# Supplementary material for: Captivity causes taxonomic and functional convergence of gut microbial communities in bats
Source: PeerJ. 2019 Apr 30;7:e6844. doi: 10.7717/peerj.6844 (PMC6499062; doi:10.7717/peerj.6844)
Supplement: Data S29 — Raw data of FRf4. [file peerj-07-6844-s034.gz › D8j5396-FRf4_R2.fq]

@M03364:276:000000000-BLYN8:1:1101:16004:1203 2:N:0:1
GGACTACCGGGGTTTCTAATCCTGTTTGCTCCCCACGCTTTCGCACCTGAGCGTCAGTCTTCGTCCAGGGGGCCGCCTTCGCCACCGGTATTCCTCCAGATCTCTACGCATTTCACCGCTACACCTGGAATTCTACCCCCCTCTACGAGACTCTAGCTTGCCAGTTTCAAATGCAGTGCCCAGGTTGAGCCCGGGGATTTCACATCTGACTTAACAAACCGCCTGCGTGCGCTTTACGCCCAGTAATTCCG
+
CCCCCFFAGEGGGEGDGFGGGGGGGGGGFGGGGGGGEGGGGGGGGGGGGFGGGGGDGGGGFFGGGGGFGEGGGFDFEGGGGGEEGGGGGGGGFG,EFGGCFGGGGDFF7FCEFGGGGGGEGGGEF8DD8DFFGGGGGGGGGGGGFGC8B5CGCC=EAFFC>EGGGGGFCD;FEC7EF,>,12BFE9,AFFC:?CEEE;FFC7CD+4:+1+;@7+2@CFGFFGB??F90(7.))1944:GCE),<7>6>DG*
@M03364:276:000000000-BLYN8:1:1101:10381:1209 2:N:0:1
GGACTACCCGGGTTTCTAATCCTGTTTGCTCCCCACGCTTTCGCACCTGAGCGTCAGTCTTCGTCCAGGGGGCCGCCTTCGCCACCGGTATTCCTCCAGATCTCTACGCATTTCACCGCTACACCTGGAATTCTACCCCCCTCTACGATACTCAAGCTTGCCAGTTTCAAATGCAGTTCCCAGGTTGAGCCCGGGGATTTCCCATCTGACTTAACAAACCGCCTGCGTGCCCTTTACTCCCAGTAATTCCG
+
CCCCCGGF<FGGFFGGGGGGGGGGGGFGGGAFGGGGGGGGGGG7@FGG8FGGGGGGGGE<6,D,BFG?8CC@FFEGGGGGGGGCFECGG7FFFCFGG,,CF8EFGFGGGGGFGG9FFECCGGFGG,>,B,9CF,;C9F?FE+BGGFF8+@EFGAFG98BFGF,DFCFE7;B29EF;9,>:DFCGG9=7,?4:*:CG*BCC7++0:CCFDGF7+:++*2@1)::3(),.(0)8D>*)*)3@57>6CDF<FF0
@M03364:276:000000000-BLYN8:1:1101:15572:1212 2:N:0:1
GGGCTGTCGGGGTGGTCTTACTGTTTTTTTTCCCCCCTCTGGATCCCCAGCTTGCGCACCTGGTTTGCGGGGGGCCCTTCCCCCCCGTGATTTTACCCATATCTCCCCAATTCACCCCCCCCCCTCCCGTTTCTCATCCCCCCTCCGCACCCTACATTCTTCGCTTGTACTGCACGTCTACATCTGTGGCGGCGGGCTTCTAATCCACCAATCAACAAAAAACCGCCGCCCTCCCTTCTCACACAACACC
+
8B--86,,,+6+6+6B,,;,,<,;CF,,@8+;CF,+++8C,6,,:E,,6,,,,,,6++++,,,,,98,+4>++51*1>,,88>**:*8:*?,:,+88,,,+,?,2,24,*8,,72,*1***8******/2*+03<+++32***)/**;***1***++2++++***1**++02++2***22+++++<3+0**21*2****2**+***0*2********/**)*)(().)1)..**1(*.<7+90;**)(/1
@M03364:276:000000000-BLYN8:1:1101:19317:1214 2:N:0:1
GGACTACTAGGGTTTCTAATCCTGTTTGCTCCCCACGCTTTCGCACCTGAGCGTCAGTCTTCGTCCAGGGGGCCGCCTTCGCCACCGGTATTCCTCCAGATCTCTACGCATTTCACCGCTACACCTGGAATTCTACCCCCCCCTACGAGACTCTAGCTTGCCAGTTCCAAATGCAGTTCCCAGGTTGAGCCCGGGTATTTCACATCTGACTTAACAAACCGCCTGCGTGCTCTTTACGCCCAGTAATTCCG
+
CCCCCGGGFGGGFGGCFGGGGGGGGGGGGGGGGGGGGGGGGGGGGGDCFGGGGGEG,EFFFGGGGGGGGDCFGGEGGGD<<F@BFGG7>CFFGEFGFEFAAFAFFDFFFCFGAFFGGDG84=EFG,?=F8E:F<DFEFGDG+@;+@@>>C8*@,;@EFFGGFFDFD9;@EDCFFC,2,5DD9C*7,,=?CE:7*://+?9FFF;AF7;@CCCG++3:4@55=>6(7(80@)0:>7<FFGGG)36::=.*:2
@M03364:276:000000000-BLYN8:1:1101:20188:1224 2:N:0:1
GGACTACTCGGGTTTCTAATCCTGTTTGCTCCCCACGCTTTCGCACCTGAGCGTCAGTCTTCGTCCAGGGGGCCGCCTTCGCCACCGGTATTCCTCCAGATCTCTACGCATTTCACCGCTACACCTGGAATTCTACCCCCCTCTACGAGACTCTAGCTTGCCAGTTTCAAATGCAGTTCCCAGGTTAAGCCCGGGGATTTCACATCTGACTTAACAAACCGCCTGCGTGCGCTTTACGCCCAGTAATTCCG
+
CCCCCFGGGGGGGGGGGGGGGGGGGGGGGGGGGGGGGGGEGGGGGGGGGGGGGGGGGGGGGGGGGGGGFGGGGGGGGGGGGGGGGGGGGGGGGGGGGGFGGGGGGGGGGGGDFGGGGGGGGGGGGGGGECDFGGGGG@FEGGGDCFDGGEGGGFF9EFFGGGGGGGCFGGGGDGGC;FGGGF68DD5=<FFFECCCCCCGGGGD:FGGGFGGG7CFGGGGFDE12=0><F5)9CD<F0??E>(0:>=9GG7
@M03364:276:000000000-BLYN8:1:1101:15696:1244 2:N:0:1
GGACTACAGGGGTTTCTAATCCTGTTTGCTCCCCACGCTTTCGCACCTGAGCGTCAGTCTTCGTCCAGGGGGCCGCCTTCGCCACCGGTATTCCTCCAGATCTCTACGCATTTCACCGCTACACCTGGAATTCTACCCCCCTCTACGAGACTCTAGCTTGCCAGTTTCAAATGCAGTTCCCAGGTTCAGCCCGGGGATTTCACATCTGCTTTAACAAACCGCCTGCGTGCGCTTTACGCCCACAAATTCCG
+
CCCCCEGGGGGGG7@FFGGGGGGGF<,EFFFFCGGGGGECFACGGGGGGGGGGGGFEGGGGGGGGB@EFGCCFGGDG,?EF,BFFECE=+B<FA@EFGF9CF9FGGGGE:FGGG,A?@@@:CEDFGGGFDADBECFFFDCEGCFD;FED6B7>DA;EDFFGCEFF,@CA;DAAEGGF=DFFCFDGG,::FFEDECC*C99:@FC+2CD++++3:+;7/C5;C>;?F9>()58C*9<F6EE=5()1/@4C7*
@M03364:276:000000000-BLYN8:1:1101:10835:1315 2:N:0:1
GGACTACAGGGGTATCTAATCCTGTTTGCTACCCATGCTTTCGAGCCTCAGCGTCAGTTACAGACCAGACAGCCGCCTTCGCCACTGGTGTTCTTCCATATATCTACGCATTTCACCGCTACACATGGAGTTCCACTGTCCTCTTCTGCACTCAAGTTTCCCAGTTTCCGATGCACTTCTTCGGTTGAGCCGAAGGCTTTCACATCAGACTTAAGAAACCGCCTGCGCTCGCTTTACGCCCAATAAATCCG
+
CCCCCGGGGGGGGGGGGGGGGGGGGGGGGGGGGGGGGGGGGGGGGGGGGGGGGGGGGEFGGGGGGGGGGGGGGGGGGGGGGGGGGGGGGGGGGGGGGGGGGGEGGGGGGGFGGGGGGGGGGFGGGGDGGDGGGGGGGGGGGGGF9BGGGGGCFGGGEEFGGGGGGFFGGGGGGGGGGGGGFFGGG>+@FGGG66E>CFGGGFGGFDFGDGGFGGFGGGGG4EFFDFFF>BFFGFCC8(=EGE()>7AEGGC
@M03364:276:000000000-BLYN8:1:1101:9466:1385 2:N:0:1
GGACTACAGGGGTTTCTAATCCTGTTTGCTCCCCACGCTTTCGCACCTGAGCGTCAGTCTTCGTCCAGGGGGCCGCCTTCGCCACCGGTATTCCTCCAGATCTCTACGCATTTCACCGCTACACCTGGAATTCTACCCCCCTCTACAAGACTCTAGCTGACCAGTTTCAAATGCAGTTCCCAAGTTAAGCTCGGGGATTTCACATCTGACTTAACAAACCGCCTGCGTGCGCTTTCCGCCCAGTAATTCCG
+
CCCCCFGGGGGGGGGGGGFGGGGGGGGGGGGGGGGGGGGGGGGGGGGCFEGGGGD7FFFGGGGGGECGGGGGGGGGGGGGGGGGGGGGGGGGGGFGGGGGFGGGGFGCFGGGCGGGGGGGGGGFGFGG=FGFFGFGCGFGGGDFFGG?FGGGFGFDGCFGGGGGCFGGGAFGGGGFGGCEFGFFF;@@C9DFGGGE5EEFFFFDF4CGFGFCFC7FF4C=AG>;;F1>DB3:DC5)*,;8EE??F7B<:C7
@M03364:276:000000000-BLYN8:1:1101:17963:1419 2:N:0:1
GGACTACTGGGGTATCTAATCCTGTTTGCTACCCATGCTTTCGAGCCTCAGCGTCAGTTACAGACCAGACAGCCGCCTTCGCCACTGGTGTTCTTCCATATATCTACGCATTTCACCGCTACACATGGAGTTCCACTCTCCTCTTCTGCACTCCAGTCTCCCAGTTTTGAGTGACCCTCCTCGGTTGAGCCGAGGGCTTTCACACCCAACTTAAAAGACCGCCTGCGCGCGCTTTACGCCCAATAATTCCG
+
CCCCCGGGFGGGGGFFGGGGFGGGGGGGGGGGGGFGFGGGGCGGF>FGGGGGGDGGGEFGGFGGGFDGGGGFGGGGGGGGCE@FFGGGGGGGGCFGGGGGGFGGGGGGGGGG9FGGGD7E7FGFFFEFDFGG9FGGGGGGGFGGDCGCGGGGFDGGGGGGGGGGGCFFFEGFFGGGGGGGGG6CFG6FFGGGGCEDE>EEG7:E>DGGGGGGGGC78?FGDGDD(?@;038:G:C>@(;1:::@GFF<D*0
@M03364:276:000000000-BLYN8:1:1101:12642:1428 2:N:0:1
GGACTACTGGGGTTTCTAATCCTGTTTGCTCCCCACGCTTTCGAGCCTCAGCGTCAGTTACAGACCAGAGAGCCGCCTTCGCCACTGGTGTTCCTCCATATATCTACGCATTTCACCGCTACACATGGAATTCCACTCTCCTCTTCTGCACTCCAGTCTCCCAGTTTTGAGTGACCCTCCTCGGTTGAGCCGAGGGCTTTCACACCCAACTTAAGAAACCGCCTGCGCGCGCTTTACGCCCAATAATTCCG
+
CCCCCGGGGGGGGGGGGGGGGGGGGGGGGGGGGGGGGGGGGGGGGGGGGGGGGGGGGGGFGGGGGGGGGGGGGGGGGGGGGGGGGGGGGGGGGGGGGGGGGGGGGGGGGGGGGGGGGGGGGGGGGGFFB5CEFGGGGGGGGGGFEEFGGGGGGCFFFGGGGGGFGGGACE+>DFCD8=DEGFGGGGEGGGFG5C5EEGGGGGGGFGGDD4*;CGGGGGGGFGFFDFBFFD:BGG*.ABDGGBFFGGFFFGC
@M03364:276:000000000-BLYN8:1:1101:10745:1455 2:N:0:1
GGACTACCGGGGTTTCTAATCCTGTTTGCTCCCCACGCTTTCGCACCTGAGCGTCAGTCTTTGTCCAGGGGGCCGCCTTCGCCACCGGTATTCCTCCAGATCTCTACGCATTTCACCGCTACACCTGGAATTCTACTCCCCTCTACAAGACTCTAGCTGACCAGTTTCAAATGCAGTTCCCAAGTTAAGCTCGGGGATTTCACATCTGACTTAATCAACCGCCTGCGTGCGCTTTACGCCCAGTAATTCCG
+
CCCCCGGGGGGGGGGGGGGGGGGGGGGGGGGFGDGGGGGGGGGEEGGGEC<EGGGGGGGGFGGGGGGG@CFGGGGGGGGGGGGGGGGGGCFGGGGGGFGDFGGGGGGGGDGGGGGGGDGEEFGGF8EGGGGGGFGG,@DGGGGGGGGDB6FFGGGFFGGFFGFFGGGGGFGGF9CGGGGGF9@EGGGGGGCEEEGG=CGFFGGGFFFGFGGGGFFFFGGGF5>D(86BFF3BGGFDF0CCEF0@:FFFGG*
@M03364:276:000000000-BLYN8:1:1101:12312:1493 2:N:0:1
GGACTACAGGGGTTTCTAATCCTGTTTGCTCCCCACGCTTTCGCACCTGAGCGTCAGTCTTCGTCCAGGGGGCCGCCTTCGCCACCGGTATTCCTCCAGATCTCTACGCATTTCACCGCTACACCTGGGATTCTACCCCCCTCTACGAGACTCTAGCTTGCCAGTTTCAAATGCAGTTCCCAGGTTGAGCCCGGGGATTTCACATCTGACTTAACAAACCGCCTGCGTGCGCTTTACGCCCAGTAATTCCG
+
CCCCCGGGGGGGGGGGGGGGGGGFGGGGGGGGGEGGGGGGGEFGGGGGGGGGGFEGGGGFGEG<FFFDEGGGGGGGGGGGGG:EFFG7CGGGGGGGGCFGFGGGGGGGEDEGGGGGGCEE@CGGGEGF+AFGGF9FAEEGGEGGGGF+@88CFFGF9AEEF8D,@FGGGG9EC9E?EFCFFFGCGFFFGGGCEEGGDEF6;@9DAFCFGGFFCCG7>7CF:EEFFF9B6BEFGGC2B:ECEB:9>C/)CC<
@M03364:276:000000000-BLYN8:1:1101:20227:1502 2:N:0:1
GGACTACAGGGGTTTCTAATCCTGTTTGCTCCCCACGCTTTCGCACCTGAGCGTCAGTCTTCGTCCAGGGGGCCGCCTTCGCCACCGGTATTCCTCCAGATCTCTACGCATTTCACCGCTACACCTGGAATTCTACCCCCCTCTACGAGACTCTAGCTTGCCAGTTTCAAATGCAGTTCCCAGGTTGAGCCCGGGGATTTCACATCTGACTTAACAAACCGCCTGCGCGCCCTTTACGCCCAGTAATTCCG
+
CCCCCGGGGGGGGGDGGGGGGGGGGGGGGGGGGGGGGGGGGGGGGGGGFGGGGGGGGGGGGGGGEGGG,B@:FFGGGGGGGGGGGGGGGGGFGGGGG<EEGDEEGGGGGGCFFGGGGGDEGFFGGCFFEFFGGCFGADFGGDGG9FGG7CEGGFGG9,@B*>9FGGDGFCFGGGFG<FGC92>F>FFG6>FG=8EGDDFFFGGGC<@FFFFFFCGFFGGG3EE@05()(8)0>59>?(;:EB?F7**)00*
@M03364:276:000000000-BLYN8:1:1101:20967:1514 2:N:0:1
GGACTACTCGGGTTTCTAATCCTGTTTGCTCCCCACGCTTTCGCACCTTAGCGTCAGTCTTCTTCCATGGGTCCGCCTTCGCCTCCTGTATTCCTCCAGATCTCTACGCATTTCACCGCTACACATGGAATTCTACCCCCCTCTACGAGCCTCTAGCTTGCCAGTTTTAAATGCAGGTTCCATATGTAGCCCAGGGCTTTTAATTCTGACTTAAAAAACCGACTGCGCAGGCTTTACGCCCAGTAATTCCG
+
A-ABC<CC<FCEFB7@EG,@F9F,;E<CCCF,6@FC@+@;@F,@B@@8,6;,8,@@FGGD<,6C<<66,,<,:<@+8,,5,,8,8,6C6<EAF9,,B<9B=FFCBFFGD@,,9C,,5@++CCFF,A9?DE?FAA9494D:EE+=DDEC>+>=,,,@,D33@@,3383,333=@,@;,4,,,,5,,@,2@F,5,;:3*,3,*+,++5++2=+=C++53;E*)*2(//5).))2**2>+(14*036CCF);@*
@M03364:276:000000000-BLYN8:1:1101:12541:1553 2:N:0:1
GGACTACCGGGGTTTCTAATCCTGTTTGCTCCCCACGCTTTCGCACCTGAGCGTCAGTCTTCGTCCAGGGGGCCGCCTTCGCCACCGGTATTCCTCCAGATCTCTACGCATTTCACCGCTACACCTGGAATTCTACCCCCCTCTACGAGACTCTAGCTTGCCAGTTTCAAATGCAGTTCCCAGGTTGAGCCCGGGGATTTCACATCTGACTTAACAAACCGCCTGCGTGCGCTTTACGCCCAGTACTTCCG
+
CCCCCFGGGGGGGGGFFGGFFFGGGGGGGGGGGGGGGGGGGGGEGGGGCFGGGGGGGEFGEGGG,@@EF,@:+FBCFGCFEGGEGGE@FCGFFGDEFGGEE8FGGCFFGGGGFGGGGDD8FFGEFGDGGGGGGGGGGGEGGEGGGGFE+@8DF9FGGAE?GGG?<>;C@FFEFGGG,=@FG?FCFFCFCG?FEGEC2:E?CFG7AGGF7+07@:;C785C5CDB6F953;8>C>F)/-CEG>6:D7B)*:1
@M03364:276:000000000-BLYN8:1:1101:18946:1591 2:N:0:1
GGACTACCGGGGTATCTAATCCTGTTTGCTCCCCACGCTTTCGCACCTGAGCGTCAGTCTTCGTCCAGGGGGCCGCCTTCGCCACCGGTATTCCTCCAGATCTCTACGCATTTCACCGCTACACCTGGAATTCTACCCCCCTCTACGAGACTCTAGCTTGCCAGTTTCAAATGCAGTTCCCAGGTTGAGCCCGGGGATTTCACATCTGACTTAACAAACCGCCTGCGTGCGCTTTACGCCCAGTAATTCCG
+
CCCCCGGGGGGGGGGGGGGGGGGGGGGGGGGGGGGGGGGGGGGGGGGGGGGGGGGGGGGGGGGGGGGGGGGGGGGGGGGGGGGGGGGGGGGGGGGGGGGGGGFGGGGGGGGGGGGGFGGGGGGGGGGGGGGGFGGGGGGGGGGGGGF64@EFFGGGGGGGGGGGGFGGFGGFFGGGGGGGGGGGGEGGGGGGGGGG=CE+;FE=ADGGGGGGD7FFFCGGFGFF<>BD?BFDDGD<FFGGGFBFC>F>FF*
@M03364:276:000000000-BLYN8:1:1101:22071:1593 2:N:0:1
GGACTACCCGGGTTTCTAATCCTGTTTGCTCCCCACGCTTTCGAGCCTCAGTGTCAGTTACAGGCCAGAGAGCCGCTTTCGCATCCGGTGTTCCTCCATATATCTACGCATTTCACCGCTACACATGGAATTCCACCCTCCTCTACTGCACTCAAGTCTCCCAGTGTCAAATGCACACAAAGGTTGAGCCACCGACTTTTACATCAGACTTAAGAAACCACCTTCGCTCGCTTTACTCCCCATCAATTCGG
+
CCCCCFGDFFEECFCEFG<,EFGGGGG@9EAFGGGG@FEGFDFDFF7FGAEGG<FFF,C<FFFGDCFG8<<FG8@E+4BEFG,,+BFCF@FGGGGGFF9FDF,C=F,A:F7:ADGCGEGGGGFGGGCGGGG8A?,?,@BFGFG8@;DCFED+@EFG;D,@98@@@,,,,7EGC=D8=@=@,,@7:>:7CE,,,3***6,2DF79FFFDG?92+22+9D,19C/).?2)/)2:83@9+)58*5()2>A)@*0
@M03364:276:000000000-BLYN8:1:1101:20620:1623 2:N:0:1
GGACTACTCGGGTTTCTAATCCTGTTTGCTCCCCACGCTTTCGCACCTGAGCGTCAGTCTTCGTCCAGGGGGCCGCCTTCGCCACCGGTATTCCTCCAGATCTCTACGCATTTCACCGCTACACCTGGAATTCTACCCCCCTCTACGAGACTCTAGCTTGCCAGTTTCAAATGCAGTTCCCAGGTTGAGCCCGGGGATTTCACATCTGACTTAACAAACCGCCTGCGTTCGCTTTACGCCCAGTAATTCCG
+
CCCCCGGGFGGGGGGGGGGGGGGGGGGGGGGGGGGGCGGGGGG7CGGG8EFFGGGGGGFGGGGGGGGGGG7FGGGGGEGGGGGGGGGGGGGGGGGGGFGGGGGGFGGGGGEGGGGFFGGCFGGFGFFA<FGGGGGGE8=FGGGGGGFC7EEGGFGGGGFCGGGG@FEGGFGGGGGGGFC7?BFGCGGGF7ED5EGE=GGGGFG7AGCFFFFGF>CC7CFFFGFF@F;>:>>EGFFAF0EC5:<F>:FA=F*
@M03364:276:000000000-BLYN8:1:1101:21778:1653 2:N:0:1
GGACTACAGGGGTATCTAATCCTGTTTGCTCCCCACGCTTTCGCACCTGAGCGTCAGTCTTTGTCCAGGGGGCCGCCTTCGCCACCGGTATTCCTCCAGATCTCTACGCATTTCACCGCTACACATGGAATTCCACTCGCCTCTTCTGCACTCAAGTCACCCAGTCTCCAATGACCCTCCCCGGTTGAGCCGGGGGCTTTCACATCAGACTTAAGAAACCGCCTGCGCTCGCTTTACGCCCAATAAATCCG
+
CCCCCGGGFGGG;,EAEFFFGGGGGGGGAFCFGDFG@FGGGGGGCG@FFFFFFGGEGGAE@,EF,9CFE,:@@@FGGGGGGG7F7EFG:>FDC@FFCBFFG=EDFA?EEFDGGCFGCEEGEGGGGGF<FFFGGG9FA83:CEG6,CDFGGGGGG8D3@,,3D8DF,>D,@,,A;76,18888CCGGGGFGCEC5C==EFGGGGC767==**;CDD+29ECDDEBFFF333)7CDCAF6;E:)15C7*4FCC
@M03364:276:000000000-BLYN8:1:1101:10385:1662 2:N:0:1
GGACTACTAGGGTATCTAATCCTGTTTGCTCCCCACGCTTTCGCACCTGAGCGTCAGTCTTCGTCCAGGGGGCCGCCTTCGCCACCGGTATTCCTCCAGATCTCTACGCATTTCACCGCTACACCTGGAATTCCACCCCCCTCTACGAGACTCAAGCCTGCCAGTTTCAAATGCAGTTCCCAGGTTGAGCCCGGGGATTTCACATCTGACTTAACAAACCGCCTGCGTGCGCTTTACGCCCAGTAATTCCG
+
CCCCCGGGGGGGGGGGGGGGGGGGGGGGGGGGGFGEGGGGGGGGGGGGGGGGGGGGGGGGGGGGEGGGGGGGGGGGGG@FGEGG7FG@FGGFGGGGGGGGFEEGGGGGGGGEFGGGGGGEGGGGGFGGGFG=DGFGFG6CEGGGGGGGGGGGGGGGGGGGGCEGFEGGGGGFFGGCECFGFFGGGGGGGGGFEGGGGEG?FFGGFGGGFF:FFC>FG4EGFGFF@FFE1BDF5CF<FFGEGFF?FFF<GG9
@M03364:276:000000000-BLYN8:1:1101:9176:1684 2:N:0:1
GGACTACTAGGGTTTCTAATCCTGTTTGCTCCCCACGCTTTCGCACCTGAGCGTCAGTCTTCGTCCAGGGGGCCGCCTTCGCCACCGGTATTCCTCCAGATCTCTACGCATTTCACCGCTACACCTGGAATTCTACCCCCCTCTACGAGACTCTAGCTTGCCAGTTTCAAATGCAGTTCCCAGGTTGAGCCCGGGGATTTCACATCTGACTTAACAAACCGCCTGCGTGCGCTTTACGCCCAGTAATTCCG
+
CCCCCGGGGGGGGGGGGGGGGGGGGGGGGGGGFGGGGGGGGGGGGGGFGGGGGGGGGGGGGGGGGGGGGGGGGGGGGGGGDFGGGFFGF@FFGGGGGFFGGGCFGGGGDC@CFFGGGDGCEGGGGGGGGGGGGGGGGDGGGGGGGGGGEGGGGGCFGGGGGGGGCBBGGGGGGGAFGFFGGGGGGGF67FCGCCEGEDFGGFGGFGGGGF7DGFGGC5FFFGFFFF9DFFFFGDGFF2EG5),0*29>CF*
@M03364:276:000000000-BLYN8:1:1101:13520:1686 2:N:0:1
GGACTACTGGGGTATCTAATCCTGTTTGCTCCCCACGCTTTCGCACCTGAGCGTCAGTCTTCGTCCAGGGGGCCGCCTTCGCCACCGGTATTCCTCCAGATCTCTACGCATTTCACCGCTACACCTGGAATTCTACCCCCCTCTACGAGACTCTAGCTTGCCAGTTTCAAATGCAGTTCCCAGGTTGAGCCCGGGGATTTCACATCTGACTTAACAAACCGCCTGCGTGCGCTTTACGCCCAGTAATTCCG
+
CCCCCGGGGGGGGGGGGGGFGGGGGGGGGGGGGGGGGGGGGGGGGGGGGGGGGGGGGGGGGGGGGGGGDFCFGGGGGGGGFGGGGGDGGGGGGFGGGGEFGGGGGGGGGGGGGFCGGGGGGGGGGGGGGGGGGGGFGGGGGGGGFFFG>8CFGFFGFFFDFGGGGGGFGGGGGGGGGFGG6DF5BFCF9F?FCEEEGGG?CFGGFGGGGGC7C7>FCFFGFGE;?:;>?EFFGG<4F0EEG@<FFFB>7F*
@M03364:276:000000000-BLYN8:1:1101:23570:1702 2:N:0:1
GGACTACCGGGGTTTCTAATCCTGTTTGCTCCCCACGCTTTCGAGCCTCAGTGTCAGTTACAGGCCAGAGAGCCGCTTTCGCCTCCGGTGTTCCTCCATATATCTACGCATTTCACCGCTACACATGGAATTCCACTCTCCTCTCCTGCACTCAAGTCTCCCAGTTTCCAATGCACACAATGGTTGAGCCACTGCCTTTTACATCAGACTTAAGAAACCACCTGCGCTCGCTTTACGCCCAATAAAACCGG
+
CCCCC@FFGDGGCCFGGG9FAFGGAFGGGGFCCCEEG@F@FE:@<F:@FFGGGGGGGGGGFFGCGG<CEFGG7F7EDC@FECGGGCE:>+?=EFEDF<9<F,:EFEFFC++BFGGGAFFGC7E<4,7,:CCFCEADFGGGGGFF8DF?>=8=EG8,6;EFFF8DFEC;D,@E?D8DC6+D7;DGG8,1,34:CGGG?EGF78=CADFCCAG78+8D4*,AAE4<(6>5=;;:C*+.),3:E>(8*7+.2)2
@M03364:276:000000000-BLYN8:1:1101:20698:1740 2:N:0:1
GGACTACTAGGGTTTCTAATCCTGTTTGCTCCCCACGCTTTCGCACCTGAGCGTCAGTCTTCGTCCAGGGGGCCGCATTCGCCCCCGGTATTCCTCCAGATCTCTACGCATTTCACCGCTACACCTGGAATTCTACCCCCCTCTACGAGACTCTAGCTTGCCAGTTTCAAATGCAGTTCCCAGGTTGAGCCCGGGGGTTTCACATCTGACTTAACAAACCGCCTGCGTGCGCTGTACTCCCACTAATCACG
+
ACCCBE<FGFFF,CF<<EFGC<FGGF<C<CFF<CFB@F@FCC@FC7+BFFFGGGGG@FGGDDFGGGDGGGD7F@=++8CGFG,,8+4=+@DEDGGFE,BAA8BF;FFF>F7:FFEGE?CGGGGF8F==B=FFFGCA3>DC+@C6CFC8@ECC8D;FGF;?E7A67@FFA;>C=E,,25D,>26>,?DCF,B**/1:*31*;CG7AFC7*0C>77*:><*::EE0(895:))5)5>)9)201)()*9@<*21
@M03364:276:000000000-BLYN8:1:1101:16171:1744 2:N:0:1
GGACTACAGGGGTATCTAATCCTGTTTGCTACCCATGCTTTCGAGCCTCAGCGTCAGTTACAGACCAGACAGCCGCCTTCGCCACTGGTGTTCTTCCATATATCTACGCATTTCACCGCTACACATGGAATTCCACTCTCCTCTTCTGCACTCAAGTCTCCCAGTTTCCAATGACCCTCCCCGGTTGAGCCGGGGGCTTTCACATCAGACTTAAGAAACCGCCTGCGCTCGCTTTACGCCCAATAAATCCG
+
CCCCCGGGGGGGGGGGGGGGGGGGGGGGGGGGGGGGGGGGGGGGGGGGGGFGGGGGGGGGGGGGGGGGGFGGGGGGGGGGGGGGGGGGGGGGGGGGGGGGGGGGGGGGDGGGGGFGGGGGGGGGGGGGF=AFEFGGGGGGGGGGGGGGGGGGGGGGGGGGDFGGFFGCFGC9=DF,@A6@EGGGGGGGGG88CGGDGGGGGGGF6FGGGGGGGGGGGGGGFG>0(.3>>ABDDFGFF?EEEFFFCCFAGC7
@M03364:276:000000000-BLYN8:1:1101:22381:1746 2:N:0:1
GGACTACTAGGGTATCTAATCCTGTTTGCTCCCCACGCTTTCGCACCTGAGCGTCAGTCTTCGTCCAGGGGGCCGCCTTCGCCACCGGTATTCCTCCAGATCTCTACGCATTTCACCGCTACACCTGGAATTCTACCCCCCTCTACGAGACTCTAGCTTGTCAGTTTCAAATGCAGTTCCCAGGTTGAGCCCGGGGATTTCACATCTGACTTAACAAACCGCCTGCGTGCGCTTTACGCCCAGTAATTCCG
+
<CC-CC6,<CE96C,,CFF9FFGGGG9CFDAFFEGCCGC@DC@;FGCFECDGEGFCEGF<FGGGGGGFGEGEGC:@77CFDF:=8,@CEEFCFGCCFFG,=<BFFGGGFG7FGDFC,+4@C>F,6?A=F8FFADDD,6++@=E?EGGCEG:78,D9D9DC,>AEF@>;;,>D7DDFGFFEGGGFEGF?EFC5C>*:EG:C+:9D6*:C7D7CFGFGGG;555)6?49)3)0))9C<F?8:7>:F7C?9>F6
@M03364:276:000000000-BLYN8:1:1101:18800:1792 2:N:0:1
GGACTACCAGGGTATCTAATCCTGTTTGCTCCCCACGCTTTCGCACCTGAGCGTCAGTCTTCGTCCAGGGGGCCGCCTTCGCCACCGGTATTCCTCCAGATCTCTACGCATTTCACCGCTACACCTGGAATTCTACCCCCCTCTACGAGACTCTAGCTTGCCAGTTTCAAATGCAGTTCCCAGGTTGAGCCCGGGGATTTCACATCTGACTTAACAAACCGCCTGCGTGCGCTTTACGCCCAGTAATTCCG
+
CCCCCGGDGGG>GEGFGGGGGGGGGGGGGGGGGGGGGGGGGGGCFGGGGGGGGGGGGGGGGGGGGGGGGDGDGGGGGGGGGGGGGFDGGGGGGGGFBFGCF=;?FCFFEDGGGGDE?FEE7FGGFGGFGGGGGGGGGGFFGGGGGA=ECEDC:>@3>DDEGFG8FDFFAFFFGFGCGGGFGGGCFC:EFGGFEGGG5CGCGGGGFDFGGFFGGGF=C4CFE*:;<F6B0))<D31)=1EGDE??C7@4:C7
@M03364:276:000000000-BLYN8:1:1101:12685:1828 2:N:0:1
GGACTACCGGGGTTTCTAATCCTGTTTGCTCCCCACGCTTTCGCACCTGAGCGTCAGTCTTCGTCCAGGGGGCCGCCTTCGCCACCGGTATTCCTCCAGATCTCTACGCATTTCACCGCTACACCTGGAATTCTACCCCCCTCTACGAGACTCTAGCTTGCCAGTTTCAAATGCAGTTCCCAGGTTGAGCCCGGGGATTTCACATCTGACTTAACAAACCGCCTGCGTGCGCTTTACGCCCAGTAATTCCG
+
CCCCCGGGGGGGGGGGGGGGGGGGGGGGGGGGGGGGGGGGGFGEGGGGGGGGGGGGGGGGGGGGGGGGFGGGGGGGGGGGGGGGGGGGGGGGFFGGGGGGGGGGGGGGGGGFGGGGGGGDEGFGGGGGGGGGGDFFGFGGGCCFC>FD7EE7EEGGGG9DFGGGGGGGFFGFGGGGGFGCGGGGCCEGGGGCCEE5:BGFF79CFFFGGGGGCFCFGGGGFG>:BF9B0B3>CC32*4CGD@?@GG76C:*
@M03364:276:000000000-BLYN8:1:1101:16478:1828 2:N:0:1
GGACTACAGGGGTTTCTAATCCTGTTTGCTCCCCACGCTTTCGCACCTGAGCGTCAGTCTTCGTCCAGGGGGCCGCCTTCGCCACCGGTATTCCTCCAGATCTCTACGCATTTCACCGCTACACCTGGAATTCTACCCCCCTCTACGAGACTCTAGCTTGCCAGTTTCAAATGCAGTTCCCAGGTTGAGCCCGGGGATTTCACATCTGACTTAACAAACCGCCTGCGTGCGCTTTACGCCCAGTAAATCCG
+
-ABCCF<CEC;CFCFGDFCECGFFGECGFFFGGD@@FG@B<FGGEGGGGGGGGGEGEGGFAFGCFEGGGGGCE7FBFEGGFGCEGGG7@CCFGGCGFFBFFG;?EFGGEGG7E?FGFGGCEGGGGGCFF<DDFFGGGGFCE6EDFFGGDGGGGFFGFFG6*DFFCE;E:,,>EFFGF,2<9DFFG9>?EE?8CE5=*=B+1+=@C4:CGGG@1+::>***55B@:F6)2<BECG3<??GGG@?)::*-:9)
@M03364:276:000000000-BLYN8:1:1101:17449:1852 2:N:0:1
GGACTACTAGGGTTTCTAATCCTGTTTGCTCCCCACGCTTTCGCACCTGAGCGTCAGTCTTCGTCCAGGGGGCCGCCTTCGCCACCGGTATTCCTCCAGATCTCTACGCATTTCACCGCTACACCTGGAATTCTACCCCCCTCTACGAGACTCTAGCTTGCCAGTTTCAAATGCAGTTCCCAGGTTGAGCCCGGGGATTTCACATCTGACTTAACAAACCGCCTGCGTGCGCTTTACGCCCAGTAATTCCG
+
CCCCCFGGFGGGGGGGGGGGGGGGGGGGGGGGGGGGGGGGGGGGGGGGGFFGGGGGGGGFEGGGGGGGGGGGGGGGGGGG7FGGEGGGGGFCF?CFFGFFFGGGGGGGGEG:FGGGGGGD@GCGGGGGFFGGGGGGCGGGGGGGCFD6E8CFF;E,EEEGGGGGFGFGFGGGGGCFGGFFGCFGGGGFGGFGEEGGGGGFG7C+:C>F+;:>CCFGCFGEADEFFFFF0>DFDD3>FFGGG3:@GGFAGG9
@M03364:276:000000000-BLYN8:1:1101:10332:1860 2:N:0:1
GGACTACAAGGGTATCTAATCCTGTTTGCTCCCCACGCTTTCGCACCTGAGCGTCAGTCTTCGTCCAGGGGGCCGCCTTCGCCACCGGTATTCCTCCAGATCTCTACGCATTTCACCGCTACACCTGGAATTCTACCCCCCTCTACGAGACTCTAGCTTGCCAGTTTCAAATGCAGTTCCCAGGTTGAGCCCGGGGATTTCACATCTGACTTAACAAACCGCCTGCGTGCGCTTTACGCCCAGTAATTCCG
+
CCCCCGGGGGGGGGGGGGGGGGGGGGGGGGGGGGGGGGGGGFGGGGGGGGGGGGGGGGGGGGGGGGGGGGDGGGGGGGGGGGDGGGGGCFFGGGDGFGGFFGGGGGGGFGCCFGFGGGGGGGGGGGFF>FGGGGGGGGGGGGGGGGGGG>BFGGGFGGGGFFGGFGGGGGFGGGGGGGFF6?FCDCEFFGGGGGGDG5:9DFGGFGCF77DFD+?FGGGGFGF2(.,8:E>B59CA?:E*>3()2:/6:C2
@M03364:276:000000000-BLYN8:1:1101:10668:1869 2:N:0:1
GGACTACCCGGGTTTCTAATCCTGTTTGCTCCCCACGCTTTCGCACCTGAGCGTCAGTCTTCGTCCAGGGGGCCGCCTTCGCCACCGGTATTCCTCCAGATCTCTACGCATTTCACCGCTACACCTGGAATTCTACCCCCCTCTACGAGACTCTAGCTTGCCAGTTTCAAATGCAGTTCCCAGGTTGAGCCCGGGGATTTCACATCTGACTTAACAAACCGCCTGCGTGCGCTTTACGCCCAGTAATTCCG
+
CCCCCGFGGGGGGGDGGGGGGGGGGGGGGGGGGGGGGGGGGGGGGGGFGFGGGGGGGGGGGGGGGGGGGGGGGGGGEGGGGGDGGGGGGGGFEFGFGGGGGGGGGGGGGGEGGGGGGDGDFGGFFGGFGGGGFFGGFC>FEEEFCFGCGE@DGFGFGGFGGGGGFE;FGGDFBFFFGFGG?BFFGGGGGFGFGDGD=CCGFGEC:>CFFGF@FCGFGGFDECBFFFFFFF@FGGGBFF>E=)4)*:@AFGF
@M03364:276:000000000-BLYN8:1:1101:18245:1909 2:N:0:1
GGACTACTGGGGTTTCTAATCCTGTTTGCTCCCCACGCTTTCGCACCTGAGCGTCAGTCTTCGTCCAGGGGGCCGCCTTCGCCACCGGTATTCCTCCAGATCTCTACGCATTTCACCGCTACACCTGGAATTCTACCCCCCTCTACGAGACTCTAGCTTGCCAGTTTCAAATGCAGTTCCCATGTTGAGCCCGGGGATTTCACATCTGACTTAACAAACCGCCTGCGTGCGCTTTACGCCCAGTAATTCCC
+
CCCCCGGGGGGE@FGGGF@FFGGFGGGGGGGGGGGEGGGGCEGGGGGGGFGGGGGC:FFGGGGGGGGGGGGGGGGGG@FFGC7FGGGGGGFEFGGGGGGFGGGGFGGGGEG7FFGGGGGGDEFFFEFC<FGGFFEGGD+>>EECDD8C@EEDGEFDGGFFG87@@>BFCFGGFGGGGGFGFG,DFF,=FG?FG58EGEGCDFGG7*;:CDFGGFGGGGGGFG>;DFF>07)335CAF?CE:><67>6AFG*
@M03364:276:000000000-BLYN8:1:1101:13473:1909 2:N:0:1
GGACTACTGGGGTTTCTAATCCTGTTTGCTCCCCACGCTTTCGCACCTGAGCGTCAGTCTTCGTCCAGGGGGCCGCCTTCGCCACCGGTATTCCTCCAGATCTCTACGCATTTCACCGCTACACCTGGAATTCTACCCCCCTCTACGAGACTCTAGCTTGCCAGTTTCAAATGCAGTTCCCAGGTTGAGCCCGGGGATTTCACATCGGACTTAACAAACCGCCTGCGTGCGCTTTACGCCCAGTAATTCCG
+
CCCCCGFF@GFEGGGGGF<FGGGFFGGGGGGGFGGGGGGCGEGGGD@FGDFGGGGEGGGG<A@FF>FGG7CCGCFDCFGFGGGGGGCEFEEFGGGGGGGGGGGGC??FGGGGGGG9FGG>FC=FG8>DFEGCDEFFFG>FCEGGGGGGECECGFGAFCBFDGFGDED9:F9>FGG,59:,2,,4F?CGCFDFE5CEEGGEFGF7@D*>358777CC>F5:)=>?::9:65))>57A43EGGE097:9ADC*
@M03364:276:000000000-BLYN8:1:1101:13060:1932 2:N:0:1
GGACTACAAGGGTTTCTAATCCTGTTTGCTCCCCACGCTTTCGCACCTGAGCGTCAGTCTTCGTCCAGGGGGCCGCCTTCGCCACCGGTATTCCTCCAGATCTCTACGCATTTCACCGCTACACCTGGAATTCTACCCCCCTCTACGAGACTCTAGCTTGCCAGTTTCAAATGCAGTTCCCAGGTTGAGCCCGGGGATTTCACATCTGTCTTAACAAACCGCCTGCGTGCGCTTTACGCCCAGTAATTCCT
+
CCCCCGGGFGFGGGGGGGGGGDFFGGGGGGGFGGGGGEGGDFGGGGEFG8FFGGGEDFFFFFGFGGGGGGGGGGGGDGGGGGGGGGGGFGGGGGGGFDGGGGGGGGFGGGDGGGFGFEGGGEGGGF8><AFGGGGGAGGGGGGGGGG8EDE7FGGGGGGGGGG?FGFGCF;;FE7CFGGGGFGFG?8FGGG*7C>ECEGGGGGC+;FG+@FFFFF7FGFGEDFD65(017>EGC*47?CEG<:6**9<G>*
@M03364:276:000000000-BLYN8:1:1101:14459:1940 2:N:0:1
GGACTACAGGGGTTTCTAATCCTGTTTGCTCCCCACGCTTTCGCACCTGAGCGTCAGTCTTCGTCCAGGGGGCCGCCTTCGCCACCGGTATTCCTCCAGATCTCTACGCATTTCACCGCTACACCTGGAATTCTACCCCCCTCTACGAGACGCTAGCTTGCCAGTTTCAAATGCAGTTCCCAGGTTGAGCCCGGTGATTTCACATCTGACTTAACAAACCGCCGGCGTGCGCTTTACGCCCAGTAATTCCG
+
CCCCCGGGGGGGGGGGGGGGGGGGGGGGGGGFGEFGGGGGGGGGGGGGGFGGGGGGGGGGGGGGGG7FGGGEG@+CFF,C,FF:CBE@B4B,E9@FF8,,AE@FF,BB:FFE,,AFFCDC7+,ACAB>F<<>35,EFFCFEEEF9D+63CE+33*33E>EF3,@>AE@FGGG,;CCCCGF?,>8DC0C,?C*5*=/5CFF7+AD+9++:1::DCD@>FGG353(47(),7..1/*6=:EE53867*9):2*
@M03364:276:000000000-BLYN8:1:1101:19155:1948 2:N:0:1
GGACTACTAGGGTTTCTAATCCTGTTTGATCCCCACGCTTTCGCACCTCAGCGTCAGTTACAGACCAGAAAGCCGCCTTCGCCACTGGTGTTCCTCCATATATCTACGCATTTCACCGCTACACATGGAATTCCACTCTCCTCTTCTGCACTCAAGTCTCCCAGTTTCCAATGACCCTCCCCGGTTGAGCCGGGGGCTTTCACATCAGACTTAAGAAACCGCCTGCGCTCGCTTTACGCCCAATAATTCCG
+
CCCCCFG,,CFGGGGGGGGGGGGGGGGG9FGGGGGGGGGGGGG,,@+BFGGGGGGGGGGGGGGGGGGGG,EE,CFGGGGGGGGGGGGGGGGGGGGGGGGGGGGGGGGGGGGGGGGGGGGGGGGGGGGGGFGGGGGGGGGGGGGGGGGGEFGGGGFGG;@EFGGFEFGFGGGFGE9EDCED+@EEGGGGGGGG+@>E>EGGGGGF:*+946CFDDFFCCFGAGFF(;(>(:AEDGGFF:EGGF1FGC*):C4
@M03364:276:000000000-BLYN8:1:1101:8037:1989 2:N:0:1
GGACTACTCGGGTATCTAATCCTGTTTGCTACCCATGCTTTCGAGCCTCAGCGTCAGTTACAGACCAGACAGCCGCCTTCGCCACTGGTGTTCTTCCATATATCTACGCATTTCACCGCTACACATGGAGTTCCACTGTCCTCTTCTGCACTCAAGTTTCCCAGTTTCCGATGCACTTCTTCGGTTGAGCCGAAGGCTTTCACATCAGACTTAAGAAACCGCCTGCGCGCGCTTTACGCCCAATAAATCCG
+
CCCCCGGGGGGGGGGGGGGGGGGGGGGGGGGGGGGGGGGGGFGGGGGGGGGGGGGGGGGGGGGGGGGGGGGGGGGGGGGGGGGGGGGGGGGGGGGGGGGGGGGGFGGGGGGGGGGFGGDEEGGGGCFGFGGGGGGFGGFGGGGGGGGGGGGGGGGG9BFEGGGGGGFGFGGGGGGGGFG=DDDCGEGGGFGDGGGGGFGF89FCAF8?CCFGCCFGGFEC>EDA5A@B(:>DGDG<A38CGDDFGGACGGC
@M03364:276:000000000-BLYN8:1:1101:10098:1993 2:N:0:1
GGACTACCGGGGTTTCTAATCCTGTTTGCTCCCCACGCTTTCGAGCCTCAGTGTCAGTTACAGACCAGAGAGCCGCCTTCGCCACTGGTGTTCCTCCATATATCTACGCATTTCACCGCTACACATGGAATTCCACTCTCCTCTCCTGCACTCAAGTCTACCAGTTTCCAATGCATACAATGGTTGAGCCACTGCCTTTTACACCAGACTTAATAAACAACCTGCGCTCGCTTTACGCCCAATAAATCCGG
+
CCCCCGGGGGGGGGGGGGGGGGGGGGGGGGGGGGGGGGFEFDGGGCGGCFGGGGGGGGGGGGGGGGGGGGGGGGGGGGGGGGGGGGGGGGGECGGFFGGGGGGGGGGGGGGGGGGGGGGGGGGGGGGGGGFGGGGGGGGGGGGGGGGGGGGGDFFFEFCGGFGG<EFGFGGGGGGFGGGGGGEGFGCF6@:8FEFCGFG99FGGFGC*<>+22;FGFD,,*=94@FAB>EFFGGFE>?EGGFDFGGFCFD7
@M03364:276:000000000-BLYN8:1:1101:11965:1999 2:N:0:1
GGACTACTAGGGTTTCTAATCCTGTTTGCTCCCCACGCTTTCGCACCTGAGCGTCAGTCTTCGTCCAGGGGGCCGCCTTCGCCACCGGTATTCCTCCAGATCTCTACGCATTTCACCGCTACACCTGGAATTCTACCCCCCTCTACGAGACTCTAGCTTGCCAGTTTCAAATGCAGTTCCCAGGTTGAGCCCGGGATTTCACATCTGACTTAACAAACCGCCTGCGTGCGCTTTACGCCCAGTAATTCCG
+
CCCCCFGGGGGGGGGGGGGGGGGGGGGGGGGGGGGGGGGGGGGGGGGG@FGFGGGGGGGGGGGGGGGGGGGGGGGGGDGGGGFGGGGGGGGGGGGGGGGGGGGGGCFDGDFGGGGGGGGGGGGGGGGGGFGGGGGGGGGGEEGGFGGDGGGGGFCFCFGFGGGGGGGCFGGGGFG7EGGGFGCCFGGC?E?8EGGEEGFGGGGGFCDCFGGGGFGGGGCEDE>;?DFEF35575DF>BGGGFFFGGFFDG
@M03364:276:000000000-BLYN8:1:1101:11693:2065 2:N:0:1
GGACTACCGGGGTTTCTAATCCTGTTTGCTCCCCACGCTTTCGCACCTGAGCGTCAGTCTTTGTCCAGGGGGCCGCCTTCGCCACCGGTATTCCTCCAGATCTCTACGCATTTCACCGCTACACCTGGAATTCTACCCCCCTCTACAAGACTCTAGCTGACCAGTTTCAAATTCAGTTCCCAAGTTAAGCTCGGGGATTTCACATCTGACTTAATCACCCGCCTGCGTGCGCTTTACGCCCAGTAATTCCG
+
CCCCCG<FGGGEGGGGGGGFFGGGGGGGFGGGCGFGGGGGGFGGEE7<FFGGGGGEDEFFGGGGGGGG8CCFFFGGDCFGGDGGCFFGFECGGGF?DEEFE@ECE5ED>+8FAFF<EFEE+8CA,AACDGCFGGCFGGGE8@>DCEEC@,,5BD,@EF9,,>D,335D7;,7,2;>2::7DF6>>>E7,>,,*4CE5;B?FD++1C+++3;:@>7@>*0:.>8275(2,7<57799*(2857?<*29>F*0
@M03364:276:000000000-BLYN8:1:1101:16210:2096 2:N:0:1
GGACTACTCGGGTATCTAATCCTGTTTGCTACCCATGCTTTCGAGCCTCAGCGTCAGTTACAGACCAGACAGCCGCCTTCGCCACTGGTGTTCTTCCATATATCTACGCATTTCACCGCTACACATGGAGTTCCACTGTCCTCTTCTGCACTCAAGTTTCCCAGTTTCCGATGCACTTCTTCGGTTGAGCCGAAGGCTTTCACATCAGACTTAAGAAACCGCCTGCGCTCGCTTTACGCCCAATAACTCCG
+
CCCCCGGGGGGGGGGGGFGGGGGGGGGGGGGGGGGGGGGGGGGGGGGGGGGGGGGGGFGGGGGGGGGGGGGGGGGGGGGGGGGCGGFGGGGGGGGGGGGGGDFGAFFGGCFGGGGGGGGGEGGG?GGGGAFGGGGGGGGGGGGGGGGFGGGFGGGGFGGGGGGGGGGGGDCGGGGGGGGGGFGCFGGGFGGGGGGGFGGGGGGC>DFG59CG7C7>>F?CAGFFFFF46DFBGGGFFFGGG58)>F*)>C9
@M03364:276:000000000-BLYN8:1:1101:16027:2117 2:N:0:1
GGACTACTAGGGTTTCTAATCCTGTTTGCTCCCCACGCTTTCGCACCTGAGCGTCAGTCTTCGTCCAGGGGGCCGCCTTCGCCACCGGTATTCCTCCAGATCTCTACGCATTTCACCGCTACACCTGGAATTCCACCCCCCTCTACGACACTCTAGCTTGCCAGTTTCAAATGCACATCCCAGGTTGACCCCGGCGATTTCACATCTGACTTAACAACCCGCCTCGCTGCGCTTTAGCCCCAGTAATCCCG
+
AAC<<CCEEFGFGCFAFGCFFFGFFFEGG9EDFGGEFGGEGGGGC@@AF@EGGEGDDF,,;@DFGGGG,BC7C:BCFEEF7==@CGGGC+BFFFGGF,EFED,,,9AFGFFEFFEGGEEGDCF8=AEFGGDGD,@BDCCGEGGG9B?++3@FGDCA9;38DFABF,@B;9;CCFC,5,554,?*2?8,,24:4C**1:C5>:97;CF:++;+12++2*=C5E5(-)(7()))9C<2*)3A*.(000*)?6/
@M03364:276:000000000-BLYN8:1:1101:17672:2120 2:N:0:1
GGACTACTGGGGTTTCTAATCCTGTTTGCTCCCCACGCTTTCGCACCTGAGCGTCAGTCTTCGTCCAGGGGGCCGCCTTCGCCACCGGTATTCCTCCAGATCTCTACGCATTTCACCGCTACACCTGGAATTCTACCCCCCTCTACGAGACTCTAGCTTGCCAGTTTCAAATGCAGTTCCCAGGTTGAGCCCGGGGATTTCACATCTGACTTAACAAACCGCCTGCGTGCGCTTTACGCCCAGTAATTCCG
+
CCCCCGGGGGGGGGGGGGGGGGGGGGGGGGGGGGGGGGGGGGGGGGGGGGGGGGGGGGGGGGGGGGGGGGGGGGGGGGGGGGGGGGGGGGGGGGGGGGGGGGGGFGGGGGGGGGGGGGGGGGGGGGGFGGGGGGGGFGFGGGGGGGGD:EEGGGGGGGFGGGGGGGGGGGGGGAEEGGGGGGGGGGGGCCGFGGGGDGGCCFGGFGGGGGGFGGGGGGGGFGFFFF>E(8779D5A@(A>E58FFFFAGG7
@M03364:276:000000000-BLYN8:1:1101:23541:2121 2:N:0:1
GGACTACACGGGTATCTAATCCTGTTTGCTCCCCACGCTTTCGCACCTGAGCGTCAGTCTTTGTCCAGGGGGCCGCCTTCGCCACCGGTATTCCTCCAGATCTCTACGCATTTCACCGCTACACATGGAATTCCACCCTCCTCACCTGCACTCTAGTCTCCCACTCTCCAATGCACCCAATGGTTGAGCCACTGCCTTTGCCATCAGCCTTAAGAAACCACCTGTGCTCGCTTGACGCCCACTAAATCCGG
+
8A-A,;F<FFE@@7CFF<CEFC<EE9<CEFG<DEFEGE@BFDEE,+6BC6FFG@,@C666C@F<C@A,@,+CF7FE:C4?DB==C@B+8+B,5<,:A,B9F<E?@AFDC+8CFFFEE:F>:@?F9A?FFCA8C<EC8+@FCG8+6DCFGG=?=,@A;D,3,>:,@,@3,7@E,3,@,***,7,>;3:792,:1DCC99,,+251;C4*6*8C++=+2*=6)*8;)))+988)2**.8(3*=8;F*;=4*9)
@M03364:276:000000000-BLYN8:1:1101:18992:2125 2:N:0:1
GGACTACTCGGGTTTCTAATCCTGTTTGCTCCCCACGCTTTCGTGCCTGAGCGTCAGTGTTATCCCAGGGGGCTGCCTTCGCCATCGGTATTCCTCCACATCTCTACGCATTTCACCGCTACACGTGGAATTCTACCCTCCTCTGACACACTCTAGCCGTGCAGTCTCCAATGCAATTCCCAGGTTAAGCCCGGGGATTTCACATCGGTCTTGCACAACCGCCTGCGCTCGCTTTACGCCCAGTAATTCCG
+
CCCCCGGG8FEGGGGGGGGGGGGGGGGGGGGGGGGGGGGGGGG<FG,E,EFGGGGGGGCACF9,FFGG7F7CF@FGGGGGGGGG74CEG?FGGGGGGG<FGGGGGGGGGGGGGGGG,=FGGGGG7FGDGGGGGAFG,@,ACFFG8,,3@DEGGDGDAEE3+@DGGF,;EFFGGF,,54E9F,>FFG7EFFG8CEEC5CGGGGGGFGD4/:DF7C*4;CGGEGF70A@D0..=5DFEF?GGGF?6>7*)220
@M03364:276:000000000-BLYN8:1:1101:17606:2127 2:N:0:1
GGACTACTGGGGTTTCTAATCCTGTTTGCTCCCCACGCTTTCGCACCTGAGCGTCAGTCTTCGTCCAGGGGGCCGCCTTCGCCACCGGTATTCCTCCAGATCTCTACGCATTTCACCGCTACACCTGGAATTCTACCCCCCTCTACGAGACTCTAGCTTGCCAGTTTCAAAGGCAGTTCCCGGGTTGAGCCCGCGGATTTCACATCTGACTTACCAAACCGCCTGCGTGCGCTTTACGCCCAGTACTTCCG
+
CCCCCGGFAFGGGGGGGGGGGGGGGGGGFGFGGGFGGGGGGGDGEGGG8FGGGGGGGGGCE,CEGEGG8@CDFGGGGGGGGGGGGDGGGEFGGGGGF8FFGGGGGGGGFCGD9FGGGGGGGGGGGGGGCGGGGG,FF8+@EGGG9F+@+CEGG,E9ECFCDCGGFGGGGGG3@>@EGGF:,*14CC:CFGGG=**=*=CFGFG+17@CC++C7+236**2<EEFBFF.(<.7CDGBF<GEG:66:**-*:1
@M03364:276:000000000-BLYN8:1:1101:18303:2138 2:N:0:1
GGACTACTGGGGTTTCTAATCCTGTTTGCTCCCCACGCTTTCGCACCTGAGCGTCAGTCTTCGTCCAGGGGGCCGCCTTCGCCACCGGTATTCCTCCAGATCTCTACGCATTTCACCGCTACACCTGGAATTCTACCCCCCTCTACGAGACTCTAGCTTGCCAGTTTCAAATGCAGTTCCCAGGTTGAGCCCGGGGATTTCACATCTGACTTAACAAACCGCCTGCGTTCGCTTTACGCCCAGTAATTCCG
+
CCCCCFDFCFFGFGGDGGGGFGFGGGGGGGGGGGGEEGGGGGGGGGGG8CFGGGG>EGGDGGGFGGGGGG7C@FGGGGGGGGBFGCFGGGGGGGCFFGGDFGGGGGGD7FGEAFFGGGGGGGGCBGG@F8FFG,EFF@CCEEG89FC>>CEFG9CAFEABF?FFGGCG7,3@CGAFGGG7>,D8F:,CFGGFCC5:=CFGFGGFFF+:CCCCFC:+:7CG>7>@<FFF(7>DCGF)*4?CEB197CFBGG4
@M03364:276:000000000-BLYN8:1:1101:12135:2142 2:N:0:1
GGACTACTCGGGTTTCTAATCCTGTTTGCTCCCCACGCTTTCGCACCTGAGCGTCAGTCTTCGTCCAGGGGGCCGCCTTCGCCACCGGTATTCCTCCAGATCTCTACGCATTTCACCGCTACACCTGGAATTCTACCCCCCTCTACGAGACTCTAGCTTGCCAGTTTCAAATGCAGTTCCCAGGTTGAGCCCGGGGATTTCACATCTGACTTAACAAACCGCCTGCGTGCGCTTTACGCCCAGTAATTCCG
+
CCCCCGGGGGGGGGGGGGGGGGGGGGGGGGGGGGGGGGGGGGGGGGEGGGGGGGGGGGGGGGGGGDGGGGGGGGDGGGGGGGGGGGGDGGGGGGGGGG@EGGGGGEGGGGGGGCGGGGGGGGFFFFGGFGGGGDFEGGGGGEGGFGFGGDEGGF9EFGGFGGGGGG9;CFFGGFEEGGGGGGF5CDGCGGGGGGGGCGFFGGGCFFG=@GGFGGGGGGGFEGFFFFFF(;:>3C5<?<DEC5?FF**5C>0
@M03364:276:000000000-BLYN8:1:1101:10574:2148 2:N:0:1
GGACTACTAGGGTTTCTAATCCTGTTTGCTCCCCACGCTTTCGCACCTGAGCGTCAGTCTTTGTCCAGGGGGCCGCCTTCGCCACCGGTATTCCTCCACATCTCTACGCATTTCACCGCTACACATGGAATTCTACCCCCCTCTACAAGACTCTAGCTGACCAGTATCAGATGCAATTCCCGGGTTCAGCCCGGGGATTTCACATCTGACCCAATCAACCGCCTGCGTGCGCTTTACGCCCAGTACTTCCG
+
CC@C8FGGGGDGFGEGGDD@EFGGGGEFGGGGGGFGGGEGFCBFEGGGFGGGEGGCFGFGGFFGGGGGGGGGGGGDGDGGGGGEGCF74@FGGFFAEFFGGG9FFGGGDE7?F<FGGGG6BF=DE@FGGFEGGFGGGEDGG+BDG>DC9FGGGFC;F,@DCFFGGF,@<>EFFFGCGAD9EEDGGD,<,;F87*=EEEFC8FFFFFFGF7*2/*25*2*7==5((0:7:B)57C34@:EEE:?6F*7):F*
@M03364:276:000000000-BLYN8:1:1101:8179:2152 2:N:0:1
GGACTACTCGGGTGTCTAATCCTGTTTGCTCCCCACGCTTTCGAGCCTCAGTGTCAGTTACAGGCCAGAGAGCCGCTGTCGCCTCCGGTGTTCCTCCATATATCTACGCATTTCACCGCTACACATGGAATTCCACTCTCCTCTCCTGCACTCAAGTCTCCCAGTTTCCAATGCACACAATGGTTGAGCCACTGCCTTTTACATCAGACTTAAGAAACCACCTTCGCTCGCCTTACGCCCAATAAACCCGG
+
CCC<B8FFGD7:F+8,CEGG,<F@;CFFFFC<<FFE7C7FDCFFE7+B6@EFDFGGCCFECFGGFEGGGF<6@CFFG+C5A@,8:F:C+@?FDFEFB=?EFGAEFFDF@7FCF?FG<=+@+8=<,AFFFCFGBDFG9EDFFG8DFEFDCF8D8>36,,6@D88FGFF,E=,=,8=E==C=3@ED@CD,7,DF65D@A>,,+3,?=+****5:+B7=C>,;AE4;2*)3):6)*1?5?D5:C:@FFG*3*::
@M03364:276:000000000-BLYN8:1:1101:11832:2205 2:N:0:1
GGACTACTGGGGTATCTAATCCTGTTTGCTCCCCACGCTTTCGAGCCTCAGTGTCAGTTACAGGCCAGAGAGCCGCTTTCGCCTCCGGTGTTCCTCCATATATCTACGCATTTCACCGCTACACATGGAATTCCACTCTCCTCTCCTGCACTCAAGTCTCCCAGTTTCCAATGCACACAATGGTTGAGCCACTGCCTTTTACATCAGACTTAAGAAACCACCTGCCCTCGCTTTACGCCCAATAAAACCGG
+
CCCCCGGGGGGGGDGGGGGGGGGGGGGGGGGGGGGGGGGGGGGGGGGGGGGFGGGGGGGGFAFFFGG?FGGGGGGGEGGGGGGGGEFGGGGGGGGGGGGGGGGGGGFFGGGGEGGGGGGGCFGGGGGGF?EEGGGGGGFGGGGFDFGFGCGGGGGGD@,3DEFGFFDGGFCGGGF8,8ECAFFGGGGGGGDFCC:DFGGCFDC?BFC5CC7@C7CGC*@EAGAB4*/*)/9?5C>;)-:@=FBAF7+77C3
@M03364:276:000000000-BLYN8:1:1101:7522:2225 2:N:0:1
GGACTACCGGGGTATCTAATCCTGTTCGCTACCCATGCTTTCGAGCCTCAGTGTCAGTTACAGGCCAGAGAGCCGCTTTCGCCTCCGGTGTTCCTCCATATATCTACGCATTTCACCGCTACACATGGAATTCCACTCTCCTCTCCTGCACTCAAGTCTCCCAGTTTCCAATGCACACAATGGTTGAGCCACTGCCTTTTACATCAGACTTAAGAAACCACCTGCGCTCGCTTTACGCCCAATAAACCCGG
+
CCCCCGGGGGGGGGGGGGGGGGGGGGGGGGGGGGGGGGGGGGGFFCFGGGGGGGGGGGGGGGFDGGGGGGGGGGGGGGGGGGGGGGGGGGGGGGGDGGGGGGGGGGFGGGGGGGGGGGGGGGGGGGGGGFGGFFGG=E9A8EGFDGGGGGGGGFGGECGGFGF?36;EECGDFEGGGGDC7FCGGG?7F?FFFFFGGGGGGGGGFGGGD>;:87@8>D6:?EA:B9@6@?DFF:+>)6B:EFFFG7*6:CC
@M03364:276:000000000-BLYN8:1:1101:20601:2249 2:N:0:1
GGACTACTCGGGTTTCTAATCCTGTTTGCTCCCCACGCTTTCGCACCTGAGCGTCAGTCTTCGTCCAGGGGGCCGCCTTCGCCACCGGTATTCCTCCAGATCTCTACGCATTTCACCGCTACACCTGGAATTCTACCCCCCTCTACGAGACTCTAGCTTGCCAGTTTCAAATGCAGTTCCCAGGTTGAGCCCGGGGATTTCACATCTGACTTAACAAACCGCCTGCGTGCTCTTTACGCCCAGTAATTCCC
+
CCCCCGGGGGGGFGGGGGGGGGGGGGGGGGGGGGGGGGGGGGGGGGGGGFGGGGDGGGCFGGGGGGGGGGGEGGGGGGGGGGDGGGGGGEFFFGGGGGGFGGGGGGGGGGGGGGGGGGGGFGG,EFFGFGGGGGGFFGGGGGGGGGGG@+B78EGGGGGGGGGG:D9@CFFGGGGGGGGGGGGGGGFCFFE5CECGGCCFFFEF6CFCGDFGFGFGGGG=;EEF@FF5().7:CGBF0CEGF(/0:@):7*
@M03364:276:000000000-BLYN8:1:1101:13398:2310 2:N:0:1
GGACTACCAGGGTTTCTAATCCTGTTTGCTCCCCACGCTTTCGAGCCTCAGTGTCAGTTACAGGCCAGAGAGCCGCTTTCGCCTCCGGTGTTCCTCCATATATCTACGCATTTCACCGCTACACATGGAATTCCACTCTCCTCTCCTGCACTCAAGTCTCCCAGTTTCCAATGCACACACTGGTTGAGCCACTGCCTTTTACATCAGACTTAAGAAACCACCTGCGCTCGCTTTACGCCCAATAAATCCGG
+
CCCCCGGGGFGGGGGGGGGGGGGGGGGGGGGGGGGGGGGGGGGGGGGGGGGGGGGGDGGGGGFGGFFGGGFGGGGGGGGGGGGGGGGGGGGGGGGGGGGGGGGGGFGGGDGGGGGGGGGGGGGGGGGGE9CFFFGGG8DGGGGGGGFFGGGGGGGGGGDEFD?FFFGGGGGGGGGFGDE+,@=DFGGGGG,:CCGGGGEF+:;;9?FFD79D++<FCGFFFGF)452?AAFBGC+8/2:ECF(87:+9FD:
@M03364:276:000000000-BLYN8:1:1101:11425:2325 2:N:0:1
GGACTACAAGGGTTTCTAATCCTGTTTGCTCCCCACGCTTTCGAGCCTCAGCGTCAGTTACAGACCAGAGAGCCGCCTTCGCCACTGGTGTTCCTCCATATATCTACGCATTTCACCGCTACACATGGAATTCCACTCTCCTCTTCTGCACTCAAGTCTCCCAGTTTCCAATGACCCTCCCCGGTTGAGCCGGGGGCTTTCACATCAGCCTTAAGAAACCGCCTGCGCTCGCTTTACGCCCAATAAATCCG
+
CCCCCGGGGGGGFGGGGGGGGGGGGGGGGGGGGGGGGGGGGGGGGGGGGGGGGGDGGEEFGGGGGFGGGGGGGGGGGGGFFGGGGGGGFGGGGGGGGGGGGGGGGGGGGGGGGGGGGGGD@FGGGGFGF:CFCGGGGGGGGGGGGGGGGGGGFGEGGFGGGGGGAFEA8FFGFFGDGGGGGGG6FGGG?FGGGDGGCG>?CF7@>6DC*8CCFFG7C<FG>G>(3A0>BE>AGG<9B?GE77?:*CF9C>)
@M03364:276:000000000-BLYN8:1:1101:19747:2335 2:N:0:1
GGACTACTGGGGTTTCTAATCCTGTTTGCTCCCCACGCTTTCGAGCCTCAGTGTCAGTTACAGGCCAGAGAGCCGCTTTCGCCTCCGGTGTTCCTCCATATATCTACGCATTTCACCGCTACACATGGAATTCCACTCTCCTCTTCTGCACTCAAGTCTCCCAGTTTCCAATGACACTCCCCGGTTGAGCCGTGGGCTTTCACATCAGCCTTAAGAAACCTCCTGCGCCCGCTTTACGCCCAATAAATCCG
+
CCCCC<<FFDGCCEGCEFFFGGFFGGGGGFFGG@EFEGGGGCF@FGDFG8FCCEAAFFGGCGGGF>8FF<@:7CEGE7BFC7@C:FGEGGGGGEFGGGFFFC,59C?77@CEF,:FGDEEEFFCBEEDFEF8=EFG9E9FE8,99AF9EDFC,43=6,@DGF?F=E;9EFCGGGG,==D8EEEEC@8,,,6;*5@57,@,<C:@B*+9***=>?CCFFF6),;7BF5?(?B>GC5>+6*4*),)*2+.7*2
@M03364:276:000000000-BLYN8:1:1101:7167:2342 2:N:0:1
GGACTACCGGGGTTTCTAATCCTGTTTGCTCCCCACGCTTTCGCACCTGAGCGTCAGTCTTCGTCCAGGGGGCCGCCTTCGCCACCGGTATTCCTCCAGATCTCTACGCATTTCACCGCTACACCTGGAATTCTACCCCCCTCTACGAGACTCTAGCTTGCCAGTTTCAAATGCAGTTCCCAGGTTGAGCCCGGGGATTCCACATCGGCTTTAACAAACCGCCTGCGTGCGCTTTACGCCCAGTACTCCCG
+
CCCCCGGFEGGGGCCFEGGGGGGGGGGGGGGGGGGDGGGGGGGGEGGG<FGGFGGGGGAFFEFGGGGCG7FGF7FGGGCEDFFEGGGGG7FFGGGCG8<?E8FGFGGGGDFECFGFFEGGDFFB,8F,,=FFGGFF98+FECB7;E63>8EGC,@EFF93:DFFCGGFGFG92D;DE,>7:9,*7,4,,?,;?5B?EGG?+137)***)*27+;C77**/5*7(2>9BB5835>746:E2:>B?G**)0/1
@M03364:276:000000000-BLYN8:1:1101:23491:2361 2:N:0:1
GGACTACAGGGGTTTCTAATCCTGTTTGCTACCCATGCTTTCGAGCCTCAGCGTCAGCTACAGACCAGACAGCCTCCTTCGCCACTGGTGTTCTTCCATATATCTATGCATTTCACCGCTACACATGGAGTTCCACTGTCCTCTTCTGCACTCAAGTTTCCCAGTTTCCGATGCACTTCTCCGGTTGAGCCGAAGGCTTTCACATCAGACTTAAGAAACCGCCTGCGCTCGCTTTACGCCCAATAAATCCG
+
<C9CCCF8,@FEE@@FEEF9C<<EFG<C9C6E@FC<FGEAFGGEFGCFFCE8CCGGC,<CEEF,EC,CGC8AAF,@CFGFGGGGCDEECF:4A,EF9<,,CE,?E99F?<,EFFFFC:CEGGGGE4=D@ED,CF@?E8@FGE9+9E,;>FEFFFFGC;DF9EG8E;EAAE+@=+,,,63:,@++33@8=EFG6CCE6@D,?EFDF+224?D97C;B+CFD5C?2<>7AF>DE4*C48>E*=535C>8)CC5
@M03364:276:000000000-BLYN8:1:1101:16918:2369 2:N:0:1
GGACTACAGGGGTATCTAATCCTGTTTGCTCCCCACGCTTTCGCACCTGAGCGTCAGTCTTCGTCCAGGGGGCCGCCTTCGCCACCGGTATTCCTCCAGATCTCTACGCATTTCACCGCTACACCTGGCATTCTACCCCCCTCTACGAGACTCTAGCTTGCCAGTTTCAAATGCAGTTCCCAGGTTGAGCCCGGGGATTTCACATCTGACTTAACAAACCGCCTGCGTGCGCTTTACGCCCAGTAATTCCG
+
CCCCC8CFGFGGCFGGGGGGGGGGGGGFGGGFFGFGGGDGFGGGGGGGGGGFGGGEGGGGGGFFG@FGGDCECEFGGGGGFG:FEGGEGGGCEGGGFAF9FFFGGGFGDGGGGGGGGG>8FFGGGGGG8AFGGGGF9EG7EEGGGGFECEEFFGGFFCCFFGGF:E;;,@EGGGGCCFGGFGGFGGGFGGCCEGGGGG697:9@7CCDGGGF:++;77FGBD3625756B>:7<DDFFDC5)39>29):C2
@M03364:276:000000000-BLYN8:1:1101:12847:2374 2:N:0:1
GGACTACCGGGGTTTCTAATCCTGTTTGCTCCCCACGCTTTCGCACCTGAGCGTCAGTCTTCGTCCAGGGGGCCGCCTTCGCCACCGGTATTCCTCCAGATCTCTACGCATTTCACCGCTACACCTGGAATTCTACCCCCCTCTACGAGACTCTAGCTTGCCAGTTTCAAATGCAGTTCCCAGGTTGAGCCCGGGGATTTCACATCTGACTTAACAAACCGCCTGCGTGCGCTTTACGCCCAGTAATTCCG
+
CCCCCGGGGGGGGGGGGGFFGGGGGGGGGGGGGGGGGGGGGGGGGGGGGGGGGGGGGGGGGGGGGGGGGGGGGGGGEEGGFGGGGGGGGGGGGGGGGGGGCGGGGGGGGGEGGFGGGGGGGGGGGGGGGGGGFGFGAGFGGGGGFGGEGGGGGGGFGGGGFGCEFG9CFFDFFFFCCFGGE9EFGFFFGGGFGGGE=EGC>7CF74CC+:CG:CCGG58FEDDF:>>F1:EFGGGFF?GGG)(7CFFF7:2
@M03364:276:000000000-BLYN8:1:1101:7787:2422 2:N:0:1
GGACTACCAGGGTATCTAATCCTGTTTGCTCCCCACGCTTTCGCACCTGAGCGTCAGTCTTCGTCCAGGGGGCCGCCTTCGCCACCGGTATTCCTCCAGATCTCTACGCATTTCACCGCTACACCTGGAATTCTACCCCCCTCTACGAGACTCTAGCTTGCCAGTTTCAAATGCAGTTCCCAGGTTGACCCCGGGGATTTCACATCTGCCTTAACAACCCGCCGGCGTGCGCTTTAGGCCCAGTAATCCCG
+
CCCCCGGGGGGGGGGGGGGGGGGGGGGGGGGGGGGFGGGGGGGCFGGGDGGGGGGGGGGGFGGGGGGGGGGGEGGGGGGGGGGGGGGGGGGGGDFGGCGGG8EEFGGGGEGGGGFGFGGGGGGGGFGGGGGEGGGFGGGGGGGG,CF+88EFGFGGGGG6EFFGGFCGF;;EGGGGFCCGCCFGGF>6,,>EEG5?5BFGG7<:+8;:+27:807CG4*=)=3((73>,).5D<*)*)3C*73):7?)0*1
@M03364:276:000000000-BLYN8:1:1101:16268:2463 2:N:0:1
GGACTACTAGGGTTTCTAATCCTGTTTGCTCCCCACGCTTTCGCACCTGAGCGTCAGTCTTCGTCCAGGGGGCCGCCTTCGCCACCGGTATTCCTCCAGATCTCTACGCATTTCACCGCTACACCTGGAATTCTACCCCCCTCTACGAGACTCTAGCTTGCCAGTTTCAAATGCAGTTCCCAGGTTGAGCCCGGGGATTTCACATCTGACTTAACAAACCGCCTGCGTGCGCTTTACGCCCAGTAATTCCG
+
CCCCCGGGGGGGGGGGGGGGGGGGGGGGGGGGGGGGGGGGGGGGGGGGGGGGGGGGGGGGGGFGGGGGFGGGGGGGGGGGGGGGGGGGGGGGGFEGGGGGGGGGFGGGGGGGGGGGFGGGGGGGGGGGGGGGGGGGGGGGGG@DFGGEGGGGGGGGGGGGGGGGGGGGGGFGCFGGFGGFGFGGGGFGGGGFEE5CCGGGGGGGFGGGFGGGG>;FGGGGE=DD;A27,<5)7<FFFFGGGFFFCG?AFF*
@M03364:276:000000000-BLYN8:1:1101:8391:2482 2:N:0:1
GGACTACCGGGGTATCTAATCCTGTTTGCTCCCCACGCTTTCGCACCTGAGCGTCAGTCTTCGTCCAGGGGGCCGCCTTCGCCACCGGTATTCCTCCAGATCTCTACGCATTTCACCGCTACACCTGGAATTCTACCCCCCTCTACGAGACTCTAGCTTGCCAGTTTCAAATGCAGTTCCCAGGTTGAGCCCGGGGATTTCACATCTGACTTAACAAACCGCCTGCGTGCGCTTTACGCCCAGTAATTCCG
+
CCCCCGGFGGGGGGGGGGGGGGGGGGGGGGGGGGGGGGGGGGGGGGGGGGGGGGGGGGGGGGGGGGGGGDGGGGGGGGGGGGGGGGGGGGGGGGGGGGGGGFGGGGGGGGGGFGGGGEGGGGGGGGGG8FGGGGGFGGGGGGGGGGGGGGGGGGGGGGGGGGGGGGGFCECEFGGGGFGGDFGGGGFGGGGGGGGE5BFCGFGG7CFC>CGGGGGGFFFCAGF?FFFF6DFFGGGFB0>CED?FFFFFGG6
@M03364:276:000000000-BLYN8:1:1101:19197:2489 2:N:0:1
GGACTACTCGGGTTTCTAATCCTGTTTGCTCCCCACGCTTTCGAACCTGAGCGTCAGTCTTCGTCCAGGGGGCCGCCTTCGCCACCGGTATTCCTCCAGATATCTACGCATTTCACCGCTACACCTGGAATTCTACCCCCCTCTACGAGACTCTAGCTTGCCAGTTTCAAATGCAGTTCCCAGGTTGAGCCCGGGGATTTCACATCTGACTTAACAAACCGCCTGCGTTCTCATTACGCCACGTAATTCCG
+
CCCCCGFG,BCEFCFDFGGFFGFFGGGGGGGCF@<@@BFGCGGDGGGEC<FG>FGE@A@@@6CEGGGGC,6@CFEEG>C<FCGCCFGGGGGGGGGGF<<E=,CFGGC+CFGG,<C<?FGG7BA,86FD,A9DFAD9,,=>EEGF9B688:CG6,BEDAG6*7DDDFGCGGGGGGGGGFC,99:CGG,AE7CF***//;EGC7+3:*CD>FFFD7;>77C5:*:0(;;.(0)9*2*)*,*:*)45DF59*:*
@M03364:276:000000000-BLYN8:1:1101:16091:2525 2:N:0:1
GGACTACAAGGGTATCTAATCCTGTTTGCTCCCCACGCTTTCGCACCTGAGCGTCAGTCTTCGTCCAGGGGGCCGCCTTCGCCACCGGTATTCCTCCAGATCTCTACGCATTTCACCGCTACACCTGGAATTCTACCCCCCTCTACGAGACTCTAGCTTGCCAGTTTCAAATGCAGTTCCCAGGTTGAGCCCGGGGATTTCACATCTGACTTAACAAACCGCCTGCGTGCGCTTTACGCCCAGTAATTCCC
+
CCCCCGGGGGGGGGGGGGGGGGGGFGGGGGGGGGGGGGGGGGGGGGGGGGGGGGGGGGGGGGGGGGGGG7FGGGGGGGGGGGGGGGGGGDGGGGGGGGGFGGGGGGGGGGGGGGFFGGGEGGGGGFGF@>FGGGGFFGGGGGGGGGCEGGGGGGGFGGGGFGFGGGGGGGGF;EGADGGGGGCGGGGGGGGFEGGGGGGGGGGFFGGCGGGCC7CFFGG=:CD1?4>E<EFFGGD<6?GEEEF?DD@2DD*
@M03364:276:000000000-BLYN8:1:1101:14276:2620 2:N:0:1
GGACTACTCGGGTTTCTAATCCTGTTTGCTCCCCACGCTTTCGCACCTGAGCGTCAGTCTTCGTCCAGGGGGCCGCCTTCGCCACCGGTATTCCTCCAGATCTCTACGCATTTCACCGCTACACCTGGAATTCTACCCCCCTCTACGAGACTCTAGCTTGCCAGTTTCAAATGCAGTTCCCAGGTTGAGCCCGGGGATTTCACATCTGACTTAACAAACCGCCTGCGTGCGCTTTACGCCCAGTAATTCCG
+
CC9CCGGGFGGGGGGGGGGGGGGGGGGGGGGGGGFFGGGGGGGGDGGGFGGGGGGGGGGGGGGGGGGGGGGGGGGGGGGGGGGGGGGGGGGGFGGGGGGGGGGDFGGGG7BFGGGGGGGGCCGGGFGG?FGGGGGGCCDFDGGGGGGG7EGGGGG7ECCGGGG?FGAFFFGGFGGGGGG7F9D>FGDGGGGGEGGGCCFFGGGGFC@7CFCGG7C>78CFEGED<F>>0>5;CGG9?0C:554?CC69:C7
@M03364:276:000000000-BLYN8:1:1101:7307:2682 2:N:0:1
GGACTACCCGGGTTTCTAATCCTGTTTGCTCCCCACGCTTTCGCACCTGAGCGTCAGTCTTCGTCCAGGGGGCCGCCTTCGCCACCGGTATTCCTCCAGATCTCTACGCATTTCACCGCTACACCTGGAATTCTACCCCCCTCTACGAGACTCTAGCTTGCCAGTTTCAAATGCAGTTCCCAGGTTGAGCCCGGGGATTTCACATCTGACTTAACAAACCGCCTGCGTGCGCTTTACGCCCAGTAATTCCG
+
CCCCCGGGGFFGGGGGGGGGGGGGGGGGGGGFGGGGGGGGFGGGGGGFFGGGGGGGGGGGGFGGBEGGGDGGGGGGGGGFGGGGGGGGGGG<FGFGGGGFCFFGFGGGF7FDFGGGGCEGDGGGGFGF8FGCFFB;EGGGGGG?,3DC7:EG?C,EEGGFFGGCFGGGCE;ECFCFGGGCGFGGGFG6FGCGGCEG=EGGGGGGFFDDFGGGG:>DGFFGF5A0?F0565>BDGCAF?GEEBFF0:B<**2
@M03364:276:000000000-BLYN8:1:1101:12574:2716 2:N:0:1
GGACTACTCGGGTATCTAATCCTGTTTGCTCCCCACGCTTTCGCACCTGAGCGTCAGTCTTCGTCCAGGGGGCCGCCTTCGCCACCGGTATTCCTCCAGATCTCTACGCATTTCACCGCTACACCTGGAATTCTACCCCCCTCTACGAGACTCAAGCCTGCCAGTTTCGGATGCAGTTCCCGGGTTGAGCCCGGGGATTTCACATCCGACTTGACAGACCGCCTGCGTGCGCTTTACGCCCAGTAATTCCG
+
CCCCCGGGGGGGGGGGGGGGGGGGGGGGGGGGGGGGGGGGGGGGGGGGGGGGGGGGGGGFGGGGGGGGGGGGGGGGGGGGGGFGGGGGGGGFF<FGGGFGCBEF;<FGGGGGGCEFGGGGGGCFCFGGGGGGGGGGFGFGEGGGGGGDGGGFGCFFFGGGGFGGGGC94BEGGGGFGGFGGGC>CEEFGGGGGGGGCGGFGGGG=CGGDGGGGGGGFFGCDEB:?FB@:DFFG:5<F1CGE).7*:@)2:7
@M03364:276:000000000-BLYN8:1:1101:11359:2742 2:N:0:1
GGACTACAGGGGTATCTAATCCTGTTTGCTCCCCACGCTTTCGCACCTGAGCGTCAGTCTTCGTCCAGGGGGCCGCCTTCGCCACCGGTATTCCTCCAGATCTCTACGCATTTCACCGCTACACCTGGAATTCTACCCCCCTCTACGAGACTCTAGCTTGCCAGTTTCAAATGCAGTTCCCAGGTTGAGCCCGGGGATTTCACATCTGACTTAACAACCCGCCTGCGTGCGCTTTACGCCCAGTAATTCCG
+
CCCCCGFCFGGGD@FFGGGGGGGGGGFGGFGGGGGEGGGGGGGGCGGGGGGGGGG:FGFFGGGGDGGFFDEGG+CEGGGGGGEGGFGG=+BFFFGGFGGGGGFGGFFFEFEGFFAFGGG64FGG?=ADDEBFDFDF98DFC=EDGGGCEGGGGGGGGGGGGGGGGG,EFBFGGGFFG7ECD?FFEFGGGGG>ECED5E8FC7<:FGFC+@DF@++:>*;:>55;<F><::BFDGF>44E?5@BFG>*6*:0
@M03364:276:000000000-BLYN8:1:1101:7249:2776 2:N:0:1
GGACTACAGGGGTTTCTAATCCTGTTTGCTCCCCACGCTTTCGAGCCTCAGTGTCAGTTACAGGCCAGAGAGCCGCTTTCGCCACCGGTGTTCCTCCATATATCTACGCATTTCACCGCTACACATGGAATTCCACTCTCCTCTCCTGCACTCAAGTCTACCAGTTTCCAATGCATACAATGGTTGAGCCACTGCCTTTTACACCAGACTTAAGAAACCGCCTGCGCTCGCTTTACGCCCAATAAATCCGG
+
CCCCCGGGGGGGGGGGGGGGGGGGGCGGGGGGGGGGGDGGGGGGFFFCGGGFGGGGGGGGGGFFGGGGGGFCGFGGCEFGGGGGGGGGGGGGGFFGGGGGGGGGGGCFGGGGFGGGGGCGGGGGG?FCBACFFFGGGGGGGGGGGGGGGGGGGGFGFGGGGFEGFFGGFFFGGGGGFGGFGGCGGGGGGGEF6D9DCEFGFGGGFCCC7@FGC8CCC>C**;@DB?562BE?897;28E775,6:@AEF39
@M03364:276:000000000-BLYN8:1:1101:12972:2821 2:N:0:1
GGACTACAGGGGTTTCTAATCCTGTTTGCTCCCCACGCTTTCGCACCTGAGCGTCAGTCTTCGTCCAGGGGGCCGCCTTCGCCACCGGTATTCCTCCAGATCTCTACGCATTTCACCGCTACACCTGGAATTCTACCCCCCTCTACGAGACTCTAGCTTGCCAGTTTCAAATGCAGTTCCCAGGTTGAGCCCGGGGATTTCACATCTGACTTAACAAACCGCCTGCGTGCGCTTTACGCCCCGTAATTCCC
+
CCCCCGGFGGCFGGGGGGFGGGGGGGGGGGGGGGGGGGGGGGGGDEGGDFGGEFGGGGGGGGGGCFCG@E:EGGDGGGGFFGFGGEGGF:FFECEGGG,?E<ECEGGGGC7BFGGFGGGGGGD=EDGFCEGFFGGGGGGCEEC+,@?+@+CGGCGGAE;DFGFGGGCFECCGCFG7DFC,D?,>FEC,<EGGGGE=ECCCF7FC=FG@7CFFG7>7CFGGFGF6(<;78>@BGGG29(5:E5;@)*0)CF*
@M03364:276:000000000-BLYN8:1:1101:14048:2838 2:N:0:1
GGACTACAAGGGTTTCTAATCCTGTTTGCTCCCCACGCTTTCGCACCTGAGCGTCAGTCTTTGTCCAGGGGGCCGCCTTCGCCACCGGTATTCCTCCAGATCTCTACGCATTTCACCGCTACACCTGGAATTCTACCCCCCTCTACAAGACTCTAGCTGACCAGTTTCAAATGCAGTTCCCAAGTTAAGCTCGGGGATTTCACATCTGACTTAATCAACCGCCTGCGTGCGCTTTACGCCCAGTAATTCCG
+
CCCCCFGGGGGGGGGGGGGGGGGGGGGGGGGGGGGGGGGGGGGGGGGGGGGGGGGGGGGGGGGGGGGGGGGGGGGGGGGGGGGGGGGGGGGGGGGGGFFGGGGGGGGGGGGGGGGGGGGGFFFGGGGGGGGGGGGGGFCECGGGGGDGFGGGGGGGFEGGGGGFFGGGGGGGGGGGGGGGGGGGGGE:FGFGGGGGGGGG:+==FGGGGGGFFFGDCFGG>GFF0;;EDEFFGDCAF?EEGF:?FGFFGG6
@M03364:276:000000000-BLYN8:1:1101:10086:2843 2:N:0:1
GGACTACTGGGGTTTCTAATCCTGTTTGCTCCCCACGCTTTCGCACCTGAGCGTCAGTCTTCGTCCAGGGGGCCGCCTTCGCCACCGGTATTCCTCCAGATCTCTACGCATTTCACCGCTACACCTGGAATTCTACCCCCCTCTACGAGACTCTAGCTTGCCAGTTTCAAATGCAGTTCCCAGGTTGAGCCCGGGGATTTCACATCTTACTTAACAAACCGCCTGCGTCGCCTTTACGCCCAGTAATTCCG
+
CCCCCGGGGGGGGGGGGGGGGGCGGGGGGGGGGGG7FGGGFGGGGGGGGGCFGGGGGGFGGGGGDEEGFC:F7FGGGGGGGGGGG<FGGDGGG9EGDAFGGGGGGFFF@FGGGG9FGGGGGGGGGGGGGGFCFGGGD,@@EEEGGGGGCCEGGGGFFGGGEGG6,7@;CFEFCFGGGCF:A;D*?D>7=EDFGGEE*;?EGFC76*+12++3::C>>*;7)78:(7()())01*:508EGG:(/:*/4:*0
@M03364:276:000000000-BLYN8:1:1101:8388:2857 2:N:0:1
GGACTACAGGGGTTTCTAATCCTGTTTGCTACCCACGCTTTCGCACATGAGCGTCAGTATTGCCCCAGAAGGCTGCCTTCGCCATCGGTGTTCCTTCCAATATCTACGCATTTCACTGCTACACTGGAAATTCCGCCTTCCTCTGACATACTCTAGCTGCCCAGTTTCAAATGCAGTTCCCAGGTTAAGCCCGGGGCTTTCACATCTGACTTAACCAGCCGCCTGCGTGCGCTTTACGCCCAGTAATTCCG
+
CCCCCFGGGGGGGGGGGGGGGGGGGGGGGGGGGGGGGGGGGGGGGGGGGGGGGGGGGGGGGGGGGGGGGFGGGGGGGGGFCGGGGGGGGGGGGGGGGGGGGEFBFGGGGGGGGGFGGGGGGGGGGGGGGGGGGGGGGEBEGGGGGGGCGAFFFEGFGGGGGFFGGGCBEGDGGGGGGGGGDCFGFF8EFEFGGEGEEGGGGFGD97CC7DGGC>+=>FGG*=5>BA(?>FFFGDD66(8EEB;FCFFCFC2
@M03364:276:000000000-BLYN8:1:1101:18241:2863 2:N:0:1
GGACTACCTGGGTTTCTAATCCTGTTTGCTCCCCACGCTTTCGCACCTGAGCGTCAGTCTTCGTCCAGGGGGCCGCCTTCGCCACCGGTATTCCTCCAGATCTCTCCGCATTTCACCGCTACACCTGGTATGCTACCCCCCTCTACGAGACTCTAGCTTGCCAGTTTCAAATGCAGTTCCCAGGTTGAGCCCGGGGATTTCACATCTGACTTAACAAACCGCCTGCGTGCGCTCTACGCCCAGTACTTCCG
+
6C966C@F,CFFCC;,C,,CCFG9FAFGGGFC@FF:6C,BFEC;:F:<FD6,@F,B@;,@FGFFGD7CC7FFF+6FGFCD<F:B=,=@B@<B9EA<E8B,,A=@,A?@?7?@EGGGGGC=+:B<@:FG,?D,,ED3D,+36+++@DD+3CC?:,,,@,@,8@EB<;,;,EF99E,EF=,,>?BEF,DF78DGG=5=*::+++=C+;+++3;:FGGFG4CFFG312:6@?55>D5F>F:CE73:)**/)*21
@M03364:276:000000000-BLYN8:1:1101:11196:2864 2:N:0:1
GGACTACTAGGGTTTCTAATCCTGTTTGCTACCCATGCTTTCGAGCCTCAGCGTCAGTTACAGACCAGACAGCCGCCTTCGCCACTGGTGTTCTTCCATATATCTACGCATTTCACCGCTACACATGGAGTTCCACTGTCCTCTTCTGCACTCAAGTTTCCCAGTTTCCGATGCACTTCTTCGGTTGAGCCGAAGGCTTTCACATCAGACTTAAGAAACCGCCTGCGCTCGCTTTACGCCCAATAAATCCG
+
CCCCCGGGGGGGGFGGGGGGGGGGGGGGGGGGGGGGGGGGGGGEGGGGGGGGGGDGGGGGGGGGGFGGGGGGGGGGGGGGGGGGGGGGGFGGGFGGGGGGGGGGGGGGGGGGGGGGGGGGGGGGGGGGFDGGGGGGGGGGGGGGGGGGGGGGGGGGGGGFGGGGGGGGGGGGGGGGGGGGGGGGGGGGFGCEC68CCFGGGGFFFGCFGDGFF>FFGGGGFGE>BF>E>;?B<CFFF@GGEE(;;CFEFGD
@M03364:276:000000000-BLYN8:1:1101:20740:2873 2:N:0:1
GGACTACTAGGGTTTCTAATCCTGTTTGCTCCCCACGCTTTCGCACCTGAGCGTCAGTCTTCGTCCAGGGGGCCGCCTTCGCCACCGGTATTCCTCCAGATCTCTACGCATTTCACCGCTACACCTGGAATTCTACCCCCCTCTACGAGACTCTAGCTTGCCAGTTTCAAATGCAGTTCCCAGGTTGAGCCCGGGGATTTCACATCTGACTTAACAAACCGCCTGCGTGCGCTTTACGCCCAGTAATTCCG
+
CCCCCGGGGGGGGGGGGGGGGGGGGGGGGGGGGGGEGDGGGDGGGGFFGGFGGGDCFFGGGGGG@FGG@EDCFEEEGGGG?FD7FFFG:>FFFFFGF<=FCEEFGGFGGGEGFFGFFCGEEGCGC,A=8FFGGG9DF,DFCEEGGGG>E8C+35E7DCF,8DEG:D;EGG;;FGFGGGFFDFGFGGFGGGGCEEGGEEG9CGG+8CGGGGF>7;7FG:F*0>>805771>)09C744(;EGFFFF>@<CG6
@M03364:276:000000000-BLYN8:1:1101:20991:2937 2:N:0:1
GGACTACTAGGGTTTCTAATCCTGTTTGCTCCCCACGCTTTCGAGCCTCAGTGTCAGTTACAGGCCAGAGAGCCGCTTTCGCCACCGGTGTTCCTCCATATATCTACGCATTTCACCGCTACACATGGAATTCCACTCTCCTCTCCTGCACTCAAGTCTACCAGTTTCCAATGCATACAATGGTTGAGCCACTGCCTTTTACACCAGACTTAATAAACCACCTGCGCTCGCTTTACGCCCAATAAATCCGG
+
CCCC?DFFFFGFFGGFGFEFFGFGGGGFGGGGFGFFGGGFFF@CFGGGGGGDFGGFFGGFGFGADGCDF<ECGGGGEFDGGG7F@@EF@E@FFF;:?FFGCGGGAFCFFCBCGCGGGGCE@FEFFFGGGFCGGGC9;>FFGGGGGGGGGGFF@=FECEDGGDGD5,@;@FGFFG=FGGG?FFGGGEDFFGGGGCGG6DC9F?CGAF6CC;=DDCGGFGDG*@9=B:>4AFFF457@4=EG=51=7+;<DDD
@M03364:276:000000000-BLYN8:1:1101:11705:2955 2:N:0:1
GGACTACTAGGGTTTCTAATCCTGTTTGCTCCCCACGCTTTCGCACCTGAGCGTCAGTCTTTGTCCAGGGGGCCGCCTTCGCCACCGGTATTCCTCCAGATCTCTACGCATTTCACCGCTACACCTGGAATTCTACCCCCCTCTACAAGACTCTAGCCCGCCAGTTTCGAATGCAGTTCCCAGGTTGAGCCCGGGGCTTTCACATCCGACTTGACAGACCGCCTGCGTGCGCTTTACGCCCAGTAATTCCG
+
CCCCCGGGDFGGGGGGGFFGGGGGGGGGGG<FGGFFGGGGGGGGDGGGGGGGGGGGGGGGGGGGGGGGFEGGGGGGGGGGGGFGG<FGCFFFGDEFGGEACFFGGFGFGGGGGDFFGGE6FEFGGGGGGGGGGGGGGFDFGGGGEE;DCEFGGGGGGFGGGGGEG;C;3DEFGGE<DFGF69D5DCD?CGGGC*=E*=FGGGGFFGFGGGGGGGFFGDDF>EFF6:97(5>BDDF5=:5C=:(607=9FC9
@M03364:276:000000000-BLYN8:1:1101:12120:2963 2:N:0:1
GGACTAAAGGGTATCTAATCCTGTTTGCTCCCCACGCTTTCGCACCTGAGCGTCAGTCTTCGTCCAGGGGGCCGCCTTCGCCACCGGTATTCCTCCAGATCTCTACGCATTTCACCGCTACACCTGGAATTCTACCCCCCTCTACGAGACTCTAGCTTGCCAGTTTCAAATGCAGTTCCCAGGTTGAGCCCGGGGATTTCACATCTGACTTAACAAACCGCCTGCGTGCGCTTTACGCCCAGTAATTCCGC
+
CCCCCGFGGGGGGFGGGGGGGCFGGGGGC9FFGGGGGGGGGGGGGGGGECF@@FGGGGGGGGGGGGGGGDCCGGGGEEGCFFEFGGGEFGGFGFFGGFFGGGGGGFFECFFGFFGFGG@EG<FGFFFEFEGGGGFEFGGGG6B?BD6CCEFGFAFGGGFGGGG6FCFFC,>DFECG9<EE7DDG92>FFGGG5EG5C8CCFFCDF>DFFGFGF>FG4C5*8=>??DDEBBEFDG*6<4EGG4(**29:CG*
@M03364:276:000000000-BLYN8:1:1101:20429:2973 2:N:0:1
GGACTACCCGGGTTTCTAATCCTGTTTGCTCCCCACGCTTTCGAGCCTCAGCGTCAGTTACAGACCAGAGAGCCGCCTTCGCCACTGGTGTTCCTCCATATATCTACGCATTTCACCGCTACACATGGAATTCCACTCTCCTCTTCTGCACTCAAGTCTCCCAGTTTCCAATGACCCTCCCCGGTTGAGCCGGGGGCTTTCAAATCAGACTTAAGAAACCTCCTGCGCTCGCTTTACGCCCAATAAATCCG
+
CC<CCGGGGGGGGGGGGGGGFGGGGGGGGGGGGGGGGGGGGFGFGGDGGGGGGGGGGGGGFFGGGGGGDFGGFGGGFGGGCFEGGGGGGGGGGF;FFGGGFGGGGGGGGGGGFGGGGGC>FGFGGGGGFGGGGGFFFEFGFGGGEFFGEFF8FGFFFGFFGG?FFG;>,=;FGCGGGFG>EEGEFE>FFFFG5CGGGCF?;+,1=?*0747CF>CDGCFG)=FD@)(:(:5DGG34@BGGDD?FFF?9FF7
@M03364:276:000000000-BLYN8:1:1101:12527:2982 2:N:0:1
GGACTACAGGGGTTTCTAATCCTGTTTGCTCCCCACGCTTTCGCACCTGAGCGTCAGTCTTCGTCCAGGGGGCCGCCTTCGCCACCGGTATTCCTCCAGATCTCTACGCATTTCACCGCTACACCTGGAATTCTACCCCCCTCTACGAGACTCTAGCTTGCCAGTTTCAAATGCAGTTCCCAGGTTGAGCCCGGGGATTTCACATCTGACTTAACAAACCGCCTGCGTGCGCTTTACGCCCAGTAATTCCG
+
CCCCCGGGGGGGGGGGGGGGGGGGGGGGGGGCFGGGGGGGGGGGGGGGGGGGGGGGGFGGGGGGGFGFGGGGGGGGGGGGGGGGGGGGGGGGGGGGGGGGGGGGGGGGGGGGGGGGGGGGGGFGGGGGFGGGGGGGGGGGGGGGGGGGDGGGGGFFCFEFGGGGGGGGGGGGGGGGGGGGGGGGGGGFGGGGGGGGGGGGGGGGF4@FDGG7CDDFGCGGEGFFBFFF:DFFGDGAF6EEED<FFD?4CFC
@M03364:276:000000000-BLYN8:1:1101:8897:2999 2:N:0:1
GGACTACTCGGGTTTCTAATCCTGTTTGCTCCCCACGCTTTCGCACCTGAGCGTCAGTCTTCGTCCAGGGGGCCGCCTTCGCCACCGGTATTCCTCCAGATCTCTACGCATTTCACCGCTACACCTGGAATTCTACCCCCCTCTACGAGACTCTAGCTTGCCAGTTTCAAATGCAGTTCCCAGGTTGAGCCCGGGGATTTCACATCTGACTTAACAAACCGCCTGCGTGCGCTTTACGCCCAGTAATTCCG
+
CCCCCGGGGGGGGGGGGGGGGGGGGGGGGGGFGGGGGGGGGGGGGGGGGGGGGGGGGGGGGGGGGGGGGGGGGGEGGGGGFGEEGGCGGGGGGGGGGGGCGGGGGFGGGGGGFGGGGGGGDGGGGFGGGFGGGGGGGGGGGGGGGGGGGGGGGGGGGGEFFFGFGGGGGGGGGGGGGGGGG?CFGGGGGFGGGGGD=GGFGFGGFGGFGGFCG7FGGCFGFGDF<49B:BFFGDCAFFGEG>?F>7=6:C7
@M03364:276:000000000-BLYN8:1:1101:24214:3001 2:N:0:1
GGACTACCGGGGTTTCTAATCCTGTTTGCTCCCCACGCTTTCGCACCTGAGCGTCAGTCTTCGTCCAGGGGGCCGCCTTCGCCACCGGTATTCCTCCAGATCTCTACGCATTTCACCGCTACACCTGGAATTCTATCCCCCTCTACGAGACTCTAGCTTGCCAGTTTCAAATGCAGTTCCCAGGTTGAGCCCGGGGATTTCACATCTGACTTAACAAACCGCCTGCGTGCGCTTTACCCCCAGTAATTCCG
+
CCCCCGGGGGGGGGGGGGGGEGGGGGGGGGGGFGGGGGEFE<FCEGGGDGEFGGGGGGGGFGGGG7F<ECFGC7F@FFEGGCBF+BFGFGGGGGACEFGFGGGGGGG777FEFDFGECGGDCGGEFG8AFADFGG,DDFGDCEGGGG>CE8CFGGGG9;DCDEFGGGGGGGGDFG7DECC6,?EGGFG6FFFG=CEEGGGGGG+88CF+1:;7+++;<F535>60:>:().)9>C>4)3:CEBFCF?<FFF
@M03364:276:000000000-BLYN8:1:1101:23152:3033 2:N:0:1
GGACTACCGGGGTATCTAATCCTGTTTGCTCCCCACGCTTTCGCACCTGAGCGTCAGTCTTCGTCCAGGGGGCCGCCTTCGCCACCGGTATTCCTCCAGATCTCTACGCATTTCACCGCTACACCTGGAATTCTACCCCCCTCTACGAGACTCTAGCTTGCCAGTTTCAAATGCAGTTCCCAGGTTGATCCCGGGGATTTCACATCTGACTTAATCAACCGCCTGCGTGCGCTTTACGCCCAGTAATGCCC
+
CCCCCGGGGE>FGGGGGFFGGGGGGGGCFGGGGCFGFECCCFGGDFEGGGGGGGGGGFEFGGFGE7FFGGGEGGGGGGGEDCCCGGECFGGGGGE?F,E9,A=AEFGGGGGGG<EFF:7@CECFFFGGFGGGGFGGEDCC8@EGGGGGGGG7DFGGFGGGGGC6@FCCCGFB??C,>CGFFF6>D,:,,2B,:CGG**B+;:ECFC:7>@0;DF@7+;?=3CB86;1@2>EFGC*68:8C5)17FF*)*90
@M03364:276:000000000-BLYN8:1:1101:12577:3066 2:N:0:1
GGACTACTGGGGTTTCTAATCCTGTTTGCTCCCCACGCTTTCGCACCTGAGCGTCAGTCTTCGTCCAGGGGGCCGCCTTCGCCACCGGTATTCCTCCAGATCTCTACGCATTTCACCGCTACACCTGGAATTCTACCCCCCTCTACGAGACTCTAGCTTGCCAGTTTCAAATGCAGTTCCCAGGTTGAGCCCGGGGATTTCACATCTGACTTAACAAACCGCCTGCGTGCGCTTTACGCCCAGTAATTCCG
+
CCCCCGGGGGGGGGGGGFGGGGGGGGGGGGGGGGGGGGGGGGGGGGGGGGGGGGGGGGGGGGGGGGGGGGGGGGGGGGGGGGGGGFGGGGGGGGGGGGGGGGGGGGGGGGGDGFGGGGGEBEGGGGGGFGGFFGGGGGGGGGGGGGGGGGGFGGGGGGGGCF9CDGGGGGGGG9EGGGGGGGDGFGGGGF>@CEEG=CFGGGGGFGGGGGGGGDCGGGGCBGFFFFFFFE>DDGFBFFGG5.:<CCB>*>*
@M03364:276:000000000-BLYN8:1:1101:20814:3073 2:N:0:1
GGACTACAAGGGTTTCTAATCCTGTTTGCTCCCCACGCTTTCGAGCCTCAGCGTCAGTTACAGACCAGAGAGCCGCCTTCGCCACTGGTGTTCCTCCATATATCTACGCATTTCACCGCTACACATGGAATTCCACTCTCCTCTTCTGCACTCAAGTCTCCCAGTTTCCAATGACCCTCCCCGGTTGAGCCGGGGGCTTTCACATCAGACTTAAGAAACCGCCTGCGCTCGCTTTACGCCCAATAAATCCG
+
CCCCCGGGGGGGGGEGCFFGGGGFEFGGGGGGGGFG7FGEGGGFFGGGGGGFGGGGGEGGGGGGG,CFEFFGFCGGGGGGCGFEGGFCFGGGGGAEGFDFAFGGAFGGGG>FGGGGGGGGGGFG9,,AB?FFGGGGF8BGGGGGGGFGGGGFGGGGFCBAAFDCFFFD:F@FGCG888DECCEEGGGGFCFD5CGGGGGFGFGG+*+002?FGC+2:59*.C><052;2>5BD**<F:CC57?>G>*5?79
@M03364:276:000000000-BLYN8:1:1101:20389:3075 2:N:0:1
GGACTACCCGGGTTTCTAATCCTGTTTGCTCCCCACGCTTTCGCACCTGAGCGTCAGTCTTCGTCCAGGGGGCCGCCTTCGCCACCGGTATTCCTCCAGATCTCTACGCATTTCACCGCTACACCTGGAATTCTACCCCCCTCTACGAGACTCTAGCTTGCCAGTTTCAAATGCAGTTCCCAGGTTGAGCCCGGGGATTTCACATCTGACTTAACAAACCGCCTGCGTGCGCTTTACGCCCAGTAATTCCG
+
CCCCCGDFFGGDEGFGG@EGGFGGGGGGGGFGGGGGGGGGGFGGGGGGFFDFGGG76FGGGGGGGGGGFCCEGGGGGGEFGGFFGFEFECGGGFEFCFFGGGC<FFGGGGF7E,CFCGGGGGGGGGGGGGGG9FGGGGFGGGGGGF:CEGGCC9F9FDFGG7DF>C9CEGCFGGGCDEGGDCF12>@FFGG=*?EEDCG?7DG@8*11C7DGGFGGF*/5:*:??:3B?DDFGDFAF0;8E33<*:@-*?*
@M03364:276:000000000-BLYN8:1:1101:22778:3083 2:N:0:1
GGACTACCGGGGTTTCTAATCCTGTTTGCTCCCCACGCTTTCGCACCTGAGCGTCAGTCTTCGTCCAGGGGGCCGCCTTCGCCACCGGTATTCCTCCAGATCTCTACGCATTTCACCGCTACACCTGGAATTCTACCCCCCTCTACGAGACTCTAGCTTGCCAGTTTCAAATGCAGTTCCCAGGTTGAGCCCGGGGATTTCACATCTGACTTAACAAACCGCCTGCGTGCGCTTTACGCCCAGTAATTCCG
+
CCCCCGGGGGGGGGGGGGGGGGGGGGGGGGGFGGGGGGGGGGGGGGFEEFGGGGGGGGGGGGGGGG:FG:F7FCEGGGGGCF7?CGGDFFGDFDEF@FFFFGGGGGGGCFC:EGGGGFEGGGGGGGFGGD9FAF9,CDDEGGGGFFF+8*@CFGG7;DF6*>DCFCECCGGGFGGGCGGGG?F5FFGCFC,:C=EG5EFG>DG7+9FF7@F=C:DGGF5FF=B:076B(<>>)99>6(:?CEFFGC?ACG*
@M03364:276:000000000-BLYN8:1:1101:8087:3094 2:N:0:1
GGACTACTAGGGTTTCTAATCCTGTTTGCTCCCCACGCTTTCGCACCTGAGCGTCAGTCTTCGTCCAGGGGGCCGCCTTCGCCACCGGTATTCCTCCAGATCTCTACGCATTTCACCGCTACACCTGGAATTCTACCCCCCTCTACGAGACTCTAGCTTGCCAGTTTCAAATGCAGTTCCCAGGTTGAGCCCGGGGATTTCACATCTGACTTAACAAACCGCCTGCGTGCGCTTTACGCCCAGTAATTCCG
+
CCCCCGGGGGGGGGGGGGGGGGGGGGGGGGGGGGGGGGGGGGGGEGGGFGGGGGGGGGGGGCFGGGGGFC@FEGGGGGGGGGGGG?FGGGGGGGGGGFFDFGDFGGGGGGGGGGGGGGGGGGGGC8F8FGGGGGGCD88FGGGGFG?GGEGF?DFDFFGFFGGGGGGGGGGGE9FCFAFFGGE5?FEFGG?@EGG5?EG6CCG=ACGG=CGGCFCCGFCCEGFF<F>E:DDBDGGFF:EEED<F7>F>FGC
@M03364:276:000000000-BLYN8:1:1101:20617:3109 2:N:0:1
GGCTACTGGGGTTTCTAATCCTGTTTGCTCCCCACGCTTTCGCACCTGAGCGTCAGTCTTCGTCCAGGGGGCCGCCTTCGCCACCGGTATTCCTCCAGATCTCTACGCATTTCACCGCTACACCTGGAATTCTACCCCCCTCTACGAGACTCTAGCTTGCCAGTTTCAAATGCAGTTCCCAGGTTGAGCCCGGGGATTTCACATCTGACTTAACAAACCGCCTGCGTGCGCTTTACGCCCAGTAATTCCG
+
CCCCCGGGGGGCFGGGGGGGGGGGGEGGGGGGGGGGGGGGGGGGGGGGGGGGGGGGGFGGGGGGGGGGGGGGGGGGGGGGGFGGGGGGGGGGGFGGGGFGGGGGGGGGGGGGDFGFGGGGGGGGGGGGGGGFFFGFGGGGGGGCGC8CEEFFGGGGFGGGGGGGGGGFGDCDGGGGGGGGGG>FDD6FGG*?EGGDGGGFGGGFFGGGG+1;CDGGCFGGEEBFFFF@0537D3D<>(?EC>F?>FFA*9
@M03364:276:000000000-BLYN8:1:1101:24425:3119 2:N:0:1
GGACTACTCGGGTTTCTAATCGTGTTTGCTCCCCACGCTTTTGAGCCTCAGTGTCAGTTACAGTCCAGAGAGCCGCGTGCGCTTCCGGTGTTCCTCCATATAAACACGCATTTCATCGCTACACATGGAATTCCACTCTCCTCTCCTGCATTCAATTCTCACAGTTTCCAATGCACACAATGGTTGAGCCACTGCCTTTTACATCATACATACGAAACAGCCTGCGCTCGCTTGACGCCCAATTAATCCGG
+
CCCCC8FF<@77E7C,,CFFD,;CF@C696;C6BF+:+,8@;,6C,,;6C@CCCFA<6CCEFF,@C6@AEG:7,C@68+@++6,,,B+@@B4,,=<,AFFG<,C,,:+8C77,5C,,A+@F:,4C=,,B,,4A?=:,8,,@,6@,,7@,=,3,7,,,33@,3,7E9,@AA,,,,33@1+@@9,5=+@??78:CF,@FGGFF*@C+=+25*++*3039;6E*=/)75()6))0C**)),*4=)5++239+/:
@M03364:276:000000000-BLYN8:1:1101:19018:3128 2:N:0:1
GGACTACCAGGGTTTCTAATCCTGTTTGCTCCCCACGCTTTCGCACCTGAGCGTCAGTCTTTGTCCAGGGGGCCGCCTTCGCCCCCGGTATTCCTCCAGATCTCTACGCATTTCACCGCTACACCTGGAATTCTACTCCCCTCTACGAGACTCTAGCTTGCCAGTTTCAAATGCATTTCCCAGGTTGAGCCCGGGGATTTCACATCTGACTTAACAAACCGCCTGCGTGCGCTTTACGCCGAGTAATTCCG
+
CCC@C86C,-BCED@FFG9@FCFCGEDFGGGFGGFGG@BFGGGEEF@B<CFGEFGGGGFAFDGG,CCF8:F+86FFGGEF=77,>FBFG@<A,C;FGDCFFEFGGGDGCC?=F<E,,8+=@FC,>=F?<AD,,9,@,@>,@D8=AGFGE64:6@>A>@;D7>,DGCFF:,,@@FG,,7@FDF,3>2,=F,DC>1::5BF,B+44=<77CFFGFG+7>CGC353(1=08/))7DC3-74EG*)775:997?7
@M03364:276:000000000-BLYN8:1:1101:6209:3172 2:N:0:1
GGACTACCCGGGTTTCTAATCCTGTTTGCTCCCCACGCTTTCGCACCTGAGCGTCAGTCTTCGTCCAGGGGGCCGCCTTCGCCACCGGTATTCCTCCAGATCTCTACGCATTTCACCGCTACACCTGGAATTCTACCCCCCTCTACGAGACTCTAGCTTGCCAGTTTCAAATGCAGTTCCCAGGTTGAGCCCGGGGATTTCACATCTGACTTAACAAACCGCCTGCGTGCGCTTTACGCCCAGTAATTCCG
+
CCCCCGFGGGGGGGGGGGGGGGGGGGGGGGGGGGGGGGGFGGGGGGGGGGGGGGGGGGGGGGGGGGGGGGGGGGGGGGGGGGGGGGGGGGGGGGGGGFFGGGGGCGGGGGDGGGFEGGGDCFGGGGGG<FEFGGGGGFGGGGGGCGGGGGGFGGGGGGCFGGGGGCGFGDFFGGGGDGGGFGGFGGGFGGGGGEGGGGGGGCGGAGGGCCGFGFFDG4CGFGFFBFFE6:>B<<F29:5:EB?FG7=4CGD
@M03364:276:000000000-BLYN8:1:1101:22881:3173 2:N:0:1
GGACTACAAGGGTTTCTAATCCTGTTTGCTCCCCACGCTTTCGAGCCTCAGTGTCAGTTACAGGCCAGAGAGCCGCTTTCGCCTCCGGTGTTCCTCCATATATCTACGCATTTCACCGCTACACATGGAATTCCACTCTCCTCTCCTGCACTCAAGTCTCCCAGTTTCCAATGCACACAATGGTTGAGCCACTGCCTTTCACATCCGACTTAAGAAACCGCCTTCGCTCGCTTTACGCCCAATAAATCCGG
+
CCCCCGGCFFGGGGGAFGGGFGGGGGGGGGGGGG<FFGGGGGGGGGGGCEGEFCFFGGGFGGEFGGGGG@FGGGGG+FFFCCFDE@::FGGGGGGFFFGGGF=CA<?F@,BFGG9FEGCE>FGGDFGGGGGGGG;FDED88@@F,EFG8ECDFEE9ED,,=D8>FGFGA=9FCC,@E=C69BFGG>8D6@,,18>C<34@+272***0<;05=7CFFFD*:?>).0(00/6):<+*)(=C5)(/:@;);9:
@M03364:276:000000000-BLYN8:1:1101:20065:3174 2:N:0:1
GGACTACTGGGGTTTCTAATCCTGTTTGCTCCCCACGCTTTCGCACCTGAGCGTCAGTCTTTGTCCAGGGGGCCGCCTTCGCCACCGGTTTCCTCCAGATCTCTACGCATTTCACCGCTACACCTGGAATTCTACCCCCCTCTACAAGACTCTAGCTGACCAGTTTCAAATGCAGTTCCCAAGTTAAGCTCGGGGATTTCACATCTGACTTAATCAACCGCCTGCGTGCGCTTTACGCCCAGTAATTCCG
+
CCCCCGGGGGGGGGGGGGGGGGGGGGGGGGGGGGGGGGGGGGGGGGGGGGGGGGGGGGGGGGGGGGGGGGGGGGGGGGGGGGGGGGGGGGGGGGGFDFEGGGGGGGGGGGGGADGGGGGCGGGGGGGGGGGGGGGG8FGGGGGGGGGGGGGGGGFGGGGGGGGGGGGGGGGGGGGGFGGFGGGGF;FGGFGGECGCG?FGGGGCAFGFFGGFGGGGGGC5>CDFF>D:;B>:DF>:5:CG5@B=CFB4DF
@M03364:276:000000000-BLYN8:1:1101:22335:3194 2:N:0:1
GGACTACAAGGGTATCTAATCCTGTTTGCTCCCCACGCTTTCGCACCTGAGCGTCAGTCTTCGTCCAGGGGGCCGCCTTCGCCACCGGTATTCCTCCAGATCTCTACGCATTTCACCGCTACACCTGGCATTCTACCCCACTCTACGAGACTCTAGCTTGCCAGTTTCAAATGCAGTTCCCAGGTTGAGCCCGGGGATTTCACATCTGACTTAACAAACCTCCTGTGTGCGCTTGACGCCCAGTAATTCCG
+
9CCCCDEECG8-C6FGGF,<FFFCF<EF9CCFCFGGCB:FGCCEGGEFF88EFGDGCFFGGCC@@FGGDG:7+:@@CFEGECG:FG7BFFFGGFFGCFEFFGD<EAFD@C:BC9FCAFC8+@A,E8=?,DFFGGBD3>E+8=8==CF+++3=FACD,5,@F,3@8=>FGG,@9F7A@,,@EC6>:,4,4,4;C5BC5CGGGGG++9:F7CC++:C7D5*5)2553+5A(@5:<G*38(C>E>()*21)2:>
@M03364:276:000000000-BLYN8:1:1101:10436:3224 2:N:0:1
GGACTACTGGGGTTTCTAATCCTGTTTGCTACCCATGCTTTCGAGCCTCAGCGTCAGTTACAGACCAGACAGCCGCCTTCGCCACTGGTGTTCTTCCATATATCTACGCATTTCACCGCTACACATGGAATTCCACTCTCCTCTTCTGCACTCAAGTCTCCCAGTTTCCAATGACCCTCCCCGGTTGAGCCGGGGGCTTTCACATCATACTGAAGAAACCGCCTGCGCTCGCTTTACGCCCACTAAATCCG
+
CCCCC8F<FGFGCEF<FFEGFF<<FFGGGGCFEGGGG8FFGGGFCCCGE<DEFF:FGEGGFFFDGFEFGGGGGGCCCFGGFEECEFFGAECFGGG9BEGGGG9?ECFGGEGGGFCE<C==FFGGGFGGF5AEC<EDEFGGGGGG9,7@9,4?=8,6:,,6EEDFDFFGA>CG8D9@D@FG==CEF>E7,@DGGDC*:E50?FGDAF>1:CF+1:DGCCEF>5A(,):B033)19C4::GGG>(020<)22)
@M03364:276:000000000-BLYN8:1:1101:24391:3236 2:N:0:1
GGACTACTCGGGTTTCTAATCCTGTTTGCTACCCACACTTTCGAGCCTCAGCGTCAGTTACTGACCAGCCAGCCGCCTTCGCCACTGGTGTTCTTCCATATATCTACGCATTTCACCGCTACACATGGAGTTCCACTGTCCTCTTCATCACTTAAGACTCCCAGTTTCCGATGCACCTCTTCGGTTGAGCCGAAGGCTGTCACATCCGACTTAAGACACCGCCGGCGCTCGCTTTACGCCCAATAAATCCG
+
C<@CC<@6<BECF,6,CECFFC<FC<9C@C<FGF<,,BCFF<@DGEG<<F8CC,@FGCFGF,C,CEF6,:CBFGDC:BFEGG7@FGFDGGGBF,4@,?5,?5@@@D9A7,,,5?C<A78@FG:F,4,A<4,A;F9F;D>FGGD?7=>,CAF=,46@,4,@,4@>FEFC8>C8++9@,,@6EF66F+@@63,@++:+,>,4CBF+B;***;44:+++*4,1*/8((038;B33*:54+(:::>6<6C?2:<1
@M03364:276:000000000-BLYN8:1:1101:24518:3250 2:N:0:1
GGACTACCGGGGTATCTAATCCTGTTTGCTCCCCACGCTTTCGCACCTGAGCGTCAGTCTTCGTCCAGGGGGCCGCCTTCGCCACCGGTATTCCTCCAGATCTCTACGCATTTCACCGCTACACCTGGAATTCTACCCCCCTCTACGAGACTCTAGCTTGCCAGTTGCAACTGCAGTTCCCAGGTTGAGCCCGGGGATTTCACATCTGACTTAACAAACCGCCTGCGTGCGCTTTACGCCCAGTAATTCCG
+
CCCCCGGGGECGGGGGGGGGFFGFGGGGGFA@@FGGGGGG8FFGDCCFFC,<FEC7FGFGFGFGDGGGGGEE:FCFFFGGG7FEEEC=CCGF9,C<<FDC,A,CEFD=FFF7?FGE9@FEDFCFGGFCAC<,>DFF>,3+@EGGGEFEE>C7DGCFAF9D8,@FFF,;,?,??C,>2BFCFFGGEF6,<86;EGG558*9+;<C+;;FCFGG=7F+;>E18*.3:43)(.)5)7<2@BCE*)()2:*)>72
@M03364:276:000000000-BLYN8:1:1101:20395:3260 2:N:0:1
GGACTACAGGGGTTTCTAATCCTGTTTGCTCCCCACGCTTTCGAGCCTCAGCGTCAGTTACAGACCAGAGAGCCGCCTTCGCCACTGGTGTTCCTCCATATATCTACGCATTTCACCGCTACACATGGAATTCCACTCTCCTCTTCTGCACTCAAGTCTCCCAGTTTCCAATGACCCTCCCCGGTTGAGCCGGGGGCTTTCACATCAGACTTAACAAACCGCCTGCGTGCGCTTTACGCCCAGTAATTCCG
+
CCCCCGGGGGGGGGGGGGGGGGGGGGGGGGGGGGGG7CFGGGGGGGGGGGGGGGGEGGGGGGGFGGGCFCCGGGGGGGGGFGGGGGDGGGGGGGGGGFGGGGCCGGGGGGGGGGGGGGGGGGGGGGGGGGGGGGFGGFFGGGGGGGGCGGGGGGFGGGGGGGGGGCFGGGGGGGGGGGGEEC6CCECF?FGDDECEGGGGGCFGFGG=CDC7CF>77;FFFGEF6A>F?EFDG3CBFFGGGFFF=FFDGG*
@M03364:276:000000000-BLYN8:1:1101:6999:3280 2:N:0:1
GGACTACTGGGGTATCTAATCCTGTTTGCTCCCCATGCTTTCGTACCTCAGCGTCAGTATTAGGCCAGATGGCTGCCTTCGCCATCGGTATTCCTCCAGATCTCTACGCATTTCACCGCTACACCTGGAATTCTACCATCCTCTCCCATACTCTAGCTTCCCAGTATCGAATGCAATTCCTAAGTTAAGCTCAGGGATTTCACATCCGACTTAAGAAGCCGCCTACGCACGCTTTACGCCCAGTAAATCCG
+
CCCCCGGGGGGGGCGGGFFGGGGGGGGGGGGGGGGGGGGGGGGFGGGGGGFGGGGGGGFGGEG,FGGG@E<AFFEGGGGGGGGGC@FGGGGGGGGGGDFGGGGFGGGGGGGGGGGGGGGGGGGGGEFFCFGGGCDF98DFGGGCGGFGFGGGGGGGGFGFEGFGGGGG>EGGGGG@FGGFGGCFFGGGGGFGG8D31DGGGGGGFG+79CDGGC??CGGFAGFF=F2>2?9BGGGFF@CGGFDFGCFECG>
@M03364:276:000000000-BLYN8:1:1101:8075:3280 2:N:0:1
GGACTACTCGGGTATCTAATCCTGTTTGCTCCCCACGCTTTCGCACCTGAGCGTCAGTCTTCGTCCAGGGGGCCGCCTTCGCCACCGGTATTCCTCCAGATCTCTACGCATTTCACCGCTACACCTGGAATTCTACCCCCCTCTACGAGACTCTAGCTTGCCAGTTTCAAATGCAGTTTCCAGGTTGAGCCCGGGGATTTCACATCTGACTTAACAAACCGCCTGCGTGCGCTTTACGCCCAGTAATTCCG
+
CCCCCGGGGGGGGGGGGGDFGGGGGGGGGGGGGGGGGGGGGGGGGGGGGGGGGGGDGGFGGGGGGGGGGGGGGGGGGGGGGGGGGGGGGGGGGGGGGGGGFFGFGGGGGGDGGGGGGGGGGGGGGGGGGGGGGGGGGGGGGGEGGG:ECECFFA;CBECCGGGGGGGGGGGD;FDG7C;DCFGGGGGFGGGGGGGG=EGGGGGG6DGGC>DFFFFGGFF55EB;0A>>,555DGGB*,8CG52?CD?<FC7
@M03364:276:000000000-BLYN8:1:1101:17492:3300 2:N:0:1
GGACTACCGGGGTTTCTAATCCTGTTTGCTCCCCACGCTTTCGCACCTGAGCGTCAGTCTTCGTCCAGGGGGCCGCCTTCGCCACCGGTATTCCTCCAGATCTCTACGCATTTCACCGCTACACCTGGAATTCTACCCCCCTCTACGAGACTCTAGCTTGCCAGTTTCAAATGCAGTTCCCAGGTTGAGCCCGGGGATTTCACATCTGACTTAACAAACCGCCTGCGTGCGCTTTACGCCCAGTAATTCCG
+
@CCCCGGGGGGGGGGGGGGGFGGGGGGGGGGGGGGEGGGGGGGGGGGGGFGGGGGGGEGGGGFCGEGGGGGGGGGFCFGGGGGGGGGDFFFCFGFGGFGFFFFGGGFGGGGGGGGGG>EGGGGGGGGGG8,=FGGG9DE7CEGD9BCBEDGCFGGGGGCGCFADFGGG:FGGGGGFGCFFGGGCCFFG,6CF5EEDDEFECFGFAFCC+++C777;FCFGBC7<B@BFFBBE5>FAF?GGE@6F>>@<7C9
@M03364:276:000000000-BLYN8:1:1101:18942:3328 2:N:0:1
GGACTACACGGGTATCTAATCCTGTTTGCTCCCCACGCTTTCGAGCCTCAGTGTCAGTTACAGGCCAGAGAGCCGCTTTCGCCTCCGGTGTTCCTCCATATATCTACGCATTTCACCGCTACACATGGAATTCCACTCTCCTCTCCTGCACTCAAGTCTCCCAGTTTCCAATGCACACAATGGTTGAGCCACTGCCTTTTACATCAGACTTAAGAAACCACCTGCGCTCGCTTTACGCCCAATAAATCCGG
+
CCCCCGGGGGGGGGDFGGGDGGGGGGGGGGGGGGGGGGGGGGGGGGGGGFGGGGGGGGFGGGGGGDGGGGGGGCFFEGGGGGGEGGFGGE:BFGGGGGGGGGFGGGGGGGGGGGGGGGGGGG?FGGGGGGCDF<EFEFGGGEGFGGGGGGGGGGGGGGFGGGDFFGGGGGGGFFGFFFEFFFGGGGGC6@DFGGFGCEGFGDF9FFFFGFG+=<CFFGE>*=AEF4@9@F4698CE;>CDE)=F*;67CD>
@M03364:276:000000000-BLYN8:1:1101:24032:3335 2:N:0:1
GGACTACTAGGGTTTCTAATCCTGTTTGCTCCCCACGCTTTCGCACCTGAGCGTCAGTCTTCGTCCAGGGGGCCGCCTTCGCCACCGGTATTCCTCCAGATATCTACGCATTTCACCGCTACACCTGGAATTCTACCCCCCCTCTACGAGACTCAATCCTGCCAGTTTCGGATGCAGATCCCGGGTTGAGCCCGGGGAGTTCACCTCCCACTTGACAGCCCCCCTGCGCGCGCTTTACGCCCAGTAATTCC
+
CCCCCGGGGGGFGGGGGGGGDFGGGGFFEGGGGGGDGGCFGGGDGGDGGFGGGGGG>FD<FGFGGGGF@,7@FEGGGGGGGGFE:=BFGEGGG<EF,,BFF,EGFGGGGCCCFFGDEFGGGGGG8,6<FFFGF,CF,,3@CG+:49@8+3>=4,78,>@BCG,,,7@,E5EECCGC7,5D62;C7**/6C?FGDC5*1120+=F4;5;*22*:C707***0*8(()(0,.7)7)13*6;C75:@*0*)*:*
@M03364:276:000000000-BLYN8:1:1101:9665:3339 2:N:0:1
GGACTACCGGGGTATCTAATCCTGTTTGCTCCCCACGCTTTCGCACCTGAGCGTCAGTCTTTGTCCAGGGGGCCGCCTTCGCCACCGGTATTCCTCCAGATCTCTACGCATTTCACCGCTACACCTGGAATTCTACCCCCCTCTACAAGACTCTAGCTGACCAGTTTCAAATGCAGTTCCCAAGTTAAGCTCGGGGATTTCACATCTGACTTAACAAACCGCCTGCTTCCGCTTTACGCCCAGTACTTCCG
+
CCCCCGGCGGGGGGGGGGGGGGGGGGGGGGGGGGGGGGGGGGGGGGGGGGGGGGGGGGGGGGGGGGGGDGCFGGGGGGGGGGGGGGGG:CFFCFGGGGFFGGGGGGGGGGGGGGGGGEEE@FGGGGGDFGGGGGGFGC=FEGGG9EFCFCCFFGGGGGGGGFEFFFGFGGFFGGGGEGFE,2?5F>CF,92D>CEGGEGGFGGFA<DD+:D+;FDGG4CC55;?;5(+)/.)95C4*8EE=B(/?*9)>*/
@M03364:276:000000000-BLYN8:1:1101:19216:3346 2:N:0:1
GGACTACTAGGGTTTCTAATCCTGTTTGATCCCCACGCTTTCGCACATCAGCGTCAGTTACAGACCAGAAAGTCGCCTTCGCCACTGGTGTTCCTCCATATCTCTGCGCATTTCACCGCTACACATGGAATTCCACTTTCCTCTTCTGCACTCAAGTTTCCTAGTTTCCAATGACCCTCCACGGGTGAGCCGTTGGCTTTCACATCAGACTTAAGAAACCGCCTACGCGCGCTTTACGCGCAAGAATTCCG
+
CC9AAEGFFF8FFA,@CFC@<EFFGGGGGGGFFC@CEEC@<C,B@7F,6C<AFGGG,FEEE9EF@FC@<EFFF9F+,@FEFB7::B6ECFGC@,E,,:E@CEEFDF<F@+:FG<FCBE+=CGGGGGGCE=E@;CECCEDF,=EGGAFGGC==,@>,64@@E,@>F,E;@=EFFFA8FGGGF8+@+@3+;,D6C++4CE8?:CF99*<**4C+=B++=7E9*154>A@>@)))CDC3A?5**).)*2/-**2
@M03364:276:000000000-BLYN8:1:1101:15717:3375 2:N:0:1
GGACTACTAGGGTATCTAATCCTGTTTGCTCCCCACGCTTTCGCACCTGAGCGTCAGTCTTCGTCCAGGGGGCCGCCTTCGCCACCGGTATTCCTCCAGATCTCTACGCATTTCACCGCTACACCTGGAATTCTACCCCCCTCTACGAGACTCTAGCTTGCCAGTTTCAAATGCAGTTCCCAGGTTGAGCCCGGGGATTTCACATCTGACTTAACAAACCGCCTGCGTGCGCTTTACGCCCAGTAATTCCG
+
CCCCCGGGGGGGGGGGGGGGGGGGGGGGGGFFGGGGGGGGGGGGGGGFFGFGGGGGGGAFGGGGGEEGGGGGGGGGGGGGGGFFGGGGGGGGGGGGGGGGGGGGGGGGGGGGGFGGFEGCCGGGDGGGGGGGFGGGG8FGGGGGFGCEEGGGGFFGFGGGGGGGGGGGGEFGGGGGGGGFGFGGGGCFFGGGGGGGGCCGGDGF6CFC@FGGFD:F79FFFDD<1;9D:>BFGDG)/2EEG3:F7>9.2:*
@M03364:276:000000000-BLYN8:1:1101:11214:3381 2:N:0:1
GGACTACAGGGGTATCTAATCCTGTTTGCTCCCCACGCTTTCGCACCTGAGCGTCAGTCTTCGTCCAGGGGGCCGCCTTCGCCACCGGTATTCCTCCAGATCTCTACGCATTTCACCGCTACACCTGGAATTCTACCCCCCTCTACGAGACTCTAGCTTGCCAGTTTCAAATGCAGTTCCCAGGTTGAGCCCGGGGATTTCACATCTGACTTAACAAACCGCCTGCGTGCGCTTTACGCCCAGTAATTCCG
+
CCCCCGGFGGCCFGGGGGFGCGGGGGGGGGGGGGGGGGGGGGGGGDGGGGFGGGGGGGGGGGGGGGGDGDGGGEFFGGGGGGFDCEGGGCGFGGGGFGGFGGGGGGGGGEGGFGGGGGGGGCGGFGGG8FGGGGFEFGGG8EGDGGGE7CEF,EE7;EC8@BFGCFGGGGGCFGGGFGG5DEGGF9DGGFFFGGGCEEGCF:ECCF7;7F7DFG+;D7CF3EF02A6DBFED37F4F???=@::7:*6CD2
@M03364:276:000000000-BLYN8:1:1101:22180:3392 2:N:0:1
GGACTACACGGGTTTCTAATCCTGTTTGCTCCCCACGCTTTCGCACCTGAGCGTCAGTCTTCGTCCAGGGGGCCGCCTTCGCCACCGGTATTCCTCCAGATCTCTACGCATTTCACCGCTACACCTGGAATTCTACCCCCCTCTACGAGACTCTAGCTTGCCAGTTTCAAATGCAGTTCCCAGGTTGAGCCCGGGGATTTCACATCTGACTTAACAAACCGCCTGCGTGCGCTTTACGCCCAGTAATTCCG
+
CCCCCGGFG;FGGGGGGFCEGGGGGGGGGGGCE@FGGECFGGCCCFGGFEFGGGGGGGGGGFGGG@FCFEGGFGCEGGGGCDFCFGGGGGGC,<EF=AF9AF;FFFCE>FDFEG<FGEGG+@FFDFGG,AFFGC;DFFFGCGEGGFC6::C+3EGD,@>EGGG6:DBCFFGGGCCFECF;,,>CEGG?FFF8C*:EEGGFGFF>=FCFGG7@F1CDCCGGDEDFB>>E?:)<<*9)*4>CE;1<>*9):>0
@M03364:276:000000000-BLYN8:1:1101:24305:3411 2:N:0:1
GGACTACAAGGGTTTCTAATCCTGTTTGCTCCCCACGCTTTCGCACCTGAGCGTCAGTCTTCGTCCAGGGGGCCGCCTTCGCCACCGGTATTCCTCCAGATCTCTACGCATTTCACCGCTACACCTGGAATTCTACCCCCCTCTACGAGACTCTAGCTTGCCAGTTTCAAATGCAGTTCCCAGGTTGAGCCCGGGGATTTCACATCTGACTTAACAAACCGCCTGCGTGCGCTTTACGCCCAGTAATTCCG
+
CCCCCGDGGGGGGGGGGDFFFGGGGGGGGGGGGGGGGGGGFCCFCGGFGGGGGGGDGG9EGEGCFFGGGGGGGGGGGGGGGGGGGCFGECFGGGGGG8EFFGGGGGGG7:?FBEFGGDGECCECEFFGBFGFGGGFDFCGCEGGGG6+CEGGGGBFGFGGGGFGFFGGGGGDFCFF@AE?6;ECFFFGFCFGE=EGGBC?CGGGFGGCCCCCFGGGGDFF35>3;F>>:35:CGC4@BEG=34FC:B4DF*
@M03364:276:000000000-BLYN8:1:1101:21606:3423 2:N:0:1
GGACTACTAGGGTATCTAATCCTGTTTGCTACCCACGCTTTCGAGCCTCAGCGTCAGTTACAGACCAGAGAGTCGCCTTCGCCACTGGTGTTCCTCCATATATCTACGCATTTCACCGCTACACATGGAATTCCACTCTCCTCTTCTGCACTCAAGTTCCCCAGTTTCCAATGACCCTCCCCGGTTGAGCCGGGGGCTTTCACATCAGACTTAAGGAACCGCCTGCGCTCGCTTTACGCCCAATAATTCCG
+
CCCCCGGGG<FFFFGGGGFFGGGGGGGGGGGGFGGGGGGGGGGGCGGG?E8FGG:EGGGGGGGGGGGCFFFGGGCGEFGFFGCC@FGGG,CFFFGGGGFFGCFFFAFCGGGDFGGGGGDGDCEGFFGCFFGGGGGGFGGGGGGFGEFFFFCFGECFFGFGDG8EBCFGGAFG8AFCFGGEGC88=@@CFGGCG>EGCEGFFFF=FF+;?CC:F8D4=6@5=E3;;)4=285>DGGFF:GGC),57F=AGF7
@M03364:276:000000000-BLYN8:1:1101:8450:3429 2:N:0:1
GGACTACTGGGGTTTCTAATCCTGTTTGCTCCCCACGCTTTCGAGCCTCAGTGTCAGTTACAGGCCAGAGAGCCGCTTTCGCCTCCGGTGTTCCTCCATATATCTACGCATTTCACCGCTACACATGGAGTTCCACTGTCCTCTTCTGCACTCAAGTTTCCCAGTTTCCGATGCACTTCTTCGGTTGAGCCGAAGGCTTTCACATCAGACTTAAGAAACCGCCTGCGCTCGCTTTACGCCCAATAAATCCG
+
CCCCCGGGGGGGGGGGGGGGGGGGGGGGGGGGGGGGGGGGGGGFGGGGGGGGGGGGGGGGGGGGGGGGFGGGGGGGGGGGGGGGGGGG>FGGGFGGGGGGGGGGGGGGCCFGFGGGFGGEFGCGGGGGGGGGGGGGGGGGGGGGGGGGGGGGC?FFFGGFGGGFGGGFGGDEGGGGAFFFGFGGGGGGGGGGGCEGFGGGGGFFFGDGGGFGGGG>FGFGBCBFFF=8@BE:7CFEFDCEGB7F4CF<CC<
@M03364:276:000000000-BLYN8:1:1101:11306:3459 2:N:0:1
GGACTACTCGGGTTGCTAATCCTGTTTGCTCCCCACGCTTTCGCACCTGAGCGTCAGTCTTCGTCCAGGGGGCCGCCTTCGCCACCGGTGTTCCTCCCGATCTCTACGCATTTCACCGCTACACCTGGAATTCTACCCACCTCTGCAAGACTCTAGCTTGCCAGTTTCAAATGCAGTTCACAGGTTGAGCCCGGTGATTTCACATCTGACTTAACATCCCGCCTGCTTTCGCTTTATGCCCAGTAATTCCG
+
96B-@AA,<BC+C,+6;C<E,6<CF6F,CCEFDCFE>EGGEGG76CCF,,C@6FBGGF<E6C6C@6,:EBFEC=+FF@FCEEEFCD+7F++?<9;,B+8=F:@FBECFGGGG,C?5FEG8=CDEC,AF8F,7DC=FAD9B@D8D,,,,,,@CE9E7A9@@CEEFF,>;C>DE79DF79C,3>DGEFF?F7D@E>*/5,2<=CF++0++2B8@++2++*3=./82;5(+.2))**:)+)5BG)()2:*)?:2
@M03364:276:000000000-BLYN8:1:1101:18588:3460 2:N:0:1
GGACTACCGGGGTTTCTAATCCTGTTTGCTCCCCACGCTTTCGCACCTGAGCGTCAGTCTTCGTCCAGGGGGCCGCCTTCGCCACCGGTATTCCTCCAGATCTCTACGCATTTCACCGCTACACCTGGAATTCTACCCCCCTCTACGAGACTCTAGCTTGCCAGTTTCAAATGCAGTTCCCAGGTTGAGCCCGGGGCTTTCACATCTGACTTAAACAGCCGCCTGCGTGCGCTTTACGCCCAGTAATTCCG
+
CCCCCFGGGGGGGGGGGGGGGGGGGGGGGGGFGGGECGGGGGGGGGGGGGGGGGGGGGGGGGGGGGGGGGGGGGGGGGGGGGGGGGGGGGFGGGGEFGGFFGGGGFGGGGGGGGGGGGGGGGFG8FFG,<@FGGGGGEFGGGGGDGGGGGCF:DFGGGGGGGGGGGGGGGGGCE,>>CGGGGGGF96EDGGGGGGGGGCCCFGGFGGGGGGGDFCF78CGBG>:?:9D0:D3CC3<?:ECGBBFFFFACF<
@M03364:276:000000000-BLYN8:1:1101:9661:3467 2:N:0:1
GGACTACCAGGGTATCTAATCCTGTTTGCTCCCCACGCTTTCGCACCTGAGCGTCAGTCTTTGTCCAGGGGGCCGCCTTCGCCACCGGTATTCCTCCAGATCTCTACGCATTTCACCGCTACACCTGGAATTCTACCCCCCTCTACAAGACTCTAGCCTGCCAGTTTCGAATGCAGTTCCCAGGTTGAGCCCGGGGATTTCACATCCGACTTGACAGACCGCCTGCGTGCGCTTTACGCCCAGTAATTCCG
+
C@C<CFGECFGGGGGFGGGGGGGGFGGCFGGGGGFGG>CGGGGGEFEFEFGGGGGGGFGGGGFGGGFGCFGCGCFCGGDFCGGGGGGGGGGGFGGGGGGGGG9EFGGGDFEGGGGG,?FGGGGGGGGGGFFGAFGFG,>CEEGGGGFF??B=EGFGFGGGGGGGFGGGGGFFGGGGFGG76;8CFGGDGCDCE5CCGGCCDFFGF4;<DGGGGCFGF*8CA55@FFF;0>EEGGG2F?EGGF??7F4<DG*
@M03364:276:000000000-BLYN8:1:1101:7552:3488 2:N:0:1
GGACTACCAGGGTATCTAATCCTGTTTGCTCCCCACGCTTTCGCACCTGAGCGTCAGTCTTCGTCCAGGGGGCCGCCTTCGCCACCGGTATTCCTCCAGATCTCTACGCATTTCACCGCTACACCTGGAATTCTACCCCCCTCTACGAGACTCTAGCTTGCCAGTTTCAAATGCAGTTCCCAGGTTGAGCCCGGGGATTTCACATCTGACTTAACAAACCGCCTGCGTGCGCTTTACGCCCAGTAATTCCG
+
CCCCCGGGGGGGGGGGGGGCCFGGGGGGGGGGGGGGGGGGGGGGGGGGGGGGGGGGGGGGGGGGGGGGGGGGGGGGGGGGGGGGGFGGGDGGGGGGGFGFGG9FFFGGGGGEEGGGGGGGGGGGGGGG?FGEGCDFFGGGGGGGGEDEGGGGGGGGFGGCDFFFFC;AFFGGGGGGG9<FF9DFGGGGCF>F5EGE=;FGGGG71;CF>CFGGGGFFDCG>EFD?F@EB3)3CCGFFBGEGEF?GGFFFG9
@M03364:276:000000000-BLYN8:1:1101:8560:3489 2:N:0:1
GGACTACCGGGGTATCTAATCCTGTTTGCTCCCCACGCTTTCGCACCTGAGCGTCAGTCTTTGTCCAGGGGGCCGCCTTCGCCACCGGTATTCCTCCATATCTCTACGCATTTCACCGCTACACCTGGAATTCTACCCCCCTCTACAAGACTCTAGCCTGCCAGTTTCGAATGCAGTTCCCAGGTTGAGCCCGGCGATTTCACATCCGACTTGACATACCGCCTGCTTGCGCTTTACGCCCAGCAATCCCG
+
CCCCCGGGGGGGGC8FGGGGGGGGGGG<FGGGGGGGGGGGGGGDFGEFGGF,@FGGCG<,@FGGGGGGGGCFGGGD:FFFFGG@FF@FGFGGGFFFF85CFGGFGGFF>+CCFGFGGDEGGG:F,DFGGGFFFD;FGG+@EGGG9FGB,3D=FD;,@DF67BECADDCEC>FGGG?<,><,,>>??:,,?,C58**2B*=;:<C7;*19CGCC76@+:C*.:)(-5(9455)9>567,?E55(05*7)921
@M03364:276:000000000-BLYN8:1:1101:12236:3491 2:N:0:1
GGACTACTGGGGTTTCTAATCCTGTTTGCTCCCCACGCTTTCGCACCTGAGCGTCAGTAGTAGGCCAGATGGCTGCCTTCGCCATCGGTGTTCCTCCCGATCTCTACGCATTTCACCGCTACACCTGGAATTCTACCATCCTCTCCGATACTCTAGCTTCCCAGTATCGAATGCAATTCCTAAGTTAAGCCCAGGGATTTCACATCCGACTTAAAAAGCCGCCTACGCACCCTTTACGCCCAGTAAATCCG
+
CCCC@<F,CFGGGDGFEC@EFGGFGFEGGGFGGGG@CGCCFGGG@EGGCFGGGGGGFG,,C<F9FGGGCCEGFEEDFGGGGGGG,EFGG,BBDFFFF,@FGDFEF<FFG7FEGECFGGGGGGGGB:FEFGGGGC9EEED=FGGGFG+=BGEGGCGGG9=>,@FGG9EDCF,,=EF;3,@FFA,@DFGFFFC:5@F5C:DFGFGCA5;C79;;+:5:**408C?DFF2B;D)=FGC)A1CEGB76C7;<FF)
@M03364:276:000000000-BLYN8:1:1101:14152:3498 2:N:0:1
GGACTACTCGGGTTTCTAATCCTGTTTGCTCCCCACGCTTTCGCACCTGAGCGTCAGTCTTCGTCCAGGGGGCCGCCTTCGCCACCGGTATTCCTCCAGATCTCTACGCATTTCACCGCTACACCTGGAATTCTACCCCCCTCTACGAGACTCTAGCTTGCCAGTTTCAAATGCAGTTCCCAGGTTGAGCCCGGGGATTTCACATCTGACTTAACAAACCGCCTGCGTGCGCTTTACGCCCAGTAATTCCC
+
CCCCCFGGGGGGGGGGGDFGGGGGGGGGGGGGGGFGGGGGGGGGGGGGGGFFCGGGGGGGGGGGGGCGGGGGGGGGGGGGGCGGGGGGFGGGGGGGGGG??FEFGCFFFGFEGGGG9BCE>EDGC:FG<BGGGGA;FG6CGGGDFGGEG6@FGCFFFGGGGGGGGCACGFGGGGG7EFCFGGGCFGGGGDFGGGGGDGFGC7?FFGC7++?C7DGF7<FFDE>??FFF0:>EGCFAF?C>EE??7CFFCD*
@M03364:276:000000000-BLYN8:1:1101:12354:3503 2:N:0:1
GGACTACTAGGGTTTCTAATCCTGTTTGCTCCCCACGCTTTCGCACCTGAGCGTCAGTCTTCGTCCAGGGGGCCGCCTTCGCCACCGGTATTCCTCCAGATCTCTACGCATTTCACCGCTACACCTGGAATTCTACCCCCCTCTACGAGACTCTAGCTTGCCAGTTTCAAATGCAGTTCCCAGGTGGAGCCCGGGGATTTCACATCTGACTTAACAAACCGCCTGCGTGCGCTTTACGCCCAGTAATTCCG
+
CCCCCGGGGGGGFGGGGFGCGGGFFFGGGGGFGGGGGGEGGGGGGGGGGGGFGGGGGGGGGGGGGEGGGGGGGDDEGGGGGGGGGECFGGFGGFFGGCF?FGGGG9FFG7FGGDFGGGGGGGGGGFFG@FGGGGFA=8DGGGGGFFFEGGGCGGFACFFFGGGGGGAFGGEGGGGGGFAFFGGGGC>CGDGFCECGEEGCGCFFFCF>DF>DF:;FGGGGFEB@FFFF?EBEGDF<FFEEGFFFFG7)C:2
@M03364:276:000000000-BLYN8:1:1101:13272:3513 2:N:0:1
GGACTACCCGGGTTTCTAATCCTGTTTGCTACCCATGCTTTCGAGCCTCAGCGTCAGTTACAGACCAGACAGCCGCCTTCGCCACTGGTGTTCTTCCATATATCTACGCATTTCACCGCTACACATGGAGTTCCACTGTCCTCTTCTGCACTCAAGTTCCCCAGTTTCCGATGCACTTCTTCGGTTGAGCCGAAGGCTTTCACATCAGACTTAAGAAACCGCCTGCGCTCGCTTTACGCCCAATAAATCCG
+
CCCCCGGGGGGGGGGGGGGGGGGGGGGGGGGGGGGGGGGGGGGGGGGGGGGGGGGGGGGGGGGGGGGGGGGGGGGGGGGGGGGGGGGGGGGGGGGGGGGGGGFGGGGGGGGGGGGGGGGGGGGGGGGGGGGGGGGGGGGGGGGFGGGGGGFFGGGGGGGGGGGGGGGGGGGGGDGDGGCFGCF6CCEGGGGGCEEEGGGGGGGGFGGDFGGFG8FC=FGF>EFFFF>DFDDECGG3ADGGGFDFGFFFGGD
@M03364:276:000000000-BLYN8:1:1101:16221:3522 2:N:0:1
GGACTACCCGGGTTTCTAATCCTGTTTGATCCCCACGCTTTCGCACATCAGCGTCAGTTACAGACCAGAGAGCCGCCTTCGCCACTGGTGTTCCTCCATATCTCTGCGCATTTCACCGCTACACATGGAATTCCACTCTCCTCTTCTGCACTCAAGTTCCCCAGTTTCCAATGACCCTCCACGGTTGAGCCGTGGGCTTTCACATCAGACTTAAGAAACCGCCTACGCGCGCTTTACGCCCAATAATTCCG
+
CCCCCGECFGGGGBCFGGGGGGGGGGGGGGGGGFGGGGGGGGGEEGGGCFGCFEGEGGGGGFGEGGGGGGFGGGGGCFGFDFFEGGGGGGGGGGGGGFFGGGGGGFGFGGGGGGFF<FFGGEGFB,FFGFGGGEGEFGFFGGGGFFGGGGGC@8B,D;,>B>EE<FGBCF;>,,6=8EFGDEEEFEEDCGFG>*CEC>BEF7:FF>+*;>C9+=8+BC?E5E)(06(:7;)0<CGECDG@5)-7F7=):09
@M03364:276:000000000-BLYN8:1:1101:20075:3534 2:N:0:1
GGACTACCAGGGTTTCTAATCCTGTTTGCTCCCCACGCTTTCGCACCTGAGCGTCAGTCTTCGTCCAGGGGGCCGCCTTCGCCACCGGTATTCCTCCAGATCTCTACGCATTTCACCGCTACACCTGGAATTCTACCCCCCTCTACGAGACTCTAGCTTGCCAGTTTCAAATGCAGTTCCCAGGTTGATCCCGGGGATTTCACATCTGACTTAACAAACCGCCTGCGTGCGCTTTACGCCCAGTAATTCCG
+
CCCCCGGGG<BEGGGGGGFGGGGGGGGGG9EEFGFGGGF7FACCFGGGCF@FEFE@FGGGGF@FGDEGGGGDE@CCGGFFFGGG7FCFGFGFF,E<4AEGGGGFGFGGGGGGGGGGFGGGDGGFF@FFEGFFGFFFFDFGGEGFGGF6B:BCF9EGGGGCCFGGF;,@DAC;FFGGFFGGCD6DC91,,2DFD=CE5C,<DFC7AFGDCFGGC++2:<ECBGD1;51>(;D:D*9>F6AEGFF?FFFFFG0
@M03364:276:000000000-BLYN8:1:1101:13618:3554 2:N:0:1
GGACTACTGGGGTTTCTAATCCTGTTTGCTCCCCACGCTTTCGCACCTGAGCGTCAGTCTTCGTCCAGGGGGCCGCCTTCGCCACCGGTATTCCTCCAGATCTCTACGCATTTCACCGCTACACCTGGAATTCTACCCCCCTCTACGAGACTCTAGCTTGCCAGTTTCAAATGCAGTTCCCAGGTTGAGCCCGGGGATTTCACATCTGACTTAACAAACCGCCTGCGTTCGCTTTACGCCCAGTAATTCCG
+
CCCCCGGGGGGGFGGGGGGGGGGGGGGGGGGGGGGGGGGGGGGGGGGFGFGGGGGGGGGGGGGGGGGGGGGGGGGGGGGGGGGEGGGGGGGGGGGFGGGFGGGGGGGGGGGEGGGFGEE6FC,ADGGGGGGGGGGG9@FGGCEFGGG6CC>+>AEGGGGGGG7CFFGG7EGGFGGGGGDFGFCCFFGGGGGGGGGGG5E?CFCCFGGGGGGGGGGF75@CA5A?(56)(.7>D7C9BBAC=0:?FC@4:FF
@M03364:276:000000000-BLYN8:1:1101:12213:3634 2:N:0:1
GGACTACCAGGGTTTCTAATCCTGTTTGCTCCCCACGCTTTCGCACCTGAGCGTCAGTCTTCGTCCAGGGGGCCGCCTTCGCCACCGGTATTCCTCCAGATCTCTACGCATTTCACCGCTACACCTGGAATTCTACCCCCCTCTACGAGACTCTAGCTTGCCAGTTTCAAATGCAGTTCCCAGTTTGAGCCCGGGGATGTCCCATCTGACTTAACAAACCGCCTGCGTGCGCTTTATGCCCAGTAATTCCG
+
CCCCCFE@FGGGEFCFGCFGGD<FDFFGGF@FFGGDGGGGGFGEDG@FGGGGGGGGGEGEGGGGGGGGGGGGDGGEGCEEDDGGGDGCFGGGGF;EFGF,EF=AEFFGG7F7FAFFCF7@FGGGGGGFFFFGEF;FA@EGGDEFADFE76:=F,=A,@CGGC983@DECF9EAFG7EFECA>D,?>,=EGGG7CGDEE*<++3*;D++++2++;7CF***0C);<FF<153:C*9<*6EFG@B/027:7>0
@M03364:276:000000000-BLYN8:1:1101:19594:3650 2:N:0:1
GGACTACCAGGGTTTCTAATCCTGTTTGCTCCCCACGCTTTCGCACCTGAGCGTCAGTCTTCGTCCAGGGGGCCGCCTTCGCCACCGGTATTCCTCCAGATCTCTACGCATTTCACCGCTACACCTGGAATTCTACCCCCCTCTACGAGACTCTAGCTTGCCAGTTTCAAATGCAGTTCCCAGGTTGAGCCCGGGGATTTCACCTCTGACTTAACAAACCGCCTGCGTGCGCTTTACGCCCAGTAATTCCG
+
CCCCCGFFFGGDFGGGGFGGGGGGGGGGGGGGGGGGGGGGGGGGGGGGGGGGCGGDGGGGGGEGGGGFGGGGDGGGGGEDGGGGGCCEGGGGGGGEFGFGFGGGGGGGGGGGGGGGDFGEGGFGGGGGFGGGGGGGG8DF@CEGFGG68E7C?;ECGGGCFGGGGGFGEAEGFEFGGGFFGFGGGGGGGFFF*=5=5EG+;;9*;>FC>FFFGGGDFGG5>=B@D5()3:75C33)@:>EGF6FFCFAGG9
@M03364:276:000000000-BLYN8:1:1101:8005:3663 2:N:0:1
GGACTACTAGGGTTTCTAATCCTGTTTGCTCCCCACGCTTTCGCACCTGAGCGTCAGTCTTCGTCCAGGGGGCCGCCTTCGCCACCGGTATTCCTCCAGATCTCTACGCATTTCACCGCTACACCTGGAATTCTACCCCCCTCTACGAGACTCTAGCTTGCCAGTTTCAAATGCAGTTCCCAGGTTGAGCCCGGGGATTTCACATCTGACTTAACAAACCGCCTGCGTGCGCTTTACGCCCAGTAATTCCG
+
CCCCCGCGGGGGGGGGGGGGGGGGGGGGGGGGGGGGGGGGGGGGGGGGGGGGGGGGGGGGGGGGGEGGCGEGGGGGGGGGGGGGGGGDGEGGGGGGGGGGGFGFGGGGGGGGGGGGGGGGCEGGGFGGFFGGGGGGDGGGGGGGGGGGEGGGGGGGGGGGGGGC<CCGGCGGGGFGGCFGGCCEDFGGGGGFGGGC5CFFDGF7@FF7+;::7:FGCFGG:E;?<A@BFF5>DGFFF0CED>B?77BA776
@M03364:276:000000000-BLYN8:1:1101:6021:3697 2:N:0:1
GGACTACTGGGGTTTCTAATCCTGTTTGCTCCCCACGCTTTCGAGCCTCAGCGTCAGTTACAGACCAGAGAGCCGCCTTCGCCACTGGTGTTCCTCCATATATCTACGCATTTCACCGCTACACATGGAATTCCACTCTCCTCTTCTGCACTCAAGTCTCCCAGTTTCCAATGACCCTCCCCGGTTGAGCCGGGGGCTTTCACATCAGACTTAAGAAACCGCCTGCGCTCGCTTTACGCCCAATAAATCCG
+
CCBCCFGDFGGDFDGGFDFFFGCAECFFFGG6,FF7FFECFCEDFGGE@F@FFGGCEGGG9FFGFGGGGGGEFG::CCFGGGEFGGGGDEFEAEE?FFFFBFGFGGDFGFGGFFGEGGGEG=FGFCFGFFFEAEFGG?,A4EDDGGGGGGCDFDCDD;DE9DFDFFFGGF9DCFE8DFD?C>=:>CEDF@F>>@8CEDFF8CF+B?CF46C+7:C+27EG>CA6;415;:D7<DF<=<GGG3()7F79>C9
@M03364:276:000000000-BLYN8:1:1101:10956:3718 2:N:0:1
GGACTACCCGGGTTTCTAATCCTGTTTGCTCCCCACGCTTTCGCACCTGAGCGTCAGTCTTCGTCCAGGGGGCCGCCTTCGCCACCGGTATTCCTCCAGATCTCTACGCATTTCACCGCTACACCTGGAATTCTACCCCCCTCTACGAGACTCTAGCTTGCCAGTTTCAAATGCAGTTCCCAGGTTGAGCCCGGGGATTTCACATTTGACTTAACAAACCGCCTGCGTGCGCTTTCGGCCCAGTAATCCCG
+
CCCCCGGGGGGGEGGGGGGGGGGGGGGGGGGGGGGGGGGGGGGGGFEFGFFGGGGGGGGGGGGFGFGGGGGGGGGGGGGGGGGGGGGGGGGGGGGGGFFDGGG9EAFGG@FFFECGGGGGDGFGFFGGGGFGGFGGFDFGGGGGGGGGGGGG8FFCFFECFGFFFFEGC9>FEFFFGGGGC,DGGBGGCDFFEGGGGGGFD>FGF+12:CF:F:FFFFGEEG)86)(735)<CDC4)4E>E@0)0:=)02/
@M03364:276:000000000-BLYN8:1:1101:24093:3720 2:N:0:1
GGACTACTCGGGTTTCTAATCCTGTTTGCTCCCCACGCTTTCGAGCCTCAGCGTCAGTTACAGACCAGAGAGCCGCCTTCGCCACTGGTGTTCCTCCATATATCTACGCATTTCACCGCTACACATGGAATTCCACTCTCCTCTTCTGCACTCAAGTCTCCCAGTTTCCAATGACCCTCCCCGGTTGAGCCGGGGGCTTTCACATCAGACTTAAGAAACCGCCTGCGCTCGCTTTACGCCCAATAAATCCG
+
CCCCCGGFFGGGGGGGGGGGFGGGGGGGGGGFGGGGGGGGGGGGGGGGGGGGGGGGGGGGGGGGGGGGGGGGGGGGDGGFFGGCDGGGGGG>FFEFG<EFGG9?EFGGGGDGGFFGAFEEGGGFGGGGF@F?EFCFCCEGGFGGGGGGGGGGGGCE=FGGEGGGGGGGFGGDDGGGGFFEGDGGGGGGGGGGEGGGE>FGCFFGCG>CCCCGCC>FDDGGFGE0()6;9D>DDD>9F0EEC>:>CG*6:CD
@M03364:276:000000000-BLYN8:1:1101:23808:3729 2:N:0:1
GGACTACTCGGGTTTCTAATCCTGTTTGCTCCCCACGCTTTCGAGCCTCAGCGTCAGTTACAGACCAGAGAGCCGCCTTCGCCACTGGTGTTCCTCCATATATCTACGCATTTCACCGCTACACATGGAATTCCACTCTCCTCTCCTGCACTCAAGTCTCCCAGTTTCCAATGCACACAATGGTTGAGCCACTGCCTTTTACATCAGACTTAAGAAACCACCTGCGCTCGCTTTACGCCCAATAAATCCGG
+
@C@CCGGGGGGGGGEGGGGFGGGGGGGGGGEFFEGGGGGGDFCCFGGGGFGGGFC@FGFEFCFFEGCGGF8@DFEGGGGGGGFGF8EFGGFCGCEF=@<FGGGGDGGFGD:?FFGGEFEGGGGGG,AFCF<FGFG9,@=DE==D>FGGFFFFFG?E=D=D6DFFFGBDFEDDDFGG8DE?FFFGGCFEFGGG689DCBFGCFFF>7;CF5B8D+B=DG67*;;)<>5*/?487:D:)-BE*>;6DGF3<<5
@M03364:276:000000000-BLYN8:1:1101:9834:3750 2:N:0:1
GGACTACACGGGTTTCTAATCCTGTTTGCTCCCCACGCTTTCGCACCTGAGCGTCAGTCTTCGTCCAGGGGGCCGCCTTCGCCACCGGTATTCCTCCAGATCTCTACGCATTTCACCGCTACACCTGGAATTCTACCCCCCTCTACGAGACTCTAGCTTGCCAGTTTCAAATGCAGTTCCCAGGTTGAGCCCGGGGATTTCACATCTGACTTAACAAACCGCCTGCGCTCGCTTTACGCCCATTAATTCCG
+
CCCCCGGGGGGGECGGGGFGGGGGGGGGGGGGGGGDGGGGGGGDGGGGF<FGGGGGGGGGFCFFEGGGFG@FGGCGGGGGGGGGGFEEGEGGDGGGGGFF@AEGFGFGGGGGFFDGGGGE7FFG8EFFF8CFGCF9DFDEECEF9>D+@C>FG9ED,,DEEFFC<EEFACGGGGD79=EFGCFGGGG6<?FGGEGG5;CCFGGFFFFGGGGG+;>D*9F=3=B@?@0.(7>3>FGAFBEGG3(*:*1:CF4
@M03364:276:000000000-BLYN8:1:1101:17256:3761 2:N:0:1
GGACTACACGGGTTTCTAATCCTGTTTGCTCCCCACGCTTTCGCACCTGAGCGTCAGTCTTCGTCCAGGGGGCCGCCTTCGCCACCGGTATTCCTCCAGATCTCTACGCATTTCACCGCTACACCTGGAATTCTACCCCCCTCTACGCGACTCTAGCTTGCCAGTTTCAAATGCAGTTCCCAGGTTGAGCCCGGGGATTTCACATCTGACTTAACAAACCGCCTGCGTGCGCTTTACGCCCAGTACTTCCG
+
CCCCCGGGGGGGEGFGGGEEGF@EFGGGGGGGGGGGGDCGGFGGGGEGGFGGGGGGGFAFFFGGGGGG8CEGG@EGG7FG@CFEEFGDFCGGG<FFGGGDE@FFGGGGG@FEFGGFGCGGDGFG=F=B,FFGGGGGA8B>CGEFEFC+++@9CCEGF9DFG7DGG,>F,;>><DFCCFG@CBB>CFCFFGGGCE>G5=FFDFF:8*2++:CD+::+*;@E>CB<BFFE?>:DGGFAF0C8E>:)*09:CC*
@M03364:276:000000000-BLYN8:1:1101:19530:3769 2:N:0:1
TGACTACCGGGGTTTCTAATCCTGTTTGATCCCCACGCTTTCGCACATCAGCGTCAGTTACAGACCAGAAAGTCGCCTTCGCCACTGGTGTTCCTCCATATCTCTGCGCATTTCACCGCTACACATGGAATTCCACTTTCCTCTTCTGCACTCAAGTTTCCCAGTTTCCAATGACCCTCCACGGTTGAGCCGTGGGCTTTCACATCAGACTTAAGAAACCGCCTACGCGCGCTTTACGCCCAATAATTCCG
+
CCCCCGGGGGGGGGGGGGGGGGGGGGGGGGGGGGGGGGGGGGGGGGGGGFGGGGGEGGGGGGGGGGFGGFGGGGGGGGGGGGGDGGFGFGGGGGGGGGGFFGGGGGGGGGGGGGGGGGGGGGGGFGGFGGGGGGGGGGGGGGGGGGFCE8=DD8DCFEFE=DF?=E,>FFFFGGCCFGGC?DGGGGECCGEEGG5EGGGFGGFCFFG7;>CFFG7+DCFE>5>@=A@6(55BGGC<F0:C5)(79>?AFGD
@M03364:276:000000000-BLYN8:1:1101:17039:3780 2:N:0:1
GGACTACTAGGGTTTCTAATCCTGTTTGCTCCCCACGCTTTCGCACCTGAGCGTCAGTCTTCGTCCAGGGGGCCGCCTTCGCCACCGGTATTCCTCCAGATCTCTACGCATTTCACCGCTACACCTGGAATTCTACCCCCCTCTACGAGACTCTAGCTTGCCAGTTTCAAATGCAGTTCCCAGGTTGAGCCCGGGGATTTCACATCTGACTTAACAAACCGCCTGCGTGCGCTTTACGCCCAGTAATTACG
+
BCCCCF<,CAFGFCCEEAFGGGGFGFEGAFGED@E@@:FFC,8@FGEFFFG?FGCEG<FG9FFFGECFGDGC66CCBCGGGG@F@FF7:>DEFE;?AEF9F8FA@FGG7=F:,AFF?BGGGGGGG,AFDED8DAG9=8BCEEGG9EF+:CEC6@FEF,>@@:;?3>FGG9EEFFGEGE77DCGF,>897CF8E58CC=:<:CG+8C+++;D+7C7DGFCCD=:;1FBD<@F>C7*<F?5EEDBFC7@6*:*
@M03364:276:000000000-BLYN8:1:1101:15220:3782 2:N:0:1
GGACTACAGGGGTATCTAATCCTGTTTGCTCCCCACGCTTTCGCACCTGAGCGTCAGTCTTCGTCCAGGGGGCCGCCTTCGCCACCGGTATTCCTCCAGATCTCTACGCATTTCACCGCTACACCTGGAATTCTACCCCCCTCTACGAGACTCTAGCTTGCCAGTTTCAAATGCAGTTCCCAGGTTGAGCCCGGGGATTTCACATCTGACTTAACAAACCGCCTGCGTGCGCTTTACGCCCAGTAATTCCG
+
CCCCCGGGGGGGGGCGFGGGGGGGGGGGGGGGGGGGGGGGGGGGGGGFFFGGDGGGGGGGGGGFGGEGGGEGGGGGEGGGGGGGDFGGGGGGGGGGGGGGGGGGGGGGG@FGGFGGGGGGDGGGGGGGGCGGGGGGGG6FEEGFEFGDEDGGGGGGGGGGGFGGGGGG7DCGGGGGGGGGGGFFFCDGGGGFGDGGGGGFFGGGAC7777>FGCC7D4CFFGF@;F9D6:5)/>CDF?GGGD??FFBAGF2
@M03364:276:000000000-BLYN8:1:1101:18270:3798 2:N:0:1
GGACTACTAGGGTATCTAATCCTGTTTGCTACCCATGCTTTCGAGCCTCAGCGTCAGTTACAGGCCAGAGAGCCGCTTTCGCCTCCGGTGTTCCTCCATATATCTACGCATTTCACCGCTACACATGGAATTCCACTCTCCTCTCCTGCACTCAAGTCTCCCAGTTTCCAATGCACACAATGGTTGAGCCACTGCCTTTTACCTCTGACTTAAGAAACCACCTGCGCTCGCTTTACGCCCAATAAATCCGG
+
CC@CCGFFGGGFGGGGGGCFFGACGFGGGGGGGGGFCFFCFACDGEFGGFGG:CCFC6CF<EEAD@8DDF,C<CB>+BF9CCCCGGED8@=FCGAACCFGGEAGGFGFGG7FF5A9,@FEDEFF9E,4E?FGGGGG=EDEED=D>FD8CD,+,6E46>,@9DFGGGGG,>AC8,@DD,CDDGGGF+@,@=3=,8@:@CF7E8,2*+3==+22+2=FF58,9**0)99*-39>**:*8>:CE6>AG=+927:
@M03364:276:000000000-BLYN8:1:1101:24607:3825 2:N:0:1
GGACTACAGGGGTATCTAATCCTGTTTGCTCCCCACGCTTTCGAGCGTTAGTGTCAGTTACAGGCCAGAGAGTCGCTCTCGCCTCCGGTGTTCCTCCATATATCTACGCATATCAACGCTACACAGGGAATTCCACTTTCTTCTCTTGCACTCAAGTCTCCCAGTTGCCAATGCACACAAGGGTGGAGCCACAGCCTCTTACATCAGTCTTAAGAAACCACCTGCGCTCGCTGTACGCCCACTAAATCCGT
+
CCCBC@8@EFC@C@F<C@9CFEF9;EFGG<,EF@FEF@CC,EF8F;+4,8FC<<FG9<CF,<E86BE,,6@,,:@:6,,,8C+:=,C:87BBB?@DAFC<<,@:9EFDFCE+5@<CE@CC+C,,C,4:A<8F,,,,>4@5@=,+@4@DE9>D,,,66E,,,3D=63,,6,,,6>,@ED++,,+7+:@,,8@8,,@*@,4EC;:CA>5++5+2+57+391A>99)7?()(:?E*2+7)(*4=)66CG+.*)*
@M03364:276:000000000-BLYN8:1:1101:23830:3832 2:N:0:1
GGACTACTCGGGTATCTAATCCTGTTTGCTCCCCACGCTTTCGCACCTGAGCGTCAGTCTTCGTCCAGGGGGCCGCCTTCGCCACCGGTATTCCTCCAGATCTCTACGCATTTCACCGCTACACCTGGAATTCTACCCCCCTCTACGAGACTCTAGCTTGCCAGTTTCAAATGCAGTTCCCAGGTTGAGCCCGGGGATTTCACATCTGACTTAACAAACCGCCTCCGTGCGCTTGACGCCCAGTAATGCCG
+
CCC<,EEFGEDCFECCGGCGGGGGFCF8@EFGCFGD@G7FGG7CC:FGGFCEEEGEEGGFE,CFGGEF8@F@FF7@7=@FFG@@=E=FFGGG<FFFA<FFEFGDFAGGGGD>A?E<:CFD@C:EC8FF8,EGCFGGGFB@C8CC9E8E@CGGGGA,>;9B:>,37D;3=C;5=C7;,<D7,9,>F?F6,8DFGEC8586+1;:+AF++@C;+:;D7>CF10=>@(59>:3>DD<*(96*:5D?FD78)201
@M03364:276:000000000-BLYN8:1:1101:21350:3861 2:N:0:1
GGACTACAGGGGTTTCTAATCCTGTTTGCTACCCATGCTTTCGAGCCTCAGCGTCAGTTACAGACCAGACAGCCGCCTTCGCCACTGGTGTTCTTCCATATATCTACGCATTTCACCGCTACACATGGAGTTCCACTGTCCTCTTCTGCACTCAAGTTTCCCAGTTTCCGATGCACTTCTTCGGTTGAGCCGAAGGCTTTCACATCAGACTTAAGAAACCGCCTGCGCTCGCTTTACGCCCAATAAATCCG
+
CCCCCGGGGGGGGGGGGGGGGGGGGGGGGGGGGGGGGGGGGGGGGGGGGGGGGGGGGGGGGGGDGGGGGGGGGGGGGGGGGGGGGGGGGGGGGGDGGGGGGFFGGGGGGGGGGGGGGGGGGGGGGGGGGGGGGGGGGGGGGGGGGGGCGGGGGGGGGGGGGGGGGGGGCGGGGGGGGGGGGGGDCE>GFGGG6@EGGGGFGGGGFGGGGGGGFFGGGGG>EGFFFFFFFFFFGGGEFDGGGF6);FFCDCC
@M03364:276:000000000-BLYN8:1:1101:18080:3889 2:N:0:1
GGACTACTGGGGTATCTAATCCTGTTTGCTCCCCACGCTTTCGCACCTGAGCGTCAGTCTTCGTCCAGGGGGCCGCCTTCGCCACCGGTATTCCTCCAGATCTCTACGCATTTCACCGCTACACCTGGAATTCTACCCCCCTCTACGAGACTCTAGCTTGCCAGTTTCAAATGCAGTTCCCAGGTTGAGCCCGGGGATTTCACATCTGACTTAACAAACCGCCTGCGTGCGCTTTACGCCCAGTAATTCCG
+
CCCCCGGGGGGGGGGGGGGGGGGGGGGGGGGGGGGGGGGGGGGGGGGGGGGGGGGGGGGGGGGGGDGGGGGGGGGGGGGGGGGGGGDGGGGGFGGGGGGFGGGGGGGGGGGGGGGGGGGGGGGGGGGGGGGGGGGFGGGGGEGGGGGDEGGFGGGGGGGFGGGGFGGGGGGGGDGGDEGG?FGGGCGECGGGGGGGEGFGGGGGFGFDFFFG7FGDGFFFFDA3?FFF63>BDC*)9?GG*54?C7@DGF4
@M03364:276:000000000-BLYN8:1:1101:18446:3894 2:N:0:1
GGACTACTGGGGTATCTAATCCTGTTTGCTCCCCACGCTTTCGAGCCTCAGTGTCAGTTACAGGCCAGAGAGCCGCTTTCGCCTCCGGTGTTCCTCCATATATCTACGCATTTCACCGCTACACATGGAATTCCACTCTCCTCTCCTGCACTCAAGTCTCCCAGTTTCCAATGCACACAATGGTTGAGCCACTGCCTTTTACATCAGACTTAAGAAACCACCTGCGCTCGCTTTACGCCCAATAAATCCGG
+
@@CCCFDGFGGGGGGGFFGGCFD<FEFGGGGFFGFFE7FEEGGGGGGGGGGFFGG9FGGGGDFGGCEGGGFG<CFGC,@CFGGGGFGGFGG,AEF<FGGGGGDG9ACDGEEFGFCF5@F>F:F8EEG?EFDCCFEC;>>EEFGGGG9,6=F8DD8=@D>ECFGGFFGGGF,@DGDEFFC8698;3BFGD86@FFGGGGGD?FGGFDGGGG+=+==@C9,,:;A=>?AFFFEB1CF>?@BEE>1A7:+)78:
@M03364:276:000000000-BLYN8:1:1101:6195:3905 2:N:0:1
GGACTACAAGGGTATCTAATCCTGTTTGCTCCCCACGCTTTCGAGCCTCAGCGTCAGTTACAGACCAGAGAGCCGCCTTCGCCACTGGTGTTCCTCCATATATCTACGCATTTCACCGCTACACATGGAATTCCACTCTCCTCTTCTGCACTCAAGTCTCCCAGTTTCCAATGACCCTCCCCGGTTGAGCCGGGGGCTTTCACATCAGACTTAAGAAACCGCCTGCGCTCGCTTTACGCCCAATAAATCCG
+
CCCCCGGGGGGGGGGGGGGGGGGGGGGGGGGGGGGGGGGGGGDGGGGGGGGGGGGGGGGGGGGGGGGGGGGGGGGGGGGGGGGGGGGGGGGGGGGGGGGGGGGGGGGGGGGGGGGGGGGGGGGGGGGGFFEFGGFGGGGGGGGGGGGGACFFGGGGGGGGGGGGGGGGGGGGGGGFFFGGGGGCFG>@7EGGGGGGDEGGGGGGFG>C8CGGGGGDGGGGFGFD@FFFB3>EGFGFF?GGD>?FGGF9FCC
@M03364:276:000000000-BLYN8:1:1101:10307:3943 2:N:0:1
GGACTACTCGGGTATCTAATCCTGTTTGCTCCCCACGCTTTCGAGCCTCAGTGTCAGTTACAGACCAGAGAGCCGCCTTCGCCACTGGTGTTCCTCCATATATCTACGCATTTCACCGCTACACATGGAATTCCACTCTCCTCTTCTGCACTCCAGTCTCCCAGTTTTGAGTGACCCTCCTCGGTTGAGCCGAGGGCTTTCACACCCAACTTAAAAGACCGCCTGCGCGCGCTTTACGCCCAACAATTCCG
+
CCCCCGGGGGGGGGGGGGGGGGGGGGGGGGGGGGGGGGGGGGGGGGGGGGGGGGGGGGGGGGGGGGGGGGGGGGGGGGGGGGGGGGGGGGGGGGGGGGGGGGFGGGFFGGGGGC9FFGGGGGGFFGGCB=FAAEFGGGGGGGGGGGGGGFGGGGGFGGGGGGGGGGGGCEFGCDFFGGGGGGGGGEGCFGFEGGDEGGGGGFD76?>CGGGFGFGGFGF6BGF>BF5:9EFF3CFEFFG>E>1)97=<DG4
@M03364:276:000000000-BLYN8:1:1101:10422:3953 2:N:0:1
GGACTACTAGGGTTTCTAATCCTGTTTGCTCCCCACGCTTTCGCACCTGAGCGTCAGTCTTCGTCCAGGGGGCCGCCTTCGCCACCGGTATTCCTCCAGATCTCTACGCATTTCACCGCTACACCTGGAATTCTACCCCCCTCTACGAGACTCTAGCTTGCCAGTTTCAAATGCAGTTCCCAGGTTGAGCCCGGGGATTTCACATCTGACTTAACAAACCGCCTGCGTGCGCTTTACGCCCAGTAATTCCG
+
CCCCCGGGGGGGGGGGGGGGGGGGGGGGGGGGGGGGGGGGGGGGGGGGGGGGGGGGGFGGGGGGGGGGGGDGGGGFGGGGGGGGGGGGGGGGFGGGGGGGGGGGGGGGGGDGCDEFFGGGEGGGGGGGGGGGGGGGGGGGGGGGGGGGGGGFGGGGGGGGGGGFGGGGGGGFGGGGGGGGGGCFGGGGFCC>CEGGGGGCCFCCAFFGGGGGGGGGG<FGA5>DFFFEFFFFDGFAFFEGGB?FFFFAF72
@M03364:276:000000000-BLYN8:1:1101:9038:3974 2:N:0:1
GGACTACTCGGGTTTCTAATCCTGTTTGCTCCCCACGCTTTCGCACCTGAGCGTCAGTCTTCGTCCAGGGGGCCGCCTTCGCCACCGGTATTCCTCCAGATCTCTACGCATTTCACCGCTACACCTGGAATTCTACCCCCCTCTACAAGACTCTAGCCTGCCAGTTTCGAATGCAGTTCCCAGGTTGAGCCCGGGGATTTCACATCCGACTTGACAGACCGCCTGCGTGCGCTTTACGCCCAGTAATTCCG
+
CCCCCGGGFGGGGGGGGGGGGGGGGGGGGGGGGGGGGGGGGGGGGGGFFGGFGGGGGGGGGGGGGGGGGGGGGGGGGGGGGGGGGGGGGGGGGGGGGGGGGGGGGFGCCGGGGGGGGGGGGGGGGGGGGGGGGGGGGGDGGGGFCFF?9DECGGFGGEGGGGGGGGGFCEFGGGCCF9C@,,B*@FDCFCEFGGGGGCFFFGGD=FCCCDCDGDCFGGGGFGFFBFFF?>DFGGGF4?EGGFFFGGFB>F*
@M03364:276:000000000-BLYN8:1:1101:8915:3981 2:N:0:1
GGACTACCGGGGTTTCTAATCCTGTTTGCTCCCCACGCTTTCGCACCTGAGCGTCAGTCTTTGTCCAGGGGGCCGCCTTCGCCACCGGTATTCCTCCAGATCTCTACGCATTTCACCGCTACACCTGGAATTCTACCCCCCTCTACAAGACTCTAGCTGACCAGTTTCAAATGCAGTTCCCAAGTTAAGCTCGGGGATTTCACATCTGACTTAATCAACCGCCTGCGTGCGCTTTACGCCCAGTAATTCCG
+
CCCCCGGGGGGGGGGGGGGGGGGGGGGGGGGGGGGGGGGGGGGGGGGGGGGGGGGGGGGGGGGGGGGGGGGGGGGGGGGGGGDEFFGGGGGGGGGGGGGGGGGGGGGGGGGGGGGGGGGGEGGGGGGGFGGGGGGGGFGGGGGGGGGGGGGGGGGGGGG?EGGGGGGGGFGGGGGGGGGGGGCGGGGEG9;FGGGGGGFECDFFFGGGGGGGGFFFGGFGFEF;?FFFB3>@CCFFF6E>ED?FGCFAGF9
@M03364:276:000000000-BLYN8:1:1101:16585:3982 2:N:0:1
GGACTACTAGGGTTTCTAATCCTGTTTGCTCCCCACGCTTTCGCACCTGAGCGTCAGTCTTCGTCCAGGGGGCCGCCTTCGCCACCGGTATTCCTCCAGATCTCTACGCATTTCACCGCTACACCTGGAATTCTACCCCCCTCTACGAGACTCTAGCTTGCCAGTTTCAAATGCAGTTCCCAGGTTGAGCCCGGGGATTTCACATCTGACTTAACAAACCGCCTGCGTGCGCTTTACGCCCAGTAATTCCG
+
CCCCCGGGGGGGFGGGGGGGGGGGGGGGGGGGGGGGGGGGGGGGGGGGGGCFGGGGGGGGGGGGGGGGGGGGGCEGGGGGGGGGGGGGGGGGGGGGGGGGGGGGGGGGGGDFGGGGGGGGGGGGGGGGGGFGGGGGGGGGGGG+EDGDEDEFGGGGGGGGGGGGFGGGFC9EGGGCAECF?EFFGGFGGGGFGGGDCGGEFGGFFGFG77DFFFDGGGFF>5B6(59DFEB>7>CA?:CEGFF:F>@<CG*
@M03364:276:000000000-BLYN8:1:1101:5999:4001 2:N:0:1
GGACTACCGGGGTTTCTAATCCTGTTTGCTCCCCACGCTTTCGCACCTGAGCGTCAGTCTTCGTCCAGGGGGCCGCCTTCGCCACCGGTATTCCTCCAGATCTCTACGCATTTCACCGCTACACCTGGAATTCTACCCCCCTCTACGAGACTCTAGCTTGCCAGTTTCAAATGCAGTTCCCAGGTTGAGCCCGGGGATTTCACATCTGACTTAACAAACCGCCTGCGTGCGCTTTACGCCCAGTAATTCCG
+
CCCCCGGGGGGGGG>FFGGGGGGGGGGGGGGGGGGGGGGGGGGGGGGGGFGGGGEFGGFGGGGGGG7FFEDGGGGDGGGGGGGGGGGDGGGGFGGGGGGGGGGGGGGGGDEFFAFGGG>GC+CFGGGGFG9FFFFGGGGGGEDGGGGD88CFGF;FGGG6BE7:FCEF:F?,9D,9;CGCFFC8FFGCCFEGGDEGDGF6CC@C@6FGCDGGFFGGG43:=CDBFFFFFBBE3CCAF?EGE38FF764*:9
@M03364:276:000000000-BLYN8:1:1101:15331:4003 2:N:0:1
GGACTACCAGGGTATCTAATCCTGTTTGCTACCCATGCTTTCGAGCCTCAGCGTCAGTTACAGACCAGACAGCCGCCTTCGCCACTGGTGTTCTTCCATATATCTACGCATTTCACCGCTACACATGGAGTTCCACTGTCCTCTTCTGCACTCAAGTTTCCCAGTTTCCGATGCACTTCTTCGGTTGAGCCGAAGGCTTTCACATCAGACTTAAGAAACCGCCTGCGCTCGCTTTACGCCCAATAAATCCG
+
CCCCCGFGGGGGGGGGGGGGGGGGGGGGGGGGGGGGGGGGGGGGGGGGGFGGGFGGGFGGGGGGGGFGGGGGGFGGGGGGCGEDGGGGGGGGF?FFGGGGGCFGGGGGGGEGGGGGFGGEEGDGGGGGFFGGGGFGGGGGGGGGFGGGGGGGGGGDGGGG9FGGGFFFGGGGGGADFGGGE@FGGGECFCEEGEED6FFGGGGGFFG5*C5@DCCF7CFFEE>AB42?@FFFG:FCFDGGGE0;FG6?FGC
@M03364:276:000000000-BLYN8:1:1101:21695:4006 2:N:0:1
GGACTACCCGGGTATCTAATCCTGTTTGCTCCCCACGCTTTCGCACCTCAGCGTCAGTTTTCGTCCAGTGGGCCGCCTTCGCCACCGGTATTCCTCCAGATCTCTACGCATTTCACCGCTACACCTGGAATTCTACCCCCCTCTACTGCACTCTAGCTTCCCAGTTTCCAATGCAGTTCCCAGGTTGAGCCCTGGGATTTCACATCTGACTTAACAAACCGCCTGCGTTCGCTTTACGCCCAGTAATTCCG
+
CCCCCGG,CFCGG:FGFFFGGGGGGGGGGGGGGGGGGGGGGGG7,CFG8EFCGGGGGF9,,,@FGGGG,<,@FDFGGGGGGGGGG8FGG7FGGEFGG8=DFAFGGGGGGEGGGGGGGGGGGGGGCFFGGDGGGBDF,,6@EEGF=E,33@EFGCFFFGG9CGGGGGGG:DGGGGGEG77D66@FFGGGGGGF,D85,?FGCCF79D+=>=F@C8C:8*=*)4:<(A(228)0:CF4C:EGGF06D>*4:D*
@M03364:276:000000000-BLYN8:1:1101:18699:4027 2:N:0:1
GGACTACCGGGGTATCTAATCCTGTTTGCTCCCCACGCTTTCGCACCTGAGCGTCAGTCTTCGTCCAGGGGGCCGCCTTCGCCACCGGTATTCCTCCAGATCTCTACGCATTTCACCGCTACACCTGGAATTCTACCCCCCTCTACGAGACTCTAGCTTGCCAGTTTCAAATGCAGTTCCCAGGTTGAGCCCGGGGATTTCACATCTGACTTAACAAACCGCCTGCGTGCGCTTTACGCCCAGTAATTCCG
+
CCCCCGAEGGGGGGGGGGGGGGGGGGGGGGGGGGGGGGGGGGGGGGGGGGGGGGGGGGGGGGGGGGGFFGGDGGGGGGDGGGGEGGGGGGGGGGGGGGGGGGGGGGGGGGGGGGGGGDFGBFGGGGGGGGGGGGGGGGGGGGGGFGGC@EG>CAFGGGGGGGGGFGGGGGGGGGGGGC7EGGGGGFEGGGGGDEEE5BCCDCFCFGGFGFFFGFGGGGFG5CD?FFFF655@CG34F:E5=>BFF*96C>9
@M03364:276:000000000-BLYN8:1:1101:21679:4049 2:N:0:1
GGACTACTCGGGTTTCTAATCCTGTTTGCTCCCCACGCTTTCGCACCTGAGCGTCAGTCTTCGTCCAGGGGGCCGCCTTCGCCACCGGTATTCCTCCAGATCTCTACGCATTTCACCGCTACACCTGGAATTCTACCCCCCTCTACGAGACTCTAGCTTGCCAGTTTCAAATGCAGTTCCCAGGTTGAGCCCGGGGATTTCACATCTGACTTAACAAACCGCCTGCGTGCGCTTTACGCCCAGTAATTCCG
+
CCCCCGGGGGGGGGGGGGGGGGGGGGGGGGGGGGGGGGGGGGGGGGGGGGGGGGGGGGGGGGGGGGGGGGGGGGGGGGGGFGGGEGGGGGGGGGGGGGG<FGGGGGGGGGGGGGGGFCGGGGGFGGGGGGGGGGGGDFDGGEGGGGGEEEGGGFGGFGG?FGF6FFAGGGAFGGGGGFCF6?EGGGGGFFFDCEGGGGGGFFGFCDFFGCFGDDGGFCG=BGE??FF>?>)>DGGFFBDCG3:?DC?9FDC
@M03364:276:000000000-BLYN8:1:1101:15486:4060 2:N:0:1
GGACTACCGGGGTATCTAATCCTGTTTGCTCCCCACGCTTTCGCACCTGAGCGTCAGTCTTCGTCCAGGGGGCCGCCTTCGCCACCGGTATTCCTCCAGATCTCTACGCATTTCACCGCTACACCTGGAATTCTACCCCCCTCTACAAGACTCTAGCCTGCCAGTTTCGGATGCAGTTCCCAGGTTGAGCCCGGGGATTTCACATCCGACTTGACAGACCGCCTGCGTGCGCTTTACGCCCAGTAATTCCG
+
CCCCCGFGGGGGGGGGGGGGGGGGGGGGGGGGGGGGGGGGGGGGGGGGGGGGGGGGGGGGGGGGGGGGGGGGGGGGGGGGGGGGGGGGGGGGGGGGGGGG?CFGGGGGGDGGGGGGGGGGGGGGGGGGGGGGGGGGGGGGEGGGGGGFFGGF?CGACFGGGGGGGGGGGGCGGFGGGGGGFFGGGGGGCGGGGGGGGEGGGGGFFGGGGDGGF>CFGGGGFGFB6FFE?EF:/><4=1CECE<FDGF<GG7
@M03364:276:000000000-BLYN8:1:1101:24090:4061 2:N:0:1
GGACTACCCGGGTTTCTAATCCTGTTTGCTCCCCACGCTTTCGAGCCTCAGCGTCAGTTACAGACCAGAGAGCCGCCTTCGCCACTGGTGTTCCTCCATATATCTACGCATTTCACCGCTACACATGGAATTCCACTCTCCTCTTCTGCACTCAAGTCTCCCAGTTTCCAATGACCCTCCCCGGTTTAGCCGGGGGCTTTCACATCAGACTTAAGAAACCGCCTGCGCTCGCTTTACGCCCAATAAATCCG
+
CCCCCGGGGFGGGGGGGGGGGGGGGGGGGGGGGGGG@FGGGGGGGGGGGGGGGGGGGGGGF9ADFGGGG@FFFGGGCFGGGGEFFCDFGGGGGGGGGGGGGGGGGFGFGGCGFGGFGGGDEGGGGGGGF=EEGGGGADCFGGGGFF,;EDFGGFG?,,8>>FFFF;DFFGFFGGGGGGGCCEEGGG+<EFG*;8E8**=FGGGGFGGCG;4@>C>725CFDG3?DF9A6>5BGGGBF:E:CE07<F?6CF)
@M03364:276:000000000-BLYN8:1:1101:25967:4087 2:N:0:1
GGACTACTGGGGTTTCTAATCCTGTTTGCTCCCCACGCTTTCGCACCTGAGCGTCAGTCTTCGTCCAGGGGGCCGCCTTCGCCACCGGTATTCCTCCAGATCTCTACGCATTTCACCGCTACACCTGGAATTCTACCCCCCTCTACGAGACTCTAGCTTGCCAGTTTCAAATGCAGTTCCCAGGTTGAGCCCGGGGATTTCACATCTGACTTAACAAACCGCCTGCGTGCGCTTTACGCCCAGTAATTCCC
+
CCCCCGGCFGGGF@CCFGGGGGGECFGGGGGGCFGGCFGGGGGGGEGGEFGGGGGGGCFGD@FGCEGGGGDG>FGGGGGGFGGGGGGGGGGGGG9EGCFFFGGGAFFF@FFFGGFGEGGGFEFGGGFFGGGGGGFFDFD3BEGFDFF8++>8:FG7,3@CFFFGFGEEA;B9EFFGGGGGGEBF:2,=EGCGDEGGGDCCDG?F@6+;3++C+@7+;CFGFDED@F>B(7<>DGF<FFGCEF<FGFFFGC*
@M03364:276:000000000-BLYN8:1:1101:13265:4099 2:N:0:1
GGACTACCCGGGTTTCTAATCCTGTTTGCTCCCCACGCTTTCGCACCTGAGCGTCAGTCTTCGTCCAGGGGGCCGCCTTCGCCACCGGTATTCCTCCAGATATCTACGCATTTCACCGCTACACCTGGAATTCTACCCCCCTCTCCGAGACTCTAGCTTGCCAGTTTCCAATGCAGTTCCCGGGTTGAGCCCGGGGATTTCACATCTGCCTTAACAAACCGCCTCCGTGCGCTTTCCGCCCAGTAATCCCG
+
CCCCCGG,,@FGGGGGGGGGGGGGGGGGGGGGGGGGGGGGGGGG,FGG<CFEGGGGGG9@,CDFEGGGFG:FGGGGGGGGGGGGGGGGG7FGGGGGGGCFF,@FGGGGGGGGGFAFGGGGGGGGFGGGGGGFGADFFGCFGGGG8F+++5@FC,=E9;@:CGGGGGGG,DCG6E?A5,,,4*4*4;*40?EG5:***=?C7@9+12++12CC4+:@F4C*):<((0()(.))1>9)*(;;*)()027-:*/
@M03364:276:000000000-BLYN8:1:1101:10995:4111 2:N:0:1
GGACTACTGGGGTTTCTAATCCTGTTTGCTCCCCACGCTTTCGCACCTGAGCGTCAGTCTTCGTCCAGGGGGCCGCCTTCGCCACCGGTATTCCTCCAGATCTCTACGCATTTCACCGCTACACCTGGAATTCTACCCCCCTCTACGAGACTCTAGCTTGCCAGTTTCAAATGCAGTTCCCAGGTTGAGCCCGGGGATTTCACATCTGACTTAATCAACCGCCTGCGTGCGCTTTACGCCCAGTAATTCCG
+
CCCCCGFGGGGGGGGGGGGGGGGGGGGGGGGGGGGGGGGGGGGGGGGGGFGGGGGGGGGGGGGGGGGGGGGGGGGGGGGGGGGGGGGGGGGGGGGGGGGGGGGGGGGGGGGGDGGGGGEGGGGGGGGGGGGGGGFGFFEEGGGGGGGGGGGGGGG9EEGGGFFGGGGGGGGGGGGGGGGGGGGGGGGGGFGFCGCEEEGFFGFFFGGGGGGGGFGGGGGFAG:;?@FB63.39<<<F?EGGFF?FFFFGG6
@M03364:276:000000000-BLYN8:1:1101:18545:4114 2:N:0:1
GGACTACAGGGGTTTCTAATCCTGTTTGCTCCCCACGCTTTCGTCCCTGAGCGTCAGTGTACATCCAGTAAATTGCCTTCGCCATTGGTGTTCTTCCTAATATCTACGCATTCCACCGCTTCACTAAGAATTCCATTTACCTCTATGTAACTCTAGTTTGCTAGTATCCAAAGCGGGCTGAGGTTGAGCCTCAGGCTTTAACTCTAGACTTAACAAACCGCCTACGAACGCTTTACGCCCAATAATTCCGG
+
CCCCCGGGGGGGGGGGGGGGGGGGGGGGGGGGGGGGGGGGGGGGGGGGGGGGGGGGGGGGGGGGGGFGGGGGGGGGGGGGGGGFGGGGEFGGGGGGGGFGGGF,@FFGGFGGFFCGGGGGGGGGGGFGGGG;EGGGGGFGGGGGC;EGGGGGGGGGGGGGGGG;FGGGFGGGGGGEGGGGGGGGFGGFGGGGFGEDGEFGGGGGFGG+<CDCCGGGFG5CEDD=D>2@9DD;?4BCEFCC7>@FGGFF@C3
@M03364:276:000000000-BLYN8:1:1101:5799:4122 2:N:0:1
GGACTACCGGGGTTTCTAATCCTGTTTGCTCCCCACGCTTTCGCACCTGAGCGTCAGTCTTCGTCCAGGGGGCCGCCTTCGCCACCGGTATTCCTCCAGATCTCTACGCATTTCACCGCTACACCTGGAATTCTACCCCCCTCTACGAGACTCTAGCTTGCCAGTTTCAAATGAAGTTCCCAGGTTGAGCCCGGGGATTTCACATCTGCATTAACAAACCGCCTGCGTGCGCTTTCCGCCCAGTAATTCCG
+
CCCCCGGFEGGGCECGGGGFGGGGGGGGGGGFGGGDGGGGGGGECFGDACFFGGGDEFGFGGGGGGGGGGCGGGGEFGGFGEGGGFGGGGGGFFEDFGGG,,@FCGGGGDGGGFGGGGGGDGFG@DFFCE>DFGEF=8>C7CCF@EC>ECGFGE>EDG9,DEACGGGGFF;;7,,5DG7,>CFGFCGGGCFGEGGG*BF67C?FAGGC++3;7@:>>;C55C>B:FF>(0<53C<)*4C*:::?777<CF6
@M03364:276:000000000-BLYN8:1:1101:12168:4135 2:N:0:1
GGACTACTAGGGTTTCTAATCCTGTTTGCTCCCCACGCTTTCGAGCCTCAGCGTCAGTTACAGACCAGAGAGCCGCCTTCGCCACTGGTGTTCCTCCATATATCTACGCATTTCACCGCTACACATGGAATTCCACTCTCCTCTTCTGCACTCAAGTCTCCCAGTTTCCAATGACCCTCCCCGGTTGAGCCGGGGGCTTTCACATCAGACTTAAGAAACCGCCTGCGCTCGCTTTACGCCCAATAAATCCG
+
CCCCCGGGGGGGGGGGGGGGGGGGFGGGGGGGGECGGGGGGGGGGGGGGGGFGGGGGGGGGGGGGGGGGGGGGGGGGGGGGD,CFGFGFGGGGGGFDFFGGGFGGGGGGGGGGGGGGGGEGGGGFGGFF?EFG?FGG8DCGGGGGGG;EDGGGGGCGG;DGFFGGFFFFFGFGGA?8AFGGGGGFCGGGGGGGGDDGGGGCCGD6CGG=FFFGGGFGGFGFG><0FBDBEDFG3C2=1EGGF6FGGFAFGC
@M03364:276:000000000-BLYN8:1:1101:8815:4140 2:N:0:1
GGACTACTGGGGTTTCTAATCCTGTTTGCTCCCCACGCTTTCGAGCCTCAGTGTCAGTTACAGGCCAGAGAGCCGCTTTCGCCTCCGGTGTTCCTCCATATATCTACGCATTTCACCGCTACACATGGAATTCCACTCTCCTCTCCTGCACTCAAGTCTCCCAGTTTCCAATGCACACAATGGTTGAGCCACGGCCTTTTACATCAGACTTAATAAACCACCTGCGCTCGCTTTACGCCCAATAAATCCGG
+
CCCCCGGGGGGGGGGGGGGGGGGGGGGGGAGGECFGEGGGGGGGGGGGFEFEGGGGGFFFDFGGGGGGGGGGG<@@@CFFGFGGGGGGFGECGGGGGGGGGGGGEGGGEE7?FFGFGGGGGGGGGCFFGFCGCFGEEGFGEFG=,@9FF8,?DCEGGG9;9ED8FC9CADF9?,,6@?68@FGEDCCGFFF8+5BEGFGGGGGFFGGGFDFGGGCE8D8F4;>@@>>D@>EF45+*:?E7CFDFGGF37CC
@M03364:276:000000000-BLYN8:1:1101:17279:4157 2:N:0:1
GGACTACTGGGGTTTCTAATCCTGTTTGCTCCCCACGCTTTCGAGCCTCAGTGTCAGTTACAGGCCAGAGAGCCGCTTTCGCCACCGGTGTTCCTCCATATATCTACGCATTTCACCGCTACACATGGAATTCCACTCTCCTCTCCTGCACTCAAGTCTACCAGTTTCCAATGCATACAATGGTTGAGCCACTGCCTTTTACACCAGACTTAATAAACCACCTGCGCTCGCTTTACGCCCAATAAATCCGG
+
CCCCCGFGGGGGGGGGGGGGGGGGGGGGGGGGGGGGGCGGGGGGGGGFFFGGGGGGGGGGGGGGGGGGCDFGGFGGGGGGGGE@FFGGGGGGFGFGGGFFGGGGGGGGGGEGGGGGGGGGFGGGFFGGGEEGGGFFGGGGGGGGGGEFGGGFDFGGGGGCGGGGGFECDFFGGGGGGGG,@D8FDCCCGF6EGGGGGGGGGGGGFG57CGGGGFF7CC,19>455>)9:;8;CDFF>FGGGFFFGFFF*99
@M03364:276:000000000-BLYN8:1:1101:5586:4161 2:N:0:1
GGACTACTAGGGTTTCTAATCCTGTTTGCTACCCATGCTTTCGAGCCTCAGCGTCAGTTACAGACCAGACAGCCGCCTTCGCCACTGGTGTTCTTCCATATATCTACGCATTTCACCGCTACACATGGAGTTCCACTGTCCTCTTCTGCACTCAAGTTTCCCAGTTTCCGATGCACTTCTTCGGTTGAGCCGAAGGCTTTCACATCAGACTTAAGAAACCGCCTGCGCTCGCTTTACGCCCAATAAATCCG
+
CCCCCGGGGGGGGGGGGGGGGGGGGGGGGGGGGGGGGGGGGGGFGGGGGGGGGGGGGD9FGFGGGGGGGGGGGGFGGGEFGGGGGGGGF8CFFGGGGGGGFFFGGGGGDGGGGGGGGGGGFEFGGGGGGFFFGCFGGGGGDGGGGGGGGGGGGFGGGAFGFFCGGFGGFGGGEC8DFGFGECGGGGGGDGGG>C6CFGCFGFGGFF:CFGGFGFFGGGGGFDF=@FBB54))28**B;CCEE6FGGFE7;7
@M03364:276:000000000-BLYN8:1:1101:18925:4164 2:N:0:1
GGACTACTGGGGTATCTAATCCTGTTTGCTCCCCACGCTTTCGAGCCTCAGTGTCAGTTACAGGCCAGAGAGCCGCTTTCGCCACCGGTGTTCCTCCATATATCTACGCATTTCACCGCTACACATGGAATTCCACTCTCCTCTCCTGCACTCAAGTCTACCAGTTTCCAATGCATACAATGGTTGAGCCACTGCCTTTTACACCAGACTTAATAAACCACCTGCGCTCGCTTTACGCCCAATAAATCCGG
+
CCCCCGGGGGGGGGGGGGGGGGGGGGGGGGGGGGGGGGGGGGGGGGGGGGGFGGGGGGGGGGGGGGGGGGGGGGGGGGGGGGGDGGGGGGGGGGGGGGGGGGEFGGGGGGGGGGGGGGGGDGFFGGGGFEFGGFGGGGGGGGGDGGGGGGGFGGGGGGG,CFFGFGGGGGGGGGGGGGG8FGGGGGGGGGGGGFGGGGGGCFGGF>FCFFDFCCGGGGF599FEF4=45?EFGF>CB?GGG>@FF:FCFGC
@M03364:276:000000000-BLYN8:1:1101:16648:4173 2:N:0:1
GGACTACAGGGGTTTCTAATCCTGTTTGCTCCCCACGCTTTCGCACCTGAGCGTCAGTCTTCGTCCAGGGGGCCGCCTTCGCCACCGGTATTCCTCCAGATCTCTACGCATTTCACCGCTACACCTGGAATTCTACCCCCCTCTACGAGCCTCTAGCTTGCCAGTTTCAAATGCAGTTCCCAGGTTGAGCCCGGGGATTTCACATCTGACTTAACAAACCGCCTGCGTGCGCTTTCCGCCCAGTAATTCCG
+
CCCCCGFGGGGGGDGGGGGGGGGGGGGGGGGGGGGE@FGGGFGGGGGGFEEFGFGDGGGGC9CFGGDFGGGGGGGGEGEGGGFGCFCCFFGCGFGFFGGGGFGGGGGFGGGDF9EFAFEGCGFGFFGGDFGGFGGCGGGGGGGGFGG+C+@?EFGGCFGGGC9DGCGGFF9EFG?FGGGGFGGGGGG6CE8C5CDDEEGC:CGGA7+@>FGC7+;C;CFFEE>B:59B?BFEGGG)*,;5CBB?CFF)::7
@M03364:276:000000000-BLYN8:1:1101:13157:4189 2:N:0:1
GGACTACCAGGGTTTCTAATCCTGTTCGCTCCCCACGCTTTCGAGCCTCAGCGTCAGTTACAGACCAGAGAGCCGCCTTCGCCACTGGTGTTCCTCCATATATCTACGCATTTCACCGCTACACATGGAATTCCACTCTCCTCTTCTGCACTCAAGTCTCCCAGTTTCCAATGACCCTCCCCGGTTGAGCCGGGGGCTTTCACATCAGACTTAAGAAACCGCCTGCGCTCGCTTTACGCCCAATAAATCCG
+
CCCCCGGGGGGGGGGGGGGGGGGGGGGGGGGGGGGGGGGGGGGGGGGGGGGGGGGGGGGGGGGGGGGGGGGGGGGGGGGGGGGGGGGGGGGGGGGGGGGGGGGGGGGGGGGGGGFGGGGGGGGGGGGGECEFGGGGGGFGGGGFGFGGGGGGGGGGGGFGGGGGGFFGGGGGGCGGGGGGGGGGG>EFGGGGGGGGGGGGGGGGFGGGGGGDFCDFGGGGFGFFDFFB0><@GGGFFFGGGEFFFGFFGGD
@M03364:276:000000000-BLYN8:1:1101:17678:4198 2:N:0:1
GGACTACTAGGGTTTCTAATCCTGTTTGCTCCCCACGCTTTCGAGCCTCAGTGTCAGTTACAGGCCAGAGAGCCGCTTTCGCCTCCGGTGTTCCTCCATATATCTACGCATTTCACCGCTACACATGGAATTCCACTCTCCTCTCCTGCACTCAAGTCTCCCAGTTTCCAATGCACACAATGGTTGAGCCACTGCCTTTTACATCAGACTTAAGAAACCACCTGCGCTCGCTTTACGCCCAATAAATCCGG
+
CCCCCGGGGGGGGGGGGGGGGGGGGGFGGGGGGGGGGGGGGGGGGGGGFGGGGGGGGGGGGFGGGGGGGGGGGGGGCFFFGGGGGGGGGGGGGGGGGGGGGGGGGGGGG>FGGF9EGGGGGGGGGGFFFCGGGGGGGGGGGGGGE=DFGGGGGFGGGECFGGFCFGGGDGGGGGGG8AE6AFGG9=EFGF,@?FG6?FFGDFGGC?FFFCGGGG>CFGEFFGF@:AF>DFFFGGCEADGGG:;6CDCECGG
@M03364:276:000000000-BLYN8:1:1101:16680:4200 2:N:0:1
GGACTACAAGGGTATCTAATCCTGTTTGCTCCCCACGCTTTCGCACCTGAGCGTCAGTCTTCGTCCAGGGGGCCGCCTTCGCCACCGGTATTCCTCCAGATCTCTACGCATTTCACCGCTACACCTGGAATTCTACCCCCCTCTACGAGACTCTAGCTTGCCAGTTTCAAATGCAGTTCCCAGGTTGAGCCCGGGGATTTCACATCTGACTTAACAAACCGCCTGCGTGCGCTTTACGCCCAGTAATTCCG
+
CCCCCGGGFFGGGGFGGFGGAGGGGGGGGGGGGGGGEGGGFGGGGGGGGFGGDGGGGGFFGGGGGGGGGGGGDGGGGGGGGGGGGGCGGGGGGGGFGGGGGGGGGGGGGGGGGGGGGGGGECGGGGGGGDFDGGGGGGEGGGGFGGGCE6EFCCFFGGGGGFGGGGGGFG;CFGGGGGGGFGGFGGGFGFBEEGGD=GGCDFGFADFGG>7>:FG7FFGGAE5;;F@@(7BDGGG<62EGCD?6C74>GF0
@M03364:276:000000000-BLYN8:1:1101:14507:4205 2:N:0:1
GGACTACAGGGGTTTCTAATCCTGTTTGCTCCCCACGCTTTCGAGCCTCAGTGTCAGTTACAGGCCAGAGAGCCGCTTTCGCCTCCGGTGTTCCTCCATATATCTACGCATTTCACCGCTACACATGGAATTCCACTCTCCTCTCCTGCACTCAAGTCTCCCAGTTTCCAATGCACACAATGGTTGAGCCACTCCCTTTTCCATCAGACTTAAGAAACCACCTGCGCTCGCTTTACGCCCAATAAATCCGG
+
AC@<CDGGGF7FFGGGGGAFGFGGGGGGGGDGDFC7:@CFGFGCGGG<FDFGCFCF9FF9C<<<@FCCE,@BCFGC:@FFBC@,BEFCB@CEDGFFFGGGGFFCEEFGGGGGGGGF??>C76EB>:FCF@<?F9;FFFFF8E,=D,6>EGFFCDFFADFC,,=DAE;>,@=;DC9,,@E?FF,EFEGFFC?3C,@8@@D<+;CDF7C5;9+=8;FGCF:FF?A5)/)*(/55C5C:52BB=:=);+8<0:C
@M03364:276:000000000-BLYN8:1:1101:11499:4223 2:N:0:1
GGACTACTGGGGTTTCTAATCCTGTTTGCTCCCCACGCTTTCGCACCTGAGCGTCAGTCTTCGTCCAGGGGGCCGCCTTCGCCACCGGTATTCCTCCAGATCTCTACGCATTTCACCGCTACACCTGGAATTCTACCCCCCTCTACGAGACTCTAGCTTGCCAGTTTCAAATGCAGTTCCCAGGTTGAGCCCGGGGATTTCACATCGGACTTAACAAACCGCCTGCGTGCGCTTTACGCCCAGTAATTCCG
+
CCCCCGGGGGGGGGGGGGGGGGGFGGGGGGGGGGGGGGGGGGGGGGGGGGGGGGFGGGGGGGGGGGFFFGGGGGFCFGGCFBFCFDGGGEGGGGGGGGGFGGGGG9FFGGCFG9,CFGDGGG9EFGGGG8DFGGGGG??FGGGGFGDGEDCDC>,7>>BCFCCGFFFBCAEACCAEFGGGGGFGGCCFGGCFGGDGGDGGG7CCA****:>DF7CGCFGG>*5(4>>B0@))9<74?(;?*.49*:@4>C*
@M03364:276:000000000-BLYN8:1:1101:10994:4234 2:N:0:1
GGACTACTAGGGTATCTAATCCTGTTTGCTCCCCACGCTTTCGCACCTGAGCGTCAGTCTTCGTCCAGGGGGCCGCCTTCGCCACCGGTATTCCTCCAGATCTCTACGCATTTCACCGCTACACCTGGAATTCTACCCCCCTCTACGAGACTCTAGCTTGCCAGTTTCAAATGCAGTTCCCAGGTTGAGCCCGGGGATTTCACATCTGACTTAACAAACCGCCTGCGTGCGCTTTACGCCCAGTAATTCCG
+
CC9CCFFGGGGGGGGGGGGGFGGGGGGGGGGFGGGGGGGGGGGGGFGGF<EGGGEGGGGGGGGGGGGGGGDGGGGGEGGGGGGGGGDGEGGGGFGGGGGGGGFGDFGFGBFGGFGG9@7CFFFGFGGGGGGFGGGGGGFGGGGCDGGGGEEGFGGFGGGGGGGGFGGGGEDFGGGGGGGGCCFFGFGGGGGGGGGD=EGGGG?>:>FGDGFFGFCCFGGGEGEFDF052@EED*9>F:CEE)4?C:@)::2
@M03364:276:000000000-BLYN8:1:1101:11749:4250 2:N:0:1
GGACTACTAGGGTTTCTAATCCTGTTTGCTCCCCACGCTTTCGCAGCTGAGCGTCAGGCTTCGTCCAGGGGGCCGCCTTCGCCACCGGTATTCCTCCAGATCTCTACGCATTTCACCGCTACACCTGGCATTCTACCCCCCTCTACGAGACTCTAGCTTGCCAGTTTCACATGCAGTTACCAGGTCGAGCCCGGGGATTTCACATCTGACTTGTCAAACCGCCTTCGTTCGCTTTACGCCCAGTAATTGCG
+
BCACC,CCC-@E@F7,6,,;CCEEGCC<9,;C,8,FFG7;D<7B,,@,,,;CFFEE,,;;@,@,8C@8E,+8@@C7FF:5ACEG:,+>>445<?,?EE<,,:,C9@AB>+?7E5,<EFEC:FF<EF,D,,<F;C99,36>CCE89>?B+;7+,3@EF@@:*63>@,5;7EB>@FCC,2,,,2>57,=7>*=*=EE85CF?7@=7;C+:;1:+*+2+2;<F):>10??F()).17>:F0*/*)(90*/)**/
@M03364:276:000000000-BLYN8:1:1101:21979:4268 2:N:0:1
GGACTACTCGGGTTTCTAATCCTGTTTGCTCCCCACGCTTTCGCACCTGAGCGTCAGTCTTCGTCCAGGGGGCCGCCTTCGCCACCGGTATTCCTCCAGATCTCTACGCATTTCACCGCTACACCTGGAATTCTACCCCCCTCTACGAGACTCTAGCTTGCCAGTTTCAAATGCAGTTCCCAGGTTGAGCCCGGGGATTTCACATCTGACTTAACAAACCGCCTGCGTGCGCTTTACGCCCAGAAATTCCG
+
CCCCCGGGGGGGFGGGGGGGGFGFGGGGGGGGGGGGGCGGGGGGGGGGGGGGGGGGGGGGGGGGGGGGGGGGGGGGGGGGGGGGGGGGGGGGGGGGGGGGGGGGGGGGGGGGGGGGGGGGGGGGGGGGFGGGGGGGGFCE8EGG9DGDGDEFGGGGFFGGGGGGCFFGGGDFGGGGGGGGGGGCFFCGFFFGGEEEGGG97:CF6*+++;DGGCFF=CFG>G:@@F>B?D>EGGGABBGCE3()*9=AGD*
@M03364:276:000000000-BLYN8:1:1101:19827:4278 2:N:0:1
GGACTACAGGGGTTTCTAATCCTGTTTGCTCCCCACGCTTTCGCACCTGAGCGTCAGTCTTCGTCCAGGGGGCCGCCTTCGCCACCGGTATTCCTCCAGATCTCTACGCATTTCACCGCTACACCTGGAATTCTACCCCCCTCTACGAGACTCTAGCTTGCCAGTTTCAAATGCAGTTCCCAGGTTGAGCCCGGGGATTTCACATCTGACTTAACAAACCGCCTGCGTGCGCTTTACGCCCAGTAATTCCG
+
CCCCCGGGGGGGGGGGGGGGGGGGGGGFGGGFGGGGGGGGGGGGGGGGGGFGGGGGGGGGGGGGGGGGFDGGGFGGGGGGGGGGGGGGGGGGGGGGG@GGGGGGGGGGGGFCGDFGCGGGGGGGGGGFFG9FFGGGFGGGDEGGGGGGG8B:FGGFGGGGGGFGGGGGGGFGGFFGGGGGGGC:2DFFGGBFEGGGEGGFGGGFFG>CFGGGGGGGGGGFEED@:<>D:EFFDGGFF?GGGF6/*:BFGG*
@M03364:276:000000000-BLYN8:1:1101:19505:4280 2:N:0:1
GGACTACCAGGGTTTCTAATCCTGTTTGCTCCCCACGCTTTCGAGCCTCAGTGTCAGTTACAGGCCAGAGAGCCGCTTTCGCCTCCGGTGTTCCTCCATATATCTACGCATTTCACCGCTACACATGGAATTCCACTCTCCTCTCCTGCACTCAAGTCTCCCAGTTTCCAATGCACACAATGGTTGAGCCACTGCCTTTTACATCAGACTTAAGAAACCACCTGCGCTCGCTTTACGCCCAATAAATCCGG
+
CCCCCGEFGGGGGGGGGGGGGGGGGGGGGGGCFEFGGDGGGGGGGGGGGGFGGGGGGGGGGGFGGGDFEGEFFGGGGGFFDGFEFEGEGDFGFGFFGGGGFGGFGGGGG7CFFGGFGEGGGGGGGGFGF9FGCFFGGFGGGGGGGGGGG8ECBD=DGGFF9D8DFDGGGGDC,>3EFGDDA9DGCEC?7FFGD?FGFFCG+;,=C:*7>F;FCCDFCFDEF56:@DBFFFEFGG7C>2BCGF@)*@AC27/
@M03364:276:000000000-BLYN8:1:1101:19027:4287 2:N:0:1
GGACTACCGGGGTATCTAATCCTGTTTGCTACCCATGCTTTCGAGCCTCAGCGTCAGTTACAGACCAGACAGCCGCCTTCGCCACTGGTGTTCTTCCATATATCTACGCATTTCACCGCTACACATGGAGTTCCCCTGTCCTCTTCTGCACTCAAGTTTCCCAGTTTCCGATGCACTTCTTCGGTTGAGCCGAAGGCTTTCACATCAGACTTAAGAAACCGCCTGCGCTCGCTTTACGCCCAATAAATCCG
+
CCCCCGGGGGGGGGGGGGGGGGGGGGGGGGGGGGFGGGGGGGGCGGGGGGGGGDGGGGFFGDGGGGGGGGGGGGGGGGGGGGGGFGGGGGFGGGGGGGGCGGGGGGGGGDGGGGGGGGGGDFGGFFDEFFGGGG,9EFGFFGGGGGGG9,EFGF8EGGGGGFF?FDDFGG8+AEAFGGFCFGCCFE8CFBDE>5CEFGGGG7:;FGCFGFG7BCD8@?FDFGFF(;@A@E3=7CFCF0B@EB@AFFFE>F:
@M03364:276:000000000-BLYN8:1:1101:7650:4299 2:N:0:1
GGACTACAGGGGTTTCTAATCCTGTTTGCTCCCCACGCTTTCGCACCTGAGCGTCAGTCTTCGTCCAGGGGGCCGCCTTCGCCACCGGTATTCCTCCAGATCTCTACGCATTTCACCGCTACACCTGGAATTCTACCCCCCTCTACGAGACTCTAGCTTGCCAGTTTCAAATGCAGTTCCCAGGTTGAGCCCGGGGATTTCACATCTGACTTAACAAACCGCCTGCGTGCCCTTTACGCCCAGGAATTCCC
+
CCCCCGFCFGGGGGGGGGG9FGGGGGGGGGGGGGGGFGGGGGGG>FDGGGGGGGGGGGGF@DFFGGGG?GGDEFGGGGGGGGGGGGGGGGGGGGCGG8ACFDGGGGGGGGDGGGGGGGGGGDGGGGGFFGGGG<FFDCGGGEGCDF68BEGFFGGGGCEFGGACFGGGFGDFFFGF9C,D2,?FGGGGGGFCGGGGGDGGG7FG8*;::7CCFD>@75CGF=57(>971>)07>FAB?GEG33)1>64C7*
@M03364:276:000000000-BLYN8:1:1101:20973:4305 2:N:0:1
GGACTACACGGGTATCTAATCCTGTTTGCTCCCCACGCTTTCGCACCTGAGCGTCAGTCTTCGTCCAGGGGGCCGCCTTCGCCACCGGTATTCCTTCAGATCTCTACGCATTTCACCGCTACACCTGGAATTCTATCCGCCTCTACAGGACTCTAGCCTGCCAGTTTCGAATGCAGTTCCCAGGTTGAGCCCGGGGATGTCACATCCGACTTGACAGACCGCCTGCGTGCGCTTTACGCCCAGTAATTCCG
+
C@CCCDC<6FEEECFCEFEFGA<CFFFFGGGGCC@+CFFEGGGD7CCG<<FFGGGGGG,F9E7@@BCGDBC7FEFEGGG9FFE@:,FFG:DFGGG,EAC9ADFCDEGDEFFEGGGGAC@E7@EFE=FDFGGGGGF,C>+=@@8?DFF8,,@=D9>CE,E8FGGFD>C9@>,,ADEC7C7ADA?FFGGDGGCF*CEG5E*8=+,:B<;CCGCCF*07**=*:5>7DF>50)5>GGCAF<C8>><@**/4:*2
@M03364:276:000000000-BLYN8:1:1101:11343:4309 2:N:0:1
GGACTACCCGGGTTTCTAATCCTGTTTGCTCCCCACGCTTTCGCACCTGAGCGTCAGTCTTTGTCCAGGGGGCCGCCTTCGCCACCGGTATTCCTCCAGATCTCTACGCATTTCACCGCTACACCTGGAATTCTACCCCCCTCTCCAAGACTCTAGCTTGCCAGTTTCAAATGCAGTTCCCAGGTTGAGCCCGGGGATTTCACATCTGACTTAACAAACCGCCTGCGTGCGCTTTACGCCCAGTAATTTCG
+
CCCCCGGGGGGGGEGGGGGGGGGGGGGGGGGGGGGGGGGGGGGGGGGG?G8FGGGGGGGFFFGGEFDFE@CCCEFGGGGGGGGD7?@FF+B<FGFGGEGGGGGFGGGGGGGGGGCF?FFGGGGGGGGGGCFGCF,EB,+@E>EF6DCCE,>?C;CAFG;8@FFGFGGEFCGEFGGGGF7E<DEFFG87EFGG5?8C:5EC+1=F7C@+:;7:+:F7C*C7AG5(,;,88>)7C359?6C>C>0977F)*22
@M03364:276:000000000-BLYN8:1:1101:10629:4327 2:N:0:1
GGACTACAAGGGTTTCTAATCCTGTTTGCTCCCCACGCTTTCGCACCTGAGCGTCAGTCTTCGTCCAGGGGGCCGCCTTCGCCACCGGTATTCCTCCAGATCTCTACGCATTTCACCGCTCCACCTGGAATTCTACCCCCCTCTACGAGACTCTAGCTTGCCAGTTTCAAATGCAGTTCCCAGGTTGAGCCCGGGGATTTCACATCTGACTTAACCAACCGCCTGCGTGCGCTTTACGCCCAGTAATTCCG
+
CCC@CEFFFGGDGGGFDFGGGFGGGGGGGGGGGGFFGGDGGFGGGFGGGFCFGEGDGGGGGGGGGF:FGGGGGGEGGGGGGDGG7FGGGGGF9FGGGFGFEEDGFGFCGEEGAFGFGGGD+>FCDGGGD<FGFGGGGGGE76BDF@D:@EGGGGFGGF98887D3@CAEG9D7EFGGGG7EGGCGGGGFG?8CECE*:CFFFFC6<C>D7CC;>77=DGGD=>(3A9@B>>>GGG>*(21:>BFG77<7**
@M03364:276:000000000-BLYN8:1:1101:12683:4328 2:N:0:1
GGACTACAGGGGTTTCTAATCCTGTTTGCTCCCCACGCTTTCGCACCTGAGCGTCAGTCTTCGTCCAGGGGGCCGCCTTCGCCACCGGTATTCCTCCAGATCTCTACGCATTTCACCGCTACACCTGGAATTCTACCCCCCTCTACGAGACTCTAGCTTGCCAGTTTCAAATGCAGTTCCCAGGTTGAGCCCGGGGATTTCACATCTGACTTAAAAAACCGCCTGCGTGCGCTTTACGCCCAGTAATTCCG
+
CCCCCGGGGGGGGGGFGGGGGGGGGGGGGGGGGGGGGGGGGGGGGEGGDGGGGGGGGGFGGGGGEGGGFGGGGGFEGGGFFGGDGGGGGGGGFGGGFGGGGGGGGGGGGGGGGGGGFGGGEG9FBGGGGGGGGFGG9DDE7CEG,>D>BCEC6EGCFFFGGGGCFFGAGGEGGAE99CDGEC>8B9ECGGGEGGGGEEGG7:F>7<+:77DFGC+:C78:855007(84BDD<D*6=(;87>?:7:9:>F6
@M03364:276:000000000-BLYN8:1:1101:19195:4336 2:N:0:1
GGACTACAAGGGTTTCTAATCCTGTTTGCTCCCCACGCTTTCGCACCTGAGCGTCAGTCTTTGTCCAGGGGGCCGCCTTCGCCACCGGTATTCCTCCAGATCTCTACGCATTTCACCGCTACACCTGGAATTCTACCCCCCTCTACAAGACTCTAGCTGACCAGTTTCAAATGCAGTTCCCAAGTTAAGCTCGGGGATTTCACATCTGACTTAATCAACCGCCTGCGTGCGCTTTACGCCCAGTAATTCCG
+
CCCCCGGGGGGGGGGGGGGGGGGGGGGGGGGGGGGGGGGGGGGGGGGGGGGGGGGGGGGGGGGGFGGGGGEGGGGGGGGGGGGGGGGGGGGGGGGGGGGDFEGGGGGFGGGGGGGFGGGGGG9@EFGGGGGGGGGG@EGGGGGGFFAFFGGGGG9AFGGGGGGGGFFFFFGCEGGGF@:<9CFGGGGGGGGGCCCE5:FFFGGGFGGGGFGGGGGGGDGGFGE?FFFFFF>ECGC<F?GGC::7>2@<C*2
@M03364:276:000000000-BLYN8:1:1101:14437:4339 2:N:0:1
GGACTACACGGGTATCTAATCCTGTTTGCTACCCATGCTTTCGAGCCTCAGCGTCAGTTACAGACCAGACAGCCGCCTTCGCCACTGGTGTTCTTCCATATATCTACGCATTTCACCGCTACACATGGAGTTCCACTGTCCTCTTCTGCACTCAAGTTTCCCAGTTTCCGATGCACTTCTTCGGTTGAGCCGAAGGCTTTCACATCAGACTTAAGAAACCGCCTGCGCTCGCTTTACGCCCAATAAATCCG
+
CCCCCGGGGGGGGGGGGGGGGGGGGGGGGGGGGGGGFGGGGGGGGGGGGGGGGGGGGGFGGGGGGGGGEEGGGGGGGGGGGGGGGGGGGGFGGGGGGGGGGGGGGGGGGGGGGGGGGGGGGGGGGGGGGFGGGGFGGEFGEFGGDFGGGGGGGGDGGGGGGG8FGGGGGGEGDGGGGGEGFFGDGGGGGGGGEGGGGGGGGFCFF78CGGGGGGDFGFDFDG>A=FFF5??ADFGFFFGGGFFFDGFCD;9
@M03364:276:000000000-BLYN8:1:1101:13112:4342 2:N:0:1
GGACTACTAGGGTATCTAATCCTGTTTGCTCCCCACGCTTTCGCACCTGAGCGTCAGTCTTCGTCCAGGGGGCCGCCTTCGCCACCGGTATTCCTCCAGATCTCTACGCATTTCACCGCTACACCTGGAATTCTACCCCCCTCTACGAGACTCTAGCTTGCCAGTTTCAAATGCAGTTCCCAGGTTGAGCCCGGGGATTTCACATCTGACTTAACAAACCGCCTGCGTGCGCTTTACGCCCAGTAATTCCG
+
CCCCCFGGGGGGGGGGGGCFGGGGGGGGGGGGGGGGGGGGGGGGGGGGGFGGGGGGGGGGGGGGGGDFEGGGGGGGGGEGGGGGGGGGGGGGGGGGGGGGGGGGGGGGGGGGGGGGGGGGGGGGGGGGFGGGGGGGGGGGGGGGGGGEE>CDFGFFGGGGGGGGFGGGG9CGGGGGFFGGGGGGGGGGGGGGGGGGEGGGGF7CFGGGFGGG=7>CFDGF:E>08FFD<BFFDDGFFFGCGF<FGDFAFG9
@M03364:276:000000000-BLYN8:1:1101:25659:4358 2:N:0:1
GGACTACAGGGGTATCTAATCCTGTTTGCTCCCCATGCTTTCGCACCTGAGCGTCAGTCTTCGTCCAGGGGGCCGCCTTCGCCACCGGTATTCCTCCAGATCCCTACGCATTTCACCGCTACACCTGGAATTCTACCCCCCCCTACGAGAATCTAGCTTGCCAGTTTCAAATGCATTTCCCAGTTTGAGCCCGGGGATTTCACATCTGACTTAACAAACCGCATCCGTGCGCTTTAAGCCCAGCAATGCCT
+
C-AA@<E@EFEC@;E,CFFFEDFCCFGF<6CFFGF,C,CCCFFGGD+ECF,6+@B,BFGGCE,;C:,C8:CCC76C7=F<DGE,,B>FEGGGCCA,4,:,CF,4>C,?++8BC,AA<++4+8=A4=AF,,A:=FGFD,D@++40+,6+3@*;EC,@,EEEG,,,7D,2>?EFFF?7;CF,DCG6CF,:=EFG*:ECCE*01:9++*;CCDGGGCFGD4:C):),(6(.()0)>CFA*)++/03)29?)***
@M03364:276:000000000-BLYN8:1:1101:24753:4359 2:N:0:1
GGACTACTAGGGTTTCTAATCCTGTTTGCTCCCCACGCTTTCGAGCCTCAGTGTCAGTTACAGGCCAGAGAGCCGCTTTCGCCTCCGGTGTTCCTCCATATATCTACGCATTTCACCGCTACACATGGAATTCCACCCTCCTCTCCTGCACTCCAGTCTCCCAGTTTCCAATGCACACAATGGTTGAGCCACTGCCTTTTACATCAGACTTAAGAAACCACCTGCGCTCGCTTTACGCCCAATAAATCCGG
+
B<C9BFGEFEGGGGEGGFGGGGGGEGGCFFFF8BFFGGGGGGGGF7FFGFCFEFGGGGFFGFFGGF<FCFFEGGGG@EDGGEBFCGGGGGCGGF;EFGGGGGFFG,9=F=CEGGFFC:B=>CCFCAFGGG9EAEFF,@6F+@DGGF>?C?GG@,6@EDBFF88DAFFGD9@F8DFE8EE+D96@9C8C7>88,DFCFCFFCCGC6CF5C>F>8@7F*;@CF7A4:B)*:):84?>>?2BC5)/;>7A5072
@M03364:276:000000000-BLYN8:1:1101:14440:4437 2:N:0:1
GGACTACACGGGTATCTAATCCTGTTTGCTCCCCACGCTTTCGAGCCTCAGTGTCAGTTACAGGCCAGAGAGCCGCTTTCGCCTCCGGTGTTCCTCCATATATCTACGCATTTCACCGCTACACATGGAATTCCACTCTCCTCTCCTGCACTCAAGTCTCCCAGTTTCCAATGCACACACTGGTTGAGCCACTGCCTTTTACATCAGACTTAAGAAACAACCTGCGCTCGCTTTACGCCCAATAAATCCGG
+
CCCCC<CF@@FEGGFGCFGGGGGCGGAGGEGGGEGFGGGEGGGCE>FFF8FGEC<FGFGFG,E8FFFGFG8FGGD@EGGGGG@@FFGDFCGFGFA9E<F,E9@FGFGGGGGGCE<EGGGGGGGGFGFGFGGG95CF,ECGGGGGG=BEGGGGFG8D=FGGGG8E=FGGAADGG?FAA?C68ED3D+@6?F,DCFGFGGG,9CFGF77*3?2C=7+=77,,*4?B=*-?5?;>?FD>42C@C>@FC717;)>
@M03364:276:000000000-BLYN8:1:1101:21880:4442 2:N:0:1
GGACTACCGGGGTATCTAATCCTGTTTGCTCCCCACGCTTTCGCACCTGAGCGTCAGTCTTCGTCCAGGGGGCCGCCTTCGCCACCGGTATTCCTCCAGATCTCTACGCATTTCACCGCTACACCTGGAATTCTACCCCCCTCTACGAGACTCTAGCTTGCCAGTTTCAAATGCAGTTCCCAGGTTGAGCCCGGGGATTTCACATCTGACTTAACAAACCGCCTGCGTGCGCTTTACGCCCAGTAATTCCG
+
CCCCCGGCFGGEGGGGGFFFGGGGGGGGGGGGGGGGGGGGGFG,BBCG@FGGGGGGGGACFDFGGGGGGEDEFBFE7FFG7CGGC@FGGGGGCGFEFGFGFFEFGGGFGGGGGGGGGDGGGGCFFGGGFGGFGGGGG,>@EEEGEG?E+@CCFGGGGFG,*@AGDEFGFGDFFGDFGGGGGGCDCGDGGG6CEEGG*CFGF7ACFGFDCFGGFFDFF*=5=:@B:@BE<FFEDGGFFFGGCDFFGGFBF>9
@M03364:276:000000000-BLYN8:1:1101:14854:4447 2:N:0:1
GGACTACCGGGGTTTCTAATCCTGTTTGCTCCCCACGCTTTCGCACCTGAGCGTCAGTCTTCGTCCAGGGGGCCGCCTTCGCCACCGGTATTCCTCCAGATCTCTACGCATTTCACCGCTACACCTGGAATTCTACCCCCCTCTACGAGACTCTAGCTTGCCAGTTTCAAATGCAGTTCCCAGGTTGAGCCCGGGGATTTCACATCTGACTTAACAAACCGCCTGCGTGCGCTTTACGCCCAGTAATTCCG
+
CCCCCGGGGGGGGGGGGGGGGGGGGGGGGGGGGGGGGGGGGGGGGGGGGGGGGGGGGGGGGGGGGGGGGGGGGGGGGGGGGGGGGGGGGGGGGGFCGGGGGGDFFGGGGGGGGGGGGGGGGGGGGGGGGGGGGGGGGGGGGGGGGGGGGCEGGGFCGGGGGGGGGGDFGFGGGGGGGGGGGGGGGGGFFCEGGGEEEE*9@7EFFGGF>DFGGFGGGCGGEG@?6FBDB>EFCGFBF6>CC5?FFGF):C9
@M03364:276:000000000-BLYN8:1:1101:17004:4457 2:N:0:1
GGACTACACGGGTATCTAATCCTGTTTGCTCCCCACGCTTTCGCACCTGAGCGTCAGTCTTCGTCCAGGGGGCCGCCTTCGCCACCGGTATTCCTCCAGATCTCTACGCATTTCACCGCTACACCTGGAATTCTACCCCCCTCTACGAGACTCTAGCTTGCCAGTTTCAAATGCAGTTCCCAGGTTGAGCCCGGGGATTTCACATCTGACTTAACAAACCGCCTGCGTGCGCTTTACGCCCAGTAATTCCG
+
CCCCCGGGGGGGGEGGGACFFGCEGGFGGGGGFGGGGGGGFGGGGGGGGGGGGGGGGGGGGGGGGGGGGGGGGGGGGGGGGGGGGGGCC@FGGGFFFFF9E=BFFCGGGGGGDGGGGDGDFGGGGGGGGGGGFGGGFGCEGGCFFGGGGGGFGGFGGGAFEGGFCFFGGGGGGGFGGGGGGGGGGG>E?CFGGGGDGCF?DFGFCCGGGGF@:+;CFDFG>5:<?F>EBFF@DD3:F?DEE52?F:8<7C9
@M03364:276:000000000-BLYN8:1:1101:9398:4488 2:N:0:1
GGACTACCCGGGTTTCTAATCCTGTTTGCTCCCCACGCTTTCGCACCTGAGCGTCAGTCTTCGTCCAGGGGGCCGCCTTCGCCACCGGTATTCCTCCAGATCTCTACGCATTTCACCGCTACACCTGGAATTCTACCCCCCTCTACGAGACTCTAGCTTGCCAGTTTCAAATGCAGTTCCCAGGTTGAGCCCGGGGATTTCACATCTGACTTAACAAACCGCCTGCGTGCGCTTTACGCCCAGTAATTCCG
+
CCCCCGGGGGGGGGCFGGGGGFGGGGGGGGGGGGGGGGGGGGGGGGGGGGGGDFGGGGGGGGGGGGGGGGGGGGGGGGGGGGGEGFGEFGGGGGGGGGGGGGGGGFGGDFEGGGGGFDGGGGGGGGGGFGGFGGGGGGDGEGGGFCFDECEGGFGGGGGGFF7DFGFGGGFDFGGG9FGGFGFGGF>?E@FGCEGGD5CFF=FG=*+;FFGGC>FG7CCG:GEBF@BB:DD>DGG<FBGGCD1FFGF<FF4
@M03364:276:000000000-BLYN8:1:1101:20187:4496 2:N:0:1
GGACTACGGGGGTTTCTAATCCTGTTTGCTCCCCACGCTTTCGTGCCTCAGCGTCAGTTACAGGCCAGTAAGCCGCGTTCGCCTCAGGTGTTCCTCCGTATATCTACGCATTTCACCGCTACACATGGAATTCCACTCTCCTCTCCTGCACTCAAGTCCCACAGTTTCAAATGCAAAGCCTGGGTGAACCACAGCTTTTTCAATCAGACATTATAATCCAGCCGAGCTCCCTTTACCACCAATTAATGCCG
+
@CCCC<68@FEGGE;EC,,CFFFCFEEGGGG<DG<C:@F@FD@:CFDEF@,,+,8@@CFC,,:,,8EF,,,6,,8>+847,@,4?94FFGEEG9@9F+4BF<,A=F?7C=F=?<A<ACG64C:F,,7A>AFAA<EGGD,,@DCD?E98D,3=D@D,,,,3,8:D,,3,,7,32DD,@,,,53>*@C=,,>,;,4,,,?D?0+,2=8****4+4=++24;,;,.(()(..2.)2;+.*)3**))+:;+):*9
@M03364:276:000000000-BLYN8:1:1101:8238:4496 2:N:0:1
GGACTACACGGGTTTCTAATCCTGTTTGCTCCCCACGCTTTCGCACCTGAGCGTCAGTCTTCGTCCAGGGGGCCGCCTTCGCCACCGGTATTCCTCCAGATCTCTACGCATTTCACCGCTACACATGGAATTCCACTCTCCTCTTCTGCACTCAAGACTCCCAGTTTCCAATGACCCTCCCCGGTTGAGCCGGGGGCTTTCACATCAGACTTAAGAAACCGCCTGCGCTCGCTTTACGCCCAATAAATCCG
+
CCCCCGGGCFGGF>FGGGGGGGGGGGGGGGGGEGGFGGGGGGGGDGGGGGGGGFGCFGFFGGGCCGGFGGDEEGEG>FGGGGGECFGGG7FFFF9,BF8<=<@FEDGGCGEGCADGAFEGGGFF?FGGFECFF?EGFGFGGGCD,BDGGGGGGGFF,6,@,@<FG,EFAFGFC9E,DEDG5CEDE*;FCC,;CEGGGD8EFDEFF4:8C7*+7:CFF4@EEC>02FFF9B5>DFGAFBE>CBBFGGFFFGG
@M03364:276:000000000-BLYN8:1:1101:7135:4507 2:N:0:1
GGACTACCGGGGTTTCTAATCCTGTTTGCTCCCCACGCTTTCGCACCTGAGCGTCAGTCTTTGTCCAGGGGGCCGCCTTCGCCACCGGTATTCCTCCAGATCTCTACGCATTTCACCGCTACACCTGGAATTCTACCCCCCTCTACAAGACTCTAGCCTGCCAGTTTCGAATGCAGTTCCCAGGTTGAGCCCGGGGATTTCACATCCGACTTGACAGACCGCCTGCGTGCGCTTTACGCCCAGTAATTCCG
+
CCCCCGGGGGGGGGGGGGGGGGGGGGGGGGFGGGGGGGGGGGGGGGGGGGGGGGGGGGGGGGGGGGGGGGGGGGGGGGGGGGGGGGGGGGGGGGGGGGGFFDAFFFFGGGGGGGGFGEGCEGGGGGGGGGGGGGGGGGGGGGGGGCFGGGGGGGGGGGFFFC68FDFGEGDFCFGGE::DEFEGGGGGFGGG5ECEGGGGFFGGFGGCDGGD*:<FGCGGDGFFFFFF:D>FGGGFFFGGGB:FCFF<CG*
@M03364:276:000000000-BLYN8:1:1101:8199:4532 2:N:0:1
GGACTACCGGGGTTTCTAATCCTGTTTGCTCCCCACGCTTTCGCACCTGAGCGTCAGTCTTCGTCCAGGGGGCCGCCTTCGCCACCGGTATTCCTCCAGATCTCTACGCATTTCACCGCTACACCTGGAATTCTACCCCCCTCTCCGAGACTCTAGCTTGCCAGTTTCAAATGCAGTTCCCAGGTTGAGCCCGGGGTTTTCACTCATGCTTAACAAACCGCCTGCGTTGCGTTTTACTCCCATAAATCCGG
+
CCCCCGGDBEGGGGGGGGGGGGGGGGGGGGGGGGGGGGGGGGG7BFFGFFGCEFGGGGFE@<FCFGGGGG:=FGFGGGFGGGECFFGGGGGGGGGGGGGGC<EGGGGGGGGGGGGGGGGEFCFGGGGGGGGDDDFGFGGGGGGG,DE8CGGGGGGGFDFFGGGGGGGGDCFEFGG;;@F7:C:8F:C?<F6CC=C*1:;5++1+/*++2+1+2+1>C*=*):0(.0-7(.))/9*)*)3C*0))9:B)>)1
@M03364:276:000000000-BLYN8:1:1101:20265:4545 2:N:0:1
GGACTACAGGGGTATCTAATCCTGTTTGCTCCCCACGCTTTCGCACCTGAGCGTCAGTCTTCGTCCAGGGGGCCGCCTTCGCCACCGGTATTCCTCCAGATCTCTACGCATTTCACCGCTACACCTGGAATTCTACCCCCCTCTACGAGACTCTAGCTTTCCAGTTTCAAATGCAGGTCCCAGGTTGAGCACGGGGCTTTCACATCTGACTTACCAAACCGCCTGCGTGCGCTTTACGCCCAGTAATTCCG
+
@CCCCFDCEGDE@@FGAFGGGGGGGGEEGGFGCFEFGGGCCGFFGGCFGGGFGG@C@FEC9<FGG7:CDDC7:CFFEEGGGG,,BEEEGGGGFGGGEG8FECBFGGGGG7?+EFFGGGFE7CFGFGGGFFF=FFGG,@BFEG+8BD6++@E7EA@9,>E,,@AF;BDFGGGGGG9E,4>>E?FGF?,77D,=5CEG5:BEFDC7@7C7+;>CD+*;C*ACBEB?7A0)())8<3C)*,;:*)39::66*2*
@M03364:276:000000000-BLYN8:1:1101:17555:4551 2:N:0:1
GGACTACTGGGGTTTCTAATCCTGTTTGCTCCCCACGCTTTCGCACCTGAGCGTCAGTCTTCGTCCAGGGGGCCGCCTTCGCCACCGGTATTCCTCCAGATCTCTACGCATTTCACCGCTACACCTGGAATTCTACCCCCCTCTACGAGACTCTAGCTTGCCAGTTTCAAATGCAGTTCCCGGGTTGAGCCCGGGGATTTCACATCTGACTTAACAGACCGCCTGCGTGCGCTTTACGCCCAGTAATTCCG
+
CCCCCGGGGGGGGGGGGGGGGGGGGGGGGGGGGGGGGGGGGGGGGGGGGGGGGGGGGGGGGGGGGGGGGGGGGGGGGGGGGGGGGFGGGGGGGGGGGFFFGFGGGGGGGGEGGCFGFGEGGGGGGGGGGGGGGGGGGFFG8=EGGGGGEGGGGGGGGGGGGFGGFGGGGGGEGGGGG=D;ACGGGG=FFCGG5CGD=CGGGGGGFGGGFGGFCCGGDGGGEEEF:@>E?EDDDGG>F?G:>):@7C=>GF2
@M03364:276:000000000-BLYN8:1:1101:5329:4559 2:N:0:1
GGACTACAGGGGTTTCTAATCCTGTTTGCTCCCCACGCTTTCGCACCTGAGCGTCAGTCTTCGTCCAGGGGGCCGCCTTCGCCACCGGTATTCCTCCAGATCTCTACGCATTTCACCGCTACACCTGGAATTCTACCCCCCTCTACGAGACTCTAGCTTGCCAGTTTCAAATGCAGTTCCCAGGTTGAGCCCGGGGATTTCACATCTGACTTAACAAACCGCCTGCGTGCGCTTTACGCCCAGTAATTCCG
+
CCCCCGGGGGGGGGGGGGGGGGGGGGGGGGGGGGGGGGGGGGGGGGGFGGGGGGGGGGGGGGGGGGGGGGGGGGGGGGGGGGGGGGGGGGGGGGGGGGGGGGGGGGGGGGGGGGGGGGGGCFGGGFFG@FGGGGGGGFGGGGGGGGGGGEGFGGGCGGGGGGGGFGGGGGCGGGCFGGGFGGGFFCFGFFGGDGGGEEEGGGGGFGGGGG7@FCGGGGDF>E:?FFF@(>33DDCFFFGCEFBFF78AFG<
@M03364:276:000000000-BLYN8:1:1101:12205:4583 2:N:0:1
GGACTACCGGGGTTTCTAATCCTGTTTGCTCCCCACGCTTTCGAGCCTCAGTGTCAGTTACAGGCCAGAGAGCCGCTTTCGCCACCGGTGTTCCTCCATATATCTACGCATTTCACCGCTACACATGGAATTCCACTCTCCTCTCCTGCACTCAAGTCTACCAGTTTCCAATGCATACAATGGTTGAGCCACTGCCTTTTACACCAGACTTAATAAACCACCTGCGCTCGCTTTACGCCCAATAAATCCGG
+
CCCCCGFFGGGGGGGGGGGGGGFGGGGGGGGGGGGGGGGGGGGGGGDGGFGGGGFGGGGGGGGGGGGGGGGGGGGGGGGFGGGGGGGGGGGGDGGGGFFGGGGFECFGGGGGGFGGGEGDGG@FGFGGGEGGGGFGGGGGFGGGGEFGFCEFF?FGGGGFGGFG,CFFAFF9,@FGA?FGCCGGF:FFGGGGGGGFGFGGFGGG>FGGGG=8:E>E7:,AAEFE@5>5@BBEGF775:E**),A*;A?<C9
@M03364:276:000000000-BLYN8:1:1101:7436:4600 2:N:0:1
GGACTACTAGGGTTTCTAATCCTGTTTGCTCCCCACGCTTTCGAGCCTCAGTGTCAGTTACAGGCCAGAGAGCCGCTTTCGCCTCCGGTGTTCCTCCATATATCTACGCATTTCACCGCTACACATGGAATTCCACTCTCCTCTCCTGCACTCAAGTCTCCCAGTTTCCAATGCACACAATGGTTGAGCCACTGCCTTTTACATCAGACTTAAGAAACCACCTGCGCTCGCTTTACGCCCAATAAATCCGG
+
CCCCCGGGGFGGGGGCFEEGGGFGGGGGGGGGGGGGGDGEGFGGGGGGGGGGGGGGGGGGGGGGGGGGGGGGGGGGGGGGGG>FGGGGGGGGGGGGGGGGGGGGGGGGCGGGGGGGFGGEGGGGGGGGGFEGFGFGGFGGFFGGFGGGGGGGFGGGGGGGGGGGGGGGGGFFGF89DDGGGGCEGGCEC88DC?E8CGGGGGGF=DCFGFFFC+BDGG6C>AFFF4:BDF>>C48655CEGFDFGG6<6C:
@M03364:276:000000000-BLYN8:1:1101:21583:4604 2:N:0:1
GGACTACTGGGGTATCTAATCCTGTTTGCTCCCCACGCTTTCGAGCCTCAGTGTCAGTTACAGGCCAGAGAGCCGCTTTCGCCACCGGTGTTCCTCCATATATCTACGCATTTCACCGCTACACATGTAATTCCACTCTCCTCTCCTGCACTCAAGTCTACCAGTTTCCAATGCATACAATGGTTGAGCCACTGCCTTTTACACCAGCCTTAATAAACCACCTGCGCTCGCTTTACGCCCAATAAATCCGG
+
CC@CCGGE,@EBFCFEF9CEDFGAEFG<FFGG,BFGGGFGGE@@GEFFEGGGDFEC,EFFFF9F8,6FC8E@<F7+78BFCGGCFFG7B:BFBDF<FFGEGGFCA9BFDGGGF?FG<@FGEGCDFGF5C,CF=AGECCFF@DF8?8DD@?FDD88,EEFFBBDFGGGGGFGDFGFG:=,6=>DFGE88,88:C,>,<5@@@CDC50+**;>FGCF78C6:>465>E2@DF;BGDFCA2=*::@)2;A?*81
@M03364:276:000000000-BLYN8:1:1101:16959:4610 2:N:0:1
GGACTACTAGGGTTTCTAATCCTGTTTGCTCCCCACGCTTTCGCACCTGAGCGTCAGTCTTCGTCCAGGGGGCCGCCTTCGCCACCGGTATTCCTCCAGATCTCTACGCATTTCACCGCTACACCTGGAATTCTACCCCCCTCTACGAGACTCTAGCTTGCCAGTTTCAAATGCAGTTCCCAGGTTGAGCCCGGGGATTTCACATCTGACTTAACAAACCGCCTGCGTGCGCTTTACGCCCAGTAATTCCG
+
CCCCCGGGGGGGGGGGGGFGGGGGGGGGGGGGEGGGGGGGGGGGGGGGGGGGGGGGGGGGGGGGGGGGGGCFGGGGGGGGGGGGGGGGGGGGGGGGGGGGGGGGGGGGGGGGGGGGGGGGGGGGFGGGCFGGGGGFFGGGGGGGGGGGGGGGCGGGGFGGGGGGGGGFFFGGGGGGCEGGGFFGGGGFGGGGEGGGECGGGFF78FGGGGGGFFGGG<FGFGFFFFFFFFFBGGCBFFGGGE?FG7F<CC7
@M03364:276:000000000-BLYN8:1:1101:8961:4617 2:N:0:1
GGACTACTAGGGTTTCTAATCCTGTTTGCTACCCATGCTTTCGAGCCTCAGCGTCAGTTACAGACCAGACAGCCGCCTTCGCCACTGGTGTTCTTCCATATATCTACGCATTTCACCGCTACACATGGAGTTCCACTGTCCTCTTCTGCACTCAAGTTTCCCAGTTTCCGATGCACTTCTTCGGTTGAGCCGAAGGCTTTCACATCAGACTTAAGAAACCGCCTGCGCTCGCTTTACGCCCAATAAATCCG
+
CCCCCFFGGGGGFGGGGGGF9FACFGGGGGGGGGGGGGGGGGGFGGGGGGGGGGGGGGGGGGCCFFGFF<FCGGGGG7FDGDGGDDG8C@FGGFGGGGGGFGGEEGFGGEEDFGGGGDGGEGGGGGGGFGFGGGGGGGGEGFGFGFGGFCGGG?BE,EFCFGGGGGGGGG6CECDDGGFFFGG6FC8DFCG8;>EEGGGGGDGF9CCD9CFGCC>BFCEGBGF29ABE2?EDGGFEA(3=E:1);*87:<2
@M03364:276:000000000-BLYN8:1:1101:16838:4637 2:N:0:1
GGACTACAGGGGTTTCTAATCCTGTTTGCTCCCCACGCTTTCGCACCTGAGCGTCAGTCTTTGTCCAGGGGGCCGCCTTCGCCACCGGTATTCCTCCAGATCTCTACGCATTTCACCGCTACACCTGGAATTCTACCCCCCTCTACAAGACTCTAGCTGACCAGTTTCAAATGCAGTTCTCAAGTTAAGCTCGGGGATTTCACATCTGACTTAATCAACCGCCTGCGTGCGCTTTACGCCCAGTAATGCCG
+
CCCCCGDFGGCFGGDFFCFGFEGGGGGGFGE<FGGGGCEFGGGGGFGGGGGG>CEGE@FGGGGFFGFCF,@FEGGGDGGGGGFDFAF7CF+EF<EFGGFAEEFGGGAFGGDCFEFCFEGE:FFGGGGGGDCGGGF99EGGGEGF>FDD@8DFGGGGGGGGGCFFGGGGGFFEGGGCFFF,@FGGGGGGGCGCE*>*:BFGC+=7BFFGGC7C>717@=CEDEFFDF0A6AEFG<F2??EE:)4FC>?)**)
@M03364:276:000000000-BLYN8:1:1101:18800:4643 2:N:0:1
GGACTACCAGGGTTTCTAATCCTGTTTGCTCCCCACGCTTTCGCACCTGAGCGTCAGTCTTCGTCCAGGGGGCCGCCTTCGCCACCGGTATTCCTCCAGATCTCTACGCATTTCACCGCTACACCTGGAATTCTACCCCCCTCTACGAGACTCTAGCTTGCCAGTTTCAAATGCAGTTCCCAGGTTGAGCCCGGGGATTTCACATCTGACTTAACAAACCGCCTGCGTGCGCTTTACGCCCAGTAATTCCG
+
BCCCCFGGGGGGGGGCEGFFGGGGGGGGGGGFGGGGGGGDGFGGGGGGG?@FGGFEGGCDGGGGGEGGGGGGDCECEGGFGG:CGFGGGGGDGGGGGGGGDGGGAFFGE:FDGFFGG:FG+@9A8FFC,>FFGGCDD88F8E8D>>D8C+++@9EFGFA,@EFEDECBF;EGFD,EEFGFGFGGGGGFG?FEEGGGC5C6CGCC6;FF1+;7CFDGGGGFEGFFFFFF:>DEGGGAFFGGG>2):>B)?C9
@M03364:276:000000000-BLYN8:1:1101:14080:4656 2:N:0:1
GGACTACTAGGGTTTCTAATCCTGTTTGCTCCCCACGCTTTCGCACCTGAGCGTCAGTCTTCGTCCAGGGGGCCGCCTTCGCCACCGGTATTCCTCCAGATCTCTACGCATTTCACCGCTACACCTGGAATTCTACCCCCCTCTACGAGACTCTAGCTTGCCAGTTTCAAATGCAGTTCCCAGGTTGAGCCCGGGGATTTCACATCTGACTTAACAAACCGCCTGCGTGCGCTTTACGCCCAGTAATTCCG
+
CCCCCGGGGGGGGGGGGGGGGGGGGGGGGGGGGGGGGGGGGGGGGGGGGGGGGGGGGGFGGGGGGGGGGGGGGGGGGGGGGGGGGGGGGGGGGGGGGGGGGGGGGGGGGGGGGGGGGGGGCFFGGGGGCGGGGGGGGGFGGGGGGGGGGGGGGGGGGGGFGGGGGGGG7EGGGGGGFGGGGG?FGGGGGFGGDEGGCEGGGGGGFFGG>FFFFFGGG4;FFGFF0A>E:EEDDGG>F1;?E32?7>@<GF7
@M03364:276:000000000-BLYN8:1:1101:19587:4659 2:N:0:1
GGACTACAGGGGTTTCTAATCCTGTTTGCTCCCCACGCTTTCGCACCTGAGCGTCAGTCTTCGTCCAGGGGGCCGCCTTCGCCACCGGTATTCCTCCAGATCTCTACGCATTTCACCGCTACACCTGGAATTCTACCCCCCTCTACGAGACTCTAGCTTGCCAGTTTCAAATGCAGTTCCCAGGTTGAGCCCGGGGATTTCACATCTGACTTAACAAACCGCCTGCGTGCGCTTTACGCCCAGTAATTCCG
+
CCCCCFGGGGGGGGGGGGGGGGGGGGGGGGGGFGGGGGGGGDGGGGGGGGGGGGGGDGGGGGGGCEEGGGGDGEGGGGGGGGGGGGGGGGGGGGGGGGGGGGGFGCFFGEGGFFGGGGDGGGGGCFGG@FGGFGGFGGCFGGGDCGGDECGDCFFGGGFFGGGFGGFFFGGGGGGG?CCGGGFDGG6FGGCCEGDCEGGFGGGGFCDF+CDGGGFG**;FBE:76F><?EFF<DC<6(;::),0CDFFGG9
@M03364:276:000000000-BLYN8:1:1101:11301:4675 2:N:0:1
GGACTACACGGGTTTCTAATCCTGTTTGCTCCCCAAGCTTTCGCACCTGAGCGTCAGTCTTCGTCCAGGGGGCTGCCTTCGCCACTGGTATTCCTCCAGATCTCTACGCATTTCACCGCTACACCTGGAATTCTATCCGCCCCTACGATACTCTAGCTTGGCAGTTTCCAATGCATTTCCCAGGTTGAGCCCTGGGATTTCACGTCTGACTTAACAAGCCGCCTACGTGCGCTTTACGCCCAGTCATTCCG
+
CCCCCGG,,BFEEGGFGEFGFG,,CF9EAFC,CF<,CDGGDFG,6+@B<EF,FGGGGG,F,,9CFGGGDF>7++BF6FFGGGG@,,CFG9EFF9E,B,BFFGFGGGGFGCEGGGGGGGGG+FEEGFG8<FFGFG9,C,+AC+@?FF63+=8DG;EF;EFG+,@CFGGG7ECBFGE,,@E@<,>D>EGGGGGG,@BFCF6F+:?4*303:CFGCF+BC*47)?AD(;7)/8>>3DGFFFGGC>;66CFAGGG
@M03364:276:000000000-BLYN8:1:1101:21503:4689 2:N:0:1
GGACTACAAGGGTTTCTAATCCTGTTTGCTCCCCACGCTTTCGCACCTGAGCGTCAGTCTTCGTCCAGGGGGCCGCCTTCGCCACCGGTATTCCTCCAGATCTCTACGCATTTCACCGCTACACCTGGAATTCTACCCCCCTCTACGAGACTCTAGCTTGCCAGTTTCAAATGCAGTTCCCAGGTTGAGCCCGGGGATTTCACATCTGACTTAACAAACCGCCTGCGTGCGCTTTACGCCCAGTAATTCCG
+
CCCCCGGGGGGGGGGGGGGGGGGGGGGGGGGFGGGEGEFGGGGGGGGGFGGGGGGGGGGGGDGGFGGGCEFGGGGEGGGGCGEGGGGGGGGGGGGEGFCFGG9FGFGGGDGGGGGGGCFGGGGGGGGGFGGGGGGGG=DGCEEGGGG6B+@CGCGGGGCG7@DGFGGFAFGAFGGF,@EC,DDFGGGGGFFGDE>EG>FGGFFFFGGGGGGG77:@7CFG)C>?DAB>?35>DGGFF0;5CB:?>DFADF*
@M03364:276:000000000-BLYN8:1:1101:22104:4694 2:N:0:1
GGACTACTGGGGTTTCTAATCCTGTTTGCTCCCCACGCTTTCGCACCTGAGCGTCAGTCTTCGTCCAGGGGGCCGCCTTCGCCACCGGTATTCCTCCAGATCTCTACGCATTTCACGGCTACACCTGGAATTCTACCCCCCTCTACGAGACTCTAGCTTGCCAGTTTGAAATGCAGTTCCCAGTTTGAGCCCGGGGATTTCACATCTTACTTAACAAACCACCTGCGTGCGTTTTACGCACAGGAATTCCG
+
CCCCCGGF<CEF@CFAFG<ECD,C@FCC9FCF,6;@+@8@F@,,@CFFFF,,@@@CEEC9@<CCCC6,6B:@@F::+?B<D::48AB+@:BF,5@?FDFFFFF9,5,A+4FF,55E,+7@4F:,@A3:FFFGDFEF,@>+8++6@E6B8@88,,@5DEFCFF7?<@;,55,,EC;A<:F<,>>,DD>:FG6@=**:*=:+++=C@2C++1;71;7@>4/C)18((2(::@:)19>2*(2*2.25C*)8*2*
@M03364:276:000000000-BLYN8:1:1101:9606:4708 2:N:0:1
GGACTACACGGGTATCTAATCCTGTTTGCTCCCCACGCTTTCGCACCTGAGCGTCAGTCTTCGTCCAGGGGGCCGCCTTCGCCACCGGTATTCCTCCAGATCTCTACGCATTTCACCGCTACACCTGGAATTCTACCCCCCTCTACGAGACTCTAGCTTGCCAGTTTCAAATGCAGTTCCCAGGTTGAGCCCGGGGATTTCACATCTGACTTAACAAACCGCCTGCGTGCGCTTTACGCCCAGTAATTCCG
+
CCCCCGGGGGGGGFGGGG9FFCFGGGGGGGGFGGFGGEGGGGGGDGEFGGGGGGGGGGGFGFGGGGFGGGDFDFFEGGGGGGGGFFGGGDGFFGGGFGGFGGGGFGGGC7FGGGGGGGGGDGCGCBFGGGGGGGGABDFGGDGGFFF>EDGFCGFGGGGGGGGGGGFFFGGGGGFFFGFGFFDGGFCGGGFCEGGGG5?6CCFCAFGG+++2:77@FGGGFGFFFF>)4<DFCGG2?:ECCDBFD7@BGC7
@M03364:276:000000000-BLYN8:1:1101:17360:4713 2:N:0:1
GGACTACCGGGGTTTCTAATCCTGTTTGCTCCCCACGCTTTCGCACCTGAGCGTCAGTCTTTGTCCAGGGGGCCGCCTTCGCCACCGGTATTCCTCCAGATCTCTACGCATTTCACCGCTACACCTGGAATTCTACCCCCCTCTACAAGCCTCTAGCTGACCAGTTTCAAATGCAGTTCCCAAGTTAAGCTCGGGGATTTCACATCTGACTTAACAAACCGCCTGCGTGCGCTTTACGCCCAGTAATTCCG
+
CCCCCGG8CCFDGCEGGFGGGGGGGGGGFFCFFEGGCGGGGGGDGFGFCEFDFGGGGGF@F,CE6ECF,8FE7>FCCCGGGGEGCFFGFFGGG,=A,AFEFFFEGAEDEEEGGGFGDFEEFCCDG:>CFFG8FGGGCE?FGGGFDF,BF,+;DFFC9E>6>DFFFCBFFF9DGGGGGGFCFFG5DF@@EGDFE=:E=EF67@CDFGGGGGGGDCD7>4FG:*:,/;2>25>:3>C<B,;?C56?D*99FC9
@M03364:276:000000000-BLYN8:1:1101:9337:4743 2:N:0:1
GGACTACTAGGGTTTCTAATCCTGTTTGCTCCCCACGCTTTCGAGCCTCAACGTCAGTTACCGTCCAGTAAGCCGCCTTCGCCACTGGTGTTCCTCCTAATATCTACGCATTTCACCGCTACACTAGGAATTCCGCTTACCCCTCCGGCACTCAAGCACAGCAGTTTCCAATGCAGTCCAGGGGTTAAGCCCCTGCCTTTCACATCAGACTTGCTGCGCCGTCTACGCTCCCTTTACACCCAGTAAATCCG
+
CCCCCGGGGGGGGGGGGGGGGGGGGGGGGGGGGGGGGGGGGGG@FEGGGGGGEGGGGGGGGGGGGGGGGGGGGGGGGGGGGGGGGGGGGGGGFFFGGGGGGGAAFGGGGGDEGGDGGGGGEGGGGFF?FGGGGGGGGGGGFFGGGGGGGG7DFFGFDDGCFGGGGGFFGFEFGGGGGGGGGFGGGEFCGGDGEFCCFGGGGGGGFGGCD>DC>FGGCDGGEGFFFFDB18>;FFFFFFGGGFFAC>+9CF5
@M03364:276:000000000-BLYN8:1:1101:20946:4758 2:N:0:1
GGACTACTAGGGTTTCTAATCCTGTTTGCTCCCCACGCTTTCGCACCTGAGCGTCAGTCTTCGTCCAGGGGGCCGCCTTCGCCACCGGTATTCCTCCAGATCTCTACGCATTTCACCGCTACACCTGGAATTCTACCCCCCTCTACGAGACTCTAGCTTGCCAGTTTCAAATGCAGTTCCCAGGTTGAGCCCGGGGATTTCACATCTGACTTAACAAACCGCCTGCGTGCGCGTTACGCCCAGTAATTCCC
+
CC-@CFFEAFGFFGGGGGGGCGGGFGG8EEEFGFGGCGFFGCECF@FC<8FFEFGGGEFGGG8CFCGG8C7C+@:CBFGGGGDFGFGGCGGFGGGGD8F9E<4EFFGGGDBCGFFEFG@CF:FFGGGFDGFDCGGGG8@FEGGD9EF+4+4;EF;AA>93+DAFF>;FCG,EGGGFABEE?D:5?BCFGGF>CE5C7EDFG=FFC<>:1@F>7CFDCCFEAG>17F>5()83)97(.38873(0*:FAF7*
@M03364:276:000000000-BLYN8:1:1101:15389:4763 2:N:0:1
GGACTACTGGGGTTTCTAATCCTGTTTGCTACCCATGCTTTCGAGCCTCAGCGTCAGTTACAGACCAGACAGCCGACTTCGCCACTGGTGTTCTTCCATATATCTACGCATTTCACCGCTACACATGGAGTTCCACTGTCCTCTTCTGCACTCAAGTTTCCCAGTTTCCGATGCACTTCTTCGGTTGAGCCGAAGGCTTTCACATCAGACTTAAGAAACCGCTTGCGCTCGCTTTACGCCCAATAAATCCG
+
CCCCCGGGGGGGGGGGGGGGGFFGGFGGGGGFFD9@F8FFGAFGGEGGGCFGGGGCFGGGGGGGFFCFCDFGGGGGGCEGGDFFGFGGGGGGGGGGFGGGGFGGCGEGGGCFFGGGC:FCGGFC9FGGC8EFGGF:BFGGGGGGGGF9EAF=DFGGFFGG9FFDGFGEC8ECGEDEGGGFD@DGGDD8EGGGGECEFGGGC>FGAFDG5DGGGGFF>F?FFG*):*56@)6?DDF361ECC38AFGF<F;)
@M03364:276:000000000-BLYN8:1:1101:8056:4769 2:N:0:1
GGACTACTAGGGTTTCTAATCCTGTTTGCTCCCCACGCTTTCGCACCTGAGCGTCAGTCTTCGTCCAGGGGGCCGCCTTCGCCACCGGTATTCCTCCAGATCTCTACGCATTTCACCGCTACACCTGGAATTCTACCCCCCTCTACGAGACTCTAGCTTGCCAGTTTCAAATGCAGTTCCCAGGTTGAGCCCGGGGATTTCACATCTGACTTAACAAACCGCCTGCGTGCGCTTTACGCCCAGTAATTCCG
+
CCCCCGFFGGGGGGGGGFFGFFGGGGGGGGGGGGGGCEGEFDFGGGGGFGGGGGGGGGGGGCGGGGGGEFCEGGGGGGGGGGGGGFGEF>CFG9@FGGD,?F@AFGCEGG7FGCFGGGGGEFGGGFFF8A9FGGGGG8?FEEEGGFG>CEEGFAAFFCEC7ECEFE>FF9EEEFGGCEGGFFCGGGECCGFGGG5:5BEFGGGGFF+@FG77+7:FGGG5BEEF@A@D?FBFG<56=:***7:7:>@4F79
@M03364:276:000000000-BLYN8:1:1101:23324:4776 2:N:0:1
GGACTACTGGGGTTTCTAATCCTGTTCGCTCCCCACGCTTTCGCACCTGAGCGTCAGTCTTCGTCCAGGGGGCCGCCTTCGCCACCGGTATTCCTCCAGCTCTCTACGCAGTTCACCGCTACACATGGAATTCTACCCCCCTCTACGAGACTCTATCTTGCCAGTTTCAAATGCAGTTCCCAGGTTGAGCCCGGGGATTTCACATCTGACTTAACAAACCGCCTGCGTGCGCTTTACGCCCAGTAATTCCG
+
-AA-A6@<CCE:F:@F9,C9ECFG<C,B7,6@D,,FF@CEG,68:@C8ECG<C@F7FCFFGGGAF7:E8,@CG>FGGECCFGFEG,=+CFFCC<;?=EE,:,9?ECGGFC+857,:,4@@CEFF,,C=5E,A3,@FFF+>EGC?;FG+C+B:>9,,@DFF98,@FBDF:B,;C9;>;@EG?>,>F9:C,::**=8C*88+@><+88;>+1>+@>:@D*35>C3((02>:>>DD<3)*(;*::6/0276>C0
@M03364:276:000000000-BLYN8:1:1101:14199:4783 2:N:0:1
GGACTACTCGGGTATCTAATCCTGTTTGCTCCCCACGCTTTCGCACCTGAGCGTCAGTCTTTGTCCAGGGGGCCGCCTTCGCCACCGGTATTCCTCCAGATCTCTACGCATTTCACCGCTACACCTGGAATTCTACCCCCCTCTACAAGACTCTAGCTGACCAGTTTCAAATGCAGTTCCCAAGTTAAGCTCGGGGATTTCACATCTGACTTAACAAACCGCCTGCGTGCGCTTTACGCCCAGTAATTCCG
+
CCCCCGGG@FGGFEGGGGGGGGGGGGGGGGGGGGGGGGGGGGGGGGCFGGGGDGGGGGGFGGGGGGGGGGGGGGGGGGGGGGGGGFEGGDGGGGGGGGGAFEEGGGGGGGEGGGGGGCGGDGGGGGGGGGGGGGGFFGDGCCEGGFFGGGGDGGGGGGGGCFGG=DFGGGGFDGF7DFC7@FC>FFGGFGGGGGGG5EGGGGFCF;F771CFFFFGGFG*2*8?FF9DFFF:>CFFFFGEG@:@:77:FFD
@M03364:276:000000000-BLYN8:1:1101:19798:4820 2:N:0:1
GGACTACTGGGGTTTCTAATCCTGTTTGCTCCCCACGCTTTCGCACCTGAGCGTCAGTCTTCGTCCAGGGGGCCGCCTTCGCCACCGGTATTCCTCCAGATCTCTACGCATTTCACCGCTACACCTGGAATTCTACCCCCCTCTACGAGACTCTAGCTTGCCAGTTTCAAATGCAGTTCCCAGGTTGAGCCCGGGGATTTCACATCTGACTTAACAAACCGCCTGCGTGCGCTTTACGCCCAGTAATTCCG
+
CCCCCGGGGGGGGGGGGGGGGGGFEFGGGGGGGGGGGGGGGGGGGGGGGGGGGGGGGGGGGGGGGDFGGGGGGGGGGGGGGGGGGGGGGGGGGGGGGGGGGGGGGGDGGGGGGGGGGGGGDEGFFGGGGGGGGGGGGGGGGGGGGGGGGGGF:EGFGGGGGGGGGGFFGGGGGFDGGGGGGFGGGGGCFF:EEGGGGGGFGGGCAGGFFGGFDGGGGGG=>GDFFFBFB>3<CD7492EEC@?677=AGC7
@M03364:276:000000000-BLYN8:1:1101:26234:4848 2:N:0:1
GGACTACTAGGGTTTCTAATCCTGTTTGCTACCCATGCTTTCGAGCCTCAGCGTCAGTTACAGACCAGACAGCCGCCTTCGCCACTGGTGTTCTTCCATATATCTACGCATTTCACCGCTACACATGGAGTTCCACTCTCCTCTTCTGCACTCAAGTCTCCCAGTTTCCAATGACCCTCCCCGTTTGAGCCGGGGGCTTTCACATCAGACTGAAGAAACCTCCTGCGCCCGCTTTACGCCCAATACATCCG
+
CCCCCFF@FGGGGGGGGFGFFGGGFAFGGFGGEGGGGGGGGGFDCEFGGFGGGGGGGGGGGGGGGGGGGGGGGG@EGDGGGCEEGGGGEFGGGGGGGGGGGGGGFFFGGC7FFCFF,CCGEGGGCCFGCDG:DEECFEAFGGGGC9;DADFDFFGGEF=;EFGGFCAECGFA,>FEFGG6CGG+@8AAFGG6CCE>5>5?C:,:>FFFCG4**;6=C6E=)=ABB;2)()).)73>F(8CGF;57*96CF5
@M03364:276:000000000-BLYN8:1:1101:23584:4865 2:N:0:1
GGACTACTAGGGTTTCTAATCCTGTTTGCTCCCCACGCTTTCGTCCCTGAGCGTCAGTGTACATCCAGTAAATTGCCTTCGCCATTGGTGTTCTTCCTAATATCTACGCATTCCACCGCTTCACTAAGAATTCCATTTACCTCTATGTAACTCTAGTTTGCTAGTATCCAAAGCGGGCTGAGGTTGAGCCTCAGGCTTTAACTCTAGACTTAACAAACCGCCTACGAACGCTTTACGCCCAATAATCCCGG
+
CCCCCGGGGGGGG<FFGGGGFC9FFGGGCFGFGFDGCGGGGGGE@,BFFFG,CFGGDGGGFGGGGCGG,C,EFGGFCFFGGG7FGGGC@FCFFGGFFGDDFGFGGGDGGFFE,FFFGGGCG:FGGCDFGGFGGFFGFGA9EFFDFGFFDFGGGA9FGGGGFFCBGFFG8=B,,DEC+@@E8>@,@8D,8DEFGG6D?BD:CF7+4;8CFFGFGGF7;**:**/<)92;45B49D+@59CGE>;FGG+);*:
@M03364:276:000000000-BLYN8:1:1101:5601:4881 2:N:0:1
GGACTACTGGGGTATCTAATCCTGTTTGCTCCCCACGCTTTCGCACCTGAGCGTCAGTCTTCGTCCAGGGGGCCGCCTTCGCCACCGGTATTCCTCCAGATCTCTACGCATTTCACCGCTACACCTGGAATTCTACCCCCCTCTACGAGACTCTAGCTTGCCAGTTTCAAATGCAGTTCCCAGGTTGAGCCCGGGGATTTCACATCTGACTTAACAAACCGCCTGCGTGCGCTTTACGCCCAGTAATTCCG
+
CCC@CEEFFGGGGDFGGGGGGFDGGGGGGGGGGGGGGGGGGGGGCFEAEEEGGGCFFGGGD,FEFGEF8CCEFGGFGGGGGGGGGDCFFFF?FGGGGEF9FFGGGGGGGGGGGGGGGGECCGFFEEFCF8?DFC,EE,+@CGGGCEG>@EGGG9=3@A>E7FGGAFCGGGAFFF9ADGCFGFDGGGGCGF?DGC5=5CCGGC?CAGFFGGF7:CC>:DEE)=51?A65()7BDGFAFFEGGD0)*2/6DG*
@M03364:276:000000000-BLYN8:1:1101:17282:4882 2:N:0:1
GGACTACTGGGGTTTCTAATCCTGTTTGCTCCCCACGCTTTCGCACCTGAGCGTCAGTCTTCGTCCAGGGGGCCGCCTTCGCCACCGGTATTCCTCCAGATCTCTACGCATTTCACCGCTACACCTGGAATTCTACCCCCCTCTACGAGACTCTAGCTTGCCAGTTTCAAATGCAGTTCCCAGGTTGAGCCCGGTGATTTCACATCTGACTTAACAAACCGCCTGCGTGCGCTTTACGCCCAGCAATTCCG
+
CCCCCFGGGGGGEGGGGGEFGGGGGGFGGGFFGGGGGGGGGGGGGGGGGGFDF@FCFGGGGGGGGGGFGGGGGGGGGGGGGGGGGGGGGGGGBFGGGDGFGGGGGFGGGGGGGGGGGGGDGGGGGGGGGGGGGGCFCF6=CEGGGGGDEGGGGGG7EGFGGFGFDC9EFA;EFGFGC9EDDFFGGGE,<EFFEG:C*,?C=+=B88:+;::DGFGGF<C:)*):;F>>3:>5CDF)*-1:=)2)*978FF*
@M03364:276:000000000-BLYN8:1:1101:7284:4904 2:N:0:1
GGACTACCGGGGTATCTAATCCTGTTTGCTCCCCACGCTTTCGCACCTGAGCGTCAGTCTTCGTCCAGGGGGCCGCCTTCGCCACCGGTATTCCTCCAGATCTCTACGCATTTCACCGCTACACCTGGAATTCTACCCCCCTCTACGAGACTCTAGCTTGCCAGTTTCAAATGCAGTTCCCAGGTTGAGCCCGGGGATTTCACATCTGACTTAACAAACCGCCTGCGTGCGCTTTACGCCCAGTAATTCCG
+
CCCCCGGGGGGGGGGGGDGGGGGGGGGGGGGGGGGGGGGGGGGGGGGGGGGGGGGGGGGGGGGGDGGGGGGGGGGGGGGGGGDGGGGGGGGGGGFGGGGFGGGGGGGGGGGGGGGFGGGGCEGFGGGGGCGGGGGGF8FGGGGGGGGGGGGFGGFCGFFGFGGGGGGGGGGGGGGGGGFFGGGGGGGFFGGG7EEG5CEGFGGGFGGGFGC711:CF4F=8:>??F073@D@G<CBF?GCCB6@CF6AFF4
@M03364:276:000000000-BLYN8:1:1101:5151:4922 2:N:0:1
GGACTACTAGGGTATCTAATCCTGTTTGCTCCCCACGCTTTCGCACCTGAGCGTCAGTCTTCGTCCAGGGGGCCGCCTTCGCCACCGGTATTCCTCCAGATCTCTACGCATTTCACCGCTACACCTGGAATTCTACCCCCCTCTACGAGACTCTAGCTTGCCAGTTTCAAATGCAGTTCCCAGGTTGAGCCCGGGGATTTCACATCTGACTTAACAAACCGCCTGCGTGCGCTTTACGCCCAGTAATTCCG
+
CCCCCFGGGGGFGGGGGGGGGGGGGGGGGGGGGGGGGGGGGGGGGGGGFFGGGGDGDGFGGGDGGGGGGGGGGGGGGGGCGGFFGFEGGGGFGGGGGGGGGFFGGGGGGGDGGGFFGFEEGGGGGGGF8FFGGGGDGGGGGGGGGGGDGGGGGGGGGG9:EGGGGGGGGGFGGGGGGGGGGGFGGGGGG7?DEGGDGGGGGGGGFF=>7:DFGFGDFGGGFGB14A>F65:BGGG)7:C:EEF?:CF):C0
@M03364:276:000000000-BLYN8:1:1101:24282:4923 2:N:0:1
GGACTACAGGGGTTTCTAATCCTGTTTGCTCCCCACGCTTTCGCACCTGAGCGTCAGTCTTCGTCTAGGGGGCCGCCTTCGCCACCGGTATTCCTCCAGATCTCTACGCATTTCACCGCTACACCTGGAATTCTACACCCCTCTACGAGACTCTAGCTTGCCAGTTTCAATTGTAGTTCCCAGGTTGAGCCCGGGGATTTCACATCTGACTTAACAAACCGCCTGCGTGCGCTTTACGCCCAGTAATTCCG
+
CCCCC?E,CCCEFGGGFFEFGFGFGG9EAAFGGGGD7FGG@FGGGC:F<DE@6F@FF<,CC6,CC<7C,<@CE::CFGGCFG?,BFGGEFFGE,@,EFFFD?FF9,B<>@FFFFB?FEGCGGGA@:F?B<D,AD;D,6,87DCFADCGGGG?FCD7;;,,8@DGFFEAFG,EG;,:EC7D9E84@ECF,>,4=1***6B?FDGF6C+@:;:D7+7C:4E*=55;DF9>(8)<<*7-@1E*2;6@>0*6:72
@M03364:276:000000000-BLYN8:1:1101:6560:4927 2:N:0:1
GGACTACACGGGTTTCTAATCCTGTTTGCTCCCCACGCTTTCGAGCCTCAGTGTCAGTTACAGGCCAGAGAGCCGCTTTCGCCTCCGGTGTTCCTCCATATATCTACGCATTTCACCGCTACACATGGAATTCCACTATCCTCTCCTGCACTCAAGTCTCCCAGTTTCCAATGCACACAATGGTTGAGCCACTGCCTTTTACATCAGACTTAAGAAACCACCTTCGCTAGCTTTACGCCCACTAAATCAGG
+
CCCCCGFFFGCEGC7EFGGGGFGGGGG<EFGG,CCEFGGGGEF?ACFGGGGFGFFGGGFGGGAFC,CC<C<FFGCFGG<?FGGDGC@F::FG<FFFFDDFFGCEFDC7FCGGGCGCGCEGGCFGFGGFB?E@EGFGG,,78EDFG8D>8,@=EGC=D,3@@DF?FEFGGGG,@?FGFF68EFG=9C,<E8B<CECGDG,:7::2++*?CC+<+?C+;9,9*;?))34*-0)87+=65(:8=)86067C**9
@M03364:276:000000000-BLYN8:1:1101:17477:4943 2:N:0:1
GGACTACTGGGGTTTCTAATCCTGTTTGCTCCCCACGCTTTCGAGCCTCAGCGTCAGTTACAGACCAGAGAGCCGCCTTCGCCACTGGTGTTCCTCCATATATCTACGCATTTCACCGCTACACATGGAGTTCCACTGTCCTCTTCTGCACTCAAGTTTCCCAGTTTCCGATGCACTTCTTCGGTTGAGCCGAAGGCTTTCACATCAGACTTAAGAAACCGCCTGCGCTCGCTTTACGCCCAATAAATCCG
+
CCCCCGGGGGGGGGGGGGGGGGGGGGGGGGGFGGFGGDGGGGGGGGGGGGGGGGGGGGGGGGGGGGGGGGGGGGGGGGGGGGGGGGFGGGGGGGGGGGGGGGGGGGGGGGGGFGGGGGGGGGGGFGGGGGGFGFFGG?FFFGGGGGGFGGGFGFFG@AFFGGGGGGF>=EEGGG,=E?==DEFEGGDFGCEGCEGGGGGGFGGFFGGGFGGGC:FC7DFGFEEFBFB4()88DFGCFDGEGF;FFGFFG;7
@M03364:276:000000000-BLYN8:1:1101:7356:4949 2:N:0:1
GGACTACCAGGGTTTCTAATCCTGTTTGCTCCCCACGCTTTCGAGCCTCAGTGTCAGTTACAGGCCAGAGAGCCGCTTTCGCCTCCGGTGTTCCTCCATATATCTACGCATTTCACCGCTACACATGGAATTCCACTCTCCTCTCCTGCACTCAAGTCTCCCAGTTTCCAATGCACACAATGGTTGAGCCACTGCCTTTTACATCAGACTTAAGAAACCACCTGCGCTCGCTTTACGCCCAATAAATCCGG
+
CCCCCGGGGGGGGGGGGEFFFGGGGGGGGGGGGGGGGGGGGGGGGGGGGGGGGGGGGGGGGGGGGGGGGGGGGGGGGGGGGGGGG?FFGGGGGGGGGFGGGGEFGGGGGGGGGFGGGGGGGGGGGGGDFGGGFGGGCGGGGGGGGFGGGGGGGGFGGGGGGGGGGGGGFFGGGGFAFFGGGGGGC6=?68EGGGFGGGGGGGFFCGFGFGGDC8CGGGFGF7AB5DA?AEF49C@CD=E7C>DFFGFFFGD
@M03364:276:000000000-BLYN8:1:1101:9866:4955 2:N:0:1
GGACTACTCGGGTTTCTAATCCTGTTTGCTCCCCACGCTTTCGCACCTGAGCGTCAGTCTTCGTCCAGGGGGCCGCCTTCGCCACCGGTATTCCTCCAGATCTCTCCGCATTTCACCGCTACACCTGGAATTCTACCCCCCTCTACGAGACTCTAGCTTGCCAGTTTCAAATGCAGTTCCCAGGTTGAGCCCGGGGATTTCACATCTGACTTACCAACCCGCCTGCGTGCGCTTTACGCCCAGTAATTCCG
+
CCCCCGGGGGGGGGGGGGGGGGGGGGGGGGGGGGFCFGGGGGE@CFGE<CCDCFE@FGCFGGDGG7,CFGGCGFFDGGEGGGGGGGG>=>FFGGFGG8FF<AEGA,4=?:FGFGGFF=7=++AFEFGGG=D:FFGGCGFGEGGF,@DE8CC:@9>9EE;BFC78FG9@EGFGGADFGGGDGFFCFGCGGGFGEDGC7EGC>CFF6FFDFDFGG7*;<*:EB=A6?F>EFDB>DGG>F:5E5>0)7*=6*:*
@M03364:276:000000000-BLYN8:1:1101:23948:4982 2:N:0:1
GGACTACAAGGGTTTCTAATCCTGTTTGCTCCCCACGCTTTCGAGCCTCAGTGTCAGTTACAGGCCAGAGAGCCGCTTTCGCCTCCGGTGTTCCTCCATATATCTACGCATTTCACCGCTACACATGGAATTCCACTCTCCTCTCCTGCACTCAAGTCTCCCAGTTTCCAATGCACACAATGGTTGAGCCACTGCCTTTTACATCAGACTTAAGAAACCACCTGCGCTAGCTTTACGCCCAATAAATCCGG
+
CCCCCGGGGGGGGGGGGGGGFGGGGGGGGGGGGGGGGGGGGGGGGGGGGFFFGGGDGGGGGGGDGGGGGG8FG8CF@FFGGGGGGFGGGEGDFGGGGGCFGGGGGGGGEC::CFFGFCGGGGGFCF9<B<FDGGGGGFFGGGFGFGFFFG8=DC89C;>D9EGGFFBFCAEDCFG@EDCGGC,;=8CFCE8FFGGGGGGFGG7=FC7DC5CFF<DC9FF,*4?B=*5*-*6+=C+042C1/?3AC7+6*9:
@M03364:276:000000000-BLYN8:1:1101:23497:5022 2:N:0:1
GGACTACTCGGGTTTCTAATCCTGTTTGCTCCCCACGCTTTCGCACCTGAGCGTCAGTCTTCGTCCAGGGGGCCGCCTTCGCCACCGGTATTCCTCCAGATCTCTACGCATTTCACCGCTACACCTGGAATTCTACCCCCCTCTACGAGACTCTAGCTTGCCAGTTTCAAATGCAGTTCCCAGGTTGAGCCCGGGGATTTCACATCTGACTTAACAAACCGCCTGCGTGCGCTTTACGCCCAGTAATTCCG
+
CC@CCEGGGGGDFGGGG,,EFGCDGCCGGCGGGGGECDFFGGGGGEGGCF@FGGGGGFCC@FGGGEED,6+6@@CGGGEGEFCF:AFCFGFGGGGDDEFGGC9FGGEGG7B=FGGG9FGC+CEGFFGGEFCFGECADEBFECEGGGG6+@CDG@EAFGGCDGCC:CC,,3;>9F9ECFG:>BFGFFCFGCFE=**4:8:FFGGGA9FF;@C++2CFGCGEAGF@6)(8<>7@57CAF1EEG)(0;>?<7?*
@M03364:276:000000000-BLYN8:1:1101:20379:5029 2:N:0:1
GGACTACTGGGGTTTCTAATCCTGTTCGCTACCCACGCTTTCGAGCCTCAGCGTCAGTTACAGACCAGAGAGCCGCTTTCGCCACCGGTGTTCCTCCATATATCTACGCATTTCACCGCTACACATGGAATTCCACTCTCCTCTCCTGCACTCAAGACTACCAGTTTCCAATGCATACAATGGTTGAGCCACTGCCTTTTACCACAGACTTAATAAACCACCTGCGCTAGCTTTACGCCCAATAAATACGG
+
CCCCCGGGGGGGGGGGGGFGGGGGGGEGGGCEGGGGGGGGGGGCFGGGFGGGGGGGGGGGA,C9FGGGCFEFGGFDGCFGGGGGG@FGGGGGGGGGGGGGGDGGGGGGGGGGGGGGGGGGGGGGGEGGGGGGGFCCGDEGGGFFFFD8D?8?F38E,3@DBFDGFGGGDGGGFFFD8@F6C9BA9+5,48,@7D,D6;DFF*,+0*0;D>CG8+::7?,4:C/:>)2000;1+=8>A9EDE384DG@);C>
@M03364:276:000000000-BLYN8:1:1101:20031:5042 2:N:0:1
GGACTACTGGGGTATCTAATCCTGTTTGCTCCCCACGCTTTCGAGCCTCAGTGTCAGTTACAGGCCAGAGAGCCGCTTTCGCCTCCGGTGTTCCTCCATATATCTACGCATTTCACCGCTACACATGGAATTCCACTCCCCTCTCCTGCACTCAAGTCTCCCAGTTTCCAATGCACACAATGGTTGAGCCACTGCCTTTTACCTCTGACTTAAGAAACCACCTGCGCTCGCTTTACGCCCAATAAATCCGG
+
CCCCCEGGGGGGGE<EFFGGFGEFGGGGGGCGGGCGCGGGG9:DDFEGGGGGGGGGGDE<E@FC@@,@,:FGFFGD7FGFGGGGGDCGFG@:EAEGG<FCFA;EFG,AFEEGGGEGEE:CEFFG9DDGGGFFFG9FFC,4@EC8,@FGG,@DDCFG;=A,6,6DAFG;,@EGGCEA8F6==D8DFGGGGGCCDGFC9DEF7:,+3*4=>7B8+?>>00D>A53)4?>5(8??<*=>>=5CC51A>++)2/2
@M03364:276:000000000-BLYN8:1:1101:12297:5044 2:N:0:1
GGACTACAAGGGTTTCTAATCCTGTTTGCTCCCCACGCTTTCGCACCTGAGCGTTAGTTTTCGTCCAGGGGGCCGCCTTCGCCACCGGTATTCCTCCATATCTCTACGCATTTCACCTCTCCACCTGGAATTCTACTCCCCTCTACGAGCCTCTAGCTTGCCAGTTTCAACTGCAGTTCCCAGGTTGAGCACGGGGATTTCACATCTGACTTAACAAACCGCCTGCGTGCGGTTTACGCCCATTAATTCCG
+
8B--A,6,CFE;CEFGA,,C<FD<6,<C6;FE6C<:F7@,9C,6BE+BF,;ECF,,,C,6CC:C@FBC<CF@FB:+@?@EFE=7?FF+>+B?F,C,B,,,:EF?E@,DF748<E5,C,AF8BFG8FEE?FC?BFG9,6@8+,3=,ED+3+8=D89DAE9@F,54>EE;E,,59>A8EEA3ECFDGGC7E8,,4*4=5CGFC+4+=*=8BCD>F>:80*=5A*)685:>D2))*17?F0C?C726*206?7*
@M03364:276:000000000-BLYN8:1:1101:6043:5058 2:N:0:1
GGACTACAGGGGTATCTAATCCTGTTTGCTCCCCACGCTTTCGCACCTGAGCGTCAGTCTTCGTCCAGGGGGCCGCCTTCGCCACCGGTATTCCTCCAGATCTCTACGCATTTCACCGCTACACCTGGAATTCTACCCCCCTCTACGAGACTCTAGCTTGCCAGTTTCAAATGCAGTTCCCAGGTTGAGCCCGGGGATTTCACATCTGACTTAACAAACCGCCTGCGTTCGCTTTACGCCCAGTACTTCCG
+
CCCCCGGGGGGGGGGGGGGGGGGGGGGGGGGGGGGGGGGGGCEGGGGGGGGGGGGG7FGGGGGGGGGGGDFGEFGE7FFGGGGGGGGGGDDFCEGGGGGAFFFGGGGGGEFGCGGGG7CGEGGGGGEGFGGFFGGGGG6@@=EC>E6CEDGGFGCAFGGCFCDC<EFGGGFGGGCC?FGGGGGFGGGGFGGGEG5*:B*CGGGF67DFG771@7FFGGGFEDB@@:6)(0<><CC<F6ECGF?F7*/)*21
@M03364:276:000000000-BLYN8:1:1101:10833:5084 2:N:0:1
GGACTACTGGGGTTTCTAATCCTGTTTGCTCCCCACGCTTTCGCACCTGAGCGTCAGTCTTCGTCCAGGGGGCCGCCTTCGCCACCGGTATTCCTCCAGATCTCTACGCATTTCACCGCTACACCTGGAATTCTACCCCCCTCTACGAGACTCTAGCTTGCCAGTTTCAAATGCAGTTCCCAGGTTGAGCCCGGGGATTTCACATCTGACTTAACAAACCGCCTGCGTGCGCTTTACGCCCCGTAATTCCG
+
CCCCCGGGGGGGFGGGGGGGGGGGGGGGGGGGGGGGGGGGGGGGGGGGGGGGGGGGGGGGGGGGGGGGGGGGGGGGGGGGGGGGGGGGGGGGFCFGGGGGGGGGGGGGGGGGGGGFGGGGDGCFGGGGDEFGFGGGGGGGGGGGDGGGGEGGGGGGGGGGGGGCFGFFFDFGGGGGGGGGGGFGGGGGGGGGGGGGGGGGCFFGFGGGGGGGD7:CFGFG5C31=>1)(7>@<DDA@1CGE)4>CD><GF*
@M03364:276:000000000-BLYN8:1:1101:20601:5089 2:N:0:1
GGACTACAAGGGTTTCTAATCCTGTTTGCTCCCCACGCTTTCGCACCTGAGGGTCAGTATTCGTCCAGGGGGCCGCCTTCGCCACCGGTATTCCTCCAGATCTCTACGCACTTCACCGCTACACCTGGAATTCTACCCCCCTCTACGAGACTCTAGCTTGCCAGTTTCAAATGCAGTTCCCAGGTTGAGCGCGGGGATTTCACATCTGACTTAACAAACCGCCTGCGTGCGCTTTACGCCCAGTAATTCCG
+
@CC<AFFDGFG7;;BFCF<;CFEFF@CE9FG,6BE7@+8;9EC,8:@@F@@,CB<6CF,6@6<EF,FC,B:++7@CCF@=<,,?F4@B44BEDEAECFGGCGGGDEF?77FGGGGFFEGCFGFGGGFG<<F=,ECAAC6CC6BF>AFEGEB7@AFCFGGGGGCFGAFA,>D,,>@EC233,>CG::FGCD**::EGGCF9++4:3;:CFD>FGGGG77FCD57(:F>F<>EBDGG)*,28C:?:77*5:C9
@M03364:276:000000000-BLYN8:1:1101:4331:5099 2:N:0:1
GGACTACTAGGGTATCTAATCCTGTTTGCTCCCCACGCTTTCGCACCTGAGCGTCAGTCTTCGTCCAGGGGGCCGCCTTCGCCACCGGTATTCCTCCAGATCTCTACGCATTTCACCGCTACACCTGGAATTCTACCCCCCTCTACGAGACTCTAGCTTGCCAGTTTCAAATGCAGTTCCCAGGTTGAGCCCGGGGATTTCACATCTGACTTAACAAACCGCCTGCGTGCGCTTTACGCCCAGTAATTCCG
+
CCCCCGGGGGGGGGGGGGGGGGGGGGGGGGGGGGGGGGGGGGGGGGGGGGGFGGGGGGGGGGGGGGGGGGGGGGGGGGGGGGGGGGGGGGGGGGGGGGGGGGGGGGGGGGGGGDGGFGEEEGGGGGGCFGGGGGGGGCFGGEGGGGGGGGGGGGGGGGGGGGGGGGGGGGGGGGFGGG7FCFGGGGGGGGGGGGGGGGGFGGGGAFFFFFGGGGFF>FGFFDB;(4676B@EDD<9*88>E>(0?F?5>CD
@M03364:276:000000000-BLYN8:1:1101:11239:5123 2:N:0:1
GGACTACACGGGTTTCTAATCCTGTTTGCTCCCCACGCTTTCGAGCCTCAGTGTCAGTTACAGGCCAGAGAGCCGCTTTCGCCTCCGGTGTTCCTCCATATATCTACGCATTTCACCGCTACACATGGAATTCCACTCTCCTCTCCTGCACTCAAGTCTCCCAGTTTCCAATGCACACAATGGTTGAGCCACTGCCTTTTACATCAGACTTAAGAAACCACCTGCGCTCGCTTTACGCCCAATAAATCCGG
+
CCCCCGGFGGGGGGGGFFFGGFGDGGGGGGGDGGGGGGGGGGGGGGGGGGFFGGF<FFGGGFGGGEFFFFGGGFFCCFDFGFGGEGGGFGGGFGFGGFGFGFAFGGFDGGGGGGD<ECFE7@FECFGGF9EFGDEGGFDFFDD9DEFGFGFGGGFGGGGGFGGGGGFGFGDFFC,,,6+=DF>FGGFGGGCCC:?8<EGF>FFGFFG>C>9:>7C>CGGGFGF=)*5?DBAE<DFC;DG*AFD6>CFE<DC
@M03364:276:000000000-BLYN8:1:1101:14145:5167 2:N:0:1
GGACTACTAGGGTATCTAATCCTGTTTGCTCCCCACGCTTTCGAGCCTCAGTGTCAGTTACAGGCCAGAGAGCCGCTTTCGCCTCCGGTGTTCCTCCATATATCTACGCATTTCACCGCTACACATGGAATTCCACTCTCCTCTCCTGCACTCAAGTCTCCCAGTTTCCAATGCACACAATGGTTGAGCCACTGCCTTTTACATCAGACTTAAGAAACCACCTGCGCTCGCTTTACGCCCAATAAATCCGG
+
CCCCCGGGGGGGGGGGGFGGFGGGGGGGGGGGGGGGGGGGGGGGGGGGGGGGGGGGGGGGGGGGGGGGGGFGGGGGGGGGEGGGGGGGGGGGGGGGGGGGGGGGGGGGGGGGGGGGGGGGGFGGGGGGFFGGGGFGGGGGFG?DGGGGGGGGGFFFCFGGFFGFFGFFFFDFGGFGFGGGGGGGGGFGGGCFGGGGGGGGGGGGFGG?CGFFFGG7?FGGFGF=BDBFFEFFFGGF42EGG:@ACGFC49D
@M03364:276:000000000-BLYN8:1:1101:23292:5168 2:N:0:1
GGACTACAAGGGTTTCTAATCCTGTTTGCTCCCCACGCTTTCGCACCTGAGCGTCAGTCTTTGTCCAGGGGGCCGCCTTCGCCACCGGTATTCCTCCAGCTCTCTACGCATTTCACCGCTACACCTTGAATTCTACCCCCCTCTACAAGACTCTAGCCTGCCAGTTTTGGATGCAGTTCCCAGGTTGAGACCGGGGATTTCACATCCTACTTGACAGCCCGCCTGCGTGCGCTTTTCGCCCAGTATTTCC
+
C?CCCGF<9C<-CFBFFF,<C<FCFG9,CCFEGCFECEFEFF,,@+:E<EFCBFGG,C<FGG<FE,,6,@+@7B+CCFGG@,?,B<CF>FEE,@EG,:B,?,95CEEC:+8B<9AF<:CECCFG8?,587@D,C;C,@6++3@==D>,,@,=,@=<AEF>F,@DF>,,,5,@<D,3EFGG6,8*?E679,6D***4*:B,+++:895*1;7FFF7:***/0:)6,),0(8))1C*)*(*/*.4@7*/470
@M03364:276:000000000-BLYN8:1:1101:20055:5183 2:N:0:1
GGACTACTCGGGTTTCTAATCCTGTTTGCTCCCCACGCTTTCGCACCTGAGCGTCAGTCTTCGTCCAGGGGGCCGCCTTCGCCACCGGTATTCCTCCAGATCTCTACGCATTTCACCGCTACACCTGGAATTCTACCCCCCTCTACGAGACTCTAGCTTGCCAGTTTCAAATGCAGTTCCCAGGTTGAGCCCGGGGATTTCACATCTGACTTAACAAACCGCCTGCGTGCGCTTTACGCCCAGTAATTCCG
+
CCCCCGGGCFGGGGEGGGGGGGFGGGGGGGGGGGFEGGGGGGGF:+FG<FGFGGGGGFDEEFGGGGGG8@@FGGGGGGGGGGGGG<FDG:FGGGGGGFGGGFGGGGGGGGGGGGGGGGGGGGGGGGGGGGGGGA;DF,6@EGGG>FGGG6CGGFCGG,E,@DGGGCFGGGFDFFFGGGFFG92DFC8FGGGG?CGGEGG9@FC+;C:CFGFGFDC;>**A>GD;0A9>0>)>DDF<F(:CC::?F>=9CD6
@M03364:276:000000000-BLYN8:1:1101:5859:5199 2:N:0:1
GGACTACCGGGGTTTCTAATCCTGTTTGCTCCCCACGCTTTCGAGCCTCAGTGTCAGTTACAGGCCAGAGAGCCGCTTTCGCCTCCGGTGTTCCTCCATATATCTACGCATTTCACCGCTACACATGGAATTCCACTCTCCTCTTCTGCACTCAAGTTTCCCAGTTTCCAATGACCCTCCACGGTTGAGCCGTGGGCTTTCACATCAGACTTAAGAAACCGCCTACGCGCGCTTTACGCCCAATAATTCCG
+
CCCCCGGGGGGGGGGGFFGGGFGGGGGGGFEGGGGGGGGGGGG@EGGGGFFGGGGDGGGGGGGFGGGGFGFGGGGGGEGGGGGCGGGDGGGGFFFGGGG9FFFGGGGGGCCCFGCFFDGG>CFGGFFFGGFGGF9F;EEGGGGFDGGGGFFFGG8,E3@FFDCGGFCCDF,D8D9EGGFEFGC6DE+@CGGCC5:@FFEGG7BFFGFDGGFD+=:CFGGG4EBDFFFFF3AECD34+(3*>56@4C4<C*2
@M03364:276:000000000-BLYN8:1:1101:10947:5209 2:N:0:1
GGACTACACGGGTTTCTAATCCTGTTTGCTCCCCACGCTTTCGCACCTGAGCGTCAGTCTTCGTCCAGGGGGCCGCCTTCGCCACCGGTATTCCTCCAGATCTCTACGCATTTCACCGCTACACCTGGAATTCCACCCCCCTCTACGAGACTCAAGCCTGCCAGTTTCAAATGCAGTTCCCGGGTTGAGCCCGGGGATTTCACATCTGACTTAACAGACCGCCTGCGTGCGCTTTACGCCCAGTAATTCCG
+
CCCCCGGGGGGGGGGGGGGGGGGGGGGGGGGGGGGGGCFGGGGGGGGFGGGGGGGGGGGGGGGGGGEGGGGGGEGGGGGGGGGGGGGGGGGGGGFGGGGGGGGGFGGGGGGGGGGGGGGGEGGGGGGGGCGGGGGGGGGGGGGDCFGGGDE?FGGCGGGEGFFCFGGGGGGGGFFGECGFFGGEGGGGG76CCGGG5EGGFFF7ACFGFFGGGG7@FCF=>EEFFF9EB>@>DGFFFFGEEB?FGFB6CD9
@M03364:276:000000000-BLYN8:1:1101:15373:5215 2:N:0:1
GGACTACTCGGGTTTCTAATCCTGTTTGCTCCCCACGCTTTCGCACCTGAGCGTCAGTCTTTGTCCAGGGGGCCGCCTTCGCCACCGGTATTCCTCCAGCTCTCTACGCATTTCACCGCTACACCTGGAATTCTACCCCCCTCTACAAGACTCTCGCCTGCCAGTTTCGAATGCAGTTCCCAGGTTGAGCCCGGGGATATCACATCCGAATTGACAGACCGACTTCGTGCGCTTCACGCCCAGTAATTCCC
+
CCC@BFCF@FGGGGEGEGFA<FFFGGGFGEGFGEC+CGGGGGDEG@FE;FFFCFG7BFD@FGCGFF,EC@CE7FGGGG:=DCCFGFGGG7DGAFED?8F,,EFFF9EF8FEEGFGGDFGG@F94E:?CFFGGGGCGD36@E>ECAGAEF,,5DF,+@4@CFE6:FFG9:*@8<9,9>EFFF9?E>>,,=C,*=?5*4;*41;9*+;*9*/280+;+028*)*0(,@?F:E375C*404>E5).02*0)*:0
@M03364:276:000000000-BLYN8:1:1101:23977:5231 2:N:0:1
GGACTACTAGGGTTTCTAATCCTGTTTGCTCCCCACGCTTTCGCACCTGAGCGTCAGTCTTCGTCCAGGGGGCCGCCTTCGCCACCGATATTCCTCCAGATCTCTACGCATTTCACCGCTACACCTGGAATTCTACCCCCCTCTACGAGACTCTAGCTTGCCAGTTTCAAATGCAGTTCCCAGGTTGAGCCCGGGGATTTCACATCTGACTTAACAAACCGCCTGCGTGCGCTTTACGCCCAGTAATGCCG
+
B<@CCGCGGGGGG<FFGGGFGEDGGGGGGGGGFEGGG7FFDF@FC8@FEC<,@FFE7@AFGGCFG7CFF,@7FCEGC7FGGG,,FDE+88>FFGGEFCG?@B,CAFGGFCF=5EFGF@7>CFEF8FGFCFF89AEGFGGGEGEGGGF+8@@8>ABGD,36D,,@>D,;:;,@9;A3597DFFG5FGGCFF,4*CDE=E*?C79:66DFGG71CCGF7;EG)=51342>?>3>)994@?EEC>6FCC9):91
@M03364:276:000000000-BLYN8:1:1101:20580:5239 2:N:0:1
GGACTACACGGGTTTCTAATCCTGTTTGCTCCCCACGCTTTCGCACCTGAGCGTCAGTCTTCGTCCAGGGGGCCGCCTTCGCCACCGGTATTCCTCCAGATCTCTACGCATTTCACCGCTACACCTGGAATTCTACCCCCCTCTACAAGACTCTAGCCTGCCAGTTTCGAATGCAGTTCCCAGGTTGAGCCCGGGGATTTCACATCCGACTTGACAGACCGCCTGCGTGCGCTTTACGCCACGTAATTCCG
+
CCCCCGGGGGGGGGGGGGGGGGGGGGGGGGGGGGGGGGGGGGGGGGGGGGGGGGGGGGGGGGGGGGGGGGGGGGGGGGGGGGFFGFGGGGGGGGGGGGGGGGGGGGGGGGGGGGGGGGGGDEFGGGGGGGGGGFCFFGGGGGGGGGGGGEFFFGFCGGGGGGGGGGGGGGGGGGGDFGGFDGGGGFFGGGGFGGGGCGGGGGGGFGGGGGGGFCCCDCGC>GF?F>>FBFFDDDGFFFGD*)-7<7)6:72
@M03364:276:000000000-BLYN8:1:1101:13480:5254 2:N:0:1
GGACTACCAGGGTATCTAATCCTGTTTGCTCCCCACGCTTTCGAGCCTCAGTGTCAGTTACAGGCCAGAGAGCCGCTTTCGCCACCGGTGTTCCTCCATATATCTACGCATTTCACCGCTACACATGGAATTCCACTCTCCTCTCCTGCACTCAAGTCTACCAGTTTCCAATGCATACAATGGTTGAGCCACTGCCTTTTACACCAGACTTAATAAACCACCTGCGCTCGCTTTACGCCCAATAAATCCGG
+
CCCCCGGGGGGGGGGGGGGGGGGGGGGGGGGGGGGGGGGGGGGGGGGGGGGGGGGGGGGGGGGGGGGGGGGGGGGGGGGGGGGGGFGDGGGGGGGGGGGGGGGGGGGFGGGGGGGGGGGGGGGGGGGGGGGGGGGGGGGGGGGGGGGGC?FGGCGGGGGDGGGGGGGGGGGGGGGGGGGDFGGGFEGGGFGGGDFGGGAFGGGGFGGGGGCCDFG7FGFGF5?EF?ABDF>BGF7CF@C8CA6A*@=CC<<
@M03364:276:000000000-BLYN8:1:1101:12108:5259 2:N:0:1
GGACTACTAGGGTTTCTAATCCTGTTTGCTCCCCACGCTTTCGCACCTGAGCGTCAGTCTTCGTCCAGGGGGCCGCCTTCGCCACCGGTATTCCTCCAGATCTCTACGCATTTCACCGCTACACCTGGAATTCTACCCCCCTCTACGAGACTCTAGCTTGCCAGTTTCAAATGCAGTTCCCAGGTTGAGCCCGGGGATTTCACATCTGACTTAACAAACCGCCTGCGTGCGCTTTACGCCCAGTAATTCCT
+
CCCCCGGGGGGGGGGGGGFGGGGGGGGGGGGGGGGGGGGGGGGGGGGGGGGGGGGGGGGGGGGGGGEGDGGGGGGGGGGGGGGGGGGGGGGGGGGGGGG9EGFFFFGGGGGGGGGGGGGGGGGGGGGGGGFGGGGGGGFGEGGFGGGCG>8?F9EFGFFGGGGFGGGGGFGFFGGGGFGGFD6DFC6EEGGGGGGG=>CFGC+:A<:7+@CFD++@F**CAG5@;A()(7;;CDG)9<GEGD6/>*9<GC*
@M03364:276:000000000-BLYN8:1:1101:9901:5261 2:N:0:1
GGACTACAGGGGTTTCTAATCCTGTTTGCTCCCCACGCTTTCGCACCTGAGCGTCAGTCTTCGTCCAGGGGGCCGCCTTCGCCACCGGTATTCCTCCAGATCTCTACGCATTTCACCGCTACACCTGGAATTCTACCCCCCTCTACGAGACTCTAGCTTGCCAGTTTCAAATGCAGTTCCCAGGTTGAGCCCGGGGATTTCACATCTGACTTAACAAACCGCCTGCGTGCGCTTTACGCCCAGTAATTCCG
+
CCCCCFGGGGGGGGGGGFGGGGGGGGGGGGGGGGGGGGGGGGGGGGGGGGGGGGGGGGGGGGGGGGGGGGGGGGGGGGGGGGGGDGGGGGGGGGGGGGGGGGGGGGGGFGGGGGGGGGGDGGGGGGGGGGGGGGGGGEFGGGGGGGGGGGEGGCCGGFFGDGGGGGGFFGGGGGGGGGGGFGGFG9:FFEGGGGGGGGGGGGGGF4+;;FGFCDCDGGFGFDEFFF3B?>DBDGFAFBGGG@:<7DF<F>9
@M03364:276:000000000-BLYN8:1:1101:14276:5272 2:N:0:1
GGACTACTCGGGTTTCTAATCCTGTTTGCTCCCCACGCTTTCGCACCTGAGCGTCAGTCTTCGTCCAGGGGGCCGCCTTCGCCACCGGTATTCATCCAGATCTCTACGCATTTCACCGCTACACCTGGAATTCTACCCCCCTCTACGCGACTCTAGCTTGCCAGTTTCAAATGCAGTTCCCAGGTTGAGCCCGGGGATTTCACATCTGACTTAACAAACCGCCTGCGTTCGCTTTACGCCCCGTAATTCCC
+
CCCCCFFFEFGGGGGFFG<FGGGGGGCEAFFGGGCCEEEGGF@F@F@AAFFEGGC@CGGGGGGGGDGGDEGGEF7FDGGGFFGDE<FCF:CD,,99<AFFC<EFF9FFGEDGC@AF<BFE+>,AEFGGC=?FFF9FC,6CE=+@AEG+@EEDCAFGGFFFGGGGGGDGGGFGGGEFGGGGF98*?CGC<FE*::CCC8FGDGG78<FF+:>7:7>>**CF35532>954.>BG3FA??DEC)(<D57<FF*
@M03364:276:000000000-BLYN8:1:1101:17872:5275 2:N:0:1
GGACTACTGGGGTTTCTAATCCTGTTTGCTCCCCACGCTTTCGCACCTGAGCGTCAGTCTTCGTCCAGGGGGCCGCCTTCGCCACCGGTATTCCTCCAGATCTCTACGCATTTCACCGCTACACCTGGAATTCTACTCCCCTCTACGAGACTCTAGCTTGCCAGTTTCCAATGCAGTTCCCAGGTTGAGCCCGGGGATTTCACATCTGTCTTAACAAACCGCCTGCGTGCGCTTTACGCCCAGTAATTCCT
+
A<-AC,CE<C8+@FGAFDAEGGGGGGGGGFEF8BE7CGGGFCGD:7+BFCF<FGGGDF9FF<@FE:,C@@+++6@F+B==<::C4,+78>DF5,=9=EE<AD;FDA?=C:C@FGGC<B7@:+8A,AACF@<,3<DF,@3F=@@=E98+++8=4ED,@@C?DFG?<=F,,37E7:9CCE,:,6,*@>,<,,24*4>E*=B0C:11+;=C7++;FC77DC**)*.(,51><)759>326(12:)(97DF)*22
@M03364:276:000000000-BLYN8:1:1101:22815:5314 2:N:0:1
GGACTACTGGGTTTCTAATCCTGTTTGCTCCCCACGCTTTCGCACCTGAGCGGCAGTCTTCGTCCAGGGGGCCGCCTTCGCCACCGGTATTCCCCCAGATCTCTACGCATTTCACCGCTACACCTGGAATTCTACCCCCCTCTACGAGACTCTAGCTTGCCAGTTTCAAATGCAGTTCCCAGGTTTAGCCCGGGGATTTCACATCTGACTTAACCAACCGCCTTCGTTCGCTTTCAGCCCAGTAATTCCG
+
CCCCCGFGGGG<8F<<@FCEF@EFFGFA,,CFGGDFEDEGAEBC@FC,CEC:++++9CCF@F,:B:FC7@F7FC:FCF<A=F@BECFC+4F<F,9C@+:,AFFGAFEG7CFF<FFGC@FCC9BBFGDDG,A7@@,,>=CEB:>8D8++8:9793@;;;,DF,@FGGGGGGGGGCDGG7EF96>8F,>@9CF*?EGCGGGCD++:/1++10@7@70>C3C*):7(.>7)47509D*6*-AE*).9C7?2*2
@M03364:276:000000000-BLYN8:1:1101:7549:5331 2:N:0:1
GGACTACAGGGGTTTCTAATCCTGTTTGCTACCCATGCTTTCGAGCCTCAGCGTCAGTTACAGACCAGACAGCCGCCTTCGCCACTGGTGTTCTTCCATATATCTACGCATTTCACCGCTACACATGGAGTTCCACTGTCCTCTTCTGCACTCAAGTTTCCCAGTTTCCGATGCACTTCTTCGGTTGAGCCGAAGGCTTTCACATCAGACTTAAGAAACCGCCTGCGCTCGCTTTACGCCCAATAAATCCG
+
CCCCCGFFGFEGGGGGGGGGFGGDFGGGGGGGGGGGGGGGGGGGGGGGGGGGGGDEGGGGGGGGGGGGFGGGG7FDC:FFDGGEFDFCGGGGGGCFGGG@FGGGGGGGGECEGGGGGGCGGGFCFGCGGGGGGGGGCE@?EGFDGGGGFGGGGGGGGGGGGGGGFDAEEDGCGGAA,,6:DAGEGGE89CFG>:>@EGF62BCFFG777CGGG7D>D>FFFDDA2A2458AFDGG36<>GG>1A6C:CGG7
@M03364:276:000000000-BLYN8:1:1101:15382:5366 2:N:0:1
GGACTACAGGGGTTTCTAATCCTGTTTGCTCCCCACGCTTTCGCACCTGAGCGTCAGTCTTCGTCCAGGGGGCCGCCTTCGCCACCGGTATTCCTCCAGATCTCTACGCATTTCACCGCTACACCTGGAATTCTACCCCCCTCTACGAGACTCTAGCTTGCCAGTTTCAAATGCAGTTCCCAGGTTGAGCCCGGGGATTTCACATCTGACTTAACCAACCGCCTGCGTGCGCTTTACGCCCAGTAATTCCG
+
CCCCCGGGFGGGGGGGGGGGGGGGGGGAFGFGGGGGGEGGGGGGGDGGFFG8CGGCFGGFFGGGGCEFGGGGDGCFGGGGGGGGEFGEFGG9BFEFGGGGDGFGGDGGG7FGGGGGGGDGGFCGGGGFF@FCFGGGG=DCEDCDFGF6ECE7@FGGGEFGGGGEFFCECFCA9DCFGGCF6DF5F?FFFGGCEGCCEEFGGGGGFFCDC>7DGC>*2*=58E:41>6B?EEEGDG)=<E2>>?FGCF<F**
@M03364:276:000000000-BLYN8:1:1101:14977:5369 2:N:0:1
GGACTACTGGGGTTTCTAATCCTGTTTGCTCCCCACGCTTTCGCACCTGAGCGTCAGTCTTCGTCCAGGGGGCCGCCTTCGCCACCGGTATTCCTCCAGATCTCTACGCATTTCACCGCTACACCTGGAATTCTACCCCCCTCTACGAGACTCTAGCTTGCCAGTTTCAAATGCAGTTCCCAAGTTAAGCTCGGGGATTTCACATCTGACTTAATCAACCGCCTGCGTGCGCTTTACGCCCAGTAATTCCG
+
CCCCCGGGGGGGGGGGGGGGGGGGGGGGGGGGGGGGGGGGGGGGGGGGGGGGGGGGGGGGGGGGGGGGGGGGGGGGGGGGGGGGGGGGGGGDGGGCGFFGGGGGGGGGGGGGGGGGGGGGGGGGGGGGFGGFFGGGGGGGGGGGFGGCEEGGGGGGGGGGGFGGGGGGG;CGGGGGGGGGGGFCGGFGGGFFEGGGGGGGGGCFC6DGFGGGGFFCCDGE>C>67A1B2B@DGGFAFFGGC3:FGDB<GG*
@M03364:276:000000000-BLYN8:1:1101:12958:5387 2:N:0:1
GGACTACTAGGGTATCTAATCCTGTTTGCTCCCCACGCTTTCGAGCCTCAGTGTCAGTTACAGGCCAGAGAGCCGCTTTCGCCTCCGTTGTTCCTCCATATATCTACGCATTTCACCGCTACACATGGAATTCCACTCTCCTCTCCTGCACTCAAGTCTCCCAGTTTCCAATGCACACAATGGTTGAGCCACTGCCTTTTACATCAGACTTAAGAAACCACCTGCGCTCGCTTTACGCCCAATAAATCCGG
+
CCCCCGECGGGGGGFGGC@FFDFGGFGGFGGFFFFDE@FGGDEFGGGGGGGGGG9FEGFGGGFCG:CDEFDGCFFEGGGGGGGGG8F,9FFGC9CCFGGCFC;CEEFFFCCEFEGFFGGCC@EFGGGCFDFGCEFGEF9<,E==FECBDF8DDGGG@ADD@8=DGGGC8D;A@D,=,@>GFFGADCCFGFGFC8,@CGGGFGEF7=C+;?7CC7C79?8EF*3=DFADABFDG?C>)9B7E5:9FC76*92
@M03364:276:000000000-BLYN8:1:1101:19388:5390 2:N:0:1
GGACTACACGGGTATCTAATCCTGTTTGCTCCCCACGCTTTCGCACCTGAGCGTCAGTCTTCGTCCAGGGGGCCGCCTTCGCCACCGGTATTCCTCCAGATCTCTACGCATTTCACCGCTACACCTGGAATTCTACCCCCCTCTACGAGACTCTAGCTTGCCAGTTTCAAATGCAGTTCCCAGGTTGAGCCCGGGGATTTCACATCTGACTTAACAAACAGCCTGCGTGCGCTTTACGCCCAGTAATTCCG
+
CCCCCGEAFGGDGGGECFFGEGGGGGCEGGGCFEGE+@CFG9F@FCCEGGGGGGGGGFGGGGGGFGDFGGGGGGGGGGGF=CGCFAEGGGGGGGGGDFGGGG;<EFCFGDEGGGGGGGGGDGFGFGGGGGGGFCFAFGFCEGGDGDGGCCG+>EFGGGGGCGCCFCCFGG;EGGFGGGCG?EFGGBGCF@8CGEGGE5CC@FG>=CCFGGGGFFGGF<@*)=FD@ABF65>BDGF>FFG?CE?FDFFF7D9
@M03364:276:000000000-BLYN8:1:1101:23914:5411 2:N:0:1
GGACTACTGGGGTTTCTAATCCTGTTTGCTCCCCACGCTTTCGCACCTGAGCGTCAGTCTTCGTCCAGGGGGCCGCCTTCGCCACCGGTATTCCTCCAGATCTCTACGCATTTCACCGCTACACCTGGAATTCTACCCCCCTCTACGCGATCCTAGCTTGCCAGTTTCAAATGCAGTTCACAGGTTGAGTCCGGGGATTTCACATCTGACTTAACAAACCGCCTGCGTGCGCTTTACGCCCAGTAATTCCT
+
CCCCCFFFGGGG7FFGGGFFGGFGGGGGGGFCCFF:CGGGFFG,BCFGF8FAFGEE@GEF<EFEFGGGF,@CE7>FGFFGCEFG78FCF>DGG<BE@E8?DF99,:?=FGGGAFFFFDGGEGCGGGGCF8BDFA9;=83=7=B8,@8++@+0*@3,,E9@@:ECFEGF:ECFFC?7DCF,5;,6,>4,<,6</*=8*8?+@FGGF4::7:77++++;9*/):B114178;>33DC<=688/73?009)CG0
@M03364:276:000000000-BLYN8:1:1101:21194:5432 2:N:0:1
GGACTACAAGGGTTTCTAATCCTGTTTGCTCCCCACGCTTTCGCACCTGAGCGTCAGTCTTCGTCCAGGGGGCCGCCTTCGCCACCGGTATTCCTCCAGATCTCTACGCATTTCACCGCTACACCTGGAATTCTACCCCCCTCTACGAGACTCTAGCTTGCCAGTTTCAAATGCAGTTCCCAGGTTGAGCCCGGGGATTTCACATCTGACTTAACAAACCGCCTGCGTGCGCTTTACGCCCAGTAATTCCG
+
CCCCCGGGGGGGFGGGGGGGGGGGGGGGGGGGGGGGGGGGGGGGGGGGGFFGGEE@FGGGGGGGGGDGGDGGGGGGGGGGGGGGGGGGGGGGGGGGGGGGGGGGGGGGGGGGGGGGGGGGGEFGGGGGGGGGGGGGGGGCEGG?DGGCG@EG:FGGGGGGGGGGFGGGGGFGGGGGGGFGGGGBFFGGFCFGG5ED*=CFGGGFFGGGGFFCGFGGG4C7>GA;?FBF6BFFC5F<FFCGGB?FFC=):C*
@M03364:276:000000000-BLYN8:1:1101:20440:5442 2:N:0:1
GGACTACCCGGGTATCTAATCCTGTTTGCTCCCCACGCTTTCGAGCCTCAGTGTCAGTTACAGGCCAGAGAGCCGCTTTCGCCTCCGGTGTTCCTCCATATATCTACGCATTTCACCGCTACACATGGAATTCCACTCTCCTCTCCTGCACTCAAGTCTCCCAGTTTCCAATGCACACAATGGTTGAGCCACTGCCTTTTACATCAGACTTAAGAAACCACCTGCGCTCGCTTTACGCCCAATAAATCCGG
+
CCCCCGGFGGGGFGGGGGGFGGGGGGGGGGGFGGFCF7F;FGGFFGCGGGGGGGFAGGGGGGGGGGFGFGGGG?FGGGGFEFGEEGGGGGEGGFCFGGGGFGFGGGGGGGCFFGA?FCGGGF9FFGGGGGGGGFGGGGGGGGGGGDGDFDFDBFG?FFGGGGGGGGGCDFGGGGGGGGG6DD8EFGCCCEGFCEGGGG9CFFGGFGG>GF78CFFGGGGFFGFF=EFF@4?)?2:CBFD=EADFGGFFFGD
@M03364:276:000000000-BLYN8:1:1101:9073:5446 2:N:0:1
GGACTACACGGGTTTCTAATCCTGTTTGCTCCCCACGCTTTCGCACCTGAGCGTCAGTCTTCGTCCAGGGGGCCGCCTTCGCCACCGGTATTCCTCCAGATCTCTACGCATTTCACCGCTACACCTGGAATTCTACCCCCCTCTACGAGACTCTAGCTTGCCAGTTTCAAATGCAGTTCCCAGGTTGAGCCCGGGGATTTCACATCTGACTTAACAAACCGCCTGCGTGCGCTTTACGCCCAGTAATTCCG
+
CCCCCGGGGGGGGGGGGGGGGGGGGGGGGGGGGGGGGGGGGGGGGGGFGGGFGGGGGGGGGGGGGGGGGGGGGGGGGGGGGGGGGGGGGEGGFGGGGGGGFGGGGGGGGGGGGGGGGGGGGGGGGGGGGGGGGGGGGGGGGGGGGGGEGGGGGGGGGGGGGGAFFGFGFCGGGGGGGF7CGGGGGGGGGGGGDGGGGGGGGFGCA7CFGFCFGDFGGC8FF5B;6407:>:>CD34?6;EGFF@GGFFGG9
@M03364:276:000000000-BLYN8:1:1101:24743:5461 2:N:0:1
GGACTACAAGGGTTTCTAATCCTGTTTGCTCCCCACGCTTTCGCACCTGAGCGTCAGTCTTCGTCCAGGGGGCCGACTTCGCCACCGGTATTCCTCCAGATCACTACGCATTTCACCGCTACACCTGGTATTCTACCCCCCTCTACGAGACTCTAGCTTGCCAGTTTCAAATGCAGTTCCCAGGTTGAGCCCGGGGATTTCACATCTGAATTAACAAACCGCCTGCGTGCGCTTTACGCACAGTAATTCTG
+
-@CCCGGGGCFEFFGF<CEEDCFGFFFGGGGFFCE@@EE,D,C@FGGGF8EFE:F@:F9FFGGDFECFFCF7+@:+>@FF,7,,BFEE>7@ECC@<FDF,,E,AE<=F+8B:@FG<:+:8+@=EE:6:37FF=F9;,,>=@EEGAE@C7?8?,,,9BFFC@:@F,@;EED;CC,,<5=:A,,6:7D@,,,,*1=*:EBCF77CC7*7:++3@FDFFC**2>5)3<5(0,7)7CDF266E*:541***62*2
@M03364:276:000000000-BLYN8:1:1101:24314:5470 2:N:0:1
GGACTACCGGGGTATCTAATCCTGTTTGCTCCCCACGCTTTCGCACCTGAGCGTCAGTCTTCGTCCAGGGGGCCGCCTTCGCCACCGGTATTCCTCCAGATCTCTACGCATTTCACCGCTACACCTGGAATTCTACCCCCCTCTACGAGACTCTAGCTTGCCAGTTTCAAATGCAGTTCCCAGGTTGAGCCCGGGGATTTCACATCTGACTTAACAAACCGCCTGCGTGCGCTTTACGCCCAGTAATTCCG
+
CCCCCGFFGGGGEGGGGGGGGGGGGGGGGGGGGGGGGGGGCFGGGGGGFFFFGGGGGGGGGGGGGFGGGGGGGGGEGGFGGGGGGGDCFEGFGGGGGGGGGGG9EGGGGGEGGGGGGGFEEGGGGGGGGGGGGGGGGCGGGGGGGGGGECCCGGGGFFCGGCFGGGGGFGDGGGGGGG7?FGFEGGFGGGGGGDGG5CFGGGGG7;CFGGGFGGFD>*:*=EFF?>6B?F@>CD<>F:GGGFBFG=FAGG9
@M03364:276:000000000-BLYN8:1:1101:9571:5474 2:N:0:1
GGACTACCAGGGTTTCTAATCCTGTTTGCTACCCATGCTTTCGAGCCTCAGCGTCAGTTACAGACCAGACAGCCGCCTTCGCCACTGGTGTTCTTCCATATATCTACGCATTTCACCGCTACACATGGAGTTCCACTGTCCTCTTCTGCACTCAAGTTTCCCAGTTTCCGATGCACTTCTTCGGTTGAGCCGAAGGCTTTCACATCAGCCTTAAGAAACCGCCTGCGCTCGCTTTACGCCCACTAAATCCG
+
BCCCCECFGGGGGGGGGE,CFFFGGGGGDFFFEGGGG8EECFEFFGDFDF<EFB::FFFGGCGGGGGGF@EFGFEGGGGG@FCFGGGG<EFGGCFG??@@FDFGF,<AFFECCAFC?,C6CGGG9BF@AF8FFEGGEEFAFFCD>DFGA,@?DC8C@DGGFF,4FF=D,@CGGEDFG8DF3>F+8BEGGGGEEEE6FFG@C9EC;95;*?C*;<FGFFFCACDA=F5D(?EB***9=@G7EB(.9>ACF61
@M03364:276:000000000-BLYN8:1:1101:8681:5478 2:N:0:1
GGACTACTGGGGTTTCTAATCCTGTTTGCTACCCATGCTTTCGAGCCTCAGCGTCAGTTACAGACCAGACAGCCGCCTTCGCCACTGGTGTTCTTCCATATATCTACGCATTTCACCGCTACACATGGAATTCCACTCTCCTCTTCTGCACTCAAGTCTCCCAGTTTCCAATGACCCTCCCCGGTTGAGCCGGGGGCTTTCACATCAGACTCAAGAAACCGCCTGCGCTCGCTTTACGCCCAATAAATCCG
+
CCCCCGGFGGGGGGGGGFFFFGGGGGGGFGGGGGGGD@FFGGGGGDEFGGGGE@FEGGGGGGGGGGGGGGDGFGGGGEGGGGDGGFFGF8ECFGGGGGGGGGGGE<FFDGGGFGGGGGCEGGGGGGGGGFFGGGGGGD9FGGGFGGGGGGGGGG@EEGGGDF8DFF9EADFF?FGF8D?CC@CEGEGGFGDEDGDDCEFFGFFCFG8CGGFGCGCFC6EGFGFF@A;>(>DFGF7>F?E87DBF<G4A>FD
@M03364:276:000000000-BLYN8:1:1101:15979:5481 2:N:0:1
GGACTACAGGGGTTTCTAATCCTTTTTGCTCCCCACGCTTTCGCACCTGAGCGTCAGTCTTCGTCCAGGGGGACGCCTTCGCCACCGGTATTTCGCCAGCTCTCTACGCATTTCACCGCTACACCTGGTATTTTACCCCCCTCTCCTAGCCTCTAGTTTGCCAGTTTCAAATGCAGTTCCCAGGTTGAGCCCGGGGATTTCATATGGTACTTAACTACCCGCTGGCGTGCGCTTTACGCCCAGGAATTCCG
+
A-ACBG<,E9;F,6B<@@,<,6C,<@CFGGAC<@<+@+B6CC@@F:CB<6C67@FC,<:6E97C666E,,@++++@=FF,,4,B,=+4C:?E,,,8F+C+E5EFDDGGCBB=<<,55+@C=F:DFFC@3?5,,5,3,,+@B8@D,3,,8<,::8,73@;CCD,:F,,,7@EEF9=CAAF7,D8D26:9,D6578>5*=EFG:+1+++++3:@+2C+3***:*),.8:EF>)7/9<6*-8*:7()*2940**
@M03364:276:000000000-BLYN8:1:1101:9112:5493 2:N:0:1
GGACTACAAGGGTTTCTAATCCTGTTTGCTCCCCACGCTTTCGCACCTGAGCGTCAGTCTTCGTCCAGGGGGCCGCCTTCGCCACCGGTATTCCTCCAGATCTCTACGCATTTCACCGCTACACCTGGAATTCTACCCCCCTCTACGAGACTCTAGCTTGCCAGTTTCAAATGCAGTTCCCAGGTTGAGCCCGGGGATTTCACATCTGACTTAACAAACCGCCTGCGTGCGCTTTACGCCCAGTAATTCCG
+
CCCCCGGGGGGGGGGGGGGGGGGGGGGGGGGGGGGGGGGGGGGGGGGGGGGGGGGGGGGGGGGGGGGGGDGGGGGGGGGGGEGGGGGGGGGGGGGGEFGGGGFGGCFGGGGGGGGGGGGGGGGGGGGFFCFGGGGGBDGGGGGGGGGDGGGGGGGGGGGGGGGC<FGGGGFGGGGGGGGGFDF5FC><CGGFEGGG5CFGGF7:CCFFFGGGG@FGGF8EBC>;;:0@?FFEGGGFFFGGC>6FGGFDGG9
@M03364:276:000000000-BLYN8:1:1101:15044:5503 2:N:0:1
GGACTACAGGGGTTTCTAATCCTGTTTGCTCCCCACGCTTTCGCACCTGAGCGTCAGTCTTCGTCCAGGGGGCCGCCTTCGCCACCGGTATTCCTCCAGATCTCTACGCATTTCACCGCTACACCTGGCATTCTACCCCCCTCTACGAGACTCTAGCTTGCCAGTTTCATATGCAGTTGCCAGGTTGAGCCCGGGGATTTCACATCTGACTTACCAAACCGCCTGCGTGCGCTTTACGCCCAGTAATTCCC
+
AB<-AC<CFDEGC@F<FFCFGFGGGGGGGCCC@6CFGCCGGGGD7FGGGEEG7FEEFFCFGFDFGGGGGE>CGGGG7@CFGDG7BF@F@:FE<?EF=FF5FFFFFFGGE:BFG<,,CE@E+@FEC:FE,=B:AFFFGGG7C+@99FC+@+3=CF>EGFCCCC9?CCFC,,@;:;A@C=,>9>DGG9@66B8CE*:E78C03+=77*;+;+0:1+C76*8C5E:;:@;53<:DG*94B?GG:7:/2*/)2:0
@M03364:276:000000000-BLYN8:1:1101:15790:5513 2:N:0:1
GGACTACTAGGGTTTCTAATCCTGTTTGCTCCCCACGCTTTCGCACCTGAGCGTCAGTCTTCGTCCAGGGGGCCGCCTTCGCCACCGGTATTCCTCCAGATCTCTACGCATTTCACCGCTACACCTGGAATTCTACCCCCCTCTACGAGACTCTAGCTTGCCAGTTTCAAATGCAGTTCCCAGGTTGAGCCCGGGGATTTCACATCTGACTTAACAAACCGCCTGCGTGCGCTTTACGCCCAGTAATTCCG
+
CCCCCGGGGGGGGGGGGGGGGGGGGGGGGGGGGGGGGGGGGGGGGGGFGCGGGGGGGGGGGGGGGGGGGGGGGGGGGGGGGGGGGGGEG>FGGGGGGGGGGGGGGGGGEGGGGGGGGGGGEGGGGGGGCFGGDFGGGGGGGGGGFGGCGGEGGGFGGGGFGGGGGGGGGGADFGGGFGGGGGGGGGGGGGGGGGGGCEGGGGFGCDFG7@F>DCCFDGGGFGD<189@:>@EGDG2*8>CE>0):FF>FGC
@M03364:276:000000000-BLYN8:1:1101:8355:5514 2:N:0:1
GGACTACCGGGGTATCTAATCCTGTTTGCTCCCCACGCTTTCGAGCCTCAGCGTCAGTTACAGACCAGAGAGCCGCCTTCGCCACTGGTGTTCCTCCATATATCTACGCATTTCACCGCTACACATGGAATTCCACTCTCCTCTTCTGCACTCAAGTCTCCCAGTTTCCAATGACCCTCCCCGGTTGAGCCGGGGGCTTTCACATCAGACTTAAGAAACCACCGGCGCTCGCTTTACGCCCAATAAATCCG
+
CCCCCFAFGGGGGGGGGGFGGF@FGFGGGGGGGGCGGGGGGGGGGGGFGFGGGFGGGGGGGGFGGGCFCFG:DCEGGGGGGGGGGGGGFGFEAF;FFDGGGGGFGAEFFGCE9?,?FGDEGE@FC@FEFEFGCAEGCFGGGFGGGGFFGDC8FEGGFDCEFGGF,CEFDFFAFFGF?FEG6CEGCEGGGGFEEGCEGGGF8FGGFGF*>CFDFCFFG<F6;C>((:08>EFBDFFD6:EE*.,5<7F2DCG
@M03364:276:000000000-BLYN8:1:1101:13140:5523 2:N:0:1
GGACTACTAGGGTTTCTAATCCTGTTTGCTCCCCACGCTTTCGCACCTGAGCGTCAGTCTTCGTCCAGGGGGCCGCCTTCGCCACCGGTATTCCTCCAGATCTCTACGCATTTCACCGCTACACCTGGAATTCTACCCCCCTCTACGAGACTCTAGCTTGCCAGTTTCAAATGCAGTTCCCAGGTTGAGCCCGGGGATTTCACATCTGACTTAACAAACCGCCTGCGTGCGCTTTACGCCCAGTAATTCCG
+
CCCCCGGGGGGGFGGGGGGGGGGGGGGGGGGGGGGGEECEGGGGGGGGGGFFGGGGGGGGGGGGFGGGGGGGGEGGGGGFGGGGGCFGGCGFG<;ECEFGGCEAFGFGGGGGF<EGGGGGGGGCGGGGFFDFFG9CEGDFEGGGFEGGGGDC>EFGGGGGFGGG7EGFGGFGF9EFGFGFGFEGGGF6EC>CEGGE*1?CFCCFFFFG+;>C7:CFGGGGFDB??F@F<7<:5C*-@B88*<:FFG?<C>0
@M03364:276:000000000-BLYN8:1:1101:4540:5530 2:N:0:1
GGACTACGAGGGTGTCTAATCCTGTTTGCTCGCCACGCTTTCGCACCTGAGCGTCAGACTTCGTCCAGTGGGCCGCCTTCGCCACCGGTATTCCGCCAGATCGCTGCTCATGTCGCCGCTACGCCGGGCATTCTACCCCCCTCTACGGGAGTCCAGCTTGCCAGTTTCAAATGCAGTTCCCTGGTTGAGCACGGGGATTGCACATCTGCCGTAACAACGCGCCTGCGTGCGCTTTACCCCCCGCAATCCCG
+
-86-8EC,,8C6@,6CCCFG,<<@;6<CC,,,8@@FEE6,,;6,86@FE,6,C:@:C,,:<6CC7B7F,9,,:C6FCC7FGC:7F,+:+@7FG,,8?8+=??EEE++,,,:,,C,+B@F++++3++3@++,3@,@@=7+C*@5C9BC**=**6,,4,422>EC,7,?,42;,CE7<>:FFC,2*>+*00<+<=E>*18**21<+@0+;+0)1**9*:4*:>C@(()(0(8)))/*)0)+8*)4))17)*21
@M03364:276:000000000-BLYN8:1:1101:6558:5532 2:N:0:1
GGACTACCAGGGTTTCTAATCCTGTTTGCTCCCCACGCTTTCGAGCCTCAGTGTCAGTTACAGGCCAGAGAGCCGCTTTCGCCTCCGGTGTTCCTCCATATATCTACGCATTTCACCGCTACACATGGAATTCCACTCTCCTCTCCTGCACTCAAGTCTCCCAGTTTCCAATGCACACAATGGTTGAGCCACTGCCTTTTACATCAGACTTAAGAAACCACCTGCGCTCGCTTTACGCCCAATAAAACCGG
+
CCCCCGFGGGGGGDGGGGGGGGGGGGGGGGGGGGGGGGGGGGEGGGGGGGGGGGGGGGGGGGGGGGGDGGGGGGGGGGFGGGGGGGGGF@GGGGGGGGGGGGGGGGGGGGGGGGGGGGGGGGGGGGGGFDEGGGGGGGFGGGGGFGGCEEGGGGCFGGDGGGGGGGGGFGGGGGF9AF6EGGGGF+=DFF6:,,>DFGFGGGGGFGFF**2=FF<FDG,@@>AB@D>9@D;A558C>9EGCF@FGGF@<D<
@M03364:276:000000000-BLYN8:1:1101:7033:5532 2:N:0:1
GGACTACTGGGGTTTCTAATCCTGTTTGCTCCCCACGCTTTCGCACCTGAGCGTCAGTCTTCGTCCAGGGGGCCGCCTTCGCCACCGGTATTCCTCCAGATCTCTACGCATTTCACCGCTACACCTGGAATTCTACCCCCCTCTACGAGACTCTAGCTTGCCAGTTTCAAATGCAGTTCCCAGGTTGAGCCCGGGGATTTCACATCTGACTTAACAAACCGCCTGCGTGCGCTTTACGCCCAGTAATTCCC
+
CCCCCGGGGGGGGGGGGFGGGGG@EGFGGGFGGGGGGGGGGGG>FFFFEGGGGGGGGGFGGDGGGGGGGGGGGGGGGGGFDEGGGGG7>CG9FGFGGGGF9FGFFGFFDDGGGGGGGGGGDB:?FFFFGGGGCFGGGDDFE=BFEFG>@EEFGCFCFCGGGGGFGGGGGGGGGGFDGCCG?F?*?DFGFGGGGGECEG?CD@++;61:1@GGGGGGFFCGFG3<DF0>()759C546(/2C>:F7**-2:*
@M03364:276:000000000-BLYN8:1:1101:10031:5538 2:N:0:1
GGACTACCGGGGTTTCTAATCCTGTTTGCTCCCCACGCTTTCGAGCCTCAGCGTCAGTTACAGACCAGAGAGCCGCCTTCGCCACTGGTGTTCCTCCATATATCTACGCATTTCACCGCTACACATGGAATTCCACTCTCCTCTTCTGCACTCAAGTCTCCCAGTTTCCAATGACCCTCCCCGGTTGAGCCGGGGGCTTTCACATCAGACTTAAGAAACCGCCTGCGCTCGCTTTACGCCCAATAAATCCG
+
CCCCCFGGGGDGGGDGGGGGGGGGGGGGGGCCFGGGGGGGGGGGGGGGFGFGGGGGGGGGGGGGGGGGGGGGGGEGGGGGGGGGGGGGGCFGFFGGGGGGFFGGGGGGGGGGGGGGFGGGEGGFGGGGF5EFGGGGGGGGGFGGFEGGDFGGGGDC@BFGGGGGGCEFFGGGCAFFGGGGCCEGGGGGFCGGDGDGECFGGGFCFGGGGCC7+@FGGFGFBE5<0)(0,)0)9<C<??GEE>BFGG?4:>C
@M03364:276:000000000-BLYN8:1:1101:18738:5546 2:N:0:1
GGACTACCAGGGTTTCTAATCCTGTTTGCTCCCCACGCTTTCGCACCTGAGCGTCAGTCTTCGTCCAGGGGGCCGCCTTCGCCACCGGTATTCCTCCAGATCTCTACGCATTTCACCGCTACACCTGGAATTCTACCCCCCTCTACGAGACTCTAGCTTGCCAGTTTCAAATGCAGTTCCCAGGTTGAGCCCGGGGATTTCACATCTGACTTAACAAACCGCCTGCGTGCGCTTTACGCCCAGTAATTCCG
+
CCCCCGGGGGGGGGGGGFGFGGGGGGGGGGGGGGGGGGGGGGGGGGGGGGGGGGGGGGGGGGGGEGGGGGGGGGGGGGGGFGGGGGFCFCFGGGGGFGGFFGGGGGGGGGGGGGGGGGGGGGGGGGGGCGGGGGGGGGGGGGGGGGFDGDGGGAFGGGF67C7DFGGGGGEFFCFFFCFGE9DGGGGDGF8EEEGGEGGGFFGGFGGGFGG7@FGFC4;FBGFF?A>D?7>EGDGFF(;EGF<FF774FF0
@M03364:276:000000000-BLYN8:1:1101:16319:5576 2:N:0:1
GGACTACTAGGGTTTCTAATCCTGTTTGCTCCCCACGCTTTCGCACCTGAGCGTCAGTCTTCGTCCAGGGGGCCGCCTTCGCCACCGGTATTCCTCCAGATCTCTACGCATTTCACCGCTACACCTGGAATTCTACCCCCCTCTACGAGACTCTAGCTTGCCAGTTTCAAATGCAGTTCCCAGGTTGAGCCCGGGGATTTCCCATCTGACTTAACAAACCGCCTGCGTGCGCTTTACGCCCAGTAATTCCG
+
CCCCCGGFAFEFGGGGGGFCC<EFGGFFGGGDGGGEE@FEGDGEFG7B,FC8FF:6BF,;EFFCFEGF<@7@FGG+7=FDFGGGGGGGFGCEEFDFGGD?E,CFF<FFGCGGGFDFAFCEGC,E>FGGEDGG99BF9B=FGE=D,C6:CDCFGFFC;C3:>:DFFCFGF;EC7EDCFE::6>EBD,<C7@CCEE:8*=<C7++2+*@7:+21;3?>:CC*):><(50)4)837DFFB(A*:;39C**-2:*
@M03364:276:000000000-BLYN8:1:1101:18982:5577 2:N:0:1
GGACTACAAGGGTTTCTAATCCTGTTTGCTCCCCACGCTTTCGCACCTGAGCGTCAGTCTTCGTCCAGGGGGCCGCCTTCGCCACCGGTATTCCTCCAGATCTCTACGCATTTCACCGCTACACCTGGAATTCTACCCCCCTCTACGAGACTCTAGCTTGCCAGTTTCAAATGCAGTTCCCAGGTTGAGCCCGGGGATTTCACATCTGACTTAACAAACCGCCTGCGTGCGCTTTACGCCAAGTAATTCCG
+
CCCCCGGCGGGGGGGGGGFGGGGGGGGGGGGGDEEEFGGGGGGGEFFFGGGFGFCGGGFGGGGGGGGGGGG+CGGGFFEGGGGGGFCFGDGDEGGEDF8AEEFGGGGGGFGGGGGGGCEEEGGG8FFD8AFGGGGGGFDFEGGG,B6@ECEGFGFA;DCDFGAFEEGGGAFDFGGGGC<:FFGDGGGGGG,;CCCE5CFGGFG==F>FGGGFFFGGGGGDEED08F>50>>@CDCAFFEG*0307>BBGG7
@M03364:276:000000000-BLYN8:1:1101:16502:5596 2:N:0:1
GGACTACAGGGGTTTCTAATCCTGTTTGCTCCCCACGCTTTCGCACCTGAGCGTCAGTCTTTGTCCAGGGGGCCGCCTTCGCCACCGGTATTCCTCCAGATCTCTACGCATTTCACCGCTACACCTGGAATTCTACCCCCCTCTACAAGACTCTAGCCTGCCAGTTTCGCATGCAGTTCCCAGGTTGAGCCCGGGGATTTCACATCCGACTTTACAGACCGCCTGCGTTCGCTTTACGCCCAGTAATTCCG
+
CCCCCFF,CF@CCGGGGEFCGEGGGGGGGGGGGGGGC@CFGFGGFGGECFEFEGGEEFAGCFGGFFFEG>ECFEGGGGGG@FGGGDF7F7FGGGFEE,4AFBFGGGGGGDGEFGGFF@FCCEGGGGGGDDEFGGGG,8@7BEGFFGG@>CCA@EFDGGF67DDFFDFGC*BCAF<9ECCED,DEDFGFCC,@*CB878CFGCFFFD*9/:C*+3:@4CGFFCBB0)7525>;*9>443C*C507:*06FG*
@M03364:276:000000000-BLYN8:1:1101:14990:5600 2:N:0:1
GGACTACAAGGGTTTCTAATCCTGTTTGCTCCCCACGCTTTCGAGCCTCAGTGTCAGTTACAGGCCAGAGAGCCGCTTTCGCCTCCGGTGTTCCTCCATATATCTACGCATTTCACCGCTACACATGGAATTCCACTCTCCTCTCCTGCACTCAAGTCTCCCAGTTTCCAATGACCCTCCCCGGTTGAGCCGGGGGCTTTCACATCAGACTTAAGAAACCGCCTGCGCTCGCTTTACGCCCAATAAATCCG
+
CCCCCGGGGGGGGGGGGGGGGGGGGGGGGGGGGGGGGGGGGGGGGGGGGGGGGGGGGGGGGGGGGGGGGGGGGGGGGGGGGGGGFGGGGGGGGGGGGGGGGGGGGGGGGGGGGGGGGGGGGGGGGGGGEFGGGGGGGGGGGGGGGGFGGGGGGGFGGGGGGGGGGGGGGGGGGGGGGGFG6EG6FCGGGGFGGGDGGGGGGGGGFFFFFGGGGGGCGGGFFGD@?F@FF>DEGGGFFFGGGFFFG7FDGG3
@M03364:276:000000000-BLYN8:1:1101:10630:5603 2:N:0:1
GGACTACTAGGGTTTCTAATCCTGTTTGCTCCCCACGCTTTCGCACCTGAGCGTCAGTCTTCGTCCAGGGGGCCGCCTTCGCCACCGGTATTCCTCCAGATCTCTACGCATTTCACCGCTACACCTGGAATTCTACCCCCCTCTACGAGACTCTAGCTTGCCAGTTTCAAATGCAGTTCCCAGGTTGAGCCCGGGGATTTCACATCTGACTTAACAAACCGCCTGCGTGCGCTTTACGCCCAGTAATTCCG
+
CCCCCGGGGGGGGGGGGGGGGGGGGGGGGGGGGGGGGGGGGGGGGGGGGGGGGGGGGGGGGGGGGGGGGGGGGGGGGGGGGDGGGGGGGGGGGGGGGGGGFGGGGGGGGGGGGGFGGGGG7CFG8=FGGGGGGGGGGGGGGGGGGGGG>@EGCFFFGGGGGGFFGGGGGGGGCFGGGGGG6D8FGCFGGGGGGGDE5CGGFDFFFFDGFGGGC+:+>FG58E>?DFFF<D385DF2/-;C*.4?:>F20**
@M03364:276:000000000-BLYN8:1:1101:7619:5617 2:N:0:1
GGACTACTAGGGTATCTAATCCTGTTTGCTCCCCACGCTTTCGCACCTGAGCGTCAGTCTTTGTCCAGGGGGCCGCCTTCGCCACCGGTATTCCTCCAGATCTCTACGCATTTCACCGCTACACCTGGAATTCTACCCCCCTCTACAAGACTCTAGCTGACCAGTTTCAAATGCAGTTCCCAAGTTAAGCTCGGGGATTTCACATCTGACTTAATCAACCGCCTGCGTGCGCTTTACGCCCAGTAATTCCG
+
CCCCCGGGGGGGGGGDGGGGFGAFFGGGGGGGGGGFGGGGFGGGGGGGFGGGGGGGGGFFFGGGGGGGGGGGGGGGGGDGGDGDCEBFGDGGFGGGGGGCFGFA;9BDFEGGGGGGG?>@FGGG,FGGGGGFGFFF9FEFGGG8FGGDCFCFGGGGGGGGGFFGGGGGFCDCFGFGGFGAEFCFGECFGG2DEG5EEE?FD:CCFGFGGGGGCCGGG=FF:E5@;5@E6B:ADCC2/4A:E349D7?4*22
@M03364:276:000000000-BLYN8:1:1101:8803:5626 2:N:0:1
GGACTACCAGGGTTTCTAATCCTGTTTGCTCCCCACGCTTTCGAGCCTCAGTGTCAGTTACAGGCCAGAGAGCCGCTTTCGCCTCCGGTGTTCCTCCATATATCTACGCATTTCACCGCTACACATGGAATTCCACTCTCCTCTCCTGCACTCAAGTCTCCCAGTTTCCAATGCACACAATGGTTGAGCCACTGCCTTTTACATCAGACTTAAGAAACCACCTGCGCTCGCTTTACGCCCAATAAATCCGG
+
CCCCCGGGAFGGGFGFGGGFFGGGGGGGGGF<DFFGGDEGFGGCDDGGFGGGFGECF@EFFDFGGGGGG,,8:EFE+8DFE:F@:CFDGEEGGGGGGC<FFGFGGGGGGEGGGGGGGFGGGGCDFGGGGEFFGGG:@EGGGFGFG8EDFGGCF8EFEGGG,@E?DFDG,,>EGFCEFF>8ADFBFG8DEF,34AE6C,ECC?=CFGGGFCDGG7<CCCFGFGFFFF=DF4555*:@?@GD=F@F77@36DD
@M03364:276:000000000-BLYN8:1:1101:6228:5627 2:N:0:1
GGACTACTAGGGTTTCTAATCCTGTTTGCTCCCCACGCTTTCGCACCTGAGCGTCAGTCTTCGTCCAGGGGGCCGCCTTCGCCACCGGTATTCCTCCAGATCTCTACGCATTTCACCGCTACACCTGGAATTCTACCCCCCTCTACGAGACTCTAGCTTGCCAGTTTCAAATGCAGTTCCCAGGTTGAGCCCGGGGATTTCACATCTGACTTAACAAACCGCCTGCGTGCGCTTTACGCCCAGTAATTCCG
+
CCCCCGGFGGGGFDFGGGGGGGGGGGGGGGGGGGGGGGGGGGGGDEGFGGFGGGGGGGGGFGGGGGGEECEGDGFGGGGGGGGGGGGGGDFGGGGFGGGGFFGGGGGGG7+FGFGGGGGEGGGFFGFGGGGGGFGGCFGGGGG6EDGGEEGGGFGGFGFFF@7DFGFGEF9,EFGGG,,EE?GFGFGGGGGGDGGGDEGGGGFF64@FFGGFGFCFFFGGFGFF0A>>:3>:D/>AF:AEE36)7:*27DC
@M03364:276:000000000-BLYN8:1:1101:19587:5647 2:N:0:1
GGACTACTGGGGTTTCTAATCCTGTTTGCTCCCCACGCTTTCGCACCTGAGCGTCAGTCTTCGTCCAGGGGGCCGCCTTCGCCACCGGTATTCCTCCAGATCTCTACGCATTTCACCGCTACACCTGGAATTCTACCCCCCTCTACGAGACTCTAGCTTGCCAGTTTCAAATGCAGTTCCCAGGTTGAGCCCGGGGATTTCACATCTGACTTAACAAACCGCCTGCGTGCGCTTTACGCCCAGTAATTCCG
+
CCCCCFGGGGGGGGGGGGGGGGGGGGGGGGFGGGGGGGGGGGGGGGGGGGGGGGGGGGGGGGGGGGGGGGGGGGGGGGGGGGFGGGGCCGGGGGGGGGGGGFFGGGGGGGGGGGGGGGGEGEFF8DGGFGGGFGGFGGGEGGGGFCGGGEGGGGGGFCGFFGGGGGGCFGFGGFGGGGFGFGDFGGFGGGGCECEEECGGGGGCFCFCGGGGGDDFFGGGDGFFFF;BBFFFDGGFF:EGG>?FFF66*02
@M03364:276:000000000-BLYN8:1:1101:7894:5666 2:N:0:1
GGACTACTAGGGTATCTAATCCTGTTTGCTCCCCACGCTTTCGTGCCTCAGTGTCAGTGCTGGTCCAGATGGCCGCCTTCGCCACAGATGTTCCTCCCGATCTCTACGCATTTCACCGCTACACCGGGAATTCCGCCATCCTCTACCGCACTCTAGCCTCCCAGTATCCATCGCCATTCCCAGGTTGAGCCCAGGGCTTTCACGACAGACTTAAGAAACCACCTGCGCTCGCTTTACGCCCAATAAATCCG
+
CCCCCGGGGGGGGGGGGGGGGGGGGGGGGGGFGGGGGGGGGGGGGGGGGGGGGGGGGGGGGGGGGGGGGGGGGGGGGGGGGGGGGGGGGGGGFGGGGDGGGGGGGGGGGGGGFGGGGGGGGGGGGGGDEGGGGGGGGGGGGGGGGGGGGDEGGGGGGGGGGGFGFGC;:FF,:6CGEGGGCEFFGGGGGGCFGGGG>EGD:2BCDDDD4**B8:DGGDGF;7BF3)(2.2.5DGFEFFEEGFFFCDFFCF5
@M03364:276:000000000-BLYN8:1:1101:18170:5670 2:N:0:1
GGACTACACGGGTTTCTAATCCTGTTTGCTCCCCACGCTTTCGTGCATGAGCGTCAGTACAGGCCCAGGGGACTGCCTTCGCCATCGGTGTTCCTCCGCATATCTACGCATTTCACTGCTACACGCGGAATTCCATCCCCCTCTGCCGTACTCCAGCCCTGCATTCACAAAGGCAGCTCCCAGGTTGAGCCCGGGGATTTCCCCTCTGTCTTACAGAACCGCCTGCGCACGCTTCACTCCCAGTAATTCCG
+
CCCC@@EFGD7:CFGGGFAFDGGGGGFGGGGFFGGE:FCFDCFGGGGGGEEFGGGGDGGGGCC,BC@E<FG@CFG,C<FFGGG7C@?FCCCG9FGFFGGGG7EC;FCGEFE@E,EE5FFEFGFC7>=@+>FGGFE,DF8++6@DD9EEE=E8FFF888BF78<,,3,3<B8D758:CC,D>,,>DB8,486=E*>C**?<++06)95;CGCGFGGCF4C*)18;(A,)()7)*9*6*)32/)5702=<77*
@M03364:276:000000000-BLYN8:1:1101:4327:5701 2:N:0:1
CCTGGCTATAGTGATGGGATCCGCAGCGCTACTCTCTGGGGGTAACAACGGGAGTACAGACATGTTGCTGCCATCGGCTACTCAACTCTTGCAAGCAGCACCTGCAGGCGAGGGTTATCGCACCGCACTACCCGTTGGTCCTTGTACAGTGCTGTCTGCCCGCTACGAATTTCAATCTGCAAACCGTCACGTCACCCTACTACTTAATGACCACGTACACTCCTTGGCTCAGGAGGTTCACTGACCACGTT
+
-A@-8,,;,-,-;,,6,6,,,,,,:B+++B+6;C,,,CFA+@F7<6,C,++,6+8,,9,C,,,6<CE,6,:,C,B,C+4,4CC,6<CCF9,C,,,:,,,,,4,4,,9,+8++@+4,+9,+846+6@+@+,,6,+3,+,3,@E=+>;9,,,,+33,6@;D>,+++333*3,*,2,3,,,,354,,*11*4:C,4;*:5*6,0+,++:4+1=:**29*0**++*)))+(2();5*;*(2(+4++)**0)(*12
@M03364:276:000000000-BLYN8:1:1101:21100:5701 2:N:0:1
GGACTACACGGGTTTCTAATCCTGTTTGCTCCCCACGCTTTCGCACCTGAGCGTCAGTCTTCGTCCAGGGGGCCGCCTTCGCCACCGGTATTCCTCCAGATCTCTACGCATTTCACCGCTACACCTGGAATTCTACCCCCCTCTACGAGACTCTAGCTTGCCAGTTTCAAATGCAGTTCCCAGGTTGAGCCCGGGGATTTCACATCTGACTTAACAAACCGCCTGCGTTCGCTTTACGCCCAGTAATTCCG
+
CCCCCGGGGGGGGBFGGGGGGGGGGGGGGGEGGGGCFGGGGGC@CFGGGGGGGGGGFGEFEFGCFG>DF>:CCGGGGGGGGGGGG,CFGEGGGGFGGF<EE,EDDGGGGEGGGGGGA@EGGG9<>FGGGGGGGAFF,3+8@EGGAG?++5BDGDFCEGG?CGGGGGGFF;EEEGG?CCG@99CCFFGFCEGFEGGG51?CCFG>7*::CFFGGGGDD*AAB:5;B>>0(0<BGGGFFFGG5>0?C7*6:F2
@M03364:276:000000000-BLYN8:1:1101:17371:5703 2:N:0:1
GGACTACAAGGGTTTCTAATCCTGTTTGCTCCCCACGCTTTCGCACCTGAGCGTCAGTCTTCGTCCAGGGGGCCGCCTTCGCCACCGGTATTCCTCCAGATCTCTACGCATTTCACCGCTACACCTGGAATTCTACCCCCCTCTACGAGACTCTAGCTTGCCAGTTTCAAATGCAGTTCCCAGGTTGAGCCCGGGGATTTCACATCTGACTTAACAAACCGCCTGCGTGCGCTTTACGCCCAGTAATTCCG
+
CCCCCGGGGGGGGGGGGGGGGGGGGGGGGGGGGGGGGGGGGGGGGGGGGGGGGGGGGGGGGGGGGGEDGGGGGGGGGGGGGGGGGGGDGGGGGGGGGGGGGGGGGGGFGGGGGGGGGGGGGGGGGGGGGFGFGGGGGFGGGGGGBFGGGGGGGGGGGGGGGGCGGGGG;CFGGGGDGGGFGGGGGGGGGGGGDDGGGGGGGGCFFGGG>FGGG7CGG4CG>CB@?A1><EFFGGG<FFDCED:FC76<FF*
@M03364:276:000000000-BLYN8:1:1101:10762:5722 2:N:0:1
GGACTACTCGGGTTTCTAATCCTGTTTGCTCCCCACGCTTTCGCACCTGAGCGTCAGTCTTCGTCCAGGGGGCCGCCTTCGCCACCGGTATTCCTCCAGATCTCTACGCATTTCACCGCTACACCTGGAATTCTACCCCCCTCTACGAGACTCTAGCTTGCCAGTTTCAAATGCAGTTCCCAGGTTGAGCCCGGGGATTTCACATCTGACTTAACAAACCGCCTGCGTGCGCTTTACGCCCAGTAATTCCG
+
CCCCCGGGGGGGGGGGGGGGGGGGGGGGGGGGGGGGGGEGGGGGGGGGGGGGGGGGGGGGGGGGFGGGGGGGGFGGGGGGGGGGGGGGGGGGGGGGGGFFGGGGGGGGGGGGGGGGGEDGDGFGGGGGCFGGGGGGGDGGGGGGGGGDG6EFGGGGGGGGGGGGGGGGFFGGGGGGGGGG?FFFGGGFGGGG5CGGGDGGGFGGFFDCCGG7>+7CD<FGFGD@DFF@:3<:D3F<??DGGF?FF7=5:7*
@M03364:276:000000000-BLYN8:1:1101:5756:5722 2:N:0:1
GGACTACCGGGGTTTCTAATCCTGTTTGCTCCCCACGCTTTCGCACCTGAGCGTCAGTCTTCGTCCAGGGGGCCGCCTTCGCCACCGGTATTCCTCCAGATCTCTACGCATTTCACCGCTACACCTGGAATTCTACCCCCCTCTACGAGACTCTAGCTTGCCAGTTTCAAATGCAGTTCCCAGGTTGAGCCCGGGGATTTCACATCTGACTTAACAAACCGCCTGCGTGCGCTTTACGCCCAGTAATTCCG
+
CCCCCGGGGGGGGGGGGGGGGGGGGGGGGGGGGGGGGGGGGGGGGGGGGGGGGGGGGFGGGGGGGGGGGGGGGGGGGGGGGGGGGGGGGGGGGGGGGGGGCDGGGGGGGGGGGGGGGGGGEGGGGGGFGGGGFGGGGGGGGGGGGGGGGEEFFGGGGGGGGGGGGGFFGDFGGGGGFGGFFGGFGDFGFGGGGGGE5BFGGGGGFGGGGGGGGGGGGGGC>C@(35(5(7>EGGGFFFGGGBBF>F?<FF<
@M03364:276:000000000-BLYN8:1:1101:8767:5739 2:N:0:1
GGACTACAGGGGTTTCTAATCCTGTTTGCTCCCCACGCTTTCGCACCTGAGCGTCAGTCTTCGTCCAGGGGGCCGCCTTCGCCACCGGTATTCCTCCAGATCTCTACGCATTTCACCGCTACACCTGGAATTCTACCCCCCTCTACGAGACTCTAGCTTGCCAGTTTCAAATGCAGTTCCCAGGTTGAGCCCGGGGATTTCACATCTGACTTAACAAACCGCCTGCGTGCGCTTTACGCCCAGTAATTCCG
+
CCCCCGGGGGGGGGGGGGGGGGGGGGGGGGGGGGGGGGGGGGGGGGGGGFGGGGGGGGFGGGGGGGGGGGGGGGGDGGGGGGGGEGGGGGGGGGGGGGCFDFGGGGGGGG7FGGGGGGGGGGGGGGGG8FFGGGGGGGGGGGGGGGG>8CE7FF;FGGGGGGGDCEFGFFGGGGGGGGGGGGGGGGGGGGFFGGGDECGCFGGGADFG+;DGG7FDG:FGFG>@6@9D?EFDDGF9B:C?E@BFG*9AFG9
@M03364:276:000000000-BLYN8:1:1101:9199:5742 2:N:0:1
GGACTACTAGGGTTTCTAATCCTGTTTGCTACCCATGCTTTCGAGCCTCAGCGTCAGTTACAGACCAGACAGCCGCCTTCGCCACTGGTGTTCTTCCATATATCTACGCATTTCACCGCTACACATGGAGTTCCACTGTCCTCTTCTGCACTCAAGTTTCCCAGTTTCCGATGCACTTCTTCGGTTGAGCCGAAGGCTTTCACATCAGACTTAAGAAACCGCCTGCGCTCGCTTTACGCCCAATAAATCCG
+
CCCCCGGGGGGGGGGGGGGGGGGGGGGGGGGGGGGGGGGGGGGGGGGGFGGGGGGGGGGGGGGGGGGGGGGGGGGGGGGGGGGGGGGGGGGGGGGGGGGGGGGGGFAFGGGGGGGGGGGGGGGGGGGGDFGGGGGGGGGAGGGGGGGGGGGFGGGCGGFEEFGFGGGGGGDGEEFGGGGGGGGGGGGGGGGGDGGD6BGGGGDFFGFDFGGGDDFG>FG6BGDA>FFDB;85DFGFFFGG=D<F*CAC7F<
@M03364:276:000000000-BLYN8:1:1101:10295:5751 2:N:0:1
GGACTACTGGGGTATCTAATCCTGTTTGCTACCCATGCTTTCGAGCCTCAGCGTCAGTTACAGACCAGACAGCCGCCTTCGCCACTGGTGTTCCTCCATATATCTACGCATTTCACCGCTACACATGGAATTCCACTCTCCTCTTCTGCACTCAAGTCTCCCAGTTTCCAATGACCCTCCCCGGTTGAGCCGGGGGCTTTCACATCAGACTTAATATACCACCTGCGCTCGCTTTACGCCCAATAAATCCG
+
CCCCCGGGGGGGGFGGGGGGGGGGGGGGGGGGGGGGGGGGGGGGGGGGGGGGGGGGGGGGGGGGGGGG8FCEGGGGGGGGGGGGGGGGGFGGGGFGGFGGGGGGFGGGGGGGGGGGGGGGGGGGEEGGFGGGGGGGGGGGGGGGCGGC,@EGGGFG@=DFCFGGGGGGDEGECDGD=DG>@+@EGGGGGGGGCEGE*>CFGGGGAC7?DGFGFCFC+2BC4CA1;FFFBF:DGGGFF<CEE:4@FC*:DGD
@M03364:276:000000000-BLYN8:1:1101:23425:5761 2:N:0:1
GGACTACCGGGGTATCTAATCCTGTTTGCTCCCCACGCTTTCGCACCTGAGCGTCAGTCTTCGTCCAGGGGGCCGCCTTCGCCACCGGTATTCCTCCAGATCTCTACGCATTTCACCGCTACACCTGGAATTCTACCCCCCTCTACGAGACTCTAGCTTGCCAGTTTCAAATGCAGTTCCCAGGTTGAGCCCGGGGATTTCACATCTGACTTAACAAACCGCCTGCGTGCGCTTTACGCCCAGTAATTCCG
+
CCCCCCDFGGGGGGGGGGGGGGGGGGGGGGGGGGGGGGGGGGGGGGGGCFGGGGGGGGGGGGGEGGEGFG7@FGGGGGGGGGGGGGGGGGGGGFFGGCF9EFFGFFGGGGGGFCFCGEGGGGGGG?CCCEGGGGFCDEGGGGGDGGG+@CEFG,>FFGDGFDFEGGDGFG,?=,=2DFGGFGF>CB8<<GF=ECEDGGGGGGGGAFG+@DCGF+>>F:FG5EDB?F>DBFFE3DCBF?DGG5(07CF<F>2
@M03364:276:000000000-BLYN8:1:1101:4632:5772 2:N:0:1
GGACTACCAGGGTTTCTAATCCTGTTTGCTCCCCACGCTTTCGCACCTGAGCGTCAGTCTTCGTCCAGGGGGCCGCCTTCGCCACCGGTATTCCTCCAGATCTCTACGCATTTCACCGCTACACCTGGAATTCTACCCCCCTCTACGAGACTCTAGCTTGCCAGTTTCAAATGCAGTTCCCAGGTTGAGCCCGGGGATTTCACATCTGACTTAACAAACCGCCTGCGTGCGCTTTACGCCCCGTAATTCCG
+
BCCCCGGGGGGGGGGFGGGGGGGGEGGGF,CE@FGGGCCCGGGGGGGFECFGGEGDGGGGGGGGC7FG@FGCEF7>FEGGGDGGE@F7BB@FC9EE<FGFF8EGGA?FEG:FEFFG<CFE@FFFGGG8BABCFFFGCD8>C8EGGGGGD8BCGGGGGGGFDCDD>EECFAEEGGGEGGGGG9F1DFGGCFG:?E>EC>EGCCFFCF:7CCC:@7:C>757>EE22;978@>>37*6*1;C5)3@D7F>CGC
@M03364:276:000000000-BLYN8:1:1101:14142:5781 2:N:0:1
GGACTACCGGGGTATCTAATCCTGTTTGCTCCCCACGCTTTCGCGCCTCAGCGTCAGTTACAGACCAGAGAGCCGCCTTCGCCACTGGTGTTCCTCCATATATCTACGCATTTCACCGCTACACATGGAATTCCACTCTCCTCTTCTGCACTCCAGTCTCCCAGTTTTGAGTGACCCTCCTCGGTTGAGCCGAGGGCTTTCACACCCAACTTACAAGACCGCCTGCGCGCGCTTTACGCCCAATAATTCCG
+
A<CCCD8ECEGEGE,CFCCFFDGFGGGFE@E6C;FGGECCFEFEGC:C:EFFFG,:F@EGGGGFADEGGGFG7<C6C:?AF=FFFFGGGGFGC?@B4AFGGFFGGFFFF:=:F99<FFEEGGG8EGGGFEFGEFFAFEFDGGFFDDCFE:=?=>DF;>FF9EFG@ED9DGEFCFFEEGGDF?:@FE5?FGGE*::8*6,9++4+)78C7*;C:70+*0<CE551(5;)2))7C5*)/,*/7>1)9*/-::*
@M03364:276:000000000-BLYN8:1:1101:23561:5836 2:N:0:1
GGACTACCGGGGTATCTAATCCTGTTTGCTCCCCACGCTTTCGCACCTGAGCGTCAGTCTTCGTCCAGGGGGCCGCCTTCGCCACCGGTATTCCTCCAGATCTCTACGCATTTCACCGCTACACCTGGAATTCTACCCCCCTCTACGAGACTCTAGCTTGCCAGTTTCAAATGCAGTTCCCAGGTTGAGCCCGGGGATTTCACATCTGACTTAACAAACCGCCTGCGTGCGCTTTACGCCCAGTAATTCCG
+
-A-ACD,CFDE7FEG9FFCF9EFGGGGGGGFEDGG@FFDGCFEGEGDGDGGCECEGGGGGGGGGGFGGFD@FGGGGGGGGGE:CFGE>EFGGGFD<BFGAAEFGGFFGGGGEGGG9B7+=FCCF8=F=BBFFFGGFGFFFC68CEFG6C5>CCFGFGFCFGGGGGGGF7B>DC,>ECFEF9CCCBC,A0:::?EEGG>*+:CGDFGGG7+>7::DGGG==>CEFFFFF:DDF>5CAF088*737DD=6>D9
@M03364:276:000000000-BLYN8:1:1101:10840:5841 2:N:0:1
GGACTACAAGGGTTTCTAATCCTGTTTGCTCCCCACGCTTTCGCACCTGAGCGTCAGTCTTCGTCCAGGGGGCCGCCTTCGCCACCGGTATTCCTCCAGATCTCTACGCATTTCACCGCTACACCTGGAATTCTACCCCCCTCTACGAGACTCTAGCCTGCCAGTTTCGAATGCAGTTCCCAGGTTGAGCCCGGGGATTTCACATCCGACTTGACAGACCGCCTGCGTGCGCTTTACGCCCAGTAATTCCG
+
CCCCCGGGGGGGGGGGGGFGGGGGGGGGGGGFFGGGGGGGGGGGGGGGGGGGGGGGGGGGGGGGGGGGGGGGGGGGGGGGGGGGGGGGGGGGGGGGGGGAFFFFGGGGGGGGGGGGGGGGGGGGGGGGDGGGGCDFD=?CCGGGAFGGEDGGFF9EGCGCFGGGGGGGGGGGGFGGFGGFD?EGGGGGGGCGEGGGDEGGGGFGCGFDDDDDGGGGGGGFEGFFFF9BBB@>DDFBFFGGGB?FCFFBGGC
@M03364:276:000000000-BLYN8:1:1101:22747:5853 2:N:0:1
GGACTACTCGGGTTTCTAATCCTGTTTGCTCCCCACGCTTTCGCACCTGAGCGTCAGTCTTCTTCCAGGGGGCCGCCTTCGCCACCGGTATTCCTCCAGATCTCTACGCATTTCACCGCTACACCTGGAATTCTACCCCCCTCTACGAGACTCTAGCTTGCCAGTTTCAAATGCAGTTCCCCGGTTGAGCCCGGGGATTTCACATCTGACTTAACAAACCGCCTGCGTGCGCTTTACGCCCAGTAATTCCG
+
CCCCCGFGFGGGGGGGGGGGGGGGGGGGGGGGGDGGGGGGGGGE@FEFFGGGEGGGGGGGFE,CF<@FE@EDEDEGGGGGGGCC,EFGGDGGFFCEE,?FFGGGGGGD>:FGGCGGGGEGGGGGGGG8BFF8DF;C3@D7>CEF,==B++85@A9;3@DB+DCGGAE9DF;;E9,7EGG::,>*CCGDGGC5:ECE*:EG=77::FGGGDFFG77@7<FE>EB02597(<7DGG*472C8CE:9778AGC7
@M03364:276:000000000-BLYN8:1:1101:24580:5859 2:N:0:1
GGACTACAAGGGTTTCTAATCCTGTTTGCTCCCCACGCTTTCGCACCTGAGCGTCAGTCTTCGTCCAGGGGGCCGCCTTCGCCACCGGTATTCCTCCAGATCTCTACGCATTTCACCGCTACACCTGGAATTCCACCCCCCTCTACGAGACTCAAGCCTGCCAGTTTCAAATGCAGTTCCCGGGTTGAGCCCGGGGATTTCACATCTGACTTAACAGACCGCCTGCGTGCGCTTTACGCCCAGTAATTCCG
+
@CCCCGGFGGGGGGGGGGGGGGGGGGGGGGGGG7FEGGEGGG7FGGGGF8EFG@FEC<FGGGGGGGEGGGGGGGGGCGGFGGGGGGGDFFGGGGGFGG?EEFFAEDGGG7FBFGGGFGCEFGGFGDGCGGGGGGGGGGGGGGGGFGGGGGGGGGGCFGGGGGGGF>DFCC,DCFGG?FF;D>>EGGGFCGEDGDGE5BFFGGGGACFFFFFG>F77***:;EB:?F>FF))>D97AF2E:E)(9:7?):F*
@M03364:276:000000000-BLYN8:1:1101:21871:5874 2:N:0:1
GGACTACCGGGGTATCTAATCCTGTTTGCTCCCCACGCTTTCGCACCTGAGCGTCAGTCTTAGTCCAGGGGGCCGCCTTCGCCACCGGTATTCCTCCAGATATCTACGCATTTCACCGCTACACCTGGAATTCTACCCCCCTCTACGAGACTCTAGCTTGCCAGTTTCAAATGCAGTTCCCAGGTTGAGCCCGGGGATTTCACATCTGACTTAACAAACCGCCTGCGTGCGCTTTACGCCCAGTAATTCCG
+
CCCCCGGFFGGGGCFFGGGGGFGGGGGGGGDGGCE7FGGGGGG7,7@EFFGGGGGGFGAE9,CEGGGG8,+@BFGGGFGGGCGGG<FGG7FFG,EFGGCFF,CFGFEFGEGGGGGGAFGGGGGGCFGGG<FFGFDG9DDFGGGG9EB++:E?C9DFGGGGGEGGGGGGF9FG?F9<DFG:,,?C7DCF6CD5::>=::EFFFGCAFFG7FGG7CGCGC8E;EDFBFF><EDFCDFA908E5>4?CD?AGG>
@M03364:276:000000000-BLYN8:1:1101:20896:5879 2:N:0:1
GGACTACTAGGGTATCTAATCCTGTTTGCTCCCCACGCTTTCGAGCCTCAGTGTCAGTTACAGGCCAGAGAGCCGCTTTCGCCTCCGGTGTTCCTCCATATATCTACGCATTTCACCGCTACACATGGAATTCCACTCTCCTCTCCTGCACTCAAGTCTCCCAGTTTCCAATGCACACAATGGTTGAGCCACTGCCTTTTACATCAGACTTAAGAAACCACCTGCGCTCGCTTTACGCCCAATCAATCCGG
+
CCCCCFFGGGGGGGGGGGFGGGGGGGGGGGGGGGGGGGGGGGGGGGGGGGGGGGGGGGGGGGGGGGGGGGGGGGGGGGFGGGGGFGGGGGGGGGGGGGGGGGGFGGGGGGGGGGGGG@BGGGGGGGGGFEGGGGFGGGFFGEFCGGFGGFGGGFGGGGGGGFCGGGGGGGGGF89DAEEEGFGGGG88,=FFGGGGGGGCGGGFFGGCGGFG77DFFFFGFGFE2A)9>EDEGGFEFD>CE;;);CF3<C5
@M03364:276:000000000-BLYN8:1:1101:23766:5901 2:N:0:1
GGACTACTCGGGTTTCTAATCCTGTTTGCTCCCCACGCTTTCGCACCTGAGCGTCAGTCTTCGTCCAGGGGGCCGCCTTCGCCACCGGTATTCCTCCAGATCTCTACGCATTTCACCGCTACACCTGGAATTCTACCCCCCTCTACGAGACTCTAGCTTGCCAGTTTCAAATGCAGTTCCCAGGTTGAGCCCGGGGATTTCACATCTGACTTAACAAACCGCCTGCGTGCGCTTTACGCCCAGTAATTCCG
+
CCCCCGGGGGGGGGGGGGGGGGGGGGGFFGGGGGGGDGDGGGGGGCGGGGGGGGGGGGGGGGGGC7FCFGGGGCFEGGDGGGCECGGGGGGGGDCC@FFFCFGFGGGGGGGEFGGCGEGEFGFGGGGGGGGGGGGFGGGGGGGGFGGGGGG7CFGGGGG?FGGFFFEFGGGGGGDCDGGGGCC:DFGGGGGGGGGGECFFGFGGFG71@FGFDFGFCFGDBEEFFFFFFFFED7FFF?>:C31)>77:DG2
@M03364:276:000000000-BLYN8:1:1101:8634:5905 2:N:0:1
GGACTACCCGGGTATCTAATCCTGTTTGCTCCCCACGCTTTCGCACCTGAGCGTCAGTCTTTGTCCAGGGGGCCGCCTTCGCCACCGGTATTCCTCCAGATCTCTACGCATTTCACCGCTACACCTGGAATTCTACCCCCCTCTACAAGACTCTAGCTGACCAGTTTCAAATGCAGTTCCCAAGTTAAGCTCGGGGATTTCACATCTGACTTAATCAACCGCCTGCGTGCGCTTTAGGCCCAGTAATTCCG
+
CCCCCGFDGGGGGCGGFFFGGGGGGGGGGGGFCFCCFGGGGGGGEGGFGEFGGGGEGGGGGFGF,CE8EGFCF@CEFDGFG,BFEDEBFGGGGC;BFCFDGF9D,,CF@:F@GE@?FEG>+CBFFGGGC8FGFFGFGG6786B=EGD9>DFFGGCFFGF:88D8FEFGGGDFGFF7FGGGGGCGGFF@CFBFDGGGGGGG781=AFCCGGGG>DCFGFDC>5577;6E@3>:DDC)*)<:274FGG?AGF4
@M03364:276:000000000-BLYN8:1:1101:18316:5921 2:N:0:1
GGACTACAAGGGTTTCTAATCCTGTTTGCTCCCCACGCTTTCGCACCTGAGCGTCAGTCTTCGTCCAGGGGGCCGCCTTCGCCACCGGTATTCCTCCAGATCTCTACGCATTTCACCGCTACACCTGGAATTCTACCCCCCTCTACGAGACTCTAGCTTGCCAGTTTCAAATGCAGTTCCCAGGTTGAGCCCGGGGATTTCACATCTGACTTAACAAACCGCCTGCGTGCGCTTTACGCCCAGTAATTCCG
+
CCCCCGGGGGGGGGGFGGGGGFGGGGGGGGGGGGGGGGGGGGGGGGGGGGGFGGFGGGGGGGGGGGGGGGGGGDEGEFGGGGGGGGGGGGGGFFGGGGGFGGGGGFFFGGGGGGGGGGGGECGGGGGGDFGGFGGGGGGGGGGGGGGEGGGGGGGGGGGGGGGGGFFGFGGGGDFFGGGGFFGGGGGGGGGGGGGGGEGGFGGGFGGGGGGGGGGGG4EGF=>@FF;3()8>GGGFF<EG5346C**.2:*
@M03364:276:000000000-BLYN8:1:1101:18010:5933 2:N:0:1
GGACTACCCGGGTTTCTAATCCTGTTTGCTCCCCACGCTTTCGAGCCTCAGTGTCAGTTACAGGCCAGAGAGCCGCTTTCGCCACCGGTGTTCCTCCATATATCTACGCATTTCACCGCTACACATGGAATTCCACTCTCCTCTCCTGCACTCAAGTCTACCAGTTTCCAATGCATACAATGGTTGAGCCACTGCCTTTTACACCAGACTTAATAAACCACCTGCGTGCGCTTTACGCCCAATAAATCCGG
+
CCCCCGF@FFGGGGGGGGGGGGGGGGAFGGGGGDFECFGGGGGGGCFFGFGFFGCFFGGGGGGGG:FFGGFDGGGGGG7?C@FFGGEGGDGGFGCCEGGGGGDFGGGGFC@FFFFGEFC@FCDB>FFGGGGFFGFECGGGEDFFFFGFGF?=8DDDFG9,>>8@FCGGGGAE=,@FFGC8EFGGGCDFC7:EGGF?EFGGC77CACFGGF++=C;CCC:7?*;<:AD555)5:CGEB@=C53=;CFF3;3:
@M03364:276:000000000-BLYN8:1:1101:7418:5944 2:N:0:1
GGACTACACGGGTTTCTAATCCTGTTTGCTCCCCACGCTTTCGAGCCTCAGTGTCAGTTACAGGCCAGAGAGCCGCTTTCGCCTCCGGTGTTCCTCCATATATCTACGCATTTCACCGCTACACATGGAATTCCACTCTCCTCTTCTGCACTCAAGTCTCCCAGTTTCCAATGACCCTCCCCGGTTGAGCCGGGGGCTTTCACATCAGACTTAAGAAACCGCCTGCGCTCGCTTTACGCCCAATAAATCCG
+
CCCCCGGGGGGGGGGGGGGGGGGGGGGGGGGGGGGGGGGGGGGGGGGGGFGGGGGGGGGGGGGGGGGGGGGGGFCEGGFGGGGGGGGGGGGGGGGGGGGGGGGGGFGGGGGGGGGFGGGGGGGGGGGGGGAFEFFFFGCGGDFGGGGGGFGGGGGFGDFGGGFGAEGGGGGGGGGGGCEEGGGGGGGFGGG>EEGGGGFFGGGG8CFGGGGGGFG7FGGGFGFFDFFE9EFFDGGBFBGEGFFF4DFDGG5
@M03364:276:000000000-BLYN8:1:1101:11535:5945 2:N:0:1
GGACTACAGGGGTATCTAATCCTGTTTGCTCCCCACGCTTTCGCACCTGAGCGTCAGTCTTCGTCCAGGGGGCCGCCTTCGCCACCGGTATTCCTCCAGATCTGTACGCATTTCACCGCTACACCTGGAATTTTACGCCCCTCTCGGGGACTCTAGCTTGCCAGTTTCAAATGCAGTTCCCAGGTTGAGCCCGGGGATTTGACATCTGACTGAACAAACTCCCTGCGTGCGCTTTACGCCCCGTACTTACG
+
CCCCCG8<FDFFG7ECE,EEF6@;FCFE<F9E<@,+@BCC@D,6C@FEEE,;@@:7CCCEF@FCFBFG?@FGE+@=+8?FBB==C<FCFEGA,<E9F,,,C<@5CFGGB+?F95E?,?+=44,,8,,:,D<,,C,E+@C+38EF836+>++03@=,>A9:*:A8@B>,,,,5E;DG9E,:D,>5F?>,A22*:?EE**53++2::C+++1++*22+*8C+*2),.;:.(.../9*.*-**2)-./57<*29
@M03364:276:000000000-BLYN8:1:1101:22428:5958 2:N:0:1
GGACTACTGGGGTTTCTAATCCTGTTTGCTCCCAACGCTTTCGCACCTGAGCGTCAGTCTTCGTCCATGGGGCTGCATTCGCCACCGGTATTCCTCCAGATCTCTACGCATTTCACCGCTACACCTGGAATTCTACCCCCCTCTACGAGACTCTATCTTGCCAGTTTCCAATGTCTTTACCAGGTTGAGCCCGGGGATTTCACATCTGACTTAACAAACCGTCTGCGTGCGCTTTACTCCCAGGAATTCCG
+
6@6BCFGGGE868@@GGD@CF<C,CEDGFF6,,,C,B+BBF@F7F+@E8@FGGGGG7CEFF9,C:,8,CF,:F+8:6,E@F7,4BD:E:=,,@5CF8EDE=FGDGGACGGDG9FFFECC4=+A@EGAE,AFC=@=4EFGGGD8?,@F+@++=3ED,3;>@DFGG3CDE,,,;A,,,72,@EGFGGFF,CDFGC*C*1::C79C++01=7CG7=:?7*8CFB*238F181)5:9<*7F)?+C;=)*7@:G=>
@M03364:276:000000000-BLYN8:1:1101:13260:5976 2:N:0:1
GGACTACTCGGGTTTCTAATCCTGTTTGCTCCCCACGCTTTCGCACCTGAGCGTCAGTCTTTGTCCAGGGGGCCGCCTTCGCCACCGGTATTCCTCCAGATCTCTACGCATTTCACCGCTACACCTGGAATTCTACCCCCCTCTACAAGACTCTAGCTGACCAGTTTCAAATGCAGTTCCCAAGTTAAGCTCGGGGATTTCACATCTGACTTAATCAACCGCCTGCGTGCGCTTTACGCCCAGTAATTCCG
+
CCCCCGGGGGGGGGGGGGGGGGGGFGGGGGGGGGGGGGGGGGGGGCGFGGGGGGGGGGGGGGGGGFGGGGGGGGGGGGEGFGGFGCFGGGGGGGGFFGGGGGGGGGGGGGGGGGGGGGGGGGFGGGFFFGGGGGGGGGGGGGGGGGGGGGGGFGGGGGGFGGGGGGGFGGGGGGGGECGGGGGGGFGGGFBDEGGGDGEGGGGGFGGFGFGFGGGFGGGGFGFFFF@D6DDDGGGA?FDGGF8F7CFBGF9
@M03364:276:000000000-BLYN8:1:1101:24327:5979 2:N:0:1
GGACTACTAGGGTATCTAATCCTGTTTGCTCCCCACGCTTTCGAGCCTCAGTGTCAATTACAGGCCAGAGAGCCGCTTTCGCCTCCGGGGTTCCTCCATATATCTACGCATTTCACCGCTACACATGGAATTCCACTCTCCTCTCCTGCACTCAAGTCTCCCAGTTTCCAATGCACACAATGGTTGCGCCACTGCCTTTTCCATCAGACTTAAGAAACCACCTTCGCTCGCTTTACGCCCAATAAATCCGG
+
CCCCCFG,CFECF8FGAFGGGG9EFGFCEECGGEGGGCCBDGGGGGGGGC,FFFFGACG<FGFD?:<D8FECF,@FGC7F@FC,,BCE=FFGG8EC,,?E9F9ECF,DFE+BFFFEE@:EGCFE9=<FEEGAFF9FC89FGF?C6@>8EC88DD8@@3=B>@FFF>@E:D9DFGCFFD6+6@E=FE,+@@++5,,5,@72+2;BBC7*;*;=75::C?,;A5*)0/259))6:?7@50:CG)3/>GC)022
@M03364:276:000000000-BLYN8:1:1101:20349:5994 2:N:0:1
GGACTACAGGGGTTTCTAATCCTGTTTGCTCCCCACGCTTTCGCACCTGAGCGTCAGTCTTCGTCCAGGGGGCCGCCTTCGCCACCGGTATTCCTCCAGATCTCTACGCATTTCACCGCTACACCTGGAATTCTACCCCCCTCTACGAGACTCTAGCTTGCCAGTTTCAAATGCAGTTCCCAGGTTGAGCCCGGGGATTTCACATCTGACTTAACAAACCGCCTGCGTGCGCTTTACGCCCAGTAATTCCG
+
CCCCCGGGGGGGGGGGGGGGGGGGEFGGGGGGGGGGEGGGGGGGGGGGGGGFEGGGGEGGGGGGGGGGGGGEFGGGGGGGGGGGGGGGGCFGFGGGGGGGCGGGCGGGGGGEDGGGGGGGGGGGFGGGFGGGGGGGGGGGGGGFFGG6E>C2DAEECGFGGGGGBG9FFGDCGGGGGGGGGGGGGGGGGGFGGGGGGCFF777;@<FGFGGGGGGGGGGGDEF6<FBFBEEFGGGFFF8EGFFFGGF<FF<
@M03364:276:000000000-BLYN8:1:1101:24012:5997 2:N:0:1
GGACTACAGGGGTTTCTAATCCTGTTTGCTCCCCACGCTTTCGCACCTGAGCGTCAGTCTTCGTCCAGGGGGCCGCCTGCGCCACCGGTATTCCTCCAGATCTCTACGCAGTTCACCGCTACACCTGGAATTCTACCCCCCTCTACGAGACTCTAGCTTGCCAGTTTCAAATGCAGTTCCCAGGTTGAGCCCGGGGATTTCACATCTGACTTAACAAACCGCCTGCGTGCGCTTTACGCCCAGTAATTCCG
+
CCCCCGGFEEGE@@@FDF9CDGGGGFGGGGGG8FFFE7@;FGGCFFCFGFGGGCEEG,CC<EFFCFGGGGGGGCGEDF,?7FFGCGGFFGG<EEFGFFGF<F9?FG9FGG+BFDDFEFCCGGG?=8FGGGG=FGGDGG+>+@80>ACCEGE+DDFG@9>:*3DE,@3ECBGFC;FG,BF,:D,>7,=FCF6*==CCC5B9F><CFFG1:@CGG>>779E*8=>:104<?DFB)*94*(*27@BFFC*477<
@M03364:276:000000000-BLYN8:1:1101:18409:6020 2:N:0:1
GGACTACCGGGGTATCTAATCCTGTTTGCTCCCCACGCTTTCGCACCTGAGCGTCAGTCTTCGTCCAGGGGGCCGCCTTCGCCACCGGTATTCCTCCAGATCTCTACGCATTTCACCGCTACACCTGGAATTCTACCCCCCTCTACGAGACTCTAGCTTGCCAGTTTCAAATGCAGTTCCCAGGTTGAGCCCGGGGATTTCACATATGACTTAACAAACCGCCTGCGTGCGCTTTACGCCCAGTAATTACG
+
CCCCCGFCFGGGCCFGGGGGGFFFFAEFGGGGFGCGGGGGGGFGECGGGGGGEGGGGG9FFCFFGGGGGDDEGFGGGGFFGGGGGGGGGGGGGGGGGFGFGGFGFFGGCEGEEFFGFC@E@FGGG?DD@FEFGGDFGGGDGGGFGG88CEG:CFGCCGGGFGGGG@9?FD?;C?,5>BE>@FGG<2A??GGFC=8C*8C6CFF:++:@7:FGGGG7**=5>=::?FF33BD:)*7)*(2:E5:6*746*21
@M03364:276:000000000-BLYN8:1:1101:21884:6027 2:N:0:1
GGACTAAGCGGGTTTCTAATGCTGTTTGCTCCCCACGCTTTCGCACATGAGCGTCAGTCTTCGTCCAGGGGGACGCCTTCGACACCGGAATTCATCCAGATCTCTACGAAGTTCACCGCTACACCTGGAATTCTACCGCCCTCTACGAGACTCTAGCTTGCCAGGTTCAAATGCAGTGCCCAGGTTGAGCCCGGGGATTTCACATCTGAGTTAACAAACCGACTGCGTGCGCTTTACGCCCAGTAATTCCG
+
6A-8A@,,6:FB+,8F<@FA,CFGE,6CE<,C<;E7:F,BFFG7:6+;FCDC+@,6FGGFG,,:B,,9E@@F+6=+@==E:,?B+B=F+749A,,C,5C,9E=A@5?<+4++7<F,,@C=FC=8D,AD3>,,C,3C9+636=F+E>E6E64+,,@DEC;>*,@F*,:,3;A,73=>>,2,,6>>?:DF?8,*4:*:*;B9+::+1>:CG+;+;+17785*.*)33)408>E>)<D47?5:*54?7CF):DF
@M03364:276:000000000-BLYN8:1:1101:11345:6035 2:N:0:1
GGACTACAAGGGTTTCTAATCCTGTTTGCTCCCCACGCTTTCGAGCCTCAGCGTCAGTTACAGACCAGAGAGCCGCCTTCGCCACTGGTGTTCCTCCATATATCTACGCATTTCACCGCTACACATGGAATTCCACTCTCCTCTTCTGCACTCAAGTCTCCCAGTTTCCAATGACCCTCCCCGGTTGAGCCGGGGGCTTTCACATCAGACTTAAGAAACCGCCTGCGCTCGCTTTACGCCCAATAAATCCG
+
CCCCCGGGGGGGFGGGGGGGGGGGFGGGGGGGGGGGGGGGGGGEGGGGFGGGGFGGGGGGGGGGGGGGGGGGGGGGGGGGGGGGGGGGEGGGGGGGGGGGFGGGGGFFGGGGGGGGGGGGGGGGG8FGGGGGGGGGAFFGCEGGGGGGGGGDGGFG@=>FGCDFDDCFEGGGGGG8E8DEDGGGGDDFG7CEEEGGDGG6CFGG6FDFGC4CFCFGGGFGFGF?F43A0)08*1>6FFGGG5156C?4CC7
@M03364:276:000000000-BLYN8:1:1101:16645:6050 2:N:0:1
GGACTACAGGGGTTTCTAATCCTGTTTGCTCCCCACGCTTTCGCACCTGAGCGTCAGTCTTCGTCCAGGGGGCCGCCTTCGCCACCGGTATTCCTCCAGATCTCTACGCATTTCACCGCTACACCTGGAATTCTACCCCCCTCTACAAGACTCTAGCCTGCCAGTTTCGAATGCAGTTCCCAGGTTGAGCCCGGGGATTTCACATCCGAATTGACAGACCGCCTGCGTGCGCTTTACGCCCAGTAATTCCG
+
CCCCCGGGFFGGGGGGGGGGFGGFGGGGGGFFFGGGEFGDGGGCGGGFGGFGEFEGGGCGGFFGGFGFGEGGGGGCFGGGGGGGGFGGGGGGGGFGGGGGGFGGGFGG>FFDGGGFAFCGGCFGGGGGGGGGGFFGG8DFGGGGGGGGGGGGGGCGDFGFGFGFGFGFGGC>@CFG9FG7CCFFGGGFGFGDEGEGG8CG+:ACFF*::**8;@DGFFFCDD76:)47(573CD34@BGGGDF4CGFBGGD
@M03364:276:000000000-BLYN8:1:1101:25823:6058 2:N:0:1
GGACTACAGGGGTTTCTAATCCTGTTTGCTCCCCACGCTTTCGCACCTGAGCGTCAGTCTTCGTCAAGGGGGCCGCCTTCGCCACCGGTATGCCTCAAGACCACTACGCATTTCACCGCTACACCTGGAATGCTACCCCACTCTACAAGACTCTAGCTGACCAGTTTCAAATGCAGTTCCCAGGTCGAGCCCGGGGATTGCACATCTGACTTAACAAACCGCCTGCGTGCGCTGTACGCCCAGTAATTCCG
+
CCCC@<E<FCFDF7,6EE@@FC@<6,,;,C;CC6C7@+CCF68BF:FF@FC<@+6,8F,FFF@<B7@69@:FC7@:>CFF=,4::<:44@@,?,9F,AF9,,,+9AB@:FF:@FDFAF4@64C<8=D8D8F8,5DF8DF+@8D8=9=DGG,<:FCC,;DEG788>;,@E;;AA,9<,7@F?CCG7,*==EB*4:4CGE:,0:00+>GGDCC7CG+7CFC*.*2(,=9.437<3)1:*(*:C>:FFFF<>76
@M03364:276:000000000-BLYN8:1:1101:22903:6067 2:N:0:1
GGACTACCGGGGTTGCTAATCATGTTTGCTCCCCACGCGTTCGCACCTGAGCGTCAGTCTTCGTCCAGGGGGCCGCCTTCGCCACCGGTATTCCTCCAGTGCTCTACGGTTTTCACAGCTACAGCTGGAATGCTACCCCCCTCTACGAGAGTCTAGCTTGCCAGTTTCAAATGCAGTTCCCAGGTTGAGCCCGGGGATTTCACATCTGACTTCACAAACCGCCTGCGTGCGCTGTACGCCCAGGAATACCG
+
CCCCCFGEGGDDF+6<FAFA,,CE-,CFD,,CCF@:@@+@@BCE@FEFEFFC@F7@FF<<,C<@6BFCEC@@74>>CFCCF?+:4,6C+@=,CAFFEFF,5FAF;FGF+,8++?FF,C,3>5A,37FEFGG,79E3=>8786EGEGFGGE*;;,,,@D,>:B;E,>>;C;;>C,2D,=>,,2:C7,:<C78*4:CG=3*+3+1;ACCGFG7C+10;6CC*75<1::;8<:)01>7-48E5=;<)19@):0/
@M03364:276:000000000-BLYN8:1:1101:7756:6070 2:N:0:1
GGACTACCGGGGTATCTAATCCTGTTTGCTCCCCACGCTTTCGAGCCTCAGTGTCAGTTACAGGCCAGAGAGCCGCTTTCGCCTCCGGTGTTCTTCCATATATCTACGCATTTCACCGCTACACATGGAGTTCCACTGTCCTCTTCTGCACTCAAGTTTCCCAGTTTCCAATGCACACAATGGTTGAGCCACTGCCTTTTACATCAGACTTAAGAAACCACCTGCGCTCGCTTTACGCCCAATAAATCCGG
+
CCCCCGGGGGGGGGFGGGGGGGGGGGGGGGFGGGGGFGGGGGGGGGGCGGGGGGGGGGGGFGGGGEFGGGGGGGGGGGGGDGGEGGGGFGGGGGGGGGGGGGGGGGGFGGGGGGGGGGGGGGGGGGGGGGGGGAEFFCGGGGGDFGGFGGGG?CDGFFFGGGFFFCGGGFGD8==DFGGEFFGE9:<FG@FGDGGFGGGFCGFDA8CFCCFGGGF+9C:EF7*7:>BEFF4>?5C4;0*=E53ADGFF4C8
@M03364:276:000000000-BLYN8:1:1101:9790:6077 2:N:0:1
GGACTACTGGGGTTTCTAATCCTGTTTGCTCCCCACGCTTTCGCACCTGAGCGTCAGTCTTCGTCCAGGGGGCCGCCTTCGCCACCGGTATTCCTCCAGATCTCTACGCATTTCACCGCTACACCTGGAATTCTACCCCCCTCTACGAGACTCTAGCTTGCCAGTTTCAAATGCAGTTCCCAGGTTGAGCCCGGGGATTTCACATCTGACTTAACAAACCGCCTGCGTGCGCTTTACGCCCAGTAATTCCG
+
CCCCCGGGGGGGFGGGGGGGGGGGGGGGGGGGGGGGGGGGGGGGGGGGGGGGGGGGGFGGGGGGGGGGGGGGGGGGGEGGGGGGGGFEGGGGGGGGGGGFAFGGGGGGGGGGGGGGGGGGGGGGDGGGGGGGGGGGGGGGGGGGFFGGGGGFGGGGGGGGGGGGGFFGGGGGGGGGGGGGGGGGGGGGGFGFGGGGGGGGGGGGFGFGGGGGG7CFGGGG:ED;@FFEF@EFGG*)91?CE>F<CD@AGFC
@M03364:276:000000000-BLYN8:1:1101:10248:6088 2:N:0:1
GGACTACCAGGGTTTCTAATCCTGTTTGCTCCCCACGCTTTCGCACCTGAGCGTCAGTCTTTGTCCAGGGGGCCGCCTTCGCCACCGGTATTCCTCCAGATCTCTACGCATTTCACCGCTACACCTGGAATTCCACCCCCCTCTACGAGACTCAAGCCTGCCAGTTTCAAATGCAGTTCCCGGGTTGAGCCCGGGGATTTCACATCTGACTTAACAGACCGCCTGCGTGCGCTTTACGCCCAGTAATTCCG
+
CCCCCGGGDFGGFFEGGGGGGGGGGFGGGGGGGGGGGGGGGGGGGGGGGGGGEGEGGEFGGGGGGGGGGGGGCGGGGGGGGGGGGGGGGCCFGFGFGGGFEFGGCCGGGGGDEFCBEFGGGGFFGGGGGGGGGGGGGGGGGCEFGGGGGGGGGF@GGGFF7@FGFBEGGGGDCFCD9CC?GEEEB>EGDFGGEGGGED*9CGGGFCFFFGFFCCGGGGFG:>B??@>FF>3>9D*498887B<6CC7A>F<
@M03364:276:000000000-BLYN8:1:1101:14497:6097 2:N:0:1
GGACTACCCGGGTATCTAATCCTGTTTGCTCCCCACGCTTTCGCACCTGAGCGTCAGTCTTTGTCCAGGGGGCCGCCTTCGCCACCGGTATTCCTCCAGATCTCTACGCATTTCACCGCTACACCTGGAATTCTACCCCCCTCTACGAGACTCTAGCTTGCCAGTTTCAAATGCAGTTCCCAGGTTGAGCCCGGGGATTTCACATCTGACTTAACAAACCGCCTGCGTGCGCTTTACGCCCAGTAATTCCG
+
CCCCCGGGGGGGGGGGGGGGGGGGGGGGGGGGGGGGGGGGGGGGGGGGGGGGGBFGGFGGGGGFFFGGGGGGGGGGGGGGGGGGGGGGGGGGGGGGGGGFFGGGGGGFGGDGGGGGGGGGDEGGGGGGGGGFGGGGGGGGGGGFGGGGGGGGGFGGGGGGGGGCDDCGGCFGGGGGGGGGGGGGGFFFGGGGGGGGGG:FGGGG6<7DFFG7CFF=DFGFEGEF?F>53DB>35DBFFEE5)29C7@AGD9
@M03364:276:000000000-BLYN8:1:1101:9280:6110 2:N:0:1
GGACTACCGGGGTATCTAATCCTGTTTGCTCCCCACGCTTTCGCACCTGAGCGTCAGTCTTCGTCCAGGGGGCCGCCTTCGCCACCGGTATTCCTCCAGATCTCTACGCATTTCACCGCTACACCTGGAATTCTACCCCCCTCTACGAGACTCTAGCTGGCCAGTTCGAAATCCAGTTCCCAGGTTGAGCCCGGGGATTTCACATCTGACTTAACAAACCGCCTGCGTCCGCTTTACGCCCAGTAATTCCG
+
CCCCCGFFEECFC;@FFE<EDG<ECE<,CCFFFGGGEC:CCGEG7FG8,6EFG7FGF,C,CCFFGGDFEC7F=FFGDF,CFGGCGGGD@:<FGD@AGFD<AEFFE,EFFE@B@FGGGEGGDF,D,AAD<>FCF,,@,@6>BE>F,EGGG5@=,33@EB,,*4@@D;,*,68,,2,>>CACFFFFF9C,<::AC*B?5*29CFE7871;CD+:+;DC>4820*8(,730(..)*/1)*,AE5>3/**0-*20
@M03364:276:000000000-BLYN8:1:1101:20234:6113 2:N:0:1
GGACTACAGGGGTTTCTAATCCTGTTTGCTCCCCACGCTTTCGAGCCTCAGTGTCAGTTACAGGCCAGAGAGCCGCTTTCGCCTCCGGTGTTCCTCCATATATCTACGCATTTCACCGCTACACATGGAATTCCACTCTCCTCTCCTGCACTCAAGTCTCCCAGTTTCCAATGCACACAATGGTTGAGCCACTGCCTTTTACATCAGACTTAAGAAACCACCTGCGCTCGCTTTACGCCCAATAAATCCGG
+
CCCCCGGGGGGGGCGGGGGDFGGGGGGGGGGGGGG@CFDDFGGGGCEGGGGEFDFGGFGGGGGGFGGGGGGGGGGG@FEGGGGE@EFGGGGGGFGGGGGGGGGDGGGGGG:CFGGGGGGGGGGGGGGEFEFFDCFFCEFGGGGCGDGGGGGFGGFGGGCGGGFFFGGGGFFGGGGGAC>?DFGGGCFGGFGG?FCFFDGFGGGGFGF5CDBCBC>FGGGGFGFBDFAB@F458?FFF@DEGF@FFGFEGGG
@M03364:276:000000000-BLYN8:1:1101:4605:6115 2:N:0:1
GGACTACCAGGGTTTCTAATCCTGTTTGCTCCCCACGCTTTCGAGCCTCAGTGTCAGTTACAGGCCAGAGAGCCGCTTTCGCCTCCGGTGTTCCTCCATATATCTACGCATTTCACCGCTACACATGGAATTCCACTCTCCTCTCCTGCACTCAAGTCTCCCAGTTTCCAATGCACACAATGGTTGAGCCACTGCCTTTTACATCAGACTTAAGAAACCACCTGCGCTCGCTTTACGCCCAATAAATCCGG
+
CCCCCGGGGGGGG<FGGFGGGGGGGGGGGGGGFFGGGGGDGGGGGGGGC8FEGGGGGGGDGF<FGGGGGGGDGGGGDGFFGGGGGGGE6CFGGGGGGGGGGFGGGGGGG@FEGDEFFGDEGGGGGGGGF?EE9FGFFGGGGGGGGGGGGGGGGFEFFA9EGGGGGGCG8D,,=E9,EFGFFG83=CD?EFCGGGDGGFGG7+C@FGF57DGCCFDFFGGFF>FEFF2>9?E>FFGED@CCE3()2:;?>D5
@M03364:276:000000000-BLYN8:1:1101:17148:6155 2:N:0:1
GGACTACTAGGGTTTCTAATCCTGTTTGCTCCCCACGCTTTCGCACCTGAGCGTCAGTCTTCGTCCAGGGGGCCGCCTTCGCCACCGGTATTCCTCCAGATCTCTACGCATTTCACCGCTACACCTGGAATTCTACCCCCCTCTACGAGACTCTAGCTTGCCAGTTTCAAATGCAGTTCCCAGGTTGAGCCCGGGGATTTCACATCTGACTTAACAAACCGCCTGCGTGCGCTTTACGCCCAGTAATTCCG
+
CCCCCGGGGGGGGGGGGGGGGGGGGGGGGGGGGGGGGGGGGGGGGGGGGGGGGGGGGGGGGGGGGGGGG>FGGGGGGGGGGGGGGGGGGGGGGGGGFFGFGGGGFGGGGGGEGGGGGGGGGGGGGGGGGGGDFGGGGGFGGGGGFGGGGEGGGGGGGGGEGGGFGGGG7DGGGGGGGGGFGFFCFFGGGFGFEGEE5CGGGGGFFGGFGCGGGDGG7;EGDGFF;A9>0@)5<CF9F(CEG:::FGFFFGC
@M03364:276:000000000-BLYN8:1:1101:25649:6157 2:N:0:1
GGACTACTGGGGTATCTAATCCTGTTTGCTCCCCACGCTTTCGAGCCTCAGTGTCAGTTACAGGCCAGAGAGCCGCTTTCGCCTCCGGTGTTCCTCCATACATCTACGCATTTCACCGCTACACCTGGAATTCTACCCCCCTCTACGAGACTCTAGTTTGCCAGTTTCAAATGCAGTTCCCAGGTTGAGCCCGGGGATTTCACATCTGACTTAACAAACCGCCTGCGTGCGCTTTACGCCCAGTAATTCCG
+
CCCCCGC<ECEEFECGACEF9EFG<<9@C@CDFEGC@@FG8EC@A@FFFGFFGFGGDEGGGGG8FFGGFGGGDCCE@CFCFFFEG?:E7>FEGGFGF8?<,:4E9@EFG7C@BFF9,@FEGD@=@4E8B8EF,CEE,@DCE>EF9EFD+@E??9FF,@FGGGG?8EECEE=D9CCC99EF?,DF,@5ACFG59?C89E?E@DD@9?FC=++2+:D=*/C7)*8;,892(8))18<EA75CC),)*096FF2
@M03364:276:000000000-BLYN8:1:1101:21621:6158 2:N:0:1
GGACTACTCGGGTTTCTAATCCTGTTTGCTCCCCACGCTTTCGCACCTGAGCGTCAGTCTTCGTCCAGGGGGCCGCCTTCGCCACCGGTATTCCTCCAGATCTCTACGCATTTCACCGCTACACCTGGAATTCTACCCCCCTCTACGAGACTCTAGCTTGCCAGTTTCAAATGCAGTTCCCAGGTTGAGCCCGGGGATTTCACATCTGACTTAACAAACCGCCTGCATTCGCTTTACGCCCAGTAATTCCG
+
CCCCCEFGGGGEGGGDFE<FEGGCFGFGGGGGGDE@FCGEFFGECGGGEGGFFFGGGGGFGGFF,B@F,BFGGGGGGGGGGGCFGGGGG>FFDFDEFFGFGGGCEAEFGEEGGFAFFFGGGCFGGGGFFF?FGFGGGG8:EGGG,ED6+++;DCFEFGGGGGC6@FEFC;AFFE95>EFFGFECFG6CG7D@5CDC5BFCCFGGFGGFCFFFGGF7*;FCDGF10A(/)9*>DFFAFBDCE:0/:*/5CF7
@M03364:276:000000000-BLYN8:1:1101:16698:6165 2:N:0:1
GGACTACCAGGGTATCTAATCCTGTTTGCTCCCCACGCTTTCGCACCTCAGCGTCAGTCTTCGCCCAGGGGGCCGCCTTCGCCACCGGTGTTCCTCCAGATCTCTACGCATTTCACCGCTACACCTGGAATTCTACCCCCCTCTACGAGACTCTAGCTAGCCAGTTTCAAATGCGGTTCGCAGGTTGAGCCCGGGCATGTACCATCTGACTTAACAAACCCCTTGCGTGCCCTTTTCGCCAAGTAATTCCG
+
C@CCCFGF,C7;F8FFF<,<EFG,CA<@CFGFGECFEEGEF9F,,@CE6CF@FFGGGE9,66F,8@F8D@77:F7@FGDGDGFDFF:@C+84E<EAF9,E5E@<@9BFCCFC?EEGGGGGGG9F@,A3DD,AF,@B3,++8=8D93@+++@?FCC,;57,DF,>FFDF@;,,,@4*41=1*::*=?8,,6B;*:B*:82+++1:7*+++@C71+0;7CFG)5),(7,04:)5CF>)*-:C*8667:F2:*0
@M03364:276:000000000-BLYN8:1:1101:9189:6178 2:N:0:1
GGACTACTCGGGTATCTAATCCTGTTTGCTACCCATGCTTTCGAGCCTCAGCGTCAGTTACAGACCAGACAGCCGCCTTCGCCACTGGTGTTCTTCCATATATCTACGCATTTCACCGCTACACATGGAGTTCCACTGTCCTCTTCTGCACTCAAGTTTCCCAGTTTCCGATGCACTTCTTCGGTTGAGCCGAAGGCTTTCACATCAGACTTAAGAAACCGCCTGCGCTCGCTTTACGCCCAATAAATCCG
+
CCCCCGGGGGGGGGGGGGGGGGFGGGGFGGGGGGGGGGGGGGGGGGDGGGGGGGGGGGGGGGGAFGGFFGFFGGGGGGGGGGGGGGGGFGGGGGGGGGGGGFGGGEGGGGGGGFGGCFGGGGFGGGGGGFFGGGGGGDFEFGGGGGGCFFEFGGGGGGGDGGGGGGGG:EGGCDGGGFCGGGGGGGGGEFDCCCEGGEBEGGGGFFGGGGGGG8;F7FG7?GEDFF2452/):**;;;ECE>2;FGF?C<9
@M03364:276:000000000-BLYN8:1:1101:12959:6236 2:N:0:1
GGACTACTAGGGTATCTAATCCTGTTTGCTCCCCACGCTTTCGCACCTGAGCGTCAGTCTTCGTCCAGGGGGCCGCCTTCGCCATCGGTATTCCTCCAGATCTCTACGCATTTCACCGCTACACCTGGAATTCTACCATCCTCTCCCATACTCTAGCTTCCCAGTATCGAATGCAATTCCTAAGTTAAGCTCAGGGATTTCACATCCGACTTAAAAAGCCGCCTACGCACGCTTTACGCCCAGTAAATCCC
+
CCCCCGGGGGGGGGGGGGGGGGGGGGGGGGGGGGGGGGGGGGGGGGGGGGGGGGGGGGGGGGGGGECFGGGGGGGGGGGGGGGDGGGGGGGGGFGGGDFFFGGGCFFFGGDGGGGGGGGGGGGGGGGGCEFGDF,DFGGGGGGGGGFGGDFFGGGCGGFG,>AFGGGFGG6FF9D9CCFEEGFFFEG,@BEFG?E>>FGCCD:=BD>DDGGC8F7CDD5=BE49;)6ADB:BCGGC=1EGC3/9FC*)29*
@M03364:276:000000000-BLYN8:1:1101:7220:6273 2:N:0:1
GGACTACAGGGGTTTCTAATCCTGTTTGCTCCCCACGCTTTCGCACCTGAGCGTCAGTCTTCGTCCAGGGGGCCGCCTTCGCCACCGGTATTCCTCCAGATCTCTACGCATTTCACCGCTACACCTGGAATTCTACCCCCCTCTACGAGACTCTAGCTTGCCAGTTTCAAATGCAGTTCCCAGGTTGAGCCCGGGGATTTCACACCTGACTTAACAAACCGCCTCCGTTCGCTTTACGCCCACTAATTCCG
+
CCCCCGGFGGDGGGGGGGGGGGGGGGGGGGCGGGGGEGGEGGGDFGGGECGGGGGGGGFD<CGFGGGGD7BECFGGGGGGGGGGGGGGGFFFGGGGGGDGGGGGGGGGGGGGDGGGGGGEGGGGCGGGGFGGG,CDBC+>83@=EE++4@ECECG7@>@:*DFFGGGGFCCGGG,,>=,DF9>>FCCF6?DA*:*=*BF+2;FF)*2*;CF7+;>:;*AGBG>((8()4:5@DG<942C>GB()*0*:FG4
@M03364:276:000000000-BLYN8:1:1101:13509:6290 2:N:0:1
GGACTACCAGGGTATCTAATCCTGTTTGCTCCCCACGCTTTCGCACCTGAGCGTCAGTCTTTGTCCAGGGGGCCGCCTTCGCCACCGGTATTCCTCCAGATCTCTACGCATTTCACCGCTACACCTGGAATTCTACCCCCCTCTACGAGACTCTAGCTTGCCAGTTTCAAATGCAGTTCCCAGGTTGAGCCCGGGGATTTCACATCTGACTTAACAAACCGCCTGCGTGCGCTTTACGCCCAGTAATTCCG
+
CCCCCGGGGGGGGGGGGGGGGGGGGGGGGGGGGGGGGGGGGGGGGGGGGGGGGGGGGGGGGGGGGGGGGGGGGGGGGGGGGGGGGGGGGGGGGGGGGGGGGGGGGGGGGGGGGGFGFGGGEGGGGGGGFGGGGGGGGGGEGGGGCE=CCGGGGGGGFFGGGGFGGFGGG9FFFCCGGGGGGGGGCFGGGGFGGEEGGEGFGC77@FGGGGGGGGGGGGGG>E:7;FBF?@BFGGCAFBEEGB:FGGFFGG2
@M03364:276:000000000-BLYN8:1:1101:11092:6298 2:N:0:1
GGACTACTGGGGTTTCTAATCCTGTTTGCTCCCCACGCTTTCGCACCTGAGCGTCAGTCTTTGTCCAGGGGGCCGCCTTCGCCACCGGTATTCCTCCAGATCTCTACGCATTTCACCGCTACACCTGGAATTCTACCCCCCTCTACAAGACTCTAGCCTGCCAGTTTCGGATGCAGTTCCCAGGTTGAGCCCGGGGATTTCACATCCGACTTGACAGACCGCCTGCGTGCGCTTTACGCCCAGTAATTCCG
+
CCCCCGGGGGGGGGGGGGGGGGGGGGGGGGGGGGGGGGGGGGGGGGGGGGGGGGGGGGGGGGGGGGGGGGGGGGGGGCGGGGGGGGGGGGGFFGGGGGGGGGGGGGGGGGGGGGGGGCFGGGGGGGGFGGGGGGGGGGGDGGGGGGGDDFGFGGGFGGGGGCGGGGGGDGEEEGGGGGGFGFFCGCFGFGGGGGGGGEGFGGGGFFC<CCDGGGFCFGFFBGF::>(0-5>BGGC<8<8CEFFFFCF>CG*
@M03364:276:000000000-BLYN8:1:1101:24606:6304 2:N:0:1
GGACTACACGGGTTTCTAATCCTGTTTGCTCCCCACGCTTTCGAGCCTCAGTGTCAGTTACAGGCCAGAGAGCCGCTTTCGCCTCCGGTGTTCCTCCATATATCTACGCATTTCACCGCTACACATGGAATTCCACTCTCCTCTCCTGCACTCAAGTCTCCCAGTTTCCAATGCACACAATGGTTGAGCCACTGCCTTTTACATCAGACTTAAGAAACCACCTGCGCTCGCTTTACGCCCAATAAATCCGG
+
CCCCCGGFFGGGGGGFGCGGGFFFE<FGGGGGGGGGGGGDGGGFGGGGGGGGGGGGFGGGGGFGCCGFGFEFGGDG7FEFEGGG7FGGGGGGF9@FGGGGGGGGGCFGEFFGGGGEGGGGGG?F9?FFGGCFDGE,>FGGFFE=8EGGGGGGGGGGGA@F9EFFEDFGFGADD,3@DFE69D8DFBC?ECCFGDGGGFFGGGFFF7>FGFF:DCD:59DEFGF=-9ADFFFD*?+9?/CEG33;DF@?GGC
@M03364:276:000000000-BLYN8:1:1101:20997:6310 2:N:0:1
GGACTACTAGGGTTTCTAATCCTGTTTGCTCCCCACGCTTTCGCACCTGAGCGTCAGTCTTCGTCCAGGGGGCCGCCTTCGCCACCGGTATTCCTCCAGATCTCTACGCATTTCACCGCTACACCTGGAATTCTACCCCCCTCTACGAGACTCTAGCTTGCCAGTTTCAAATGCAGTTCCCAGGTTGAGCCCGGGGATTTCACATCTGACTTAACAAACCGCCTGCGTTCGCTTTACGCCCAATAAATCCG
+
CCCCCGGGGGGGGGGGFGGGGGGFGGGGGGGGGGGGGGGGGGGGGDGGGGFGGGGGGGGGGGGGGGGGGGGGGGGGGGGGGEGGGGGGGEFDFFEGGDGGFGFGGGGGGGGGGGDAFCEGFGGG8BEGFGGGGFGGGGGGGGGGGFGG7;8CCGFDFGGFFGG6@EFGGAFGGGF;9CFGGFDFGGGG6DGFEDE=CEBEFGCCFFGGCFGGGGGG77C5>EE;?FB>(57BC<5)9(?EGB242CFBGFC
@M03364:276:000000000-BLYN8:1:1101:10503:6311 2:N:0:1
GGACTACCGGGGTTTCTAATCCTGTTTGCTCCCCACGCTTTCGCACCTGAGCGTCAGTCTTCGTCCAGGGGGCCGCCTTCGCCACCGGTATTCCTCCAGATCTCTACGCATTTCACCGCTACACCTGGAATTCTACCCCCCTCTACGAGACTCTAGCTTGCCAGTTTCAAATGCAGTTCCCAGGTTGAGCCCGGGGATTTCACATCTGACTTAACAAACCGCCTGCGTGCGCTTTACGCCCAGTAATTCCG
+
CCCCCGGGGGGGGGGGGGFGGGGGGGGGGGGGGGGGGGGGGGGGGGGGGGGGGGGGGGGGGGGGGGGGGGGGGGGGGGGGGGGGGGGGGEGGGGGGFEGGGGGGGCGGGGGGGGGGGGGGGGGGGGGGFGGGGGGGGFGGGGGGGGGGGGGGGFGFGGGGCFGGDGGGGGGGGGGGGGGGFCGGCFGGGGGGGGGGCE9FFFE7AFGGGGGGGGGGGFFGFGFFFFFE?EFECDFBFFGGGFB@F:=4DG6
@M03364:276:000000000-BLYN8:1:1101:6901:6317 2:N:0:1
GGACTACTGGGGTTTCTAATCCTGTTTGCTCCCCACGCTTTCGAGCCTCAGTGTCAGTTACAGGCCAGAGAGCCGCTTTCGCCACCGGTGTTCCTCCATATATCTACGCATTTCACCGCTACACATGGAATTCCACTCTCCTCTCCTGCACTCAAGTCTACCAGTTTCCAATGCATACAATGGTTGAGCCACTGCCTTTTACACCAGACTTAATAAACCACCTGCGCTCGCTTTACGCCCAATAAATCCGG
+
CCCCCGGGGGGGCGCGGFFGFGGGGGFFGGGGGGGGGGGE@FD8CFG?FFGFFC,CFGGGGGGGGGGGGAD@GFCFEF<FFGGGGGEEGGGGGGGFCFGDFEFGG9<FEGFFCGG9FD7@CCFFGFFFFFGGFFGGGGDFGGGDGGDEG8BD@,DF@AEEGD,@CEGGFGFGC,,,3=AFGGDGCCDCCBCFFCFFGFGFFGFF5*;7<*+=7@FGGGGGFCAE=*-*-):;DCDCFDD*/5/97++9CD/
@M03364:276:000000000-BLYN8:1:1101:18262:6319 2:N:0:1
GGACTACTAGGGTTTCTAATCCTGTTTGCTCCCCACGCTTTCGCACCTGAGCGTCAGTCTTTGTCCAGGGGGCCGCCTTCGCCACCGGTATTCCTCCAGATCTCTACGCATTTCACCGCTACACCTGGAATTCTACCCCCCTCTACAAGACTCTAGCTGACCAGTTTCAAATGCAGTTCCCAAGTTAAGCTCGGGGATTTCACATCTGACTTAATCAACCGCCTGCGTGCGCTTTACGCCCAGTAATTCCG
+
CCCCCGGGGGGGGGGGGGGGGGGGGGGGGGGGGGGGGGGGGGGGGGGGGGGGGGGGGGGGGGGGGGGGGGGGGGGGGGGGGGGGGGGGGGGGFFGGGFGG9FGGG9FGGGEGGGGGGGGGGGGGGGGGGGGGGGGGGGGGGGGGGGGFGGGGGGGGGGGGGGGFFEFGGGFGGFGGFGGFFG?F=E;CFF,<EGGGDGGFFGGGAFCF:CCG7CDGFGGGBGFFFFFFDFFFGGG9FFCGGF?F7>FBFF*
@M03364:276:000000000-BLYN8:1:1101:9766:6326 2:N:0:1
GGACTACTGGGGTTTCTAATCCTGTTTGCTCCCCACGCTTTCGCACCTGAGCGTCAGTCTTCGTCCAGGGGGCCGCCTTCGCCACCGGTATTCCTCCAGATCTCTACGCATTTCACCGCTACACCTGGAATTCTACCCCCCTCTACGAGACTCTAGCTTGCCAGTTTCAAATGCAGTTCCCAGGTTGAGCCCGGGGATTTCACATCTGACTTAACAAACCGCCTGCGTGCGCTTTACGCCCAGTAATTCCG
+
CCCCCGGGGGGGGGGGDGGGGGGGGGGGGGGGGGGGGGGGGGGGGGGGGGGGGGGGGGGGGGGGGGGGGGGDGGGGGGGGGGGGEGGGGGGGGGGCGEGGGGGGGGGGGGGGGGGGGGGGGGGGGGGGGGGGGGGGCEDGGGGG9EFGGGGGGGGGGGGGGGGGGFGGGGCCGGGC;DFFC9FCC9>FGGFFGDEGGGGGGGGFCFDFGGGFDF7@D5FGDDD@DF>5<>DEGGF2@:EGC329C7@A7:9
@M03364:276:000000000-BLYN8:1:1101:6044:6328 2:N:0:1
GGACTACTGGGGTTTCTAATCCTGTTTGCTCCCCACGCTTTCGAGCCTCAGTGTCAGTTACAGTCCAGAGAGCCGCCTTCGCCACCGGTGTTCCTCCATATATCTACGCATTTCACCGCTACACATGGAATTCCACTCTCCTCTTCTGCACTCAAGCCTCCCAGTTTCCAATGACCCTCCCCGGTTGAGCCCGGGGCTTTCACATCAGACTTACGAAACCGCCTGCGCTCCCTTTACGCCCAATAAATCCG
+
CCCCCGG@;FGGGGGGGGDFGGGGGGGGGGGGGGGGGGGGGGGGGGGGGGC,CFGDGGGGGGG6EFFGDC<FGGGG+@CFGGG,B@FGGGGGGGGGG8<FGGGGGFGGGCGGGGGGGGGGGGGG9AFFGGGGGE,EE,,AEC88,CFCDFF=FDGG,+,,=CGGGGGCFGDFD,3@,1@C++@B@65<7DD54@C5EGGGFFG+1;CCCFGF+0*5**=?B5=(/A.5::):FC7)@0EDGF(77C*.:C7
@M03364:276:000000000-BLYN8:1:1101:11418:6332 2:N:0:1
GGACTACAAGGGTTTCTAATCCTGTTTGCTCCCCACGCTTTCGCACCTGAGCGTCAGTCTTCGTCCAGGGGGCCGCCTTCGCCACCGGTATTCCTCCAGATCTCTACGCATTTCACCGCTACACCTGGAATTCTACCCCCCTCTACGAGACTCTAGCTTGCCAGTTTCAAATGCAGTTCCCAGGTTGAGCCCGGGGATTTCACATCTGACTTAACAAACCGCCTGCGTGCGCTTTACGCCCAGTAATTCCG
+
CCCCCGGGGGGGGGGGGGGGGGGGGGGGGGGGGGGGGGGGGGGGGGGGGGGGGGGGGGGGGGGGGGGGGGGEGGGGGGGGGGGGGGGGGGGGGGGGGGGGGGGGGGGGGGGGGGGGGGGGGGGGGGGGGGGFGGGCDFECEGGGGGGDEGGGGGGGGGGGGGGGGGFGGGFGGGAFFGFGGGFDFFGGFGGGGDGGGGGGGGGGFGGC+;DFGD>FFFFGDDEFFF>FF>DFCGDFFFGEGBF4:7=AGG0
@M03364:276:000000000-BLYN8:1:1101:13000:6352 2:N:0:1
GGACTACCGGGGTTTCTAATCCTGTTTGCTCCCCACGCTTTCGCACCTGAGCGTCAGTCTTCGTCCAGGGGGCCGCCTTCGCCACCGGTATTCCTCCAGATCTCTACGCATTTCACCGCTACACCTGGAATTCTACCCCCCTCTACGAGACTCTAGCTTGCCAGTTTCAAATGCAGTTCCCAGGTTGAGCCCGGGGATTTCACATCTGACTTAACAAACCGCCTGCGTGCGCTTTACGCCCAGTAATTCCG
+
CCCCCGGGGGGGGGGGGGCFGGGGGGGGGGGGGGFGGGGGGGGGGGGGGGGGGDGGGGGGGGGGGGDGFGGGGGGGGGGGGGGGGGGGGGGGGGGGGGGGGGGGGGGGGGGGGGGGGGGGCC@FFGGGFDFFGGDDFGGGGGGGGFG6@EGGGGAEGGFGGGGFEGGGGG9EGGG?EGGGGFGFCGGGGGFCGGGDEGFGG7FG+0@FDDGFG70CDGFGFGF??:6D:>DFGGGFF?EGGF:FD>BACC2
@M03364:276:000000000-BLYN8:1:1101:5233:6353 2:N:0:1
GGACTACCAGGGTTTCTAATCCTGTTTGCTCCCCACGCTTTCGCACCTGAGCGTCAGTCTTCGTCCAGGGGGCCGCCTTCGCCACCGGTATTCCTCCAGATCTCTACGCATTTCACCGCTACACCTGGAATTCTACCCCCCTCTACGAGACTCTAGCTTGCCAGTTTCAAATGCAGTTCCCAGGTTGAGCCCGGGGATTTCACATCTGACTTAACAAACCGCCTGCGTGCGCTTTACGCCCAGTAATTCCG
+
CCCCCGGGGGGGGGGGGGGGGGGGGGGFGGGGGGGGGGGGGGGGGGGGGGGGGGGGGGGGGGGGDGGGGGGGGGGGGGGGGGGGGGGGGGGGGGGGGGGCDFGGGGGGGGGGGGGGGGGGGGGGFGGGGGGGGGGGGGGGGGGGCE?8@6EGFFFFGGGGGGFGGGFGGGFGG9FCFGGFGGGGGGGFGGGFEEDGCEGGGGFCCG++21>CDFGGGGGG:EEF6F>F6DFFGGGAFFGGGFFF=F=<CG<
@M03364:276:000000000-BLYN8:1:1101:15665:6361 2:N:0:1
GGACTACACGGGTTTCTAATCCTGTTTGCTCCCCACGCTTTCGCACCTGAGCGTCAGTCTTCGTCCAGGGGGCCGCCTTCGCCACCGGTATTCCTCCAGATCTCTAGGCATTTCACCGCTCCACCTGGAATTCTACCCCCCTCTACGACACTCTAGCTTGCCAGTTTCAAATGCAGTTCCCAGGTTGAGCCCGGGGATTTCACACCTGACTTACCAAACCGCCGGCGTTCGCTTTACGCCCAGTAATTCCG
+
CCCC8FDGFGEGGGGFGGFGDGGFEFGFFGFGGGGGGEFGGCFGGGEEEF,CFGEDFFCDFGGFGG7FCE>FG:CFGGG<FCFEGFGGFGFFGGA5E@BF,AEEGF,,49BAF5?FG@CE+@,AEGFGF<F8=DECCF8@8++6,C>3+@:=8C,@EG9,88;DFF>EDD;DFGC;,@EF9B?EG9,<<FGGGGCG5CC?FGG>)2*2;<FGF+01><CC>E5(,59>,7>B7//:F?G5*).?C*7)::*
@M03364:276:000000000-BLYN8:1:1101:25817:6371 2:N:0:1
GGACTACTAGGGTTTCTAATCCTGTTTGCTCCCCACGCTTTCGCACCTGAGCGTCAGTCTCCGTCCAGGGGGCCGCCTTCGCCACCGGTATTCCTCCAGATCTCTACGCATTTCACCGCTACACCTGGAATTCTACCCCCCTCTCCGAGACTCCAGCTTGCCAGTTTCAAATGCAGTTCCCAGGTTGAGCCCGGGGATTTCACTTCTGACTTAACAAACCGCCTGCGTGCGCTTTACGCCCAGTATTTCCG
+
CCCCCGG,EFGGGGGFFFDEGFCEFE<FGGGGGGCCFGEGGGGCF@CF8EEGGGFGG,CF,@FFFGGGF7FFBFFG@GGGGGGG@4CFG:FFGGAEEFF9BFGGDGFGEFDGGGGGFGGGGGCDEFFFFGGGGF;AE,6BEEGG,@>@CEGG?,@8FFEC8DFCG9EG:A;,@E,,,=<C,?D*?C>9C,,=?:>**=8A+2<:8;77+@CF7CFC:5A*)75(,<>@:BB)9><)*-CE5)()***.7*1
@M03364:276:000000000-BLYN8:1:1101:4108:6423 2:N:0:1
GGACTACTGGGGTTTCTAATCCTGTTTGCTCCCCACGCTTTCGCACCTGAGCGTCAGTCTTCGTCCAGGGGGCCGCCTTCGCCACCGGTATTCCTCCAGATCTCTACGCATTTCACCGCTACACCTGGAATTCTACCCCCCTCTACGAGACTCTAGCTTGCCAGTTTCAAATGCAGTTCCCAGGTTGAGCCCGGGGATTTCACATCTGACTTAACAAACCGCCTGCGTGCGCTTTACGCCCAGTAATTCCG
+
CCCCCGGGGGGGGGGGGGGGGGGGGGGGGGGGDGGGGGGGGGGGGGGGGGGFGGGGGGGGGGFGGGGGGGGGGGGGGGGGGGGGGGGGGDGGGGGGFGGGGGCGFFGGEGGGGGGGGGGGGGGGGGGGFDGGGGGGFGFGGGGGGFGCEEGGGGGGGGGFGGGGGGGFFGGGGGGEFGGGGGGGGGG?CFGGGGGG=CCFGGC7CGGGCFGFCFFFGGGGFGFFFF>D<>>EGGFAFFGGGFFFFGFFDD2
@M03364:276:000000000-BLYN8:1:1101:13095:6434 2:N:0:1
GGACTACTAGGGTATCTAATCCTGTTTGCTCCCCACGCTTTCGAGCCTCAGCGTCAGTTACAGACCAGAGAGCCGCCTTCGCCACTGGTGTTCCTCCATATATCTACGCATTTCACCGCTACACATGGAATTCCACTCTCCTCTTCTGCACTCAAGTCTCCCAGTTTCCAATGACCCTCCCCGGTTGAGCCGGGGGCTTTCACATCAGACTTAAGAAACCGCCTCCGCGCGCTTTACGCCCAATAAAGCCG
+
CCCCCGGGGGGGFFGDGFGGGGFGGGGGGGGGDFGGEGDGGG7FCBFGGGFG7FCGGGGFGGGGGGEGGGGGGGGGGGDGFD:FFGGGGFDFFA9FGBEFE@@FCAGAFGGGGGGGGEE>++9E>FA=F<?,AF;EFGECFGGGDACGGG8DD8=E@,@3=D@EF9DGG=FD8;FGGGGGDGE6FC6,@CFGGDE*CEFFGGGFFFD466D7=CFCCC8E)58?(;9.(25>GGF2*-*8C>0)7:*)09>
@M03364:276:000000000-BLYN8:1:1101:21227:6436 2:N:0:1
GGACTACAGGGGTTTCTAATCCTGTTTGCTCCCCACGCTTTCGCACCTGAGCGTCAGTCTTCGTCCAGGGGGCCGCCTTCGCCACCGGTATTCCTCCAGATCTCTACGCATTTCACCGCTACACCTGGAATTCTACCCCCCTCTACGAGACTCTAGCTTGCCAGTTTCAAATGCAGTTCCCAGGTTGAGCCCGGGGATTTCACATCTGACTTAACAAACCGCCTGCGTGCGCTTTACGCCCAGTAATTCCG
+
CCCCCGGGGGGGGGGGGGGGGGGGGGGGGGGGGGGGGGGGGGGGGGGGGGGGGGGGFGGGGGGGCEGGGGEGGGGGGGGGGGGGGGGGGGGGGGGGGGGFGGGGGGGGGGGDGGGGGCGGDGGGGGGGCGGGG9EFCGGG7C@?9DGGEGGGGD;FFG9DGFDFCF;FGGFFCFGGGGGGGGGGGGGGGGGFGGEGGG?CGGGCFD>FFGGGGCDFGDGGAEEFFF;B4@>BGGGFF0EEGF6?DD@AFG9
@M03364:276:000000000-BLYN8:1:1101:18705:6437 2:N:0:1
GGACTACAAGGGTTTCTAATCCTGTTTGCTCCCCACGCTTTCGAGCCTCAGCGTCAGTTACAGACCAGAGAGCCGCCTTCGCCACTGGTGTTCCTCCATATATCTACGCATTTCACCGCTACACCTGGAATTCCACTCTCCTCTTCTGCACTCAAGTCTCCCAGTTTCCAATGACCCTCCCCGGTTGAGCCGGGGGCTTTCACATCAGACTTAAGAAACCGCCTGCGCTCGCTTTACGCCCAATAAATCCG
+
CCCCCGGGGGGGGFEEFFGGFGGGGGGGGGCFGGGGGGGGGGGFGGGGGFGFEGGGGGGGGGGCFFGGGGFGGGGGGDEFGGGEGGGGGGEGGGGGGGGGGGGGGGGGGGGGGGGGGGDGGGGD,AEGEFEFGGGGGGGGGGGGFDGGCA8DCEEDFGEGGGGG@FDFGGGGGGG?FG?CCEGECE>6CGGE>CGGD5CGGGGGF8+;6DGFGDGF>FGGDE)31.1535:<5792=?GGGE1FCGB4CGD
@M03364:276:000000000-BLYN8:1:1101:19342:6456 2:N:0:1
GGACTACAAGGGTTTCTAATCCTGTTTGATCCCCACGCTTTCGCACATCAGCGTCAGTTACAGACCAGAAAGTCGCCTTCGCCACTGGTGTTCCTCCATATCTCTGCGCATTTCACCGCTACACATGGAATTCCACTTTCCTCTTCTGCACTCAAGTTTTCCAGTTTCCAATGACCCTCCACGGTTGAGCCGTGGGCTTTCACATCAGACTTAAAAAACCGCCTACGCGCGCTTTACGCCCAATAATTCCG
+
CCCCCGGGGGGGGGGGGGGGGGGGGGGGGGGGGGGGGGGGGGGGDGGGGGGGGGGGGGGGGGGGGGGGGGGGGGGGGGGGGGGGGGGGGGGGGGGGGGGGGGGGGDGGGGGGGGGGGGGGGGGGGGGGGGGGGGGGGGGGGGGGGGGGGGGGGGGGGGGGGFFGFGGGGGFDFGGGGGGGCFGGGGGFDGGDGDGGGFGGGGGGA7C57C>78CDDFGGG*9DDD4(85AED35DCF<EGG:?FGC46>>0
@M03364:276:000000000-BLYN8:1:1101:21332:6458 2:N:0:1
GGACTACTGGGGTTTCTAATCCTGTTTGCTCCCCACGCTTTCGAGCCTCAGTGTCAGTTACAGGCCAGAGAGCCGCTTTCGCCTCCGGTGTTCCTCCATATATCTACGCATTTCACCGCTACACATGGAATTCCACTCTCCTCTCCTGCACTCAAGTCTACCAGTTTCCAATGCATACAATGGTTGAGCCACTGCCTTTTACACCAGACTTAATAAACCACCTGCGCTCGCTTTACGCCCAATAAATCCGG
+
CCCCCGGFGGGGBFGGGGGGGGGGGGGGGGGGGGGGGGGGGGGFFGGGGGGFGGGGGGGGGGGGGGGG8EFGGGGGCEGGGGGGEFEG7FGGGFFGGGGFGGFGFFGGGGGFAFFGGGGGGGGGGAFGGGGGGGGGGG9FFFDFFGCGDGGGFGGG=,@3>DCFGECFGFGGGGGEFD99FFGFFCE8CD6CCFGGGGGGGGDFFG*CGCEG7+=9CFD,3=9@=@45@;E>FF7@?9C**:()*;+)2)1
@M03364:276:000000000-BLYN8:1:1101:18000:6483 2:N:0:1
GGACTACTGGGGTATCTAATCCTGTTTGCTCCCCACGCTTTCGCACCTGAGCGTCAGTCTTCGTCCAGGGGGCCGCCTTCGCCACCGGTATTCCTCCAGATCTCTACGCATTTCACCGCTACACCTGGAATTCTACCCCCCTCTACGAGACTCTAGCTTGCCAGTTTCAAATGCAGTTCCCAGGTTGAGCCCGGGGATTTCACATCTGACTTAACAAACCGCCTGCGTGCGCTTTACGCCCAGTAATTCCG
+
CCCCCGGGGGGGGGGGGFGGGGGGGGGGGGGGGGGGGGGGGGGGGGGFGDGGGGGGGGGGGGGGGGGGFGGGGGGDGGGGGGGGGGGGGGGGGGGGGGGGFFFGGGFGGGGGGGGGGGGGGGGGGGGGGGGGGGGGEGGGGGGGGGGCGEGGGGCFGGGGGGGGGGGGGFGFGGGFGGGGGGGGGGD,9FFGGGGGGGGCFGGGFGGGGGGFCGGGGGGGFGFFFF050:::7DCDFBGGGFB?FGFBG?0
@M03364:276:000000000-BLYN8:1:1101:25485:6484 2:N:0:1
GGACTACTGGGGTTTCTAATCCTGTTTGCTCCCCACGCTTTCGCACCTGAGCGTCAGTCTTCGTCCAGGGGGCCGCCTTCGCCACCGGTATTCCTCCAGATCTCTACGCATTTCACCGCTACACCTGGAATTCTACCCCCCTCTACGAGACTCTAGCTTGCCAGTTTCAAATGCAGTTCCCAGGTTGAGCCCGGGGGTTTCACATCTGACTTAACAAACCGCCTGCGTGCGCTTTACGCCCAGTAATTCCG
+
CCCCCGGGGGGGBB7FFGGFAFFGFGGGGGGGFGGCGGEGGCFGGEEFCFFGGGGGGGGGGFFFGFCFGD7:FFGEDF@FFEGGC=FFFGGFGGGGFFFAEFECFAFFC::4FDGGC+CEGGDFFGGGFGFGGFGGDFGGGGGGB,@EBG:C>EFFGC,6>:DGCE;FGGFBCG7@F9DF9>C5F,=CF788C54**33*:C<++*+3CFFFGGGGFGGE7E>B?44.(757C9<)6:G>*089>744>C*
@M03364:276:000000000-BLYN8:1:1101:20762:6487 2:N:0:1
GGACTACAGGGGTATCTAATCCTGTTTGCTCCCCACGCTTTCGCACCTGAGCGTCAGTCTTCGTCCAGGGGGCCGCCTTCGCCACCGGTATTCCTCCAGATCTCTACGCATTTCACCGCTACACCTGGAATTCTACCCCCCTCTACGAGACTCTAGCTTGCCAGTTTCAAATGCAGTTCCCAGGTTGAGCCCGGGGATTTCACATCTGACTTAACAAACCGCCTGCGTGCGCTTTACGCCCAGTAATTCCG
+
CCCCCGGGGGGGGGGGGGGGGGGGGGGGGGGGGGGGGGGGGGGGGGGGGFGGGGCGGGGGGGGGGGGGGGGGGGGGGGGGFGGGGGGGGGGGGGGGGGGGGGFGGGGGGGGGGGGGGGGGGGGGGGGEFCGCGGGGGGGGGGGGGGG>EGGGGGGGGGGGGGGGGFFGGGGGFGAFGGGGGGGGGGFGGGGGGGGGGGGGGGGGFFGGF7>FF@FFDFGGDGEFFFFF?@:B3DDBB0CEGF6<FFFAG**
@M03364:276:000000000-BLYN8:1:1101:25660:6534 2:N:0:1
GGACTACTAGGGTGTCTAATCCTGTTTGCTCCCCACGCTTTCGAGCCTCAGCGTCAGTTACAGACCAGAGAGCCGCCTTCGCCACTGGTGTTCCTCCATATATCTACGCATTTCACCGCTACACATGGAATTCCACTCTCCTCTCCTGCACTTAAGTCTCCCAGTTTCCAATGCACACAATGGTTGAGCCACTGCCTTTTACATCAGACTTAAGAAACCACCTGCGCTCGCTTTACGCCCAATAAATCCGG
+
@@@<@E8A9CEGG7FDFGGGFGGGGGGFDEF<DFEFFDC,F<C<DFFFGGGGGFGGG,CEFFGF@FGFAF8FGGGG:@CFGGG@FFGFGG<FF9=FGGDGGGDCE9A<F?FB5@FFFECEGGFG?GFCCAFFGFEFGGGD8DDGGCFFFCE=,4,@D9>FFGFGGGGADAEEGGAADEE+EFGFGEFGF,6,7DCEFFGC9?EFFFFGDGGGGC+533D5*?6B=4>*4@)25<>6;@CCE:;;77@);C9
@M03364:276:000000000-BLYN8:1:1101:20365:6553 2:N:0:1
GGACTACTGGGGTTTCTAATCCTGTTTGCTCCCCACGCTTTCGCACCTGAGCGTCAGTCTTCGTCCAGGGGGCCGCCTTCGCCACCGGTATTCCTCCAGATCTCTACGCATTTCACCGCTACACCTGGAATTCTACCCCCCTCTACGAGACTCTAGCTTGCCAGTTTCAAATGCAGTTCCCAGGTTGAGCCCGGGGATTTCACATCTGACTTAACAAACCGCCTGCGTGCGCTTTACGCCCAGTAATTCCG
+
CCCCCFGGGGGGGGGGGGGGGGGGGGGGGGGGGGGGGGGGGGGGGGGGGGGGGGGGGGGGGGGGGGGGGGGGGGGGGGGGGGGGGGGGGGGGGGFGGGGGGGGGFGGGGGGGGGGGGGGGGGGGGGGGGEFFGGFGGFGGGEGGCGGGGGGGGGGGFGGGGGGGGGCGGGGGGGGGGGGFGGGC?DGCFGGGG5CE5EFCCFGGFGGGCDDDGGGGGGGGFGFFFFFFFFFFGGCAFFGGGFBF=FFFGG<
@M03364:276:000000000-BLYN8:1:1101:16052:6566 2:N:0:1
GGACTACTCGGGTATCTAATCCTGTTTGATCCCCACGCTTTCGCACATCAGCGTCAGTTACAGACCAGAGAGCCGCCTTCGCCACTGGTGTTCCTCCATATCTCTGCGCATTTCACCGCTACACATGGAATTCCACTCTCCTCTTCTGCACTCAAGTTTCCCAGTTTCCAATGACCCTCCACGGTTGAGCCGTGGGCTTTCACATCAGACTTAAGAAACCGCCTACGCGCGCTTTACGCCCAATAATTCCG
+
CCCCCGGGGGGGGGGGGGGGGGGGGGGGGGGGGGGGGGGGGGGGGGGGGGGGGGGGGGGGGGGGGGGGGGGGGGGGGGGGGGGDGGGGGGGGGGGGGGGCGGGGFGGGGGGGGFGGFGGGEGGGFGGGGGGGGGGGGGGGGGGGGAC,=FGFGGGGGFGGDGGGFGGGGGGGGGGGGGGDCFDEGEGGGGGG@CGGDFDGGGGG;;:C7;C@FG+5BFGGDGE=(;25(>:BGGGE=;E7CB;>C*94DC*
@M03364:276:000000000-BLYN8:1:1101:21611:6600 2:N:0:1
GGACTACTGGGGTATCTAATCCTGTTTGCTCCCCACGCTTTCGCACCTGAGCGTCAGTCTTCGTCCAGGGGGCCGCCTTCGCCACCGGTATTCCTCCAGATCTCTACGCATTTCACCGCTACACCTGGAATTCTACCCCCCTCTACGAGACTCTAGCTTGCCAGTTTCAAATGCAGTTCCCAGGTTGAGCCCGGGGATTTCACATCTGACTTCACAAACCGCCTGCGTGCGCTTTACGCCCAGTAATTCCG
+
CCCCCGGGGGGDGGGGGGGGGGGGGGGGGGGGFGGGGGGGGFDGGGGGGGGGGGGGGGGFGGGGGGGGGEGGGGGGGGGGGGECCGGGFFGGGGGDFGGGFGGGGGGGGGGGGGFGGGGGGGGGGGGGGGGG9CFFF,DEGEGGGFGGE6EFGGGGGGGGGGGGFGGCCG,;AFFGEGGGG9?FGGFGGDFGGG5C5CFGGGGGFDD>FGF>+:FFGGGF>GEF(51;?F>DGDCAF1E:E)3?C78<GG*
@M03364:276:000000000-BLYN8:1:1101:18718:6605 2:N:0:1
GGACTACCCGGGTTTCTAATCCTGTTTGATCCCCACGCTTTCGCACATCAGCGTCAGTTACAGACCAGAAAGTCGCCTTCGCCACTGGTGTTCCTCCATATCTCTGCGCATTTCACCGCTACACATGGAATTCCACTTTCCTCTTCTGCACTCAAGTTCCCCAGTTTCCAATGACCTTCCTCGGTTGAGCCGAGAGCTTTTACATCAGACTTAAGAAACCACCTGCGCTCGCTTTACGCCCAATAAATCCG
+
CCCCCGFGGGGGFGECFFGGGGGGGGGGGGGGGGGGGGGGGGGDEGDGGGGGGGGGGGGGGGGGGGGGEFGGGGGGGGGGGGGDFGGGGGGGGGGGGGGGGDGGGGGGGGGGGGGGGGGGGGGGGGGGGGGGGGGGGGFGGGGGGGGGGGGGGGGGGGGGGGGGGGFGGGGGGGFGGGGGFGG>FGGGGCCGDEEEFGGGGGFFF>7DGGGG7DGCFGGGFGFF@F@E=?;?CCFFF2EGEE?F70@3C>C
@M03364:276:000000000-BLYN8:1:1101:19517:6638 2:N:0:1
GGACTACTGGGGTATCTAATCCTGTTTGCTACCCATGCTTTCGAGCCTCAGCGTCAGTTACAGACCAGACAGCCGCCTTCGCCACTGGTGTTCTTCCATATATCTACGCATTTCACCGCTACACATGGAGTTCCACTGTCCTCTTCTGCACTCAAGTTTCCCAGTTTCCGATGCACTTCTTCGGTTGAGCCGAAGGCTTTCACATCAGACTTAAGAAACCGCCTGCGCTCGCTTTACGCCCAATAAATCCG
+
CCCCCFGFGGGGGGGGGGGGGGGGGGGGGGGGGGGGGGGGGGGGGGGGGGGGGGGGGGGGGGGGGGGGGGGGGGGGGGGGGGGGGGGFFGGGGGEGFGGGGGGGGGGGGGGGGGGGGGGGGGGGGGGGGFG?FGGGGGGGGFGDGGGGGGGGFGGGEG9EDEGGGGGGDCEEGGGGGGGDGGGGGGGC8EGD6EGGGGGGGGGGFGGGGGF7FGFGGGGGFGFFFF9A2)?AGFG9F0C:C365DG=CGF3
@M03364:276:000000000-BLYN8:1:1101:10066:6688 2:N:0:1
GGACTACAGGGGTATCTAATCCTGTTTGCTCCCCACGCTTTCGCACCTGAGCGTCAGTCTTCGTCCAGGGGGCCGCCTTCGCCACCGGTATTCCTCCAGATCTCTACGCATTTCACCGCTACACCTGGAATTCTACCCCCCTCTACGAGACTCTAGCTTGCCAGTTTCAAATGCAGTTCCCAGGTTGAGCCCGGGGATTGCACATCTGACTTAACAAACCGCCTGCGTGCGCTTTACGCCCAGTAATTCCG
+
@CBCCGGFGGGGGGGGGGGGGFCFFGGCGGGFFGGGEGGGGGG;@FGFEDE;@@EFEFFGGDGGGG,CCFE:+FFGEGGGGGGGGGEGG@FFFFFDGDGEFD;F@FGGGFGCFFFDEEE>EGF8EFGFCEFGG99CDF3FEGGD9B?EGEEG6DFCCFCF88DFFB;>;FFFG>ACCF<ECC8DCCEGGGGDEEDEEGG*;@97A4C>C7:7@CCGF**:==DD?)-8:<5B<5D<=?AE5@8??*9)2**
@M03364:276:000000000-BLYN8:1:1101:7263:6720 2:N:0:1
GGACTACCGGGGTTTCTAATCCTGTTTGCTCCCCACGCTTTCGCACCTGAGCGTCAGTCTTCGTCCAGGGGGCCGCCTTCGCCACCGGTATTCCTCCAGATCTCTACGCATTTCACCGCTACACCTGGAATTCCACCCCCCTCTACGAGACTCAAGCCTGCCAGTTTCAAATGCAGTTCCCGGGTTGAGCCCGGGGATTTCACATCTGACTTAACAGACCGCCTGCGTGCGCTTTACGCCCAGTAATTCCG
+
CCCCCGGFFGGGGGGFFFGGGFFGFGGGGGFCFGEGGGGGGFGGGGGGGGDDFGCFGGGFFEFGGGGGGGGGGGGGGFDFFGGGGGGGGGGGGGGGGGGGGGGGGFGGGGGGGGFGDFCEGGGGGFGGGGGGGFFGCECGGECFFGGC@EEFGGGGC@DFGF?FGFFFGGFGGGGGGGGGG>:CF8EDCGG=5ECEGGCFFFGGFG7:CFGFCCFGCCFFEC>14>BFBFFFGG*)6(;:EEFFGGF>>72
@M03364:276:000000000-BLYN8:1:1101:8161:6737 2:N:0:1
GGACTACTCGGGTTTCTAATCCTGTTTGCTCCCCACGCTTTCGCACCTGAGCGTCAGTCTTCGTCCAGGGGGCCGCCTTCGCCACCGGTATTCCTCCAGATCTCTACGCATTTCACCGCTACACCTGGAATTCTACCCCCCTCTACGAGACTCTAGCTTGCCAGTTTCAAATGCAGTTCCCAGGTTGAGCCCGGGGATTTCACATCTGACTTAACAAACCTCCTGCGTGCGCTTTACGCCCAGTAATTCCG
+
CCCCCGGGGGGGGGGGGGGGGGGGGGGGGGGGGGGGGGGGFGGGGGGGFGGGGGGGGGFGGGFGGGGGGGGGGGGGGGGGGGGGGGGGGGGGGFGGGFGGFFFGGGGGGGGDGGGGGGGGGGFGGGGGGGGGGGGGGFGGCGEGGGGG7CCDGGGADAC8E>EGGGGGGFGGF9AFDFGGGGGGGGGGGGGGGGGGDEGGGGFGCGGFGGGGGGGG77FF):AD;F>ED>BEGGGAFB5CGF06C7@AGG*
@M03364:276:000000000-BLYN8:1:1101:16766:6785 2:N:0:1
GGACTACACGGGTTTCTAATCCTGTTTGCTCCCCACGCTTTCGCACCTGAGCGTCAGTCTTCGTCCAGGGGGCCGCCTTCGCCACCGGTATTCCTCCAGATCTCTACGCATTTCACCGCTACACCTGGAATTCTACCCCCCTCTACGAGACTCTAGCTTGCCAGTTTCAAATGCAGTTCCCAGGTTGAGCCCGGGGATTTCACATCTGACTTAACAAACCGCCTGCGTGCGCTTTACGCCCAGTAATTCCG
+
CCCCCGFGGGGGGGGGGGGGGGGGGGGGGGGGGGGGGGGGGGGGGGGGGGGGGGGGGGGGGGGGGGGGGGGGGGGGGGGGGGGGGGGGGGGGGGGGGGGGGGGGGGGGGGGGGGGGGGGGGGGGGGGGGGGGGGGGGGGDGGGGGGGGGGGGGGGGGGGGGGFFCDEGGGGGGGGGGGGGGGGGGGGGGGGGCGGG5CCGFGGGA6DGCGGGG7;:FGG=>GB1?FFFB:5<DDGFFFGCG@?FFF=>FG9
@M03364:276:000000000-BLYN8:1:1101:11857:6788 2:N:0:1
GGACTACTCGGGTTTCTAATCCTGTTTGCTCCCCACGCTTTCGCACCTGAGCGTCAGTCTTCGTCCAGGGGGCCGCCTTCGCCACCGGTATTCCTCCAGATCTCTACGCATTTCACCGCTACACCTGGAATTCTACCCCCCTCTACGAGACTCTAGCTTGCCAGTTTCAAATGCAGTTCCCAGGTTGAGCCCGGGGATTTCACATCTGACTTAACAAACCGCCTGCGTGCGCTTTACGCCCAGTAATTCCG
+
CCCCCGGGGGGGGGGGGGGGGGGGGGGGGGGGGGGGGGGGGGGGGGGGFGGGGGGGGGFGGGGGGGGFGGEGGGGGGGGGGGGGGGGGEEGGGFGGGGGGGGGGGGGGGGGGGGGGGGGGGGGGGGGGGGGGGGGGGGGGGGGGFGG6@EEFG9DEFFGG7FD?FFCFGGFF7FFFFGFD?GF8>9DCGFFCEGGDCEGG7>EFFFFDGFF7+;FFGGG*85BF;:9E?D55<<C<B1CEGE6;F=@:FC2
@M03364:276:000000000-BLYN8:1:1101:17614:6805 2:N:0:1
GGACTACTCGGGTATCTAATCCTGTTTGCTCCCCACGCTTTCGCACCTGAGCGTCAGTCTTTGTCCAGGGGGCCGCCTTCGCCACCGGTATTCCTCCAGATCTCTACGCATTTCACCGCTACACCTGGAATTCTACCCCCCTCTACAAGACTCTAGCTGACCAGTTTCAAATGCAGTTCCCAAGTTAAGCTCGGGGATTTCACATCTGACTTAATCAACCGCCTGCGTGCGCTTTACGCCCAGTAATTCCG
+
CCCCCGGGGGGGGGGGGGGGGGGGGGGGGGGGGGGGGGGGGGGGGGGGGGGGGGGGGGFGGGGGGFFGGGGGGGGGGGGGGGGGGGGGGGGGFFGGGGGGGGGDGGGGEFDFGGGGGGGGEGFFEGFGGGGGGGGGCFGEEGGFFC;?FGGGFCFCFGGG@FGGGGGDEFCCEFFFFF=FGEGGGGGCGF;EGGGG5CFFF8E:@CFGFCCCCFFGFGGFECB34A6)6AFF<C3<F:EGE@BFGGFACC0
@M03364:276:000000000-BLYN8:1:1101:8810:6807 2:N:0:1
GGACTACTCGGGTTTCTAATCCTGTTTGCTCCCCACGCTTTCGAGCCTCAGCGTCAGTTACAGACCAGAGAGCCGCCTTCGCCACTGGTGTTCCTCCATATATCTACGCATTTCACCGCTACACATGGAATTCCACTCTCCTCTTCTGCACTCAAGTCTCCCAGTTTCCAATGACCCTCCCCGGTTGAGCCGGGGGCTTTCACATCAGACTTAAGAAACCGCCTGCGCTCGCTTTACGCCCAATAAATCCG
+
CCCCCGGGGGGGGGGGGGGGGGGGGGGGGGGGGGGGGGGGGGGGGGGGGCFGGGGDGFGGGGGGGGGGFCGGGGGGGGGGGGGGGFGGGGGGGGGGGGGGGGGGCGGGGGGDGFGGGGEDGGGFEGGGFAAEDAFGGGGGGGGGFCFD9=EDFGGGFGFGCDGGGFDAFGGGGGCFCGGGGDEGGGEFDEGGGGGGGGGGF7?CCF>*88FFG7DG75EFDC>F?F@E0BEDDFF>FFGGGD?FGCFAGGG
@M03364:276:000000000-BLYN8:1:1101:22507:6830 2:N:0:1
GGACTACTGGGGTTTCTAATCCTGTTTGCTCCCCACGCTTTCGCACCTGAGCGTCAGTCTTCGTCCAGGGGGCCGCCTTCGCCACCGGTATTCCTCCAGATCTCTACGCATTTCACCGCTACACCTGGAATTCTACCCCCCTCTACGAGACTCTAGCTTGCCAGTTTCAAATGCAGTTCCCAGGTTGAGCCCGGGGATTTCACATCTGACTTAACAAACCGCCTGCGTGCGCTTTACGCCCAGTAATTCCG
+
CCCCCFCFGGFG@FGFGDGGGGCFGGGGGGGFGGEC7CGGGFGGGFEF<FFGEGGGGGGGFGGGG76E8@FGGEGGGGEFGFC:FDGDFCFFE9@E<DGEFEE?E?FFGGEGGFGGFEGCCFEGCFGGD@FGFFF9BDGGDGGFCFC>8E7CFGGFFGGGFGFFAFGGGGFEEEFGGGGGCFGGGGGGGGG>CCG5?EC6:D<:C4DFC7CCDCGFGC:FFGB?FF9B1@EBD3546(*:C><<F76<DC7
@M03364:276:000000000-BLYN8:1:1101:9733:6838 2:N:0:1
GGACTACTAGGGTATCTAATCCTGTTTGCTCCCCACGCTTTCGCACCTGAGCGTCAGTCTTCGTCCAGGGGGCCGCCTTCGCCACTGGTGTTCCTCCATATATCTACGCATTTCACCGCTACACATGGAATTCCACTCTCCTCTTCTGCACTCAAGTCTCCCAGTTTCCAATGACCCTCCCCGGTTGAGCCGGGGGCTTTCACATCAGACTTAAGAAACCGCCTGCGCTCGCTTTACGCCCAATAAATCCG
+
CCCCCGGGGGGGGGGGGGGGGGGGGGGGGGGGGGGGGGGGGGGGGGGGGGGGGGGGGGGGGGGGGGGGGGGGGGGGGGGGGGGGGGGG5BFGGGGGGGGGGGGGGGGGGGCEGGGGGGGGGGGGGGGGGFGGGGGGGGFFGGDFFFFAFGGGGGGGGGGGGGGGBFFGGGGFGGGGFGGGGGGGGGG6@CFGGCGEEGGGFGGGCGGG4CDFF:+:CGFGEG31(845;FFBD<FDB?EECB1>47@>GGD
@M03364:276:000000000-BLYN8:1:1101:10414:6850 2:N:0:1
GGACTACTGGGGTTTCTAATCCTGTTTGCTCCCCACGCTTTCGCACCTGAGCGTCAGTCTTTGTCCAGGGGGCCGCCTTCGCCACCGGTATTCCTCCAGATCTCTACGCATTTCACCGCTACACCTGGAATTCTACCCCCCTCTACAAGACTCTAGCTGACCAGTTTCCAATGCAGTTCCCAAGTTAAGCTCGGGGATTTCACATCTGACTTAATCAACCGCCTGCGTGCGCTTTACGCCCAGTAATTCCG
+
CCCCCGGGGGGGGGGGGFCFGGGGGGGGGGFGGGGGGGGGGGGGGGGGGGGGGGGGGGGGGGGGGGGGGGGGGGGGGGGGGGGGGGGGGGFFFFGGGGGGGGGGGD9FEGGGGGDGGGGG@BFGGGGGGDGFGGGGGDGGGGGGGGG9F68DGFAFCGFFGFCCCEGG,EFC7>7DFGGGFGFGGFFGGG??EGD=5CCF=@FCFGGGGGGGG7CCFCGGFGEFFF;5())<CDGBF?DGE>?F*>FAGD*
@M03364:276:000000000-BLYN8:1:1101:20196:6865 2:N:0:1
GGACTACAGGGGTTTCTAATCCTGTTTGCTCCCCACGCTTTCGAGCCTCAGTGTCAGTTACAGGCCAGAGAGCCGCTTTCGCCTCCGGTGTTCCTCCATATATCTACGCATTTCACCGCTACACATGGAATTCCACTCTCCTCTTCTGCACTCAAGTCTCCCAGTTTCCAATGACCCTCCCCGGTTGAGCCGGGGGCTTTCACATCGGACTTAAGAAACCGCCTGCGCTCGCTTTACCCCCAATAAATC
+
CCCCCGGGGGGGGGGGGGGGGGGGGGGGGGGGGGGGGGGGGGGGGGGGGGGFDGGGGGGGGGGGGGGGGGGGGGGGGGGGGGGGGGGGFGGGGGGGGGGGGGGGGGGGGGGGGGGGGGGGGGGGGGGGFFFFGGGGGGGGGGGGGGGGGGGGGGGGGGGFGFGGBFGGGGCGGGGGGGGGGGDEFGGGGGGGDGG>=EG,++1=:6***/:0;++3@*=*):87781)()))1>54/)<C*5(.9F@4C
@M03364:276:000000000-BLYN8:1:1101:16032:6867 2:N:0:1
GGACTACTGGGGTTTCTAATCCTGTTTGCTCCCCACGCTTTCGCACCTGAGCGTCAGTCTTCGTCCAGGGGGCCGCCTTCGCCACCGGTATTCCTCCAGATCTCTACGCATTTCACCGCTACACCTGGAATTCTACCCCCCTCTACGAGACTCTAGCTTGCCAGTTTCAAATGCAGTTCCCAGGTTGAGCCCGGGGATTTCACATCTGACTTAACAAACCGCCTGCGTGCGCTTTACGCCCAGTAATTCCG
+
CCCCCGGGGGGGGGGGGGGGGGGGGGGGGGGGGGGGGGGGGGGGGGGGGGGGGGGGGGGGGGGGGGGGGGGGGGGGGGGGGGGGGGGGGGGGGGFCGGGGGGGGGGGGEDGGGGGGGGGGGGGGGGGGGGGGGGGGGFFGGGGGGGGGGEGGGGGGFGGGGGGFGGGGGGFGGFGFGGGCGGGGGGGGGGGGGDEGGCC6CFGGFGGC>>FGFG=FGCEFBC>6@F>D?5DDGGGA?:EGG>:6FFF4:D2
@M03364:276:000000000-BLYN8:1:1101:14934:6880 2:N:0:1
GGACTACCGGGGTTTCTAATCCTGTTTGCTCCCCACGCTTTCGAGCCTCAGCGTCAGTTACAGACCAGAGAGCCGCCTTCGCCACTGGTGTTCCTCCATATATCTACGCATTTCACCGCTACACATGGAATTCCACTCTCCTCTTCTGCACTCAAGTCTCCCAGTTTCCAATGACCCTCCCCGGTTGAGCCGGGGGCTTTCACATCAGACTTAAGAAACCGCCTGCGCTCGCTTTACGCCCAATAAATCCG
+
CCCCCGGGGGGGGGGGGGGGGGGGGGGGGGGGGGGGGGGGGGGGGGGGGGGGGGGGGGGGGGGGGGGGGGGGGGGGGGGGGGGGGGGGGGGGGGGGGGGGGGGFGGGGGGGGGGGGGGGGGGGGGGGGFFFGGGGGGGFFGGGGGGGGGGGFFGGGGGGGGGGGGGGGFGGGGGGG?FGGDGGDGGGGGGFGEGGGGGGGGCFGFGGCGGGFGGGGGGGGFG>@05;DFEBFGGGFFFGGGFFFGGFAGGG
@M03364:276:000000000-BLYN8:1:1101:8371:6909 2:N:0:1
GGACTACAGGGGTTTCTAATCCTGTTTGCTCCCCACGCTTTCGCACCTGAGCGTCAGTCTTCGTCCAGGGGGCCGCCTTCGCCACCGGTATTCCTCCAGATCTCTACGCATTTCACCGCTACACCTGGAATTCTACCCCCCTCTACGAGACTCTAGCTTGCCAGTTTCAAATGCAGTTCCCAGGTTGAGCCCGGGGATTTCACATCTGACTTAACAAACCGCCTGCGTGCGCTTTACGCCCAGTAATTCCG
+
CCCCCGGGGGGGGGGGGGGGGGGGGGGGGGGGGGGGGGGGGGGGGGGGGGGGGGGGGGGGGGGGGGGGGGGGGGGGGGGGGGGGGGGGGEGGGGGGGDFEGFGGGFGGGGGGGGGGGGEGCGGGGGGGFGGGGGGGGFGGGGGGFGGEEGGGGGGGGGGGGFGGGGGGAFBGGGGDGGGGF9?FGGGGGGGGEGGGGDGGGFGGFGGFDGGGGDDG7*@F:EFFFFFF?D@BGGGFFFGGGFFFFFFFGG6
@M03364:276:000000000-BLYN8:1:1101:4335:6917 2:N:0:1
GGACTACTCGGGTATCTAATCCTGTTTGCTCCCCACGCTTTCGCACCTGAGCGTCAGTCTTCGTCCAGGGGGCCGCCTTCGCCACCGGTATTCCTCCAGATCTCTACGCATTTCACCGCTACACCTGGAATTCTACCCCCCTCTACGAGACTCTAGCTTGCCAGTTTCAAATGCAGTTCCCAGGTTGAGCCCGGGGATTTCACATCTGACTTAACAAACCGCCTGCGTTCGCTTTACGCCCAGTAATTCCG
+
CCCCCFGGGGGGGGGGGGGGFGGFGGGGGGGGGGGGFEGEGGGGGGEGCFGDFGGGGCDGGGGGGGGGGGGGGCCGEFGGGGGGGGGGGDGGGFGGG<FGGGGGGDGFGGGGGGDGEFGGGGGGCGGGGGGGGGC@=@FCECGGDEGG7CEFGGFCGGGGFGGGGGGGGGGGGGGGGGGGDCGGGGGC9DFGGGGD=CG?C7EFC<CGGGG>+;FD74EF8CEFD:>F().7C<D2=48CE><F7:FBGC6
@M03364:276:000000000-BLYN8:1:1101:25365:6921 2:N:0:1
GGACTACCAGGGTTTCTAATCCTGTTTGCTCCCCACGCTTTCGCACCTGAGCGTCAGTCTTCGTCCAGGGGGCGGCCTTCGCACCCGGTATTCTTCCGGATCTTTACGCATTTCACGGCTACACCTGAAATTCCACCCCCCTTTACGAGACGAAAGCCGCCCATTTTCAAATCAAGTTCCCGGGTGGAGCCCGGGGTTTTCACACTGAACTTAACGGCCCGCCGGCTGCCGTTTTGCGCCCATAAATCCCG
+
CCCCCGGGGGGGFGGFGFGFFGGGGFGGGGGGGGGGGGGG8FGGGGGGGGGGGGEGGGGGGGGGGGGGGGGDG++C+F<,4B++@+F++8B<F<,@,+8+48,,37,3B+FF<,,C,+3@:FGG8,@,@,@,3@AFGGGG7*,3,3***1***4>*?,**1**,7B;9CF++++++>+>E6BE*C***/BE*>CE8/8C=CC+*)*****2:D7**))2/):7(-)(0(.0.9C3(04E>*).0>*/-2**
@M03364:276:000000000-BLYN8:1:1101:27229:6938 2:N:0:1
CCGGCGGGGAGTGGAGATCAGTGAGGTAGTGTTTGGGTTGATGTCCAGTGCACGTGTAGTTTCTTTGCGTAATACTAGATCGTTAATCGTCGTCGATGCTCTGTCGGGGGAGCGGTGTCCAGTTGCGCGTCCATGCGCGTATGTCGCTCTTACTGCCCTAAACCCTGTATCATACATACTTCTACGTCAGCACACGTATCTCGTGTCATTATGATGTGTAGTGGTGAGAGTGGCAGTTGGTTCACGTAAAT
+
----,++++++-,,,,,,,,,,6,-,9,:9,6,:,6,B,6,,,<,,,,66,,,,9,,,,,,,,,<C<<+4,,:5,,,,,5,+4,:+<,+::7+++++,+,,A,96<>++++8CC+8+3,,83,,3,@@7:@*1@,,******,1,,**,=?+2++++*+*5++51=*++2++=+++++0+1C++,*0/**+3*02/2*+0*02*)19C:*****2*0*0+*3/()))))00****(.)0+/))**1),***
@M03364:276:000000000-BLYN8:1:1101:23746:6979 2:N:0:1
GGACTACTAGGGTTTCTAATCCTGTTTGCTCCCCACGCTTTCGCACCTGAGCGTCAGTCTTCGTCCAGGGGGCCGCCTTCGCCACCGGTATTCCTCCAGATCTCTACGCATTTCACCGCTACACCTGGAATTCTACCCCCCTCTACGAGACTCTAGCTTGCCAGTTTCAAATGCAGTTCCCAGGTTGAGCCCGGGGATTTCACATCTGACTTAACAAACCGCCTGCGTGCGCTTTACGCCAAGTAATTCCC
+
CCCCCGFGGGGGGGGGGGFGGGCFFGGGGGGGGGGGGGGEGFEFGEEGGGGGGGGDGGGGFGGGGGCFGGGGEGDGG,B9FFFGGGGEFGFGGGFFFFGF,AEGGFFFBCF@FGF,FEGE7C:A=?FFGE9FFFGGGGF=BGG=BDD8E6:CCC=DGGFFGGGG:EEFD;FGFDGCC7:,>>2><EFGGFCCE=EEEGD,;:FCAFFGCFFFFFGGGGGFDCB6?F0;337>5D*)*(22*03B::?2*:*
@M03364:276:000000000-BLYN8:1:1101:10336:6979 2:N:0:1
GGACTACTGGGGTTTCTAATCCTGTTTGCTCCCCACGCTTTCGCGCCTCAGCGTCAGTTGTCGTCCAGCAAGCCGCCTTCGCCACTGGTGTTCCTCCTAATATCTACGCATTTCACCGCTACACTAGGAATTCCGCTTGCCTCTCCGATACTCAAGGGGCACAGTTTTGAGAGCAGTTTATGGGTTGAGCCCCTAGATTTCACTCCCAACTTGCGCCTCCGCCTACACGCCCTTTACACCCAGTAAATCCG
+
CCCCCGGGGGGGGGGGGFGGGGGGGGGGGGGGGGGGGGGGGGGGGGGGGGGGGGGGGGGGGGGGGGGGGGGGGGGGGGGGGGGGGFGGGGGGGGFGGGGGGGGGGGGGGGGGGGDGGGGGGGGGGGG8FFGGGGCGGEGGGGGGGFECEGGGFDGGGGGGGGFDFGGGF>FF?FGGGGGGGGGGGGGGFGGG***:,;EG>C7+AFGF<C<F8CGGG5:EAED@FFFFFFFFG56;A?FCGA:FF7?9FD7
@M03364:276:000000000-BLYN8:1:1101:25864:7014 2:N:0:1
GGACTACCAGGGTTTCTAATCCTGTTTGCTCCCCACGCTTTCGCACCTGAGCGTCAGTCTTCGTCCAGGGGGCCGCCTTCGCCCCCGGTATTCCTCCAGATCTCTACGCATTTCACCGCTACACCTGGAATCCTACCCCCCTCTACGAGCCTCTAGCTTGCCAGTTTCAAATCCAGGTCCCAGGTTGAGCCCGGCGTTTTCACACCTGACTTAACCACCCGCCTGCTTGCGCTTCACGCCAAGTAATTCCG
+
CCCCAFCFFCGGGGC,CEF@FF,<CFFGFE9FG78+++BF,,868C:F,;;;6@C:BFEAF@,CFF@C87FBFC:E:F,C,B,,8:===FF,?FEF,==,,4C9;ECF7+487,,<:@:8C7B<,,:,,AE,:FFG8,@=88BCBD883+3*73,,,;@CC>,,7>E@ED,?,,45,,,44D:B:?FGEFG*?E*3**1ADG:;6C5**0++2+0*2***.*8(,.(*)5>3DG*660FFC.4**2*.:*2
@M03364:276:000000000-BLYN8:1:1101:12300:7022 2:N:0:1
GGACTACTAGGGTTTCTAATCCTGTTTGCTCCCCACGCTTTCGAGCCTCAGTGTCAGTTACAGGCCAGAGAGCCGCTTTCGCCTCCGGTGTTCCTCCATATATCTACGCATTTCACCGCTACACATGGAATTCCACTCTCCTCTCCTGCACTCAAGTCTCCCAGTTTCCAATGCACACAATGGTTGAGCCACTGCCTTTTACATCAGACTTAAGAAACCACCTGCGCTCGCTTTACGCCCAATAAATCCGG
+
CC<CCFEACEGGGGGGFFGGGFFDFGGEFGFGGGEGGGGGGGGGGGGFGGGGGE<FGGGGGGGFFGGGFGGGGGGGGGGGGEGGGFGGGGFF9CEFGGGGGDFGGFF@GGGGGGGGFB=@CGGEGEGFFGGGFGGGCFFGGGEFFE=DFG8DGGEDGF9DFGGGD=DF,6,6@EGGGGG+@D8DGCC8?E6F7EFFGCGGDCFFCC+9>9<+@CF>GG,,*@A2=>2*<AEFGGF4;@DEGF;4CF=?*:<
@M03364:276:000000000-BLYN8:1:1101:27670:7027 2:N:0:1
GGACTACTCGGGTTTCTAATCCTGTTTGCTCCCCACGCTTTCGAGCCTCAGCGTCAGTTACAGACCAGAGAGCCGCCTTCGCCACTGGTGTTCCTCCATATATCTACGCATTTCACCGCTACACATGGAATTCCACTCTCCTCTTCTGCACTCAAGCCTCCCAGTTTCCAATGACCCTCCCCGGTTGAGCCGGGGGCTTTCACATCAGACTGAAGAAACCGCCTGAGCTCGCTTAACGCCCAATAAATCCG
+
CCCCCGF,,CEGFDGCGFGGGGFGGGGGGG9FGGGGDGGGGGGGFGGGDEGGGGGGGEFFDDFCGGG?FEFDG8FCEFGGGGGGGGGCFFFGGGGGF8EDFGFGGGCFGGGGGGGGGGGGGGGGGGFGEFGGG?DFCCFGGGFG9;,=,EFG?DF8,=8,=EGGGGGAFFG>DFC,3,@CEECGGGECFGGDCEG>*C>FG8EFFGGG4?F*0*2;>7CF)C5(/),2)/).:7/)*,:8:@(7D:6):>)
@M03364:276:000000000-BLYN8:1:1101:26159:7030 2:N:0:1
GGACTACTAGGGTATCTAATCCTGTTTGCTCCCCATGCTTTCGTACCTCAGCGTCAGTATTAGGCCAGATGGCTGCCTTCGCCATTGGTATTCCTCCAGATATCTACGCATTTCACCGCTACACCTGGAATTCTACTATCCTCTCCCATACTCTAGCTTCCCAGTATCGAATGCAATTCCTAAGTTAAGCCCAGGGCTTTCACATCCGACTTAAGAAGCCGCCTACGCACGCTTTACGCCCAGTAAATCCG
+
CCCCCGGFGEEFGGGGGGGGGGGGFGGGGGGGGGGAFGGGGGG,6FFGGGFCFCGGGG9@6CA,EFGGF<,B<,BFGGGGGGGGC,CFG<FGFGGGG@BEF9EGGGGGGGGGGGGGFGGGDDGG8BFCEGGGG9EG9@@FGGGF888,,=8=D,EFC=@,@EGGG,ED+>EDGFGAEFGGC3,>FF==DE,6,DF>+@D,=DA+?D86>DGGGF+2++@:>EDFFFFF2BBDCC4AB@GGGF()=>FEGG:
@M03364:276:000000000-BLYN8:1:1101:16632:7033 2:N:0:1
GGACTACGGGGTATCTAATCCTGTTTGCTCCCCACGCTTTCGAGCCTCAGTGTCAGTTACAGGCCAGAGAGCCGCTTTCGCCTCCGGTGTTCCTCCATATATCTACGCATTTCACCGCTACACATGGAATTCCACTCTCCTCTCCTGCACTCAAGTCTCCCAGTTTCCAATGCACACAATGGTTGAGCCACTGCCTTTTACATCAGACTTAAGAAACCACCTGCGCTCGCTTTACGCCCAATAAATCCGG
+
CCCCCGGDGGGFFGFGGGGGGGGGGGGGGGGGGFGGGGGGFFFFGGGG8FGGGFGGGGGGGGGGGGGGGGGGGGGGEFFGEGGGGGGGGGGEGGGGGFGGGGGAFGGGGGGGGGGFEGGGG,FEGGGGGGGGGGGGFGGGGGGCFEFGGGFGGGGGGGGGGGGGGGGGGGGGGGCGGC+=DCFGGGFF?CFGG6:FGGGGGGG><97;DCFC>FCFGGGGFGAB2B4A@>EFDGFFFFGGG5;9FF6;D3
@M03364:276:000000000-BLYN8:1:1101:27524:7056 2:N:0:1
GGACTACACGGGTTTCTAATCCTGTTTGCTACCCATGCTTTCGAGCCTCAACGTCAGTTACAGACCAGACAGCCGCCTTCGCCACTGGTGTTCCTCCATATATCTACGCATTTCACCGCTACACATGGAGTTCCACGGTCCTCTTCTGCACTCAAGTTTCCCAGTTTCCGAGGCACTTCTTCGGTTGGCCCGAGGCCTTTACCATCAAACTTTAGAAACCCCCGCCCCCCGCTTTACCCCCAAGAAATCCG
+
CCCCCGG@<FCFGGGGGFE<EFFGGGGGGG9FFFG,CEFGFAB@FGGGFF,ECFGEGFGGF,E@EFGGGGFFGGGGGDEFCFEFEFGFG?ECF,9E<,,BFDGGFGFCC=FGGGDFDFE6CFFCFFG8==FFFFGG8@DBEGDGCEGAAF88D,ED@;,>DC8DA>CEA@C68BC8=@=D9E:6F+++,36*****4DB,++48+***+;*1+++2+BD6/*)(()(8.).)99D9*-3;5B1)9C5)201
@M03364:276:000000000-BLYN8:1:1101:22270:7064 2:N:0:1
GGACTACCAGGGTTTCTAATCCTGTTTGCTCCCCACGCTTTCGCACCTGAGCGTCAGTCTTCGTCCAGGGGGCCGCCTTCGCCACCGGTATTCCTCCAGATCTCTACGCATTTCACCGCTACACCTGGAATTCTACCCCCCTCTACGAGACTCTAGCTTGCCAGTTTCAAATGCAGTTCCCTGGTTGAGCCTGGGGATTTCACATCTCACTTAACAAACCGCCTGGGTGCGCTTTACGCCCAGTAATCCCG
+
CCCCCG@F<FFEEDCFEA,C@FEGGG,CFEF@FF<@@FFG@EF77FFG,;C@CFGFFEFGCGFFFC:C,8:7+FC:>FFGDGEEBBFEGCF<F,CA?,B5C<=EEDFGEEEEA<@BG?E>CFCGG6DFGGFGG<@D9E?E@EEC,EG8CCCFGCFF,,;,D8<3@>,>,>,@FA9,@CC,A,6*DDCCFGG,1*4=/:?CDGF@89=++=:F7+2+;4AF>538;)(;;D585>*)/2?**),9?77)*9*
@M03364:276:000000000-BLYN8:1:1101:8208:7069 2:N:0:1
GGACTACTAGGGTTTCTAATCCTGTTTGCTCCCCACGCTTTCGCACCTGAGCGTCAGTCTTCGTCCAGGGGGCCGCCTTCGCCACCGGTATTCCTCCAGATCTCTACGCATTTCACCGCTACACCTGGAATTCTACCCCCCTCTACGAGACTCTAGCTTGCCAGTTTCAAATGCAGTTCCCAGGTTGAGCCCGGGGATTTCACATCTGACTTAACAAACCGCCTGCGTGCGCTTTACGCCCAGTAATTCCG
+
CCCCCGGGGGGGGGGGGGGGGGGGGGGGGGGGGGGGGGGGGGGGGGGGFGGGGGGGGGGGGGGGGGGGGGGGGGGGGGGGGGGGGGGGGEGGFGGGGGGGGGGGGGGGGGGGGGGGGGGGCGGGGFGGGGGGGGGGGGGGGGGGGGGGGGGGGGGGGGFGGGGGGGGGAFEGGGGGDFGFEGFGG9FFGGGFCGGGCGGGGGGGAFGGGGGGFGGGGGGGFGFDDF><8>EFCDFAFFGGGFFFCD*6CF9
@M03364:276:000000000-BLYN8:1:1101:8675:7081 2:N:0:1
GGACTACTAGGGTATCTAATCCTGTTTGCTCCCCACGCTTTCGAGCCTCAGTGTCAGTTAAAGGCTAGAGAGCCGCTTTCGCCTCCGGTGTTCCTCCATATATCTACGCATTTCACCGCTACACATGGAATTCCACTCTCCTCTCCTGCACTCAAGTCTCCCAGTTTCCAATGCAAACAATGGTTGAGCCACTGCCTTTCACATCAGACTTAAGAAACCACCGGCGCTTGCTTTACGCCCAATAAAACCGG
+
B--A,EFEFGFGD<EEF<@ECFECFGGCDFFED@EC:FCGFGE@EB+B;CFFGGGADGCG,C<,@,;EEGEFC,+:@@@?BGFF@,@C+@=BFFD<<8FFFEF<4,,,=FECG9,,54@EGC=8E=,,?CAFFA,,C,@AEA8DC>E,,44?=,@@BF;4,,@,36@3,7,7,,,,3,,6,@@EFE?8,,,,,,,,@EF,+?@?A?DF@D5<B++249,A59*))30)/))+4=8*28**28@)C7+)197
@M03364:276:000000000-BLYN8:1:1101:5692:7092 2:N:0:1
GGACTACCGGGGTTTCTAATCCTGTTTGCTCCCCACGCTTTCGCACCTGAGCGTCAGTCTTCGTCCAGGGGGCCGCCTTCGCCACCGGTATTCCTCCAGATCTCTACGCATTTCACCGCTACACCTGGAATTCTACCCCCCTCTACGAGACTCTAGCTTGCCAGTTTCAAATGCAGTTCCCAGGTTGAGCCCGGGGATTTCACATCTGACTTAACAAACCGCCTGCGTGCGCTTTACGCCCAGTAATTCCG
+
CCCCCGGGGGGGGGGGGGGGFGGFGGGGGGGGGGGGGGGGGFGGGGGGGGGGGGGGGGGGGGGGGGGGGGGGGGGGGGGGGGGGGGGGGGGGGGGGGCDGGGGGGGGGGGGGGGGGGGGGGGGGGGGGGGGGGGGGGGGEGGGGGGGCEEGGGGGGFGFGGGGG<FGGGGGGGGGCGGGGGGGDFGGGGGGGDGGGCEGGGGGGFGGGGGGGGGFGGGFFFDFFBFBFBFDFGGGAFFDCGB?FFGF>GC2
@M03364:276:000000000-BLYN8:1:1101:26599:7098 2:N:0:1
GGACTACTAGGGTTTCTAATCCTGTTTGCTCCCCATGCTTTCTCACCTGAGCGTCAGTCTTCGTCCAGGGGGCCGCCTTCGCCACCGGTATTCCTCCAGATCTCTACGCATTTCACCGCTACACCTGGAATTCTACCCCCCTCTACGAGACGCTAGCTTGCCAGTTGCAACTGCAGTTCCCAGGTTGAGCCCGGGGATTTCACATCTGACTTAACACACCGCCTGCGTGCGCGCTACGCCCAGTAATTACG
+
@<@C<FFE9-<ECC;CCFGGDF<ECCEFFEGFFGF,CC<<AE,6,6EFGCF,6@6FCECEFGGFCFG?FB:FFBEGGGDGCG:=,=CFC:FE?<ECFFFFE,CEFCA<++=?D<C<FFEECG?F,,??=EGGF,=F,=+CCECFGGFCGG@6+@BEGGFFCF78DC,D6;,@?9@8,@EGGFFC?98EEF?:C*:=*:BF+=,=1;+;77+;7CFC*2;5)C)(4)2:;DB3))1(5188/>0/02/)**1
@M03364:276:000000000-BLYN8:1:1101:6519:7112 2:N:0:1
GGACTACAGGGGTTTCTAATCCTGTTTGCTCCCCACGCTTTCGCACCTGAGCGTCAGTCTTCGTCCAGGGGGCCGCCTTCGCCACCGGTATTCCTCCAGATCTCTACGCATTTCACCGCTACACCTGGAATTCTACCCCCCTCTACGAGACTCTAGCTTGCCAGTTTCAAATGCAGTTCCCAGGTTGAGCCCGGGGATTTCACATCTGACTTAACAAACCGCCTGCGTGCGCTTTACGCCCAGTAATTCCG
+
CCCCCGGGGGGGGGGGGGGGGGGGGGGGGGFGGGGGGGGGGGGGGGGG<FGGGGGGGGGGGGGGGGG<FDFGGGGGGGGGGGGGGGGGGEGGGC@FGGGGGGGGGGGGG:FEGGGGGGGGGGGGGGGGGFGGGGGFDFGGEEGG9EFGGGGCCDFCFGGGGGGGFFCFGGFCFGCGGGGDFFFCF>FFGGGGGGGGGGGGGGGGFFGC++:FG7:CDGGGFGFFF>>E0@DECG7A7(8CEBFFDGF<7C0
@M03364:276:000000000-BLYN8:1:1101:24825:7126 2:N:0:1
GGACTACTAGGGTATCTAATCCTGTTTGCTCCCCACGCTTTCGCACCTGAGCGTCAGTCTTTGTCCAGGGGGCCGCCTTCGCCACCGGTATTCCTCCAGATCTCTACGCATTTCACCGCTACACCTGGAATTCTACCCCCCTCTACAAGACTCTAGCCTGCCAGTTTCGGATGCAGTTCCCAGGTTGAGCCCGGGGATTTCACATCCGACTTGACAGACCGCCTGCGTGCGCTTTACGCCCAGTAATTCCG
+
CCCCCFGC@DFFGGGGGFGGGGGGGGGGGGGGGGGGGG:FCFE>FFGGGGEGGGGGGGGGGGCEFGGGG,@ECFGGGGGGGGGGGGGGGGGFGGGGGCFDFFGFGGGG:?FGFFGGGGGGGFGGGGGFFGGFGCGFFGFGGGEGGGA=DDCFGCFGFEGGGFFGFCFG@E58CFG7DEGDDFECFFGGGGGFEC8EE>GGDFGGFFGGGGGGF7476C=75EDB:F9B0)<5>CF9B:EGGDFFGGF:7:*
@M03364:276:000000000-BLYN8:1:1101:22391:7138 2:N:0:1
GGACTACTAGGGTTTCTAATCCTGTTTGCTCCCCACGCTTTCGCACCTGAGCGTCAGTCTTCGTCCAGGGGGCCGCCTTCGCCACCGGTATTCCTCCAGATCTCTACGCATTTCACCGCTACACCTGGAATTCTACCCCCCTCTACGAGACTCTAGCTTGCCAGTTTCAAATGCAGTTCCCAGGTTGAGCCCGGGGATTTCACATCTGACTTAACAAACCGCCTGCGTGCGCTTTACGCCCAGTAATTCCG
+
CCCCCGGGGGGGGGGGGGGGGGGGGGGGGGFGGGGGGGGGGGGGGGGGGGGGGGGGGGGGGGGGGGGG8FGDGGGGDGGGGGGGGGGGGGFGGGGGGGGGDGGGGCFGGGGCFGCCGGGGGGGCFDFDFFGFGGGGFCDEGGGGEGGDEGEGGGGGGGGGGEGFFDCGGGGGGG9F;EGFFGFGGGGFDGGGEGGG=EGFGFGGFGFGGGGCFGGGFGGCEDE@?FFFFFFFGCFFFFGEEDFFGGFBGG9
@M03364:276:000000000-BLYN8:1:1101:7183:7153 2:N:0:1
GGACTACCGGGGTATCTAATCCTGTTTGCTCCCCACGCTTTCGCACCTGAGCGTCAGTCTTCGTCCAGGGGGCCGCCTTCGCCACCGGTATTCCTCCATATATCTACGCATTTCACCGCTACACATGGAATTCCACTCTCCTCTTCTGCACTCAAGTCTCCCAGTTTCCAATGACCCTCCCCGGTTGAGCCGGGGGCTTTCACATCAGACTTAAGAAACCGCCTGCGCTCGCTTTACGCCCAATAAATCCG
+
CCCCCGGGGGGGGGGGGGGGGGGGGGGGGGGGGGGGGGGGGGGGGGGGGGGGGGGGGGGGGGGGGGGGGGGGGGGGGGGGGGGGGGGGGGGFGGGGGFGGGGGGGGGGGGCGGGGGGGGGGGGFGGGGFDFGFGGGGGGGGGGG@DFFEGGFCEFFD;FGCCFGFGDFGGGFGFGGGGGCEEGGGEGG?FFGEE>EGGFG=C+;FC?8CDGGC:CG77E=BG3(8>>F>>>EGDC9F?>EEFFFFF4<F91
@M03364:276:000000000-BLYN8:1:1101:10367:7160 2:N:0:1
GGACTACCCGGGTTTCTAATCCTGTTTGCTCCCCACGCTTTCGAGCCTCAGCGTCAGTTACAGACCAGAGAGCCGCCTTCGCCACTGGTGTTCCTCCATATATCTACGCATTTCACCGCTACACATGGAATTCCACTGTCCTCTTCTGCACTCAAGTTTCCCAGTTTCCGATGCACTTCTTCGGTTGAGCCGAAGGCTTTCACATCAGACTTAAGAAACCGCCTGCGCTCGCTTTACGCCCAATAAATCCG
+
CCCCCGGGGGGGGGGGGGGGGGGGGGGGGGGGGGGGGGGGGGGGGGGGGGGGGGGGGGGFGFGGGGG@FGGGGGGGGGGGGGEGGGFFFFGGGGGGGGGGGGGGGGGGGGEGGGCGGGGGGGGGGGGGFGGGGFCGFGGGGGGGGDFGGGGGGGGGGGGGGGGGGGGGGDCEGGDFGFDAFGGEGGGGFFGGC8>GGGGGGGGGFGGGGGGGCGGGGGG>DG:>DFFB13358*:7CDGGDE;5C>FFGG3
@M03364:276:000000000-BLYN8:1:1101:9611:7161 2:N:0:1
GGACTACCCGGGTTTCTAATCCTGTTTGCTCCCCACGCTTTCGCACCTGAGCGTCAGTCTTCGTCCAGGGGGCCGCCTTCGCCACCGGTATTCCTCCAGATCTCTACGCATTTCACCGCTACACCTGGAATTCTACCCCCCTCTACGAGACTCTAGCTTGCCAGTTTCAAATGCAGTTCCCAGGTTGAGCCCGGGGATTTCACATCTGACTTAACAAACCGCCTGCGTGCGCTTTACGCCCAGTAATTCCG
+
CCCCCGGGGGGGGGGGGGGGGGGGGGGGGGGGGGGGGGGGGGGGGGGGGGGGGGGGGGGGGGGGGGGGGGGGGGGGGGGGGGGGGGGGGGGGGGGGGGGFGGGGGGGCFEGGGGGGGGGGGGGGGGGG8FGGGGGGCGFGGDGG9E68EGGGGGAFGGGGGGGGFGGFCEGGGGGFFFGFFB,>CC66CFDGECG=*BGFGGGFC6DFGFGCF7DGGGFGEG><?FFFFFFFGD54@6EEG:3?DD?:>F*
@M03364:276:000000000-BLYN8:1:1101:8244:7161 2:N:0:1
GGAATACAGGGGTTTCTAATCCTGTTTGCTCCCCACGCTTTCGCACCTGAGCGTCAGTTTTCGTCCAGGGGGCCGCCTTCTCCACCGGTGTTCCTCCAGATCTCTACGCATTTCATCGCTTCATCTGGAATGCTATCCCCCTCTACGATACACTAGCTTGCCAGTTTCATCTGCAGTTCCCATGTTGAGCCCTGGGCTTTGTCTTCTGACTTAAGAAACCGCCTGCTGTCGCTTCACTCCCAGTAATTCCT
+
A9C-,C<,,C;FFGGFG9F9@FFEGF66C,,CFFF+@F:@F,,CCGCE<6,,8@FCFG,CEGGGDGGF,6++6+@C:7FF,55E,:>:F+8BA,,BFFF,=<E?E954@:+4FFC,,4=D++9,8;,A,,C,79,,,83AE?++3>E+++3+3,,6@D;88,3:,87,@,,,5,@EFFD:,@,,7,@,,,33,4**,22,3+,++5++=+;:7++++*,,256;2=;))28:*954=.<<*836+37)1C+
@M03364:276:000000000-BLYN8:1:1101:21877:7172 2:N:0:1
GGACTACCGGGGTTTCTAATCCTGTTTGCTCCCCACGCTTTCGCACCTGAGCGTCAGTCTTCGTCCAGGGGGCCGCCTTCGCCACCGGTATTCCTCCAGATCTCTACGCATTTCACCGCTACACCTGGAATTCTACCCCCCTCTACGAGACTCTAGCTTGCCAGTTTCAAATGCAGTTCCCAGGTTGAGCCCGGGGATTTCACATCTGACTTAACAAACCGCCTGCGTGCGCTTTACGCCCAGTACTTCCG
+
CCCCCFGDFGGG@CGFEFGGFFGFGGGGGGGFGDE:FGCGGGGGGEFGGGGGGGGGGFAAFFGFCGGGAFGGGGGGCFEGGFFEGFGFCGGFFGFFF8EFFGGGGGGFGGDGGGGGGGGGEFGG@=FFFFFGFFEGF@GGG>EGGGF6EEDFGFFGGGGGGFFFFC@GFGCEC9>F,=DC<D?:FCFCGGGGG5CE5>FFFDFG7>;FDGGGGGGFFDF53=>2:FBE0BFFCG3)*(2:EF??7*9<GG<
@M03364:276:000000000-BLYN8:1:1101:19075:7173 2:N:0:1
GGACTACCAGGGTTTCTAATCCTGTTTGCTCCCCACGCTTTCGAGCCTCAGCGTCAGTTACAGACCAGAGAGCCGCCTTCGCCACTGGTGTTCCTCCATATATCTACGCATTTCACCGCTACACATGGAATTCCACTCTCCTCTTCTGCACTCAAGTCTCCCAGTTTCCAATGACCCTCCCCGGTTGAGCCGGGGGCTTTCACATCAGACTTAAGAAACCGCCTGCGCTCGCTTTACGCCCAATAAATCCG
+
CCCCCGFGGGGGGFEGGGGGGGGGGGGGGGDGGGFDFEGGGGGGGGEFFFGGGGGGGGGGGGGGGGGGGGGGGGGGGGGGGGGGGGGGGGGGGGGFGGGGGGGGFGGFGG:FFGGGGFGGEGGGGGGGGCGGGGGGGGGGGGGGFEDFFGGGGGFGGGCEGGGGGFFGCGFGFCFF=CGGDGGGGGGGGGFGECEEE:CGGGF>@8:C4CCFG+++;*3AEGF;3)3>>FDFGGCAF0CGGF:F6CFFGD)
@M03364:276:000000000-BLYN8:1:1101:3254:7174 2:N:0:1
GGACTCAAGGGTTTCTAATCCTGTTTGCTCCCCACGCTTTCGCACCTGAGCGTCAGTCTTCGTCCAGGGGGCCGCCTTCGCCACCGGTATTCCTCCAGATCTCTACGCATTTCACCGCTACACCTGGAATTCCACCCCCCTCTACGAAACTCAAGCCTGCCAGTTTCAAATGCAGTTCCCTGGTTTAGCCCGGGGATTTCACATCTGACTTAACAGTCCGCCTGCGTTCGCTTTACGCCCAGTAATTCCG
+
CCCCCGGGGGG-FFDGGGGFFEDCFF86C,EFGGGGGGGGF:CF6FFFDC8F+@FE<@FGGD6BFFGGC7FCGGDGEGGFFGGGF+FBF=FFF<EGG,FFGGGFCCGGCGGFGGCFE7+@F?EGGGGGGGGFG9ECGEE@+6@8EG6,B@;;,DCFFCFFGCEEGCF,3@FC,79<ECFF,6>,2,55,?DGDEGCG*?FFG?1=CCFGC:CCG7>+;?EBC)87),)-8>DCFFFD<>E5)4@CC4>FF
@M03364:276:000000000-BLYN8:1:1101:26039:7199 2:N:0:1
GGACTACCGGGGTTTCTAATCCTGTTTGCTCCCCACGCTTTCGCACCTGAGCGTCAGTCTTCGTCCAGGGGGCCGCCTTCGCCACCGGTATTCCTCCAGATCTCTACGCATTTCACCGCTACACCTGGAATTCTACCCCCCTCTACGAGACTCTAGCTTGCCAGTTTCAAATGCAGTTCACAGGTTGAGCCCGGGGATTTCACATCTGACTTAACAAACCGCCTGCGTGCGCTTTACGCCCAGTAATTCCG
+
CCCCCGGFG7CFGCFGGGGGGGGGGC,CEFFEFGGCFGGGFFGG7:FCGFGGDFDGEGGGGGGGGGGGGGE@FCCEGGGGGGFEC=FDG@FBFFG<FFGBEFECG9FGDG::,AAEEB:CGGCG8:FFBFDCFGGEFGGDECEFGG6>C:CCFEGGGGGG7DEGD;B,<DFC7>;DGGG,<D9=<CEFG78***4CCC6CCCECAGF:+723;:C+25C===BFFF>FFFBB<D<A??E8:58?CGF>GGC
@M03364:276:000000000-BLYN8:1:1101:21070:7218 2:N:0:1
GGACTACACGGGTATCTAATCCTGTTTGCTCCCCACGCTTTCGCACCTGAGCGTCAGTCTTCGTCCAGGGGGCCGCCTTCGCCACCGGTATTCCTCCAGATCTCTACGCATTTCACCGCTACACCTGGAATTCTACCCCCCTCTACGAGACTCTAGCTTGCCAGTTTCAAATGCAGTTCCCAGGTTGAGCCCGGGGATTTCACATCTGACTTAACAAACCGCCTGCGTGCGCTTTACGCCCAGTAATTCCG
+
CCCCCGFGGGGGGGGGGAGGGGGFGGGGGGGGGGGGEGGGGGGGGGGGGGGGGGGGGGGGGGGGGGGGGGGGGGGGGGGGGGGGGGGGGGGGGGGGGFGGFFGGGGGGGGDFGGGGGGGGGGGGGGGGGGGGGGGGGGGGGGGGGGGDCEEGFGGGGGGFG8,@FGDGGGGGGGGGCGGGGGGGGGF7FFEECGGDGGGGGGGGFG7FFGGG7CC@FFGFDGFFBF051>:>C<3<F0:CE3:FFG?<FG*
@M03364:276:000000000-BLYN8:1:1101:3664:7219 2:N:0:1
GGACTACAGGGGTATCTAATCCTGTTTGCTCCCCACGCTTTCGCACCTGAGCGTCAGTCTTCGTCCAGGGGGCCGCCTTCGCCACCGGTATTCCTCCAGATCTCTACGCATTTCACCGCTACACCTGGAATTCTACCCCCCTCTACAAGACTCTAGCTTGCCAGTTTCAAATGCAGTTCCCAAGTTAAGCCCGGGGATTTCACATCTGACTTAACAAACCCCACGCGTGCGCTTTACGCCCGGTAATTCCG
+
CCCCCGGGGGGGGCFFGGGGGGGGGGGGGG<FGGGEGCGGGGGGGGE<CFFDGGC@@F@EFAFGEGEGGGDEGGDCFGGEGGG>E<=FFFFGGGE9,AFDF@,CFGFDFGGGFFGGGG++6CDEFCF,>,FFEDCFD,@>CEGGCFA@D8FGCE9<EG,,4,E?GGGDFAF97,,@,,,33,4DF9E,96,;**=5/B8,+4=@6*:++22;:++3>FGC.:)(.21>1)7)75C<F0*:E)4>3C*6:**
@M03364:276:000000000-BLYN8:1:1101:21930:7262 2:N:0:1
GGACTACCGGGGTATCTAATCCTGTTTGCTCCCCACGCTTTCGCACCTGAGCGTCAGTCTTCGTCCAGGGGGCCGCCTTCGCCACCGGTATTCCTCCAGATCTCTACGCATTTCACCGCTACACATGGAATTCCACTCTCCTCTCCTGCACTCAAGTCTCCCAGTTTCCAATGCACACAATGGTTGAGCCACTGCCTTTTACATCAGACTTAAGAAACCACCTGCGCTCGCTTTACGCCCAATAAATCCGG
+
CCCCCGFFGGGGGGGGGGGGGGGGGGGGGGGGGGGGGGGGGGGGGGGGGGGGGGGGGGGGGGGGGGGGGCFGGGGGGGGGGGGGGGGGGGGGGGGGGGGGGGGGGGGGGGGGGGGGGGGGGGGGGGGGFFDFGGGGGGFFGGGGFGGGGGGGGGGGEAFGFGGGGGGF,BBGGGGGGGGGGF?EGGGEGFFFGGG<FGGGGGDGF0CCDGFFFGFFCFEGFGFF;D@D?3BDGGFCB?CEE@:FCGFFGGG
@M03364:276:000000000-BLYN8:1:1101:14051:7266 2:N:0:1
GGACTACCGGGGTTTCTAATCCTGTTTGCTCCCCACGCTTTCGCACCTGAGCGTCAGTCTTCGTCCAGGGGGCCGCCTTCGCCACCGGTATTCCTCCAGATCTCTACGCATTTCACCGCTACACCTGGAATTCTACCCCCCTCTACGAGACTCTAGCTTGCCAGTTTCAAATGCAGTTCCCAGGTTGAGCCCGGGGATTTCACATCTGACTTAACAAACCGCCTGCGTGCGCTTTACGCCCAGTAATTCCG
+
CCCCCGGGGGGGGGGCGGGGGGGGGGGGGGFFGGGGGGGGGGGGGGGFGGGGGGGGGGGGGGGGGCGGFGGGGGGGGGGGGGGEGGGGGDGGGGGGGGGGGGGGGGGGGGGGGFEGGGGGGGGGGGGGGGGGFGGGGGGGGGGGGGGGGGGGGGGGGGGGFGGGGGGGGGGGGGGGGGGGGGGGGGGDGGGGEGGGDGF?FFGDACCCFFFGGGFGGGGG3CEB:@>BBFFBDGG2BBCE5)4FGGF>GC2
@M03364:276:000000000-BLYN8:1:1101:12143:7278 2:N:0:1
GGACTACAAGGGTTTCTAATCCTGTTTGCTCCCCACGCTTTCGCACCTGAGCGTCAGTCTTCGTCCAGGGGGCCGCCTTCGCCACCGGTATTCCTACAGATCTCTACGCATTTCACCGCTACACCTGGAATTCTACCCCCCTCTACGAGACTCTAGCTTGCCAGTTTCAAATGCAGTTCCCAGGTTGAGCCCGGGGATTTCACATCTGACTTAACAAACCGCCTGCGTGCGCTTTACGCCCATTACTTCCG
+
-CA@CFE@FGC;E<FGDFEE9FFFE@,CFDFE@FFEFGC@DFEC@CFFGFEGEGGGGGGGGGFEBF7FFG7:F@F=6B:E<FCFGGGGGGGGGG9,C?FA,?EFF,E=F:C79EGFD?FE@C@FF8FGGGGGGFGGG8FGGDEG9EE6C++=DFFCGGGC8@,3@@DFFD;;2;DC<,,=DFE>>FG6,2?;*=88EGGGDFF77F7D7CDDC+070;E:3*=;?F@F0>EDC3C29:G::)(1:*0)2:*
@M03364:276:000000000-BLYN8:1:1101:19414:7282 2:N:0:1
GGACTACTAGGGTTTCTAATCCTGTTTGCTCCCCACGCTTTCGCACCTGAGCGTCAGTCTTCGTCCAGGGGGCCGCCTTCGCCACCGGTATTCCTCCAGATCTCTACGCATTTCACCGCTACACCTGGAATTCTACCCCCCTCTACGAGACTCTAGCTTGCCAGTTCCAAATGCAGTTCCCAGGTTGAGCCCGGGGATTTCACATCTGACTTAACAAACCGCCTGCGTGCGCTTTACGCCCAGTAATTCCT
+
A@<BCFEFFGGGGFGFGG@FGDCFGGGGGGGCCCE@FF7FDF:C@FCFG@CFEGG,@FEFGGGGCFGG8C:@7@=F>?F?DE7?44CFFGFCGA,EBAE99==5CE,A7FFCGFA?5?C8==E<EFGGA<DDCC9,68>@>CGGG;@+88E8CD@DCFA?7CF8FE,@,3EFG;<DEE:AGCGFFGFGGC:EGEGDDGG9:CGG+>DC7+;@@C+;>4*A:E:;3A(08B559D*6?:8**54<:*/):>0
@M03364:276:000000000-BLYN8:1:1101:13013:7285 2:N:0:1
GGACTACCGGGGTTTCTAATCCTGTTTGCTCCCCACGCTTTCGCACCTGAGCGTCAGTCTTCGTCCAGGGGGCCGCCTTCGCCACCGGTATTCCTCCAGATCTCTACGCATTTCACCGCTACACCTGGAATTCTACCCCCCTCTACGAGACTCTAGCTTGCCAGTTTCAAATGCAGTTCCCAGGTTGAGCCCGGGGATTTCACATCTGACTTAACAAACCGCCTGCGTGCGCTTTACGCCCAGTAATTCCG
+
CCCCCGGGGGGGGFGGGGGGGGGGGGGGGGFG@FGEDGGGGGGGDGGGFGGGGGGGGEGGFGGGGGGGCDGGGGGGGFGGGGGGG?FGGDGGF<EFGGGGGGFGGGGGGGGGGGGGGGGGGGGCCGFFC8FFGGGGAECGGGGGGGG8C5*=DEFGGGFEGGCFFCC@:FGGGGF?FFG:9FGGGEG66F6@:EGGGGGGGFCCAFGDCFGGGGGGGGG5:=73<F9:?BEFDDFFF<;?:>3FGFFAGG>
@M03364:276:000000000-BLYN8:1:1101:10153:7302 2:N:0:1
GGACTACTAGGGTATCTAATCCTGTTTGCTCCCCACGCTTTCGCACCTGAGCGTCAGTCTTTGTCCAGGGGGCCGCCTTCGCCACCGGTATTCCTCCAGATCTCTACGCATTTCACCGCTACACCTGGAATTCTACCCCCCTCTACAAGACTCTAGCTTGCCAGTTTCAAATGCAGTTCCCAAGTTAAGCTCGGGGATTTCACATCTGACTTAACAAACCGCCTGCGTGCGCTTTACGCCCAGTAATTCCG
+
CCCCCGGGGGGGGGGGGGGGGGGGGGGGGGGGGGGGGGGGGGGGGGGGGCGGGGGGGGGGGGGGGGGGGGGGGGGGGGGGGGGGGFDGGGGFGGGGGGGGGGGGGGGGGGGGGGGGGGGGGGGGGGGGFGGGGGGGGGFGGGGGGGGGGGGGGGGGGGGGGGGGGGGGGGFGG;CFGFFGGFFGGGGCEAFGGGGGGGGGGGGFFCCFGGGGGGGGGFGGFGDFDABFFABFDGDDFFGGGF?F7:FDGG*
@M03364:276:000000000-BLYN8:1:1101:13919:7312 2:N:0:1
GGACTACTCGGGTTTCTAATCCTGTTTGCTCCCCACGCTTTCGCACCTGAGCGTCAGTCTTCGTCCAGGGGGCCGCCTTCGCCACCGGTATTCCTCCAGATCTCTACGCATTTCACCGCTACACCTGGAATTCTACCCCCCTCTACGAGACTCTAGCTTGCCATTTTCAAATGCAGTTCCCAGGTTGAGACCGGGGATTTCACATCTGACTTAACAAACCGCCTGCGTGCGCTTTAGGCCCAGTAATTCCG
+
CCCCCFFCFECGFGGGGGGGGCGGGGDFFGGGGGGEEGGGGGEGGCG<EEFFGFG@GGGGFFDF:BFGFG7@7FGEEBFGGGFGGGGGE:CFD<FFGGGGGGG<4ACFEGGGFFGDDFFG>:?=EGFF<<FFAD;,,DF:EEEDC;>++@>CDFF7ECFC8CA,3@E@CE;;,@FG;CFC6DFC>D87<,?57CEE5ECFCFGG6C7CG:DGDCFGG4*=;2:?(44@(7>>DGG)*.0C77<?F:?)?C*
@M03364:276:000000000-BLYN8:1:1101:16481:7341 2:N:0:1
GGACTACTGGGGTTTCTAATCCTGTTTGCTCCCCACGCTTTCGCACCTGAGCGTCAGTCTTCGTCCAGGGGGCCGCCTTCGCCACCGGTATTCCTCCAGATCTCTACGCATTTCACCGCTACACCTGGAATTCTACCCCCCTCTACGAGACTCTAGCTTGCCAGTTTCAAATGCAGTTCCCAGGTTGAGCCCGGGGATTTCACATCTGACTTAACAAACCGCCTGCGTGCGCTTTACGCCCAGTAATTCCG
+
CCCCCGGGGGGGGGGGGGGGGGGGGGGGGGGGGGGGGGGGGGGGGGGGGFGGGGFEFGGGGFGGFGGGGGGGGGGGGGGGFGGGGGGGGGGGGGFGGFGGGGGGGFGGGGGGGFGGGGGGGGGGGGGGFFGGGGGGAFGGGCEFCF++@@EFGCFFGEECGG9DGGF9CGGGC;F?DCFFFFFGGGGGGGGGGGGGDGGCFGGGA6;:+:CFFC7DC;CGD=B0(>>:())0CDG2@1CEC:207>B<F22
@M03364:276:000000000-BLYN8:1:1101:14046:7348 2:N:0:1
GGACTACCCGGGTATCTAATCCTGTTTGCTCCCCACGCTTTCGAGCCTCAGCGTCAGTTACAGACCAGAGAGCCGCCTTCGCCACTGGTGTTCCTCCATATATCTACGCATTTCACCGCTACACATGGAATTCCACTCTCCTCTTCTGCACTCAAGTCTCCCAGTTTCCAATGACCCTCCCCGGTTGAGCCGGGGGCTTTCACATCAGACTTAAGAAACCGCCTGCGCTCGCTTTATGCCCAATAAATCCG
+
CCCCCGGGGEEGGGGGGGGGGGGGGGGGGGGGGGGGGGGGGGGGGGGGGGGGGGDFGGGGGGGGGGGGGGGGGGGGGGGGGGGGGGGGGGGGFGGGGCFGGGGGGCGFGGGGGGGGGGGGCFGGGGGGFFGGGGGGFFGGGGGGGFGGGFGGGFGGGFFGGGGGFGGGGGFGGFFFFFGGGGGGGGGGGGGGGEGGGEFGGGGGA;?FGGCGGGGGFFFGFGFFFF@>(=BFGF<AFFGGGF?FGGFFGGD
@M03364:276:000000000-BLYN8:1:1101:11919:7410 2:N:0:1
GGACTACTCGGGTTTCTAATCCTGTTTGCTCCCCACGCTTTCGCACCTGAGCGTCAGTCTTCGTCCAGGGGGCCGCCTTCGCCACCGGTATTCCTCCAGATCTCTACGCATTTCACCGCTACACCTGGAATTCTACCCCCCTCTACGAGACTCTAGCTTGCCAGTTTCAAATGCAGTTCCCAGGTTGAGCCCGGGGATTTCACATCTGACTTAACAAACCGCCTGCGTGCGCTTTACGCCCAGTAATTCCG
+
CCCCCGGGGGGGGGGGGGGGGGGGGGGGGGGGGGGGGGGGGGGGGGGGGGGGGGGGGGGGGGGGGGGGGGGGGGGGGGGGGGGGGGGGGGGGGGGGGGGGGGGGGGGGGEEFFGGGGGGGEEGGGGGGGGGFFGG9FGGGGGGGCGFCCECFGFGGGGFGGGGGGGFGGGGGGCCEGGGGGGGGGFGGGGGGGGGDGGGGD:@DF7@FFGGGGGGGGGGFDGEFFFBF0BF>GGGBFFGGGB09:*99FG7
@M03364:276:000000000-BLYN8:1:1101:24404:7432 2:N:0:1
GGACTACAAGGGTTTCTAAGCCTGTTCGATCCCCACGCTTTCGTGCCTCAGCGTCAGACCGGAGCCGGTAGGCTGCCTTCGCAATCGGAGTTCTGCGCAATATCTATGCATTTCACCGCTACACTGCGCATTCCGCCTACTTCTCTCCGTCTCTAGTCACACAGTTTCAACGGCTCGCCGGAGTTGAGCCCCGGGCTTTTACCGCTGACTTACATGACCGCCTACGCACCCTTTAAACCCAATAAATCCGG
+
CCCCCGGGGGGGGGGGGGGGGGGGGGGGGGGGGGFGGGGGGGGGGGGGGGGGGGGGGGGGGGGEGGGGGGGGGGGGGGGGGGGGGGGGGGGGGGGGGGGDGGGGGGGGGGGGGGGGCGGGGGGGGGGGGGGGGGCGGGGGGGGGGGGGGGFGGGGGGGFGFGGGGGGGGGGGGGGEGGGGDGGGGCFFGGGGGCEGGGG?CCA8>DDC5DFGGGGCDGGGFDDFB@F395@F5C::F2E8774FGG?AGGD
@M03364:276:000000000-BLYN8:1:1101:18951:7438 2:N:0:1
GGACTACTAGGGTTTCTAATCCTGTTTGCTCCCCACGCTTTCGCACCTGAGCGTCAGTCTTCGTCCAGGGGGCCGCCTTCGCCACCGGTATTCCTCCAGATCTCTACGCATTTCACCGCTACACCTGGAATTCTACCCCCCTCTACGAGACTCTAGCTTGCCAGTTTCAAATGCAGTTCCCAGGTTGAGCCCGGGGATTTCACATCTGACTTAACAAACCGCCTGCGGGCGCTTTACGCCCAGTAATTCCG
+
CCCCCGGF9FFGGGGGGGFGGGGGGGGGGGEFGGFGCGGGGGGDCGGGGGGGGGGCGGGGGAFGFGGF,,FCC+CEGGGGGG>F7EBF>CGGG<FGF=FGGGFFEGEFGEGGGGFGGCFGGGGGG:AF<FFGGFDFFCDBGGCDFGGB7CGGG;CGGGADFGFGDBEFGG3;;CEAFGFC?,>DGGFGGFGE>:8:5CFGFGGG+;DDGGGG77;F:5@C>G><0F9)(8)09>FB46EEEF:F*:4<GG6
@M03364:276:000000000-BLYN8:1:1101:16982:7439 2:N:0:1
GGACTACTGGGGTATCTAATCCTGTTTGCTCCCCACGCTTTCGAGCCTCAGTGTCAGTTACAGGCCAGAGAGCCGCTTTCGCCACCGGTGTTCCTCCATATATCTACGCATTTCACCGCTACACATGGAATTCCACTCTCCTCTCCTGCACTCAAGTCTACCAGTTTCCAATGCATCCAATGGTTGAGCCACTGCCTTTTCCACCAGACTTAATAAACCACCTGCCCTCCCTTTAAGCCCAATAAATCCGG
+
CCCCCGFG@FGGGCFGGFGGGGGGGGGGGFEGGEFGEGGGGGG8DEGGGGGGGGGGGGGFGGGDFEGGE<6FFFGF+BFGCFC7BFGG77FGG?FF8=FGGGEGGFFGDCFEGGGGG77@:@AD,,CFEGGGGGFF9@9FGGG9EGGGFFGDCFGG=,,,8EFGGFDGA9,@FF,3,=,@9,D6=B8DFCBE,,,@<EFF9+,2*0**3*?=89C98?:,5*342*)*0/:9FG+0+.?B,2(;FF65CDC
@M03364:276:000000000-BLYN8:1:1101:3488:7458 2:N:0:1
GGACTACTGGGGTTTCTAATCCTGTTTGCTCCCCACGCTTTCGCACCTGAGCGTCAGTCTTCGTCCAGGGGGCCGCCTTCGCCACCGGTATTCCTCCAGATCTCTACGCATTTCACCGCTACACCTGGAATTCTACCCCCCTCTACGAGACTCTAGCTTGCCAGTTTCAAATGCAGTTCCCAGGTTGAGCCCGGGGATTTCACATCTGACTTAACAAACCGCCTGCGTGCGCTTTACGCCCAGTAATTCCG
+
CCCCCFGGGGGGGGGGGGFGGGGGGGGGGGGGGGGGGGGGGGGGGGGGGGGGGGGGEGGGGGGGGGGGGGGGGGGGGGGGGGGGGGGGGGGGGGFGGGGGFGGGGGGGGGGGGGGGGGDGCGGGGGGGGGFGFEFFGGCGGGGGGGGGGDECFGGGGGGGGGGGGGGGGGGGGGGGGGGGGGFEGF61=GGGGGG5=ECFGGG++>FGGGGFFFF7DC=7AE>3;>1B:>BDG35)04EEGFBFF=@BGG*
@M03364:276:000000000-BLYN8:1:1101:22991:7460 2:N:0:1
GGACTACTAGGGTTTCTAATCCTGTTTGCTCCCCACGCTTTCGCACCTGAGCGTCAGTCTTCGTCCAGGGGGCCGCCTTCGCCACCGGTATTCCTCCAGATCTCTACGCATTTCACCGCTACACCTGGAATTCTACCCCCCTCTACGAGACTCTAGCTTGCCAGTTTCAAATGCAGTTCCCAGGTTGAGCCCGGGGATTTCACATCTGACTTAACAAACCGCCTGCGTGCGCTTTCCGCCCAGTAATTCCG
+
CCCCCGGGGGGGGGGFGGFGGGGGGGGGGGGGGGGGGGGGGGGGGGDFFFGGGGGGGGCFFFGGGGGGCFFGGGGGGGGGGGGGGGGGGGGGGGGGGCFFGFGGGGGGGGGCFGGGGGGGGGGGCGG8DCFGGGGGG8D=CEGGGGDC>@BCFGGGDGF6+@A?FGGGCF9EDGFGAECFGFGFCE,,=7DGCEED**247:FFA<FGGGGGCFGGFGEFFGFF@565(0)8CC7)*(*;:5::CF*4:20
@M03364:276:000000000-BLYN8:1:1101:26397:7463 2:N:0:1
GGACTACTGGGGTATCTAATCCTGGTTGCTCCCCACGCTTTCGAGCCTCAGTGTCAGTTACAGTCCAGAGAGCCGCTTTCGCCTCCGGTGTTCCTCCATATATCTACGCATTTCACCGCGACACATGGAATTCCACTCTCCTCTCCTGCACTCAAGTCTCCCAGCTCCCAATGCACACAATGGTTGAGCCACTGCCTTTTACATCAGACTAAAGAAACCACCTGCGCTCGCTGTACGCCCAATAAATCCGG
+
C@<CC8FFGFGDFC,EEFCAF9EA-;C;FFGGGGFGC@:FCFECECFGGGGGFGDEGF,CCC@;<<<EFGGGGCGC@7<?C:6CFF+@>+B7<,,BFFF,EF;EGCGGCFC:AFE<FGEEGDEEF:E@FFFCGGFC;EFG8,@9,3@DFDE+6DF8DD,;D838,@,>88>8==DA99@6;96E9>CFC,DF6DEGGGC,B:7+++47C>*23@@9FGEFFE4;2;2B9;;4*8CCF@GGG:;FDF7?FCC
@M03364:276:000000000-BLYN8:1:1101:5563:7475 2:N:0:1
GGACTACTGGGGTTTCTAATCCTGTTTGCTCCCCACGCTTTCGCACCTGAGCGTCAGTCTTCGTCCAGGGGGCCGCCTTCGCCACCGGTATTCCTCCAGATCTCTACGCATTTCACCGCTACACCTGGAATTCTACCCCCCTCTACGAGACTCTAGCTTGCCAGTTTCAAATGCAGTTCCCCGGTTGAGCCCGGGGATTTCACATCTGACTTAACAAACCGCCTGCGTGCGCTTTACGCCCAGTAATTCCG
+
CCCCCGGGGGGGGGGGGGGGGGGGGGGGGGGGGGGGGGGGGGG7FGGGFGGGGGGGGGAFGGGGGGGGGGGGGGGGGGGGGGGGGFGGGGGGGGGGGGGGGGGGGGGGDGGGGGGGGGGECFGGGGGGFFGFGGFGGG6FEGGGFGGC7CEGG9EFGGFGGGGGGGGGGGGGGGGGGGGG6,>5CCEGGGFFEEEGGGGCFCFGFFGGGGDGFFFFGGGEE5BBFFFF?F>EGCFFF65?EFFFGCF<7?9
@M03364:276:000000000-BLYN8:1:1101:4822:7520 2:N:0:1
GGACTACCCGGGTATCTAATCCTGTTTGCTCCCCACGCTTTCGAGCCTCAGTGTCAGTTACAGGCCAGAGAGCCGCCTTCGCCACCGGTATTCCTCCAGATCTCTACGCATTTCACCGCTACACCTGGAATTCTACCCCCCTCTACGAGACTCTAGCTTGCCAGTTTCAAATGCAGTTCCCAGGTTGAGCCCGGGGATTTCACATCTGACTTAACAAACCGCCTGCGTGCGCTTTACGCCCAGTAATTCCG
+
CCCCCGGGGGGGGGGGGGGGGGGFFDGGGGGGGGGGGGGGGG:DGGGGGFGGGGGGGGGGGGGFGGGGGFGGGGGGEEGGGGGGFFEGGGGGFGGGGGGG?FEFGDGGGGGGGGGGGCG=CCFGGGGGGGGGGGGGGGGGGGG69CFEEGGGGGGGGFA8FFG6DACFFGGGGGGGGGGGGFGGGGGFGFGGGGGGGGF6BFGGFGGFC8D=:DGFFGGF>C><DFFF053>DD3>F0?CCB(<DGF<GGC
@M03364:276:000000000-BLYN8:1:1101:14051:7523 2:N:0:1
GGACTACTGGGGTTTCTAATCCTGTTTGATCCCCACGCCTTCGCACATCAGCGTCAGTTACGGACCAGAAAGTCGCCTTCGCCACTGGTGTTCCTCCATATCTCTGCGTACTTCACCGCCACACATGGAATTGCACTTTCCTCTTGTGCACTCAAGTTTCCCAGTTTCCACTGACCCTCCACGGTTGAGTCGTGGGCTTTCAGATCAGACTTAAGAACCGGACTACCCGCGCTTTACGCCCAATAAGTCCG
+
-A6-A@CFF-<@7CECGCC@9FGGE<CEAF,E,,,87+,6@EC78++,6,CCC@FFGE,C<,6,@FGCFC,:,C@+8B4C@,8BFEFGFC6,9,,C?8A,,54,,5,@,4+BF,,BFF++@=FGEG@FE9<8,5C44@DFE;;=D,,@C,8=8?,,,6@9DFC,3,7@D>,3@E8668=E,,@CGC+4<,,34**:EFGGDF,+=>4**49+++25+0=*/*0((/7A()28)**)2,:@*.()**/)+2*
@M03364:276:000000000-BLYN8:1:1101:4306:7526 2:N:0:1
GGACTACAAGGGTTTCTAATCCTGTTTGCTCCCCACGCTTTCGCACCTGAGCGTCAGTCTTTGTCCAGGGGGCCGCCTTCGCCACCGGTATTCCTCCAGATCTCTACGCATTTCACCGCTACACCTGGAATTCTACCCCCCTCTACAAGACTCTAGCTGACCAGTTTCAAATGCAGTTCCCAAGTTAAGCTCGGGGATTTCACATCTGACTTAATCAACCGCCTGCGTTCGCTTTACGCCCAGTAATTCCG
+
CCCCCGGGGGGGGGGGGGGGGGGGGGGGGGGGGGGGGGGGGGGGGGGGEDFGGGGGGGGGGGGGGGGGGGEFEGGGGGGGGGGGGGGGG=FGGFGGGGGFG8EFGGGFGC7FGG9EFEDGGGGGGGGGFGFFGGGGGFGGGGGGFDGGFEGFGGGGGFFF8DFG<EFGGGFCGGFGAEFCGACDFGGFGGFGGE55*6?CDC@DF4@C@FG7+C7CGGGGEGF08F0.(08AG5CAFFCC/.49:CF<FF7
@M03364:276:000000000-BLYN8:1:1101:7848:7605 2:N:0:1
GGACTACTGGGGTTTCTAATCCTGTTTGCTCCCCACGCTTTCGAGCCTCAGTGTCAGTTACAGGCCAGAGAGCCGCTTTCGCCTCCGGTGTTCCTCCATATATCTACGCATTTCACCGCTACACATGGAATTCCACTCTCCTCTCCTGCACTCAAGTCTCCCAGTTTCCAATGCACACAATGGTTGAGCCACTGCCTTTTACATCAGACTTAAGAAACCACCTGCGCTCGCTTTACGCCCAATAAATCCGG
+
CCCCCGGGGGGGGGGGGGGGGGGGGGGGGGGGGGGGGGGGGGGGGGGGGGGGGGGGGGGGGGGGGGGGGGGGGGGGGGGGGGGGGGGGGGGGGGGGGGGGGGGGGGFGDGGGGGGFGGGGGGGGGGGGGGGGGGGGGFGGGGGGGDGCGGGGGGGGFCGFGGCFGGGGGGGGGGGGGGGGGG?FFEEGGF,:EGGGGGGGFFGG>FCFGFCC>=FFGG,7AGF>=A4AD4AFGGFEB?EGG)6F7@;<079
@M03364:276:000000000-BLYN8:1:1101:7333:7630 2:N:0:1
GGACTACCAGGGTTTCTAATCCTGTTTGCTCCCCACGCTTTCGAGCCTCAGCGTCAGTTACAGACCAGAGAGCCGCCTTCGCCACTGGTGTTCCTCCATATATCTACGCATTTCACCGCTACACATGGAATTCCACTCTCCTCTTCTGCACTCAAGTCTCCCAGTTTCCAATGACCCTCCCCGGTTGAGCCGGGGGCTTTCACATCAGACTTAAGAAACCGCCTGCGCTCGCTTTACGCCCAATAAATCCG
+
CCCCCGFGGGGGGGGGGGGGGGGGGGGGGGGGGGGGGGGGGGGGGGGGGGGGGGGGGGGGGGGGGGGGFGGGGGGGGGGGGGGGGGGGGGGGGGGGGGGGGGGGGGGGGGGGGGGGGGGGGGGGGGGGFFFGGGGGGGGGGGGGGGGGGGGGGGGGGFFGG88DFGGGGGGGFGGGGGGEG6EGGGGGGGGG>EGGGGGGGGGGFGGGGGGG7FFGCFG=AE:??FFFFDEEDFFFFFDGGEFFG7@9F49
@M03364:276:000000000-BLYN8:1:1101:3633:7630 2:N:0:1
GGACTACTAGGGTATCTAATCCTGTTTGCTCCCCACGCTTTCGCACCTGAGCGTCAGTCTTCGTCCAGGGGGCCGCCTTCGCCACCGGTATTCCTCCAGATCTCTACGCATTTCACCGCTACACCTGGAATTCTACCCCCCTCTACGAGACTCTAGCTTGCCAGTTTCAAATGCAGTTCCCAGGTTGAGCCCGGGGATTTCACATCTGACTTAACAAACCGCCTGCGTGCGCTTTACGCCCAGTAATTCCG
+
CCCCCGGGGGGGGGGGGGGFGGGGGGGGGGGGGGGGGGGGGGGGGGGGEFGGGGCGGGGGGGGGGGEGGGG>GGGGGGGGGGGGEEGDGGGGGGGGGGGGGGGGGGGGGGGGGGGGGGGGGGGGGGGGGGGGFGGGGFEGGGGGGG++BEGGGGEFFGCFGGGFGGGGGGGGGGGGGGGGGGGGGGCGGGGGGGGC5CFGGGGGFGGGFGGGFGGGG<5C:=B@;8@FF:DFGGGFF?>EG:<F77@4>>9
@M03364:276:000000000-BLYN8:1:1101:8819:7636 2:N:0:1
GGACTACCAGGGTTTCTAATCCTGTTTGCTCCCCACGCTTTCGAGCCTCAGTGTCAGTTACAGGCCAGAGAGCCGCTTTCGCCTCCGGTGTTCCTCCATATATCTACGCATTTCACCGCTACACATGGAATTCCACTCTCCTCTCCTGCACTCAAGTCTCCCAGTTTCCAATGCACACAATGGTTGAGCCACTGCCTTTTACATCAGACTTAAGAAACCACCTGCGCTCGCTTCACGCCCAATAAATCCGG
+
CCCCCEEFEFGGGGCEDGGGGGGGGGFGGGGGGGFGGGGGGDCFFGGGGGGEFGGGGGGGGGGGGGGGGGGGGGGECEGGG@EECFGGFGGGGGFFGFFFGGGGCGGGGGECDDCFGGGGGEFGGGGGGFFC;FGGGCFFGGGGG?FFFDG?FF8EEG9BFFFGF;,EEFGFFEGG88EGGE8DCEGFDGGGGGGGGGGAFDGFA+9DFG@D8++BDG675?A:095*)8?4**43?=:C=:@FGGF3*:<
@M03364:276:000000000-BLYN8:1:1101:20131:7648 2:N:0:1
GGACTACAGGGGTTTCTAATCCTGTTTGCTCCCCACGCTTTCGCACCTGAGCGTCAGTCTTCGTCCAGGGGGCCGCCTTCGCCACCGGTATTCCTCCAGATCTCTACGCATTTCACCGCTACACCTGGAATTCTACCCCCCTCTACGAGACTCTAGCTTGCCAGTTTCAAATGCAGTTCCCAGGTTGAGCCCGGGGATTTCACATCTGACTTAACAAACCGCCTGCGTGCGCTTTACGCCCAGTAATTCCG
+
CCCCCGEGGGGGGGGGGGGGGGGGGGGGGGGGGGGGGGGGGGGGGGGFFGGGGGGGGGGGGGGGGGGGGGGGGGGGGGGGGGGGGGGGGGGGGGGGGGGGGGGGGGGGGGGGGGGGGGGGGGGGGGGGGGGGGGGGGGGDGGGGGGGEGGGGGGGFGGGGGGGGGGGGGGGGGD?FDCFGGGGGGF>FGGGFGGDGGGGGGGG>AFGGCFGGFGGGGGGG::B;FF>FBFFFGGGFF0;E55:FG7@)7C2
@M03364:276:000000000-BLYN8:1:1101:19326:7663 2:N:0:1
GGACTACTGGGGTTTCTAATCCTGTTTGCTCCCCACGCTTTCGCACCTGAGCGTCAGTCTTCGTCCAGGGGGCCGCCTTCGCCACCGGTATTCCTCCAGATCTCTACGCATTTCACCGCTACACCTGGAATTCTACCCCCCTCTACGAGACTCTAGCTTGCCAGTTTCAAATGCAGTTCCCAGGTTGAGCCCGGGGATTTCACATCTGACTTAACAAACCGCCTGCGTGCGCTTTACGCCCAGTAATTCCG
+
CCCCCGGGGGGGFGGGGGGGGGFGGGGGGGGGGGGGGGGGGGGGGGGFGGGFFGGGGGFGGGGGGGGGGGGGGGGGGGGGGGGGGGGGGGGGGGFGGGGGFGFFGGGGGGGGGGGGGGGGGGGFFGGGDGGGGGAFFGGCCED89FGCCCGGGGGGGGGGGGGGGGGFGFGGGGFFGGGGG,DFGGGGGGGGEEGGGGGFG=F+8<F7>FFG>DGGGGGG:*82647B(5))193<F:;EE>1FFC?5:C*
@M03364:276:000000000-BLYN8:1:1101:23301:7677 2:N:0:1
GGACTACAGGGGTTTCTAATCCTGTTTGCTCCCCACGCTTTCGTCCCTGAGCGTCAGTGTACATCCAGTAAATTGCCTTCGCCATTGGTGTTCTTCCTAATATCTACGCATTCCACCGCTTCACTAAGAATTCCATTTACCTCTATGTAACTCTAGTTTGCTAGTATCCAAAGCGGGCTGAGGTTGAGCCTCAGGCTTTAACTCTAGACTTAACAAACCGCCTACGAACGCTTTACGCCCAATAATTCCGG
+
CCCCCGGGGGGGGGGGGGGGGGGGGGGGGGGGGGGGGGGGGGGGEBFGGGGGGGGGGGGGGGGGGGGGGGGCGFGGGGGGGGGGGGGGGGGGGGGGFGGFGFCGGGGGGGGGGGGGGGGGCGFFGFEFGGGGFGFGGFGGGGGGGGGGFCFGGGGGGGGFGGGGGGGGGGFG?FG>EEGGGCFGGF?CCEGGGGFGGGGFGFGFFGGGGGGGGGGGGGFG>E>>BFFA@>>BGF:=B?GG=F;F7CFCGG<
@M03364:276:000000000-BLYN8:1:1101:3323:7685 2:N:0:1
GGACTACCGGGGTTTCTAATCCTGTTTGCTCCCCACGCTTTCGCACCTGAGCGTCAGTCTTCGTCCAGGGGGCCGCCTTCGCCACCGGTATTCCTCCAGATCTCTACGCATTTCACCGCTACACCTGGAATTCTACCCCCCTCTACGAGACTCTAGCTTGCCAGTTTCAAATGCAGTTCCCAGGTTGAGCCCGGGGATTTCACATCTGACTTAACAAACCGCCTGCGTGCGCTTTACGCCCAGTAATTCCG
+
CCCCCGGGGGEGGGGGGGGGGGGGGGGFGGGGGGGGGGGGGGGGGGGGCGGGGGGGGGGGGGGGGGGGGGDEDGGGGGGGGGGGGEFGGEGGGFGGGGGGGFGGDFGFG7FGGGGGGGGGGGGGGGGGGGGFFGGGFDFGGDGGGGG+@CEGGGG7EGGGGGGG:DDGGFF;9EECDEGG6>DGGD@EGFCFEEGE=5B?@CFFFGGCGGGFGGGGGFDFAEF??>0;?>3.7CF<F?ECE)3?FCF9:**
@M03364:276:000000000-BLYN8:1:1101:4655:7688 2:N:0:1
GGACTACAAGGGTTTCTAATCCTGTTTGCTCCCCACGCTTTCGCACCTGAGCGTCAGTCTTCGTCCAGGGGGCCGCCTTCGCCACCGGTATTCCTCCAGATCTCTACGCATTTCACCGCTACACCTGGAATTCTACCCCCCTCTACGAGACTCTAGCTTGCCAGTTTCAAATGCAGTTCCCAGGTTGAGCCCGGGGATTTCACATCTGACTTAACAAACCGCCTGCGTGCGCTTTACGCCCAGTAATTCCG
+
CCCCCGGGGGGGGGGGGGGGGGGGFGGGGGGGGEGCFDGGGGGGGGGGGGGGGGGGGGGGGGGGGGGGF@CFGGGGGGGGGEGGGGGGGGGGGGGGGGGGGFFFAFDFGGGGGGGFGE>CFFGGGGGGGGAFGGF;9@8FGGDGGFGDEGGFG9FFGGGGGCGGGGFFCFGGGGGGGGGGGGG57DFGGGGGGGGGEGGGGGGCFGFGCFGGGFGFDFGGFGDF@F9EFEFEGGGFF<GGG>0@>7=<FF*
@M03364:276:000000000-BLYN8:1:1101:7881:7688 2:N:0:1
GGACTACTGGGGTTTCTAATCCTGTTTGCTCCCCACGCTTTCGAGCCTCAGTGTCAGTTACAGGCCAGAGAGCCGCTTTCGCCTCCGGTGTTCCTCCATATATCTACGCATTTCACCGCTACACATGGAATTCCACTCTCCTCTCCTGCACTCAAGTCTCCCAGTTTCCAATGCACACAATGGTTGAGCCACTGCCTTTTACATCAGACTTAAGAAACCACCTGCGCTCGCTTTACGCCCAATAAATCCGG
+
CCCCCGGGGGGGGGGGGGGGGGGGGGGGGGGGGGGGGGGGGGGGGGGGGGGGGGGGGGGGGGGGGGGGGGGGGGGGGGGGGGGGGGGGGGGGGGGGGGGGGFFEFGGGGGGGGGCFGGGGGGGGFCEFFGGGGFGCEEAGFFGGGGGGFGGGGGGGFF;FGGGGGGGGGGGGGGD,,@E+=E8F98FGF:,:CGDCFFGG7?ECF+ACFG7D+5CGCF6:@CA=BFB5/5?EGGGFADGECA@4::=<CG5
@M03364:276:000000000-BLYN8:1:1101:24089:7701 2:N:0:1
GGCTACAGGGGTTTCTAATCCTGTTTGCTCCCCACGCTTTCGCACCTGAGCGTCAGTCTTCGTCCAGGGGGCCGCCTTCGCCACCGGTATTCCTCCAGATCTCTACGCATTTCACCGCTACACCTGGAATTCTACCCCCCTCTACGAGACTCTAGCTTGCCAGTTTCAAATGCAGTTCCCAGGTTGAGCCCGGGGATTTCACATCTGACTTAACAAACCGCCTGCGTGCGCTTTACGCCCAGTAATTCCG
+
CCCCCGFGGGGGGGGGCGFGGGGGGGGGGGGGGCFFDEGGGDGGGFGGGGGDGGGGGGGGGGGGGGGDE+@FGGGGCCFGDGGGGGGGGGGGGGDGGFFFGGGGFGGGGGGGGGGGGGGGGGGGFGGGGGFGGGGGGGGGGGGGGEEGDGGGGGGGGFCFCCCFFGGFGGGGGG7EE@FGF?DGGGGGGGGGGCECEFGCGGGC6FFDFFFCFG7;5>555EE@FF65?BD<<F7<EFCCEF2*:7BADG
@M03364:276:000000000-BLYN8:1:1101:21424:7746 2:N:0:1
GGACTACTCGGGTTTCTAATCCTGTTTGCTACCCATGCTTTCGAGCCTCAGCGTCAGTTACAGACCAGACAGCCGCCTTCGCCACCGGTATTCCTCCAGATCTCTACGCATTTCACCGCTACACCTGGAATTCTACCCCCCTCTACGAGACTCTAGCTTGCCAGTTTCAAATGCAGTTCCCAGGTTGAGCCCGGGGATTTCACATCTGACTTAACAAACCGCCTGCGTGCGCTTTACGCCCAGTAATTCCG
+
CCCCCGGGGGGGGGGGGGGGGGGGGGGGGGGGGGGGGGGGGGGGGGGGGGGGGGGGGGGGGGGGGGGGGGGGEGGGGGGGGGGGGGGGGGGGGGGGGGGGGGGGGGGGGGGGGGGGGGGGGGGFFFGGFGGGGGGGGFGGGGGGGEGEEGGGGGGGGGGGGGGGGGGGGGGGGGGGGGGGGGGGGGGDFGGGGDEGGGGGFGGFFGGGGFGCFGGGGGGGDDEF<A;EDDEFGGG<F;DCGEF?FFF<DF0
@M03364:276:000000000-BLYN8:1:1101:23847:7754 2:N:0:1
GGACTACTGGGGTTTCTAATCCTGTTTGCTACCCATGCTTTCGAGCCTCAGCGTCAGTTACAGACCAGACAGCCGCCTTCGCCACTGGTGTTCTTCCATATATCTACGCATTTCACCGCTACACATGGAGTTCCACTGTCCTCTTCTGCACTCAAGTTTCCCAGTTTCCGATTCACTTCTTCTGTTGAGCCGAAGGCTTTCACATCAGACTTAAGAAACCGCCTGCGCTCGCTTTACGCCCAATAAATCCG
+
CCCCCGGGGGFGGGGGFGFGGGGGGGGGGGDGGGFEGGGCGGGDGGGGGGGGGGGGGGGGGDGGGGGGGFGGGGGGGGGGGGGGGEFFGGGDGGGGGGGFGGGGGGGGGGGEFGGGGGGEGGGF,,CFCEEFGGGGGFGGGGGGGGGGGGGGGGGGG=FFFGGGGGGGGGGG+3,3@=?FFF,EFE8DEDEGC8E+AF6?FFGGFG7CDDDD7D;C8*:C>EE9:AAB9ABFGG<EF2:CGEDFGGACFF1
@M03364:276:000000000-BLYN8:1:1101:13763:7755 2:N:0:1
GGACTACCGGGGTTTCTAATCCTGTTTGCTCCCCACGCTTTCGCACCTGAGCGTCAGTCTTCGTCCAGGGGGCCGCCTTCGCCACCGGTATTCCTCCAGATCTCTACGCATTTCACCGCTACACCTGGAATTCTACCCCCCTCTACGAGACTCTAGCTTGCCAGTTTCAAATGCAGTTCCCAGGTTGAGCCCGGGGATTTCACATCTGACTTAACAAACCGCCTGCGTGCGCTTTACGCCCAGTAATTCCG
+
CCCCCFGGGGGGGGGGGGGFGFGGGGGGGGGGGGGGGGGGGGGGGGGGGGGGGGGGGGGGGGGGGGGGGGGGGGGGGGGGGGGGGGGGGEGGGGGGGGGGGFGGFBFFGGGGFGGGFEGDGGGGGGGGGGFFDFGGGGGEGGGGGGGDGGGGGGGGGGFGCGGGGGGGGGGGF9A??FCFGFFGFGGF?FGGGDGGCEFDFGGDFFGDGGGGF>GGGGFGFGF?FF>D?BB@DCFAFFEGGDFFGCFAFF9
@M03364:276:000000000-BLYN8:1:1101:17396:7760 2:N:0:1
GGACTACTGGGGTTTCTAATCCTGTTTGCTCCCCACGCTTTCGCACCTGAGCGTCAGTCTTCGTCCAGGGGGCCGCCTTCGCCACCGGTATTCCTCCAGATCTCTACGCATTTCACCGCTACACCTGGAATTCTACCCCCCTCTACGAGACTCTAGCTTGCCAGTTTCAAATGCAGTTCCCAGGTTGAGCCCGGGGATTTCACATCTGACTTAACAAACCGCCTGCGTGCGCTTTACGCCCAGTAATTCCG
+
CCCCCGGCCFGGGGGGGGGGGGGGGGGGGGFGGGGGGGGGGGGGGGGGGGGGGGGGGGGGG9FGGGGGGGGGGGGGGGGGGGGGGGGGGGGGGGGGGGGGGGGCGFFDFGGGGGGGGGGGGGGGGGGGGGGGGGGGGGG>EGGFGGGGGGGGG@FCAFGCGGFGG9EGG9EFGGGGGGGGGGGGGGGGGCCFGGEGGGGDGFE@AFGGGGGGCGGFFGFGB5A;DFBB?FFDG:5>FFG?E>?FGFF9FF9
@M03364:276:000000000-BLYN8:1:1101:16248:7761 2:N:0:1
GGACTACTGGGGTTTCTAATCCTGTTTGCTCCCCACGCTTTCGCACCTGAGCGTCAGTCTTCGTCCAGGGGGCCGCCTTCGCCACCGGTATTCCTCCAGATCTTTACGCATTTCACCGCTACACCTGGAATTCTACCCCCCTCTACGAGACTCTAGCTTGCCAGTTTCAAATGTAGTTCCCAGGTTGAGCCCGGGGATTTCACATCTGACTTAACAAACCGCCTGCGTTCGTTTTACGCCCAGTCATTCCC
+
CCCCCECFG?FGGGGGGGGGGGGGEFEFFGGGFGGGGGGGGCGCGGGFG<FGEGC@CEDFGGGGCFGGGDGGDGEGCEG9FGFCCC@CFCFGF9EF=ACGEB,,9E?=:CFGFF,CE+@@FFGFCEGGB,7ADFCD9EECCEGG>FDGGGGGGA=DFFEC78FG@FE,,;3@E,75D@::2,2:FGGGGCGEGCBC=C*<F7C>FGFFGGF++;DFF<CCEDB<6FB7(.))*19)0(;EC8:F67/)*0*
@M03364:276:000000000-BLYN8:1:1101:28008:7763 2:N:0:1
GGACTACCGGGGTTTCTAATCCTGTTTGCTACCCACGCTTTCGCACCTGAGCGTCAGTCTTCGTCCAGGGGGCCGCCTTCGCAAACGGTATTCCTCCAGATCTCTACGCATTTCACCGCTACACTCGGAATTCTACCCACCTCTACGAGACTCTAGCATGCCAGTTTCAAATGCAGTTCCCAGGTTGAGCACGGGGATTTCACATCTGACTTAACAAACCGCCTACGTGCGCTTTACGCCACGTAATTCCG
+
CCCCCGG,F76CF@B<CC@EGGGGGGGGGG<CFGGD+FFEFFE,@CCC8FF8@FCGEG9,6CFFGDGGCCDGGCFC:CFCEG,>+:BCF+BF9FGG88AFE,9FEE9FGEGGG<<F9FGCBF9F9,A=FFFDG3=A,@=7>,62E,::+5CDG9>E8,3@E8FFFDE;,3,7;9D9E,D=2?,>>>CF98,4*4:?5BFC+BF+32+113;C:+2+0*=75*=<(;;A(.)3)9DF?28?*)(07>8<7:*
@M03364:276:000000000-BLYN8:1:1101:20524:7766 2:N:0:1
GGACTACTAGGGTTTCTAATCCTGTTTGCTCCCCACGCTTTCGCACCTGAGCGTCAGTCTTCGTCCAGGGGGCCGCCTTCGCCACCGGTATTCCTCCAGATCTCTACGCATTTCACCGCTACACCTGGAATTCTACCCCCCTCTACGAGACTCTAGCTTGCCAGTTTCAAATGCAGTTCCCAGGTTGAGCCCGGGGATTTCACATCTGACTTAACAAACCGCCTGCGTGCGCTTTACGCCCAGTAATTCCG
+
CCCCCGGGGGGGGGGGGGGGGGGGGGGGGGGGGGGGGGGGGGGGGGGGGGGGGGGGGGGGGGGGGGGGFGGGGGGGGGEGFDGGGGGGGGGGGGGGGGGGGGGGFGGGGGGGGGGGGGGG>EEFFGGGFGGGFFGGGGGGGGGGFFGGGDGGFAFGGGGDGGGFGGGGFCGGGGFGGGGGFG8BFFGFECGGGEEGEGGGG7=CADGGFGGDG@FGGGGGFGF@FFFF0>@EGGFFF?GGGFF:D*7:GG<
@M03364:276:000000000-BLYN8:1:1101:24317:7778 2:N:0:1
GGACTACTGGGGTTTCTAATCCTGTTTGCTCCCCACGCTTTCGCACCTGAGCGTCAGTCTTCGTCCAGGTGGCCGCCTTCGCCACCGGTATTCCTCCAGATCTCTACGCATTTCACCGCTACACCTGGAATTCTACCCCCCTCTACGAGACTCTAGCTTGCCAGTTTCAAATGCAGTTCCCAGGTTGAGCCCGGGGATTTCACATCTGACTTAACAAACCGCCTGCGTGCGCTTTACGCCCAGTAATTCCG
+
CCCCCGGGAEF:BFGDFFEGGGGGGGGGGGGGCEGGEGGGFGDGGDEFGFF8FGGGCFAFGGGGGGGGG6CDFGGDFGGFGGGDGFFGGCFGEEGGGCDC=ADFGFGGGE7FFGFGFEEECEGGG8EFEGGGGGGGCGGGGGGGFF?+>+@7EGFAFGG6CFDGDCEF7EDE7BGGEEFFFCFGGGGG6DCDEGGG5E8A=7EFAF>@++8CC7C7:5F55E>?D43.(:8A5D*6F?GGGE<6*:F2FG9
@M03364:276:000000000-BLYN8:1:1101:6271:7787 2:N:0:1
GGACTACAGGGGTATCTAAGCCTGTTTGCTCCCCACGCTTGCGCGCCTCAGCGACGGTGACAGACCAGAGCACCGCCTTCGCCACTGGGGTTCCTCCGTAGGTCTACGCATTTCACCGCTACACATGGAATTCCACGCGCCTCTCCTGCCCTCAAGCCGCCCAGTTTCCAAGGCGCCACAGGGTGGAGCCGCCGCCTTGGCCAACAGCCGTCGAAAACCACCGGCGCTCGCTGTACCCCCAATTACTGCGG
+
-B@CC@@,C-BC@B8F9CC,C,,66,6C<C<F8F,CBF,,,,6@@:F,B6<DF+C+:8,C@<<,CF<F8,,,,:+++B7,B:CFD<FC<@:>,B;,B+::++99,9BF:+=4,A<,B+4++@AB9,,AFFCF,A9E+@@F7@++6@,3@,3:,,,E,@*:*5*,?D9FG,D,;***4**,42*:*4*:CE*35*8:*3++;4CCF*9*9)*)))*1)0;C7E)3373)4..8*10)0);**).*0*1):7C
@M03364:276:000000000-BLYN8:1:1101:24369:7788 2:N:0:1
GGACTACCGGGGTATCTAATCCTGTTTGCTCCCCACGCTTTCGCACCTGAGCGTCAGTCTTTGTCCAGGGGGCCGCCTTCGCCACCGGTATTCCTCCAGATCTCTACGCATTTCACCGCTACACCTGGAATTCTACCCCCCTCTACAAGACTCTAGCCTGCCAGTTTCGGATGCAGTTCCCAGGTTGAGCCCGGGGATTTCACATCCGACTTGACAGACCGCCTGCGTGCGCTTTACGCCCAGTAATTCCG
+
CCCCCF@FFCGDGGGAFGG9EFGGGFFGGGGFFGGFGGGGGGGGGGGGGDFFGGGGGGGGGGGGFGGFGGGGGGGGGGGGGGGGGGEEGGGCGGGGGGGFGGGAEFFGG7FEGGGGFEEGGGGGGGFGGGGGGGDFFG6:CEDGGCEGFGGFGGF79>EGEFCGGFGGDEDGD67<>FGGGG6BFC=?GFFC?EDGGGF9DFGFFFCCDGDGGGGCFGGGFCB1?F>>(8:><CFB=?EGGFFFC*920:2
@M03364:276:000000000-BLYN8:1:1101:16202:7795 2:N:0:1
GGACTACTGGGGTATCTAATCCTGTTTGCTCCCCACGCTTTCGCACCTGAGCGTCAGTCTTCGTCCAGGGGGCCGCCTTCGCCACCGGTATTCCTCCAGATCTCTACGCATTTCACCGCTACACCTGGAATTCTACCCCCCTCTACGAGACTCTAGCTTGCCAGTTTCAAATGCAGTTCCCAGGTTGAGCCCGGGGATTTCACATCTGACTTAACAAACCGCCTGCGTGCGCTTTACGCCCAGTAATTCCG
+
CCCCCGGGGGGGGGGGGGGGGGGGGGGGGGGGGGGGGGGGGGGGGGGGGGGGGGGGGGGGGGGGGGGGGGGGGGGGGGGGGGGGGGGGGGGGGGGGGGGCGGGGGGGGGGGGGGGGGGGGGGGGGGGGGGGGGGGFGFFGGGGGGGGGGGGGGGGGGGFGGGGGGGGGFEGGGGGGGGGGGGGGFGGGFGGGGGGGGGGGGG7C@>DFFGGFGGGGG48CB5BFDF>:(7@:DDFFFFGDC53FDFFFGG7
@M03364:276:000000000-BLYN8:1:1101:17474:7800 2:N:0:1
GGACTACTGGGGTTTCTAATCCTGTTTGCTCCCCACGCTTTCGCACCTGAGCGTCAGTCTTCGTCCAGGGGGCCGCCTTCGCCACCGGTATTCCTCCAGATCTCTACGCATTTCACCGCTACACCTGGAATTCTACCCCCCTCTACGAGACTCTAGCTTGCCAGTTTCAAATGCAGTTCCCAGGTTGAGCCCGGGGATTTCACATCTGACTTAACAAACCGCCTGCGTGCGCTTTACGCCCAGTAATTCCG
+
CCCCCGGGFGGGGGGGGGGGGGGGGGGGGGCGGGGCFFGGGGGDGGGGGGGGGGEGGGGGGGGGGGGGGFGDGGGGGGGGGGGCG=FGGEGGGGGGGCFFGGGGFGGFGGGGGGGGGGGGEEFFGGGF<FGGGGGGGGCGGGGGEGF+B6:CGCGGFGFFFGGGGGGGGCFCGGC;DGG,>>?FCFF7FGGFGGGG/8BFGGGCF4+:7:FCF>7@FGF=5CDF14,8())79CCAFBGGC566::79>D*
@M03364:276:000000000-BLYN8:1:1101:7701:7808 2:N:0:1
GGACTACTGGGGTTTCTAATCCTGTTTGCTCCCCACGCTTTCGCACCTGAGCGTCAGTCTTTGTCCAGGGGGCCGCCTTCGCCACCGGTATTCCTCCAGATCTCTACGCATTTCACCGCTACACCTGGAATTCCACCCCCCTCTACGAGACTCAAGCCTGCCAGTTTCAAATGCAGTTCCCGGGTTGAGCCCGGGGATTTCACATCTGACTTAACAGACCGCCTGCGTGCGCTTTACGCCCAGTAATTCCG
+
CCCCCGGGGGGGGGGGGGGGGGGGGGGGGFFFGGGGGGGGGGGGGGGGGGFGEFGGGGFFGGEFGGGFGGGGG>FEGEGGGGGGEGGGGGFGGFE9BEGFGGEFFEAFGGEFGAFFFFGGGGGDFGGGFFGGG,@DCEEFC6CDGGGCEGGGGGGGGFFGGGGGFGGGCEGFGGGGGGGGGGGGEEEFGFG5=ECEG5ECCDFG6CGGGGGDFGGFG*::>EF<(0,835)>DCDFF68CEF??F*9)7C*
@M03364:276:000000000-BLYN8:1:1101:3180:7843 2:N:0:1
GGACTACCCGGGTTTCTAATCCTGTTTGCTCCCCACGCTTTCGAGCCTCAGCGTCAGTTACAGACCAGAGAGTCGCCTTCGCCACTGGTGTTCCTCCATATATCTACGCATTTCACCGCTACACATGGAATTCCACTCTCCTCTCCTGCACTCAAGTCTCCCAGTTTCCAATGCACACAATGGTTGAGCCACTGCCTTTTACATCAGACTTAAGAAACCACCTGCGCTCGCTTTACGCCCAATAAATCCGG
+
CCCCCGFFGGEGGGGGGGGGGGGGGGGGGGGGFEGGGGGGGGDFGGGGGGGGGC@FEGFFGGGGGGGGGFGGGGGGGGGGGGGGGGGFGGGGGFGGGGGGGGCGG9FFDGGGGGGGGGDEGGGGGGC<BFGEFEGGFGDEECGGDFGFFFGGGG8EEFFGGGGFGGGFFCD;DE,,,=CFFD8EFD6CFC6CC?EF?FFF+?F;<+77CF9C7=7B>7DGFEF:=9@B=DBFFDFEE2CCCF;)CF6?4<:
@M03364:276:000000000-BLYN8:1:1101:6320:7846 2:N:0:1
GGACTACTAGGGTTTCTAATCCTGTTTGCTCCCCACGCTTTCGCACCTGAGCGTCAGTCTTCGTCCAGGGGGCCGCCTTCGCCACCGGTATTCCTCCAGATCTCTACGCATTTCACCGCTACACCTGGAATTCTACCCCCCTCTACGAGACTCTAGCTTGCCAGTTTCAAATGCAGTTCCCAGGTTGAGCCCGGGGATTTCACATCTGACTTAACAAACCGCCTGCGTGGGCTTTACGCCCAGTAATTCCG
+
CCCCCGGGGGGGGGGGGGGFGGGGGGGGGGGGGGGGGGGGGGGGGGGGFFGGGGGGGFGGGGGGGGGGGGGGGGGGGGGGGGGGGGGGGGGGGGGGGGGGGGGGGGGGGGGFGFGGFGGGEFGGGGGGCFFFGGGGGGGGGGGGGGGGGGGGGGGGGGGGGGCEFGGGGGGGFGDFGFGGGGGGGG>FGGFGGDGGGGGGGGFGFGGGGGG>CGGGGGGGED>?<F9@())0DG*5@:EEE5(0>:=>GG2
@M03364:276:000000000-BLYN8:1:1101:27621:7849 2:N:0:1
GGACTACACGGGTATCTAATCCTGTTTGCTCCCCACGCTTTCGCACCTGAGCGTCAGTCTTCGTCCAGGGGGCCGCCTTCGCCACCGGTATTCCTCCAGATCTCTACGCATTTCACCGCTACACCTGGAATTCTACCCCCCTCTACGAGACTCTAGCTTGCCAGTTTCAAATTCAGTTCCCAGGTTGAGCCCGGGGATTTCACATCTGACTTAACAAACCGCCTGCGTGCGCTTTACGCCCAGTAATTCCG
+
CCCCCGCFFGGGEGGGGGGGFGGGGGGGGGGGGDGCFEGGGGDGGGGGGGGGGDFGGGGGGGGFEGGGGGGGEFGGCGEGGGFFEFG>FFCGGFFGCGGGGGGGGE9FGGGFF?FF<:=EGGGG=:FF=FFGGFCFFGGEGGGGGG?EGCE:DGGGG9E8:DGGGEAB;FGF,,>7:,,>DFFGFFGGGG?=5:EECEGF++<78CGCFFC7>FF>FGFGAGFF?F6>15B:C5DA=1>CE:?6:7@4?7*
@M03364:276:000000000-BLYN8:1:1101:20029:7850 2:N:0:1
GGACTACCGGGGTATCTAATCCTGTTTGCTCCCCACGCTTTCGCACCTCAGCGTCAGTAATGGTCCAGTGAGCCGCCTTGGCCACTGGTGTTCCTCCGAATATCTACGAATTTCACCTCTACACTCGGAATTCCACTCACCTCTACCATGCTCAAGCCTTCCAGTATCAAAGGCAGTTCCAGACTTGAGCTCTGGTATTTCACCCCTTACTAAAAAGTCCCACTACGTGCGATTTACGCACAGTATATCCC
+
C<<CBF8CFE::FGGFGFGGG9CFCFGGGD9@FE@@C7@@DF:@,++;CE<FFG7B@E,6FC9CCE9EEFD9FF>F@@4,,E<B<<F,C?CFF9@E,C:F@74,9C<A:,4+9,<F,9,945=EE:D:4+?FE<EAFGBFDC8+@C=D@,,+,==8,+368,6EF,3,,@,,,6,@=7,@:D9+FE7CEF5,5@,5,;>,+5A70***2AC+5C7**=,5*,3))/-;)*))//2<1(B*/23A7+17+;*
@M03364:276:000000000-BLYN8:1:1101:4339:7853 2:N:0:1
GGACTCAAGGGTTTCTAATCCTGTTTGCTCCCCACGCTTTCGCACCTGAGCGTCAGTCTTCGTCCAGGGGGCCGCCTTCGCCACCGGTATTCCTCCAGATCTCTACGCATTTCACCGCTACACCTGGAATTCTACCCCCCTCTACGAGACTCTAGCTTGCCAGTTTCAAATGCAGTTCCCAGGTTGAGCCCGGGGATTTCACATCTGACTTAACAAACCGCCTGCGTGCGCTGTACGCCCAGTAATTCCG
+
CCCCCGGFFFGF<FCF9<FGGGGGGGGGGCEC@FGG7C@FGCC7+CFGFFGFGGGGGGFFGFC@CCGFGGGCCF:CE7F=FGFFGGG=@<EFGGGGCFAF<FDFGGFDG7=?FFE?FEGGGG,FDFGDGGG;FDGF@FGGGGGGGG6:CEGDGFAFGGGCCCFFCGCGA,@FCFA,@=CC,?DFBC8CFGECECEDE,BC7CGC67D7++37+;CFFFFG>EF76>1)4BFE)97<:;8?C>:@:FFFGG
@M03364:276:000000000-BLYN8:1:1101:9613:7881 2:N:0:1
GGACTACTCGGGTTTCTAATCCTGTTTGCTCCCCACGCTTTCGCACCTGAGCGTCAGTCTTTGTCCAGGGGGCCGCCTTCGCCACCGGTATTCCTCCAGATCTCTACGCATTTCACCGCTACACCTGGAATTCTACCCCCCTCTACAAGACTCTAGCCTGCCAGTTTCGAATGCAGTTCCCAGGTTGAGCCCGGGGATTTCACATCCGACTTGACAGACCGCCTGCGTGCGCTTTACGCCCAGTAATTCCG
+
CCCCCGGGGGGGGGGGGEFDGGGGGGGGGGGEGGGGGGGGGGGGGGGGGGGGGGGGEGGGGGGGGGGGGGGGGGGGGGGGGGGGGFGGGGGGGGGGGGGFGGGFGGGGGGGGGGGGGGGGDGGGGGGGFGGGG9CDGGGGGDGGGGGFGFFFGGGGGGGFCFGGGGGGGFGGGGFDFGGGGGGFFFGGGGGGEGEEGEDGGG?GFGGGCDGGGCDGDFGGFGFFBFFFFFFFDCFA?11:=B:?*:B:FF7
@M03364:276:000000000-BLYN8:1:1101:25544:7884 2:N:0:1
GGACTACAAGGGTTTCTAATCCTGTTTGCTCCCCACGCTTTCGAGCCTCAGCGTCAGTTACAGACCAGAGAGCCGCCTTCGCCACTGGTGTTCCTCCATATATCTACGCATTTCACCGCTACACATGGAATTCCACTCTCCTCTTCTGCACTCAAGTCTCCCAGTTTCCAATGACCCTCCCCGGTTGAGCCGGGGGCTTTCACATCAGACTTAAGAAACCGCCTGCGCTCGCTTTACGCCCAATAAATCCG
+
CCCCCGGGGGGGGGGGGGGGGGGGGFGGGGGGFGGGGGGGGGEGGGGGGGGGGGGDGGGGGCGGGGGCFFFFCFGGD@FGGGGGGGGGEGGGGGGGGGDFGG9EFGGGDCGEGGEGFGGGDGGG9F@FBFEFGFGGGGGGFGGGGGGGGGGGGGCFFFGGGGGGFFCFGFFCD;DDFCFGGCCGCB6CCFF698*CEGGGGGGGFG8C=CFGGDGCFGGCDGFD;F@D;DB3>7D2@?CCEE(>CFFBGG3
@M03364:276:000000000-BLYN8:1:1101:9305:7887 2:N:0:1
GGACTACTAGGGTATCTAATCCTGTTCGCTACCCATGCTTTCGAGCCTCAGCGTCAGTTGCAGACCAGACAGCCGCCTTCGCCACTGGTGTTCTTCCATATATCTACGCATTTCACCGCTACACATGGAATTCCACTCTCCTCCCCTGCCCTCCAGCCTCCCAGCTTCCCACGCACCCCATGGTCCAGCCCCTGCCTTCTCCACCCGACTTACCAACCCACCTCCGCTCGCTTTACGCCCAATAACCCCCC
+
CCCCCGGGGGGGGGGGGGGGGGGGGGGGCFGGGGGFGGGGGGGGDGGGGGGGGGGGGGGGGGGGGGGGGGGGGGGGGGGGGGGGGGGGGGGGGGGFGCFGGGGGGGGGGCFGGGGGGGGGGGGGFCG?FDGGGGGGGGG8@9D+@E,4>,E?F+,,,@,@FG,,,33@F83,1@3@+A++,,,3,,,5@F*C**@E2,,4+=,9A***;**++*40/:EEEG)-2)88:)8)**+9.:EG55()0*).9)/
@M03364:276:000000000-BLYN8:1:1101:2798:7890 2:N:0:1
GGACTACTAGGGTTTCTAATCCTGTTTGCTCCCCACGCTTTCGCACCTGAGCGTCAGTCTTCGTCCAGGGGGCCGCCTTCGCCACCGGTATTCCTCCAGATCTCTACGCATTTCACCGCTACACCTGGAATTCTACCCCCCTCTACGAGACTCTAGCTTGCCAGTTTCAAATGCAGTTCCCAGGTTGAGCCCGGGGATTTCACATCTGACTTAACAAACCGCCTGCGTGCGCTTTACGCCCAGTAATTCCG
+
CCCCCGFGGGGGFGGGGGGGGGGGGGGGGGFGGGGGGGGGFGGGGGGGGGGGGGDGGGGGGGGGGGGGGGGGGGGGGGGGGGGGGGGGGGGGGGGGGGFFEFGGGGGGGDGDGGFFFGGCFGFFDGGGF8FGFF9DEG6FGDEFGGGGG8BFGGGGGGGGFFGG>FGGGGGDFGFGGGGGGGGGGGFGF?F8CGGGCCGFGGC+@7:CFFFGGGGGGGGGFGF;;FB>:@@EGGGA?<CEG>:?FCF>FG7
@M03364:276:000000000-BLYN8:1:1101:19423:7900 2:N:0:1
GGACTACTCGGGTATCTAATCCTGTTTGCTCCCCACGCTTTCGCACCTGAGCGTCAGTCTTCGTCCAGGGGGCCGCCTTCGCCACCGGTATTCCTCCAGATCTCTACGCATTTCACCGCTACACCTGGAATTCTACCCCCCTCTACGAGACTCTAGCTTGCCAGTTTCAAATGCAGTTCCCAGGTTGAGCCCGGGGATTTCACATCTGACTTAACAAACCGCCTGCGTGCGCTTTACGCCCAGTAATTCCG
+
CCCCCGGGGGGGGGGGGGGGGGGGGGGGGGGGGGGGGGGGGGGGGGGFGFGGGGGGGGGGGGGGGGGGGGGGGGGGGGGGGGGGGGGGGGGGGGGGGGGGGGGGGFGGGGGGGGGGGGGGGGFFGGGGGGGGGGGGGGGGEEGGGGGDCEEFGGGGGGGGGGGGGGGGGGGGGGGGGGGGGGGGGGGGFGEFGGGGC5CFGGGGFGGFDC>FGFGGGGGGFGF?FFFD?FEFDDCAFFGEEB::GCFFGF6
@M03364:276:000000000-BLYN8:1:1101:14756:7920 2:N:0:1
GGACTACTGGGGTTTCTAATCCTGTTTGCTCCCCACGCTTTCGCACCTGAGCGTCAGTCTTCGTCCAGGGGGCCGCCTTCGCCACCGGTATTCCTCCAGATCTCTACGCATTTCACCGCTACACCTGGAATTCTACCCCCCTCTACGAGACTCTAGCTTGCCAGTTTCAAATGCAGTTCCCAGGTTGAGCCCGGGGATTTCACATCTGACTTAACAAACCGCCTACGCACGCTTTACGCCCAGTAAATCCG
+
CCCCCGGGGGGGGGGGGGGGGGGGGGGGGGGGGGGGGGGGGGGGGGGGGGGGGGGGGGGGGGGGGGGGGGGGGGGGGGGGGGGGGGGGGGGGGGGGGGGGFGGFFGGGDGGGGGGGGGGGGGGGGGGGF=FFGGGGGGGGGGGGGGGGGGGGGGGGGGGGFGGGGGCFGGFGCFGGGGGGGGFFGGGGGGGGGGGG5CEGGGGGFCCFGGGF7CC7CCGC>ED<7FF:17@EGGF<=?DGG5(0:>8AGF>
@M03364:276:000000000-BLYN8:1:1101:25148:7920 2:N:0:1
GGACTACTGGGGTTTCTAATCCTGTTTGCTCCCCACGCTTTCGCACCTGAGCGTCAGTCTTCGTCCAGGGGGCCGCCTTCGCCACCGGTATTCCTCCAGATCTCTACGCATTTCACCGCTACACCTGGAATTCTACCCCCCTCTACGAGACTCTAGCTTGCCAGTTTCAAATGCAGTTCCCAGGTTGAGCCCGGGGATTTCACATCTGACTTAACAAACCGCCTGCGTGCGCTTTACTCCCAGTAATTCCG
+
CCCCCGFGGGGGGGGGGGGGGGGGGGGGGGGGGGGGGGGGGGGGGGGGGGFFGGGGGGGGGGGGGGEDFGGGGGFDGGGGGGGGGGCEEEFGGGGGGGGGGGGGGGGGGGGDFFFFGGGGCGGGGGGGGFGCGFGGCFGEEGGGGGG6E6:FFGAFGGGGGGGFFGFGGGGGGCGGGGF?FGFDFGGGFGGGGEEGDGGGGGGGCCGFFGFFGGGGCFFG3EA;@@>F17>EDDGF?)<<C)29C>F>>7*
@M03364:276:000000000-BLYN8:1:1101:27901:7954 2:N:0:1
GGACTACTGGGGTATCTAATCCTGTTTGCTCCCCATGCTTTCGCACCTCAGCGTCAGTTATCGTCCAGGACGCCGCCTTCGCCACCGGTATTCCTCCAGATATCTACGCATTTCACCGCTACACCTGGAATTCTACTTCCCTCTACGAGACTCAAGTCCGCCAGTATTAGAAGCAGTTCCCGGGTTGAGCCCGGGGATTTCACACCCGACTTAACAGACCGCCTTCGTACGCTTTACGCCCAGTAATTCCC
+
CCCCCFG,CFF7F7FFGGGGGGEFGGGGGGGGF;F,;FFGGGG,8@CG,CFCGGDEEG,,6<DEGGGGC,,@+@FCFDFFFDCEG8F+>4DFGBFG,,,9E,CEEEAEEEFF?DFGGGGGCF@FFFFGCEFCF,,,,4,CEEFGFDC=++>DGGFF6=,B+BG6F9B,,@,,@8F3<EA7<6@:FG5CCDFF5CEE5*<,=:=+)*11:CDD7CC+*;CF>5>D06,8(:))**7<?6EGDF?::**-2**
@M03364:276:000000000-BLYN8:1:1101:28397:7964 2:N:0:1
GGACTACTAGGGTTTCTAATCCTGTTTGCTCCCCACGCTTTCGAGCCTCAGCGTCAGTTTCAGGCCAGAGAGCCGCCTTCGCCACTGGTGTTCCTCCATATATCTACGCATTTCACCGCTACACATGGAATTCCACTCTCCTCTCCTGCACTCAAGCCTCCCAGTTTCCAATGCAGACAACAGGTTATCCACTGCCTTTTACATCAGACCTTAGCAACCCCCTGCCCTCGCTTTACCCCCACGTAATCCGG
+
CCCCCGG,CFFGGAFFGGGGGGGGGGFFGGGGGGG7CEFGGGGC6FFFCAC,@FFGGGG,EFGEFGFFC8CFGGEG@FGGGGG,C,CFF<CFF,49EFGGGAEEE<?FFGGGGG<FFDGGCFFGDGGGG?FGFEGG;8=EFGGGGGGGG8FGG8EE9+,,,8@DFGGF,@;DF=8,,,,63,6,C,,,,,,4,5,,9;D7+8,+3=**30;*+2+55CC**1/))*-*/*)28?7C*.4:C)()0*0);7)
@M03364:276:000000000-BLYN8:1:1101:4614:7965 2:N:0:1
GGACTACTAGGGTTTCTAATCGTGTTCGCCCCCCACTCTTTCGAGACTCAGTGTCAGTTACAGGCATGAGAGCCGCTCTCGACTCGTGTGTTCCACCTTCTATGTACGCATTTCACCGCTACACATGGAATTCCACTCTCCTCTCCTGCACTGAAGTTTCCCATGTTCGCATGGTCACCATCGTTGAGCATCTGCATTTCAAATCGGACTTACGAAACCACCTGCGCTTGCTTTAAGCCCATCACCACCGG
+
B-6@<,<<<@,-;,,,<,<EE,6C-,,B@,,+@C++,,,,6,,,C,+,C,,;6CEE9F,C9,CAF@,,,,<,<CFE++,,8,@FC,,9:B:45:,CF,,,,,9,4,<,++++5:5BFC+++@,=E,EE:CF,4,9EEF4,>=4D8,6@,,4+,63,833,,@9=38>9+++++,,,6,,,,,+6,@D62,,4,333@@@,+2,50**77*2=+*3**;8?>/;5-:()()21+2:)+7+**)(****(1/)
@M03364:276:000000000-BLYN8:1:1101:4286:7968 2:N:0:1
GGACTACTCGGGTTTCTAATCCTGTTTGCTCCCCACGCTTTCGCACCTGAGCGTCAGTCTTCGTCCAGGGGGCCGCCTTCGCCACCGGTATTCCTCCAGATCTCTACGCATTTCACCGCTACACCTGGAATTCTACCCCCCTCTACGAGACTCTAGCTTGCCAGTTTCAAATGCAGTTCCCAGGTTGAGCCCGGGGATTTCACATCTGACTTAACAAACCGCCTGCGTGCGCTTTACGCCCAGTAATTCCG
+
CCCCCGGGGGGGGGGGGGGGGGGGGGGGGGGGGGGGGGGGGGGGGGGGFGGGGGGGGGGGGFFGGGGGGDGGGGGGGGGGGGGGGGGGGGGGGGGGGGGGGGGGGGGFFFEGFGGGGGGGGGGGCFGGGGGGGGGGGGGGGGGGGGGGEGGGGCFGGG93:>CEGGGGGGGGC9EGGGGGFFGGGGGGGGGGE5EECEFGGGGGF4@C@CFDC7+CF5CEBDFFDF>B:DEEGGGBFFGGGFBFFGBAFG9
@M03364:276:000000000-BLYN8:1:1101:15327:7973 2:N:0:1
GGACTACTGGGGTATCTAATCCTGTTTGCTCCCCACGCTTTCGAGCCTCAGTGTCAGTTACAGGCCAGAGAGCCGCTTTCGCCTCCGGTGTTCCTCCATATATCTACGCATTTCACCGCTACACATGGAATTCCACTCTCCTCTCCTGCACTCAAGTCTCCCAGTTTCCAATGCACACAATGGTTGAGCCACTGCCTTTTACATCAGACTTAAGAAACCACCTGCGCTCGCTTTACGCCCAATAAATCCGG
+
CCCCCFGGGGGGGGGGGGGGGGGGGGGGGGFFGGGGGGGGGGGGGDEGGGGFGGGGGGGGGGGGGGGGGGGFDGGGGGGGGGGGGGDGFGGGGGGGGGGGGEDFGGGGGGGGGGGGGGCCEGGGGGGGEGC@,E9:9>DFE9EFGGGGGGGGGGGGGGFGGFFGGGGGGG,EFGGGFGDGGGGGGGGFCF,3<DFG,ED99+<?@CFGGGGG++5=FF6@FGAF2?B>=EFEG*4@BFDEG)54>7F?6DD
@M03364:276:000000000-BLYN8:1:1101:21827:7989 2:N:0:1
GGACTACAAGGGTTTCTAATCCTGTTTGCTCCCCACGCTTTCGCACCTGAGCGTCAGTCTTCGTCCAGGGGGCCGCCTTCGCCACCGGTATTCCTCCAGATCTCTACGCATTTCACCGCTACACCTGGAATTCTACCCCCCTCTACGAGACTCTAGCTTGCCAGTTTCAAATGCAGTTCCCAGGTTGAGCCCGGGGATTTCACATCGGACTTAACAACCCGCCTGCGTGCGCTTTCCGCCCAGTAATTCCG
+
CCCCCGGF<FGGGGGGGFGGGFFGGGGGGGFGGGFEGGGGGGGGGGGGFGGGGGGGGGGGGFGGGGGGG7:FFGGGGGGGGGGGG@GGGGGGGGGGG<FGG?EFGGGGGGGGGGGGGDGGGGGGGGGGGDGGGGDF@,@FEEGG,E8B8CCGGEGFGFGCBFDEFGGGCBCCFGDFGGGGGGGGGC6C,?FFGDGG55CCCCC:@7/22CDFC7+2:*3>8CD??@;E?>))99*-*(2;ED:?D:7<GFC
@M03364:276:000000000-BLYN8:1:1101:21681:7991 2:N:0:1
GGACTACCGGGGTATCTAATCCTGTTTGCTCCCCACGCTTTCGCACCTGAGCGTCAGTCTTCGTCCAGGGAGCCGCCTTCGCCACCGGTATTCCTCCAGATCTCTACGCATTTCACCGCTACACCTGGAATTCTACTCCCCTCTCCGAGACTCTAGCTTGCCAGTTTCAAATGCAGTTCCCAGGTTGAGCCCGGGGATTTCACATCTGACTTAACAAACCGCCTGCGTGCGCTTTACACCCAGTAATTCCG
+
CCCCCGGF>FGDGFGGGGGGGCGGGGGGGGGGGGGGGGGGFGGFCFGGCFDCFGGGGGECFFGGGGGCCF,:FGGGGGDGGGGGGC@FC7FFFFGFG8BFFGGGGGGGEBEFGGGGGGGGGEGGGFGFFFCFEB9;,3,8+@EF,3+3+@EGGGDGC@DGDC<FGGGG,E93=9E9EF7F@,@5,@<<CF,;1@*C=B69CF:88C>7+1;@8C+10*CG5=BD(5:>(3))9DC26)<8=54FC76<DC6
@M03364:276:000000000-BLYN8:1:1101:7402:8010 2:N:0:1
GGACTACTGGGGTTTCTAATCCTGTTTGCTCCCCACGCTTTCGCACCTGAGCGTCAGTCTTCGTCCAGGGGGCCGCCTTCGCCACCGGTATTCCTCCAGATCTCTACGCATTTCACCGCTACACCTGGAATTCTACCCCCCTCTACGAGACTCTAGCTTGCCAGTTTCAAATGCAGTTCCCAGGTTGAGCCCGGGGATTTCACATCTGACTTAACAAACCGCCTGCGTGCGCTTTACGCCCAGTAATTCCG
+
CCCCCGGGGGGGGGGGGGGGGGGGGGGGGGGGGGGGGGGGGGGGGGGGGGGGGGGGGGGGGGGFGGGGGGGGGGGGGGGGGGGGGGGGGDGFGGGGGGGGGGGGGGGGGGGGFFGGGGCGGGGGGGGGGGGGGGFEFGFGGGDDDGGDEDGCGGGGGGGGGGGGFGGGFGFGGGGGGGGGGGGGGGGGGGGGGGGG5BEECFGGFGCCFGGGFCGG*;CFDGAD0@6:1.5@GGG)91>EG:::*7@6CF6
@M03364:276:000000000-BLYN8:1:1101:8188:8018 2:N:0:1
GGACTACACGGGTTTCTAATCCTGTTTGCTCCCCACGCTTTCGCACCTGAGCGTCAGTCTTCGTCCAGGGGGCCGCCTTCGCCACCGGTATTCCTCCAGATCTCTACGCATTTCACCGCTACACCTGGAATTCTACCCCCCTCTACGAGACTCTAGCTTGCCAGTTTCAAATGCAGTTCCCAGGTTGAGCCCGGGGATTTCACATCTGACTTAACAAACCGCCTGCGTGCGCTTTACGCCCAGTAATTCCG
+
CCCCCGGFFGGGGGGGGGGGGGGGGGGGGGGGGGGGGGGGGGGGEGEFGGGGGGGGGGFGGFGGGGGGGGEEGGGGGGGGGGGGGGGGGGGGGGGGGGGGGGGFGGGGGGDGGGGGGGGGGGGGGGGGFGGGGGGDGFGGGGGGFGGGCGGGGGGGGFFEGGFCFGGGGGCCAGGGGGGGGGGGGGGGG?FGGGGGGGGGGGGGFFGGGFGGC>>DGGGGA5A?FFB>?FFFGGGFFFGEGFFFGGF9CF6
@M03364:276:000000000-BLYN8:1:1101:12974:8038 2:N:0:1
GGACTACTGGGGTTTCTAATCCTTTTTGCTCCCCCCGCTTTCGCACCTTCGCGTCAGTCTTCGTCCAGGGGGCCGCCTTCGCCTCCGGTATTCCGCTAGATATCGACGCATTTCAACGCTACACCTGGTATTCTACCCCCCTCTATGATACTCTAGCTGGACAGTTTCAAATGCACTTCCCAGGTTGAGCCGGGGGATTGCCCATCTGACTTAACATACAGCCTGCCTGGCCTTTACGCCCATTAATCCCG
+
C@CC<FD<E<CF7@,,<ECF<FF,CEFGAF,,6B++8@CC@E,,8++,,,,,@@+B:FG@C,:EGDG<,?>:+@@+7:FFF:++8,46@+BF,,,++8+,,5,,+44C+88:,,7,:+@CB+9>,833,,@;,=@,,@3+5@8C,,7,,EE>F;C726,,,,213@D;,?BCD,,,<,,,4,,6C,=,++5*****/;F6**2*.0**:*27:F7:*2<0*<).()(1)))022>4=,***)(97F*)**/
@M03364:276:000000000-BLYN8:1:1101:8604:8085 2:N:0:1
GGACTACTAGGGTTTCTAATCCTGTTTGCTCCCCACGCTTTCGCACCTGAGCGTCAGTCTTCGTCCAGGGGGCCGCCTTCGCCACCGGTATTCCTCCAGATCTCTACGCATTTCACCGCTACACCTGGAATTCTACCCCCCTCTACGAGACTCTAGCTTGCCAGTTTCAAATGCAGTTCCCAGGTTGAGCCCGGGGATTTCACATCTGACTTAACAAACCGTCTGCGTGCGCTTTACGCCCAGTAATTCCG
+
CCCCCGGGGGGGGGGGGGGGGGGGGGGGGGGGGGGGGGGGGGGGGGGGGGGGGGGGGGFFGGGGGGGGGGGGGGGGGGGGGGGGGGGGGEGGEGGGGGGGGGGGGDGGFGGGGGGGGGGGDCFGGGGGGGGGGGGGGGGGGGGGDDF>E8EGFGGFFGGGGFFGFGGGGGGGGGGGGGGGFGGGGGGGGGGGGGDG?EFGDFFCAFGG7FGGF7CFGGGGD5>?FFFE;B>EGG5AF?GGG>29>*8<FG*
@M03364:276:000000000-BLYN8:1:1101:19044:8089 2:N:0:1
GGACTACAAGGGTTTCTAATCCTGTTTGCTCCCCACGCTTTCGCACCTGAGCGTCAGTCTTCGTCCAGGGGGCCGCCTTCGCCACCGGTATTCCTCCAGATCTCTACGCATTTCACCGCTACACCTGGAATTCTACCCCCCTCTACGAGACTCTAGCTTGCCAGTTTCAAATGCAGTTCCCAGGTTGAGCCCGGGGATTTCACATCTGACTTAACAAACCGCCTGCGTGCGCTTTACGCCCAGTAATTCCG
+
CCCCCGGGGGGGGGGGGGGGGGGGGGGGGGGGGGGGGGGGGGGGGGGGGGGGGGGGGGGGGGGGGGGGCFGGGGGGGGGGGGGGGGGGGGGGGGGGGGGGGGGGGGGGGGGGGGGGGGGGGGGGGGGGGGGGGGGGGFGGGGG6FGGE:EGGGGGGGFGEGGFFGGGGGGGEDGGGGGGGGCGGGFGGGGGGGGGGGEGGFDGFAFFG7+:C>GGGG4=CEGE<;A6>BD3><D:AFFGGGEB?*:BFGG2
@M03364:276:000000000-BLYN8:1:1101:20032:8095 2:N:0:1
GGACTACAGGGGTATCTAATCCTGTTTGCTCCCCACGCTTTCGCACCTGAGCGTCAGTCTTCGTCCAGGGGGCCGCCTTCGCCACCGGTATTCCTCCAGATCTCTACGCATTTCACCGCTACACCTGGAATTCTACCCCCCTCTACGAGACTCTAGCTTGCCAGTTTCAAATGCAGTTCCCAGGTTGAGCCCGGGGATTTCACATCTGACTTAACAAACCGCCTGCGTGCGCTTTACGCCCAGTAATTCCG
+
CCCCCFGGGGGGGGGGGGGGGGGGGGGGGGGGGGGGGGGGGGGGGGGGGCFGGGGDGGGGGGGGGGGGFGGGGGGGGGGGGGGGGGGGGGGGGFGGGGGGGGGGGGGGGGGEFGGGGGGGGGGGGGGGGGGGGGGGGGGGGGGGFGFDCEGGGGFFGGGGGGGGGGGG:9BFFGGGGGCAF>?FFGGCGBFGGEGCGGGGGGGGFG7DFFGGGGFGFGGGDGBDFFBE<7@EGGFFFFGGGFFFDDFBFG9
@M03364:276:000000000-BLYN8:1:1101:18636:8107 2:N:0:1
GGACTACAAGGGTATCTAATCCTGTTTGCTCCCCACGCTTTCGCACCTGAGCGTCAGTCTTCGTCCAGGGGGCCGCCTTCGCCACCGGTATTCCTCCAGATCTCTACGCATTTCACCGCTACACCTGGAATTCTACCCCCCTCTACGAGACTCTAGCTTGCCAGTTTCAAATGCAGTTCCCAGGTTGAGCCCGGGGATTTCACATCTGACTTAACAAACCGCCTGCGTGCGCTTTACGCCCAGTAATTCCG
+
CCCCCGGGGGGGGGGGGGGGGGGGGGGGGGGGGGGGGGGGGGGGGGGGGGG8BFGGGGGGGFGGGGGGGGGGGGGGGGGGGGGGDGGGGGGGGGFGGGGGGGGGGGGGGGGGGGGGGGGGGGGGGGGGGGGGGGF;DDGGGGGFFGFD8EGGGGGGGGG6BFGG>EFGGGEGFFGGGGGAFGGGGFGGGGGGGEGGGGFFDFGDFD>FFGGG=>CFCCCFFGFFFFFFBBBEC<F2@:EEEFFFGC=ADGC
@M03364:276:000000000-BLYN8:1:1101:27260:8116 2:N:0:1
GGACTACAGGGGTTTCTAAGCCTGTTTGCTCCCCACGCTTTCGCACCTGAGCGTCAGTCTTCGTCCAGGGGGCCGCTGTCGCCACCGGTATTCCTCCAGATCTCTACGCATTTCACCGTGACACCTGTAATTCTACCCCCCTTGACGAGACTCTAGCTTGCCAGTTTCAAATGCAGTTCCCAGGTTGAGCCCGGGGATTTCACACCTGACTTAACAAACCGCCGGCGTGCGCTTTACGCCCAGTAATTCCG
+
--6A<8F,C<@:8@FGGFC,,E,<-EEFF9<,CFF7+8,BFFC@CEEFFD@@E@FCG96ECFF<6C:F<E:C7CFC++4:49C@F8FCFCFB9,,:EFEE?F9E,5<+6FFEFFEG,+,,+44FBEF,:DFDDCDE,,6@++,+68=88C+:,;>3=EACFGFFF=BC=EGFG9E9EAACEGB8:B,<7,D>EDGDG8C,::@+)*2;5*;@:+2+0/*A>E5(4),8;>EB<D3)*4:8770?::84*:*
@M03364:276:000000000-BLYN8:1:1101:16679:8131 2:N:0:1
GGACTACTCGGGTTTCTAATCCTGTTTGCTCCCCACGCTTTCGCACCTGAGCGTCAGTCTTCGTCCAGGGGGCCGCCTTCGCCACCGGTATTCCTCCAGATCTCTACGCATTTCACCGCTACACCTGGAATTCTACCCCCCTCTACGAGACTCTAGCTTGCCAGTTTCAAATGCAGTTCCCAGGTTGAGCCCGGGGATTTCACATCTGACTTAACAAACCGCCTGCGTGCGCTTTACGCCCAGTAATTCCG
+
CCCCCGGGGGGGGGGGGGGGGGGGGGGGGGGGGGGGGGGGGFGGGGGGGGGGGGGGGGGGGGGGGGGFFGGGGGGGGGGGGGGDGGGGGGGGGGGGGGGAFGGGGGGGGGGGGGGGGGGGGGFFGGGGGGGGGGGGGGGGGGGGGGGGGGGGGGFDGGGGGGGGGGFGFGGGGGGGGGGGGFGGGGDCGFFCGGGGGGGGF>@FFGFGGGGGDCGGGFFGBGFF7F>F653>DCFBF?GGG>6FGCFBFG4
@M03364:276:000000000-BLYN8:1:1101:26845:8144 2:N:0:1
GGACTACTAGGGTTTCTAATCCTGTTTGCTCCCCACGCTTTCGAGCCTCAGTGTCAGTTACAGGCCAGAGAGCCGCTTTCGCCTCCGGTGTTCCTCCATATATCTACGCATTTCACCGCTACACATGGAATTCCACTCTCCTCTTCTGCACTCAAGTCTCCCAGTTTCCAATGACCCTCCCCGGTTGAGACGGGGGCTTTCACATCAGAATTAACAAACCGCCTGCGTGCTCGTTACGCCCAGTACTGCCC
+
CCCCCDGGCCGGG8CDDEFDFGAEF@@DCFGFG,CFCE@;FGGCEEGGF8FCEGG<FEFF@FGGFG,F8FF:DECG@CDCEG7FGF+BFEGC?@E9AFG9FF,@EBFGGGGGGG9EFD>CF7?FFEEGD9?8=A;EE>E@EFGGGCGGGG,=?EFCFAADDFGGGG;;D,@E?GGCEFF8EEGGC68EG,D6+;CCCEC,8:BF>6C**+4=++1=FGG*.>510ABA05)3*:57>3C:E3(?F7B):5*
@M03364:276:000000000-BLYN8:1:1101:6345:8155 2:N:0:1
GGACTACAAGGGTTTCTAATCCTGTTTGCTCCCCACGCTTTCGCACCTGAGCGTCAGTCTTCGTCCAGGGGGCCGCCTTCGCCACCGGTATTCCTCCAGATCTCTACGCATTTCACCGCTACACCTGGAATTCTACCCCCCTCTACGAGACTCTAGCTTGCCAGTTTCAAATGCAGTTCCCAGGTTGAGCCCGGGGATTTCACATCTGACTTAACAAACCGCCTGCGTGCGCTTTACGCCCAGTAATTCCG
+
CCCCCGGGGGGGGGGGGGGGGGGGGGGGGGGGGGGGGGGGGGGGGGGGGGGGGGGGGGGGGGGGGGGGGGGGGGGGGGGGGGGGGGGGGGGGGGGGGGGGGGGGGGGGGGGGGFGGGGGGGGGGGGGGGGGGGGFGGGGGGGGGGGGCEGGFGFGFFDGGGGFGFGFGGGGGGGGCGFGGFFGDGGF?FGGDGCGGECGGC7FFFGGDCFGCDCC:7CFGDGF;?FFFFFFECDGFFFCC5>:6:F=BGF7
@M03364:276:000000000-BLYN8:1:1101:16446:8167 2:N:0:1
GGACTACAGGGGTTTCTAATCCTGTTTGCTCCCCACGCTTTCGAGCCTCAGTGTAAGTTACAGGTCAGAGAGCCGCTTTCGCCTCCGGTGTTCCTCCATATATCTACGCCTTTCACCGCTACACATGGAATTCCACTCTCCTCTCCTGCACTCAAGTCTCCCAGTTTCCAATGCACACAATGGTTGAGCCACTGCCTTTTACATCAGACTTAAGAAACCGCCTGCGCTCGCTTTACGCCCACTAAATCCGG
+
CCC9C8EE@@;@FGGFGF9F,CEFCF9C<FCFDCFFG7B@FFD88FCD,CE<FE,<EEEEGAFGF@FGFC<FFGFFCGG9@::8,,>C>CFGFFAF,:FF<,=<@FCD=+B7A<,EF7FEE>FF9=FDFGCGG<EE,,,AEEFGGE9,==E84,3@8DFA9@F,A;FCED,B,@8=8,++,,,>C>8,<C?,,<EFC;C<9CFGFFF**352:+=DFC,=*=*:9958(8?B4<C4?7*4*)(07>AE*2:
@M03364:276:000000000-BLYN8:1:1101:8443:8176 2:N:0:1
GGACTACTAGGGTTTCTAATCCTGTTTGCTCCCCACGCTTTCGCACCTGAGCGTCAGTCTTCGTCCAGGGGGCCGCCTTCGCCACCGGTATTCCTCCAGATCTCTACGCATTTCACCGCTACACCTGGAATTCTACCCCCCTCTACGAGACTCTAGCTTGCCAGTTTCAAATGCAGTTCCCAGGTTGAGCCCGGGGATTTCACATCTGACTTAACAAACCGCCTGCGTGCGCTTTACGCCCAGTAATTCCG
+
CCCCCGGGGGGGGGGGGGFFGGFGGGGGGGGGGCDGDGGEFFFFGGGGFEFGGGGGFGGGEGGFFGGGGGGGGGGGEGGGGGCGGGGGGGGGGGFGGGGGGGGGGFGFE@FEGCFFGGGGGGFGGGFGGGFFGGF9DGGGGEEGEGGDG6>ACGCGGGGGGGGFEEA;AGGGFGGGGGGFGGGGFGGGGF?EGGC=:C6FGGGGCFFF@CC7D7>DFFGGBGFFFFBD?EFBG*9<??GEC>(07*04C>9
@M03364:276:000000000-BLYN8:1:1101:19602:8181 2:N:0:1
GGACTACTGGGGTATCTAATCCTGTTTGCTCCCCACGCTTTCGCACCTGAGCGTCAGTCTTCGTCCAGGGGGCCGCCTTCGCCACCGGTATTCCTCCAGATCTCTACGCATTTCACCGCTACACCTGGAATTCTACCCCCCTCTACGAGACTCTAGCTTGCCAGTTTCAAATGCAGTTCCCAGGTTGAGCCCGGGGATTTCACATCTGACTTAACAAACCGCCTGCGTGCGCTTTACGCCCAGTAATTCCG
+
CCCCCGFGGGGGGGGGGGGGGGGGGGGGGGGGGGGGGGGGGGGGDGGGGGGGGGGGGGGGGGGGGGGGGGGGGGGGGGGGGGGGGGGGGGGGGGGGGGGGGGGGCAAFF@CGGGGGGGGGGGFGGGGGFEGGGGGGGGGGGGGGGGGGGGGGGGGGGGGGCGGGGGGGGGGFFCGGGGGGGGGGGGGGC7:FGDGGGGFGGGGGFGGGGGGGGGGGGGGFEGFFFFFFFFFBCGCAF(8?EB?FCF?>GF>
@M03364:276:000000000-BLYN8:1:1101:14808:8194 2:N:0:1
GGACTACACGGGTTTCTAATCCTGTTTGCTCCCCACGCTTTCGCACCTGAGCGTCAGTCTTCGTCCAGGGGGCCGCCTTCGCCACCGGTATTCCTCCAGATCTCTACGCATTTCACCGCTACACCTGGAATTCTACCCCCCTCTACGAGACTCTAGCTTGCCAGTTTCAAATGCAGTTCCCAGGTTGAGCCCGGGGATTTCACATCTGACTTAACAAACCGCCTGCGTGCGCTTTACGCCCAGTAATTCCG
+
CCCCCFFDFGGGGGGGGGGGGGGGGGGGGGGGGGGGGGFCGGGGGGGGGGGGGGGGGGGGGGGGGGGGGGGGGGGGGGGGGGGFGGGGGGGGGFGGGGGGGGGGGGGGGGGGGGGGGGGGGCEGGGGGGDFGGAFGGFGGGGGGGGG>86BDEFGGGGGGF8FF:FG9FGCFGGGGGGGGGCFEGGGGFGFGEGDEGGFGGGGGFGGG7;FGGGGGGGGGFDDF(>;D0@E>DGGFFFEEE36?CFB<GG7
@M03364:276:000000000-BLYN8:1:1101:12681:8223 2:N:0:1
GGACTACTAGGGTTTCTAATCCTGTTTGCTCCCCACGCTTTCGCACCTGAGCGTCAGTCTTCGTCCAGGGGGCCGCCTTCGCCACCGGTATTCCTCCAGATCTCTACGCATTTCACCGCTACACCTGGAATTCTACCCCCCTCTACGAGACTCTAGCTTGCCAGTTTCAAATGCAGTTCCCAGGTTGAGCCCGGGGATTTCACATCTGACTTAACAAACCGCCTGCGTGCGCTTTACGCCCAGTAATTCCG
+
CCCCCGGGGGGGGGGGGGGGGGGGGGGGGGGGGGGGGGGGGGGGGGGGFGGGGGGGGGGGGGGGGGGGGGGGGGGGGGGGGGGGGGGGGGGGGGGGGGGGGGGGGGGGGGGGGGGGGGGGFFFGGGGGGGDGGGGFGGGDGGGGGGGGGGGGFEGGGGGGGGGGGGGGGGFGGGGCGGGGGGGGGGGGGGGGGGGGCGGGGGGGFGGGGFGGGGGGGFGFBCBFFFF305@:DGGFFFGG*.8FG=?DGG9
@M03364:276:000000000-BLYN8:1:1101:6797:8233 2:N:0:1
GGACTACTGGGGTATCTAATCCTGTTTGCTCCCCACGCTTTCGCACCTGAGCGTCAGTCTTCGTCCAGGGGGCCGCCTTCGCCACCGGTATTCCTCCAGATCTCTACGCATTTCACCGCTACACCTGGAATTCTACCCCCCTCTACGAGACTCTAGCTTGCCAGTTTCAAATGCAGTTCCCAGGTTGAGCCCGGGGATTTCACATCTGACTTAACAAACCGCTTGCGTGCGCTTTACGCCCAGTAATTCCG
+
CCCCCFGGGGGGGGGGGGGGGGGGGGGGGFGGGGGGGGGGGGGGGFEFGGGGGGGGGFGGGGGGGGGGGECFEFGGGGGGGGGGGGEGGGGGGGGGGFGGFFGGFFGGGGGGGGGGFFGGGGGGFFFGGFGGGGGGGFFGGGGGGGFGD>CGFGFGGGGGGGGFGGFGGGA9EFGAEGGGGGGDFGGGGFGGGD>CGEGGGFGF6*:@FCFFG7>FGGGGEG);?:>B0@B>DG34@:GGGEFFFGF2FC9
@M03364:276:000000000-BLYN8:1:1101:24278:8245 2:N:0:1
GGACTACAAGGGTTTCTAATCCTGTTTGCTCCCCACGCTTTCGCACCTGAGCGTCAGTCTTCGTCCAGGGGGCCGCCTTCGCCACCGGTATTCCTCCAGATCTCTACGCATTTCACCGCTACACCTGGAATTCTACCCCCCTCTACGAGACTCTAGCTTGCCAGTTTCAAATGCAGTTCCCAGGTTGAGCCCGGGGATTTCACATCTTACTTAACAAACCGCCTGCGTGCGCTTTACGCCCAGTAATTCCG
+
@C<@CEFFGCGG8C,CFFGGFFGGFADFGGG8CFGG++@FDFEEEC+EFACEGGGGGGGGFEGG7BFFFGDGG7F:+CFGGD@FGGGGGGGGGGGGGGG,CEFFFEFGGDEEDGEEFCCE:FFGGGDE@CAFGFAF,,DEGEC=DFGD7>C+DFFGFF;B7>9DFGFFG;FGGGAFCAF@FFGCDBC7FCEGG5*?5*?6:CCCFG7+;@CFC>C7:CFFB7>?DA()()<@CCF<6<C/774):*9:DF9
@M03364:276:000000000-BLYN8:1:1101:27478:8249 2:N:0:1
GGACTACTCGGGTTTCTAATCCTGTTTGCTCCCCACGCTTTCGCACCTGAGCGTCAGTCTTCGTCCAGGGGGCCGCCTTCGCCACCGGTATTCCTCCAGATCTCTACGCATTTCACCGCTACACCTGGAATTCTACCCCCCTCTACGAGACTCTAGCTTGCCAGTTTCAAATGCAGTTCCCAGGTTGAGCCCGGGGATTTCACATCTGACTTAACAAACCGCCTGCGTGCGCTTTACGCCCAGTAATTCCG
+
CCCCCGGFGGGGGGGCGGGFDGGGGGGGGGGGGGGGGD,B,,CFGGGGGGGGGC7FFFGGGGGFEG@FGGGGGGGGGEDFFGGGFGEGCFF9?,E9=AC,F?EAFGGGGGGGGGGGA@F6FFFFFFGFDCGGGGG;>EFGGGGFGGGGGGG7CFFCGFGF>FGGFGDGGGGGGGGGGGGFGGGGGGFCG7DG5?BEGCG6D+<C6*+++1;CGGGGDFF55E><?A>BFF:3D55<=0;8CB:/:>84DFC
@M03364:276:000000000-BLYN8:1:1101:26238:8252 2:N:0:1
GGACTACTGGGGTTTCTAATCCTGTTTGCTCCCCACGCTTTCGCACCTGAGCGTCAGTCTTCGTCCAGGGGGCCGCCTTCGCCACCGGTATTCCTCCAGATCTCTACGCATTTCACCGCTACACCTGGAATTCTACCCCCCTCTACGAGACTCTAGCTTTCCAGTTTCAAATGCAGTTCCCAGGTTGAGCCCGGGGATTTCACATCTGACTTAACAAACCGCCTGCGTGCGCTTTACGCCCAGTAATTCCT
+
CCCCCGGGGGGGGGGGGGFFGGGGGGGGGGGGGGGGGGGGGGGGEGGG@EFCFFGGGGFFFGFFEEGGDCGGGGGGGGGGGEGGG,C@F:@FG<EFF=FCG8EGG,EFDGGGGGGGFGGGGGFF,FGCF8FFFGFC,@+@EGGC,8>++5C?F9EDF9;,5>;;;DFGF9FC7BDFFFEFEFFCFFFC?GC5C=CG=ECF=7AFFF7+;@F;>FG>>FGGBE3;0F1>:DFFGG3)*-2?/).0:>4<GF*
@M03364:276:000000000-BLYN8:1:1101:27350:8263 2:N:0:1
GGACTACTGGGGTTTCTAATCCTGTTTGCTCCCCACGCTTTCGCACCTGAGCGTCAGTCTTTGTCCAGGGGGCCGCCTTCGCCACCGGTATTCCTCCAGATCTCTACGCATTTCACCGCTACACCTGGAATTCTACCCCCCTCTACAAGACTCTAGCTTGCCAGTTTCAAATGCAGTTCCCAAGTTAAGCTCGGGGATTTCACATCTGACTTAACAAACCGCCTGCGTGCGCTTTACGCCCAGTAATTCCG
+
C@CCC<@FFGGGGCFGGGGDFGCGGGGGGGGF,CFEGGG;CFD@EGGGGGGGGDF@CCCFFGFGGGGFEDCF7FFGGGGGGGGGG,CFGGFFGFFFGGGGGGDGGFFGFCGEGGGGGCEGGCFC8F=D8FCFAFGF9FFCGGGGFFAFGG,8D;FFFGGG+DEEAFFGGCFFCCGFCFAEGF68F;DCC@?F>CGGGGGGFFF>A6C+=@>8C>DGFC87>5A6@F9>?DE:DG3-*48CC539DF*6:F9
@M03364:276:000000000-BLYN8:1:1101:8459:8284 2:N:0:1
GGACTACCCGGGTATCTAATCCTGTTTGCTCCCCACGCTTTCGCACCTGAGCGTCAGTCTTCGTCCAGGGGGCCGCCTTCGCCACCGGTATTCCTCCAGATCTCTACGCATTTCACCGCTACACCTGGAATTCTACCCCCCTCTACGAGACTCTAGCTTGCCAGTTTCAAATGCAGTTCCCAGGTTGAGCCCGGGGATTTCACATCTGACTTAACAAACCGCCTGCGTGCGCTTTACGCCCAGTAATTCCG
+
CCCCCGGGGGGGGGGGGGGGGGGGGGGGGGGGGGGGGGGGGGGGGGGGF8FGGGGGGGGGGGGGGGCFGGGGGGGGGGGGGGGGGGGGGDFFEFEFGGGGGGGGGGGGGG@GGGGGGGGG7FFGGGGGDGGGGGGGG8DFGGGGEGG+:4B?FGFGFGGGGGGGFGGGCFGGGFFGGFGGGGGGGFGGFFGCCEDGD*BEF++;ADFFDFGG7FGGGFGGFGFF249><BEFDGGFFBGDGEF@DC?BGF*
@M03364:276:000000000-BLYN8:1:1101:13769:8284 2:N:0:1
GGACTACCGGGGTTTCTGATCCTGTTTGCTCCCCACGCTTTCGAGCCTCAGTGTCAGTTACAGGCCAGAGAGCCGCTTTCGCCACCGGTGTTCCTCCATATATCTACGCATTTCACCGCTACACATGGAATTCCACTCTCCTCTCCTGCACTCAAGTCTACCAGTTTCCAATGCATACAATGGTTGAGCCACTGCCTTTTACACCAGACTTAATAAACCACCTGCGCTCGCTTTACGCCCAATAAATCCGG
+
CCCCCGDGGGGGGGGGGGFFFGGGGGGGGGGGGGGGGGGGGGGGGGGGGGGGGGGGGGGGGGGGGGGFGGGGGGGGGGFGGGGGFFCGGGGGGGGGGGGA<FGGGEFGGGGGGGFGGGGG7CCGGGGGGGGGGGGDEGGGGFFG8@F?FGGGGGGC@F;FGGGGGGGG8FFGGCFGGGGGGCECAE?GFGG6CFFGGGGGDFFGFGGGGG:C>FGGCF?FFGFFFF@/68;AG3CEF@GGGF3;FCF<CD:
@M03364:276:000000000-BLYN8:1:1101:10963:8293 2:N:0:1
GGACTACTGGGGTTTCTAATCCTGTTTGCTCCCCACGCTTTCGAGCCTCAGTGTCAGTTACAGGCCAGAGAGCCGCTTTCGCCTCCGGTGTTCCTCCATATATCTACGCATTTCACCGCTACACATGGAATTCCACTCTCCTCTCCTGCACTCAAGTCTCCCAGTTTCCAATGCACACAATGGTTGAGCCACTGCCTTTTACATCAGACTTAAGAAACCACCTGCGCTCGCTTTACGCCCAATAAATCCGG
+
CCCCCGGGGGGGGGGGGGGGGGGGGGGGGGGGGGGGGGGGGGGGGGGGGGGGGGGGFGGFFFGGGGGGGGGGGGGGGEGGGGGEGGGGGGGGGGGFGGGGGFFGGGGGGGGGGFFGGGGEGGGGFFGGGFFFEGGGGGGGGGGFGGGGFFGGGGGGFCGGGGGGFGGGCFGGGGAFFGD6FFDEFD?FGFCFGFCFDFGG?7CGFFC>FGF>CCCC7FGG>7A)4?9BFEFBGGDE5>87E):AFGF37D7
@M03364:276:000000000-BLYN8:1:1101:7024:8294 2:N:0:1
ACTCTGGGGGCTGGGGCCCTTACACACCTATTGCGACGTCCGCGGAAACGGTGACCTCTCGATGTTTCCCGCTATCCATTTTGGCCAGTGGCACGTCTATCAGGCGGTCCAGTGCTCGGTGGGTCACACTATACGCACGTTCTTGGTCGACTGCCCTGACTTTCACTACCTGACTCCCCACCTCCTGTCCCTCTCCCACCCAGTCAACACACCACACGCTACACATCACTCTCTAGCCGTCTCTCCATCGC
+
AC--6@,,7++@,,,+8++,,,6,;<666,C,,,8+8+6,,6+@7+++,,,,,:,,,9,:,,6CF9,,,,,++78,C,,,,,5+,59=,:4=,,+,+,:,,,,,4++4=+,,5><,,+@+++++,,,,33,,9,6++++8,5++3,6E8*5**,>;,,2?2,,276,24,,,,6,,,4=,/6,2,,,,4+3+******=5*2/**0+02***/***1)*2)2*()0.93=*9***)*(*1*)(****)01/
@M03364:276:000000000-BLYN8:1:1101:14232:8299 2:N:0:1
GGACTACTCGGGTTTCTAATCCTGTTTGCTCCCCACGCTTTCGCACCTGAGCGTCAGTCTTCGTCCAGGGGGCCGCCTTCGCCACCGGTATTCCTCCAGATCTCTACGCATTTCACCGCTACACCTGGAATTCTACCCCCCTCTACGAGACTCTAGCTTGCCAGTTTCAAATGCAGTTCCCAGGTTGAGCCCGGGGATTTCACATCTGACTTAACAAACCGCCTGCGTGCGCTTTACGCCCAGTAATTCCC
+
CCCCCGGGGGGGGGGGGGGGGGGGGGGGGGGGGGGGGGGGGGGGGGGGGGGGGGGGGGGGGGGGGGGGEEGGGGGGGGGAFGGGGGGGGGGGGGGGGGGGGGGGGGGGDEFCGEFFGGGEEGFGGFGFFGGGGGGGGGGGGGGGFGGEECECFGGFGGGGGGGGFGGGFGGFFFFGGGG,D9DEGGGGEGG:?GGGGGFGGGFFF<7F7C>FGGGGG5CCBGFDFF9E?EEFDGGAFBGEG><FG*6<CF*
@M03364:276:000000000-BLYN8:1:1101:24376:8313 2:N:0:1
GGACTACCGGGGTTTCTAATCCTGTTTGCTCCCCACGCTTTCGCACCTGAGCGTCAGTCTTTGTCCAGGGGGCCGCCTTCGCCACCGGTATTCCTCCAGATCTCTACGCATTTCACCGCTACACCTGGAATTCTACCCCCCTCTACAAGACTCTAGCTGACCAGTTTCAAATGCAGTTCCCAAGTTAAGCTCGGGGATTTCACATCTGACTTAATCAACCGCCTGCGTGCGCTTTACGCCCAGTAATTCCG
+
CCCCCGGGGGGGEGGGGGGFGGGGGGGGGGGGGGGGGGGGGGGGGEEGGCFGGGGGGGGGGGGGGGG<CFGDGFGGDGGGFGDDGGGGGGGGGGFFGGGGGGGGGGGGGGGGGGGGGGDGFGGDFGGG?FGGGGGGADEGGGGGGGGG,,DF?FGEGGGGGGGGGFGGG9FGGGGFEFGGFGEGGFFGGGCFGCDGE5CGFGGD6CDCGGGGCFFDCGGGFGFFFFBE<@DFGCF4?1;EC)4@GCF<>79
@M03364:276:000000000-BLYN8:1:1101:6853:8356 2:N:0:1
GGACTACTGGGGTATCTAATCCTGTTTGCTCCCCACGCTTTCGCACCTGAGCGTCAGTCTTCGTCCAGGGGGCCGCCTTCGCCACCGGTATTCCTCCAGATCTCTACGCATTTCCCTGCTACACCTGGAATTCTACCCCCCTCTACGAGACTCTAGCTTGCCAGTTTCAAATGCAGTTCCCAGGTTGAGCCCGGGGATTTCACATCTGACTTAACAAACCGCCTGCGTTCGCTTTACGCCCAGTCATTCCC
+
CCC-A8,;E-6+@@FF,C<F9EF,;6F<AC,CC;@CCC:@@EFGC7@@FC@FGCFFG<FEEFGF@FGF8FEE@GG>::,:DCG@7<@FCEGF,,95A?A,EEFGGDFGDG@C9A,:,7A=F9,A6,?A<<7F=C;,3>@@@=CC,36>++82:D=DFEG8:CGFD,@D,5,@@BA,52@7,3,>7D@7,?CFED**=8C6=8BCF7>F@+:FD>D7;*=5>EFF?A0)(8<>*7*69652:819*07)*:*
@M03364:276:000000000-BLYN8:1:1101:11304:8358 2:N:0:1
GGACTACCGGGGTTTCTAATCCTGTTCGCTACCCACGCTTTCGAGCCTCAGCGTCAGTTACAGACCAGAGAGCCGCTTTCGCCACCGGTGTTCCTCCATATATCTACGCATTTCACCGCTACACATGGAATTCCACTCTCCCCTTCTGCACTCAAGTTCTACAGTTTCCAAAGCATACTATGGTTAAGCCACAGCCTTTCACTTCAGACTTATAAAACAGCCTGCGCTCGCTTTACGCCCAATAAATCCGG
+
<CCCCEFGGGGGFGGGGGCEEEFGGGFGGGGGFGGFEEGGGGGGGGGFGFD8FEGGGEFGFGGFGFCFGG8FDGGGGGGGDGDGGDFGGGGGGGGGGGGFFGGFF?FGGGGGGGFGFFCC@7FGFGGGGC?F9FDFFFGGFGGDBFF9DEFABEGGGGGGFGGGFFGEFGGFC>DCDEEFGGCF9@EDG7FG78>8FGFC99C=FFG>FGGDDCGGGGFGF=F:BA=5()).9976>7EGG)36:7AC*91
@M03364:276:000000000-BLYN8:1:1101:6741:8360 2:N:0:1
GGACTACTGGGGTTTCTAATCCTGTTTGCTCCCCACGCTTTCGAGCCTCAGTGTCAGTTACAGGCCAGAGAGCCGCTTTCGCCTCCGGTGTTCCTCCATATATCTACGCATTTCACCGCTACACATGGAATTCCACTCTCCTCTCCTGCACTCAAGTCTCCCAGTTTCAAATGCACACAATGGTTGAGCCACTGCCTTTTACATCAGACTTAAGAAACCACCTGCGCTCGCTTTACGCCCAATAAATCCGG
+
CCCCCGGGGGGGGGGGGGGGGGGGGGGGGGGGGGGGGGGGGGGFGGGGGGGGGGGGGGGGGGGGGGGGGGGGGGGG7FFGGGGGGGGGGGGGGFGGGGGGGGGGGGGGGGGGGGGGGGGGGDFGGGGGFFFFGFGGGDGGGGGGGGGFGGGG?FGGFFGGFFEGFGGGA,>ECGG99FDFFGFFGG?FCF,DFEGDGGGFC?C@@7*2*;@F75=D7DFGFCA:@5=AA58?FDCEF@GGGA@FFGFE638
@M03364:276:000000000-BLYN8:1:1101:4464:8368 2:N:0:1
GGACTACTAGGGTATCTAATCCTGTTAGCTCCCCACGCTTTCGCACCTGAGCGTCAGTCTTCGTCCAGGGGGCCGCCTTCGCCACCGGTATTCCTCCAGATCTCTACGCATTTCACCGCTACACCTGGAATTCTACCCCCCTCTACGAGACTCTAGCTTGCCAGTTTCAAATGCAGTTCCCAGGTTGAGCCCGGGGATTTCACATCTGACTTAACAAACCGCCTGCGTGCGCTTTACGCCCAGTAATTCCG
+
CCCCCGGGGGGGGGGGGGGGGGGGGGGGGGGGGGGGGGGGGGGGGGGGGGGGGGGEEEGFGGGGGGGGGGGGGGGGGGGGGGGGGGGGGGGGGGFGGGGGGGGGGGGGGGGGGGGGGGGGGGGGGGGGGGGGGGGGGGGGGGGGFGGGG6EFGGGGGGGGGGGGGGGGGGGGGGGGGGGGGGGGG9:EGGGGGGDDCGCGGGGGFGGGFGGCGFGGGDFGFGB(6FFFFBFFGGGFB?EGGE??CFF<FF6
@M03364:276:000000000-BLYN8:1:1101:18277:8370 2:N:0:1
GGACTACACGGGTATCTAATCCTGTTTGCTCCCCACGCTTTCGAGCCTCAGTGTCAGTTACAGGCCAGAGAGCCGCTTTCGCCTCCGGTGTTCCTCCATATATCTACGCATTTCACCGCTACACATGGAGTTCCACTGTCCTCTTCTGCACTCAAGTTTCCCAGTTTCCGATGCACTTCTTCGGTTGAGCCGAAGGCTTTCACATCAGACTTAAGAAACCGCCTGCGCTCGCTTTACGCCCAATAAATCCG
+
CCCCCGFGGGGGGGGGGGGGGGGGGGGGGGFGGGGGGGGGGGGCFEGFGGGFGGGGGGGFGGGGGGGGGGGGGGGGGGGGGGGGGGGGG7CCFEEGGGGGGGGGGGGGGGGGGGGGEFGGDGGGGGGGGGGGFGGGGGDEFGGGGGGGGGGGGFCFGGGGGGGFGGGGFEGGCGFGGGGGEFFGGGGGGGGGC>ECCFCFGFFGFF>CFFGG>FG>DFCFBCA=5F=BFFFFGGFCF;EGGFFFDG6?7F)
@M03364:276:000000000-BLYN8:1:1101:12863:8375 2:N:0:1
GGACTACAGGGGTTTCTAATCCTGTTTGCTCCCCACGCTTTCGCACCTGAGCGTCAGTCTCCGTCCAGGGGGCCGCCTTCGCCACCGGTATTCCTCCAGATCTCTACGCATTTCACCGCTACACCTGGAATTCTACCCCCCTCTACGAGACTCTAGCTTGCCAGTTTCAAATGCAGTTCCCAGGTCGAGCCCGGGGATTTCACATCCGACTTAACAAACCGCCTACTTGCCCTTTACGCCCAGTAATTCCG
+
CCCCCGGGGGGGG7CEFGGGGGGGGGGGGGGGGEGGGGGGGGGDGGGG,CF@GGGGGG,E,9@FGGGFG,CC+FEGGGGGGGEGGFCGG+DFGFGEF@8<E8EGFFGFGGCFEEGGGDGGGGGGG8A=FFFGGCFGGCFGGGGGGG6B+::7DCFCCGFCGGGGCF93,,7EFGGFGGG:ECF8>,4;CGDFE5:?5;8C@7EGF*0/:DGGCCFFCDCG)>@<(7)*6*)02CD29?GGG3:;:094FC*
@M03364:276:000000000-BLYN8:1:1101:16997:8388 2:N:0:1
GGACTACTAGGGTATCTAATCCTGTTTGCTCCCCACGCTTTCGAGCCTCAGCGTCAGTTACAGACCAGAGAGCCGCCTTCGCCACTGGTGTTCCTCCATATATCTACGCATTTCACCGCTACACATGGAATTCCACTTTCCTCTTCTGCACTCAAGTTTCCCAGTTTCCAATGACCCTCCACGGTTGAGCCGTGGGCTTTCACATCAGACTTAAGAAACCGCCTACGCGCGCTTTACGCCCAATAATTCCG
+
CCCCCGGGGGGGGGGGGGGGGGGGGGGGGGGGGGGGGGGGGGGGGGGGGGGGGGGGGGGGGGGGGGGGGGCFGGGGGGGGGGGGGGGGGGGGGGGGGGGGGGGGGGGGGCGGGGGGG>CGGGGGGGGGGGGGGGGGGGGGGGGGGGGGGGGGGGGGGGGGGGGGGGGGGGGGGGG8DGFGGGG6FEGGGGGGGGGG6DFGG>FCFGCFGGGGGGGG>FGFFGFFDFFF>EEFGGGFFDEG5>;AF>ACGG4
@M03364:276:000000000-BLYN8:1:1101:16353:8389 2:N:0:1
GGACTACAGGGGTATCTAATCCTGTTTGCTCCCCACGCTTTCGCACCTGAGCGTCAGTCTTCGTCCAGGGGGCCGCCTTCGCCACCGGTATTCCTCCAGATCTCTACGCATTTCACCGCTACACCTGGAATTCTACCCCCCTCTACGAGACTCTAGCTTGCCAGTTTCAAATGCAGTTCCCAGGTTGAGCCCGGGGATTTCACATCTGACTTACCAAACCGCCTGCGTGCGCTTTACGCCCAGTAATTCCG
+
CCCCCFGGGGGGGEFFGFGGGGGGGGGGGGGGGGGGGGGGGGGEGGGFGGGGGGGGGGDGGGGGGGGGGEDGGGGGGGGGGGGGGFGD@FGGFFFCGGGGFGGGGGGGDCEGFFEFFFGGDEGGG8FFFGGGGGFFGCEGGEGGFDC>EGGF:FGGGGGFGGGGGGGGFAACCBAFGGGGFFGGGGGGGGGGECGGGG6FFGFFCDFFCFFGD7*;F<CGFCB?DFBD0BFFGGGFFFGE=)4?F7F2D79
@M03364:276:000000000-BLYN8:1:1101:11721:8405 2:N:0:1
GGACTACTGGGGTATCTAATCCTGTTTGCTCCCCACGCTTTCGCACCTGAGCGTCAGTCTTCGTCCAGGGGGCCGCCTTCGCCACCGGTATTCCTCCAGATCTCTACGCATTTCACCGCTACACCTGGAATTCTACCCCCCTCTCCGAGACTCTAGCTTGCCAGTTTCAAATGCAGTTCCCAGGTTGAGCCCGGGGATTTCACATCTGACTTAACAAACCGCCTGCGTGCGCTTTACGCCCAGTAATTCCG
+
CCCCCGGGFGGGGGGGGGGGGGGGGGFGGGGGGGFGGGGGGGGGGGGGGGGGGGDGGGGGGGFGGEEGGGGDGGFFGEGGFCEC@FGGGGGGGGGGGGCG9FGGGGGGFGEFCFFGGGGGGGGGFGGG?CEFAFGFGC@F@EGG,DE>8EGFGGGGGGF6@FGGGGGGEF9BEFGGDGCD,DFFGGCCGGFG5?BEE5BC7@9FCGFCCCFG7::7FGGGFCEDFFFF::ED9DC<F:EEE3:/::6<GF7
@M03364:276:000000000-BLYN8:1:1101:27336:8409 2:N:0:1
GGACTACCGGGGTATCTAATCCTGTTTGCTCCCCACGCTTTCGCACCTGAGCGTCAGTCTTCGTCCAGGGGGCCGCCTTCGCCACCGGTATTCCTCCAGATCTCTACGCATTTCACCGCTACACCTGGAATTCTACCCCCCTCTACGAGACTCTAGCTTGCCAGTTTCAAATGCAGTTCCCAGGTTGAGCCCGGGGATTTCACATCTGACTTAACAAACCGCCTGCGTGCGCTTTACGCCCAGTAATTCCG
+
CCCCCGGGGGGGGGGGGGGGGGGGGFGGGCFGGGGDGGGGGGC@F@FFFDGGGGGGGGGGGGGGGGGGEFGGGGGGGGGGGGG@FFGGGGFGFFFFGGGGGGGGGGGGEGGGGFGGGGGG>7EF,FGGCFFFGGGGFGFGGGDFEGGCC5BFGGCFFGEFGGGCCD,?ECFCC,,DFFFGCDGDFEGDFGFGGGC5EE6+::9D+*+;7@DF>@FFFCCFEGF<?F>>:37@D3*6@B8E5@??CCF2>?6
@M03364:276:000000000-BLYN8:1:1101:23382:8411 2:N:0:1
GGACTACAAGGGTTTCTAATCCTGTTTGCTCCCCACGCTTTCGCACCTGAGCGTCAGTCTTCGTCCAGGGGGCCGCCTTCGCCACCGGTATTCCTCCAGATCTCTACGCATTTCACCGCTACACCTGGAATTCTACCCCCCTCTACGAGACTCTAGCTTGCCAGTTTCAAATGCAGTTCCCAGGTTGAGCCCGGGGATTTCACATCTGACTTAACAAACCGCCTGCGTGCGCTTTACGCCCAGTAATTCCC
+
CCCCCFGGGGGGGGGGGFGGGGGEFGGGGGGGGEFFFEGGGGGEFGGF8FDGGFEB@FGGFGGGECCFFGGG+F@FEGCE@C@FCFGCGD7BFF,B<AEGGGGGFEFFGGG+@FEFGB=8FGC8@ED8BCF:DEFFEGFEEGGGFGGEE+>C69;DFGAE7:<37,@>D9;F29;DD9=FA9:BFG,CCCGCEGDECG,C>:1137@C7CCDFGGF7C*C>C>@4AB@27B3>3<44(;>C).)2*9<F**
@M03364:276:000000000-BLYN8:1:1101:13883:8417 2:N:0:1
AGTCTGAGGGGGTGTGTCATCGCGTTCCGCCTACGACGCTTGCCGGCTCGGCGACACTATGCGTCTTCGGGGTAGCCTTCTCCACAGGTGTTCCTCCAATCTGGCACGGCTTTCACCTAAGGGCGTGGAAGTCTACCCCCTTCTGCAAAAGCCCGACTTGCATTATCAACATGCTGTCCCCCGCATACGCATGGGGCAGTCACAAGTGGCTGACCGAACGGCGTTCGTTCCACTGAACACGTTCACTAACG
+
--6AC96,CF+++++8,,,<,,,+++,66,B66C,8+++6,:6,+++4,++B++@F+,,,,:,44+9,++8+4+BFF5,,,,55B<4FF<,+,B,,B,,5,,,,,,,3+3++,C,8,,,,,,,8+8@+@,,@F,=FGG*3*5DF,E,>,:23,***>*;CFFD9,,,,,4,,=,,5,+>+;3**4*/+*=1*=FGG5/*09*+:***2**/74**/)91/)1)((),0())1*:*4*,3*/)()*2*)0*1
@M03364:276:000000000-BLYN8:1:1101:17939:8433 2:N:0:1
GGACTACTCGGGTTTCTAATCCTGTTTGCTCCCCACGCTTTCGCACCTGAGCGTCAGTCTTCGTCCAGGGGGCCGCCTTCGCCACCGGTATTCCTCCAGATCTCTACGCATTTCACCGCTACACCTGGAATTCTACCCCCCTCTACGAGACTCTAGCTTGCCAGTTTCAAATGCAGTTCCCAGGTTGAGCCCGGGGATTTCACATCTGACTTAACAAACCGCCTGCGTGCGCTTTACGCCCAGTAATTCCG
+
CCCCCGFGGGGGGGGGGGGGGGGGGGGGGGGGGGGGGGGGGGGGGGGGGGGGGGGGGGGGGGGGGGDGGGGGGGGGGGGGGGGGGGGGGGGGGGFGGGGGGGGGGGGGGGGGGGGGGGGGGGGGGGGGFGGGGGGGGGGEGGGG9FGDGDEFFGGGGGFFGGGGGFFGGDGGGGGFFGGGGFEGGGGGGGGGGGGGEGGGGGGFFGGGFGGGFFGGGGGGFGFF?F>F().<DGG9@(2:C7??FGFFGG*
@M03364:276:000000000-BLYN8:1:1101:21375:8435 2:N:0:1
GGACTACTGTGGTTTCTAATCCTGTTTGCTCCCCACGCTTTCGAGCCTCAGTGTCAGTTACAGGCCAGAGAGCCGCTTTCGCCTCCGGTGTTCCTCCATATATCTACGCATTTCACCGCTACACATGGAATTCCCCCCTCCTCTCCTGCACTCAAGTCTCCCAGTTTCCAATGCACACAATGGTTGAGCCACTGCCTTTTACATCAGACTTAAGAAACCACCTGCGCTCGCTTTCCGCCCAATAAATCCGG
+
6CCCC@FCF-CF;@;@FC<F,E,CFEFE<CFFGGFGCCF;DGGFFEEGF@EFFGG<FF@<CFFF8FF8,FCGFFGGF:4CFCE,8EF::F:=FG;A==?B9F,E=EGGGCFFGGCFDGEE>FCE9F<8FF<:E<,A+@BCEG?8DFFFCCE?DFEA,7;@FGGC@>DD=E=;=?8D=EE6DDCCF+4@7>3D7@?D,>DC+;EC;7?*;598C77+9?FFFEABD;>;@5B)9/+/)2C@C)(0*28CCC)
@M03364:276:000000000-BLYN8:1:1101:11242:8436 2:N:0:1
GGACTACAAGGGTTTCTAATCCTGTTTGCTCCCCACGCTTTCGCACCTGAGCGTCAGTCTTCGTCCAGGGGGCCGCCTTCGCCACCGGTATTCCTCCAGATCTCTACGCATTTCACCGCTACACCTGGAATTCTACCCCCCTCTACAAGACTCTAGCCTGCCAGTTTCGAATGCAGTTCCCAGGTTGAGCCCGGGGATTTCACATCCGACTTGACAGACCGCCTGCGTGCGCTTTACGCCCAGTAATTCCG
+
CCCCCGGDGGGGGGGGGGGGGGGGGGGGGGGGGGGGGGGGGGGFGGGGGGGGGGGGGGGGGGGGGGGGGGGGGGGGFGEGGGGGGGGGGGGGGGGGGFFFGGGGGGGGFGEGGGGGGGGGGGGGGGGGGGGGGGGGFGGGGGGGGGGGGGGFFGGGGFGGGGGFGFGFEGGGGGGGGGFGGGGGGGGGGGF57CGGCGEFGFCFFD49<CCCD>6:>CFGDG5?65(.()005DC293C8C>(9>FFBGC0
@M03364:276:000000000-BLYN8:1:1101:25745:8461 2:N:0:1
GGACTACTGGGGTTTCTAATCCTGTTTGCTCCCCACGCTTTCGCACCTGAGCGTCAGTCTTCGTCCAGGGGGCCGCCTTCGCCACCGGTATTCCTCCAGATCTCTACGCATTTCACCGCTACACCTGGAATTCTACCCCCCTCTACGATACTCTAGCTTGCCAGTTTCAAATGCAGTTCCCAGGTTGAGCCCGGGGATTTCACATCTGACTTAACAAACCGCCTGCGTGCGCTTTACGCCCAGTAATGCCG
+
CCCCCFCGFFFGGDGGGGGGEDFGFAFGGFDCFEGGGGEGGGDGGGGGGGG?CGDGGFFGFFG@EGGECCGGDFGGGGGFGGGGEGGDFDCFGGGBF8<?EFGGGGGGGEGGFGDGFGGGEGF@88FFGFGDBCDFGGCFGGD89>83+5@2>DCAEG;@88CFGGFGDBBFFGFEFGG:FFGGGGGFFGGFEGGGEE6?CFGGFF;::DGD>1+;:DGF>EB?FFFFFFFFGGGFFBEG=38FFFF):*)
@M03364:276:000000000-BLYN8:1:1101:23902:8462 2:N:0:1
GGACTACCGGGGTTTCTAATCCTGTTTGCTCCCCACGCTTTCGCACCTGAGCGTCAGTCTTCGTCCAGGGGGCCGCCTTCGCCACCGGTATTCCTCCAGATCTCTACGCATTTCACCGCTACACCTGGAATTCTACCCCCCTCTACGAGACTCTAGCTTGCCAGTTTCAAATGCAGTTCCCAGGTTGAGCCCGGGGATTTCACATCTGACTTAACAAACCGCCTGCGTGCGCTTTACGCCCAGTAATTCCG
+
CCCCCGGFGGGGEGGGGGGGGGGGGGGGGGGGGGGGGGGGGGGGGGGGGGGGGGGGGGGGGGGGGGGGGGGGGGGGGGFGGGGGGGGGGDFGGGGGGGFCGGGGGGGGGGGGGGGGGGGGGGFGGGGGGGGGGGFGDFDFEEGGCFC>EDE7FFGEFGGC@F96?FFGCCEGEGGFDFGGFGDGGGFFGGGGGDGG=EFCGGGGFFFFDF77FGFGGGGGEG>:056B6DEBGCFFFFCGGB:FF71.?G6
@M03364:276:000000000-BLYN8:1:1101:10235:8486 2:N:0:1
GGACTACAGGGGTTTCTAATCCTGTTTGCTCCCCACGCTTTCGCACCTGAGCGTCAGTCTTCGTCCAGGGGGCCGCCTTCGCCACCGGTATTCCTCCAGATCTCTACGCATTTCACCGCTACACCTGGAATTCTACCCTCCTCTACGAGACTCTAGCTTGCCCGTTTCACATGCAGTTCCCAGGTTGAGCCCGGGGATTTCACATCTGACTTAACAAACCGCCTGCGTGCGCTTTACGCCCCGTAATTCCG
+
-@CCCGGCFGGGFED<EFDFCEGFEGGGGGG,DFGGGGGGGFGGGGGGG?FGGGE@7EFFGGGGGGGGGGGEFGGFGGGAFCFGDG@E7>DF,EGFG8BFGF=ABCFGGGGGGGCFGCGCCFBDDFFF@8FFFGGFFF,@>DDD9EGGECGFC,@@F,E:DF,:CBE6,,@>93,@AFGGGFG5??89<8EFGGCC5B89C+=7@F>7:>:DGGDFFCGG>G3;?4;33)77)955=6E1:01<<7<4>C*
@M03364:276:000000000-BLYN8:1:1101:23717:8487 2:N:0:1
GGACTACTAGGGTTTCTAATCCTGTTTGCTCCCCACGCTTTCGCACCTCAGTGTCAGTATCAGTCCAGGTGGTCGCCTTCGCCACTGGTGTTCCTTCCTATATCTACGCATTTCACCGCTACACAGGAAATTCCACCACCCTCTACCATACTCTAGCTCGCCAGTTTTTGATGCAGTTCCCAGGTTGAGCCCGGGGCTTTCACATCCAACTTACCGAACCACCTACGCGCGCTTTACGCCCAGTAATTCCG
+
CCCCCGGA<FGGGGGGGGGGGGGGGGGGGGGGGGGGGGGGGGEGFGGGGGGGGGGFGGGCGGFGGGGDCCFG@FCFFGGG7FEDGGGGGFFGGGG,FA?EFFEGGGGGGGGGGGDGGDGGGFGG9:E=FFDFGGAF@>DFEFGG9EE8EAE+EFFG9EG6=BCGGGFG+@CGGGGGGECF@,@DGGGFFGDGG+@EGGGGG+=CFFFGGFGG>+9C7CGGFGFFFFFD@F3>DDDCF;GD5)4?F**6:>*
@M03364:276:000000000-BLYN8:1:1101:22078:8495 2:N:0:1
GGACTGCTGGGCTTTCTTATCCTGCTTGCGCCCCACGCTGTCACACGTGAGCGTCACCCCTCGTCCAGGGGTCCGCCTTCCCCCTCCGTATTCATCCACATCACAACTCATCTCTCCGCTTCACCTGGAGTGCTACCCCCCTCTACGAGACTCTAGCTGGCCAGTTTCCAATGTATCTCCCCTCTTGAGTCCGGGCACTTCACATCTGCTGTATCAAACCCCCTTGGCTCGTTTCTCTCCCCCTAACACCC
+
--6C,,;,,=,-=,CCC,;6C9,;-;<@8+@,8+@C+@,,6,,6;6+B@,,6+8C7,,,+6,+,,,69,8+,,C+:,84?,C<4+4,+9,,9:,C,5=,,=<,9,,8,9?<,C9,,,@FC++9,>,A8,,,,9,,4,,@+86+06>++3=@F=,,,,3,,8,33@EAF,,@@F3,,,,7,,*,357,@,,,,*1*41*68*+=++;+41+*4++++++,*)*)(/)(;()8./2*)3)++*)-074>0CD3
@M03364:276:000000000-BLYN8:1:1101:8852:8513 2:N:0:1
GGACTACTAGGGTATCTAATCCTGTTTGCTCCCCACGCTTTCGCACCTGAGCGTCAGTCTTTGTCCAGGGGGCCGCCTTCGCCACCGGTATTCCTCCAGATCTCTACGCATTTCACCGCTACACCTGGAATTCTACCCCCCTCTACGAGACTCTAGCTTGCCAGTTTCAAATGCAGTTCCCAGGTTGAGCCCGGGGATTTCACATCTGACTTAACAAACCGCCTGCGTGCGCTTTACGCCCAGTAATTCCG
+
CCCCCGGGGGGGGGGGGGGGGGGGGGGGGGGGGGGGGGGGGGGGGGGGGFGGGGDGGGGGGGGGGGGGGGGGGGGGGGGGGGGDGGGGGGGGGGGFGGGGGGGGGGGGGGGGGCFGGECCGGGGGGGGGDGGGGGFGGGGGGGFDFG>E8CGGFDFGGGGGGCFGGGGGGGGGFFGGFGGGFG5>EGGGGGGGGGGGGGGGGGCFGFGGGCFGGGGF:8EEGFFFF>31;B>3D54B?GGG@B?FG4<GC*
@M03364:276:000000000-BLYN8:1:1101:4865:8525 2:N:0:1
GGACTACTGGGGTTTCTAATCCTGTTTGCTACCCATGCTTTCGAGCCTCAGCGTCAGTTACAGACCAGACAGCCGCCTTCGCCACTGGTGTTCTTCCATATATCTACGCATTTCACCGCTACACATGGAGTTCCACTGTCCTCTTCTGCACTCAAGTTTCCCAGTTTCCGATGCACTTCTTCGGTTGAGCCGAAGGCTTTCACATCAGACTTAAGAAACCGCCTGCGCTCGCTTTACGCCCAATAAATCCG
+
CCCCCGGGGGGGGGGGGGGGGGGGGGGGGGGGGGGGGGGGGGGGGGGGGGGGGGGGGGGGFGGGGGGGGGGGGGEFFGGGGGGGGGGGGGGGGGGGGGGGGGGGGGGGGGGGGGGGGGGGGGGGFGGGGGGGGGGGGGGGGGCDF;EGGGFGFGDCGDGGG?FCFGGDFGGGGGGGGGGGGGGGGGGGGGGGGGGGGGGGGGGGFG>CFGFGCFGFDGG?>GDFFFFFFFDFGGGFFFGGGFFFGGFEG68
@M03364:276:000000000-BLYN8:1:1101:16212:8551 2:N:0:1
GGACTACCGGGGTTTCTAATCCTGTTTGCTCCCCACGCTTTCGCACCTGAGCGTCAGTCTTCGTCCAGGGGGCCGCCTTCGCCACCGGTATTCCTCCAGATCTCTACGCATTTCACCGCTACACCTGGAATTCCACCCCCCTCTACGAGACTCTAGCTTGCCAGTTTCAAATGCAGTTCCCAGGTTGAGCCCGGGGATTTCACATCTGACTTAACAAACCGCCTGCGTGCGCTTTACGCCCAGTAATTCCG
+
CCCCCGGGGGGGGGGGGGDGFGGFGGGGGGGGFGGCFGGGGGGGGGGGGGGGGGFGGGGGGGGGGGGGFGGGGGGGGGGGGGGGGGGGGGGGCFFGF@EGGGGGGDFGGGGGGGGGGGGGGGGGGGGFGGGGGFGG,B8CDEEGGGGCGCEFGFGGGGGGFCCF>DGGG9?CFFGGGGCGGCED@F:?6CC=EGGGCEGGGGGCFCFGG7C++;CFFFCG>=B?0)(),5@EGDG9FFG8E53<>:4:CG*
@M03364:276:000000000-BLYN8:1:1101:23801:8555 2:N:0:1
GGACTACAAGGGTTTCTAATCCTGTTTGCTCCCCACGCTTTCGCACCTGAGCGTCAGTCTTCGTCCAGGGGGCCGCCTTCGCCACCGGTATTCCTCCAGATCTCTACGCATTTCACCGCTACACCTGGAATTCTACCCCCCTCTACGAGACTCTAGCTTGCCAGTTTCAAATGCAGTTCCCAGGTTGAGCCCGGGGATTTCACATCTGACTTAACAAACCGCCTGCGTGCGCTTTACGCCCAGTAATTCCG
+
CCCCCGGGGGGGGGGGGGGGGGGGGGGGGGGGGGGGGGGGGGGGGGGGFGGGGGGGGGGGGGGGGGGGGGGGGGGGGGEGGGGGGGGGGGGGGGGGGGGGGGGGGGFGGGGGGGGGGGGGGGGGGGGGGGGGGGGGFGDFGGGGGGGGGGGGGGGGGGGGFGGGFGGFGGGGGFCFGGGGFFGGGGDGGGGGG5EGGEEFGGGDFGFDGGCFFFGGGGGFEGFFFFFF?FFFG9<4F0C8CD?FGCBAG7*
@M03364:276:000000000-BLYN8:1:1101:17736:8555 2:N:0:1
GGACTACTCGGGTATCTAATCCTGTTTGCTCCCCACGCTTTCGCACCTGAGCGTCAGTCTTCGTCCAGGGGGCCGCCTTCGCCACCGGTATTCCTCCAGATCTCTACGCATTTCACCGCTACACCTGGAATTCTACCCCCCTCTACAAGACTCTAGCTGACCAGTTTCAAATGCAGTTCCCAAGTTAAGCTCGGGGATTTCACATCTGACTTAATCAACCGCCTGCGTGCGCTTTACGCCCAGTAATTCCG
+
CCCCCGGGGGGGGGGGGGGGGGGGGGGGGGGGGGGGGGGGGGGGGGGGGGGGGGGGGGGGGGGGGGGGGGGGGGGGGGGGGGGGGGGGGGGGGGGGGGGGGGGGGGGGGGGGGGGGGGGGGGFFGGGGGFGGGGGG9EGGGGGF,=>EGGGGGGGGFGGFGGGGGGGGGGGGGGGGGGGFGGFGGGGGGG?FGGGGGGGGGGGGFGGGGGGGGGGGGGG=DDDFDFFF<FDBDDGFF?GGGFFFGGF9:C2
@M03364:276:000000000-BLYN8:1:1101:25493:8560 2:N:0:1
GGACTACTCGGGTATCTAATCCTGTTTGCTCCCCACGCTTTCGCACCTGAGCGTCAGTCTTCGTCCAGGGGGCCGCCTTCGCCACCGGTATTCCTCCAGATCTCTACGCATTTCACCGCTACACCTGGAATTCTACCTCCCTCTACGACACTCTAGCTTGCCAGTTTCAAATGCAGTTCCCAGGTTGAGCCCGGGGATTTCACATCTGACTTAACAAACCGCCTGCGTGCGCTTTACGCCCAGTAATTCCG
+
CCCCCGGG<F;FGCFGGGGGGFGFGGGGGGAFGGFGGGGEGGEGEGGGFEFGGGEGGGCCFC@FGGDG<@7:@FFEGGGGGGG,8ACFCEGGGFGGGF,BEGFGGGFBFCGGGGFGFGGGGGFGFFDFDFF8D@DF9,,ACGGFGGF6++@:FFGGFCCCFGFFFGGGFGEGCFFFAC3=4BC>@C,4<EGG7*>CCEFC7+4BBFC7+@GGC>2+:*:C:E><3463(8>@GGGBF?E8C:66FF=AGG*
@M03364:276:000000000-BLYN8:1:1101:16695:8569 2:N:0:1
GGACTACCGGGGTTTCTAATCCTGTTTGCTCCCCACGCTTTCGCACCTGAGCGTCAGTCTTCGTCCAGGGGGCCGCCTTCGCCACCGGTATTCCTCCAGATCTCTACGCATTTCACCGCTACACCTGGAATTCTACCCCCCTCTACGAGACTCTAGCTTGCCAGTTTCAAATGCAGTTCCCAGGTTGAGCCCGGGGATTTCACCTCTGACTTAACAACCCGCCTGCGTGCGCTTTACGCCCAGTAATTCCG
+
CCCCC@<FGGGGGDGGGFFGGFGCGGGGGGGGGGFEGGGGGGGG>FFEE6EFGGGGGGGGGGGGEGGGGGCGGGGGGGGGGGGGGGGGGDGFGFFFECEFFGGGGFFGG7:CEF,FFGGECGFFGGGG<,CEGGGGG8BFEGGFGGGGGEGCFGGCGGCF@GC?FEFG@,?>EG7F9FFGGGG5<CFFGFFFECCC*=CFDF9*/;;C77:>CGG>D*8=>558?@>B(0)))9FBFFEEGF07D:=4>>7
@M03364:276:000000000-BLYN8:1:1101:13223:8583 2:N:0:1
GGACTACTGGGGTATCTAATCCTGTTTGCTCCCCACGCTTTCGCACCTGAGCGTCAGTCTTCGTCCAGGGGGCCGCCTTCGCCACCGGTATTCCTCCAGATCTCTACGCATTTCACCGCTACACCTGGAATTCTACCCCCCTCTACGAGACTCTAGCTTGCCAGTTTCGAATGCAGTTCCCAGGTTGAGCCCGGGGATTTCACATCCGACTTGACAGACCGCCTGCGTGCGCTTTACGCCCAGTAATTCCG
+
CCCCCFGGGGGGGGGGGGGGGGGGGGGGGGGGGGGGGGGGGGGGGGGFGGGGGGGGGGGGGGGGGGGGFGGGGGGGGGGGGGGGGGGCGGGGFFFGCGGGGGGGFGFGGGGGGGGGGGGGGC=FDGGGGGGGGGGGGGGGGGGFFGGDGGGGGGCGFFDFGGGGGGGGDCFGGDFGGGGG69FGGGGGGGCFEDGGGGGGGFCGFCF35CGGGGGGGGGGFGFFFFFF<353<D34@BCE5:?FG>B):>0
@M03364:276:000000000-BLYN8:1:1101:5455:8600 2:N:0:1
GGACTACTAGGGTTTCTAATCCTGTTTGCTCCCCACGCTTTCGCACCTGAGCGTAATTCTTCTTCAAGGGGGCCGCCTCCGCCACCGGTATTCCTCCAGACCTCTCCGCATTTCCCCGCTCCACCTGGAATTCTACCCCCCTCTACGAGACTCTGCCTGGCCAGTTTCAAATTAAGTTCCCAGTTTGATCCCGGGGATTTCCCATCTGATTTAACAAACCGCTGCCGTGCCCTTTACGCCCGTTAATCCCC
+
CCCCCGGGGGGDGGGGGGGGGGGGGGGGGGGGG;,6++BF<,,88F6;,;66+7,,,,<C,;,,CC,C<ED+@++@@F,9+F:=F<F7@+C?BF9F,44,49454,46+4CC<?,CB+++++,:=,33<,5AA,6CDGGG8886,36++:3+6,,,8@,@D@DBCF,,;EE,7,,,>2>E6,42@;;7=DF8CG*8/:B++1+*+22;++:++::>7>GF3C)((.(.-7)07794*(*:*),09*9):**
@M03364:276:000000000-BLYN8:1:1101:20869:8602 2:N:0:1
GGACTACAGGGGTTTCTAATCCTGTTTGCTCCCCACGCTTTCGCACCTGAGCGTCAGTCTTCGTCCAGGGGGCCGCCTTCGCCACCGGTATTCCTCCAGATCTCTACGCATTTCACCGCTACACCTGGAATTCTACCCCCCTCTACGAGACTCTAGCTTGCCAGTTTCAAATGCAGTTCCCAGGTTGAGCCCGGGGATTTCACATCTGACTTAACAAACCGCCTGCGTGCGCTTTACGCCCAGTAATTCCC
+
CCCCCGGGGGGGCGGFGGGGGFGGGGGGGGGGGGGGGGEGGAGGGGGGGGGGGGGGGGFGGGGGGGGG8FGGGGGGGGGGGGGGGGEGFGGGFGGGGGGFCFFFGFEFGCGDGGGGGGGGGGEGGFGGCDGGGG9FGGGGGGEGGGCE@GGGGGGGGGGGGGCGGGGGGGGA7CFFGGGGGG6FGGCFFFGFGE5=CEGEGGGGF4:CDGGGGGGGGGF5=C5<?@;E6))7>D::?BE8ED0<F7=6CC*
@M03364:276:000000000-BLYN8:1:1101:7482:8623 2:N:0:1
GGACTACTAGGGTTTCTAATCCTGTTTGCTCCCCACGCTTTCGCACCTGAGCCTCAGTCTTTGTCCAGGGGGCCGCCTTCGCCACCGGTCTTCCTCCAGATCTCTACGCATTTCACCGCTACACCTGGAATTCCACCCCCCTCTACAAGACTCTACCCTGCCAGTTTCGACTGCAGTTCCCAGGTTGAGCCCGGGGATTTCACATCCGACTTGACAGACCGCCTGCGTGCGCTTTACGCCCAGTAATTCCG
+
--<-6CF@F<,E<,7FFGF9,C,,;@FGFFGGGDFDDFFGFC@FE7BF?,;E,CCFFFGGGGFDDFGGG7FDFGFGG@,AF7F7?=4@4+8,59>?=EF954=E=9EFEC@F<EEFFGGGDEGF8EC,<DE=C,CF=3>FGGGC9E9=98>D8DB,9>:EFGF,>=CCCF8EEFFC<2:=9B?8D9DF?,?FCC:4/=B,C+1=;788*9>*;:F@7*8:3=A12@(04>>.9*/)*-8C:>(9>*/.:0*
@M03364:276:000000000-BLYN8:1:1101:17552:8639 2:N:0:1
GGACTACTAGGGTTTCTAATCCTGTTTGCTCCCCACGCTTTCGCACCTGAGCGTCAGTCTTTGTCCAGGGGGCCGCCTTCGCCACCGGTATTCCTCCAGATCTCTACGCATTTCACCGCTACACCTGGAATTCTACCCCCCTCTACAAGACTCTAGCTTGCCAGTTTCAAATGCAGTTCCCAAGTTAAGCTCGGGGATTTCACATCTGACTTAACAAACCGCCTGCGTGCGCTTTACGCCCAGTCATTCCG
+
CCCCCGGGGGGGGGGGGFAFGFGGGGGGGGGGGGCFGGGGGGGGGGGG<FF@FGGGGGGGCFGGGFEFGGG+FFGGGGGGGDGGGGGGGDDEFECGGFE?FFFGFDGGGEGGFFFGGEGG7FGGGGFFDFCFGFFGGGGGGGGGGFGC@,86,@AAGC@D7:ADGDCFFAFFGG73EGGGFFFEGGEFCCBFGDGEGGGGGGGCFGGD++;:F+;DGFGFAE)((2,8;BBDD<74?:GGG@?F*7=<C:0
@M03364:276:000000000-BLYN8:1:1101:22175:8643 2:N:0:1
GGACTACAAGGGTATCTAATCCTGTTTGCTCCCCACGCTTTCGCACCTGAGCGTCAGTCTTCGTCCAGGGGGCCGCCTTCGCCACCGGTATTCCTCCAGATCTCTACGCATTTCACCGCTACACCTGGAATTCTACCCCCCTCTACGAGACTCTAGCTTGCCAGTTTCAAATGCAGTTCCCAGGTTGAGCCCGGGGATTTCACATCTGACTTAACAAACCGCCTGCGTGCGCTTTACGCCCAGTAATTCCG
+
CCCCCGGGGGGGGGGGGGGGGGGGGGGGGGGGGGGGGGGGGGGGGDDFGGGGGGGGGGGGGGGGGGGGGGGGGGGGGGGGGGGGG8BEGGGGGGGFGGGGGGGGGGGGGGGGGGFGGGGGGGFGGGGGFGGGGGGGGGGGGGGGGGG8E3@8@CEFFGGGFFCGGGGFFFGFFFADFFGCFGCCFFGGGGGGGGGGGGFFGGGCFGGGDFGFG=CFGGGGAEDD6FBFFEFEGGC-=?8:EB<F*:=5FG*
@M03364:276:000000000-BLYN8:1:1101:23958:8660 2:N:0:1
GGACTACCGGGGTTTCTAATCCTGTTTGCTCCCCACGCTTTCGCACCTGAGCGTCAGTCTTCGTCCAGGGGGCCGCCTTCGCCACCGGTATTCCTCCAGATCTCTACGCATTTCACCGCTACACCTGGAATTCTACCCCCCTCTACGAGACTCTAGCTTGCCAGTTTCAAATGCAGTTCCCAGGTTGAGCCCGGGGATTTCACATCTGACTTAACAAACCGCCTGCGTGCGCTTTACGCCCAGTAATTCCG
+
C@CCCGGGGGGGGGGGGGDGGGGGGGEGGGGGGGGGGGGGGGGGGEGGDGGGGGGGGGCDFGGGGGGGFGGGGGGGGGGGGGGGGGGGGGGGG9FFGFFG@FGGGGGGGGCGGGGGGGGGDGGGGGGGGGGGGCFGGGDEGGGGCFF>EGGGGFEGG;CC7DAFGGGG@D,>565,D,5D?FGCGFFGGGGGDGGGGGGGGGGGFG=77C7FGGGCC*;:>E@F6F;;(7)57CCDF?EDGD:FCGF>GG4
@M03364:276:000000000-BLYN8:1:1101:22542:8661 2:N:0:1
GGACTACAGGGGTTTCTAATCCTGTTTGCTCCCCACGCTTTCGCACCTGAGCGTCAGTCTTCGTCCAGGGGGCCGCCTTCGCCACCGGTATTCCTCCAGATCTCTACGCATTTCACCGCTACACCTGGAATTCTACCCCCCTCTACGAGACTCTAGCTTGCCAGTTTCAAATGCAGTTCCCAGGTTGAGCCCGGGGATTTCACATCTGACTTAACAAACCGCCTGCGTGCGCTTTACGCCCAGTAATTCCG
+
CCCCCGGEGGGGGGGGGGGGGGGGGGGGGGGGGGGGGGGGGGGDFGGGGGGGGGGGGGGGGGGGGGEGGEFFGGGGGGGGGGGDGDGGGCGGGGGGG,EFFFGGGGGGGCEGGGGGGGGG:C@FEFGGGGFFGGGG9>DFECGGFGGECDEGGGGGGGE6EGGGGFGGFGDFGGGGGGGGF9EGGGGGGGFGGGGG5CFGGGGFFGF77;FG>FGF>FFFDDD@?FF@6E)<DGGFF0EEGD:FGC@BGG6
@M03364:276:000000000-BLYN8:1:1101:7335:8667 2:N:0:1
GGACTACACGGGTTTCTAATCCTGTTTGCTCCCCACGCTTTCGCACCTGAGCGTCAGTCTTCGTCCAGGGGGCCGCCTTCGCCACCGGTATTCCTCCAGATCTCTACGCATTTCACCGCTACACCTGGAATTCTACCCCCCTCTACGAGACTCTAGCTTGCCAGTTTCAAATGCAGTTCCCAGGTTGAGCCCGGGGATTTCACATCTGACTTAACAACCCGCCTGCGTGCGCTTTACGCCCAGTAATTCCG
+
CCCCCGGGGGGGGGGGGGGGGGGGGGGGGGGFGGGGGGGEGGGGGGGGGGGGGGGGGGGGGGGGGGGGGGGGGGGGGGGGGGGGGGGGGGGGCFGGGFGGGGGGGGGGFGGGGGGGGGGGGGGGDFE@DFGGGGFGFGGGGDGGGGGGGGGGGGGGGG;DGGGGECGFGGGGGCEGGGGGGGCGGFFFGGGFGGGGGDFFFGGFAFFGGFFGGCDGF*=7>GFF?FBFFFEFGGGFF<EG55:FFDFAGCC
@M03364:276:000000000-BLYN8:1:1101:10417:8670 2:N:0:1
GGACTACTGGGGTATCTAATCCTGTTTGCTCCCCACGCTTTCGCACCTGAGCGTCAGTCTTCGTCCAGGGGGCCGCCTTCGCCACCGGTATTCCTCCAGATCTCTACGCATTTCACCGCTACACCTGGAATTCTACCCCCCTCTACGAGACTCTAGCTTGCCAGTTTCAAATGCAGTTCCCAGGTTGAGCCCGGGGATTTCACATCTGACTTAACAAACCGCCTGCGTGCGCTTTACGCCCAGTAATTCCG
+
CCCCCGGGGGGGGGGGGGGGGGGGGGGGGGGGGGGGGGGGGGGGCFGGGGGGGGGGGGGGGGGGGGGGGGGGGGGGGGGGGGGGGG>@FCGGGGGGGGGDGGGGGFGGGGGGFGGGGGGGEGGGGGGFFGGGAD9ADCFCGGGGGGGDGGGGGGGGGGGGGGGGGGGGFGGGGGGGGGGGGGGGGFGGFDGGGGGGDEGGGGGFFGGGGFGGGGGGCFGFFG:;;FB::>3BDD<<@BG?E3?::*99FD9
@M03364:276:000000000-BLYN8:1:1101:19841:8673 2:N:0:1
GGACTACAGGGGTTTCTAATCCTGTTTGCTCCCCACGCTTTCGTCCCTGAGCGTCAGTGTACATCCAGTAAATTGCCTTCGCCATTGGTGTTCTTCCTAATATCTACGCATTCCACCGCTTCACTAAGAATTCCATTTACCTCTATGTAACTCTAGTTTGCTAGTATCCAAAGCGGGCTGAGGTTGAGCCTCAGGCTTTAACTCTAGACTTAACAAACCGCCTACGAACGCTTTACGCCCAATAATTCCGG
+
CCCCCGGGGGGGGGGGGGGGGGGGGGGGGGGGGGGGGGGGGGGGDFGGGGGGGGGDFFGGGGFGGGGGGGG9FGGGGGGGGGCFEGGGGGGGGGGGGGGFFCFGGFGGGFGGGFGGFGGGEEGGGG8FFFGGGEFGGGGGGGGGGGGGGGGGGGGGGFGGFGFFGGFGFFF9DGEGGGGG88EFGGGF?D??F?FGFDGCFCCCCFGDFFGGFGGGGGGGBGFDF>AF>DE;CDC4B@=EGF@F0;CFFGD
@M03364:276:000000000-BLYN8:1:1101:5022:8682 2:N:0:1
GGCTACCAGGGTTTCTAATCCTGTTTGCTCCCCACGCTTTCGCACCTGAGCGTCAGTCTTCGTCCAGGGGGCCGCCTTCGCCACCGGTATTCCTCCAGATCTCTACGCATTTCACCGCTACACCTGGAATTCTACCCCCCTCTACGAGACTCTAGCTTGCCAGTTTCAAATGCAGTTCCCAGGTTGAGCCCGGGGATTTCACATCTGACTTAACAAACCGCCTGCGTGCGCTTTACGCCCAGTAATTCCGG
+
CCACCGFCFGGGFG9F@EAEFGGFCDCE9FE8F8FEGG:F<6CFGCDFDFFFFG7CEFGFCFGGC@CFGDDGFEEF?EGGG7,:FEG>@DFFA5EFBF9CFBC9,CBE:F:FECEGGGDEFFGCGEF<<FDGD9EDDFEBEEFGCG68+@9+7,3DF9CCGG6@9@@,,@BC7;7@,@FGD8DG@FG6<DEEEC*45C9CCFG>)@77F7C>FGCF;CFE3C>11B1)(7>09D>A>?CC5<2**:*.:6)
@M03364:276:000000000-BLYN8:1:1101:26958:8724 2:N:0:1
GGACTACCGGGGTTTCTAATCCTGTTTGCTCCCCACGCTTTCGCACCTGAGCGTCAGTCTTCGTCCAGGGGGCCGCCTTCGCCACCGGTATTCCTCCAGATCTCTACGCATTTCACCGCTACACCTGGAATTCTACCCCCCTCTACGAGACTCTAGCTTGCCAGTTTCAAATGCAGTTCCCAGGTTGAGCCCGGGGATTTCACATCTGACTTAACAAACCGCCTGCGTGCGCTTTACGCCCAGTAATTCCG
+
CCCCCGGGGGGGE+BEFGGGGGGGGGGCFGGGGEGEGCFGGGGGGGGGGGFGGGGDFGFFDFFGFEGGCC@GGGGGGGGGGGGG@EBFEGGGGGGGGGGGFGGGGGGGGCFGGGGGGDGGGGFGGGGGGGGGGGGG9DFGGGGFGGCC@EGGGGCEC9FGGGFGGE,?7DDC7C;C?EGF?FGGFGGCCFFGGDGCGGDGGDFGFF>F7>FG:CFCCGGG)/)3(79:::7BDGG260C?EBFFFF?>GG*
@M03364:276:000000000-BLYN8:1:1101:3828:8745 2:N:0:1
GGACTACTGGGGTTTCTAATCCTGTTTGCTCCCCACGCTTTCGCACCTGAGCGTCAGTCTTCGTCCAGGGGGCCGCCTTCGCCACCGGTATTCCTCCAGATCTCTACGCATTTCACCGCTACACCTGGAATTCTACCCCCCTCTACGAGACTCTAGCTTGCCAGTTTCAAATGCAGTTCCCAGGTTGAGCCCGGGGATTTCACATCTGACTTAACAAACCGCCTGCGTTCGCTTGACGCCCAGTAATTCCG
+
CCCCCGGGGGGGGDGGGGGGCGGGFGGGGGGGDGFFFGGGGGGGGGGGFCGGGGGGGGGGGCGGGGGGGGGGGGGGGGGGGGGGGGGGGGGGGFGGGGGFCG,AEGGGGGGDGGGGGGGGGGGGGGGGDGFGFF;B,@DGGGGGAFFGEGG7B>CF9DBFFGCGGGFFFEGEF9,DEFDFGGGFFFFFGGGGGDEDGEFCFFGF1*@DGGFDFGFCC4;=>C:6=>FF158:DC*(738C5B64>FFAGC7
@M03364:276:000000000-BLYN8:1:1101:20175:8745 2:N:0:1
GGACTACAAGGGTTTCTAATCCTGTTTGCTCCCCACGCTTTCGAGCCTCAGTGTCAGTTACAGGCCAGAGAGCCGCTTTCGCCACCGGTGTTCCTCCATATATCTACGCATTTCACCGCTACACATGGAATTCCACTCTCCTCTCCTGCACTCAAGTCTACCAGTTTCCAATGCATACAATGGTTGAGCCACTGCCTTTTACACCAGACTTAATAAACCACCTGCGCTCGCTTTACGCCCAATAAATCCGG
+
CCCCCGGGCFGGGGGGGFGGGGGGGGGGGGEGGGGGGGGGGGGGGGGGGFFGGGFGGGGGGAGGGGGGFGFGGGGGGGFGEGGGGGGGGGGGGGGGGGGGGGGFFGGGGGDFG<,FFCCGGGGG9FFGGGFG;FFAEGG8EGGFFGGGGGGGGGF?=AFFGGGGGGGGGGGGGGGGFGCFGADFGGCGG6:DGGGGGGGG7:FFFFF5>C7<C+B7<?DFFGFF9BBDAA?DCFFE)>B@EF36F>A<CDD
@M03364:276:000000000-BLYN8:1:1101:22835:8755 2:N:0:1
GGACTACAGGGGTTTCTAATCCTGTTTGCTCCCCACGCTTTCGCACCTGAGCGTCAGTCTTCGTCCAGGGGGCCGCCTTCGCCACCGGTATTCCTCCAGATCTCTACGCATTTCACCGCTACACCTGGAATTCTACCCCCCTCTACGAGACTCTAGCTTGCCAGTTTCAAATGCAGTTCCCAGGTTGAGCCCGGGGATTTCACATCTGACTTAACAAACCGCCTGCGTGCGCTTTACGCCCAGTAATTCCG
+
CCCCCGGGGGGGGDFGGGGGGGGGGGGGGGGGGGGGGGGGGGGDGGGGFGGGGGFGGGGGGGGGGGGGDG7FGGGGGGGGGGGGGGGGCFGGGFGGGGGGGGGGGGGGGGGGGGGGGGGGGGGGGGGGFFGFGGGGGEFGGGGGGGG+@CGGGDGGF;EFFGGGGGGGFFGGFFFGGGGGGGGGGGGFGFGGGEGD:CF?FDGGF4+;@7:>FF>7;FGFDGEFFFFB0>E@DGG2@?EEGF06:C?>F72
@M03364:276:000000000-BLYN8:1:1101:25955:8760 2:N:0:1
GGACTACTGGGGTTTCTAATCCTGTTTGCTCCCCACGCTTTCGCACCTGAGCGTCAGTCTTTGTCCAGGGGGCCGCCTTCGCCACCGGTATTCCTCCAGATCTCTACGCATTTCACCGCTACACCTGGAATTCTACCCCCCTCTACGAGACTCTAGCTTGCCAGTTTCAAATGCAGTTCCCAGGTTGAGCCCGGGGATTTCACATCTGACTTAACAAACCGCCTGCGTGCGCTTTACGCCCAGTAATTCCG
+
CCCCCFDFGGGGFFGGGGGGGGGGGGGGGGGGGGGGGGGGGGGGGGGGGFGGGGGGGGGGGGGGGGGGGGGGCGGGGGGGGGGGGGGGGGGGGGGGGGGGGGGGGGGGGGGGGGGGGFGGDCFGFFGCFFGGGGGGGGFGEG>FGDDCGCCGFGGGGGGGGGGFGGGGGCCFGGFGGGGGGGCFGFCCGFEEGGGGGEG6:FGGFGGGGFGFDCGCCDFG>GB?0AFE0>EFGGGFF?GCGB:FGFF2FG0
@M03364:276:000000000-BLYN8:1:1101:4281:8762 2:N:0:1
GACTACTGGGGTATCTAATCCTGTTTGCTCCCCACGCTTTCGCACCTGAGCGTCAGTCTTTGTCCAGGGGGCCGCCTTCGCCACCGGTATTCCTCCAGATCTCTACGCATTTCACCGCTACACCTGGAATTCTACCCCCCTCTACGAGACTCTAGCTTGCCAGTTTCAAATGCAGTTCCCAGGTTGAGCCCGGGGATTTCACATCTGACTTACCAAACCGCCTGCGTGCGCTTTACGCCCAGTAATTCCG
+
CCCCCGGGFGGGGGFGFFGGGGGFGGGGGGGFGGGGGGGGGGGGGGGGGF?FGGGGGGGGGGGGGGFFG7FGGCFGFGFGGGGGGGGGGGGGGGGGGGGGFGGGGGGGGCFFGGGGGGGGGGGGGGGGGGGFGGGGGGGGGGGFE8EGGGGGGGGGGGGGGGCFGDGGGFGF7FGGGGGGC?FB@,<CFGGGGDE5C8FGGDG:AGF=F7:C+;7C5DCCEGFFDF8)4>B:DFGA>?5E7@:B7:76CC
@M03364:276:000000000-BLYN8:1:1101:11772:8791 2:N:0:1
GGACTACCGGGGTTTCTAATCCTGTTTGCTCCCCACGCTTTCGCACCTGAGCGTCAGTCTTCGTCCAGGGGGCCGCCTTCGCCACCGGTATTCCTCGTGATCTCTAAGCATTTCACCGCTACACCTGGAATTCTACCCGCCTCTACGACACTCTAGCTTGCCAGTTTCAAATGCAGTTTCAAGGTTGAGCCGGGGGCTTTCACATCTGACTTAATAAACCGCCTGCGTGCGCTTTACGCCCAGTAATTCCG
+
CCCCCGG<@FGGGGGGGGGGGGGGGGGGEGCFGGGGCGFGGGG,,@+BFG,FGGGGGG<CCCFG,6BF@@+CE+@FGGGGGG=FCFGG:=DFG9EG++BFFDGGGG,EGGGGGGFGGGGGGGGGF:,AFGGGC,3FG,+@B6C8BEF++5:DG,=D,3;,@FGGG9FGAF>FGGG,>@,<<,?DGGGGGGG8**B*/=EGCDCD=FGGGGGGGG7:*:EGFE::?F00(.08CDGB/2CEG>00:D?4D:9
@M03364:276:000000000-BLYN8:1:1101:13390:8794 2:N:0:1
GGACTACAGGGGTTTCTAATCCTGTTTGCTCCCCACGCTTTCGCACCTGAGCGTCAGTCTTCGTCCAGGGGGCCGCCTTCGCCACCGGTATTCCTCCAGATCTCTACGCATTTCACCGCTACACCTGGAATTCTACCCCCCTCTACGAGACTCTAGCTTGCCAGTTTCAAATGCAGTTCCCAGGTTGAGCCCGGGGATTTCACATCTGACTTAACAAACCGCCTGCGTGCGCTTTACGCCCAGTAATTCCG
+
CCCCCGGGGGGGGGGGGGGGGGGGGGGGGGGGGGGGGGGGGGGGGGGGGGGFGGGGGGGGGFGGGGGGGGGGGGGGGGGGGGFGGGGGGGGGGGGGGGGGGGGGGGGGGGGGGFGGGGGG>EGGGGGGGGGGGGGFGF=BEGGGGGGDGGGGGGGGGGGGGGGGGG9@:BFGDGGGGGGGFFG5FGF?EFGGGGGG5C?FGGGGFGGGGDDGDGGGGGGGFGFDFFFFFFFEG:FBF<CEGFBFG>?4CF2
@M03364:276:000000000-BLYN8:1:1101:10501:8799 2:N:0:1
GGACTACTCGGGTTTCTAATCCTGTTTGCTCCCCACGCTTTCGCACCTGAGCGTCAGTCTTCGTCCAGGGGGCCGCCTTCGCCACCGGTATTCCTCCAGATCTCTACGCATTTCACCGCTACACCTGGAATTCTACCCCCCTCTACGAGACTCTAGCTTGCCAGTTTCAAATGCAGTTCCCAGGTTGAGCCCGGGGATTTCACATCTGACTTAACAAACCGCCTGCGTGCGCTTTACGCCCAGTAATTCCG
+
CCCCCGGGGGGGGGGGGGFGGGGGGGGGG,EFGGGGGGGGGGGGGGGGGFGGGGGGGGGGGGGGGGGGGGGGGGGGGGGGGGGGGGGGGGGGGGGGGGGGGGGGGGGGGGGGGGGGGGGGGGGGGGGGGGGGGGGGGGGGGGGG9E6CGGGGGGGGGGGGGGGGGGGFCF;EFAFAFGGGGGGGGGGG?FBGEGGGGGGGD=EG+*;@FG7DG7CGF4C=>GA@<FBE?>DFGDGFFFGGC>:9FCFFG70
@M03364:276:000000000-BLYN8:1:1101:5624:8805 2:N:0:1
GGACTACTGGGGTTTCTAATCCTGTTTGCTACCCACGCTTTCGCACATGAGCGTCAGTATTGCCCCAGAAGGCTGCCTTCGCCATCGGTGTTCCTTCCAATATCTACGCATTTCACTGCTACACTGGAAATTCCGCCTTCCTCTAACATACTCTAGCTGCCCAGTTTCAAATGCAGTTCCCAGGTTAAGCCCGGGGCTTTCACATCTGACTTAAACAGCCGCCTGCGTGCGCTTTACGCCACGTAATTCCG
+
CCCCCGGGGGGGGGGGGGGGGGGGGGGGGGGGGGGGGGGGGGGGGGGGGGGGGGGGGGGGGGGFEDFGGGGGGGGGGGGGGGGGGGGGGGGGGGGGGGGGGGGGGGGGGGGGGGGGGGGGGGGGGGGGFDGFGGGGGEGGGFFFFCFGGGGGEFGGGFGGGFFCFGGFGGGGFDC=AF8FGFECDBADGGGGGGGGGGGGGGGGFFGGGFGGGDGGFGGGEGB?BFBF?65?DCF3+2EE*)(22*:7FC<
@M03364:276:000000000-BLYN8:1:1101:15289:8807 2:N:0:1
GGACTACCAGGGTTTCTAATCCTGTTTGCTCCCCACGCTTTCGCACCTGAGCGTCAGTCTTCGTCCAGGGGGCCGCCTTCGCCACCGGTATTCCTCCAGATCTCTACGCATTTCACCGCTACACCTGGAATTCTACCCCCCTCTACGAGACTCTAGCTTGCCAGTTTCAAATGCAGTTCCCAGGTTGAGCCCGGGGATTTCACATCTGACTTAACAAACCGCCTGCGTGCGCTTTACGCCCAGTAATTCCG
+
CCCCCGG,CFGGGGDDFGGGGECEFGGGGGGGGGDEEGGGGGGGG@GGFFGGGGGGGGGGEGGGGGGGGGGDEGGGGGGGGGEGGGGD::FF<<EF=EFFFFGGGDGGGDGGGGGDFFGGGGGGFGGG8FFFDF;7E=@CECGGGGGDCEGGGGFGGGGGFFGGGGGGFGGFAFFFGGGGGGFFFD>9FGGGGGGGCGF9F+C@FFGGCGC++30:7FGG3C>;;F>F05BEGGF)=?CCE74/:7BAGC6
@M03364:276:000000000-BLYN8:1:1101:4786:8819 2:N:0:1
GGACTACTGGGGTATCTAATCCTGTGTGCCCCCCACGCTGTCGAGCCTCAGTGTCAGTTACAGGCCATAGAGCCGCTTTCGCCTCCGGTGTTCCTCCATATATCTACGCATTTCACCGCTACACATGGAATTCCACTCTCCTCTCCTGCACTCAAGTCGCCCATTTTCCAATCCACACAATGGTTGAGCCACTGCCTTTGACATCAGACTTAAGAAACCACCTGCGCCCGCTTTACCCCCAATAAAGCCGG
+
<C-CC@FFG9F:F7,CC,,;E,,,;6<6C,;CFEFG:@:,6CF<FEE@FEFCC<,,CCF,ECFAC:C,9,CFGEFE+4,9C=F:,E6CFG4?E94EGFCCFD;<@<FFGG+=?E?<E:C64+4FE8?,BED,AF,E=ECGGGG?EF,D>DE+@D@3@;+633+,,8>3=FD=,,,,,45:,,@@DBEGFC,<7<DD,EC,+<92AGG2*9::++:@4F6,*/;=B)(266?.91+)*.=85)(/*2+)*:)
@M03364:276:000000000-BLYN8:1:1101:13604:8834 2:N:0:1
GGACTACACGGGTTTCTAATCCTGTTTGCTCCCCACGCTTTCGCACCTGAGCGTCAGTCTTCGTCCAGGGGGCCGCCTTCGCCACCGGTATTCCTCCAGATCTCTACGCATTTCACCGCTACACCTGGAATTCTACCCCCCTCTACGAGACTCTAGCTTGCCAGTTTCAAATGCAGTTCCCAGGTTGAGCCCGGGGATTTCACATCTGACTTAACAAACCGCCTGCGTGCGCTTTAGGCCCAGTAATTCCC
+
CCCCCGGGGGGGGGGGGGGGGGGGFGGGGGGGGGGGDGFGFGGFEGGGGEFFEGGGGGGGFGGGGGGGGGCFFGGGGGEGCGEGGGGGGGDFGFGGCFF9EFFGF<?CGCGGGGFGFCFGEGFGGGGGFGGGGGGFGFGDEGGFEGGG:>C7D>9,EFDCEF7EFFA9AAF>7;9DGGD?C9,8>>FF?FGGGGGG5EFGCFGCCCG7::7C:FFG*88C3CD01)7D?:BEDG*)*)28:>29D*=<7:*
@M03364:276:000000000-BLYN8:1:1101:6127:8841 2:N:0:1
GGACTACCCGGGTTTCTAATCCTGTTTGCTCCCCACGCTTTCGCACCTGAGCGTCAGTCTTCGTCCAGGGGGCCGCCTTCGCCACCGGTATTCCTCCAGATCTCTACGCATTTCACCGCTACACCTGGAATTCTACCCCCCTCTACGAGACTCTAGCTTGCCAGTTTCAAATGCAGTTCCCAGGTTGAGCCCGGGGATTTCACATCTGACTTAACAAACCGCCTGCGTGCGCTTTACGCCCAGTAATTCCG
+
CCCCCGGGGGGGGFGGGGGGGGGGGGGGGGGGGGFGGGGGGGGGGGGGGGGGGGGGGGGGGFFGGGGGFGGGGGGGGGGGGGGGGGGGGDFGFGGGGGGGGGEGFFGGDGG>FGGGGDGGGGGGGGGGGGGGGFGGGGCFEGEGEGFECG@FGGGGGGGGGF7D>DFFGG9CCFD?FED?FGG>FGD6?FCFGGG*:EGFC>C7A7FFF++7CD77CFGGE=)--<9B:)>BDG*46(/:EB?@C7*4::0
@M03364:276:000000000-BLYN8:1:1101:12851:8846 2:N:0:1
GGACTACTGGGGTTTCTAATCCTGTTTGCTCCCCACGCTTTCGCACCTGAGCGTCAGTCTTCGTCCAGGGGGCCGCCTTCGCCACCGGTATTCCTCCAGATCTCTACGCATTTCACCGCTACACCTGGAATTCTACCCCCCTCTACGAGACTCTAGCTTGCCAGTTTCAAATGCAGTTCCCAGGTTGAGCCCGGGGATTTCACATCTGACTTAACAAACCGCCTGCGTGCGCTTTACGCCCAGTAATTCCG
+
CCCCCGGGGGGGGGGGGGGGGGGGGGGGCGCFGGGGGGGGGGGGGGGGGFGGGGGGGGGGGFGGGGEFEEGGGGFGGGGGGG7FEGGGGGGGGEFGGGGGGGGGGFGGGGGGFGGFGEGGGGGGFGGGGGGGGFGGGGCFGGGFGGGEGDGGGGGGGGGGGGGGGEGGGGGGF;EFGGGFEFE>DGGGGGGF=EGG5CFFFGGGA<>F>CGGGGGGF4F*5CDF;F>E?3587CC24:EEG3(9C7@AGF9
@M03364:276:000000000-BLYN8:1:1101:7705:8852 2:N:0:1
GGACTACCAGGGTTTCTAATCCTGTTTGCTCCCCACGCTTTCGCACCTGAGCGTCAGTCTTTGTCCAGGGGGCCGCCTTCGCCACCGGTATTCCTCCAGATCTCTACGCATTTCACCGCTACACCTGGAATTCTACCCCCCTCTACAAGACTCTAGCCTGCCAGTTTCGAATGCAGTTCCCAGGTTGAGCCCGGGGATTTCACATCCGACTTGACAGACCGCCTGCGTGCGCTTTACGCCCAGTAATTCCG
+
CCCCCGGGGGGGGGGGGGGGGGGGGGGGGGGGGGGGGGGGGGGGGGGGGGGGGGGGGGGGGGGGFGGGGGGGGGGGGGGGGDGGGGGGGGGGGGGGGGFGGGGGGGGGGGGGGGGGGEGGGGGGGGGGGGGGGGGGGGGGGEGGGGGGGGGGGGGGGGGGGDGGGGGGGGGGGGGGGFGGDFGGGGGGGGGGGGDCGGGFGGGGFGGG3DGGG7FFGGF=DGE<BFFDBF@FDGGDF:GEEDBFGGFBGG9
@M03364:276:000000000-BLYN8:1:1101:11911:8852 2:N:0:1
GGACTACCAGGGTTTCTAATCCTGTTTGCTCCCCACGCTTTCGAGCCTCAGTGTCAGTTACAGGCCAGAGAGCCGCTTTCGCCTCCGGTGTTCCTCCATATATCTACGCATTTCACCGCTACACATGGAATTCCACTCTCCTCTCCTGCACTCAAGTCTCCCAGTTTCCAATGCACACAATGGTTGAGCCACTGCCTTTTACATCAGACTTAAGAAACCACCTGCGCTCGCTTTACGCCCAATAAATCCGG
+
CCCCCGGFFGGGGGGGGFFFFGGGGGGGGGGGGGGGGGGGGGGGGGGFFGGGGGGGGGGGGGGGGGGGGGGGGGGGGGGGGFGGGGGGGGGGGGGGEGFGGGGGFGGFEEGGCGFGCEGGGFGGGGGGFFGGFGGGFGGGGGEGGGGGGGGFGGGGGGGGGGGGGFGGGGFGGGGGGGG?EFGGECGGGFGGGGGGGGGGGGGGFFGGGF2=2<DCFGFGFGF=BBFFFF4AFCFEE2*=78=ACCF?CC:
@M03364:276:000000000-BLYN8:1:1101:11437:8863 2:N:0:1
GGACTACTGGGGTTTCTAATCCTGTTTGCTCCCCACGCTTTCGCACCTGAGCGTCAGTCTTCGTCCAGGGGGCCGCCTTCGCCACCGGTATTCCTCCAGATCTCTACGCATTTCACCGCTACACCTGGAATTCTACCCCCCTCTACGAGACTCTAGCTTGCCAGTTTCAAATGCAGTTCCCAGGTTGAGCCCGGGGATTTCACATCTGACTTAACAAACCGCCTGCGTGCGCTTTACGCCCAGTAATTCCG
+
CCCCCFGGGGGGGGGGGGGGGGGGGGGGGGGGGGGGGGGGGGGGGGGGGGGGGGGGGGGGGGGGGGGGGGGGGGGEGGGGGGGGGGGGGGGGGGGGGGGGGGGFGGGGGGGGGGGGGGGGGGGGGGGGBFGGGGGCGDGGGGGGGFFCEEGGGGGGGGGGGFFGGGGGGGGCC;AFGGGGGFFGGGGGGGC8E:ECEEFGGGGGFGGGGFGGFCGGGCGA:5)3=F;D:7>:CDGFFBDE55:FGC?.7:*
@M03364:276:000000000-BLYN8:1:1101:19063:8878 2:N:0:1
GGACTACCAGGGTTTCTAATCCTGTTTGCTCCCCACGCTTTCGCACCTGAGCGTCAGTCTTCGTCCAGGGGGCCGCCTTCGCCACCGGTATTCCTCCAGATCTCTACGCATTTCACCGCTACACCTGGAATTCTACCCCCCTCTACGAGACTCTAGCTTGCCAGTTTCAAATGCAGTTCCCAGGTTGAGCCCGGGGATTTCACATCTGACTTAACAAACCGCCTGCGTGCGCTTTACGCCCCGTAATTCCG
+
CCCCCG@FFGGGGGGGGGGGGGGGGGGGGGGGGGFGGGGGGGCFGGDFGEEFGGGGGGFEGGGGGGGGGDEGGGGGGGGGGGGGGGGGGGGFFGFGGGGGGGFGGCGGGGGGGFEGGDFCFGFFFFGGGGGFGGGGFFFEGGGG99D+@8CGGGGGGGG,@FFGGGGGGGGGGFGGFCG:9CCFFFGGGGEGGGGGGGFGF+CGFGGF+;C7CFCF7FGG5CDF0A9>(8<:CCFA6<EEC)(7C*7-*:*
@M03364:276:000000000-BLYN8:1:1101:20505:8902 2:N:0:1
GGACTACTAGGGTTTCTAATCCTGTTTGCTCCCCACGCTTTCGTCCCTGAGCGTCAGTGTACATCCAGTAAATTGCCTTCGCCATTGGTGTTCTTCCTAATATCTACGCATTCCACCGCTTCACTAAGAATTCCATTTACCTCTATGTAACTCTAGTTTGCTAGTATCCAAAGCGGGCTGAGGTTGAGCCTCAGGCTTTAACTCTAGACTTAACAAACCGCCTACGAACGCTTTACGCCCAATAATTCCGG
+
CCCCCFGGGGGGGGGGGGGGGFFGGGGGGGGGGGGGGGGGGGGGGGGGF<FGGGGGGGGGGGGACEEFGGAFGFFGCGGGGGEF@FEGGFGFGFGGGGGGGEGGGGGFGGGF<?BF?FGGGGCDC=<EFFDFGFGGAGFGFFGGGGGGGGGG4@EFEGGGGGGFCFGCGGGFGGGDDGGGGFCCEFDDF8@@=EGGGGGFGDFGFGGGGGFCGC>DGG8EFGFFFEA>AAD499FEE2EDE?1A;DFEC48
@M03364:276:000000000-BLYN8:1:1101:25942:8948 2:N:0:1
GGACTACTAGGGTTTCTAATCCTGTTTGCTCCCCACGCTTTCGAGCCTCAGTGTCAGTTACAGGCCAGAGAGCCGCTTTCGCCGCCGGTGTTCCTCCATATATCTACGCATTTCACCGCTACACATGGAATTCCACTCTCCTCTCCTGCACTCAAGTCTCCCAGTTTCAAATGCACACAATGGGTGAGCCACTGCCTTTTACATCAGACTTAAGAAACCACCTGCGCTCGCTTTCAGTCCAATTAATCCGG
+
CCCCCGGG,EF9ECFFDGFGGGGGGGGGGGG<DEC@@FGED9C8FFC<8C,C@FDGGGGGGC6EFGDFGG8FECBC@@FGGDE++4@F>7=FFC,9?B,CEF9FGGFFGG+=FFGG?CEGGEGG@FDFFGGGGCGG=E6E8AFGF,@DFCGGG?DD3E;39,,@F,@E,CEFFDFF8=8@,,@8F+351>,4,@,5,@B9;C,CF8***3=:@++=FD>1*=/)(0026B?;C<7311281+)+;@A)1))
@M03364:276:000000000-BLYN8:1:1101:9885:8967 2:N:0:1
GGACTACAAGGGTATCTAATCCTGTTTGCTCCCCACGCTTTCGCACCTGAGCGTCAGTCTTTGTCCAGGGGGCCGCCTTCGCCACCGGTATTCCTCCAGATCTCTACGCATTTCACCGCTACACCTGGAATTCTACCCCCCTCTACAAGACTCTAGCCTGCCAGTTTCGAATGCAGTTCCCAGGTTGAGCCCGGGGATTTCACATCCGACTTGACAGACCGCCTGCGTGCGCTTTCCGCCCAGTAATTCCG
+
CCCCCGGFGGGGGGGGGGDEFCFGGGGGGGGGGGGEEGGGGGGGGGGGGGGGGGGGDFEFGGGGGGGCFGCF@FEGGGGGGGGDCECFGGGGGGGFFGGFFGGGGFGFEGGGGGGGFGGGDGGGFGGFEGGGGGGGGG6FGGGFAFGGGFGGGGGFF,EFFGGG<>;9CEDGGGFGFGGGFGGCDDFGGGFGGGGD*;FGF7=CFFFGCDGDGCF+0**=>E>D;>1>?)).7C<)9?D55)4;CF46:F9
@M03364:276:000000000-BLYN8:1:1101:3655:8969 2:N:0:1
GGACTACCGGGGTTTCTAATCCTGTTTGCTCCCCACGCTTTCGAGCCTCAGTGTCAGTTACAGGCCAGAGAGCCGCTTTCGCCTCCGGTGTTCCTCCATATATCTACGCATTTCACCGCTACACATGGAATTCCACTCTCCTCTCCTGCACTCAAGTCTCCCAGTTTCCAATGCACACAATGGTTGAGCCACTGCCTTTTACATCAGACTTAAGAAACCACCTGCGCTCGCTTTACGCCCAATAAATCCGG
+
CCCCCGFGGGGGGGGGGGGGGGGGGGGGGGGGGGGGGGGGGGGGGGGGGGGGGGGGGGGGGGGGGGGGGGGGGGGGGGGGGGGGGGGGGGGGGGGGGFGGFGGGGGGGGGGGGGGGGEDEGGGGFFGGGFGGFGGGGGGGGGFGGGGGGGGGGFGGGGFGFFGGGGGGFGGFCGGGGGGFGGGD@C67CFGGGGGG@,3:CDADFCGGGGGG>CDDFFGGFGFFBEF>@BFFFGGE>;8CG)8AFGF?<C8
@M03364:276:000000000-BLYN8:1:1101:10819:8973 2:N:0:1
GGACTACCAGGGTTTCTAATCCTGTTTGCTCCCCACGCTTTCGCACCTGAGCGTCAGTCTTCGTCCAGGGGGCCGCCTTCGCCACCGGTATTCCTCCAGATCTCTACGCATTTCACCGCTACACATGGAATTCCACTCTCCTCTTCTGCACTCAAGTCTCCCAGTTTCCAATGACCCTCCCCGGTTGAGCCGGGGGCTTTCACATCAGACTTAAGAAACCGCCTGCGCTCGCTTTACGCCCAATAAATCCG
+
CCCCCGGGGGGGGGGGGGGGGGGGGGGGGGGGGGGGGGGGGGGGGGGGGFGGGGGGGGGGGGGGGGGGGGGGGGGGGGGGGGGGGGGGGGGGGGGGGGGFCGGGGGGGGGGGGGGGGGGGGGGGGGGGFAFGGGGGGGGGGGDFFEGGGGGFGGFGGGGGEGGGGGGGGGGGGGGFGGGGGGGGGGGGGGGGEGGGGGGGGGFGFGGGGGGGGGGGCGGG>EB::FFF957:CDGAFFGGGF04C7*)?<7
@M03364:276:000000000-BLYN8:1:1101:4241:8974 2:N:0:1
GGACTACTGGGGTTTCTAATCCTGTTTGCTCCCCACGCTTTCGCACCTGAGCGTCAGTCTTCGTCCAGGGGGCCGCCTTCGCCACCGGTATTCCTCCAGATCTCTACGCATTTCACCGCTACACCTGGAATTCTACCCCCCTCTACGAGACTCTAGCTTGCCAGTTTCAAATGCAGTTCCCAGGTTGAGCCCGGGGATTGCACATCTGACTTAACAAACCGCCTGCGTGCGCTTTACGCCCAGTACTTCCG
+
CCCCCGGFFDG77FGFDECFGG<@CFFGEGGGGGGG+CFEGGGGEEGFFE<<CFFGGGGGGG@FEGGGGGDE@FGGGG@5DFFFGG7FCCEFFGFGFFGGCFCEAEFFE7F:FCEAFGGGGGF8FGCG8=FFAGGGCDDGGGGFGGGDGEGGGAF7CFGGGGCGF,EGGGFEGFFGGE>CGGGGGGGFCFG>EEGG=EF6CFFCFF+++2>C7@7+;*@CAEF0,7674:>>D*7.@2*25)(/:*96D7/
@M03364:276:000000000-BLYN8:1:1101:7845:8981 2:N:0:1
GGACTACACGGGTTTCTAATCCTGTTTGCTCCCCACGCTTTCGCACCTGAGCGTCAGTCTTCGTCCAGGGGGCCGCCTTCGCCACCGGTATTCCTCCAGATCTCTACGCATTTCACCGCTACACCTGGAATTCTACCCCCCTCTACGAGACTCTAGCTTGCCAGTTTCAAATGCAGTTCCCAGGTTGAGCCCGGGGATTTCACATCTGACTTAACAAACCGCCTGCGTGCGCTTTACGCCCAGTAATTCCG
+
CCCCCGGGGGGGGGGGGGGGGGGGGGGGGGGGGGGGGGGGGGGGGGGGGGGGGGGGGGGGGGGGFGGGGGGGGGGGFGGGGGGGGGDGGGGGEFFGGGGGGGFGGGGGGCFGGGGFGGGGGGGGGGGGFGGGGGGGGGGGEGGFGGEBEGGCGGCGGGA6EFGGCFFGGGGGGGGGGGGGFGGGGC6?CGGGGGEGGEGGGGGGFDFC7FGGGFGCGGGGA=A<?FBD<EE3CD3A??GEEB6@GG?AG7*
@M03364:276:000000000-BLYN8:1:1101:22997:8986 2:N:0:1
GGACTACTAGGGTTTCTAATCCTGTTTGCTCCCCACGCTTTCGAGCCTCAGCGTCAGTTACAGACCAGAGAGCCGCCTTCGCCACTGGTGTTCCTCCATATATCTACGCATTTCACCGCTACACATGGAATTCCACTCTCCTCTTCTGCACTCAAGTCTCCCAGTTTCCAATGACCCTCCCCGGTTGAGCCGGGGGCTTTCACATCAGACTTAAGAAACCGCCTGCGCTCGCTTTACGCCCAATAAATCCG
+
CCCCCGGGGGGGGGGGGGGGGGGGGGGGGGGGGGGGGGGGGGGGGGGGGGGGGGGGGGGGGDGGGGGGGGGGGGGGGGGGGGGGGGGGGGGFGDGGGGGGGGGGFGGGGDGGGGGDFGGGGGGGGGGGFFDGGGGGGGGGGGGGGEC;ACFFGG8E@EFGC88FGGGGDFFGGG=,@DGEEGGEGC:AFGGGGGGG5EGGGGGFFGFFFGCFGGGGFCFGEGFFFF>D2AEFGGG>6?GGGEBFGGFBFC7
@M03364:276:000000000-BLYN8:1:1101:28746:8989 2:N:0:1
GGACTACAGGGGTTTCTAATCCTGTTTGCTCCCCACGCTTTCGCACCTGAGCGTCAGTCTTCGTCCAGGAGGCCGCCTTCGCCACCGGTATTCCTCCAGATCTCTACGCATTTCACCGCTACACCTGGAATTCTACCCCCCTCTACGAGACTCTAGCTTGCCAGTTTCAAATGCAGTTCCCAGGTTGAGCCCGGGGATTTCACATCTGACTTAACAAACCGCCTGCTTGCGCTTTACGCCCTGTAATTCCC
+
CCCCCGFFCEEEGEDGGGGGGGGGGGGGGFGGGGGGGGGGGGGG7+FG@FDGGGGFGG9F9C<FFEGGC,BFGGGGGGGGGDGGGFFCCE7FEFGAF8AEF,CFDFGG7FEGCDFGGCFDGGFF8?F8EGG89,CF,,3@BCEDD>BC7>CD>9D<9934+@EFFGGFGFFFG9C,,7E;DCF5D:CFGC>@E5CEEGGCC8CCAFF>F7;@7;7779@EBGD6(A4+.)0>3C3-=<CE5).0:29<7:*
@M03364:276:000000000-BLYN8:1:1101:24174:9017 2:N:0:1
GGACTACAAGGGTTTCTAATCCTGTTTGCTCCCCACGCTTTCGCACCTCAGCGTCAGTCTTCGTCCAGGGTGCCGCCTTCGCCACCGGTATTCCTCCAGATCTCTACGCATTTCACCGCTACACTTGGAATTCTACCTCCCTCTACGTGACTCTAGCTTGTCAGTTTCAAATGCAGTTCCCAGGTTTAGCCCGGGCATTTCACATCTGACTTAACAACCCGCCTGCCTCCCCTTTACGCCCATAAATTCCC
+
CCCCCGGFFGGGGGGGG@FGGGGEFGGEGGGGGGFGGGGGGG@;7:CF8E@FEGGGGGE,;CFFGGGG,,,B6FFGGGGGGGGGG8=CF7FEGGG9F,BFG,CFFFGFGEGGGFFGGGGGGGGG,4EA?DFGGFFGF,4EGGGGGGC,>,DDFDDDD;;=3>DFGGGG8@DDD;3,7BDE?=6+@E,@7>FGEE5*4@65B@F<B7CF:CF>FFC7C*:C8E)5-)(1);)8CF<)6(;C=)6)*316CD*
@M03364:276:000000000-BLYN8:1:1101:14352:9029 2:N:0:1
GGACTACAGGGGTTTCTAATCCTGTTTGCTCCCCACGCTTTCGCACCTGAGCGTCAGTCTTCGTCCAGGGGGCCGCCTTCGCCATCGGTATTCCTCCAGATCTCTACGCATTTCACCGCTACACATGGAATTCCACTCTCCTCTCCTGCACTCAAGTCTCCCAGTTTCCAATGCACACAATGGTTGAGCCACTGCCTTTTACATCAGACTTAAGAAACCACCTGCGCTCGCTTTACGCCCAATAAATCCGG
+
CCCCCFGGGGGGGGGGGGGGGGGGGGGGGGGDGGGGGGGGGGGGGGGGGGGFGGGGGGGGGGGGGGGGGGEGGGGGGGGGG>FEGGGGGGGGGFEGGFGGGFFGFGGGGGGGGGGGGGGGGGGGGGGGGFFGFGGF;FGFGGGGGGGGCFGGGGGGGFGG9DGCFGGG7D,@EGFDGFCFGGGGCEEFGGCFFGGFFCGGCGGFFFGCGGGGCGDD*2,C?7A3@BBF0;ABFC+)5;EGG38AF@CCGG9
@M03364:276:000000000-BLYN8:1:1101:5753:9044 2:N:0:1
GGACTACTGGGGTATCTAATCCTGTTTGCTCCCCACGCTTTCGCACCTGAGCGTCAGTCTTCGTCCAGGGGGCCGCCTTCGCCACCGGTATTCCTCCAGATCTCTACGCATTTCACCGCTACACCTGGAATTCTACCCCCCTCTACGAGACTCTAGCTTGCCAGTTTCAAATGCAGTTCCCAGGTTGAGCCCGGGGATTTCACATCTGACTTAACAAACCGCCTGCGTGCGCTTTACGCCCAGTAATTCCG
+
CCCCCGGGGGGGGGGGGGGGGGGGGGGGGGGGGGGGGGGGGGGGGGGGGGGGGGGGGGGGGGGGGGGGFGGGGGGGGGGGGGGGGGGGGGGFGGGGGGGGGGGGGGGGGGDDGGGGGGGGGGGGGDGGGGGGGGGGGGGGGGGGFGGGGGGGGDDEGGGGGGGGGGGGGGGGGFGGGGGGGGG5FGGGGGGGGEGGGGGGGFGGFGFGGGGGGGGGGGGC:GFFFFFEF>F>DGGFFFGGC<?FFCFFFG<
@M03364:276:000000000-BLYN8:1:1101:11340:9063 2:N:0:1
GGACTACCGGGGTTTCTAATCCTGTTTGCTCCCCATGCTTTCGTACCTCAGCGTCAGTATTAGGCCAGATGGCTGCCTTCGCCATCGGTATTCCTCCAGATCTCTACGCATTTCACCGCTACACCTGGAATTCTACCATCCTCTCCCATACTCTAGCTTCCCAGTATCGAATGCAATTCCTAAGTTAAGCTCAGGGATTTCACATCCGACTTAAAAAGCCGCCTACGCACGCTTTACGCCCAGTAAATCCG
+
CCCCCGGGGGGGGGGGGGGGGGGGGGGGGGGGGGGGGGGGGGGGGGGGFFGGGGGEEGGGGFGGGGGGGGGGGGGGGGGGGGGGGCEGGGGGGGGGGGGGGDFGGGGGGGEGGGGGGGDGGGGGFGGGGGGFGGGGGGGGGGFDGGBDE8EFFGGGGGGGGGGGGFGGDGGGFDGFFGGGGGCGGGCFGGFGFGGG6DGC7CFFFGG>5CG5:CDGCDF,@EFF2@9>?:8)2?54=(BE55?AGGFEC;9
@M03364:276:000000000-BLYN8:1:1101:16740:9078 2:N:0:1
GGACTACCCGGGTATCTAATCCTGTTTGCTCCCCACGCTTTCGCACCTGAGCGTCAGTCTTCGTCCAGGGGGCCGCCTTCGCCACCGGTATTCCTCCAGATCTCTACGCATTTCACCGCTACACCTGGAATTCTACCCCCCTCTACGAGACTCTAGCTTGCCAGTTTCAAATGCAGTTCCCAGGTTGAGCCCGGGGATTTCACATCTGACTTAACAAACCGCCTGCGTGCGCTTTACGCCCAGTAATTCCG
+
CCCCCGGGGGGGGGGGGGGGGFGGGGGGGGGGGEGFGGGGGGGGGGGGGGGGGGGGGGGGGGGGGGGGGGGGGGGGGGGGGGEGGGGGGGGGGGGGGGFGGGGCFCGGGEGDGGGGFGGGGGGFGGGGDGGGGGGGCFFGGGGGGGGGDGGFGGGGGGGGGGGGGGFFGGGFGFFDGGGGGGGGGGGGGGGGGGDGGGGGGGGGFFCCGGGFFGGGGGGGFGEB:@(81BDDDDGA44EEGE:FGFFFGGC
@M03364:276:000000000-BLYN8:1:1101:22725:9080 2:N:0:1
GGACTACTGGGGTTTCTAATCCTGTTTGCTCCCCACGCTTTCGCACCTGAGCGTCAGTATTAGGCCAGATGGCTGCCTTCGCCATCGGTATTCCTCCAGATCTCTACGCATTTCACCGCTACACCTGGAATTCTACCCCCCTCTACGAGCCTCTAGCTTGCCAGTTTCAAATGCAGTTCCCAGGTTGAGCCCGGGGATTTCACATCTGACTTAACAAACCGCCTGCGTGCGCTTTACGCCCAGTAATTCCG
+
CCCCCGGGFGGGGGEGGGGGDGGGGGGGGGFGGGGGCGGGGGGGGGGFFGFEEGGGGGGGGGCEFFGGGG<EGGEGGGFGGDGEGGEGGFFAECFFGFGGGGGFEGFFGGGGGGGGGGGG7FFGDGGGGGGGFGF9>EFEGEG6EGC+>+@6DCC9;D;FDGEGAEFFFFGGGF7DFEEF6;?CEECEDEG5E8ED5*2<DF:CF7@21=CFC7CFGF:C>*08=)(:;EFD3CG36;BE5>:7*:9>C70
@M03364:276:000000000-BLYN8:1:1101:24225:9095 2:N:0:1
GGACTACCCGGGTTTCTAATCCTGTTTGCTCCCCACGCTTTCGCACCTGAGCGTCAGTCTTCGTCCAGGGGGCCGCCTTCGCCACCGGTATTCCTCCAGATCTCTACGCATTTCACCGCTACACCTGGAATTCTACCCCCCTCTACGAGACTCTAGCTTGCCAGTTTCAAATGCAGTTCCCAGGTTGAGCCCGGGGATTTCACATCTGACTTAACAAACCGCCTGCGTGCGCTTTACGCCCAGTAATTCCG
+
CCCCCFGGDFDGGGGFGGGGGGGGGGGGGGGGGGGGGFGGGGGGD@FFGGGGGFGGGGGGFGFGGGGGGCCFCFGGEGGGFGGGGGGGGGGGGGGFCFFFGGGGGGGFGFGGGFFFGGGEFGGG8FFFEDFGFFGGGGGGEGGGFGGEGGGFFFGGFGGGDGCGFGDGAEGGGGGGDFGGFC85FDE6EC:EGDDEEGG+CGFG67F77:CFFGC@7>FGFGFBBF>B<@F>5*9:F(:/:>0?DFF>>C2
@M03364:276:000000000-BLYN8:1:1101:28542:9111 2:N:0:1
GGACTACAGGGGTTTCTAATCCTGTTTGCTCCCCACGCTTTCGCACCTGAGCGTCAGTCTTTGTCCAGGGGGCCGCCTTCGCCACCGGTATTCCTCCAGATCTCTACGCATTTCACCGCTACACCTGGAATTCTACCCCCCTCTACGAGACTCTAGCTTGCCAGTTTCAAATGCAGTTCCCAGGTTGAGCCCGGGGATTTCACATCTGACTTAACAAACCGCCTGCGTGCGCTTTACGCCCAGTAATTCCG
+
CCCCCFCCFDEGG>CCFFGDFGGGCAA8EFGGGEFGGGG7DFGGEFFFFGGCFGGCFFGGGGGGFFFCF,FEGFGGCFEF7FGGECGDGGGF5E,C?=E,A<EFGGA@C:7FFGCGGGGGGGGFFEGGGGGGGGGGFGGGDGE+@>8:CG>D?C,EFFCGGCGGG>>DCDC;@;ACF;EGFGGEFCECF@EDEEEGGD*CC>CD6;CFGGGFCGGFCCCF3C5<DA>543575*>>4(12:5:F7DF4:76
@M03364:276:000000000-BLYN8:1:1101:8410:9115 2:N:0:1
GGACTACTCGGGTATCTAATCCTGTTTGCTCCCCACGCTTTCGCACCTGAGCGTCAGTCTTCGTCCAGGGGGCCGCCTTCGCCACCGGTATTCCTCCAGATCTCTACGCATTTCACCGCTACACCTGGAATTCTACCCCCCTCTACGAGACTCTAGCTTGCCAGTTTCAAATGCAGTTCCCAGGTTGAGCCCGGGGATTTCACATCTGACTTAACAAACCGCCTGCGTGCGCTTTACGCCCAGTAATTCCG
+
CCCCCGGGGGGGGGGGGGGGGGGGGGGGGGGGGGGGGGGGGGGGDEGGGGGGGGGGGGGGGGGGGEGFGGGGGGGGGGGGGGGGGGGGGGGGGGGGGGGGGGGGGGGGGGGGGGGGGGGGCEGGGGGFGGGGGGGGGGGGGGGGGGGGGGGGGGGGGGGGGGGGGGGGGGGGGGGGGGGGGGGGGGGGGGGGGGGGGGGGGGGGFGGGF@FFGGGGGGGGFGFF@FBF?FE3DGGAFFDEE@??FGFAFC0
@M03364:276:000000000-BLYN8:1:1101:11799:9115 2:N:0:1
GGACTACAGGGGTATCTAATCCTGTTTGCTCCCCACGCTTTCGCACCTGAGCGTCAGTCTTCGTCCAGGGGGCCGCCTTCGCCACCGGTATTCCTCCAGATCTCTACGCATTTCACCGCTACACCTGGAATTCTACCCCCCTCTACGAGACTCTAGCTTGCCAGTTTCAAATGCAGTTCCCAGGTTGAGCCCGGGGATTTCACATCTGACTTAACAAACCGCCTGCGTTCGCTTTACGCCCAGTAATTCCC
+
CCCCCGGGGGGGGGGGGGGGGGGGGGGGGGGGGGGGGGGGGGGGGGGGGGGGGGGGGGGGGGFGGGGGGGGGGGGDGGGGGGEGGGGGGGGGGGGFGFGGGGGGGGGGGGGGGGGGGGGGGGGGGGFGGGGGGGFFGGGGGGGGGGGDGGGGGGGGGGGGFFFGGGGGGGGGGCAGGGGGGGGGGGGGGGCFGEGC7CEGGFGGFFGGGGGGGGGGFGCCEGBF8)7D(0<>5DFAFFGGC58F7CFFGG*
@M03364:276:000000000-BLYN8:1:1101:18261:9116 2:N:0:1
GGACTACACGGGTATCTAATCCTGTTTGCTCCCCATGCTTTCGCACCTGAGCGTCAGTCTTCGTCCAGGGGGCCGCCTTCGCCACCGGTATTCCTCCAGATCTCTACGCATTTCACCGCTACACCTGGAATTCTACTCTCCTCTACGAGACTCTAGCTTGCCAGTTTCTAATGCAGTTCCCAGGTTGAGCCCGGGGATTTCACATCTGACTTAACCAACCGCCTGCGTTCGCTTTACGCCCAGTAATTCCG
+
CCCCCGG8CFEGGCFFFGGGGFGGGGEGGGAFGGG,CFGGGGG,BFGF@FFGGGGGGGEEE<DCFFFG8@+CFECDCGGGGGGGE=FCG+BEF?EGGG,CE,@EEFFGGGGGCGGGGGGGGGGGGGGG?,CDFCFG,D,A>EGG,E+6+@CFG=;8DFC8::EGGGGG,,,@CFF,@FD,@9D>FFCF?EG***>E=8CGGGGGFG+:CFGFF++0;CGEED>;D56.(8>D3<FFF:E>EF?FGC?<GF7
@M03364:276:000000000-BLYN8:1:1101:26797:9140 2:N:0:1
GGACTACCAGGGTTTCTAATCCTGTTTGCTCCCCACGCTTTCGCACCTGAGCGTCAGTCTTCGTCCAGGGGGCCGCCTTCGCCACCGGTATTCCTCCAGATCTCTACGCATTTCACCGCTACACCTGGAATTCTACCCCCCTCTACGAGACTCTAGCTTGCCAGTTTCAAATGCAGTTCCCAGGTTGAGCCCGGGGATTTCACATATGACTTAACAAACCGCCTGCGTGCGCTTTACGCCCCGTAATTCCG
+
CCCCCG8F<ACFGGGFGGFCGGFACCEFCFEFGGGF@FGGGFEFEGEGEE<@CEGDGEFEFGGGGECFFGGFEGEEFFGFB7FCC?FCFGFFEFF9EF8F<AA,@FFGGGGD?EFGGGDGCGGGCFGGDFFCGGGGGGGGGGGGAFF+@>ECCFFGGG,@FFGC@;;D7FFGGFGGEGG,DC8DG,41,?,:?E58?1BE7++7++;:@+:+;>CCGCF5):>,,;9@?D55<C59B18E=)3.7C:-0:*
@M03364:276:000000000-BLYN8:1:1101:21317:9150 2:N:0:1
GGACTACAAGGGTATCTAATCCTGTTTGCTACCCATGCTTTCGAGCCTCAGCGTCAGTTACAGACCAGACAGCCGCCTTCGCCACTGGTGTTCTTCCATATATCTACGCATTTCACCGCTACACATGGAGTTCCACTGTCCTCTTCTGCACTCAAGTTTCCCAGTTTCCGATGCACTTCTTCGGTTGAGCCGAAGGCTTTCACATCAGACTTAAGAAACCGCCTGCGCTCGCTTTACGCCCAATAAATCCG
+
CCCCCGGGFGGGGGGGGGGGGGGGGGGGGGGGGGGGGGGGGGGGGGGFCGGGGGGGGGGGGGGGGGGGGGGGGGGGGGGGGGGGGGGGGGGGGGGGGGGGGGGGGGGGGGGGGGGGGGGGGGGGGEGGGCFGGGGGGDFFGCFGCFGDFGGGGGGFEDGFGGGGGGGGGCEECEDCE=FFDFGDEGGFGGF6@>EECEGG?9EGFC:DFGGGGF7+=DGGFGDFFFFD285BGFGFF;EGEFFFGGFEGF<
@M03364:276:000000000-BLYN8:1:1101:21724:9181 2:N:0:1
GGACTATAGGGGTTTCTAATCCTGTTTGCTCCCCACGCTTTCGCACCTGAGCGTCAGTCTTCGTCCAGGGGGCCGCCTTCGCCACCGGTATTCCTCCAGCTCCCTACGCATTTCACCGCTACACCTGGAATTCTACCCCCCTCTCCGAGACTCTAGCTTGCCAGTTTCAAATGCAGTTCCCAGGTTGAGCCCGGGGTTTTCACATCGAACTTAACAACCCGCCTCCGTGCGCTTTACGCCCAGTAATTCCG
+
CCCCC8,CFGGEGG;,,EC<F@,,CEAFC<FGGCE@@@EF@<,@:F:@C<6;@@@,,CEFFA@EFC7C<,@+@@:F+C:59FF=F<F+>7F<FBEF<D,,:,,+9,,4+4BCE9?F9::++8=,3,A,D8F:F<,3,6DFG6CC,@:6:ECC4377@9,:@7E,>E;FFG;>2,,,5<D,:,D*F,,<CFFFG=C8*:C77++3+***218::+;1**8:.=5(()(00;75DDG2*3EG*)4?CD=6F09
@M03364:276:000000000-BLYN8:1:1101:26032:9210 2:N:0:1
GGACTACAGGGGTTTCTAATCCTGTTTGCTCCCCACGCTTTCGCACCTGAGCGTCAGTCTTCGTCCAGGGGGCCGCCTTCGCCACCGGTATTCCTCCAGATCTCTACGCATTTCACCGCTACACCTGGAATTCTACCCCCCTCTACGAGACTCTAGCTTGCCAGTTTCAAATGCAGTTCCCAGGTTGAGCCCGGGGATTTCACATCTGACTTAACAAACCGCCTGCGTGCGCTTTACGCCCAGTAATTCCG
+
CCCCCGGGGGGGGGGGGGGGGGGGGGGGGGGGGGGGGGGGGGGGGFGGGGGGGGGGGFFGGGGGGGGGGGGGGGGGGGGGFGGEGGGGGGGGFFFGFEGGGGGGGGGGGGEGGGGFCGEEGGGGGGGGGGGGGGGGGFGDGGGGEFFEGGGC8EGAAFGGGDF6DFGGGGGDFGGGFGFGFGGCFGGGCFEEEGGGGGGGGGGCFGFGGGGGGFFCCGGFDGEF1@>5,>EFDDGFFF8?EF?4CCF<FF4
@M03364:276:000000000-BLYN8:1:1101:7432:9210 2:N:0:1
GGACTACCAGGGTTTCTAATCCTGTTTGCTACCCATGCTTTCGAGCCTCAGCGTCAGTTACAGACCAGACAGCCGCCTTCGCCACTGGTGTTCTTCCATATATCTACGCATTTCACCGCTACACATGGAGTTCCACTGTCCTCTTCTGCACTCAAGTTTCCCAGTTTCCGATGCACTTCTTCGGTTGAGCCGAAGGCTTTCACATCAGACTTAAGAAACCGCCTGCGCTCGCTTTACGCCCAATAAATCCG
+
CCCCCG@FFGGGGGGGGGGGGGGGGGGGFGGGGGG8FGFGGGGGGDGFGGGGGGGGGFFDF9E@FFGGGGFCFFGGGGGGGGGGGGGGGG@FGFGF<C,FGGGGGGGGGGGGGGGGGGGGDFFFF@FE,AADFFFAEEFGGGFFEGGG;DGFCF88@@DD@EDDFFFGGGG6>CFGGFFD=,DEGGGFGF=CCEDE,@FGCFGDFG7C59FGG+52D0DFEGF2);>;(:?;DGGCA2CGEFFAGGFFGG)
@M03364:276:000000000-BLYN8:1:1101:23094:9210 2:N:0:1
GGACTACCAGGGTTTCTAATCCTGTTTGCTCCCCATGCTTTCGTACCTCAGCGTCAGTATTAGGCCAGATGGCTGCCTTCGCCATCGGTATTCCTCCAGATCTCTACGCATTTCACCGCTACACCTGGAATTCTACCATCCTCTCCCATACTCTAGCTTCCCAGTATCGAATGCAATTCCTAAGTTAAGCTCAGGGATTTCACATCCGACTTAAGAAGCCGCCTACGCACGCTTTACGCCCAGTAAATCCG
+
CCCCCGFGGGGGGGGGGCFGGGFFGGFFGGGGCEFGFFGGGGGGGGGFFGCFGGGGGGGGGAEFGGGGGCFCGCCGFGGGGDG7FGGGG?FFGFFEFGGGGGFFGGGGGGGGGGGGGGGG>FGFG8<FFGGGGGGGGGGGGGGGGEFCFGGDF;F,EDCFDFGGFGGGGDFCGGGG8EFFG;,DFDFGFGCDDGF,6DF8DFC7D2CDDGDD8:CC@>GGDGFFFFDB9B>*1:4*15EGEB5FGFF?GF2
@M03364:276:000000000-BLYN8:1:1101:22642:9237 2:N:0:1
GGACTACTAGGGTTTCTAATCCTGTTTGCTCCCCACGCTTTCGAGCCTCAGCGTCAGTTACAGACCAGAGAGCCGCCTTCGCCACTGGTGTTCCTCCATATATCTACGCATTTCACCGCTACACCTGGAATTCTACCCCCCTCTACGAGACTCTAGCTTGCCAGTTTCAAATGCAGTTCCCAGGTTGAGCCCGGGGATTTCACATCTGACTTAACAAACCGCCTGCGTGCGCTTTACGCCCAGTAATTCCG
+
CCCCCGGGGGGGGGGGGGGGGGGGGGGGGGGGGGGGGGGGGGGGGGGGGGGGGGGGGGGGGGGGGGGGGGGGGGGGGGGGGGGGGGGGGGEGGGGGFFGGGGGGFGGGGGGGGFGGGGGGGGGGGGGGFGGGGDFFGGGGGGGGGFGGGGGGGFFGGGGGFGFFDGGFGGGGCCAFGGGGCCFGGGFGGFFGGGGG7CEFGGGD9C:FFGGGGGGGGGGGFG5<;FF>(=EEGGGFFFGGGEBFFGFFGG<
@M03364:276:000000000-BLYN8:1:1101:19022:9238 2:N:0:1
GGACTACAGGGGTATCTAATCCTGTTTGCTCCCCACGCTTTCGCACCTGAGCGTCAGTCTTTGTCCAGGGGGCCGCCTTCGCCACCGGTATTCCTCCAGATCTCTACGCATTTCACCGCTACACCTGGAATTCTACCCCCCTCTACAAGACTCTAGCCTGCCAGTTTCGAATGCAGTTCCCAGGTTGAGCCCGGGGATTTCACATCCGACTTGACAGACCGCCTGCGTGCGCTTTACGCCCAGTAATTCCG
+
CCCCCGGGGGGGGGGGGGGGGGGGGGGGGGGGGGGGGGGGGGGGGGGGGGGGGGGGGGGGGGGGGGGGGGGGGGGGGGGFGGGGGFGGGGGGGGGGGGFDFGGGGGGGGGGGGGGGGGGGCFGGGGGGGGGGGGGGFFEGGGDGGGGGGGGGGGFFGGGGGGGGGFFGGGGGGGGAEGGGGFGGGGG?GGGGGGGGGGGDG87@FFGGGDDGFFF+;CF*>GFFFFF@0@EFG37.908:E@?FDFBAGD*
@M03364:276:000000000-BLYN8:1:1101:5001:9260 2:N:0:1
GGACTACCGGGGTTTCTAATCCTGTTTGCTCCCCACGCTTTCGCACCTGAGCGTCAGTCTTCGTCCAGGGGGCCGCCTTCGCCACCGGTATTCCTCCAGATCTCTACGCATTTCACCGCTACACCTGGAATTCTACCCCCCTCTACGAGACTCTAGCTTGCCAGTTTCAAATGCAGTTCCCAGGTTGAGCCCGGGGATTTCACATCTGACTTAACAAACCGCCTGCGTGCGCTTTACGCCCAGTAATTCCG
+
CCCCCGGGGGGGGEGGGGGGGGGGGGGGGGGGGGGGGGGGGGGGGGGGGGGGGGGGGGGGGGGGGGGGGGGGGGGGGGGGGGGDGGGGGGGGGGGGGCGFGGGGGGGGGGGGGGGGGGGGGGGGGGGGFGGFGGGFFFEGGGGGGGGCGGGGFAFGGGGGGECCFGGGGGFFGGF7AEGGCCGDGGG?FGGGGGGGGGGGGFFGFG=>CGFGGGCFGCFGEGFBFF>EBFFEDGGFF0CCG38F7DFBGGC
@M03364:276:000000000-BLYN8:1:1101:18254:9279 2:N:0:1
GGACTACTCGGGTTTCTAATCCTGTTTGCTCCCCACGCTTTCGCACCTGAGCGTCAGTCTTCGTCCAGGGGGCCGCCTTCGCCACCGGTATTCCTCCAGATCTCTACGCATTTCACCGCTACACCTGGAATTCTACCCCCCTCTACGAGACTCTAGCTTGCCAGTTTCAAATGCAGTTCCCAGGTTGAGCCCGGGGATTTCACATCTGACTTAACAAACCGCATGCCTTCGCTTTACGCCCAGTAATTCCG
+
CCCCCGGGEGGGGGDGGGGGGGFGGGGGGFGGGGGGGGGGGGGGGGGGFGGGGGFEEGGGGGGGEG7FGDGGDGGGGGGGDGGGEFEGEEGGFFFGFGGGF?FGGGCFGEGGGGGGGGGGGFGGGGGGDFGGGGGDDGFCC=EDGGG6E>4=DCFGGGGGGFGGFFFGGDFGGGGFGCF:?FGGG?4ACFFGDGGGG8FFCFC7@CD+@>FD777CG>FF5C)/44)*)*077FG2*,;2:>06CF8<GF*
@M03364:276:000000000-BLYN8:1:1101:9295:9298 2:N:0:1
GGACTACTGGGGTTTCTAATCCTGTTTGCTCCCCACGCTTTCGCACCTGAGCGTCAGTCTTCGTCCAGGGGGCCGCCTTCGCCACCGGTATTCCTCCAGATCTCTACGCATTTCACCGCTACACCTGGAATTCTACCCCCCTCTACGAGACTCTAGCTTGCCAGTTTCAAATGCAGTTCCCAGGTTGAGCCCGGGGATTTCACATCTGACTTAACAAACCGCCTGCGTGCGCTTTACGCCCAGTAATTCCG
+
CCCCCGGGGFEE@CGGGGGGGGGGGGGGGGGGGGGGGGGGGGGGDGGFFGGGGGGGGGGGGGGGGGGGGG7CGFFEEGGGGGGGGGGGGGGGGGGGGGGFGGGGGG9FCEGGFGGGGGGGCFGGGFGFGBFGGFGGGFGGGEGGFFGGGGGFE9DGGGGGGGGGGFGGFGGFG9CFGGGGGGGGGFGGGFGGGGGGGGGCFFFG6CGGGG7DD+7:FFGD>GFFFFBD6@3>DCF<FFGGGE?FFFF2CG6
@M03364:276:000000000-BLYN8:1:1101:2675:9311 2:N:0:1
GGACTACCAGGGTATCTAATCCTGTTTGCTCCCCACGCTTTCGCACCTGAGCGTCAGTCTTCGTCCAGGGGGCCGCCTTCGCCACCGGTATTCCTCCAGATCTCTACGCATTTCACCGCTACACCTGGAATTCTACCCCCCTCTACGAGACTCTAGCTTGCCAGTTTCAAATGCAGTTCCCAGGTTGAGCCCGGGGATTTCACATCTGACTTAACAAACCGCCTGCGTGCGCTTTACGCCCAGTAATTCCC
+
CCCCCGGGFGGGGFGGGFGGGGGGGGCGGGGGGGGGGGGGGGGGGGGGGGGGGGGGGGFGFGGGGGGGFEGGGGGGGGGGCGGGGFGGGGGGGGCFGGGGFGFGGFGGGDGEGFGGFGGGGGGGF=ECCGGGFDGGAFFEGGG?FG?CEEE?EG99EFGGGDF?F9BEGFGGGGGGGGGFGCFF:DFGGGGGGG*?EGGGDCC7FDFGGGFDGF=FGGGG3EFF(57BBF:@C<F>FBCC5500?*8<7>*
@M03364:276:000000000-BLYN8:1:1101:28969:9313 2:N:0:1
GGACTACAAGGGTTTCTAATCCTGTTTGCTCCCCACGCTTTCGCACCTGAGCGTCAGTCTTCGTCCAGGGGGCCGCCTTCGCCACCGGTATTCCTCCAGATCTCTACGCATTTCACCGCTACACCTGGAATTCTACCCCCCTCTACAAGACTCTAGCTGACCAGTTTCAAATGCAGTTCCCAAGTTAAGCTCGGGGATTTCACATCTGACTTAATCAACCGCCTGCGTGCGCTTGACGCCCAGTAATTCCG
+
CCCCCCE<EEGGFGEFGGGGDFGGGGFGGGFGGGG:F+@FGFG;FFGGGGGFEGG@CE6FFFGFEG@EFDEGGGGGCFGGCCCC,B:CGD=FC,@9EBE<9AAE=AFGGCCFGGGFF:C@:@FGCDEF,<BFFFFG=D8CEEGGGGG9@EGFCF99B;DF7CGC>FEGAF9;FFGGGFCGGC>CFFGGF,?E5C8C?E,9CB,BFC=CC7FG:+:CD*9*2>)2=83;7BA))77.61//:7::D:=:*:9
@M03364:276:000000000-BLYN8:1:1101:16904:9326 2:N:0:1
GGACTACAGGGGTTTCTAATCCTGTTTGCTCCCCACGCTTTCGCACCTGAGCGTCAGTCTTCGTCCAGGGGGCCGCCTTCGCCACCGGTATTCCTCCAGATCTCTACGCATTTCACCGCTACACCTGGAATTCTACCCCCCTCTACGAGACTCTAGCTTGCCAGTTTCAAATGCAGTTCCCAGGTTGAGCCCGGGGATTTCACATCTGACTTAACAAACCGCCTGCGTGCGCTTTACGCCCAGTAATTCCG
+
CCCCCGGGGGGGGGGGGGGGGGGGGGGGGGGGGGGGGGGGGGGGGGGGFGGGGGGGGGGGGGGGGGGGGGGGGGGGGGGGGGGGGGGGGGGGGGGGGGGGGGGGGGGGGGGGGGGGGGGGGGGGGGGGGGGGGGGGGFGGGGGGGGGGGGGGGGGGGGGGGGGGGGGGGGGGGGGGGGGGGGGFGGGGGGFGGGGGGG6CFGGGFGD>FGGGGGGGGFGGEGF7?F>FFFFF:DGFFFGEED?FGGFFGC6
@M03364:276:000000000-BLYN8:1:1101:16960:9351 2:N:0:1
GGACTACCGGGGTTTCTAATCCTGTTTGCTCCCCACGCTTTCGAGCCTCAGTGTCAGTTACAGGCCAGAGAGCCGCTTTCGCCTCCGGTGTTCCTCCATATATCTACGCATTTCACCGCTACACATGGAATTCCACTCTCCTCTCCTGCACTCAAGTCTCCCAGTTTCCAATGCACACAATGGTTGAGCCACTGCCTTTTACATCCGAACTTAGAAACCACCTGCGCTCGCTTTACGCCCAATAAATCCGG
+
CCCCCGG,CFGGGGGGGGGGGGGGGGGGGGGGGGGGGGGGGGGGGGGGGGGFGGGFFGGGGGGAFGEGGGGGGGGG7FGGGFG7F<CFGGGGGFGGGGGGGGGGGGGGGGGGGGGGEGEGGGGGGDGGFGFGGGGGFGGGGGGGGGGGGFGGGGGG;>@EGGGGGFGGGGGGGFGGDGG+5@3,@+346D:FGF?@FGGG>FGC+09C**;+==2:+3DE5EF((?@A()807C:C>DEGCF();F+)0):
@M03364:276:000000000-BLYN8:1:1101:8001:9351 2:N:0:1
GGACTACTCGGGTATCTAATCCTGTTTGCTCCCCACGCTTTCGCACCTGAGCGTCAGTCTTCGTCCAGGGGGCCGCCTTCGCCACCGGTATTCCTCCAGATCTCTACGCATTTCACCGCTACACCTGGAATTCTACCCCCCTCTACGAGACTCTAGCTTGCCAGTTTCAAATGCAGTTCCCAGGTTGAGCCCGGGGATTTCACATCTGACTTAACAACCCGCCTGCGTGCGCTTTACGCCCAGTAATTCCG
+
CCCCCGGGGGGGGEGGGGGGGGGGGGGGGGGGGGGGGGGGGGGGGGGG<FGFFGGGGGGGCFGGGGGGGG>FGGGGGGGGGGGGGGGGGGGGGGGGGGGGGGGGGGGGGGGGGGGGGGGGGGGGCFGGGGFGGGGG,>6FEEEGGGG6C8EGGFGGGFE,@EDEGGGGGG9FGGGFFFGG6?GGGGGGGGGGGGG=?EGG7+<@A<:DGGGGGGCDF<CEEC:0(0(8:>:379FB??>EEE:FD7@57*0
@M03364:276:000000000-BLYN8:1:1101:13693:9362 2:N:0:1
GGACTACTAGGGTTTCTAATCCTGTTTGCTCCCCACGCTTTCGAGCCTCAGTGTCAGTTACAGGCCAGAGAGCCGCTTTCGCCTCCGGTGTTCCTCCATATATCTACGCATTTCACCGCTACACATGGAATTCCACTCTCCTCTCCTGCACTCAAGTCTCCCAGTTTCCAATGCACACAATGGTTGAGCCACTGCCTTTTACATCAGACTTAAGAAACCACCTGCGCTCGCTTTACGCCCAATAAATCCGG
+
CCCCCGGGGGGGFGGGGGGGGGGGGGGGGGGGGGGGEEGGGGGGGGGGGGGGGGGGGGGGGGGGGEGFGGGDFGGGECFGGGGGGGGGGGGGGGGGGGGGGGGGGGGGGGGGGGGGGGGGGGGGGGGGGGGGGGGGFFGGGGFGFFGFFGGGGGFGGFAFGGGGGGGGGGGGGGGGGGGGGGGDF>@DFCFC6DFFG9DFCGC@;:+9CC>CCDGFGG,9@EFBDF>DDAEEFFGEF2=7CFDFCGFFDGC
@M03364:276:000000000-BLYN8:1:1101:22067:9370 2:N:0:1
GGACTACTAGGGTTTCTAATCCTGTTTGCTCCCCACGCTTTCGCACCTGAGCGTCAGTCTTCGTCCAGGGGGCCGCCTTCGCCACCGGTATTCTTTCCGATCTCTACGCATTTCACCGCTCCACCTGGAATTCTCCCTCCCTCTACGAGACTCTAGCTTGCCAGTTTCAAATGCAGTTCCCAGGTTGAGCCCGGGGATTTCACCGCTGACTTCACAAACCGCCTGCGTGCGCTTTATGCCCAGTACTTCCG
+
CCCCCGGGGGG9F<FGGGCFGE<<FFAFGGGGGGF7FEGGGGGCF@CG8C88CGGGGGCF,,C<CGDG8,@C7@FG7C:FCFE>:4:FF+DFG,@:C,B=FC8FFECBCDFGGGG,FGEG+CEGGCFCGGFF9C37>,,8@@?DCG?C+6@8D,@,>EC6+,@,@EFG7D>,9EF<3@,7E94:FGGGGGFG5>EC*:C,++4*)///9FGG+;0;F**=3E>?(;()(85))114*-0<696/**9):>*
@M03364:276:000000000-BLYN8:1:1101:9216:9380 2:N:0:1
GGACTACAGGGGTATCTAATCCTGTTTGCTCCCCACGCTTTCGTCCCTGAGCGTCAGTGTACATCCAGTAAATTGCCTTCGCCATTGGTGTTCTTCCTAATATCTACGCATTCCACCGCTTCACTAAGAATTCCATTTACCTCTATGTAACTCTAGTTTGCTAGTATCCAAAGCGGGCTGAGGTTGAGCCTCAGGCTTTAACTCTAGACTTAACAAACCGCCTACGAACGCTTTACGCCCAATAAATCCGG
+
CCCCCGGGGGGGGGGGGGGGGGGGGGGGGGGGGGGFGGGGFGGGGGGGGGGGGGGGGGGGGGGGGGGGGGGCGGGGGGGGGGGGDGGGGGGEGGGGGGGFGFGGGGGGGGFFEFFGGGGGGGGGGGGGAFFGGGGG9EGGGFGGGGGGGGGGGGGGGGFCA9DGGGFGGGGGFG6E>8EGFGCEGGDE8FFFEGGGGFGGF?C?ACCF822BFCFGGGFGEEAA=DFFFFEFD4+*?@B*:F@ADCFE*>:
@M03364:276:000000000-BLYN8:1:1101:11854:9396 2:N:0:1
GGACTACTCGGGTTTCTAATCCTGTTTGCTCCCCACGCTTTCGCACCTGAGCGTCAGTCTTCGTCCAGGGGGCCGCCTTCGCCACCGGTATTCCTCCAGATCTCTACGCATTTCACCGCTACACCTGGAATTCTACCCCCCTCTACGAGACTCTAGCTTGCCAGTTTCAAATGCAGTTCCCAGGTTGAGCCCGGGGATTTCACATCTGACTTAACAAACCGCCTGCGTGCGCTTTACGCCCAGTAATTCCG
+
CCCCCGGGFGGGGGGGG9FGGGGGGGGGGGGGGGGGGGGGGGGGGGGGGFFGEFGGGFGGGG@FEG,CFFEGGEFFF7FFGGGGGGGGG@EGGGGGGFGFCGGGGGGFECCGGGGGG7FCEGCFGGGGDFGFF<EFFDFFEGGDGGG6@EGDGEEEFGCFFGG8@EDAFGGGG,@@<CGGGFF>A,:,,D,8CEGCGDGDFFEFFG7@77DCGGGGF5F*5CD<@F2<(.7:D7C2=:EGG5:?C:F>DG4
@M03364:276:000000000-BLYN8:1:1101:9993:9416 2:N:0:1
GGACTACTGGGGTTTCTAATCCTGTTTGCTCCCCACGCTTTCGAGCCTCAGCGTCAGTTACAGACCAGAGAGCCGCCTTCGCCACTGGTGTTCCTCCATATATCTACGCATTTCACCGCTACACATGGAATTCCACTCTCCTCTTCTGCACTCAAGTCTCCCAGTTTCCAATGACCCTCCCCGGTTGAGCCGGGGGCTTTCACATCAGACTTAAGAAACCGCCTGCGCTCGCTTTACGCCCAATAAATCCG
+
CCCCCGGGGGGGGGGGGGGGGGGGGGGGGGGGGGGGGGGGGGGGGGGGGGGGGGGGGGGGGGGGGGGGGGGGGGGGGGGGGGGGGGGGGGGGGGGGGGGGGGGGFGGGGGGGGGGGGGGGGGGGGGGGFFGGGFFGFGGGGGGGGGGGGAC8>EFFEFGGGGGGGFGGDFFGFGGGGGGGGGEGGGGFGGG>EGGC?CFF78FFFGGGGGGGC+1CGGGGBGFF;A@FBDEFGGGFFBGGGF1>CF?4DG9
@M03364:276:000000000-BLYN8:1:1101:19982:9430 2:N:0:1
GGACTACCGGGGTTTCTAATCCTGTTTGCTCCCCACGCTTTCGAGCCTCAGCGTCAGTTACAGACCAGAGAGCCGCCTTCGCCACTGGTGTTCCTCCATATATCTACGCATTTCACCGCTACACATGGAATTCCACTCTCCTCTTCTGCACTCAAGTCTCCCAGTTTCCAATGACCCTCCCCGGTTGAGCCGGGGGCTTTCACATCAGACTTAAGAAACCGCCTGCGCTCGCTTTACGCCCAATAAATCCG
+
CCCCCGGGGGGGGGGGGGGGGGGGGGGGGGGGGGGGGGGGGGGGGDGGGGGGGGGGGGGGGGGGGGGGGGGGGGGGGGGGGGGGGGGGGGGGGGGGFFFGGGFFGGGGGGGGFGGGFFGGEC,EEGGGGFGGGGGGGGGGGGGGCAFGGGGGGDFGGCGGGG8DFFGGGGFGGGGDGFGDGEGGCGGGFFGG5EGGGGGGFGGGFGGGGGGDCFF7DFFFFGFFFFFFBFEFG3C2F?CGGFBFGG64FD5
@M03364:276:000000000-BLYN8:1:1101:10291:9433 2:N:0:1
GGACTACTAGGGTTTCTAATCCTGTTTGCTCCCCACGCTTTCGAGCCTCAGTGTCAGTTACAGGCCAGAGAGCCGCTTTCGCCTCCGGTGTTCCTCCATATATCTACGCATTTCACCGCTACACATGGAATTCCACTCTCCTCTCCTGCACTCAAGTCTCCCAGTTTCCAATGCACACAATGGTTGAGCCACTGCCTTTTACATCAGACTTAAGAAACCACCTGCGCTCGCTTTACGCCCAATAAATCCGG
+
CCCCCGGGGGGGFGGGGGGGGGGGGGGGGGGGGGGGGGGGGGGGGGGGGGGGGGGGGGGGGGGGGGFGGGGGGGGGGGGGGG:FGGGGCGGGGGEGFFGGGGFFFGGGCF7:FGGGGGGGGGGFFGFGGGGFEFGFGGAFGGGGGGGGGGGGEGGGGGDDDGCFFGADGGAFGGGGGFG?FGGGFGGFDGGGGGFGDGGGGGGDEGGGGGFGF>DG>*DF>>AE=EFFFFDEGFDEB9CEEFDFCF7?;9D
@M03364:276:000000000-BLYN8:1:1101:27102:9437 2:N:0:1
GGACTACTAGGGTTTCTAATCCTGTTTGCTCCCCACGCTTTCGCACCTGAGCGTCAGTCTTCGTCCAGGGGGCCGCCTTCGCCACCGGTATTCCTCCAGATCTCTACGCATTTCACCGCTACACCTGGAATTCTACCCCCCTCTACGAGACTCTAGCTTGCCAGTTTCAAATGCATTTCCCAGGTTGAGCCCGGGGATTTCACATCTGACTTAACAAACCGCCTGCGTGCGCTTTACGCCCCGTAATTCCC
+
CCCCCGFGGGGCCFGGGGGGGGGGGGGGGGGFFFGGEGGGGGDEGGGGFGGFEFGGGGGGGGGGGGGFGGGGGFFFCFGGFGGGGGGGGGGGGGGGGDGGGGGGGCGGGGGGGGGEFEEEFGGFGGFFC@FCFFGGFGFEGGGGDECGEEC;DA9DFGCFCFFFFFGGGGCGGFC,7ECEFGGGG9DFD@FFGDEGGGCGFFGFFGCC77C++3::C7F:):51;A2<1>@375DAF?5E*)4BG3<AGF*
@M03364:276:000000000-BLYN8:1:1101:24199:9438 2:N:0:1
GGACTACTAGGGTTTCTAATCCTGTTTGCTCCCCACGCTTTCGCACCTGAGCGTCAGTCTTCGTCCAGGGGGCCGCCTTCGCCACCGGTATTCCTCCAGATCTCTACGCATTTCACCGCTACACCTGGAATTCTACCCCCCTCTACGAGACTCTAGCTTGCCAGTTTCAAATGCAGTTCCCAGGTTGAGCCCGGGGATTTCACATCTGACTTAACAAACCGCCTGCGTGCGCTTTACGCCCAGTAATTCCG
+
CCCCCGGGGGGGGGGGGGGGGGGGGGGGGGGGGGGGGGGGGGGGGGGGGFGGGGGEGGGGGGGGGGGGGGGGGGGGGGGGGGGGGGGGGGGGDGGFGGFGGGGGGGGGGGGGGGGGGGGGGGGGGGGGCGGGFGGGGGGGGGGFGFGDGDGF8FFGGGFFGGGGFGGGGGGGGGGGFGGGGGGGGGGGGGFGGGGGG5EGGGGGFFGGGGGGFGGGGGGGFGFFFFFE<DFBGDGAF?GGGD:FGGFDFG*
@M03364:276:000000000-BLYN8:1:1101:18849:9443 2:N:0:1
GGACTACTGGGGTATCTAATCCTGTTTGCTCCCCACGCTTTCGAGCCTCAGTGTCAGTTACAGGCCAGAGAGCCGCTTTCGCCTCCGGTGTTCCTCCATATATCTACGCATTTCACCGCTACACATGGAATTCCACTCTCCTCTCCTGCACTCAAGTCTCCCAGTTTCCAATGCACACAATGGTTGAGCCACTGCCTTTTACATCAGACTTAAGAAACCACCTGCGCTCGCTTTACGCCCAATAAATCCGG
+
CCCCCGFGGGGGGGGGGGGGGGGGGGGGGGGGGGGGGGGGGGGGGGGGGGGGGGGGGGGDGGFGGGGGGGGGGGGGGGGGGGGGGGGGGGGGGGGGGGFGGGGGGGGGGGGGGGGGGGEEGGGGGGGGFFGFGGGGGFCGGGGGGGGGGGGG?BFGGGFFGGGGGGGGGGGGGGGGGGG?AFFDGGFFGGGFFGFGGAFGCCFG6CDFFGFF>FGGCCFGFGFFFFFD=EE>CC+8A=BEE36AFGF<FDD
@M03364:276:000000000-BLYN8:1:1101:19188:9455 2:N:0:1
GGACTACTAGGGTATCTAATCCTGTTTGCTCCCCACGCTTTCGCACCTGAGCGTCAGTCTTCGTCCAGGGGGCCGCCTTCGCCACCGGTATTCCTCCAGATCTCTACGCATTTCACCGCTACACCTGGAATTCTACCCCCCTCTACAAGACTCTAGCTGACCAGTTTCAAATGCAGTTCCCAAGTTAAGCTCGGGGATTTCACATCTGACTTAATCACCCGCCTGCGTCCGCTTTACGCCCAGTAATTCCG
+
CCCCCGGGGGGGGCGGGGGGGGGGGGGGGGGGGGGGGGGGGGGEDEGGAFGGGGGGGG<CD9FEEGGGDGEDGGDGGGGGGFGGGFGGGEGGFGGGGGGGGGGGGGGGCFGCGAFGGGGGDGGG8FGFCFFGGGGGFFGGEGGGFG,>8DGGGFFFEFC9BCDFGFGGGGFGGGFFEFGE?CGBDGCFCEEG*CEC5E6A+:FFF*1+++;8:CFDC*5=8EDFDFFF;A3A3CG<FFG>E>?FF*89DGC
@M03364:276:000000000-BLYN8:1:1101:21979:9461 2:N:0:1
GGACTACTAGGGTTTCTAATCCTGTTTGCTCCCCATGCTTTCGTACCTCAGCGTCAGTATTAGGCCAGATGGCCGCCTTCGCCACCGGTATTCCTCCAGATCTCTACGCATTTCACCGCTACACCTGGAATTCTACCCCCCTCTACAAGACTCTAGCTGACCAGTTTCAAATGCAGTTCCCAAGTTAAGCTCGGGGATTTCACATCTGACTTAATCAACCGCCTGCGTGCGCTTTACGCCCAGTAATTCCG
+
CCCCCGGGEGGGGGGGGGGGGGGGGGGGGGGGGGGGGGGGGGGGGGGGGGGGGGGGGGGGGGGGGGGGGGGGGGGGGGGGFGGGGGGGGGGGGGGGGCFGGGGGGGGGGGGGGGGGGGGGCGGGGGGGGGGGFEGFAEBEGGGGGGGFGGGGGGGGDGEF8EGGGGACDFAFFGFGFGGGCDCFGGGGGG;FC6BEEGGCBFCCFGGCFGGGFG77C7DFEGF@FF=?DDEFGGGEF;EEGFFFFGFF=D*
@M03364:276:000000000-BLYN8:1:1101:15054:9469 2:N:0:1
GGACTACAAGGGTTTCTAATCCTGTTTGCTCCCCACGCTTTCGCACCTGAGCGTCAGTCTTCGTCCAGGGGGCCGCCTTCGCCACCGGTATTCCTCCAGATCTCTACGCATTTCACCGCTACACCTGGAATTCTACCCCCCTCTACGAGACTCTAGCTTGCCAGTTTCAAATGCAGTTCCCAGGTTGAGCCCGGGGATTTCACATCTGACTTAACAAACCGCCTGCGTGCGCTTTACGCCCAGTAATTCCG
+
CCCCCGGGGGGGGGGGGGFGGGGGGGGGGGGGGGGGGGGGGGGGGGGGGGGGGGGGGGGGGGGGGGGGGGGGGGGGGGGGGGGGGGGGGGGGGGGGGGGFGGGGGGGGGGGGGGGGGGGGGGGGGGGGGGGGGGGGGGGGGGGGGGGGGGGFGGGGGGFGGGGGGGGGGFFFFGGGGGGGGGFCGFGFGGGGGGDGGGGGCFGFAFGGCFCF>CFGGFGFEGE@DF>B6:>BCDF9F:EGE5?FGCBACC*
@M03364:276:000000000-BLYN8:1:1101:22411:9471 2:N:0:1
GGACTACTGGGGTTTCTAATCCTGTTTGCTCCCCACGCTTTCGCACCTGAGCGTCAGTCTTCGTCCAGGGGGCCGCCTTCGCCACCGGTATTCCTCCAGATCTCTACGCATTTCACCGCTACACCTGGAATTCTACCCCCCTCTACGAGACTCTAGCTTGCCAGTTTCAAATGCAGTTCCCAGGTTGAGCGCGGGGATTTCACATCTGACTTAACAAACCGCCTGCGTGCGCTTTACGCCCAGTAATTCCG
+
CCCCCGGFCGGGGGGGGGGGGGGGGGCFGG9FGGGGGGGGGGGEEGGG8EGGDGGGGG<@FFFGGGGGCCFGG7CGGGGGFG=C8EEGFEFFG9EFFEGGDFGGGGEGGGGGGGGGGGGGGGGGG@,CFGGGGFFGCG6C+=6=>D?C8CGGGAFGGGC6DFFCFG,7;,,@CEDFFFGG,,>FGGGGGG**5**8:EGGF>FC7D:7+?*CCG20**A:BDEF?F>:(8)7<GGA4(CG5),/::*4CD7
@M03364:276:000000000-BLYN8:1:1101:26516:9487 2:N:0:1
GGACTACAAGGGTATCTAATCCTGTTTGCTCCCCACGCTTTCGAGCCTCAGTGTCAGTTACAGGCCAGAGAGCCGCTTTCGCCTCCGGTGTTCCTCCATATATCTACGCATTTCACCGCTACACATGGAATTCCACTCTCCTCTCCTGCACTCAAGTCTCCCAGTTTCCAATGCACACAATGGTTGAGCCACTGCCTTTTACATCAGACTTAAGAAACCACCTGCGCTCGCTTTACGCCCACTAAATCCGG
+
CCCCCGFFFGGGGGGGGGGGGGGGGGGFGFEGGGGGEDGGGEGGGGEGGGGGGGGGGGGGGG@8DFCFGFFGGCEG7@@EGG7,BFG>+8CFEFFGEDA9<FEEEGFGGGGGGGEEAFGGGEDGFDEEE=?FGGE:;EBFGGGGFDDC8EFGFFGGGGEFCEGG33>D,@FGE>D9A16+,,,6C886=@6D7D:F9F9<CFF@FF5?D7++=+::CC,@9:*0452*:9)8CGCC>@ED=)/)6<=5C37
@M03364:276:000000000-BLYN8:1:1101:14995:9502 2:N:0:1
GGACTACTCGGGTTTCTAATCCTGTTTGCTCCCCACGCTTTCGCACCTGAGCGTCAGTCTTCGTCCAGGGGGCCGCCTTCGCCACCGGTATTCCTCCAGATCTCTACGCATTTCACCGCTACACCTGGAATTCTACCCCCCTCTACGAGACTCTAGCTTGCCAGTTTCAAATGCAGTTCCCAGGTTGAGCCCGGGGATTTCACATCTGACTTAACAAACCGCCTGCGTGCGCTTTACGCCCAGTAATCCCG
+
CCCCCGGGGGGGGGGGGGGGGGGGGGGGGGG<FGGGGGGGGGGGGGGGGGGGGGGGGGGGGGGGGGGGGGGGGGGGGGGGGGGGGGGGGEGGGFGGGFFF?:9@EGGGGGGGGFGGGGGGGGGFFGGG8DFFEFDFGGGGGGGGGGGDGCEGGFGGGGGFGGGGGGFF7CAFGGGGGGGGEFG:FGDGGGGGGGCGGDGGGGGGFGGGFFGGGGFFD4/A>EDDFF9EBFFFGDFDF?GG558@7CB);C1
@M03364:276:000000000-BLYN8:1:1101:19956:9511 2:N:0:1
GGACTACTGGGGTTTCTAATCCTGTTTGCTCCCCACGCTTTCGCACCTGAGCGTCAGTCTTCGTCCAGGGGGCCGCCTTCGCCACCGGTATTCCTCCAGATCTCTACGCATTTCACCGCTACACCTGGAATTCTACCCCCCTCTACGAGACTCTAGCTTGCCAGTTTCAAATGCAGTTCCCAGGTTGAGCCCGGGGATTTCACATCTGACTTAACAAACCGCCTGCGTGCGCTTTACGCCCAGTAATTCCG
+
CCCCCCFGGGGGGGGGGDGGG<FGGFGGGGGGFGGGGGGDGFGDDBCF@E<FEFCBFFGGGGGGDGDGGFCGGGFEGGGGGGGGCFE7>FFBFGGFGGGGGGGGGGGFCCEGGGGGFGDCFGGFFGGGGGGGGGGGGDFFEG6?=FF6:8EFFDEFCFDFCGGG<CCFGFEGFGFG9=>CFGGG?FC6C@>8CCEEECGG>+=@A<CFFGGFCGFFGFG5.=3??FBB65>@<DCBF6GEGD6?C7@ACF6
@M03364:276:000000000-BLYN8:1:1101:4149:9516 2:N:0:1
GGACTACTAGGGTATCTAATCCTGTTTGCTCCCCACGCTTTCGCACCTGAGCGTCAGTCTTCGTCCAGGGGGCCGCCTTCGCCACCGGTATTCCTCCAGATCTCTACGCATTTCACCGCTACACCTGGAATTCTACCCCCCTCTACGAGACTCTAGCTTGCCAGTTTCAAATGCAGTTCCCAGGTTGAGCCCGGGGATTTCACATCTGACTTAACAAACCGCCTGCGTGCGCTTTACGCCCAGTAATTCCG
+
CCCCCGGGGGGGGGGGGGGGGGGGGGGGGGGGGGGGGGGGGGGGGGGGGGGFGGGGGGGGGGGGGGGGGGGGGGGGGGGGGGEGGGGGGGGGGGFGGGGGGGGGGGGGGGGGGGGGGGGGGGGGGGGGGGGGGGFGGGGGGGGGGGGGG6CGGGGGGD;EDGGGGGGGGGGDGG9FEAFGCFGGEFEEGGGFGGGECGGGGGGFAG7@7@DGDGGGGFG=AEF@<44B<EFFGGGF@6EEGF:@>7?AFC*
@M03364:276:000000000-BLYN8:1:1101:19851:9526 2:N:0:1
GGACTACCGGGGTTTCTAATCCTGTTTGCTCCCCACGCTTTCGCACCTGAGCGTCAGTCTTCGTCCAGGGGGCCGCCTTCGCCACCGGTATTCCTCCAGATCTCTACGCATTTCACCGCTACACCTGGAATTCTACCCCCCTCTACGAGACTCTAGCTTGCCAGTTTCAAATGCAGTTCCCAGGTTGAGCCCGGGGATTTCACATCTGACTTAACAAACCGCCTGCGTGCGCTTTACGCCCAGTAATTCCG
+
CCCCCGGGGGGGGGGGGGGGGGGGGGGGGGGGGGGGGGGGGGGGGGGGGGGGGGGGGGGGGGGGGGGGGGGGGGGGGGGGGGEGGGGGGGGGGGGGGGGGGGGGGGGGGEEGGGFFGGGGGGGGGGGGGGGGGGGGGGGGGEGGGGGGGGGGGGGGFGFGGCGGGGGGGGGFFCGF<CFGGGGFFFGGFCEFGGGDGGGGGFGF=CDFGGFFCDGGFGGGFGFFFFFB6BEFGDGFFFGGGEFF7?B>G7*
@M03364:276:000000000-BLYN8:1:1101:20410:9532 2:N:0:1
GGACTACCAGGGTTTCTAATCCTGTTTGCTCCCCACGCTTTCGCACCTGAGCGTCAGTCTTCGTCCAGGGGGCCGCCTTCGCCACCGGTATTCCTCCAGATCTCTACGCATTTCACCGCTACACCTGGAATTCTACCCCCCTCTACGCGACTCTCGCTTGCCAGTTCCAAATGCTGTTCCCAGGTTGCGCCCGGGGATTTCACATCTGAATTAACAAACCGCCTGCGTGCGCTTTACGCCCAGTAATTCCG
+
-@CC<,CF<@C7EEC,<C,E<<,,CF<CCFFFGGG:++,,CEFEGGGC<@E,@@FCFG,CFG@C@,8@,@:F7CC+:F@F==4B=F+@4++,C?4F==?<E<E?E9??+@==<FA,FFC++8=,@F,AB,5>,5,,CDFF+CE?E,@+483;C,3**4*3D8DEDD,,,622=6,>>9,,>CGC<2,/*=ECG5CED>9?CDGF+;CF7:+++@CC*1:CE5>0(03)3>33)9*)*(**/0(/*:7)*29
@M03364:276:000000000-BLYN8:1:1101:10162:9536 2:N:0:1
GGACTACTCGGGTTTCTAATCCTGTTTGCTCCCCACGCTTTCGAGCCTCAGCGTCAGTTACAGACCAGAGAGCCGCCTTCGCCACTGGTGTTCCTCCATATATCTACGCATTTCACCGCTACACATGGAATTCCACTCTCCTCTTCTGCACTCAAGTCTCCCAGTTTCCAATGACCCTCCCCGGTTGAGCCGGGGGCTTTCACATCAGACTTAAGAAACCGCCTGCGCTCGCTTTACGCCCAATAAATCCG
+
CCCCCGGGGGGGGDGGGGGGGGGGGGGGGGGGGGGGGGGGGGGGGGGGGGGGGGGGGGGGGGGFGFGGG,@FGGGGGGGGGGGGGGGGFFGEGGGGGCFGGGGGGGGGGGGGGGGGGGGGGGGGGGGGFGGGGGGGG89FGGGGFGFGGGFFGFGGGGGD=FFFEGGGFGFFGGC,=DGGGGGGGGGGGGGGDCEE5=EGGGFCFGC66FGGF:C@F<CFFGE;6A289EBBGFFAF(AEGB1FGGF<FF<
@M03364:276:000000000-BLYN8:1:1101:19668:9537 2:N:0:1
GGACTACACGGGTTTCTAATCCTGTTTGCTCCCCACGCTTTCGCACCTGAGCGTCAGTCTTTGTCCAGGGGGCCGCCTTCGCCACCGGTATTCCTCCAGATCTCTACGCATTTCACCGCTACACCTGGAATTCTACCCCCCTCTACAAGACTCTAGCTGACCAGTTTCAAATGCAGTTCCCAAGTTAAGCTCGGGGATTTCACATCTGACTTAATCAACCGCCTGCGTGCGCTTTACGCCCAGTAATTCCG
+
CCCCCFGGGGGGGGGFGGGGGGGGGGGGGGGGGGGGGGGGGEGGEGGGFGGGGGGGGGGGGGGGGFGGGGGGGGFEGGGGGCGGGGGGGGGGGGGFFGGFGGGGGGCGGGGGGGGGFGGGGGGGGGGGCA?EGCFFGDGGGGDGGGGGGFGGGGGGGGG9:F?FGGGGGGGGG9EGGG7FG9E8FGGC@9>8EEGGG>FGGDGGFDCDGFGGFC>D>CCGFGFF0)38(5BFGGGAB:ECE>0)279<FD9
@M03364:276:000000000-BLYN8:1:1101:17600:9539 2:N:0:1
GGACTACTAGGGTTTCTAATCCTGTTTGCTCCCCACGCTTTCGAGCCTCAGCGTCAGTTACAGACCAGAGAGCCGCCTTCGCCACTGGTGTTCCTCCATATATCTACGCATTTCACCGCTACACATGGAATTCCACTCTCCTCTTCTGCACTCAAGTCTCCCAGTTTCCACTGACCCTCCCCGGTTGAGCCGGGGGCTTTCACATCAGACTTAAGAAACCGCCTGCGCTCGCTTTACGCCCAATAACTCCG
+
CCCCCGGGGGGGFGGGGGGGGGGGGCFFGFDGGGGGGGGEGGGGGGGGGGGGFGGGGG9,CFFGGGGEGGGEGGEGEGGGFGGGGGGGFGGGFC@FGGG9FEFGGFGGGGG@FGGGGGGEG:FG?EF=FAFGGGGFFFDFGGGGFGDGGGGGGF=DEF;=EGGG=DFGFG9=,@EFC?D+@EEG:ED67;FEEDCGG>:0:8@FFGGGGGFCC>CF75C68C=;DF>)(2.=C*C)1(:?CB1F***.29*
@M03364:276:000000000-BLYN8:1:1101:21200:9552 2:N:0:1
GGACTACTGGGGTATCTAATCCTGTTTGCTCCCCACGCTTTCGAGCCTCAGTGTCAGTTACAGACCAGAGAGCCGCCTTCGCCACTGGTGTTCCTCCATATATCTACGCATTTCACCGCTACACATGGAATTCCACTCTCCTCTTCTGCACTCAAGTCTCCCAGTTTCCAATGACCCTCCCCGGTTGAGCCGGGGGCTTTCACATCAGACTTAAGAAACCGCCTGCGCTCGCTTTACGCCCAATAAATCCG
+
CCCCCGGGFGGGGEGGGGGGGGGGGGGGGGGGGGGGGGGGGGGGGGGGGGGGGGGGGGGGGGGGGGGGGGGGGGGGGGGGFGGGGGGGGGGDGGGGGGGGGGGGGGGGGEGGGGGFGGGGGGGGGGGGFBAFFGGGGGFGGFFDDFGGGGGFGGCFGGGGGGFGGGGGGGGGGFGGGGGGGGGGCGGGGGGGDEG>C>;<DFFFCGGGFG61+21C1CFG>CB?0A1>(55>5DFBF1EGGF?>CFFACF/
@M03364:276:000000000-BLYN8:1:1101:18462:9567 2:N:0:1
GGACTACCAGGGTTTCTAATCCTGTTTGCTCCCCACGCTTTCGCACCTGAGCGTCAGTCTTCGTCCAGGGGGCCGCCTTCGCCACCGGTATTCCTCCAGATCTCTACGCATTTCACCGCTACACCTGGAATTCTACCCCCCTCTACGAGACTCTAGCTTGCCAGTTTCAAATGCAGTTCCCAGGTTGAGCCCGGGGATTTCACATCTGACTTAACAAACCGCCTGCGTGCGCTTTACGCCCAGTAATTCCG
+
CCCCCGGGGGGGGGGGGGGGGGGGGGGGGGGGGGGGGGGGGGGGGGGGGFGGGGGGGGGGGFFGGGGGGGGGGGGGGGGGGGGGGGGGGGGGGGGGGGGGGGGGGGGGGGGGGGGGGGGGGGGGGGGGGGGGGGGFGCFGGGGGGGGGGGGGGGGGGGGGFFFFCGGGGGGGGGGGGGGGGGGGGGGFGGGGGGGGGGGGGGGGFGGGGGGGGDGGGGGGEGFFDFBFFFFFGGGFFFDGG3?FCC@<CFC
@M03364:276:000000000-BLYN8:1:1101:28492:9568 2:N:0:1
GGACTACCCGGGTATCTAATCCTGTTTGCTCCCCACGCTTTCGAGCCTCAGCGTCAGTTACAGACCAGAGAGCCGCCTTCGCCACTGGTGTTCCTCCATATATCTACGCATTTCACCGCTACACATGGAATTCCACTCTCCTCTTCTGCACTCAAGTCCCCCAGTTTCCAATGACCCTCCCCGGTTGAGCCGGGGGCTTTCACATCAGACTTAAGAAACCGCCGGCGCTCGCTTTACGCCCAATAAATCCG
+
CCC<CDF@FGGGEGFFFGGGGGGGGGGGGGAEE@EGG>BCEFGF8;FFGCGGGF@FGGGFGFGDFCF,CDC7FFGGGGGGGDFEGGGFGGGEFGCGFDFFGE4CEGGGGD=CE9F9FE7+>FCFFGG8F<FGFGGGGGGG8DGGGGFDGF@8D@F@C9,38@8E3>DDF9EF@F88==F+@3CCGGC?7CC8>:BEGE=6:DFG64+2**03:7@F:*==)*.,(04BF>3355>AB<EGCDF@FC=)C<1
@M03364:276:000000000-BLYN8:1:1101:25397:9574 2:N:0:1
GGACTACCCGGGTATCTAATCCTGTTTGCTCCCCACGCTTTCGCACCTGAGCGTCAGTCTTCGTCCAGGGGGCCGCCTTCGCCACCGGTATTCCTCCAGATCTCTACGCATTTCACCGCTACACCTGGAATTCTACCCCCCTCTACGAGACTCTAGCTTGCCAGTTTCAAATGCAGTTCCCAGGTTGAGCCCGGGGATTTCACATCTGACTTAACAAACCGCCTGCGTGCGCTTTACGCCCAGTAATTCCC
+
CCCCCGGGGGGGGGGGGGGGGGGGGGGGGGGGGGGGGGGGGGGGGFGGG<EGGGGGGGGGGGFGGGGGGDGGGGGGGGGGGGCFGGGGGGGGGGGGGGFFGGGGGGGGGGEGGGGGGGGGGGGGGGGCDDGFFG9,CDFGEGGC;EECBEGGGCGGGG9CGGGGGGGGGFCGCFGCFGGGGG?>F9:CGGGGGGGGCEGFGFGGFGGGGGGGGGGGFDC*:=>6?FFFFFFFCD<AFFCEGE6@FGF):C*
@M03364:276:000000000-BLYN8:1:1101:13286:9584 2:N:0:1
GGACTACACGGGTATCTAATCCTGTTTGCTCCCCACGCTTTCGCACCTGAGCGTCAGTCTTCGTCCAGGGGGCCGCCTTCGCCACCGGTATTCCTCCAGATCTCTACGCATTTCACCGCTACACCTGGAATTCTACCCCCCTCTACGAGACTCTAGCTTGCCAGTATCAAATGCAGTTCCCAGGTTGAGCCCGGGGATTTCACATCTGACTTAACAACCCGCCTGCGTTCGCTTTACGCCCAGTAATTCCG
+
CCCCCGGGFGGGGGGGGGGGGGGGGGGG9FFGGGGGCGGGGGGE@F7FGGGGGGGGGGC<F<FC:BFFGEEGD:@FGGGGGGGGCFGGGFGGG,CF,?FCE<@FGG9FFEGGGGGGGGGGGGGGGFDFCFGGGGFGCGFGEEEFGGD6888AFEGGFF,@FGGGG,>CGGEGACFGGGG@9DFGGGFGGG?E5:1:*:CEFGFFAGGGGGGFGGGFG*?E>>>;?>>>())7CCCAF6EGGF?FF76-?C9
@M03364:276:000000000-BLYN8:1:1101:17665:9618 2:N:0:1
GGACTACAAGGGTTTCTAATCCTGTTTGCTCCCCACGCTTTCGAGCCTCAGTGTCAGTTACAGGCCAGAGAGCCGCTTTCGCCTCCGGTGTTCCTCCATATATCTACGCATTTCACCGCTACACATGGAATTCCACTCTCCTCTCCTGCACTCAAGTCCCCCAGTTTCCAATGCACACAATGGTTGAGCCACTGCCTTTTACATCCGCACTAAGAACCCACCTGCGCTCGCTTTACTCCCCATAAATCCGC
+
BC@B,;C6<FEFFGGAD6<@EEF,C6EF<@9;CFEBFGG,CFGFCF@<C,;FGGGG<CE9C,C8F,C6:<<BF@C7F4@FEGFC,BCGCGGDGGGG<4<AFFGFEDEEEEGGAEFE?+@C@FGF9FAFEGG:EFG=;8>DF8=6,4,7,,8=,@,@;>,6>8@6>A9EGCDF88E99=E@=98DFG6FE,,4@FGF9ECA+87+1*0*3**3**3+*/1A9765<)5?9)?)83+)+/3;*23.7++9*9*
@M03364:276:000000000-BLYN8:1:1101:25037:9665 2:N:0:1
GGACTACAGGGGTTTCTAATCCTGTTTGCTCCCCACGCTTTCGCACCTGAGCGTCAGTCTTCGTCCAGGGGGCCGCCTTCGCCATCGGTATTCCTCCTGATCTCTACGCATTTCACCGTTACACCTGGAATTCTACCCCCCTCTACGAGACTCTAGCTTGCCAGTTTCAAATGCAGTTCCCAGGTTGAGCCCGGGGCTTTCACATCTGACTTAACAAACCGCCTGCGTGCGCTTTACGCCCTGTAATTCCG
+
CCCCC<<E@DFDGGGGGFGGGFGGGGEGGGGDCFGGCFGGCFGGDFG8C8F@CFBFGG,CA9F,B:FE<,@FGEGGDEGFF7?,,BFDG@DGG?BFF,BEFDGGCFFFGEDEFFFGGD:6?F;CFFGGGFGF9FCCAC83==CFFGG684BF65=DEG;?EGFEGG9E;>,@EAFGFGGCCGFFG9C7EC4*;CE:*=CC++:;ACF7FGF7@DFGC*/*8*.((07=<BB))9C4@:;/*)(9*:7:*:C
@M03364:276:000000000-BLYN8:1:1101:25334:9671 2:N:0:1
GGACTACAGGGGTTTCTAATCCTGTTTGCTCCCCACGCTTTCGCACCTGAGCGTCAGTCTTCGTCCAGGGGGCCGCCTTCGCCACCGGTATTCCTCCAGATCTCTACGCATTTCACCGCTACACCTGGAATTCTACCCCCCTCTACGAGACTCTAGCTTGCCAGTTTCAAATGCAGTTCCCAGGTTGAGCCCGGGGATTTCACATCTGACTTAACAAACCGCCTGCGTGCGCTTTACGCCCAGTAATTCCG
+
CCCCCGEFCFCGEGGGGGFEFEFGFFGGGFGFFGGCFGFEGGG7@FEC@CDGEGGGGFGGGCCFGFEGGGGGGDF:FCFGGCFG7BCG+CF?FEFCGF8EGGAEEGD?CGGGGGGGGGGGDEF,B=FGCDGB,,,@FF=CEGGF9AEC7EGGFC9AFGFGGGA:<@EFCF9DG9,,,5A:<;D*7?17C8ECC5C**3?+3+1;+9FF:17:+7CGGCF=)1>@B4(0-<.5)9<A=0*:*5(9C>4:722
@M03364:276:000000000-BLYN8:1:1101:10794:9678 2:N:0:1
GGACTACCGGGGTATCTAATCCTGTTTGCTCCCCACGCTTTCGAGCCTCAGTGTCAGTTACAGGCCAGAGAGCCGCTTTCGCCTCCGGTGTTCCTCCATATATCTACGCATTTCACCGCTACACATGGAATTCCACTCTCCTCTCCTGCACTCAAGTCTCCCAGTTTCCAATGCACACAATGGTTGAGCCACTGCCTTTTACATCAGACTTAAGAAACCACCTGCGCTCGCTTTACGCCCAATAAATCCGG
+
CCCCCFDFGGGGGGGGGGGGGGGGGGGGGGGGGGFGGGGGGGGGGGGGGGGGGGGGGGGGGGGFGGGGGGFGGGGGGGGGGDFCFFFGGDFFGGGF@FGGGFGGGGFFGGGGGGGFGGGGGGGGFFCFFFFGG9EFFFGGGFGGCGGGGGGGFGGGG9>=FGGGFFGGFFDFGGCFGGCDFF,@AECGG>881,4@FGGFGC7F6:CFFFDGGGFG4C8>F5;>DA@FDF>D*9@CA;E7E5@FCC77>C7
@M03364:276:000000000-BLYN8:1:1101:6532:9699 2:N:0:1
GGACTACTCGGGTATCTAATCCTGTTTGCTCCCCACGCTTTCGCACCTGAGCGTCAGTCTTCGTCCAGGGGGCCGCCTTCGCCACCGGTATTCCTCCAGATCTCTACGCATTTCACCGCTACACCTGGAATTCTACCCCCCTCTACGAGACTCTAGCTTGCCAGTTTCAAATGCAGTTCCCAGGTTGAGCCCGGGGATTTCACATCTGACTTAACAAACCGCCTGCGTGCGCTTTACGCCCAGTAATTCCC
+
CCCCCGGGFGGGGGGGGGGGGGGGGGGGGGGGGGGGGGGGGGGGDGGGGGGGGGGGGGGFGGGFFGGGGGGGGGGGGGGGGGGGGGGGGGGGGGGGGGGFFGGGGGGGGGGGGGGGGGGGGEGGGGGGGGGGGGGGGGGGGGGGGGGGGDECCFGGGGGGGGGGG;EEGGGGGGDAEFGGGGGGCEFGGCGGGGGEGGGCC@7C6CFGFCFC@CFGFFGE>5A;@F>D<D)095CA*(;EGDFFCGFFGF0
@M03364:276:000000000-BLYN8:1:1101:24789:9701 2:N:0:1
GGACTACAGGGGTATCTAATCCTGTTTGCTCCCCACGCTTTCGCACCTGAGCGTCAGTCTTCGTCCAGGGGGCCGCCTTCGCCACCGGTATTCCTCCAGATCTCTACGCATTTCACCGCTACACCTGGAATTCTACCCCCCTCTACGAGACTCTAGCTTGCCAGTTTCAAATGCAGTTCCCAGGTTGAGCCCGGGGATTTCACATCTGACTTAACAAACCGCCTGCGTGCGCTTTACGCCCAGTAATTCCG
+
CCCCCGGGGGGGGGGFGGGGGGGGGGGGGGGGGGGGGGGGGGGGGGGFGGGGGGGGGGFGGGGGGGGGGGGGGGGGGGGGGGGGGGGGGGGGGGGGGGGCFGGGGGGFGGGGFGGGGGGGGGGGGGGGGGGGGGGGGGFGEGGGFGGGGGGGGGGGGGGGGGFGGGGGGGFGG9DGFGGGGFGGFFFCFFGGEGEGCEGDFGGGFGGDCGFGFFGGGFGF;CDF@A6>?EB:DGF)*4AEC3:FFGFA7:0
@M03364:276:000000000-BLYN8:1:1101:2898:9722 2:N:0:1
GGACTACAGGGGTTTCTAATCCTGTTTGCTCCCCACGCTTTCGCACCTGAGCGTCAGTCTTCGTCCAGGGGGCCGCCTTCGCCACCGGTATTCCTCCAGATCTCTACGCATTTCACCGCTACACCTGGAATTCTACCCCCCTCTACGAGACTCTAGCTTGCCAGTTTCAAATGCAGTTCCCAGGTTGAGCCCGGGGATTTCACATCTGACTTAACAAACCGCCTGCGTGCGCTTTACGCCCAGTAATTCCG
+
CCCCCGGGGFEGGGGGGGGGGGGGGGGFGGGGGGGGGGGGGGGGGGGGGGGGGGGGGGGGGGCDGDGGGGC:FGGGGGGGGGGGGGGGGCFGGGFFGFGGGGFGGGGGCGGGGGCEFGGGGGGGGGGGGGGCCGGGCGFFGEGGGGFGECCGFFGECFG6DCFGGFGGGGFGDGGEFC7E,BEFGGGC?FGGGC85E5E9CCGFFDCDCG7;FFFF7<FG5=B??FF:6@:3<D<4BBGGGF?FCDBAGG*
@M03364:276:000000000-BLYN8:1:1101:19284:9729 2:N:0:1
GGACTACCGGGGTATCTAATCCTGTTTGCTCCCCACGCTTTCGAGCCTCAGTGTCAGTTACAGGCCAGAGAGCCGCTTTCGCCTCCGGTGTTCCTCCATATATCTACGCATTTCACCGCTACACATGGAATTCCACTCTCCTCTCCTGCACTCAAGTCTCCCAGTTTCCAATGCACACAATGGTTGAGCCACTGCCTTTTACATCAGACTTAAGAAACCACCTGCGCTCGCTTTACGCCCAATAAATCCGG
+
CCCCCGGGGGGGGGGGGGGGGGGGGGGGGGGGGGGGGGGGGGGGGGGGGGGGGGGGGGGGGGGGGGGGGGGGGGGGGGGGGGGGGGGGGGGGGGGGFFGGGGGGGGGGGGGGGGGGGGGGCGGGGGGGGGGEGEGGGGGF@FGFGGFGGGGGGGGFGGGGGGGGGGGGGFGFGGGGGGGGDFFGGGGGGF6EGGGGGGGGGGGGFGGGGGCGGGGGGG875EFBDF=A?>E4CFCCB?8:EF@ACGFC7D:
@M03364:276:000000000-BLYN8:1:1101:11475:9747 2:N:0:1
GGACTACTGGGGTTTCTAATCCTGTTTGCTCCCCACGCTTTCGCACCTGAGCGTCAGTCTTCGTCCAGGGGGCCGCCTTCGCCACCGGTATTCCTCCAGATCTCTACGCATTTCACCGCTACACCTGGAATTCTACCCCCCTCTACGAGACTCTAGCTTGCCAGTTTCAAATGCAGTTCCCAGGTTGAGCCCGGGGATTTCACATCTGACTTAACAAACCGCCTGCGTGCGCTTTACGCCCAGTAATTCCG
+
CCCCCGGGGGGGGGGGGGGGGGGGGGGGGGGG@FFEFGCCDAEFEFCFGGGGDGGGGGGGGAFGGGGGGGFDEGGG7C4C<BCEGCFEGEFGGGE9CFGEFFGGGGEFDGD=F<EGGEGGGGDGGGDFDGGGGGGEGEG7EEEGGGGGGD7DCGGGFFGGGGGEGFFC,5@CFAFCCGFGG?FCGGGGFF6:CCEEGGGC+;?DFDDGG+?FFFC@FFG=BC58?>9DB>BEGDFFB:5:>>6677=BGGG
@M03364:276:000000000-BLYN8:1:1101:27430:9761 2:N:0:1
GGACTACCCGGGTTTCTAATCCTGTTTGCTCCCCACGCTTTCGCACCTGAGCGTCAGTCTTCGTCCAGGGGGCCGCCTTCGCCACCGGTATTCCTCCAGATCTCTACGCATTTCACCGCTACACCTGGAATTCTACCCCCTCCTATGAGACTCTAGCTTGTCAGTTTCAAATGCAGTTCCCAGGTTGAGCCCGGGGACTTCACATCTGACTTAACAAACCGCATGCGGTCGCTTTACGCCCACAAATTCCG
+
6A<@AEA<CF:CBE7<E<CFGFF<CFGGGG<@FGGC@C6F,CBCEGG,@@E86@CFG,CCDDD<FGGGGDGGGDDB8B:BFGC7BFGDGEGGGFFFE,A,,49,9FED+@7BFFFFF7@+@==,DC=D,A,AF9FFFE6:++3+@;>AFD9+@>@AFC,8,87>,8,@CBCC<;A7CF,7<E6DCD89978DEG>5**2,:CF==6+33::7:+;C:*/A>E)3,/2)(8:@DG<AF21?5>()*//4:**
@M03364:276:000000000-BLYN8:1:1101:22949:9762 2:N:0:1
GGACTACTAGGGTATCTAATCCTGTTCGCTACCCACGCTTTCGAGCCTCAGCGTCAGTTACAGACCAGAGAGCCGCTTTCGCCACCGGTGTTCCTCCATATATCTACGCATTTCACCGCTACACATGGAATTCCACTCTCCTCTCCTGCACTCAAGTCTCCCAGTTTCCAATGCACACAATGGTTGAGCCACTGCCTTTTACATCAGACTTAAGAAACCACCTGCGCTCGCTTTACGCCCAATAAATCCGG
+
CCCCCCEFGGGGGGGGCFGGCGGGGGGGGGGGFFFGGGGGGGGDGGGGFFGGDGGGGGGGGGDGGFEGCGGGGGGGDGGGGGCEGGGGGGGGGG9FGFGFAFCFGG?FDEGEGFCGGGGGGDFFGFFGFFGGGGGGGGGG8DFF8EGFGFFGFEGFFGDEEGF?ADE,@BFGF?83E?AFFGFG;BC?EFG:6,@<FFFGFGGGFGGFGG+B7?CF7DFGFG4)<BBFD)8?458>56B75),A77+9*:7
@M03364:276:000000000-BLYN8:1:1101:22101:9770 2:N:0:1
GGACTACAAGGGTTTCTAATCCTGTTTGCTCCCCACGCTTTCGCACCTGAGCGTCAGTCTTTGTCCAGGGGGCCGCCTTCGCCACCGGTATTCCTCCAGATCTCTACGCATTTCACCGCTACACCTGGAATTCTACCCCCCTCTACAAGACTCTAGCTGACCAGTTTCAAATGCAGTTCCCAAGTTAAGCTCGGGGATTTCACATCTGACTTAATCAACCGCCTGCGTGCGCTTTACGCCCAGTAATTCCG
+
CCCCCFGGGGGGGGGGGGGGGGGGGGGGGGGFGGGGGGGGGGGGGDGGGGGGDGGGGGFFGGGGGGGGGGGGGGGGGGGGGGGGGGGGGGGGGGGGGGGGGGGGGGGGCFGGGGGGGGGGGGGGGGGGGGGGGGGGGGGGGGGGGGGGGGGGGFGGGGGGGGGGGGGGGGGGGGGGFGGCGCFGGGGGGFGGGGGGGG6<DGGGFGGGGGGGGGGGGFGGFGFFFFFFFFFF3CGFFF8EGFFFGDF2:C6
@M03364:276:000000000-BLYN8:1:1101:5534:9772 2:N:0:1
GGACTACTGGGGTTTCTAATCCTGTTTGCTCCCCACGCTTTCGAGCCTCAGTGTCAGTTACAGGCCAGAGAGCCGCTTTCGCCTCCGGTGTTCCTCCATATATCTACGCATTTCACCGCTACACATGGAATTCCACTCTCCTCTCCTGCACTCAAGTCTCCCAGTTTCCAATGCACACAATGGTTGAGCCACTGCCTTTTACATCAGACTTAAGAAACCACCTGCGCTCGCTTTACGCCCAATAAATCCGG
+
CCCCCGGGGGGGGGGGGGGGGGGGGGGGGGGGGGGGGGGGGFGGGGGGGGGGGGGGGGGGGGFGGGGGGGGGGGGGGGFGGGGGGGGGGGGGGGGFGGGGGGGGGGGGGGGGGGGGGGGGGGGGGGFFGGGGGGGGGGGGGGGGFGDFGGGGGGDFEGGGGGGGGFGGDGDFFGGGGG88FFDGEGGGGGGGFGGGGCGGGGGGAGCFGDFCF<>DGGGGFGFFDD=94ABFCC+>A2EEE>@FF7AEDGC
@M03364:276:000000000-BLYN8:1:1101:13414:9778 2:N:0:1
GGACTACCAGGGTTTCTAATCCTGTTTGCTCCCCACGCTTTCGCACCTGAGCGTCAGTCTTCGTCCAGGGGGCCGCCTTCGCCACCGGTATTCCTCCAGATCTCTACGCATTTCACCGCTACACCTGGAATTCTACCCCCCTCTACGAGACTCTAGCTTGCCAGTTTCAAATGCAGTTCCCAGGTTGAGCCCGGGGATTTCACATCTGACTTAACAAACCGCCTGCGTGCGCTTTACGCCCAGTAATTCCG
+
CCCCCGGGGGGGGGGGGGGGGGGGGGGGGGGGGGGGGGGGGGGGGGGGGGGGGGGGGGGGGGGGGGGGGGGGGGGGGGGGGGGGGGGGGGGGGGGGGGGGGGGGGGGGGGCEFFGGGGGGGGGGGGGGGGGGGGGGGGGGGGGFGGG>CGGGGGGGGGFEGGG6FGGGGGGGGGGAFGFFGGGGGGGGGGGGGGGG?CEED7:CFGGFFFFFGGGFGGGGFGFF@FFEFFFFGGGF??DGGFFFG7=):D2
@M03364:276:000000000-BLYN8:1:1101:8506:9817 2:N:0:1
GGACTACAGGGGTTTCTAATCCTGTTTGCTCCCCACGCTTTCGAGCCTCAGTGTCAGTTACAGGCCAGAGAGCCGCTTTCGCCACCGGTGTTCCTCCATATATCTACGCATTTCACCGCTACACATGGAATTCCACTCTCCTCTCCTGCACTCAAGTCTCCCAGTTTCCAATGCACACAATGGTTGAGCCACTGCCTTTTACATCAGACTTAAGAAACCACCTGCGCTCGCTTTACGCCCACTAAATCCGG
+
CCCCCFE<FCFFGGEGFF,C,CFGGGGGGGEFGGGGGGGGGGGGFGCGGEFGGGGGFFGEFG9FFGGGGCGGGGCFECFA@FCFCD7>BFFFGGAFFC<FEGGDABFFE+BFFGGEFD@8FCGGGGFFFFGGAF,AFGFFD9FDCFFGGGGFGFFCEFCFGF,DFGGFD9@FFGFGGGGGGG8=D>CCFG6F9A9DFE,@>GEGF>DCFC9F+;@F7F:9?EFE=DA@(?DEDCFE4>88E)(96<@5<DG
@M03364:276:000000000-BLYN8:1:1101:2419:9827 2:N:0:1
GGACTACTAGGGTTTCTAATCCTGTTTGCTCCCCACGCTTTCGCACCTGAGCGTCAGTCTGCGTCCAGGGGGCCGCCTTCGCCACCGGTATTCCTCCAGATCTCTACGCATTTCACCGCTACACCTGGAATTCTACCCCCCTCTACGAGACTCTAGCTTGCCAGTTTCAACTGCAGTTCCCAGGTTGAGCCCGGGGATTTCACATCTGACTTAACAAACCGCCTGCGTGCGCTTTACGCCCAGTAATTCCG
+
CCCCCGGGGGGGFGGGGCGFFGGGGCGGGGDGGDDGGGGEGGGGG>FF8CFFGGGGGDGF,CFCEGGGFED+FEFFGGGGFCFGG=FGECFBFFGGGGGG9FBFEFG@FEGEFFDGGG+6FC@FF@AFFGGCA<E9336FGEGGDD@88>CFG9CAFGEFGGGGGG9C,;,@<FC:FCF74;8BF9DFGGFGGCEC5CC+@FFFFF++2++++:7:>58F>GF@6A6DBF))1*95BBGGGFFFGDFAGF*
@M03364:276:000000000-BLYN8:1:1101:19533:9832 2:N:0:1
GGACTACCCGGGTTTCTAATCCTGTTTGCTCCCCACGCTTTCGAGCCTCAGTGTCAGTTACAGGCCAGAGAGCCGCTTTCGCCTCCGGTGTTCCTCCATATATCTACGCATTTCACCGCTACACATGGAATTCCACTCTCCTCTCCTGCACTCAAGTCTCCCAGTTTCCAATGCACACAATGGTTGAGCCACTGCCTTTTACATCAGACTTAAGAAACCACCTGCGCTCGCTTTACGCCCACTAAATCCGG
+
CCCCCGGFGEFGFGGGGGGGGGGGGGGGGGGGGGGGGGGGGGGGGGGGGGGGGGGGGGGGGGGGGGGGGGGGGGGGGGGGGGGGGGGGGGGDGFFGGDFGGGGGGGGGGGGGGGGGGGGGGGGGGGGCFFGGGGGGGGGGGFGGGGGGGGGGGGF@EF9E9FG?FGFCFG9BFFGGGGE6DGGGGGGGGG6@?6FEEFGGFGG@FFDC>FFGGFDGFFGGFGA2::AB@4;?FGFC)4EGG)3A4C@?4C)
@M03364:276:000000000-BLYN8:1:1101:9232:9844 2:N:0:1
GGACTACTAGGGTTTCTAATCCTGTTTGCTCCCCACGCTTACGTCCCTGAGCGTCAGTGTACATCCAGTAAATTGCCTTCGCCATTGGTGTTCTTCCTAATATCTACGCATTCCACCGCTTCACTAAGAATTCCATTTACCTCTATGTAACTCTAGTTTGCTAGTATCCAAAGCGGGCTGAGGTTGAGCCTCAGGCTTTACCTCTAGACTTAACAAACCGCCTACGAACGCTTTACGCCCAATACTTCCGG
+
CCCCCFGGFF8FEFEGGFGGGFGGGGGGGGGGGEFD7CGGGGGGFGGGFCEEGGGGGGGGFFCFFGGFFGFGGCFGGFGGGGGGCEGGGCEFGGGG<FFEDGGG;FD7>@F?<9FGGDGDGGFGDGGG9FFGDCFGGGGGGFFCAFD;EGGFGGGGGFGGGGGGGGCE;FGGDECEEEDGGF=F8=8D?CGG8?>ECCFA++@:C+++++2BFFEC>F*1959<)99>ABB>G8CFF?CCEF@F4+1;CG3
@M03364:276:000000000-BLYN8:1:1101:13840:9848 2:N:0:1
GGACTACACGGGTATCTAATCCTGTTTGCTCCCCACGCTTTCGCACCTGAGCGTCAGTCTTCGTCCAGGGGGCCGCCTTCGCCACCGGTATTCCTCCAGATCTCTACGCATTTCACCGCTACACCTGGAATTCTACCCCCCTCTACGAGACTCTAGCTTGCCAGTTTCAAATGCAGTTCCCAGGTTGAGCCCGGGGATTTCACATCTGACTTAACAAACCGCCTGCGTGCGCTTTACGCCCAGTAATTCCG
+
CCCCCGGGGGGGGGGGGGGGGGGGGGGGGGGGGGGGGGGGGGGGGGGGGGGGGGGGGGGGGGGGGGGGGGGGGGGGGGGGGGGGGGGGGGGGGGGGGGGGGGGGGGGGGGGGGGGGGGGGGGFGGGGGGGGGGGGGGFFGGGGGGGGGGGCFGGGGGGCFGG7DFFFGCEFGGFEGGFCGGGGDF?@CCGGGGGGG5CFFF>FGCGFGC@FGGGFGGGGGBGFFFFFFFFDFGDGAB:GGGFFFGGFDDF2
@M03364:276:000000000-BLYN8:1:1101:11406:9861 2:N:0:1
GGACTACTGGGGTTTCTAATCCTGTTTGATCCCCACGCTTTCGCACATCAGCGTCAGTTACAGACCAGAAAGTCGCCTTCGCCACTGGTGTTCCTCCATATCTCTGCGCATTTCACCGCTACACATGGAATTCCACTTTCCTCTTCTGCACTCAAGTTTCCCAGTTTCCAATGACCCTCCACGGTTGAGCCGTGGGCTTTCACATCAGACTTAACAAACCGCCTACGAACGCTTTACGCCCAATAAATCCG
+
CCCCCGGGGGGGEGGGGGFGGGGGGGGGGGFFFGGDFGCGFGGGGGGGGGGGGGGGGGGGGGGGFFGGGGGGEFGGDG@FGEGGGGGGFGGGGGGGGGGGFGGFGGGGGGGGGGGGGDEGGGFGCFGGGGFEFAFC>FGFFGGGGEEGGGEFGGFFCC=,3EF?FCFGCGC9@;=@,1=EEFG6F>C??F8+@:+4;6@F+=CF@DD>F**?B:>FCFG*9*?@@AFEDD4)195;@;G8*2,=FGF<CD:
@M03364:276:000000000-BLYN8:1:1101:14550:9867 2:N:0:1
GGACTACTGGGGTATCTAATCCTGTTTGCTCCCCACGCTTTCGCACCTGAGCGTCAGTCTTTGTCCAGGGGGCCGCCTTCGCCACCGGTATTCCTCCAGATCTCTACGCATTTCACCGCTACACCTGGAATTCTACCCACCTCTACAAGACTCTAGCATGCCAGTTTCGAATGCAGTTCCCAGGTTGAGCCCGGGGATTTCACATCAGACTTGACAGACCGCCTGCGTGCGCTTTACGCCCAGTAATTCCC
+
CCCCCGGGGFGGGFGCFGGGEFGGCFGGGGCEDEFGDEGEGGGGG:CFFFG@FFEGDFG<FGGGFFGFFE7@@BFGBGGFG:?=FD=@FE@EB?EGFFC?<E@AEFF<FDDGDFCFGDD>CE:FGEGF?FGG;FFCCF,8@?DFFAF9>EE?,EF=B,@EFCCCFG99@8DFFGFFC7;7EA6DCFC6FGFCEEE5EBB0+::C+;4868;+*4C7D782)*)6(=;D(8)3)CCAF3*/:)4?F77<DF0
@M03364:276:000000000-BLYN8:1:1101:15131:9869 2:N:0:1
GGACTACTAGGGTTTCTAATCCTGTTTGCTCCCCACGCTTTCGCACCTGAGCGTCAGTCTTCGTCCAGGGGGCCGCCTTCGCCACCGGTATTCCTCCAGATCTCTACGCATTTCACCGCTACACCTGGAATTCTACCCCCCTCTACGAGACTCTAGCTTGCCAGTTTCAAATGCAGTTCCCAGGTTGAGCCCGGGGATTTCACATCTGACTTGACAAACCGCCTGCGTGCGCTTTACGCCCAGTAATTC
+
CCCCCGGGGEGGGGGGGGGGGGGGGGGGGGGGGGGGGGGGGGGFGGDFEFGGGGFGGGGGGGGGGFGGGGGDGGGGGGGGGGGGGGDGGGGGCFFGGGGGFEGFGGGGGGGGGGGGGGGGGGGGGGFGGGGGGGGGGGGGDCE?EFGGGGEFGGGGGGGGGGGGGGGGGGGGGGGGGGGGGGGGGGGGFFGCCEGGDGFGGGDFFGGGGGG+:7D>79E15EEDDF@D07BEGGG<66EGG@09DC?6:
@M03364:276:000000000-BLYN8:1:1101:10898:9878 2:N:0:1
GGACTACAGGGGTTTCTAATCCTGTTTGCTCCCCACGCTTTCGAGCCTCAGTGTCAGTTACAGGCCAGAGAGCCGCTTTCGCCTCCGGTGTTCCTCCATATATCTACGCATTTCACCGCTACACATGGAATTCCACTCTCCTCTCCTGCACTCAAGTCTCCCAGTTTCCAATGCACACAATGGTTGAGCCACTGCCTTTTACATCAGACTTAAGAAACCACCTGCGCTCGCTTTACGCCCAATAAATCCGG
+
CCCCCGGGGGGGGGGGGGGGGGGGGGGGGGGGGGGGGGGGGGGFGGGGGGGGGGGGGGGGGGGGGGGGGGGGGGGGGGGGGGGGGGG>GEGGGGGGGGGGGGGGGGFGGGGGGDGGGGGGGGGGFGFGFGGGGDGGGGFGGGGGGGGGGFGGGGGGGGGCGGGGGGGGGGAFEGGGGGGCFGGGGGDFGGF?FFF?FGGG7?CFFGG*959CFGDGGG@EFGFFD?A92BBFFGGFEFG7C5@AF7;?;DC
@M03364:276:000000000-BLYN8:1:1101:10654:9891 2:N:0:1
GGACTACAAGGGTTTCTAATCCTGTTTGCTCCCCACGCTTTCGCACCTGAGCGTCAGTCTTTGTCCAGGGGGCCGCCTTCGCCACCGGTATTCCTCCAGATCTCTACGCATTTCACCGCTACACCTGGAATTCTACCCCCCTCTACGAGACTCTAGCTTGCCAGTTTCAAATGCAGTTCCCAGGTTGAGCCCGGGGATTTCACATCTGACTTAACAAACCGCCTGCGTGCGCTTTACGCCCAGTAATTCCG
+
CCCCCGGGGGGGGGGGGGGGGGGGGGGGGGGGGGGGGGGGGGGGGGGGGGGGGGGGGGGGGGGGGGGGGGGGGGGGGGGGGGGGGGGGGGGGGGGGGGGGGGGGGGGGGGGGGGGGGGGGGGGGGGGGGGGGGGGGGGGGGGGGGGGGGGGGGGDGDFGGGGGGGGGGGGGGGGGGGGGGGGGGGGGCFFGGGGGGGGGF7DGGFGGGFGGGCGGGGFGGEGFDDF@>17;@GC94B?;EE>BFGCF>FG<
@M03364:276:000000000-BLYN8:1:1101:27474:9900 2:N:0:1
GGACTACTAGGGTATCTAATCCTGTTTGCTCCCCACGCTTTCGCACCTGAGCGTCAGTCTTCGTCCAGGGGGCCGCCTTCGCCACCGGTATTCCTCCAGATCTCTACGCATTTCACCGCTACACCTGGAATTCTACCCCCCTCTATGAGACTCTAGCTTGCCAGTTTCAAATGCAGTTCCCAGGTTGAGCCCGGGGATTTCACATCTGACTTAACAAACCGCCTGCGTGCGCTTTACGCCCAGTAATTCGG
+
C@CCC<@<ECGGG@FFFGGGGFGGG9EGGCGGD7FCCF>FFAFGGEGGGDG8FGGGG9AFGFGG7FFFDGGGD:F7::CF<FBFECGGC7FGFFFA8FFGGGGFFGGC+=C4EFF9EECCEGGD@FFGGGGGGGGGF,@7@CCFG,EGFFGGGCFFFGFDFGGGCG,@EFAF7DGGGGGGFC8CCECC7,?DEE>?51,4B:F:=?F7::;@@;++;<*=>E:038;B<AEE9<F29:CECDB@FFF>***
@M03364:276:000000000-BLYN8:1:1101:21764:9919 2:N:0:1
GGACTACAGGGGTATCTAATCCTGTTTGCTCCCCACGCTTTCGCACCTGAGCGTCAGTCTTCGTCCAGGGAGCCGCCTTCGCCACCGGTATTCCTCCAGATCTCTACGCATTTCACCGCTACACCTGGAATTCTACTTCCCTCTTCGGGACTCAAGCTTGCCAGTTTCCAATGCAGTTCCCAGGTTGAGCCGGGGGCTTTCACATCAGACTTAAGAAACCGCCTGCGTGCGCTTTACGCCCAGTAATTCCG
+
CCCCCGGGGGGDFBEGAFGGGGGGGFGGGGGGGGGEGGG@FFGG,CFF,<F8F@CCGGCA6,6:@FF@,,,@CCFGEGCFGDGECFCCF>FFFBE9FE8??FCAB99FC@FDGGGGGEGGCGGG=E@FFFFFG9EF;>>BE8D=,@3++6BFG,@D,>>,@,=8FFFF,>,@7D,3@CA:,,>@FF,,@@F***>E:C8?G>9CFG77FDCG7++3+*=F3*5((;2:15.79CC2@:5C=3.?C:@4*:2
@M03364:276:000000000-BLYN8:1:1101:17781:9925 2:N:0:1
GGACTACACGGGTTTCTAATCCTGTTTGCTCCCCACGCTTTCGAGCCTCAGCGTCAGTTACAGACCAGAGAGCCGCCTTCGCCACTGGTGTTCCTCCATATATCTACGCATTTCACCGCTACACATGGAATTCCACTCTCCTCTTCTGCACTCAAGTCTCCCAGTTTCCAATGACCCTCCCCGGTTGAGCCGGGGGCTTTCACATCAGACTTAAGAAACCGCCTGCGCTCGCTTTACGCCCAATAAATCCG
+
CCCCCGGGGGGGGGGGGGGGGGGGGGGGGGGGGGGGGGGGGGGGGGGGGGGGGGGGGGGGGGGGGGGGGGGGGGGGGGGGGGGGGGGGGGGGGGGGGGGGGGGGGGGGGGGGGGGGGGGGGGGGGGGGFGFGGGGGGGGGGGGGGGGGGGGGGGGGGGGGGGGGFGGGGGGGGGGFGGGGGGGDGGGGGGGCGEEGGGGGGGGGFGGGGGGGCGGGGGGFBD>@;ABD6ADFDCF>FFGGGF<4DFF>FG5
@M03364:276:000000000-BLYN8:1:1101:27557:9933 2:N:0:1
GGACTACAGGGGTTTCTAATCCTGTTTGCTCCCCACGCTTTCGCACCTGAGCGTCAGTCTTCGTCCAGGGGGCCGCCTTCGCCACCGGTATTCCTCCAGATCTCTACGCATTTCACCGCTACACCTGGAATTCTACCCCCCTCTACGAGACTCTAGCTTGCCAGTTTCAAATGCAGTTCCCAGGTTGAGCCCGGGGATTTCACATCTGACTTAACAAACCGCCTGCGTGCGCTGTACGCCCAGTAATTCCG
+
@CCCCGGCF@DGGGGGGGGGDGGGGCFGCFGFGGGGGGGGFGGGEGDGGG8FGFGGFGDG<CEFGGGFF7F7F:+@F@FG=C@FEG:FGFDFGGGGGGGG9=,,,9?DCFGGCFGGFDEEECFEGFGCFFGCFGGGG8>FCGDGGCGE7@@:>9D9FG9C7:9DBFGBCFCEFF,9>B:F6FCFGGCF6FGD*?*=CCFGGGG76CCFGGGGFDGGGGG58C5;BF>5(.50>)9AB?>GGE()009.?F6
@M03364:276:000000000-BLYN8:1:1101:22314:9937 2:N:0:1
GGACTACAAGGGTTTCTAATCCTGTTTGCTCCCCACGCTTTCGAGCCTCAGTGTCTGTTACAGGCCAGAGAGCCGCTTTCGCCTCCGGTGTTCCTCCCTATATCTACGCATTTCACCGCTACACATGGAATTCCACTCTCATCTCCTGCACTCAAGCCTCCCAGTTTCCAATGCACACAATGGTTGAGCCACTGCGTTTTACAGCAGACTTAAGAAACCACCTTCGTTCGCTTGACGCCCAATAAATCCGG
+
CC<@CGC@,C<@F@FAEEFFGCEGFGGGCE<E<@<@@:FGGEGG@FC@FCE,FEF,<6E@CAEFFG@F,6C@FCCF7CFD,6F7:4+6FC?FC?EE@,,?F?@<,<CFF:FF9F<5FEEE+@=4,AF@AEGFD9,94EFF,@D=>94>8=E+6>EE,>DD,==EFGC;6>@F8,@D9?E6,=,7FCG7?B6D6D,+4CE>9?A*****3C+=C+=C?;F7@*;).9)*(0)6<*;;?(=*:3(0>1+)091
@M03364:276:000000000-BLYN8:1:1101:22904:9939 2:N:0:1
GGACTACTGGGGTTTCGAATCCGGTTTGCTCCCCACGCTTTCGCACCTGAGCGTCAGTCTTCGTCCAGGAGGCCGCCTTCGCCACCGGTATTCCTCCAGATCTCTACGCATTTCCGCGCGACACCTGGAATTCTACCCCCCTCTACGAGTCCCTAGCTTGCCCGTTTCAAATGAAGTTCCCAGGTTGAGCGCGGGGATTTCACATCGCACTTACCTAACCGCCTGCGTGCGCGTTACGCCCAGTAATTCCG
+
-AC<BFEEC@@@FE@F,C,@F@++68C7CCCEFGG@FGGC<FB6,@@A<,,6CBFCGEFGFCF<,@7E6,,,,C:F7,85,,844A+44>4,C,,9:,,<,4,9,954@FG+C,,+4@++6>7F=FB@33E,>=;F>>E+B88;,@+@**,+,3@,DFA,8:,>1>8,5,,2,,,55,159>,;>BGDFE*=5*=C*28+*2<77C***9CDF*9**2;*)::01<2.(0))))/,)3E57>:9*7/50*2
@M03364:276:000000000-BLYN8:1:1101:14666:9951 2:N:0:1
GGCCTCCTGGGGTTTCTAATCCTGTTTGCTCCCCACGCTTTCGCACCTGAGCGTCAGTCTTCGTCCAGGGGGCCGCCTTCGCCACCGGTATTCCTCCAGATCTCTACGCATTTCAACGCTACACCTGGAATTCGACCCCCCTCTACAAGACTCTAGCCTGCCAGTTTCGAATGCAGTTCCCAGGTTGAGCCCGGGGATTTCACATCCGACTTGACAGACCGCCTGCGTGCGCGTTACGCCCGGTACTTCCC
+
6--86,66C<FE@F;@66C,C,ECCE,C@CFGC@8@+C@7CC@EGGGGG<FGC@C,8EA<EFG@FFCFFBFG7F:=FGG@C@F==FGGGDGG9FE,?,<5,AEE4,CACBB=FE9,CF@E+@=8DFGFEFGGG+3=EEBFGGG+@@CDC@D+49,EFDGC::D,7>;,*3,?,2,2>@EFCC>C::@FFF8EEG**2B*<;+A1A62955D<:>F+;**=>=7:-5(04<:B)1)(0-88/)-07>*47:*
@M03364:276:000000000-BLYN8:1:1101:26235:9952 2:N:0:1
GGACTACTGGGGTTTCTAATCCTGTTTGCTCCCCACGCTTTCGAGCCTCAGTGTCAGTTACAGGCCAGAGAGCCGCTTTCGCCTCCGGTGTTCCTCCATATATCTACGCATTTCACCGCTACACATGGAATTCCACTCTCCTCTCCTGCACTCAAGTCTCCCAGTTTCCAATGCACACAATGGTTGAGCCACTGCCTTTTACATCAGACTTAAGAAACCACCTGCGCTCGCTTTACGCCCAATAAATCCGG
+
CCCCCGGGGGGGGDGGGFFFEEGGGGGGGGGGGGGGDGEGGFFFGGGGGGGGFGGGGEFGFGGGGG8<FGG@CFGGBCFFGGGGGFCCE@FGGGGDGGGFG,@EFBFGGGG>FGGGGEGE:FFGGGFGFEFF9EAGGGGGEGGGGGGGGGGGGDDDGGGGGFFDFFGGFF9@8D9AEFGDDC8D,BFGGGFG6:EGGGFCCCDGFCFGGFFFD;87DFFC>EFF2?2*/:;>CDC469:CE38FGDAEG<8
@M03364:276:000000000-BLYN8:1:1101:25423:9973 2:N:0:1
GGACTATGGGGTTTCTAATCCTGTTTGCTCCCCACGCTTTCGCACCTGAGCGTCAGTCTTCGTCCAGGGGGCCGCCTTCGCCACCGGTATTCCTCCAGATCTCTACGCATTTCACCGCTACACCTGGAATTCTACCCCCCTCTACGAGACTCTAGCTTGCCAGTTTCAAATGCAGTTCCCAGGTTGAGCCCGGGGATTTCACATCTGACTTAACAAACCGCCTGCGTGCGCTTTACGCCCAGTAATTCCG
+
CCCCCGGGGGGGGGGGGFGFGGGGGGGGGGGFGGGGGGGGGGGGGGGGGGGGGGGGGFFGGFGGGGGGGGGGGGGCFFFEGGGGGGGGGGFGGGGGGGFFGGGGEGGGECGGGGGDGGGCCEGGEFFFCFFFGGGC@FGGGGGFGGGGD+8A99EFGFGFGGGGGGGGGFGGGG7@FGGGGGGG<EGFGGGGCC5?EFGGGGE7ACDFFF:@CFFF4D*:555=@>:;:>@ED<:AFFGDG53=0:9):D
@M03364:276:000000000-BLYN8:1:1101:24077:9980 2:N:0:1
GGACTACTAGGGTTTCTAATCCTGTTTGCTCCCCACGCTTTCGAGCCTCAGTGTCAGTTACAGGCCAGAGAGCCGCTTTCGCCACCGGTGTTCCTCCATATATCTACGCATTTCACCGCTACACATGGAATTCCACTCTCCTCTCCTGCACTCAAGTCTACCAGTTTCCAATGCATACAATGGTTGAGCCACTGCCTTTTACACCAGACTTAATAAACCACCTGCGCACTCTTTACGCCCAGTAATTCCG
+
CCCCCGGGFGGGGGGGGGGGGGGGGGGGGGGGGGGGGGEGFGGGGGGGGGGGGGGGGGGGGGGGGGGGGFGGGGGGDEFDGGGGGGGGGGEEFFEGGGGGGGGGGFGGGGGCFGGGGDGDGGGGGGGGGGGGFFFGGGGGGGGDFGGGGGGGGGGFAEGGGGGGFGGGGGGGGGDAFGFGGAFDFGFFGD?FGCEGGGBAFGFG?CFGGGCGFFGCFG6@5CFBBEFDAA4;FGGF;>CEGF=ACF67FC
@M03364:276:000000000-BLYN8:1:1101:27025:9985 2:N:0:1
GGACTATCCGGGTTTCTAATCCTGTTTGCTCCCCACGCTTTCGCACCTGAGCGTCAGTCTTTGTCCAGGGGGCCGCCTTCGCCACCGGTATTCCTCCAGATCTCTACGCATTTCACCGCTACACCTGGAATTCTACCCCCCTCTACGAGACTCAAGCCTGCCAGTTTCGGATGCAGTTCCCGGGTTGAGCCCGGGGATTTCACATCCGACTTGACAGACCGCCTGCGTGCGCTTTACGCCCAGTAATTCCC
+
CCCCCG9EEFCGGGGGGGGGGGGGGGGGGGGDFGGGGGGGGGGGGEGGGGGGGGGGGGGGGGGGGGGGGGGEGEEFFGGGGGFEGGGGGGGGGGDFGGGGGGGGGFFGGEFGGGGGDFGGGDGGGGGGCGGGAFGFGGGDGCGGGGG>EGGGD:7@EFGGGGGFGGGGGC8EEGGGGFGGGECEG58CFG6CEDGEEGGGGGGGFGDGGCCD:*>FC<GCBGBBBF1BBDEFGGGFF(*:5BBFG*75C:*
@M03364:276:000000000-BLYN8:1:1101:9173:9995 2:N:0:1
GGACTACCGGGGTATCTAATCCTGTTTGCTCCCCACGCTTTCGAGCCTCAGCGTCAGTTACAGACCAGAGAGTCGCCTTCGCCACTGGTGTTCCTCCATATATCTACGCATTTCACCGCTACACATGGAATTCCACTCTCCTCTTCTGCACTCAAGTTCCCCAGTTTCCAATGACCTTCCCCGGTTGAGCCGGGGGCTTTCACATCAGACTTAAGAAACCGCCTGCGCTCGCTTTACGCCCAATAAATCCG
+
CCCCCGGGGGGGGGGGGGGGGGGGGGGGGGGFGGGGGGGGGGGGGGGGGGGGGGGGGGGGGGGGGGGGGGGGGGGGGGGGGGGGGGGGGGGGGGGGGGGGGGGGGGGGGGGGGGGEGGGGGGGGGGGGFFFGGGFGGGGGFGGFAEFGFFGGGGGFGGGGGGGGFGGG8FGGGGFGGGGGGGGGGGGGCGGGCDEDEECFGFG>FFF66CDDF777DGGG55>DFF9>@EFFDFCDFFGGGF0)*:9<DGC
@M03364:276:000000000-BLYN8:1:1101:18050:10028 2:N:0:1
GGACTACCGGGGTTTCTAATCCTGTTTGCTACCCATGCTTTCGAGCCTCAGCGTCAGTTACAGACCAGACAGCCGCCTTCGCCACTGGTGTTCTTCCATATATCTACGCATTTCACCGCTACACATGGAGTTCCACTGTCCTCTTCTGCACTCAAGTTTCCCAGTTTCCGATGCACTTCTTCGGTTGAGCCGAAGGCTTTCACATCAGACTTAAGAAACCGCCTGCGCTCGCTTTACGCCCAATAAATCCG
+
CCCCCGFGGGGGFDGGGGGGGGGGG<EGGGGFFGFFGGCFGGGGGGGGG<E<FFGEGGGGFGGFGGGGGDGGGDFGGG@E7BFEGGGGGGFGEGGC9FFFEDFDGGGGFCFGGGCFGGGDF:FFF8DF?EFFGGCEDGGGGFFFD;BCGGGGGFGE@E9EEGAFEGGGGG>CGC993@EGGGGGEEGC?FFGG*@E588@C279<CC4@F9FGG>78DG6*:?@=F2;@BA)9<<CA?*:EE0);C=<FF5
@M03364:276:000000000-BLYN8:1:1101:17683:10070 2:N:0:1
GGACTACCGGGGTTTCTAATCCTGTTTGCTCCCCACGCTTTCGAGCCTCAGTGTCAGTTACAGGCCAGAGAGCCGCTTTCGCCTCCGGTGTTCCTCCATATATCTACGCATTTCACCGCTACACATGGAATTCCACTCTCCTCTCCTGCACTCAAGTCTCCCAGTTTCCAATGCACACAATGGTTGAGCCACTGCCTTTTACATCAGACTTAAGAAACCACCTGCGCTCGCTTTACGCCCAATAAATCCGG
+
CCCCCGGGGGGGGGGGGGGGGGGGGGGGGGGGGGGDGGGGGGGGGGGGGGGGGGGGGGGGGGGGGGGGGGGGGGGGGGGGGGGGGGGGFGGGGGGGGGGGGGGGGGGGGGGGGGGFFGGGGGGGGGFGFCFGGGFGGGGGC,DDGCFGGGGGGGGGGGGGGGGGDFGGGGGGGFGGGGGGGGFFGGGGGGFGGGGGGGFGGGGGFG**;CDGGGGCFGGGFGFF@B@A?>?;FFGFFFGGEFDFGGFEGDD
@M03364:276:000000000-BLYN8:1:1101:8549:10074 2:N:0:1
GGACTACTAGGGTTTCTAATCCTGTTTGCTCCCCACGCTTTCGCACCTGAGCGTCAGTCTTCGTCCAGGGGGCCGCCTTCGCCACCGGTATTCCTCCAGATCTCTACGCATTTCACCGCTACACCTGGAATTCTACCCCCCTCTACGAGACTCTAGCTTGCCAGTTTCAAATGCAGTTCCCAGGTTGAGCCCGGGGATTTCACATCTGACTTAACAAACCGCCTGCGTGCGCTTTACGCCCAGTAATTCCG
+
CCCCCGGGGGGGGGGGGGGGGGGGG,FFGGGGGGGGGGGGGGGGGGGGGGGGGGGGGGGGGGGGGGGGGGGGGGGGGGGGGGGGGFGGGGFFGGGGGGGGGGGGGGGGGGGGGGGGGGGGGGGGGGGGGGGGGGGGGGGGGGGGGGGCEEGDFGGGGGGGGGGGGGGGGGGGGGGGGGGGGGGGGGGGGGGGGGGGGGGGGGGGFGGGFGGGFGGGD4CGFGFDFA;DBFF>7>5>F?GGGFFF7CFBGG6
@M03364:276:000000000-BLYN8:1:1101:26012:10094 2:N:0:1
GGACTACTCGGGTATCTAATCCTGTTTGCTCCCCACGCTTTCGCACCTGAGCGTCAGTCTTTGTCCAGGGGGCCGCCTTCGCCACCGGTATTCCTCCACATCTCTACGCATTTCACCGCTACACATGGAATTCTACCCCCCTCTACCAGACTCTAGCTGACCAGTATCAGATGCAATTCCCTGGTTAAGCCCGGGTCTTTCACATCTGACTTAATGAACCGCCTGCGTGCGCTTTACGCCCAGTAATTCCG
+
6C<C<@FA<CF7,7C6<,,<FGEGGGC@<E@A6CEF+@BF8A:;6CC,C,CAFGGGG,EECAE,FFFGE,:@FCB7+B,C<FCF?BC7@=FFCFGF<@E<<FGDF9?FEFGGACE<EEGGGEDG,:,<=,5:FG9F,@+3@>C8@F,@FDGF,7=@CC99@B<FD,@F:FBF:C7,DCE,@,6>>9,,,>64955**,,,=CGG64:8C@FG++1++2A5>EFDFF6)1ABDD3*6918CE5(6?>4)0**
@M03364:276:000000000-BLYN8:1:1101:24846:10094 2:N:0:1
GGACTACTCGGGTATCTAATCCTGTTTGCTCCCCACGCTTTCGCACCTCAGCGTCAGTCTTCGTCCAGGGGGCCGCCTTCGCCACCGGTATTCCTCCAGATCTCTACGCATTTCACCGCTCCACCTGGAATTCTACCCCCCTCTACGAGACTCTAGCTTGCCAGTTTCAAATGCAGTTCCCAGGTTGAGCCCCGGGATTTCACATCTGACTTAACAAACCGCCTGCGTGCGCTTTACGCCCAGCAATTCCG
+
CC<@CFGFFGGGG@FFGGGGGCC6CFFCFGGGGG86CFGCD<@,,8@E,CD,FCF,BEFGGAGFGGGF8@FEDCFGFGGGFGGCG8FEG7BFFDGCG8<F9<;FGFGF7:?BFGGGGGGG+CFGG,A<<FAEF,@FFFDFGGGGGG6++4B?B,>7CEFGC:EFGGFG,;ECF;,5<7,;EDCFFFGCFFGG*=EG5CF67CF7+*+;@70:CFGCF4C53=>(2A9.-.8DDGGBF1EEGF:)97*<FG<
@M03364:276:000000000-BLYN8:1:1101:13565:10096 2:N:0:1
GGACTACTGGGGTTTCTAATCCTGTTTGCTACCCATGCTTTCGAGCCTCAGCGTCAGTTACAGACCAGACAGCCGCCTTCGCCACTGGTGTTCTTCCATATATCTACGCATTTCACCGCTACACATGGAGTTCCACTGTCCTCTTCTGCACTCAAGTTTCCCAGTTTCCGATGCACTTCTTCGGTTGAGCCGAAGGCTTTCACATCAGACTTAAGAAACCGCCTGCGCTCGCTTTACGCCCAATAAATCCG
+
CCCCCGGFGGGGGGGGGGGGGGGGGGGGGGGGGGGGGGGGGGGFGGGGGGGGGGGGGGGGGGGCFGGGFDFFGGGGGGGGGGGGGFGGCCFGGGGGGGFGGGGGGGGGGGGGGGGGGGGGEGGGFFGGGGGGGCFGGFFFGGGGFGFGF=FGGGFFEFGCGGGGGGGGCEGEGGGGGGGGEGEEGGDG8EGDC6EGGGFGGGGD;*<@29FD>FCGGFGGEGFF9F@:@F4?<FCEFFGGED;FGGFEGG3
@M03364:276:000000000-BLYN8:1:1101:17526:10098 2:N:0:1
GGACTACCCGGGTATCTAATCCTGTTTGCTCCCCACGCTTTCGCACCTGAGCGTCAGTCTTCGTCCAGGGGGCCGCCTTCGCCACCGGTATTCCTCCAGATCTCTACGCATTTCACCGCTACACCTGGAATTCTACCCCCCTCTACGAGACTCTAGCTTGCCAGTTTCAAATGCAGTTCCCAGGTTGAGCCCGGGGATTTCACATCTGACTTAACAAACCGCCTGCGTGCGCTTTACGCCCAGTAATTCCG
+
CCCCCGGFGGGGGGGGGGGGGGGGGGGGGGGGGGGGGGGGGGGGGGGGGGGGGGGGGGGGGGGGGGGGFGGGGGGGGGGGGGGGGGEGGGGGGGGGGGGGGGDGGGGGGGGGGGGGGGGEGG9FGGGGFGGGGFGGGGGGGGEGGGGGGDGGGGGGGGGGGGFFFGGGGGGFFGGFDFEGG?FGGGGGGGGGGGGGEGGGGGGGFGFGFGGGFC++:<FGFGBBBF;E<D>EDGGFF:E:CE6?:DFFGF4
@M03364:276:000000000-BLYN8:1:1101:7707:10100 2:N:0:1
GGACTACCGGGGTTTCTAATCCTGTTTGCTCCCCACGCTTTCGAGCCTCAGTGTCAGTTACAGGCCAGAGAGCCGCTTTCGCCTCCGGTGTTCCTCCATATATCTACGCATTTCACCGCTACACATGGAATTCCACTCTCCTCTCCTGCACTCAAGTCTCCCAGTTTCCAATGCACACAATGGTTGAGCCACTGCCTTTTACATCAGACTTAAGAAACCACCTGCGCTCGCTTTACGCCCAATAAATCCGG
+
CCCBCGGGFGGGGGGGGGAEFGGGGGGGGGGGFEDECGGGGGGGGGGGGDGFGGGGGGGGGGGGGGGGCCFGGGGGGEFEGCGDGFGGGGEFDEEEFEEGGGFGGGGGDGGGGGGGGGGGGGGC@9<EFGGGG,EFCFFFFFD=DBFB@?GGGGGGGF,@FGEGGGGGGGGG?CGGGG6DEG6DGC,C6E8DF69DCCGF9CGGFF?FCCFFGD887?,,9*/6()-)2?D>FC+73(:8:;;;:71)0))
@M03364:276:000000000-BLYN8:1:1101:3641:10112 2:N:0:1
GGACTACTCGGGTTTCTAATCCTGTTTGCTCCCCACGCTGTCGCACCTGAGCGTCAGTCTTTGTCCAGGGGGCCGCCTTCGCCACCGGTATTCCTCCAGATCTCTACGCTTTTGACCGCTACACCTGGAATTCTACCCCCCTCTACAGGACTCTATCTGACCAGTTTCAAATGCCGTTCCCATGTTAAGCCCGGGGTTCTCTCATCTGATTTATTCAACTGCATGCGTACGCTTGACGCCGAGTACTTCCT
+
CCC<C@CD@B7C;BF@CCE9@FF<-,6,C,,C6@<@@:B,6CCF+7@EC<FEFCEGG6E<F<6E<FF8<,:7+C=:=FFF,4B@F8@+@+<FD<,5==F,,:,5,,<=>++:9,+:?8@E+8EFGGG8<,?3,53,,,66>C6+3>9,,,85,,,,@,3@33D573,,,57@@;8C*1<86,,?<;D@9,,44*:?*42,3+3*;+;;++;:C+++1+<+)0*));1;(8)5*1*,/(/:*)->7*9470*
@M03364:276:000000000-BLYN8:1:1101:9531:10114 2:N:0:1
GGACTACTGGGGTTTCTAATCCTGTTTGCTCCCCACGCTTTCGCACCTGAGCGTCAGTCTTTGTCCAGGGGGCCGCCTTCGCCACCGGTATTCCTCCAGATCTCTACGCATTTCACCGCTACACCTGGAATTCTACCCCCCTCTACAAGACTCTAGCCTGCCAGTTTCGAATGCAGTTCCCAGGTTGAGCCCGGGGATTTCACATCTGACTTAACAAACCGCCTGCGTGCGCTTTACGCCCAGTAATTCCC
+
CCCCCGGGGGGGGGGGGGGGGGGGGGGGGGGFGGGGGGGGGGGCFGGFGGGGGGGGGGG<EEGGFGGGCE7FGGGGGGGGGGGGGGGGGDFGGGGGGGGGGGGGGFGGGGGGGGGGGGGGGGGGGGFGGGGFFFD@DFGGGGGFFG9D3:EFDGGGGGF?8DGGFGGG>EGF79CCGG,E@EFGGGGGGFGGGGDECEGGCFGD6FGFGGFDDCFD7*8A>EB;@FF50@8<DGG<F1EGGBFFGG6)CD*
@M03364:276:000000000-BLYN8:1:1101:2771:10123 2:N:0:1
GGACTACCCGGGTTTCTAATCCTGTTTGCTCCCCACGCTTTCGCACCTGAGCGTCAGTCTTCGTCCAGGGGGCCGCCTTCGCCACCGGTATTCCTCCAGATCTCTACGCATTTCACCGCTACACCTGGAATTCTACCCCCCTCTACGAGACTCTAGCTTGCCAGTTTCAAATGCATTTCCCAGGTTGAGCCCGGGGATTTCACATCTGACTTAACAAACCGCCTGCGTGCGCTTTACGCCCATTACTTCCG
+
<BCCCGGGGGGG:CFGGGFGFGDFGGGGGFEFGGFGGGGGGGGGGGGFGCFDFGGGCGGGCGFGGGGGGG7FGG7>EEGGGGGGGGEGGGGGGGGFGGAFEF9FAFGGGECCEGCFGEGGGGGGF>DF?@FDGGGGDEE=EGGGFFGDE+B?D,EFGGG::DFGGGGGGG9C7BC,5<>FFG,>FDGGFG6=ECCEGGGGFFCCFG7:CC7@F77FGGG5BC>3<>>E:@E>37>AF?EGG)(***9)::*
@M03364:276:000000000-BLYN8:1:1101:10451:10158 2:N:0:1
GGACTACTGGGGTATCTAATCCTGTTTGCTCCCCACGCTTTCGCACCTGAGCGTCAGTCTTCGTCCAGGGGGCCGCCTTCGCCACCGGTATTCCTCCAGATCTCTACGCATTTCACCGCTACACCTGGAATTCTACCCCCCTCTACGAGACTCTAGCTTGCCAGTTTCAAATGCAGTTCCCAGGTTGAGCCCGGGGATTTCACATCTGACTTAACAAACCGCCTGCGTGCGCTTTACGCCCAGTAATTCCG
+
CCCCCGGGGGGGGGGGGGGGGGGGGGGGGGGGGGGGGGGGGGGGGGGGGGGGGGGGGGGGGGFGGGGGGGGEGGGGGGGGGGGGGGGGGGGGGGGGGFGGGGGGGGGGGGGGGGGGGD7=FGGGGGGGGGGGGGGGGGFGGGGGGGGGGDEGGGGGGGCFGGGCDEGGGGGGFFGGGGGF:;DFGGF?FGGGGGGGDGGGGCCFCFGGCGGGGGGGCGGGF=DF?FBE?BDFGGGFFBGGGBBFGGFDGG9
@M03364:276:000000000-BLYN8:1:1101:24962:10190 2:N:0:1
GGACTACACGGGTATCTAATCCTGTTTGCTCCCCACGCTTTCGAGCCTCAGCGTCAGTTACAGACCAGAGAGCCGCCTTCGCCACTGGTGTTCCTCCATATATCTACGCATTTCACCGCTACACATGGAATTCCACTCTCCTCTTCTGCACTCAAGTCTCCCAGTTTCCAATGACCCTCCCCGGTTGAGCCGGGGGCTTTCACATCAGACTTAAGAAACCGCCTGCGCTCGCTTTACGCCCAATAAATCCG
+
CCCCC@FEAFECGGFGGGFGGGGGEFGGGGGGGGDGGGGGGGGGGGGGGC<EGGGCGGGGGGGGGGGGCEFFGGG>FFGFGGG:?EGGGGGGGGGGFGGGGGFEAFGGCEGDGGGGEGGGGGFFGGD8FEFGGEFGGGDFGGGGGGGGGGGG??8DFFGFG8DFGC=EGG;DF,=EFDFGC8CEG>ECCBG5C:5>ECGGGFFGFGFG6DGGGCD7@FG7BEDDFF;FFFFFG3CAFBC8752.>FBAGD)
@M03364:276:000000000-BLYN8:1:1101:23024:10217 2:N:0:1
GGACGACTGGGGTGGCGAATCCTGTGTGCTCCCCACGCTTTCGCACCTGAGCGTCAGTCGTGGTCCAGGGGGCCGCCTTCGCCACCGGTATTCCGCCAGATCTCTACGCGTTTCACCCCGACACCGGGAATTCCACCCCCCCCTACGAGTCTCAAGCTTCCCAGTTTCAAATGCCGCTCCCGGGCTGAGCCCGGGGATTTCACATCTGCCTTAGTGAACCGCCCGCCTGCGCTGTACGCCCACGCATTCCG
+
CCC<,++,8-C+6++C+++@,;FE-,,CE@@CDF8CCF7BCC,,88+B<<C@FCG7CEDC<,B:,C,,68+@7=+::+=,?F@C?<@FC++9E,,BC+=,,,@5,,56=+8+@,,@,,++6@:3@+3*5*@CE9,,3>*:C*4)*;**8*4;>+292B++4?98252?++3342+:*/:28*2/**/*:+@E*?*::*0<**0:7C70:*7:4*0**2A5.C5(4)()()0)9)*.7(*1:.())))-:**
@M03364:276:000000000-BLYN8:1:1101:21902:10261 2:N:0:1
GGACTACTAGGGTTTCTAATCCTGTTTGCTCCCCACGCTTTCGAGCCTCAGTGTCAGTTACAGGCCAGAGAGCCGCTTTCGCCTCCGGTGTTCCTCCATATATCTACGCATTTCACCGCTACACATGGAATTCCACTCTCCTCTCCTGCACTCAAGTCTCCCAGTTTCCAATGCACACAATGGTTGAGCCACTGCCTTTTACATCAGACTTAAGAAACCACCTGCGCTCGCTTTACGCCCAATAAATCCGG
+
CCCCCGGGGGGGGGGGGGGGGGGGGGGGGGGGGGGGGGGGGGGGGGGGGGGGGGGGGFGGGGDGGGGGGGFGGGGGFFFGGGGGGGGGGGGFFGGGGGGGGGGGGGGGGDGGGGGGGGGGGGEGFGGGFGGGEGGGGGFGGGGGGGGGGGGGD?FFGGGGGGGGGFGGGFFGGGGGGGG6AFGGGDGFGGFGGGGGGGGGGG7CFDGGGGGF+CDFGGGGFEA7>D=EDFFFGGG4?DEGG35;CCF?GGG
@M03364:276:000000000-BLYN8:1:1101:11534:10266 2:N:0:1
GGACTACACGGGTTTCTAATCCTGTTTGCTCCCCACGCTTTCGCACCTGAGCGTCAGTCTTCGTCCAGGGGGCCGCCTTCGCCACCGGTATTCCTCCAGATCTCTACGCATTTCACCGCTACACCTGGAATTCCACCCCCCTCTACGAGACTCAAGCCTGCCAGTTTCAAATGCAGTTCCCGGGTTGAGCCCGGGGATTTCACATCTGACTTAACAGACCGCCTGCGTGCGCTTTACCCCCAGTAATTCCG
+
CCCCCGFGFGGGGGGGGGGGGGGGGGGGGGGGGGGGGGGGGGGGGGGGGGGGGGGGGGGGGGGGGGGGGGGGGGGGGGGGGGGGGGGGGGGGGGGGGGGGGGGGGGGGGGGGGGGGGGGGGGGGGGGGGGGGGGGGGGGGGGGGGGGGGCGGGGGGGGGGGCFDFFCGGGGGGCGEGGGGGGGGGGGGGGGECEGG:CEEFGGGF<::D>:7@CF77*;>>C<3:FFF:EBEDDFB6)3;*586CDB2FG*
@M03364:276:000000000-BLYN8:1:1101:27953:10268 2:N:0:1
GGACTACACGGGTTTCTAATCCTGTTTGCTCCCCACGCTTTCGAGCCTCAGCGTCAGTTACAGACCAGAGAGCCGCCCTCGCCACTGGTGTTCCTCCATATATCTACGCATTTCACCGCTACACATGGAATTCCACTCTCCTCTTCTGCACTCACGGCTCCCAGTTTCCAATGACCCTCCCCGGTTGAGCCGGGGGCTTTCACATCAGACTTAAGAAACCGCCTGCGCCCGCTTTACGCCCAATAAATCCG
+
CCCCCGF8F@@@@FG<EFCF,<@EEF@@FF<;6BF+@+CBFEFFEGGGGCF<FGG7:6EFFCF6C,CEC,,:@,++++8AC:EFEGC=FG<:F?9F<EF,5@EFEA9FECFB9FACE+4@C@AFGDFF@<F8=,,A,6,AEF8+6,3,EAD?=D,6+63=++,@FBFF:,3;=CGGG7:@C+3@B>8,1,@3**::5BGFG7FCFC+;*9CFCF+++;C*)=B@(7()(8)<D<F)18C>C:BF*C/47C9
@M03364:276:000000000-BLYN8:1:1101:22248:10285 2:N:0:1
GGACTACACGGGTTTCTAATCCTGTTTGCTCCCCACGCTTTCGAGCCTCAGTGTCAGTTACAGGCCAGAGAGCCGCTTTCGCCTCCGGTGTTCCTCCATATATCTACGCATTTCACCGCTACACATGGAATTCCACTCTCCTCCCCTGCACTCAAGTCTCCCAGTTTCCACTGCACACAATGGTTGAGCCAATGCCTTTTACATCAGACTTACCAAACCACCTTCGCTCCCTTTACGCCCAATAAATCCGG
+
<CCCCFGFGGGGFEGGGGFFGFGFFGGGGGGGGGGDEGGGGEFFFEGCFGFEC<FGFFCFGFGEFGGG8C,BDFGGEGFGGEGCFFFGCGEEGGGGGFFGGGECFCDFGGGF9F?,CFGCEGFG@AF=FFGFFGGF9E,?E,,++@>8@DFFG,==EGFDD=,@ADA;AG=>@E96EECFA=EEGGGF6FG,,3>@CDCF+=;+<:C5>5B>2*=*/3:7@G4):*:?()/2;<+*?>8:5)6)0@:/29:
@M03364:276:000000000-BLYN8:1:1101:25241:10328 2:N:0:1
GGACTACTCGGGTTTCTAATCCTGTTTGCTCCCCACGCTTTCGTCCCTGAGCGTCAGTCTTTGTCCAGGGGGCCGCCTTCGCCACCGGTATTCCTCCAGATCTCTACGCATTTCACCGCTACACCTGGAATTCTACCCCCCTCTACAAGACTCTAGCTGACCAGTTTCAAATGCAGTTCCCAAGTTAAGCTCGGGGATTTCACATTTGACTTAATTGGCCACCTACGCGCGCTTTACGCCCAGTAAATCCG
+
CCCCCFGGGGGGGGGGGGGGGGGGGGGGGGCFGGGGGGGGGGGGGGGFFGGGGGGDGF<FGGFFEGGGFGDGGGGGGGGGFGGGGGGGGGGGGGFEFFFAFGGGGGGGGGGFGGGGGGGGDGGGGGGGGGGGGGGG9@>EGGGGGGG9DCEGGGGFGGGGFGGEFGGGFGGGGGGGFGG:<C?FGGG:CC,DEEEEGG?FFGGGFFFFGDGFGCC@CFG?AGF;;F;D>F>>GGGFFBGEGFFFGGFDGF3
@M03364:276:000000000-BLYN8:1:1101:7977:10329 2:N:0:1
GGACTACTGGGGTATCTAATCCTGTTTGCTCCCCACGCTTTCGCACCTGAGCGTCAGTCTTCGTCCAGGGGGCCGCCTTCGCCACCGGTATTCCTCCAGATCTCTACGCATTTCACCGCTACACCTGGAATTCTACCCCCCTCTACGAGACTCTAGCTTGCCAGTTTCAAATGCAGTTCCCAGGTTGAGCCCGGGGATTTCACATCTGACTTAACAAACCGCCTGCGTGCGCTTTACGCCCCGTAATTCCG
+
CCCCCGGGGGGGG>EGGG9CF<FGFGGGGGGGGDFEGGGGFGGGDFGGGGGGGGGGGGGGGGGDGB@FCEGGGGGGGEGFFGEGGDEEFGGGGGCDGGFF,FGGGGGGGEECEGCFGGGGGGCFGGGGG8F=FFA8CBEEGGGGGGGE86BCG>FG9CCGGCCFG9FGGGGGGGGCGCFGGGFFCFCGGFE@GCCCGE66:DFF7FFGFFFG>CFFGGGCB*8?;A;E<D>D3CCB615?=),7>*.6DGC
@M03364:276:000000000-BLYN8:1:1101:13870:10350 2:N:0:1
GGACTACTGGGGTTTCTAATCCTGTTTGCTCCCCACGCTTTCGCACCTGAGCGTCAGTCTTCGTCCAGGGGGCCGCCTTCGCCACCGGTATTCCTCCAGATCTCTACGCATTTCACCGCTACACCTGGAATTCTACCCCCCTCTACGAGACTCTAGCTTGCCAGTTTCAAATGCAGTTCCCAGGTTGAGCCCGGGGATTTCACATCTGACTTAACAAACCGCCTGCGTGCGCTTTACGCCCAGTAATTCCG
+
CCCCCGGGGGGGGGGGGGGGGGGGGGGGGGGGGGFGGGGGGGGGGGGGFFGGGGGGGGGGGGCFFEGGGGGGGGGGGGGGGGGGGGGGGFF9FGGGGGGGG8EGGGGGGGGGFGFFFGFGGGGGGGGGGGG,;FFFGGGGGEGGGGG>C8EGGFCAFGEGGGGG7D;CFFFGFFCEFGGGGGGGGGGGC8FFGEG5*8C?FDGGF<CG7FFFFFGGGCGGFGE<FF65(>>57DFFFFGGE326C:FAGG*
@M03364:276:000000000-BLYN8:1:1101:17353:10350 2:N:0:1
GGACTACTGGGGTTTCTAATCCTGTTTGCTCCCCACGCTTTCGCACCTGAGCGTCAGTCTTCGTCCAGGGGGCCGCCTTCGCCACCGGTATTCCTCCAGATCTCTACGCATTTCACCGCTACACCTGGAATTCTACCCCCCTCTACGAGACTCTAGCTTGCCAGTTTCAAATGCAGTTCCCAGGTTGAGCCCGGGGATTTCACATCTGACTTAACAAACCGCCTGCGTGCGCTTTACGCCCAGTAATTCCG
+
CCCCCGGGGFGGGGGGFCFEGGGGFGCFFGGGFGGGGGGEFGGFCFGFC@CE7FCFGGGCECFEFGGGFG@@ECGGGGEEDGGGGGEGEGGFGC;FG@E9EFAFEFGFGDFCFEEF9:F=FGFD?FGGDGCFFGGFFG8FEGGGGGG>CEECGGGGGCCFGGGGFD9ECFGFFDGFCFFFG?FFGGGGGGFC:?EG=CFGGFFFC<>F+CCFFGGGG*;:5E:62@()4<5>DGG<@?EEGFBFGG4AGF7
@M03364:276:000000000-BLYN8:1:1101:17698:10351 2:N:0:1
GGACTACTAGGGTTTCTAATCCTGTTTGCTCCCCACGCTTTCGCACCTGAGCGTCAGTCTTCGTCCAGGGGGCCGCCTTCGCCACCGGTATTCCTCCAGATCTCTACGCATTTCACCGCTACACCTGGAATTCTACCCCCCTCTACGAGACTCTAGCTTGCCAGTTTCAAATGCAGTTCCCAGGTTGAGCCCGGGGATTTCACATCTGACTTAACAAACCGCCTGTGTGCGCTTTACGCCCAGTAATTCCT
+
CCCCCC<6CFGGEEEGFFFGFFFGGGGGGGGFGGGEGGGEFFCEDCFCDEAEC@FGGGGGGGGFGBCF8F@BFGGC7FFDGGGFFFEG>F@EGGCFGGGGDEFGGGGGGFFEGGFFGDCDFEFA@=FGGFFFG9FG9D8FEGGG,CE>BCGGG9FFG;DEGGFG:>FEFC>FFC,D;E:,5>FCFF>E,,>DEG>EGEF9C:7@F*+;7::C:+0:*CF::EF<1/)@1:)7)7*6@:CEEFFFG**)*0*
@M03364:276:000000000-BLYN8:1:1101:5230:10352 2:N:0:1
GGACTACCGGGGTTTCTAATCCTGTTTGCTCCCCACGCTTTCGCACCTGAGCGTCAGTCTTCGTCCAGGGGGCCGCCTTCGCCACCGGTATTCCTCCAGATCTCTACGCATTTCACCGCTACACCTGGAATTCTACCCCCCTCTACGAGACTCTAGCTTGCCAGTTTCAAATGCAGTTCCCAGGTTGAGCCCGGGGATTTCACATCTGACTTAACAAACCGCCTGCGTGCGCTTTACGCCCAGTAATTCCG
+
CCCCCGGGGGGGCGGGGGGGGGGGGGGGGGGGGGGGGGGGGGGGCGGGGGGGGGGGGGGGGGGFGGGGGGDGGGGGGG:FGGGGGGGCGGGGGGGGGGGFGGGGGGGGGGGC<FGGGGGDGGGGGGGFEGGGGGGGCFGGGGGFDA6CBEGGGGGGGFGGGGGGBDFGGGDF7FGGGGGGGGGGGCFFG?FGEEGGEGFGCFGGFGGGFG>FDGGGGCEC:552:>6D?BDEGCCDFBGGEEFFGGFFGF7
@M03364:276:000000000-BLYN8:1:1101:15582:10373 2:N:0:1
GGACTACCCGGGTTTCTAATCCTGTTTGCTCCCCACGCTTTCGCACCTGAGCGTCAGTCTTCGTCCAGGGGGCCGCCTTCGCCACCGGTATTCCTCCAGATCTCTACGCATTTCACCGCTACACCTGGAATTCCACCCCCCTCTACGAGACTCAAGCCTGCCAGTTTCAAATGCAGTTCCCGGGTTGAGCCCGGGGATTTCACATCTGACTTACCAGACCGCCTGCGTGCGCTTTACGCCCAGTACTTCCG
+
CCCCCGGGGGGGGGGCFFGGGGGGGGGGFGGGGG@FGGGCFFEGGGGGGFGGGGGGGGGGGGGGGGGGGGGGGGGGGGGGGGGGGGGGGGGFGGGGGFDECFFF,FGGGGGGFGFGGFGG7FFGGGGAFEF@FFDFGGGGGGGGGGGEEC7D668,DFDGGGG6CBCFGGGGGGCFECGGCCCEG8CFEGGGGGGGEE6FDFC7:CFFGCCFD+*;7**25*.(-)9DFFEDGD34@?DEE@1?C28<C:9
@M03364:276:000000000-BLYN8:1:1101:26970:10377 2:N:0:1
GGACTACTAGGGTTTCTAATCCTGTTTGCTCCCCACGCTTTCGCACCTGAGCGTCAGTCTTCGTCCAGGGGGCCGCCTTCGCCACCGGTATTCCTCCAGATCTCTACGCATTTCACCGCTACACCTGGAATTCTACCCCCCTCTACGAGACTCTAGCTTGCCAGTTTCAAATGCAGTTCCCAGGTTGAGCCCGGGGATTTCACATCTGACTTAACAAACCGCCTGCGTGCGCTTTACGCCCAGTAATTCCG
+
CCCCCFGCGGFGG8EGGGDGGGGGFFGGGGFGGDGGGGGGGGGGDGGGCEGGGFFGGGGGGGDDGGDGCFCFGGGCFGGGGGGGGGGGGGGGGGGGDFGGDFFGGGGGGGEGGF,BF7:>:FC<E:FGGFFFGGGGGGDFGGDFGGGCGGEGGGGGGGFDDCFGCFGCC,DCEC;ED7=,<DF5C?FG?FGG5*B?5B8CGF7++;C77CGC>:>DC5FGFGF<6A>D(>>BGDGFFFGEED4<>>F<GG*
@M03364:276:000000000-BLYN8:1:1101:11044:10389 2:N:0:1
GGACTACAGGGGTTTCTAATCCTGTTTGCTCCCCACGCTTTCGCACCTGAGCGTCAGTCTTCGTCCAGGGGGCCGCCTTCGCCACCGGTATTCCTCCAGATCTCTACGCATTTCACCGCTACACCTGGAATTCTACCCCCCTCTACGAGACTCTAGCTTGCCAGTTTCCAATGCAGTTCCCAGGTTGAGCCCGGGGATTTCACCTCCGACTTAACAAACCACCTGCGTCCGCTTTACGCCCAGTCATTCGG
+
CCCCCGGGFGGEFGGGEF<FGGGGFEEDFFGGGGGGGGGGGGGGEFGGGGGGGGEGCFGFFFGFECEGFCFFGGGGC7CFGGGGGGGGGGDEGF=FGGGFCGFG9CGGGGEB?EFFGGGCECFEGFGFB<FCGG@BDG8FGGGFEFC++::CF9E;;;CG7BFDA,>E<E;;,D??@2>>F9,DFCC?FGGG=EGC5CECFF9*87*977)1+@7775/:)/)(,0(0()0553<<F(;EE3()*20):**
@M03364:276:000000000-BLYN8:1:1101:24543:10395 2:N:0:1
GGACTACAGGGGTATCTAATCCTGTTTGCTCCCCACGCTTTCGCACCTGAGCGTCAGTCTTCGTCCAGGGGGCCGCCTTCGCCACCGGTATTCCTCCAGATCTCTACGCATTTCACCGCTACACCTGGAATTCTACCCCCCTCTACGAGACTCTAGCTTGCCAGTTTCAAATGCAGTTCCCAGGTTGAGCCCGGGGATTTCACATCTGACTTAACAAACCGCCTGCGTGCGCTTTACGCCCAGTAATTCCG
+
CCCCCGGGGGGGGEGGGFGGGGGGGGGGGGGGGGGGGGGGGGGGGGGGGGGGGGGGGGGEGFGGGGGGGGGDGGGGGGGGGGGGGGGGGGGGGGGGGGFGGGFGGGFGGCF>FGGGGGGGGGGGGFGGGGGGGGGG9FDEGGGGGGGGE>EFGGGGGGGFGGGGGGGG7FFFGGFGFCGG,,DDCFGGEGDF==CC/BFGGGFGFGGGGGFGG@DFFGG5BGFFFF9DFFFFGCGFFFGGGFFFFGF4>>0
@M03364:276:000000000-BLYN8:1:1101:11824:10399 2:N:0:1
GGACTACAGGGGTATCTAATCCTGTTTGCTCCCCACGCTTTCGCACCTGAGCGTCAGTCATCGTCCAGGGGGCCGCCTTCGCCACCGGTATTCCTCCAGATATCTACGCATTTCACCGCTACACCTGGAATTCTACCGCCCTCTACGAGACTCTAGCTTGCCAGTTTCAAATGCAGTTCCCAGGTTGAGCCCGGGGCTTTCACATCAGACTTAACAAACCGCCTGCGTGCGCTTTACGCCCAGTAATTCCG
+
CCCCCGG8FGGGGGGGGGGGGGGGGGGGGG9FGGG:FGGGGGGC:FGG8FGGGGGGGG<,,,CCFGGG8CCGGGGGGGGGGGGGGDGGGCFGGFGGGFCGG,CFGGGGGGGGGGGGGGGGGGGGGGGGGFGGG<DGE+>FEGGGDFGB+@EFG9CE=FADDFCCFGGGFCEGGGC,DFFC,,6>F9FGGGF:78EE*CGGGGGD7D+>FFGD>CDGFGG58EB@@FFD0>07DGC<B?GGGF:6C>*6CD>
@M03364:276:000000000-BLYN8:1:1101:3675:10422 2:N:0:1
GGACTACACGGGTTTCTAATCCTGTTCGCTACCCACGCTTTCGAGCCTCAGCGTCAGTTACAGACCAGAGAGCCGCTTTCGCCACCGGTGTTCCTCCATATATCTACGCATTTCACCGCTACACATGGAATTCCACTCTCCCCTTCTGCACTCAAGTTCTACAGTTTCCAAAGCATACTATGGTTAAGCCACAGCCTTTCACTTAATACTTATAAAACAGCCTGCGCTCGCTTTACGCCCAATAAATCCGG
+
CCCCCGFGGGGGCCFCCFGGFF9F@FFGCCGCFEFCFGGGGGGGFGD8EGGGGGGGGGDGDFFFGGFGFGECFDFG7BDEFFFD?FCDGECFGF9FFGEFGG95,@F7:?+?FGGFG@CGGGGGFGGGEFCFFGGFGGAECDED6,>9,E=+DFFG;EFG9FGGGGGGAFG916=8EF9@C;,3@FGFE7@FC68*1,@,<;25+++58;++2+:C=4,:9F>:2*(:@?B559C:>05::5=FGD:C65:
@M03364:276:000000000-BLYN8:1:1101:3316:10438 2:N:0:1
GGACTACTCGGGTATCTAATCCTGTTTGCTACCCATGCTTTCGAGCCTCAGCGTCAGTTACAGACCAGACAGCCGCCTTCGCCACTGGTGTTCTTCCATATATCTACGCATTTCACCGCTACACATGGAGTTCCACTGTCCTCTTCTGCACTCAAGTTTCCCAGTTTCCGATGCACTTCTTCGGTTGAGCCGAAGGCTTTCACATCAGACTTAAGAAACCGCCTGCGCTCGCTTTACGCCCAATAAATCCG
+
CCCCCGFGGGGGGGFGGGGGGGGGGGGGGGGGGGGGGGGGGGGGGGGGGGGGGGGGGFGDFGGGGGGGGGGGGGGGGGGGGGGGGGGGGG<CGGGGGGGGGGGGGFDGGDEEGGFFGGGGGGGGGFG8FFGGAFGGGGGGGGGGFGGFGFCC@FGDEFGGGGGCGGFGFC8>@E8=D8@DFGGGGE>A=DFEGGDC?EFE>DFGFGF5CFGGFCCDFGGGDGBFDF@B=AB><CFCA@GDGA<FGGF37C5
@M03364:276:000000000-BLYN8:1:1101:19966:10439 2:N:0:1
GGACTACCGGGGTATCTAATCCTGTTTGCTCCCCACGCTTTCGAGCCTCAGCGTCAGTTACAGACCAGAGAGCCGCCTTCGCCACTGGTGTTCCTCCATATATCTACGCATTTCACCGCGACACATGGAATTCCACTCTCCTCTCCTGCACTCAAGTCTCCCAGTTTCCAATGCACACAATGGTTGAGCCACTGCCTTCTACATCAGACTTAAGCAAACACCAGCGCTCGCTTTACGCCCAATAAATCCGG
+
CCCC8CCF@CGG+6EF<FFGGGGG6<EFDDFFGECFGD:FFFG8FG+A@CEGCBB@C,<FGG<<EFF8,FCFGDGGGGD9DB,CEGGGAC<=F<EFFECAFFGGFDEFGCFGGGCBFFG+>FFGCEEFF9,F4?,>DGCFFGGGFB=D8FG7F,>EFFCFFFCF@=>3:,>;4D9DDF6D7C6>,8@EG7DDCGFG6;,<9FD7=8942;+887+=0*44A5)(/:@EFEB2:/7>3<GGG3;4CGC?<DD
@M03364:276:000000000-BLYN8:1:1101:23335:10459 2:N:0:1
GGACTACCGGGGTATCTAATCCTGTTTGCTCCCCACGCTTTCGTGCATGAGCGTCAGTACAGGTCCAGGGGATTGCCTTCGCCATCGGTGTTCCTCCGCATATCTACGCATTTCACTGCTACACGCGGAATTCCATCCCCCTCTACCGTACTCTAGCCATGCAGTCACAAAGGCAGTTCCCAGGTTGAGCCCGGGGATGTCACCTCTGTCTTGCATAACCGCCTGCGCACGCTTTACGCCCAGTCATTCCC
+
C<CC8EEFECEEEFFG<FCFGGGGGAFFGCFGGGDGGGGECFG6CCCEAFE9FFFDGC9C<@<EFG98FEEC7FFGGGCFGECGFFF7FGGGGGGGGGCFFCF9;AE=F7?:ADFGAEFAFGG<>@>C7FFGGG,,@DDEC6C8DF,=@=7DFAEDFDEFCCC,=,,,5@4@?DCCFGGGGCCFGF,1<8BC*8>*4B6<=F?F*29*1:;7?CF7@;@EE=>?1A()6)75**7)*-8C=)4?*:/6:F*
@M03364:276:000000000-BLYN8:1:1101:17597:10468 2:N:0:1
GGACTACAAGGGTTTCTAATCCTGTTTGCTCCCCACGCTTTCGCACCTGAGCGTCAGTCTTCGTCCAGGGGGCCGCCTTCGCCACCGGTATTCCTCCAGATCTCTACGCATTTCACCGCTACACCTGGAATTCTACCCCCCTCTACGAGACTCTAGCTTGCCAGTTTCAAATGCAGTTCCCAGGTTGAGCCCGGGGATTTCACATCTGACTTAACAAACCGCCTGCGTGCGCTTTACGCCCAGTAATTCCG
+
CCCCCFGGGGGGFGGGGGGGGGGGGGGGGGGGGGGGGGGGGGGGGGGGGGGGGGGGGGGGGGGGGGGGGGGGGGGGGGGGGGGGGGGGGGGGFGFGGFGGGGGGGGGGGEEGGGGGGGGGGGGGGGGGGGGGGGGGGGGGGGGGGGGGEGGGGFGGGGGGFFFEFGGGGGGGGGFGGGGGGGFFGFGGGGGGDEGGGGGGGGGGFGGGGGGGGGGC7CCFBDE;DFFEFBB3DCGFF?GGE>BFGFFAFC9
@M03364:276:000000000-BLYN8:1:1101:16747:10471 2:N:0:1
GGACTACTCGGGTTTCTAATCCTGTTTGCTCCCCACGCTTTCGCACCTGAGCGTCAGTCTTCGTCCAGGGGGCCGCCTTCGCCACCGGTATTCCTCCAGATCTCTACGCATTTCACCGCTACACCTGGAATTCTACCCCCCTCTACGAGACTCTAGCTTGCCAGTTTCAAATGCAGTTCCCAGGTTGAGCCCGGGGATTTCACATCTGACTTAACAAACCGCCTGCGTGCGCTTTACGCCCAGTAATTCCG
+
CCCCCGGGGGGGGGGGGGGGGGGGGGGGGGGGGGGGGGGGGGGGGGGGGGGGGGGGGGGGGGGGGGGGGGGGGGGGGGGGGGGGGGGGGGGGGGGGGGGGGGGFGGGGGGGGGGGGGGGGGGGGGGGGGGGGGGGGGGGGGGGGGGGGGGGGGFGGGGFGGGGGGGGGGGGGGGGGGGFEFFGGGGGGFGGGGEGGGGGGGGGGFGGGGGGGGGGFGCCGFGEF;F>5(5@EGCFAF?GGGFFFFGFAGF7
@M03364:276:000000000-BLYN8:1:1101:14659:10473 2:N:0:1
GGACTACAGGGGTATCTAATCCTGTTTGCTCCCCACGCTTTCGCACCTGAGCGTCAGTCTTCGTCCAGGGGGCCGCCTTCGCCACCGGTATTCCTCCAGATCTCTACGCATTTCACCGCTACACCTGGAATTCTACCCCCCTCTACGAGACTCTAGCTTGCCAGTTTCAAATGCAGTTCCCAGGTTGAGCCCGGGGATTTCACATCTGACTTAACAAACCGCCTGCGTGCGCTTTACGCCCAGTAATTCCG
+
CCCCCGGGGGGGGGGGGGGGGGGGGGGGGGGGGGGGGGGGGGGGGGGGGGGGGGGGGGGGGGGGGGGGGGGGGGGGGGGGGGGGGGGGGGGGGGGGGGGGGGFGGGGGGGGGGGGGGGGGGGGGGGGGGGGGGGGGGGGGGGGGGGGGGGGGGGGGGGGGGGGGGGGFDGFFCEGGGGGGGGGGGGGGGGGGGGGGGGGGGGGDAGGGGGGGGGGGGGGGFGFF;A0>:BFFGGGFFFGGGFFFG76<GG>
@M03364:276:000000000-BLYN8:1:1101:28125:10490 2:N:0:1
GGACTACCAGGGTTTCTAATCCTGTTTGCTCCCCACGCTTTCGCACCTGAGCGTCAGTCTTCGTCCAGGGGGCCGCCTTCGCCACCGGTATTCCTCCAGATCTCTACGCATTTCACCGCTACACCTGGAATTCTACCCCCCTCTACGAGACTCTAGCTTGCCAGTTTCAAATGCAGTTCCCAGGTTGAGCCCGGGGATTTCACATCTGACTTAACAAACCGCCTGCGTGCGCTTTACGCCCAGTAATTCCG
+
CCCCCGGGGGGGGGGGGGFGGGGGGGEGGGGGGGCECCGG?FEGGGGGGGGGDGGGGGGGFFGGGCFFGGGGGGEFGGGGGGGGDFGGEGFFEFFCFEFDFFFGDFFFDGGGG<EFGGDGGEGGGGGGGGGGFFGGGGCGEGGFGFC>EEEC:;,=EGGGGGGFGFECF9CFGAFFFGGGGGFGGGGGGCFDE=EGGGGF7@++;6@D@7C++3CFGGF*8EDDF:>:?FF><DCA=BG:75:?FD?BG>*
@M03364:276:000000000-BLYN8:1:1101:18567:10547 2:N:0:1
GGACTACCGGGGTATCTAATCCTGTTTGCTCCCCACGCTTTCGAGCCTCAGTGTCAGTTACAGGCCAGAGAGCCGCTTTCGCCTCCGGTGTTCCTCCATATATCTACGCATTTCACCGCTACACATGGAATTCCACTCTCCTCTCCTGCACTCAAGTCTCCCAGTTTCCAATGCACACAATGGTTGAGCCACTGCCTTTTACATCAGACTTAAGAAACCACCTGCGCTCGCTTTACGCCCAATAAATCCGG
+
CCCCCGFGGGEGGGGGGGGGGGGGGGGGGGGGGGGGGGGGGGDGGGGGGGGGGGGGGGGGGGGGGGGGGGGGGGGGGGGGGGGGCGGGGGGGGGGGGGGGGGGGFGGGGGGDGGGGGGE?CFGGGGGGGFFGGGFFGGGGGGGGGGFGGGGGGCGGFGGDDFGGGGGGGGGGFGFGGEG6CF?DCECFGGGGGGGGGGGGFDFGFFG>CFF+:CCCFGFFFGFFD4>;@DFDFGGE>;CCEF@47+:C7DD
@M03364:276:000000000-BLYN8:1:1101:19570:10549 2:N:0:1
GGACTACTGGGGTTTCTAATCCTGTTTGCTCCCCACGCTTTCGCACCTGAGCGTCAGTCTTCGTCCAGGGGGCCGCCTTCGCCACCGGTATTCCTCCAGATCTCTACGCATTTCACCGCTACACCTGGAATTCTACCCCCCTCTACGAGACTCTAGCTTGCCAGTTTCAAATGCAGTTCCCAGGTGGAGCCCGGGGATTTCACATCTGACTTAACAAACCGCCTACGCACGCTTTACGCCCAGTAAATCCG
+
CCCCCFGGGGGGGEGGGGGGGGGGGGGGGGGFGGGGGGGGGGGFFGGGGGGGGGGGGGGGGGGGGGGGFGCEEGGGGGGGGGGEGGGGGGGGGGGGGGGGGGGGCFGGGGGGGGGGGGGGGGGGGGGGGGGGGGGGGFGGGEGGGGGDG6CFGGGFFGGGGGGGGGGGGGGFGGGGGGGGGGGGG,*4AE>FCECGGEGFFFGGF4;CFGGGGCGGGGCGDGF<:50@0)7>DD3<@6EEG3(9C7=>GC)
@M03364:276:000000000-BLYN8:1:1101:5307:10583 2:N:0:1
GGACTACCAGGGTTTCTAATCCTGTTTGCTACCCATGCTTTCGAGCCTCAGCGTCAGTTACAGACCAGACAGCCGCCTTCGCCACTGGTGTTCTTCCATATATCTACGCATTTCACCGCTACACATGGAGTTCCACTGTCCTCTTCTGCACTCAAGTTTCCCAGTTTCCGATGCACTTCTTCGGTTGAGCCGAAGGCTTTCACATCAGACTTAAGAAACCGCCTGCGCTCGCTTTACGCCCAATAAATCCG
+
CCCCCGFFFGGGGGGGGGGGGGGGGGGGGGGGGGGGGGGGGGGGGGGGGGGGGGGGGGGGGGGFGGGGGGGGGGGGEGGGGGFGGGGGGGGGGGGGGGGGGGGGGGGGGGGGGGGGGGGGGGGGEF@FFGGGGGFGFFGGGGFGGGGGGGGGGGGGEFGGGGGF@FGFGGGGGGGGGGGGCDFEGGDGGGGGGGGGGGGGGGGGFGGFFGGGFFFCFGGG>GB2>FFFFDEFGGGEF?GCEE=AFGFEGGC
@M03364:276:000000000-BLYN8:1:1101:5947:10586 2:N:0:1
GGACTACACGGGTTTCTAATCCTGTTTGCTACCCATGCTTTCGAGCCTCAGCGTCAGTTACAGACCAGACAGCCGCCTTCGCCACTGGTGTTCTTCCATATATCTACGCATTTCACCGCTACACATGGAGTTCCACTGTCCTCTTCTGCACTCAAGTTTCCCAGTTTCCGCTGCACTTCTTCGGTTGAGCCGAAGGCTTTCACATCAGACTTAAGAAACCGCCTGCGCTCGCTTTACGCCCAATAAATCCG
+
CCCCCGGFGGGGGGGGFGGGGDGGGDFGFFFFGGGGGGGGGGGGGFGGGGGGGGGEGFGGGGGGGGGGCGGGGFGGGGGGGD@CFGGG9EFCFGFGGGGGGGGGGFFFGGGGGGGFA?FEEEGGFGGGGDGGGGGGGFGGE;DFFFGCCCE?D?8DGFFGFFGGGCFGFC+B86,@DEDFA=F6FEEGGGG:7@85>FFGCCCFFGGFGCGCFG77FG6C>CDFFF@?>FABGCFEFFGGGF?ACCAC7D)
@M03364:276:000000000-BLYN8:1:1101:28317:10644 2:N:0:1
GGACTACCCGGGTTTCTAATCCTGTTTGCTCCCCACGCTTTCGCACCTGAGCGTCAGTCTTCGTCCAGGGGGCCGCCTTCGCCACCGGTATTCCTCCAGATCTCTACGCATTTCACCGCTACACCTGGAATTCTACCCCCCTCTACGAGACTCAAGCCTGCCAGTATCAGATGCAGTTCCCGGGTTGAGCCCGGGGATTTCACATCTGACTTAACAGACCGCCTGCGTGCGCTTTACGCCCAGTAATTCCG
+
CCCCCGGGGGGGFGGGGGGGFGGGGGDEGGGGGGGDFGGDFGGEGGGEFFG8C+6@FFAEFFFGDGGGGG:C@:CEF>FCFGEGGGGGBFGGGGGGGGGGFC@<EFCF7:FEGGGGGDGGGGG8DGGGEFGG9<EFG8DGGGEGFGGC@6B=8@:,@D6EGGGGGG9B,D:>CEFF;CG,>CGDG58<?FCFGEEECCGC+:FGFGGGFCC++;CGGG5/0:;6<FBDB>EFG1>A?0>8C@:?>F4)2:2
@M03364:276:000000000-BLYN8:1:1101:29010:10649 2:N:0:1
GGACTACAGGGTTTCTAATCCTGTTTGCTCCCCACGCTTTCGAGCCTCAGCGTCAGTTACAGACCAGAGAGCCGCCTTCGCCACTGGTGTTCCTCCATATATCTACGCATTTCACCGCTACACATGGAATTCCACTCTCCTCTTCTGCACTCAAGTCTCCCAGTTTCCAATGACCCTCCCCGGTTGAGCCGGGGGCTTTCACATCAGACTTAAGAAACCGCCTGCGCTCGCTTTACGCCCAATAAATCCGG
+
CCCCCGGGGGGAFGGGGGGGFEEEFGFF@EGGGG:FECGGGGGDGGEGGF8FGGCFGGC,EFE@F@F8FGGCF@FGEGFGGGEGCFGG,EF,FEGFCACB,59A=<DD7CFGFFGCFGCCF,EFEFCF?EG,EAFECFGECFCFGFDF9DEGCGE=@=;,D8D@?D,==FD6@DF8DFECEEGGGGGGCFE6CGDGDGGGGFECFFGFGGGG+8:DCDFGBE>(3>BEFFBADGF<3?CEE:BFG**)931
@M03364:276:000000000-BLYN8:1:1101:21406:10656 2:N:0:1
GGACTACTGGGGTATCTAATCCTGTTTGCTCCCCACGCTTTCGAGCCTCAGCGTCAGTTACAGACCAGAGAGCCGCCTTCGCCACTGGTGTTCCTCCATATATCTACGCATTTCACCGCTACACATGGAATTCCACTCTCCTCTTCTGCACTCAAGTCTCCCAGTTTCCAATGACCCTCCCCGGTTGAGCCGGGGGCTTTCACATCAGACTTAAGAAACCGCCTGCGCTCGCTTTACGCCCAATAAATCCG
+
CCCCCGGGGGGGGGGGGGGGGGGGGGGGGGGGGGGGGGGGGGGGGGGGGGGGGGGGGAFGGGGGGGGGGGGGGGGGEFGGGGGGGGGFGGGGGGGGFGGGGGGGGGGGGGEGGGGGGGGGGGGGGGGGFGGGAFGGGGFGGGGGGGFGGGGGGGGGGD9CEGGGFGGGGGGGGG8FCGGDGGGGGGGFCGGGGGDGGGGFGGGGFGC4;DFGGGGGGGGGFGFFFFFEBDFFDGGBF:EGE:05CCFAGGC
@M03364:276:000000000-BLYN8:1:1101:25893:10667 2:N:0:1
GGACTACAGGGGTTTCTAATCCTGTTTGCTACCCACGCTTTCGCACATGAGCGTCAGTATTGCCCCAGAAGGCTGCCTTCGCCATCGGTGTTCCTTCCAATATCTACGCATTTCACTGCTACACTGGAAATTCCGCCTTCCTCTAACATACTCTAGCTGCCCAGTTTCAAATGCAGTTCCCAGGTTAAGCCCGGGGCTTTCACATCTGACTTAAACAGCCGCCTGCGTGCGCTTTACGCCCAGTAATTCCG
+
CCCCCGGGGGGGGGGGGGGGGGGGGGGGGGGGGGGGGGGGGGGGGGGGGGGGGGGGGGGGGFGFGGGGGGGGFGGGGGGGGGGGGGGGGGGGGGGGGGGGGGGGGGGGGGGGGGGGGGGGGGGGGGGGGFFGGFGGGGGGGGGGGCGGGGFGGGGFGGGGEGGGGGFGFGCFCGFGGGFGGGCGGGFGGGGFGGGGDEFGGGDF9CDD+:CFGCFGGGGCAEBDFFFEFFFFGGF<FFGGGFFAFDFEGG0
@M03364:276:000000000-BLYN8:1:1101:11341:10681 2:N:0:1
GGACTACCCGGGTATCTAATCCTGTTTGCTCCCCACGCTTTCGCACCTGAGCGTCAGTCTTTGTCCAGGGGGCCGCCTTCGCCACCGGTATTCCTCCAGATCTCTACGCATTTCACCGCTACACCTGGAATTCTACCCCCCTCTACAAGACTCTAGCTGACCAGTTTCAAATGCAGTTCCCAAGTTAAGCTCGGGGATTTCACATCTGACTTAATCAACCGCCTGCGTGCGCTTTACGCCCAGTAATTCCG
+
CCCCCGG?FGGGGDGGGGGGGGGGGGGGGGGGGGGGGGGGGGGEEGGFFGFGGGGGGGFGGGGGGGGGGEGDGGGGGGGGGGGGGGGGGGGGGFGGGC?FGGEFFGGFGGGGFDGGGGEGGGGFFFGDGGGGFFFDGGG7EECGGFDE@GGGGGGGGEA98BFGCCFGGF9FGGGGGGGGGGFGGGDFG@2DEGGEEGGGGG7=@CFGFFFGGC7+;DGGEG>@?F;B255>3CD<F<EGG3:?7C64CC4
@M03364:276:000000000-BLYN8:1:1101:2230:10682 2:N:0:1
GGATACCGGGGTATCTAATCCTGTTTGCTCCCCACGCTTTCGCACCTGAGCGTCAGTCTTCGTCCAGGGGGCCGCCTTCGCCACCGGTATTCCTCCAGATCTCTACGCATTTCACCGCTACACCTGGAATTCTACCCCCCTCTACGAGACTCTAGCTTGCCAGTTTCAAATGCAGTTCCCAGGTTGAGCCCGGGGATTTCACATCTGACTTAACAAACCGCCTGCGTGCGCTTTACGCCCAGTAATTCCG
+
CCCCCGEFGGGGGGGGGGGGGGFGFFGGGGGGGGGGGGCEFFGGGGGGEGCGGDDGGFGGGFGGGGFGGGGGDGGGGGGGGFGGFFDGGGFEFGGGFGGGGGFGGGGGGG+EFGFFGDGGG?GGGGGGGGGGG9;FFGE7CEDGGG6EEGGFFGGGGCCGFFFGGGGGCEFGGFGEGGGGGGGGFGGGGGGGGGGE5FGGFCGCFGGGGGF7++1>GGFGFGBFFF0)1>EBGFF2>?CEGF?FCD4):C
@M03364:276:000000000-BLYN8:1:1101:15249:10725 2:N:0:1
GGACTACTCGGGTATCTAATCCTGTTTGCTCCCCACGCTTTCGCACCTGAGCGTCAGTCTTCGTCCAGGGGGCCGCCTTCGCCACCGGTATTCCTCCAGATCTCTACGCATTTCACCGCTACACCTGGAATTCTACCCCCCTCTACGAGACTCTAGCTTGCCAGTTTCAAATGCAGTTCCCAGGTTGAGCCCGGGGATTTCACATCTGACTTAACAAACCGCCTGCGTGCGCTTTACGCCCAGTAATTCCG
+
9-<@CGG9,8@CF:CFEEEFFGGGGFCFFGFFC;C+6@8CCC@E7:C<AFGFGF:FFGGFFFFGGCEGG7FGEEGDFFGFGGFC,AF@F=F<FFE<F8<55AC,:,E?+FF:FFD@F+C8:FFGGDGD<,,7DFGG>D+=C=60=DFC83B+6EFF9CCCG>E?@E;DAF;;@,3,79>F,,>:<CC6FCF8C5*:**5A2;F7@FDG=CDC77D+>5C5)1:@?:95(7)097CAF?5*:)477*85C:0
@M03364:276:000000000-BLYN8:1:1101:13963:10728 2:N:0:1
GGACTACTGGGGTATCTAATCCTGTTTGCTCCCCACGCTTTCGCACCTGAGCGTCAGTCTTCGTCCAGGGGGCCGCCTTCGCCACCGGTATTCCTCCAGATCTCTACGCATTTCACCGCTACACCTGGAATTCTACCCCCCTCTACGAGACTCTAGCTTGCCAGTTTCAAATGCAGTTCCCAGGTTGAGCCCGGGGATTTCACATCTGACTTAACAAACCGCCTGCGTGCGCTTTACGCCCAGTAATTCCG
+
CCCCCGGGGGGGGGGGGGGGGGGGGGGGGGGGGGGGGGGGGGGGGGGGGGGCFGGGGGGGGGGGGGGGGGGGGGGGGGGGGGGGGGGGGGGGGGGGGFFGGF,EFGGGGGGGGGGGGGGGGGGG?AFGGGGGGGGGGDDGGGGGCGG>:EEDGFGGGGFFGGGGFGGGGGFFEGGG<@>FGGGGGGGGGGGG5?CGDGGGGGGGFGGGGGGGGGGGCGGGFG><6F9<<E@:DDG>F:>ECE<FG>?AGG6
@M03364:276:000000000-BLYN8:1:1101:23934:10737 2:N:0:1
GGACTACTGGGGTTTCTAATCCTGTTTGCTCCCCACGCTTTCGAGCCTCAGCGTCAGTTACAGACCAGAGAGCCGCCTTCGCCACTGGTGTTCCTCCATATATCTACGCATTTCACCGCTACACATGGAATTCCACTCTCCTCTTCTGCACTCAAGTCTCCCAGTTTCCAATGACCCTCCCCGGTTGAGCCCGGGGATTTCACATCTGACTTAACAAACCGCCTGCGTGCGCTTTACGCCCAGTAATTCCG
+
CCCCCGGGGGGGGGGGGGGGGGGGGGCGGGGGGGGGGGGGGGGGGGGGGGGGGGGGGGFEGGGGGGGGGGFGGGGGGGGGGGGGGGGGGGGGGGGGGGGGGGGGGGFGGGGGGGGGGGGGGGGDGGGGGEGGGGGGGGGGGGGGGGGGGGGGGGGGGGGGGF?EFEFGFGEFG9DEGGGGGGGGGEEGGGGFGGGGGCFGGGG@AFGGGGGFGFGGGGFFFGFF05:F@E>EGGGCFFGGGEF@D79:CG*
@M03364:276:000000000-BLYN8:1:1101:24291:10749 2:N:0:1
GGACTACACGGGTATCTAATCCTGTTTGCTCCCCACGCTTTCGCACCTGAGCGTCAGTCTTCGTCCAGGGGGCCGCCTTCGCCACCGGTATTCCTCCAGATCTCTACGCATCTCACCGCTACACCTGGAATTCTACCCCCCTCTACGAGACTCTAGCTTGCCAGTTTCAAATGCAGTTCCCAGGTTGAGCCCGGGGATTTCACATCTGACTTAACAAACCGCCTGCGTGCGCTTTACGCCCAGTAATTCCG
+
CCCCCGGGGGGGEGGGGGGGGGGGGGGGFGGGFGGGGGGGGGGGGGGGGEGFGGGGGGGGGGGGGGEGGGGGGGGGDFGGGGGGGCCGGGGGGGGGGGGGGGGGGGGGGCC+EFDFFGGGGGFGGGGGGFFGGGEEFGGGCEGG9FGEEEGDGGGGGGGGGGGGGGFGGGGGGCCFFGGFGG6FGGGFGGFGGDGDGGGGGGGFAFGGGC7FGGFGGGFGFD>BFFFFFFFEGDG>FFGEEE:6CFFFGF>
@M03364:276:000000000-BLYN8:1:1101:13063:10784 2:N:0:1
GGACTACACGGGTATCTAATCCTGTTTGCTCCCCACGCTTTCGCACATCAGCGTCAGTTACAGACCAGAAAGTCGCCTTCGCCACTGGTGTTCCTCCATATCTCTGCGCAGTTCACCGCTACACATGGAATTCCACTTTCCTCTTCTGCACTCAAGTTTCCCAGTTTCCAATGACCCTCCACGGTTGAGCCGTGGGCTTTCACATCAGACTTAAGAAACCGCCTACGCGCGCTTTACGCCCAATAATTCCG
+
CCCCCGGGGGGGGGGGGGGGGGGGGGGGGGGGGGGGGGGGGGGGGGGGGGGGGGGGGGGGGGGGGGGGGGGGGGGGGGGGGGGGEGGGGGGGGGGGGGGGGGGGGGGGGGGEGGGGGGGGGGGGGGGGGGGGGGGGGGGGGGGGGGGGGGGFGGGGGGGFEFGFDFGGGFGGGGGEEGGGGGGGGGGGCGGGGGGEGGGCFGC9ADC>FGGGGGFGGGGGFGFFFFDFFFDFGGDEFF>EG>D5CFF2CG7
@M03364:276:000000000-BLYN8:1:1101:16956:10795 2:N:0:1
GGACTACTCGGGTTTCTAATCCTGTTTGCTCCCCACGCTTTCGCACCTGAGCGTCAGTCTTCGTCCAGGGGGCCGCCTTCGCCACCGGTATTCCTCCAGATCTCTACGCATTTCACCGCTACACCTGGAATTCTACCCCCCTCTACGAGACTCTAGCTTGCCAGTTTCAAATGCAGTTCCCAGGTTGAGCCCGGGGATTTCACATCTGACTTAACAAACCGCCTGCGTTCGCTTTACGCCCAGTAATTCCC
+
CCCCCGGGGGGGGGGFGFFGGGGGGFGGGGGGGGGGEGGGGGGGGCFDGFFGGE7FFFFGACFFEGGFFCCGGFGCFCEFGGGGGGGGGGEFGGGFGGGGGGGGGGGGGGECCGGGGGGE@FFGGGFCFFFFEGGG9FGGGGGFGG68EEEFGFFGGGGGGGGFGGGGGGGGGGGG>=EGGCG*DF:CFGFFGGGEEEGCCGGD=DGCFC>@DDC7F4CC;CE??:6B17>BCCD49?C*CBBFGG?9FC*
@M03364:276:000000000-BLYN8:1:1101:22746:10803 2:N:0:1
GGACTACTAGGGTTTCTAATCCTGTTTGCTCCCCACGCTTTCGCACCTGAGCGTCAGTCTTCGTCCAGGGGGCCGCCTTCGCCACCGGTATTCCTCCAGATCTCTACGCATTTCACCGCTACACCTGGAATTCTACCCCCCTCTACGAGACTCTAGCTTGCCAGTTTCAAATGCAGTTCCCAGGTTGAGCCCGGGGATTTCACATCTGACTTAACAAACCGCCTGCGTGCGCTTTACGCCCAGTAATTCCC
+
[truncated: 36,562,224 more chars]
