# Supplementary material for: Captivity causes taxonomic and functional convergence of gut microbial communities in bats
Source: PeerJ. 2019 Apr 30;7:e6844. doi: 10.7717/peerj.6844 (PMC6499062; doi:10.7717/peerj.6844)
Supplement: Data S30 — Raw data of FRf5. [file peerj-07-6844-s035.gz › D8j5397-FRf5_R1.fq]

@M03364:276:000000000-BLYN8:1:1101:12500:1235 1:N:0:1
ACTCCTACGGGAGGCAGCAGTGGGGAATATTGCACAATGGGCGCAAGCCTGATGCAGCCATGCCGCGTGTGTGAAGAAGGCCTTCGGGTTGTAAAGCACTTTCAGCGAGGAGGAAGGTGGTGAACTTAATACGTTCATCAATTGACGTTACTCGCAGAAGAAGCACCGGCTAACTCCGTGCCAGCAGCCGCGGTAATACGGAGGGTGCAAGCGTTAATCGGAATTACTGGGCGTAAAGCGCACG
+
GGFGGGGGGGEGGGGGGGGGGGGGGGGGGGGGGGGGGGGGGGGGGGGGGGGGDGGGGGGGDCEGG>CGGGGGGGGGGGEFGGGGGGGGGGGGDFGGGGGGFGFFGGEFGGGDEGGGGGGGEGGGGGFGGGGGGFF8BCFGGGFGGGFCEGGGGGGGEFCFFFFCFGFEDEGEGGGFGGEFFFGGGGGGGGGGGGGGGGGGGGGGGEG>CFFG=8EG5+<CEEEGDFGGGF5ED>=GGGGGGDD3
@M03364:276:000000000-BLYN8:1:1101:12357:1254 1:N:0:1
ACTCCTACGGGAGGCAGCAGTAGGGAATCTTCGGCAATGGACGAAAGTCTGACCGAGCAACGCCGCGTGAGTGAAGAAGGTTTTCGGATCGTAAAACTCTGTTGTTAGAGAAGAATAAGGATGAGAGTAGAACGTTCATCCCTTGACGGTATCTAACCAGAAAGCCACGGCTAACTACGTGCCAGCAGCCGCGGTAATACGGAGGGTGCAAGCGTTAATCGGAATTACTGGGCGTAAAGCGCAC
+
GGGGGGGGGGGGGGGGGGGGGGGGGGGGGGGGGGGGGGGGGGGGGGGGGGGGGGGGGGGGGGGGGGGGGGGGGGGGGGGGGGGGGGGGGGGGGGGGGGGGGGGGGGGGGGGGGGGGGGGGGGGGGGGGGGGGGGGGGGGGGGGGGGGGGGGGGGGGGGGGGGGGGGGGGGGGGGGGGFFGGGGGGFGGGGGGGGGGGCFFGGGGG>CEGGGGGGGGGGGGGGGGGDF7CGGGGGGGGGGFDGGC
@M03364:276:000000000-BLYN8:1:1101:16366:1266 1:N:0:1
ACTCCTACGGGAGGCAGCAGTGGGGAATATTGCACAATGGGCGCAAGCCTGATGCAGCCATGCCGCGTGTGTGAAGAAGGCCTTCGGGTTGTAAAGCACTTTCAGCGAGGAGGAAGGTGGTGAGCTTAATACGTTCATCAATTGACGTTACTCGCAGAAGAAGCACCGGCTAACTCCGTGCCAGCAGCCGCGGTAATACGGAGGGTGCAAGCGTTAATCGGAATTACTGGGCGTAAAGCGCACG
+
GGGGGGGFGGDEGGGGGGEGGGGGGGGGGGGGGGGGGGGG8FEGGGGGGGGGGGGGGGGGGGGGGGGGGGGGGGGGGGGGGFGGGGGGGGGGGGGGGGGGGGGGGGGDGGGGGGGGGGGGG7FGFGGGGGGGGGGGGGGGFGGGFGGGGGGGFGGGGGEGCGGGGGG*CFGGGGGGGEFGGEGGGGGGGGGGGGGGGGGGGCGGDEGGDCCFGGEDGGGGGGGFGFGFGFGGGD7=FFGG39C5
@M03364:276:000000000-BLYN8:1:1101:12127:1270 1:N:0:1
ACTCCTACGGGAGGCAGCAGTGGGGAATATTGCACAATGGGCGCAAGCCTGATGCAGCCATGCCGCGTGTATGAAGAAGGCCTTCGGGTTGTAAAGTACTTTCAGCGGGGAGGAAGGTGAGTGGTTTAATACGCCATTCAATTGACGTTACCCGCAGAAGAAGCACCGGCTAACTCCGTGCCAGCAGCCGCGGTAATACGGAGGGTGCAAGCGTTAATCGGAATTACTGGGCGTAAAGCGCACG
+
GGDGFFFCEF>CFFGGGGGCCDFDC@CCECFCFGGGDFFFGGGGGGGGFGGGGGGDGDECCFFFCEC:BF8FFFFGGGGGDEFFGGGFG>FE,EFEEFGGAAE<FEC=CEFFCECFGEFCGEFFF7>DFF<FGCFFCEFCGDFGFFCFGGGFFGG**:,>FC@,DEFF@7FEGGECFGFCGCGCFGFF;E*:B3:CG9+3A::EEG8>6C9CE;8EGGGGG85C++C?C?CC<)*:**:)77C5
@M03364:276:000000000-BLYN8:1:1101:10332:1271 1:N:0:1
ACTCCTACGGGAGGCAGCAGTAGGGAATCTTCGGCAATGGGGGCAACCCTGACCGAGCAACGCCGCGTGTGTGAAGAAGGTTTTCGGATTGTAAAACTCTGTTGTTAGAGAAGAACGTTAAGTAGGGTGGAAAGTTACTTAAGTGACGGTATCTAACCAGAAAGGGACGGCTAATTACGTGCCAGCAGCCGCGGTACTACGTAGGTCCCAAGCGTTGTCCGGATTTATTGGGCGTAAAGCGAGC
+
GF<FGGGGGGGGGGDG7C@FGG<EGDEF<FF,CCEEGGGGGD7FCFFCFGGDAEF7F:CEFFGFGGGFG4?9EFFGGFFCFEFCGGGGG+?FGFFGEE=9EFCG,<,@<FEFFFG8@FFGGG<C,,8BCC<DG8CFFEGF99@DFAFGC3FBCFCBCG9:D<,DF:,3*>FFCF,@;CC<C*=FFGFCFFGG5*3**2;+*=?:8?+23A6/58/;51<+CE5**<++006*/9CC<3*2)1))
@M03364:276:000000000-BLYN8:1:1101:19017:1286 1:N:0:1
ACTCCTACGGGAGGCAGCAGTGGGGAATATTGCACAATGGGCGCAAGCCTGATGCAGCCATGCCGCGTGTGTGAAGAAGGCCTTCGGGTTGTAAAGCACTTTCAGCGAGGAGGAAGGTGGTGAGCTTAATACGTTCATCAATTGACGTTACTCGCAGAAGAAGCACCGGCTAACTCCGTGCCAGCAGCCGCGGTAATACGGAGGGTGCAAGCGTTAATCGGAATTACTGGGCGTAAAGCGCACG
+
GGGGGGGGGGGGGGGGGG@FGGGGGGGGGGGCGGGGGGGGGFGGGGGGGGGGGGGGGGGGGGGGGGGGGGGG8FAFGGGGGGGGGGGGGGGGGGGGGGGGGGGGGGGCEGGGGGGGGGGGGGAFGGGGGGGFGGGGGGGGFFFGGGGGGGGGFFGDGGGGGGGGGGGGGGGGGGGGGGGGGGGGGGF7CEGDGGGGGGCGGEGGGGDGGGGGGGGGGGGGGGGGFGDGGGGGDGGGGGGGGGG<
@M03364:276:000000000-BLYN8:1:1101:15537:1323 1:N:0:1
ACTCCTACGGGAGGCAGCAGTGGGGAATATTGCACAATGGGGGCAAGCCTGATGCAGCCATGCCGCGTGTGTGAAGAAGGCCTTCGGGTTGTAAAGCACTTTCAGCGAGGAGGAAGGTGGTGAACTTAATACGTTCATCAATGGATGTTACTCTCAGAAGAAGCACCGGCTAACTCCGTGCCAACAGCCGCGGTAATACGGAGGGGGCAATCGTTAATCGGAATTACTGGGCGTAAAGCGCACG
+
GG@A@EFCC7@@:FGDFGGGFGFGGC;CFFFGGFCFGFFF6,@FGG@EFFGDFCFFFGGGDFFGECFFG?F<9CEFGGGA,,CFGGDCFDGGDGGDGCFF8EF9,?F+@FB:=:,FFGG<=B,,85?<,E<D7CDDF?DCF9,3=,@3,3==,38F9F;:<75DAA:FF**C3D,33B*@*>,,*6,,****4=*1<9;*1=:CE**:CF+2A:CA5CF755?76<?+<7E=D//:CC><C)9/
@M03364:276:000000000-BLYN8:1:1101:16788:1349 1:N:0:1
ACTCCTACGGGAGGCAGCAGTGGGGAATATTGCACAATGGGCGCAAGCCTGATGCAGCCATGCCGCGTGTGTGAAGAAGGCCTTCGGGTTGTAAAGCACTTTCAGCGAGGAGGAAGGTGGTGAACTGAATACGTTCATCAATTGACGGTACTCGCAGAAGAAGCACCGGCTAACTCCGTGCCAGCAGCCGCGGTAATACGGAGGGTGCAAGCGTTAATCGGAATTACTGGGCGTAAAGCGCACG
+
GGGGGGGGGGGGGGGGGGGGGGGGGGGGGGFGGGGGGGFGFGGGGGGGGGGGGGGGGGGGGGFGGGGBCCCCEFGGGFFGGG,CFGGGCFGGGGGGGGGGGGGGCGGGGGGGG7FGGGFGGGFFGG,AFGFGFGGGGGGGG9DFGCG+CFGGGEGGDEGGFFE7FCFEG>*>FFFGGG>CFGECFGGGG>EEG*C@9FCGEE>GGGGGGECFD;CEEFGGGGE5<CGGG+AC<5CEGGGGGGG3
@M03364:276:000000000-BLYN8:1:1101:19039:1351 1:N:0:1
ACTCCTACGGGAGGCAGCAGTAGGGAATCTTCCACAATGGACGAAAGTCTGATGGAGCAACGCCGCGTGAGTGAAGAAGGTTTTCGGATCGTAAAACTCTGTTGTTGGAGAAGAATGTATCTGATAGTAACTGATCAGGTAGTGACGGTATCCAACCAGAAAGCCACGGCTAACTACGTGCCAGCAGCCGCGGTAATACGTAGGTGGCAAGCGTTGTCCGGAGTTATTGGGCGTAAAGCGAGCG
+
DDAFFFEFEEGEEGGG>;FGEGG,@<FFCDEAE<DFFFGGCF@:FE:EDE,E,;,CCFFGGGGBF7FGDEGFCFC<E<<,,,:CE:::=C7BFEGD?F=FAEGFGFGG@F=DCFECEE9,,BF,5,5CFFGCF9FGC98,5CFF,,:FFDD,,@,@@FCDGDCC:@8<:<+>,3@DF@FFCFECF88D,>EGG1:@;BFF2CF*,6:CFCGF/=8:C?@C=3*/5+4;++**9CCC<C7577C/
@M03364:276:000000000-BLYN8:1:1101:9555:1357 1:N:0:1
ACTCCTACGGGAGGCAGCAGTGGGGAATTTTGGACAATGGGGGCAACCCTGATCCAGCAATGCCGCGTGTGTGATGAAGGCCTTCGGGTTGTAAAGCACTTTTGGCGGGAACGAAAAGGTCCGTGCTAATACCATGGGCTGATGACGGTACCCGCAGAATAAGCACCGGCTAACTACGTGCCAGCAGCCGCGGTAATACGTAGGGTGCGAGCGTTAATCGGAATTACTGGGCGTAAAGAGTGCG
+
GGGGGGGGGGGGGGGGGGGGGGGGGGGGGGGGGGGFGGGGGGGGGGFGGGGGGGGGGGGGGGCFFGGFFGGGGGGGGGGGGGGGGGGGGGGGGGGFCGGGGGGGGGGGGEF@FGGGGGGGGGGGEDGGGGGFEGGGGGGGGGGGGGGGGGGFGGGGGDFGGGGC9:CFGEGGGGGCFGGFGFGGGGFGDEEEGECGGDFFCGGGD8EEGEECCEGDGGGGGGGGGCFGGGGGDCCEGGCF>FGD
@M03364:276:000000000-BLYN8:1:1101:13326:1374 1:N:0:1
ACTCCTACGGGAGGCAGCAGTGGGGAATATTGCACAATGGGCGCAAGCCTGATGCAGCCATGCCGCGTGTGTGAAGAAGGCCTTCGGGTTGTAAAGCACTTTCAGCGAGGAGGAAGGTGGTGAGCTTAATACGCTCATCAATTGACGTTACTCGCAGAAGAAGCACCGGCTAACTCCGTGCCAGCAGCCGCGGTAATACGGAGGGTGCAAGCGTTAATCGGAATTACTGGGCGTAAAGCGCACG
+
GGGGGGGGGGGFGGGGGGFGGGGGGGGGGGGGGGGGGGGGGGGGGGGGGGGGGGGGGGGGGGGGGGGGGGGGGGGGGGGGGGGGGGGGGGGGGGGGGGGGGGGGGGGGGGGGGGGGGGGGGGGGGGGFFGGGGGGGGGGGGGGGGGGGGGGGFDEGGGGGGGGGGGGGGGGGGGGGGGGGGGGGFCFGGEGGGGGGGGGGEEGGGECGGG7FGGGGGGGGEGGFGGGGGGECDGGGGGGGDDD3
@M03364:276:000000000-BLYN8:1:1101:10328:1394 1:N:0:1
ACTCCTACGGGAGGCAGCAGTGGGGAATATTGCACAATGGGCGCAAGCCTGATGCAGCCATGCCGCGTGTGTGAAGAAGGCCTTCGGGTTGTAAAGCACTTTCAGCGAGGAGGAAGGTGGTGAACTTAATACGTTCATCAATTGACGTTACTCGCAGAAGAAGCACCGGCTAACTCCGTGCCAGCAGCCGCGGTAATACGGAGGGTGCAAGCGTTAATCGGAATTACTGGGCGTAAAGCGCACG
+
GGGGGGGGGGGGGGGGGGGGGGGGGGGGGGGGGGGGGGGGGGGGGGGGGGGGGGGGGGGGGGGGGGGGGGGGGGGGGGGGGGGGGGGGGGGGGGGGFGGGGGGGGGGGGGGGGGFGGGGGGGFGGGGGGGGGGGGGGGGGGGGGGGGBFFFGGGGFGGGGGGGGGGGGGGGGGGFGGGGGGGGFD7CCFEGGG>EGGGGFG5CGGGGGFCCDEGGGGGGGEGGGC<:CC+AFGGGEGGGG3DD5
@M03364:276:000000000-BLYN8:1:1101:17829:1429 1:N:0:1
ACTCCTACGGGAGGCAGCAGTAGGGAATCTTCGGCAATGGGGGCAACCCTGACCGAGCAACGCCGCGTGAGTGAAGAAGGTTTTCGGATCGTAAAACTCTGTTGTTAGAGAAGAACGTTAAGTAGAGTGGAAAGTTACTTAAGTGACGGTATCTAACCAGAAAGGGACGGCTAACTACGTGCCAGCAGCCGCGGTAATACGTAGGTCCCAAGCGTTGTCCGGATTTATTGGGCGTAAAGCGAGC
+
E96<EEFEFGDFCFGGEFDFFC-C;6CFCGGGGGGCGAGCGCGGGGGF:EFFEGGEGGDGGEFDGGGGEEEDEFFCFGGGGGGGGGCCFGEGCFGGGGFFGGGFGFGGFFGG@88FGCFF7FFAFCFGF7DGGFFGGGFGGGGGGGGGGCCFGGGGFGGF7FFGGGGCGGGGGGGGGGGEGGFGGGGGGGGDEGCECGFDCB?F@F?+8CFCFCE857FFEDEGGGCGGGGFFGGEGCFCDDGC
@M03364:276:000000000-BLYN8:1:1101:12344:1437 1:N:0:1
ACTCCTACGGGAGGCAGCAGTGGGGAATTTTGGACAATGGGCGCAAGCCTGATCCAGCAATGCCGCGTGTGTGATGAAGGCCTTCGGGTTGTAAAGCACTTTTGGCGGGAACGAAAAGGTCCGTGCTAATACCATGGGCTGATGACGGTACCCGCAGAATAAGCACCGGCTAACTACGTGCCAGCAGCCGCGGTAATACGTAGGGTGCGAGCGTTAATCGGAATTACTGGGCGTAAAGAGTGCG
+
GGGGGGGGGGGGGGGGGGFGGFGGGGGGGGGGGGGFGGGGGGGGGGGGGGGGGGGGGFGGGGGGGGGGGEGGGGGDGGGGGGGGGGGDFGGGGGCDFGFDGGFGGGGGGGGFEGGGGGGFGEEGGGGGFGGGFGGGCFCFGGGGF9>ECCEFF*>CFGGGGGFGGD<:FCGEGGGGGGC7@FGFGGF7CEGEEEEGGFFG+0;E8AGGC55CEEG5C<?>CCEDGGG++<EFG7*5CG7CCCD9
@M03364:276:000000000-BLYN8:1:1101:10269:1462 1:N:0:1
ACTCCTACGGGAGGCAGCAGTGGGGAATATTGCACAATGGGCGCAAGCCTGATGCAGCCATGCCGCGTGTATGAAGAAGGCCTTCGGGTTGTAAAGTACTTTCAGCGGGGAGGAAGGTGATTGGTTTAATACGCCATTCAATTGACGTTACCCGCAGAAGAAGCACCGGCTAACTCCGTGCCAGCAGCCGCGGTAATACGGAGGGTGCAAGCGTTAATCGGAATTACTGGGCGTAAAGCGCACG
+
GGGGGGGGGGGGGGGGGGGGGGGGGGDGGGGGFFGGGGGGFGGGGGGGGGGGFGGGFGGGGGDGEGGG>@FFFGGG9FGGGGFGGGDGGDCFGG<,CEFGGGFGG9FGGC7FE:FFCAB?,<AEGGGFFF9FFGE+<EFGGGGGGGGGGGGFFGGDGCFF,>D?GFCF>FEGCFFGGCCFEGG,CFGGFGDE>CBEECC5C8EEEGE*<AGG8C*;C:<=EGGF?9FGFF:FGGD7C**))959
@M03364:276:000000000-BLYN8:1:1101:9680:1473 1:N:0:1
ACTCCTACGGGAGGCAGCAGTGGGGAATATTGCACAATGGGCGCAAGCCTGATGCAGCCATGCCGCGTGTGTGAAGAAGGCCTTCGGGTTGTAAAGCACTTTCAGCGAGGAGGAAGGTGGTGAACTTAATACGTTCATCAATTGACGTTACTCGCAGAAGAAGCACCGGCTAACTCCGTGCCAGCAGCCGCGGTAATACGGAGGGTGCAAGCGTTAATCGGAATTACTGGGCGTAAAGCGCACG
+
GGGGGGGGGGGGGGGGGGGGGGGGGGGGGGGGGGGGGFGGGGGGGGGGDFGGGGGGGGGGGGGEGGGGGGGGGGGGGGGGGGGCFGGGGGGGGGGGGGGGGGGGGGGDGGGGGEGGGFGGGGG@DDFGGGGFFGGGGGGGFGGGGFGGG?GFGGDCFGGGGGGGGGGGGGGEGGGGGGGGGGGGGGGGFGGDGGEEGGGGGGGGGGEGGFGGGGG=CCGGE=EFFFFGGDGGGGGGGGGG3>C5
@M03364:276:000000000-BLYN8:1:1101:8378:1504 1:N:0:1
ACTCCTACGGGAGGCAGCAGTGGGGAATATTGCACAATGGGCGCAAGCCTGATGCAGCCATGCCGCGTGTGTGAAGAAGGCCTTCGGGTTGTAAAGCACTTTCAGCGAGGAGGAAGGTGGTGAACTTAATACGTTCATCAATTGACGTTACTCGCAGAAGAAGCACCGGCTAACTCCGTGCCAGCAGCCGCGGTAATACGGAGGGTGCAAGCGTTAATCGGAATTACTGGGCGTAAAGCGCACG
+
GGGGGGGGGGGGGGGGGGGGGGGGGGGGGGGGGGGGGGGGGGGGGGGGGGFGGGGGGGGGGGGGGGGGGGGGGGGGGGGGGGFGGDGGGGGGGGGGGGGGGGGGGGGGGGDGGCBF+?FF==?EFFGGGGFDFDGGFGGGGGGGFGGGGGEFGFDEEGGGFGGGGGGGCFGGFGG9C@<CEGGGGGGGCEGGGGGGGF9BC5B@EGGGGFGGGGGEGFFFGDEFFFFGGGFD<DDE*:DGDDCC
@M03364:276:000000000-BLYN8:1:1101:19397:1515 1:N:0:1
ACTCCTACGGGAGGCAGCAGTGGGGAATATTGCACAATGGGCGCAAGCCTGATGCAGCCATGCCGCGTGTATGAAGAAGGCCTTCGGGTTGTAAAGTACTTTCAGCGGGGAGGAAGGTGATGAACTTAATACGTTCATCAATTGACGTTACCCGCAGAAGAAGCACCGGCTAACTCCGTGCCAGCAGCCGCGGTAATACGGAGGGTGCAAGCGTTAATCGGAATTACTGGGCGTAAAGCGCACG
+
GGGGGGGGGGGGGGGGGGGGGGGGGGGGGGGGGGGGGGGGGGGGGGGGGGGGGGGGGGGGGGGGGGGGGG?FGGGGGGGGGGGGGGGGGGGGGGGGFGGFGGFGGGEGGGGGGGGGGGGFGGGGGGGGGGGGGGGGGGGGGGGGGGGGGGGFGGGGGGGGGGGGGGGGGGGGGGGGGGGGGGGGGGGGGGGGDGGGGGGGGGGGGGGGGGGGGGEGGFFGGGGGGGGGGGGGGGGEGGGGGGG9
@M03364:276:000000000-BLYN8:1:1101:23209:1532 1:N:0:1
ACTCCTACGGGAGGCAGCAGTGGGGAATTTTGGACAATGGGGGCAACCCTGATCCAGCAATGCCGCGTGTGTGAAGAAGGCCTTCGGGTTGTAAAGCACTTTTGTCCGGAAAGAAATCGCACTTACTAATATTAGGTGTGGATGACGGTACCGGAAGAATAAGGACCGGCTAACTACGTGCCAGCAGCCGCGGTAATACGTAGGGTCCAAGCGTTAATCGGAATTACTGGGCGTAAAGCGTGCG
+
GGGGGGGGGGGGDFEFGGGGGGGGGGGGGGGGGF<FGGGGGGGGGGFGDGGGGFF<FGCFCFGGGGG7FFGGGGGGGGG?GGGGGGGGGGGGFGFGGGGG,FFFFGGEGEGGGGGGFGEDCF7DAFGGGGGGGGGFGGCGDCFF?EEFEFGC7>::FGGFGCA,EFFGGGGGGGGGGDFDGGGFDGG7BEEGCCDEGGGGFC5CGEE*2CE*AEEEGDFFEGGFFCF0:ECGGGG=FDGCDDGD
@M03364:276:000000000-BLYN8:1:1101:19497:1536 1:N:0:1
ACTCCTACGGGAGGCAGCAGTAGGGAATCTTCGGCAATGGGGGCAACCCTGACCGAGCAACGCCGCGTGAGTGAAGAAGGTTTTCGGATCGTAAAACTCTGTTGTTAGAGAAGAACGTTAAGTAGAGTGGAAAGTTACTTAAGTGACGGTATCTAACCAGAAAGGGACGGCTAACTACGTGCCAGCAGCCGCGGTAATACGTAGGTCCCAAGCGTTGTCCGGATTTATTGGGCGTAAAGCGAGC
+
GGGGGGCFEEGGGGGGGGFGFGGGGGGGFGGGGCGD:EGGDGDGGDFGGGCEFF@EGGGGGGFFCC@FC7FGGGGGG<FE=FDGGGGG7=FFG@D<EF?<FFFFGFA<DFGGGG88>FFF<FFG9FG:C7CFGGGGGGGGG9B<@FFEEEFFFGGGGG,FFGGGGGGGGGGGG:E@BFGCGGGGGG6,8:BCCGE8;F9FGE+BCEB2:@FFGEEGGGFCE5;5EF7+CFCCGGGGDG=D)CD)
@M03364:276:000000000-BLYN8:1:1101:14238:1551 1:N:0:1
ACTCCTACGGGAGGCAGCAGTGGGGAATATTGCACAATGGGCGCAAGCCTGATGCAGCCATGCCGCGTGTGTGAAGAAGGCCTTCGGGTTGTAAAGCACTTTCAGCGAGGAGGAAGGTGGTGAACTTAATACGTTCATCAATTGACGTTACTCGCAGAAGAAGCACCGGCTAACTCCGTGCCAGCAGCCGCGGTAATACGGAGGGTGCAAGCGTTAATCGGAATTACTGGGCGTAAAGCGCACG
+
GGGGGGGGGGGGGGGGGEFGGGGGGGGGGGEFDGGGGAC8EDGGGGGGGGGGGGGGGGGGGEGFGGGFGGGGGGGGGGGGGGGGGGFGFGGGCAGGGGGGGGGGGGFGGGGGGGGGGGGGGGDGGGGGGGGGFFFGGGGGGGGGGGGGGGGGFGGGGEGGGGGGGGGGGGGGGGGGGGFGGGGG>FG7FGGGGGGC9BFF>BEEGGGDGFGGGGCEFGGGGGDFCGFGGG*5CDGGCCFDGGGD
@M03364:276:000000000-BLYN8:1:1101:8723:1579 1:N:0:1
ACTCCTACGGGAGGCAGCAGTGGGGAATATTGCACAATGGGCGCAAGCCTGATGCAGCCATGCCGCGTGTGTGAAGAAGGCCTTCGGGTTGTAAAGCACTTTCAGCGAGGAGGAAGGTGGTGAGCTTAATACGTTCATCAATTGACGTTACTCGCAGAAGAAGCACCGGCTAACTCCGTGCCAGCAGCCGCGGTAATACGGAGGGTGCAAGCGTTAATCGGAATTACTGGGCGTAAAGCGCACG
+
GGGGGGGGGGGGGGGGGGGGFGGGGDGGGGGGGGGGGGGGGGGGGGGGGGGGGGGFFGGGFGGGGGGGGFGGFGFGFGGGFFGGGFGGGGGGGGGGGGGGGGGGGGBFFFCCGGFEGGGFG@BFFGGG9@<DFGGFGF<<<FGGGGGGGGGGGGGEDDGGDFGFEGGCGGGEGGGGGGG@EGFGGGGGGGGGGGEEG9C5ED5EGGCGG97CGGEECFDCEDCFG?:EGGGGGGGG*?FDGC97
@M03364:276:000000000-BLYN8:1:1101:17111:1587 1:N:0:1
ACTCCTACGGGAGGCAGCAGTAGGGAATCTTCGGCAATGGGGGCAACCCTGACCGAGCAACGCCGCGTGAGTGAAGAAGGTTTTCGGATCGTAAAACTCTGTTGTTAGAGAAGAACGTTAAGTAGAGTGGAAAGTTACTTAAGTGACGGTATCTAACCAGAAAGGGACGGCTAACTACGTGCCAGCAGCCGCGGTAATACGTAGGTCCCAAGCGTTGTCCGGATTTATTGGGCGTAAAGCGAGC
+
GGGGGGGGGGGEGGGGGGGGGGGGGGGGGGGGGGGGGGGGGGGGGGGGGGGGGGGGGGGGGGGEFGGGGGGGGGGGGGGGGGGGGGGDGEGGGGGGGGGGGGGGGGGGFGGGGGGGGGGGGGFGGGGGGGCGGGGGGGGFGGGFGFFGGGGGGGGGGGGGGGGGGCGGEGDGGFGGGGGGGFFGGGGGGGGGGGGE5C99EFGFDB??EFG@FEEEEEGGGDCEEC7CF7C5DDGGGGGGGGG<
@M03364:276:000000000-BLYN8:1:1101:22252:1609 1:N:0:1
ACTCCTACGGGAGGCAGCAGTGGGGAATATTGCACAATGGGCGCAAGCCTGATGCAGCCATGCCGCGTGTGTGAAGAAGGCCTTCGGGTTGTAAAGCACTTTCAGCGAGGAGGAAGGTGGTGAACTTAATACGTTCATCAATTGACGTTACTCGCAGAAGAAGCACCGGCTAACTCCGTGCCAGCAGCCGCGGTAATACGGAGGGTGCAAGCGTTAATCGGAATTACTGGGCGTAAAGCGCACG
+
GGGGGGGGGGCEGEGGGGGGFGCGGGEFFGGGGGGGGGGEGGGGGDGGCFGGGGGGGGGGGGGGGGGGGGCGE9CFFGFGGEF,EFGG=CF@FFGGGGGGGGGGGGGGGGGGGGGGGGGGGGGFGDEFDDDFFGFFGGGDFFG9FGGGGFFFFB:EEDDCGGGFGGGGEGGGGG9ECGGGFGG@FGGGGGGGDEEEGGFGGGGGGGDCF+>8C>=CGDGGDEEGGGGGEFFGGGGGGG7C5<5)
@M03364:276:000000000-BLYN8:1:1101:13599:1744 1:N:0:1
ACTCCTACGGGAGGCAGCAGTAGGGAATCTTCGGCAATGGGGGCAACCCTGACCGAGCAACGCCGCGTGAGTGAAGAAGGTTTTCGGATCGTAAAACTCTGTTGTTAGAGAAGAACGTTAAGTAGAGTGGAAAGTTACTTAAGTGACGGTATCTAACCAGAAAGGGACGGCTAACTACGTGCCAGCAGCCGCGGTAATACGTAGGTCCCAAGCGTTGTCCGGATGTATTGGGCGTAAAGCGAGC
+
GGGGGGGGGGGGGGGGGGGGGGGGGGGGGGGGGGGGGGGGGGGGGGGGGGGGGGGGGGGGGGGGGGGGGGGGGGGGGDGGFFGGGGGGGGGGGGGFGGGGGGGGGGGG9?FGGGGGGGGGCFD9AFGGGGGGGGGGGGGFGFGGGGGGGGGGFGEGFGGGGGGGGECGDEGGGGGGGDFFCDFGCFGGDFGEGGE@CGGGGGDGD9+BEGGGGGEGGGGGGGGC/ACGFGCCDGEGGDGDDDD)
@M03364:276:000000000-BLYN8:1:1101:10662:1790 1:N:0:1
ACTCCTACGGGAGGCAGCAGTAGGGAATCTTCGGCAATGGACGAAAGTCTGACCGAGCAACGCCGCGTGAGTGAAGAAGGTTTTCGGATCGTAAAACTCTGTTGTTAGAGAAGAACAAGGATGAGAGTAGAACGTTCATCCCTTGACGGTATCTAACCAGAAAGCCACGGCTAACTACGTGCCAGCAGCCGCGGTAATACGTAGGTGGCAAGCGTTGTCCGGATTTATTGGGCGTAAAGCGAGC
+
GGGGGGGGGGGGGGGEGGFFGGGGGGGGGGGGGDFGGGGGGGGGGGEAEFGGGFGGGGGGGGGGGGGGCCGGGGGGGGGGFFGGGGGGGGGGGGGGGGGGGGGGGGGGGGGGGGGGGFFGFGGFECFDEFGGGGGGGGGGGGGGGG?CFCCGGGGGGGGGGGGGGFFCCGDGGGGGFG>FFFGGFGGGGCGCEGEGGFGFECCEEGGGFFCC8B:C5:?FG5CE8FFGGGGGGDCC377CDGG7
@M03364:276:000000000-BLYN8:1:1101:16772:1800 1:N:0:1
ACTCCTACGGGAGGCAGCAGTGGGGAATATTGCACAATGGGCGCAAGCCTGATGCAGCCATGCCGCGTGTATGAAGAAGGCCTTCGGGTTGTAAAGTACTTTCAGCGGGGAGGAAGGTGATGAACTTAATACGTTCATCAATTGACGTTACCCGCAGAAGAAGCACCGGCTAACTCCGTGCCAGCAGCCGCGGTAATACGGAGGGTGCAAGCGTTAATCGGAATTACTGGGCGTAAAGCGCACG
+
GGGGGGGGGGGGGGGGGGGGGGGGGGGGGGGGGGGGGGGGGGGGGGGGGGGGGGGGGGGGGGGGGGGGGGGGGGGGGGGGGGGGGGGGGGGGGGGGGGGGGGGGGGGGGGGGGGGGGGGGGGGFGGGGGGGGGGGGGGGGGGFGGGGGGGGFGGGGGGGGGGGGFGGGGGGGGGGGGGGGGGGGGGGGGGGGGGGGGGDGGGGGEGCEFCFGGGGGGGGGGGGGGFECC6@GD>EECGGGGGG<
@M03364:276:000000000-BLYN8:1:1101:20025:1836 1:N:0:1
ACTCCTACGGGAGGCAGCAGTGGGGAATATTGCACAATGGGCGCAAGCCTGATGCAGCCATGCCGCGTGTGTGAAGAAGGCCTTCGGGTTGTAAAGCACTTTCAGCGAGGAGGAAGGTGGTGAACTTAATACGTTCATCAATGGACGTTACTCGCAGAAGAAGCACCGGCTAACTCCGTGCCAGCAGCCGCGGTAATACGGAGGGTGCAAGCGTTAATCGGAATTACTGGGCGTAAAGCGCACG
+
FGGGGGGGGEGGGGGGGGGGGGGGGGGGGGGGGFGGFGGGGGGCFGGGGGGGGFCGGGDFCCGGGGGGGGGGGGGGGGGGGGGGFCFGGGGGAGGAEGGG<E,BFCGGGGGGDB=,BB<BFFGAFFGFFGGGFGGGGGGCEF,@DE>CEGGG9@CDFCEFFGGGGGFGGEGDFGFG,BFGDGGGFGGGGG5*BCCEE9EFE>EEGEC5+<>=EG=E5<C=EGEGGGGGCC8CDDDGFGGDCDGC
@M03364:276:000000000-BLYN8:1:1101:9459:1846 1:N:0:1
ACTCCTACGGGAGGCAGCAGTGGGGAATATTGCACAATGGGCGCAAGCCTGATGCAGCCATGCCGCGTGTGTGAAGAAGGCCTTCGGGTTGTAAAGCACTTTCAGCGAGGAGGAAGGTGGTGAACTTAATACGTTCATCAATTGACGTTACTCGCAGAAGAAGCACCGGCTAACTCCGTGCCAGCAGCCGCGGTAATACGGAGGGTGCAAGCGTTAATCGGAATTACTGGGCGTAAAGCGCACG
+
GGGGGGGFGGGGGGGGGGGGGGGGGGGGGGGGGGGGGGGGGGGGGGGGGGGGGGGGGGGGGGGGGGGGGGGGGGGGGGGGGGGGGGGGGGGEGGGGFFDGGGGGGGGGGGGGGGGGGGGGGGGGGGGGGGGGGGFGGFFGGGGG<FGGGGGG<:FEGGCFFGFGGGGGGGGGGGGFFGGGGGGGGGGGGGGGGGEGGGGGEEEEGGGGGGGGGEGDGF?FGCEGGC7:FGGFGGGGGG>C)))/
@M03364:276:000000000-BLYN8:1:1101:11613:1846 1:N:0:1
ACTCCTACGGGAGGCAGCAGTAGGGAATCTTCGGCAATGGACGAAAGTCTGACCGAGCAACGCCGCGTGAGGGAAGAAGGTTTTCGGATCGTAAAACTCTGTTGTTAGAGAAGAACGACGAGGAGAGTGGAAAGCTCCTCGAGTGACGGTATCTAACCAGAAAGGTACGGCTAACTACGTGCCAGCAGCCGCGGTAATCCGTAGGTCCAGAGCGTTGTCCGGATTTATTGGGCGTAAAGCGAGC
+
GGGGGCEDFDGGGGDGGD9DDFF,@EF@EF@EC,CF>FFF<E:F@B+CA@EFGFG7FDCCF77FC>G==C,,8BFG8?E8EEGGGGGGGGGGGGFCAE9C?E@A<B,C?F<FGGEFG++3:>3=+3C=FDF?DE@G<>3D@+:D<FCF@5D:,7=CFG:F72:>,,7@FDGC@CECBF:F7;:BB76<FCC8B5::EG+>CEC>8C90+0018?*8::9A*/**;@E9<79*97:CGC:*9<5C
@M03364:276:000000000-BLYN8:1:1101:8983:1864 1:N:0:1
ACTCCTACGGGAGGCAGCAGTAGGGAATCTTCGGCAATGGGGGCAACCCTGACCGAGCAACGCCGCGTGAGTGAAGAAGGTTTTCGGATCGTAAAACTCTGTTGTTAGAGAAGAACGTTAAGTAGAGTGGAAAGTTACTTAAGTGACGGTATCTAACCAGAAAGGGACGGCTAACTACGTGCCAGCAGCCGCGGTAATACGTAGGTCCCGAGCGTTGTCCGGATTTATTGGGCGTAAAGCGAGC
+
GGGGGGGGGGGGGGGGGGGGGGGGGGGGGGGGGGGGGGGFGGGGGGGGGGGGEFGCGGGGGGGGGDGGGEGGGGGGGGGGGGGGGGGDFEGGGGGFGFGCGGGGGGGGDFGGGGGGGGGGFGFCGFGGGFGGGCGFGGGGGGGGGGGGGEGGGFFFFFFGGGCFGECFGGGGGFGFFGGFFGGGGGGGGGGGGCCCEGGGGGGGGGFGGGGGGGECEGFCEGECCCFFGGGFGD*7<3CCGDD9
@M03364:276:000000000-BLYN8:1:1101:9958:1866 1:N:0:1
ACTCCTACGGGAGGCAGCAGTGGGGAATATTGCACAATGGGCGCAAGCCTGATGCAGCCATGCCGCGCGTGTGAAGAAGGCCTTCGGGTTGTAAAGCACTTTCAGCGAGGAGGAAGGTGGTGAGCTTAATACGTTCATCAATTGACGTTACTCGCAGAAGAAGCACCGGCTAACTCCGTGCCAGCAGCCGCGGTAATACGGAGGGTGCAAGCGTTAATCGGAATTACTGGGCGTAAGGCGCATG
+
GGCCFGGGGGDGGGGGCGCF-F@FGBEDFFEFGFFC8FGGGGGGGGGGGGGG<FEFGGGGGGGGDCG+8FEGGGFADEFCFFFGGFFCFGG:EFAFEFGGGFGGGGGGFC>CCEFGDC=FEFGGFGGCFGGF=FFGGGFGG9CDFGFEGGGGGGG>FFG?F@:DEGGGGGEGGGCFF>>FGFEGF86B:858BEEEGGFEEC8EGDDEGGGGGGGC5CFFGCEGFDFGGECF<DDG***)1)**
@M03364:276:000000000-BLYN8:1:1101:21146:1895 1:N:0:1
ACTCCTACGGGAGGCAGCAGTGGGGAATATTGCACAATGGGCGCAAGCCTGATGCAGCCATGCCGCGTGTGTGAAGAAGGCCTTCGGGTTGTAAAGCACTTTCAGCGAGGAGGAAGGTGGTGAGCTTAATACGCTCATCAATTGACGTTACTCGCAGAAGAAGCACCGGCTAACTCCGTGCCAGCAGCCGCGGTAATACGGAGGGTGCAAGCGTTAATCGGAATTACTGGGCGTAAAGCGCACG
+
GGGGFGGGGGGGGGGGGGGGGGGGGGGGGGGGGGGGGGFGGFFGGGGGFGGGFFFEGGGGGGGGGEGGGGGGGGGGGGGGGGGGGFGGGGGGGGGGFCCGGFFGGGGGGGCFG+4EEBFGFBFG?FEGGGGCEC+CFGGCFGGGGGGFDBFGGGGGGGGGGFCFGFFFCGGG:D@FGGGEEGGFFGFGCGGG>8C8>FFGG85CGGGGGG9=CE=E5C?CGCGGFGGGCFGGDGGGGGGGGG:/
@M03364:276:000000000-BLYN8:1:1101:15049:1914 1:N:0:1
ACTCCTACGGGAGGCAGCAGTAGGGAATCTTCGGCAATGGACGAAAGTCTGACCGAGCAACGCCGCGTGAGTGAAGAAGGTTTTCGGATCGTAAAACTCTGTTGTTAGAGAAGAACGACGAGGAGAGTGGAAAGCTCCTCGTGTGACGGTATCTAACCAGAAAGGGACGGCTAACTACGTGCCAGCAGCCGCGGTAATACGTAGGTCCCGAGCGTTGTCCGGATTTATTGGGCGTAAAGCGAGC
+
GGGGGGGGGGGGGGGGGGGGGGGGGGGGGGGGGGGGGGGGGGGGGGGFGGGGGGGGGGGGGGGGGGGGGGGGGGGGGGGGGFFGGGGDGGGCFGGGGGGGGGGGFGGGGGGGGGGGGG>FGDGGGGGGGGGGGGGGGGGGGFGGGGGGGCFFGGGGGGGGFGCGCEGGGGGGGGGGGGDFFGGGG>CFC5CGGGGGDGGGGFGGGGFFGEGGGGGGGGGGECCGGGGGGGG5CDGDGGG=DD<)
@M03364:276:000000000-BLYN8:1:1101:10154:1939 1:N:0:1
ACTCCTACGGGAGGCAGCAGTGGGGAATATTGCACAATGGGCGCAAGCCTGATGCAGCCATGCCGCGTGTGTGAAGAAGGCCTTCGGGTTGTAAAGCACTTTCAGCGAGGAGGAAGGTGGTGAACTTAATACGTTCATCAATTGACGTTACTCGCAGAAGAAGCACCGGCTAACTCCGTGCCAGCAGCCGCGGTAATACGGAGGGTGCAAGCGTTAATCGGAATTACTGTGCGTAAAGCGCACG
+
GGGGGGGGGGGGGGGGGGGGGFGGGGFGGGFEGFGGGGGFFGGGGGFGFGGGGGEFCECEFFGGGGGGGGGGGFCF9FFCFEGGFGGGFGDGGGCFFGCGGGGGF,:@CGGGDFGFGFF@FFCEFGGGF9CFFFFADFDGGGFGFGEGGGDFGEGEGG7,CBFCFGAEGDGGGGGG7C>@FGCC7D8,;CCCEEGGGFCF>8EGG8:;EFC5EGGGGG7*/88C8FEGC+AFDC5=7:DGDGC5
@M03364:276:000000000-BLYN8:1:1101:10968:1968 1:N:0:1
ACTCCTACGGGAGGCAGCAGTGGGGAATATTGCACAATGGGCGCAAGCCTGATGCAGCCATGCCGCGTGTGTGAAGAAGGCCTTCGGGTTGTAAAGCACTTTCAGCGAGGAGGAAGGTGGTGAACTTAATACGTTCATCAATTGACGTTACTCGCAGAAGAAGCACCGGCTAACTCCGTGCCAGCAGCCGCGGTAATACGGAGGGTGCAAGCGTTAATCGGAATTACTGGGCGTAAAGCGCACG
+
GGGGGGGGGGGGGGGGGGGGGGGGGGGGGGGGGGGGGGGGGGGGGGGGGGGGGGGGGGGGGGGGGGGFFGGGGGGGGGGGGGGGGGGGGGGGGGGGGGGGGGGGGGGGGGGGGGGGGGGFGGGGGGGGGGGGGFGGGGGFGGGGGGGGGGGGGGDGGGGGGGGGGGGGGGGGGGGGGGGGGGGGGGGGGGGGGGGGGGGGGGGGDEEGGGGGGGGGGGGGGGGGGGGGGGGGGGGEDGFCDDD5
@M03364:276:000000000-BLYN8:1:1101:20424:1998 1:N:0:1
ACTCCTACGGGAGGCAGCAGTAGGGAATCTTCGGCAATGGGGGCAACCCTGACCGAGCAACGCCGCGTGAGTGAAGAAGGTTTTCGGATCGTAAAGCTCTGTTGTAAGAGAAGAACGTTGAGTAGAGTGGAAAGTTACTCAAGTGACGGTATCTTACCAGAAAGGGACGGCTAACTACGTGCCAGCAGCCGCGGTAATACGTAGGTCCCACGCGTTGTCCGGATTTATTGGGCGTAAAGCGAGG
+
GFFFGF9C;FEGGG-BFCFDCFFDGCGGFGFFGGGGCF@FGFEGGG?EFGGGGGGGDGGGGGGGGDGFCFEFGDGGGGGG8FGGGGGGG7FDFGGCEGFGGGGFGFFG9FGGGFGCGGGGDGGGGEFGGGEGFFFGDGFGGGG9FFGGGG7FAFGECBFFFCG7FGCFGGDFC@:;FGGGGCFGGG?CCC8CEG5C8CCFGGGGGGGCFF*888*8C7FGGG*:EC9EDGCFFGGEGFGGDG5)
@M03364:276:000000000-BLYN8:1:1101:15567:2040 1:N:0:1
ACTCCTACGGGAGGAAGCAGTGGGGAATATTGCACAATGGGCGCAAGCCTGATGCAGCCATGCCGCGTGTGTGAAGAAGGCCTTCGGGTTGTAAAGCACTTTCAGCGAGGAGGAAGGTGGTGAGCTTAATACGCTCATCAATTGACGTTACTCGCAGAAGAAGCACCGGCTAACTCCGTGCCAGCAGCCGCGGTAATACGGAGGGTGCAAGCGTTAATCGGAATTACTGGGCGTAAAGCGCACG
+
FCCFGGGGGGDEGG-CFFAEFGGGGGEGGE@FFFFFFFG8ECFEGEGGGG@FGGGGG?FF,,6<@@@@CFGGGGGGFGGGGG?GGGGDECG+EFDFGGGEGCFEFDGFCFCGEFFF@FFFGGDFCFGGGGGGGEGE7F?FEFDFGGGGEGDD,FCCEGC@ECDBC7D:<:FGDF;9<>FGGGGGCGFCGECEDCEEGCFFD*BC71*=?9CFEE5*:C9FA8?>?09<?C55CD5AFGGDDDG)
@M03364:276:000000000-BLYN8:1:1101:10523:2045 1:N:0:1
ACTCCTACGGGAGGCAGCAGTGGGGAATCTTCGGCAATGGGGGCAACCCTGACGGAGCAACGCCGCGTGAGTGAAGAAGGTTTTCGGGTCGTAAAGCTCTGTTGTTAGGGAAGAACGCGAAGTAGAGTGGAAAGTTACCTAAGTGACGGTCTCTAACAAGAAAGGGAGGCCTAACTACGTGCCAGCAGCCGCGGTAATCGGTAGGTGCAAAGCGTAGTCCGGATTTATTGGGCGAAAGGCGAGG
+
FGFGGGFGGGGGGGGGGGGGG,EFGGGG9EF,:,@FFGGGG@FGEG,EC<FGC,+BFG7E8FFGGEGGGDGEFGGGGGGGE,EFFCE+:6CFGFG,,,BFEE?,:4B5,BF,CFG<F++8+@F9F,<,8>FF3<>@F9,,7,3,,,33:**1;,,7<,@FGGB,,*2*=*1,@:,,224C,C*++;:9C533=**4*++*;2*;8<+A+<+<6CG*1:?9C*AC8+<C+2@*1)*2>)1*)9))
@M03364:276:000000000-BLYN8:1:1101:19447:2047 1:N:0:1
ACTCCTACGGGAGGCAGCAGTGGGGAATATTGCACAATGGGCGCAAGCCTGATGCAGCCATGCCGCGTGTGTGAAGAAGGCCTTCGGGTTGTAAAGCACTTTCAGCGAGGAGGAAGGTGGTGAACTTAATACGTTCATCAATTGACGTTACTCGCAGAAGAAGCACCGGCTAACTCCGTGCCAGCAGCCGCGGTAATACGGAGGGTGCAAGCGTTAATCGGAATTACTGGGCGTAAAGCGCACG
+
E<FFGGGFCGD7@7FCEF-CFFCFEGGFFFGFG9EEGGDF?@F:FCCDD,E@9C@EF,C@CFCCCGG:@C,6,CFFCFFG,=F,5CE7E?C??CFF,B<BFGGGGGGEEFDFG+ED@4EBFF9<<AF,BFCFFFCG,FF,ABDFFGGGGGGGDFCBC>F7DDFGFGFFF7@F@CFG,>DFG:C,>FG8C::C5:8CF<9:**:8EGGGGFD8E?C:7EGGGG*:+AC<?78=DD57CFFGGC)7
@M03364:276:000000000-BLYN8:1:1101:17128:2078 1:N:0:1
ACTCCTACGGGAGGCAGCAGTAGGGAATCTTCGGCAATGGGGGCAACCCTAACCGAGCAACGCCGCGTGAGTGAAGAAGGTTTTCGGATCGTAAAACTCTGTTGTTAGAGAAGAACGTTAAGTAGAGTGGAAAGTTACTTAAGTGACGGTATCTAACCAGAAAGGGACGGCTAACTACGTGCCAGCAGCCGCGGTAATACGTAGGTCCCAAGCGTTGTCCGGATTTATTGGGCGTAAAGCGAGC
+
GGGGGGFGGGGGGGGGGGGGGGFGGGGGGGGGGGGDGGGGGGGGGGGGGGFGGGDGCGGGGGGGGGGGGCFGGFFFFGGGGGGGGGGGGDGGGGGGCGGFGGGGGGGGGGGGGGGGGGGG7FD9<?FGGGGFFFFGGGGGGGGGGGGGEGGGGGGFGGGGCF7FFGGGGGGD7F,DEGGG,8CEGGGGGGGGDDEGC9CGGGGGGGFGGG**@:CEEGGGGG*1AFGGGGDGFGGGDGGG5599
@M03364:276:000000000-BLYN8:1:1101:10174:2079 1:N:0:1
ACTCCTACGGGAGGCAGCAGTGGGGAATATTGCACAATGGGCGCAAGCCTGATGCAGCCATGCCGCGTGTGTGAAGAAGGCCTTCGGGTTGTAAAGCACTTTCAGCGAGGAGGAAGGTGGTGAACTTAATACGTTCATCAATTGACGTTACTCGCAGAAGAAGCACCGGCTAACTCCGTGCCAGCAGCCGCGGTAATACGGAGGGTGCAAGCGTTAATCGGAATTACGGGGCGTAAAGCGCACG
+
GGGGGGGGGGGGGGGGGGGGGGGGGGGGGGGGGGGGGGGGGGGDGGEGGGGGGGGGGGGGGGGGGGGGGGGGGGGGGGGGGGGFGGGGGGEEGFGGGGGGD9,,E?>+@C>C7F8E7AEDC7FGAFEGA@FBCGA,<<@FBF9,CA:F+,=C9CC+>FC,@><,5D,F<7<FE<>F78F>F8;?D:=F,*14BEGC9C+=:*=C83**<<+*/18AFF9E5EEEE+0/>CC:CDCC5C*17)))
@M03364:276:000000000-BLYN8:1:1101:23198:2126 1:N:0:1
ACTCCTACGGGAGGCAGCAGTGGGGAATATTGCACAATGGGCGCAAGCCTGATGCAGCCATGCCGCGTGTGTGAAGAAGGCCTTCGGGTTGTAAAGCACTTTCAGCGAGGAGGAAGGTGGTGAACTTAATACGTTCATCAATTGACGTTACTCGCAGAAGAAGCACCGGCTAACTCCGTGCCAGCAGCCGCGGTAATACGGCGGGTGCAAGCGTTAATCGGAATTACTGGGCGTAAAGCGCACG
+
9ECGGGGGGGGGGGGGGGGGFGGFGGGCFGFGGGGGCGEFGGGGGGFGFGFGGGGGGGGCCFGGGGGBFGEGCFFGGGGG<FFGGGGEFG7CFFFADFGGGGGGG9FFCFGGECFCCGGCGGECC?FDGGFFDFFDFGG,?<FCFCFGGFFGG>CFGCFGGGGGGGGGGGGGGGCDBE>>FG,>B@CEEGEG>EGDGF?:8*=:CGGGDFC8EECCC+0:EG5FCE7CC6CF59CEFDG7<DD3
@M03364:276:000000000-BLYN8:1:1101:8973:2177 1:N:0:1
ACTCCTACGGGAGGCAGCAGTGGGGAATATTGCACAATGGGCGCAAGCCTGATGCAGCCATGCCGCGTGTATGAAGAAGGCCTTCGGGTTGTAAAGTACTTTCAGTCGGGAGGAAAGTGTCAAGGTTAATAACCTTGGCAATTGACGTTACCGACAGAAGAAGCACCGGCTAACTCCGTGCCAGCAGCCGCGGTAATACGGAGGGTGCAAGCGTTAATCGGAATTACTGGGCGTAAAGCGCACG
+
GGGGGGGGGGGGGGGGGGGGGGGGGGGGGGGGGGGGGGGGFGGGGGGGGGFGGGGGGGFFGGGCFDGGEGGGGGGGGGGGGGGGGGGGFGGGGGGGGGGGGGGGGGGGGGGGGGGGGGFGGGGDFGGGGGGG@GCFFFFGGGGGGGGGGGGGGGGGFFG7FGGGGGGCCEGGGCFGGGGGGGFGGGGGGGGGGGGGGG9BEECEEEGEFGGGGGGCFGGG=C=GGGGGGCFGGGGGGGGDGGGC
@M03364:276:000000000-BLYN8:1:1101:14302:2202 1:N:0:1
ACTCCTACGGGAGGCAGCAGTAGGGAATCTTCGGCAATGGACGAAAGTCTGACCGAGCAACGCCGCGTGAGTGAAGAAGGTTTTCGGATCGTAAAACTCTGTTGTTAGAGAAGAACGACGAGGAGAGTGGAAAGCTCCTCGTGTGACGGTATCTAACCAGAAAGGGACGGCTAACTACGTGCCAGCAGCCGCGGTAATACGTAGGTCCCGAGCGTTGTCCGGATTTATTGGGCGTAAAGCGAGC
+
GGGGGGGGGGGGGGGGGGGGGGGGGGGGGGGGGGGGGGGGGGGGGGGGGGGGGGGGGGGGGGGGGGGGGGGGGGGGGGGGGGGGGGGGGGGGGGGGGGGGGGGGGGFGGGGGGGGGGGGGGGGGGGGGGGGGGGGGFGGGGGGGGGGGGGGGGGGGGGGGGGGGGGGGGGGGGGGGGFGGGGGGGGGGGGGGGGGGGGFFGECFCFGGGGGGGGGGGEGGGGGGGGGG9CECFDGGGGGCDGG3
@M03364:276:000000000-BLYN8:1:1101:19377:2203 1:N:0:1
ACTCCTACGGGAGGCAGCAGTAGGGAATCTTCGGCAATGGACGAAAGTCTGACCGAGCAACGCCGCGTGAGTGAAGAAGGTTTTCGGATCGTAAAACTCTGTTGTTAGAGAAGAACGACGAGGAGAGTGGAAAGCTCCTTGTGTGACGGTATCTAACCAGAAAGGGACGGCTAACTACGTGCCAGCAGCCGCGGTAATACGTAGGTCCCGAGCGTTGTCCGGATTTATGTGGCGTAAAGCGAGC
+
@FCCEFGGGFEGG7FEF7CFECEGGGFGFFCFFEGCF8FDDF7EE7EF9@FEGFGEGDGCE:F7C:>FGFG<FE9EFCFGGG<<E:=FFGE=FGGGGGFG9FGGGG9EFFGFGGGGGCFG=F@CBDE=9F3BFDG>BBCGCFCFF,<<>FCGGGCCBFCF7DAFFGDC:*1FFFFFBEGFFFFCFCC7B8CCEGGGC;FGGFCFC9::C::EDG?EGEGC5*/2;6CF70<<9C55*5CDG3D)
@M03364:276:000000000-BLYN8:1:1101:18839:2356 1:N:0:1
ACTCCTACGGGAGGCAGCAGTAGGGAATCTTCGGCAATGGGGGCAACCCTGACCGAGCAACGCCGCGTGAGTGAAGAAGGTTTTCGGATCGTAAAACTCTGTTGTTAGAGAAGAACGTTAAGTAGAGTGGAAAGTTACTTAAGTGACGGTATCTAACCAGAAAGGGACGGCTAACTACGTGCCAGCAGCCGCGGTAATACGTAGGTCCCAAGCGTTGTCCGGATTTATTGGGCGTAAAGCGAGC
+
GGGGGGGGGGGGGGGGGGGGGGGGGGGGGGGGGGGGGGGGGGGGGGGGGGGGGGDGGGGGGGGGGGGCFGGGGGGGGGGGGGGGGGGGGGGGGGGGGGGGGGGGGGGGGGGGGGGGGGGGGGDFGGGGGGGGGGGGGGGGGGGFDFGGGGGGGGGGGGGGGGG?DEFGGGGGGGFFGGGGCFFGGGG>FFGGDEGCGDDFB<FGGGGGGGFGGDGEDGGGGG85CCGFGGGEFGGGGGGGG3<9
@M03364:276:000000000-BLYN8:1:1101:13495:2371 1:N:0:1
ACTCCTACGGGAGGCAGCAGTGGGGAATATTGCACAATGGGCGCAAGCCTGATGCAGCCATGCCGCGTGTGTGAAGAAGGCCTTCGGGTTGTAAAGCACTTTCAGCGAGGAGGAAGGTGGTGAACTTAATACGTTCATCAATTGACGTTACTCGCAGAAGAAGCACCGGCTAACTCCGTGCCAGCAGCCGCGGTAATACGGAGGGTGCAAGCGTTAATCGGAATTACTGGGCGTAAAGCGCACG
+
GGGGGGGGGGGGGGGDFGEEGGGGGGGGGFFG99DFGGGGGGGGGGGF@6FEFGCFGE,F<<,FC7FFF:FFGGGGGGGCFEFF9FGDGGGFGGGGGGFGG9<FBFFEFEFFCE,EGGEGGGCFGG9?FFDFGGGGGGGGCGFGGFFGGGGC>FGCBEC<F7FCAFAFFGGEFCFCGDGGGGCFGGGD:BEEGCC8;FGGC*BE85BEGEFGGECEGG9C5C;*<@:+AEFFCDG/9DCD:C5/
@M03364:276:000000000-BLYN8:1:1101:19562:2412 1:N:0:1
ACTCCTACGGGAGGCAGCAGTGGGGAATATTGCACAATGGGCGCAAGCCTGATGCAGCCATGCCGCGTGTGGGAAGAAGGCCTTCGGGTTGTAAAGCACTTTCAGCGAGGAGGAAGGTGGTGAACTTAATACGTTCATCAATTGACGTTACTCGCAGCAGAAGCACCGGCTAACTCCGTGCCAGCAGCCGCGGTAATACGGAGGGTGCAAGCGTTAATCGGAATTACTGGGCGTAAAGCGCACG
+
GGGGGGGGGGGGGGGGGGGGGGGGGGGGGGGGGAGGGGGGGGGGGGGGGGGGFGGGGGCFFGGGGGGGGGG,BEFGGGGGEEFFGGGGGGGGGGGGGGGGGGGGGC@7FGF=FG=FCE<DGFG9?,:CFFFGGGF,A9E,<<@E9<C8DF>=FGC:F+@FGBFGF<FGGD7C<CC9:8FF78?C;FFG7CEGDGEE?FGGGCBCGBE>:<:8;E=C=EGGDGEFGFE?CF:CDD55/7>DDD)9
@M03364:276:000000000-BLYN8:1:1101:14752:2415 1:N:0:1
ACTCCTACGGGAGGCAGCAGTAGGGAATCTTCCGCAATGGGCGAAAGCCTGACGGAGCAACGCCGCGTGAGTGATGAAGGGTTTCGGCTCGTAAAACTCTGTTATTAGGGAAGAACAAATGTGTAAGTAACTGTGCACGTCTTGACGGTACCTAATCAGCAAGCCACGGCTAACTACGTGCCAGCAGCCGCGGTAATACGTAGGTGGCAAGCGTTATCCGGGATTATTGGGCGTAAAGCGCGCG
+
GGGGGGGGGGGGGGGGGGGGGCGGGGGGGGG<@@FGGGGGGGGDGEGGGGGG8C+CFGCF<FGGGGGGGGGGGGGGGGGGCF?CEEG7F=FGGGGGGGGG9F<F,<5EEGGGGGFFG8><DDFGFGF@?A,C??FDG9=@F33FD>=BC3+@FCFCFGG,><:F*,>F7*5>FG9EFGGGC82,6:B2,=:8B*3=9;C8<28C<FC>6C/AC***/<<*7**/2<<<<C5*7C57>7:5C37>
@M03364:276:000000000-BLYN8:1:1101:11054:2428 1:N:0:1
ACTCCTACGGGAGGCAGCAGTGGGGAATATTGCACAATGGGCGCAAGCCTGATGCAGCCATGCCGCGTGTATGAAGAAGGCCTTCGGGTTGTAAAGCACTTTCAGCGAGGAGGAAGGTGGTGAACTTAATACGTTCATCAATTGACGTTACTCGCAGAAGAAGCACCGGCTAACTCCGTGCCAGCAGCCGCGGTAATACGGAGGGTGCAAGCGTTAATCGGAATTACTGGGCGTAAAGCGCACG
+
GGGGGGGGGGGGGGGGGGGFGGGGGGGGCFGGGGGGGGFGGGGGGGGGGGGGGGGGGGFGGGGGGGGGGGGGGGFGGGGGGGGGGGGGFGGGGGGGGGGGGGGGGGGGGGDGGGGGGGGGGGGGGGGGGGGGGGGGGGGGGGGGGGGEGGEGDGDCGGGGGGGGGGGGGGGGGGGGGGGGGGGGGGGGGGGGGGGGGGGGGCEGGGGGGFGGGGGGGGGGGDEGGGGG<FEGGGGGGGD<CDD)
@M03364:276:000000000-BLYN8:1:1101:7462:2436 1:N:0:1
ACTCCTACGGGAGGCAGCAGTGGGGAATATTGCACAATGGGCGCAAGCCTGATGCAGCCATGCCGCGTGTGTGAAGAAGGCCTTCGGGTTGTAAAGCACTTTCAGCGAGGAGGAAGGTGGTGAGCTTAATACGTTCATCAATTGACGTTACTCGCAGAAGAAGCACCGGCTAACTCCGTGCCAGCAGCCGCGGTAATACGGAGGGTGCAAGCGTTAATCGGAATTACTGGGCGTAAAGCGCACG
+
GGGGGGGGGGGGGGGGGGGGGGGGGFGGGGGGGGGGGGGGGGGGGGGGGGGGGGGGGGGGGGGGGGGGGEGGGGGGGGGGGGGGGGGGGGGGGGGGGGGFGFGGDGDDGGGGGDGGGFFGGFCFGGFGFGGGFFGCFEFFGGGGGGGGGGGGDFGGEGGGGGGGGGGGGEGGGGGG?EGGGGGGGGGGGGGGGCCGGGGGDECGGGG5<FGEEEG=:CEGGGC5CECFGGGGDGGGGGGGGGGD
@M03364:276:000000000-BLYN8:1:1101:11191:2471 1:N:0:1
ACTCCTACGGGAGGCAGCAGTGGGGAATATTGCACAATGGGCGCAAGCCTGATGCAGCCATGCCGCGTGTATGAAGAAGGCCTTCGGGTTGTAAAGTACTTTCAGCGGGGAGGAAGGTGATGAACTTAATACGTTCATCAATTGACGTTACCCGCAGAAGAAGCACCGGCTAACTCCGTGCCAGCAGCCGCGGTAATACGGAGGGTGCAAGCGTTAATCGGAATTACTGGGCGTAAAGCGCACG
+
GGGGGGGGGGGGGGGGGGGGGGGGGGGGGGGGGGGGGGGGGGGGGGGGGGGGGGGGGGGGGGGGGGGGGGGGGGGGGGGGGGGGGGGGGGGGGGGGGGGGGGGGGGGGGGGGGGGGGGGGGGGGGGGGGGFGFGGGGGGGGGGGGGGGGGGGGGGGGGGGGGGGGGGGGGGGGGGGGGGFGGGGGGGGGGGGGEGGGGGGGGGGGGGGGGGGGGGGGGGGGGGGGGGFFDFGGGGGGGGGGGGC
@M03364:276:000000000-BLYN8:1:1101:16149:2513 1:N:0:1
ACTCCTACGGGAGGCAGCAGTAGGGAATCTTCGGCAATGGGGGCAACCCTGACCGAGCAACGCCGCGTGAGTGAAGAAGGTTTTCGGATCGTAAAACTCTGTTGTTAGAGAAGAACGTTAAGTAGAGTGGAAAGTTACTTAAGTGACGGTATCTAACCAGAAAGGGACGGCTAACTACGTGCCAGCAGCCGCGGTAATACGTAGGTCCCAAGCGTTGTCCGGATTTATTGGGCGTAAAGCGAGG
+
GGGGGGGGGGGGGGGGGGGGGGGGGGGGGGGFGGGGGGGGFGGGGGGGGGGGGGGGGGGGGGGGGGGGEGGGGGGGGGGGGGGGGGGGGGGGGGGGGGGGGGGGGGGGGGGGGGGGGGGGGGGGGGGGGGFGGGGGGGGGGGGGGGGGGGGGGGGGGGGGFFFGGGGGGGGGGGGGGGGGGGGFFGGGGDGDEDGGGGGGGGGGGGGGGGGGGGGGGGGGEGGGGGGGGGGGGDGGDCGGGDG)
@M03364:276:000000000-BLYN8:1:1101:16376:2518 1:N:0:1
ACTCCTACGGGAGGCAGCAGTGGGGAATATTGCACAATGGGCGCAAGCCTGATGCAGCCATGCCGCGTGTGTGAAGAAGGCCTTCGGGTTGTAAAGCACTTTCAGCGAGGAGGAAGGTGGTGAGCTTAATACGTTCATCAATTGACGTTACTCGCAGAAGAAGCACCGGCTAACTCCGTGCCAGCAGCCGCGGTAATACGGAGGGTGCAAGCGTTAATCGGAATTACTGGGCGTAAAGCGCACG
+
GGGGGGGFGGGGGGGGGGGGGGGGGGGGGGGGGGGGGGGDDGGGGGGGGGGGGGGGGGGGGGGGGGGGGGGGCGFGGGGGGGGGFGEGGGGGGGGGFDGGDGGGGGDEGGGGGG@FGGGGGGGFGGGFGGCGFFGGFGFGGGGGGFGGF=FGGFGGGGCFGFCGGCDFEFF:FGGGGGGFGGCGGCGGGGDGDEDEFFGGC>EEG88CFGG=EGGGGGGGGGDFFFGGGG5FCDE:>FGD<CD5
@M03364:276:000000000-BLYN8:1:1101:6881:2519 1:N:0:1
ACTCCTACGGGAGGCAGCAGTGGGGAATATTGCACAATGGGCGCAAGCCTGATGCAGCCATGCCGCGTGTATGAAGAAGGCCTTCGGGTTGTAAAGTACTTTCAGCGGGGAGGAAGGTGATGAACTTAATACGTTCATCAATTACGTTACCCGCAGAAGAAGCACCGGCTAACTCCGTGCCAGCAGCCGCGGTAATACGGAGGGTGCAAGCGTTAATCGGAATTACTGGGCGTAAAGCGCACGC
+
GGGGGGGGGGGGGGGGGGGGGGGGGFGGGGGGGGGGGGGGGGGGGGGGGGGGGGGGGGGGGGGGGGGGGGGGGGGGGGGGGGGGGGGGGFGGGGGGGGGGGGGGGGGGGGEGGGGGGGGGGGGGFGGGGGGDGFGGGGGGGGGGGGGGGEGGGGGGGGGGGDFGGGGDGGGGGGGGGGGDGFFGGGG8EGDG8EGGGGGGGGGGGGGGCGGGGGGGGGGGGGGGGGGGFCFDGDGFCFGDGDD3
@M03364:276:000000000-BLYN8:1:1101:12002:2599 1:N:0:1
ACTCCTACGGGAGGCAGCAGTGGGGAATATTGCACAATGGGCGCAAGCCTGATGCAGCCATGCCGCGTGTGTGAAGAAGGCCTTCGGGTTGTAAAGCACTTTCAGCGAGGAGGAAGGTGGTGAGCTTAATACGTTCATCAATTGACGTTACTCGCAGAAGAAGCACCGGCTAACTCCGTGCCAGCAGCCGCGGTAATACGGAGGGTGCAAGCGTTAATCGGAATTACTGGGCGTAAAGCGCACG
+
GGGGGGGGGGGGGGGGGGEGGGGGGGGGGGGGGGGGGGGGGGGGGGGGGGGGGGGGGGGGGGGGGGGGGGGGGGGGGGGGGGGGGFGGGGGGGFGGGGGGGGGGGGFFFGCGGGGGGGGGGGGFGGFGGGGGGGGFFGGFGGGFGGGGGGGGGGGGGGGGGGGGGGGGGCGCGGGGGGGFGGGFGGGGGGGGGGEEGGGFGCEEGGG5FGGGGGGGGGGGGDGGGGGGGGGGGG=CFGCDCC5)
@M03364:276:000000000-BLYN8:1:1101:9264:2640 1:N:0:1
ACTCCTACGGGAGGCAGCAGTGGGGAATATTGCACAATGGGCGCAAGCCTGATGCAGCCATGCCGCGTGTGTGAAGAAGGCCTTCGGGTTGTAAAGCACTTTCAGCGAGGAGGAAGGTGGTGAACTTAATACGTTCATCAATTGACGTTACTCGCAGAAGAAGCACCGGCTAACTCCGTGCCAGCAGCCGCGGTAATACGGAGGGTGAAAGCGTTAATCGGAATTACTGGGCGTAAACCGCCCG
+
GGGGGGGFGGGGGGGGGGGGGGGGGGGGGGGGGGGGFGGGGGGG@FGFGGGGFGGGGCEGGGGGGGGGGCGEGGGGGGGGGGGGGGGGGGGGGGGGFFGGGGGGGGG7FGEGGGFFDFFFGGGGGGEGGGGGGGGFGGGCGGGGGGDGGFGGGGGGCGFFGGGGGGGGGGGGGGGGGGFEFFGGGGGGGGGGGGGGGGGGGD>EDBC*?>+*?E;ECFGC=;*A2A?<?F==D7CE5*095)))
@M03364:276:000000000-BLYN8:1:1101:20520:2656 1:N:0:1
ACTCCTACGGGAGGCAGCAGTGGGGAATATTGCACAATGGGCGCAAGCCTGATGCAGCCATGCCGCGTGTATGAAGAAGGCCTTCGGGTTGTAAAGTACTTTCAGCGGGGAGGAAGGTGAGTGGTTTAATACGCCATTCAATTGACGTTACCCGCAGAAGAAGCACCGGCTAACTCCGTGCCAGCAGCCGCGGTAATACGGAGGGTGCAAGCGTTAATCGGAATTACTGGGCGTAAAGCGCACG
+
GGGGGGGGGGGGGGGGGGGGGGGGGGGGGGGGGGGGGGGGGGGGGGGGGGGGGGGFGGFGGGGGGGGGGGGGGGGGGGGGGGGGCFGGGGGGGGGGGGGGGGGGGGGGGGGGGGFGGGGFGGGGGGGGGGGGFDGGGGGGGGGGGFGGGFFGGGGGGGGGGGGGGGGGGGGGGGGGGGGGGGGGGGGGGGGGGGCGFGEFGGGGGGGCGFFCE>EGFGGFEE8FEFFF+?8:DCGGGGGG35D5
@M03364:276:000000000-BLYN8:1:1101:21403:2693 1:N:0:1
ACTCCTACGGGAGGCAGCAGTGGGGAAAATTGCACAATGGGCGCAAGCCTGATGCAGCCATGCCGAGTGTGTGAAGAAGGCCTTCGGGTTGTAAAGCACTTTCAGCGAGGAGGAAGGCGGTGAACTTAATACGTTCATCAATTGACGTTACTCGCAGAAGAAGCACCGGCTAACTCCGTGCCAGCAGCCGCGGTAATACGGAGGGTGCAAGCGTTAATCGGAATTACTGGGCGTAAAGCGCACG
+
EDFGGGGFFCFGCFFFF7E,CFEF:FF,,CFFFGEGF,CDF<CGCCFGGG,CFF<<FFEFGGG8++76CEEFEFGGFGGGFG8FFGGC,BF=ECFGFFFGF,C?EGDG:FCEC78FE,>FFG@DFA9ACCEFGG8F<AFD<FGGGGGFFGCGCEGFC+>FECC,DFF7FFC>,?;,>BF7:CC@CFCG=*BGDEEG9CGFE*:B>E8EFGF=C8AEFGDCCEEFDG7CGF5=DDC:3>7DGGD3
@M03364:276:000000000-BLYN8:1:1101:23985:2719 1:N:0:1
ACTCCTACGGGAGGCAGCAGTGGGGAATATTGCACAATGGGCGCAAGCCTGATGCAGCCATGCCGCGTGTGTGAAGAAGGCCTTCGGGTTGTAAAGCACTTTCAGCGAGGAGGAAGGTGGTGAACTTAATACGTTCATCAATTGACGTTACTCGCAGAAGAAGCACCGGCTAACTCCGTGCCAGCAGCCGCGGTAATACGGAGGGTGCAAGCGTTAATCGGAATTACTGGGCGTAAAGCGCACG
+
GDFGCF<FCGGG@:;;FGGGGGGGGC7CAAFDGF99<EFGGGGGGGE<DGGGGGG9@FFFDACFCF7FEGFGGGFAEFF84E55=DFFFF:FF,CFA<8=FG9FGFC7>@FGEFFGE=FGG@,EFGGGGGF,+5B,AFGGGGGGFCG=F,FFAG+@7+,:<DFFA7,FCEFGFE;FGGG*:>DF88C8;EGDECEC;9BBE5:EGGCCF9;5CEECFGFFCCECGGGG7<CFG31>9>DDGC37
@M03364:276:000000000-BLYN8:1:1101:13507:2736 1:N:0:1
ACTCCTACGGGAGGCAGCAGTAGGGAATCTTCGGCAATGGGGGCAACCCTGACCGAGCAACGCCGCGTGAGTGAAGAAGGTTTTCGGATCGTAAAACTCTGTTGTTAGAGAAGAACGTTAAGTAGAGTGGAAAGTTACTTAAGTGACGGTATCTAACCAGAAAGGGACGGCTAACTACGTGCCAGCAGCCGCGGTAATACGTAGGTCCCAAGCGTTGTCCGGATTTATTGGGCGTAAAGCGAGC
+
GGGGGGGGGGGGGGGGGGGGGGGGGGGGGGGGGGGGGGGGGBFFGGGGGGGGGGGGGGGGGGGGGGGGGGGGGGGGGGGGGGGGGEEGGGGGGGGGGGGGGGGGGGGGGGGGGGGGGGGGGGFGGGGGFGGGGGGGGGGGGGGGGFGGGGGGGGGGGG?FGGGGGGCGGGGGGGGGGGGGGGGGGG,8CCEGGGGGDGGGGGGGGGGGGF8E=EEGGG?FEGGGGDFFGGGGGGGGGGFFDCG)
@M03364:276:000000000-BLYN8:1:1101:22493:2821 1:N:0:1
ACTCCTACGGGAGGCAGCAGTAGGGAATCTTCGGCAATGGACGAAAGTCTGACCGAGCAACGCCGCGTGAGTGAAGAAGGTTTTCGGATCGTAAAACTCTGTTGTTAGAGAAGAACAAGGATGAGAGTAGAACGTTCATCCCTTGACGGTATCTAACCAGAAAGCCACGGCTAACTACGTGCCAGCAGCCGCGGTAATACGTAGGTGGCAAGCGTTGTCCGGATTTATTGGGCGTAAAGCGAGC
+
GGGGGGGGGGGGFEGCFEGGFGGGGGGGGGGGGEGGGGGGGGGGGFFG9CEFFFGGGGGGGGGFGGGGGCCGFGFGFGGGGGGGGGEGCFGGGGFGGGGGGGEFFFGFFGGGGGDGFGGGGGGFGGGGGGGGGGGGGGFFFDFGGGGGDGG@FGGGCGFGFGGGGGGGGGC@GGGGGGGGGGFGEGGGGFEGGGEEGGCCFGGFEGGGCF@=GCGCC=FFGD=**A9<CFG=FDGGGFGC7DG1
@M03364:276:000000000-BLYN8:1:1101:13144:2847 1:N:0:1
ACTCCTACGGGAGGCAGCAGTAGGGAATCTTCGGCAATGGGGGCAACCCTGACCGAGCAACGCCGCGTGAGTGAAGAAGGTTTTCGGATCGTAAAACTCTGTTGTTAGAGAAGAACGTTAAGTAGAGTGGAAAGTTACTTAAGTGACGGTATCTAACCAGAAAGGGACGGCTAACTACGTGCCAGCAGCCGCGGTAATACGTAGGTCCCAAGCGTTGTCCGGATTTATTGGGCGTAAAGCGAGC
+
GGGGGGGGGGGGGGGGGGGGGGGGGGGGFGGGGGGGGGGGGGGGGGGGGGGGGGGGGGGGGGGGGGGGGGGGGGGGGGGGFGGGGGGGGGGGGGGGGGGGGGGGGGAFFGGGGGGGGDFADEFGGFGGGGFGGGGGGGGBFEFGGGGGCFGGGGGEFBFGGGGGGECFDGGGGGGGGGGGGGGCFGGGGCGGGGE7EFD9FFGFDFF?CGGGGGGGGGGGGGECEGF<CGG57C:5C7:C<<G)
@M03364:276:000000000-BLYN8:1:1101:7619:2873 1:N:0:1
ACTCCTACGGGAGGCAGCAGTAGGGAATCTTCGGCAATGGGGGCAACCCTGACCGAGCAACGCCGCGTGAGTGAAGAAGGTTTTCGGATCGTAAAACTCTGTTGTTAGAGAAGAACGTTAAGTAGAGTGGAAAGTTACTTAAGTGACGGTATCTAACCAGAAAGGGACGGCTAACTACGTGCCAGCAGCCGCGGTAATACGTAGGTCCCAAGCGTTGTCCGGATTTATTGGGCGTAAAGCGAGC
+
GGGGGGGGGGGGGGGGGGGGGGGGGGGGGGGGGGGGGGGGGGGGGGGGGGGGGGGGGGGGGGGGGGGGGGGGGGGGGGGGGGGGGGGGGGGGGGGGGGGGGGGGGGGGGGGGGGGGGGGGGGFGGGGGGGGCGGGGGGGGGGGGGFFGGGGGGGGFGGGGGGGGFGGGGGGGGGGGGGGGGG7CDFGGGGGGGGEGGGGGGGGGGFGGGGGGGGGGGEGGGGGEGFGGGGGCGGGGGGGGGCG5
@M03364:276:000000000-BLYN8:1:1101:12282:2875 1:N:0:1
ACTCCTACGGGAGGCAGCAGTGGGGAATATTGCACAATGGGCGCAAGCCTGATGCAGCCATGCCGCGTGTGTGAAGAAGGCCTTCGGGTTGTAAAGCACTTTCAGCGAGGAGGAAGGTGGTGAGCTTAATACGTTCATCAATTGACGTTACTCGCAGAAGAAGCACCGGCTAACTCCGTGCCAGCAGCCGCGGTAATACGGAGGGTGCAAGCGTTAATCGGAATTACTGGGCGTAAAGCGCACG
+
GGGFGGGGGGGGGGGEFGCGGGGGGGGGGGGGGGGGGGGGGGGGGGGGGGGGGGGGGGGGGGGGGGGGGGGGGG9EFGGGGGGGGGGGGGGGGGGGGGGGGGGGGGGCFGGGGGGGGFFGGGFGGGGGGGGGGGGGGGGGGGGGGGGGGGGGGGGGGGGGGGGFGG@<CGGGGGGDGEGFGGGGGGGGGGGGGGGGGGGGGCEGGGEGGGGGGGEGECFCEGGGGGGGGGFCDGEG:FFDGGGC
@M03364:276:000000000-BLYN8:1:1101:18630:2886 1:N:0:1
ACTCCTACGGGAGGCAGCAGTAGGGAATCTTCGGCAATGGACGAAAGTCTGACCGAGCAACGCCGCGTGAGTGAAGAAGGTTTTCGGATCGTAAAACTCTGTTGTTAGAGAAGAACGACGAGGAGAGTGGAAAGCTCCTTGTGTGACGGTATCTAACCAGAAAGGGACGGCTAACTACGTGCCAGCAGCCGCGGTAATACGTAGGTCCCGAGCGTTGTCCGGATTTATTGGGCGTAAAGCGAGC
+
FGGGGGGGGGEGGGGGGGGGGGGGGGGGGGGGGGGGGGGGGGGGGGGFGFFGGCEGGGGGFGGGGGGFGFGGGGGGGGGGGGGGGGGGGGGGGGGGGGGGGGGGGGGGGGGGGGGGGGG:FGDGGCCGGGGGGGGGE<FFGFGGGGGGGGGGGGGCFFGFGGGGGGGGGGGGGGGGDFGGGGGFGGGGGGEEGGGEGGGGGGGGGGGGG=EGGGGGGEGGGG5EGFGGGGGGGDEGG:FGGGD7
@M03364:276:000000000-BLYN8:1:1101:17035:2893 1:N:0:1
ACTCCTACGGGAGGCAGCAGTGGGGAATATTGCACAATGGGCGCAAGCCTGATGCAGCCATGCCGCGTGTGTGAAGAAGGCCTTCGGGTTGTAAAGCACTTTCAGCGAGGAGGCAGGTGGTGAACTTAATACGTTCCTCAATTGACGTTACTCGCAGAAGAAGCACCGGCTAACTCCGTGCCAGCAGCCGCGGTAATACGGAGGGTGCAAGCGTTAATCGGAATTACTGGGCGTAATGCGCACG
+
GDFGFGCFFEDFC>G@BC9EGDFCCC@FAFFEC<FGFGGDGCBC:+@FFDFFEFGGGGGG9DFGGG7CFGGGGGGCECFFCCFGE,CFFG>FG?,B<<ED5<FFF9:=CEF7++4BFF8BCF<9?F,?FDF<=F=A,<?9=<=FGDFFGGCEGGG7:C7C<,>FFEF@>7F*2@;DCEC7>CD78CCCFGGGCGCCC+?FEEEG7E5CE?7AEG;8:32CCGCFC:+<CF5:CG*7*:*/1/9)
@M03364:276:000000000-BLYN8:1:1101:23400:2894 1:N:0:1
ACTCCTACGGGAGGCAGCAGTGGGGAATATTGCACAATGGGCGCAAGCCTGATGCAGCCATGCCGCGTGTGTGAAGAAGGCCTTCGGGTTGTAAAGCACTTTCAGCGAGGAGGAAGGTGGTGAACTTAATACGTTCATCAATTGACGTTACTCGCAGAAGAAGCACCGGCTAACTCCGTGCCAGCAGCCGCGGTAATACGGAGGGTGCAAGCGTTAATCGGAATTACTGGGCGTAAAGCGCACG
+
GGFDFGGGGGGGEFGGGG-CEFGGGGGGGFGGFGGGFFC?FGDD:FEGG8FGGGGGFDD@FDFGGGGGEGGEFG9FCFDC8AF8C<FGCFGEA9EFGGGFFFGGFGGFED6CC@<FFFGGGG<FDD,?F9FFGEFD<@DABFFGFGGGGGGGFEC>FEFGFGFGGFFEEGGFD<BGGGGFGGGGGFGGGGGGGC5EFDFFG588CE8CFC7C5;:CGFGG5EGGGFFGG?FGGDGD5D7>D)7)
@M03364:276:000000000-BLYN8:1:1101:20558:2902 1:N:0:1
ACTCCTACGGGAGGCAGCAGTAGGGAATCTTCCACAATGGACGAAAGTCTGATGGAGCAACGCCGCGTGAGTGAAGAAGGTTTTCGGATCGTAAAACTCTGTTGTTGGAGAAGAATGTATCTGATAGTAACTGATCAGGTAGTGACGGTATCCAACCAGAAAGCCACGGCTAACTACGTGCCAGCAGCCGCGGTAATACGTAGGTGGCAAGCGTTGTCCGGATTTATTGGGCGTAAAGCGAGCG
+
GGGGGGGGGGGGGGGGGGGGGGGGGGGGGGGGEGGGGGGGGGG7FGGGGGFGGGGGGGGGGGGGGGGGGGGGGGGGGGGGFGGGGGGGGGGGGGGGGGGGGGGGGGFGGGGGGGGGGGGFGGGGGGGGGGGGGGGGGGGGGGGGFGGGGGGGGGGGGGGGGGGGFGGGGGGEGGGGGDFFGGGGGGFFFGDGGGGGGGGGGGGGCFGG8@FFGGGECFGGG=EAEGGGGGGGGGGDGGGDGGG<
@M03364:276:000000000-BLYN8:1:1101:8590:2924 1:N:0:1
ACTCCTACGGGAGGCAGCAGTGGGGAATATTGCACAATGGGCGCAAGCCTGATGCAGCCATGCCGCGTGTGTGAAGAAGGCCTTCGGGTTGTAAAGCACTTTCAGCGAGGAGGAAGGTGGTGAGCTTAATACGTTCATCAATTGACGTTACTCGCAGAAGAAGCACCGGCTAACTCCGTGCCAGCAGCCGCGGTAATACGGAGGGTGCAAGCGTTAATCGGAATTACTGGGCGTAAAGCGCACG
+
GGGGGGGGGGGGGGGGGGGGGGGGGGGGGGGGGGGGGGGGGGGGGGGGGGGGGGFGGGGGGGGGGGGGGGGGGGGGGEGGGGGGGGGGGGGGGGGGGGGGFGGGGGGGGGGGG@FGGGGGGGGGGGGGGGGGFFGGGGGGFGGGGGGGGGGGCGCFGCFGGGGGGGGGGGGGGGGGGGGGGGGGGGGGCB:CCGGGGFGGGGGGGGGGGGGGGGGGGGGFCE=CFGFGGGGGDDGEGGFGGD<7
@M03364:276:000000000-BLYN8:1:1101:7050:2925 1:N:0:1
ACTCCTACGGGAGGCAGCAGTGGGGAATATTGCACAATGGGCGCAAGCCTGATGCAGCCATGCCGCGTGTGTGAAGAAGGCCGTCGGGTTGTAAAGCACTTTCAGCGAGGAGGAAGGTGGTGAACTTAATACGTTCCTCAATTGACGTTACTCGCAGAAGAAGCACCGGTTAACTCGGTGCCAGCAGCCGCTGTAATACGGAGGGTGCAAGCGTTAATCGGAATTACTGGGCGTAAAGCGCACG
+
CGCAFGFGEGGGE7@CCCF8EE@,6@F@EFFGGFFF@F,ECEFFEG7FD@FFFFFFFFFGFGF8CE@6+CFF@A<CF8FGG@+8@@FDB+4BAFGDFFGGCFFFFGG7>::CFF,FEDFFEF99DFGGGGA<EEBE,D,@,,CDA<FGGCBACFC<FCGGFF,>AE,*1**627,,*4>@EGGGFEGF,C8*=3?FF9CF*33:8*=8:?+:;//**33:E*1*2<C0+<8*7CGGF*0<<D3)
@M03364:276:000000000-BLYN8:1:1101:24941:2932 1:N:0:1
ACTCCTACGGGAGGCAGCAGTGGGGAATATTGCACAATTGGCGCAAGCCTGATGCAGCCATGCCGCGTGTATGAAGAAGGCCTTCGGGTTGTAAAGTACTTTCAGCGAGGAGGAAGGCGTTGTGGTTAATAACCGCAGCGATTGACGTTACTCGCAGAAGAAGCACCGGCTAACTCCGTGCCAGCAGCCGCGGTAATACGGCGGGTGCAAGCGTTAATCGGAATTACTGGGCGTAAAGCGCACG
+
GGGEEC@FG7+@:FG;@@<6;E<<FCGFGE,6FFGGGF,E8EC7FCCFD8@@EFE,CEEFF<,:BE>@6B<FGGFGEFGGGGGGGGG7C:4FFGF?F9FFFF?FGGD7FC=CCCF<7FFCECFEB<=?,BFGG8FFC7FG@E@<<,@BDFGGB@::F*7:D7::DDFF@CE7<D9,?BF:FFF7EFGG8EEGGG57?CEFD*:CEGGGF:+;*/;==FGFEG*:?@FGF?CFG)::C7>CGG<1
@M03364:276:000000000-BLYN8:1:1101:13831:2937 1:N:0:1
ACTCCTACGGGAGGCAGCAGTAGGGAATCTTCGGCAATGGGGGCAACCCTGACCGAGCAACGCCGCGTGAGTGAAGAAGGTTTTCGGATCGTAAAACTCTGTTGTTAGAGAAGAACGTTAAGTAGAGTGGAAAGTTACTTAAGTGACGGTATCTAACCAGAAAGGGACGGCTAACTACGTGCCAGCAGCCGCGGTAATACGTAGGTCCCAAGCGTTGTCCGGATTTATTGGGCGTAAAGCGAGC
+
GGGGGGGGGGGGGGGGGGGGGGGGGDGGGGGGGGGGGGGGFGGGCFGGGGCFGFGDGG@FGGGGGGGFGGGGGGGGGGGGGGGGGGGGEGGGGGGGGGGGGGGGEGFFFGGGGGGFEGGGGGFFG9FGGGFGDGFFFDFGGGGGGFGGGGGGFGFFDFGGGGFGG@>BEGGGGGGGFGGGGGGFCFGGGFGGGG88CFFGGGGGGGFGGFGC=CEGGGGGGGCEDFCCCDGFG<=:5>FGG<C3
@M03364:276:000000000-BLYN8:1:1101:15549:2966 1:N:0:1
ACTCCTACGGGAGGCAGCAGTAGGGAATCTTCGGCAATGGGGGCAACCCTGACCGAGCAACGCCGCGTGAGTGAAGAAGGTTTTCGGATCGTAAAACTCTGTTGTTAGAGAAGAACGTTAAGTAGAGTGGAAAGTTACTTAAGTGACGGTATCTAACCAGAAAGGGACGGCTAACTACGTGCCAGCAGCCGCGGTAATACGTAGGTCCCAAGCGTTGTCCGGATTTATTGGGCGTAAAGCGAGC
+
GGGGGGGGGGGGGGGGGGEGGGGGGGGFGGGGGGGGGGGGGGGGGGGGGGGGGGGGGGGGGGGGGGGGGDFGGGGGGGGGGGGFGGGGGGGGGGGGGGGGGGGGGGGGFGGGGGEBFGGFFFGFGGGGGGGGGGGGGGGGGGGGGDGDGGGGGGGGG7:<FGGGGGGGGGCEGGGGGFG<BFGGGCCGGGGGGEGGGGGFGGGGDGGGFGGGGGGGGCGGC?CEGFGGGGGGF<EGGFCFGGG7
@M03364:276:000000000-BLYN8:1:1101:17144:3033 1:N:0:1
ACTCCTACGGGAGGCAGCAGTGGGGAATTTTGGACAATGGGCGCAAGCCTGATCCAGCAATGCCGCGTGTGTGATGAAGGCCTTCGGGTTGTAAAGCACTTTTGGCGGGAACGAAAAGGTCCGTGCTAATACCATGGGCTGATGACGGTACCCGCAGAATAAGCACCGGCTAACTACGTGCCAGCAGCCGCGGTAATACGTAGGGTGCGAGCGTTAATCGGAATTACTGGGCGTAAAGAGTGCG
+
GGGGGGGGGGGGCEEFGGGGGCFFDGGGGGGGGGGGGG<FGGGGGGGGGGGGG9FGGGGGGFGGGGGGGGGGGGGGGGGGGFGGFGGGGGGGGGGGDFGGGGGGGGGEF>FGGGGDGFCGGCGFGFFFGGGCCFFC,BFGGGGGEFGGEGF,@FGGEGGGGG9FGGGGGGGGGGGGGG:CECCF>FGGGGGGGGGDCGGGFGGGGGEGE=EDEGGGF9FGGCGGGFFGGEGGG5=C5:>C77*7
@M03364:276:000000000-BLYN8:1:1101:22761:3082 1:N:0:1
ACTCCTACGGGAGGCAGCAGTGGGGAATATTGCACAATGGGCGCAAGCCTGATGCAGCCATGCCGCGTGTGTGAAGAAGGCCTTCGGGTTGTAAAGCACTTTCAGCGAGGAGGAAGGTGGTGAACTTAATACGTTCATCAATTGACGTTACTCGCAGAAGAAGCACCGGCTAACTCCGTGCCAGCAGCCGCGGTAATACGGAGGGTGCAAGCGTTAATCGGAATTACTTGGCGTAAAGCGCACG
+
GGGGGFGFGGGGEGGGGGGG<FGGG7FFGG9FGGGGGGGFGGGGGGGGFGGGGGGCF8FEGGGFEGGGGEFGFGFGFGGGGCFEGFGGCFGGGGGGGFGGGGGGGGGGGGEGGGCFGGGGFGE9DGFAFGGFGFGGGGAFFGGGGGGGGGGGGCCEGCG7C@FEFFCGGGGGGGGCCEFFGGFCF@FGGGGGGGGGGCF8EEGE=ECEGFC5?;?EGGGGGGGGGGGG+<CCCDCE<DGGGGG3
@M03364:276:000000000-BLYN8:1:1101:11448:3116 1:N:0:1
ACTCCTACGGGAGGCAGCAGTGGGGAATTTTGGACAATGGGCGCAAGCCTGATCCATCAATGCCGCGTGGGTGATGAAGGCCTTCGGGTTGTAAAGCACTTTTGGCGGGAACGAAAAGGTCCGTGCTAATACCATGGGCTGATGACGGTACCCGCAGAATAAGCACCGGCTAACTACGTGCCAGCAGCCGCGGTAATACGTAGGGTGCTAGCGTTAATCGGAATTACTGGGCGTAACGAGTGCG
+
FFGGGGGGGGGGGGGGGGFGGGCGFGEGCGGGGCGGGDF,CFGEFGGGGGGGFEDF,FFEFGGGGCCGD:FECFDFFGGGCE8EFGGGFGGGDFEFFGFFGGGGGGG7:=E>CEGEGGGFFGEFFFG=FDFF<FGGGCFF:7BFCFF@CFCFF:ECFGGG,<FFGGCG*=<:BB9BCE:FCC+?7B6CCCCE>E5;9<CCFFF58*8:++3<5;**:<7C58*:<:+<FF55C/:=*9/99FF:
@M03364:276:000000000-BLYN8:1:1101:16220:3121 1:N:0:1
ACTCCTACGGGAGGCAGCAGTGGGGAATATTGCACAATGGGCGCAAGCCTGATGCAGCCATGCCGCGTGTGTGAAGAAGGCCTTCGGGTTGTAAAGCACTTTCAGCGAGGAGGAAGGTGGTGAACTTAATACGTTCATCAATTGACGTTACTCGCAGAAGAAGCACCGGCTAACTCCGTGCCAGCAGCCGCGGTAATACGGAGGGTGCAAGCGTTAATCGGAATTACTGGGCGTAAAGCGCACG
+
GGGGGGGGGGGGGGGGGGGGGGGGGGGGFGGGGGGGGGGGGGGGGGGCGGGGGGGGGGGGGGGGGGGGGCGGGFGGGGGGGGGGFGDFFD@FGFEGGGGGGGCGGGGGGGGGGEGGGGGGGGFGGGGGGGGGGGGGGGGGGGGGGGGGGGGGGG<BFEFCFFCFGGGGGGGGGGGGGGGGGFGFGGGGGGGGGGGGGCCGGGGGEGGEGG?:EGGGFGGGGGEGGGGGGFGGGGGGFFGGGCD9
@M03364:276:000000000-BLYN8:1:1101:12587:3122 1:N:0:1
ACTCCTACGGGAGGCAGCAGTGGGGAATATTGCACAATGGGCGCAAGCCTGATGCAGCCATGCCGCGTGTGTGAAGAAGGCCTTCGGGTTGTAAAGCACTTTCAGCGAGGAGGAAGGTGGTGAGCTTAATACGTTCATCAATTGACGTTACTCGCAGAAGAAGCACCGGCTAACTCCGTGCCAGCAGCCGCGGTAATACGGAGGGTGCAAGCGTTAATCGGAATTACTGGGCGTAAAGCGCACG
+
GGGGGGGGGGGGGGGGGGGGGGGGGGGGGGGFGGGGGGGGGGGGGGGGGGGGGGGGGFGGGGGGGGGGGGGGGGGGGGGGGGGGGGGGGGGGGGGGGGGGGGGGGGGGGGGFGGGGGGGGGGGGGGGFGGGGFGGGGGGGGGGGGGGGGGGGGGGGGGGGGGG7FGGGFFGGGGGGGEFGDGGGCFGGFGGGGGGGGGGGGEEGGGGGGGGGGGGEGFGGGGGFFGGGGGGGGDE5FGFGGGGC
@M03364:276:000000000-BLYN8:1:1101:13394:3192 1:N:0:1
ACTCCTACGGGAGGCAGCAGTGGGGAATATTGCACAATGGGCGCAAGCCTGATGCAGCCATGCCGCGTGTGTGAAGAAGGCCTTCGGGTTGTAAAGCACTTTCAGCGAGGAGGAAGGTGGTGAGCTTAATACGTTCATCAATTGACGTTACTCGCAGAAGAAGCACCGGCTAACTCCGTGCCAGCAGCCGCGGTAATACGGAGGGTGCAAGCGTTAATCGGAATTACTGGGCGTAAAGCGCACG
+
GAFGGF<FEGG@BFCGGGC@CFG<FGBA,;C<FGGGC<FDG8CGGEGGG8FFEEFCCECC@FGDFDFBBFGFEECFEEGGC@=CAFG@=CGFG9DFA<<5?FGGGGGGGGGF=EEE:8FCBEGGGFGGCFDFGGFG@DFBDG<B<FEG786@,>FEGFCFGGFGGF@FEGGE,:;EGGFGCFGGD7BFC8=BCBCEBFGGDEE>8CEE6CC**;=85+<CEC*A8CFGGGGGDC:E7D>CG5>5
@M03364:276:000000000-BLYN8:1:1101:21200:3200 1:N:0:1
ACTCCTACGGGAGGCAGCAGTAGGGAATCTTCGGCAATGGGGGCAACCCTGACCGAGCAACGCCGCGTGAGTGAAGAAGGTTTTCGGATCGTAAAACTCTGTTGTTAGAGAAGAACGTTAAGTAGAGTGGAAAGTTACTTAAGTGACGGTATCTAACCAGAAAGGGACGGCTAACTACGTGCCAGCAGCCGCGGTAATACGTAGGTCCCAAGCGTTGTCCGGATTTATTGGGCGTAAAGCGAGC
+
FGFFFE<FGCFFEGGEEGGFDDEDFGGGDGFFGCE7CFCGGGFGEFFGGGGGEDGGGGGGGE+CCEEEGDGGGGGGGGGGFAFGGGGDGGGGGFGGGGGGGGGGFGGGFCFGGG8D78BFFFC9FADFFGFFGGGGF=EFGFGDFFC7FEGGGGFFFGGGF7FFGGG@EGGG@CFGGDGGGGGGGC8:B>CGGG8CEFCFF?BC7<>CGGFFCCED=20CEG==5A7<CGDFGGGGGGGGC95)
@M03364:276:000000000-BLYN8:1:1101:23339:3219 1:N:0:1
ACTCCTACGGGAGGCAGCAGTAGGGAATCTTCGGCAATGGGGGCAACCCTGACCGAGCAACGCCGCGTGAGTGAAGAAGGTTTTCGGATCGTAAAACTCTGTTGTTAGAGAAGAACGTTAAGTAGAGTGGAAAGTTACTTAAGTGACGGTATCTAACCAGAAAGGGACGGCTAACTACGTGCCAGCAGCCGCGGTAATACGTAGGTCCCAAGCGTTGTCCGGATTTATTGGGCGTAAAGCGAGC
+
GGGFFGFCGGGGGGEE@EDGGGGGCFDEFEGGFG7FCDDFCECFGGGCGGDCGGGGEEG<EGGGGGDGG=?AFFG9FGGGGGGGGCFDEGGGG,BDGGF9EFGGG<EGGGCF8FDFEFGCDFFGGFGDGFC,E<CFGGGFGFGGFGGGGGGGDGCFGGG,D7>FECGGEEGGGDFGGGCFFFGGGGGEGEGCEEE78EFGGGGGGGFGGGFGGGGCCEGGEECECCFGG7E*CC7EDDFC)>C7
@M03364:276:000000000-BLYN8:1:1101:9793:3233 1:N:0:1
ACTCCTACGGGAGGCAGCAGTAGGGAATCTTCCACAATGGACGAAAGTCTGATGGAGCAACGCCGCGTGAGTGAAGAAGGTTTTCGGATCGTAAAACTCTGTTGTTGGAGAAGAATGTATCTGATAGTAACTGATCAGGTAGTGACGGTATCCAACCAGAAAGCCACGGCTAACTACGTGCCAGCAGCCGCGGTAATACGTAGGTGGCAAGCGTTGTCCGGATTTATTGGGCGTAAAGCGAGCG
+
GGGGGGGGGGGGGGGGGGGGGGGGGGGGGGGGGGGGGGGGGGGGGGGGGGGGGGGFGGGGGGGGGGGGGGGFGGGGGGGGFGGGGGGGGGGGFFGGGGGGGGGGGGGGGGFGFGGGGGGGGGGGGGGGGGGGGGGGGGGGGGGGGGGGGGGGGGGGGGGGGGGGGGGGGGGGGGGGGGGGGGGGGGGGGEGEGGGGGGGGGFGGEFGGGGGGCEGGGGGGGGEGFGGFGGCGGGDGGGGGGGGD
@M03364:276:000000000-BLYN8:1:1101:15263:3295 1:N:0:1
ACTCCTACGGGAGGCAGCAGTGGGGAATATTGCACAATGGGCGCAAGCCTGATGCAGCCATGCCGCGTGTATGAAGAAGGCCTTCGGGTTGTAAAGTACTTTCAGCGAGGAGGAAGGCGTTGTGGTTAATAACCGCAGCGATTGACGTTACTCGCAGAAGAAGCACCGGCTAACTCCGTGCCAGCAGCCGCGGTAATACGGAGGGTGCAAGCGTTAATCGGAATTACTGGGCGTAAAGCGCACG
+
GGGGGGGGGGGGGGGGGGGGGGGGGCGGGGGGGFGGGGGGGGGGGGGGGGGGGGGGGGGFGGGGGGGGGGGGGGGFG@FGGGGGGGGGGGGGGGGGGGGGGGGGGGGGGGCFFGGGGGGGEGGGGGGGGGGGGGGC7FGGEGGGGGGGGGGGGGDFEG?,>F7FGGGGGGGGGGG?FGGGGGGGDFFGGGGGGGCGGGGGGEGGEGGGGGGGGGGGGGGGGG*AF@EGGGGFGDCE*:CDGGG)
@M03364:276:000000000-BLYN8:1:1101:11713:3298 1:N:0:1
ACTCCTACGGGAGGCAGCAGTAGGGAATCTTCGGCAATGGACGAAAGTCTGACCGAGCAACGCCGCGTGAGTGAAGAAGGTTTTCGGATCGTAAAACTCTGTTGTTAGAGAAGAACGACGAGGAGAGTGGAAAGCTCCTCGTGTGACGGTATCTAACCAGAAAGGGACGGCTAACTACGTGCCAGCAGCCGCGGTAATACGTAGGTCCCGAGCGTTGTCCGGATTTATTGGGCGTAAAGCGAGC
+
GGGGGGGGGGGGGGGGGGGGGGGGGGGGGGGGGGGGGGGGGGGGGGGGGGGGGGGGGGGGGGGGGGGGGGGGGGGGGGGGGGGGGGGDGGGGGGGGGGGGGGGGGGGGGGGGGGGGGGGGGGGCGCGFGGGGGGGGGGGGGGGGGGGGGGGGGGGGGGGGGGGGGGGGGGGGGGGGGGGGGGGGGGFGGGGGGGGGGGGGGGGFGGGGGGGGGGEGGGGGGGC7EGGGGGGGGGGGGFGFDDG5
@M03364:276:000000000-BLYN8:1:1101:15579:3298 1:N:0:1
ACTCCTACGGGAGGCAGCAGTGGGGAATATTGCACAATGGGCGCAAGCCTGATGCAGCCATGCCGCGTGTGTGAAGAAGGCCTTCGGGTTGTAAAGCACTTTCAGCGAGGAGGAAGGTGGTGAACTTAATACGTTCATCAATTGACGTTACTCGCAGAAGAAGCACCGGCTAACTCCGTGCCAGCAGCCGCGGTAATACGGAGGGTGCAAGCGTTAATCGGAATTACTGGGCGTAAAGCGCACG
+
GGGGGGGGGGGGGGEGGGGGGGGGGGGGGGGGGGGGGGGGGGGGGGGGGGGGGGGGGGGGGGGGGGGGGGGGGGGGGGGGGGGGGGGGGGGDFFGGGGGGGGCGGGGFFGFGGGGGGGGGGGGGGGGGGGGGGGGGGG9AFGGGGGGGGGGFGGGGGGGGFGGGGGGGGGGGGGGGGGGGGGCFE7CGGGGGGCEGGCGCGEGGGGGEFFFGGGGEGGGGC8CFCFGGG?CGDDCEGGGGGGG<
@M03364:276:000000000-BLYN8:1:1101:15346:3309 1:N:0:1
ACTCCTACGGGAGGCAGCAGTGGGGAATATTGCACAATGGGCGCAAGCCTGATGCAGCCATGCCGCGTGTATGAAGAAGGCCTTCGGGTTGTAAAGTACTTTCAGCGAGGAGGAAGGCATTAAGGTTAATAACCTTAGTGATTGACGTTACTCGCAGAAGAAGCACCGGCTAACTCCGTGCCAGCAGCCGCGGTAATACGGAGGGTGCAAGCGTTAATCGGAATTACTGGGCGTAAAGCGCACG
+
GGGGGGGGGGGGGGGGGGGGGGGGGGGGGGGGGGGGGGGGGGGGGGGGGGGGGGGGGGGFGEGGEGGGGGGFGGGGGGGGGGGGGGGGGGGGFFGGGGGGGGGGGGGGGGGGDCFGGGGGGGGGGGGGGGGGGGGGGGFGGGGFGGGGGGGGFGGGGDGGF:FFGGGGGGGGGGGGCGC:EFFFGGFGGGGGGGGGGGGGG>EEGGGGGGGGGGGCCFFGDGGGGGGGGGGGGGGGGGGGDGGC
@M03364:276:000000000-BLYN8:1:1101:12406:3328 1:N:0:1
ACTCCTACGGGAGGCAGCAGTGGGGAATATTGCACAATGGGCGCAAGCCTGATGCAGCCATGCCGCGTGTATGAAGAAGGCCTTCGGGTTGTAAAGTACTTTCAGCGGGGAGGAAGGTGATGAACTTAATACGTTCATCAATTGACGTTACCCGCAGAAGAAGCACCGGCTAACTCCGTGCCAGCAGCCGCGGTAATACGGAGGGTGCAAGCGTTAATCGGAATTACTGGGCGTAAAGCGCACG
+
GGGGGGGGGGGGGGGGGDFGGGGGGGGFFGGFFGGGGGGGGGGGGGGGFFGGGGGGGGGGGGGCFGG:FCGGGGCGGFGG?FGGGGGGGGGGGGGGGGAEFEGFFGGEGG@FECFEGGGAACAFFGFGGGGFFGGDEFGGGGGGFGCFFGGA<CFGGGF77CCCCCCGGDGGGGFGFGGCGGFFGFGGCEGG>CEE9EFGGGGE>28>F?@F=?ECFFGGGDEFFGFFGFGF)1>5CC>DC9D7
@M03364:276:000000000-BLYN8:1:1101:22911:3333 1:N:0:1
ACTCCTACGGGAGGCAGCAGTAGGGAATCTTCCGCAATGGACGAAAGTCTGACGGAGCAACGCCGCGTGTGTGAAGAAGGTTTTCGGATCGTAAAGCACTGTTGTTAGAGAAGAACAAGGATAAGAGTCACTGCTTGTCCCTTGACGGTATCTAACCAGAAAGCCACGGCTAACTACGTGCCAGCAGCCGCGGTAATACGTAGGTTGCAAGCGTTGTCCGGAATTATTGGGCGTAAAGCGCGCG
+
GGGGGFGGGGGGGECFGGGFGGGGGGGGGGGGGGGGGGGGGFEECCCFGEFFFGGDFCGGG7FEDGGBFEFFGGAEFGFGFGGG9@CEEC:FCEFGFGGGGFFGGGGGGGCEGFG8FFGDGFGGGGGGFGFGGGGGGGGGGGEGGGGGCDGGFAAFGGGGCEGGGFFFCGGDGGGGFEGBFGGGGFGGEEGCEG*=9CFF++=B;+<C9EGGEGGCGCEDG*?F8FGECGGFDDGGF77<DGG9
@M03364:276:000000000-BLYN8:1:1101:25493:3344 1:N:0:1
ACTCCTACGGGAGGCAGCAGTAGGGAATCTTCGGCAATGGGGGCAACCCTGACCGAGCAACGCCGCGTGAGTGAAGAAGGTTTTCGGATCGTAAAACTCTGTTGTTAGAGAAGAACGTTAAGTAGTGTGGAAAGTTACTTAAGTGACGGTATCTAACCAGAAAGGGACGGCTAACTACGTGCCAGCAGCCGCGGTAATACGTAGGTCCCAAGCGTTGTCCGGATCTATTGGGCGTAAAGCGAGC
+
CGGGGGGGE>CFCFCFDCEGGGGGGG@CAF<FG7FFCEC<<C7FFFGF:EFFGGFGGGCFGG7+C@7FFBCE?D,<?<E<??<DFG@CE7C<<FFEFFFCE<,?EFFD<A,,F8FC=:D,=FDC?,:88+CDFFEGGFG9FFFGFFGEB:+<DFEC9FCCFFGGCGFF7F<FEEEGGGG,,6*2?:8CFCBEEGGGEG9+BFGG7++?CFF5=5;*/:?+:=EG*0<+<9?*/1::CCC7CDG)
@M03364:276:000000000-BLYN8:1:1101:21166:3371 1:N:0:1
ACTCCTACGGGAGGCAGCAGTGAGGAATATTGGACAATGGTCGGAAGACTGATCCAGCCATGCCGCGTGCAGGATGACGGCCTTATGGGTTGTAAACTGCTTTTGTATGGGAAGAATAAGATTTACGAGTAGATTGATGACGGTACCATACGAATAAGCATCGGCTAACTCCGTGCCAGCAGCCGCGGTAATACGGAGGATGCGAGCGTTATCCGGAATCATTGGGTTTAAAGGGTCCGTAGGG
+
GGGGGGGGGGGGGGGEGGFGGGGGGGFGGGGGGGGGGGGGGGGGGGGGGGCFGGGGGGGGGGGGGGGGCFDFGGFFGGGCDEGGGGGFGGGGGGGGGGFFFFGGD<FFCFFEGG?FGFFCGCFGF?CD@FCGFFGFGG<AECFEFCGGGAEGFGGGG<FADFEDCFFGEGGGCFC3>EGDGGGGGGGGGDGGGGGGC8EEFCFG78*CE8C8?BEG55*<?97CGF5CE?C<DFGGGCDFGDC1
@M03364:276:000000000-BLYN8:1:1101:11512:3390 1:N:0:1
ACTCCTACGGGAGGCAGCAGTGGGGAATATTGCACAATGGGCGCAAGCCTGATGCAGCCATGCCGCGTGTGTGAAGAAGGCCTTCGGGTTGTAAAGCACTTTCAGCGAGGAGGAAGGTGGTGAACTTAATACGTTCATCAATTGACGTTACTCGCAGAAGAAGCACCGGCTAACTCCGTGCCAGCAGCCGCGGTAATACGGAGGGTGCAAGCGTTAATCGGAATTACTGGGCGTAAAGCGCACG
+
GGGGGGGGGGGGGGGGGGGGGGGGGGGGGGGGGGGGGGGGGGGGCGGGGGGGGGGGGGGGGGGGGGGGGCGGGGGGGGGFGGGDGGGGGGGGGGGGGGGGGGGGGGGEGGGGGGGGGGGGGGCFGGGGGGGGGGGGGGFF,DFDDFGGGGGGGGGEGDGGGGGGGGGGGGGDFGGFGGGGGGGGGGGGFGGGGGGGGGGG*;CEGGGGGGGGGGEGDE?CGGEEFFGF<FGGDDEEGGGGGGDC
@M03364:276:000000000-BLYN8:1:1101:14894:3413 1:N:0:1
ACTCCTACGGGAGGCAGCAGTGGGGAATATTGCACAATGGGCGCAAGCCTGATGCAGCCATGCCGCGTGTGTGAAGAAGGCCTTCGGGTTGTAAAGCACTTTCAGCGAGGAGGAAGGTGGTGAACTTAATACGTTCATCAATTGACGTTACTCGCAGAAGAAGCACCGGCTAACTCCGTGCCAGCAGCCGCGGTAATACGGAGGGTGCAAGCGTTAATCGGAATTACTGGGCGTAAAGCGCACG
+
GGGGGGGGGGGGGGGGGGGGGGGGGGGGGGGGGGGGGGGGGGGGGGGGGFGGGGGGGFGFGGGGGGGGGGGGGEGGGGGGGGGGGGGGGGGGGGGGGGGGGGGGGFGEGD@CGFGGGGGFGGGGGAEFGGGGGGFGGCGGGGGFGGGGFGGFGCGGGGGFCGGGGGGGGGGGGGGGGDFFGGGGGFGGGGGGGGGGGFGGG5CGGGGGFGGGGGGGG?FGGGGG?@FGGGFGGG=EGGGGGDG7
@M03364:276:000000000-BLYN8:1:1101:10712:3429 1:N:0:1
ACTCCTACGGGAGGCAGCAGTAGGGAATCTTCGGCAATGGGGGCAACCCTGACCGAGCAACGCCGCGTGAGTGAAGAAGGTTTTCGGATCGTAAAACTCTGTTGTTAGAGAAGAACGTTAAGTAGAGTGGAAAGTTACTTAAGTGACGGTATCTAACCAGAAAGGGACGGCTAACTACGTGCCAGCAGCCGCGGTAATACGTAGGTCCCAAGCGTTGTCCGGATTTATTGGGCGTAAAGCGAGC
+
GGGGGGGGGGGGGGGGGGGGGGGGGGGGGGGGGGGGGGGGGGGGGGGGGGGGGGGGGGGGGGGGGEGGGFGGGGGGGGFFDFGGGGGGGGGGFGGGGGGGGGGGGGGGGGGGGGGFGGD=FGADFGGFFGCFGGGGGFFFGFGFFFGGGGDCFDGFGGGFFFFCGGFDGGEDGGDFFCFFCGGGGGFG7CEGGGGGGGGGFFFGGCEFGGGFFEGGEGGGC=*CE+:CFGFGGGGDD<CFGGG)
@M03364:276:000000000-BLYN8:1:1101:7626:3436 1:N:0:1
ACTCCTACGGGAGGCAGCAGTGGGGAATATTGCACAATGGGCGCAAGCCTGATGCAGCCATGCCGCGTGTGTGAAGAAGGCCTTCGGGTTGTAAAGCACTTTCAGCGAGGAGGAAGGTGGTGAGCTTAATACGCTCATCAATTGACGTTACTCGCAGAAGAAGCACCGGCTAACTCCGTGCCAGCAGCCGCGGTAATACGGAGGGTGCAAGCGTTAATCGGAATTACTGGGCGTAAAGCGCACG
+
GGGGGGGGG>GGGGGGGGGGGGGGGGGGGGGGGGGGGGGGGGGGGGGGGGGGGGGGGGGGGGGGGGGGGGGFDGGGGGGCFGGGGGGGGGGGGGGGGGGGGGGGGGGCGGDEGGGGGGGC@FGGGGGFGFGG+>BFGGGAEDCFAF7FFG7D<BFE7@C7FFFFGGGDFG>*7DF2<>DBCGGGGGGGGGGED8::CEGGC>8ECCEGGC?FDE:EGC?C:*?C+<997+;5DDCEG777DGG3
@M03364:276:000000000-BLYN8:1:1101:10347:3440 1:N:0:1
ACTCCTACGGGAGGCAGCAGTAGGGAATCTTCGGCAATGGACGAAAGTCTGACCGAGCAACGCCGCGTGAGTGAAGAAGGTTTTCGGATCGTAAAACTCTGTTGTTAGAGAAGAACAAGGACGTAAGTAACTGTACGTCCCCTGACGGTATCTAACCAGAAAGCCACGGCTAACTACGTGCCAGCAGCCGCGGTAATACGTAGGTGGCAAGCGTTGTCCGGATTTATTGGGCGTAAAGCGAGCG
+
GGGGGGGGGGGGGGGGGGGGGGGGGGGGGGGGGGGGGGGGGGGGGGGGGGGGGGGGGGGGGGGGGGGGGFGGGGGGGGGGGGGGGGGGGCGGGGGGGGGGGGGGGGGGGGGGGGGGGGG8FGGGGGGGGGGGGGGGGGGGGGGGGGGGGGGGGGEGGGGDFFGGGGGGGGGGGGGGGGGGGGGGGGGGGGGGGGGGGFGGGGGGGGGGGGFGGGE=>9CGGDGGEF?FFGGGGGGGGGGGGGG7
@M03364:276:000000000-BLYN8:1:1101:16466:3460 1:N:0:1
ACTCCTACGGGAGGCAGCAGTGGGGAATATTGCACAATGGGCGCAAGCCTGATGCAGCCATGCCGCGTGTGTGAAGAAGGCCTTCGGGTTGTAAAGCACTTTCAGCGAGGAGGAAGGTGGTGAGCTTAATACGCTCATCAATTGACGTTACTCGCAGAAGAAGCACCGGCTAACTCCGTGCCAGCAGCCGCGGTAATACGGAGGGTGCAAGCGTTAATCGGAATTACTGGGCGTAAAGCGCACG
+
GGGGGGGGGGGGGGGGGGGGGGGGGGGGGGGGGGGGGGGGGGGGGGGGGGGGGGGGGGGGGGGGGGGGGGGGGFFFFGGGGGGFGGGGGGGGGGGGGGGGGGGGGGGGGGGGDDEFGG@FGGGFGGGGGGGFGGGGGGGGGGGCFGGGGGGGGGGGGGGGGGGGGGGDGGGGGGGGGDFFGGCCCFGGGGDCEGGGGC9CEEGGGGGGGDGG58CEGGGGGDGFGDGGGGGCCGGGGFGGGGG3
@M03364:276:000000000-BLYN8:1:1101:19818:3461 1:N:0:1
ACTCCTACGGGAGGCAGCAGTAGGGAATCTTCGGCAATGGGGGCAACCCTGACCGAGCAACGCCGCGTGAGTGAAGAAGGTTTTCGGATCGTAAAACTCTGTTGTTAGAGAAGAACGTTAAGTAGAGTGGAAAGTTACTTAAGTGACGGTATCTAACCAGAAAGGGACGGCTAACTACGTGCCAGCAGCCGCGGTAATACGTAGGTCCCAAGCGTTGTCCGGATTTATTGGGCGTAAAGCGAGC
+
GGGGGGGGGGGGGGGGGGGGGGGGGGGGGGGGGGGGGGGGGGGGGGGGGGGGGGGGGGGGGGGGGGGGGGGGGGGGGGGGGGGGGGGGGGGGGGGGGGGGGGGGFFFGFFGDGGGGGGGGGGGFGGGGGGGFGGGGCFFDFFGGGGFGGGDGGGGGGGGGGGGGGGGGGGGGGGGGGGGGGGGGGGGGGFGGGGGGGGGGGGGGGGGGGFFGGGGGDEGGGG=CEFFGGGGGGGGGGFGGD<D5
@M03364:276:000000000-BLYN8:1:1101:12692:3463 1:N:0:1
ACTCCTACGGGAGGCAGCAGTAGGGAATCTTCGGCAATGGACGAAAGTCTGACCGAGCAACGCCGCGTGAGTGAAGAAGGTTTTCGGATCGTAAAACTCTGTTGTTAGAGAAGAACAAGGATGAGAGTAACTGTTCATCCCTTGACGGTATCTAACCAGAAAGCCACGGCTAACTACGTGCCAGCAGCCGCGGTAATACGTAGGTGGCAAGCGTTGTCCGGATTTATTGGGCGTACAGCGAGCG
+
GGGGGGGGGGGGGGGDGGGGGFFGGGGGGGGFFFEGGGGGGGGGGGGFGFGGGFF@FG>FFGGGGDGGDGGGFFGFGGGGGGGFFGGEGGGFFFFGFGCDFFGAFGGGFGG?FGGGGGG8BFGGGGGGGGGGFGGFGGGACADFFGGEEFEFFFGGFCFDGGGGGGGGGGGCGFGGGGGGFGFGGGC>CEGGCEGDGCCGGGCCGG>6CGFGGGGGG7CEG**2ACF9<EF=DG=*7047CDC7
@M03364:276:000000000-BLYN8:1:1101:24395:3489 1:N:0:1
ACTCCTACGGGAGGCAGCAGTGGGGAATATTGCACAATGGGCGCAAGCCTGATGCAGCCATGCCGCGTGTATGAAGAAGGCCTTCGGGTTGTAAAGCCCTTTCAGTGAGGAGGAAGGTGGTGAACTCAATCCGTTCATCTATTGACGATAATCGCAGAAGAAGCACAGTCTAACTCCGTGCAAGAAGCCGCGGTAATACGGCGGGTGCAAGAGTTAATCCGAACTACTGGACGTATAGCGCACG
+
GGGGGGGGDFGGGGGGDGGGFGFGGGCFFGGGGFGGCFFFD@CFEGCGGGFGGGGGGGCG9FFGGGGGC7,<EEGCCFFG<<F8FGGCGGGGGGGGA,DGCGA<E,95B?F:EG==CFF74B,,:?,,B<,84>B,>DF,F,59,:@++3+3,+6+8C:,@:<F@F,3,8,@FF,ECGC:C*@,,7,6,>>>*44*;C;C*18*:??*:@7*2+<@<CG+/***/0<++<*:5*/+90:<DD<5
@M03364:276:000000000-BLYN8:1:1101:8663:3496 1:N:0:1
ACTCCTACGGGAGGCAGCAGTAGGGAATCTTCGGCAATGGGGGCAACCCTGACCGAGCAACGCCGCGTGAGTGAAGAAGGTTTTCGGATCGTAAAACTCTGTTGTTAGAGAAGGACGTTAAGTAGAGTGGAAAGTTACTTAAGTGACGGTATCTAACCAGAAAGGGACGGCTAACTACGTGCCAGCAGCCGCGGTAATACGTAGGTCCCAAGCGTTGTCCGGATTTATTGGGCGTAAAGCGAGC
+
GGGGGGGGGGEGGGGDGGGGGFGGGFGGGGGGGGGGGGGGGGFGGGCFEGGGGGGGGDCFGGGGGGGGGGGGGGGGGGGGGFDFGGGGGGGGGGGGGG99FGFEFDFGGGGDFDGGEGGGFGFGG9FD<F,>A@BFGGGGGDFEGGGGGGGFGGGGGGGGGGGGGDA7*>FEGGGC@CEGGGCGGGGGF>CCECEE5CCFF?FGGEFDGGFGC>ECE7?EG5AC8<?CFFGGGG=E*7:>7CGC
@M03364:276:000000000-BLYN8:1:1101:16872:3511 1:N:0:1
ACTCCTACGGGAGGCAGCAGTGGGGAATATTGCACAATGGGCGCAAGCCTGATGCAGCCATGCCGCGTGTGTGAAGAAGGCCTTCGGGTTGTAAAGCACTTTCAGCGAGGAGGAAGGTGGTGAACTTAATACTTTCATCAATTGACGGTACTCGCAGAAGAAGCACCGCCTAACTCCGTGCCAGCAGCCGCGGGAATACGGAGGGTGCAAGCGTTAATCGGCATTACTGGGCGTAAAGCGCACG
+
FGGGFEGGDGG>FCECEGGFEFDGG7,CFFGGF9FGFG<<EFEGGGGFFCFFGGGGGGG@EGGGGDCFF:DFGD<C<CFEC4,CEF>CEFC?@@,<,4BEE??A?EE+CGCEGCFGDFC7CF<,:B?FGEDF,A<F9CFC5EF,,>=+83+<>++<>><,53>BCCAF**6::,?D<E:DF7>,DC67B8CC8*:C*CF>CCECC>8CFFFFGG*27<CGE**:???79C8=DDGC3**7))97
@M03364:276:000000000-BLYN8:1:1101:6067:3598 1:N:0:1
ACTCCTACGGGAGGCAGCAGTGGGGAATATTGCACAATGGGCGCAAGCCTGATGCAGCCATGCCGCGTGTGTGAAGAAGGCCTTCGGGTTGTAAAGCACTTTCAGCGAGGAGGAAGGTGGTGAACTTAATACGTTCATCAATTGACGTTACTCGCAGAAGAAGCACCGGCTAACTCCGTGCCAGCAGCCGCGGTAATACGGAGGGTGCAAGCGTTAATCGGAATTACTGGGCGTAAAGCGCACG
+
GGGGGGGGGGGGGGGGGGFFGGGGGGGEGGGGFGGGGGGGGGGGGGGGGGGGGGGGG@EGGGCFGGGEEGGGGGGGGGGGEC@FGFEGGGGDGGGGGGCFGGGGGGGGGGGEEEFGGGGGCFFFDFGDGGGG?FDGGGGGFDFFGGGGGFC,>FEGGGFCFGGGGGGGG7@FGGE9FEGCFGDGCFGGGGGGGGDGGC;C>EGGE1BEGGGCEEGGGGF=EC5CFF+0A6@*CDEECG7C9<77
@M03364:276:000000000-BLYN8:1:1101:23437:3601 1:N:0:1
ACTCCTACGGGAGGCAGCAGTGGGGAATATTGCACAATGGGCGCAAGCCTGATGCAGCCATGCCGCGTGTATGAAGAAGGCCTTCGGGTTGTAAAGTACTTTCAGCGAGGAGGAAGGCGTTGTGGTTAATAACCGCAGCGATTGACGTTACTCGCAGAAGAAGCACCGGCTAACTCCGTGCCAGCAGCCGCGGTAATACGGAGGGTGCAAGCGTTAATCGGAATTACTGGGCGTAAAGCGAACG
+
FGGGGGGGDEGG7CGGGGGGGFGGG>C8EFGAFFGFGGAF@FEFGGG@FGEGFGGGGGGG9CF<FG7CEFFG9FEEFGGG8EGGGGGGGGGGGFGGGGFGGG,E9?C:F7FEF+BE@@>=@FFGCF7DFDGFFFEG@@+CBFGCFGGFFFGGF:F@FCBCFCCF@CF>FCFGCCFGFEGCF@E7B8FDCGC>EEGGGGGGGC>>EGGGCE7;EGCEGFFGDE=:EFGFFECFGGD5<FF<*)/)
@M03364:276:000000000-BLYN8:1:1101:11666:3635 1:N:0:1
ACTCCTACGGGAGGCAGCAGTGGGGAATATTGCACAATGGGCGCAAGCCTGATGCAGCCATGCCGCGTGTGTGAAGAAGGCCTTCGGGTTGTAAAGCACTTTCAGCGAGGAGGAAGGTGGTGAACTTAATACGTTCATCAATTGACGTTACTCGCAGAAGAAGCACCGGCTAACTCCGTGCCAGCAGCCGCGGTAATACGGAGGGTGCAAGCGTTAATCGGAATTACTGGGCGTAAAGCGCACG
+
GGGGGGGGGGGGGGGGGGGGGGGGGGGGGGGGDGGGGGGGGGGDGGGGGGGGGGGGGGGGGGGGGGGGGGGGGGGGGGGGGGGGGGGGGGGGGGGGGGGGGGFFGGGEGGFGGGDFGGGGGFGGGCFFGGFFFFFGGGGFFGGGGGGGGGGGGGGGGCFFCGGGDFGGGGDEFGDECGGGGDCC>FFGGEGEGCGCGGGGGGGGGGGDGGGGG8EGGGGCGEGFGFGGGFGDD3:EGGFDGGG<
@M03364:276:000000000-BLYN8:1:1101:10259:3663 1:N:0:1
ACTCCTACGGGAGGCAGCAGTGGGGAATATTGCACAATGGGCGCAAGCCTGATGCAGCCATGCCGCGTGTGTGAAGAAGGCCTTCGGGTTGTAAAGCACTTTCAGCGAGGAGGAAGGTGGTGAGCTTAATACGCTCATCAATTGACGTTACTCGCAGAAGAAGCACCGGCTAACTCCGTGCCAGCAGCCGCGGTAATACGGAGGGTGCAAGCGTTAATCGGAATTACTGGGCGTAAAGCGCACG
+
GGGGGGGGGGGGGGGGGGGGGGGFGGGGGGGGGGGGGGGGGGGGGGGGGGGGGGGGGGGGGGGGGGGGGGGGGGGGFGGGGGGGGGGGGGEGGGFFGGGGGGGGGGGGGGGGGFGGGFGGGGGGGGGGGFGFFGGC@GGGGGGGGGGGGGGGGGGGG<FGGGGGGGGGGGGGGGGFGGGGGGGGGGGGGGGGGGGGGGGGGGGGGGGGGFGF8?EEGGGGGEGGFGGGGGGCDG5ADGGGGG)/
@M03364:276:000000000-BLYN8:1:1101:12036:3680 1:N:0:1
ACTCCTACGGGAGGCAGCAGTAGGGAATCTTCCGCAATGGACGAAAGTCTGACGGAGCAACGCCGCGTGTGTGAAGAAGGTTTTCGGATCGTAAAGCACTGTTGTTGGAGAAGAACAAGGATAAGAGTCACTGCTTGTCCCTTGACGGTATCTAACCAGAAAGCCACGGCTAACTACGTACCAGCAGCCGCGGTAATACGTAGGTGGCAAGCGTTGTCCGGAATTATTGGGCGTAAAGCGCGCG
+
GGGGGGGGCGGGGGGGEGGGFDFFGCFFEEGFGGGGGGGGFGGEGGGGGGAEDFDED@FG@F@@FFGCF8FCFFF9DAFG8?AFGEGGGFGFGGGGGDGGGGGBBFCFAFGGFBF,BEFFGGFEFGGGGF9<DD9DFGBDGGGG<8CCF=<F9FFEFCGGGGFFFGFCFGGGGFGFC8BC*>@FGF6DCCC:E:3;9C+=CGCDC983<EC5*1;CGGDGGE?FF9+AECCGCGG5CFCD<DDD
@M03364:276:000000000-BLYN8:1:1101:20973:3707 1:N:0:1
ACTCCTACGGGAGGCAGCAGTGGGGAATATTGCACAATGGGCGCAAGCCTGATGCAGCCATGCCGCGTGTGTGAAGAAGGCCTTCGGGTTGTAAAGCACTTTCAGCGAGGAGGAAGGTGGTGAACTTAATACGTTCATCAATTGACGTTACTCGCAGAAGAAGCACCGGCTAACTCCGTGCCAGCAGCCGCGGTAATACGGAGGGTGCAAGCGTTAATCGGAATTACTGGGCGTAAAGCGCACG
+
GGGGGGGGGGGGGGGGGGGGGGGGGGGG9FGGGGGGGGGGGGGGGGGGGGGGGGGGGGCFEFGGGGGGGGGGGGGGGGGGGGGGGGGGGGGGGGGGGGGGGGGGFCGDGGGCGFFFGGGGG@??FGFEGFFBFDFGGD<,FDDGGGGGGGGGGGGEGGGGGFFGGFFGGGGDFGGGGDGGGF9EFGG7C>GEGCECGC?FGGDEGB8CECGGGGCCCCFCGECGGCGGGCFGGGGGGGGG:57<
@M03364:276:000000000-BLYN8:1:1101:24299:3723 1:N:0:1
ACTCCTACGGGAGGCAGCAGTGGGGAATATTGCACAATGGGCGCAAGCCTGATGCAGCCATGCCGCGTGTGTGAAGAAGGCCTTCGGGTTGTAAAGCACTTTCAGCGAGGAGGAAGGTGGTGAGCTTAATACGCTCATCAATTGACGTTACTCGCAGAAGAAGCACCGGCTAACTCCGTGCCAGCAGCCGCGGTAATACGGAGGGTGCAAGCGTTAATCGGAATTACTGGGCGTAAAGCGCACG
+
GCFGGGGGGGGGGGGGGEFGGGGGGGGGGGGGFGGGGGGGGFGGGGGGGEGGGGGGGGGGGGCGGGGGGGGGGG<CCFDGGGGGGGEEFGGGGGGG9EGGAFGGAFG+CFDGDGFGDGGGGGGGGGGGGGGGGGGDEGGAFGGFGGGG7FEGGGCEGGGGFFFGGEGGGCFGGGGFFEGGGGGGGGFC:EGGGEGGFGGD518E8CEGGGGGGGGEFGGGGGG5CE?FGGGFGGEGGFFGGGGC
@M03364:276:000000000-BLYN8:1:1101:18824:3732 1:N:0:1
ACTCCTACGGGAGGCAGCAGTGGGGAATATTGCACAATGGGCGCAAGCCTGATGCAGCCATGCCGCGTGTATGAAGAAGGCCTTCGGGTTGTAAAGTACTTTCAGCGAGGAGGAAGGCATTAAGGTTAATAACCTTAGTGATTGACGTTACTCGCAGAAGAAGCACCGGCTAACTCCGTGCCAGCAGCCGCGGTAATACGGAGGGTGCAAGCGTTAATCGGAATTACTGGGCGTAAAGCGCACG
+
GGGGGGGGGGGGGGGGGGGGGGGGGGGGFGGAFGGGGGFGGGGDGGGGGGGGGGFGFGFGGGGFGGGGCFGGGGCFGCEGGGGGGGGGGGGGFGGGGGGGGGGGGGGDGGGGGGGGGDFGGGGGDCFBAFFGGCCGCGGGFG9FFFGGGGGGGGGGGGGGGGGGGFGGCFGGFGGFGGDFGGFGFGGGGGGGG5EEGFGGGE8CCEGGGGFGGEGGGGGGGGGGGGGGF6CFGDCEGGGGGGG3
@M03364:276:000000000-BLYN8:1:1101:15698:3741 1:N:0:1
ACTCCTACGGGAGGCAGCAGTGGGGAATATTGCACAATGGGCGCAAGCCTGATGCAGCCATGCCGCGTGTGTGAAGAAGGCCTTCGGGTTGTAAAGCACTTTTGTCCGGAAAGAAATCGCACTTACTAATATTAGGTGTGGATGACGGTACCGGAAGAATAAGGACCGGCTAACTACGTGCCAGCAGCCGCGGTAATACGTAGGGTCCAAGCGTTAATCGGAATTACTGGGCGTAAAGCGCACG
+
GGGGGGGGGGGEGGGGGGGGGGGGGGGGGGGGGGGGGGFGGGGGGGGFGGGGGGGGGGGGGGGGGGGGGGGGGGGGFGGGGGGGGGGFGGGGGFGGGGGGGGGGGFFGGGGGGGGGGGGFDGGGFGGFGGGEFGGGGGGGGGGGGGGGGGGGEGGDGGGGGCGGGGGGGDGGGGGGGEGGGF9;7FGGGGGGGCEGCFGGEFGDGGGGCCGFGGEEGFEFCCEFGGGGFFDGDGDGGGGGGGG3
@M03364:276:000000000-BLYN8:1:1101:21293:3751 1:N:0:1
ACTCCTACGGGAGGCAGCAGTGGGGAATATTGCACAATGGGCGCAAGCCTGATGCAGCCATGCCGCGTGTATGAAGAAGGCCTTCGGGTTGTAAAGCACTTTCAGCGAGGAGGAAGGTGGTGAGCTTAATACGCTCAGCAATTGACGTTACTCGCAGAAGAAGCACCGGCTAACTCCGTGCCAGCAGCCGCGGTAATACGGAGGGTGCAAGCGTTAATCGGAATTACTGGGCGTAAAGCGCACG
+
GGGGGGGGGGGGGGGGGGGGGGGGGGGGFGGFFGGGGGGGGGGEEGGGGGGGGF9CFGGGFFGGGGGFG@FGGGD<DEGGFGGGGGGGGGGGGGGC:EFGFGGG<<F@GGGGECGGGGGDFFGFFGGGGGFDECGC:,7>3EDB<DFGFFGGCGECF+@DBFFGFGCGGGGGD<;;FGGGG>DGGGFGBBBC*BEC?FCEE8C78;B;FFGGGG=CF7<FGGGGC7?9?E*55CE=FF>D97)1
@M03364:276:000000000-BLYN8:1:1101:10343:3787 1:N:0:1
ACTCCTACGGGAGGCAGCAGTGGGGAATATTGCACAATGGGCGCAAGCCTGATGCAGCCATGCCGCGTGTGTGAAGAAGGCCTTCGGGTTGTAAAGCACTTTCAGCGAGGAGGAAGGTGGTGAGCTTAATACGTTCATCAATTGACGTTACTCGCAGAAGAAGCACCGGCTAACTCCGTGCCAGCAGCCGCGGTAATACGGAGGGTGCAAGCGTTAATCGGAATTACTGGGCGTAAAGCGCACG
+
GDFGGFDGGGGGE7@@;FEE<C<EB;@@FFGGGGGGFFFFGGGGGGGFCEF@FGGGGGFFGGGGEGG+@FCGCFFFEEFDFGGGGGEGFGGFG9FFFFGFEFGGGFG:BF8?CBEF74AFFDEGGFFFFDFCGGB3,DFGFGAEDGEFGDFF=FG7FGGGFGGFF7:F@F:FCGB,D8DFEGDC:CGCGCC88:CCB<FCE88CC;;EC<CEECE*5CFFDEEFGFGGCFGG5D755CDDDDG9
@M03364:276:000000000-BLYN8:1:1101:10041:3804 1:N:0:1
ACTCCTACGGGAGGCAGCAGTGGGGAATATTGCACAATGGGCGCAAGCCTGATGCAGCCATGCCGCGTGTGTGAAGAAGGCCTTCGGGTTGTAAAGCACTTTCAGCGAGGAGGAAGGTGGTGAGCTTAATACGTTCATCAATTGACGTTACTCGCAGAAGAAGCACCGGCTAACTCCGTGCCAGCAGCCGCGGTAATACGGAGGGTGCAAGCGTTAATCGGAATTACTGGGCGTAAAGCGCACG
+
GGGGGGGGGGGGGGGGGGGGGGGGGGGGGGGGGGGGGGGGGGGGGGGGGGGGGGGGGGGGGGGGGGGGGGGGGGGGGGGGGGGGGGGCFEFEGGGGGGGGGGGGGGGFGGEGGGGGG@FGGG9FGGGGGGGGGGCFFGDGFFGGGGGGGGGGGGGGGGGFGGGGGGDGGGGGGGGFGDCGGGGGGGGGGGGGGGGGGFCEDEGGEEGGGGGGGEE5CFDGD58C@FFGGFGGGGGEC>FDGGGG
@M03364:276:000000000-BLYN8:1:1101:25454:3805 1:N:0:1
ACTCCTACGGGAGGCAGCAGTGGGGAATATTGCACAATGGGCGCAAGCCTGATGCAGCCATGCCGCGTGTGTGAAGAAGGTCTTCGGGTTGTAAAGCACTTTCAGCGAGGAGGAAGGTGGTGAGCTTAATACGTTCATCAATTGACGTTACTCGCAGAAGAAGCACCGGCTAACTCCGTGCCAGCAGCCGCGGTAATACGGAGGGTGCAAGCGTTAATCGGAATTACTGGGCGTAAAGCGCACG
+
EGGGGGGGGGGGEGGGGGGGGGGGGGGGGGGG9FGGGGGFGGGGEGGGFGGGG9FFGFGGGGGGGDGGGGFGGEEDGGGG<FGFGGGCFGGGGGGGFCFGGGFGG,@+CCGGGGGGG<=<?DAEGAFGGGGGGFFCFF<,?FDFGGGGGGG,,>FGGGGGFGGGGGGEGGDEGGGD,>FGGFGGGGGGGGGEGGDEDGGGGCEGCEGDGGGGCEGGGGGGGGGGGGFCF68=DGGGGGGGC)C7
@M03364:276:000000000-BLYN8:1:1101:19968:3812 1:N:0:1
ACTCCTACGGGAGGCAGCAGTAGGGAATCTTCCGCAATGGGCGAAAGCCTGACGGAGCAACGCCGCGTGAGTGATGAAGGGTTTCGGCTCGTAAAACTCTGTTATTAGGGAAGAACAAATGTGTAAGTAACTGTGCACGTCTTGACGGTACCTAATCAGAAAGCCACGGCTAACTACGTGCCAGCAGCCGCGGTAATACGTAGGTGGCAAGCGTTATCTGGAATTATTGGGCGTAAAGCGCGCG
+
FGGGGGFFCFGGGDGGGGGGGGGGGGGGGGFFGGGGGGGGGGGGGDGGGGGGGGGGGGG@GGGDGGGGFFGGGGGGDGFGDGGGFGGGGGGGGGGGDGGGGGGGGGGGGGFEGFG?,F8CFGGG9EDFGFGAAFGG9C7>FFGGFGGDFC+@FC<<FCFFAFGGGE,@*CFGF?F?GEC:FGGG77CCFGECEE>CFFEGFGGGGGC>*>:8CEGDGF+0:+0<<CGFF?8=D)7:/*><DDD3
@M03364:276:000000000-BLYN8:1:1101:21101:3818 1:N:0:1
ACTCCTACGGGAGGCAGCAGTGGGGAATATTGCACAATGGGCGCAAGCCTGATGCAGCCATGCCGCGTGTGTGAAGAAGGCCTTCGGGTTGTAAAGCACTTTCAGCGAGGAGGAAGGTGGTGAACTTAATACGTTCATCAATTGACGTTACTCGCAGAAGAAGCACCGGCTAACTCCGTGCCAGCAGCCGCGGTAATACAGAGGGTGCAAGCGTTAATCGGAATTACTGGGCGTAAAGCGCACG
+
GFGGGGDEGGGGGGGGGGGGGFGGDCFE9FGECFGFCGGGDDFDGGGFFGGGFGFGGGDGGGCGDGGFGCFGFDFEFFEGGGGDF7F7FFGGEFE?EGGAFEGGGGEFFGGGD@FCCFFGGGGGGFAFFFFFGGGGGGGFFDGGFAC>DFGFDEG+CEGFGG<FFCGGGGGGGGGGGGGFGG9>EGGGGDG5EGGGGF?+?EGGGGGGGFGGGGGGGGCFGGGG?FGEGFFGGD5EGFDDGDG<
@M03364:276:000000000-BLYN8:1:1101:11000:3820 1:N:0:1
ACTCCTACGGGAGGCAGCAGTAGGGAATCTTCGGCAATGGGGGCAACCCTGACCGAGCAACGCCGCGTGAGTGAAGAAGGTTTTCGGATCGTAAAACTCTGTTGTTAGAGAAGAACGTTAAGTAGAGTGGAAAGTTACTTAAGTGACGGTATCTAACCAGAAAGGGACGGCTAACTACGTGCCAGCAGCCGCGGTAATACGTAGGTCCCAAGCGTTGTCCGGATTTATTGGGCGTAAAGCGAGC
+
GGGGGGGGGGGGGGGGGGGGGGGGGGGGGGGGGGGGGGGGGGGGGGGGGGGGGGGGGGGGGGGGGGGGGGGGGGGGGGGGGGFGGGGGGGGGGGGGGGGGGGGGGGGGGGGGGGGGGGGGGGGGGGGGGGGGGGGGGCFGGFGGGGGGGGGGGGGGGGGGGGGGGGGGGGGGGGGGGGGGGGGGGGGGGGGGGGCEEGFGGGFGGGGGGGGGGEEGGGGGGECEGGGGCGGFFGEGGGGGGGG)
@M03364:276:000000000-BLYN8:1:1101:5345:3845 1:N:0:1
ACTCCTACGGGAGGCAGCAGTGGGGAATATTGCACAATGGGCGCAAGCCTGATGCAGCCATGCCGCGTGTGTGAAGAAGGCCTGCGGGTTGTAAAGCACTTTCAGCGAGGAGGAAGGTGGTGAGCTTAATACGTTCATCAATTGACGTTAATCGATAAAGAAGCACCGGCTATCTCCGTGCCAGCAGCCGCGGTAATACGGAGTGTGCAAGCGTTAATCGGAATCACTGGGCGTAAAGCGCACG
+
FFDECFCFGGGGGGGGGGGGGGGCGGGG9FGAFFGGFG<EGCF:FGGGG8FC<FFGGG8<EFFFG@GGCFGF8,EF<<FG,FF,8CF+@FEGGGCE?EGFFG9FFB68>FFDGEEGGDFFG@DD,E<,,CEDFG8B3C,,,3<C<9+@F,+8@F,,,8,@;FG7,,3CC7CF,2,2,*6>6*,6*26<CC5C5=*1B9+3;*81<C9C+>;8=;;*/90:=8:=+2<<+:5779*7C7>C3)1)
@M03364:276:000000000-BLYN8:1:1101:9456:3860 1:N:0:1
ACTCCTACGGGAGGCAGCAGTGGGGAATATTGCACAATGGGCGCAAGCCTGATGCAGCCATGCCGCGTGTGTGAAGAAGGCCTTCGGGTTGTAAAGCACTTTCAGCGAGGAGGAAGGTGGTGAGCTTAATACGTTCATCAATTGACGTTACTCGCAGAAGAAGCACCGGCTAACTCCGTGCCAGCAGCCGCGGTAATACGGAGGGTGCAAGCGTTAATCGGAATTACTGGGCGTAAAGCGCACG
+
GGGGGGGGGGGGGGGGGGGGGGGGGGGGGGGGGCGGGGGGGGGGGGGGGGGFGGGGGGGGGFFFGGGGGGGGGGGGGFFGGGFGGGGGGGEEGGGGGGGGGGGGGGDFGGEF7CGGGGGGGGFGGGGFDFGFGGDEGGGGGGGGGGGFFFEG9BFGGGFFFGGGGGGGGDCGGGDFGC@FCFGGGFFGCEGGGEGGGCFFCCCGEECEGGFFGGGGGGFGGG=FFGCFFGFFCCE*3:CDDDD3
@M03364:276:000000000-BLYN8:1:1101:17148:3874 1:N:0:1
ACTCCTACGGGAGGCAGCAGTGGGGAATATTGCACAATGGGCGCAAGCCTGATGCAGCCATGCCGCGTGTGTGAAGAAGGCCTTCGGGTTGTAAAGCACTTTCAGCGAGGAGGAAGGTGGTGAACTTAATACGTTCATCAATTGACGTTACTCGCAGAAGAAGCACCGGCTAACTCCGTGCCAGCAGCCGCGGTAATACGGAGGGTGCAAGCGTTAATCGGAATTACTGGGCGTAAAGCGCACG
+
GGGGGGGGGGGGGEGGGGDGGGGGGGGG9FGGGGGGGGGGGGGGGEGGGGGGGGGGGFEFFGGEGGGGEFGGDFGFFGGGGGDFDGGDFGGGGG9FCFGGGGGGGDECGDDFGGGGGE8FBCD9,EFGGFGAD=D8,FFC<F=<,>@FFAFFDECCCB7FGC<FFGFGC7EGFGCCCEG:F*,28,<C7:::**:*22?BEEEGGEE>+<+88CG55C7CEEEECC7@G?C=DDGG3:07CD))
@M03364:276:000000000-BLYN8:1:1101:22099:3929 1:N:0:1
ACTCCTACGGGAGGCAGCAGTAGGGAATCTTCGGCAATGGGGGCAACCCTGACCGAGCAACGCCGCGTGAGCGAAGAAGGTTTTCGGATCGTAAAACTCTGTTGTTAGAGAAGAACGTTAAGTAGAGTGGAAAATTATTTAAGTGACGGTATCTAACCAGAAAGGGACGGCTAACTACGTGCCAGCAGCCGCGGTAATACGTAGGTCCCAAGCGTTGTCCGGATTTATTGGTCGTAAAGCGAGC
+
GFFGGGGGCDEG>EF@@EFGC<FEFFGGGFFFGGGG@FFFGGGGGGGGGFGGGGGDEGEFFGGDC:FGGGD,@@=:B<FCFEF<EFDE@CFGGGGGFGFFFDGDGFGAEFCG,BFFEGGCDFGFGGAB<DDCF8,>C,:DF<EFFGCFDF7>FFEFD,:DAF?3DFBF7>>CFCF;<4FFCCEFFFFFG>**:CGECEGCFFGGGG7980*/*;EGG*++::E5*<CFGGC+:>CGFGGFGCG)
@M03364:276:000000000-BLYN8:1:1101:21126:3946 1:N:0:1
ACTCCTACGGGAGGCAGCAGTGGGGAATATTGCACAATGGGCGCAAGCCTGATGCAGCCATGCCGCGTGTGTGAAGAAGGCCTTCGGGTTGTAAAGCACTTTCAGCGAGGAGGAAGGTGGTGAACTTAATACGTTCATCAATTGACGTTACTCGCAGAAGAAGCACCGGCTAACTCCGTGCCAGCAGCCGCGGTAATACGGAGGGTGCAAGCGTTAATCGGAATTACTGGGCGTAAAGCGCACG
+
GGGGGGGEGGGGDGGGGGFGFGGGGGGGGGGCEGGGFGGGF?FGGGGGGGFFGAAFGGGGGGGGGGGGGGGGGGGGGGGGGGGGGGGGGGGGGGGGCGGGGGEGFGGGGGGGGGFGGGGGGGGGGEGFGGGGGGGGFGGGGFCF9DCFGGGGGDGFGDGCGGGCE7FGGGGCGGGGGDGFGFGGFFGDGGGCEEGGGGCFDECBCEGGGFG==*;5EFDGCEEFGF7CFGGGGDEE<DGGCG35
@M03364:276:000000000-BLYN8:1:1101:23282:3963 1:N:0:1
ACTCCTACGGGAGGCAGCAGTGGGGAATATTTCACATTGGGCGCAAGCCTGATGCAGCCATGCCGCGTGTGTGAAGAAGGCCTTCGGGTTGTAAAGCACTTTCAGCGAGGAGGAAGGTGGTGAACTTAATACGTTCATCAATTGACGTTACTCGCAGAAGAAGCACCGGCTAACTCCGTGCCAGCAGCCGCGGTAATACGGAGGGTGCAAGCGTTAATCGGAATTACTGGGCGTAAAGCGCACG
+
GGGGGGGGGGGGGEGGGGFGFF9,CCCFGGG,CCF9FGGGGGGDEGECDGGGGGGGGGFGGGGGGGGGGGGGGGGGGGGGGG8FGGGGGGGGGFGFGGFGGGGGGFEGDGGGGDFGGGFEE@F<EF9DD<DDG=FFGFAFG,CCDFFG7DFGCGGEEG7CCCGGG7FCFGGG<DDFG7D*>FGGGGGFG8ECB=EGGFFFEGGC8CCEFFCFEE8EE7FFGGGFFGFC??F5CD=CDF>DGDD5
@M03364:276:000000000-BLYN8:1:1101:10939:3964 1:N:0:1
ACTCCTACGGGAGGCAGCAGTGGGGAATTTTGGACAATGGGCGCAAGCCTGATCCAGCAATGCCGCGTGCAGGACGAAGGCCTTCGGGTTGTAAACTGCTTTTGTACAGAACGAAAGGCTCCTGGCTAATATCTGGGGGATATGACGGTACTGTAAGAATAAGCACCGGCTAACTACGTGCCAGCAGCCGCGGTAATACGTAGGGTGCGAGCGTTAATCGGAATTACTGGGCGTAAAGCGTGCG
+
GGGGGGGGGGGGGGGGGGGGGGGGGDGGGGGGGGGGGGGGGGGGGGGGGGGGGGGGGGGGGGGGGGGGGGGGGGGGGGGGGGGGGGGGGGGGCGGGGGGGGGGGGGGGGGGGGGGGGGGGGGGGGGGFFGGGGGGGGGGFGGGGGGGGGGGGGGCGGGGGGDGGGGGGEGGGGGGGGGGGFCGGCEEGGGGGGGEEG?EFGGGDGF5EGDGGGGGDGGGGGGGGGGGGDCGGGGGGFGGGGDC7
@M03364:276:000000000-BLYN8:1:1101:7612:3984 1:N:0:1
ACTCCTACGGGAGGCAGCAGTGGGGAATATTGCACAATGGGCGCAAGCCTGATGCAGCCATGCCGCGTGTGTGAAGAAGGCCTTCGGGTTGTAAAGCACTTTCAGCGAGGAGGAAGGTGGTGAACTTAATACGTTCATCAATTGACGTTACTCGCAGAAGAAGCACCGGCTAACTCCGTGCCAGCAGCCGCGGTAATACGGAGGGTGCAAGCGTTAATCGGAATTACTGGGCGTAAAGCGCACG
+
GGFFCFEGGGGGGGGGGGGGGGGGGGGGGGGGGGGGGGGGGGGGCEEGGGFCGDDDEFGGGFGGGGGGGGGGGGGGGGGGFFGGFGGGFGDCFCGGGGGGFGGGFGG:FGGGGGFGGGGGGGGGGGAFGGGGGDFGGGGGDGDDCFGGGGGGGGGGGDGGGGFGGGFGGDFGGGGGGGFFDEGGGG>GGGGGGC88BFGGD>88CEGGFCFGGEGEGEGGEE5CCEF@F6:CDCCE:CFDGGG)
@M03364:276:000000000-BLYN8:1:1101:12119:4007 1:N:0:1
ACTCCTACGGGAGGCAGCAGTGGGGAATATTGCACAATGGGCGCAAGCCTGATGCAGCCATGCCGCGTGTGTGAAGAAGGCCTTCGGGTTGTAAAGCACTTTCAGCGAGGAGGAAGGTGGTGAATTTAATACGTTCATGAATTGACGTTACTCGCCGAAGAAGCACCGGCTAACTCCGTGCCAGCAGCCGCGGTAATACGTAGGGTGCAAGCGTTAATCGGAATTACTGGGCGTAAAGCGCACG
+
GGGGGGGGGGGGGFGGGGGGGFGGGGGG@FG,FFGGGGGGFGGEGGGFGGGGGG,EFG<F,CFGGFFGGEFGGGGGGGGGECFGGGG@F?FGGGGCF,FGAG<?<AF+8@FEGGG<FG8<BD,C,858F9?<DBGEGE,,CCFGGFG+@F:CF7++8C7<CFGGGFFGGGGGGGG,>CGGGG9FG@FGGGGGGGGGGGGF+?CG>?EEDGGGGGG5:+ACGE8FG?:CFGGGGGGGGFGG))77
@M03364:276:000000000-BLYN8:1:1101:10188:4031 1:N:0:1
ACTCCTACGGGAGGCAGCAGTGGGGAATATTGCACAATGGGCGCAAGCCTGATGCAGCCATGCCGCGTGTGTGAAGAAGGCCTTCGGGTTGTAAAGCACTTTCAGCGAGGAGGAAGGTGGTGAACTTAATACGTTCATCAATTGACGTTACTCGCAGAAGAAGCACCGGCTAACTCCGTGCCAGCAGCCGCGGTAATACGGAGGGTGCAAGCGTTAATCGGAATTACTGGGCGTAAAGCGCACG
+
GGGGGGGGGGGGGGGGGGGGGGGGGGGGGGGGGGGGGGGGGGGGGGGGGGGGGGGGGGGGGGGGGGGGGGGGGGGGGGGGGGGGGGGGGGGGGGGFGGGGGGGGGGGGGGEEGGGGGGGGGGGGGGGFGGGGGGGGGGGGG,FGGGGGGGGGGEGGGGGGGFFGGGGGGGGGGGGGGGGGGFCFGGGGFGGGGGGGGGGGGGGGDEGGGGGGGGGGGGGGGGGGGGGGGGGGGGGDGCFGDGGD
@M03364:276:000000000-BLYN8:1:1101:9294:4089 1:N:0:1
ACTCCTACGGGAGGCAGCAGTGGGGAATATTGCACAATGGGCGCAAGCCTGATGCAGCCATGCCGCGTGTGTGAAGAAGGCCTTCGGGTTGTAAAGCACTTTCAGCGAGGAGGAAGGTGGTGAACTTAATACGTTCATCAATTGACGTTACTCGCAGAAGAAGCACCGGCTAACTCCGTGCCAGCAGCCGCGGTAATACGGAGGGTGCAAGCGTTAATCGGAATTACTGGGCGTAAAGCGCACG
+
GGGGGGGGGGGGGGGGGGGGGGGGGGGGGGGGGGGGGGGGGGGGGGGGGGGGGGGGGGFGGGGGGGGEGGGGGGGGGGGGGGGGGGGGGGGGGGGGGFFGGGGGGGGGGGFGGGGGGGGGGGGGGAFGGGGGGGGGGGGGGGGGGGGGGFGGGGGGGGGGGGGGGGGGGGGGGGGGGGGGDGGFGGGGFGGGGCEGGGGGGG:EGGEEG<FGGGGGFFFEDECFGGFG+CGGGG5EFGGGGDG7
@M03364:276:000000000-BLYN8:1:1101:15316:4121 1:N:0:1
ACTCCTACGGGAGGCAGCAGTGGGGAATATTGCACAATGGGCGCAAGCCTGATGCAGCCATGCCGCGTGTGTGAAGAAGGCCTTCGGGTTGTAAAGCACTTTCAGCGAGGAGGAAGGTGGTGAACTTAATACGTTCATCAATTGACGTTACTCGCAGAAGAAGCACCGGCTAACTCCGTGCCAGCAGCCGCGGTAATACGGAGGGTGCAAGCGTTAATCGGAATTACTGGGCGTAAAGCGCACG
+
GDFGGGG@BFGGEDGCGGGGGGGCGGGGGEFEGGFGG9,,FFGEGGECDGGCG9EAFFC<F<E<CCCGGGGGGFGGE@FG8FGCECFE<FG@FCFFGGGGGGGFFEF++C7C++:BCDGGFG<CCDCGGFGGG<DF>FA,7A<FD9FCE8:@9@:<CFF:CCGCDGG777>::<>DACF>*D@EF7:CFGEGGCCGGGGFG*::CEEGGF@FEE?C*<CGG=CCFEGGGC55DC7:CDGDC7)9
@M03364:276:000000000-BLYN8:1:1101:10941:4124 1:N:0:1
ACTCCTACGGGAGGCAGCAGTGGGGAATATTGCACAATGGGCGCAAGCCTGATGCAGCCATGCCGCGTGTGTGAAGAAGGCCTTCGGGTTGTAAAGCACTTTCAGCGAGGAGGAAGGTGGTGAGCTTAATACGCTCATCAATTGACGTTACTCGCAGAAGAAGCACCGGCTAACTCCGTGCCAGCAGCCGCGGTAATACGGAGGGTGCAAGCGTTAATCGGAATTACTGGGCGTAAAGCGCACG
+
FGGGGGGGGEGDGGGGGGGGFGGGGCFGGFGGGGGGGGGGGGGGGGGGGGGGGGGGGG8<EGGGGGGGGCFGGGGGGFGGFDFGGGGGGGGGGAFGFECFCGFAFGG@CGCCFFGFEGGGEG<BFGGF<FFFGCC=@,DFGC@FCBC:D<7F<+C:@E,DFFGGGCCF7F:FDA9DGE7F@C>@FF622=:EG>CEFC+:C5EEG18*B@9;EEE5:F9:E=8=+<+<FGGGGG557DDD33))
@M03364:276:000000000-BLYN8:1:1101:9035:4133 1:N:0:1
ACTCCTACGGGAGGCAGCAGTGGGGAATATTGCACAATGGGCGCAAGCCTGATGCAGCCATGCCGCGTGTATGAAGAAGGCCTTCGGGTTGTAAAGTACTTTCAGCGAGGAGGAAGGCATTAAGGTTAATAACCTTAGTGATTGACGTTACTCGCAGAAGAAGCACCGGCTAACTCCGTGCCAGCAGCCGCGGTAATACGGAGGGTGCAAGCGTTAATCGGAATTACTGGGCGTAAAGCGCACG
+
GGGGGGGGGGGGGGGDGGGGGCFGGGGGGGGGGGGGGGFGGGGGGGGGGGGGGGGGGFGGGGGGGGGGGGFGGGGGGGGGGFGGGGGGGGGGGGGGGGGGGCGGGGDFGGGGGGDFGFGGGGGGGGFE9FFGFDFGGGFGFGGGGGGGGGGGGGGCEEGGGGFGGGGEGGGGGGGFGGGGGGGGCFFGGGGGGGGEGGGGGGEGGGGGGGGGGGGGCCFGGGGFGGGGGGG5D<CE:FGGG3<7
@M03364:276:000000000-BLYN8:1:1101:14587:4144 1:N:0:1
ACTCCTACGGGAGGCAGCAGTAGGGAATCTTCGGCAATGGGGGCAACCCTGATCGAGCAACGCCGCGTGAGTGAAGAAGGTTTTCGGATCGTAAAACTCTGTTGTTAGAGAAGAACGTTAAGTAGAGTGGAAAGTTACTTAAGTGACGGTATCTAACCAGAAAGGGACGGCTAACTACGTGCCAGCAGCCGCGGTAATACGTAGGTCCCAAGCGTTGTCCGGATTTATTGGGCGTAAAGCGAGC
+
FGGGGGGGGGGGGGGGGGGGG<FGGGGG<FFEFCGGGGGGGCFGGGEGGGG8,<CFFG7FEFGGEGGGG7FGGGGGGGGGBEFGGDGFG:CGGGF?=?FEFG@FFFCF,FFCFGG8F7>,+AF<F,C?FCC9,,CFFGG,D,>EF9DGDF+@CACFG<FFG7,,6>:*@F7:FEF9F,*>FGFEFCF8@BE5B5*8*3+2:<9CEG9CEF=@:>GC*AE+ACCC;9+<?CF7*9::C5::55C)
@M03364:276:000000000-BLYN8:1:1101:10740:4148 1:N:0:1
ACTCCTACGGGAGGCAGCAGTGGGGAATATTGCACAATGGGCGCAAGCCTGATGCAGCCATGCCGCGTGTGTGAAGAAGGCCTTCGGGTTGTAAAGCACTTTCAGCGAGGAGGAAGGTGGTGAACTTAATACGTTCATCAATTGACGTTACTCGCAGAAGAAGCACCGGCTAACTCCGTGCCAGCAGCCGCGGTAATACGGAGGGTGCAAGCGTTAATCGGAATTACTGGGCGTAAAGCGCACG
+
GGGGGGGGGGGGGGGGGGGGGGGGGEEGGGGGGGGGGGGGGGGGGGGGGGGGGGFGGGGGGGGFGEC:CFGGGGGGGGGGGGGGGGGGGGGGGGGGCEGGGGGGGGGCFG@FGDGGEGGGGGFGGGGFGGFGGGGGGGDFGGGGGGGGGGGDAFDEGGGG?>FGGGGGGGGGGGGGGGG:CFFGGGGGGGGGGGGGGGGGGEGGGGGGGCGGGGGGGGGGG5CFGFGGGGGGGGGGGDCDGGC<
@M03364:276:000000000-BLYN8:1:1101:19334:4156 1:N:0:1
ACTCCTACGGGAGGCAGCAGTGGGGAATTTTGGACAATGGGCGCAAGCCTGATCCAGCAATGCCGCGTGCAGGACGAAGGCCTTCGGGTTGTAAACTGCTTTTGTACAGAACGAAAGGCTCCTGGCTAATATCTGGGGGATATGACGGTACTGTAAGAATAAGCACCGGCTAACTACGTGCCAGCAGCCGCGGTAATACGTAGGGTGCGAGCGTTAATCGGAATTACTGGGCGTAAAGCGTGCG
+
GGGGGGGGGGGGGGGGGGGGGGGGGGGGGGGGGGGGFGGGGGGGGGGGGGGGGFFGGGGGGGFGGGGGGGGGGGGGGGGGGFGGGGGGGGGGGGGGGGGGGGGGGGGGGGGGGGGGGGGGGGFGGGGGFGGGGGGGGGGGGGGGGGDGGGGGGGGGFGGGGGFGGGGGGGGGGGGGGGGGGFGFEDGGCCGDGGDEGGGGGFGGGGGGGGGGGGGGGGGGGGGGGGGGGGGGGGGEGFGGGDG<
@M03364:276:000000000-BLYN8:1:1101:20058:4167 1:N:0:1
ACTCCTACGGGAGGCAGCAGTGGGGAATATTGCACAATGGGCGCAAGCCTGATGCAGCGACGCCGCGTGGGGGATGACGGCCTTCGGGTTGTAAACTCCTTTCGCCAGGGACGAAGCTTTTGTGACGGTACCTGGAGAAGAAGCACCGGCTAACTACGTGCCAGCAGCCGCGGTAATACGTAGGGTGCGAGCGTTGTCCGGATTTACTGGGCGTAAAGAGCTCGTAGGTGGTTTGTCGCGTCGT
+
GGGGGGGGGGGGGGGGGGGGGGGGGGGGGGGGGGGGGGGGGGGGGGGGGGFGGGGGGGGGGGGGGGGGGGGGGGGGFGGGGGGGDFGEEEGGGGGGGGGGGGGGGFGGGGGGFFFGGGGGGGGGCFGDEGGGGGGGGGGGFGGGGGGGGGGGGGGGGGGGGGGGGGGGGD7FDC8EGGGGC9;ECFGGGCEEGGGEG@FGGEEEGF7<9FGGGEGGGCGFGGGGGGG=FFGGFFGF:5CD/73)
@M03364:276:000000000-BLYN8:1:1101:19436:4209 1:N:0:1
ACTCCTACGGGAGGCAGCAGTAGGGAATCTTCCGCAATGGGCGAAAGCCTGACGGAGCAACGCCGCGTGAGTGATGAAGGGTTTCGGCTCGTAAAACTCTGTTATTAGGGAAGAACAAATGTGTAAGTAACTGTGCACGTCTTGACGGTACCTAATCAGAAAGCCACGGCTAACTACGTGCCAGCAGCCGCGGTAATACGTAGGTGGCAAGCGTTATCCGGAATTATTGGGCGTAAAGCGCGCG
+
GGGGGGGGGGGGGGGGGGFGGGGGGGGGGGGGGGGGGGGGGGGGGGGGGGGGGGGGGGGGGGDGGGGGGGGFGGGGGGGGGGGGGGGGGGGGGGGFGGGGGGGFGGGGGGGGGGGGGGCGGFGGGFFGGGGGGGGGGGGGFGGGGGGGGGD<FGGGCGGFEGGFGG@FGGGGGGGGGEGGGG@DGGFGGEEGGECEGFFGGGGGFGGF6CFGGGGGGFCEECGECFFGFG*7DGCEFGGCC:37
@M03364:276:000000000-BLYN8:1:1101:12113:4211 1:N:0:1
ACTCCTACGGGAGGCAGCAGTGGGGAATATTGCACAATGGGCGCAAGCCTGATGCAGCCATGCCGCGTGTGTGAAGAAGGCCTTCGGGTTGTAAAGCACTTTCAGCGAGGAGGAAGGTGGTGAACTTAATACGTTCATCAATTGACGTTACTCGCAGAAGAAGCACCGGCTAACTCCGTGCCAGCAGCCGCGGTAATACGGAGGGTGCAAGCGTTAATCGGAATTACTGGGCGTAAAGCGCACG
+
GGGGGGGGGGGGGGGGGGGGGGGGGGGGGGGGGGGGGGGGGGGGGGGGGGGGGGGGGGGGGGGGGGGGGGGGGGGGGGGGGGGGGGGGGGGGGGGGGGGGGGGGGGGCFGGGGGGGGGGGGGGGGGGGGGGGGGGGGGGFGGGGGGGGGGEGGGGGGGGGGGGCGGGGGGGGGGGGGGGGCGGGGGGGFEGGGGGGGGGGGGGGGGGGGCGGGEGEGGGFGGGGGGGGGGGFGGGGGGFGGGGD
@M03364:276:000000000-BLYN8:1:1101:20400:4225 1:N:0:1
ACTCCTACGGGAGGCAGCAGTGGGGAATATTGCACAATGGGCGCAAGCCTGATGCAGCCATGCCGCGTGTGTGAAGAAGGCCTTCGGGTTGTAAAGCACTTTCAGCGAGGAGGAAGGTGGTGAACTTAATACGTTCATCAATTGACGTTACTCGCAGAAGAAGCACCGGCTAACTCCGTGCCAGCAGCCGCGGTAATACGGAGGGTGCAAGCGTTAATCGGAATTACTGGGCGTAAAGCGCACG
+
GGGGGGGGGGGGGGGGGDGGGGGGGGGGGGGGGGGGGGGGGGGGGGGGGGGFGGGGGGGGGGGGGGGGGGGGGGGGGGGGGGGGGGGGGGGGGGFGGGGGGGGGGGGGGGGGGGGGGGGGGGCGGGGGGGGGGGGGGGGEFFGCFGGGGGEGGGGGGGGGGGGGGGGGGGGGGGGGGGGGGGGGGGGGFGGGGGGGGGGGGGGGGGGGGGFFGGGEGGGGGGDFFGGGFFGGGGGEFGFGDGGD
@M03364:276:000000000-BLYN8:1:1101:25660:4246 1:N:0:1
ACTCCTACGGGAGGCAGCAGTGGGGAATATTGCACAATGGGCGCAAGCCTGATGCAGCCATGCCGCGTGTGTGAAGAAGGCCTTCGGGTGGTAAAGCACTTTCAGCGAGGAGGAAGGTGGTGAGCTTAATCCGCTCATCCATTGACGTTACTCGCAGAAGAAGCACCGGCTAACTCCGTGCCAGCAGCCGCGGTCATACGGAGGGTGCATGCGTTAATCGGAATTACTGGGCGTAAAGCGCACG
+
EFFFFGGGGC@;@+BCFGGGEFF@:B6;;CFA<CFEEAFGGGGGG>:FFGGGG@<FCGG<@8EC@FGGGGGDFG<F?FFFFGFDFDFGF+8FFGGGD@FDGFFFGCE+>F@B77<=??<D3+,33CFB?F,BFF33=,3,@,3C3FCFGF7FFGD3><<>F,DF73>FC>*>FFGFGCGFCFC,8C,=B>C8>E*1C99CG58CCGGG?+<+?8;8*<EC5;?F@C?FGG@*/C577CFD37<)
@M03364:276:000000000-BLYN8:1:1101:16464:4255 1:N:0:1
ACTCCTACGGGAGGCAGCAGTGGGGGATATTGCACAATGGGGGAAACCCTGATGCAGCGACGCCGCGTGGAGGAAGAAGGTTTTCGGATTGTAAACTCCTGTCGTAAGGGACGATAATGACGGTACCTTACAAGAAAGCCACGGCTAACTACGTGCCAGCAGCCGCGGTAAAACGTAGGTGGCAAGCGTTGTCCGGAATTACTGGGTGTAAAGGGAGCGCAGGCGGGCTGTCAAGTTGGAAGTG
+
GGGGGGGGGGGGGGGGGGGGGGGGGGGGGGGGFGGGGGGGGGGGGGGGGGGGGGGGGGDGGGGGGGGGGGGGGGGGGGGGGGGGGGGGGGGGGGGGGGGGGGGGGGFEFGGGGGGDGGGFGGGGGGGGGGGGGGGGGGGGGGGGGGGGGGGGGGGGGGGGGGGGGGGGG@F:FGGGCGGGGGGGGGGGGGGGGGGGGCFFFFGGFGGGGGGGGGGGGGGGGG=DGEEGDGEC7>F9CF6CGCF=
@M03364:276:000000000-BLYN8:1:1101:10591:4268 1:N:0:1
ACTCCTACGGGAGGCAGCAGTGGGGAATATTGCACAATGGGCGCAAGCCTGATGCAGCCATGCCGCGTGGGGGATGAAGGCCTTCGGGTTGTAAACTCCTTTCAACCATGACGAAGCGTAAGTGACGGTAGTGGTAGAAGAAGCACCGGCTAACTACGTGCCAGCAGCCGCGGTAATACGTAGGGTGCGAGCGTTGTCCGGAATTACTGGGCGTAAAGAGCTCGTAGGTGGTTTGTCGCGTCGT
+
GGGGGGFGGGGGGGGGGGEDGGGGGGGGGGGGGGGGGGGGGGGGGGGGGGGGGGFGGGGGGGGGGGGGGGGGGCGGFFGGGCFGGGDGGGGGGGGGGGGGGGFGGGGGFFGGDEGGGGGGEFEDFECE@CFGFGEAEFGFGGFCFFGGGGFEGGGGGGGGGGGGGGGG>FGGGGGECCCFGGGGGGGDGEGGGGGGGGGGGCEFG?9FGGGGGE=ECFGFFG6EGEGGGF5:DFGGGGGGGD3)
@M03364:276:000000000-BLYN8:1:1101:5256:4291 1:N:0:1
ACTCATACGGGAGGCAGCAGTGGGGAATATTGCACAATGGGCGCAAGCCTGATGCAGCCATGCCGCGTGTATGAAGAAGGCCTTCGGGTTGTAAAGTACTTTCAGCGGGGAGGAAGGTGAGTGGTTTAATACGCCATTCAATTGACGTTACCCGCAGAAGAAGCACCGGCTAACTCCGTGCCAGCAGCCGCGGTAATACGGAGGGTGCAAGCGTTAATCGGAATTACTGGGCGTAAAGCGCACG
+
FGGGCFGGGGGGGGDGGGGGFFCFFGGGFGGGGGGGGGGGGGGGGDGGGFGGGGGGGGGGGGCCFEFF@:FGCFGGGGGGGGGGGGGGGGGGGCFGGGGGGGGGGGGGGGCFG7FFGFFDGGGDE@FFFGGGGGCFGAFFFGCEFFEGFBFFFGD7CFFGGGGGGGGGGGGGGECCFDC*:CF@FGGGFGGGDEEGGCCFCCCEGG>EGGGGGGDGCAFGEEEFFC?FG6;FGGGGGGGGGGG5
@M03364:276:000000000-BLYN8:1:1101:21239:4301 1:N:0:1
ACTCCTACGGGAGGCAGCAGTGGGGAATATTGCACAATGGGCGCAAGCCTGATGCAGCCATGCCGCGTGTGTGAAGAAGGCCTTCGGGTTGTAAAGCACTTTCAGCGAGGAGGAAGGTGGTGAACTTAATACGTTCATCAATTGACGTTACTCGCAGAAGAAGCACCGGCTAACTCCGTGCCAGCAGCCGCGGTAATACGGAGGGTGCAAGCGTTAATCGGAATTACTGGGCGTAAAGCGCACG
+
GGGGGGGGGGGGGGGGGGGGGGGGGGGGGGGGGGGGGGGGGGGGGGGGGGGGGGGGGGGGGGGGGGGGGGGGGFGGGGGGGGGGGGGGGGGGGGGGGGGGGGGGGGGGGGGGGFGGGGGGGGGGF9FGGGGGGFG@FGFFGGGFDDFGGGGGGGGGGGGFGGGGGGGGGGGDGGGGGEFGDGGGGGGFFGGGGGGGGGFGGDGEGE>CCGGGGG?ECFGGGD8FGGGGGGFDDGCEGGGGGCCC
@M03364:276:000000000-BLYN8:1:1101:8910:4312 1:N:0:1
ACTCCTACGGGAGGCAGCAGTAGGGAATCTTCGGCAATGGGGGCAACCCTGACCGAGCAACGCCGCGTGAGTGAAGAAGGTTTTCGGATCGTAAAACTCTGTTGTTAGAGAAGAACGTTAAGTAGAGTGGAAAGTTACTTAAGTGACGGTATCTAACCAGAAAGGGACGGCTAACTACGTGCCAGCAGCCGCGGTAATACGTAGGTCCCAAGCGTTGTCCGGATTTATTGGGCGTAAAGCGAGC
+
GGGGGGGGGGGGGGGGGGGGGGGGGGGGGGGGGGGGGGGGGGGGGGGGGGGGGGGGGGGGGGGGGGGGGGGGGCGGGGGGFFGGGGGDGGGGGFGFGGGGGGGGGGGGCGGGGGGGGGGGGGGGGGGGGGGFGGGGGGGGGGGGGGGGDGGGGGGGFGGGGGGGGGGGGGGGGGGGGFGGGGGGGGGGGGGGGGGGGGGGGGGGGGGGGGGGFGGGGGGGGGGGGCG@FCGDFGGGGFGCGDG)
@M03364:276:000000000-BLYN8:1:1101:26187:4319 1:N:0:1
ACTCCTACGGGAGGCAGCAGTGGGGAATATTGCACAATGGGCGCAAGCCTGATGCAGCCATGCCGCGTGTATGAAGAAGGCCTTCGGGTTGTAAAGTACTTTCAGCGAGGAGGAAGGCATTAAGGTTAATAACCTTAGTGATTGACGTTACTCGCAGAAGAAGCACCGGCTAACTCCGTGCCAGCAGCCGCGGTAATACGGAGGGTGCAAGCGTTAATCGGAATTACTGGGCGTAAAGCGCACG
+
GGGGGGGFGGGGGGDGGGEFGGGGGGGGGGGGGGFGGGGGFGGGGGEDDFEFGGGGCGGGDFGEFCGFCFFGGGFFGGGGGGC,EFEEGGGGGGEGFGAF@FEFFAFGGGGGGGFGGGGGGGGGGGGCEFGGGF9FFFFDGG,CAFECGGGFFEDEGGGGGGGFGGG7C@CFGGFGGGGGEEGGCEFFDCECEGGG9CFCE>EEDB5EF;7CGECEDGGGGGGGGGFFCGGCDCCEGGGGGGD3
@M03364:276:000000000-BLYN8:1:1101:13938:4348 1:N:0:1
ACTCCTACGGGAGGCAGCAGTAGGGAATCTTCGGCAATGGACGAAAGTCTGACCGAGCAACGCCGCGTGAGTGAAGAAGGTTTTCGGATCGTAAAACTCTGTTGTTAGAGAAGAACGACGAGGAGAGTGGAAAGCTCCTTGTGTGACGGTATCTAACCAGAAAGGGACGGCTAACTACGTGCCAGCAGCCGCGGTAATACGTAGGTCCCGAGCGTTGTCCGGATTTATTGGGCGTAAAGCGAGC
+
GGGGGGGGGGGGGGGGGGGGGCGGGGGGFGGGGGGGGGGGFGGGGCEGGGGGGGGGGG@FFGGGGGGEGEEGGGGGGGGGFGGFFEGEGGGGGFGGGGGGGGGGGGDGFGGGGGGGGEGG7FFGGGEGGGGGFGGGGGFGGGGGFFGGGGGGGGCCCGGGGF:FGCGCGCGGGGGFF7<FEECFFFGFCGGEEC1CCEGGGGFGGGCGGD8*:CGC5EGFGGDEEGGCFGGC<7CGD<70>DG)
@M03364:276:000000000-BLYN8:1:1101:21563:4362 1:N:0:1
ACTCCTACGGGAGGCAGCAGTAGGGAATCTTCGGCAATGGGGGCAACCCTGACCGAGCAACGCCGCGTGAGTGAAGAAGGTTTTCGGATCGTAAAACTCTGTTGTTAGAGAAGAACGTTAAGTAGAGTGGAAAGTTACTTAAGTGACGGTATCTAACCAGAAAGGGACGGCTAACTACGTGCCAGCAGCCGCGGTAATACGTAGGTCCCAAGCGTTGTCCGGATTTATTGGGCGTAAAGCGAGC
+
GGGGGGGGEGGCGGGGGGGGGGGDCFGGGGGGGDD7EGGGGDGGGGGGDGGGGGGGGGGGGEGGGGGGG7FFDFFGGGEFGFGGGGGDGGGGGGFFGGGGGGGGGGGDGGGGGGGGGGGFGGGGGGGFGFGGGGGGGGGGFEDFFGGGGGGGFFGFFGGGGGGGGGGGEGDGGGGGGGGG:CFCFEGGGDEGEGGGEGGGGGGGGGBF5CFEGECEGGGGGGCAEGFFFGGGGDGGGGGGGDG<
@M03364:276:000000000-BLYN8:1:1101:10288:4379 1:N:0:1
ACTCCTACGGGAGGCAGCAGTGGGGAATATTGCACAATGGGCGCAAGCCTGATGCAGCCATGCCGCGTGTGTGAAGAAGGCCTTCGGGTTGTAAAGCACTTTCAGCGAGGAGGAAGGTGGTGAGCTTAATACGTTCATCAATTGACGTTACTCGCAGAAGAAGCACCGGCTAACTCCGTGCCAGCAGCCGCGGTAATACGGAGGGTGCAAGCGTTAATCGGAATTACTGGGCGTAAAGCGCACG
+
GGGGGGGGGGGGGGGGGGGGGGGGGGGGGGGGGGGGGGGGGGGGGGGGGGGGGGGGGGGGGFFGGGGGGGGGGGGGGGGGGGGGGGGGGGGGGGGGGGGGGGGGGGGGGGGGGGGFE=FGGGGGGGGGGGGGGGGFFGGGCFGGGGGGGGGGGGGGGGGGGGGGGGGGGGGGGGEGFGGGGGGGGGGGGGGGGDEEGDGGGGGGGGGGFGGGGGGGGGGGGGGGGGGGGGGGGGGE5CGGGGG5
@M03364:276:000000000-BLYN8:1:1101:26393:4382 1:N:0:1
ACTCCTACGGGAGGCAGCAGTGGGGAATATTGCACAATGGGCGCAAGCCTGATGCAGCCATGCCGCGTGTGTGAAGAAGGCCTTCGGGTTGTAAAGCACTTTCAGCGAGGAGGAAGGTGGTGAACTTAATACGTTCATCAATTGACGTTACTCGCAGAAGAAGCACCGGCTAACTCCGTGCCAGCAGCCGCGGTAATACGGAGGGTGCAAGCGTTAATCGGAATTACTGGGCGTAAAGCGCACG
+
GGGFGFFGGGGGDC>EFGCF<CFEEEGFDFG9EFGGFFGCFFCFBFGGGEEEAECCECGFFGFG@FGGGGGEFFEFFFGFE,CFGGEGFFE+BDGCGFGGBFGGGFGC+FFFGF<F7FBDCF9EDFFGCFFG<DGGFGGGGGGGGACFGFCFGGGGGDEGFGGGFF,<FDGDG@FF,B*:@8,?FGGCFCBCCE>E9?FFE5CEGEB*?9<5CEGGFFC7EGCC<ED+<6FG<CC:/:7<9<<7
@M03364:276:000000000-BLYN8:1:1101:19643:4388 1:N:0:1
ACTCCTACGGGAGGCAGCAGTAGGGAATCTTCCGCAATGGGCGAAAGCCTGACGGAGCAACGCCGCGTGAGTGATGAAGGGTTTCGGCTCGTAAAACTCTGTTATTAGGGAAGAACATATGTGTAAGTAACTGTGCACATCTTGACGGTACCTAATCAGAAAGCCACGGCTAACTACGTGCCAGCAGCCGCGGTAATACGTAGGTGGCAAGCGTTATCCGGAATTATTGGGCGTAAAGCGCGCG
+
GGGGGGGFGGGGEGGGGGGGGGGGGGGGGGGGGGGGGGGGGGGDGGGFGGGGGGGGGGGGGGGGGGCGGGGGGGGGFGGGGGGGGGGGGGGGGGGFCFFGGGGGGGDDGGGGGDFF@DFGFFGGGFEGGGGFGGGGGGGGGGGGGGGGGGGFGGGGGGGCGFGFFGGGGGGGGFGGGGGGGGFBFDGGGGGGGGGGGCGGGGGGGGGGGGFGGGGEGFFEGGEGGGGGGGDFGGGGGCGDDDG:
@M03364:276:000000000-BLYN8:1:1101:25779:4401 1:N:0:1
ACTCCTACGGGAGGCAGCAGTGGGGAATATTGCACAATGGGCGCAAGCCTGATGCAGCCATGCCGCGTGTATGAAGAAGGCCTTCGGGTTGTAAAGTACTTTCAGCGAGGAGGAAGGCGTTGTGGTTAATAACCGCAGCGATTGACGTTACTCGCAGAAGAAGCACCGGCTAACTCCGTGCCAGCAGCCGCGGTAATACGGAGGGTGCAAGCGTGAATCGGAATTACTGGGCGTAAAGCGCACG
+
GAFGGGFGGGGGGGEGEEFFGGGGEGGGGGGGFGFGG9FG?ECFFECFGGDFGFGGGGAFGGGFGDGEGCGGGFGGGGGGFGGGGGGGG7=FFCGGGGGGGGGGGFG@FGEEG@,?CFEEFEGGGDFFFGGGGGGDF+>@CCFFGGFEGGGGCFFGG*5DD<FCA:FGEG7B<:FG,BF:C@BFFGFFGDEGGCEGFCFF*C588?CECECF8;/C*0+2CCEGFF7:?GFG<5=*92C<3CC)
@M03364:276:000000000-BLYN8:1:1101:5824:4401 1:N:0:1
ACTCCTACGGGAGGCAGCAGTAGGGAATCTTCGGCAATGGACGAAAGTCTGACCGAGCAACGCCGCGTGAGTGAAGAAGGTTTTCGGATCGTAAAACTCTGTTGTTAGAGAAGAACGACGAGGAGAGTGGAAAGCTCCTCGTGTGACGGTATCTAACCAGAAAGGGACGGCTAACTACGTGCCAGCAGCCGCGGTAATACGTAGGTCCCGAGCGTTGTCCGGATTTATTGGGCGTAAAGCGAGC
+
GGGGGGGGGGGCFGGGEGGGGGGGGGGGGGFGGGGGGGGGGGGGGGFEFGFGGGGGGGGGGGGGGGGGGGGGGGGGGGGGGGGGGGGGGGGGGFGGGGGFGGFFGGGGGGGGGGFFFCEGCFGEGFGGGGGGGGGGGGGGG@FFGFGGGGGGGGGGGCCFGGGGGGGGGGGGGGGCFGGFGGGGGGGGG5EGEC=E;CF9;+?EGGF?8CGEC8?55CGFC?8CCC9E?EGGGGGGGDGFGDG<
@M03364:276:000000000-BLYN8:1:1101:17912:4414 1:N:0:1
ACTCCTACGGGAGGCAGCAGTGGGGAATATTGCACAATGGGCGCAAGCCTGATGCAGCCATGCCGCGTGTGTGAAGAAGGCCTTCGGGTTGTAAAGCACTTTCAGCGAGGAGGAAGGTGGTGAACTTAATACGTTCATCAATTGACGTTACTCGCAGAAGAAGCACCGGCTAACTCCGTGCCAGCAGCCGCGGTAATACGGAGGGTGCAAGCGTTAATCGGAATTACTGGGCGTAAAGCGCACG
+
GGGGGGGGGGGGGGGGGGGGGGGGGGGGGGGGGGGGGGGGGGGGGGGGGGGFFGGGGGGGGGGGGGGGGGGGGGGGGGGGGFGGGGGGGGGGGGGGGGGGGGGGGGGGGGGEGGGGDFGGGGGGGGGGGGFFGGGGGGGFGGGGGGGGGGGGGGGGGGGFGFFGGGGGGGGGDCFEGGGGGGGGGGGGFGGGGGGGGGFGGGGGGGE>FGGGGGGDF7?FGEGF8FGGGGGGGGGGGGGDGGG7
@M03364:276:000000000-BLYN8:1:1101:9178:4415 1:N:0:1
ACTCCTACGGGAGGCAGCAGTGGGGAATATTGCACAATGGGCGCAAGCCTGATGCAGCCATGCCGCGTGTGTGAAGAAGGCCTTCGGGTTGTAAAGCACTTTCAGCGAGGAGGAAGGTGGTGAGCTTAATACGTTCATCAATTGACGTTACTCGCAGAAGAAGCACCGGCTAACTCCGTGCCAGCAGCCGCGGTAATACGGAGGGTGCAAGCGTTAATCGGAATTACTGGGCGTAAAGCGCACG
+
GGGGGGGGGGGGGGG@CG<FGGGGGGGGGGGGGGGGGGGGGGGGGGGGGGGGGGGGGGGGGGGGGGGGGGGGGGGGGGGGGGGGGGGGFGGGGGFGGGGGGGGGGFGFGGCGGDGGGGGGGGGGGGGGFGGGGGGGGGGGGGGGGGGGGGGGGCCCFCGGFGGGGGDGDGGGGGG@FEF@EFGGGGGGFGGGGGGGGGGGGGEGGGGGGGFGGGGGGGFGGEGGGGGGGGGGGGGGGGFDDGG7
@M03364:276:000000000-BLYN8:1:1101:6360:4417 1:N:0:1
ACTCCTACGGGAGGCAGCAGTGGGGAATATTGCACAATGGGCGCAAGCCTGATGCAGCCATGCCGCGTGTGTGAAGAAGGCCTTCGGGTTGTAAAGCACTTTCAGCGAGGAGGAAGGTGGTGAACTTAATACGTTCATCAATTGACGTTACTCGCAGAAGAAGCACCGGCTAACTCCGTGCCAGCAGCCGCGGTAATACGGAGGGTGCAAGCGTTAATCGGAATTACTGGGCGTAAAGCGCACG
+
GGGGGGGGGGGGGGFGGGGGGGGGGGGGGGGGGGGGGGGGGGGGGGGGGGGGGGGGGGGGGGGGGGGGGGGGGGGGGGGGGGGGGGGGGGGGGGGGGGGGGGGGGGGEGGGGGGGGGGGGGGGGGGGGGGGGGGGGGGGGGGGGGGGGGGGGGGGGGGGGGGGGGGGEDGGGGGGGGGGGGGGGGGGGFGGGGGGGGGGGDCGGGGGGGGGGGGGDFCFGGGEC@FFFGGGFDG5:DCFGGG<1
@M03364:276:000000000-BLYN8:1:1101:12330:4431 1:N:0:1
ACTCCTACGGGAGGCAGCAGTGGGGAATATTGCACAATGGGCGCAAGCCTGATGCAGCCATGCCGCGTGTGTGAAGAAGGCCTTCGGGTTGTAAAGCACTTTCAGCGAGGAGGAAGGTGGTGAGCTTAATACGTTCATCAATTGACGTTACTCGCAGAAGAAGCACCGGCTAACTCCGTGCCAGCAGCCGCGGTAATACGGAGGGTGCAAGCGTTAATCGGAATTACTGGGCGTAAAGCGCACG
+
GGGGGGGGGGGGGGGGGGGGGGGGGGGGGGGGFGGGGGGGGGGGGDGGGGGGGGGGGGGGGGGGGGGGGGGGFFGGGGGGGGGGGGGGGGGGGGGGGGGGGGGGGGGGGGGGGGGGG@FGGGFGGGGGGGGGGGGFGGGGGGGGGGDFGGGGGGGGGGGGGGGGGGGGGGGGGGGGGGGGGGGCGGGGGGGGGEEGDGGGGGGGGGGGGGGGGGGGGGGGGGGFGC9FFGGFDCGGGFCGC5<D
@M03364:276:000000000-BLYN8:1:1101:13308:4443 1:N:0:1
ACTCCTACGGGAGGCAGCAGTAGGGAATCTTCCACAATGGACGAAAGTCTGATGGAGCAACGCCGCGTGAGTGAAGAAGGTTTTCGGATCGTAAAACTCTGTTGTTGGAGAAGAATGTATCTGATAGTAACTGATCAGGTAGTGACGGTATCCAACCAGAAAGCCACGGCTAACTACGTGCCAGCAGCCGCGGTAATACGTAGGTGGCAAGCGTTGTCCGGATTTATTGGGCGTAAAGCGCACG
+
GGFFGFGGEFGGFGGGDFGCGGGGGGGF@FD<,<@F?FFGGFGCEEGGGCEDFGGFGGGGGGGGGGGGGGGFGFGGDGCGGGCGGGFGGGEFGFGGGGGGGGGGGDGG<FGAE8AFGGGGFEEDFGFFGGGGGAEEFFGGGGGGF<FECCEGG=3FCFB,DFFEF8FGG:C@GGGDFGGGC@;DCCCFBCEG>CC8>C9>EGFEGGFFEFFGG8EGGGGG=8C5C?C;A9CED<5*/C:C5)9)
@M03364:276:000000000-BLYN8:1:1101:6381:4455 1:N:0:1
ACTCCTACGGGAGGCAGCAGTGGGGAATATTGCACAATGGGCGCAAGCCTGATGCAGCCATGCCGCGTGTGTGAAGAAGGCCTTCGGGTTGTAAAGCACTTTCAGCGAGGAGGAAGGTGGTGAGCTTAATACGTTCATCAATTGACGTTACTCGCAGAAGAAGCACCGGCTAACTCCGTGCCAGCAGCCGCGGTAATACGGAGGGTGCAAGCGTTAATCGGAATTACTGGGCGTAAAGCGCACG
+
GGGGGGGGGGGGGGGGGGGGGGGGGGGGGGGGGGGGGGFGGGGGGGGGGGGGGGGGGGGGGGGGGGGGGGGGGGGGGGGGGGGGGGGGGGGGGGGGDGGGGGGGGGGGGDGFEEEGGGGDGGFGGGGGGGGGGGGGGGGGCFGGGGGGFGGGGGGGGDFGGGGGGGGGGGGGGGGGGGGGGGGGGCFFFGGGGGD@EGCG>8CE@EGGGGGCGGGGGGGGGGGGGGFGGGG5<DEEGGGGGGG3
@M03364:276:000000000-BLYN8:1:1101:7044:4470 1:N:0:1
ACTCCTACGGGAGGCAGCAGTGGGGAATATTGCACAATGGGCGCAAGCCTGATGCAGCCATGCCGCGTGTGTGAAGAAGGCCTTCGGGTTGTAAAGCACTTTCAGCGAGGAGGAAGGTGGTGAACTTAATCCGTTCATCAATTGACGTTACTCGCAGAAGAAGCACCGGCTAACTCCGTGCCAGCAGCCGCGGTAATACGGAGGGTGCAAGCGTTAATCGGAATTACTGGGCGTAAAGCGCACG
+
GGGGGGGGGGGGGGGGGGGGFGGGGGGGGGGGGGGGGGGGGGGDEGGGGGGGGGGGGGGGGGGGGGGGGCFFGGFGGGGGGGGGGGEGGGGGGGGFEGGGGGFGGGGFFGEFGGECCGGGCGFFDFGGFF,A>FGGGGGGGD,EBFFEFCEDFDGEGDFFGE,<FGFGD7<FGGFFGGGGGBCFEFGFFEDGEE>ECFCCB;E@EGGGGGFEGGEDCFFEEEGDFGGCFFGFGD5C3CCC<CDC
@M03364:276:000000000-BLYN8:1:1101:10430:4511 1:N:0:1
ACTCCTACGGGAGGCAGCAGTGGGGAATATTGCACAATGGGCGCAAGCCTGATGCAGCCATGCCGCGTGTGTGAAGAAGGCCTTCGGGTTGTAAAGCACTTTCAGCGAGGAGGAAGGTGGTGAGCTTAATACGTTCATCAATTGACGTTACTCGCAGAAGAAGCACCGGCTAACTCCGTGCCAGCAGCCGCGGTAATACGGAGGGTGCAAGCGTTAATCGGAATTACTGGGCGTAAAGCGCACG
+
GGGGGGGGGGGGGGGGGGGGGGGGGGGGGGGGGGGGGGGGGGGGGGGGGGGGGGGGGGGGEEGGGGGGGGGGGGGGGGGGGGGGGGGGGGGGGGGGGGGGGGGGGGGGGGFEG7EFGGGGG<FGGGGGGGGGGGGGGGGGGGGGGGGGGGGGCGGGGGGGGGGGGGGGGGGGGGGGGGGGGGGGGGGGGGGGGG8EFFGGGGGGGGGGGGGGGGGGGGGGGDEFGGGGG6CFDG=ACGGGGD</
@M03364:276:000000000-BLYN8:1:1101:10777:4519 1:N:0:1
ACTCCTACGGGAGGCAGCAGTAGGGAATCTTCGGCAATGGGGGGAACCCTGACCGAGCAACGCCGCGTGAGTGAAGAAGGTTTTCGGATCGTAAAACTCTGTTGTTAGAGAAGAACGTTAAGTAGAGTGGAAAGTTACTTAAGTGACGGTATCTAACCAGAAAGGGACGGCTAACTACGTGCCAGCAGCCGCGGTAATACGTAGGTCCCAAGCGTTGTCCGGATTTATTGGGCGTAAAGCGAGC
+
GGGGGGGGGGGGGGGGGGGGGGGGGGGGGGGGGGGGGGGGGGGGGGGGGGGGGGGGGGGGGGGGGGGGGGGGGGGGGGGGFGGGGGGEGGGGGGGFGGGGGGGGGGFGGGGGGGGGGGGGGGGGGGGGGGGGGGGGGGGGGGFGGGGGGGGGGGDGGGGGGFGGGGGGGGDGGGGGGGGGGGGGGGGGG5CGGGGGGFCEFFGGGGGFFFFGGGG5EGGCCGGG5FGGGGG5FD5=GGGGGGG5
@M03364:276:000000000-BLYN8:1:1101:6813:4540 1:N:0:1
ACTCCTACGGGAGGCAGCAGTAGGGAATCTTCGGCAATGGGGGCAACCCTGACCGAGCAACGCCGCGTGAGCGAAGAAGGTTTTCGGATCGTAAAACTCTGTTGTTAGAGAAGAACGTTAAGTAGAGTGGAAAGTTACTTAAGTGACGGTATCTAACCAGAAAGGGACGGCTAACTACGTGCCAGCAGCCGCGGTAATACGTAGGTCCCAAGCGTTGTCCGGATTTATTGGGCGTAAAGCCAGC
+
GGGGGGGGGGGGGGGGGGGGGGGGGGGGGGGGGGGGGGGGGGGGGGGGGGGGGGGGGGGGGGGGGGGGGGGGGGGGGGGGFGGGGGGGGGGGGGGGGGGGGGGGFGGGGGGGGGGGGGGGGGGGGGGGFGGGGGGGGGGGGGGGFGGGGGGGFGGGGFGGGGGGGDGGGGGGGGGGGGGGGFGGGGGGGGGGGGGGGGGGGGGGGGGGGFEFGGGGG7CFEGGGGGGGFGGGGG=EGCC7*95*
@M03364:276:000000000-BLYN8:1:1101:15022:4572 1:N:0:1
ACTCCTACGGGAGGCAGCAGTGGGGAATATTGCACAATGGGCGCAAGCCTGATGCAGCCATGCCGCGTGTGTGAAGAAGGCCTTCGGGTTGTAAAGCACTTTCAGCGAGGAGGAAGGTGGTGAACTTAATACGTTCATCAATTGACGTTACTCGCAGAAGAAGCACCGGCTAACTCCGTGCCAGCAGCCGCGGTAATACGGAGGGTGCAAGCGTTAATCGGAATTACTGGGCGTAAAGCGCACG
+
GGGGGGGGGGGGGGGGGGGGGGGGGGGGGGGFGGGGGGGGGGGGGGGGGGGGGGGGGGGGGGGGGGGFGGGGGGGGGGGGGGGGGGGGGGGGGGGGGGGGGGGGGGG@FGGGGDGGGGGGGGGGGGGGGGGGGGGGGGGGCGGGGGGGFGGGGGGGGGGGGGCFGFGGGDGGGGGGGGGGGGGGGFGGGGGGGGGGGCGGG5CEGGGGGGGGGGG8FGGGGDGFDF?CG+@FCDCCGGGGGDG7
@M03364:276:000000000-BLYN8:1:1101:20942:4588 1:N:0:1
ACTCCTACGGGAGGCAGCAGTGGGGAATATTGCACAATGGGCGCAAGCCTGATGCAGCCATGCCGCGTGTATGAAGAAGGCCTTCGGGTTGTAAAGTACTTTCAGCGAGGAGGAAGGCATTAAGGTTAATAACCTTAGTGATTGACGTTACTCGCAGAAGAAGCACCGGCTAACTCCGTGCCAGCAGCCGCGGTAATACGGAGGGTGCAAGCGTTAATCGGAATTACTGGGCGTAAAGCGCACG
+
GGGGGGGGGGGGGGGDGGGGGGGGGGGGGGGGGGGGGGGGGGGGGGGGGGGFFGGGGGGGGGGGDEGGGGGGGGGGGGGGGGGGGGGGGGGGGGGGGGGGGGGGGGGFGDGGGGGGGGGGGGGFFFGGGGGGGGGGFFGGGGGGGGGGGGGGGGGGGD@BFGGGGGGGDGGGGCFGGGGGGGGGGGGGFC>EGGGGG?FFGCEGGGGGGGGGGGGGFFFGGGDGGGGG7CFGGDGGGGFGGGG3
@M03364:276:000000000-BLYN8:1:1101:20814:4588 1:N:0:1
ACTCCTACGGGAGGCAGCAGTGGGGAATTTTGGACAATGGGCGCAAGCCTGATCCAGCAATGCCGCGTGCAGGACGAAGGCCTTCGGGTTGTAAACTGCTTTTGTACAGAACGAAAGGCTCCTGGCTAATATCTGGGGGATATGACGGTACTGTAAGAATAAGCACCGGCTAACTACGTGCCAGCAGCCGCGGTAATACGTAGGGTGCGAGCGTTAATCGGAATTACTGGGCGTAAAGCGTGCG
+
GGGGGGGGGGGGGGGGGGGGGGGGGGGGGGGGGGGGGGGGGGGGGGGGGGGGGGGGGGGFEGGGGGGGGGGGGGGG7FEGGG,EF@FGGGGGGGGGGGGGGGGGGGGGGGGGGGGGD<FFGGGGGFGGGGGGFFGGFFGFFGDCGGGDGFGGGGGGFGGGCCDFGGGGGGEDFFGGFGGGGGGGGGFFC8EGGGGEGGGG:CFGGGEEGGGGGGECGGGGCGGG?FGF<FGGC>EC<>FCD535
@M03364:276:000000000-BLYN8:1:1101:9673:4609 1:N:0:1
ACTCCTACGGGAGGCAGCAGTGGGGAATATTGCACAATGGGCGCAAGCCTGATGCAGCCATGCCGCGTGTATGAAGAAGGCCTTCGGGTTGTAAAGTACTTTCAGCGGGGAGGAAGGTGAGTGGTTTAATACGCCATTCAATTGACGTTACCCGCAGAAGAAGCACCGGCTAACTCCGTGCCAGCAGCCGCGGTAATACGGAGGGTGCAAGCGTTAATCGGAATTACTGGGCGTAAAGCGCACG
+
GGGGGGGGGGGGGGGGGGGGGGGGGGGGGGGGGGGGGGGGGGGGGGGGGGGGGGGGGGGGGGGGGGGGGGGGGGGGGGGGGGGGGGGGGGGGGGFGGGGGGGGFGGGGGGGGGGGGGGGGGGGGGGGGGGGGGGGGGGGGGGGFFGGGGGGGFGGGGGGGGGGGGGGGGGGGGGGGGGGGGGGGGFGGGGGGGGGGGGGGGGGGGGGDGGGGGGGD=:FGGGGGGGFGFGGEGGGGGCC7D3C9
@M03364:276:000000000-BLYN8:1:1101:22683:4617 1:N:0:1
ACTCCTACGGGAGGCAGCAGTGGGGAATATTGCACAATGGGCGCAAGCCTGATGCAGCCATGCCGCGTGTATGAAGAAGGCCTTCGGGTTGTAAAGTACTTTCAGTCGGGAGGAAGGTGTCAAGGTTAATAACCTTGGCAATTGACGTTACCGACAGAAGAAGCACCGGCTAACTCCGTGCCAGCAGCCGCGGTAATACGGAGGGTGCAAGCGTTAATCGGAATTACTGGGCGTAAAGCGCACG
+
GGGGGGGGGDGGFEEGGGGGGGGGGGGGGGGGGGGGGGGGGGGGGGGGGGGGGGGGFGGGGGGGGGGGGGGGGGGGGGGGGGGFGGGGGGGGGGGGGGGGGGGGGGGGGGGGGGGGGGGGGGGFGGGGGGGGG,?DFGGGGG?DFGDGGGEFGGGGGGGFGGDDFFG7FEGEGGGGGGGGGGCFFFGGGGGGEGGGGGGGGGGGGGGGGGGGCEGGGGGGGG5CFCFGGDFDDGG=DGFGGGGD
@M03364:276:000000000-BLYN8:1:1101:13590:4626 1:N:0:1
ACTCCTACGGGAGGCAGCAGTGGGGAATATTGCACAATGGGCGCAAGCCTGATGCAGCCATGCCGCGTGCGTGAAGAAGGCCTTCGGGTTGTAAAGCACTTTCAGCGAGGAGGAAGGTGGTGGACTTAATACGTTCATCAATTGACGTTACTCGCAGAAGAAGCACCGGGTAACTCCGTGCCAGCAGCCGCGGTAATACGGAGGGTGCAAGGGTTAATCGGAATTACTGGGCGTAAAGCGCACG
+
@FGG<DFGGGGGGDGGGGGGEEFGGGCCEFGFDFFE<FFGFGCFGG7DFGGGG9CEGGEFFGGFEGGGG,+BFE7FFEGG8=<<,<:FFEEG9<F9B,EDFF?5A9F+>C::=F<<+EF+3:+<8>,C<FFCD<<D8F9,,:@=A9C>DBFFGG7:FFFF?:DGFGGGC*>*>C@,BEFGGG;FGGCC@EE5CC5BC9?EE1:EC:8CC?7**2;@:?7:5**1AC?FGGGFGGG59FFCGG)9
@M03364:276:000000000-BLYN8:1:1101:22164:4745 1:N:0:1
ACTCCTACGGGAGGCAGCAGTGGGGAATATTGCACAATGGGCGCAAGCCTGATGCAGCCATGCCGCGTGTGTGAAGAAGGCCTTCGGGTTGTAAAGCACTTTCAGCGAGGAGGAAGGTGGTGAACTTAATACGTTCATCAATTGACGTTACTCGCAGAAGAAGCACCGGCTAACTCCGTGCCAGCAGCCGCGGTAATACGGAGGGTGCAAGCGTTAATCGGAATTACTGGGCGTAAAGCGCACG
+
GGGGGGGFGGGGGGGGGGGGGGGGGGGGGGGGGGGGGGGGGGGGGGGFGGFFGGGFGGGGGGGGDGGFGGGGGGGGGGGGGGGGGGGGGGGGGGGGFFGGGGGGGGGGGGFGGGGGGGGGGGGGGGGGGGGGGGGGGGGGGGGGGGGGGGDGGFG<CFGGGGGGGGGGGGDEGGGFGGGFGCFGGGGGGDEGGGGGGGCGGDCEGGEGGGGDEGGGFGGGGGGGGGGGGGGGGGCEGGGGGCC5
@M03364:276:000000000-BLYN8:1:1101:6210:4757 1:N:0:1
ACTCCTACGGGAGGCAGCAGTGGGGAATATTGCACAATGGGCGCAAGCCTGGTGCAGCCATGCCGCGTGTGTGAAGAAGGCCTTCGGGTTGTAAAGCACTTTCAGCGAGGAGGAAGGTGGTGAACTTAATACGTTCATCAATTGACGTTACTCGCAGAAGAAGCACCGGCTAACTCCGTGCCAGCAGCCGCGGTAATACGGAGGGTGCAAGCGTTAATCGGAATTACTGGGCGTAAAGCGCACG
+
GGGGGGGGGGGGGGGGGGGGGGGGGGGGGGGGFAFGGGGGGGGGGGEGGGG7CCEFGGGGDGCCFEGGGF<FGG<FGGGGGFGGGGGGAFGGDGGGGGEEFGGEEFEGGEFFGCF@EBFFCC<=,E9<FFGGGGGGGGGFFGGFDFGGGGCGGCCFFGGGGEGGF:FCECCG7,,?CEGFCC@EDFFGCE5CCCEEFFGFDEGGG88*>ACFGCDGGGGGGCAF@GFGGG5EGGGCCC>DCDGC
@M03364:276:000000000-BLYN8:1:1101:7453:4761 1:N:0:1
ACTCCTACGGGAGGCAGCAGTAGGGAATCTTCGGCAATGGGGGCAACCCTGACCGAGCAACGCCGCGTGAGTGAAGAAGGTTTTCGGATCGTAAAACTCTGTTGTTAGAGAAGAACGTTAAGTAGAGTGGAAAGTTACTTAAGTGACGGTATCTAACCAGAAAGGGACGGCTAACTACGTGCCAGCAGCCGCGGTAATACGTAGGTCCCAAGCGTTGTCCGGATTTATTGGGCGTAAAGCGAGC
+
GGGGGGGGGGGGGGGGGGGGGGGGGGGGGGGGGGGDGGGGGGGGGGGGGGGGGGGGGGGGGGGGGGGGGGGGGGGGGGGGGGGGGGGGGCGGGGGGGGGFGGGGGGGGFGGGGGGGGGGGGGFGGGGGGFFGGGGGGFGEFFGGGGGFGGGGGGGFGFGGGGGGGEGGEGGGGGGGGGGGGGGGG@EFGFGGGDEGGFCCFFEGDFGFGGGGCEAEGCGGEE55*<CF7?FGGGEGGGGGGGG5
@M03364:276:000000000-BLYN8:1:1101:18406:4796 1:N:0:1
ACTCCTACGGGAGGCAGCAGTGGGGAATATTGCACAATGGGCGCAAGCCTGATGCAGCCATGCCGCGTGTGTGAAGAAGGCCTTCGGGTTGTAAAGCACTTTCAGCGAGGAGGAAGGTGGTGAACTTAATACGTTCATCAATTGACGTTACTCGCAGAAGAAGCACCGGCTAACTCCGTGCCAGCAGCCGCGGTAATACGGAGGGTGCAAGCGTTAATCGGAATTACTGGGCGTAAAGCGCACG
+
GGGGGGGGGGGGGGGGGGGGGGGFGFGGGGGGGGGGGGGGGFEGGGGGGGGGGGGAFGGGGGGGGGGGDGGGGGGGGGGGGGGFFGGGGC7FFGGGGCGGEFAFFEEEGG7FGGGGGFGGGGGD9FGGGFGGGGGGGGCEFGGGGGGGFGFGGG7<F@FGCGGGGGFGGGGGGGDFGGGGGGGGGGGGFGGGGGGGGGGG>E>@EGGGFF@CEGG85CGGGGG5EGCFGGGGGGEEGGGGG<)/
@M03364:276:000000000-BLYN8:1:1101:13924:4822 1:N:0:1
ACTCCTACGGGAGGCAGCAGTGGGGAATATTGCACAATGGGCGCAAGCCTGATGCAGCCATGCCGCGTGTGTGAAGAAGGCCTTCGGGTTGTAAAGCACTTTCAGCGAGGAGGAAGGTGGTGAACTTAATACGTTCATCAATTGACGTTACTCGCAGAAGAAGCACCGGCTAACTCCGTGCCAGCAGCCGCGGTAATACGGAGGGTGCAAGCGTTAATCGGAATTACTGGGCGTAAAGCGCACG
+
GGGGGGGGGGGGGGGGGDEFGGGGGGGGGGGGGGGGGGGGGGGGGGGGGGGGGGGCFGGGGGGGGGGGGGGGGGCGGFFGGGGFGGGG<FFGGGGGGGGGGGGFGGGGGGEGGCFDECFGGGGFFGGGGGGGGGGFFFDFGGGGGGGGGGGFFGGGGEFFGGGFFGGGEGGGGGGGGGGGGGGGGGGGGGGGGGD@9+BEGGEGGGGEFGGGGGGGFGGFGDEFGFDGFGGGGDEEGGGGGD3)
@M03364:276:000000000-BLYN8:1:1101:21696:4834 1:N:0:1
ACTCCTACGGGAGGCAGCAGTGGGGAATATTGCACAATGGGCGCAAGCCTGATGCAGCCATGCCGCGTGTGTGAAGAAGGCCTTCGGGTTGTAAAGCACTTTCAGCGAGGAGGAAGGTGGTGAACTTAATACGTTCATCAATTGACGTTACTCGCAGAAGAAGCACCGGCTAACTCCGTGCCAGCAGCCGCGGTAATACGGAGGGTGCAAGCGTTAATCGGAATTACTGGGCGTAAAGCGCACG
+
GGGGGGGGGGGGGGGGGGGGGGGGGGGGGGGGGGGGGGGCGGGGGGGGGGGGGGGGGGGGGGGGGGGGGEGGGGGGGFGGGGGGGGGGGGGGGGGGGGGGGGFFFGFEGE+BFECFGGGGGGFFGGFFGGGGGGGEEEFGGGAFGGGGGGGGGGEEGEFGFGGGFFFGGGGCFGFFGGGFGGFCF@FGGGGCE*8BBFGGEBEEGGGGGFF=EGGGCFFFGD5CCEFG?FGGGGGE<DGGDDC5
@M03364:276:000000000-BLYN8:1:1101:20963:4836 1:N:0:1
ACTCCTACGGGAGGCAGCAGTAGGGAATCTTCGGCAATGGACGAAAGTCTGACCGAGCAACGCCGCGTGAGTGAAGAAGGTTTTCGGATCGTAAAACTCTGTTGTTAGAGAAGAACAAGGATGAGAGTAGAACGTTCATCCCTTGACGGTATCTAACCAGAAAGCCACGGCTAACTACGTGCCAGCAGCCGCGGTAATACGTAGGTGGCAAGCGTTGTCCGGATTTATTGGGCGTAAAGCGAGC
+
GGCEFFGGGGGGDFGGGGGFGGGGGGGGFGGFDGGGGE@EFGGGGGGGGGGFGGGGGEFG8FEGGGDGGGGGGDFG9,FFGFCFGDGGGCFFFDGFFFGGFGGGGGGGGGGGGGGFGFFGFGGGGGGGGGCFGGGGDGGFDFGGFGGGGGGGGGGGGGFGGGGGGGGFGGGGGFGECFEGFGGGGDGFGGGEGGGEEGC?EFGGG9BFGGGGGEGGGGGGGGGC8FCGGGGC55CCGFGGD5C/
@M03364:276:000000000-BLYN8:1:1101:21625:4882 1:N:0:1
ACTCCTACGGGAGGCAGCAGTGGGGAATATTGCACAATGGGCGCAAGCCTGATGCAGCCATGCCGCGTGTGTGAAGAAGGCCTTCGGGTTGTAAAGCACTTTCAGCGAGGAGGAAGGTGGTGAGCTTAATACGCTCATCAATTGACGTTACTCGCAGAAGAAGCACCGGCTAACTCCGTGCCAGCAGCCGCGGTAATACGGAGGGTGCAAGCGTTAATCGGAATGACTGGGCGTAAAGCGCACG
+
GGGGGGGGGGGGGGGGGGGGFGGGGGGGGGGGGGGGGGGGGFEGGGGGGGGGGGGGGGGGGGGGGGGGGGGGGGGGGGGGGGGGGGGGGGGGGGGGGGGGGGGGGGG=FGGGDEGGGGGGGGFGGGGGGGGGGGGGGGGEGGGGGFGFGGGGGEEGGEEGGGG@CFFGGDEGGGGGGGGGGGGGGGGGCECCEGGGGFFFD>EGGGGGGGFCEGGGCFGFE=CF+<CGGFGGGGG5C>CDGGD<
@M03364:276:000000000-BLYN8:1:1101:13945:4891 1:N:0:1
ACTCCTACGGGAGGCAGCAGTGAGGAATATTGGACAATGGTCGGAAGACTGATCCAGCCATGCCGCGTGCAGGATGACGGCTTTATGGGTTGTAAATTGCTTTTGTATGGGAAGAATTAGATTTACGAGTAGATTGATTACGGTACCATTCGAATAAGCATCGGCTAATTCCGTGCCAGCAGCAGCGGTAATACGGAGGATGCGAGCGTTATCCGGGATCAGTGGGATTAAAGGGTCTGTAGGG
+
GGGGGGGGGGGGGEGGGGFFGC-CEFGGGGGGCFGGGFGGF9FDEE:<EFGGGEFGGG7F9CFGGGGGGDGG8:EFGGGDC+4C,<CE<F?:?FG9,<,,,AA,CEE9FF,B,8AE9,,5,<5EE<:+B?,,F9EAFD,:F<CA++7E9,?D,6D7?<9=9,@C>++<,=@,>>B+8,7+@DF,:,38@*BE,>FEE>5*>?:E7B*C:8CC+<C=**:7=+++0;*50+++10=FF020*2*/
@M03364:276:000000000-BLYN8:1:1101:15915:4941 1:N:0:1
ACTCCTACGGGAGGCAGCAGTGGGGAATATTGCACAATGGGCGCAAGCCTGATGCAGCCATGCCGCGTGTGTGAAGAAGGCCTTCGGGTTGTAAAGCACTTTCAGCGAGGAGGAAGGTGGTGAGCTTAATACGTTCATCAATTGACGTTACTCGCAGAAGAAGCACCGGCTAACTCCGTGCCAGCAGCCGCGGTAATACGGAGGGTGCAAGCGTTAATCGGAATTACTGGGCGTAAAGCGCACG
+
GGGGGGFGGGGGGGGGGGGGFGGGGGGGGGGGGGGGGFEGGGGGGGGGGGGGGGGGGGGGGGGGGGGGGGGGGGGGGGGGGGGGGGGGGGGGCGGGGGGGGGGGGGGEGEEGGGGGGGGGGGFGGGGGGGGGGGGGGGFGFFGGFGFGGGFGGGD:FFFGFGG?CFGGDGGGGGGFFGGGGGGGGGGGGGGGDGCEGC9FGGGGCEGDDFFFEEECGGGGGG=FCEGFGGGGDGGEGGGGGG3/
@M03364:276:000000000-BLYN8:1:1101:11492:4948 1:N:0:1
ACTCCTACGGGAGGCAGCAGTGGGGAATATTGCACAATGGGCGCAAGCCTGATGCAACCATGCCGCGTGTATGAAGAAGGCCTTCGGGTTGTAAAGTACTTTCAGCGGGGAGGAAGGTGAGTGGTTTAATACGCCATTCAATTGACGTTACCCGCAGAAGAAGCACCGGCTAACTCCGTGCCAGCAGCCGCGGTAATACGGAGGGTGCAAGCGTTAATCGGAATTACTGGGCGTAAAGCGCACG
+
GGGGGGGFGGGGGGGGGGFGGGGGGGGGGGGGGGGGGGGGGGGGGGGGGFGGGGGGGGFGGGGGGGGEFGGGGGGGGGGGGGGGGGGGGGGGGGGGGGGGFGFGGGGGGGGGGEGGGDF9FDFGGGGGFGGGGGGGGGFCFGGCGGGGGGGGGGGGGDFGGGGGFGGGGGGGGGGGFGGGGGGGGGGGGGGGGGGGGGGGGEGGGGGGGGDGGGGGGGGGGGGGGCGFGGFFGDGGGGGGGGG<
@M03364:276:000000000-BLYN8:1:1101:17939:4961 1:N:0:1
ACTCCTACGGGAGGCAGCAGTAGGGAATCTTCCGCAATGGGCGAAAGCCTGACGGAGCAACGCCGCGTGAGTGATGAAGGGTTTCGGCTCGTAAAACTCTGTTATTAGGGAAGAACAAATGTGTAAGTAACTGTGCACGTCTTGACGGTACCTAATCAGAAAGCCACGGCTAACTACGTGCCAGCAGCCGCGGTAATACGTAGGTGGCAAGCGTTATCCGGAATTATTGGGCGTAAAGCGCGCG
+
GGGGGGGGGGGGGGGGGGGGGGGGGGGGGGGGGGGGGGGGGGGGGGGGGGGGGGGGGGGGGGGGGGGGGEFGGGGGGGGGGGGGGGGGGGGGGGGGGGGGGGGGGGGGGGGGGGGGGGGGGGGGGFGGGGGGGGGGGGGGGGGGGGGGGGGGGGGGGGGGGGGFCFGGGGGGGGGGGGGGGGGGGGGGGGGGGDGGGGGGGGGGGGGFG?CGGGGCF?FEG:EFGGGGFGDCDGGCGFFGDDGG
@M03364:276:000000000-BLYN8:1:1101:8144:4979 1:N:0:1
ACTCCTACGGGAGGCAGCAGTGGGGAATATTGCACAATGGGCGCAAGCCTGATGCAGCCATGCCGCGTGTATGAAGAAGGCCTTCGGGTTGTAAAGTACTTTCAGCGGGGAGGAAGGTGATGAACTTAATACGTTCATCAATTGACGTTACCCGCAGAAGAAGCACCGGCTAACTCCGTGCCAGCAGCCGCGGTAATACGGAGGGTGCAAGCGTTAATCGGAATTACTGGGCGTAAAGCGCACG
+
GGGGGGGGGGGGGGGGGGGGGGGGGGGGGGGGGGGGGGGGGGGGGGGGGGGGGGGGGGG?FGGGGGGGGGGGGGGGGGGGGGGGGGEGFGGGGGGGGGGGGGGGGGGGGGGGGGGGGGGGGGGFFGGGGGGGGGGEGDFFEGGGFAFGGFGFGGEGGGFGCGGGFGGGGGGGGGGGGGGFGFFGGGGFGGGGGGEGFGGGGCEGGGGGG7CFGGGGCFGGGGGGGGGGG?CADGEEFFDDDGG3
@M03364:276:000000000-BLYN8:1:1101:18218:5016 1:N:0:1
ACTCCTACGGGAGGCAGCAGTAGGGAATCTTCGGCAATGGGGGCAACCCTGACCGAGCAACGCCGCGTGAGTGAAGAAGGTTTTCGGATCGTAAAACTCCGTTGTTAGAGAAGAACGTTAAGTAGAGTGGAAAATTACTTAAGTGACGGTATCTAACCAGAAAGGGACGGCTAACTACGTGCCAGCAGCCGCGGTAATACGTAGGTCCCAAGCGTTGTCCGGATTTATTGGGCGTAAAGCGAGC
+
GGGFGGGGGGGGGGGGGGGGGFGGGGGGGGFGGGGGGGGGGGGGGGGGGGGGGGG@EGGGGGGGGGGGGGGGGGGGGGCFGGGGGGGFGGEFFGEFGGGGEGGGGGGFFGGGGGGFGGGGCGGGGGGGGGGFGGGGGAFF<FGGGGGGGGGGGGGFAFGGACGDDG:FEGGGGGGFBFGFCEGGGGGFG5*1:CED5CFFGEFGDFFFGGGGGDCGGGGGGGECECCEGGGGGGGGG3FGDGDC
@M03364:276:000000000-BLYN8:1:1101:9616:5018 1:N:0:1
ACTCCTACGGGAGGCAGCAGTGGGGAATATTGCACAATGGGCGCAAGCCTGATGCAGCCATGCCGCGTGTGTGAAGAAGGCCTTCGGGTTGTAAAGCACTTTCAGCGAGGAGGAAGGTGGTGAACTTAATACGTTCATCAATTGACGTTACTCGCAGAAGAAGCACCGGCTAACTCCGTGCCAGCAGCCGCGGTAATACGGAGGGTGCAAGCGTTAATCGGAATTACTGGGCGTAAAGCGCACG
+
GGGGGGGGGGGGGGGGGGGGGGGGGGGGGGGGGGGGGGGGGGGGGGGGGGGGGGGGGFGGFGGGGGGGGGGGGGGGGGGGGGGGGGGGGGGGGGGGGGGGGGGGGGGGGGGGGFDFEGGGGGFGGGGGGGGGGGGFGGGGGGGGGGGGGGGGGGEGGGGGGGGGGGGGGGGGGGGGGGGGGGGGDEGGFGGGGGGGGGGGGEEGGGGEFFGGGGGGFGGGGGGGGGGGGGGGGGEEFFGG3D<7
@M03364:276:000000000-BLYN8:1:1101:12456:5027 1:N:0:1
ACTCCTACGGGAGGCAGCAGTGGGGAATATTGCACAATGGGCGCAAGCCTGATGCAGCCATGCCGCGTGTGTGAAGAAGGCCTTCGGGTTGTAAAGCACTTTCAGCGAGGAGGAAGGTGGTGAGCTTAATACGCTCATCAATTGACGTTACTCGCAGAAGAAGCACCGGCTAACTCCGTGCCAGCAGCCGCGGTAATACGGAGGGTGCAAGCGTTAATCGGAATTACTGGGCGTAAAGCGCACG
+
GGGGGGGGGGGGGGGGGGGGGGGGGGGGGGGGGGGGGGGGGGGGGGGGGGGGGGGGGGGGGGGGGGGGGGGGGGGGGGGGGGGGGGGGGGGGGGGGGGGGGGGGGGGGGGGGGGGGGGGGGGFGGGGGGGGGGGGGGGGGGGGGGGGCGGGFFGGGGGGGGGGGGGGGGGGDFGGGGGGGGGGGGFGGBEGGCGGGGGGGGEGGGGGGGGGGGGGGGGGGGGCFGGGFFFGGGGGEGGGGGDD7
@M03364:276:000000000-BLYN8:1:1101:26087:5042 1:N:0:1
ACTCCTACGGGAGGCAGCAGTAGGGAATCTTCGGCAATGGGGGCAACCCTGACCGAGCAACGCCGCGTGAGTGAAGAAGGTTTTCGGATCGTAAAACTCTGTTGTTAGAGAAGAACGTTAAGTAGAGTGGAAAGTTACTTAAGTGACGGTATCTAACCAGAAAGGGACGGCTAACTACGTGCCAGCAGCCGCGGTAATACGTAGGTCCCAAGCGTTGTCCGGATTTATTGGGCGTAAAGCGAGC
+
GGGFGGGGGGGGGGEGGGFFGFGGGCFGGGGEC,@CFGGGGGGGGG7CFCFGFFGGGGEF@FGGGGGGGCEGGGFFGGFGEC<FGGGGGGGGGGGG9FFFGFGGFFFAAFGFFGGFF=D8FFGGGFGDF7FFDCFGF<DFF=FFF<FCEE<D>@<<D7<FF<>,::A<FEGGGGE;>F<C<C*,?EGGEBCCE8:CC9CG8??8B?;+C@CFGGG=CEFFGG572<CA97@*9<EG5F=*5C3)
@M03364:276:000000000-BLYN8:1:1101:7303:5045 1:N:0:1
ACTCCTACGGGAGGCAGCAGTGGGGAATATTGCACAATGGGCGCAAGCCTGATGCAGCCATGCCGCGTGTATGAAGAAGGCCTTCGGGTTGTAAAGTACTTTCAGCGGGGAGGAAGGTGAGTGGTTTAATACGCCATTCAATTGACGTTACCCGCAGAAGAAGCACCGGCTAACTCCGTGCCAGCAGCCGCGGTAATTCGGAGGGTGCAAGCGTTAATCGGAATTACTGGGCGTAAAGCGCACG
+
GGGGGGGGGGGGGGGGGGGGGGGGGGGGGGGGGGGDGGGGGGGGGGGGGGGGGGGGGGGGGGGGGGGGGGGGGGGGGGFFGGGGGGGGGGGGGGGGGGGGGGGGGGGGGGGGGCGGGGGGEGGGGGGGGGGGGGGGGGGFGGGGGGGGGFGFGGGGGGGGGGGGGGGGGGGGGGGGGGGGGGGGGGGGGGGGGGGBFGGGGGGGGGGGGGGGCGGGGGGGGGGGGGFGGGGGGGC>FGGGGGG<
@M03364:276:000000000-BLYN8:1:1101:8563:5057 1:N:0:1
ACTCCTACGGGAGGCAGCAGTAGGGAATCTTCGGCAATGGGGGCAACCCTGACCGAGCAACGCCGCGTGAGTGAAGAAGGTTTTCGGATCGTAAAACTCTGTTGTTAGAGAAGAACGTTAAGTAGAGTGGAAAGTTACTTAAGTGACGGTATCTAACCAGAAAGGGACGGCTAACTACGTGCCAGCAGCCGCGGTAATACGTAGGTGGCAAGCGTTGTCCGGATTTATTGGGCGTAAAGCGAGG
+
GGGGGGGGGGGGDGGGGGGGGGGGGGGGGGGGGEGGGFGGGGGGGFFEGGCEGGGFGGEFGGGGGGGEFEGGGGGGFFGGGGGGGFGGGDGGFDGFGGGGGGGGGGGGFGFGGGCFGEFDGFGGGFGGGFDFFFGGFGGGDAEFACFFGGGGGGGFCAFGEGGGFEGGGGGGGCCFGGGGF@FGGGGGGGGGGGEEGFGGG+BFCFGGGGGGEGEECGGGGGDEGGFGGFGG4CEGDGGCDD))
@M03364:276:000000000-BLYN8:1:1101:19121:5065 1:N:0:1
ACTCCTACGGGAGGCAGCAGTGGGGAATATTGCACAATGGGCGCAAGCCTGATGCAGCCATGCCGCGTGTGTGAAGAAGGCCTTCGGGTTGTAAAGCACTTTCAGCGAGGAGGAAGGTGGTGAGCTTAATACGTTCATCAATTGACGTTACTCGCAGAAGAAGCACCGGCTAACTCCGTGCCAGCAGCCGCGGTAATACGGAGGGTGCAAGCGTTAATCGGAATTACTGGGCGTAAAGCGCACG
+
G@E@8EGGGCGGGGGE@ECFGFGG>FGFFGGGGGCGGGGFGGG>FEGG7F@CEGGGFGGFGFGGGCF@FGGGDFF9EGGGGGGCEFFEGGGEGGGGGGGGGG9F9?FCEF@FGGEFGFFFFGGGGGGFGGGGGGGGGGDGGFGGGFGGGFFGGGEDCCCFF@CFCBCCGGGGGGG9FEGGEFGGCGGEGGCCGEEGGGC8;1B7C11*?CFGGGDEFGFFGGGGCFEFGGFGGGGGGC>D3CD9
@M03364:276:000000000-BLYN8:1:1101:10463:5079 1:N:0:1
ACTCCTACGGGAGGCAGCAGTGGGGAATATTGCACAATGGGCGCAAGCCTGATGCAGCCATGCCGCGTGTGTGAAGAAGGCCTTCGGGTTGTAAAGCACTTTCAGCGAGGAGGAAGGTGGTGAACTTAATACGTTCATCAATTGACGTTACTCGCAGAAGAAGCACCGGCTAACTCCGTGCCAGCAGCCGCGGTAATACGGAGGGTGCAAGCGTTAATCGGAATTACTGGGCGTAAAGCGCACG
+
GGGGGGGGGGGGGGGGGGGGGGGGGGGGGGGGGGGGGGGGGGGGGGGGGGGGGGGGGGGGGGGGGGGGGGGGGEGGGGGGGGGGGGGGGGGGGGGGGGGGGGGGGGGEGGGGGGGGGGGGGGGGGGGGGGFGGGGCFGGGGGGFGGGGGGGGGGGGGGGGGGGGGGGGGGGGGGGGGGGGDFFGGGGGGGGGGGGCFFGGGEEGGGGDCGFGDGGGGGGGECEFFGGGGGFCDGGEDFCDGGD<
@M03364:276:000000000-BLYN8:1:1101:23011:5136 1:N:0:1
ACTCCTACGGGAGGCAGCAGTGGGGAATATTGCACAATGGGCGCAAGCCTGATGCAGCCATGCCGCGTGTGTGAAGAAGGCCTTCGGGTTGTAAAGCACTTTCAGCGGGGAGGAAGGTGGTGAGCTTAATACGTTCATCAATTGACGTTACTCGCAGAAGAAGCACCGGCTAACTCCGTGCCATCAGCCGCGGTAATACGGATGGTGCAAGCGTTAATCGGAATTACTGGGCGTAAAGCGCACT
+
EFGGGGGGGGGGGDGEGGFGDEGGDEFFGGFFFGGFFGGGG,@@FDE@<FGFFFGGGGFFGGDDFDGGGECCFGAEF@CF<FE,5D@EFGGGGGGC<,:<FFGGGCC++@@CFEGCE,,BFFG,,,DFFGGA@F=,D<,@7@,3@FCCFFEF,:7*:<<7F7CC@BFGD@F7C@F,?CG::CE,4+<CCCC:5***+3?5B**8*002+<C*;2AC*+A75**/+2CFGG5=CC=:C**)97C)
@M03364:276:000000000-BLYN8:1:1101:21116:5140 1:N:0:1
ACTCCTACGGGAGGCAGCAGTGGGGAATATTGCACAATGGGCGCAAGCCTGATGCAGCCATGCCGCGTGTGTGAAGAAGGCCTTCGGGTTGTAAAGCACTTTCAGCGAGGAGGAAGGTGGTGAACTTAATACGTTCATCAATTGACGTTACTCGCAGAAGAAGCACCGGCTAACTCCGTGCCAGCAGCCGCGGTAATACGGAGGGTGCAAGCGTGAATCGGAATTACTGGGCGTAAAGCGCACG
+
GGGGGGGGGGGGGGGGGGGGGGGGGGGGGGGGGGGGGGGGGGGGGGGGGGGGGGGGGGDFFFFDGGGGGGDGGGGGGGG?FEEFGGDEFGGGGGGGG<FG@EFGGGE:FEFDFGGFEFG7FGECFGGGFFG,B>B<DEGCFGGFGGGECB:DFCC<3F<<FD<F:FFC*3CFGGGG?ECGGD9E@FCF,*B5BC*;<CC5:18C@;CCBFFGGG**:9C65=/CGG+<?F55<C**9C7DCCD7
@M03364:276:000000000-BLYN8:1:1101:6124:5152 1:N:0:1
ACTCCTACGGGAGGCAGCAGTGGGGAATATTGCACAATGGGCGCAAGCCTGATGCAGCCATGCCGCGTGTGTGAAGAAGGCCGTCGGGTTGTAAAGCACTTTCAGCGAGGAGGAAGGTGGTGAACTTAATACGTTCATCAATTGACGTTACTCGCAGAAGAAGCACCGGCTAACTCCGTGCCAGCAGCCGCGGTAATACGGAGGGTGCAAGCGTTAATCGGAATTACTTGGCGTCAAGCGCACG
+
FFGGCFGGGEEGGCEFGEFGEFGDEGGFF<FFGGGGFGFCCEFFGCCFGF,,CFGGGGCFGFGCGCCFGGGGFGDFG8F8<C+48+CCF7CGGGGFFFBFFGFEGGG7+@:FCFB?BFDFGGG9,BCFFGGF?B,>FDFDGGFF9DCCFFGGC++C>:DB<<FFF><CB7CCFGFGF@FCBFFGGGGE8*==*=B7>EGFC5CEGEDE:<:8CEEGG7FGDE5CFC:C++2<CD*/1**95<D7
@M03364:276:000000000-BLYN8:1:1101:20316:5164 1:N:0:1
ACTCCTACGGGAGGCAGCAGTGGGGAATATTGCACAATGGGCGCAAGCCTGATGCAGCCATGCCGCGTGTGTGAAGAAGGCCTTCGGGTTGTAAAGCACTTTCAGCGAGGAGGAAGGTGGTGAACTTAATACGTTCATCAATTGACGTTACTCGCAGAAGAAGCACCGGCTAACTCCGTGCCAGCAGCCGCGGTAATACGGAGGGTGCAAGCGTTAATCGGAATTACTGGGCGTAAAGCGCACG
+
GGGGGGGGGGGGGGGGGGGGGGGGGGGGGGGFGGGGGGGGGGGGGGGGGGFGGGGGGGGGGGGGGGGGGGGGGGGGGGGGGGGGGGGGGGGGGGGGGGGGGGGGGGECFGGGGDFGGGGGGGGGFFGGGGGGGGGGGGGGGGGGGGGGGGGGGGGGGDGGGGGGGGGDGGGGGGGGFGGGGGGGFGGGGGGGGGGGGGGGGGGGGGEGEGFCEGGGGGGGGGGGG?EGGGGGGGCEDFGGGGGD
@M03364:276:000000000-BLYN8:1:1101:7303:5173 1:N:0:1
ACTCCTACGGGAGGCAGCAGTGGGGAATATTGCACAATGGGCGCAAGCCTGATGCAGCCATGCCGCGTGTGTGAAGAAGGCCTTCGGGTTGTAAAGCACTTTCAGCGAGGAGGAAGGTGGTGAACTTAATACGTTCATCAATTGACGTTACTCGCAGAAGAAGCACCGGCTAACTCCGTGCCAGCAGCCGCGGTAATACGGAGGGTGCAAGCGTTAATCGGAATTACTGGGCGTAAAGCGCACG
+
GGGGGGGGGGGGGGGGGGGGGGGGFGGGGGGGGGGGGGGGGGGGGGGGGGGGGGGDGGGGFFGGGGGGGFFFGGGGGGGGGGGGGGGGGGGGGGGGFFGGGGGGGGGDEGGGGGGGGGGGGG9BDGCGGGGFGFGGGGDFGFCGDGGGGGGGGGGGGGG7C:AGGG>FGGGGGGFFGGGGGGGGFFCFGGGGGEGDBFGGGGGDCEGGFFGC=CA=CFGGGGGGGGGGGFAFG)7E5C7D737<
@M03364:276:000000000-BLYN8:1:1101:18577:5191 1:N:0:1
ACTCCTACGGGAGGCAGCAGTGGGGAATATTGCACAATGGGCGCAAGCCTGATGCAGCCATGCCGCGTGTGTGAAGAAGGCCTTCGGGTTGTAAAGCACTTTCAGCGAGGAGGAAGGTGGTGAACTTAATACGTTCATCAATTGACGTTACTCGCAGAAGAAGCACCGGCTAACTCCGTGCCAGCAGCCGCGGTAATACGGAGGGTGCAAGCGTTAATCGGAATTACTGGGCGTAAAGCGCACG
+
GGGGGGGGGGGGGGGGGGGGGGGGGGGGGGGGGGGGGGGGGGGGGGGGGGGGGGGGGGGGGEGGGGGGGGGGGGGGGGGGGGGGGGGGFGGGGGGGGGGGGGGGGFGGEGGGGEGGGGGGGGGGGGGDGGFFFGGGGGGGGGGGGGFGGDCGFGDDGDFGGGGGGGGGGGGGGGGGGGGCDEGGGGFFFGGGECEGGGGGGCEGGGGGGGGGGGC5>FGGG55CGGGGGGGGGGGEDGGGCDG)
@M03364:276:000000000-BLYN8:1:1101:11466:5191 1:N:0:1
ACTCCTACGGGAGGCAGCAGTGGGGAATATTGCACAATGGGCGCAAGCCTGATGCAGCCATGCCGCGTGTGTGAAGAAGGCCTTCGGGTTGTAAAGCACTTTCAGCGAGGAGGACGGTGGTGAACTTAATACGTTCATCAATTGACGTTACTCGCAGAATAAGCACCGGCTAACTCCGTGCCAGCAGCCGCGGTAATACGGTGGGTGCAAGCGTTAGTCGGAATTACTGGGCGTAACGCGCACG
+
<FCECFFGG-@CFDGGEFFCFGGGGG7FCEGFFGGFEC9,CCF7C7C:C@FEGF,CEFEGFGGGGE7+@BCCEAEEC<FCC,9CFDFEC@EFGCFGG=EFGFBF,?:FFD>@CE+@CF@CCFFFFGGGGFFDFBCCD=,C,,CFFFGCFF<@FC@EGD7,@C>AC:<<FE:7BFF9CEGEFFCEGBBE8BB8EEE*;;9EG*=@@:*=8<9*;2C8*3<C7*:7C++3<?5*<D5/*1199997
@M03364:276:000000000-BLYN8:1:1101:24665:5218 1:N:0:1
ACTCCTACGGGAGGCAGCAGTAGGGAATCTTCGGCAATGGGGGCAACCCTGACCGAGCAACGCCGCGTGAGTGAAGAAGGTTTTCGGATCGTAAAACTCTGTTGTTAGAGAAGAACGTTAAGTAGAGTGGAAAGTTACTTAAGTGACGGTATCTAACCAGAAAGGGACGGCTAACTACGTGCCAGCAGCCGCGGTAATACGTAGGTCCCAAGCGTTGTCCGGATTTATTGGGCGTAAAGCGAGC
+
GGGGGGGGGGGGGGGGGGGGGGGGGGGGGGGGGGGGGGGGG>FGGGGGGGGGGGGGGGGGGGGGGGGFGGGGGGFGGGGGGGGGGGGGGGGGGGGGGGGGGGGGGGGGGGGGGGGGGFGGFGGGGGGGGGGGGGGGGDGDFFGFGGGGGGGGGGGGFFGGCFFGDFCGGGGG:FFGFGGFGFGGGGGGGGGGGGGG5CFFGGGG8CEFG?E5/;;CEGGGGGGE*09CGGFGFGGGGGGGGDG1
@M03364:276:000000000-BLYN8:1:1101:12034:5223 1:N:0:1
ACTCCTACGGGAGGCAGCAGTGGGGAATATTGCACAATGGGCGCAAGCCTGATGCAGCCATGCCGCGTGTGTGAAGAAGGCCTTCGGGTTGTAAAGCACTTTCAGCGAGGAGGAAGGTGGTGAACTTAATACGTTCATCAATTGACGTTACTCGCAGAAGAAGCACCGGCTAACTCCGTGCCAGCAGCCGCGGTAATACGGAGGGTGCAAGCGTTAATCGGAATTACTGGGCGTAAAGCGCACG
+
GGGGGGGGGGGGGGGGGGFFFFFGGEFGGGGGGFGGGFFGGGGEEFGGFGGGGGGGGGGGGGGGGGGGGGGGGGGGGGFFFGGGGFGGGGGGGGGGGFGGGGGGGGGFGGGGDEFGGGGGGGGGGFG9DFFGFGGGGGGFGGFCFGCGGGGGGGGGGGDFC,DCCGFGGGGGDGFGGGGFGGGGGGGGGEGEGG58E?CCGEGGGGGGGGGGGGGGGGGGGE5EGFGGCGGGDGE5DFGDGGD<
@M03364:276:000000000-BLYN8:1:1101:15485:5278 1:N:0:1
ACTCCTACGGGAGGCAGCAGTAGGGAATCTTCGGCAATGGGGGCAACCCTGACCGAGCAACGCCGCGTGAGTGAAGAAGGTTTTCGGATCGTAAAACTCTGTTGTTAGAGAAGAACGTTAAGTAGAGTGGAAAATTACTTAAGTGACGGTATCTAACCAGAAAGGGACGGCTAACTACGTGCCAGCAGCCGCGGTAATACGTAGGTCCCAAGCGTTGTCCGGATTTATTGGGCGTAAAGCGAGC
+
GGGGGGGGGGGGGGGGGGGGGGGGGGGGGGGGGGGGGGGGGGGGGGGGGGGGGGGGGGGGGGGGGGGGGGGGGGGGGGGGGGGGGGGGGGGGGGGGGGGGGGGGGGGFGGGGGGGGGGGGGGGGGFGFGGFGFGFFGGGGGGGGGGGGGGGGGGGFFGGGGGGGGGGGGGGGGGGGGGGGGGGGGFGGGFGGGGGGGGGGGFFGGGGGGGGGGG;EGGGGGEEG=F?EGGGGGGGGGGGCDDD)
@M03364:276:000000000-BLYN8:1:1101:20058:5297 1:N:0:1
ACTCCTACGGGAGGCAGCAGTGGGGAATATTGCACAATGGGCGCAAGCCTGATGCAGCCATGCCGCGTGTGTGAAGAAGGCCTTCGGGTTGTAAAGCACTTTCAGCGAGGAGGAAGGTGGTGAACTTAATACGTTCATCAATTGACGTTACTCGCAGAAGAAGCACCGGCTAACTACGTGCCAGCAGCCGCGGTAATACGGAGGGTGCAAGCGTTAATCGGAATTACTGGGCGTAAAGCGCACG
+
GGGGGGGGGGGGGGGGGGGGGGGGGGGGGGGGFGGGGGGGGGGGGGGGGGGGGGGGGGGGGGGGGDGGGGGGGCGGGGGGGGGGGGGGGGGGGGGGGGGGGGGGGGGEFGFFGGDFGGGGGGGGGGGGGFFFGGGGGGGGFGGGGFGGGGGGGGGGD7CAEGGGGGFGGGGGGGGGGGGGGGGGGGGGGGGGGEGGGFDGE*CEEGC>FGG5CEGGFF7FG*;EGFGFDGFCDGG=5DFDGGGD
@M03364:276:000000000-BLYN8:1:1101:23292:5309 1:N:0:1
ACTCCTACGGGAGGCAGCAGTGGGGAATATTGCACAATGGGCGCAAGCCTGATGCAGCCATGCCGCGTGTGTGAAGAAGGCCTTCGGGTTGTAAAGCACTTTCAGCGAGGAGGAAGGTGGTGAACTTAATACGTTCATCAATTGACGTTACTCGCAGAAGAAGCACCGGCTAACTCCGTGCCAGCAGCCGCGGTAATACGGAGGGTGCAAGCGTTAATCGGAATTACTGGGCGTAAAGCGCACG
+
<FGEFGF9@FGGGGGGGGFFGGGGGECFFGGGGGGGGFFAF<F:@+6DFEFEFEFGFE8CFCGGC@FCFFGFGFFGEGGGFGFDFGGC,:CC??FGGFFGCEEGGFF>7B:FF7BFEG8FEG9@C,EFFFD<=D83AEC<?<<FFGGGFGB<CFGGEE>7FGGGGG7:FE:>FFG9BEF@C>@BFFEGGDGCECEEGG98E>EDEE8>8EF8C888C7CFEECF8CGFGFGFGG5C<CFDGGD5
@M03364:276:000000000-BLYN8:1:1101:12052:5318 1:N:0:1
ACTCCTACGGGAGGCAGCAGTGGGGAATATTGCACAATGGGCGCAAGCCTGATGCAGCCATGCCGCGTGTGTGAAGAAGGCCTTCGGGTTGTAAAGCACTTTCAGCGAGGAGGAAGGTGGTGAGCTTAATACGTTCATCAATTGACGTTACTCGCAGAAGAAGCACCGGCTAACTCCGTTCCAGCAGCCGCGGTAATACGGAGGGTGCAAGCGTTAATCGGAATTACTGGGCGTAAAGCGCACG
+
EFGGGGFGGGEFGGGGGDGGFGGGGECFGGGGEFFFFGGGGGGEGCCEFGGGGGGGFFGGDAFFGEGFGGGGGEDEADFGGGFGGCFDFEGFGGGGGGGGGGFGDF>CFGCGGGGEFDFGGG9?<DD,EDFGFFFDFF<,CFFFDFFED8@FGG>:CC,>>FEFFGGGG>B*CC;9F@5,?@@FC7>,;84BEC:@;CDCC*18*=C*3AFGEE=C5:C7E8::@9C7CC@CCD*79?FCD)))
@M03364:276:000000000-BLYN8:1:1101:24380:5352 1:N:0:1
ACTCCTACGGGAGGCAGCAGTAGGGAATCTTCGGCAATGGGGGCAACCCTGACCGAGCAACGCCGCGTGAGTGAAGAAGGTTTTCGGATCGTAAAACTCTGTTGTTAGAGAAGAACGTTAAGTAGAGTGGAAAGTTACTTAAGTGACGGTATCTAACCAGAAAGGGACGGCTAACTACGTGCCAGCAGCCGCGGTAATACGTAGGTCCCAAGCGTTGTCCGGATTTATTGGGCGTAAAGCGAGC
+
GGFGFCFGEGGCGGGGGEGFEFFGGGFGGGCFFEGEFGGGGGGDCFGG7FFFFGG:FGGCGGCFCGGCFFGGGGFGFGFGG9FFGGGEEGGGGGGGGFGGGGGGFGGGFGGFGGGGG+=F+EAFFC9CFCFFGFAFGFGFGFF,C@=FDEGCFFGFC@,<BFFFGG,@CFGG7F?FC7B<CCFGGGCFCBEG5CGGCF?9*BCGC<<C2+=:;A1CEEFGGD*:;CFFGGFFGGGEG>C7CDD)
@M03364:276:000000000-BLYN8:1:1101:9712:5368 1:N:0:1
ACTCCTACGGGAGGCAGCAGTAGGGAATCTTCGGCAATGGGGGCAACCCTGACCGAGCAACGCCGCGTGAGTGAAGAAGGTTTTCGGATCGTAAAACTCTGTTGTTAGAGAAGAACGTTAAGTAGAGTGGAAAGTTACTTAAGTGACGGTATCTAACCAGAAAGGGACGGCTAACTACGTGCCAGCAGCCGCGGTAATACGTAGGTCCCAAGCGTTGTCCGGATTTATTGGGCGTAAAGCGAGC
+
GGGGGGGGGGGGGGGGGGGGGGGGGGGGGGGGGGGGGGGGGGGGGGGGGGGGFGGGGGDGFFGGGGGGGGGGGGFGGGGGGGGGGGGGGGGGGFGGGGGGGGGGGGGGGGGGGGGGGGGGFFGGGGGGGGGGGGGGGGGGGGFFGGCFGGGGGGCGGGGGGGGGGGGGGGGGGGFGGGGGGGGGGGGDFGEGGGGGEGGGGGGGGGGGFGGGGGGEGGGGECEAEFGGGGFGGGGGDCGGGGG3
@M03364:276:000000000-BLYN8:1:1101:12824:5372 1:N:0:1
ACTCCTACGGGAGGCAGCAGTGGGGAATATTGCACAATGGGCGCAAGCCTGATGCAGCCATGCCGCGTGTGTGAAGAAGGCCTTCGGGTTGTAAAGCACTTTCAGCGAGGAGGAAGGTGGTGAGCTTAATACGTTCATCAATTGACGTTACTCGCAGAAGAAGCACCGGCTAACTCCGTGCCAGCAGCCGCGGTAATACGGAGGGTGCAAGCGTTAATCGGAATTACTGGGCGTAAAGCGCACG
+
GGGGGGGGGGGGGGGGGGGGGGGGGGGGGGGGGGGGGGGGGGGGGGGGGGGGGGGGGGGGGGGGGGGGGGGGGGGGGGGGGGGGGGGGGGGGGGGGGGGGGGGGGGGGGGGGGGGGGGGGGGFGGGGGGGGGGGGGGGGGGGGGFGGGGGGGGGGGGGGGGGGGGGGGGGGGGGGGGGGGGGGGGGGGGGGGDGGGGGGGGDGEGGGGGGGGGG=EGGFGGDEGGGGGGGGGGGGGGGGGGGD5
@M03364:276:000000000-BLYN8:1:1101:21275:5401 1:N:0:1
ACTCCTACGGGAGGCAGCAGTGGGGAATATTGCACAATGGGCGCAAGCCTGATGCAGCCATGCCGCGTGTGTGAAGAAGGCCTTCGGGTTGTAAAGCACTTTCAGCGAGGAGGAAGGTGGTGAACTTAATACGTTCATCAATTGACGTTACTCGCAGAAGAAGCACCGGCTAACTCCGTGCCAGCAGCCGCGGTAATACGGAGGGTGCAAGCGTTAATCGGAATTACTGGGCGTAAAGCGCACG
+
GGGGGGGFGEFGGGGGGGGGGGFGGGGGGGGGGGGGGGGGGGGGGGGGGGGGGGGGGGGGGGFFGGGGGGGGGGFG9AFGFGGGGGGGGGGGGGGGGGGGGGGGGGGCGGGGGGGGGGGGGFGGGGFGEFFFGGGGGGGGADGCEGEEGGGFFG77@CFFGFGGGGFGEGGGGGGDGDFFGGGGGFGGGGGGGGGEFDCFEEEGGEGGGGGGGGGGGGGGGGGFGGGGGC@FDDCGGGGGDGG3
@M03364:276:000000000-BLYN8:1:1101:8351:5443 1:N:0:1
ACTCCTACGGGAGGCAGCAGTGGGGAATATTGCACAATGGGCGCAAGCCTGATGCAGCCATGCCGCGTGTGTGAAGAAGGCCTTCGGGTTGTAAAGCACTTTCAGCGAGGAGGAAGGTGGTGAACTTAATACGTTCATCAATTGACGTTACTCGCAGAAGAAGCACCGGCTAACTCCGTGCCAGCAGCCGCGGTAATACGGAGGGTGCAAGCGTTAATCGGAATTACTGGGCGTAAAGCGCACG
+
GGGGGGGGGGGGGGGGGGGGGGGGGGGGGGGGGGGGGGGGGCF7FGGGCGGGGGGGGG<FGGGGGGGGGGGGGGGGCFGFGEFGGGGGGGGGGGGGGGGGGGGGGGG:CFGEFEGGGGGGEFEF?,BFCFGGGDCFGGF,EDFFDG@BDGGAFGFFGGGGDGGGFGGGGGGGCGC?CGFFDGFCCFGGFC588B>E?F9E*=EEGCEGDC7*3;8/:CFG5CACE?:CCFC*/9EE<C:9)/)1
@M03364:276:000000000-BLYN8:1:1101:25969:5449 1:N:0:1
ACTCCTACGGGAGGCAGCAGTGGGGAATATTGCACAATGGGCGCAAGCCTGATGCAGCCATGCCGCGTGTGTGAAGAAGGCCTTCGGGTTGTAAAGCACTTTCAGCGAGGAGGAAGGTGGTGAGCTTAATACGTTCATCAATTGACGTTACTAGCAGAAGAAGCACCGGCTAACTCCGTGCCAGCAGCCGCGGTAATACGGAGGGCGCAAGCGTTAATCGGAATTACTGGGCGTAAAGCGCACG
+
FCFGFEFGG>CFFEGGDC<FEE-CCFEGFFGGGGCFDFAFG8F@@CFFDCEDFDFFFEC<F88,6@:F7,CFGGGGGGGC<FDGGDDF,CFGG9<B<FFGFGGFFGCCE::+?F=ECF8=FGA,,C,AFDBFF9FDFBCG,F3>F<@@B,+@@=FCFFFGGGGGF7F@**5:@FCGCCFC7:;;@?:,DE>EEGCE+BF5*11:E**=CE=CE8;857C75C;FC97A7?ECDDE**?*73DG<
@M03364:276:000000000-BLYN8:1:1101:9482:5463 1:N:0:1
ACTCCTACGGGAGGCAGCAGTGGGGAATATTGCACAATGGGCGCAAGCCTGATGCAGCCATGCCGCGTGTATGAAGAAGGCCTTCGGGTTGTAAAGTACTTTCAGCGAGGAGGAAGGTGGTGAGCTTAATACGTTCATCAATTGACGTTACTCGCAGAAGAAGCACCGGCTAACTCCGTGCCAGCAGCCGCGGTAATACGGAGGGTGCAAGCGTTAATCGGAATTACTGGGCGTAAAGCGCACG
+
GGGGGGGGEGGGGGGGGGGGGGGGGDGGFFGGGGGGGGGGGGGGGGGGGGGGGGGCGGGGGGGGGGGGGGGGGGGGGGGGGGGGGGGGGGGGFGGGGGGGGGGGGGGGGGGGGGGGGGGGGGGGFGGGGGGGGGGGFFEDFGGGGGGGGFGGFGGF7FGGGGGGGGGGGGGGGGFFGGGGCFGGGGGGGEGGGG>EGFFGGEGGGGGGGGGGGGGGGGGGGGE=CFGGCCGGGGG5DGGGGGGD
@M03364:276:000000000-BLYN8:1:1101:12249:5507 1:N:0:1
ACTCCTACGGGAGGCAGCAGTGGGGAATATTGCACAATGGGCGCAAGCCTGATGCAGCCATGCCGCGTGTGTGAAGAAGGCCTTCGGGTTGTAAAGCACTTTCAGCGAGGAGGAAGGTGGTGAGCTTAATACGTTCATCAATTGACGTTACTCGCAGAAGAAGCACCGGCTAACTCCGTGCCAGCAGCCGCGGTAATACGGAGGGTGCAAGCGTTAATCGGAATTACTGGGCGGAAAGCGCACG
+
FGGGGGEGGGGGGGGGGGFGGGGGGGGGGGGGGGGGGGGGGFFGGFGGGGGGCFFGGG@FEGGGGEFGGGFGGGFGGGGGG<FGGGGGGGGGGGGGFCFGGGFFGFG@BFCGGGGGGEFGEFDGCAFGFGDGGGGGGGFEGGEFDDFC<F@@=BFFGEGGGFGFFGGGGGGGFGF9FEGGGGGGEGGGG8=C>EEEE9FFGEEGGGGGCEGC8?EEG7FGGE8EFDFCEGFGG)1CGGGGGGCD
@M03364:276:000000000-BLYN8:1:1101:9228:5526 1:N:0:1
ACTCCTACGGGAGGCAGCAGTGGGGAATATTGCACAATGGGCGCAAGCCTGATGCAGCCATGCCGCGTGTGTGAAGAAGGCCTTCGGGTTGTAAAGCACTTTCAGCGAGGAGGAAGGTGGTGAACTTAATACGTTCATCAATTGACGTTACTCGCAGAAGAAGCACCGGCTAACTCCGTGCCAGCAGCCGCGGTAATACGGAGGGTGCAAGCGTTAATCGGAATTACTGGGCGTAAAGCGCACG
+
FGGGGGGGGGGGGGGGGGGGGGGGGGGGGGGGGGGGGGGGGGGGGGGGGGGGGGGGGGGGGGGGGGGGGGGGGGGGGGGGGGGGGGGGGGGGGFGGGGGGGGGGGGGGGECEGGGGGGGGGGGGGGGGGGGGGGGGGGGGGGCCGGGGGGGGGGGGGGGGGGGFFGGGGGGGGGCGFGFGGGGGDGFGGGGGGGGGGG9;>EEGGGGGGGGGGGGGGFCFCEGGGGCEGGGGGGGEGGGDGGD5
@M03364:276:000000000-BLYN8:1:1101:15279:5527 1:N:0:1
ACTCCTACGGGAGGCAGCAGTGGGGAATATTGCACAATGGGCGCAAGCCTGATGCAGCCATGCCGCGTGTGTGAAGAAGGCCTTCGGGTTGTAAAGCACTTTCAGCGAGGAGGAAGGTGGTGAACTTAATACGTTCATCAATTGACGTTACTCGCAGAAGAAGCACCGGCTAACTCCGTGCCAGCAGCCGCGGTAATACGGAGGGTGCAAGCGTTAATCGGAATTACTGGGCGTAAAGCGCACG
+
GGGGGGGGGGGGGGGGGGGGGGGGGGGGGGGGGGGGGGGGGGGGGGGGGGGGGGGGGGGGGGGGGGGGGGGGGGGGGGGGGGGGGGGGFGGGGGGGGGGGGGGGGGGBFGGGGGGGGGGGGGGGGFGCGGGFGGFF8DGGGGGGGGGGGGGGFGGGGGGFGGGGGGFGGGGGGGGGGCFGGGGGGGGGGE>EGGGEGGGGGEGCEGGGGGGGGGGDGGFGGGGGGFGGGGGFGGGGGGFGGGGD
@M03364:276:000000000-BLYN8:1:1101:21789:5545 1:N:0:1
ACTCCTACGGGAGGCAGCAGTGGGAATATTGCACAATGGGCGCAAGCCTGATGCAGCCATGCCGCGTGTGTGAAGAAGGCCTTCGGGTTGTAAAGCACTTTCAGCGAGGAGGAAGTTGGTGAACTTAATACGTTCATCAATTGACGTTACTCGCAGAAGAAGCACCGGCTAACTCCGTGCCAGCAGCCGCGGTAATACGGAGGGTGCAAGCGTTAATCGGAATTACTGGGCGTAAAGCGCACGC
+
GGGGGGGGGGGG@@CGGGGGGGGGCFGGGGAFFGGFCFGGCC7BCEFDFGECEFGGF<EEFFGGGGG7F7CFFFFCCGGGGFGGFEE<F4CFFG9EFGGFGCFF9FCFF7:7CFB,CFEFEFGGGG<<?FFFGGGGGGGGGFEFGGG?FCFC:CF+3@7DBCFGGCD7@FGG7=FC>FDFGGGCEGGFGGGDECEE9CF>5BEC**8:C988EGE8CFDGG=CEFFF+?FGGGD5*7:5C<CD<
@M03364:276:000000000-BLYN8:1:1101:8456:5547 1:N:0:1
ACTCCTACGGGAGGCAGCAGTAGGGAATCTTCGGCAATGGGGGCAACCCTGACCGAGCAACGCCGCGTGAGTGAAGAAGGTTTTCGGATCGTAAAACTCTGTTGTTAGAGAAGAACGTTAAGTAGAGTGGAAAGTTACTTAAGTGACGGTATCTAACCAGAAAGGGACGGCTAACTACGTGCCAGCAGCCGCGGTAATACGTAGGTCCCAAGCGTTGTCCGGATTTATTGGGCGTAAAGCGAGC
+
GGGGGGGGGGGGGGGGGGGGGGGGGGGGGGGGGGGGEFGGGGGGDGGGGGGGGGFGGGGGGGDGGGGCEGGGGFGGFGGGGGGGGGGGGDEGGGGGGGGGGGGGGGGGGGGGGGGGGGGGGGGGGGFGGG=FGGGGGFGDFFDFC9DFGGGGGGFGGGGGGGCCCEGCFDGE7DGGGGGGGGFGGGGGGFCEEGEGEG9BFFCCGGGGGGFGGGGGGGGCGG=CEFGGCCFFCCEG57FFGGG5
@M03364:276:000000000-BLYN8:1:1101:6260:5557 1:N:0:1
ACTCCTACGGGAGGCAGCAGTGGGGAATATTGCACAATGGGCGCAAGCCTGATGCAGCCATGCCGCGTGTGTGAAGAAGGCCTTCGGGTTGTAAAGCACTTTCAGCGAGGAGGAAGGTGGTGAACTTAATACGTTCATCAATTGACGTTACTCGCAGAAGAAGCACCGGCTAACTCCGTGCCAGCAGCCGCGGTAATACGGAGGGTGCAAGCGTTAATCGGAATTACTGGGCGTAAAGCGCACG
+
GGGGGGGGGGGGGGGGGGGGGGGGGGGGGGGGGGGGGGGGGGGGGGGGGGGGGGGGGGGGGGGGGGGEEFGGGGGGGGGGGGGGGGGGGGGGGGFGGGGGGFGGGGG@FGFGGGGGGGGGGGGGGFGGGGGGGGGGGGGGGGGGGGGGGGGGGGFGGGFGGGGGGGGGGGGGGGGGGGGGGGGGGGGGCCEEGGGGGGGFE8EGGGGGGGGGGGGGFGGGGGEGGGGGGGGGGGGGGG=CDDC<
@M03364:276:000000000-BLYN8:1:1101:13679:5564 1:N:0:1
ACTCCTACGGGAGGCAGCAGTGGGGAATATTGCACAATGGGCGCAAGCCTGATGCAGCCATGCCGCGTGTGTGAAGAAGGCCTTCGGGTTGTAAAGCACTTTCAGCGAGGAGGAAGGTGGTGAGCTTAATACGTTCATCAATTGACGTTACTCGCAGAAGAAGCACCGGCTAACTCCGTGCCAGCAGCCGCGGTAATACGGAGGGTGCAAGCGTTAATCGGAATTACTGGGCGTAAAGCGCACG
+
GGGGGGGFGGGGGGGGGGGGGGGGGEGGGGGGGGGGGGGGGGGGGGGGGFGGGGGGGGGGGGGGGGGFGGGGGGGGGGGGGGGGGGGGDGGGGGAFFGFFGGGGGGGFFGGGGDGGGFGGGGFGFFGFDFFGGGGC<FGGGGFGFGFGGGGGGGGGGGCGGFGDGGGGGGDEGGGGGGGFGGGFGGGGGGDEGG5CFFGGGGGGGG>CCCEGGG=EGGGGGEGGGGGGGGGGGGCGGGGDGCDD
@M03364:276:000000000-BLYN8:1:1101:18315:5566 1:N:0:1
ACTCCTACGGGAGGCAGCAGTGGGGAATATTGCACAATGGGCGCAAGCCTGATGCAGCCATGCCGCGTGTGTGAAGAAGGCCTTCGGGTTGTAAAGCACTTTCAGCGAGGAGGAAGGTGGTGAGCTTAATACGTTCATCAATTGACGTTACTCGCAGAAGAAGCACCGGCTAACTCCGTGCCAGCAGCCGCGGTAATACGGAGGGTGCAAGCGTTAATCGGAATTACTGGGCGTAAAGCGCACG
+
GGGFFFAFEGGGGGGGEGFGEFFFG@7E<FGGGAFFECEEGCCEEGGGGGGFFACFFF@CFGDED:FGGGGGGCCFGGGGFGFFGGDG=FGGGF?F<,?<?FCECFGEFDDGEG,BCEG<FF,AADFGAFAFFFF8F<,<?@@DFFGGGGGG,FGGG<FFCFFGF,>B7EG77:,>FGGF7@;EFGCE::*=CC879E9BECCCCBBCC9+@=88CFFC5CE5CGGGGC+;:CD5/77*)9CD)
@M03364:276:000000000-BLYN8:1:1101:4375:5573 1:N:0:1
ACTCCTACGGGAGGCAGCAGTGGGGAATATTGCACAATGGGCGCAAGCCTGATGCAGCCATGCCGCGTGTGTGAAGAAGGCCTTCGGGTTGTAAAGCACTTTCAGCGAGGAGGAAGGTGGTGAACTTAATACGCTCATCAATTGACGTTACTCGCAGATGAAGCACCGGCTAACTCCGTGCCAGCAGCCGCGGTAATACGGAGGGTGCAAGCGTTAATCGGAATTACTGGGCGTAAAGCGCACG
+
GGGGCFFGGGGGGGGGGGGGGGGFGGGGGGGGFGGGGGGGGGGGGGGGGGGGGGGGGGGGGGGGGGEEGGGGGGGGGGGGGGGGGGGGGGGGGGGGGGGGGGGGGGGGGGFGGEGGGGGGGGGGGFGGGGGGGGGGGFCAFFFDFGGGGGGGGGDGGGGGGGGGGFGGEGGGGGGGGGFFGGGGF?FGFEGGGGGGGDGFGGGDEEGDFGG=?EGGGGFGGE5C8C<FCFGGGGGDGGGC<CC<
@M03364:276:000000000-BLYN8:1:1101:15352:5598 1:N:0:1
ACTCCTACGGGAGGCAGCAGTGGGGAATATTGCACAATGGGCGCAAGCCTGATGCAGCCATGCCGCGTGTATGAAGAAGGCCTTCGGGTTGTAAAGTACTTTCAGCGGGGAGGAAGGTGAGTGGTTTAATACGCCATTCAATTGACGTTACCCGCAGAAGAAGCACCGGCTAACTCCGTGCCAGCAGCCGCGGTAATACGGAGGGTGCAAGCGTTAATCGGAATTACTGGGCGTAAAGCGCACG
+
GGGGGGGGGGGGGGGGGGGGGGGGGGGGGGGGGGGGGGGGGGGBFGGGGGGGGGGGGGGGGGGGGGGGGGGGGGGGGGGGGFGGGGGGGGGGGGGGGGGGEFGGGFGGGGGGGEGGGGGCFGGGFGGGGGGFGGGGGFGFGGGGGGFGGFFGGGGGGGGGGGGGGGGGGGGGGGGGGGGGGGGGFGGGGGEGGGGGGF9CGEGGGGEDFFGCEGEG=C?GGGGGGF+AFFGGCDCEGGFGGGGD
@M03364:276:000000000-BLYN8:1:1101:21505:5600 1:N:0:1
ACTCCTACGGGAGGCAGCAGTGGGGAATATTGCACAATGGGCGCAAGCCTGATGCAGCCATGCCGCGTGTATGAAGAAGGCCTTCGGGTTGTAAAGTACTTTCAGCGGGGAGGAAGGTGATAAAGCGAATACCTTTATCAATTGACGTTACCCGCAGAAGAAGCACCGGCTAACTCCGTGCCAGCAGCCGCGGTAATACGGAGGGTGCAAGCGTTAATCGGAATTACTGGGCGTAAAGCGCACG
+
GFGGGGGGGGGGGGGGGGGGGGGGGGGGGGDGGGGGGGGGGGGGGGGGGGGGGGGGGGGGGGFFGGGGGGCGGGGEGGGG@AGGGFCECFGGGGGGGDFGGGGGFGGGGGGDGFGDE=>CDF<DFCF@FGGAFGGFGAAF9FF<FGDFFE:FGGGGGGFEFGGGGGDFGGDEGFF<C;FFEFGGFGCGGGGGGG5CGC9EG5?E58>ECFGCEGGGFC9FEEGGGGGGFFFFDD5EDC7CCGG5
@M03364:276:000000000-BLYN8:1:1101:12692:5607 1:N:0:1
ACTCCTACGGGAGGCAGCAGTAGGGAATCTTCGGCAATGGGGGCAACCCTGACCGAGCAACGCCGCGTGAGTGAAGAAGGTTTTCGGATCGTAAAACTCTGTTGTTAGAGAAGAACGTTAAGTAGAGTGGAAAGTTACTTAAGTGACGGTATCTAACCAGAAAGGGACGGCTAACTACGTGCCAGCAGCCGCGGTAATACGTAGGTCCCAAGCGTTGTCCGGATTTATTGGGCGTAAAGCGAGG
+
GGGGGGGGGGGGGGGGGGGGGGGGGGGGGGGGGGGGGGGGGGGGGGGGGGGGGGGGGGGGGGGGGGGFGGGGGGGGGGGGGGGGGGGGGGGGGFGGGGGGGGGGGGGGGGGGGGGGGGGGGGGGGFGFGGGGGGGGGGGGGGGGGGGGGGGGGGGGGGFGFGGGGGGGGGGGGGGGGGEGGGGGGGGGGGGGGGGGGGF9CCGGGGGGGGGGGGGGGGGFGG=EGGGGGGGGGGGGGCFFG3C)
@M03364:276:000000000-BLYN8:1:1101:16079:5616 1:N:0:1
ACTCCTACGGGAGGCAGCAGTAGGGAATCTTCGGCAATGGGGGCAACCCTGACCGAGCAACGCCGCGTGAGTGAAGAAGGTTTTCGGATCGTAAAACTCTGTTGTTAGAGAAGAACGTTAAGTAGAGTGGAAAGTTACTTAAGTGACGGTATCTAACCAGAAAGGGACGGCTAACTACGTGCCAGCAGCCGCGGTAATACGTAGGTCCCAAGCGTTGTCCGGATTTATTGGGCGTAAAGCGAGC
+
FGGGGGGGGGGGGGGGGFGGGGGGGGGGGGGGGGGGGGGGGGGGFG@FDGGGGGGGGGGGGG>EGFCFGFGGGGGGGGGGGGGGGGGGGGGGGGGGGFEGGGGGGGGGGGGGGGGGGFF8FFFGGFGFGGGCFGGFGGGGGGGGGGGGGGGFGGGGGGGGGGGGFDGGGFGGGGGFDFGGGGGGGCF8FGECECEGEGECFGGGGGGG5@CFGGGGGGFGGGEG:CFFFGGGGD7CGGG7DDG)
@M03364:276:000000000-BLYN8:1:1101:8279:5616 1:N:0:1
ACTCCTACGGGAGGCAGCAGTGGGGAATATTGCACAATGGGCGCAAGCCTGATGCAGCCATGCCGCGTGTATGAAGAAGGCCTTCGGGTTGTAAAGTACTTTCAGCGAGGAGGAAGGCGTTGTGGTTAATAACCGCAGCGATTGACGTTACTCGCAGAAGAAGCACCGGCTAACTCCGTGCCAGCAGCCGCGGTAATACGGAGGGTGCAAGCGTTAATCGGAATTACTGGGCGTAAAGCGCACG
+
FGGGGGGGGGGGGGGGGGGGGDFGGGGG<FGCEFGGGGGGGGGDGGGFGGGGG9EFGG,FFGGGGGGGGGGGGGGGGGGGGFGGGGGDGCGGGGGDGFGGGGFFF9F4=FGCFGGGGFGG@+8BCFFDGFGGG8=F:FEFFE@<FFEEFFE9FG**>CFFGGFFFGGGGECEF:,,?8=*<FGG@8F:@BCBEEEC?B9BE8>DGGCEFGGFECC5*<CFGCCFGF9CCFG57D>GGCDDGGD)
@M03364:276:000000000-BLYN8:1:1101:18536:5623 1:N:0:1
ACTCCTACGGGAGGCAGCAGTGGGGAATATTGCACAATGGGCGCAAGCCTGATGCAGCGACGCCGCGTGGGGGATGAAGGCCTTCGGGTTGTAAACTCCTTTCAACCATGACGAAGCGTAAGTGACGGTAGTGGTAGAAGAAGCACCGGCTAACTACGTGCCAGCAGCCGCGGTAATACGTAGGGTGCGAGCGTTGTCCGGAATTACTGGGCGTAAAGAGCTCGTAGGTGGTTTGTCGCGTCGT
+
GGGGGGGGGGGGGGGGGGGGGFGGGGGGGGGGGGGGGGGGGGGGGGGGGGGGGGGGGGGGGGGGGGGGGGGGGGGGGGGGGGGGGFGGGGGGGGGGGGGGGGGGGGGGGGGFGGEEGGGGGGGGGGGGGGGGGGGGGFGGGFFCGGGGGGGGGGGGGGGGFFCEFGGGGGGGG7CEF99CFGGGGGGGGGGGGGGGGFGGGGEGFGGGGGGG=?E=E?FGG@CECEC8<CGGGG=FFGG<CD<)
@M03364:276:000000000-BLYN8:1:1101:6333:5640 1:N:0:1
ACTCCTACGGGAGGCAGCAGTAGGGAATCTTCGGCAATGGGGGCAACCCTGACCGAGCAACGCCGCGTGAGTGAAGAAGGTTTTCGGATCGTAAAACTCTGTTGTTAGAGAAGAACGTTAAGTAGAGTGGAAAATTACTTAAGTGACGGTATCTAACCAGAAAGGGACGGCTAACTACGTGCCAGCAGCCGCGGTAATACGTAGGTCCCAAGCGTTGTCCGGATTTATTGGGCGTAAAGCGAGC
+
FGGGGGGGGGGGGGGGGGGGGFCGGGGGGGGGGGGGGFGGGGGGGGGGGGGGFGGGGDGFGGGGGGGGGGGGGGGGGGGFGGGGDBEGEGGCFGGGGDGGGGGGGGFFFGGGGGGGGDFGGGGGGFGGGGFGDGFGG9F<FGGFCFC@7CF7FFGCCFG7FF:,DFGCCC@CFGGGFGGGGGGGFFFGGGG>ECBEGGBF8:5*4B9CCC*:@G2?EC79CE5*;C?C?9CGGG5ED<C>D75)
@M03364:276:000000000-BLYN8:1:1101:20164:5651 1:N:0:1
ACTCCTACGGGAGGCAGCAGTGGGGAATATTGCACAATGGGCGCAAGCCTGATGCAGCCATGCCGCGTGTGTGAAGAAGGCCTTCGGGTTGTAAAGCACTTTCAGCGAGGAGGAAGGTGGTGAGCTTAATACGCTCATCAATTGACGTTACTCGCAGAAGAAGCACCGGCTAACTCCGTGCCAGCAGCCGCGGTAATACGTAGGTCCCAAGCGTTGTCCGGATTTATTGGGCGTAAAGCGAGCG
+
GGGGGGGGEEG>CCEEG>EGGGGGGECFFGGGGGGGGGGGGDGFDGGGGGGFFGFFGGFGGGGGGGGGGGGGGGGGFGGGGGGFGGGGEGGFDFGFGGGGGGGGGGGGGG7BF7EFDGFFGGGEGEG9BFGDGGGG>FGGGGGFFGGGGGGGGGGEGGG:@C<<FFEGGGGGGD@CGGGGCFFFGGGGF8BCEGEGGFG>+>5CC<CE?C5@8BE**0<EGGGCGC7AE6FGGG5>C>*9C9C<
@M03364:276:000000000-BLYN8:1:1101:25482:5663 1:N:0:1
ACTCCTACGGGAGGCAGCAGTAGGGAATCTTCCGCAATGGGCGAAAGCCTGACGGAGCAACGCCGCGTGAGTGATGAAGGGTTTCGGCTCGTAAAACTCTGTTATTAGGGAAGAACAAATGTGTAAGTAACTGTGCACGTCTTGACGGTACCTAATCAGAAAGCCACGGCTAACTACGTGCCAGCAGCCGCGGTAATACGTAGGTGGCAAGCGTTATCCGGAATTATTGGGCGTAAAGCGCGCG
+
GFF9FEGGGGDGDFDGGGGFGGFGE<EGGGGGGDFCFGGG?CFEGGGGGGGDA@7@@@<DFFGGGGGCFF:FFFGGGDDC:EFFBG7FCFGGGFFGGGGAFEFGGF,5<AFFGGGGGGDFC@FGAEFGEFGCFFGGCGFG@FGCFD:7FFGFFFCFFGCCECFC@FGGGGCFFGFGGGFG@CFGGGEFGGGGEGGGGFGGGFFGGGGGGGGGGGGCF?FCCEEGGGFGGGFFGGCGGDCDDDC>
@M03364:276:000000000-BLYN8:1:1101:17597:5663 1:N:0:1
ACTCCTACGGGAGGCAGCAGTGGGGAATATTGCACAATGGGCGCAAGCCTGATGCAGCCATGCCGCGTGTGTGAAGAAGGCCTTCGGGTTGTAAAGCACTTTCAGCGAGGAGGAAGGTGGTGAGCTTAATACGCTCATCAATTGACGTTACTCGCAGAAGAAGCACCGGCTAACTCCGTGCCAGCAGCCGCGGTAATACGGAGGGTGCAAGCGTTAATCGGAATTACTGGGCGTAAAGCGCACG
+
GGGGGGGGGGGGGGGGGGGGGFGGGFGGFGGFCGGGGGGGGGGGGEGGGGG8FGFGGGGGGGGGGGGGGGFGGGFGGGGGFGGGFGGGEGGGGGGGGFGGG9EFGFGGGGFGGGCGCBEGGGGGCFD9FGFG7@EEEGGGGGGGGGG:FGGGGGG@ECFGFGG?BFGGGG@CFFFGCGGGGGC88FGGBEDGGGGCFGGGG>CCEEGGCFFGGGG5FGGFGGECCEF7C?EGGGGGCCCDDGD5
@M03364:276:000000000-BLYN8:1:1101:24056:5663 1:N:0:1
ACTCCTACGGGAGGCAGCAGTGGGGAATATTGCACAATGGGCGCAAGCCTGATGCAGCCATGCCGCGTGTATGAAGAAGGCCTTCGGGTTGTAAAGTACTTTCAGCGGGGAGGAAGGTGAGTGGTTTAATACGCCATTCAATTGACGTTACCCGCAGAAGAAGCACCGGCTAACTCCGTGCCAGCAGCCGCGGTAATACGGAGGGTGCAAGCGTTAATCGGAATTACTGGGCGTAAAGCGCACG
+
GGGGGFGFCGDEC7FB@FGGGGGFGG>FFGGGGGGGFFFGGGDGGGGGGC@FGGGGEFGGGGGGGGGGGGGG<FGGGGGGFF?FGFEDGGEGAFFGGGFFCGGGGGGGGGDGECEFGFGG?EGGGGGGCCFGFEDGGCF,=CEGF,>FFFGFFGGDDCFGGGGGGGGGGDGGGG@;CEGCFFFGGGGFFGGDG8EG9CEEEGGGGEGG6:+122;;5<FFEDDEGGGFFGC55DG557FDGGG3
@M03364:276:000000000-BLYN8:1:1101:25639:5669 1:N:0:1
ACTCCTACGGGAGGCAGCAGTGGGGAATTTTGGACAATGGGCGCAAGCCTGATCCAGCAATGCCGCGTGTGTGATGAAGGCCTTCGGGTTGTAAAGCACTTTTGGCGGGAACGAAAAGGTCCGTGCTAATACCATGGGCTGATGACGGTACCCGCAGAATAAGCACCGGCTAACTACGTGCCAGCAGCCGCGGTAATACGTAGGGTGCGAGCGTTAATCGGAATTACTGGGCGTAAAGAGTGCG
+
EFAFDEGGGGGGCGGGG7FFE<AAFFEG,FFF@@CGGGFGGFEDGGEGDCF@FGFGFFG,C,@@FGDGD,7CE,CFF,EFFF<CEGC7FFCGGFFGAAEG=<F9FEFGEEGGG7FCCFEFFGGG+CFDGFGF8EECF<BEC7@FGFD7<@FFGG7@FGGFG9FGFF24=71CFF;9<C<FC8C78EFF8CBGEGGEGGGG++;*;;ECCC***//85F<5AEG580:2CFGGGD=570*>CC*/
@M03364:276:000000000-BLYN8:1:1101:16554:5676 1:N:0:1
ACTCCTACGGGAGGCAGCAGTGGGGAATATTGCACAATGGGCGCAAGCCTGATGCAGCCATGCCGCGTGTGTGAAGAAGGCCTTCGGGTTGTAAAGCACTTTCAGCGAGGAGGAAGGTGGTGAGCTTAATACGTTCATCAATTGACGTTACTCGCAGAAGAAGCACCGGCTAACTCCGTGCCAGCAGCCGCGGTAATACGGAGGGTGCAAGCGTTAATCGGAATTACTGGGCGTAAAGCGCACG
+
GGGGGGGGGGGGGGGGGGGGGGGGGGGGGGGGGGGGGGGFGGGGGGGGGGGGGGGGGGGGGGGGGGGGGGGGGGGGGGGGGGGGGGGGGGGGGGGGGGGGGGGGGGGGGGGGGFGGGGGGGGGGDGGGGFFGGGGGGGGGGGGGGGGGGGGGGG>FGGFGGGGGGGGGGGGCFGGGGGGGGGGGGGGGGGGGGGGGGGGGGGGGGGGGGGGFDGGGGGGGDEDFGCECFFFFGGGGGGFGGGGC
@M03364:276:000000000-BLYN8:1:1101:23537:5694 1:N:0:1
ACTCCTACGGGAGGCAGCAGTGGGGAATATTGCACAATGGGCGCAAGCCTGATGCAGCCATGCCGCGTGTGTGAAGAAGGCCTTCGGGTTGTAAAGCACTTTCAGCGAGGAGGAAGGTGGTGAACTTAATACGTTCATCAATTGACGTTACTCGCAGAAGAAGCACCGGCTAACTCCGTGCCAGCAGCCGCGGTAATACGGAGGGTGCAAGCGTTAATCGGAATTACTGGGCGTAAAGCGCACG
+
GGGGGGGGGGGGGGGGGGGGGGGGGGGGGGGGGGGGGGGGGGGGGGGGGGGGGGGGGGGGGGGFGGGGGGGGFFGGGGGGGGGGGGGGGGDGGFGGGGGGGGGGGGGGGGGGGGGGGGGGGGFGGGGGGFGGGGGGGGGGGGGGFGGFGGGGGGGECGFFGFGGGGGGGGGGGGGGGGGFGGGCGGGGGEEGGGGGGGGGGGGGGGGGGGFGEGEE79EGGE8CFCG7:CGGGGECFGDDGGGD
@M03364:276:000000000-BLYN8:1:1101:6791:5698 1:N:0:1
ACTCCTACGGGAGGCAGCAGTGGGGAATATTGCACAATGGGCGCAAGCCTGATGCAGCGACGCCGCGTGGGGGATGAAGGCCTTCGGGTTGTAAACTCCTTTCAACCATGACGAAGCGTAAGTGACGGTAGTGGTAGAAGAAGCACCGGCTAACTACGTGCCAGCAGCCGCGGTAATACGTAGGGTGCGAGCGTTGTCCGGAATTACTGGGCGTAAAGAGCTCGTAGGTGGTTTGTCGCGTCGT
+
GGGGGGGGGGGGGGGGGGGGGGGGGGGGGGGGGGGGGGGGGGGGGGGGGGGGGGGGGGGGGGGGGGGGGGGGGGGGGGGGGGGGGGGGGGGGGGGGGGGGGGGGGGGGGGGGGGGGGGGGGGGGGGGGGGEGGGGGGGGGGGGGGGFGGGGGGGGGGGGGGGGGGGAGCGGGGGGGGGGGFGGGGGGGGGDGGGG8CGGGGGDGGGGGGGGGGGGGGGGGGGGGGGGGGFGGGGGGGDGDDDD)
@M03364:276:000000000-BLYN8:1:1101:8429:5704 1:N:0:1
ACTCCTACGGGAGGCAGCAGTGGGGAATATTGCACAATGGGCGCAAGCCTGATGCAGCCATGCCGCGTGTGTGAAGAAGGCCTTCGGGTTGTAAAGCACTTTCAGCGAGGAGGAAGGTGGTGAGCTTAATACGCTCATCAATTGACGTTACTCGCAGAAGAAGCACCGGCTAACTCCGTGCCAGCAGCCGCGGTAATACGGAGGGTGCAAGCGTTAATCGGAATTACTGGGCGTAAAGCGCACG
+
GGGGGGGGGGGGGGGGGGGGGGGGGGGGGGGGGGGGGGGGGGGGGGGDGGGGGGGGGGC8FGGFGGGFGGGGGFFFDEGGEGGGGGGDFGGGGGGGGGGGGGGGGGGGGGFGGEGGGGGGGGGGGGGGGFGGGGGGGD=FGGGGGGGGGGGG9FBFGGGGGGGGGGGGGGGGFGGGGGGGGGGC7CFGGGGGEEGEGGGGGEGGGECGGGGFGGGG5CC=GG8CGGGGGGGCDG5CFFDDGGG<
@M03364:276:000000000-BLYN8:1:1101:4243:5716 1:N:0:1
ACTCCTACGGGAGGCAGCAGTAGGGAATCTTCCGCAATGGGCGAAAGCCTGACGGAGCAACGCCGCGTGAGTGATGAAGGGTTTCGGCTCGTAAAACTCTGTTATTAGGGAAGAACAAATGTGTAAGTAACTGTGCACGTCTTGACGGTACCTAATCAGAAAGCCACGGCTAACTACGTGCCAGCAGCCGCGGTAATACGTAGGTGGCAAGCGTTATCCGGAATTATTGGGCGTAAAGCGCGCG
+
GGGGGGGGGGGGGGGGGGGGGGGGGGGGGGGGGGGGGGGGGGGGGGGGGGGGGGEGGGGGGGGGGGGCFGGGGGGGGGGGGGGGGGGGGC@FGGGGGGGGG?FGGGGGGGGF@GGGGGGGGGGGGFGGGGGGGGGGGGGGFGGGFGGEGGFGGGGGGGGGGGGGGGGGGGGGCFGGGGGGGGGGGGGGGGGGDGEDGGGGFGGGGGGGGGGGGGG:5?FG55:ECGEFFFGGGDCCD7FGDDGD
@M03364:276:000000000-BLYN8:1:1101:16278:5725 1:N:0:1
ACTCCTACGGGAGGCAGCAGTGGGGAATATTGCACAATGGGCGCAAGCCTGATGCAGCCATGCCGCGTGTGTGAAGAAGGCCTTCGGGTTGTAAAGCACTTTCAGCGAGGAGGAAGGTGGTGAGCTTAATACGCTCATCAATTGACGTTACTCGCAGAAGAAGCACCGGCTAACTCCGTGCCAGCAGCCGCGGTAATACGGAGGGTGCAAGCGTTAATCGGAATTACTGGGCGTAAAGCGCACG
+
GGGGGGGGGGGGGGCGGGGFGGGGGEEFGGGGFGGFGGGFFFGGGGGGGGGGGGGGGGGGGGGGGGGGGGGGGGGGGGGGGGGFGGGG<FGGGDCFDFGGGGGFGGGEGGDGGGGGGGGGGGGGGGGGCFGGGGGGGDGGGGGGGGGGFGGGFGGGGEFFFFGGGGGGGDDGFGGGGEE@GGFGGGGGFGDGEE5CGGGGGC>:BEGGFGGFGEGEGGFFGDCFE<CFG+@EGC1:CF*>3CC<
@M03364:276:000000000-BLYN8:1:1101:23557:5749 1:N:0:1
ACTCCTACGGGAGGCAGCAGTGGGGAATTTTGGACAATGGGCGCAAGCCTGATCCAGCAATGCCGCGTGCAGGACGAAGGCCTTCGGGTTGTAAACTGCTTTTGTACAGAACGAAAGGCTCCTGGCTAATATCTGGGGGATATGACGGTACTGTAAGAATAAGCACCGGCTAACTACGTGCCAGCAGCCGCGGTAATACGTAGGGTGCGAGCGTTAATCGGAATTACTGGGCGTAAAGCGTGCG
+
GGGFGGGGGGGGGGGGGGGGEFGGGGGGGGGGGGGGGFEGGGGGGGGGGGGGGGGGGGGGGDGGGGGGGGGGGGGGGGGGGGGGGGGGGGGGGGGGGGGGFGGGGFGFF9DFGGGGFFGGGGGGGGGGGGGGGGGGGGGGGFGGGGGGGGDEAFFGGGGGGGGFGGGGEEDDEGGGFGGGGGGCC7<CFECEGGGCFGGGGGGGGF5EGGGDGGDGGGGFGGGFG:EF?6=FDDGG>>FDGDDG
@M03364:276:000000000-BLYN8:1:1101:19602:5784 1:N:0:1
ACTCCTACGGGAGGCAGCAGTGGGGAATATTGCACAATGGGCGCAAGCCTGATGCAGCCATGCCGCGTGTGTGAAGAAGGCCTTCGGGTTGTAAAGCACTTTCAGCGAGGAGGAAGGTGGTGAACTTAATACGTTCATCAATTGACGTTACTCGCAGAAGAAGCACCGGCTAACTCCGTGCCAGCAGCCGCGGTAATACGGAGGGTGCAAGCGTTAATCGGAATTACTGGGCGTAAAGCGCACG
+
FGGGGGGGGGGGGGGGGGGGFGGGGGGGGGGGGGGGGGGGGGGCGGGGGGGGGGGGGGGGGGGGGGGGGGGGGG9FFGGGGGGGGGGGGEGGGGGGGGGGGGGGFGG=CFF@GGGGGGGGGGGGGEDGGGGGCFGGAFGCFFFGGGGGGGGGFGDFGEFAFGGGGGGGGGGGGGGGGGGGGGGGGGGGFEGGGGGGFGDGCEEGDGGGGGGGGGGGFEGGGGGGGGGGGGGGGGGGGGDDGDD7
@M03364:276:000000000-BLYN8:1:1101:17952:5814 1:N:0:1
ACTCCTACGGGAGGCAGCAGTGGGGAATATTGCACAATGGGCGCAAGCCTGATGCAGCCATGCCGCGTGTGTGAAGAAGGCCTTCGGGTTGTAAAGCACTTTCAGCGAGGAGGAAGGTGGTGAGCTTAATACGCTCATCAATTGACGTTACTCGCAGAAGAAGCACCGGCTAACTCCGTGCCAGCAGCCGCGGTAATACGGAGGGTGCAAGCGTTAATCGGAATTACTGGGCGTAAAGCGCACG
+
GGGGGGGGGGGGGGGGGGGGGGGGGFGGGGGGGGGGGGGGGGGGGGGGGGGGGGGGGGGGGGFGGGGGGGGGGGGGGGGGGGGGGGGGGGGGGGGGGGGGGGGGGGGGGGGGGCFFGGGGGGGGDGGGGGGGGDGGGGGGGGGGGGGCGGGGGGDGEGGGGGGGGGCGGGGGGGGGGGGFGGGGGGGGGGGGGGGGGGGF55CEGGGGGEGFGEGE5EGGGGCFGECFFFFGGGEEGGGGDGGG
@M03364:276:000000000-BLYN8:1:1101:12498:5815 1:N:0:1
ACTCCTACGGGAGGCAGCAGTGGGGAATATTGCACAATGGGCGCAAGCCTGATGCAGCCATGCCGCGTGTATGAAGAAGGCCTTCGGGTTGTAAAGTACTTTCAGCGAGGAGGAAGGCGTTGTGGTTAATAACCGCAGCGATTGACGTTACTCGCAGAAGAAGCACCGGCTAACTCCGTGCCAGCAGCCGCGGTAATACGGAGGGTGCAAGCGTTAATCGGAATTACTGGGCGTAAAGCGCACG
+
GGGGGGGGGGGGGGGGGGGGGGGGGGGGGGGGGFGGGGGGGGGGGGGGGGGGGGGGGGGGGGGGGGGGGGGGGFGGGFFGFGGGGGGGGGGGGFGGGGGGGGGGGC:@EGGGGGGGGGGGGGGGGFGGGGFGGGEGGGGGFGGGGGGGGGGGGGGGG@FGGGGGGGGGGGGGFGGFGGGGGGFGGGGGGGGGGGGGGFEFGGDGGGGGFGFGGGGGGGGGDEGGGGFGCFCGGGGGGGGGGGGC
@M03364:276:000000000-BLYN8:1:1101:23316:5817 1:N:0:1
ACTCCTACGGGAGGCAGCAGTAGGGAATCTTCGGCAATGGGGGCAACCCTGACCGAGCAACGCCGCGTGAGTGAAGAAGGTTTTCGGATCGTAAAGCTCTGTTGTAAGAGAAGAACGTTGAGTAGAGTGGAAAGTTACTCAAGTGACGGTATCTTACCAGAAAGGGACGGCTAACTACGTGCCAGCAGCCGCGGTAATACGTAGGTCCCAAGCGTTGTCCGGATTTATTGGGCGTAAAGCGAGC
+
GGGGG9FAFFGGGGFGGGGGGGGGGGGGGGGGGGGGGGGGGGGGGGGGGGGGGGGGGGGGGGCGGDGGGGGGGGGGGGGGGGGGGGGGGCGGGGGGGGGGGGGGGGFGFGGGGGGGGFGGGFGGGGGFFGFGGGGGGGGDDGGGGGGGGGGGGGGGGGGGGGGGFGGGGGGGGGGGGGGFFFGGGGGGGDEGEGCEGGGGGGGGGG?FGGGGGGEEEGGGGGGGEFGGEFGGFG5:5DGGDGG<
@M03364:276:000000000-BLYN8:1:1101:15596:5828 1:N:0:1
ACTCCTACGGGAGGCAGCAGTGGGGAATATTGCACAATGGGCGCAAGCCTGATGCAGCCATGCCGCGTGTGTGAAGAAGGCCTTCGGGTTGTAAAGCACTTTCAGCGAGGAGGAAGGTGGTGAGCTTAATACGTTCATCAATTGACGTTACTCGCAGAAGAAGCACCGGCTAACTCCGTGCCAGCAGCCGCGGTAATACGGAGGGTGCAAGCGTTAATCGGAATTACTGGGCGTAAAGCGCACG
+
GGGGGGGGGGGGGGGGGGGGGGGGGGGGGGGGGGGGGGDGGGGGGGGGGGGGGGGGGGGGGGGGGGGGGGGGGGGGGGGGGGGGGGGGGGGGGGGGGGGGGGGGGGGGGGGGGGGGGEGGGGGGGGGGGGGGGGGGGGGGGGGGGGGGGGGGGGGGGGGGGGGGGGGGGGGGGGGGFGGDFFGGGFGGGGGGGGGGGGGGGGGGGGGGGFFGGGGGGGGGGGCFGCCFGGGGGGGEFFFGGGG<
@M03364:276:000000000-BLYN8:1:1101:4074:5854 1:N:0:1
ACTCCTACGGGAGGCAGCAGTAGGGAATCTTCCACAATGGACGAAAGTCTGATGGAGCAACGCCGCGTGAGTGAAGAAGGTTTTCGGATCGTAAAACTCTGTTGTTGGAGAAGAATGTATCTGATAGTAACTGATCAGGGAGTGACGGTATCCAACCAGAAAGCCACGGCTAACTACGTGCCAGCAGCCGCGGTAATACGGAGGTGGCAAGCGTTGTCCGGATTTATTGGGCGTAAAGCGAGCG
+
GGGGGGGGGGGGGGGGGGGGGGGGGGGGGGGGGGGGGGGGGGGGGCEFFAFGFGGGGGGGGGGGGGG7FCGCFGFGFGGDE<?CFCDCEEGGGGGF@F9FGGFGFEGGGGFFF<B9FGGGFGGGAGGFCEFFGF,EFG8,6CFFDGGGEG7F93>FCGGGDGGGCEGGGGGE,FGFGGG7@FFFGGGGGECEEGDCFFGG*;CC=FGGFGGC8BGG=CFGGECE?:CCCFCFG7=CC*:<DGDD
@M03364:276:000000000-BLYN8:1:1101:11237:5858 1:N:0:1
ACTCCTACGGGAGGCAGCAGTGGGGAATATTGCACAATGGGCGCAAGCCTGATGCAGCGACGCCGCGTGGGGGATGAAGGCCTTCGGGTTGTAAACTCCTTTCAACCATGACGAAGTGTAAGTGACGGTAGTGGTAGTAGAAGCACCGGCTAACTACGTGCCAGCAGCCGCGGTAATACGTAGGGTGCGAGCGTTGTCCGGCATTACTGGGCGTAAAGAGCTCGTAGGTGGTTTGTCGCGTCGT
+
GGGGGGGGGEGCFGGGF@FGGGGGG7BFFFFFDGGGGGGGGGGBBCFGGGG@F<FFGGGG@F7>==FFGGG:CFEEGGG8FFFFFFCGGGGEEGGFFFFFFGDEGEFEGFFGGFED+8BD9FFGFCEGEF>DFGGED,,:@<ACGG7CFEEGGGG;FF>>7FEGFF:CCECEGGEEF@9<,?CGGGGGGDGEEGGDE<CCC*/:EGFCE88@EEGGGG7C6+3AEEF*<?E=FFEG:CFGD391
@M03364:276:000000000-BLYN8:1:1101:9615:5867 1:N:0:1
ACTCCTACGGGAGGCAGCAGTAGGGAATCTTCGGCAATGGACGAAAGTCTGACCGAGCAACGCCGCGTGAGTGAAGAAGGTTTTCGGATCGTAAAACTCTGTTGTTAGAGAAGAACAAGGACGTAAGTAACTGTACGTCCCCTGACGGTATCTAACCAGAAAGCCACGGCTAACTACGTGCCAGCAGCCGCGGTAATACGTAGGTGGCAAGCGTTGTCCGGATTTATTGGGCGTAAAGCGAGCG
+
GGGGGGGGGGGGGGGGGGGGGGGGGGGGGGGGGGGGGGGGGGGGGGFGGGGGGGGGGGGGGGGGGGGGGGGGGGGGGGGGGGGGGGGGGGGGGGGGGGGGGGGGGGGGGGGGGGGGGGGGGGGGGGGGGGGGGGGGGGGGGGGGGGGGGGGGGGFGFGGGGGGGGGGGGGGGGGGFGGGFGGGGGGGGFGGGGGGGGGGGGGGGGGFGGGGGGGGGGGGGGEGGGGGGGFGGGGGGGDGGGGGD
@M03364:276:000000000-BLYN8:1:1101:9642:5900 1:N:0:1
ACTCCTACGGGAGGCAGCAGTGGGGAATTTTGGACAATGGGCGCAAGCCTGATCCAGCAATGCCGCGTGTGTGATGAAGGCCTTCGGGTTGTAAAGCACTTTTGGCGGGAACGAAAAGGTCCGTGCTAATACCATGGGCTGATGACGGTACCCGCAGAATAAGCACCGGCTAACTACGTGCCAGCAGCCGCGGTAATACGTAGGGTGCGAGCGTTAATCGGAATTACTGGGCGTAAAGAGTGCG
+
GGGGGGGGGGGGGGGGGGGGGGGGGGGGGGGGGGGGGGGGGGGGGGGGGGGGGGGGGGGGGGGGGGGGGGGGGGGFGGGGGGGGGGGGGGGGGGGGGGGGGGGGGGGGGGGGGGCGGGGGGGGGGGGGGGGFGGGGGGGGGGGGGGGGGGGGGGGGGGGGGGGGGGGGGGGGGGGGGGGGGGGGGDFCGGGGGGGGGGDF@FFEDGGGGGGGGEGCCFGGGGGGGGGGGGGGGGEGGGGGGFGD
@M03364:276:000000000-BLYN8:1:1101:8931:5901 1:N:0:1
ACTCCTACGGGAGGCAGCAGTAGGGAATCTTCGGCAATGGACGAAAGTCTGACCGAGCAACGCCGCGTGAGTGAAGAAGGTTTTCGGATCGTAAAACTCTGTTGTTAGAGAAGAACAAGGACGTAAGTAACTGTGCGTCCCCTGACGGTATCTAACCAGAAAGCCACGGCTAACTACGTGCCAGCAGCCGCGGTAATACGTAGGTGGCAAGCGTTGTCCGGATTTATTGGGCGTAAAGCGAGCG
+
GGGGGGGGGGGGGGGGGGGGGGGGGGGGGGGGGGGGGGGGGGGGGGGGGGGGGGGGGEGGGGGGGGGGGGGGGGGGGGGFGGGGGGGGGGGGFGGGGGGGGGGGGGGGGGGGGGGGGGGGFGGGGGGGGGGGGGGGGGGGGGFGGGGGGGGGGGGGGFGGGGGFGGGGGGGGFGGFGGGGGFGGGGGGDGGBEGGGGGFFFGECFGGGGGGGGG5CEFGGGECEGGGGFGGGGD5C5FGGGGC7
@M03364:276:000000000-BLYN8:1:1101:19057:5905 1:N:0:1
ACTCCTACGGGAGGCAGCAGTGGGGAATATTGCACAATGGGCGCAAGCCTGATGCAGCCATGCCGCGTGTGTGAAGAAGGCCTTCGGGTTGTAAAGCACTTTCAGCGAGGAGGAAGGTGGTGAGCTTAATACGTTCATCAATTGACGTTACTCGCAGAAGAAGCACCGGCTAACTCCGTGCCAGCAGCCGCGGTAATACGGAGGGTGCAAGCGTTAATCGGAATTACTGGGCGTAAAGCGCACG
+
GGGGGGGGGGGGGGGGGGGGGGGGGCFGGGGGGGGGGGGGGGGGGGEFGGGFGGGGGGGGFGGFGGGGCGGGGGGGGFGGGGGGGGGGGGGGGGGGGGGGGGGGGCGEEGEGGEGGGGGGGGGDGGGGGGFGFGGGGGFGGGGGGFGGGGGGFGGEGGFFFDFGGGGCFDGCGGGGGGGGDGGDGGGFGGDGGGGEGFGGG*=EGEGGGGFGDEGGGGGFEE=FGGGGGGGFDGE57FGGGGGD
@M03364:276:000000000-BLYN8:1:1101:23171:5906 1:N:0:1
ACTCCTACGGGAGGCAGCAGTGGGGAATATTGCACAATGGGCGCAAGCCTGATGCAGCCATGCCGCGTGTGTGAAGAAGGCCTTCGGGTTGTAAAGCACTTTCAGCGAGGAGGAAGGTGGTGAGCTTAATACGTTCATCAATTGACGTTACTCGCAGAAGAAGCACCGGCTAACTCCGTGCCAGCAGCCGCGGTAATACGGAGGGTGCAAGCGTTAATCGGAATTACTGGGCGTAAAGCGCACG
+
GGGGGGGGGGGGGGGGGGGGGGGGGGGGGGGGGGGGGGGGGGGGGGGGGGGGGGGGGGGGGGGGEGGGGGGGGGGGGGFFGGGGGGGGGGGGGGGGGGGGGGGGGGGGGGGGGGGGGGGGGGGFFFGFGGGGGGGGGGGCFGG<FGGEGGGGCGGGGCFGFGGGGGGGGGGGGGGGGGGGGGGGGGGFGGGGGGGGGGGGGGGGGEGGFGGGGGGC5CFCGGDGFGGGGFFFGGGAFGGGDGG7
@M03364:276:000000000-BLYN8:1:1101:24711:5908 1:N:0:1
ACTCCTACGGGAGGCAGCAGTAGGGAATCTTCCGCAATGGACGAAAGTCTGACGGAGCAACGCCGCGTGTGTGAAGAAGGTTTTCGGATCGTAAAGCACTGTTGTTAGAGAAGAACAAGGATAAGAGTCACTGCTTGTCCCTTGACGGTATCTAACCAGAAAGCCACGGCTAACTACGTGCCAGCAGCCGCGGTAATACGTAGGTGGCAAGCGTTGTCCGGAATTATTGTGCGTAAAGCGAGCG
+
GGGGGGGGGGGEGGGG;FGGGDFF@FGGGGGGGGCC:FFGFGEGGGGGGG9EFGGGGGDFG+CCEGGGGGFGGGGGGGGGGGG@E>FFEDGGFG?<FGGGGGGGGGFGGGGGGGGGGGGFFFGGGD9FGGGFGGGFGGFGGGGGGGGCF?BFGGGACFCGCGDFFGFGGGGDGGGFGDGGGGGCGGCFGGGGGGGCDGGGGGBCF?EGGGGC:;*::??EE8CFFFFFF+<CDGGGGGFGGCCC
@M03364:276:000000000-BLYN8:1:1101:17976:5916 1:N:0:1
ACTCCTACGGGAGGCAGCAGTGGGGAATATTGCACAATGGGCGCAAGCCTGATGCAGCCATGCCGCGTGTGTGAAGAAGGCCTTCGGGTTGTAAAGCACTTTCAGCGAGGAGGAAGGTGGTGAACTTAATACGTTCATCAATTGACGTTACTCGCAGAAGAAGCACCGGCTAACTCCGTGCCAGCAGCCGCGGTAATACGGAGGGTGCAAGCGTTAATCGGAATTACTGGGCGTAAAGCGCACG
+
GGGGGGGGGGGGGGGGGGGGGGGGGGGGGGGGGGGGGGGGGGGGGGGGGGGGGGGGGGGGGGGGGGGGGGGGGGGGGGGGGGGGGGGGGGGGGGGGGGGGGGGGGGGGGGGGGGGGGGGGGGFGGGGGGGGGGGGGGGGGGGGFGGDGGGGGGGGGGGGFFGGGGGGGGGDGGGGGGGGGGGGGGGGGGGDEGGGGGGGGGDGGG>8CEGGGGGGGGGGGGGGGGGGGGGGC3<CGF>FGG)>5
@M03364:276:000000000-BLYN8:1:1101:23415:5922 1:N:0:1
ACTCCTACGGGAGGCAGCAGTGGGGAATATTGCACAATGGGCGCAAGCCTGATGCAGCCATGCCGCGTGTGTGAAGAAGGCCTTCGGGTTGTAAAGCACTTTCAGCGAGGAGGAAGGTGGTGAACTTAATACGTTCATCAATTGACGTTACCCGCAGAAGAAGCACCGGCTAACTCCGTGCCAGCAGCCGCGGTAATACGGAGGGTGCAAGCGTTAATCGGAATTACTGGGCGTAAAGCGCACG
+
GGGGGGGGGGGGGGGGGGGGGGGGGGGGGGGGGGGGGGGFGGGGGGGGGGFGGGGGGGGGGGGGDGGGGGGGGGGGGGGFCGGGGGGDFGGGGGGFGGGGGGGGGGGCFGGGDGGGGGGGGGGGGGFGGGGGGGGGGGGGGGGGGGGGGGGGDGGGGGGGGGGGGGGGGGGGGGGGGGGGGGGGGGGGGGDGGGGGGGGGGGGDEGGGFGGGGC=CEGFGDGDGGGGGGGGGGDEGGGG)7<C3
@M03364:276:000000000-BLYN8:1:1101:14570:5934 1:N:0:1
ACTCCTACGGGAGGCAGCAGTAGGGAATCTTCGGCAATGGGGGCAACCCTGACCGAGCAACGCCGCGTGAGTGAAGAAGGTTTTCGGATCGTAAAACTCTGTTGTTAGAGAAGAACGTTAAGTAGAGTGGAAAGTTACTTAAGTGACGGTATCTAACCAGAAAGGGACGGCTAACTACGTGCCAGCAGCCGCGGTAATACGTAGGTCCCAAGCGTTGTCGGGATTTATTGGGCGTAAAGGGAGG
+
GGGGGGGGGGGGGGGGGDFGFFGGGGGGGGFGGGGGGGGGGGGGGGGGGGGG<@FBFGCGGGGEFGGGGEGFGGGFFGFGBEFFGGGFDCFFFFC?FGGGGGGGGGFGEGGFGGG<F+BC<DF?FACFEGCCFGCGF<ECFDFGGGGGGGGGAFCFCFGEGFCFACCBF7FFG,:>92<FACEC8BF7EFGGEEEEGGGGFFGG7?CG*+=CEEGEEEG*:E5CC99EFFGC5CEEGCF*1*/)
@M03364:276:000000000-BLYN8:1:1101:20016:5934 1:N:0:1
ACTCCTACGGGAGGCAGCAGTGGGGAATATTGCACAATGGGCGCAAGCCTGATGCAGCCATGCCGCGTGTGTGAAGAAGGCCTTCGGGTTGTAAAGCACTTTCAGCGAGGAGGAAGGTGGTGAACTTAATACGTTCATCAATTGACGTTACTCGCAGAAGAAGCACCGGCTAACTCCGTGCCAGCAGCCGCGGTAATACGGAGGGTGCAAGCGTTAATCGGAATTACTGGGCGTAAAGCGCACG
+
GGGGGGGGGGGGCFGEGGGGGFGGGFEGFGGGGGGGGFEEGGGGGGGCFFGFFFGGGGFGGGGGGGGGGGGGGGGGFG?FGGGGFGGGGGGGGGGGGGGGGCGGGGGB7FEGGEFFGGG?FGGGGGGGGGG9DCFFGGGGGGGGGGGBFGGGFEDGGFCFGGGCFGCFGGGGFDDDGGGGGGGGFFGFDEEGGEECEGFGG:8BEGGGGGGFC5=EEGGFGGGGGFGGGGGGGGCGFGGGCGC<
@M03364:276:000000000-BLYN8:1:1101:6496:5950 1:N:0:1
ACTCCTACGGGAGGCAGCAGTGGGGAATTTTGGACAATGGGGGCAACCCTGATCCAGCCATGCCGCGTGTCTGAAGAAGGCCTTCGGGTTGTAAAGGACTTTTGTCAGGGAAGAAAAGGTCATGGTTAATAGCTATGGCTGATGACGGTACCTGAAGAATAAGCACCGGCTAACTACGTGCCAGCAGCCGCGGTAATACGTAGGGTGCGAGCGTTAATCGGAATTACTGGGCGTAAAGCGGGCG
+
GG<FGFEGDG:8@CFGFEGCFCFDD;CFGGGC@EFCFG,@FDCFECDEF,:FGGGGG87<<E<F7CGFGGA<ECEECCCCFFEGGGDGGEGGGGGCE4<ECFAFGGFFG=<<FGFF=<:F<FGDG,AEEFDGGGGGFGGGD8?FDG>E:<@F9<DDFFGFGGGGGGFGDC@FGFCDGD<>3@CFGGG7>CE*:14BFCGGBBCCCEGEGCC5C=8;=7AF5*/:+0+<CGG=DDGE3F77<9D7
@M03364:276:000000000-BLYN8:1:1101:24687:5974 1:N:0:1
ACTCCTACGGGAGGCAGCAGTGGGGAATATTGCACAATGGGCGCAAGCCTGATGCAGCCATGCCGCGTGTGTGAAGAAGGCCTTCGGGTTGTAAAGCACTTTCAGCGAGGAGGAAGGTGGTGAACTTAATACGTTCATCAATTGACGTTACTCGCAGAAGAAGCACCGGCTAACTCCGTGCCAGCAGCCGCGGTAATACGGAGGGTGCAAGCGTTAATCGGAATTACTGGGCGTAAAGCGCACG
+
FGGGGGGGGGGGGEGEGGDFGDGGEDGFGCFF9@CEFGGGGGGGGGGCDEFGDFGGGEFGFFGGG@EFEFGGGGGGEFGGCGAFGFDGGGGC9FFGGGGGG9?FGGDEEG>?CFGGGGFGGG9=FGCGGCFGGGFGDGGGGGGGGGG>FFG=>BECFCFF@EGGGBFCECGGGGGFGG@<CEC@FGGGGGGG>EEDCGGGECCCEG>EGCGC8EEGG?E7=EE58CCFG6CGDGDCFGGGDDDD
@M03364:276:000000000-BLYN8:1:1101:4604:6022 1:N:0:1
ACTCCTACGGGAGGCAGCAGTGGGGAATATTGCACAATGGGCGCAAGCCTGATGCAGCCATGCCGCGTGTGTGAAGAAGGCCTTCGGGTTGTAAAGCACTTTCAGCGAGGAGGAAGGTGGTGAACTTAATACGTTCATCAATTGACGTTACTCGCAGAAGAAGCACCGGCTAACTCCGTGCCAGCAGCCGCGGTAATACGGAGGGTGCAAGCGTTAATCGGAATTACTGGGCGTAAAGCGCACG
+
GGGGGGGGGGGFGGGGGGGGGGGGGGGGGGGGGGGGEGFGGFGFGGGGGGGGGGGGGGGGGGGGGGGFFFGGGGGGGGGGGGG@FFGGFGGGGFGGGFGGGGFFG9FFFGGGGGFCGGGGGFGCFDFDFAFGFFGGGGFFGGGGFGG7<CCEGGDGGGGGGGGGGGGGGDGDGGFGGGGGGGFC7>EGGGGGGGECFE+BE>EEEEGGGGGGC;C5C97CGGGG?ECFCFGGDDEEFGCCCDDC
@M03364:276:000000000-BLYN8:1:1101:13484:6031 1:N:0:1
ACTCCTACGGGAGGCAGCAGTGGGGAATATTGCACAATGGGCGCAAGCCTGATGCAGCCATGCCGCGTGTGTGAAGAAGGCCTTCGGGTTGTAAAGCACTTTCAGCGAGGAGGAAGGTGGTGAACTTAATACGTTCATCAATTGACGTTACTCGCAGAAGAAGCACCGGCTAACTCCGTGCCAGCAGCCGCGGTAATACGGAGGGTGCAAGCGTTAATCGGAATTACTGGGCGTAAAGCGCACG
+
GGGGGGGGGGGGGGGGGGGGGGGGGGGGGGGGGGGGGGGGGGGGGGGGGGGFFGGGGFFGFGGGGGGGGFGGGGGGGGGGGFG8FFGGFEFFGGGGGGGGGGGGGGGGGGGEFFFGGGGGEFBEDCFGGGGGGGGFGGGGFGGDDFF@FFGGGGGGGGGGGGGGGGGGGDGGGCFGDEFGG@FGGGGGGG5EEEEDFBFGECEEE;CEG?FGGCDGGCFGGDEGC@FFGGCEDGG5C:*>CDGC
@M03364:276:000000000-BLYN8:1:1101:8993:6036 1:N:0:1
ACTCCTACGGGAGGCAGCAGTGGGGAATATTGCACAATGGGCGCAAGCCTGATGCAGCCATGCCGCGTGTGTGAAGAAGGCCTTCGGGTTGTAAAGCACTTTCAGCGAGGAGGAAGGTGGTGAACTTAATACGTTCATCAATTGACGTTACTCGCAGAAGAAGCACCGGCTAACTCCGTGCCAGCAGCCGCGGTAATACGGAGGGTGCAAGCGTTAATCGGAATTACTGGGCGTAAAGCGCACG
+
GGGGGGFGGGGGGGGGGGFGGGGGGGGGGGGGGGGGGGGGGGGGGGGGGGGGGGFGGGGGGGFGGGGGGGGGGGGGGGGGGGG8EFGGGGGGGGFGFFGGGFGGGGGGFGDGGGGGGGGGGGGGGGFFGGGGGGGGGFGGGGGGGGDGGFFGFGGGGGGFGGGGGGGGGE:F@FFGGGGGGGGGGGGGGECEGEGGGGGGGGGGGGGGGGGGGGGGGGGGGDGFGGGGGDFFDGEGGFFGGGG3
@M03364:276:000000000-BLYN8:1:1101:11080:6057 1:N:0:1
ACTCCTACGGGAGGCAGCAGTGGGGAATATTGCACAATGGGCGCAAGCCTGATGCAGCCATGCCGCGTGTGTGAAGAAGGCCTTCGGGTTGTAAAGCACTTTCAGCGAGGAGGAAGGTGGTGAGCTTAATACGTTCATCAATTGACGTTACTCGCAGAAGAAGCACCGGCTAACTCCGTGCCAGCAGCCGCGGTAATACGGAGGGTGCAAGCGTTAATCGGAATTACTGGGCGTAAAGCGCAGG
+
GFFG,C<FEEEGGGGGGG@FGGGGG@CGGGGGGFGGGGGGGGGGGCFGGCFCFFGFFAF8CFCFGGDFFFFGGGFFCGGGF8CFGGCGFFECEGGFEEFG8EFGFFF7FF+CCFFGDBFGEG?FD<ADCGGFGGGGGFAAFC9C<FEEFCEAFEEEGGCFFAEGCFGGGGCGGG99FEFFCDCFGGGGFCGGGGGEGCCFGDGGE8EEF7FFCEGDGFFGE=CFCCFCFGGFGGE:3>F<))))
@M03364:276:000000000-BLYN8:1:1101:21046:6063 1:N:0:1
ACTCCTACGGGAGGCAGCAGTGGGGAATATTGCACAATGGGCGCAAGCCTGATGCAGCCATGCCGCGTGTGGGAAGAAGGCCTTCGGGTTGTAAAGCACTTTCAGCGAGGAGGAAGGTGGTGAGCTTAATACGTTCATCAATTGACGTTACTCGCAGAAGAAGCACCGGCTAACTCCGGGCCAGCAGCCGCGGTAATACGGAGGGTGCAAGCGGTAATCGGAACGACTGGGCGTAAAGCGCACG
+
GGFGGGGGGGEGGGGGGGGGGFEFGECFFGGCGGGGGGGGF8FCGGCFFGGGGGGGGF,CEFFCCFG@F8,,=CEFEGGGEF8=FFEEFGGECGGGFCGGC?EDGFEFCFF=CC,4+BFF+D,B,,,5C<B?D,3,A,::D,,:C3>3:3+3>F7+@F,@C3@F<F@FEG7CFD,2?E*>F8BC@88:8C*BCB**5+5=B8CGG:C?8CEFG*1*:<:CC8?**/18>5CGDG7E5D:<5>75
@M03364:276:000000000-BLYN8:1:1101:23444:6079 1:N:0:1
ACTCCTACGGGAGGCAGCAGTGGGGAATATTGCACAATGGGCGCAAGCCTGATGCAGCCATGCCGCGTGTGTGAAGAAGGCCTTCGGGTTGTAAAGCACTTTCAGCGAGGAGGAAGGTGGTGAGCTTAATACGTTCATCAATTGACGTTACTCGCAGAAGAAGCACCGGCTAACTCCGTGCCAGCAGCCGCGGTAATACGGAGGGTGCAAGCGTTAATCGGAATTACTGGGCGTAAAGCGCACG
+
GGGGGGGGGGGGGGGGGGGGGGGGGGGGGGGGGGGGGGGGGGGGGGGGGGGGGGGGGCFFFGFGGGG=C,CFFGGGFGGGF<EAFFGG@CFFGGGGGFGDGFGEFFGGGGGGGGGGFEEG?FEF?A=FFGGGG<BEGCDGFF<EFGFCDFGCDB<>FFGGFGGGGDFEGGGGF,>,DC1DFGEFGFGGGGDEGEGCCGCGEEGGG8EGFCEC8C5?F+<CGGGCCFEFFFFGG9EG7CCDGG)/
@M03364:276:000000000-BLYN8:1:1101:20082:6093 1:N:0:1
ACTCCTACGGGAGGCAGCAGTGGGGAATATTGCACAATGGGCGCAAGCCTGATGCAGCCATGCCGCGTGTGTGAAGAAGGCCTTCGGGTTGTAAAGCACTTTCAGCGAGGAGGAAGGTGGTGAGCTTAATACGCGCATCAATTGACGTTACTCGCAGAAGAAGCACCGGCTAACTCCGTGCCAGCAGCCGCGGTAATACGGAGGGTGCAAGCGTTAATCGGAATTACTGGGCGTAAAGCGCACG
+
GGGGGGGGGGGGGGGGGGGGGGGGGGGGGGGGGGGGGGGGGGGFGGGGGGGGGGGGGG,C<EEFGDFFC?FGGGGFGGGGFFFFCCFGFEGGGGGGGFG,BFFFGGCFGGDEGFCGDDFGCFFGFFFGGGFDE>3>F7CFGG<FCEC@7DCC<EFEFGFGG<ECFGCFGGEGFGGG7=@FFCGGEGEC7CCGD8:C9CFGD:EGG:E56:C8E>/C=??CE;EGGCGEFCFC<7*7*::>DCDC
@M03364:276:000000000-BLYN8:1:1101:17480:6098 1:N:0:1
ACTCCTACGGGAGGCAGCAGTGGGGAATATTGCACAATGGGCGCAAGCCTGATGCAGCCATGCCGCGTGTGTGAAGAAGGCCTTCGGGTTGTAAAGCACTTTCAGCGAGGAGGAAGGTGGTGAGCTTAATACGCTCATCAATTGACGTTACTCGCAGAAGAAGCACCGGCTAACTCCGTGCCAGCAGCCGCGGTAATACGGAGGGTGCAAGCGTTAATCGGAATTACTGGGCGTAAAGCGCACG
+
GFGGGGGGGCFECFDEGGGGGGGFGEEFFGGGGGGGFFCGGGFFGEF7DC@CFFGGGGGF<CECFCEGGGGFGGGG<CFCAFFFGGGG4BC=FEFA:EGFGGCGFGGB>FFGGG,EG=FFFEFF@FC<FFGGGDBCCEDGGGCCFFGGDGEFGECCGEGGGGGGCGGGGDCCGFGGGEFGFGGGGGGGFGGGG8EGCF?BB>EGGGGGGGGCECGEFGGG=CEFGFFGGGGCDCCGGFCD)))5
@M03364:276:000000000-BLYN8:1:1101:21807:6104 1:N:0:1
ACTCCTACGGGAGGCAGCAGTGGGGAATATTGCACAATGGGCGCAAGCCTGATGCAGCCATGCCGCGTGTGTGAAGAAGGCCTTCGGGGTGTAAAGCACTTTCAGCGAGGAGGAAGGTGGTGAACTTAATACGTTAATCAATTGACGTTACTCGCAGAAGAAGCACCGGCTAACTCCGTGCCAGCAGCCGCGGTAATACGGAGGGGGCAAGCGTTAATCGGAATTACTGGGCGTAAAGCGCACG
+
GGGGGGGGGGGGGGGGGGGGGGGGGGGCGFGGFGGGGGGGEGEDEEEGGFGF<<6CFG<FFFCEFC@=FCC=FGFECFGG8C=FFGGG+@C85FFGDFFE,,,CF?F>CF@FEEEFEBFGCFEF?F,A?,D<FGG,>FC<D<,>EFFC7B7,7C@FFGGG<FG<FEFFGGDC7:;E:C>FEGGCCCFGFGEEGGGGGGGGGGGDG*?EECE=E*8EF7CFEEEC@CGGGGGFC95*>CDG<CDC
@M03364:276:000000000-BLYN8:1:1101:24134:6149 1:N:0:1
ACTCCTACGGGAGCCAGCAGTAGGGAATCTTCGGCAATGGGGGCAACCCTGACCGAGCAACGCCTCGTGAGTGAAGAAGATTTTCGGATCGTTTAACTCTGTTGTTAGAGAAGAACGTTACGTAGTGTGGAAAGTTACTTAAGTGACGGTATCTAACCAGAAATTGACGGCTAACTACGTGCCACCAGCCGCGTTAATACGTATGTCCCAAGCGGTGTCCGTATTTATTGTGCGTAAATCGAGC
+
FCDE@EF6BCEE7+-=FFCCF,<,@<,;6,6E8,@F+CF,C77F@FGG@G8,CF7+6:+,C@+@,B,:C86C<EFD,CC,C<E,E8::CC+4,++<<FFGEEF?=<,9,B?,B,4B+DB<++B,=+4EB=D<,,:<FFB<FG9A9,C3=+@>=C,3CFG,,>,,,3EF+C>7:,,3,@5@7CDD,6,,21>E8*44*?=,1,2+43+?996A;E*==CCEE/8C+;:31++:+7:73<***2//
@M03364:276:000000000-BLYN8:1:1101:19491:6161 1:N:0:1
ACTCCTACGGGAGGCAGCAGTGGGGAATATTGCACAATGGGCGCAAGCCTGATGCAGCCATGCCGCGTGTGTGAAGAAGGCCTTCGGGTTGTAAAGCACTTTCAGCGAGGAGGAAGGTGGTGAACTTAATACGTTCATCAATTGACGTTACTCGCAGAAGAAGCACCGGCTAACTCCGTGCCAGCAGCCGCGGTAATACGGAGGGTGCAAGCGTTAATCGGAATTACTGGGCGTAAAGCGCACG
+
GGGGGGGGGGGGGGGGGGGGGGGGGFGGGGGGGGGGGGGGGGGGGGGGGGGGGGGGGGGGGGGGGGGGGGGGGGGGGGGGGGGFGGGGFGGGGGGGGGGGGGGGGGGGGGGGGGGGGGGGGGGGGGGGGGGGGGGGGGGGGGGGGGGGGGEEFGGGGGGGGGGGGGGGGGGGGGGGGGGFGFFFGGGGGGGGGGGGGGGGGGGGGGGDFFGGGGGGGGGCGGGGGGGGG?FGGGGGGGGGGGGC
@M03364:276:000000000-BLYN8:1:1101:7179:6168 1:N:0:1
ACTCCTACGGGAGGCAGCAGTAGGGAATCTTCCGCAATGGGCGAAAGCCTGACGGAGCAACGCCGCGTGAGTGATGAAGGGTTTCGGCTCGTAAAACTCTGTTATTAGGGAAGAACAAATGTGTAAGTAACTATGCACGTCTTGACGGTACCTAATCAGAAAGCCACGGCTAACTACGTGCCAGCAGCCGCGGTAATACGTAGGTGGCAAGCGTTATCCGGAATTATTGGGCGTAAAGCGCGCG
+
GGGGGGGGGGGGGGGGGGGGGGGGGGGGGGGGGGGGGGGGGGGGGGGGGGGGGGG,FGGGGGGGGGGGGGGGGGGGGGGGGGGGGGGGGGGGGGGGGGGGGGGGGGGGGGFGGGGGGGGGGGGGGGGFFGGGGGGGGGGGGGGGGGGGGGGGGGGGGGGGGGGFGGGGGGGGGGGGGGGGGGGCEGGGGDGGGGGGFGGGCFGGGGGGGGGGGGGGDFGGGGGG?9FG7CCC3CEGGCFDDDGG
@M03364:276:000000000-BLYN8:1:1101:16307:6174 1:N:0:1
ACTCCTACGGGAGGCAGCAGTAGGGAATCTTCGGCAATGGGGGCAACCCTGACCGAGCAACGCCGCGTGAGTGAAGAAGGTTTTCGGATCGTAAAACTCTGTTGTTAGAGAAGAACGTTAAGTAGAGTGGAAAGTTACTTAAGTGACGGTATCTAACCAGAAAGGGACGGCTAACTACGTGCCAGCAGCCGCGGGAATACGTAGGTCCCAAGCGTTGCCCGGATTTATTGGGCGTAAAGCGAGC
+
DCFG@EFEGCG;FEECGGAEG9CEEEDCECFD@FFFCFGF@@BFGGGGEGGGFGEFGGEE@FGFGGGGC??CFFEFFF=FBFFGGGG7FCEFCFGCGFFEFGGGFF,C?EF,>BF?FCFA=5:?,:?FCFFDB<CFFGD93>FGGF>FCECE>CFAGE:F3@<,@::FGGGGGGGG,8<,=FGCC@C,=CCGGG**:EC<CC6C5AC:138/**;***22**/*;2<@FGG547:5*1705/55
@M03364:276:000000000-BLYN8:1:1101:14927:6187 1:N:0:1
ACTCCTACGGGAGGCAGCAGTGGGGAATATTGCACAATGGGCGCAAGCCTGATGCAGCCATGCCGCGTGTGTGAAGAAGGCCTTCGGGTTGTAAAGCACTTTCAGCGAGGAGGAAGGTGGTGAGCTTAATACGTTCATCAATTGACGTTACTCGCAGAAGAAGCACCGGCTAACTCCGTGCCAGCAGCCGCGGTAATACGGAGGGTGCAAGCGTTAATCGGAATTACTGGGCGTGAAGCGCACG
+
GGGGGGGGGGGGGGGGGGGGGGGGGGGGGGGGGGGGGGGGGGGGGGGGGGGGGGGGGGGGGGGGGGGGGGGGGGGGGGGGGGGGGGGGGGGGGGGGGGGGGGGGGGGDGGGGGGGGGGGGGGCGFGGGGGGGGGGGGGGGGGGGGGGGGGGGGGGGGCGGGGGGGEFGGGGGGGGEGGGGGGGGGFEGGGGEGGGGGGGGGGGGGGGDGG?CEGGGGGGGGGGGGGG7:CGFDGGEFFCGGGG3
@M03364:276:000000000-BLYN8:1:1101:24978:6187 1:N:0:1
ACTCCTACGGGAGGCAGCAGTGGGGAATATTGCACAATGGGCGCAAGCCTGATGCAGCCATGCCGCGTGTGTGAAGAAGGCCTTCGGGTTGTAAAGCACTTTCAGCGAGGAGGAAGGTGGTGAGCTTAATACGTTCATCAATTGACGTTACTCGCAGAAGAAGCACCGGCTAACTCCGTGCCAGCAGCCGCGGTAATACGGAGGGTGCAAGCGTTAATCGGAATTACTGGGCGTAAAGCGCACG
+
GGGGGGGGGGGGGEGGGGGGGGGGGGGGGGGFGGGGGGGGGGGGGGGFGGGGGGGGGGGGGGGGGGGGGGGGGGGGGGGGGGGGGGGGGGGDGGGGGGGGGGGGGGGEEGGGGGGGGGGFGFFGGGGGGGGGGGGGGGGGGGGGGGG=DFGGGGGGGGFGFGGGGGGGGGGGGGGGGGGG>FEGFF6FGGGGGGGGCFGGGEEGGGDGGFGGG5;5C9FGGGGFGGGGGGGGGGGGGFGGDD39
@M03364:276:000000000-BLYN8:1:1101:18557:6198 1:N:0:1
ACTCCTACGGGAGGCAGCAGTGGGGAATATTGCACAATGGGCGCAAGCCTGATGCAGCCATGCCGCGTGTGTGAAGAAGGCCTTCGGGTTGTAAAGCACTTTCAGCGAGGAGGAAGGTGGTGAGCTTAATACGTTCATCAATTGACGTTACTCGCAGAAGAAGCACCGGCTAACTCCGTGCCAGCAGCCGCGGTAATACGGAGGGTGCAAGCGTTAATCGGAATTACTGGGCGTAAAGCGCACG
+
GGGGGGGGGGGGGGGGGGGGGGGGGGGGGGGGGGGGFGGGGGFEGGGGGGGGGGGGGGCFGGGGGGGGGGGGGGGGGGGGGGGGGGGGGGGGGGGGFGGGGEF<FGG+CFEGGGFGGDGGEFDGGG@GCFGGGEGGGGGGDGGGDBFBDFGFG:ECFGGFFGFGGGGGGGGEEGGGGGGGGGGGCFGGGD8EGGEED?9BCDGGE***?EC5C?EGDGG5=E8FCGGGGGGGGGGGGG7C3CD<
@M03364:276:000000000-BLYN8:1:1101:19687:6211 1:N:0:1
ACTCCTACGGGAGGCAGCAGTGGGGAATATTGCACAATGGGCGCAAGCCTGATGCAGCCATGCCGCGTGTGTGAAGAAGGCCTTCGGGTTGTAAAGCACTTTCAGCGAGGAGGAAGGTGGTGAACTTAATACGTTCATCAATTGACGTTACTCGCAGAAGAAGCACCGGCTAACTCCGTGCCAGCAGCCGCGGTAATACGGAGGGTGCAAGCGTTAATCGGAATTACTGGGCGTAAAGCGCACG
+
GGGGGGGGGGGGGGGGGGGGGGGGGGGGGGGGGGGGGGGGGGGGGGGGGGGGGGGGGGGGGGGGGGGGGGGGGGGGGGGGGGGGGGGGGGGGGGGGGGGGGGGGGGGGEGGGGGGGGGGGGGGGGGGGGGGGGGGGGGGGGGDGGGGGGGGGGGGGGGDGGGGGGGGGGGGGGGGGGGGGGGGGGGGGGGGGGGDEFGGGGGGGGGGGGGFFGGGGGGGGGGGGGGGGGGFGGGDEGGGGGGGD
@M03364:276:000000000-BLYN8:1:1101:10733:6211 1:N:0:1
ACTCCTACGGGAGGCAGCAGTGGGGAATATTGCACAATGGGCGCAAGCCTGATGCAGCCATGCCGCGTGTGTGAAGAAGGCCTTCGGGTTGTAAAGCACTTTCAGCGAGGAGGAAGGTGGTGAACTTAATACGTTCATCAATTGACGTTACTCGCAGAAGAAGCACCGGCTAACTCCGTGCCAGCAGCCGCGGTAATACGGAGGGTGCAAGCGTTAATCGGAATTACTGGGCGTAAAGCGCACG
+
GGGGGGGGGGGGGGGGGGGGGGGFGGGGGGG<FGGGGGGFGGGGGGGGGGGGGGGGGGGGGGGGGGGGGGGGGGGGGGGGGGGGGGGGGGGGGGGGGGGGGGGGGGGGGGGGGGGGGGGGGGGGGGGGFGGGGGGGGGGGGGDGGGGGGGGGGGGGDGGGGGGGGGGGGGGGFGGGGGGGGGGGGGGGGGEEGEEGGGGGGEGGGGGGGGGGGGGGGGGGGGDFFC<FGGGFGGCCFGGGGGGC
@M03364:276:000000000-BLYN8:1:1101:17120:6237 1:N:0:1
ACTCCTACGGGAGGCAGCAGTAGGGAATCTTCCACAATGGACGAAAGTCTGATGGAGCAACGCCGCGTGAGTGAAGAAGGTTTTCGGATCGTAAAACTCTGTTGTTGGAGAAGAATGTATCTGATAGTAACTGATCAGGTAGTGACGGTATCCAACCAGAAAGCCACGGCTAACTACGTGCCAGCAGCCGCGGTAATACGTAGGTGGCAAGCGTTGTCCGGATTTATTTGGCGTAAAGCGAGCG
+
FGGGGFGGGGGCFDE@FGGFGGGGGFGGGGGFFGGCFFCFGGGGGGGGGGGGGFGFGGGFFFGGGGGGGDGDFGGGCFFFFGGFGECEGC+BF?DFFGGFGGGGGFDGD=8DEF@FGGGGDGCDFGGGGFF,?A<EFFDE,<FFFGGG:@@?FGGG>FF8DGGGFGC><FGGGDFFEEGGFDC778>DFEDCEECEFF9CGGGGG9CCFFGFEE5=CFG=*AC5CFFG+<C6DDGEGGC<3/79
@M03364:276:000000000-BLYN8:1:1101:18170:6237 1:N:0:1
ACTCCTACGGGAGGCAGCAGTGGGGAATATTGCACAATGGGCGCAAGCCTGATGCAGCCATGCCGCGTGTGTGAAGAAGGCCTTCGGGTTGTAAAGCACTTTCAGCGAGGAGGAAGGTGGTGAACTTAATACGTTCATCAATTGACGTTACTCGCAGAAGAAGCACCGGCTAACTCCGTGCCAGCAGCCGCGGTAATACGGAGGGTGCAAGCGTTAATCGGAATTACTGGGCGTAAAGCGCACG
+
GGGGGGGGGGGEGGGGGGGGGGGGGGGGGGGGGGGFGGGDFGGGGGGGGGGGFFGGGGGGGGGGGEGGGEGGGGGGGFGGGGGFGGGGGGGGG9EC?FFFGGFGGGGFGGGFGDFFGEFGGGDFCFGFFGFFGGGF@FGFFGAFFGGGGGGGGG7FF>EGGFCDFGGGGGGGDGF9FGGGDGGGFGGGGGDGCGC8FGGGGE5CECGGCCGGD?EDCF?FE==FCFGGGGGGDDGG3FGGC7D5
@M03364:276:000000000-BLYN8:1:1101:23951:6254 1:N:0:1
ACTCCTACGGGAGGCAGCAGTAGGGAATCTTCGGCAATGGGGGCAACCCTGACCGAGCAACGCCGCGTGAGTGAAGAAGGTTTTCGGATCGTAAAACTCTGTTGTTAGAGAAGAACGTTAAGTAGAGTGGAAAGTTACTTAAGTGACGGTATCTAACCAGAAAGGGACGGCTAACTACGTGCCAGCAGCCGCGGTAATACGTAGGGCCCAAGCGTTGTCCGGATTTATTGGGCGTAAAGCGAGC
+
GGFGGGGGGGEGEGG7FGEFGFFGFGGGGGGGGEGGGGGFGGGGG,CF7EF?<CFEGGGGCCEGGGG4CFGGGGGGFEFGFGGGGGGGGGGGFGFCFGGBFGGGEFFFFFDGGGGGGFFGGGFFGGGGGGGGGGGGFGGGGGFE<DFGGEFFCFGGCB:CBFGGFDGGGEGGGGGGGG><FGFF7CFBFF5EGG:EDGCFGFFFG*B3BCCEFEGGGEDECEE58?FCFEGGGGGDGGCFGGG3
@M03364:276:000000000-BLYN8:1:1101:7915:6266 1:N:0:1
ACTCCTACGGGAGGCAGCAGTGGGGAATATTGCACAATGGGCGCAAGCCTGATGCAGCCATGCCGCGTGTGTGAAGAAGGCCTTCGGGTTGTAAAGCACTTTCAGCGAGGAGGAAGGTGGTGAACTTAATACGTTCATCAATTGACGTTACTCGCAGAAGAAGCACCGGCTAACTCCGTGCCAGCAGCCGCGGTAATACGGAGGGTGCAAGCGTTAATCGGAATTACTGGGCGTAAAGCGCACG
+
GGGGGGGGGGGGGGGGGGGGGGGGGGGGGGGGGGGGGGGGGGGGGGGGGGGGGGGGGGFGGGGGGGGGGGGGGGGGGGGGGGGGGGGGGGGGGGGGGGGGGGGGGGGGGGGGGGGGEGGGGGGGGGGGGGGGGGGGGGGGGGGGGGGGGGGGGGGGGGGGGGGCEGGGGGGGGGGGGGGGGFGGGGGGGGGGGGGGGGGGGGGGGGGGGGGGGGGDFGGGGGGGGGGGGGGGGGGDGGGGGGGC
@M03364:276:000000000-BLYN8:1:1101:11127:6271 1:N:0:1
ACTCCTACGGGAGGCAGCAGTGGGGAATATTGCACAATGGGCGCAAGCCTGATGCAGCCATGCCGCGTGTGTGAAGAAGGCCTTCGGGTTGTAAAGCACTTTCAGCGAGGAGGAAGGTGGTGAGCTTAATACGTTCATCAATTGACGTTACTCGCAGAAGAAGCACCGGCTAACTCCGTGCCAGCAGCCGCGGTAATACGGAGGGTGCAAGCGTTAATCGGAATTACTGGGCGTAAAGCGCACG
+
GGGGGGGGGGGGGGGGGGGGGGGGGGGGGGGGGGGGGGGGGGGGGGGGGGGGGGGGGGGGGGGGGGGGGGGGGGGGGGGGGGGGGGGGGGGGGGGGGGGGGGGGGGGGFGGGGGGGGFGGBEEGGGGGGGGGGGGGGFGGGGGGGGGGGGGGGCEGGGGGGGGGDFFCEGGGGGGGGGGGGGGGGGGGGGGGGEEGGGGGGGGGGGGCCFFGGGGGFGGGGGGGGGGGGGGGGGGGGGGGGGDD
@M03364:276:000000000-BLYN8:1:1101:8743:6321 1:N:0:1
ACTCCTACGGGAGGCAGCAGTAGGGAATCTTCGGCAATGGGGGCAACCCTGACCGAGCAACGCCGCGTGAGTGAAGAAGGTTTTCGGATCGTAAAACTCTGTTGTTAGAGAAGAACGTTAAGTAGAGTGGAAAGTTACTTAAGTGACGGTATCTAACCAGAAAGGGACGGCTAACTACGTGCCAGCAGCCGCGGTAATACGTAGGTCCCAAGCGTTGTCCGGATTTATTGGGCGTAAAGCGAGC
+
GGGGGGGGGGGGGGGGGGGGGGGGGGGGGGGGGGGGGGGFGGGGGGGGGGGGGGGGGGGGGGGGGGGFG>FFGGGGGGGGGGGGGGGGGGGGGGGGGGGGGGGGGGGGGGGGGGGGGGGGGGFGGGGGGGGGGGGGGGGGGGGGGGGGGGGGGGGGGGGGGGGGGGGCEGGDGGGGGGGCFFGGGGGGGGGGGGGGGGGGFGGGGGF98@6EGGG=7EGGGGGDGGGGFGGGGGGGGFGFC></
@M03364:276:000000000-BLYN8:1:1101:16659:6322 1:N:0:1
ACTCCTACGGGAGGCAGCAGTGGGGAATATTGCACAATGGGCGCAAGCCTGATGCAGCCATGCCGCGTGTGTGAAGAAGGCCTTCGGGTTGTAAAGCACTTTCAGCGAGGAGGAAGGTGGTGAACTTAATACGTTCATCAATTGACGTTACTCGCAGAAGAAGCACCGGCTAACTCCGTGCCAGCAGCCGCGGTAATACGGAGGGTGCAAGCGTTAATCGGAATTACTGGGCGTAAAGCGCACG
+
GGGGGGGGGGGGGGGGGGGGGGGGGFGGGGGGGGGGGGGGGGGGGGGGGGGGGGGGGGGGGGGGGGGGGGGGGGGGGGGGGGGGGGGGGGGGGGGGGGGGGGGGGGGGGGGGGGGGGGGGGGGGGGGGGGGGGGGGGGGGGGGGGGGGGGGGGGGGGGGGGGGGGGGGGGGGGGGGGGGGGGGGGGGGFGGGGGGGGGGGGDGGGGGGGGGGGGGGGGGGGG=FGGGGGGGGDGGGGGGGGGGC
@M03364:276:000000000-BLYN8:1:1101:6252:6334 1:N:0:1
ACTCCTACGGGAGGCAGCAGTGGGGAATATTGCACAATGGGCGCAAGCCTGATGCAGCCATGCCGCGTGTGTGAAGAAGGCCTTCGGGTTGTAAAGCACTTTCAGCGAGGAGGAAGGTGGTGAACTTAATACGTTCATCAATTGACGTTACTCGCAGAAGAAGCACCGGCTAACTCCGTGCCAGCAGCCGCGGTAATACGGAGGGTGCAAGCGTTAATCGGAATTACTGGGCGTAAAGCGCACG
+
GGGGGGGGGGGGGGGGGGGGGGGGGFGGGGGGGGGGGGGGGGGGGDGGGGDFGGGGGGGGGGGGGGGGGGGGGFGGGGGGFGGGGGGGGCGGGGGE9FGGGGGGGGG+CB:FEEGFGFGFGGFGGA9C<FGGGFEGGGFFFGFFGGGFFGGGGDG@FGGGGFF<FGGGGG7FGGGGGGGGGGGCCGGGGE8EDBEEFB9FE5EEEECEEGGDE;;8EFFFCEGG?FFFCCC5DDDEFGDGDDGC
@M03364:276:000000000-BLYN8:1:1101:13062:6338 1:N:0:1
ACTCCTACGGGAGGCAGCAGTGGGGAATATTGCACAATGGGCGCAAGCCTGATGCAGCCATGCCGCGTGTGTGAAGAAGGCCTTCGGGTTGTAAAGCACTTTCAGCGAGGAGGAAGGTGGTGAACTTAATACGTTCATCAATTGACGTTACTCGCAGAAGAAGCACCGGCTAACTCCGTGCCAGCAGCCGCGGTAATACGGAGGGTGCAAGCGTTAATCGGAATTACTGGGCGTAAAGCGCACG
+
GFGGGGGGGGGGGGGGGGGGGFGGGGGGDGGGGGGGGGGGGGGGGGGDGGGGGGGGGFGGGGGGGGGGGGFGGGGGGGGGGGGGGGGGGGGGCEGGGGGFGGGGGGGCGGCFGFGGGGGGGGGGGGGGGGGGGGGGFGGGGGGGGGGGFGDGGGGGGGGGGGGGGGGGGGGEGGGGGDGGGGGFGGGGGGGGGGGGGGGGGG8@EGGGGGGGGGGCCFFFGEGGGGGGGGGGGG5EFGGGGDGC
@M03364:276:000000000-BLYN8:1:1101:7129:6340 1:N:0:1
ACTCCTACGGGAGGCAGCAGTGGGGAATATTGCACAATGGGCGCAAGCCTGATGCAGCCATGCCGCGTGTGTGAAGAAGGCCTTCGGGTTGTAAAGCACTTTCAGCGAGGAGGAAGGTGGTGAACTTAATACGTTCATCAATTGACGTTACTCGCAGAAGAAGCACCGGCTAACTCCGTGCCAGCAGCCGCGGTAATACGGAGGGTGCAAGCGTTAATCGGAATTACTGGGCGTAAAGCGCACG
+
GGGGGGGGGGGGGGGGGGGGGGGGGGGGGGGGGGGGGGGGGGGGGGGGGGGGGGGGGGGGGGGGGGGGGGGGGGGGGGGGGGGGGGGGGDGGGGGGGGGGGGGGGGDFGGGGGGGGGGGGGGGGGGGGGGGGGGGGGGCFGDFGGGGGGGGGGGGGGGGGDFGGGGGGGGGGGGGGGGGGGGGGGGGGFGGGGGGEDFGGGGGGGGGCFGGGGGGGGFGGGGGFGGGGFFGGGGGGGGGGGDG5
@M03364:276:000000000-BLYN8:1:1101:14169:6341 1:N:0:1
ACTCCTACGGGAGGCAGCAGTGGGGAATATTGCACAATGGGCGCAAGCCTGATGCAGCCATGCCGCGTGTGTGAAGAAGGCCTTCGGGTTGTAAAGCACTTTCAGCGAGGAGGAAGGTGGTGAACTTAATACGTTCATCAATTGACGTTACTCGCAGAAGAAGCACCGGCTAACTCCGTGCCAGCAGCCGCGGTAATACGGAGGGTGCAAGCGTTAATCGGAATTACTGGGCGTAAAGCGCACG
+
GGGGGGGGGGGGGGGGGGGGGGGGGGGGGGGGGGGGGGGGGGGGGGGGGGGGGFGGGGGGGGGGGGGGGGGGGGGGGGGGGGGFGGGGGGGGGGGFGGGGGGGGGGGFFGGGGEFGGGGGGGGGGGGGGGGGGGGGGGGGGGGGGGGGGGGGGGGGGGCGGGGGGGGGGGGGGGGGGGGGGGGGGGGGGGGGGGGGGGFGGBE@EGDDGGFGGGGGG?GGGD5FGGGGGFGGGGGGGGFDGDD5
@M03364:276:000000000-BLYN8:1:1101:5221:6367 1:N:0:1
ACTCCTACGGGAGGCAGCAGTGGGGAATATTGCACAATGGGCGCAAGCCTGATGCAGCCATGCCGCGTGTGTGAAGAAGGCCTTCGGGTTGTAAAGCACTTTCAGCGAGGAGGAAGGTGGTGAACTTAATACGTTCATCAATTGACGTTACTCGCAGAAGAAGCACCGGCTAACTCCGTGCCAGCAGCCGCGGTAATACGGAGGGTGCAAGCGTTGTCCGGAATTATTGGGCGTAAAGCGCGCG
+
FGFGGGGGGGGGGGGGGGGGGGGGGGGGGGGGGGGGGGGGGGGGGGGGGGGGGGGGGGGGGGGGGGGGEGEFGGGGGGGGGGGGGGGGGGGEGCGGGGGGGGGGGGGDGGGGGGGGGGGGGGGGGGGGGGGGGGGGFFGGGGCGGGEFGFGGG@FCFFGGGGFFGGGFGDGDGGGGGDFGGGGGGGGGGGGGGGEC9EF>EEGCGCGGGFGGGGE5EGGGGEECCFFFC+8CDGGDGGFGGGD7
@M03364:276:000000000-BLYN8:1:1101:17578:6383 1:N:0:1
ACTCCTACGGGAGGCAGCAGTGGGGAATATTGCACAATGGGCGCAAGCCTGATGCAGCCATGCCGCGTGTGTGAAGAAGGCCTTCGGGTTGTAAAGCACTTTCAGCGAGGAGGAAGGTGGTGAACTTAATACGTTCATCAATTGACGTTACTCGCAGAAGAAGCACCGGCTAACTCCGTGCCAGCAGCCGCGGTAATACGGAGGGTGCAAGCGTTAATCGGAATTACTGGGCGTAAAGCGCACG
+
GGGGGGGGGGGGGGGGGGGGFGGGGGGGGGGGGGGGGGGGGGGGGGGGGGGGGGGGGGGGGGGGGGGGGGGGGGGGGGGGGGGGGGGGGGGGGGGGGGGGGGGGCGGGGGGGGGGGGGGGGGGGGGGGGGGGG@FGDFGGFGFFGGGGGGGGGDGEGDGGGGGGGGGGGGGGGGGGGGGGGGGGGGGGGGGGGGGGGFFGGGGGGGGGGGEGGGGGGGGGGGGGGGGGFDFGGGGGGGGDDDD<
@M03364:276:000000000-BLYN8:1:1101:19414:6400 1:N:0:1
ACTCCTACGGGAGGCAGCAGTGGGGAATATTGCACAATGGGCGCAAGCCTGATGCAGCCATGCCGCGTGTGTGAAGAAGGCCTTCGGGTTGTAAAGCACTTTCAGCGAGGAGGAAGGTGGTGAACTTAATACGTTCATCAATTGACGTTACTCGCAGAAGAAGCACCGGCTAACTCCGTGCCAGCAGCCGCGGTAATACGGAGGGTGCAAGCGTTAATCGGAATTACTGGGCGTAAAGCGCACG
+
FGGGGGGGGGGGGGGGGGGGGGGGGGGGGGGGGGGGGGGGGGGGGGGGGGGGGGGGGGGGGGGGGGGGGGGGGGGGGGGGGGGGGGGEFGGGGGDGGGGGEGGGGGGDGGEGGGFFGGGFGGGGGGGGGGGGGGGGGGGGGGFG9FEGFGGGDGGGGGGGGGFFGGCFGGGGGGGDGGGGGGGGGGGGFGGGGEGGGGGGGGGGGGGGGGGGGEC57CFGGGDGCF?CGGGGGG5EGGGGGDGC
@M03364:276:000000000-BLYN8:1:1101:18809:6411 1:N:0:1
ACTCCTACGGGAGGCAGCAGTGGGGAATATTGCACAATGGGCGCAAGCCTGATGCAGCCATGCCGCGTGTGTGAAGAAGGCCTTCGGGTTGTAAAGCACTTTCAGCGAGGAGGAAGGTGGTGAACTTAATACGTTCATCAATTGACGTTACTCGCAGAAGAAGCACCGGCTAACTCCGTGCCAGCAGCCGCGGTAATACGGAGGGTGCAAGCGTTAATCGGAATTACTGGGCGTAAAGCGCACG
+
GGGGGGGGGGGGGGGGGGGGGGGGGGGGGGGGGGGGGGGGGGGGGGGGGGGGGGGGGGGGGGGGGGGGGGGGGGGGGGGGGGGGGGGGGGGGGGGGGGGGGGGGGGGGGGGGGGGGEGGGGGDGGGGGGGGEGFGGGGGGGGGGGGGGGGGGGEGGGGGGGGGGGGGGGGGGGGFGGGGGGGGGGGGGGGGGGGGGGGGGG5BEGGGGGGGGGGGGGFGGGGGFGGFGGGGGGGGGGGGGGGGC
@M03364:276:000000000-BLYN8:1:1101:16704:6420 1:N:0:1
ACTCCTACGGGAGGCAGCAGTGGGGAATATTGCACAATGGGCGCAAGCCTGATGCAGCAACGCCGCGTGAGGGACGACGGCCTTCGGGTTGTAAACCTCTTTTAGCAGGGAAGAAGCGAAAGTGACGGTACCTGCAGAAAAAGCGCCGGCTAACTACGTGCCAGCAGCCGCGGTAATACGTAGGGCGCAAGCGTTATCCGGAATTATTGGGCGTAAAGAGCTCGTAGGCGGTTTGTCGCGTCTG
+
GGGGGGGGGGGGGGGDGGGGGGGFGEGGGGGGGGGGGGGGGGGGGDGFGFGGGGGGGGGGGGGGGGGGGGEGGE<FEGGGFEFGFFGGGGGGCGGGGGGFGGGGGGGGGGGGGGFFGGDGGGGGGGGGGGGGGGFFEF7CGCEGGGFGGGGGFGFFGGFGFGFGGFGGGGGGGGGGGGGGGDGGGGEG>CEGGGGGGGGDEEEG6+<C9CF5EC5C5?GFG@FGGGGDFEG=<DGGFDGDDGGC
@M03364:276:000000000-BLYN8:1:1101:19075:6432 1:N:0:1
ACTCCTACGGGAGGCAGCAGTGGGGAATATTGCACAATGGGCGCAAGCCTGATGCAGCCATGCCGCGTGTGTGAAGAAGGCCTTCGGGTTGTAAAGCACTTTCAGCGAGGAGGAAGGTGGTGAACTTAATACGTTCATCAATTGACGTTACTCGCAGAAGAAGCACCGGCTAACTCCGTGCCAGCAGCCGCGGTAATACGGAGGGTGCAAGCGTTAATCGGAATTACTTGGCGTAAAGCGCACG
+
GGGGGGGGGGGGGGGGGGGGGGGGGGGGGGGGGGGGGGGGGGGGGGGGGGGGGGGGGGGGGGGGGGGGGGGGGGGGGGGGGGGGGGGGGGGGGGGGGGGGFGGGGGGGGGGGGGGGGGGGGGGGGGGGGGGGGGGGGFGGGGGGGGGGGGGGFGGGGGGGFGFGGGGGGGGGGGGGFGGGGGGGGGGGGGGGGGGGGCFGGGGGGGGGGGFGGGGGGGGGGGGGGGGG+<FGGGGGFGCDGGG9
@M03364:276:000000000-BLYN8:1:1101:21755:6434 1:N:0:1
ACTCCTACGGGAGGCAGCAGTGGGGAATATTGCACAATGGGCGCAAGCCTGATGCAGCCATGCCGCGTGTGTGAAGAAGGCCTTCGGGTTGTAAAGCACTTTCAGCGAGGAGGAAGGTGGTGAGCTTAATACGCTCATCAATTGACGTTACTCGCAGAAGAAGCACCGGCTAACTCCGTGCCAGCAGCCGCGGTAATACGGAGGGTGCAAGCGTTAATCGGAATTACTGGGCGTAAAGCGCACG
+
GGGGGGGGGGGGGGGGGGEDFGGGGCFGGGGGGGGGGGGGGGECF@FDFGGGGGGGGGGGGGGGGGGGCGGGGGGGFGGGFGGFFFGGEFGGGGGGGGGGGGGGGGGEGGCGGGGGGGGGGGGCFGGGGGFFFG@@CGGFGGGGGGGGGGGGGGGGGGGCFFGFG@<FEGGGGGGGGGGGGGFFFGGGGGGEGEEGGGGGGGEG*18CGGGCEEDCFGGGGG55EEGF?FCEGGGCGGGGGGGC
@M03364:276:000000000-BLYN8:1:1101:23038:6460 1:N:0:1
ACTCCTACGGGAGGCAGCAGTGGGGAATATTGGACAATGGGCGAAAGCCTGATCCAGCCATGCCGCGTGTGTGAAGAAGGCCTTTTGGTTGTAAAGCACTTTAAGCGAGGAGGAGGCTACTTAGATTAATACTCTAGGATAGTGGACGTTACTCGCAGAATAAGCACCGGCTAACTCTGTGCCAGCAGCCGCGGTAATACAGAGGGTGCGAGCGTTAATCGGATTTACTGGGCGTAAAGCGTGC
+
GGGGGGGGGGGGGGGGGGGGGGGGGGGGGGGGGGGGGGGGGGGEGGGGGGGGGGFGGGGGGGGGGGGCGEGGGGGGGGGGGGGGGFGGFGGGGGGGGGGGGGGFGGGGGGGGGGDEGFGGGG<DEFGFGGFDAFGGGGGGGGGFGGGG7FFCFF@FEFGGGGGGGGGGGGGGGGGGFGGGGGGGGGGGGG5CGGGGEGGGCFGGGGGGGGGGGGGGDFGGGGGGG?GGGGGGGGGGGGGFGGD*
@M03364:276:000000000-BLYN8:1:1101:17014:6482 1:N:0:1
ACTCCTACGGGAGGCAGCAGTGGGGAATATTGCACAATGGGCGCAAGCCTGATGCAGCCATGCCGCGTGTATGAAGAAGGCCTTCGGGTTGTAAAGTACTTTCAGCGGGGAGGAAGGTGATGAACTTAATACGTTCATCAATTGACGTTACCCGCAGAAGAAGCACCGGCTAACTCCGTGCCAGCAGCCGCGGTAATACGGAGGGTGCAAGCGTTAATCGGAATTATTGGGCGTAAAGCGCACG
+
GGGGGGGGGGGGGGGGGGGGGDGGGGGGDGGEGGGGGGGGFGGEGGGGGGGGGGGGGGGGGGGGGGGGGEFFGFGGGFFGFEGGGGGGGGGGGGGGGGGGGGFFG9FGEEDD7FGFGGCCFFCGFAGDGD9=<BDGGFBFFGGGGGGGGG7>>FFF:@CBFGGGF7FEGGGGGGGFGGGFGGGGGGGGFGGGCGGGFGGGEGGGCGGGFGFFGGGGFEFE*;5:FG+30CEFGGGGCGGG39C7
@M03364:276:000000000-BLYN8:1:1101:18885:6487 1:N:0:1
ACTCCTACGGGAGGCAGCAGTGGGGAATATTGCACAATGGGCGCAAGCCTGATGCAGCCATGCCGCGTGTGTGAAGAAGGCCTTCGGGTTGTAAAGCACTTTCAGCGAGGAGGAAGGTGGTGAACTTAATACGTTCATCAATTGACGTTACTCGCAGAAGAAGCACCGGCTAACTCCGTGCCAGCAGCCGCGGTAATACGGAGGGTGCAAGCGTTAATCGGAATTACTGGGCGTAAAGCGCACG
+
GGGGGGGGGGGGGGGGGGGGGGGGGGGGGGGGGGGGGGGGGFGGGGGGGGGGGGGGGGGGGGGGGGGGGGGGGGGGGGGGGGGGGGGGGGGGGGFGGGGGGGGGGGGGGGGGGGFFGGGGGGGGGGGGGGGGGFGGFGFFFGGGGGGGGGGGGGGGGGGGGGGGFAGGGGGDGGFGGGGGGGGGGGGGGGGGEGGECFFDE5EGGGGGGGGGDGGEGGFCEGGGGGDG:FGGGGGEFGG7559/
@M03364:276:000000000-BLYN8:1:1101:8264:6501 1:N:0:1
ACTCCTACGGGAGGCAGCAGTAGGGAATCTTCCGCAATGGGCGAAAGCCTGACGGAGCAACGCCGCGTGAGTGATGAAGGGTTTCGGCTCGTAAAACTCTGTTATTAGGGAAGAACAAATGTGTAAGTAACTGTGCACGTCTTGACGGTACCTAATCAGAAAGCCACGGCTAACTACGTGCCAGCAGCCGCGGTAATACGTAGGTCCCAAGCGTTGTCCGGATTTATTGGGCGTAAAGCGAGCG
+
GGGGGGGGGGGGGGGGGGGGGEFGGGGGCGGGGCGGGGGGGGGGGGGGGGGGFGGGGGGGFFGGGGGGGGGGGGFGGGGGGGGGGGG>GGGGGGGGG@FFCGDFGCAFEE8EEGGFFGGGGDFGGGFFFGGDCGE9FA>DFGGGGGG@FCGD==7=BCFGGGGGGGGG:>FEGGGFGGGGGGGGGGGGGDGGGGGGGGFGC9E8;?CFGGGGGCECGFFEE8CC<CCGFFCGGGGDGF*9><C<
@M03364:276:000000000-BLYN8:1:1101:22912:6512 1:N:0:1
ACTCCTACGGGAGGCAGCAGTAGGGAATCTTCGGCAATGGGGGCAACCCTGACCGAGCAACGCCGCGTGAGTGAAGAAGGTTTTCGGATCGTAAAACTCTGTTGTTAGAGAAGAACGTTAAGTAGAGTGGAAAGTTACTTAAGTGACGGTATCTAACCAGCAAGGGACGGCTAACTACGTGCCAGCAGCCGCGGTAATCCGTAGGTCCCAACCCTTGTCCGGAATTATTGGGCGTAAAGCGAGC
+
<CEGFC,CFGCG7FGGE7;CF,EEG8F@FGFGC;:FE8FGGG@FE@FGGC@EGG+7:F@FFEGEFGE>>,?FE<B<FGFG<?E<CFEGFG?F<F=DFGF,FGFFF<9<<FF,DC<,8+DEFED9,:EFFDC,><FFEFCCFCFEGGFCCFCF,@FFFF,>,@<>BC7>:77*1>EFFD::,8C;24::,;BC8CB71B+5B*BEE99C>FF****2:<CF7*/*:++0<CCF<D5:>7:C5C<)
@M03364:276:000000000-BLYN8:1:1101:20015:6516 1:N:0:1
ACTCCTACGGGAGGCAGCAGTAGGGAATCTTCGGCAATGGACGAAAGTCTGACCGAGCAACGCCGCGTGAGTGAAGAAGGTTTTCGGATCGTAAAACTCTGTTGTTAGAGAAGAACAAGGATGAGAGTAGAACGTTCATCCCTTGACGGTATCTAACCAGAAAGCCACGGCTAACTACGTGCCAGCAGCCGCGGTAATACGTAGGTGGCAAGCGTTGTCCGGAGTTATTGGGCGTAAAGTGAGC
+
GGGGGGGGGGGGGGGGGGGGGCFGGGGGGGGGGGGGGGGGGGEGGGGGGGFGFGGGGGGGGGGGGGGGGGGGGGGGGGGGFGEFGEGGGGGGCE?FGGGGGGGGGGGGGGGGGGGCFGGGGCEGGGGGGGGGGGGGFEGFEGGGGGGGGGFFGGFGGFEEDGGGCFFDCEDGGGGGGGDFEGG98CFGCEEEEG8CEFF+;FFG7?CDFGG8CE8?C==EEGE*;8CFGFF5<<=CDGC*0:>*
@M03364:276:000000000-BLYN8:1:1101:9790:6531 1:N:0:1
ACTCCTACGGGAGGCAGCAGTGGGGAATATTGCACAATGGGCGCAAGCCTGATGCAGCCATGCCGCGTGTGTGAAGAAGGCCTTCGGGTTGTAAAGCACTTTCAGCGAGGAGGAAGGTGGTGAACTTAATACGTTCATCAATTGACGTTACTCGCAGAAGAAGCACCGGCTAACTCCGTGCCAGCAGCCGCGGTAATACGGAGGGTGCAAGCGTTAATCGGAATTACTGGGCGTAAAGCGCACG
+
GGGGGGGGGGGGGGGGGGGGGGGGGGGGGGGGGGGGGGGGGGGGGGGGGGGFGGGGGGGGGGGGGGGGGGGGGGGGGGGGGGGGGGGGGDGGGGGGGGGGGGGGGGGGFGGGGG8FCFGGGGGGGGGGGGGGGGGGGGGGFFCFCGCEGGGGGGGGGGGGGGGGGGGGGGGGGGGGGGGGGFGGGGGGGGGGGGEEGC?FGEGG8BEGGGGGGGGGGGGGGGGGGFGGGFGGGGDE5FFGGDC7
@M03364:276:000000000-BLYN8:1:1101:5459:6540 1:N:0:1
ACTCCTACGGGAGGCAGCAGTGGGGAATTTTGGACAATGGGGGCAACCCTGATCCAGCAATGCCGCGTGTGTGAAGAAGGCCTTCGGGTTGTAAAGCACTTTTGTCCGGAAAGAAATCGCACTTACTAATATTAGGTGTGGATGACGGTACCGGAAGAATAAGGACCGGCTAACTACGTGCCAGCAGCCGCGGTAATACGTAGGGTCCAAGCGTTAATCGGAATTACTGGGCGTAAAGCGTGCG
+
GGGGGGGGGGGGGGGGGEGGGGGGGGGGGGGGGGGGGGGGGGGGGGGGGGGGGGGGGGGGGGGGGGGGGGGGGGGGGGFGGGGGGGGGGGGGFGGGGGGGGGGGGGGGGGGGGGGGGEFGGGGGFFF9DFGGGGGGGGGGGGGGCFGGGGGGGGEGGGGGFGGG@A7FGDEFEFGGFDGFFFFGGGGGGGGGGGGEGGGGE9BEGGGFFFFGECEG5FEGGGGGGGGGGGGGGGGGGGGGGGGC
@M03364:276:000000000-BLYN8:1:1101:23868:6545 1:N:0:1
ACTCCTACGGGAGGCAGCAGTAGGGAATCTTCCGCAATGGGCGAAAGCCTGACGGAGCAACGCCGCGTGAGTGATGAAGGGTTTCGGCTCGTAAAACTCTGTTATTAGGGAAGAACAAATGTGTAAGTAACTGTGCACGTCTTGACGGTACCTAATCAGAAAGCCACGGCTAACTACGTGCCAGCAGCCGCGGTAATACGTAGGTGGCAAGCGTTATCCGGATTTATTGGGCGTAAAGCGAGCG
+
GFFGGGGGEGGD7CGGGGGGGGGG@FGGGGGCFGGGGCFFGGGCFCFFGGCFDGGFGGGGGGEG:@C@FG>FGFFFFGGGCEEFGGGGDCEGG8BFGEFDFFFCGEGGFCCAFGFGGGFG9FF<AFCA<FFGGGGFFF7FEGGDFGGEFF>ECF@E9D=FCGDCCDFGDGGGGG9DDEE@F@FFFGCC7BC858CEC+BCCCCE+BCFFFGG5:?8C?FDDG*1<F9:<6C=<5=EGGGGGDC)
@M03364:276:000000000-BLYN8:1:1101:7418:6554 1:N:0:1
ACTCCTACGGGAGGCAGCAGTGGGGAATATTGCACAATGGGCGCAAGCCTGATGCAGCCATGCCGCGTGTGTGAAGAAGGCCTTCGGGTTGTAAAGCACTTTCAGCGAGGAGGAAGGTGGTGAACTTAATACGTTCATCAATTGACGTTACTCGCAGAAGAAGCACCGGCTAACTCCGTGCCAGCAGCCGCGGTAATACGGAGGGTGCAAGCGTTAATCGGAATTACTGGGCGTAAAGCGCACG
+
GGFGGGGGGGG>FGGGGGGGGGGGGGGGGGGGFGGGGGFGGGGGGGGGGGGGGGGGGGEFGGGGGGGGGGGGGGGGGGGGGGAFGGGGEEGGFCGGGGGGGGGGGGGGGGGGGGGGGGGGGGCGGGGGGGGDFFGGGGGGGGGGGGGGGGGGGGGGGGGGGGGGGGGGGGGDGGFGCEFFFCGGGGGFFGGGGGDGGGGGGGGGGGGGGGG=:EGDGGGGGGGG6FFGGFGGGGGGGG7DGDGC
@M03364:276:000000000-BLYN8:1:1101:22034:6555 1:N:0:1
ACTCCTACGGGAGGCAGCAGTGGGGAATATTGCACAATGGGCGCAAGCCTGATGCAGCCATGCCGCGTGTGTGAAGAAGGCCTTCGGGTTGTAAAGCACTTTCAGCGAGGAGGAAGGTGGTGAGCTTAATACGTTCATCAATTGACGTTACTCGCAGAAGAAGCACCGGCTAACTCCGTGCCAGCAGCCGCGGTAATACGGAGGGTGCAAGCGTTAATCGGAATTACTGGGCGTAAAGCGCACG
+
EFCEGGGCFGGDDCFGGG?FGCFGECFFDFGCAFEA8FEGFCGGE7FFF@<EFFGF9,@F9C6CFFGFEGGG8FF9FC<CFCFFGGEGEGD:AFEGCFGG=FEFGCGCFGFG++:???F?CFFGGF=,CFFFG<FFGA?D<F<FGFEGGGGGGGGGGGGGGG,3DCGCGGF<DFFF<8>7CGGGFGG>=CEECB8CFG+;C>BECEEEEFC*;EEGGGGGDECCCF?EGF:CDDE5DF>C))>C
@M03364:276:000000000-BLYN8:1:1101:16629:6565 1:N:0:1
ACTCCTACGGGAGGCAGCAGTGGGGAATATTGCACAATGGGCGCAAGCCTGATGCAGCCATGCCGCGTGTGTGAAGAAGGCCTTCGGGTTGTAAAGCACTTTCAGCGAGGAGGAAGGTGGTGAACTTAATACGTTCATCAATTGACGTTACTCGCAGAAGAAGCACCGGCTAACTCCGTGCCAGCAGCCGCGGTAATACGGAGGGTGCAAGCGTTAATCGGAATTACTGGGCGTAAAGCGCACG
+
GGGGGGGGGGGGGGGGGGGGGGGGGEGGGGGGGGGGGGGGGGGGGGGGGGGGGGGGGGGGGGGGGGGGGGGGGGGGGGGGGGGGGGGGGGGGGGGGGGGGGGGGGGGFGGGGGGGGGGGGGGFGGGGGGGGGGGGGGGGGGGGGGGGGGGGGGGGGGGGGGGGGGGGGGGGGGGGGGGGGGGGGGGGGGGGGGGDEGGGGGEGGGGGGGGDGGGGGGGGGGGDGGGGGDGGGGGCGFDCGGDD5
@M03364:276:000000000-BLYN8:1:1101:7685:6598 1:N:0:1
ACTCCTACGGGAGGCAGCAGTAGGGAATCTTCGGCAATGGGGGCAACCCTGACCGAGCAACGCCGCGTGAGTGAAGAAGGTTTTCGGATCGTAAAACTCTGTTGTTAGAGAAGAACGTTAAGTAGAGTGGAAAGTTACTTAAGTGACGGTATCTAACCAGAAAGGGACGGCTAACTACGTGCCAGCAGCCGCGGTAATACGTAGGTCCCAAGCGTTGTCCGGATTTATTGGGCGTAAAGCGAGC
+
GGGGGGFGGGGGGGGGGGGGGGGGGGGGGGGGGGGGEGGGGGGGGGGGGGGGGGGGGGGGGGGGGGGGGGGEFGGGGGGGFGGGGGGGGGGGGGGGGGGGGGGGGGGGGGGGGGGGGGGFGGGGGGG@FFGGGFGGGGGGGGFGGGGGGGGGGGGFFFFFGGFGFGGGGG@FGGGGGGGGGGGGGGGFGGDG58*=EDFGGFG7BGGGGGGGFE==EGG?7:==G67+?7CFGGGGGCFGDCC)
@M03364:276:000000000-BLYN8:1:1101:7974:6600 1:N:0:1
ACTCCTACGGGAGGCAGCAGTGGGGAATATTGCACAATGGGCGCAAGCCTGATGCAGCCATGCCGCGTGTGTGAAGAAGGCCTTCGGGTTGTAAAGCACTTTCAGCGAGGAGGAAGGTGGTGAGCTTAATACGTTCATCAATTGACGTTACTCGCAGAAGAAGCACCGGCTAACTCCGTGCCAGCAGCCGCGGTAATACGGAGGGTGCAAGCGTTAATCGGAATTACTGGGCGTAAAGCGCACG
+
GGGGGGGGGGGGGGGGGGGGGGGGGGGGGGGGGGGGGGGGGGGGGGGGGGGGGGGGGGGGGGGGGGGGGGGGGGDDGGGGGGGGGGGGGGGGGGGGGFGGGGGGGGGGGGGGGGGGGGGGGGGGGGGGGGGGGGGGFGGGGGGGGGGGGGGGFGGGGDGGGGGGGGGGGGGGGGGGGGGGDGGGGGGGGGGGGGGGGGGGGDGEGGGGGGGGGGGGDGGGGGGGGGGGGG@CDGGGGF*9DGD3
@M03364:276:000000000-BLYN8:1:1101:13737:6610 1:N:0:1
ACTCCTACGGGAGGCAGCAGTGGGGAATATTGCACAATGGGCGCAAGCCTGATGCAGCCATGCCGCGTGTGTGAAGAAGGCCTTCGGGTTGTAAAGCACTTTCAGCGAGGAGGAAGGTGGTGAACTTAATACGTTCATCAATTGACGTTACTCGCAGAAGAAGCACCGGCTAACTCCGTGCCAGCAGCCGCGGTAATACGGAGGGTGCAAGCGTTAATCGGAATTACTGGGCGTAAAGCGCACG
+
GGGGGGGGGGGGGGGGGGGGGGGGGGGGGGGGGGGGGGGGGGGGGGGGGGGGGGGGGGGGGGGGGGGGGGGGGGGGGGGGGGGGGGGGGGGGGGGGGGGGGGGGGGGGGGFGGGGGGGGGGFFGGGGGGFFGGGGCGGGGGGGGGGGGGGGGGGGGGGGGGGGGGGGGGGGGGGGGGGGGGGGGGGGGGGEGGEGGGGGGGDGGGGGGGGGGGGGCEGGGGGGGGGGGGGGGGGGGGGGGGGDC
@M03364:276:000000000-BLYN8:1:1101:24699:6624 1:N:0:1
ACTCCTACGGGAGGCAGCAGTAGGGAATCTTCGGCAATGGACGAAAGTCTGACCGAGCAACGCCGCGTGAGTGAAGAAGGTTTTCGGATCGTAAAACTCTGTTGTTAGAGAAGAACGACGAGGAGAGTGGAAAGCTCCTTGTGTGACGGTATCTAACCAGAAAGGGACGGCTAACTACGTGCCAGCAGCCGCGGTAATACGTAGGTCCCGAGCGGTGTCCGGATTTATTGGGCGTAAAGCGAGC
+
GGGGGGGGGGGGGGGGGGGGG9FGGGGGGGGGGGGEEFGGGGGGGGGGCFGGG8FGGGGGGGGGGGGGEGGGGGGGGGGGFFFFGGGGGGGGFGGGGGFGGGGGGGGFGGGGGGGGGGGGGGGDFGDFGGFGGGGGGGFGGGGGGFGGD@C:FGGGGGGGFGGGG7FGCEEGGGGFGFCFDGGCGGGG7EGGDE8E59>FCFC@AFGFDEGCCE*AE7EGDD*:EGGGFFGGGGCE<FF7<CG)
@M03364:276:000000000-BLYN8:1:1101:10828:6640 1:N:0:1
ACTCCTACGGGAGGCAGCAGTAGGGAATCTTCGGCAATGGGGGCAACCCTGACCGAGCAACGCCGCGTGAGTGAAGAAGGTTTTCGGATCGTAAAACTCTGTTGTTAGAGAAGAACGTTAAGTAGAGTGGAAAGTTACTTAAGTGACGGTATCTAACCAGAAAGGGACGGCTAACTACGTGCCAGCAGCCGCGGTAATACGTAGGTCCCAAGCGTTGTCCGGATTTATTGGGCGTAAAGCGAGC
+
GGGGGGGGGGGGGGGGGGGGGGGGEGGGGGGGGGGGGGGGGGGGGGGGGGGGGGGGGGGGGGGGGGGGGEGGGGCFGGGGGGGGGGGDGGGGGGGGGGGGGGFGGCGGGGGGGGGCGGFGGGAFGFGGGGGGGGGGGGGGGGGFGGCFGGGGGGGGD<CFGFFFGGGGGGGGGGGGGGGGGGGGGGGGGFEGDEGGEGGGGGGGGGGGFFDFGGGGGGGFGGCCGFGGGGGGGGGGGFGGGGG3
@M03364:276:000000000-BLYN8:1:1101:23151:6675 1:N:0:1
ACTCCTACGGGAGGCAGCAGTAGGGAATCTTCGGCAATGGACGAAAGTCTGACCGAGCAACGCCGCGTGAGTGAAGAAGGTTTTCGGATCGTAAAACTCTGTTGTTAGAGAAGAACAAGGACGTAAGTAACTGTACGTCCCCTGACGGTATCTAACCAGAAAGCCACGGCTAACTACGTGCCAGCAGCCGCGGTAATACGTAGGTGGCAAGCGTTGTCCGGATTTATTGGGCGTAAAGCGAGCG
+
GGGGFFGGGGED@CEGGGGDFCEFFGEACFGGFGCFGGGF9FGGCBGAFCGGGGGEGGDFCCEGGGECC,?CFFGGGGG8BFGEEGEGE7FFCFFGGGFDAFFGAFF9?FFFGGGGGGF4,BCE7FGGGGGGGGGGGGGC>FGFGGGGGGGGFGGDCCFBDGGGFFGEFGGE7FGGGGFC>FDFGFFC8BECEECGGGGGCGCC;FF8CE885E;*::FG5;5CEFC<?68=DGCC7:>DDGC5
@M03364:276:000000000-BLYN8:1:1101:21452:6679 1:N:0:1
ACTCCTACGGGAGGCAGCAGTGGGGAATATTGCACAATGGGCGCAAGCCTGATGCAGCCATGCCGCGTGTGTGAAGAAGGCCTTCGGGTTGTAAAGCACTTTCAGCGGGGAGGAAGGCGTTGTGTTTAATAACAGAAGCGATGGACGTTACCCGCACAAGAAGCGCCGGCTAACTCCGTGCCCGCAGCCGCGCTAATACGGTGGGTGGAAGAGGTAATGGGAATGACTGGGCGTAAATAGGACG
+
GGFGGGGGGEGGGDEECCCFGFGGECFFFGFFGGGGFGFCG,F+FC+<FFCFEFFGGG,C9FGGGGGCC,CFFFEFEGGGG,CFFDEE,,CFGGFGE,EB,5EA,C:+@=@=@F=,+3@++@:F,BBDF,,,@,=3>B3++<3*,,5@3,@,@FCC*>7><,4F7C*<<*=7:,++,144**21**=?FCC5**:*+<+****2/1***+0*2*+++3++00003+2A<*;51/::F******1
@M03364:276:000000000-BLYN8:1:1101:10257:6711 1:N:0:1
ACTCCTACGGGAGGCAGCAGTGGGGAATATTGCACAATGGGCGCAAGCCTGATGCAGCCATGCCGCGTGTATGAAGAAGGCCTTCGGGTTGTAAAGTACTTTCAGCGAGGAGGAAGGCGTTGTGGTTAATAACCGCAGCGATTGACGTTACTCGCAGAAGAAGCACCGGCTAACTCCGTGCCAGCAGCCGCGGTAATACGGAGGGTGCAAGCGTTAATCGGAATTACTGGGCGTAAAGCGAACG
+
GGGGGGGGGGGGGGGGGGGGGGGGGGGGGGGGGGGGGGGGGGGGDGGGGGGGGFGGGGGGEGGGGGGGGF<FGGGGGGGF8FFGGGGGGGGGGGGGFGGGGGGGGGG7CF@BFGG8+<F?FF+FD3:BAFADE,3+@FG7+>7CFDE>FGCD<C:BFF7FF::FFFGGGGFGGGGGGG*:F*,68B8E288CE:*4+;?88**:::*;<CC:CE8ECC+:*:CF+<C7CCFGG)CEC7*9*197
@M03364:276:000000000-BLYN8:1:1101:14456:6732 1:N:0:1
ACTCCTACGGGAGGCAGCAGTGGGGAATATTGCACAATGGGCGCAAGCCTGATGCAGCCATGCCGCGTGTATGAAGAAGGCCTTCGGGTTGTAAAGTACTTTCAGCGAGGAGGAAGGCATTAAGGTTAATAACCTTAGTGATTGACGTTACTCGCAGAAGAAGCACCGGCTAACTCCGTGCCAGCAGCCGCGGTAATACGGAGGGTGCAAGCGTTAATCGGAATTACTGGGCGTAAAGCGCACG
+
GGGGGGGGGGGGGGGGGGGGGGGGGGGGGGGGGGGGGGGGGGGGGGGGGGGGGGGGGGGGGGGGGGGGGGGGGGGGGGGGGGGGGGGGGGGGGGGGGGGGGGGGGGGGGGGGGGGGGGGGGGGGGGGGGGGGGGGGGGFFGGGGGGGGGGGGGGGGGGGGGFGGGGGGGGGGGGGGGGGGGGFFGFGGGGGGGGGGGGGGGDGGGGGGGGGGGGGGGGGGGGDGGGGGGGGGGGGDGGGGGGG5
@M03364:276:000000000-BLYN8:1:1101:12297:6754 1:N:0:1
ACTCCTACGGGAGGCAGCAGTAGGGAATCTTCGGCAATGGGGGCAACCCTGACCGAGCAACGCCGCGTGAGTGAAGAAGGTTTTCGGATCGTAAAACTCTGTTGTTAGAGAAGAACGTTAAGTAGAGTGGAAAGTTACTTAAGTGACGGTATCTAACCAGAAAGGGACGGCTAACTACGTGCCAGCAGCCGCGGTAATACGTAGGTCCCAAGCGTTGTCCGAATTTATTGGGCGTAAAGCGAGC
+
GGGGGGGGGGGGGGGGGGGGGGGGGGGGGGGGGGGGGGGGGGGGGGGGGGGGGGGGGGGGGGGGGGGGGGGGGGGGGGGGGGGGGGGGGGGGGGGGGGGGGGGGGGGGGGGGGGGGGGGGGGGGGGGGGFGGGGGGGGGGGGGGGGGGGGGGGGGGGGGGGGGFGGGGDGGGGGGGGGGG7EEGGGGGGGGGGGGGGGGGGGGGGGGGGGGGGGGGDGGGGGGGGGCCCFFGGGGGGGDGGGG)
@M03364:276:000000000-BLYN8:1:1101:11926:6771 1:N:0:1
ACTCCTACGGGAGGCAGCAGTGGGGAATATTGCACAATGGGCGCAAGCCTGATGCAGCCATGCCGCGTGTGTGAAGAAGGCCTTCGGGTTGTAAAGCACTTTCAGCGAGGAGGAAGGTGGTGAACTTAATACGTTCATCAATTGACGTTACTCGCAGAAGAAGCACCGGCTAACTCCGTGCCAGCAGCCGCGGTAATACGGAGGGTGCAAGCGTTAATCGGAATTACTGGGCGTAAAGCGCACG
+
GGGGGGGGGGGGGGGGGGGGGGGGGGGGGGGGGGGGGGGGGGGGGGGGGGGGGGGGGGGGGGGFFEGGGGGGGGGGGGGGGGGGGGGGGGGGGGGGGGGGGGGGGGGFGGGGGGGGGFGFGGGGGGGDGGGFGGGGGGGGGGGGGGGGGGGGGGGGGGGGF@FGGGFGGGGDGGGGGGGGGGGCGGGGFEGGGGGGGGGGGGGGGGGGGGGGGEDGFGGGGGGG8CCGGGGGGGDCCGGGGGGD
@M03364:276:000000000-BLYN8:1:1101:16550:6772 1:N:0:1
ACTCCTACGGGAGGCAGCAGTGGGGAATATTGCACAATGGGGGAAACCCTGATGCAGCGATGCCGCGTGAAGGAAGAAGTATCTCGGTATGTAAACTTCTATCAGCAGGGAAGAAAATGACGGTACCTGACTAAGAAGCCCCGGCTAACTACGTGCCAGCAGCCGCGGTAATACGTAGGGGGCAAGCGTTATCCGGATTTACTGGGTGTAAAGGGAGCGTAGACGGGAGTGCAAGTCTGGAGTG
+
GGGGGGGGGGG@FEGCGGGFFGGGGGFGFFGGGFF<FFGGGCGGEGGGGGGGGGGFCFDEGGGFGGGEGGGGGGFG8FFGGGAFGGGCEFEFGGGGGGGGDGFEGGGGFD+?BEGGGGGGGGDFFCEGGFGGGFFFGGGGG@CFGGGG8FFGGFGG<FFFFE@FGGCGGGEGGGFF>FG>EGGGFECGGEEFGGGGGEEGCF?E7CFGECCECFGEEGD75?EGEGG8C7;CG=FFGGGF7CFD
@M03364:276:000000000-BLYN8:1:1101:7682:6780 1:N:0:1
ACTCCTACGGGAGGCAGCAGTGGGGAATATTGCACAATGGGCGCAAGCCTGATGCAGCCATGCCGCGTGTGTGAAGAAGGCCTTCGGGTTGTAAAGCACTTTCAGCGAGGAGGAAGGTGGTGAACTTAATACGTTCATCAATTGACGTTACTCGCAGAAGAAGCACCGGCTAACTCCGTGCCAGCAGCCGCGGTAATACGGAGGGTGCAAGCGTTAATCGGAATTACTGGGCGTAAAGCGCACG
+
GGGGGGGGGGGGGGGGGGGGGGGGGGGGGGGGGGGGGGGGGGGGGGGGGGGGGGGGGGGGGGGGGGGGGGGGGGGGFGGGGGGGGGGGGGGGGGGGGGGGGGGGGGGCGGDGDFGGGGGGGGGFCGGGGGGGGGGGGGGGFGGGDFGGGGGGGGGGGGGGGGGGGGGGGGGGGG?FFGFGGGGGGGGGGGGGGGGGGGGGGGEGEGGGGGGGGGGGGGGGGDDFGDGGGGGGGGGGGGGGGGGC
@M03364:276:000000000-BLYN8:1:1101:14925:6787 1:N:0:1
ACTCCTACGGGAGGCAGCAGTGGGGAATATTGCACAATGGGCGCAAGCCTGATGCAGCCATGCCGCGTGTGTGAAGAAGGCCTTCGGGTTGTAAAGCACTTTCAGCGAGGAGGAAGGTGGTGAACTTAATACGTTCATCAATTGACGTTACTCGCAGAAGAAGCACCGGCTAACTCCGTGCCAGCAGCCGCGGTAATACGGAGGGTGCAAGCGTTAATCGGAATTACTGGGCGTAAAGCGCACG
+
GGGGGGGGEFGDEGGGEEGFGCEFG@CFGFFFGFFGGFGGD8@GGDEGGGG,CFGGGGGGGFFG@EFGGGGGCFGFGFFFGFG8FFEGCFCFFGGGGG8A?FFFG9FCGGEFE:FGCGGGGGCFGFFF9DF<FFDGGGGG9F,>FAFFFFGGD7@:7::FCCG7F7<CG7**,>DCGGGGG*>>88,,,8*:*88*522**18CG8CCC7>**2;85:C**:8=A+3AFCCFGD=7*:*/)/))
@M03364:276:000000000-BLYN8:1:1101:5871:6795 1:N:0:1
ACTCCTACGGGAGGCAGCAGTGGGGAATATTGCACAATGGGCGCAAGCCTGATGCAGCCATGCCGCGTGTGTGAAGAAGGCCTTCGGGTTGTAAAGCACTTTCAGCGAGGAGGAAGGTGGTGAGCTTAATACGCTCATCAATTGACGTTACTCGCAGAAGAAGCACCGGCTAACTCCGTGCCAGCAGCCGCGGTAATACGGAGGGTGCAAGCGTTAATCGGAATTACTGGGCGTAAAGCGCACG
+
GGGGGGGGGGEGGGGGGGGGGGGGGGGGGGGGGGGGGGGGGGGGGGGGGGGGGGGGGGGGGGGGGGGGGGGGGGFGGGGGGGGGGGGGGGGGGGGGGGGGGGGGGGGGGGGGGGGGGGGFGGGGGGGGGGGGGDGDGGGGGGGGGGGGGGGGGGGGGGGGGGGGGGGGGGGGGGGGGGGGGGGGGGGGGGGGGGEGGGGGGGGGGGGGGGGCGGGGGGGGGGGGGC?EGGGDDGGGF:CDGDDC
@M03364:276:000000000-BLYN8:1:1101:10411:6796 1:N:0:1
ACTCCTACGGGAGGCAGCAGTGGGGAATATTGCACAATGGGCGCAAGCCTGATGCAGCCATGCCGCGTGTGTGAAGAAGGCCTTCGGGTTGTAAAGCACTTTCAGCGAGGAGGAAGGTGGTGAACTTAATACGTTCATCAATTGACGTTACTCGCAGAAGAAGCACCGGCTAACTCCGTGCCAGCAGCCGCGGTAATACGGAGGGTGCAAGCGTTAATCGGAATTACTGGGCGTAAAGCGCACG
+
GGGGGGGGGGGGGGGGGGGGGGGGGGGGGGGGGGGGGGGGGGGGGGGGGFGGGGFGGGGGGGGGGGGFDGGGGGGFGGGGFGGGGGGGGGGGGGGGGGGGGGGGGGGCFGGGGEGGGGGGGG9EGGFGGGGGGGGGFGGGAFDDGGFBGGGGFGGGGGGGGGGGGGGGGGGGAGGGGGGGGGGGGGGC7BEGGGGGGGGGE5EG@EEGCFGGGE*8CFCGCEDFFFGFCF=FDDG=CF7>DGD5
@M03364:276:000000000-BLYN8:1:1101:14436:6802 1:N:0:1
ACTCCTACGGGAGGCAGCAGTGGGGAATATTGCACAATGGGCGCAAGCCTGATGCAGCCATGCCGCGTGTGTGAAGAAGGCCTTCGGGTTGTAAAGCACTTTCAGCGAGGAGGAAGGTGGTGAACTTAATACGTTCATCAATTGACGTTACTCGCAGAAGAAGCACCGGCTAACTCCGTGCCAGCAGCCGCGGTAATACGGAGGGTGCAAGCGTTAATCGGAATTACTGGGCGTAAAGCGCACG
+
GGGGGGGGGGGGGGGGGGGGGGGGGGGGGGGGGGGGGGGGGGGGGGGGGGGGGGGGGGGGGFFGGGGGGGGFGGGGGGGGGFGGFGGGGGGGGGGGFGGGGGGGGGGEFGGGDGGGGGGGGGDFGGGGGGGGGGGGGFGGGGGGGGGEGGGGGGGGGGCGGGGGGGGGGEGGFGGGDGGGGDCFGGGGGGGGGGGGGGGGGCEGGGGEG9C@EGGGCFCGGGGGGGGGGFGFGGGEDGGGGGG<
@M03364:276:000000000-BLYN8:1:1101:24105:6825 1:N:0:1
ACTCCTACGGGAGGCAGCAGTGGGGAATATTGCACAATGGGCGCAAGCCTGATGCAGCCATGCCGCGTGTGTGAAGAAGGCCTTCGGGTTGTAAAGCACTTTCAGCGAGGAGGAAGGTGGTGAACTTAATACGTTCATCAATTGACGTTACTCGCAGAAGAAGCACCGGCTAACTCCGTGCCAGCAGCCGCGGTAATACGGAGGGTGCAAGCGTTAATCGGAATTACTGGGCGTAAAGCGCACG
+
GGGGGGGGGGDEEGGGGGGCFFGGGGGGGGGAFGGAFGFGGGGGGGGGGGGGG<FGGGGGFFFGGGGGGCGGGGGGGGGGGGGGGGGGGGEFGGGGGGGGGGGGGGDFGGGGGGG8FGGGGGFEFFCFGGGGGGGGGGGGGGFGGGGFGGGGFGGGGGGGGGGGGGGGGGGGGGGGGGGGDGGGGGGGGGDEEGGGGGGGGGGGGEGGGGGGGEGGGGGGGGGGGGGGGFGGGGG=DFGGGDD/
@M03364:276:000000000-BLYN8:1:1101:6122:6838 1:N:0:1
ACTCCTACGGGAGGCAGCAGTGGGGAATATTGCACAATGGGCGCAAGCCTGATGCAGCCATGCCGCGTGTGTGAAGAAGGCCTTCGGGTTGTAAAGCACTTTCAGCGAGGAGGAAGGTGGTGAACTTAATACGTTCATCAATTGACGTTACTCGCAGAAGAAGCACCGGCTAACTCCGTGCCAGCAGCCGCGGTAATACGGAGGGTGCAAGCGTTAATCGGAACTACTGGGCGTAAAGCGCACG
+
FGGGGGFGGGGEGEDEGGFFFFGGGGGGGGGGGCFGGFGGGGEGGFGGGGGGGGGGGFGGGGFFGGGGGGGGFFFFF<FGFCG?CFGGFEGGGGGGGGGGFGGDFFEECEFGGGFGGFGGGGGDDGGFGGGGGGGCCDFGGGGGGGGGG?FGGGGGGGFGFD@EFGDGGDDEFFEFGGGGGGFFD7<BFEGGGEGDCGGF5=EGGGGGGGCGECEGFFGGEG8CF7EGGGFFGGGCFCFGGGG)
@M03364:276:000000000-BLYN8:1:1101:21458:6877 1:N:0:1
ACTCCTACGGGAGGCAGCAGTGGGGAATATTGCACAATGGGCGCAAGCCTGATGCAGCCATGCCGCGTGTGTGAAGAAGGCCTTCGGGTTGTAACGCACTTTCAGCGAGGAGGAAGGTGGTGAACTCAATACGTTCATCAATTGACGTTACTCGCAGAAGAAGCACCGGCTAACTCCGTGCCAGCAGCCGCGGTAATACGGAGGGTGCAATCGTTAATCGGAATGACTGGGCGTAAAGCGCGCG
+
FGGGGGFGGGGGGGFFFGGGFFGGD7BFCFGF9FDGGGGGGGGGDG7<CEEFGGGGGGFFCE,FFDGG@FDFD9FFGCCF8=CEFF7FF74CFG,CF>+CFE?FGFF7FFCFC7=<?BF7BF,B<F,ADF9D<B>FFEDFGFF@DF:><>@EFGDGGGG:D:,><D7C@FG7EF;BFCF**CC7BCFG7CG*8EG8CFGG*3=C8;E>+CCG*;*@5CFCEGCG8@CCF5**77*:57C<C)11
@M03364:276:000000000-BLYN8:1:1101:8479:6877 1:N:0:1
ACTCCTACGGGAGGCAGCAGTGGGGAATTTTGGACAATGGGGGCAACCCTGATCCAGCCATGCCGCGTGTGTGAAGAAGGCCTTCGGGTTGTAAAGCACTTTCAGCGAGGAGGAAGGTGGTGAACTTAATACGTTCATCAATTGACGTTACTCGCAGAAGAAGCACCGGCTAACTCCGTGCCAGCAGCCGCGGTAATACGGAGGGTGCAAGCGTTAATCGGAATTACTGGGCGTAAAGCGCACG
+
GGGGGGGGGGGGGGGGGGGGGGGGGGGGFGGGDGGGGGGGGGGGGGGGGGGGGGGGGGGGFGGGGGGGGGGEFGGGGGGGFGGGGGGGGGGGGFFEFGGGGGGG9FGCFGEFGEECGFFGGCDDAFFFGGDDFGFGGGGGGG9F<FEGGGCC,CFGGG@FFGDFGGGG>FFFDEFGGEGGGFGGFGGG8EEC5=>ECECFEE8EEGGGFGGCCEEGGGGGGGCG?FGGCFF5>CE=CFGG<DD5
@M03364:276:000000000-BLYN8:1:1101:27958:6898 1:N:0:1
ACTCCTACGGGAGGCAGCAGTGGGGAATATTGCACAATGGGCGCAAGCCTGATGCAGCCATGCCGCGTGTGTGAAGAAGGCCTTCGGGTTGTAAAGCACTTTCAGCGAGGAGGAAGGTGGTGAGCTTAATACGCTCATCAATTGACGTTACTCGCAGAAGAAGCACCGGCTAACTCCGTGCCAGCAGCCGCGGTAATACGGAGGGTGCAAGCGTTAATCGGAATTACTGGGCGTAAAGCGCACG
+
FGGGGGGGGGGGGGGGGGGGFFGFG@FGCGG,CEGGGGGFGGGGGGGGGGGGGGFGGGFGEGGGGGGGG,CFFECFGGGG@<FF<FGCC,@FGFGCFAFG=FGFDFC=FGFEGG8=FB,?C+5A<<,5E9?,B:BFC=FFGGGGGGG>FGGF,@F:<FF,>BFGF,DFDDGGGGG,DEF:FGGGGGGGGGDGGGGG9CGF>CECEGGGGGGGGGGC5C?FG88FGG7<?FGGGD55C>><DCC9
@M03364:276:000000000-BLYN8:1:1101:15360:6938 1:N:0:1
ACTCCTACGGGAGGCAGCAGTGGGGAATATTGCACAATGGGCGCAAGCCTGATGCAGCCATGCCGCGTGTGTGAAGAAGGCCTTCGGGTTGTAAAGCACTTTCAGCGAGGAGGAAGGTGGTGAGCTTAATACGCTCATCAATTGACGTTACTCGCAGAAGAAGCACCGGCTAACTCCGTGCCAGCAGCCGCGGTAATACGGAGGGTGCAAGCGTTAATCGGAATTACTGGGCGTAAAGCGCACG
+
GGGGGGGGGGGGGGGGGGGGGGGGGGGGFGGGFGGGGGGGGGGGGGGGGGGGGGGGGGGGGGGGGGGGGGGGGGGGGGGGGGGGGGGGGGGGGGGGGGGGGGEFGFGDGGFGGGGGGGGGGFFGGGCEAFFFGGGGGGGGGGGGGGGGGFCF9ED@EFDGGGGGGGGDGGGDGGGFGCFF7EFGGGGGGGGGEEGGGGGDGGGGGGGGGFGGGGGGGGGGGGGGGGCFFFGGGGGDGCCGGGC3
@M03364:276:000000000-BLYN8:1:1101:15074:6952 1:N:0:1
ACTCCTACGGGAGGCAGCAGTAGGGAATCTTCGGCAATGGACGAAAGTCTGACCGAGCAACGCCGCGTGAGTGAAGAAGGTTTTCGGATCGTAAAACTCTGTTGGTAGAGAAGAACGTTGGTGAGAGTGGAAAGCTCATCAAGTGACGGTAACTACCCAGAAAGGGACGGCTAACTACGTGCCAGCAGCCGCGGTAATACGTAGGTCCCAAGCGTTGTCCGGATTTATTGGGCGTAAAGCGAGC
+
GGGGGGGGGGGGGGGGGGGGGGGGGGGGGGGGGGGGGGGGGGGGGGGGGGGGGFGGGGGGGGGGGGGGGGGGGGGGGGGGGGGGGGGGGGGGGGGGGGGGGGGGFFFGFGGGGGGFGGGGGGGGGGFFGGGFGGGGGGGGGFGGGGGGGGGGGGGGGGFGGFFGGGGGGGGGGGGFECEFGGGGGGGGFFGGGGEGGGGGGGGGGGGGGFFGGGGGGGFGGGCGC?CGFGGFDDGGGGGFGGG)
@M03364:276:000000000-BLYN8:1:1101:16995:6963 1:N:0:1
ACTCCTACGGGAGGCAGCAGTGGGGAATATTGCACAATGGGCGCAAGCCTGATGCAGCCATGCCGCGTGTGTGAAGAAGGCCTTCGGGTTGTAAAGCACTTTCAGCGAGGAGGAAGGTGGTGAACTTAATACGTTCATCAATTGACGTTACTCGCAGAAGAAGCACCGGCTAACTCCGTGCCAGCAGCCGCGGTAATACGGAGGGTGCAAGCGTTAATCGGAATTACTGGGCGTAAAGCGCACG
+
GGGGGGGGGGGGGGGGGGGGGGGGGGGGGGGGFGGGGGGGGGGGGGGGGGGGGGGGGGGGGGGGGGGGGGGGGGGGGGGGGGGGGGGGGGGGGGGGGGGGGGGGGGGGGGGGGGGGGGGGGGGGGGGGGGGGGGGGGGGGFGGGGGGGGGGGGGGGGGGGGGGGGGGGGGGGGGGGGGGGGGGGGGGGGGGGGGGGGGGGGEGGGGGGGGFCEGGGGFGGGGGGGG?FFGGCDGEGGFGDCGCC
@M03364:276:000000000-BLYN8:1:1101:20024:6970 1:N:0:1
ACTCCTACGGGAGGCAGCAGTGGGGAATATTGCACAATGGGCGCAAGCCTGATGCAGCCATGCCGCGTGTGTGAAGAAGGCCTTCGGGTTGTAAAGCACTTTCAGCGAGGAGGAAGGTGGTGAGCTTAATACGCTCATCAATTGACGTTACTCGCAGAAGAAGCACCGGCTAACTCCGTGCCAGCAGCCGCGGTAATACGGAGGGTGCAAGCGTTAATCGGAATTACTGGGCGTAAAGCGCACG
+
GGGGGGGGGGGGGGGGGGGGGGGGGGGGGGGGGGGGGGGGGGGGGGGGGGGGGGGGGGGGGGGGGGGGGGGGGGGGGGGGGGGGGGGGGGGGGGGGGGGGGGGGGGGGGGGGGEGGGGGGGGGGGGGGGGGGGGEGEGGGGGGGGGGGGGGGGGGGGGGFFFGFFGGGGGGGGGGGGGGGGGGGGGGGGGGGGGDGGGFGGGGGGGGGGGGGGGGGFGGGGGGEGGGGGGGGGGGGGFFGGGGC
@M03364:276:000000000-BLYN8:1:1101:9396:6979 1:N:0:1
ACTCCTACGGGAGGCAGCAGTGGGGAATATTGCACAATGGGCGCAAGCCTGATGCAGCCATGCCGCGTGTGTGAAGAAGGCCTTCGGGTTGTAAAGCACTTTCAGCGAGGAGGAAGGTGGTGAACTTAATACGTTCATCAATTGACGTTACTCGCAGAAGAAGCACCGGCTAACTCCGTGCCAGCAGCCGCGGTAATACGGAGGGTGCAAGCGTTAATCGGAATTACTGGGCGTAAAGCGCACG
+
GGGGGGGGGGGGGGGGGGGGGGGGGGGGGGGGGGGGGGGGGGGGGGGGGGGGGGGGGGGGGGGGGGGGGGGGGGGGGGGGGGGGGGGGGGGGGGGGGGGGGGGGGGGGGGEGGGGGGGGGGGGGGGGGGGGGGGGGFEGGGGGGGGGEGGGGGGGGGGGGGGGGGGGGGGGGGGGFFGGGGGGGGGGGGGGEGGGGGGGGGCEGCEGGGGGGGGGGGGGGGGGGFFCFFGGCGGGGGF7<5CD5
@M03364:276:000000000-BLYN8:1:1101:18165:6992 1:N:0:1
ACTCCTACGGGAGGCAGCAGTGGGGAATATTGCACAATGGGCGCAAGCCTGATGCAGCCATGCCGCGTGTATGAAGAAGGCCTTCGGGTTGTAAAGTACTTTCAGCGGGGAGGAAGGTGAGTGGTTTAATACGCCATTCAATTGACGTTACCCGCAGAAGAAGCACCGGCTAACTCCGTGCCAGCAGCCGCGGTAATACGGCGGGTGCAAGCGTTCATCGGAATTACTGGGCGTAAAGCGCACG
+
EFFGGGGGGEGGGGGGGGGGFFFGGGGGGGGFGGGFDGGGGFD+@FCDFGGEFFGFGGGGGGFGGGGFGDFFD<FGAFFGCCFGGGGGGGECFFFGGFGGGGFGGGEGGGEGDEFFCA<?DEF<F7BF9FF3=7::F9FF<F9F<DFFG@FC>:FEF7AFFC7FCDCB:BCGGD@F:@FFD*?C7@<98ECEGE>8C;B55*2:>EE>EGFFGGG8+3<F=8*/+<FCGD5*99577:>DD7)7
@M03364:276:000000000-BLYN8:1:1101:16011:7017 1:N:0:1
ACTCCTACGGGAGGCAGCAGTGGGGAATATTGCACAATGGGCGCAAGCCTGATGCAGCCATGCCGCGTGTGTGAAGAAGGCCTTCGGGTTGTAAAGCACTTTCAGCGAGGAGGAAGGTGGTGAACTTAATACGTTCATCAATTGACGTTACTCGCAGAAGAAGCACCGGCTAACTCCGTGCCAGCAGCCGCGGTAATACGGAGGGTGCAAGCGTTAATCGGAATTACTGGGCGTAAAGCGCACG
+
GGGGGGGGGGGGGGGGGGGGGGGGGGGGGGGGGGGGGGGGGGGGGGGGGGGGGGGGGGGGGGGGGGGGGEFFGGGGGGGGGGGGGGGGGGGGGGGG9<FGGGGFGGGGGGDGGGGGDGGD:FCFFGGDGGGGGGGGGGGGGGF@>FFFGGGGCCEGGDGGGGGGGGGGGGGGFGG9CEFGG7@DFGGCCCECEEGG<FFGG8:BCE55CEGCEGGGDGGGDG=CFCCFFGGGGGEGGGGGDGG5
@M03364:276:000000000-BLYN8:1:1101:16522:7026 1:N:0:1
ACTCCTACGGGAGGCAGCAGTGGGGAATATTGCACAATGGGCGCAAGCCTGATGCAGCCATGCCGCGTGTGTGAAGAAGGCCTTCGGGTTGTAAAGCACTTTCAGCGAGGAGGAAGGTGGTGAGCTTAATACGTTCATCAATTGACGTTACTCGCAGAAGAAGCACCGGCTAACTCCGTGCCAGCAGCCGCGGTAATACGGAGGGTGCAAGCGTTAATCGGAATTACTGGGCGTAAAGCGCACG
+
GGGGGGGGGGGGGGGGGGGGGGGGGGGGGGGGGGGGGGGGGGGGGGGGGGGGGGGGGGGGGGGGGGGGGGGGGGGGGGGGGGGGGGGGGGGGGGGGGGGGGGGGGGGGGGGGGGGGGGGFGGGGGGGGGGFGGGGFGGGGGGGGGGGGGGGGGGGGGGGGGGGGGGGGGGGGGGGGGGGGGGGGGGGGGGGGGEEGGGGGGEGGGGGCGGGGGGGGGGGGGGGGGGGGGGGGGGGGFGFGGGD5
@M03364:276:000000000-BLYN8:1:1101:15696:7052 1:N:0:1
ACTCCTACGGGAGGCAGCAGTGGGGAATATTGCACAATGGGCGCAAGCCTGATGCAGCCATGCCGCGTGTGTGAAGAAGGCCTTCGGGTTGTAAAGTACTTTCAGCGGGGAGGAAGGTGAGTGGTTTAATACGCCATTCAATTGACGTTACCCGCAGAAGAAGCACCGGCTAACTCCGTGCCAGCAGCCGCGGTAATACGGAGGGTGCAAGCGTTAATCGGAATTACTGGGCGTAAAGCGCACG
+
GGGGGGGGGGGGGGGGGGGGGGGGGGGGGGGGGGGGGGGGGGGGGGGGGGGGGGGGGGGGGGGGGGGGGGGGGGGGGGGGGGGGGGGGGGGGGGGGGGGGGGGGGGGGGGEGGGGGGGGGGGGGGGGGGGGGGGGGGGGGGGGGGGGGGGGGGGGEEGGGFGGGGGGGGGFDFGGGGGGGGGGGGGDCCEGGGGGGGGGGGGGGDGGGGGGGGGGGGGGGGEEFGGGG7CGFGGEEGGGGGGG<
@M03364:276:000000000-BLYN8:1:1101:16163:7072 1:N:0:1
ACTCCTACGGGAGGCAGCAGTGGGGAATATTGCACAATGGGCGCAAGCCTGATGCAGCCATGCCGCGTGTGTGAAGAAGGCCTTCGGGTTGTAAAGCACTTTCAGCGAGGAGGAAGGTGGTGAACTTAATACGTTCATCAATTGACGTTACTCGCAGAAGAAGCACCGGCTAACTCCGTGCCAGCAGCCGCGGTAATACGGAGGGTGCAAGCGTTAATCGGAATTACTGGGCGTAAAGCGCACG
+
GGGGGGGGGGGGGGGGGGGGGGGGGGGGGGGGGGGGGGGGGGGGGGGGGGGGGGGGGGGGGGGGGGGGGGGGGGGGGGGGGGGGGGGGGGGGGGGGFGGGGGGGGGGGGGGGGGGGGFGGGGGGGGGGGGGGGGGGGGGGGGGGGGGGGGGGGGGGGGGGGGGGGGGGGGFGGGGGGGGGGGGGGGGGGGGGGGGGGGGGGGGDGGGGGGGGGGGGGDGGGGGGGGGGGGGGGGGCCDCDCDD<
@M03364:276:000000000-BLYN8:1:1101:13081:7077 1:N:0:1
ACTCCTACGGGAGGCAGCAGTAGGGAATCTTCGGCAATGGGGGCAACCCTGACCGAGCAACGCCGCGTGAGTGAAGAAGGTTTTCGGATCGTAAAACTCTGTTGTTAGAGAAGAACGTTAAGTAGAGTGGAAAGTTACTTAAGTGACGGTATCTAACCAGAAAGGGACGGCTAACTACGTGCCAGCAGCCGCGGTAATACGTAGGTCCCAAGCGTTGTCCGGATTTATTGGGCGTAAAGCGAGC
+
GGGGGGGGGGGGGGGGGGGGGGGGGGGGGGGGGGGGGGGGGGGGGGGGGGGGGGGGGGGGGGGGGGGGGGGGGGGGGGGGGGGGGGGGGGGGGGGGGGGGGGGGGGGGGGGGGGGGGGGGGGFFFFGGGGGGGGGGGGGGGGGGGGGGGGGGGGGGGGGGGGGGGGGGGGDGGGGGGGGGGGFFGGGGGGGGGGGGGGGGGFGGGGGGGGGGGGGGGEGGGGGGGGGGGGFGGGGGGGGGGGG3
@M03364:276:000000000-BLYN8:1:1101:17574:7095 1:N:0:1
ACTCCTACGGGAGGCAGCAGTGGGGAATATTGCACAATGGGCGCAAGCCTGATGCAGCCATGCCGCGTGTGTGAAGAAGGCCTTCGGGTTGTAAAGCACTTTCAGCGAGGAGGAAGGTGGTGAGCTTAATACGCTCATCAATTGACGTTACTCGCAGAAGAAGCACCGGCTAACTCCGTGCCAGCAGCCGCGGTAATACGGAGGGTGCAAGCGTTAATCGGAATTACTGGGCGTAAAGCGCACG
+
GGGGGGGGGGGGGGGGGGFGGGGGGEGGGGGGGFGGGGGGGGGGGGGGGGGGGGGGGGGGGGGGGGGGGGGGGGGGGGGGGGGGGGGGFFGGGGGGGGGGGGGGGGGGGGEGGGGGGGGGGGGGGGGGGGGGGCGDGGGGGGGGGGGGGGFF<FGGGGGGGGGGGGGGGGGGGGGGGGGGGGFGGGGGGGGGGGGGFGGGG>CEGGGECFGGGGEEGGF=ECGFGGFGGGGGGGGGF7DG3)>9
@M03364:276:000000000-BLYN8:1:1101:18035:7120 1:N:0:1
ACTCCTACGGGAGGCAGCAGTGGGGAATATTGCACAATGGGCGCAAGCCTGATGCAGCCATGCCGCGTGTGTGAAGAAGGCCTTCGGGTTGTAAAGCACTTTCAGCGAGGAGGAAGGTGGTGAGCTTAATACGTTCATCAATTGACGTTACTCGCAGAAGAAGCACCGGCTAACTCCGTGCCAGCAGCCGCGGTAATACGGAGGGTGCAAGCGTTAATCGGAATTACTGGGCGTAAAGCGCACG
+
GGGGGGGGGDGGGGEGGGFGGGGGG@FFGGGGGGGGGGGGGGGGGGGGGGGGGGGGGGGGGGGGGGGGGGGGGGGGGGGGGGGGGGGGGGGGGGGGGGGGGGGGGGGGGGEGGFGGGGGGGGGGGGGGGGGGGGGGGGGGGGGGGGGGGGGGFGGGGGGGGGGGGGGGGGG7FGGGGGGGGGGGGGGGGGCEGEEGFCCGGEGGG*;B8CFFGGGGFFCFGGGGGGFGGGGGGGGGGGGGGGG5
@M03364:276:000000000-BLYN8:1:1101:11269:7125 1:N:0:1
ACTCCTACGGGAGGCAGCAGTGGGGAATATTGCACAATGGGCGCAAGCCTGATGCAGCCATGCCGCGTGTGTGAAGAAGGCCTTCGGGTTGTAAAGCACTTTCAGCGAGGAGGAAGGTGGTGAGCTTAATACGTTCATCAATTGACGTTACTCGCAGAAGAAGCACCGGCTAACTCCGTGCCAGCAGCCGCGGTAATACGGAGGGTGCAAGCGTTAATCGGAATTACTGGGCGTAAAGCGCACG
+
GGGGGGGGGGGGGGGGGGGGGGGGGGGGGGGGGGGGGGGGGGGGGGGGGGGGGGGGGGGGGGGGGGGGGGGGGGGGFGGGGGGGGGGGGGGGGGGGGGGGGGGGGGGEGGGGGDGGGFGGGGFGGGGGGGGFGFGGGGGFGGGGGGGFGGGGGGGGGGFGGGGGGGGCECFGGGGGFEGGGGGGGGGGCDGGGGGGGGGGEEGGGGGGGFGFEEGG=FEGGGGF8FFFGGGGGGGDFGGGC<C>
@M03364:276:000000000-BLYN8:1:1101:13702:7137 1:N:0:1
ACTCCTACGGGAGGCAGCAGTGGGGAATATTGCACAATGGGCGCAAGCCTGATGCAGCCATGCCGCGTGTGTGAAGAAGGCCTTCGGGTTGTAAAGCACTTTCAGCGAGGAGGAAGGTGGTGAGCTTAATACGCTCATCAATTGACGTTACTCGCAGAAGAAGCACCGGCTAACTCCGTGCCAGCAGCCGCGGTAATACGGAGGGTGCAAGCGTTAATCGGAATTACTGGGCGTAAAGCGCACG
+
GGGGGGGGGGGDGGGGGGGGGGGGGDGGGGGGGGGGGGGGGGGGGGGFGGGGGGGGGGFGGGGGGGGGGEGGGGGGGGGGFGGGGGGGGGGGCGGGGGGGGGGGGGD@CGCCEGGGGGGGGGGGGGFFGGGFFGEDCFFGGGGGGGGGGFEFFGGDGGGGGGGGGGGGGDGGGGGGGGGGCGGFGFGGGGGGGGGGGGGGGGGGGGGDFGGF58**5CEGGG5=FGGGGGFCCDGG*>799)77
@M03364:276:000000000-BLYN8:1:1101:17250:7143 1:N:0:1
ACTCCTACGGGAGGCAGCAGTGGGGAATATTGCACAATGGGCGCAAGCCTGATGCAGCCATGCCGCGTGTGTGAAGAAGGCCTTCGGGTTGTAAAGCACTTTCAGCGAGGAGGAAGGTGGTGAGCTTAATACGTTCATCAATTGACGTTACTCGCAGAAGAAGCACCGGCTAACTCCGTGCCAGCAGCCGCGGTAATACGGAGGGTGCAAGCGTTAATCGGAATTACTGGGCGTAAAGCGCACG
+
GGGGGGGGGGGGGGGGGGGGGGGGGGGGGGGGGGGGGGGGGGGGGGGGGGGGGGGGGGGGGGGGGGGGGGGGGGGGGGGGGGGGGGGGGGGGGGGGGGGGGGGGGGGGGGGDGGGGGGGGGGGGGGGGGGGGGGGGGGGGGGGGGGGGGGGGGGGGGGGGGGGGFGGDGGGGGGGGGGGGGGGGGGGGGGGGGGGGGGGGGGGGGGGGGGGGGGGGFGGFGEGGGGGGGGGGGGEGGGFGGGGD
@M03364:276:000000000-BLYN8:1:1101:15733:7147 1:N:0:1
ACTCCTACGGGAGGCAGCAGTAGGGAATCTTCGGCAATGGACGAAAGTCTGACCGAGCAACGCCGCGTGAGTGAAGAAGGTTTTCGGATCGTAAAACTCTGTTGTTAGAGAAGAACAAGGATGAGAGTAGAACGTTCATCCCTTGACGGTATCTAACCAGAAAGCCACGGCTAACTACGTGCCAGCAGCCGCGGTAATACGTAGGTGGCAAGCGTTGTCCGGATTTATTGGGCGTAAAGCGAGC
+
GGGGGGGGGGGGGGGGGGGGGGGGGGGGGGGGGGGGGGGGGGGGGGGGGGGGGGGGGGGGGGGGGGGGGGGGGGGGGGGGGGGGGGGGGGGGGGGGGGGGGGGGGGFGGGGGGGGGGGGGGGGGGGGGGGGGGGGGFGGGGGGGGGGGGGGGGGGGGGGGGGGGGFGGGGGGGGGGGGGGGGGGGGGGGFGGGGGGGGGGGECFGGGGGGGGGGGGGGGGGGE7CEGGFGGGGGCGGGGDGGD)
@M03364:276:000000000-BLYN8:1:1101:6078:7154 1:N:0:1
ACTCCTACGGGAGGCAGCAGTGGGGAATATTGCACAATGGGCGCAAGCCTGATGCAGCCATGCCGCGTGTGTGAAGAAGGCCTTCGGGTTGTAAAGCACTTTCAGCGAGGAGGAAGGTGGTGAGCTTAATACGTTCATCAATTGACGTTACTCGCAGAAGAAGCACCGGCTAACTCCGTGCCAGCAGCCGCGGTAATACGGAGGGTGCAAGCGTTAATCGGAATTACTGGGCGTAAAGCGCACG
+
GGGGGGGGGGGGGGGGGGGGFGGGGGGGGGGGGGGGGGGGGGGGGGGGGGGGGGGGGGGGGGGGGGGGGGGGGGGGGGGGGGGGGGGGGGGGGGGGGGGGFGGGGGGGGGGGGGGGGGGCGFCFGGGGGGGGGGGGGGGGGGGGGGGGGFFGGGGGGGGGGGGGGGGGGGGGGGGGGGGGGGGGGGGGGGDEGGGGGGGGGGGGGGGGGGGGGGGGGGGGGGGGGGGGGGGGGGGGGGGGGGDC
@M03364:276:000000000-BLYN8:1:1101:7452:7165 1:N:0:1
ACTCCTACGGGAGGCAGCAGTGGGGAATATTGCACAATGGGCGCAAGCCTGATGCAGCAATGCCGCGTGTGTGAAGAAGGCCTTCGGGTTGTAAAGCACTTTCAGCGAGGAGGAAGGTGGTGAGCTTAATACGTTCATCAATTGACGTTACTCGCAGAAGAAGCCCCGGCTAACTCCGTGCCAGCAGCCGCGGTAATACGGAGGGTGCAAGCGTTAATCGGAATTACTGGGCGTAAAGCGCACG
+
FGGGGGGGGGGGGGGGGGGGGFGGGGGG9FG@FGGGGGGG8FF7FGGGGFFGGGGGGG,F@FFFGGGGG7FFGG9FGGGGEAAGGGGDGCFGGGGEFGFEEFFC<<+>=FFC@FGC7,:+FEAFG9,CDDF,>A,D@F9C,C=FFGG>FFGGFFE73C<,@<>C,3@CGGGGFF,,,BFFGGFGGGGFFGGCGEECC9;;**BCCCGG6;AC5EE==7<CC5CFG70@F6FGGC=:>CGGGCD3
@M03364:276:000000000-BLYN8:1:1101:16114:7165 1:N:0:1
ACTCCTACGGGAGGCAGCAGTGGGGAATATTGCACAATGGGCGCAAGCCTGATGCAGCCATGCCGCGTGTGTGAAGAAGGCCTTCGGGTTGTAAAGCACTTTCAGCGAGGAGGAAGGTGGTGAGCTTAATACGCTCATCAATTGACGTTACTCGCAGAAGAAGCACCGGCTAACTCCGTGCCAGCAGCCGCGGTAATACGGAGGGTGCAAGCGTTAATCGGAATTACTGGGCGTAAAGCGCACG
+
GGGGGGGGGGGGGGGGGGGGGGGGGGGGEGGGGGGGGGGGGGGGGGGGGGGGGGGGGGGGGGGGGGGGGGGGGGGGGGGGGGGGGGGGGGGGGGGGGGGGGGGGGGGGGGGGGGGGGGGGGGGGGGGGGGFGGGGGGGGGGGGGGGGGGGDGGGGGGGGFGGGGGGGGGGGGGGGGGGGGGGGGGGGGGGGGGGGGGGGGGGGGGGGGGCGGGGGDFGGGGGEGGGGGFGGGGGGGGGGGGD35
@M03364:276:000000000-BLYN8:1:1101:6045:7167 1:N:0:1
ACTCCTACGGGAGGCAGCAGTAGGGAATCTTCGGCAATGGACGAAAGTCTGACCGAGCAACGCCGCGTGAGTGAAGAAGGTTTTCGGATCGTAAAACTCTGTTGTTAGAGAAGAACGACGAGGAGAGTGGAAAGCTCCTTGTGTGACGGTATCTAACCAGAAAGGGACGGCTAACTACGTGCCAGCAGCCGCGGTAATACGTAGGTCCCGAGCGTTGTCCGGATTTATTGGGCGTAAAGCGAGC
+
GGGGGGGGGGGGGGGGGGGGGGGGGGGGGGGGGGGGGGGGGGGGGGGGGGGGFGGEFEGGGGGGGGGFFEGGGGGGGFGGEFGF9FGGGGGGGGGGGGGGGGGGGGGGGGGGGGGGGGGGGGGGGGGFGGGGGGGGGGGGGGGGGCGGGGGGGGGGGFGGGGGGGGFFGGGGGGGGGFGGGGGGGGGGGGGGGGGGGGGGGGGGGGGGGGGGGGGGGEGGGG?C=@FGFGG5CDGGGGGFGGC)
@M03364:276:000000000-BLYN8:1:1101:10867:7167 1:N:0:1
ACTCCTACGGGAGGCAGCAGTGGGGAATTTTGGACAATGGGCGCAAGCCTGATCCAGCAATGCCGCGTGTGTGATGAAGGCCTTCGGGTTGTAAAGCACTTTTGGCGGGAACGAAAAGGTCCGTGCTAATACCATGGGCTGATGACGGTACCCGCAGAATAAGCACCGGCTAACTACGTGCCAGCAGCCGCGGTAATACGTAGGGTGCGAGCGTTAATCGGAATTACTGGGCGTAAAGAGTGCG
+
GGGGGGGGGEGGGGGGGGGGGGGGGGGGGGGGGGGFGGGGGGGGGGGGGGGGGGGGGGGGGGGGGGGGGGGGGGGGGGGGDGGDFGGGGGGGGGGGGFFG,FFFGGGGGGGGFGFFFGGGGFGDFGGFCAFGFGG9FFFGEGGGGGGGGGGGGGGGGGGGFGGFFGCGGEFG7CEGGGGGDG9C@8ECGGDGD??EGGGG+@FGGG>GGEGGG8CECFGGGGGFGF?FGFGFD7C*9F>FGGGD
@M03364:276:000000000-BLYN8:1:1101:8994:7215 1:N:0:1
ACTCCTACGGGAGGCAGCAGTAGGGAATCTTCGGCAATGGACGAAAGTCTGACCGAGCAACGCCGCGTGAGTGAAGAAGGTTTTCGGATCGTAAAACTCTGTTGTTAGAGAAGAACAAGGATGAGAGTAGAACGTTCATCCCTTGACGGTATCTAACCAGAAAGCCACGGCTAACTACGTGCCAGCAGCCGCGGTAATACGTAGGTGGCAAGCGTTGTCCGGATTTATTGGGCGTAAAGCGAGC
+
GGGGGGGGGGGGGGGGGGGGGGGGGGGGGGGGGGGGGGGGGGGGGGFFGGGGGGGGGGGGGGGGGGGGGGGGGGGGGGGGGGGGGGGGEGGGGGGGGGFGGGFFFGGGGGGGGGGGGGGGGGGGGGGGGGGGGGGGGGGGFGGGGGGGGGGGGGGGGGGGGGCFGGGGEGGGGGGGGGGGGGGGGGGGGGGGGGGGGGGGGFGGGGGGGGFGGGGGGGGGGGECEFGGG?EGFGGGGGGGGGG5
@M03364:276:000000000-BLYN8:1:1101:19074:7220 1:N:0:1
ACTCCTACGGGAGGCAGCAGTGGGGAATATTGCACAATGGGCGCAAGCCTGATGCAGCCATGCCGCGTGTGTGAAGAAGGCCTTCGGGTTGTAAAGCACTTTCAGCGAGGAGGAAGGTGGTGAGCTTAATACGTTCATCAATTGACGTTACTCGCAGAAGAAGCACCGGCTAACTCCGTGCCAGCAGCCGCGGTAATACGGAGGGTGCAAGCGTTAATCGGAATTACTGGGCGTAAAGCGCACG
+
GGGGGGGGGGGGGGGGGGGGGGGGGGGGGGGGGGGGGGGGGGGGGGGGGGGGGGGGGGGGGGGGGGGGGGGGGGGGGGGGGGGGGGGGGGGGGGGGGGGGGGGGGGGCFGGGGGGGGGGGGGGGGGGGGGGGGDGGGGGGGGGGGGGGGGGGGGGGGGGGGGGGGGGGGGGGGGGGGGGGGGGGGGGGGGGGGGGGGDGFGCEGGGGGGGGGDEEGCFFGDGGGGGGGGGGGGGGGGGF:5CD5
@M03364:276:000000000-BLYN8:1:1101:13462:7233 1:N:0:1
ACTCCTACGGGAGGCAGCAGTGGGGAATATTGCACAATGGGCGCAAGCCTGATCCAGCAATGCCGCGTGTGTGATGAAGGCCTTCGGGTTGTAAAGCACTTTTGGCGGGAACGAAAAGGTCCGTGCTAATACCATGGGCTGATGACGGTACCCGCAGAATAAGCACCGGCTAACTACGTGCCAGCAGCCGCGGTAATACGTAGGGTGCGAGCGTTAATCGGAATTACTGGGCGTAAAGAGTGCG
+
GGGGGGGGGGGGGGGGGGGGGGGGGGGGGGGGGGGGGGGGGGGGGGGGGGGGGGGGGGGGGGGGGGGGGGGGGGGGGGGGGGGGGGGGGGGGGGGGGGGGGGGGGGGGGGGGGGGGGGGGGGGGGGFGDGGGGGGGGGGGGGGGGGGGGGGGGGGGGGGFGCFCFGGGGGGGGGGGGGGGGGGGGGGGGEDEGGCGGGGFEFFGEGGGG8EGGE=GCFGGGEGGGGGGGGGGGGGGGG>FGGGG
@M03364:276:000000000-BLYN8:1:1101:27941:7236 1:N:0:1
ACTCCTACGGGAGGCAGCAGTAGGGAATCTTCGGCAATGGGGGCAACCCTGACCGAGCAACGCCGCGTGAGTGAAGAAGGTTTTCGGATCGTAAAACTCTGTTGTTAGAGAAGAACGTTAAGTAGAGTGGAAAGTTACTTAAGTGACGGTATCTAACCAGAAAGGGACGGCTAACTACGTGCCAGCAGCCGCGGTAATACGTAGGTCCCAAGCGTTGTCCGGATTTATTGGGCGTAAAGCGAGC
+
FFGEGGGGGGGGGGGGGGFGEEFEGGGFGGGGGGGGGGGGGGCGDFGGGG<FCFGGDGGGGEECEGG=FCGGGGGCFGGGE?FFFGGGGDGGGGGGFFGGGGFGGGGGGFGFFDEGE+FFFFFGF9DFFGF9>F<FFGGGCFGGGFF@FCCFGFC>,>FF>C<<F*DFCFGGGGGGGGGBCBEGFCFG7;*=>8CBEC9CFF?FBEF+2A8*8E=*CEF7AC=:*0<FF76547ECDGCF:D59
@M03364:276:000000000-BLYN8:1:1101:23480:7255 1:N:0:1
ACTCCTACGGGAGGCAGCAGTGGGGAATATTGCACAATGGGCGCAAGCCTGATGCAGCCATGCCGCGTGTGTGAAGAAGGCCTTCGGGTTGTAAAGCACTTTCAGCGAGGAGGAAGGTGGTGAACTTAATACGTTCATCAATTGACGTTACTCGCAGAAGAAGCACCGGCTAACTCCGTGCCAGCAGCCGCGGTAATACGGAGGGTGCAAGCGTTAATCGGAATTACTGGGCGTAAAGCGCACG
+
GGGGGGGFGGGCFGGGGGFGGCGGGFGGGGGGGGGGGGGGGGGGGGGGGGGGGFGGGGGGGGGGGGGGGGGGGGGGGGGGGGG8FGGCFEGGGGGGGGGGFFGGGGGGGGEEGGGGGGGFGGGGGFGFGGGGGG?ECCCFGGGGGFGGFGGFG@EGDCCCGGGGGFCGGGGGGFCGGGGGGGGGGGGGGEGGGCEGFGGGEEGGGCCECGFGEE=ECFDGGGCCFGGGGGG5D5:53DFGGGD)
@M03364:276:000000000-BLYN8:1:1101:14344:7280 1:N:0:1
ACTCCTACGGGAGGCAGCAGTGGGGAATATTGCACAATGGGCGCAAGCCTGATGCAGCCATGCCGCGTGAGTGATGAAGGCCCTAGGGTTGTAAAGCTCTTTCACCGGTGAAGATAATGACGGTAACCGGAGAAGAAGCCCCGGCTAACTTCGTGCCAGCAGCCGCGGTAATACGAAGGGGGCTAGCGTTGTTCGGATTTACTGGGCGTAAAGCGCACGTAGGCGGACTTTTAAGTCAGGGGTG
+
GGFFFFGFE@F@CGDGGGGGFGGGGCCFGGCGFGFG@FFGFGGEGGGGGGGGGGGGGGGGGGGFGGGGGGGGGGGGGGFGCCFFFFGGGGGGGGDGGGFGEEFEGGGGFEDGGGGGGGGFGGGGFEGGGGDEEGGCDFGFFC::=CD7@FFGGCGGGG?*<DFGGCEEGGGGGGG8FEDGGGEEGGFGGDEEBCEGGGGGGGGGGD*:?EGGCCEGGDGGGGGGGDC5CF?FGCGGCFG5F5CD
@M03364:276:000000000-BLYN8:1:1101:9714:7292 1:N:0:1
ACTCCTACGGGAGGCAGCAGTGGGGAATATTGCACAATGGGCGCAAGCCTGATGCAGCCATGCCGCGTGTGTGAAGAAGGCCTTCGGGTTGTAAAGCACTTTCAGCGAGGAGGAAGGTGGTGAACTTAATACGTTCATCAATTGACGTTACTCGCAGAAGAAGCACCGGCTAACTCCGTGCCAGCAGCCGCGGTAATACGGAGGGTGCAAGCGTTAATCGGAATTACTGGGCGTAAAGCGCACG
+
GGGGGFGGGGGGGGGGGGFGGGGGGGGGGGGGGGGGGGGGGCFGGGGGFGFGGGGGGGGGGGGGGGGGGGGGGGGGGGGGGGGGGGGGGGGGGGGFGGGGGGGGGGGDGGGGGGFGGGGFGGGFFFGGGGGGGFGGGGGGGGGGGGEFFGEGFGGGGCFFGGGGFFGGGGGGGGCGGGGGGGGEFGGGGGGGGECGFFFGC5EGGEGGGGGFGGGCFFGGGGCFCFGGGGFF35:CFGGDCDDD
@M03364:276:000000000-BLYN8:1:1101:27911:7309 1:N:0:1
ACTCCTACGGGAGGCAGCAGTGGGGAATATTGCACAATGGGCGCAAGCCTGATGCAGCCATGCCGCGTGTGTGAAGAAGGCCTTCGGGTTGTAAAGCACTTTCAGCGAGGAGGAAGGTGGTGAGCTTAATACGTTCATCAATTGACGTTACTCGCAGAAGAAGCACCGGCTAACTCCGTGCCAGCAGCCGCGGTAATACGGAGGGTGCAAGCGTTAATCGGAATTACTGGGCGTAAAGCGCACG
+
FGGGGGFGGGGGGEGGGGGGGGGGGGGGGGGGGGGGGGGGGGGGGGGDFGGCFGFGFGFGGGGGGGGGGEG8EF?FFFFFFGGGGGGGGGGGGGGGG?FGGGGGFGG7CFFFEC=DF=F@F@,BF,DDCEEFFGGF8FA<B<@@FGGGCGFD=>+@B77F3DFEGF:>FCGGGG,?,>5>FGGFGGC@,:ECEEEGFGGGGGD7@CCCC9FGGGGGGGFGEG8FFGCG:CFGDGDGGGGGG:)1
@M03364:276:000000000-BLYN8:1:1101:19552:7324 1:N:0:1
ACTCCTACGGGAGGCAGCAGTGGGGAATATTGCACAATGGGCGCAAGCCTGATGCAGCCATGCCGCGTGTGTGAAGAAGGCCTTCGGGTTGTAAAGCACTTTCAGCGAGGAGGAAGGTGGTGAACTTAATACGTTCATCAATTGACGTTACTCGCAGAAGAAGCACCGGCTAACTCCGTGCCAGCAGCCGCGGTAATACGGAGGGTGCAAGCGTTAATCGGAATTACTGGGCGTAAAGCGCACG
+
GGGGGGGGGGGGGGGGGGGGGGGGGGGGGGGGGGFGGGGGFGGGGGGGGGGGGGGGGGGGGGGGGGGGEGFGGFGGGGGGGGGGGGGGFGGGGGGGFGGGGGGFGFGGFECFGGGGGGGGGFFGGDGGGGGGFGGGGGGGGGGGGGGGGGGGGGGGGDDFGGGGGGFGGDGGGGFFCBFGGGGGFFGGGGGGGGGGGFFGEEEGGGGGGGGGGGGGCFGFGEGGGGGFGGCFDD57<FFDG<D<
@M03364:276:000000000-BLYN8:1:1101:11081:7331 1:N:0:1
ACTCCTACGGGAGGCAGCAGTGGGGAATATTGCACAATGGGCGCAAGCCTGATGCAGCCATGCCGCGTGTGTGAAGAAGGCCTTCGGGTTGTAAAGCACTTTCAGCGAGGAGGAAGGTGGTGAACTTAATACGTTCATCAATTGACGTTACTCGCAGAAGAAGCACCGGCTAACTCCGTGCCAGCAGCCGCGGTAATACGGAGGGTGCAAGCGTTAATCGGAATTACTGGGCGTAAAGCGCACG
+
GGGGGGGGGGGGGGGGGGGGGGGGGGGGGGGGGGGGGGGGGGGGGGGGGGGGGGGGGGGGGGGGGGGGGGGGGGGGGGGGGGGGGGGGGGGGGGGGGGGGGGGGGGGGGGGGGGGGGGGGGGGGGGGGGGGGGGGGGGGGGGGGGGGGGGGGGGGGGGFEFGGGGGGGGGGGDGGGGGGGGGGGGGGGGGGGGGGGGGGGGGGGGGGGGGGGGGGGGGCFEGGGGGGGCEGGGGGDGGGDGGGC
@M03364:276:000000000-BLYN8:1:1101:20613:7333 1:N:0:1
ACTCCTACGGGAGGCAGCAGTGGGGAATATTGCACAATGGGCGCAAGCCTGATGCAGCCATGCCGCGTGTGTGAAGAAGGCCTTCGGGTTGTAAAGCACTTTCAGCGAGGAGGAAGGTGGTGAGCTTAATACGCTCATCAATTGACGTTACTCGCAGAAGAAGCACCGGCTAACTCCGTGCCAGCAGCCGCGGTAATACGGAGGGTGCAAGCGTTAATCGGAATTACTGGGCGTAAAGCGCACG
+
GGGGGGGGGGGGGG7CFGGGGGGGGGGGGGGGGGGGGGGGGGGGGGGGGGGFGGGGGGGGGGGGEGGGGGGFFFGGGFGGEGGGGGGGFGGGGGGGGGGFGGGGGGGGGGGGEFGDGFFFGGGGGGGGGGGGGGEGGGGGFCFGGGGGGGGGGGDGGGGFGGFGGGGGGGGGGGGGGGGCCGF@FGGGDGCCEGECEGGFGGEEG8CEFDEC8?E5CFGGGGGGGFFD??GGGDEGGGGGGGG3
@M03364:276:000000000-BLYN8:1:1101:13210:7334 1:N:0:1
ACTCCTACGGGAGGCAGCAGTGGGGAATATTGCACAATGGGCGCAAGCCTGATGCAGCCATGCCGCGTGTGTGAAGAAGGCCTTCGGGTTGTAAAGCACTTTCAGCGAGGAGGAAGGTGGTGAACTTAATACGTTCATCAATTGACGTTACTCGCAGAAGAAGCACCGGCTAACTCCGTGCCAGCAGCCGCGGTAATACGGAGGGTGCAAGCGTTAATCGGAATTACTGGGCGTAAAGCGCACG
+
GGGGGGGGGGGGGGGGGGGGGGGGGGGGGGGGGGGGGGGGGGGGGGGGGGGGGGGGGGGGGGGGGGGGGGGGGGGGGGGGGGGGGGGGGGGGGGGGGGGGGGGGGGGGGGDFFGGGGGGGGGGGGGGGGGGGGGGGGGGGGGGGGGGGGGGGFGGGGGGGGGGGGGGGGGGGGGGGGGGGGGGGGGGGGGGGGGCEGFGGGGGGGGGGGGGGGGGGGGGGGGGGGGGGGGGGGGEGCCGDDGG<
@M03364:276:000000000-BLYN8:1:1101:22915:7367 1:N:0:1
ACTCCTACGGGAGGCAGCAGTAGGGAATCTTCGGCAATGGGGGCAACCCTGACCGAGCAACGCCGCGTGAGTGAAGAAGGTTTTCGGATCGTAAAACTCTGTTGTTAGAGAAGAACGTTAAGTAGAGTGGAAAATTACTTAAGTGACGGTATCTAACCAGAAAGGGACGGCTAACTACGTGCCAGCAGCCGCGGTAATACGTAGGTCCCAAGCGTTGTCCGGATTTATTGGGCGTAAAGCGAGC
+
GGGGGGGGGGGGGGGGGGGGGGGGGGGGGGGGGGGGGGGGFGGGGGGGGGGGGGGGGGGGGGGGFGGGG:FFGGGGGGGGGGGGGGGGGGGGGGGGGGGGGGGGGGGGGGGGGGGGGFGGGFFGGFGFGGCFGGGGGGGGGGGGGGGGGGGGGGGGGFGFGGGGGDGGGGGGGGGGGGGGGGGGGGGGGGEGGDE@EGGGGGGGGGFGGGGFGG=EEGGGGC=E8AGGGGFGGGGGGGGGG<37
@M03364:276:000000000-BLYN8:1:1101:20003:7374 1:N:0:1
ACTCCTACGGGAGGCAGCAGTGGGGAATATTGCACAATGGGCGCAAGCCTGATGCAGCCATGCCGCGTGTGTGAAGAAGGCCTTCGGGTTGTAAAGCACTTTCAGCGAGGAGGAAGGTGGTGAGCTTAATACGTTCATCAATTGACGTTACTCGCAGAAGAAGCACCGGCTAACTCCGTGCCAGCAGCCGCGGTAATACGGAGGGTGCAAGCGTTAATCGGAATTACTGGGCGTAAAGCGCACG
+
GGGGGGGGGGGGGG-CGGGGGGGGGGGGGGGGGFGGGGGGGGGEEGGGGGGGGGGGGGGGGGGGGGGGGCFGGGFGGGGGGGGGGGGGGGG:EGGGGGGCFGFDCEBEGGCFGDEEFEDCFGGGCE8FGFADDGGFFGGAFGDCCGGGGGGGGGDGGGDBEGG@,DCBEGCGCCFFGGGGGG?C7BF78:::BCDG9C?FED>E=:C56CEFE;:EFFFFDECEFGFF?FCGC5CGGGGGDCD5
@M03364:276:000000000-BLYN8:1:1101:3510:7382 1:N:0:1
ACTCCTACGGGAGGCAGCAGTGGGGAATATTGCACAATGGGCGCAAGCCTGATGCAGCCATGCCGCGTGTGTGAAGAAGGCCTTCGGGTTGTAAAGCACTTTCAGCGAGGAGGAAGGTGGTGAACTTAATACGTTCATCAATTGACGTTACTCGCAGAAGAAGCACCGGCTAACTCCGTGCCAGCAGCCGCGGTAATACGGAGGGTGCAAGCGTTAATCGGAATTACTGGGCGTAAAGCGCACG
+
GGGGFFGGGGGGGGGGGGFGGGGGGGGGCGGGGGGGGGGGGGGGGGGGGGGGGGGGGCFGFGGFFGGFGGCFFGAFCFGFGGGGGGGGGGGGGGGGGGGGGGFFGCGCGGGGD78FFBFCGGGGGGGGGGGGGGDGGGGGFEFGCDFGGG>E<@@@F@GFFFFFFGEGG7FGFFFFGGGGGFG8FGGGGGGGGGGG9CGGC>ED7=E5FGG5A:CEGGGGGDDFFD?FG?FGDGEG<FFGCGD1
@M03364:276:000000000-BLYN8:1:1101:14258:7397 1:N:0:1
ACTCCTACGGGAGGCAGCAGTGGGGAATATTGCACAATGGGCGCAAGCCTGATGCAGCCATGCCGCGTGTGTGAAGAAGGCCTTCGGGTTGTAAAGCACTTTCAGCGAGGAGGAAGGTGGTGAACTTAATACGTTCATCAATTGACGTTACTCGCAGAAGAAGCACCGGCTAACTCCGTGCCAGCAGCCGCGGTAATACGGAGGGTGCAAGCGTTAATCGGAATTACTGGGCGTAAAGCGCACG
+
GGGGGGGGGFGGGGGGGGGGGGGGGCGGGGGGGGGGGGGGGGGGGGGGGGGGGGGGGGGGGGGGGGGFEGGGGGGGGGGGGGGGGGGGGGGGGGGGGGGGGGGGGGGGGGCGGGGGGGGGGGGFGGGGGGGAFGGG@FCGGGGGDFGEFGGGGGGGGGGGGGGGFFGGGGGGGFFGGGGGGFGGGGGGGGGGGGGGG99CDCGGGGGGGGGGGDGGFDFFEGGGGGGGGGGFGGGGGDCD3377
@M03364:276:000000000-BLYN8:1:1101:3617:7415 1:N:0:1
ACTCCTACGGGAGGCAGCAGTGGGGAATATTGCACAATGGGCGCAAGCCTGATGCAGCCATGCCGCGTGTATGAAGAAGGCCTTCGGGTTGTAAAGTACTTTCAGCGAGGAGGAAGGCATTAAGGTTAATAACCTTAGTGATTGACGTTACTCGCAGAAGAAGCACCGGCTAACTCCGTGCCAGCAGCCGCGGTAATACGGAGGGTGCAAGCGTTAATCGGAATTACTGGGCGTAAAGCGCACG
+
GGGGGGGGGGGGGGGGGGGGGGGFGDGGFGGGGGGGGGFGGGGGDFGGFFF@FGGGGGGGGGGGGGGGGGGGGGGGGGGGGGGGGGGGCECGFGGGGGDFGGGFGGGFEECGGCGGGGG?FGGGGGGGGGFGGGGGGFFGGGGFD?@CFGGB<@CCGDCGG@FGGGGDEDGGGGGGFEGGCE@FGGGGDGCEDEGGFGFGB8C7CEGGFCDGGGGGGCFFEC8=FGGFFF*:975CF7CGGGGD
@M03364:276:000000000-BLYN8:1:1101:9231:7418 1:N:0:1
ACTCCTACGGGAGGCAGCAGTGGGGAATATTGCACAATGGGCGCAAGCCTGATGCAGCCATGCCGCGTGTATGAAGAAGGCCTTCGGGTTGTAAAGTACTTTCAGTCGGGAGGAAGGTGTTAAGGTTAATAACCTTGGCAATTGACGTTACCGACAGAAGAAGCACCGGCTAACTCCGTGCCAGCAGCCGCGGTAATACGGCGGGTGCAAGCGTTAATTGGAATTACTGGGCGTAAAGCGCACG
+
GGGGGGGGGGGGGGGGGGGGGGGGGGGGGGGGGGGGGGGGGGGGGGGGGFGGGGGGFGGGGGGGGGGGGGGGGGFGFFGGGGGGGGGGFEFGGGEAFFGGGGGCGCFFGG7+@CDFGGGGDFAECFDFC,CFGGFFFFGCDFFF<FC@BFGGD>F:B<F7F:AG7FGGFFGCFGCC@EGGGGGGGG8B8BEG>CD@C?FFE5B*82*8@C<CEEE8FGFGGGCFFCC++6ECCDECCFGGDDG)
@M03364:276:000000000-BLYN8:1:1101:17852:7426 1:N:0:1
ACTCCTACGGGAGGCAGCAGTGGGGAATATTGCACAATGGGCGCAAGCCTGATGCAGCCATGCCGCGTGTGTGAAGAAGGCCTTCGGGTTGTAAAGCACTTTCAGCGAGGAGGAAGGTGGTGAGCTTAATACGTTCATCAATTGACGTTACTCGCAGAAGAAGCACCGGCTAACTCCGTGCCAGCAGCCGCGGTAATACGGAGGGTGCAAGCGTTAATCGGAATTACTGGGCGTAAAGCGCACG
+
GGGGGGGGGGGGGGGGGGGGGGGGGGGGGGGGGGGGGGGGGGGGGGGGGGGGGGGGGGGGGGGGGGGGGGGGGGGGGGGGGGGGGGGGGGGGGGGGGGGGGGGGGGGGGGGGGGGGGGGGGGEFGFGGGGGGGGGGGGGGGFGGGGGCFGGGGGGGGGGGGGGGGGGGGGGGGGGGGGGGGGGGGGGGGGGGGGGGGGGGGGGGGGGGGFGGGGGGGGGGGGGGGGGGGFGGGCCEGGGGCDG<
@M03364:276:000000000-BLYN8:1:1101:27951:7438 1:N:0:1
ACTCCTACGGGAGGCAGCAGTAGGGAATCTTCGGCAATGGGGGCAACCCTGACCGAGCAACGCCGCGTGAGTGAAGAAGGTTTTCGGAGCGTAAAACTCTGTTGTTAGAGAAGAACGTTAAGTAGAGTGGAAAGTTACTTAAGTGACGGTATCTAACCAGAAAGGGACGGCTAACTACGTGCCAGCAGCCGCGGTAATACGTAGGTCCCAAGCGTTGTCCGGATTTATTGGGCGTAAAGCGAGC
+
GG8FGGG<F@FEGGDGEGGFFFFGGGEFFGFFGGDFFFFGGGGEFGGFGGGF@@FCGCFFFG@FCGGGGGEFGGGFGGGGGG9FFGEE+4>B=EGCFG9EEFGCBEF<<AFFFFFG=FFDFD=FGGAF=FFCEGGEEFGGFGGGDFFCFCFGAFFGGFECFC>FFCFGEGCEGGG@FGGG>FEGF7EDGB8EGEGC*9BGGBCFGEFGC9CCCEG=5CGGC85*;9EG?7<**9:CDFFFGC<)
@M03364:276:000000000-BLYN8:1:1101:23951:7474 1:N:0:1
ACTCCTACGGGAGGCAGCAGTGGGGAATATTGCACAATGGGCGCAAGCCTGATGCAGCCATGCCGCGTGTATGAAGAAGGCCTTAGGGTTGTAAAGTACTTTCAGCGGGGAGGAAGGTGATAAGGTTAATACCCTTGTCAATTGACGTTGCCCGCAGAAGAAGCACCGGCTAACTCCGTGCCAGCAGCCGCGGTAATACGGAGGGTGCAAGCGTTAATCGGAATTACTGGTCGTAATGCGCACG
+
EFFGGGCGGGDCFFE@CEG@ECFGG@@FFADFFFFFFGGFCGGGGE7<DFCDCGGA<ACFACEFGGG6:B=EFCCC<=<8FE,F,CF,ED4?EGGGEAAFFDAA,C7=BCCGDCG,+DC?FF<FGCCFGGF,BBD<FGGEF,CFDBE+<,+33>>CGDFECGGG7FDFEGEEGC;<C7<FCE@FGFD@:88:CE8C<FCG5CC85:8:@7<EGC:::0::5CGGG?EGCF9+/756*;:><C/9
@M03364:276:000000000-BLYN8:1:1101:18998:7518 1:N:0:1
ACTCCTACGGGAGGCAGCAGTGGGGAATATTGCACAATGGGCGCAAGCCTGATGCAGCCATGCCGCGTGTGTGAAGAAGGCCTTCGGGTTGTAAAGCACTTTCAGCGAGGAGGAAGGTGGTGAACTTAATACGTTCATCAATTGACGTTACTCGCAGAAGAAGCACCGGCTAACTCCGTGCCAGCAGCCGCGGTAATACGGAGGGTGCAAGCGTTAATCGGAATTACTGGGCGTAAAGCGCACG
+
GGGGGGGGGGGGGGGGGGGGFGGGGGGGGGGGGGGGGGGGGGGGCGGGGGFGGGGGGGFCFGGGGGGCFGGGGGCFGGGD?FFFGGGGGGGGGGCEFGFGBFGGGGGGGG>FGGGGG@FGGGGGGGGGGGGGGFCGGFFG9FFDGGGGGGGFGGGDC@FCF@FGGGGDEDGGGGGGGGCGDGGGGGGGFGDCEGEGGFGGDEGGCBGGGGGGGECG*:FGGEGGGGGGDFGGGGDGFGFGGGD>
@M03364:276:000000000-BLYN8:1:1101:17300:7535 1:N:0:1
ACTCCTACGGGAGGCAGCAGTGGGGAATATTGCACAATGGGCGCAAGCCTGATGCAGCCATGCCGCGTGTGTGAAGAAGGCCTTCGGGTTGTAAAGCACTTTCAGCGAGGAGGAAGGTGGTGAACTTAATACGTTCATCAATTGACGTTACTCGCAGAAGAAGCACCGGCTAACTCCGTGCCAGCAGCCGCGGTAATACGGAGGGTGCAAGCGTTAATCGGAATTACTGGGCGTAAAGCGCACG
+
GGGGGGGGGGGGGGGGGGGGGGGGGGGGGGGGGGGGFGGGGGGGGGGFGGGGGGGGGGGGGGGGGGGGGGGGGGGGGGGGGGGGGGGGCCFGFGGGGGGGGGGGGGGCFGGG@FFGGGGGGGFGGGGGGGGGGFGFGGGGGGGGGGGEGGEGGGGEDDGGGGGGGGGGEGGGGGGDGGGGGGGGGGGGEGGGGGGGGGGGGECDEGGGGGGGGGGGGGCFGGGGGGGGDFGGDGGEGGGG3955
@M03364:276:000000000-BLYN8:1:1101:11510:7560 1:N:0:1
ACTCCTACGGGAGGCAGCAGTGGGGAATATTGCACAATGGGCGCAAGCCTGATGCAGCCATGCCGCGTGTGTGAAGAAGGCCTTCGGGTTGTAAAGCACTTTCAGCGAGGAGGAAGGTGGTGAGCTTAATACGCTCATCAATTGACGTTACTCGCAGAAGAAGCACCGGCTAACTCCGTGCCAGCAGCCGCGGTAATACGGAGGGTGCAAGCGTTAATCGGAATTACTGGGCGTAAAGCGCACG
+
GGGGGGGGGGEGGGGGGGAFGGGGGGGGGGGGGGGGFGGGGGGGGGGGGGGGGGGGGGGGGGGGGGGGGGGGGG<FGGGGGGGGGGGGFEGGGGGGGGGGGGGGGGGDFGGGGGGGGGGGGGGGGGGGGFGGGGGGGGGGGGFGGGGGGGGGGGGDG7FGGGGGGGGGCGGGGGGGGDGGGGGGGGFFGGGGGGEEGGGGGGGGGGGGGGGGGGG5EFCEEGGGGGGGGFGGGGCEDCFGGGG)
@M03364:276:000000000-BLYN8:1:1101:15529:7577 1:N:0:1
ACTCCTACGGGAGGCAGCAGTGGGGAATATTGCACAATGGGCGCAAGCCTGATGCAGCGACGCCGCGTGGGGGATGACGGCCTTCGGGTTGTAAACTCCTTTCGCCAGGGACGAAGCTTTTGTGACGGTACCTGGAGAAGAAGCACCGGCTAACTACGTGCCAGCAGCCGCGGTAATACGTAGGGTGCGAGCGTTGTCCGGATTTACTGGGCGTAAAGAGCTCGTAGGTGGTTTGTCGCGTCGT
+
GGGGGGGGGGGGGGGGGGGGGGGGGGGGEFGGGGGGCCFGGGGGGGGGGGGGGGGFGGGGGGGGGGGGGGGGGGGGGGGGGGGGGGGGGGGGGGDGGGGGGGGGGGGGGGGCGGGGGGGGFGGGFFGDGGGGGGGGGGGGFGGGGFGGGGGGGGGFGGECGFGGGGGGGGGGGG7CFGGGFFGGGGGGGGGGECEGGGGGGCECFF9CF8EEEGGGGGDGGGCEGGGEGGGGGGGGF3CGG751
@M03364:276:000000000-BLYN8:1:1101:9732:7599 1:N:0:1
ACTCCTACGGGAGGCAGCAGTGGGGAATATTGCACAATGGGCGCAAGCCTGATGCAGCCATGCCGCGTGTGTGAAGAAGGCCTTCGGGTTGTAAAGCACTTTCAGCGAGGAGGAAGTTGGTGAACTTAATACGTTCATCATTTGACGTTACTGGCGGAAGAAGCACCGCCTAACTCCGTGCCACAAGCCGGGGTAATACGGGGGGTGCAACGTTTATCGGAAATTATTGGGGGTAAAGGGCAGG
+
GGGGGGGGGGGGGGGGGGGGGFG,FFGGDFG<ECFGGGGGG8F+@F:FGGGGDGCFGG8F9FGGGGGGGED6FF,CFGGG8FGGGGGGGGGGGGG<<<FGDGGG<<46@FE:+CF,5CF?4+E=9FFGG95<B>F,,7DF,C<?,,@F7,@=,73++33*@335@F,C**1>,,25,65*>B,,,,,=***453=7+23B;*:**2/*0++**2*1++*:*2/2+++0<C**)1:C*::*/**)
@M03364:276:000000000-BLYN8:1:1101:8172:7613 1:N:0:1
ACTCCTACGGGAGGCAGCAGTGGGGAATATTGCACAATGGGCGCAAGCCTGATGCAGCCATGCCGCGTGTGTGAAGAAGGCCTTCGGGTTGTAAAGCACTTTCAGCGAGGAGGAAGGTGGTGAACTTAATACGTTCATCAATTGACGTTACTCGCAGAAGAAGCACCGGCTAACTCCGTGCCAGCAGCCGCGGTAATACGGAGGGTGCAAGCGTTAATCGGAATTACTGGGCGTAAAGCGCACG
+
GGGGGGGGGGGGGGGGGGGGGGGGGGGGGGGGGGGGGGGGGGGGGGGGGGGGGGGGGGGGGGFGGGGGGGGGGGGGGGGGFGGGGGGGGGGGGGGGGGGGGGGGGGGGGGFGGGGGGGGGGGGGGGGGGGGGGGGGGGGGGGFGGGGGGGGGGGGGGGGGGCFGGGGGGGGGGGGGGGGGGGGGFGGGGGGGGGGGFGDGGGGGGGGGG?EFEEGGFEGGGDGGGGGGF?F=DGGGGGDDDDG<
@M03364:276:000000000-BLYN8:1:1101:22032:7631 1:N:0:1
ACTCCTACGGGAGGCAGCAGTGAGGAATATTGGACAATGGTCGGAAGACTGATCCAGCCATGCCGCGTGCAGGATGACGGCCTTATGGGTTGTAAACTGCTTTTGTATGGGAAGAATAAGATTTACGAGTAGATTGATGACGGTACCATACGAATAAGCATCGGCTAACTCCGTGCCAGCAGCCGCGGTAATACGGAGGATGCGAGCGTTATCCGGAATCATTGGGTTTAAAGGGTCCGTAGGG
+
GGGGGGGGGEGGGGGGGGGGGGGGGGGGGGGGFGGGDFGGFFFFDGGGFGGGFFFGFGGGGGGGGGGGGGGGF@FGGGGDGGDGGGGGGGGGGGFGFFCFGGGFFGGGFGDFGGGDGGGFGGGGGGGGCGGGGGGC9FGGGGGGGGGGGDGFEEFEGGGFGGG7FFGGGFFGE:+@@;FGGCFGGGGCEGCG9BFGGGGGGGGGD8CEGGGF@FGGEGGGGFCCFGCGGGG7DFGGGD7FGGD*
@M03364:276:000000000-BLYN8:1:1101:13847:7634 1:N:0:1
ACTCCTACGGGAGGCAGCAGTAGGGAATCTTCCGCAATGGGCGAAAGCCTGACGGAGCAACGCCGCGTGAGTGATGAAGGGTTTCGGCTCGTAAAACTCTGTTATTAGGGAAGAACATATGTGTAAGTAACTGTGCACATCTTGACGGTACCTAATCAGAAAGCCACGGCTAACTACGTGCCAGCAGCCGCGGTAATACGTAGGTGGCAAGCGTTATCCGGAATTATTGGGCGTAAAGCGCGCG
+
GGGGGGGGGGGGGGGGGGGGGGGGGGGGGGGGGGGGGGGGGGGGGGGGGGGGGGGGGGGGGGGGGGGGGGGGGGGGGGGGGGGGGGGGGGGGGGGGGGGGGGGGGGGGGGGFEGGGGGGGGGGGGGGGGGFGGGFGGGGGGGGGGGGGGGGGGGGGGGGGGGGGGGGGGGGGGGGEGCGGGGGGGGGGEGGGDGGGGGGGGCEGGGGGGGGGGGGGGGFGGG5:C?FGGGGGGGGGGGFGGCDG
@M03364:276:000000000-BLYN8:1:1101:17837:7676 1:N:0:1
ACTCCTACGGGAGGCAGCAGTGGGGAATATTGCACAATGGGCGCAAGCCTGATGCAGCCATGCCGCGTGTGTGAAGAAGGCCTTCGGGTTGTAAAGCACTTTCAGCGAGGAGGAAGGTGGTGAGCTTAATACGTTCATCAATTGACGTTACTCGCAGAAGAAGCACCGGCTAACTCCGTGCCAGCAGCCGCGGTAATACGGAGGGTGCAAGCGTTAATCGGAATTACTGGGCGTAAAGCGCAC
+
GGGGGGGGGGGGGGGGGGGGGGGGGGGGGGGGGGGGGGGGGGGGGGGGGGGGGGGGGGGGGGGGGGGGGGGGGGGGGGGGGGGGGGGEGGGGGGGGGGGGGGGGGGGGGGGGGGFGGGGGGGGGGGGGGGGGGGGGGGGGGGGGGGGGGGGGGGGGGGGGGGGGGGGGGGGGGGGGFGGGGGGGGGGGGGGGGGGGGGGGEEGGGGGGGGGGGGGGGGGGGGE5FFGGGGGGGGGGGGGGGGG
@M03364:276:000000000-BLYN8:1:1101:8041:7681 1:N:0:1
ACTCCTACGGGAGGCAGCAGTGGGGAATATTGCACAATGGGCGCAAGCCTGATGCAGCCATGCCGCGTGTGTGAAGAAGGCCTTCGGGTTGTAAAGCACTTTCAGCGAGGAGGAAGGTGGTGAACTTAATACGTTCATCAATTGACGTTACTCGCAGAAGAAGCACCGGCTAACTCCGTGCCAGCAGCCGCGGTAATACGGAGGGTGCAAGCGTTAATCGGAATTACTGGGCGTAAAGCGCACG
+
GGGGGGGGGGGGGGGGGGGGGGGGGGGGFGGGGGGGGGGGGGGGGGGGGGGGGGGGGGGGFGGGGGGGGGGGGGCFFCFGGGGFGGGGGGGGGGGGGGFEFFFFEGFFGGGDGGGGGGFFGGGGGGFFCFFGGBAFGGGGGGGGGGGGGGGF,>FGGGGGGCGGGGGDDDBFCGGG,>FFGGGCGFFF@EGGGGGGGGGCEEGGGGGGGGGGGGCGCFGGGGCGGCFG+7EGGGGGGG=C3DG5
@M03364:276:000000000-BLYN8:1:1101:7307:7696 1:N:0:1
ACTCCTACGGGAGGCAGCAGTGGGGAATTTTGGACAATGGGCGCAAGCCTGATCCAGCCATGCCGCGTGCGGGAAGAAGGCCTTCGGGTTGTAAACCGCTTTTGTCAGGGAAGAAAAGGTTCTGGCTAATACCTGGGACTCATGACGGTACCTGAAGAATAAGCACCGGCTAACTACGTGCCAGCAGCCGCGGTAATACGGAGGGTGCAAGCGTTAATCGGAATTACTGGGCGTAAAGCGCACG
+
GGGGGGGGGGGGGGGGGGGGGGGGGGGGGGGGGGGGGGGGGGGGGGGGGGGGGGGGGGGGGGGGGGGGEFGGGGGGGGGGGGGGGGGGGGGGGGGGGGGGGGGGGGGGGGGGGGGGGGGGGGGGGGGGGGGGGGGGGGGGGGGGGFGGGGGGFGFGGGGGGGGGGGGGGGGGGGG@FGGGGGFGGEGGGGGGGGGGGGGGGGGGGEGDFGGGGGGGGGGFEGGGGGGGGDFGDGGGGGGGDGG3
@M03364:276:000000000-BLYN8:1:1101:22156:7717 1:N:0:1
ACTCCTACGGGAGGCAGCAGTAGGGAATCTTCGGCAATGGGGGCAACCCTGACCGAGCAACGCCGCGTGAGTGAAGAAGGTTTTCGGATCGTAAAACTCTGTTGTTAGAGAAGAACGTTAAGTAGAGTGGAAAGTTACTTAAGTGACGGTATCTAACCAGAAAGGGACGGCTAACTACGTGCCAGCAGCCGCGGTAATACGTAGGTCCCAAGCGTTGTCCGGATTTATTGGGCGTAAAGCGAGC
+
GGGGGGGGGGGGGGGEGGGGGGGGGGGGGGGGFGGGGFG?FGEGGGGGGGGGGGGGGGGGGGGGGGGGGFGGGGGGGGGGGGGGGGGGGGGGGGGGGGGCGGGGGGCGGGGGGGGGGGGFGGGGGGGGGGGGDGFGGFFGGGFFGGCGEGGGFGGFFFGGGGEGGGGGGGGGGGGGGGEGG74CFGGGCCE5EGGGGGGEGEGGGGGCGGFFFEEEDGF?CED:AF<CFGG57<=EGFGGD<D1
@M03364:276:000000000-BLYN8:1:1101:17677:7731 1:N:0:1
ACTCCTACGGGAGGCAGCAGTGGGGAATATTGCACAATGGGCGCAAGCCTGATGCAGCCATGCCGCGTGTGTGAAGAAGGCCTTCGGGTTGTAAAGCACTTTCAGCGAGGAGGAAGGTGGTGAACTTAATACGTTCATCAATTGACGTTACTCGCAGAAGAAGCACCGGCTAACTCCGTGCCAGCAGCCGCGGTAATACGGAGGGTGCAAGCGTTAATCGGAATTACTGGGCGTAAAGCGCACG
+
GGGGGGGGGGGGGGGGGGGGGGGGGGGGGGGGGGGGGGGGGGGGGGGGGGGGGGGGGGGGGGGGGGGGGGGGGGGGGGGGGGGGGGGGGGGGGGGGFGGGGGGGGGGGGGGGGGGGGGGGGGGGFGGGGGGGGGGGGGGGGGFFGGGGGGGGGGGGGGGGGGGGGGGGGGGDGGGGGGGFGGGGGGGGCEGGGGGGGGGGGGGGGGGGGGFGGGGGGGGGGGGGGGGGGGGGGGGEGGFGGGGG
@M03364:276:000000000-BLYN8:1:1101:6222:7739 1:N:0:1
ACTCCTACGGGAGGCAGCAGTAGGGAATCTTCGGCAATGGGGGCAACCCTGACCGAGCAACGCCGCGTGAGTGAAGAAGGTTTTCGGATCGTAAAACTCTGTTGTTAGAGAAGAACGTTAAGTAGAGTGGAAAGTTACTTAAGTGACGGTATCTAACCAGAAAGGGACGGCTAACTACGTGCCAGCAGCCGCGGTAATACGTAGGTCCCAAGCGTTGTCCGGATTTATTGGGCGTAAAGCGAGG
+
GGGGGGGGGGGGGGGGGGGGGGGGGGGGGGGGGGGGGGGGGGGGGGGGGGGGGGGGECFGFGGGGGG>FFGBFGGGGGGGFGGGGGGGGGGGGGGGGEFGGGGGGGGGGGGGGGGDFFBDGEFGGFGCDFGGGGFFFGGDCCFFGGGGDCF+<FFEG@:FFFGFGDGGCFGGGGGGGGGCGGGGGGGGGBEGGGCCEDC<E39;EGGEFE6CEEGEGGGGE=C7EGGGGGG5DGGGG:FFC55)
@M03364:276:000000000-BLYN8:1:1101:23105:7740 1:N:0:1
ACTCCTACGGGAGGCAGCAGTGGGGAATATTGCACAATGGGCGCAAGCCTGATGCAGCCATGCCGCGTGTATTAAGAAGGCCTTCGGGTTGTAAAGTACTTTCAGCGAGGAGGAAGGCGTTGTGGTTAATAACCGCCGCGATTGACGTTACTCGCAGAAGAATCACCGGCTAACTCCGTGCCAGCAGCCGCGGTAATACGGAGGGTGCAAGCGTTAATCGGAATTACTGGGCGTAAAGCGCACG
+
FGGFGCFG;FGGEGEGGGGGFGFFGCGGCFFCGFGG8EFEFGGGGGGGGGACGCFG<FDFGGGGGGGGGGFF,,C?EEGGGGGGGGGCFFGGGGGGG<FFCFFEGGGGEE+BC:FFCFGG7+BFGFGFDF9F9ECE+:CGC<BFGFEFGG79F<FGD>:FGE,>FFGGGGGGCC<9<EGCGGGGFGGGF>CE*CE8BCFGGCGGGGGDGGGGG?8EFCFFCEGGGGGGFGGDDDGG3DGD7CG)
@M03364:276:000000000-BLYN8:1:1101:8162:7741 1:N:0:1
ACTCCTACGGGAGGCAGCAGTGGGGAATATTGCACAATGGGCGCAAGCCTGATGCAGCCATGCCGCGTGTATGAAGAAGGCCTTCGGGTTGTAAAGTACTTTCAGCGAGGAGGAAGGCATTAAGGTTAATAACCTTAGTGATTGACGTTACTCGCAGAAGAAGCACCGGCTAACTCCGTGCCAGCAGCCGCGGTAATACGGAGGGTGCAAGCGTTAATCGGAATTACTGGGCGTAAAGCGCACG
+
GGGGGGGGGGGGGGGGGGGGGGGGGGGG<FGAF<FGGGGGFGGDGGGFGGGGCDCEFG?FFGGGGGGGGCGGGGAFG8FFGGFGGGGGGGGGGGGFGGGGAGFGFC+>@FGCECGDG?FDFGG?FFGFGGFGGGCEDD?F?D<F<<=@D=@<FGEEECGGGCCECG:@FCFEF<5@:B<FFGFFG7>DEC8:E8*;+++BE>>EGGG5?CECGGE=CEFGG=ECE?+<C+@751:=3>>D3DC5
@M03364:276:000000000-BLYN8:1:1101:10683:7743 1:N:0:1
ACTCCTACGGGAGGCAGCAGTGGGGAATATTGCACAATGGGCGCAAGCCTGATGCAGCCATGCCGCGTGTATGAAGAAGGCCTTCGGGTTGTAAAGTACTTTCAGCGGGGAGGAAGGTGAGTGGTTTAATACGCCATTCAATTGACGTTACCCGCAGAAGAAGCACCGGCTAACTCCGTGCCAGCAGCCGCGGTAATACGGAGGGTGCAAGCGTTAATCGGAATTACTGGGCGTAAAGCGCACG
+
GGGGGGGGGGGGGGGGGGGGGGGGGGGGGGGGGGGGGGGGGGGGGGGGGGGGGGGGGGGGGGGGGGGGGGGGGGGGGGGGGGGGGGCFGGGGGGGGGGGGGGGGGFGGGGFGGGGGGFFEFGGGGGGGGGGGGGGGGGGGGGGFFFE@FGGGGGGGGGGGGGGGGGGGGGGGGGGGGGGGGGGGGFGGGGGGGGGGCFGGG>EGEAEECFGGEGGEGGGGGGGGF:FGGGGGCDEEGGGGGGD3
@M03364:276:000000000-BLYN8:1:1101:25369:7743 1:N:0:1
ACTCCTACGGGAGGCAGCAGTGGGGAATATTGCACAATGGGCGCAAGCCTGATGCAGCCATGCCGCGTGTGTGAAGAAGGCCTTCGGGTTGTAAAGCACTTTCAGCGCGGAGGAAGGTGGTGAACTTAATACGTTCATCAATTGACGTTACTCGCAGAAGAAGCACCGGCTAACTCCGTGCCAGCAGCCGCGGTAATACGGAGGGTGCAAGCGTTAATCGGAATTACTGGGCGTAAAGCGCACG
+
CCEFFDFFCEDFCEGFDF9FFFFG:FGF9CA,CCFGGGGG@GGGEEF@CCFEC<@FGG@,CEGFG7FG:BFFFEGCCGGGF,CEEDGCE7FG9E?,EBECF<FGF,@+==FDGC=8CFFFG+,,,,CA<FE9F<,DFFGG<,CFGGGBC>+@>C>75CF::FGGGFGGGGGGFGG,CEC@FF@FGFGGGG8CEGCGGFFGEEG7CCEGGC<EECG8*2<*:8CCCG97++A5CD5EDGGG)191
@M03364:276:000000000-BLYN8:1:1101:25279:7746 1:N:0:1
ACTCCTACGGGAGGCAGCAGTAGGGAATCTTCGGCAATGGGGGCAACCCTGACCGAGCAACGCCGCGTGAGTGAAGAAGGTTTTCGGATCGTAAAACTCTGTTGTTAGAGAAGAACGTTAAGTAGAGTGGAAAGTTACTTAAGTGACGGTATCTAACCAGAAAGGGACGGCTAACTACGTGACAGCAGCCGCGGCAATACGTAGGTCCCAAGCGTTGTCCGGACTTATTCGGCGTAAAGCGAGC
+
GFEGGACFEGEGGC7;@7F@F@FGCCF8EF,C@FGFDGGDCFGGGGGE7FFGGGGC+:BGGDCFF@GE:=FEFEF,C=<C=EFGGEGGGDCFGGGGGDE,AFB9FEFEAEED8BFDCFEFDGFEGG<,C=BDF<B=9=C<E<D,=,>FF<FCDGGGFCFFGG:F7CCBF7:FCCC,2,<2<,4,BB:,:>185**1=82?8+2**3++/<:8@:1*:EF95CC58+32++2657CGGG*29CC)
@M03364:276:000000000-BLYN8:1:1101:8436:7759 1:N:0:1
ACTCCTACGGGAGGCAGCAGTGGGGAATATTGCACAATGGGCGCAAGCCTGATGCAGCCATGCCGCGTGTATGAAGAAGGCCTTCGGGTTGTAAAGTACTTTCAGCGGGGAGGAAGGGATGAGCCTTAATACGGTTCGTCATTGACGTTACCCGCAGAAGAAGCACCGGCTAACTCCGTGCCAGCAGCCGCGGTAATACGGAGGGTGCAAGCGTTAATCGGAATTACTGGGCGTAAAGCGCACG
+
GGGGGGGGGGGGGGGGGCGGGGGGGDFFGGGGGFGGGGGGGGGGGEGGGGGGGGGGGGGGGGGGGGGGGGGGFGCFFFGGG@EFFGGGGGGGFFFCGCEEFGFCFGGGGG+>FG@=FGGGGDG9=FGGADDDFCGGEFCC7FCFCFEG>,37@FEGGGGAF7A7CGCFEDGEGGGGGEGF:19CECEF8:C8EBGGEG7CC88CEGGGG7CC8E*8AF?EDE55C<AF7A@F3>CCCDFG)9C)
@M03364:276:000000000-BLYN8:1:1101:21913:7820 1:N:0:1
ACTCCTACGGGAGGCAGCAGTGGGGAATATTGCACAATGGGCGCAAGCCTGATGCAGCCATGCCGCGTGTGTGAAGAAGGCCTTCGGGTTGTAAAGCACTTTCAGCGAGGAGGAAGGTGGTGAGCTTAATACGCTCATCAATTGACGTTACTCGCAGAAGAAGCACCGGCTAACTCCGTGCCAGCAGCCGCGGTAATACGGAGGGTGCAAGCGTTAATCGGAATTACTGGGCGTAAAGCGCACG
+
GGGGGGGGGGGGGGGGGGGGGGGGGGGGGGGGGGGGGGGGGGGGGGGGGGGGGFGGGGGGGGFGGGGGGCGGGFCGGGGGGGGGGGGGGGGGGGGGC<<FGGFEG<E7BFFGDGGGGGGGGGCEDF,B,9:,BFFE+CAEGFCC<FF=FF:FGGD+>F,FC@@CFGG<FFGCGGG9AEGGGFGGCFGGGC**1=:8EG?C588EEGD><EGCE*8;CCF5CCGEC7<EGGGGGD7:C7>39D3)
@M03364:276:000000000-BLYN8:1:1101:3312:7831 1:N:0:1
ACTCCTACGGGAGGCAGCAGTGGGGAATATTGCACAATGGGCGCAAGCCTGATGCAGCCATGCCGCGTGTGTGAAGAAGGCCTTCGGGTTGTAAAGCACTTTCAGCGAGGAGGAAGGTGGTGAACTTAATACGTTCATCAATTGACGTTACTCGCAGAAGAAGCACCGGCTAACTCCGTGCCAGCAGCCGCGGTAATACGGAGGGTGCAAGCGTTAATCGGAATTACTGGGCGTAAAGCGCACG
+
GGGGGFGGGGGGGGGGGGGGGGGGGGGGGGGGGGGGGGGGGGGGGGGGGGGGGGGGGGGGGGGGGGGGG:FFGGGGGGGGGGGGGFFGGGGGGGGGGGGGGGGFEGG>FG+BFFGGG=FCFGGGGGDFCECEGGGGBFFDFGFFGGFGGGGGGDC@FG7,3DFFGGCGCFE<CFFGGGG>CDCCGFEFFGGGDGDECFGGD*CEGGGECFGGGGC5=EFFGDCFFGFF9685CG=E3:>DG395
@M03364:276:000000000-BLYN8:1:1101:19859:7835 1:N:0:1
ACTCCTACGGGAGGCAGCAGTGGGGAATATTGCACAATGGGCGCAAGCCTGATGCAGCCATGCCGCGTGTGTGAAGAAGGCCTTCGGGTTGTAAAGCACTTTCAGCGAGGAGGAAGGTGGTGAACTTAATACGTTCATCAATTGACGTTACTCGCAGAAGAAGCACCGGCTAACTCCGTGCCAGCAGCCGCGGTAATACGGAGGGTGCAAGCGTTAATCGGAATTACTGGGCGTAAAGCGCACG
+
GGGGGGGGGGEGGGGGGGGGGFGGGGGGGGGGGGGGGGGGGGGGFGGGGGGGGGGGGGFGGGGGGGGGGGEFFGGGGGEFGGGGGGGGGGGEGGGGGGGGGGGGGGGEGGDGGCFGGGGGGGFGGGFGGGEFGDDEGGGGGG<DDGFFGG7FFEFFEGFGGFGGGGGEEGGGGGGGGEGGGFG>FGFFGGEEGGGGGCFEG8BCC>EGD?FGGEDGGGFCEDGGDFGG?FGGGG=57C*73/3)
@M03364:276:000000000-BLYN8:1:1101:14227:7850 1:N:0:1
ACTCCTACGGGAGGCAGCAGTGGGGAATATTGCACAATGGGCGCAAGCCTGATGCAGCCATGCCGCGTGTGTGAAGAAGGCCTTCGGGTTGTAAAGCACTTTCAGCGAGGAGGAAGGTGGTGAACTTAATACGTTCATCAATTGACGTTACTCGCAGAAGAAGCACCGGCTAACTCCGTGCCAGCAGCCGCGGTAATACGGAGGGTGCAAGCGTTAATCGGAATTACTGGGCGTAAAGCGCACG
+
GGGGGGGGGGGGGGGGGGGGGGGGGGGGGGGGGGGGGGGGGGGGGGGGGGGGGGGGGGGGGGGGGGGGGGGGGGGGGGGGGGGGGGGGGGGGGGGGFGGGGGGGGGGGGGGDGGGGGGGGGGGGGGGGGGGGGGGGGGGGGGGGGGGGGGGGGGGGGGGGGGGGGGGGGGGCFGGGGGGGGGGGGGGGGGGGGGGGGGGGGGGGEGGGGGGGGGGGGF:CEECGGDFFGGGGGGGGGGGGGGGC
@M03364:276:000000000-BLYN8:1:1101:23416:7882 1:N:0:1
ACTCCTACGGGAGGCAGCAGTGGGGAATATTGCACAATGGGCGCAAGCCTGATGCAGCCATGCCGCGTGTATGAAGAAGGCCTACGGGTTGTAAAGTACTTTCAGCGAGGAGGAAGGCATTAAGGTTAATAACCTTAGTGATTGACGTTACTCGCAGAAGAAGCACCGGCTAACTCCGTGCCAGCAGCCGCGGTAATACGGAGGGTGCAAGCGTTAATCGGAATTACTGGGCGTAAAGCGCACG
+
GGGGGGGGGGGGGGGGGGGGGGGGGGGGGGGGGGGGGGGGGGGGGGGFGGGGFGGGGGGGGGGGGGGGGGGGGGFGGGGGGGGGGGGGGGGGGGGGGGGGGGGGGGGDGGGGGGGGGFGGGFGGGGGGGGGGGGGG<FGGGGGGGGGGGGGGGGGGGGGGGGFGGGGGGGGGGGGGGGGGGFGGGGGGGGGGGGGGGGGGGGGCEGGGGGGGGEEGFGGGGGGGGGGGEGCGGGDGGGGDGGGD
@M03364:276:000000000-BLYN8:1:1101:4323:7927 1:N:0:1
ACTCCTACGGGAGGCAGCAGTAGGGAATCTTCGGCAATGGGGGCAACCCTGACCGAGCAACGCCGCGTGAGTGAAGAAGGTTTTCGGATCGTAAAACTCTGTTGTTAGAGAAGAACGTTAAGTAGAGTGGAAAATTACTTAAGTGACGGTATCTAACCAGAAAGGGACGGCTAACTACGTGCCAGCAGCCGCGGTAATACGTAGGTCCCAAGCGTTGTCCGGATTTATTGGGCGTAAAGCGAGC
+
GGGGGGGGGGGGGGGGGGGGGGGGGGGGGGGGGGGGGGGGGGGGGGGGGGGGGGGGGGGGGGGGGGGGGGGGGGGGGGGGFGGGGGGGGGGGGGGGGGGGGGGGGGGGGGGGGGGGGFGGGGFFGDFCFGGGGGGGGGGGGGGGCAFG>FGFFGGGGGGGGGGGGCEFGGGGGGGGGGGGGGGGGGGG7CEGGGEGGGGGGGGGDGGGFGGGGGGGCCEGGC8*;FEGGGGGGGGGDD>CGGG7
@M03364:276:000000000-BLYN8:1:1101:9771:7938 1:N:0:1
ACTCCTACGGGAGGCAGCAGTGGGGAATATTGCACAATGGGCGAAAGCCTGATGCAGCGACGCCGCGTGGGGGATGAAGGCCTTCGGGTTGTAAACCTCTTTCGGCAGGGACGAAGCGAAAGTGACGGTACCTGTAGAAGAAGCACCGGCCAACTACGTGCCAGCAGCCGCGGTAATACGTAGGGTGCGAGCGTTGTCCGGAATTACTGGGCGTAAAGAGCTTGTAGGCGGTTTATCGCGTCGT
+
GGGGGGGFGGGGGGGGGGGGGGGGGGGGGGGGGGGGGGGGGGGGGGGGGGGGGGGGGGGGGGGGGGGGGGGGGGGGGFGGGGGGGGGGGGGGGGGGDGGGGGGGGGGGGGGGGGGGGGGEGGEGGGGGGGGGFFGFGGGGGGGGGGGGGGCFGGGGGGGGGFGGGGFGGGGGGGDEC9CFCGGGGGGGGGGEGECEEGGGGGGGGGGGGFGGGGGGGGGGGGGGGGFGGGGCG<FGGGGDGGG7
@M03364:276:000000000-BLYN8:1:1101:9881:7939 1:N:0:1
ACTCCTACGGGAGGCAGCAGTAGGGAATCTTCGACAATGGGGGCAACCCTGACCGAGCAACGCCGCGTGAGTGAAGAAGGCTTTCGGATCGTAAAACTCTGTCGGTAGGGAAGAACGTTAAGAAGTGAGGAAAGTTACTTAAGTGACGGTATCTAACCAGAAAGGGACGGCAAACTACGTGCCAGCAGCCGGGGTAATACGTAGGTCCCACGCGTTGTCCGGATTTATGGGGCGTAAAGCGAGG
+
GGGGGGGGGGGGGGGGGGGGG9FFGGGG<FGF@,BFEGGGG:FGGG,EFEGG8,+@FG:F<BBFGGGGG>=FGGGGGGGG,4EFGGG7FCFFGGG9E,EF?F,++6,B+BC,CFG,=3A8+<,CD,C,,,><BFGGCFGFF,>7=97:+@3DF93>:,>>FF,@,336>*>*=,6<C2*,,1:;,:2,481*3:3869+<CE9CGGCF8<*28?C**:C?CC?E=6?<0<8*1)2>5*2*7CG)
@M03364:276:000000000-BLYN8:1:1101:18142:7967 1:N:0:1
ACTCCTACGGGAGGCAGCAGTGGGGAATTTTGGACAATGGGGGCAACCCTGATCCAGCAATGCCGCGTGTGTGAAGAAGGCCTTCGGGTTGTAAAGCACTTTTGTCCGGAAAGAAATCGCACTTACTAATATTAGGTGTGGATGACGGTACCGGAAGAATAAGGACCGGCTAACTACGTGCCAGCAGCCGCGGTAATAAGTAGGGTCCAAGCGTTAATCGGAATTACTGGGCGTAAAGCGTGCG
+
GAFEFEFGGGGGGDFFGG?FGGGGGGDGGGGGGGGGGGGGGGGGGGGGGGGCEGGGGGGGGGGGGGGGGGGGGGGGGGAFGGGFFGGEGGGGDGFEGGFFGGGGGGDGG>CFDFGGGGGDGGGDFGGGDFGGGGGGGGGCEFFGFFFEGGFCGGG++>>FGGGGGGGGD>>FGGGGGGGGGGC7E<FGFGEDEGGEF++352BE8FFGG@CF=C=CFGCFE=GG?FGGGGD5</5*9:CDDD<7
@M03364:276:000000000-BLYN8:1:1101:25661:7987 1:N:0:1
ACTCCTACGGGAGGCAGCAGTAGGGAATCTTCGGCAATGGACGAAAGTCTGACCGAGCAACGCCGCGTGAGTGAAGAAGGTTTTCGGATCGTAAAACTCTGTTGTTAGAGAAGAACGACGAGGAGAGTGGAAAGCTCCTTGTGTGACGGTATCTTACCAGAAAGGGACGGCTAACTACGTGCCAGCAGCCGCGGTAATACGTAGGTCCCAAGCGTTGTCCGGATTTATTGGGCGTAAAGCGAGG
+
GGGGGGGGGGGGGGGGGGGGGGGGGGGGGGGGGGGGGGGGGGGGGGGFGGGGGGGGGGGGGGGGGGGGGGGGGGGGGGGGEFGGGGGGGDCGG<FD?EFGGGEGGFCFFGFGGGGGEFGGFFGCFFGGGGGGAFFFCCGFGCGGGGGGGGGGGGGGGGFFFGGGGGFGGEECFEFGGDEGGGGGGGGGG>E>CCCE5FGFFGGGGG+<CFGGCGGGCGFEGGGE59A9<C6CFGGEGGFC<DD)
@M03364:276:000000000-BLYN8:1:1101:25309:7999 1:N:0:1
ACTCCTACGGGAGGCAGCAGTGGGGAATATTGCACAATGGGCGCAAGCCTGATGCAGCCATGCCGCGGGTGTGAAGAAGGCCTTCGGGTTGTAAAGCACTTTCAGCGAGGAGGAAGGTGGTGAAATTAATACGTTCATCACTTGACGTTACTCGCAGAAGAAGCACCGGCTAACGCCGTGCCAGCAGCCGCGGTAATACGGAGGGTGCAAGCGGTAATCGGAACTACTGGGCGTAAAGCGCACG
+
GGGFGG<FFDGEGGGGGGGGGGGGEFFGGFGGFGGGGFGGGFGDFGGFG8CEEF,6FC8FAFGGGGE++@CEFGGGGGC8,EFGGGGGF+@BDCEFFAGG,CEFFGGDFGCE>CF<+=FAFF,,,,:8>D9,B=<,>FC,,:>E9<7+@BEF<+*3*CC<FC7:FGFEDECGGG**1:FFGGFG*2*+211BCE**35B/*/1?E>8EFGFFC*8C5:E5*1A*<++++0AF7)CEGFCG:C<C
@M03364:276:000000000-BLYN8:1:1101:2831:8024 1:N:0:1
ACTCCTACGGGAGGCAGCAGTGGGGAATATTGCACAATGGGCGCAAGCCTGATGCAGCCATGCCGCGTGTGTGAAGAAGGCCTTCGGGTTGTAAAGCACTTTCAGCGAGGAGGAAGGTGGTGAGCTTAATACGCTCATCAATTGACGTTACTCGCAGAAGAAGCACCGGCTAACTCCGTGCCAGCAGCCGCGGTAATACGGAGGGTGCAAGCGTTAATCGGAATTACTGGGCGTAAAGCGCACG
+
GGGG8EFFFGGGGGGGGGGGGGGGGGGGGGGGGGGGGGGGGGGGGGGGGGGGGGGGGGGGGGGGGGGGGGGGGGGGGGGGGGGFGGGGDFGGGGGGGGGGGGGGGFECFG@FGGGGGGGGG?9E<FFFFGGGGGEGGGGGFGFDDFGGGGGGGDGDEGGFCGGGFGCCFGGGGGFFG7FCEEGCGGGGGGGGGGGGF9CDGDCEEGGGGGGGGGGGFGGG=EGGGFFFGFGFGDG=D:FG<DG5
@M03364:276:000000000-BLYN8:1:1101:23251:8040 1:N:0:1
ACTCCTACGGGAGGCAGCAGTGGGGAATATTGCACAATGGGCGCAAGCCTGATGCAGCCATGCCGCGTGTGTGAAGAAGGCCTTCGGGTTGTAAAGCACTTTCAGCGAGGAGGAAGGTGGTGAGCTTAATACGTTCATCAATTGACGTTACTCGCAGAAGAAGCACCGGCTAACTCCGTGCCAGCAGCCGCGGTAATACGGAGGGTGCAAGCGTTAATCGGAATTACTGGGCGTAAAGCGCACG
+
GGGGGGGGGGGGGGGGGGFGFGFGGGEFFGGGGGGGGGEFDGGGGDGGGGGGGFGGGGGDGGGGGGGCGFGGGGGGGGGGGGGGGGGC<:>FFGGG?AFGGEFFFG7CC:4F7FCFGFFGGGGFDFGGGGGGGGGGGGGGGFFGGGDGGECFDFDCGGGGG7CFGGFCEF7FGGCFFEFGGGCFGGGGF5:8CEG7CFGGGG5CEGGGGGFGGGGDFGGGDGDGGGGDCCC=>DGEFGFCCDG5
@M03364:276:000000000-BLYN8:1:1101:10447:8043 1:N:0:1
ACTCCTACGGGAGGCAGCAGTGGGGAATATTGCACAATGGGCGCAAGCCTGATGCAGCCATGCCGCGTGTGTGAAGAAGGCCTTCGGGTTGTAAAGCACTTTCAGCGAGGAGGAAGGTGGTGAGCTTAATACGTTCATCAATTGACGTTACTCGCAGAAGAAGCACCGGCTAACTCCGTGCCAGCAGCCGCGGTAATACGGAGGGTGCAAGCGTTAATCGGAATTACTGGGCGTAAAGCGCACG
+
GGGGGGGGGGGGGGGGGGGGGGGGGGGGGGGGGGGGGFFGGGG>F@EGGGGGGGGGGGGGGGGGGGGGGGGGEGFGGFFFFGGGGGGGGGGGGFGFGGGGGGGGGGGCGGCCFGGGGFGGGG9FGFDGGGF9@FGFGAC9DGGF9FDFFFGGGGCFEGFGGGGDGGGGGEEDGGGGGGGGGGGGGGGGGGGGGEGDGFC8CCGCEEEEGGGFCEGEFGGGGGGGF<FFCFGFDGGGGGFDDD:<
@M03364:276:000000000-BLYN8:1:1101:10219:8070 1:N:0:1
ACTCCTACGGGAGGCAGCAGTGGGGAATATTGCACAATGGGCGCAAGCCTGATGCAGCCATGCCGCGTGTGTGAAGAAGGCCTTCGGGTTGTAAAGCACTTTCAGCGAGGAGGAAGGTGGTGAACTTAATACGTTCATCAATTGACGTTACTCGCAGAAGAAGCACCGGCTAACTCCGTGCCAGCAGCCGCGGTAATACGGAGGGTGCAAGCGTTAATCGGAATTACTGGGCGTAAAGCGCACG
+
GGGGGGGFGGGGGGGGGGGGGGGFGGGGGGGGGGGGGGFFGGGFGGDGG@FFGGGGGGGGGGGGGGGEGEGGGGGGGGGGGGGGGGGGFGGGGGGGGGGGGGGGGFG>CGGGGGGGGFGGGGDFGGGGGGFGGDGFGGFGAFAFGDCFGGCGGEG7@C?:@FFFGGCGG*:CGCFGGGGGGGGGGFGGGGGGGGDEGCGGGGGGGGGGGDC=;>5/:EF=CC8A+<<CECCGGGGED7FDCCDC
@M03364:276:000000000-BLYN8:1:1101:8916:8079 1:N:0:1
ACTCCTACGGGAGGCAGCAGTGGGGAATATTGCACAATGGGCGCAAGCCTGATGCAGCCATGCCGCGTGTATGAAGAAGGCCTTCGGGTTGTAAAGTACTTTCAGCGAGGAGGAAGGCGTTGTGGTTAATAACCGCAGCGATTGACGTTACTCGCAGAAGAAGCACCGGCTAACTCCGTGCCAGCAGCCGCGGTAATACGGAGGGTGCAAGCGTTAATCGGAATTACTGGGCGTAAAGCGCACG
+
GGGGGGGGGGGGGGGGGGGGGGGGGGGGGGGGGGGGGGGGGFGGGGGGGGGGGGGGGGGGGGGGGGGGGGGGGGGGGGGGGGGGGGGGGGGGGGGGDFGGGGGGGGGEGGGGGGGGGGGGGGGGGCFGGGGGGCFGGGGG7FGGGGGGGGGGGGGEGDFGGFGGGGGGGEGGGGGGGGGGGGG7FGGGGGGGGGDGGFGGG;CDEGGGGGGG=EG5>FGGDGEFGF7?+CGCCDGEGGGGGGG3
@M03364:276:000000000-BLYN8:1:1101:27484:8083 1:N:0:1
ACTCCTACGGGAGGCAGCAGTGGGGAATATTGCACAATGGGCGCAAGCCTGATGCAGCCATGCCGCGTGTGTGAAGAAGGCCTTCGGGTTGTAAAGCACTTTCAGCGAGGAGGAAGGTGGTGAACTTAATACGTTCATCAATTGACGTTACTCGCAGCAGAAGCACCGGCTAACTCCGTGCCAGCAGCCGCGGTAATACGGAGTGTGCAAGCGTTAATCGGAATTACTGGGTGTAAAGCGCACG
+
GEGFFECCF;@@FGCGGGGGF?FGC;BCEE9EA9FGFGFGFFGGGGGGGFGGGDGGG,CFDFGDGGG:FCCFGF9FGGGGG8E8FCGGFFEFFAFG9DFE?EFCFC:4@@+B:C8FC<4A==F9??F<?FF,DFG,=?C<E,@F,DFC7BFDA@FF7:FF@DF<FDFCGCF7,2?;,1>F>*541>6,;CEEGEG*+?+:8E>*=+?+5<;8**=*2+<**1;C8<CE7+/*1>E<*:77))91
@M03364:276:000000000-BLYN8:1:1101:20523:8103 1:N:0:1
ACTCCTACGGGAGGCAGCAGTGGGGAATATTGCACAATGGGCGCAAGCCTGATGCAGCCATGCCGCGTGTGTGAAGAAGGCCTTCGGGTTGTAAAGCACTTTCAGCGAGGAGGAAGGTGGTGAGCTTAATACGTTCATCAATTGACGTTACTCGCAGAAGAAGCACCGGCTAACTCCGTGCCAGCAGCCGCGGTAATACGGAGGGTGCAAGCGTTAATCGGAATTACTAGGCGTAAAGCGCACG
+
GGGGGGGGGGGGGG7CFGGGFGGGGGGFGGFGGGGGDFGGGGGGGGGGGGGGGGGGGGGGGGGFGGGGGGGGGDFFDGGGGGGGGFGGGG@FGGGGGGGGFGGGFFGGGGDGGDFGGGGGGFGGGGGGFGGGFFGGG9?DFGGFGGCFGGGGGD@EGGFGGGGGFGGGCEEGGGFCCEGGGGGGGGGGGGGGGGGGGGGGGGGGGGGGGGGGGGGGGGGGEG=E@FGGGFGFGGCCCFFDG3C7
@M03364:276:000000000-BLYN8:1:1101:20844:8104 1:N:0:1
ACTCCTACGGGAGGCAGCAGTGGGGAATATTGCACAATGGGCGCAAGCCTGATGCAGCCATGCCGCGTGTGTGAAGAAGGCCTTCGGGTTGTAAAGCACTTTCAGCGAGGAGGAAGGTGGTGAACTTAATACGTTCATCAATTGACGTTACTCGCAGAAGAAGCACCGGCTAACTCCGTGCCAGCAGCCGCGGTAATACGGAGGGTGCAAGCGTTAATCGGAATTACTGGGCGTAAAGCGCACG
+
GGGGGGGGGGGGGGGGGGGGGGGGGGGGGGGGGGGGGGGGGGGGGGGGGFGGGGGGGGGGGGGGGGGGGGGGGGCFGGGGGCFFGGGGGGGGGGGGGGGGGGGGGGGFDEGGGEGGDFGGGGGGGGGGGGGGGGGGGGGGGGGGG<FFGGGGGGGGGGGGGGGGGGGGGGGGGGGGGGGGGGGGGFFGBEGGGGGGGGGGDEDGGGGGGGGGGGGGGGGGECEGGGGGCGCFGGCE3CG<CDC7
@M03364:276:000000000-BLYN8:1:1101:26782:8132 1:N:0:1
ACTCCTACGGGAGGCAGCAGTAGGGAATCTTCGGCAATGGACGAAAGTCTGACCGAGCAACGCCGCGTGAGTGAAGAAGGTTTTCGGGTCGTAAAACTCTGTTGTTAGAGAAGAACGACGAGGAGAGTGGAAAGCTCCTTGTGTGACGGTATCTAACCAGAAAGGGACGGCTAACTACGTGCCAGCAGCCGCGGTAATACGTAGGTCCCGAGCGTTGTCCGGATTTATTTGGCGTAAGGCGAGC
+
GGGGFGGGGGGGGGGGGGGGGCAFDFGGEFFCFGGGCFGF,E6:FGGEFGGGDDBFFFCFDG@EFGGGG,?FGGGGEGFFB?FFACC+B=FEGFGFFEFFGGGGGGGGEFG=FGGCG7733C:FG?+B<FFCFGGGGG<EFFFFFGDFC3DECF,@:<FFGFFG7*5<CFEGG,<EG7FFGGGGGCC@GBECEEGG89+2:::ECC9+@E5*58:C=E9<::8*/+<FF+<CD):CD*9*9<3)
@M03364:276:000000000-BLYN8:1:1101:6121:8145 1:N:0:1
ACTCCTACGGGAGGCAGCAGTGGGGAATATTGCACAATGGGCGCAAGCCTGATGCAGCCATGCCGCGTGTATGAAGAAGGCCTTCGGGTTGTAAAGTACTTTCAGCGGGGAGGAAGGTGATGAACTTAATACGTTCATCAATTGACGTTACCCGCAGAAGAAGCACCGGCTAACTCCGTGCCAGCAGCCGCGGTAATACGGAGGGTGCAAGCGTTAATCGGAATTACTGGGCGTAAAGCGCACG
+
GGGGGGGGEGGCCGGGGGDGGFGGGGGGGGGGGGGGGGGGGGGGGGGGGGGGGGGGFFFFGGGFGGDGE@FFGGFGGGGGG8FGGGGGGEGGGGGEFGGGFGGGG9>FCEGGGG8FGGGFGGGGCGGGGGGGGGGGGGFDCDGGGGGGGGGGGDGDGGGGGCDGF7FGGGGECCFGCEGGGGGC>FFGGGGEEGEGGFGGDDEG5;>EFGG=EEGGGGGGG5EG?9CGFGGFD<E5>FGDC35/
@M03364:276:000000000-BLYN8:1:1101:26137:8151 1:N:0:1
ACTCCTACGGGAGGCAGCAGTGGGGAATATTGCACAATGGGCGCAAGCCTGATGCAGCCATGCCGCGTGTGTGAAGAAGGCCTTCGGGTTGTAAAGCACTTTCAGCGAGGAGGAAGGTGGTGAGCTTAATACGCTCATCAATTGACGTTACTCGCAGAAGAAGCACCGGCTAACTCCGTGCCAGCAGCCGCGGTAATACGGAGGGTGCAAGCGTTAATCGGAATTACTGGGCGTAAAGCGCACG
+
GGGGGGGGGGGCFGGG>FGGGGGGDFGG9FFG<EEGEGG?FFDGGGEFFGGGFEGFGGGGGGGGGGGGGF7FGGGGCGGGFFGFGGGEGEGGGGGGGFGGGGCF<F7==CG7@FC87FFD4+5?F<FGGGG9++B:>C33=@FFFGGFGFEGCEEDEGGGGGGFGGGGGGGGGGGFFGGGCGFFGGGGCGGGGGGGCGGGGGGGGC8CGGGGGGGGGGFGGGGGFFFGGFGGGDEGGFFGDDD7
@M03364:276:000000000-BLYN8:1:1101:25634:8157 1:N:0:1
ACTCCTACGGGAGGCAGCAGTGGGGAATATTGCACAATGGGCGCAAGCCTGATGCAGCCATGCCGCGTGTGTGAAGAAGGCCTTCGGGTTGTAAAGCACTTTCAGCGAGGAGGAAGGTGGTGAACTTAATACGTTCATCAATTGACGTTACTCGAAGAAGAAGCACCGGCTAACTCCGTGCCAGCAGCCGCGGTAATACGGAGGGTGCAAGCGTTAATCGGAATTACTGGGCGTAAAGCGCACG
+
GGGGGFGGGGGGGGGGEGGGGGGGGGGGGGGGGGGGGGGGGGEGGGGFDCFFGGG9CFGCCEFFECF@FGGGGAF?FFECC8FGGFGGGGGGGGGGGGGGGGGGFGGGDEGGGEGGGGF7FFGGFGGFGEFDCFGGDGGC9EA<FC@FGGGCEF8FGGFGGGFGGGG:FDGDFGGGGG:<:@CFBEEFFGE*CEEDCEGGEGGGEGGGGFGFGGE5FC?CEG57CEFGG+;7CGGG3**17DD5
@M03364:276:000000000-BLYN8:1:1101:4631:8186 1:N:0:1
ACTCCTACGGGAGGCAGCAGTGGGGAATATTGCACAATGGGCGCAAGCCTGATGCAGCCATGCCGCGTGTGTGAAGAAGGCCTTCGGGTTGTAAAGCACTTTCAGCGAGGAGGAAGGTGGTGAACTTAATACGTTCATCAATTGACGTTACTCGCAGAAGAAGCACCGGCTAACTCCGTGCCAGCAGCCGCGGTAATACGGAGGGTGCAAGCGTTAATCGGAATTACTGGGCGTAAAGCGCACG
+
GGGGGGGGGGGGGGGGGGGGGGGGGGGGGGGGGGGGGGGGGFGEGGGGGGGGGGGGGGFGGGGGDGGGGGGGGGGGGGGGGGGGGGGGGGGGGGGGGGGGFFGGGFGCFEGGGGGGGGGGCGFFFFGGGGGGFFFGGGGEGG<FGGGGGFGGGEGCCGFGG?FGGGGGEEGGGGGGGGFGGGGFCGGFCEGGGGGGGFFGGGGGGGGEFGGGGC8EFDFFGGEGCGGG9CC5CGGGGC>DCDD7
@M03364:276:000000000-BLYN8:1:1101:5593:8190 1:N:0:1
ACTCCTACGGGAGGCAGCAGTAGGGAATCTTCGGCAATGGACGAAAGTCTGACCGAGCAACGCCGCGTGAGTGAAGAAGGTTTTCGGATCGTAAAACTCTGTTGTTAGAGAAGAACAAGGACGTAAGTAACTGTACGTCCCCTGACGGTATCTAACCAGAAAGCCACGGCTAACTACGTGCCAGCAGCCGCGGTAATACGTAGGTGGCAAGCGTTGTCCGGATTTATTGGGCGTAAAGCGAGCG
+
GGGGGGGGGGGGGGGGGGGGGGGGGGGGDGGGGGGGGGGGGCFGGGGGGGGGGGGGGGGGGGGGGGGGGGDFGGGGGGGGAFGGGGGGCCFGGGGGGGGGGGGGGFGGFGGGGGGGGGGCDGFEGFGGGGGGGGFFGGGGGGGGGGGGGGGGGGGGGGFBFGGGFGFGGGDGGGGGFGGGGGGGFGFGCECEGGGGFGGGGGGGGGGGGFGCECEGGGGEECEEEFCFGGFGGDGGGGGGDG3<
@M03364:276:000000000-BLYN8:1:1101:20044:8196 1:N:0:1
ACTCCTACGGGAGGCAGCAGTGGGGAATATTGCACAATGGGCGCAAGCCTGATGCAGCCATGCCGCGTGTGTGAAGAAGGCCTTCGGGTTGTAAAGCACTTTCAGCGAGGAGGAAGGTGGTGAACTTAATACGTTCATCAATTGACGTTACTCGCAGAAGAAGCACCGGCTAACTCCGTGCCAGCAGCCGCGGTAATACGGAGGGTGCAAGCGTTAATCGGAATTACTGGGCGTAAAGCGCACG
+
GGGGGGGGGGGGGGGGGGFGGG9FFFGGGGGGGGGGGGGGGGGGGGGGGGGGGGGGGGGGGGGGGGGGGGGGGGGGGGGGGGGGGGGGGGGGGGGGGGGGGGGGFGGCFGGGGGGGGGGGGGGGGGGGGGGGGGGGGGGGGGGGGGGGGGGGGGGGGGGGGGGDGGGGGGGGGGGGGGGGGGGGGGGGGGGGGGGGGGGGGGGGGGEGGGGGGGGGGGGGGGGGGGGGGGGGGGGGGGGGGGGC
@M03364:276:000000000-BLYN8:1:1101:21979:8215 1:N:0:1
ACTCCTACGGGAGGCAGCAGTAGGGAATCTTCGGCAATGGGGGCAACCCTGACCGAGCAACGCCGCGTGAGTGAAGAAGGTTTTCGGATCGTAAAACTCTGTTGTTAGAGAAGAACGTTAAGTAGAGTGGAAAGTTACTTAAGTGACGGTATCTAACCAGAAAGGGACGGCTAACTACGTGCCAGCAGCCGCGGTAATACGTAGGTCCCAAGCGTTGTCCGGATTTATTGGGCGTAAAGCGAGC
+
GGGGGGGGGGGGGGGGGGGGGGGGGGGGGGGGGGGGDGGGGGGGGGGGGGGGGGGGGGGGGGGDGGGGGGGGGGGGGGGGGGGGGGGGGGGGGGGGGGGGGGGGGGGGGFFGGGGGGGGGGGGGGGGGGGGGGGGGGGG@@DGGGGGGEGDGGGGGGFGGGGGGGGGGGGGGGGGGGGDGGGGGGGGFGFGDEEEGGGGGGGGGGGGGGGGGGGGGGGGGGGGGC@FFFCGGGDGGGGGGGGG3
@M03364:276:000000000-BLYN8:1:1101:20613:8224 1:N:0:1
ACTCCTACGGGAGGCAGCAGTGGGGAATATTGCACAATGGGCGCAAGCCTGATGCAGCCATGCCGCGTGTATGAAGAAGGCCTTCGGGTTGTAAAGTACTTTCAGCGGGGAGGAAGGTGATGAACTTAATACGTTCATCAATTGACGTTACCCGCAGAAGAAGCACCGGCTAACTCCGTGCCAGCAGCCGCGGTAATACGGAGGGTGCAAGCGTTAATCGGAATTACTGGGGGTAAAGCGCACG
+
GGGGGGGGGGGGGG@EEEFGGGGGGGGGDFGGGGGGGGGGGGGGGGEGGGGGGGGGGGGGGGGGFGGGGGFGGGGGGGGGGGFGGGGGGGGGGGGGGGGGGGGGFCEGGGGGGGGGGGDADC<<<=DDDGGG7FFF<EADECFFFFGGGCF@CEC@F@FCCFGCEGFGGFG:CGG9BEFD@CGGGGGEFG>EGG8E?9BCEEGCEGGG@F?5=?E8=EFFG=CCFG:CGGC*/9C6:C7CDCD3
@M03364:276:000000000-BLYN8:1:1101:16891:8247 1:N:0:1
ACTCCTACGGGAGGCAGCAGTAGGGAATCTTCGGCAATGGGGGCAACCCTGACCGAGCAACGCCGCGTGAGTGAAGAAGGTTTTCGGATCGTAAAACTCTGTTGTTAGAGAAGAACGTTAAGTAGAGTGGAAAGTTACTTAAGTGACGGTATCTAACCAGAAAGGGACGGCTAACTACGTGCCAGCAGCCGCGGTAATACGTAGGTCCCAAGCGTTGTCCGGATTTATTGGGCGTAAAGCGAGC
+
GGGGGGGGGGGGGGGGGGGGGGGGGFGGGGGGGGGGGGGGGGGGGGGCEGGGGGGGGGGGGGGGGGGGGGGGGGGGGGGGGGGGGGGGGGGGGGGGGG9<FGGGGGGGGGGGGGGGGGFFFGGGGGGCFGGGFGDFFFGGGGGGGGGFGGGGGGFGFGCGGGGGFGGGGGDGGGGGGGGFFGGDGGGFGGGGGGGGGGGGGFCEDG9FE7CGGGEEEGGGGGECEGGGGGGGGGDGGGGCGDG7
@M03364:276:000000000-BLYN8:1:1101:21115:8273 1:N:0:1
ACTCCTACGGGAGGCAGCAGTGGGGAATATTGCACAATGGGCGCAAGCCTGATGCAGCCATGCCGCGTGTGTGAAGAAGGCCTTCGGGTTGTAAAGCACTTTCAGCGAGGAGGAAGGTGGTGAACTTAATACGTTCATCAATTGACGTTACTCGCAGAAGAAGCACCGGCTAACTCCGTGCCAGCAGCCGCGGTAATACGGAGGGTGCAAGCGTTAATCGGAATTACTGGGCGTAAAGCGCACG
+
GGGGCFGGGGGGGGGGGGFGGGGGGGGGGGGGGGFGGGGGGGGGGCGFFGGFGGGGGGGDGGGGGGGGGGGGGGGFGGGGGGGGGGGGGGGGGGGGGGGGGGGGGGGGGFEGGGGGGGFCFF9EDFFGGGGGGGGFFGGFGGGGGGGGGGGGGGGGGDGCFGGGGGFCEGGGGGGGFGGGGGGGGGGGGGGGGGGDFGFCEDEGGGGEGGG5=EGGFGGGGGGGFGGGGFFFGGGGDDCCD3<C
@M03364:276:000000000-BLYN8:1:1101:9981:8273 1:N:0:1
ACTCCTACGGGAGGCAGCAGTAGGGAATCTTCGGCAATGGACGAAAGTCTGACCGAGCAACGCCGCGTGAGTGAAGAAGGTTTTCGGATCGTAAAACTCTGTTGTTAGAGAAGAACGACGAGGAGAGTGGAAAGCTCCTTGTGTGACGGTATCTAACCAGAAAGGGACGGCTAACTACGTGCCAGCAGCCGCGGTAATACGTAGGTCCCGAGCGTTGTCCGGATTTATTGGGCGTAAAGCGAGC
+
FFFCDFD@F@CFGGCGGGGGGGGGGGGGGGGGGGGGDFGGGGDGGGEF<CFEDGGGGGGFGGGEEEFE7FFGGGGGG<FGEEGFFGEECGGGGDFBDFEFGFGGFDDGGFGGFGGGGEGF@FFEG@@FAFCFGFGGGGGGGGG@<FGGDFGFFGGGG@CFFEGGGGGGGGGDCFGE;C:B:C8CDFEDEC:EGGGGCCCGFGFGGGGGFGGGGGGCDE<?5E8CC?9CFG?FG<:C<777CDG3
@M03364:276:000000000-BLYN8:1:1101:13882:8305 1:N:0:1
ACTCCTACGGGAGGCAGCAGTGGGGAATATTGCACAATGGGCGCAAGCCTGATGCAGCCATGCCGCGTGTATGAAGAAGGCCTTCGGGTTGTAAAGTACTTTCAGCGAGGAGGAAGGCATTAAGGTTAATAACCTTAGTGATTGACGTTACTCGCAGAAGAAGCACCGGCTAACTCCGTGCCAGCAGCCGCGGTAATACGGAGGGTGCAAGCGTTAATCGGAATTACTGGGCGTAAAGCGCACG
+
GGGGGGGGGGGGGGGGGGGGGGGGGGGGGGGGFGGGGGGGGGGGGGGGGGGGGGGGGFGGGGGGGGGGGGGGGGGGGGGGFGGGGGGGFFGGGGGGGGGGGGGGGGGGGGGGG>FGGGGGGGGGFGGGGGGGGGGFDFFGFGGGGGGGGGGGFGGGGGGGGGGGGGGDGDGGGGGGGGGGGCCFC@FGDG*CGGCGGFEGECEGGGGCFGGGGGGDFFGF58CEGGFGGGGGC)>=DGGDGD<7
@M03364:276:000000000-BLYN8:1:1101:24772:8305 1:N:0:1
ACTCCTACGGGAGGCAGCAGTGGGGAATATTGCACAATGGGCGCAAGCCTGATGCAGCCATGCCGCGTGTGTGAAGAAGGCCTTCGGGTTGTAAAGCACTTTCAGCGAGGAGGAAGGTGGTGAACTTAATACGTTCATCAATTGACGTTACTCGCAGAAGAAGCACCGGCTAACTCCGTGCCAGCAGCCGCGGTAATACGGAGGGTGCAAGCGTTAATCGGAATTACTGGGCGTAAAGCGCACG
+
GGGD<EEFFBFGFEFGGGFECEC,@BCCFGGFGGGFCE@,CFFGFGGGFGG8AFFFGGGGGC8F+@@=FFCFDFFFE<AFF<FAGFG7FEG+AFEGFGGGEFFGGGG7FBCGGDGD7??FCGFEFCDGCFGGGGG<A,CDFGDFFAFEFFG9EGGGE+@:FAFCCFGGGGEGFGFG:ECCCFCEGGF:CGGGGGE7BCFCCEGGGGG5F79ECECECFCCECCFC?:CFGGFGGC*7FDDDDC<
@M03364:276:000000000-BLYN8:1:1101:6522:8328 1:N:0:1
ACTCCTACGGGAGGCAGCAGTGGGGAATATTGCACAATGGGCGCAAGCCTGATGCAGCCATGCCGCGTGTATGAAGAAGGCCTTCGGGTTGTAAAGTACTTTCAGCGAGGAGGAAGGCATTAAGGTTAATAACCTTAGTGATTGACGTTACTCGCAGAAGAAGCACCGGCTAACTCCGTGCCAGCAGCCGCGGTAATACGGAGGGTGCAAGCGTTAATCGGAATTACTGGGCGTAAAGCGCACG
+
GGGGGGGGGGGGGGGGGGGGGGGGGGGGGGGGF@FFFGGGCGGGG@C<FFGGGFGGGGGGFGGGGGGGGFFGGG9FGGGGGGGGGGGGGGGGDCDFGFGGEGGG?<F7FGEEGGGC+FEFFDFEE?FG9E<F=BFFE9:,<BE<AFE>FG7@<@>@+@<,F,5<:7FFFFCEF7=3DB>@:DFGF,D:>CC5ECEGGGFGGDDC:EE>FF?*;33=CFFC5/*20:2+3A**9)/AFDFG<5D3
@M03364:276:000000000-BLYN8:1:1101:19975:8329 1:N:0:1
ACTCCTACGGGAGGCAGCAGTAGGGAATCTTCGGCAATGGGGGCAACCCTGACCGAGCAACGCCGCGTGAGTGAAGAAGGTTTTCGGATCGTAAAACTCTGTTGTTAGAGAAGAACGTTAAGTAGAGTGGAAAGTTACTTAAGTGACGGTATCTAACCAGAAAGGGACGGCTAACTACGTGCCAGCAGCCGCGGTAATACGTAGGTCCCAAGCGTTGTCCGGATTTATTGGGCGTAAAGCGAGC
+
GGGGGGGGGGGGGGGGGGGGGGGGGGGGGGGGGGGGGGGGGGGGGGGGGGGGGGGGGGGGGGGGGGGGGGGGGGGGGGGGGGGGGGGGGGGGGGGGGGGFGGGGGGGGGGGGGGGGGGGGGGGGGGGGGGGGGFGGGGGGGGGGGGGGGGGGFGFGGGGGGGGGGGGGGGGGGGGGGGGGGGGGGGGGGGGGGCEGGFGGGGGGGGGGGGGGFEGGGGGFEGEGGGGGGGGGGGEGGGFGGGG3
@M03364:276:000000000-BLYN8:1:1101:4317:8330 1:N:0:1
ACTCCTACGGGAGGCAGCAGTGGGGAATATTGCACAATGGGGGGAACCCTGATGCAGCCATGCCGCGTGAATGAAGAAGGCCTTCGGGTTGTAAAGTTCTTTCGGTGGTGAGGAAGGCAGTTAGTTTAATAGACTAGCTGATTGACGTTAGCCACAGAAGAAGCACCGGCTAACTCCGTGCCAGCAGCCGCGGTAATACGGAGGGTGCGAGCGTTAATCGGAATGACTGGGCGTAAAGGGCACG
+
GGGGGGGGGGGGGGGGGGGGGFGGGGGGGGGGGGGGGGGGGGGGGGGGGGGGGGGGGGGGGGGGGGGGGGGGGGGGGGGGGGGGGGGGFGGGFGGGGGGGGGGGGCFGFGGGGFGGGFGGGFGGGGGGGGGGGFGFGGCC<FGGGFGGGGGGCFGGGGGGGGG?CFCEGGGDFGFGGGGGGFGFGGGCGGGGGGGGGGGGGGGGGG5>CGEGGGGGGGGGGEGFGGGGGGGGGGGG5>FGGGG*
@M03364:276:000000000-BLYN8:1:1101:28186:8334 1:N:0:1
ACTCCTACGGGAGGCAGCAGTGGGGAATATTGCACAATGGGCGCAAGCCTGATGCAGCCATGCCGCGTGTGTGAAGAAGGCCTTCGGGTTGTAAAGCACTTTCAGCTAGGAGGAAGGTGGTGAGCTTAATACGTTCATCAATTGACGTTACTCGCAGAAGAAGCACCGGCTAACTCCGTGCCAGCAGCCGCGGTAATACGGAGGGTGCAAGCGTTAATCGGAATTACTGGGCGTAAAGCGCACG
+
FGGGGGGFGGGGCGGDGGGGGGGGGGGGGGCACFGGGGGFGGEEGGGGDGGGFFDGGFGGCCFFGGGEGFFFGGGFFFGGFGGGFFGGGGCFFG?ACEFF,FFF9FFFFGGGGC<EEGGC??D@8,BFGGGGGGGGF95?FFGFGAC@FFFGCG7@>@@,@FFGG@CE7F*>FGF97>6>:E?DFGFCGGGD*:ECGGC85*=CG5*3<@+**1;?FFGGG585CFGG<?FFCC:*57>DC377
@M03364:276:000000000-BLYN8:1:1101:19011:8372 1:N:0:1
ACTCCTACGGGAGGCAGCAGTGGGGAATATTGCACAATGGGCGCAAGCCTGATGCAGCCATGCCGCGTGTGTGAAGAAGGCCTTCGGGTTGTAAAGCACTTTCAGCGAGGAGGAAGGTGGTGAGCTTAATACGTTCATCAATTGACGTTACTCGCAGAAGAAGCACCGGCTAACTCCGTGCCAGCAGCCGCGGTAATACGGAGGGTGCAAGCGTTAATCGGAATTACTGGGCGTAAAGCGCACG
+
GGGGGGGGGGGGGGGGGGGGGGGGG@FGGGGGGGGGGGGGGGGGGGGGGGGGGGGGGGGGGGGGGGGGGGGGGGGGGGGGGGGGGGGGGGGGGGGGGGGGGGGGGGGGGGGGGGGGDGGFEGBEGGGFGFFFGGGGGGGGGFCFDFGGG<CFGEGGGGGGGGGGGFGGGGGGGGGGGGGCGCEGGFGGFEGGGGGGGGGGGGGGDEGGG7+=;E8CFGGGGGDGGFGFGGGGGGG=FD7CDDD7
@M03364:276:000000000-BLYN8:1:1101:15560:8396 1:N:0:1
ACTCCTACGGGAGGCAGCAGTGGGGAATATTGCACAATGGGCGCAAGCCTGATGCAGCCATGCCGCGTGTATGAAGAAGGCCTTCGGGTTGTAAAGTACTTTCAGCGGGGAGGAAGGTGAGTGGTTTAATACGCCATTCAATTGACGTTACCCGCAGAAGAAGCACCGGCTAACTCCGTGCCAGCAGCCGCGGTAATACGGAGGGTGCAAGCGTTAATCGGAATTACTGGGCGTAAAGCGCACG
+
GGGGGGGGGGGGGGGGGGGGGGGGGGGGGGGGGGGGGGGGGGGGGGGGGGGGGGGGGGGGGGGGGGGGGGGGGGGGGGGGGGGGGGGGGGGGGGGGGGGGGGGG9EGFGGCGGCFGGFFEGGGGGGGGGGGGGGGGGGGGGGGGGFGGGGGFFGGGGEGGGGGCCCGGGGGGGGGGGGGGGGGGGGGGGGEGGGGGGGGGG*?EC2?5@FFFE8CEGGGGGEGGFGFFGCGGG5>EFCFGGCG7
@M03364:276:000000000-BLYN8:1:1101:24382:8400 1:N:0:1
ACTCCTACGGGAGGCAGCAGTAGGGAATCTTCGGCAATGGGGGCAACCCTGACCGAGCAACGCCGCGTGAGTGAAGAAGGTTTTCGGATCGTAAAACTCTGTTGTTAGAGAAGAACGTTAAGTAGAGTGGAAAATTACTTAAGTGACGGTATCTAACCAGAAAGGGACGGCTAACTACGTGCCAGCAGCTGCGGTAATACGTAGGTCCCAAGCGTTGTCCGGATTTAGTGGGCGTAAAGCGAGC
+
GGGGGGGGGGGGGGGGGGGGG9FGGGGGEGGGGGGGGGGGGGGDCFGGGGGGGGDGGGGGGGGGGGGGGDEFGFGGGCGFEGGGGGGGGDGGGGGD@FGGFFFEFGFGFGGCGGGGGGGFED<CFGEGGGGDF@<FGGGADEGGGGG+>FGGFGEFGFDCD7FCGCFGCGCFFGFGGGGGGFGFC*:CC,?,:*=*=C?C8C?BGE<:*>8**BCEGG+AEE5/2<<+<+;FC9EGG:CFGCD)
@M03364:276:000000000-BLYN8:1:1101:13938:8405 1:N:0:1
ACTCCTACGGGAGGCAGCAGTGGGGAATATTGCACAATGGGCGCAAGCCTGATGCAGCCATGCCGCGTGTGTGAAGAAGGCCTTCGGGTTGTAAAGCACTTTCAGCGAGGAGGAAGGTGGTGAACTTAATACGTTCATCAATTGACGTTACTCGCAGAAGAAGCACCGGCTAACTCCGTGCCAGCAGCCGCGGTAATACGGAGGGTGCAAGCGTTAATCGGAATTACTGGGCGTAAAGCGCACG
+
GGGGGGGGGGGGGGGGGGGGGGGGGGGGGGGGGGGGGGFGGGGGGGGGGGGGGGGGGGGGGGGGGGGGGGGGGGGGGGGGGGGGGGGGGGGGGGGGGGGGGGFGGGGGGGFGGGGGGGGGGGGGGGGGGGFFGGGGGGGGGGGGGGGGGGGGGGGGGGGGGGGGGGGGGGGDGGGGGGGGGGGGGGGGGGGGDGGGGDGGGGGGGGGGGGGGGGGGGGGGG58FGGGGGGGGGGGGDFGGGC<7
@M03364:276:000000000-BLYN8:1:1101:22016:8406 1:N:0:1
ACTCCTACGGGAGGCAGCAGTGGGGAATATTGCACAATGGGCGCAAGCCTGATGCAGCCATGCCGCGTGTGTGAAGAAGGCCTTCGGGTTGTAAAGCACTTTCAGCGAGGAGGAAGGTGGTGAACTTAATACGTTCATCAATTGACGTTACTCGCAGAAGAAGCACCGGCTAACTCCGTGCCAGCAGCCGCGGTAATACGGAGGGTGCAAGCGTTAATCGGAATTACTGGGCGTAAAGCGCACG
+
GGGGGGGGGGGGGGGGGGFFGGGGGGGFGGGGGGGGGG9EFGGGGGGGGGGGGGGGFFGGGGFD:CCEGGFGGGFGFGGFDGGCFGG7CCEGGGGFGGGGGGGGGGGEEGCFGGGGGGGGGGGFGGGGGGGFFFFGGGGFFGGGGGGCFCCFAFGEGGGGGFGGGGGEEGDGGGGG7@FFGGFFGGGG7CCEEGEEGFECC*:EGG5BFGGGGEEEGGGGGGEGFGGG?FCF3CGGGGFDDGG<
@M03364:276:000000000-BLYN8:1:1101:27345:8454 1:N:0:1
ACTCCTACGGGAGGCAGCAGTGGGGAATATTGCACAATGGGCGCAAGCCTGATGCAGCCATGCCGCGTGTGTGAAGAAGGCCTTCGGGTTGTAAAGTACTTTCAGCGAGGAGGAAGGCATTAAGGTTAATAACCTTAGTGATTGACGTTACTCGCAGAAGAAGCACCGGCTAACTCCGTGCCAGCAGCCGCGGTAATACGGAGGGTGCAAGCGTTAATCGGAATTAATGGGCGTAAAGCGCACG
+
FFGGGGGGGGCGGGGE@FGGGEFFGGGG,CFC;CFFGGG8CCE@GEE,CFEFGGCCAFEGCFEGGGGF@,,:ECGDCFFGC==C<FE+C87BFBECE5CF@F9F,C+=>CF>:=CFCA,<,5EAFFGFFF9AFD,CAA?B<FGC9<C:B8+C93C7FF@7FF7CFE7>:7C<FFF9@EF7CFGGGG8FFEGGGGGGGF9E:88EE*3*5>9FG>CEGGGGGG=FGG2:++;*9CEEG7D<))))
@M03364:276:000000000-BLYN8:1:1101:10715:8474 1:N:0:1
ACTCCTACGGGAGGCAGCAGTAGGGAATCTTCGGCAATGGGGGCAACCCTGACCGAGCAACGCCGCGTGAGTGAAGAAGGTTTTCGGATCGTAAAACTCTGTTGTTAGAGAAGAACGTTAAGTAGAGTGGAAAGTTACTTAAGTGACGGTATCTAACCAGAAAGGGACGGCTAACTACGTGCCAGCAGCCGCGGTAATACGTAGGTCCCAAGCGTTGTCCGGATTTATTGGGCGTAAAGCGAGC
+
GGGGGGGGGGGGGGGGGGGGGGGGGGGGGGGGGGGGGGGGGGGGGGGGGGGGGGGGGGGGGGGGGGGGGGGGGGGGGGGGGGGGGGGGGFGGGGGGGGGGGGGGGGGGFGGGGGGGGGGGGGGGGGGGGGGDGGGGGGGGGGGGGGGGGGGGGGGGGGGGGGGGGGGGGGGGGGGGGGGFGGFGGGFGGGGGGGGGGGGGGCFGGGGGGGGGGGGGGGGGGGCEGGFGGGGGDGGEGGGFGGG3
@M03364:276:000000000-BLYN8:1:1101:21363:8481 1:N:0:1
ACTCCTACGGGAGGCAGCAGTGGGGAATATTGCACAATGGGCGCAAGCCTGATGCAGCCATGCCGCGTGTGTGAAGAAGGCCTTCGGGTTGTAAAGCACTTTCAGCGAGGAGGAAGGTGGTGAGCTTAATACGTTCATCAATTGACGTTACTCGCAGAAGAAGCACCGGCTAACTCCGTGCCAGCAGCCGCGGTAATACGGAGGGTGCAAGCGTTAATCGGAATTACTGGGCGTAAAGCGCACG
+
GGGGGGGGGGGGGGGGGGGGGGGGGGGGGGGGGGGGGGFFGGGGGGGGGGGGGGGGGGGGGGGGGGGGGGGGGGGGGGGGGGGGGGGGGGGGGGGGGGGGDEFGGGG>FGECEGFGGFFGGGGGGGGFGGGGGGGGGGGGGGGGGGGGGGGGGGDDGFFGGGGGGGGGGGGGGGGGGGGGGGGEGGGGGGGGGGGGGFGGEGGGDEEDFGGGGGGGGGGGGDEGFGGGG?EFGGCCFFGGD3C5
@M03364:276:000000000-BLYN8:1:1101:5404:8489 1:N:0:1
ACTCCTACGGGAGGCAGCAGTGGGGAATATTGCACAATGGGCGCAAGCCTGATGCAGCCATGCCGCGTGTATGAAGAAGGCCTTCGGGTTGTAAAGTACTTTCAGCGGGGAGGAAGGTGAGTGGTTTAATACGCCATTCAATTGACGTTACCCGCAGAAGAAGCACCGGCTAACTCCGTGCCAGCAGCCGCGGTAATACGGAGGGTGCAAGCGTTAATCGGAATTACTGGGCGTAAAGCGCACG
+
GGGGGGGGGGGGGGGGGGGGFGGFGGGGGGGGGFGGGGFGGGGGGGGGGGGGGGGGGGGGGGFGGGGGGGGGFFFGGGGGGGGGGGGGGGGGGGGGGGGGGGGCFGGGGGGGGGGGGFGEGGGGGGGFGECGGE@FGFGGGGGGGGGGGFCAFEGGGGGFGGGGGGGGCFFGGGGGFGGGGGGGGGGGGGGGGGDGGGGGGGGGGCEGGGGGGEGGGGGGGGCFCGGGGFGGG9==CGGGCC<<
@M03364:276:000000000-BLYN8:1:1101:28349:8512 1:N:0:1
ACTCCTACGGGAGGCAGCAGTGGGGAATATTGCACAATGGGCTCAAGCCTGATGCAGCCATGCCGCGTGTGTGAAGAAGGCCTTCGGGTTGTAAAGCACTTTCAGCGAGGAGGAAGGTGGTGAGCTTAATACGTTCATCAATTGACGTTACTCGCAGAAGAAGCACCGGCTAACTCCGTGCCAGCAGCCGCGGTAATACGGAGGGTGCAAGCGTTAATCGGAATTACTGGGCGTAAAGCGCACG
+
GGFFGGGGGGGGCFCCFFF@CFGFGDEGGGGFAFFGCFFGGG,FGDFGGGCGGGGGGGCFFG@<B:CFC@DFEFGGDGCFGFGG9FGEFG@FGCGD9FE<EDAFGGGFGDDEC:@?FAEECGCGCFGFGFG,A,D=3EF9A@FFAAFFGGGGGEGDGD8FCGFAF7:<@@FGGECCGGCFGGGCGGGG,BCE5:8BFFGGD*3BECEE8@;CEBEGG77:ECEFFGFC++;EDG*:CFGG37))
@M03364:276:000000000-BLYN8:1:1101:10981:8521 1:N:0:1
ACTCCTACGGGAGGCAGCAGTGGGGAATATTGCACAATGGGCGCAAGCCTGATGCAGCCATGCCGCGTGTGTGAAGAAGGCCTTCGGGTTGTAAAGCACTTTCAGCGAGGAGGAAGGTGGTGAGCTTAATACGTTCATCAATTGACGTTACTCGCAGAAGAAGCACCGGCTAACTCCGTGCCAGCAGCCGCGGTAATACGGAGGGTGCAAGCGTTAATCGGAATTACTGGGCGTAAAGCGCACG
+
GGGGGGGGGGGGGGGGGGGGFGGGGGGGGGGGGGGGGGGGGGGGGGGGGGGFGGGGGGGGGGGGGGGGGGGGGGGGGGGGGGGGGGGGGGGGGGGGGGGGGGGGGGGGGGGGGGGGGGGGGGGGGGGGFGGGGGGGGGGGFGGGGGGGGGGGGGGGGGGGGGGGGGGGGGGGGGGGGGGGGGGGGGGGGGGGGGGGGGGGGGGGGGGGFFGGGGGDDFGFGGGGGGGGGGGGGGGGGGGGGGG5
@M03364:276:000000000-BLYN8:1:1101:12168:8541 1:N:0:1
ACTCCTACGGGAGGCAGCAGTGGGGAATATTGCACAATGGGCGCAAGCCTGATGCAGCCATGCCGCGTGTGTGGAGAAGGCCTTCGGGTTGTAAAGCACTTTCAGCGAGGAGGAAGGTGGTGAACTTAATACGTTCATCAATTGACGTTACTCGCAGAAGAAGCACCGGCTAACTCCGTGCCAGCAGCCGCGGTAATACGGAGGGTGCAAGCGTTAATCGGAATTACTGGGCGTAAAGCGCACG
+
GGGGGGGGGGGGGGGGGGGGGGGGGGGGFGGGGGGGGGGGGGGGGGGGGGGGGGGGGGGGGGGGGGGGGGGGG,CEGGGGFGGGGGGGGGGGGG9EFGGGGGGGGGGGEF+?FCBDGFGGGGGGGGGGGGGGGGGGGGGGGGGGGGGGGGGFGGGGG7FGGGGGGGGGGGFEGFFDGGGFGG9;@CCGGGGGGGGGGGGGG*BEEEGGGGGGGGECGGGGGGGFGGFGGFGGGGGEG7*>CCG)
@M03364:276:000000000-BLYN8:1:1101:8834:8609 1:N:0:1
ACTCCTACGGGAGGCAGCAGTAGGGAATCTTCGGCAATGGACGAAAGTCTGACCGAGCAACGCCGCGTGAGTGAAGAAGGTTTTCGGATCGTAAAACTCTGTTGTTAGAGAAGAACAAGGACGTTAGTAACTGAACGTCCCCTGACGGTATCTAACCAGAAAGCCACGGCTAACTACGTGCCAGCAGCCGCGGTAATACGTAGGTGGCAAGCGTTGTCCGGATTTATTGGGCGTAAAGCGAGCG
+
GGGGGGGGGGGGGGGGGGGGGGGGGGGGGGGGGGGGGGGGGGGGGGGGGGGGGGGGGGGGGGGGGGGGGGGGGGGGGGGGGGGGGGGGGGGGGGFGGGGGGGGGGGGGGGGGGGGGGGGGGGGGGGGGGGGFGFGGGGGGGGGGGGGGGGGGGGGGGGGGGGGGGGGGGGGGGGGGGGGGGGGGGGGGGGGG8EGGGGGGGGGGGGGGGGGGGEGEGFGE=ECGG99EFF=EGGGGGD7DDGDC
@M03364:276:000000000-BLYN8:1:1101:16994:8621 1:N:0:1
ACTCCTACGGGAGGCAGCAGTAGGGAATCTTCCACAATGGACGAAAGTCTGATGGAGCAACGCCGCGTGAGTGAAGAAGGTTTTCGGATCGTAAAACTCTGTTGTTGGAGAAGAACGTATTTGATAGTAACTGATCAGGTAGTGACGGTATCCAACCAGAAAGCCACGGCTAACTACGTGCCAGCAGCCGCGGTAATACGTAGGTGGCAAGCGTTGTCCGGATTTATTGGGCGTAAAGCGAGCG
+
GGGGGGGGGGGGGGGGGGGGGGGGGGGGGGGGGGGGGGGGGGGGGGGGGGGGGGGGGGGGGGGGGGGGGGGGGGGGGGGGGGGGGGGGGGGGGGGGGGGGGGGGGGGGGGGGGGGGGGGGGGGGGGGGGGGGGGGGGGGFGGGGGGGGGGGGGGGGGGGGGGGGCFGGGGGGGGGGFGGGGCGGGGGGGGGGG>EGGGGF?FFGGGGGGGGFDEGGGGGGG?GCFGGGGGFGDGGECCF<DC3<
@M03364:276:000000000-BLYN8:1:1101:12070:8636 1:N:0:1
ACTCCTACGGGAGGCAGCAGTGGGGAATATTGCACAATGGGCGCAAGCCTGATGCAGCCATGCCGCGTGTATGAAGAAGGCCTTCGGGTTGTAAAGTACTTTCAGCGGGGAGGAAGGTGAGTGGTTTAATACGCCATTCAATTGACGTTACCCGCAGAAGAAGCACCGGCTAACTCCGTGCCAGCAGCCGCGGTAATACGGAGGGTGCAAGCGTTAATCGGAATTACTGGGCGTAAAGCGCACG
+
GGGGGGGGGGGGGGGGGGGGGGGGGGGGGGGGGGGGGGGGGGGGGGGGGGGGGGGGGGGGGGGGGGGGGGGGGGGGGGGGGGGGGGGGGGGGGGGGGGGGGGGGGGGDGGEGGGGGGGGGGGGGFFFGGGGGGCFGGGGFGGGGGGGGGGGAFGGGGGGGGGGGGGGGGGGGGGGGGGGGGGGGGGGGGGGGGGGGGC?FGGGGGGGGGFGGGGGGGFFGG=EGGCCFGFGGGGGGGGFGDGG:
@M03364:276:000000000-BLYN8:1:1101:22264:8637 1:N:0:1
ACTCCTACGGGAGGCAGCAGTGGGGAATATTGCACAATGGGCGCAAGCCTGATGCAGCCATGCCGCGTGTGTGAAGAAGGCCTTCGGGTTGTAAAGCACTTTCAGCGAGGAGGAAGGTGGTGAGCTTAATACGCTCATCAATTGACGTTACTCGCAGAAGAAGCACCGGCTAACTCCGTGCCAGCAGCCGCGGTAATACGGAGGGTGCAAGCGTTAATCGGAATTACTGGGCGTAAAGCGCACG
+
GGGGGGGGGGGGGGGGGGGGGGGGGGGGGGGGGGGGGGGGGGGGGGGGGGGGGGGGGGGGGGGGGGGGGGGGGGGGGGGGGGGGGGGGGGGGGGGGGGGGGGGGGGGGGGGGGGGGGGGGGGGGGGFCGGFGGGGGGGGGGGGGGGGFGGGGGGGGGGGGGGGGGGGGGGGGGGGGGEFGGGGGGGGGCGGGGGGDGGGGGGGGGGGGGGGGGGGEGGGGGGDFGGCCCGGGGGGGGGGGDGG7
@M03364:276:000000000-BLYN8:1:1101:11133:8644 1:N:0:1
ACTCCTACGGGAGGCAGCAGTAGGGAATCTTCGGCAATGGGGGCAACCCTGACCGAGCAACGCCGCGTGAGTGAAGAAGGTTTTCGGATCGTAAAACTCTGTTGTTAGAGAAGAACGTTAAGTAGAGTGGAAAGTTACTTAAGTGACGGTATCTAACCAGAAAGGGACGGCTAACTACGTGCCAGCAGCCGCGGTAATACGTAGGTCCCAAGCGTTGTCCGGATTTATTGGGCGTAAAGCGAGC
+
GGGGGGGGGGGGGGGGGGGGGGGGGGGGGGGCGGGGGGGGGGGGGGGGGGGGGGGGGGGGGGGGGGGGGGGGGGGGGGGGGGGGGGGBGGGGEGGGFGGGGGGGGGEFFGGGGGGFGGGGGGFGFCFGGGGGGGGGGGGGGGGGGGGGGGGGGGGGFGGFFGGG>EGGGGEGGGGGGFGFGFGGGFGGGGGGGGCE8CC9FGGFGGF9BCFGGGG=5EGCCE=E=FFGGGGGGGGGGFFFDGG5
@M03364:276:000000000-BLYN8:1:1101:18041:8648 1:N:0:1
ACTCCTACGGGAGGCAGCAGTAGGGAATCTTCGGCAATGGGGGCAACCCTGACCGAGCAACGCCGCGTGAGTGAAGAAGGTTTTCGGATCGTAAAACTCTGTTGTTAGAGAAGAACGTTAAGTAGAGTGGAAAGTTACTTAAGTGACGGTATCTAACCAGAAAGGGACGGCTAACTACGTGCCAGCAGCCGCGGTAATACGTAGGTCCCAAGCGTTGTCCGGATTTATTGGGCGTAAAGCGAGC
+
GGGGGGGGGGGEGGGGGGGGGFGGGGGGGGGFGGGGGGGGGGGGGGGGGGGGGGGGGG7FFGGGGGEGGEGGGGGGGGGGBFGGGGGFGGGGGGGFGCGGGGGGGF9AFGGFGGGCFDFBFGFFGCCFG7FFFFGGFGGFG9FFGFCEEGFFGG=FFCFFFGCE,@CCGCFGEG:CDF*FFFDCGGGGFFGDGGGGGF+?ECCFGGCF>EEFG>CEGGGCDGGGGGGGGFGFGDE5C*::>CD)
@M03364:276:000000000-BLYN8:1:1101:11562:8666 1:N:0:1
ACTCCTACGGGAGGCAGCAGTAGGGAATCTTCGGCAATGGGGGCAACCCTGACCGAGCAACGCCGCGTGAGTGAAGAAGGTTTTCGGATCGTAAAACTCTGTTGTTAGAGAAGAACGTTAAGTAGAGTGGAAAGTTACTTAAGTGACGGTATCTAACCAGAAAGGGACGGCTAACTACGTGCCAGCAGCCGCGGTAATACGTAGGTCCCAAGCGTTGTCCGGATTTATTGGGCGTAAAGCGAGC
+
GGGGGGGGGGGGGGGGGGGGGGGGGGGGGGGGGGGGGGGGGGGGGGGGGGGGGGGGGGGGGGGGGGGGGGGGGGGGGGGGGGGGGGGGGGGGGGGGGGGGGGGGGGGGGGGGGGGGGGGGGGGFGCFFFGGGGGGGGGGGGGGGFGGGGGGGGGGGGGGGGGGGGGGGGGGGGGGF?FEGGGGGGGGGGFGGGGCEGGFCFGGGGGGGGGGGGGGGGGFGEE8EGFDGGGGGGGGGGGD*><D5
@M03364:276:000000000-BLYN8:1:1101:8129:8681 1:N:0:1
ACTCCTACGGGAGGCAGCAGTAGGGAATCTTCGGCAATGGGGGCAACCCTGACCGAGCAACGCCGCGTGAGTGAAGAAGGTTTTCGGATCGTAAAACTCTGTTGTTAGAGAAGAACGTTAAGTAGAGTGGAAAGTTACTTAAGTGACGGTATCTAACCAGAAAGGGACGGCTAACTACGTGCCAGCAGCCGCGGTAATACGTAGGTCCCAAGCGTTGTCCGGATTTATTGGGCGTAAAGCGAGC
+
GGGGGGGGGGGGGGGGGGGGGGGGGGGGGGGGGGGGGGGGGGGGGGGGGGGGGGGGGGGGGGGGGGGGGGGGGGGGGGGGGGGGGGGGGGGGGGGGGGGGGGGGGGGGGGFGGGGGGGGGGGGGGGDFGGGGGGGGGGGGGGGGGGGGGGGGGGFGGGGGGGFGGGGGGGCFGGGGGGGGGGDGFGGGGGGGGGGCEGGGGFFGGGGGGFGGGGCEEGFGGGEE=CCGGGGCGGGGGGGGGGG3
@M03364:276:000000000-BLYN8:1:1101:14246:8682 1:N:0:1
ACTCCTACGGGAGGCAGCAGTGGGGAATATTGCACAATGGGCGCAAGCCTGATGCAGCCATGCCGCGTGTATGAAGAAGGCCTTCGGGTTGTAAAGTACTTTCAGCGGGGAGGAAGGTGAGTGGTTTAATACGCCATTCAATTGACGTTACCCGCAGAAGAAGCACCGGCTAACTCCGTGCCAGCAGCCGCGGTAATACGGAGGGTGCAAGCGTTAATCGGAATTACTGGGCGTAAAGCGCACG
+
GGGGGGGGGGGGGGGGGGGGGGGGGGGGGGGGGGGGGGGGGGGGGGGGGGGGGGGGGGGGGGGGGGGGGGGGGGGGGGGGGGGGGGGGGGGGGGGGGGGGGGGGGGGGGGGGGEGGGFGGGGGGGGGGFGGGGGGGGFGGGGGGGGGGGGGFGGGGGEGGGFFGGGGGGGGGGGGGGGGGGGGGGGGGGGGGGGGGGGGFEGGGGGGGGGGGEGGGGGGGGGGGGGGGFGGGGGGGFGGGDGG5
@M03364:276:000000000-BLYN8:1:1101:22977:8684 1:N:0:1
ACTCCTACGGGAGGCAGCAGTAGGGAATCTTCCGCAATGGGCGAAAGCCTGACGGAGCAACGCCGCGTGAGTGATGAAGGGTTTCGGCTCGTAAAACTCTGTTATTAGGGAAGAACATATGTGTAAGTAACTGTGCACATCTTGACGGTACCTAATCAGAAAGCCACGGCTAACTACGTGCCAGCAGCCGCGGTAATACGTAGGTGGCAAGCGTTATCCGGAATTATTGGGCTTAAAGCGCGCG
+
GGGGGGGGGGGGGGGGGGGGGEFGGGGGGGGFGGGGGGGGGGGG>FGGGGGGDEDGGGFGGGGGGGGGGEGEFGGGGGGG7:FFGGGGGGDGGGGGF@FFGGGFFGEFGGGGGGGCFGA<CGGGGGF<DFFFFFFGGGCFGGGGFFCGGCFCFFBAFGGCCCGGGFGED>FFCGGFGGGFCFGGFGGGCE:>>C*8EFC8C9BEFGGGGGCEG5;EFGGCEE=*+@?FFCFGFFC?0?CC)95>
@M03364:276:000000000-BLYN8:1:1101:9344:8714 1:N:0:1
ACTCCTACGGGAGGCAGCAGTGGGGAATATTGCACAATGGGCGCAAGCCTGATGCAGCCATGCCGCGTGTGTGAAGAAGGCCTTCGGGTTGTAAAGCACTTTCAGCGAGGAGGAAGGTGGTGAACTTAATACGTTCATCAATTGACGTTACTCGCAGAAGAAGCACCGGCTAACTCCGTGCCAGCAGCCGCGGTAATACGGAGGGTGCAAGCGTTAATCGGAATTACTGGGCGTAAAGCGCACG
+
GGGGGGGGGGGGGGGGGGGGGGGGGGGGGGGGGGGGGGGGGGGGGGGGGGGGGGGGGGGGGGGGGGGGGGGGGGGGGGGGGGGGGGGGGGGGGGGGGGGGGGGGGGGGGGGGGBFGGGGGGGGGGGGGGGGGGGGGGGGGGGGGGGGGGGGGGGGGGGGGGGGGGGGGGGGGFGGGGGGGGGGGGGFGGGGGGGGGGGGGGGGGGCEEGGGGGGGGGGGGGGGGGGGGGGGGGGGGGGGGGGG5
@M03364:276:000000000-BLYN8:1:1101:17260:8725 1:N:0:1
ACTCCTACGGGAGGCAGCAGTGGGGAATATTGCACAATGGGCGCAAGCCTGATGCAGCCATGCCGCGTGTGTGAAGAAGGCCTTCGGGTTGTAAAGCACTTTCAGCGAGGAGGAAGGTGGTGAGCTTAATACGTTCATCAATTGACGTTACTCGCAGAAGAAGCACCGGCTAACTCCGTGCCAGCAGCCGCGGTAATACGGAGGGTGCAAGCGTTAATCGGAATTACTGGGCGTAAAGCGCACG
+
GGGGGGGGGGGGGGGGGGGGGGGGGFGGGGGGGGFG?FFGGFGGGGGGGGGGGGGGGGGGGGGGGGGGGGGGGGGGGGFGGGGGGGGGFGGGFGGGGFGGGGGGGG@C@FCGECGGFFFFGGGGGGGGGGGGGGGGGDFGDFFGGGGGGGGGECGGGGGGGGGGGGGGGGG7>FFF@EGGGGGGGGGGGGGGGGGEGGGGECEGGGGGGGGGGEEEGGGGGGEGGGGGGGGGGGGEG7DDDGGD
@M03364:276:000000000-BLYN8:1:1101:5800:8731 1:N:0:1
ACTCCTACGGGAGGCAGCAGTGGGGAATATTGCACAATGGGCGCAAGCCTGATCCAGCAATGCCGCGTGCAGGACGAAGGCCTTCGGGTTGTAAACTGCTTTTGTACAGAACGAAAGGCTCCTGGCTAATATCTGGGGGATATGACGGTACTGTAAGAATAAGCACCGGCTAACTACGTGCCAGCAGCCGCGGTAATACGTAGGGTGCGAGCGTTAATCGGAATTACTGGGCGTAAAGCGTGCG
+
GGGGGGGGGGEFGGGGGGGGFGGGGGGGGGGGGGGGGGGGGGGGGGGGGGGGGGGGGGGGGGGFEGFGGGGGGGFGGGGGGFGGGGGGGGGGGGGGGGGGGGGGGGGGGGGGGGGGGGGGGGGGGGGFFGGGGGEGGGGGGGGGGGGGGGGGGGGGGGGGGGFCGGGDEGGGGGGGGGGGGGFFFGGGFE>EGGGGGGFFGGGGGGGDEEGGDEEGGGGGGEGEC9<7CEFGGGGGFGGGGGGD
@M03364:276:000000000-BLYN8:1:1101:8451:8734 1:N:0:1
ACTCCTACGGGAGGCAGCAGTGGGGAATATTGCACAATGGGCGCAAGCCTGATGCAGCCATGCCGCGTGTGTGAAGAAGGCCTTCGGGTTGTAAAGCACTTTCAGCGAGGAGGAAGGTGGTGAGCTTAATACGTTCATCAATTGACGTTACTCGCAGAAGAAGCACCGGCTAACTCCGTGCCAGCAGCCGCGGTAATACGGAGGGTGCAAGCGTTAATCGGAATTACTGGGCGTAAAGCGCACG
+
GGGGGGGGGGGGGGGGGGDFGGGGGGGGGGGGGGGGGGGGGGGGGGGGGGGGGGGGGGGGGGGGGGGGGGGGGGGGGGGGCFGGGGGGGGGGGGGGGGGGGGGGGACFFFGGGDGGGGGGGGGGGGGGGGGGGGGGGGGGEFFGFGGFGGGGGGGGGGGCCFGGGGGGGGGGGGGGGGGGGGGGGGGGGGGGGGGGG?FEE5CGGGGGGGGGGGGGFGFGGGGGGGGGGGGGGGGDGGGGGGDC
@M03364:276:000000000-BLYN8:1:1101:7405:8735 1:N:0:1
ACTCCTACGGGAGGCAGCAGTGGGGAATATTGCACAATGGGCGCAAGCCTGATGCAGCCATGCCGCGTGTATGAAGAAGGCCTTCGGGTTGTAAAGTACTTTCAGCGGGGAGGAAGGTGAGTGGTTTAATACGCCATTCAATTGACGTTACCCGCAGAAGAAGCACCGGCTAACTCCGTGCCAGCAGCCGCGGTAATACGGAGGGTGCAAGCGTTAATCGGAATTACTGGGCGTAAAGCGCACG
+
GGGGGGGGGGGGGGGGGGGGGGGGGGGGGGGGGGGGGGGGGGGGGFEFGGGGGGGGGGGGGGGGGGGGGCGFFGGDGGGGGGGGGGGGGGGGGGGGGGGGGGFFGGGGGG7FGGGGGAFDC?FFFGGGFCCFFGGEGGGGGGDFFGDGGGGGDFGGGGFFGFFCFGGGDCFEGGFFG7*=FGGFCCFFFEGGDEGEGGGGGGGGGGGGGGFGGGEGD9?FGGGGGFGFGGGGDCGGGGGGGGGD
@M03364:276:000000000-BLYN8:1:1101:4848:8735 1:N:0:1
ACTCCTACGGGAGGCAGCAGTAGGGAATCTTCGGCAATGGGGGCAACCCTGACCGAGCAACGCCGCGTGAGTGAAGAAGGTTTTCGGATCGTAAAACTCTGTTGTTAGAGAAGAACGTTAAGTAGAGTGGAAAGTTACTTAAGTGACGGTATCTAACCAGAAAGGGACGGCTAACTACGTGCCAGCAGCCGCGGTAATACGTAGGTCCCAAGCGTTGTCCGGATTTATTGGGCGTAAAGCGAGC
+
GGGGGGGGGGGGGGGGGGGGGGGGGGGGGGGGGGGGGGGGGGGDGGGGGGGGGGGGGGGGGGGGGGGGGGGGGGGGGGGGFGGGGGGGGGGGGGGGGGGGGGGGGGGGGGGGGGGGGGGGGGGGGGGGGGGGGGGGGGGGGGGGGGGGGGGGGGGGGGGGGGGGGGGGGGGGGGGGGGGGGGGGGGGGGGGGGGGGEGGGGGGGGGGGGGGGGGGGGGGGGGGGG9FGGGGGFGGGGGGGGGG5
@M03364:276:000000000-BLYN8:1:1101:4204:8742 1:N:0:1
ACTCCTACGGGAGGCAGCAGTAGGGAATCTTCCACAATGGACGAAAGTCTGATGGAGCAACGCCGCGTGAGTGAAGAAGGTTTTCGGATCGTAAAACTCTGTTGTTGGAGAAGAACGTATTTGATAGTAACTGATCAGGTAGTGACGGTATCCAACCAGAAAGCCACGGCTAACTACGTGCCAGCAGCCGCGGTAATACGTAGGTGGCAAGCGTTGTCCGGATTTATTGGGCGTAAAGCGAGCG
+
GGGGGGGGGGGGGGGGGGGGGGGGGGGGGGGGGGGGGGGGGGGGGGGGGGGGGGGGGGFGGGGGGGGGGGGCFGGGGGGGGGGGGGGDGGGGGGGGGGGGGGGCFFGGGGGFFGGGCGGGGGGGGGGGGFGGGGGGGGGGGDFFGGGGGGGGGGGGGGGGGGGFGGGGGGGGGGGGGGGGGGGGGGGGGGGGGGGGGGGGCFGGGGGGGGGCGGGGGCGGE=EGGFGFGGGCGGGGGDGGDG<7
@M03364:276:000000000-BLYN8:1:1101:14107:8770 1:N:0:1
ACTCCTACGGGAGGCAGCAGTGGGGAATATTGCACAATGGGCGCAAGCCTGATGCAGCCATGCCGCGTGTGTGAAGAAGGCCTTCGGGTTGTAAAGCACTTTCAGCGAGGAGGAAGGTGGTGAACTTAATACGTTCATCAATTGACGTTACTCGCAGAAGAAGCACCGGCTAACTCCGTGCCAGCAGCCGCGGTAATACGGAGGGTGCAAGCGTTAATCGGAATTACTGGGCGTAAAGCGCACG
+
GGGGGGGGGGGGEGGGGGGGGGGGGGGGGGGGGGGGGGGGGGGGGGGGGGGGGGGGGGGGGGGGGGGGGGGGGGGGGGGGGGGGFGGGGGGGGGGGGGGGGGGGGGGGGGGGGGGGGGGGGGGGGGGGGGGGGGGGFGCGGGGGGGGGGGGGGGGGGGGGGGGGGGFGGGGGGGGGGGGGGGGGGGGGGGGGGGGGGFGGGGGGGGGGGGGGGGGGGGGGGGGFGGGGGFGGGGGCFGGDGGGC
@M03364:276:000000000-BLYN8:1:1101:19893:8822 1:N:0:1
ACTCCTACGGGAGGCAGCAGTGGGGAATATTGCACAATGGGCGCAAGCCTGATGCAGCCATGCCGCGTGTGTGAAGAAGGCCTTCGGGTTGTAAAGCACTTTCAGCGAGGAGGAAGGTGGTGAGCTTAATACGCTCATCAATTGACGTTACTCGCAGAAGAAGCACCGGCTAACTCCGTGCCAGCAGCCGCGGTAATACGGAGGGTGCAAGCGTTAATCGGAATTACTGGGCGTAAAGCGCACG
+
GGGGGGGGGGGGEGGGGGGGFGGGGGGGGGGGFGGGFGGGGFGGGGGGFGGFGGGGGGEGGGGGGG>CFEFGGGGFFCGGGGGGGGGGFFGGGDGGFGGGGGFGGGGGGGGGGFGGGGGGGGCCFGGGGGGGGGGGGGGFGGDCFGGGGGGGGDC7FBFCFGFFGGGE7:CFGGGGGGGGGGGGGGGFGGGGGGGGGFGGGEEDEGGGGFGGGGGDGGGGGGCFGGFGFFGGDDGGGFGG:311
@M03364:276:000000000-BLYN8:1:1101:10599:8824 1:N:0:1
ACTCCTACGGGAGGCAGCAGTGGGGAATATTGCACAATGGGCGCAAGCCTGATGCAGCCATGCCGCGTGTGTGAAGAAGGCCTTCGGGTTGTAAAGCACTTTCAGCGAGGAGGAAGGTGGTGAACTTAATACGTTCATCAATTGACGTTACTCGCAGAAGAAGCACCGGCTAACTCCGTGCCAGCAGCCGCGGTAATACGGAGGGTGCAAGCGTTAATCGGAATTACTGGGCGTAAAGCGCACG
+
GGGGGGGGGGGGGGGGGGGGGGGGGGGGGGGGGGGGGGGGGGGGGGGGGGGGGGGGGGFGGGGGEGGGGGGGGGGGGGGGFGGGGGGGGGGGGGGGFGGGGGFGGGGGGGGGGGGGGGGGGGG9ADFFFGGFDGGFGGGGFGGGGCFEFGGGF7@EGGGGGGG7FGGGGFGG72>@CEGGGGGGGGFGGG5CEGCEGFDFGEGGGGGGGFGGGGGGGGGGGGGGGGGGGFG55C5EGG=CGCC5
@M03364:276:000000000-BLYN8:1:1101:15822:8826 1:N:0:1
ACTCCTACGGGAGGCAGCAGTAGGGAATCTTCGGCAATGGGGGCAACCCTGACCGAGCAACGCCGCGTGAGTGAAGAAGGTTTTCGGATCGTAAAACTCTGTTGTTAGAGAAGAACGTTAAGTAGAGTGGAAAATTACTTAAGTGACGGTATCTAACCAGAAAGGGACGGCTAACTACGTGCCAGCAGCCGCGGTAATACGTAGGTCCCAAGCGTTGTCCGGATTTATTGGGCGTAAAGCGAGC
+
GGGGGGGGGGGGGGGGGGGGGGGGGGGGGGGGGGGGGGGGGGGGGGGGGGGGGGGGGGGGGGGGGGGGGGGGGGGGGGGGGGGGGGGGGGGGGGGGGGGGGGGGGGGGGGGGGFGGGGGDDFGGGGGGGGGGGGGGGGGGGGGGGGGGGGGGGGGGFGGGGGGGGGGDGGGGGGGGGGGGGGGGGGGGGGGGGGGGGGGGGGGGGGGFGGGGGGGGGGFCEEEEEGFGGFGFG3/:CCGDGGG3
@M03364:276:000000000-BLYN8:1:1101:16996:8830 1:N:0:1
ACTCCTACGGGAGGCAGCAGTAGGGAATCTTCGGCAATGGACGAAAGTCTGACCGAGCAACGCCGCGTGAGTGAAGAAGGTTTTCGGATCGTAAAACTCTGTTGTTAGAGAAGAACGACGAGGAGAGTGGAAAGCTCCTTGTGTGACGGTATCTAACCAGAAAGGGACGGCTAACTACGTGCCAGCAGCCGCGGTAATACGTAGGTCCCGAGCGTTGTCCGGATTTATTGGGCGTAAAGCGAGC
+
GGGGGGGFGGDCFFGGGGGGGGGGGGGGGGGGGGGGGGGGGFGGGGGGGGGGGGGGGGEGGGGGGEEFG>FFGGGGGFGGGGFGGGGFGGGGGGGGGGGGGGGGGGGGGGGGGFGGGGCGEGGGEDGGGGGGGGGGGGCFDFGGGGFGGGGFFGGGGGGGFGGGGGGGGGGGGGGG9EGGGDGGGGGFFGGGEGGDGFFFCBCFGFFFGGCC=>:E5::ECC*ACFEFG+@CCDCCDF=:DGD5
@M03364:276:000000000-BLYN8:1:1101:20603:8855 1:N:0:1
ACTCCTACGGGAGGCAGCAGTGGGGAATATTGCACAATGGGCGCAAGCCTGATGCAGCCATGCCGCGTGTGTGAAGAAGGCCTTCGGGTTGTAAAGCACTTTCAGCGAGGAGGAAGGTGGTGAGCTTAATACGTTCATCAATTGACGTTACTCGCAGAAGAAGCACCGGCTAACTCCGTGCCAGCAGCCGCGGTAATACGGAGGGTGCAAGCGTTAATCGGAATTACTGGGCGTAAAGCGCACG
+
GGGGGGGGGGGGGGGGGGGGGGGGGGGGGGGGGGGGGGGGGGGGGGGGGGGDGFGGGGGGGGGFGDEFGGGGGGGGGGGGD=FFGGGGFEGGGGGGGGGGGGGFGGGGGGGGGGCFFGGFGGGGGGCFGDAFGGGGGGGGFGGGFGDFGGEGCGG7CFGGGGGGGFGGGGGGGFG9CBFGGGGGGGGGGGGGGG5EGFGCEGGGGGGGGF9@EEEGCFGGGGGGGG7CFFGCCGDGGGGGGGGC
@M03364:276:000000000-BLYN8:1:1101:17023:8855 1:N:0:1
ACTCCTACGGGAGGCAGCAGTAGGGAATCTTCCGCAATGGGCGAAAGCCTGACGGAGCAACGCCGCGTGAGTGATGAAGGGTTTCGACTCGTAAAACTCTGTTATTAGGGAAGAACAAATGTGTAAGTAACTGTGCACGTCTTGACGGTACCTAATCAGAAAGCCACGGCTAACTACGTGCCAGCAGCCGCGGTAATACGTAGGTGGCAAGCGTTATCCGGAATTATTGGGCGTAAAGCGCGCG
+
GGGGGGGGGGGGGGGGGGGGGGGGGGGGGGGGGGGGGGGGGGGGGGGGGGGGGGGGGGGGGGGGGGGGGDGGGGGGGGGGGGGGGGGGGGGGGGGGGGGGGGGGGGGGGGGGGGGGGGGGGGGGGGGGGGGGGGGGGGGGGGGGGGGGGGFGGGGGFGGGGGGGGGGGGGGGGGGGGGGGGGGGGGGGGEGGGG>EFGGGGGGGGGGGGGGGGGGGGGGGGEGCFGGGGGGGGGGGGGCGC5CD
@M03364:276:000000000-BLYN8:1:1101:7162:8861 1:N:0:1
ACTCCTACGGGAGGCAGCAGTAGGGAATCTTCCACAATGGACGAAAGTCTGATGGAGCAACGCCGCGTGAGTGAAGAAGGTTTTCGGATCGTAAAACTCTGTTGTTGGAGAAGAACGTATTTGATAGTAACTGATCAGGTAGTGACGGTATCCAACCAGAAAGCCACGGCTAACTACGTGCCAGCAGCCGCGGTAATACGTAGGTGGCAAGCGTTGTCCGGATTTATTGGGCGTAAAGCGAGCG
+
GGGGGGGGGGGGGGGGGGGGGGGGGGGGGGGGGGGGGGGGGGGGGGGGGGGGGGGGGGGGGGGGGGGFFGGGGGGGGGGGGGGGGGGGGGGGGGGFGGGGGGGGGGGGGGGGGGGGGGGGGGGGGFFGGGGFFGGGGGGGGGGFCFGGGGGFFGGGGGGGGGGGFGGEGEGGGGFGGGGGGGGGFGGGGGGGGGGGGGFGEGGGGGGGGGGG=CEGEGGEEEEGGGGGGGGGGGGGGGGCGGG<
@M03364:276:000000000-BLYN8:1:1101:26019:8871 1:N:0:1
ACTCCTACGGGAGGCAGCAGTGGGGAATATTGCACAATGGGCGCAAGCCTGATGCAGCCATGCCGCGTGTGTGAAGAAGGCCTTCGGGTTGTAAAGCACTTTCAGCGAGGAGGAAGGTGGTGAACTTAATACGTTCATCAATTGACGTTACTCGCAGAAGAAGCACCGGCTAACTCCGTGCCAGCAGCCGCGGTAATACGGAGGGTGCAAGCGTTAATCGGAATTACTGGGCGTAAAGCGCACG
+
GGEG@FFGCEGGCFGD@FFGGGGGGGGGGG9EFGFFGGFGGGGGGEGGGCFFCCFFAGGGGFDGCFGGGDDF<FAEFFGFGFFGGCFDCCFG9FFGF<FFGGDFGGGGGGGGGF?GEFGGGFGGGGGCFGGGGGGGFGAFFGGDFGGGCGGGGGEF@FGGGGGGGCGGGGGDDG9DFGFC@FECFGGGFGG>E8ECF9CFGGGGGEG5EGGGGGGGFFEFC5=:FFGGG6FGDDG:FFGGGGGC
@M03364:276:000000000-BLYN8:1:1101:12775:8886 1:N:0:1
ACTCCTACGGGAGGCAGCAGTAGGGAATCTTCCACAATGGACGAAAGTCTGATGGAGCAACGCCGCGTGAGTGAAGAAGGTTTTCGGATCGTAAAACTCTGTTGTTGGAGAAGAACGTATTTGATAGTAACTGATCAGGTAGTGACGGTATCCAACCAGAAAGCCACGGCTAACTACGTGCCAGCAGCCGCGGTAATACGTAGGTGGCAAGCGTTGTCCGGATTTATTGGGCGTAAAGCGAGCG
+
GGGGGGGGGGGGGGGGGGGGGGGGGGGGGGGGGGGGGGGGGGGFGGGGGGGGGGGGGGGGGGGGGGGGGGGGGGGGGGGGGGGGGGGGGGGGFGGGGGGGGGGGGGGGGGGGGGGGGGGGGGGGGGGGGGGGGGGFGGGGDGGGGGGGGGGGGGGGGGGGGGGGGGGGGGGGGGGGGGGGGGGGFGGGGGGGGGGGGGGFBFGGGGGGGGGGGGGGGGGGGG5CGFFFFGGGDGGGGGGGGG77
@M03364:276:000000000-BLYN8:1:1101:21175:8915 1:N:0:1
ACTCCTACGGGAGGCAGCAGTGGGGAATATTGCACAATGGGCGCAAGCCTGATGCAGCCATGCCGCGTGTGTGAAGAAGGCCTTCGGGTTGTAAAGCACTTTCAGCGAGGAGGAAGGTGGTGAGCTTAATACGTTCATCAATTGACGTTACTCGCAGAAGAAGCACCGGCTAACTCCGTGCCAGCAGCCGCGGTAATACGGAGGGTGCAAGCGTTAATCGGAATTACTTGGCGTAAAGCGCACG
+
GGGGGGGGGGGGGGGGGGFFFGGGGFGGGGGGGGGGGG<FGGGGGGGGGGGGGGGGGGGCGGGGGGGGGGGGGGGGG8EGGGGGGGGGGGGGGGGGGGGGGGGGGGGGGGGGDGD@EFGGFDAFFCCFAEFFGGGGGGGGFGGGGGGFGGGGGGGGC:FFFFGGGGGGGGGGGGGGGGGGGGGGGGGGGGGGGGD@C+C>ECEEE8CGGGGFGEGEGGGGGGCFGFFC+3AFGGGCFGGDGGG/
@M03364:276:000000000-BLYN8:1:1101:14445:8927 1:N:0:1
ACTCCTACGGGAGGCAGCAGTGGGGAATATTGCACAATGGGCGCAAGCCTGATGCAGCCATGCCGCGTGTGTGAAGAAGGCCTTCGGGTTGTAAAGCACTTTCAGCGAGGAGGAAGGTGGTGAACTTAATACGTTCATCAATTGACGTTACTCGCAGAAGAAGCACCGGCTAACTCCGTGCCAGCAGCCGCGGTAATACGGAGGGTGCAAGCGTTAATCGGAATTACTGGGCGTAAAGCGCACG
+
GGGGGGGGGGGGGGGGGGCGGGGGGGGGGGGGGGGGGGGGGGGGGGGGGGGGGGGGGGGGGGGGGGGGGGGGGGGGGGGGGGGGGGGGGGGGGGGGGGGGGGGGGGGDFGEGGGFEGGGGGGGGGGGGGGGGGDGGGGGGGFGGGGGGGGGFFEGGGGGGGGGGGGGGGGGGGGGGGGFGGGGGGGGGGGGGGGGGGGGGGGGGEGGGGGGGGGGGGGGGGGGGGGGGGGGGGGGGGGGGGGG<
@M03364:276:000000000-BLYN8:1:1101:23140:8933 1:N:0:1
ACTCCTACGGGAGGCAGCAGTAGGGAATCTTCGGCAATGGGGGCAACCCTGACCGAGCAACGCCGCGTGAGTGAAGAAGGTTTTCGGATCGTAAAACTCTGTTGTTAGAGAAGAACGTTAAGTAGAGTGGAAAGTTACTTAAGTGACGGTATCTAACCAGAAAGGGACGGCTAACTACGTGCCAGCAGCCGCGGTAATACGTAGGTCCCAAGCGTTGTCCGGATTTATTGGGCGTAAAGCGAGC
+
GGGGGGFGGGGGGGGGGGGGGGGGGGGGGGGGGGGGGGGGGGGGGGGGGGGGGGGGGGGGGGGGGGGGGDGGGGGGGGGGGGGGGGGGGGGGGFGGFFGGGGGGGGGGGGGGGGGGGGGGGGGGGGGGFGGCGGGGGGGGGGGFGFGGGGGGGGGGGGGGGGGGGGGGGGGGGGGGGGGGCCFGGGGGGGGGDEGGGGGGGGGGEFCFGGGGGGEGGGGGGCGGDFFGGGGGGGGGGGGGGGC3
@M03364:276:000000000-BLYN8:1:1101:10581:8935 1:N:0:1
ACTCCTACGGGAGGCAGCAGTGGGGAATATTGGACAATGGGCGAAAGCCTGATCCAGCCATGCCGCGTGTGTGAAGAAGGCCTTTTGGTTGTAAAGCACTTTAAGCGAGGAGGAGGCTACTTAGATTAATACGCTAGGATAGTGGACGTTACTCGCAGAATAAGCACCGGCTAACTCTGTGCCAGCAGCCGCGGTAATACAGAGGGTGCGAGCGTTAATCGGATTTACTGGGCGTAAAGCGTGC
+
FGGGGGGGGGGGGGGGGGGGGGGGGGGG@FG<FFGGGGGGDFGGGGGGGGGGGG<FGG7FEGGGGGGGG@GGGGFGGGGGDAFGFCFFGFGGGGGGGEGGFGA?F9@CCGGDFC=4BE<=,FAEC?F,?A?9+3>+@FB,EFDGDD,@F=<:@9@G@CFGDGFGGGG7CC**><,;C@;7DF,,?7DGFBEGGE88*>BB+3+?*;B8*?5C=8EEC*9+:E=EGC7:+?G797>ED:::CDD*
@M03364:276:000000000-BLYN8:1:1101:25964:8935 1:N:0:1
ACTCCTACGGGAGGCAGCAGTAGGGAATCTTCGGCAATGGACGAAAGTCTGACCGAGCAACGCCGCGTGAGTGAAGAAGGTTTTCGGATCGTAAAACTCTGTTGTTAGAGAAGAACAAGGACGTAAGTAACTGTACGTCCCCTGACGGTATCTAACCAGAAAGCCACGGCTAACTACGTGCCAGCAGCCGCGGTAATACGTAGGTGGCAAGCGTTGTCCGGATTTATTGGGCGTAAAGCGAGCG
+
GGGGGGGGGGGGGGGGGGGGGGGGGGGGGGGGGD>EGGGGGFGDGDGFGGGGGGGGGGGGFGGGGDGGG>FGGGFGGGGGFGAFGGGEGGDGGGGGCDFGGGGGGGAAAEGGGGGGGCEFFG+B3>=CA@?C<FFDEF8CF@FGFGDGGG@FCFG,D@>:FGGGG@EGGGGGGGGGGGG:@8ECFGCFEEDGGGGGGFGGGGGE+988*>CGGGG8:FGGGGDDEFFFGGGGGGGGGGGGGGGD
@M03364:276:000000000-BLYN8:1:1101:21726:8944 1:N:0:1
ACTCCTACGGGAGGCAGCAGTGGGGAATATTGCACAATGGGCGCAAGCCTGATGCAGCCATGCCGCGTGTATGAAGAAGGCCTTCGGGTTGTAAAGCACTTTCAGCGAGGAGGAAGGTGGTGAACTTAATACGTTCATCAATTGACGTTACTCGCAGAAGAAGCACCGGCTAACTCCGTGCCAGCAGCCGCGGTAATACGGAGGGTGCAAGCGTTAATCGGAATTACTGGGCGTAAAGCGCACG
+
GGGGGGCFGGGGGGGGGGGGGGGGGGGGGGGGGDFFGGEGGGGGGGGGGGGGGGGGGGGGGGFGGGGGGGFGGGGGGGGGGGGGGGGGGGGGGGGGGGGGGGGFGGG7FGFGGC<FCGGGGGDGGGGGGGGGGGGGGGGGGGGFGCFGGGGGFGGGGEFFGGGGGGGGGGGGFCFFCEGGGGGGGGGGGGGGGGGGD?FGGGGGDG8CGFFGGGGGGGGGGGCFGGGGGGGGGGGDCGGGDGC5
@M03364:276:000000000-BLYN8:1:1101:12938:8948 1:N:0:1
ACTCCTACGGGAGGCAGCAGTGGGGAATATTGCACAATGGGCGCAAGCCTGATGCAGCCATGCCGCGTGTGTGAAGAAGGCCTTCGGGTTGTAAAGCACTTTCAGCGAGGAGGAAGGTGGTGAGCTTAATACGTTCATCAATTGACGTTACTCGCAGAAGAAGCACCGGCTAACTCCGTGCCAGCAGCCGCGGTAATACGGAGGGTGCAAGCGTTAATCGGAATTATTGGGCGTAAAGCGCGCG
+
GGGGGGDGGGGGGGGGGGGFGGGGGGGGGGGGGGGGGGGGGGGGGGGGGGGGGGGGGGGGGGGGGGGGGGGGGGGGGGGGGGGGGGGGFGGGGGGGGGGGGGGGGFGEGGGGGGGGGGGGGGGGGGGGGGGGGGGGGGGGGGGGGGFGGGGGEGGGGGGGGGGGGGDGG7FGFGGGGGGGGDFC@FGGGEGGGGGGGGGGGDEDGGGGGGGGGGG52AGFG==GGGGFFGFGGG=ECFDDGGDC
@M03364:276:000000000-BLYN8:1:1101:11459:8959 1:N:0:1
ACTCCTACGGGAGGCAGCAGTGGGGAATATTGCACAATGGGCGCAAGCCTGATGCAGCCATGCCGCGTGTGTGAAGAAGGCCTTCGGGTTGTAAAGCACTTTCAGCGAGGAGGAAGGTGGTGAACTTAATACGTTCATCAATTGACGTTACTCGCAGAAGAAGCACCGGCTAACTCCGTGCCAGCAGCCGCGGTAATACGGAGGGTGCAAGCGTTAATCGGAATTACTGGGCGTAAAGCGCACG
+
GGGGGGGGGGG@FGGGGGGGGGGGGCEGGGGGGGGGGGGGGGGDFGGGGGGGGGGGGGGD<FGGGGGGGGGGGFFGGGGGGGGECFFGFGGGGGGGGGGGGGGEGGG>FECDGGFGGFGGGGGFGGFFGFGGGGGGGGGGCFGFGGG@FGGGGGGGGGGGGGGGGGGFGDFDGGGGGGFCGGFGFFFCGGGGGGGGGGGFGEEEGGGGGGGGGGGCCFFGGGGGGGFDGGGGDGGEC>GGGG95
@M03364:276:000000000-BLYN8:1:1101:11359:8964 1:N:0:1
ACTCCTACGGGAGGCAGCAGTAAGGAATCTTCGGCAATGGGGGCAACCCTGACCGAGCAACGCCGCGTGAGTGAAGAAGGTTTTCGGATCGTAAAACTCTGTTGTTAGAGAAGAACGTTAAGTAGAGTGGAAAGTTACTTAAGTGACGGTATCTAACCAGAAAGGGACGGCTAACTACGTGCCAGCAGCCGCGGTAATACGTAGGTCCCAAGCGTTGTCCGGATTTATTGGGCGTAAAGCGAGC
+
GGGGGGGGGGGGGGGGGGGGGGGGGGGGGGGGGGGGGGGGGGGGGGGGGGGGGGGGGGGGGGGGGGGGGGGGGGGGGGGGGFGGGGGDEEGGGGFGGGGGGGGFGGGFFFGGGGGGGGGGGGFFGGF?FGGFFGGGFGGFFGFGGFGFGCGGGGGGGGGGGGGGGGGGGD:FGGFFDCFFGGGGG7::CEGGGGGGGGGGGGGFG9?:CGFF8CCEEGGGGEE>*AFCCEDFGGEGDC>7<DD9
@M03364:276:000000000-BLYN8:1:1101:13875:8974 1:N:0:1
ACTCCTACGGGAGGCAGCAGTAGGGAATCTTCGGCAATGGGGGCAACCCTGACCGAGCAACGCCGCGTGAGTGAAGAAGGTTTTCGGATCGTAAAACTCTGTTGTTAGAGAAGAACGTTAAGTAGAGTGGAAAGTTACTTAAGTGACGGTATCTAACCAGAAAGGGACGGCTAACTACGTGCCAGCAGCCGCGGTAATACGTAGGTCCCAAGCGTTGTCCGGATTTATTGGGCGTAAAGCGAGC
+
GGGGGGGGGGGGGGGGGGGGGGGGGGGGGGGGGGGGGGGGGGGGGGGGEGGGGGGGGGGGGGGGGGGGGGGGGCGGGGGGGGGGGGGGGGGGGGGGFGFFGGGGGGGGFFGGGGGGGGGGGGGGGEGFFGFFGGGGGGGGGGFGGGGGGGGGGFGGGGGGGGGGGGGGDGGGGGGGGGGGGD7FG>FFGGGGGGGGDFCBFBEGGGGGC7@CF>;EGGGGGGCECFGGEGGGGGGEGGGCDGD)
@M03364:276:000000000-BLYN8:1:1101:7460:8983 1:N:0:1
ACTCCTACGGGAGGCAGCAGTGGGGAATATTGCACAATGGGCGCAAGCCTGATGCAGCCATGCCGCGTGTGTGAAGAAGGCCTTCGGGTTGTAAAGCACTTTCAGCGAGGAGGAAGGTGGTGAACTTAATACGTTCATCAATTGACGTTACTCGCAGAAGAAGCACCGGCTAACTCCGTGCCAGCAGCCGCGGTAATACGGAGGGTGCAAGCGTTAATCGGAATTACTGGGCGTAAAGCGCACG
+
GGGGGGGGGGGGGGGGGGGGGGGGGGGGGGGGGGGGGGGGGGGGGGGGGGGGGGGGFGGGGGGGGGFFGGGGGGGGCFGGGGGGGGGGGFGGGGGGGGGGGGGGGGGFEGCEGEGBFFEFCGGGGGGGGGGGGGGDFEGGGGGGGGGFGGGGGGGGGGGGGAFGGGGGGDGGGGGGFGFGGC9DGGGDFGGGGEGCCBFFG5CGGGGGGGGGEEE=EGGGG8CGGGGGGG5=DD5=FGFDGGG<
@M03364:276:000000000-BLYN8:1:1101:7823:8997 1:N:0:1
ACTCCTACGGGAGGCAGCAGTGGGGAATTTTGGACAATGGGGGCAACCCTGATCCAGCCATGCCGCGTGTCTGAAGAAGGCCTTCGGGTTGTAAAGGACTTTTGTCAGGGAAGAAAAGGTCATGGTTAATAGCTATGGCTGATGACGGTACCTGAAGAATAAGCACCGGCTAACTACGTGCCAGCAGCCGCGGTAATACGTAGGGTGCGAGCGCTAATCGGAATTACTGGGCGTAAAGCGGGCG
+
GGECFCFGGGD@FEGGGG9@FG@FGGGFCCEFGFGAFDAF<@FCEDGGGCFFGGGDFCCFDEA,CEGGEEGD<?FC<FF<=CE<9FFG=CEGFE?FF,BFEBCF=9CFG8A?CE<<F?:DFGGGGG,AFGGCFFFGFGFGE@AFGA>FFCFGCCF@FA=EC;CGGFGE7FE::>E9DEGF*8D7FFCFGGGGGG*4?;BCCCCCCBEEE=C8**38EGGGGC8C6+:+C?FFD/5*1:*1)19>
@M03364:276:000000000-BLYN8:1:1101:8165:9005 1:N:0:1
ACTCCTACGGGAGGCAGCAGTGGGGAATATTGCACAATGGGCGCAAGCCTGATGCAGCCATGCCGCGTGTGTGAAGAAGGCCTTCGGGTTGTAAAGCACTTTCAGCGAGGAGGAAGGTGGTGAACTTAATACGTTCATCAATTGACGTTACTCGCAGAAGAAGCACCGGCTAACTCCGTGCCAGCAGCCGCGGTAATACGGAGGGTGCAAGCGTTAATCGGAATTACTGGGCGTAAAGCGCACG
+
GGGGGGGFGGGGGGGGGGGGGGGGGGGGGGGGGGGGGGGGGGGGGGGGGGGGGGGGGGGGGGGGGGGGGGGGGGGGGGGGGGGGGGGGGGGGGGGGGGGGGGGGGGGFFEEGGGFGGGGGGGGGFGGGGGGFGGGGGGGGGGFFGGGGGFFGGGGGGGGGGGGGGGGDDDFDGGGGFGGGDGGGFFEGFGGGGCEGGGGGGGGGGGGGGGFFCEGC=?FFDGGFGCEGGGGF3DGGGFFG:CD3
@M03364:276:000000000-BLYN8:1:1101:20947:9019 1:N:0:1
ACTCCTACGGGAGGCAGCAGTAGGGAATCTTCGGCAATGGGGGCAACCCTGACCGAGCAACGCCGCGTGAGTGAAGAAGGTTTTCGGATCGTAAAACTCTGTTGTTAGAGAAGAACGTTAAGTAGAGTGGAAAGTTACTTAAGTGACGGTATCTAACCAGAAAGGGACGGCTAACTACGTGCCAGCAGCCGCGGTAATACGTAGGTCCCAAGCGTTGTCCGGATTTATTGGGCGTAAAGCGAGC
+
GGGGGGGGGGGGGGGGGGGGGGGGGGGGGGGGGGGGGGGGGGGGGGGGGGGGGGGGGGGGGGGGGGGGGGGGGGGGGFGGGGGGGGGGGGGGGGGGGGGGGGGGGGGGGGGGGGGGGGGGGGGGGGGGGGGGGGGGGFGGGGGGGGGGGGGGGGGGGGGGGGGGGCGGGGGGGGGGGGGGGFGGGGGGGGGGGGGGCGF?E9CGGGFGGGGGGGGG=GGGGGEGDGGGGFGGGGGGDFGGGGG3
@M03364:276:000000000-BLYN8:1:1101:7656:9031 1:N:0:1
ACTCCTACGGGAGGCAGCAGTAGGGAATCTTCGGCAATGGGGGCAACCCTGACCGAGCAACGCCGCGTGAGTGAAGAAGGTTTTCGGATCGTAAAACTCTGTTGTTAGAGACGAACGACGAGGAGAGTGGAAAGCTCCTCGTGTGACGGTATCTAACCAGAAAGGGACGGCTAACTACGTGCCAGCAGCCGCGGTAATACGTAGGTCCCGAGCGTTGTCCGGATTTATTGGGCGTAAAGCGAGC
+
FGGCFAFFEGGGGGGGGGGGGGGFEGGGGGFGGGGGGGGCFFGGGGGGGGEFDFGGGGDFGGGGGEDFFGDFGGGGGGGGFFFGGGGGGGGGGGGGGGGGGGGGGGFGFAF,CEEGGEEEEGEEEGGCFFFE=FDFGGGGGFGFGCFDGG>GGGCFGGGGGGFGGCFGGGGGEGGGFGGFGGGGGGGGGGGGGEEGGEFGFECGDGGGGG5=EE?EGGG7EGEE*9CCFFGGGGCGDDGGGDD)
@M03364:276:000000000-BLYN8:1:1101:27464:9038 1:N:0:1
ACTCCTACGGGAGGCAGCAGTGGGGAATATTGCACAATGGGCGCAAGCCTGATGCAGCCATGCCGCGTGTGTGAAGAAGGCCTTCGGGTTGTAAAGCACTTTCAGCGAGGAGGAAGGTGGTGAACTTAATACGTTCATCAATTGACGTTACCCGCAGAAGAAGCACCGGCTAACTCCGTGCCAGCAGCCGCGGTAATACGTAGGGTGCAAGCGTTAATCGGAATTACTGGGCGTAAAGCGCACG
+
GFGGGGFGE7CGGGGGGGGGGCFFGGGG<EGGGGGGGFEGEGGCFGGGFGEA6EFGGGGGEGDFDDCCFCFGGEFGAFGCA,5C,CFFDCEGGGGGG8@FGFF?E9=CGFCCG7AF@BFGGGFFADFECGCFFGFFEFFFGGGFFGGEFG+7@><FC:3@FCF:FBFFCD:FCGGCEEGF:DCFFGGCGE>CBEC@E93B++=ECCCBFC?FGGE5C?CCE*2:FF:<?+;*>D755FFD37C5
@M03364:276:000000000-BLYN8:1:1101:19338:9066 1:N:0:1
ACTCCTACGGGAGGCAGCAGTGGGGAATATTGCACAATGGGCGCAAGCCTGATGCAGCCATGCCGCGTGTGTGAAGAAGGCCTTCGGGTTGTAAAGCACTTTCAGCGAGGAGGAAGGTGGTGAGCTTAATACGTTCATCAATTGACGTTACTCGCAGAAGAAGCACCGGCTAACTCCGTGCCAGCAGCCGCGGTAATACGGAGGGTGCAAGCGTTAATCGGAATTACTGGGCGTAAAGCGCACG
+
GFGGGGDFGGGEGC@FE>FFGGGGGGGGGGGGGGFGGGGGFFGGGGGGGGGGGGGGGGGGGCCFFGGGGCFGFGGGFGEGFCGGGGCEGGGGGGGGGFGGGGGGGE@FCFFEG=CEEFFFGGDFGGGGGGCFBFGFCFGFFGGGGGGGGGDG9FFEGCEGGCGGGGGGGDEGGGGGFGF7CFC;8FGCGCCEGE>EGDFFE*CGCEEEG++=ECEGGGGGG=EFFCFFFGC5DGC59C7>D<7)
@M03364:276:000000000-BLYN8:1:1101:22480:9067 1:N:0:1
ACTCCTACGGGAGGCAGCAGTGGGGAATATTGCACAATGGGCGCAAGCCTGATGCAGCCATGCCGCGTGTATGAAGAAGGCCTTCGGGTTGTAAAGTACTTTCAGCGAGGAGGAAGGCGTTGTGGTTAATAACTGCAGCGATTGACGTTACTCGCAGAAGAAGCACAGGCTAACTCCGTGCCAGCAGCCGCGGTAATACGGTGGGTGCAAGCGGTAATCGGAATTACTGGGCGTAAAGCGGACG
+
GGGGGGGGGGGGGGGGGGGGGGGGGGGGEGGFDEFGGGGG,FGCGEGFGGGGDFAFGG,EEFGGGGGGG?=FGGCFGGGG8CFGGGGDCFFGGGGGFAFGEG<EF,+@+@:FFFFGG8FCCFGG7,B,ED5?,5BBFD,3+3++,>35D<>=<@@C+*@F<C:BEG,@F7C?F7C;,>F:>F;B*,428:BBE11=B?+BE*1=ECEGFF7CE*;/*<C=E=EGG7:C+AF*))*:CD77/91)
@M03364:276:000000000-BLYN8:1:1101:21585:9076 1:N:0:1
ACTCCTACGGGAGGCAGCAGTGGGGAATATTGCACAATGGGCGCAAGCCTGATGCAGCCATGCCGCGTGTATGAAGAAGGCCTTCGGGTTGTAAAGTACTTTCAGCGAGGAGGAAGGCATTAAGGTTAATAACCTTAGTGATTGACGTTACTCGCAGAAGAAGCACCGGCTAACTCCGTGCCAGCAGCCGCGGTAATACGGAGGGTGCAAGCGTTAATCGGAATTACTGGGCGTAAAGCGCACG
+
GGGGGGFGGGGGGGGGGGGGGGGGGDDGGGGGGGGGGGGFGGGGGGGGGGGGGGGGGGGDGGGGGGGGGGGGGGGGGGGGGGGGGGGGGGGGGGGGGGGGGGGGGGGGGGGGGGGGGGGGGAFGGGGGGGFGFFGGFGGGGGGGGGGGGFCGEEFDGGGGGD@FGGGGGGGGGGGGGGG7EFFFGGGGGGGGGGGGGGGGGGGGGGGGFGGGGGGGGGGGGGCFGFFGGDGGC9CEGCGGGDG9
@M03364:276:000000000-BLYN8:1:1101:16416:9085 1:N:0:1
ACTCCTACGGGAGGCAGCAGTGGGGAATTTTGGACAATGGGCGCAAGCCTGATCCAGCCATGCCGCGTGTGTGATGAAGGCCTTCGGGTTGTAAAGCACTTTTGGCGGGAACGAAAAGGTCCGTGCTAATACCATGGGCTGATGACGGTACCCGCAGAATAAGCACCGGCTAACTACGTGCCAGCAGCCGCGGTAATACGTAGGGTGCGAGCGTTAATCGGAATTACTGGGCGTAAAGAGTGCG
+
FGG9FACGEFEEED@;FCGGGFACF@@CEEGGEAFFCDF8EDGCFGFC<<FEGGGDFG,CCF8EEGFF6F=C8EAF9EFCC,,,:C,7E7F:EGGC9EFF,9@,CEGD+6FFF7B:FBE<FGFG@7B,,<==FAC9<7AFEFAC;CGGCGGGGGGGE>CF;9?C:CFEEEGD7FFGCC<FGGGGGG8CFG8CCEGEGGC@@FGG>***:8/:C/8579?AE=*:8<7<+<CFCCE**:29F7*1
@M03364:276:000000000-BLYN8:1:1101:22195:9094 1:N:0:1
ACTCCTACGGGAGGCAGCAGTGGGGAATATTGCACAATGGGCGCAAGCCTGATGCAGCCATGCCGCGTGTGTGAAGAAGGCCTTCGGGTTGTAAAGCACTTTCAGCGAGGAGGAAGGTGGTGAGCTTAATACGTTCATCAATTGACGTTACTCGCAGAAGAAGCACCAGCTAACTCCGTGCCAGCAGCCGCGGTAATACGGAGGGTGCAAGCGTTAATCGGAATTACTGGGCGTAAAGCGCACG
+
GGGGGGGGGGGGGGGGGGGGGGGGGGGGGGGGGGGGGGGGGGGGGGGGGGGGGGGGGGGGGGGGGGGGGGGGGFGGGGGGFGGGGGGGGGGGGGGGGGGGGGGGGGGGGGGGGGGGGGGGGGGGGGGGGGGGGGGGGGGGGGGGGGGGGGGGGDGGGGGGFGGGGGG,FGGGFFGGGGGGGGGGGGGGGDGGGGGGGGGGGCGGGGGGGGGGGEGGFGGGGGGGGGGGGGGGGGGGGGGGGGG<
@M03364:276:000000000-BLYN8:1:1101:7899:9095 1:N:0:1
ACTCCTACGGGAGGCAGCAGTAGGGAATCTTCCACAATGGACGAAAGTCTGATGGAGCAACGCCGCGTGAGTGAAGAAGGTTTTCGGATCGTAAAACTCTGTTGTTGGAGAAGAATGTATCTGATAGTAACTGATCAGGTAGTGACGGTATCCAACCAGAAAGCCACGGCTAACTACGTGCCAGCAGCCGCGGTAATACGTAGGTGGCAAGCGTTGTCCGGATTTATTGGGCGTAAAGCGAGCG
+
GGGGGGGGGGGGGGGGGGGGGGGGGGGGGGGGGGGGGGGGGGGGDGGGGGGGGGGGGGGGGGGGGGGGGGDFGGGGGGGGGGGGGGGGGGGGGGGGGGGGGGGGG8FGGGFGGGGGGFGGGGGGGGGGGGGGGGGGGGGGGGGGGGGGGGGGCFGGDEGGGGGGGGGGGGFGFGGGGGGGGGGGGGGGGGGGGGGGGGGGGGGGGGGGGGGGGGGGGDGGGDGGG9CFGFGDCGEGGGGGGGDC
@M03364:276:000000000-BLYN8:1:1101:5300:9098 1:N:0:1
ACTCCTACGGGAGGCAGCAGTGGGGAATATTGCACAATGGGCGCAAGCCTGATGCAGCCATGCCGCGTGTGTGAAGAAGGCCTTCGGGTTGTAAAGCACTTTCAGCGAGGAGGAAGGTGGTGAGCTGAATACGCTCATCAATTGACGTTACTCGCAGAAGAAGCACCGGCTAACTCCGTGCCAGCAGCCGCGGTAATACGGAGGGTGCAAGCGTTAATCGGAATTACTGGGCGTAAAGCGCACG
+
GGE<FGGFGGGGGGGGGGCFFFFGGGGGFAFG@EFGGGGGGGGC@@7FFDGFFGGGGG8CFFFFGGGEEEFGGGFFFEFGGGGGGFGGE?F=EFGFFGGF,BF,C?@CEEFGDGGGGGD@CFCDC,,8CBFGFEGEGGGFFGAC>DFC<DEGG::7FGGFGGGF?:@CF:>>CC;;CE11C>;:CFCCCEDEGGGECFGGG8CECEGGGGFFE1?/7?FFG8:CF<<E+AF=DDC7CC*/17<)
@M03364:276:000000000-BLYN8:1:1101:9572:9105 1:N:0:1
ACTCCTACGGGAGGCAGCAGTAGGGAATCTTCGGCAATGGGGGCAACCCTGACCGAGCAACGCCGCGTGAGTGAAGAAGGTTTTCGGATCGTAAAACTCTGTTGTTAGAGAAGAACGTTAAGTAGAGTGGAAAGTTACTTAAGTGACGGTATCTAACCAGAAAGGGACGGCTAACTACGTGCCAGCAGCCGCGGTAATACGTAGGTCCCAAGCGTTGTCCGGATGTATTGGGCGTAAAGCGAGC
+
GGGGGGGGGGGGGGGGGGGGGGGGGGGGGGGGFGECFGGGGGGGEFGGGCFGGGGGGGGGGGGGGGGFGGGGGGGGGGGGGGGGGGGGEGGGGGGGGGGGFGGGGCGGFGGGGGGGGGGG<FFGGFGGFFDGGGGGGFGGGGFGGGCFEGGGGGGFGGGGGGCDGGGGGGGGGGGGGGGGGGGGFGGGFGDEEEEE:FFF>FGGGGGG>9FGGG=EGEGGGG5E*0AFG7EGGGGECGGGC3C7
@M03364:276:000000000-BLYN8:1:1101:14339:9108 1:N:0:1
ACTCCTACGGGAGGCAGCAGTGGGGAATATTGCACAATGGGCGCAAGCCTGATGCAGCCATGCCGCGTGTGTGAAGAAGGCCTTCGGGTTGTAAAGCACTTTCAGCGAGGAGGAAGGTGGTGAACTTAATACGTTCATCAATTGACGTTACTCGCAGAAGAAGCACCGGCTAACTCCGTGCCAGCAGCCGCGGTAATACGGAGGGTGCAAGCGTTAATCGGAATTACTGGGCGTAAAGCGCACG
+
GGGGGGGGGGGGGGGGGGGGGGGGGGGGGGGGGGGGGGGGGGGEGGGGGGGGGGGGGGGGGGGGGGGGGGGGGGFGGGGGGGGGGGGGGGGGGGGGGGGGGGGGGGGGGGGGGGFGGGGGGGGGGGGGGGGGGGGGGGGGGGGGGGGEFGGGGGGGGGGGGGGGGGGGGGGGGGGGGGGGGGGGGGGGGGGGGGCEGGGGGGGGGGGGGGGGGGGGGGGGG=EGGDGFGGGGGGGGGGGGGGGC
@M03364:276:000000000-BLYN8:1:1101:13790:9135 1:N:0:1
ACTCCTACGGGAGGCAGCAGTGAGGAATATTGGTCAATGGAGGCAACTCTGAACCAGCCATGCCGCGTGCAGGATGACGGTCCTATGGATTGTAAACTGCTTTTGTACAGGAAGAAACCTCCCTACGAGTAGGGACTTGACGGTACTGTAAGAATAAGGATCGGCTAACTCCGTGCCAGCAGCCGCGGTAATACGGAGGATCCGAGCGTTATCCGGAATTATTGGGTTTAAAGGGTTCGTAGGC
+
GGGGGGGGGGGGGGGGGGGGGGGGGGGGGGGGGGGGGGGGGGGGGGGGGGGGGGGGGGGGGGGGGGGGGGGGGGGGGGGGGGGGGGGGGGGGGGGGGGGGGGGGGGGGGGGGGGGGGGGGGGGGGGGGGGGGGGGGGGGGGGGGGGGGGGGGGGGGGGGGGGGGGFGGGGGGGGGGGGGGGGGGGGGGGGGGGFGGEGGGGGGGGGGGGGGGGFGGCEGGFGF7@EGEGGGFGFEGFC<75D7*
@M03364:276:000000000-BLYN8:1:1101:11876:9141 1:N:0:1
ACTCCTACGGGAGGCAGCAGTGGGGAATATTGCACAATGGGCGCAAGCCTGATGCAGCCATGCCGCGTGTGTGAAGAAGGCCTTCGGGTTGTAAAGCACTTTCAGCGCGGAGGAAGGTGGTGAACCTAATACGTTCATCAATTGACGTTACTCGCAGAAGAAGCACCGGCTAACTCCGGGCCAGCAGCCGCGGTAATACGGAGGGTGCAAGCGGTAATCGGAATTACTGGGCGTAAAGCGCACG
+
FGFFFGGGGGEGGGGEGGFFCFFGG,BFGGFFGCFGGGGFGFEGDGFFEGGGGGGGGGGGAFGGGGDFECF=EEECFFGGGGGGGGGCGGD=9?FECGFGCG<FGCE+@FCFGGG@CCBDED9<F+B,FF9,BFGGAGDA<@9F3FF7+@B9F7FGEGGGGFFGCD7FGGCFD:?6?**1=7*8@8E+CEGEG5C89CFGDDEGG5C8CFG5C*;85CF5CE*1@EG79EF59D5*1CC3D9)9
@M03364:276:000000000-BLYN8:1:1101:19469:9175 1:N:0:1
ACTCCTACGGGAGGCAGCAGTGGGGAATATTGCACAATGGGCGCAAGCCTGATGCAGCCATGCCGCGTGTGTGAAGAAGGCCTTCGGGTTGTAAAGCACTTTCAGCGAGGAGGAAGGTGGTGAGCTTAATACGCTCATCAATTGACGTTACTCGCAGAAGAAGCACCGGCTAACTCCGTGCCAGCAGCCGCGGTAATACGGAGGGTGCAAGCGTTAATCGGAATTACTGGGCGTAAAGCGCACG
+
GGGGGGGGGGGGGGGGGGGGGGGGGGGGGGGGGGGGGGGGGGGGGGGGGGGGGGGGGGFGGFGGGGGGGGGGGGGGGGGGGGGGGGGGGGGGGGGGGGGGGGGGGGG>FGGGGGGGGGGGGGGGGGGGGGGGGGGGGGGGGGFGGGGGGGGGGGGEGGGGGGGGGGGGGGGGGGGGGGGGGGGGGGGGGGDGGGGGGGGGGGGGGGGGGGGGGGGGGGGGGGGGGGGGGGGGGGGGGGGGGGGD
@M03364:276:000000000-BLYN8:1:1101:27346:9184 1:N:0:1
ACTCCTACGGGAGGCAGCAGTGGGGAATATTGCACAATGGGCGCAAGCCTGATGCAGCCATGCCGCGTGTGTGAAGAAGGCCTTCGGGTTGTAAAGCACTTTCAGCGAGGAGGAAGGTGGTGAGCTTAATACGTTCATCAATTGACGTTACTCGCAGAAGAAGCACCGGCTAACTCCGTGCCAGCAGCCGCGGTAATACGGAGGGTGCAAGCGTTAATCGGAATTACTGGGCGTAAAGCGCACG
+
GFGGGGGGGGGGEGDGGGFGGFFGGGGGGGGGGFGGGGGGGGGGGGGGGGGGGGGGGCGFGGGGGGGGGGGGGGFFFCFF?GGGGFGGGGGGG9FGGGGGGGGGGCFGGG7FEF<EGEFGGG9FGGGGGGGGGGGGGGGGFD@DDECFGFDGFG7CF@FGFFFFFGGGGGDGGFGGGGGGG*?E*BC:CEGCEEEEGDFGGGEGDEGGGCFFGE=EFGGGGDGGCECGFG5=DDGEFCFDDCD5
@M03364:276:000000000-BLYN8:1:1101:20971:9201 1:N:0:1
ACTCCTACGGGAGGCAGCAGTGGGGAATTTTGGACAATGGGCGCAAGCCTGATCCAGCAATGCCGCGTGTGTGATGAAGGCCTTCGGGTTGTAAAGCACTTTTGGCGGGAACGAAAAGGTCCGTGCTAATACCATGGGCTGATGACGGTACCCGCAGAATAAGCACCGGCTAACTACGTGCCAGCAGCCGCGGTAATACGTAGGGTGCGAGCGTTAATCGGAATTACTGGGCGTAAAGAGTGCG
+
GGGGGGGGGGGGGGGGGGGGGGFGGGGGGGGGGGGGGGGGGGGGGGGGGGGGGGGGGGGGGGGGGGGEGGGFGGGGGGGGGGGGGGGGGGDGGGGGGGGGGGGGD8FD@FGFGGGGGFGGAEFGGGGFFGGGGGGCGGGGGGCCFG>FGGGGGGGGGGFFGGGGGGGGGGGGGGGGGGGGGGGGCFGGGCGGDGDCFGGGGFGGGGGGGEGGGGGGGGCFGGGGGGGGFGCEDCEE3C>CCFGD
@M03364:276:000000000-BLYN8:1:1101:9626:9232 1:N:0:1
ACTCCTACGGGAGGCAGCAGTAGGGAATCTTCGGCAATGGGGGCAACCCTGACCGAGCAACGCCGCGTGAGTGAAGAAGGTTTTCGGATCGTAAAACTCTGTTGTTAGAGAAGAACGTTAAGTAGAGTGGAAAGTTACTTAAGTGACGGTATCTAACCAGAAAGGGACGGCTAACTACGTGCCAGCAGCCGCGGTAATACGTAGGTCCCAAGCGTTGTCCGGATTTATTGGGCGTAAAGCGAGC
+
GGGGGGGGGGGGGGGGGGGGGGGGGGGGGGGGGGGGGGGGGGGGGGGGGGGGGGGGGGGGGGGGGGGGGGGGGGGGGGGGFGGGGGGGGGGGGGGGGGGGGGGGGCGGGGGGGGGGGGGGGGGGGGGGGGGEFDFGGGGGGGGGGGGGGGGGGGGGGGGGGGGGGGGGGGGGGGGGGGGGGGGGGGGGGGGGGGGGGGGGGGFGGG9CFGGGGGGGGGGGGGGGGFGGGDGCGGGGGFFFGGGD
@M03364:276:000000000-BLYN8:1:1101:6115:9239 1:N:0:1
ACTCCTACGGGAGGCAGCAGTAGGGAATCTTCGGCAATGGGGGCAACCCTGACCGAGCAACGCCGCGTGAGTGAAGAAGGTTTTCGGATCGTAAAACTCTGTTGTTAGAGAAGAACGTTAAGTAGAGTGGAAAGTTACTTAAGTGACGGTATCTAACCAGAAAGGGACGGCTAACTACGTGCCAGCAGCCGCGGTAATACGTAGGTCCCAAGCGTTGTCCGGATTTATTGGGCGTAAAGCGAGC
+
FGGAFGGFGGGFGGGGGGCF<EFFCFFGFGGGGGGGGFFGGCEGEGGCGGGGGGGGGGDGGGGGGGGFGEGGGGGFFGGGGGGGGGDGGGGGGGGGGGGGEFGG<FEGGFGGGGFGEGGGFFFGGGFGGGFCFGGGGGGGGAFFGGGGGGGGGGFDG@FF7FGGDECCDGGGEFFGGGFCCCFGGGGGGG>EGGEGGGFGGCGFGGGGGFCFFGGE5EGFGG?=EDFGGF@7C)/:D3:7/>D)
@M03364:276:000000000-BLYN8:1:1101:9542:9272 1:N:0:1
ACTCCTACGGGAGGCAGCAGTGGGGAATATTGCACAATGGGCGCAAGCCTGATGCAGCCATGCCGCGTGTGTGAAGAAGGCCTTCGGGTTGTAAAGCACTTTCAGCGAGGAGGAAGGTGGTGAACTTAATACGTTCATCAATTGACGTTACTCGCAGAAGAAGCACCGGCTAACTCCGTGCCAGCAGCCGCGGTAATACGGAGGGTGCAAGCGTTAATCGGAATTACTGGGCGTAAAGCGCACG
+
GGGGGGGGGGGGGGGGGGGGGGGGGGGGGGGGGGGGGGGGGGGGGGGGGGCFGFGGGGGGGGGGGGGFFGGGGGGGGGGGGGGGGGGGGGGGGGGGGGGGCFGGFGEEEGGGGFGGGFFGGGGGGGGGGGGGCGGGGGGGFFGGGGGGFGGGGGGGGDGGGGGGGGFGGGDGGGGGGDGCGCCG>@FGGGGGDG5CGGEEEGGGEEGGGGGGGGGGG?CFGD5CGGGGCF*7CDGEF7CDDGG3
@M03364:276:000000000-BLYN8:1:1101:23069:9300 1:N:0:1
ACTCCTACGGGAGGCAGCAGTGGGGAATATTGCACAATGGGCGCAAGCCTGATGCAGCCATGCCGCGTGTGTGAAGAAGGCCTTCGGGTTGTAAAGCACTTTCAGCGAGGAGGAAGGTGGTGAACTTAATACGTTCATCAATTGACGTTACTCGCAGAAGAAGCACCGGCTAACTCCGTGCCAGCAGCCGCGGTAATACGGAGGGTGCAAGCGTTAATCGGAATTACTGGGCGTAAAGCGCACG
+
GGGGGGGGGGGGGGGGGGGGGGGGGDGGGFGGGGGGGFGGGGGEGGGGGGGGFEGGGGGGCG@8FGGGGCFFGGGGGGCFGFFFF<CEEFD?EFGG,BFFGGFDFFGGEGGGG@FDEFE@BFD,?A9DFGGGGGGGFCFFFFFFGGG=FG:D9C7FGCGFGGGFED:CCFGGG,;@FGG7<:D8>FGFFC5CEGCBCFGG5CGCEECG8F+88;CCEF?C**;:FGEFGGGCGGGGGGGGGDD7
@M03364:276:000000000-BLYN8:1:1101:6905:9300 1:N:0:1
ACTCCTACGGGAGGCAGCAGTAGGGAATCTTCGGCAATGGACGAAAGTCTGACCGAGCAACGCCGCGTGAGTGAAGAAGGTTTTCGGATCGTAAAACTCTGTTGTTAGAGAAGAACAAGTGGGAGAGTAACTGTTCCCACCTTGACGGTATCTAACCAGAAAGCCACGGCTAACTACGTGCCAGCAGCCGCGGTAATACGTAGGTGGCAAGCGTTGTCCGGATTTATTGGGCGTAAAGCGAGCG
+
GGGGGGGGGGGGGGGGGGGGGGGGGGGGGGGGGGGGGGGGGGGGGGGGGGGGGGGGGGGGGGGGGGGGGGGGGGGGGGGGGGGGGGGGGGGGGGGGGGGGGGGGGGGGGGGGGGGGGGGGGGGGGGGGGGGGGGGGGGGGGGGGGGEGGGGGGGGGGGGGGGGGCFGGGGGGGGGGGDGGGGGGGGGGGGGGGGGGGDFGGGGGEFGGGGGGGGGGGGGGGGGGGGGGGGGGDGGGFGGGGGG<
@M03364:276:000000000-BLYN8:1:1101:3488:9311 1:N:0:1
ACTCCTACGGGAGGCAGCAGTAGGGAATCTTCGGCAATGGGGGCAACCCTGACCGAGCAACGCCGCGTGAGTGAAGAAGGTTTTCGGATCGTAAAACTCTGTTGTTAGAGAAGAACGTTAAGTAGAGTGGAAAGTTACTTAAGTGACGGTATCTAACCAGAAAGGGACGGCTAACTACGTGCCAGCAGCCGCGGTAATACGTAGGTCCCAAGCGTTGTCCGGATTTATTGGGCGTAAAGCGAGC
+
GGGGFGGGCGGGGGGGGGGGGGGGGGGGGGGGGGGGGGGGGGGGGGGGGGGGGGGGGGGFGGGGFGGGGGGGGGGGGGGGGGGGFGEEEEFGGGGGGFGGGGGGGFGEGGGGGEFGGGGGCFFGGFFFGGGGGGGGGGDDFGGGGGGGGGFGGGGDFCGGGGGGGGCFCGGGGGGGGGGGGGGGGGGGGGGGGGDGGGC?FGGGGGGGGGGGGD8C5::?=E=7ACFFC7EFGGGECFF>DDD/
@M03364:276:000000000-BLYN8:1:1101:7279:9320 1:N:0:1
ACTCCTACGGGAGGCAGCAGTGGGGAATATTGCACAATGGGCGCAAGCCTGATGCAGCCATGCCGCGTGTGTGAAGAAGGCCTTCGGGTTGTAAAGCACTTTCAGCGAGGAGGAAGGTGGTGAACTTAATACGTTCATCAATTGACGTTACTCGCAGAAGAAGCACCGGCTAACTCCGTGCCAGCAGCCGCGGTAATACGGAGGGTGCAAGCGTTAATCGGAATTACTGGGCGTAAAGCGCACG
+
GGGGGGGGGGGGGGGGGGGGGGGGGFGGGGGGGGGGGGGGGGGGGGGGGGGGGGGGGGGGGGGGGGGGGGGGGGGGGGGGGGFGGGGGGGGGGGGGGGGGGGGGGGGGGGGGGGGGGGGGGGGGGGGGGGGGGGGGGGDGGGGGGGGGGGGGGGGGGGGGGGFGGGGGGGGGGFGGGGFFEFGGGGGGGGGGGGEGGGGGGGGGGGGGGGGGDCGDF?FGGGGGGFGGDCFGGGGGFGGGGGG<
@M03364:276:000000000-BLYN8:1:1101:18223:9321 1:N:0:1
ACTCCTACGGGAGGCAGCAGTGGGGAATATTGCACAATGGGCGCAAGCCTGATGCAGCCATGCCGCGTGTGTGAAGAAGGCCTTCGGGTTGTAAAGCACTTTCAGCGAGGAGGAAGGTGGTGAACTTAATACGTTCATCAATTGACGTTACTCGCAGAAGAAGCACCGGCTAACTCCGTGCCAGCAGCCGCGGTAATACGGAGGGTGCAAGCGTTAATCGGAATTACTGGGCGTAAAGCGCACG
+
GGGGGGGGGGGGGGGGGGGGGGGGGGGGGGGGGGGGGGGGGGGGGGGFGGGGGGGGGGGGGGGGGGGGGGGGGGGGGGGGGGGGGGGGGGGGGGGGGGGGGGGGGGGCFGGGGGGGGGGGGGGGGGGGGGGFGGGGFGGGGGGGGGGGGGGGGGGGGGGGGGGGGGGGGGGGGGGGGGGFEFGFGGGGGGGGG5EGFGGGGGGGGGGDGGGGGGGGGGGGGGGFGGGGGGFGGGGGGGGGGGD<
@M03364:276:000000000-BLYN8:1:1101:18752:9331 1:N:0:1
ACTCCTACGGGAGGCAGCAGTGGGGAATATTGCACAATGGGCGCAAGCCTGATGCAGCCATGCCGCGTGTGTGAAGAAGGCCTTCGGGTTGTAAAGCACTTTCAGCGAGGAGGAAGGTGGTGAACTTAATACGTTCATCAATTGACGTTACTCGCAGAAGAAGCACCGGCTAACTCCGTGCCAGCAGCCGCGGTAATACGGAGGGTGCAAGCGTTAATCGGAATTACTGGGCGTAAAGCGCACG
+
GGGGGGGGGGGGGGGGGGGGGGGGGGGGGGGGGGGGGGGGGGGGGGGGGGGGGGGGGGGGGGGGGGGEGG?FFGGGGGGGGGGGGGGGGDGGGGGGGGGGGGGGGGGDGCFGGGGGGGGFGGFCEFGGGGGGGFFGFGGGGGCCGGGGGGGGGGGGGGGGGDFFFGGGGGGGGFGGFGGGGGGFFFGGGGGGCGGGGGGGE>5E@EC5BCEGG?EGGCGGEGEGCGGGGFGGDCCGGGGGGGD5
@M03364:276:000000000-BLYN8:1:1101:6436:9348 1:N:0:1
ACTCCTACGGGAGGCAGCAGTGGGGAATATTGCACAATGGGCGCAAGCCTGATGCAGCCATGCCGCGTGTGTGAAGAAGGCCTTCGGGTTGTAAAGCACTTTCAGCGAGGAGGAAGGTGGTGAGCTTAATACGTTCATCAATTGACGTTACTCGCAGAAGAAGCACCGGCTAACTCCGTGCCAGCAGCCGCTGTAATACGGAGGGTGCAAGCGTTAATCGGAATTACTGGGCGTAAAGCGCACG
+
GGGGGGGGGGGGGGGGGGGGGGCEGGGGGGGGGFGGGGGGGGGGGGGGGGGGGFGGGGFGCGCFGGGGG=DFGGFGGGGGGGGGFFGGGGGEDFGFE@FFCGEFF9FGEGF?FEGGGGGGGGC<<FG9FFGGCBF=FFGFGGD<DFGGGGGGF@CGGC@:FEFCFGDCCE::>EFGFC>::DFGGGGFF5C*:=,B;;;58EGCCEEGGGGFC18=FG9C=***<CCFG+*/95:**:CCDDG<
@M03364:276:000000000-BLYN8:1:1101:8445:9348 1:N:0:1
ACTCCTACGGGAGGCAGCAGTGGGGAATATTGCACAATGGGCGCAAGCCTGATGCAGCCATGCCGCGTGTGTGAAGAAGGCCTTCGGGTTGTAAAGCACTTTCAGCGAGGAGGAAGGTGGTGAACTTAATACGTTCATCAATTGACGTTACTCGCAGAAGAAGCACCGGCTAACTCCGTGCCAGCAGCCGCGGTAATACGGAGGGTGCAAGCGTTAATCGGAATTACTGGGCGTAAAGCGCACG
+
GGGGGGGGGGGGGGGGGGGGGGGGGGGGGGGGGGGGGGGGGGGGGGGGGGGGGGGGGGGGGGGGGGGGGGGGGGGGGGGGGGGGGGGGGGGGGGGGGGGGGGGGGGGGGGFGGGGGGGGGGGGGGGGGGGGGGGGGGGGFGGGGGGGGGGGGGGGGGGGFGFGGGGGGGGGGGGGGGGGGGGGGGGCFFGGGGGGGGFGGGGGGGGGGGGGGGGGGC7FFECECFGGGGGGGGGGGDC7CDGDD
@M03364:276:000000000-BLYN8:1:1101:5570:9349 1:N:0:1
ACTCCTACGGGAGGCAGCAGTAGGGAATCTTCCACAATGGACGAAAGTCTGATGGAGCAACGCCGCGTGAGTGAAGAAGGTTTTCGGATCGTAAAACTCTGTTGTTGGAGAAGAACGTATTTGATAGTAACTGATCAGGTAGTGACGGTATCCAACCAGAAAGCCACGGCTAACTACGTGCCAGCAGCCGCGGTAATACGTAGGTGGCAAGCGTTGTCCGGATTTATTGGGCGTAAAGCGAGCG
+
GGGGGGGGGGGGGGGGGGGGGGGGGGGGGGGGGGGGGGGGGGGGGGGGGFGGGGGGGGGGGGGGGGGGGGGGGGGGGGGGFFGGGGGGGGGGGFGGGGGGGGGGGGGGFCGGGGGGGGGGGGGGGGGGGGGGGFGGGGGGGGGGGGGGGGGGGGGCGGGGFFFGGGGGGGGGGGGGGDFFDFGGGGCCDGGGGGGGGGGGGGCEGGGGGGGGGGGGGCFGGDGCFGFGGFGGDGEEGGGGDD:7
@M03364:276:000000000-BLYN8:1:1101:16133:9369 1:N:0:1
ACTCCTACGGGAGGCAGCAGTAGGGAATCTTCCGCAATGGACGAAAGTCTGACGGAGCAACGCCGCGTGTGTGAAGAAGGTTTTCGGATCGTAAAGCACTGTTGTTAGAGAAGAACAAGGATAAGAGTCACTGCTTGTCCCTTGACGGTATCTAACCAGAAAGCCACGGCTAACTACGTGCCAGCAGCCGCGGTAATACGTAGGTGGCAAGCGTTGTCCGGATTTATTGGGCGTAAAGCGCACG
+
GGGGGGGGGGGGGGGGGGGGGGGGGGGGGGGGGGGGGGFGGGGGGGGGGGGGGGGGGGGGGGGGGGGGGGGGGGGGGGGGGGGGGGGGGDFFFGGGGGGGGGGGGGGGGGGGGGGGGGGGGFGGGGFFGFGGGGGGGGGGGGGGGGGGGGFGGGGGGGGGGGGGGGGGGGGDGGGGGEFC@FGGGGFGGGGGGGGGF;?EFGGGGGGGGGGFGGGGGGGGGE5CFCFG?G=CDCEECFFC3)>5
@M03364:276:000000000-BLYN8:1:1101:20657:9388 1:N:0:1
ACTCCTACGGGAGGCAGCAGTGGGGAATATTGCACAATGGGCGCAAGCCTGATGCAGCCATGCCGCGTGTGTGAAGAAGGCCTTCGGGTTGTAAAGCACTTTCAGCGAGGAGGAAGGTGGTGAACTTAATACGTTCATCAATTGACGTTACTCGCAGAAGAAGCACCGGCTAACTCCGTGCCAGCAGCCGCGGTAATACGGAGGGTGCAAGCGTTAATCGGAATTACTGGGCGTAAAGCGCACG
+
GGGGGGGGGGGGGGGGGGGGEFGGGGGGGGGGGGGGGGGGGGGGGCGGGGGGGGGGGGGGGGGGGGGGG@FGGGGGGGGGFGGGGGGGGEGGGGGGGGGGGGGGGGGGGGGEGGGGGGGGGGGGGGGGGGGGGFFGFGGGFGGGGGGCFGGGGGGGGGGGFFGGFGGGGGGGGGGGGGGFECCFG7EFGG5EGGGGGGCGGGDGGGGGFFFGEEGGGGGGGGEFCFGGGCEFD<*:FGGGGDC<
@M03364:276:000000000-BLYN8:1:1101:12022:9407 1:N:0:1
ACTCCTACGGGAGGCAGCAGTAGGGAATCTTCGGCAATGGGGGCAACCCTGACCGAGCAACGCCGCGTGAGTGAAGAAGGTTTTCGGATCGTAAAACTCTGTTGTTAGAGAAGAACGTTAAGTAGAGTGGAAAGTTACTTAAGTGACGGTATCTAACCAGAAAGGGACGGCTAACTACGTGCCAGCAGCCGCGGTAATACGTAGGTCCCAAGCGTTGTCCGGATTTATTGGGCGTAAAGCGAGC
+
GGGGGGGFFGGEGGGDGGGGGGGGGGGGGGGGGGGGGGGGGGGGGGGGGGGGGGGGGGGGGGGGGEEGGFEGGGGGGGGGFEFGGGGGCFEFGGFGFGGGGGGGGGGFFFGGGGGGGGGGFGCFGFFCFGGGGGGGGAE<@B>=FEGGGGGGGGFFG,EECFFCGGF:FEDFGGGGGGEBFGDGCCCCGGGGGG5BC++?BCFFGGCGFCF5EECGGGGFEEEDEFGGGGF=CG:EG3:CDGG3
@M03364:276:000000000-BLYN8:1:1101:22964:9417 1:N:0:1
ACTCCTACGGGAGGCAGCAGTGGGGAATATTGCACAATGGGCGCAAGCCTGATGCAGCCATGCCGCGTGTGTGAAGAAGGCCTTCGGGTTGTAAAGCACTTTCAGCGAGGAGGAAGGTGGTGAACTTAATACGTTCATCAATTGACGTTACTCGCAGAAGAAGCACCGGCTAACTCCGTGCCAGCAGCCGCGGTAATACGGAGGGTGCAAGCGTTAATCGGAATTACTGGGCGTAAAGCGCACG
+
GGGGGGGGGGGGGGGGEGFGFGGGGGGGCDGFGDGGGFGGGGG+CCEGFGGFCFGGGGCE<FGGGGGGEE<EFGGGGFGFG8CDGGCF=FFGGFGGFDFFFGGGGGCGGGGGGGGGG4?D4:?5:CA9DFGFG<F,=DF99?DFCCE>FGGG@F:3C<<CF7FFC,>FGGGGGGGCFGGGEGGGGGGGGGGGGGGGGGGGGGGGGCC;21AEEGGEE??FDEGG6FFFGGGGGGGCFF7C77CD
@M03364:276:000000000-BLYN8:1:1101:10530:9448 1:N:0:1
ACTCCTACGGGAGGCAGCAGTGGGGAATATTGCACAATGGGCGCAAGCCTGATGCAGCCATGCCGCGTGTGTGAAGAAGGCCTTCGGGTTGTAAAGCACTTTCAGCGAGGAGGAAGGTGGTGAGCTTAATACGTTCATCAATTGACGTTACTCGCAGAAGAAGCACCGGCTAACTCCGTGCCAGCAGCCGCGGTAATACGGAGGGTGCAAGCGTTAATCGGAATTACTGGGCGTAAAGCGCACG
+
GGGGGGFGGGGGGGGGGGGGGGGGGGGGGGGGGGGGGGGGGGGGGGGGGGGGGGGGGGGGGGGGGGGGGGGGGGGGGGGGGGGGGGGGGGGGGFGGGGGGGGGGGGG=CFFFGGGGGGGGGGGGGGGGGGGGGGGGFGGGGGFGGGGGGGGGGGGGFGGGGGGGGGGGGGGGGGGGGGGGEGGGGGGGGGGGGGGGGGGGGGGGGGGGGGGGGGGGGGGGDGCFFGGGEFEGGGGGFGFGGGD5
@M03364:276:000000000-BLYN8:1:1101:12051:9457 1:N:0:1
ACTCCTACGGGAGGCAGCAGTGGGGAATATTGCACAATGGGCGCAAGCCTGATGCAGCCATGCCGCGTGTGTGAAGAAGGCCTTCGGGTTGTAAAGCACTTTCAGCGAGGAGGAAGGTGGTGAGCTTAATACGCTCATCAATTGACGTTACTCGCAGAAGAAGCACCGGCTAACTCCGTGCCAGCAGCCGCGGTAATACGGAGGGTGCAAGCGTTAATCGGAATTACTGGGCGTAAAGCGCACG
+
GGGGGGGGGGGGGGGGGGGGGGGGGGGGGGGGGGGGGGGGGGGGGGGGGGGGGGGGGGGGGGGGGGGGFFGGGGGGGGGGGGGGGGGGGGGGGFGGGGGGGGGGGGGGGGGGGGGGGGGGGGGGGGGGGGGGGCGGGGGGGGGGGGGGGGGGGGGGGGGGGGGGGFGGGGGGGGGGGEGGGGGGGGGGCGGGGGGGGGGGD>EEGGGGGGGGGEGDFGGGGGGGGGGGGGGGDGGGGGGGGGGD
@M03364:276:000000000-BLYN8:1:1101:19100:9464 1:N:0:1
ACTCCTACGGGAGGCAGCAGTGGGGAATATTGCACAATGGGCGCAAGCCTGATGCAGCCATGCCGCGTGTGTGAAGAAGGCCTTCGGGTTGTAAAGCACTTTCAGCGAGGAGGAAGGTGGTGAGCTTAATACGTTCATCAATTGACGTTACTCGCAGAAGAAGCACCGGCTAACTCCGTGCCAGCAGCCGCGGTAATACGGAGGGTGCAAGCGTTAATCGGAATTACTGGGCGTAAAGCGCACG
+
GGGGGGGGGGGGGGGGGGGGGGGGGGGGGGGGGGGGGGGGGGGGGGGGGGGGGGGGGGGGGGGGGGGGGGGGGGGGGGGGGGGGGGGGGGGGGGGGGGGGGGGGGGGEGGGGGGFGGFGGEGGGGGGGGGGGGGGGGGFDGGGGGGGGGGGGGGGGCEGFGGGGGGGGGGGGGGGGGGGGGGGGGGGGGGGGGGGG?FGGEGGGGGGGGGGGGCEE5FDGGGGGGGGGGGFGGGEEFGCDGGGD
@M03364:276:000000000-BLYN8:1:1101:6390:9476 1:N:0:1
ACTCCTACGGGAGGCAGCAGTGGGGAATATTGCACAATGGGCGCAAGCCTGATGCAGCCATGCCGCGTGTGTGAAGAAGGCCTTCGGGTTGTAAAGCACTTTCAGCGAGGAGGAAGGTGGTGAGCTTAATACGCTCATCAATTGACGTTACTCGCAGAAGAAGCACCGGCTAACTCCGTGCCAGCAGCCGCGGTAATACGGAGGGTGCAAGCGTTAATCGGAATTACTGGGCGTAAAGCGCACG
+
GGGGGGGGGGGGGGGGGGGGFGGGGGGGGGGGGGGGGGGGGGGGGGGGGGGGGGGGGGGGFGGGGGGGGGGGGGGGGGGGGGGGGGGGGGGGGGGGGGGGGGGGGGGGGGGGGGGGGGGGGGGGGGGGGGGGGDCGGGGGGGGGGGGEGGDGGGGGGGGGGGGGGGGGGGGGGGGGGGGGGGGGGGGGGGGGGGGGGGGGGGGGGGGGGGGGGGGGGGGGGGGGGGGGGFCCGCEGGGFGGGGC
@M03364:276:000000000-BLYN8:1:1101:6961:9482 1:N:0:1
ACTCCTACGGGAGGCAGCAGTGGGGAATATTGCACAATGGGCGCAAGCCTGATGCAGCCATGCCGCGTGTGTGAAGAAGGCCTTCGGGTTGTAAAGCACTTTCAGCGAGGAGGAAGGTGGTGAGCTTAATACGTTCATCAATTGACGTTACTCGCAGAAGAAGCACCGGCTAACTCCGTGCCAGCAGCCGCGGTAATACGGAGGGTGCAAGCGTTAATCGGAATTACTGGGCGTAAAGCGCACG
+
GGGGGGGGGGGGGGGGGGGGGGGGGGGGGGGGGGGFGGGGGGGGGGGGGGGGFFGGGGGGGGGGGGGGGFFGGGGGFFGGFGGFGGGGGGEFEEFGGGGGGGGGGGGGGGGGGCGGG,BFFDFGG9FCFGGGGGGGGGGG<FGFFGGGGGGGGGGG7+@D7BFGG>CECGGGGGCGGGGGGGGGGCFEGGGGGGDGGGGF>EGGGGG5FGGGCGGCGGGGECCECFEGFGGGDGGGGGGDGGGC
@M03364:276:000000000-BLYN8:1:1101:6192:9501 1:N:0:1
ACTCCTACGGGAGGCAGCAGTGGGGAATATTGCACAATGGGCGCAAGCCTGATGCAGCCATGCCGCGTGTGTGAAGAAGGCCTTCGGGTTGTAAAGCACTTTCAGCGAGGAGGAAGGTGGTGAGCTTAATACGTTCATCAATTGACGTTACTCGCAGAAGAAGCACCGGCTAACTCCGTGCCAGCAGCCGCGGTAATACGGAGGGTGCAAGCGTTAATCGGAATTACTGGGCGTAAAGCGCACG
+
GGGGGGGGGGGGGGGGGGGGFGGGGGGGGGGGGGGGGGGGGGGGGGGGGGGGGGGGGGGGGGGGGGGGGGGGGGGGGGGGFFGGGGGGGGGGGGGGGGGGGGGGGGGGGGGGGGGGGGGGGGGG8F<FFCDGGGFGGGGGGG9>FFGFFGGGGGGEGGGGGGGGFGFGGGGGGGGGCEGFC7?FGGGGGGGGGGGEFEFGGGGGGGGGEFGGGEGEFGGGG58EFFFF9CCDGGEGFCGGGGGD
@M03364:276:000000000-BLYN8:1:1101:18539:9503 1:N:0:1
ACTCCTACGGGAGGCAGCAGTAGGGAATCTTCGGCAATGGGGGCAACCCTGACCGAGCAACGCCGCGTGAGTGAAGAAGGTTTTCGGATCGTAAAACTCTGTTGTTAGAGAAGAACGTTAAGTAGAGTGGAAAATTACTTAAGTGACGGTATCTAACCAGAAAGGGACGGCTAACTACGTGCCAGCAGCCGCGGTAATACGTAGGTCCCAAGCGTTGTCCGGATTTATTGGGCGTAAAGCGAGC
+
GGGGGGGGGGGGGGGGGGGGGGGGGGGGGGGGGGGGGGGGGGGGGGGGGGGGGGGGGGGGGGGGGGGFGGGGGGGGGGGGGGGGGGGGGGGGGGGGGGGGGGGGGGGGGGGGGGGGGGGGGG?FGGGGGGGDGGGGGGFFGGGGGGGGGGGGGGGGGGCFGFGFGGGGGGGGGGGGGGGGGGGGCFFFGFGDGGCEGGGGGGFFEGGGGGGGFEG5:EGGGDEDEGGGGGGGGGGGGGGGGGG3
@M03364:276:000000000-BLYN8:1:1101:23053:9526 1:N:0:1
ACTCCTACGGGAGGCAGCAGTGGGGAATATTGCACAATGGGCGCAAGCCTGATGCAGCCATGCCGCGTGTGTGAAGAAGGCCTTCGGGTTGTAAAGCACTTTCAGCGAGGAGGAAGGTGGTGAGCTTAATACGTTCATCAATTGACGTTACTCGCAGAAGAAGCACCGGCTAACTCCGTGCCAGCAGCCGCGGTAATACGGAGGGTGCAAGCGTTAATCGGAATTACTGGGCGTAAAGCGCACG
+
GGGGGGGGGGGGGGGGGGGGGGGGGGGGGGGGGGGGGGGGGGGGGGGGGGGGGGGGGGGGGGGGGGGGGGGGGGGGGGGGGGGGGGGGGGGGGGGGGGGGGGGGGGGGEFGGGGGGGGGGGGGGGGGGGGGGGFGGGGGGGGGGGGGGGGGGGGGGGGGGGGGGGGGGGGGGGGGGGGGGGGGGGGGGGGGGGGGGGGGGGGGGGGGGGGGGGGGGGGGGGGGGGGGGFGGGGGGGGGGGGGGD
@M03364:276:000000000-BLYN8:1:1101:15712:9531 1:N:0:1
ACTCCTACGGGAGGCAGCAGTAGGGAATCTTCGGCAATGGACGAAAGTCTGACCGAGCAACGCCGCGTGAGTGAAGAAGGTTTTCGGATCGTAAAACTCTGTTGTTAGAGAAGAACGACGAGGAGAGTGGAAAGCTCCTCGTGTGACGGTATCTAACCAGAAAGGGACGGCTAACTACGTGCCAGCAGCCGCGGTAATACGTAGGTCCCGAGCGTTGTCCGGATTTATTGGGCGTAAAGCGAGC
+
GGGGGGGGGGGGGGGGGGFGGGGGGGGGGGGGGGGGGGGGGGGGGGGEGGGGGGGGGGGGGGGGGGGGGGGGGGGGGGGGF9FFFGGGGDGGGGGGGGGGGGGGGGGGGGGGCFGGGEGGGGGGGFEGGGGGAG,>=FGGGGGGDFFGGGGGGGGGGGGGCFGGGEFFGGGGGGGGGGGGGGGGGGGGCBEEECCEGFF+*:CGGF?CGE?=CEEDGEGGGG51CCGGGGG=*7:5CCCFCDD/
@M03364:276:000000000-BLYN8:1:1101:3007:9551 1:N:0:1
ACTCCTACGGGAGGCAGCAGTAGGGAATCTTCGGCAATGGGGGCAACCCTGACCGAGCAACGCCGCGTGAGTGAAGAAGGTTTTCGGATCGTAAAACTCTGTTGTTAGAGAAGAACGTTAAGTAGAGTGGAAAGTTACTTAAGTGACGGTATCTAACCAGAAAGGGACGGCTAACTACGTGCCAGCAGCCGCGGTAATACGTAGGTCCCAAGCGTTGTCCGGATTTATTGGGCGTAAAGCGAGC
+
GGGGGGGGGGGGGGGGGGGGGGGGGGGGGGGGGGGGGGGGGGGGGGGGGGGGGGGGGGGGGGGGGGGGGGGGGGGGGGGGGGGGGGGGGGGGGGGGGGGGGGGGGGGGGGGGGGGGGGGGEGFFGGGGGGGGGGGGGGGGGGG@FFGGGGGGGGGGGGGGGGGGGGGGGGGGGGGGGGGGGGFGGGGGGGEGGGGGEGGGGGGGGGGGGFCGGGGEGGFGGGGGDGGGGGFC<55CDDCCGDC/
@M03364:276:000000000-BLYN8:1:1101:10807:9562 1:N:0:1
ACTCCTACGGGAGGCAGCAGTGGGGAATATTGCACAATGGGCGCAAGCCTGATGCAGCCATGCCGCGTGTGTGAAGAAGGCCTTCGGGTTGTAAAGCACTTTCAGCGAGGAGGAAGGTGGTGAGCTTAATACGTTCATCAATTGACGTTACTCGCAGAAGAAGCACCGGCTAACTCCGTGCCAGCAGCCGCGGTAATACGGAGGGTGCAAGCGTTAATCGGAATTACTGGGCGTAAAGCGCACG
+
GGGGGGGGGGGGGGGGGGGGGGGGGGGGGGGGGGGGGGGGGGGGGGGGGGGGGGGGGGGGGGGGGGGGGGGGGGGGGGGGGGGGGGGGGGGGGGGGGGGGGGGGGGGFGGGGGGGGGGGGGGGGGGGGGGGGGGGGGGFFFGGGGGGGGGFGGGGGGGGGGGGGGGGGGGGDGGGGGGGGGGGGGGGGGGGGGGGGFGFGGEEGGGGGGGGGGGGGGGGGGGG=EFGGGGGGGGGGGGGGGGG<
@M03364:276:000000000-BLYN8:1:1101:19659:9566 1:N:0:1
ACTCCTACGGGAGGCAGCAGTGGGGAATATTGCACAATGGGCGCAAGCCTGATGCAGCCATGCCGCGTGTGTGAAGAAGGCCTTCGGGTTGTAAAGCACTTTCAGCGAGGAGGAAGGTGGTGAGCTTAATACGTTCATCAATTGACGTTACTCGCAGAAGAAGCACCGGCTAACTCCGTGCCAGCAGCCGCGGTAATACGGAGGGTGCAAGCGTTAATCGGAATTACTGGGCGTAAAGCGCACG
+
GGGGGGGGGGGGGGCGFGCFFDGGGFEGGGGGGGGGGGGGGGGGGGGGGGGGFGGGGFGDGGGGGGGCCCEGGGGGGCGGFFGGGGGGGGGGGGDFEEGGEGEGGGGBFGDGGGGGGFGGGGGEGFGGGGCAFD8FGFDFGGGGGGGGGGGFGGGGGGGGGGGGGGGEGGGGGGGFGGGGGGFGCFFGFE>EEGGEGGGGG8EEGGGGGECFGGGGGGGGGDEGFFGCF?CF:<GE<FGCGGGD
@M03364:276:000000000-BLYN8:1:1101:14992:9578 1:N:0:1
ACTCCTACGGGAGGCAGCAGTAGGGAATCTTCGGCAATGGGGGCAACCCTGACCGAGCAACGCCGCGTGAGTGAAGAAGGTTTTCGGATCGTAAAACTCTGTTGTTAGAGAAGAACGTTAAGTAGAGTGGAAAGTTACTTAAGTGACGGTATCTAACCAGAAAGGGACGGCTAACTACGTGCCAGCAGCCGCGGTAATACGTAGGTCCCAAGCGTTGTCCGGATTTATTGGGCGTAAAGCGAGC
+
GGGGGGGGGGGGGGGGGGGGGGGGGGGGGGGGFGGGGGGGGGGGGGGGGGGGGGGGGGGGGGGGGGEGGGGFGGGFGGGGFGGGGGGGGGGGGGGGGGGGGGGGGGGGGGGGGGGGGGGGGG<<FGGGGGGGGFGGGGGGGGGGDGFGGFGGGGGGGGFFGGGGGGGGCFCFEGCGGGGGGGFFGGGGGGGDGGGGGGGGGGGGGGGF=CFCGGGGEEGGGGEEEFFGGGGGGGGGGGFFCDG7
@M03364:276:000000000-BLYN8:1:1101:4292:9581 1:N:0:1
ACTCCTACGGGAGGCAGCAGTGGGGAATATTGCACAATGGGCGCAAGCCTGATGCAGCCATGCCGCGTGTGTGAAGAAGGCCTTCGGGTTGTAAAGCACTTTCAGCGAGGAGGAAGGTGGTGAACTTAATACGTTCATCAATTGACGTTACTCGCAGAAGAAGCACCGGCTAACTCCGTGCCAGCAGCCGCGGTAATACGGAGGGTGCAAGCGTTAATCGGAATTACTGGGCGTAAAGCGCACG
+
GGGGGGGGGGGGGGGGGGGGGGGGGGGGGGGGGGGGGGGGGGGGGGGFGGGGGGGGGGGGGGGGGGGGGGGGGGGGGGGGGGGGGGGGGGGGGGGGGGGGGGGGGGGGEGGGGGGGGGGGGGGGFGGGGGGGGGGGGGGGGGGGGGGGGGGGGGGGGGGGGGGGGGGGGGGGGGGGGGGGGGGGGGGGGGGGGECGGGGGGGGGGGGGGGGGCC;CFGGGGDEGGCFGFGGDGGGGFGGGCDGD
@M03364:276:000000000-BLYN8:1:1101:4902:9586 1:N:0:1
ACTCCTACGGGAGGCAGCAGTGGGGAATATTGCACAATGGGCGCAAGCCTGATGCAGCCATGCCGCGTGTGTGAAGAAGGCCTTCGGGTTGTAAAGCACTTTCAGCGAGGAGGAAGGTGGTGAACTTAATACGTTCATCAATTGACGTTACTCGCAGAAGAAGCACCGGCTAACTCCGTGCCAGCAGCCGCGGTAATACGGAGGGTGCAAGCGTTAATCGGAATTACTGGGCGTAAAGCGCACG
+
GGGGGGGGGGGGGGGGGGGGGGGGGGGGGGGGGGGGGGGFFGFGGGGGGGGGGGGGGGGGGGGGGGGGGGDGCFGFFGGGFFGGGGGGGGGGGGGGGGGGGGGGGGGGGGGGGGGGGGFCFGFEGGGFGGGFFFGE8FCFFGFFGGGGFGGGG7FGDFGF<DCC<CF7FCCEGGGGFEGGDGGFGGF@CEGGGGDEFGGF>CGGGEEGGFF==EGGGGCFEEGGGFCGGGGGGC=CGCDD)9><
@M03364:276:000000000-BLYN8:1:1101:24150:9592 1:N:0:1
ACTCCTACGGGAGGCAGCAGTGGGGAATATTGCACAATGGGCGCAAGCCTGATGCAGCCATGCCGCGTGTGTGAAGAAGGCCTTCGGGTTGTAAAGCACTTTCAGCGAGGAGGAAGGTGGTGAACTTAATACGTTCATCAATTTACGTTACTCGCAGAAGAAGCACCGGCTAACTCCGTGCCAGCAGCCGCGGTAATACGGAGGGTGCAAGCGTTAATCGGAATTACTGGGCGTAAAGCGCACC
+
GGGGGGGFEGGGGGGGGGEGGGCGGGGGGGGGG9FGGGG,CDGGGGGGGGGGGGGGGGGGGFGFFGGF@FFFEFGGFG8FGGFGGGGGGGGGGAAEGGGGGGFGGGDCFGEG7?B@FGG<FCFFDFFGDFFGFGGFGGGCFFF=F@CGGFGGGG7CC@FGFA><CFC@FDGG@FGFGCDDGCCEF7B8EEGC5CE7EE+:**=EGGGGGF?C*BC8=FG=55/:C?FGGC*75922C:C5CDG)
@M03364:276:000000000-BLYN8:1:1101:16902:9608 1:N:0:1
ACTCCTACGGGAGGCAGCAGTGGGGAATATTGCACAATGGGCGCAAGCCTGATGCAGCCATGCCGCGTGTGTGAAGAAGGCCTTCGGGTTGTAAAGTACTTTCAGCGAGGAGGAAGGCATTAAGGTTAATAACCTTAGTGATTGACGTTACTCGCAGAAGAAGCACCGGCTAACTCCGTGCCAGCAGCCGCGGTAATACGGAGGGTGCAAGCGTTAATCGGAATTACTGGGCGTAAAGCGCACG
+
GGGGGGGGGGGGGGGGGGGGGGGGGGGGGGGGGGGGGGGGGGGGGGGGGGGGGGGGGGGGGGGGGGGGGGGGGGGGGGGGGGGGGGGGGGGGGGGGGGGGGGGGGFGGGGGGGGGGGGGGGGGGGGGGGGGGGGGGGGGGGGGGGGGGGGGGGGGGGGGGGGGGGGGGGGGGGGGGGGGGGGGGGGGGGGGGGGGGGGFGGGEGGGGGGGGGGGGGGGGGGGGFFGGGGGGGDGGGGFFGGGGC
@M03364:276:000000000-BLYN8:1:1101:20759:9627 1:N:0:1
ACTCCTACGGGAGGCAGCAGTGGGGAATATTGCACAATGGGCGCAAGCCTGATGCAGCCATGCCGCGTGTGTGAAGAAGGCCTTCGGGTTGTAAAGCACTTTCAGCGAGGAGGAAGGTGGTGAACTTAATACGTTCATCAATTGACGTTACTCGCAGAAGAAGCACCGGCTAACTCCGTGCCAGCAGCCGCGGTAATACGGAGGGTGCAAGCGTTAATCGGAATTACTGGGCGTAAAGCGCACG
+
GGGGGGGGGGGGGGGGGGGGGGGGGGGGGGGGGGGGGGGGGGGGFGGGGGGGGGGGGGGGGGGGGGGGGGGGGGGGGGGGGGGGGGGGGGGGGGGGGGGGGGGGGGGFGGGGGGGGGGGGGGGGGGGGGGGGGGGGGGGGGGGGGGGGGGGGGGGGGGGGGGGGGGGGGGGGGGGGGGGGGGGGGGGGGGGGGGGGGGGGGGGGGGGGGGGGGGGGGGGGGGGGGGGGGGGGGGGGGGGGGGGC
@M03364:276:000000000-BLYN8:1:1101:11455:9650 1:N:0:1
ACTCCTACGGGAGGCAGCAGTGGGGAATATTGCACAATGGGCGCAAGCCTGATGCAGCCATGCCGCGTGTGTGAAGAAGGCCTTCGGGTTGTAAAGCACTTTCAGCGAGGAGGAAGGTGGTGAGCTTAATACGTTCATCAATTGACGTTACTCGCAGAAGAAGCACCGGCTAACTCCGTGCCAGCAGCCGCGGTAATACGGAGGGTGCAAGCGTTAATCGGAATTACTGGGCGTAAAGCGCACG
+
GGGGGGGGGGGGGGGGGGGGGGGGGGGGGGGGGGGGGGGGGGGGGGGGGGGGGGGGGGGGGGGGGGGGGGGGGGGGGGGGFGFFGGGGGGGGGFGFGGGGGGGGGFGGGGGGGGGGGFGGGGGGGGGGGGGGGGGGGGGGGGGGGGGEGFGFFGGGGGGGGGGGGGGGGGGGGGGGGGGGGGGCGGGGGGGGGGGGGGGGG88EGGGGGGGGGCGGCEGGGGGGGGGGGFGGGGGGGGGGGGGC
@M03364:276:000000000-BLYN8:1:1101:27508:9660 1:N:0:1
ACTCCTACGGGAGGCAGCAGTGGGGAATATTGCACAATGGGCGCAAGCCTGATGCAGCCATGCCGCGTGTGTGAAGAAGGCCTTCGGGTTGTAAAGCACTTTCAGCGAGGAGGAAGGCGTTGTGGTTAATAACCGCAGCGATTGACGTTACTCGCAGAAGAAGCACCGGCTAACTCCGTGCCAGCAGCCGCGGTAATACGGAGGGTGCAAGCGTTAATCGGAATTACTGGGCGTAAAGCGCACG
+
GGGGGGGGGGGGGGGGGGGGGFGGGGGGGEGCFCFGGGGGEGGCFGGFGGGGGGFFGGFGGGFGGGGGG@@FGGGAFGFFF,CDGGGCCFGGGGGFG@GFGG<A,,88@FG@FGGC@,FB=:B>FD=FFFDD<,@FG7=F+DFFGGGEFG8=,3**6CFFCCFFFBCEEEGGGGG9AEGGGF;EFGFFGGGGGGGDCGGGGGGG>*;ECFGGEEGDCCGGGGCFFG?FGGFGCDEGGGGGD<G7
@M03364:276:000000000-BLYN8:1:1101:7897:9685 1:N:0:1
ACTCCTACGGGAGGCAGCAGTAGGGAATCTTCCGCAATGGACGAAAGTCTGACGGAGCAACGCCGCGTGTGTGAAGAAGGTTTTCGGATCGTAAAGCACTGTTGTTAGAGAAGAACAAGGATAAGAGTCACTGCTTGTCCCTTGACGGTATCTAACCAGAAAGCCACGGCTAACTACGTGCCAGCAGCCGCGGTAATACGTAGGTGGCAAGCGTTGTCCGGAATTATTGGGCGTAAAGCGCGCG
+
GGGGGGGGGGGGGGGGGGGGGGGGGFGGGGGGGGGGGGGGGGGGGGGFGGGGGGFGGGGGFGGGGGGGGGGGGGGGGGGGGGGGGGGGGGGGGGGGGGGGGGGGGGGGGGGGGGGGGGGGGGGGGGFGGGGGGGGGGGGGGGGGGGGGGGGGGGGGGGGGGGGGGGFGGGGGGGGGGGGGGGGGGGGGGGGGGEGGGGGGGGGGGGGFGGGGGGG5CFFEEEEGGGGGGGGGG<EGGGFGDGG<
@M03364:276:000000000-BLYN8:1:1101:24523:9701 1:N:0:1
ACTCCTACGGGAGGCAGCAGTAGGGAATCTTCGGCAATGGACGAAAGTCTGACCGAGCAACGCCGCGTGAGTGAAGAAGGTTTTCGGATCGTAAAACTCTGTTGTTAGAGAAGAACAAGGATGAGAGTAGAACGTTCATCCCTTGACGGTATCTAACCAGAAAGCCACGGCTAACTACGTGCCAGCAGCCGCGGTAATACGTAGGTGGCAAGCGTTGTCCGGATTTATTGGGCGTAAAGCGAGC
+
GGGGGGGGGGGGEGGGGGGGGGGGGGGGGGGGGGGGGGGGGGGGGGGEGGGGGGGGGGGGGGGGGGGGGDEGGGGGGGGGFEFGGGGGGGGGGGGGGGGGGGGGGGGGFGGGGGGGGGGGGGGGGGGGGGGGGGFEGGGGDFGFGGGEFGFFGGCFFDGGGFGGGGGGGGGG:FGGGGGGGGFGGGGGGGGGGGGEEFGGGGGGGGGGGGGGGEEEEGGGGGG:EECFFGGGGGGGDGGGGGG5
@M03364:276:000000000-BLYN8:1:1101:7185:9702 1:N:0:1
ACTCCTACGGGAGGCAGCAGTGGGGAATATTGCACAATGGGCGCAAGCCTGATGCAGCCATGCCGCGTGTATGAAGAAGGCCTTCGGGTTGTAAAGTACTTTCAGCGAGGAGGAAGGCATTAAGGTTAATAACCTTAGTGATTGACGTTACTCGCAGAAGAAGCACCGGCTAACTCCGTGCCAGCAGCCGCGGTAATACGGAGGGTGCAAGCGTTAATCGCAATTACTGGGCGTAAAGCGCACG
+
GGGGGGGGGGGGGGGGGGGGGGGGGGGGGGGGGGGGGGGGGGGGGGFGGGGGGGGGGGGGGGGGGGGGGGGGGGGGGGGGGGGGGGGGGGGGGGGGGGGGGGGGGGGEEEFGDGGGGGGGGGGGGGGGGFGGGGGGGGGGGGGGGGEGGGGGGGGGDGGGGGGGFFFDGGGEGGGGGGGGGFGGGGGGDEGGGGGGGFGC=CEEGGECFFGGGGGEGGGGGGGGGGGGGGGGGGG5>*:DGGD)
@M03364:276:000000000-BLYN8:1:1101:23092:9713 1:N:0:1
ACTCCTACGGGAGGCAGCAGTGGGGAATATTGCACAATGGGCGCAAGCCTGATGCAGCCATGCCGCGTGTGTGAAGAAGGCCTTCGGGTTGTAAAGCACTTTCAGCGAGGAGGAAGGTGGTGAACTTAATACGTTCATCAATTGACGTTACTCGCAGAAGAAGCACCGGCTAACTCCGTGCCAGCAGCCGCGGTAATACGGAGGGTGCAAGCGTTAATCGGAATTACTGGGCGTAAAGCGCACG
+
GGGGGGGGGGGGGGGGGGGGGGGGGEGGGGEGGGGGGGGGCFFGGGGGGGGFGGGGGGGGGGGGGGGGGGGGGGGGGGGGGGGGGGGGGDGGGGGFGGGGGGGGGGGGGGEGGGFGGFGGGGGGGGGGGGFGGGGDFGGGFGGGGGGGGGGGGGGGGGGGGGGGGGGGGGGGFFGGGGFGGGGGGGFGGGGCEEEGGGGGGGGGGEGGGGGGGEEGGGGGGGEGGFEFGG5CDGG5FGGGGGD<
@M03364:276:000000000-BLYN8:1:1101:7275:9732 1:N:0:1
ACTCCTACGGGAGGCAGCAGTGGGGAATATTGCACAATGGGCGCAAGCCTGATGCAGCCATGCCGCGTGTGTGAAGAAGGCCTTCGGGTTGTAAAGCACTTTCAGCGAGGAGGAAGGTGGTGAACTTAATACGTTCATCAATTGACGTTACTCGCAGAAGAAGCACCGGCTAACTCCGTGCCAGCAGCCGCGGTAATACGGAGGGTGCAAGCGTTAATCGGAATTACTGGGCGTAAAGCGCACG
+
GGGGGGGGGGGGGGGGGGGGGGGGGGGGGGGFFGGGGFGGGGEFGGEGGGGGGGGGGGGGGGGGGGGGGGGGGGGGGGGGFCGGGGGGGGGGGGGGGGGGGGGGGGGFGGFEDGFGGGGGEGGGGGGGGGGGF@FDDGFGGGGGGGGGGGCFAFC+FFCBDBFCCFGGGDGGGGGGGGGGGGGGGGF>FGGG5:EGGGGGDEGE>C8CGGGD5AEEAFFC5CEG?FG?FGGGGDEEF7>DDGG<
@M03364:276:000000000-BLYN8:1:1101:25268:9733 1:N:0:1
ACTCCTACGGGAGGCAGCAGTGGGGAATATTGCACAATGGGCGCAAGCCTGATGCAGCCATGCCGCGTGTGTGAAGAAGGCCTTCGGGTTGTAAAGCACTTTCAGCGAGGAGGAAGGTGGTGAACTTAATACGTTCATCAATTGACGTTACTCGCAGAAGAAGCACCGGCTTACTCCGTGCCAGCAGCCGCGGTAATACGGAGGGTGCAAGCGTTAATCGGAATTACTGGGCGTAAAGCTCACC
+
9CCFFF,E@FGEGEE@FFGGEFF<CC;F9EFEGGGGCF9,@F@7:@@CDFG?,EEAEFFFCEA<CGEFGCF<8<C9,CEAEE@FD7B@FGGGGCFGGGGGG,9,CFCCFECCG7F@CEFGEF9<FCFA9F9FG>FCEFFFGFCEFCGF>DFFC@:BF7A>FGGGGGFFCE>*?7,,?>>FG7,DFGG7:>CEDCCEDC?CE58ECBE58CEGG8C;5?E:=CC5CCF7++8:5DE*/:C7**0*
@M03364:276:000000000-BLYN8:1:1101:15745:9735 1:N:0:1
ACTCCTACGGGAGGCAGCAGTAGGGAATCTTCCACAATGGACGAAAGTCTGATGGAGCAACGCCGCGTGAGTGAAGAAGGTTTTCGGATCGTAAAACTCTGTTGTTGGAGAAGAATGTATCTGATAGTAACTGATCAGGTAGTGACGGTATCCAACCAGAAAGCCACGGCTAACTACGTGCCAGCAGCCGCGGTAATACGTAGGTGGCAAGCGTTGTCCGGATTTATTGGGCGTAAAGCGAGCG
+
GGGGGGGGGGGGGGGGGGGGGGGGGGGGGGGGGGGGGGGGGGGGGGGFGGGGGGGGGGGGGGGGGGGGGGGGFGGGGGGGGGGGGGGGGGGGGGGGGGGGGGGGGFGGGGGGGFGGGGGGGGGGGGGGGGGGGGGGGGGGGGGGGGGDGGGGGGGGGGGGGGGGGGGGGGCFGGGGGGGGGCFGGGGGGC5BEEEEGGCFGGGE9CFFGG5*;BEGEGGGGEEGGGGGCGGGGGGGGGGG:3DC
@M03364:276:000000000-BLYN8:1:1101:10171:9749 1:N:0:1
ACTCCTACGGGAGGCAGCAGTGGGGAATATTGCACAATGGGCGCAAGCCTGATGCAGCCATGCCGCGTGTATGAAGAAGGCCTTCGGGTTGTAAAGTACTTTCAGCGAGGAGGAAGGCATTAAGGTTAATAACCTTAGTGATTGACGTTACTCGCAGAAGAAGCACCGGCTAACTCCGTGCCAGCAGCCGCGGTAATACGGAGGGTGCAAGCGTTAATCGGAATTACTGGGCGTAAAGCGCACG
+
GGGGGGGGGGGGGGGGGGGGGGGGGGGG<FGGGGGGGGGGGGGGGGGGFGGGFGGGGGGGGGGGGGGGGGGGGGFGGGGGGGGGGGGGGGGGGGGGGGGGGGGGGGGFFEGDGGGCGFADGGAF<FFFGDEGGFFAGGGGGGGGGGGGGG7=F>>FECFFCGGGGG,<CEFGGGAC?@F:FFGGGGGGGGCCEEGGG9B8E*8EGGG>FGFGG8EEGGGGGEEFG:EG7CE*)/*:CF*9C<DC
@M03364:276:000000000-BLYN8:1:1101:28618:9752 1:N:0:1
ACTCCTACGGGAGGCAGCAGTGGGGAATATTGCACAATGGGCGCAAGCCTGATGCAGCCATGCCGCGTGTGTGAAGAAGGCCTTCGGGTTGTAAAGCACTTTCAGCGAGGAGGAAGGTGGAGAGCTTAATACGTTCATCAATTGACGTTACTCGCAGAAGAAGCACCGGCTAACTCCGTGCCAGCAGCCGCGGTAATACGGAGGGTGCAAGCGTTAATCGGAATTACTGGGCGTAAAGCGCACG
+
GGDEEFGGE;+B+7@BFDGGFFGGGGECGGGGFGFGGFEFGGGGCFEFGGCEGGGGGGFGA8FEECEGGGGGGGGGFFGGDGG,CFFC,BCFGFAFGGGCGGGGGGGGGGEFFCFFFEGG<FFGF?DFGFGDGFGGFD<FFGGGGGGECEEFGG7CCCGGFGGGGGGGCEGGGFGGGGGFGGGGGGG>FCCCEEGGGGDGEEE7C8BEGGGGCC8?=CFFGGGGGF+AC2CCDDGGG*:DGGGC
@M03364:276:000000000-BLYN8:1:1101:28954:9766 1:N:0:1
ACTCCTACGGGAGGCAGCAGTGGGGAATATTGCACACTGGGCGCAAGCCTGATGCAGCCATGCCGCGTGTGTGAAGAAGGCCTTCGGGTTGTAAAGCACTTTCAGCGAGGAGGAAGGGGGTTAACTTAATACGTTCATCAATTGACGTTACTCGCAGAAGAAGCACCGGCTAACTCCGTGCCAGCAGCCGCGGTAATACGGAGGGTGCAAGCGTTAAACGGAATTACTGGGCGTAAAGCGCACG
+
FFGGGG9CCG>C+@@7FC-6-6EEG7;8EE@@<FFD,,C<CE@CGFGFG8EFGGFGDC@@@,FGE6F@7B<CE9FEEGFFGGF8F@,FF,88<<<EEFFE8,CAF9>7C>+BC+BFF+8BF+A??FFAFFFFF>DD@FFFF=FGEGGGCFGFGEFD*CDFC@7FCCFGGG>G7DFFE:FF7FGFC7C>CCEGGGGEG++113**:2;EG+CGG;8*/+375CEFCGGG+0CFGGGE<0*755D)
@M03364:276:000000000-BLYN8:1:1101:21475:9791 1:N:0:1
ACTCCTACGGGAGGCAGCAGTGGGGAATATTGCACAATGGGCGCAAGCCTGATGCAGCCATGCCGCGTGTGTGAAGAAGGCCTTCGGGTTGTAAAGCACTTTCAGCGAGGAGGAAGGTGGTGAACTTAATACGTTCATCAATTGACGTTACTCGCCGAAGAAGCACCGGCTAACTCCGTGCCAGCAGCCGCGGTAATACGGAGGGTGCAAGCGTTAATCGGAATTACTGGGCGTAAAGCGCACG
+
GGGGGGGGGGGGGGGGGGGGGGGGGGGGGGGGGGGFGGGGFGGEG7FGGGFGGGGGGGGGGGGGGGGGGGGGFGGFGGGFGGFFFGGGGGEFGDGGFGGGGGGGGGG7FGGG@BEA?FFGGG<FGGG9FFFGGFGGGGGFB5<FFFGCFFGGGGG+@B:FEGGGGGGGGGGGGGGGGE<FFFCCFFGG8CDGEGDGGDEDEGGGGECCFGGGEGCCFGFCC=8EF?FGGGGGGGGGGGCGDD5)
@M03364:276:000000000-BLYN8:1:1101:14217:9808 1:N:0:1
ACTCCTACGGGAGGCAGCAGTAGGGAATCTTCCACAATGGGCGCAAGCCTGATGGAGCAACGCCGCGTGTGTGATGAAGGCTTTCGGGTCGTAAAGCACTGTTGTATGGGAAGAAATGCTAAAATAGGGAATGATTTTAGTTTGACGGTACCATACCAGAAAGGGACGGCTAAATACGTGCCAGCAGCCGCGGTAATACGTATGTCCCGAGCGTTATCCGGATTTATTGGGCGTAAAGCGAGCG
+
GGGGGGGGGGGGGGGEGGGGGGGGGGGGGGGGGGGGGGGGGGGGGGGGGGGGGGGGGGGGGGGGGGGGGGGGGGGGGGGGGGGGGGGGGGGGFGGGGGGGGGGGGGGGGGGGGGGFGGGGGGGGFGFEGGGGGFGFGGGGGGGGGGGGGGGGGGGEGGGFFGGGGGGGGGGGGGGGGGGGGGG?FGGGGGGGGGGGGGGGGGGGGGFFGGGGGGGGGGGGGGGGGF7C7FGGGGGGGFDGGGGC
@M03364:276:000000000-BLYN8:1:1101:11619:9819 1:N:0:1
ACTCCTACGGGAGGCAGCAGTGGGGAATATTGCACAATGGGCGCAAGCCTGATGCAGCCATGCCGCGTGTATGAAGAAGGCCTTCGGGTTGTAAAGTACTTTCAGCGAGGAGGAAGGCGTTGTGGTTAATAACCGCAGCGATTGACGTTACTCGCAGAAGAAGCACCGGCTAACTCCGTGCCAGCAGCCGCGGTAATACGGAGGGTGCAAGCGTTAATCGGAATTACTGGGCGTAAAGCGCACG
+
GGGGGGGGGGGGGGGGGGGGGGGGGGGGGGGGGGGGGGGGGGGGGGGGGGGGGGGGGGGGEFGGGGGFGGFGFGGGGGGGGGGGGGGGGGGGGGGGGGGGGGGGGGG7FGGGGGGGGDFFECGGGFGGGGGGFGGGGGDGGFGGGG@CFCCGFEEEFGGFGGGGGGFGDCECFGGCEEGGGGGGFCGFGGGGEGEGGGGGGGGGGGDEGGGGGGGGGGGGGGDFFGFGGGGGDGGG:CCDGGC7
@M03364:276:000000000-BLYN8:1:1101:18674:9839 1:N:0:1
ACTCCTACGGGAGGCAGCAGTAGGGAATCTTCCACAATGGACGAAAGTCTGATGGAGCAACGCCGCGTGAGTGAAGAAGGTTTTCGGATCGTAAAACTCTGTTGTTGGAGAAGAATGTATCTGATAGTAACTGATCAGGTAGTGACGGTATCCAACCAGAAAGCCACGGCTAACTACGTGCCAGCAGCCGCGGTAATACGTAGGTGGCAAGCGTTGTCCGGATTTATTGGGCGTAAAGCGAGCG
+
GGGGGGGGGGGGGGGGGGGGGGGGGGGGGGGGGGGGGGGGGGGGGGGGGGGGGGGGGGGGGGGGGGGGGGGGGGGGGGGGGGGGGGGGGGGGGGGGGGGGGGGGGGGGGGGGGGGGGGGFGGGGGGGGGGGGGGFDGGGGGGGGGGGGGGGGGGGGGGGGGGGGFFGGGGGGGGGGGGGGGGGGGGGGGGGGGGGGGGGDBEFGCFGGGGFGGGGGGGGGGGEGGGGGGGFGGGDGGGGGGGGD
@M03364:276:000000000-BLYN8:1:1101:28156:9847 1:N:0:1
ACTCCTACGGGAGGCAGCAGTGGGGAATATTGCACAATGGGCGCAAGCCTGATGCAGCCATGCCGCGTGTGTGAAGAAGGCCTTCGGGTTGTAAAGCACTTTCAGCGAGGAGGAAGGTGGTGAACTTAATACGTTCATCAATTGACGTTACTCGCAGAAGAAGCACCGGCTAACTCCGTGCCAGCAGCCGCGGTAATACGGAGGGTGCAAGCGTTAATCGGAATTACTGGGCGTAAAGCGCACG
+
GGGGGFCFGGGGEEGEFFCGGGGGGEGGGGGGGGCFGFGGGGGGGGGGGGGGGGFFGGGGGGF@FEGGGGGGGGFGGGGGGGGGGGGGEFFGFGGGF8EFGGGGGFGFFFGGGEFFFEEFGFFGGGGGGGGGG<FFGGGGGGFGGGGGFFFGAEGGGGGGGGCGGGG7CEGGGGGDCEGGGGGGGGGGFGGCEGGGGGGGCCEGGGGGGGFGGGGGGFGGGG=FGGGGGGGGDGGGGCFD3CD3
@M03364:276:000000000-BLYN8:1:1101:16868:9854 1:N:0:1
ACTCCTACGGGAGGCAGCAGTGGGGAATATTGCACAATGGGCGCAAGCCTGATGCAGCCATGCCGCGTGTATGAAGAAGGCCTTCGGGTTGTAAAGTACTTTCAGCGGGGAGGAAGGTGAGTGGTTTAATACGCCATTCAATTGACGTTACCCGCAGAAGAAGCACCGGCTAACTCCGTGCCAGCAGCCGCGGTAATACGGAGGGTGCAAGCGTTAATCGGAATTACTGGGCGTAAAGCGCACG
+
GGGGGGGGGGGGGGGGGGGGGGGGGGGGGGGGGGGGGGGGGGGGGGGGGGGGGGGGGGGGGGGGGGGGGGGGGGGGGGGGGFGFGGGGEBFFCEFFGGGGGGGGGGGGGGGGGGGGGFFFGFFGGGGGGGGGGGGGGGGFFGGGGGGGGGDFFGGGGGGGGGGGGGGGDGGGGGGGGGGGGGGGGGGGGGGGGGGGGGGGG>CDEGGGGGEGCE=CFGFFGGGCFGGGGGFGGGGEGGGGGGG3
@M03364:276:000000000-BLYN8:1:1101:10806:9859 1:N:0:1
ACTCCTACGGGAGGCAGCAGTGGGGAATATTGCACAATGGGCGCAAGCCTGATGCAGCCATGCCGCGTGTGTGAAGAAGGCCTTCGGGTTGTAAAGCACTTTCAGCGAGGAGGAAGGTGGTGAGCTTAATACGTTCATCAATTGACGTTACTCGCAGAAGAAGCACCGGCTAACTCCGTGCCAGCAGCCGCGGTAATACGGAGGGTGCAAGCGTTAATCGGAATTACTGGGCGTAAAGCGCACG
+
GGGGGGGFGGGGGGGGGGAFFGGGGGGFFGGGFCGGGGGGGGGGGGGCFFFGGGGGGGGGGGGGG7FEFGGGGGGGGGGGGGGGGGGGFFGGGGGGGGGGGGGGGGGGGGGGGGFFGGGGGGGFGGGGGGFFFFFGGGGGGGFGCFGFFFFG9FCDFDGGGFGGF7:FGGDGF7C@,>1>@8,?CCC7CGGG8C:EGFGGGCECGGGGGGGGGGGGGCCGGEECCFFGGCEF5C//7:>DGGG<
@M03364:276:000000000-BLYN8:1:1101:6943:9860 1:N:0:1
ACTCCTACGGGAGGCAGCAGTGGGGAATATTGCACAATGGGCGCAAGCCTGATGCAGCCATGCCGCGTGTATGAAGAAGGCCTTCGGGTTGTAAAGTACTTTCAGCGAGGAGGAAGGCGTTGTGGTTAATAACCGCAGCGATTGACGTTACTCGCAGAAGAAGCACCGGCTAACTCCGTGCCAGCAGCCGCGGTAATACGGAGGGTGCAAGCGTTAATCGGAATTACTGGGCGTAAAGCGCACG
+
GGGGGGGGGGGGGGGGGGGGGGGFCFGGGGGGGGGGGGGCFGGGGGGGGGGGGGGGGGGGGGGGGGGGGEGGGGGDGGFFFGGGGGGGFGGEFFGGGGGGGGGGGGD+CFEGGGGGGGDGGGGGGGGGGGGGGGGGGGGGGGGGCFEFGFGGGGGGGGFGGGGGGGFGDGGGGGGGGD*CFGGGGGGGFGGGGGEG?GGGE8>>EGGGGGGGGE=CGGGGGGGCFCGGGGG5<DE=FFGDGGG9
@M03364:276:000000000-BLYN8:1:1101:20245:9862 1:N:0:1
ACTCCTACGGGAGGCAGCAGTGGGGAATATTGCACAATGGGCGCAAGCCTGATGCAGCCATGCCGCGTGTGTGAAGAAGGCCTTCGGGTTGTAAAGCACTTTCAGCGAGGAGGAAGGTGGTGAACTTAATACGTTCATCAATTGACGTTACTCGCAGAAGAAGCACCGGCTAACTCCGTGCCAGCAGCCGCGGTAATACGGAGGGTGCAAGCGTTAATCGGAATTACTGGGCGTAAAGCGCACG
+
GGGGGGGGGGGGGGDGGGGGGGGGGGGGGGGGGGGFGGGFFFGGGGGGGGGGGGGGGGGGGGGGGGGGGGGGGGGGGGGGGFGGGGGGGGGGGGFGGGGGGGGGGGGGGGGGGEGGGGGGGGGFGGGGGGGGGGGGGGGGGGGGGGGEGGGGGGGGGGGGGGGGGGGGGGGGGGGGCEGGGGGGGGGGGGGGGGGGGGFGGGGGGEGGGF?CGGGGGGGD7C=FGGGGFGFGCDE*9FFGGGGD
@M03364:276:000000000-BLYN8:1:1101:10342:9866 1:N:0:1
ACTCCTACGGGAGGCAGCAGTGGGGAATATTGCACAATGGGCGCAAGCCTGATGCAGCCATGCCGCGTGTGTGAAGAAGGCCTTCGGGTTGTAAAGCACTTTCAGCGAGGAGGAAGGTGGTGAACTTAATACGTTCATCAATTGACGTTACTCGCAGAAGAAGCACCGGCTAACTACGTGCCAGCAGCCGCGGTAATACGTAGGTCCCAAGCGTTGTCCGGATTTATTGGGCGTAAAGCGAGCG
+
GGGGGGGGGGGGGGGGGGGGGGGGGGGGGGGGGGGGGGGGGGGGGGGGGGGGGGGGGGGGGGGGGGGGGGGGGGGGGGGGGGGGGGGGGGGGGGGGGGGGGGGGGGGFGGGGGGGGGGFGGGGGGGGGGGGGGGDFGGGGFGGGGGGGGGGGGGGGEGGGGGGGGGGGGGGGFGGGGGGDGGGGGGGGGDGGGGGGGGGGGGFGGGGGGGGGGGGGGGFGGGEGGGGGGGGGGGGGGGGGGGD7
@M03364:276:000000000-BLYN8:1:1101:6639:9866 1:N:0:1
ACTCCTACGGGAGGCAGCAGTAGGGAATCTTCGGCAATGGACGAAAGTCTGACCGAGCAACGCCGCGTGAGTGAAGAAGGTTTTCGGATCGTAAAACTCTGTTGTTAGAGAAGAACGACGAGGAGAGTGGAAAGCTCCTTGTGTGACGGTATCTAACCAGAAAGGGACGGCTAACTACGTGCCAGCAGCCGCGGTAATACGTAGGTCCCGAGCGTTGTCCGGATTTATTGGGCGTAAAGCGAGC
+
GGGGGGGGGGGGGGGGGGGGGGGGGGGGGGGEFEGGGGGGGGGGGGGGGGGGGGGGGGGGGGGGGGGGGGGGGGGGGGGGGGGGGGGGGGGGGGGGGGGGGGGGGFGGGGGGGGGGEGGGGFGFCFGGGG?FGCFAF<DFG>FFGGGCFGGFGGGFGGGFGG7FGGGGGDEGGGGGG7FEGFGGGGGGGGGGGGGGGGGFFG?EGE?FD=CGGG:8CEFGEC5/:ECF:CFEFDCEGFGGGGD)
@M03364:276:000000000-BLYN8:1:1101:4941:9867 1:N:0:1
ACTCCTACGGGAGGCAGCAGTAGGGAATCTTCGGCAATGGGGGCAACCCTGACCGAGCAACGCCGCGTGAGTGAAGAAGGTTTTCGGATCGTAAAACTCTGTTGTTGGAGAAGAATGTATCTGATAGTAACTGATCAGGTAGTGACGGTATCCAACCAGAAAGCCACGGCTAACTACGTGCCAGCAGCCGCGGTAATACGTAGGTGGCAAGCGTTGTCCGGATTTATTGGGCGTAAAGCGAGCG
+
GGGGGGGGGGGGGGGGGGGGGGGGGGGGGGGGGGGGGGGGGGGGGGGGGGGGEGGDGGGGGGGGGGGGGGGGGGGGGGGGFGGGGGGGDGGGGGGGGGGGGGGGGGGGGGGGGGGGGGGGFGGGGFDGGGGGGGGGGGGGGGFGGGGGGGGFFGGGGGGGGGGGCGGGGGGGGGGGGGGGGFGDFFFGGGGGGEGEGGFGGGGGGGGGGGGGG=CEEGGGGGGGGCECC6CEDDCEC>FGGD3)
@M03364:276:000000000-BLYN8:1:1101:18364:9885 1:N:0:1
ACTCCTACGGGAGGCAGCAGTGGGGAATATTGCACAATGGGCGCAAGCCTGATGCAGCCATGCCGCGTGTGTGAAGAAGGCCTTCGGGTTGTAAAGCACTTTCAGCGAGGAGGAAGGTGGTGAACTTAATACGTTCATCAATTGACGTTACTCGCAGAAGAAGCACCGGCTAACTCCGTGCCAGCAGCCGCGGTAATACGGTGGGTGCAAGCGTTAATCGGAATTACTGGGCGTAAAGCGCACG
+
GGGGGGGFEGGGGGGGGG@FFFGFDCGGGDGGGGGGEFAF@FFEGCGGGFFGFGDFGGAEGGGCFGEFECDEEGGGGGGGGFGGFGGGGGGGGFFG9=AEFGEFGCE@EDGGGDEFGFGDBA<A<?FFD<FFFGGGGGGG9FFGFG+FFGGGG>FF+<DGGFFCCF,3*CFD7FGFFDGGGGGGGCFFC8BCEGGG?<C15*38C38*?F?5C:CCCFFCGGDGCFFGF?EFC9CEFC77)>55
@M03364:276:000000000-BLYN8:1:1101:8652:9907 1:N:0:1
ACTCCTACGGGAGGCAGCAGTGGGGAATATTGCACAATGGGCGCAAGCCTGATGCAGCCATGCCGCGTGTGTGAAGAAGGCCTTCGGGTTGTAAAGCACTTTCAGCGAGGAGGAAGGTGGTGAACTTAATACGTTCATCAATTGACGTTACTCGCAGAAGAAGCACCGGCTAACTCCGTGCCAGCAGCCGCGGTAATACGGAGGGTGCAAGCGTTAATCGGAATTACTGGGCGTAAAGCGCACG
+
GGGGGGGGGGGGGGGGGGGGGGGGGGGGGGGGGGGGGGGGGFFGGGGGGGGGGGGGGGGGGGGGGGGGGGGGGGGGGGGGGGGGGGGGGGGGGGGGGGGGGGGGGGGGGGGGGGFGGGGGGGGGGGGGGGGGGGGGGGGGGGGGGGGGGGGGGGGGGGGGGGGGGGGGGGGGGGGGGGGGGGGGGGGGGGGGGGGGGGFGGGGGGGGGGGGGEGGGGGGGGGGGGGGFGGGGGGGGGGGGGGGD
@M03364:276:000000000-BLYN8:1:1101:28038:9977 1:N:0:1
ACTCCTACGGGAGGCAGCAGTAGGGAATCTTCGGCAATGGGGGCAACCCTGACCGAGCAACGCCGCGTGAGTGAAGAAGGTTTTCGGATCGTAAAACTCTGTTGTTAGAGAAGAACGTTAAGTAGAGTGGAAAATTACTTAAGTGACGGTATCTAACCAGAAAGGGACGGCTAACTACGTGCCAGCAGCCGCGGTAATACGTAGGTCCCAAGCGTTGTCCGGCTTTATTGGTCGTAAAGCGAGC
+
GGGGGGGGGGGGGEGEG>@FFDFF@FGFFGFGFGEGEGGGFG7+F@FGCAFFE<:7++CFF+CEB+:>CCCFCCFFFDADFG5+<>:+7>BFFGFCDFGGGGA9F=<BB<EECCFFFDC<<FD<85?FGFGFC<C<=<D<D,C,,,@BFFGGFCG<CDC3@F,@B*,3CEG*>>,D,,<,6:*6>CCFF5C5:ECEEF9BFEFFEGCF59**:8/*2AF7C5*:*00<9CG+*95=CGDF3*//
@M03364:276:000000000-BLYN8:1:1101:25363:9983 1:N:0:1
ACTCCTACGGGAGGCAGCAGTGGGGAATTTTGGACAATGGGCGCAAGCCTGATCCAGCAATGCCGCGTGCGGGAAGAAGGCCTTCGGGTTGTAAACCGCTTTTGTCAGGGAAGAAAAGGTTCTGGCTAATACCTGGGACTCATGACGGTACCTGCAGAATAAGCACCGGCTAACTACGTGCCAGCAGCCGCGGTAATACGTAGGGTGCAAGCGTTAATCGGAATTAGTGGTCGTAAAGCGTGCG
+
GFFFCGFFEGGECFGEFGCEGGGGG@FF8,EFCF8FCCGGG@C@CCFD@EG,<<CCEF@,CEFFE7@>@@FEGCCFFC8F8EFDGD@FGFGGGDFFGEG@FCFGFGGAEGFAFGGG?,B8E<FCD=<DFGGGGFDFF8DD@,@FG<::@<:FGG,,F93=FFF::FC7:<**,22>>CCBCEGGGFFF;*48ECCBC+?;E9;;C<**5>9@E>CE*:7CEG5CA7+3:C++/1/*1:*CDD:5
@M03364:276:000000000-BLYN8:1:1101:11155:9989 1:N:0:1
ACTCCTACGGGAGGCAGCAGTGGGGAATATTGCACAATGGGCGCAAGCCTGATGCAGCCATGCCGCGTGTATGAAGAAGGCCTTCGGGTTGTAAAGTACTTTCAGCGGGGAGGAAGGTGATGAACTTAATACGTTCATCAATTGACGTTACTCGCAGAAGAAGCACCGGCTAACTCCGTGCCAGCAGCCGCGGTAATACGGAGGGTGCAAGCGTTAATCGGAATTACTGGGCGTAAAGCGCACG
+
GGGGGGGGGGGGGGGGGGGGGGGGGGGGGGGGGGGGGGGGGGGGGGGGGGGGGGGGGGGGGGGGGGGFGGGGGGGGGGGGGGGGGGGGGGGGGGGGGGGGGGGGGGGGGGGGGGGGGGGGGGGGGGGGGGGGGGGGGGGGGGGGGGGGGGGGGGGGGGGGGGGFGGGGGGGGGGGGGGGGGGGGGGGGGGGGGGGGGGGGGGEGGGGGGGGGGGGGGGGGGGGGGCCFGGGGDGGGCGGD3CGD
@M03364:276:000000000-BLYN8:1:1101:23095:10026 1:N:0:1
ACTCCTACGGGAGGCAGCAGTGGGGAATATTGCACAATGGGCGCAAGCCTGATGCAGCCATGCCGCGTGTGTGAAGAAGGCCTTCGGGTTGTAAAGCACTTTCAGCGAGGAGGAAGGTGGTGAACTTAATACGTTCATCAATTGACGTTACTCGCAGAAGAAGCACCGGCTAACTCCGTGCCAGCAGCCGCGGTAATACGGAGGGTGCAAGCGTTAATCGGAATTACTGGGCGTAAAGCGCACG
+
GGGFFFDFGFGGGDGG@EFFEFGGGCEFG9EFGGGGGGGGGG>CFFGGGGGGGDGGGGGCG<CFCCFFGGGF8FGGGDEE@EFGGGGGGGDGGGG,A?FFGGGFECECFG7+FECCGGDFGFDFGF9FFGGGGGGGGGF9FFFGGGDEFGDBFGGGG>ECFGGGG<FEGDDCFGGGFDF7FFGG77CCFGCCEGGGFGCFGEG>8CEGGF7CCACE5:9FDEGFGGGGFGGFGGGGG77DD)9)
@M03364:276:000000000-BLYN8:1:1101:22339:10032 1:N:0:1
ACTCCTACGGGAGGCAGCAGTGGGGAATATTGCACAATGGGCGCAAGCCTGATGCAGCCATGCCGCGTGTGTGAAGAAGGCCTTCGGGTTGTAAAGCACTTTCAGCGAGGAGGAAGGTGGTGAGCTTAATACGCTCATCAATTGACATTACTCGCAGAAGAAGCACCGGCTAACTCCGTGCCAGCAGCCGCGGTAATACGGAGGGTGCAAGCGTTAATCGGAATTACTGGGCGTAAAGCGCACG
+
GGGGGGGGGGGGGGGGGGGGGGGGGGGGGGGGGGGGGGGGGGGDGGEGGGGGGGGGGGFGGGGGGGGGGGGGGGGGGGGGGGGGGGGGGGGGGGGGGGGGGGGGGGGGGGGGGGGFDDFFGGGGFGGFABFGGEG7CD9FFC=FFG9FFGDFDEEFGGC<FGGGGGGGGGGGGGFG<CFGDFGGGGDFFGEGGGG7EF+:8BEGECEGFFFCCGCCCFFGGEGGG?9CGGGFGGGGGGGGGGCD
@M03364:276:000000000-BLYN8:1:1101:23133:10038 1:N:0:1
ACTCCTACGGGAGGCAGCAGTGGGGAATATTGCACAATGGGCGCAAGCCTGATGCAGCCATGCCGCGTGTATGAAGAAGGCCTTCGGGTTGTAAAGTACTTTCAGCGAGGAGGAAGGCGTTGTGGTTAATAACCGCAGCGATTGACGTTACTCGCAGAAGAAGCACCGGCTAACTCCGTGCCAGCAGCCGCGGTAATACGGAGGGTGCAAGCGTTAATCGGAATTACTGGGCGTAAAGCGCC
+
@F<CFC<E;F>CF7@FCFGGECEFGCF8C@,@6CF@FC@<FGGGDE+D,CC<9F,CFFE@CCC,++@7C,,9FCC,C=FGGG@,54,:=?:+<AFFE?FCF<?FEG@:FFGD:?4BFGD+CFG7>3AC<DFC=<F:FFC7+3@CC<FCFGGFAFGE@EF@FCFF:>717:*>FGG9EEFC7;C87,<8EEGGG8B8FF985*=CCEG>F7E*;;C**3<CEE5:0<C<<6CFD55=CC7)))
@M03364:276:000000000-BLYN8:1:1101:7096:10056 1:N:0:1
ACTCCTACGGGAGGCAGCAGTAGGGAATCTTCGGCAATGGGGGCAACCCTGACCGAGCAACGCCGCGTGAGTGAAGAAGGTTTTCGGATCGTAAAACTCTGTTGTTAGAGAAGAACGTTAAGTAGAGTGGAAAGTTACTTAAGTGACGGTATCTAACCAGAAAGGGACGGCTAACTACGTGCCAGCAGCCGCGGTAATACGTAGGTCCCAAGCGTTGTCCGGATTTATTGGGCGTAAAGCGAGC
+
GGGGGGGGGGGGGGGGGGGGGGGGGGGGGGGGGGGGGGGGGGGGGGGGGGGGGGGGGGGGGGGGGGGGGGGFGGGGGGGGGGGGGGGGGGGGGGGGGGGGGGGGGGGGGGGGGGGGGGGGGGGGGGGGGGGGGGGGGGGGGGGGGGFGGGGGGGGGGDGGGGGGGGGGGGGGGGGGGGGGFGGGGGGGGGGGGGGGGGGF5BFGGGCFGGGGGGGGGGGGGGECEFGGGGGGCDGGGGGGDGG3
@M03364:276:000000000-BLYN8:1:1101:6271:10059 1:N:0:1
ACTCCTACGGGAGGCAGCAGTGGGGAATATTGCACAATGGGCGCAAGCCTGATGCAGCCATGCCGCGTGTGTGAAGAAGGCCTTCGGGTTGTAAAGCACTTTCAGCGAGGAGGAAGGTGGTGAGCTTAATACGCTCATCAATTGACGTTACTCGCAGAAGAAGCACCGGCTAACTCCGTGCCAGCAGCCGCGGTAATACGGAGGGTGCAAGCGTTAATCGGAATTACTGGGCGTAAAGCGCACG
+
GGGGGGGGGGGGGGGGGGGGGGGGGGGGGGGGGGGGGGGGGGGGGGGGGGG?FGGGGGGGGGGGGGGCFGGGGGGGGGGGGGGGGGGGGGGGGGGGGGGGFGGGGGGGGGDDGEGFGFGGGGGGFGGGGGFGFCFFGGGGCFGGGGGGGGGFFGGGGGGGGGGGGFGGCFGGGGGGGGGGGGGGGGGGGGDEGGGGGGGG5:CEEEGDGGGGGGDGGGGGDEEFGGFFGFGGGCEEGGFDGGGC
@M03364:276:000000000-BLYN8:1:1101:25122:10067 1:N:0:1
ACTCCTACGGGAGGCAGCAGTAGGGAATCTTCGGCAATGGGGGCAACCCTGACCGAGCAACGCCGCGTGAGTGAAGAAGGTTTTCGGATCGTAAAACTCTGTTGTTAGAGAAGAACGTTAAGTAGAGTGGAAAGTTACTTAAGTGACGGTATCTAACCAGAAAGGGACGGCTAACTACGTGCCAGCAGCCGCGGTAATACGTAGGTCCCAAGCGTTGTCCGGATTTATTGGGCGTAAAGCGAGC
+
GGGGGGGGGGGDGGGGGGGGGGGGGGFGFGGGGGGGGGGGGGGGGGGGGGGGGGGGGGGGGGGGGGGGGGGGGGGGGGGGGFEFFGGEGGGGGFGGGGGFGGGGFGGGGGGGGGFGGFGGGGGGGGGGGFGGGGGGGGGCF9EGFFFGGGGGGGGGGGD7FGGGGGGGGDGE:FFFCCEGGGGEGGEGGGGGDGEGGGGGFGFGGGGGGGGFGGGGGGGGGGGGEFGGCGFFF<EC<FGGGGG7
@M03364:276:000000000-BLYN8:1:1101:25411:10073 1:N:0:1
ACTCCTACGGGAGGCAGCAGTAGGGAATCTTCGGCAATGGGGGCAACCCTGACCGAGCAACGCCGCGTGAGTGAAGAAGGTTTTCGGATCGTAAAACTCTGTTGTTAGAGAAGAACGTTAAGTAGAGTGGAAAGTTACTTAAGTGACGGTATCTAACCAGAAAGGGACGGCTAACTACGTGCCAGCAGCCGCGGTAATACGTAGGTCCCAAGCGTTGTCCGGATTTATTGGGCGTAAAGCGAGC
+
GGGGGGGFGEGGGGGGGGGGGGGFGGGGGGGGGGGGGGGGGGGGGGGGGGGGGGGGGGGGGGGGGGDGGGGGGGGGGGGGGGGGGGGGGGGGGGGGGGGGGGGGGGGGGGGFGGGFGFFGGFFGGGGGGGGGGGGGGGGGFFFGGGGGGGGGGGGGCGGGCFGGGGGGGDGGEFGFGGDGGGGG77BFFGGGGGGGGGGGG++2B?BEGFGGFCEC*:CFGGGEGGGFFFGGFGGGDGGGGDC)
@M03364:276:000000000-BLYN8:1:1101:19121:10075 1:N:0:1
ACTCCTACGGGAGGCAGCAGTGGGGAATATTGCACAATGGGCGCAAGCCTGATGCAGCCATGCCGCGTGTATGAAGAAGGCCTTCGGGTTGTAAAGTACTTTCAGCGAGGAGGAAGGCATTAAGGTTAATAACCTTAGTGATTGACGTTACTCGCAGAAGAAGCACCGGCTAACTCCGTGCCAGCAGCCGCGGTAATACGGAGGGTGCAAGCGTTAATCGGAATTACTGGGCGTAAAGCGCACG
+
GGGGGGGGGGGGGGGGGGGGGGGGGGGGFGGGFGGGGGGGGGGGGGGGGGGGGGGGGGGGGGGGGGGGGBFGGGGGGGGGGGGGGGGGGGGGGGGGGFGGGGEEA9==FFGDGGGGGDGGGGFFDFGGCEGGFFGGAFFFC<FFGGGFGGGGG+3FFCF@FFFGGGGEEECFGFC9,CFFGGGFGGGGGGGGGGGGGFCFGEEEGGGGFGFC88CC:FGGCEEFGGDGFGGGC7EGFGFGGDG7
@M03364:276:000000000-BLYN8:1:1101:18347:10119 1:N:0:1
ACTCCTACGGGAGGCAGCAGTGGGGAATATTGCGCAATGGGCGAAAGCCTGACGCAGCGACGCCGCGTGAGGGATGAAGGCCTTCGGGTTGTAAACCTCTTTCAGCAGGGAAGAAGCGCAAGTGACGGTACCTGCAGAAGAAGCACCGGCTAACTACGTGCCAGCAGCCGCGGTAATACGTAGGGTGCAAGCGTTGTCCGGAATTATTGGGCGTAAAGAGCTCGTAGGCGGTTTGTCGCGTCTG
+
GGGGGGGGGGGGGGGGGGGGFGGGGGGGGGGGGDGGGGGGGGGGGGGGGGGGGGGDGGGGGGGGGGGGGGGGGGGGGGGGGGGGGGGGGGGGGGGGGGGGGGGGGGCFGGGGGGFGGGEGGGGAFGGGGGGGGGGGGFGGGGGGGGGGGGGGGGGGGGGCFGGGGGGGCECEGGGDFGFGGFGGGGGGGFGGGGEGG7CGGEGGFGGFFGGGGGGGGGGGFGGGGGGDCEEEGGGGGCGGGCDC
@M03364:276:000000000-BLYN8:1:1101:6645:10132 1:N:0:1
ACTCCTACGGGAGGCAGCAGTGGGGAATATTGCACAATGGGCGCAAGCCTGATGCAGCCATGCCGCGTGTGTGAAGAAGGCCTTCGGGTTGTAAAGCACTTTCAGCGAGGAGGAAGGTGGTGAACTTAATACGTTCATCAATTGACGTTACTCGCAGAAGAAGCACCGGCTAACTCCGTGCCAGCAGCCGCGGTAATACGGAGGGTGCAAGCGTTAATCGGAATTACTGGGCGTAAAGCGCACG
+
GGGGGGGGGGGGGGGGGGGGGGGGGGGGGGGGGGGGGGGGGDGDGGEGGGGGGGGGGGGGGGGGGGGGGGGGGGGGGGGGDEGGGGGGGGGGGGGGGGGGGGGGGGD7CGDEGGGGEGGGFD?FDFGGFFCFFFDGGGGFGGGGADCEFFFFGGG:<FGGGGGGGGGGECEFCGGGGGFFFDCFFGGFGGGGGGGGGGGGD8CGGGGCDFCCGCEGGG9CA?EC?FGGCFF=C<EGGG77<C<7
@M03364:276:000000000-BLYN8:1:1101:27355:10133 1:N:0:1
ACTCCTACGGGAGGCAGCAGTGGGGAATATTGCACAATGGGCGCAAGCCTGATGCAGCCATGCCGCGTGTGTGAAGAAGGCCTTCGGGTTGTAAAGCACTTTCAGCGAGGAGGAAGGTGGTGAACTTAATACGTTCATCAATTGACGTTACTCGCAGAAGAAGCACCGGCTAACTCCGTGCCAGCAGCCGCGGTAATACGGAGGGTGCAAGCGTTAATCGGAATTACTGGGCGTAAAGCGCACG
+
GGGGGGGGGGGGGEEGGGGGGGGGGGGGGGFFDFGGGGFFGGGGGGGGGGGGGGGGEGFEFG<FGGGGGGGGGGGGGGGGGGGGGGGGGG@:EEGGGGCFEFGFGDC@FECGGGGGCG8FGGGGGGGGGGGGGGGGFAFCGGFFDFEEFGGGGGGD7:>CGGGGGGGGDGGGGGFCFGGDEFGGGCGGGGCEGGGGGGGDGEGGDEGGGD?GGGGGGFGGGGGGFECC96EEGGG=7CC3CGG5
@M03364:276:000000000-BLYN8:1:1101:13580:10148 1:N:0:1
ACTCCTACGGGAGGCAGCAGTGGGGAATATTGCACAATGGGCGCAAGCCTGATGCAGCCATGCCGCGTGTGTGAAGAAGGCCTTCGGGTTGTAAAGCACTTTCAGCGAGGAGGAAGGTGGTGAACTTAATACGTTCATCAATTGACGTTACTCGCAGAAGAAGCACCGGCTAACTCCGTGCCAGCAGCCGCGGTAATACGGAGGGTGCAAGCGTTAATCGGAATTACTGGGCGTAAAGCGCACG
+
GGGGGGGGGGGGGGGGGGGGGGGGGGGGGGGGFGGGGGGGGGGGGGGGGGGGGGGCGGGGGGGGGGGGGGGGGGGGGGGGGGGGGGGGGGGGGGGGGGGGGGGGGGGGGGGGGGGGGGGGGGFGGGGGGGGGGGGGGGGGGGGGGGGGGGGGGGGGGGGGGGGGGGGGGGGGGGGGGGGGGGGGGGGGFGGGGGGGGGGGGGDGGGDGGFFGGGGGGGGGEGGGGGGGGFGGGGGGGGCDDGG3
@M03364:276:000000000-BLYN8:1:1101:15018:10151 1:N:0:1
ACTCCTACGGGAGGCAGCAGTAGGGAATCTTCGGCAATGGGGGCAACCCTGACCGAGCAACGCCGCGTGAGTGAAGAAGGTTTTCGGATCGTAAAACTCTGTTGTTAGAGAAGAACGTTAAGTAGAGTGGAAAATTACTTAAGTGACGGTATCTAACCAGAAAGGGACGGCTAACTACGTGCCAGCAGCCGCGGTAATACGTAGGTCCCAAGCGTTGTCCGGATTTATTGGGCGTAAAGCGAGC
+
GGGGGGGGGGGGGGGGGGGGGGGGGGGGGGGGGGGGGGGGGGGGGGGGGGGGGGGGGGGGGGGGGGGGEGGFGGGGGGGGGGGGGGGGGGGGGGGGGGGGGGGGGGGGGGGGGGGGGGGGGGGGGGGFGGGGGGGGGGGGGGGGGGGGGGGGGGGGGFGFFGGGGGGGGGGGGGGGGGGFFGGGGGGGGGGEGECGEFGGGCFGGGGG:CFG5EGGGGGGGCE5EGGGGGGGGDGGGGGGGGG3
@M03364:276:000000000-BLYN8:1:1101:10236:10165 1:N:0:1
ACTCCTACGGGAGGCAGCAGTGGGGAATATTGCACAATGGGCGCAAGCCTGATGCAGCCATGCCGCGTGTGTGAAGAAGGCCTTCGGGTTGTAAAGCACTTTCAGCGAGGAGGAAGGTGGTGAGCTTAATACGCTCATCAATTGACGTTACTCGCAGAAGAAGCACCGGCTAACTCCGTGCCAGCAGCCGCGGTAATACGGAGGGTGCAAGCGTTAATCGGAATTACTGGGCGTAAAGCGCACG
+
GGGGGGGGGGGGGGGGGGGGGGGGGEGGGGGGGGGGGGGGGGGGGGGGGFGGGGGGGGGGFGGGGGGGGGGGGGGGGGGGGGGGGGGGGGGGGGGGGGGGGGGGGGGDGGGEGGFDGGGGGGGGFGGGGGFAFFEGGGGGGGGGGGGGGGDGGGDGGGGFGGGFGGGGGGGGGGGGGGGGGDGGGGGGGGGGGGGGGGGGGGGGGGGGGGGGGGDGFGGGGGGGGGGGDFCFGGGEF7C3DGD3
@M03364:276:000000000-BLYN8:1:1101:16488:10171 1:N:0:1
ACTCCTACGGGAGGCAGCAGTGGGGAATATTGCACAATGGGCGCAAGCCTGATGCAGCCATGCCGCGTGTATGAAGAAGGCCTTCGGGTTGTAAAGTACTTTCAGCGAGGAGGAAGGCATTAAGGTTAATAACCTTAGTGATTGACGTTACTCGCAGAAGAAGCACCGGCTAACTCCGTGCCAGCAGCCGCGGTAATACGGAGGGTGCAAGCGTTAATCGGAATTACTGGGCGTAAAGCGCACG
+
GGGGGGGGGGGGGGGGGGGGGGGGGGGGGGGGGGGGGGGGGGGGGGGGGGGGGGGGGGGGGGGGGGGGGGGGGGGGGGGGGGGGGGGGGGGGGGGGGGGGGGGGGGGGGGGGGGGGGGGFGGGGGGGGGGGGGFFGGGGGGGGGGGGGGGGGGGGGGGGGDFGGGGGGEGGGGGGGGGGGGGFGGGGGGGGGGGGGGGGGD5CEDEGEF79EGGEGGGGGGGGGFGGGGFGGGDGGGGGGGGG5
@M03364:276:000000000-BLYN8:1:1101:28818:10173 1:N:0:1
ACTCCTACGGGAGGCAGCAGTGGGGAATATTGCACAATGGGCGCAAGCCTGATGCAGCCATGCCGCGTGTGTGAAGAAGGCCTTCGGGTTGTAAAGCACTTTCAGCGAGGAGGAAGGTGGTGAACTTAATACGTTCATCAATTGACGTTACTCGCAGAAGAAGCACCGGCTAACTCCGTGCCAGCAGCCGCGGTAATACGGAGGGTGCAAGCGTTAATCGGAATTACTGGGCGTAAAGCGCACG
+
GGGGGGGGGGGGGGGGCGGGGGGGGEEGGGGG9FFFFGDFGGGGGDGGEGGGGDFFGG8FGGGGG>FFEGGGGGGGCEGGCEFGGFGGGEFFGCGGGFGGFGFGGGGCFGGGGGGCEEFGGG?FFFGDGFEFGDF8FGGG9A,@>D>FFGGGGGDGGDGDFGGGGGGGDCFEC@FEF>FG7FGGGGGCBEGBEECE?CBCECBCEEGGG?9FGGGGGGGGG=?CGCCGGFGGGGGGGGGG<DGD
@M03364:276:000000000-BLYN8:1:1101:17009:10181 1:N:0:1
ACTCCTACGGGAGGCAGCAGTGGGGAATATTGCACAATGGGCGCAAGCCTGATGCAGCCATGCCGCGTGTGTGAAGAAGGCCTTCGGGTTGTAAAGCACTTTCAGCGAGGAGGAAGGTGGTGAACTTAATACGTTCATCAATTGACGTTACTCGCAGAAGAAGCACCGGCTAACTACGTGCCAGCAGCCGCGGTAATACGTAGGTGGCAAGCGTTGTCCGGATTTATTGGGCGTAAAGCGAGCG
+
GGGGGGGGGGGGGGGGGGGGGGGGGGGGGGGGGGGGGGGGGGGGGGGGGGGGGGGGGGGGGGGGGGGGGGGGGGGGGGGGGGGGGGGGCGGGGGGGGGGGGGGGGGGGGGGGGGGGGGGGGGGGGGGGGGGGGGGGGGGGGGGGGGGGGGGGGGGGGGGGGFGGGGGGGGDGCGGGGGGGGGGGGFGGGGGGGEGGGGFGFGGGEFFFGGFGGGGGGGGGGEEDFGGGGGCGGGGGGCFCGGGD
@M03364:276:000000000-BLYN8:1:1101:20700:10182 1:N:0:1
ACTCCTACGGGAGGCAGCAGTAGGGAATCTTCGGCAATGGACGAAAGTCTGACCGAGCAACGCCGCGTGAGTGAAGAAGGTTTTCGGATCGTAAAACTCTGTTGTTAGAGAAGAACAAGGACGTAAGTAACTGTACGTCCCCTGACGGTATCTAACCAGAAAGCCACGGCTAACTACGTGCCAGCAGCCGCGGTAATACGTAGGTGGCAAGCGTTGTCCGGATTTATTGGGCGTAAAGCGAGCG
+
GGGGGGGGGGGGGGGGGGGGGGGGGGGGGGGGGGGGGGGGGGGGGGGGGGGGGGGGGGGGGGGGGGGGGGGGGGGGGGGGGGGGGGGGGGGGGGGGGGGGGGGGGGGGGFGGGGGGGGGFGGGGGFGGGGGGGGGGGGGGGGGGGGGGGGGGGGGGGGGGGGGGGGGGGGGGGGGGGGGGGGGGGGGGGGGGGGGGGGGGGGGGGGGGGGGGDEEGEFGGGEEGGFGGGGGGGGGGGGFDGGGD
@M03364:276:000000000-BLYN8:1:1101:7436:10182 1:N:0:1
ACTCCTACGGGAGGCAGCAGTGGGGAATATTGCACAATGGGCGCAAGCCTGATGCAGCCATGCCGCGTGTGTGAAGAAGGCCTTCGGGTTGTAAAGCACTTTCAGCGAGGAGGAAGGTGGTGAGCTTAATACGTTCATCAATTGACGTTACTCGCAGAAGAAGCACCGGCTAACTCCGTGCCAGCAGCCGCGGTAATACGGAGGGTGCAAGCGTTAATCGGAATTACTGGGCGTAAAGCGCACG
+
GGGGGGGGGGGGGGGGGGGGGGGGGGGGGGGGGGGGGGGGGGGGGGGGGGGGGGGGGGGGGGGGGGGGGGGGGGGGGGGGGGGGGGGGGGEGGGGGFGGGGGGGGGGGGGGGGGGGGGGGGGGGGGGGGG,?DGGGGGGGGGGGGGGGGGGGFGGGGGGGGGGGGGGGGGGGGGGGGGEGGGGGGGGGGGGGGGGGGG?EGGGGGGGGGGGGGGGGGGGGEG=E?FEGGFGFCGGGFGCDCGD9
@M03364:276:000000000-BLYN8:1:1101:26595:10204 1:N:0:1
ACTCCTACGGGAGGCAGCAGTGGGGAATATTGCACAATGGGCGCAAGCCTGATGCAGCCATGCCGCGTGTGTGAAGAAGGCCTTCGGGTTGTAAAGCACTTTCAGCGAGGAGGAAGGTGGTGAACTTAATACGTTCATCAATTGACGTTACTCGCAGAAGAAGCACCGGCTAACTCCGTGCCAGCAGCCGCGGTAATACGGAGGGTGCAAGCGTTAATCGGAATTACTGGGCGTAAAGCGCACG
+
GGGGGGGGGGGGGGGGGGGCFGGGEFEGGGGGGGGGFGGGGGG7FGGFGGDGGGGGGFGGGFGFFGDECFFGCGGGG@FGGGFGGGGE=FGGGGGGGGGGGGGGGFFEEGD>EEGGGGGGGGGGGDFFGGGCECDFFGGGGGGFGGGFDDFGGGCFGGGDGGGCGGCEEGGDEGFGDCCFGFGGGFDGGGGGGGGDCFCEEGGGGGGGGG?FGGGGCFGGGGGGGGFGD?CFGDGECFGDGCD7
@M03364:276:000000000-BLYN8:1:1101:5821:10206 1:N:0:1
ACTCCTACGGGAGGCAGCAGTGGGGAATATTGCACAATGGGCGCAAGCCTGATGCAGCCATGCCGCGTGTGTGAAGAAGGCCTTCGGGTTGTAAAGCACTTTCAGCGAGGAGGAAGGTGGTGAACTTAATACGTTCATCAATTGACGTTACTCGCAGAAGAAGCACCGGCTAACTCCGTGCCAGCAGCCGCGGTAATACGGAGGGTGCAAGCGTTAATCGGAATTACTGGGCGTAAAGCGCACG
+
GGGGGGGGGGGGGGGGGGGGGGGGGGGGGGGGGGGGGGGGGGGGGGGGGGGGGGGGGGGGGGGGGGGGGGGGGGGGGGGGGGGGGGGGGGGGGGGGGGGGGGGGGGGGGGGGGGGGGGGGGGGGGGGGGGGGGGFGGGGGGGGGGGGGGGEGGGDGGGGGGGGGGGGGGGGGGGGGGGGGGGFGDFFGGGGGGGGGGGGGGGGGGGGGGGGGGEE=FCCGGDEGGGGGDGGGGGGCGGFDGGGD
@M03364:276:000000000-BLYN8:1:1101:13072:10232 1:N:0:1
ACTCCTACGGGAGGCAGCAGTAGGGAATCTTCGGCAATGGACGAAAGTCTGACCGAGCAACGCCGCGTGAGTGAAGAAGGTTTTCGGATCGTAAAACTCTGTTGTTAGAGAAGAACAAGGATGAGAGTAGAACGTTCATCCCTTGACGGTATCTAACCAGAAAGCCACGGCTAACTACGTGCCAGCAGCCGCGGTAATACGTAGGTGGCAAGCGTTGTCCGGATTTATTGGGCGTAAAGCGAGC
+
GGGGGGGGGGGGGGGGGGGGGGGGGGGGGGGGGGGGGGGGGGGEGGGCFGGGGGGGGGGGG@FGGGGGGGGDGGGFGGGGG9FFGGGDGGGFGGGGGGGGGGGGGGGGCFGGGGGGGGGGGGGGGGGGGGGGGDGGGEGGGGGGGGGGGGGGGGGGGGGGGGGGGGGFGCGGGGGGGGGGGGGFGGCFGGDEEGGG5;?E*:9CEFFFFD68CEGCEA?FGGGGGCCGGGGFDGDCGCFGDDD5
@M03364:276:000000000-BLYN8:1:1101:7966:10248 1:N:0:1
ACTCCTACGGGAGGCAGCAGTAGGGAATCTTCGGCAATGGACGAAAGTCTGACCGAGCAACGCCGCGTGAGTGAAGAAGGTTTTCGGATCGTAAAACTCTGTTGTTAGAGAAGAACGACGAGGAGAGTGGAAAGCTCCTTGTGTGACGGTATCTAACCAGAAAGGGACGGCTAACTACGTGCCAGCAGCCGCGGTAATACGTAGGTGGCAAGCGTTGTCCGGATTTATTGGGCGTAAAGCGAGC
+
GGGGGGGGGGGGGGGGGGGGGGGGGGGGGGGGGGGGGGGGGGGGGGGGGGGGGGGGGGGGGGGGGGGGGGGGGGGGGGGFFGGGGGGGGEGGGFGGGGGGGGGGGGGGFGGGGGGGGGGGGGGGGGGGGGDFGGGFDGFGGGGFFGGGGGGGGGGGGDGGGGGGGGD7C7CGGGGFFDGGGGGGGGGFGFDGGGGEGGGGGGGFDFGGGGGGGGEEGGGGED*:EGDGF+27*9>=CGGGGGG)
@M03364:276:000000000-BLYN8:1:1101:21445:10254 1:N:0:1
ACTCCTACGGGAGGCAGCAGTGGGGAATATTGCACAATGGGCGCAAGCCTGATGCAGCCATGCCGCGTGTGTGAAGAAGGCCTTCGGGTTGTAAAGCACTTTCAGCGAGGAGGAAGGTGGTGAACTTAATACGTTCATCAATTGACGTTACTCGCAGAAGAAGCACCGGCTAACTCCGTGCCAGCAGCCGCGGTAATACGGAGGGTGCAAGCGTTAATCGGAATTACTGGGCGTAAAGCGCACG
+
GGGGGGGGGGGGGGGGGGGGGGGGGGGGGGGGGFGGGGGGGGGGGGGGGGGGGGGGGGGGGGGGGGGGGGGGGGGGGGGGGGGGGGGGGGGGGGGGGGGGGGGGGGGGGGGGGGGGGGGGGGGGGGGGGGGGGGGGGGGGGGGGGGGGGGGGGGGEGGGGGGGGGGGGGGGGGGGGGGGGGGGGGGGGGGGGGGGGGGGGDGGGGGGGGGGGGGGGGGGGDG57EGGGGGGGGGGGGGGGGGGD
@M03364:276:000000000-BLYN8:1:1101:13229:10258 1:N:0:1
ACTCCTACGGGAGGCAGCAGTGGGGAATATTGCACAATGGGCGCAAGCCTGATGCAGCCATGCCGCGTGTGTGAAGAAGGCCTTCGGGTTGTAAAGCACTTTCAGCGAGGAGGAAGGTGGTGAGCTTAATACGTTCATCAATTGACGTTACTCGCAGAAGAAGCACCGGCTAACTCCGTGCCAGCAGCCGCGGTAATACGGAGGGTGCAAGCGTTAATCGGAATTACTGGGCGTAAAGCGCACG
+
GGGGGGGGGGGGGGGGGGGGGGGGGDGGGGGGGGGGGGGFFGGGGGGGGGGGGGGGGGGGGGGGGGGGGGGGGGGGGGGGGGGGGGGGGGGGGGGFGGGGGGCFGGGGGGGGGGFGGGGGGGFFGGGGGGGGGGGGGGGGGGGGGGGGGGGGGGGGGGGGGGGGGGGGGGGGGGGGGGGGDFGCBBFGGGGGGGGGGGGGGGGGGGGGGGGGGGGGGGGGGGGGGGGGGGGGGG5EGFFGGGG7
@M03364:276:000000000-BLYN8:1:1101:26973:10268 1:N:0:1
ACTCCTACGGGAGGCAGCAGTGGGGAATATTGCACAATGGGCGCAAGCCTGATGCAGCCATGCCGCGTGTGTGAAGAAGGCCTTCGGGTTGTAAAGCACTTTCAGCGAGGAGGAAGGTGGTGAACTTAATACGTTCATCAATTGACGTTACTCGCAGAAGAAGCACCGGCTAACTCCGTGCCAGCAGCCGCGGTAATATGGAGGGTGCAAGCGTTCATCGGAATTACTGGGCGTAAAGCGCACG
+
FFGC8CFFGCG7:@FEGGGGGFCECFEGFDGF9FFAFFF<@E@FF:+<FEAFFFF9EFE8E<E<8FCCFCFGGFFFCGGGGGGF9CF@E8>BECAFGDGEFGGEFFGE:F+=F?EEGG8+8D9??,ECFGG<FFFFECFGGGGFG,@CF@CA>FD:FFGG7DBCGFCCG7@*BCF9,4>**1;D>88:8**=EC>7FF+BE+BCC8:56CCFGG5*+0<CE8CGF703+<;=57/*/*7CGGGD
@M03364:276:000000000-BLYN8:1:1101:18733:10277 1:N:0:1
ACTCCTACGGGAGGCAGCAGTGGGGAATATTGCACAATGGGCGCAAGCCTGATGCAGCCATGCCGCGTGTGTGAAGAAGGCCTTCGGGTTGTAAAGCACTTTCAGCGAGGAGGAAGGTGGTGAACTTAATACGTTCATCAATTGACGTTACTCGCAGAAGAAGCACCGGCTAACTCCGTGCCAGCAGCCGCGGTAATACGGAGGGTGCAAGCGTTAATCGGAATTACTGGGCGTAAAGCGCACG
+
GGGGGGGGGGGGGGGGGGGGGGGGGGGGGGGGGGGGGGGGGGGGGGGGGGGGGGGGGGGGGGGGGGGGGGGGGGGGGGGGGGGGGGGGGGGGGGGGGGGGGGGGGGGGGGGGGGGGGGGGGGGGGGGGGGGGGGGGGGGGGGGGGGGGGGGGGGGGGGGGGGGGGGGGGGGGGGGGGGGFGGGFGGGGGGGGGGGGGGFEEGGGGGGDFGGGG8EGGGFFCCEGGGDG7EGGGGGGFGGGGGGD
@M03364:276:000000000-BLYN8:1:1101:13830:10307 1:N:0:1
ACTCCTACGGGAGGCAGCAGTAGGGAATCTTCGGCAATGGACGAAAGTCTGACCGAGCAACGCCGCGTGAGTGAAGAAGGTTTTCGGATCGTAAAACTCTGTTGTTAGAGAAGAACGTTAAGTAGAGTGGAAAGTTACTTAAGTGACGGTATCTAACCAGAAAGGGACGGCTAACTACGTGCCAGCAGCCGCGGTAATACGTAGGTCCCAAGCGTTGTCCGGATTTATTGGGCGTAAAGCGAGC
+
GGGGGGGGGGGGGGGGGGGGGGGGGGGGGGGGGGGGGGGGGGGGGGGGGGGGGGGGGGGGGGGGGGGGGGGGGGGGGGGGGGGGGGGGGGGGGGGGGGGGGGGGGGGGGGGGGGGGGGGGGGGGGGGFGCFGGGGGGGGGGGGGCGGGGGGGGGGGGGGGGGGGGGFGGGGGGGGGGGGGGGGGGGGGGGGGGG:CEGGGGGGGGGGGGGGGGGGGEGGGGGGCEGGGGGFGGGGGGGDGGGG3
@M03364:276:000000000-BLYN8:1:1101:11648:10314 1:N:0:1
ACTCCTACGGGAGGCAGCAGTAGGGAATCTTCGGCAATGGACGAAAGTCTGACCGAGCAACGCCGCGTGAGTGAAGAAGGTTTTCGGATCGTAAAACTCTGTTGTTAGAGAAGAACAAGGATGAGAGTAGAACGTTCATCCCTTGACGGTATCTAACCAGAAAGCCACGGCTAACTACGTGCCAGCAGCCGCGGTAATACGTAGGTGGCAAGCGTTGTCCGGATTTATTGGGCGTAAAGCGAGC
+
GGGGGGGGGGGGGGEGGGGGFFGGGGGGGGGGGGGGGGGGFGGCFGGGGGGGGGGGGGEGGGGGGGGFGGGGGGGGGGGGGFGGGGGGGGGGFGGGGGGGGGGGGGGGGGGGGGGGGGFGGFFGGGGGGFGGGGGGGGGF9>FGGGGGGGGGGGGGGEFGGGGGGGGGGGGEGGGGGGGGGGFGGGGCGFGCEGGEGFGGGGG8ECC8EFGFEE?EEGGGGGCEEG9FFFGGGGGGGGGGDDG)
@M03364:276:000000000-BLYN8:1:1101:21702:10343 1:N:0:1
ACTCCTACGGGAGGCAGCAGTGGGGAATATTGCACAATGGGCGCAAGCCTGATGCAGCCATGCCGCGTGTGTGAAGAAGGCCTTCGGGTTGTAAAGCACTTTCAGCGAGGAGGAAGGTGGTGAGCTTAATACGTTCATCAATTGACGTTACTCGCAGAAGAAGCACCGGCTAACTCCGTGCCAGCAGCCGCGGTAATACGGAGGGTGCAAGCGTTAATCGGAATTACTGGGCGTAAAGCGCACG
+
GGGGGGGGGGGGGGFGGGGGGGGGGGGGGFGGAFGGGFFFFGGCFGE<CGFEFCFGGFFGGGGGGGGGGGGGGGGFFCEEFF<FGGGGGGEFGGGGFEFG<FFCEGGGGGGGGECG>FECGCBFFDGGFGGGGGFFDGGGG9FEFGGGGGEG,@7@FCGGGGGC>FGGGEECF7>;FCF>EGFGGDDGFGGGD8CEFGGGDGG78BC8CC+8EEGGGGFCGCCCEFGGGEFGDGGC<F:DCCDG
@M03364:276:000000000-BLYN8:1:1101:5080:10344 1:N:0:1
ACTCCTACGGGAGGCAGCAGTAGGGAATCTTCGGCAATGGGGGCAACCCTGACCGAGCAACGCCGCGTGAGTGAAGAAGGTTTTCGGATCGTAAAACTCTGTTGTTAGAGAAGAACGTTAAGTAGAGTGGAAAATTACTTAAGTGACGGTATCTAACCAGAAAGGGACGGCTAACTACGTGCCAGCAGCCGCGGTAATACGTAGGTCCCAAGCGTTGTCCGGATTTATTGGGCGTAAAGCGAGC
+
GGGFGGGGGGGGGGGGFGGGGGGC;EGGFGGGGFDGD<FGGGGGDGGGGGGGGFEEEGGGGGGGGGGGGGGGGGGGGGGFFCFGGGGGGGGGGGGGGGGGGGGFB,CFGE9FAFGEFGFGFGGGG<FFFGGGGGGGGG9FFFGGGGGG>@>D<FGGGGFGGECFGDFGGGGGGGFFGGD27EG9EEGGFFC*:CBEGGFGG9CGGGF95C68;8;5CE7<::8AEFGGCC?CD)*:C3**5>C5
@M03364:276:000000000-BLYN8:1:1101:3899:10368 1:N:0:1
ACTCCTACGGGAGGCAGCAGTGGGGAATATTGCACAATGGGCGCAAGCCTGATGCAGCCATGCCGCGTGTGTGAAGAAGGCCTTCGGGTTGTAAAGCACTTTCAGCGAGGAGGAAGGTGGTGAGCTTAATACGCTCATCAATTGACGTTACTCGCAGAAGAAGCACCGGCTAACTCCGTGCCAGCAGCCGCGGTAATACGGAGGGTGCAAGCGTTAATCGGAATTACTGGGCGTAAAGCGCACG
+
GGGGGGGGGGGGGGGGGGGGFGGGGGGGGGGGGGGGGGGGGGGGGGGGGGGGGGGGGGGGGGGGGGGGGGGGGGGGGGGGGGGGGGGGGGGGGGFGGGGGGGGGGGGGGGGGGGFGGGGGGGGGGGGGGGGFGGFGGGGGGGGGGGGGGGGGFGGGGGGGGGGGGGGGGGFGFGGGGGGGGGC8FGGGGGGGGGGGGGG5ECCEEEEDGGGGGGGGGGGGGGGGGG7FFGGGGDGDGGGGGGG5
@M03364:276:000000000-BLYN8:1:1101:17672:10378 1:N:0:1
ACTCCTACGGGAGGCAGCAGTAGGGAATCTTCCGCAATGGGCGAAAGCCTGACGGAGCAACGCCGCGTGAGAGATGAAGGGTTTCGTCTCGTAAAACTCTGTTATTAGGGAAGAACAAATGTGTAAGTAACTGTGCACATCTTGACGGTACCTAATCAGAAAGCCACGGCTAACTACGTGCCAGCAGCCGCGGTAATACGTAGGTGGCAAGCGTTATCCGGAATTATTGGGCGTAAAGCGCGCG
+
FGG9FGGGGGGGEGGGGGGGGGGF7FFGF<FFFEEGG@GFGGCFG7BD<<EEF:FCFCF@FEEGGCG:FFG,CFA<<FFD+FFFFE,B=EEACGG,FFEGCFG,<FFGDFEACFGFFDGCGGFD@<BCFGD9FDFAFGGF8DD<,@FFGECFGGB<<EC<FEFGGGGGDGGGGCFG?7>FGFC>DFFG,1*=**:8<B+3?+B149CFGFG8/85:*<9:CEDF8CFFCFCCGGD7DCFDGGGD
@M03364:276:000000000-BLYN8:1:1101:21210:10385 1:N:0:1
ACTCCTACGGGAGGCAGCAGTGGGGAATATTGCACAATGGGCGAAAGCCTGATGCAGCCATGCCGCGTGTGTGAAGAAGGTCTTCGGGTTGTAAAGCACTTTCAGCGAGGAGGAAGGTGGTGGACTTAATACGTTCATCACTTGACGTTACTCGCAGAAGAAGCACCGGCTAACTCCGTGCCAGCAGCCGCGGTAATACGGAGGGTGCAAGCGTTAATCGGAATTATTGGGCGTAAAGCGCACG
+
GGGGGGGGGGGGGGGGGGGGGEGGGGGGCGGDAFGGGGGGGGG+CEECGGGGFECFGG8F,EFGGGGGG,CFGGGGGGGG,9CFGGGFF7FFGGGCF,FGCF<<?,++8CG+FGG<+8EE+F+B<>F,85553DFFGGFD,CFGGGGG@DCBF++3+@@CFFFGCFFGGGGGGGGCFEGGDFG8FGGGGGGGGGEGGGFG5;EGEEEG6C@GGGGC5<FGGGGGFG+<9CGGGGDEFFG:3)>D
@M03364:276:000000000-BLYN8:1:1101:19986:10387 1:N:0:1
ACTCCTACGGGAGGAAGCAGTGGGGAATATTGCACAATGGGCGCAAGCCTGATGCAGCCATGCCGCGTGTATGAAGAAGGCCTTCGGGTTGTAAAGTACTTTCAGCGGGGAGGAAGGTGAGTGGTTTAATACGCCATTCAATTGACGTTACCCGCAGAAGAAGCACCGGCTAACTCCGTGCCAGCAGCCGCGGTAATACGGAGGGTGCAAGCGTTAATCGGAATTACTGGGCGTAAAGCGCACG
+
GGGCFDFGGGGGGG-CFGGGEFFGGGCFGFGCFGEEEF<8ECBEGGGGGGGDFGGAFDFGGGDGGGFFB?FGFGGGFFFGFFGGGFEGDFGGGGGGGGGGF<?FEFGGECGGGCFGE=D?BFDFECBFGGFEGCCCFFGGFFBFFGEGFC7FF@@FGGGFGEE7F:>F7*4:BFGGGGGGECCC*<BE@CEGGEGGFFGCC*:C8AEGGGFFDEGGGDCC5885A9FGFC8CDGGECFF5DDCC
@M03364:276:000000000-BLYN8:1:1101:16907:10394 1:N:0:1
ACTCCTACGGGAGGCAGCAGTGGGGAATATTGCACAATGGGCGCAAGCCTGATGCAGCCATGCCGCGTGTGTGAAGAAGGCCTTCGGGTTGTAAAGCACTTTCAGCGAGGAGGAAGGTGGTGAGCTTAATACGTTCATCAATTGACGTTACTCGCAGAAGAAGCACCGGCTAACTCCGTGCCAGCAGCCGCGGTAATACGGAGGGTGCAAGCGTTAATCGGAATTACTGGGCGTAAAGCGCACG
+
GGGGGGGGGGGGGGGGGGGGGGGGGGGGGGGGGGGGGGGGGGGGGGGGGGGGGGGGGGGGGGGGGGGGGGGGGGGGGGGGGGGGGGGGGGGGGGGGGGGGGGGGGGGGGGGGGGGGGGGGGGG8FFGGGGGGGFGGGGGGGGGGGGGGGGGGGGGGGGGGGGGGGGGGGGGGGGGGGGGGGGFGGCGGGGGGGGGGGGGFGGGGGGGGGGGGGGGGGGGGGGGGGGGGGGGGGGGGGGGGGGG5
@M03364:276:000000000-BLYN8:1:1101:3092:10402 1:N:0:1
ACTCCTACGGGAGGCAGCAGTGGGGAATATTGCACAATGGGCGCAAGCCTGATGCAGCCATGCCGCGTGTGTGAAGAAGGCCTTCGGGTTGTAAAGCACTTTCAGCGAGGAGGAAGGTGGTGAGCTTAATACGCTCATCAATTGACGTTACTCGCAGAAGAAGCACCGGCTAACTCCGTGCCAGCAGCCGCGGTAATACGGAGGGTGCAAGCGTTAATCGGAATTACTGGGCGTAAAGCGCACG
+
GGGGGGGGGGGGGGGGGGGGGGGGGGGGGGGGGGGGGGGGGGGGGGGGGDGGGGGGFGGGGGGGGGGFGGGGGGGGGGGGGGGGGGGGGGGGGGGGGGGGGGGGGGGEEGCFGCGFFGGGGEGGGGGGGFDEEGGGGGGGGGGGGGGGGGGGGGGGGGGGFGGGGGGGEGGGGGGGG7CEDGGGGGGFGGGGGEGGGEFDGCEE7BGGGGGGGGGGGGGFCEGGGGFGG?FGGGGGGGFDDDD)
@M03364:276:000000000-BLYN8:1:1101:23527:10404 1:N:0:1
ACTCCTACGGGAGGCAGCAGTGGGGAATATTGCACAATGGGCGCAAGCCTGATGCAGCCATGCCGCGTGTGTGAAGAAGGCCTTCGGGTTGTAAAGCACTTTCAGCGGGGAGGAAGGTGGTGAGCTGAATACGTTCATCACTTGACGTTACTCGCAGAAGAAGCACCGGCTAACTCCGTGCCAGCAGCCGCGGTAATACGTAGGGTGCAAGCGTTAACCGGAATTACTGGGCGTAAAGCGCACG
+
FFGGGGGGGGGGGGGGGGGGGFGGGGGGAFGCECGGGGGGEGF@FGGFFGGGFA<FGF?F<FGGGGGGG?FGGGGGGGGG@CFFGGGGGEGGGGGFG8FGAFECC<4+4=C7FEFD7=FGCF93<=,3CC,8>FFGGGG,,@FGGGGDGGC3,***5C:,?FFF>>FGEGGGEFG;FGGGGDFGGFGGGGGGGGGGGGGG9BFEGGGGGGGGGEED*+3>ECCFGFFGGFFGDCCGGGGD5)>5
@M03364:276:000000000-BLYN8:1:1101:19880:10405 1:N:0:1
ACTCCTACGGGAGGCAGCAGTGGGGAATATTGCACAATGGGCGCAAGCCTGATGCAGCCATGCCGCGTGTGTGAAGAAGGCCTTCGGGTTGTAAAGCACTTTCAGCGAGGAGGAAGGTGGTGAACTTAATACGTTCATCAATTGACGTTACTCGCAGAAGAAGCACCGGCTAACTCCGTGCCAGCAGCCGCGGTAATACGGAGGGTGCAAGCGTTAATCGGAATTACTGGGCGTAAAGCGCACG
+
GGGGGGGGGGGGGGGGGGGGGGGGGGGGGGGGGGGGGGGGGGGGGGGGGGGGGGGGGGGGGGGGFGGGGGGGGGGGFFGFEGGFGGGGGGGGGGGGGGGGGGGFGFGFGGGGGGGGGGGGGGGGGGGGGGGGGGGGGGGGGGGGGGCGGGGGGGGGGEGGGGGGGFGDGGGGGGGGGGG>CEGGGGGGGGGGGGGGGGGGGGGGDGGGGGGGGGGGFGGGGGGGGGGGGGGGGGGGGGGGGGG5
@M03364:276:000000000-BLYN8:1:1101:4922:10408 1:N:0:1
ACTCCTACGGGAGGCAGCAGTGGGGAATATTGCACAATGGGCGCAAGCCTGATGCAGCCATGCCGCGTGTGTGAAGAAGGCCTTCGGGTTGTAAAGCACTTTCAGCGAGGAGGAAGGTGGTGAACTTAATACGTTCATCAATTGACGTTACTCGCAGAAGAAGCACCGGCTAACTCCGTGCCAGCAGCCGCGGTAATACGGAGGGTGCAAGCGTTAATCGGAATTACTGGGCGTAAAGCGCACG
+
GGGGGGGGGGGGGGGGGGGGGGGGGGGGGGGGGGGGGGGGGGGGGGGGGGGGGGGGGGGGGGGGGGGGGGGGGGGGGGGGGGGGGGGGGGGGGGGGGGGGGGGGGEG>FGGGGGGGGGGGGGGGGGGGGGGGGFGGGGGGGGGGGGGGGGGGGGGFCGCCGGGGGGGGGGGGGGGGGGGGGGGGGGGGGGGGGGGGGGGGGGGGDCEDEFGGGGGGGGGGGGGGGGGGGGGGDGGGGGFDDDGC
@M03364:276:000000000-BLYN8:1:1101:18386:10429 1:N:0:1
ACTCCTACGGGAGGCAGCAGTGGGGAATATTGCACAATGGGCGCAAGCCTGATGCAGCCATGCCGCGTGTGTGAAGAAGGCCTTCGGGTTGTAAAGCACTTTCAGCGAGGAGGAAGGTGGTGAGCTTAATACGTTCATCAATTGACGTTACTCGCAGAAGAAGCACCGGCTAACTCCGTGCCAGCAGCCGCGGTAATACGGAGGGTGCAAGCGTTAATCGGAATTACTGGGCGTAAAGCGCACG
+
GGGGGGGGGGGGGGGGGGGGGGGGGGGGGGGGGGGGGGGGGGGGGGDGGGGGGGGGFGGGGGGGGGGGGGGGGGGGGGGGGGGGGGGGGGGGGGGGGGGGGGGGGGGGGGFGGGGGGFGGGGGGGGGGGGGFGGGGGGGGGGGGGGGGGGGGGGGGGGGGGGGGGGGGGGG>FGGGGGF@FGGGGGGGGGGGGGGGGGGGGGGGGGGGGGGCGGGGF7EGGDEGGFFFCFFFGC5EGG79CGG5
@M03364:276:000000000-BLYN8:1:1101:15995:10445 1:N:0:1
ACTCCTACGGGAGGCAGCAGTGGGGAATATTGCACAATGGGCGCAAGCCTGATGCAGCCATGCCGCGTGTGTGAAGAAGGCCTTCGGGTTGTAAAGCACTTTCAGCGAGGAGGAAGGTGGTGAACTTAATACGTTCATCAATTGACGTTACTCGCAGAAGAAGCACCGGCTAACTCCGTGCCAGCAGCCGCGGTAATACGGAGGGTGCAAGCGTTAATCGGAATTACTGGGCGTAAAGCGCACG
+
GGGGGGGGGGGGGGGGGGGGGGGGGGGGGGGGGGGGGGGFGGGGGGGGGGGGGGGGGGGGDGGGGGGGGGGGGGGGGGGGFGGGGGGGGGGGGGGGFGFGFGGGGGGGGGGGGGGGGGGGGGGGGGGGGGGFFFGGGGGGGG9FGGGGGGGGGGGGGGGGGGFGGGGGGGGGGGGGGGGGGGGGGGGGGGGGGGGGGGGGGGGGGGGGGGGGGEGGGGGGGGEGGGGGGGGGDDGGGGGGGGGC
@M03364:276:000000000-BLYN8:1:1101:18177:10447 1:N:0:1
ACTCCTACGGGAGGCAGCAGTGGGGAATATTGCACAATGGGCGCAAGCCTGATGCAGCCATGCCGCGTGTGTGAAGAAGGCCTTCGGGTTGTAAAGCACTTTCAGCGAGGAGGAAGGTGGTGAGCTTAATACGTTCATCAATTGACGTTACTCGCAGAAGAAGCACCGGCTAACTCCGTGCCAGCAGCCGCGGTAATACGGAGGGTGCAAGCGTTAATCGGAATTACTGGGCGTAAAGCGCACG
+
GGGGGGGGGGGGGGGGGGDFGGGGGGGGGGGGGGGGGGGGGGGGGGGGGGGGGGGGGGGGGGGGGDEGGGGGGGCGGGGGGGGGCDEGGEEGFGGFGGGGGGGGGGGGGGGGGGGGGGGGGGGGGGGGGGGFCDFFGGGGGGGGGGGGGGGGGGGGGGCFGGGFGGGDGGGGGGGGGGG7:FGGGGGGGGGGGGGGGGGGDEGGGGGGGGGGGG=CFGGGGGGGGGGGGGGGCDCEGFGGGGG3
@M03364:276:000000000-BLYN8:1:1101:23283:10467 1:N:0:1
ACTCCTACGGGAGGCAGCAGTGGGGAATATTGCACAATGGGCGCAAGCCTGATGCAGCCATGCCGCGTGTGTGAAGAAGGCCTTCGGGTTGTAAAGCACTTTCAGCGAGGAGGAAGGTGGTGAGCTTAATACGCTCATCAATTGACGTTACTCGCAGAAGAAGCACCGGCTAACTCCGTGCCAGCAGCCGCGGTAATACGGAGGGTGCAAGCGTTAATCGGAATTACTGGGCGTAAAGCGCACG
+
GGGGGGGGGGGGGGGGGGGGGGGGGCGFFGFGDFGGFFGGGEGEGDGGGGGGGGGGGGGGGGGGGGGGGGGGGGGGGGGGGGGGGGGGGGGGGFGFCEFGGFGGGGGEGGGGGGGGGGGGE7FGCEGGGGGGGGEGGFFGGAFGFGGGGGGGDCGDG7DFGGGGGGGGGGDDFFGGGGGGD7EE8CGGGGGGGGEEGCCGG5CEGGGGGFCGGGG5=ECFGGCEGCGGGGGGGG5:9DCC3CD3
@M03364:276:000000000-BLYN8:1:1101:10066:10473 1:N:0:1
ACTCCTACGGGAGGCAGCAGTGGGGAATTTTGGACAATGGGCGCAAGCCTGATCCAGCAATGCCGCGTGTGTGATGAAGGCCTTCGGGTTGTAAAGCACTTTTGGCGGGAACGAAAAGGTCCGTGCTAATACCATGGGCTGATGACGGTACCCGCAGAATAAGCACCGGCTAACTACGTGCCAGCAGCCGCGGTAATACGTAGGGTGCGAGCGTTAATCGGAATTACTGGGCGTAAAGAGTGCG
+
GGGGGGGGGGGGGGGGGGGGGGGGGGGGGGGGGGGGGGGGGGGGGGGGFCGGGGGGGGGGGGGGGGGGGGFGGGGGCGGGGGGGFGGGGGGGGGGGGGGGGGGF7FGGGGGGGGGGGGGGGGGD7FGGGGGGGGGGGGGGGGGGGGGGGGGFGGGGGGGGGGGGGGGGGGGDGGGGGGGFGFGGGGFGGGDEGCEGGGGGGF8;:8CGGGG=EGG*:CC=EGDD89C9FGD=D7CGGGGGGGGC
@M03364:276:000000000-BLYN8:1:1101:15503:10515 1:N:0:1
ACTCCTACGGGAGGCAGCAGTGGGGAATATTGCACAATGGGCGCAAGCCTGATGCAGCCATGCCGCGTGTGTGAAGAAGGCCTTCGGGTTGTAAAGCACTTTCAGCGAGGAGGAAGGTGGTGAACTTAATACGTTCATCAATTGACGTTACTCGCAGAAGAAGCACCGGCTAACTCCGTGCCAGCAGCCGCGGTAATACGGAGGGTGCAAGCGTTAATCGGAATTACTGGGCGTAAAGAGCACG
+
GGGGGGGGGGGGGGGGGGGGGGGGGGGGGGGGGFGGGGGGGFGGFGCGGGGGEEFGGGEF9FGGGGGGGG7FGGGGGGGGGGGGGGDGEGGGGGGFA=FFFGBFBBCGGGG:FGGGGFFFFCCFB,BBFGGGFFGGGGGCGGGFGGG@FGGGC7FEFGGFFGGFGGGGGGGGGGGCGEGGGFGGGGGGGGGGGGGGGFEGGGGGGGGDFGGGGGE57CFG55?:FGGGGGGGGGCGGG*9*9D7
@M03364:276:000000000-BLYN8:1:1101:3807:10524 1:N:0:1
ACTCCTACGGGAGGCAGCAGTGGGGAATATTGCACAATGGGCGCAAGCCTGATGCAGCCATGCCGCGTGTGTGAAGAAGGCCTTCGGGTTGTAAAGCACTTTCAGCGAGGAGGAAGGTGGTGAACTTAATACGTTCATCAATTGACGTTACTCGCAGAAGAAGCACCGGCTAACTCCGTGCCAGCAGCCGCGGTAATACGGAGGGTGCAAGCGTTAATCGGAATTACTGGGCGTAAAGCGCACG
+
GGGGGGGGGGGGGGGGGGFGGGGGDGGGGGGGGGGGGGGGGGGGGGGGGGFGGGGGGGGGGGGGGGGGGGGGGGGGGGGGGGGGGGGGGGGGGGGGGGGGGGGGGGGGGDGGGGGGGGGFG?EGGFGGGGGGGCFGGGGGGGFGGGGGFGGGGGGGDGGGGGGGGGGGGGGGGGGGGCGGGGFFGGGGG>EGGGGGGGGGG8EGGGGGGGGGGGGGGGGFGGGGGGGF:E*C<DGGF7FGGDG)
@M03364:276:000000000-BLYN8:1:1101:13892:10526 1:N:0:1
ACTCCTACGGGAGGCAGCAGTGGGGAATATTGCACAATGGGCGCAAGCCTGATGCAGCCATGCCGCGTGTGTGAAGAAGGCCTTCGGGTTGTAAAGCACTTTCAGCGAGGAGGAAGGTGGTGAGCTTAATACGTTCATCAATTGACGTTACTCGCAGAAGAAGCACCGGCTAACTCCGTGCCAGCAGCCGCGGTAATACGGAGGGTGCAAGCGTTAATCGGAATTACTGGGCGTAAAGCGCACG
+
GGGGGGGGGGGGGGGGGGGGGGGGGGGGGGGGGGGGGGGGGGGGGGGGGGGGGGGGGGGGGGGGGGGGGDGGGGGGGGGGGGGGGGGGGGGGGGGGGGGGGGGGGGGGGGGGGGGGGFGGGGGGGGGGGECFGGGGGAFFGGGGDGGEGGGGGGGGGGGGGGGGGGDFGGGGGGGGGGGGGGGGGFGGGGGGGGGGGGGGDBEGGGGGGGFFGGGCEGGGEGGGGGGFCGFGDDGGGFFGGGGC
@M03364:276:000000000-BLYN8:1:1101:23240:10541 1:N:0:1
ACTCCTACGGGAGGCAGCAGTGGGGAATATTGCACAATGGGCGCAAGCCTGATGCAGCCATGCCGCGTGTGTGAAGAAGGCCTTCGGGTTGTAAAGCACTTTCAGCGAGGAGGAAGGTGGTGAACTTAATACGTTCATCAATTGACGTTACTCGCAGAAGAAGCACCGGCTAACTCCGTGCCAGCAGCCGCGGTAATACGGAGGGTGCAAGCGTTAATCGGAATTACTGGGCGTAAAGCGCACG
+
GGGGGGGGGGEGGGGGGGFGGGFGGGGFGGGGGGGGGGGGGGGGGGGGGGGGGGFFGGGGGGGGGGG:FGGG8CGGGGGGGGGGGGGG4CGGGGFAFGGGGGGGGGGBFEFGFEGGGGGFFGGGGGGGGGGGG9FDFDGGGGGGFGGGGGGGDDEGDCGGGC<FGGFFEEGGGGGECEGGGGGGGGGGGGGGDGDEFFGGGEECEECEGCCFGGGGF7FFGG5CCE7CFGGGGGGGFGFDGD:7
@M03364:276:000000000-BLYN8:1:1101:7968:10552 1:N:0:1
ACTCCTACGGGAGGCAGCAGTGGGGAATATTGCACAATGGGCGCAAGCCTGATGCAGCCATGCCGCGTGTGTGAAGAAGGCCTTCGGGTTGTAAAGCACTTTCAGCGAGGAGGAAGGTGGTGAACTTAATACGTTCATCAATTGACGTTACTCGCAGAAGAAGCACCGGCTAACTCCGTGCCAGCAGCCGCGGTAATACGGAGGGTGCAAGCGTTAATCGGAATTACTGGGCGTAAAGCGCACG
+
GGGGGGFFGGGGGGGGGGGGFGGGGDGGGGGGGGGGGGFGGFFEGGGGGGGGGGGGGGGGGGGGGGGGGGGGGCFGGGGGGFGGGGGGGGGEFGGGGGGGGGGGGFE:CGEGGGGGGCFGGGGGGGGFGGGGGGGFCCF<FFGGGGGGGGGGGGGGGGFCFGG7<DFGCEEGGGFFF>FGGGC@FGGGGECCEE>EFGGGGGGGGGEGFGGCGGGGF7CC=EEGGCFGGG5:<95EGGFC)7<9
@M03364:276:000000000-BLYN8:1:1101:27356:10594 1:N:0:1
ACTCCTACGGGAGGCAGCAGTGGGGAATATTGCACAATGGGCGCAAGCCTGATGCAGCCATGCCGCGTGTGTGAAGAAGGCCTTCGGGTTGTAAAGCACTTTCAGCGAGGAGGAAGGTGGTGAACTTAATACGTTCATCAATTGACGTTAATCGCAGAAGAAGCACCGGCTAACTCCGTGCCAGCAGCCGCGGTAATACGGAGGGTGCAAGCGTTAATCGGAATTACTGGGCGTAAAGCGCACG
+
FGGGGGGGGEGGGGGDGGFGGGGGGGGGGGFGGGGGGFAF8,F@EEG7FGGFGGGGGGGGFGGGGGGGG:<,CF<C?FGGCDGEFGGGC,FFDEEFC,AFFGGEG9C>CFGCFGF<=FDFCFCB9,F<AFEFGD,BDFF<FFGFC<=CFF+,<>DE+B,:@>FG7F@FE7@*@7@,,:F**4>D@EGF8***:CBECFCFCCEGGGE8CFFFE858=+2:EE85C9FC:+;5CG55/:CDDCC9
@M03364:276:000000000-BLYN8:1:1101:4038:10605 1:N:0:1
ACTCCTACGGGAGGCAGCAGTGGGGAATTTTGGACAATGGGCGCAAGCCTGATGCAGCAATGCCGCGTGTGTGATGAAGGCCTTCGGGTTGTAAAGCACTTTTGGCGGGAACGAAAATGTCCGTGCTAATACCATGGGCTGATGACGGTACCCGCGGAAGAAGCACCGGCTAACTACGTGCCAGCAGCCGCGGTAATACGTAGGGTGCTAGCGTTAATCGGAATTACTGGGCGTAAAGAGCGCG
+
GGGGGGGGGGGGGGGGGGGGGGGGGCFG@FGG+FGGGGGGGDGGGGGGGGGGG,CFGG8FEGFGGGGGGFGGGGEFGGG8=<FFGGG7FGGGGGGGGEFGEGE,@F7CG+@+FGGGG9FCF,>F<FDD=333@F,,,+:,+@@D,3@:@FBB9*C*>FG*=,33<CFF:FG@FG@;FG<F@FGFG78@FCEGCEE*CE7:30;C?F*;+2<?E?*8:?<**;::F9F9<6:*97CEGGCG*)99
@M03364:276:000000000-BLYN8:1:1101:21294:10617 1:N:0:1
ACTCCTACGGGAGGCAGCAGTGGGGAATATTGCACAATGGGCGCAAGCCTGATGCAGCCATGCCGCGTGTGTGAAGAAGGCCTTCGGGTTGTAAAGCACTTTCAGCGAGGAGGAAGGTGGTGAGCTTAATACGTTCATCAATTGACGTTACTCGCAGAAGAAGCACCGGCTAACTCCGTGCCAGCAGCCGCGGTAATACGGAGGGTGCAAGCGTTAATCGGAATTACTGGGCGTAAAGCGCACG
+
GGGGGGGGGGGGGGGGFGGGFGGGGGGGGGGGGGGGGGGGGGGGGGGGDFGGGGGGGGFDDFGGGGGGG@FGGGGGGGGGFGFGGGGGGGGGGFGFGGGGGGGGGGGGGGGE>FGGGDDFEGGGGGGGGGGGGFGGGGGGFGGFFGGEDFGGGGCFGDGGFGGGGGFEGGGGGGGGGGGGGGFCGFFGGGGGGGDGFFGDEEGGGEEGGGGGGGGGGGGGDEEGGGGGGGFGG5*:<FFGGGGC
@M03364:276:000000000-BLYN8:1:1101:3177:10652 1:N:0:1
ACTCCTACGGGAGGCAGCAGTGGGGAATATTGCACAATGGGCGAAAGCCTGATGCAGCAACGCCGCGTGAGCGATGAAGGCCTTCGGGTCGTAAAGCTCTGTCCTCAAGGAAGATAATGACGGTACTTGAGGAGGAAGCCCCGGCTAACTCCGTGCCAGCAGCCGCGGTAATACGGAGGGTGCAAGCGTTAATCGGAATTACTGGGCGTAAAGCGCACGCAGGGGGTCGGTCAAGTCGGATGTG
+
GGFGGFFDGEG-6@FGGGGGGGGGGGGDFGCGGGGGG,EFFGGGDGEGGGGGGGGGGDFGGGCGGGGGGGG?@:FGGGGG8EF,:DEEGGCFFGGFGG<FGG,A?EE@FFGFFGCFGFGCFGGGGGGGGFFDD+BFFGG8DBFCGGE7DG9FEBFGGCGC7,@BFFEG:B:@FCCEGGGGBE*B+B>;B8;:<BF@EGGEF+<A+A@EEGGGC+:CG5EGG=E**///*2::<=<<CDD5919C
@M03364:276:000000000-BLYN8:1:1101:24496:10696 1:N:0:1
ACTCCTACGGGAGGCAGCAGTGGGGAATATTGCACAATGGGCGCAAGCCTGATGCAGCCATGCCGCGTGTGTGAAGAAGGCCTTCGGGTTGTAAAGCACTTTCAGCGAGGAGGAAGGTGGTGAGCTTAATACGCTCATCAATTGACGTTACTCGCAGAAGAAGCACCGGCTAACTCCGTGCCAGCAGCCGCGGTAATACGGAGGGTGCAAGCGTTAATCGGAATTACTGGGCGTAAAGCGCACG
+
FFGGGGGGGGGGGGGGGGGGGGGGGGGGGGGGFGFGGFGGGGGGGGGGGGGGGCGGGGGGGGGGGCGGGGGGGGFCFGGDFGGGGGGGG>GGGGFGGGCFGFGGGGGGGGGGGGF<CGGGGDFGGFGGGGGGGGGFEFGFCGGGGGGGGFGGGGGGGGGGGGGGGGGGGG7FGFGGFGGGGGGGGGGGGEDBCEGGGGGGGGGGGEGGGEFGGGEEGGFGDEGGG7?CFCCFGGD51CCDGGG7
@M03364:276:000000000-BLYN8:1:1101:11409:10730 1:N:0:1
ACTCCTACGGGAGGCAGCAGTGGGGAATATTGCACAATGGGCGCAAGCCTGATGCAGCCATGCCGCGTGTGTGAAGAAGGCCTTCGGGTTGTAAAGCACTTTCAGCGAGGAGGAAGGTGGTGAACTTAATACGTTCATCAATTGACGTTACTCGCAGAAGAAGCACGGGCTAACTCCGTGCCAGCAGCCGCGGTAATACGGAGGGTGCAAGCGTTAATCGGAATTACTGGGCGTAAAGCGCACG
+
EGGGGGGGGGGGGGGGGGGGGGGGDGGGGGGFEFGGGGGGGGG7FG:FGGGGGCEFGGFG<FGGGGGGG?CCFGCEGGGGAFGGGGGGGGGGGGGD<<FG<FGGG,C6FFGE:FFFGGGCBFFE<FFGGGFADFF,>@FGGGFCDAGGCFGGA:F>FE:FF:BCGG*C@C<F,>;9::<*5>,>8,6@FEGGG8E829BF5*:EEGEEDCEG=G=::?+>C555<F++<F*:77CE37*/955>
@M03364:276:000000000-BLYN8:1:1101:10629:10732 1:N:0:1
ACTCCTACGGGAGGCAGCAGTGGGGAATATTGCACAATGGGCGCAAGCCTGATGCAGCCATGCCGCGTGTGTGAAGAAGGCCTTCGGGTTGTAAAGCACTTTCAGCGAGGAGGAAGGTGGTGAACTTAATACGTTCATCAATTGACGTTACTCGCAGAAGAAGCACCGGCTAACTCCGTGCCAGCAGCCGCGGTAATACGGAGGGTGCAAGCGTTAATCGGAATTACTGGGCGTAAAGCGCACG
+
GGGGGGGFGGGGGGGGGGGGGGGGGGGGGGGGGGGGGGGGGGGGGGGGGGGGGGGGGGGGGGGGGGGGGGGGGGGGGGGGGGGGGGGGGGGGGGGGGGGGGGGGGGGDFGGGGGGGGGGGGGGEGGFGGGGGGGGDFGGGGGGGGE@FFGGGGGGGGGGGGGGGGGGGGGGGGGGGGGGGGGGGGGGGGGGGGGGGGGGGGGGGGGGGGC?FGCGEGGGGGGGGC7CFGGGCGDECFDDGGDGD
@M03364:276:000000000-BLYN8:1:1101:20887:10779 1:N:0:1
ACTCCTACGGGAGGCAGCAGTAGGGAATCTTCGGCAATGGACGAAAGTCTGACCGAGCAACGCCGCGTGAGTGAAGAAGGTTTTCGGATCGTAAAACTCTGTTGTTAGAGAAGAACGACGAGGAGAGTGGAAAGCTCCTCGTGTGACGGTATCTAACCAGAAAGGGACGGCTAACTACGTGCCAGCAGCCGCGGTAATACGTAGGTCCCGAGCGTTGTCCGGATTTATTGGGCGTAAAGCGAGG
+
GGGGGGGGGGGGGGGGGGGGGGGGGGGGFGGGGGGGGGGGGGGGGGGGGGGGGGGGGGCF?FGGGGGGGDGGGGGGGGGGGGGGGGGDGGGGGGGGGGGGGGGGEFDGCGGGGGGFE:FFDGGFGGGGGCGFGGGDGFFGEGGGGGGGGGGGGGCFGFGGGGGGGCFDGGGGGFFFFGGGGGGFCCFGFGGGEECECCGFFGGGGGF9F88*?GGGDGGGGGGECFGGG7EFFD5CGGGFC<D)
@M03364:276:000000000-BLYN8:1:1101:18906:10803 1:N:0:1
ACTCCTACGGGAGGCAGCAGTGGGGAATATTGCACAATGGGCGCAAGCCTGATGCAGCCATGCCGCGTGTGTGAAGAAGGCCTTCGGGTTGTAAAGCACTTTCAGCGAGGAGGAAGGTGGTGAACTTAATACGTTCATCAATTGACGTTACTCGCAGAAGAAGCACCGGCTAACTCCGTGCCAGCAGCCGCGGTAATACGGAGGGTGCAAGCGTTAATCGGAATTACTGGGCGTAAAGCGCACG
+
GGGGGGFGGGGGGGGGGGGGGGGGGGGGGGGGGGGGGGGGGGGGGGGGGGGGGGGGGGGGGGGGGGGGGGGGGGGGGGGGGGGGGGGGGGGGGGGGGGGGGGGGGFGDGGGDGGGGGGGGGGGGGGGGGGGGGFGGGGGGGGGGGGGGGGGGGGGGGGGGGGFGGGGGGGGGGGGGGGGGGGGGGGGGGGGGGGGGGGGGGGGGGGGGGGGGGGGGGGGGGGGGGGGGGGGFGGGDGGGGGGGC
@M03364:276:000000000-BLYN8:1:1101:26636:10808 1:N:0:1
ACTCCTACGGGAGGCAGCAGTGGGGAATATTGCACAATGGGCGCAAGCCTGATGCAGCCATGCCGCGTGTGTGAAGAAGGCCTTCGGGTTGTAAAGCACTTTCAGCGAGGAGGAAGGTGGTGAGCTTAATACGCTCATCAATTGACGTTACTCGCAGAAGAAGCACCGGCTAACTCCGTGCCAGCAGCCGCGGTAATACGGAGGGTGCAAGCGTTAATCGGAATTACTGGGCGTAAAGCGCACG
+
GFGGGEFFD@FB+@FFGG@F-@FGGGGGGGGGCFGGGGGGGGGEGGGGGGGGGGGGGFGGCECEFCEGGFGGGFGGGFGGEF8CFGGGGDEFFGGGGGGGFFGGFDCEGGCEGGEGGDF=FFEECGFFFGFGGFC@:FGGCDFFFGCFGGGGFFDBFGGGGC77FFF*CCFGGGC@FG:FDGGGGGGGGGDCEEEG9;BC>>CCGGGCC79@8;*;E<FCG5ECFGG7?C=EDDECFFGG3CC1
@M03364:276:000000000-BLYN8:1:1101:6956:10817 1:N:0:1
ACTCCTACGGGAGGCAGCAGTGGGGAATATTGCACAATGGGCGCAAGCCTGATGCAGCCATGCCGCGTGTGTGAAGAAGGCCTTCGGGTTGTAAAGCACTTTCAGCGAGGAGGAAGGTGGTGAGCTTAATACGCTCATCAATTGACGTTACTCGCAGAAGAAGCACCGGCTAACTCCGTGCCAGCAGCCGCGGTAATACGGAGGGTGCAAGCGTTAATCGGAATTACTGGGCGTAAAGCGCACG
+
GGGGGGGGGGGGGGGGGGGGGGGGGGGGGGGGGGGGGGGGGGGGGGGGGGGGGGGGGGGGGGGGGGGGGGGGGGGGGGGGGGGGGGGGGGGGGGGGGGGGGGGGGFGGGGGGGGGGGGGGGGFGGCGGGGGGGGGGGGGGGGGGDGGGGGGGGEECGGGGGGGGGGGGGGGGGGGGGCFFGGGGGGGG>EGGGEEGGDDFDGGGGGGGGGGGGGGGFF9CEGGGFGGGCFGGGG=CGGGGGGG>
@M03364:276:000000000-BLYN8:1:1101:8751:10825 1:N:0:1
ACTCCTACGGGAGGCAGCAGTAGGGAATCTTCGGCAATGGGGGCAACCCTGACCGAGCAACGCCGCGTGAGTGAAGAAGGTTTTCGGATCGTAAAGCTCTGTTGTAAGAGAAGAACGTTGAGTAGAGTGGAAAGTTACTCAAGTGACGGTATCTTACCAGAAAGGGACGGCTAACTACGTGCCAGCAGCCGCGGTAATACGTAGGTCCCAAGCGGTGTCCGGATTTATTGGGCGTAAAGCGAGG
+
GGGGGGGGGGGGGGGGGGGGGGGGGGGGGGGGGGGGGGGGGGGGGGGGGGGGGGGGGGGGGGGGGGGGGGGGGGDGGGGFDFGGGGGGGGDGGGGGGGGGGGGGGGGGGGGGGGGGGGGGGGGGGGGGGGGGGGGGGGGGGGGFFGGGGGGCFGGGGFGGGGGFFGGGGGDFGGCGGGGGGGFFGGGGGGGGGGGGGGGGGGGGGGGGGGGGGG*;EGGGGGE5EFFGGFFFGDGEGGGGD*9)
@M03364:276:000000000-BLYN8:1:1101:25670:10838 1:N:0:1
ACTCCTACGGGAGGCAGCAGTGGGGAATATTGCACAATGGGCGCAAGCCTGATGCAGCCATGCCGCGTGTGTGAAGAAGGCCTTCGGGTTGTAAAGCACTTTCAGCGAGGAGGAAGGTGGTGAGCTTAATACGCTCATCAATTGACGTTACTCGCAGAAGAAGCACCGGCTAACTCCGTGCCAGCAGCCGCGGTAATACGGAGGGTGCAAGCGTTAATCGGAATTACTGGGCGTAAAGCGCACG
+
FECCFEE<@FGGEGEFGEFFCFGGG7FFCFFFFGGFGFF<FGGGGCFGGFG<FECD,CFFGGFEEEC>6BFEFCEF?FGG8FFGFGGGCEDFGG,BFCGEGGBFCFF@CG@EBC@CEF8FFFC?FFFGGGFBFGEGGGGGFAFGGGGDFD+3@>C@FEGGGFGGGGGD:F:FACCFGDFGGGGGGGFGCCGGGC5B9CGGCCBEGCEGFCFGEGCEAEFCE8:CF?<FECFFGGGGGGGDDGG7
@M03364:276:000000000-BLYN8:1:1101:8220:10841 1:N:0:1
ACTCCTACGGGAGGCAGCAGTGGGGAATATTGCACAATGGGCGCAAGCCTGATGCAGCCATGCCGCGTGTGTGAAGAAGGCCTTCGGGTTGTAAAGCACTTTCAGCGAGGAGGAAGGTGGTGAACTTAATACGTTCATCAATTGACGTTACTCGCAGAAGAAGCACCGGCTAACTCCGTGCCAGCAGCCGCGGTAATACGGAGGGTGCAAGCGTTAATCGGAATTACTGGGCGTAAAGCGCACG
+
GGGGGGGGGGGGGGGGGGGGGGGGGGGGGGGGGGGGGGGGGGGGGGGGGGGGGGGGGGGGGGGGGGGGGGGGGGGGGGGGGGGGGGGGGGGGGGGGGGGGGGGGGGGGGGFGGGGGGGGGGGGGGGGGGGGGGGGGGG9FFGGGGGGGGGGGGGGGGGGGGGGGGGGGGGGGGGGGGGGGGGGGFGGGGGGGGGGGGGGGGEEGGGGGGGGGGGGGGFGGGGDGGGGGGGGGGGGGGGGGGDD<
@M03364:276:000000000-BLYN8:1:1101:4417:10848 1:N:0:1
ACTCCTACGGGAGGCAGCAGTAGGGAATCTTCCGCAATGGGCGAAAGCCTGACGGAGCAACGCCGCGTGAGTGATGAAGGTCTTCGGATCGTAAAGCTCTGTTATTAGGGAAGAACAAGTGCGTAAGTAACTGTGCGCACCTTGACGGTACCTAATCAGAAAGCCACGGCTAACTACGTGCCAGCAGCCGCGGTAATACGTAGGTGGCAAGCGTTATCCGGAATTATTGGGCGTAAAGCGCGCG
+
GGGGGGGGGGGDEGGGEFGGGGGGGGGGGGGGFGGGGGGGGGGGGGGGGGGGGGGGGCGGGEGGGGGGGGGGGGGGGGGGGFGFFGGDCGGGGGGFGGGFGGGGGGGGGGGFGGGGGGGCGGGGGGGGGDAFGGGGGGGGGGGGGGGGGGGFGGGGGGGGGFGGFGGGGGGGGGGGGGGGGGGGG7,<B*13:BCEFGGGGGG;CGGGGC;CEGGGGCCGD8EGFEGF?6CFGGCEGGGD<D<D
@M03364:276:000000000-BLYN8:1:1101:4827:10883 1:N:0:1
ACTCCTACGGGAGGCAGCAGTGGGGAATATTGCACAATGGGCGCAAGCCTGATGCAGCCATGCCGCGTGTGTGAAGAAGGCCTTCGGGTTGTAAAGCACTTTCAGCGAGGAGGAAGGTGGTGAACTTAATACGTTCATCAATTGACGTTACTCGCAGAAGAAGCACCGGCTAACTCCGTGCCAGCAGCCGCGGTAATACGGAGGGTGCAAGCGTTAATCGGAATTACTGGGCGTAAAGCGCACG
+
GGGGGGGGGGGGGGGGGGGGGGGGGGGGGGGGGGGGGGGGGGGGGGGGGGGGGGGGGG8FCGGGGGGGGGGGGGGGGGGGGGGGGGGGGGGGGGGGGGGGGGGGGGGGGGGGGGGGGGGGGGFGCFGGGGGFGGFGGGGGGGGGGGGGGGGGGGGD@@FDGFFGGGGGCGGGFFF9DEGFF:FFGGGGGGGGDGGGFGGGGGGEDCGGGGGGGGGEGFGFGGEG+AGGD68E3CEG*CCDGDD9
@M03364:276:000000000-BLYN8:1:1101:9635:10885 1:N:0:1
ACTCCTACGGGAGGCAGCAGTGGGGAATATTGCACAATGGGCGCAAGCCTGATGCAGCCATGCCGCGTGTATGAAGAAGGCCTTCGGGTTGTAAAGTACTTTCAGCGGGGAGGAAGGCGATAAGGTTAATAACCTTGTCGATTGACGTTACCCGCAGAAGAAGCACCGGCTAACTCCGTGCCAGCAGCCGCGGTAATACGGAGGGTGCAAGCGTTAATCGGAATTACTGGGCGTAAAGCGCACG
+
FGGGGGGGGGGGGGGGGGGGGGGGGGGGGGGDFGGGGGGG<FGCGGGGGGGGCGGGGGGGGGGGGGGGGEFGGGGGGGGGGFGGGGGGGGGGGGGGFFGGGG?EEEEBFEF:CFGFGFGDGGGFGG<BGGGFDDFGEGGGGEFFGG>@FFE,>CEGDG?<FGGGGGGFEGG7CFGGGGF7@EFGGGGGGGGCGGDGGGGGGEGGGCC>EEG=CEGGCFGFGG*CFC?CFGGFGDEGGGGD77D)
@M03364:276:000000000-BLYN8:1:1101:18979:10887 1:N:0:1
ACTCCTACGGGAGGCAGCAGTGGGGAATATTGCACAATGGGCGCAAGCCTGATGCAGCCATGCCGCGTGTGTGAAGAAGGCCTTCGGGTTGTAAAGCACTTTCAGCGAGGAGGAAGGTGATGAACTTAATACGTTCATCAATTGACGTTACCCGCAGAAGAAGCACCGGCTAACTCCGTGCCAGCAGCCGCGGTAATACGGAGGGTGCAAGCGTTAATCGGAATTACTGGGCGTAAAGCGCACG
+
GGGGGGCFGGGGEGGFC@EFC<CFECGGGGDGGCFGGGFGFGF@FGGGGGGDFGFGGGGGGGG,@FGCGGGFGFFGGGGG8<F@ECDCFGGGGFGFGFGAAFFCA,>BCC+=FCFFGG<?FF?<F95DECEDF,B=<DDA<FCGGFCFFGD9FE7FFBBFDGDGFGGGGGEGFGGGGGEEGB>EGG88CGDGGG5:EF?>ECEGDEGGGCGG=8CEC?FEGCCCFFGFFG=*7/:CDFCD<<C<
@M03364:276:000000000-BLYN8:1:1101:18944:10894 1:N:0:1
ACTCCTACGGGAGGCAGCAGTGGGGAATTTTCCGCAATGGGCGAAAGCCTGACGGAGCAATGCCGCGTGGAGGTGGAAGGCCTACGGGTCGTCAACTTCTTTTCTCGGAGAAGAAACAATGACGGTATCTGAGGAATAAGCATCGGCTAACTCTGTGCCAGCAGCCGCGGTAAGACAGAGGATGCAAGCGTTATCCGGAATGATTGGGCGTAAAGCGTCTGTAGGTGGCTTTTCAAGTCCGCCG
+
GGGGGGGGGGGGGGGGGGGGGGGGGGGGFGGGGGGGGGGGGGGGGGGGGGGGGGGGGGGGGGGGGGGGGGGGGGDGGGGGGGGGGGDGGGGGGGGGGGGGGGGGGGGGGGGGGGGGGGGFFGGGGGGGGGGGGGGGGGGGFGGGGCGFGGGGGGGGGGGGGFGGGGDGGGGGGGGGGFGGGGFGGGGGFGEEGGGGGG*:CEGGGGGGGEGGG>?EECCGGGFGGFGFGFGGGGGGGGGCDD3)
@M03364:276:000000000-BLYN8:1:1101:13050:10910 1:N:0:1
ACTCCTACGGGAGGCAGCAGTGGGGAATATTGCACAATGGGCGCAAGCCTGATGCAGCCATGCCGCGTGTGTGAAGAAGGCCTTCGGGTTGTAAAGCACTTTCAGCGAGGAGGAAGGTGGTGAGCTTAATACGCTCATCAATTGACGTTACTCGCAGAAGAAGCACCGGCTAACTCCGTGCCAGCAGCCGCGGTAATACGGAGGGTGCAAGCGTTAATCGGAATTACTGGGCGTAAAGCGCACG
+
GGGGGGGGEGGGGGGGGGGGGGGGGGGGGGGGGGGGGGGGGGGGGGGGGGGGGGGGGGGGGGGGGGGGGGGGGGGGGGGGGGGGGGGGGGGGGGGGGGGGGGGGGGGFGGGGGGFGGGGGGGGGGGGGGGGGGGGGGGGDGGGGGGGGGGGGGGGGGGGGGGGGGGGGGGGGGGGGGGGGGGGGGGGGGGGGGEGGGGGGGGGGGGGGGFGGGCEGGGGGGGGGGGGGGGGGGGGGGGGGGGGC
@M03364:276:000000000-BLYN8:1:1101:6504:10920 1:N:0:1
ACTCCTACGGGAGGCAGCAGTAGGGAATCTTCGGCAATGGGGGCAACCCTGACCGAGCAACGCCGCGTGAGTGAAGAAGGTTTTCGGATCGTAAAACTCTGTTGTTAGAGAAGAACGTTAAGTAGAGTGGAAAGTTACTTAAGTGACGGTATCTAACCAGAAAGGGACGGCTAACTACGTGCCAGCAGCCGCGGTACTCCGTAGGTCCCAAGCGTTGTCCGGATTTATTGGGCGTAAAGCGAGC
+
GGGGGGGGGGGGGGGGCGGGGGFG@FGGGEGGGGGGGGG8C@GGGFGFGGCCGGGGGGGGGGGGGGFCGGGGGGGFGGFGFFGGGGECFGGGGFGGGGGGGGGGGGGGGGGGEFGGGBFFFGFCFFGGGGFFGGGGGGG9FFGGGCGGGGGGGGGGGCEGCFGFFGGGGGG>1DFGGGGGGGGCFGGGGGGGGGGC*<+?CECEEGGFFFF5CE8CE>FG:**2*<CC<<9C4<CEGCC>DDG<
@M03364:276:000000000-BLYN8:1:1101:7798:10932 1:N:0:1
ACTCCTACGGGAGGCAGCAGTAGGGAATCTTCCACAATGGACGAAAGTCTGATGGAGCAACGCCGCGTGAGTGAAGAAGGTTTTCGGATCGTAAAACTCTGTTGTTGGAGAAGAACGTATTTGATAGTAACTGATCAGGTAGTGACGGTATCCAACCAGAAAGCCACGGCTAACTACGTGCCAGCAGCCGCGGTAATACGTAGGTGGCAAGCGTTGTCCGGATTTATTGGGCGTAAAGCGAGCG
+
GGGGGGGGGGGGGGGGGGGGGGGGGGGGGGGGGGGGGGGGGGGGGGGGGGGGGGGGGGGGGGGGGGGGGGGGGGGGGGGGFFFGGGGGGGGGGGGGGGGGGGGGGGGGCFG?FGGGGGGGGGGGGGGGGGGGFGFGGGGGGGGFGGGGGGGFGGGGGGGGGGGGGGGGEGGGGGGGGGGGGGGGGFGGGGGGGEGGGGGGGGGGGGGGGGGGGGGGGGGGGGEGGFGGGGCGGGGGGGGDGGDD
@M03364:276:000000000-BLYN8:1:1101:7949:10933 1:N:0:1
ACTCCTACGGGAGGCAGCAGTGGGGAATATTGCACAATGGGCGCAAGCCTGATGCAGCCATGCCGCGTGTATGAAGAAGGCCTTCGGGTTGTAAAGTACTTTCAGCGAGGAGGAAGGCATTAAGGTTAATAACCTTAGTGATTGACGTTACTCGCAGAAGAAGCACCGGCTAACTCCGTGCCAGCAGCCGCGGTAATACGGAGGGTGCAAGCGTTAATCGGAATTACTGGGCGTAAAGCGCACG
+
GGGGGGGGGGGGGGGGGGGGGGGGEGGGGGGGGGGGGGGGGGGGGGGGGGGGGGGGGGGGGGGGGGGGGGGGGGGFGGGGGGGGGGGGGGGGGGGGFCGGGGGGGGGGGGGGGGGGGFGGGGGGGGGGGFGGGEGDFGGGGGGGGGGFGGCGGGGDGEGGGGFFFGGGGGGGGGGGFCGGGGGGGGGGGEGGGEGGGGGGGGGGGGGGGGGGEGGGGGGGG8EGGFGGCFFCD/:EDFGD593)
@M03364:276:000000000-BLYN8:1:1101:26362:10965 1:N:0:1
ACTCCTACGGGAGGCAGCAGTGGGGAATATTGCACAATGGGCGCAAGCCTGATGCAGCCATGCCGCGTGTATGAAGAAGGCCTTCGGGTTGTAAAGTACTTTCAGCGAGGAGGAAGGCGTTGTGGTTAATAACCGCAGCGATTGACGTTACTCGCAGAAGAAGCACCGGCTAACTCCGTGCCAGCAGCCGCGGTAATACGGAGGGTGCAAGCGTTAATCGGAATTACTGGGCGTAAAGCGCACG
+
GGGGGGGGGGGGGGGGGGGGGGGGGGGGGGGGGGGGGGGGGGGGEEGGGGGDGGGGGGGGGGFGGCGGGFFGGGGGGGGGGGFFGGGGGCFGGGGGGGGGGGGGGGGGGGGGGGGGGGG@FCFEGGGFGGGGGGGGGGGGGGGGGGGFGG7FGGCGGGGGFFGGG>F7FFGGGGC<FE*FGFGGGGGGGGGGGGGGFGGGGGEEGEGGFGGGECGDGGGFECEFGGF+9CGFG<EGG77>D<55
@M03364:276:000000000-BLYN8:1:1101:22042:11029 1:N:0:1
ACTCCTACGGGAGGCAGCAGTGGGGAATATTGCACAATGGGCGCAAGCCTGATGCAGCCATGCCGCGTGTGTGAAGAAGGCCTTCGGGTTGTAAAGCACTTTCAGCGAGGAGGAAGGTGGTGAACTTAATACGTTCATCAATTGACGTTACTCGCAGAAGAAGCACCGGCTAACTCCGTGCCAGCAGCCGCGGTAATACAGAGGGTGCAAGCGTTAATCGGAATTACTGGGCGTAAAGCGCACG
+
GGGGGGGGGGGGGGDGGGGFGGGGGGGGGFGGFGGGGGGGFGGGGGEFCFGGGGGGGGGGGGGGGGGGGGGGG<E9FFGCGD=FFDGFFGG4FGGGFGGGGGGFGGE@FEFDDE8B@EEFGGGCFGCAFGGGGGGGG,CFFDFCGGGGGGGGGGDGC+:FFGGGGGFDDGGGGGGCGGGGG7FFGGGGGGGGG>E7CEF9<CG@8CEGFFGGGEG5C<FGEG=GFGGFCCGGGG=EFFGGGGD3
@M03364:276:000000000-BLYN8:1:1101:7897:11072 1:N:0:1
ACTCCTACGGGAGGCAGCAGTAGGGAATCTTCCACAATGGACGAAAGTCTGATGGAGCAACGCCGCGTGAGTGAAGAAGGTTTTCGGATCGTAAAACTCTGTTGTTGGAGAAGAATGTATCTGATAGTAACTGATCAGGTAGTGACGGTATCCAACCAGAAAGCCACGGCTAACTACGTGCCAGCAGCCGCGGTAATACGTAGGTGGCAAGCGTTGTCCGGATTTATTGGGCGTAAAGCGAGCG
+
FGGGGGGGGGGGGGGGGGGGFGGGGDGGGGGGGGFGGGGGAFGGGGGGGFGGGGGGGGGGGGGGGGGGGGGGGGGGGGGFGGGGGGGGGGEGGGGCFGGGGGFFGFGFGGGCFFGGGGGGGGFGGGEGGF<ADECBFCGEGGFGGGGCCGGFAFGGGGGGGGGFGGGCGG7FFCBFG7FD7FEGGGGFCEGGGEE8CC?:BEGGC9*<:CGGGCEDEGC:EEGEFG9CFGGCD7:7>:*>DGDC
@M03364:276:000000000-BLYN8:1:1101:25133:11088 1:N:0:1
ACTCCTACGGGAGGCAGCAGTGGGGAATATTGCACAATGGGCGCAAGCCTGATGCAGCCATGCCGCGTGTGTGAAGAAGGCCTTCGGGTTGTAAAGCACTTTCAGCGAGGAGGAAGGTGGTGAGCTTAATACGCTCATCAATTGACGTTACTCGCAGAAGAAGCACCGGCTAACTCCGTGCCAGCAGCCGCGGTAATACGGAGGGTGCAAGCGTTAATCGGAATTACTGGGCGTAAAGCGCACG
+
GGGGGGGGGGGGGGGGGGGGGGGGGGGGGGGGGGGGGGGFGGGGGGGGGGGGGGGGGGGGGFGGGGGGGGGGGGGGGGGGGGFGFGGGGGGGGFGFFGGGGCGGGGGGEECGGGGGGGGGGGGGGGGGGGGGGGGGGGAFGGGFGGG@FGGGGDGGGGGCFGGGGGGGGGGGFGGGGGGGGGGGGGGGGGDGEECG99CGEEGGGGGGGGCFGGGDGGGGGGGCGECFD?=:C<EEGFGGGG7<
@M03364:276:000000000-BLYN8:1:1101:7358:11111 1:N:0:1
ACTCCTACGGGAGGCAGCAGTGGGGAATATTGCACAATGGGCGCAAGCCTGATGCAGCCATGCCGCGTGTGTGAAGAAGGCCTTCGGGTTGTAAAGCACTTTCAGCGAGGAGGAAGGTGGTGAGCTTAATACGCTCATCAATTGACGTTACTCGCAGAAGAAGCACCGGCTAACTCCGTGCCAGCAGCCGCGGTAATACGGAGGGTGCAAGCGTTAATCGGAATTACTGGGCGTAAAGCGCACG
+
GGGGGGGGGGGGGGGGGGGGGGGGGGGGGGGGGGGGGGGGGGGGGGGGGGGGGGGGDGGGGGGGGGGGGGGGFFGGGGGGGGFGGGGGGGGGGGFGCEFGGGGGGGGGGGEGGGGGGGGGGGGGGGGFGGGGGGGGDGGGGGGGGGGGGGGGGGGGGGGGGGGCCGGGGGGGFGGGGGGGGGGGGGGGGGGGGGGGGGGFEEG@EGGGGGGGCGG=GGGGGGGGGGGGGGGFDGEEGFFDGDG<
@M03364:276:000000000-BLYN8:1:1101:27376:11117 1:N:0:1
ACTCCTACGGGAGGCAGCAGTAGGGAATCTTCGGCAATGGGGGCAACCCTGACCGAGCAACGCCGCGTGAGTGAAGAAGGTTTTCGGATCGTAAAACTCTGTTGTTAGAGAAGAACGTTAAGTAGAGTGGAAAGTTACTTAAGTGACGGTATCTAACCAGAAAGGGACGGCTAACTACGTGCCAGCAGCCGCGGTAATACGTAGGTCCCAAGCGTTGTCCGGATTTATTGGGCGTAAAGCGAGG
+
GGGGFGGGGGGGGGGGGGGGGDGGDFFFGGFAFGGGGGGGGGEGGGGGGGGGGCCGGGGGGDDEFFEGGGGGGGGGGGGGGEGDFGGGGGGGGFDGGCFFGGGGFCGGGGGG<FGGGFGGGGFAFGGEGGGGGGGGGAFDC=DGGGGGGGGDFFBFE,<FFGGGGDFGGDCFGFDF>DE,<CFCEGC7CCGGEG8*;9E?CCGGDG??>FGG5EEEGGFGDGD*;+<<9:6CF<=CDD>7CDG)
@M03364:276:000000000-BLYN8:1:1101:13980:11122 1:N:0:1
ACTCCTACGGGAGGCAGCAGTGGGGAATATTGCACAATGGGCGCAAGCCTGATGCAGCCATGCCGCGTGTGTGAAGAAGGCCTTCGGGTTGTAAAGCACTTTCAGCGAGGAGGAAGGTGGTGAACTTAATACGTTCATCAATTGACGTTACTCGCAGAAGAAGCACCGGCTAACTCCGTGCCAGCAGCCGCGGTAATACGGAGGGTGGAAGCGTTAATCGGAATTACTGGGCGTAAAGCGCACG
+
GGGGGGGGGGGGGGGGGGGGGGGGGGGGGGGGGGGGGGGGCFE:FFFGGGFGGGGGGGGGGGGGGGGGGGGGGGGGGGGGGGGGGGGGGGGGGGGGGGGGGGGGGFCCFGGGGGGGGGGFEFFDFGDDF9BFGGGGGGGGGGGFGGGGGGGGGDDGCGGGGC@FGGFGGGEGGGGGFGGGGGFCEFGGFEGGEGGGGGGGGGGGGGG*3AECEEGGFGGGGGGGGGFGC6FG3C5>G7DCD3)1
@M03364:276:000000000-BLYN8:1:1101:7702:11130 1:N:0:1
ACTCCTACGGGAGGCAGCAGTGGGGAATATTGCACAATGGGCGCAAGCCTGATGCAGCCATGCCGCGTGTGTGAAGAAGGCCTTCGGGTTGTAAAGCACTTTCAGCGAGGAGGAAGGTGGTGAGCTTAATACGCTCATCAATTGACGTTACTCGCAGAAGAAGCACCGGCTAACTCCGTGCCAGCAGCCGCGGTAATACGGAGGGTGCAAGCGTTAATCGGAATTACTGGGCGTAAAGCGCACG
+
GGGGGGGGGGGGGGGGGGGGGGGGGGGGGGGGGGGGGGGFGGGGGGGGGGGGGFGGGGGGGGGGGGGGGGGGGGGGGGGGGGGGGGGGFGGGGGGGGGGGGGGGGGG@FGGGGGGGGGGGGGGGGGGGGGGGGGGGGGFGGGGGGGGGGGGGGGGGGGGGGGGGGGFDFGGGGGGGFGGGGGGGGGGGGGGDGGDEFFGGGGGGCGGGGGGGGGGEGGGGGGGGGGGGG+CFGGGGFGGGCDG5
@M03364:276:000000000-BLYN8:1:1101:11282:11151 1:N:0:1
ACTCCTACGGGAGGCAGCAGTGGGGAATATTGCACAATGGGCGCAAGCCTGATGCAGCCATGCCGCGTGTGTGAAGAAGGCCTTCGGGTTGTAAAGCACTTTCAGCGAGGAGGAAGGTGGTGAGCTTAATACGCTCATCAATTGACGTTACTCGCAGAAGAAGCACCGGCTAACTCCGTGCCAGCAGCCGCGGTAATACGGAGGGTGCAAGCGTTAATCGGAATTACTGGGCGTAAAGCGCACG
+
GGGGGGGGGGGGGGGGGGGGGGGGGGGGGGGGGGGGGGGGGGGGGGGGGGGGGGGGGGGGGGGGGGGGGGGGGGGGGGGGGGGGGGGGGGGGGGGGGGGGGGGGGGGGGGGGGGGGGGGGGGGGGGGGGGGGGGGGGGGGFGCFGGGGGGGGGGGGGGGGGGGGGGGGGGGGGGGGGGGGGGGGGGGGFGGGGGGGGGGGGGGGGGGGGGFFGGGGGGGGG58>EGGGGGGGGGCEGGGGCCDC
@M03364:276:000000000-BLYN8:1:1101:2205:11163 1:N:0:1
ACTCCTACGGGAGGCAGCAGTGGGGAATATTGCACAATGGGCGCAAGCCTGATGCAGCCATGCCGCGTGTATGAAGAAGGCCTTCGGGTTGTAAAGTACTTTCAGCGAGGAGGAAGGCATTAAGGTTAATAACCTTAGTGATTGACGTTACTCGCAGAAGAAGCACCGGCTAACTCCGTGCCAGCAGCCGCGGTAATACGGAGGGTGCAAGCGTTAATCGGAATTACTGGGCGTAAAGCGCACG
+
GGGGGGGGGGGGGGGGGEGGGGGGGGGGGGGGGGGGGGGGGGGGGGGGGGGGGGGGGGFGGGGGGGGGGGGGGGGGGGGGGGGGGGGGGGGGGGGGGGGGGGGGGFGGGGGGGGGGGGGGGGGGGGGGGGGGCFGGGFFGDDGGGGGGGGGGGGGGGGCFGGGGFGGGGGGGGGGGGGGGGGGGGGGGGGGGGGEGGGGGGEGGGGGGGGGGGGGCC?FGGEGGGGGEGGFGG<EE<CFGDGGC
@M03364:276:000000000-BLYN8:1:1101:25148:11172 1:N:0:1
ACTCCTACGGGAGGCAGCAGTGGGGAATATTGCACAATGGGCGCAAGCCTGATGCAGCCATGCCGCGTGTGTGAAGAAGGCCTTCGGGTTGTAAAGCACTTTCAGAGAGGAGGAAGGAGGTGAGCTTAATACGTTCATCAATTGACGTTACTCGCAGAAGAAGCACCGGCTAACTCCGTGCCAGCAGCCGCGGTAATACGGAGGGTGCAAGCGTTAATCGGAATTACTGGGCGTAAAGCGCACG
+
GGGGFFGGGEGGGGGGGGFGGDFGGCEGDFGF<ECEGGGGCFF:F:FCFFEGAEGGGF8EFGG<C:FFGC<E<FGFGGGG?CFGFGG7F?FFGGFF<FGG8E,EF,:,BFC:FDGGG,BF++B,8,,:B<D,BFF@ECF9DGGGGGG+>B@D>F+6@FGCGGGGGDFGGGGGGGGAF7FGBGFGDCFGGGCEGDGEFGGGEGDGEBB8EGFEEGG85+<A5EECFF9E?CFCDCGGFGGD))11
@M03364:276:000000000-BLYN8:1:1101:23913:11179 1:N:0:1
ACTCCTACGGGAGGCAGCAGTGGGGAATATTGCACAATGGGCGCAAGCCTGATGCAGCCATGCCGCGTGTGTGAAGAAGGCCTTCGGGTTGTAAAGCACTTTCAGCGAGGAGGAAGGTGGTGAACTTAATACGTTCATCAATTGACGTTACTCGCAGAAGAAGCACCGGCTAACTCCGTGCCAGCAGCCGCGGTAATACGGAGGGTGCAAGCGTTAATCGGAATTACTGGGCGTAAAGCGCATG
+
GGGGGFGGGGGGGGGGGGGGGGGGGGGGGGGGGGGGGGGGGGGGGGGFFGGGGGGGGGGGGGGGGGGGGGGGGGGGGGGGGGGGGGGGFFGGGGGGGGGGGGGGGGGEGGGGGGGGGGGGGGGFGGCGGGGGGGGGGGGGGGGGGGGGGGGGFG7FGGGGGGGGGGGGGGGGGGCFGGGGDGGGGGGGGGGGE8C@FGGGGGEGGGGGGFGGGGGEGGGGGGCEGCGGGGGGGGGGGGGGDDGG
@M03364:276:000000000-BLYN8:1:1101:19529:11180 1:N:0:1
ACTCCTACGGGAGGCAGCAGTGGGGAATATTGCACAATGGGCGCAAGCCTGATGCAGCCATGCCGCGTGTATGAAGAAGGCCTTCGGGTTGTAAAGTACTTTCAGCGAGGAGGAAGGCGTTGTGGTTAATAACCGCAGCGATTGACGTTACTCGCAGAAGAAGCACCGGCTAACTCCGTGCCAGCAGCCGCGGTAATACGGAGGGTGCAAGCGTTAATCGGAATTACTGGGCGTAAAGCGCACG
+
GGGGGGGGGGGGGGGGGGGGGGGGGGGGGGGGGGGGGGGGGGGGGGGGGGGGGGGGGGGGGGGGGGGGGGGGGGGGGGGGGGGGGGGGGGGGGGGGGGGGGGGGGGGEGGFGGGGGGGGGGGGGGGGGGGGGGGGGGGGGGGGGGGGGGGGGGGGGGGGGGGGGGGGGGGGGFGGGGGGGGGGGDGGGFGGGGGGGGGGGGGGGGGGGGGGGGGGCFGGDCCEGFFFGGGGGGGGGGGGGGGGG
@M03364:276:000000000-BLYN8:1:1101:4706:11203 1:N:0:1
ACTCCTACGGGAGGCAGCAGTGGGGAATATTGCACAATGGGCGCAAGCCTGATGCAGCCATGCCGCGTGTGTGAAGAAGGCCTTCGGGTTGTAAAGCACTTTCAGCGAGGAGGAAGGTGGTGAACTTAATACGTTCATCAATTGACGTTACTCGCAGAAGAAGCACCGGCTAACTCCGTGCCAGCAGCCGCGGTAATACGGAGGGTGCAAGCGTTAATCGGAATTACTGGGCGTAAAGCGCACG
+
GGGGGGGGGGGGGGGGGGGGGGGGGGGGGGGGGGGGGGGGGGGGGGGGGGGGGGGGGGGGGGGGGGGGGGGGGGGGGGGGGGGGGGGGGEGGGGGGGGGGGGGGGGGDEFGGGGGGGFGGGGGGGGFGGGGGFGGGGGGDFGGGGGGEGGGGGGGGGGGGGGGGGGGGGGGGGGGGGGGGGGECGG>FFGGGGGGGGGGGGEECCGDGGGGGGGGGGGGGGDEF8@FFFCDGGGGGGGGGGGG5
@M03364:276:000000000-BLYN8:1:1101:29104:11229 1:N:0:1
ACTCCTACGGGAGGCAGCAGTGGGGAATATTGCACAATGGGCGCAAGCCTGATGCAGCCATGCCGCGTGTGTGAAGAAGGCCTTCGGGTTGTAAAGCACTTTCAGCGAGGAGGAAGGTGGTGAACTTAATACGTGCATCAATTGACGTTACTCGCAGAAGAAGCACCGGCTAACTCCGTGCCAGCAGCCGCGGTAATACGGAGGGTGCAAGCGTTAATCGGAATTACTGGGCGTAAAGCGCACG
+
GGCGF9EFGDEGGGGGGGGGGGFGGDGGFFGGGFFGGGEGG8F@EGGCFC@E<FCGFG@FGFFDF@E+C?FGGFFFGGGGF,,5CCF@<=:BBEFFFGGGGGGFD?FEEGFFGGGGEFGFGB,?CGFGFFGDF<,8FCDGAF<E=9+3>F7C,><>C:BCFGGGG:CE7:>FFG9>:@<F@D@7>CC8,BCECE5CCCCF5*=CCECCG<@FD;CE59?FDEEC+2A9<C*:<7/ADCD)171/
@M03364:276:000000000-BLYN8:1:1101:7761:11256 1:N:0:1
ACTCCTACGGGAGGCAGCAGTAGGGAATCTTCGGCAATGGGGGCAACCCTGACCGAGCAACGCCGCGTGAGTGAAGAAGGTTTTCGGATCGTAAAACTCTGTTGTTAGAGAAGAACGTTAAGTAGAGTGGAAAGTTACTTAAGTGACGGTATCTAACCAGAAAGGGACGGCTAACTACGTGCCAGCAGCCGCGGTAATACGTAGGTCCCAAGCGTTGTCCGGATTTATTGGGCGTAAAGCGAGC
+
GGGGGGGGGGGGGGGGGGGGGGGGGGGGGGGGGGGGGGGGGGGGGGGGGGGGGGGGGGGGGGGGGGGFGGGGGGGGGGGGGGGGGGGGGGGGGGGGGGGGGGGGGGGGGGGGGGGGGFGGGGGGG9FFFFGGGGGGGGGBDDGGGGGGGGGGGGGGGGGGGGGFGCGGGGFGGGGGGFGGGGGGGGGFGGGGGGGGGGGGGGGGGGGGGGFGGG;CEGGGGGEEGGGGGGGGGG5ED*CFGGG3
@M03364:276:000000000-BLYN8:1:1101:25411:11258 1:N:0:1
ACTCCTACGGGAGGCAGCAGTAGGGAATCTTCGGCAATGGGGGCAACCCTGACCGAGCAACGCCGCGTGAGTGAAGAAGGTTTTCGGATCGTAAAACTCTGTTGTTAGAGAAGAACGTTAAGTAGAGTGGAAAGTTACTTAAGTGACGGTATCTAACCAGAAAGGGACGGCTAACTACGTGCCAGCAGCCGCGGTAATACGTAGGTCACAAGCGTTGTCCGGATTTATTGGGCGTAAAGCGAGC
+
FFGCE9FFEGGCGGGGECGFFC<FGGFGGGGFGCECFF@8EFCGFGGGFGG8FFG@FGDGGGGEFGGCGEGGGFGGG?FDFFEDDFGGCFGGGFGGGGGCFFFGG8EFC<DEGGGFGBFGCFBFFGGFGGGGGGGFFFGGGFGGGGG@FGGDGGGGGGGAAAF@F*>:FCGGDGGGFGGFGGFGGFGGG,BCCEGGGGGGF:+8BFF+>CCFGGGAEEF7A8*2;+:<EF6:*CEGGG7FCC))
@M03364:276:000000000-BLYN8:1:1101:19968:11291 1:N:0:1
ACTCCTACGGGAGGCAGCAGTAGGGAATCTTCGGCAATGGGGGCAACCCTGACCGAGCAACGCCGCGTGAGTGAAGAAGGTTTTCGGATCGTAAAACTCTGTTGTTAGAGAAGAACGTTAAGTAGAGTGGAAAGTTACTTAAGTGACGGTATCTAACCAGAAAGGGACGGCTAACTACGTGCCAGCAGCCGCGGTAATACGTAGGTCCCAAGCGTTGTCCGGATTTATTGGGCGTAAAGCGAGC
+
GGGGGGGGGGGGGGGGGGGGGGGGGGGGGGGGGGGGGGGGGGGGGGGGGGGGGGGGGGGGGGGGGGGGGGGGGGGGGGGGGGGGGGGGGGGGGGGGGGGFGGGGGG9FCFGGGGGFGFGGGGGGGGGFFFGGGGGGGGGGGGGGFFFGGGGGGGGGGGGGGGGGGGGGGGGDGFGGGGGGGGGGGGGGGCEGGGCEEGGGGGGGGGGGFGGGGGGGEEGGGCCEG?ECCGGDGDEGGGGDD*)1
@M03364:276:000000000-BLYN8:1:1101:10263:11296 1:N:0:1
ACTCCTACGGGAGGCAGCAGTGGGGAATATTGCACAATGGGCGCAAGCCTGATGCAGCCATGCCGCGTGTGTGAAGAAGGCCTTCGGGTTGTAAAGCACTTTCAGCGAGGAGGAAGGTGGTGAACTTAATACGTTCATCAATTGACGTTACTCGCAGAAGAAGCACCGGCTAACTCCGTGCCAGCAGCCGCGGTAATACGGAGGGTGCAAGCGTTAATCGGAATTACTGGGCGTAAAGCGCACG
+
GGGGGGGGGGGGGGGGGGGGGGGGGGGGGGGEGGGGGGGGGGGGGGGGGGGGGGGGGGGGGGGGGGGGGGGGGGGGGGGGGGGGGGGGGGGGGGGGGGGGGGFGGGGGGGGGGGGGDFGGGGGGGGGGGGGGCGFGGGGGGFGGGGGGGGGGGGGGGGGGGG?FGGGGGGGGGGGGGGGFGGGGGGGGGGGECCEECGGGGGGGGGGGGGFDGGGGGFGFDGGGGGGFGGGGGGGGGGGGGDDC
@M03364:276:000000000-BLYN8:1:1101:21446:11305 1:N:0:1
ACTCCTACGGGAGGCAGCAGTGGGGAATATTGCACAATGGGCGCAAGCCTGATGCAGCCATGCCGCGTGTATGAAGAAGGCCTTCGGGTTGTAAAGTACTTTCAGCGAGGAGGAAGGCGTTGTGGTTAATAACCGCAGCGATTGACGTTACTCGCAGAAGAAGCACCGGCTAACTCCGTGCCAGCAGCCGCGGTAATACGGAGGGTGCAAGCGTTAATCGGAATTACTGGGCGTAAAGCGCACG
+
GGGGGGGGGGGGGGGGGGGGGGGGGGGGGGGGGGGGGGGGGGGGGGGGGGGGGGGGGGGGGGGGGGGGGGGGGGGGGGGGGGGGGGGGGGGGGGGGGGGGGGGGGGGFGGGGGGGGGGGGGGGGGGGGGGGGGGGGGGGGGGGGGGDFDGGGGGGGGGFGGGGGGGGGGGGGGGGGGGGGGGGGGGGGGGGGGEGGGGGGGGGGGGGGGGGGGGGGGGGGGGDFFGGGGGGGGCGGGGGGGGGC
@M03364:276:000000000-BLYN8:1:1101:6996:11315 1:N:0:1
ACTCCTACGGGAGGCAGCAGTAGGGAATCTTCGGCAATGGGGGCAACCCTGACCGAGCAACGCCGCGTGAGTGAAGAAGGTTTTCGGATCGTAAAACTCTGTTGTTAGAGAAGAACGTTAAGTAGAGTGGAAAGTTACTTAAGTGACGGTATCTAACCAGAAAGGGACGGCTAACTACGTGCCAGCAGCCGCGGTAATACGTAGGTCACAAGCGTTGTCCGGATTTATTGGGCGGAAAGCGAGG
+
GGFGGGGGGGGCFEGGGD@DEFGGEGGGGGFFGGGDEDCFGGGGGGGFGEGGGGGEC>CGGGGC:EFFGCC?AFFGGGGGFCGGGDG7FFFFFFGFGGEECFGGGE?FFGGFGGGFG@FC@FDGG9FGGFCFFGGGGFFFDGGGDFGGGGFCGFGGGGGGGGCFGCECC>FGEC,?CGGGGFGFFGCGGCCEGGGGEGCGCFGGGGG6CF6CFGE8:AF9CE8*/0<EGCFCC7*5CCFGG39)
@M03364:276:000000000-BLYN8:1:1101:9740:11319 1:N:0:1
ACTCCTACGGGAGGCAGCAGTGGGGAATATTGCACAATGGGCGCAAGCCTGATGCAGCCATGCCGCGTGTGTGAAGAAGGCCTTCGGGTTGTAAAGCACTTTCAGCGAGGAGGAAGGTGGTGAGCTTAATACGCTCATCAATTGACGTTACTCGCAGAAGAAGCACCGGCTAACTCCGTGCCAGCAGCCGCGGTAATACGGAGGGTGCAAGCGTTAATCGGAATTACTGGGCGTAAAGCGCACG
+
GGGGGGGGGGGGGGGGGGGGGGGGGGGGGGGGDGGGGGGGFGGGGGGGGGGGGGGGGGGGGGGGGGGGGGGGFGGGGGGGGGGGGGGGGGGGGGGGGGGGGGGGGGGGGFGGGGGGDFFFCGGGGGEGGGGGGGGGGGGGGGGGGGGGGGGGGGGGGGGGGGCGFCGGGGGGGGGGGGGGGGGGGGGGFGG5EGGGGGGGGGGGGGGGGGGGGGGGGGGFGEGGGGGGGGGGGGGGGGGGGGG5
@M03364:276:000000000-BLYN8:1:1101:16796:11323 1:N:0:1
ACTCCTACGGGAGGCAGCAGTGGGGAATATTGCACAATGGGCGCAAGCCTGATGCAGCCATGCCGCGTGTGTGAAGAAGGCCTTCGGGTTGTAAAGCACTTTCAGCGAGGAGGAAGGTGGTGAGCTTAATACGCTCATCAATTGACGTTACTCGCAGAAGAAGCACCGGCTAACTCCGTGCCAGCAGCCGCGGTAATACGGAGGGTGCAAGCGTTAATCGGAATTACTGGGCGTAAAGCGCACG
+
GGGGGGFGGEGGGDEGGGGGGGGGGGGGGGGGGGGGGGGGGGGGGCFGGGGGGGGGGGGGGGGGGGGGGGGGGGGGGGGGCGFGGGGGGGGGGGGGGGGGGGGGGGGEFGGCFGGGGGGGGGFGGGGGGFGFGGFGG9DEFFGGGGGGFGGGGGGGGGGGGGC?FGGGGGGGFGFGGGGGGGGGGGGGGGGGGCEGGGGGGGGGGGGGGFFFGGGGGGGGGGGGFFFGGFFGGGGGGGGDGGGC
@M03364:276:000000000-BLYN8:1:1101:2772:11329 1:N:0:1
ACTCCTACGGGAGGCAGCAGTGGGGAATATTGCACAATGGGCGCAAGCCTGATGCAGCCATGCCGCGTGTGTGAAGAAGGCCTTCGGGTTGTAAAGTACTTTCAGCGAGGAGGAAGGCGTTGTGGTTAATAACCGCAGCGATTGACGTTACTCGCAGAAGAAGCACCGGCTAACTCCGTGCCAGCAGCCGCGGTAATACGGAGGGTGCAAGCGTTAATCGGAATTACTGGGCGTAAAGCGCACG
+
GGGGGGGGGGGGGGGGDGGGGGGGGGGGCFGGGGGGGGGGGCFGEGGGGGGGGGGGGGFFGGGGGGGGGGGGGGFGGGGGGGGGGGGGFEGFGFGGGGGGGGGGGCFCEFEGGEGGGGGFEEGGGCGFGGGFGFFGFGEGGFDGGG:FGGGCEGGGFGCFFGGGGGFGD>FGGGF@CGGGGGGGFGGGGGGGGC>EEF9BGGEEEGGGGGFFDGEG*AGGGGCFFC7@AFFFDDE5<FGD<95<
@M03364:276:000000000-BLYN8:1:1101:12167:11365 1:N:0:1
ACTCCTACGGGAGGCAGCAGTGGGGAATATTGCACAATGGGCGCAAGCCTGATGCAGCCATGCCGCGTGTGTGAAGAAGGCCTTCGGGTTGTAAAGCACTTTCAGCGAGGAGGAAGGTGGTGAACTTAATACGTTCATCAATTGACGTTACTCGCAGAAGAAGCACCGGCTAACTCCGTGCCAGCAGCCGCGGTAATACGGAGGGTGCAAGCGTTAATCGGAATTACTGGGCGTAAAGCGCACG
+
GGGGGGGGGGGGGGGGGGGGGGGGGGGGGGGGGGGGGGGGGGGGGGGGGGGGGGGGGGGGGGGGGGGGGGGGGGGGGGGGGGGGGGGGFGGGGGGGGGGGGGGGGGGDGGGGGGGGGGGGGGDFGGGGGGGGFFFGGGGGGGGGGFGEGGGGGGGGGGGGGGFGGGGGGGGGGGGGGGGGCFCGGGGGGGGGGGGGGGGGGGGGGEDDFGGGGGGGGGGFGEEFFGGFGGFFGDECGF=D37D7
@M03364:276:000000000-BLYN8:1:1101:6222:11386 1:N:0:1
ACTCCTACGGGAGGCAGCAGTGGGGAATATTGCACAATGGGCGCAAGCCTGATGCAGCCATGCCGCGTGTATGAAGAAGGCCTTCGGGTTGTAAAGTACTTTCAGTCGGGAGGAAAGTGTCAAGGTTAATAACCTTGGCAATTGACGTTACCGACAGAAGAAGCACCGGCTAACTCCGTGCCAGCAGCCGCGGTAATACGGAGGGTGCAAGCGTTAATCTGAATTACTGGGCGGAAAGCGCACG
+
GGGGGGGGGGGGGGGGGEDEGGGGGGGGGGGGGGGGGGGDGGGGGGGGGGGGGGGGFFGGGGGFGGGGGGGGGGGGGGGGFFGGGGGGG7>FFFGGGGAGDGGFFFFGEDDE@EGGD,FG<CF9FFGDFFGGDGGGGGGGGGGDFCC++8CCEG7:BFG7@@FF@>FCFFC*@CC9<:DFG:,?DGGGE:*:CEEB+B9:B5:CECGGGFC=:CGCF9<+<:CGGFFG?EF=C)1:399DDDD<
@M03364:276:000000000-BLYN8:1:1101:14957:11391 1:N:0:1
ACTCCTACGGGAGGCAGCAGTAGGGAATCTTCGGCAATGGGGGCAACCCTGACCGAGCAACGCCGCGTGAGTGAAGAAGGTTTTCGGATCGTAAAACTCTGTTGTTAGAGAAGAACGTTAAGTAGAGTGGAAAGTTACTTAAGTGACGGTATCTAACCAGAAAGGGACGGCTAACTACGTGCCAGCAGCCGCGGTAATACGTAGGTCCCAAGCGTTGTCCGGATTTATTGGGCGTAAAGCGAGC
+
GGGGGGGGGGGGGGGGGGGGGGGGEGGGFGGGGGGGGGFGFGGGGGGGGGGGGGGGGGGGGGGGGGGGGGGDGGGGGGGGGGGGGGGGGEGGGGGGGGGGFFGGEGGGGGGFFFGGGGG?DFCDCAEFFGGGGGGGGGGGGGFFGGGDG@CFCFGGGGGGGGGGGGGGGE@C@FFGGGGGGFGFGGGGFGCEGD>CEGG+=FGG>GGCEFGGGGG8=EFCEDGGGCFEGGGCCCEED<F>359)
@M03364:276:000000000-BLYN8:1:1101:26438:11415 1:N:0:1
ACTCCTACGGGAGGCAGCAGTAGGGAATCTTCGGCAATGGGGGCAACCCTGACCGAGCAACGCCGCGTGAGTGAAGAAGGTTTTCGGATCGTAAAACTCTGTTGTTAGAGAAGAACGTTAAGTAGAGTGGAAAATTACTTAAGTGACGGTATCTAACCAGAAAGGGACGGCTAACTACGTGCCAGCAGCCGCGGTAATACGTAGGTCCCAAGCGTTGTCCGGATTTATTGGGCGTAAAGCGAGC
+
GGGGGGGGGFGGGGGGGGGGGFGGGGGGGGGAFEGGGGGGGGGGGGGGGGGGGGGGGGGGGGCFFDGFGCFEFGGGGGGGFAFGGGGGDCFBFEFFEFGGGGGGGFGGGGGGGGGGGGFGFGFGFGGFGGDFAGFFGGAFEDFFGGGGGDGGGGGGGGGF@:7<CGGGGGGGGGGGGFECGGCEGGFGDCEDEGGGGF9;FGGGGGGGGGGF=C8;CGGGGEC5CCGGGGFGDD=EDCD=CCD5
@M03364:276:000000000-BLYN8:1:1101:3980:11415 1:N:0:1
ACTCCTACGGGAGGCAGCAGTGGGGAATATTGCACAATGGGCGCAAGCCTGATGCAGCCATGCCGCGTGTGTGAAGAAGGCCTGCGGGTTGTAAAGCACTTTCAGCGAGGAGGAAGGTGGTGAACTTAATACGTTCATCAATTGACGTTACTCGCAGAAGAAGCACCGGCTAACTCCGTGCCAGCAGCCGCGGTAATACGGAGGGTGCAAGCTTTAATCGGAATTACTGGGCGTAAAGCGCACG
+
CFGGDEFGGGEGE>766;EE-CC8FCF8<<@AEFCDEFGFA8+FF7FFGE<F@C<EGG,CFDGFFCFGCC@FGGGGCCAC8FG,CCC7@?@?EFGFFGGFGGGGGG7FFE+BCCF@FGGDFGCDDFEFCFF<=3:FDGB@C9@9<FCCGCEFCGDC+3,@,>FCFCE7>FF@CGCEFEGCEFGFCCCFCCGCDEE7CGC858*=7CGE8<+;+0:C?FFCC5;><CFGCG5*5C=*C**17CG1
@M03364:276:000000000-BLYN8:1:1101:29604:11416 1:N:0:1
ACTCCTACGGGAGGCAGCAGTGGGGAATATTGCACAATGGGCGCAAGCCTGATGCAGCCATGCCGCGTGTGTGAAGAAGGCCTTCGGGTTGTAAAGCACTTTCAGCGAGGAGGAAGGTGGTGAACTTAATACGTTCATCAATTGACGTTACTCGCAGAAGAAGCACCGGCTAACTCCGTGCCAGCAGCCGCGGTAATACGGAGGGTGCAAGCGTTAATCGGAATTACTGGGCGTAAAGCGCACG
+
GGGGGGGGGGGGGGGGGEEGFDEFGGGGGGGFGGGGGGGGGGFFGGGGFFGFEF9FFCEG98EFG7FGGEFGFGAEFGFGGGGGGGGGG@FGFGGGGGGGGGGGGCFEGGGGGGEB@<FDGGCFG9DFFEFFG,,FFGFDF9C,<=FG<DCFFF+><3<:FG<F@<D*@<CEAC,?:>>*::E8FF8EG*B5EG>:BEGC5B***3B8<E785*;8CFGFDC*1+<9FG65EGGDEFC7)1>99
@M03364:276:000000000-BLYN8:1:1101:16195:11432 1:N:0:1
ACTCCTACGGGAGGCAGCAGTGGGGAATATTGCACAATGGGCGCAAGCCTGATGCAGCCATGCCGCGTGTGTGAAGAAGGCCTTCGGGTTGTAAAGCACTTTCAGCGAGGAGGAAGGTGGTGAACTTAATACGTTCATCAATTGACGTTACTCGCAGAAGAAGCACCGGCTAACTCCGTGCCAGCAGCCGCGGTAATACGGAGGGTGCAAGCGTTAATCGGAATTACTGGGCGTAAAGCGCACG
+
GGGGGGGFGGGGEGGGGGGGGGGGGGGGGGGGGGGGGGGGGGGGGDDGGGGGGGGGGGFGGGGGGDFE@FFEGGGGGGGGGGGGGGGEGGGGGGGGGGGGGGGGGGEEGGGGDGGGGGGFGFFFGGGGGGGGGGG8FDGGGGFGFAFEGGGGGEFG:FCGGGGGGGFCF@FGFGBCFGGGGGGFGGGGGEEGDEGGGGGFCC:BEGGGECF5EGGGEFFFCGEGGFFG7C@CDDCEGGGGGG39
@M03364:276:000000000-BLYN8:1:1101:14489:11463 1:N:0:1
ACTCCTACGGGAGGCAGCAGTGGGGAATATTGCACAATGGGCGCAAGCCTGATGCAGCCATGCCGCGTGTGTGAAGAAGGCCTTCGGGTTGTAAAGCACTTTCAGCGAGGAGGAAGGTGGTGAACTTAATACGTTCATCAATTGACGTTACTCGCAGAAGAAGCACCGGCTAACTCCGTGCCAGCAGCCGCGGTAATACGGAGGGTGCAAGCGTTAATCGGAATTACTGGGCGTAAAGCGCACG
+
GGGGGGGGGGGGGGGGGGGGGGGGGGGGGGGGGGGGGGGGGGGGGGGGGGGGGGGGGGGGGGGGGGGGGGGGGGGGGGGGGGGGGGGGFGGGGGGGGGGGGGGGGGGDFGGGGGGGGGGGGGFGGGGGGGGGGGGGGGGGGGGGGGGGGGGGGFGGGGGGGGGGGGGGGDEGGGGGGGGGGGGGGGGGGGGGGGGGGCFGGGGGGGGGGGGGGGGGGGGGDGDGG?7<FGGGGGEEFFFGGGG7
@M03364:276:000000000-BLYN8:1:1101:22453:11497 1:N:0:1
ACTCCTACGGGAGGCAGCAGTGGGGAATATTGCACAATGGGCGCAAGCCTGATGCAGCCATGCCGCGTGTGTGAAGAAGGCCTTCGGGTTGTAAAGCACTTTCAGCGAGGAGGAAGGTGGTGAACTTAATACGTTCATCAATTGACGTTACTCGCAGAAGAAGCACCGGCTAACTCCGTGCCAGCAGCCGCGGTAATACGGAGGGTGCAAGCGTTAATCGGAATTACTGGGCGTAAAGCGCACG
+
GGGGGGFGGGGDGGGGECFFFEFGGCCFFGGGGGGGGGGCFGGGGGGGGFGGGGGGGGGGGGGGGGGGGGGGGGGGGGGGGG?FGGGGFGG:<FDEFGGGGGGGGGE:F:CEGGGGGGGFEGGFGFGFGGGGGGGFFGGDGGDEGGFFGGGGGGGGGECEGGGGGGGGGGGGGGGGGGGGEGGGGGGGGGGGGGGGGGGGD>EGGGGEGGCGGGG5EGGGGEGGGGGGDFGFDD=EGGFGGGGD
@M03364:276:000000000-BLYN8:1:1101:6188:11501 1:N:0:1
ACTCCTACGGGAGGCAGCAGTGGGGAATATTGCACAATGGGCGCAAGCCTGATGCAGCCATGCCGCGTGTGTGAAGAAGGCCTTCGGGTTGTAAAGCACTTTCAGCGAGGAGGAAGGTGGTGAGCTTAATACGTTCATCAATTGACGTTACTCGCAGAAGAAGCACCGGCTAACTCCGTGCCAGCAGCCGCGGTAATACGGAGGGTGCAAGCGTTAATCGGAATTACTGGGCGTAAAGCGCACG
+
GGGGGGGGGGGGGGGGGGGGGGGGGGGFGGGGGGGGGGGGGGGGGGGGGGGGGGGGGGGGGGGGGGGGGGGGGGGGGGGGGGGGGGGGGGGGGGGGGGGGGGGGGGGGGGGGGGGGGGFFFGGGGGGGGGGGGGGGGGGGFGGGGGGGGGGGGGGGGGGGGGGGGGGCGGGGGGGGGGGFEGGGGGGGGGGGGGGGGGGGGGGGD>EGGGGGGGGGGGGGGGGFFGGGGGGGGGEEGGGGDD<)
@M03364:276:000000000-BLYN8:1:1101:26609:11520 1:N:0:1
ACTCCTACGGGAGGCAGCAGTAGGGAATCTTCGGCAATGGGGGCAACCCTGACCGAGCAACGCCGCGTGAGTGAAGAAGGTTTTCGGATCGTAAAACTCTGTTGTTAGAGAAGAACGTTAAGTAGAGTGGAAAGTTACTTAAGTGACGGTATCTAACCAGAAAGGGACGGCTAACTACGTGCCAGCAGCCGCGGTAATACGTAGGTCCCAAGCGTTGTCCGGATTTATTGGGCGTAAAGCGAGC
+
GGGGGFGGGGGGGGGGGGGGGGGGGGGGGGGGG>FG@FFGGGG7FDCFGGGEDFECCEGGCFGDGEGFCEEGGDGGGCGCFD,DFEGGGFFGGFGF==EFFG9EFGGGGGGGGFGFGGGGGCDFFDF=B+>9>,:CF@9@FA<FF<=+@:F<C<=F,<>FFGCFF*@CF7::BCF5,?<2<B=C,=C@8EE5EGBECFG9E99;EF9F*<98CGG5C=E9AC5E8CCFGFE=FGEED**:<D:)
@M03364:276:000000000-BLYN8:1:1101:15350:11529 1:N:0:1
ACTCCTACGGGAGGCAGCAGTGGGGAATATTGCACAATGGGCGCAAGCCTGATGCAGCCATGCCGCGTGTGTGAAGAAGGCCTTCGGGTTGTAAAGCACTTTCAGCGAGGAGGAAGGTGGTGAACTTAATACGTTCATCAATTGACGTTACTCGCAGAAGAAGCACCGGCTAACTCCGTGCCAGCAGCCGCGGTAATACGGAGGGTGCAAGCGTTAATCGGAATTACTGGGCGTAAAGCGCACG
+
GGGGGGGGGGGGGGGGGGGGGGGGGGGGGGGGGGGGGGGGGGGGGGGGGGGGGFGGFGGGGGGGGGGFFGGGGGGGGGGGGGGGGGGGGGGGGGGGGGGGFGFGGGGGGGGGGGAFEFGGGGGFGGGGGGGGGGGGGGGGFFGGGGGGGFFGDGDGGGGGFGGGGGGGGGGGGGGGGGGGGGGGGFGGCCEECEGCGGGGGCGGGGEGGGGGGGGGGGGGGGGGGDEG7FGGGGDE3C7DGGGC
@M03364:276:000000000-BLYN8:1:1101:17751:11532 1:N:0:1
ACTCCTACGGGAGGCAGCAGTGGGGAATATTGCACAATGGGCGCAAGCCTGATGCAGCCATGCCGCGTGTGTGAAGAAGGCCTTCGGGTTGTAAAGCACTTTCAGCGAGGAGGAAGGTGGTGAACTTAATACGTTCATCAATTGACGTTACTCGCAGAAGAAGCACCGGCTAACTCCGTGCCAGCAGCCGCGGTAATACGGAGGGTGCAAGCGTTAATCGGAATTACTGGGCGTAAAGCGCACG
+
GGGGGGGGGGGGGGGEGGGGGGGGGGGGGGGGGGGGGGGGGGGGGGGGGFGGGGGGGGGGGGGGGGGGGGGGGGGGGGGGGFGGGGGGFGGEGGGGGGGGGGFFGGGGGGGDGDGGGGGGGGDGGGGDFGGGGGFGGGGGGGFFFGGGGFEFGGGGGGGFFGGGGGGGGGGGGGGGGGGGGFCEGGGGGGGGGGGGGGGGG>5B7;BEGFC58ECECFEFE5EC<<9C?F8FGGGGGFFGGGG)
@M03364:276:000000000-BLYN8:1:1101:4184:11539 1:N:0:1
ACTCCTACGGGAGGCAGCAGTGGGGAATATTGCACAATGGGCGCAAGCCTGATGCAGCCATGCCGCGTGTGTGAAGAAGGCCTTCGGGTTGTAAAGCACTTTCAGCGAGGAGGAAGGTGGTGAACTTAATACGTTCATCAATTGACGTTACTCGCAGAAGAAGCACCGGCTAACTCCGTGCCAGCAGCCGCGGTAATACGGAGGGTGCAAGCGTTAATCGGAATTACTGGGCGTAAAGCGCACG
+
GGGGGGGGGGGGGGGDCFGGGGGGGGGGGGGGGGGGGGFFGFEGGGGFGG@FGFDFCGGGGGEEEGGGGG7F8EFGDEEFGGGGDEEG8=@=EFDGGGFCFFGGGGGEGGCEDE,E@=F7:B9FFFD,ADFFCFGFFF9??DEFDFGGGGDFFE@FGCGFGGGFGGFCBE7FFAEF:BF*>>;7DEEGCEEGGGGGG9BFC>CEEGEEGGFFGCEE=FG5*;;5F+99EC*:DDD73?>CDGG7
@M03364:276:000000000-BLYN8:1:1101:26541:11543 1:N:0:1
ACTCCTACGGGAGGCAGCAGTGGGGAATATTGCACAATGGGCGCAAGCCTGATGCAGCCATGCCGCGTGGATGAAGAAGGCCTTCGGGTTGTAAAGTACTTTCAGCGAGGAGGAAGGTGTTTAGGTTAATAACCTTGGTGATTGACGTTACTCGCAGAAGAAGTACCGGCTAACTCCTTGCCAGCAGCCGCGGTAATACGAAGGGTGCAAGCGTTAATGGGAATTACTGGGGGTAAACGGCAGC
+
CC6@FF<<@FGGGCG;FGGG@FFA7;@FFF<C<FG9EFFGG@F7C:@DF<FF@C,<<E8FFE<EFEG=C+B,CF9,CFF,:C=FDDGFFBFFGGGGGAFGE<EC?A+44>+B+?FDF,,,4,85:,8<FGGFG,AFG@BFAF,C,,@@+3+33@++35@>CC,,,8;<77FGFA9ED9,7F,?>7?2>88*=**BB<B;B**8:CF*1B+>FCG88*++3;6+=+<C+<CC*)1:E**/*)))*
@M03364:276:000000000-BLYN8:1:1101:14682:11546 1:N:0:1
ACTCCTACGGGAGGCAGCAGTAGGGAATCTTCGGCAATGGGGGCAACCCTGACCGAGCAACGCCGCGTGAGTGAAGAAGGTTTTCGGATCGTAAAACTCTGTTGTTAGAGAAGAACGTTAAGTAGAGTGGAAAATTACTTAAGTGACGGTATCCAACCAGAAAGCCACGGCTAACTACGTGCCAGCAGCCGCGGTAATACGTAGGTGGCAAGCGTTGTCCGGATTTATTGGGCGTAAAGCGAGC
+
GGGGGGGGGGGGGGGGGGGGGGGGGGGGGGGGGGGGGGGGGGGGGGGGGGGGFGGGGGGGGGGGGGGGGGGEFGGGGGGGGGGGGGGGGGGGGGGGGGGGGGGGGGGGGGGGGGGFGGGGFGGGGFFDEF9EFGGGGGGGGGGGGGGGGGGGGGGGGGGGGGGGGFGGGFEGGFGCFCCFFGFGFFFGGGGGGCCCEEEGBBFFGGCGF=FFGGGGGGGGGG5EG9?EGGG=FDGEDGGGGGG)
@M03364:276:000000000-BLYN8:1:1101:25200:11559 1:N:0:1
ACTCCTACGGGAGGCAGCAGTGGGGAATATTGCACAATGGGCGCAAGCCTGATGCAGCCATGCCGCGTGTATGAAGAAGGCCTTCGGGTTGTAAAGTACTTTCAGCGGGGAGGAAGGTGAGTGGTTTAATACGCCATTCAATTGACGTTACCCGCAGAAGAAGCACCGGCTAACTCCGTGCCAGCAGCCGCGGTAATACGGAGGGTGCAAGCGTTAATCGGAATTACTGGGCGTAAAGCGCACG
+
GGGGGGGGGGGEGGGGGGGGGGGGGGGGGGFGGGGGGGGGGGGGGGGGGGGGGGGGGGGGGGGGGGGGGGGGGGGGGGGGGGGGGGGGGGGGGGGFGGGGGGGGGGGGGGGGGGGGGGGGGFFGGFFGGGGGGGGGGGGCCGGFGGGFGGGGGGDFGGFGGGGGG>BCEFFGGDFGGEGGGGFGGGGGEEGGGGGGGGGGGGGGGGCEE7CFGGGGGGGGGGGGGGGGGGFCCGGCC>CDGGC7
@M03364:276:000000000-BLYN8:1:1101:23178:11561 1:N:0:1
ACTCCTACGGGAGGCAGCAGTGGGGAATATTGCACAATGGGCGCAAGCCTGATGCAGCCATGCCGCGTGTGTGAAGAAGGCCTTCGGGTTGTAAAGCACTTTCAGCGAGGAGGAAGGTGGTGAACTTAATACGTTCATCAATTGACGTTACTCGCAGAAGAAGCACCGGCTAACTCCGTGCCAGCAGCCGCGGTAATACGGAGGGTGCAAGCGTTAATCGGAATTACTGGGCGTAAAGCGCACG
+
GGGGGGGGGGGGGGGGGGGGGGGGGGGGFGGFGGGGGGGGGGGGGGGGGGGGGGGGGGGGGGGGGGGGGGGEFGGGGGGGGGGGGGGGGDGGGGGGCFGGGGGGGGGE:FEGGGGGGFGGGGGGGGGFFGGGGFGGGGFGGGGFFGGCEFGGGG>F@BEFGGE?CFGGGDFGGAFGGGGGGGGGGGGFGGGGGGCGGGGGGGGGGGGEDGFCEEGGGGGGGGCGGGGGCFCFDDCEGGGGGGD/
@M03364:276:000000000-BLYN8:1:1101:14909:11563 1:N:0:1
ACTCCTACGGGAGGCAGCAGTGGGGAATATTGCACAATGGGCGCAAGCCTGATGCAGCCATGCCGCGTGTGTGAAGAAGGCCTTCGGGTTGTAAAGCACTTTCAGCGAGGAGGAAGGTGGTGAACTTAATACGTTCATCAATTGACGTTACTCGCAGAAGAAGCACCGGCTAACTCCGTGCCAGCAGCCGCGGTAATACGGAGGGTGCAAGCGTTAATCGGAATTACTGGGCGTAAAGCGCACG
+
GGGGGGGGGGGGGGGGGGGGGGGGGGGGGGGGGGGGGGGEFGGGGGGGGGGGGGGGGGGGGGGGGGGEGFGGGGGGGGGGGGGGGGGGFEGGGGGGFGGGGGGGGGGGGGGDGGFGGGGGGGGGGGGGGGGGGGFGGGGGGGGGGGGGGGEGGGGGGGGGGGGGGGGGGGGGGGGGGGGGGGGGFFFGGGGGGCE@FFFGGDGGGGGGCCFFEGGGGGGGGDEGGGGGGGGCGGGGGGCDCDD5
@M03364:276:000000000-BLYN8:1:1101:22846:11579 1:N:0:1
ACTCCTACGGGAGGCAGCAGTGGGGAATATTGCACAATGGGCGCAAGCCTGATGCAGCCATGCCGCGTGTATGAAGAAGGCCTTCGGGTTGTAAAGTACTTTCAGCGGGGAGGAAGGTGAGTGGTTTAATACGCCATTCAATTGACGTTACCCGCAGAAGAAGCACCGGCTAACTCCGTGCCAGCAGCCGCGGTAATACGGAGGGTGCAAGCGTTAATCGGAATTACTGGGCGTAAAGCGCACG
+
GGGGGGGGGGGGGGGGGGGGGGGGGGGGGGGGGGGGGGGGGGGGGGGGGGGGGGGGGGGGGFFGGGGGGGGGGGGGGGGGGGGGGGGGGGGGGGGGGGGGGGGGGGGGGGGGGGGGG<FGFGGGGGF?FGGGGGGGGGGGGGCCFGGGGGGGGGGGGGGGGGFGFGGGDGGG7FFFGGGGGGGGGGGGGEGGGECEGCGGGDGEGGGGGGGGGGGGGGGFEE8CCGDGF68C3DEGGGGGGGG3
@M03364:276:000000000-BLYN8:1:1101:18965:11596 1:N:0:1
ACTCCTACGGGAGGCAGCAGTGGGGAATATTGCACAATGGGCGCAAGCCTGATGCAGCCATGCCGCGTGTATGAAGAAGGCCTTCGGGTTGTAAAGTACTTTCAGCGAGGAGGAAGGCGTTGTGGTTAATAACCGCAGCGATTGACGTTACTCGCAGAAGAAGCACCGGCTAACTCCGTGCCAGCAGCCGCGGTAATACGGAGGGTGCAAGCGTTAATCGGAATTACTGGGCGTAAAGCGCACG
+
GGGGGGGGGGGGGGGGGGGGGGGGGGGGGGGGGGGGGGGGGGGGGGGGGGGGGGGGGGGGGGGGGGGGGGGGGGGGGGGGGGGGGGGGGGGGGGGGGGGGGGGGGGGGGGGGGGCGGGGGGGGGGGGGGGGGGGGGGGGGGGGGGGGEGGGGGGGGGGGGGGGGGGGGGDGCFGGGGGGGGGGGGGGGGGGGGGGGGGGGGGGGGGGGGGGGGGGGGGGGG8EGGFGGGGGGGGGGGGGGGGG3
@M03364:276:000000000-BLYN8:1:1101:18592:11600 1:N:0:1
ACTCCTACGGGAGGCAGCAGTGGGGAATATTGCACAATGGGCGCAAGCCTGATGCAGCCATGCCGCGTGTGTGAAGAAGGCCTTCGGGTTGTAAAGCACTTTCAGCGAGGAGGAAGGTGGTGAACTTAATACGTTCATCAATTGACGTTACTCGCAGAAGAAGCACCGGCTAACTCCGTGCCAGCAGCCGCGGTAATACGGAGGGTGCAAGCGTTAATCGGAATTACTGGGCGTAAAGCGCACG
+
GGGGGGG9FGGGGGGGGGGGGGGGGGEGGGGGGGGGGGGGGGGGGGGGGGGGGGGGGGGGGGGGGGGGGGGGGGGGGGGGGGGGGGGGGGGGGGGGGGGGGGGGGGGGGGGGGGGGGGGGGGFGFFGGGGGGGGGGGGGGGGGGGGGGFGGGGGGGG>FGGGGGGGGGGGGEGGGGGGGGGGGGGGGGFEGDGBEEGGFFEGGEEGGGGGGGGGGGGGGGECEGGGFGGGGGGGGGGGFGGDG<
@M03364:276:000000000-BLYN8:1:1101:24134:11605 1:N:0:1
ACTCCTCCGGGAGGCAGCAGTGGGGAATATTGCACAATGGGCGCAAGCCTGATGCAGCCATGCCGCGTGTGTGAAGAAGGCCTTCGGGTTGTAAAGCACTTTCAGCGAGGAGGAAGGTGGTGAGCTTAATACGTTCATCAATTGACGTTACTCGCAGAAGAAGCACCGGCTAACTCCGTTCCAGCAGCCGCGGTAATACGGATGGTGCAAGCGTTAATCGGAATTACTGGGCGTAAAGCGCACG
+
FFGF<,,6@CFGGG7CCF9FF8EFC,@FEDGCAFA<<E@8<CFG+CCDFGD8FGGGFFEFF<FFC:CGGGFFCEFG,EE,=FFGGD,+BF@FFFA,CEGGFFGF9FEGGEGD>:<8CE,AF+:<FFC,EDC,>CFF,DF9FDDF9=CC<F=<EFE+CEG7AEGFGGGCFGE7:FCFG8D<,D@?FDFGF8EEEG*42>+=C8*=;BFG+A<FEGGDG?AFG8ECCFFF?FGG59/5DCCD35/)
@M03364:276:000000000-BLYN8:1:1101:25704:11627 1:N:0:1
ACTCCTACGGGATGCAGCAGTGGGGAATATTGGACAATGGGGGGAACCCTGATCCAGCCATGCCGCGTGTGTGAAGAAGGCCTTTTGGTTGTAAAGCACTTTAAGCGAGGAGGAGGCTACCGAGATTAATACTCTTGGATAGTGGACGTTACTCGCAGAATAAGCACCGGCTAACTCTGTGCCAGTAGCCGCGGTAATACCGAGGGTGCAAGCGTTAATCGGATTTACTTGGCGTAAAGCGTGC
+
DEFADEDGGGGC+BFEF,6CFFFFG@@,C,EFFGFFCC<FGE:@=CG@:BE8C,5?=EC=EFFGG@=8@BDFFAFGGG88FG@D=CDE=DFCA<FFFGC<FAF9>FGFE7><F:FC7<<FFE*1<<=,;FGGFCFCC:FFAF<FGD<CEC@<<,<E7BFGDEGGG9=FE88EEGGCGECFGGGFF++0<<8>EC**/<9C+ACEGDGGD+0:;CEGE*<A*;8*;<+02+C7*97=C*:75**/
@M03364:276:000000000-BLYN8:1:1101:4551:11635 1:N:0:1
ACTCCTACGGGAGGCAGCAGTGGGGAATATTGCACAATGGGCGCAAGCCTGATGCAGCCATGCCGCGTGTGTGAAGAAGGCCTTCGGGTTGTAAAGCACTTTCAGCGAGGAGGAAGGTGGTGAACTTAATACGTTCATCAATTGACGTTACTCGCAGAAGAAGCACCGGCTAACTCCGTGCCAGCAGCCGCGGTAATACGGAGGGTGCAAGCGTTAATCGGAATTACTGGGCGTAAAGCGCACG
+
GGGGGGGGGGGGGGGGGGGGEGGGGGGGGGGGGGGGGGGGGGGGG>EGGGGGGGGGGFGGGGGGGGGGGGGGGGGGGGGGGGGGGG@GFGGGGGGGCGGGGGGGGGGGGGGGGG8FGGGGGGGGGGGGGGGGGGGGGGGGDGGGGGGGGGGGGGGGGGGGGGGGGGFGGGGGGGGFGGFGGGGDGGGFFEGGGGGGGGGGGEEEGGGGFDGGDGGGGGFFEECGGGGFFGGGCDGGGGGGGGG9
@M03364:276:000000000-BLYN8:1:1101:29501:11635 1:N:0:1
ACTCCTACGGGAGGCAGCAGTAGGGAATCTTCGGCAATGGGGGCAACCCTGACCGAGCAACGCCGCGTGAGTTAAGAAGGTTTTCGGATCGTAAAACTCTGTTGTTAGAGAAGAACGTTAAGTAGAGTGGAAAGTTACTTAAGTGACGGTATCTAACCAGAAAGGGACGGCTAACTACGTGCCAGCAGCCGCGGGAATACGTAGGTCCCAAGCGTTGTACGGATTTATTGGGCGTAAAGCGAGC
+
GG@DGGGFFGGECGFDGCGGEGGGGGEGFGCEFEFGGGGFFGGGGGF,@<F<FGGGGGDFFGG:FFEC:4BF,CFFEF8FFEA@FECE7:8AB<DFFDF,BEBFGE9F,EADFCCEF>=B>BFFFGFDEGGGDFC@<,FED9F<==,<FFFCFFFGA3,DFFGGFEF7@FCCGFCEGFB46=8EDCCCFFGDG**=8FGGGFGFGGCCFFGGGE85CG++:E*:A@FC?FG5>37EG3CCCGC7
@M03364:276:000000000-BLYN8:1:1101:6368:11644 1:N:0:1
ACTCCTACGGGAGGCAGCAGTAGGGAATCTTCGGCAATGGGGGCAACCCTGACCGAGCAACGCCGCGTGAGTGAAGAAGGTTTTCGGATCGTAAAACTCTGTTGTTAGAGAAGAACGTTAAGTAGAGTGGAAAGTTACTTAAGTGACGGTATCTAACCAGAAAGGGACGGCTAACTACGTGCCAGCAGCCGCGGTAATACGTAGGTCCCAAGCGTTGTCCGGATTTATTGGGCGTAAAGCGAGC
+
GGGGGGGGGGGGGGGGGGGGGGGGGGGGGGGGGGGGGGGGGGGGGGGGGGGGGGGGGGGGGGGGGGGFGGGGGGGGGGGGGGGGGGGGGGGGGGGGGGGGGGGGGGGGGGGGFGGGGGGGGGFFGGFFFGGGGGGGGGGFGGCGGGGGGGGGGGGGGGGGGGGGGGGGGGGGGGGGGGGGGGGGGGGGGFGGGGCEGGGGGGGGGFGFGGGGGGGGGGGGGEGGGGGGFFGGGDEGGGGGGGD)
@M03364:276:000000000-BLYN8:1:1101:5426:11648 1:N:0:1
ACTCCTACGGGAGGCAGCAGTGGGGAATATTGCACAATGGGCGCAAGCCTGATGCAGCCATGCCGCGTGTGTGAAGAAGGCCTTCGGGTTGTAAAGCACTTTCAGCGAGGAGGAAGGTGGTGAGCTTAATACGTTCATCAATTGACGTTACTCGCAGAAGAAGCACCGGCTAACTCCGTGCCAGCAGCCGCGGTAATACGGAGGGTGCAAGCGTTAATCGGAATTACTGGGCGTAAAGCGCACG
+
GGGGGGGGGGGGGGGGGGGGGGGGGGGGGGGGGGGGGGGGGGDGGGGGGGGGGGGGGGGGGGGGGGGGGGGGGGGGGGGGEGGGGGGGGGGGGGGG9FGGGGGGGGGGGGGGGGGGGGGGGGGGGGFGGGGGGGGGGGGGGGGFGGGGGGGGGGGDCFGCGGGGGGFGGGGGGGGGFGGFGGGGGGGGGGGGGGGCFGGGGGGGGGGGGGF=EGC=EGDGGGEGGGGGGGGGGGGGGGFGGGGC
@M03364:276:000000000-BLYN8:1:1101:6058:11661 1:N:0:1
ACTCCTACGGGAGGCAGCAGTGGGGAATATTGCACAATGGGCGCAAGCCTGATGCAGCCATGCCGCGTGTGTGAAGAAGGCCTTCGGGTTGTAAAGCACTTTCAGCGAGGAGGAAGGTGGTGAACTTAATACGTTCATCAATTGACGTTACTCGCAGAAGAAGCACCGGCTAACTCCGTGCCAGCAGCCGCGGTAATACGGAGGGTGCAAGCGTTAATCGGAATTACTGGGCGTAAAGCGCACG
+
GGGGGGGGGGGGGGGGGGGGGGGGGGGGGGGGGGGGGGGGGGGGGGGGGGGGGGGGGGGGGGFGGGGGGGGGGGGGGGGGFGGGFGGGGGGGGGGGEGGGGGGGGGGGGGFGGGGGGGGGGGGGGGGGGGGGGGGFBFGGGEGGFGGGGGGGGGGGGGGGGGGGGGGGGGGGGGGGGGGGGGGGGGDFGGGEGGGGGGGGGEGGGEGGGFFFGGGGFFFGEGGGGGGGGGFGGGGEDFGCGGGC
@M03364:276:000000000-BLYN8:1:1101:13621:11663 1:N:0:1
ACTCCTACGGGAGGCAGCAGTGGGGAATATTGCACAATGGGCGCAAGCCTGATGCAGCCATGCCGCGTGTGTGAAGAAGGCCTTCGGGTTGTAAAGCACTTTCAGCGAGGAGGAAGGTGGTGAGCTTAATACGCTCATCAATTGACGTTACTCGCAGAAGAAGCACCGGCTAACTCCGTGCCAGCAGCCGCGGTAATACGGAGGGTGCAAGCGTTAATCGGAATTACTGGGCGTAAAGCGCACG
+
GGGGGGGGGGGGGGGGGGGGGGGGGGGGGGGGGGGGGGGGGGGGGGGGGGGGGFGGAFGGGGGGGGGGGGGGGGGGGGGGGGGGGGGGGGGGGGGGGGGGGGGGGGGGGGEEGGGGGGGGGGGGGGGGGGGGGGGGGGGGGGGGGGGGGGGGGGGGGGGGGGGGGGGGGGGGGGGGGGGGGGGGGGGGGGGGGGGGGGGGGGGGGGGGGGGGEGGGGGGGGGGGGGGGGGGGGGGGGGFGDDC5
@M03364:276:000000000-BLYN8:1:1101:4805:11672 1:N:0:1
ACTCCTACGGGAGGCAGCAGTAGGGAATCTTCGGCAATGGGGGCAACCCTGACCGAGCAACGCCGCGTGAGTGAAGAAGGTTTTCGGATCGTAAAACTCTGTTGTTAGAGAAGAACGTTAAGTAGAGTGGAAAGTTACTTAAGTGACGGTATCTAACCAGAAAGGGACGGCTAACTACGTGCCAGCAGCCGCGGTAATACGTAGGTCCCAAGCGTTGTCCGGATTTATTGGGCGTAAAGCGAGC
+
GGGGGGGGGGGGGGGGGGGGGGFGGGGGGGGDGEGG@FGGC>CFGG7EGGFGGD:FCEGGC@CEEGECFCG<FGGGGGGFGGGCGDE7BFGFGGGGGCFGFGGGGGCFFAFGGGGDC+=FDFGCEFGD>FFCGGGGACC,@DCF9DE7:<FFFFFGFFFGGG@@BD@D:FEFGGGGG7FGFGGGGCD,::EDEECCC;?CCB9E7FFGGGGGG5;*:C?C==CCEF7<+0<59D7EDCFF557/
@M03364:276:000000000-BLYN8:1:1101:8524:11677 1:N:0:1
ACTCCTACGGGAGGCAGCAGTGGGGAATATTGCACAATGGGCGCAAGCCTGATGCAGCCATGCCGCGTGTATGAAGAAGGCCTTAGGGTTGTAAAGTACTTTCAGCGGGGAGGAAGGTGATAAAGTTAATACCTTTATCAATTGACGTTACCCGCAGAAGAAGCACCGGCTAACTCCGTGCCAGCAGCCGCGGTAATACGGAGGGTGCAAGCGTTAATCGGAATTACTGGGCGTAAAGCGCACG
+
GGGGGGGGGGGGGGGGFGGGGGFGGEGGGGGGGGGGGGGGGGGDGGEFFGGGGGGGGGGGGGGFGGGGGGGGGGGGFGGGG<FFGGGGGGGGCEFFGGGGGGGGGGGGDGFGGEGFGGGDFFCFGGGGGGGG?FFGGGGGGGGFGGGGGGECFGEGGEFGGGGGGGEEFEFGGGGGGGFGGC@FFCFGGGGGC8CE?FFGEDGGGEGGGGGDEGGGGGGFGEEGGGGGGGGGGGGGGGGGGGGD
@M03364:276:000000000-BLYN8:1:1101:22971:11702 1:N:0:1
ACTCCTACGGGAGGCAGCAGTGGGGAATATTGCACAATGGGCGCAAGCCTGATGCAGCCATGCCGCGTGTGTGAAGAAGGCCTTCGGGTTGTAAAGCACTTTCAGCGAGGAGGAAGGTGGTGAACTTAATACGTTCATCAATTGACGTTACTCGCAGAAGAAGCACCGGCTAACTCCGTGCCAGCAGCCGCGGTAATACGGAGGGTGCAAGCGTTAATCGGAATTACTGGGCGTAAAGCGCACG
+
GGGGGGGGGGGGGDGEGGGGGGGGGGEGGGGGGGGGGGGGGGGGGGGGGGGGGGGGGGGFGGGGGEGFGGGGGFGGGGGGGGAFGGGGEGGGGGGGGGGGGGGGFFGCFFFGGBFGGGGGGGCGGGGGGGGGGGGGFFFDGGFGGGGGGGGGGGGEGEEFGGGGGGGGGGGGGGGGGGGGGGGGGGGGGGGGGEGEGGGGGEEGGEEGG7EGEEGG=CFGDGEGFGGFCFCFGGGEF7DGGGG3
@M03364:276:000000000-BLYN8:1:1101:8126:11740 1:N:0:1
ACTCCTACGGGAGGCAGCAGTGGGGAATATTGCACAATGGGCGCAAGCCTGATGCAGCCATGCCGCGTGTGTGAAGAAGGCCTTCGGGTTGTAAAGCACTTTCAGCGAGGAGGAAGGTGGTGAACTTAATACGTTCATCAATTGACGTTACTCGCAGAAGAAGCACCGGCTAACTCCGTGCCAGCAGCCGCGGTAATACGGAGGGTGCAAGCGTTAATCGGAATTACTGGGCGTAAAGCGCACG
+
GGGGGGGGGGGGGGGGGGGGGGGGG7CGGGGGGGGGGGGGGGGGGGGGGGGGGGGGGGGGFFGGGGGGGGGGGGGGGGGGGGGGGGDGGGGGGGGGGGGGGGGGGGGFGGGGGGGGGGGGGGCFGGGGGGGGGGGGGGGGGGGGGGEGGGGGGGGGGGGGGGGGGCFFGGGGGGGGGGGGGFGGGGGGGGGCEEGGGGGGGGGGGGGGGGGGGGGDGGGGGGGGGGGGGGGGGGGCFGGGD3D3
@M03364:276:000000000-BLYN8:1:1101:9788:11745 1:N:0:1
ACTCCTACGGGAGGCAGCAGTAGGGAATCTTCGGCAATGGGGGCAACCCTGACCGAGCAACGCCGCGTGAGTGAAGAAGGTTTTCGGATCGTAAAACTCTGTTGTTAGAGAAGAACGTTAAGTAGAGTGGAAAGTTACTTAAGTGACGGTATCTAACCAGAAAGGGACGGCTAACTACGTGCCAGCAGCCGCGGTAATACGTAGGTCCCAAGCGTTGTCCGGATTTATTGGGCGTAAAGCGAGC
+
GGGGGGGGGGGGGGGGGGGGGGGGGGGGGGGGGGGGGGGGGGGGGGGGGGGGGGGGGGGGGGGGGGGGGGGGGGGGGGGGFGGGGGGGGGGGGGGGGGGDFGGGGGGGGGGGGGGGGGGGGGGGGGGGGGGGGGGGGGGGGGGGFFFGGDGFGGGGGGGGGGGGGGGGGGGGGGGGGGEFFGFGGGGGGGGGGGGGGGGGGGGGGGGGGGGGGGGGGGGGGGGCGEGGGGGFGGGG3CFGGGG3
@M03364:276:000000000-BLYN8:1:1101:5051:11746 1:N:0:1
ACTCCTACGGGAGGCAGCAGTAGGGAATCTTCGGCAATGGGGGCAACCCTGACCGAGCAACGCCGCGTGAGTGAAGAAGGTTTTCGGATCGTAAAACTCTGTTGTTAGAGAAGAACGTTAAGTAGAGTGGAAAGTTACTTAAGTGACGGTATCTAACCAGAAAGGGACGGCTAACTACGTGCCAGCAGCCGCGGTAATACGTAGGTCCCAAGCGTTGTCCGGATTTATTGGGCGTAAAGCGAGC
+
GGGGGGGGGGGGGGGGGGGGGGGGGGGGGGGGGGGGGGGGGGGGGGGGGGGGGGGGGGDGGGGGGGGGGEGGGGGGGGGGFGGGGGGGGGGGGGFGGGGGGGGGGGGGGGGGGGGGGGGGFGGGGFFGGFFGGGGGGGGGGGFGGGGGGGGGGGGGGGGGGDFFGGGGGGGGGCGGGGGGFGFGGFGDGGGDGGGGGGFGGGFGD?CGGGGFDEEGGGGGEGDEGGGFGGGGGGGGGGGGGDG5
@M03364:276:000000000-BLYN8:1:1101:24568:11753 1:N:0:1
ACTCCTACGGGAGGCAGCAGTGGGGAATATTGCACAATGGGCGCAAGCCTGATGCAGCCATGCCGCGTGTGTGAAGAAGGCCTTCGGGTTGTAAAGCACTTTCAGCGAGGAGGAAGGTGGTGAGCTTAATACGTTCATCAATTGACGTTACTCGCAGAAGAAGCACCGGCTAACTCCGTGCCAGCAGCCGCGGTAATACGGAGGGTGCAAGCGTTAATCGGAATTACTGGGCGTAAAGCGCACG
+
GGGGGGGGGGGGGGGGGGGGFGGGGEGGGGGGGGGGGGGGGGGGGGGGGGGGGGGGGGGGGGGGGGGGGGGGGGGGGGGGGGGGGGGGGGGGGGGGGGGGGGGGGGGGGGGGGGGGGGGGGGFFGGGGGGGGGFGGGGGGGGGGGGGGGGGGGGGGGGGFGGGGGGGGGGGGGGGGGGGGDFGGGGGGCGGGGGGGGGGFDECEGGEDGGGGG?EGCFGGGGGGGGGGGGGGGGEGGFGDGDGC
@M03364:276:000000000-BLYN8:1:1101:19077:11758 1:N:0:1
ACTCCTACGGGAGGCAGCAGTGGGGAATATTGCACAATGGGCGCAAGCCTGATGCAGCCATGCCGCGTGTGTGAAGAAGGCCTTCGGGTTGTAAAGCACTTTCAGCGAGGAGGAAGGTGGTGAACTTAATACGTTCATCAATTGACGTTACTCGCAGAAGAAGCACCGGCTAACTCCGTGCCAGCAGCCGCGGTAATACGGAGGGTGCAAGCGTTAATCGGAATTACTGGGCGTAAAGCGCACG
+
GGGGGGGGGGGGGGGGGGGGFGGGGGGGGGGGGGGGGGGFGGGGGGGGGGGGGGGGGGGGGGGGGGGGGGGGGGGGGGGGGGGGGGGGFGGGFGGGGGGGGGGGGGGCFGCGGGGGGGGGGGGGGGGGDGGGGGGGGGGGGFGGGGGGGFGGGGGGGGDGGGGGGGGGGGGGGGGGGGFGGGGGGGGGGGGGDGGGGFGFEEBCGGDGFFF5C8CEFCGFGGDGGGGGE+;CDCEDGGGGGGG3
@M03364:276:000000000-BLYN8:1:1101:15112:11767 1:N:0:1
ACTCCTACGGGAGGCAGCAGTGGGGAATATTGCACAATGGGCGCAAGCCTGATGCAGCCATGCCGCGTGTGTGAAGAAGGCCTTCGGGTTGTAAAGCACTTTCAGCGAGGAGGAAGGTGGTGAGCTTAATACGTTCATCAATTGACGTTACTCGCAGAAGAAGCACCGGCTAACTCCGTGCCAGCAGCCGCGGTAATACGGAGGGTGCAAGCGTTAATCGGAATTACTGGGCGTAAAGCGCACG
+
GGGGGGG@CGGGGGGGGE@FEFGCFGGGGGGGGGGGFFFF<<FCGGECGFGGGGGGGFGGGGGGGGEFEGGGGGGGGGGGGFGGGFGGGGGGDGGGF<8=FFGGGGGC:FFGGDGGG8DFFFFEEGGGGGGGF<FGGGGCFEAF=FGGEGGGFGGGEEGGGGGGGGGGCGGGFADFGEG*>:FFGGGFGGGEDEG7BEGGGCEEDEECEGG58*1;CGGGG=EFFC7@7EGGDDEGFGF5DD3/
@M03364:276:000000000-BLYN8:1:1101:20167:11770 1:N:0:1
ACTCCTACGGGAGGCAGCAGTGGGGAATATTGCACAATGGGCGCAAGCCTGATGCAGCCATGCCGCGTGTGTGAAGAAGGCCTTCGGGTTGTAAAGCACTTTCAGCGAGGAGGAAGGTGGTGAACTTAATACGTTCATCAATTGACGTTACTCGCAGAAGAAGCACCGGCTAACTCCGTGCCAGCAGCCGCGGTAATACGGAGGGTGCAAGCGTTAATCGGAATTACTGGGCGTAAAGCGCACG
+
GGGGGGGGGGGGGGGGGGGGGGGGGGGGGGGGGGGGGGGGFGGGGGGGGGGCFGGGGGGGGGGGGGGGGCFFGGGGGGGGGGGGGGGGGGGGGFGGGGGGFGFGGGGGGGGGGFGFGGGGGGGFC9AFGFFGGGGDFCGFGGGGGGGEGGEFFGGGGGGGGGGGGGGEGGGGFFGFEGFGGFGGGGGGGGGGGGEEGFGGGGEGGEECGG7*;CCGGGGGDEGGGGFFGFCFGGGG:FFCC)1/
@M03364:276:000000000-BLYN8:1:1101:10513:11771 1:N:0:1
ACTCCTACGGGAGGCAGCAGTGGGGAATATTGCACAATGGGCGCAAGCCTGATGCAGCCATGCCGCGTGTGTGAAGAAGGCCTTCGGGTTGTAAAGCACTTTCAGCGAGGAGGAAGGTGGTGAACTTAATACGTTCATCAATTGACGTTACTCGCAGAAGAAGCACCGGCTAACTCCGTGCCAGCAGCCGCGGTAATACGGAGGGTGCAAGCGTTAATCGGAATTACTGGGCGTAAAGCGCACG
+
GGGGGGGGGGGGGGGGGGGGGGGGGFGGGGGGGFGGGGGGGDEGGGGGGGGGGGGGGFGGGGGGGEFEGGGGGGFGFGGGGGGGGGGGGGCFGFFFFGGGGGFGGGG7FGCGGGGGGGGGGGGGGGGGGGGGGFF8FGCGGGGGGGGGGGGGGGGGGGGGGGFGGGGEC@GGCEGGGGFGGGFE7BCF,4BEGGGGGGGGGDEEGGGGGGGGGCEGGFFFGG85C?FFGGCFGGGEGGGG:7C3
@M03364:276:000000000-BLYN8:1:1101:21534:11774 1:N:0:1
ACTCCTACGGGAGGCAGCAGTAGGGAATCTTCGGCAATGGGGGCAACCCTGACCGAGCAACGCCGCGTGAGTGAAGAAGGTTTTCGGATCGTAAAACTCTGTTGTTAGAGAAGAACGTTAAGTAGAGTGGAAAGTTACTTAAGTGACGGTATCTAACCAGAAAGGGACGGCTAACTACGTGCCAGCAGCCGCGGTAATACGTAGGTCCCAAGCGTTGTCCGGATTTATTGGGCGTAAAGCGAGC
+
GGGGGGGGGGGGGGGGGGGGGFGGGGGGGGGGGGGGGGGGGGGGGGGGGGGGGGGGGGGGGGGGGGDFEEGGGGGGGGGGFCGGGGGGGGGGGGEGGGGDFGGGGGGGGGGGGGGGGFFCDFGCCEGGFGGGGGFCGFGGGFGGGGDGDGFGGGGGGGDGCFGGFGGGGGGGGGGGGGGGGFF9CEGGGEEEEGGGEFGGGGGGGGGGGGGGFGGCEGFGGGCAC6CGGFGGGGGCD5FF5CG5
@M03364:276:000000000-BLYN8:1:1101:14975:11830 1:N:0:1
ACTCCTACGGGAGGCAGCAGTGGGGAATATTGCACAATGGGCGCAAGCCTGATGCAGCCATGCCGCGTGTGTGAAGAAGGCCTTCGGGTTGTAAAGCACTTTCAGCGAGGAGGAAGGTGGTGAACTTAATACGTTCATCAATTGACGTTACTCGCAGAAGAAGCACCGGCTAACTCCGTGCCAGCAGCCGCGGTAATACGGAGGGTGCAAGCGTTAATCGGAATTACTGGGCGTAAAGCGCACG
+
GGGGGGGGGGGGGGGGGGGGGGGGGGGGGGGGGGGGGGGGGGGGGGGGGGGGGGGGGGGGGGGGGGGGGGGGGGGGGGGGGGGGGGGGGGGGGGGGGGGGGGGGGGGGGGGDGGGGGGGGGGFEFDGGFFGGGGGGGGGGGGGGGGGGCFGGGGGGGGGGGGGGGGGGGGGGGCFC,>FGGGGGGFFGGGGGGGGGGGGFGEEGGGGGGGFGGGGGGGGGGGGGGG9FGGGGGGGDGGCDGDG7
@M03364:276:000000000-BLYN8:1:1101:17286:11844 1:N:0:1
ACTCCTACGGGAGGCAGCAGTGGGGAATATTGCACAATGGGCGCAAGCCTGATGCAGCCATGCCGCGTGTGTGAAGAAGGCCTTCGGGTTGTAAAGCACTTTCAGCGAGGAGGAAGGTGGTGAGCTTAATACGTTCATCAATTGACGTTACTCGCAGAAGAAGCACCGGCTAACTCCGTGCCAGCAGCCGCGGTAATACGGAGGGTGCAAGCGTTAATCGGAATTACTGGGCGTAAAGCGCACG
+
GGGGGGGGGGGGGGGGGGGGGGGGGGGFGGGGGGGGGGGFGGGGGGGGGGGGGGGGGGGGGGGFGGGGGGGFGGGGGGGGGGGGGGGGGGGGGGGGGGGGGGGGGGEBFGGGGGGGGGGGGGGGGGGGGGGGGGGGFGFGGGGGGGGGGFFGGGGGGGGGGFGGGGGGGGGGCFGGGGGGGGGGGGGGGGGGGGGGG?EF5BEEGGG>EGFEGGGGGGGGGCGEGGGDEGGGGGGGG=7CDGGC
@M03364:276:000000000-BLYN8:1:1101:12815:11863 1:N:0:1
ACTCCTACGGGAGGCAGCAGTGGGGAATATTGCACAATGGGCGCAAGCCTGATGCAGCCATGCCGCGTGTGTGAAGAAGGCCTTCGGGTTGTAAAGCACTTTCAGCGAGGAGGAAGGTGGTGAACTTAATACGTTCATCAATTGACGTTACTCGCAGAAGAAGCACCGGCTAACTCCGTGCCAGCAGCCGCGGTAATACGGAGGGTGCAAGCGTTAATCGGAATTACTGGGCGTAAAGCGCACG
+
GGGGGGGGGGGGGGGGGGGGGGGGGGGGGGGGGGGGGGGGGGGGGGGGGGGGGGGGGGGGGGGGGGGGGGGGGGGGGGGGGGGGGFGGGGGGGGGGGGGGGGGGGGGGEGGGGGGGGGGGGGGGGGGGGGGGGGGGGGGGGCGGGGGGGGGGGGGGGGGGGGGGGGGGGGGGGGGGGGGGGGGGGGDGFGGGGGEE?GGGGGGGGGGGGGGGGGGGGGGGGGGGGGGGGGGFGGGEFGGD<5DC
@M03364:276:000000000-BLYN8:1:1101:19200:11889 1:N:0:1
ACTCCTACGGGAGGCAGCAGTGGGGAATATTTCACAATGGGCGCAAGCCTGCTGCAGCCATGCCGCGTGTGTGAAGAAGGCCTTCGGGTTGTCACGCACCTTCAGCGAGGAGGAAGGTGGTGAACTTAATACGTTCATCAATTGACGTTACTCGCAGAAGAAGCAGCGGCTAACTCCGTGCCAGCAGCCGCGGTAATACGGAGGGTGCAAGCGTTAATCGGAATTACTGGCCGTAAACCGCACG
+
-FFDFEDGC;@F::;CFFE<CF9FB,C<6CF,CE<F@,EF8,+6@@FGC,,,,:FE@6@@C,6EF768+869FF9,E<C<C,5E<C4+:4+B,C,4BC++:,9A9<4>:>=F7FF<F@<C+8,CFD,FGF,5F53D3EGA<@,3>FFB@>F=CCE+<FFB<>DFG,@5:F77FD;>F7>:EGGGF8C7,:C8*1*=F+91B>E*4;CGG+<8818E5EGG5=C5<CF++<**/12:D*9<D<C)
@M03364:276:000000000-BLYN8:1:1101:7456:11897 1:N:0:1
ACTCCTACGGGAGGCAGCAGTAGGGAATCTTCGGCAATGGGGGCAACCCTGACCGAGCAACGCCGCGTGAGTGAAGAAGGTTTTCGGATCGTAAAACTCTGTTGTTAGAGAAGAACGTTAAGTAGAGTGGAAAGTTACTTAAGTGACGGTATCTAACCAGAAAGGGACGGCTAACTACGTGCCAGCAGCCGCGGTAATACGTAGGTCCCAAGCGTTGTCCGGATTTATTGGGCGTAAAGCGAGC
+
GGGGGGGGGGGGGGGGGGGGGGGGGGGGGGGGGGGGGGGGGGGGGGGGGGGGGGGGGGGGGDGGGGGCGGGGGGGGGGGGGGFGGGGGGGGGGGGGGGGGGGGGGGGGGGFGGGGGGGGGGGGGGFFGGGGGGGGGGGGGGFGFGG9FGGGGGGGGGGGGGGGGGDF7FGGGGGGGGGGFG@FGGGGGGFGGGGE@8FE9*?C@EEF+CCFFFGCEEGFCEG=EGGFGGFFFGG5>GGGGDCC)
@M03364:276:000000000-BLYN8:1:1101:13907:11904 1:N:0:1
ACTCCTACGGGAGGCAGCAGTGGGGAATATTGCACAATGGGCGCAAGCCTGATGCAGCCATGCCGCGTGTGTGAAGAAGGCCTTCGGGTTGTAAAGCACTTTCAGCGAGGAGGAAGGTGGTGAACTTAATACGTTCATCAATTGACGTTACTCGCAGAAGAAGCACCGGCTAACTCCGTGCCAGCAGCCGCGGTAATACGGAGGGTGCAAGCGTTAATCGGAATTACTGGGCGTAAAGCGCACG
+
GGGGGGGGGGGGGGGGGGGGGGGGGGGGGGGGGGGGGGGGGGGGGGGGGGGGGGGGGGGGGGGGGGGGGGGGGGGGGGGGGGGGGGGGGGGGGGGGGGGGGGGGGGGGGGGGGGGGGGGGGGGGGGGGGGGGGGGGGGGGGGGGGGGGGGGGGGGGGGGGGGGGGGGGGGGGGGGGGGGGGGGGGGGGGGGGGGGGDGGGGGGGGGGGGGGGGGGEGGGGGGGGGGGGGGGGDCCCDFGGGGG5
@M03364:276:000000000-BLYN8:1:1101:15906:11908 1:N:0:1
ACTCCTACGGGAGGCAGCAGTGGGGAATATTGCACAATGGGCGCAAGCCTGATGCAGCCATGCCGCGTGTGTGAAGAAGGCCTTCGGGTTGTAAAGCACTTTCAGCGAGGAGGAAGGTGGTGAACTTAATACGTTCATCAATTGACGTTACTCGCAGAAGAAGCACCGGCTAACTCCGTGCCAGCAGCCGCGGTAATACGGAGGGTGCAAGCGTTAATCGGAATTACTGGGCGTAAAGCGCACG
+
GGGGGGGGGGGGGGGGGGGGGGGGGGGGGGGGGGGGGGGGGGGGGGGGGGGGGGGGGGGGGGGGGGGGGGGGGGGGGGGGGGGGGGGGGGGGGGGGGGGGGGGGGGGGGGGGGGGGGGGGGFFGGCGGGGGGGGGGGGGGGGGGGGGGGGGGGGDGGGGGGGGGGGGGGEGGGGGGGGGCGGGGFGGGGGEGGEEGGGGGGGEDGGGGGGGGGGGGGGGFEGGGGGGGGGFFGGGGGGGGGGC5
@M03364:276:000000000-BLYN8:1:1101:9480:11910 1:N:0:1
ACTCCTACGGGAGGCAGCAGTAGGGAATCTTCGGCAATGGGGGCAACCCAGACCGAGCAACGCCGCGTGAGTGAAGAAGGTTTTCGGATCGTAAAACTCTGTTGTTAGAGAAGAACGTTAAGTAGCGTGGAAAGTTACTTAAGTGACGGTATCTAAACAGAAAGGGACGGCTAACTACGTGCCAGCAGCCGCGGTAATACGTAGGTACCAAGCGTTGTCCGGATTTATTGGGCGTAAAGCGAAC
+
FGGGFGGCCEGGGGDCGDF<E<@C;@F<,EE@C7@@@ECC,:7+@FDCC,:@C@@::@66CFGGGDGBCCCEEEEEFGGF<F<FE7:::4?FGGGCEEF?EFEB845,,8,:AFF<>BDDG<,8@,3B>@+C>BFFGFG9F,>FFCF7:5>*@FA,,5E<7373>B2>F><:*,4,@><<:C:>7C6:B*:813B1;F++BBFC7B+<+<C=*/;8=*+318C*;C?CFE65C)//930:)9))
@M03364:276:000000000-BLYN8:1:1101:2945:11911 1:N:0:1
ACTCCTACGGGAGGCAGCAGTGGGGAATATTGCACAATGGGCGCAAGCCTGATGCAGCCATGCCGCGTGTGTGAAGAAGGCCTTCGGGTTGTAAAGCACTTTCAGCGAGGAGGAAGGTGGTGAGCTTAATACGTTCATCAATTGACGTTACTCGCAGAAGAAGCACCGGCTAACTCCGTGCCAGCAGCCGCGGTAATACGGAGGGTGCAAGCGTTAATCGGAATTACTGGGCGTAAAGCGCACG
+
GGGGGGGGGGGGGGGGGGGGGGGGGGGFGGGGGGGGGGFGGGGGGGGGGGGGGGGGGGGGGGGGGGGGGGGGGGFGGGGGFGGFGGGDFEGGGGGGGGGG<FFGGGGGGGGGDGGFEBFGGGGGGGCGGGGGGGFGGGGGAFGGGGDGGGGGFGGDGGFGFGGGGGFEFFGEGGFGGGGGGGGGGGGGGEGGGGGGGFCGGGGGDEGGGGGGGGGDGGGGD5?FGCCFFGCFDGG5F7CDDDG<
@M03364:276:000000000-BLYN8:1:1101:4151:11937 1:N:0:1
ACTCCTACGGGAGGCAGCAGTGGGGAATATTGCACAATGGGCGCAAGCCTGATGCAGCCATGCCGCGTGTGTGAAGAAGGCCTTCGGGTTGTAAAGCACTTTCAGCGAGGAGGAAGGTGGTGAGCTTAATACGTTCATCAATTGACGTTACTCGCAGAAGAAGCACCGGCTAACTCCGTGCCAGCAGCCGCGGTAATACGGAGGGTGCAAGCGTTAATCGGACTTACTGGGCGTAAAGCGCACG
+
GGGGGGGGGGGGGGGGGGGGGGGGGGGGGGGGGGGGGGGGGGGGGGGGGGGGGGGGGGGGGGGGGGGGGGGGGGGGGGGGGGGGGGGGGGGGGGGGGGGGGGFGGGEEGGCGGDCFDFGGGGGGGFGFFGGGGGGGGGG<DGGGGGGGFGGGGGGCGGGGGGGFFGGGGGGGCFFFFEGGGCCGGGGGGGGGGGGGFGGGGDEGGGGGGGGGGGGEGGGGGG5:EGGGGCGGDGGG*:DCGGG5
@M03364:276:000000000-BLYN8:1:1101:4932:11949 1:N:0:1
ACTCCTACGGGAGGCAGCAGTGGGGAATATTGCACAATGGGCGCAAGCCTGATGCAGCCATGCCGCGTGTGTGAAGAAGGCCTTCGGGTTGTAAAGCACTTTCAGCGAGGAGGAAGGTGGTGAGCTTAATACGCTCATCAATTGACGTTACTCGCAGAAGAAGCACCGGCTAACTCCGTGCCAGCAGCCGCGGTAATACGGAGGGTGCAAGCGTTAATCGGAATTACTGGGCGTAAAGCGCACG
+
GGGGGGGGGGGGGGGGGGGGGGGGGGGGGGGGGGGGGGGGGGGGGGGGGGGGGGGGGGGGGGGGGGGGGGGGGGGGGGGGGGGGGGGGGGGGGGGDDFGGGGGGGGGGGGFEGGGGGGGGGFGGCFGGGGGGGGGGGGGGGGFGGGGGGGGGFGGGGDGGGGGGGGGGGGGGGGGGGGGGGDFDFDCGGGGGGGGGGGGGGGEEEGGGGGGGGGGGGGGGGDGCFGGF0?FGCDGGGGGGGGD7
@M03364:276:000000000-BLYN8:1:1101:15154:11953 1:N:0:1
ACTCCTACGGGAGGCAGCAGTGGGGAATATTGCACAATGGGCGCAAGCCTGATGCAGCCATGCCGCGTGTGTGAAGAAGGCCTTCGGGTTGTAAAGCACTTTCAGCGAGGAGGAAGGTGGTGAACTTAATACGTTCATCAATTGACGTTACTCGCAGAAGAAGCACCGGCTAACTCCGTGCCAGCAGCCGCGGTAATACGGAGGGTGCAAGCGTTAATCGGAATTACTGGGCGTAAAGCGCACG
+
GGGGGGGGGGGGGGGGGGGGGGGGGGGGGGGGGGGGGGGGGGGGGGGGGGGGFGGGGFGGGGGGGGGGGFGGGGGGGGGGGGGGGGGGGGGGGGGGGGGGGGGGGGGGGGGGGGGGGGGGGFFFGGGGGGGGGGGFGGGFF9=FFGGGGFGGGGGGGGGGGGGGGGGGGGE7FF?FFGFDDGGGGGGG:CEEGGDEGGGFCEEGGEGGGG78CEECEGFGGGDFGGFGGFGGGGGGCFCDGGG<
@M03364:276:000000000-BLYN8:1:1101:21900:12002 1:N:0:1
ACTCCTACGGGAGGCAGCAGTAGGGAATCTTCGGCAATGGGGGCAACCCTGACCGAGCAACGCCGCGTGAGTGAAGAAGGTTTTCGGATCGTAAAACTCTGTTGTTAGAGAAGAACGTTAAGTAGCGTGGAAAGTTACTTAAGTGACGGTATCTAACCAGAAAGGGACGGCTAACTACGTGCCAGCAGCCGCGGTAATACGAAGGTCTCAAGCGTTGACCGGTTTTATTGGGCGTAAAGCGGGC
+
<FE@EGFEFDFC66@-@F@<CEAE7FGG<,C,:,C+@CCF<8++@F<,B8E,@@+@6@ECCC+7=7BF+,4CE,5?FCE=BFGGD@:7B@+FFGD,BF9<BFD,BFG9,EA@,AFA:8,,+8,,:,@B+>F3E<BFDDGG<B<33,3+@F@FGG;=,3>F:<,3,3,***>F@<7C<7<FG;B,:BC@:,1888*=1;CF>*24*?C++<C9?**;**<6/?*:*;:FD:9CDDEC*/:*))))
@M03364:276:000000000-BLYN8:1:1101:27334:12003 1:N:0:1
ACTCCTACGGGAGGCAGCAGTGGGGAATATTGCACAATGGGCGCAAGCCTGATGCAGCCATGCCGCGTGTGTGAAGAAGGCCTTCGGGTTGTAAAGCACTTTCAGCGAGGAGGAAGGTGGTGAGCTTAATACGCTCATCAATTGACGTTACTCGCAGAAGAAGCACCGGCTAACTCCGTGCCAGCAGCCGCGGTAATACGGAGGGTGCAAGCGTTAATCGGAATTACTGGGCGTAAAGCGCACG
+
GGGGGGGGGGGGGGGDGGGGGGGFGEGFGGGGGGGGGGGGGGGGGGGGGGGGGGGGGGGGGGGFGGDGGGGGGGGGGGGGGCDFGFDEGGGGGGGGGGGGGGGGGFG>FG7FEGGGGEGDEFDFFGFGGGGAFEGGGGGGGCGCDFGGGGGFGGGGGGCFFGGGGFGGEEFEGGGGGGFGGGFGGGFGFGGGGGCECGCG58*:*3BEFFFGGGGDFCFFDE=CC?EEFGGCDD51<7*9<C7)
@M03364:276:000000000-BLYN8:1:1101:19732:12011 1:N:0:1
ACTCCTACGGGAGGCAGCAGTGGGGAATATTGCACAATGGGCGCAAGCCTGATGCAGCCATGCCGCGTGTGTGAAGAAGGCCTTCGGGTTGTAAAGCACTTTCAGCGAGGAGGAAGGTGGTGAGCTTAATACGTTCATCAATTGACGTTACTCGCAGAAGAAGCACCGGCTAACTCCGTGCCAGCAGCCGCGGTAATACGGAGGGTGCAAGCGTTAATCGGAATTACTGGGCGTAAAGCGCACG
+
GGGGGGGGGGGGGGGGGGGGGGGGGGGGGGGGGGGGGGGGGGGGGGGGGGGGGGGGGGGGGGGGGGGGGGGGGGGGGGGGGGGGGGGGGGGGGGGGGGGGGGGGGGGGGGGGGGGGGGGGGGGGGFFGGGGGGGGGGGGGGGGGGGGGGGGFGGGGGGGGGGGGGGGGGGGGGGGGGGGGGGGGGGGGGGGGGGGGGGGGGGGGGGGGGGGGGGGEGGGGGGGGGGGGGGGGGGDEGGGDDGGC
@M03364:276:000000000-BLYN8:1:1101:1792:12014 1:N:0:1
ACTCCTACGGGAGGCAGCAGTGGGGAATATTGCACAATGGGCGCAAGCCTGATGCAGCCATGCCGCGTGTGTGAAGAAGGCCTTCGGGTTGTAAAGCACTTTCAGCGAGGAGGAAGGTGGTGAGCTTAATACGCTCATCAATTGACGTTACTCGCAGAAGAAGCACCGGCTAACTCCGTGCCAGCAGCCGCGGTAATACGGAGGGTGCAAGCGTTAATCGGAATTACTGGGCGTAAAGCGCACG
+
GGGGGGG@FGGGGGGGGGGGGGGGGGGGGGGGGGFGGGGGGGFEGGGFGGGGGGGGGGGGGGCDFGGGGFGGGGGGGGGGFDFFGGGGGGGCGGGGGGGGGGGCFGGGGECEGGGGGEGGGFFGFFGBAFFGGCF7CFAFFFBFGGGCGDEFFFEFGGGGGGGGGFFGGDFBAF@CCCFGGGFGGGGGGCECEEGGGG9B5;:EE>CEDCC=EEG=FEFCGEDF+<CFGGGFDCCCCFCDGC>7
@M03364:276:000000000-BLYN8:1:1101:9461:12040 1:N:0:1
ACTCCTACGGGAGGCAGCAGTGGGGAATATTGCACAATGGGCGCAAGCCTGATGCAGCCATGCCGCGTGTATGAAGAAGGCCTTCGGGTTGTAAAGTACTTTCAGCGGGGAGGAAGGTGAGTGGTTTAATACGCCATTCAATTGACGTTACCCGCAGAAGAAGCACCGGCTAACTCCGTGCCAGCAGCCGCGGTAATACGGAGGGTGCAAGCGTTAATCGGAATTACTGGGCGTAAAGCGCACG
+
GGGGGGGGGGGGGGGGGGGGGGGGGGGGGGGGGGGGGGGFGGGGGGGGGGGGGGGGGGGGGGGGGGGFEFGGGGGGGDGGGGGGGGGDGGGGGGGFFGGGGGGGGGGGGDDEGGGGGGGGGGGGCFGGFGFGGGGGDGGGGGGGGGGGGFGDGGGGGGFFGGFCFFFDGGGGGGFGGEBFGGGGGGGGGDGGGGGGGCFG>CEGGGEGFGGGGGGGGGGGGCCCFFGGGFFGGGGGGGGGDDDC
@M03364:276:000000000-BLYN8:1:1101:19515:12045 1:N:0:1
ACTCCTACGGGAGGCAGCAGTGGGGAATATTGCACAATGGGCGCAAGCCTGATGCAGCCATGCCGCGTGTGTGAAGAAGGCCTTCGGGTTGTAAAGCACTTTCAGCGAGGAGGAAGGTGGTGAACTTAATACGTTCATCAATTGACGTTACTCGCAGAAGAAGCACCGGCTAACTCCGTGCCAGCAGCCGCGGTAATACGGAGGGTGCAAGCGTTAATCGGAATTACTGGGCGTAAAGCGCACG
+
GGGGGGGGGGGGGGGGGGGGGGGGGGGGGGGGGGGGGGGGGGGGGGGGGGGGGGGGGGGGGGGGGGGGGGGGGGGGGGGGGGGGGGGGGGGGGGGG9CGGGGGGGFGGGGGGGGGGGGGGGGGGGGGGGGGGGGGFEGFGGGFGFGGGGGGGGGGGGEGGGGGGGGGGGGGGGGGGGGGGGGDBFFGGGGGG51BEGGGGG5CGGGGGGGGFEGGGGGGGGG8CFGGFGGFGGGDGFGGGGGGC
@M03364:276:000000000-BLYN8:1:1101:13425:12054 1:N:0:1
ACTCCTACGGGAGGCAGCAGTGGGGAATATTGCACAATGGGCGCAAGCCTGATGCAGCCATGCCGCGTGTGTGAAGAAGGCCTTCGGGTTGTAAAGCACTTTCAGCGAGGAGGAAGGTGGTGAGCTTAATACGTTCATCAATTGACGTTACTCGCAGAAGAAGCACCGGCTAACTCCGTGCCAGCAGCCGCGGTAATACGGAGGGTGCAAGCGTTAATCGGAATTACTGGGCGTAAAGCGCACG
+
GGGGGGGGGGGGGGGGGGGGGGGGGGGGGGGGGGGGGGGGGGGGGGGGGGGGGGGGGGGGGGGGGGGGGGGGGGGGGGGGGGGGGGGGFGGGGGGGGGGGGGGGGGGGGGGGGGGGGGGGGGGGGGGGGGGFGGGGGGGGCGGGGGGCGFGGGGGGGGGGGGGGGGGGGGGGGGGGGGGGGGGGGGGGGGGGGGGGGGGGGGGGGGGGGGGGGGGGGGGGGGGGGGGGGGFGGGGEGGGGGGGC
@M03364:276:000000000-BLYN8:1:1101:4069:12066 1:N:0:1
ACTCCTACGGGAGGCAGCAGTGGGGAATATTGCACAATGGGCGCAAGCCTGATGCAGCCATGCCGCGTGTATGAAGAAGGCCTTCGGGTTGTAAAGTACTTTCAGCGGGGAGGAAGGTGAGTGGTTTAATACGCCATTCAATTGACGTTACCCGCAGAAGAAGCACCGGCTAACTCCGTGCCAGCAGCCGCGGTAATACGGAGGGTGCAAGCGTTAATCGGAATTACTGGGCGTAAAGCGCACG
+
GGGGGGGGGGGGGGGGGGGGGGGGGGGGGGGGGGGGGGGGGGGGGGGGGFGGGGGGGGGGGGGGGGGGGGGGGGGGGGGGGGGGGGGGGGGGGGGGGGGGGGGGGGGGGGGGGGGGGFFFGFGGDGGGGGGGGGGGGGGGGGGGGGEGGFGGGGGGGGGGGGGGGGGGDFDGGGGGGGGGGGGFGGGGGGGGGGGGGGGGGGGGGEGGGGGGGGGGGGGGGGGGGGGGGGGGGGGGGDCGDDC3
@M03364:276:000000000-BLYN8:1:1101:12365:12067 1:N:0:1
ACTCCTACGGGAGGCAGCAGTAGGGAATCTTCGGCAATGGACGAAAGTCTGACCGAGCAACGCCGCGTGAGTGAAGAAGGTTTTCGGATCGTAAAACTCTGTTGGTAGAGAAGAACGTTGGTGAGAGTGGAAAGCTCATCAAGTGACGGTAACTACCCAGAAAGGGACGGCTAACTACGTGCCAGCAGCCGCGGTAATACGTAGGTCCCAAGCGTTGTCCGGATTTATTGGGCGTAAAGCGAGC
+
GGGGGGGGGGGGGGGGGGGGGGGGGGGGGGGGGGGGGGGGGGGGGGGGGGGGGGGGGGGGGGGGGGGGGGGGGGGGGGGGGGGGGGGGGGGGGGGGGGGGGGGGGGGGGGGGGGGGGGGGGGGGGGGGGGGGGGGGGGGGGGGGGGGGGGGGGGGGGGGGGGGGGFGGGEGGGGGGGGGGGGGGGGGGGGGGGGGEGGGGGFGGGFGGGGGGGGGGDGGGGGGGGGGGGGGGGGEGGGGGGGG3
@M03364:276:000000000-BLYN8:1:1101:8497:12079 1:N:0:1
ACTCCTACGGGAGGCAGCAGTGGGGAATATTGCACAATGGGCGCAAGCCTGATGCAGCCATGCCGCGTGTGTGAAGAAGGCCTTCGGGTTGTAAAGCACTTTCAGCGAGGAGGAAGGTGGTGAGCTTAATACGCTCATCAATTGACGTTACTCGCAGAAGAAGCACCGGCTAACTCCGTGCCAGCAGCCGCGGTAATACGGAGGGTGCAAGCGTTAATCGGAATTACTGGGCGTAAAGCGCACG
+
GGGGGGGGGGGGGGGGGGGGGGGGGEGFGGGGGGGGGGGGGGGGGGGGGGGGGGGGGGGGGGGGGGGGGGGGGGGGGGGGGGGGGGGGGGGGGGGGGGGGGGGGGGGGGGGGGGGGGGGGGGGGGGGGGGGGGGGGGGGGGGGGADFGGFGGGGGCGGGCGGGGGGGGGGGGGGGGGGGGDGGGGGGGGGGGGGGGGGFFGGGGGGGGGFGGEGGDCEGGGGGFGGCCGD8:>DCEGFGGGGG<
@M03364:276:000000000-BLYN8:1:1101:12559:12091 1:N:0:1
ACTCCTACGGGAGGCAGCAGTAGGGAATCTTCGGCAATGGGGGCAACCCTGACCGAGCAACGCCGCGTGAGTGAAGAAGGTTTTCGGATCGTAAAACTCTGTTGTTAGAGAAGAACGTTAAGTAGAGTGGAAAGTTACTTAAGTGACGGTATCTAACCAGAAAGGGACGGCTAACTACGTGCCAGCAGCCGCGGTAATACGTAGGTCCCAAGCGTTGTCCGGATTTATTGGGCGTAAAGCGAGC
+
GGGGGGGGGGGGGGGGGGGGGGFGGGGGGGGGGGGGGGGGGGGGGGGGGCGGGGGGGGGGGGGGGGGFGGGGGGGGGGGGFGGGGGGGGGGGGGGGGGEGGGGGGGGGGGGGGGGGGFGGGGGGCGGDGGGGGGGFGGGGGGGGGGGGGGGGGGGGGGGGGGGGGGGFFDGGGGGGGGGGCFGGGGGGGGGGGGGGGGGGGGGGGGGGFEGGGGCEGGGGEEE*CEGGFGGGGGGGGFFFDDG3
@M03364:276:000000000-BLYN8:1:1101:26977:12099 1:N:0:1
ACTCCTACGGGAGGCAGCAGTAGGGAATCTTCCACAATGGACGAAAGTCTGATGGAGCAACGCCGCGTGAGTGAAGAAGGTTTTCGGATCGTAAAACTCTGTTGTTGGAGAAGAATGTATCTGATAGTAACTGATCAGGTAGTGACGGTATCCAACCAGAAAGCCACGGCTAACTACGTGCCAGCAGCCGCGGTAATACGTAGGTGGCAAGCGTTGTCCGGATTTATTGGGCGTAAAGCGAGCG
+
GGGGGFC@FGEG@EFFGGGGGEFFGFGGGAFGGG<<CDFFFGEE+BFF,EFGCDFFCGFEEEGDGCFFFGFGGGGGGGGGGF,CFEEEFG+<<FFFFGGGGGGFFFFGGGGGGF=EEFGGGFGGGGGGCAFAEFGFGGFFFG9F@FEGGGGA9FGBEC@DC,>,D<FGEGGGGFGGGGGCEEC8DFFFF>EGGGGCFGGCEGFCECCFGG588CCE=FGDDE*AFGGGGG57DDEEDGGGGGG3
@M03364:276:000000000-BLYN8:1:1101:25690:12113 1:N:0:1
ACTCCTACGGGAGGCAGCAGTGGGGAATATTGCACAATGGGCGCAAGCCTGATGCAGCCATGCCGCGTGTGTGAAGAAGGCCTTCGGGTTGTAAAGCACTTTCAGCGAGGAGGAAGGTGGTGAACTTAATACGTTCATCAATTGACGTTACTCGCAGAAGAAGCACCGGCTAACTCCGTGCCAGCAGCCGCGGTAATACGGAGGGTGCAAGCGTTAATCGGAATTACTGGGCGTAAAGCGCACG
+
GGGGGGGGGGGGGGGGGGGGGGGGGGGGGGGGGGGGGGGGGGGGGGGGGGGGGGGGGGGGGGGGGGGGGGGGGFGGGGGGGGGGGGGGGGGGGGGGGGGGGGGGGGGGGGGGGGGGGGGGGGGGGGGGGGGGFDEGGGFGGGFGGGGGGGGGGGGGGGGGGGGGGGGGGGGGGGFGGGFGGGGGGFGFEEGGEGGGGGGGGGGGGGGGGGGGGGEG=?FGEGGGGGGGGGGGDGGGGFGGGGGD
@M03364:276:000000000-BLYN8:1:1101:15666:12118 1:N:0:1
ACTCCTACGGGAGGCAGCAGTAGGGAATCTTCCGCAATGGGCGAAAGCCTGACGGAGCAACGCCGCGTGAGTGATGAAGGTCTTCGGATCGTAAAACTCTGTTATTAGGGAAGAACAAATGTGTAAGTAACTGTGCACGTCTTGACGGTACCTAATCAGAAAGCCACGGCTAACTACGTGCCAGCAGCCGCGGTAATACGTAGGTGGCAAGCGTTAATCGGAATTACTGGGCGTAAAGCGCACG
+
GGGGGGGGGGGGGGGGGGGGGGGGGGGGGGGGGGGGGGGGFFGGGEGGGFFGGGGGGGGFGGGGGGGGGGGGGGGGGGGGGGFFGGGGGGGGGGGGFGGGGGGGGFFGGGGFGGGGGGGGGGGGGGGGGGGGGGGGGGGGGGGGGGGGGGFFGGGDGGFGGGGGGGCFDGGGGGFGGGGGGGGGGEGCFGGGGCEGGGGGGGGGGGGGGFGDCCEEF7EGGGGGGGGFCFFGDD:EFFGG<GG5
@M03364:276:000000000-BLYN8:1:1101:14794:12140 1:N:0:1
ACTCCTACGGGAGGCAGCAGTAGGGAATCTTCGGCAATGGGCGCAACCCTGACCGAGCAACGCCGCGTGAGTGAAGAAGGTTTTCGGATCGTAAAACTCTGTTGTTAGAGAAGAACATGAAGTAGAGTGGAAAGTTACTTAAGTGACGGTACCTACCCAGAACGGGAGGGCTAATACCGTGCCAGCAGCCGCGGTAATACGTAGGTCCAAAGCGTTGTCGGGTTTTATTGGGCGTAAAGCGAGG
+
FFGGGGGGGGGGGGGGGGGGGAFGGGGGGGGGGGGGGGGGC,F@FG+,BFGGGGGGGGGGDEGGGGGGGGG?FGEFGGGGEEFGGGGCCCFGGGGGFGGG9FDEFFAF9FF8FGGF,:,,,?,,,8:CD<FFF,>,C,,,,:B3,,:>+3>+,,><<,,,@<,*@::*5>6>FE,,,,>*>8CC:::=BFC*=BC8>C+53?9CCC+3++0**:8*7/<**/***1+<+<A7*7CEG*:*9*9/
@M03364:276:000000000-BLYN8:1:1101:14187:12145 1:N:0:1
ACTCCTACGGGAGGCAGCAGTAGGGAATCTTCCGCAATGGGCGAAAGCCTGACGGAGCAACGCCGCGTGAGTGATGAAGGGTTTCGGCTCGTAAAACTCTGTTATTAGGGAAGAACAAATGTGTAAGTAACTGTGCACGTCTTGACGGTACCTAATCAGAAAGCCACGGCTAACTACGTGCCAGCAGCCGCGGTAATACGTAGGTGGCAAGCGTTATCCGGAATTATTGGGCGTAAAGCGCGCG
+
GGGGGGGGGGGGGGGGGGGGGGGGGGGGGGGGGGGGGGGGGGGGGGGGGGGGGGGGGGGGGGGGGGGGGGGGGGGGGGGGGGGGGGGGGGGGGGGGGGGGGGGGGGGGGGGGGGGGGGGGGGGGGGGGGGGGGGGGGGDFGGGGGGGGGGGDGGGGGGGGGGGGGGGGGGGGGGGGGGGGGGGGGGGGGGGGGGGGGGGGGGGGGGGGGGGGGGGGGGGGGCEDFDGGCGGGDDGGGGGGGGGG
@M03364:276:000000000-BLYN8:1:1101:26349:12149 1:N:0:1
ACTCCTACGGGAGGCAGCAGTGGGGAATATTGCACAATGGGCGCAAGCCTGATGCAGCCATGCCGCGTGTGTGAAGAAGGCCTTCGGGTTGTAAAGCACTTTCAGCGAGGAGGAAGGTGGTGAACTTAATACGTTCATCAATTGACGTTACTCGCAGAAGAAGCACCGGCTAACTCCGTGCCAGCAGCCGCGGTAATACGGAGGGTGCAAGCGTTAATCGGAATTACTGGGCGTAAAGCGCACG
+
FGGGGGGGGDGDGCFGCFFAF8FGGGGGGGFDFFCFGGFCFFGG>EGFF8FFGFGGGG?CEECGFGG:+CDFFGGGGGCEGFG8FFGGGGGGGFFGGGDG=DFGGGDC7CBFGGGGGGDGGGDED9<ACGGG7FFFFGGGGGGC<FF=FDECAE@CCC:7>F<,FFFEG7FGGFCFCEFEDFGGFFGG,:EGGGGGGGGDECC7EBCEGGGCCEEE5C<FCE87EFGGGF=5CGEED>FDGGG1
@M03364:276:000000000-BLYN8:1:1101:22445:12158 1:N:0:1
ACTCCTACGGGAGGCAGCAGTGGGGAATATTGCACAATGGGCGCAAGCCTGATGCAGCCATGCCGCGTGTGTGAAGAAGGCCTTCGGGTTGTAAAGCACTTTCAGCGAGGAGGAAGGTGGTGAGCTTAATACGCTCATCAATTGACGTTACTCGCAGAAGAAGCACCGGCTAACTCCGTGCCAGCAGCCGCGGTAATACGGAGGGTGCAAGCGTTAATCGGAATTACTGGGCGTAAAGCGCACG
+
GGGGGGGGGGGGGGGGGGGGGGGGGGGGGGGGGGGGGGGGGGGGGGGGGGGGGGGGGGGGGGGGGGGGGGGGGGGGGGGGGGGGGGGGGGGGGGGFGGGGGGGGGGGGGGGGGGGGGGGGGGGGGGGGGGGGGGGEGGGGGGGGDFGGGGGGGGGGGGGGGGGFFGGGGGCCCFFGGGGGGGGGFBFFGGGGGCEEGGGGGGGGGGGGGGFGGGGGGGFFE=EFGGGGGGC5DGGGGGGGGGGC
@M03364:276:000000000-BLYN8:1:1101:16224:12161 1:N:0:1
ACTCCTACGGGAGGCAGCAGTGGGGAATATTGCACAATGGGCGCAAGCCTGATGCAGCCATGCCGCGTGTGTGAAGAAGGCCTTCGGGTTGTAAAGCACTTTCAGCGAGGAGGAAGGTGGTGAACTTAATACGTTCATCAATTGACGTTACTCGCAGAAGAAGCACCGGCTAACTCCGTGCCAGCAGCCGCGGTAATACGGAGGGTGCAAGCGTTAATCGGAATTACTGGGCGTAAAGCGCACG
+
GGGGGGGGGGGGGGGGGGGGGGGGGGGGGGGGGGGGGGGGGGGGGDGGGGGGGGGGGGGGGGGGGDEFG:FGGGGGGGGGGGGGGGGGGGGGGGGGGGGGGGGGGGGGED:FEGGGGGGFGDECGGFFFGGGGGGF8DFCF<FFGGCFCDFGG7CGEGGGGGGGGC7FFFBFG,?FF8C<CGGGGGGG@EGGGGGCFGGGGGDGGCEG+CEGGGGGCFFGGGGGGGDEFGGFDGDCCFGGGGD3
@M03364:276:000000000-BLYN8:1:1101:6464:12171 1:N:0:1
ACTCCTACGGGAGGCAGCAGTAGGGAATCTTCGGCAATGGGGGCAACCCTGACCGAGCAACGCCGCGTGAGTGAAGAAGGTTTTCGGATCGTAAAACTCTGTTGTTAGAGAAGAACGTTAAGTAGAGTGGAAAATTACTTAAGTGACGGTATCTAACCAGAAAGGGACGGCTAACTACGTGCCAGCAGCCGCGGTAATACGTAGGTCCCAAGCGTTGTCCGGATTTATTGGGCGTAAAGCGAGC
+
GGGGGGGGGGGGGGGGGGGGGGGGGGGGGGGGGGGGGGGGGGGGGGGGGGGGGGGGGGGGGGGGGGGGGGGGFGGGGGGGGGGGGGGGGGGGGGGGGGGGGGGGGGGGGGGGGGGGGGGGGGGGGGGGGGGGGGGGGGGGGGGGGGGGDGGGGFGGGGGGGGGGGDGGGGGGGGGGGGGGGGGGD@CFGGGGGGEEGGGFCCGGGGFFGGGFFG=EGGFGGGEEGGGGGGGGGDGGGGGGGDG)
@M03364:276:000000000-BLYN8:1:1101:15286:12175 1:N:0:1
ACTCCTACGGGAGGCAGCAGTGGGGAATATTGCACAATGGGCGCAAGCCTGATGCAGCCATGCCGCGTGTGTGAAGAAGGCCTTCGGGTTGTAAAGCACTTTCAGCGAGGAGGAAGGTGGTGAGCTTAATACGTTCATCAATTGACGTTACTCGCAGAAGAAGCACCGGCTAACTCCGTGCCAGCAGCCGCGGTAATACGGAGGGTGCAAGCGTTAATCGGAATTACTGGGCGTAAAGCGCATG
+
GGGGGGGGGGGGGGGGGGGGGGGGGGGGGGGGGGGGGGGGGGGGGGGGGGGGGGGGGGGGGGGGGGGGGGGGGGGGGGGGGGGGGGGGGGGGGGGGGGGGGGGGGGGFGGGGGGGGGGGGGGGGGGGGGGGGGGGGGGGGGGGGGGGGGGGGGGGGGGGGGGGGGGGGGGGGGGGGGGGGGGGGGGGGGGGGGGGGGGGGGGGGGGGGGGGGGGGGGGGGGGGGGGFC9EGF:DGDGGGGGG7>
@M03364:276:000000000-BLYN8:1:1101:5443:12189 1:N:0:1
ACTCCTACGGGAGGCAGCAGTAGGGAATCTTCCGCAATGGGCGAAAGCCTGACGGAGCAACGCCGCGTGAGTGATGAAGGGTTTCGGCTCGTAAAACTCTGTTATTAGGGAAGAACAAATGTGTAAGTAACTGTGCACATCTTGACGGTACCTAATCAGAAAGCCACGGCTAACTACGTGCCAGCAGCCGCGGTAATACGTAGGTGGCAAGCGTTATCCGGAATTATTGGGCGTAAAGCGCGCG
+
[truncated: 31,901,855 more chars]
