# Supplementary material for: Captivity causes taxonomic and functional convergence of gut microbial communities in bats
Source: PeerJ. 2019 Apr 30;7:e6844. doi: 10.7717/peerj.6844 (PMC6499062; doi:10.7717/peerj.6844)
Supplement: Data S31 — Raw data of FRf5. [file peerj-07-6844-s036.gz › D8j5397-FRf5_R2.fq]

@M03364:276:000000000-BLYN8:1:1101:12500:1235 2:N:0:1
GGACTACAAGGGTATCTAATCCTGTTTGCTCCCCACGCTTTCGCACCTGAGCGTCAGTCTTCGTCCAGGGGGCCGCCTTCGCCACCGGTATTCCTCCAGATCTCTACGCATTTCACCGCTACACCTGGAATTCTACCCCCCTCTACGAGACTCTAGCTTGCCAGTTTCAAATGCAGTTCCCAGGTTGAGCCCGGGGATTTCACATCTGACTTAACAAACCGCCTGCGTGCGCTTTACGCCCATTAATTCCG
+
CCCCCGGGGGGGGGGGGGGFGGGGGGGGGGGGGGCCFGGGGGGGGGGFGGGGGGCGGEGFEFFFGGGGG7FGGGGGGGGGGGGGGCFDGGGFGGGGFGDGGGGGGFGGGD7FGGGGFCF6CEGG8EFGGGGFGGGGGGGGGGGGGGGEGGEGCDC7EDE6CFGGFFGFGAFGGGGGGGGFFGGCFDCFGGGCE=CC5EBCFGGGFF7CFDGFCFFFGGGGFGD@DF;EBFFEDGDFF<DGG>(17:6)?77
@M03364:276:000000000-BLYN8:1:1101:12357:1254 2:N:0:1
GGACTACAAGGGTTTCTAATCCTGTTTGCTCCCCACGCTTTCGCACCTGAGCGTCAGTCTTCGTCCAGGGGGCCGCCTTCGCCACCGGTATTCCTCCAGATCTCTACGCATTTCACCGCTACACCTGGAATTCTACCCCCCTCTACGAGACTCTAGCTTGCCAGTTTCAAATGCAGTTCCCAGGTTGAGCCCGGGGATTTCACATCTGACTTAACAAACCGCCTGCGTGCGCTTTACGCCCAGTAATTCCG
+
CCCCCGGGGGGGGGGGGGGGGGGGGGGGGGGGGGGFGGGGGGGGGGGGGGGGGGGGGGGGGGGGGGGFCFGGGGGGGGGGGGGGGGGGGGGGGGGGGGGGGGGGGGGGGGGGGGGFGGGGGGFGFGGGGGGGGGGG9EGCEEEFAEGGGGGGGCCGGGGDGGGGGGFGGGGGGGGFGGGGGGGGGGGGGGGGGGGGGGGGGGGGFGGFGGGGGGGGGGGGFG8<?FF@?FBDGGG2*:EGEFBFG7?<GGC
@M03364:276:000000000-BLYN8:1:1101:16366:1266 2:N:0:1
GGACTACTGGGGTATCTAATCCTGTTTGCTCCCCACGCTTTCGCACCTGAGCGTCAGTCTTCGTCCAGGGGGCCGCCTTCGCCACCGGTATTCCTCCAGATCTCTACGCATTTCACCGCTACACCTGGAATTCTACCCCCCTCTACGAGACTCTAGCTTGCCAGTTTCAAATGCAGTTCCCAGGTTGAGCCCGGGGATTTCACATCTGACTTAACAAACCGCCTGCGTGCGCTTTACGCCCAGTAATTCCG
+
CCCCCGGGGGGGGGGGGGGGFGGGGGGGGGGGGGGGGGGGGGGGGGGGGFGGGGGGGGGGGGGGGFGGGGGGGGGGGGGGGGGGGFGGGGGGDF;FFFG9FDGGGGGGGGGGGGGGGGGGEFFGGGGGFGCEAFGGGGGGGGGGGGGDECEGGGC;ECFFGGG6@>FGGC;F7CFFGAFGGGGGCFGG6BEFEGCGGGG?FGF7@CGGCFGDFGGG>FGGF=341AB>B5@5C5CAF?GEGF6?FFFFG=7
@M03364:276:000000000-BLYN8:1:1101:12127:1270 2:N:0:1
GGACTACCAGGGTTTCTAATCCTGTTTGCTCCCCACGCTTTCGCACCTGAGCGTCAGTCTTCGTCCAGGGGGCCGCCTTCGCCACCGGTATTCCTCCAGATCTCTACGCATTTCACCGCTACACCTGGAATTCCACCCCCCTCTACGAGACTCAAGCCTGCCAGTTTCAAATGCAGTTCCCGGGTTGAGCCCGGGGATTTCACATCTGACTTAACAGACCGCCTGCGTGCGCTTCACGCCCAGTAATTCCG
+
CCCCCGGDGDCEFFEFCGGGGGFGGGGGGGGGGGGCCFEECF6,8@:E,@<EFCGDGFACDCDEFFCFCG7CFECEGFC=?FGGCG7E:F@EEA=FFGFGFGGF;FGGDGF?,CFFGGGG7F@FGG8<F,EADG;>8CCCGGG?EDGGCEGGGGG,9D,38@C:7@D,@>99;99C<2D?,>CBF5CFD:?558B8***<7+9:+77+32+3:7>7:D5>8CBF0778:>5>DD*6=6*;CB(02*9<F77
@M03364:276:000000000-BLYN8:1:1101:10332:1271 2:N:0:1
GGACTACTGGGGTATCTAATCCTGTTTGCTCCCCACGCTTTCGAGCCTCAGTGTCAGTTACAGGCCAGAGAGCCGCTTTCGCCTCCGGTGTTCCTCCATATATCTACGCATTTCACCGCTACACATGGAATTCCACTCTCCTCTCCTGCACTCAAGTCTCCCAGTTTCCCATGCACACCATGGTTTAGCCATTGCCTTTTACATCCTACTTAACAAACAACCTTCGCTCGCTTTCACCCCACTAAATCCGG
+
@CCCCFEA@CGEF;EEFDGFFFFGFFFGGGGGGCF7+CFCFFG@FCFDFAF<FEFC<CC@E@;6CFGGC,C@FF777@DECFGCE8FD:CFDECFE84FFGFGGGFG,@???EEA<EF7=@CEG9:,AF,C:FFGCFEFGCCFDG8DGGGGGGGGFGC,@=DDFACE>,,6>1@C,9,++=D7336,79D,,773,@F,,5A<=C+*+33B<++?**0,4;E465?-*:@D?*9+*+.2=C)09DCF?C1)
@M03364:276:000000000-BLYN8:1:1101:19017:1286 2:N:0:1
GGACTACTGGGGTTTCTAATCCTGTTTGCTCCCCACGCTTTCGCACCTGAGCGTCAGTCTTCGTCCAGGGGGCCGCCTTCGCCACCGGTATTCCTCCAGATCTCTACGCATTTCACCGCTACACCTGGAATTCTACCCCCCTCTACGAGACTCTAGCTTGCCAGTTTCAAATGCAGTTCCCAGGTTGAGCCCGGGGATTTCACATCTGACTTAACAAACCGCCTGCGTGCGCTTTACGCCCAGTAATTCCC
+
CCCCCGGGGGGGGGGGGGFGGGGGGGGGGGGGGGGGGGGGGGGGGGGGGGGGGGGGGGGGGGGGGGGGGGGGGGGGGGGGGGGGGGGDFFGGGFFFGGGGGGGGGGGGGGGGGGGGGGGGGGGGGGGGGGGGGGGGGGGGGGGGGGGD@EGGGFGAFGFGGGGGGGGFCF9CGGGGCCG7DCFFGGGGGGGGGGEGGGGGGGGGFGFCFD7CFGGGGGG*5CDFFF>FFE>EGGGFFFGGGF?6FFF<7:*
@M03364:276:000000000-BLYN8:1:1101:15537:1323 2:N:0:1
GGACTACTAGGGTTTCTAATCCTGTTTGCTCCCCACGCTTTCGCACCTCAGCGTCAGTCTTCGTCCAGGGGGCCGCCTTCGCCAACGGTATTCCTCCAGATCTATACGCATTTCACCGCTACACTAGGACTTCCACCCCCCCCTACGAGACTCTAGCTCGTCAGTTTCAAATGCCGTTCCCAGGTTCAGCCCGGGGCTCTCACATCTCACTTAACAAACCGCGTGCGCTCGCTTTACGCCCAGCAAGTCCC
+
898-A@F;,CFFF,@FFFFG<F<EEEE@F@;CEG?B:@FEDFC,BFDF,,C,@FCF7CFGGFCFF:BF,,6@FG:CCE:ADGGG+=FGCE=<,C,,A,4,EAE,4CFFDCBBFGA<,CF+46C=,6EF8,=FD,>,,+6@8+@04,>C*@B7,,5<;@9*36**@@EC,2,52>,1/:C,<9<*<,,4,,,4/******0;7=F+*+++2;F+::7:5:5.*)(,7;5,75)*1/6*4***0(09C)672*
@M03364:276:000000000-BLYN8:1:1101:16788:1349 2:N:0:1
GGACTACTCGGGTTTCTAATCCTGTTTGCTCCCCACGCTTTCGCACCTGAGCGTCAGTCTTCGTCCAGGGGGCCGCCTTCGCCACCGGTATTCCTCCAGATCTCTACGCATTTCACCGCTACACCTGGAATTCTACCCCCCTCTACGAGACTCTAGCTTGCCAGTTTCAAATGCAGTTCCCAGGTTGAGCCCGGGGATTTCACATCTGACGTAACAAACCGCCTGCGTGCGCTTTACGCCCAGTAATTCCG
+
CCCCCGFFFGGGGGGGGGGGGGGGGGGGGGGDGGGGGGGGGGGGGGGGGGGGGGGGGGGGGGF<FGGGFGGFGGGGGGGFGFGGGFGGGGGG9FFGGGGGGGGGGGGGGGG+FFFFGGEDEGFFFFGGGGGFGGGCD8FGGGE6EFF6C:EGGC;CFE;DFGGDFGGGFGA@FCCFFEGGFFGFGGGFEG,=EDCE:8F+;FCFCFCF>+*:7<*@DC8CBG>FBFF317BBDGG97,*:EDF:F:64>?7
@M03364:276:000000000-BLYN8:1:1101:19039:1351 2:N:0:1
GTACTACCGGGGTTTCTAATCCTGTTTGCTACCCATGCTTTCGACCCTCAGCGTCCGTTACAGACCAGACAGCCGCCTTCGCCACTGGTGTTCTTCCATATATCTACGCATTTCACCGCTACACACCGCGTTCCACTGGCCTCTTCTGCACTCAAGTTTCCCACTTTCCGTTGCCCTTCTTCGGTTGAGCCGAGGGCTTTCACATCTCACTTACGAAACCGCCTGCGCTCGCTTTACGCCCAATAACTCCC
+
A6-8<<FG7C+:@F,C@FCFFG9EEFG,FF,FCF,,,;<,66B,,6C@8F,CFGE++CFCBC@9,F,CDFA8CF:@C7FFFDF,C,66CB:4,,9EF,B9E9EF;9EFGGE+95:F?FG>+>4E>++8++6@=4,AB3,A@AD6CG=,8EFCFG@,C,9CF,@,@9BFF>,39+,,@,59,,*@FEEG6DF***1;?F8?0+B7B8++=1++1+******::)/4;1.,:).9C5)/(/::)(.2C*)2>*
@M03364:276:000000000-BLYN8:1:1101:9555:1357 2:N:0:1
GGACTACTGGGGTTTCTAATCCTGTTTGCTCCCCACGCTTTCGTGCATGAGCGTCAGTGTTATCCCAGGAGGCTGCCTTCGCCATCGGTGTTCCTCCGCATATCTACGCATTCCACCGCTACATGCGGAATTCCACCTCCCTCTGACACACTTTAGCCTTGCAGTCACCAATGCAGTTCCCAGGTTAAGCCCGGGGATTTCACATCGGTCTTGCAAAACCGCCTGCGCACTCTTTACGCCCAGTAATTCCG
+
CCCCCGGGGGGDGGDCFFGGEGGGFGGGGGGFGGGGGGGGGGGGGG8CCD<FGGGGGGFGGGGGGGGGG7FGGGGGGGGGGGC@GGGGFCGGGGGGGGDGGCEGGGGGGGGGGCGGGG@EG7FG9:FFGGGGGEGGGDGDGGGGC9D98,B+,,CDFGGA8EFGC8DFGC8FFGGGGGGGCDFFB?AFGGGGGGGGEEGGGCFFFGCG*/:F>:*:C<CEFGEF?5,0(.:677@?1(3CC.,9CC46D>*
@M03364:276:000000000-BLYN8:1:1101:13326:1374 2:N:0:1
GGACTACTAGGGTTTCTAATCCTGTTTGCTCCCCACGCTTTCGCACCTGAGCGTCAGTCTTCGTCCAGGGGGCCGCCTTCGCCACCGGTATTCCTCCAGATCTCTACGCATTTCACCGCTACACCTGGAATTCTACCCCCCTCTACGAGACTCTAGCTTGCCAGTTTCAAATGCAGTTCCCAGGTTGAGCCCGGGGATTTCACATCTGACTTAACAAACCGCCTGCGTTCGCTTTACGCCCAGTAATTCCG
+
@CCCCGGGGGGGFGGGGG9FFGGGGGGGGGGGGGGGGGGGGGGGDGGGGGGGGGGGGGGGGGGGGGGGGGGGGEGGGGGGGGGGGGGGGGGGGGGGGGGGGGGGGGGGDGGGGGGGGGGGGGGGGGGGGFGGGGFGEGGGGGGGGFGDEEGGGGGFGGGGGGFGGGA;AFGGGGGDGGGG9>FGGGGGFGGGGEEECEGGCGGGFGGG7DG7C7DFGGGG:EB?;ABF05BED5C29:E>EB<@FGFFGG9
@M03364:276:000000000-BLYN8:1:1101:10328:1394 2:N:0:1
GGACTACACGGGTTTCTAATCCTGTTTGCTCCCCACGCTTTCGCACCTGAGCGTCAGTCTTCGTCCAGGGGGCCGCCTTCGCCACCGGTATTCCTCCAGATCTCTACGCATTTCACCGCTACACCTGGAATTCTACCCCCCTCTACGAGACTCTAGCTTGCCAGTTTCAAATGCAGTTCCCAGGTTGAGCCCGGGGATTTCACATCTGACTTAACAAACCGCCTGCGTGCGCTTTACGCCCAGTAATTCCG
+
CCCCCGGGGGGGGGGGGGGGGGGGGGGGGGGGGGGGGGGGGGGGGGGGFGGGGGGGGGGGGGGGGGGGGGGGGGGGGGGGDGGGGGGDGGGGGGGGGGGGGGGGGGGGGEGCFGGGGGGGGGGGDGGGGGGGGGFGGDGGDGGGGFG6EEGGFGGGGGCCGGGGFGGGGFFGGGGGFCGGGGGGGFGGCCFFGDGGGEGGGGGGFGGGGGGGGGGGGFGGFDFD?FFFFFFFDGCAFBGGE3:FCFFFGG7
@M03364:276:000000000-BLYN8:1:1101:17829:1429 2:N:0:1
GGACTACAGGGGTTTCTAATCCTGTTTGCTACCCATGCTTTCGAGCCTCAGCGTCAGTTACAGACCAGACAGCCGCCTTCGCCACTGGTGTTCTTCCATATATCTACGCATTTCACCGCTACACATGGAGTTCCACTGTCCTCTTCTGCACTCAAGTTTCCCAGTTTCCGATGCACTTCTTCGTTTGAGCCGAAGGCTTTCACATCAGACTTAAGAAACCACCTGCGCTCGCTTTACGCCCAATAAATCCG
+
CCCCCFFFGGGDFCGGG<,CFGGGGG9FCEFEGFGGGGFGGGGCDGGG@FFEGFEFFGADFGCEC8FGGCFFC7@FF@@B<BF:FFCGGGG7FF>EFGFDGCFEFGFE7==?BFFFFGG=@FFGFC5BF,EFA9EFGDGGDGGD,4>EDA@348ECGF,@ECG,AD,7=BBE66DEA89@EAD,FFGGGGF6;8:C?FG6++,=AF+2*93<C:DGGD?CAF>B=AAEFFF478*8@>BBEB;F;CFEF7:
@M03364:276:000000000-BLYN8:1:1101:12344:1437 2:N:0:1
GGACTACTGGGGTTTCTAATCCTGTTTGCTCCCCACGCTTTCGTGCATGAGCGTCAGTGTTATCCCAGGAGGCTGCCTTCGCCATCGGTGTTCCTCCGCATATCTACGCATTCCACCGCTACATGCGGAATTCCACCCCCCTCTGACACACTCTAGCCTTGCAGTCACCAATGCAGTTCCCAGGTTAAGCCCGGGCATTTCACATCGGTCTTGCAAAACCGCCTGCCCACTCTTTACGCCCAGTAATTCCG
+
<@CCCGFGGGGGGGGFGGGGGGGGGG<8FGGGGGGGEGDGFAFGGGGGCDF9FEFDDF<EFGGGGGGGD<FGGGGGEE9EDGE,CF7FCEFGGGGG=FEEGGFFCFFG>FFGE,,CF7@=+@=E@FEDGGGGGGCE,+BFCCEFFGGGFFGGGGGFCGGGCDGFCC,BFCDD?>EFFA7E6CC5FF7FGGFCE5C*18BE+:CFFGGGG4C8CFG7@DF5>E:,3)()6A5ADCDEFFD8*08?F765*:*
@M03364:276:000000000-BLYN8:1:1101:10269:1462 2:N:0:1
GGACTACCGGGGTTTCTAATCCTGTTTGCTCCCCACGCTTTCGCACCTGAGCGTCAGTCTTCGTCCAGGGGGCCGCCTTCGCCACCGGTATTCCTCCAGATCTCTACGCATTTCACCGCTACACCTGGAATTCCACCCCCCTCTACGAGACTCAAGCCTGCCAGTTTCAAATGCAGTTCCCGGGTGTAGCCCGGGGATTTCACATCTGACTTAACAGACTGCCTGCGTGCCCTTTACGCCCAGTAATTCCG
+
CCCCCGF@EEC:FGFGGGGFGGGGGGGGFGGGGGGGGGGGGFGEEGDGFGGCFGGDEGEGGFFF,@FF,C@EGGGGGG@FGDDGB8=C:+?FGGGGGFFGGGGGGDE@7F:B?FGCFFEGGEGGGF,=DFDFFFFGDE>FEGE+>EFE7@E7DGF6FDF,DCFGFGCCC;>>?FGCFG71>CEGE*/49FGG*:BCCEGFG>C7@DCFFG>FFDDF><F+6*5))>()(0)0C4F<F(;1>3(/206-:C*
@M03364:276:000000000-BLYN8:1:1101:9680:1473 2:N:0:1
GGACTACACGGGTATCTAATCCTGTTTGCTCCCCACGCTTTCGCACCTGAGCGTCAGTCTTCGTCCAGGGGGCCGCCTTCGCCACCGGTATTCCTCCAGATCTCTACGCATTTCACCGCTACACCTGGAATTCTACCCCCCTCTACGAGACTCTAGCTTGCCAGTTTCAAATGCAGTTCCCAGGTTGAGCCCGGGGATTTCACATCTGACTTAACAAACCGCCTGCGTGCGCTTTACGCCCAGTAATTCCG
+
CCCCCFGGFGGDGGFFGGGGGGGGEFGGGGGGGGGGGGGGGGDEGGGGGGGGGGGGGGGGGGGGGGGGGGGGGGGGGGGGGGGGEGGGGGGGGGFGCEGFFGGGDCGFGGGGGCFGGGDECFGGGGGGGGGGGGGGDDF@EGGFFGGGGGGGCGGGEFFGGGFF<FEFGGGGGGGFEFFFG?E>FFEGFCFGGGGDGGFGCCFGCFGGGGF=:DFG7FGGFGEF?>>E:3B@DD347<GE536):>=47:9
@M03364:276:000000000-BLYN8:1:1101:8378:1504 2:N:0:1
GGACTACTAGGGTTTCTAATCCTGTTTGCTCCCCACGCTTTCGCACCTGAGCGTCAGTCTTCGTCCAGGGGGCCGCCTTCGCCACCGGTATTCCTCCAGATCTCTACGCATTTCACCGCTACACCTGGAATTCTACCCCCCTCTACGAGACTCTAGCTTGCCAGTTTCAAATGCAGTTCCCAGGTTGAGCCCGGGGATTTCACATCTGACTTAACAAACCGCCTGCGTGCGCTTTACGCCCAGTAATTCCG
+
CCCCCGGGGGGGGGGGGGGGGGGGGGGGGGGGGGGGGGGGGGGGGGGGGGGGGFGGGGGGGFGGGGGGGGGGGGGGGGGGGGGFGFFGFDEFEBCFGGGFGGGFFFDFGGGGFGGFGGGGGGGGGGGGGGGGGGGGF@DFGGGGGGGEEEGCFGGFGGGEGGAFGGDGGGGGEEE7@CFGGFGGDFFCCGGGGGGGGGFF:C?78877:;FFGD>DF4CFEGE?<FFE077;DDGAFFGGGEBFGFF<*>0
@M03364:276:000000000-BLYN8:1:1101:19397:1515 2:N:0:1
GGACTACTAGGGTTTCTAATCCTGTTTGCTCCCCACGCTTTCGCACCTGAGCGTCAGTCTTCGTCCAGGGGGCCGCCTTCGCCACCGGTATTCCTCCAGATCTCTACGCATTTCACCGCTACACCTGGAATTCTACCCCCCTCTACGAGACTCTAGCTTGCCAGTTTCAAATGCAGTTCCCGGGTTGAGCCCGGGGATTTCACATCTGACTTAACAGACCGCCTGCGTGCGCTTTACGCCCAGTAATTCCG
+
CCCCCGGGGGGGGGGGGGGGGGGGFGGGGGGGGGGGGGGGGG>FGGGGGGFGGGGGGGGGGGGGGGGGGGGGGGGGGGDGGGGGGGG@FGGGGFGGGFGFFGFGGGGFGGGGGGGGGGGEGGGGGGGGGGGGGGGGGGGGGGGGGGGGGGG@E9CCFGFGGG7CGGFDGCGGGEFGGGGGG5CGGG5?FGGGEEGG5EFC7CC778FGFDGGGGGGC5@A8EEF(03B:B>>G3C2@18?*)46:C6<GG4
@M03364:276:000000000-BLYN8:1:1101:23209:1532 2:N:0:1
GGACTACAGGGGTTTCTAATCCTGTTTGCTCCCCACGCTTTCGCACCTGAGCGTCAGTCTTCGTCCAGGGGGCCGCCTTCGCCATCGGTATTCCTCCACATCTCTACGCATTTCACTGCTACACGTGGAATTCTACTCCCCTCTGACACACTCTAGCCGTGCAGTCACCAATGCAATTCCCAGGTTAAGCCCGGGGATTTCACATCGGTCTTGCACAACCGCCTGCGCACGCTTTACGCCCAGTAATTCCG
+
CCCCCGGGGGEGFGF<EEFF9FCCGEGGGGG@FGGFGGG@<EGGGE@EFCFGEFGBBEGGGGGG:CFEECGGDCFDGDCGF=CGGCFEFGGGGGGGFCFGGGFCEF?F=C7FEGEFAFFGGGGGGGFGGGFGCFC;,8@FEDEGGAFGFCEGGFG8FFG>@ECCFDFFGGFFGG,;@EE7CFG5FDEE73>8??EEC*?C7::>BCGGCD*::>F=CFEG:EBF<:;B6:5>>D*6432?EB:FFF45CF9
@M03364:276:000000000-BLYN8:1:1101:19497:1536 2:N:0:1
GGACTACTAGGGTTTCTAATCCTGTTTGCTCCCCACGCTTTCGCACCTGAGCGTCAGTCTTCGTCCAGGGTGCCGCCTTCGCCACCGGTATTCCTCCAGATCTCTACGCATTTCACCGCTACACCTGGAATTCTACCCCCCTCTACGAGACTCTAGCTTGCCAGTTTCAAATGCAGTTCCCAGGTTGAGCCCGGGGATTTCACATCTGACTTAACAAACCACCTGCGCCCGCTTCACGCCCAATAAACCCG
+
-A@CCGGG9F<EC,6@,@F9F<@C@EFFGG9FCBCFDEB;<EF76@@,C,EF7FEGCDFCEGGGGGGGGG8FG,@7CB7EFGGGC<B:F+DEFFC9F,BFFGADFC<DFC@CFGFGGGG@>+EA8F,E,,5EFAFF,=B+>=EGGGF6+@E789;,;9,@@F7E<F9@,3@FFFFA,B3,EAE*,,@<CCFC>:E>7*?CF8<F+2=+1++1=:CCCD5*5=.3;FB)(2):9**70:CG5)3>4**)0//
@M03364:276:000000000-BLYN8:1:1101:14238:1551 2:N:0:1
GGACTACCAGGGTTTCTAATCCTGTTTGCTCCCCACGCTTTCGCACCTGAGCGTCAGTCTTCGTCCAGGGGGCCGCCTTCGCCACCGGTATTCCTCCAGATCTCTACGCATTTCACCGCTACACCTGGAATTCTACCCCCCTCTACGAGACTCTAGCTTGCCAGTTTCAAATGCAGTTCCCAGGTTGAGCCCGGGGATTTCACATCTGACTTAACAAACCGCCTGCGTGCGCTTTACGCCCAGTAATTCCG
+
CCCCCGEGGGGGFFDFFGGGFGGGGGGGGGGGGDGGGGGGGGGGGGFFGGGGGGGGGGGGGGFGGGGGGD@@EGGGGGGGGGDF@FGGGGGGFGGGGGGAEGFGDGGGGDCFGGGFGGGGGGFGGGGGGGGGGDGGGGGGCGGGGGGEEGEGGGGFCGGCCGGC>EGGGGGGG9ADFGGGG?DCGFFFEGG57EE84:EC>C<7C8:CCFFCGGFF>CC=:CA67F0<()7:D5><F?GGG@B)::BBGF2
@M03364:276:000000000-BLYN8:1:1101:8723:1579 2:N:0:1
GGACTACAGGGGTTTCTAATCCTGTTTGCTCCCCACGCTTTCGCACCTGAGCGTCAGTCTTTGTCCAGGGGGCCGCCTTCGCCACCGGTATTCCTCCAGATCTCTACGCATTTCACCGATACACCTGGAATTCTACCCCCCTCTACGAGACTCTAGCTTGCCAGTTTCAAATGCAGTTCCCAGGTTGAGCCCGGGGATTTCACAGCTGACTTAACAAACCGCCTGCGTGCGCTTTACGCCCAGTAATTCCG
+
CCCCCGGGFGGGGGGGGGGFFGGGGGFGGGGGGGGGGGGGGGGGGGGGG8FFGGGGGGCFGGGGGGGGGGGGGGGGGGGGGGGGEGGGDGGGGGGGGGGGGCFFGGGGGGGGGGFGGGCEEGFEFGGGGGGGGD9FGFEGGEEGFFFGGDGGGGGFGGGFDFGGGFAFGGFAAFF?>FGGFGG>>>DEFGG=C5>**;C<:+1++;CFGGG77:++*;8E>=B;0:95()0>C*/56(?E58(0:78)>:*
@M03364:276:000000000-BLYN8:1:1101:17111:1587 2:N:0:1
GGACTACAAGGGTTTCTAATCCTGTTTGCTCCCCACGCTTTCGAGCCTCAGTGTCAGTTACAGGCCAGAGAGCCGCTTTCGCCTCCGGTGTTCCTCCATATATCTACGCATTTCACCGCTACACATGGAATTCCACTCTCCTCTCCTGCACCCAAGTCTCCCAGTTTCCAATGCACACAATGGTTGAGCCCCTGCCTTTTACATCAGACTTAAGAAACAACCTGCGCTCGCTTTACGCCCAATAAATCCGG
+
CCCCCGGGGGGGGGGGGFGGGGGGGGGGGGGGGGGGGCFGGGGGGGGGGGGGGGGGGGGGGGCFGGGGGGGGGGGGDGGGGGGGGGGGEGGGGGGGGGGGGCFGGGGGGGGGGFGGGGC6CGGGFFGFFFGEGGGGGGGG8AD=FDGGGGG6EGFFDFEFGFGGGFEGGGGGFGGGAEEFGG?,=6D@?G+3+DFGGGFF+;7<98**A>7@C8FGGG,,9E9))3792):>F<C8:2C7=>FF777CFG3
@M03364:276:000000000-BLYN8:1:1101:22252:1609 2:N:0:1
GGACTACTGGGGTTTCTAATCCTGTTTGCTCCCCACGCTTTCGCACCTGAGCGTCAGTCTTCGTCCAGGGGGCCGCCTTCGCCACCGGTATTCCTCCAGATCTCTACGCATTTCACCGCTACACCTGGAATTCTACCCCCCTCTACGAGACTCTAGCTTGCCAGTTTCAAATGCAGTTCCCAGGTTGAGCCCGGGGATTTCACATCTGACTTAACAAACCGCCTGCGTGCGCTTTACGCCCAGTAATTCCG
+
CCCCCGGGGGGGCGEEFGGFGGGGGAFGGGGGGGGGGGEGGFGGGGGGGGGGGGBEGFGGGGGFGGEGG>@FEGGGEGGGGCFEGFEGGGGGAFGFFCGGDFFGGGGGGEDCAFEFG@@8CGG8FCFFGGGFGGGGG8D+@>EFFDGG7C87@AD<EG>?CFFGGGGDGGABCEFFGGGGF?ED?FGGGGG54CE=:EFDFCFGFFC+C>D+@DGGGGGGFGED059EFFFBDDC4=?G:CB16:78>DF0
@M03364:276:000000000-BLYN8:1:1101:13599:1744 2:N:0:1
GGACTACCCGGGTTTCTAATCCTGTTTGCTCCCCACGCTTTCGAGCCTCAGTGTCAGTTACAGGCCAGAGAGCCGCTTTCGCCTCCGGTGTTCCTCCATATATCTACGCATTTCACCGCTACACATGGAATTCCACTCTCCTCTCCTGCACTCAAGTCTCCCAGTTTCCAATGCACACAATGGTTGAGCCACTGCCTTTTACATCAGACTTAAGAAACCACCTGCGCTCGCTTTACGCCCAATAAATCCGG
+
CCCCCGGGGGGGGCEGGGFGGGGGGGGGGGGGGGGGGGGGGGGGGGGGGGGGGGGGGGGGGGGGGGGGFGGGGGGGGGGGGGGGGGGGGGGGGGGGGGGGGGGGGGGGGGFGGGGGGGGG7FGGFCFGGFGGGGGGGGGGGGGGGGGGDGGGGGG8@B;EGGGGCGGFEFFFFGGGGGGGFG,DFGGGFGGGGCGGGGGGGG7+??FGG5?@F;CGGGFE5CAE=AB>@EFEGGCC>;EE5:@;CFFECD<
@M03364:276:000000000-BLYN8:1:1101:10662:1790 2:N:0:1
GGACTACAGGGGTATCTAATCCTGTTCGCTCCCCACGCTTTCGAGCCTCAGCGTCAGTTACAGACCAGAGAGCCGCCTTCGCCACTGGTGTTCCTCCATATATCTACGCATTTCACCGCTACACATGGAATTCCACTCTCCTCTTCTGCACTCAAGTCTCCCAGTTTCCAATGACCCTCCCCGGTTGAGCCGGGGGCTTTCACATCAGACTTAAGAAACCGCCTGCGCTCGCTTTACGCCCAATAAATCCG
+
CCCCCGGGGGGGGEGGGGFGGGGFFF@FCFGGGGGGCCFGGDCFFCGGGGGGGGGEGGGGGGGGGGGGGGG@FGGGGGGGGGGGGGFGDFGGGD9F@8FGGGGFGGFFGGGCFGGGFFGGGGGGGGGFFEEFGGGGCFGGEDEFFGGG;,,+@8DE@F,=EGGGFF9DFGG;E9@8D,@CGGGGGC>6E7D>E>EGDGGGFFG7F<+C46C>7:+1;CG6)=A??F0B(835<<<.=:CEGF0>GGF<:<9
@M03364:276:000000000-BLYN8:1:1101:16772:1800 2:N:0:1
GGACTACCAGGGTATCTAATCCTGTTTGCTCCCCACGCTTTCGCACCTGAGCGTCAGTCTTCGTCCAGGGGGCCGCCTTCGCCACCGGTATTCCTCCAGATCTCTACGCATTTCACCGCTACACCTGGAATTCCACCCCCCTCTACGAGACTCAAGCCTGCCAGTTTCAAATGCAGTTCCCGGGTTGAGCCCGGGGATTTCACATCTGACTTAACAGACCGCCTGCGTGCGCTTTACGCCCAGTAATTCCG
+
CCCCCGGGGGGGGGGGGGGGGGGFGGGGGGGGGGGGGGGGGGGGGGGGGGGGGGGGGGGGGGGGGGGGGGGGGGGGGGDFGGGGGGGGGGGGGGGGGGDFGGGGGGGGGGGGGGGGGGGGGGFGGGGGGGGGGFGGGGGGGGGGC9DCEGGGECFFGGGC@FFG>FGGGGGGGGD2DEGGC:8:1>EGGGGFGGGD5B8?FFGGAGGGFGGGGGGDFGG5AG::?4;E?EBB39DA=:ECE51?CG6:>F9
@M03364:276:000000000-BLYN8:1:1101:20025:1836 2:N:0:1
GGACTACAGGGGTATCTAATCCTGTTTGCTCCCCACGCTTTCGCACCTGAGCGTCAGTCTTCGTCCAGGGGGCCGCCTTCGCCACCGGTATTCCTCCAGATCTCTACGCATTTCACCGCTACACCTGGAATTCTACCCCCCTCTACGAGACTCTAGCTTGCCAGTTTCAAATGCAGTTCCCAGGTTGAGCCCGGGGATTTCACATCTGACTTAACAAACCGCCTGCGTGCGCTTTACGCCCAGTAATTCCG
+
CCCCCGGEFGGGGGGGDF@FGGGFFGGGGGGGGGGGGGGGGGDFEEEGGGGGGDEGGEFGGCG<BEGFGGGGGDGGDCCGGGCEGFGDFGGGGA9FF8FGFGCFECGGEEFGFFGFGGGC=FFCFGGGDGGGGF;E9D6FDEEFEFGG7E++6@DACCF6CCF6@DA;FGGG;>E,DF:FG,?82>EGGGF8*::E=B5=FFC@CGGG7>77+1>C*9FFFG8(6A(0(8>5C3C293CEE)4?C>7)7C2
@M03364:276:000000000-BLYN8:1:1101:9459:1846 2:N:0:1
GGACTACTAGGGTTTCTAATCCTGTTTGCTCCCCACGCTTTCGCACCTGAGCGTCAGTCTTCGTCCAGGGGGCCGCCTTCGCCACCGGTATTCCTCCAGATCTCTACGCATTTCACCGCTACACCTGGAATTCTACCCCCCTCTACGAGACTCTAGCTTGCCAGTTTCAAATGCAGTTCCCAGGTTGAGCCCGGGGATTTCACATCTGACTTAACAAACCGCCTGCGTGCGCTTTACGCCCAGTAATTCCG
+
CCCCCGGGGGGGGGDGGGGGGGGGGGGGGGGGGGGGGGGGGGGGGGGGGFGGGGEGGFGGGGGGGCFGGGDGEGGGGGGGGGGGGGGGGGGG?FGFGGGGGGGGGGGGDDEEFGGGGGGGGGGFGGGGGGGFFGGFGGG7EEGGGGGGGD7+7@CFGGE,DEDFFFGFGGGGFFFGG7DEGGGGFF6F?F::C?EGEGGGGGGFFFGGGGCFGGGGGGGF>=A;<F>D:5DFGGFBFFGE*38FGFF>>>2
@M03364:276:000000000-BLYN8:1:1101:11613:1846 2:N:0:1
GGACTACCCGGGTTTCTAATCCTGTTTGCTCCCCACGCTTTCTCACCTGAGCGTCAGTCTTCGTCCATGGGGCCGCCTTCGCCACCGGTATTCCTCCAGATCTCTACGCATTTCACCGCTACACATGGAATTCCACTCTCCTCTCCTGCACTCAAGTCTACCAGTTTCCAATGCATACAATGGTTGAGCCACTGCCTTTTACACCAGACTTAATACACCACCCCCGCCAGCTTTACGCCCAATAAATCCGG
+
<--6AF6,C@7+CFEGGF9FFDFGCFEDDFFF8;8FECEC<F,@EEC;CEC@BF7FCFDFFFGCB:7,,,96B+@C7BCD,B@CFB:7FGGGGGGD=FGGC,CEE,CD+?BFFFG,EECECF9EFGGFBFDEF,E?;DB,,,>=D@B,88@DC?8AE9CF9E=8@EFFA9EGGG7,@CF9;B67>+,,,8,3@<:3,,@E+=;C6537?>FG7+5+@CCFF7)(-/0)()2);7C)01C7CFDA>++1*))
@M03364:276:000000000-BLYN8:1:1101:8983:1864 2:N:0:1
GGACTACAAGGGTATCTAATCCTGTTTGCTCCCCACGCTTTCGAGCCTCAGTGTCAGTTACAGGCCAGAGAGCCGCTTTCGCCACCGGTGTTCCTCCATATATCTACGCATTTCACCGCTACACATGGAATTCCACTCTCCTCTCCTGCACTCAAGTCTACCAGTTTCCAATGCATACAATGGTTGAGCCACTGCCTTTTACACCAGACTTAATAAACCACCTGCGCTCGCTTTACGCCCAATAAATCCGG
+
CCC<CGGGFGGGGGFGGGGGCFGGGGGGGGGFGEGGGGGGFGGGGGGGFDFGGGGGGGGGGGGFGCGGGFGGGGGGGGGF7FGGGGGGGGGGGGGGGGGGGGGFGGGGGG7:FFFGGGGGGGGGGGGGFFFGGGGGGGGGGGFGGGGGGGGGFFGGGGGGG98>EFGGFGFGCCDGGGGGCCCD9C=@FGGGCGGGGGCEFGFF5:7FG>CFGGGGGGFGF79>DBBFA4;DFDFCE2C@E5@);C85*>:
@M03364:276:000000000-BLYN8:1:1101:9958:1866 2:N:0:1
GGACTACTGGGGTTTCTAATCCTGTTTGCTCCCCACGCTTTCGCACCTGAGCGTCAGTCTTCGTCCAGGGGGCCGCCTTCTCCACAGGTATTCCTCCAGATCTCTACGCATTTCACCGCTCCACCTGGAATTCTACCCCTCTCTACGAGACTCTAGCTTGCCAGTTTCAAATGCAGTTCCCAGGTTGAGCCCGGGGATTTCACATATGACTTAACAAACCGCCTGCGTGCGCTTTCGGCCCAGCATTTCC
+
CCCCCGGEFGGDGGEFF<EF<<EFGCEEFGGCCFFEGGCCGGBGGE:FGAAFGCCGFECECF,FCEGEDFDCG6CFFEG<,C:AFBFGG9F<DFGGGG,9AAC?EFD<@F7FFA9FE7CE+48EE,==<A<=F<999=>+BD,+>;8+BCGC?,ECCFFFCF,>D@DFGGFCFFCFFAF,<6,3>,,148DCE>>E>:B,4=?:+2:@=@@+++;CF6=F3*8;<:()()))):5))-:2*)()**/)00
@M03364:276:000000000-BLYN8:1:1101:21146:1895 2:N:0:1
GGACTACCCGGGTATCTAATCCTGTTTGCTCCCCACGCTTTCGCACCTGAGCGTCAGTCTTCGTCCAGGGGGCCGCCTTCGCCACCGGTATTCCTCCAGATCTCTACGCATTTCACCGCTACACCTGGAATTCTACCCCCCTCTACGAGACTCTAGCTTGCCAGTTTCAAATGCAGTTCCCAGGTTGAGCCCGGGGATTTCACATCTGACTTAACAAACCGCCTGCGTGCGCTTTACGCCCAGTAATTCCG
+
CCCCCGEGGGGGGGGGGGGGGGGGGGGGGFGGGGGGGGGGGGCCFGGFGCGGFGGGGGFFFGGFGGGG@GEDGGGGCGGE7FFGFFGGGGCGGGGGG<FG@F9<F9,9F@=FFGGGGGGGGGGGCCGGGGG8DFFF==DE8CGFFFGEECEGGGGGFGGFFCCFGGAG7B;CFGGGGFGGGFG>FFCFFE8CEGGGGGG?CCFFFD:@7CGGGFGCG4CFDGB03),81>DFGC5>98EGGE?FG7@2>F6
@M03364:276:000000000-BLYN8:1:1101:15049:1914 2:N:0:1
GGACTACACGGGTTTCTAATCCTGTTTGCTCCCCACGCTTTCGAGCCTCAGTGTCAGTTACAGGCCAGAGAGCCGCTTTCGCCACCGGTGTTCCTCCATATATCTACGCATTTCACCGCTACACATGGAATTCCACTCTCCTCTCCTGCACTCAAGTCTACCAGTTTCCAATGCATACAATGGTTGAGCCACTGCCTTTTACACCAGACTTAATAAACCACCTGCGCTCGCTTTACGCCCAATAAATCCGG
+
CCCCCGGGGGGGGGGGGGGGGGGGGGGGGGGGGGGGGGGGGGGGGGGGGGGGGGGGGGGGGGGGGGGGGGGGGDGGGGGGGGGEEFGGFFGGGGGGGGGGGGGGGGGGGGGDGGGGGGGGGGGGFGDGEFGGGGFGFGGGGGGGGGGGGGCCFCFGDAFGGGGGDFGGFFGGGGGGFF8FFGFGAEFFGGFG6::EGFGF9CGG>*;0@5;CCGFGGF6??GFFFFFFF;8):FGF;>E85)/=7>FCFCD
@M03364:276:000000000-BLYN8:1:1101:10154:1939 2:N:0:1
GGACTACCCGGGTATCTAATCCTGTTTGCTCCCCACGCTTTCGCACCTGAGCGTCAGTCTTCGTCCAGGGGGCCGCCTTCGCCACCGGTATTCCGCCAGATCTCTACGCATTTCACCGCTACACCTGGAATTCTACCCCCCTCTACGAGACTCTAGCTTGCCAGTTTCAAATGCAGTTCCCAGTTTGAGCCCGAGTATTTCACATCTGACTTAACAAACCGCCTCCGTGCGCTTTTCTCCCAGTAATCCCG
+
CCCCCGCFGGGGGFFGFGGGGGGFFGFFGGGFF@FFGGG>FD@CFGGFFEGGGCFECE:C9FF@BFGGGG7@=>BFEGEGGG:FGDGGGGGGCD,=FGCEFGGGGFG?FGEGFFFFGCGGGGGG8FCD8FFFFGGGFG+@CGEF9,D@+@3@FGFDA@FDCFFGGCCCCC;F7;D9DF:<9?C,2,,=5CF5C=C*:4=EFF?++0+++:7;@1:@D45::E:((82@()))C<5)*)3+2),9*>B)*0/
@M03364:276:000000000-BLYN8:1:1101:10968:1968 2:N:0:1
GGACTACTAGGGTTTCTAATCCTGTTTGCTCCCCACGCTTTCGCACCTGAGCGTCAGTCTTCGTCCAGGGGGCCGCCTTCGCCACCGGTATTCCTCCAGATCTCTACGCATTTCACCGCTACACCTGGAATTCTACCCCCCTCTACGAGACTCTAGCTTGCCAGTTTCAAATGCAGTTCCCAGGTTGAGCCCGGGGATTTCACATCTGACTTAACAAACCGCCTGCGTGCGCTTTACGCCCAGTAATTCCG
+
CCCCCGGGGGGGGGGGGGGGGGGGGGGGGGGGGGGGGGGGGGGGGGGGGGGGGGGGGGGGGGGGGGGGGGGGGGGGGGGGGGGGGGGGGGGGGGFGGDGGGGGGGGGGGGGGGGGGGGGGGGGGGGGGGGGGGGGGGGGGGGGGGGG6CCGGGGGFGGFFGGEFGGFGGGCA7EFGGGGFFFG5FFFFGGGGGGGGGGGGGGFGFGGGFFCF7DGGC<F5>EFFFFFEBB3@GCC<F6GGGFFFGGFAGG*
@M03364:276:000000000-BLYN8:1:1101:20424:1998 2:N:0:1
GGACTACCCGGGTTTCTAATCCTGTTTGCTCCCCACGCTTTCGAGCCTCAGTGTCAGTTACAGGCCAGAGAGCCGCTTTCGCCACCGGTGTTCCTCCATATATCTACGCATTTCACCGCTACACATGGAATTCCACTCTCCCCTTCTGCACTCAAGTTGTACAGTTTCCAAAGCACACAATGGTTAAGCCACTGCCTTTTACTTCAGACTTATACAACCGCCTGCGCTCGCTTTACGCCCAATAAATCCGG
+
CCCCC<EGGGGGGEFGGG@FEGGGGGFGFGGGDGGC@CFEGFGGFGGGGFFGGGFA<EGGGGGFCFGGFGGGGFGGGG<FGDGDEGGGFGEGGG,EGGGF<FFGF,EFEGGGFGGGGGGE@:EFGGCDFCEFEFFGGGGGEFGGFCFGFFD?=D8EFGDFGDAFF9FFGFF>?EFGGD+==,6@B;AFGGGGGGGGGGFGGGGFFCF>*9<DGFGGF>>7BGFBDFFD>?)/*11937E75>;6*++9C<<
@M03364:276:000000000-BLYN8:1:1101:15567:2040 2:N:0:1
GGACTACAGGGGTTTCTAATCCTGTTTGCTCCCCACGCTTTCGCACCTGAGCGTCAGTCTTCGTCCAGGGGGCCGCCTTCGCCACCGGTATTCCTCCAGATCTCGACGCATTTCACCGCTACACCTGGAATTCTACCCCCCTCTACGAGACTCTAGCTTGCCAGTTTCAAATGCAGTTCCCAGGTTGAGCCCGGGGATTTCACATCTGACTTAACAAACCGCCTGCGTGCGCTTTACGCCCAGAAATTCCG
+
<CCCCEEEEFGGGGCFCCFGF9,,;C<F<EC,C,;@@F@@E<FFF@FGGFFFFFFEC<,CC99:6@:EGGGGGDG7=FFGGGFEG8FGFGCFG?EGGGG9FCEF,,@FC++4E9FGG>CGCEDFFCGGGGGDGGGFFGC:ECB?BCDE+;EGGGGAFFFGGCC6@D>,DEC9B,>DFFG7EFG5,CG6<CF5C5:5=8*<;FGGFFDGFGGFGCFCD7C=>5<:<F1;:>E3DD*6B0>*:@()277:C*0
@M03364:276:000000000-BLYN8:1:1101:10523:2045 2:N:0:1
GGACTACTAGGGTTTCTAATCCTGTTTGCTCCCCACGCTTTCGAGCCTCAGTGTCAGTTATAGGCCGGAGAGCCGCCTTCGCCACCGGTGTTCCTCCAGATATCTACGCATTTCACCGCTACACCTGGAATTCCACCCTCCTCTCCTGCACTCAAGTCTCCCAGTTTCCAATGCACACACTGGGTGAGCCACTGCCTTTTACATCAGACTTAAAAAACCACCCGCGCTCGCTTTACGCCCAATAAATCCGC
+
CCCCCGGEFGGGA,CFGFFFEGFGFGGGGGGGGGGGGGGGCFG,,CFG,EF,EFGGGFFA,,C9EE:F+@@7CFGG7FGGGGG,CEGGE+B?FF9EFC4EF,EFGFGGDEGDFGGGFGGGGGGG,AECEFEGF,@=4C@FGGGF,@,3,@DGG8FF3DDDFG=88C;F=FAFFCFEFC8+:,>,D+3,48,3,DF89E9E+:,+1+23*2::2++3*2=,)=)55).),0:5FF+;3(=CE>14CC7<FG*
@M03364:276:000000000-BLYN8:1:1101:19447:2047 2:N:0:1
GGACTACAAGGGTTTCTAATCCTGTTTGCTCCCCACGCTTTCGCACCTGAGCGTCAGTCTTCGTCCAGGGGGCCGCCTTCGCCACCGGTATTCCTCCAGATCTCTACGCATTTCACCGCTACACCTGGAATTCTACCCCCCTCTACGAGCCTCTCGCTTGCCCGTTTCAAATGCAGTTCCCAGGTTGAGCCCGGGGATTTCACATCTGACTTAACAAACCGCCTGCGTGCGCGTTACGCCCAGTAATTCCG
+
8B--A,C,;;ECC,CF<,CFAEEA@CFDFGFAFGFDEGG7,CF@@@CFCC8FCCGCGGCFAFDA,B6FA@CEEF7+@=,A=CGGGGDGFGGGG9,EFCF,,?E<E,AFEDG+AF9@FGGG7FFGGFFF8AADCF,@>D+@=@8@D,DCG++3@8,@*BFGG,,6@>,@<>??<9;ACG?FGGFEF,:?F78EDEG8:EC?++=+:CG7::+@7++;CG*/5::?F>>D035B/9/4DFGGC>:/:76:7C6
@M03364:276:000000000-BLYN8:1:1101:17128:2078 2:N:0:1
GGACTACCCGGGTTTCTAATCCTGTTTGCTCCCCACGCTTTCGAGCCTCAGTGTCAGTTACAGGCCAGAGAGCCGCTTTCGCCTCCGGTGTTCCTCCATATATCTACGCATTTCACCGCTACACATGGAATTCCACTCTCCTCTCCTGCACTCAAGTCTCCCAGTTTCCAATGCACACAATGGTTGAGCCACTGCCTTTTACATCAGACTTAAGAAACCACCTGCGCTCGCTTTACGCCCAATAAATCCGG
+
CCCCCFGFGGGGGGGGGGGGGGGGGGGGGGGGGGGGGGGGGGGFGGGGGFGGFGGGGGGGGGGGGGGGGGGGGGGGGGGGGGGGGGGGGGGGGGGGGGGCFCDEFGGGGGGGGGGGGGGDGGGG?FFCF9FFGD;F9EGGGGGGGGGGGGGGGG8EFGGGFGGGGGFFGFGGFGGGGGGDGGGGGGGGF@FC6FGGGGGGF>7@@8F9CFB7CFGGGFGGFEFEFEFFFFF>DCC4)::7C53FG7194)9
@M03364:276:000000000-BLYN8:1:1101:10174:2079 2:N:0:1
CGGTCCGTTGGGTGCCGTTGTCCTGTGTCTCTTGTTCTCCCCTTCTCTCCGTGTTCGCGCTTTTTTTTGCTCCCGCTTGTTGCTCCTCGCCGCCCTCCTGTCGCTGCCGTCTGCGCTCCTCCCTGCACCTGCTCCTCACCCCTCCTCCTTCCCCCGTTCCACCTCGTCCGCTCACACTCTCTCCCCGTCTAGCGTCTGTCGTCTCGCTATCCCGCTCTCCGTACTCTCCACTGCCACGCACATACCGCCTC
+
@-8-6++,;-,+,8,;+,,,6;,,-;C,,,6,CEC,,<,,6,6,,,,,,,86,6C,,+8+@,6,,66+8,6,6:+7+,,45,,5,,,9,=+++++8,+,,5,+9+++,+++,+,++++6,8,3,,6,,3>FG8<=,89>,,++++4,,,,8+,65**,6,37D,,*6*4**1*1115,<>E,2,2;511*1++3****51*1**)**/1**0**)))1+2)2)-(/))(*01***)*-**1))***)()*1
@M03364:276:000000000-BLYN8:1:1101:23198:2126 2:N:0:1
GGACTACCAGGGTATCTAATCCTGTTTGCTCCCCACGCTTTCGCACCTGAGCGTCAGTCTTCGTCCAGGGGGCCGCCTTCGCCACCGGTATTCCTCCAGATCTCTACGCATTTCACCGCTACACCTGGAATTCTACCCCCCTCTACGAGACTCTAGCTTGCCAGTTTCAAATGCAGTTCCCAGGTTGAGCCCGGGGATTTCACATCTGACTTAACAAACCGCCTGCTTGCGCTTTACGCCCAGTAATTCCG
+
CCCCCGFFDFGGG<FGGGGGGGGGGGGGGGGGGGGFGGGGGGGGGGGGGGGGGGGGGGGGGAFGCFFGGGDEGG7CFGGGGEEEGACEEGGGGGGGGGEFFGGFGFGFE7CBFGGGGGGGGGGGGFE>EFFGFFGGGE6=CEGGFFCEG68C?EC7FGFC>@,DFEGAACC;=9EFCCEFFGGGGGF67FCFGDGCCGF?FCFCFDFGGGF77DC>7<GGA>DF0A(247>>CDF<@:C>::??F7B>7>2
@M03364:276:000000000-BLYN8:1:1101:8973:2177 2:N:0:1
GGACTACTGGGGTTTCTAATCCTGTTTGCTCCCCACGCTTTCGCACCTGAGCGTCAGTCTTTGTCCAGGGGGCCGCCTTCGCCACCGGTATTCCTCCAGATCTCTACGCATTTCACCGCTACACCTGGAATTCTACCCCCCTCTACAAGACTCTAGCCTGCCAGTTTCGAATGCAGTTCCCAGGTTAAGCCCGGGGATTTCACATCTGACTCAATCAACCGCCTGCGTGCGCTTTACGCCCAGTAATTCCG
+
CCCCCGGGGGGGGGGGGGGGGGGGGGGGGGGGGGGGGGGGGGGGDGGGGGGGGGGGGGGGGGGGFGGGGGGGGGGGGGGGGGGGGGEGGGGGGGGGGFGGEFFFFAFGGGGGGGGGGGGGGGGGFEGGGGGGGGGGBFGDGGGGEGGGGFGGGGFGGFCGGGGGGFCFEGDGGCGGGGGF69D5FCG7CGGGGDGG5CG?>FGD+0CC7F=DFGG>CFGGEGFDDFF@()7>D9CAFFEGGF:FGF?4CD9
@M03364:276:000000000-BLYN8:1:1101:14302:2202 2:N:0:1
GGACTACAGGGGTTTCTAATCCTGTTTGCTCCCCACGCTTTCGAGCATCAGTGTCAGTTACAGGCCAGAGAGCCGCTTTCGCCACCGGTGTTCCTCCATATATCTACGCATTTCACCGCTACACATGGAATTCCACTCTCCTCTCCTGCACTCAAGTCTACCAGTTTCCAATGCATACAATGGTTGAGCCACTGCCTTTTACACCAGACTTAATAAACCACCTGCGCTCGCTTTACGCCCAATAAATCCGG
+
CCCCCGGGGGGGGDGGGGFGGGGGGGGGGGGGGGGGGGGGGGGGGGGGGGGGGGGGGGGGGGGGGGGGGGGDGGEGGGGGDGGGGGGGGGGGGGGGGFGGGGAFGGGGGGGGGGGGGGGGGCEGGGGGFFFFGGGGGGGGGGGGGEGGGGGGFGGFGGGCFGGGGGFG,>ECGFGGCFGGGGFGGGFGGFE:FGFCFFGGGGGGFDC7CFFFFDG>CFCFFE45>E93:?>?G?CE>(::CF;FGGF?6C7
@M03364:276:000000000-BLYN8:1:1101:19377:2203 2:N:0:1
GGACTACAAGGGTTTCTAATCCTGTTTGCTCCCCACGCTTTCGAGCCTCAGTGTCAGTGACAGGCCAGAGAGCCGCTTTCGCCTCCGGTGTTCCTCCATATATCTACGCATTTCACCGCTACACATGGAATTCCACTCTCCTCTCCTGCACTCAAGTCTACCAGTTTCCAATGCATACAATGCTTGAGCCACTGCCTTTTACACCAGACTTAATAAACCACCTGCGCTCGCTTTACGCCCAATAAATCCGG
+
@<BC@@,FFFF>F,@A9,@<EFFAC<F<F<FEFE<FGCFFFF:DEF+BEF@FGFGGGG9EE9,CFCG,CEFCCGGGGG7C:CF7@B:=++8BFFF<,,?F,?,CE9CFGCFECGFG9:7@BFGGD8E8B<,AFFFG9E9FE94+,8>DE8FGF?C,3@;DAFFG,6=@ED,76DFDF=9?=>,@DF?A8>,8<,>89F9CC8ACFFGDG>@FGGGGFF,90;96BA4?9B>>CF+>5=CEGA(/*2AC9/)
@M03364:276:000000000-BLYN8:1:1101:18839:2356 2:N:0:1
GGACTACAGGGGTATCTAATCCTGTTTGCTCCCCACGCTTTCGAGCCTCAGTGTCAGTTACAGGCCAGAGAGCCGCTTTCGCCTCCGGTGTTCCTCCATATATCTACGCATTTCACCGCTACACATGGAATTCCACTCTCCTCTCCTGCACTCAAGTCTCCCAGTTTCCAATGCACACAATGGTTGAGCCACTGCCTTTTACATCAGACTTAAGAAACCACCTGCGCTCGCTTTACGCCCAATAAATCCGG
+
CCCCCGGGGGGGGGGDFGGGGGGGGGGGGGGGGGGGGGGGGGGGGGGGGGGGGGGGGGGGGGGGGGGGGGGGGGGGEGGGGGGGDF=FGGGGGGGGGFGCFGGGGGGGGGGGGGGGGGGEGC9FGGGFAFEGGGGGFGCFGGGFFFGCFFGGFGDGGGGGFGGDDFGFGCFADGGFFGGGGGGFCEGGGGGGFDEG?ECFGFGGFFC?C9CFCDGCFGGGFGFFFF>A):ABGGGFD@GGGF3)>@CED72
@M03364:276:000000000-BLYN8:1:1101:13495:2371 2:N:0:1
GGACTACCAGGGTTTCTAATCCTGTTTGCTCCCCACGCTTTCGCACCTGAGCGTCAGTCTTCGTCCAGGGGGCCGCCTTCGCCACCGGTATTCCTCCAGATCTCTACGCATTTCACCGCTACACCTGGAATTCTACCCCCCTCTACGAGACTCTAGCTTGCCAGTTTCAAATGCAGTTCCCAGGTTGAGCCCGGGGATTTCACATCTGACTTAACAAACCGCCTGCGTCCGCTTTACGCCCCGTAATTCCG
+
CCCCCGGDEGGDGFGGGGGGGGGGGGGFGGGGDGFGECFGGGGGGGGGGGFFEGGGGGGGGGDFCC7CFGGCGGGGGGEGGGG7CFGGGGGGGGDEFFCFGDFEFFGFGGGCGGCBFGGECGGG?8DFC8<=FF;DEGGGGGGGGGGGD>EFFFG9BEG8:838FGCFGGEFFGGFGA;E9DCFGCCC<DGCGGGG5>GFDCGG:<7:+;:7D+++2*;C)>>7@F07())<><54=,;E>)-7)/0.::2
@M03364:276:000000000-BLYN8:1:1101:19562:2412 2:N:0:1
GGACTACTGGGGTATCTAATCCTGTTTGCTCCCCACGCTTTCGCACCTGAGCGTCAGTCTTCGTCCAGGGGGCCGCCTTCGCCACCGGTATTCCTCCAGATCTCTACGCATTTCACCGCTACACCTGGAATTCTACCCCCCTCTACGAGACTCTAGCTTGCCAGTTTCAAATGCAGTTCCCAGGTTGAGCCCGGGGATTTCACATCCGACTTACCAACCCGCCTGCGTGCGCTTTACGCCCAGTAATTCCG
+
CCCCCFGGGGGGGGGGGGGGGGGGGGGGGGGGGGGGGGGGGGGGGGGGECGGGGGGGGFECFDGGGGG?:FGGGGGGGEGFEGGG,CEGEGG9FGGC=,FGBFFGF,FFGG:FFGGGDGGGGGG8=FGGGGGG<DFG33CEEGGAGF63CECEAFFCDAFDFFGGGGA;FGGFGFGGGG?2,?FFEFGFGGFEGEE5BCGF+:776*/9CCD@+*;7/CEBG:BBF>>:B:DGGGFFBCEE>06F:8>GG*
@M03364:276:000000000-BLYN8:1:1101:14752:2415 2:N:0:1
GGACTACTGGGGTATCTAATCCTGTTCGCTCCCCACGCTTTCGAGCCTCAGCGTCAGTTACAGACCAGAGAGCCGCCTTCGCCACTGGTGTTCCTCCATATATCTACGCATTTCACCGCTACACATGGAATTCCACTTCCCTCTACTGCACTCAAGTTTCCCAGTTTCCAATGACCCTCCACGGTTGAGCCGTGGGCTTTCACATCTGACTTAAGAAACCGCCTACGCGCGCTTTACGCCCAATAATTCCG
+
CCCCCGGGCFGGGFGGGGGGGGGGGGEFGGGGGGGGGGGGGGG<,FGGGGGGGGGGGGDG,CFCFGGGGGFEGGGGGGGGGGGGGGGGGGGGGGGGG8EFGGGGGGGGDEGGGGGGGGGGGGGG9:FFGGGGFGGGCA,8EFGG,EC>,=DFDDFG9=EEGGGGG9EG:FFGGFA@6DFGCDCGGGGGGGG67@EEF6BFFGGG6D+BGGGGGG+::>E7AGF>@FD5>BFFGGGFF0EGGF1>F784DG9
@M03364:276:000000000-BLYN8:1:1101:11054:2428 2:N:0:1
GGACTACTAGGGTTTCTAATCCTGTTTGCTCCCCACGCTTTCGCACCTGAGCGTCAGTCTTCGTCCAGGGGGCCGCCTTCGCCACCGGTATTCCTCCAGATCTCTACGCATTTCACCGCTACACCTGGAATTCTACCCCCCTCTACGAGACTCTAGCTTGCCAGTTTCAAATGCAGTTCCCAGGTTGAGCCCGGGGATTTCACATCTGACTTAACAAACCGCCTGCGTGCGCTTTACGCCCAGTAATTCCG
+
CCCCCGGGGGGGGGGGGGGGGGGGGGGGGGGGGGGGGGGGGGGGGGGGGGGGGGGGGGGGGGGGGGGGGGGGGGGGGGGGGGGEGGGGGGGGGGGGGGGGCEEGFGGGDGDEGGGGGDGGGGGGGGGGGFGGGGCDD8FCEEDFFFGGGGGGGFGGCFGGGGGG@FCECFGGGFGGGGGGDGGGGGGGFGGEEGGGGGGGGGGGFGGGGGGGGGGGG*3=>EA<DFFF63BEC5C9FBGEE309>FF<F**
@M03364:276:000000000-BLYN8:1:1101:7462:2436 2:N:0:1
GGACTACACGGGTTTCTAATCCTGTTTGCTCCCCACGCTTTCACACCTGAGCGTCAGTCTTCGTCCAGGGGGCCGCCTTCGCCACCGGTATTCCTCCAGATCTCTACGCATTTCACCGCTACACCTGGAATTCTACCCCCCTCTACGAGACTCTAGCTTGCCAGTTTCAAATGCAGTTCCCAGGTTGAGCCCGGGGATTTCACATCTGACTTAACAAACCGCCTGCGTGCGCTTTACGCCCAGTAATTCCG
+
CCCCCGGGGGGGGGGGGGGGGGGGGGGGGGGGGGGGGGGGGGGGGGGGEGGGGGGGGGGGGGGGGGGGFCGGGGGGGGGGGGGGGGGGGGGGGGGGGFFGGGGGGGGGGGGGGGGGGGGEGGGGGGGFFGGGGGGGFGDEEGGGGGGGE6EGGGFFFGGGGGGGGEEGGAFFGGG7DFGGGGGCBEFGGGGGDGGGC5B?;DGF6>FDGGGFGGGD74EFAEFFDABD6D5@GDGFF?ECC)4?:CB2:DD
@M03364:276:000000000-BLYN8:1:1101:11191:2471 2:N:0:1
GGACTACCCGGGTTTCTAATCCTGTTTGCTCCCCACGCTTTCGCACCTGAGCGTCAGTCTTCGTCCAGGGGGCCGCCTTCGCCACCGGTATTCCTCCAGATCTCTACGCATTTCACCGCTACACCTGGAATTCCACCCCCCTCTACGAGACTCAAGCCTGCCAGTTTCAAATGCAGTTCCCGGGTTGAGCCCGGGGATTTCACATCTGACTTAACAGACCGCCTGCGTGCGCTTTACGCCCAGTAATTCCG
+
CCCCCGGGGGGGGGGGGGGGGGGGGGGGGGGGGGGGGGGGGGDGGGGGGGGGGGGGGFFGGGGGGGGGGGGGGGGGGGGGGGGGGGGGGGGGCGGGGGGGGGGGGGGGGGGGGGGGGGGGGGGGGGGGGGGGGGGGGGGGDGGGGGGGGCEDCFGGGCGGGGGGGGGGGGGGGGGGGGGGGGGGGG=FGCFFGGGGCCFGGFGCFGGGGGCFGGGF>C=EFDEFFFFFFFEDDGGAFFGGGDBF7:9)>C9
@M03364:276:000000000-BLYN8:1:1101:16149:2513 2:N:0:1
GGACTACCGGGGTTTCTAATCCTGTTTGCTCCCCACGCTTTCGAGCCTCAGTGTCAGTTACAGGCCAGAGAGCCGCTTTCGCCTCCGGTGTTCCTCCATATATCTACGCATTTCACCGCTACACATGGAATTCCACTCTCCTCTCCTGCACTCAAGTCTCCCAGTTTCCAATGCACACAATGGTTGAGCCACTGCCTTTTACATCAGACTTAAGAAACCACCTGCGCTCGCTTTACGCCCAATAAATCCGG
+
CCCCCGGGGGGGGGGGGGGGGGGGGGGGGGGGGGGGGGGGGG@FGGGGGGFGGGGGGGGGGGGGGFDFGGGGGGGGGGGGDGGGGGGGGGGGGGGGGFGGGGGGGGGFGGGGFGGGGGGGGGGGGGGGFEFGGGGGGGGGGGGGGGGGGGGGGGGGGGGGFFGGGGGGGGGGF83=AFGGGGGFGGGGGGFGGFGGFGGGGGGDC+*2@FCFDFFDGG6CFGFBBEFD?B>;DD7;)2BEGF()>CA<FGD
@M03364:276:000000000-BLYN8:1:1101:16376:2518 2:N:0:1
GGACTACAAGGGTTTCTAATCCTGTTTGCTCCCCACGCTTTCGCACCTGAGCGTCAGTCTTCGTCCAGGGGGCCGCCTTCGCCACCGGTATTCCTCCAGATCTCTACGCATTTCACCGCTACACCTGGAATTCTACCCCCCTCTACGCGACTCTAGCTTGCCAGTTTCAAATGCAGTTCCCAGGTTGAGCCCGGGGATTTCACATCTGACTGAACAAACCGCCTTCGTGCGCTTTACGCCCAGTAATCCCC
+
CCCCCGGFGGGGGGGGGGFGG9FGGGGGGGGGGGGGGDGGFEFGGGGGGGGGGGGGGGFAFGGGGFEGFDGGDGGGEGGGGGBFEFGGGGFGGGGGGFFFFGGGGGGDGGECEGCCC:>CFG@FDFGFFGGGFGGGGG6FGGGG9B6+++@;>DEEECE8CBAEBG9CF,DF7DEC9EGGG?68FFCF,6CFE=ECCC8<:CFGACF++;:0;7DC<;CE3EF0(93F()5B317<FBGGE56:F*7)?2*
@M03364:276:000000000-BLYN8:1:1101:6881:2519 2:N:0:1
GGACTACCAGGGTATCTAATCCTGTTTGCTCCCCACGCTTTCGCACCTGAGCGTCAGTCTTCGTCCAGGGGGCCGCCTTCGCCACCGGTATTCCTCCAGATCTCTACGCATTTCACCGCTACACCTGGAATTCTACCCCCCTCTACGAGACTCTAGCTTGCCAGTTTCAAATGCAGTTCCCGGGTTGAGCCCGGGGATTTCACATCTGACTTAACAGACCGCCTGCGTGCGCTTTACGCCCAGTAATTCCG
+
CCCCCGGGGGGGGGGGGGGGGFGGGGGGGGGGGGGGGGGGGGGGGGGGFGGGGGGGGGGGGGGGGGGGGGGGGGGGGGGGGGGGGGGGGGGGGGGGGGGGGGGGGGGGGGGDGGGGGGGGGGGGGGGGGGGGGGGGGGGGGGGGFGGDGGEGGGGGGGGGGGGGGGGGGGGGAFGGFFAF?CGGGGGCEFGGGGGGEGGGGGCFAG>FDGGCC77CG5FEEGD2051BBEFFGGGFBBG?C3(9CFF9CF<
@M03364:276:000000000-BLYN8:1:1101:12002:2599 2:N:0:1
GGACTACCAGGGTTTCTAATCCTGTTTGCTCCCCACGCTTTCGCACCTGAGCGTCAGTCTTCGTCCAGGGGGCCGCCTTCGCCACCGGTATTCCTCCAGATCTCTACGCATTTCACCGCTACACCTGGAATTCTACCCCCCTCTACGAGACTCTAGCTTGCCAGTTTCAAATGCAGTTCCCAGGTTGAGCCCGGGGATTTCACATCTGACTTAACAAACCGCCTGCGTGCGCTTTACGCCCAGTAATTCCG
+
CCCCCGGFGGGGGGGGGGGGGGGGGGGGGGGGGGGGGGGGGGGGGGGGGGGGGGGGGGGGGGGGGGGGGGGGGGGGGGGGGGGGGGGGGGGGGGGGGGGGGGGGGGGFGGGGGGGGGGGGDGGGGGGGGGGGGGGGGFDFGGGGGGGGGGGGGGGGGGGFCFGGGGGGGGGGGGGGGGFCFCFCFGFCGGGGGGGGGGGFFDFFFDFFCFCFGFGGG:FFDGA;=FFEFFFFDGGFFFCEG@06C7@AFF4
@M03364:276:000000000-BLYN8:1:1101:9264:2640 2:N:0:1
GGACTACTGGGGTTTCTAATCCTGTTTGCTCCCCACGCTTTCGCACCTGAGCGTCAGTCTTCGTCCAGGGGGCCGCCTTCGCCACCGGTATTCCTCCAGATCTCTACGCATTTCACCGCTACACCTGGAATTCTACCCCCCTCTACGAGACTCTAGCTTGCCAGTTTCAAATGCAGTTCCCAGGTTGAGCCCGGGGATGTCACATCTGACTTACCAAACCGCCTGCGTGCGCTTTACGCCCACTAATTCCG
+
CCCCCGGGGGGGCEGGGGACGGGGAFGGGGGGGGGGGGGGGGGGGEGGGFGFEGGGDGGGGGGGCEGDGFFEEEEGGGGGGDGGGGGGGDFFGGGGFFGFEFAFFGGGGDGGGGGGGGGGGGGDCFFGGGGGFGFGGD=7BEGGGGC::@EGGFGGGGGFGDGGFCDFG>,@;FG7>C7;CB8D<C8FFFGFEGGGDE*<C7@FA87C7CDFF+*3;C8C:CDDFF95:>)<<DGFFBCEG5()*292:*0
@M03364:276:000000000-BLYN8:1:1101:20520:2656 2:N:0:1
GGACTACCTGGGTTTCTAATCCTGTTTGCTCCCCACGCTTTCGCACCTGAGCGTCAGTCTTCGTCCAGGGGGCCGCCTTCGCCACCGGTATTCCTCCAGATCTCTACGCATTTCACCGCTACACCTGGAATTCCACCCCCCTCTACGAGACTCAAGCCTGCCAGTTTCAAATGCAGTTCCCGGGTTGAGCCCGGGGATTTCACATCTGACTTAACAGACCGCCTGCGTGCGCTTTACGCCCAGTAATTCCG
+
CCCCCGGG9FGGGGGGGGGGGGGGGGGGGGGGGGGGGGGGGGGEGGGGGGGGGGGGGGGGGGGGGGGGGGGGGGGGGGGGGGGGGGGGGGGFGGGFGDGGFFGGGGGGGGFGGGGGG>@EGGGGGGGGGGGGGGGGFGGGGGGFFGGGGGG7DFGFFGFFFGGGGGGGGGGGGGGGCCFGFCEGEECEFFGGGGGGEGFFGFG+7C7C7:FCFGGGGGGGDCF?:>BF<FFBC3CBFFDGED:<DGFFGF6
@M03364:276:000000000-BLYN8:1:1101:21403:2693 2:N:0:1
GGACTACCCGGGTATCTAATCCTGTTTGCTCCCCACGCTTTCGCACCTGAGCGGCAGTCTTCGTCCAGGGGGCCGCTTTCGCCACCGGTATTCCTCCAGCTCACTACGCATTTCACCGCTACACCTGGAATTCTACCCCCCTCTACGAGCCTCTAGCTTGCCAGTTCCAAATGCATGTCCCAGGTTGAGCCCGGGGTTTTCACATCTGACTTAACAAACCGCCTGCGTGGGCTTTACGCCCAGGAATGCCT
+
@C9C<,;EFGGGGGCCEECEFGGGAEFGGGGGGDFGG7FGGGC;::F8FC@FE+6+@C,6CC,FFC,CEFFE+CFE+8?9:F@@8FFGG+:@F<45B,E,9<9,9AF77:B+F?,,C?+++8:<@FGDEC,,,,CF9DD>C>80;;D6@5B*>3,35E9@D798FB,52,,62,,,,55><<B>C,0,42:;**13*1=CGF9+;4C:17CCG+7+0***.*)41.4<()070**)*,**:>()/*))07*
@M03364:276:000000000-BLYN8:1:1101:23985:2719 2:N:0:1
GGACTACTCGGGTTTCTAATCCTGTTTGCTCCCCACGCTTTCGCACCTGAGCGTCAGTCTTCGTCCAGGGGGCCGCCTTCGCCACCGGTATTCCTCCAGATCTCTACGCATTTCACCGCTACACCTGGAATTCTACCCCCCTCTACGAGACTCTAGCTTGCCAGTTTTAAATGCAGTTCTCAGGTTGAGCCCGGGGATTTCACATCTGACTTAACAAACCGCCTGCGTCCGCTTTACGCCAAGTAATTCCG
+
CCCCCGGGDGEE<EEDGFFFG,;<FFGGGGGFGD<CBFGGD<FF,@FFFFFGGE7@EGEEFG7CC:BEF7@CE@FC+8=FFCEEGF:7=:FDGC;F<FFFEFEF95<AF@7CFCFDB=@CF::EEFGGD,5F=<FC@@6@CCC69@F+3:++,7EF9,@DCBA6DC,,@B9,2;<;FFF,>DFGCC:,42?*5=>*C*89C7CFAFGCF77@GG=FDFC/)=>;;)()(.0:D**6*,2**)(*0:B6DD9
@M03364:276:000000000-BLYN8:1:1101:13507:2736 2:N:0:1
GGACTACTGGGGTTTCTAATCCTGTTTGCTCCCCACGCTTTCGAGCCTCAGTGTCAGTTACAGGCCAGAGAGCCGCTTTCGCCTCCGGTGTTCCTCCATATATCTACGCATTTCACCGCTACACATGGAATTCCACTCTCCTCTCCTGCACTCAAGTCTCCCAGTTTCCAATGCACACAATGGTTGAGCCACTGCCTTTTACATCAGACTTAAGAAACCACCTGCGCTCGCTTTACGCCCAATAAATCCGG
+
CCCCCGGGGGGGGGGGGGGGGFFFGGGGGGGCGGGGGGGGGGGGGGGGGGGGGFGGGGGGGGGFGGGGGGGGGGGGGGGDGGGGGGGGGGGGG9,FFGGGGG;FGGGGGGGGGGFFGGGGGDGGGGGGFGGGGGFFFGGGGGGGGGGGGGGFD=@?@;@FEGGGGGGDFFGGGGGFG8?6EF8E>EGGFDCDCFFGGGFFCFA96CFFGGGGFFGFFG>EFEFFFFBFFFD;CFCFFFCEGF;ADFFEGDD
@M03364:276:000000000-BLYN8:1:1101:22493:2821 2:N:0:1
GGACTACTAGGGTATCTAATCCTGTTCGCTCCCCACGCTTTCGAGCCTCAGCGTCAGTTACAGACCAGAGAGCCGCCTTCGCCACTGGTGTTCCTCCATATCTCTACGCATTTCACCGCTACACATGGAATTCCACTCTCCTCTTCTGCACTCAAGTCTCCCAGTTTCCAATGACCCTCCCCGGTTGAGCCGGGGGCTTTCACATCAGACTTAAGAATCCGCCTGCGCTCGCTTTACGCCCAATAAATCCG
+
CCCCCG8FGGGGGGGGGGGGGGG9FFGGGGGGGEGEGE@EGAF@EFCFGGFGEGFEGFGGGGGFGCEGEGGGGFGCFEGGEECFGF8ECFG>?EGGGGG99,49@EFFF@FFG9EF,@:@F:AECEFGF<DCDFGGEEGBFGGGGFGFCAGGDEGGGFAFGCGGDGFGC9DGGAD,DFG>CEGG>CECFGGGC8EGD8:?C7ED86+?*8D:1+:+++0=:F>,2)6).:;AG*96@1E>ED:>*:84*9)
@M03364:276:000000000-BLYN8:1:1101:13144:2847 2:N:0:1
GGACTACCAGGGTTTCTAATCCTGTTTGCTCCCCACGCTTTCGCGCCTCAGTGTCAGTTACAGGCCAGAGAGCCGCTTTCGCCTCCGGTGTTCCTCCATATATCTACGCATTTCACCGCTACACATGGAATTCCACTCTCCTCTCCTGCACTCAAGTCTCCCAGTTTCCAATGCACACAAGGGTTGAGCCACTGCCTTTTACATCAGACTTAAGAAACCACCTGCGCTCGCTTTACGCCCAATAAATCCGG
+
CCCCCGGGFGGGGGDGGGGGGGGGGGGGGGGGGGGGGGGGGGG,@FGGGGGGGGGGGGGGGGEFGFCGGGGGGGGGGGGGGGGGGGGGGGGGGFGGGGGGGGGGGGGFGGGCFGGGGGGGGGGGFFGFGBFGGCFGFGFFGGGGGGFGFFGGGGGGGF9CFGGGGGGGFGGGGGFC8DC+,3@F<8@EGG?FFCGFFEGGGGGFC775FGFGC+BFFF6,:CF2@D@E9)):7CFC3(CCG389DFFFCDD
@M03364:276:000000000-BLYN8:1:1101:7619:2873 2:N:0:1
GGACTACTCGGGTTTCTAATCCTGTTTGCTCCCCACGCTTTCGAGCCTCAGTGTCAGTTACAGGCCAGAGAGCCGCTTTCGCCTCCGGTGTTCCTCCATATATCTACGCATTTCACCGCTACACATGGAATTCCACTCTCCTCTCCTGCACTCAAGTCTCCCAGTTTCCAATGCACACAATGGTTGAGCCACTGCCTTTTACATCAGACTTAAGAAACCACCTGCGCTCGCTTTACGCCCAATAAATCCGG
+
CCCCCGGGGGGGGGGGGGGGGGGGGGGGGGGGGGGGGGGGGGGGGGGGGGGGGGGGGGGGGGGGGGGGGGGGGGGGGGFGGGGGGGGGGGGGGGGGGGGGCGDGGGGGGGGGGGGGGGGGGGGGGGGFFFGGGGGGGG9F>EGGGGFGGGF=GGGFGGFFGGGGGGGGGCCEFGGGGGGGGGGGGGDFGF6DGFCGGGGC?FGGC>FGGFCFGGG7DDFFFEFFBF=5>DEFFGGFF@CGG>@FGGF67<9
@M03364:276:000000000-BLYN8:1:1101:12282:2875 2:N:0:1
GGACTACTAGGGTTTCTAATCCTGTTTGCTCCCCACGCTTTCGCACCTGAGCGTCAGTCTTCGTCCAGGGGGCCGCCTTCGCCACCGGTATTCCTCCAGATCTCTACGCATTTCACCGCTACACCTGGAATTCTACCCCCCTCTACGAGACTCTAGCTTGCCAGTTTCAAATGCAGTTCCCAGGTTGAGCCCGGGGATTTCACATCTGACTTAACAAACCGCCTGCGTGCGCTTTACGCCCAGTAATTCCG
+
CCCCCGGGGGGGGGGGGGGGGGGGGGGGGGGGGGGGGGGGGGGGGGGGGGGGGGGGGGCGGGGGGGGGGGGGGGGGGGGGGGGGGGGGGGGGGGGGGGGCGGGGGGFFGGGEGGGGGGGGGGGGGGGGGDFGGGGGGGGGGGGGGGGGGGGGGGGGFGGGGGGGCGGFFGGGGGGGGGCEFGGFGGGGGGGGGGGGGGCDFFFG+6CDFGGGGFCC;FGGFGEFFF6>0>BEGCD9=?GGD>1@C7BFGG4
@M03364:276:000000000-BLYN8:1:1101:18630:2886 2:N:0:1
GGACTACAGGGGTATCTAATCCTGTTTGCTCCCCACGCTTTCGAGCCTCAGTGTCAGTTACAGGCCAGAGAGCCGCTTTCGCCACCGGTGTTCCTCCATATATCTACGCATTTCACCGCTACACATGGAATTCCACTCTCCTCTCCTGCACTCAAGTCTACCAGTTTCCAATGCATACAATGGTTGAGCCACTGCCTTTTACACCAGACTTAATAAACCACCTGCGCTCGCTTTACGCCCAATAAATCCGG
+
CCCCCGGGGGGGGGGGGGGGGGGGGGGGGGFGGGGGGGGGGGGFGGGGFGGFGFGGGGGGGGF8FGGGGGFEFCGGGCFGDGGGGGGGGGGGGGGGGGG9FGGGGFEDCFGGFDAFGCGGGG9FFFGGGGGGGGGGFGGGGGGGGGGGFDGGGCGGEFFDGCFGGGGGGGFDGGGGCFG8ED8EFE8FEGFGGGGGGGGGGGCFAFGFCGFFFFF9CDDGFEFF9?ADFFFF4CCCBFEEGF;4CFFCG<D
@M03364:276:000000000-BLYN8:1:1101:17035:2893 2:N:0:1
GGACTACCGGGGTTTCTAATCCTGTTTGCTCCCCACGCTTTCGCACCTGAGCGTCAGTCTTCGTCCAGGGGGCCGCCTTCGCCACCGGTATTCCTCCAGATCTCTACGCATTTCACCGCTACACCTGGAATTCTACCCCCCTCTACGAGACCCTAGCTTGCCAGTTTCAAATGCAGTTCCCAGGTTGAGCCCGGGGATTTCACCTCTGACTTAACAAACTGCCGGCGTGCGCTTTACGCCCAGTAATTCCG
+
CCCCCE8FCGGG@@C9F9,,CC,CE6<EFF9C,B@FGGGD89C@C@:<F?<@F+@BC,EF<CDCGCCGG>FCDGGC@,FEDFCFGGG7@+?<??@BC<F<E=9EFGFGG@++EFFEC:+@+=FB,A=F<FGCFF;FFF6F+@+54EC:7***6,,,@DEGGF7>,>DE;D;,=;?C9,2,2,:1,?,=,,,===C=/*5++11:/C*;+;++;3>F7CE+;C4((76>9>EBCD3AF(1:178;F799**2
@M03364:276:000000000-BLYN8:1:1101:23400:2894 2:N:0:1
GGACTACAGGGGTTTCTAATCCTGTTTGCTCCCCACGCTTTCGCACCTGAGCGTCAGTCTTCGTCCAGGGGGCCGCCTTCGCCACCGGTATTCCCCCAGATCTCTACGCATTTCACCGCTACACCTGGAATGCTACCCCCCTCTACGAGACTCTAGCTTGCCAGTTTCAAATGCAGTTCCCAGGTTGAGCCCGGGGATTTCACATCTGACTTAACAAACCGCCTGCGTGCGCTTTACGCCCAGTAACTCCT
+
@CCCC8EEECCFFGGGGGCAFFFFCFFFG9CEF@CCEGEEEFCFGGGGF8F,CFGDFFGGGGGGGGGGGEG7@FFEGGGGGGEGEFCFE7F<EF,4FFFG<FEEDGGGGF@E9FGFGCGG>:,A>DF88<D,>F9,=BDGDGEGGADEEE>8@>=EFGGC@BAECEFF7>>DBFF72=>:ECE5F9,,6:E5CCEGG*2ADDFFF;;+3:+3::>777@*)=)(4)3<:@@>C35496*::5?:7C*6:C*
@M03364:276:000000000-BLYN8:1:1101:20558:2902 2:N:0:1
GGACTACTGGGGTATCTAATCCTGTTTGCTACCCATGCTTTCGAGCCTCAGCGTCAGTTACAGACCAGACAGCCGCCTTCGCCACTGGTGTTCTTCCATATATCTACGCATTTCACCGCTACACATGGAGTTCCACTGTCCTCTTCTGCACTCAAGTTTCCCAGTTTCCGATGCACTTCTTCGGTTGAGCCGAAGGCTTTCACATCAGACTTAAGAAACCGCCTGCGCTCGCTTTACGCCCAATAAATCCG
+
CCCCCGGCFGGGFGFGGGGGGGGGGGGFGGGGGGGCFGGGGGGGFGGGGFCGF@CGGGGGGGFFFCEGGFEGGFGGCGGFGGGGEGGGGGFGGGGGGGGGGFGGGGGGCCGGGGGGGCGGDFGGGDCFFGEFFFGGGGGGGGGGGGGFG,EFGGGFEDFFA9EGGFGFGDGGDGGGGFCFDGGDCEGFFFFGG+@EGFGGGGGGFCDFFGGGGC+DGGG7?EBFFFF45:5ADF4CFFGGGA0;CFA)@C>
@M03364:276:000000000-BLYN8:1:1101:8590:2924 2:N:0:1
GGACTACCAGGGTTTCTAATCCTGTTTGCTCCCCACGCTTTCGCACCTGAGCGTCAGTCTTCGTCCAGGGGGCCGCCTTCGCCACCGGTATTCCTCCAGATCTCTACGCATTTCACCGCTACACCTGGAATTCTACCCCCCTCTACGAGACTCTAGCTTGCCAGTTTCAAATGCAGTTCCCAGGTTGAGCCCGGGGATTTCACATCTGACTTAACAAACCGCCTGCGTGCGCTTTACGCCCAGTAATTCCG
+
CCCCCGGGGGGGGGGGGGGGGGGGGGFGGGGGGGGGGGGGGGGGGGGFFGGGGGGGGFGGGGGGGGGGGGGGGGGGGGGGGGGGGGGGGGGGGGGGGGGGGGGGGGGGGGGGGGGGGDGGGGGGGGGGGGGGGGGGG@EFGGGGCDGGGDGGGGGGGGGFFGFGGGGGGGGGGCEGGGGGGGGGGGGGCFFGEGGGGGGGGGCD6C7>CGGGGGGGCCGGFGB618;BFEFBGDDA=:CE7@?@FG=AGG*
@M03364:276:000000000-BLYN8:1:1101:7050:2925 2:N:0:1
GGACTACCCGGGTTTCTAATCCTGTTTGCTCCCCACGCTTTCGCACCTGAGCGTCAGTCTTCGTCCAGGGGGCCGCCTTCGCCACCGGTATTTCTCCAGATCTCTACGCATTTCACCGCTACACCTGGAATTCCACCCCCCTCTACGAGACTCTAGCTGTCCAGTTTCAAATCCAGTTCCCAGGTTGAGCCCGGGGATTTCACATCTGACTTAACAAACCGCCTGCGTTCGCTTTACGCCCAGTAATTCCG
+
CC@CCEFCFEDE6,,@CFGCFFGFGGFFGGFGCFFG@@F;CFG77CCDCFFCF:FFEG<,CFGG@FGGFGC@+=6FF=4,:C:B@FE@F@GG,,,9C9<FFFE9EGGGC::=BFGCEECC@F,,83AFFFAFD,@F,+>FEEEGACEDG>B*@DECEC,,6@FF,,;D,D>E,?9,2=DD9,>CC?8F6:F*C5CGC*B9D7CC6*::+:C7C+;+CCGE8*762:07()))1*149(22/)(00:9<*22
@M03364:276:000000000-BLYN8:1:1101:24941:2932 2:N:0:1
GGACTACCGGGGTATCTAATCCTGTTTGCTACCCACGCTTTCGCACCTGAGCGTCAGTCTTTGTCCAGGGGGCCGCCTTCGCCACCGGTATTCCTCCAGATCTCTACGCATTTCACCGCTACACCTGGAATTCTACCCCCCTCTACAAGCCTCTAGCCTGCCAGGTTCGAATGCAGTTCCCAGGTTGAGCCCGGGGATTCCACATCCGACTTGACAGACCGCCTGCGTGCTCTTTACGCCCAGTAATTCCG
+
6@BCCE<FEGGG@BD9CF9,CF99;EFC<<,CFEEGGE@,CC@@@EEGGFF@FFGEGGGFGFFGDF,CFG77@CC@EDGGFCG7:BF+8@=?E,C9B@,?C<BFEGBFGCFGA<,CCF:C4FFBDF@<<=F8D5;@EF+>ECEFFC,>@,+0::FEA6>8FFF3*@,6*8DEDGGDFF:EFFG5?98,48,;:CC81CE++1+0=DFCG338D**10**257),3>;E:75*:>::7:GCGD?F7:F2>>0
@M03364:276:000000000-BLYN8:1:1101:13831:2937 2:N:0:1
GGACTACTAGGGTTTCTAATCCTGTTTGCTACCCATGCTTTCGAGCCTCAGTGTCAGTTACAGGCCAGAGAGCCGCTTTCGCCTCCGGTGTTCCTCCATATATCTACGCATTTCACCGCTACACATGGAATTCCACTCTCCTCTCCTGCACTCAAGTCTCCCAGTTTCCAATGCACACAATGGTTGAGCCACTGCCTTTTACATCAGACTTAAGAAACCACCTGCGCTCGCTTTACGCCCAATAAATCCGG
+
CCCCCGGGGGGGGGGDGFFGGGGGGGGGGGGGGGGGGGGGFGGGGGEEGGGGGGGGGGFGGGCFFGFGFGGGGFGGGGEGGGEEGGGGGGGGGGCGGGGGGGCFFCC@FGCFEGGGGGGGGGGGC@FGFFDFGFFGCFGGGGGGGGGGGGGF88EFGGGGGFF?FGGG8,EFGGGGGGGGGGGGFECFG@>8DC=DGGGECFGGFG66FGGFFGFGCGCFFGF58?=FF>*:;*=CB=5BE)>F=CF??DC
@M03364:276:000000000-BLYN8:1:1101:15549:2966 2:N:0:1
GGACTACTGGGGTTTCTAATCCTGTTTGCTCCCCACGCTTTCGAGCCTCAGTGTCAGTTACAGGCCAGAGAGCCGCTTTCGCCTCCGGTGTTCCTCCATATATCTACGCATTTCACCGCTACACATGGAATTCCACTCTCCTCTCCTGCACTCAAGTCTCCCAGTTTCCAATGCACACAATGGTTGAGCCACTGCCTTTTACATCAGACTTAAGAAACCACCTGCGCTCGCTTTACGCCCAATAAATCCGG
+
CCCCCGGGGGGGGGGGGGGGGGGGGGGGGGGGGGFEEGGGGGGFFGGGGGGGGGGGGGGGGGGGGGGGGGGGFGGGGGGGGGGGGGGGGGGGGGGGG8FEFGGGGGGGGGGGFCFGGGGGGGGG,A<FEAFGGGDGGGGFGGGGGGAEGGG8,8BFGGGFGC@FFGFFGGFECFGDADCFGFGGGGGCCG?D,39DFFGG7FFCFFGFGDDG7=8@?F87>CA2=52*-8BAFFGE)-:CD>3AC+172)2
@M03364:276:000000000-BLYN8:1:1101:17144:3033 2:N:0:1
GGACTACTCGGGTATCTAATCCTGTTTGCTCCCCACGCTTTCGTGCATGAGCGTCAGTGTTATCCCAGGAGGCTGCCTTCGCCATCGGTGTTCCTCCGCATATCTACGCATTCCACCGCTACATGCGGAATTCCACCTCCCTCTGACACACTCTAGCCTTGCAGTCACCAATGCAGTTCCCAGGTTAAGCCCGGGGATTTCACATCGGTCTTGCAAAACCGCCTGCGCACTCTTTACGCCCAGTAATTCCG
+
CCCCCDFFFCCEGCEFFGGGGGGGGGGGGGGCEGGDFGGGGFGFCFFFGGGGGGG>EFCFF9F6EFGC?,BCGGFGGGGFFGFGGGGG?BFGGGGGG:7@FGC<EFGGG::C<C9E<CCEDG95,FFD7EGGGGDFG,8F8DD?FAD9,,+=BBCCG>EFFGGGGGGGGGGGGGFFFEGG6;DG:FFGGFCC7EB@EE,=2+D=BFCG8DDGCFC81;:*2:>?1A6:@FEFFGG)8;EBEB2F7094>F>
@M03364:276:000000000-BLYN8:1:1101:22761:3082 2:N:0:1
GGACTACAGGGGTATCTAATCCTGTTTGCTCCCCACGCTTTCGCACCTGAGCGTCAGTCTTCGTCCAGGGGGCCGCCTTCGCCACCGGTATTCCTCCAGATCTCTACGCATTTCACCGCTACACCTGGAATTCTACCCCCCTCTACGAGACTCTAGCTTGCCAGTTTCAAATGCAGTTCCCAGGTTGAGCCCGGGGATTTCACATCTGACTTAACAAACCGCCTGCGTGCGCTTTACGCCCAGTAATTCCG
+
CCCCCFFCGGGGGGGGGGGGGGGGGFGGGGGGGGGGGGDGGGDGGGGGGCFGGGGGGGGGGGGGGGGGGGGGGEFGGEEFFGGGGGGGGGGGGFGFFFF9<FGGGGGGGGGGGGGGGGGG+@:FDGGGGGGFGGFF9DGEGCEFGGG6CEEGGGGGGGGGGFFEFGCCA;BBCGFFGCDC?9EEFG>CFGGGGCEGDGFCGGGG7;CDGCGGFFFCGGGC;5>@DFFFFFB3CDC<B:>CEF(0:CFADD*
@M03364:276:000000000-BLYN8:1:1101:11448:3116 2:N:0:1
GGACTACCAGGGTTTCTAATCCTGTTTGCTCCCCACGCTTTCGTGCATGAGCGTCAGTGTTATCCCAGGAGGCTGCCTTCGCCATCGGTGTTCCTCCGCATATCTACGCATTCCACCGCTACATGCGGAATTCCACCTCCCTCTGACACACTCTAGACTTGCAGTCACCACTGCAGTTCCCAGGTTAACCCCGGGGATTTCACGTCGGTCTTGCAAAACCGCCTGCGCACCCTTTACTCCCAGTAATTCCG
+
CCCCCG8FFGCGGGGGGGG9FFGGGGGGGFFGG>FEGGGGGGGFGDFFFAEFCCGEGGEGF,CFGGGC7FC@FF<FFECFGGG7BFE8B7?FF<EFGGC:FG9E=FF7CCFFG,CFGEEEFGGG;:>7CFCF9FFFDEGFGGD+8,;DC8BFDA;,87>D,E9,C8,=,@+>,3,,@D<DC,3+3@A,,8>C*33*4>>9DC?*333?)8C:+4?F7CC5AE>?()()(2).:<F);)2B*))9*:B4D:0
@M03364:276:000000000-BLYN8:1:1101:16220:3121 2:N:0:1
GGACTACTGGGGTTTCTAATCCTGTTTGCTCCCCACGCTTTCGCACCTGAGCGTCAGTCTTCGTCCAGGGGGCCGCCTTCGCCACCGGTATTCCTCCAGATCTCTACGCATTTCACCGCTACACCTGGAATTCTACCCCCCTCTACGAGACTCTACCTTGCCAGTTTCAAATGCAGTTCCCAGGTTGAGCCCGGGGATTTCACATCTGACTTAACAAACCGCCTGCGTGCGCTTTACGCCCAGTAATTCCG
+
CCCCCGGGGGGGGCFGGGGGGGGGGGGGGGGGGGFGEGDGGGGGGGGGF<FEGEGGGGGGGGGGGGGGGEGGGDGGGGGFFGG77EGGGDGFGC@FGGG9EEEGGCGFGDGGGGGGGGGGDGFGGGGGGGFGGGACEF6FEEGGGGFC@+3+,>D,@E9@FGFGFFGGGGGGFDGGFGGGGFGFGGGGGGGFEGGGGGG9FDGGFGGCCCDF7+CGFGFGFGFFFFFFFDFFGGFAF(;C=)36*:9<FG*
@M03364:276:000000000-BLYN8:1:1101:12587:3122 2:N:0:1
GGACTACTGGGGTTTCTAATCCTGTTTGCTCCCCACGCTTTCGCACCTGAGCGTCAGTCTTCGTCCAGGGGGCCGCCTTCGCCACCGGTATTCCTCCAGATCTCTACGCATTTCACCGCTACACCTGGAATTCTACCCCCCTCTACGAGACTCTAGCTTGCCAGTTTCAAATGCAGTTCCCAGGTTGAGCCCGGGGATTTCACATCTGACTTAACAAACCGCCTGCGTGCGCTTTACGCCCAGTAATTCCG
+
CCCCCGGGGGGG@FGGGGFGGGGGGGGGGGGGGGGGGGGGGGGGGGGGGGGGGGGGGGGGGGGGGGGGFGGGGGGGGGGGGGEEGGGGGGGGGGGGGGGGGGGGGGGGGGGGGGFGGGGGGGGGGGGGGGGGGGGGGGGGGGGGGGGCC+@FGGGDGGGGGGGDGFGGGFGFGGGGGGGG6?6BFCG6CFGGGGEEGGGCDGGGFGFFDCCFG7;CF5FGFG:17F>51>DEDG32*4EEE>0):*9)2:2
@M03364:276:000000000-BLYN8:1:1101:13394:3192 2:N:0:1
GGACTACCAGGGTTTCTAATCCTGTTTGCTCCCCACGCTTTCGCACCTGAGCGTCAGTCTTCGTCCAGGGGGCCGCCTCCGCCACCGGTATTCCTCCAGATCTCTACGCATTTCACCGCTACACCTGGAATTCTACCCCCCTCTACGAGCCTCTAGCTTGCCAGTTTCAAATGCAGTTCCCAGGTTGAGCCCGGGGATTTCACATCTGACTTAACAAACCGCCTGCGTGCGCTTTACGCCCCGTCATTCCG
+
A66-AC6CFE@CFF@FFEECED<ECCFGFC6EGGFGGDFGGC:C:@FE@;C8@F@@@F9,CCCFB:@E<@F7CFD7BF,=FCBFGG@>F:FE@F9F=,BE<?EEE?5A=+8F9<FECEEEGC=4E,6BBB<DAC,A=,@FGCEFDD::E+++,,,@,;3DE?7:7@>B,,,7,@9,>FGG,,?:,2D79EBF*:EG58CE7CCF6D+111+;@:CF77FFDG30(03:(077<7*-93*:E39B**.);FC
@M03364:276:000000000-BLYN8:1:1101:21200:3200 2:N:0:1
GGACTACTCGGGTTTCTAATCCTGTTTGCTCCCCACGCTTTCGAGCCTCAGTGTCAGTTACAGGCCAGAGAGCCGCTTTCGCCTCCGGTGTTCCTCCATATATCTACGCATTTCACCGCTACACATGGAATTCCACTCTCCTCTCCTGCACTCAAGTCTCCCAGTTTCCAATGCACACAATGGTTGAGCCACTGCCTTTTACATCAGACTTAAGAAACCACCTGCGCTCGCTTTACGCCCAATAAATCCGG
+
CCCCC?<FFGGGGGGGGGGGGGGFGGGGGGGG<FGGGGGGFGGFGGGGGGGGGGGGGGGFGGGGGGGGGGDEGDEGGGGGGGEFBFFDCCFFGFCFFGGGGGGGGEGGGGGGGGGGAFGGDFFG9EEGFGGGGGGF>EFEFGGGDGDGGGGFB8>=EGFGGGEGFGGGGGGGGGFFFFGFA9DE9@E<6>?FFGGGGFAFGGGGFG5*9CCFDGFFFF,@F9>6):>DFFFFG4+9D(=8CF@F77A<8<9
@M03364:276:000000000-BLYN8:1:1101:23339:3219 2:N:0:1
GGACTACTGGGGTTTCTAATCCTGTTTGCTCCCCACGCTTTCGAGCCTCAGTGTCAGTTACAGGCCAGAGAGCCGCTTTCGCCTCCGGTGTTCCTCCATATATCTACGCATTTCACCGCTACACATGGAATTCCACTCTCCTCTCCTGCACTCAAGTCTCCCAGTTTCCAATGCACACAATGGTTGAGCCACTGCCTTTTACATCAGACTTACGAAACCACCTGCGCTCGCTTTACGCCCAATAAATCCGG
+
@<B9CGGG,CFGFGGFGGF<CFGGGAGGGGGFGEFGGDGGGGGGGGDFFGGGG<,C@EGGGG9ECGFFFG@CFFGE8CFGGG:@:DF+@BC,?FFCGGGCBAEF9,EDE,8BFFEADC78C>EF9FF,B:?EFFFFEGGGFFF8D8B88DECFFBFCDFGDE,88>E;ECDC=8936@C=EF,@D+:F6DFGG6CDF;9,5:C7++9*;7+<+37?DDFDAEFE):)08;>5?77@)68B*.():++)02)
@M03364:276:000000000-BLYN8:1:1101:9793:3233 2:N:0:1
GGACTACTCGGGTTTCTAATCCTGTTTGCTACCCATGCTTTCGAGCCTCAGCGTCAGTTACAGACCAGACAGCCGCCTTCGCCACTGGTGTTCTTCCATATATCTACGCATTTCACCGCTACACATGGAGTTCCACTGTCCTCTTCTGCACTCAAGTTTCCCAGTTTCCGATGCACTTCTTCGGTTGAGCCGAAGGCTTTCACATCAGACTTAAGAAACCGCCTGCGCTCGCTTTACGCCCAATAAATCCG
+
CCCCCGGGGGGGGGGGGGFGGGGGGGGGGGGGGGGGGGGGGGFGGGGGGGGGGGGGGGGGGGGGGGGGGGGGGGGGGGGGGGGGGGGGGGGGGGGGGGGGGGFFGGGGGGGGGGGGGGGGGGGGGGGGCGFGGGGGGGGGGGGGGGGGGGGGGGEGGGGGGGGFFDGGGGGGEEGGGDEFFGGGGGGGGGGGGEGGGGGGGGGGFGGGGCFGGGDFFFFGFGFFDFFE>>6AGGGEFFGGGE;FFGFEGGC
@M03364:276:000000000-BLYN8:1:1101:15263:3295 2:N:0:1
GGACTACTCGGGTATCTAATCCTGTTTGCTCCCCACGCTTTCGCACCTGAGCGTCAGTCTTTGTCCAGGGGGCCGCCTTCGCCACCGGTATTCCTCCAGATCTCTACGCATTTCACCGCTACACCTGGAATTCTACCCCCCTCTACAAGACTCTAGCCTGCCAGTTTCGAATGCAGTTCCCAGGTTGAGCCCGGGGATTTCACATCCGACTTGACAGACCGCCTGCGTGCGCTTTACGCCCAGTAATTCCG
+
CCCCCGGGFGGGGEGFFFFGGGGGGGGGGGGFGGGDEGGGGGGGGGGFE<FGGGGGGGGGAFGGGGFGGGGGDGGGGGGGGGGGGGGGGGGGGFGGGGG<FGGGGDGGGGGGGGGGG7:@+@FGFGGGGGGFGFGGGCDGGGGGGGFGF,DFFCGFFGFGGFFGFFGGGFEFGGGFGCCEGCFFGCEFGCGGG5CD5CGFGG7@FGCCDGDDF:<CD48FAEDF?FFFFF3>G<C2@:D:>><FF7@9GC7
@M03364:276:000000000-BLYN8:1:1101:11713:3298 2:N:0:1
GGACTACTAGGGTATCTAATCCTGTTTGCTCCCCACGCTTTCGAGCCTCAGTGTCAGTTACAGGCCAGAGAGCCGCTTTCGCCACCGGTGTTCCTCCATATATCTACGCATTTCACCGCTACACATGGAATTCCACTCTCCTCTCCTGCACTCAAGTCTACCAGTTTCCAATGCATACAATGGTTGAGCCACTGCCTTTTACACCAGACTTAATAAACCACCTGCGCTCGCTTTACGCCCAATAAATCCGG
+
CCCCCGGGGGGGGGGGGGGGGGGGGGGGGGGGGGGGGGGGGGGGGGGGGGGGGGGGGGGGGGGGGGGFGGGGGGGGDFGGGGGGGGGGGGGGGGGGGGGGGGGGGGGGGGGGGFGGGGGGGDGGGGGGGGFGGGFFEFDGCD8+>E9>EGGGF8FGGGFEFGGGGGGGGGGGGGGGGFFGGGGGGDFGG@8EFCFGGGGGGGGGFGGGFFBFF7BG7CEEFGFFF>AA@>EFGGGEF@GC:?BFGFFFFGC
@M03364:276:000000000-BLYN8:1:1101:15579:3298 2:N:0:1
GGACTACTGGGGTTTCTAATCCTGTTTGCTCCCCACGCTTTCGCACCTGAGCGTCAGTCTTCGTCCAGGGGGCCGCCTTCGCCACCGGTATTCCTCCAGATCTCTACGCATTTCACCGCTACACCTGGAATTCTACCCCCCTCTACGAGACTCTAGCTTGCCAGTTTCAAATGCAGTTCCCAGGTTGAGCCCGGGGATTTCACATCTGACTTAACAAACCGCCTTCGTGCGCTTTACGCCCAGTAATTCCG
+
CCCCCGGGGGFGGGGGGGCFGGGGGGGGGGGGGGGGGGGGGGGGGGGGGAFGGEGGGGGGGGGGGGGGFGDGGGGGGGGGGGGCEGGGGFGGGGGGGGGGGGGGGGGGGFCGGGGGGGGGGGGGGGGGGGGGCCGGG@DFC>EGAFF8:CGGFFFCGGG,DFGGGGFGGDCFGGGGGGGECD6DDECCE@CFG5EC*;*CFD?787CG=>CDDFG7CDGF>EFF1?-7(8:)95<)13CCE)16*CFAGF*
@M03364:276:000000000-BLYN8:1:1101:15346:3309 2:N:0:1
GGACTACTAGGGTATCTAATCCTGTTTGCTCCCCACGCTTTCGCACCTGAGCGTCAGTCTTTGTCCAGGGGGCCGCCTTCGCCACCGGTATTCCTCCAGATCTCTACGCATTTCACCGCTACACCTGGAATTCTACCCCCCTCTACAAGACTCTAGCCTGCCAGTTTCGAATGCAGTTCCCAGGTTGAGCCCGGGGATTTCACATCCGACTTGACAGCCCGCCTGCGTGCGCTTTACGCCCAGTACTTCCG
+
CCCCCGGGGGGGGGGGGGGGGGGGGGGGGGGGGGGGGGGGGGGGGGGGFEGGGGGGGGGGGGGGGFGGGGGGGGGGGGGGGGGDGGGGGGGGGGGGGFGGGGGGFGFDFBFGFEFGGGGGGCGGGGGGGGFFFGGGGG?FEGGFDFGGFGGGF9ECFFFGDF:EFGGGGCF?7C7EFGGG69FGGGGGDGGGGGGGEEGGF8E+BFDDDDCDG**1;*;C.=>@6F>FFF3>DDF>F:GGE>?@:*/)*2*
@M03364:276:000000000-BLYN8:1:1101:12406:3328 2:N:0:1
GGACTACAGGGGTTTCTAATCCTGTTTGCTCCCCACGCTTTCGCACCTGAGCGTCAGTCTTCGTCCAGGGGGCCGCCTTCGCCACCGGTATTCCTCCAGATCTCTACGCATTTCACCGCTACACCTGGAATTCCACCCCCCTCTACGAGACTCAAGCCTGCCAGTTTCAAATGCAGTTCCCGGGTTGAGCCCGGGGATTTCACATCTGACTTAACATACCGCCTGCGTTCGCTTTACGCCCAGTAATTCCG
+
CCCCCGGFGGGGGGGGGGGGGGGGGGGGGGFGGGGGEGGGGGGG7FEGGFGGGGGGGGGFFAFGGGGGC7@FGGGGGGGGGGGGGDFGG>FGGFFGGGGGGGGGGGGGGGGGGGGGGGGGGGGGGGGGG8DGGFGGC+>FGGGGAFGG7EGGGE7FB*@EGGGGGGGGAEFGGGGGGGGFFGGGGGGGGGG55*=E78<FGGG7AG7CD7:FD++++0ACEGFFBF97(85:D<727:CGGD1FGF4:FG7
@M03364:276:000000000-BLYN8:1:1101:22911:3333 2:N:0:1
GGACTACACGGGTATCTAATCCTGTTTGCTCCCCACGCTTTCGCGCCTCAGCGTCAGTTACAGACCAGAGAGCCGCCTTCGCCACTGGTGTTCCTCCATATATCTACGCATTTCACCGCTACACATGGAATTCCACTCTCCTCTTCTGCACTCCAGTCTCCCAGTTTTGAGTGACCCTCCTCGGTTGAGCCGAGGGCTTTCACACCCAACTTAAAAGACCGCCTGCGCGCGCTTTACGCCCAATAATTCCG
+
CCCCCFFCF7F+CEFFFAEFFGGGGGGGGGG<C,EEC@FEGFGDFGGGG<FFGEBCG<EFGGGGGGGGGGGGGGGGGGGGGGCC@8CFDDGGGDFEFFGAFGG9EFCFDGGEFFFGGDECEEGGGFG,BCAFDGFGFGGFFFEFGGGAEFCCD8@DADGGF@3>FFGG8E6E8DFFGFF>CGBEGGCFG@8E5**:*,>E>7<CF4CCDGG7CCD7:<EF4:=7(;(8@F):CCD>F:>?C>?FF*/-*:*
@M03364:276:000000000-BLYN8:1:1101:25493:3344 2:N:0:1
GGACTACCGGGGTTTCTAATCCTGTTTGCTCCACACGCTTTCGAGCCTCAGTGTCAGTTACAGGCCAGAGAGCCGCTTTCGCCTCCGGTGGTCCTCCATATATCTACGCATTTCACCGCTACACATGGAATTCCACTCTCCTCGCCTGCACTCAATACTCCCAGCTTCCAATGCACACAATGGTTGAGCCACTGCCTTTGACATCAGACTGAAGAAACAACTTGCGCTCGCTTCACGTCCAATAAATCCGG
+
6--B<C,;::::@:6;C@F6C9<6CEEFDE6,,,,87+8@F,@DFGGG8FF6EF9<,<,CC,E<@F@D9CC:C6@CE@CFCE77BA7F:C+4=59C89,AEEG?F,C@:BCFCFGFG++6F+4<E,CE?9,,,,,,C89FC,>8+8>3,38+,,3,,6,6@E8,,@,7@;3,,6,,3,+3,6,,343A67DC@<B:2,E,?:C7*2344*3**7+;;*,=?,+1*22)5?>8<*;<)(**/=9AGC=C*9/
@M03364:276:000000000-BLYN8:1:1101:21166:3371 2:N:0:1
GGACTACTGGGGTATCTAATCCTGTTCGCTCCCCACGCTTTCGTCCATCAGCGTCAATCAGTTGTTAGTAACATGCCTTCGCAATCGGTGTTCTGTGTAATATCTAAGCATTTCACCGCTACACTACACATTCCAGCTACTTCACAACCATTCAAGACCCACAGTTTCAAAGGCAGTTACTCAGTTGAGCTCAGTGCTTTCACCTCTGACTTATAAGCCCGCCTACGGACCCTTTAAACCCAATGATTCCG
+
CCCCCGGGGGGGGGGGGFGGGGGGGG<FGGGGGGGGGGGGGGGGGGCFFFGGGGGGDGGGGFGGGGGGGGGGFGGGGGGGGGGCF@FFGGGGGGGFGGCFGFGGGGFGGGGGGGGGGGGGGGGGGGGGC@EFGGGGFGGGGGFGGGG>CC=CFDGFCDFGGGGGGGGFGGGGGGGGGGGGGGGGGFCFGG;=,8@EGGGGGGGFFGCFGGFFCC9=5CEGFDB5=FD4>B@DGGFCFEDGGDD6*2=7@F6
@M03364:276:000000000-BLYN8:1:1101:11512:3390 2:N:0:1
GGACTACTAGGGTATCTAATCCTGTTTGCTCCCCACGCTTTCGCACCTGAGCGTCAGTCTTCGTCCAGGGGGCCGCCTTCGCCACCGGTATTCCTCCAGATCTCTACGCATTTCACCGCTACACCTGGAATTCTACCCCCCTCTACGAGACTCTAGCTTGCCAGTTTCAAATGCAGTTCCCAGGTTGAGCCCGGGGATTTCACATCTGACTTAACAAACCGCCTGCGTGCGCTTTACGCCCAGTAATTCCG
+
CCCCCAFFGGGGGGGGGGGGGGGGGGGGGGGGGGGGGGGGGGGGGGGGGGGGGGGGGGGGGGGGGDFFGGGGGGGGGGGGGGGGGGGDEEGGGGGGGGGGGGGGGGGGG>FEGGGGGGDGGGGGGGGG@EGGFFGGGGFGGGGG9AGGGGGGGGGGGGFGGGG?7@BFGFFCGGGGGGGGFGGFEDFFCECFCEEGG8CGFF7CAFGD7:FCFFGFFFG55=DFDFFE6>@<DDDB?<GG55:@FGB)CF9
@M03364:276:000000000-BLYN8:1:1101:14894:3413 2:N:0:1
GGACTACTAGGGTTTCTAATCCTGTTTGCTCCCCACGCTTTCGCACCTGAGCGTCAGTCTTCGTCCAGGGGGCCGCCTTCGCCACCGGTATTCCTCCAGATCTCTACGCATTTCACCGCTACACCTGGAATTCTACCCCCCTCTACGAGACTCTAGCTTGCCAGTTTCAAATGCAGTTCCCAGGTTGAGCCCGGGGATTTCACATCTGACTTAACAAACCGCCTGAGTGCGCTTTACGCCCAGTAATTCCG
+
CCCCCFGGGGGGGGGGGGGGGGGGGGGGGGGGGGGGGGCGGGGGGGGGGGGGGGGGGGGGGGGGGGGDFGGEGGGGGGGGGGGGGGGGGGGGGGGGEFGG9EGFGGGGGGGGGGGGCGCEGGCFGGFGDFGGGGGGGGGGGGGFGFFCEEGGDGGGGGFEGG7EGGGFCDGFGGGFGACFFFGEGFGGGGGGEGGDGCGGGFFG6>FGGG=;C7FGFGGGDGFFF26;;FE37**)=0>EE346*:@AFG*
@M03364:276:000000000-BLYN8:1:1101:10712:3429 2:N:0:1
GGACTACTAGGGTTTCTAATCCTGTTTGCTCCCCACGCTTTCGAGCCTCAGTGTCAGTTACAGGCCAGAGAGCCGCTTTCGCCTCCGGTGTTCCTCCATATATCTACGCATTTCACCGCTACACATGGAATTCCACTCTCCTCTCCTGCACTCAAGTCTCCCAGTTTCCAATGCACACAATGGTTGAGCCACTGCCTTTTACATCAGACTTAAGAAACCACCTGCGCTCGCTTTACGCCCAATAAATCCGG
+
CC<CCEGGFGGGFGGGGGGGGGGGGGGGGGGGFGGGGGGGGFG8FCFGCFGFEGGGGGGGGC@FGEGGGGDFFGGGGGGFGGGGEGGGGGGGGGFGF8FGGGGGGGGGEGGGGGGGEGGGGGFGGGGGFAFFAFGGGGGGGFEFGGGGFGGFCDFGEFFGGGGGGG9;FCD>DFFFGGGCFFCFCD8@?,DCCFDEG;FF++@EFGF*9@9@8CCGCG6>FGF2>BAF>FFFGGGFD>B7CF@FGGF?<>:
@M03364:276:000000000-BLYN8:1:1101:7626:3436 2:N:0:1
GGACTACCAGGGTTTCTAATCCTGTTTGCTCCCCACGCTTTCGCACCTGAGCGTCAGTCTTCGTCCAGGGGGCCGCCTTCGCCACCGGTATTCCTCCAGATCTCTACGCATTTCACCGCTACACCTGGAATTCTACCCCCCTCTACGAGACTCTAGCTTGCCAGTTTCAAATGCAGTTCCCAGGTTGAGCCCGGGGATTTCACATCTGACTTAACAAACCGCCTGCGTGCGCTTTACGCCCAGTAATTCCG
+
CCCCCGGGGGGGGGGGGGGGGGGGGGGGGGGGGGGGGGGGGGGGGGGGGGFGGGGGGGGDGGGGGGGG8FEGGGGGGGGFGGGGGGGDEGGGGGGGG@FGGFGGGGGGGEEF9FGGGEGGGGGGGCFGGGGGGFFGG8BFGGGGEGF6B6EGGGFGGGGGFFGFFFGGGGGGGGGGGGGC:,?DFFF?7FGGG5EGDGGCFFGGFGGFGGGGGGGFF7FGEGE;;A;>?FF>GCFFFFDGGFFF7>F4::2
@M03364:276:000000000-BLYN8:1:1101:10347:3440 2:N:0:1
GGACTACAAGGGTATCTAATCCTGTTTGCTCCCCACGCTTTCGAGCCTCAGCGTCAGTTACAGACCAGAGAGCCGCCTTCGCCACTGGTGTTCCTCCATATATCTACGCATTTCACCGCTACACATGGAATTCCACTCTCCTCTTCTGCACTCAAGTCTCCCAGTTTCCAATGACCCTCCCCGGTTGAGCCGGGGGCTTTCACATCAGACTTAAGAAACCGCCTGCGCTCGCTTTACGCCCAATAAATCCG
+
CCCCCGGGGGGGGGCFGGGGGGGGGGGGGGGGGGGGGGGGGGGGGGGFGGGGGGGGGGGGGDF9FGGGF<FGGGGG7FEGGGGGGGGCFGFGGGGGGGFGGGCFGGGGGGGGGCFGGGGGGGGGFGGFFDFGGGGGGGGGGGGG9FGGGGGGGG?EEGGCFGGGGGFFADFDDFG8FGGGGGCEFCEGFGGGCGDGGGGGGFFG@CDGGGGD@FFF+7CFFD>2053DFEEFC3C)94EEGF074:BAGC<
@M03364:276:000000000-BLYN8:1:1101:16466:3460 2:N:0:1
GGACTACTAGGGTATCTAATCCTGTTTGCTCCCCACGCTTTCGCACCTGAGCGTCAGTCTTCGTCCAGGGGGCCGCCTTCGCCACCGGTATTCCTCCAGATCTCTACGCATTTCACCGCTACACCTGGAATTCTACCCCCCTCTACGAGACTCTAGCTTGCCAGTTTCAAATTCAGTTCCCAGGTTGAGCCCGGGGATTTCACATCTGACTTAACAAACCGCCTGCGTGCGCTTTACGCCCAGTCATTCCG
+
CCCCCGGGGGGGGGGGGGGGGGGGGGGGGGGGGGGGGGGGGGGGGGGGGGGGGGGGEGGGGGGGGGGGGDGGGGGGGGEFGGGGEGGGGGGGDFFGGGGGFFEEFGGGDEGG<E?FFGGGGGGGGGGGGGGGGFGFGGCEGGG?9CD6CEGFFFFGGFGFGGGGGGCFF,53,@;:EC;EEAFFGGGG?@CEGCGDEGGDCGGD67CDCGGFFCGGGCFFEG>@<A;DB>E))*>-*2C2>569*:9AFF2
@M03364:276:000000000-BLYN8:1:1101:19818:3461 2:N:0:1
GGACTACTGGGGTTTCTAATCCTGTTTGCTCCCCACGCTTTCGAGCCTCAGTGTCAGTTACAGGCCAGAGAGCCGCTTTCGCCTCCGGTGTTCCTCCATATATCTACGCATTTCACCGCTACACATGGAATTCCACTCTCCTCTCCTGCACTCAAGTCTCCCAGTTTCCAATGCACACAATGGTTGAGCCACTGCCTTTTACATCAGACTTAAGAAACCACCTGCGCTCGCTTTACGCCCAATAAATCCGG
+
CCCCCGGGFFGGGGGGGGGGGGGGGGGGGGGGGGGGGGGGGGGGGGGGGFGGGGGGGGGGGFGGGGGGGGFGGGGGGEFGGGGGGGGGGGGGGGGGGGGGGGGGGGGGGGGGGGGGGGGGGGGGFGGGFFGGGFGGGGGDCGGGGGGGGGGGGGGGGGGGGGFGGGGGGGDGGGCFGGCFFEGGGGGFGGGG6F9FFGFGGGAFFDD7FC@@=FGGGGGGFC94>EFFFFFFG4FF>@GGG>@6>7AEGDC
@M03364:276:000000000-BLYN8:1:1101:12692:3463 2:N:0:1
GGACTACTGGGGTTTCTAATCCTGTTTGCTCCCCACGCTTTCGAGCCTCAGCGTCAGTTACAGACCAGAGAGCCGCCTTCGCCACTGGTTTTCCTCCATATATCTACGCATTTCACCGCTACACATGGAATTCCACTCTCCTCTTCTGCACTCAAGTCTCCCAGTTTCCAATGACCCTCCCCGGTTGAGCCGGGGGCTTTCACATCAGACTTAATAAACCCCCTGCGCTCGCTTTACGCCCAATAAATCCG
+
<C<<CEACEFFGFGGCCFA@FGFGGGGFGFCCFFFGCCGFFGG8EGG8CFGC@FGE:EC<FAFGF,6F<F8:,CFEG7@=FFCFFFGGC,CDFGGGFFGDGGGFFCFBCEDEF9F?<@+CGGGGGE9=ACEFG9EA,=F=EEFBFGF9E;=D?D@8DFGFCD8D=BD;=ADFGDGGGD+33@EGGGG?F7,49*38CCF,;8===6CCGG*@:F+++2>*.:8215(5:;D)*17.7:**17:56*0:7*)
@M03364:276:000000000-BLYN8:1:1101:24395:3489 2:N:0:1
GGACTACAGGGGTTTCTAATCCTGTTTGCTACCCACGCTTTCGAACCTGAGCGTCAGTCTTCGTCCAGGGGGCCGCCTTCGCCACCGGTATTCCTCCCGTTCTCTACGCATTTCACCGCTACACCTGGAATTCTACCCCCCTCTACGCCACTCTAGCTTGACAGTTTCAAATGCAGTTCCCAGGTGGCGCCCGGGGATTTCACATCTGACTTACCCAACCGACTGCGTTCCCTTTACGCCCAGTAATTCTG
+
C<@CCFC,@EGEGGFGCFAFFDCFGEGF9FDDFGGE@EGGGGG<,CFGCFGGGFCC,F;,E@,6::BF,,@FECFDEGGGGGGDG,@CFBFDCGC??+>,:,@,CEFC@FGG,??F<4C+@B9FFGGG<=FDFD@;9D+:@CCF9;@+++8+>3@,,7,,,@<,75B;5@>,@,,D2,,,54DEG,1,4CCGCE*=*38+33C7@C;+;:7;70000*32)*79BF6)(.)/:>94@(2::B<9>GFFF*2
@M03364:276:000000000-BLYN8:1:1101:8663:3496 2:N:0:1
GGACTACTAGGGTTTCTAATCCTGTTTGCTCCCCACGCTTTCGAGCCTCAGTGTCAGTTACAGGCCAGAGAGCCGCTTTCGCCTCCGGTGTTCCTCCATATATCTACGCATTTCACCGCTACACATGGAATTCCACTCTCCTCTCCTGCACTCAAGTCTCCCAGTTTGCAATGCACACAATGGTTGAGCCACTGCCTTTTACATCAGACTTAAGAAACCACCTGCGCTCGCTTTACGCCCACTAAATCCGG
+
C@CCCFGGGGFFGGGCFGGGGGGGGGDEFFGGEG,6@FCGGGGGGGGFAFFEGCFCFFGGGG9DFGGGECFGGC@CC@DEFGF7CFFDCFGGGGGF?4FGFGAFCFFG7C,=FF9,C7FGEF9FGFGGGGGFEFGGFFAFGGGCGGGGGGGGGGGGGGGGGGGGDGF,EFDFGFGCCGC69F,3@E==8DFD,,@FGGEA+:=ECCG5**5++<CCFGGGFGFFFFFF@4B5?DGCEFBEE)5674:3789
@M03364:276:000000000-BLYN8:1:1101:16872:3511 2:N:0:1
GGACTACTGGGGTTTCTAATCCTGTTTGCTCCCCACGCTTTCGCACCTGAGCGTCAGTCTTCGTCCAGGGGGCCGCCTTCGCCACCGGTATTCGTCCAGATCTCTACGCATTTCACCGCTACACCTGGAATTCTACCACCCTCTACGAGACTCTAGCTTGCAAGTTTCAAGTGCAGTTCCCAGGTTGAGGCCGGGGATTTCAACTCTGACTTAACAAACCGCCTGCGTGCGCTTTACGCCCAGTACTTCCG
+
CC9CCG@FCEGEF+CFG9EFE<6@CC,C<FFCD7FGD@FFDFCB,6@@FEF@FG:CGGECA,@C7CF@F,@FE>BC:F,CF7CE@,CFGCC@F,@F:7?9AF;@4<BA7@BF,CFFAF=+4@=ADFA8,A<>FFDA9,6+@8=DF=E=BEE8DE9,@>,,+,,7@@DF7@,,@,,95=@FDA8BF9,47,*8*8CE*C8,2+,2;>+:+3+++1;+****0*:86)6:,)859/7)1,;EG:?F7*92:F*
@M03364:276:000000000-BLYN8:1:1101:6067:3598 2:N:0:1
GGACTACCAGGGTATCTAATCCTGTTTGCTCCCCACGCTTTCGCACCTGAGCGTCAGTCTTCGTCCAGGGGGCCGCCTTCGCCACCGGTATTCCTCCAGATCTCTACGCATTTCACCGCTACACCTGGAATTCTACCCCCCTCTACGAGACTCTAGCTTGCCAGTTTCAAATGCAGTTCCCAGGTTGAGCCCGGGGATTTCACATCTGACTTAACAAACCGCCTGCGTGCGCTTTACGCCCAGTAATTCCG
+
CCCCCGGGGFEGGGGGGGGDEFGFGGGGGGCFGGGDGGG;<FEDFGCGGGGDGGGGGFDE,C<FGGGGGGGDGGGGGG7FGEDGGGGGGGGEGGEFGGFFE,EEGFGDDE>FFFGGGGG6++?EFGGGFCF:DFC9,@DEEG>DDGGEDCEDCCFGGG98FFFGGGGCFGGGGFCFGEE<,?EFGGFDGDFG5CGGC>FFGFE>FG77:77CF7;@CFF*8CA?D:1><>B>GDCAB(;EG5(/2*74>:*
@M03364:276:000000000-BLYN8:1:1101:23437:3601 2:N:0:1
GGACTACCCGGGTTTCTAATCCTGTTTGCTCCCCACGCTTTCGCACCTGAGCGTCAGTCTTCGTCCAGGGGGCCGCCTTCGCCACCGGTATTCCTCCAGATCTCTACGCATTTCACCGCTACACCTGGAATTCTACCCCCCTCTACGAGACTCTAGCTTGCCAGTTTCAAATGCAGTTCCCAGGTTGAGCCCGGGGATTTCACATCCGACTTGACAGACCGCCTGCGTGCGCTTTACGCCCAGTAATTCCG
+
BCC@CFFDEGGGGGEGFGGGGFFGGGAFGF9FGGGE>DGGGGCFFCCFCAFGDGGGGGCFF9CFDGGFFGCEGG7FGGGG,CFGE,>FFEF9FEEDGFG9E,EFGGFGC4BB,CDFG7FEGCGG8>FGGGFFF@DD3DBCE6BCCG>ECEGCF9E,EGC>CEGGF,@E,3>?,?99>CF?CEG>EG66CFF5CG5C:CGGGFGFFGCDCCCC**;C4*;C>EF?(.9>0>;;C<C<93CEE:09DFF>FC*
@M03364:276:000000000-BLYN8:1:1101:11666:3635 2:N:0:1
GGACTACACGGGTTTCTAATCCTGTTTGCTCCCCACGCTTTCGCACCTGAGCGTCAGTCTTCGTCCAGGGGGCCGCCTTCGCCACCGGTATTCCTCCAGATCTCTACGCATTTCACCGCTACACCTGGAATTCTACCCCCCTCTACGAGACTCTAGCTTGCCAGTTTCAAATGCAGTTCCCAGGTTGAGCCCGGGGATTTCACATCTGACTTAACAAACCGCCTGCGTGCGCTTTACGCCCAGTAATTCCG
+
CCCCCFGGGGGGGGGGGFCGGGGGGGGGGGGGGGGGGGGGGGEFEGGGGGGGGGGGGGGGGGGGGGGCC@CGGGGGGGGGGGGGGFGGGGGGGGGGGGFFGGGGGGGGGGGGGGGGGGGGGGGGG,FEEGFGGGFGF8FGGEGG9DDCE>@FGGGGGGGGGGGGGGFAAAAGGGGGFGG?A9FGFG8AFGGGGGGGGEGGGDGGFGGG::DFFFGGG58CEGE?(577(7>DGDGB?(;CC@0<:>BAGF9
@M03364:276:000000000-BLYN8:1:1101:10259:3663 2:N:0:1
GGACTACAAGGGTTTCTAATCCTGTTTGCTCCCCACGCTTTCGCACCTGAGCGTCAGTCTTCGTCCAGGGGGCCGCCTTCGCCACCGGTATTCCTCCAGATCTCTACGCATTTCACCGCTACACCTGGAATTCTACCCCCCTCTACGAGACTCTAGCTTGCCAGTTTCAAATGCAGTTCCCAGGTTGAGCCCGGGGATTTCACATCTGACTTAACAAACCGCCTGCGTGCGCTTTACGCCCAGTAATTCCG
+
CCCCCGGGFGGGGGGGGGGGGGGGGGGGGGFGGGGGGGGGGGGGGGGGGGGGGGGGGGFGGGGGGGGGGGGGGGGGGGGGGGGGGGGGGGGGFFFFGGGGGGGGGCFGGGGGGGGGGGGGDGGGGGGGGGGGGGGGGGGGGGGFFFGEEDEFGGFFGGGCFGCCBDCFGGGAEGFGGGGGGGGGGEFGGG?FCGGDGGGF7:9CACCGGGGGG>FGG5=C>EE(3F;FFF::GDC<FFEGGB<@GFFAF79
@M03364:276:000000000-BLYN8:1:1101:12036:3680 2:N:0:1
GGACTACAAGGGTTTCTAATCCTGTTTGCTCCCCACGCTTTCGCGCCTCAGCGTCAGTTACAGACCAGAGAGCCGCCTTCGCCACTGGTGTTCCTCCATATATCTACGCATTTCACCGCTACACATGGAATTCCACTCTCCTCTTCTGCACTCCAGTCTCCCAGTTTTGAGTGACCCTCCTCGGTTGAGCCGAGGGCTTTCACACCCAACTTAAGAAACCGCCTGCGCGCGCTTTACGCCCACTCATTCCG
+
CCCCCGGGGGGGGGGGGGGGGGGGGGGGGGGGGGG@EGGGGGGGGGGGGGGGGGGGGGFDCFGFGGGGGGGGGGGGGGGGGGEECFFGGFGGGDEFGFEEGGGCEFGGGDGGGGGGGGGGGGGGGGGGFEFFFGFGGEGGGGGGGEFEFGFFGGGCFF;,EFGGGGGF@C?FG9EG,,+3@DEGGG6,CGGGDEGGCFCG:+=EAG>DGDG7:CFFCFGGEGFFDA651;:8CDFAFFEEC>()*29)0?<
@M03364:276:000000000-BLYN8:1:1101:20973:3707 2:N:0:1
TAATCCTGTTTGCTCCCCACGCTTTCGCACCTGAGCGTCAGTCTTCGTCCAGGGGGCCGCCTTCGCCACCGGTATTCCTCCAGATCTCTACGCATTTCACCGCTACACCTGGAATTCTACCCCCCTCTACGAGACTCTAGCTTGCCAGTTTCAAATGCAGTTCCCAGGTTGAGCCCGGGGATTTCACATCTGACTTACCAAACCGCCTGCGTGCGCTTTACGCCCAGTAATTCCGATTAACGCTTGCACCC
+
CCCC<E<FEEFGFGEG8;F7FFG7FC,BF7FFF8FGGFF;:CCFAFDFGEDFG7@:CF7CFFGEGGGGGDEGG7F<D<FGG?EAE,CFFGGCCFG@?CFC5?BCCEGGGCFGCEFGGGE;=FFGGGGGGGGGGDGD@FG<FG9=CGFGF;=CCEFGG9DAB=CCF,,*5,,@9E?555CECCFF,?FGGF9C=FGCF,69<6F35<DG*77C3CCC5C/:8:>B>3<69=F4C0*270?+0.,8C<))297
@M03364:276:000000000-BLYN8:1:1101:24299:3723 2:N:0:1
GGACTACAAGGGTTTCTAATCCTGTTTGCTCCCCACGCTTTCGCACCTGAGCGTCAGTCTTCGTCCAGGGGGCCGCCTTCGCCACCGGTATTCCTCCAGATCTCTACGCATTTCACCGCTACACCTGGAATTCTACCCCCCTCTACGAGACTCTAGCTTGCCAGTTTCAAATGCAGTTCCCAGGTTTAGCCCGGGGATTTCACATCTGACTTAACAAACCGCCTGCGTGCGCTGTACGCCCAGTAATTCCG
+
CCCCCCFFFFGGDFFFDGGGGGCGFEFGFGGGGGGDGDCGGGGG7FGGGGCFFCC7FGGGGGGGGGEGGGGGGGGGGGGGGECFFFGGGEGFFCAFFFGGGGGGFFGG:+CFGGGGGDGGGGGFGFFGCGG:FFFFGF?CEEGGGGFG+:E?EFGCCCF8FGCC>;>EFFGF,;9<39E>DDBFF,,4BF,<C=EG=5B,11A@+;>>++2+;FFGC<F=5E3<;FB>2>5)9)1<F05/:3800064C=6
@M03364:276:000000000-BLYN8:1:1101:18824:3732 2:N:0:1
GGACTACAAGGGTATCTAATCCTGTTTGCTCCCCACGCTTTCGCACCTGAGCGTCAGTCTTCGTCCAGGGGGCCGCCTTCGCCACCGGTATTCCTCCAGATCGCTACGCAGTTCACCGCTACACCTGGAATTCTACCCCCCTCTACAAGACTCTAGCCTGCCAGTTTCGAATGCAGTTCCCAGGTTGAGCCCGGGGATTTCACATCCGACTTGACAGCCCGCCTGCGTGCGCTTGACGCCCAGTAATTCCC
+
<<@CCGCCECF7FGGGGGFGGGGGGGGDGGFGGEGDGGGGGAF;EGFGGGGGGGGDEFFGGGGFGGGGGGGGGGGGGBFGGGGGEGGGGCFGFFGGGGGCGF+@8FEEGE+BAF<FAFEDEFG8DFGGDCGGGGFGDGFFEGGGGGFGFCG?FGGGGGGGFGFC>CGG5*DFGDFDAFGGGGFC<CGGGC?C?EG5:5C6C:FFFFGGGGG377>7=**:>5>13>>DBDBBD<*.<BDEED?FFGFFGG6
@M03364:276:000000000-BLYN8:1:1101:15698:3741 2:N:0:1
GGACTACTAGGGTTTCTAATCCTGTTTGCTCCCCACGCTTTCGCACCTGAGCGTCAGTCTTCGTCCAGGGGGCCGCCTTCGCCACCGGTATTCCTCCAGATCTCTACGCATTTCACCGCTACACCTGGAATTCTACCCCCCTCTACGAGACTCTAGCTTGCCAGTTTCAAATGCAGTTCCCAGGTTGAGCCCGGGGATTTCACATCTGACTTAACAAACCGCCTGCGTGCGCTTTACGCCCAGTAATTCCG
+
CCCCCGGGGGGGGGGGGGGGGGGGGGGGGGFFGGGGGGGGGGGGGGGGGGGGGGGGGGGGGGGGGGGGGGGGGGGGGGGGGGFGGFGGGDGGGGGGGGGGGGGGGGGGGEGGGGCCGGDGDGGGGGGGGGGGGGGGGFGGGGGGGGGGGGGGDGFCFGGGG79DGGGA7EFGCFGGGGCFDFFGGGGGGGFGGECEEGGFGCFFFCGFGD+;@@DCGDGGB=BF@F9EFFF>C*>:F?GEED:?FC7<77*
@M03364:276:000000000-BLYN8:1:1101:21293:3751 2:N:0:1
GGACTACAAGGGTTTCTAATCCTGTTTGCTCCCCACGCTTTCGCACCTGAGCGTCAGTCTTCGTCCAGGGGGCCGCCTTCGCCACCGGTATTCCTCCAGATCTCTACGCATTTCACCGCTACACCTGGAATTCTACCCCCCTCTACGAGCCTCTAGCTTGCCAGTTTCAAATGCAGTTCCCAGGTTGAGCCCGGGGATTTCACATCTGACTTAACAAACCGCCTGCGTGCGCTTTACGCCCAGTAATTCCG
+
CCCCCGGF@FGGGGGGGGGGGGGGGGGGGFGGGGGGEFGEGGG7FFGGGGGGGGGGGF9E@CFGGGGGCGGGGGGGGGGGGGGGGFGGGGGGGGGFF8FFFEFGFGGGG@CGGGGFFGGGGEGGGGGGGGGGGGGB,DDEGGDDBFCEE+>DE8BDGG,8>DGGCFFC,EGCFGFFGFDFE9BFGFFGGFGG5?:=5C6?:CFFFGGGGGFF7C>CF<CE>=>;?AB>4>5>3<F2*:ECCE:F7:9>FG7
@M03364:276:000000000-BLYN8:1:1101:10343:3787 2:N:0:1
GGACTACAAGGGTTTCTAAGCCTGTTTGCTCCCCACGCTTTCGCACCTGCGCGTCAGTCTTCGTCCAGGGGGCCGCCTTCGCCACCGGTATTCCTCCAGATCTCTACGCATTTCACCGCTACACCGGGAATTCTACCCCCCTCTACGAGACGCTAGCTTGCCAGTTTCACATGCAGTTCCCAGGTTGAGCCCGGGGATCTCACATCTGACTTAACAAACCGCCTGCGTGCGCGTTACGCCCAGCAATTCCG
+
CC@CCDDEEFGG<@,,;,C,;;6E;<@,C,CDGGCCCG:F@@C@CCF<D<:6+@F7:ECFFE<F:,6CEGDF+=F+@FCCG@F4FFCE+@=,B?9FD<FEF<=E,E99+++8C<@A?BCEFFFGG+++@+,3,@;C,3@<8+39DAGGGCE*@>81,?BEFDF?B;DDC,?;F6:AA@,;9CFC,>88AC6;*88E*3*<7C7<C672;FF77CF777CF>*80:>07<3).)/90>?G*C)4)2*9<7*9
@M03364:276:000000000-BLYN8:1:1101:10041:3804 2:N:0:1
GGACTACCAGGGTTTCTAATCCTGTTTGCTCCCCACGCTTTCGCACCTGAGCGTCAGTCTTCGTCCAGGGTGCCGCCTTCGCCACCGGTATTCCTCCAGATCTCTACGCATTTCACCGCTACACCTGGAATTCTACCCCCCTCTACGAGACTCTAGCTTGCCAGTTTCAAATGCAGTTCCCAGGTTGAGCCCGGGGATTTCACATCTGACTTAACAAACCGCCTGCGTGCGCTTTACGCCCAGTAATTCCG
+
CCCCCGGGGGGGGGGGGGGGGGGGGGGGGGGGGGGGGGGGGGGGGGGGGGGGGGGGGGGGGGGGGGGGGG<CFGGGGEGGGGGGGGGGGGGGGGGDGGGGGGGGGGGGGGGGGGGGGGGGEGGGGGGGGGGGGGGGGFFFEGGG9EGGGGGGGFGGGGGGGCFCFECFFFCFGGGGGGGGGGGFGGGGGGGGGGGDGGEGGGGGFGGGGGGFG7CGGFGGFGFD=4(8(8>ECGGFF?GGGFB?GC?2CF*
@M03364:276:000000000-BLYN8:1:1101:25454:3805 2:N:0:1
GGACTACTGGGGTTTCTAATCCTGTTTGCTCCCCACGCTTTCGCACCTGAGCGTCAGTCTTCGTCCAGGGGGCCGCCTTCGCCACCGGTATTCCTCCAGATCTCTACGCATTTCACCGCTACACCTGGAATTCTACCCCCCTCTACGAGACTCTAGCTTGCCAGTTTCAAATGCAGTTCCCAGGTTGAGCCCGGGGATTTCACATCTGACTTAACTAACCGCCTGCGTGCGCTTTACGCCCAGTAATTCCG
+
CCCCCGGD@FDCGEGGGGGGGGGGGGGGGGGGGGGDGG@FFFGGG7:E<FGGGCGDGGGGGGGGGGGGGGGEFEEGGGGGGGGGGCGGGGFFGGGFGFD9FEGCFEGGGGGGGGG9F7FCEGGFEGGGFGF8;FFDGGEE++>D9,@B8>EGGCEG;DFEFD7D>,;E<;CFFFGCCF:FFFGFGFDGGG6DEEGGG8C6+;CFACCC+3;CFGF+@8+7)=58;F9.1<>:)979??GCEBB@FD=<F*9
@M03364:276:000000000-BLYN8:1:1101:19968:3812 2:N:0:1
GGACTACTGGGGTATCTAATCCTGTTTGCTCCCCACGCTTTCGCACATCAGCGTCAGTTACAGACCAGAAAGTCGCCTTCGCCACTGGTGTTCCTCCATATCTCTGCGCATTTCACCGCTACACATGGACTTCCACTTTCCTCTTCTGCACTCAAGTTTCCCAGTTTCCAATGACCCTACACGTTTGAGCCGTGGGCTTTCACATCAGACTTAAGAAACCGCCTACGCGCGCTTTACTCCCAATAATTCCT
+
CCBCA8FGGGGGGGGFGE9EA<EF<6EFGCFFGGGGGGGGGGGEGGE9FGGGGGEEFGGGGFGFCGGFCFCGGGGGGGGGGGGEGGGEG,CFF@EA:EFF5AECE<@FFG:CFEFGGGGGEGDGGF9CF,<?,EEBCF9<EFF?GF;9ED8DEF?E,=EEFGD,A>9E,@;D1====D,@,33,@=@F?D8:9C>+@3>AD+;9BFG?77CC8728:*=,5E?=206A@?))78C);)2?5)(02;1)1:+
@M03364:276:000000000-BLYN8:1:1101:21101:3818 2:N:0:1
GGACTACTGGGGTTTCTAATCCTGTTTGCTCCCCACGCTTTCGCACCTGAGCGTCATTCTTCGTCCAGGGGGCCGCCTTCGCCACCGGTATTCCGCCAGATCTCTACGCATTTCACCGCTACACCTGGAATTCTACCCCCCTCTACGAGACTCTAGCTTGCCAGTTTCAAATGCAGCTCCCAGGTTGAGCCCGGGGAGTTCACATCTGACTTAACAAACCGCCTGCGTGCGCTTTACGCCCAGTAATTCCG
+
CCCCCGGGFCFG::,C,C@FAGFFGAEGGGGFFCFEEG@@DDC;6CCCFFGGGFCF,;6@EFG<F@F8E@F7CCFEEGGG<F7FFG::CBDFGG8+B7CFFEFCCBFFF@G:EDFFGEEGEGF,,AFF8FFFFEFF9@+@CEGGFCFE7@+=>3>DFFGFGGADFF,@C;DCC;D,,4>FD8D>DDGGGGECEGGD**3:CG?CA47CF@FDG++;*13C5C50:5>E<3>)C7<AFFCCE>0/:*16CF7
@M03364:276:000000000-BLYN8:1:1101:11000:3820 2:N:0:1
GGACTACCGGGGTTTCTAATCCTGTTTGCTCCCCACGCTTTCGAGCCTCAGTGTCAGTTACAGGCCAGAGAGCCGCTTTCGCCTCCGGTGTTCCTCCATATATCTACGCATTTCACCGCTACACATGGAATTCCACTCTCCTCTCCTGCACTCAAGTCTCCCAGTTTCCAATGCACACAATGGTTGAGCCACTGCCTTTTACATCAGACTTAAGAAACCACCTGCGCTCGCTTTACGCCCAATAAATCCGG
+
CCCCCGGFGGGGGGGGGGGGGGGGGGGGGGGGGGGGGGGGGGGGGGGGGGGGGGGGGGGGGGGGDGGGGGGGGGGGGEGGGFCGGFGGEGGGGGGGGGGGGGGGGGGGGGGGGGGGGGGGGCFC@FFFFGGGEGFFGGGGGCGGGGFGGGGGGGGGFGGGGFFFFEGGDGDGEFF8ECECFCFGGGCGGGGGF?9FFFGGGGGG6<2*;DC+=:CGCGFGFEFEFFFFDEFEFG7>BFGGGFFFGGFC7D5
@M03364:276:000000000-BLYN8:1:1101:5345:3845 2:N:0:1
GGACTACTGGGGTTTCTAATCCTGTTTGCGTCCCACGCTTTCGCACCTGAGTGTCAGTCTTCGTCCAGGGGGCCGCCTTCGCCACCGGTATTCCTCCAGATGTCTACGCATTTCACCGCTACACCTGGAATTCTACCCCCCTCTACGAGACTCTAGCTTCCCAGGTTCAAATGCAGGTCTCAGGTTGAGCCCGGGGATTTGACTTCTGACTTAACATACCCCCGGCGTGCGATTTACGCCCAGTAATTCCG
+
CCCCCFG6CCF@F:FGGAFGFCFGFFCGG>+8@;C<F7BFFGEE7@@BC<F,C@FFGFGF<9F<F,6<C@FF@::CCFEF@:B:=EE7FGFFBFDA<E89C,@9C?FFGGDFEF,9,@>E7>9?4E@FB<F@C9;DDB++@@EG,,+@C:B2,38EF;,,,,5D*>>E9;>;5>99,4<,,?>DB9D7?E68C*:8*=C9++++1311+2++2+2;+;9*)2)(()4.4>3)*/*-=(*?C>09:7*.:C*
@M03364:276:000000000-BLYN8:1:1101:9456:3860 2:N:0:1
GGACTACTAGGGTTTCTAATCCTGTTTGCTCCCCACGCTTTCGCACCTGAGCGTCAGTCTTCGTCCAGGGGGCCGCCTTCGCCACCGGTATTCCTCCAGATCTCTACGCATTTCACCGCTACACCTGGAATTCTACCCCCCTCTACGAGACTCTAGCTTGCCAGTTTCAAATGCAGTTCCCAGGTTGAGCCCGGGGATTTCACATCTGACTTAACAAACCGCCTGCGTTCGCTTTACGCCCAGTAATTCCG
+
CCCCCGGGGGGGGGGGGGGGGGGGGGGGGGGGGGGGDGGGGGGGCGGGEE<FEGGGGG9FFGGGGGGGDFGGGGGGGGGGGGEEGFFFGGGGGGGGGFFGGGGGGGGGGGGGGGGGGGGGGGGGCFFGFFFGGGGGGGGGGGGGFGFC8EGGGECGGGGGGGGGGGGGDEEFGGG7FCG,<9DGGGGGG7F@CGGD*CFGGGGGFGGG+7>CGGGGDGGGFGFFFFBE(.3>DGG<FBEGGFBF=CFFGD9
@M03364:276:000000000-BLYN8:1:1101:17148:3874 2:N:0:1
GGACTACCAGGGTTTCTAATCCTGTTTGCTCCCCACGCTTTCGCACCTGAGCGTCAGTCTTCGTCCAGGGGGCCGCCTTCGCCACCGGTATTCCTCCAGATCTCTACGCATTTCACCGCTACACCTGGAATTCTACCCCCCTCTACGAGACTCTAGCTTGCCAGTTTCAAATGCAGTTCCCAGGTTGAGCCCGGGGATTTCACATCTGACTTAACAAACCGCCTGCGTGCGCTTTACGCCCCGTAATTCCG
+
CCCCCGGFFGGGGGGFFGGGFGGEFGFGGGGGE7FCCGEGGGDEGGGGGGFFGGEG><<CFFF8@FF@GGGGGGGGGDGBF@CFFFGGEEFGFF,,:AEEBFGGFFE<@=7FGGFEF:76:CGGGGGGF@ECDGAFCGG>E+CF9CC+3:BF6,3DFFGGG7EFFF;BFGFEEFCGFBC5>,>5>BC?FDFGGGGDE8B6+@C78CCFCDG7777+;;EG5CE02A9D05>DG7C>F<;:*)285C59FFD
@M03364:276:000000000-BLYN8:1:1101:22099:3929 2:N:0:1
GGACTACTGGGGTTTCTAATCCTGTTTGCTCCCCACGCTTTCGAGCCTCAGTGTCAGTTACAGGCCAGAGAGCCGCTTTCGCCTCCGGTGTTCTTCCATATATCTACGCATTTCACCGCTACACATGGAATTCCACTCTCCTCTCCTGCACTCAAGTCTCCCAGTTTCCAATGCACACAATGGTTTAGCCACTGCCTTTTACATCAGACTTAAGAAACCACCTTCGCTCGCTTTAAGCCCAATAAATCCGG
+
CCCCCCEGGGGGGEGGGGG9FEGGGGFGGGGGFGFDEGCGGGGFFBFFG8FEFGGGGGGGGFFGGDGFGDACFGGG7@FGEEGGGFECGGGGG,,C?BFGFDFFGEFFGG@CGGDFECC6CCEG9FCGF9?FGFGGG8,AEEGGGGGGGGGCGFGG9@;=AFG8FFFFGE;EGGGGC@C+66DFF,,,@8?FGDGD9DFG97C@ACCCFF?2=D>>*3DFFCA;6*)5:?501?8*94816?@F:CA7*:5
@M03364:276:000000000-BLYN8:1:1101:21126:3946 2:N:0:1
GGACTACCCGGGTTTCTAATCCTGTTTGCTACCCACGCTTTCGGGCATGAACGTCAGTATTATCCCAGGGGGCTGCCTTCGCCATCGGTATTCCTCCACATCTCTACGCATTTCACTGCTACACCTGGAATTCTACCCCCCTCTACGAGACTCTAGCTTGCCAGTTTCAAATGCAGTTCCCAGGTTGAGCCCGGGGATTTCACATCTGACTTAACAAACCGCCTTCGTGCGCTTTACGCCCAGTAATTCCG
+
CCCCC8F@EGEG+C@FGGGFGGGGGGGGGGGGFGGGGGGGGGGGGDDFGGGGGGGGGGFGGGGG9EFFGG7FGGGGGGGGFGF:FGGGGGGGF<EFFFGGG8C,EDGGCFEGGGGGGGGGGGGGGGGGCGGCDFGF9E8C8>EGC3D6B>@FE,CACEEFDGFFFDGGCFGGGFADF7@FGFEFFD6?<,@@EGGGC8?9+=:DFG7+1:7=DFCF78CFEGEF(635(.:>D<G9A?C8CB:0:*9<F:>
@M03364:276:000000000-BLYN8:1:1101:23282:3963 2:N:0:1
GGACTACACGGGTATCTAATCCTGTTTGCTCCCCACGCTTTCGCACCTGAGCGTCAGTCTTCGTCCAGGGGGCCGCCTTCGCCACCGGTATTCCTTCAGATCTCTACGCATTTCACCGCTACACCTGGAATTCTACCCCCCTCTACGAGACTCTAGCTTGCCAGTTTCAAATGCAGTTCCCAGGTTGAGCCCGGGGATTTCACACATGACTTAAGAAACCGCCGGCGTGCGCTTTACGCCCAGTAATTCCG
+
CC-ACGGGGGGD@@FFGG9FGFDDGGGGGGGDFGGEGGDGGGGEDF@EFFCF@FCEGGGGGGFGGGCGGD@CCGGDEGGGGGEF:EFCGGGGFE,,CBFA9,@<EDFGBFGGGGGGGGG>FEGGD:AFGGGGGGGGF,@3CEGGGFGDEE@C89D,EF93DCGGFCFG7BD,EEA9>?CCFFFCDD>7CFCEC5EGDG29:@?D)*26+CFF>+++20020:5((5(02>B>DCFFFFGDC5??:C@47:*
@M03364:276:000000000-BLYN8:1:1101:10939:3964 2:N:0:1
GGACTACAGGGGTTTCTAATCCTGTTTGCTCCCCACGCTTTCGTGCATGAGCGTCAGTACAGGCCCAGGGGACTGCCTTCGCCATCGGTGTTCCTCCGCATATCTACGCATTTCACTGCTACACGCGGAATTCCATCCCCCTCTGCCGTACTCCAGCCCTGCAGTCACAAAGGCAGCTCCCAGGTTGAGCCCGGGGATTTCACCTCTGTCTTACAGAACCGCCTGCGCACGCTTTACGCCCAGTACTTCCG
+
CCCCCGGGGGGGGGGGGGGGGGGGGGGGGGGFCGGGGGGGGGGGGGGGGGGGEGGGGGGGGGGFCFGGGGGGGGGGGGG<@BCFGGGGGDGGGGGGGGGGGGFFGGGGCFGGGGGGGGGGGGGGGGGGFGFGGGGGGGGGGGGGGGGGG6BDFGFFGFEGGGGGGGGGGGGGGGGGGGGGGFEFGGGDFEGFCEGG*:BFGGGFFFGGF@FGGG7CCCGFFEEFFF>>9DD3DD*5=?G8CB?FG*96C79
@M03364:276:000000000-BLYN8:1:1101:7612:3984 2:N:0:1
GGACTACAGGGGTATCTAATCCTGTTTGCTCCCCACGCTTTCGCACCTGAGCGTCAGTCTTCGTCCAGGGGGCCGCCTTCGCCACCGGTATTCCTCCAGATCTCTACGCATTTCACCGCTACACCTGGAATTCTACCCCCCTCTACGAGACTCTAGCTTGCCAGTTTCAAATGCAGTTCCCAGGTTGAGCCCGGGGATTTCACATCTGACTTAACAAACCGCCTGCGTGCGCTTTACGCCCAGTAATTCCC
+
9CCCCCFEFFGGGGGGGGGFFGGGG9CFGGGGGGGGGGGCDFGGGGGGGGGGGGGGGDACEFGF@CFF<BFFFGCCGFEFBFGDGGC@F:EGGGGGGF=,EFFCCAFEGG+FFGGGGGGG>FGCEFGGFAF,FGGGGGFGECEG9EF8CEEGGGAEDCE:DFCGEBF9@EFFAGGGGGCFGGFGF?FGCFCDE?>EG*<?D7F7AG77F@CF=CFC>5FF5CEF;4,7:BEDDC7>FFGGGF167*9<G76
@M03364:276:000000000-BLYN8:1:1101:12119:4007 2:N:0:1
GGACTACAGGGGTTTCTAATCCTGTTTGCTCCCCACGCTTTCGCACCTGAGCGTCAGTCTTCGTCCAGGGGGCCGCCTTCGCCACCGGTATTCCTCCAGATCTCTACGCATTTCACCGCTACACCTGGAATTCTACCCTCCTCTACGAGACTCTAGCTTGCCAGTTTCAAATGCAGTTCCCAGGTTGAGCCCGGGGATTTCACATCTGACTTAACAAACCGCCTGCGTGCGCTTTACGCCCAATAATTCCG
+
CCCCCGGGGGGGGGGGGGGGGGGGGGGGGGDGGGG+CFGGGGG,:BFGCGGGGGGGGGF<C,C6BFFGACEGCGEGGGEGGGEGDEG7F7FGG,EFGGEFFAEGGGGGGGGGGGGGGGGGGGFF@FGGD6EDGCGG=@3@CEFG9DE@=@CFG9FF,DA,B7DCEFFGCDGGGGGAFGG:9>>CFGCEGGE;;8EEEGGGGCFD>4=FGFGGGG+CFDF=55ADFF0=?EE)>C5)=?GG57(.9:8<CFD
@M03364:276:000000000-BLYN8:1:1101:10188:4031 2:N:0:1
GGACTACTGGGGTTTCTAATCCTGTTTGCTCCCCACGCTTTCGCACCTGAGCGTCAGTCTTCGTCCAGGGGGCCGCCTTCGCCACCGGTATTCCTCCAGATCTCTACGCATTTCACCGCTACACCTGGAATTCTACCCCCCTCTACGAGACTCTAGCTTGCCAGTTTCAAATGCAGTTCCCAGGTTGAGCCCGGGGATTTCACATCTGACTTAACAAACCGCCTGCGTGCGCTTTACGCCCAGTAATTCCG
+
CCCCCGGGGGGGGGGGGGGGGGGGGGGGGGGGGGGGGGGGGGGGGGGGGGGGGGGGGGGGGGGGGGGGGGGDGGGGGGGGGGGGGGGGGGGGGFGGGGGGGGGGGGGGG7FGGGGGGGDGEGGGGGGGFFGGGGGGGGDEGGGGDGGGGDGGGGGGGGGGGGGGGGGGGGFGFCGFFGGGC;FFFGGGGGGCEEG=CEGGGGGCC*+CFFGGGFGGG:=5AGF@<@;EBDFFGG:2@?GEE)8FGGF<CG9
@M03364:276:000000000-BLYN8:1:1101:9294:4089 2:N:0:1
GGACTACTCGGGTATCTAATCCTGTTTGCTCCCCACGCTTTCGCACCTGAGCGTCAGTCTTCGTCCAGGGGGCCGCCTTCGCCACCGGTATTCCTCCAGATCTCTACGCATTTCACCGCTACACCTGGAATTCTACCCCCCTCTACGAGACTCTAGCTTGCCAGTTTCAAATGCAGTTCCCAGGTTGAGCCCGGGGATTTCACATCTGACTTAACAAACCGCCTGCGTGCGCTTTACGCCCAGTAATTCCG
+
CCCCCGGGGGGGGGGGGGGGGGGGGGGGGGGGGGGGGGGGGGGGGGGFFGGGGGGGGGGGGGGGGGGGGGGGGGGGGGGGGGGGGGGGGGGGGGGGFGGGGGGGGGGGGGGGGGGGGGDEGCGGGGFFGGGGGGGGGFFGDGGF9FGGGGGGGFFEG9@BCFGGGGGGGFFGAACEAECFCCECEGGFGGGGGGC=5EFGF7C@747C777CFDCCG*=75CE;(5(.4>>DGDFAB2CCE>:FFCF<F>0
@M03364:276:000000000-BLYN8:1:1101:15316:4121 2:N:0:1
GGACTACTCGGGTTTCTAATCCTGTTTGCTCCCCACGCTTTCGCACCTGAGCGTCAGTCTTCGTCCAGGGGGCCGCCTTCGCCACCGGTATTCCTCCAGATCTCTACGCATTTCACCGCTACACCTGGAATTCTACCCCCCTCTACGAGACTCTAGCTTGCCAGTTTCAAATGCAGTGCCCAGGTTGAGCCCGGGGATTTCACTTCTGACTTAACAAACCGCCTGCTGTCGCTTTACGCCCAGTAATTCCC
+
CCCCCFDF@CGE8FGEGFGGGGGGDE9EGEGGFEFFGGG7DGGGDEEGC@CFGCFGGGFFFEFFEGGGGGGEF:6CG7BF@GGGGC@F4@BFFFEFG8FC<FFEEC?DD@EDFAEGEFGEGGGGG8<F=,EDCEFDGCCFE>EG9EF63@E;FFFFGFF6>:7:>EC9,7@C9BEFG,,5:,,>:9,,,?DF:EG==CGGGC7+;4::++;@>+++**3=;5A10>().75:*19)/,*1:)(0**94*:*
@M03364:276:000000000-BLYN8:1:1101:10941:4124 2:N:0:1
GGACTACTCGGGTTTCTAATCCTGTTTGCTCCCCACGCTTTCGCACCTGAGCGTCAGTCTTCGTCCAGGGGGCCGCCTTCGCCACCGGTATTCCTCCAGATCTCTACGCATTTCACCGCTACACCTGGAATTCTACCCCCCTCTACGAGACTCTAGCTTGCCAGTTTCAAATGCAGTTCCCAGGTTGACCCCGGGGATTTCCCATCTGACTTACCAAACCGCCTGCTTGCGTTTTCGCCCCAGTATTTCCG
+
CCCCCFGGFGGGFBCEEGEFGAFGGGGGGGGGFGGGGGGGGGGCCGGGFGGGGGF7CC<9C,CEFGCFCF+FGGGGGGGG@GGGG,@EG7FG9EFAE,A,AAECFFGGDGGGFGDFCCFGGGGFFDFCFDFFGGDFG,+@E6BFGFG638BCCC,,>FFGGGGFGGDCECF,,7,<<,5DACF*72,,,2>**=58*B69+++*19:171>7@+2:*2C5:E3((),*)7)./7<)),1C7:16C**6:*/
@M03364:276:000000000-BLYN8:1:1101:9035:4133 2:N:0:1
GGACTACTCGGGTTTCTAATCCTGTTTGCTCCCCACGCTTTCGCACCTGAGCGTCAGTCTTTGTCCAGGGGGCCGCCTTCGCCACCGGTATTCCTCCAGATCTCTACGCATTTCACCGCTACACCTGGAATTCTACCCCCCTCTACAAGACTCTAGCCTGCCAGTTTCGAATGCAGTTCCCAGGTTGAGCCCGGGGATTTCACATCCGACTTGACAGACCGCCTGCGTGCGCTTTACGCCCAGTAATTCCG
+
CCCCCGGGGGGGFGGFGF<<C@EFGGAFGGGGFGFEGGEFGCEEGGGGGGGGGGGGGGGGGGGGGGGGGGGGGGGEEGGGDGGEGGGGGGGFGF,?FFE9AFEFDGGGGGGCFDCFGGFGC>=F@AF8DFFGDEGDGDFGGGEFDDC9ECFGFCFAFCFGGGGGGC9E>CGFGGFFGCFGGFCDFGGGGGFGGCEC5E?CFDFFFGGGGGGGFGGG6*::35A<<>>;:EFECDGA?::?5:?FFF@AGDD
@M03364:276:000000000-BLYN8:1:1101:14587:4144 2:N:0:1
GGACTACAAGGGTTTCTAATCCTGTTTGCTCCCCACGCTTTCGAGCCTCAGTGTCAGTTACAGGCCAGAGAGCCGCTTTCGCCTCCGGTGTTCCTCCATATATCTACGCATTTCACCGCTACACATGGAATTCCACTCTCCTCTCCTGCACTCAAGTTTCCCAGTTTCCAATGCACACAATGGTTGAGCCACTGCCTTTTACATCAGACTTAAGAAACCACCTGGCCTCGCTTTACGCCCAATAAATCCGG
+
CCCCCGGGGGGGGGGGGGGGGGGGGGGGGGGGGGFFCFEGGGG<ECGGCDFEGGGGGE@AFAF,C@FGFG<FGFGECFGFGGGDBF@FGEFGFFGGGFFGGFGGGGGGGGGGGCCFGGCC@FCFF8FFEAFFC9E:EE@FGGC@?8FC@EEFCDGC,,3EFGFEFGG9A3EFCGA,3,+@8DCDFE==D@,D,@@DCFGGDFFD7C5955<8:8CC9FFCC?*5)*);5?>?FG7>49EGEA2):@+52/)
@M03364:276:000000000-BLYN8:1:1101:10740:4148 2:N:0:1
GGACTAACCGGGGTTTCTAATCCTGTTTGCTCCCCACGCTTTCGCACCTGAGCGTCAGTCTTCGTCCAGGGGGCCGCCTTCGCCACCGGTATTCCTCCAGATCTCTACGCATTTCACCGCTACACCTGGAATTCTACCCCCCTCTACGAGACTCTAGCTTGCCAGTTTCAAATGCAGTTCCCAGGTTGAGCCCGGGGTTTTCACATCTGACTTAACAAACCGCCTGCGTGCGCTTTACGCCCAGTAATTCC
+
CCCCCGGGGGGGGGGGGFDEDFFGGFGGGGGGGGDGGGDGC@ECD@FGGGGGGGGCGGGFGGGGFFFGGGGGGGGGDFGGGGGGGGGGGGDGGGGGGFFF?FCGGGFGGGEDEFCAFACEG7CFGGFFC<FGGFFFGGD7=EECB,3@@*@CFCFGCFCCFFC,>F5;@F9DFFGF7CFG?FFFGGGG?FDGDEGGGC*ADC+271;CCDG:CC7>FF5C>:B9:>05(07>5C78=6**/)-4CF4<CC:
@M03364:276:000000000-BLYN8:1:1101:19334:4156 2:N:0:1
GGACTACCGGGGTTTCTAATCCTGTTTGCTCCCCACGCTTTCGTGCATGAGCGTCAGTACAGGCCCAGGGGACTGCCTTCGCCATCGGTGTTCCTCCGCATATCTACGCATTTCACTGCTACACGCGGAATTCCATCCCCCTCTGCCGTACTCCAGCCCTGCAGTCACAAAGGCAGCTCCCAGGTTGAGCCCGGGGATTTCACCTCTGTCTTACAGAACCGCCTGCGCACGCTTTACGCCCAGTAATTCCG
+
CCCCCGGGGGGGGGGGGGGGGGGGGGGGGGGGGGGGGGGGGGGGGGGGGGGGGGGGGGGGGGGGGGGGGGGGGGGGGGGGGGGGGGGGGGGGGGGGGGGGGGGGGGGGGGGGGGGGGGGGGGGGGGGDFGGGGGGGGGGGGGGGGGGGGGGGGFGGGGGGGGGGGGDGGGGGGG8EGGGGG>EFGGGGFGGGGGGEGGDGGGFFFGGGGGGGFFG476=EADED?F>DFFFFGGGBF?CEEDB?FGFFGG*
@M03364:276:000000000-BLYN8:1:1101:20058:4167 2:N:0:1
GGACTACTCGGGTATCTAATCCTGTTTGCTACCCATGCTTTCGCTCCTCAGCGTCAGTAACTGCCCAGTAACCTGCCTTCGCCATCGGTGTTCCTCCTGATATCTGCGCATTCCACCGCTACACCAGGAATTCCAGTTACCCCTACAGCACTCAAGTTATGCCCGTATCGCCTGCACGCCCGGAGTTAAGCCCCGGAATTTCACAGACGACGCGACAACCCACCTACGAGCTCTTTACGCCCAGTAAATCC
+
CCCCCGGGFGGGGGGFGGGGGGGGFGGGGGGGGGCFGGGGGGGGGGGGGGGGGGDGGGFGGGFGGGGGGGGGGGGGGGGGGGGGGGGGGGGGGGGGGGGGGGGGGFGGGGEGGGFGEGGGGGGGGGGGGGGGGG9EFGGGGGCDFGGGGGGGGGFGGG;E;EEFEGGGG6EEGFFGGGGGGGGEG>D;E,@:C:EEGCED9CCEFGGG>C<GG?DDCD*:5CDF3)5=D>5);F74=A8EEB<47786CDG
@M03364:276:000000000-BLYN8:1:1101:19436:4209 2:N:0:1
GGACTACCGGGGTTTCTAATCCTGTTTGATCCCCACGCTTTCGCACATCAGCGTCAGTTACAGACCAGAAAGTCGCCTTCGCCACTGGTGTTCCTCCATATCTCTTCGCATTTCACCGCTACACATGGAATTCCACTTTCCTCTTCTGCACTCAAGTTTCCCAGTTTCCAATGACCCTCCACGGTTGAGCCGTTGGCTTTCACATCAGACTTAAGAAACCGCCTACGCGCGCTCTACGCCCAATAATTCCC
+
CCCCCGGG@FEEGGGGGGFGGGGFGGGGGGGGGGGGGGGGGGGGGGGGFGGGGGGGGGFGGGGGEGGGFGGFGGGGGEGGFDGGGGGGGGGGGEFGG8EGGGGG9,BFEBE=FCFFEEFG7:FGGG<F?FGGG,@FFGGFFFG9DFGGG88FGG?EFGA9BDFGEGGCFGGG8AF88EGGEGD+>CC,@D>>C*@DFDEFC+7+4;+?*CFF7=D+=0D79EFFFF2BFBBFG*:3A1EEC.25<:4:DD*
@M03364:276:000000000-BLYN8:1:1101:12113:4211 2:N:0:1
GGACTACCAGGGTATCTAATCCTGTTTGCTCCCCACGCTTTCGCACCTGAGCGTCAGTCTTCGTCCAGGGGGCCGCCTTCGCCACCGGTATTCCTCCAGATCTCTACGCATTTCACCGCTACACCTGGAATTCTACCCCCCTCTACGAGACTCTAGCTTGCCAGTTTCAAATGCAGTTCCCAGGTTGAGCCCGGGGATTTCACATCTGACTTAACAAACCGCCTGCGTGCGCTTTACGCCCAGTAATTCCG
+
CCCCCGGGGGGGGGGCFGGGGGGGGGGGGGGGGGGGGGGGGGGGGGGGGFGGGGGGGGGGGGGGGGGGGDGGGGGGGGGGGGGGGGGGGGGGGGGFGGFFGGGGGGGGGGGGGGGGGGGG7FGG8FFGGGGDGGCFGGGGGGGGGGGGGGGGGGFGGGGGGGGCFFCFGCGGGFGGDCDFGGGGG?CCFGGGGGGGDEGC>FGGFCGGFGGGGDGGGGGGBGFD?FFF?>5>DGGFF6ECGBBFGC@4DF9
@M03364:276:000000000-BLYN8:1:1101:20400:4225 2:N:0:1
GGACTACTGGGGTTTCTAATCCTGTTTGCTCCCCACGCTTTCGCACCTGAGCGTCAGTCTTCGTCCAGGGGGCCGCCTTCGCCACCGGTATTCCTCCAGATCTCTACGCATTTCACCGCTACACCTGGAATTCTACCCCCCTCTACGAGACTCTAGCTTGCCAGTTTCAAATGCAGTTCCCAGGTTGAGCCCGGGGATTTCACATCTGACTTAACAAACCGCCTGCGTGCGCTTTACGCCCAGTAATTCCG
+
CCCCCGGGGGGGGGGGGGGGGGGGGGGGGGGGGGGGGGGGGGGGGGGGGGGGGGGGGGGGGGGGGGGGGGDGGGGGGGGGGGGGGGGGGCFGGFGGGGFGGFGGGGGGGGGGGGGFCGGGGGGGGGGGFDGGGGGFADGGGGGGGFGCE6CFGGGFGGG,8FFGGGGFGGGGGGGGGGFFFFCGFFGGGGGGGGGGE*?<C7CF8*1@C7CDGGGGGF5C>GFD;@9BBF3;CCF9?:5EEEFFGFFBGF6
@M03364:276:000000000-BLYN8:1:1101:25660:4246 2:N:0:1
GGACTACCCGGGTTTCTAATCCTGTTTGCTCCCCACGCTTTCGCACCTGAGCGTCAGTCTTCGTCCAGGGGGCAGCCTTCGCCACCGGTATTCCACCAGATATCTAAGCCTTTCACCGCTACACCTGGAATTCTACCCCCCTCTACGAGACTCTAGCTTGCCAGTTTCACACGCCGTTCCCAGGTTGAGCCCGGGGATTTCACATCTGACTTAACAAACCGCCTGCGTTCGCCTTACGCACAGTAATTCCG
+
B-B<,@CC@FCFGG@FF,EEF,6C@<CFFFGF,C<+6@C;<,@B@FD8@E<F:CF7:F<EAGFFC,6,C@@@F+BFGBFE,:,4F<+:F+:A?F,CF@<,F,95=,,5B,BE,EAEED>64@FEE8A?FF<FCAB,CE63@8EF9FCC88>+@,>CC,@8D,5,8>,,3,3,4**541,5>DF5>:FF6E,=CEGGC59<@++;+0;+1;7+:7::*;@*.*82349>(00.*173?<C*/03****.::7
@M03364:276:000000000-BLYN8:1:1101:16464:4255 2:N:0:1
GGACTACTGGGGTTTCTAATCCTGTTTGCTCCCCACGCTTTCGCACCTGAGCGTCAGTCTTCGTCCAGGGGGCCGCCTTCGCCACCGGTATTCCTCCAGATCTCTACGCATTTCACCGCTACACCTGGAATTCCGCCTACCTCTGCACTACTCAAGACCATCAGTTTTGAAAGCAATTTATGGGTTGAGCCCATAGATTTCACTTCCAACTTGACAGCCCGCCTGCGCTCCCTTTACACCCAGTAATTCCG
+
CCCCCGGGGGGGGGGGGGCFFGGGGGGGGGGGGGGGGGGGGGGGGGGGGFGGGGGGGGGGGGGGEGGGGDGDGGDGGGGGGGGGGGGGGEGGGGGGGGGCFGGGGGGGGGGGGGGGGGGGGGGGFGGFDGGGGGGGGGGGGGGGGGGGGGGGFGFEGFGGGGGGGGGGGCF9CFGGGFFGGG?8FEGFFGGEGGGGGGFGGGF7FGGFFFGGGGGGGGFGFGF?FFB37ABFGGGFFFGGEFF@FFFAGFF
@M03364:276:000000000-BLYN8:1:1101:10591:4268 2:N:0:1
GGACTACAGGGGTATCTAATCCTGTTCGCTACCCATGCTTTCGCTCCTCAGCGTCAGTTACTGCCCAGAGACCTGCCTTCGCCATTGGTGTTCCTCCTGATATCTGCGCATTTCACCGCTACACCAGGAATTCCAGTCTCCCCTACAGCACTCAAGTTATGCCCGTATCGCCTGCACGCCCGGAGTTAAGCCCCGGAATTTCACAGACGACGCGACAAACCACCTACGAGCTCTTTACGCCCAGTAATTCC
+
CCCCCGGGGGG7CFGGGGGGGGGGGGGGGGEGGGGGGGGGGGGGGGGGGGGEFGGGGGGGGGEGGGGGGGGGGGGGDGFC@FEGGGGGGGGGGCFCGGGFGGGGGGGGD@FGGFGGGGGEEGFGDFGGGGGGGGGGGGGGGGGDEFFFGDFFGGDFGGGGGGFCGGGFGDGGGFCDFDEGGGCC<EGGGFGFF*@:E>FGGGGGFFGGGCC9DG3/)1*28E>?143:;55)9>C27ACGD@64CFF20:D
@M03364:276:000000000-BLYN8:1:1101:5256:4291 2:N:0:1
GGACTACCGGGGTTTCTAATCCTGTTTGCTCCCCACGCTTTCGCACCTGAGCGTCAGTCTTCGTCCAGGGGGCCGCCTTCGCCACCGGTATTCCTCCAGATCTCTACGCATTTCACCGCTACACCTGGAATTCCACCCCCCTCTACGAGACTCAAGCCTGCCAGTTTCAAATGCAGTTCCCGGGTTGAGCCCGGGGATTTCACATCTGACTTAACAGACCGCCTGCGTGCGCTTTACGCCCAGTAATTCCG
+
CCCCCGGGGGGGGGGGGG<FGGGGGGGGGGGGGGFGGGGGGGGGGGGFFGGGGGGGDGEF9FEGGGGGFGGGGGGGGGGGGGGGGGGGGGGGGFGGGGGGFCFGFGGGGGGCFGGGGGGGDGGGGGFFFGGGGGAFG7>FEGGGAFFE:E8;EG7DG>>BFGGFGGGDFGGGFDCCDEE?FGGGFEGGGGGGGGG=5>FFGF9+;FGGFC7@C7CFFGGGFGEFB>9E0BDFCDGB6:EEGF1F>76:C>C
@M03364:276:000000000-BLYN8:1:1101:21239:4301 2:N:0:1
GGACTACAGGGGTTTCTAATCCTGTTTGCTCCCCACGCTTTCGCACCTGAGCGTCAGTCTTCGTCCAGGGGGCCGCCTTCGCCACCGGTATTCCTCCAGATCTCTACGCATTTCACCGCTACACCTGGAATTCTACCCCCCTCTACGAGACTCTAGCTTGCCAGTTTCAAATGCAGTTCCCAGGTTGAGCCCGGGGATTTCACATCTGACTTAACAAACCGCCTGCGTGCGCTTTACGCCCAGTAATTCCG
+
CCCCCAFDGGGGGGGGGGGGGGGGFGGGGGGGGGGGGGGGGGGGGGGGGGGGGGGGGGGGGGFGDEGGG@FGGGGGGGGGGGGDGGGGGF=FGGGGGGGGFGGGGGGGGGGGFFEGGGGGGGGGGFGGGGGGGGGGGGGGGCGFGGGGGCEG?CGCFGGFGGGGGG9EFGFDFGCGEGGFGGGGGG>FFC?FGGGDDEGG@FGFFGGGGCD7>FFGGGGGFGF;?FFFFFB>39CAB?E5EBB:FGFDGGC
@M03364:276:000000000-BLYN8:1:1101:8910:4312 2:N:0:1
GGACTACTGGGGTATCTAATCCTGTTTGCTCCCCACGCTTTCGAGCCTCAGTGTCAGTTACAGGCCAGAGAGCCGCTTTCGCCTCCGGTGTTCCTCCATATATCTACGCATTTCACCGCTACACATGGAATTCCACTCTCCTCTCCTGCACTCAAGTCTCCCAGTTTCCAATGCACACAATGGTTGAGCCACTGCCTTTTACATCAGACTTAAGAAACCACCTGCGCTCGCTTTACGCCCACTAAATCCGG
+
CCCCCGGGGGGGGGGGGGGFDGGGGGGGGGGFGGGDGGCCGGGGGGGGGFGGGGGGGGGGGGGGGGGFGCFGG?CFEGGGGEGG>FGGGDGGGGGGGG9EEGGFGGG7FGGGGFGGAFGGGGGGFFFFFEDFEFFGGGGGGGGGFCFG?=FFCC@EAEFE=@=DGGGGFDFFFGGGC?8DCF8EF6,AFGG67DGGFACFFGFGA79DGF>C<FCFCF8CFCAEFF2B@5B4DGC6AFDEG)3)9<@66C9
@M03364:276:000000000-BLYN8:1:1101:26187:4319 2:N:0:1
GGACTACCGGGGTTTCTAATCCTGTTTGCTCCCCACGCTTTCGCACCTGAGCGTCAGTCTTTGTCCAGGGGGCCGCCTTCGCCACCGGTATTCCTCCAGATCTCTACGCATTTCACCGCTACACCTGGAATTCTACCCCCCTCTACAAGACTCTAGCCTGCCAGTTTCGAATGCAGTTCCCAGGTTGAGCCCGGGGATTTCACATCCGACTTGACAGACAGCCTGCGTGCGCTTTACGCCCAGTAATTCCG
+
CCCCCGGGGGGGGGFCF9F99,EFFFGGGGGGGGGGGEEFGGGGGGGGGGGGDGEGG<FGGGFFFGGGGGGGGGGDGGGGFD@FGGGGGEG9FFGGGGGGFFGFGGGGGGGCFFCFGDCGGGGGGFFC<FACEFFFFFEG+;EGGGGGFGG+DF;AFCEFF,:DFGDFCGFGFFFG7CGFGGG*7?D,,BFF5C>C*BC6;7FCADF<D3><FGGGGGF*)27(()3@:>FD)/969:EEEDF:7:44:2*
@M03364:276:000000000-BLYN8:1:1101:13938:4348 2:N:0:1
GGACTACTCGGGTTTCTAATCCTGTTTGCTCCCCACGCTTTCGAGCCTCAGTGTCAGTTACAGGCCAGAGAGCCGCTTTCGCCACCGGTGTTCCTCCATATATCTACGCATTTCACCGCTACACATGGAATTCCACTCTCCTCTCCTGCACTCAAGTCTACCAGTTTCAAATGCATACAATGGTTGAGCCACTGCCTTTTACACCAGACTTAATAAACCACCTGCGCTCGCTTTACGCCCAATAAATCCGG
+
CCCCCGGGFFGGGGGGGGGGGGGGGGGGGGGGGGGGGGGGGGGCGGGFGGGGFGGFFGGGGGGFGGGGGGGGGGGGGFGGGGGGGGGGGGGGGGFGFFGGGGGGGGGGGDGGGFGGGGGGGDGGEGGGGGGGGAEE@FDFFGGGGGGEEGGGGGGGGFGGGGGGGGGF,@,@DDFEEFGDE=DFFGGC,@?DFFFFGFFG9DGGFGC5FFCF79CF7*8,9EFFF>2A=4?DGF>C;?GGG)66:+;C<3:
@M03364:276:000000000-BLYN8:1:1101:21563:4362 2:N:0:1
GGACTACTGGGGTTTCTAACCCTGTTTGCTCCCCACGCTTTCGAGCCTCAGTGTCAGTTACAGGCCAGAGAGCCGCTTTCGCCTCCGGTGTTCCTCCATATATCTACGCATTTCACCGCTACACATGGAATTCCACTCTCCTCTCCTGCACTCAAGTCTCCCAGTTTCCAATGCACACAATGGTTGAGCCACTGCCTTTTACATCAGACTTAAGAAACCACCTGCGCTCGCTTTACGCCCAATAAATCCGG
+
CCCCCGGGGCFGGGGFFEGFGGGGGGGGGGGGGGFCFGGGGGGGGGDFFGGGGGGGGGGGGGGGGDGGGGGGGGGGGGFFGGGGFGGGGGGGGGEEGGGGGGGGCFGGGEEGEDGFAFDGEGGGFFFFBF?FFEFGGGGGGGGFEGGGC8EDFGGGGGFGADGGGGGGGG9=,DFGFGGGGGGFGGGGGGGGFG?DFFGGGGGGFCCF>*@DGGGGGGG7>7ABB4AD2A4A4?FCD?G7C)6FGGF3F3/
@M03364:276:000000000-BLYN8:1:1101:10288:4379 2:N:0:1
GGACTACTCGGGTATCTAATCCTGTTTGCTCCCCACGCTTTCGCACCTGAGCGTCAGTCTTCGTCCAGGGGGCCGCCTTCGCCACCGGTATTCCTCCAGATCTCTACGCATTTCACCGCTACACCTGGAATTCTACCCCCCTCTACGAGACTCTAGCTTGCCAGTTTCAAATGCAGTTCCCAGGTTGAGCCCGGGGATTTCACATCTGACTTAACAAACCGCCTGCGTGCGCTTTACGCCCAGTAATTCCG
+
CCCCCGGGGGGGGGGGGGGGGGGGGGGGGGGGGGGGGGGGGGGGGGGGGFGGGGGGGGGGGGGGGGGGGGGGGGGGGGGGGGFEGFGGEGGGGGGGGGGGDGGGGGGGGGGGGGGGGGGGGGGGGGGGFGGGGGFGGGFGCCEDFGGCEEGFGGGGGGGGGGGGGGDACECECFGGGGGGGGGGGGGFGFGFGGGGGGGGCC7CCGGFGGGGFGGGGGGG:DDFFFFF6:)<7>F<F<G:EB:/CF69CF2
@M03364:276:000000000-BLYN8:1:1101:26393:4382 2:N:0:1
GGACTACTGGGGTTTCTAATCCTGTTTGCTCCCCACGCTTTCGCACCTGAGCGTCAGTCTTCGTCCAGGGGGCCGCCTTCGCCACCGGTATTCCTCCAGATCTCTACGCATTTCACCGCTACACCTGGAATTCTACCCCCCTCTACGAGACTCTAGCTTGCCAGTTGCAAATGCAGTTCCCAGGTTGAGCCCGGGGATTTCACATCTGACTTAACAAACCGCCTGCGTGCGCTTTACGCCCAGGAATGCCG
+
CCCCCGEF9FCEGGCGGFGGGGGGGGFFGFGGEEG:CCEGGGG>CBFFGCGFFGEGGFGFGGGECFFFGGDFEGEE7CFGGGCCGGGGEGC<E,E?EFFFECAAFAFG+@4FFGFC?::=B7=E@DFG<FC>FGDCF?@FEGEDC9DG+@7C,DDFGGGG*39:,>,,<CCCEGFF<97>9EFGGGF6=,D5:EEC5*?33@F>+;@C:;F7@CDCFC5F3CD;15176)77557AF0>::<<3**9):65
@M03364:276:000000000-BLYN8:1:1101:19643:4388 2:N:0:1
GGACTACTAGGGTTTCTAATCCTGTTTGATCCCCACGCTTTCGCACATCAGCGTCAGTTACAGACCAGAAAGTCGCCTTCGCCACTGGTGTTCCTCCATATCTCTGCGCATTTCACCGCTACACATGGAATTCCACTTTCCTCTTCTGCACTCAAGTTTCCCAGTTTCCAATGACCCTCCACGGTTGAGCCGTGGGCTTTCACATCAGACTTAAGAAACCGCCTACGCGCGCTTTACGCCCAATAATTCCG
+
CCCCCFGGGGGGGGGGGGGGGGGGGGGGGGGGGGGGGGGFGFGGGGGGGGGGGGGGGGGGGGGGEGGCFGGGGGGGGGGGDGGGGGGGGGGGGGGFGFGFFGFFGGGGGGGGGGGGGGGGGGGGFGFGFGGGGGFGGGFFGGGGGGGGGFFFGGCGGGECEFGGGGGFDFGGGGGGGGGGFFEGGGGCFGGGE+BCGFG<FGGCA*<57C;9>CGFFGGGFGFFDF2>=FEFGGG9F@EGC3(2;>FFGGF
@M03364:276:000000000-BLYN8:1:1101:25779:4401 2:N:0:1
GGACTACCAGGGTTTCTAATCCTGTTTGCTCCCCACGCTTTCGCACCTGAGCGTCAGTCTTCGTCCAGGGGGCCGCCTTCGCCACCGGTATTCCTCCAGATCTCTACGCATTTCACCGCTACACCTGGAATTCTACCCCCCTCTTCAAGACTTTAGCCTGCCAGTTTCGATTGCAGTTCCCAGGTTGAGCCCGGGGATTTCACATCCGACTTGACAGCCCGCCTGCGTGCGCTTTACGCCCAGTAATTCCC
+
CCCCCEFFGGGG@FFGGGFD,@<6FACEGGGFFECFGGCFFE8B@FEG8<@A@7,,@FAE<<@FGG:CF,@:@F7C:B,AFF=F:?FFGGD,E,C,<FFGGGF9EFFG7?+F<,C,ECF8+4=FFGFF8D<FCECDFFGE8C>F,@,,83,2,3@9D6;:DC<FFF;CEF,,@F7,;9;C9;E*D,,1ABDEEDCG5CB?FCE7+*0*:9<CFDGDF4CE:=>(,<6>?F)85**.6(CCE7197>*)*:*
@M03364:276:000000000-BLYN8:1:1101:5824:4401 2:N:0:1
GGACTACAAGGGTATCTAATCCTGTTTGCTCCCCACGCTTTCGAGCCTCAGTGTCAGTTACAGGCCAGAGAGCCGCTTTCGCCACCGGTGTTCCTCCATATATCTACGCATTTCACCGCTACACATGGAATTCCACTCTCCTCTCCTGCACTCAAGTCTACCAGTTTCCAATGCATACAATGGTTGAGCCACTGCCTTTTACACCAGACTTAATAAACCACCTGCGCTCGCTTTCCGCCCAATAAATCCGG
+
CCCCCGGGGGGGGGGGGGGGGGGGGGGGGGGGGGGGGGGGDFGFFGGGGGGGGGGGGGGGGGGGGGGFGGGGGGCFG7FFFGGGGGGGFGGGGGGGGGGGGFFEFFGGDGGGGGGGGGGGGGFDGGGGFFGGGGGGGFFGGGFFCEGGGGGGGGD?CEFCCF8DFGGGACFDFFGGDFF?,D8@FE@FFGFGGGGFFGGGGDAFFD?09C=DGCGF>CCFFEFF=5>94BEFGC+>A@DEEF;AD7;67C9
@M03364:276:000000000-BLYN8:1:1101:17912:4414 2:N:0:1
GGACTACTAGGGTTTCTAATCCTGTTTGCTCCCCACGCTTTCGCACCTGTGCGTCAGTCTTCGTCCAGGGGGCCGCCTTCGCCACCGGTATTCCTCCAGATCTCTACGCATTTCACCGCTACACCTGGAATTCTACCCCCCTCTACGAGACTCTAGCTTGCCAGTTTCAAATGCAGTTCCCAGGTTGAGCCCGGGGATTTCACATCTGACTTAACAAACCGCCTGCGTGCGCTTTACGCCCAGTAATTCCG
+
CCCCCGGFGGGGGGGGGFGGGGGGGGGGGGGGGGGGGGGGGGGGGGGGGFGGGGGGGGGGGGGGGGGGGCCDGGGGGDGGGGCCEGGGGGGGGGGFFFGGGGGGGGGGGGGCFGGGGGGGDGGGFGGGGGGGGGGGGGGGGGGGGFFGG6CFG9FGGGGGGFGGGGFCAEFFFEGGGGG7DFGGECFFGGCFGGGGG5FFGGGFFFFGGGGG7FGGGGGGFGA;?F9E?BFFGDGA?:CEGFF@77=):C7
@M03364:276:000000000-BLYN8:1:1101:9178:4415 2:N:0:1
GGACTACCAGGGTTTCTAATCCTGTTTGCTCCCCACGCTTTCGCACCTGAGCGTCAGTCTTCGTCCAGGGGGCCGCCTTCGCCACCGGTATTCCTCCAGATCTCTACGCATTTCACCGCTACACCTGGAATTCTACCCCCCTCTACGAGACTCTAGCTTGCCAGTTTCAAATGCAGTTCCCAGGTTGAGCCCGGGGATTTCACATCTGACTTAACAAACCGCCTGCGTGCGCTTTACGCCCAGTAATTCCG
+
CCCCCGGFGGGGGGGGGGGGFGGGGGGGGGFFFGGGGGGGGGGGGGGGGGGGGGGGGGGGGGGGGGGGFGGGGGGGGGGGGGGGGGGGGGGGGGGGGGGFGGFFFGGGGEGFFGGGGGGGCCF8EGGGGDGGGGGGGGGGGGGGFDF+BCGF6EFGGGGGFFGGGGGGGGGGGGGGFGCFF?GGGGGCFCFFGGGGGGGGGFGF=FGFGGGFFGFGGGGGFGFFFFBEBDBDGGGFFFGGGD0;CFFBGG9
@M03364:276:000000000-BLYN8:1:1101:6360:4417 2:N:0:1
GGACTACTGGGGTTTCTAATCCTGTTTGCTCCCCACGCTTTCGCACCTGAGCGTCAGTCTTCGTCCAGGGGGCCGCCTTCGCCACCGGTATTCCTCCAGATCTCTACGCATTTCACCGCTACACCTGGAATTCTACCCCCCTCTACGAGACTCTAGCTTGCCAGTTTCAAATGCAGTTCCCAGGTTGAGCCCGGGGATTTCACATCTGACTTAACAAACCGCCTGCGTGCGCTTTACGCCCAGTAATTCCG
+
CCCCCGGGGGGGGGGGGGGGGGGGGGGGGGGGGGGDGGGGFGGGDGGFGGGGGGGGGGFGGGGGGGGGGGGGGGGGGGGGGGFCEGGGGGGGGGEGGGGFGGGGGGGC+7FGGGGGGEEGCFGGGGGGGGGCDFGGD@GGGGGGFGGGECEDGGCGGGGGGGGGG9ECFB;EGGGGGGGGGGGFGDFCFFGEGGECEGC9FGDDFCD@7DFC7CGGGFFGDDF(,7053B>BGG39F6EEEB?@C764C>2
@M03364:276:000000000-BLYN8:1:1101:12330:4431 2:N:0:1
GGACTACAGGGGTATCTAATCCTGTTTGCTCCCCACGCTTTCGCACCTGAGCGTCAGTCTTCGTCCAGGGGGCCGCCTTCGCCACCGGTATTCCTCCAGATCTCTACGCATTTCACCGCTACACCTGGAATTCTACCCCCCTCTACGAGACTCTAGCTTGCCAGTTTCAAATGCAGTTCCCAGGTTGAGCCCGGGGATTTCACATCTGACTTAACAAACCGCCTGCGTGCGCTTTACGCCCAGTAATTCCG
+
CCCCCGGGGGGGGGGGGGGGGGGGGGGGGGGGGGGGGGGGGGGGGGDFGGGGGGGGGGGGGGGGGGGGCGGGGGGGGGGGGGGGGGGGGGGGGGGGGGGGGGDGGGGGGGGGCFGGGGGGGGGGGGGGGGGGGGGGGFGGGGGGFGGGDGGGGGGGGGGGGGGGGGGGGGGGGGGGGGGGGGGGGGGGG@EFEGGGGGGGGGGGF;FGGGGGCFGGGF==DGF?@F934DFFDGG9F0887>?FG7=<FF9
@M03364:276:000000000-BLYN8:1:1101:13308:4443 2:N:0:1
GGACTACTGGGGTATCTAATCCTGTTTGCTCCCCACGCTTTCGCACCTGAGCGTCAGTCTTCGTCCAGGGGGCCGCCTTCGCCACCGGTATTCCTCCCGATCTCTACGCATTTCACCGCTACACCTGGAATTCTACCCCCCTCTACGAGACTCTAGCTTGCCAGTTTCAAATGCAGTTCCCAGGTTGAGCCCGGGGATTTCACATCCGACTTAACCAACCGCCTGCGTGCGCTTTACGCCCAATAACTCCG
+
CCCCCGGGFGGGGCEGGFGGFEGGGGGGGGFFGDFDGGGGGGGGGGGBFCF8+@CFFF<F@@DDFDGGG7BF7C7FCFGCFDGDEFG7FFGEFGGGG:@EGGGGG9BFGGGGGE?EFGGGEGFFFFGG<CFDFCGG9,@C+8BCEFBE7+@=CDFGGGFF:FCCFFGG7@,6=?,>D,2>D2,>DCC,?EF8:=C=78<CG+:>F<*/8))/+;+**:?5)77:BF1)(07))95)91C2:)4)22*.*2*
@M03364:276:000000000-BLYN8:1:1101:6381:4455 2:N:0:1
GGACTACCGGGGTTTCTAATCCTGTTTGCTCCCCACGCTTTCGCACCTGAGCGTCAGTCTTCGTCCAGGGGGCCGCCTTCGCCACCGGTATTCCTCCAGATCTCTACGCATTTCACCGCTACACCTGGAATTCTACCCCCCTCTACGAGACTCTAGCTTGCCAGTTTCAAATGCAGTTCCCAGGTTGAGCCCGGGGATTTCACATCTGACTTAACAAACCGCCTGCGTGCGCTTTACGCCCAGTAATTCCG
+
CCCCCGGFGGGGGFGEFGGGGGGGGGGGGGGGFGGEGGGGGGGGGDGGCGGGGGGGGGGGGGGFCFGGGGEFGGGGGGECGGGDCFCGGGGGCFFGC@FEDEFGGGFGGGGGGGGGAFCEEDGFGGG?FFEGGGC;D88FEEGGGGF8@5CGGGGDFGGGF@FGGCDE;DDEF9FCFGGGG?6*2BFGGG,*5C8EGGDF=FCD@<FCC7DGFFGDC*/=AG52<F9E?EEFGGGBF?GGEEFFFCFACC9
@M03364:276:000000000-BLYN8:1:1101:7044:4470 2:N:0:1
GGACTACCGGGGTTTCTAATCCTGTTTGCTCCCCACGCTTTCGCACCTGAGCGTCAGTCTTCGTCCAGGGGGCCGCCTTCGCCACCGGTATTCCTCCAGATCTCTACGCATTTCACCGCTACACCTGGAATTCTACCCCCCTCTACGAGACTCTAGCTTGCCAGGTTCAAATGCAGTTCCCAGGTTGAGCCCGGGGATTTCACATCTGACTTAACAAACCGCCTGCGTGCGCTTTACGCCCAGTAATTCCG
+
CCCCCGGFGGGGGDGGFGGGGGGGFFGGGGGGGGGGGGGGGGGGGGGGDFGDFGGGEFGGCGGAFCFGGGGEFGGGGGECFGGGGDEGGGGFFGGGG?FFCDFGGFGGGGGGFGFGGGGGGGGGG,<F8FFGGGGGG,=CEDEGCAFE>>EGGGCCFCE8FGGG*?99>?2;CF?FFCF:DC6CFGGFGGGGCEGGGGGGGGGGADGFFFF:7+::**:C@GFFBFF>(@>3CCF)/2?EC3?FFDB9>:9
@M03364:276:000000000-BLYN8:1:1101:10430:4511 2:N:0:1
GGACTACAAGGGTATCTAATCCTGTTTGCTCCCCACGCTTTCGCACCTGAGCGTCAGTCTTCGTCCAGGGGGCCGCCTTCGCCACCGGTATTCCTCCAGATCTCTACGCATTTCACCGCTACACCTGGAATTCTACCCCCCTCTACGAGACTCTAGCTTGCCAGTTTCAAATGCAGTTCCCAGGTTGAGCCCGGGGATTTCACATCTGACTTAACAAACCGCCTGCGTGCGCTTTACGCCCAGTAATTCCG
+
CCCCCFFGGGGGGGGGGGFGGGGGGGFFGGGGGGGGGGGGGGGGGGGGGGGGGGGGGGGGGGGGGGGGGGGGGGGGDGGGGGGGFGGGGGGGGGGGGGGGDGGGGGGGDDFECF,BFGGG7CEGGGGGDCFGCEFGGGGGGDEFCEGGGDEGGGGGGGGGGGGGGGF;:EFGGGGGGGAC?EGFGGCECGGGEGGGEGGGG+:7@CD>FGGGG7F:F48:5CD@FFFF?FBBDDF<@<EEGB?FGC@)7C9
@M03364:276:000000000-BLYN8:1:1101:10777:4519 2:N:0:1
GGACTACTCGGGTTTCTAATCCTGTTTGCTCCCCACGCTTTCGAGCCTCAGTGTCAGTTACAGGCCAGAGAGCCGCTTTCGCCTCCGGTGTTCCTCCATATATCTACGCATTTCACCGCTACACATGGAATTCCACTCTCCTCTCCTGCACTCAAGTCTCCCAGTTTCCAATGCACACAATGGTTGAGCCACTGCCTTTTACATCAGACTTAAGAAACCACCTGCGCTCGCTTTACGCCCAATAAATCCGG
+
CCCCCFFGGEGGGGGGGGGGGGGGGGGFGGFGGGGGGGGGGGGGGGGGGGGGGGGGGGGGGGGGFFCFGGGGFFGGGGGGGGGGGGGGGGGGGGFGGGGGGGGGGGGGGDGGGGGGGGCEFGGGGGGGGF9FGGGGFGGGGGGGGFGGGGGGGG?8@DEGFGGGGFGGGGGGGGFFFGGFGGGGA6?EFFGGGGFGGGGCGGGGFGGGGG>GFDCGGG87?5?BBFAFFFFDGFFCEDGCE:(=7F=<FC7
@M03364:276:000000000-BLYN8:1:1101:6813:4540 2:N:0:1
GGACTACAAGGGTTTCTAATCCTGTTTGCTCCCCACGCTTTCGAGCCTCAGTGTCAGTTACAGGCCAGAGAGCCGCTTTCGCCTCCGGTGTTCCTCCATATATCTACGCATTTCACCGCTACACATGGAATTCCACTCTCCTCTCCTGCACTCAAGTCTCCCAGTTTCCAATGCACACAATGGTTGAGCCACTGCCTTTTACATCAGACTTAAGAAACCACCTGCGCTGGCTTTACGCCCAATAAATCCGG
+
CCCCCGGGGGGGGGGGGGGGGGGGGGGGGGGGGGGGGGGGGGGGGGGGGGGGGGGGGGGGGGGGGGGGGGGGGGGGGGGGGGGGGGGGGGGGGGGGGGGGGGGGGGGGGGGGGGGGGGGGGGGGGGGGGEGGGGGGGGGGGGGGGFGFGGGGGGFGGGGFFGGGFGGGFGGGGGGGGGGGGG8EDEGGF@FGGGGGGGGGGGFGFGGGGGGGGGGGGGFGFGFFFFA>)?BFGG=:E@GGGF@FFFFE<D8
@M03364:276:000000000-BLYN8:1:1101:15022:4572 2:N:0:1
GGACTACAGGGGTATCTAATCCTGTTTGCTCCCCACGCTTTCGCACCTGAGCGTCAGTCTTCGTCCAGGGGGCCGCCTTCGCCACCGGTATTCCTCCAGATCTCTACGCATTTCACCGCTACACCTGGAATTCTACCCCCCTCTACGAGACTCTAGCTTGCCAGTTTCAAATGCAGTTCCCAGGTTGAGCCCGGGGATTTCACATCTGACTTAACAAACCGCCTGCGTGCGCTTTACGCCCAGTAATTCCG
+
CCCCCGGGGGGGGGGGGGGGGGGGGGGGGGGGGGGGGGGGGGGGGGGGGGGGGGGGGGGGGGGGGGGGGGGGGGGGGGGGGGGGGGGGGGGGGGGGGGGCFFGGGGGGGGGCGGGGGGGGGGGGGGGGGGGGGGGGGGGGGGGFGGGCEGGGGGGFFFGFGFGGGGGGGGGGGGGGGG:F>?BFGGGEFGGFGGEDEGG6FFGGA4CGGGFFGGGFGFFD>CD;0AB@:BEFDDF2@BGGG>6FGGFFG79
@M03364:276:000000000-BLYN8:1:1101:20942:4588 2:N:0:1
GGACTACACGGGTTTCTAATCCTGTTTGCTCCCCACGCTTTCGCACCTGAGCGTCAGTCTTTGTCCAGGGGGCCACCTTCGCCACCGGTATTCCTCCAGATCTCTACGCATTTCACCGCTACACCTGGAATTCTACCCCCCTCTACAAGACTCTAGCTGACCAGTTTCAAATGCAGTTCCCAAGTTAAGCTCGGGGATTTCACATCTGACTTAATCAACCGCCTGCGTGCGCTTTACGCCCAGTAATTCCG
+
CCCCCGGGGGGGGGGGGGGGGGGGGGGGGGGFGGGGGGGGGGGGGGGGGGGGGGGGGGGGGGGGGGGGGGGGGGGGGGGGGGGGGGGGGGGGGGGGGGFAFFGGGGGGGGGGGGGGGGGGGGGGGGGGGGGGGGGGGGFGGGGGGGGGGGGGGDFGGGGGGGGFGGGGGGFGGGGGGGGGGGGGGGGGGGCFDGGGDGGGFFFDFGGG=FGGGGFGGF?FEGD;;FFB0=3>DDGEFFCGE5:?DFFBGD*
@M03364:276:000000000-BLYN8:1:1101:20814:4588 2:N:0:1
GGACTACTAGGGTTTCTAATCCTGTTTGCTCCCCACGCTTTCGTGCATGAGCGTCAGTACAGGCCCAGGGGACTGCCTTCGCCATCGGTGTTCCTCCGCATATCTACGCATTTCACTGCTACACGCGGAATTCCATCCCCCTCTGCCGTACTCCAGCCCTGCAGTCACAAAGGCAGCTCCCAGGTTGAGCCCGGGGATTTCACCTCTGTCTTACAGAACCGCCTGCGCACGCTTTACGCCCAGTAATTCCG
+
CCCCCGGGGGGGGFGGGGGFGGGGGGGGGGGGGGGGGGGGFFGGGCCFCDFGDFBFGGGGFFFG,CCFG@@CGGGGGGGGGGGGGFEGGGGGGFGFFFGGGGGGGFGFGGF@FGGGGGGGGGGGGGGGGEFDGGGGGGGGGCCFFCFCCEEGGGG?EEDFFGFG9D9ECEFFGFGGEGGGG6DG7,DCEDCFDGGGE>F6FGFFFGGC:>7FFGGG@<FGDGFFFA>E>B>>CD3>*(;EG::FC**)2C7
@M03364:276:000000000-BLYN8:1:1101:9673:4609 2:N:0:1
GGACTACAGGGGTTTCTAATCCTGTTTGCTCCCCACGCTTTCGCACCTGAGCGTCAGTCTTCGTCCAGGGGGCCGCCTTCGCCACCGGTATTCCTCCAGATCTCTACGCATTTCACCGCTACACCTGGAATTCCACCCCCCTCTACGAGACTCAAGCCTGCCAGTTTCAAATGCAGTTCCCGGGTTGAGCCCGGGGATTTCACATCTGACTTAACAGACCGCCTGCGTGCGCTTTACGCCCAGTAATTCCG
+
CCCCCGGGGGGGGGGGGGGGGGGGGGGGGGGGGGGGGGGGGGGGGGGGGEGGGGGGGGGGGGGGGGGGGGGGGGGGGGGGGGGCGGGGGEGGGGGGGGGGGGGGGGGGGGGGGGGGGGGGGGGGGGGGGGGGGGFGGGGGGGGGFGGGGGGGGGGGGGGGGGGGGGGFCF;FGGGGGGGGGGGGGGEGGGGGCGGG5BFGGGGGFCC7@CGGCFG>CDFFFGFFFF>FFFFFGGGAF<EGGFFFGG?AGG4
@M03364:276:000000000-BLYN8:1:1101:22683:4617 2:N:0:1
GGACTACAGGGGTTTCTAATCCTGTTTGCTCCCCACGCTTTCGCACCTGAGCGTCAGTCTTTGTCCAGGGGGCCGCCTTCGCCACCGGTATTCCTCCACATCTCTACGCATTTCACCGCTACACATGGAATTCTACCCCCCTCTACAAGACTCTAGCTGACCAGTATCAGATGCAATTCCCGGGTTAAGCCCGGGGATTTCACATCTGACTCAATCAACCGCCTGCGTGCGCTTTACGCCCAGTAATTCCG
+
CCCCCGGGGGGGGGGGGFFGGGGFGGGGGGGGGGGGEGGGGGGGGGGGGGGGGGGGGGGGGFGGGGGFGFGGGGGEFGGFGGGEGGGCG@F9?EEFDFGGGGAGGDG@FG7FGGEFGGGGG:FGFGGGGFG89FEFFGFGE>EFGGFFGFGGGGGFGGFGGGGFGGCFGE9;<EGGGGG7EGGEGGGGGCDGGD5EE5FFGDF7:FFFC@DFCFFGGGGGFG>D;F>>(.7>DCGFFBEGGFBFF:=<0:*
@M03364:276:000000000-BLYN8:1:1101:13590:4626 2:N:0:1
GGACTACTAGGGTATCTAATCCTGTTTGCTCCCCACGCTTTCGCCCATGACCGTCCGTCTTCGGCCAGGGGGCCGCCTTCGCCACCGGTATTCCTCCAGATCTCTACGCATTTCACCGCTCCACCTGGAATTCTACCCCCCTCTTCGGGACTCTAGCTTGCCAGTTTCAAATGCATTTCCCAGGTTGAGCCCGGGGATTTCACATCTGACTTACACAACCTCCTCCGCGCGCTTTCCGCCCAGTAATTCCC
+
CCCCC,CF,EE9<,;FFFFFGGCEGAC<,,F,CBG@F7,6DFG>,@,;CE,C:@F+6C@,D,,,8:+,,C@+@6+=7C,5FF7F,BF7F+B5E5;FF,499?EFE<F7C@C+AB<,C?F>++4<3DEFB@D,FDF,,6@F+=8F,=:+3@E;:,59;,>,@>9,7,>>,3>>,,,2>:@?<9,:D98,<,,;44*=5CF9:+11+2:@++0+2++*2/C5)=A3,)()-0..997)145EE3(0C*/-:D*
@M03364:276:000000000-BLYN8:1:1101:22164:4745 2:N:0:1
GGACTACTGGGGTTTCTAATCCTGTTTGCTCCCCACGCTTTCGCACCTGAGCGTCAGTCTTCGTCCAGGGGGCCGCCTTCGCCACCGGTATTCCTCCAGATCTCTACGCATTTCACCGCTACACCTGGAATTCTACCCCCCTCTACAAGACTCTAGCTTGCCAGTTTCAAATGCAGTTCCCAGGTTGAGCCCGGGGATTTCACATCTGACTTAACAAACCGCCTGCGTGCGCTTTACGCCCAGTAATTCCG
+
CCCCCFGGGGGGGGGGGGGGGGGGGGGGGGGGGGGGGGGGEFGGGGGCFGGGGGGGGGGGGGGGEGGGGDGEGGGDGGGGGGC@FGGGGGGGGGCAFEGFFD9?FGGGGGGGGFCECGEGGGGGGGGFGGGGGGGEAGGEGGG6DFGGDGCFF9EFGGGGGGF6DE;FEC9EF9DD3BFFFGGGFCF?EFGDGGGGGGGFGGGFF>FCDFFD7FCGC8CCEGD@FFFD03;5)>FDFFGCG>??F79<0*0
@M03364:276:000000000-BLYN8:1:1101:6210:4757 2:N:0:1
GGACTACACGGGTATCTAATCCTGTTTGCTCCCCACGCTTTCGCACCTGAGCGTCAGTCTTCGTCCAGGGGGCCGCCTTCGCCACCGGTATTCCTCCAGATCTCTACGCATTTCACCGCTACACCTGGAATTCTACCCCCCTCTAAGAGACTCTAGCTTGCCAGTTTCAAATGCAGTTCCCAGGTTGAGCCCGGGGATTTCACATCTGACTTAACAAACCGCCTGCGTGCGCTTTACGCCCAGTAATTCCG
+
CCCCCGGGGGGGGGGGGGGGGGGGGGGGGGFGFGGGGGGGGGGGGGGGGGCEFGGGGGGACAFFCBFGGGGGGGFGGEGGGG:?FFGGGFGGGFGGGGGG?<EGGGGGGGGGGGGFGGGGGGGGGGGGGFGFDCFGF,>FCEG+,,7@BCEFG,@DFGG6EFGGGDGGGF,>BFCFAFG7,>DDFGGGGGG5;CC:5CFGG7CGCDG7@DGGF@:7DGCG575((=6@0>:><DF2?1CGGD:FGGF9F>0
@M03364:276:000000000-BLYN8:1:1101:7453:4761 2:N:0:1
GGACTACAGGGGTTTCTAATCCTGTTTGCTCCCCACGCTTTCGAGCCTCAGTGTCAGTTACAGGCCAGAGAGCCGCTTTCGCCTCCGGTGTTCCTCCATATATCTACGCATTTCACCGCTACACATGGAATTCCACTCTCCTCTCCTGCACTCAAGTCTCCCAGTTTCCAATGCACACAATGGTTGAGCCACTGCCTTTTACATCAGACTTAAGAAACCACCTGCGCTCGCTTTACGCCCAATAAATCCGG
+
CCCCCGGGGGGGGGGGGGGGGGGGGGGGGGGGGGGGGGGGGGGGGGGGGGFGGGGGGGGGGGGGGGGGGGGGGGGGGGGGGEGGGGGGGGGGGGGGGGGGGGFFGGGGGEGGGGGGGGGGGGGGGGGGGFGGGGGGFFEGGGG?FGGCFGGGCGGFEGFGFGGGFGGGFCFGGGGGGGGGFGBFFGGGGGGGGGFGGFGFGGGGFCFGFDGGG+=BCFC>FCAE=?9:@FDFFFFEBFG7E:@FGGFF>DD
@M03364:276:000000000-BLYN8:1:1101:18406:4796 2:N:0:1
GGACTACAAGGGTTTCTAATCCTGTTTGCTCCCCACGCTTTCGCACCTGAGCGTCAGTCTTCGTCCAGGGGGCCGCCTTCGCCACCGGTATTCCTCCAGATCTCTACGCATTTCACCGCTACACCTGGAATTCTACCCCCCTCTACGAGACTCTAGCTTGCCAGTTTCAAATGCAGTTCCCAGGTTGAGCCCGGGGATTTCACATCTGACTTAACAAACCGCCTGCGTGCGCTTTACGCCCAGTAATTCCG
+
CCCCCGGGDGGGGGGGGGGGGGGGGGGGGGGFGGG@CFGGGGGGGGGGGGGGGGGGGGGGGGGGGGEFFEGGGGGGGGGGGGGGGFGGGEFGGGGGGGFGGGFGGGFGGGGGGGGGFGGGGGGGGFGG,DDFGFGFGC+@CEGGFGFC7:EGGGGGGG;BDGFFEGGCAFFGF9DCFG7:F9DFGGGGGF?DE*=CGGFFCCCCFGGGFGGGGGGG:<=C>GFF?A;3(7>DGCFF40AEED:F7DBFCG9
@M03364:276:000000000-BLYN8:1:1101:13924:4822 2:N:0:1
GGACTACCGGGGTTTCTAATCCTGTTTGCTCCCCACGCTTTCGCACCTGAGCGTCAGTCTTCGTCCAGGGGGCCGCCTTCGCCACCGGTATTCCTCCAGATCTCTACGCATTTCACCGCTACACCTGGAATTCTACCCCCCTCTACGAGACTCTAGCTTGCCAGTTTCAAATGCAGTTCCCAGGTTGAGCCCGGGGATTTCACATCTGACTTAACAAACCGCCTGCGTGCGCTTTACGCCCAGTAATTCCG
+
CCCCCFGFGGGGG:FGGGGGGGGGGGGGGGGFGGGGGGGGGGGGGGGGGFFGGGGGGFGGGGGGGGDFEGCEGGGDCFCEGGDGGGGGGGFGGFFGFFFF9FGGGGGGGGGGGGGGGGGGGG:FDCGGGFG8FFGGGGGFEGEGCGGDECEFFFF,>DGGGGEGGGF9CFFFGGGFFGGGGCF5FGGG,>CFEDCG5CCCFCFC10+;7;:C>+2:DFF:>GFFFFFFFFE>D<D9B:CEE:()*29)7C0
@M03364:276:000000000-BLYN8:1:1101:21696:4834 2:N:0:1
GGACTACTGGGGTATCTAATCCTGTTTGCTCCCCACGCTTTCGCACCTGAGCGTCAGTCTTCGTCCAGGGGGCCGCCTTCGCCACCGGTATTCCTCCAGATCTCTACGCATTTCACCGCTACACCTGGAATTCTACCCCCCTCTACGAGACTCTAGCTTGCCAGTTTCAAATGCAGTTCCCAGGTTGAGCCCGGGGCTTTCACATCTGACTTAACAAACCGCCTGCGTGCGCTTTACGCCCAGTAATTCCG
+
CCCCCGGGGGGGGGGGGGGGGGGGGGGGGGFGGGGFGGGGGGGGGGGGGGGGGGGGGGGGGGGGGGGGCFEEGGGGGGGGGGFGGGGGGGGGGFFGGGGCGDGGGGGGGGGGGGGGGGGGDGCGGFFGFGGGGGGGGFFCECGFECGCC+BCFC;7EFFGGGGGGGGGGFGDGGGCGGGFGGFGGGGGGGGGGGGD*=;EGFGGFGGG=>CFGGCC*;;>BGEFFFF>(75>GGC4?:GGG)3?*:=AGC*
@M03364:276:000000000-BLYN8:1:1101:20963:4836 2:N:0:1
GGACTACTAGGGTATCTAATCCTGTTTGCTACCCATGCTTTCGAGCCTCAGCGTCAGTTACAGACCAGACAGCCGCCTTCGCCACTGGCGTTCCTCCATATATCTACGCATTTCACCGCTACACATGGAATTCCACTCTCCTCTTCTGCACTCAAGTCTCCCAGTTTCCAATGACCCTCCCCGGTTGAGCCGGGGGCTTTCACATCAGACTTAAGAAACCGCCTCGGCTCGCTTTAAGCCCAATAAATCCG
+
CCCCCGGGGGGGGGGGGFGGGGGGGGGGGGGGGGGGGFGGGGGGDFEFGGGGGGGGGFGAEEFAEGGGDFDFGGGGC7CEGGGGGGGG,CF:CEEFGFCCECFB,CEEGEGGGGGGGGGGGEGGGGGCEE<FFGCGGGFGGGGGGGGGFCFGGG8EGGGFFGGGDG9FGGFFFGGGGGGGGGGC@E+,@DGCCECEEGG687:C8C08*08=CFD7:*,=8ED1()/8(.537<3)*)+3:51)7:=AGG)
@M03364:276:000000000-BLYN8:1:1101:21625:4882 2:N:0:1
GGACTACAGGGGTTTCTAATCCTGTTTGCTCCCCACGCTTTCGCACCTGAGCGTCAGTCTTCGTCCAGGGGGCCGCCTTCGCCACCGGTATTCCTCCAGATCTCTACGCATTTCACCGCTACACCTGGAATTCTACCCCCCTCTACGAGACTCTAGCTTGCCAGTTTCAAATGCAGTTCCCAGGTTGAGCCCGGGGATTTCACATCTGACTTAACAAACCGCCTGCGTGCGCTTTACGCCCAGTAATTCCG
+
CCCCCGGFGGGGFGGGGGGGGGGGGGGGGGGFGGFGGGGGGGGGGGGFFDFGGGCGGGGGGGGGGGGGGGCFGGGGGGGGGGGGGGGGGGGGGGGGG8FFFFFGGGGGGGGGGGCGGGGGGGFGGGGGGFGGGGGFFFGGDGGG;FG68>EGGGGGFGACGFDEFGGG,ECDEEFC?FGEFCGGGGGFEGGGGGGG*CECCFGGCFGGGGGGGCFGGDFC5:BFFF6)(7@FGGGF??EG=30<*0*6>C*
@M03364:276:000000000-BLYN8:1:1101:13945:4891 2:N:0:1
GGACTACCGGGGTTTCTAATCCTGTTCGCTCCCCACGCTTTCGTCCATCAACGTCAATCAGTTGTTAGTAACATGCCTTCGCAATCGGTGTTCTGTGTAATATCTAAGCATTTCACCGCTACACTACACATTCCAGCTACTTCACAACCATTCAAGACCCACAGTTTCAAATGCAGTTACTGAGTTGAGCTCAGTGCTTTCACCTCTGACTTATAAGCCCGCCTACGGACCCTTTAAACCCAATGATTCCG
+
CCCCCFGCGGGGGGGGGFCFCEGGGGFGGGGGGGGGGGGGGGG6,@,CFE,CFDFG:FFFF<9,<6FGGFGG@CFGFGDD<C,>=9CFGGGGF9EBEFFGGGGGGEBFGGGGGGGFFFGGGGGDEF@5?<=FGGGA,E9F8FG?FD98CE@DGCFCD,6@EEDGEDFG,,=,@BCEFCEGG,7>FF=D?F=@,:CEFFCE?FD+0=+2+2DC+2+?+*,@>5?>AF9/)@;?FF6;+49:A4:A*:AEGG4
@M03364:276:000000000-BLYN8:1:1101:15915:4941 2:N:0:1
GGACTACTAGGGTTTCTAATCCTGTTTGCTCCCCACGCTTTCGCACCTGAGCGTCAGTCTTCGTCCAGGGGGCCGCCTTCGCCACCGGTATTCCTCCAGATCTCTACGCATTTCACCGCTACACCTGGAATTCTACCCCCCTCTACGAGACTCTAGCTTGCCAGTTTCAAATGCAGTTCCCAGGTTGAGCCCGGGGATTTCACATCTGACTTAACAAACCGCCTGCGTGCGCTTTACGCCCAGTAATTCCG
+
CCCCCGGGGGGGGGGGGGGGGGGGGGGGGGGGGGGGGGGGGGGGEGGGGGGGGGGDGGGGGGGGFGGGGGGGGGGGGGGGGGGGGFGGGGCFFGFGGGGFGGGGGGGGGGGGGGGGFFFGGGGGFGGGGFGGGCFDFGGGGGGGGGGEEEGGFCGFGGGFFGGFGGGGGGGGGGGCFGGGFFGCGGGGCGGGGGGC*BFG>C9FCFCDCGGGGGGGFFDGFGEFF44>6DDEDCG2=2CEE@:?*CFFGG6
@M03364:276:000000000-BLYN8:1:1101:11492:4948 2:N:0:1
GGACTACAGGGGTTTCTAATCCTGTTTGCTCCCCACGCTTTCGCACCTGAGCGTCAGTCTTCGTCCAGGGGGCCGCCTTCGCCACCGGTATTCCTCCAGATCTCTACGCATTTCACCGCTACACCTGGAATTCCACCCCCCTCTACGAGACTCAAGCCTGCCAGTTTCAAATGCAGTTCCCGGGTTGAGCCCGGGGATTTCACATCTGACTTAACAGACCGCCTGCGTGCGCTTTACGCCCAGTAATTCCC
+
CCCCCGGGGFGGGGGGGGGFGFGGGGGGGGGGFGGGGGGGGGGGGGDGGGGGGEEGGGGGGGGGGGGGGGDGGGGGGGGGGGGGGCCGGGGGDFGGGGGGFGGGGGGGFCCGGGFGGGGCFGGGGGGGGGGGGFGGGGGGGGG9AEGGGEGGGGGC9BFFFGF6<EFFGGCFGGGGGFFGGGGGGGGFFGGC/CGDC*?CDGDC:C7C7+;@CCG=FGGGDG@B?F9B(5;BD59.938CG@1):C*4DD*
@M03364:276:000000000-BLYN8:1:1101:17939:4961 2:N:0:1
GGACTACTGGGGTTTCTAATCCTGTTTGCTCCCCACGCTTTCGCACCTGAGCGTCAGTTACAGACCAGAAAGTCGCCTTCGCCACTGGTGTTCCTCCATATCTCTGCGCATTTCACCGCTACACATGGAATTCCACTTTCCTCTTCTGCACTCAAGTTTCCCAGTTTCCAATGACCCTCCACGGTTGAGCCGTGGGCTTTCACATCAGACTTAAGAAACCGCCTACGCGCGCTTTACGCCCAATAATTCCG
+
CCCCCGFGGGGGGGGGGGGGGGGGGGGGGGGGGGGGGGGGGGGGGGGGGGGGGGGGGGGGGGGGGGGGFGGGGGGGGGGGGGGGGFGGGDFFFGGGGGGGGGGGGGGGGGGGGGAFGEGGDFFFFGGGG?FFGGFCFGGGGGFGGGGGGGGFFGFGGGGGFGGG<EFFFGGGFGGDGGGGGCEEFGDECFGGE>EEGGF7D7AEFGFCGGGGGFGGG4FGFGB>@F=EFFFB3DFCFFGGGFFFC:F9:C*
@M03364:276:000000000-BLYN8:1:1101:8144:4979 2:N:0:1
GGACTACCAGGGTATCTAATCCTGTTTGCTCCCCACGCTTTCGCACCTGAGCGTCAGTCTTCGTCCAGGGGGCCGCCTTCGCCACCGGTATTCCTCCAGATCTCTACGCATTTCACCGCTACACCTGGAATTCTACCCCCCTCTACGAGACTCTAGCTTGCCAGTTTCAAATGCAGTTCCCAGGTTGAGCCCGGGGATTTCACATCTGACTTAACAAACCGCCTGCGTGCGCTTTACGCCCAGTAATTCCG
+
CCCCCGGGGGGGGGGGGGGGGGGGGGGGGGGGGGGGGGGGGGGGGGGGGGGGGGGGGGGGGGGGGGGGGGGGGGGGGGGGGGGGGGGGGDGGGGGGGGGGGGGGGGGGGGGGFGGGGGGGEEFGBFGGGGGGGFGGGGGGGGGGDFGEEEEGGG9FGGGFGGGGGGGGAFGGGGGGCFGFC9ECFFF66FGG7:EE5EF9DDGGFG7C>CGFFF7:7FGGFG>(4A952>BFGGG970CEGFF;:CFBGGC
@M03364:276:000000000-BLYN8:1:1101:18218:5016 2:N:0:1
GGACTACTGGGGTTTCTAATCCTGTTTGCTCCCCACGCTTTCGAGCCTCAGTGTCAGTTACAGGCCAGAGAGCCGCTTTCGCCTCCGGTGTTCCTCCATATATCTACGCATTTCACCGCTACACATGGAATTCCACTCTCCTCTCCTGCACTCAAGTCTCCCAGTTTCCAATGCACACAATGGTTGAGCCACTGCCTTTTACATCAGACTTAAGAAACCACCTGCGCTCGCTTTACGCCCAATAAATCCGG
+
CCCCCGGGFGGGGGGGGGEFGGGGGGGGGGFFGGFECGGGGGGGGGGGGGGGGGGGGGGGGGGGGGGGGGGGGGGGEGFGGGFGGGGDFGGGGGGGGCFGGGGGFFGGGGGGGGGAF7FGGGFEGGGGFFEFFGFFCFDGDFFFECF,@FGGG?FDGGGGGGGGG;FGGGCFGGGDGGDGCFD6=C?EF78EGGGFGGGGCGGGFGGCFG7C8B+=CGGGFGFEDF>9>;BBFFFF4>E7C)5;CCFFGD<
@M03364:276:000000000-BLYN8:1:1101:9616:5018 2:N:0:1
GGACTACTGGGGTATCTAATCCTGTTTGCTCCCCACGCTTTCGCACCTGAGCGTCAGTCTTCGTCCAGGGGGCCGCCTTCGCCACCGGTATTCCTCCAGATCTCTACGCATTTCACCGCTACACCTGGAATTCTACCCCCCTCTACGAGACTCTAGCTTGCCAGTTTCAAATGCAGTTCCCAGGTTGAGCCCGGGGATTTCACATCTGACTTAACAAACCGCCTGCGTGCGCTTTACGCCCAGTAATTCCG
+
CCCCCGGGGGGGGGGGGGGGGGGGGGGGGGGGGGGGGGGGGGGGGGGGGGGGGGGGGGGGGGGGGGGGGGGGGGGGGGGGGGGGGGGGGGGGGGGGGGGGGGGGGGGGGGGGGGGGGGEEGGGGGGGGGGGGGGGGGGGGGGGGGGGCEGGGGGGGGGGGGGGGGGGGGGGGGGGGGGGGEBEFGF>C?CFFEGGGGGGGFGGGFCFGGGGFF>DGGGGGEGE@DFFFBFFFG>CBB?GGG@?FDFBFCC9
@M03364:276:000000000-BLYN8:1:1101:12456:5027 2:N:0:1
GGACTACTAGGGTTTCTAATCCTGTTTGCTCCCCACGCTTTCGCACCTGAGCGTCAGTCTTCGTCCAGGGGGCCGCCTTCGCCACCGGTATTCCTCCAGATCTCTACGCATTTCACCGCTACACCTGGAATTCTACCCCCCTCTACGAGACTCTAGCTTGCCAGTTTCAAATGCAGTTCCCAGGTTGAGCCCGGGGATTTCACATCTGACTTAACAAACCGCCTGCGTGCGCTTTACGCCCAGTAATTCCG
+
CCCCCGGGGGGGGGGGGGGGGGGGGGGGGGGGGGGGGGGGGGGGGGGGGGGGGGGGGGGGGGGGGGGGGGGGGGGGGGGGGGGGGGGGGGGGGGGGGGGGGGGGGGGGGGGGDEFGGGGGGGGGGGGGGGGGGGGGGGGGGGGGGGGE7EGGGGGGGGGGGGGGGGGGGGGGGGGGGGGGGGGGGGFGEGGGGGGG?EGFGGGG:;7C=FGGGGGGGGGGFGFFFFFFFEDFGGGFF:GGGE6F7>@AGG7
@M03364:276:000000000-BLYN8:1:1101:26087:5042 2:N:0:1
GGACTACTGGGGTTTCTAATCCTGTTCGCTCCCCACGCTTTCGAGCCTCAGCGTCAGTTACAGACCAGAGAGCCGCCTTCGCCACTGGTGTTCCTCCATATATCTACGCATTTCACCGCTACACATGGAATTCCACTCTCCTCTCCTGCACTCAAGTCTCCCAGTTTCCAATGCACACAATGGTTGATCCACTGCCTTTTACATCAGACTTAAGAAACCACCTGCGCTCGCTTTACGCCCAATAAATCCGG
+
CCCCCGG9FGGGGGGAFEGGGFGGGGAEGGGGGCG>FGEFGGGFGGGGGGGGGGGGGGGGGGGGFGGGGFFGGGGGGGGGGGGDCGFGG,CBFAEGCEGGGGF9EGGFC@FEGFGFG>EGGGGG,FFFEFFCFGF,==4F8A?FCEC,86@=@FDFF9;EAF=DDECCDAEFDFGGG8C+=>8;>@F,7@:E<89@?FGE9>,9BFGGGDEFFC:+97DCFE44)/4;@BE5?9+*/(34*),207+)0/)
@M03364:276:000000000-BLYN8:1:1101:7303:5045 2:N:0:1
GGACTACCGGGGTTTCTAATCCTGTTTGCTCCCCACGCTTTCGCACCTGAGCGTCAGTCTTCGTCCAGGGGGCCGCCTTCGCCACCGGTATTCCTCCAGATCTCTACGCATTTCACCGCTACACCTGGAATTCCACCCCCCTCTACGAGACTCAAGCCTGCCAGTTTCAAATGCAGTTCCCGGGTTGAGCCCGGGGATTTCACATCTGACTTAACAGACCGCCTGCGTGCGCTTTACGCCCAGTAATTCCG
+
CCCCCGGGGGGGGGGGGGGGGGGGGGGGGGGGGGGGGGGGGGGGGGGGGGGGCFGGGGGGGGGGDGGGGGGGGGGGGGGGGGGGGGGGGGGGGGGGGGGGGGGGGGGGGGGGGGGGGGGGGGGGGGFGF<FEGGGFGGGGGCCFGGGGGGGGGGGGGGGGGGGGGGGGGFGG7EGGGFGGGGEGGGGGGGGGEDGG5BCFGFGGFGFFC7>FDGGFGFGGFGF?FFBBBD5BGGF2*2C8E3<FDFFDCF*
@M03364:276:000000000-BLYN8:1:1101:8563:5057 2:N:0:1
GGACTACCGGGGTTTCTAATCCTGTTTGCTACCCATGCTTTCGAGCCTCAGCGGCAGTTACAGACCAGACAGCCGCCTTCGCCACTGGTGTTCTTCCATATATCTACGCATTTCACCGCTCCACATGGAGTTCCACTGTCCTCTTCTGCACTCAAGTTTCCCAGTTTCCGATGCACTTCTTCGGTTGAGCCGAAGGCTTTCACATCAGACTTAAGCAACCGCCTGCGCTCGCTTTAAGCCCAATAAATCCG
+
C@CCC<C6@FCE@EECFGCFF<FACEFCEE@<FFDEF8F<FEF8C@CFGFFGG+C7FFFAF,C<CFFG,CFF8,CF@FC<D,,84<EFC,C:EFGD9AEEE,=<E<5=FCC7FGCG:@CE+4?,4AFEFBFGAE,CE@EG8=BFGGFCF,DFE8>DFGC;,336@>E;DG>@C8,,7,A<E;:C:>*96@DCG@*;,2?FC9:CFC+;94;+==:+;*=685)(8;9B6:>3D/5)+/9B7),57*8:>67
@M03364:276:000000000-BLYN8:1:1101:19121:5065 2:N:0:1
GGACTACTGGGGTTTCTAATCCTGTTTGCTCCCCACGCTTTCGCACCTGAGCGTCAGTCTTTGTCCAGGGGGCCGCCTTCGCCACCGGTATTCCTCCAGATCTCTACGCATTTCACCGCTACACCTGGAATTCTACCCCCCTCTACGAGACTCTAGCTTGCCAGTTTCAAATGCAGTTCCCAGGTTGAGCCCGGGGATTTCACATCTGACTTAACAAACCGCCTGCGTGCGCTTTACGCCCAGTAATTCCG
+
@C<6B<EAFGGGEEGGGFGGDDGGFGGGGGAFGGGGGC:FFG>CFGGGGFFGGGFGC6@FGGGGGGGGDF7F+F:=FGGGGGEGGGGGEDFFGGGGGGGC<C,F;FEFCE>@DE<<EGGCEEFGGGGGGFGDFFFCDCDEGE6DDDFG7EE8FGEFFFCFGGGGGGEGGEAEFGDFFGCFGGGGFFG7CFEFG5BE5CDGG7@@FDFF7FCC:+2@:**73:BFFFFD?3:>)95-93E:7>:FFDF4CD4
@M03364:276:000000000-BLYN8:1:1101:10463:5079 2:N:0:1
GGACTACTAGGGTATCTAATCCTGTTTGCTCCCCACGCTTTCGCACCTGAGCGTCAGTCTTCGTCCAGGGGGCCGCCTTCGCCACCGGTATTCCTCCAGATCTCTACGCATTTCACCGCTACACCTGGAATTCTACCCCCCTCTACGAGACTCTAGCTTGCCAGTTTCAAATGCAGTTCCCAGGTTGAGCCCGGGGATTTCACATCTGACTTAACAAACCGCCTGCGTGCGCTTTACGCCCAGTAATTCCG
+
CCCCCGGGGGGGGGGGGGGGGGGGGGGGGGGGGGGGGGGGGGGGGGGGGGGGGGGGGGFGGGGGGGGGGGGGGGGGGGGGGGGGGGGGGGGGGGGFGGGGGGGGGGGGGGGGGGFGGEGGGGGGGGGGFGGGGGGGGGGGEGGGFGDG@ECCFGGFGGGG7FGFGGGFFFGGGGGGGGGGGGGGGGGGGGGGGCEGCEFGGGC>CGGGCFGGGGGGGGGGFGF@;A@D1@BFGGGFFFGGG517C7=<FC2
@M03364:276:000000000-BLYN8:1:1101:23011:5136 2:N:0:1
GGACTACAAGGGTATCTAATCCTGTTTGCTCCCCACGCTTTCGCACCTGAGCGTCAGTCTTCGTCCAGTGGGCCGCCTTCTCCACCGGTATTCCTCCAGATCTCTACGCATTTCACCGCTACACCTGGAATTCTACCCCCCTCTACGAGACTCTAGCTTGACAGTTTCAAATGCAGTTCCCTGGTTGAGCCCGGGGATTTCACATCCGACTTTACAAACCGCCTGCGTTCTCTTTACGCCCAGTAATTCCG
+
CCCCCGF,;CCGGEFGGGGGFGGGGGGGGGFGC7EFCEGGGF>BFFEF@FF,CFGGGGAF9@FFGGCF66,,C7FEEFGG,C<F8<@:FF7BE5EG8,B,AAECFDCGD7FFDGGGGGGECFEG@DGF8EFGFF=F,,4@8@EGGG6+8@EGG=DFA;>8,@A?FGF,,,7DEFGFCCFC<,@BFG*@@FGGGGC5CCFFGD7CF6**:<<9+8C7+2CF):5<0AB:(5)8CDC<+(*2:@:?FDF)2?*
@M03364:276:000000000-BLYN8:1:1101:21116:5140 2:N:0:1
GGACTACTGGGGTTTCTAATCCTGTTTGCTCCCCACGCTTTCGCACCTGAGCGTCAGTCTTCGTCCAGGGGGCCGCCTTCGCCACCGGTATTCCTCCAGATCTCTACGCATTTCACCGCTACACCTGGAATTCTACCCCCCTCTACGAGACTCTAGCTTGCCAGTTTCAAATGCAGTTCCCAGGTTGAGCCCTGGGATTTCACATCTGACTTAACAAACCGCCTGCGTGCGCTTTACGCCCAGTAATTCCC
+
CCCCCGGFGGGGGGGGGGGGGGGGGGGGGGGGGGGGGGGGGGG7BFGFGFFGGGGGDGEGGGFFFFFF<@BFGGGGCFCFGGGGGGGEGGGGGGFGGCFFFFGGFGFGDFGGGGGGG>FGGGGGGGGFFGGGGGGGF,@FEGGGFG+@>EEGF9EFFGGFGGGGGGGGGGDEFGGFG9:ADDDGFGGF?FGC,=5EEGFGGGGFCFGGDGGG7CFG**;F:E>DFFFB8E::GDD2*-AEGF6;D>FAGC*
@M03364:276:000000000-BLYN8:1:1101:6124:5152 2:N:0:1
GGACTACCGGGGTTTCTAATCCTGTTTGCTCCCCACGCTTTCGCACCTGAGCGTCAGTCTTCGTCCAGGGGGCCGCCTTCGCCACCGGTATTCCTCCAGATCTCTACGCATTTCACCGCTACACCTGGAATTCTACCCCCCTCTACGAGACTCTAGCTTGCCAGTTTCAAATGCAGTTCCCAGGTTGAGCCCGGGGATTTCACACCTGACTTAACAAACCGCCTGCGTGCGCTTTACGCCCAGTAATTCCC
+
CCCCCEF@@CECFFGGGF9FEEFCGGGFGGFGGEC@FCFGGGDCE+@EA<EFFGGGGF<EFGGGGGCEFGGGG@++@FCF<7FCCA7:++95@<EFEGGGFGGGGFEEFGDEG,CF<:+@+@DEDA=FG,DD;FGF9=@=EGGGGGC>E88=?;,3@>CF7,@?BEEFD9>,,>,,>EGD6>6*7<,0,?BEGC5E55CGDFFG)/7C4C>F772;FGDGBDF6(;1B1>7>CC*)7,*:>D(?F*/6D>*
@M03364:276:000000000-BLYN8:1:1101:20316:5164 2:N:0:1
GGACTACTGGGGTTTCTAATCCTGTTTGCTCCCCACGCTTTCGCACCTGAGCGTCAGTCTTCGTCCAGGGGGCCGCCTTCGCCACCGGTATTCCTCCAGATCTCTACGCATTTCACCGCTACACCTGGAATTCTACCCCCCTCTACGAGACTCTAGCTTGCCAGTTTCAAATGCAGTTCCCAGGTTGAGCCCGGGGATTTCACATCTGACTTAACAAACCGCCTGCGTGCGCTTTACGCCCCGTAATTCCG
+
CCCCCGGGFGGGGGGGGFGGGGGGGGGGGGGGGGGGGGGGGGGGGGGGFFFGGGGGGGGGGGGGFGGGGGGGGGGGGGGGFGGGGGGGGGGGGFFGGGGGGGGGGGGFC:7FF,CFFGGGGGGGGAGGFFGGFFFGGGG7CGGGGCFCE>EGC9;;EAFGGG7FGGCFDFGGGFF?,BF@GFGGGGGCFF,=:CCG5C8ED:C+:7:DFGF7+:7:CFF::5=11>95(.).)976??*:/)(.1>FAD*0
@M03364:276:000000000-BLYN8:1:1101:7303:5173 2:N:0:1
GGACTACCGGGTTTCTAATCCTGTTTGCTCCCCACGCTTTCGCACCTGAGCGTCAGTCTTCGTCCAGGGGGCCGCCTTCGCCACCGGTATTCCTCCAGATCTCTACGCATTTCACCGCTACACCTGGAATTCTACCCCCCTCTACGAGACTCTAGCTTGCCAGTTTCAAATGCAGTTCCCAGGTTTAGCCCGGGGATTTCACATCTGACTTAACAAACCGCCTGCGTGCGCTTTACGCCCAGTAATTCCG
+
CCCCCGGGGGGGGGGGGGGGGGFGGGGGGGGGGFGGCFFGGGGGGGGGGGFEGGGGGFGGGGGGGGGGGGDGGDEGGGFCEGGGGGGGGGG,CFFFFFGG=?FFC9FEFGGGGGFGGGGGG9:FBFGGGGFCGGGGGG>FE6DC9DCEEGGGGGGGGC:8ECFGCFCEFCFFCF9FF7F9DF5>C,,5<FFC5C8=5BE9@FF7FCFFC7@7C7FF45@7>EE0(54>(75)7C*)70>E*<36C>?<79
@M03364:276:000000000-BLYN8:1:1101:18577:5191 2:N:0:1
GGACTACCGGGGTATCTAATCCTGTTTGCTCCCCACGCTTTCGCACCTGAGCGTCAGTCTTCGTCCAGGGGGCCGCCTTCGCCACCGGTATTCCTCCAGATCTCTACGCATTTCACCGCTACACCTGGAATTCTACCCCCCTCTACGAGACTCTAGCTTGCCAGTTTCAAATGCAGTTCCCAGGTTGAGCCCGGGGATTTCACATCTGACTTAACAAACCGCCTGCGTGCGCTTTACGCCCAGTAATTCCG
+
CCCCCGGGGGGGGGGGGGGGGGGGGGGGGGGGGGGGGGGGGGGGGGGGGGGGEEGGGGGGGGGGG7FGGGGDGGGGGGGGGGFGGGGGFGGGGFFGGGGGFGGGGGGGGGGGGGGGGGGGGGGF@FGGGGGGGGGFFEFGDEEGGGGGGEGGGGGGGDFGGGGGGGGGGGCGGGGFGGFFFFFGGGGGFD:FGGCEEGGFFGGGFFFGGFFCGFDDCFGGDEBBFF>B6DFFGG*5B0C>:>?F7F?2FD*
@M03364:276:000000000-BLYN8:1:1101:11466:5191 2:N:0:1
GGACTACAAGGGTATCTAATCCTGTTTGCTCCCCACGCTTTCGCACCTGAGCGTCAGTCTTCGTCCAGGGGGCCGCCTTCGCCACCGGTATTCCTCCAGATCTCTACGCATTTCACCGCTACACCTGGAATTCTACCCCCCTCTACGAGACTCTAGCTTGCCAGTTTCAAATGCAGTTCCCAGGTTGAGCCCGGGGATTTCACATCTGACTTAACAAACCGCCTGCGTGCGCTTTACGCCCAGTAATTCCG
+
CCCCCGGGGGGGGGGGFGDGGGGGGGGGGGGGGGGGGGGGGGGGGGGGGGGGGGGGGGGGGGGGGGGGGGGGGGGGGGGGGGGGGFGGGGGGGGGGDCFFFFFFGGFFGGCEGFFGGGGGGGGGGGGGGGGGGGGGFGGGGGGGGGG>EGGGGGGGGFGGGGGDCDCACBGGGGFFGGGGCC:>FDFFCFFGEGGGEGGF7CEDFGGF7:CF>>FGGGFDEGEF;F>>:>EEDGCAF085EDFFG7=<FF6
@M03364:276:000000000-BLYN8:1:1101:24665:5218 2:N:0:1
GGACTACTCGGGTATCTAATCCTGTTTGCTCCCCACGCTTTCGAGCCTCAGTGTCAGTTACAGGCCAGAGAGCCGCTTTCGCCTCCGGTGTTCCTCCATATATCTACGCATTTCACCGCTACACATGGAATTCCACTCTCCTCTCCTGCACTCAAGTCTCCCAGTTTCCAATGCACACAATGGTTGAGCCACTGCCTTTTACATCAGACTTAAGAAACCACCTGCGCTCGCTTTACGCCCAATAAATCCGG
+
CCCCCGGGGGGGGGGGGGGGGGGGGGGGFGGGGGGGGGGGGGGFCGGGGGGGGGGGGGGGGGGGGGGGGGGEGGGGFGGGGGGDGGGGGGGEFGGGFFGGGGGGGGGGGGGGGGF<BFFGGGGGGGGGFGGGEFCFFFGGGGGGGGG,EGGGDFGGFGGGAFGGGGGGGGGGGGGGEFEGFGGGGCFGFF?FGFFCFGGC9FGGF7*3CGD>CGGGFF8>FEAB@EBFDEFEGD7;B>CGE>16DG:3;8>
@M03364:276:000000000-BLYN8:1:1101:12034:5223 2:N:0:1
GGACTACTAGGGTTTCTAATCCTGTTTGCTCCCCACGCTTTCGCACCTGAGCGTCAGTCTTCGTCCAGGGGGCCGCCTTCGCCACCGGTATTCCTCCAGATCTCTACGCATTTCACCGCTACACCTGGAATTCTACCCCCCTCTACGAGACTCTAGCTTGCCAGTTTCAAATGCAGTTCCCAGGTTGAGCCCGGGGATTTCACATCTGACTTAACAAACCGCCTGCGTGCGCTTTACGCCCAGGAATTCCG
+
CCBCCFGFFGGGGGGGGC<FGGAEEGGGGGGGGGGGGGGGGGFGDGGGGGGGGGGEGGGGGFFGGGGFGDGGGGGGGGGGGGGGGDBEGCGGGFGGGGCAFDCEGGGGGGCFCAEEDFED7CFG8AFGGGAFGGGGGGEFGGGC9EF87EEFG9,,>;FFGFA6DFGFCGDGGGGAFEG:CCC>FGFFCGDGGGGGCEFFGFG=77::+3?CC+;7D*ACACB@FA:>()7>CDC6/,8:ED(.*2/):7*
@M03364:276:000000000-BLYN8:1:1101:15485:5278 2:N:0:1
GGACTACCGGGGTTTCTAATCCTGTTTGCTCCCCACGCTTTCGAGCCTCAGTGTCAGTTACAGGCCAGAGAGCCGCTTTCGCCTCCGGTGTTCCTCCATATATCTACGCATTTCACCGCTACACATGGAATTCCACTCTCCTCTCCTGCACTCAAGTCTCCCAGTTTCCAATGCACACAATGGTTGAGCCACTGCCTTTTACATCAGACTTAAGAAACCACCTGCGCTCGCTTTACGCCCAATAAATCCGG
+
CCCCCGGGGGGGGGGGGGGGGGGGGGGGGGGGGGGGGGGGGGGGGGGGGGGGGGGGGGGGGGGGGGGGGGGEGGGGGGGGGGGGGGGGGGGGGGGGGFGGGGGGGGGGGGGGGGGGGGGGGGGGFGGFFFGGFGGGGGGGGGGGGGGGGGGGG8EEGGCDEFFGGGGGGGGGGGGFFGGGGGGGGGGGGF6ECFGDGGGGGGGGAFG5DGGFFFGDGFCFFGFF@>>FFFEFGGGFF@GGGFD4C@FEGGG
@M03364:276:000000000-BLYN8:1:1101:20058:5297 2:N:0:1
GGACTACTGGGGTTTCTAATCCTGTTTGCTCCCCACGCTTTCGCACCTGAGCGTCAGTCTTCGTCCAGGGGGCCGCCTTCGCCACCGGTATTCCTCCAGATCTCTACGCATTTCACCGCTACACCTGGAATTCTACCCCCCTCTACGAGACTCTAGCTTGCCAGTTTCAAATGCAGTTCCCAGGTTGAGCCCGGGGATTTCACATCTGACTTAACAAACCGCCTGCGTGCGCTTTACGCCCAGTAATTCCG
+
CCCCCFGGGGGGGGGGGGGGGGGGGGGGGGGGFGGGGGGGGGGGGGGGGGGGGGGGGGGGGGGG@FFGGGEGGGGGGGGFGGCFGGGGGGGGGGGGGGGCFFGGGGGGCEGGFFGGGGEEGGGGGGGGGGGGGGFGGGGGGGGGGGGGGDCFFGGGGGGFFFCGGGGGGGGGGDF?FFGGGGG8FGFFGGCGGGGGDGFFFGFGFFFGFGGGGGGGGGGGEED01F;::EBEGGGA=:EGGD?FGFF27>0
@M03364:276:000000000-BLYN8:1:1101:23292:5309 2:N:0:1
GGACTACTAGGGTTTCTAATCCTGTTTGCTCCCCACGCTTTCGCACCTGAGCGTCAGTCTTCGTCCAGGGGGCCGCCTTCGCCACCGGTATTCCTCCAGATCTCTCCGCATTTCACCGCTACACCTGGAATTCTACCCCCCTCTACGAGACTCTACCTTGCCAGTTTCAAATCCAGTTCCCAGGTTGAGCCCGTGGATTTCACATCTGACTTAACAAACCGCCTGCGTGCGCTTTACGCCCAGTAATGCCG
+
CCCCCGGGGF8@EE@EFGDEFFFDFF<@FCEFGG8@@FB7FFGDGGGGGFE<+@::@FCGEEC,@F:<<BCEBF7=@?:EFGGEGGGEG:FFGGEAF8A<=<;F9,4+:+84AFFFG7+6=F=EF,,=,:?>FFBBFF+88==D,CBEDEGGGGG,,EC;,@EFFGDGF9>;,4@CFG;?F,?*7,=,,D::7*:CE,69B1=@8?::=F7CG++:*5*2:E518F9;3>)59**.@(1:53(0:C*)071
@M03364:276:000000000-BLYN8:1:1101:12052:5318 2:N:0:1
GGACTACTGGGGTTTCTAATCCTGTTTGCTCCCCTCGCTTTCGCACCTCAGCGTCAGTGTTCGTCCAGCGGGCTGCCTTCGCCACCGGTATTCCTCCCGATCTCTACGCATTTCACCGCTCCACCGGGAATTCTCCCCCCCTCTACGGTACTCTAGCTTGCCAGTTTCAAATGCAGTTCCCAGGTTGAGCCCGGGGATTTCACTGCTGACTTAACAAACCTCCTGCGTGCGCTTTACGCCCAGTAATTCCG
+
B9A-AFEA,EFGGCFFGGGGGGAFGGFGGGGGGG8@:CCFGGG7,+@F,CF,+B@CFG,C<FFCCGGG8@F:++,?,BFFFED7,,@=7+CFE<E,B7:+@C8FFFFFFCGD<@,AFCEG:F8FECF7@FFFG9,@87C7C+:+>D**4:CFF;EAAEGF>6,?FFE?,2,5,D97DFGE,,>1?4<6?FCCCCGG=GCFGCF++0+;C<CC7CFC>5CF)CF:)93B:)75)9529(:8C<(/**0)0**
@M03364:276:000000000-BLYN8:1:1101:24380:5352 2:N:0:1
GGACTACTGGGGTTTCTAATCCTGTTTGCTCCCCACGCTTTCGAGCCTCAGTGTCAGTTACAGGCCAGAGAGCCGCTTTCGCCTCCGGTGTTCCTCCATATATCTACGCATTTCACCGCTACACATGGAATTCCACTCTCCTCTCCTGCACTCAAGTCTCCCAGTTTCCAATGCACACAATGGTTGAGCCCCTGCCTTTTACATCAGACTTAAGAAACAACCTGCGCTCGCTTTACGCCCACTAAATCCGG
+
@6BCBCCGGGGGGDEGGGGGGFG<CFFFAFFGFFA:FEGGG9FG<CGGGGGGFEF<FGF@DF<FF@@FFG,@DE6CF7FGGGGGG<B@FGGGGGGGGGGFGF45,EDGGG>GGGGGFCGEGGGG9,AFFE?FEF9:EFGGEAGFGDFFFGGGGGFGGFGGGGDF>FGAGGGFGCGGGG=@E9FFFGFGFE884;,@FGFG7DFG++39DFCC7DF>FC,4?EA)<?4B2D4:CG74?@31=)(0*;C3;7:
@M03364:276:000000000-BLYN8:1:1101:9712:5368 2:N:0:1
GGACTACTGGGGTATCTAATCCTGTTTGCTCCCCACGCTTTCGAGCCTCAGTGTCAGTTACAGGCCAGAGAGCCGCTTTCGCCTCCGGTGTTCCTCCATATATCTACGCATTTCACCGCTACACATGGAATTCCACTCTCCTCTCCTGCACTCAAGTCTCCCAGTTTCCAATGCACACAATGGTTGAGCCACTGCCTTTTACATCAGACTTAAGAAACCACCTGCGCTCGCTTTACGCCCAATAAATCCGG
+
CCCCCGGGGGGGGGGGGGGGGGGGGGGGGGGGFGGGGGGGGGGGGGGGGGGGGGGGGGGGGGGGGFGGGGGGGGGGGGGGGGGGGGGGGGGGGGGGGGGGGGGGGGGGGGGGGGGGGGGGGGGGGGGGGGGGFGGGGGCFGGGGGFGGFF@FGGGGGGGGFC88DFGFDGFGGGGGGFEGGGCGFGGFGCFGGGGGGCGFGGGGFCDFGG7CFGGGFG>FF59>B>AD2?BEGGGCD28:C:@ADD=<8C7
@M03364:276:000000000-BLYN8:1:1101:12824:5372 2:N:0:1
GGACTACTGGGGTTTCTAATCCTGTTTGCTCCCCACGCTTTCGCACCTGAGCGTCAGTCTTCGTCCAGGGGGCCGCCTTCGCCACCGGTATTCCTCCAGATCTCTACGCATTTCACCGCTACACCTGGAATTCTACCCCCCTCTACGAGACTCTAGCTTGCCAGTTTCAAATGCAGTTCCCAGGTTGAGCCCGGGGATTTCACATCTGACTTAACAAACCGCCTGCGTGCGCTTTACGCCCAGTAATTCCG
+
CCCCCGGGGGGGGGGGGGGGGGGGGGGGGGGGGGGGGGGGGGGGGGGGGGGGGGGGGGGGGGGGGGGGGGGGGGGGGGGGGGFGGGGGGGGGGGGGGGGGFGGGGGGGGEGGGGGGGGGGGGFFGGFGGGGGGGGGFGGDGGGG9EGDGGGGGGGFEGGGGGGGFFGGGGGGGGCFFGGGGCFGGGFFFFGGGGGD*CFGGGGFFGGGGGGGGGGGGGGFBGEDF>>D?EEFDDG>F?GGGFF@CFFFGF7
@M03364:276:000000000-BLYN8:1:1101:21275:5401 2:N:0:1
GGACTACTAGGGTTTCTAATCCTGTTTGCTCCCCACGCTTTCGCACCTGAGCGTCAGTCTTCGTCCAGGGGGCCGCCTTCGCCACCGGTATTCCTCCAGATCTCTACGCATTTCACCGCTACACCTGGAATTCTACCCCCCTCTACGAGACTCTAGCTTGCCAGTTTCAAATGCAGTTCCCAGGTTGAGCCCGGGGATTTCACATCTGACTTAACAAACCGCCTGCGTGCGCTTTACTCCCAGTACTTCCG
+
CCCCCFGGGGGGGFGGGGGGGGGGGGGGGGGGGGGGGGGGGGGGGGGGGGGGGGEGGGGGGGGGCF7EG@EGGGGGGGGGGGDGGGGGGGGGGGGGGCF9FFGGGGGGDEGGFFFDEFGGDEGGGGGGDEGFGFGGGE>FEEGGFEG+@CB?EFGGGGGDFGGGGGGFEFGFGFGCGF7ECEF>FGCCG7EC>EGGGGGFFGGGFGGG7CDGGGGGG*;CACB@?F9B:B;BDG3)8-<?E@?FG*79F**
@M03364:276:000000000-BLYN8:1:1101:8351:5443 2:N:0:1
GGACTACACGGGTTTCTAATCCTGTTTGCTCCCCACGCTTTCGCACCTGAGCGTCAGTCTTCGTCCAGGGGGCCGCCTTCGCCACCGGTATTCCTCCAGATCTCTACGCATTTCACCGCTACACCTGGAATTCTACCCCCCTCTACGAGACTCTAGCTTGCCAGTTTCAAATGCAGTTCCCAGGTTGAGCCCGGGGATTTCACATCTGACTTAACAAACCGCCTGCGTGCGCTTTACGCCCAGTAATTCCG
+
CCCCCGGFFCGGGGGGGGGGGGGGGGGGGGGGCFGGGGGGGGGCFGGGGGFGGGGGGGCC<6DFEFDFFEGGGGGFDFGGGGGGGAFGGGGCEFGGG,=FFFGCFFFFFEGGGGGGGGGGGGFF,ADFFGGGGCFF=8@CEGGD9FC@BCEFFEGGFCC:>FFGGGFFFAFEGFGGGFGGFCCCGGG6,,:AEGDECGGCCG?C@4CFGGGGG7>+2*CCB5)(->0.-5))>DFAF3>:C5:FFF*4CC>
@M03364:276:000000000-BLYN8:1:1101:25969:5449 2:N:0:1
GGACTACTCGGGTTTCTAATCCTGTTTGCTCCCCACGCTTTCGCACCTGAGCGTCAGTCTTCGTCCAGGGGGCCGCCTTCGCCACCGGTATTCCTCCAGATCTCTACGCATTTCACCGCTACACTTGGAATTCGACCCCCCTCTACGAGACTCCAGCTTGCCAGTTTTAAATGCAGTTCCCAGGTTGAGCCCGGGGATTTCACATCTGACTTAACAAACCCCCCGCGTGCGCTTTACGCCCAGTAATTCCG
+
CCCCC8FEDEEG,F;FAFF9<EGGCFFFFAF<DFGGG+CFF,C7B@F8,EF<@CFGDFGGGFGFGBCD8:::@+>@>FFGD>B7F<FDGEDF9E9,:,=E<,=,CFEFCFGGGG5E8+44C>F,,9CF,5AF,+,+8+@>@@>9>;DE+++A8,,:,>E?EB,6@5D,7,,,5>?D<9=?CEDCF9<668?CE5EGG*?+:CFGCFFGFF7++10+78CC3*0-,5(.(<>397*-9(:8/)(/:C?277*
@M03364:276:000000000-BLYN8:1:1101:9482:5463 2:N:0:1
GGACTACCGGGGTATCTAATCCTGTTTGCTCCCCACGCTTTCGCACCTGAGCGTCAGTCTTTGTCCAGGGGGCCGCCTTCGCCACCGGTATTCCTCCAGATCTCTACGCATTTCACCGCTACACCTGGAATTCTACCCCCCTCTACGAGACTCTAGCTTGCCAGTTTCAAATGCAGTTCCCAGGTTGAGCCCGGGGATTTCACATCTGACTTAACAAACCGCCTGCGTGCGCTTTAAGCCCAGTAATTCCC
+
CCCCCGGGEEGGGGGGGGGFGGGGGGGGGDGGGGGGGGGGGFGDGGGGGGGGGGGGGGGGGGGGGGGGGGGGGGGGGGGGGGGGGGGGGEGFFGCGGFGGGGFFGGGG@BECFGGGGGGC+FDFGGGGDFGGFCGGGGFFEEEGGGG6EGGGGG;FGGGGGGGCCCCFCC;FFGGGGGGFGFGGGFFGGGG*5EEG>EGDCFGFFGGF>+>CGGGGGDGG>E)8?>05()0)/9D)*):+1)19D*9:DF*
@M03364:276:000000000-BLYN8:1:1101:12249:5507 2:N:0:1
GGACTACTAGGGTTTCTAATCCTGTTTGCTCCCCACGCTTTCGCACCTGAGCGTCAGTCTTTGTCCAGGGGGCCGCCTTCGCCACCGGTATTCCTCCAGATCTCTACGCATTTCACCGCTACACCTGGAATTCTACCCCCCTCTACAAGACTCTAGCTGACCAGTTTCAAATGCAGTTCCCAAGTTAAGCCCGGGGATTTCACATCTGACTTAATCAACCGCCTGCGTGCGCTTTACGCCCAGTAATTCCG
+
CCCCCGGFCFGGGGGGGGFFFGGGGGGGGGGGGGGGGGGGGGGGGFGFFGGGGGGGGG,CFGGGFCDFDCF+CEEGGGGGGGGGGGGGGDGEFFGCGE8BF8EGGGFCFGGGGG<FFGGD:FGGGGGGGGGGGFGG9,@BBECD,EF@,@DFG9EFFD>FFFGGGGGGGGGFGFFFCCC::;,DFGGGGF,4@8EG*=CGCFGGFFGGGCFGGD7D7*0*):;@1A9><D).17F4*4CEG30?7C@<7C9
@M03364:276:000000000-BLYN8:1:1101:9228:5526 2:N:0:1
GGACTACTAGGGTTTCTAATCCTGTTTGCTCCCCACGCTTTCGCACCTGAGCGTCAGTCTTCGTCCAGGGGGCCGCCTTCGCCACCGGTATTCCTCCAGATCTCTACGCATTTCACCGCTACACCTGGAATTCTACCCCCCTCTACGAGACTCTAGCTTGCCAGTTTCAAATGCAGTTCCCAGGTTGAGCCCGGGGATTTCACATCTGACTTAACAAACCGCCTGCGTGCGCTTTACGCCCAGTAATTCCG
+
CCCCCGGGGGGGGGGGGGGGGGGGGGGGGGGGGGGGGGGGGGGGGGGGGGGGGGGGGGGGGGGGGGGGGGGGGGGGGGGGEGGGGGGGGFGGGFGGGGGGGGGGGGGGGCGGGFFFGGGGGGFGGGGGFGGGGGGGGGGGGEEDFFGCEGGGGFAA;E;:@FGFGGG9@EGGGGGGGGFFGGGGGFGFGGFGEGEGGCGGFGFF66::7DFGG+;1>5CE3*:?@FF527)<DDGAFFGDGEFFGCF9DFC
@M03364:276:000000000-BLYN8:1:1101:15279:5527 2:N:0:1
GGACTACCGGGGTTTCTAATCCTGTTTGCTCCCCACGCTTTCGCACCTGAGCGTCAGTCTTCGTCCAGGGGGCCGCCTTCGCCACCGGTATTCCTCCAGATCTCTACGCATTTCACCGCTACACCTGGAATTCTACCCCCCTCTACGAGACTCTAGCTTGCCAGTTTCAAATGCAGTTCCCAGGTTGAGCCCGGGGATTTCACATCTGACTTAACAAACCGCCTGCGTGCGCTTTACGCCCAGTAATTCCG
+
CCCCCGGFGGGGGGGGGFFFGGGGGGGGGGGGGGGGGGGGGGGGGGGGGGGGGGDGGGGGGGGGGGGGGGGGGGGGGGGGGGGGGFGGGGGGGGGGGGFGGGGGGGGGGGGGGGGGGGGGGGGGGGGGGGGFGFC;FFFGGGGGEFGGGGCFGGGFGGGGCCFFFGCFGDGGCFFFGGGGEEGFGGGEGGGGGGGE=EDFFFGGFGGGGGGGF+?>F*;7>EFF?FBF:)53>DG4F?GGDDFFGC?A7C6
@M03364:276:000000000-BLYN8:1:1101:21789:5545 2:N:0:1
GGACTACCCGGGGTTCTAATCCTGTTTGCTCCCCACGCTTTCGCACCTGAGCGTCAGTCTTCGTCCAGGGGGCCGCCTTCGCCACCGGTATTCCTCCAGATCTCTACGCATTTCACCGCTACACCTGGAATTCTACCCCCCTCTACGAGACTCTATCTTGCCAGTTTCAAATGCAGTTCCCAGGTTGAGCCCGGGGATTTCACATCTGACGTAACAAACCGCCTGCGTGCGCTTTACGCCCAGCAATTCCG
+
CCCCCCFFGGGC+@CFGCFFG9FGGGFGGGFFGGGDF>FGGG7CGEFFGGFGGCFE@CEGGFFD@GGGFFECGEGGGDGGGGGDCGGGEGGGGEAAFGGGFGGGF<?FGCEGFEGGGDDE@ECFGFEGFCFDGGDDE8FBBCEF;EG+@C>CGFA3@DFFFF7FF9BDE?>C,;DCCE?:DGGGAEG6FCC:5C*?5E?CC7E>CGGG7:*:CFC7>FFDDC@<0F><1:B:5>F2B(A?EE?)***5*:*
@M03364:276:000000000-BLYN8:1:1101:8456:5547 2:N:0:1
GGACTACTCGGGTATCTAATCCTGTTTGCTCCCCACGCTTTCGAGCCTCAGTGTCAGTTACAGGCCAGAGAGCCGCTTTCGCCTCCGGTGTTCCTCCATATATCTACGCATTTCACCGCTACACATGGAATTCCACTCTCCTCTCCTGCACTCAAGTCTCCCAGTTTCCAATGCACACAATGGTTGAGCCACTGCCTTTTACATCAGACTTAAGAAACCACCTGCGCTCGCTTTACGCCCAATAAATCCGG
+
CCCCCGGGEFGGGGFGGGGGGGGGGFGGGGGGCGGGDGDCGFGGGGGGGGGGGGGGGGGGGGGGGGGGGGGDGGGGD>FGGGGGEGGGGGGGGGFFFFF9EFGGGGGGGDFFGEGFGEGEFEGGCFFGFDFGEFGFFGGGGGGGFGGFGGGGF8@DFGGGFGGGGGEGFGGGGFG,=DCDFF8FGGDGGFFGGGGGGGGCFGGGFG>7CF7:77@FGGFFFEF=DEFDAD>ADGFFFD:BEFFFG>+96<9
@M03364:276:000000000-BLYN8:1:1101:6260:5557 2:N:0:1
GGACTACTAGGGTTTCTAATCCTGTTTGCTCCCCACGCTTTCGCACCTGAGCGTCAGTCTTCGTCCAGGGGGCCGCCTTCGCCACCGGTATTCCTCCAGATCTCTACGCATTTCACCGCTACACCTGGAATTCTACCCCCCTCTACGAGACTCTAGCTTGCCAGTTTCAAATGCAGTTCCCAGGTTGAGCCCGGGGATTTCACATCTGACTTAACAAACCGCCTGCGTGCGCTTTACGCCCAGTAATTCCG
+
CCCCCGGGGGGGGGGGGGGGGGGGGGGGGGGGGGGGGGGGGGGGGGGGGGGGGGGGGGGGGGGGGGGGGGGGGGGGGGGGGGFGEGGGGGGGGGGGGGGAAACFFGGGGGGGGGGGGGGGGEFFFFGGGGGGGGGFGGGGGGGGGGGGGDEGCGDGFFGGGFGGGGGGGGGFGGGGGGGGEFFGGGGGGGGGGGGE5CFDGGGGFGGGGGGGGGGGGGFGFG>@FFFFFFEDGGGA4(:EDF?@GGFFGG*
@M03364:276:000000000-BLYN8:1:1101:13679:5564 2:N:0:1
GGACTACTGGGGTATCTAATCCTGTTTGCTCCCCACGCTTTCGCACCTGAGCGTCAGTCTTCGTCCAGGGGGCCGCCTTCGCCACCGGTATTCCTCCAGATCTCTACGCATTTCACCGCTACACCTGGAATTCCACCCCCCTCTACGAGACTCTAGCTTGCCAGTTTCAAATGCAGTTCCCAGGTTGAGCCCGGGGATTTCACATCTGACTTAACAAACCGCCTGCGTGCGCTTTACGCCCAGTAATTCCG
+
CCCCCGGGGGGGGGGGGGGGGGGGGGGGGGGFGGGGGGGGGGGGGGGGGGGGGFBEGGFGGGGGGGGGGGGDGCGDGGGGGGGGGCGGGGGGGGGGGGGGGFGGGGGGGGGGGGGGGGGGCGCFGGGGFGGGGFGGGG+@CGEGGFEEGGGGGFCFEGGGGGG?FGEGGGF,@EEFFGFGGGC5FCFCGGGGGGGGEEG62@ECFDD7CGGGDCFG7C=EB=>;@F1>?>>:CDGFF(;?EE(9D7=:FC9
@M03364:276:000000000-BLYN8:1:1101:18315:5566 2:N:0:1
GGACTACTAGGGTATCTAATCCTGTTTGCTCCCCACGCTTTCGCACCTGAGCGTCAGTCTTCGTCCAGGGGGCCGCCTTCGCCACCGGTATTCCTCCAGATCTCTACGCATTTCACCGCTACACTTGGAATTCTATCCCCCTCTACGAGACTCTAGCTTGCCAGTTTCAAATGCAGTTCCCAGGTTGAGCCTGGGGATTTCACATCTGACTTAACAAACCGCCTGCGTGCGCTTTACGCCCAGTAATTCCC
+
CCCCCG@966CEF@FEF<,666E<FEFC9E<CFEF:F7FGFCF,BCCAE,CEC@FFECDFFF<C::,C86C@CE+=FFCEDC:C@=C7FFFGA<;,B4BE@BE5C,C++CF:EBG,EC:++@EG=77E8F?D3?B,,>=A7?>?DE+++3@=FGCEG9;3+>,,>D;FF,;DC,@,@;,,3,D*@F>FEF6,4;>:A*DFCFCDB88:+4?DFCF+**4*2*822A@>;5))7>CC:;CE5.4)0**67:*
@M03364:276:000000000-BLYN8:1:1101:4375:5573 2:N:0:1
GGACTACAGGGGTATCTAATCCTGTTTGCTCCCCACGCTTTCGCACCTGAGCGTCAGTCTTCGTCCAGGGGGCCGCCTTCGCCACCGGTATTCCTCCAGATCTCTACGCATTTCACCGCTACACCTGGAATTCTACCCCCCTCTACGAGACTCTAGCTTGCCAGTTTCAAATGCAGTTCCCAGGTTGAGCCCGGGGATTTCACATCTGACTTAACAAACCGCCTGCGTGCGCTTTACGCCCAGTAATTCCG
+
CCCCCGGGGGGGGGGGGGGGGGGGGGGGGGGGGGFGGGGGGFGGGGGGGGGFFFGGGGGGGGGGGGGGGGGGGGGGGGGGGGGGGGGGGGGFGFFGGGGGGGGGGGGGGGGGGGDDGGGGGGGGGGGGGGDGGGFGFGGGGGGGGGGC7CEFGGGGFGCGGGFFFGGGGGGGGGGCFGGGGGGGGGGGC;D>EGGGCEG?:7CFA*;:7@>@7CGGGG*:A5>02;;:0>EBGGGFF?GGGFFFGGFFGGC
@M03364:276:000000000-BLYN8:1:1101:15352:5598 2:N:0:1
GGACTACTCGGGTTTCTAATCCTGTTTGCTCCCCACGCTTTCGCACCTGAGCGTCAGTCTTCGTCCAGGGGGCCGCCTTCGCCACCGGTATTCCTCCAGATCTCTACGCATTTCACCGCTACACCTGGAATTCTACCCCCCTCTACGAGACTCTAGCTTGCCAGTTTCAAATGCAGTTCCCGGGTTGAGCCCGGGGATTTCACATCTGACTTAACAGACCGCCTGCGTGCGCTTTACGCCCAGTAATTCCG
+
CCCCCGGGGGGGGGGGGGGGGGGGGGGGGGGGGGGGGGGGGGGGGGGGFGGGGGGDGGGGGGGGGGGGGGGGGGGGGGGGGGGGGGFEGGGGGGGGGCFEDFGGGGGFEGGGGFFGGGGGGEGGGGGGCFGGGGGGGG?GGGGG9EFC@+::CGGGGG9DEGGGGFCFFG9EFGDDFGDGGGCEGEEGFGEGGGGGCEFGDF?FFGFG7:FGG7F7CFGFEGE:?F>:())8>DGFF<CEED(9:?FFGF2
@M03364:276:000000000-BLYN8:1:1101:21505:5600 2:N:0:1
GGACTACCCGGGTTTCTAATCCTGTTTGCTCCCCACGCTTTCGCACCTGAGCGTCAGTCTTCGTCCAGGGGGCCGCCTTCGCCACCGGTATTCCTCCAGATCTCTACGCATTTCACCGCTACACCTGGAATTCTACCCCCCTCTACGAGACTCAAGCCTGCCAGTATCAGATGCAGTTCCCGGGTTGAGCCCGGGGATTTCACATCTGACTTAACAGCCCGTCTGCGTGCGCGTTACGCCCAGTAATTCCG
+
CCCCCGGCAFGGFGGGGGGGGGGGGGGGGGGGFEGGGGGGGGGE@FGGFGGGGGGGGGGGGGGGGGGG8FFFECFGGGGGGGGGGGGGGCGGGFGGGFFFFEDFFFGGGGEGGGGGGC7CGGGGGGGGGGCFGFFA9@+F=EGG@FGGDGDCGGGFCGG8:DCGG9EG7DEGEFGFEFGCCGG5FGGG6CGG5CEGC>F+;CFDFFGG7+;@777FF*/7>*7(3@B>(7B>)193>?GGE:1)*;@ADF*
@M03364:276:000000000-BLYN8:1:1101:12692:5607 2:N:0:1
GGACTACTAGGGTTTCTAATCCTGTTTGATCCCCACGCTTTCGCACATCAGCGTCAGTTACAGACCAGAAAGTCGCCTTCGCCACTGGTGTTCCTCCATATATCTACGCATTTCACCGCTACACATGGAATTCCACTCTCCTCTCCTGCACTCAAGTCTCCCAGTTTCCAATGCACACAATGGTTGAGCCACTGCCTTTTACATCAGACTTAAGAAACCACCTGCGCTCGCTTTACGCCCAATAAATCCGG
+
CCCCCGGGFGGGGGGGGGGGGGGGGGGGGGGGGGGGGGGGGGGGGGGGGGGGGGGGGGGGGGGGGGGGGGGGGGGGGGGGGGGGGGGGGGGGGGGGGGGGGGGGGGGGGGGGGGGFGGGGGGGGGGGGFEGGGGGGGGGGGGGGGGGGGGGGGGGGGGGGGGGGGGGGGGGGGGGGGGGGGGGGGGGGDGGGGGGGEGGGFGGGFGGFFFCGGGFGGGCGFGFFFFFFFFF>GGFC;@EGG:BFGGFC6D3
@M03364:276:000000000-BLYN8:1:1101:16079:5616 2:N:0:1
GGACTACCAGGGTTTCTAATCCTGTTTGCTCCCCACGCTTTCGAGCCTCAGTGTCAGTTACAGGCCAGAGAGCCGCTTTCGCCTCCGGTGTTCCTCCATATATCTACGCATTTCACCGCTACACATGGAATTCCACTCTCCTCTCCTGCACTCAAGTCTCCCAGTTTCCAATGCACACAATGGTTGAGCCACTGCCTTTTACATCAGACTTAAGAAACCACCTGCGCTCGCTTTACGCCCAATAAATCCGG
+
CCCCCCFGGGGGGGGGGGGGGGGGGGGGGGGGGGGGGGGGGGGGGGGGFFGGGGGGGGG9FGGGGGGGGFGGGGGGGGGGGDGGGFGGGGGGGGGGGFGAEGGGGGGGFDGGGGGGGGEGGGGGGGGGGCFGFGGGFFGFFGGGGGGGGGGFGGG?EF;@DGFGFGGGDFAFGCFGFGCFFGGGFEGGGGGGGGGFGGGG7DFC72;FGGFGGGCCDGGGFGFB@FA>9>DAGF+85@GGG3=);CFEFGD
@M03364:276:000000000-BLYN8:1:1101:8279:5616 2:N:0:1
GGACTACTCGGGTATCTAATCCTGTTTGCTCCCCACGCTTTCGCACCTGAGCGTCAGTCTTCGTCCAGGGGGCCGCCTTCGCCACCGGTATTCCTCCATATCTCTACGCATTTCACCGCTACACCTGGAATTCTACCCCCCTCTACGAGACTCTAGCTTGCCAGTTTCAAATGCAGTTCCCAGGTTGAGCCCGGGGATTTCACATCTGACTTAACAAACCGCCTGCGTGCGCTTTACGCCCAGTAATTCCG
+
CCCCCGGGGGGGGEGGGGGGGGGGGGGGGGFGGGGGGGGGGGGEFGGGCGGGGGGGGGCFEFGGGGGGGGEGGGGGGGGGGGGGGGGGGFGGGGGGGG,EGCFGGGGGGGGGGGGGGGGGGGGGFGGGFGGGGGFGCGFGGGGG9FB8+CGGGFEFFGGGFGGGGGAFCGGGGGGGDFGE6?FGGGCFGGGGGGGGCGCCDGC:ADC7+;CGFCCCC4CFEGEFFA(8(7>BDGFA43EG5>:?*:@DGG9
@M03364:276:000000000-BLYN8:1:1101:18536:5623 2:N:0:1
GGACTACAAGGGTTTCTAATCCTGTTCGCTACCCATGCTTTCGCTCCTCAGCGTCAGTTACTGCCCAGAGACCTGCCTTCGCCATTGGTGTTCCTCCTGATATCTGCGCATTTCACCGCTACACCAGGAATTCCAGTCTCCCCTACAGCACTCAAGTTATGCCCGTATCGCCTGCACGCCCGGAGTTAAGCCCCGGAATTTCACAGACGACGCGACAAACCACCTACGAGCTCTTTACGCCCAGTAATTCC
+
CCCCCGGGGGGGGGGGGGGGGGGGGGGGGGGGGGGGGFGGGGGGGGGGGGGGGGGGGGGGGGGGGGGGGGGGGGGGGGGGGGGGGGGGGGGGGGGGGGGGGGGGGGGGGGGGGGGGGGGGGGGGGGGGGGGGGGGGFFFGGGGGFGGGGGGGGGGGGGFFGGGGGGCFGGGGGGGGDFGDEGG+@CFGFCFFGGGGGEGCFCCFCFCGGGGGGG3<)>?F>EF@@A;DFFEFGGGFFFGGGFBFGGB97FF
@M03364:276:000000000-BLYN8:1:1101:6333:5640 2:N:0:1
GGACTACTGGGGTTTCTAATCCTGTTTGCTCCCCACGCTTTCGAGCCTCAGTGTCAGTTACAGGCCAGAGAGCCGCTTTCGCCTCCGGTGTTCCTCCATATATCTACGCATTTCACCGCTACACATGGAATTCCACTCTCCTCTCCTGCACTCAAGTCTCCCAGTTTCCAATGCACACAATGGTTGAGCCACTGCCTTTTACATCAGACTTAAGAAACCACCTGCGCTCGCTTTACGCCCAATAAATCCGG
+
CCCCCGGG?FGGGGGGGGGGGGGGGGGGGGGGGGGGGFGGGGGG8FGGGGGGGGGGGGGGGGGGGGGGGFDFGFGGGGGGGGGDFGGGGGGGGGGGGGGGGGGGGGGGFGGGGGGGGGGDGGCCGGGGGGGGGGGGGG9FGFG?>EGG8D=FFGFCFGFGG@E?DDGGGGFDFFGGFGDFGGGGGGDEDFFF6@EF6DGGGGC+?<CCFFCC>DGGFG>7A9AEFE>3-8?5CC76)5CEG:8F>DFE25)
@M03364:276:000000000-BLYN8:1:1101:20164:5651 2:N:0:1
GGACTACTGGGGTTTCTAATCCTGTTTGCTCCCCACGCTTTCGAGCCTCAGTGTCAGTTACAGGCCAGAGAGCCGCTTTCGCCTCCGGTGTTCCTCCATATATCTACGCATTTCACCGCTACACATGAAATTCCACTCTCCTCTCCTGCACTCAAGTCTCCCAGTTTCCAATGCACACAATGGTTGAGCCACTGCCTTTTACATCAGACTTAAGAAACCACCTGCGCTCGCTTTACGCCCAATCAATCCGG
+
CCCCC<FGFFGGGGGGG9FFGGGGGGGGFGGGGGGGGGGGGGGFFGFGGFGGGGG<CEFGEGGGGGDEFCDFGGGGGGGGGDEGGFGG+=FGFBEFF@FCGFFEDC?DCCCGCGFGGGEGFECFFEEFG9FFCEFFEGEGGCGFFFGF>,8==8DFEGFGGFFGGGGFFGCCGFCDGFC6,@DEFCE7,,,DCEGGGGGGGFE++=9>DCFC7@>F7FF5AGF24*5@>5??F4:@?@>CC)5;D4A6<DC
@M03364:276:000000000-BLYN8:1:1101:25482:5663 2:N:0:1
GGACTACCAGGGTTTCTAATCCTGTTTGATCCCCACGCTTTCGCACATCAGCGTCAGTTACAGACCAGAAAGTCGCCTTCGCCACTGGTGTTCCTCCATATCTCTGCGCATTTCACCGCTACACATGGAATTCCACTTTCCTCTTCTGCACTCAAGTTTCCCTGTTTCCAATGACCCTCCACGGTTGTGCCGTGGGCTTTCACATCAGACTTAAGAAACCGCCTACGCGCGCGTTACGCCCAATAATTCCG
+
B9CCCEFG,@@FGGGGGFFFGF,CCFFFGGG<6C@F:+BFGGGDGGEGFGGEFG@CCFGFGGGGG,CFGGEFEAFCEF@FGC@FFDAFG?FCAEFEFGGGDGFAFGFDFGCEFEF?FCCE@FGF9AF@=DEGGGEADGDA=A>DGCC;E,ED==EGC,7EA9,78C6EAFAF8BDD?=ECFFB8FEE+4BCCC+8;@8>9CGGGA7CCF5*++5+=C7D69C99@)2:@?EB)932)6*==5(50:92C77
@M03364:276:000000000-BLYN8:1:1101:17597:5663 2:N:0:1
GGACTACTAGGGTTTCTAATCCTGTTTGCTCCCCACGCTTTCGCACCTGAGCGTCAGTCTTCGTCCAGGGGGCCGCCTTCGCCACCGGTATTCCTCCAGATCTCTACGCATTTCACCGCTACACCTGGAATTCTACCCCCCTCTACGAGACTCTAGCTTGCCAGTTTCCAATGCAGTTCCCAGGTTGAGCCCGGGGATTTCACATCTGACTTAACAAACCGCCTGCGTGCGCTTTACGCCCAGTAATTCCG
+
CCACCGFGFFFGGGGGGG9FFGGGGGCEGFGFCF@CGGGGGGGGGFGGGGGGGGGGGGGGGAFFDEFGGGGGGGGGGEEGGDGGGFGGGGGGGGGFFF@CFDEFF<EFEGGGFDFF9+C6C@EFFFGG8BFGGGGGGGGDGGGFC;F>EGG?F3;@FGC6BFFGGGGF,@>D7,99@FGCD9EFGC69<8DCCGGGG>FCFD@7@*CC@DCCCCDFD7ECBE>(482;2>E39<<)*-:877?4::*<>F*
@M03364:276:000000000-BLYN8:1:1101:24056:5663 2:N:0:1
GGACTACACGGGTTTCTAATCCTGTTTGCTCCCCACGCTTTCGCACCTGAGCGTCAGTCTTCGTCCAGGGGGCCGCCTTCGCCACCGGTATTCCTCCAGATCTCTACGCATTTCACCGCTACACCTGGAATTCCACCCCCCTCTACGAGACTCAAGCCTGCCAGTTTCAAATGCAGTTCCCGGGTTGAGCCCGGGGATTTCACATCTGACTTAACAGACCGCCTGCGTGCGCTTTACGCCCAGTAAGTCCG
+
CCCCCGGFFGGGEGGFFGEGGGCCFFGGGGGGGGGGGGGGDAFGDFEF@FAFEF:@FEGGGGGGGGDGGGECGGGGCG7ED@BFGGGFEFCGGGGGEGG<DFFD@BFGEFDGGGGGGGGEGGGFFCFGGGGGGC@9BEEC@6>CEGD:CCCF4DFFDF6DCFGFGFG,<9;>,,>D<BFCFE554=8<<FFGC5*=**?=CGGCFCF7@>FGGFGCC<@CBED:?F>F:DE3CC<<B?GED:16>:*5?*/
@M03364:276:000000000-BLYN8:1:1101:25639:5669 2:N:0:1
GGACTACTTGGGTTTCTAATCCTGTTTGCTCCCCACGCTTTCGCACCTGAGCGTCAGTGTTATCCCAGGAGGCTGCCTTCGCCATCGGTGTTCCTCCGCATATCTACGCATCCCACCGCTACATGCGGAATTCCACCTCCCTCTGACACACTCTAGCCTTGCAGCCACCAATGCAGTTCCCAGGTTAAGCCCGGGGATTTCACATCGGTCTTGCAAAACCGCCTGCGCACTCTTTACGCCCAGTAATTCCC
+
C9CCCC<E,@<F@F,CE<FGCFGGF,,CEFGFG;FFC@:,C,C,,6@FEF<DCEGCEGG,CEF9EFDCFDGDGFGGFAEFFEG:C@FC,66BEGFGGFECEG@FF?EBFGE+A==F+8FC4FFD9FECFCDE,,6E8EEFCF>DFGGG88E=EFFDDGFDDGF9,6,=,=D6,DFA9C,<EGF67:EC,9,*;*5*7B:,55,+1?4228C>7:;8+2<CB5:235,)(:8)077)14*/:)402:=>F>*
@M03364:276:000000000-BLYN8:1:1101:16554:5676 2:N:0:1
GGACTACCGGGGTTTCTAATCCTGTTTGCTCCCCACGCTTTCGCACCTGAGCGTCAGTCTTTGTCCAGGGGGCCGCCTTCGCCACCGGTATTCCTCCAGATCTCTACGCATTTCACCGCTACACCTGGAATTCTACCCCCCTCTACAAGACTCTAGCCTGCCAGTTTCGAATGCAGTTCCCAGGTTGAGCCCGTGGATTTCACATCTGACTTAACAAACCGCCTGCGTGCGCTTTACGCCCAGTAATTCCG
+
CCCCCGGGGGGGGGGGGGGGGGGGGGGGGGGGGGGGGGGGGGGGGGGGGGGGGGGGGGGGGFGGGGGGGEGGGGGGGGEGGGGGGGGGGGGGGGGGGGGGGGGFGGGGCEGGGGCGEFGGGFAFDGGGGFGGGGGGGGGGEGGGGGG9EFGGGGGGGGGGGGGGGGGGEDFGGGGGF@EGFGGGGGGGGGGGG8CGCFGGGGGFFGGGGGGFCC>FGGGGFGFDFFB>(7B@GGG>F:5/C:??>C7<F:*
@M03364:276:000000000-BLYN8:1:1101:23537:5694 2:N:0:1
GGACTACAGGGGTTTCTAATCCTGTTTGCTCCCCACGCTTTCGCACCTGAGCGTCAGTCTTCGTCCAGGGGGCCGCCTTCGCCACCGGTATTCCTCCAGATCTCTACGCATTTCACCGCTACACCTGGAATTCTACCCCCCTCTACGAGACTCTAGCTTGCCAGTTTCAAATGCAGTTCCCAGGTTGAGCCCGGGGATTTCACATCTGACTTAACAAACCGCCTGCGTGCGCTTTACGCCCAGTAATTCCG
+
CCCCCGGGGGGGGGGGGGGGGGGGFGGGGGGGGGGGGGGGGGGGGFG8FGGGGGGGGGGGGGGGGGGGGGGGGGGGGGGGGGGGGGGGGGGGGGGGGCFGGGGGGGGFGGGGGGGGGGGGGGFGGGGGGGGGGGFFGFFGGGGFEGGDGGGGGGGGGGFGGGGFFGGGGGGGG9FF;BFCFEFG@FGGDFGGCGGGGGGGGGGGFFFF+7;+11:CG4*28EBF<FBF?::@DDGBF:EGGF6FDCFBGG4
@M03364:276:000000000-BLYN8:1:1101:6791:5698 2:N:0:1
GGACTACTGGGGTATCTAATCCTGTTCGCTACCCATGCTTTCGCTCCTCAGCGTCAGTTACTGCCCAGAGACCTGCCTTCGCCATTGGTGTTCCTCCTGATATCTGCGCATTTCACCGCTACACCAGGAATTCCAGTCTCCCCTACAGCACTCAAGTTATGCCCGTATCGCCTGCACGCCCGGAGTTAAGCCCCGGAATTTCACAGACGACGCGACAAACCACCTACGAGCTCTTTACGCCCAGTAATTCC
+
CCCCCGGGGGGEGGGGGGGGGGGGGGGGGGGGGGGGGGGGGGGGGGGGGGGGGGGGGGGGGGGGGGGGGGGGGGGGGGGGGFGGGGGGGGGGGGGGGGGGGGGGGGGGGGGGGGGGGGGGGGGGGGGDGGGGGGGGFGGGGCEGGGGGCFFGGGGGGGGFFGDGGGGFGGCEGGGFFGGGGG>EGGGFC@FC>EDDECFG77:>62?DDGGGG7DDCD?FACFDFFFF1=>)9FF<FFCEGFFFG7BBDCG
@M03364:276:000000000-BLYN8:1:1101:8429:5704 2:N:0:1
GGACTACCGGGGTTTCTAATCCTGTTTGCTCCCCACGCTTTCGCACCTGAGCGTCAGTCTTCGTCCAGGGGGCCGCCTTCGCCACCGGTATTCCTCCAGATCTCTACGCATTTCACCGCTACACCTGGAATTCTACCCCCCTCTACGAGACTCTAGCTTGCCAGTTTCAAATGCAGTTCCCAGGTTGAGCCCGGGGATTTCACATCTGACTTAACAAACCGCCTGCGTGCGCTTTACGCCCAGTAATTCCG
+
CCCCCGGGGGGGFGGGGGGGGGGGGGGGGGGEFGCEGGGGGGGGGGGFGGGGGGGGGGDFGGGGGGGGGGGGGGGGGGGGGGEEEGGGGGGGGGGGGGGGDFGGGGGDFGGGGGGGGGGGCFFGGGGGFGGGGGGFFFGEGEGGFFGDGGEFFDGGGGGGGGGGGGFGGGGGGFFGGGGGGG?FFGGGGFFFG=EGEGGGGGFGFFGDGGGFGGGGGF5/8=)3:4>FFFFDDGC<6:GGGD?F7CF:7F*
@M03364:276:000000000-BLYN8:1:1101:4243:5716 2:N:0:1
GGACTACTAGGGTATCTAATCCTGTTTGATCCCCACGCTTTCGCACATCAGCGTCAGTTACAGACCAGAAAGTCGCCTTCGCCACTGGTGTTCCTCCATATCTCTGCGCATTTCACCGCTACACATGGAATTCCACTTTCCTCTTCTGCACTCAAGTTTCCCAGTTTCCAATGACCCTCCACGGTTGAGCCGTGGGCTTTCACATCAGACTTAAGAAACCGCCTACGCGCGCTTTACGCCCACTAATTCCG
+
CCCCCGGGGGGGGGFGGGGGGGGGGGGGGFGGGGGGGGGGGFGGGGGGGGGGGGGGGGGGGGGDGGGGGGGGGGGGGGGGGGGGGGGGGGGGGGGGGGGGGDEFGADEGDEGGFGGGGGGGGGGGGGGGGFFFAF,EGGGFGGGGFGGGGG?FGDFGG,EEEFGFGGGGGFGDGGGGCGGGGG6F>6D8FGGGCCGDFFFFFGFFGC7FGGFFGGGGGGG4?3-)/>)5:):<D9;F18CC;()*2;9F+2
@M03364:276:000000000-BLYN8:1:1101:16278:5725 2:N:0:1
GGACTACAGGGGTTTCTAATCCTGTTTGCTCCCCACGCTTTCGCACCTGAGCGTCAGTCTTCGTCCAGGGGGCCGCCTTCGCCACCGGTATTCCTCCAGATCTCTACGCATTTCACCGCTACACCTGGAATTCTACCCCCCTCTACGAGACTCTAGCTTGCCAGTTTCAAATGCAGTTCCCAGGTTGAGCCCGGGGATTTCACATCTGACTTAACAAACCGCCTGCGTGCTCTTTACGCCCAGTAATTCCG
+
CCCCCGGGGGGGEGGGGGGGGGGGGGGGGGGGGGFGGGGGGFGGGGGFGGGGGGFEGGGGGGGGGGGGGGGGGGGGGGGGGFBFGGEGGGFGGFGFGGGGGGGGFFGGGGGGGFGGGFGGGC?=FGGG8FGGFGGGGFGDEGGD9EDCG>E?FGFGCFFGGGGGGFGGFE;FCFCFGGGGGGGGGG>CGGGGGGGGGGGCGCFDFGGFFGGFCFGGGGGFEGFFFF9>3))/::C<FFDCEE67:FF<7>9
@M03364:276:000000000-BLYN8:1:1101:23557:5749 2:N:0:1
GGACTACAAGGGTATCTAATCCTGTTTGCTCCCCACGCTTTCGTGCATGAGCGTCAGTACAGGCCCAGGGGACTGCCTTCGCCATCGGTGTTCCTCCGCATATCTACGCATTTCACTGCTACACGCGGAATTCCATCCCCCTCTGCCGTACTCCAGCCCTGCAGTCACAAAGGCAGCTCCCAGGTTGAGCCCGGGGATTTCACCTCTGTCTTACAGAACCGCCTGCGCACGCTTTACGCCCAGTAATTCCG
+
CCCCCGGFGGCGGGGGGGGGGGGGGGGFGGGFGGGGGGGGGGGGGGGGGGGGGGGGGGGGGGGG:FFGGEFGGGG8<FGGGGGGGGD,CFGGGGGDGGGGGEGGGGGGDFGGFGG9EGGGGGGGGGDGGGGGCFDFFFGGEG6?DFGGGGGGG8DE88EFFGGGGGGGGGGGGGGDGGG?FGGGF,@FGGD:E**=5;C?78F;67=F7:+CCFG6DFGCDGB7;)35();@DCG<F6C:C>?FC:=AGG9
@M03364:276:000000000-BLYN8:1:1101:19602:5784 2:N:0:1
GGACTACAGGGGTTTCTAATCCTGTTTGCTCCCCACGCTTTCGCACCTGAGCGTCAGTCTTCGTCCAGGGGGCCGCCTTCGCCACCGGTATTCCTCCAGATCTCTACGCATTTCACCGCTACACCTGGAATTCTACCCCCCTCTACGAGACTCTAGCTTGCCAGTTTCAAATGCAGTTCCCAGGTTGAGCCCGGGGATTTCACATCTGACTTAACAAACCGCCTGCGTGCGCTTTACGCCCAGTAATTCCG
+
CCCCCGGFFGGGGGGGGGGGGGGGGGGGGGGGGGGGGGGGGGGGGEGGGGGGGGGGGGGGGFGEFDGGF7BG7FFGGGGGGGGGGAFGGDGGGGGGGGGGGGGGGGGGGGGGGGGGGDGGGGCFEFGGGFGGGGGGG?EGGEEDGGF>EGEDFCEGDGC?FGEFFGGGGGFEFGCCGE,DFCF*FDCFF7DFGGG=5CF9:CCGA6C@CCGFDGGG;7C5./8(4>9D(537DD34=1CE5B<?GFF4>:9
@M03364:276:000000000-BLYN8:1:1101:17952:5814 2:N:0:1
GGACTACTGGGGTTTCTAATCCTGTTTGCTCCCCACGCTTTCGCACCTGAGCGTCAGTCTTCGTCCAGGGGGCCGCCTTCGCCACCGGTATTCCTCCAGATCTCTACGCATTTCACCGCTACACCTGGAATTCTACCCCCCTCTACGAGACTCTAGCTTGCCAGTTTCAATTGCAGTTCCCAGGTTGAGCCCGGGGATTTCACATCTGACTTAACAAACCGCCTGCGTGCGCTTTACGCCCAGTAATTCCG
+
CCCCCGGGGGGGGGGGGGGGGGGGGGGGGGGGGGGGGGGGGGGGGGGGGEGGGGGGGGGGGGGGGGDFFGGGGGGGGGGGGGGGGGGGGDGGGCFGG?F9EEFGGGGGGGGGGGGGGGGGFFGG?FGGG?FGFGGGGGFGEGDFDGG6CCGGGFDFGGGGGGGF:DFEFGCGGGGGGGGGGGFGC?FFFGGGE85CEGF?FGGGFGGGGGFC7@G:F*=CDGFFFFFE:DE@GGF4?6*:>@FFFCBBGGD
@M03364:276:000000000-BLYN8:1:1101:12498:5815 2:N:0:1
GGACTACAAGGGTTTCTAATCCTGTTTGCTCCCCACGCTTTCGTGCATGAGCGTCAGTGTTATCCCAGGAGGCTGCCTTCGCCATCGGTGTTCCTCCGCATATCTACGCATTCCACCGCTACATGCGGAATTCCACCTCCCTCTGACACACTCTAGCCTTGCAGTCACCAATGCAGTTCCCAGGTTAAGCCCGGGGATTTCACATCGGTCTTGCAAAACCGCCTGCGTGCGCTTTACGCCCAGTAATTCCG
+
CCCCCGGGGGGGGGGGGGGGGGGGGGGGGGGGFGGGGGGGGGGGGEFGGGGGGGGGGGGGGGGGGGGGGGGGGGGGGGGGGGGGGGGGGGGGGGGGFCFGGGGFFFFGGGGGGFGGGGGGGGGGGGGGGGFFGGGG8EFFGDGFDFGDFGGGGGGGGDGFGFGGGF9FFGGGGGDGGGFFD9CGGGGGGGG?EGGGGGG6FGG7ADDGGDDFGGD>F4@CAGEFFFFFFFFFG3CCC;EBEF:6*:*.2?2
@M03364:276:000000000-BLYN8:1:1101:23316:5817 2:N:0:1
GGACTACTGGGGTATCTAATCCTGTTTGCTACCCATGCTTTCGAGCCTCAGCGTCAGTTACAGACCAGACAGCCGCCTTCGCCACTGGTGTTCTTCCATATATCTACGCATTTCACCGCTACACATGGAGTTCCACTGTCCTCTTCTGCACTCAAGTTTCCCAGTTTCCGATGCACTTCTTCGGTTGAGCCGAAGGCTTTCACATCAGACTTAAGAAACCGCCTGCGCTCGCTTTACGCCCAATAAATCCG
+
CCCCCFGG@EFGFGFGGFFGGGGGGGGGGGGGGGGGGGFGGFGGGGGGGGGGGGGGGAFGGGGGGGGGGGGGGG@FGGGGGGGGGGGGGGGGGGGGGGGFGGGGGGGGGGGGGGGGGGGGGCFGFCFGGGGGGGGGC8FFEGGGGGGGGGGFFGGG9EFGGGGGGGGGGGGGDDEGGGGGGGGEFG>FGGGDDEG66EGGGGCDFGGGGGGGG7;FGGGG>EEF>A=DBEFFGFC<C,8B5>DF4CFFGG7
@M03364:276:000000000-BLYN8:1:1101:15596:5828 2:N:0:1
GGACTACCGGGGTTTCTAATCCTGTTTGCTCCCCACGCTTTCGCACCTGAGCGTCAGTCTTCGTCCAGGGGGCCGCCTTCGCCACCGGTATTCCTCCAGATCTCTACGCATTTCACCGCTACACCTGGAATTCTACCCCCCTCTACGAGACTCTAGCTTGCCAGTTTCAAATGCAGCTCCCAGGTTGAGCCCGGGGATTTCACATCTGACTTAACAAACCGCCTGCGTGCGCTTTCCGCCCAGTAATTCCG
+
@CCCCGGGGGGGGGGGGGGGGGGGGGGGGGGGGGGGGGGGGGGGGGGGGGGGGGGFGGGGGGGGGGGGGCGGGGDGGGGGGDEDFGGGGDDFGGGGGGGCFGGGFGGGGGGGGGGGGGGGDGGGGGGGGGGGGGGGGGGGGGGGGGGCGGGGGGGFFFGFGGGGGGGGGGGGGGGG6CFFGGGGGGGGGGGGGGGEGDGGGCFGFCC>+;?CF+:FGGGGFDB??FFF<:;BGGC)14EEGE?67FFAGC2
@M03364:276:000000000-BLYN8:1:1101:4074:5854 2:N:0:1
GGACTACAGGGGTTTCTAATCCTGTTTGCTACCCATGCTTGCGAGCCTCAGCGTCAGTTACAGACCAGACAGCCGCCTTCGCCACTGGTGTTCTTCCATATATCTACGCATTTCACCGCTACACATGGAGTTCCACTGTCCTCTTCTGCACTCAAGTTTCCCAGTTTCCGATGCACTTCTTCGGTTGAGCCGAAGGCTTTCACATCAGACTTAAGAAACCGCCTGCGCTCGCTTTACGCCCAATAAATCCG
+
CC9CCFEFGGGGEEEGCFAEFGGGFGGGGGGCFFDEGFGG,CFFGEFGGGGFGGG:CAEF9EFFG<DFEG8B<F+@FGEGGGGGEGG,69,,CEDEEFFFGFGG9EEFEGGEGAGGGGGGGCGGGGFGFFFGG<;FFGFGEDF=,8>DGG,=,68D;D;FGGFGFFGGGGDCE6,==DDF,@>CFEEGCFFC>CEGGGGGGGGC9C7CGFGF8+=B:CFFBGD@F4@>@EFFC9C96:EGGD2FCF@EFD7
@M03364:276:000000000-BLYN8:1:1101:11237:5858 2:N:0:1
GGACTACTGGGGTATCTAATCCTGTTCGCTACCCATGCTTTCGCTCCTCAGCGTCAGTTACTGCCCAGAGACCTGCCTTCGCCATTGGTGTTCCTCCTGATATCTGCGCATTTCACCGCTACACCAGGAATTCCAGTCTCCCCTACAGCACGCAAGTTATGCCCGTATCGCCTGCACGCCCGGAGTTAAGCCCCGGACTTTCCCAGACGACGCGACAAACCACCTACGAGCTCTTTACGCCCAGTAATTCC
+
BCC-A<CE@E@+@B<CFGGFGCFFFFFEEFC@<EEGGFGGG9FEEGGGG9@DGG7@FFF9E<FDF8CEEGF<DED@EEGEDB@,@FFEF7FGG<EE,EFEFEGGGGE7F@FFEF9CFF@CGFGG=7?C@DFFGG9EDGGFCFGF+8BFG8,+66B>FADFD,@@+@BBE=C6++,@?FEGD88+*@DA;FF,A*>CC*>9++,0/0*:CGCGGG)9))5*./=33)(7()05<F7<7>C8C81FCF*6:>2
@M03364:276:000000000-BLYN8:1:1101:9615:5867 2:N:0:1
GGACTACACGGGTTTCTAATCCTGTTTGATCCCCACGCTTTCGCACATCAGCGTCAGTTACAGACCAGAAAGTCGCCTTCGCCACTGGTGTTCCTCCATATCTCTGCGCATTTCACCGCTACACATGGAATTCCACTCTCCTCTTCTGCACTCAAGTCTCCCAGTTTCCAATGACCCTCCCCGGTTGAGCCGGGGGCTTTCACATCAGACTTAAGAAACCGCCTGCGCTCGCTTTACGCCCAATAAATCCG
+
CCCCCFGGGGGGGGGGGGGGGGGGGGGGGGGGGGGGGGGGGGGGGGGGGGGGGGGGGGGGGGGGGGGGGFGGGGGGGGGGGGGGGGGGGGGGGGGGGGGGGGFGGGGGGGGGGGGGGGGGGGGGGGGGFBEGFFFFGGGGGGGGGGGFGGGGGFF==EFGDGCFFGGGGGGGFEEDGGGGGGC8FGGGGGCEDGGGGGGGGGGGFFFFFGGGDCCCFFGCEGF;DFFF>5DBDFFAFFGGG>0@FGFBG4/
@M03364:276:000000000-BLYN8:1:1101:9642:5900 2:N:0:1
GGACTACTGGGGTTTCTAATCCTGTTTGCTCCCCACGCTTTCGCACCTGAGCGTCAGTCTTCGTCCAGGGGGCCGCCTTCGCCACCGGTATTCCTCCAGATCTCTACGCATTTCACCGCTACACCTGGAATTCTACCCCCCTCTACGAGACTCTAGCTTGCCAGTTTCAAATGCAGTTCCCAGGTTGAGCCCGGGGATTTCACATCGGTCTTGCAAAACCGCCTGCGCACTCTTTACGCCCAGTAATTCCG
+
CCCCCGGGGGGGGGGGGGGGGGGGGGGGGGGFGGGGGGGGGGGGGGGGGGGGGGGGGGGGGGGGGEGGGGGEEGGGGGGGGGGGGDEGG@GGGGGGGGGFGGGGGGGG>FGGGGGGGEGGGGGGGFGGFGGGGGGGFGGG+=EGGGGGGCEDCFGFGGGGGGGGFG;FGFGGGGGGGGGGGFGGGGGGFFFGGGEGEGGGGFGFFGDDDGDDGGGCGCFGFGEBFFB>;>FFGGGBFFEECFB?*:=>FG6
@M03364:276:000000000-BLYN8:1:1101:8931:5901 2:N:0:1
GGACTACTGGGGTATCTAATCCTGTTTGCTCCCCACGCTTTCGAGCCTCAGCGTCAGTTACAGACCAGAGAGCCGCCTTCGCCACTGGTGTTCCTCCATATATCTACGCATTTCACCGCTACACATGGAATTCCACTCTCCTCTTCTGCACTCAAGTCTCCCAGTTTCCAATGACCCTCCCCGGTTGAGCCGGGGGCTTTCACATCATACTTAAGAAACCGCCTGCGCTCGCTTTACGCCCAATACATCCG
+
CCCCCGGGGGGGGGGGGGGCGGGGGGGGGGGGGGGGGGGGGGGGGGGGGGGGGGGCFFGGGGGGGGGGGGFGGGGGGGGGGGGGGGGGGGGGGGGGGGGGGGGGGGGGGGGDFGFFGGGGGGGGGGGGFEFGGGGGGGFGGGGGGGGGGGGGGGGGGGGGGGGGAD,=DFGGCDFGGGFGGCCGEGGF7@FG>EGDEEGGGCFFB68+:BCF8B8FGCFC>EFFFF931..8<C5<FFDGGFFFG*=>DC7
@M03364:276:000000000-BLYN8:1:1101:19057:5905 2:N:0:1
GGACTACCCGGGTTTCTAATCCTGTTTGCTCCCCACGCTTTCGCACCTGAGCGTCAGTCTTCGTCCAGGGGGCCGCCTTCGCCACCGGTATTCCTCCAGATCTCTACGCATTTCACCGCTACACCTGGAATTCTACCCCCCTCTACGAGACTCTAGCTTGCCAGTTTCAAATGCAGTTCCCAGGTTGAGCCCGGGGATTTCACATCTGACTTAACAAACCGCCTGCGTGCGCTTTACGCCCAGTAATTCCC
+
CCCCCGFGGGGGGGGGGDFGGGGGGGGGGGGGGGGGGGGGGGGG7FGGFEDGGGGGGGGGGGGGGGGGFGDGDGGGGGGGCGGGGGGGGGGGCGGGGGGFCFFFGFGGGDGGGGGGGGGGGGGGGGGGGGFGGGFGC@FCGGGGGGGCG:EFFG,DCFF?CCCCFGGGG;FFGGF?DGGGG9F5F9<6<?<CCGGGCGFCCGGFFFCC7@CFGGFGF4:FEGEFFF>BBFEFGG*.@(;::;(9::@<7C*
@M03364:276:000000000-BLYN8:1:1101:23171:5906 2:N:0:1
GGACTACCAGGGTTTCTAATCCTGTTTGCTCCCCACGCTTTCGCACCTGAGCGTCAGTCTTCGTCCAGGGGGCCGCCTTCGCCACCGGTATTCCTCCAGATCTCTACGCATTTCACCGCTACACCTGGAATTCTACCCCCCTCTACGAGACTCTAGCTTGCCAGTTTCAAATGCAGTTCCCAGGTTGAGCCCGGGGATTTCACATCTGACTTAACAAACCGCCTGCGTGCGCTTTACGCCCAGTAATTCCG
+
CCCCCGGGGGGGGGGGGGGGGGGGGGGGGGGGGGGGGGGGGGGGGGGGGFGGGGGGGGGGGGGGGGGGGGDGGGGGGGFGFGFGGGGFGGGGGGGGGGGAEGEEFFEGEGDGGFF<F7CEEGGGGEEG8FCFGGGGFGGE8EEFFGCEEEGFGGCGGGFGGGGFGGGGCBEC7FGGGGGGGG?FGGGGGGFFGCEGCEF?CGGGCFFFGGGGGCFFC<FGFEB@?F>>(<@EDD348:G:E@6@:CFA7:*
@M03364:276:000000000-BLYN8:1:1101:24711:5908 2:N:0:1
GGACTACCGGGGTTTCTAATCCTGTTTGCTCCCCACGCTTTCGAGCCTCAGTGTCAGTTACAGGCCAGAGAGCCGCTTTCGCCACCGGTGTTCCTCCATATATCTACGCATTTCACCGCTACACATGGAATTCCACTCTCCTCTCCTGCACTCAAGTCTACCAGTTTCCAATGCATACAATGGTTGAGCCACTGCCTTTTACACCAGACTTAATAAACCACCTGCGCTCGCTTTACGCCCAATAATTACGG
+
CCCCCGEGGGGGGGGGGDGGGGGFFGGGGGGGGGGGGCGGDDFGGCEFGGF<CFG,<FFFGGGFGGGGGGFGGGCGGGGGGGGDGG@:FGGGFGGGGGG9?EEDCGGGGGGGGGGGF@FE7FGFGG9FBC?E,AFGGGDFGGCFF@D,D8>=6BBFGGGGGGDD<DAFGGGGGFFGGGDGFC,@F8D6FCFFFCGGGGGGGGGGFF5>FFF7CCCDGGGFF*9>B49D=6BA5FFE:;8CC>@4>CA.@*2
@M03364:276:000000000-BLYN8:1:1101:17976:5916 2:N:0:1
GGACTACAAGGGTTTCTAATCCTGTTTGCTCCCCACGCTTTCGCACCTGAGCGTCAGTCTTCGTCCAGGGGGCCGCCTTCGCCACCGGTATTCCTCCAGATCTCTACGCATTTCACCGCTACACCTGGAATTCTACCCCCCTCTACGAGACTCTAGCTTGCCAGTTTCAAATGCAGTTCCCAGGTTGAGCCCGGGGATTTCACATCTGACTTAACAAACCGCCTGCGTGCGCTTTACGCCCAGTAATTCCG
+
CCCCCGGGGGGGGGGGGGGGGGGGGGGGGGGGGGGGGGGGGGGGGGGGGGGGGGGGGGGGGGGGGGGGGGGGGGGGDGGGGGGGGGGEGGGGGGGGGGGGGGGGGGGGGGGGGGGGGGGGGGGGGGGGGGGGGGGGGGGGGGGGGGGGGGGGGGGGGGGGGFGFGGGGGGGGGGGGGCEGGGGGGGGGGGGGGGGGDGGGGGGGFGGGGGGGGGGGGGGEEGEDDA>EBFFFGGGD??GGGF:FGGF9>F9
@M03364:276:000000000-BLYN8:1:1101:23415:5922 2:N:0:1
GGACTACCAGGGTTTCTAATCCTGTTTGCTCCCCACGCTTTCGCACCTGAGCGTCAGTCTTCGTCCAGGGGGCCGCCTTCGCCACCGGTATTCCTCCAGATCTCTACGCATTTCACCGCTACACCTGGAATTCCACCCCCCTCTACGAGACTCAAGCCTGCCAGTTTCAAATGCAGTTCCCGGGTTGAGCCCGGGGATTTCACATCTGACTTAACAGACCGCCTGCGTGCGCTTTACGCCCAGTAATTCCG
+
CCCCCG@<CEGGGGGGGGGGGGGGGGGGGGGGGGGEGGGGGGGGGEGGGEGGGGGGGGGGGGGGFGEGGDGGGFCFGGFGGGGGGCEDGG?EGGGGGGGGCGDFGGGGCEGGGGGFGGGGGGGGGGGGGGGGGFGGGGGCGGDDEFGGEEEGGFGGGGGGGGGGFFCEGGGGGFCFG?2DCC>EGGGF?CFFEGCDG58CFGF>8DFGCFFFCGGGGGGGFG>:<F>@?B@EGC>4=:EEG>6F:79:DG*
@M03364:276:000000000-BLYN8:1:1101:14570:5934 2:N:0:1
GGACTACAGGGGTTTCTAATACTGTTTGCTCCCCACGCTTTCGAGCCTCAGTGTCAGTTACAGGCCAGAGAGCCGCTTTCGCCTCCGGTGTTCCTCCATATATCTACGCATTTCACCGCTACACATGGAATTCCACTCTCCTCTCCTGCACTCAAGTCTCCCAGTTTCTAATGCACATATTGGTTGAGCCCCTGCCTTTTACATCAGACTTAAGAAACCACCTGCGCTCGCTTTACGCCCAATCAATCCGG
+
CCCC8F<DFCGGGG7FG<EF9<FGGGGGG@E8CCFGEGFGGGGGGGGFEEFFGGGGGG<CGGFDG@FCGG<CCEF>:@@EFDGCC,FFFGGGFGG9FFA<FFEFGDGFGGFC,,5@?:FDFF:FEFGFF,EFFGGDAFGGGGGGGFGFE?ED8FGGGGD9,D8FGGGG,,6@9FG=@,,,6=E>D+,1@B++@:>,9;AAC>,5129;C5?:<+2+378,9*/))/)/(8)/2?CE49EEGF;)2*17C3C
@M03364:276:000000000-BLYN8:1:1101:20016:5934 2:N:0:1
GGACTACAGGGGTTTCTAATCCTGTTTGCTCCCCACGCTTTCGCACCTGAGCGTCAGTCTTCGTCCAGGGGGCCGCCTTCGCCACCGGTATTCCTCCAGATCTCTACGCATTTCACCGCTACACCTGGAATTCTACCCCCCTCTACGAGACTCTAGCTTGCCAGTTTCAAATGCAGTTCCCAGGTTGAGCCCGGGGATTTCACATCTGACTTAACAAACCGCCTGCGTGCGCTTTACGCCCAGTAATTCCG
+
CCCCCGFFGGGGGGGGGFFFFGFGFGGGGGGGGGGGGGEGGGGFFFGGGGGGGGGGGGGGGGGGGGGGGDG@EGGGGGGF7FGGGGGFEGGGGFFF=4EDA=EEFGGGGEGGFFGGGGEGGG9FFGGGGFF8=ECC38DFEC8D,;>ECECFGCGGEFGGDGCFFGGGGF9EFCGFEGGGC>CFGCGFFED:C=E5=ECGGCEFFFGF+7>CC7>FGGF5>EF@FFB>1BF359F2*-;EEE:;>FF6022
@M03364:276:000000000-BLYN8:1:1101:6496:5950 2:N:0:1
GGACTACTGGGGTTTCTAATCCTGTTTGCTACCCACGCTTTCGGGCATGAACGTCAGTATTATCCCAGGGGGCTGCCTTCGCCATCGGTATTCCTCCACATCTATACGCATTTCACTGCTACACTTGGAATTCTACCCCCCTCTGCCATACTCTAGTCACCCAGTTTCAAACGCAGTTCCCAGGTTAAGCCCGGGGATTTCACATCTGACTTACGTAACCGTCTGCGCGCGCTTTACGCCCAGTAATTCCG
+
CCCCCDFFFGGGG>FGEFGGGGGAGGGGFFAEFGFGGGGGGGG+@CEEGGDCEFFEGGFFE,E,F,EFGGEDECFEFFFCCGCF,FEGGFCC@EGGE<FF,A;,CFF<F7?FFGGG<FGG99,?,AEF8FG,=@EGG8BFGGGG,,,73=DFGGGG==3,E>=83B;,77@,=E:8>9FF@C6FF97E9AEGE*CCCEGFF7C9BF+1=DC>C8**0;E,)48=0A()()05C93)0(;CG31/::6-CF*
@M03364:276:000000000-BLYN8:1:1101:24687:5974 2:N:0:1
GGACTACTAGGGTTTCTAATCCTGTTTGCTCCCCACGCTTTCGCACCTGAGCGTCAGTCTTCGTCCAGGGGGCCGCCTTCGCCACCGGTATTCCTCCAGATCTCTACGCATTTCACCGCTACACCTGGAATTCTACCCCCCTCTACGAGCCTCTAGCTTGCCCGTTTCAAATGCAGTTCCCAGGTTGAGCCCGGGGATTTCACATCTGACTGAACAAACCGCCTGCGTGCGCTTTACGCCCAGTAATTCCC
+
CCCCCFFDDGGGGGGGCCFEGGGGGFGGGGGFGGGGG7@FF,8F:@FGF8<EEFFGGG<FGGGGGGDDF@@FGGGGGGGGGDGGG8FEECFEGFFDEFG<FGBA=<FFFDGG<FGFFEGGGG9EEFGG?,AFFG,3@@D7@EGGGGGEE+@CFGGFGE@DF7,@@CFFFFGGGGG?EGG7ECGGG:,<7,?@5*:8::9C:>FGFD::+1;+*;C79DEEFGF?<FFFFFEFGDG<=0A:E33?F7=<FG*
@M03364:276:000000000-BLYN8:1:1101:4604:6022 2:N:0:1
CTTGGCGGTTGTGGAAATGTTGAACGTTGCCGCAGGAATCGACCCTACAGCAGTATAAGCCCTTGTGCCCCACGCACGCTAGGGCGCGTTGTATATTGTGCGGGCACGGGTACCTATCCGCTCCCCCTCTCAGCGCTGGCCGCAGCTCTGTACCCAGCCAACCACCACCCTCCAACCCTAGCCCCCCGCCCCCTGGTTACGTCGTTCCCGATCTCACTCCACTGTTCGTTCTGCCGAGTTCTGTTCTCGTC
+
6-6-,,6++++B,,@,6,,6CC<,-,6,,6,++++66,C,,6+7@C,,,9,,,,,<,,,,::,,,:,,,,,,8+6+64+,4>4,,48+8++8,,,,,,:,9+++6++4+>@+,,,,8,,++++8+++++6,,3,33++++,***546,,,6+,,,5>,*2,=****,**1*1*,,5*=3*3+?****1****2***+++0*2*1)*12***))1****00)0*).*))-)).**2-)(2;+*)****)*1*
@M03364:276:000000000-BLYN8:1:1101:13484:6031 2:N:0:1
GGACTACTGGGGTTTCTAATCCTGTTTGCTCCCCACGCTTTCGCACCTGAGCGTCAGTCTTCGTCCAGGGGGCCGCCTTCGCCACCGGTATTCCTCCAGATCTCTACGCATTTCACCGCTACACCTGGAATTCTACCCCCCTCTACGAGACTCTAGCTTGCCAGTTTCAAATGCAGTTCCCAGGTTGAGCCCGGGGATTTCACATCTGACTTAACAAACCGCCGGCGTGCGCTTTCCGCCCAGTAATTCCG
+
CCCCCGGAFGGGBEEEFGGGFFFGGGGGGGFGGGFGGGEGGGE;C7FFFGFFGGGEGGFFCFGGGFGGGDGGGGGGGGGGG7C7CEEE@CFG<FGFEFFGEGCFCGGGGGFGDC<FFEEC+>FE8DBCB8FGGGGGGGFCEGGGCEGGGGGGGE,7@>FGGGA>C9EG,@,@B5;AEDFFGGGFEFF?E,DEC?EE5C*<:7:D76FG7+7C7:7@FF57:58(()-.338.95*6*8AE5)47:>=9F7*
@M03364:276:000000000-BLYN8:1:1101:8993:6036 2:N:0:1
GGACTACTAGGGTATCTAATCCTGTTTGCTCCCCACGCTTTCGCACCTGAGCGTCAGTCTTCGTCCAGGGGGCCGCCTTCGCCACCGGTATTCCTCCAGATCTCTACGCATTTCACCGCTACACCTGGAATTCTACCCCCCTCTACGAGACTCTAGCTTGCCAGTTTCAAATGCAGTTCCCAGGTTGAGCCCGGGGATTTCACATCTGACTTAACAAACCGCCTGCGTGCGCTTTACGCCCAGTAATTCCG
+
CCCCCGGDGGGGGGFFGGGGGGGGGGGGGFGEFGGGGGGGGGGGGGGGGFGGGEGGGGGGGGGGGGGGGGGGD@FGGGGGGGGEEGGGGGGGGGGGGGGGGGGGGGGGGGGGGGGGGGGGGCFGGGGGGGGGGGGG9DGGDGEGFGG6>68:BGGFGGGGGGDFGGFFGFGFGGGGGFFGFFGGGGFGGEDFGGGGE:FDFFGG+97CCFDFGGFGFGFGE5B0=FF>2>DFGDC9=2;CGF?@F>FBG70
@M03364:276:000000000-BLYN8:1:1101:11080:6057 2:N:0:1
GGACTACCAGGGTATCTAATCCTGTTTGCTCCCCACGCTTTCGCACCTGAGCGTCAGTCTTCGTCCAGGGGGCCGCCTTCGCCACCGGTATTCCTCCAGATCTCTACGCATTTCACCGCTCCACCTGGAATTCTACCCCCCTCTACGAGACTCTAGCTTGCCAGTTTCAACTGCAGTTCCCAGGTTGAGCCCGGGGATTGCACATCTGACTTAACAAACCGCCTGCGGGCGCTTTACGCCCAGTACTTCCG
+
C@9<C@G@,CCG<F<ECFFF9C<FFGGGGFAFFGFEGGFE<FCCC:C<C6EFG7FGGDGDDFG8CFEGGGDFGGGCCEGGGGDECEGGE7=FEG@F<8B??FFB9FEFGDG:ACA<FGGG++=F,,EF,AEDFGG9DFF:B@C69;B6C:+3@F9FFGAGFF7:<DFGFB,74DGGCDFFGGGFDFF6CECFEEEEGC8*;:9C+*+:;C7@>+210/ACFGA;7FF)45)5)*9494*:C)4<C**6FG/
@M03364:276:000000000-BLYN8:1:1101:21046:6063 2:N:0:1
GGACTACTGGGGTTTCTAATCCTGTTTGCTCCCCACGCTTTCGCACCTGAGCGTCAGTCTGCGTCCAGGGGGCCGCCTTCGCCACCGGTATTCCTCCAGATCTCTACGCATTTCACCGCTACACCTGGAATTCCACCCCCCTCTACGCGACTCGAGCGTGCCAGTTTCAAATGCCGTTCCCAGGTTGAGCCCGGGGATTTCACATCTGACTTAACAAACCGCCTGCGTGCGCTTTACGCCCAGTAATTCCG
+
CCCCCGF9CFFG:@7FEG<FGFFEFFEFGG9FDFDC7BB;FDE@,@FC@,CFGCGGE<,,,6@BFFFFGCFFG@BFGFG9FGCFDFFGG+4<FC,EFFFA,?=F=AEFGEB45FFFGEGCG:FGD8A@FDGGG,,9,83FEGDD9FF+@ECCE*@EE***6>FDCF@,>CF,=,,4*4:,<2<8<?CCEC<:C5CE*8*+2:C:67::7?:*:7*:75:E@55<:@B5?BD>377592;C5>?FGC44CF<
@M03364:276:000000000-BLYN8:1:1101:23444:6079 2:N:0:1
GGACTACTGGGGTTTCTAATCCTGTTTGCTACCCATGCTTTCGAGCCTCAGCGTCAGTTACAGACCAGACAGCCGCCTTCGCCACCGGTATTCCTCCAGATCTCTACGCATTTCACCGCTACACCTGGAATTCTACCCCCCTCTACAAGACTCTAGCCTGCCAGTTTCGAATGCAGTTCCCAGGTTGAGCCCGGGGATTTCACATCCGACTTGACAGACCGCCTGCGGGCGCTTTACGCCCAGTAATGCCG
+
CCCCCGGFGGGGFEFGGGGGGGGGGGGGGGGFGCF@FGGGGGGGGGGGGGGGGGC:FCEEFGGGGGGGGFGGGFGGEGGGGGGFFFGG:FGAFEEGGGGG9FFG9EFFCGFCDFFGGED6CFGGF8?FEG9EADEF98>>C6@8DFFGGGGGG9FFGGGFCFEFBFGAE==DFFF9DGGCGGGGGF67?D?EEEGGGGC?FGFFB?C4?DGGGGGDFD8A8:52=A2)(07793CA@3*:7<6?GF4)*21
@M03364:276:000000000-BLYN8:1:1101:20082:6093 2:N:0:1
GGACTACCCGGGTTTCTAATCCTGTTTGCTCCCCACGCTTTCGCACCTGAGCGTCAGGCTTCGTCCAGGGGGCCGCCTTCGCCACCGGTATTCCTCCAGATCTCTACGCATTTCACCGCTACACCGGGAATTCTACCCCCCTCTACGAGACTCTAGCTTGCCAGTTTCAAATGCAGTTCCCAGGTTGAGCCCGGGGATTTCACATCTGACTTAACAAACCGCCTGCGTGCGCTTTACGCCCAGTAATTCCG
+
CCCCCGGFGGGG6;,F9FF9F@EEF,6CFEEFGGGGGGGEGGEFCFEGACCFFFGGG,CF<CFFGECGGGDGGGG7F:CFGEFGF@>F4@F9EFFAF8=?=CFGAFFGCG:7FAFFFEGDGEF@C+@C@FGFEFFDC,3@BG6CGFGDEGGFF,DA;,6>8FFGFGFGFFF9@?CFGGGGGFFGCC@FGGFGGEGGCG*9++2+ACDGFGGFF>DGGGGGEEE??>376<5>57*4=:ACE3?@7:747CD
@M03364:276:000000000-BLYN8:1:1101:17480:6098 2:N:0:1
GGACTACAGGGGTTTCTAATCCTGTTTGCTCCCCACGCTTTCGCACCTGAGCGTCAGTCTTCGTCCAGGGGGCCGCCTTCGCCACCGGTATTCCTCCAGATCTCTACGCATTTCACCGCTACACCTGGAAGTCTACCCCCCTCTACGAGACTCGAGCTTGCCAGTTTCAAATGCAGTTCCCAGGTTGAGCCCGGGGATGTCACATCGGACTTAACAAACCGCCTGCGTGCGCTTTACGCCCAGTAAGTCCG
+
BAACC@CEECFCBCCEFC6ECEFFFFGFF@FE8@EEEGDFGGG;B::FGCGECCCFCGGGDFFFGCFFGEGGEFC@7BFC=:BCCF::@CD9@EFABFF9E<;AEDEFF+=CFE9E9F>8:F=FBFFF8F,3,5EFA,++3CBF9ED>>@+;D>BGG*6D*@,@>F,,,,?>=,2DF9@E6>8F,,<6EEGC:=EGG5*3:+<@AC/*CDD*+3::;F@=BD):0:>>::B57**69?5:551;FC*.::9
@M03364:276:000000000-BLYN8:1:1101:21807:6104 2:N:0:1
GGACTACTGGGGTATCTAATCCTGTTTGCTCCCCACGCTTTCGCACCTGAGCGTCAGTCTGCGTCCAGGGGGCCGCCTTCGCCACCGGTATTCCTCCAGATCTCTACGCATGTCACCGCTACACCTGGAATTCTACCCCCCTCTACGAGACGCGAGCTTGCCCGTTGCAAATGCAGTTCCCAGGTTGAGCCCGGGGATTTCACATAGGACTGAAAAAACCGCCTGCGTGCGCTGGACGCCCAGTAATTCCG
+
CCCCCCEFGFFCC@CF,CCFEGFCC,CFFGG8DFG@FG,@FFFFCGCCFDFFEEGDGGFD,6FF@BCFFGGGFGGCCCFGGG>F=BFF>FGFGC958EF<,FFFF?FFFG:+CF??BFE+4CEE,,AD=F9DFFGDD8DGG8++;EGGGE>+3**4E8B,*4,:>:**,6;,,4>A>7;=ECFG,?,47+?@EEGE5C:+3:C7++2C****2007C)*255)-,)-045>)/))4.(:CC>:9:71-::*
@M03364:276:000000000-BLYN8:1:1101:24134:6149 2:N:0:1
GCACTACAGGGCTTTCTAAGCCTGTTTGCGCCCCACGTTTTCGTGCCTCAGTGTCAGTTACATGCCAGAGAGCCGCTTGCGCCTCCGGTGTTCCTCCATATATCTACGCCTTTCACCCCTACACATGCAATTCCACTCTCCTCTCCTGCACTCAAGTCCCCCAGTTTCCAATCCACACAATGGTTGATCCACTTCCTTTGACAGCAGACTTAATAAACCACCTGTCATCGCTGTACGCCCACTAACTCCGG
+
@-8B,;C<F@,-;C8@D9<<CCFGGGGGF:7,6@@FC6,C@,86C@C9C@FGCC9@,<6C9<,,6,C,:C8FCF:BFE,=+FFGFD7+7+,,,CE9<:?CACCD=FGDF@,8CF9F9,4+4FFG9:,,C959AFGDDE9F,4>+6EDCC?6+>8@,CB,6,@+@A3@,@=DD,,3,6=+6EE,,,6,,7,@8@<9EF7,,+=73**975*+==+++=@C5@*;)1/*1/3*)*2+*)(=:?)786*:)2<)
@M03364:276:000000000-BLYN8:1:1101:19491:6161 2:N:0:1
GGACTACTGGGGTTTCTAATCCTGTTTGCTCCCCACGCTTTCGCACCTGAGCGTCAGTCTTCGTCCAGGGGGCCGCCTTCGCCACCGGTATTCCTCCAGATCTCTACGCATTTCACCGCTACACCTGGAATTCTACCCCCCTCTACGAGACTCTAGCTTGCCAGTTTCAAATGCAGTTCCCAGGTTGAGCCCGGGGATTTCACATCTGACTTAACAAACCGCCTGCGTGCGCTTTACGCCCAGTAATTCCC
+
CCCCCGGGGGGGGGGGGGGGGGGGGGGGGGGGGGGGGGGGGGGGGGGGGGGGGGGGGGGGGGGGGGGGGGGGGGGGGGGGGGGGGGGGGGGGGGGGGGGFGGGGGGGGGGGGGGGGGGGGGGGGGGGGCGGFGFFFGGGGGGGGGGG>EGEGGGGFEGGGGGGGGGGGGGCCFGGGGGGGGFGGGG6FGGGGGGGGCG??7+971>DFCCFGFFFGGGGFDE><DF;FFFFFGGGFF:CGGBBFGGFBG>*
@M03364:276:000000000-BLYN8:1:1101:7179:6168 2:N:0:1
GGACTACTGGGGTATCTAATCCTGTTTGATCCCCACGCTTTCGCACATCAGCGTCAGTTACAGACCAGAAAGTCGCCTTCGCCACTGGTGTTCCTCCATATCTCTGCGCATTTCACCGCTACACATGGAATTCCACTTTCCTCTTCTGCACTCAAGTTTCCCAGTTTCCAATGACCCTCCACGGTTGAGCCGTGGGCTTTCACATCAGACTTAAGAAACCGCCTACGCGCGCTTTACGCCCAATAATTCCG
+
CCCCCGGGGGGGGGGGGGGGGGGGGGGGGGGGGGGGGGGGGGGGGGGGGGGGGGGGGGGGGGGGGGGGGGGGGGGGGGGGGGGGGGGGGGFGGGGGGGGGGGGGGFGGEGGGGGGGGEGGGGGGGGGGGGGGGFGGGGGGGGGGGGGGGGGDFGGFFGGGFGGGGGGGGGFFGGGGD=EGGGGEGGGGGGGGGGGGGGGCCGFFFD8;DGGGGFFFGCFGEG>DFFDF@BEFGGGC=28EGD?FD7+<FG*
@M03364:276:000000000-BLYN8:1:1101:16307:6174 2:N:0:1
GGACTACAGGGGTATCTAATCCTGTTTGCTCCCCACGCTTTCGAGCCTCAGTGTCAGTTACAGGCCAGAGAGCCGCTTTCGCCTCCGGTGTTCCTCCATATATCTACGCATTTCCCCGCTCCACCTGGAATTCCACTCTCCTCTCCTGCACTCCAGTCTCCCAGTTTCCAATGCACACACTGGTGGAGCCACTGCCTTTTACATCAGACTTAAGACACCACCTGCGCTAGCCTTACGCCCAATAACTCCGG
+
@CB<CFE,,;CCGGC<9E,,<CCCCD@FG<,E<FGEC@FGFD@<@CFFGDCFGGGAFGGG9@F,@FCCF<<:7E@CB,B,FE@@CE=77FF7<@,EE?C@FFG9EFGDEC:CAD,:B=CG+@:F,A,<E<,AFFG9EFAFGC=B8E=D@,D?,,8@;@=D9D@=AB=>FGGF?8,E8C++6,,@,++,4@8FG??FC,3@+:2<@8*9;>CF8FC**;E53*344?@4()))4*8.86:C*)/)2*14CC)
@M03364:276:000000000-BLYN8:1:1101:14927:6187 2:N:0:1
GGACTACCAGGGTTTCTAATCCTGTTTGCTCCCCACGCTTTCGCACCTGAGCGTCAGTCTTCGTCCAGGGGGCCGCCTTCGCCACCGGTATTCCTCCAGATCTCTACGCATTTCACCGCTACACCTGGAATTCTACCCCCCTCTACGAGACTCTAGCTTGCCAGTTTCAAATGCAGTTCCCAGGTTGAGCCCGGGGATTTCACATCTGACTTAACAAACCGCCTGCGTGCGCTTCCCGCCCAGTAATTCCG
+
CCCCCGGGGCGGGGGGGGGGGGGGGGGGGGGGGGGGGGGGGGGGGGGGGGGGGGGGGGGGGGGGGGGGFGGGGGGGGGGGGGEGGGGGGGGGGGGGGGGGFGGGGDGGGGGGFCAFGGGGFGGGGGGGGCFGFFFFFFGCEEGGGGGGGCGDGGGGGGGFGFGGGGCGFGFFCGGGGGG?GGGGGFDGCGGGGGGCEEG6C>FFFGGGGGGCCDGGGGGGFGFFFF9DFFFFG3/))-:CEEFFGGF<FF9
@M03364:276:000000000-BLYN8:1:1101:24978:6187 2:N:0:1
GGACTACAAGGGTTTCTAATCCTGTTTGCTCCCCACGCTTTCGCACCTGAGCGTCAGTCTTCGTCCAGGGGGCCGCCTTCGCCACCGGTATTCCTCCAGATCTCTACGCATTTCACCGCTACACCTGGAATTCTACCCCCCTCTACGAGACTCTAGCTTGCCAGTTTCAAATGCAGTTCCCAGGTTGAGCCCGGGGATTTCACATCTGACTTAACAAACCGCCTGCGTGCGCTTTACGCCCAGTAATTCCG
+
CCCCCGGGGGGGGGGGGGGGGGGGGGGGGGGGGGGGGGGGGGGGGGGGGGGGGGGGGGGGGGGGGGGGGGGGGGGGGGGGGGGGGGGGGGGGGGGGGGGGGGGGGGGGGGDGGGGGGGGGGGGGGGGGGGGGGGGGA8DFGGGGGDGGGGGFGFFGGGGGGGGC,@;DCFGGCGGGGGGGGGFCGC8CGEGCE5CEGDGGCFGGFGGFGGFGFFGGFGF=>GE@FFBFFFFFGGFBF0ECEE:<FCB>GF*
@M03364:276:000000000-BLYN8:1:1101:18557:6198 2:N:0:1
GGACTACTAGGGTTTCTAATCCTGTTTGCTCCCCACGCTTTCGCACCTGAGCGTCAGTCTTCGTCCAGGGGGCCGCCTTCGCCACCGGTATTCCTCCAGATCTCTACGCATTTCACCGCTACACCTGGAATTCTACCCCCCTCTACGAGACTCTAGCTTGCCAGTTTCAAATGCAGTTCCCAGGTTGAGCCCGGGGCTTTCACATCTGACTTAACAAACCGCCTGCGTGCGCTTTACGCCCAGTAATTCCG
+
CCCCCGGGGGGGGGGGGGGGFGGGGGGGGGGGGGGGDGGGGGGFDGGGGGGGGGGGGGGFGGGFGGGGGGGGGGGGGGGGGGGGGEGGF7FGGGGGGGFGGGCGGGGGGGGGGGGGGGGGGGGGGFGFGGGGGGFFGGDEGGGGGDD6EGGGGCFGCGGFCFGGGGFGGGCFGGGGGG7,DCFGGCD,9D?EGCEC*=FDCFA7@CC7FFGCDFGC>9C*8*8;<F>EF>D@3CF>F<EGGD?FGC4:DDC
@M03364:276:000000000-BLYN8:1:1101:19687:6211 2:N:0:1
GGACTACCGGGGTATCTAATCCTGTTTGCTCCCCACGCTTTCGCACCTGAGCGTCAGTCTTCGTCCAGGGGGCCGCCTTCGCCACCGGTATTCCTCCAGATCTCTACGCATTTCACCGCTACACCTGGAATTCTACCCCCCTCTACGAGACTCTAGCTTGCCAGTTTCAAATGCAGTTCCCAGGTTGAGCCCGGGGATTTCACATCTGACTTAACAAACCGCCTGCGTGCGCTTTACGCCCAGTAATTCCG
+
CCCCCGGGGGGGGGGGGGGGGGGGGGGGGGGGGGGGGGGGGGGGGGGGGGGGGGGGGGGGGGGGGGGGGGGGGGGGGGGGGGGGGGGGGGGGGGGGGGGGGGGGGGGFGGGGGGGGGGGGGGGGGGGGGGGGGGGGGGFEGGGFGGGEEGGGGGGGGGGGGGGGGGGGGGFGGGGGGFGGGGGGGGGGGGGGGGGGGCGGGGGGFGGGFGGFGGGGFGGEEGFFFFFFFEFDGGGAFFGGE3??DG?>CF9
@M03364:276:000000000-BLYN8:1:1101:10733:6211 2:N:0:1
GGACTACTGGGGTATCTAATCCTGTTTGCTCCCCACGCTTTCGCACCTGAGCGTCAGTCTTCGTCCAGGGGGCCGCCTTCGCCACCGGTATTCCTCCAGATCTCTACGCATTTCACCGCTACACCTGGAATTCTACCCCCCTCTACGAGACTCTAGCTTGCCAGTTTCAAATGCAGTTCCCAGGTTGAGCCCGGGGATTTCACATCTGACTTAACAAACCGCCTGCGTTCGCTTTACGCCCAGTAATTCCG
+
CCCCCGGGGGGGGGGGGGGGFGGGGGGGGGGGGGGGGGGGGGGGGGGGGGGGGGGGGGGGGGGGGGGFGGGGGGGGGGGGGGGGGGGGGGGGGGGGGGGFFGGGGGGGGGGGGGGGGGGGGGGGGGGGGGGGGGGGGGGGGGGGGGGGEGGFGGGFGFGGGGGGGGGGFGDFFGGGGGGGGFGGGGGGGGGFGGG=CGDGDC?FCGGFGGGGGGGGFDCGBGFFFFFB(75)7CFAFFGGG5<FCCFFFG7
@M03364:276:000000000-BLYN8:1:1101:17120:6237 2:N:0:1
GGACTACAGGGGTTTCTAATCCTGTTTGCTCCCCACGCTTTCGAGCCTCAGTGTCAGTTACAGGCCAGAGAGCCGCTTTCGCCTCCGGTGTTCCTCCATATATCTACGCATTTCACCGCTACACATGGAATTCCACTCTCCTCTCCTGCACTCAAGTCTCCCAGTTTCCAATGCACACAATGGTTGAGCCACTGCCTTTTACATCAGACTTAAGAAACCACCTGCGCTCGCTTTACGCCCAATAAATCCGG
+
CCCCCGGGGGGGGGGGGGGGGGGGGGGGGGGGGGGDGGGGGGGGGGGGGGGGGGGGGGGGGGGGGGGGGGGGGGGGGGGGGGGGGGGGFGGGFFFFGGFGGGGGGDGFGGEGGGGGGGGGGGGGFGGGGGGGGGGGGGGFFGGGGGG?GGGGGGGGGGGGGGGGFFGGGGGGFGGGGGC8FDGEEGDGG:BFGFGGFFGGGGGGF>FGGDGGCCFFCGCFFEFEBBBF@DEEDDGEB=:*==3AFGFCGD>
@M03364:276:000000000-BLYN8:1:1101:18170:6237 2:N:0:1
GGACTACCAGGGTATCTAATCCTGTTTGCTCCCCACGCTTTCGCACCTGAGCGTCAGTCTTCGTCCAGGGGGCCGCCTTCGCCACCGGTATTCCTCCAGATCTCTACGCATTTCACCGCTACACCTGGAATTCTACCCCCCTCTACGAGACTCTAGCTTGCCAGTTTCAAATGCAGTTCCCAGGTTGAGCCCGGGGATTTCACATCTGACTTAACAAACCGCCTGCGTGCGCTTTACGCCCAGTAATTCCG
+
CCCCCDFGGGGDGEEGGGGGGGGGFGFDFFGGGGGGGGGGGGGE7FDFGGGGGGGGGGGGGGFGFGGG8FCGGGGFEEGFGGGGGGGGE7FCGGGGGGFAE=9FFFFGGGEEFFGDGGGGCGGGGDAFFEGF9FFGGDFGGGGDEFDEGDGFCFFAFFG6:@9CGGAFCE9DFFD7@FC;D>CFGE:F?>DFGD5C55EFFGG7FG7@:CCF:::+:*8:)=5;DF@B6>@F5*9<F<?EG36/:296CC<
@M03364:276:000000000-BLYN8:1:1101:23951:6254 2:N:0:1
GGACTACCCGGGTTTCTAATCCTGTTTGCTACCCATGCTTTCGAGCCTCAGCGTCAGTTACAGACCAGACAGCCGCCTTCGCCACTGGTGTTCTTCCATATATCTACGCATTTCACCGCTACACATGGAGTTCCACTGTCCTCTTCTGCACTCAAGTTTCCCAGTTTCCGATGCACTTCTTCGGTTGAGCCGAAGGCTTTCACATCAGACTTAAGAAACCGCCTGCGCTCGCTTTACGCCCAAGAAACCCG
+
CCCCCGFCGGGGGGEGGG9FEGFCGGFGGGGGGGGGGGGGGGGFGDG8EEGGGGG7FFGGGGGGGFGCGGF8EFEGGGGGGGGGEF?GF8,=F9FF?EEFGGGGGGGFGGG:FGGGGCF8FFGGCGGF@E,?FB,C,>DFGFFFGCFGGGE88,EEEEDFGGGCFGA9DEGGGG9FFGCGC;8>FGGFGGGC6@6CGF?6?7EFFF7*9*4=+=::F4,=/=?2(;@E@DFFDDG)::EEC31)*;;(8*1
@M03364:276:000000000-BLYN8:1:1101:7915:6266 2:N:0:1
GGACTACAGGGGTTTCTAATCCTGTTTGCTCCCCACGCTTTCGCACCTGAGCGTCAGTCTTCGTCCAGGGGGCCGCCTTCGCCACCGGTATTCCTCCAGATCTCTACGCATTTCACCGCTACACCTGGAATTCTACCCCCCTCTACGAGACTCTAGCTTGCCAGTTTCAAATGCAGTTCCCAGGTTGAGCCCGGGGATTTCACATCTGACTTAACAAACCGCCTGCGTGCGCTTTACGCCCAGTAATTCCG
+
CCCCCGGGGGGGGGGGGGGGGGGGGGGGGGGGGGGGGGGEGGGGGGGGGGGGGGGGGGGGGGGGGGGGGGGGGGGGGGGGGGGGGGGGGGGGGGGGGGGGGGGGGGGGGGGGGGGGGGGGGGFDCFGGGGGGGGGGFGGGGGGGGGGGGDEGGGFFFGGGGGGFGGGFGGGGGGGGGGGGCFGGGCFGGGGGGGGGGGGGGGGFFFCFDGFGG7>FF*=EEGFFFFFF?>>DGGGFF:>CGE?FG>=<FF2
@M03364:276:000000000-BLYN8:1:1101:11127:6271 2:N:0:1
GGACTACTCGGGTTTCTAATCCTGTTTGCTCCCCACGCTTTCGCACCTGAGCGTCAGTCTTCGTCCAGGGGGCCGCCTTCGCCACCGGTATTCCTCCAGATCTCTACGCATTTCACCGCTACACCTGGAATTCTACCCCCCTCTACGAGACTCTAGCTTGCCAGTTTCAAATGCAGTTCCCAGGTTGAGCCCGGGGATTTCACATCTGACTTAACAAATCGCCTGCGTTCGCTTTACGCCCAGTAATTCCG
+
CCCCCGGGGGGGGGGGGGGGGGGGGGGGGGGGGGGGGGGGGGGGGGGGGGGGGGGGGGGGGGGGGGGGGGGGGGGGGGGGGGGGGGGGGGGGGFFGGGGGGGGGGCGGGGGGGGGGGGGGDGGGGGGG,DFFGGGGGGGGGGGGCGGEGGGGCFFGGGCGGGGGGGCC,@FGGGGGGGGGGGGGGGGGGGGFG=EGDGGFGGGFFGFG+;CFGGGGG4+=>FDFFF@=(7@BGFGFF0EEC3<FFFFFGG6
@M03364:276:000000000-BLYN8:1:1101:8743:6321 2:N:0:1
GGACTACAAGGGTATCTAATCCTGTTTGCTCCCCACGCTTTCGAGCCTCAGTGTCAGTTACAGGCCAGAGAGCCGCTTTCGCCTCCGGTGTTCCTCCATATATCTACGCATTTCACCGCTACACATGGAATTCCACTCTCCTCTCCTGCACTCAAGTCTCCCAGTTTCCAATGCACACAATGGTTGAGCCACTGCCTTTTACATCAGACTTAAGAAACCACCTGCGCTCGCTTTACGCCCAATAAATCCGG
+
CCCCCGGGGGGGGGGGGGGGGGGGGGGGGGGGGGGGGGGGGGGGGGGGGGGGGGGGGGGGGGGGGGGGGGGGGGGGGGGGGGGGGGGGGGGGGGGGGGGGGGGGEGGGGGGGGGGGGGGGGGGGEGGGGGGGGGGGGGGGGGGGGGGGGGFGGGGGGGFFGGGFDGGGGGGGGGGGFGGGDFGGGCFCGFEC7EFGGGGGGGGGFFF7FGFGGGF>CG>CFEA25AADFEA?FD7>BDEGEFFFC>:?FCD
@M03364:276:000000000-BLYN8:1:1101:16659:6322 2:N:0:1
GGACTACCAGGGTTTCTAATCCTGTTTGCTCCCCACGCTTTCGCACCTGAGCGTCAGTCTTCGTCCAGGGGGCCGCCTTCGCCACCGGTATTCCTCCAGATCTCTACGCATTTCACCGCTACACCTGGAATTCTACCCCCCTCTACGAGACTCTAGCTTGCCAGTTTCAAATGCAGTTCCCAGGTTGAGCCCGGGGATTTCACATCTGACTTAACAAACCGCCTGCGTGCGCTTTACGCCCAGTAATTCCG
+
CCCCCGGGGGGGGGGGGGGGGGGGGGGGGGGGGGGGGGGGGGGGGGGGGGGGGGGGGGGGGGGGGGGGGGGGGGGGGGGGGGGGGGGGGGGGGGGGGGGGCFFDGGGGGGGGGGGGGGGGCGGGGGGGGGGGGGGGGFGGGGGGGGGEGGEGGGGGGGGEGGGGGGGGGGGGGGGGGGFGFFGGGGGGGGFGGCEGGEGGGGGGFGGGGGGGGDGGCFGGFGE01A0@6BFFGGGBF?EEGFFFG>FFGG4
@M03364:276:000000000-BLYN8:1:1101:6252:6334 2:N:0:1
GGACTACAGGGGTTTCTAATCCTGTTTGCTCCCCACGCTTTCGCACCTGAGCGTCAGTCTTCGTCCAGGGGGCCGCCTTCGCCACCGGTATTCCTCCAGATCTCTACGCATTTCACCGCTACACCTGGAATTCTACCCCCCTCTACGAGACTCTAGCTTGCCAGTTTCAAATGCAGTTCCCAGGTTGAGCCCGGGGATTTCACATCTGACTTAACAAACCGCCTGCGTGCGCTTTACGCCCAGTAATTCCG
+
CCCCCFGGFGGGFEEFEGGGEFGGDFCGGGGGGGGGGDGGGGGGGFDFGGGGGGGGGFAFFFGGGGEGGDGGGGGGGDFCGGFGGGGGEGGGFFEEF<BFF=EC9EFDFGGGGFFEECFEEEGG,AFFFGBFGGGFGG+@8CG+4=@BEEGGG9=EFEEFFFGFDDEFG,,,@EECAFGGDFGCA9=EFFEFCEE*2=EG7+2;:D>CGGGDFFGCFCG:>CA0:53>?E>3>DCB6:8EGD<FG*94>F9
@M03364:276:000000000-BLYN8:1:1101:13062:6338 2:N:0:1
GGACTACTCGGGTTTCTAATCCTGTTTGCTCCCCACGCTTTCGCACCTGAGCGTCAGTCTTCGTCCAGGGGGCCGCCTTCGCCACCGGTATTCCTCCAGATCTCTACGCATTTCACCGCTACACCTGGAATTCTACCCCCCTCTACGAGACTCTAGCTTGCCAGTTTCAAATGCAGTTCCCAGGTTGAGCCCGGGGATTTCACATCTGACTTAACACACCGCCTGCGTGCGCTTTACGCCCAGTAATTCCG
+
CCCCCGGGGGGFFGGGGGGGGGGGGGGGGGGGGCGGGGGGGGGGGGGGGFFG7@BFGGGGGGGGGGGGGD>FGGGGGGEGGGCEGEFFGFGFEFFGGGGCFFGGGCAFEG@FGGFGGEEE7FFGGGGGGGGFGGGDFDGGGGGDCGGGGCB?FG=DEGCDFGGFFEGFFG;F,EFFGGGGGGGGGGFCGGGGGGDG*;:?FCFCAF+;>FF71:FF*/CEFGE<?F>383>DGGF)98EEGD:FDCB)::*
@M03364:276:000000000-BLYN8:1:1101:7129:6340 2:N:0:1
GGACTACTGGGGTATCTAATCCTGTTTGCTCCCCACGCTTTCGCACCTGAGCGTCAGTCTTCGTCCAGGGGGCCGCCTTCGCCACCGGTATTCCTCCAGATCTCTACGCATTTCACCGCTACACCTGGAATTCCACCCCCCTCTACGAGACTCAAGCCTGCCAGTTTCAAATGCAGTTCCCGGGTTGAGCCCGGGGATTTCACATCTGACTTAACAGACCGCCTGCGTGCGCTTTACGCCCAGTAATTCCC
+
CCCCCGGGGGGGGGGGGGGGGGGGGGGGGGGFGGGGGGGGGGGGGGGGGGGGGGGGGGGGGGGGGGGGGGGGGGGGGGGGGGGGGGGGGGGGGGGGGGGGGGGGGGGGGGGGGGGGGGGGGGGGGGGGGGGGGGGGGGGGGGGGGGGGGGGGGGGGGGGGGGGGGGGGGGFGGGFGGGGGGGGDGGGGGGGGCGGGGCGGFCCFADFGGGGGG=CGGGGGDGE<0>9B?DBEGGGFFFGEE@:FGCB<FD*
@M03364:276:000000000-BLYN8:1:1101:14169:6341 2:N:0:1
GGACTACAAGGGTTTCTAATCCTGTTTGCTCCCCACGCTTTCGCACCTGAGCGTCAGTCTTCGTCCAGGGGGCCGCCTTCGCCACCGGTATTCCTCCAGATCTCTACGCATTTCACCGCTACACCTGGAATTCTACCCCCCTCTACGAGACTCTAGCTTGCCAGTTTCAAATGCAGTTCCCAGGTTGAGCCCGGGGATTTCACATCTGACTTAACAAACCGCCTGCGTGCGCTTTACGCCCAGTAATTCCG
+
CCCCCGGGGGGGGGGGGGGGGGGGGGGGGGGGGGGGGGGGGGGGGGGGGGGGGGGGGGGGGGGGGGGGGGGGGGGGGGGGGGGGGGGGGGGGGGGGGGGGGGGGGGGGGGGEGFGGGGGGDFFGGGGGGDFGGGGGGGGGGGGGGGG6EEGGGGGGGGGGGGGGCGGGG;EGGGGGGGGG?EGGGGGGGFFFEGGGGGGGGGFDFGFGGGGGGGGGGFGFEGB?@FFE<EFFG:C)*4CGG3<6708AGG9
@M03364:276:000000000-BLYN8:1:1101:5221:6367 2:N:0:1
GGACTACTCGGGTTTCTAATCCTGTTTGCTCCCCACGCTTTCGCGCCTCAGCGTCAGTTACAGACCAGAGAGCCGCCTTCGCCACTGGTGTTCCTCCATATATCTACGCATTTCACCGCTACACATGGAATTCCACTCTCCTCTTCTGCACTCCAGTCTCCCAGTTTTGAGTGACCCTCCTCGGTTGAGCCGAGGGCTTTCACACCCAACTTAAGAAACCGCCTGCGCGCGCTTTACGCCCAATAATTCCG
+
CCCCCFGGGGGGGGGGGGGGGGGGGGGGGGGGGGGGCFGGGGGGGGGGGFGGGGGGGFFEFGGGGGFEFGGGGGGGGGGFFFGGGGGGGGGGGGGGG8C@FF;FGGGGGGGCEEFGGGGGGGGGGFGGGFGGGFFG9>=E@DFGGGGF;E=DF,3,8@B;E?DEF>=;,>DF8,3EGGGC8DCEFEEF6ED:>EGDGFGGG77+;C4*:4CG8+=+:6CGBE>;(.2>;D>EGGGA4?DGGFB)C>@4FFC
@M03364:276:000000000-BLYN8:1:1101:17578:6383 2:N:0:1
GGACTACACGGGTATCTAATCCTGTTTGCTCCCCACGCTTTCGCACCTGAGCGTCAGTCTTCGTCCAGGGGGCCGCCTTCGCCACCGGTATTCCTCCAGATCTCTACGCATTTCACCGCTACACCTGGAATTCTACCCCCCTCTACGAGACTCTAGCTTGCCAGTTTCAAATGCAGTTCCCAGGTTGAGCCCGGGGATTTCACATCTGACTTAACAAACCGCCTGCGTGCGCTTTACGCCCAGTAATTCCG
+
CCCCCGGGGGGGGGGGGCFGGGGGGGGGGGGGGGGGGGGGGGGGGGGGGGGGGGGGGGGGGGGGGGGGGGGGGGGGGGGGGGGGGGGGGGGGGGGGGGGFGGFGGGGGGGGGGGFGGGGGGGGGGGGGGGGGGGGGGGGGGGGGFGGGGGGGGGGGGGGGGGFGGGCCEFGGGGG?FGGGGGGFGGGGGGDGGGGGGGGGG7C>=;+;@FGGFGGGGGGGFGED:>>F<EBEDGG<?:EGC3:?*;4<GF7
@M03364:276:000000000-BLYN8:1:1101:19414:6400 2:N:0:1
GGACTACAAGGGTTTCTAATCCTGTTTGCTCCCCACGCTTTCGCACCTGAGCGTCAGTCTTCGTCCAGGGGGCCGCCTTCGCCACCGGTATTCCTCCAGATCTCTACGCATTTCACCGCTACACCTGGAATTCTACCCCCCTCTACGAGACTCTAGCTTGCCAGTTTCAAATGCAGTTCCCAGGTTGAGCCCGGGGATTTCACATCTGACTTAACAAACCGCCTGCGTGCGCTTTACGCCCAGTAATTCCG
+
CCCCCGGGGGGGGGGGGGGGGGGGGGGGGGGGGGGGGGGGGGGGGGGGGGGGGGGGGGGGGGGGGGGGGGECGGGGGGGGGGGCCFGGG7FGGGGGGGGACEFGGGGGGGEGGGGFGGGE:C,EFGGGGDGCFGCEFEGFGGGF9CGEDDGFGGFFGGFFGGFCFGA5DEGFGFGGGGF@FGG*?FGFGGGGGCGGGGGGGGGGFFFGGGC7:CFGFFF58C><6A;EF>)<7CFBFFDEE70?>*9<FD2
@M03364:276:000000000-BLYN8:1:1101:18809:6411 2:N:0:1
GGACTACTGGGGTATCTAATCCTGTTTGCTCCCCACGCTTTCGCACCTGAGCGTCAGTCTTCGTCCAGGGGGCCGCCTTCGCCACCGGTATTCCTCCAGATCTCTACGCATTTCACCGCTACACCTGGAATTCTACCCCCCTCTACGAGACTCTAGCTTGCCAGTTTCAAATGCAGTTCCCAGGTTGAGCCCGGGGATTTCACATCTGACTTAACAAACCGCCTGCGTGCGCTTTACGCCCAGTAATTCCG
+
CCCCCFGGGGGGGGGGGGGGGGGGGGGGGGGGGGGGGGGGGGGGGGGGGGFGGGGGGGGGGGGGGGGGGGEGGGGGGGGGGGGGGGGGGGGGGGGGGGGEGGGGGGGGGGFGGGGGGGGGGGGGGGGGGGGGGGGGGGGGGEGGGGGCGGGGGGGGGGFGGGGGFFFGGFGGFGGGGGGGCEFGFFGGGEGG=EGGGGGGGFC+7CDFGGGGGFG7CDEGFGFF;FBF:B:@DDG>F:E5=38FG>44DF9
@M03364:276:000000000-BLYN8:1:1101:16704:6420 2:N:0:1
GGACTACTCGGGTTTCTAATCCTGTTTGCTCCCCACCCTTTCGCTCCTCAGCGTCAGTTACGGCCCAGAGATCTGCCTTCGCCATCGGTGTTCCTCCTGATATCTGCGCATTCCACCGCTACACCAGGAATTCCAATCTCCCCTACCGCACTCTAGTCTGCCCGTACCCACTGCAGGCCGGAGGTTGAGCCTCCGGATTTCACAGCAGACGCGACAAACCGCCTACGAGCTCATTACGCCCAATAATACCG
+
CBCCCGGGGGGGGGGGGGGGGGDGGGGGGGGGGGGGGGFGGGGG:EEAFEE8FFFGGGGFGDGDEGGGFGCFGGAFGGGGGGGDEEFGFCGGGFGGGGG9EGGGGFGGG7FCFFGGCEDE:FFGGGGGGGGGGFGF48,9ECGGGGFGG6>GGFFC=E>D;DECCB>EDFCF7F7FGEGGD*CEGF8FFFGF>CG5*>:9@:E7;F4C48/77))/<C8CDG>60::D?B76*2::@2EGGD04*C4)*4*
@M03364:276:000000000-BLYN8:1:1101:19075:6432 2:N:0:1
GGACTACCGGGGTTTCTAATCCTGTTTGCTCCCCACGCTTTCGCACCTGAGCGTCAGTCTTCGTCCAGGGGGCCGCCTTCGCCACCGGTATTCCTCCAGATCTCTACGCATTTCACCGCTACACCTGGAATTCTACCCCCCTCTACGAGACTCTAGCTTGCCAGTTTCAAATGCAGTTCCCAGGTTGAGCCCGGGGATTTCACATCTGACTTAACAAACCGCCTGCGTGCGCTTTACGCCCAGTAATTCCG
+
CCCCCGGGGGGGGGGGGGGGGGGGGGGGGGGGGGGGGGGGGGGGDFGGGGGGGGGEGGGGGGGGDGFGGGGGGGGGGGGGGGGGGGGGGGGGGGGGGGGFFGGGGGGGGEGGFGGGGGGGGGFGGFGGGGGFGGGFGGGDGGGGDDCGG>EGGFGGGGGGGGGGGGGGGFGGGGGGGGGFGGGFG98CFFGFGGGGDEGGGFC+67DCFGG7CDGGG5FGFGB?FFFFFF>EDGF<F:?EG>?FGC@AG79
@M03364:276:000000000-BLYN8:1:1101:21755:6434 2:N:0:1
GGACTACCAGGGTATCTAATCCTGTTTGCTCCCCACGCTTTCGCACCTGAGCGTCAGTCTTCGTCCAGGGGGCCGCCTTCGCCACCGGTATTCCTCCAGATCTCTACGCATTTCACCGCTACACCTGGAATTCTACCCCCCTCTACGAGACTCTAGCTTGCCAGTTTCAAATGCAGTTCCCAGGTTGAGCCCGGGGATTTCACATCTGACTTAACAAACCGCCTGCGTGCGCTTTACGCCCAGTAATTCCG
+
CCCCCGGGGGGGGGGGGGFGGGGGFGGGGGGGFFGEEGGGGGGDGGGGGFFGGGGGGGGGGGGGGEGGGGGDGGGGGGDGGGEGGGGGFGGFGGGGGFFFAFGGGGGGGGGGGGGGGGGGEEGFFGGFFGGFGGGGFGGGEGGGGGGDEGCFCFGDGGGGGGGG<FFGFDGGCGGGAFGFFFF>FEGD9DFCEGEC5::CCFGGF4CGGGCD7CF=>FEFFGEFFFFE<BDED*CA??E8C5:FGGFAF:6
@M03364:276:000000000-BLYN8:1:1101:23038:6460 2:N:0:1
GGACTACACGGGTTTCTAATCCTGTTTGCTCCCCATGCTTTCGTACCTCAGCGTCAGTATTAGGCCAGATGGCTGCCTTCGCCATCGGTATTCCTCCAGATCTCTACGCATTTCACCGCTACACCTGGAATTCTACCATCCTCTCCCATACTCTAGCTTCCCAGTATCGAATGCAATTCCTAAGTTAAGCTCAGGGATTTCACATCCGACTTAAAAAGCCGCCTACGCACGCTTTACGCCCAGTAAATCCG
+
CCCCCGGFGGGGGEFGGGGGGGGGGGGGGGGGGGGGGGFFGGGGGGGGGGGGGGGGGGGGGGGGGGGGGGCFGGGGGGGGGGGGGGGGGGGGGGFGGGFGGFFGGGGGGGGGGGGGGGCEGGGGGGGGFGGGGGGGFGGGGGGGGFFGCGGGGCDGGGFGGGGGGGFCEDFGGGDGGGGDGC9DGGGGGF;=DGDGFGCFGGGGFGGGGGGCCFGGGGGGFGFA>FFAAEFFGG<CF@G:EEFFGGF?><)
@M03364:276:000000000-BLYN8:1:1101:17014:6482 2:N:0:1
GGACTACAGGGGTATCTAATCCTGTTTGCTCCCCACGCTTTCGCACCTGAGCGTCAGTCTTCGTCCAGGGGGCCGCCTTCGCCACCGGTATTCCTCCAGATCTCTACGCATTTCACCGCTACACCTGGAATTCCACCCCCCTCTACGAGACTCAAGCCTGCCAGTTTCAAATGCAGTTCCCGGGTTGAGCCCGGGGATTTCACATCTGACTTAACAGACCGCCTGCGTGCGCTTTACGCCCAGTAATTCCG
+
CCCCCGGEFGGGGEGGGGGGGGGGGGGGGG@FGGGGGGGGGGGFEGGGFGGGGGGGGGGGFFGFGGGGD>FGGGGGGGGG7FGGGGGGGEGGGGGGGG8FGGGGGGGGGGGGGGGGGGGGGGGGCFGGGGGGGGGGGGEEGGGGCGEE:8EFGGGGG*D>CGGGGGGGGGCGGGGGGFGFFCEGG>=CFGCFE?CECEGGC:FGCGFD7@FGF:0@DGGGDD362:6D25>BGGG<B?GGD3:6C7B<FF6
@M03364:276:000000000-BLYN8:1:1101:18885:6487 2:N:0:1
GGACTACCCGGGTTTCTAATCCTGTTTGCTCCCCACGCTTTCGCACCTGAGCGTCAGTCTTCGTCCAGGGGGCCGCCTTCGCCACCGGTATTCCTCCAGATCTCTACGCATTTCACCGCTACACCTGGAATTCTACCCCCCTCTACGAGACTCTAGCTTGCCAGTTTCAAATGCAGTTCCCAGGTTGAGCCCGGGGATTTCACATCTGACTTAACAAACCGCCTGCGTGCGCTTTACGCCCAGTAATTCCG
+
CCCCCGGFFGGGGGGGGGGGGGGGGGGGGGGGGGGGGGGGGGGGGGGFFFGGGGGGGGFGGGGGGGGGGGGGGGGGGGGGGGGGGGGEGGGGGGGGGCFFFGEGGGGGGEGFFGGGGGGGGGGGGGGGGGGGGGG;E@ECGGGGGGGDEGGGGGEGGGGGGGGGGGGGGGGGGGFGGGGGGGGGGGDGGGGGGEEECGGDFGFFFGCGFGGGFC>>FGGGFGFFBFBFFFFFGGGFFFGGDF1?G>F2:FG
@M03364:276:000000000-BLYN8:1:1101:8264:6501 2:N:0:1
GGACTACAAGGGTTTCTAATCCTGTTTGCTCCCCACGCTTTCGAGCCTCAGTGTCAGTTACAGGCCAGAGAGCCGCTTTCGCCTCCGGTGTTCCTCCATATATCTACGCATTTCACCGCTACACATGGAATTCCACTCTCCTCTCCTGCACTCAAGTCTCCCAGTTTCCAATGCACACAATGGTTGAGCCCCTGCCTTTTCCATCAGCATTAGGAAACCACCTGCGCTCGCTTTACGCCCAATAAATCCGG
+
CCCCCGGGGGFGGGGGGGGGGGFGGGGGGFGGGGGGGGGGGGG8FGGDC@EEEFFGGFEFF9FEFGGGCC,BFFGGCGCFGGGCGFGGG=F@FFGGGG9FGFGFGGGEC@@FFFGGGBFEGGGG,A=FGDGFG99FDFCF84D?,EDCFDGGG8FF,>>EGGGFFFGG,EE3@>=EEFE+,@D9FC,,,4+@7D?8@EGG+CA+1*2*++5+++5C97D,97/:<*/5):8:?F+9?=CCEF1);187CDD
@M03364:276:000000000-BLYN8:1:1101:22912:6512 2:N:0:1
GACCAACCCGGGTTTCTACTCCTGTTTGCTCCCCACCCTTTCGCGCCTCAGTCTCACTTACAGGCCACGCAGCCGCGTTCGCCTCCTGCGTTCCGTCATACACCTACACATCTCACCGCCCCACATGGAACTCACCTCTCCGCGCCTCCACTCCCGTCTCCCCGCTCCCAACCCCCGCAATGGTTCCGCCCCTGCCTTTGCCGCCAGAGTCAAGAAACCTCCTGCGCCCCCTTACCGCCCAACAACCACGG
+
----,,666::+7,8EE,,;,C,CCEFEEEAG8;8+,8,,,,8,+@+,8FA,,<<C,<,C<,6,C,,6++6+7,@@+7+,4C4?FF,,,@B7=?+59@=99,4,99B,4,,,,5?,B++++48+3,,,B,,3C53=>D,,,+@++++4,,@2,,343@8,@C******4>D********4*+32??+/******23<++2+2*)0/)****0*2*0**0*0:)45.1)-.))***()(*1/5(7**0-/*)
@M03364:276:000000000-BLYN8:1:1101:20015:6516 2:N:0:1
GGACTACTGGGGTATCTAATCCTGTTTGCTCCCCACGCTTTCGAGCCTCAGTGTCAGTTACAGGCCAGAGAGCCGCTTTCGCCACCGGTGTTCCTCCATATATCTACGCATTTCACCGCTACACATGGAATTCCACTCTCCTCTTCTGCACTCAAGTCTCCCAGTTTCCAATGACCCTCCCCGGTTGAGCCGGGGGCTTTCACATCAGACTTAAGAAACCGCCTGCGCTCGCTTTACGCCCAATAAATC
+
B@CCCGGGGEGGGGFFGGGGGGGGDGGFGGFFGGGGGGGGGGGGFDGGCEE@EFGGGGAEGGCF@@EGGCGFFG7F+FEFFGGGGAF=@BFGGGGGGGGGGGGGGFECCECFGGGGGGGGGGGGGGGGGFEEFFGGA,,A=DECGGFGGGDFFFFGCF9EFFDG,>=AEEDGE>9DD8EEECEGGGGGCFF>EDGEDGGGFG7+BDF*?CCG=FFGFGFC.=B(3:15.05<3>*)*42?55::6:6<F
@M03364:276:000000000-BLYN8:1:1101:9790:6531 2:N:0:1
GGACTACAAGGGTATCTAATCCTGTTTGCTCCCCACGCTTTCGCACCTGAGCGTCAGTCTTCGTCCAGGGGGCCGCCTTCGCCACCGGTATTCCTCCAGATCTCTACGCATTTCACCGCTACACCTGGAATTCTACCCCCCTCTACGAGACTCTAGCTTGCCAGTTTCAAATGCAGTTCCCAGGTTGAGCCCGGGGATTTCACATCTGACTTAACAAACCGCCTGCGTGCGCTTTACGCCCAGTAATTCCG
+
CCCCCGGGGGGGGGGGGGGGGGGGGGGGGGGGGGGGGDGGGGGGGGGGGGGGGGGGDGGGGGGGGGGGGGGGGGGGEGGGGGGGGGGGGGGGFGGGGGGGGGGGGGGGGCGGGGGGGGGGCFFGGGGGGGGGGGGGGGGGGGGGGGGDG6EGGGFEGGGGGGGGGGGGGFGGGFFGGGGGGGFGGGGGGGFGECEGGGGGGGFGFCCCFGGGGGGGGCFGFGFFFFF@<EFFGGG9F?EGGBFFGGB>FG9
@M03364:276:000000000-BLYN8:1:1101:5459:6540 2:N:0:1
GGACTACTGGGGTTTCTAATCCTGTTTGCTCCCCACGCTTTCGTGCATGAGCGTCAGTGTTATCCCAGGGGGCTGCCTTCGCCATCGGTATTCCTCCACATCTCTACGCATTTCACTGCTACACGTGGAATTCTACCCCCCTCTGACACACTCTAGCCGTGCAGTCACCAATGCAATTCCCAGGTTAAGCCCGGGGATTTCACATCGGTGTTGCACAACCGCCTGCGCACGCTTTCAGCCCAGTAATTCCT
+
CCCCCEFGGGGGGGGGGGGGGGGEGFGFD9FEFFGGCCFFEGEF@FGBEEFFGG:@FFFGGGGGFGGGGGGGEGGGDEFGGGEGGGCCFCFGGFGGG8@FCCFFGA?4@CCEGGDEGGGGGE:EEEFEGEDGGGGGCEDFEGE8DABFGGG88EDDFEGEC83EFF9EF9>>,,9E;5@C99?*@9AFFG?FGCC>7CBFG7=CCFD***22*=44+2AC>E>0(;7)():@GGF)*)+;C)./009<*2*
@M03364:276:000000000-BLYN8:1:1101:23868:6545 2:N:0:1
GGACTACAGGGGTTTCTAATCCTGTTCGCTACCCACGCTTTCGAGCCTCAGCGTCAGTTGCAGACCAGACAGCCGCCTTCGCCACTGGTGTTCTTCCATATATCTACGCATTTCACCGCTACACATGGAGTTCCACTGTCCTCTTCTGCACTCAAGTCTCCCAGTTTCCAATGCACTTCTTCGGTTGAGCCTAAGGCTTTCACATTAGACTTAAAAGACCGCCTGCGCTCGCTTTACGCCCAATAAATCCG
+
CCCCCFGGGGGGGGGGGGGGGFFGGGGGGGGGGGGFGGGDCFEFGGGGGGGGGGDCFGGFFFFFFGGGFGGGFGGGGGCFFGGDGGFGFGGGDEFGGCEEFF=<EDFDCFGGCFFEF7FEEGFGGGG8BFEGGFC9EFDA>FFFGGGGGGEGGGGFFE9BDFFDFFCBCD;DFGGG,=,3@@8BF:8@FGG,43@6?FGDFFF7;>7C7C+B++=:CCCG>>ADDFFF=?BBDFF9C;>BEA;ADF+7@F:
@M03364:276:000000000-BLYN8:1:1101:7418:6554 2:N:0:1
GGACTACCGGGGTTTCTAATCCTGTTTGCTCCCCACGCTTTCGCACCTGAGCGTCAGTCTTCGTCCAGGGGGCCGCCTTCGCCACCGGTATTCCTCCAGATCTCTACGCATTTCACCGCTACACCTGGAATTCTACCCCCCTCTACGAGACTCTAGCTTGCCAGTTTCAAATGCAGTTCCCAGGTTGAGCCCGGGGATTTCACATCTGACTTAACAAACCGCCTGCGTGCGCTTTACGCCCAGTAATTCCG
+
@<-CCGGGEEGGGDEGFFGGGG<FGGGGGGGGGGGGGGGGGGGGGDGGEFDFGGFGGGGGCGGGGGCFGFCFGGGGGGFGGGGGGGGGGGGGFFGGGGFGFGGEGGCDFFEF,CFGEFGGGGGG8AFF@FDFGGC,6D6CCCEC9EFEGDGG?FGGF9;@DGDEEFFGF;FGGGCGFGFFC?6EFF:CGFGCE5BC5>C9@FGDAFGG=+:CD@C7:;C*8EB6,59>6D;>D39<6(>CCB?F>*9)::0
@M03364:276:000000000-BLYN8:1:1101:22034:6555 2:N:0:1
GGACTACCCGGGTATCTAATCCTGTTTGCTCCCCACGCTTTCGCACCTGAGCGTCAGTCTTCGTCCAGGGGGCCGCCTTCGCCACCGGTATTCCTCCAGATCTCTACGCATTTCACCGCTACACCTGGAATTCTACCCCCCTCTACGCGACTCTAGCTTGCCAGTTTCAAATGCAGTTGCCAGGTTGAGCCCGGGGATTTCACATCTGACTTAACAAACCGCCTGCGTGCGCTTTACGCCCAGTAATTCCG
+
-CCCCF,,EEFD:BFFCEFFFEGDFF<<9FE<FBCCCDCE@CECFGEGG,@FGGGGEGF<FGFF77FFGEC@7+7=4,B<DEE,CEFF>C+5CE4E8,:5==4CEAEF7+BFGFFG9FE=FGGFGGFG@<,A;FF93BFE+@>+E;B+>**;C9999@;B7C,D@>,?A;?DE97,,9,,,6?C<BC66<,==EDG=*:C+:C780:FF7>C+:CD7F*/>C:((74085<))9*.*4**:56:FDF)2:*
@M03364:276:000000000-BLYN8:1:1101:16629:6565 2:N:0:1
GGACTACACGGGTTTCTAATCCTGTTTGCTCCCCACGCTTTCGCACCTGAGCGTCAGTCTTCGTCCAGGGGGCCGCCTTCGCCACCGGTATTCCTCCAGATCTCTACGCATTTCACCGCTACACCTGGAATTCTACCCCCCTCTACGAGACTCTAGCTTGCCAGTTTCAAATGCAGTTCCCAGGTTGAGCCCGGGGATTTCACATCTGACTTAACAAACCGCCTGCGTGCGCTTTACGCCCAGTAATTCCG
+
CCCCCGGGGGGGGGGGGGGGGGGGGGGGGGGGFGGGGGGGGGGGGGGGGGGGGGGGGGGGGGGGGGGGGGGGGGGGGGGGGGGEGGGGGGGGGGGGGGFGGGGGGGGGGGGGGGGGGGGGGGGGGGGGFGGFDGFGGGGGEGDFGGGGGGGGGGGGGGGGGGGGGGGGFGGGGGGGGGGGGFGGGGGCGFGGGGGGDGGGGGGGFGGGGFCFGFGGGGGGEGFFBFFE13:>GGGAF?GEG@3FFD=>FG*
@M03364:276:000000000-BLYN8:1:1101:7685:6598 2:N:0:1
GGACTACTGGGGTTTCTAATCCTGTTTGCTCCCCACGCTTTCGCGCCTCAGCGTCAGTTACAGACCAGAGAGCCGCCTTCGCCACTGGTGTTCCTCCATATATCTACGCATTTCACCGCTACACATGGAATTCCACTCTCCTCTCCTGCACTCAAGTCTCCCAGTTTCCAATGCACACAATGGTTGAGCCACTGCCTTTTACATCAGACTTAAGAAACCACCTGCGCTCGCTTTACGCCCAATAAATCCGG
+
CCCCCGGGGGGGGGGGGGGGGGGGGGGGGGGFGGFGGGGGGGGGGGGGGGGGGGGGGGGGGGGGGGGGGGGGGGGFGGGGGGGGGGGGGGGGGGGGGGGGGGGGGGFFGGDGGGGGGGGGGGGGGGGGGGGGGGEFGGGGGGGGGFGFGCGGGGFGGGGGDGGDGGGGGGG9DFACE?>?G9FACCG76E>@AEEGGGGCFGFGFGGGGGF7FDGGGG6FFEAE2?=>>BEDGGGEFFDGGFFFGGFFD<9
@M03364:276:000000000-BLYN8:1:1101:7974:6600 2:N:0:1
GGACTACTAGGGTTTCTAATCCTGTTTGCTCCCCACGCTTTCGCACCTGAGCGTCAGTCTTCGTCCAGGGGGCCGCCTTCGCCACCGGTATTCCTCCAGATCTCTACGCATTTCACCGCTACACCTGGAATTCTACCCCCCTCTACGAGACTCTAGCTTGCCAGTTTCAAATGCAGTTCCCAGGTTGAGCCCGGGGATTTCACATCTGACTTAACAAACCGCCTGCGTGCGCTTTACGCCCAGTAATTCCG
+
CCCCCGGGGGGGGGGGGGGGGGGGGGGGGGGGGGGGGGGGGGGGGGGGGFGGGGFFGGGGGGGGGGGGGGGGGGGGGGGGGGGGGGGGGGGGGGGGGGGGGFGGGFFFGGGGGGGGGGGGGGGGGGGGGGGGFGGGGGGGGGGGGGGGGGGGGGGGGGGGGGGGGGGGGGGGGCEGGGGDGGGGGGGCFFGFE5EGGGGGGGGGFGGGGGGGGC7CCFGGFGEF05376DEFCDFAFFDCED?FG7BAGG>
@M03364:276:000000000-BLYN8:1:1101:13737:6610 2:N:0:1
GGACTACAGGGGTATCTAATCCTGTTTGCTCCCCACGCTTTCGCACCTGAGCGTCAGTCTTCGTCCAGGGGGCCGCCTTCGCCACCGGTATTCCTCCAGATCTCTACGCATTTCACCGCTACACCTGGAATTCTACCCCCCTCTACGAGACTCTAGCTTGCCAGTTTCAAATGCAGTTCCCAGGTTGAGCCCGGGGATTTCACATCTGACTTAACAAACCGCCTGCGTGCGCTTTACGCCCAGTAATTCCG
+
CCCCCGGGGGGGGGGGGGGGGGGGGGGGGGGGGGGGGGGGGGGGGGGGGGGGGGGGGGGGFGGGGGGGGGGGGGGGGGGGGGGGGGGGGGGGGGGGFFGCGGGGGGGGGFGGGGGGGGGGGGGGGGGFGGGGGGFFFCFGDGEFFFGDGGDGGDCCAD,@CD;FGFGFFGGGGFEGEGGFEGCDBEFCFGGGGDDGEGGGGGFGCCFCCGGCFDGG*;F5BGEF@FF>(<:DCDGFFFGGGFB@F7@AD79
@M03364:276:000000000-BLYN8:1:1101:24699:6624 2:N:0:1
GGACTACCCGGGTTTCTAATCCTGTTTGCTCCCCACGCTTTCGAGCCTCAGTGTCAGTTACAGGCCAGAGAGCCGCTTTCGCCACCGGTGTTCCTCCATATATCTACGCATTTCACCGCTACACATGGAATTCCACTCTCCTCTCCTGCACTCAAGTCTACCAGTTTCCAATGCATACAATGGTTGAGCCACTGCCTTTTACACCAGACTTAATAAACCACCTGCGCTCGCTTTACGCCCAATAAATCCGG
+
CCCCCGGGGGGGEGGGGGGGGGGGGGGGGGGGGGGGGGGGGCFFGGGGGGGFGGGGGEGGGGGDGG?FGGGGGGDDGGGFFGGECFGGGCGGGGGGGGGGGGGGGEGG>EF@<FEGGEFEGGCFDFFGGECAAE9EE?FFGG?@DFEEGFFC?FDGGE9,>FGFFFFGDFGGC8AD8DFAEG,@FEG?6BGGFFGGGGGGGGDGAFGCGG7D7DFGDF6C5CA2BE2)68;;DCFC>>=@E53/CCA)*::
@M03364:276:000000000-BLYN8:1:1101:10828:6640 2:N:0:1
GGACTACCGGGGTTTCTAATCCTGTTTGCTCCCCACGCTTTCGAGCCTCAGTGTCAGTTACAGGCCAGAGAGCCGCTTTCGCCTCCGGTGTTCCTCCATATATCTACGCATTTCACCGCTACACATGGAATTCCACTCTCCTCTCCTGCACTCAAGTCTCCCAGTTTCCAATGCACACAATGGTTGAGCCACTGCCTTTTACATCAGCATTAAGAAACCACCTTCGCCCGCTTTACGCCCAATAAATGCGG
+
CCCCCGGGGGGGGGGGGGGGGGGGGGGGGGGGGGGGGGGGGGGGGGGGGGGGFGGGGGGGGGGGGGGFFGGGGGGG@CFCGGGGGDGGEEGGG<FGGFGGGDGGGGGGGEEEGGGGGDGGGEFGGEGGGGGGGGGGFGGGGGGGGGGGGGGGFEFCFGDCAFGG@9DDAC9;@GF8DFG8EFFFFDEE6E8DEGFGGGGD>CAFA+*2++++25=FGD65@E6))2()()2/*/=C>(8@C31A77+)373
@M03364:276:000000000-BLYN8:1:1101:23151:6675 2:N:0:1
GGACTACACGGGTTTCTAATCCTGTTTGCTCCCCACGCTTTCGAGCCTCAGCGTCAGTTACAGACCAGAGAGCCGCCTTCGCCACTGGTGTTCCTCCATATATCTACGCATTTCACCGCTACACATGGAATTCCACTCTCCTCTTCTGCACTCAAGTCTCCCAGTTTCCAATGACCCTCCCCGGTTGAGCCGGGGGCTTTCACATCATACTTAAGAAACCGCCTGCGCTCGCTTTACGCCCAATAAATCCG
+
CCC<CGGAFE7+68BC<EFGCFFGGGGGGAFEFEGDGC@G?F:FAEEGGG?FF@@CCFA<EFGGDFG<E@FFFG>GEGCGFC7BFGF?E<FFCFEFF@FFGGFFE9FCCF+?FFGFGCB8>F9FGGGCF<FFFGGGGFDF,=DGGCGGGC>=E?,@FGGGDG??,87,=,@DFFC8==FGGG6BFDG,A78C>***4*2=CC?+:68+=D@1++:F18=C8E333:;53)8>7C54*-;:C31)0>*):*/
@M03364:276:000000000-BLYN8:1:1101:21452:6679 2:N:0:1
GGACTACTGGGGTTTCTAATCCTGTTTGCTCCCCACGCTTTCGTGCCTGAGCGTCAGTGATATCCCAGCTGGCCGCCTTCGCCATTGGTGTTCCTCCTAATCTCTACGCATTTCACCGCTACACTTGGAATTCTACCCCCCTCTGCCACACTCTAGCCTAACAGTCACCCATGCACTCCCCTGGTTGAGCCCGGGGATTTCACTTCCGACTTGCCACACCGCCTGCGTCCGCTTGCGGCCCACTAATTCCG
+
<CCCCFFCF<C7CGGGACCF<FFFEC6<FCDGFFGGGC@@DFC,C@,C,C,CF@FGGC6,C@,6FFF<,,6<E8FGCC@F<FE4,,<CE,E:FEEAD,,CFAGF,EFGGCFE9@,<,@FEE:AF,,C,5AD,AF;,,,6+8@BF8,6,88C6D=AD=D9,,>,@=9,3,,666,,,7,5@+,@@>9817@DE75>87EGFG7C98FC**))2*+20**;CB*81(;.5(2)8*:*()-:*/8(0***.*:*
@M03364:276:000000000-BLYN8:1:1101:10257:6711 2:N:0:1
GGACTACCGGGGTATCTAATCCTGTTTGCTCCCCACGCTTTCGCACCTGAGCGTCAGTCTTCGTCCAGGGGGCCGCCTTCGCCACCGGTATTCCTCCAGATCTCTACGCATTTCACCGCTACACCTGGAATTCTACCCCCCTCTACAAGACTCTAGCCTGCCAGTTTCGAATGCAGTTCCCAGGTTGAGCCCGGGGATTTCACATCCGACTTGCCAGACCGCCTGCGTGCGCTTTACGCCCAGTAATTCCG
+
CCCCCGGDFGGGGGGGGGGGGGGGGGGGGGGGGGGGGGGGGGGCFGGG@G8FGGGGGGE9CFGGGGGG8@:FEGFGGGGGGGGGGAFGG:FGGGGGGFFGGFFGGGGGGGGGGFGGGGGGGGGGGEGGGGGGGFGGG@8FGGGGFFFF,@FGGGGGGFGCCCDGGGGGCDC8CGGGGGFG9CGGGGGGGGGGGGGGDECCFGG+8D7>CDGG7+*+2*/CDD>?249>BF3BGCG>??GGG:6)*;*67D6
@M03364:276:000000000-BLYN8:1:1101:14456:6732 2:N:0:1
GGACTACTCGGGTTTCTAATCCTGTTTGCTCCCCACGCTTTCGCACCTGAGCGTCAGTCTTCGTCCAGGGGGCCGCCTTCGCCACCGGTATTCCTCCAGATCTCTACGCATTTCACCGCTACACCTGGAATTCTACCCCCCTCTACGAGACTCTAGCTTGCCAGTTTCAAATGCAGTTCCCAGGTTGAGCCCGGGGATTTCACATCTGACTTAACAAACCGCCTGCGTGCGCTTTACGCCCAGTAATTCCG
+
CCCCCGGGGGGGGGGGGGGGGGGGGGGGGGGGGGGGGGGGGGGGGGGGGGGGGGGGGGGGGGGGGGGGGGGGGGGGGGGGGGGGGGGGGGGGGGGGGGGGGGGGGGGGGGEGGGDGGGGGGGGGGGGGGGGGGGGGGGGGGGGGGGGEGGGGGGGGGGGGGGGGGGGGGGGGGGGGGGGGGGGGGGGGGGGGGGGG*;FGGGFFFFCC@DGGG7CGGGGGEGFFFFFF:DFFGGCDFFGGGFBFG77AGG7
@M03364:276:000000000-BLYN8:1:1101:12297:6754 2:N:0:1
GGACTACTGGGGTATCTAATCCTGTTTGCTCCCCACGCTTTCGAGCCTCAGTGTCAGTTACAGGCCAGAGAGCCGCTTTCGCCTCCGGTGTTCCTCCATATATCTACGCATTTCACCGCTACACATGGAATTCCACTCTCCTCTCCTGCACTCAAGTCTCCCAGTTTCCAATGCACACAATGGTTGAGCCACTGCCTTTTACATCAGACTTAAGAAACCACCTGCGCTCGCTTTACGCCCAATAAATTCGG
+
CCCCCFGGGGGGGGGGGGGGGGGGGGGGGGGGGGGGGGGGGGGGGEGGGGGGGGGGGGGGGGGGGGGGGGGGGGGGGGGGGGGFFEGGGGGGGGGGGGGGGGGGGGGGGGGGGGGGGGGGGGGGGGGGGFGGGGGCFFGGEFGGGGGGFGGGGGCGEFFGGGGGGGGGGGGGGGGGGGG6DG?EGGFGGFFGGGFCGGCGGGFGFGGGGG9FGGGGFGEEFGFEDEAEA;DDGFCEF9BEGF@FGGFEGG<
@M03364:276:000000000-BLYN8:1:1101:11926:6771 2:N:0:1
GGACTACAGGGGTATCTAATCCTGTTTGCTCCCCACGCTTTCGCACCTGAGCGTCAGTCTTCGTCCAGGGGGCCGCCTTCGCCACCGGTATTCCTCCAGATCTCTACGCATTTCACCGCTACACCTGGAATTCTACCCCCCTCTACGAGACTCTAGCTTGCCAGTTTCAAATGCAGTTCCCAGGTTGAGCCCGGGGATTTCACATCTGACTTAACAAACCGCCTGCGTGCGCTTTACGCCCAGTAATTCCG
+
CCCCCGGGGGGGGGGGGGGGGGGGGGGGGGGGGGGGGGGGGGGGGGGGGGGGGGGGGGGGGGGGGGGGGGGGGGGGGGGGGGGGGGGGGGGGGGGGGGGGGGGGGGGGGGGGGGGGGGGGGGGGGGGGCGGGGGGGGGGGDGGGGGGGGGGGGGGGGF;DEGGGGGGGGFGGGGGGGGGGGGGGGGG7FC?FEGGEGGFGFGGGF6CFGGGGGCFFGGGG:EFFFFFFFFFFGDGAFBGGGE?FGGFDGG9
@M03364:276:000000000-BLYN8:1:1101:16550:6772 2:N:0:1
GGACTACTGGGGTATCTAATCCTGTTTGCTCCCCACGCTTTCGAGCCTCAACGTCAGTTACCGTCCAGTAAGCCGCCTTCGCCACTGGTGTTCCTCCTAATATCTACGCATTTCACCGCTACACTAGGAATTCCGCTTACCTCTCCGGCACTCTAGGACTACAGTTTCCAAAGCAGTCCAGGGGTTGAGCCCCTGCCTTTCACTCCAGACTTGCACTCCCGTCTACGCTCCCTTTACACCCAGTAAATCCG
+
CCCCCEDFEGFEGGGGGGGGGGGGGGGGGFGGFGGGGGGGFGGGGGGGGGGGGGGGGGGDF9@FGGGCFG9FFGGGGGGGGGGGGGGFFFGEGFGGGG9FFGGGGGGGGGCEFGGGGGGGEEAGGFFGGFGGGGGGGGEGGGGGDFGGGGDDG9>ADBE=8DDFFGEGGGA>FGGGGGGFFDEGGCGFGGGFD:FGFGGCCGE+8CD47@CCF73@CFGFD/27BF>DFFFFG7C>FEGGG>@6>++7FF<
@M03364:276:000000000-BLYN8:1:1101:7682:6780 2:N:0:1
GGACTACAGGGTTTCTAATCCTGTTTGCTCCCCACGCTTTCGCACCTGAGCGTCAGTCTTCGTCCAGGGGGCCGCCTTCGCCACCGGTATTCCTCCAGATCTCTACGCATTTCACCGCTACACCTGGAATTCTACCCCCCTCTACGAGACTCTAGCTTGCCAGTTTCAAATGCAGTTCCCAGGTTGAGCCCGGGGATTTCACATCTGACTTAACAAACCGCCTGCGTGCGCTTTACGCCCCGTAATTCCGT
+
CCCCCGGGGGGGGGGGGGG9FFGGGGGGGGGGGGGGGGGGGGGGGGGGDGGGGGGCGGGGGGGGGGGGGGGDEGGGGGGGGG:FGGGGGGGGGGGGGGFGGGFFGGGGGGGGGFGGGG@EG<FGGGCFGFGGECDFFGGGGGGGGGGGGGFGGGGGGG?FGGGDFGGGGGFGGFGFCGFGGGCDGGGGGGGEGGDEEFGFDFGG47FDGCFGGGGGCFFGFG:DF><5::BFGGGFE:5E*88>D98<C6*
@M03364:276:000000000-BLYN8:1:1101:14925:6787 2:N:0:1
GGACTACTGGGGTATCTAATCCTGTTTGCTCCCCACGCTTTCGCACCTGAGCGTCAGTCTTCGTCCAGGGGGCCGCCTTCGCCACCGGTATTCCTCCAGATCTCTACGCATTTCACCGCTACACCTGGAATTCTACCCCCCTCTACGAGACTCTAGCTTGCCAGTTTCAAATGCAGTTCCCAGGTTGAACCCGGGGATTTCACATCTGACTTAACAAACCGCCTGCGTGCGCTTTACGCCCAGTAATTCCG
+
CCCCCGGGGGGGGGGGGGGG,FGGGGGGFGGFGGGGGGFGGGGGEGGGG8C8FFEGGGGGCAFGGGGGG>FGGGEEGGGGGGEFGGGGGDCGFFGGGGGFGGGGGGGFFGEGGGGGGGGGDGGGGGGG8FFGGGGGGC=FGE6?AFGCB8CCGGFCAFFGGFGDGFDF;BDF9;FGGGCEFGGFGGG6,6>EEDGG589FGD7:FGGG77DFGCFGCFGF>EBDFF>EFF>B/1CDFFECG>19C*9>D:2
@M03364:276:000000000-BLYN8:1:1101:5871:6795 2:N:0:1
GGACTACAGGGGTTTCTAATCCTGTTTGCTCCCCACGCTTTCGCACCTGAGCGTCAGTCTTTGTCCAGGGGGCCGCCTTCGCCACCGGTATTCCTCCAGATCTCTACGCATTTCACCGCTACACCTGGAATTCTACCCCCCTCTACGAGACTCTAGCTTGCCAGTTTCAAATGCAGTTCCCAGGTTGAGCCCGGGGATTTCACATCTGACTTAACAAACCGCCTGCTTCCGCTTTACGCCCAGTAATTCCG
+
CCCCCGGGGGGGGGGGGGGGGGGGGGGGGGGGGGGGDGGGGGGGGGGGGGGGGGGGGGGGGGGGGFGGGGG7FEGGGGGFFGGG7?FC=FFAFFFFEFFGFDGFDFFGGGGGDCFGGGEGGGGGCAFFGFG:,E9FFGGGGEC=A3@>>E@CCA>F;EFGFFAFGGGGGGFDCCFCGGFFGDG*F,44AFGGEGGGGGGFD7<7:6@C>+:::FCF7CGG>EE<()(+)/7)1CF2=0CE=5?FF:=<FF*
@M03364:276:000000000-BLYN8:1:1101:10411:6796 2:N:0:1
GGACTACCGGGGTATCTAATCCTGTTTGCTCCCCACGCTTTCGCACCTGAGCGTCAGTCTTCGTCCAGGGGGCCGCCTTCGCCACCGGTATTCCTCCAGATCTCTACGCATTTCACCGCTACACCTGGAATTCTACCCCCCTCTACGAGACTCTAGCTTGCCAGTTTCAAATGCAGTTCCCAGGTTGAGCCCGGGGATTTCACATCTGACTTAACAAACCGCCTGCGTGCGCTTTACGCCCAGTAATTCCG
+
CCCCCFFFGGGGGGGGGGGGGGGGGGGGGGGFGGGGGGGGGGGGGGGGGGGGGGGGGGGGGGFGGGGGGGGGGGGGGGGGGGGGGGGGGCFGGGGGGGGGGGGGGGGGGGGGGGGGGGGGGEFGFFGGGGGGGGGGGGGGGGGGGFGGGGGGGGGGGGDFGGGGGCFGGGCDGGGGGGG=CCFFEFFGGGGGGGDG=GCFGGGGFG7C7CCGDFFGGGFFEEFFFFFFFF@FGGF)66EGGFFFGGF<>>9
@M03364:276:000000000-BLYN8:1:1101:14436:6802 2:N:0:1
GGACTAAGGGGTTTCTAATCCTGTTTGCTCCCCACGCTTTCGCACCTGAGCGTCAGTCTTCGTCCAGGGGGCCGCCTTCGCCACCGGTATTCCTCCAGATCTCTACGCATTTCACCGCTACACCTGGAATTCTACCCCCCTCTACGAGACTCTAGCTTGCCAGTTTCAAATGCAGTTCCCAGGTTGAGCCCGGGGATTTCACATCTGACTTAACAAACCGCCTGCGTGCGCTTTACGCCCAGTACTTCCG
+
CCCCCGFGGGGGGGGGGGGDGGFGGGGGGGGGGGGGDGGGGGDGGCCFEGGGGGCEFFGFFFGG:@EGGGDGGGGGGGGGDGGGGGDGEGGFFGGCFFDFCACEFGGGGGGGGGGFGDFGGFGGGGGGGGGGGFGFGGDGGGGGGGEGEEGGGG9DFGGGGGGFGGGG7>EFCGGGGGGGED8DGGFGGGGGGGDEEFGGGGC>=CCGGGGGC>7FCDCC>=5=053)2<3)9DFAEFGEE@?F*:@>>D
@M03364:276:000000000-BLYN8:1:1101:24105:6825 2:N:0:1
GGACTACAGGGGTATCTAATCCTGTTTGCTCCCCACGCTTTCGCACCTGAGCGTCAGTCTTCGTCCAGGGGGCCGCCTTCGCCACCGGTATTCCTCCAGATCTCTACGCATTTCACCGCTACACCTGGAATTCTACCCCCCTCTACGAGACTCTAGCTTGCCAGTTTCAAATGCAGTTCCCAGGTTGAGCCCGGGGATTTCACATCTGACTTAACAAACCGCCTGCGTGCGCTTTACGCCCAGTAATTCCG
+
CCCCCGGGGGGGGGGGGGGGGGGGGGGGGGGGGGGGGGGGGGGGGGGGGGGGGGGGGGGGGGGGGGGGFDGGGGGGGGGGGGGGGGGGGGGGGGGGGGGGGGGGGFGGGGGGGGGGGGGGDGGGGGGGGGGGGGGEGFGGGGGGGGGEGGGGCFFGGGGGGGGGGFFGGGGGGFGGGFFGGGGFGFGCGDFGEEGGGGGGGGGFFGD:C>CFFCGGFFGGFGFFFF;>(>D@DDGFF0EG=><777B2*?2
@M03364:276:000000000-BLYN8:1:1101:6122:6838 2:N:0:1
GGACTACCAGGGTATCTAATCCTGTTTGCTCCCCACGCTTTCGCACCTGAGCGTCAGTCTTCGTCCAGGGGGCCGCCTTCGCCACCGGTATTCCTCCAGATCTCTACGCATTTCACCGCTACACCTGGAATTCTACCCCCCTCTACGAGACTCTAGCTTGCCAGTTTCAAATGCAGTTCCCAGGTTGAGCCCGGGGATTTAACATCTGACTTAACAAACCGCCTGCGTGCGCTTTACTCCCAGTAGTGCCG
+
B<@<BFGFFFG;F8FF<FAFGGGGFFEDFGDGFG8FCFEFEGEGGGGDCFGG:F@FECFF,EFFFGFEFEGCEGDE@F,?=:F@FFGGG+BFFAFFE8ECEGGG;9FACCBBFFGGGGGG+@EFFFGG8D,ABFDEG88@@8+=3EDGGDEFFFFAGGF,EG,@F,;;:,,>CCDFGGGGG,DGF,1=78CCE51:*=C+++<1+0+:+;C:;+2+;*8C5ED??43>:3:77*16@)0<:8,70**(::)
@M03364:276:000000000-BLYN8:1:1101:21458:6877 2:N:0:1
GGACTACCGGGGTATCTAATCCTGTTTGCTCCCCACGCTTTCGCACCTGAGCGTCAGTCTTCGTCCAGGGGGCCGCCTTCGCCACCGGTATTCCTCCAGATCTCTACGCATTTCACCGCTACACCTGGAATTCTACCCCCCTCTACGAGACTCTAGCTTGCCAGTTTCAAATGCAGTTCCCAGGTTGAGCCCGGGGCTTTCACATCTGACTTAACAAACCGCCTGCGTGCGCTTTACGCCCATTAATGCCG
+
CCCCCFGG:FGEGGGGGFDFGGFEGGGGGGGFDF<FFCEEGGGC@GEFF@EGEFFGGF9FDFFGCFGGGGGGDGGG:FEGFGGGGGFGG7D,C<E<FFG9CFFFGGGGDC@FF?AGGFGGD@9=8FGFGGGGGGGGCFCG>CECCAFCEGGGGCB;CCD8D@FF:>,?>D;;ECC9D7,2AFGCBB8,=BF57CC=*:B?77+++7:7;+;@:CCCC5C5.>)41;9E0>3;G5*6*(8>C:(*:>7):71
@M03364:276:000000000-BLYN8:1:1101:8479:6877 2:N:0:1
GGACTACTAGGGTTTCTAATCCTGTTTGCTCCCCACGCTTTCGCACCTGAGCGTCAGTCTTCGTCCAGGGGGCCGCCTTCGCCACCGGTATTCCTCCAGATCTCTACGCATTTCACCGCTACACCTGGAATTCTACCCCCCTCTACGAGACTCTAGCTTGCCAGTTTCAAATGCAGTTCCCAGGTTGAGCCCGGGGATTTCACCTCTGACTTAACAAACCGCCTGCGTTCGCTTTACCCCCAGTAATTCCG
+
CCCCCGGGGGGGGGGGGGGGGGGGGGGGGGGGGGGCFGGGGGGEGFGGGGGGGGGGGGGGGGGGGGGGFCCGGGGGGGGGGGE@CFEGGGGFEFGGGCGGGGGFFGGGGGGGGGFGGGGGGGGGG8EGFGGGGGAAEB?FGGGGGGGGEGGGGGEGC;FFGFGGGGGAAFGDGFGGGGGG6,,DFGGGFGGGG55CEGGGGG7*8<>F+:FFD1;:F*@F>C>?FF>0(5.<CFCA*)0AEE:6CD?<FD2
@M03364:276:000000000-BLYN8:1:1101:27958:6898 2:N:0:1
GGACTACAGGGGTATCTAATCCTGTTTGCTCCCCACGCTTTCGCACCTCAGCGTCAGTCTTCGTCCAGGGGGCCGCCTTCGCCACTGGTATTCCTCCAGATCTCTACGCATTTCACCGCTACACCTGGAATTCTACCCCCCTCTACGAGACTCTAGCTTGCCAGTTTCAAATGAAGTTCCCAGGTTGAGCCCGGGGATTTCCCATCTGACTTAACAAACCGCCTGCGTGCGCTTTACGCCCAGTAATTCCG
+
CCCCC<FEGFGGG,EDFGGGGGGGGGGCFGGGGGGGGGGGGGGGEGGG,CFGGGGGGG9<C@FCFCGFCF7FGGGE@FGGGGGGG,CDFCFGGGGGGGFFGGBDEEGGGGGGGFGGEC=6FEF8,AFGGGGGGGGG9B+@EDC?=DF>+3:FGD,E,7@6+>,D@EC;;FCEG,3;<AFGDEGGGFCFCDF59CCE5BEF=+90+>FFD>CGGG=GG5F5=E>@04(:;>3@DDF>??>8:B:67:=ACC*
@M03364:276:000000000-BLYN8:1:1101:15360:6938 2:N:0:1
GGACTAAAGGGTATCTAATCCTGTTTGCTCCCCACGCTTTCGCACCTGAGCGTCAGTCTTCGTCCAGGGGGCCGCCTTCGCCACCGGTATTCCTCCAGATCTCTACGCATTTCACCGCTACACCTGGAATTCTACCCCCCTCTACGAGACTCTAGCTTGCCAGTTTCAAATGCAGTTCCCAGGTTGAGCCCGGGGATTTCACATCTGACTTAACAAACCGCCTGCGTGCGCTTTACGCCCAGTAATTCCG
+
CCCCCGFFGFGGGGGGGFGFGGGGFFGGGFGGGCGGGGGGFGGGG>FDFGGGGGGDF9FFG8EF7FGGCFEGGGGGGEGGGGGGGGDFGCGFGD@AFEFFEGCGFGGGG:FFEDEGEG@EGGGGGGGFFFGGFFDGGGGGGGFGFGDEDEFFGGGGGGGGGFGGGGGCD,,,EGGFGGG6DCEFGGGGGFFGCCBCEDGEFGFFF7;CGGFGFGGCCCFGB55(63;:6>BDGFC2;?EC*789FFFAFF
@M03364:276:000000000-BLYN8:1:1101:15074:6952 2:N:0:1
GGACTACTGGGGTATCTAATCCTGTTTGCTCCCCACGCTTTCGAGCCTCAGTGTCAGTTACAGGCCAGAGAGCCGCTTTCGCCTCCGGTGTTCCTCCATATATCTACGCATTTCACCGCTACACATGGAATTCCACTCTCCTCTCCTGCACTCAAGTCTCCCAGTTTCCAATGCACACAATGGTTGAGCCACTGCCTTTTACATCAGACTTAAGAAACCACCTGCCCTCGCTTTACGCCCAATAAATCCGG
+
CCCCCGGGGGGGGGGGGGGGGGGGGGGGGGGGGGGGGGGGGGGGGGGGGGGGGGGGGGGGGGG<FGGGCGGGGGGGEFGGGGGGGGGGGGGGGGGGGDFGGGGGCGGGGGGGGGGGGGGGDGGGFFGGFFGGGGGGGFFGGFFG8EFGGGGGGGDGGG;D@DFCGGGGGG9;8DDGFFG+=FFGC=8C?FCF6AFC9EGG+?FCF<**;>C>:8C8CFGFAGF2:*4*:*:)/*+9/>EE*6();F6CC35
@M03364:276:000000000-BLYN8:1:1101:16995:6963 2:N:0:1
GGACTACTCGGGTATCTAATCCTGTTTGCTCCCCACGCTTTCGCACCTGAGCGTCAGTCTTCGTCCAGGGGGCCGCCTTCGCCACCGGTATTCCTCCAGATCTCTACGCATTTCACCGCTACACCTGGAATTCTACCCCCCTCTACGAGACTCTAGCTTGCCAGTTTCAAATGCAGTTCCCAGGTTGAGCCCGGGGATTTCACATCTGACTTAACAAACCGCCTGCGTGCGCTTTACGCCCAGTAATTCCG
+
CCCCCGGGGGGGGGGGGGGGGGGGGGGGGGGGGGGGGGGGGGGGGGGGGGGGGGGGGGGGGGGGGGGGGGGGGGGGGGGGGGGGGGGGGGGGGGGGGGGGGGGGGCGGGGGGGGGGGGGGGGGGGGGGGGGGGGFGGGCGGGGGGGGGGGGGGCFFGGFFGGGGFFFGCFFGGFCDFFGFG9DFGD6?CGFFGGGGGGGGG7CGFGCCGGGGG>CFF4ECEGB1@FFF?B>EGGD<?BGGGF<6C*96D72
@M03364:276:000000000-BLYN8:1:1101:20024:6970 2:N:0:1
GGACTACTGGGGTTTCTAATCCTGTTTGCTCCCCACGCTTTCGCACCTGAGCGTCAGTCTTCGTCCAGGGGGCCGCCTTCGCCACCGGTATTCCTCCAGATCTCTACGCATTTCACCGCTACACCTGGAATTCTACCCCCCTCTACGAGACTCTAGCTTGCCAGTTTCAAATGCAGTTCCCAGGTTGAGCCCGGGGATTTCACATCTGACTTAACAAACCGCCTGCGTGCGCTTTACGCCCAGTAATTCCG
+
CCCCCGGGGGGGGGGGGGGGGGGGGGGGGGGGGGGGGGGGGGGGGGGFGGGGGGGGGGFGGGGGGGGGGGGGGGGGGGGGGGGGGGGGGGGGGGGGGGFGCGGGGGGGGGGGGGGGGGGGGGGGGGGGGGGGGGGGGGGGGGGGEAFGGGG:@FGGGFFGGC,DGFGGGGGGGGGGGGGGGG?DFGG6ECFGGGGD5BEGGGGDFGGGFGGGGGGGGGGGFGE;?F93(7BFCGG2@0E*:.6@>:*.:C6
@M03364:276:000000000-BLYN8:1:1101:9396:6979 2:N:0:1
GGACTACACGGGTATCTAATCCTGTTTGCTCCCCACGCTTTCGCACCTGAGCGTCAGTCTTCGTCCAGGGGGCCGCCTTCGCCACCGGTATTCCTCCAGATCTCTACGCATTTCACCGCTACACCTGGAATTCTACCCCCCTCTACGAGACTCTAGCTTGCCAGTTTCAAATGCAGTTCCCAGGTTGAGCCCGGGGATTTCACATCTGACTTAACAAACCGCCTGCGTGCGCTTTACGCCCAGTAATTCCG
+
CCCCCGGGGGGGGGGGGGGGGGGGGGGGGGGGGGGGGGGGGGGGGGGGGGGGGGGGGGGGGGGGGGGGGGGGGGGGGGGGGGGGGGGDGGGGGGGGGGGGGGGGGGGGGGGGGGGGGGGGGGGGGGGG@FGGGGGGGGGGGGGGGGGDGGGFGFFGGGGGGGGGGGGGGFGGGFCGGFGGDFGGGCFGGGG55?EGCEGC@DGFFGFD7CFGGFGG7DGF>=B@FFBFFFDBGGGFF:G8E>:FDC?2:F0
@M03364:276:000000000-BLYN8:1:1101:18165:6992 2:N:0:1
GGACTACAAGGGTATCTAATCCTGTTTGCTCCCCACGCTTTCGCACCTGAGCGTCAGTCTTCGTCCAGGGGGCCGCCTTCGCCACCGGTATTCCTCCAGATCTCTACGCATTTCACCGCTACACCTGGAATTCCACCCCCCTCTACGAGACTCAAGCCTGCCAGTTTCAAATGCAGTTCCCGGGTTGAGCCCGGGGATTTCACCTCTGACTTAACAGACCGCCTGCGTGCGCTTTACGCCCAGTAATTCCG
+
C9-A@@CFF@CFF<CEFCFDFGGGEGFGGF;CFCFGGEG;FFEC@:FG<DFGGGGGGG,<<<DCC:CF<FE>CEGGDFCE<C7:?44CC4FFGGFDF@DCE@FGGFFFCC:?<F<,EFGGC:=FFFFFGEFGGFCEC8=FBEE6>9D++@CFFG@FFFF,@DG?BEFFF,5>E;D9E@,DAEE>G>=FFEEFGEEG=C??FGG***0>FG+;+++2>>GGFG:(45;7:DFE)7*46(/CEFF?CD6);C7
@M03364:276:000000000-BLYN8:1:1101:16011:7017 2:N:0:1
GGACTACAGGGGTATCTAATCCTGTTTGCTCCCCACGCTTTCGCACCTGAGCGTCAGTCTTCGTCCAGGGGGCCGCCTTCGCCACCGGTATTCCTCCAGATCTCTACGCATTTCACCGCTACACCTGGAATTCTACCCCCCTCTACGAGACTCTAGCTTGCCAGTTTCAAATGCAGTTCCCAGGTTGAGCCCGGGGATTTCACATCTGACTTAACAAACCGCCTGCGTGCGCTTTACGCCCAGTAATTCCG
+
CCCCCFGGGGGGGGGGGGGFGGGGGGGGGGGGGGGGGEGGGGD@FGGGFFGGGGGGGGFGGGGF@FEGGGGGDEEEGGGGGGGGGGGEGGGGGGFGGGGE<8EGGGGGGGGDGGGGGGGEGGFGGGGGFGGGGGGGGE8FGDED9DECC:ECFDGGDGGG>CEGGGGGGGACGFGCDC?FGGCGG98FFG6D?CEGCEFGC7C:A4DGGFCF7CFGG5FGAGFF@F0;?>D;D><<F0CE7B:FFGFBGG6
@M03364:276:000000000-BLYN8:1:1101:16522:7026 2:N:0:1
GGACTACTAGGGTTTCTAATCCTGTTTGCTCCCCACGCTTTCGCACCTGAGCGTCAGTCTTCGTCCAGGGGGCCGCCTTCGCCACCGGTATTCCTCCAGATCTCTACGCATTTCACCGCTACACCTGGAATTCTACCCCCCTCTACGAGACTCTAGCTTGCCAGTTTCAAATGCAGTTCCCAGGTTGAGCCCGGGGATTTCACATCTGACTTAACAAACCGCCTGCGTGCGCTTTACGCCCAGTAATTCCG
+
CCCCCGGGGGGGGGGGGGGGGGGGGGGGGGGGGGGGGGGGGGGGGGGGGGGGGGGGGGGGGGGGGGGGGGGGGGGGGGGGGGFGGGGGGGGGGGGGGGGGGGGGGGGGGGGEGGGGGGGGCGGGGGGG=DGGGGGGGDGGGGGGGGGDGGGGGGGCFGGGGGGFFGGGGFEGGGGGGGFGGGGGGGGGGGGGGDGGEEFGGGGGFFGG+3>FF=CFGCFGFG3;;F;F<DB3DCDAFFC>EBF)::@AGG9
@M03364:276:000000000-BLYN8:1:1101:15696:7052 2:N:0:1
GGACTACTCGGGTTTCTAATCCTGTTTGCTCCCCACGCTTTCGCACCTGAGCGTCAGTCTTCGTCCAGGGGGCCGCCTTCGCCACCGGTATTCCTCCAGATCTCTACGCATTTCACCGCTACACCTGGAATTCTACCCCCCTCTACGAGACTCTAGCTTGCCAGTTTCAAATGCAGTTCCCAGGTTGAGCCCGGGGATTTCACATCTGACTTAACAAACCGCCTGCGTGCGCTTTACGCCCAGTAATTCCG
+
CCCCCGGGGGGGGGGGGGGGGGGGGGGGGGGGGGGGGGGGGGGGGGGGGGGGGGGGGGGGGGGGGGGGGGGGGGGGGGGGGGGGGGGGGCGEGGGGGGGGGGGGGGGGGGGGGGGGGGGGGGGCGGGGGGGGGGGGGGGGGGGGEFGCCGEDGGGGGGGGGGGGGGGFCFGGFGGFEGGGGGGGGGGGGGGFGGGGGGFGGFGGFFGG>FFGGGGGGGGGFGFFDFFEBEB@DDGBFFGGGF6@FDFAGG4
@M03364:276:000000000-BLYN8:1:1101:16163:7072 2:N:0:1
GGACTACAGGGGTATCTAATCCTGTTTGCTCCCCACGCTTTCGCACCTGAGCGTCAGTCTTCGTCCAGGGGGCCGCCTTCGCCACCGGTATTCCTCCAGATCTCTACGCATTTCACCGCTACACCTGGAATTCTACCCCCCTCTACGAGACTCTAGCTTGCCAGTTTCAAATGCAGTTCCCAGGTTGAGCCCGGGGATTTCACATCTGACTTAACAAACCGCCTGCGTGCGCTTTACGCCCAGTAATTCCG
+
CCCCCGGGGGGGGGGGGGGGGGGGGGGGGGGGGGGGGGGGGGGGGGGGGGGGGGGGGGGGGGGGGGGGGGGGGGGGGGGGGGGGGGGGGGGGGGGGGFGCGGGGGGGGGGGGGGGGGGGGGGGGGGGGGGGGGGGGGGGGGGGGGGG6EEGFEGGGGGGGGFGGFGGGGCGGGGGGGGGGGGFCGGGGGGGGGCGEGDFGGGGGFGGGDGGFGGGGGFGGFG3;DFFFFFFFGGGFFFCGGF?F=:BAGG>
@M03364:276:000000000-BLYN8:1:1101:13081:7077 2:N:0:1
GGACTACTAGGGTTTCTAATCCTGTTTGCTCCCCACGCTTTCGAGCCTCAGTGTCAGTTACAGGCCAGAGAGCCGCTTTCGCCTCCGGTGTTCCTCCATATATCTACGCATTTCACCGCTACACATGGAATTCCACTCTCCTCTCCTGCACTCAAGTCTCCCAGTTTCCAATGCACACAATGGTTGAGCCACTGCCTTTTACATCAGACTTAAGAAACCACCTGCGCTCGCTTTACGCCCAATAAATCGGG
+
CCCCCGGGGGGGGGGGGGGGGGGGGGGGGGGGGGGGGGGGGGGGGGGGGGGGGGGGGGGGGGGGGGGGGGGGGGGGGGFFGGGGGGGGEEGGGGGGFDFDFFFGGGGGGGGGGGGGGGGEEGGGGGGGGDGGGGGGGCGFGFFFGGGGGC=FFGFG;BFGGGGFFFDCGGGGGGFFFECFGCGGGGGGD:FECFGGGGGGCFGGFGGGGGGG7CGGGGFGFGFEFEFF9>DDDFGEFFGGEFFFGGFE**1
@M03364:276:000000000-BLYN8:1:1101:17574:7095 2:N:0:1
GGACTACTGGGGTATCTAATCCTGTTTGCTCCCCACGCTTTCGCACCTGAGCGTCAGTCTTTGTCCAGGGGGCCGCCTTCGCCACCGGTATTCCTCCAGATCTCTACGCATTTCACCGCTACACCTGGAATTCTACCCCCCTCTACGAGACTCTAGCTTGCCAGTTTCAAATGCAGTTCCCAGGTTGAGCCCGGGGATTTCACATCTGACTTAACAAACCGCCTGCGTGCGCTTTACGCCCAGTAATTCCG
+
CCCCCFDFDFGGGGGGGGGGFGGGGGGGGGFFGGGGGGGGGGGGGGGGGGGFGGGGGGGFGGGGGGGGGEGGFFGGGGGGGGGGGGCGGGGG9AFGGGF<EEFDFFFGGGGGFFGGGGGGGGFFGGGGCAFGGGGGGGCGGGDGE;DECEGGGFFGCCFGGGGGGGGGFEGGGDCGGGCE,;?>FDCGFGGGGEDE/C?GGGGGFGC+:@7DDFFFGGGF>EDF<F>>(3)0CD3A4:CEG@<7>>7:DFC
@M03364:276:000000000-BLYN8:1:1101:18035:7120 2:N:0:1
GGACTACCGGGGTTTCTAATCCTGTTTGCTCCCCACGCTTTCGCACCTGAGCGTCAGTCTTCGTCCAGGGGGCCGCCTTCGCCACCGGTATTCCTCCAGATCTCTACGCATTTCACCGCTACACCTGGAATTCTACCCCCCTCTACGAGACTCTAGCTTGCCAGTTTCAAATGCAGTTCCCAGGTTGAGCCCGGGGATTTCACATCTGACTTAACAAACCGCCTGCGTGCGCTTTACGCCCAGTAATTCCG
+
CCCCCGGGGGGGGGGGGGGGGGGGGGGGGGGGGGGGGGGGGGGGGGGGGGGGGGGGGGGGGGGGGGGGGGGGGGGGGGGGGGGGGGGGGGGGGGGGGGGGGGGGGGGGGGGGGGGGGGGGGGGGGGGGFGG8FDFGFGGGGGGGGGGGGGGGGGGGGGGGGGGGGGFGGCFGGGGGGGGGGGGGGGGGGFGGGGGGGGGGGGGGFFDCGFDDGGGCGGGGFGFBFF>E0@EFGGGFFFGGG>0@FFFFGG7
@M03364:276:000000000-BLYN8:1:1101:11269:7125 2:N:0:1
GGACTACCAGGGTTTCTAATCCTGTTTGCTCCCCACGCTTTCGCACCTGAGCGTCAGTCTTCGTCCAGGGGGCCGCCTTCGCCACCGGTATTCCTCCAGATCTCTACGCATTTCACCGCTACGCCTGGAATTCTACCCCCCTCTACGAGACTCTAGCTTGCCAGTTTCAAATGCAGTTCCCAGGTTGAGCCCGGGGATTTCACATCTGACTTAACAAACCGCCTCCGTGCGCTTTACGCCCAGCAATTCCG
+
CCCCCGGGGGGGGGGGGGFGGGGGGGGGGGGGGGGGGGGGGGGGGGGGGGGGGGGGGGGGGGGGGGGGGGGGGGGGGGGGGGGGGGGCFGGDFGGG?GG9AGGGGGGGGGGGGGGGGGGGGG+F8DGGGGGGGGGGG@FGGGGGGGGED+@DGGGGGGCFDFGGGGFGFADGF;FFGGGGG?FFGFGFGGGFGGGG=EFGFGGGAFFGGGGGGGGF*;@GFG>6(04>17)>CGGAFFGGGF:)95?7FF0
@M03364:276:000000000-BLYN8:1:1101:13702:7137 2:N:0:1
GGACTACTGGGGTTTCTAATCCTGTTTGCTCCCCACGCTTTCGCACCTGAGCGTCAGTCTTCGTCCAGGGGGCCGCCTTCGCCACCGGTATTCCTCCAGATCTCTACGCATTTCACCGCTACACCTGGAATTCTACCCCCCTCTACGAGACTCTAGCTTGCCAGTTTCAAATGCAGTTCCCAGGTTGAGCCCGGGGATTTCACATCTGACTTAACCAACCGCCTGCGTGCGCTTTACGCCCAGTAATTCCG
+
CCCCCFFGGGGGGGGGGGGGGGGGGGGGGGGGGGGGGGGGGEBFFGGGGGGGGGFGGGGGGFGGGGGGGGGGC@FGGGGGGGEGGGGGGGGFDDFGFGG9EGGGGGGGGGGGGGGGGG@C:FFGDFGFFGGGGGFGCFCECEGGFFCCEEEFGGGEFGG6FFGGGAFD,EEGG;DGGFFFGGGGGGGEFG,:CEGGGGGGGGGGFGGDCG7@CC+*27?EDC5<:79><B>DGGG<=088EF:FD7=<722
@M03364:276:000000000-BLYN8:1:1101:17250:7143 2:N:0:1
GGACTACCCGGGTTTCTAATCCTGTTTGCTCCCCACGCTTTCGCACCTGAGCGTCAGTCTTCGTCCAGGGGGCCGCCTTCGCCACCGGTATTCCTCCAGATCTCTACGCATTTCACCGCTACACCTGGAATTCTACCCCCCTCTACGAGACTCTAGCTTGCCAGTTTCAAATGCAGTTCCCAGGTTGAGCCCGGGGATTTCACATCTGACTTAACAAACCGCCTGCGTGCGCTTTACGCCCAGTAATTCCG
+
CCCCCGEGGGGGGGGGGGGGGGGGGGGGGGGGGGGGGGGGGGGGGGGGGGGGGGGGGGGGGGGGGGGGGGGGGGGGGGGGGGGGGGGGGDGGGGGGGGGGGGGGGGGGGGGGGGGGGGGGGGGGGGGGEGGGGGGFDFGGGGCFGGGGGDEGFGGGGGGGGGGGGGGGGGGGGGGFGGGGGGGGGGD69FFGGGGGGGGGFGGGFGFGGGGGGCFFGGF=>EFFFF;EB>5:3D<AFBGGED?FGGFFGG4
@M03364:276:000000000-BLYN8:1:1101:15733:7147 2:N:0:1
GGACTACTGGGGTTTCTAATCCTGTTTGCTCCCCACGCTTTCGAGCCTCAGTGTCAGTTACAGGCCAGAGAGCCGCTTTCGCCACCGGTGTTCCTCCATATATCTACGCATTTCACCGCTACACATGGAATTCCACTCTCCTCTCCTGCACTCAAGTCTACCAGTTTCCAATGCATACAATGGTTGAGCCACTGCCTTTTACACCAGACTTAATAAACCACCTGCGCTCGCTTTACGCCCAATAAATCCGG
+
CCCCCGGGGGGGGGGGGGFGGGGGGGGGGGGGGGGGGGGGGGGGGGGGGGGGGGGGGGGGGGGGGGGGGGGGGGGGGGGGGGGGGGGGGGGGGGGGGGGGGGGGGGGGGGGGGGGGGGGGGGGGCFGGFFGGGGGGGGGGGGGGGGGGGGGFGDGGGGGFGGGGGGGGGGGGGGGGCFCFGGGGGGFGGGGGGGGGGGGGGGGFFGG*;?CDFGGG>CGFFEF9>DFDFFF>F4:EB=CCGF@FGC6<CDD
@M03364:276:000000000-BLYN8:1:1101:6078:7154 2:N:0:1
GGACTACTCGGGTTTCTAATCCTGTTTGCTCCCCACGCTTTCGCACCTGAGCGTCAGTCTTCGTCCAGGGGGCCGCCTTCGCCACCGGTATTCCTCCAGATCTCTACGCATTTCACCGCTACACCTGGAATTCTACCCCCCTCTACGAGACTCTAGCTTGCCAGTTTCAAATGCAGTTCCCAGGTTGAGCCCGGGGATTTCACATCTGACTTAACAAACCGCCTGCGTGCGCTTTACGCCCAGTAATTCCG
+
CCCCCGGGGGGGGGGGGGGGGGGGGGGGGGGGGGGGGGGGGGGGGGGGGGGGGGGGGGGGGGGGGEGGGGGGGGGGGGGGGGGGGGGGGGGGGGAFFGGFGFGGGGGGGGGGGGGGGGGGGGGGFCGGGGGCFF9FEGGGGGGGFGGGGGGGFGGGGG;DGGGGGGGGGGGGGFGGGGGGGGGGGGGGGGGGGGGGGGGGGFGGFGFFGGGGGGGCCFGEBGFFFA9>0<>@GGGAF1AEGFBFGCF4FD2
@M03364:276:000000000-BLYN8:1:1101:7452:7165 2:N:0:1
GGACTACAGGGGTTTCTAATCCTGTTTGCTCCCCACGCTTTCGCACCTCAGCGTCAGTTTCCGTCCAGGGGGCCGCCTTCGCCACCGGTATTCCTCCAGATCTCTACGCATTTCACCGCTACACTTGGAATTCTACCCTCCTCTACTAGACTCAAGCTTCCCAGTTTCAAATGCCGCTCCAAGGTTGAGCCGGGGGATTTCACATCTGACTTAACAAACCACCTGCGTGCGCTTTACGCCCAATAATTCCG
+
CCCCCGG<,EGGG7FGGGGGGGGGGGEGGGGGGGG@FGGGGGGG,CFG<FGGGGGGGG9A,CF@DGGG,:+@6FFGGGGGGGGGG,FFG7FGGGGGGG<EFGGGGGGGGGGGGGGGGGGGGGEG,9BFGGGGG9EGA8,AEGGGDG,,8@DFG,DDC,7,DC9CGGGGGGGFG,,**@>E,,@*FF,CEGG**=CC5EFGGGGG=<CCCGFF7C:@75FC)A5((0,)(..7CDFF4(;EE3()9:B<F**
@M03364:276:000000000-BLYN8:1:1101:16114:7165 2:N:0:1
GGACTACAAGGGTTTCTAATCCTGTTTGCTCCCCACGCTTTCGCACCTGAGCGTCAGTCTTCGTCCAGGGGGCCGCCTTCGCCACCGGTATTCCTCCAGATCTCTACGCATTTCACCGCTACACCTGGAATTCTACCCCCCTCTACGAGACTCTAGCTTGCCAGTTTCAAATGCAGTTCCCAGGTTGAGCCGGGGGATTTCACATCTGACTTAACAAACCGCCTGCGTGCGCTTTACGCCCAGTATTTCCC
+
CCCCCGGGGGGGGGGGGGFGGGGGGGGGGGGGGGGGGGGGGGGGGGGGGGGGGGGGGGGGGGGGGGGGGGGGGGGGGGGGGGGGGGGGGGGGFGGGGGGGGGGGGGGGGGGGGGGGGGGGGGGGGGGGCFGFGGGGGCGGGGGGGGG6EGGGGGAFGGGF7DFFFGGGGFFGDFGGFEFG6;D*F9D=CFG*:ECG*C*CCCGFFDFF+;D:C>7CG*AC5E311@00(.)7CDC)9?GGGF??F*94>C*
@M03364:276:000000000-BLYN8:1:1101:6045:7167 2:N:0:1
GGACTACTAGGGTTTCTAATCCTGTTTGCTCCCCACGCTTTCGAGCCTCAGTGTCAGTTACAGGCCAGAGAGCCGCTTTCGCCACCGGTGTTCCTCCATATATCTACGCATTTCACCGCTACACATGGAATTCCACTCTCCTCTCCTGCACTCAAGTCTACCAGTTTCCAATGCATACAATGGTTGAGCCACTGCCTTTTACACCAGACTTAATAAACCACCTGCGCTCGCTTTACGCCCAATAAATACGG
+
CCCCCGGGGGGGGGGGGGGGGGGGGGGGGGGGG;EGGGGGGGGGGGGGGGGGGGGGGGGGGGGGGGGGGGGGGGGGGGGGGFGGGGGGGGGGGGGGGDGGGGGGGGGGGGGGGGGGGGGEFGGGGGGGGGGGGGGGGGGGGGFGGBFBFFGGFGGGGGGGGGGGFGGGGGFGGGGGFFGFGGGFEGDGGGCGGGFGGEGGGGGGFGGCFGFFFGG7FFFGFCFEBFBFFFFFGFGFFFC:CFDFDFA):5:
@M03364:276:000000000-BLYN8:1:1101:10867:7167 2:N:0:1
GGACTACCGGGGTTTCTAATCCTGTTTGCTCCCCACGCTTTCGTGCATGAGCGTCAGTGTTATCCCAGGAGGCTGCCTTCGCCATCGGTGTTCCTCCGCATATCTACGCATTCCACCGCTACATGCGGAATTCCACCTCCCTCTGACACACTCTAGCCTTGCAGTCACCAATGCAGTTCCCAGGTTAAGCCCGGGGATTTCACATCGGTCTTGCAAAACCGCCTGCGCACTCTTTACGCCCAGTAATTCCG
+
CCCCCGGCFGGGGGGGGGGGGGGGGGGGGGGGGGGGGGGGGGGGGGGGGFFGGGGGCGGGEGGGGGGGGGCGDGGGGGGGGGGGGGGGGGGGGGGGGGGGGDEFGFGGGDGGGGGGGGGEGGGGGCGGGGGGGGGGGGFGGGGGG=FFGGGDDDFFGFGEEGGFGGGGGGGG,,=<AEGDFF6FGGGFGGGGGDCG5CCE7@,8+?D49CGGGGCFC8:E5*8,:FFEBE>):>7.9<:CE>?F7CFDF>2
@M03364:276:000000000-BLYN8:1:1101:8994:7215 2:N:0:1
GGACTACTGGGGTATCTAATCCTGTTCGCTCCCCACGCTTTCGAGCCTCAGCGTCAGTTACAGACCAGAGAGCCGCCTTCGCCACTGGTGTTCCTCCATATATCTACGCATTTCACCGCTACACATGGAATTCCACTCTCCTCTTCTGCACTCAAGTCTCCCAGTTTCCAATGACCCTCCCCGGTTGAGCCGGGGGCTTTCACATCAGACTTAAGAAACCGCCTGCGCTCGCTTTACGCCCAATAAATCCG
+
CCCCCFGGGGGGGGGGGGGGGGGGGGGGGGGGGGGGGGGGGGGGGGGGGGGGGGGGGGGGGGGGGGGGGGGGGGGGGGGGGGGGGGGGGGGGGGGGGGGGGGGGGGGGGDFFGGGGGGGGGGGGGGFGECFGGGFFGGGGGGGGGGGGGGGGFGGGFGGGGGGGFGGGGGGGFGGGGGGGGEGGGGGGGGGGDGGGGGGGGGGGFD>FFGFG7FFFCGGGFGFF;F>ABFFFCGC<F0>GGF<46FFFGGD
@M03364:276:000000000-BLYN8:1:1101:19074:7220 2:N:0:1
GGACTACTGGGGTTTCTAATCCTGTTTGCTCCCCACGCTTTCGCACCTGAGCGTCAGTCTTCGTCCAGGGGGCCGCCTTCGCCACCGGTATTCCTCCAGATCTCTACGCATTTCACCGCTACACCTGGAATTCTACCCCCCTCTACGAGACTCTAGCTTGCCAGTTTCAAATGCAGTTCCCAGGTTGAGCCCGGGGATTTCACATCTGCATTAACAAACCGCCTGCGTGCGCTTTACGCCCAGTAATTCCG
+
CCCCCGGGGGGGGGGGGGGGGGGGGGGGGGGGGGGGGGGGGGGGGGGGGGGGGGGGGGGGGGGGGGGGGGGGGGGGGGGGGGGGGGGGGGGGGGGGGGGCGFGGGGGGGGGGGGGGGGGGGGCGGGGGGFFGGGGGGGDGGEEGGGGCCGGFFDFFFGGGGGGGGGGGGEGGGGGGGGGGGGGGGGGGGGGFGGGGEGGFFFGGFGGD++;CF+@C>FGGFGFF?F>@BEDBDGGFFFGGE5()*:?<DF*
@M03364:276:000000000-BLYN8:1:1101:13462:7233 2:N:0:1
GGACTACCGGGGTTTCTAATCCTGTTTGCTCCCCACGCTTTCGTGCATGAGCGTCAGTGTTATCCCAGGAGGCTGCCTTCGCCATCGGTGTTCCTCCGCATATCTACGCATTCCACCGCTACATGCGGAATTCCACCTCCCTCTGACACACTCTAGCCTTGCAGTCACCAATGCAGTTCCCAGGTTAAGCCCGGGGATTTCACATCGGTCTTGCAAAACCGCCTGCGCACTCTTTACGCCCAGTAATTCCG
+
CCCCCGGGGGGGGGGGGGGGGGGGGGGGGGGGGGGGGGGGGGGGGGCFGGGGGGGGGGGGGFGGGGGGGGGGGGGGGGGGGGGGGGGGGGGGGGGGGGGGGGFFGGGGGGGGGFGGGGGGGG@FDFGGGGGGGGGFFFGGGGGGGFGGG,8AFGGGGGGGFGGGFGDGGG88@?DGGGGGGGGGGFGFGGCFG>GDEEGC:FGGFGGGGGGGGGGD7<E5BDF@D:9B>));>CF<48EEE>:FG74<FF2
@M03364:276:000000000-BLYN8:1:1101:27941:7236 2:N:0:1
GGACTACTCGGGTATCTAATCCTGTTTGCTCCCCACGCTTTCGAGCCTCAGTGTCAGTTAGAGGCCAGAGATCCGCTTTCGCCTCCGGTGTTCCTCCATATATCTACGCATTTCACCGCTACACATGGAATTCCACTCGCCTCTCCTGCACTCAAGTCTCCCAGTTTCCAATGCACACAATGGTTGAGCCACTGCCTTTTACATCAGACTTAAGAAACCACCTGCGCTCGCTTTACGCCCAATAAATCCGG
+
CCCCCGGGECGGGGGGGFFGGGGGGGGGGGGGGGG7BFGGFGGGFGGGGGGGFGGGGGGGGDGFGF@@FGG,FFGG,B@ACDFGGCEG7:F@DCFC=EFFFDAFAEEFGGGGGGGGAFG>FE,,>FGFE9EFFGFFF8+:@4@DFGCEGFGGGGCF;;;,,@FGEDADAFCGF?9,@=6DEGGFFG8,A>8@?C,@,@><CFGD>>CFFCGF7CFFF5DF?CAE4/)36??)?<:46>BEGFD4:D6?G3:
@M03364:276:000000000-BLYN8:1:1101:23480:7255 2:N:0:1
GGACTACAAGGGTTTCTAATCCTGTTTGCTCCCCACGCTTTCGCACCTGAGCGTCAGTCTTCGTCCAGGGGGCCGCCTTCGCCACCGGTATTCCTCCAGATCTCTACGCATTTCACCGCTACACCTGGAATTCTACCCCCCTCTACGAGACTCTAGCTTGCCAGTTTCAAATGCAGTTCCCAGGTTGAGCCCGGGGATTTCACATCTGACTTAACAAACCGCCTGCGTGCGCTTTACGCCCAGTAATTCCG
+
CCCCCGGGFGGGGGGFEFFGGGGDFGGGGGGGGGGEEGGEGGGGGGGGFGGGGGGGGGGGGGGGGGGG8FGGGGGGGGGGGGEGGFGDB7FFGGGGGGGFEFFGFGG7CGGGGGGGGGGGCFFGGGGCG?FGGGGFDFGGG>E6=DFEGGGGFFFFCFGFGGGGCF9FFDF;EGGGCFADE?FG7DGDFFGGG5EGCCF?FFF7AG+@@FGGG=7CCFGG3E>@051)1<@EGG*)*(88E3,):*9AGF*
@M03364:276:000000000-BLYN8:1:1101:14344:7280 2:N:0:1
GGACTACCGGGGTATCTAATCCTGTTTGCTCCCCACGCTTTCGCACCTCAGCGTCAGTAATGGTCCAGTGAGCCGCCTTCGCCACTGGTGTTCCTCCGAATATCTACGAATTTCACCTCTACACTCGGAATTCCACTCACCTCTACCATACTCAAGACTTCCAGTATCAAAGGCAGTTCCGGGGTTGAGCCCCGGGATTTCACCCCTGACTTAAACGTCCGCCTACGTGCGCTTTACGCCCAGTAAATCCG
+
CCCBCCFGGGGGEBFFFFGGGFGEECFF9EDFGGGGGGGCGFFEGEGFGF<C@FCCEFGFFDDFCFGGEE@FGFGEGGGGFE=CEFFGFGFCEE;FGGDEGCGCEEGG:AFGFFFAF@F?:FGGGA@FGFGG,A=C;EGGGFEFFF,>;EEFF9DGGFGGFGEGG;;EC,EF88FEFFGDEGGGG:>F?DF57C58CDCGD@C?ADD/*2?:CCF*C?8EBGA@FFDA38.=3CFEFFGEG32?:F?AGG)
@M03364:276:000000000-BLYN8:1:1101:9714:7292 2:N:0:1
GGACTACCAGGGTTTCTAATCCTGTTTGCTCCCCACGCTTTCGCACCTGAGCGTCAGTCTTCGTCCAGGGGGCCGCCTTCGCCACCGGTATTCCTCCAGATCTCTACGCATTTCACCGCTACACCTGGAATTCTACCCCCCTCTACGAGACTCTAGCTTGCCAGTTTCAAATGCAGTTCCCAGGTTGAGCCCGGGGATTTCACATCTGACTTAACAAACCGCCTGCGTGCGCTTTACGCCCAGTAATTCCG
+
CCCCCGGGGGGGGGGGGGGGGGGGGGGGGGGGGGGGGGGGGGGGGGGGGGGGGGGGGGGGGGGGGGGGGGGGGGGGGGGGGGGGGGGGGGGGGGGGGGGAFGFCAEGGGGGGGFCFGGGGGGGGGGGGGGGGGGFBGEFGGGGGGGF+@CEFGGGGFGF?FGGGGGGGGGGGGGGGGGGG6;CFGFC6?CGGGEEGCGFFGFG>FGGGCGFGDDGGCCGGDG:;FF6<65>ECDCD=0C8C3<FGF@<G:0
@M03364:276:000000000-BLYN8:1:1101:27911:7309 2:N:0:1
GGACTACAAGGGTATCTAATCCTGTTTGCTCCCCACGCTTTCGCACCTGAGCGTCAGTCTTCGTCCAGGGGGCCGCCTTCGCCACCGGTATTCCTCCAGATCTCTACGCATTTCACCGCTACACATGGAATTCTACCCCCCTCTACGAGACTCTAGCTCGCCAGTTTCAAATGCAGTTCCCAGGTTGAGCCCGGGGGTTTCACATCTGACTTAACAAACCGCCTGCGTGCGCTTTACGCCCAGTAATTCCG
+
CCCCCGGGGGGGGDFGGGGGGGGFGGGGGGFGGGGGGGGGC<CFGGGG<CEFGGGEGGGF99C6,CCE<7+7:@FGGGGGGGGGGC=FG>FFGEAA@8,EDFGC9FFFG>CEGGEFGDEGG@EF,,CF8FGGGGG9DB8FGGEGGGGE7;ECCEFFGG9CC8*CGFC,53,3@9,,,5:DCFFGF9,CEG?5CEE**3*=+;1++;+C7:>CDFGDFGFFD5>00@25:5:>DD3)9:E>7@BFGG@):CC
@M03364:276:000000000-BLYN8:1:1101:19552:7324 2:N:0:1
GGACTACAAGGGTATCTAATCCTGTTTGCTCCCCACGCTTTCGCACCTGAGCGTCAGTCTTCGTCCAGGGGGCCGCCTTCGCCACCGGTATTCCTCCAGATCTCTACGCATTTCACCGCTACACCTGGAATTCTACCCCCCTCTACGAGACTCTAGCTTGCCAGTTTCAAATGCAGTTCCCAGGTTGAGCCCGGGGATTTCACATCTGACTTAACAAACCGCCTGCGTGCGCTTTACGCCCAGTAATTCCG
+
CCCCCFGGGGGGGGGGGGGGGGGGGGGGGGGGGGGGGGGGGGGGGGGGGGGGGGGGGGGGGGGGGGGGGGDGGGGGGGGGGGGGGGGGGGGGGGGGFCFEGFFGFFGGGGCFGGGFFGGEEGGGGGGGGDGGGGFFDG8FGGGGGGGCEGGGGGGFGGGDDFCFGGFGGGGGGGGGGGGAECEEFGF6FGGGGGGG*:,A77EFAD7C@FGG+@FGC58C8EBD;5(7:D>FGG<A=3CGG33?7:F2>C9
@M03364:276:000000000-BLYN8:1:1101:11081:7331 2:N:0:1
GGACTACCGGGGTTTCTAATCCTGTTTGCTCCCCACGCTTTCGCACCTGAGCGTCAGTCTTCGTCCAGGGGGCCGCCTTCGCCACCGGTATTCCTCCAGATCTCTACGCATTTCACCGCTACACCTGGAATTCTACCCCCCTCTACGAGACTCTAGCTTGCCAGTTTCCAATGCAGTTCCCAGGTTGAGCCCGGGGATTTCACATCTGACTTAACAAACCGCCTGCGTGCGCTTTACGCCCAGTAATTCCG
+
CCCCCGGGGGGGGGGGGGGGGGGGGGGGGGGGGGGGGGGGGGGGGGGGGGGGGGGEGGGGGGGGGGGGGGGGGGGGGGGGGGGGGGGGGGGGGGGGGGGFGGGGGGFDCFGGGGGGGGGGGG@FGGGG8FGGGGGGGGGDGDGGGGGGGDGGFFGGGGDGFC,DBDGG:CFGFGGGGGGGGFBFFGCFCFGGGGGDGGGGGGGGFGGG7FF7:>FGGFFGF55(2>>B1BFFDD36=?EEGE:FC>@4:7*
@M03364:276:000000000-BLYN8:1:1101:20613:7333 2:N:0:1
GGACTACTAGGGTTTCTAATCCTGTTTGCTCCCCACGCTTTCGCACCTGAGCGTCAGTCTTCGTCCAGGGGGCCGCCTTCGCCACCGGTATTCCTCCAGATCTCTACGCATTTCACCGCTACACCTGGAATTCTACCCCCCTCTACGAGACTCTAGCTTGCCAGTTTCAAATGCAGTTCCCAGGTTGAGCCCGGGGATTTCACATCTGACTTAACAAACCGCCTGCGTGCGCTTTACGCCCAGTAATTCCG
+
CCCCCDFGGGGGGGDGGGGGGGGGGGGGGGGGGG?FGGGGGGGGGGFGGFGGGGGGGGGFGGGGGGGF@FGGEFCEFGGFGFEGGGGGGGGGGGFGGGCFF8EGFGGFEGGGGGGGGCGGGGGFFGGGGGGDGGGGGGGGDEGD,EECE>EFCFGGGGGGGGFEFGCFF,>9,5E<@EGGF9ECFGG,?7CFEEGGDEFCFGFCAGC:+;7>FGCF:DCFAC5;8=(0(.)57**-=<EC558F7:4AFFF
@M03364:276:000000000-BLYN8:1:1101:13210:7334 2:N:0:1
GGACTACCCGGGTTTCTAATCCTGTTTGCTCCCCACGCTTTCGCACCTGAGCGTCAGTCTTCGTCCAGGGGGCCGCCTTCGCCACCGGTATTCCTCCAGATCTCTACGCTTTTCACCGCTACACCTGGAATTCTACCCCCCTCTACGAGACTCTAGCTTGCCAGTTTCAAATGCAGTTCCCAGGTTGAGCCCGGGGATTTCACATCTGACTTAACAAACCGCCTGCGTGCGCTTTACGCCCAGTAATTCCG
+
CCCCCGGGGGGGGGGGGGGGGGGGGGGGGGGGGGGGGGGGGGGGGGGGFGGGGGGGGGGGGGGGGGGGGGGGGGGGGGGGGGGGGGGGGGGGGGGGGGGGGGGGGEFGGGGGGGGGGGGGGGGGGGGGGGGGGGGGGFGGGGGGGGGGGGGGGGGGGGGGGGGGGGGEGGGGFFGGGGGGGGGGGGFFGGF=CEEGEGGGGGGGFG@DGDGFGGGGGGGGFGF?6F>@?@>EGDF>FBGG*.:FG7FBGG9
@M03364:276:000000000-BLYN8:1:1101:22915:7367 2:N:0:1
GGACTACTCGGGTTTCTAATCCTGTTTGCTCCCCACGCTTTCGAGCCTCAGTGTCAGTTACAGGCCAGAGAGCCGCTTTCGCCTCCGGTGTTCCTCCATATATCTACGCATTTCACCGCTACACATGGAATTCCACTCTCCTCTCCTGCACTCAAGTCTCCCAGTTTCCAATGCACACAATGGTTGAGCCACTGCCTTTTACATCAGACTTAAGAAACCACCTGCGCTCGCTTTACGCCCAATAAATCCGG
+
CCCCCGGGGGGGFGGGGGGGGGGGGGGGGGGGGGGGGGGGGGGGGGGGGGGGGGGGGGGGGGGGGGGGGGGGGGGGGGGGDGEGGGGGGGGGGGFGGGGGGGGGGGGGGGGGGGGGGGGGGGGGGGGGGGFFDCGGGGGGGDD9FGGGGDGGGGGGGGEFFGGFGGGGGCFGGGGGFGEFGFGGFGGGGGGFEFGCGGGGGGFGFGG5?FCDFCFGGG>C47A2>D9BAD>4CCC4D?EGGFFFGGA?6<>
@M03364:276:000000000-BLYN8:1:1101:20003:7374 2:N:0:1
GGACTACAGGGGTTTCTAATCCTGTTTGCTCCCCACGCTTTCGCACCTGAGCGTCAGTCTTCGTCCAGGGGGCCGCCTTCGCCACCGGTATTCCTCCAGATCTCTACGCATTTCACCGCTACACCTGGAATTCCACCCCCCTCTACGAGACTCAAGCCTGCCAGTTTCAAATGCAGTTCCCGGGTTGAGCCCGGGGATTTCACATCTGACTTAACAGACCGCCTGCGTGCGCTTTACGCCCAGTAATTCCG
+
CCCCCGGFGGGGGGGGGFGGGGGGGGFGGGGGGGGGGGGGGGGGGGGF@GGGGGGGGGGGGGGGGGGGGGGGGGGGGGGGGGGGGGDGGGGGGGGGGCFGGGGGGGGGGGEFGGGGGGGGGGGGGGEGGGGGGGGGGG>FGGGGGC8@B>ED6CFFGC,>8CFGCGGG7,DFGGGGGGGGCCCGGDCFFFFED*:*:CFFGGGF=FGD7DGG7FGD**=E>EEF0)(0->559CGFF1AEG@BFD7*6C>*
@M03364:276:000000000-BLYN8:1:1101:3510:7382 2:N:0:1
GGACTACCGGGGTTTCTAATCCTGTTTGCTCCCCACGCTTTCGCACCTGAGCGTCAGTCTTCGTCCAGGGGGCCGCCTTCGCCACCGGTATTCCTCCAGATCTCTACGCATTTCACCGCTACACCTGGAATTCTACCCCCCTCTACGAGACTCTAGCTTGCCAGTTTCAAATGCAGTTCCCAGGTTGAGCCCGGGGATTGCACATCTGACTTAACAAACCGCCTGCGTGCGCTTTACGCCCAGTAATTCCG
+
CCCCCGGFGGGGGGGGGGGGGGGGGFGGGGFGFGGGGGGGCFDGGGGGGGGGGGGGGGCEFDGGGGGFGCGGGGGGG@EGGGGGGGGC>FGGGGGGGFGGGEEGFGGGGGGGGGGCFGGGGGGGGGFFDFGGCGG99D++@CECCFG>E*>CCD9FE9,DGG9E>FFGGGGGGGCC92,>6;DCG9C,6BEFGE>EC5C**2A+;91+:CFGG+>C>CFFF=)4-)(043.<<3*)1(CC=51?C7@:*02
@M03364:276:000000000-BLYN8:1:1101:14258:7397 2:N:0:1
GGACTACTGGGGTATCTAATCCTGTTTGCTCCCCACGCTTTCGCACCTGAGCGTCAGTCTTCGTCCAGGGGGCCGCCTTCGCCACCGGTATTCCTCCAGATCTCTACGCATTTCACCGCTACACCTGGAATTCTACCCCCCTCTACGAGACTCTAGCTTGCCAGTTTCAAATGCAGTTCCCAGGTTGAGCCCGGGGATTTCACATCTGACTTAACAAACCGCCTGCGTGCGCTTTACGCCCAGTAATTCCG
+
CCCCCGGGGGGGGGGGGGGFGGGGGGGGGGGGFFFGGGGGGGGGGGGGGGGGGGGGGGGGGGGGGGDGGGGGGGGGGGGGGGCFEGGGGCGGGGGGFGGGGGGFFFGGGGGGGGGGGGGGGGGGGGGGDFGDGGGGGGCGGDGGAFFGGGGGGGAEGGGGGGGGGGFCCFF9F999DFFGGGGGGGFFGFGFGGGGGGGGGGGGFGGG=DFGGFGFFGGCEG:?DF>B:.73D/9496EGEB<FG*0:7>2
@M03364:276:000000000-BLYN8:1:1101:3617:7415 2:N:0:1
GGACTACAAGGGTTTCTAATCCTGTTTGCTCCCCACGCTTTCGCACCTGAGCGTCAGTCTTTGTCCAGGGGGCCGCCTTCGCCACCGGTATTCCTCCAGATCTCTACGCATTTCACCGCTACACCTGGAATTCTACCCCCCTCTACAAGACTCTAGCCTGCCAGTTTCGAATGCAGTTCCCAGGTTGAGCCCGGGGATTTCACATCCGACTTGACAGACCGCCTGCGTGCGCTTTACGCCCAGTAATTCCG
+
CCCCCGGGGGGGGGGGGGGGGGGGGGGGGGGGGGGGGGGGGGGGGGGGFFGGGGGGGGGGGGFGCGGG8CFGGGGG>FGGGGGGEGGGGGGGFFGGGGFFFGFFFFGGC:FGGGGGGGGD7:FGGGGGGGGGGFF9D,=FGGDGFGFE==FCGGGGCFGFCDCFGGGG58>?CED9EFCC@ECDDFFGGGGGCEE*4;EFGFGFFG;DCGGD7F6>**3CEG:805(0(077>75<?(;?E),<F*@AGG*
@M03364:276:000000000-BLYN8:1:1101:9231:7418 2:N:0:1
GGACTACTAGGGTTTCTAATCCTGTTTGCTCCCCACGCTTTCGCACCTGAGCGTCAGTCTTCGTCCAGGGGGCCGCCTTCGCCACCGGTATTCCTCCAGATCTCTACGCATTTCACCGCTACACATGGAATTCTACCCCCCTCTACAAGACTCTAGCTGACCAGTATCAGATGCAATTCCCGGGTTAAGCCCGGGGATTTCACATCTGACTCAATCAACCGCCTGCGTGCGCTTTACGCCCAGTACTTCC
+
CCCCCGGFGGGFFFGGGGGGGGGFGGGGGGGGGGGGGGGGGGGGGGGGC@FGGGGGGGGGGFGGGGGGDDGEGGGGGGGGGGGDGGGFG=FGGGGGGCDAEEGGGDGGGDGGGGGGGGGGGGGGG8F<5<FBFGGGGGGGGGEGDGGG9,@CF9EGGGC?D8:DFDGECGGFGGCEGDECE>BE7>5<,6?8::C5:EFGGGG78DGFFF+;>F>7*;CF>CD@DF>54@)8DDG2=<GEG3?FC*7<GC
@M03364:276:000000000-BLYN8:1:1101:17852:7426 2:N:0:1
GGACTACCGGGGTATCTAATCCTGTTTGCTCCCCACGCTTTCGCACCTGAGCGTCAGTCTTCGTCCAGGGGGCCGCCTTCGCCACCGGTATTCCTCCAGATCTCTACGCATTTCACCGCTACACCTGGAATTCTACCCCCCTCTACGAGACTCTAGCTTGCCAGTTTCAAATGCAGTTCCCAGGTTGAGCCCGGGGATTTCACATCTGACTTAACAAACCGCCTGCGTGCGCTTTACGCCCAGTAATTCCG
+
CCCCCGGGGGGGGGGGGGGGGGGGGGGGGGGGGGGGGGGGGGGGGGGGGGGGGGGGGGGGGGGGGGGGGCEGGGGGGGGGGGGGGGGGGGGGGGGGGGCGGGGGGGGGGGGGGGGGGGGGGGGGGGGGGGGGGGGGGGGGGGGGFFGDEGGGGGGGGGGGGGGGGGGGGGFGGGGGGGGGGGGGGGGGGGGGGGGGDGGGGGG=FDCCCFFGGGGGGGGGEEFFFFBDFFFEDGGFFFGGED??GGFFGG9
@M03364:276:000000000-BLYN8:1:1101:27951:7438 2:N:0:1
GGACTACTGGGGTATCTAATCCTGTTTGCTCCCCACGCTTTCGAGCCTCAGTGTCAGTTACAGGCCAGAGAGCCGCTTTCGCCTCCGGTGTTCCTCCATATATCTACGCATTTCACCGCTACACATGGAATTCCACTCTCCTCTCCTGCACTCAAGTCTCCCAGTTTCCAATGCACACAATGGTTGAGCCACTGCCTTTTACATCAGACTTAAGAAACCACCTGCGCTCGCTTTACGCCCAATAAATCCGG
+
@ACCCFFF9EFGGGGEEDEGGFGACEF?DEGGGCFGDEGFGGGGGDEGFEFGGFFGGGAFGF9<D,,DA<C:CFGGCGGGGGGG@8FGC+6BE9;54?EFCFA<BAFFGEE7FFGGG:FEGG@E@8BEFAEF;F9F9EGGDD8=DGFFECGGGFCEEFD,3@8DFFGAF;@F8>FFFGDFG9@,@E8763D@C8,,,>;:CFEGF7C9FF<D>F88FGCC9;A)-/)*)2;ADD7842B=CA@FCFF3CD5
@M03364:276:000000000-BLYN8:1:1101:23951:7474 2:N:0:1
GGACTACCGGGGTATCTAATCCTGTTTGCTCCCCACGCTTTCGCACCTGAGCGTCAGTCTTTGTCCAGGGGGCCGCCTTCGCCACCGGTATTCCTCCACATCTCTACGCATTTCACCGCTACACGTGGAATTCTACCCCCCTCTACAAGACTCTAGCCAACCAGTTTCAGATGCAATTCCCAAGTTAAGCTCGGGGCTTTCACATCTGACTTAATTAACCGCCTGCGTTCGCTTTACGCCCAGTAATTCCG
+
CCCCCGGEFGFGGGGGGGGGGGGGGGGGGGFGGGG:FFGGGGG@,@FGCFGGGGGGGGCGF9FCFGGGGDCFDGGGGGGGGGGGG,FEG7FFG9EGGGFFGFFGGGGGGGGGGGGGGGGGGGGG7FGGG7FFG,EG,@BFGGGG,E;BCFFFG9FFF,@8FGGGGGGGGCGGGGGFGGG,,,,:FFGGGG,,*/=CCGGGGGGGFG7CCFFFF713+39CDGF?;F;5(75>CFGFFFGEE5(/;>94F>7
@M03364:276:000000000-BLYN8:1:1101:18998:7518 2:N:0:1
GGACTACTCGGGTATCTAATCCTGTTTGCTCCCCACGCTTTCGCACCTGAGCGTCAGTCTTCGTCCAGGGGGCCGCCTTCGCCACCGGTATTCCTCCAGATCTCTACGCATTTCACCGCTACACCTGGAATTCTACCCCCCTCTACGAGACTCTAGCTTGCCAGTTTCAAATGCAGTTCCCAGGTTGAGCCCGGGGATTTCACATCTGACTTAACAAACCGCCTGCGTGCGCTTTCCGCCCAGTAATTCCG
+
BCCCCGFGGGGGGGGGGGGGFGGGGGGGGGGGGGGGGGGGGGGGGGGGGGGGGGGGGGGGGGGGGGGGGCEGFGGGCFEGGGGDCFGDCGGFGGGGG?EEGGECA9FFEF7=FGFFGGGGGG,AEDFFGG?DGGGGGGCFECEF9FGGGGGGGGGGGGGGGGG6@CCFGGCGGGCE@FFGGD8CF,<7FGC8EEEGD;FCGCC+@;+::DFG+;CF7FG5>EE?FF68:EFECDF)0:EEE3,/>C=)::*
@M03364:276:000000000-BLYN8:1:1101:17300:7535 2:N:0:1
GGACTACACGGGTTTCTAATCCTGTTTGCTCCCCACGCTTTCGCACCTGAGCGTCAGTCTTCGTCCAGGGGGCCGCCTTCGCCACCGGTATTCCTCCAGATCTCTACGCATTTCACCGCTACACCTGGAATTCTACCCCCCTCTACGAGACTCTAGCTTGCCAGTTTCAAATGCAGTTCCCAGGTTGAGCCCGGGGATTTCACATCTGACTTAACAAACCGCCTGCGTGCGCTTTACGCCCAGTAATTCCG
+
CCCCCGGGGGGGGGGGGGFGGGGGGGGGGGGGGGGGGGGGGGGGGGGGGGGGGGGDGFGGGGGGGGGGGGGGGGGGGGGGGGGGGGGGGGGGGGGGCFG,EGGGGGGFFGGGGGGGGGGGGGFFFGGGGGGGGGGGCFGGGGGC9DFEGDC8DGGGGFGGGGFEGGGGGGGGGGGGFGGGFGGGGGGGGCC:CCGG5CGD77CCFGGGGGGGGGGGGGGGDGFD:>;5(558><F>FFGEEB?:FGF2F*2
@M03364:276:000000000-BLYN8:1:1101:11510:7560 2:N:0:1
GGACTACCAGGGTTTCTAATCCTGTTTGCTCCCCACGCTTTCGCACCTGAGCGTCAGTCTTCGTCCAGGGGGCCGCCTTCGCCACCGGTATTCCTCCAGATCTCTACGCATTTCACCGCTACACCTGGAATTCTACCCCCCTCTACGAGACTCTAGCTTGCCAGTTTCAAATGCAGTTCCCAGGTTGAGCCCGGGGATTTCACATCTGACTTAACAAACCGCCTGCGTGCGCTTTACGCCCAGTAATTCCC
+
CCCCCGGGGGGGGGGGGGGGGFGGGGGGGGGGGGGGGGGGGGGGGGGGGGGGGGGGGGFGGGGGGGGGGGGGGGGGGGGGGGGGGGGGGGGGGGGGGGGFFFFGGCFFGEGGFFGGFGGGGGGGGGGGGGFGGGFFDEGGGGGGGFFEGEGGGDFGGGCFGDGGGGGFGFGGGGGFFEGGFGG5FFC7CGF:=EEG5C3<CGGCFFGFFGGGG7C>GGGG>CEFFF9>()7;DDG>9(:?E>0):2@)*:*
@M03364:276:000000000-BLYN8:1:1101:15529:7577 2:N:0:1
GGACTACTCGGGTTTCTAATCCTGTTTGCTACCCATGCTTTCGCTCCTCAGCGTCAGTAACTGCCCAGTAACCTGCCTTCGCCATCGGTGTTCCTCCTGATATCTGCGCATTCCACCGCTACACCAGGAATTCCAGTTACCCCTACAGCACTCAAGTTATGCCCGTATCGCCTGCACGCCCGGAGTTAAGCCCCGGAATTTCACAGACGACGCGACAAACAACCTACGAGTCCTTTACGCCCAGTAAATCC
+
CCCCCGGGGGGGGGGGFGGGFGGGGGGGGGGGGGGGGGGGGGGGGGGGGGGGGGGGGGGGGGGGGGGGGGGGGGGGGGGGGGGGGGGGGGGGGGGGGGGGGFFFGGFGGGGGGGGGGGGGGG?FGGGGGGGGGFGGGGGG,DCFDFGGFGGGGGGFGGFG9EFFGGGGGGGGGGG?DDGFG>:+@EDCFFAFCEGGG8CGFDFG9+*;9@D)87C5778E)*21@43),)).+7C6+.*;C53:97@A77>
@M03364:276:000000000-BLYN8:1:1101:9732:7599 2:N:0:1
GGACTACTGGGGTTTCTAATCCTGTTTGCTCCCCACGCTTTCGCACCTCAGCGTCAGTCTTCGTCCAGGGGGCCGCCTTCGCCACCGGTATTCCTCCCGATCTCTACGCATTTCACCGCTACACCTTGAATTCTACCCCCCTCTACGAGACTCTAGCTTGCCAGTTTCAAATGCAGTTCCCAGGTTGAGCCCGGGGATTTCACACCTGACTTACCGCACCGCCTGCGCACCCTTTACGCCCAGTGATTACG
+
CCCCCGGE<FFGGGGGGGGGGG<FGGGGGGGGGGECGG:FGGG7@FEG,EF<FGGGGE<;6,CFGGGGAF:6CFGGGGFGGGGGGEFEF+DGGGGE<+@=FGGGGFGGGGGGGGGG<FGGGGGGG,7,BDFFG9E99D?FGGGG,E+6++@=D;BEGC,,*@EGGAFDCG9CGGFCGFCG6>,*DF,=?F,AE5*/=ECFGGGGACFGGGGGGC0*))373::8152)(0)5CD*6@?GGD7(0***)*21
@M03364:276:000000000-BLYN8:1:1101:8172:7613 2:N:0:1
GGACTACCAGGGTTTCTAATCCTGTTTGCTCCCCACGCTTTCGCACCTGAGCGTCAGTCTTCGTCCAGGGGGCCGCCTTCGCCACCGGTATTCCTCCAGATCTCTACGCATTTCACCGCTACACCTGGAATTCTACCCCCCTCTACGAGACTCTAGCTTGCCAGTTTCAAATGCAGTTCCCAGGTTGAGCCCGGGGATTTCACATCTGACTTAACAAACCGCCTGCGTGCGCTTTACGCCCAGTAATTCCG
+
CCCCCGGFGGGGGGGGGGGGGGGGGGGGGGGGGGGGGGGGGGGGGGGGGGGGGGGGGGGGGGGGGGGGGGGGGGGGGGGGGGEEGGGGGGGGGGGGGGGEGGGGGCGGGGGGGGGGGGGGGGEGGGGGGGGGGGFGGFGGGGGGGGG>GGGDFGGGGGGGGCEFGGGGGGGGCFFGGGCGGCGGGGGGGGGGGDGEEEGGGGGGFDDGGGGGGGGGGGGGFGDF7A;>:FFFDGGFF0CEE36FGFFFGG2
@M03364:276:000000000-BLYN8:1:1101:22032:7631 2:N:0:1
GGACTACAAGGGTTTCTAATCCTGTTCGCTCCCCACGCTTTCGTCCATCAGCGTCAATCAGTTGTTAGTAACATGCCTTCGCAATCGGTGTTCTGTGTAATATCTAAGCATTTCACCGCTACACTACACATTCCAGCTACTTCACAACCATTCAAGACCCACAGTTTCAAAGGCAGTTACTCAGTTGAGCTCAGTGCTTTCACCTCTGACTTATAAGCCCGCCTACGGACCCTTTAAACCCAATGATTCCG
+
CCCCCGGGGGGGGGGGGGGGGEEFFGGGGGGD<FFFGGGGGGGGEBFFGGGGGCCEGGGGGGGGFGFGGGGGEFB@<FFGGCFGGDFGGCFGFGGFGGGGFFF?ECFGGGGFGFEEFFGEFE,,C,AFDGEDFFGGGGGGGGGDFFGE88EDGGGGGDGFFGEFFDFGG,>=?FF6FEDEAFGGGGGGGGGGGGGCEGFDFGDGFGGGGGGGGGGGGF,@9CED=F@DFF@4?GG*=AEGGF=FC+=<FF8
@M03364:276:000000000-BLYN8:1:1101:13847:7634 2:N:0:1
GGACTACTGGGGTATCTAATCCTGTTTGATCCCCACGCTTTCGCACATCAGCGTCAGTTACAGACCAGAAAGTCGCCTTCGCCACTGGTGTTCCTCCATATCTCTGCGCATTTCACCGCTACACATGGAATTCCACTTTCCTCTTCTGCACTCAAGTTTCCCAGTTTCCAATGACCCTCCACGGTTGAGCCGTGGGCTTTCACATCAGACTTAAGAAACCGCCTACGCGCGCTTTACGCCCAATAATTCCG
+
CCCCCGGGGGGGGEGGGGGGGGGGGGGGGGGGGGGGF@FGGGGGGGGGGGGGGFGGGGGFGGGGGGGGGGGGGGGGBFFFGGGGGDGGFGGGGGFGGGGGGGGGFGFFGGGGGGGGGGGCFGGFGGGGFFGGCCFCFFGGGGFGGGFGCFEDGGF?FGGGFC8D>DFGGGFC89DGGGGD8=EEFEEFGGGGGGGD7DGGGGFC+*<?9CFD8@8CFFGGBGF4(/-)(8DDGGGFF@G7:)/.>CFEF+2
@M03364:276:000000000-BLYN8:1:1101:17837:7676 2:N:0:1
GGACTACAAGGGTTTCTAATCCTGTTTGCTCCCCACGCTTTCGCACCTGAGCGTCAGTCTTCGTCCAGGGGGCCGCCTTCGCCACCGGTATTCCTCCAGATCTCTACGCATTTCACCGCTACACCTGGAATTCTACCCCCCTCTACGAGACTCTAGCTTGCCAGTTTCAAATGCAGTTCCCAGGTTGAGCCCGGGGATTTCACATCTGACTTAACAAACCGCCTGTGTGCGCTTTACGCCCAGTAATTCCG
+
CCCCCGGGGGGGGGGGGGGGGGGGGGGGGGGGGGGGGGGGGGGGGGGGGGGGGGGGGGGGGGGGGGGGGGGGGGGGGGGGGGGGGGGGGGGGGGGGGGGAFGGFFGGGGGGGGGGGGGGGCEFGGFGGGGGGGGGGGGGGGGGGGGGGGGGGGGGGGGC8DFGGGGGGGGGFGGGGGGFGGGGGGGGGGGGGGGGG=E8?FFGGFFG>CFGGGF=7FGCFEGFF?FEFFFDBGCF<?0CGD>:FGGFFGF6
@M03364:276:000000000-BLYN8:1:1101:8041:7681 2:N:0:1
GGACTACACGGGTTTCTAATCCTGTTTGCTCCCCACGCTTTCGCACCTGAGCGTCAGTCTTCGTCCAGGGGGCCGCCTTCGCCACCGGTATTCCTCCAGATCTCTACGCATTTCACCGCTACACCTGGAATTCTACCCCCCTCTACGATACTCTAGCTTGCCAGTTTCAAATGCAGTTCCCAGGTTGAGCCCGGGGATTTCACATCTGACTTAACAAACCGCCTGCGTGCGCTTTACGCCCAGTAATTCCG
+
CCCCCGGGGGGGGFGAEFGGGGFFGFFGGGGGGGGGCEF@FFGE@BGG@<FGGGGGCCGEFGGGGEGGGGC:ECFFGGG<FEGECCFGG@=FFDFGGFF,,A;CEFGF7=FC9FF<BFECFBEGGGGCGCADGCFF9BD:CGGFGGDC+4@CC>FFGFGGG7EECAC>FC,ECC9CC7@FFG6EG9,,=DF@C:887EC?FDFCAGGDFGG+;+2CF4ECDGB<DF9D?>>B3C74@6EEE>(9C**-:C*
@M03364:276:000000000-BLYN8:1:1101:7307:7696 2:N:0:1
GGACTACCCGGGTTTCTAATCCTGTTTGCTCCCCACGCTTTCGCACCTGAGCGTCAGTCTTCGTCCAGGGGGCCGCCTTCGCCACCGGTATTCCTCCAGATCTCTACGCATTTCACCGCTACACCTGGAATTCTACCCCCCTCTACGAGACTCTAGCTTGCCAGTTTCAAATGCAGTTCCCAGGTTGAGCCCGGGGATTTCACATCTGACTTAACAAACCGCCTGCGTGCGCTTTACGCCCAGTAATTCCG
+
CCCCCGGGGGGGGGGGGGGGGGGGGGGGGGGGGGGGGGGGGGGGGGGFGGGGGGGGGGGGGGGGGGGGGGGGGEGGGGGGGGEGGGGGGGGGGGGGFGGGFGGGGGGGGGGGGGGGFGGGGGGGGGGGGFGGGFGGGGGGDC>FGGGCGGGGGGGGGGGGGGGGGGGGGGGGGGGF9@?FCFCFGGGFFEFDCEEGGEFGG7CFFFFCFGCFGGGGGGGFEGEFFFFDFFEEGDGFF?EGGFFFFGFDGG0
@M03364:276:000000000-BLYN8:1:1101:22156:7717 2:N:0:1
GGACTACAGGGGTATCTAATCCTGTTTGCTCCCCACGCTTTCGAGCCTCAGTGTCAGTTACAGGCCAGAGAGCCGCTTTCGCCTCCGGTGTTCCTCCATATATCTACGCATTTCACCGCTACACATGGAATTCCACTCTCCTCTCCTGCACTCAAGTCTCCCAGTTTCCAATGCACACAATGGTTGAGCCACTGCCTTTTACATCAGACTTAAGAAACCACCTGCGCTCGCTTTACGCCCAATAAATCCGG
+
CCCCCGGGGGGGGGGFGEFGGGGGGGGFGGGGGGGGGGGGGGEFGGGGGGGGGGGGGGGGGFGGGGFGGGGEFGGGGGFGEFC:FFCGGGGGGGGFGFFGGGFFGGGGEGGGGGGF,?:EGE@<,E9FGGAFFFGFGGGGFFGGGFGF8DFGGDGGGGGGFGFGGGGGGGGGGGG9DG+@DDDEFGGG?EEFGCFGFGGC??FGF2;>DGGDGG+BCFFFFCA;@AA59?4;FFGE;(=EG3@F:++/89C
@M03364:276:000000000-BLYN8:1:1101:17677:7731 2:N:0:1
GGACTACTGGGGTTTCTAATCCTGTTTGCTCCCCACGCTTTCGCACTTGAGCGTCAGTCTTCGTCCAGGGGGCCGCCTTCGCCACCGGTATTCCTCCAGATCTCTACGCATTTCACCGCTACACCTGGAATTCTACCCCCCTCTACGAGCCTCTAGCTTGCCGGTTTCAACTCCATTCCCCAGGTTGAGCCTGGGGATTTCACATCTGACTTAACAACCCGCCTGCGTGCGCTTTACGCCCAGTAATCCGG
+
CCCCCFFGGGGGGGGGGGGGFGGDGGF,,6CEGFFECEFGG9:,,@+BF<C,6@:BB<9CE9,FG@,<FGG@F:6F+CFG7B:,C8F7C@FCFGGGGGF<9=E9EE,<+@FCDF9FE=FE+6,:>:F<D<F3,@;BFGG@B@+=E;++3+33@8>3,@>6C,**@CEFFG9D,22,>,>F8,>*FC:,,>E,:8C=*1C+7+<+1*1323;2:+7CF58785573;2@07>3CG*4/(;*:)./:77)7))
@M03364:276:000000000-BLYN8:1:1101:6222:7739 2:N:0:1
GGACTACCAGGGTATCTAATCCTGTTTGCTCCCCACGCTTTCGAGCCTCAGTGTCAGTTACAGGCCAGAGAGCCGCTTTCGCCTCCGGTGTTCCTCCATATATCTACGCATTTCACCGCTACACATGGAATTCCACTCTCCTCTCCTGCACTCAAGTCTCCCAGTTTCCAATGCACACAATGGTTGAGCCACTGCCTTTTACATCAGACTTAAGAAACCACCTGCGCTCGCTTTACGCCCAATAAATCCGG
+
CCCCCGGGGGGGGGGGGGGGGGGGGGGGGGGGGGGGGGGGGGGEFGGFGGGGGGGGGGGGGGGGGGGGGGGGGGGGGGGGGGGGGGGGGGGGGGGGGGGFGGGGGGGGGGGGGGGGGGGGGGGGGGGGFGGGGDAAFGFFGGGGEFGGGGGGGGGG9DFFGGGGGGGGGGGGGGCEGGGGDGGGGECGGF6DFFGGGGGG?FADFGGGGFGGG7=@FGC>CC>E=>AB=>?DGGGED=GGGFFFGGA7CGD
@M03364:276:000000000-BLYN8:1:1101:23105:7740 2:N:0:1
GGACTACCAGGGTATCTAATCCTGTTTGCTCCCCACGCTTTCGCACCTGAGCGTCAGTCTTTGTCCAGGGGGCCGCCTTCGCCACCGGTATTCCTCCAGATCTCTACGCATTTCACCGCTACACCTGGAATTCTACCCCCCTCTACAAGACTCGAGCCTGCCCGTTTCGAATGCATTTCCCAGGTTGAGCCCGGGGATTTCACATCCGACTTGACAGACCGCCTGCGTGCGCTTTACGCCCAGTAATTCCG
+
CCCCCFGGCFEEFFGGGFFGEGAFFGGGGGGGGGDFGGGFFFG>EFEEF8CF@FGGGGFAC<<CFFFGDDFCEGGGGE@D@EFGGGGGG7FFGG9FFGGGGGGCFCFFG7B+CFGFFGGC:FGGGGFFFGA:FFGFFGGGG6EGGGC,3=8DG+@@ECG88:3BFFFB>56D7;F,5BF:AEGF::E,A8?8:*BEEGGDFFFF76<DGDDDC=FDG7FFAG3<<FB@?>)7)7/2*(;*7)10*064DF*
@M03364:276:000000000-BLYN8:1:1101:8162:7741 2:N:0:1
GGACTACAGGGGTTTCTAATCCTGTTTGCTCCCCACGCTTTCGCACCTGAGCGTCAGTCTTCGTCCAGGGGGCCGCCTTCGCCACCGGTATTCCTCCAGATCTCTACGCATTTCACCGCTACGCCTGGAATTCTACCCCCCTCTACGAGACTCTAGCTTGCCAGTTTCAAATGCCGTTCCCAGGTTGAGCCCGGGGATTTCACATCTGATTTCACAAACGCCCTGCGTGCGCTTTCGCCCCAGTATTTCCG
+
CCCCCGGGGGCFGGGGGGGGGGFGGGGGGGGGGGCFFGGGGGGGCEGGFEFGGGGGGG,CFGGGGGGGFF7CFGGG@CEGGGGGG8FGG+BFGGEFDAA9FDFGGGGGGDEEFGGGFFEGGC+6@DFGGFGGA@;@C,3CCEGGCFGEBEEFGGGGDAEG8DFGGGGF:A>;=C,:;*=,>?68>,,,0<,AC?88*=FGFG:CFG73++31+1+1=<F*)>)-(077(>))1/*))(2;75(0*09)279
@M03364:276:000000000-BLYN8:1:1101:10683:7743 2:N:0:1
GGACTACCAGGGTTTCTAATCCTGTTTGCTCCCCATGCTTTCGCACCTGAGCGTCAGTCTTCGTCCAGGGGGCCGCCTTCGCCACCGGTATTCCTCCAGATCTCTACGCATTTCACCGCTACACCTGGAATTCCACCCCCCTCTACGAGACTCAAGCCTGCCAGTTTCAAATGCAGTTCCCGGGTTGAGCCCGGGGATTTCACATCTGACTTAACAGACCGCCTGCGTGCGCTTTACGCCCAGTAATTCCG
+
CCCCCGGGGGGGGGGGGGGCGGGGGGGGGGGGGGGGGGGGGGGGGGGGGGGGGGGGGGGGGDGGGGGGGGGGGGGGEGGGGGGGGGFEGEGGGGGGGGGCFGGGGGGGGGGBFFGFGGGGGGGGGGGGGGGGGFGGGGGGGGGGFGGGEGGGGGGFFFFCGDGGGGGGGGGGC9FGGGGGGGGGGDEFGGGGGGGG=EG9@+9C6DCCCDGFGGGG7*:=55D:656)(8>BGG326<GCEE6?DCFAGG*
@M03364:276:000000000-BLYN8:1:1101:25369:7743 2:N:0:1
GGACTACTCGGGTTTCTAATCCTGTTTGCTCCCCACGCTTTCGCACCTGAGCGTCAGTCTTCGTCCAGGGGGCCGCCTTCGCCACCGGTATTCCTCCAGATCTCTACGCATTTCACCGCTACACCTGGAATTCTACCCCCCTCTACGAGACTCTAGCTTGCCAGTTTCCAATGCAGTTCCCAGGTTGAGCCCGGGGATTTCACATCTGACTTAACAAACCGCCTGCGTGCGCTTTACGCCCAGTAATTCCG
+
C@<CCDDCEFGGEEGGGGGGFGGFFGGFGGDEFGGGGGGF,ECECGCF,E8FFGGGGGGGFG?FGGGGG7@CGGEGDGGGFDGGFFGEGGGCGGGGCEFG,=BG;FGGG7FFFGCGGCFC@FG88DGGGGGFFFCFGGFEGGGGEGCCE>EGGBFEGG9DDFFF>@;D,@;AE8,@>CFEF9FGFFGGFDFD58CGCEFG@+9+1;1;C>:FD7>7>5EGFGB((0(71B:>7C*-118C/)4?F**)*2*
@M03364:276:000000000-BLYN8:1:1101:25279:7746 2:N:0:1
GGACTACACGGGTATCTAATCCTGTTTGCTCCCCACGCTTTCGAGCCTCAGTGTCAGTTACAGGCCAGAGAGCCGCTTTCGCCTCCGGTGTTCCTCCATATATCTACGCATTTCACCGCTACACATGGAATTCCACTCTCCTCTCCTGCACTCAAGTCTCCCAGTTTCCAATGCACACAATGGTTGAGCCACTGCCTTTTACATCAGACTTAAGAAACCACCTGCGCTCGCGTTACGCCCAATAAATCCGG
+
CCCCCGGGFGGGGGGGGGGGGGGGGGGGGGGGGGGGGGGGGGGGGDGGGGGEGGGGGGDAFFFCGGGGFDGGGGGGFGGGGGGCG<CFGGGGDFCFGFGGGGGGGFGGFGECFGGGGGGGGGGG9,=AEFFGGGGGGC9?EGGGGGGGGGGGGGGGGCFCDFF83DDGGFGGDGGGGFG+=>DEG6D?FGCF76,@9DFG7CE2;8>DDCFGG7+=;>:5@E*):92A=6))2:*,52>E*=@ACCCFFDC
@M03364:276:000000000-BLYN8:1:1101:8436:7759 2:N:0:1
GGACTACCAGGGTATCTAATCCTGTTTGCTCCCCACGCTTTCGCACCTGAGCGTCAGTCTTCGTCCAGGGGGCCGCCTTCGCCACCGGTATTCCTCCAGATCTCTCCGCATTTCACCGCTACACCTGGAATTCTACCCCCCTCTACGAGACTCAAGCCTGCCAGTTTCGGATGCAGTTCCCGGGTTGAGCCCGGGGATTTCACATCCGACTTGACAGACCGCCTGCGTGCGCTTTACGCCCCGCACTTCCT
+
CCBCCGGGCFGEFFEFGGGGFFG9FGEGGGGEFGF7@7BCFE@@,@@F<FC,77@FGC,EE9FGG77CC7B7CFGG7=7E<C@BC,>>FCGG9?EFF8EGF,,9E,?=@EFGA@9EFFC=+@=FFFFD=,FFGGDF,636@EE+,,4>7@EG6DGG@+,7@CGFFECFDEGDCDF?F9DFFGE5F8*4=78FEC>5*;FFG=CDAFCC<)>/:***995*)5)(-565(0))9CFBB18C5)()1)).CG*
@M03364:276:000000000-BLYN8:1:1101:21913:7820 2:N:0:1
GGACTACAGGGGTTTCTAATCCTGTTTGCTCCCCACGCTTTCGCACCTGAGCGTCAGTCTTCGTCCAGGGGGCCGCCTTCGCCACCGGTATTCCTCCAGATCTCTACGCATTTCACCGCTACACCTGGAATTCTACCCTCCTCTACGAGACTCTAGCTTGCCAGTTTCAAATGCAGTTCCCAGGTTGAGCCCGGGGATTTCACATCTGACTTATCAAACCGCCTCCGTGCGCTTTACGCCCAGTAATTCCT
+
CCCCCGGGGGGGGGGGGGFGGGGGGGGGGGGGGGGGGGGGGGGGGG7EAFFGGGGGGGGFDCFGGGGGCC@@F@FGGGGGGGFGGFGDGGFGGGGGDECFFCEGGGGDGGGGGGGF<FGGGGGGCCGGGFD8CDDFGB,8@8FGBF?B8+:DFFGFGGGF7BC,@AFDACDCCC,,@;EF3,6DCGCCFCGFGE*4*=EADGG+10B:D+;;F77;++>5;58(()(:(=3<DDF<63>CE:()0*94:7*
@M03364:276:000000000-BLYN8:1:1101:3312:7831 2:N:0:1
GGACTACTCGGGTTTCTAATCCTGTTTGCTCCCCACGCTTTCGCACCTGAGCGTCAGTCTTCGTCCAGGGGGCCGCCTTCGCCACCGGTATTCCTCCAGATCTCTACGCATTTCACCGCTACACCTGGAATTCTACCCCCCTCTACGAGACTCTAGCTTGCCAGTTTCAAATGCAGTTCCCAGGTTGAGCCCGGGGATTTCACATCTGACTTAACAAACCGCCTGCTTGCGCTTTACGCCCAGTAATTCCG
+
CCCCCGGGGGGGGGGGGGGGGGGGGGGGFFFGGGGGGGGGGGGEEGGF@FGGGGGGGGCFFGFGGGGG?FCFGGGGGGGGGGGGGFGGGGGGGCGGGFGGGGGGGGGGGGGGGGFGGGGGGGGGGEFFCCGGGGGGGG6FGGGDGFGGEGDGGFGGFFFDGGGGGGGGGGFF7FGGFGGC6>6BFGGGGG,*:*BE5CFGGGG=FGF+@@DFC>CCF4E*:EDF1F212>55DGG<F?GGGDBFGFFFGG6
@M03364:276:000000000-BLYN8:1:1101:19859:7835 2:N:0:1
GGACTACACGGGTTTCTAATCCTGTTTGCTCCCCACGCTTTCGCACCTGAGCGTCAGTCTTCGTCCAGGGGGCCGCCTTCGCCACCGGTATTCCTCCAGATCTCTACGCATTTCACCGCTACACCTGGAATTCTACCCCCCTCTACGAGACTCTAGCTTGCCAGTTTCAAATGCAGTTCCCAGGTTGAGCCCGGGGATTTCACATCTGACTTAACAAACCGCCTGCGTGCGCTTTACGCCCAGTAATTCCG
+
CCCCCGGGGGGGGGGGGGGGGGGGGGGGGGGGGGGGGGGGGGGGGGGGGGGGGGGGGGGGGGGGGGGF@FGGGGGGGGGGGGGGGGGGGDGCGGFGGGFGFFGGGCFGGGGGGGGGGGGGEGFGGGGGGGGGGGFFGGGGGGGGDGGGGGGGGGGFFGGGGGDGFGGGGG9BCFGFFFGGGGGGG9ECFGGGGGGGDGGGGGC7CFCC+;:FFGGFG<FGFGF@FFFFBFFFGGGFF?GGGFBFGFFFG72
@M03364:276:000000000-BLYN8:1:1101:14227:7850 2:N:0:1
GGACTACTGGGGTATCTAATCCTGTTTGCTCCCCACGCTTTCGCACCTGAGCGTCAGTCTTCGTCCAGGGGGCCGCCTTCGCCACCGGTATTCCTCCAGATCTCTACGCATTTCACCGCTACACCTGGAATTCTACCCCCCTCTACGAGACTCTAGCTTGCCAGTTTCAAATGCAGTTCCCAGGTTGAGCCCGGGGATTTCACATCTGACTTAACAAACCGCCTGCGTGCGCTTTACGCCCAGTAATTCCG
+
CCCCCGGGGGGGGGGGGGGGGGGGGGGGGGGGGGGGGGGGGGGGGGGGGFGFGGGGGGGGGGGGGGGGGGGGGGGGGGGGGGGGGGGGGGGGGGGGGGGGGGGGGGGGGGGGGFGGGGGGGGGGGGGGGGGGGGGGGGGGGGGGGGGEEGGGGGGGGGGGGGGGGCCFGGGGGFGGGGFF6>FGFGGFFGGFEGGG5CGGFGCFFGGGDGGGGGGCD<55BGFFFFFF?FF@<D34@BEEG::FDGBAFF>
@M03364:276:000000000-BLYN8:1:1101:23416:7882 2:N:0:1
GGACTACACGGGTATCTAATCCTGTTTGCTCCCCACGCTTTCGCACCTGAGCGTCAGTCTTCGTCCAGGGGGCCGCCTTCGCCACCGGTATTCCTCCAGATCTCTACGCATTTCACCGCTACACCTGGAATTCTACCCCCCTCTACAAGACTCTAGCCTGCCAGTTTCGAATGCAGTTCCCAGGTTGAGCCCGGGGATTTCACATCCGACTTGACAGACCGCCTGCGTGCGCTTTACGCCCAGTAATTCCG
+
CCCCCGGGGGGGGGGGGGGGGGGGGGGGGGGGGGGGGGGGGGGGGGGGGGGGGGGGGGGGGGGGGGGGGGGGGGGGGGGGGGGGGGGGGGGGGGGGGCGGGGDFDFGGGGGGGGGGGGGGGGGGGGGGGGGGGGGGGGGGDGGGGGGCGCF7FGFGGGGGGGGG:EGGGFFGGGGGGGGGGCFFGGGGGGGGGEGGCGGGGGGGFGG3<7D3D>GGD7FFEG><?FBFBEFFGDC9FFEECDFFFDFBGG6
@M03364:276:000000000-BLYN8:1:1101:4323:7927 2:N:0:1
GGACTAACGGGTTTCTAATCCTGTTTGCTCCCCACGCTTTCGAGCCTCAGTGTCAGTTACAGGCCAGAGAGCCGCTTTCGCCTCCGGTGTTCCTCCATATATCTACGCATTTCACCGCTACACATGGAATTCCACTCTCCTCTCCTGCACTCAAGTCTCCCAGTTTCCAATGCACACAATGGTTGAGCCACTGCCTTTTACATCAGACTTAAGAAACCACCTTCTCTCGCTTTACGCCCAATACATCCGG
+
CCCCCGGGGGGGGGGGGGGGGGGGGGGGGGGGGGGGGGGGGGGGGGGGGGGGGGGGGGGGGFGGGGGGGGGGGGGGGGGGGGGGGGDFGGGGGFGGFGGGGDGGGGGGGGGGGGGFCFCEGGGGGGGEB?FFFGGGGGGGGGGGGGFDFGGGGGGGGGGGG@FDFGGFGCE8?FGAEE6EGGGGEDCCCCGGGDGGGGFFGFFGFFC;9DFF>FGFFFFF>6*)*49AAFB48FFFEBCGGFB);@A@GG
@M03364:276:000000000-BLYN8:1:1101:9771:7938 2:N:0:1
GGACTACAGGGGTTTCTAATCCTGTTCGCTCCCCACGCTTTCGCTTCTCAGCGTCAGTAATTTCCCAGAGATCCGCCTTCGCCACCGGTGTTCCTCCTGATATCTGCGCATTCCACCGCTACACCAGGAATTCCAATCTCCCCTGAAATACTCTAGCCTACCCGTATCGAGGGCAAGTTCACAGTTAAGCTGTAAAATTCCACCCACGACGCGATAAACCGCCTACAAGCTCTTTACGCCCAGTAATTCCG
+
CCCCCGGGGGGGGEGGGGGGGGGGGGGGGGGGGGGGGGGGGGGGGFGGGGGFFGGEGGGGGGGGGGGG@FGGGGGGGGGGGGGDGGGGGGGGGGEEFFFDGCCFEAFGGGGGGFGGGGGGGGGGGGGG7FFGGGGGFGGGGGGGFFFFGGGF?FFDG8E8DFFGGGGGGGGGCDFFFCFDA,,@C;DGGGGCCFFEGGGA7@FD4DDDGGGGG<CD5FGF>EA03A=FEFF6CCFEA2EEGE0)0;F4:C6
@M03364:276:000000000-BLYN8:1:1101:9881:7939 2:N:0:1
GGACTACAGGGGTTTCTAATCCTGTTCGCTCCCCACGCTTTCGAGCCTCAGCGTCAGTTACAGACCAGAGAGCCGCCTTCGCCACTGGTGTTCCTCCATATATCTACGCATTTCACCGCTACACATGGAATTCCACTCTCCTCTTCTGCACTCAAGTCTCCCAGTCTCCAATGACCCTCCCCGGTTGAGCCGGGGGCTTTCACATCAGACTTAAGAAACCACCTGCGCTCGCTTTACGCCCACTAAATCCG
+
CCCCCGGGGGEGGGGGGGFGGGGGGG<FGGGGGGGGGGGGGGG8,FGGGGGGGGGGGGCEFCF9FGGGFF<FGGGGGGGGGGGGGGGGGGGGFGGGGFFEGGCAGCFGGGGEGGGFGGGGGGGGFGGGGAEGGGCFEGCGGGGGCFAFEFGGGGGG@FGEGGGGG,@FGGGGGGGD8FGGG6CEGGGGGGGGGGDGGGGGGGG7@F+CFGGG7>CG7FGGFGFF;FFFBEE>DCG97?ECEB(77FFFGF)
@M03364:276:000000000-BLYN8:1:1101:18142:7967 2:N:0:1
GGACTACTCGGGTTTCTAATCCTGTTTGCTCCCCACGCTTTCGTGCATGAGCGTCAGTGTTATCCCAGGGGGCTGCCTTCGCCATCGGTATTCCTCCACATCTCTACGCATTTCACTGCTACACGTGGAATTCTACCCCCCTCTGACACACTCTAGCCGTGCAGTCACCAATGCAATTCCCAGGTTAAGCCCGGGGCTTTCACATCGGTCTTGCACAACCGCCTGCGCACGCTTTCCGCCCAGTAATTCCC
+
CCCCBAFFFGGGFGGGECFFEGGGGGGGGFGGGGGGGGCFFGGGGGGEEFFGGGGGGFGGGGGGGGFGG,CCCFGGGGGFGGGGGGGGGFFGGGFFG,EFDEGGGFFEGGDGGG9FGGGGFGGG@GGD:AEFGGGGGGDGGGGG8,DEF8EFCE9,C>CE+@@DFFGGFDFCEFGFG<ACD9@EFGDC,@68E8CG*CG6C742=;DG<C<DFFC*+23ABCB(().)65D>1*9)*4ECD5:)029):**
@M03364:276:000000000-BLYN8:1:1101:25661:7987 2:N:0:1
GGACTACAGGGGTATCTAATCCTGTTCGCTCCCCACGCTTTCGAGCCTCAGCGTCAGTTACAGACCAGAGAGCCGCTTTCGCCACCGGTGTTCCTCCATATATCTACGCATTTCACCGCTACACATGGAATTCCACTCTCCCCTTCTGCACTCAAGTTGTACAGTTTCCAAAGCACACAATGGTTAAGCCACTGCCTTTTACTTCAGACTTATACAACCGCCTGCGCTCGCTTTACGCCCCATAAATCCGG
+
CCCCCGGFGGGGGGGGGGGGGGGGGGGGGGGGGGGGGGGGGGGGGGGGGGGGGGGGGGGGGGGGGGGGGGCEGGGGGGGGGGGGGGGGGDGGGGGGGGGGGGGGGGGGGDGGGGGGGGGGDEGGE=AFGGGGGGGGGGGGGGGGGGGGGGGGGGGGGGGGBFGGFGGGGGGGFGGGGGD+EFB;FGGGGC8EGGGGGGGGCFE>897;DFGCF>CFFGEGFGFFFF2?@?EFGC+;3;CE*:55FGFFG3/
@M03364:276:000000000-BLYN8:1:1101:25309:7999 2:N:0:1
GGACTACAAGGGTATCTAATCCTGTTTGCTCCCCACGCTTTCGCACCTGAGCGTCAGTCTTCGTCCAGGGGGCCGCCTTCGCCACCGGTATTCCTCCAGATCTCTACGCATTTCACCGCTACACCTGGAATTCTACCCCCCTCTACGAGACTCTAGCTTGCCAGTTTCAAATGCAGTTCCCAGGTTGAGCCCGGGGATTTCACATCTGACTTAACAAACCGCCTGCGTGCGCTTTACGCCCAGTAATGCCG
+
CCCCCFFGEGGGGGGGGGGGGGGGGGGGGGFGCGGC@FCFGGE>EGEFGGGGGGGGGGGGGGGGGGDFCCCC@FGGGCCF?GFGGGGGGGGG9FF9F,,:FF9,E<EFDCFGDFGGGEEEC:FGG8F8<FGFF@DEDD6CBEGDDFGD8CGFGAFGFG9C7><87BA@F9A>ECFFG9EF?C:8<DC6?F4;1*4=/=E67CFCC<1:>CGC7:+32;EGE5>;;)27())7)CC4868:C:10:DF)*99
@M03364:276:000000000-BLYN8:1:1101:2831:8024 2:N:0:1
GGACTACTAGGGTTTCTAATCCTGTTTGCTCCCCACGCTTTCGCACCTGAGCGTCAGTCTTCGTCCAGGGGGCCGCCTTCGCCACCGGTATTCCTCCAGATCTCTACGCATTTCACCGCTACACCTGGAATTCTACCCCCCTCTACGAGACTCTAGCTTGCCAGTTTCAAATGCAGTTCCCAGGTTGAGCCCGGGGATTTCACATCTGACTTAACAAACCGCCTGCGTGCGCTTTACGCCCAGTAATTCCG
+
CCCCCGGGGGGGGGGGGGGGGGGGGGGGGGGGGGGGGGGGGGGGGGGGFGGGGGGFDGGGGGGGGGGGGGFGGGGGGGGGGGGGGGGGGGGGGGGGFDG?FFGGGGGGFGEGGGGFGGFGGGGGGGGGGGGGGGCFFFGCEGGGFGGGGCGGGGGFGGFGGGGGGGEGGFGGGGGGG<DGFGGGGGGGGGGGGGGGGGC?FDGGFGGF>CFF>7DGDDEEBDFD@F;BFFFFDG3)82CEG@?FCFFFF>7
@M03364:276:000000000-BLYN8:1:1101:23251:8040 2:N:0:1
GGACTACACGGGTTTCTAATCCTGTTTGCTCCCCACGCTTTCGCACCTGAGCGTCAGTCTTCGTCCAGGGGGCCGCCTTCGCCACCGGTATTCCTCCAGATCTCTACGCATTTCACCGCTACACCTGGAATTCCACCCCCCTCTACGAGACTCAAGCCTGCCAGTTTCAAATGCAGTTCCAAGGTTGAGCCCGGGGCTTTCACATCTGACTTAACAAACCGCCTGCTTGCGCTTTCCGCCCACAAATTCCG
+
CCCCCGGGGGGGGGGGGGGGGGGGGGGGGGGGGGGGGGGGGGDGGGGGDFGCGGGGGGGGGGFEGGGGFEFFGGGGGGGFGGDGGCE7CEGGGCEGGGGGCFFGGGGGGGGGGGGGGGGGGGGGGGGGGGGGGCADECEGGGG7DFDC@C8+@CF6@F?FF@C6FGF9FGC97;9,>CFGE?D*?,,<8<FFC==***2=7@CCADD7@CD7CFFGGFGGFGB,,5(/5>B>CD*)1(2CC>()*194CC2
@M03364:276:000000000-BLYN8:1:1101:10447:8043 2:N:0:1
GGACTACAAGGGTTTCTAATCCTGTTTGCTCCCCACGCTTTCGCACCTGAGCGTCAGTCTTCGTCCAGGGGGCCGCCTTCGCCACCGGTATTCCTCCAGATCTCTACGCATTTCACCGCTACACCTGGAATTCTACCCCCCTCTACGAGACTCTAGCTTGCCAGTTTCAAATGCAGTTCCCAGGTTGAGCCCGGGGATTTCACATCTGACTTAACAAACCGCCTGCGTGCGCTTTACGCCCAGTAATTCCG
+
CCCCCGFGGGGGGGEGGGGGGGGGGGGGGGGGGGGGGEGGGGGGGGGGCFEFGGGGFGFFGFFGGFFGGGGEGGGGGEGGGGGCFFGGG:FGFGFGGGGFGFGGGGGGGGGGGGFFFGDE=FGGGFFGDFGGFGC;=8+CEGGGCG++@EE7E;FFGGGGGGG?<EGFGFAFGFGGGGFG,2>FFFFCGGF5;*:E5CGG=FFG=<7FG7DGD+7@><FCDG)33A>>:5>BDG:9F6E5C56FC*@ACD<
@M03364:276:000000000-BLYN8:1:1101:10219:8070 2:N:0:1
GGACTACCAGGGTATCTAATCCTGTTTGCTCCCCACGCTTTCGCACCTGAGCGTCAGTCTTCGTCCAGGGGGCCGCCTTCGCCACCGGTATTCCTCCAGATCTCTACGCATTTCACCGCTACACCTGGAATTCCACCCCCCTCTACGAGACTCTAGCTTGCCAGTTTCAAATGCAGTTCCCAGGTTGAGCCCGGGGATTTCACATCTGACTTAACAAACCGCCTGCGTGCGCTTTACGCCCAGTAATTCCG
+
CCCCCGGFFGGGGGGGGFGGFGGGFGGGGGGGFDGGGGGGG9FGGEGGGGEGEGGGGFEGGGGGCFGECCFGDFFEFGGGGGGDGCF7FGGGGGGGGGGFFCEFGCFFGCFFGCCFFFDEGGGGFGFFF@DDGGGGDEGGGGGGGFF+BCECEFAFGGCDGCAF>FFGGGGGGGCFDFFFECEGGGDFGCGFECEE=EGGGGGGFCFFDGGGD:CFC5@C5=:;?F>D03)<7<1:FFG8E>:@FC4)2**
@M03364:276:000000000-BLYN8:1:1101:8916:8079 2:N:0:1
GGACTACAGGGGTTTCTAATCCTGTTTGCTCCCCACGCTTTCGCACCTGAGCGTCAGTCTTCGTCCAGGGGGCCGCCTTCGCCACCGGTATTCCTCCAGATCTCTACGCATTTCACCGCTACACCTGGAATTCTACCCCCCTCTACGAGACTCTAGCTTGCCAGTTTCAAATGCAGTTCCCAGGTTGAGCCCGGGGATTTCACATCTGACTTAACAAACCGCCTGCGTGCGCTTTACGCCCAGTAATTCCG
+
CCCCCGGGGGGGGGGGGGGGGGGGGGGGGGGGGGGGGGGGGGGGGGGGGGGGGGGGGGGGGGGGGGGGCGDEGGGGGGGGGGGGGGGDGGGGGGGGGGG9FGFGGGGGGGGGGGGGGGGGGGGGGCDG=FGGGADGCEGGGGGGFGGGGGGGGGGGGGGGGGGGGGGGGCFFFFGGGGGG69DCFFFG6FGGDGGGGGGDGGGGFGGGGFDFGC>FGF=FECBFFFF@?D@>GGGFF?DDGB?6*??2*:9
@M03364:276:000000000-BLYN8:1:1101:27484:8083 2:N:0:1
GGACTACTAGGGTTTCTAATCCTGTTTGCTCCCCACGCTTTCGCACCTGAGCGTCAGTCTTCGTCCAGGGGGCCGCCTTCGCCACCGGTATTCCTCCAGATCTCTACGCATTTCACCGCTACACCTGGAATTCTACCCCCCTCTACGAGACTCTAGCTTGCCAGTTTCAAATGCAGTTCCCAGGTTGCGCCCGGGGATTGCACATCTGACTTAACAAACCTCCTGCGTGCGCTTTACGCCCAGTAATTCCG
+
A-8-AEGC,CFGEF,C@FAECEGF@66EF<@ECC,::B@BFGDEGGGFG,E@:@8FBFFGGFFAEGFDCEGG77>:CGC,<F,B4?+FF=D9,CF94==<ECE,4,<<FEFFGE<AFE@=@79=4?AECFDD,,=ADF+@==+=D,@+@@:;F,@CF>,4+>EEFGC,3>;>ECFGAFACE9D4D,8,**>CC5E8*B9*27+;+0;+1@C1+;72:*/:);=1)),.4>>BDCCA@0*/::(/0:F2>70
@M03364:276:000000000-BLYN8:1:1101:20523:8103 2:N:0:1
GGACTACAAGGGTATCTAATCCTGTTTGCTCCCCACGCTTTCGCACCTGAGCGTCAGTCTTCGTCCAGGGGGCCGCCTTCGCCACCGGTATTCCTCCAGATCTCTACGCATTTCACCGCTACACCTGGAATTCTACCCCCCTCTACGAGACTCTAGCTTGCCAGTTTCAAATGCAGTTCCCAGGTTGAGCCCGGGGATTTCACATCTGACTTAACAAACCGCCTGCGTGCGCTTTACGCCTAGTAATTCCG
+
CCCCCGGFCFGGG<FFGC9FGGGGGGGGGGGFFGGGDGGGGGGGEGGGGGGGGGGGGGGGGGGDGGGGGGGGGGGGGGGGGGFGGFGGGGGGGGGGGGGAFGGFGGGGGGGFGGGGGGGGCFCGGCEEFDFGGGGGGGGEGGGFGGGGGGGGGDA7EGGFGGFF,@FFGGCF7E,EF7FDFGGFGDGCFCFGGDDGEGGGFGGCFFGC77CFGFFGFGFF3E87DF@B<::><DFAFFG5C):7FFF2F*0
@M03364:276:000000000-BLYN8:1:1101:20844:8104 2:N:0:1
GGACTACAGGGGTTTCTAATCCTGTTTGCTCCCCACGCTTTCGCACCTGAGCGTCAGTCTTCGTCCAGGGGGCCGCCTTCGCCACCGGTATTCCTCCAGATCTCTACGCATTTCACCGCTACACCTGGAATTCTACCCCCCTCTACGAGACTCTAGCTTGCCAGTTTCAAATGCAGTTCCCAGGTTGAGCCCGGGGATTTCACATCTGACTTAACAAACCGCCTGCGTGCGCTTTACGCCCAGTAATTCCG
+
CCCCCGGGGGGGGGGGGGDCGGGGGGGGGGGGFGGGGGGGGGGGGGGGGGGGGGEGGGGGGGGGGGGGGGGGGGGEGGGGGGGGGGGDGGGGGGGGGGFGFGGGGGGGGGGECGGGGGGGFF,EFGGGGGGGGGGGGGGGGGGGGGGCCEEGGC;EFFGGGFFCCFGGGGGGGGGFFE>,DFGDEEFGGGDFGGCCEGGGGGGGFDDFFGCFGGGGGFDFEGFFFFBE?B:3C<<AF6E:EFBF7>7<>C6
@M03364:276:000000000-BLYN8:1:1101:26782:8132 2:N:0:1
GGACTACACGGGTATCTAATCCTGTTTGCTCCCCACGCTTTCGAGCCTCAGTGTCAGTTACAGGCCAGAGAGCCGCTTTCGCCACCGGTGTTCCTCCATATATCTACGCATTTCACCGCTACACATGGAATTCCACTCTCCTCTCCTGCACTCAAGTCTACCAGTTTCCAATGCATACACTGTTTGAGCCACTGCCTTGTACACCAGACTTAATAAACCACCTTCGCTCGCTTTACGGCCAATAAATTCCG
+
@C9CCGG@EFGEGGGGFCGGGGGGGGGGGGGGGGFGDGGGCFGEGGGGGGFEFF@FGG9@,;F<FGGF8<FGFFGGFGGGGGGDECFFGGGGG9E?<ECFGCFGCFFFGGGECFFG?:BCEEFGF8FFCAGGG,@A;=,8=A8+@ECFGFGFCC,@CDA;EGF?FEBDA;FFGGFG,6D,@93@F=,76CEFEF,@FF8BCFDFFG5C5D+@@@+9D7<;F59)4995>9))29CE4(4:/:(;:C=):+;
@M03364:276:000000000-BLYN8:1:1101:6121:8145 2:N:0:1
GGACTACTAGGGTTTCTAATCCTGTTTGCTCCCCACGCTTTCGCACCTGAGCGTCAGTCTTCGTCCAGGGGGCCGCCTTCGCCACCGGTATTCCTCCAGATCTCTACGCACTTCACCGCTACACCTGGAATTCTACCCCCCTCTACGAGACTCTAGCTTGCCAGTTTCAAATGCAGTTCCCAGGTTGAGCCCGGGGCTTTCACATCTGACTTAACAGCCCGCCTGCGTGCGCTTTACGCCCAGTAATTCCG
+
CAC@CEGFGGGGGGGGGGGFCECCFGGGGFGDDFGEFG:FGGGDGGGGC@E,CFECFGGGFF@FEEECGGGEEGCGGGEFGGBFGEGGGGGCGAF94=F9,FFFGGGGGGCGGDCBEEFECEGGGDFG<FGFFGACFGGGGCCD,@>++@CCDFGGGGGFGGA6FFGGEGGF,>EFGFF,,,>BFFF6,DFDGG5C*=5ACFF7@4;CGFG7:C7@7*3::ED7=A(04@E>CCD2??GEEE6@D:BBGG7
@M03364:276:000000000-BLYN8:1:1101:26137:8151 2:N:0:1
GGACTACCGGGGTTTCTAATCCTGTTTGCTCCCCACGCTTTCGCACCTGAGCGTCAGTCTTCGTCCAGGGGGCCGCCTTCGCCACCGGTATTCCTCCAGATCTCTACGCATTTCACCGCTACACCTGGAATTCTACCCCCCTCTACGAGACTCTAGCTTGCCAGTTTCAAATGCAGTTCCCAGGTTGAGCCCGGGGATTTCACATCTGACTTAACAAACCGCCTGCGTGCGCTTTACGCCCAGTACTGCCG
+
CCCCCFGEGGDGG7FGGGGGGGGGGGGFGGGGGGGGGGGGGGCBFEGGGGGCEGGGGGFGGFGGCFGGGGGDCGECFGGGGEEE@EFGGGGGGGFGFGGFEF;EGCFFGGGGGGGGFEGGGEFGEGGGFGGGGGGGGG8CGGGCFG8C+@EGGGGGGCA?CEGFGGGFCGFGFFFGGGGGFGG8FFC0=FGFECGGGD?9CCFF6DGGGGFGG7FGG7F*85@0:@>E0>5><5F<F0CGC506F*9)*2)
@M03364:276:000000000-BLYN8:1:1101:25634:8157 2:N:0:1
GGACTACTGGGGTTTCTAATCCTGTTTGCTCCCCACGCTTTCGCACCTGAGCGTCAGTCTTCGTCCAGGGGGCCGCCTTCGCCACTGGTATTCCTCCAGATCTCTACGCATTTCACCGCTACACCTGGAATTCTACCCCCCTCTACGAGACTCTAGCTTGCCAGTTTCAAATGCAGTTCCCAGGTTGAGCCCGGGGATTTCACATCTGACTTAACAAACCGCCTGCGTGCGCTTTACGCCCAGTAATTCCG
+
CCCCCDDFF?GGGGGFGGGGGGGGGGCFGGGFGGGGGGDGGFGGDFEGGFFGGEC,@CCGFGGGGCFG8F7CEEEGDGFFGG?F@,CEEGGGGGGGF8F9=ACFFGF7:C7BGDFGGGG6F7:FFF<FFGFCGGFGFGGGEEGDGGC>++4=CGG7FE;DF3,3D=;EF93D;@EFFGGGGGC8?E@E?C8EEC5:7BCGCGCC=FGG=+0+:;F+:**:)*8((;3>?DFF355AF<GGGB:)**15>F9
@M03364:276:000000000-BLYN8:1:1101:4631:8186 2:N:0:1
GGACTACAGGGGTTTCTAATCCTGCTTGCTCCCCACGCTTTCGCACCTGAGCGTCAGTCTTCGTCCAGGGGGCCGCCTTCGCCACCGGTATTCCTCCAGATCTCTACGCATTTCACCGCTACACCTGGAATTCTACCCCCCTCTACGAGACTCTAGCTTGCCAGTTTCAAATGCAGTTCCCAGGTTGAGCCCGGGGATTTCACATCTGACTTAACAAACCGCCTGCGTGCGCTTTACGCCCAGTAATTCCG
+
CCCCCGGGGGGGGGGGGGGGGGGGGGGGGGGGGGGGGGGGGGGGGGGGGGGFGGGGGGGGGGDFGGGGGGGGGGGGGGEGGGGGGGDGFCFGGGDGCFFGGGGGG9?FGDFDGGGGGDFE@@:38FFGGFGDCGCFGGCGGEGGEFF6BEGFFGFFGGGGFG,>FF9EC9;@;;<7<FGFFFDFGGGGGGGCEGGECGGGGDCCACGGC+2+;FGGGGF5)75(,80837:>G3FBFFGEG31<C:6<>F9
@M03364:276:000000000-BLYN8:1:1101:5593:8190 2:N:0:1
GGACTACTAGGGTATCTAATCCTGTTTGCTCCCCACGCTTTCGAGCCTCAGCGTCAGTTACAGACCAGAGAGCCGCCTTCGCCACTGGTGTTCCTCCATATATCTACGCATTTCACCGCTACACATGGAATTCCACTCTCCTCTTCTGCACTCAAGTCTCCCAGTTTCCAATGACCCTCCCCGGTTGAGCCGGGGGCTTTCACATCAGACTTAAGAAACCGCCTGCGCTCGCTTTACGCCCAATAAATCCG
+
CCCCCGGFDFGGGFGGGGGGGGGGGGGGGGGGGGGGDGGGGGGGGGGGGGGGGGGGGGGGGFFAFGGGGGGGGGGGGGGFGGGGGGGGGGGGGGFGGDFAFAFGGGGGGGGGGGGGGGGGGGCE9FGGFCFGGFGGGFGGGGGGFFGGGGG8D?>DE9,>CDGGGGDGAFGGGGGG?DFGE6B6FEEGGGGE6CGGGGGGGGFCFC?GGGGG=>FDGGFGFGFF;:0835.:C*7:FFDGDD:>FGF>FG<
@M03364:276:000000000-BLYN8:1:1101:20044:8196 2:N:0:1
GGACTACTCGGGTATCTAATCCTGTTTGCTCCCCACGCTTTCGCACCTGAGCGTCAGTCTTCGTCCAGGGGGCCGCCTTCGCCACCGGTATTCCTCCAGATCTCTACGCATTTCACCGCTACACCTGGAATTCTACCCCCCTCTACGAGACTCTAGCTTGCCAGTTTCAAATGCAGTTCCCAGGTTGAGCCCGGGGATTTCACATCTGACTTAACAAACCGCCTGCGTGCGCTTTACGCCCAGTAATTCCG
+
CCCCCGGGGGGGGGGFGGCFGGGGGGGGGGGGGGGGGGGGGGGGGGGGGGGGGGGGGGGGGGGGGGGGGGGGGGGGGGGGGGGGGGGGGGGGGGGGGGGGGGGGGFGGGGGGGGGFGGGGGGGGGGGGGGGGGGGGFFGDGGGGGGGGGGGGCFGGGGGCGGGGGGFFGGGGGGGGGFGGGGGGGFFF?FGGE5EGE88EGFGDFGGG+;C7FFFGGGGGFGFD?A>:,.85DGF>F<>EEEFFF7@4FC9
@M03364:276:000000000-BLYN8:1:1101:21979:8215 2:N:0:1
GGACTACCAGGGTTTCTAATCCTGTTTGCTCCCCACGCTTTCGAGCCTCAGTGTCAGTTACAGGCCAGAGAGCCGCTTTCGCCTCCGGTGTTCCTCCATATATCTACGCATTTCACCGCTACACATGGAATTCCACTCTCCTCTCCTGCACTCAAGTCTCCCAGTTTCCAATGCACACAATGGTTGAGCCACTGCCTTTTACATCAGACTTAAGAAACCACCTGCGCTCGCTTTACGCCCAATAAATCCGG
+
CCCCCFGCFGGGGGGGGEEFGGGGGGGGGGGGGGGGGGFGGGGGGGGGGGGGGGGGGGGGGGFGGFGGGGGGGGGG>FGGGFGGCFFGGGGGGGGGGGGFFGGGGFGGGFGGGGAFGGGGGGFGGGGGGFFFFGGGGGGGGCGGFEG8EEFCGGGGFF;F=FFGGGGGGGFGGG8DFD6=EGGFGDDFG@E?4@?8FGFGDGCCAFG>C*2=CFCC5C@F>CF=BF2*)8BFGFC;4>EGE5=FG7@C7CD
@M03364:276:000000000-BLYN8:1:1101:20613:8224 2:N:0:1
GGACTACAGGGGTTTCTAATCCTGTTTGCTCCCCACGCTTTCGCACCTGAGCGTCAGTCTTTGTCCAGGGGGCCGCCTTCGCCACCGGTATTCCTCCAGATCTCTACGCATTTCACCGCTACACCTGGAATTCTACCCCCCTCTACAAGACTCTAGCCTGCCAGTTTCGAATGCAGTTCCCGGGTTGAGCCCGGGGATTTCACACCTGACTTAACAGACCGCCTGCGTGCGCTTTACGCCCAGTAATTCCG
+
CCCCCGGGGGGGGGGFFGFGGGGGGGFGGGGGGGG:CFGGGGGDGGGGGGCFGGGCEFFG@FFFGGGGFGDCGFGGGGEFEGGGGG>CGEGGFGFFG8FGG?FGGGGGGGGDFGGGGGGGGGGCFEFCDGGGGGF,CD8FGEEGGGG,,@FCEAFFA698DF68FFGG5D,,1,,7EEGGGG*BFEDC6,?8=*=:C**3:>?7):C85*2;+;>DGD8EEDBB0>0)(07>CD5)/-*:C)(/2*96C**
@M03364:276:000000000-BLYN8:1:1101:16891:8247 2:N:0:1
GGACTACTCGGGTATCTAATCCTGTTTGCTCCCCACGCTTTCGAGCCTCAGTGTCAGTTACAGGCCAGAGAGCCGCTTTCGCCTCCGGTGTTCCTCCATATATCTACGCATTTCACCGCTACACATGGAATTCCACTCTCCTCTCCTGCACTCAAGTCTCCCAGTTTCCAATGCACACAATGGTTGAGCCACTGCCTTTTACATCAGACTTAAGAAACCACCTGCGCTCGCTTTACGCCCAATAAATCCGG
+
CCCCCGGGGGGGGGGGGGGGGGGGGGGGGGGGGGGGGGGGGGGGGGGGGGGGGGGGGGGGGGGGGGGGGCGGGGGGEGFFGGEFCGGGGGGGGGGGFGGGGGGGGGGGGGGGGGFGGGGGGGDGCGGGFGGGGGFFFGFGGGGGGGGGGGGGGGGGGG,@>DFFGFGGGFFGGGGGGGGGFFDGGG6FGDGGGGGGGGGGCFEFFC>*;*@C>>CFFF8CFEFFFEBEFFEDGG7945CEG5@AGFFFCG9
@M03364:276:000000000-BLYN8:1:1101:21115:8273 2:N:0:1
GGACTACCGGGGTTTCTAATCCTGTTTGCTCCCCACGCTTTCGCACCTGAGCGTCAGTCTTCGTCCAGGGGGCCGCCTTCGCCACCGGTATTCCTCCAGATCTCTACGCATTTCACCGCTACACCTGGAATTCTACCCCCCTCTACGAGACTCTAGCTTGCCAGTTTCAAATGCAGTTCCCAGGTTGAGCCCGGGGATTTCACATCTGACTTAACAAACCGCCTGCGTGCGCTTTACGCCCAGTAATTCCG
+
CCCCCE<FGGGGGGGDEFGGGGGGGGGGGGGGGGG>FGGGGGGGGFEFFFFGGGG7FGGGGGGGGGGGGGGGGGCGGGGGGGG>BFFGGGGGG,,CFGGGGGGGGGGGFGEGFFGFGGGGGGGGGGGGFEFGFGFEFGGGGGGFGGG68EEFGCG,3D;DFGG?CG,DCF2D?GGGEBDFGC:BFFFGGGGGEEGG=E6FFFGGCCFGGGGFGGC7D<FD>GBBFF9>:BD>G35<FBGGGD??FD?>GG*
@M03364:276:000000000-BLYN8:1:1101:9981:8273 2:N:0:1
GGACTACAGGGGTATCTAATCCTGTTTGCTCCCCACGCTTTCGAGCCTCAGTTTCAGTTACAGGCCAGAGAGCCGCTTTCGCCACCGGTGTTCCTCCATATATCTACGCATTTACCCGTTACATATGGAATTCCACTCTCCTCTCCTGCACTCACGTCTACCAGTGTCCAATGCATACAATGGTTGAGCCCATGCCTTTTACACCAGACTTAATAATCCACCTGTCATCGCTTTACGCCCATTAAATCCGG
+
@-A-AEC@,-,+B@FFAFDAFGGG@E@8FFGGFGFGE+BCFGGC,BCFGGG6,CFEDFGGGGGFG7<@<EDCCC@:FCBFC:FGFGG7FGG:EFFGG,FE9C;FFFGFGCCC<,,:BC+,6BF,,4AEF,C:C9;CE,,,@=,+@6@>FG8DB8,,,33+8>3,A,3,,,,@8DCFGF,=93,79+@?G8+,@,@:A,49<2;7:*0*<*?=8+;9+5,,*4?>1**119*;**=>494*4)*+=CFC*5:
@M03364:276:000000000-BLYN8:1:1101:13882:8305 2:N:0:1
GGACTACCAGGGTTTCTAATCCTGTTTGCTCCCCACGCTTTCGCACCTGAGCGTCAGTCTTTGTCCAGGGGGCCGCCTTCGCCACCGGTATTCCTCCAGATCTCTACGCATTTCACCGCTACACCTGGAATTCTACCCCCCTCTACAAGACTCTAGCCTGCCAGTTTCGAATGCAGTTCCCAGGTTGAGCCCGGGGATTTCACATCCGACTTGACAGACCGCCTGCGTGCGCTTTACGCCCAGTAATTCCG
+
BCCCC@@FFFEEFGGGGAFGAFDFGGGGGGG<FEEFEFFGGGGFEGGFFGGGGGGGGFGGGGGGGGAEFGGGFFF+=FFFGGEEGGGGGGGGF<EFDFGGFGGGGC?<:FGGFEEEEFGC:FCEGFGFCFGFGDGGGGGGGGEDGGGEEFGGGGGCFBFDGF,@FGGGEG>EGE3,3<;@@FGGG:DFCFF8EDEC:CGGGGGGFFGGD):>**03*;FFEGDD?F9708>;7<3:?6CCCE?FGF6:*:2
@M03364:276:000000000-BLYN8:1:1101:24772:8305 2:N:0:1
GGACTACCGGGGTATCTAATCCTGTTTGCTCCCCACGCTTTCGCACCTGAGCGTCAGTCTTCGTGCAGGGGGCCGCCTTCGCCACCGGTATTCCTCCACATCTCTACGCATTTCACCGCTACACCTGGAATTCTACCGCCCTCTACGAGCCTCCAGCTTGCCAGTTTCAAATGCAGTTCCCAGGTTGAGCCCGGGGATTTCACAGCTGACTTAACAAACCGCCTGCGTGGGCTTTACGCCCATTAATTCCG
+
CCCCCC<,=7@@FECGF<,,EEA6CCEFG9FCF;F@:+66C<,@,@+,@,CFEEGGGFGG@<FG,B<FF@@FGEGCEECFGDCC@D=@C+9?FGEEFF,4,EEC@@F@FCGE<E?EFG7+7C9A3,A8<<FB;@EF9+>F88DCCADC>+*;,,,5:C9,@B,6F>C9:D;;,?DCFFCF6CFGGCC6FG?C**:3::FGGDA7+/7CGF+;DGF7:CGC=5>(()-<10))**9<F:E87)(/*2*)>F0
@M03364:276:000000000-BLYN8:1:1101:6522:8328 2:N:0:1
GGACTACCGGGGTTTCTAATCCTGTTTGCTCCCCACGCTTTCGCACCTGAGCGTCAGTCTTCGTCCAGGGGGCCGCCTTCGCCACCGGTATTCCTCCAGATCTCTACGCATTTCACCGCTACACCTGGAATTCTACCCCCCTCTACAAGACTCTAGCCTGCCAGTTTCGAATGCAGTGCCCAGGTTGAGCCCGGGGATTTCACATCCGACTTGACAGACCGCCTGCGTGCGCTTTACGCCCAGTAATTCCG
+
CCCCCGGFCB::6FDEEG9F@C@EFCCFGFGFGGGGGGEFGGGGD7FEADAFGGGGGGFGGGFGGGGGG@CC@F>CCGC@FF?:FFECF7AFFFFGG8<,AEEC;DGGGCFFGGDFGGG+=EAF@CFDFFFGGCCF3@DGGGGGCGFGGFFFDFACAF;:@FFGGGFFEGGGFD7FC,>;:>:EFDC,<EGF=EG==5?9@D?+;4<<DDDGG7>FF*CF>E>B:F>7::>E3C<478CEED?)2:04>C*
@M03364:276:000000000-BLYN8:1:1101:19975:8329 2:N:0:1
GGACTACCAGGGTATCTAATCCTGTTTGCTCCCCACGCTTTCGAGCCTCAGTGTCAGTTACAGGCCAGAGAGCCGCTTTCGCCTCCGGTGTTCCTCCATATATCTACGCATTTCACCGCTACACATGGAATTCCACTCTCCTCTCCTGCACTCAAGTCTCTCAGTTTCCAATGCACACAATGGTTGAGCCACTGCCTTTTACATCAGACTTAAGAAACCACCTGCGCTCGCTTTACGCCCAATAAATCCGG
+
CCCCCGGGGGGGGGGGGGGGGGGGGGGGGGGGGGGGGGGGGGGGFGGGGGGGGGFGGGGGGGGGGGGGGGGGGGGGGGGGGGGGGGGGGGGGGFFGGGGCGGGGGGGGGGGGGGGGGGGGGGGGGGGGGFGGGGGGGGGGGGGGGGGGGGGGGGGGGGGGDGGGGGGGGGCFFGGGGGGGGGGGGGGDGGGGGFGGGGGGGFGGFGDGGGFGGGGGGGGGFCF;BFFFFFD?GFGE6@>CG5=F7DF5F<:
@M03364:276:000000000-BLYN8:1:1101:4317:8330 2:N:0:1
GGACTACCGGGGTATCTAATCCTGTTTGCTCCCCACGCTTTCGCACATGAGCGTCAGTATATTCCCAAGGGGCTGCCTTCGCCTTCGGTATTCCTCCACATCTCTACGCATTTCACCGCTACACGTGGAATTCTACCCCTCCCTAAAATACTCTAGCGACCCAGTATGAAATGCAATTCCCAAGTTAAGCTCGGGGCTTTCACATCTCACTTAAGTCACCGCCTGCGTGCCCTTTACGCCCAGTCATTCCC
+
CC<CCGFGFGGGGGGGGGGGGGGGGGGGGGGGGGGGGGGGGGGGGGGGGGFGGGGGGGGGGGGGGGFFGGGGGGGGGGGFFGGGGGGGGGGGGGGGGGFG@EFFFGGGGGGGGGGGGCG>:FFDEGGGGGGGGG9ECCGF8EGGC8>DFCGGFFGGGDGEECFGGCFFGGG929DCGGGGGGCFFEGD9,,5C@EEG>EGGGGC=<C7CFCCFD>+++>EBEB<<F6BDFFFFGGEA48EG>;AFFFAGG*
@M03364:276:000000000-BLYN8:1:1101:28186:8334 2:N:0:1
GGACTACAGGGGTATCTAATCCTGTTTGCTCCCCACGCTTTCGCACCTGAGCGTCAGTCTTCGTCCAGGGGGCCGCCTTCGCCACTGGTATTCCTCCCGATCTCTACGCATTTCACCGCTACACCTGGAATTCTACCCCCCTCTACGAGACTCTAGCTTGCCAGTTTCAAATGCAGTTCCCAGGTTGAGCCCGGGGATTTCACATCTGACTTAACAAACCGCCTGCGTGCGCTTTACGCCCAGTAATTCCG
+
CCCCCGG8FGGGFFGFFFGGGGCDGGGFGGCFFGF@FCCFFFFEDGGFCGGGGGGGCFEEGFGGGFCFF,+@FF=FEGFFGCBF7,C=FB9FFFGGF+C++4EFAGFGGE@E<C<@FCC+CFGGC8BDFAFGF,@@E8@CEGGGGGG+3+@CFECFGC9@EGGGFF;E<B9DFFFFA9E?FEGGGCCCGGGFG=C?5CF+;:F+;C+1+1;@++2;C*35:E5((89@::37CCFFFFG>7@0)0:B9*?*
@M03364:276:000000000-BLYN8:1:1101:19011:8372 2:N:0:1
GGACTACTCGGGTTTCTAATCCTGTTTGCTCCCCACGCTTTCGCACCTGAGCGTCAGTCTTCGTCCAGGGGGCCGCCTTCGCCACCGGTATTCCTCCAGATCTCTACGCATTTCACCGCTACACCTGGAATTCTACCCCCCTCTACGAGACTCTAGCTTGCCAGTTTCAAATGCAGTTCCCAGGTTGAGCCCGGGGATTTCACATCTGACTTAACAAACCGCCTGCGTGCGCTTTACGCCCAGTAATTCCG
+
CCCCCGGGGGGGGGGGGGGGGGGGGGGGGGGGGGGGGGGGGGGGGGGGGGGGGGGGGGGGGGGGGGGGGGGGGGGGGGGGGGFGGGGGGGGGGGGGGGFGGGGGGDGGGGDGCGFGGGGGGGGGGGGG8BFGGGGGGGCGGGGG9ECEEEGFFGFGFGGFGGGGGGGGCGCGGGGGGGGGGCFGEGGGFGDFGGDGEGGGGGGFFGGGGGGGC7DC7*3=>EEDDF>E<FDFGGFFFFGGEFBFC*66CC*
@M03364:276:000000000-BLYN8:1:1101:15560:8396 2:N:0:1
GGACTACCAGGGTTTCTAATCCTGTTTGCTCCCCACGCTTTCGCACCTGAGCGTCAGTCTTTGTCCAGGGGGCCGCCTTCGCCACCGGTATTCCTCCAGATCTCTACGCATTTCACCGCTACACCTGGAATTCTACCCCCCTCTACAAGACTCTAGCCTGCCAGTTTCGAATGCAGTTCCCAGGTTGAGCCCGGGGATTTCACATCCGACTTGACAGACCGCCTGCGTGCGCTTTACGCCCAGTAATTCCG
+
CCCCCGGGGGGGGGGGGGGGGGGGGGGGGGGGFGGGGGGGGGGGGGGGGGGGGGGGGGAEFGGGGGGGGGGGGGGGGGGGGGGGGGGGGGGGGGGBFGGGGGFFFGGGGGGGGGFFGGGGEGGGGGGGFGGGGGGGGC?EGGGGGFF9EGGGGGGGGGGGGGGGGGGEEFGGGGGGGGGGGFFGGGGGGG>DECCGEGGGGGGGFG;CGGGGGGGFCCDFDDA02@9BBFEFGDG9?2EEEFBFGFFFFC9
@M03364:276:000000000-BLYN8:1:1101:24382:8400 2:N:0:1
GGACTACCGGGGTTTCTAATCCTGTTTGCTCCCCACGCTTTCGAGCCTCAGTGTCAGTTACAGGCCAGAGAGCCGCTTTCGCCACCGGTGTTCCTCCATATATCTACGCATTTCACCGCTACACATGGAATTCCACTCTCCTCTCCTTCACTCAAGTCTCCCAGTTTCCAATGCACACAATGGTTGAGCCACTGCCTTTTAAATCAGACTTAAGAAACCACCCTCGCTCGCTTTACGCCCAATTAATTCGG
+
CCCCCFGGCFDGGGGGGGFGGGGGGGGFGGGGGGGGEGGGGGG<@FGGGGGCFFFGGGGGFG,8FF@F8A@7FGGGCEFGDGGEG<=EFEGGGGGGGCEGGGGGGDFGGGGGGGGGGGGGGGGGG:FCFFFGEG;:,@EFEGGFFGF,EDDFGG??CE>DCFGGFGGFEGDFGFFCDF+@CF?DF6D?6D?6,8D8?EG77*59B8DFF*=2:+=DFC84*=*)062/(0:)?F+))(3B=FD++;+);8;
@M03364:276:000000000-BLYN8:1:1101:13938:8405 2:N:0:1
GGACTACAGGGGTTTCTAATCCTGTTTGCTCCCCACGCTTTCGCACCTGAGCGTCAGTCTTCGTCCAGGGGGCCGCCTTCGCCACCGGTATTCCTCCAGATCTCTACGCATTTCACCGCTACACCTGGAATTCTACCCCCCTCTACGAGACTCTAGCTTGCCAGTTTCAAATGCAGTTCCCAGGTTGAGCCCGGGGATTTCACATCTGACTTAACAAACCGCCTGCGTGCGCTTTACGCCCAGTAATTCCG
+
CCCCCGGGGGGGGGGGGGGGGGGGGGGGGGGGGGGGGGGGGGGGGGGGGGGGGGGGGGGGGGGGGGGGGGGGGGGGGGGGGGGGGGGGGGGGGGGGGGGEFGGGGGGGGGGGGGGGGGGGGGGGGGGGGGGGGGGGGGGGGGGGCFGGGGGGGGGGGGGGGGGGGGGGGGGGGFGGGGGGGGGGFFFGGGGGGGGG7>FGGGCGFGGFFGGGGGGGGGGGFGEFFF9DFFFFGDC<B?GGGE?FGFFFGG7
@M03364:276:000000000-BLYN8:1:1101:22016:8406 2:N:0:1
GGACTACAAGGGTTTCTAATCCTGTTTGCTCCCCACGCTTTCGCACCTGAGCGTCAGTCTTCGTCCAGGGGGCCGCCTTCGCCACCGGTATTCCTCCAGATCTCTACGCATTTCACCGCTACACCTGGAATTCTACCCCCCTCTACGAGACTCTAGCTTGCCAGTTTCAAATGCATTTCCCAGGTTGAGCCCGGGGATTTCACATCTGACTTAACAAACCGCCTGCGTGCGCTTTACGCCCAGTAATTCCG
+
CCCCCGGFGGGGFGGGGGGGFGGGGGGGGGFF<FEFGGGGGGEGGGDGGGGGGGGGGGGGGGGGEGGGGDFEGGGD@CGGCFGG7BFGGCFFGC@?FFFGF<EFGFGFGCFGGGGEG7B=CGFFGGFGGD,AFGFGGCFEGGGGFFFG++>8FGG;;EFFGGFDCGEA7;FFFDG,@EGCGGCFFD,A68DEGCE5EG69D7FFFFGGF777+CGFGC*/>5A625()()).9*>9*38:C)3?D77)0C*
@M03364:276:000000000-BLYN8:1:1101:27345:8454 2:N:0:1
GGACTACTAGGGTTTCTAATCCTGTTTGCTCCCCACGCTTTCGCACCTGAGCGTCAGTCTTTGTCCAGGGGGCCGCCTTCGCCACCGGTATTCCTCCAGATATCTACGCATTTCACCGCTACACCTGGAATTCTACTCCCCTCTACAAGACTCTAGCTGACCAGTTTCAAATGCAGTTCCCAAGTTAAGCCCGGGGCTTTCACATCTGACTTAATCAACCGCCTGCGTGCGCTTTACGCCCAGTAATTCCG
+
CCCCCGGCFGGFFFGFGGGGGGGGGGGFGFEFGGGFGDEDFGG;@FGG8C,FGGGGGF<@C<F,CFCFFG+@CEGGGGGGGGGGGGGGGGGF?FGGGF8?F9=FG99DCFFGGGGGGGGGGGGG,E8AFFGGGFGGBF3A>FEF9E9,>FFGGCCACF9,DC8BEFGG,;DFGGG7@ACD9E@5FGC:A,,34*CDCECGFGCFFF7:CC>FG>B7CFGGB552(ABB@FFEGDFEF<GEEF():*0.:C*
@M03364:276:000000000-BLYN8:1:1101:10715:8474 2:N:0:1
GGACTACACGGGTTTCTAATCCTGTTTGCTCCCCACGCTTTCGAGCCTCAGTGTCAGTTACAGGCCAGAGAGCCGCTTTCGCCTCCGGTGTTCCTCCATATATCTACGCATTTCACCGCTACACATGGAATTCCACTCTCCTCTCCTGCACTCAAGTCTCCCAGTTTCCAATGCACACAATGGTTGAGCCACTGCCTTTTACATCAGACTTAAGAAACCACCTGCGCTCGCTTTACGCCCAATAAATCCGG
+
CCCCCGGGGGGGGGGGGGGGFGGGGGGGGGGGGGGGGGGGGGGGGGGGGGGGGGGGGGGGGGGGFGGGGGGGGGGGGFGGGGCFGGGGGGGGGGGGGFGGGGGGGGGGGGGGGGGGGGGGGGGDFGGGGFGGGFFGGGGGGGGGGGGGGGGGFGGGGFGGGDGGGGGGGGGGGGGGGG>6EFGGGEGGGF,:?F?@EGGGGGGGFGGGGGFF@GGG5C69@CABF>=>@D;>FGGFFF8CCA@AG7AC67C
@M03364:276:000000000-BLYN8:1:1101:21363:8481 2:N:0:1
GGACTACAAGGGTATCTAATCCTGTTTGCTCCCCACGCTTTCGCACCTGAGCGTCAGTCTTCGTCCAGGGGGCCGCCTTCGCCACCGGTATTCCTCCAGATCTCTACGCATTTCACCGCTACACCTGGAATTCTACCCCCCTCTACGAGACTCTAGCTTGCCAGTTTCAAATGCAGTTCCCAGGTTGAGCCCGGGGATTTCACATCTGACTTAACAAACCGCCTGCGTGCGCTTTACGCCCAGTAATTCCG
+
CCCCCGGGGGGGGGGGGGGGGGGGGGGGGGGGGGGGGGGGGGGGGGGGGGGGGGGGGGGGGGGGGGGGFGGGGGGGGDGGGGGGGGGGGGGGGGGGGGGCGGGGGGGGGGGGGGGGG>FEGGGGGGGGGGGGGFGGGGGGGECGGGGDECGGGGGFFGEFGGGGGGGGGGGGGGGGGGGGGGGGGFCFGGGGGEGGGDGDGGGGFGGGGGFFFGG77CFEEGDD;FFFBF>DGDGBFFGGG@?FG7@AGG*
@M03364:276:000000000-BLYN8:1:1101:5404:8489 2:N:0:1
GGACTACAGGGGTATCTAATCCTGTTTGCTCCCCACGCTTTCGCACCTGAGCGTCAGTCTTCGTCCAGGGGGCCGCCTTCGCCACCGGTATTCCTCCAGATCTCTACGCATTTCACCGCTACACCTGGAATTCCACCCCCCTCTACGAGACTCAAGCCTGCCAGTTTCAAATGCAGTTCCCGGGTTGAGCCCGGGGATTTCACATCTGACTTAACAGACCGCCTGCGTGCGCTTTACGCCCAGTAATTCCG
+
CCCCCGGGGGGGGGGGGGGGGGGGGGGGGGGG<FGGGGGGGEEGGGGFFEFDGGGGGGFGGGGGGGGGFGGGGGGGGGGFGDGGGFGGGGGG9EBEGGGGGGGGFGGGGDEGGGGFGGDGGGGGGGGGGGGGGGGGFGEGGGGGGGFCC8@CGGGGGGGGGGGGGGGGG;;EFCFGFGGGGCEDFGGGGGGGGE>E5CCGFGGDFGFFGFGGC7C>CGG7>GFFF51<4B>BDGFFFFGGG)3@C*9<GG>
@M03364:276:000000000-BLYN8:1:1101:28349:8512 2:N:0:1
GGACTACACGGGTTTCTAATCCTGTTTGCTCCCCACGCTTTTGCACCTGAGCGTCAGTCTTCGTCCAGGGGGCTGCCTTCGCCACCGGTATTCCTCCAGATCTCTACGCATTTCACCGCTACACCTGGAATTCTACCCCCCTCTACGAGACTCTATCTTGCCAGTTTCAAATGCATTTCCCAGGTTGAGCCCGGGGATTTCACATCTGACTTAACAAACCGCCTGCGTGCGCTGTACGCCCATCAATCCCG
+
@9<CCGGGCCFG:CFGGEGGFGGGGGEFFCF@<BFGCFGGF,C<@D,E@FCFEC@E7F<FFF7FEG>FG>CEG7BFGFGCGGCF,E@FECG,5,,:FE<?9,@,:EEDCFEGGFGGGGDCFGGGGGDG,ABFGCEFGCFE=EC89;+68?CC?BD,,;DECCFEEBAC7EAE,@F7;C:,5@DFFEF,4D4D95>>EGGFGGC8FFD8C++2B8DF7*;C)*=@D),:;3>)<)9)*3*/:@0)0:*)921
@M03364:276:000000000-BLYN8:1:1101:10981:8521 2:N:0:1
GGACTACTCGGGTATCTAATCCTGTTTGCTCCCCACGCTTTCGCACCTGAGCGTCAGTCTTCGTCCAGGGGGCCGCCTTCGCCACCGGTATTCCTCCAGATCTCTACGCATTTCACCGCTACACCTGGAATTCTACCCCCCTCTACGAGACTCTAGCTTGCCAGTTTCAAATGCAGTTCCCAGGTTGAGCCCGGGGATTTCACATCTGACTTAACAAACCGCCTGCGTGCGCTTTACGCCCAGTAATTCCG
+
CCCCCGGGGGGGGGGGGGGGGGGGGGGGGGGGGGGGGGGGGGGGGGGGGGGGGGGGGGGGGGGGGGGGGGGGGGGGGGGGGGGDGGGGGGGGGGGGGFGFGFGGGGGGGCGGGGGGGGGGGGGGGGGGGGFGGGGFGGGGGGGGEGGCGGGGGGGGGGGGGGGGGGGGFFGGGGGGGGGGGGGGFGGGGDGFEGGGEEGDGGFCFCFGGFGGGGGGGFGGFGFF@F>B()7BGDC>F?EEG::FF>BBDF4
@M03364:276:000000000-BLYN8:1:1101:12168:8541 2:N:0:1
GGACTACCCGGGTATCTAATCCTGTTTGCTCCCCACGCTTTCGCACCTGAGCGTCAGTCTTCGTCCAGGGGGCCGCCTTCGCCACCGGTATTCCTCCAGATCTCTACGCATTTCACCGCTACACCTGGAATTCTACCCCCCTCTACGAGACTCTAGCTTGCCAGTTTCAAATGCAGTTCCCAGGTTGAGCCCGGGGATTTCACATCTGACTTAACAAACCGCCTGCGTGCGCTTTACGCCCAGTAATTCCC
+
CCCCCCGGGGGGGGGGGGGGGGGGGGGGGGFGDGFGGGGGGGGGGGGGFFGGGGGGGEGGGGGGGGGGGGGGGGGGGGGGGGGGGGGGGGGGGGFGGGGGGGGGGFGGG?CGGGAGGGGCFEGGGGGGGGGGGGGGG8DEGGGGGGG6CE@FGFCFCDEFGGC6,@;CGGGGFC9DDFGGFCCEFF>FGFFGG=EEE8FFC7C770::;@CCCF77D48C)15(4@>F?>:59C<483EEE>1);:@<7>9
@M03364:276:000000000-BLYN8:1:1101:8834:8609 2:N:0:1
GGACTACAAGGGTTTCTAATCCTGTTTGCTCCCCACGCTTTCGAGCCTCAGTGTCAGTTACAGGCCAGAGAGCCGCTTTCGCCTCCGGTGTTCCTCCATATATCTACGCATTTCACCGCTACACATGGAATTCCACTCTCCTCTCCTGCACTCAAGTCTCCCAGTTTCCAATGACCCTCCCCGGTTGAGCCGGGGGCTTTCACATCAGACTTAAGAAACCGCCTGCGCTCGCTTTACGCCCAATAAATCCG
+
CCCCCGGGGGGGGGGGGGGGGGGGGGGGGGGGGGGGGGGGGGGGGGGGGGGDGGGGGGGGGGGGGGGGGGCGFGGGGGGGGGCFGGGGGGGGGFFGGGGGGGGGGGGGGECFGGGGGEGGGGCGGDFFF<FGGGCAFGGGGGGGGEGFD8EDDGFGEEGFFFGGFFCFCFAFF;DGFGGGC>CEGGEGGGGGECGE=EG?C8FG68CFGFFFDCFDF5CCEG;01A;:(837DFGFFFGGGFFFCF*6FF<
@M03364:276:000000000-BLYN8:1:1101:16994:8621 2:N:0:1
GGACTACAAGGGTTTCTAATCCTGTTTGCTACCCATGCTTTCGAGCCTCAGCGTCAGTTACAGACCAGACAGCCGCCTTCGCCACTGGTGTTCTTCCATATATCTACGCATTTCACCGCTACACATGGAGTTCCACTGTCCTCTTCTGCACTCAAGTTTCCCAGTTTCCGATGCACTTCTTCGGTTGAGCCGAAGGCTTTCACATCAGACTTAAGAAACCGCCTGCGCTCGCTTTACGCCCAATAAATCCG
+
CCCCCGGGGGGGGGGGGGGGGFGGGGGGGGFFGGGGGGGGGGGFGGGGGGGGGGGGGGGGGGGGGGGGGGGGGGGGGGGGGGFGGGGGGGGGGGGGGGGGGGGGGGFGGGDGEGGGGEEEEEGGGGGGCFGGGGGGGGGGGGGGGGGGGGGGGGGGGGDFGGGGGGGGGGGGGGFFGGGGGFGGGGGCEGFGDCEGFGGGGGGGF>CGGGGGGGGFG>FGEGFABFFFFFEFGGCCFFGEGF(ACDA<CD7
@M03364:276:000000000-BLYN8:1:1101:12070:8636 2:N:0:1
GGACTACTGGGGTATCTAATCCTGTTTGCTCCCCACGCTTTCGCACCTGAGCGTCAGTCTTCGTCCAGGGGGCCGCCTTCGCCACCGGTATTCCTCCAGATCTCTACGCATTTCACCGCTACACCTGGAATTCCACCCCCCTCTACGAGACTCAAGCCTGCCAGTTTCAAATGCAGTTCCCGGGTTGAGCCCGGGGATTTCACATCTGACTTAACAGACCGCCTGCGTGCGCTTTACGCCCAGTAATTCCG
+
CCCCCGGGGGGGGGGGGGGGGGGGGGGGGGGGGGGGGGGGGGGGGGGFGGGGGGGGGGGGGGGGGGGGGGGGGGGGGGGGGGGGGGGGGGGGGGGGGGGGGGFGGFGGGGGGGGFGGGGGGEGGGGGGGDFGGGGGGGEGGGGD;EGGGGGGGFBCGGGGGGCGGGGGGGCFF;FGGGGGGG5EGGGGGGGGECED5EF+1:CGADGGD7FGGGGFGFF5BEEFF@BB:DBDGDD<=<EEG:(9DFFA7C9
@M03364:276:000000000-BLYN8:1:1101:22264:8637 2:N:0:1
GGACTACTGGGGTTTCTAATCCTGTTTGCTCCCCACGCTTTCGCACCTGAGCGTCAGTCTTCGTCCAGGGGGCCGCCTTCGCCACCGGTATTCCTCCAGATCTCTACGCATTTCACCGCTACACCTGGAATTCTACCCCCCTCTACGAGACTCTAGCTTGCCAGTTTCAAATGCAGTTCCCAGGTTGAGCCCGGGGATTTCACATCTGACTTAACAAACCGCCTGCGTGCGCTTTACGCCCAGTAATTCCG
+
CCCCCGGGGGGGGGGGGGGGGGGGGGGGGGGGGGGGGGGGGGGGGGGGGGGGGGGGGGGGGGGGGGGFGDDGGGGGCGGGGGGGGGGGGGGGGGFGGGGGGGGGGFGGGCFGGGGGGGGGDGGGGGGGGGGGGGGGGGGGGGGGGGGGGGEGGFGGGGGCFGGF@DGGGFFGGGGGGGFG?FGGGEDGGGFCEGGDGGGGGGGFFGFF7CFFGFGFGFC:>GDFFF1@FFEFDGFAFFGDG>?F77=<FC7
@M03364:276:000000000-BLYN8:1:1101:11133:8644 2:N:0:1
GGACTACTGGGGTATCTAATCCTGTTTGCTCCCCACGCTTTCGAGCCTCAGTGTCAGTTACAGGCCAGAGAGCCGCTTTCGCCTCCGGTGTTCCTCCATATATCTACGCATTTCACCGCTACACATGGAATTCCACTCTCCTCTTCTGCACTCAAGTCTCCCAGTTTCCAATGCACACAATGGTTGAGCCACTGCCTTTTACATCAGACTTAAGAAACCACCTGCGCTCGCTTTACGCCCAATAAATCCGG
+
CCCCCGGGGGGGGGGGGGGGGGGGGGGGGGGGGGGGGGGGGGGFGGGFGGGFGGGGGGGCGGGGGGGGGGGGGGGGGGGGGGGGF8CFGGGGFGCGGGGGGGFGGGGGFGDGGGGGGGGGGGGGFCFGGGGGGGGGGGFGGGGFFFGGGGGGGFG?FAECE8EGGGGGGGGGGGGGGGDGCGCDFGF888>8EGGGCGGG77CFCCCG>FCC778DCGCGAEFFBA29=45/*?CEF2B:5FFFCGFEGG:
@M03364:276:000000000-BLYN8:1:1101:18041:8648 2:N:0:1
GGACTACTGGGGTTTCTAATCCTGTTTGCTCCCCACGCTTTCGCACCTGAGCGTCATTCTTCGTCCAGGGGGCCGCCTTCGCCACCGGTATTCCTCCAGATCTCTACGCATTTCACCGCTACACATGGAATTCCACTCTCCTCTCCTGCACTCAAGTCTCCCAGTTTCCAATGCACACAATGGTTGAGCCACTGCCTTTTACATCAGACTTAAGAAACCACCTGCGCTCGCTTTACGCCCAATAAATCCGG
+
CC@@A,@EFGGDGGGCFGAFGGFFGGG?ACGGGGC@@+FFF@F7BF@EF@E<@FCF,;CEC@@FBE,CFGG7E@FGDEEE7FFGGCGFF@FAFDDFFAB9EFEGEE<@DCCGCACF?+>8:>:F98FFF=FEDA9FGGFG8==9EFCFGGDF8D,,6,;CFFG6DF,>EFCGGCF7;CE8DFFGFCF6C@,:,,9:CGGFGGGGF7F*A6@FFFG7FGC6?582583:7DE:FFFFF6ECE3@6;+946D9
@M03364:276:000000000-BLYN8:1:1101:11562:8666 2:N:0:1
GGACTACCAGGGTTTCTAATCCTGTTTGCTCCCCACGCTTTCGAGCCTCAGTGTCAGTTACAGGCCAGAGAGCCGCTTTCGCCTCCGGTGTTCCTCCATATATCTACGCATTTCACCGCTACACATGGAATTCCACTCTCCTCTCCTGCACTCAAGTCCCCCAGTTTCCAATGCACACAATGGTTGAGCCACTGCCTTTTACATCAGACTTAAGAAACCACCTGCGCTCGCTTTACGCCCAATAAATCCGG
+
CCCCCGGGGGGGGGGGGGGGGGGGGGGGGGGGGGGGGGGGGGGGGGGGGGGGGGGGFGGGGGGGGGGGGGGGGGGGGGGFGFGGFGGGGGGGFGGGGGGGGGGGGGFGGGGGGGGGGGGGGGGGGGFGFFFGGGFCAFGGGGGGGGGGGGGGGGGGEGFDGGGGGFGGGGCFGGCDFGE6FG8FFGFCCFCGCCGDGGGGGGGGFGGFDGCGF7@FCG8EF*;:2?AFFF4AFGGCDFE*A3;);CFE7C5
@M03364:276:000000000-BLYN8:1:1101:8129:8681 2:N:0:1
GGACTACTCGGGTATCTAATCCTGTTTGCTCCCCACGCTTTCGAGCCTCAGTGTCAGTTACAGGCCAGAGAGCCGCTTTCGCCTCCGGTGTTCCTCCATATATCTACGCATTTCACCGCTACACATGGAATTCCACTCTCCTCTCCTGCACTCAAGTCTCCCAGTTTCCAATGCACACAATGGTTGAGCCACTGCCTTTTACATCAGACTTAAGAAACCACCTGCGCTCGCTTTACGCCCAATAAATCCGG
+
CCCCCGGGGGGGGGGGGGGGGGGGGGGGGGGGGGGGGGGGGGGGGGGGGGGGGGGGGGGGGGGGGFGGGGGGGGGGGGGGGGGGGGGGGGGGGGGGGGGGGGGGGGGGGGGGGGGGGGGGGGGGGGGGGGGGGGGGGGGGGGGGGGGGGGGGGGGGGGGGGGGFGGGGGGGGGGFGGGGGGGGGGGCGFGCC7FGGGGGG9FGGFGDGGGGGGGFGCDFGFGFFFFFF@4?:<5+>?@GGE556>+7?F<)
@M03364:276:000000000-BLYN8:1:1101:14246:8682 2:N:0:1
GGACTACTGGGGTTTCTAATCCTGTTTGCTCCCCACGCTTTCGCACCTGAGCGTCAGTCTTCGTCCAGGGGGCCGCCTTCGCCACCGGTATTCCTCCAGATCTCTACGCATTTCACCGCTACACCTGGAATTCCACCCCCCTCTACGAGACTCAAGCCTGCCAGTTTCAAATGCAGTTCCCGGGTTGAGCCCGGGGATTTCACATCTGACTTAACAGACCGCCTGCGTGCGCTTTACGCCCAGTAATTCCG
+
CCCCCGGGGGGGGGGGGEGGGGGGGGGGGGGGGGGGGGGGGGGGGGGGGGGGGGGGGGGGGGGGGGGGGGGGGGGGGGGGGGGGGGGGGGGGGGGGGGGFGGGGGGGGGEEEGFFGGGGGGGGGGFDFGGFDEGGGFGGGGGGGGGG6CEGGGGGFGC6DGGG6DEGGGG;;C99DEFGGFGGDGGGGGGFFEGGG=CFDGGGCFDFFF7FGGF7D7DFF@E>::FBF:)).>CC4@BGGED:F>F4<F:9
@M03364:276:000000000-BLYN8:1:1101:22977:8684 2:N:0:1
GGACTACCAGGGTATCTAATCCTGTTTGATCCCCACGCTTTCGCACATCAGCGTCAGTTACAGACCAGAAAGTCGCCTTCGCCACTGGTGTTCCTCCATATCTCTGCGCATTTCACCGCTACACATGGAATTCCACTTTCCTCTTCTGCACTCAAGTTTCCCAGTTTCCAATGACCCTCCACGGTTGAGCCGTGGGCTTTCACATCAGACTTAAGTAACCGCCTACGCGCGCTTTAAGCCCAATAATTCCG
+
CCCCCGGDDGGFGEGGGGGGGGGGGGGGFG@FGGGGDGGGGGGC@FCGGGGGGGGGGGGGGGGGGGGGCGGGGFGGGGGGFGGGGGGGGFGGGGGGF8<FCEFGGGFGGGGGGGGGGGGGGGGGEC<EGGGGGGGGGGGGGGGFFGFGEFGGGG@E;444EFGGFGFAFGGGGFG===@C8BEEG68DFGG6C6BCGGGG>+@<BG+*99DGG7;+2+5=?GFA2>=D>>5>DG:>8;FF54(5*;A51@*
@M03364:276:000000000-BLYN8:1:1101:9344:8714 2:N:0:1
GGACTACCGGGGTTTCTAATCCTGTTTGCTCCCCACGCTTTCGCACCTGAGCGTCAGTCTTCGTCCAGGGGGCCGCCTTCGCCACCGGTATTCCTCCAGATCTCTACGCATTTCACCGCTACACCTGGAATTCTACCCCCCTCTACGAGACTCTAGCTTGCCAGTTTCAAATGCAGTTCCCAGGTTGAGCCCGGGGATTTCACATCTGACTTAACAAACCGCCTGCGTGCGCTTTACGCCCAGTAATTCCG
+
CCCCCGGGGGGGGGGGGGGGGGGGGGGGGGGGGGGGGGGGGGGGGGGGGGGGGGGGGGGGGGGGGGGGGGGGGGGGGGGGGGGGGGGGGGGGGGGGGGGGGGGGGGGGGGGGGGGGGGGGGGGGGGGGGGGGGGGGGGGGGGGGFGGGGGGGGGGGGGFFGGGGGGFGG?FFGGGGGGGGGFGFGGGGGGGGGGGGGEBFGGGGFF7:DGGGGGGGGGGGFGF:(.4825@>DGFFF?EG556FGFFFGG7
@M03364:276:000000000-BLYN8:1:1101:17260:8725 2:N:0:1
GGACTACTGGGGTTTCTAATCCTGTTTGCTCCCCACGCTTTCGCACCTGAGCGTCAGTCTTCGTCCAGGGGGCCGCCTTCGCCACCGGTATTCCTCCAGATCTCTACGCATTTCACCGCTACACCTGGAATTCTACCCCCCTCTACGAGACTCTAGCTTGCCAGTTTCAAATGCAGTTCCCAGGTTGAGCCCGGGGATTTCACATCTGACTTAACAAACCGCCTGCGTGCGCTTTACGCCCAGTAATTCCG
+
CCCCCGFGGGGGGGGGGGGGCFGGGGGGGGGGGGGGGGGGGGGGGGGGGGGGGGGGGGGGGGGGGGGGGGGGGGGGGGGGGGGGGGGGGGGGGGGGGGGFFGGGGGGGEEEEGGGGGGGGGGGGGGGGGCGGGGGGGGGGGGGF@EFEGEGGFGGGGFD6FGGGGGGGAGGFGFGFGG?EFFFCFGGGGGGGEEGGGGG?;FFGFCGGGGF>FGGGGGGF>=B?FFFE6DFFGGC>=:GECEF6D7?9CD7
@M03364:276:000000000-BLYN8:1:1101:5800:8731 2:N:0:1
GGACTACAAGGGTTTCTAATCCTGTTTGCTCCCCACGCTTTCGTGCATGAGCGTCAGTACAGGCCCAGGGGACTGCCTTCGCCATCGGTGTTCCTCCGCATATCTACGCATTTCACTGCTACACGCGGAATTCCATCCCCCTCTGCCGTACTCCAGCCCTGCAGTCACAAAGGCAGCTCCCAGGTTGAGCCCGGGGATTTCACCTCTGTCTTACAGAACCGCCTGCGCACGCTTTACGCCCAGTAATTCCG
+
CCCCCGGGGGGGGGGGGGGGGGGGGGGGGGGFGGGGGGGGGGGGGGFFGGGGGGGGGGGG9FFGGGGGGDGEEFFGFFFGGGGGGGGDFGGGGGGGGFDEGGGGGGGGGCFEGGGGFFGGGC9?8FFC:CGGFFGDGCE7EGGGCCGGEGGGG88FFCBFFGGGGG9;FFCCCEDCGE8?CC?FGGFCGEGFEGGGDEGGGF,2;CGFGGGGCD7;@6FGFGF?DFF3;>@E3CF<??EGG)3<>FFBGG7
@M03364:276:000000000-BLYN8:1:1101:8451:8734 2:N:0:1
GGACTACACGGGTTTCTAATCCTGTTTGCTCCCCACGCTTTCGCACCTGAGCGTCAGTCTTCGTCCAGGGGGCCGCCTTCGCCACCGGTATTCCTCCAGATCTCTACGCATTTCACCGCTACACCTGGAATTCTACCCCCCTCTACGAGACTCTAGCTTGCCAGTTTCAAATGCAGTTCCCAGGTTGAGCCCGGGGATTTCACATCTGACTTAACAAACCGCCTGCGTGCGCTTTACGCCCAGTAATTCCG
+
CCCCCGGGGGGGGGGGGGGGGGGGGGGGGGGGGGGGFGGGGGGGGGGFEEFGGGGGGGGGGGGGGGGGGCGGGEGGGGGGGGGGGCFGGGGGGGFFGCFFGGGGGGGGE7FGFFCFFGGGDEEGGGGGGGGGGGGGGGGEGGEFGGF8CEGGGGGGGGGGG,7BFEGGGDGFFDFGGGGGGGGGGGGGGGGFGDECEGFF=FGGFFGGGGGGGGGGGCGGEG><<@>5:FFFDDC<@?ECEFFFG7@>FF4
@M03364:276:000000000-BLYN8:1:1101:7405:8735 2:N:0:1
GGACTACTCGGGTTTCTAATCCTGTTTGCTCCCCACGCTTTCGCACCTGAGCGTCAGTCTTCGTCCAGGGGGCCGCCTTCGCCACCGGTATTCCTCCAGATCTCTACGCATTTCACCGCTACACCTGGAATTCCACCCCCCTCTACGAGACTCAAGCCTGCCAGTTTCAAATGCAGTTCCCGGGTTGAGCCCGGGGATTTCACATCTGACTTAACAGACCGCCTGCGTTCGCTTTACGCCCAGTAATTCCC
+
CCCCCGGGGGGGGGGGGGGGGGGGGGGGGGGGGGGGGGGGGGGGGGGGFFGGGGGGGGGGGGGGGGGGGGGGGGGGGGGGGGGGGGGGGCFGFGGGGGGGGGFGGGGGGGGGGGGGGGGGGGGG8>FGGGGGGGFGGGGGGGGGFGGGGGGGGGGGGGGGG7DFGGGFGGGGCFGGGGGGGD>CGE5<CGGCGGGGGCFDGGGGAFGGCFC;C+;7:7F53CE11FB:()0<DGGFF08EC),97DBADF*
@M03364:276:000000000-BLYN8:1:1101:4848:8735 2:N:0:1
GGACTACTGGGGTATCTAATCCTGTTTGCTCCCCACGCTTTCGAGCCTCAGTGTCAGTTACAGGCCAGAGAGCCGCTTTCGCCTCCGGTGTTCCTCCATATATCTACGCATTTCACCGCTACACATGGAATTCCACTCTCCTCTCCTGCACTCAAGTCTCCCAGTTTCCAATGCACACAATGGTTGAGCCACTGCCTTTTACATCAGACTTAAGAAACCACCTGCGCTCGCTTTACGCCCAATAAATCCGG
+
CCCCCGGGGGGGGGGGGGGGGGGGGGGGGGGGGGGGGGGGGGGGGGGGGGGGGGGGGGGGGGGGGGGGGGGGGGGGGGGGGGGGEGGGGGGGGGGGGCFGGGGGGGFGGGGGGGGGGGGGGGGGGGGGGGGGGGGGGGGGGGGGGGGGGGGGGGGFGGGGGGGGGGGGGGF;AGGCGDEGGG8FC6FGGG8@CFFGFGGGGGFFCFGGGGFGF>FFGGGGFGF=D?@@5?;:C5DEFFCEGFFFGGF<CGD
@M03364:276:000000000-BLYN8:1:1101:4204:8742 2:N:0:1
GGACTACTCGGGTATCTAATCCTGTTTGCTACCCATGCTTTCGAGCCTCAGCGTCAGTTACAGACCAGACAGCCGCCTTCGCCACTGGTGTTCTTCCATATATCTACGCATTTCACCGCTACACATGGAGTTCCACTGTCCTCTTCTGCACTCAAGTTTCCCAGTTTCCGATGCACTTCTTCGGTTGAGCCGAAGGCTTTCACATCAGACTTAAGAAACCGCCTGCGCTCGCTTTACGCCCAATAAATCCG
+
CCCCCGGGGGGGGGGGGGGGGGGGFGGGGGGGGGFGGGGGGGGGGGGGGGGGGGGGGGGGGGGGGGGGGGGGGGGGGGGGGGGGGGGGGGGGGGGGGGGGGGGGGGGGGGGGGGGGGGGGGGGGGCFGGGGGFEGGGGGGGGGGGGGGGGGGGGFGGGFFGGGFGGGGC>EGGGGGGGGG8DGEG=@88EFGG:EGGGGGGGGGFGGGGGGGGGFFFGGGFGFFDFBF>B6BCFF9AD5CEB6FFFFFC77
@M03364:276:000000000-BLYN8:1:1101:14107:8770 2:N:0:1
GGACTACTGGGGTATCTAATCCTGTTTGCTCCCCACGCTTTCGCACCTGAGCGTCAGTCTTCGTCCAGGGGGCCGCCTTCGCCACCGGTATTCCTCCAGATCTCTACGCATTTCACCGCTACACCTGGAATTCTACCCCCCTCTACGAGACTCTAGCTTGCCAGTTTCAAATGCAGTTCCCAGGTTGAGCCCGGGGATTTCACATCTGACTTAACAAACCGCCTGCGTGCGCTTTACGCCCAGTAATTCCG
+
CCCCCGGGGFGGGGGGGFGGGGGGGGGGGGGGGGGGGGGGGGGGGGGGGGGGGGGGGGGGGGGGGDGGGGGGGGGGGGGGGGDGGGGDGGGGF9;FD@FFFGGGGGFGGGGGGAFCGGGG@FFGGGGGGGGGGGGGGG6FGGGGGGGGGGGGGGGGGGDFDGGGGGGGGGGGGFGG;FFF9,>DGGGGGFGFCGGG/CF?FGDCFCGGGFGGGGFFGFGFDEFFFF>>3BFFGDF<F?EEC@?FGGFFFF<
@M03364:276:000000000-BLYN8:1:1101:19893:8822 2:N:0:1
GGACTACTAGGGTATCTAATCCTGTTTGCTCCCCACGCTTTCGCACCTGAGCGTCAGTCTTCGTCCAGGGGGCCGCCTTCGCCACCGGTATTCCTCCAGATCTCTACGCATTTCACCGCTACACCTGGAATTCTACCCCCCTCTACGAGACTCTAGCTTGCCAGTTTCAAATGCAGTTCCCAGGTTGAGCCCGGGGATTTCACATCTGACTTAACAAACCGCCTGCGTGCGCTTTACGCCCAGTAATTCCG
+
CCC<CFFGDGGGGGGGGGDFFGGGGGGGGGGFGGGGGGGGGG>EEGGGGGGGGGGGGGGGGGGGGEGGFGGGGGGGGGGGGGGGGFGGGGGGGGGGGGGA=FFGGGGGDDCGGGGGGGGGEGGGFGGGGFFGGGGFFGGGCEEGAEGCGDGGGGGGGGGGGGGGGGGGGFGGGFA7EGGCGGF5FFFGGGGGCGEE5EGFDGGGFGGGFGGGGFFGC4@FFGA20).7,835CDF9F?GCG@:?>FF<*:2
@M03364:276:000000000-BLYN8:1:1101:10599:8824 2:N:0:1
GGACTACAGGGGTTTCTAATCCTGTTTGCTCCCCACGCTTTCGCACCTGAGCGTCAGTCTTCGTCCAGGGGGCCGCCTTCGCCACCGGTATTCCTCCAGATCTCTACGCATTTCACCGCTACACCTGGAATTCTACCCCCCTCTACGAGACTCTAGCTTGCCAGTTTCAAATGCAGTTCCCAGGTTGAGCCCGGGGATTTCACATCTGACTTAACAAACCGCCTGCGTTCGCTTTACGCCCAGTAATTCCG
+
CCCCCGGCGGGGGGGGGGGGGGGGGGGGGGGGGGFGGGGGGGGGGGGGFGGGGGGGGGCFAAFFGGGG?FEGGGGGGGGGGGGGGGGGGGGGGFGGGGGGGGFGGGGGGCFGGGGGGGGGGGGGGGGGGGGGGGGFGGGGGGGGGGGGG68CGFGGGGGGGGGCFAFGG,>FGGGGGGGGG9>FFGGFFFGFGGGDGEGGGGGFFGGGGGGGDFFGGGGGFGFFFFFE(553CGG)82EGGFF:*:F>FG9
@M03364:276:000000000-BLYN8:1:1101:15822:8826 2:N:0:1
GGACTACTCGGGTTTCTAATCCTGTTTGCTCCCCACGCTTTCGAGCCTCAGTGTCAGTTACAGGCCAGAGAGCCGCTTTCGCCTCCGGTGTTCCTCCATATATCTACGCATTTCACCGCTACACATGGAATTCCACTCTCCTCTCCTGCACTCAAGTCTCCCAGTTTCCAATGCACACAATGGTTGAGCCACTGCCTTTTACATCAGACTTAAGAAACCACCTGCGCTCGCTTTACGCCCAATAAATCCGG
+
CCCCCGGGGGGGGGGGGGGGGGGGGGGGGGGGGGGGGGGGGGGGFDEFGGGGGGGGGGGGGGGGGGGGGGGGGGGGGGGGGGGGGGGGFEGGFGGGGGGGGFGGGFGGGEGGGGGGGGGGGGCGGGGGGFGGFGECGGGGGGGDGGGFFGGGFFGGGGGGGGFFFFGGGGDGGGGGFGGGFGGGGG8CFGFFGDFGGGGGGGGGFGG*;>CDFGGGCF>FFGAEFEABAFFFGG7=A2CGD516F:;CGGD
@M03364:276:000000000-BLYN8:1:1101:16996:8830 2:N:0:1
GGACTACACGGGTTTCTAATCCTGTTTGCTCCCCACGCTTTCGAGCCTCAGTGTCAGTTACAGGCCAGAGAGCCGCTTTCGCCACCGGTGTTCCTCCATATATCTACGCATTTCACCGCTACACATGGAATTCCACTCTCCTCTCCTGCACTCAAGTCTACCAGTTTCCAATGCATACAATGGTTGAGCCACTGCCTTTTACACCAGACTTAATAAACCACCTGCGCTCGCTTTACGCCCAATCAATCCGG
+
CCCCCFEGGGGGGDGGGGGGGGGGGGGGGGGGGGFGGGGGFGGFGEGGGGFDFFGGGGGGGFFGFGG<C9FFGGGGDCFEFCGGGGCG@CFCFABEGGGGGFGGGGGGGGGGGGFGGGGG7@CF9BEFGGGGGGDEFGGGFGF?FGDFCDGFFG,@EGGGFGFGFGGGGGFGGGDGGGGCFGFAFGGDCGB@FEEEGCEFGGFCFFG*?>DGGGGG>CFG4EFEDDF?=BEAF?C=/::EGFF)6*:3CD9
@M03364:276:000000000-BLYN8:1:1101:20603:8855 2:N:0:1
GGACTACAAGGGTATCTAATCCTGTTTGCTCCCCACGCTTTCGCACCTGAGCGTCAGTCTTCGTCCAGGGGGCCGCCTTCGCCACCGGTATTCCTCCAGATCTCTACGCATTTCACCGCTACACCTGGAATTCTACCCCCCTCTACGAGACTCTAGCTTGCCAGTTTCAAATGCAGTTCCCAGGTTGAGCCCGGGGATTTCACATCTGACTTAACAAACCGCCTGCGTGCGCTTTACTCCCAGTAATTCCG
+
CCCCCEFFDFGEGDFGGGGGGGGGGGGGGGFGCGGGGGGGGGGFGFCFEAFFGGDEGGGGGGGFFEGGGFGDG>BGFEGGGG@EEFGGGDGGFGCFGGEF<FCEEGADBCGGGFGDEE7EFGGGGFGGGGGGCFGGGGGGGG>C9DCEGCGGGFGGGGGGCGFGGAFGG9CGG,DFGFEA9DFGGG6?FCFGGGGG=8BEFFF7+;:CC777:77@C**=>*87151<0>@@DGG9*)<0:>>FG*6<CF9
@M03364:276:000000000-BLYN8:1:1101:17023:8855 2:N:0:1
GGACTACAGGGGTTTCTAATCCTGTTTGCTCCCCACGCTTTCGAGCCTCAGTGTCAGTTACAGGCCAGAGAGCCGCTTTCGCCTCCGGTGTTCCTCCATATATCTACGCATTTCACCGCTACACATGGAATTCCACTCTCCTCTCCTGCACTCAAGTTTCCCAGTTTCCAATGACCCTCCACGGTTGAGCCGTGGGCTTTCACATCAGACTTAAGAAACCGCCTACGCGCGCTTTACGCCCAATAATTCCG
+
CCCCCGGGGGGGGGGGGGGGGGGGGGGGGGGGGGGGGGGGGFGFGGGGGFGGGFEEFGGGGGGGGGGGGGGGGGGGCCFGGGGGGGGGGGGGGGGDGGGGGFGGGDGGGGGGGGGGGGGGGGGG?FGFGFGGGGGGGGGGGGGGGGGGGGGGGGGGFGGFFGGFF;EFGGGGGGGGGGGGF8ECFGDGFGGG>EEGDGGGFGGGFGGGGFGG8FGFCFFCBGBF?F?FFFEFGDGCFDGGGFF5D>F4>F<
@M03364:276:000000000-BLYN8:1:1101:7162:8861 2:N:0:1
GGACTACCGGGGTATCTAATCCTGTTTGCTACCCATGCTTTCGAGCCTCAGCGTCAGTTACAGACCAGACAGCCGCCTTCGCCACTGGTGTTCTTCCATATATCTACGCATTTCACCGCTACACATGGAGTTCCACTGTCCTCTTCTGCACTCAAGTTTCCCAGTTTCCGATGCACTTCTTCGGTTGAGCCGAAGGCTTTCACATCAGACTTAAGAAACCGCCTGCGCTCGCTTTACGCCCAATAAATCCG
+
CCCCCGGGGGGGGGGGGGGGGGGGGGGGGGGGGGGGGGGGGGGGGGGGGGGGGGGGGFGGGGGGGGGGDFFGGGGGGGGGGGGGGGGGGGGGGGGGGGGGGGGGGGGGGGGGGGGGGGGGGGGGGGGGFFGCEFFGGFGGGGGDEFGCGGGGDFGGEGGGGGGGGGGGGGGGGGGGGGGGGFGGGGGGGGGG>EC5CGGGGGGGFFGG4CFGGGGGGGGGFGFFBFBFFDFBDGGFFFGGGF?FGGFFGF9
@M03364:276:000000000-BLYN8:1:1101:26019:8871 2:N:0:1
GGACTACTGGGGTTTCTAATCCTGTTTGCTCCCCACGCTTTCGCACCTGAGCGTCAGTCTTCGTCCAGGGGGCCGCCTTCGCCACCGGTATTCCTCCAGATCTCTACGCATTTCACCGCTACACCTGGAATTCTACCCCCCTCTACGAGACTCTAGCTTGCCAGTTTCAAATGCAGTTCCCAGGTTGAGCCCGGGGATTTCACATCTGACTTAACAAACCGCCTGCGTGCGCTTTACGCCCATGAATTCCC
+
@BCCC86@FFGGGEGGFDFGGGGGFGGGGGFGFGGGGGGGGFDCFGGGGGGGGGE>FCEGGG?GDF:FGCFGGGDFG7F=<:?7,:=C=B=,CE,5?DB<ADFEE,<+8=+B<FADA4CE7BFFGCGGG@FFFGGGGDFGE6CDDGG68+3C8;DGCC,>@GFGGCA9A,>ACFFC5BC@,B8:F,,4=2?;*?8CCE66@DF7:*1++30@177F75@F8C),3F9DBEE57C*:?B88E)(87C?<G**
@M03364:276:000000000-BLYN8:1:1101:12775:8886 2:N:0:1
GGACTACTAGGGTATCTAATCCTGTTTGCTCCCCACGCTTTCGAGCCTCAGTGTCAGTTACAGGCCAGAGAGCCGCTTTCGCCTCCGGTGTTCCTCCATATATCTACGCATTTCACCGCTACACATGGAGTTCCACTGTCCTCTTCTGCACTCAAGTTTCCCAGTTTCCGATGCACTTCTTCGGTTGAGCCGAAGGCTTTCACATCAGACTTAAGAAACCGCCTGCGCTCGCTTTACGCCCAATAAATCCG
+
CCCCCGGGGGGGGGGGGGGGGGGGGGGGGGGGGGGGGGGGGGGFGGGGGGGGGGGGGGGGGGGGGGGGGGGGGGGGGGGGGGGGGGGGGGGGGGGGGGGGGFGGGGFGGGGGGGGGGGGGGGGGGGGGGGGGGGGGGGGGGGFGGGGFGGGFCFGFGGGGGGGGGGGDGECG>GGGFGGGGGGGGGGGGGGGEGDEFFGGGGGGFGGFFGGFDGGGGGGGBGFFBFBFFFFFGFFFF@EGG>(=GGF?C7:
@M03364:276:000000000-BLYN8:1:1101:21175:8915 2:N:0:1
GGACTACCGGGGTTTCTAATCCTGTTTGCTCCCCACGCTTTCGCACCTGAGCGTCAGTCTTCGTCCAGGGGGCCGCCTTCGCCACCGGTATTCCTCCAGATCTCTACGCATTTCACCGCTACACCTGGAATTCTACCCCCCTCTACGAGACTCTAGCTTGCCAGTTTCAAATGCAGTTCCCAGGTTGAGCCCGGGGATTTCACATCTGACTTAACAAACCGCCTGCGTGCGCTTTACGCCCAGTAATTC
+
CCCCCGGGGGGGGGGGGGFGGGGGGGGGGGFGGGGGGGGGGGGGGGGGF@EFGGGGGGGGGGGGEFCGGGGGECDFCFGGGGG7FGGGGGGGGGGGF8FGGGFDGGFGGGDEGGGGGGEGGECFGGFFGGGGGGGFGGGGGGGGGGFCE*::69=DEGFGGGGGGGGC79CCCGFFEFCGGFGGGGGF,<CGGDGD5CEFGGGDFG777CFFGGGGGGGG>=@B15;B3B5>D5<<61C85)(0:0=AD
@M03364:276:000000000-BLYN8:1:1101:14445:8927 2:N:0:1
GGACTACAAGGGTTTCTAATCCTGTTTGCTCCCCACGCTTTCGCACCTGAGCGTCAGTCTTCGTCCAGGGGGCCGCCTTCGCCACCGGTATTCCTCCAGATCTCTACGCATTTCACCGCTACACCTGGAATTCTACCCCCCTCTACGAGACTCTAGCTTGCCAGTTTCAAATGCAGTTCCCAGGTTGAGCCCGGGGATTTCACATCTGACTTAACAAACCGCCTGCGTGCGCTTTACGCCCAGTAATTCCG
+
CCCCCFGGGGGGGGGGGGGGGGGGGGGGGGGGGGGGGDGGGGGGGGGGGGGGGGGGGGGGGGGGGGGGGGGGGGGGGGGGGGGGGGGGGGGGGGGGGGG9FGFFGFGGGGGGGGGGGDGDGGGGGGGGGFGGGGGGGGGGGGGGFGGGGGGGGGGGGGGGGGGGGGGFGGGGGFFFGGGFECGGGGGGGEGFGGGGGGF6DCCDFGGGFGGGGGDFG5@FBED<0A>FFFFFGGGFF?GEGFFFF>F)2>7
@M03364:276:000000000-BLYN8:1:1101:23140:8933 2:N:0:1
GGACTACCAGGGTTTCTAATCCTGTTTGCTCCCCACGCTTTCGAGCCTCAGTGTCAGTTACAGGCCAGAGAGCCGCTTTCGCCTCCGGTGTTCCTCCATATATCTACGCATTTCACCGCTACACATGGAATTCCACTCTCCTCTCCTGCACTCAAGTCTCCCAGTTTCCAATGCACACAATGGTTGAGCCACTGCCTTTTACATCAGACTTAAGAAACCACCTGCGCTCGCTTTACGCCCAATAAATCCGG
+
CCCCCGGGGGGGGGGGGGFGGGGGGGGGGGGGGGGGGGGGGGGGGGGGGGGGGGGGGGGGGGGGGGGGFGGGGGGGDGFGGGGGGGGGGGGGGGGGGGGGGGGGGGGGGGGGGGGGGEGGEGGGGGGFFFFGGFGGFGFGGGGGGGGGGCFGGGCFGGDFGGGGGFGGFCFGGGGGGGGFGG8DF8ECF>?DGEGGGGGGGFGGFDGGGGGCGGCGGGGGFGFB=>=DDFEEC<8C>D:CG3=F7DF?F<>
@M03364:276:000000000-BLYN8:1:1101:10581:8935 2:N:0:1
GGACTACTAGGGTTTCTAATCCTGTTTGCTCCCCATGCTTTCGTACCTCAGCGTCAGTATTAGGCCAGATGGCTGCCTTCGCCATCGGTGTTCCTCCAGATCTCTACGCATTTCACCGCTACACCTGGAATTCTACCATCCTCTCCCATACTCTAGCTTCCCAGTATCGAATGCACTTCCTAAGTTAAGCTCAGGGATTTCACATCCGACTTAAAAAGCCGCCTACGCACGCTTTACGCCCAGTAAATCCG
+
CCCCCGGGGGGGGGGGGGGGGGGGGGGGGGGGGGG8EFGGGGGCAGDGFFG?FEGGGGEFCFCGGGGGGGAFGFFG<FGCFGGEEGGGG7FG<EGGGGDFFCEFGGGGGDGGGGGFGFGDGGGGGFGFGGEFF?FGECFGGGFGGG8=;DFFDCFGFDFF@FGGGFGF88DEFGG,DFG8F3,@FFCDEC,,=,@DCFFC9DFGFG+@DDDDDFGGFCCEEGEA>FABAFEEGGGFFDDEE49AGGAEFGD
@M03364:276:000000000-BLYN8:1:1101:25964:8935 2:N:0:1
GGACTACCGGGGTTTCTAATCCTGTTTGCTCCCCACGCTTTCGAGCCTCAGCGTCAGTTACAGACCAGAGAGCCGCCTTCGCCACTGGTGTTCCTCCATATATCTACGCATTTCACCGCTACACATGGAATTCCACTCTCCTCTTCTGCACTCAAGCCTCCCAGTTTCCAATGACCCTCCCCGGTTGAGCCGGGGGCTTTCACATCAGTATTAAGAAACCGCCTGCGCTCGCTTTACGCCCAATAAATCCG
+
CCCCCGGFFGGGGGGGGDFGACEFGGGEGGGGGGGGGGGGGFFEDGGG,,CCCFE7FGCEFGGGGGGGGGCCGGGGDEEFDCCE@FGFG?<FFDEFF8E<FFGAGGGFGGGG,CFG<?@=CEGGGCGGGC9FE<FFGGGGGGGGGGGG,,>=B=88,+3@@B?FF,>,=CADEGG?FCGGGEECCB*4@CC*48>*C>C<7CF719+0++1;C:+;7CFFFGD;=F;D0@B)*9<478:?C56)7*9<FC)
@M03364:276:000000000-BLYN8:1:1101:21726:8944 2:N:0:1
GGACTACTGGGGTATCTAATCCTGTTTGCTCCCCACGCTTTCGCACCTGAGCGTCAGTCTTCGTCCAGGGGGCCGCCTTCGCCACCGGTATTCCTCCAGATCTCTACGCATTTCACCGCTACACCTGGAATTCTACCCCCCTCTACGAGACTCTAGCTTGCCAGTTTCAAATGCAGTTCCCAGGTTGAGCCCGGGGATTTCACATCTGACTTAACAAACCGCCTGCGTGCGCTTTACGCCCAGTAATTCCG
+
CCCCCFFGGGGGGEGGGGGGGCGFGGGGGGGGGGGGGGGGGGGGGDGFGGGGGGGDGGGGGGGGGGGGGGGGGGGGGGGFFCEEFGGGGGGGGGGFGCGFGGGGGGGGCCEFFGGGDFGG7FGGGGGGGFGGGGGGGGGGG>EG=DEE7EGFGGGGFFGC7FGGGGGDDFFGG;CGGGGF99BFGGGCCCB8EGEGD5BFD7<DFGGGGFFCFCGGGC8A3=BFFFFF?>DFDGFFF:EEGBFFG7*6:C7
@M03364:276:000000000-BLYN8:1:1101:12938:8948 2:N:0:1
GGACTACCGGGGTATCTAATCCTGTTTGATCCCCACGCTTTCGCACATCAGCGTCAGTTACAGACCAGAAAGTCGCCTTCGCCACTGGTGTTCCTCCATATCTCTGCGCATTTCACCGCTACACATGGAATTCCACTTTCCTCTTCTGCACTCAAGTTTCCCAGTTTCCAATGACCCTCCACGGTTGAGCCGTGGGCTTTCACATCAGACTTAAGAAACCGCCTACGCGCGCTTTCCGCCCAATAATTCCG
+
CCCCCGGGGGGGGDGGGGGFGGGFGGGGFGGGGGCFFGGGGGGGEGGGGGGGGGGGGGGGGGGGGGGGGGGGFGGGGGGGGGGGGGGGGGGGGGFGGGGGEGGGG9EGGGGGGGFGGGGGCEGGGGGGGGGGG<4:CFGGGGDFFGGFDGGGGCDEFGCFCEEGFGGGGGFGGGGG?@F>DGDGGGGGGGGCGGGGGGGGGFGGFGGGCGGGF8C72;FFFGFD2A@D>8).7*C);7EGD:384:9:FG7
@M03364:276:000000000-BLYN8:1:1101:11459:8959 2:N:0:1
GGACTACCGGGGTATCTAATCCTGTTTGCTCCCCACGCTTTCGCACCTGAGCGTCAGTCTTTGTCCAGGGGGCCGCCTTCGCCACCGGTATTCCTCCAGATCTCTACGCATTTCACCGCTACACCTGGAATTCTACCCCCCTCTACACGCCTCTAGCCTGCCAGTTTCGAATGCAGTTCCCAGGTTGAGCCCGGGGATTTCACATCTGACTTAACACACCGCCTGCGTGCGCTTTACGCCCATTAATTCCG
+
CCCCCGGFFDGGGDFDGGFGGGGGGGGGGGGGGGGGGGGGGDEGCFGFFGGGGGGGGGGFGGGGG,CFFGGDEGGGGGGGGGGGG8BCFGGFGC9EFGGGGGGGF9?@FEGGB9?FFGGECE@GGGGGFGG,A<DFGGGDEGGGGGG,8+3:@D=3;8EDF>?,DC9BE5CFGFCAF9DDFFGGG9CCF7C8=EGG=8?9CGGG7CDG7+03@FGG*;E>:754179<63757D72*4CEC)(*2*1)::2
@M03364:276:000000000-BLYN8:1:1101:11359:8964 2:N:0:1
GGACTACTCGGGTTTCTAATCCTGTTTGCTCCCCACGCTTTCGAGCCTCAGTGTCAGTTACAGGCCAGAGAGCCGCTTTCGCCTCCGGTGTTCCTCCATATATCTACGCATTTCACCGCTACACATGGAATTCCACTCTCCTCTCCTGCACTCAAGTCTCCCAGTTTCCAATGCACACAATGGTTGAGCCACTGCCTTTTACATCAGACTTAAGAAACCACCTGCGCTCGCTTTACGCCCAATAAATCCGG
+
CCCCCGGGFGGGGGGGGGGGGGGGGGGGGGGGGGGGGGGGGGGGGGGGGGGGFGGGGGGGGGGGGFGGGGGGGGGDFFGGGGGGGGGGGGGGGGCGFFDFGGGGGGGGGGGGGGGGGEC>CCFGGFGGGFFGF,@FEGCFGGGFFC>DFGGFGGG?FDDFFFDGGGGF=9EGGGGGGGDGCF8BA6<EGG,:C:>??FGGFDC9??C>9>2:++2=CCFGF*@@9BADAFFFGCGEEFGGGF@)2C6<CGG
@M03364:276:000000000-BLYN8:1:1101:13875:8974 2:N:0:1
GGACTACCAGGGTATCTAATCCTGTTTGCTCCCCACGCTTTCGAGCCTCAGTGTCAGTTACAGGCCAGAGAGCCGCTTTCGCCTCCGGTGTTCCTCCATATATCTACGCATTTCACCGCTACACATGGAATTCCACTCTCCTCTCCTGCACTCAAGTCTCCCAGTTTCCAATGCACACAATGGTTGAGCCACTGCCTTTTACATCAGACTTAAGAAACCACCTGCGCTCGCTTTACGCCCAATAAATCCGG
+
CCCCCFGFGGGGGGGGGFGGGGGGGGGGGGGFFGGGGGGGGGGGGEGGFEGGGGGGGGGGGGGGGGGGGGGGGGGGGEDEGGGGFGGEGGGGGGGGGGGGGGGGGGGGGCGGGGGFGGGG7FGG9FFFGGGGGGGGGGG?EGGFGGGGGGFDBFF8EFGGGGFFGGGGGGGGFGGGFGG6EFGGGGGCF@FDC8EFGGGGFGGFF7CDCF9:2+<+9C@FFCA=BEFF@EBBGGGFF=:EGFDACFFFCG:
@M03364:276:000000000-BLYN8:1:1101:7460:8983 2:N:0:1
GGACTACTGGGGTATCTAATCCTGTTTGCTCCCCACGCTTTCGCACCTGAGCGTCAGTCTTCGTCCAGGGGGCCGCCTTCGCCACCGGTATTCCTCCAGATATCTACGCATTTCACCGCTACACCTGGAATTCTACCCCCCTCTACGAGACTCTAGCTTGCCAGTTTCAAATGCAGTTCCCAGGTTGAGCCCGGGGATTTCACATCTGACTTAACAAACCGCCTGCGTGCGCTTTACGCCCAGTAATTCCG
+
CCCCCGGGGGG@FFGGG<FGGGGGGGGGGGGGGGGE+@FFGGGGGGGGGGFGGGGGGFGGGGGGGDFFGGGGGGGGGGCGDFGGGGGGF>FGFGGGGFFGG,EEGGGGGGGGAFCFDFGGGGDFGGC@A,E=FGGGGFDGGGGGGGGCEGGGFCCFFDFGFFEFCFGGGC;EFE9DEBDDCFFFGFGFFFCDEEGEDEFEFFF78CCG7::CC+:CCFFCB58;7)37(;BB3CGAFFGCE>BF7C6>FG4
@M03364:276:000000000-BLYN8:1:1101:7823:8997 2:N:0:1
GGACTACCGGGGTTTCTAATCCTGTTTGCTACCCACGCTTTCGGGCATGAACGTCAGTATTATCCCAGGGGGCTGCCTTCGCCATCGGTATTCCTCCACATCTCTACGCATTTCACTGCTACACGTGGAATTCTACCCCCCTCTGACATACTCTAGTCACCCCGTTTCAAACGCAGTTCCCAGGTTAAGCCCGGGGATTTCACATCTGACTTAAGTAACCGTCTGCGCCCGCTGTACGCCCAGTAATTCCG
+
@B-C@F<<@@::6@CFEF<F<FGC<<CFE@EE,CC@+@FG8@CE+C+EEAD@F@D7CCFG9FCFCF<C,B@+87:==,B<<,,48<8FFGCGGE,AFFFFFG;<4?5AF:F?<FAGAFEFD???C?8++A?A9<,444DGEGEF,C@,8=DDFGGFE9>D9,+5>88,,@;EC>*4:<DFGF?>FF,9=D>CEGGGG5,0B@9>868:C>FG+1:CG++2)*:3;+(83B3>3)1.7?EEGB6F7>*5CF>
@M03364:276:000000000-BLYN8:1:1101:8165:9005 2:N:0:1
GGACTACTAGGGTTTCTAATCCTGTTTGCTCCCCACGCTTTCGCACCTGAGCGTCAGTCTTCGTCCAGGGGGCCGCCTTCGCCACCGGTATTCCTCCAGATCTCTACGCATTTCACCGCTACACCTGGAATTCTACCCCCCTCTACGAGACTCTAGCTTGCCAGTTTCAAATGCAGTTCCCAGGTTGAGCCCGGGGATTTCACATCTGACTTAACAAACCGCCTGCGTGCGCTTTACGCCCAGTAATTCCG
+
CCCCCGGGGGGGGGGGGGFGFGGGGGGGGGGGGGGGGGGGGGGGGGGGFGGGGGGGGGGGGGGGFEGGGGGGGGGGGGGGGGGDGGGGGGGGFGGGGGCGGGGGGGFGGGGGGGGGGGGGGGGGGEGGGGGGGGGGGGGGGEEGADFEGGGDBEGGGGGGGGGGGGGGGCCCGG7CGGGGGGGGGGCCEGGCCEED5EFGGGF>FGGGGGGGGGGG>9@GFGFF;;>E6BFFGGGAF?GGD>1?::FFGD9
@M03364:276:000000000-BLYN8:1:1101:20947:9019 2:N:0:1
GGACTACCCGGGTTTCTAATCCTGTTTGCTCCCCACGCTTTCGAGCCTCAGTGTCAGTTACAGGCCAGAGAGCCGCTTTCGCCTCCGGTGTTCCTCCATATATCTACGCATTTCACCGCTACACATGGAATTCCACTCTCCTCTCCTGCACTCAAGTCTCCCAGTTTCCAATGCACACAATGGTTGAGCCACTGCCTTTTACATCAGACTTAAGAAACCACCTGCGCTCGCTTTACGCCCAATAAATCCGG
+
CCCCCGGGGGGGGGGGGGGGGGGGGGGGGGGGGGGGGGGGGGGGGGGGGGGGGGGGGGGGGGGGGGGGGFFGGGGGGEGGGCGGGGGGGGGGGGGGGGGGGGGGGGGGGGGGGGGGGGGGGGGGGGGGFFGGGGGGGGGGGGGGGFGGGGGGFFCGGGFFGGGGGGGGGGFGGGCEEGGGGGG;FEEGG@CCCGFFGGGGGGFGFGGCGGGGG7C7FCFGFGFFFF=E@DBDGGFE;@GCC:@FCFFC45:
@M03364:276:000000000-BLYN8:1:1101:7656:9031 2:N:0:1
GGACTACCCGGGTTTCTAATCCTGTTTGCTCCCCACGCTTGCGAGCCCCAGTGTCAGTTACAGGCCAGAGAGCCGCTTTCGCCACCGGTGTTCCTCCATATATCTGCGCATTTCACCGCTACACATGGAATTCCACTCTCCTCTCCTGCACTCAAGTCTACCAGTTTCCAATGCATACAATGGTTGCGCCGCTGCCGTTTACCCCATACGTAATCACCCACCTGCGCTCGCTTTACGCCCACTAAATCCGG
+
6@6AC,6CEFE:FE;FE9,<CFGGGDEFF9FGGFFFEEGC,CFFF7F8C,FEFCF,CCEFF96:DCEF,,CCFA@FC:FFDBBB,EBC44CCEBFGF,55@,4A@,,@B+?7FGGGF::@CFC=9=EEEF9BGFFF,>>A@A8=DFFFGG=+@83=8,,3,,3@3,>>DC@B8?7@,A9,33@,@C,@CE*@98>C*B>FGG,065*00*2*8*+2**=/8C4;@5(87AE)1*+9:6ECE3:)***.9/1
@M03364:276:000000000-BLYN8:1:1101:27464:9038 2:N:0:1
GGACTACCGGGGTTTCTAATCCTGTTTGCTCCCCACGCTTTCGCACCTGAGCGTCAGTCTTCGCCCAGGGGGCCGCCTTCGCCACCGGTATTCCTCCAGATCTCTACGCATTTCACCGCTACACCTGGAATTCTACCCCCCTCTACGAGACTCAAGCTTGCCATTTTCAAATGCAGTTCCCAGGTTGAGCCCGGGGATTTCACATCTGACTTAACAAACCGCCTGCGTTCGCTTTACGCCCAGTAATTCCC
+
CCCCCFGCGGGGGGGGFGGGGGGGGGA<FG<FFGG++FFGGGGGGGGGFEF<FGGGGG<FFFG,,B,,,,@+C@CGGGGGGDF::EFCCGGGF,9FD@D<E,9,9,88F@FGGGGGGGGGGG?F?DD8FFGGGG9CD@>B:CEC,34@@8B?8,@,DB;,*DC,?DEGCE,DFGG9<FCE69,CCB:6CFGD==EGDCFCDCFFFGFD7CGG+2;C75F*)>:6?>>)4>33C5><=6GGC:67*:/<CF4
@M03364:276:000000000-BLYN8:1:1101:19338:9066 2:N:0:1
GGACTACACGGGTTTCTAATCCTGTTTGCTCCCCACGCTTTCGCACCTGAGCGTCAGTCTTCGTCCAGGGGGCCGCCTTCGCCACCGGTATTCCTCCAGATCTCTACGCATTTCACCGCTACACCTGGAATTCTACCCCCCTCTACGAGACTCTAGCTTGCCAGTTTCAAATGCAGTTCCCAGGTTGAGCCCGGGGATTTCACATCTGACTTAACAAACCGCCTGCGTGCGCTTTACGCCCCGTAATTCCG
+
CCCCCGGGFGGGGDG9FEFFGGGGGGGFGGGGGGGGGGEGGGGGGGGGGCCGGEE,CFGFGCGC@BFGFGDGGGFGGGGGFEEGEGG+>=FG<FFGFCGGGGGGG9BDGGGGGGGDCEGGGGGGF?AEFGAEGGGGG,@CEECCF;C>C:CFEF9DCGG?:DCBCDCFEF9DCFFGGGCGGGFGGFFFGCFCC8:CEEFG>FFFFF++1:777FDGGGFGFCD?FF6@2:77DCC2*,;EE),07*0::76
@M03364:276:000000000-BLYN8:1:1101:22480:9067 2:N:0:1
GGACTACAGGGGTTTCTAATCCTGTTTGCTCCCCACGCTTTCGCACCTGAGCGTCAGTCTTCGTCCAGGGGGCCGCCTTCGCCACCGGTATTCCTCCAGATCTCTACGCATTTCACCGCTACACCTGGAATTCTACCCCCCTCTACAAGACTCTAGCCTGCCAGTTTCGAATGCAGTTCCCAGGTTGAGCCCGGGGATTTCACATCCGACTTGACAGACCGCCTGCGTGCGCTTTACGCCCAGTAATTCCG
+
CCCCCFG8FGGGF@FCFGAFGGGGGGGGGG,EFGGGGGGGGGDC@FEG<EFFFGGGGGGF<<F,BFGGC77C+@FFGGDG7FFEGCFGGCFGFGGGGGGCEEFFGGGGGGGGGGGFGGGGGGGG8FFGGFGFGFFDFD>FGGGGCGA,E8EFGFGGF,,3@8DC@DCFGCCFGCD9;BGGGF6DFFFGGGGDE8BC*8B6:FGGFFGGGGGGCGCCCFFGFGFF?F>@2055<<FDF?GGD53/CF*-*:0
@M03364:276:000000000-BLYN8:1:1101:21585:9076 2:N:0:1
GGACTACTAGGGTTTCTAATCCTGTTTGCTCCCCACGCTTTCGCACCTGAGCGTCAGTCTTTGTCCAGGGGGCCGCCTTCGCCACCGGTATTCCTCCAGATCTCTACGCATTTCACCGCTACACCTGGAATTCTACCCCCCTCTACAAGACTCTAGCCTGCCAGTTTCGAATGCAGTTCCCAGGTTGAGCCCGGGGATTTCACATCCGACTTGACAGACCGCCTGCGTGCGCTTTACGCCCAGTAATTCCG
+
CCCCCGGGGGGGGGGGGGFGGGGGGGGGGGGGGGGGGGGGGGGGGGGGCCFGGGGGEGGGGGGGGGGGGGGGGGGGGGGGCGEFGGGGGGGGFFFGGGGGGGGGGGGGGGGGGGGGGGGGFGGGGGGCFGGGGG;FGGFGEGGFFEDEFGG?CFGGGGEGGGGGGFGGEFGGGGGGGGGGGGFFGGGFGG:FGCEEEGGGGFGGAGFGDGGDGCCDG;8EFGFF;FFB1BFFGGFAF?EGD>:FF*@<FG*
@M03364:276:000000000-BLYN8:1:1101:16416:9085 2:N:0:1
GGACTCCAGGGGTTTCTAATCCTGTTTGCTCCCCACGCTTTCGTGCATGAGCGTCAGTGTTATCCCAGGAGGCTGCCTTCGCCATCGGTGTTCCTCCGCATAGCTACGCATTCCACCGCTACATACGGAATTCCACCTCCCTCTGACACACTCTAGCCTTGCAGTCACCAATGCGGTTCCCAGGTTAAGCCCGGGGGTTGCACATCGGACTTGCAAAACCGCCTGCGCACTCTTTACGCGCAGTACTTCCG
+
C@CCC,EFG9CFBFF@,,C<,<<FE<FEAAEGC@EF@F:8FDCGFC<FG9EFGGCCBE9FD9F9,CFGF7@FDG<F<AF9<FFEG,BFF?FCE9E<F+4+@?,=9?F@76C=AGGG=FF6>F,,,4EC+?+A,A,4@ED86=@?DFA9D,@8,EFF9,6,38,6C8E;3>3,@F+4@++33,6+,@3,@53:98EG*=://*++1;D3*85201*;:**18551=)(7(0)97:0:6:8*23657**.:>7
@M03364:276:000000000-BLYN8:1:1101:22195:9094 2:N:0:1
GGACTACTAGGGTTTCTAATCCTGTTTGCTCCCCACGCTTTCGCACCTGAGCGTCAGTCTTCGTCCAGGGGGCCGCCTTCGCCACCGGTATTCCTCCAGATCTCTACGCATTTCACCGCTACACCTGGAATTCTACCCCCCTCTACGAGACTCTAGCTTGCCAGTTTCAAATGCAGTTCCCAGGTTGAGCCCGGGGATTTCACATCTGACTTAACAAACCGCCTGCGTGCGCTTTACGCCCAGTAATTCCG
+
CCCCCGGGGGGGGGGGGGGGGGGGGGGGGGGGGGGGGGGGGGGGGGGGFGGGGGGGGGGGGGGGGGGGGGGGGGGGGGGGGGGGGGGGGGGGGGGGGGFEGGGGGGGGGGGGGGGGGGGGGGGFGGGGGGGGGGGGFGGGGGGGGGGGGGEGGGFGGGGGGGGGFDGGGF9FGGGGGGGGFGGGFGFGFGGFGGGGCEGGFGG=FFGGGGGF7FGGGGGDEED;FFFFFB@@DDGFFFGGGDF;*:?AFGC
@M03364:276:000000000-BLYN8:1:1101:7899:9095 2:N:0:1
GGACTACTAGGGTTTCTAATCCTATTTGCTACCCATGCTTTCGAGCCTCAGCGTCAGTTACAGACCAGACAGCCGCCTTCGCCACTGGTGTTCTTCCATATATCTACGCATTTCACCGCTACACATGGAGTTCCACTGTCCTCTTCTGCACTCAAGTTTCCCAGTTTCCGATGCACTTCTTCGGTTGAGCCGAAGGCTTTCACATCAGACTTAAGAAACCGCCTGCGCTCGCTTTACGCCCAATAAATCCG
+
CCCCCGGGGGGGGGGGGGGGGGGCFGGGGGGGGGGGGGGGGGGGGGGGGGGGGGGGGGGGGGGGGGGGGGGGGGGGGGFGGGGGGGGGGGGGGGGGGGGGGGAFGGFGGGDGGGGGGGGGGGFGGFGGFGFGGGGGGGGGGGFFGGGGGGGGGGGGGGFCGGGGGGGGGGGGGGGGGGGGGGGGGGD?DGGGG6CGGGGGGGGGFFF52*;CGGGGCFGGFGFF>FAF>EFFGFGFF;EEGD7ADGF?@<7
@M03364:276:000000000-BLYN8:1:1101:5300:9098 2:N:0:1
GGACTACCGGGGTATCTAATCCTGTTTGCTCCCCACGCTTTCGCACCTGAGCGTCAGTCTTCGTCCAGGGGGCCGCCTTCGCCACCGGTATTCCTCCAGATCTCTACGCATTTCACCGCTACACCTGGAATTCTACCCCCCTCTACGAGACTCTAGCTTCCCCGTTTCCAATGCAGTTCCCAGGTGGAGCCCGGGGATTTCACATCTGACTTAACAAACCGCCTGCGTGCGCTTTACGCCCCGTAATTCCG
+
9@@CCFFGEDGGG@C@E<FAFGGGE,EFFCGGCBFFG:FEGCFG7FFF6ECFFG@C,CFFFFF@FC:,,B+@>F@::?:EFG7:F<FGC7+:,E=?F,49,,9<EDAF+8F7@EAFDGGGE=,A=DAFCBBF,3,@9>EE8:8?9F+3+***@,E;E;D,>8,@F@:D,,6,=8>,,=,,>,,=B,/*=BECC5B5*=*9:1<C86;7::0;77CG7*3:>C5((80)(0))/9<A*4C8=)-.9*7):>*
@M03364:276:000000000-BLYN8:1:1101:9572:9105 2:N:0:1
GGACTACCAGGGTATCTAATCCTGTTTGCTCCCCACGCTTTCGAGCCTCAGTGTCAGTTACAGGCCAGAGAGCCGCTTTCGCCTCCGGTGTTCCTCCATATATCTACGCATTTCACCGCTACACATGGAATTCCACTCTCCTCTCCTGCACTCAAGTCTCCCAGTTTCCAATGCACACAATGGTTGAGCCACTGCCTTTTACATCAGACTTAAGAAACCACCTGCGCTCGCTTTACGCCCAATAAATCCGG
+
CCCCCGCEFG7CGGGGG<<@EFGGGGGGGGGGFGDGGGECGGGGGGGGGFGFFGGGGGGGGGDGGFEFDGGDGGGGGGGGGCEEGGGGGGGGGFFFFGGCFFGGGGAA>BFGGDGGGGGG7BFGFFGFF<FGGFGGG8D@FG?FGGC8FEFGFFFGF,6>=BFGGGGFGGGD,,==9DC+=DGGGDDFFGGFFFGFFGCC9+7<CCFCCFC8++=@F?FFF*9)):2@-:5;FFDEEFGGEADA>:7)*99
@M03364:276:000000000-BLYN8:1:1101:14339:9108 2:N:0:1
GGACTACTCGGGTTTCTAATCCTGTTTGCTCCCCACGCTTTCGCACCTGAGCGTCAGTCTTCGTCCAGGGGGCCGCCTTCGCCACCGGTATTCCTCCAGATCTCTACGCATTTCACCGCTACACCTGGAATTCTACCCCCCTCTACGAGACTCTAGCTTGCCAGTTTCAAATGCAGTTCCCAGGTTGAGCCCGGGGATTTCACATCTGACTTAACAAACCGCCTGCGTGCGCTTTACGCCCAGTAATTCCG
+
CCCCCGGGGGGGGGGGGGGGGGGGGGGGGGGGGGGGGGGGGGGGGGGGGGGGGGGGGGGGGGGGGEGGGGGGGGGGGGGGGGGGGGGGGGGGFGGGGGGGGGGGGGGGGGGGGGGGGGGGGGFGGGGGGGGGFGGGGGGDGGGGGGGGECCFFGGGGGGGGGGGGGGGGFFGGGGFGGGG?;DDFFFGGGGGGGGGEGGGGGGDCFGGFGGGGGGGGGFGFG><DF>EFEFFCCCA?BGEEEFFFCFFFGC
@M03364:276:000000000-BLYN8:1:1101:13790:9135 2:N:0:1
GGACTACCGGGGTTTCTAATCCTGTTCGCTCCCCACGCTTTCGTTCATCAGCGTCAATAAATACGTAGTAACCTGCCTTCGCAATTGGTATTCCATGTAATATCTAAGCATTTCACCGCTACACTACATATTCTAGTTACTTCCATATTATTCAAGCTCTGCAGTATCAATGGCAGTGTCCTAGTTAAGCTAGGAAATTTCACCACTGACTTACAAAGCCGCCTACGAACCCTTTAAACCCAATAATTCCG
+
CCCCCGGGGGGGGGGGGGGGGGGGGGFGGGGGGGGGGGGGGGFCEFGGGGFFGGGGGGGGGGGGGFGGGGGGGGGGGGGGGGGGGGGGGGGGGGGGGGGGGGGGGGGGGGGGGGGGGGGGGGGGGGFFGGGGGGGGGGGGGGGGFDGGGGGGGGGGGGGGGGGGGGGGGEGFGGGGGGDFGFGGGGGGGADFG8BFGGDGGGGGFC6;CCD?D7DF7=F?BEF>AF=ABD5AFGC6A;BFGFD)CDBCFG8
@M03364:276:000000000-BLYN8:1:1101:11876:9141 2:N:0:1
GGACTACTAGGGTTTCTAATCCTGTTTGCTCCCCACGCTTTCGCACCTGAGCGTCAGTCTTCGTCCAGGGGGCCGCCTTCGCCACCGGTCTTCCTCCAGATCTCTACGCATTTCACCGCTACACTTGGAATTCCACCCCCCTCTACGAGACTCTAGCTTCCCAGTTTCAAATGCAGTTCGCAGGTTGAGCCCGGGGATTTCACATCTGCCTTAACAAACCGCCTCCTCCCGCTTTACCCCCGGTAATCCCG
+
CC9BBAC<,CEFF@C9FCFFFGGAFG9C9EDFF,CFG7FC8C@F7@F<,,6E@@FGEEFG,F@,BC@F8,8@C:@CF>,AFGGC=FF+>+8,,:9?=EC?9E,EF,<D7+?B?F,,A+=+44=F,?<E,573F9@:@63+>@B?3CDG+8C8D,,7,,,3>7<,@,3@<>;35@7E,=<***>*>9C6<@EFGE5/*3:=+31;A*;C+>*+*+:+;*=*)*08(0()(077C9*66)2**)()917)*01
@M03364:276:000000000-BLYN8:1:1101:19469:9175 2:N:0:1
GGACTACTAGGGTATCTAATCCTGTTTGCTCCCCACGCTTTCGCACCTGAGCGTCAGTCTTCGTCCAGGGGGCCGCCTTCGCCACCGGTATTCCTCCAGATCTCTACGCATTTCACCGCTACACCTGGAATTCTACCCCCCTCTACGAGACTCTAGCTTGCCAGTTTCAAATGCAGTTCCCAGGTTGAGCCCGGGGATTTCACATCTGACTTAACAAACCGCCTGCGTGCGCTTTACGCCCAGTAATTCCG
+
CCCCCGGGGGGGGGGGGGGGGGGGGGGGGGGGGGGGGGGGGGGGGGGGGGGGGGGGGGGGGGGGGGGGFGGGGGGGGGGGGGGGGGGGGGGGGGGGGGGGGGFGGGGGGGGGGGGGGGGGGGGGGGGGGGGGGGGGGGGGGGGGGGGGG>EDGGGGGGDGGFGGGGGGGGGGGGGGGGGGGGGGGGGGGGGGGGGGGGGFGGGFFGGGGGGGGGGGCFGGFGFDFFFEFFFFGGDDF?EGGFFFCC66DF*
@M03364:276:000000000-BLYN8:1:1101:27346:9184 2:N:0:1
GGACTACTGGGGTTTCTAATCCTGTTTGCTCCCCACGCTTTCGCACCTGAGCGTCAGTCTTTGTCCAGGGGGCCGCCTTCGCCACCGGTATTCCTCCAGATCTCTACGCATTTCACCGCTACACCTGGAATTCTACCCCCCTCTACGAGACTCTAGCTTGCCAGTTTCAAATGCAGTTCCCAGGTTGAGCCCGGGGATTTCACATCTGACTTAACAAACCGCCTGCGTGCGCTTTACGCCCAGTAATTCCG
+
CCCCCFGDFEFCGGGGGGGGFCEGGFGGGGFGDFFECCFFGGGGGGGGDGGGGFFFGGGGGFFFCFFGGDEDGGGGGGGEFGGGGGGGGCFGFFFGFG?FFFGFGFGGGGGGGGGGGGGEFGFE=FGCG?AD;FGDGGGGGGGFGGGGGCGFFCGGCGGGG>EDFDAEADCFGGGGFFG=FCCCCB8CFFFCE5:=*BFGFFGGFCFGGGCFGGFFF*;C:EED@A9EBFF@GGGBF?8::78?**84:C7
@M03364:276:000000000-BLYN8:1:1101:20971:9201 2:N:0:1
GGACTACCCGGGTTTCTAATCCTGTTTGCTCCCCACGCTTTCGTGCATGAGCGTCAGTGTTATCCCAGGAGGCTGCCTTCGCCATCGGTGTTCCTCCGCATATCTACGCATTCCACCGCTACATGCGGAATTCCACCTCCCTCTGACACACTCTAGCCTTGCAGTCACCAATGCAGTTCCCAGGTTAAGCCCGGGGATTTCACATCGGTCTTGCAAAACCGCCTGCGCACTCTTTACGCCCAGTAATTCCG
+
CCCCCGGGGGGGGGGGGGGGFGFGGGGGGGGGGGGGGGGGGGGGGGGGFGGGGGGGGGGGGGGGGGGGGCFGGGGGGGGGGGGGGGGCFGGGGGGGGGGGGGFG9FGG@FFGGGGGGGGGGGGC;:FGGGGGGGGFFGGGDFGGGGGGGGEFFGGGGGGG=8FF9@EFGGGFGGGGGGGGGGGGGGCFFG?EE@EEC>>CFDEGAGGDG4DFCGC:@C6E3EEFDFFF9>AFGG>3A<DEC3:@GGFFGF0
@M03364:276:000000000-BLYN8:1:1101:9626:9232 2:N:0:1
GGACTACCGGGGTTTCTAATCCTGTTTGCTCCCCACGCTTTCGAGCCTCAGTGTCAGTTACAGGCCAGAGAGCCGCTTTCGCCTCCGGTGTTCCTCCATATATCTACGCATTTCACCGCTACACATGGAATTCCACTCTCCTCTCCTGCACTCAAGTCTCCCAGTTTCCAATGCACACAATGGTTGAGCCACTGCCTTTTACATCAGACTTAAGAAACAACCTGCGCTCGCTTTACGCCCAATAAATCCGG
+
CCCCCGFGDGGGGGGGGGGGGGGGGGGGGGGGGGGGGGGGGGGGGGGGGGGGGGGGGGGGGGGGGGGGCGGGGGGGDGGGGGGG@FGGGGGGGGGGGGGGGGGGFGFGCFGGGGGGGGGGGGGGGGGGFFFFEFFGGGGGGGGGGGGGGGGFCFGCEA=FGGGGGGGGGGGGGGGGGGGGDFGGGGGCFFGGG?E6E;EFCCF@FFGCGGCCF+=DGG674EFDFFF>@E>BDGGFEFCCGF@4>FFEDCC
@M03364:276:000000000-BLYN8:1:1101:6115:9239 2:N:0:1
GGACTACTCGGGTTGCTAATCCTGTTTGCTCCCCACGCTTTCGAGCCTCAGTGTCAGTTACAGGCCAGAGAGCCGCTTTCGCCTCCGGTGTTCCTCCATATATCTACGCATTTCACCGCTACACATGGAATTCCACTCTCCTCTCCTGCACTCAAGTCTCCCAGTTTCCAATGCACACAATGGTTGAGCCACTGCCTTTTACATCAGACTTAAGAAACCACCTGCGCTCGCTTTACGCCCAATAAATCCGG
+
6-CCCAFG8;7FEE+;@FFFFDFGGF,FFF9FDGGGGGGFGDG<EGEEFGCFEDG<FGGGGGGF?B,,CC8CC8:FGDCFG7CF:EE7@FFF,9@9E=F9FFGE,5<DFG7BF,AFE:EGGEGGFDFFF5?:BFCC,@FEGC,?F@AFGG8+@8=EFAFFD>D8A>D=C9CBD8EFGGGCC9DDDE,<F,38<89CEEGCCC;+??FGFC?CCD78;F>FAGFF:>>@(6;;5*=@4>*4:5367;F?DG>
@M03364:276:000000000-BLYN8:1:1101:9542:9272 2:N:0:1
GGACTACTGGGGTTTCTAATCCTGTTTGCTTCCCACGCTTTCGCACCTGAGCGTCAGTCTTCGTCCAGGGGGCCGCCTTCGCCACCGGTATTCCTCCAGATCTCTACGCATTTCACCGCTACACCTGGAATTCTACCCCCCTCTACGAGACTCTAGCTTGCCAGTTTCAAATGCAGTTCCCAGGTTGAGCCCGGGGATTTCACATCTGACTTAACAAACCGCCTGCGTGCGCTTTACGCCCAGTAATTCCG
+
CC@CCFGGGGFGFEGFGGGGGFFFGGGGGEEGGGGGGGGEGGDEGGGGGGGGGFGGGGGFDFGGGGGGGG>FGGGGGGGCDF@FGGGGGGFGEG9FFGGGGGFCBDFGGGGFAFFFGB:E7FFGGCG,BFGGGGGGDGFGE6C+,CFEEGED,;DGGE9DEFFFFFAECCFC2>F7;A?DEF?CFC>CFG65:C:=:E*=FCFG6*+3>DC7D7C:C<FFEDE;(:B>BD5<39*6?0CGGFFF77BAGG4
@M03364:276:000000000-BLYN8:1:1101:23069:9300 2:N:0:1
GGACTACTGGGGTTTCTAATCCTGTTTGCTCCCCACGCTTTCGCACCTGAGCGTCAGTCTTCGTCCAGGGGGCCGCCTTCGCCACCGGTATTCCTCCAGATCTCTACGCATTTCACCGCTACACCTGGAATTCTACCCCCCTCTACGAGACTCTAGCTTGCCAGTTTCAAATGCAGTTCCCAGGTTGAGCCCGGGGATTTCACATCTGACTTAACAAACCGCCTGCGTGCGCTTTACGCCCAGTAATTCCG
+
CC?CCFFAFGFGGGGGGGGGGGGGGGGGGFCGGGGGDGGGGGFDCGGGGGGFGGEEGGGEGGGEGGGGGE>EGGGGGGGGGGGFBFEGGGGFGCEGGGGF=,@FEFGGGGGCGFGGCFGGGGGGG8BFGFGGGFDGG@DFCEGGGGGGC688D,@<CFFCCFGGGGGGGG9EEDE@CFF??,?FGGFDFFGGDCG=*:8F77CGFGGFGF=C>FCFFGGGBG320<>E6:BB)9*:@(;*:>19F764C7<
@M03364:276:000000000-BLYN8:1:1101:6905:9300 2:N:0:1
GGACTACTCGGGTATCTAATCCTGTTTGCTCCCCACGCTTTCGAGCCTCAGCGTCAATTACAGACCAGAGAGTCGCCTTCGCCACTGGTGTTCCTCCATATATCTACGCATTTCACCGCTACACATGGAATTCCACTCTCCTCTTCTGCATTCAAGTTTCCCAGTTTCCAATGACCTTCCTCGGTTGAGCCGAGGGCTTTCACATCAGACTTAAGAAACCGCCTGCGCTCGCTTTACGCCCAATAAATCCG
+
CCCCCGGGGGGGGGGGGGGGGGGGGGGGGGGGGGGGGGGGGGGGGGGGGGGGGGGGGGGGGGGGGFGGCGGGGGGGGGGGGGGGGGGGGGGGGGGGGGGGGGGGGGGGGGGGGCGGGGGGGGFFGGGGFAFFGGGGFGGGGFGGGGGGFGGGGGGGGDGGDGGGGGGGGGGGGFGGG,DDGGGDFGGGGGGGDGGGGGGF?DGGFGFDGD7FGGGGG*=FFGF@BFBFFFEAGGGFF@GEGFDFGGFEGFC
@M03364:276:000000000-BLYN8:1:1101:3488:9311 2:N:0:1
GGACTACACGGGTTTCTAATCCTGTTTGCTCCCCACGCTTTCGAGCCTCAGTGTCAGTTACAGGCCAGAGAGCCGCTTTCGCCTCCGGTGTTCCTCCATATATCTACGCATTTCACCGCTACACATGGAATTCCACTCTCCTCTCCTGCACTCAAGTCTCCCAGTTTCCAATGCACACAATGGTTGAGCCACTGCCTTTTACATCATACTTAAGAAACCACCTGCGCTCGCTTTACGCCCAATAAATCCGG
+
CCCCCGGGGCGGGGGGGGFGGGGGGFGGFGGGGGGGGGG@FGGGFEGFGFGGGGGGGGFGGG@CFFGGGFGEFGGGGG<FGCGGGGGGGGGDGFGGGGGGGGGGGGGGGCFCFGEFGCGGGGGGGGGGFEFGGGGGGGGGGGF9EGGCFGGGGGDFFGGGGGGDGGGGDGGGGGGGGGEGCD8EFEFFGFGGGGGGGGGFGFFFFC+?DG?FFGGGGGGGFGFB=@@D28>4CFFCB?ECE:@F;CACFD>
@M03364:276:000000000-BLYN8:1:1101:7279:9320 2:N:0:1
GGACTACTGGGGTTTCTAATCCTGTTTGCTCCCCACGCTTTCGCACCTGAGCGTCAGTCTTCGTCCAGGGGGCCGCCTTCGCCACCGGTATTCCTCCAGATCTCTACGCATTTCACCGCTACACCTGGAATTCTACCCCCCTCTACGAGACTCTAGCTTGCCAGTTTCAAATGCAGTTCCCAGGTTGAGCCCGGGGATTTCACATCTGACTTAACAAACCGCCTGCGTGCGCTTTACGCCCAGTAATTCCG
+
CCCCCGGGGGFFFGGGGGGGGGGGGGGGGGGGGGGGGGGGGGGGGGGGGFGGGGDCGGGGGGGGFGGGG>FGGGGGGGGGGGFGGGGGGDGGGGGGGGFAEFFGGGGGGGGGGGGGGGGGGGGGGGGGGGGGGGGGGGGGGGGGGGGGGGGGGGGGGGGEGGGGGGGGGGGGGGGGGGGGGG65FDFGCFGGGGG==EGGGGGGFFGGGGGGGGGGGCCE>E>D@>>EFFFFGGGF?1CGE3097D8<GG4
@M03364:276:000000000-BLYN8:1:1101:18223:9321 2:N:0:1
GGACTACTAGGGTTTCTAATCCTGTTTGCTCCCCACGCTTTCGAGCCTCAGTGTCAGTTACAGGCCAGAGAGCCGCTTTCGCCACCGGTATTCCTCCAGATCTCTACGCATTTCACCGCTACACCTGGAATTCTACCCCCCTCTACGAGACTCTAGCTTGCCAGTTTCAAATGCAGTTCCCAGGTTGAGCCCGGGGATTTCACATCTGACTTAACAAACCGCCTGCGTGCGCTTTACGCCCAGTAATTCCC
+
CCCCCGGGGGGGGGGGGGGGGGGGGGGGGGGGGGGGGGGGGGGGGGGGGGGGGGGGGGGGGGGGGGGGGGGGGGGGCCGGGGGGGGGGGGGGGGGGGGGGGFEFGGGGG:CFEGGGGGGGEGGGGGGGCFGGGDGGGGGGGGGGGGGDDEGFFAEGGGGGGGF88CEG8EGGGGGGGGGGG9BFGGCFFGGGEC>EEECFGDFFFF+==FCFG+?8DCGGE=;7@FFE;BEFDCF3FFGGGF6FC796CF*
@M03364:276:000000000-BLYN8:1:1101:18752:9331 2:N:0:1
GGACTACAGGGGTTTCTAATCCTGTTTGCTCCCCACGCTTTCGCACCTGAGCGTCAGTCTTCGTCCAGGGGGCCGCCTTCGCCACCGGTATTCCTCCAGATCTCTACGCATTTCACCGCTACACCTGGAATTCTACCCCCCTCTACGAGACTCTAGCTTGCCAGTTTCAAATGCAGTTCCCAGGTTGAGCCCGGGGATTTCACATCTGACTTAACAAACCGCCTGCGTGCGCTTTACGCCCAGTAATTCCG
+
CCCCCGGGGGGGGGGGGGGGGGGGGGGGGGGGGGGGGGGGGGGGGGGGGGGGGGGGGGGGGGGGGGGGGEGGGGGGGGGGGGGGGGGGGGGGGGGFGFGGC=;FGGGGGGGGGGGFGDFGGGGGGGGGGGGGGGGGGDGGEGGGGGGGGGGGGGGGGGEFGGFGGFGGGGGGFGFGEGCGDGGGGGGGGGGGGGC51:FEGGGGFGGGFGFFGGGG:F=:BGBDFF;@BFFF:DD<FBDEGFBFFGFAG>9
@M03364:276:000000000-BLYN8:1:1101:6436:9348 2:N:0:1
GGACTACAAGGGTTTCTAATCCTGTTTGCTCCCCACGCTTTCGCACCTGAGCGTCAGTCATCGTCCAGGGGGCCGCCTTCGCCACCGGTATTCCTCCAGATCTCTACGCATTTCACCGCTACACCTGGAATTCTACCCCCCTCTACGAGACTCTAGCTTGCCAGTTTCAAATGCAGTTCCCAGGTTGAGCCCGGGGCTTTCACAGCTGACTTAACAACACGCCTCCGTGCGCTTTACGCCCAGTAATTCCG
+
CCCCCGF,CEFGGDFGGFFGGGGFEFGGCFGGFGCFCGGCGGGC,@@F@FFEFECCFFF,<<CF8FFE8,+7@FF:BBFDGG7CFFGGE+BFG,EF,,B<<=@FFGBAC?C?FEEFAF>+4CFEFA<>8FGGFEC9D@DGEG>DEF+@++84@B9DA;;>@FGGGCGFGG99BFF7EFCD,9>8?DDFFGFG>=*=*:8+;@FC+*;0*;7+@FD>C5*=>5>3(2(.(8:5<<<9628*>),9>C*.:F*
@M03364:276:000000000-BLYN8:1:1101:8445:9348 2:N:0:1
GGACTACTCGGGTTTCTAATCCTGTTTGCTCCCCACGCTTTCGCACCTGAGCGTCAGTCTTCGTCCAGGGGGCCGCCTTCGCCACCGGTATTCCTCCAGATCTCTACGCATTTCACCGCTACACCTGGAATTCTACCCCCCTCTACGAGACTCTAGCTTGCCAGTTTCAAATGCAGTTCCCAGGTTGAGCCCGGGGATTTCACATCTGACTTAACAAACCGCCTGCGTGCGCTTTACGCCCAGTAATTCCG
+
CCCCCGGGGGGGGGGGGGFFFGGGGGGGGGGGGGGGGGGGGGGGGGGFGGGGGGGGGGGGGGGGGGGGGGGGGGGGGGGGGGGGGGGGGGGGGGGGGGGGGGGGGGGGGGGGGGGGFFCGGFFGCFGGGGGGGGGGGGGGGGGFGGCDCGGGGGGFGGGGGGFFFGGGGFGCEFCGGGGGFF?FGGFGD?8CGGGC*CFGGGGGFFGGGGGDGGFG7CCEEDD<DF9B?<385DFDF<>>E::F:FF<C7<
@M03364:276:000000000-BLYN8:1:1101:5570:9349 2:N:0:1
GGACTACTAGGGTTTCTAATCCTGTTTGCTCCCCACGCTTTCGAGCCTCAGTGTCAGTTACAGGCCAGAGAGCCGCTTTCGCCTCCGGTGTTCCTCCATATATCTACGCATTTCACCGCTACACATGGAATTCCACTCTCCTCTCCTGCACTCAAGTCTCCCAGTTTCCAATGCACACAATGGTTGAGCCACTGCCTTTTACATCAGACTTAAGAAACCGCCTGCGCTCGCTTTACGCCCAATAAATCCGG
+
CCC<CGGGGGGGGGGGGFFGGGGGGGGGGGGGGGGGGGGGGGGGGGGGGGGCFGGGGGGGGGGGGGGGGDFGGGDEGGGGEGEEEGGGGGGGGGGGGGGGGGGGGCGGGGEGGGGGGGGGGGGGG@FGFFGGGGGGEEFGGFGGDFGGGGGGGGGFFGGGFGGCGGGGGFGCDFCFCGD6DFCG9EDEGG63@ACCCGGCCCFCC?69CG9D7CFFFGFC>=@BBDFFDB4BF5:CBDGEDFFFGC@CFG>
@M03364:276:000000000-BLYN8:1:1101:16133:9369 2:N:0:1
GGACTACAGGGGTTTCTAATCCTGTTTGCTCCCCACGCTTTCGCACCTGAGCGTCAGTCTTCGTCCAGGGGGCCGCCTTCGCCACCGGTATTCCTCCAGATCTCTACGCATTTCACCGCTACACCTGGAATTCCACCCCCCTCTACGAGACTCAAGCCTGCCAGTTTCAAATGCAGTTCCCGGGTTGAGCCCGGGGATTTCACATCTGACTTAACAGACCGCCTGCGTGCGCTTTACGCCCAATAAATCCG
+
CCCCCFGGGGGGGGGGGGGGGGGGGGGGGGGGGGGGGGGGGGGGGGGGFGGFGGGGGGGGGGGGGGGGGGDGGGGGGGGGGGGGGGGGGGGGGGGGGGGGGGGGGFGFGGDGFGGGGGGGGGGGGGGGFDFFGGGFFEGGGGGGFGF84CECFCF9FGGGGFEGGGGGCCCFCFDFFGGGGGEGCGGGGGGGGGGGG5F?F7CFFFGFGCDGFFCCFGFFEGFFFFFFFFFBDDG>?BGGGF<77FFBGGD
@M03364:276:000000000-BLYN8:1:1101:20657:9388 2:N:0:1
GGACTACTCGGGTTTCTAATCCTGTTTGCTCCCCACGCTTTCGCACCTGAGCGTCAGTCTTCGTCCAGGGGGCCGCCTTCGCCACCGGTATTCCTCCAGATCTCTACGCATTTCACCGCTACACCTGGAATTCTACCCCCCTCTACGAGACTCTAGCTTGCCAGTTTCAAATGCAGTTCCCAGGTTGAGCCCGGGGATTTCACATCTGACTTAACAAACCGCCTGCGTGCGCTTTACGCCCAGTAATTCCG
+
CCCCCGGGGGGGFGGGGGGGGGGGG9FGGGGGGGGGGGGGGGGGGGGFGGGGGGGGGGGGGGGGEGGGGGGGGGGGGGGGDGGDEGGGGGGGGGGGFE,CFGGDGGGGGG@FGGGFFFGGGGGG,AFGFGGGGGGGFGGGGGGGGDGGEEG+DFFEGFEFFGFGF@CEGGGGGGGGFGFFFGGGGGGFGGGCGGG5/CFGGGGFFCGGG>FGFGGGFCF55C562F67:EBDGDGAF?EGC>?FGCFBG>6
@M03364:276:000000000-BLYN8:1:1101:12022:9407 2:N:0:1
GGACTACACGGGTTTCTAATCCTGTTTGCTCCCCACGCTTTCGAGCCTCAGTGTCAGTTACAGGCCAGAGAGCCGCTTTCGCCTCCGGTGTTCCTCCATATATCTACGCATTTCACCGCTACACATGGAATTCCACTCTCCTCTCCTGCACTCAAGGCTCCCAGTTTCCAATGCACACAATGGTTGAGCCACTGCCTTTTACATCAGACTTAAGAAACCACCTGCGCTCGCTTTACGCCCAATAAATCCGG
+
CCC9CDFFFGGGGGGGFFGGGGGGGGGGGGGGGGGCFGEGGGGGGGGFGGGGGGGGGGFGGGGGGGGGGGGDCFGGGGGGGDFEGFDCGGGGFGG<E@FGGGGGGGFGGGEFFADGGGCEGGGGFGGCBFFGGGGGCFFCFEGFEFGGDGGGGGGF,+,@E7DFGGGGGGGEFF889DEC@DG;,+<AF@FGGFCGDFCFGGGC@CC>CFGGFC>F**:59AFEBB)/(:?FG4+8)68=E38/2@FFGG<
@M03364:276:000000000-BLYN8:1:1101:22964:9417 2:N:0:1
GGACTACTGGGGTTTCTAATCCTGTTTGCTCCCCACGCTTTCGCACCTGAGCGTCAGTCTTTGTCCAGGGGGCCGCCTTCGCCACCGGTATTCCTCCAGATCTCTACGCATTTCACCGCTACACCTGGAATTCTACCCCCCTCTACAAGACTCTAGCCTGCCAGTTTCGAATGCAGTTCCCAGGTTGAGCCCGGGGATTTCACATCCGACTTGACGGCCCGCCTGCGTGCGCTTTACCCCCAGTAATTCCG
+
ACCCCGGEFGGGGGGGGDGGGGGEFGGGGGGGGGGGGGGGGGE;BCFB@CEF@GGGGG<FGGGFGGFGAB+@+@FEGGGGGGGGGFFCC:FGGGGGGE8<F8EGFFGGGEGGGGGGGCFGEGFG8:FGGGGGDBC=,>+@EEED,C9,6,@<FFGCE3,D,>8DFGGGCB>B@B9;@CFCCFEFFG,<9,,=7CEE*CC6+:C+:*2/*:C5::;*))=*)17((),8,)0575D96)3/*0397**6C>*
@M03364:276:000000000-BLYN8:1:1101:10530:9448 2:N:0:1
GGACTACTGGGGTTTCTAATCCTGTTTGCTCCCCACGCTTTCGCACCTGAGCGTCAGTCTTCGTCCAGGGGGCCGCCTTCGCCACCGGTATTCCTCCAGATCTCTACGCATTTCACCGCTACACCTGGAATTCTACCCCCCTCTACGAGACTCTAGCTTGCCAGTTTCAAATGCAGTTCCCAGGTTGAGCCCGGGGATTTCACATCTGACTTAACAAACCGCCTGCGTGCGCTTTACGCCCAGTAATTCCG
+
CCCCCGGGGGGGGGGGGGACGGGGGGGGGGGGFGGGGGGGGGGGGGGGCGGGGGGGGGGGGGGGGGGGGGGGGGGGGGGGGGGGGGGGGGGGGGGGGGGFFGGGGGGGGGGGGGGGGGGGGGGGGGGG8FGGGGGGGGCEGGGFDGGGDEGGGGGGGGGGGGGGGGDFGGFGAEGG;=FFGGGGGGGGGFGGGGDGGGGDGFCG=CGGFCG772:CFGGGFGF;7>>B?>BF:D5:F<CGGFBFD>@A>72
@M03364:276:000000000-BLYN8:1:1101:12051:9457 2:N:0:1
GGACTACCAGGGTTTCTAATCCTGTTTGCTCCCCACGCTTTCGCACCTGAGCGTCAGTCTTCGTCCAGGGGGCCGCCTTCGCCACCGGTATTCCTCCAGATCTCTACGCATTTCACCGCTACACCTGGAATTCTACCCCCCTCTACGAGACTCTAGCTTGCCAGTTTCAAATGCAGTTCCCAGGTTGAGCCCGGGGATTTCACATCTGACTTAACAAACCGCCTGCGTGCGCTTTACGCCCAGTAATTCCG
+
CCCCCGGGGGGGGGGGGGGGGGGGGGGGGGGGGGGGGGGGGGGGGGGGGFGGGGGGGGGGGGGGGGGGGGGGGGGGGGGGGGGGGGGGGGGGGGGGGGGGGGGGGFFGGGGGGGGGGGGGGGGGGGGGGGGGGGGGGGGGGGGGGGGGGGGGGGGGGGGGGGGGGGGGGG9EGFGGFFFGGGGGGGGFGGDGGEGGGGFGGGGGFGGGGGDGFDFGGGGEBGF?646>6DFEGGGFF?5?GFBFGGFFGF7
@M03364:276:000000000-BLYN8:1:1101:19100:9464 2:N:0:1
GGACTACTAGGGTTTCTAATCCTGTTTGCTCCCCACGCTTTCGCACCTGAGCGTCAGTCTTCGTCCAGGGGGCCGCCTTCGCCACCGGTATTCCTCCAGATCTCTACGCATTTCACCGCTACACCTGGAATTCTACCCCCCTCTACGAGACTCTAGCTTGCCAGTTTCAAATGCAGTTCCCAGGTTGAGCCCGGGGATTTCACATCTGACTTAACAAACCGCCTGCGTGCGCTTTACGCCCAGTAATTCCG
+
CCCCCGGGGGGGGGGGGGGGGGGGGGGGGGGGGGGGGGGGGGGGGGGGGFGGGGGGGGGGGGGGGGGGGGGGGGGCFGGGGGGGGGGGGGGGGGGGGGGGGGGGGGGGGGGGGGGGGDGGGGDGGGGGGGGFGGGGGEGD8EGGFCFGG>BFGG9FGGGGGGGGGGAFGGGGGGGGGGGGGGGGGFGGEFGGCEG5=EFFGCCFFGGGGGGGGGFGGGGGEGFFDF;FFEF>)9<AF?GCEB:?CGFAGG9
@M03364:276:000000000-BLYN8:1:1101:6390:9476 2:N:0:1
GGACTACTCGGGTTTCTAATCCTGTTTGCTCCCCACGCTTTCGCACCTGAGCGTCAGTCCTCGTCCAGGGGGCCGCCTTCGCCACCGGTATTCCTCCAGATCTCTACGCATTTCACCGCTACACCTGGAATTCCACCCCCCTCTACGAGACTCAAGCCTGCCAGTTTCAAATGCAGTTCCCGGGTTGAGCCCGGGGATTTCACATCTGACTTAACAGACCGCCTGCGTGCGCTTTACGCCCAGTAATTCCG
+
CCCCCGGGGGGGGGGGGGGGGGGGGGFGGGGGGGGGGGGGGGGGGGGGGGGGGGGGGGGCFGGGGGGGGGGGGGGGGGGGGGGGGGEGGGGGGGGGGGGGFGGGGGGGGGGGGGGGGGGGGGGGGGGGGGGGGGGGDB8EDGGGGGGGGGGFGGGGGGGGGGGGGGGGADFFGGGGGGGGGGGGGGGDGGBEEGGGGEFCF7FF=8:FFGGFGFGGGGGGBGEB<FFFFFFFGGGFFBGEG@(0CD?BGG7
@M03364:276:000000000-BLYN8:1:1101:6961:9482 2:N:0:1
GGACTACCAGGGTTTCTAATCCTGTTTGCTCCCCACGCTTTCGCACCTGAGCGTCAGTCTTCGTCCAGGGGGCCGCCTTCGCCACCGGTATTCCTCCAGATCTCTACGCATTTCACCGCTACACCTGGAATTCTACCCCCCTCTACGAGACTCTAGCTTGCCAGTTTCAAATGCAGTTCCCAGGTGGAGCCCGGGGATTTCACATCTGACTTAACAAACCGCCTGCGTGCGCTTTACGCCCAGTAATTCCG
+
CCCC@FFGGGGGGGGFGGFGGFGFGGGGGGGGGGGGGG@FFGGGGGGGGGGGGGEFGGGGDGGGGGGGGGEGGGGGGDGGGGDCGGGGGGGGGGGGGGGGFCFFFF9DGGGGGGGEACE>FGGGECGGCGGGGCGGG,@FEGGGFFGGGEGGFG99;@FDGFFGCDFGGGGFGF<FFFGEFBFGF,*;=FCEE5EEGE6?+;?:1>FFGGGFDFGGG5FGAEFFFFFB(<B5CDDDF?GE=32<7**6:>F
@M03364:276:000000000-BLYN8:1:1101:6192:9501 2:N:0:1
GGACTACTAGGGTTTCTAATCCTGTTTGCTCCCCACGCTTTCGCACCTGAGCGTCAGTCTTCGTCCAGGGGGCCGCCTTCGCCACCGGTATTCCTCCAGATCTCTACGCATTTCACCGCTACACCTGGAATTCTACCCCCCTCTACGAGACTCTAGCTTGCCAGTTTCAAATGCAGTTCCCAGGTTGAGCCCGGGGATTTCACATCTGACTTAACAAACCGCCTGCGTGCGCTTTACGCCCAGTAATTCCC
+
CCCCCGGGGGGGGGGGGGEGGGGGGGGGGGGGGGGGGGGGFGGGFGGGGGGGGGGGGGGGGGFFGGGGCGGGGGGGGGGGGGGGGGGGGDGGGGGGGGGDCGGGGGGGGEGGGGGGGGGGGGGGCFEGGGGGGGCGEBFGGGGGGGGG@EGGGGGGFGGGGGGGFFA;EGGGFGGGGFG799BGFGG?E8DFG=CDC>FECC7:ADG77CFFGGGGGCC75C5(8FFFFEFFGGG<@BGGGB39FFFFGF*
@M03364:276:000000000-BLYN8:1:1101:18539:9503 2:N:0:1
GGACTACCAGGGTTTCTAATCCTGTTTGCTCCCCACGCTTTCGAGCCTCAGTGTCAGTTACAGGCCAGAGAGCCGCTTTCGCCTCCGGTGTTCCTCCATATATCTACGCATTTCACCGCTACACATGGAATTCCACTCTCCTCTCCTGCACTCAAGTCTCCCAGTTTCCAATGCACACAATGGTTGAGCCACTGCCTTTTACATCAGACTTAAGAAACCACCTGCGCTCGCTTTACGCCCAATAAATCCGG
+
CCCCCGGGGGGGGGGGGGGGGGGGGGGGGGGGGGGGGGGGGGGGGGGGGGGGGGGGGGGGGGGGGGGGGGGGGGGGGGGGGGGGGGGGGGGGGGGGGGGGGGGGGGGGGGGGGGGGFEGGGGGGGGGGGGGGGGGGGGGGGGGFGGGGGGGGGGGGGGGGGGGGGGGGGGGFGGGGGGGCGFFGGGGGGGGGGFGFGGGGDGGF;FC>FFG+=<FGGGGEFEFFFAF5>;DFDF+>>=GG5864;FFEFGG
@M03364:276:000000000-BLYN8:1:1101:23053:9526 2:N:0:1
GGACTACTAGGGTTTCTAATCCTGTTTGCTCCCCACGCTTTCGCACCTGAGCGTCAGTCTTCGTCCAGGGGGCCGCCTTCGCCACCGGTATTCCTCCAGATCTCTACGCATTTCACCGCTACACCTGGAATTCTACCCCCCTCTACGAGACTCTAGCTTGCCAGTTTCAAATGCAGTTCCCAGGTTGAGCCCGGGGATTTCACATCTGACTTAACAAACCGCCTGCGTGCGCTTTACGCCCAGTAATTCCG
+
CCCCCGGGGGGGGGGGGGGGGGGGGGGGGGGGGGGGGGGGGGGGGGGGGGGGGGGGGGGGGGGGGGGGGGDGGGGGGGGGGGGGGGDEGGGGGGGGGGGGGGGGGGGGGGGGGGGGGGGGGGGGGGGGGGGGGGGGGGGGGGGGGGGEGGGCFGGGGGGGGGGGGGGGGGGGGGGGGGGGGGGGGGGGCF?D5EEGGGFGGGGG7CCFGGGFFGGGGGGG5536;FB>?FDFGGG9F?EGGFB7F7*6:C2
@M03364:276:000000000-BLYN8:1:1101:15712:9531 2:N:0:1
GGACTACCAGGGTTTCTAATCCTGTTTGCTCCCCACGCTTTCGAGCCTCAGTGTCAGTTACAGGCCAGAGAGCCGCTTTCGCCACCGGTGTTCCTCCATATATCTACGCATTTCACCGCTACACATGGAATTCCACTCTCCTCTCCTGCACTCAAGACTACCAGTTTCCAATGCATCCAATGGTTGAGCCACTGCCTTTTACACCAGACTTAATAAACCACCTGCGCGCGCTTTACGCCCAATTAATCCGG
+
CCCCCGGGCFGGGGGGGGGGGGGGGGGGGFGFGGGDGGGGGGGFGGCGGGGGGGGGCGGGGGGGGGGGGDFGGGG>ECGGGGGGGGGCFGGEGGGGGGGGGG9C@F9FGGGGGEFGGGGEEE,EEFGGAFD@AFGGFF4?EGGGGGCEF=8DFFCG==DFFFGGGFFEGGDGG,D:A,==EF8E,+8AFGG,,5E<EFFGGFAC5*4?>FGGGGCF<?87?EA>BB5*068)?>+4)(**A5=+;CA?FD3
@M03364:276:000000000-BLYN8:1:1101:3007:9551 2:N:0:1
GGACTACTAGGGTTTCTAATCCTGTTTGCTCCCCACGCTTTCGAGCCTCAGTGTCAGTTACAGGCCAGAGAGCCGCTTTCGCCTCCGGTGTTCCTCCATATATCTACGCATTTCACCGCTACACATGGAATTCCACTCTCCTCTCCTGCACTCAAGTCTCCCAGTTTCCAATGCACACAATGGTTGAGCCACTGCCTTTTACATCAGACTTAAGAAACCACCTGCGCTCGCTTTACGCCCAATAAATCCGG
+
CCCCCGGGGGGGGGGGGGGGGGGGGGGGGGGGGGGGGGGGGGGGGGGGGGGGGGGGGGGGGGGGGGGGGGGGGGGGGGGGGGGGGGGGGGGGGGGGGGGGGGGGGFGGGGGGGGGGFGGGGGGGGGGGGGGGGGFFFGGGGGFCFGGGGGGGGGFGGGGGGF8FGGGGFGGGGFFGGGGFGGGGGGGGGGGGGGDGGGGGGGCGFFGGGGGGFCFGGG>FFGFFFFFFFDFFGGDEFFGGGFFFGGF?<DD
@M03364:276:000000000-BLYN8:1:1101:10807:9562 2:N:0:1
GGACTACTGGGGTATCTAATCCTGTTTGCTCCCCACGCTTTCGCACCTGAGCGTCAGTCTTCGTCCAGGGGGCCGCCTTCGCCACCGGTATTCCTCCAGATCTCTACGCATTTCACCGCTACACCTGGAATTCTACCCCCCTCTACGAGACTCTAGCTTGCCAGTTTCAAATGCAGTTCCCAGGTTGAGCCCGGGGATTTCACATCTGACTTAACAAACCGCCTGCGTGCGCTTTACGCCCAGTAATTCCG
+
CCCCCGGGGGGGGGGGGGEFGGGGGGGGGGGGGGGGGFGGGGGGGGGGGGGGGGGGGGGGGGGGGGDGGGGGGGGGGGGGGGGGGGGGGGGGGGGGGGGFGGGGGGGGGGGGGGGGGGGGDGGGGGGGCFGGGGGGGGGGGGGGGGG6C6CDGGGGFGGGGGCFGGGGGGC;FFFGGGGFGGGFGGGGGFGGGGGGGGGGGGF7CGGCFGGGGGGFFGGGEGF<;FFFF3>@CDGFF?GCE>?FGFFFGGD
@M03364:276:000000000-BLYN8:1:1101:19659:9566 2:N:0:1
GGACTACAGGGGTTTCTAATCCTGTTTGCTCCCCACGCTTTCGCACCTGAGCGTCAGTCTTCGTCCAGGGGGCCGCCTTCGCCACCGGTATTCCTCCAGATCTCTACGCATTTCACCGCTACACCTGGAATTCTACCCCCCTCTACGAGACTCTAGCTTGCCAGTTTCAAATGCAGTTCCCAGGTTGAGCCCGGGGATTTCACATCTGACTTAACAAACCGCCTGCGTGCGCTTTACGCCCAGTAATTCCG
+
CCCCCGGGGGGGGEGGGGGFEFGGGGGGGGGGGGFFGGGGGGGGGDGGGGGCBEEGGECFGGG@FGGGGGGGGGGGDEGGGGGGGGGGGGGGFGGGFGGGGGGGGGGFGEEFGGGGGGGGGEGGGGGGGFFGGGGFGFGEEGCGGGGGGGGGFGFGGGDFFDCGFGCFGGF9;CFGGC:DDGFGGGGGGGGFECGGDGGFD7F>7CFFGGGGGGGGDFGGFGFFFFFFFBFDCDG24:ECEEFF7:=BD72
@M03364:276:000000000-BLYN8:1:1101:14992:9578 2:N:0:1
GGACTACTGGGGTATCTAATCCTGTTTGCTCCCCACGCTTTCGAGCCTCAGTGTCAGTTACAGGCCAGAGAGCCGCTTTCGCCTCCGGTGTTCCTCCATATATCTACGCATTTCACCGCTACACATGGAATTCCACTCTCCTCTCCTGCACTCAAGTCTCCCAGTTTCCAATGCACACAATGGTTGAGCCACTGCCTTTTACATCAGACTTAAGAAACCACCTGCGCTCGCTTTACGCCCAATAAATCCGG
+
CCCCCGGGGGGGGGGGGGGGGGGGGGGGGGGGGGGGGGGGGGGGGGGGGGGGGGGGGGGGGGGGGCGGGGGGGGGGGGFGEGGGGGGDFGEGGGFFFGGGGGGFEGGGGGGGGGGGGGGGGGGGGF?FFGGGGGGGGGGFGGGGEGGGGGGGGGGGGGCEFGGF<@EGGA9EFDFGGGGEFG?FGGGGG7,:1<EGFGGGGGG9BFF*7*+B7CGC7CEGFGF)>B=?9BA5792>52EE=3:AFFFEF3)
@M03364:276:000000000-BLYN8:1:1101:4292:9581 2:N:0:1
GGACTACTGGGGTATCTAATCCTGTTTGCTCCCCACGCTTTCGCACCTGAGCGTCAGTCTTCGTCCAGGGGGCCGCCTTCGCCACCGGTATTCCTCCAGATCTCTACGCATTTCACCGCTACACCTGGAATTCTACCCCCCTCTACGAGACTCTAGCTTGCCAGTTTCAAATGCAGTTCCCAGGTTGAGCCCGGGGATTTCACATCTGACTTAACAAACCGCCTGCGTGCGCTTTACGCCCAGTAATTCCG
+
CCCCCGGGGGGGGGGGGGGGGGGGGGGGGGGGGGGGGGGGGGGGGGGGGGGGGGGGGGGGGGGGGGGGFGGGGGGGGGGGGGFGGGGGGGFGGGGGGGGGGGGGGGGGGGGGGGGGGGGGGGGGGGGGGGGGGGGDFGGGGGGGGGGGGGGGFFCGDGGFGGGGGGGGGGGGGFGGGGGGGGGGGGGGGGGGGGGD5CCFGGGGFGGGGGGGGGGGGGGGFEB@?FFEBEFFGGGFF:GGGF<FFFFFGG*
@M03364:276:000000000-BLYN8:1:1101:4902:9586 2:N:0:1
GGACTACCGGGGTTTCTAATCCTGTTTGCTCCCCACGCTTTCGCACCTGAGCGTCAGTCTTCGTCCAGGGGGCCGCCTTCGCCACCGGTATTCCTCCAGATCTCTACGCATTTCACCGCTACACCTGGAATTCTACCCCCCTCTACGAGACTCTAGCTTGCCAGTTTCAAATGCAGTTCCCAGGTTGAGCCCGGGGATTTCACATCTGACTTAACAAACCGCCTGCGTGCGCTTTACGCCCATTAATTCCG
+
CCCCCGGGGGGGGGGGGGGGEGGGGGGGGGGGGGGGGGGGGDGGEEFGGGGGGGEFGFDGGFGGGGGGCCFGGGGGGGCFGGGGGGGDFGGGGGGGGGGAFFGGGDFGGGGDGGGGGGGGGEGF,DFGGGGFGFGGFCG@CGGGGGGGGGGGGGGGCCBEFFGGGGDB@;DFGCG7DCCCGC:FFBEFCFGGCEGGDGGGGGGFFCF7CFGF>FGGGGGG3E54(7(728@@DGG)1(2:=5(1:>F)*:*
@M03364:276:000000000-BLYN8:1:1101:24150:9592 2:N:0:1
GGACTACCCGGGTATCTAATCCTGTTTGCTCCCCACGCTTTCGCACCTGAGCGTCAGTCTTCGTCCAGGGGGCCGCCTTCGCCACCGGTATTCCTCCAGATCTCTACGCATTTCACCGCTACACCTGGAATTCTACCCCCCTCTACGAGACTCTAGCTTGCCAGTTTCACATGCAGTTCCCAGGTTGAGCCCGGTGATTTCACATCTGACTTAACAAACCGCCTGCGTGCGCTTTACGCCCAGTAATTCCC
+
@@CCCGGFE:F7FBEEFCEFFGGFGGGEFFFFEGCC+@FGFECCCFEFCC<<:FGG,FFFFADG@FEFG,CFGGDECEFGFGGCFFFFCEFGFGEF<==9FFGDGFG+@?FGGFGGGG@E@FFFCDFF8DFGGGGGG@+>C>EGEGF++;EGGGCFFFGC*DC,FGBCF,@FFC6DFFGF:,?*?B,=8,,=CC*/*??FFCE>FGGGGGGGCGGGF*8=D5>;()(82>.8<*74*-;EC5:F>*96C>*
@M03364:276:000000000-BLYN8:1:1101:16902:9608 2:N:0:1
GGACTACCGGGGTATCTAATCCTGTTTGCTCCCCACGCTTTCGCACCTGAGCGTCAGTCTTCGTCCAGGGGGCCGCCTTCGCCACCGGTATTCCTCCAGATCTCTACGCATTTCACCGCTACACCTGGAATTCTACCCCCCTCTACGAGACTCTAGCTTGCCAGTTTCAAATGCAGTTCCCAGGTTGAGCCCGGGGATTTCACATCCGACTTGACAGACCGCCTGCGTGCGCTTTACGCCCAGTAATTCCG
+
CCCCCGGGGGGGGGGGGGGGGGGGGGGGGGGGGGGDGGGGGGGGGGGGGGGGGGGGGGGGGGGGGGGGGGGGGGGGGGGGGGGGGGGGGGGGGGGGGGGGEGGGGGGGGGGGGGGGGGGGGGGGGFGGGGGGGGGGGGGGGGGGFFGGGGGGGGFCGGGGGGGGGGGGGGGGGGGGFGGGGGGGGGGGGGGGGGGECEGGGGGGFGGGGGGGGDFCGGGGFGF:BF6DBFF:DGGFFBGGEFFFG=FAFFC
@M03364:276:000000000-BLYN8:1:1101:20759:9627 2:N:0:1
GGACTACACGGGTTTCTAATCCTGTTTGCTCCCCACGCTTTCGCACCTGAGCGTCAGTCTTCGTCCAGGGGGCCGCCTTCGCCACCGGTATTCCTCCAGATCTCTACGCATTTCACCGCTACACCTGGAATTCTACCCCCCTCTACGAGACTCTAGCTTGCCAGTTTCAAATGCAGTTCCCAGGTTGAGCCCGGGGATTTCACATCTGACTTAACAAACCGCCTGCGTGCGCTTTACGCCCAGTAATTCCG
+
CCCCCGGGGGGGGGGGGGGGGGGGFGFGGFGGGGCFGGGGGGGGGGGGGGGGGGGGGGGGGGGGGFFGGGGGGGGGGGGGGGGGGGGGGGGGFGGGGGFFGGGGGGGGGGGGGFCGFGGGGGFGGGGGGGGGGGGGCD>CGGGGGGGGGGGGGGGGGGGGGFGGGGGGGGACGGGGGGGGGGFGFGFDFGFFGGGG58CGGFFGFGC+:FFGGGFF7<F=5EF@?F>EFE3)7CCAFBG>EFBF:CFAG72
@M03364:276:000000000-BLYN8:1:1101:11455:9650 2:N:0:1
GGACTACCCGGGTTTCTAATCCTGTTTGCTCCCCACGCTTTCGCACCTGAGCGTCAGTCTTCGTCCAGGGGGCCGCCTTCGCCACCGGTATTCCTCCAGATCTCTACGCATTTCACCGCTACACCTGGAATTCTACCCCCCTCTACGAGACTCTAGCTTGCCAGTTTCAAATGCAGTTCCCAGGTTGAGCCCGGGGATTTCACATCTGACTTAACAAACCGCCTGCGTGCGCTTTACGCCCAGTAATTCCC
+
CCCCCGGGGGGGGGGGGGGGGGGGGGGGGGGGGGGGGGGGGGGGGGGGGGGGGGGGGGGGGGGGGGGGGGGGGGGFGGGFGGGGGGGGGGGGGGGGGGGGGGGGGGGGGGGGGGGGGGDCFGGGGGGGFGGGGGGGGGGGGGGGGGGGGGGGGGGCGG@:FGGGGGGFGGFGGGGGGGGGGGGGGGGGFGGGGGGG=EGGGGGGFGFCCFFGGGGGGFGFEGFFFFBFBFFDG<5<FFEGGFFFGGF4CG*
@M03364:276:000000000-BLYN8:1:1101:27508:9660 2:N:0:1
GGACTACTGGGGTTTCTAATCCTGTTTGCTCCCCACGCTTTCGCACCTGAGCGTCAGTCTTTGTCCAGGGGGCCGCCTTCGCCACCGGTATTCCTCCAGATCTCTACGCATTTCACCGCTACACATGGAATTCTACCCCCCTCTACAAGACTCTAGCCTGCCAGTTTCGAATGCAGTTCCCAGGTTGAGCCCGGGGATTTCACATCCGACTTGACAGACCGCCTGCGTGCGCTTTACGCCCAGTAATTCCG
+
CCCCCFG<FFFGGGGGGGGGGGDGGFGGGGGGGGGGGGGGGGG,8CFF<EFGGGGGGG,,9,<EFGGGFG7FGGGGGGGGGGGGG?FCGC7EFFGGGGGFGCFG9EEGGGGGGGFFGGEGGGGG9:FGDCG@F9EF,D+@EEGGFGGG9ECFFFFE;DF@F76>,,@>8FGGGCA7<CGGFCFCFC:CCGF*::CEEECFFGFGF6*:CDGG=F4C6<CFEGFFFF;E6>FBDGG2F?GGGF(0C*74C76
@M03364:276:000000000-BLYN8:1:1101:7897:9685 2:N:0:1
GGACTACTCGGGTATCTAATCCTGTTTGCTCCCCACGCTTTCGCACCTGAGCGTCAGTCTTCGTCCAGGGGGCCGCCTTCGCCACCGGTATTCCTCCAGATCTCTACGCATTTCACCGCTACACCTGGAATTCCACCCCCCTCTACGAGACTCAAGCCTGCCAGTTTCAAATGCAGTTCCCGGGTTGAGCCCGGGGATTTCACATCTGACTTAACAGACCGCCTGCGCGCGCTTTACGCCCAATAATTCCG
+
CCCCCGGGGGGGGGGGGGGGGGGGGGGGGGGGGGGGGGGGGGGGGGGGGGGGGGGGGGGGGGGGGGGGGGGGGGGGGGGGGGGGGGGGGGGGGGGGGGGGGGGGFGGGGGGGGGGGGGGGGFFFFGGGGGGGGGGGGGGGGGGGGGGGGGGGGGGFGGGGGDFGGGGGGGGGGGGGEGGGGGDGGEDGFEGGGGGGGDGFCFGGFDFGGFGGFFGGGGFFEGFFFFFFFFFFGGGFFFD8EF?FDFFFGG4
@M03364:276:000000000-BLYN8:1:1101:24523:9701 2:N:0:1
GGACTACTGGGGTTTCTAATCCTGTTTGCTCCCCACGCTTTCGAGCCTCAGCGTCAGTTACAGACCAGAGAGCCGCCTTCGCCACTGGTGTTCCTCCATATATCTACGCATTTCACCGCTACACATGGAATTCCACTCTCCTCTTCTGCACTCAAGTCTCCCAGTTTCCAATGACCCTCCCCGGTTGAGCCGGGGGCTTTCACATCAGACTTAAGAAACCGCCTGCGCTCGCTTTACGCCCAATAAATCCG
+
CCCCCGGGGGGGGGGGGGGGGGGGGGGGGFGGGGGGGGGGGGGGGGEEGGGGCFGGDGGFGGGGGGGGGGGGGGDGEEGGGGCFGGGGFFGGGFAFGGG9@F=FEFDGGGGGGGGGGGGGGGGGDGGGEBEGGGGGFCFGGGGGGGGGGCFGGG,@FAGGFGGCDCFGGGDFFFFFFFGGGGG6FGGGGGDCGEGGGGGGGC9C687DGGGGGGG7;4C*.C><DF@EBFFEGCDDFBEGG>:FF7F<7<9
@M03364:276:000000000-BLYN8:1:1101:7185:9702 2:N:0:1
GGACTACTCGGGTTTCTAATCCTGTTTGCTCCCCACGCTTTCGCACCTGAGCGTCAGTCTTTGTCCAGGGGGCCGCCTTCGCCACCGGTATTCCTCCAGATCTCTACGCATTTCACCGCTACACCTGGAATTCTACCCCCCTCTACAAGACTCTAGCCTGCCAGTTTCGAATGCAGTTCCCAGGTTGAGCCCGGGGATTTCACATCCGACTTGACAGACCGCCTGCGTGCGCTTTACGCCCAGTAATTGCG
+
CCCCCGGGGGGGGGGGGGGGGFGGGGGGGFGGFGFGGGGGFGGGGGGFFGGGGGGGGGCFFEFDFGGFGGGGDGGGGGGGGGGGGGGGGGGGGGGFGGGGGGFGGGGGGGGGGGGGGGG64@FFCDGFGFGGGGGDFGGGGGGGGGGECGGGGGGGGDGGGGFGGCGG5FGGGGGGGGGFFFF5FGFFGGFGGGDECGGGGGGGFFCDD:DDC**1;*ACBGFFBF>F?BBEDGF>?BGGG5:?77@<:71
@M03364:276:000000000-BLYN8:1:1101:23092:9713 2:N:0:1
GGACTACAGGGGTTTCTAATCCTGTTTGCTCCCCACGCTTTCGCACCTGAGCGTCAGTCTTCGTCCAGGGGGCCGCCTTCGCCACCGGTATTCCTCCAGATCTCTACGCATTTCACCGCTACACCTGGAATTCTACCCCCCTCTACGAGACTCTAGCTTGCCAGTTTCAAATGCAGTTCCCAGGTTGAGCCCGGGGATTTCACATCTGACTTAACAAACCGCCTGCGTGCGCTTTACGCCCAGTAATTCCG
+
CCCCCGGGGGGGGGGGGFCFGGGGGGGGGGGGGGGGGGGGGGGGGGGGGGGGGGGGGGGGGGGGGGGGGGGGGGGGGGGGGGFGGGGGGGGGGGGCGFGCGGGGGGGGGGGGGGGGGGGGGGGGGGGGFDFGGGGGGGGGGGGGGGGGDGGGGGG@>CGGGGGGGGFGGFGGGGGFCGGGGGF:C9:F6FGGGGDE7EFCFFF@FGFGFFGC>F>FGFGGFGE@?F050>>>DGFFF:E*>>6FGGF>FG7
@M03364:276:000000000-BLYN8:1:1101:7275:9732 2:N:0:1
GGACTACTGGGGTTTCTAATCCTGTTTGCTCCCCACGCTTTCGCACCTGAGCGTCAGTCTTCGTCCAGGGGGCCGCCTTCGCCACCGGTATTCCTCCAGATCTCTACGCATTTCACCGCTACACCTGGAATTCTACCCCCCTCTACGAGACTCTAGCTTGCCAGTTTCAAATGCAGTTCCCAGGTTGAGCCCGGGGATTTCACATCTGACTTAACAAACCGCCTGCGTGCGCTTTACGCCCAGTAATTCCG
+
CCCCCGGGGGGGGGGGGGGGGGGGGGGGGGGGGGGGGGGGFGGDGGGGGC@FGGCFEGGGFFGGGGGGFEGGGGGGGGGFEGGGGGGGGEGGGGGGGEF9FFFCFGGGGGGGGGGGGGGGGGGGGF=DGGGGGGGG9ECFEEGFGGGGG>EFGCGGGGGGFGGCGCEFAFCFFGFFGDEGDGFGG>C6EGGGCCCE7EFEFF?7FGFGGD>DC7>DDF=F>CB@?FFB1B3731><4(2:5;:/::*:FG*
@M03364:276:000000000-BLYN8:1:1101:25268:9733 2:N:0:1
GGATACCCGGGTTTCTAATCCTGTTTGCTCCCCACGCTTTCGCACCTGAGCGTCAGTCTTCGTCCAGGGGGCCGCCCTCGCCACCTGTATTCCTCCAGCTCTCTCCGCATTTCACCGTCACACCTGGCATTCTACCCACCTCTACGAGCCCCTAGCTTGCCAGTTTCACTTGCAGTTCCCAGGTTTAGCCCGGGGAGTTCACATCTGACTTAACAAACCGCCCGCGTACGCTTTTCGGCCAGTCACTTCG
+
--@A8<EAECE@B,,C@EFFG,;CCC,E9CCCCFGC7:FGGDC;BCC@<CFD@CCC<,CCFFGCF,6EEG++@+CE+@B@7C++B,B:,?F,5E,?B<,=F,,A,A=FGCCF,5:<+,++4,A:8,A,D,<,;<B:D,3@==9D,++@+++3@+3<EGCFFE,DEE,,,753E9D7;<@,2:DE9,>9CGGG**8**=E+:@E7A+C++?7+;C+*/;==DD)(-.(),0.>7C*57(:8CF2*229)>*
@M03364:276:000000000-BLYN8:1:1101:15745:9735 2:N:0:1
GGACTACAGGGGTATCTAATCCTGTTTGCTACCCATGCTTTCGAGCCTCAGCGTCAGTTACAGACCAGACAGCCGCCTTCGCCACTGGTGTTCTTCCATATATCTACGCATTTCACCGCTACACATGGAGTTCCACTGTCCTCTTCTGCACTCAAGTTCCCCAGTTTCCGATGCACTTCTTCGGTTGAGCCGAAGGCTTTCACATCAGACTTAAGAAACCGCCTGCGCTCGCTTTACGCCCAATAAATCCG
+
CCCCCGGGGGGGGGGGGGGGGGGGGGGGGGGGGGDGGGGGGGGGGGGGGGGGGGGGGGGGGGGGGGGGGGGGGGGGGGGGGGGGGGGGDGGDGGGGGGGGGGGGGGGGGGGGGGGGGGGGGGGGGGGGGGGGGGGGGGGGGGGGGGGGGGGFFCGCFCFGGGGGDGFFGE>EGGGGFGGF9EF>CEGGCFGGGCECFFFGGGGGFGCCFFCGGF8+DCEF>EFADF>A9))?5C7);8CEGE(8>:83FG5
@M03364:276:000000000-BLYN8:1:1101:10171:9749 2:N:0:1
GGACTACTCGGGTTTCTAATCCTGTTTGCTCCCCACGCTTTCGCACCTGAGCGTCAGTCTTTGTCCAGGGGGCCGCCTTCGCCACCGGTATTCCTCCAGATCTCTACGCATTTCACCGCTACACCTGGAATTCTACCCCCCTCTACAAGACTCTAGCCTGCCAGTTTCGAATGCAGTTCCCAGGTTGAGCCCGGGGATTTCACATCCGACTTGACAGACCGCCTGCGTGCGCTTTACGCCCAGTAATTCCG
+
CCCCCGGGGGGGGCFGGGGGGGCGGGGGGGGGGGGGGGGGGGGGGGGGAFGGGGGGGGCCFFGGGGGGGEGGGGDGGGGGGGGGGGGGGGGGG9FGGGGGGGGGGGGGGGGGGGGDGEGGCEGG@EGF8FFGGFGGFGBFGDGGGGGGGGGFFGGGGGGG@CGGGGGF5ECC?CEGDCGGFFEEGFFGGGGGGD>EEEGGGGFFA4CDDDGDFC<FCCFGDGF?:F>86>BFGDC4??GG7)4?FFF>FG9
@M03364:276:000000000-BLYN8:1:1101:28618:9752 2:N:0:1
GGACTACTAGGGTTTCTAATCCTGTTTGCTCCCCACGCTTTCGCACCTGAGCGTCAGTCTTCGTCCAGGGGGCCGCCTTCGCCACCGGTATTCCTCCAGATCTCTACGCATTTCACCGCTACACCTGGAATTCTACCCCCCTCTACGAGACTCTAGCTTGCCAGTTTCAAATGCAGTTCCCAGGTTGAGCCCGGGGATTTCACAGCTGACTTAACAAACCGCCTGCGTGCGCTTTACGCCCAGTAATTCCG
+
<@CCCF8EFGFGFFEGG9FFFFEFGGGGFFGGGCFEE7:6DEDCGGGFGFG,CFFGCGGGGGFGGC@@CFEEDCC:CFGFFDEFEGGGGGFG9AEDFCF9FFGG=<EEFCFEGFGG,@@=BF=<EBEBADAFD9DG,DB7>?>?FG?CE8B=:>,7>EGGGGGGGGCDGGGACGFA9<D,,;D>FFCA?EF>7EEGC:CFD727+89D**++;:CF7<//:C3(6:;D:0<)55*)*(2*:>:FC*=.*:7
@M03364:276:000000000-BLYN8:1:1101:28954:9766 2:N:0:1
GGACTACACGGGTATGTACGCCTGTGTGCTCCCCATCCTTTCGCACCTGAGCGTCAGTCTTCGTCCAGGCGGCCGCCTTCGCCACCGGTATTCCTCCAGATCGCTACGCATCTCACCGCTACAGCTGGAATTCTACCCCCCTCTACGAGACTCTAGCTTGCCAGTTTCAAATGCAGTTCCCAGGTTGATACCGGGGATTTCACATCTGACTCAACATACCTCCTGCGTGCGCTTTACACCCAGGAATTCCG
+
---AC<,,E-@@@+,,CF,,+@,CF,C<<EF@F@C,,6,,,;6,@CFFF,C@+8B@:CFC@FGDEG78F,@CC@=C4,4CF7B,,:FGGD+,559CC<?<BF7787+@CCC4,,:,4+@+8:,,,7=,BD9,7,C;9DD:8+@+@=6+3*@8D;@9EGFGCCAC@;,D@D6,,?,>,,5>9DCFFFGF,,6CC5:*=:8EDGG::*+31+0+;65>*29*13;(5ABD?))0)1*66)3**).)19))*:6
@M03364:276:000000000-BLYN8:1:1101:21475:9791 2:N:0:1
GGACTACTGGGGTTTCTAATCCTGTTTGCTCCCCACGCTTTCGCACCTGAGCGTCAGTCTTCGTCCAGGGGGCCGCCTTCGCCACCGGTATTCCTCCAGATCTCTACGCATTTCACCGCTACACCTGGAATTCTACCCCCCTCTACGAGACTCTAGCTTGCCAGTTTCAAATGCAGTTCCCAGGTTGAGCCCGGGGATTTCACATCTGACTTAACAAACCGCCTGCGTGCGCTTTACGCCCAGTAATTCCG
+
CCCCCFGGGGGGGGGGGGGGGGGGGGGGGFGGGGGGGGGGFGG7CFGGGGGGGGGGGGGFGGGGGGGGGGGGDFCGGEGGGGBCCFGGGGGGGGGGGGGGFGGGGGGGGGGGGGGGGGGGGGGGGFGGGGGGGFFFGGGGGCGGGGGGG8CFGGGFFCCEGGGGFFGGFCFGGGGGG,DFGGCFFEGGGC:FEDGGEEE?+;@C+2C+;@GG7:CFFGF:>E>@@F(73;7@5DC<@6>*:>0/*296*?2
@M03364:276:000000000-BLYN8:1:1101:14217:9808 2:N:0:1
GGACTACTAGGGTTTCTAATCCTGTTTGCTACCCACACTTTCGAGCCTCAACGTCAGTTGTTGTCCAGTAAGCCGCCTTCGCCACTGGTGTTCTTCCATATATCTACGCATTCCACCGCTACACATGGAGTTCCACTTACCTCTACAACACTCAAGTTAACCAGTTTCCAATGCCATTCCGGAGTTGAGCTCCGGGCTTTCACATCAGACTTAATCAACCGTCTGCGCTCGCTTTACGCCCAATAAATCCG
+
CCCCCGGGGGGGGGGGGGGGGGGGGGGGGGFGGGGGGGGGGGGGGGGGGGGGGGGGGGGGGGGGGGGGGGGGGGGDEFGGGGGGGGGGGGGGGGGGGGGGGCFGGGGGGGGGGGGGGGGGGGGGGGGGGGGGGGGGGGGGCFGGGGGGGGGGGGGGGGG9EGGGGGGGGGAFGGGGGGGFGEEGGGGGFGFDGGGGGGGGG7FGF5DF5CFGDF7EG5FGDEFFFFFF28A?GGG==>EGG>8;CGFFGG<
@M03364:276:000000000-BLYN8:1:1101:11619:9819 2:N:0:1
GGACTACAGGGGTTTCTAATCCTGTTTGCTCCCCACGCTTTCGCACCTGAGCGTCAGTCTTTGTCCAGGGGGCCGCCTTCGCCACCGGTATTCCTCCAGATCTCTACGCATTTCACCGCTACACCTGGAATTCTACCCCCCTCTACAAGACTCTAGCCTGCCAGTTTCGAATGCAGTTCCCAGGTTGAGCCCGGGGATTTCACATCCGACTTGACAGACCGCCTGCGTGCGCTTTACGCCCAGTAATTCCG
+
CCCCCGGFGGGGGGGGGGGGGGGGGGGGGGGFGGGDGGGGGGGEEGGGAFGGGGGGGGEFFFGGGGGGGGBFGGGGG=FFGGGGGGGGGGGGGGFFGFGFGGGGGGFGGGGGGGGGGGGGGGGFGGGGFGGGGGGGD,DGDGGG9DDDFGGGGGGGDGGC8FGGGGGGGFBFGFGFEGGGGFCFFGGGGGGGDEGG=GDGFGGDFGGGD<CGF7>D7CGGFGFF<FB5<DBEGDD<FFDGEF1:7:=4CF*
@M03364:276:000000000-BLYN8:1:1101:18674:9839 2:N:0:1
GGACTACTAGGGTATCTAATCCTGTTTGCTCCCCACGCTTTCGAGCCTCAGCGTCAGTTACAGACCAGAGAGCCGCCTTCGCCACTGGTGTTCCTCCATATATCTACGCATTTCACCGCTACACATGGAGTTCCACTGTCCTCTTCTGCACTCAAGTTTCCCAGTTTCCGATGCACTTCTTCGGTTGAGCCGAAGGCTTTCACATCAGACTTAAGAAACCGCCTGCGCTCGCTTTACGCCCAATAAATCCG
+
CCCCCGGGGGGGGGGGGGGGGGGGGGGGGGGGGGGGGGGGGGGGGGGGGGGGGGGGGGGGGGGGGGGGCFGGGGGGGGGGGGGGGGGGGGGGGGGGGGGGGGGGGGFGGGGGGGGGGGGGGGGGGGGGGGGGGGGGGGGGGGGGGGGGGGGGGGGGGGGGFGGGGGGGFEGGGGGGGGGGGGGGGGDFCGFGGGGEFGG?DGGGFGGGGGGGGGGGGGGGFGF?BFBE>FFFGGGFFFGGGB<ADGFFGGC
@M03364:276:000000000-BLYN8:1:1101:28156:9847 2:N:0:1
GGACTACTCGGGTATCTAATCCTGTTTGCTCCCCACGCTTTCGCACCTGAGCGTCAGTCTTCGTCCAGGGGGCCGCCTTCGCCACCGGTATTCCTCCAGATCTCTACGCATTTCACCGCTACACCTGGAATTCTACCCCCCTCTACGAGACTCTAGCTTGCCAGTTTCAAATGCAGTTCCCAGGTTGAGCCCGGGGATTTCACATCTGACTTAACAAACCGCCTGCGTGCGCTTTACGCCCAGTAATTCCC
+
CCCCCGGGGGGGGGGGFGGGGGGGGGGGGGFFGGGGGGG@FGGGDFGGGGGGGCGGGGDGGGGGGGGFGGGGGGECFGGGGGCCFCFEEGGCGFEGGGFAFCFAEGGFGGGGFFGG?FEECGDGFGFGE=DFGGGFGGGGGGGFFFG6E68FGFGGGG;FGECCFF;>CC>BFGFFECCFDFCCFFGGGGGGGGGEGGGG7FFFFGGGCC7CFGGF>C*7;>:3;47:(08>D<F2@:EEEE1?>CBBGG4
@M03364:276:000000000-BLYN8:1:1101:16868:9854 2:N:0:1
GGACTACTAGGGTTTCTAATCCTGTTTGCTCCCCACGCTTTCGCACCTGAGCGTCAGTCTTCGTCCAGGGGGCCGCCTTCGCCACCGGTATTCCTCCAGATCTCTACGCATTTCACCGCTACACCTGGAATTCCACCCCCCTCTACGAGACTCAAGCCTGCCAGTTTCAAATGCAGTTCCCGGGTTGAGCCCGGGGATTTCACATCTGACTTAACAGACCGCCTGCGTGCGCTTTACGCCCAGTAATTCCG
+
CCCCCGGGGGGGGGGGGGGFFGGGGGGGGFGGGGGGGGGGGGGGGGGGFGGEFGGGGGGGGGGGDEGGGGEGGGGGGGGGGGGGGGGGGGGGFGGGGGFGGFGGGAFGCCFEGGGGEGGGGGDGGGGGGGGG;FGFGGGGGDDFCFCEEGGGDEFDFGGGG7DC<DEFGGCGGGGGGGG?<CECFGEEGGGGDGDGC>96DGGGFG=+CFG7@>DFCDF5;E5<<FBE?FFFG*59/4;:E@8?F>@AGGC
@M03364:276:000000000-BLYN8:1:1101:10806:9859 2:N:0:1
GGACTACAGGGGTTTCTAATCCTGTTTGCTCCCCACGCTTTCGCACCTGAGCGTCAGTCTTCGTCCAGGGGGCCGCCTTCGCCACCGGTATTCCTCCAGATCTCTACGCATTTCACCGCTACACCTGGAATTCTACCCCCCTCTACGAGACTCTAGCTTGCCAGTTTCAAATGCAGTTCCCAGGTTGAGCCCGGGGATTTCACATCTGACTTAACAAACCGCCTGCGTGCGCTTTACGCCCAGTAATTCCG
+
CCCCCGGGGGGGGGGGGGFGGGGGGGGGGGEFFGGGGGGGGFGDGGGGF8FFGGEGGGGGGGGGCGGGGGGGGGGGGGE@FFGGGFEDGDCFGGGGE8FFEGGGGCGCEFGGFGGCGDGGGG9FFFGGGGFDFCFFFGDECCEGGGF6ECEGGF9EGFGG@FFFGGGGFCFFGGGGGGF??FECGCCCFC?FGGEGGGFFGGGGFG77;DGGGGGGCFGG>*8;:FF>?EB@GDFFF:EEEEFFG7B<C**
@M03364:276:000000000-BLYN8:1:1101:6943:9860 2:N:0:1
GGACTACAGGGGTTTCTAATCCTGTTTGCTCCCCACGCTTTCGCACCTGAGCGTCAGTCTTTGTCCAGGGGGCCGCCTTCGCCACCGGTATTCCTCCAGATCTCTACGCATTTCACCGCTACACCTGGAATTCTACCCCCCTCTACAAGACTCTAGCCTGCCAGTTTCGAATGCAGTTCCCAGGTTGAGCCCGGGGATTTCACATCCGACTTGACAGACCGCCTGCGTGCGCTTTACGCCCAGTAATTCCG
+
CCCCCFFFGGGGFGGGGGGGGGGGGGDFGGGGGEGGBFEEGGGGGGGG?FGCBFGGGFGGGGGGFFDGGGGGGGGGGCEGGGGGGGDEGCFGFGGGGGGGC=9FFFFGGGGFFEFAFGG6C=FGGFGGFFF8BGGGGGFCEGGGDBFFDGGGGF=EGGC8DGF?DCEDCFGFGGGGGGGGFGGGGGCGCCD8EECCE5<9::9@A<5858DCG701CFE5BC>((79>?BE@DC5<=1E55)4FF7F2>7*
@M03364:276:000000000-BLYN8:1:1101:20245:9862 2:N:0:1
GGACTACCCGGGTATCTAATCCTGTTTGCTCCCCACGCTTTCGCACCTGAGCGTCAGTCTTCGTCCAGGGGGCCGCCTTCGCCACCGGTATTCCTCCAGATCTCTACGCATTTCACCGCTACACCTGGAATTCTACCCCCCTCTACGAGACTCTAGCTTGCCAGTTTCAAATGCAGTTCCCAGGTTGAGCCCGGGGATTTCACATCTGACTTAACAAACCGCCTGCGTGCGCTTTACGCCCAGTAATTCCG
+
CCCCCGGGGGGGGGGGGGGGGGGGGGGGGGGGGGGGGGGGGGGGGGGGGGGGGGGGGGGGGGGGGGGGGGGGGGGGGGGGGDGGGGGGGGFGGGGGGGGDGGGGGGGGGGGGGGGGGGGEGGGGGGGGFFGGGGGGGGGGGGGGGGGGGGGGGGGGGGGGGGGGGGFGGGGGGGGGGGGGGGGGGGGGGGGGGDCEGGGGGGGGFGFGFCGGGGGGGCFGDGA??FBF03>B:DDAF6?CG:6F>CFFGFC
@M03364:276:000000000-BLYN8:1:1101:10342:9866 2:N:0:1
CCGGCGGTGGAAGTAGTGGAGCTCGGTGCCACCCTTCCAGGCCGTCCTGATATTCCTATACATTTCTGTTAGTGCTCTTCACCTGCTCTGTCCCTTCATTTCTCCAACACGCCCCGTTATCCACACTTTGTGCTCCCCTACACTACTCTACTTATCACCTCCCTTCTACGATCGCTACCTCCCTCTTCTCCTTCACCCTTCACTCATAACTCCTTCCCTCTACAGTTCACCTCCCTCTTACTACTCCCACC
+
6---6+8F++6CCC,,E,,,C@,,-+,,6,,6;6,,,;,,,,,868+B,,,,C@,6C,,,<,,,,,,,,,,,,,,,9,:,,,9C<46,,,,,,,4,,5:,,,,5,,,9,,,+++7+8,+,,,,=>4?,,,9,8,44++6+@,,6,47,,,,3,,,,,,6,,8@,9,67,+++,++,+1,,5,+,5,3,,3;,,,,346*,4*,5+*5++355**++*3,4*,+*)+*4*+/;6**(2-,,1+1++*)(*0*
@M03364:276:000000000-BLYN8:1:1101:6639:9866 2:N:0:1
GGACTACAGGGGTATCTAATCCTGTTTGCTCCCCACGCTTTCGAGCCTCAGTGTCAGTTACAGGCCAGAGAGCCGCTTTCGCCACCGGTGTTCCTCCATATATCTACGCATTTCACCGCTACACATGGAATTCCACTCTCCTCTCCTGCACTCAAGTCTACCAGTTTCCAATGCATACAATGGTTGAGCCACTGCCTTTTACACCAGACTTAATAAACCTCCTGCGCTCGCTTTACGCCCAATAAATCCGG
+
CCCCCGGFFGGGGGGGGGGGGGGGGGGGGGGGGGGGGGGGGGGGGGGGGGGEGGGGGGGGGGGGGGGGCCEGGGGGGGGGGGGGG@GGFEGGGGGGGGGGGGGFFFGGGGGGGGGGGGGGDEGGEEFFFFGGGGGGGGFGGGGGGGGGGGGGGDGGGFAFGGGGGGGGGGDDFGG=,@D,3>8DF6@FCD8EFFFGGFGF9:CF*9*3?CGCFFDCBFGGA>FFB?49>):>DG7C;(=EGA;4>C+/79C
@M03364:276:000000000-BLYN8:1:1101:4941:9867 2:N:0:1
GGACTACACGGGTATCTAATCCTGTTTGCTACCCATGCTTTCGAGCCTCAGCGTCAGTTACAGACCAGACAGCCGCCTTCGCCACTGGTGTTCTTCCATATATCTACGCATTTCACCGCTACACATGGAGTTCCACTGTCCTCTTCTGCACTCAAGTTTCCCAGTTTCCGATGCACTTCTTCGGTTGAGCCGAAGGCTTTCACATCAGACTTAAGAAACCGCCTGCGCTCGCTTTACGCCCAATAAATCCG
+
CCCCCGGGGGGGGGGGGGGGGGGGGGGGGGGGGGGGGGGFGGGGGGGGGGGGGGGGGGGGGGGGGGGGGGGGGFEGGGGGGGGGGFGGFFFGGGGGGGGGGGGGGGGGGDGGGGFGGGCEEGGGGGGGGGFFGGGGGGGGGGGGGGGGGGGGGGGFEDDDFGGCFFFGFEDGECGGGDGG=FGCGGGGFFFGGGGGG6DFFGGGFGGGGGGGGGGGGGGGEG45BFBE@45DGFFFFFGGE:84F:FEGGG
@M03364:276:000000000-BLYN8:1:1101:18364:9885 2:N:0:1
GGACTACTAGGGTTTCTAATCCTGTTTGCTCCCCACGCTTTCGCACCTGAGCGTCAGTCTTCGTCCAGGGGGCCGCCTTCGCCACCGGTATTCCTCCAGATCTCTACGCATTTCACCGCTACACCTGGAATTCTACCCCCCTCTACGAGACTCTAGCTTGCCAGTTTCAAATGCAGTTCCCAGGTTGAGCCCGGGGATTTCACATCTGACTTAACAAACCGCCTGCGTGCGCTTTACGCCCAGTATTTCCC
+
CCCCCGGGGGEFGEGGGGGGGGGGGGGGGGGGGGEGGFEEFGGGGGD<FDFFCEGGEGFEFFGGGGDFF7EGGGGCFF?E7FFGG<7CF>?@,CE???<C,A9FGGGCFFC7EFEFCEFGGGFGGGGGGGGGF<D,C8+@CEBDDFFEEGECGGAAEFFDFFG8FE>;:,;D,;E7EFGGGG85D?GCFF6C7*:CEGFFG>CDFF+;@FFF+;C>>FGF>5)((;2)-))07DG<F0>EE)4;7*06*:*
@M03364:276:000000000-BLYN8:1:1101:8652:9907 2:N:0:1
GGACTACTCGGGTTTCTAATCCTGTTTGCTCCCCACGCTTTCGCACCTGAGCGTCAGTCTTCGTCCAGGGGGCCGCCTTCGCCACCGGTATTCCTCCAGATCTCTACGCATTTCACCGCTACACCTGGAATTCTACCCCCCTCTACGAGACTCTAGCTTGCCAGTTTCAAATGCAGTTCCCAGGTTGAGCCCGGGGATTTCACATCTGACTTAACAAACCGCCTGCGTGCGCTTTACGCCCAGTAATTCCG
+
CCCCCGGGGGGGGGGGGGGGGGGGGGGGGGGGGGGGGGGGGGGGGGGGGGGGGGGGGGGGGGGGGGGGGGGGGGGGGGGGGGFGGGGGGGGGGGGGGGGGGGGGGGGGGGGGGGGGG7CGEEGGGGGGGGGGGGGGGGGGGGGGGGGGGGGGGGGGGGGGFGGGGGGGGGGGGGGGGGGGFGGGGGGGGGGGGGGGCGGGGGGGFFFGGGGGGGGGGGGGFG367FB>(7@FGGGDFFDGE31FFGFFF72
@M03364:276:000000000-BLYN8:1:1101:28038:9977 2:N:0:1
GGACTACTGGGGTTTCTAATCCTGTTTGCTCCCCACGCTTTCGAGCCTCAGTGTCAGTTACAGGCCAGAGAGCCTCTTTCGCCTCCGGTGTTCCTCCATATATCTACGCAGTTCACCGCTACACATGGAATTCCACTCTCCTCTCCTGCACTCAAGTCTCCCAGTTTCCAATGCACACAATGGTTGAGCCACGGCCTTTTACATCAGACATAAGAAACCACCTGCGCTCGCTTTACGCCCATTAAATCCGG
+
9CCCCFG,,CF7F@FEA9EEDGGFEFFGGCG@<FCE77F;FFGFFEGGGGGGGCFFGE<EGE<FF:EDE8CFE,,,:EEFGGGC:@CB=FFGGFDE=?F9F@=,,CEDF>+BFF<EGE74FCGG9AD=FCF8;EFGGGGG,EF@EGGGGFFFGC8EF9,=9DFFG9>E8@FGCBA9FGGFFGGB@>FG8DCF+++@+63@ECGG>>*3**+=:=F79C:9>EA;)9@B@AB>7CCCFFCBC))31@+.695
@M03364:276:000000000-BLYN8:1:1101:25363:9983 2:N:0:1
GGATACAAGGGTATCTAATCCTGTTTGCTCCCCACGCTTTCGTGCATGAGCGTCAGTATAGGTCCAGGGGATTGCCTTCGCCATCGGTGTTCCTCCGCATATCTACGCATTTCACTGCTACACGCGGAATTCCATCCCCCTCTACCGTACTCTAGCCATGCAGTCACAAAGGCAGTTCCCAGGTTGAGCCCGGGGATTTCTCCTCTGTATTGCATAACCGCCTGCGCACGCTTTACGCCCCGTCATTCCGT
+
@BB@@CC<FE7F<,EA<F<<FFGGGGGFDD,DC,CFG7FDFCFDG@EFFGGFFFFGFF,CFC@CC@FGGC7,:,,6,9FFGGE:FGGGCFEFC,4BCCG:@EDFF?FGF,CED9A<F?4EFCEF7FCF:CFFCFEA,EFFEEDDFGGF7@+63@EGGGFG,C=E,,>ED8DGFG6,@C7E,D>DED,@ABD>EGG*=,?,+2,2;CF7+1:CD>CC+8<C4=B<?F1:9EBDDG7)),*/*)()/*1406*
@M03364:276:000000000-BLYN8:1:1101:11155:9989 2:N:0:1
GGACTACCCGGGTTTCTAATCCTGTTTGCTCCCCACGCTTTCGCACCTGAGCGTCAGTCTTCGTCCAGGGGGCCGCCTTCGCCACCGGTATTCCTCCAGATCTCTACGCATTTCACCGCTACACCTGGAATTCTACCCCCCTCTACGAGACTCTAGCTTGCCAGTTTCAAATGCAGTTCCCAGGTTGAGCCCGGGGATTTCACATCTGACTTAACAAACCGCCTGCGTGCGCTTTACGCCCAGTAATTCCG
+
CCCCCGGGGGGGGGGGGGGGGGGGGGGGGGGGGGGGGGGGGGGGGGGGFGGGGGGGGGGGGGGGGGGGGGGGGGGGGGGGGGGGGGGGGGGGGFGGGGGGGGGGGGGGGGGGGGGGGGGGGGGGGGGGGGGGGGGGGGGGGGGGGGGGGGGGGGGGGGGGGGCEFGGGFFCGGGGGGFGGGGGGGGFGGGGGGGGGGGGGCFGGFGGGDFDGGDDGGGGGFGFFBFFFFFFFGGFDFFGGGF?)7>@BGG4
@M03364:276:000000000-BLYN8:1:1101:23095:10026 2:N:0:1
GGACTACTAGGGTTTCTAATCCTGTTTGCTCCCCACGCTTTCGCACCTGAGCGTCAGTCTTCGTCCAGGGGGCCGCCTTCGCCACCGGTATTCCTCCAGATCTCTACGCATTTCACCGCTACACCTGGAATGCTACCCCCCTCTACGAGACTCTAGCTTGCCAGTTTCAAATGCAGTTCCCAGGTTGAGCCCGGGGATTTCACATCTGACTTAACAAACCGCCTGCGTGCGCTTTACGCCCAGTAATTCCC
+
CCCCCGFGGGGDGGGGFFFGFFFFGFGGG<FFGGDDFDF>D9CGEEGGC8FAGGGEGGGGGGFGGE:FE7FGGEEGG7CEDCCFGGGGGDGGGGGG,,9?F<;EFGGGGG7?FFG,FE7=FCEEEFFD@BF,CDFG88++68C6E@DEGCGCB,,@FGGGGFFFCCFFGG9FGBCGFCFCCFGGGGFCFGGG7CB*/=897++:1*2:::CD7C>F:C85)/:<7:9D13>375C<B6ECGF17>>647C*
@M03364:276:000000000-BLYN8:1:1101:22339:10032 2:N:0:1
GGACTACTCGGGTTTCTAATCCTGTTTGCTCCCCACGCTTTCGCACCTGAGCGTCAGTCTTCGTCCAGGGGGCCGCCTTCGCCACCGGTATTCCTCCAGATCTCTACGCATTTCACCGCTACACCTGGAATTCTACCCCCCTCTACGAGACTCTAGCTTGCCAGTTTCAAATGCAGTTCCCAGGTTGAGCCCGGGGATTTCACATCTGACTTAACAAACCGCCTGCGTGCGCTTTACGCCCAGTAATTCCG
+
CCCCCGGGGGGGGDGGGGGGGGGGGGGGGGGGGGGGGGEGGGGGEGGFFGFGDGGGGGGFGGGGGGGGDCGCGGGGGGGGGGGGGFDGGEFGGGGGGFFGGGGGGGGGGGGCFGGGFGGGGGGGGCFGGFGGGADFF8@FGDEGGGGC@EGGGGDFGGG8:EGGGFA;DFGGGGGGGGGG6>CFGGGGGGGFEE5EEGGGGFCCFG7CDGGGF7:C75CGDGFF0ABE0>5>CCDFF:EGG)8:7CF<DF7
@M03364:276:000000000-BLYN8:1:1101:23133:10038 2:N:0:1
GGACTACTCGGGTTTCTAATCCTGTTTGCTCCCCACGCTTTCGCACCTGAGCGTCAGCCTTCGTCCAGGGGGCCGCCTTCGCCACCGGTATTCTTCCAGATCTCTACGCATTTCACCGCTAAACCTGGAATTCTACCCCCCTCTACAAGACTCTAGCCTGCCAGTTTCGCATGCAGTTCCCAGGTTGAGCCCGGGGATTCAACATCGGACTTGACGGACCGCGTCCGTGCCCTTTACGCCGCTTATTCCCG
+
CA<C@CF966BCF7,;C,6CF<,@F@@<C6FGDCEGGFF;CEFC,+@E@,CEFFG7F6C8CEF@C:FAFG@FGGG@CF@E=:4?4==FF+?9@,4EE,A9,?EB;5?F::CCF<,F??:8C+,,83DD=BFF;A;366+>C6E8EF9,3:D?ECBA;,3@>:68FEGFC*>CEE995=;F,,6*7,@7C8>*=CE5:*:+++2*)2*1*9C***9*)/=*.:040)(.-)))2>2-*,;8*)-)1**)2*1
@M03364:276:000000000-BLYN8:1:1101:7096:10056 2:N:0:1
GGACTACTCGGGTTTCTAATCCTGTTTGCTCCCCACGCTTTCGAGCCTCAGTGTCAGTTACAGGCCAGAGAGCCGCTTTCGCCTCCGGTGTTCCTCCATATATCTACGCATTTCACCGCTACACATGGAATTCCACTCTCCTCTCCTGCACTCAAGTCTCCCAGTTTCCAATGCACACAATGGTTGAGCCACTGCCTTTTACATCAGACTTAAGAAACCACCTGCGCTCGCTTTACGCCCAATAAATCCGG
+
CCCCCFCFGGGGGGGGGGGGGGGGGGGGGGGGGGGGGGGGFGGGGGGGGGGGGGGGGGGGGGGGGGGGFFGGGGGGGGFGGGGGGGGGGDGGGGGGGGGGFGGGGGFFEEGGGGGGGGGGGGGGGGGGE?<FFFGGGGGGGGGGFFGGGGFDEBFFEFGGGGFG<FGGGGAEGGGG8EE@FGGE9C6CCFGGGCCFGGFFGGF@FFGCFFGFGGGGDG>FFEFFFEFFDBEF7C8>B@GEEFDAFFFEGG8
@M03364:276:000000000-BLYN8:1:1101:6271:10059 2:N:0:1
GGACTACAAGGGTATCTAATCCTGTTTGCTCCCCACGCTTTCGCACCTGAGCGTCAGTCTTCGTCCAGGGGGCCGCCTTCGCCACCGGTATTCCTCCAGATCTCTACGCATTTCACCGCTACACCTGGAATTCTACCCCCCTCTACGAGACTCTAGCTTGCCAGTTTCAAATGCAGTTCCCAGGTTGAGCCCGGGGATTTCACATCTGACTTAACAAACCGCCTGCGTGCGCTTTACGCCCAGTAATTCCG
+
CCCCCGGGGGGGGGGGGGGGGGGGGFGGGGGGGGGGGDGGGGGGGGGGGGGGGGGGGGGGGGGGGGGGGGG7FGGGGDGGFEGGGGGGFGGGGGGGGGGGGGCGGGGGGGGCFGGGGGGGGGGGGFDGDGGGGGGGFGGGGCCF9DGGGGGGGAGGGGGF@FGFFFFGGGGGGGGGGGGGFCFGFGEFGG6CGGGGEGGGGGGGCG7F:CFGGFFGGFGFBCDFFFFD185><C*68?E8=>?F=F?::C7
@M03364:276:000000000-BLYN8:1:1101:25122:10067 2:N:0:1
GGACTACTGGGGTTTCTAATCCTGTTTGCTCCCCACGCTTTCGAGCCTCAGTGTCAGTTACAGGCCAGAGAGCCGCTTTCGCCTCCGGTGTTCCTCCATATATCTACGCATTTCACCGCTACACATGGAATTCCACTCTCCTCTCCTGCACTCAAGTCTCCCAGTTTCCAATGCACACAATGGTTGAGCCACTGCCTTTTACATCAGACTTAAGAAACCACCTGCGCTCGCTTTACGCCCAATAAATCCGG
+
CCCCCGGGGGGG@7FFFFFGGGGGGGGGGGGEGGGG@EGGGGEGGGGGG<FGGGGGGGGGGGFEGGGGFGDDFEEEBFDFGDCFDFCGEEFFFFFGGGGGFCFFFGFFGGGCEGGGFGGGGGGGFGGGFEFFCCGGGGF@EFGGGGGGGFGGFGFFGFGG9EFFFFFGDFADGEFGGGGGGFGFGDGGGCE8FGGGGGGGGGGFFDGGG5>7CCDCFGGGFGFFB>2?=BFF4<CC5@G7C8=;CCF<GGD
@M03364:276:000000000-BLYN8:1:1101:25411:10073 2:N:0:1
GGACTACCAGGGTTTCTAATCCTGTTTGCTCCCCACGCTTTCGAGCCTCAGTGTCAGTTACAGGCCAGAGAGCCGCTTTCGCCTCCGGTGTTCCTCCATATATCTACGCATTTCACCGCTACACATGGAATTCCACTCTCCTCTCCTGCACTCAAGTCTCCCAGTTTCCAATGCACACAATGGTTGAGCCACTGCCTTTTACATCAGACTTAAGAAACCACCTGCGCTCGCTTTACGCCCAATAAATCCGG
+
CCCCCGFGFGGGGGGGGGGFFFGGGFGGGGGFFGGGGGGGGGGGGGGGGGGGGGFGGGGGGG9FFFGGGGGDGGGGGGFGCGGGFFF7FGGGG9FGGFGGGGFFGGGGGFFGE9<EFGGEEFGGDEGGFFEFDFGGE,>AFGGGGCGCFGFGFCFGGGFGCDG8FGGGGFFGFGGFGGG6DDGGGD8EGGGGGCDFGGG7+8EFFGG>DFFGGG7CCF6@F5AEF>=BAABEFCF=;54*=5@AFFCCF37
@M03364:276:000000000-BLYN8:1:1101:19121:10075 2:N:0:1
GGACTACTAGGGTATCTAATCCTGTTTGCTCCCCACGCTTTCGCACCTGAGCGTCAGTCTTTGTCCAGGGGGCCGCCTTCGCCACCGGTATTCCTCCAGATCTCTACGCATTTCACCGCTACACCTGGAATTCTACCCCCCTCTACAAGACTCTAGCCTGCCAGTTTCGAATGCAGTTCCCAGGTTGAGCCCGGGGATTTCACATCCGACTTGACAGACCGCCTGCGTGCGCTTTACGCCCAGTAATTCCG
+
CCCCCGGGGGGGGGGGGGGGGGGGGGGGGGGGGGGGGGGGGGGDGGGGCFFGGGGGGGEFECGGGGGGGGGGGGGGGGGGGGGGGGGGGDFGGGGGGGGGFCEFGGGGGGGGGGGGGGGGGGGGGGGFGFFGGCFGCGGGGGGGDFC>D88ACC9EFFF,DFGGGGGGDGGGGGC9@@DC9DEFG9D7?GGG5E8=5CFGDFFGFG4C<<DDF*;100AFEE58654>(7).9C/:=1EGC)4?CFF<DC2
@M03364:276:000000000-BLYN8:1:1101:18347:10119 2:N:0:1
GGACTACTCGGGTATCTAATCCTGTTCGCTACCCACGCTTTCGCTCCTCAGCGTCAGTTACAGCCCAGAGACCCGCCTTCGCCACCGGTGTTCCTCCTGATATCTGCGCATTCCACCGCTACACCAGGAATTCCAGTCTCCCCTACTGCACTCTAGTCTGCCCGTACCCACTGCAGGCGCGGAGTTGAGCCCCGCGTTTTCACAGCAGACGCGACAAACCGCCTACGAGCTCTTTACGCCCAATAATTCCG
+
CCCCCGGGGGGGGGGGGGGGGGGGGGGGGGGGFGGGGGGGGGGGGGGGGGGGGGGGDGGGGGGGGGGGGFGGGGGGGGGGGGGGGGGGGGGGGGGGGGGFGGGGGGGGGGGGGGGGGGGGGGGGGGGGGGFGGGGGFGGGGGGGGGGGGGGGGGGGFFFGFGGEGGGGGGGFFG9FGGGGGGGEEGGGGGGGEECE=1:AGGGGFGGGGGGGGCDGCFGGFD>:?FFB?DBFG*:>FFGGE>2FG7@BFGF
@M03364:276:000000000-BLYN8:1:1101:6645:10132 2:N:0:1
GGACTACACGGGTTTCTAATCCTGTTTGCTCCCCACGCTTTCGCACCTGAGCGTCAGTCTTCGTCCAGGGGGCCGCCTTCGCCACCGGTATTCCTCCAGATCTCTACGCATTTCACCGCTACACCTGGAATTCTACCCCCCTCTACGAGACTCTAGCTTGCCAGTTTCAAATGCAGTTCCCAGGTTGAGCCCGGGGATTTCACATCTGACTTAACAAACCGCCTGCGTGCCCTTTACGCCCAGTAATTCCG
+
CCCCCGGFFGGGGGGGGGGGGGGGGGGGGGGGGGGGGGGGGGGGEGGGDGFGGGGGGGGGFGGGGGGGGGDGGGGGGGGGGGGGGEGGGGGGGGGGGFGFGGGGFGGGGGGGFGGGGGGGEGGGG?FGGGGGGA9FGFGGDEEG9EF6CEGGGGGGGGGFGGGGFGFF7EBFGFGFGEGGGGGGGGGGFGGDEGGGGEFGFGG77>7F:DFG7CGGGGGGFGDF:FFF:F)7CDG298EEGB06*:@<FD9
@M03364:276:000000000-BLYN8:1:1101:27355:10133 2:N:0:1
GGACTACAGGGGTATCTAATCCTGTTTGCTCCCCACGCTTTCGCACCTGAGCGTCAGTCTTCGTCCAGGGGGCCGCCTTCGCCACCGGTATTCCTCCAGATCTCTACGCATTTCACCGCTACACCTGGAATTCTACCCCCCTCTAAGAGACTCTAGCTTGCCAGTTTCAAATGCAGTTCCCAGGTTGAGCCCGGGGATTTCACATCTGACTTAACAAACCGCCTGCGTGCGCTTTACGCCCAGTAATTCCG
+
CCCCCFGGGGGGGGGGGGGGFGGGGGGGGGGFGGGGGGGGGGGGGGGGGGGGGGGGGFGGGGGGGGGFGGGGGGGGDF?FGGEGGGGGGGGGGFFC=FGGGGGGCAFGGGGGGGGGGGGGDGGFFGGGGFGGGGGGGGGGGGGGGGGGGGGFGGDFCFEEGGFEFGGGGGGGFGGFGGGFGGGCGGGFFGGGDED8EGG,=@E:+9C::DCGGGGGGGGGFGF@0A>A?FBEGCFFFBGGEEFF7>6<>F*
@M03364:276:000000000-BLYN8:1:1101:13580:10148 2:N:0:1
GGACTACTGGGGTTTCTAATCCTGTTTGCTCCCCACGCTTTCGCACCTGAGCGTCAGTCTTCGTCCAGGGGGCCGCCTTCGCCACCGGTATTCCTCCAGATCTCTACGCATTTCACCGCTACACCTGGAATTCTACCCCCCTCTACGAGACTCTAGCTTGCCAGTTTCAAATGCAGTTCCCAGGTTGAGCCCGGGGATTTCACATCTGACTTAACAAACCGCCTGCGTGCGCTTTACGCCCAGTAATTCCG
+
CCCCCGGGGGGGGGGGGGGGGGGGGGGGGGGGGGGGGGGGGGGGGGGGGGGGGGGGGGGGGGGGGGGDGGGGGGGGGGGGGGGGGGGGGGGGGGGGGGGGGGGGGGGGGGGGGGGGGGGGGGGGGGGGGFGGGGGGFGGFGGGGGGGGEGGGGGGGGGGGGGGGGGGGGGGGGGGFG7:D9F6DFGGGGGFGGGGGGGGGGDGGFGFFDDGGGGGFCDGGBGB0()-<:BFFGGG4BBGCC::FGDFFGG9
@M03364:276:000000000-BLYN8:1:1101:15018:10151 2:N:0:1
GGACTACCAGGGTTTCTAATCCTGTTTGCTCCCCACGCTTTCGAGCCTCAGTGTCAGTTACAGGCCAGAGAGCCGCTTTCGCCTCCGGTGTTCCTCCATATATCTACGCATTTCACCGCTACACATGGAATTCCACTCTCCTCTCCTGCACTCAAGTCTCCCAGTTTCCAATGCACACAATGGTTGAGCCACTGCCTTTTACATCAGACTTAAGAAACCACCTGCGCTCGCTTTACGCCCAATAAATCCGG
+
CCCCCGGGGGGGGGGGGGGGGGGGGGGGGGGGGGGGGGGGGGGGGGGGGGGGGGGGGGGGGGGGGGGGGGGGGGGGGGGGGGGGGGGGGGGGGGGGGGGGGGGGGGGGGGGGGGGGGGGGGGGGGGGGGGGGGGGGD>DGGGGGDGGGGGGGGGGGGGGGGGGGGGGGGGAFGGGGGGGGGGGGDGGGGG?CFGGGGGGGCFF@CCGGGFGFDD@FC>FGFGFE=A25)06?GG7CDDG>:FFFGGFFDDD
@M03364:276:000000000-BLYN8:1:1101:10236:10165 2:N:0:1
GGACTACTCGGGTTTCTAATCCTGTTTGCTCCCCACGCTTTCGCACCTGAGCGTCAGTCTTCGTCCAGGGGGCCGCCTTCGCCACCGGTATTCCTCCAGATCTCTACGCATTTCACCGCTACACCTGGAATTCTACCCCCCTCTACGAGACTCTAGCTTGCCAGTTTCAAATGCAGTTCCCAGGTTGAGCCCGGGGATTTCACATCTGACTTAACAAACCGCCTGCGTGCGCTTTACGCCCAGTAATTCCC
+
CCCCCGFGGGGGGGGGGGGGGGGGGGGGGGFFGGGGGGGGGGGGGGGGGGFGGGGGGGGGGGGGGGGGGGGGGGGGGGGGFGGGGGGGGGGGGGGGGGGGGGGGGGGGGFGGGGGGGGGGGGGGGGGGGGGGGGGGG8FGGEGGGGGEG87AFFFGFCCDFFCGGGGGGGGGGGGFFGG?FGGFGFFGGGGGGGGGGGGFDCGDCCFGCGFGGFFGGGFG>GB@?A9EBB>@GG3<@:>EGFFFGG=<CF*
@M03364:276:000000000-BLYN8:1:1101:16488:10171 2:N:0:1
GGACTACCAGGGTTTCTAATCCTGTTTGCTCCCCACGCTTTCGCACCTGAGCGTCAGTCTTCGTCCAGGGGGCCGCCTTCGCCACCGGTATTCCTCCAGATCTCTACGCATTTCACCGCTACACCTGGAATTCCACCCCCCTCTACGAGACTCTAGCCTGCCAGTTTCGAATGCAGTTCCCAGGTTGAGCCCGGGGATTTCACATCCGACTTGACAGACCGCCTGCGTGCGCTTTACGCCCAGTAATTCCC
+
CCCCCGGGGCGGGGGGGGGGGGGGGGGGGGGGGGCGGGGGGGGGGGGGGGGGGGGGGGGGGGGGGEGGGGGGGGGGGGGGFGGGGGGGFGGCGGGGGGFAGGGGGGGGGGGCFGGGGGGGDGGGGGGGGGFFGGEFGGGGGGGGDGGED6CFECFFGGGCGC8DGA9DGGGGGGGGGDGGEGFCFGGGFGGFCGGGGGGGFGGGFGGGDGGGGFGCGDGGBEEF(5;@?EDFGDGFF?EGGE6FFC4:FG*
@M03364:276:000000000-BLYN8:1:1101:28818:10173 2:N:0:1
GGACTACAGGGGTTTCTAATCCTGTTTGCTCCCCACGCTTTCGCACCTGAGCGTCAGTCTTCGTCCAGGGGGCCGCCTTCGCCACCGGTATTCCTCCAGATCTCTACGCATTTCACCGCTACACCTGGAATTCTACCCCCCTCTACGAGACTCTAGCTTGCCAGTTTCAAATGCAGTTCCCAGGTTGAGCCCGGGGATTTCACATCTGACTTAACAAACCGACTGCGTTCGCTTTACGCCCAGTAATTCCG
+
CCCCCGGFGFGGFDGGFEGGFGGGGGEGGFFGGGGEFCFFFGGGGGGFGEGEFGGGGGGDGGGGEGE<DFGGGGCGGCFGGGGGGGGGGCFF9<EGGFGGGGGFGFGGFGGGGGGGGGGDGGFF8A<FADDFF9E=>EDCEGGGAF6+>:@DFFGG9ECGGFGGGCE9,5,3=EEGGCFGEEGFFF,9CEGGGDC8E889+:9C+2:CCGGGGGGGGGGFD*.67?:B(8>:DFGFF08::::9:7B9C77
@M03364:276:000000000-BLYN8:1:1101:17009:10181 2:N:0:1
GGACTACAAGGGTATCTAATCCTGTTTGCTACCCATGCTTTCGAGCCTCAGCGTCAGTTACAGACCAGACAGCCGCCTTCGCCACTGGTGTTCTTCCATATATCTACGCATTTCACCGCTACACATGGAGTTCCACTGTCCTCTTCTGCACTCAAGTTTCCCAGTTTCCGATGCACTTCTTCGGTTGAGCCGAAGGCTTTCACATCAGACTTAAGAAACCGCCTGCGCTCGCTTTACGCCCAATAAATCCG
+
CCCCCGGGGGGGGGGGGGGGGGGGGGGGGGGGGGGGGGGGGGGGGGGGGGGGGGGGGGGGGFGGGGGGGGGGGGGGGGGGGGGGGGGGGGGGGGGGGGGGGGFGGGGGGGGGGGGGGGGGGGGGGGGGGGGGGGGGGGGGGGGGGGGGGGGGGGGGGGGGGGGGGGGGGGGECEGGGGGGGGGGGGDFGGGGGGGGGGGGGGGGFGGFCD>FGGCF7FGGFGFFFFFF@FBEGFGFFFGGGFFFFDFFFF5
@M03364:276:000000000-BLYN8:1:1101:20700:10182 2:N:0:1
GGACTACTAGGGTTTCTAATCCTGTTTGCTCCCCACGCTTTCGAGCCTCAGTGTCAGTTACAGGCCAGAGAGCCGCTTTCGCCTCCGGTGTTCCTCCATATATCTACGCATTTCACCGCTACACATGGAATTCCACTCTCCTCTCCTGCACTCAAGTCTCCCAGTTTCCAATGACCCTCCCCGGTTGAGCCGGGGGCTTTCACATCAGACTTAAGAAACCGCCTGCGCTCGCTTTACGCCCAATAAATCCG
+
CCCCCGGGGGGGGGGGGGGGGGGGGGGGGGGGGGGGGGGGGGGCGGGGGGGGGGGGGGGGGGGGGGGGGGGGGGGGGCFGGGGGGGGGGGGFGGGGGGGGGGGGGGGGGGGGGGGGGGGGGGGGGGGGFECFGGGGGGGGGGGGGGGGGGGGGCGGGGGGFGGGDDEGGGGGGFFG8EECGGEGFGGG?;DEEGGGDGGGGGGGFGFG*8FFDCFGCFGGFGFFFFFB@D3BGGC9FFGEGBBFFGFAF<)
@M03364:276:000000000-BLYN8:1:1101:7436:10182 2:N:0:1
GGACTACTGGGGTATCTAATCCTGTTTGCTCCCCACGCTTTCGCACCTGAGCGTCAGTCTTCGTCCAGGGGGCCGCCTTCGCCACCGGTATTCCTCCAGATCTCTACGCATTTCACCGCTACACCTGGAATTCTACCCCCCTCTACGAGACTCTAGCTTGCCAGTTTCAAATGCAGTTCCCAGGTTGAGCCCGGGGATTTCACATCTGACTTAACAAACCGCCTGCGTGCGCTTTACGCCCAGTAATTCCG
+
CCCCCGGGGGGGGGGGGGGGGGGGGGGGGGGGGGGGGGGGGGGGGGGGGGGGGGGGGGGGGGGGGFGGFEGGGGGGGGGGGGGGGGGGGGFGGGGGGGGGGGGGGGGGGGGGGGGGGGGGGGGGGGGGGGGGGGGGFFG:EEEGGGGGCGGGGGGGGGFGGGGGGGGGGGFGGGEF;CCFEGFFGGGGGGGGGGGGGEGGGGGGCFGGGGFF7CGGG<FC>E:11F9@?EDFGGGFFFDCE>?;FDF9*C9
@M03364:276:000000000-BLYN8:1:1101:26595:10204 2:N:0:1
GGACTACTGGGGTTTCTAATCCTGTTTGCTCCCCACGCTTTCGCACCTGAGCGTCAGTCATTGTCCAGGGGGCCGCCTTCGCCACCGGTATTCCTCCACATCTCTACGCATTTCACCGCTACACGTGGAATTCTACCCCCCTCTACAAGACTCTAGCCAACCAGTTTCAGATGCAATTCCCAAGTTAAGCTCGGGGCTTTCACATCTGACTTAATTAACCGCCTGCGTGCGCTTTACGCCCAGTAATTCCG
+
CCCCCGGGGGGGGGGGGGGGGGGGGGGGGGGGGGGGGGGGGGGGGGEGGGGGGGGGGGGGGGGFGGGGG7FGCEGGGGEGGGGGCGGGGGGGGGGGGGGFGGGGGGGGGDGFGEFFFGGDGGGGGG8CFGGGGGGGFGGGGCEFFGGCCCFFGFFGGGEDFGGGGGGG;FGGGFFCFGGGCC?EFDGGCG5>78C5CGGGGCFG66C=DGGDCGCF>DGFFGFD0):81D@>17F<61?CED:9DGFFGG*
@M03364:276:000000000-BLYN8:1:1101:5821:10206 2:N:0:1
GGACTACTCGGGTTTCTAATCCTGTTTGCTCCCCACGCTTTCGCACCTGAGCGTCAGTCTTCGTCCAGGGGGCCGCCTTCGCCACCGGTATTCCTCCAGATCTCTACGCATTTCACCGCTACACCTGGAATTCTACCCCCCTCTACGAGACTCTAGCTTGCCAGTTTCAAATGCAGTTCCCAGGTTGAGCCCGGGGATTTCACATCTGACTTAACAAACCGCCTGCGTGCGCTTTACGCCCAGTAATTCCG
+
CCCCCGGGGGGGGGGGGGGGGGGGGGGGGGGGGGGGGGGGGGGGEGGGGGGGGGGGGGGGGGFGGGGGGGGGGGGGGGGGGGGGGGGGGGGGGGGGGGGGGGGGGGGGGGGGGGGGGGGGGGGGGGGGGGAFFGGFGDFCEDEFGGGGGGGGGGGGGGGGGGGGGGDGGGGGGGGGGGGGGFGGGGFFGGGGGEEE:EGGFF?+;FGGGD>FGGGFGFGGFGE(2ABFFFEDGDGFFFDC=BFFGFFFGC6
@M03364:276:000000000-BLYN8:1:1101:13072:10232 2:N:0:1
GGACTACACGGGTTTCTAATCCTGTTTGCTCCCCACGCTTTCGAGCCTCAGTGTCAGTTACAGGCCAGAGAGCCGCTTTCGCCTCCGGTGTTCCTCCATATATCTACGCATTTCACCGCTACACATGGAATTCCACTCTCCTCTCCTGCACTCAAGTCTCCCAGTTTCCAATGCACACACTGGTTGAGCCACTGCCTTTTACATCAGACTTAAGAAACCACCTGCGCTCGCTTTACGCCCAATAAATCCGG
+
CCCCCGGGGGGGGGGGGGGGGGGGGGGGGGGGFGGGDGGGGGGGGGGGGGGGGGGGGGFGGGGGGGGGGGGGGGGGGGGFGGF@FBFGGEGGGGGGGGAFGGGFGFGFGGGGGGGGGDEGGGFGGDGGDFFEGGFGBEGGGGGFFGGFEFGGGGGFEGGDFGGGGDDGGGGGCGGGGGE+@DFF:+3@FCEFDGG?EGGFCFFGFDFCDGGFFGFGFGFGFGF@>?>;=E46C<C*)6=CGF3FCDFCF39
@M03364:276:000000000-BLYN8:1:1101:7966:10248 2:N:0:1
GGACTACTTGGGTTTCTAATCCTGTTTGCTACCCATGCTTTCGAGCCTCAGCGTCAGTTACAGACCAGACAGCCGCCTTCGCCACTGGTGTTCTTCCATATATCTACGCATTTCACCGCTACACATGGAGTTCCACTGTCCTCTTCTGCACTCAAGTTCCCCAGTTTCCGATGCACTTCTTCGGTTGAGCCGAAGGCTTTCACATCAGACTTAAGAAACCGCCTGCGCTCGCTTTACGCCCAATAAATCCG
+
CCCCCGGGGGGGGGGGGGGGGGGGGGGGGGGGGGGGGGGGGGGGGGGGGGGGGGGGGGGGGGGGGGGGGGGGGGGGGGGGGGGGGDGGGFGGGGGGGGGGGGGGGGGGGGGGGDGGGGGGGGGGGGGGGGGGGGGGGFGGGGGGGGGFFGGGGGGGGFGGGGGGGGGGGGCGGGGGGGGGDFGGGGGGGGFEGCGGGGGGGGGGFGGGGGGGGGF>CFGCBDBDFA>?@EDDGGG3F@GGGFDFFFCFGGD
@M03364:276:000000000-BLYN8:1:1101:21445:10254 2:N:0:1
GGACTACAGGGGTTTCTAATCCTGTTTGCTCCCCACGCTTTCGCACCTGAGCGTCAGTCTTCGTCCAGGGGGCCGCCTTCGCCACCGGTATTCCTCCAGATCTCTACGCATTTCACCGCTACACCTGGAATTCTACCCCCCTCTACGAGACTCTAGCTTGCCAGTTTCAAATGCAGTTCCCAGGTTGAGCCCGGGGATTTCACATCTGACTTAACAAACCGCCTGCGTGCGCTTTACGCCCAGTAATTCCG
+
CCCCCGGGGGGGGGGGGGGGGGGGGGGGGGGGGGGGGGGGGGGGGGGGGGGGGGGGGGGGGGGGGGGGGGGGGGGGGGGGGGGGGGGGGGGGGGGGGGGGGGGGGGGGGGGGGGGGDGGGGGGGGGGGGGGGGGGGEGGGGGGGGGGGGGGGGGGGGGGGGGGGGGFGGGGGGGGGGGFGGGGGGGFGCFGGGGGGGGGGGGGGAFGGGGGGGGGFFDGGFGFFFFBFFFFFGGGFFFGGGFFFFF?AGGG
@M03364:276:000000000-BLYN8:1:1101:13229:10258 2:N:0:1
GGACTACAGGGGTTTCTAATCCTGTTTGCTCCCCACGCTTTCGCACCTGAGCGTCAGTCTTTGTCCAGGGGGCCGCCTTCGCCACCGGTATTCCTCCAGATCTCTACGCATTTCACCGCTACACCTGGAATTCTACCCCCCTCTACGAGACTCTAGCTTGCCAGTTTCAAATGCAGTTCCCAGGTTGAGCCCGGGGATTTCACATCTGACTTAACAAACCGCCTGCGTGCGCTTTACGCCCAGTAATTCCG
+
CCCCCGGGGGGGFGGGGGGGGGGGGGGGGGGGGGGGGGGGGDFGGGGGGGGGGGGGGCGGGGGGGGFGGGGGGGGGGGGGGGGGGGGGGGGGGGGGGFGGGGFGGGGGGFGGGGGGGGGGGGGGGGGGGGGFGGGGGDDGGGGGGGGGGGGGGGFFGGGGGGGGGGFDCGFFGGGF,@CEFGGF:FGF?FFFEG8C7CEGGFC7AF77@F>DCCDFGGGGA5>;(=,>BEF:DDF266>ECDFFGGF)*:*
@M03364:276:000000000-BLYN8:1:1101:26973:10268 2:N:0:1
GGACTACAGGGGTTTCTAATCCTGTTTGCTCTCCACGCTTTGGCACCTGAGCGTCAGTCTTCGTCCAGGGGGCCGCCTTCGCCACCGGTAGTCCGCCAGATCTCTACGCATTTCACCGTTACACCTGGAATTCTACCCCCCTCTCTGAGACTCTAGCTTGCCACTTACAAATTCATGTCCCAGGTCGAGCCCGGGGATTTCACATCCGACTTAATAAACCGCCTGCGTGCGCTTTACGTCCAGTAATTCCG
+
8@--AC<,F-86CC,;<9;EED,;6EC,,CA,C<FFCF7FG,6,;CDC@,;EGF@:F@CCFFGG,B7CFEC>FFC:>E,,:?:,B8C>@++:9,8>=4>=EFGGFDE<>?+F<<95,@,++4;A8?,AB683,5,98D?:E++=,,3,3,B=F9;DFA7@+:7,8,33@,,3,,,,,7,@,;6DG,8:E7*;*/:=?E*3:7=+;**955):+C7+++57AED6?F6>(5:3CD:)*(***))/:**)2*2
@M03364:276:000000000-BLYN8:1:1101:18733:10277 2:N:0:1
GGACTACTGGGGTTTCTAATCCTGTTTGCTCCCCACGCTTTCGCACCTGAGCGTCAGTCTTCGTCCAGGGGGCCGCCTTCGCCACCGGTATTCCTCCAGATCTCTACGCATTTCACCGCTACACCTGGAATTCTACCCCCCTCTACGAGACTCTAGCTTGCCAGTTTCAAATGCAGTTCCCAGGTTGAGCCCGGGGATTTCACATCTGACTTAACAAACCGCCTGCGTGCGCTTTACGCCCAGTAATTCCT
+
CCCCCGGGGGGGGGGGGGGGGGGGGGGGGGGGGGGGGGGGGGGGGGGGGGGGGGGGGGGGGGGGGGGGGGGGGGGGGGGGGGCCFGGGGGGGGGGGGGGGGGGGGGGGGGGGGGGGGGGGGGGGGGGGFGGGGGGGFCCGGGGGGGGEEEGGGFGGGGGGGFGGGGGGGGGGGGGGGGGGFGGFGGG67FFGGGGGGGGGGGGGFG7@DGGG7FFGF/@FBGFFFF(0:DBEGGGAB0EGGFFFFDFFGG2
@M03364:276:000000000-BLYN8:1:1101:13830:10307 2:N:0:1
GGACTACTCGGGTATCTAATCCTGTTTGCTCCCCACGCTTTCGAGCCTCAGTGTCAGTTACAGGCCAGAGAGCCGCTTTCGCCTCCGGTGTTCCTCCATATATCTACGCATTTCACCGCTACACATGGAATTCCACTCTCCTCTCCTGCACTCAAGTCTCCCAGTTTCCAATGCACACAATGGTTGAGCCACTGCCTTTTACATCAGACTTAAGAAACCACCTGCGCTCGCTTTACGCCCAATAAATCCGG
+
CCCCCGGGGGGGGGGGGGGGGGGGGGGGGGGGGGGGGGGGGGGGGGGGGGGGGGGGGGGGGGGGGGGGGGGGGGGGGGGGGGGGGGGGGGGGGGGGGFGGGGGGGGGGGEGGGGGGGGGGGGFF@FGGGGGEGGGGGGGGGGGGGGGGGGGFGCFFDE=EGGGDFCGGGGGGGFGGGGG6FGGGG>FDFGFGGGGGGGGGGGG7+2;>GGGDGF7FFG6?FGFFFEA>DFF>FGFF>@C8E3=F7D=EFD9
@M03364:276:000000000-BLYN8:1:1101:11648:10314 2:N:0:1
GGACTACTGGGGTTTCTAATCCTGTTCGCTCCCCACGCTTTCGAGCCTCAGCGTCAGTTACAGACCAGAGAGCCGCCTTCGCCACTGGTGTTCCTCCATATATCTACGCATTTCACCGCTACACATGGAATTCCACTCTCCTCTTCTGCACTCAAGTCTCCCAGTTTCCAATGCCCTTCCCCGGTTGAGCCCGGGGCTTTCACATCAGACTTAACAAACCGCCTGCGCTCGCTTTACGCCCAATAAATCCG
+
CCCCCGGGGGGGGGGGGGGGGGGGGG<FGGFGGGGGGGGGGGGGGGGGGGGGGGGGGGGGGGG<FGGGGFGGGGGGGGGGGGGGGGGGGGGGGGGGGDGGGEGGGGGGGGGGGGGGGGGGDC9EFGGEF9FGGGFGGG9FGGGF9E@FGGGGFEF86369EFFCFGGGDFFFG8DD8=FEG3CEEGEGFG@*:EGGGEGCFGGF9<CGFGGFG8+=FDF5AGF@0A::;DBBGFCCF6EGDD(097*-:<9
@M03364:276:000000000-BLYN8:1:1101:21702:10343 2:N:0:1
GGACTACTAGGGTTTCTAATCCTGTTTGCTCCCCACGCTTTCGCACCTGAGCGTCAGTCTTCGTCCAGGGGGCCGCCTTCGCCACCGGTATTCCTCCAGATCTCTACGCATTTCACCGCTACACCTGGAATTCTACCCCCCTCTACGAGACTCTAGCTTGCCAGTTTCAAATGCAGTTCCCAGGTTGAGCCCGGGGATTTCACATCTGACTTAACAAACCGCCTGCGTACGCTTTACGCCCAGTAATTCCG
+
CCCCCGGGGGGGGGGGGGGGGGGGGGGGGGGGGG?CFGGGGGGGGGFGFGGDGGGGEGGGGFGGGGGGGGGGGGGGCFGGGGGGGCFGGDGGGGGCG=FGGGGGGGGGGGGGGFGGGGGGCGGGGDFEGGGFFGCFF=8CGGGGFGGC7CEFGDGGGGGGDFGGGFFG,E9BGFC9DCDGFEGGGGCG6FGF>EGG=EFF>FGC6CDGGGG7C77CC5FG>EFDFF>:(7@EGGG9FBGCEE:@GFFFGF*
@M03364:276:000000000-BLYN8:1:1101:5080:10344 2:N:0:1
GGACTACTGGGGTTTCTAATCCTGTTTGCTCCCCACGCTTTCGAGCCTCAGTGTCAGTTACAGGCCAGAGAGCCGCTTTCGCCTCCGGTGTTCCTCCATATATCTACGCATTTCACCGCTACACATGGAATTCCTCTCTCCTCTCCTGCACTCAAGTCTCCCAGTTTCCAATGCACACAATGGTTGAGCCACTGCATTTTACATCAGACTTACGAAACCACCTGCGCTCGCTTTACTCCCAATAAATCCGG
+
CCCCCGGGGGGGGGGGGGGGGGGGGGGGGGGGGGFGGGGGGGGGFCFGGGGGGGGGGGGGGGGGGGFFFFGGGGGGGGGGGDGGGFCGCGGGGGGGGGGGGGGGGGGGCGECFGGGGGGGGGGGGGGGGGGGG99=E8DFGGGGGFFGGGGGGGC8@EGGGG?@FGFGGFCDFFGGGC>FGFGGGEECGGGG<C:,2@;ECCFCFFFGGGCF+*;F*/D5?E*)7@985??DCF+*+9C8CA@AD7;C<5C
@M03364:276:000000000-BLYN8:1:1101:3899:10368 2:N:0:1
GGACTACTCGGGTTTCTAATCCTGTTTGCTCCCCACGCTTTCGCACCTGAGCGTCAGTCTTCGTCCAGGGGGCCGCCTTCGCCACCGGTATTCCTCCAGATCTCTACGCATTTCACCGCTACACCTGGAATTCTACCCCCCTCTACGAGACTCTAGCTTGCCAGTTTCAAATGCAGTTCCCAGGTTGAGCCCGGGGATTTCACATCTGACTTAACAAACCGCCTGCGTTCGCTTTACGCCCAGTAATTCCG
+
CCCCCGGGGGGGGGGGGGGGGGGGGGGGGGGGGGGGGGGGGGGGGGGGGFGGGGGGGGFGGGFGGDGGGEGGGGGGGGGGGGGGGGGGGGGGGGGGGGGGGGGGGGGGGGGGGGGGGGGGGGGGGGGGGGGGGGGGGG?FE8CFGGF>EGGGGGGGGGGCFGAFGGGGGGGGGGGGFCFFGGFCFGGGGFFFGGGGEGGF77CGA7:7FFDFCF=FCFGGEGFF?A08(<BEGGF2=(CEEBBFGGF67*0
@M03364:276:000000000-BLYN8:1:1101:17672:10378 2:N:0:1
GGACTACAAGGGTTTCTAATCCTGTTTGATCCCCACGCTTTCGCACATCAGCGTCAGTTACAGACCAGAAAGTCGCCTTCGCCACTGGTGTTCCTCCATATCTTTGCGCACTTCACCGCTACACATGGAATTCCACTTTCCTCTTCTGCACTCAAGTTTCCCAGTCTCCAATGACCCTCAACGGTTGGGCCGTGGGCTTTCACAGCAGACTTAAGAAACCGCCGAGGCCCGCTTTACGCCCAATAATTC
+
@<--@C<C6F@7F8FFCCFA,66EFGEG9C,6,C@7@FGGCFGDG@CG@,,;6686@FGCGFFFG<A<@6@ECFG7@,85F:,,8BE,9BC,5:4E6=A<E9;,4?FCGG+4,55B<=FC7@:F@F?AEFCF;FFFFG,9,=>DFF9,4E4=F?89C=,EAE,DD,@FE>=FDE9@,=D,,@+@@>++4@+54C5:5D,@<CCF+;F*3**5:2+5:DFG;562().0(.:ADDG<F;81*<:FGG*47
@M03364:276:000000000-BLYN8:1:1101:21210:10385 2:N:0:1
GGACTACTGGGGTTTCTAATCCTGTTTGCTCCCCACGCTTTCGCACCTGAGCGTCAGTCTTCGTCCAGGGGGCCGCCTTCGCCACCGGTATTCCTCCATATCTCTACGCATTTCACCGCTACACCTGGAATTCCACCCCCCTCTACGAGACTCTAGTTTGCCAGTTTCAAATGCAGTTCCCAGGTTGAGCCCGGGGATTTCACATCTGACTTAACAAACCGCCTGCGTGCGCTTTACGCCCAGTAATTCCG
+
CCCCCGGA,CFGGCFGGGGGGGGGGGGGGGGGGGGGGGGGGGGE7FGG<EFGGGGGGG<69<FCFGGGFG+@FGGGGGGGGGG7F,FGG:FGGGGGGG,FF,@FGGGGGGGGGG9FFGGGEDGFGGGGCGGFA,6A,6+@EGEG,38+@@EFGDFF,3>EEFCEFGGGCEGGGGGC25DFGGGGGGFCGCF>*:C54BFGGGGGFF++2:>:>+;FFGGFFDFF@4(.(8>>DDGDF<GGG3(9CF*6*:0
@M03364:276:000000000-BLYN8:1:1101:19986:10387 2:N:0:1
GGACTACACGGGTATCTAATCCTGTTTGCTCCCCACGCTTTCGCACCTGAGCGTCAGTCTTCGTCCAGGGGGCCGCCTTCGCCACCGGTATTCCTCCAGATCTCTACGCATTTCACCGCTACACCTGGAATTCCACCCCCCTCTACGAGACTCAAGCCTGCCAGTTTCAAATGCAGTTCCCGGGTTGAGCCCGGGTATTTCACATCTGACTTAACAGACCGCCTGCGTGCGATTTACGCCGTGTAATTCCT
+
B-@C8CEFDEFDGCDFFGD<FFFGGGFCDGFD@CGGGCFDCEEFGCFGCGFFFF,@B<@<FG?FCDDFCC@F7:F=CE@FDE7C7?C+@EFFCGGGCAEEDDFFGGGC:=4FFCAA<FCCBFC<B,63BDFGGDF,@C8CCC++3ED6+:E:6,6E9DF6DE6,@DCFGD992D;;<?FCEECE1:*=8@B=CEE*/+2ADDGFFFFG77:++;7C*282=E:3643<10).*1C261*1*)-05**.22*
@M03364:276:000000000-BLYN8:1:1101:16907:10394 2:N:0:1
GGACTACAGGGGTATCTAATCCTGTTTGCTCCCCACGCTTTCGCACCTGAGCGTCAGTCTTCGTCCAGGGGGCCGCCTTCGCCACCGGTATTCCTCCAGATCTCTACGCATTTCACCGCTACACCTGGAATTCTACCCCCCTCTACGAGACTCTAGCTTGCCAGTTTCAAATGCAGTTCCCAGGTTGAGCCCGGGGATTTCACATCTGACTTAACAAACCGCCTGCGTGCGCTTTACGCCCAGTAATTCCG
+
CCCCCGGG@GGGGBGGGGGGGGGGGGGGGGGGGGGGGGGGGGGGGGGGGGGGGGGDGGGGGGGGGGGGGGGGGGGGGGGGGGGGGGGGGGGGGGGGGGGGGGGGGGGGGGGGGGGGGGGGGGGGGGGGCGGGGGGGGGGGGGGGGGGG7:EGGGGGGGGGGGGGGGGGGGGGGGGGGGGGGGGDGGGGGGGGGGGGEGGGGGG=FGGGGGGGGGGGGGGF>CDF<FF>?FFEGGGFFFGGGFFFGGFBGG9
@M03364:276:000000000-BLYN8:1:1101:3092:10402 2:N:0:1
GGACTACTCGGGTTTCTAATCCTGTTTGCTCCCCACGCTTTCGCACCTGAGCGTCAGTCTTCGTCCAGGGGGCCGCCTTCGCCACCGGTATTCCTCCAGATCTCTACGCATTTCACCGCTACACCTGGAATTCTACCCCCCTCTACGAGACTCTAGCTTGCCAGTTTCAAATGCAGTTCCCAGGTTGAGCCCGGGGATTTCACATCTGACTTAACAAACCGCCTGCGTGCGCTTTACGCCCAGTAATTCCG
+
CCCCCGGGGGGGGGGGGGGGGGGGGGGGGGGGGGGGGGGGGGGGGGGGGFGGGGGGEGGGGGGGGGGGGGGGGGGGGGGGFEGGGGGGGGGGGFFGFGFDGEFGGFGFGGGGGGGGGGGGGGGD,8FCGGGGGGDFGDGGGGGGGGGEEDGGGGGGGGGGG>FGGGGGCFEGCFGFFGGGGGGGGGGGFFGGGGGC*;FFFGGG+0CFDGGGGFGFGGGGEGB66FBFBEFFGGC2*8EEE>?F777<GG9
@M03364:276:000000000-BLYN8:1:1101:23527:10404 2:N:0:1
GGACTACTAGGGTTTCTAATCCTGTTTGCTCCCCACGCTTTCGCGCCTGAGCGTCAGTCTTCGTCCAGGGGGCCGCCTTCGCCACCGGTATTCCTCCAGATCTCTACGCATTTCACCGCTACACCTGGAATTCTACCCCCCTCTACGAGACTCTAGCTTGCCAGTTTCAAATGCAGTTCCCAGGTTGAGCCCGGGGATTTCACATCTGACTTAACAAACCGCCTGCGTGCGCTTTACGCCCAGTAATTCCG
+
CCCCCGGGFGGGGGGGGGGGGGGGGGGGGGGGGGGGGGGGGGGE+@CF@FGGGGDGGGG9,CFCFFGGCG@@FGGGGGGGGGFGGFGGG7FFGGGGGG,?FEFFGGGGGGDGGGGGGGGGGGGG8DGGGCFGGFGGGF+CEGGGCCE:8EEGG9DGCFG,DFFGGGGFC9EFGAE,>FGCG9FGGGGGGGC@EEGG*BFFGCFGFGCCFGCFFGGFFCCGBEFFFFF3,>@DGDGAFFGGGF0FFC/<FGC
@M03364:276:000000000-BLYN8:1:1101:19880:10405 2:N:0:1
GGACTACCAGGGTTTCTAATCCTGTTTGCTCCCCACGCTTTCGCACCTGAGCGTCAGTCTTCGTCCAGGGGGCCGCCTTCGCCACCGGTATTCCTCCAGATCTCTACGCATTTCACCGCTACACCTGGAATTCTACCCCCCTCTACGAGACTCTAGCTTGCCAGTTTCAAATGCAGTTCCCAGGTTGAGCCCGGGGATTTCACATCTGACTTAACAAACCGCCTGCGTGCGCTTTACGCCCAGTAATTCCG
+
CCCCCGFGGGGGGGGGGGGGGGGGGGGGGGGGGGGGGGGGGGGGGGGGGGGGGGGGGGGGGGGGGGGGFGGGGGGGGGGGGGGGGGGGGGGGGGGGGGFGGGGFGGGGGGGGGGGGGGGGGGGGGGGGGGGGGGGGGGFFGGGGGGGCGGGGGGGGGGGF>FGGFGGGFGGGGGGGAFCFFGGEGGGFG7FGGGGGGGFCGGGGFGGGGGGGGGFGFGFGFGFD@F9DFFFFGG3<FFDCGFBF*?4<FCC
@M03364:276:000000000-BLYN8:1:1101:4922:10408 2:N:0:1
GGACTACTGGGGTATCTAATCCTGTTTGCTCCCCACGCTTTCGCACCTGAGCGTCAGTCTTCGTCCAGGGGGCCGCCTTCGCCACCGGTATTCCTCCAGATCTCTACGCATTTCACCGCTACACCTGGAATTCTACCCCCCTCTACGAGACTCTAGCTTGCCAGTTTCAAATGCAGTTCCCAGGTTGAGCCCGGGGATTTCACATCTGACTTAACAAACCGCCTGCGTGCGCTTTACGCCCAGTAATTCCG
+
CCCCCGGGGGGGGGGGGGGGGGGGGGGGGGGGGGGGGGGGGGGGGGGGGGGGGGGGGGGGGGGGGGGGGGGGGGGGGGGGGGGGGGGGGGGGFGGGGGGGGGGGGGGGGGGGGGGGGGGEGGGGGFGGGGGGGGGGGGGGGGGGGGGGGGGGGGGGGGGGGGGGGGGGGGGGGFGGGGGGGF?CFGGGGGGGGGGGDCGGGGGGFGGGGGGGGGGGGGGGFGFFFF6B0<<BDDFBF?GGGF:7C>FDGG4
@M03364:276:000000000-BLYN8:1:1101:18386:10429 2:N:0:1
GGACTACAGGGGTATCTAATCCTGTTTGCTCCCCACGCTTTCGCACCTGAGCGTCAGTCTTCGTCCAGGGGGCCGCCTTCGCCACCGGTATTCCTCCAGATCTCTACGCATTTCACCGCTACACCTGGAATTCTACCCCCCTCTACGAGACTCTAGCTTGCCAGTTTCAAATGCAGTTCCCAGGTTGAGCCCGGGGATTTCACATCTGACTTAACAAACCGCCTGCGTGCGCTTTACGCCCAGTAATTCCG
+
CCCCCGGGGGGGGGGGGGGGGGGGGGGGGGGGGGGGGGGGGGGGGGGGGGGGGGFGGGGGGGGGGGGGGGGGGGGGGGGGGGGGGGGGGGGGGGGGGGGGGGGGGGGGGGGGGGGGGGGGGGGGGGGGGGGGGGGGGGFGGGGGGGGGGDEGGGGGGGGGGGGGGGGGCF9CFGGGGGGGGGGGGGGGGGGGECDGGDGGFGGGFGGGGGGGGGGGD4EEBGB<FFBFFFFFCDGFFFGGEF?@F7@)7C9
@M03364:276:000000000-BLYN8:1:1101:15995:10445 2:N:0:1
GGACTACAAGGGTTTCTAATCCTGTTTGCTCCCCACGCTTTCGCACCTGAGCGTCAGTCTTTGTCCAAGGGGCCGCCTTCGCCACCGGTATTCCTCCAGATCTCTACGCATTTCACCGCTACACCTGGAATTCTACCCCCCTCTACAAGACTCTAGCCTGCCAGTTTCGAATGCAGTTCCCAGGTTGAGCCCGGGGATTTCACATCCGACTTGACAGACCGCCTGCGTGCGCTTTACGCCCAGTAATTCCG
+
CCCCCGGGGGGGGGGGGGGGGGGGGGGGGGGGGGGGGGGGGGGGGGGGFGGGGGGGGFGGGGGGGGGGGGGGGGGGGGGGGGGGGGGGGGGGGGGGGGGGGGGGGGGGGGGGGGGGGGGGDGGGGFGGGGGGGGGGGFGGGGGGGGGGGGGGGCC=FFGFGGGGGGGGGGGGGGGGFCFGGGGGGGGGDGGGGDEGG>ECCGGFFGGD4?D3>GGFFCFGBDFF?A(:1AFFDGGFF?GGGFFFGGFFGG*
@M03364:276:000000000-BLYN8:1:1101:18177:10447 2:N:0:1
GGACTACACGGGTTTCTAATCCTGTTTGCTCCCCACGCTTTCGCACCTGAGCGTCAGTCTTCGTCCAGGGGGCCGCCTTCGCCACCGGTATTCCTCCAGATCTCTACGCATTTCACCGCTACACCTGGAATTCTACCCCCCTCTACGAGACTCTAGCTTGCCAGTTTCAAATGCAGTTCCCAGGTTGAGCCCGGGGATTTCACATCTGACTTAACAAACCGCCTGCGTGCGCTTTACGCCCCGTAATTCCG
+
CCCCCGGGGGGGGGGGGGGGGGGGGGGGGGGDFGGGGGGGGGGGGGGGGGGGGGGGGGGGGGGGGGEGGGDGGGGGGGGGGGGGGGGGGGGGGGGGGGGGFGGGGDEGGGFGGGGGGGGGGGGGGGGG?FGGGGGGGGGGBEEFGGG>EEGGGGECGGFGGGGGFEFFFDGGGGGCGEGGGGGFGGF6CCFGD:ECCCCC@FFC=F>C:702@DGGFFGFEEA@6>>BB@B>77F9FFDEC)759>><F>*
@M03364:276:000000000-BLYN8:1:1101:23283:10467 2:N:0:1
GGACTACCAGGGTTTCTAATCCTGTTTGCTCCCCACGCTTTCGCACCTGAGCGTCAGTCTTCGTCCAGGGGGCCGCCTTCGCCACCGGTATTCCTCCAGATCTCTACGCATTTCACCGCTACACCTGGAATTCTACCCCCCTCTACGAGACTCTAGCTTGCCAGTTTCAAATGCAGTTCCCAGGTTGAGCCCGGGGATTTCACATCTGACTTAACAAACCGCCTGCGTGCGCTTTACGCCCAGTAATTCCG
+
CCCCCFGGGGGGGGGGFGFFGGGGGGGGGGGGFGAEGGGGDFGGGCFFFGGGGGGD@EAFGGGGFFCCFGGGGGGGGDFGGGGGGGGGGGFGGGGGGFGGGGGGDEFGGGGGCGFFGGGGGGGGGEFDCFGADECFGGF>CG>FDGGCGEGGGG;@FGF:CFGGFDGGGGCAFGF7CC:DF9DGFGGGGFE>*CGEG8FCFFFD7<DDF>77FCGG>CGF>GB6(;9@3BDEGG3A=?CGGB0)::@):72
@M03364:276:000000000-BLYN8:1:1101:10066:10473 2:N:0:1
GGACTACCGGGGTTTCTAATCCTGTTTGCTCCCCACGCTTTCGTGCATGAGCGTCAGTGTTATCCCAGGAGGCTGCCTTCGCCATCGGTGTTCCTCCGCATATCTACGCATTCCACCGCTACATGCGGAATTCCACCTCCCTCTGACACACTCTAGCCTTGCAGTCACCAATGCAGTTCCCAGGTTAAGCCCGGGGATTTCACATCGGTCTTGCAAAACCGCCTGCGCACTCTTTACGCCCAGTAATTCCG
+
CCCCCGGGGGGGGCFGGGGGFGGGGGGGGGGGGGGGGGGGGGGGGGGGGGGGGGGGGGGGGGGGGGGGGGGGGFGGGGGGGGGGGGGGFGGGGGGGGGGGGGGGGGGGEEGGGGGGGGGGGGGGGGGGDGGGGGGGGFFGGGFGGGGGGGEDFGGGGGGG8DFGGCCGGGFGGFGFEGGGFGGGGGFGGGGGGGGGEGGFG7CFFGGG7C?FGGGGGCCEFEE0()4A@FBFGGGCF?GGGF:97FFAFG<
@M03364:276:000000000-BLYN8:1:1101:15503:10515 2:N:0:1
GGACTACCCGGGTTTCTAATCCTGTTTGCTCCCCACGCTTTCGCACCTGAGCGTCAGTCTTCGTCCAGGGGGCCGCCTTCGCCACCGGTATTCCTCCAGATCTCTACGCATTTCACCGCTACACCTGGAATTCTACCCCCCTCTACGAGACTCTAGCTTGCCAGTTTCAAATGCAGTTCCCAGGTTGAGCCCGGGGTTTTCACATCTGACTTAACAAACCGCCTGCGTGCGCTTTACGCCCAGTAATTACT
+
CCCCC@FEFEGGEGGGFGGGGFFGGGGGGGGGGGGGDGGGGGGGGGGGGGFCEGGGGGEEFGGFGGGFFCGGFFFGGGGGFGE@FEFGGGFFECEGF<EFFG@9EEF=FEDG9FGGFEGCFGGG8DDGGFFGGDGADFGGGGGFF,BB++@CGCFCFFCFGGFGGGGGGGFFCCCE2=DFFFCCFFC7CFGF=E5C*=CFFGDDFFGGGFG7C+2@D*8:8CB<1@>DBF@BGCGA*32C5589:*0)*2*
@M03364:276:000000000-BLYN8:1:1101:3807:10524 2:N:0:1
GGACTACCCGGGTATCTAATCCTGTTTGCTCCCCACGCTTTCGCACCTGAGCGTCAGTCTTCGTCCAGGGGGCCGCCTTCGCCACCGGTATTCCTCCAGATCTCTACGCATTTCACCGCTACACCTGGAATTCTACCCCCCTCTACGAGACTCTAGCTTGCCAGTTTCAAATGCAGTTCCCAGGTTGAGCCCGGGGATTTCACATCTGACTTAACAAACCGCCTGCGTGCGCTTTACGCCCAGTAATTCCG
+
CCCCCGGGGGGGGGGGGGGGGGGGGGGGGGGGGGGGGGGGGGGGGGGGGGGGGGGGGGGGGGGGGGGGGGDGGGGGGGGGGGGGGGGGGGGGGGGGGGGGGGGGGGGGGGGGFGGGGGGD:FGGGGFGGGGGGGGGGGGGGGGGFFDGEGGGGGGGFGGGGGGGFGGGGCFFGGFDGGGGGGGGCFG?FGGGDEDEECFGGGGFFGFG;FGFGGFFGFGGEGF:BFFF?EFEGDGFB(?8>::;F7FFCF*
@M03364:276:000000000-BLYN8:1:1101:13892:10526 2:N:0:1
GGACTACTCGGGTATCTAATCCTGTTTGCTCCCCACGCTTTCGCACCTGAGCGTCAGTCTTCGTCCAGGGGGCCGCCTTCGCCACCGGTATTCCTCCAGATCTCTACGCATTTCACCGCTACACCTGGAATTCTACCCCCCTCTACGAGACTCTAGCTTGCCAGTTTCAAATGCAGTTCCCAGGTTGAGCCCGGGGATTTCACATCTGACTTAACAAACCGCCTGCGTGCGCTTTACGCCCAGTACTTCCG
+
CCCCCGGGGGGGGGGGGGGGGGGGGGGGGGGGGGGGGGGGGGGGGGGGGGGGGGGGGGGGGGGGGGGGGGGGGGGGGGGGGGGGGGGGGGGGGGGGGGGGGGGGGGGGGGGGGGGGGGGGGGGGGGGGGGGGGGGGFFG@EDGGGGGGGGGGGGGGGGGGGGGGGGGGGGFGGFFGGEFEGGGFGFGFGGGGGGGGDCFGGGGGFG=DFFGGGGGGGGGGEGFFFFFFFFD>DCFFFFGGEB??G7=97D/
@M03364:276:000000000-BLYN8:1:1101:23240:10541 2:N:0:1
GGACTACAAGGGTTTCTAATCCTGTTTGCTCCCCACGCTTTCGCACCTGAGCGTCAGTCTTCGTCCAGGGGGCCGCCTTCGCCACCGGTATTCCTCCAGATCTCTACGCATTTCACCGCTACACCTGGAATTCTACCCCCCTCTACGAGACTCTAGCTTGCCAGTTTCAAATGCAGTTCCCAGGTTGAGCCCGGGGATTTCACATCTGACTTAACAAACCGCCTGCGTGCGCTTTACGCCCAGTAATTCCG
+
CCCCCGGFGGGGGGGGGGGGGGGGGGGGGGGGGGGGGGGGGGGGGGGGGGGGGGGGGGGGGGGGGGGGGGGGGGGGGGGGGGGGGGGGGGGGFGGGGGGGGGGGGGGGCEGGDGFFF>FGDGFG?FGFGGGGGFEGGGGEGGGGGDGCECEGGGFGGGGGGGGGGGFGGECGGGGGGGFGGGGGGGGGGGDFDGGGGGFGGGGFFGGGGFGGFGFGGGGGBGFFDF>FFFF>GGC<FB>CE:<F>:@9>DC
@M03364:276:000000000-BLYN8:1:1101:7968:10552 2:N:0:1
GGACTACAGGGGTTTCTAATCCTGTTTGCTCCCCACGCTTTCGCACCTGAGCGTCAGTCTTCGTCCAGGGGGCCGCCTTCGCCACCGGTATTCCTCCAGATCTCTACGCATTTCGCCGCTACACCTGGAATTCTACCCCCCTCTACGAGACTCTAGCTTGCCAGTTTCAAATGCAGTTCCCAGGTTGAGCCCGGGGATTTCACATCTGACTTAACAAACCGCCTGCGTGCGCTTTACGCCCAGTAATTCCG
+
CCCCCDGGGGGGGGGFGGCFGGGGGGGGGGGGGGGGGGGGGGGGGCFFEE<FGGGGGGGGGGGGGGGGGGGGGGGDFGGGGGGEGGGDGGGGGGFEFFGFGGDGGGGFGGGGGG,BFGGCFGGGGGGGGGGGGFFGGGCCEGGGGGGGCGGGGGFGGGGGGGGGFGEGFFGF7FEFGCGGFEFGGGGFGGGGECEGGGGCCFGFFG=D112@F+27*7==BEB:<FFFFD557DC2FFGGC3:6CCFBGG9
@M03364:276:000000000-BLYN8:1:1101:27356:10594 2:N:0:1
GGACTACAGGGGTTTCTAATCCTGTTTGCTCCCCACGCTTTCGCACCTGAGCGTCAGTCTCCGTCCAGGGGGCCGCCTTCGCCACCGGTATTCCTCCAGATCTCTACGCATTTCACCGCTACACCTGGAATTCTACGCCCCTCTACGAGACTCTAGCTTGCCAGTTTCAAATGCAGTTCCCAGGTTGAGCCCGGGGATTTCACATCTGACTTAACAAACCGCCTGCGTGCGCTTTACGCCCAGTACTTCCT
+
CCCCCGGAFGGGGGGGGGGGCFGGGGEFFGGFFE@:C7FGFAC,8@FF<FFGGGG>:CCC,6+CEFEGFE+@@C7CGCEFGGBBF,:7F+DFG,EFF8<:<FGGC9FCCGEGDDDGFCGGFGGF8,ADGBFFGG;F+@+@C=B?,6>++5B7:9A9,@DC8DCGGG9@CF,@;9EFGEF:?EE>CEG?FFCFDE:5=>CC>>9DFC777@>FFGF:C4;75EEF;42037)0)7>2/4EEE32@**/-C**
@M03364:276:000000000-BLYN8:1:1101:4038:10605 2:N:0:1
GGACTACTGGGGTTTCTAATCCTGTTTGCTCCCCACGCTTTCGTGCTGGAGCGGCAGTGTTATCCCAGGAGGCTGCCTTCGCCAGCGGTGTTCCTCCGCATATCTACGCATTCCACCGCTACATCCGGCATTCCACCTCCCTCTAACAGACTCTAGCCTTGCAGTCGCGAATGCAGTTCCCAGGGTGAGCCCGGGGAGTTGACATCGGTATTGCAAAACCGCCTGCGAACTCTTTACGCCCAGTAATTCCG
+
CCCCCGG@FGGGGGGGG9F<,E<FCF9CF<CFF@C+@FGGFGCFGG,,,6;66+@@+E@<@,<9F<FC,,8,,:B,6:@FDGE>+?FGEGGGDGG<F=+@@+,,C??DFEEG,A9,,CF=F7FF,?C7+@=C,A=3@,@FEG,D,,6>,,@+,,3@AD93,D,EC8+++@*B95EFG7;,2DC**6*1=7,1***:7:1?++<@+;5CC*9713+32CCG):>(-)-)-009CF>27(AC:),/:>B):;*
@M03364:276:000000000-BLYN8:1:1101:21294:10617 2:N:0:1
GGACTACTGGGGTTTCTAATCCTGTTTGCTCCCCACGCTTTCGCACCTGAGCGTCAGTCTTCGTCCAGGGGGCCGCCTTCGCCACCGGTATTCCTCCAGATCTCTACGCATTTCACCGCTACACCTGGAATTCTACCCCCCTCTACGAGACTCTAGCTTGCCAGTTTCAAATGCAGTTCCCAGGTTGAGCCCGGGGATTTCACATCTGACTTAACAAACCGCCTGCGTGCGCTTTACGCCCAGTAATTCCG
+
CCCCCGGGGGGGGGGGGGGGGGGGGGGGGGGGGGGGGGGGGGGGGGGGGGGGGGGGGGGGGGGGGGDGGGGGGGDGGGGGGGGGGGGGGGGCGGGGGGGGGGGGGGGGGEFGGDFGGGDEGGGGC:DFGGD@GCFGFFGGCCEFGGGGGGGGG9>DFCCF7FGGGGGGAEG,=9AECFFGGGGGGFCFFF?FGGGGGGGGGFGGFG=FGGGFGGGGGGGGEGA@;F0)45@>37>AF1C8=DFFGF4):C7
@M03364:276:000000000-BLYN8:1:1101:3177:10652 2:N:0:1
GGACTACTGGGGTTTCTAATCCTGTTTGCTCCCCACGCTTTCGCACCTGAGCGTCAGGCTTTGTCCAGGGGGCCGCCTTCGCCACCGGTATTCCTCCAGATCTCTACGCATTTCACCGCTACACCTGGAATTCTACCCCCCTCTACAAGACTCTAGCCTGCCAGTTTCGAATGCAGTTCCCAGGTTGTGCCCGGGGATTTCAGCTCCGACTTGACAGACCGCCGGCGTGCGATTTACGCCCAGTAATTCCG
+
CCC?C<@EF98+F7FFGGGGECGFGGGGGGGGGGGGGGFGGFGGG@:EFCFF@FFC@,9CCFGFGGEDGGGD7FEGGGGGGDC,BECCFCF5EAFF<,B5,:4E;<A@7FE+EF9AA+:CEG,AF@>BBEGGFB,,,@DGG>689DD9;8ECFFC@FCCEEF,,@=>EE>F?CF79E,=D9>,>?9:*=,DFE*:8/4BFD7+++*0*2><97*;+2>F*5C)(,5()33))19*-*3CCE32?FF=):79
@M03364:276:000000000-BLYN8:1:1101:24496:10696 2:N:0:1
GGACTACAAGGGTATCTAATCCTGTTTGCTCCCCACGCTTTCGCACCTGAGCGTCAGTCTTCGTCCAGGGGGCCGCCTTCGCCACCGGTATTCCTCCAGATCTCTACGCATTTCACCGCTACACCTGGAATTCTACCCCCCTCTACGAGACTCTAGCTTGCCAGTTTCAAATGCAGTTCCCAGGTTGAGCCCGGGGATTTCACATCTGACTTAACAAACCGCCTGCGTGCGCTTTACGCCCAGTAATTCCG
+
CCCCCGGGGGGGGFFGGGGGGGGGGGGGGFGGFGGGGGGGGGGGGGGGG<AFGGGGGGGGCGGGGGGGFDGGGGGGGGGGGGGGGGGGGGGGGGGGGGGGGGGGGGGGGDGGGFGGGGGGGGGGGGGGCGGFGEGGG8+FEGGGFGGDEGGGGGGGGGGGGGGGGGGGCCCFGGGAFGGCFGGGGFFGGG6DEGGGGGGGGGGCFGGFCFFGFFCGGFGGBEFFFFBF0BFFGGG<F68:E),/0CFF::*
@M03364:276:000000000-BLYN8:1:1101:11409:10730 2:N:0:1
GGACTACAGGGGTTTCTAATCCTGTTTGCTCCCCACGCTTTCGCACCTGAGCGTCAGTCTTCGTCCAGGGGGCCGCCTTCGCCACCGGTATTCCTCCAGATCTCTACGCATTTCACCGCTACACCTGGAATTCTACCCCCCTCTACGAGACTCTAGCTTGCCAGTTTCAAATGCAGTTCCCAGGTTGAGCCCGGGGATTTCACATCTGACTTAACAAACCGCCTGCGTGCGCTTTACGCCCAGTAATTCCG
+
CCCCCGGFEGGGGGGGGGGGGGFFGGGGGGGGGGGDCGGGGGGGCGGG8FGGGGGGGEEC,<FFGGGGCFGDGGGGGGGGGGGGGDFGG:FFGGGFGGGGFGFFFGGGGGGGGGGGCCDGGGGGG,DFGGGDFC,9CDFGGGEG,>33+3BFGFFCGGDGGGGGFFGF7;FFCGFGGF:FFGGFGG6?FGGGGGGG*CEC@FGF:F>FGGGCF=CC7*CGACF11@9503)<9DGAFFGGD)(0:*/4DF*
@M03364:276:000000000-BLYN8:1:1101:10629:10732 2:N:0:1
GGACTACAAGGGTTTCTAATCCTGTTTGCTCCCCACGCTTTCGCACCTGAGCGTCAGTCTTCGTCCAGGGGGCCGCCTTCGCCACCGGTATTCCTCCAGATCTCTACGCATTTCACCGCTACACCTGGAATTCTACCCCCCTCTACGAGACTCTAGCTTGCCAGTTTCAAATGCAGTTCCCAGGTTGAGCCCGGGGATTTCACATCTGACTTAACAAACCGCCTGCGTGCGCTTTACGCCCAGTAATTCCG
+
CCCCCGGGGGGGGGGFFGGGGGGGGGGGGGGGGGGGGGGGGGGGGGGGFFGGGGGGGGGGGGGGGFGGGGDGGGGGGGGGGGGGGGGGGGGGGGGGGGGGGGGGGGGGGGGGGGGGGGGGGGGGGGGGGGGGFGGGGGGCGGGDEGG6EGGGGGGGGGGGGGGGGGGGGGG9CGFGGGGEGGFDCGGGGF8CCEGG5EGGGGGGFCFGFCFC:DGGGFCGFGFFFFFF:8>FGGGFFFGGGEBFGFF>GG4
@M03364:276:000000000-BLYN8:1:1101:20887:10779 2:N:0:1
GGACTACCGGGGTTTCTAATCCTGTTTGCTCCCCACGCTTTCGAGCCTCAGTGTCAGTTACAGGCCAGAGAGCCGCTTTCGCCACCGGTGTTCCTCCATATATCTACGCATTTCACCGCTACACATGGAATTCCACTCTCCTCTCCTGCACTCAAGTCTACCAGTTTCCAATGCATACAATGGTTGAGCCACTGCCTTTTACCCCAGACTTAATAAACCACCTGCGCTCGCTTTACGCCCAATAAATCCGG
+
CCCCCGGGGGGGGGGGGGGGGGGGGGGGGGGGGGGGGGGGGGGGGGGGGGGGGGGGGGGGGGC@FGGGGGGGGGGGEGGGGGCFGGGGFGGGGGGGGGGGGGGGGGCFGGGGGGGGGGGGGGGGGGGGFCFGGGGGGFCGFGGGGGG?FGGGGFGGBCFFGFCFGGGFGG9EFG8@,,,@ACB;F6@@?E,D?EDD9EGGG*,3?D5C?9C7CF>@CFGG>E6)78@>@FF>FGGFFDGGGFFFGG=37/>
@M03364:276:000000000-BLYN8:1:1101:18906:10803 2:N:0:1
GGACTACCGGGGTTTCTAATCCTGTTTGCTCCCCACGCTTTCGCACCTGAGCGTCAGTCTTCGTCCAGGGGGCCGCCTTCGCCACCGGTATTCCTCCAGATCTCTACGCATTTCACCGCTACACCTGGAATTCTACCCCCCTCTACGAGACTCTAGCTTGCCAGTTTCAAATGCAGTTCCCAGGTTGAGCCCGGGGATTTCACATCTGACTTAACAAACCGCCTGCGTGCGCTTTACGCCCAGTAATTCCG
+
CCCCCGGGGGGGGGGGGGGGGGGGGGGGGGGGGGGGGGGGGGDGGGGGGGGGGGGGGGGGGGGGGGGGGGGGGGGGGGGGGGGGGGGGGGGGGGGGGGGGGGGGFGGGGGGGGGGGGGGGGGGGGGGGGGGGGGGGGFGGGGGGFGGGGGGGGGGGGGGGGGGGGGGG;FGGGGGGGGGGGGFGGGGGGFGGCEEGGDCFGGGFCGGGGGFCF7D>F4FGFGEF?FFFFDEEGGFFFFD557<FFF?::F*
@M03364:276:000000000-BLYN8:1:1101:26636:10808 2:N:0:1
GGACTACAGGGGTTTCTAATCCTGTTTGCTCCCCACGCTTTCGCACCTGAGCGTCAGTCTTCGTCCAGGGGGCCGCCTTCGCCACCGGTATTCCTCCAGATCTCTACGCATTTCACCGCTACACCTGGAATTCTACCCCCCTCTACGAGACTCTAGCTTGCCAGTTTCAAATGCAGTTCCCAGGTTGAGCCCGGGGATTTCACATCTGACTTAACAAACCGCCTGCGTGCGCTTTACGCCCAGTAATTCCG
+
CCCCCFFGGGGGEEEGGDFGGGGGEGFFGGGFGGGGGGGGGFGGGGGGGGGGGGG7FGGGGGGGGECC8CFEEGGEFGGGFGGGF<FGGEGGGGGGGFGG9FFEEEFFD@FDGEFFGGGCEFEGGFFGFBDDFFF;>>BFGGGGGG+CEGGGGCGGGCFGGGGFGFCECFAEGGGFGGCGGGC8?ECEFFGGEGGG5CF?C@@+8<CC::D:FGGGGFGG3CA4:>97:B@EGG34F?*CE5:F7CFBGF6
@M03364:276:000000000-BLYN8:1:1101:6956:10817 2:N:0:1
GGACTACCCGGGTTTCTAATCCTGTTTGCTCCCCACGCTTTCGCACCTGAGCGTCAGTCTTCGTCCAGGGGGCCGCCTTCGCCACCGGTATTCCTCCAGATCTCTACGCATTTCACCGCTACACCTGGAATTCTACCCCCCTCTACGAGACTCTAGCTTGCCAGTTTCAAATGCAGTTCCCAGGTTGAGCCCGGGGATTTCACATCTGACTTAACAAACCGCCTGCGTTCGCTTTACGCCCAGTAATTCCG
+
CCCCCGGGGGGGGGGGGGGGGGGGGGGGGGGGGGGGGGGGGGGGGGGGGGGFGGGGGGGGGGGGGGGGGGGEGGGGGGGGGGGGGGGGGGGGGGGGGFGGGFEGCCFGGGGGGGGGGGGGGGGGGGGGGGGGGCFFGGGGGGGGCGGEGGGGGGGGGGGGGGGGGGGGGGGFGGGGGGGGGGGGGGGCFGGGGGGGDGFFG7FGFGCFFFGF:DGGGGGGDGF6?FFE0:@EDGG>FFGGG5:6*:6)*:*
@M03364:276:000000000-BLYN8:1:1101:8751:10825 2:N:0:1
GGACTACCCGGGTTTCTAATCCTGTTTGCTCCCCACGCTTTCGAGCCTCAGTGTCAGTTACAGGCCAGAGAGCCGCTTTCGCCTCCGGTGTTCCTCCATATATCTACGCATTTCACCGCTACACATGGAATTCCACTCTCCTCTCCTGCACTCAAGTCTCCCAGTTTCCAATGCACACAATGGTTGAGCCACTGCCTTTTACATCAGACTTAAGAAACCACCTGCGCTCGCTTTACGCCCAATAAATCCGG
+
CCCCCGGGGGGGGGGGGGGGGGGGGGGGGGGGGGGGGGGGGGGCGGGGGGGGGGGGGGGGGGGGGEGGGGGGGGGGGGFGGGGGGGGGGGGGGGGGGGGGGGDGGGGGEGGGGGGGGGGGGGGGGGGGFGGGGGGGGGGGGGGGGGDEFGGGGF8AFGGGFFFGGGGGFFGGGGGGFGGEGGGGGEFGFGGGGGGGGGGGCCFGF8?5DCDFFC7@>DGGFEFEFF>42?BF*?CEEDECEFFFGGF?FGD
@M03364:276:000000000-BLYN8:1:1101:25670:10838 2:N:0:1
GGACTACCAGGGTTTCTAATCCTGTTTGCTCCCCACGCTTTCGTGCATGAGCGTCAGTGTTATCCCAGGAGGCCGCCTTCGCCACCGGTATTCCTCCAGATCTCTACGCATTTCACCGCTACACCTGGAATTCTACCCCCCTCTACGAGACTCTAGCTTGCCAGTTTCAAATGCAGTTCCCAGGTTGTGCCCGGGGATTTCACATCTGACTTAACAAACCGCCGGCGTGCGCTTTACGCCCAGCAATTCCG
+
CCCCCFDGFGGGG8@FGGCFEFGCEG<FECFEFF@+CCFGF9BFGGGGFCDFDGGGEGFDEFGEFFDD7CF@CDFGGGGGCF@:CGGFEEGCGCFAFDFFF<EGGGGGDBB4?A<EFGGGCEGGFA<<E,CEFFFGEEC@ECEGGG?B>+868EDFFGG=DGFFFCAF7D;3EFF9E;@DFCC*33,*@,D@>>CGC58?C7@FF8+8CC8:7=D7*9EC>7522A9>15>5CG347:GDGF0)*094DF9
@M03364:276:000000000-BLYN8:1:1101:8220:10841 2:N:0:1
GGACTACTGGGGTTTCTAATCCTGTTTGCTCCCCACGCTTTCGCACCTGAGCGTCAGTCTTCGTCCAGAGGGCCGCCTTCGCCACCGGTATTCCTCCAGATCTCTACGCATTTCACCGCTACACCTGGAATTCTACCCCCCTCTACGAGACTCTAGCTTGCCAGTTTCAAATGCAGTTCCCAGGTTGAGCCCGGGGATTTCACATCTGACTTAACAAACCGCCTGCGTGCGCTTTACGCCCAGTAATTCCG
+
CCCCCGGGGGGGGGGGGGGGGGGGGGGGGGGGGGGGGGGGGGGGGGGGGGGGGGGGGGGGGGGGGGGFFGGGGGGGGGGGGGGGGGGGGGGGGGGGGGGGGGGGGGGGGGGGGGGGGGGGGGGGGFGGGGGGGGGGGGGGGGGGFGGGGCEGGGGFGGGGGGGGGGGGGGGGGGGGAFGGGGGGGGGGGGGGGGGGGGGGGGGGFGGGGCGGGFGGFFGGFGFFFFFFFFFFGGG29:GGGB<FG7FAGD9
@M03364:276:000000000-BLYN8:1:1101:4417:10848 2:N:0:1
GGACTACAGGGGTTTCTAATCCTGTTTGATCCCCACGCTTTCGCACATCAGCGTCAGTTACAGACCAGAAAGTCGCCTTCGCCACTGGTGTTCCTCCATATCTCTGCGCATTTCACCGCTACACATGGAATTCCACTTTCCTCTTCTGCACTCAAGTCTCCCAGTTTCCAATGACCCTCCACGGTTGAGCCGTGGGCTTTCACATCAGACTTAAGAAACCGCCTACGCGCGCTTTACGCCCACTAATTCCG
+
CCCCCGGGGGGGGGGGGGGF<FFGGGGGGGGGGGGGGGGGGGGGGGGGGGGGGGGGGGGGGGGGGGGGGGGGGGCCGGGGGGGGGGGGGGGGGGGGGGGGFGCAFFGGGGGGGGGGGGGGGGGG@FGGGFGGGGFGGGCGGGGFGGGGGGGGGF8E=,3=DGGGG9;EGFEFGFFGGGGGGGGGGGCCFFGGDCEEGGGFC<@+BFG59DFCFFG+B@EGFD?92A>EBEFBGD57A6>EEF05<F+4:CF
@M03364:276:000000000-BLYN8:1:1101:4827:10883 2:N:0:1
GGACTACTGGGGTTTCTAATCCTGTTTGCTCCCCACGCTTTCGCACCTGAGCGTCAGTCTTCGTCCAGGGGGCCGCCTTCGCCACCGGTATTCCTCCAGATCTCTACGCATTTCACCGCTACACCTGGAATTCTACCCCCCTCTACGAGACTCTAGCTTGCCAGTTTCAAATGCAGTTCCCAGGTTGAGCCCGGGGATTTCACATCTGACTTAACAAACCGCCTGCGTGCGCTTTACGCCCAGTAATTCCG
+
CCCCCGGGGGGGCFGGGGGGGGGGGGGGGGGGGGGGGGGGGGGGGGGGGGGGGGGGGGGGFEGGGEGGGGGGGGGGGGGGCGGGGGGDG7FGGGGGGGGGGGGGGFGGGGGGGGGGGGGGGGGGGGGGGGGGGFGFGGGGGGGGGGGEEGGGGFGGFFFGGGGGGGCFGGFFGACFG<,DFCGGGGGGFGGGG5EE5CFGGFGGFG7>7D>FF++1;CGGEGA?1>>B1@55C5<286EGG34<CDFFFDC
@M03364:276:000000000-BLYN8:1:1101:9635:10885 2:N:0:1
GGACTACTAGGGTTTCTAATCCTGTTTGCTCCCCACGCTTTCGCACCTGAGCGTCAGTCTTTGTCCAGGGGGCCGCCTTCGCCACCGGTATTCCTCCAGATCTCTACGCATTTCACCGCTACACCTGGAATTCTACCCCCCTCTACAAGACTCTAGCCTGCCAGTTTCGAATGCAGTTCCCAGGTTGAGCCCGGGGATTTCACATCCGACTTGACAGACCGCCTGCGTTCGCTTTACGCCCAGTAATTCCG
+
CCCCCGGFFGGGGGGGGGGGGGGGGGGGGGGGGGGGDGGGGGGGGGGGGGGGGGGGGGGFGGGGEFGGGGGGGGGGGGGGGGGGGGGG7EFGGGGGGGGGGGGGGGFFGGGGGGGGGGGGGGFGGGGGGGGGG9EFBB>FEGGGFFF9=DFDG9BFAFFFFGGGGGGF8DBCFGGGGGG,9,DCGGFGGGG8=5EG5CCCDGGGAC4DDGGG7F<CFFFF:*>7<FB<(<5>GGGBFFDGGFBFDG=2:CC
@M03364:276:000000000-BLYN8:1:1101:18979:10887 2:N:0:1
GGACTACTAGGGTTTCTAATCCTGTTTGCTCCCCACGCTTTCGCACCTGAGCGTCAGTCTTCGTCCAGGGGGCCGCCTTCGCCACCGGTATTCCTCCAGATCTCTACGCATTTCACCGCTACACCTGGAATTCCACCCCCCTCTACGAGACTCAAGCCTGCCAGTTTCCAATGCAGTTCCCGGGTTGAGCCCGGGGATTTCACATCTTACTTAACAGACCGCCTGCGTGCGCTCTACGCCCAGTAATGCCG
+
@9BC<<@FGGGGGGGGCFFG<EEFEFAFGG@<@,CFE7B;FFFFGC@AFE,C@@BFEGD<F@CF@FEFGE7C+@@+84?=DC=BC8B::+9,C,CAFF<<EEFGEGDD+FFCFCF9FFGCC44A=FGGG@F:=,,F8@B3@6CC9F?+38BCFF76,@DCBFGF,,3,,@EE7FGGED?D?:1:***0<C,;:ECECG8+C:CF+8++:+112;+;;DCF)/)415301<5>7*9468CEGF:FCF=)**1
@M03364:276:000000000-BLYN8:1:1101:18944:10894 2:N:0:1
GGACTACCAGGGTTTCTAATCCCATTTGCTCCCCTAGCTTTCGTCTCTCAGTGTCAGTGTCGGCCCAGCAGAGTGCTTTCGCCGTTGGTGTTCTTTCCGATCTCAATGCATTTCACCGCTCCACCGGAAATTCCCTCTGCCCCTACCGTACTCCAGCTTGGTAGTTTCCACCGCCTGTCCAGGGTTGAGCCCTGGGATTTGACGGCGGACTTGAAAAGCCACCTACAGACGCTTTACGCCCAATCATTCCG
+
CCCCCGGGGGGGGGGGGGGGGGGGGGGGGGGGDFGGGGGGGGGFGGGGGGGGGGGGGGGGGGGCFGGGGFGGGFGFGGGGGGGGGGGGCGGGGGGGGGGDEGFGGGGGGGGGGGGGGGGGGGGGGDGCCFGFFCFGFGFGGGGGFGBEGGGGGGGGGGGGGEFGGGGGGGGGGCEGCCEC:BDGG,@CE7EC?EGGGFGGFGGGFGGGDDDCFG6F>7=FFGF@EFE;<FFAGDG9F6EGC>BFG<@<FD>
@M03364:276:000000000-BLYN8:1:1101:13050:10910 2:N:0:1
GGACTACAAGGGTATCTAATCCTGTTTGCTCCCCACGCTTTCGCACCTGAGCGTCAGTCTTCGTCCAGGGGGCCGCCTTCGTCACCGGTATTCCTCCAGATCTCTACGCATTTCACCGCTACACCTGGAATTCTACCCCCCTCTACGAGACTCTAGCTTGCCAGTTTCAAATGCAGTTCCCAGGTTGAGCCCGGGGATTTCACATCTGACTTAACAAACCGCCTGCGTGCGCTTTACGCCCAGTAATTCCG
+
CCCCCGGGGGGGGGGGGGGGGGGGGGGGGGGGGGGGGGGGGGGGGGGGGGGGGGGGGGGGGGGGGGGGGGGGGGGGGGGGGGGGGGGGGGGGGGGGGGFGGGGGGGGGGDGGGGGGGGD>FGGGGGGGGGGGGGGGGDFEGGGGGGGGGGDGGGGGGGGGGGGFGGGGF;EGGGGGGGGGGGGGG?FG9FCFGG5ECEGGGGGGFGGCFGGGGGGGGFCFDGFFDA0>6BEFGDGAFFGGGF??FD72CD0
@M03364:276:000000000-BLYN8:1:1101:6504:10920 2:N:0:1
GGACTACAAGGGTTTCTAATCCTGTTTGCTCCCCACGCTTTCGAGCCTCAGTGTCAGTTACAGGCCAGAGAGCCGCTTTCGCCTCCGGTGTTCCTCCATATATCTACGCATTTCACCGCTACACATGGAATTCCACTCTCCTCTCCTGCACTCAAGTCTCCCCGTTTCCAATGCACACAATGGTTGAGCCACTGCCTTTTACATCAGACTTAAGAAACCACCTGCGCTCTCTTTACGCCCAATAAATCCGG
+
@B-BCGGGGGGGGFGGGGCFEFFGGGCFGEFCGEFGEG>@8FEDGEEFFG<FCFGFGGGGGGGGGGGGGDFDGGGGC:DDGCGCFGGGGGECFFFGGGCFGGGGCECDFDDCFGGFGGGG+>:FEGGFECDFFF@E,=DGEFF+@FFGGGGGGGG9DBCFDE+@8>DDC9;D,DFGCFE63E,,,4D,@:,@<<?C63E@9CG2;:9CGF+DDC:CFFG5FGA@BD=92)*1:4+1:>GEEF1AF+7/0))
@M03364:276:000000000-BLYN8:1:1101:7798:10932 2:N:0:1
GGACTACAAGGGTTTCTAATCCTGTTTGCTACCCATGCTTTCGAGCCTCAGCGTCAGTTACAGACCAGACAGCCGCCTTCGCCACTGGTGTTCTTCCATATATCTACGCATTTCACCGCTACACATGGAGTTCCACTGTCCTCTTCTGCACTCAAGTTTCCCAGTTTCCGATGCACTTCTTCGGTTGAGCCGAAGGCTTTCACATCAGACTTAAGAAACCGCCTGCGCTCGCTTTACGCCCAATAAATCCG
+
CCCCCGGGGGGGGGGGGGGGGGGGGGGGGGGGGGGGGGGGGGGGGGGGGGGGGGGGGGGGGGGGGGGGF@FGGGGGGGGGGGGGGGGGGGGGGGGGGGGGGGGGGGGGDGGGGGGGGGGGGGGGGGGGEGGGGGGGGGGGGGGGGGGGGGGFEFFGGGGFGFGGGGGGGGDGGDAGGGGGFGGGGEGFGGGGDGGGGGGGGGDF6*AFGFGGGGGGGGCF>DB=BF>E@EFFGGGFFFCEGF<FGGCCG69
@M03364:276:000000000-BLYN8:1:1101:7949:10933 2:N:0:1
GGACTACCCGGGTTTCTAATCCTGTTTGCTCCCCACGCTTTCGCACCTGAGCGTCAGTCTTCGTCCAGGGGGCCGCCTTCGCCACCGGTATTCCTCCAGATCTCTACGCATTTCATCGCTACACCTGGAATTCTACCCCCCTCTACAAGACTCTAGCCTGCCAGTTTCGAATGCAGTTCCCAGGTTGAGCCCGGGGATTTCACATCCGACTTGACAGACCGCCTGCGTGCGCTTTACGCCCAGTAATTCCG
+
CCCCCGGFFGGGGGGGGGGGFGGGGGGGGGGGGGGGGGGGGGGGGGGFFGGGGEGGEGGGGGGGGGGGGGGGGGGGGGGGGGGCCGDGGGGGGGGGGFGGGGGGFFCAFGGCGGGGGGGGGFGFGGGGGCGGGGGGGGGGGDGGFGGGGGGGGGFCC?DFGGGGGCFGG58:CFGGGGGGD,DFGD8CECFGDEEDGEFGDFGF8CF<DDD>DFGCFDGGFGF??FFFFFEFGG*-/-2:E:?/*:=<FG9
@M03364:276:000000000-BLYN8:1:1101:26362:10965 2:N:0:1
GGACTACCGGGGTTTCTAATCCTGTTTGCTCCCCACGCTTTCGCACCTGAGCGTCAGTCTTTGTCCAGGGGGCCGCCTTCGCCACCGGTATTCCTCCAGATCTCTACGCATTTCACCGCTACACCTGGAATTCTACCCCCCTCTACAAGACTCTAGCCTGCCAGTTTCGAATGCAGTTCCCAGGTTGAGCCCGGGGCTTTCACATCCGACTTGACAGACCGCCTGCGTGCGCTTTACGCCCAGTAATTCCG
+
CCCCCFGGGGGGFGGGGGGGGGGGGGGGGGGGGGGGGGGGGGGGGGGGGGGGGGGGGGGGGGGGGFFGGGGGGGGGGGGGGGGGGGGGDGGGGGGGGGGGGGGGFGGGGGGDGGFFGGGGGDGGGGGGFGDGGGGGFGGEGGGGGGGGGGGGGEFCFGGGGGGGGGGGGF6ECFGCGGGGCFFCFD>86CB8=EGD*=CFGFCFFGD5DGGGGGGGFCF=>EEBFFFFFF@DGCF<F0ECGF2:>G6)>C2
@M03364:276:000000000-BLYN8:1:1101:22042:11029 2:N:0:1
GGACTACCAGGGTTTCTAATCCTGTTTGCTCCCCACGCTTTCGCACCTGAGCGTCAGTCTTCGTCCAGGGGGCCGCCTTCGCCACCGGTATTCCTCCAGATCTCTACGCATTTCACCGCTACACCTGGAATTCTACCCCCCTCTACGAGACTCTAGCTTGCCAGTTTCAAATGCAGTTCCCGGGTTGAGCCCGGGGATTTCACATCTGACTTAACAAACCGCCTGCGTGCGCTTTCCGCCCAGTAATTCCG
+
CCCCCGGGGGGGGGGGGGGCCFFFFGGC<FGGGGFCFGGGFEFGGCFDCFCGGGGC:FFEFCFE@@F<<CDCFE7FEFGGFGEFEFEC>FF<FFEGEEG9<BE,4,CDF@=FA@AC?CF>+FGFEDFGG8FGFGGG9D8FEEGG9FCEEDG+4@E;A;EGGFFGEE9;<CFBEEFF@,5<9*>CFECCCF,*=*BC=E6+;>CCADFGC7:C+:+@0/858E>6<F9>(<>EG*C-*(2;C)8?7CF4F*2
@M03364:276:000000000-BLYN8:1:1101:7897:11072 2:N:0:1
GGACTACAAGGGTTTCTAATCCTGTTTGCTACCCATGCTTTCGAGCCTCAGCGTCAGTTACAGACCAGACAGCCGCCTTCGCCACTGGTGTTCTTCCATATATCTACGCATTTCACCGCTACACATGGAGTTCCACTGTCCTCTTCTGCACTCAAGTTTCCCAGTTTCCGATGCACTTCTTCGGTTGAGCCGAAGGCTTTCACATCAGATCTAAGAAACCGCCTGCGCTCGCTTTACGCCCAATAAATCCG
+
CCCCCGDGFGFGGGGGGGEFGGFFGGGGGGGFGDGDEFF9FGGGGE+B,CCACF7FGFGGGGGGFGGFGGG<<FGGGGCFFGFE@F8@CFGCGDEF,<FGFFFFGCFFDCGGGFFC,CCCFEG<,EFDGGGG99E:EFDG8CCDDAC9,6@??8@E@A;9ECGD,EEG8EGGGEGFADAFFDF6F8+@FC=EG+>@,:DFCCFGACCC*2*5+5+:+9DF>C4:-*(/88/)8C48@2:CEF?A>CFEF*>
@M03364:276:000000000-BLYN8:1:1101:25133:11088 2:N:0:1
GGACTACCAGGGTTTCTAATCCTGTTTGCTCCCCACGCTTTCGCACCTGAGCGTCAGTCTTCGTCCAGGGGGCCGCCTTCGCCACCGGTATTCCTCCAGATCTCTACGCATTTCACCGCTACACCTGGAATTCTACCCCCCTCTACGAGACTCTAGCTTGCCAGTTTCAAATGCAGTTCCCAGGTTGAGCCCGGGGATTTCACATCTGACTTAACAAACCGCCTGCGTGCGCTTTACGCCCAGTAATTCCG
+
CCCCCGGFGGGGGGGGGGGGGGGGGGGGGGGGGGGGGGGGGGGGGEGGGGGGGGEGGGGGGGGGGGGGGGGGGGGGGEGGGGGGGGGGGCFGGDGGGGGGGGGGGGGGEGGGGGGGGGGGDGGGGGGGGGGFFFFFFGGBEGGGGGGGGGGGGGGGGGGG@EC?@EGGGGGGGGGGFGGGGGGFGGGGFCFGGGDEEGFFCGGGCFGCCGC:1:DFFGGGFGF@DFFF(5>>DCC>F?>CC>?FFGFFGG>
@M03364:276:000000000-BLYN8:1:1101:7358:11111 2:N:0:1
GGACTACTCGGGTATCTAATCCTGTTTGCTCCCCACGCTTTCGCACCTGAGCGTCAGTCTTCGTCCAGGGGGCCGCCTTCGCCACCGGTATTCCTCCAGATCTCTACGCATTTCACCGCTACACCTGGAATTCTACCCCCCTCTACGAGACTCTAGCTTGCCAGTTTCAAATGCAGTTCCCAGGTTGAGCCCGGGGATTTCACATCTGACTTAACAAACCGCCTGCGTTCGCTTTACGCCCAGTAATTCCT
+
CCCCCGGG,BFGGGGGGGGGGGGGGGGGGGGGFGCGGGGGGGGGGGGGGFGGGGGGGGGGGGGGGGGGGGGGGGGGGGGGGGGGGGGGGEGFGGGGGGGFGGFGFGGGGGGGGGGGGGGGGGGGGGFGGGGFGGGGFGGGGGGGGGG6BEEGGF9AEFEGGGGGGGGGGGGGGGAFGFGF@CC>F:EGEGGGG5CEEGGGGGGG+;CGCFGFG7CGGDFFEGFFDF><(8DFCGGFFBGGE>?FG7@ADF*
@M03364:276:000000000-BLYN8:1:1101:27376:11117 2:N:0:1
GGACTACTCGGGTTTCTAATCCTGTTTGCTCCCCACGCTCTCGAGCCTCAGTGTCAGTTACAGGCCAGAGAGCCGCTTTCGCCTCCGGTGTTCCTCCATATATCTACGCATTTCACCGTTACACATGGAATTCCACTCTCCTCTCCTGCACTCAAGTCTCCCAGTTTCCAATGCACACAATGGTTGAGCCACTGCCTTTTACATCAGACTTAAGAAACCACCTGCGCTCGCTGTACGCCCAATAAATCCGG
+
CCCCCGFFEFGGGGCGFGGGFGGGFAFGGFGGFGFGEGEGGFEGGGGGGGGGGGGGFGGGGFEGGF8,CEDGFGGGGFFCFGFF@EBFFGCFGGFGDEFGDEEEGFGGEGEEFGCEGGE8CGFGFDFFFEFGGGGGGCC8FGG8DDDFFFGGFEG?DGGG9BF8AFFFFGGGGGFFC?EFADFCFGCECGGG?8EFGFGA7;C91ACFD*?:DFDGFF8CFE*)):7@4*)2*:DFABEC5>;FFFF<<DC
@M03364:276:000000000-BLYN8:1:1101:13980:11122 2:N:0:1
GGACTACCCGGGTATCTAATCCTGTTTGCTCCCCACGCTTTCGCACCTGAGCGTCAGTCTTCGTCCAGGGGGCCGCCTTCGCCACCGGTATTCCTCCAGATCTCTACGCATTTCACCGCTACACCTGGAATTCTACCCCCCTCTACGAGACTCTAGCTTGCCAGTTTCAAATGCAGTTCCCAGGTTGAGCCCGGGGATTTCACATCTGACTTAACAAACCGCCTGCGTGCGCTTTACGCCCAGTAATTCCG
+
CCCCCGGGGGGGGGGGGGGGGGGGGGGGGGGGGGGGGGGGGGGGGGGGGGGGGGGGGGGGGGGGGGGGDGGGGGGGGGGGGGGGGGGGGGGGGGGGGGGGDGFFGGGGGGGGGGGGGGGGGGGGGGGGGGGGGGGGGGGGGGGGGGGGGGGGGGGGGGFGGGGGGGGGGGGGGGGFGGGGGGCGGGGFGGGGG=EGGGGFGGGGA<FGGGGGGGGGGGGGFGFF:F6B63)8>CC>FFGGGFFFGFFAGG*
@M03364:276:000000000-BLYN8:1:1101:7702:11130 2:N:0:1
GGACTACCGGGGTTTCTAATCCTGTTTGCTCCCCACGCTTTCGCACCTGAGCGTCAGTCTTCGTCCAAGGGGCCGCCTTCGCCACCGGTATTCCTCCAGATCTCTACGCATTTCACCGCTACACCTGGAATTCTACCCCCCTCTACGAGACTCTAGCTTGCCAGTTTCAAATGCAGTTCCCAGGTTGAGCCCGGGGATTTCACATCTGCCTTAACAAACCGCCTGCGTGCGCTTTACGCCCAGTAATTCCG
+
CCCCCGGGGGGGGGGGGGGGGGGGGGGGGGGGGGGGGGGGGGGGGGGGGGGGGGGGGGGGGGGGGGGFGGGGGGGGGGGGGGFGDGGGGGGGGGGGGGGGGGGGGGGGGGGGGGGGGEGGGGGGGGGG8DFGGGGDC@FGGGGGGGGGGGGGGGGFGGG?FGG?FGGGEGGGDFFGGGGDFCDGFCCGGFGGEGEGEGGGGGGGFFGF+;FGGFFGGGGG:CE?;:9B:E>BGDGFF?GG=)4<C>F>GC2
@M03364:276:000000000-BLYN8:1:1101:11282:11151 2:N:0:1
GGACTACAGGGGTATCTAATCCTGTTTGCTCCCCACGCTTTCGCACCTGAGCGTCAGTCTTCGTCCAGGGGGCCGCCTTCGCCACCGGTATTCCTCCAGATCTCTACGCATTTCACCGCTACACCTGGAATTCTACCCCCCTCTACGAGACTCTAGCTTGCCAGTTTCAAATGCAGTTCCCAGGTTGAGCCCGGGGATTTCACATCTGACTTAACAACCCGCCTGCGTGCGCTTTACGCCCAGTAATTCCG
+
CCCCCGGGGGGGGGGGGGGGGGGGGGGGGGGGGGGGGGGGGGGGGGGGGGGGGGGGGGGGGGGGGGGGGGGGGGGGGGGGGGGGGGGGGGGGGGGGGGGGGGGGGGGGGGGGGFGGGGGGGGGGGFGGGGGGGGGGGGGGGGGGFGGGGGDGGGGGGGGGGGGGGGGGFG;DGGGGGGGFGCGGGEGGGGGGGGGGGGGGGGGCFFCGGGGGGGGGG*;EDGF67A;D?BFFDGG9BBGGGFFFGC=AGG9
@M03364:276:000000000-BLYN8:1:1101:2205:11163 2:N:0:1
GGACTACTCGGGTATCTAATCCTGTTTGCTCCCCACGCTTTCGCACCTGAGCGTCAGTCTTCGTCCAGGGGGCCGCCTTCGCCACCGGTATTCCTCCAGATCTCTACGCATTTCACCGCTACACCTGGAATTCTACCCCCCTCTACGAGACTCTAGCTTGCCAGTTTCGAATGCAGTTCCCAGGTTGAGCCCGGGGATTTCACATCCGACTTGACAGACCGCCTGCGTGCGCTTTACGCCCAGTAATTCCG
+
CCCCCGGGGGGDFGGGGGGGGGGGGGGGGGGDGGGGGGGGGGGGGGGGFGGGGGGGGGGGGGGGGGGGGGGGGGGGGGGGFGGGGGGGGGGGGCFGFFGGGGGGGGGGEGGFGGGGGGGGDGGGGGGFGGFFFGGDDFFCEGGGGGGGG8:CGGFG9;EGGFCFFFFFE>CEFGGF7BDE:DBECFFGGGGFCEGGGGFCFGGFFGFDGGGD7**+>FFGFGDF?FF@?@E:C<D9F?EEE>?FFCFAFG4
@M03364:276:000000000-BLYN8:1:1101:25148:11172 2:N:0:1
GGACTACTAGGGTATCTAATCCTGTTTGCTCCCCACGCTTTCGCACCTGAGCGTCAGTCTTTGTCCAGGGGGCCGCCTTCGCCACCGGTATTCCTCCAGATCTCTACGCATTTCACCGCTACACATGGAATTCTACCCCCCTCTACGAGACTCTAGCTTGCCAGTTTCAAATGCAGTTCCCAGGTTGAGCCAGGGGATTTCACATCTGACTTAACAAACCGCCTGCGTGGGCTTTACGCCCAGTAATTCCG
+
CCCCCG8<FEAFD8EFDAAD<FFFGGFGGGFCF7E:FDFCDFGGDFFFCFEGGG@FGG9EF9C;CDAFFGC@FGGDCFCFGFGGFFGGG@FCGGDA,E=EFGG9;9FFFFGGCFCECFGG=8EF,FEFGGGDADFCCB++@EGG=A=E@83=:9EG9,@,@DCFGG,53@,;E,5@5EG,,,,4FFEFCG6,,=5CCEG,=1=1=?:CCCD@CD8C**/*0*:<;FF;0):55C6);08*:7(6?7@)::*
@M03364:276:000000000-BLYN8:1:1101:23913:11179 2:N:0:1
GGACTACCCGGGTTTCTAATCCTGTTTGCTCCCCACGCTTTCGCACCTGAGCGTCAGTCTTCGTCCAGGGGGCCGCCTTCGCCACCGGTATTCCTCCAGATCTCTACGCATTTCACCGCTACACCTGGAATTCTACCCCCCTCTACGAGACTCTAGCTTGCCAGTTTCAAATGCAGTTCCCAGGTTGAGCCCGGGGATTTCACATCTGACTTAACAAACCGCCTGCATGCGCTTTACGCCCAGTAATTCCG
+
CCCCCFGGGGGGGGGGGGGGFGGGGGGGGGGGGGGGGGGGFGGGGGGGGGGGGGGGGGGGGGGGGFGGGGGECGGGGGGGGGGGGGGGGGGGGGGGGGGGGGGGGGGGG@FECGFGGGGGGECDE?FGFGFFFDFFGGFGGGGGGFF6EEGGGGGGDGCFFF7FGGGGGGGGGGGGG9:D2?DD2?:,?FFFGGGG*C*AFGF++87C>FDCGGGFCF=EECA6BFFFFF@EGGG<6:EGGFF?CDF):CC
@M03364:276:000000000-BLYN8:1:1101:19529:11180 2:N:0:1
GGACTACCAGGGTATCTAATCCTGTTTGCTCCCCACGCTTTCGCACCTGAGCGTCAGTCTTCGTCCAGGGGGCCGCCTTCGCCACCGGTATTCCTCCAGATCTCTACGCATTTCACCGCTACACCTGGAATTCTACCCCCCTCTACAAGACTCTAGCCTGCCAGTTTCGAATGCAGTTCCCAGGTTGAGCCCGGGGATTTCACATCCACCTTGACGGACGCCTGGCGTGCGCTTTCCGCCCGGTAATTCGG
+
CCCCCGGGGGGGGGGGGGGGGGGGGGGGGGGGGGGGGGGGGGGGGGGGGGGGGGGGGGGGGGGGGGGGGGGGGGGGGGGGGGGGGGGGGGGGFGGFGGGGGGGGGGGGGGGGGGGGGGGGGGGGGGGGGGGFGGGGGGFFGGGGGGGGGGGGFGGGGGGGGGGGEGGGGGGGGGGGGGGGGGGGGGGGGGGGEGGGGGGGDFGGFF****0*1***)*=58:)(()()()))19*)*,;C*)()/*9)2*0
@M03364:276:000000000-BLYN8:1:1101:4706:11203 2:N:0:1
GGACTACTAGGGTTTCTAATCCTGTTTGCTCCCCACGCTTTCGCACCTGAGCGTCAGTCTTCGTCCAGGGGGCCGCCTTCGCCACCGGTATTCCTCCAGATCTCTACGCATTTCACCGCTACACCTGGAATTCTACCCCCCTCTACGAGACTCTAGCTTGCCAGTTTCAAATGCAGTTCCCAGGTTGAGCCCGGGGATTTCACATCTGACTTAACAAACCGCCTGCGTGCGCTTTACGCCCAGTAATTCCG
+
CCCCCGGGGGGGGGGGGGGGGGGGGGGGGGGGGGGGGGGGGGGGGGGGFGGGGGGGGGGGGGGGGGGGGGGGGGGGGEGGGGGGGGGGGGGGGGGGGGGFGFGGGGGGGGGGGFFGGGGGGGGGGGGGCEFGGGGGGGGGGGGFBFDDGGGGGGGGGGGGGDFCFGGGGGGGGGGGGGGGGGGFG9@GGFFGGGGGGEGGGF?CCCFCGGGGGD7CCGGFBGADFF>@(8>;D<FAF0EGGF0;>:@>DG7
@M03364:276:000000000-BLYN8:1:1101:29104:11229 2:N:0:1
GGACTACAGGGGTTTCTAATCCTGTTTGCTCCCCACGCTTTCGCACCTGAGCGTCAGTCTTCGTCCAGGGGGCCGCCTTCGCCAACGGTATTCCTCCAGATCTCTACGCATTTCACCGCTACACCTGGAATTCTACCCCCCTCTACGAGACTCTAGCTTGCCAGTTTCAAATGCAGTTCCCAGGTTGAGCCCGGGGATTTCACATCTGACTTAACAAACCGCCTGCGTGCGCTTCACGCACAGTACTTCCG
+
CCCC,@FFGGGGGCCFEFFCFFGFGGGGGGCEFFFFG>EECGGGECFFGFGGG::CCGFACGGFGG:FGGGGEG@EEGGG@CFC7?7@EGGAFG4FFGE9FFFGGGEGGG+B<,@F<+CCBEFFFCGGGFFGGGFG9@+++@6?FCC:CEED6@>FGCF6*@<FGCCF7CFFEA9E2:2,2>4*?>FC7D,1/*=EEG*0;FG>AFGFFG>CF>FG79C=A*26(7973@E><**.*.2*:>0*:*64C7/
@M03364:276:000000000-BLYN8:1:1101:7761:11256 2:N:0:1
GGACTACTCGGGTTTCTAATCCTGTTTGCTCCCCACGCTTTCGAGCCTCAGTGTCAGTTACAGGCCAGAGAGCCGCTTTCGCCTCCGGTGTTCCTCCATATATCTACGCATTTCACCGCTACACATGGAATTCCACTCTCCTCTCCTGCACTCAAGTCTCCCAGTTTCCAATGCACACAATGGTTGAGCCACTGCCTTTTACATCAGACTTAAGAAACCACCTGCGCTCGCTTTACGCCCAATAAATCCGG
+
CCCCCGGGGGGGGGGFGGGGGGGGGGGFGGGGGGGGGGGGGGGGGGGGGGGGGGGGGGGGGGGGGGGGGGGGGGGGGGGGGGGGGGGGEEGGGGGFGGGGGGGGGGGGGGGGGGGGGGGGGGGGGGGGFFGGGGGGGGGGGGGGGGGGGGGGEGCCDGGG9FGGGGGGGGGGFGGGFFEC99FGGGGGGGGGGGGGGGGGGGDGFG>5;FFFCGGGGFGGF>?=BEFFFFFFGDFF59EGE86AFFFC4CD
@M03364:276:000000000-BLYN8:1:1101:25411:11258 2:N:0:1
GGACTACTCGGGTTTCTAATCCTGTTTGCTCCCCACGCTTTCGCACCTGAGCGTCAGTCTTCGTCCAGGGGGCCGCCTTCGCCACCGGTATTCCTCCAGATCTCTACGCATTTCACCGCTACACATGGAATTCCACTCTCCTCTCCTGCACTCAAGTCTCCCAGTTTCCAATGCACACAATGGTTGAGCCACTGCCTTTTACATCAGACTTCAGAAACCACCTGCGCTCGCTTTACGCCGAATGAATCCGG
+
<@CCCGGGFEEGFFEFDD9EGGGCFFEGGGFFFFEGCEGEFGEEFFFECFGGE:FCGCFFEAFAFDDG,BFCBFGGGGG??F@F?FCC+@DD?BF<FEFCFFFGGGGGD:4B???CF7CGDG9FC@C==A,88E;F=D9FG,3=DBF?@=@?FE8DFG,,84D,8,3@DDA>E,,,<,*53@7EC>,1<D6:CFFGFGGF+;,+BC?4C6812=>:C*A,8*8@:;(24B>3*7+/=08**0,)2?BAGDC
@M03364:276:000000000-BLYN8:1:1101:19968:11291 2:N:0:1
GGACTACTGGGGTTTCTAATCCTGTTTGCTCCCCACGCTTTCGAGCCTCAGCGTCAGTTACAGACCAGAGAGCCGCCTTCGCCACTGGTGTTCCTCCATATATCTACGCATTTCACCGCTACACATGGAATTCCACTCTCCTCTCCTGCACTCAAGTCTCCCAGTTTCCAATGCACACAATGGTTGAGCCACTGCCTTTTACATCAGACTTAAGAAACCACCTGCGCTCGCTTTACGCCCAATAAATCCGG
+
CCCCCGGGGGGGGGDGGFGGGGGGGGFGGGGGGGGGGGGGGGGGGGGGGGGGGGGGGGGGGGGGGGGFGG?FGGGGGGGGGGGGGGGGGFFGGGDGGGGGGGFDGGGFGGGGGGGGGGGGGGGFGGGGFEFGGGGGGG9EFFGGFEFGGGGGGF@EFGFAGGG8FFGGGGGGGGGCFGDCAEDFGGGFGG6,<DFDFEGG?FCGFD;CGGFGGCC>FG:>>C>B4@FB?>BA9?FF4@C7EF8AGG=CCDC
@M03364:276:000000000-BLYN8:1:1101:10263:11296 2:N:0:1
GGACTACCGGGGTTTCTAATCCTGTTTGCTCCCCACGCTTTCGCACCTGAGCGTCAGTCTTCGTCCAGGGGGCCGCCTTCGCCACCGGTATTCCTCCAGATCTCTACGCATTTCACCGCTACACCTGGAATTCTACCCCCCTCTACGAGACTCTAGCTTGCCAGTTTCAAATGCAGTTCCCAGGTTGAGCCCGGGGATTTCACATCTGACTTAACAAACCGCCTGCGTGCGCTTTACGCCCAGTAATTCCG
+
CCCCCGGGGGGGGGGGGGGGGGGGGGGGGGGGGGGGGGGGGGGGGGGGGGGGGGGGGGGGGGGGGGGGGGGGGGGGGGGGGGFEGGGGGGGGGFGGFGGGFGGGGGGGGGGGGGGGGGGGGGGGGFGGGGGFFGGGGGCFGCE6EFGEGGGGGGGCGGGGGFGFGCFGGGGGGGGGGGGFGGG5<FFGFDGGGGGGGGFGGGGGFGGGGGFDG7CFFGGGFGFFFFFFFBFF3<CAFFEEEFF6CCFAGG*
@M03364:276:000000000-BLYN8:1:1101:21446:11305 2:N:0:1
GGACTACCAGGGTTTCTAATCCTGTTTGCTCCCCACGCTTTCGCACCTGAGCGTCAGTCTTTGTCCAGGGGGCCGCCTTCGCCACCGGTATTCCTCCAGATCTCTACGCATTTCACCGCTACACCTGGAATTCTACCCCCCTCTACAAGACTCTAGCCTGCCAGTTTCGAATGCAGTTCCCAGGTTGAGCCCGGGGATTTCACATCCGACTTGACAGACCGCCTGCGTGCGCTTTACGCCCAGTAATTCCG
+
CCCCCGGGGGGGGGGGGGGGGGGGGGGGGGGGGGGGGGGGGGGGGGGGGGGGGGGGGGGGGGGGGGGGGGGGGGGGGGGGGGGGGGGGGGGGGGGGGGGGGGGGGGGGGEGGGGGGGDDGGGGGGGGGGCFGGGFGGGGGGGGGGGGGGGGGGGGGGGGGGGGGGGGGGGGGGGGGGGGGGGFEFGGGGGGGGGEGGEGGGFGGFGGDGGGCGFGFGGGGFGE@?FFB1>>EGGFFFFCGGF:6*:B>F:*
@M03364:276:000000000-BLYN8:1:1101:6996:11315 2:N:0:1
GGACTACTGGGGTTTCTAATCCTGTTTGCTCCCCACGCTTTCGAGCCTCAGTGTCAGTTACAGGCCAGAGAGCCGCTTTCGCCTCCGGTGTTCCTCCATATATCTACGCATTTCACCGCTACACATGGAATTCCACTCTCCTCTCCTGCACTCAAGTCTCCCAGTTTCCAATGCACACAATGGTTGAGCCACTGCCTTTTACCTCAGACTTAAGAAACCACCTGCGCTCGCTTTACGCCCAATAAATCCGG
+
-CCCC8FGEGGG+@CFGDGGCF,EFFGGG,EFFGCFGGG@FGGD8FGGFDGFCFGGAFGGDFGFG@FEGGACFFEFECFGGGGCGG@FFB=B?E;AEEFGDEGGGGGGGGGCEG,@FFGGC>FFBBCFFF<FFF9EFFGGGF8FGGCFFG@DCD83C,,@DFDGDFGAFD>EFDGFFFG6EF8EGCFFGC6CE?FFGG9ED7,<?*?>C*9C<2++*;@?FCA==@@?9;BBCFC*)618*062*:A)0>1
@M03364:276:000000000-BLYN8:1:1101:9740:11319 2:N:0:1
GGACTACAAGGGTTTCTAATCCTGTTTGCTCCCCACGCTTTCGCACCTGAGCGTCAGTCTTCGTCCAGGGGGCCGCCTTCGCCACCGGTATTCCTCCAGATCTCTACGCATTTCACCGCTACACCTGGAATTCTACCCCCCTCTACGAGACTCTAGCTTGCCAGTTTCAAATGCAGTTCCCAGGTTGAGCCCGGGGATTTCACATCTGACTTAACAAACCGCCTGCGTGCGCTTTACGCCCAGTAATTCCG
+
CCCCCGGGGGGGGGGGGGGGGGGGGGGGGGGGGGGGGGGGGGGGGGGGEGFGGGGGGGGGGGGFGGGGGGGGGGGGGGGGGGGGGFGGGGGGFGGGGGFGFGAFGGGGGGGGGGGGGGGGDEFGGGGGFFGGGGGGGGBFD?EFDGGDEGGGGFCFFGGCFGGGGGGGGF9BF9F,7@CFGCGGGGG6EGG@EEGECGGGGC7C=C:CCFG7:CDF>;FFFGBDFFF>:F:@<5FBFFGGGB:6FGFBGG9
@M03364:276:000000000-BLYN8:1:1101:16796:11323 2:N:0:1
GGACTACACGGGTTTCTAATCCTGTTTGCTCCCCACGCTTTCGCACCTGAGCGTCAGTCTTCGTCCAGGGGGCCGCCTTCGCCACCGGTATTCCTCCAGATCTCTACGCATTTCACCGCTACACCTGGAATTCTACCCCCCTCTACGAGACTCTAGCTTGCCAGTTTCAAATGCAGTTCCCAGGTTGAGCCCGGGGATTTCACATCTGACTTAACAAACCGCCTGCGTGCGCTTTACGCCCAGTAATTCCG
+
CCCCCGGGGGGGGGGGGGGGGGGGGGGGGGGGFEFGGGGGGGDGGGGGGGGGGGEEGGGGGGGFCFEGGGGGGC@FGDCFGGGGGGGGGGGGCGGGFGGGCFGGGFFGGDGGGGGGGGGGGGGGGFGGGGGGGGGGGEBFGGGGCGGGE>BFGGFGCGFEDFGGGFGGGGGGGGGGGCFGGGGGG?ECFCEGEGDEGGGGGGGG6*3+2CFFCGDFF<8CADDFB>>>0;@>D*><FF;EE366CFFFGG9
@M03364:276:000000000-BLYN8:1:1101:2772:11329 2:N:0:1
GGACTACTAGGGTTTCTAATCCTGTTTGCTCCCCACGCTTTCGCACCTGAGCGTCAGTCTTCGTCCAGGGGGCCGCCTTCGCCACCGGTATTCCTCCAGATCTCTACGCATTTCACCGCTACACCTGGAATTCTACCCCCCTCTACGAGACTCTAGCTTGCCAGTTTCAAATGCAGTTCCCAGGTTGAGCCCGGGGATTGCACATCTGACTTAACAAACCGCCTGCGTGCGCTTTACGCCCAGTAATTCCG
+
CCCCCGGGGGGGEFGGGGGFFFFGGGGGGGGGFGGGGGGCGGDGGGGFGGGGGGDEEGFGGGGGGGEGGCEGGGGDGDE@DGGGGGGGEEGGGEGGGGGFGGGGGGGFCCCECFFE,?:=FEEF=EFGGFFFCFGGGF8C@EGCCGG6CCECF,E7CECEDECECGGGGGDFFFFCD;AFFFCC?DFFFFFCE=::*1C*;C+++;:7FFD>:7::7>8*8E><(89563>3D*1-96E85<3?D7=)*:6
@M03364:276:000000000-BLYN8:1:1101:12167:11365 2:N:0:1
GGACTACTGGGGTTTCTAATCCTGTTTGCTCCCCACGCTTTCGCACCTGAGCGTCAGTCTTCGTCCAGGGGGCCGCCTTCGCCACCGGTATTCCTCCAGATCTCTACGCATTTCACCGCTACACCTGGAATTCTACCCCCCTCTACGAGACTCTAGCTTGCCAGTTTCAAATGCAGTTCCCAGGTTGAGCCCGGGGATTTCACATCTGACTTAACAAACCGCCTGCGTGCGCTTTACGCCCAGTAATTCCG
+
CCCCCGGGGGGGGGGGGGGGGGGGGGGGGGGGGGGGGGGGGGGGGGGGGGGGGGGGGGGGGGGGGGGGGGGGGGGGGGGGGGGGGGGGGGGGGGGGGGGDDGAGGGGGFGGGGGGGGGGGGGGGGGGGGGGGGGGGGG8CEGGGGGGGGGGDGGFGGGGGGGGGGGGGGGGGGGGGGGGGGGGGGGGFGGGGDGGGGGGGDFFGFGGGGGGGDFGFGGGGDGE@DF>F07;BGG:AFFEGGFFFFGFBGG9
@M03364:276:000000000-BLYN8:1:1101:6222:11386 2:N:0:1
GGACTACTAGGGATTCTAATCCTGTTTGCTCCCCACGCTTTCGCACCTGAGCGTCAGTCTTTGTCCAGGGGGCCGCCTTCGCCACCGGTGTTCCTCCACATCTCTACGCATTTCACCGCTGCAAATGGAATTCTACCCCCCTCTATAAGACTCTAGCTGAGCATTATCAGATGCAATTCCCGGTTTAAGCCCGGGGGTTTCACATCTGCTCCAATCAACCACCTGCGTCCGCTTTATGCCCAGTAATTC
+
A--88,6C<F8E,CC,6<<,F@F,C@FCGF<EC;F@FCE@,CF;,86EE6C,+@FG:C6,F<,FFDGGGC7FG7C+>@7DGGGG7<+=4+B:5C,9?,,B<,=BE5,+88?B9<FFG>>@+=A?,AFC,,C,,,,,33+883CD,,7,8A92@>FFDD>9,@7,@9C,,@3>,,,,7,37,*8***5==,?4*:5*/=*CF7:7A<+;+++287702;F*):)(()-8(0.)75C2*)022).97794>
@M03364:276:000000000-BLYN8:1:1101:14957:11391 2:N:0:1
GGACTACTGGGGTTTCTAATCCTGTTTGCTCCCCACGCTTTCGAGCCTCAGTGTCAGTTACAGGCCAGAGAGCCGCTTTCGCCTCCGGTGTTCCTCCATATATCTACGCATTTCACCGCTACACATGGAATTCCACTCTCCTCTCCTGCACTCAAGTCTCCCAGTTTCCAATGCACACAATGGTTGAGCCACTGCCTTTTACATCAGACTTAAGAAACCCCCTGCGCTCGCTTTACGCCCAATAAATCCGG
+
CCCCCGGGGGGGGGGGGGGGGGGGGGGGGGFGGGGGGGGGGGGCCGGGGGFGGGGGGGGGGGGGGGGGFFGGGFGG+@DFDGGGCGGDEGGGGGGGFFGGGGGGGGGGGGGDGF<FGGDGGGGGGEFFFFFGGGGGE8FGGDGGGGGFGGGGGF?FGGDGGGGCFDFGGGGGGGGGGGECC,=;FE6@FEDG68>@?E9FCF:2B<9FGG78F8CCDFC*/=9))35//56)*/=C)9CE=5;)>719FDC
@M03364:276:000000000-BLYN8:1:1101:26438:11415 2:N:0:1
GGACTACCAGGGTTTCTAATCCTGTTTGCTCCCCACGCTTTCGAGCCTCAGTGTCAGTTACAGGCCAGAGAGCCGCTTTCGCCTCCGGTGTTCCTCCATATATCTACGCATTTCACCGCTACACATGGAATTCCACTCTCCTCTCCTGCACTCAAGTCTCCCAGTTTCCAATGCACACAATGGTTGAGCCACTGCCTTTTACAGCAGACTTAAGAAACCACCTGCGCTCGCTTTACGCCCAATAAATCCGG
+
CCCCCFCGGGGGGCGGGFGGGGGGGGFGGGGGGGGGGDFGGGGEFDGGGGGGGGGFGEGGFGGGFGGGGGGGGG>FGGGGGGGGGGGGGGGGGGGG8EGGGGFFFGGGGG:FFGGGGD+6>FCFDFFCFFGGFGGDCFGGCAD9DDAFFGGGGG8DFGAEADF8F>EFGGGCFGGC8=CDEGG9===CFFGGFCGE9CAF@CG+;*C>F>CFGG8BDCGFFGF==A=BFFFEFGCCB9EGE51AC>AC*)2
@M03364:276:000000000-BLYN8:1:1101:3980:11415 2:N:0:1
GGACTACACGGGTTTCTAATCCTGTTTGCTTCCCACGCTTTCGCACCTGAGCGTAAGTCTTCGTCCAGGGGGCCGCCTTCGCCACCGGTATTCCTACAGATCTCAACGCATTTCACCGCTACACCTGGAATTCTACCCCCCACTACGAGAATCTAGCTTGCCAGCTTCAAATGAAGTTCCCAGGTTGAGCCCGGGGATTTCACATCTGACTTAACAAACCGCCTGCGTGCGCTTTCCGCCCAGTAATGCCG
+
CCCCCGGF<@BFBFGDFGE@CEF9FC<,CF,666CFCC:@FCFCF7F@F@FC@C,BEECF@,<C,66C@:+C++:CF,454BFGE8CC:+FFEFG,5ABFEFE5,,:46C?=D@,F<++@74=<>FGDDAD,C<DDE,D=E+6=FG6++@88B,E@@5E,3DFF*>B>,>;,,35<:@,>>DE8FC6C,,24*:*=78B0;C7@67DF7C+1+10:*8**):>?3@>7:).7)1*)*4*8/7,0*:/)299
@M03364:276:000000000-BLYN8:1:1101:29604:11416 2:N:0:1
GGACTACCGGGGTTTCTAATCCTGTTTGCTCCCCACGCTTTCGCACCTGAGCGTCAGTCTTCGTCCAGGGGGCCGCCTTCGCCACCGGTATTCCTCCAGATCTCTACGCATTTCACCGCTACACCTGGAATTCTACCCCCCTCTACTAGACTCAAGCTTGCCAGTTTCAAATGCAGTTCCCAGGTTGAGCCCGGGGATTTCACATCTGACTTAACAAACCGCCTGCGTGCGCTTTACGCCCAGTAATTCCG
+
CCCCCGGEFCEGGFGGGGGGGGGGGGGGGGGGGGGGGGGGGGGGC@FF@FEEGGGGGGEEF<F@CEGFFEGDGGGGGGGGGGGGGGGDGGGGGGGGGGGGGDGGGFGGGCGGGGGGGCCE>:=A,=<DFEFGGCDGG,6@EGEFFG,>9;ECE,@?9CFFDGGFGGGFCCGGFGF9DF?EF,?8:C,AGGFFED>CEGGG:CCFFFGGFGGGGGGGG4;FFD>??F;)4@:>G*92=?EEGB?FD*96DF*
@M03364:276:000000000-BLYN8:1:1101:16195:11432 2:N:0:1
GGACTACTCGGGTTTCTAATCCTGTTTGCTCCCCACGCTTTCGCACCTGAGCGTCAGTCTTCGTCCAGGGGGCCGCCTTCGCCACCGGTATTCCTCCAGATCTCTACGCATTTCACCGCTACACCTGGAATTCTACCCCCCTCTACGAGACTCTAGCTTGCCAGTTTCAAATGCAGTTCCCAGGTTGAGCCCGGGGATTTCACATCTGACTTAACAAACCGCCTGCGTGCGCTTTACGCCCAGTAATTCCC
+
CCCCCDGGGGGGFEEGGGDE<9FEGGGFAFGA@FGEEGEGGFGGGGGGGGGGGGGEEEFFE<FCFGGG8BFGGGDDFEGF,B?F:EGG:FFFBCEFFFFFCFFEFGGGGDECE,A,:C@CFEGC,AFFG<FGGGD@BF67@=>DDFGCGEGG693==FGCCGEDFGGE,>FGDCFGF?CGGCFGGCF69DCD/:E*C58A:;EFFG+::7DC1+;+;5CF:7=@?F(<:))09CCA93E?*.4:FGFA>D0
@M03364:276:000000000-BLYN8:1:1101:14489:11463 2:N:0:1
GGACTACTAGGGTTTCTAATCCTGTTTGCTCCCCACGCTTTCGCACCTGAGCGTCAGTCTTCGTCCAGGGGGCCGCCTTCGCCACCGGTATTCCTCCAGATCTCTACGCATTTCACCGCTACACCTGGAATTCTACCCCCCTCTACGAGACTCTAGCTTGCCAGTTTCAAATGCAGTTCCCAGGTTGAGCCCGGGGATTTCACATCTGACTTAACAAACCGCCTGCGTGCGCTTTACGCCCAGTAATTCCG
+
CCCCCGGGGGGGGGGGGGGGGGGGGGGGGGGGGGGGGGGGGGGGGGGGGGGGGGGGGGGFGGGGGGGGGEGGGFEGDFGGGGGGGGGGGDGGGFGGGGGGGGGFFGGGGGGGGGGGGGGGGGG@EFGFG8AFFGGGFGGFGGGGGGGGG>E7DFGFGGGGGGGGGGGGGGGFFGGGGGGGGGGGG9,<EEFCGGGGGGGGGGCDFDDCGGGGGDFFFDFCDGFF?F@E<>55><C27:EC53:?FG75>C6
@M03364:276:000000000-BLYN8:1:1101:22453:11497 2:N:0:1
GGACTACTAGGGTTTCTAATCCTGTTTGCTCCCCACGCTTTCGCACCTGAGCGTCAGTCTTCGTCCAGGGGGCCGCCTTCGCCACCGGTATTCCTCCAGATCTCTACGCATTTCACCGCTACACCTGGAATTCTAACCCCCTCTACGAGACTCTAGCTTGCCAGTTTCAAATGCAGTTCCCAGGTTGAGCCCGGGGATTTCACATCTGACTTAACAAACCGCCTGCGTGCGCTTTACGCCCAGGAATTCCG
+
CCCCCFGGFGGFGGGGG9CFGDCFGGGGGGGDFFFEGGEGDGGGGGEFGGGFGGGGGDFFGFGGGGGFFDDGGCEGG@FGGGGGEFGGFGGDFGCAECGGFFFEGGFFECE:FEDAFEGCGGFGGGGGFDFGG9E,CDFGGDE=,@EGGGGFFFC9D;>8@FCDFEGGGFGGGGGGGGGGGFGGGFGCFGGGGGGG*=C,=CFF6?8@DC7CD+7C*;EFFE>(28601>53)7C)90E>E3()*9<)2**
@M03364:276:000000000-BLYN8:1:1101:6188:11501 2:N:0:1
GGACTACAGGGGTATCTAATCCTGTTTGCTCCCCACGCTTTCGCACCTGAGCGTCAGTCTTCGTCCAGGGGGCCGCCTTCGCCACCGGTATTCCTCCAGATCTCTACGCATTTCACCGCTACACCTGGAATTCTACCCCCCTCTACGAGACTCTAGCTTGCCAGTTTCAAATGCAGTTCCCAGGTTGAGCCCGGGGATTTCACATCTGACTTAACAAACCGCCTGCGTGCGCTTTAAGCCCAGTAATTCCG
+
CCCCCFGGGGGGGGGGGGGGGGGGGGGGGGGGGGGGGFGGGGGGGGGAFFGGGGGGGGGGGFGGEGGGGGGGGGGGGGGGGGGGGGGGGGGGGGGGGDGGGGGGGGGGGGGGGFGGGGGGGGGGGGGGFGGFGGGGGG?FGGGGFGGDGGGFGGGGGGGEGGGGGGGGGGFGGGGGGFCGGGGFFFGGGFGGEEGGGGGGGGGFCFGFDGG7C>C@GGGGFGEDDFFF?@EFGG<<*)AEF537>>F<CG*
@M03364:276:000000000-BLYN8:1:1101:26609:11520 2:N:0:1
GGACTACTCGGGTATCTAATCCTGTTTGCTCCCCACGCTTTCGAGCCTCAGTGTCAGTTACAGGCCAGAGAGCCGCTTTCGCCTCCGGTGTTCCTCCATATATCTACGCATTTCACCGCTACACATGGAATTCCACTCCCCTCTCCTGCACTCAAGTCTCCCAGTTTCCAATGCACATAACGGTTGAGCCACTGCCTTTTACACTAGACATAAGAAACCAACCTCGCTCGCTTTACGCCCAATAAATCCGG
+
CCCCCGG9FGGGG@FGGGGGGGGGGG9FGGFGGGG@FGGGGGGGFEGGGGGCEFGGGGD9F,F@FFGG<@<FGGGG7FGGGGGCGFGGGGGGGFGGGGGGGGGDGGGGGGG@FGGGGGGGEGGG9AFFG,AFFGGGGC,ABFEG8,9DFGGGG?FGG9,3@EGFGCG=C;;BDEGGC,,,,3@3@+@6,@:EC<?,<ED72;7*+04<?+=+=7889FGF:C*))*))755)4C:@:(1:C>3)*;1);)8
@M03364:276:000000000-BLYN8:1:1101:15350:11529 2:N:0:1
GGACTACTGGGGTTTCTAATCCTGTTTGCTCCCCACGCTTTCGCACCTGAGCGTCAGTCTTCGTCCAGGGGGCCGCCTTCGCCACCGGTATTCCTCCAGATCTCTACGCATTTCACCGCTACACCTGGAATTCTACCCCCCTCTACGAGACTCTAGCTTGCCAGTTTCAAATGCAGTTCCCAGGTTGAGCCCGGGGATTTCACATCTGACTTAACAAACCGCCTGCGTGCGCTTTACGCCCAGTAATTCCG
+
CCCCCGGGGGGGGGGGGGGGGGGGGGGGGGGGFGGGGGGGGGGGGGGGGGGGGGGGGGGGGGGGGGGGGGGGGGGGGGGGGGGGGGGGGGGGGGGGGGGGFGGGGGGGGGGGGGGGGGGGGGGGGGGGGGGFGGFGGGGGGDGGGGGGGGGFGGFGGGGGGGGFCEG;3@DFGGGGGGGGGGGGGGGG?F?FGGGGGGGGGGGGFFGG7FGDDDFDD4CFDGB@@F>E?FFDDDGFFFGGGF0?FG@6FF0
@M03364:276:000000000-BLYN8:1:1101:17751:11532 2:N:0:1
GGACTACCGGGGTTTCTAATCCTGTTTGCTCCCCACGCTTTCGCACCTGAGCGTCAGTCTTCGTCCAGGGGGCCGCCTTCGCCACCGGTATTCCTCCAGATCTCTACGCATTTCACCGCTACACCTGGAATTCTACCCCCCTCTACGAGACTCTAGCTTGCCAGTTTCAAATGCAGTTCCCAGGTTGAGCCCGGGGATTTCACATCTGACTTAACAAACCGCCTGCGTGCGCTTTACGCCCAGTAATTCCG
+
CCCCCGG?FEGGGGGGGGGGGGGGGGGGGGGGGGGGGGGGGGGGGGGGGGGGGGGGGGGGGGGGGGGGFGGGGGGGGGGGGGGEGGGGGGGGGGGGGGGFGGGGGGGGGGGGGGGG<FGDFGGGGGGGCFGGGGGGGGCFGGGGGGGGGGGGGGGGGGGGGGGGGGFGGGGGGGGGGGGGGGFGGGGGGGFFGGGGGGCFGGGGFGGFFGGGGGGGGGGGBGD?0>6B?D>>D37>FF5CED:@>>FFG>*
@M03364:276:000000000-BLYN8:1:1101:4184:11539 2:N:0:1
GGACTACTGGGGTATCTAATCCTGTTTGCTCCCCACGCTTTCGCACCTGAGCGTCAGTCTTCGTCCAGGGGGCCGCCTTCGCCACCGGTATTCCTCCAGATCTCTACGCATTTCACCGCTACACCTGGAATTCTACCCCCCTCTACGAGACTCTAGCTTGCCAGTTTCAAATGCAGTTCCCAGGTTGAGCCCGGGGATTTCACATCTGACTTAACAAACCGCCTGCGTGCGCTTTACGCCCAGTAATTCCG
+
CCCCCEEGGGGGGGGGGGGGGGGGGGDGGGGGGGFEGGGGGGGGGGGFGGGGGGCCGFGGGGGGGGGCGCFGGGGGGCGGGCFEGFGGGGGGCFFGEEFGGGFE9AAFFDGGGGGGEEG6FEGFDDFFGGGGGGGFGFFGGGEFFGGGGGEGGGGFF;F?F@EF7@,@EBCBGGG<FFGFFFFF@,1CFGEFGDEGGGFGGCGFFCGFFGG+7+0CF5FEFDAFFFFEFDFF35C<F(A::>BFG*@<CCC
@M03364:276:000000000-BLYN8:1:1101:26541:11543 2:N:0:1
GGACTACACGGGTTTCTAATCCTGTTTGCTCCCCACGCTTTCGCACCTGAGCGTCAGTCTTTGGCCAGGGGGCCGCCTTCGCCACCGGTATTCTTCCAGATCTCTACGCATTTCACCGCTACACCTGGAATTCTACCCCCCTCTACAAGACTCTAGCTTACCAGTTTCAAATGCAGTTCCCAAGTTAAGCTCAGGGATTTCACATCTGACTTAATCAACCGCCTGCGTTCGCGTTCCGCCCAGGAATTCCG
+
C9AC<FG<,FFGGEFGEGFDFGFFF@<CAD,CDFC+@FFF8FGBFGEG,CEEGGGGE@@,<<C,@C@C<C7CC7=FEGFG<CF@@FGGECEFF,4CFGGDGFFGFFCEGBGCDA,CFFFGGGFFED<F8<,DFD;@=8+@=EEGCGC,,3,:3,>,E@,,4@;,,,3><DEFCFFEDFFF:9,D:;,=@@?A,165*>>9CGC716+=CFFGGFC++;<=BGFD=A0.(025)/)(81>?*)()*0))*:0
@M03364:276:000000000-BLYN8:1:1101:14682:11546 2:N:0:1
GGACTACACGGGTATCTAATCCTGTTTGCTACCCATGCTTTCGAGCCTCAGCGTCAGTTACAGACCAGACAGCCGCCTTCGCCACTGGTGTTCTTCCATATATCTACGCATTTCACCGCTACACATGGAGTTCCACTGTCCTCTTCTGCACTCAAGTTTCCCAGTTTCCGATGCACTTCTTCGGTTGAGCCGAAGGCTTTCACATCAGACTTAAGAAACCGCCTGCGCTCGCTTTACGCCCACTAAATCCG
+
CCCCCGGGGGGGGGGGGGGGGGGGGGGGGGGGGGGGGGGGGGGGGGGFGGGGGGGGGGGGGGGGGGGGGFDGGGGGGGFGGGGGGGGGGGGGGGGGGGGGGGGGDGGGGGGGEAFGFEGGGGGGGGGGGGGGGFGGE@>FFGGGGGFCFGGGGGGGG;DDFGGFFFGGGG+8>EFGGFGFGGGGGGGDGG?E>@>ECGGFGFC7BDC5CFFFFG+B@>E,9CB9@;54(//)/9F9F0CEGF0A<6A?7*/
@M03364:276:000000000-BLYN8:1:1101:25200:11559 2:N:0:1
GGACTACAAGGGTTTCTAATCCTGTTTGCTCCCCACGCTTTCGCACCTGAGCGTCAGTCTTCGTCCAGGGGGCCGCCTTCGCCACCGGTATTCCTCCAGATCTCTACGCATTTCACCGCTACACCTGGAATTCCACCCCCCTCTACGAGACTCAAGCCTGCCAGTTTCAAATGCAGTTCCCGGGTTGAGCCCGGGGATTTCACATCTGACTTAACAGACCGCCTGCGTGCGCTTTACGCCCAGTAATTCCG
+
CCCCCGGGGGGDFFGGGGFGGGGGGGGFGGGGGGGGGGGGGGGGGGGGGGGGGGGGGGGGGGGGGGGGGGEGGGGGGGGGGGGGEGGGGGGGGGGGGGGGGGGGGGGGGGDGGGGGGGGGGGGGGGGFFFGGGGGGGGGGG6EGGGGGGGGGGGFGGGGG7EGGGGGGAF9EFG?CFFGCCE5CFGGGGGFEG5CEGGGGGGGG66CDGGGGGGGGFGGGBCEB04>>6>D3CGGFFFCGGFFF7FF>GF*
@M03364:276:000000000-BLYN8:1:1101:23178:11561 2:N:0:1
GGACTACAGGGGTTTCTAATCCTGTTTGCTCCCCACGCTTTCGCACCTGAGCGTCAGTCTTCGTCCAGGGGGCCGCCTTCGCCACCGGTATTCCTCCAGATCTCTACGCATTTCACCGCTACACCTGGAATTCTACCCCCCTCTACGAGACTCTAGCTTGCCAGTTTCAAATGCAGTTCCCAGGTTGAGCCCGGGGATTTCACATCTGACTTAACAAACCGCCTGCGTGCGCTTTACGCCCAGTAATTCCG
+
CCCCCGGEGGGGGGGGGFGGGGGGGGGGGGGGGGGDGGGGGGGGEGGGFGGGGGGGGGGGGFFGGGGGGG7FGGGGGGGGGGGGGGGGGFGGGCGGG,=FG8@?EGGGGGGGGGGGGGGGCGGGGGGGFFGGGAFGGG6=EGGFFG?++@CGGGGGGGGGGG7FEG9DGGADCEFGFEFCDFDGGFD66DGGGC8E5EGGGC7FFG+:+++7+;:1>FGGEC>??F(7(737CC<:?:>G5)497*947:2
@M03364:276:000000000-BLYN8:1:1101:14909:11563 2:N:0:1
GGACTACTCGGGTTTCTAATCCTGTTTGCTCCCCACGCTTTCGCACCTGAGCGTCAGTCTTCGTCCAGGGGGCCGCCTTCGCCACCGGTATTCCTCCAGATCTCTACGCATTTCACCGCTACACCTGGAATTCTACCCCCCTCTACGAGACTCTAGCTTGCCAGTTTCAAATGCAGTTCCCAGGTTGAGCCCGGGGATTTCACATCTGACTTAACAAACCGCCTGCGTGCGCTTTACGCCCAGTAATTCCC
+
CCCCCGGGGEGGGGDGGGGGGGGGGGGGGGEGGGGGGGGGGGGGGGGGGGGGGGEFGGGFGGGGEGGGGGGGGGGGGGGGGGGGGFG@FEGGFDGGGGGGGGGGGGGGGGGGGGGGGGCCFEGGGGGCFGACFFFGGGFGGGD?DCCEGGEFGFFGGGGGGGFGGGFFGFGFGGGGF9E>6DEGGCGGFGGGEEGG=EF+CCFDFFGDCGGGGG7DFGDFAGFF@)95(85;DDG9F(/::51:C*9AC>*
@M03364:276:000000000-BLYN8:1:1101:22846:11579 2:N:0:1
GGACTACTAGGGTATCTAATCCTGTTTGCTCCCCACGCTTTCGCACCTGAGCGTCAGTCTTCGTCCAGGGGGCCGCCTTCGCCACCGGTATTCCTCCAGATCTCTACGCATTTCACCGCTACACCTGGAATTCTACCCCCCTCTACGAGACTCTAGCTTGCCAGTTTCAAATGCAGTTCCCAGGTTGAGCCCGGGGATTTCACATCTGACTTAACAAACCGCCTGCGTGCGCTTTACGCCCAGTAATTCCG
+
CCCCCGGGGGGGGGGGGGGGGGGGGGGGGGGGFGGGGGGCGFGGGGGGGGGGGGGGGGGGGGGGGGGGGGGGGGGGGGGGGGGGFGGGFG@FGFGGGGGGDEFGGGGGGGCGGGGGGGEGDEGGGGGGGFGGGGGGGGGGEGEDFGGG>EGDFFGGGGGGGGGGGFFGCC9EFGAFCFGGGGGC>B@CFFFFGCBEEGGGGDFF;<FFGGGGGGGGGGGFEGED@FBB(7>EC<DB*(*::>0<F>F2:F*
@M03364:276:000000000-BLYN8:1:1101:18965:11596 2:N:0:1
GGACTACAAGGGTTTCTAATCCTGTTTGCTCCCCACGCTTTCGCACCTGAGCGTCAGTCTTCGTCCAGGGGGCCGCCTTCGCCACCGGTATTCCTCCAGATCTCTACGCATTTCACCGCTACACCTGGAATTCTACCCCCCTCTACGAGACTCTAGCTTGCCAGTTTCAAATGCAGTTCCCAGGTTGAGCCCGGGGATTTCACATCCGACTTGACAGACCGCCTGCGTGCGCTTTACGCCCAGTAATTCCG
+
CCCCCGGGGGGGGGGGGGGGGGGGGGGGGGGGGGGGGGGGGGGGGGGGGGGGGGGGGGGGGGGGGGGGGGGGGGGGGGGGGEGGGGGGGGGGGGGGGGGGGGGGGGGGGGGGGFGGGGGGGGGGGFFGFGGGGGGFGGGGGGEGGGGDGDGDCGGGGGGGFGGGGGEFGFFGGGGGGGGGGGGGGC879C8CEGEC=EFGGGGFAFFD*9CCFFGGGGGGBCE::FFB:DDFCDF261CEGFB@C7@AGG4
@M03364:276:000000000-BLYN8:1:1101:18592:11600 2:N:0:1
GGACTACAGGGGTATCTAATCCTGTTTGCTCCCCACGCTTTCGCACCTGAGCGTCAGTCTTCGTCCAGGGGGCCGCCTTCGCCACCGGTATTCCTCCAGATCTCTACGCATTTCACCGCTACACCTGGAATTCTACCCCCCTCTACGAGACTCTAGCTTGCCAGTTTCAAATGCAGTTCCCAGGTTGAGCCCGGGGATTTCACATCTGACTTAACAAACCGCCTGCGTGCGCTTTACGCCCAGTAATTCCG
+
CCCCCGGGGGGGGGGGGGGGGGGGGGGGGGGGGGGGGGGGGGGGGGGGGGGGGGGGGGGGGGGGGGGGGGGGGGGGGGGGGGGGGGGGGGGGGGGGGGGFFGGGGGGGGGGGGGGGGGGGGGGGGGGGGGGGGGGGFFGGGGGGGGGEEGGGGGGGGGGGGGGGGGGGGGGGGGGGGGGGGGGGGGGGGGGGGGGD*;FGGGGG=C>FGGFGGCCFGGFCAGFFFFFEFFFEGDGFF?GGGFFFGG=:DC9
@M03364:276:000000000-BLYN8:1:1101:24134:11605 2:N:0:1
GTACTACCAGGGTTTCTAATCCTGTTTGCTCCCCACGCTTTCGCACCTGAGCGTCAGTCTTCGTCCAGGGGGCCTCCTTCGCCACCGGTATTCCTCCAGATCTCTACGCATTTCACCGCTACACCTGGAATTCTACCCCCCTCTACGAGACTCTAGCTTGCCAGTTTCAAATGCAGTTCGCAGGTTGAGCCCGGGGATTTCACATCTTACTTAACAAACCGCCTGCGTGCGCTTTACGCCCAGTACTTCCG
+
A-88AEFC<CCFFFFF@<EGGGG9CEECFEFGGG8FC@FEC9BC:FGGEFGGG:F:CCC,C@,,8@CD@C@7@F,CF@FC@E77CF7@CFGFGGGGGGG<==,FEFFDB@:F,CFFDCE++@,E@CEGFCGF;F,9@E6C>CEGDDF++33=EG9FGGFFDCGGGG9,,3,@CFFFE,:*@:C*2>:=?7DCC8B=*;6AC@EC+;++;7:1CFC77D*=5*0:<F;ADBFF7<*671E>*8(9***.::*
@M03364:276:000000000-BLYN8:1:1101:25704:11627 2:N:0:1
GGACTACCGGGGTTTCTAATCCTGTTTGCTCCCCACGCTTTCGCACCTGAGCGTCAGTCTTCGTCCTGGGGGCCGCCTTCGCCATCGGTATTCCTCCAGCTCTCTACGCATTTCACAGCTACACCTGGAATTCTACCATCCTCTCCCATACTATAGCCAACCAGTATCGAATGCAATTCCCACGTTAAGCTCGGGGATGTCACATTTGACTTAATTGGCCACCTACGCGCGCTTTACGCCCAGTAAGTCCC
+
CC@<B<FEGEFC@@;@C<6CFGG96CCFGC9;DBC@FDCC,CFEGG7FE@ECF:,B@EAFFC<EGB,6,<@+C+6>C@FABE,=CDC7=EFG9<@BFDF,A=@D>,EDGD=@,,5<,AF=FAE<,AD,B=5:D<F3C>>=>39@F,D,=,>@,3EDA,,,3@;8F,>>584D?9;,,4A,3>,3*33=:E9CA88CGGC0=4=++=+=++=8D871;>FCA*8;@F?59B3))**)1,;C55,007*)*22
@M03364:276:000000000-BLYN8:1:1101:4551:11635 2:N:0:1
GGACTACCCGGGTTTCTAATCCTGTTTGCTCCCCACGCTTTCGCACCTGAGCGTCAGTCATCGTCCAGGGGGCCGCCTTCGCCACCGGTATTCCTCCAGATCTCTACGCATTTCACCGCTACACCTGGAATTCTACCCCCCTCTACGAGACTCTAGCTTGCCAGTTTCAAATGCAGTTCCCAGGTTGAGCCCGGGGATTTCACATCTGACTTAACAAACCGCCTGCGTGCGCTTTACGCCCAGTAATTCCG
+
CCCCCGGGGGGGGGGGGGGGGGGGGGGGGGGGGGGGGGEGGFCGGGGGGGFGGGGGGFG,FFGGGGGGGGDGGGGGGDFFCFFGGGGGGGGGGGGGGGGGGGGGGGGGGGGDGFFGGGDGEGGGGGGGGGGGGGGGGGGG@C@79EGCCCEGFGG,EFC6E>EGGGGCF9>D7EF7;@CEDFGDFFFGCFGGEGEG>EECGGEFFGCGCC=7:DGGGFGGAE56?FFB6@DEG:F)/1C*2)(/::@)*:2
@M03364:276:000000000-BLYN8:1:1101:29501:11635 2:N:0:1
GGACTACTCGGGTTTCTAATCCTGTTTGCTCCCCACGCTTTCGAGCCTCAGTGTCAGTTACAGGCCAGAGAGCCGCGTTCGCCTCCGGTGTTCCTCCATATATCTACGCATTTCACCGCTACACATGGAATTCCACTCTCCTCTCCTGCACTCAAGTCTCCCAGTTTCTAATGCACACAATGGTTGAGCCACTGCCTTTTACATCAGACTTAAGACACCACCTGCGCTCGCTTTACGCCCAATAAATCCGG
+
<AACCD,@;BCFECCGG9CFFCGEEFG<CEFF8CFCF@@@FEGCFGC<;;ECEF9F,FFEFG@<CEED<FF7<F+F+@C@7>7B?FE@CF:CECFD@EFE,A,5C,,A4@CEFGFGF7F>CFGGGGGGGGGGG9EGAEFF8=DDDFF?C?E=DF8,3@EG,8,,8@,E,,,@=,,63@@@;BF;D>,@68::C8CCCFF,9C,;CCF*49+2:=D*0@F5*=A)7B(8@EEFGFFC>;E8C53A*13.29)
@M03364:276:000000000-BLYN8:1:1101:6368:11644 2:N:0:1
GGACTACCAGGGTATCTAATCCTGTTTGCTCCCCACGCTTTCGAGCCTCAGTGTCAGTTACAGGCCAGAGAGCCGCTTTCGCCTCCGGTGTTCCTCCATATATCTACGCATTTCACCGCTACACATGGAATTCCACTCTCCTCTCCTGCACTCAAGTCTCCCAGTTTCCAATGCACACAATGGTTGAGCCACTGCCTTTTACATCAGACTTAAGAAACCACCTGCGCTCGCTTTACGCCCAATAAATCCGG
+
CCCCCGGGGGGGGGGGGGGGGGGGGGGGGGGGGGGGGGGGGGGGGGGGGGGGGGGGGGGGGGGGFGGGGGGGGGGGGGGGGGGGGGGGGGGGGGGGGGGGGGGGGGGGGGDGGGGGGGGGGGGGGGGGFBFGGGGGGGGGGGGGGEFGGGGGGDGGGGGGEGFGGGGGGGGGFDDGGGG+=AFGGGGGGGGGGGGGGGGGFFFGFGGGGGGGGGGGFGFGFDA=B>=AAFFFGGG=B@E7:A@FCFFC47>
@M03364:276:000000000-BLYN8:1:1101:5426:11648 2:N:0:1
GGACTACTAGGGTATCTAATCCTGTTTGCTCCCCACGCTTTCGCACCTGAGCGTCAGTCTTCGTCCAGGGGGCCGCCTTCGCCACCGGTATTCCTCCAGATCTCTACGCATTTCACCGCTACACCTGGAATTCTACCCCCCTCTACGAGACTCTAGCTTGCCAGTTTCAAATGCAGTTCCCAGGTTGAGCCCGGGGATTTCACATCTGACTTAACAAACCGCCTGCGTGCTCTTTACGCCCAGTAATTCCG
+
CCCCCGGGGGGGGGGGGGGGGGGGGGGGGGGGGGGGGGGGGGGGGGGGFFGGGEGGGGGGGGGGGGGGGGGGGGGGGGGGGGGGGGGGGGGGGGGGGGGGFGGGGGGGGGGFFGGGGGGGGGGGGGGGGGGGGGGGGGGGGGGGGGGGGGGGGGGGGGGGGGGGGFCC:E;EGGGGGGGFCGGGGGGGGGFFEEGGGGGGC+=CFGGGGDFGGGGGGGGGDD:1?F;B::)8FCF<F:EGGBBFG76>GG2
@M03364:276:000000000-BLYN8:1:1101:6058:11661 2:N:0:1
GGACTACTCGGGTATCTAATCCTGTTTGCTCCCCACGCTTTCGCACCTGAGCGTCAGTCTTCGTCCAGGGGGCCGCCTTCGCCACCGGTATTCCTCCAGATCTCTACGCATTTCACCGCTACACCTGGAATTCTACCCCCCTCTACGAGACTCTAGCTTGCCAGTTTCAAATGCAGTTCCCAGGTTGAGCCCGGGGATTTCACATCTGACTTAACAAACCGCCTGCGTGCGCTTTACGCCCAGTAATTCCG
+
CCCCCGGGGGGGGGGGGGGGGGGGGGGGGGGGGGGGGGGGGGGGGGGFGGGFGGGGGGGGGGGGGGGGGGGGGGGGGGFGGGGGGGGGGGGGGGGGGGGGGGGGGGGGGGGGGGGGGGGGGGGGGGGGGGGFFFGGGGGGGGGFFGGGGGGFCGFGGGGDGGGGGGGGGGGC9>FEFCGGFGCGFCGGGGGC:8EDEEFGGGGGFGGGFFGGGGGGGGGG:C:;?A>F::>EGGGAFFGGGF?6*:@>CG2
@M03364:276:000000000-BLYN8:1:1101:13621:11663 2:N:0:1
GGACTACACGGGTATCTAATCCTGTTTGCTCCCCACGCTTTCGCACCTGAGCGTCAGTCTTCGTCCAGGGGGCCGCCTTCGCCACCGGTATTCCTCCAGATCTCTACGCATTTCACCGCTACACCTGGAATTCTACCCCCCTCTACGAGACTCTAGCTTGCCAGTTTCAAATGCAGTTCCCAGGTTGAGCCCGGGGATTTCACATCTGACTTAACAAACCGCCTGCGTGCGCTTTACGCCCAGTAATTCCG
+
CCCCCGGGGGGGGGGGGGGGGGGGGGGGGGGFGGGGGGGGGGGGGGGGGGGGGGGGGGGGGGGGGGGGGGGGGGGGGGGGGGGGGGGGGGGGGGGFFGGGGGGGGGGGGGGGGGGGGGGGGGGGGGGGGGGGGGGGFGGGGGGG9EGEGGGGGFGGGGGDGGGGGGGGGGGGGGGGGGGGGGFFGGGGGGGGGGGGCEGGGGG@7FGGDCFGGGGGGFGGFGB;?FBF6BBDDGGFFBGGGFFFGGF9DG6
@M03364:276:000000000-BLYN8:1:1101:4805:11672 2:N:0:1
GGACTACCGGGGTATCTAATCCTGTTTGCTCCCCACGCTTTCGAGCCTCAGTGTCAGTTACAGGCCAGAGAGCCGCTTTCGCCTCCGGTGTTCCTCCATATATCTACGCATTTCACCGCTACACATGGAATTCCACTCTCCTCTCCAGCACTCAAGTCTCCCAGTTTCCAATGCACACACTGGTTGAGCCACTGCCTTTTACATCAGACTTAAGAAACCACCTGCGCTCGCTTTACGCCCAATAAATCCGG
+
C9<CCAF,CCGF@;E@FEGC@EFFCDFFFFGCDCFCCFFGDGG@@EGGCEGEDFFGFEDF,FF8,FCFDFFGFGGGFE7FGDG:FGGGGDGGGGGGGF<FEGGGFFEGGGCGGA9E9BC>GGGGGGGFFFGGG9EFGGDGGGGFDG,,3@EGG8DFEFGFG,DFFGGGGFGGGGGC81;+@@FAA8<<F@:8C69@FFFGCFA;;F5DFGGC:+=CCDDG>>F=B62?9BBFGDF<52BC*85FGFFFF)9
@M03364:276:000000000-BLYN8:1:1101:8524:11677 2:N:0:1
GGACTACAGGGTTTCTAATCCTGTTTGCTGCCCACGCTTTCGCACCTGAGCGTCAGTCTTCGTCCAGGGGGCCGCCTTCGCCACCGGTATTCCTCCACATCTCTACGCATTTCACCGCTACACGTGGAATTCTACCCCCCTCTACAAGACTCTAGCCAACCAGTTTCAGATGCAATTCCCAAGTTAAGCTCGGGGCTTTCACATCTGACTTAATTAACCGCCTGCGTGCGCTTTACGCCCAGTAATTCCGT
+
CCCCCCFGFGGGGGGGFECF@EFGGFF<C,;CFFGGF,BFA@FEEDFGGGGF7,@CF9FGFG,C:,EFGGGGGGGGDGGGGG@:EEEFGGGG<@EFCC4BFGDG,CFGEEEFFGFECC=C7ECEGGDEGGDDF9DFFDCFGGGGG;,3:8DC9FCFGG?FGGFGFCGGGCFFE9<EFE,9<88CFFC?C?>C>>CEE8F?DF:C4FFGFCCG7DFFFGF55=;DFFF>?@>EDGF<)4:87>BF7C@A*C*
@M03364:276:000000000-BLYN8:1:1101:22971:11702 2:N:0:1
GGACTACCCGGGTTTCTAATCCTGTTTGCTCCCCACGCTTTCGCACCTGAGCGTCAGTCTTCGTCCAGGGGGCCGCCTTCGCCACCGGTATTCCTCCAGATCTCTACGCATTTCACCGCTACACCTGGAATTCTACCCCCCTCTACGAGACTCTAGCTTGCCAGTTTCAAATGCAGTTCCCAGGTTGAGCCCGGGGATTTCACATCTGACTTAACAAACCGCCTGCGTGCGCTTTACGCCCAGTAATTCCG
+
CCCC@FFGFGGGGDDFGFFGGFGFEGCG9,CEFGDCFGEGGGGGGGGGFCGGGGGGGFGGGGGGGGGFFEEGGGGGGEFFGGFFFGGGGGFGFGGGGGGGGGGGGGGGGEFFFFAA<=>CCEGGG=EG<BFFGFGGGGFEGCEGGGGDEEGGGGGGGGCF@CFFFFFF,@CE9;<DEGGGG9C*?2=CFFFDEGGGEGGCCCFFFGC+;CC@FCFGGGGGFDFFBF1B?FB:5CDBF0E?E517CC6-:F*
@M03364:276:000000000-BLYN8:1:1101:8126:11740 2:N:0:1
GGACTACTGGGGTTTCTAATCCTGTTTGCTCCCCACGCTTTCGCACCTGAGCGTCAGTCTTCGTCCAGGGGGCCGCCTTCGCCACCGGTATTCCTCCAGATCTCTACGCATTTCACCGCTACACCTGGAATTCTACCCCCCTCTACGAGACTCTAGCTTGCCAGTTTCAAATGCAGTTCCCAGGTTGAGCCCGGGGATTTCACATCTGACTTAACAAACCGCCTGCGTGCGCTTTACGCCCAGTAATTCCG
+
CCCCCGGGGGGGGGGGGGGGGGGGGGGGGGGGGGGGGGGGGGGGGGGGGGGGGGGGGGGGGGGGGGGGGGGGGGGGGGGGGGEGGGGGGGGGGGGGGGGGGGGGGGGGGGGGGGGGGGGGFECFCFGGGGGGGGGGGGGGGGGGFDFCEGGGGGGGGGAC7FGGGGGGGF9E9ACFGGGGC9C5@FGGGGGFEGGGGGFCCCFGFFGGGGGGGG77>FGFFEB;D@BF(5>DGGGAFFGGGFFFFDFBFF9
@M03364:276:000000000-BLYN8:1:1101:9788:11745 2:N:0:1
GGACTACAGGGGTTTCTAATCCTGTTTGCTCCCCACGCTTTCGAGCCTCAGTGTCAGTTACAGGCCAGAGAGCCGCTTTCGCCTCCGGTGTTCCTCCATATATCTACGCATTTCACCGCTACACATGGAATTCCACTCTCCTCTCCTGCACTCAAGTCTCCCAGTTTCCAATGCACACAATGGTTGAGCCACTGCCTTTTACATCAGACTTAAGAAACCACCTGCGCTCGCTTTACGCCCAATAAATCCGG
+
CCCCCCFGGGGGGGGGGGDGFGGGGGGGFFFGGGFGGEDGGGGGGGGFGGGGGGGGGGGGGGFEFBFGGGGGGGGGGGGFEGEGGCFGGGG7DGFFGGGGGDFFGGGFFFDGGGGGGD@ECCEGFFGGFBFGGGGGGGGGGGGGGGGGGGGGGGGFFGF>@DGGGGGGGGGGGGGGGGGG8FFF988EFGG8CFFGGCFGGGGFC8F5?F7=CF:@7C6FFC462@=D@>))9CDC>9ECEF8A77;9*>:
@M03364:276:000000000-BLYN8:1:1101:5051:11746 2:N:0:1
GGACTACCAGGGTTTCTAATCCTGTTTGCTCCCCACGCTTTCGAGCCTCAGTGTCAGTTACAGGCCAGAGAGCCGCTTTCGCCTCCGGTGTTCCTCCATATATCTACGCATTTCACCGCTACACATGGAATTCCACTCTCCTCTCCTGCACTCAAGTCTCCCAGTTTCCAATGCACACAATGGTTGAGCCACTGCCTTTTACATCAGACTTAAGAAACCACCTGCGCTCGCTTGACGCCCAATAAATCCGG
+
CCCCCGGGFGGGGGGGFGGGGGGGGFFGGGGGGGGGECGGGGGGFGGGFGGGGFGGGGGGGGGGGGCFGFGGGGGGGGGGDEGGGGGG:FF7EF9FFFEGGCEFC@FGGGGGFGGGGGGGGDGGGGGGGGGGGGGGGGFCFGG?FFGGEGGFGGFE9DFG9DEGDGGGFFDFDDDFGGCEAEC,@CEDF:DFGGGGGGGG7?CCFC*;C9+C>CCGDFF>A9AEBF>>DFF?C*27A2EED)()01:?6><
@M03364:276:000000000-BLYN8:1:1101:24568:11753 2:N:0:1
GGACTACAAGGGTTTCTAATCCTGTTTGCTCCCCACGCTTTCGCACCTGAGCGTCAGTCTTCGTCCAGGGGGCCGCCTTCGCCACCGGTATTCCTCCAGATCTCTACGCATTTCACCGCTACACCTGGAATTCTACCCCCCTCTACGAGACTCTAGCTTGCCAGTTTCAAATGCAGTTCCCAGGTTGAGCCCGGGGATTTCACATCTGACTTAACAAACCGCCTGCGTGCGCTTTACGCCCAGTAATTCCG
+
CCCCCFGGGGGGGGCGGGFFFGGGGGGGGGGGGGGGGGGGGGGGGGGGGGGGGGGGGGGGGGGGGGGGGGGGGGGGGGGGGGGGGGGGGDGGGGGGGGGGGGGGGGGGGGFGGGGGGGGGGGGGDFFGGGGGGGGGDGGCEGGGGGGGEDGGGGGADGGGGGGGGGGGGGA9CGGGGGFGGGGCFGGFGFGGGGGGDGGGGGGGFGGGGFGGGGGGGFFGED:?FF>F?B>>DGGFFFEEE>:FGGFBGC*
@M03364:276:000000000-BLYN8:1:1101:19077:11758 2:N:0:1
GGACTACTAGGGTATCTAATCCTGTTTGCTCCCCACGCTTTCGCACCTGAGCGTCAGTCTTCGTCCAGGGGGCCGCCTTCGCCACCGGTATTCCTCCAGATCTCTACGCATTTCACCGCTACACCTGGAATTCTACCCCCCTCTACGAGACTCTAGCTTGCCAGTTTCAAATGCAGTTCCCAGGTTGAGCCCGGGGATTTCACATCTGACTTAACAAACCGCCTGCGTGCGCTTTACGCCCAGTAATTCCG
+
CCCCCGGGGGGGGGFGGGGGGGGGGGGGGGGGGGGGGGGGGGGGGGGGGGGGGGGGGFGGGGGGGGGGGGGGGGGGG@FGGGGGGGGGGGGGGGGGGGGFGGGGGGGGGGGGGGGGGGGEGGGCGFGGGGGGGGFGGGGEEEGGGGGGGGC7C9EFGGGFFGAFFFCCG9AEG;F77EFG6BBCCFG6FDGC>EGCE>FCF>978FC1;:FFG7;CGFGGEDB<;FBDFFEFG**691E>E3.<F>F2DF*
@M03364:276:000000000-BLYN8:1:1101:15112:11767 2:N:0:1
GGACTACACGGGTTTCTAATCCTGTTTGCTCCCCACGCTTTCGCACCTGAGCGTCAGTCTTCGTCCAGGGGGCCGCCTTCGCCACCGGTATTCCTCCAGATCTCTACGCATTTCACCGCTACACCTGGAATTCTACCCCCCTCTACGAGACTCTAGCTTGCCAGTTTCAAATGCAGTTCCCAGGTTGAGCCCGGGGATTTCACATCTGACTTAACAAACCGCCTGCGTGTGCTTTACGCCCAGTAATTCCG
+
CCCCCFGGGEEGCFCFGGGG<FFD@@<FGFFFDFCBFGEGGG>CEGGFEFGFGGFGGGFGGFGGGGEGGGGDEECCE::<FGCF7<FGGGGGCEFFGGFF9FD@;AEFGGGDGGFGGCFDFEFGGFF>A<F8=FFADFDG7EGGGGC>BEGCFGFACF>DEGAGGGFF,53@CF7>FFCFD?6>?BD?FCEGE5C*1=2AFGGFFGG+::C17+++;C8CA5:<0>>F2).02::)=:CCD)4?:FF4FC9
@M03364:276:000000000-BLYN8:1:1101:20167:11770 2:N:0:1
GGACTACTCGGGTTTCTAATCCTGTTTGCTCCCCACGCTTTCGCACCTGAGCGTCAGTCTTCGTCCAGGGGGCCGCCTTCGCCACCGGTATTCCTCCAGATCTCTACGCATTTCACCGCTACACCTGGAATTCTACCCCCCTCTACGAGACTCTAGCTTGCCAGTTTCAAATGCAGTTCCCAGGTTGAGCCCGGGGATTTCACATCTGACTTAACAAACCGCCTGCGTGCGCTTTACGCCCAGTAAGTCCG
+
CCCCCGGGGGGGGGGGGGGGGGGGGGGGGGGGGGGGGGGGGGGGGGGGGGGGGGGGGGGGGGGGGGGGGGGGEGEGGGGGGGGGGFGGGGGGGFGGGGG9FAEGCCFGGGCGEGFGCFEEFGGGG8F?FGFCFADADFGGGGGFGGGEGCCDF9@EFFGGGEAFG;,@EGGGGGGGGG?EGGGGGFGGGGGGCEGG*8<CFFFDFGGGFFGG:7?FGFFF8EB;;A>BBEEFDGC9F:E8:38FC7*.*21
@M03364:276:000000000-BLYN8:1:1101:10513:11771 2:N:0:1
GGACTACAGGGGTATCTAATCCTGTTTGCTCCCCACGCTTTCGCACCTGAGCGTCAGTCTTCGTCCAGGGGGCCGCCTTCGCCACCGGTATTCCTCCAGATCTCTACGCATTTCACCGCTACACCTGGAATTCCACCCCCCTCTACGAGACTCAAGCCTGCCAGTTTCAAATGCAGTTCCCGGGTTGAGCCCGGGGATTTCACATCTGACTTAACAGACCGCCTGCGTGCGCTTTACGCCCAGTAATTCCG
+
CCCCCFGFGGGGGGGGFGGGGGGGGGGGGGGGGGGEFGGGGFGGGGGFFFGGGGGGGGGFGGGGGCEE@:FEECGGGGGCGGGGGGGGGGGGAFEFFFGGEFCFFGGGGGGGGGGGGGGEGGGGFGGGGFGGGEGGGGGGG=EGFGCEGGECDGGGGGGGGGGGGGCFFFGGGFEEGGGCFGGDGGCCFGGDEEGE5>FCFGGGFGGGGFF7D7D7CCF55CB(2<(8(757<C<AFBD>:;86>FB<7>>
@M03364:276:000000000-BLYN8:1:1101:21534:11774 2:N:0:1
GGACTACTGGGGTTTCTAATCCTGTTTGCTCCCCACGCTTTCGAGCCTCAGTGTCAGTTACAGGCCAGAGAGCCGCTTTCGCCTCCGGTGTTCCTCCATATATCTACGCATTTCACCGCTACACATGGAATTCCACTCTCCTCTCCTGCACTCAAGTCTCCCAGTTTCCAATGCACACAATGGTTGAGCCACTGCCTTTTACATCAGACTTAAGAAACCACCTGCGCTCGCTTTACGCCCAATAAATCCGG
+
C@CCCFGGFGGGGGGGGGGGFGGGGGGGGGGGGGGGGGGGGGGGGGGFFGGGFGGGGGGGGGGDGGGGGGGGGGGGGGFGCGGGGGGGGGEGGFGFGGGGGDGGGGGGGGGGGCGGGGGGGGGGFCFGGEFEFGGGFFGGFFFGGGGFFGGGGGGGEGGGGGGGFGFEGGFFGGGEFGGDGGGGGGGGGC?FGFGGGGGFGGGGFGGGGGCFGGGGFFGG>GFF=EBDFEFEGGFEFDGGGFD)>DFECGC
@M03364:276:000000000-BLYN8:1:1101:14975:11830 2:N:0:1
GGACTACCCGGGTTTCTAATCCTGTTTGCTCCCCACGCTTTCGCACCTGAGCGTCAGTCTTCGTCCAGGGGGCCGCCTTCGCCACCGGTATTCCTCCAGATCTCTACGCATTTCACCGCTACACCTGGAATTCTACCCCCCTCTACGAGACTCTAGCTTGCCAGTTTCAAATGCAGTTCCCAGGTTGAGCCCGGGGATTTCACATCTGACTTAACAAACCGCCTGCGTGCGCTTTACGCCCAGTAATTCCG
+
CCCCCGGGGGGGGGEGGGGGGGGGGGGGGGGGGGGGGGGGGGGGGGGGGGGGGGGGGGGGGGGGGGGGGGGGGGGGGGGGGGGGGGGGGGGGGGGGGGFGGGGGGGGGGGGGGGGGGGGGGGFGGGGGGGGGGGGFGGGGEGGGCGGGGGGGGGGGGGGGGGGGGGGA7CFGGGGGEFGGGFCGFFGCFGGGGGGGGGGGGFGGFGGGGG;CGGGGF*3:BGFFFFBEFBFFGCCDFBGEG:?F>CFDGG9
@M03364:276:000000000-BLYN8:1:1101:17286:11844 2:N:0:1
GGACTACTAGGGTTTCTAATCCTGTTTGCTCCCCACGCTTTCGCACCTGAGCGTCAGTCTTCGTCCAGGGGGCCGCCTTCGCCACCGGTATTCCTCCAGATCTCTACGCATTTCACCGCTACACCTGGAATTCTACCCCCCTCTACGAGACTCTAGCTTGCCAGTTTCAAATGCAGTTCCCAGGTTGAGCCCGGGGATTTCACATCTGACTTAACAAACCGCCTGCGTGCGCTTTACGCCCAGTAATTCCG
+
CCCCCGGGFFGGFGGGGGGGGGGGGGGGGGGFGGGGGGGFGGGGGGEFGGGGDGGGGGGGGGGGGGFGFEEGEGGGGDCFG7CGGGGGGGGGGFGGGGFF@FDGGGGGCEGGGGGDFEEGGGGGGGGGGGG@FGGFGGGGGEGFFGGCEE7?BCF9EGGDG@CGGGGGGGGGAFCCGFFGGGGFEEGGGGGEEGDGGEGGGFGGFGGGDGGGGGGGFGGGFGFF@F9D?5>FGGGA?:G?GFFFF7*4C>*
@M03364:276:000000000-BLYN8:1:1101:12815:11863 2:N:0:1
GGACTACCCGGGTATCTAATCCTGTTTGCTCCCCACGCTTTCGCACCTGAGCGTCAGTCTTCGTCCAGGGGGCCGCCTTCGCCACCGGTATTCCTCCAGATCTCTACGCATTTCACCGCTACACCTGGAATTCTACCCCCCTCTACGAGACTCTAGCTTGCCAGTTTCAAATGCAGTTCCCAGGTTGAGCCCGGGGATTTCACATCTGACTTAACAAACCGCCTGCGTGCGCTTTACGCCCAGTAATTCCG
+
CCCCCGGGGGGGGGGGGGGGGGGGGGGGGGGGGGGGGGGGGGGGGGGGFGGGGGGGGGGGGGGGGGGGGGGGGGGGGDGGGGGGGGGGGDGGGGGGGGGFFGEGGGGGGGGGGGGGGGGGGGGGGDGGFGGGGGGGGGGGGGGGGGFG+@ECCEGFGDGGGGGGGGGGGGGFFFGGGFGGFGGGGGGGGGGGGGGGCDFFGFGGFGGGGGGGGGGGGFGGFGEFFF>>1>F>CCF<F1EEGDB?DG?BFF0
@M03364:276:000000000-BLYN8:1:1101:19200:11889 2:N:0:1
GGACTACACGGGTTTCTAATCCTGTTTGCTCCCCACGCTTTCGCACCTGAGCGTCAGTCTTCGTCCAGGGGGCCGCCTTCGCCACCGGTATTCCTCCAGATCTCTACGCATTTCACCGCTACACCTGGAATGCTACCCCCCTCTACGAGACTCTAGCTTGCCAGTTTCAAATGCAGTTCCCAGGTTGAGCCCGGGGATTTCACATCTGACTTAACAAACCTCCTGCGTGCGCTTTACGCCCAGTCATTCCG
+
A@-68EF<@F+@@66;<FE9CFCGGGC<C,;E,@CFCF:;@<6;:764C,,C:@FC@@F<FFGFGG@FG7FC:C@==CFB<=F,4FCGG7F@EFGFG8F,=F9,EE??@7+4A,7ECGDG+:EBFG,FFDF,CF;FGD6F>C:C9D@4+++5,73@;;DCG,,:F,,,5,5@FFEAF9D?:D65268CG,44:CECGGF+:CC7@FFC:;>+2+;@;4CG)6A();>>(07)17*54:EG5529*:*-*02
@M03364:276:000000000-BLYN8:1:1101:7456:11897 2:N:0:1
GGACTACCAGGGTTTCTAATCCTGTTTGCTCCCCACGCTTTCGAGCCTCAGTGTCAGTTACAGGCCAGAGAGCCGCTTTCGCCTCCGGTGTTCCTCCATATATCTACGCATTTCACCGCTACACATGGAATTCCACTCTCCTCTCCTGCACTCAAGTCTCCCAGTTTCCAATGCACACAATGGTTGAGCCACTGCCTTTTACAGCAGACTTAAGAAACCACCTGCGCTCGCTTTACGCCCAATAAATCCGG
+
CCCCCGFFGGGGGGGGGGGGGGGGGGGGGGGGGGGGGDGGGGGGGGGGGGGGGGGGGGGFFGF8FEGFGFGGGDFGFE@DGGGGGFGGGGFGCFE9FEFGGDGGGGGGEGGGGGGGGGGGGGGGCFGGGGGGGGFGFFFGGGGFCFGGGGGDGGGGGGFFGGDDFFGGAFGGGGFGGGGDFF,@BC8FF>,:9CCFCCFGG77+;7*;DGFGGCD>574CFEAB299?AD>4DGGF>2CEG>8;*:AE4<2
@M03364:276:000000000-BLYN8:1:1101:13907:11904 2:N:0:1
GGACTACCGGGGTTTCTAATCCTGTTTGCTCCCCACGCTTTCGCACCTGAGCGTCAGTCTTCGTCCAGGGGGCCGCCTTCGCCACCGGTATTCCTCCAGATCTCTACGCATTTCACCGCTACACCTGGAATTCTACCCCCCTCTACGAGACTCTAGCTTGCCAGTTTCAAATGCAGTTCCCAGGTTGAGCCCGGGGATTTCACATCTGACTTAACAAACCGCCTGCGTGCGCTTTACGCCCAGTAATTCCG
+
CCCCCGGGGGGGGGGGGGGGGGGGGGGGGGGGGGGGGGGGGGGGGGGGGGGGGGGGGGGGGGGGGGGGGGGGGGGGGGGGGGGGGGGGGGGGGGGGGGGGGGGGGGGGGGGGGGGGGGGGGGGGGGGGFGGFGGGFGGGGGGGGGGGEGGGGGGGGGGGGGGGGGGGGGCGGGGGFGGGGGGCECFFCGFGGGGGGGGGGFFGGCFFC>@FGGFFGGGFGDDEF?4(<3BFBGDFA?BGGDD6?FFFAGC2
@M03364:276:000000000-BLYN8:1:1101:15906:11908 2:N:0:1
GGACTACAGGGGTTTCTAATCCTTTTTGCTCCCCACGCTTTCGCACCTGAGCGTCAGTCTTCGTCCAGGGGGCCGCCTTCGCCACCGGTATTCCTCCAGATCTCTACGCATTTCACCGCTACACCTGGAATTCTACCCCCCTCTACGAGACTCTAGCTTGCCAGTTTCAAATGCAGTTCCCAGGTTGAGCCCGGGGATTTCACATCTGACTTAACAAACCGCCTGCGTGCGCTTTACGCCCAGTAATTCCG
+
CCCCCGGGGGGGGGGGGGGGGGGGGGGGGGGGGGGGGGGGGGGGGGGGGGGGGGGGGGGGGGGGGCGGGGGGGGGGGGGGGGGGGGGGGGGGGGGGGGGFGGGGGGGGDGGGGGGGGGGGGGGGGGGGGGGGGGGGFGGGGGGGGGGGGGGGGFFGFGGFGGGGGGGGGGGFGGGGGGGFGGGGGGGGGGGGGGGG5EGDFFG77FGFFGGGGGGGGFDC>EAFBFFF<DEEGGGA@0EEGF?F7:@<GG2
@M03364:276:000000000-BLYN8:1:1101:9480:11910 2:N:0:1
GGACTACCGGGGTTTCTAATCCTGTTGTCTCGCCACGTTTTCGTTTCTCTGCGTTAGTTACAGACTAGAGAGCCGTGTTCGCCACTGGTGTTCCTCCATATATCTACGCTTTTACACGCTACAAATGGAATTGCAGTATCATCTCCTGCACTACACTCTCGCATTTACCAATTCACACAGTGGTTGAGCAATTTCCTTTTAAAGCTACTTTAGATAAACACCTGCGATAGGGTTACTCACCATGAATCCGG
+
---A,,;,+67+7+,;,,;C,,6C;F,66C,,,@@F@,,6B,+,,,,CF,C,@,,BF,C<FG,6,,,6,,,8C,8,+:,,B+8,B96=,,94,CFF84E5,E,,,C,A++BF,,,,,@44C+4,99F,=<,4,C,,C,>5,,7+,,7,@,,+,,,,,,,3+@++@A,>=,@=,3=,3,@,6D835+,@2,,3@5,,7EEFG*,+3*+**5=@+22+++>,**3>B*)*-)/);DF)+*,2:*7+*+=**))
@M03364:276:000000000-BLYN8:1:1101:2945:11911 2:N:0:1
GGACTACCAGGGTTTCTAATCCTGTTTGCTCCCCACGCTTTCGCACCTGAGCGTCAGTCTTCGTCCAGGGGGCCGCCTTCGCCACCGGTATTCCTCCAGATCTCTACGCATTTCACCGCTACACCTGGAATTCTACCCCCCTCTACGAGACTCTAGCTTGCCAGTTTCAAATGCAGTTCCCAGGTTGAGCCCGGGGATTTCACATCTGACTTAACAAACCGCCTGCGTGCGCTTTACGCCCAGTACTTCCC
+
C@CCCGGGGGGGGGGGGGGGGGGGFGGGGGGGGGGGGGGGGGGGGGGGGFGGGGGGGGGGGGGGGGGGGGGGGGGGGGGGFGGEFGGGGGGGFGGGGGGDFFGGGFGGGGGFGGGGGGGGGGGGGGG8FGGCGGGGFDGGEGGGGGGGCCGDGGGGGGGGGGGGGGGGCGFGGGG7EEGGGGGGCDGGCCFGE58EEEG6@FFGFG:7DFFGFCGGGGGG3CBD@FFB0.53DGGFFFEGD319C*9<GG*
@M03364:276:000000000-BLYN8:1:1101:4151:11937 2:N:0:1
GGACTACCCGGGTTTCTAATCCTGTTTGCTCCCCACGCTTTCGCACCTGAGCGTCAGTCTTCGTCCAGGGGGCCGCCTTCGCCACCGGTATTCCTCCAGATCTCTACGCATTTCACCGCTACACCTGGAATTCTACCCCCCTCTACGAGACTCTAGCTTGCCAGTTTCAAATGCAGTTCCCAGGTTGAGCCCGGGGATTTCACATCTGACTTAACAAACCGCCTGCGTTCGCTTTACTCCCAGTCATTCCG
+
CCCCCGGGGGGGEGGGGGGGGGGGGGGGGGGGGGGGGGGGGGGEGGGGGGGGGGGGGGGGGGGGGGGGFDEGGGGGGGDGGGGGGGG+FFGGGGGGGFFFGGGGFFGGGGGGFGGGGGGDGEDGG:DEFFGGGGGGFDGGGGGGGGE64@EFGGFGCFFCGFAFGGGGGCECGF;7D@FGCC6CFFGGCFGGEGCG5;B6DGG7;;+:+;CGCGGFFDGGAE>?(0-.(05@GGF4=)<EF))/*:@<FC0
@M03364:276:000000000-BLYN8:1:1101:4932:11949 2:N:0:1
GGACTACTCGGGTATCTAATCCTGTTTGCTCCCCACGCTTTCGCACCTGAGCGTCAGTCTTCGTCCAGGGGGCCGCCTTCGCCACCGGTATTCCTCCAGATCTCTACGCATTTCACCGCTACACCTGGAATTCTACCCCCCTCTACGAGACTCTAGCTTGCCAGTTTCAAATGCAGTTCCCAGGTTGAGCCCGGGGATTTCACATCTGACTTAACAAACCGCCTGCGTGCGCTTTACGCCCAGTAATTCCG
+
CCCCCGGGGGGGGGGGGGGGGFGGGGGGGGGGGGGGGGGGGGGGGGGGGGGGGGGGGGFGGGGGGGGGGGGGGGGGGGEGGGGGGGGGGGGGGGGGGGF9=EAFGFFGGGGGGGGGGGG6CECEGGGGGGGGGGGG9FGGGGGFGGGGEGGFGGGFGGGFGGGGGGGGGGGGGGFCGGFGFFGDFFGGGGGDG5C?CCGGGFFCFCGGGGGGG7:FGGGFFGEFFFFD?3>BGDF<B0ECED0)::BADF*
@M03364:276:000000000-BLYN8:1:1101:15154:11953 2:N:0:1
GGACTACTGGGGTTTCTAATCCTGTTTGCTCCCCACGCTTTCGCACCTGAGCGTCAGTCTTCGTCCAGGGGGCCGCCTTCGCCACCGGTATTCCTCCAGATCTCTACGCATTTCACCGCTACACCTGGAATTCTACCCCCCTCTACGAGACTCTAGCTTGCCAGTTTCAAATGCAGTTCCCAGGTTGAGCCCGGGGATTTCACATCTGACTTAACAAACCGCCTGCGTGCGCTTTACGCCCAGTAATTCCG
+
CCCCCGGGGGGGFGGGGGGGGGGGGGGGGGGGFGGGGGGGGGGGGGDFGGGFGGGGGGGGGGGGDGGGGCGGGGGGGGGGG:EEGFGFCFFGGGGGGGGGGGGFAFGFGGGGGGGGGGGGCFGCBFGGGGGGGGFFF@GGGGGGGGGGGCEGFGGGGGFCCEFF:EGGGGGGGGFGF@2DDFGGGDGGFGGGG5:EGGGFGDGFA6@FF77CFFGGGGGCDEE<(56>0;>BGDC<FBDCGB?FFFF4:F9
@M03364:276:000000000-BLYN8:1:1101:21900:12002 2:N:0:1
GGACTACTCGGGTTGCTAATCATGTTTGCTCCCCACGCTTTCGAGCGTCAGTGTCAGTTACAGCACAGAGCGCCGCTTTCGCGTCCGGACTTCCTTCAGATATCTACGCATTTCACCGCTACACATGGAATTCCTGTCCCCTATCATTCACTGATGTCTCTCAGTTTCCAATGCGCACAAGGATTTATCTCCTGCCGTTTACCTTATACATAAGAATACACATAACATTGCTTTACGCCCAAACAATCCGG
+
----6C6,;6,7;B+;C<6,;,6@6;<,,C666BF:+@,,66,C@B+@FFG,CFF<CEFGGG9,666,:C,++C@++BD,8?+4+774,+4,95><F,,,C,CEFG9<B=F:,9<,5+++++,,C:,,5,A,E,,,8,,,3@+6=,3,3EE9,,,7,@,>,63;3,6,,@,,@7+3@++5@?,,7,,,7,,4E,,,*6*=*:,D1=2:+5=FBF7F71AE),)**)*+*++4+=+*)6CC*)();*/(*)7
@M03364:276:000000000-BLYN8:1:1101:27334:12003 2:N:0:1
GGACTACACGGGTATCTAATCCTGTTTGCTCCCCACGCTTTCGCACCTGAGCGTCAGTCTTCGTCCAGGGGGCCGCCTTCGCCACCGGTATTCCTCCAGATCTCTACGCATTTCACCGCTACACCTGGAATTCTACCCCCCTCTACGAGACTCTAGCTTGCCAGTTTCAAATGCAGTTCCCAGGTTGAGCCCGGGGATTTCACATCTGACTTAACAAACCGCCTGCGTGCGCTTTACGCCCAGTACTTCCG
+
CCCCCGGGDGGGGGGCFGGGGGGGGGGGGGGGGGGGGGGGGFGGGGGGGGGFGGCFGGGGGGGGGGEGGECFGGGGGGCFFG7F@FGGGGGGGGGGGGGFFGGGGGGGGGGGGGGGGEE>7F@,DFGGG,5AFGGFFD+F7CGGGGGGGGC?F9EFGGGCGGGGGFFFGGGC,@DCCCE?F9DCGGFGGGGGGGGDEEC?FGG+@<>;D7;@7@DC>;FFD=DDB@056>@>CDFAF(;E532?C*/40:1
@M03364:276:000000000-BLYN8:1:1101:19732:12011 2:N:0:1
GGACTACAGGGGTATCTAATCCTGTTTGCTCCCCACGCTTTCGCACCTGAGCGTCAGTCTTCGTCCAGGGGGCCGCCTTCGCCACCGGTATTCCTCCAGATCTCTACGCATTTCACCGCTACACCTGGAATTCTACCCCCCTCTACGAGACTCTAGCTTGCCAGTTTCAAATGCAGTTCCCAGGTTGAGCCCGGGGATTTCACATCTGACTTAACAAACCGCCTGCGTGCGCTTTACGCCCAGTAAGTCCG
+
CCCCCGGGGGGGGGGGGGGGGGGGGGGGGGGGGGGGGGGGGGGGGGGGGGGGGGGGGGGGGGGGGGGGGGGGGGGGGGGGGGGGGGGGGGGGGGGGGGGGGGGGGGGGGGGGGGGGGGGGGGGGGGGFGGGGGGGGGGG@EEGGCFGGGGGGGCGGGGGGGGGGGGFGGGGGGGGGGGGGGGGGGGGGGGGGGGGGDD?EDGGGFGG=FGFFGGGGG4CFFGFFFFFFFFFFGGGAB0A55>29CC*.:79
@M03364:276:000000000-BLYN8:1:1101:1792:12014 2:N:0:1
[truncated: 32,728,273 more chars]
