# Supplementary material for: Captivity causes taxonomic and functional convergence of gut microbial communities in bats
Source: PeerJ. 2019 Apr 30;7:e6844. doi: 10.7717/peerj.6844 (PMC6499062; doi:10.7717/peerj.6844)
Supplement: Data S32 — Raw data of FRf6. [file peerj-07-6844-s037.gz › D8j5398-FRf6_R1.fq]

@M03364:276:000000000-BLYN8:1:1101:10649:1452 1:N:0:1
ACTCCTACGGGAGGCAGCAGTGGGGAATATTGCACAATGGGCGCAAGCCTGATGCAGCCATGCCGCGTGTGTGAAGAAGGCCTTCGGGTTGTAAAGCACTTTCAGCGAGGAGGAAGGTGGTGAACTTAATACGTTAATCAATTGACGTTACTCGCAGAAGAAGCACCGGCTAACTCCGTGCCAGCAGCCGCGGTAATACGGAGGGTGCAAGCGTTAATCGGAATTACTGGGCGTAAAGCGCACG
+
EFGGGGGGGGGGGGGGGGFGGGGGEGGGGGFAFGGGGGGGGDGEGGGGGGGGGGGGFGGGGCGGGGGGGEGGGGGGGGGGFGDGGGGCCFEGGGGGGGGCCFFGGGCBFFGCGGGGEGCDFEAFDFGGGFGF@FF,AFGGG9FGGFECGGDFD@F+@CGGGGCFFGGGGGGGDGGCFDGCC8DFCFCFCGGGG8EEEGG5C5CGGGGGGGG5?EEGFFG=CCEGGGGG7EFG:DGEG7CC)9C/
@M03364:276:000000000-BLYN8:1:1101:11154:1453 1:N:0:1
ACTCCTACGGGAGGCAGCAGTAGGGAATCTTCGGCAATGGGGGCAACCCTGACCGAGCAACGCCGCGTGAGTGAAGAAGGTTTTCGGGTCGTAAAACTCTGTTGTTAGAGAAGAACGTTAAGTAGAGTGGAAAGTTACTTAAGTGACGGTATCTAACCAGAAAGGGACGGCTAACTACGTGCCAGCAGCCGCGGTAATACGTAGGTCCCAAGCGTTGTCCGGATTTATTGGGCGTAAAGCGAGC
+
GGGGGGGGGGGGGGGGGGGGGGGGGGGGGGGGGGGGGGGGGGGGGGGGGGGGGGGGGGGGGGGGGGGEGFGGGGGGGGGGFFEGGGG@FGFGGGGGGGGGGGGGGGGGGGGGGGGGGGGGGGGGGGGGGGGGGGGGGGGGGGGGGGGGGGGGGGGGGGGGGGGGGGGGGGDGGFGGGGGGGGGGGGGGGGGGGGEGCCGGGGGGGGGGGGGGGGGGGGGGGGCEGD?FGGGGGGGGGGGGGGGC
@M03364:276:000000000-BLYN8:1:1101:17644:1472 1:N:0:1
ACTCCTACGGGAGGCAGCAGTAGGGAATCTTCGGCAATGGACGAAAGTCTGACCGAGCAACGCCGCGTGAGTGAAGAAGGTTTTCGGATCGTAAAACTCTGTTGTTAGAGAAGAACGACGAGGAGAGTGGAAAGCTCCTCGTGTGACGGTATCTAACCAGAAAGGGACGGCTAACTACGTGCCAGCAGCCGCGGTAATACGTAGGTCCCGAGCGTGGTCCGGATTTATTTGGCGTAAAGCGAGC
+
GG9F<CAFGGGGGGEGGGGFGGGGGGGGGGGGGCGGGGGGGFGGGBFGGGGGGFGDGGDFFGGGGDGGGGGGGGGGGGGGEGAFGGGG:CFGGGGGEEGGFGGGGEEFCGGGGGGGGGEEDGGD@CGFFGGFADEFAFGGGFFFCCE>GFGGFGFFGG9@CGG7:FFE7FGDEGGFFCECFGGD8CF:EC>>EGGDECCFC>?5CFEFCG=8EEG***0<E=*AG6CFC+:<DGGGGG7C)7D9
@M03364:276:000000000-BLYN8:1:1101:18208:1484 1:N:0:1
ACTCCTACGGGAGGCAGCAGTGGGGAATATTGCACAATGGGCGCAAGCCTGATGCAGCCATGCCGCGTGTGTGAAGAAGGCCTTCGGGTTGTAAAGCACTTTCAGCGAGGAGGAAGGTGGTGAGCTTAATACGTTCATCAATTGACGTTACTCGCAGAAGAAGCACCGGCTAACTCCGTGCCAGCAGCCGCGGTAATACGGAGGGTGCAAGCGTTAATCGGAATTACTGGGCGTAAAGCGCACG
+
GGGFFGGGGGDGGGGGGGGGFGGGG7CGEGFDGGGGGGGGGGGGGGGGGGGGGGGGGGGGGGGFDGGGGGGGGGGGGGGGFGGGGGGGGGGGFGFG9FGGGG<FGGGGGDFGCFDCEGGGCGDGDGGFGGDFCFGGGGGGFDDAFGGGGGCFGGGGGCCFGGFGGGGGGGGCFGGGFGGGGGGGFFFGGGDEGGCEGGGGGGGGGGGGGGGGDGGEGGCCEEGFGGGG9CGGGGGGGGGGGCD)
@M03364:276:000000000-BLYN8:1:1101:10296:1516 1:N:0:1
ACTCCTACGGGAGGCAGCAGTAGGGAATCTTCGGCAATGGGGGCAACCCTGACCGAGCAACGCCGCGTGAGTGAAGAAGGTTTTCGGATCGTAAAACTCTGTTGTTAGAGAAGAACGTTAAGTAGAGTGGAAAATTACGTAAGTGACGTTATCTAACCAGAAAGGGACGGCTAACTACGTGCCAGCAGCCGCGGTAATACGTAGGTCCCAAGCGTTGTCCGGATTTATTGGGCGTAAAGCGAGG
+
GGGGGGGGGGGGGGGGGGFGGEGGFGGGGGGGGCGGDGGGGGGDGGGGGGGG,,@FFGCEFGGDGGGGGGGFGGGGGGG<4CAFGGGEB4CFGGG9<EGEBFDFGCFFD9FGF?FBCBF3BF?C<,<8>+:B9>=,3>+:EDFFF<F:+8DFE9BCCG9,@>::3*DFGDCEEGCFEE:FFEB;?7?77;:5BE88:E+<*?EF*232BF6CCE5EE::9:2;**39+<:FGG<=ED57:DDD)
@M03364:276:000000000-BLYN8:1:1101:19384:1540 1:N:0:1
ACTCCTACGGGAGGCAGCAGTGGGGAATATTGCACAATGGGCGCAAGCCTGATGCAGCCATGCCGCGTGTGTGAAGAAGGCCTTCGGGTTGTAAAGCACTTTCAGCGAGGAGGAAGGTGGTGAGCTTAATACGTTCATCAATTGACGTTACTCGCAGAAGAAGCACCGGCTAACTCCGTGCCAGCAGCCGCGGTAATACGGAGGTTGCAAGCGTTAATCGGAATTACTGGGCGTAAAGCGCACG
+
GGGGGGGGGGGGGGGGGGGGECFGGCGGGGGAFGGGGGGG8FGGGGGGGGGGGGDGGG?FAFGFGGGGGGGFGGGGGGGGEFGGGGGGGDECGGFFGGGF<<?55,@+@FFCGGGGC,,:++,E,C8FFF<,DAFGDGGGAFFFGDEEFGBFG777@EE7FGGG:BB<FGGGGGGCFGGGGFGGGGGGGGGGGGGGF?CE*;CG**=FGGGGGC8CC+CFGGCFFGEEGGGCDDGGFGDD5CC)
@M03364:276:000000000-BLYN8:1:1101:12011:1579 1:N:0:1
ACTCCTACGGGAGGCAGCAGTAGGGAATCTTCGGCAATGGGGGCAACCCTGACCGAGCAACGCCGCGTGAGTGAAGAAGGTTTTCGGATCGTAAAACTCTGTTGTTAGAGAAGAACGTTAAGTAGAGTGGAAAGTTACTTAAGTGACGGTATCTAACCAGAAAGGGACGGCTAACTACGTGCCAGCAGCCGCGGTAATACGTAGGTCCCAAGCGTTGTCCGGATTTATTGGGCGTAAAGCGAGC
+
GGGGGGGGGGGGGGGGGGGGGGGCCFGGGGGGGGGGGGGGGGCGGGF?FGGGFFGGGGGGGGGGGGGGGGGGGGGGGGGGEFFGGFGECEGGGFFGGGGGGGGGFFAFFFFGGGGGGGGGGDGGGGGDGGGGGFF=FFGAFAFFFF9FGGGGGGGGGGGGGFFFF<CGGGGCECFFGGGEGFGGGGFGGGGDEGEGDGCCFGF@EGFGCFGGGD8;EEC9CGE5EGDFFFFFCGGEG:CGDCD7
@M03364:276:000000000-BLYN8:1:1101:8240:1604 1:N:0:1
ACTCCTACGGGAGGCAGCAGTGGGGAATATTGCACAATGGGCGCAAGCCTGATGCAGCCATGCCGCGTGTGTGAAGAAGGCCTTCGGGTTGTAAAGCACTTTCAGCGAGGAGGAAGGTGGTGAACTTAATACGTTCATCAATTGACGTTACTCGCAGAAGAAGCACCGGCTAACTCCGTGCCAGCAGCCGCGGTAATACGGAGGGTGCAAGCGTTAATCGGAATTACTGGGCGTAAAGCGCACG
+
GGGGGGGGGGGGGGGGGGGGGGGGGGGGGGGFGGGGGGGGFGGDGGGGGGGGGGGGGGGGGGGGGGGGGGFGGGGGGGGGGGGGGGGGGGGGGGGGGGGGGGGGGGGGGGGGDGFFGGGFGFFGGGGGGGGGGGGFGGGGGGG9FGCFGFFGGEFGGGGFGGGGGFFGGGGDFGGGGGGGGGGGGGGGGGGGGGGGGGDGGDGGG5CGGGGGGGGGGGGGGGGGGGGGGFFGGDGCFGGGCGD7
@M03364:276:000000000-BLYN8:1:1101:17829:1622 1:N:0:1
ACTCCTACGGGAGGCAGCAGTAGGGAATCTTCGGCAATGGGGGCAACCCTGACCGAGCAACGCTGCGTGAGTGAAGAAGGTTTTCGGATCGTAAAACTCTGTTGTTAGAGAAGAACGTTAAGTAGAGTGGAAAGTTACTTAAGTGACGGTATCTAACCAGAAAGGGACGGCTAACTACGTGCCAGCAGCCGCGGTAATACGTAGGTCCCAAGCGTTGTCCGGATTTATTGGGCGTAAAGCGAGC
+
GGGGGGGGGGGGGGGGGGGGGGGGGGGGGGGGGGGGGGGGGGGGGGGGGGGGGGGGGGGGGGGGGGGGGGGGGGGGGGGGGGGGGGGGGDEGGGGGGGGGGGDGAFGGGGGGGGGGGGGGCFGGGGGFFFGGGGGGGGGGGGGGGGGGGGGGFGDGFGGFGCCF7FGGGGGGGGFGGGGF:FGGGGGFGGEGGG5BEGGGGGGGDFFGG?CFGGGGDEFGGGGG5@C+<FGGGGGGGGFGGDD5
@M03364:276:000000000-BLYN8:1:1101:18129:1686 1:N:0:1
ACTCCTACGGGAGGCAGCAGTGGGGAATATTGCACAATGGGCGCAAGCCTGATGCAGCCATGCCGCGTGTGTGAAGAAGGCCTTCGGGTTGTAAAGCACTTTCAGCGAGGAGGAAGGTGGTGAGCTTAATACGTTCATCAATTGACGTTACTCGCAGAAGAAGCACCGGCTAACTCCGTGCCAGCAGCCGCGGTAATACGGAGGGTGCAAGCGTTAATCGGAATTACTGGGCGTAAAGCGCACG
+
FGGGGGGGGGDGGGGGGGGGGGGGGGGEGGGGGGGGGGGGGGGGGGEGGGGGGEF<FGGGGGGEGGGGGEFGGGGFGGGGGGGGGGGDCCCFGGFGGDDGGGGGGFGEFEGGGGGGGGGFGGGGG9BDFDFFGFEDGCGGGGFGCFFFFDCD<7FGCEFFFGGG@FCGEGGGGFDDGGEG*>9DDCCGCCEGGGGGFGCCC*BEGEC>CCF=CEGG5CCEGGG5C7CFDCFGGGEEGDFGDD55
@M03364:276:000000000-BLYN8:1:1101:16391:1704 1:N:0:1
ACTCCTACGGGAGGCAGCAGTGGGGAATATTGCACAATGGGCGCAAGCCTGATGCAGCCATGCCGCGTGTGTGAAGAAGGCCTTCGGGTTGTAAAGCACTTTCAGCGAGGAGGAAGGTGGTGAACTTAATACGCTCATCAATTGACGTTACTCGCAGAAGAAGCACCGGCTAACTCCGTGCCAGCAGCCGCGGTAATACGGAGGGTGCAAGCGTTAATCGGAATTACTGGGCGTAAAGCGCACG
+
GGGGGGGGCGGGEGGGGGGGGGGGGEGGGGGGGGGGGGGGGGGDGGG?FGGFGGGGGGFDFFGGGGGGGCFF8FFFFGGGGGGGGGGGGDGEGGGGGAGGGGAFGGGGGGGGGGGGGBFGDFCFGGFFFGGGGGGGGGFGFGFGFGGGFGGGGDGGGGGFFGGGGGGGEGGGGGGGGGGCFFFGGGGGGGGGGEGCF?CECGGG8C;CGCFGEEGGGGGGCCEGGGGGGGGFGGGGGGFDDG<9
@M03364:276:000000000-BLYN8:1:1101:14608:1719 1:N:0:1
ACTCCTACGGGAGGCAGCAGTGGGGAATATTGCACAATGGGCGCAAGCCTGATGCAGCCATGCCGCGTGTGTGAAGAAGGCCTTCGGGTTGTAAAGCACTTTCAGCGAGGAGGAAGGTGGTGAACTTAATACGTTCATCAATTGACGTTACTCGCAGAAGAAGCACCGGCTAACTCCGTGCCAGCAGCCGCGGTAATACGGAGGGTGCAAGCGTTAATCGGAATTACTGGGCGTAAAGCGCACG
+
GFCGGGGFEGD;@EGFGDGGFFCFGB,FECFFGGGFFFGCFFE:FFGGGGG8<FFFGGGGFFCFG7FFCFFGGGFG9CFDF,<CFDGGFE@:EFAFFGGGG9EGFCBFCC+B7FGGGFG<FB5<FCAC<FFBFFFFGED,EF9<EDFE7FCCFGEGGCFGC<FCGGD*@@FGGGGG?EDFEGGFGFFCCGEE5:CGGGGGGD*87CGG++0=EEGGGGGGDGGFGGGGG?=FDDGECD>DG3C7
@M03364:276:000000000-BLYN8:1:1101:14717:1729 1:N:0:1
ACTCCTACGGGAGGCAGCAGTGGGGAATATTGCACAATGGGCGCAAGCCTGATGCAGCCATGCCGCGTGTGTGAAGAAGGCCTTCGGGTTGTAAAGCACTTTCAGCGAGGAGGTAGGTGGTGAGCTTAATACGTTCATCAATTGACGTTACTCGCAGAAGAAGCACCGGCTAACTCCGTGCCAGCAGCCGCGGTAATACGGCGGGTGCAAGCGTTAATCGGAATTACTGGGCGTAAAGCGCACG
+
FGGGGGGGGGGGGGGGGGGGGGGGGGGGGGGGGFGGGGGGGGGGGGCFGGGGGFGGGGGGGGGGGGGED?FGGGAGGGGGG8<FGEGGDFEFGGGDFG8FFGGCF,@:@CFFE+CFDFFGGGFGFGGFEGGGGGGFGCDDGCF,FFBFGECF9+@FEGF@FCFCFGFEC7@<FAFGGGGFCEG7D,6CCCCEGGD>9CFF**:EGCECFF9F8;8E5E+:5=85@EFF?E5CDDECCG75)95/
@M03364:276:000000000-BLYN8:1:1101:16537:1773 1:N:0:1
ACTCCTACGGGAGGCAGCAGTGGGGAATATTGCACAATGGGCGCAAGCCTGATGCAGCCATGCCGCGTGTGTGAAGAAGGCCTTCGGGTTGTAAAGCACTTTCAGCGAGGAGGAAGGTGGTGAGCTTAATACGTTCATCAATTGACGTTACTCGCAGAAGAAGCACCGGCTAACTCCGTGCCAGCAGCCGCGGTAATACGGAGGGTGCAAGCGTTAATCGGAATTACTGGGCGTAAAGCGCACG
+
GGGGGGGGGGGGGGGGGGGGGGGGGGGGGGGGGGGGGGGGGGGGGGGGGGGGGGGGGGGGGGGGGGGFGGGGGGGGGGG8FGGGGGGGGGGGGGGGGGGGGGGGFGGCEGEEGBFGGEFGGGGGFC8BFGDFGGGGGGGGGGGGGGGEGGGGGGGGGGGGGGGGGGGGGGGEGGGGGGGGGGGGGGGGGGGGGGGGFFCGGDGGGGGGGGCFGGGDGGGGGGGGGFGEGG5CDGGGGGGGGCGC
@M03364:276:000000000-BLYN8:1:1101:18926:1779 1:N:0:1
ACTCCTACGGGAGGCAGCAGTGGGGAATATTGCACAATGGGCGCAAGCCTGATGCAGCCATGCCGCGTGTGTGAAGAAGGCCTTCGGGTTGTAAAGCACTTTCAGCGAGGAGGAAGGTGGTGAACTTAATACGTTCATCAATTGACGTTACTCGCAGAAGAAGCACCGGCTAACTCCGTGCCAGCAGCCGCGGTAATACGGAGGGTGCAATCGTTAATCGGAATTACTGGGCGTAAAGCGCACG
+
GGGGGGGGGGEGGEGCGGFGGGGGGGGGGDGFGGGGGGCF8FGDFEGGGGGGGGGGGGGGGGDGGGEFCEGGGAFGGGGCGFGGGGGGFFGGGCEGGGGGGF<EFFD7FFGEF7EECBFGFFFFGGGGGFBGG=FFDFA9D<@FFGECGA:D=FGGEEFFGCFFEGGDGGG7>F;DD8DFFFFCF8CCFGGCEGGGFFGG5C>EBC5C:++>AB8*:AF5EGGGGG+<EGF5DC=C<7DDG5D)
@M03364:276:000000000-BLYN8:1:1101:8405:1803 1:N:0:1
ACTCCTACGGGAGGCAGCAGTGGGGAATATTGCACAATGGGCGCAAGCCTGATGCAGCCATGCCGCGTGTGTGAAGAAGGCCTTCGGGTTGTAAAGCACTTTCAGCGAGGAGGAAGGTGGTGAGCTTAATACGTTCATCAATTGACGTTACTCGCAGAAGAAGCACCGGCTAACTCCGGGCCAGCAGCCGCGGTAATACGGAGGGTGCAAGCGTTAATCGGAATTACTGGGCGTAAAGCGCACG
+
GGGGGGGGGDGGGGGGGGGGEEGGGGGGGGGGGGGGGGGFFCFGGGGCFFGGGGGFFFFFGFFFFCFGGGGGGGFDFGGFEFFDFGGGEFGGGGFGGGGGGGGGGGGCFFCCG7EFGGGGGGGGGGEFEGGDDGGG<FFAFFGGGGCCFF7FGGFGGG:EGGGFFFEF*@FCFFGG@7*>C8:FFG>EFGCEEGDGGGGGE:CEGBE5C@:FC*A*2+:C5?*:+AFFGGE*9DE*CDGGDDGG
@M03364:276:000000000-BLYN8:1:1101:18788:1811 1:N:0:1
ACTCCTACGGGAGGCAGCAGTGGGGAATATTGCACAATGGGCGCAAGCCTGATGCAGCCATGCCGCGTGTGTGAAGAAGGCCTTCGGGTTGTAAAGCACTTTCAGCGAGGAGGAAGGTGGTGAGCTTAATACGCTCATCAATTGACGTTACTCGCAGAAGAAGCACCGGCTAACTCCGTGCCAGCAGCCGCGGTAATACGGAGGGTGCAAGCGTTAATCGGAATTACTGGGCGTAAAGCGCACG
+
GE<FFFGGDGGGGGGDGD<FGGGFCGGGF<EEEGGGGFCCFFGGGGGGG@E<EDFFFGGGGGGD@@C6+=FFDGGCGFGCGGGGGFFGGGGGFGGGGGGGGGGCGEC@CGDFGGFGG<FDFFF<=DFFGGGFG7:CEFFDFFC>,FC@CEGCGGGDGGGGFGGFGGGGGDGGFGG9FCFGDGFF7EFGB>EG8CC7<?CC8*BCGE55CF78;CECFGG5/;CFGGGF+2*:5CCEFGGGD/9)
@M03364:276:000000000-BLYN8:1:1101:18364:1821 1:N:0:1
ACTCCTACGGGAGGCAGCAGTAGGGAATCTTCGGCAATGGGGGCAACCCTGACCGAGCAACGCCGCGTGAGTGAAGAAGGTTTTCGGATCGTAAAACTCTGTTGTTAGAGAAGAACGTTAAGTAGAGTGGAAAGTTACTTAAGTGACGGTATCTAACCAGAAAGGGACGGCTAACTACGTGCCAGCAGCCGCGGTAATACGTAGGTCCCAAGCGTTGTCCGGATTTATTGGGCGTAAAGCGAGC
+
GGGGGGGGGGGGGGGGGGGGGGGFGGGGGGGGFEGGGGGGCGGGGGG8FGGGGGGGGGGGFGGGGGGGCGGGGGGGGGGGGGGGGGGGDDGGGGGGGGFFAFCGGGGGGAFDFGGGGGGGGGFGGDGGGGGGGGGGGGGGGGGGCFGGGGGG9FGGGCCF7BEFGEGGGGGDFGGGGGGGGG@FGGFGGGGGGGGDGGGGGGGF7?+CFGGGG5;CGGGGCEEGGDGFGGGGGGGGDD>FGGG<
@M03364:276:000000000-BLYN8:1:1101:16469:1963 1:N:0:1
ACTCCTACGGGAGGCAGCAGTAGGGAATCTTCGGCAATGGACGAAAGTCTGACCGAGCAACGCCGCGTGAGTGAAGAAGGTTTTCGGATCGTAAAACTCTGTTGTTAGAGAAGAACAAGGATGAGAGTAGAACGTTCATCCCTTGACGGTATCTAACCAGAAAGCCACGGCTAACTACGTGCCAGCAGCCGCGGTAATACGTAGGTGGCAAGCGTTGTCCGGATTTATTGGGCGTAAAGCGAGC
+
GGGGGGGGGGDGGGGGGGGGGEFGGGGGGGFGGGGGGFGCFGGGGGGGGFFGGGGGGGGGGGGGGDEEGCFFGGGGGEGFCFFGGGGGDGGFGFGGGGGGGGEFGFGGGGFGGGGGGGGGGC@FGFGGGGGGFGGGFEFGFGGFFFGGGGGGGGGGCFGFFFGGC,<DFGGGGGGGGGGF:E>@EFGFGCGGGDECEFGGGGGGDCFCCCFGFG/C*:EGGGCE=9FFCFCF*9/>DFF7/>D3
@M03364:276:000000000-BLYN8:1:1101:22278:1988 1:N:0:1
ACTCCTACGGGAGGCAGCAGTGGGGAATATTGCACAATGGGCGCAAGCCTGATGCAGCCATGCCGCGTGTGTGAAGAAGGCCTTCGGGTTGTAAAGCACTTTCAGCGAGGAGGAAGGTGGTGAGCTTAATACGCTCATCAATTGACGTTACTCGCAGAAGAAGCACCGGCTAACTCCGTGCCAGCAGCCACGGTAATACGGAGGGTGCAAGCGTTAATCGGAATTACTGGGCGTAAAGCGCACG
+
GFFGGGGGGGEEFDGD7FGGC<DFGGGGGAF9@FGGGGGGGGGGGCGGGGGGEFGGGF,E<DEFGGGG>=FEGGCEDFGGGGFGGG>EFGGGF9FGAFFGGGGGDFGGEGGGGCFGG8=ECGGGGGGGEGGGGGEFGGGGGGGFFGGGGF73@FGGG@FFGGGGGGGEG>EEFFDFFDFGDCFFCBFF,4BE>FEGGFGGG5BEE:>EGGGGGGGGG7@EEGGGGGGGGFCGDGD=DGDGGGGD
@M03364:276:000000000-BLYN8:1:1101:17501:2018 1:N:0:1
ACTCCTACGGGAGGCAGCAGTGGGGAATATTGCACAATGGGCGCAAGCCTGATGCAGCCATGCCGCGTGTGTGAAGAAGGCCTTCGGGTTGTAAAGCACTTTCAGCGAGGAGGAAGGCGTTGTGGTTAATAACCGCAGCGATTGATGTTACTCGCAGAAGAAGCACCGGCTAACTCCGTGCCAGCAGCCGCGGTAATACGTAGGTCCCAAGCGTTGTCCGGATTTATTGGGCGTAAAGCGAGCG
+
GGGGGGGGGGGGGGGGGGGGGGGGGGGGGGGGGGGGGGGGGFGGGGGGFFCFGGGGGGGGGGGGGGGGGGGGGGGGGGGGGGEFGGGGGGGGGGGGGGGGGGGGGGGGGCBCEEFGGGGGGGGGGGGGGGGGGGGGGGDGDGGGDGGGGGGFFGGGCFGGFGGGGGGGDGGGGGGGGGGGGGGGGGGFFGGGGGGGGFGGFDFDFGGGGGFGGGGGGGGGCDGGGGGGGGGGDGG=FC7DGGGG
@M03364:276:000000000-BLYN8:1:1101:19164:2020 1:N:0:1
ACTCCTACGGGAGGCAGCAGTGGGGAATATTGCACAATGGGCGCAAGCCTGATGCAGCCATGCCGCGTGTGTGAAGAAGGCCTTCGGGTTGTAAAGCACTTTCAGCGGGGAGGAAGGTGGTGAGCTTAATACGTTCATCAATTGACGTTACTGGCAGAAGAAGCACCGGCTAACTCCGTGCCAGCAGCCGCGGTAATACTGAGGGTGCAAGCGTTAATCGGAATTACTGGGCGTAAAGCGCACG
+
FGGGGGGGG>FEFEGGGGFGGGGGGGDFGGGGGFGFGGGGGFGEGGGGGGGGGGGGGGGGFGGGGGGGGGGGFDFGGGEF<FCGGGG7FCGGGFEGG?CEFGEGFE++@BFFGGGGC<3<>8<,3<>FFFCAFFC<,@CFFFGGGGGGGGGC,@EFGCF7CG:DDFDCEFGCFGGFCGC<CBFFGGGGF5CEE*=;<?F+;9CGC88ACG7FEG*A=G9755:56CC7CCFGGGGE*>CDG:D7
@M03364:276:000000000-BLYN8:1:1101:8896:2057 1:N:0:1
ACTCCTACGGGAGGCAGCAGTGGGGAATATTGCACAATGGGCGCAAGCCTGATGCAGCCATGCCGCGTGTGTGAAGAAGGCCTTCGGGTTGTAAAGCACTTTCAGCGAGGAGGAAGGTGGTGAGCTTAATACGTTCATCAATTGACGTTACTCGCAGAAGAAGCACCGGCTAACTCCGTGCCAGCAGCCGCGGTAATACGGAGGGTGCAAGCGTTAATCGGAATTACTGGGCGTAAAGCGCACG
+
GGGGGGGGGGGGGGGGGGGGGGGGGGGGGGGGGGGGGGGGGGGGGGGGGGGGGGGGGGGGGGGGGGGGGGGGGGGGGGGGGGGGGGGGGGGGGGGGGGGGGGGGGGGEFGGGGEGFGGGDGGGGGGGGGGGGGGGGGGGGGGGGGGGGGGGGGGGGGGGGGGGGGGGGGGGGGFGGCEF@DGGGGGGGFGGGGGGGGGDFGEGGDGDGEGGFEGGECGGGGGDEFFGDEGGGGGEGFGGGGGG5
@M03364:276:000000000-BLYN8:1:1101:16474:2060 1:N:0:1
ACTCCTACGGGAGGCAGCAGTAGGGAATCTTCGGCAATGGACGAAAGTCTGACCGAGCAACGCCGCGTGAGTGAAGAAGGTTTTCGGATCGTAAAACTCTGTTGTTAGAGAAGAACGACGAGGAGAGTGGAAAGCTCCTTGTGTGACGGTATCTAACCAGAAAGGGACGGCTAACTACGTGCCAGCAGCCGCGGTAATACGTAGGTCCCGAGCGTTGTCCGGATTTATTGGGCGTAAAGCGAGG
+
GGGGGGGGGGGGGGGGGGGGGGGDGGGGGGEGGGGGGGGFGGGGGEGGGGGGFGGGEGGGGGGGGGG:F:FFFGGGFFGGGGGGGGGGGGGGGGGGGGGGGGGGGGGGGGFGGGGGGGDFGGGGGGGGFFCFGGGGGGGFFGGGGGGGDGGFFGGGGGGGGGFGGGGEEGEGGGGFCFGGGDCFFFDEGGDGECEEECGFGFFFGGGGCGCEEEEEG7CGC5;ECF?CGFGFGGEGDFCCDGD)
@M03364:276:000000000-BLYN8:1:1101:21744:2060 1:N:0:1
ACTCCTACGGGAGGCAGCAGTAGGGAATCTTCGGCAATGGGGGCAACCCTGACCGAGCAACGCCGCGTGAGTGAAGAAGGTTTTCGGATCGTAAAACTCTGTTGTTAGAGAAGAACGTTAAGTAGAGTGGAAAGTTACTTAAGTGACGGTATCTAACCAGAAAGGGACGGCTAACTACGTGCCAGCAGCCGCGGTAATACGTAGGTCCCAAGCGTTGTCCGGATTTATTGGGCGTAAAGCGAGC
+
GGGGFAFGGGGGGGGGGGGGGGGGGGGGGGGGGGGGGGGGGEEGGGGGGGGGGGGGGGDGFGGGGGGDCGGGFFGFCGFGGFEFCGGGDGGGGGFGGGGGGGGGGGFGFGGGGGGGGFGGGGFGGGGFFGGGFGGGGGGGGGFGCFGGGGGCAFFGGGGGCFGGGDGGGGGGGGGGGGGGGGGGFGCFFFGGGGGGGGGFGGFGGF;+=F6C=ECEGGGGGGG=EFGGFGGGDG=EDFGGGGGC
@M03364:276:000000000-BLYN8:1:1101:13832:2089 1:N:0:1
ACTCCTACGGGAGGCAGCAGTGGGGAATATTGCACAATGGGCGCAAGCCTGATGCAGCCATGCCGCGTGTGTGAAGAAGGCCTTCGGGTTGTAAAGCACTTTCAGCGAGGAGGAAGGTGGTGAACTTAATACGTTCATCAATTGACGTTACTCGCAGAAGAAGCACCGGCTAACTCCGTGCCAGCAGCCGCGGTAATACGGAGGGTGCAAGCGTTAATCGGAATTACTGGGCGTAAAGCGCACG
+
GGGGGGGGGGGGGGGGGGGGGGGGGFGGGGGGGGGGGGGGGGGGGGGGGGGGGGGGGGGGGGGFGGDGGCFFGGGGGGGGFGGGGGGGGGGGGGGGGGGGFGGGGGECFGDGGFDGGFFGGGFGGGGGGGGGGGGGGGCFGCGGGGGCFFFGGGGGGGGGGC<FGGGGDGGGGGGGGEF:>FGGGGGGGGGGG8EEGG9CECC7EGGGC@FGG5ACFGGGGGGG+<CGGFFGCDECFFD<9D<)
@M03364:276:000000000-BLYN8:1:1101:11585:2103 1:N:0:1
ACTCCTACGGGAGGCAGCAGTAGGGAATCTTCGGCAATGGGGGCAACCCTGACCGAGCAACGCCGCGTGAGTGAAGAAGGTTTTCGGATCGTAAAACTCTGTTGTTAGAGAAGAACGTTAAGTAGAGTGGAAAGTTACTTAAGTGACGGTATCTAACCAGAAAGGGACGGCTAACTACGTGCCAGCAGCCGCGGTAATACGTAGGTCCCAAGCGTTGTCCGGATTTATTGGGCGTAAAGCGAGC
+
GGGGGGGGGGGGDGGGGGGGGGGGGGGGGGGGGGGGGGGGGGGGGGGGGGGGGGGGGGGGGGGGGGGGGGGFGGGGGGGGGGFFGGGDGGGGGFGGGGGGGGGGGGGGGGGGGGGGGGGGGGFFGGGCFFGGGGGGGGFGGGGGGFGGGGFGGGGFGGGGGGGGGGGGGGGGGGGGGGEFGGGGGGGGGGGGGGGGGGGGGDFGGFGGGGGGGG;?EGGCGGG5*<CG9?FGGGGGGGGGGGGC
@M03364:276:000000000-BLYN8:1:1101:12919:2119 1:N:0:1
ACTCCTACGGGAGGCAGCAGTAGGGAATCTTCGGCAATGGGGGCAACCCTGACCGAGCAACGCCGCGTGAGTGAAGAAGGTTTTCGGATCGTAAAACTCTGTTGTTAGAGAAGAACGTTAAGTAGAGTGGAAAGTTACTTAAGTGACGGTATCTAACCAGAAAGGGACGGCTAACTACGTGCCAGCAGCCGCGGTAATACGTAGGTCCCAAGCGTTGTCCGGATTTATTGGGCGTAAAGCGAGG
+
GGFFGCFGGGGGGGGGEGGGGGGGGFEEFGDFGGGGGGGGGGGGGGGGGGGGFFGG7FGGFE>FEGGFECFFGGGCFFFDEECFFGGGF77FGGGGGGGGFGFGGGGDDAFGFGGGGGGGFGDAFFDFGGGDGFFAFFGGGFBFGGGGGGGGGGGGFFGGGFGGG7B<FCCFGGGGGCFGGGGGGFG78:E5CCEGGGGC8:B8C<?C>FGGGGCGGGGGGGGGGGGCFGGGDDGGGGGFDGG)
@M03364:276:000000000-BLYN8:1:1101:12716:2132 1:N:0:1
ACTCCTACGGGAGGCAGCAGTGGGGAATATTGCACAATGGGCGCAAACCTGATGCAGCCATGCCGCGTGTGTGAAGAAGGCCTTCGGGTTGTAAAGCACTTTCAGCGAGGAGGAAGGTGGTGAACTTAATACGTTCATCAATTGACGTTACTCGCAGAAGAAGCACCGGCTAACTCCGTGCCAGCAGCCGCGGTAATACGGAGGGTGCAAGCGTTAATCGGAATTACTGGGCGTAAAGCGCACG
+
GGGGGGGGGGGGCFG@FG9FGF?FGCFGGGGGGGGGGDGFGFGCF@@FFGFGGGGGGGG,CFFGG7FFFFGGGFGEFGGGGGGGGGGGE4=FGGGGGGFEGEFDFGDCFFFGG7ACFFGDFFF@GGGFFFFGGDBDGGGFADFGGGGFGGECFCE7FFFBFEFGGGGGGGEFFGGGFEEFE@B,>DGCGGCEE8BE9C9CGDCCCEGGGG7EGGCEF?CGDG5EGGCGF6CFDG559FGDGGD7
@M03364:276:000000000-BLYN8:1:1101:23165:2140 1:N:0:1
ACTCCTACGGGAGGCAGCAGTAGGGAATCTTCGGCAATGGGGGCAACCCTGACCGAGCAACGCCGCGTGAGTGAAGAAGGTTTTCGGATCGTAAAACTCTGTTGTTAGAGAAGAACGTTAAGTAGAGTGGAAAGTTACTTAAGTGACGGTATCTAACCAGAAAGGGACGGCTAACTACGTGCCAGCAGCCGCGGTAATACGTAGGTCCCAAGCGTTGTCCGGATTTATTGGGCGTAAAGCGAGC
+
GGGGEGCFGGGGGGGDGGGGGGGGGGGGGGGGGGGGGGGGGGGGGFGFGGGGGGDGGGD<FGGGGGGGGGEGGGGGGGGGGGGGGGGG?FFF=AFFGGGFGGGGGGGGGGGGGFGGGFGCGGGGGFGFGGFFGG>FFFGGAFFFGGGGGGFGGGF9=CD@FCFD7FFFGCFGC@C@FGGGEF:FGGGGGGG>ED=BEGGGFGGGDGEGGF?FCE;CGG7CEECE8<EFEGCCFDE*/1:CDCD)
@M03364:276:000000000-BLYN8:1:1101:22684:2150 1:N:0:1
ACTCCTACGGGAGGCAGCAGTGGGGAATATTGCACAATGGGCGCAAGCCTGATGCAGCCATGCCGCGTGTGTGAAGAAGGCCTTCGGGTTGTAAAGCACTTTCAGCGAGGAGGAAGGTGGTGAGCTTAATACGCTCATCAATTGACGTTACTCGCAGAAGAAGCACCGGCTAACTCCGTGCCAGCAGCCGCGGTAATACGGAGGGTGCAAGCGTTAATCGCAATTACTGGGCGTAAAGCGCACG
+
GGGGFFGGGGGGGECCFGGGFGGGGGGGGGGGGGFGGFGGGFGGGGGCFGGGGGFGGGGGGGGEFCGGGGGGGFEGCGFGFD<FGGGGDGFGGGGG?FFFGGGGFFC+:FGGGEFGGGGGGGGGGGGAFGCBFEGGGGGFDAFFGGGGGGGGFFG:F@CFFFG?FEGEGGGGEGC;FEFFDDFFBCFFGGGGGGEGGGFFEBEGGGGD+1<8AAE5ECEFCE5CFGCEGGGFGDGECCCC<555
@M03364:276:000000000-BLYN8:1:1101:12918:2156 1:N:0:1
ACTCCTACGGGAGGCAGCAGTGGGGAATATTGCACAATGGGCGCAAGCCTGATGCAGCCATGCCGCGTGTGTGAAGAAGGCCTTCGGGTTGTAAAGCACTTTCAGCGAGGAGGAAGGTGGTGAACTTAATACGTTCATCAATTGACGTTACTCGCAGAAGAAGCACCGGCTAACTCCGTGCCAGCAGCCGCGGTAATACGGAGGGTGCAAGCGTTAATCGGAATTACTGGGCGTAAAGCGCACG
+
CF6@CFDFB@:CEGGGE;<FE<CCFFCAEEGD9FFFFFEC8ECGGGEDGGFFGFGFDEGGGCEAFEGF>?CCDA<FEFFGDEDD<==+C?FFEGGGGCF,B<ECGGG@F@G:CB,AFAFGEDFEGGFFGGG9<B<FGAD<FB<FGFG+3>FGGGGGCCE<DD<FCGFECEDG,D@9:>FCCGFFFGGGGC:BC8EGGG9BEEEG@BEDCFCCECG*/0+7C5//8+<7+0;:CD5:77*7377)
@M03364:276:000000000-BLYN8:1:1101:19627:2184 1:N:0:1
ACTCCTACGGGAGGCAGCAGTAGGGAATCTTCGGCAATGGGGGCAACCCTGACCGAGCAACGCCGCGTGAGTGAAGAAGGTTTTCGGATCGTAAAACTCTGTTGTTAGAGAAGAACGTTAAGTAGAGTGGAAAATTACTTAAGTGACGGTATCTAACCAGAAAGGGACGGCTAACTACGTGCCAGCAGCCGCGGTAATACGTAGGTCCCAAGCGTTGTCCGGATTTATTGGGCGTAAAGCGAGC
+
GGGGGGGGGGGGGGGGGGGGGGGGGGGGGGGGGGGGGGGGGGGGGGGGGGGGGGGGGGGGGGGGFGG+C:FGGGGGGGGGGGGGGGGGGGGGGGGGGGGGGGGGGGFGGGGGGGGGGEGGGF?FFFFGGGGGGGGGGGGFGGGFGGGGGCGFGGGGGGFGGGFGG:FGGCCFFFFFFEGFCFFGG7CFGGGGGGGGDGGGGGGGGFFGGGGGG8*;EGFGGGE:EG7CGGGGGGGGGGGGGGD9
@M03364:276:000000000-BLYN8:1:1101:20474:2185 1:N:0:1
ACTCCTACGGGAGGCAGCAGTGGGGAATATTGCACAATGGGCGCAAGCCTGATGCAGCCATGCCGCGTGTGTGAAGAAGGCCTTCGGGTTGTAAAGCACTTTCAGCGAGGAGGAAGGTGGTGAACTTAATACGTTCATCAATTGACGTTACTCGCAGAAGAAGCACCGGCTAACTCCGTGCCAGCAGCCGCGGTAATACGGAGGGTGCAAGCGTTAATCGGAATTACTGGGCGTAAAGCGCACG
+
GGGFGGFGGGGGGGGGGGGGFGGGGGGGGGGGGGGGDFGDGGGGGGGGGGGFCFFGGGGGFGGCEGGGGGGGGGGG,=FGGGG8FCGFFGGGGGGEE@EFGGGGFGGGGGDEFBFDFGGCCGF@FFGEFDFGGDFFFFGFGGGGGFFGCFFFFGGGGGGGGCFFFGGGGGGGGFGGFGFGEC@FFBFGEGG*:CCGFFGFCCEGGE58EGGGGGG5CFGFCEEGGGCEFFFGGGDGFGFGGGGC
@M03364:276:000000000-BLYN8:1:1101:16560:2199 1:N:0:1
ACTCCTACGGGAGGCAGCAGTGGGGAATATTGCACAATGGGCGCAAGCCTGATGCAGCCATGCCGCGTGTGTGAAGAAGGCCTTCGGGTTGTAAAGCACTTTCAGCGAGGAGGAAGGTGGTGAACTTAATACGTTCATCAATTGACGTTACTCGCAGAAGAAGCACCGGCTAACTCCGTGCCAGCAGCCGCGGTAATACGGAGGGTGCAAGCGTTAATCGGAATTACTGGGCGTAAAGCGCACG
+
FGGGGGGGGGGGGGGGGGGGGGGGGGGGGGGGGGGGGGGGG8FGEGFGGGGGGGGGGGGGGGGGGGGGGGGGFGGGFCFGGGGGGGGGGGGGGGGFGGGGGGGGGFB+CFEGGCGGGGGEFGEFC?DCFGGGGDCGGGGGGGGGECE+>@FFGE@+8C:>FFGGGG7:7BFEGGFCCE<:CG,>7::ECCG*B88BFGCF>BEEE3:BCFGCGG=ECFGGC8;5C7AFF6EFCCE*7FGDDC)1
@M03364:276:000000000-BLYN8:1:1101:24206:2216 1:N:0:1
ACTCCTACGGGAGGCAGCAGTAGGGATTCTTCGGCAATGGGGGCAACCCTGACCGAGCAACGCCGCGTGAGTGAAGACGGTCTTCGGATCGTAAAACTCTGTTGTTAGAGAATAACGTTAAGTAGAGTGGAAAATTACTTAAGTGACGGTATCTAACCAGAAAGGGACGGCTAACTACGTGCCAGCAGCCGCTGTAACACGTAGGTCCCAATCGTTGTCCGGATCAATTGGACCTCAAGCGAGC
+
9C@<;<EF7FF7FC-@F7-<-C@,,<,,CCEDFCC:@F<8E,6::DF,6:<<<C@+6@C@E@7==CF77,?FGGGCE,+C:+B,,:++4+4BFFGFCGGF9FFC??<,?CFF<?,,BBDC<<@9A5,@BCD,B@C,37@FD,CCFF<:7FGC,,,,33>,CC,@,>BC7C@F<F79,>=F7*1?<*,BCE85*=C99+?C5CBF>;;EGG6*A>38CC79*5:E**+000<+***02*2**9))
@M03364:276:000000000-BLYN8:1:1101:18535:2227 1:N:0:1
ACTCCTACGGGAGGCAGCAGTGGGGAATATTGCACAATGGGCGCAAGCCTGATGCAGCCATGCCGCGTGTGTGAAGAAGGCCTTCGGGTTGTAAAGCACTTTCAGCGAGGAGGAAGGTGGTGAACTTAATACTTTCATCAATTGACGTTACTCGCAGAAGAAGCACCGGCTAACTCCGTGCCAGCAGCCGCGGTAATACGGAGGGTGCAAGCGTTAATCGGAATTACTTGGCGTAAAGCGCACG
+
EFGGGFGGGGGGGGGGGDGGGGGGGFGGGGGGGGGGGGGGGGGGEEGGGGGGGGGGGGGGADGGGGGGG7FCFG9FG8FGGGGGGFGGFGGGGGGF9,FGGGFGGGD7FFEDGGGGG=E@CF?F9<F?<5@F,,:ECF9CF9,,?FF+@DFF9BCE:+,C>FFG,@:F7><3DF9D>8*>*8,?C7DCF8*1=E*;BEGGD58CGEGCF+>EGG=GGGDFC585AFF7<EGG3>55*:0>DC<3
@M03364:276:000000000-BLYN8:1:1101:19080:2274 1:N:0:1
ACTCCTACGGGAGGCAGCAGTGGGGAATATTGCACAATGGGCGCAAGCCTGATGCAGCCATGCCGCGTGTGTGAAGAAGGCCTTCGGGTTGTAAAGCACTTTCAGCGAGGAGGAAGGTGGTGAGCTTAATACGTTCATCAATTGACGTTACTCGCAGAAGAAGCACCGGCTAACTCCGTGCCAGCAGCCGCGGTAATACGGAGGGGGCAAGCGTTAATCGGAATTACTGGGCGTAAAGCGCACG
+
FEEFGGGGGEGGGGGGCCGGFEFFDCFGEC@EFGGFCFDG8FGCG@@CFGGFFGFA<AFEFFGCEEG+@,CC,CCAFE,,:F8EF7CCC=F+CFFFG<BEE?<,EACFGG:?E+AE@FFC+8?EFC=,EFF9<FFGGGF9FFGDF<F8@<3@FGEC:<DFGGFD,,<>FCC@FCGGEEFGGGFFFB6CC>CEGE8@;CFCEG>:****CGGGGGG=CFFCE5C5@ECF?F8CGGE57CGG))5)
@M03364:276:000000000-BLYN8:1:1101:8703:2291 1:N:0:1
ACTCCTACGGGAGGCAGCAGTGGGGAATATTGCACAATGGGCGCAAGCCTGATGCAGCCATGCCGCGTGTGTGAAGAAGGCCTTCGGGTTGTAAAGCACTTTCAGCGAGGAGGAAGGTGGTGAGCTTAATACGTTCATCAATTGACGTTACTCGCAGAAGAAGCACCGGCTAACTCCGTGCCAGCAGCCGCGGTAATACGGAGGGTGCAAGCGTTAATCGGAATTACTGGGCGTAAAGCGCACG
+
GGGGGGGGGGGGGGGGGGGGGGGGG7FGGGGGGGGGGGGGGGGGGGGGGGGGGGGGGGGGGGGGGGGGGGGGGGGGGGGGGFFGGGGGGGGGGGGGGGGGGGGGFGGGGGGDFFGGGGGGEGFGGFGGGGGGGGGGGGGGGGFGFCGEFGGGGGCFGGGGGGGGGGGGC:@FGFCFGGGGGGGGGGGGGGGGG8BEGGFFGEGGGGGGGD?FGEEGDFFGGEGGGGGGCFGGGGGGGGFGCD35
@M03364:276:000000000-BLYN8:1:1101:11339:2298 1:N:0:1
ACTCCTACGGGAGGCAGCAGTAGGGAATCTTCGGCAATGGGGGCAACCCTGACCGAGCAACGCCGCGTGAGTGAAGAAGGTTTTCGGATCGTAAAACTCTGGTGTTAGAGAAGAACGTTAAGTAGAGTGGAAAGTTACTTAAGTGACGGTATCTAACCAGAAAGGGACGGCTAACTACGTGCCAGCAGCCGCGGTAATACGTAGGTCCCAAGCGTTGTCCGGATTCATTGGGCGTAAAGCGAGC
+
GGGGGGGGDFEFGGGGGGGGGFFAFCGGGGGGGGDGGDGF<E7:C<FEBFGG8,6FFGDGFGGDEEGGGGGFFFAFA8<FBBF@FFG7:FGGG<FFG8F9A,CFF7<CFAAFFFG,8BBDFG?FFDCCDFGGGGGGFGFGGGCEEFABECF7>F==<,3@CCFGFGACFGCCGGGGFCF7:CCC7CC7@,48ECCGD?;?5+2=8?+:FEF=*:C=7=FGGGG::+<9EDF:CCEGDDGG:5D)
@M03364:276:000000000-BLYN8:1:1101:16583:2379 1:N:0:1
ACTCCTACGGGAGGCAGCAGTGGGGAATATTGCACAATGGGCGCAAGCCTGATGCAGCCATGCCGCGTGTATGAAGAAGGCCTTCGGGTTGTAAAGTACTTTCAGCGAGGAGGAAGGCATCAAGGTTAATAACCTTAGTGATCGACGTTACTCGCAGAAGAAGCACCGGCTAACTCCGTGCCAGCAGCCGCGGTAATACGGAGGGTGCAAGCGTTAATCGGAATTACTGGGCGTAAAGCGCACG
+
GG9FGGGGG7B-@:BGGDGGGGE8EDCF<CFCECFGGGG8FCCEGFEGGGD8FFGG,E@<EEEGGGGCFCCFFEFFCFG<=ECFFGE+,B:8B,<<FFF,<EFGG,C@7C:CD+:EFGDD,:AFFFFE9E5@<FF,CFCA<E,AFG78>,87FCCFGCFGFFBF>FD*FCFE<C;97>DFGGGGGGDGFCGGGGGGF?9B8*=EE58B?FDEGEGGGFGGGD85??9+:+;=CG=*9:>C59DC
@M03364:276:000000000-BLYN8:1:1101:22864:2384 1:N:0:1
ACTCCTACGGGAGGCAGCAGTAGGGAATCTTCGGCAATGGGGGCAACCCTGACCGAGCAACGCCGCGTGAGTGAAGAAGGTTTTCGGATCGTAAAACTCTGTTGTTAGAGAAGAACGTTAAGTAGAGTGGAAAGTTACTTAAGTGACGGTATCTAACCAGAAAGGGACGGCTAACTACGTGCCAGCAGCCGCGGTAATACGTAGGTCCCAAGCGTTGTCCGGATTTATTGGGCGTAAAGCGAGC
+
GGGGGGGGGGGEGGGGGGGGGGGGGGGGGGGGGGGGGGFFGGGGGGGGGGGGGGGGGEEGGGGGGGGGGGGGGGGGCGGGGGGGGGGGFEGGGGGGGGGGGGGGGFGGGGGGGGGGGGGGGGGGGFGGGGFGFGGGGGGFGFGGGGGGGGGGGGGGGGGGGFFGGGGGGGEGGFFFGFEFGGGCFCFGGFGGGGGGEFFFCCFGGDGGGGGGGG;EGGFGGGC*8@7@FGGGGG55DGF=DDG3
@M03364:276:000000000-BLYN8:1:1101:17906:2408 1:N:0:1
ACTCCTACGGGAGGCAGCAGTAGGGAATCTTCGGCAATGGGGGGAACCCTGACCGAGCAACGCCGCGTGAGTGAAGAAGGTTTTCGGATCGTAAAGCTCTGTTGTTAATCAAGAACGTTGAGAAGAGTGGAAAGTTTCTCAAGTGACGGTAATTAACCAGAAAGGGACGGCTAACTACGTGCCAGCAGCCGCGGTAATACGTAGGTCCCGAGCGTTGTCCGGATTTATTGGGCGTAAAGCGAGC
+
GGGGGGGGGGGGGGGGGCGGGEGGGGGFGGGGGGEGGFGGGGG@FGGFEDFGGFGCFCCFGEGFGGGFGCFGGGGDE8FFE9,@CG7:CCEGGFE<FGFGGGGGGGFFGCFFGCFFGGGGGG@BFFFGGGF9FCCCFCCBFFCCGGGGEFGECFBFGFCB<<CF:*8CEEEGEFG?9CEFFGCGGGGGFGG*?C888?CGFGFGGCGGGGGGGGCEDCFE5C5**2A7C9FCDDE:757?<CD9
@M03364:276:000000000-BLYN8:1:1101:18486:2483 1:N:0:1
ACTCCTACGGGAGGCAGCAGTGGGGAATATTGCACAATGGGCGCAAGCCTGATGCAGCCATGCCGCGTGTGTGAAGAAGGCCTTCGGGTTGTAAAGCACTTTCAGCGAGGAGGAAGGTGGTGAGCTTAATACGCTCATCAATTGACGTTACTCGCAGAAGAAGCACCGGCTAACTCCGTGCCAGCAGCCGCGGTAATACGGAGGGTGCAAGCGTTAATCGGAATTACTGGGCGTAAAGCGCACG
+
GGGGGGF@C;FECEGGCFDFFGGGGGGGGGCGG9FGGGEECDGGGC:FG,CEDCFGFGGFFGGGECEF7CFGEFEGGGGGGGGEEFC@FGGGGGFEAAEDFDFADFECFE7F77?AEGGFG<EG?E=FF9FFFB7:FDGGFGGCF9CGF@GGGG7FC:<D@@@CFF@CEGGGCGCF?E:DFFF78E67CEDGG>ECGD9=88CG*1*:BEFGGGECGFFFGGEDGGGGGGGG5DGE5C>D3D39
@M03364:276:000000000-BLYN8:1:1101:9666:2489 1:N:0:1
ACTCCTACGGGAGGCAGCAGTGGGGAATATTGCACAATGGGCGCAAGCCTGATGCAGCCATGCCGCGTGTGTGAAGAAGGCCTTCGGGTTGTAAAGCACTTTCAGCGAGGAGGAAGGTGGTGAACTTAATACGTTCATCAATTGACGTTACTCGCAGAAGAAGCACCGGCTAACTCCGTGCCAGCAGCCGCGGTAATACGGAGGGTGCAAGCGTTAATCGGAATTACTGGGCGTAAAGCGCACG
+
GGGGGGGGGGGGGGGGGGGGGGGGGGGGGGGGGGGGGGGGGGGGGGGGGGGGGGGGGGGGGGGGGGGGGGGGGGGGGGGGGGGGGGGGGGGGGGGGFGGGGGGGGGGDFGGGGGGGGGGGGGGGGGGGGGGGGGGGGGGFGFGGGGGGGGGGGGGGGGFGGGGG?GGGGDGEGGGFFCB<FGGGGGGGGGGGGGGGGGGGGGGDEGGGGGFGGGGGGGGGG=EEGFGGGCCEDGG=FGGDGDC7
@M03364:276:000000000-BLYN8:1:1101:12814:2530 1:N:0:1
ACTCCTACGGGAGGCAGCAGTGGGGAATATTGCACAATGGGCGCAAGCCTGATGCAGCCATGCCGCGTGTGTGAAGAAGGCCTTCGGGTTGTAAAGCACTTTCAGCGAGGAGGAAGGTGGTGAACTTAATACGTTCATCAATTGACGTTACTCGCAGAAGAAGCACCGGCTAACTCCGTGCCAGCAGCCGCGGTAATACGGAGGGTGCAAGCGTTAATCGGAATTACTGGGCGTAAAGCGCACG
+
E6CFFFAGGGFCGDEEEEGFCFGGC;FFC<@<9CFGGFE@FGGGGG>E7FGCGFGFFC8FFGFFGGGGD=FFFEFGF@F8FGGGGGFG,CEFGGGGGCDFGGFGGGCFFGGGE:=FEGGCFFFFCDFGGGGFCG8FGGDFGAFFG9FF>=38DFC@FGGGGFFCG@FECB:::2BCF:>:*>>CGGDDG>E:5:8EF9BEGG5843=BFCFF8*1*::7E58?CC9CCFF5EGDC:C>CDD)/1
@M03364:276:000000000-BLYN8:1:1101:23663:2566 1:N:0:1
ACTCCTACGGGAGGCAGCAGTGGGGAATATTGCACAATGGGCGCAAGCCTGATGCAGCCATGCCGCGTGTGTGAAGAAGGCCTTCGGGTTGTAAAGCACTTTCAGCGAGGAGGAAGGTGGTGAGCTTAATACGCTCATCAATTGACGTTACTCGCAGAAGAAGCACCGGCTAACTCCGTGCCAGCAGCCGCGGTAATACGGAGGGTGCAAGCGTTAATCGGAATTACTGGGCGTAAAGCGCACG
+
GGGGGGGGGGGGGGGGGGGGGGGGGGGGGGGGGGGGGGGGGGGGGGGGGGGGGGGGGGGGGGGGGGEFGGGGGGGGGGGGGFFFFGGGGGGGGGCGCFGGGGGGGDG>FGGFGGGGGFGFGGGGGGGGFGGEDGGGGFDFGGGGGGGGGFGGGGGGEGGGGGGGGGGGGGGGGGGGGGGGGGGGGGGGCGGGGGGGGGGGGCEGGGGGGGGGGEGEGGGGDDGGGGGGCFFGGGDEGGGGGGD9
@M03364:276:000000000-BLYN8:1:1101:6899:2598 1:N:0:1
ACTCCTACGGGAGGCAGCAGTAGGGAATCTTCGGCAATGGGGGCAACCCTGACCGAGCAACGCCGCGTGAGTGAAGAAGGTTTTCGGATCGTAAAACTCTGTTGTTAGAGAAGAACGTTAAGTAGAGTGGAAAGTTACTTAAGTGACGGTATCTAACCAGAAAGGGACGGCTAACTACGTGCCAGCAGCCGCGGTAATACGTAGGTCCCAAGCGTTGTCCGGATTTATTGGGCGTAAAGCGAGC
+
GGGGGGGGGGGGGGGGGGGGGGGGGGGGGGGGGGGGGGGGGGGGGGGGGGGGGGGGGGGGGGGGGGGGGGGGGGGGGGGGGGGGGGGGGDDGGGGGGGGGGGGGGCGGGFGGGGGGGGEGGGCFCFGGGGGGGGGGGGGGGGGDDGGGFGCGGGGFFGGGGGGGDCCFEGGDGGFGGGGGGGC;ECGGGGGEEGCCGGGGGGGGGGCF>CFGGGE*7ACEEGDE5@<9?C?CGGC=D<CFD797
@M03364:276:000000000-BLYN8:1:1101:20387:2665 1:N:0:1
ACTCCTACGGGAGGCAGCAGTGGGGAATATTGCACAATGGGCGCAAGCCTGATGCAGCCATGCCGCGTGTGTGAAGAAGGCCTTCGGGTTGTAAAGCACTTTCAGCGAGGAGGAAGGTGGTGAACTTAATACGTTCATCAATTGACGTTACTCGCAGAAGAAGCACCGGCTAACTCCGTGCCAGCAGCCGCGGTAATACGGAGGGTGCAAGCGTTAATCGGAATTACTGGGCGTAAAGCGCACG
+
GGGFGGFGCFGGGGGGGGDGGGGGGGGGGGGGFCC<EGGGGFGGDC7FGGGGGGGGGFDGGGGGG>FFDFCGGGGGGDGGF8EFGGGG8F:FFFGFGGGGGGGGGFE7F7>CGGGGD<<7CFFGAF5CDFFFFFGGG,CDCDG<=BF>DGGG<FCFEGFCFFG7CGFGGDGGCFGFD7DFGFCCFGGGFEGEGGGGGGC8C*B8C=C>FGGCEGD8>7CFED*:0<EFF78CDG=:CFFGGDG)
@M03364:276:000000000-BLYN8:1:1101:16674:2671 1:N:0:1
ACTCCTACGGGAGGCAGCAGTGGGGAATATTGCACAATGGGCGCAAGCCTGATGCAGCCATGCCGCGTGTGTGAAGAAGGCCTTCGGGTTGTAAAGCACTTTCAGCGAGGAGGAAGGTGGTGAGCTTAATACGCTCATCAATTGACGTTACTCGCAGAAGAAGCACCGGCTAACTCCGTGCCAGCAGCCGCGGTAATACGGAGGGTGCAAGCGTTAATCGGAATTACTGGGCGTAAAGCGCACG
+
GGGGGGGGGGGGGGGGGGGGGGGGGGGGGGGGGGGGGDCGGGGGGGGGGGGGGGGGGGGGGGGGGGGGGGGGGGGGGGGGGGGGGGGGG7FGGGGGGGGGGGGGGGGGGGFGGGGGGGGGGGGGEFGGGGGGGDGGGGGGFGGGGGG@FGGGGGGEGGGGGGGGGGGGGGGGGGGGGGCGGGFGFGGGFGGGG5CEFGGGGEGGGGGGGA?EGGGGGGG=EEGGGGGGGGGGGDCCF7:<DGG7
@M03364:276:000000000-BLYN8:1:1101:16506:2672 1:N:0:1
ACTCCTACGGGAGGCAGCAGTGGGGAATATTGCACAATGGGCGCAAGCCTGATGCAGCCATGCCGCGTGTGTGAAGAAGGCCTTCGGGTTGTAAAGCACTTTCAGCGAGGAGGAAGGTGGTGAACTTAATACGTTCATCAATTGACGTTACTCGCAGAAGAAGCACCGGCTAACTCCGTGCCAGCAGCCGCGGTAATACGGAGGGTGCAAGCGTTAATCGGAATTACTGGGCGTAAAGCGCACG
+
GGGGGGGGGGGGGGGGGGGGGGGGGGGGGGGGGGGGGGGGGGGGGGGGGGGGGGGGGGGGGGGGGGGFGGGGGGGGGGGGGGGGGGGGGGGGGGGGGGGGGGGGGGG7FFGGGGGGGGGGGGGGGGGGGGGGGGGGGGFGGGFGGGGBFGGGGGGGGGGDGGGGGGGGGGGGGGGGGGGGDGGGGGGGGGGGEEGGGGGGEGGGEGGGGGGGGGGGGGGGGGGGGGGGGGGGGGCEC7FGGGG5
@M03364:276:000000000-BLYN8:1:1101:19279:2691 1:N:0:1
ACTCCTACGGGAGGCAGCAGTGGGGAATATTGCACAATGGGCGCAAGCCTGATGCAGCCATGCCGCGTGTGTGAAGAAGGCCTTCGGGTTGTAAAGCACTTTCAGCGAGGAGGAAGGTGGTGAACTTAATACGTTCATCAATTGACGTTACTCGCAGAAGAAGCACCGGCTAACTCCGTGCCAGCAGCCGCGGTAATACGGAGGGTGCAAGCGTTAATCGGAATTACTGGGCGTAAAGCGCACG
+
GGGGGGGGGDGGGGGGGGGGGGGGGGCEGGGGGGGGGGCFGGEGGGGGGGCEFGFFGFGGGGGGGGGFGGCF<EFDGGGGG<FFGGGGGGGGAFEFGFGGGGGGGGGEGEGGCEGGGGFGGGDFD?FGGGGGGGGGGGGADFGGGGGGGGGGGGGGGDG7FFGGGFGDCEGGGGGGFGGGGGFGGGGGGGGGGEGDGGGGGEGEEGGGCGGGEGEGGGGGDGGGGGGGG6@FGGGG3FCDDGGD
@M03364:276:000000000-BLYN8:1:1101:9817:2757 1:N:0:1
ACTCCTACGGGAGGCAGCAGTAGGGAATCTTCGGCAATGGGGGCAACCCTGACCGAGCAACGCCGCGTGAGTGAAGAAGGTTTTCGGATCGTAAAACTCTGTTGTTAGAGAAGAACGTTAAGTAGAGTGGAAAGTTACTTAAGTGACGGTATCTAACCAGAAAGGGACGGCTAACTACGTGCCAGCAGCCGCGGTAATACGTAGGTCCCAAGCGTTGTCCGGATTTATTGGGCGTAAAGCGAGG
+
GGGGGGGGGGGGGGGGGGGGGFGGGGGGGGGGGGGGGGGGGGGGGGGGGGGGGGGGGGGGGGGGGGGGGGGGGGGGGGGGGCGGGGGGGGGGGGGGGGGGGGGGGGGGGGGGGGG8FFFFFGFGGDGADCBFEGFGGGFGGGGGGGGFGEFGGGGGGGGGGGGGGGGGGDDGGGGFFDGGGG>EGGGG7FEGEGGDGGGGGGGGGGGFFGDGGGEGGDFFCGEG5+?FFGGFFGGGGGGFGGD)
@M03364:276:000000000-BLYN8:1:1101:24388:2819 1:N:0:1
ACTCCTACGGGAGGCAGCAGTAGGGAATCTTCGGCAATGGGGGCAACCCTGACCGAGCAACGCCGCGTGAGTGAAGAAGGTTTTCGGATCGTAAAACTCTGTTGTTAGAGAAGAACGTTAAGTAGAGTGGAAAGTTACTTAAGTGACGGTATCTAACCAGAAAGGGACGGCTAACTACGTGCCAGCAGCCGCGGTAATACGTAGGTCCCAAGCGTTGTCCGGATCTATTGGGCGTAAAGCGAGG
+
@F@CFGFGGCG7@@-@@EGGEGFGGGG,<@ECFGDEFGFCCFDGCFGFFGFGGGGG6+6CA>FCFGDGG7B5,EFFAFCCDFEGFGD7C+?BF<EGGGGGFGDEFGGDFFEFGGEFGCDFG<<EBFDF9>FFDFCDC@,CDDG9CD3:C@+>FF<<7DCB,<CG7FC*C7CCCFDCBD*=F7*<C8FFD>E*:C*=*29;8E988FC+*+<CCEE=7A:?CEC=*<<9<CFFF5EE<<DCD*1)
@M03364:276:000000000-BLYN8:1:1101:22292:2850 1:N:0:1
ACTCCTACGGGAGGCAGCAGTGGGGAATATTGCACAATGGGCGCAAGCCTGATGCAGCCATGCCGCGTGTGTGAAGAAGGCCTTCGGGTTGTAAAGCACTTTCAGCGAGGAGGAAGGTGGTGAACTTAATACGTTCATCAATTGACGTTACTCGCAGAAGAAGCACCGGCTAACTCCGTGCCAGCAGCCGCGGTAATACGGAGGGTGCAAGCGTTAATCGGAATTACTGGGCGTAAAGCGCACG
+
GGGGGGGGGGGGCGGDGGGGGGGGGFFGGGGGGGGGGGGGGGGGG:FFGGGGGGGGGGFGGGGGGGGGGGGGGFFGGGGGDGGFDFGCCFGGDGGGGGGGGG?EE,4@FGEGGGDCEGG@FFFGGGGGGGGGGGGGGGGDDFGF9CGFCEEFFF@CGG@FCFGGD7FEGGGGFFFGG>>FEFGGGFEGFGGGGGDCFEEGGGCGGGGGGGGG81;8:EGGGGGGGCC9+0:5<C5*>C:C<D<7
@M03364:276:000000000-BLYN8:1:1101:21111:2881 1:N:0:1
ACTCCTACGGGAGGCAGCAGTGGGGAATATTGCACAATGGGCGCAAGCCTGATGCAGCCATGCCGCGTGTGTGAAGAAGGCCTTCGGGTTGTAAAGCACTTTCAGCGAGGAGGAAGGTGGTGAACTTAATACGTTCATCAATTGACGTTACTCGCAGAAGAAGCACCGGCTAACTCCGTGCCAGCAGCCGCGGTAATACGGAGGGTGCAAGCGTTAATCGGAATTACTGGGCGTAAAGCGCACG
+
CGFFGGFFGFG@C7-FEFEFGGFGGGGFFEGGFCGGG<EC<EEGGGGGGEF@EFFGC@EGF@EDC7FFCFFE=EGFAA=FGG8FEF,+:B=BFFFGAFGGF<,BFG:>FE7CBBFGGDE7F7FFCDFEEFGFGDFGCD9F<A@E<FGGGGGG9@B:7CFCGGGGFGGGCFFECF@,>8FGGGGCGGFFCBE58CCB<F;>8CCC*:C*<@+;CEE5CFE55:1AEEGGCC85DC5*9CGGGCD9
@M03364:276:000000000-BLYN8:1:1101:10522:2885 1:N:0:1
ACTCATACGGGAGGCAGCAGTGGGGAATATTGCACAATGGGCGCAAGCCTGATGCATCCATGCCGCGCGTGTGAAGAAGGCCTTCTGGTTGTAAAGCACTTTCAGCGAGGAGGAAGGAGGTGAACTTAATACGTTCATCAATTGACGTTACTCGCAGAAGAAGCACCGGCGAACTCCGTGCCAGCAGCCGCGGTAATACGGAGGGTGCAGGCGTTAATGGGAATTACTGGGCGTAACGCGCCCG
+
-EFG,6,EF;@B77C@@F<EFCFCC,B,,,,6,,CC,EF8F;7FCCGGFGGGGA@C,6CFEFGF@+6+86@6C,,,,,:,C<FCG,E<C,B??F<FG@4FED9<FG=CGG:F:7FCF,,C4+:EFC<D<?D?<>3,A,,,57EFFGGC=>=DF+<+>B,@,38F3@F<*@*>>*BB,=*<1C;,;7CF>EGGGB*;+2<=E58CE>EE@+*::;85*<+<C*<C2+3<E<@55C/***9C)/)5
@M03364:276:000000000-BLYN8:1:1101:12212:2886 1:N:0:1
ACTCCTACGGGAGGCAGCAGTGGGGAATATTGCACAATGGGCGCAAGCCTGATGCAGCCATGCCGCGTGTGTGAAGAAGGCCTTCGGGTTGTAAAGCACTTTCAGCGAGGAGGAAGGTGGTGAACTTAATACGTTCATCAATTGACGTTACTCGCAGAAGAAGCACCGGCTAACTCCGTGCCAGCAGCCGCGGTAATACGGAGGGTGCAAGCGTTAATCGGAATTACTGGGCGTAAAGCGCACG
+
GGGGGGGGGGGEGGGGGGAGGGGGGEGGGGGGGGGGGGGGGGGGGGGGGGGGGGGGCFGGGEGGGGGFGGGGGGGGGGGGGGGGGGGGGGGGGGGGGGGGGGGGGGGGGGGGGGDGGGGGGGFDGGGGGGGGGGGGGGGGGGGGGGGGGGGGCGGGGGGGGGGGGGGGGGGEGGGGGDGGGGGGGGGDFGGGGGGGGFGGEDEGGGGGGFGGGGGGGGGGGGGGGGGGGGFGGGGGGFDGGGD)
@M03364:276:000000000-BLYN8:1:1101:21767:2945 1:N:0:1
ACTCCTACGGGAGGCAGCAGTGGGGAATATTGCACAATGGGCGCAAGCCTGATGCAGCCATGCCGCGTGTGTGAAGAAGGCCTTCGGGTTGTAAAGCACTTTCAGCGAGGAGGAAGGTGGTGAGCTTAATACGTTCATCAATTGACGTTACTCGCAGAAGAAGCACCGGCTAACTCCGTGCCAGCAGCCGCGGTAATACGGAGGGTGCAAGCGTTAATCGGAATTACTGGGCGTAAAGCGCACG
+
GGGGGGGGGGGGGGGGGGGGGGGGGCFFGGGGGGGGGGGGGGGGGGGGGGGGGGGGGGGGGGGGGGGGGGGGGGGGGGGGGGGGGGGGGGGGGGGGGGGGGGGGGGEDFGGGGGGGGGGGGGGGGGGGFGGGGGGGGGGGGGGGGGGGGFGGGGGGGEGGGGFGGGGGDGGGGGGGGDFEE1>FGGGGGGGGGGGGGGGDEGGGGGGGGGGGG?EGGGGGGGDGGGFFFFFFGGGGGCGGGGG)
@M03364:276:000000000-BLYN8:1:1101:12907:2953 1:N:0:1
ACTCCTACGGGAGGCAGCAGTGGGGAATATTGCACAATGGGCGCAAGCCTGATGCAGCCATGCCGCGTGTGTGAAGAAGGCCTTCGGGTTGTAAAGCACTTTCAGCGAGGAGGAAGGTGGTGAGCTTAATACGTTCATCAATTGACGTTACTCGCAGAAGAAGCACCGGCTAACTCCGTGCCAGCAGCCGCGGTAATACGGAGGGTGCAAGCGTTGTCCGGATTTATTGGGCGTAAAGCGAGCG
+
GGGGGGGGGGGGGGGGGGGGGGGGGGGGGGGGGGGGGGGGGGGDGGGGGGGGGGGGGGGGGGGGGGGGGGGGGGGGGGGGGGFGGGGGGGGGGCFGGGGGGGGGGGGGGGEGGCFGGGGGFGGGGDGGGGGGGGGGGGGGGGGGDGGGGFGGGGGGGGGGGGGGGGFFGGGGGGGGGGGGDFGGGGGGD*5CGEGD?EFGGGGGDGGGGGGGGGGDGGGGGGEGFFCC:CGGGGGG:FCDDGGD
@M03364:276:000000000-BLYN8:1:1101:23114:2995 1:N:0:1
ACTCCTACGGGAGGCAGCAGTGGGGAATATTGCACAATGGGCGCAAGCCTGATGCAGCCATGCCGCGTGTGTGAAGAAGGCCTTCGGGTTGTAAAGCACTTTCAGCGAGGAGGAAGGTGGTGAGCTTAATACGTTCATCAATTGACGTTACTCGCAGAAGAAGCACCGGCTAACTCCGTGCCAGCAGCCGCGGTAATACGGAGGGTGCAAGCGTTAATCGGAATTACTGGGCGTAAAGCGCACG
+
GG9FFEGFCEGGEGGGEGFGGGGGGGDGGGGFGDGDFEAFFEGGGGGGG<EFFGGGGGGGGGGGDGCFFGFF<,6<C=FDFGFFGGGDFFFEFCFGGGGEGFDGCFG7@F=:=CFGDFGGGCFFGFCFAFGGCFFFGAFGCFAFGGGGGGGFEFGFFGGGGGGGGGEEGGGGGFFGGGG@FGGDCBFGGGEEGGGGFCGFEECEGGECFGGGEEGEG?F5:E5=FGGG7C:=GGEGGGG3DGC5
@M03364:276:000000000-BLYN8:1:1101:9301:3004 1:N:0:1
ACTCCTACGGGAGGCAGCAGTGGGGAATATTGCACAATGGGCGCAAGCCTGATGCAGCCATGCCGCGTGTGTGAAGAAGGCCTTCGGGTTGTAAAGCACTTTCAGCGAGGAGGAAGGTGGTGAACTTAATACGTTCATCAATTGACGTTACTCGCAGAAGAAGCACCGGCTAACTCCGTGCCAGCAGCCGCGGTAATACGGAGGGTGCAAGCGTTAATCGGAATTACTGGGCGTAAAGCGCACG
+
GGGGGGGGGGGGGGGGGGGGFGGGGGGGGGGGGGGGGGGGGGGGGGGGGGGGGGGGGGGGGGGGGGGFGGGGGGGGGGGGGGGGGGGGGGGGGGGGGGGGGGGGGGGEFGCBFFGGEGGGGGDGGGFGGFGGGGGGGGGGGGGGGGGGGGGGGGDEGGGDGGGGGGGGGGGGGGGGGGGGDGGGGCFFEEEGGGGGGCFFE5:EGGG5CFGGGGGGGGGGGGGGGGGGGGGGGGGGGFGGGC57
@M03364:276:000000000-BLYN8:1:1101:18698:3055 1:N:0:1
ACTCCTACGGGAGGCAGCAGTGGGGAATATTGCACAATGGGCGCAAGCCTGATGCAGCCATGCCGCGTGTGTGAAGAAGGCCTTCGGGTTGTAAAGCACTTTCAGCGAGGAGGAAGGTGGTGAGCTTAATACGCTCATCAATTGACGTTACTCGCAGAAGAAGCACCGGCTAACTCCGTGCCAGCAGCCGCGGTAATACGGAGGGTGCAAGCGTTAATCGGAATTACTGGGCGTAAAGCGCACG
+
GFGGGGGGGGGGGGGGGGGGGGGGGGGGGGGGGGGGGGGGGGGGGGDGGGGFGGGGGGGGGGGGGGGGCFDFGGGGGGGGGGGGGFGGGGGGGFGGGGGGGGGFGGGCFGFGGFDFGGGGGDGGGGCGGGGGGCCCFFGFGGFGGGGGGGCFFDGEGGFCFGGGGGGGGGGGGGGGGGGGGGGGGGGGGGGGDCDCGGGGGDGGGGGGGFCCEGGEGFGGGGGGGGGFFGGGGGGEGG*>53D5
@M03364:276:000000000-BLYN8:1:1101:18395:3079 1:N:0:1
ACTCCTACGGGAGGCAGCAGTAGGGAATCTTCGGCAATGGGGGCAACCCTGACCGAGCAACGCCGCGTGAGTGAAGAAGGTTTTCGGATCGTAAAACTCTGTTGTTAGAGAAGAACGTTAAGTAGAGTGGAAAGTTACTTAAGTGACGGTATCTAACCAGAAAGGGACGGCTAACTACGTGCCAGCAGCCGCGGTAATACGTAGGTCCCAAGCGTTGTCCGGATTTATTGGGCGTAAAGCGAGC
+
FGGGGGGGGGGGGGGGGEFGGDFFGFGGGGGGG>FGGGGGGGGGGGGGGGGGGGGGGGGGGGEGGGGGGGFFGGGGGFGGGFGGGGGGGGGGG@DFFGGGGGGDFEAF99BEEFFFGGFCFGFGEADDFF=DFGGGGGCFEDGGGFGGGGGGGG9=FAAFFFC7CFG:@CFGG@CFGGGGFGFGFF,:C,CCEGGGGGDFGGCF8FE9CF9C=:;CEGGGGG?C*3<C<<E=FGEED<FD:<D)
@M03364:276:000000000-BLYN8:1:1101:24923:3141 1:N:0:1
ACTCCTACGGGAGGCAGCAGTGGGGAATATTGCACAATGGGCGCAAGCCTGATGCAGCCATGCCGCGTGTGTGAAGAAGGCCTTCGGGTTGTAAAGCACTTTCAGCGAGGAGGAAGGTGGTGAACTTAATACGTTCATCAATTGACGTTACTCGCAGAAGAAGCACCGGCTAACTCCGTGCCAGCAGCCGCGGTAATACGGAGGGTGCAAGCGTTAATCGGAATTACTGGGCGTAAAGCGCACG
+
GGGGGGGGGGGGGGGGGGGGGGFGGGGGGGGGGGGGGGGGGGGGGGGGFGGGGGGGGGGGFGGGGGGGGGGGGGGGGGGGADGGGGGGG7>FGGGGGFGGGGDGGGGFFGGGGGGGGGGGGGGGGGDCFFFFF<F<F9AFGGGG,CFGGC@@CFC+@FGCFFFGGGFGGGGGD@DF7BF7CFGGGGBCFEGEDECBFGFGG8EEC:EECGFFGGCE5C<:CCCFFGGG?68FGGGGGGGDGC<C
@M03364:276:000000000-BLYN8:1:1101:15545:3193 1:N:0:1
ACTCCTACGGGAGGCAGCAGTGGGGAATATTGCACAATGGGCGCAAGCCTGATGCAGCCATGCCGCGTGTGTGAAGAAGGCCTTCGGGTTGTAAAGCACTTTCAGCGAGGAGGAAGGTGGTGAACTTAATACGTTCATCAATTGACGTTACTCGCAGAAGAAGCACCGGCTAACTCCGTGCCAGCAGCCGCGGTAATACGGAGGGTGCAAGCGTTAATCGGAATTACTGGGCGTAAAGCGCACG
+
GGGGGGGGGGGGGGGGGGGGGGGGGGGGGGGGGGGGGGGGGGGGGGGGGGGGGGGGGGGGGGGGGGGGGGGGGGGGGGGGGGGGGGGGGGGGGGGGFGGGGGGGGGGCGGEGGGGGGGGGGGFGGGGGGFGGFFFFGGGGGGGGGGGGGGGGECGGGGFFGGDGGGGGGGGGGGGFGGGGGGGGGFGFFEGGGGGGGGGGGGGGGGGGGFGGGGGEFGGGGEDFGGGGGGGGGGGGGGGGGGG7
@M03364:276:000000000-BLYN8:1:1101:22531:3225 1:N:0:1
ACTCCTACGGGAGGCAGCAGTGGGGAATATTGCACAATGGGCGCAAGCCTGATGCAGCCATGCCGCGTGTGTGAAGAAGGCCTTCGGGTTGTAAAGCACTTTCAGCGAGGAGGAAGGTGGTGAACTTAATACGCTCATCAATTGACGTTACTCGCAGAAGAAGCACCGGCTAACTCCGTGCCAGCAGCCGCGGTAATACGGAGGGTGCAAGCGTTAATCGGAATTACTGGGCGTAAAGCGCACG
+
FFGGGGGGGGGGGGGGGGGGFGGGGGGGGGGGGGGGGGGGGFGGGGC@FG@FGGGGGC6EAFGFFGGGGGCCFFGGGGGGGGGFFGGGGGGGGGGGF@FCGGEAFGD7:CFGGGGGGFGFGGFFAFGGGGFGGDE:FF9,@=FFGGEE<FCFGGGDGGGGGGGGG@FGGD@GCFCCC@FFFGCG77BF8C5BCEEGDFFF5EEGGGGGC@C*888*/0A*7EEFCF?CCFA5DGG55:7CDD<7
@M03364:276:000000000-BLYN8:1:1101:24342:3237 1:N:0:1
ACTCCTACGGGAGGCAGCAGTAGGGAATCTTCGGCAATGGGGGCAACCCTGACCGAGCAACGCCGCGTGAGTGAAGAAGGTTTTCGGATCGTAAAACTCTGTTGTTAGAGAAGAACGTTAAGTAGAGTGGAAAATTACTTAAGTGACGGTATCTAACCAGAAAGGGACGGCTAACTACGTGCCAGCAGCCGCGGTAATACGTAGGTCCCAAGCGTGGTCCGGATTTATTGGGCGTAAAGCGAGC
+
FE<CFFGE@CCGGG-CCFGGGG9A@A8E,<FGGDEGCFGGCFGEGGG<,CAD<FEGDGGGGDFEGG7F>FCEFGF<B<F8EDDGGGG:F+FFGFGGGGGGGGGFEF9FFGDDGGG<FFG?FG?FFGCFFGE3FFGGFDFGGCFFGGGGEGGGGGGFAF9FB7FG>FGGGGGE<FGGFCEGG>C<8BFF8FE>EDEEECE9CE?C@FG+;+038C8**/2<:CE5C9:EFCCFGDE5*3C>DGD5
@M03364:276:000000000-BLYN8:1:1101:20811:3250 1:N:0:1
ACTCCTACGGGAGGCAGCAGTGGGGAATATTGCACAATGGGCGCAAGCCTGATGCAGCCATGCCGCGTGTGTGAAGAAGGCCTTCGGGTTGTAAAGCACTTTCAGCGAGGAGGAAGGTGGTGAGCTTAATACGTTCATCAATTGACGTTACTCGCAGAAGAAGCACCGGCTAACTCCGTGCCAGCAGCCGCGGTAATACGGAGGGTGCAAGCGTTAATCGGAATTACTGGGCGTAAAGCGCACG
+
FFGGGGGGGGGGGGGGGGGG<EFGGGGGGGGAFFGGGGGGGGGGGGGGGGGGGGGGGFGFE@FGGCCGGGGGGGGGGGGGGGGFGGGGGGGGGGGGGGGGGD99AFGEGGGGGDG8E?FGGGGGDFGCFGGFGDEGGF9DGGCEFGGE7<CFGGEECGGFGGGFGFGGGGGEC?CDGGFGGG9@FGGGGDEGE8CECFGGGEGG>E8EGGGFGGEGC:FFDG*1<<9EFE:*CDEGGGFDGG33
@M03364:276:000000000-BLYN8:1:1101:6260:3262 1:N:0:1
ACTCCTACGGGAGGCAGCAGTGGGGAATATTGCACAATGGGCGCAAGCCTGATGCAGCCATGCCGCGTGTGTGAAGAAGGCCTTCGGGTTGTAAAGCACTTTCAGCGAGGAGGAAGGTGGTGAGCTTAATACGTTCATCAATTGACGTTACTCGCAGAAGAAGCACCGGCTAACTCCGTGCCAGCAGCCGCGGTAATACGGAGGGTGCAAGCGTTAATCGGAATTACGGGGCGTAAAGCGCACG
+
GFGFGAFEGGGE:F7BC;FGFEGFDGG<DFF,EDFGGCE8CF:CB@CD<,CFF<EFFFECFGG<CFCFGGGGGGGGCCFF@FC8EEFFFGCFEEF5?EEGGC?FFCEC@7B:C@=F@4,BBF?CFD@<9<FGGFC,AFFAFGA=FDFECBFGFF++5@@FFFFGFCCE7FEDGG,97>CBFGGGG7FGGG>EGECE?C+8B5BCB*38CE7:CEEEF+<EEGD589?*7EEGDGGG3>7CCDD3
@M03364:276:000000000-BLYN8:1:1101:6799:3262 1:N:0:1
ACTCCTACGGGAGGCAGCAGTGGGGAATATTGCACAATGGGCGCAAGCCTGATGCAGCCATGCCGCGTGTGTGAAGAAGGCCTTCGGGTTGTAAAGCACTTTCAGCGAGGAGGAAGGTGGTGAACTTAATACGTTCATCAATTGACGTTACTCGCAGAAGAAGCACCGGCTAACTCCGTGCCAGCAGCCGCGGTAATACGGAGGGTGCAAGCGTTAATCGGAATTACTGGGCGTAAAGCGCACG
+
GGGGGGGGGGGEGGGGGGGGGGGGGGGGGGGGGGGGGGFFGGGGGGGGGGGGGGGGGGGGGGGGGGGGGGGGGGGGGGGGGGGGGGGGGGGGGGGGGGGGGGGGGGGGGGGGGGGGGFGGGGGGGGGGGGGFGGGGGGGGGGGGGGEEGGGGGGGEGGGGGGGGGGFEGGGGGGGGFGGGGGGGGGGGGGEGGGGCGFGGDCEGDCGGGFGFEEGGGGCFGGGGGGGGGGFGGGGGFGGG3D)1
@M03364:276:000000000-BLYN8:1:1101:16106:3287 1:N:0:1
ACTCCTACGGGAGGCAGCAGTGGGGAATATTGCACAATGGGCGCAAGCCTGATGCAGCCATGCCGCGTGTGTGAAGAAGGCCTTCGGGTTGTAAAGCACTTTCAGCGAGGAGGAAGGTGGTGAGCTTAATACGCTCATCAATTGACGTTACTCGCAGAAGAAGCACCGGCTAACTCCGTGCCAGCAGCCGCGGTAATACGGAGGGTGCAAGCGTTAATCGGAATTACTGGGCGTAAAGCGCACG
+
GGGGGGGGGGGGGGGGGGGGGGGGGGGGGGGGGGGGGGGGGGGGGGGGGGGGGGGGGGGGGGGGGGGGGGGGGGGGGGGGGGGGGGGGGGGGGGGGGGGGGGGGGGGGGGGGGGGGGGGGGGGGGGGGGGGGGGGGGGGGGGGGGGGGGGGGFGGGGGGGGGGGGGGGGGGGGGGGGGGGGGGGGGGGFGGGGGGGGFGGGGGGGGGGGGGGGGGGGGGGGGEGGGGGFGFGGGGGGGGGGGD<
@M03364:276:000000000-BLYN8:1:1101:15975:3329 1:N:0:1
ACTCCTACGGGAGGCAGCAGTAGGGAATCTTCCGCAATGGACGAAAGTCTGACGGAGCAACGCCGCGTGTGTGAAGAAGGTTTTCGGATCGTAAAACTCTGTTGTTAGAGAAGAACGTTAAGTAGAGTGGAAAGTTACTTAAGTGACGGTATCTAACCAGAAAGGGACGGCTAACTACGTGCCAGCAGCCGCGGTAATACGTAGGTCCCAAGCGTTGTCCGGATTTATTTGGCGTAAAGCGAGC
+
GGGGGGGGGEGGGGGGGGGGGGGGGGGGGGGGGGGGGGGGGGGGEDFGGGGGGGGGGGGGGGGEGFGGGGGGGGGGGGGGGGGGGGGGGGGGGFGGGGGGGGGGGFFGGGGGGGGGGGFGDFGGGAFFGGGGGGGGGGGGGGGGGCGGGGGGGGFCDFGGGGGGFGGGGGGEDGGFDFGF@GGGGGGGGGGGGGGDCEBFGCEDGGGGGGFF5CCEEGG?EGEGC67CG++<FCE5D<7FGDG/
@M03364:276:000000000-BLYN8:1:1101:19021:3348 1:N:0:1
ACTCCTACGGGAGGCAGCAGTGGGGAATATTGCACAATGGGCGCAAGCCTGATGCAGCCATGCCGCGTGTGTGAAGAAGGCCTTCGGGTTGTAAAGCACTTTCAGCGAGGAGGAAGGTGGTGAGCTTAATACGTTCATCAATTGACGTTACTCGCAGAAGAAGCACCGGCTAACTCCGTGCCAGCAGCCGCGGTAATACGGAGGGTGCAAGCGTTAATCGGAATTACTGGGCGTAAAGCGCACG
+
GCFGGGGGGGGGGGFGGGGGGGGGGGGGCGGGGGGGGGGGFGGGGGGGGGGEFGGFGGGGGGGGGGGEGGDGCGGFFFGGGGFGGGGCFEGFGGGG<CFFFGGGGGGGEDE:FC8F+BF<FGGGGCCGGCF<FFGGGGFFGFG?FFFGGGGGGCGGGEGCDGGFG7FFGGG7DGFFGGGFGG@BFEGGGGGGGGDGFDGGGCE7@CEGGGGGDGGD5?FCG8;CGFFDFFGGDGGGG7CDGC5)
@M03364:276:000000000-BLYN8:1:1101:11865:3356 1:N:0:1
ACTCCTACGGGAGGCAGCAGTAGGGAATCTTCCGCAATGGACGAAAGTCTGACGGAGCAACGCCGCGTGTGTGAAGAAGGTTTTCGGATCGTAAAGCACTGTTGTTAGAGAAGAACAAGGATAAGAGTCACTGCTTGTCCCTTGACGGTATCTAACCAGAAAGCCACGGCTAACTACGTGCCAGCAGCCGCGGTAATACGTAGGTGGCAAGCGTTGTCCGGAATTATTGGGCGTAAAGCGCGCG
+
GGGGGGGGGGGGGGGGGGGGGGGGGGGGGGGGGGGGGGGGGGGGGFGGGGGGGGGGGGGGGGGGGGGGFFGGGGGGGGGGGGGGGGGDGGGGGGGGGGGGGGGGGGGGFGGGGGGGGGGGGGGGGGGGGGGGGGGGGGGGGGGGGFFGGCGGGGGGGGGGGGGGGGGGGGGGGGGGGGGGGGGGGGFGGGGEGGDGGGCGFFGGGFEFGFGGGCEDECCEG51:FGFCFFFDDDGGGFGDCCC)
@M03364:276:000000000-BLYN8:1:1101:6723:3390 1:N:0:1
ACTCCTACGGGAGGCAGCAGTAGGGAATCTTCGGCAATGGGGGCAACCCTGACCGAGCAACGCCGCGTGAGTGAAGAAGGTTTTCGGATCGTAAAACTCTGTTGTTAGAGAAGAACGTTAAGTAGAGTGGAAAGTTACTTAAGTGACGGTATCTAACCAGAAAGGGACGGCTAACTACGTGCCAGCAGCCGCGGTAATACGTAGGTCCCAAGCGTTGTCCGGATTTATTGGGCGTAAAGCGAGC
+
GGGGGGGGGGGGGGGGGGGGGGGGGGGGGGGGGGGGGGGGGGGGGGGGGGGGGGGGGGGGGGGGGGGGGGGGGGGGGGGGGGGGGGGGGDGGGGGGGGGGGGGGGGGGGGGGGGGGGGGGGGFGGGGGGGGGGGGGGGGGGGGGGGGGGGGGGGGGFGGGGGGGGGGGGGE7FGGGGGGGAEGGGFGGGGGGGGGDCGDCGGGGGCFGGFGGGG?EGGGGGGECCGGGGGFGGGGEDFGFGGG3
@M03364:276:000000000-BLYN8:1:1101:9077:3411 1:N:0:1
ACTCCTACGGGAGGCAGCAGTAGGGAATCTTCGGCAATGGGGGCAACCCTGACCGAGCAACGCCGCGTGAGTGAAGAAGGTTTTCGGATCGTAAAACTCTGTTGTTAGAGAAGAACGTTAAGTAGAGTGGAAAGTTACTTAAGTGACGGTATCTAACCAGAAAGGGACGGCTAACTACGTGCCAGCAGCCGCGGTAATACGTAGGTCCCAAGCGTTGTCCGGATTTATTGGGCGTAAAGCGAGC
+
GGGGGGGGGGGGGGGGGGGGGGGGGGGGGGGGGGGGGGGGGGGGGGGGGGGGGFEGGGGGGGGGGGGEGCCDDGGGGGGGGGGGGGGGEGDEGGGGGDEFGGGGGGCCEFGGGFGCEGFGC9BFEBDFF<FFBEGGGGGAFFGGGGFDD>@FFGGGGF:BFGGGGDFBFDFEDGGE;B:CCGEFFCC7EFEGEECGCCB9839B@FGGCGFGFDGDECF9CEEGGGGGGGGGGD*5CCGG)19)
@M03364:276:000000000-BLYN8:1:1101:15621:3490 1:N:0:1
ACTCCTACGGGAGGCAGCAGTGGGGAATATTGCACAATGGGCGCAAGCCTGATGCAGCCATGCCGCGTGTGTGAAGAAGGCCTTCGGGTTGTAAAGCACTTTCAGCGAGGAGGAAGGTGGTGAACTTAATACGTTCATCAATTGACGTTACTCGCAGAAGAAGCACCGGCTAACTCCGTGCCAGCAGCCGCGGTAATACGGAGGGTGCAAGCGTTAATCGGAATTACTGGGCGTAAAGCGCACG
+
GGGGGGGGGGGGGGGGGGGGGGGGGGGGGGGGGGGGGGGGGGGGGGDGGGGGGGGGGGGGGGGGGGGFGGGGGGGGGGGGGGGGGGGGGGGGGGGGGGGGFGGGGGGGGGGGGFGGGGGGGGGGGGGGGGGGGGGGGGGGGGGGGGGFGGGGGGGGGGGGGGGGGGGGDGGGGGGGGEGGGGGGGGGGCEGGGGGGGGGGGEGEGGGGGGGGGGEGC?9FE5CFFEGGGGGGDGDGCFGGGGG5
@M03364:276:000000000-BLYN8:1:1101:11624:3511 1:N:0:1
ACTCCTACGGGAGGCAGCAGTGGGGAATATTGCACAATGGGCGCAAGCCTGATGCAGCCATGCCGCGTGTGTGAAGAAGGCCTTCGGGTTGTAAAGCACTTTCAGCGAGGAGGAAGGTGGTGAGCTTAATACGTTCATCAATTGACGTTACTCGCAGAAGAAGCACCGGCTAACTCCGTGCCAGCAGCCGCGGTAATACGGAGGGTGCAAGCGTTAATCGGAATTACTGGGCGTAAAGCGCACG
+
GGGGGGFGGGGGGGGGGGGGGGGGGGGGGGGGGGGGGGGFGGGGGGGGGGGGGGGGGGGGGGGGGGGGGGGGGGGGGGGGGGGGGGGGGGGGGGGGGGGGGGGGGGGEGGGGGGGGGGGGGGFGGGGGGGGGGGGGGGGGGGGFCFGGGGGGGGDEGFGFGGGGGGFGGGEEGGGFGEF7CCF8@CFGGGGE8EGG9EGFGEEC8EGGGGGGGGGDEGGCE=EFFEF7<CECDGGGFFGCDGG5
@M03364:276:000000000-BLYN8:1:1101:23270:3512 1:N:0:1
ACTCCTACGGGAGGCAGCAGTGGGGAATATTGCACAATGGGCGCAAGCCTGATGCAGCCATGCCGCGTGTGTGAAGAAGGCCTTCGGGTTGTAAAGCACTTTCAGCGAGGAGGAAGGTGGTGAACTTAATACGTTCATCAATTGACGTTACTCGCAGAAGAAGCACCGGCTAACTCCGTGCCAGCAGCCGCGGTAATACGGAGGGTGCAAGCGTTAATCGGAATTACTTGGCGTAAAGCGCACG
+
GGGGEFGDGGGGGGGGGGGGGGGGGGGFGFGCGGGFFFEFGGGGGGGGGG@EGFGGGGGFF,CCFGEFFGEFGGEGFGGGGGGCFGGGFGGGGGGGGGGCFFGGGGGDGGEGGD<CEEGFGGFGGGGFFGGGFGF,AFFGGGGGGGDFGGGGGEGGG@GBFCFCF<DECCFGFCEDGGFGGGGGFGGCEEGGGGGGGGGGGCEGG>CGFGG=EEEG5CGFEEGGGGF@+<CF3DGCFGGCDGG5
@M03364:276:000000000-BLYN8:1:1101:5778:3526 1:N:0:1
ACTCCTACGGGAGGCAGCAGTGGGGAATATTGCACAATGGGCGCAAGCCTGATGCAGCCATGCCGCGTGTGTGAAGAAGGCCTTCGGGTTGTAAAGCACTTTCAGCGAGGAGGAAGGTGGTGAGCTTAATACGTTCATCAATTGACGTTACTCGCAGAAGAAGCACCGGCTAACTCCGTGCCAGCAGCCGCGGTAATACGGAGGGTGCAAGCGTTAATCGGAATTACTGGGCGTAAAGCGCACG
+
GG9FFFFGGGGGGGGGGGGGGGGFGGGFGGGGGGGGGGFGGFGGGGDFGGGFGGGGGGGGGGGGGGGGDGGFFFGCGFGDGGGGGGGGGGGGGGGGGGGGGFGGGGEGGGGGGGGGEEGGEGGGGGGGGGGGGGGGFGGGGGGGG9FGGEGGGGDDGGGGGGGGGGDFCEGGCCBFGGGGGGGGGGGGGGDGGCEG9C?FCCEEC5CEGGGGGGGGGFFGGGGGGGGEGCFFGDGEGFGGGGG<
@M03364:276:000000000-BLYN8:1:1101:23631:3557 1:N:0:1
ACTCCTACGGGAGGCAGCAGTGGGGAATATTGCACAATGGGCGCAAGCCGGATGCAGCCATGCCGCGTGTGTGAAGAAGGCCTTCGGGTTGTAAAGCACTTTCAGCGAGGAGGAAGGTGGTGAGCTTAATACGCTCATCAATTGACGTTACTCGCAGAAGAAGCACCGGCTAACTCCGTGCCAGCAGCCGCGGTAATACGGAGGGTGCAAGCGTTAATCGGAATTACTGGGCGTAAAGCGCACG
+
EG9FFGGFGGEGGCEBF@GGFFGCE,BFGECEFDGGGGFGFFCGEGGGF+CFEG?FD@EECFE<@@F>FECGGGGCGG8AFCG,5CBGECF@EEFFEEFCFFCEEGG7FE77CFGGGGFFCEDFF9CGCDGF7FBCG,CFBD<,,,+3@FFGGGGDG@:,@A7DFGGB77FEGGFGGCG*<CCFCFGDG*85C:CCCFFGGGG7C>E>CFGGECEEF79F588EFFF?9<87377=F7>C))))
@M03364:276:000000000-BLYN8:1:1101:15458:3588 1:N:0:1
ACTCCTACGGGAGGCAGCAGTGGGGAATATTGCACAATGGGCGCAAGCCTGATGCAGCCATGCCGCGTGTGTGAAGAAGGCCTTCGGGTTGTAAAGCACTTTCAGCGAGGAGGAAGGTGGTGAACTTAATACGTTCATCAATTGACGTTACTCGCAGAAGAAGCACCGGCTAACTCCGTGCCAGCAGCCGCGGTAATACGGAGGGTGCAAGCGTTAATCGGAATTACTGGGCGTAAAGCGCACG
+
GGGGGGGGGGGGGGGGGGGG@FGGGB;FGGGGGGGGGGGGGGGGGGCFGFGGGGGGGGGGGGGGGGGCG=FGGGGGCGGGGGGGGGGGGGGGGGGGGGGGGGGGGGGFGGCFGGGGGGGGGGDGGGFGGGGGGGGGGGGGGGGGGGEGGGGGGCGGGGGGGGGGGGGGGGEGGGGCGGGGGGGGGGGFFGGDEGGGGGGGGEGGGGGGFCGGGGGDGGGGGE8CGD7::CFE3<ECGGGGGC35
@M03364:276:000000000-BLYN8:1:1101:14060:3624 1:N:0:1
ACTCCTACGGGAGGCAGCAGTAGGGAATCTTCGGCAATGGGGGCAACCCTGACCGAGCAACGCCGCGTGAGTGAAGAAGGTTTTCGGATCGTAAAACTCTGTTGTTAGAGAAGAACGTTAAGTAGAGTGGAAAGTTACTTAAGTGACGGTATCTAACCAGAAAGGGACGGCTAACTACGTGCCAGCAGCCGCGGTAATACGTAGGTCCCAAGCGTTGTCCGGATTTATTGGGCGTAAAGCGAGC
+
FFDGGFGGDGGGGGGGDFCDGFGGGDFGF<FFCEG@CFGG?GEGCFDCCGGG@@FGGGEFGGGGE>F:F7F??FFGF<DEFEEFGGG7FECFGEEAFFGGGGEAAEFFEFG8EEGFGGGCFGGFF5B8:<DFFDGGF9,@F9=FFDAFG<<FFCGFDFEFGFFGFEF:F@CDGGGGGGGAF@FGFF:BF::EGGGGDGG9EG<EC99+2>9CFCE=EGFFGGE=8@?::+<CFGG5DDD7DDG5
@M03364:276:000000000-BLYN8:1:1101:16075:3643 1:N:0:1
ACTCCTACGGGAGGCAGCAGTAGGGAATCTTCGGCAATGGACGAAAGTCTGACCGAGCAACGCCGCGTGAGTGAAGAAGGTTTTCGGATCGTAAAACTCTGTTGTTAGAGAAGAACGACGAGGAGAGTGGAAAGCTCCTTGTGTGACGGTATCTAACTAGAAAGGGACGGCTAACTACGTGCCAGCAGCCGCGGTAATACGTAGGTCCCGAGCGTTGTCCGGATTTATTGGGCGTAAAGCGAGC
+
GGGGGGGGDGGFEEGGGGGGGGGGGGGGGFGGGGGGGGGGGGGG7FEFFGGGGGGDGGGGGGDGGGGGCCFGGGGFFFGGFGGGGGGGGGDFFGCGGCEGGGGGGGGGFGGGGFFGCGGGCCDGGGGGGGG?F@FEDFFGGGFFG9CFGECFGGFGG,,@A9FGGGGGGGGGGGGGGGGGGGGFGGGGG>EGGEEG8CEEGGGGGGFGGGGDGGGEGGGGGGAC*<:E9+A5CDCE<CDFGCD/
@M03364:276:000000000-BLYN8:1:1101:16219:3649 1:N:0:1
ACTCCTACGGGAGGCAGCAGTGGGGAATATTGCACAATGGGCGCAAGCCTGATGCAGCCATGCCGCGTGTGTGAAGAAGGCCTTCGGGTTGTAAAGCACTTTCAGCGAGGAGGAAGGTGGTGAGCTTAATACGTTCATCAATTGACGTTACTCGCAGAAGAAGCACCGGCTAACTCCGTGCCAGCAGCCGCGGTAATACGGAGGGTGCAAGCGTTAATCGGAATTACTGGGCGTAAAGCGCACG
+
GGGGGGGGGGGGGGGGGGGGGGGGGGGGGGGGGGGGGGGGGGGGGGGGGGGGGGGGGGGGGGGGGGGGGGGGGGGGGGGGGGGGGGGGGGGGGGGGGGGGGGGGGGGEDGEGFFGGGGGGGGGGGGGGGGGGGGGGGGGGGGGGGGGGGGGGDGGGGGGGGGGGGDGGGGGGGGGCGGGGGGGGGGGGGGGGGGGGGGGGEEGGGGGGGG?CEGGGGGGGGGEFFGGCCFGGDGGEGGGGGGGC
@M03364:276:000000000-BLYN8:1:1101:10722:3685 1:N:0:1
ACTCCTACGGGAGGCAGCAGTGGGGAATATTGCACAATGGGCGCAAGCCTGATGCAGCCATGCCGCGTGTGTGAAGAAGGCCTTCGGGTTGTAAAGCACTTTCAGCGAGGAGGAAGGTGGTGAGCTTAATACGTTCATCAATTGACGTTACTCGCAGAAGAAGCACCGGCTAACTCCGTGCCAGCAGCCGCGGTAATACGGAGGGTGCAAGCGTTAATCGGAATTACTGGGCGTAAAGCGCACG
+
GGGGGGGGGGGGGGGGGGGGGGGGGGGGGGGGGGGGGGGGGGGGGGGGGGGGGGGGGGGGFGGGGDGGGGGGGGGGGFGGFGGGGGGGGGGGGGGGGGGGGGGGFFGDGGFGGGGGGFGGGGGGGFGGGGGGGGGFGGFGGGGFGGGFFGFFGGGGGGF@FGGGGGGGGGGGGGGGGGGGGGFGGGGGGEGGGGGGGC?CCEEDGGGGGGGGGGGGGGGGGGGGGGGFGGGGGDECGGGGGGG5
@M03364:276:000000000-BLYN8:1:1101:12006:3690 1:N:0:1
ACTCCTACGGGAGGCAGCAGTGGGGAATATTGCACAATGGGCGCAAGCCTGATGCAGCCATGCCGCGTGTGTGAAGAAGGCCTTCGGGTTGTAAAGCACTTTCAGCGAGGAGGAAGGTGGTGAGCTTAATACGTGCATCAATTGACGTTACTCGCAGAAGAAGCACCGGCTAACTCCGTGCCAGCAGCCGCGGTAATACGGAGGGTGCAAGCGTTAATCGGAATTACTGGGCGTAAAGCGCACG
+
EF966FGGGGGCEFGGGGFDGGGGDEGGFGGGDGEEFFC8F<FEEEEGGGGFGFFDFFCFGF@ECFG+@FEGC,EFA8CEF<<<=FCCCF:F9<EEACGGFGGGG<>+FCF77?FAFFGGGGGFFEFFGGFG7A,3:,ADCFGG9FG@F@FFCGEE:F<CFGGGGGG@C<:7<FF9:CFG>F,,>CEGBC5:CC8BC9?8CE8ECGC8CF?E*CG*1<<C5/*:EGFDGGC5CDEGGFCDDDD:
@M03364:276:000000000-BLYN8:1:1101:17865:3758 1:N:0:1
ACTCCTACGGGAGGCAGCAGTGGGGAATATTGCACAATGGGCGCAAGCCTGATGCAGCCATGCCGCGTGTGTGAAGAAGGCCTTCGGGTTGTAAAGCACTTTCAGCGAGGAGGAAGGTGGTGAGCTTAATACGTTCATCAATTGACGTTACTCGCAGAAGAAGCACCGGCTAACTCCGTGCCAGCAGCCGCGGTAATACGGAGGGTGCAAGCGTTAATCGGAATTACTGGGCGTAAAGCGCACG
+
GGGGGGGGGGGGGGGGGGGGGGGGGGGGGGGGGGGGGGGGGGGGGGGFGGGGGGGGGFGGGGGGGGGGGGGGGGGGGGGGGGGGGGGGGGGGGGGGGGGGGGGGGGGFGGGGGGGGGGGG:FGGGGGGGGFGGGGGGGGGGGGGGGGFGGGGGGGGGGGGGGGGGGGGGGGGGGGGGGGGGGGGGGGGGGGGGGGGGGGFGEGGGGGGGGGGGGG5EGGGDEGCGGFFFGGGGGGDGGGGDGGC
@M03364:276:000000000-BLYN8:1:1101:18181:3760 1:N:0:1
ACTCCTACGGGAGGCAGCAGTGGGGAATATTGCACAATGGGCGCAAGCCTGATGCAGCCATGCCGCGTGTGTGAAGAAGGCCTTCGGGTTGTAAAGCACTTTCAGCGAGGAGGAAGGTGGTGAGCTTAATACGTTCATCAGTTGACGTTACTCGCAGAAGAAGCACCGGCTAACTCCGTGCCAGCAGCCGCGGTAATACGGAGGGTGCAAGCGTTAATCGGAATTACTTGGCGTAAAGCGCACG
+
EFFGGFEAFEFGDFEGGGAFGGGC@GGGFGGDGGF<FDFGGFCCGG:,CC@FFFAEGGGGGGGGGGGGDGGFDCFFACEFGCGFGGCEFEGGFEGGGFFGFE9EF?F+CF:CEFBFGFEFF+9F<D<,F?C<F<,B,CCG,CFFGGGCF87FGGGGGDD7>FFGGGCFGD7:FGGFFGCCCEG8DFCFCGGGDEGG?CFFG8:B*:;8C+CFGGD55EC=58AF+<?7+<EFDGGG*77CC)9/
@M03364:276:000000000-BLYN8:1:1101:10782:3790 1:N:0:1
ACTCCTACGGGAGGCAGCAGTAGGGAATCTTCGGCAATGGGGGCAACCCTGACCGAGCAACGCCGCGTGAGTGAAGAAGGTTTTCGGATCGTAAAACTCTGTTGTTAGAGAAGAACGTTAAGTAGAGTGGAAAGTTACTTAAGTGACGGTATCTAACCAGAAAGGGACGGCTAACTACGTGCCAGCAGCCGCGGTAATACGTAGGTCCCAAGCGTTGTCCGGATTTATTGGGCGTAAAGCGAGC
+
GGGGGGGGGGGGGGGGGGGGGGGGGGGGGGGGGGGGGGGCGGGEGGGGGGGFGGGGGGGGGGGGGGGGG7FFGGGGGGGGGGGGGGCCCEGGFGGGGFGFFGGGGGDGGGGGFGFFCFG@FDBEGFGGGGGGGFGGGGCFFFGDCGFGCG?FGGGFCFGFCCFGCEGGGGGGGEFGGGGGGGG,2BEEGGGDGGGGEEGGGGFGGDGGGGG@8CE**:FGGGGGGGGFEFGGGGEECFFGDDG)
@M03364:276:000000000-BLYN8:1:1101:24000:3799 1:N:0:1
ACTCCTACGGGAGGCAGCAGTAGGGAATCTTCGGCAATGGGGGCAACCCTGACCGAGCAACGCCGCGTGCGTGAAGAAGGTTTTCGGATCGTAAAACTTTGTTGTTAGAGAAGAACGTTAAGTAGAGTGGAAAGTTACTTAAGTGACGGTATCTAACCAGAAAGGGACGGCTAACTACGTGCCAGCAGCCGCGGTAATACGTAGGTCCCAAGCGTTGTCCGGATTTATTGGGCGTAAAGCGAGC
+
FFFGGGGGGGGGGEGGGGGGGFGGGGGGGGGEFGGGGGGGGG+@FFCFGGEDFFCGEGGGFEGGGGGGD,@FG@FGFGGGGFFGGGGGGEEFGGFGE,,CFF<FFECF<?AE8=F=FDD<<D,,CB>,3=,=C<F,,,@,,@D,<CDCFGGG,@3>,,3FEG7,DCGF:F:FECF@FCCCFGCC@C?,:FG>:EGECEEGGG984??<A:ECF5*/52CFCG***<+0<?+*7C=E<FFGGGD<
@M03364:276:000000000-BLYN8:1:1101:24213:3820 1:N:0:1
ACTCCTACGGGAGGCAGCAGTGGGGAATATTGCACAATGGGCGCAAGCCTGATGCAGCCATGCCGCGTGTGTGAAGAAGGCCTTCGGGTTGTAAAGCACTTTCAGCGAGGAGGAAGGTGGTGAACTTAATACGTTCATCAATTGACGTTACTCGCAGAAGAAGCACCGGCTAACTCCGTGCCAGCAGCCGCGGTAATACGGAGGGTGCAAGCGTTAATCGGAATTACTGGGCGTAAAGCGCACG
+
GGGGGGGGGGGGGGGGGGGGGFGGGGGGGGGGGGGGGGGGGGGGGGGGGGGGGGGGGGGGGGGGGGGEGGGGGGGGGGGGGGGGGGGGFEFEFGGGCFFFGGGGGGGG>EGGGGGGDFGGGGFFGGGGGGGGGGGGGGGFFFFCFGGGGGDGFCGGDGFGGGCFFFGGGGGGGCFGGGGGDGGGGGGGGGGGGGGDGGGGGDDEEECEGGGGEGGEGGGGDGDGGGGFCF8FGGGEGGGGCDD5
@M03364:276:000000000-BLYN8:1:1101:13065:3876 1:N:0:1
ACTCCTACGGGAGGCAGCAGTGGGGAATATTGCACAATGGGCGCAAGCCTGATGCAGCCATGCCGCGTGTGTGAAGAAGGCCTTCGGGTTGTAAAGCACTTTCAGCGAGGAGGAAGGTGGTGAACTTAATACGTTCATCAATTGACGTTACTCGCAGAAGAAGCACCGGCTAACTCCGTGCCAGCAGCCGCGGTAATACGGAGGGTGCAAGCGTTAATCGGAATTACTGGGCGTAAAGCGCACG
+
GGGGGGGDFGGGGGGGGGGDFGGGGGGGGGGGEFCGGGGGGGGGGDGGFGCFGGGGGGGGGGGGGGGGGGGGGGGGGFGGGDGGGGGGGGGGGGFFGGGGGGGFFGGGGGFEGGEGGFFGEFFFFFGGGF9,DFFGCBFFEFCDGGGGFGFGAE:FFEGFCAGGGGGGGCEFGECGC8:>FFFGGGGGFD>EG>8EGCFGGGCEEGGGC@CEDGGGGGGGGGGGGGFGFCF:CGEG:FFD37C5
@M03364:276:000000000-BLYN8:1:1101:7916:3883 1:N:0:1
ACTCCTACGGGAGGCAGCAGTGGGGAATATTGCACAATGGGCGCAAGCCTGATGCAGCCATGCCGCGTGTGTGAAGAAGGCCTTCGGGTTGTAAAGCACTTTCAGCGAGGAGGAAGGTGGTGAGCTTAATACGTTCATCAATTGACGTTACTCGCAGAAGAAGCACCGGCTAACTCCGTGCCAGCAGCCGCGGTAATACGGAGGGTGCAAGCGTTAATCGGAATTACTGGGCGTAAAGCGCACG
+
GGGGGGGGGGGFGGGGGGGGGGGGGGDGGGGGGGGGGGGCGGGGDGEGGGGGGCFFF@ECFGGGGGG@CCGGGGGGGGGGDGGGGGG74CCFGGGGGFAF=FGGGGGCFGF7FC,FG=EGGGGGDDGDEGGFFBF?DFECFGGGGFGGGGC@<FCGGD7FFFC7CFGGDGEECEF@FGFGEG2?FFGDF*BCDEGD9B?E>3B=831*?EFGE:CC5C7CDEE*@EFGGFGGGGGG3CFDDDC5
@M03364:276:000000000-BLYN8:1:1101:25113:3887 1:N:0:1
ACTCCTACGGGAGGCAGCAGTAGGGAATCTTCGGCAATGGGGGCAACCCTGACCGAGCAACGCCGCGTGAGTGAAGAAGGTTTTCGGATCGTAAAACTCTGTTGTTAGAGAAGAACGACGAGGAGCGTGGAAAGCTCCTCGTGTGACGGTATCTAACCAGAAAGGGACGGCTAACTACGTGCCAGCAGCCGCGGTAATACGTAGGTCCCGAGCGTTGTCCGGATTTATTGGGCGTAAAGCGAGC
+
@FGGGGGGGGGGGGGGGGGGGGGGGGGE@FGDGGGGGGGGGGDEGGG@CEFGGGGGGGGG@BCGFGGGGGGGGGGGGFGG=FGGGGG@CCFGGGGGGGGGGGGGGGGGGFGGCFGC@E7FGGGCE+CFGGGBFFDGF7FGG*FFGGGGGGGGFGFF>FFGFGGGGGGGGGGCFGGFEEEFGGGGGGGFGGGGGGGEEGGGGFGGG<:@>EC58ECGD>7<5C*1*<ECFFG57DC5DF7DDGG/
@M03364:276:000000000-BLYN8:1:1101:17202:3923 1:N:0:1
ACTCCTACGGGAGGCAGCAGTGGGGAATATTGCACAATGGGCGCAAGCCTGATGCAGCCATGCCGCGTGTGTGAAGAAGGCCTTCGGGTTGTAAAGCACTTTCAGCGAGGAGGAAGGTGGTGAGCTTAATACGCTCATCAATTGACGTTACTCGCAGAAGAAGCACCGGCTAACTCCGTGCCAGCAGCCGCGGTAATACGGAGGGTGCAAGCGTTAATCGGAATTACTGGGCGTAAAGCGCACG
+
FGGGGGFGGGGGGGGGGGGGEFFFEFDCGFGFGGGGGGGGGGGGDEFDFFGGGGGGGGGGGGGGGGGCCEDFGFFGGGGGGGGGGGGEGDGGGGGGGGGGGGGGGGCFGGCDCG?EDGGGGCGGGGGGGGGGGGCG7D9FGCFFFGDFFGGGGGGEE7FGGGFGGGGGGGG*>FF9EGGGGGFDFC6@FGGGGGCGGGGGGGEDEGGGGFCFD8C;CCFGDCGF6CFGCGGFDGGGDD=CCCD>
@M03364:276:000000000-BLYN8:1:1101:20856:3930 1:N:0:1
ACTCCTACGGGAGGCAGCAGTAGGGAATCTTCGGCAATGGGGGCAACCCTGACCGAGCAACGCCGCGTGAGTGAAGAAGGTTTTCGGATCGTAAAACTCTGTTGTTAGAGAAGAACGTTAAGTAGAGTGGAAAATTACTTAAGTGACGGTATCTAACCAGAAAGGGACGGCTAACTACGTGCCAGCAGCCGCGGTAATACGTAGGTCCCAAGCGTTGTCCGGATTTATTGGGCGTAAAGCGAGC
+
GGGGGGGGGGGGGGGGGGGGGDGGGGGGGGGGGGGGGGGGGGGGGGGGGGGGGGGGGGGCFGGGGGGFFGGGGGGGEEGGGGGGGDFGGGGGGGGGGGGGGGGGGGGGFCFFGGFGGGGFFGGGFAFFFGGGDGGGFGDGGGDDFDFGGGGGCFFFFFGGGGGGGGGGGGGDGGGGGGGGGGFFGGGGDFCGGGCDGGFCGGGGGFGGGGGGGGGEGCC75C=5EGGFGGG55>EGGGGGGGG>
@M03364:276:000000000-BLYN8:1:1101:7139:3944 1:N:0:1
ACTCCTACGGGAGGCAGCAGTGGGGAATATTGCACAATGGGCGCAAGCCTGATGCAGCCATGCCGCGTGTGTGAAGAAGGCCTTCGGGTTGTAAAGCACTTTCAGCGAGGAGGAAGGTGGTGAGCTTAATACGTTCATCAATTGACGTTACTCGCAGAAGAAGCACCGGCTAACTCCGTGCCAGCAGCCGCGGTAATACGGAGGGTGCAAGCGTTAATCGGAATTACTGGGCGTAAAGCGCACG
+
GGGGGGGGGGGGGGGGGGGGGGGGGGGGGGGGGGGGGGGGGGGGGGGGGGGGGGGGGGGGGGGGGGGFGGGGGGGGGGGGGGGGGGGGGGGGGGGGGGGGGGGGGFG@FDFGGGFGGGGGGGGGGFGGGGGGGFGFCFGGGGGGGGGGGGGGGGGGGGGGGGGFGGGGGGGGGGGCGGGGGGCCFGGGGGGGGCEGGFGGEGGGGGGG?EFGGGGGGGGGGGGGFCEGGGGGGGGGGGFGGGGC
@M03364:276:000000000-BLYN8:1:1101:15077:3970 1:N:0:1
ACTCCTACGGGAGGCAGCAGTGGGGAATATTGCACAATGGGCGCAAGCCTGATGCAGCCATGCCGCGTGTGTGAAGAAGGCCTTCGGGTTGTAAAGCACTTTCAGCGAGGAGGAAGGTGGTGAACTTAATACGTTCATCAATTGACGTTACTCGCAGAAGAAGCACCGGCTAACTCCGTGCCAGCAGCCGCGGTAATACGGAGGGTGCAAGCGTTAATCGGAATTACTGGGCGTAAAGCGCACG
+
GGGGGGGGGGGGGGGGGGGGGGGGGDGGGGGGGGGGGGGGGGGGGGGGGGGGGGGGGGGGGGGGGGGGGGGGGGGGGGGGGGGGGGGGFGGGGGGGFGGGGGGGGGGEEGCGG7BFGFGGGGGFGGGGGGGGGGGGGGGGGGGGGGGGGGGGGGGGGGGGGGGGGGGGGGGGGGGGGGGGGGGGGGGGGGGGGGGGGGGGGDGGGGGGGFFEEGGGGGGGECGGFFGGGG55DDGGGFGGGGGD
@M03364:276:000000000-BLYN8:1:1101:17285:3979 1:N:0:1
ACTCCTACGGGAGGCAGCAGTGGGGAATATTGCACAATGGGCGCAAGCCTGATGCAGCCATGCCGCGTGTGTGAAGAAGGCCTTCGGGTTGTAAAGCACTTTCAGCGAGGAGGAAGGTGGTGAACTTAATACGTTCATCAATTGACGTTACTCGCAGAAGAAGCACCGGCTAACTCCGTGCCAGCAGCCGCGGTAATACGGAGGGTGCAAGCGTTAATCGGAATTACTGGGCGTAAAGCGCACG
+
FGGGGGGGGGGGGGGGGGGGGGGGGGGGCGGGGGGGGGGGGGGGGGGDGGGGGGFFGGGGGGGGGGGGGGGGGGGGFGGGDEFGGGGGGDGGGGGGGGGGGGGDGGGBFE=FEEGGGFGGGDEFAFDGEGCFGDAF@F,CCFGGGGEEGCCFDFGCCF::EGC<>CFGGGGDGGGFGGFFGGGGGGGGFEGGGGGGGGGGGGGGGGGGGGGGGGG/AEGE5:CFD+0<CFDGGGGGFGGGDDDC
@M03364:276:000000000-BLYN8:1:1101:12991:4003 1:N:0:1
ACTCCTACGGGAGGCAGCAGTGGGGAATATTGCACAATGGGCGCAAGCCTGATGCAGCCATGCCGCGTGTGTGAAGAAGGCCTTCGGGTTGTAAAGCACTTTCAGCGAGGAGGAAGGTGGTGAACTTAATACGTTCATCAATTGACGTTACTCGCAGAAGAAGCACCGGCTAACTCCGTGCCAGCAGCCGCGGTAATACGGAGGGTGCAAGCGTTAATCGGAATTACTGGGCGTAAAGCGCACG
+
GGGGGGGGGGGGGGGGGGGGGGGGGGGGGGGGGGGGGGGGGGGGGGGGGGGGGGGGGGGGGGGGGGGGGGGGGGGGGGGGGFGGGGGGGGGGGGGGGGGGGGGGGGGFGGCGGGGGGGGGGGDFGGGGGGGGGGGGGGGGGGGGGGGGGGGGGGGGGCFGGGGGGGGGGGGGGGGGGGGGGGGGGGGGGGGGGGGGGGGGGCGGGGGGGGGGGGGGGGGGGGEGGGGGGGGGGGGCFFGGGGG5
@M03364:276:000000000-BLYN8:1:1101:13969:4062 1:N:0:1
ACTCCTACGGGAGGCAGCAGTGGGGAATATTGCACAATGGGCGCAAGCCTGATGCAGCCATGCCGCGTGTGTGAAGAAGGCCTTCGGGTTGTAAAGCACTTTCAGCGAGGAGGAAGGTGGTGAACTTAATACGTTCATCAATTGACGTTACTCGCAGAAGAAGCACCGGCTAACTCCGTGCCAGCAGCCGCGGTAATACGGAGGGTGCAAGCGTTAATCGGAATTACTGGGCGTAAAGCGCACG
+
GGGGGGGGGGGGGGGGGGGGGGGGGGGGGGGFFGGGGGGGGGGGGGGGGGGGGGGGGGGGGGGGGGGGGGGGGGGGGGGGGGGGGGGGGGGGGGGGGGGGFGGGGGGC7CCEGGGGGFGGGFGGFGFEGGGGGGGGFFGGGGGGGGGEGG7F=FECFGGGGGGGFFGGCEEGFFFCGGGGGGGGGGGGGGGGGGGGGFFGEDGGCECEGGGGGGGGGGGGGGCGFCCFDGGGGGGEFFGGDGG<
@M03364:276:000000000-BLYN8:1:1101:8963:4086 1:N:0:1
ACTCCTACGGGAGGCAGCAGTGGGGAATATTGCACAATGGGCGCAAGCCTGATGCAGCCATGCCGCGTGTGTGAAGAAGGCCTTCGGGTTGTAAAGCACTTTCAGCGAGGAGGAAGGTGGTGAACTTAATACGTTCATCAATTGACGTTACTCGCAGAAGAAGCACCGGCTAACTCCGTGCCAGCAGCCGCGGTAATACGGAGGGTGCAAGCGTTAATCGGAATTACTGGGCGTAAAGCGCACG
+
GGGGGGGGGGGGGGGGGGFGGGGGGGGGGGGGGGGGGGGGGGGGGGGGGGGGGGGGGGGGGGGFGGGGGGGGGGGGGGGGGGGGGGGGGGGGGGGGGGGGGGGGGGGGGGGDGGFGGGGGGFAEGGGGGGGGGGGF8DGGGGGGGFGGGGGFFGDEGGGGGGGGGGGGGGGGGGG@GGGFGGG?@EGGGGGDGGGGGGGG5;CEGGGGGG@FGGGGGGGGGDCFGGGGGGGGGGGCFGGGD3)/
@M03364:276:000000000-BLYN8:1:1101:18816:4100 1:N:0:1
ACTCCTACGGGAGGCAGCAGTGGGGAATATTGCACAATGGGCGCAAGCCTGATGCAGCCATGCCGCGTGTGTGAAGAAGGCCTTCGGGTTGTAAAGCACTTTCAGCGAGGAGGAAGGTGGTGAACTTAATACGTTCATCAATTGACGTTACTCGCAGAAGAAGCACCGGCTAACTCCGTGCCAGCAGCCGCGGTAATACGGAGGGTGCAAGCGTTAATCGGAATTACTGGGCGTAAAGCGCACG
+
GGGGGGGGGGGGGGGGGGGGGGGGGGGGGGGGGGGGGGGGGGGGGGGGGGGGGGGGGGGGGGGGGGGGGGGGGGGGGGGGGGGGGGGGDGGGGGGGGGGGGGGGGGGGGGGGGGGGGGGGGGGFGGGGGGGGGGGGGGGGGGFGGGGGGGGGGGDGGGGGGGGGGGGGGGGGGGGGGGGGGGGGGGGGGGGGGGGGGGGCGGGGGGGGGGGGGGGGGGGGCEGGGGGGGGGGGGDEGGGGGGGC
@M03364:276:000000000-BLYN8:1:1101:7927:4143 1:N:0:1
ACTCCTACGGGAGGCAGCAGTGGGGAATATTGCACAATGGGCGCAAGCCTGATGCAGCCATGCCGCGTGTGTGAAGAAGGCCTTCGGGTTGTAAAGCACTTTCAGCGAGGAGGAAGGTGGTGAGCTTAATACGTTCATCAATTGACGTTACTCGCAGAAGAAGCACCGGCTAACTCCGTGCCAGCAGCCGCGGTAATACGGAGGGTGCAAGCGTTAATCGGAATTACTGGGCGTAAAGCGCACG
+
FFGEGGGGGGGGGGGGGGEFGCGGGGGFGFGGEGGFFGGFFFFFGGGGFGGGGGFGGGGGGGGGGGGFGEGGGGGGGGGG<<FGGGGGGGGGGGGGGGGGGGGFGED7BFCEGCFFF<FF4ABFFDCFFFGGC5>BFFEGBDFGGGGGGGGGGGGGGGGGGGGGGGGGGDGFGGGFFDGGGGFGGGGGGDEGGGGGGGGGCEEGEEGDGGGGGGG*:EC=EGDFFGGGFFGGGGG5<FGGDGG<
@M03364:276:000000000-BLYN8:1:1101:10013:4197 1:N:0:1
ACTCCTACGGGAGGCAGCAGTAGGGAATCTTCGGCAATGGGGGCAACCCTGACCGAGCAACGCCGCGTGAGTGAAGAAGGTTTTCGGATCGTAAAACTCTGTTGTTAGAGAAGAACGTTAAGTAGAGTGGAAAGTTACTTAAGTGACGGTATCTAACCAGAAAGGGACGGCTAACTACGTGCCAGCAGCCGCGGTAATACGTAGGTCCCAAGCGTTGTCCGGATTGATTGGGCGTAAAGCGAGC
+
GGGGGGGGGGGGGGGGGGFGGFFGGGGGGGGGGGGGGGGGGGGGGGGGGGGGGGGGGGGGGG>FGGGGGGGGGGGG9FFGGGCFFGGGGGGGGGGGGGGGGGGGGGDGFGGFCFCFFDFCFAFFGFCDFGDFGGGGGCDFAFGFFFGGGGGGGGGGGGGF7FFGFGFFFDGGGGFEC7<BFGGFFG?EB8EG>EBEGFGFFEFFCGGGFGC=FE8E=EGFC5:CE*<9EFGGGGGGGF7:5CD>
@M03364:276:000000000-BLYN8:1:1101:13679:4245 1:N:0:1
ACTCCTACGGGAGGCAGCAGTGGGGAATATTGCACAATGGGCGCAAGCCTGATGCAGCCATGCCGCGTGTGTGAAGAAGGCCTTCGGGTTGTAAAGCACTTTCAGCGAGGAGGAAGGTGGTGAACTTAATACGTTCATCAATTGACGTTACTCGCAGAAGAAGCACCGGCTAACTCCGTGCCAGCAGCCGCGGTAATACGGAGGGTGCAAGCGTTAATCGGAATTACTGGGCGTAAAGCGCACG
+
GGGGGGGGGGGGGGGGGGGFGGGGGGGGGGGGGGGGGGGGGGGGGGGGFGGGGGGGGGGGGGGGGGGGGGGGGGDFGGGGGGGGGGGGFGEGGGGGGGGGGGGGGGGGGGEGGGFGGGGGGGFGGGGFGGGGGGGGGFF9FFGGGFFGGGGGGGGGGGGGFFGFEFGGGGGGGGGGGGGGGGGGGGGGGGGGGGGGGGGFEEEGGGGGCEGGGGE5=CGGGGCFGC+AGGG5CGEGGGGGGGG5
@M03364:276:000000000-BLYN8:1:1101:14343:4259 1:N:0:1
ACTCCTACGGGAGGCAGCAGTAGGGAATCTTCGGCAATGGGGGCAACCCTGACCGAGCAACGCCGCGTGAGTGAAGAAGGTTTTCGGATCGTAAAACTCTGTTGTTAGAGAAGAACGTTAAGTAGAGTGGAAAGTTACTTAAGTGACGGTATCTAACCAGAAAGGGACGGCTAACTACGTGCCAGCAGCCGCGGTAATACGTAGGTCCCAAGCGTTGTCCGGATTTATTGGGCGTAAAGCGAGC
+
GGGGGGGGGGGGGGGGGGGGGGGGGGGGGGGGGGGGGGGGGGGGGGGGGGGGGGGGGGGGGGGGGGGGGGGGGGGGGGGGGGGGFGGDGGGGGGFGGGGGGGGGGGGGGFGGGGGGGFGGGGGFFGGGGFFGGGGGGGGGGGGGGGGGGGGGGGGGFGGGGGGGGGGGGGGGGGGGGFDF<FGGGGGGGGGGGGGGGGGGGFGGGGGGGGGGFGGE5EGGGGGEG6EFGGGD4>EGGFGDC<D7
@M03364:276:000000000-BLYN8:1:1101:10941:4273 1:N:0:1
ACTCCTACGGGAGGCAGCAGTGGGGAATATTGCACAATGGGCGCAAGCCTGATGCAGCCATGCCGCGTGTGTGAAGAAGGCCTTCGGGTTGTAAAGCACTTTCAGCGAGGAGGAAGGTGGTGAACTTAATACGTTCATCAATTGACGTTACTCGCAGAAGAAGCACCGGCTAACTCCGTGCCAGCAGCCGCGGTAATACGGAGGGTGCAAGCGTTAATCGGAATTACTGGGCGTAAAGCGCACG
+
GGGGGGGGGGGGGGGGGGGGGGGGGEGGGFGGGGGGGGGGGGGGGGGGGGGGGGGGGGGGGGGGGGGGGGGGGGGGGGGGFGGGGGGGGGGGGGGGFGGGGGGGGGGGGGFGGCGGGGFGGGGGGGGGFGFFGGGGGGGGGGFFGGGGGGGGGGGGGGFFGGGGGGGGGEGEGGGGGGGGGGGGGGGGFGDEGECBFFGGGECEECEEFGG5EGGGGGGGGGGGGGGGGFGFGGEGFFFDCCDC
@M03364:276:000000000-BLYN8:1:1101:13949:4298 1:N:0:1
ACTCCTACGGGAGGCAGCAGTGGGGAATATTGCACAATGGGCGCAAGCCTGATGCAGCCATGCCGCGTGTGTGAAGAAGGCCTTCGGGTTGTAAAGCACTTTCAGCGAGGAGGAAGGTGGTGAGCTTAATACGTTCATCAATTGACGTTACTCGCAGAAGAAGCACCGGCTAACTCCGTGCCAGCAGCCGCGGTAATACGGAGGGTGCAAGCGTTAATCGGAATTACTGGGCGTAAAGCGCACG
+
GGGGGGGGGGGGGGGDGGDGGGGGGGGGGGGGGGGGGGGGGGGGG7FGGGGGGGGCGGGGGGGGGGGGGGGGGFFFGFGGGGGGGGGGGGGGGDGGGGGFGGGGGGDDGGGGGGGGCEGGGGFGGG8FGGFFFGFFCGGGGGGGGGGGGGEFGGGGGCGGCCFGGFFGGGGGGGGGGGGFGGCFFFGGFGDEGECCF;FGGGGGGEEGGGGGG8A8EGGGGG=FGGGGFFFGGD:=DGGGGGG)
@M03364:276:000000000-BLYN8:1:1101:15465:4308 1:N:0:1
ACTCCTACGGGAGGCAGCAGTAGGGAATCTTCGGCAATGGGGGCAACCCTGACCGAGCAACGCCGCGTGAGTGAAGAAGGTTTTCGGATCGTAAAACTCTGTTGTTAGAGAAGAACGTTAAGTAGAGTGGAAAGTTACTTAAGTGACGGTATCTAACCAGAAAGGGACGGCTAACTACGTGCCAGCAGCCGCGGTAATACGTAGGTCCCAAGCGTTGTCCGGATTTATTGGGCGTAAAGCGAGC
+
GGGGGGGGGGGGGGGGGGGGGGGGGGGGGGGGGGGGGGGGGGGGGGGGGGGGGGGGGGGGGGGGGGGFGEGGGGGGGGGGGGGGGGGGGGGGGGGGGGGGGGGGGGGGGGGGGGGGGGGGGGGGGFFEFGGGGGGGGGGFGGGGGGGGGGGGGGGGFGGGGGGGFGGGGGGGGGGGGG>CGGGGGGGGGGGGGGGCGGFGGFGGGGGGGGGGGGGGEGGGEGGGGGCEGGGGFGGGGGGFD5C)
@M03364:276:000000000-BLYN8:1:1101:5577:4322 1:N:0:1
ACTCCTACGGGAGGCAGCAGTGGGGAATATTGCACAATGGGCGCAAGCCTGATGCAGCCATGCCGCGTGTGTGAAGAAGGCCTTCGGGCTGTAAAGCACTTTCAGCGAGGAGGAAGGTGGTGAGCTTAATACGTTCATCAATTGACGTTACTCGCAGAAGAAGCACCGGCTAACTCCGTGCCAGCAGCCGCGGTAATACGGAGGGTGCAAGCGTTAATCGGAATTACTGGGCGTAAAGCGCACG
+
GGGGGGGGGGGGGGGGGGGGGGGGGEGGGGGGGGGGGGFGGGGGGGGGGGGGGFFGGGGGGGGGGGGGGGGGGGGGGGGGGGGGGGGGGGGGGGGGGGGGGGGGGGGGGGGGGFGGGFGGGGFGGGGGGGGGGGGGGGGGGGGGGGGGGGGGGGGGGGGGGGGGGGGGGGGGGGGFGGGGGGGGGGGGGGGGGGGEGGGGGGGEGEGGGGGGDGGGGGGFEGGGGGGGGFGGDGGGGGDDGGC5
@M03364:276:000000000-BLYN8:1:1101:14638:4326 1:N:0:1
ACTCCTACGGGAGGCAGCAGTAGGGAATCTTCGGCAATGGGGGCAACCCTGACCGAGCAACGCCGCGTGAGTGAAGAAGGTTTTCGGATCGTAAAACTCTGTTGTTAGAGAAGAACGTTAAGTAGAGTGGAAAGTTACTTAAGTGACGGTATCTAACCAGAAAGGGACGGCTAACTACGTGCCAGCAGCCGCGGTAATACGTAGGTCCCAAGCGTTGTCCGGATTTATTGGGCGTAAAGCGAGC
+
GGGGGGGGGGGGGGDGGGGGFFGGGGGGGGGGGGGGGGGGGGGGEGGGGGGGGGGGGGGGGGGGGGGGGGGGGFGGGGDGB?F@EFGGCEGGGGGGGFFGGGGFGGGGCGGGGGGGGGGFFFGGGGGFGGFGGGGGGDEGGGGGFFGDFCGFCGGGGCFGGGGDGGG7FFGDEFGGGGGCFFGGGFFB7CE>ECB8CF9+3?FGGGGGGGGG58EGGGGGGDGGCFFFC9C=CDEEGGDFCCD)
@M03364:276:000000000-BLYN8:1:1101:14780:4328 1:N:0:1
ACTCCTACGGGAGGCAGCAGTGGGGAATATTGCACAATGGGCGCAAGCCTGATGCAGCCATGCCGCGTGTGTGAAGAAGGCCTTCGGGTTGTAAAGCACTTTCAGCGAGGAGGAAGGTGGTGAACTTAATACGTTCATCAATTGACGTTACTCGCAGAAGAAGCACCGGCTAACTCCGTGCCAGCAGCCGCGGTAATACGGAGGGTGCAAGCGTTAATCGGAATTACTGGGCGTAAAGCGCACG
+
GGGGGGEGGGGGGGGGGGGGGGGGGGGGGGFFGGGGGGGGGGGGGGGGGGGGGGGGGGGGGCFGGGGGGGGGCFFGGFEFCDFGGGGGEFGGGGGGGGGGGGGGGAECFG@FGEGGGG8FGGGGGGGAGGGGGGGGGGFGGGGGGGGCFGGGGGGEEGEGGGGGGCFGGGGGGGGFGEEGGGGGFFFGFCCEGGDEFEFGGEGC8CGDFFGGGCGGGGGGGEGGGGCFCCCFGGCC*:><3>C5
@M03364:276:000000000-BLYN8:1:1101:10110:4367 1:N:0:1
ACTCCTACGGGAGGCAGCAGTGGGGAATATTGCACAATGGGCGCAAGCCTGATGCAGCCATGCCGCGTGTGTGAAGAAGGCCTTCGGGTTGTAAAGCACTTTCAGCGAGGAGGAAGGTGGTGAGCTTAATACGTTCATCAATTGACGTTACTCGCAGAAGAAGCACCGGCTAACTCCGTGCCAGCAGCCGCGGTAATACGGAGGGTGCAAGCGTTAATCGGAATTACTGGGCGTAAAGCGCACG
+
GGGGGGGGGGGGGGGGGGGGGGGGGGGGGGGGGGGGGGGGGGGGGGGGGGGGGGGGGGGGGGGGGGGGGGGGGGGGGGGGGGGGGGGGGGGGFGFGGGGGGGGGGGG:FEFFGGFGGFGFFGFGGGGGGGGGGGGEFGGGGGGGGGGEFFGGFGGGGGGGFGGGEFFGGGGGGGGGGGGGGGFGGGGGCGGGGGCEGEGGGEGGGGGGGGGFGGGEGGGGGGGGGGGGGGGFGG5>CDGG5DGD
@M03364:276:000000000-BLYN8:1:1101:11208:4391 1:N:0:1
ACTCCTACGGGAGGCAGCAGTAGGGAATCTTCGGCAATGGGGGCAACCCTGACCGAGCAACGCCGCGTGAGTGAAGAAGGTTTTCGGATCGTAAAACTCTGTTGTTAGAGAAGAACGTTAAGTAGAGTGGAAAGTTACTTAAGTGACGGTATCTAACCAGAAAGGGACGGCTAACTACGTGCCAGCAGCCGCGGTAATACGTAGGTCCCAAGCGTTGTCCGGATTTATTGGGCGTAAAGCGAGC
+
GGGGGGGGGGGGGGGGGGGGGGGGGGGGGGGGGGGGGGGGGGGGGGFGGGGGGGGGGGEGGGGGGGGGGCFGGGGGGGGGGGGGGGGGGGGGGGGGGGGGGGGGFFFGGGGGGGGGGDFGGGGGGGGFGGGGGGGGFGGFGGGGGGGGGGGGGGGGGFGCGGGGFGGGGGGDFGGGGGGGGFGGGGGGGFGGEEGGGGGGGGGGGGGGGGGGGGGGGGGGGGGGGCCFGGGGGDCECFGGGGG3
@M03364:276:000000000-BLYN8:1:1101:9540:4407 1:N:0:1
ACTCCTACGGGAGGCAGCAGTGGGGAATATTGCACAATGGGCGCAAGCCTGATGCAGCCATGCCGCGTGTGTGAAGAAGGCCTTCGGGTTGTAAAGCACTTTCAGCGAGGAGGAAGGTGGTGAGCTTAATACGCTCATCAATTGACGTTACTCGCAGAAGAAGCACCGGCTAACTCCGTGCCAGCAGCCGCGGTAATACGGAGGGTGCAAGCGTTAATCGGAATTACTGGGCGTAAAGCGCACG
+
GGGGGGGGGGGGGGGGGGGGGGGGGGGGGGGDGGGGGGGGGGGGGGGGGGGGGGGGGGGGGGGGGGGGGGGGGGGGGGGGGGGGGGGGGGGGGGGGFGFGGGGGGGGEFGFGGCFGGGGFGGGGGGGGGGGGGGGGGGGGGGGGDGEFGCEGFGGGGGGGGFGGGGEGGGGGGGGGGGGDGGCFDFGGGGGGDGGGGGGGGC>C@EGGGGGGGGGEEFGGGGDGFGGGDDEGGGGGCFGGGGGD
@M03364:276:000000000-BLYN8:1:1101:19444:4451 1:N:0:1
ACTCCTACGGGAGGCAGCAGTGGGGAATATTGCACAATGGGCGCAAGCCTGATGCAGCCATGCCGCGTGTGTGAAGAAGGCCTTCGGGTTGTAAAGCACTTTCAGCGAGGAGGAAGGTGGTGAGCTTAATACGTTCATCAATTGACGTTACTCGCAGAAGAAGCACCGGCTAACTCCGTGCCAGCAGCCGCGGTAATACGGAGGGTGCAAGCGTTAATCGGAATTACTGGGCGTAAAGCGCACG
+
GGGGGGGGGGGGGGGGGGGGGGGGGGGGGGGGGGGGGGGGGGGGGGGGGGGFGGGGGGGGGGGGGGGGGGGGGGGGFFGGGGGGGGGGGGGGGGGGGGGGGGGGGGGEGGGGG?FGGGGGGGFGGGGGGGGGGGGGGGFGGGFGFGGGGGGGGGGGGGGGGGGFGDGGGGGGGGGGGGGGGFGFFGGG;EEGGGGDDCGGGGEEEGGGGGGGGGGGGDFGGGDGGCCFGGGGGGGGGGGGGGGD
@M03364:276:000000000-BLYN8:1:1101:6730:4499 1:N:0:1
ACTCCTACGGGAGGCAGCAGTGGGGAATATTGCACAATGGGCGCAAGCCTGATGCAGCCATGCCGCGTGTGTGAAGAAGGCCTTCGGGTTGTAAAGCACTTTCAGCGAGGAGGAAGGTGGTGAACTTAATACGTTCATCAATTGACGTTACTCGCAGAAGAAGCACCGGCTAACTCCGTGCCAGCAGCCGCGGTAATACGGAGGGTGCAAGCGTTAATCGGAATTACTGGGCGTAAAGCGCACG
+
GGGGGGGGGGGGGGGGGGGGGGGGGGGGGGGGGGGGGGGGGGGGGGGGGGGGGGGGGGGGGGGGGGGGGGGGGGGGGGGGGGGGFGGGGGGGGGGGGGGGGGGGGGGGGGGGGGGGGGGGGGGGGGGGGGGGGGGGGGGGGGGGGGGGGGGGGGGGGGGGGGGGGGFGGGGGGGGGGGGGGGGGDDGGGGGGGGGG?FGGEEGGGGGDFFGGGGGGFGGGGGGGGGGGGFDGGGGGFC7DGGG<
@M03364:276:000000000-BLYN8:1:1101:17801:4523 1:N:0:1
ACTCCTACGGGAGGCAGCAGTAGGGAATCTTCGGCAATGGGGGCAACCCTGACCGAGCAACGCCGCGTGAGTGAAGAAGGTTTTCGGATCGTAAAACTCTGTTGTTAGAGAAGAACGTTAAGTAGAGTGGAAAGTTACTTAAGTGACGGTATCTAACCAGAAAGGGACGGCTAATTACGTGCCAGCAGCCGCGGTAATACGTAGGTCCCGAGCGTTGTCCGGATTTATTGGGCGTAATGCGAGG
+
CEFD<FEEFB@@:FC;6CFGGGGGGFGFEFEC@FGEGGGGGGGGGF@ECEGGGCFGGC:FFF>CBFG8>?,9BBFGFGFF4,:BEEF7FGGGGGG9C<<EFFGA,E9F?,,EF<D=FFGF7DFDF,?5FF,3EFGDGGGGGFGFG,,@+@FEFFFFC<FFC::5@*@**51><C,5,?DCF*1,?1,66CCG>CCC*+223B+=8++2*=*:8E8*2:9<EE8:EGCFGF655>7:**2*1*7)
@M03364:276:000000000-BLYN8:1:1101:22862:4528 1:N:0:1
ACTCCTACGGGAGGCAGCAGTAGGGAATCTTCCGCAATGGGCGAAAGCCTGACGGAGCAACGCCGCGTGAGTGATGAAGGGTTTCGGCTCGTAAAACTCTGTTATTAGGGAAGAACATATGTGTAAGTAACTGTGCACATCTTGACGGTACCTAATCAGAAAGCCACGGCTAACTACGTGCCAGCAGCCGCGGTAATACGTAGGTGGCAAGCGTTATCCGGAATTATTGGGCGTAAAGCGCGCG
+
FDFGGGGGGGGGGGEEGGGGGGGGEGGGFGGDFGFCGGGGGGGGGGGGGGGGFGGGGGEGGGGGGGGDEGGFGGGGGGGGGEFGGGGGGGGGGGGGGGGGGGGFFGGGGGFGG,EFGGFGGGGGGGGGGGGGGGGGGGGGGGGGGCCFGFGGGGFGGGGGGGGGGFFGGGGDGGGGGGGGGFGGGGGGFGGGGG5EGGCFGGFGGGGFFC=GGGGGGGGCC85CFGFGGFGGGDGDFGFGG3DD
@M03364:276:000000000-BLYN8:1:1101:12849:4542 1:N:0:1
ACTCCTACGGGAGGCAGCAGTAGGGAATCTTCGGCAATGGGGGCAACCCTGACCGAGCAACGCCGCGTGAGTGAAGAAGGTTTTCGGATCGTAAAACTCTGTTGTTAGAGAAGAACGTTAAGTAGAGTGGAAAGTTACTTAAGTGACGGTATCTAACCAGAAAGGGACGGCTAACTACGTGCCAGCAGCCGCGGTAATACGTAGGTCCCAAGCGTTGTCCGGATTTATTGGGCGTAAAGCGAGC
+
GGGGGGGGGGGGGGGGGGGGGGGGGGGGGGGGGGGGGGGGGGGGGGGGGGGGGGGGGGGGGGGGGGGGGGGGGGGGGGGGGGGGGGGGGGGGGGGGGGGGGGGGGGCGGGGGGGGGGGGGFGFFGGGGGGGGGGGGGGGDGCFGGGGGGGGGGGGGGGGGFGGGGGGFGGGGGGGGFFGGGGFGGGGGGGGGGGGGGGFDFCFGGGGGGGF8=ECGGGGFEE;E8EFGGGGGGGGGGGGDGCD5
@M03364:276:000000000-BLYN8:1:1101:15113:4550 1:N:0:1
ACTCCTACGGGAGGCAGCAGTGGGGAATATTGCACAATGGGCGCAAGCCTGATGCAGCCATGCCGCGTGTGTGAAGAAGGCCTTCGGGTTGTAAAGCACTTTCAGCGAGGAGGAAGGTGGTGAGCTTAATACGCTCATCAATTGACGTTACTCGCAGAAGAAGCACCGGCTAACTCCGTGCCAGCAGCCGCGGTAATACGGAGGGTGCAAGCGTTAATCGGAATTACTGGGCGTAAAGCGCACG
+
GGGGGGGGGCEEGGGGGGGGGGGGGGGGGGGGGGGGGGGGFGGGGGGGGGGGGGGGGGGGGGGGGGGGGGGGGGGGGGGGGGGGGGGGGGGGGGGGGGGGGGGGGGGEGGDGGDFGGGGGGGFGGGGGGGFGDCGGCGGGGFGGGGGGGGGGFGGGGGGGGGGGGGGDGGGGGGGGGGGGGFFGFGGGFGDGGG>;FGFGGEEGGGGGF7EGGGGGGGGGGDEGGFGGGFGCDGCE3FDDGD9)
@M03364:276:000000000-BLYN8:1:1101:9065:4563 1:N:0:1
ACTCCTACGGGAGGCAGCAGTGGGGAATATTGCACAATGGGCGCAAGCCTGATGCAGCCATGCCGCGTGTGTGAAGAAGGCCTTCGGGTTGTAAAGCACTTTCAGCGAGGAGGAAGGTGGTGAACTTAATACGTTCATCAATTGACGTTACTCGCAGAAGAAGCACCGGCTAACTCCGTGCCAGCAGCCGCGGTAATACGGAGGGTGCAAGCGTTAATCGGAATTACTGGGCGTAAAGCGCACG
+
GGGGGGGGGGGGGGGGGGGGGGGGGGGGGGGGGGGGGGGGGGGGGGGGGGGGGGGGGGGGGGGGGGGGGGGGGGGGGGGGGGGGGGGGGGGGGGGGGGGGGGGGGGGFGGDGGGGGGGGGGGGGGGGGGGGFGGGGGGGFGGGGGGGGGGGGGGGGGGGGGGGGFGGGEGGGGGGGGGGGGGGGGGGGFGGGGGGGGGGGEEGGGGGGGGGGGGGGCGGFGGECFGGGG6FGGGGG<GGGGGG5
@M03364:276:000000000-BLYN8:1:1101:16862:4582 1:N:0:1
ACTCCTACGGGAGGCAGCAGTGGGGAATATTGCACAATGGGCGCAAGCCTGATGCAGCCATGCCGCGTGTGTGAAGAAGGCCTTCGGGTTGTAAAGCACTTTCAGCGAGGAGGAAGGTGGTGAGCTTAATACGCTCATCAATTGACGTTACTCGCAGAAGAAGCACCGGCTAACTCCGTGCCAGCAGCCGCGGTAATACGGAGGGTGCAAGCGTTAATCGGAATTACTGGGCGTAAAGCGCACG
+
GGGGFGGGGGGGGGGGGGDFGGGGGGGGGGGDGGGFFGGGGGGGGGGGGGGGGGGGFGGGGGGGGGGGGGGGGGGGGGGGGGGGFGGGGGGGGGGGGGGGGGGGGGDEGGGEEGGGGGGGGFFGGGGGGGGGGGGGGFGGGGGGGGGEFCFGGCGGG7FFGGGGGGGGDGG@FGGGGGGGGG?F*,CGGGGGGEEGGFGFEEGGGGGGGGFGGCGE=FGGGD5F8CFGG<CEDGEE<FGGGGG7
@M03364:276:000000000-BLYN8:1:1101:14692:4609 1:N:0:1
ACTCCTACGGGAGGCAGCAGTGGGGAATATTGCACAATGGGCGCAAGCCTGATGCAGCCATGCCGCGTGTGTGAAGAAGGCCTTCGGGTTGTAAAGCACTTTCAGCGAGGAGGAAGGTGGTGAGCTTAATACGTTCATCAATTGACGTTACTCGCAGAAGAAGCACCGGCTAACTCCGTGCCAGCAGCCGCGGTAATACGGAGGGTGCAAGCGTTAATCGGAATTACTGTGCGTAAAGCGCACG
+
FFGGGGGGGEGGGGGDGGGFGGCFD@CGGGGGGGGG@FFFGFGGGGGGGGGGGGGGDFGGGGGGGGGGGGDFGFFGCGGFG<FFGGEEECGFGFGDGGGGFFGGFAC7FEFGG7DEFFDFGGGFFFFGFGFGE=FF@FFDGGFGGG@3FFGGFGGGDCFDF?FGGCFGGGGCBEFFGGFFEFFFGFGD7:CGGG5C9EGGDDG@BEEEF@C@CGGGGF+A=/8CGGGFF+<9DDG*CC>DGD5/
@M03364:276:000000000-BLYN8:1:1101:14837:4631 1:N:0:1
ACTCCTACGGGAGGCAGCAGTGGGGAATATTGCACAATGGGCGCAAGCCTGATGCAGCCATGCCGCGTGTGTGAAGAAGGCCTTCGGGTTGTAAAGCACTTTCAGCGAGGAGGAAGGTGGTGAACTTAATACGTTCATCAATTGACGTTACTCGCAGAAGAAGCACCGGCTAACTCCGTGCCAGCAGCCGCGGTAATCCGGAGGGTGCAAGCGTTAATCGGAATTACTGGGCGTAAAGCGCATG
+
GGGGGGGGGGGGGGGGGGGGGGGGGGGGFGGGGGGGGGGGGGGGGGGGGGGGGGGGGGFGGGGGGGGFGGFGGGGGGGGGGGGGGGGGFGECFGGGCFFGFGGGGGE@FG:FDEGGG<FFF?FGFGDCFFDDFGGGFDGGDFGGGGCC<DFF<>CFGC7FGFG,:<@FGGDGC@>FFEFGGGGG7>BCC88CGEGGF92CE*=C8BEGGE;FCGCCFE7AC=ECC9F++<8*)CEGC:*)>D3C
@M03364:276:000000000-BLYN8:1:1101:19794:4661 1:N:0:1
ACTCCTACGGGAGGCAGCAGTAGGGAATCTTCGGCAATGGGGGCAACCCTGACCGAGCAACGCCGCGTGAGTGAAGAAGGTTTTCGGATCGTAAAACTCTGTTGTTAGAGAAGAACGTTAAGTAGAGTGGAAAGTTACTTAAGTGACGGTATCTAACCAGAAAGGGACGGCTAACTACGTGCCAGCAGCCGCGGTAATACGTAGGTCCCAAGCGTTGTCCGGATTTATTGGGCGTAAAGCGAGC
+
GGGGGGGGGGGGGDDGGGGGGGGGGGGGGGGGGGGG>FGGGGGGGGGGGGGGGGGGGGGGGGGGEGGGGGGFFGGGGGGGGGGGGGGGGGGGGGGGGGGGGGGGGGGGGGGGGGFFGGGGGGGCGFFGGGFFBFGGGGGGGGGDFGGGGCEGGGGGGGFGGGGGGGGGFCECGGGGGGGGGGGCFGGGGGGGGGGGGFGGGGGGGGGGGFEGGGCCCEGFEGDG=EFGFCFGGD7EGGGGGGG<
@M03364:276:000000000-BLYN8:1:1101:25919:4676 1:N:0:1
ACTCCTACGGGAGGCAGCAGTAGGGAATCTTCGGCAATGGACGAAAGTCTGACCGAGCAACGCCGCGTGAGTGAAGAAGGTTTTCGGATCGTAAAACTCTGTTGTTAGAGAAGAACAAGGATGAGAGTAAAATGTTCATCCCTTGACGGTATCTAACCAGAAAGCCACGGCTAACTACGTGCCAGCAGCCGCGGTAATACGTAGGTGGCAAGCGTTGTCCGGATTTATTGGGCGTAAAGCGAGC
+
GGGGGGGGGGGGGGGDGGDGGFGGDGGFGGGGGGGGGFGCFGCF:CCFFFECFGGGGGGGGGGGGCEGGDDGGGFFGGGG,CFGGFDCFEGGGGFGGGGGGGGDEECGGGFBEGCFGGGGDFFFGD<BCFFFFGFFCDFFFGFAFFFGGCDEGDGGFCFFDFFGGGGGGGEECGGGDFDGGGGGGGGGG8EEEEGEBFGGGGGFCECC8ECDEE;CEECCEE==C9FGG7CFCDG5D3DCCCG)
@M03364:276:000000000-BLYN8:1:1101:14850:4702 1:N:0:1
ACTCCTACGGGAGGCAGCAGTGGGGAATATTGCACAATGGGCGCAAGCCTGATGCAGCCATGCCGCGTGTGTGAAGAAGGCCTTCGGGTTGTAAAGCACTTTCAGCGAGGAGGAAGGTGGTGAACTTAATACGTTCATCAATTGACGTTACTCGCAGAAGAAGCACCGGCTAACTCCGTGCCAGCAGCCGCGGTAATACGGAGGGTGCAAGCGTTAATCGGAATTACTGGGCGTAAAGCGCACG
+
GGGGGGGGGGGGGGGGGGGGGGGGGGGGGGGGGGGGGGGGGGGGGGGGGGGGGGGGGGGGGGGGGGGGGGGGGGGGGGGGGGGGGGGGGGGGGGGGGGGGGGGGGGGGGGDGGGGGGGGGGGGGFGGGGGGGGGGGGGGGGGGCAFGGFGGGGGGGGGGGGGGGGGGGGGGGGGGGGGGGGGGGGGGGGGGGGGGGGCFFEECCEGGGGGC8=ECCCGGFEGEEFFCEGGGGGGDGFGGGDD<9
@M03364:276:000000000-BLYN8:1:1101:11209:4734 1:N:0:1
ACTCCTACGGGAGGCAGCAGTGGGGAATATTGCACAATGGGCGCAAGCCTGATGCAGCCATGCCGCGTTTGTGAAGAAGGCCTTCGGGTTGTAAAGCACTTTCAGCGAGGAGGAAGGTGGTGAGCTTAATACGTTCATCAATTGACGTTACTCGCAGAAGAAGCACCGGCTAACTCCGTGCCAGCAGCCGCGGTAATACGGAGGGTGCAAGCGTTAATCGGAATTACTGGGCGTAAAGCGCACG
+
GGGGGGGGGGGGGGGGGGGGGGGGGGGFGGGDGDGFGGGGAFGCFGGGGGGGGGGG<EGGGGGGDGGG+>FFGGFEGGGGCGGGGGGGGGGGGFGGGCFGGGGGG<F@FFFGGGGGGGGGGG9FDFCBFFCFDFGGGGFG9FGGGFGGFGEFGDCFFGGFGFFGGGGGGGGGGGFG:EGFGGGFF7C@FCGGGGGGGDCFEEECEEGEFFGGGGGEC?CG58?FG9FEF6C*9D5>5D>>DC<C
@M03364:276:000000000-BLYN8:1:1101:15302:4735 1:N:0:1
ACTCCTACGGGAGGCAGCAGTGGGGAATATTGCACAATGGGCGCAAGCCTGATGCAGCCATGCCGCGTGTGTGAAGAAGGCCTTCGGGTTGTAAAGCACTTTCAGCGAGGAGGAAGGTGGTGAGCTTAATACGCTCATCAATTGACGTTACTCGCAGAAGAAGCACCGGCTAACTCCGTGCCAGCAGCCGCGGTAATACGGAGGGTGCAAGCGTTAATCGGAATTACTGGGCGTAAAGCGCACG
+
GGGGGGGGGGGGGGGGGGGGGGGGGGGGGGGGGGGGGGGGGGGGGGGGGGGGGGGGGGGGGGGGGGGGGGGGGGGGGGGGGGGGGGGGGGGGGGGGGGGGGGGGGGGGEGFGGGGGGGGGGGGGGGGGGGGGGGGGGGGGGGGGGGGGGGGGGGGGGGGGGGGGGGFGGGGGGGGGGGGGGGGGGGGGGGGGGGGGGGGFGCGGGGGGGGGGEGGGGGGGGGDGGGGGGGGGGGE=CFGDDDG5
@M03364:276:000000000-BLYN8:1:1101:23147:4787 1:N:0:1
ACTCCTACGGGAGGCAGCAGTGGGGAATATTGCACAATGGGCGCAAGCCTGATGCAGCCATGCCGCGTGTGTGAAGAAGGCCTTCGGGTTGTAAAGCACTTTCAGCGAGGAGGAAGGTGGTGAGCTTAATACGTTCATCAATTGACGTTACTCGCAGAAGAAGCACCGGCTAACTCCGTGCCAGCAGCCGCGGTAATACGTAGGTCCCAAGCGTTGTCCGGATTTATTGGGCGTAAAGCGAGCG
+
FGGGGGGGGGGGEGGGGGGGDGGGGGGGGGGFDGGGGGGGGGGGGGGGGGGGFFGGGGGGGDFGGGGGGGGGGGFGFFFGGGGGGGGGAFCFGAFFG<EFFG9ECECFEEGCE7FCF<FGGF<EEF8,FAFG@BA,,C@?DFGGGGGCGG7DFE7>FFCDGGGG,@:FEE<FFCFFGGDFEG;D7,:8;:CEG8B7;C9FFCFCE9BFG:8**3;8CCC=C88CCCFACCFF3C7>3>79<C)1
@M03364:276:000000000-BLYN8:1:1101:5259:4800 1:N:0:1
ACTCCTACGGGAGGCAGCAGTGGGGAATATTGCACAATGGGCGCAAGCCTGATGCAGCCATGCCGAGTGTTTGAAGAAGGCCTTCGGGTTGTAAAGCACTTTCAGCGAGGAGGAAGGTGGTGAACTTAATACGTTCATCAATTGACGTTACTCGCAGAAGAAGCACCGGCTAACTCCGTGCCAGCAGCCTCGGTAATACGGAGGGTGCAAGCGTTAATCGGAATTACTGGGCGTAAAGCGCACG
+
FFDFFFGEFGCGGGGGG@FFGGGDGEGECFGFEFFEEF9C<@FEGE+DFF@FEFFGGF<E,:CEC+@DFG,<=FCFEEGGGFGG<FGGA=CFEAEDFFDGGDGFDGGG7F:FECFGEGGFECFC<FFGFE<FGFCFD9@F9FA9F<FFGGDEFFCFFGFFFGFCFEEG77EF7,,9<BFFG7;8B:D8F,>8ECC:,,,48BE7C;E8CGFFGGGEF+<CCCE59+AF7<5CCCEEFC7C><C9
@M03364:276:000000000-BLYN8:1:1101:15257:4806 1:N:0:1
ACTCCTACGGGAGGCAGCAGTGGGGAATATTGCACAATGGGCGCAAGCCTGATGCAGCCATGCCGCGTGTGTGAAGAAGGCCTTCGGGTTGTAAAGCACTTTCAGCGAGGAGGAAGGTGGTGAGCTTAATACGCTCATCAATTGACGTTACTCGCAGAAGAAGCACCGGCTAACTCCGTGCCAGCAGCCGCGGTAATACGGAGGGTGCAAGCGTTAATCGGAATTACTGGGCGTAAAGCGCACG
+
GGGGGGGGGGGGGGGGGGGGGGGGGGGGGGGGGGGGGGGGGGGGGGGGGGGGGGGGGGGGGGGGGGGGGGGGGGGGGGGGDGGGGGGGGGGGGGGGGGGGGGFGGGGGGGGGG@FGGGGGGGGGGGGGGGGGGGGGGGGGGGDGGGGGGGGGGGGGGGGGGGFFGGGGGGGGGGGGGGGGGGGGGGGGGGGGGGGGGGGGGDGEEGGGGFGGGGGGGGGGGGGGFGFGEFCFGGG:>DFGGGGC
@M03364:276:000000000-BLYN8:1:1101:20284:4840 1:N:0:1
ACTCCTACGGGAGGCAGCAGTAGGGAATCTTCGGCAATGGGGGCAACCCTGACCGAGCAACGCCGCGTGAGTGAAGAAGGTTTTCGGATCGTAAAACTCTGTTGTTAGAGAAGAACAAGGATGAGAGTAAAACGTTCATCCCTTGACGGTATCCAACCAGAAAGCCACGGCTAACTACGTGCCAGCAGCCGCGGTAATACGTAGGTGGCAAGCGTTGTCCGGATTTATTGGGCGTAAAGCGAGC
+
GGGGGGGGGGGGGGGGGGGGGGGGGGGGGGGGGGGGGGGGGGGGGGGGGGGGGGGGGGGGGGGGGGGGGGGGGGGGGGGGGGGGGGGGGGGGGGGGGGGGGGGGGGGGGGGGGGGGGGGGGGGGGGGGGGGGGGGGGGGGFGGGGGGGGGGGGGGGGGGGGGDGGGFGGGGGGGGGGGGGGGGGGGGGGFGGGGGGGGFGGGGGGGGGGGGGGGGGGGGGGGGGGFGGGCFGGDGGGFGGGGG)
@M03364:276:000000000-BLYN8:1:1101:9467:4858 1:N:0:1
ACTCCTACGGGAGGCAGCAGTGGGGAATATTGCACAATGGGCGCAAGCCTGATGCAGCCATGCCGCGTGTGTGAAGAAGGCCTTCGGGTTGTAAAGCACTTTCAGCGAGGAGGAAGGTGGTGAGCTTAATACGTTCATCAATTGACGTTACTCGCAGAAGAAGCACCGGCTAACTCCGTGCTAGCAGCCGCTGTAATACGGAGGGGGCAAGAGTTAATCGGAATTACTGGGCGTAAAGCGCACG
+
EEEGGGFGCG@FGGEBCFFGA<FFFDCFFFFFFFFFFGGFFGGGGGGGGGFFFGGGAF,EGGFFGEGCFFGGGG<E<<FFCGDFGGGGGG:FFGGGDE@DFABE?FC+>7FFGE<FF<<=F+?F<F=,,5C<=B8<FGCF,=,=D3@++@FF<>7>:F7,<ADGFFCFC*@<7<,;:B:FF*,68BF7,1:*=EG9>,,=85CGE*881*1*2AC@FE?C**;1+00<E+AEC97*7>CDGDCD
@M03364:276:000000000-BLYN8:1:1101:18668:4905 1:N:0:1
ACTCCTACGGGAGGCAGCAGTAGGGAATCTTCGGCAATGGGGGCAACCCTGACCGAGCAACGCCGCGTGAGTGAAGAAGGTTTTCGGATCGTAAAACTCTGTTGTTAGAGAAGAACGTTAAGTAGAGTGGAAAGTTACTTAAGTGACGGTATCTAACCAGAAAGGGACGGCTAACTACGTGCCAGCAGCCGCGGTAATACGTAGGTCCCAAGCGTTGTCCGGATTTATTGGGCGTAAAGCGAGC
+
CFGGGGGGGGGGGGGGGDDFGGGGGGFEFFGGGGGGGGGGGGGGGGGFGGGGFGGGGGGFCGGGGGGGG,CEFGGG9FFFGGGFGGGGGGGGG?GDFFGGGGGGGGFGGGGDD@FDFGGDBFFCGFGGGG?EEFGGGCFGGGGGGGGGG:FCFFFF9FFG7BAEFGGG@CCGGGGGGGG7:C7FCFGGGGGCEGCG5CEGGFCFG?CEGGGGFG=5*2<EGG5A5C?2<EDFFGGDG<GFGGG3
@M03364:276:000000000-BLYN8:1:1101:4868:4918 1:N:0:1
ACTCCTACGGGAGGCAGCAGTGGGGAATATTGCACAATGGGCGCAAGCCTGATGCAGCCATGCCGCGTGTGTGAAGAAGGCCTTCGGGTTGTAAAGCACTTTCAGCGAGGAGGAAGGTGGTGAGCTTAATACGCTCATCAATTGACGTTACTCGCAGAAGAAGCACCGGCTAACTCCGTGCCAGCAGCCGCGGTAATACGGAGGGTGCAAGCGTTAATCGGAATTACTGGGCGTAAAGCGCACG
+
GGGG8FGGGGGGGGGGGGGGGGGGGGGGGGGGGGGGGGGGGGGGGGGGGGGGGGGGFGFGGGGGGGGGGGGGGGGGGGGGGGGGGGGG=FGEFGGGGGGGGGGGGGGFGGGEGGGFGGGGGGGFGGGGGGGGGGGGEGGFFGGGGGGGGGGGFCFGGGGGGGGGGGGGGGGGGGGGGGGGGGG?FGGGGDGGGGDGG9FGEEEGGGGGGGGGE;88CFGGGGGGGGG??EGGGGGGG7CCGDG5
@M03364:276:000000000-BLYN8:1:1101:9490:4946 1:N:0:1
ACTCCTACGGGAGGCAGCAGTAGGGAATCTTCGGCAATGGGGGCAACCCTGACCGAGCAACGCCGCGTGAGTGAAGAAGGTTTTCGGATCGTAAAACTCTGTTGTTAGAGAAGAACGTTAAGTAGAGTGGAAAATTACTTAAGTGACGGTATCTAACCAGAAAGGGACGGCTAACTACGTGCCAGCAGCCGCGGTAATTCGTAGGTCCCAAGCGTTGTCCGGATTTATTGGGCGTAAAGCGAGC
+
GGGGGGGGGGGGGGGGGGGGGGGGGGGGGGGGGGGGGGGGGGGGGGGGGGGGGGGGGGGGGGGGGGGGGGGGGGGGGGGGGGGGGGGGGGGGFGGGGGGGGGGGGGGGGGGGGGGGGGGGFGGGGGGGGGGGGGGGGGGGGGGGFGGGGEGGGGGFGGGGGGGGGGGGGGGGGGGGGGGGGGFGCFGGGGGGGGEGGGGGFGGGGGGGGGGGGGGGEGFFGGGGECGGGDGFCDGEGFDGGGG/
@M03364:276:000000000-BLYN8:1:1101:16134:4947 1:N:0:1
ACTCCTACGGGAGGCAGCAGTGGGGAATATTGCACAATGGGCGCAAGCCTGATGCAGCCATGCCGCGTGTGTGAAGAAGGCCTTCGGGTTGTAAAGCACTTTCAGCGAGGAGGAAGGTGGTGAGCTTAATACGTTCATCAATTGACGTTACTCGCAGAAGAAGCACCGGCTAACTCCGTGCCAGCAGCCGCGGTAATACGGATGGTGCAAGCGTTAATCGGAATTACTGGGCGTAAAGCGCACG
+
;6EFGFEG;FC@F@F@F7FFFEFFE,,666,,<;EECFCCC<F@FG7<6,CCEFGCE86FFDCFCGG+>=FFGE9<,CFE<,CFGGGBFGEGGGGCE8FF<F,,5FFG7C+BF:F<:FGC?<,<,?,?,CA,3,:BADCDFEG@9<EGFFEA=F@<F:DFGG7BCG:FECC*@:C;77>><BBFGF8BE>8=CC87;C;F8E*::9C+?1CGG*3*2:7CE5/:8<:??C5*97=*/:7C)79)
@M03364:276:000000000-BLYN8:1:1101:18191:4955 1:N:0:1
ACTCCTACGGGAGGCAGCAGTGGGGAATATTGCACAATGGGCGCAAGCCTGATGCAGCCATGCCGCGTGTGTGAAGAAGGCCTTCGGGTTGTAAAGCACTTTCAGCGAGGAGGAAGGTGGTGAACTTAATACGTTCATCAATTGACGTTACTCGCAGAAGAAGCACCGGCTAACTCCGTGCCAGCAGCCGCGGTAATACGTAGGTCCCAAGCGTTGTCCGGATTTATTGGGCGTAAAGCGAGCG
+
GGGGGGGGGGGGGGGGGGGGFGFGGGGGGGGGFGGGGGGGGGGGGGGGGGGGGGGGGGGGGGGGGGGGGGGGGGCFGGFFEGGGFGGGGEGGGGGGFGGGGGGGGGGGGGCFC?FGGGGGGG9FFGGGGGGFGGGGGFGGGGGGGGGGGGGGGGGDEGGGGGGFGGGGFGGGGGFGGGGGGG,>DECCGDE5CEECGGGFGGGGGFCGGCGG5BEEEGCGGEE5C7CFGGFEDDGGGGGGGGG7
@M03364:276:000000000-BLYN8:1:1101:10797:4980 1:N:0:1
ACTCCTACGGGAGGCAGCAGTGGGGAATATTGCACAATGGGCGCAAGCCTGATGCAGCCATGCCGCGTGTGTGAAGAAGGCCTTCGGGTTGTAAAGCACTTTCAGCGAGGAGGAAGGTGGTGAACTTAATACGTTCATCAATTGACGTTACTCGCAGAAGAAGCACCGGCTAACTCCGTGCCAGCAGCCGCGGTAATACGGAGGGTGCAAGCGTTAATCGGAATTACTGGGCGTAAAGCGCACG
+
GGGGGGGGGGGGGGGGGGGGGGGGGGGGGGGGGGGGGGGGGGGGGGGGGGGGGGGGGGGGGGGGGGGGGGGGGGGGGGGGGGGGGGGGGGGGGGGGGGGGGGGGGGGGEFGGGGGGGGGGGGGGGGGGGGGGFFGGGGGGGGGGGGGGGGGGGGGGGGGGGGGGGGGGGGDGGGGGGGGGGGGFFFGGGGGGGGGGGGGGGGGGGGGGGGGGGGGGGGGGGEGGGGGGGGFGGGEGGGFGGDC7
@M03364:276:000000000-BLYN8:1:1101:13454:5042 1:N:0:1
ACTCCTACGGGAGGCAGCAGTAGGGAATCTTCGGCAATGGGGGCAACCCTGACCGAGCAACGCCGCGTGAGTGAAGAAGGTTTTCGGATCGTAAAACTCTGTTGTTAGAGAAGAACGTTAAGTAGAGTGGAAAGTTACTTAAGTGACGGTATCTAACCAGAAAGGGACGGCTAACTACGTGCCAGCAGCCGCGGTAATACGTAGGTCCCAAGCGTTGTCCGGATTTATTGGGCGTAAAGCGAGC
+
GGGGGGGGGGGGGGGGGGGGGGGGGGGGGGGGGGGGGGGGGGGGGGGGGGGGGGFGGGGGFGGGGGGGGGDFFGFGGGGGGGFGGGGCGGGGGGGFFGGGGGGGGGFGFFGGGGGGGFG<DFFGGGGGGGFFGGGGFGGGGGFGGGFCFGGGGGGGGCFFFFCFFCGGGGGGG78;CFGGFGGGG>FGGFGCEG8CEC??CCFEGGCGCC8CFCEEGGGGEGDGDG?EGGGGGGGGGFGFG:C)
@M03364:276:000000000-BLYN8:1:1101:8513:5050 1:N:0:1
ACTCCTACGGGAGGCAGCAGTGGGGAATATTGCACAATGGGCGCAAGCCTGATGCAGCCATGCCGCGTGTGTGAAGAAGGCCTTCGGGTTGTAAAGCACTTTCAGCGAGGAGGAAGGTGGTGAACTTAATACGTTCATCAATTGACGTTACTCGCAGAAGAAGCACCGGCTAACTCCGTGCCAGCAGCCGCGGTAATACGGAGGGTGCAAGCGTTAATCGGAATTACTGGGCGTAAAGCGCACG
+
GGGGGGGFGCFDFGGGGGFGGGGGGGEFGGGGGGGGFGGGGCFGGGGDGGGGGDFFGCGFFAGFGGGGGEGGGGGGGEFGGGGGGGGGGGGGGGGGGGGGGGGFF<FFGGGGGGGGDGGGGGGGGGGFGGGGGGGGDGGGAEGGGGGGGGEGGGE+CE@CF?CFGGGGGGGGGGGDGGFCEFGDEEGFFGGGGGEGFGFGGGDDEGGCCCEGEGGC*<AFD=EF??FFE?DFGGGG30:C3>D3
@M03364:276:000000000-BLYN8:1:1101:20389:5080 1:N:0:1
ACTCCTACGGGAGGCAGCAGTAGGGAATCTTCGGCAATGGGGGCAACCCTGACCGAGCAACGCCGCGTGAGTGAAGAAGGTTTTCGGATCGTAAAACTCTGTTGTTAGAGAAGAACGTTAAGTAGAGTGGAAAGTTACTTAAGTGACGGTATCTAACCAGAAAGGGACGGCTAACTACGTGCCAGCAGCCGCGGTAATACGTAGGTCCCAAGCGTTGTCCGGATGTATTGGGCGTAAAGCGAGG
+
GGGGGGGGGGGGGGGGGGGGGGGGGGGGGGGEFDGGGGGGGGGGGGGGGGGGDACEEG@FGGGGGGGGGEGEFGGGDGGGGGGGGGGGGGGGGGGGFFGGGGGGFF9ECFFFGGGGCGGGGGFCFAC<<FFGGGFGGDGGG9FFF9CGGGGGCGGGGFFGGGECFDB<@>CCFGEFGGGGGCFGC78:=CCEEGCCCD99;9?FGG9ECFD*;EGCEEFFGGCE*<<:?FFGGGGEDGGGG5C)
@M03364:276:000000000-BLYN8:1:1101:6924:5083 1:N:0:1
ACTCCTACGGGAGGCAGCAGTGGGGAATATTGCACAATGGGCGCAAGCCTGATGCAGCCATGCCGCGTGTGTGAAGAAGGCCTTCGGGTTGTAAAGCACTTTCAGCGAGGAGGAAGGTGGTGAGCTTAATACGCTCATCAATTGACGTTACTCGCAGAAGAAGCACCGGCTAACTCCGTGCCAGCAGCCGCGGTAATACGGAGGGTGCAAGCGTTAATCGGAATTACTGGGCGTAAAGCGCACG
+
GGGGGGGGGGGGGGGGGGGGGGGGGGGGGGGGGGGGGGFGGGGGGGGGGGGGGGGGGGGGGGGGGGGGGGGGGGGGGGGGGGGGGGGGGGGGG?FGGGGGGGGGGGCFFGEGGGFFGGDGGGGGGGGGGGGGGGGGDFGGGGDFGGGGGGGGGGGGGGFFGGGGGGGGGGGGGFGGGGGGGGGGFGGGGGGGGGGGGGGGGDEGGEGDGGGGGCEEFGGGGGGGGGCF:EFGGGDGGGGGGGG<
@M03364:276:000000000-BLYN8:1:1101:12015:5111 1:N:0:1
ACTCCTACGGGAGGCAGCAGTAGGGAATCTTCCACAATGGACGAAAGTCTGATGGAGCAACGCCGCGTGAGTGAAGAAGGTTTTCGGATCGTAAAACTCTGTTGTTGGAGAAGAATGTATCTGATAGTAACTGATCAGGTAGTGACGGTATCCAACCAGAAAGCCACGGCTAACTACGTGCCAGCAGCCGCGGTAATACGTAGGTGGCAAGCGTTGTCCGGATTTATTGGGCGTAAAGCGAGCG
+
GGGGGGGGGGGGGGGGGGGGGGGGGGGGGGGGGGGGGGGGGGGGGGGGGGGGGGGGGGGGGECGGGGGGDGGGGGGGGGGGGGGGGGGEGGGGGGGGGGGGGGGGGGGFEFBFGFGGGGGGGGFGGGGGGGGGGGGGGGGGGGGGGGGGCFGGGGGGGGGGDGGGGFGFGEGGGGFFGGGGGGGGGGGGGGGGGEGGGGGGGGGGGGGGGGGGGGGGGGEGCGEF7EGGGFGDGGGCDFGGGGG
@M03364:276:000000000-BLYN8:1:1101:17483:5115 1:N:0:1
ACTCCTACGGGAGGCAGCAGTGGGGAATATTGCACAATGGGCGCAAGCCTGATGCAGCCATGCCGCGTGTGTGAAGAAGGCCTTCGGGTTGTAAAGCACTTTCAGCGAGGAGGAAGGTGGTGAACTTAATACGTTCATCAATTGACGTTACTCGCAGAAGAAGCACCGGCTAACTCCGTGCCAGCAGCCGCGGTAATACGGAGGGTGCAAGCGTTAATCGGAATTACTGGGCGTAAAGCGCACG
+
GGFGGGGGGGGFGGGDGGGGGGGGGGGGGGGGFCGGGGGGG8FG>FGFGGGGGGGGGGFGGGGFGGGGD=DFGGGGFFGGGGGGGGGDF@CFFFFGGGGGGFGGGGG>=CBFGGCEGGGGGGG?DGGGGGGFGGGGCFFF9FGDGGECFEFGFGGGGGFGFEGGGGFGGGGE@FFGCEFFGGGGGGGF@EGGGGG7CFFDC*BD8EGGG>+8CEGGFCGEEECGGGFFGFGFDD:CFD7D)9D<
@M03364:276:000000000-BLYN8:1:1101:18671:5125 1:N:0:1
ACTCCTACGGGAGGCAGCAGTGGGGAATATTGCACAATGGGCGCAAGCCTGATGCAGCCATGCCGCGTGTGTGAAGAAGGCCTTCGGGTTGTAAAGCACTTTCAGCGAGGAGGAAGGTGGTGAACTTAATACGTTCATCAATTGACGTTACTCGCAGAAGAAGCACCGGCTAACTCCGTGCCAGCAGCCGCGGTAATACGGAGGGTGCAAGCGTTAATCGGAATTACTGGGCGTAAAGCGCACG
+
GGGGGGGGGGGGGGGGGGGGGGGGGGGGGGGGGGGGGGGGGGGGGGGGGGGGGGGGGGGGGGGGGGGGGGGGGGGGGGGGGGGGGGGGGGGGGGGGGGGGGGGGGGGEFGGGGGGGGGGGGGGGGGGGGGGGGGGGGGGGGGGGGGGGGGGGGGGGGGGGGGGGGGEGFGGGGGGGGEGGGGGGGGGGGGGGGGGGGGGGGCEEGGGGGGGGGGGDGGGGEGEGE?EGGGGGGGGEGGGGGGGC
@M03364:276:000000000-BLYN8:1:1101:16250:5128 1:N:0:1
ACTCCTACGGGAGGCAGCAGTGGGGAATATTGCACAATGGGCGCAAGCCTGATGCAGCCATGCCGCGTGTGTGAAGAAGGCCTTCGGGTTGTAAAGCACTTTCAGCGAGGAGGAAGGTGGTGAACTTAATACGTTCATCAATTGACGTTACTCGCAGAAGAAGCACCGGCTAACTCCGTGCCAGCAGCCGCGGTAATACGGAGGGTGCAAGCGTTAATCGGAATTACTGGGCGTAAAGCGCACG
+
GGGGGGGGGGGGGGGGGGGGGGGGGGGGGGGGGGGGGGGGGGGGGGGGGGGGGGGGGGGGGGGGGGGGGGGGGGGGGGGGFGGGGGGGGGGGGGGGFGGGGGGGGGGGGGCFGGGFGGGGGGGFGGGGGFFGGGGGGGGGGGGDGGGGGGGGGGGGGGGGGGGGGGGGGGGGGGGGFDGGGGGGGGGGGCGGGGGGGGGGGDGGGGGGGCCFEGGGGGGGGGECGGGGGGGGGGGEGGFDDDDC
@M03364:276:000000000-BLYN8:1:1101:13556:5135 1:N:0:1
ACTCCTACGGGAGGCAGCAGTGGGGAATATTGCACAATGGGCGCAAGCCTGATGCAGCCATGCCGCGTGTGTGAAGAAGGCCTTCGGGTTGTAAAGCACTTTCAGCGAGGAGGAAGGTGGTGAGCTTAATACGTTCATCAATTGACGTTACTCGCAGAAGAAGCACCGGCTAACTCCGTGCCAGCAGCCGCGGTAATACGGAGGGTGCAAGCGTTAATCGGAATTACTGGGCGTAAAGCGCACG
+
GGGGGGFGGGGGGGGGGGGGGGGGGGGGGGGGGGGGGGGGGGGGGGGGGGGGGGGGGGGGGGGGGGGGGGGGGGGGGGGGDFGGGGGGGGGGGGGGGGGGGGGGGGGFGGGGGGGFFGGGGGGGGGGGGGGGGGGGGGGGGGGGGGGGGGGGGGGGC>FGGGGGGGFGGGGEGGGGGGGGGGGGGFFGGGGGE>GEGCGFGGGGGGGGGGGGGGGGGGFGGGGGGFGGFGGGGGGGGGCDGGGD
@M03364:276:000000000-BLYN8:1:1101:4306:5139 1:N:0:1
ACTCCTACGGGAGGCAGCAGTAGGGAATCTTCGGCAATGGGGGCAACCCGGACCGAGCAACGCCTCGTGAGTGAAGAAGGTTTTCGGATCGTAAAACTCTGTTGTTAGAGAATAGCGTTAATGTGAGTGGAAAAGTACTTAAGTGACGGTATCTAACCAGAAAGGGAGGGCTAACTACGTGGCAGCAGCGGCGGTAATACGTAGGTCCCAGGCGTGGTCCGGATTTATTGGGCGTAAAGCGAGC
+
@FFF<E<;BFFG:FGGGGFG@CE<;,C<@CEEFG:BFC@,FFCFD,DFG++6@+@7FE+C,=+4,,B:CEFC,E<FFGGFEC?A<FFGG7=,B4B55<BF,8,,BB5CFFGG,8,5@>FCF,,,5,5C<7,,8B8=C3@F<,3:,CBEG++8F9,,@<,@B,>:37<**@*D,,6?,D*@D**==EGCE*4**==B*++?C<02*20+;7+;@?;**1+<=8;C=9+<7CEF*1:>*92*19C)
@M03364:276:000000000-BLYN8:1:1101:24180:5147 1:N:0:1
ACTCCTACGGGAGGCAGCAGTGGGGAATATTGCACAATGGGCGCAAGCCTGATGCAGCCATGCCGCGTGTGTGAAGAAGGCCTTCGGGTTGTAAAGCACTTTCAGCGAGGAGGAAGGTGGTGAGCTTAATACGGTCATCAATTGACGTTACTCGCAGAAGAAGCACCGGCTAACTCCGTGCCAGCAGCCGCGGTAATACGGTGGGTGCAAGCGTTAATCGGAATTACTGGGCGTAAATCGCACG
+
CFGGGGGGGGGFGGGGEGFGGGGGGGCFEFGGGFFAFGGGGGGGG>EGGGGGFAFGFFFFDFFFF7@FG7CEFGGGGGGGG8FFGGGGFGGGGE9E<?FGGG<<F9:6@@F7BE=FD,8+8+,B,8,C?F,,>+:++:7@<D,3,,>BDC@FFFF:FG7,8,@,DEF<CCGGGG9ED7>FE*68CFFFGGC:CB**+;+***1*4BCEG++*8;?*/<C5C*;C+<?CGF/*99CC<**9<D5)
@M03364:276:000000000-BLYN8:1:1101:21047:5154 1:N:0:1
ACTCCTACGGGAGGCAGCAGTGGGGAATATTGCACAATGGGCGCAAGCCTGATGCAGCCATGCCGCGTGTGTGAAGAAGGCCTTCGGGTTGTAAAGCACTTTCAGCGAGGAGGAAGGTGGTGAGCTTAATACGTTCATCAATTGACGTTACTCGCAGAAGAAGCACCGGCTAACTACGTGCCAGCAGCCGCGGTAATACGTAGGTGGCAAGCGTTGTCCGGATTTATTGGGCGTAAAGCGAGCG
+
EEFFGGEGGG@FGD7FEEFGFFGGG7F<C<9;<<ED<C@CCFFDGGDC@<C8EFGA,CFGFCFFFEGCEEGGF9,6,C888F,EF7FBFE7=FGGGGGGF@9?F,,@CBF+CF+=FCFG<B=9,,5,CAFF<F<F=DFA,73CCA=FGFFCFFF7++@AFF73>,<FEGCEGGGGG7BF7CGC@FCGFFGGGGGE8C+?CFFGD9EG>9<C53:*3=9AEEC87E00AFF=*)/*:<DGGG53)
@M03364:276:000000000-BLYN8:1:1101:13392:5158 1:N:0:1
ACTCCTACGGGAGGCAGCAGTAGGGAATCTTCGGCAATGGGGGCAACCCTGACCGAGCAACGCCGCGTGAGTGAAGAAGGTTTTCGGATCGTAAAACTCTGTTGTTAGAGAAGAACGTTAAGTAGAGTGGAAAGTTACTTAAGTGACGGTATCTAACCAGAAAGGGACGGCTAACTACGTGCCAGCAGCCGCGGTAATACGTAGGTCCCAAGCGTTGTCCGGATTTATTGGGCGTAAAGCGAGC
+
GGGGGGGGGGGGGGGGGGFGGGGGGGGGGGGGGGGGGGGGGGGGGGGGGGGGGGGGGGGGGGGGGGGGGGGGGGGGGGGGGGGGGGGGGGGGGGGGGGGGGGGGGGGGGGGGGGGGGGGGGGGGGGGGGGGGGGGGGGGGGGGGGGGGGGGGGGGGGGGGFGGGGGGGGGGGGGGGGGGGGGGGGGGGGGGGGGGGGGGGGGFGGGGGGFEFFGGGGGGA=ECEGGGGGGGGDGGEGFDFGGG3
@M03364:276:000000000-BLYN8:1:1101:23618:5188 1:N:0:1
ACTCCTACGGGAGGCAGCAGTAGGGAATCTTCGGCAATGGACGAAAGTCTGACCGAGCAACGCCGCGTGAGTGAAGAAGGTTTTCGGATCGTAAAACTCTGTTGTTAGAGAAGAACAAGGATGAGAGTAGATCGTTCATCTCTTGACGGTATCTAACCAGAAAGCCACGGCTAACTACTTGCCAGCAGCCGCGGTAATACGTAGGTGTCAAGCGTTGTCCGGATTTATTGGGCGTAAAGCTAGG
+
FGGCFGGGGGG@@FGGEGGGG9FFEFEG,CE<FGEGGGGGGGG>7EEFFFFF,ECGGGGG,FDFGGGBB7=EFFGGFFGG9AAEGCG7F:FGGG+FFGGGCFFCEB9FFGDEFFGFD<EEGFE<A<,BA,8,5+FB=,CC,CFC<9FF7:+5=@FGCFGFCC@<,DCFC7F:5>,?;?,2DCFCGFGCC8ECG*4=*>9<ECE*=C:2+5;9@5;5*/=7CEC=EC7C?CCD4)2*9*:**09*
@M03364:276:000000000-BLYN8:1:1101:16460:5217 1:N:0:1
ACTCCTACGGGAGGCAGCAGTGGGGAATATTGCACAATGGGCGCAAGCCTGATGCAGCCATGCCGCGTGTGTGAAGAAGGCCTTCGGGTTGTAAAGCACTTTCAGCGAGGAGGAAGGTGGTGAACTTAATACGTTCATCAATTGACGTTACTCGCAGAAGAAGCACCGGCTAACTCCGTGCCAGCAGCCGCGGTAATACGGAGGGTGCAAGCGTTAATCGGAATTACTGGGCGTAAAGCGCACG
+
GGGGGFFGEGGGGGGGGGGGGGFFGFGGGGGGGGGGGGGGFGGGGGGGGGGGGEGGGGGGGGFFGDGGGGGGFGGGGGGGGGGGGGGGGGGGGGGGGGGGGGGGGGG+CCFCEEFFGGGGGGGGGGGGGFFGGGGGGFCFGGGGGGDGGGGGFGGGGGGGFGGGGGGGGGGGGGGGFGGGGGGGFFGGGDEEEGDGGGGF8CGCEG>EGGFGGGGGGGGGGCEFEEGGFFFGGDEG<>CDD<C7
@M03364:276:000000000-BLYN8:1:1101:8687:5223 1:N:0:1
ACTCCTACGGGAGGCAGCAGTGGGGAATATTGCACAATGGGCGCAAGCTTGATGCAGCCATGCCGCGTGTGTGAAGAAGGCCTTCGGGTTGTAAAGCACTTTCAGCGAGGAGGAAGGTGGTGAGCTTAATACGTTCATCAATTGACGTTACTCGCAGAAGAAGCACCGGCTAACTCCGGGCCAGCAGCCGCGGTAATACGGAGGGTGCAAGCGTTATGCGGAATTACTGGGCGGAAAGCGCACG
+
FGGGGGGFFCC;FCF7C,;FCEFGC@@FCFF,;<CE8,CEGF7F@+8,CFF8FCCFCF,CEFFCFGG:FCFFG,FF?DGEEF=FC<,CC:BFGFGGF8,5BFC<<9@+@@74FC8?F,44+:8A,CB<DDFD+C3FFCF<A9C<<F@=FFGGAFC++B7><3D,3,,@FGEF,FFGGC7CCE>8BEFC7:CG81*8CF?E81:BC;**2+08?8?**03/:8:CG9?FGFGG3355/**5CC9)
@M03364:276:000000000-BLYN8:1:1101:27144:5330 1:N:0:1
ACTCCTACGGGAGGCAGCAGTGGGGAATCTTGCACAGGGGGGGGAAGGAGGAGGGAGGGAGGAGGCGGGGGAGAAGAAGGAGGGGGGGGGGAAAAGGAAGGGGAGAGAGGAGGAAGGGGGGGAGAGGAAGCAGAGACGCAAGGGAGGGGCGGCGGAGAAGAAGAGAAGGCAAACGGAGGGAAAGAAGGAGAGGGAAGACGGCGGGAGAACGGGGGGAGTGTGTGTGCGGGGCGGCACGCGCGGG
+
;;=6CF9EGC@FEDGGGGGGAD98EGD8,C,,C,C,666::+3**+8+,1//+8*+/*/+//++++/*/*8*/+,8,,:5,+/1*/88/*/**+,:*,,2/***/*1*8*,8*/,8>8>C888/*2/,,2*02,2,*****1//8*/*/2/////*/**8++:+**+88*****2**/*/***80*:*21*18/*51**/8/1/8*/**+1*///*/2*0+0*2*031//8*11**)*/1)))/
@M03364:276:000000000-BLYN8:1:1101:19058:5345 1:N:0:1
ACTCCTACGGGAGGCAGCAGTGGGGAATATTGCACAATGGGCGCAAGCCTGATGCAGCCATGCCGCGTGTGTGAAGAAGGCCTTCGGGTTGTAAAGCACTTTCAGCGAGGAGGAAGGTGGTGAGCTTAATACGCTCATCAATTGACGTTACTCGCAGAAGAAGCACCGGCTAACTACGTGCCAGCAGCCGCGGTAATACGGAGGGTGCAAGCGTTAATCGGAATTACTGGGCGTAAAGCGCACG
+
GGGGGGGGGGGGGGGGGGGGGGGGGGGGGGGGGGGGGGGGGGGEGGG?FGGGGGGGGGGFGGGGGGGGGGGGGGGGGGGGEFGGGGGGGGGGGGGGGGGGGGGGGGGCEGGGGGCEGF8FGGFGFGGGFGGGG7FGEFCGFGGGGGGGGGGGGGGEGGGGGGGGGDGGGGGDFGGGGGGGGFGGGGGGFGGGGGGCCFGFEEGDGGGGGGGGGGGGC?FFEECGGGGGGEGGGGGCFCGGDCDC
@M03364:276:000000000-BLYN8:1:1101:5560:5362 1:N:0:1
ACTCCTACGGGAGGCAGCAGTAGGGAATCTTCGGCAATGGGGGCAACCCTGACCGAGCAACGCCGCGTGAGTGAAGAAGGTTTTCGGATCGTAAAACTCTGTTGTTAGAGAAGAACGACGAGGAGAGTGGAAAGCTCCTCGTGTGACGGTATCTAACCAGAAAGGGACGGCTAACTACGTGCCAGCAGCCGCGGTAATACGTAGGTCCCAAGCGTTGTCCGGATTTATTGGGCGTAAAGCGAGC
+
GGGGGFGGGGGGGGGGGGGGGCGGGGGGGGGGGGGGGGGGGEGGGGGGGGGGGGGGGGGGGGGGGGGGGCFFFFGGGGGGFGGGGGGGGGGGGGGGGGGGGGGGGGGGGGGGGGGGGGGGGGGGGGGGGGGGGGGGFGGGGGGGGGGGGGGGGGGGGGGGGGGGGGGGGGGGGGGGGGGGGGFFGGGGGGG*3BBEGGG?C9FGEGGGDEGGGDGDEEGFEGGEDFCFGGGDFGGGGC>FGGG3
@M03364:276:000000000-BLYN8:1:1101:9533:5369 1:N:0:1
ACTCCTACGGGAGGCAGCAGTGGGGAATATTGCACAATGGGCGCAAGCCTGATGCAGCCATGCCGCGTGTGTGAAGAAGGCCTTCGGGTTGTAAAGCACTTTCAGCGAGGAGGAAGGTGGTGAGCTTAATACGCTCATCAATTGACGTTACTCGCAGAAGAAGCACCGGCTAACTCCGTGCCAGCAGCCGCGGTAATACGGAGGGTGCAAGCGTTAATCGGAATTACTGGGCGTAAAGCGCACG
+
GGGGGGGGGGGGGGGGGGGGGGGGGGGGGGGGGGGGGGGGGGGGGGGGGGGGGGGGGGGGGGGGGGGGGGGGGGFGGGGGGGGGGGGGFGGGGGGGGGGGGGGGGGGGGGGGGGGGGGGGGGGGGGGGGGFGFGGGGGGGGGGGGGGGGGGGGGGGGGGGGGGGFGGGGGGGFGGGGGGGGGGGGGGGGGGGGGGGGGGGG5EEGGGGGF?=ECGGGGGGGGGGG7CFGGGGGGG=GGFDGGGD
@M03364:276:000000000-BLYN8:1:1101:19581:5430 1:N:0:1
ACTCCTACGGGAGGCAGCAGTGGGGAATATTGCACAATGGGCGCAAGCCTGATGCAGCCATGCCGCGTGTGTGAAGAAGGCCTTCGGGTTGTAAAGCACTTTCAGCGAGGAGGAAGGTGGTGAACTTAATACGTTCATCAATTGACGTTACTCGCAGAAGAAGCACCGGCTAACTCCGTGCCAGCAGCCGCGGTAATACGTAGGTCCCAAGCGTTGTCCGGATTTATTGGGCGTAAAGCGAGCG
+
GGGGGGEGGGGGGGGGGGGGGGGGGGGGDGGGGGGGGGGGGFEFGEGGGGGGGFGGFGGGGGGFGGCCFGGGGGGGGGGGGGGGGGGGGGGGGGGGGGGGGGGGGFGCFEGGGGGGGGGGGGGGGGGGGGGGGGGGGGGGDGDGGGGGGGGGGGGGGEGFGGGGGGGGGGGGEFFDFGGGDGGGGGGGGGGGGGGGGGFGGGGGGFCFGGGGGGGGGGGGGGGEGGFFGGGGGD*:CDGGGGDD
@M03364:276:000000000-BLYN8:1:1101:6504:5504 1:N:0:1
ACTCCTACGGGAGGCAGCAGTGGGGAATATTGCACAATGGGCGCAAGCCTGATGCAGCCATGCCGCGTGTGTGAAGAAGGCTTTCGGGTTGTAAAGCACTTTCAGCGTGGAGGAAGGTGGTGAACTTAATACGTTCATCAATTGACGTTACTCGCAGAAGAAGCACCGGCTAACTCCGTGCCAGCAGCCGCGGTAATACGGAGGGTGCAAGGGTTAATCGGAATTACTGGGCGTAAGGCGCACG
+
FCEFGFE<@F:E@GCC@FEF;;FFGBCDF<C9<<E@<@F@6@@F@FFFCE<@CFG9<<C@CCEFGG:FEE<EF9?FC<FC=,CC9C@G,?=FA@?5EFFEFFGC?,++BF=FCCCFF?BF?FC,5,55EDDGGD>=A9F<DFAFAFFFFCC9<BFD<C>FFGCFGGF:3*53:F;EGE5*>DEFC7>,6**4:1**;++1*CEGE*B5<7;*33C5009::C*:82+++<5EDDGG*7<DGDG5
@M03364:276:000000000-BLYN8:1:1101:10111:5512 1:N:0:1
ACTCCTACGGGAGGCAGCAGTGGGGAATATTGCACAATGGGCGCAAGCCTGATGCAGCCATGCCGCGTGTGTGAAGAAGGCCTTCGGGTTGTAAAGCACTTTCAGCGAGGAGGAAGGTGGTGAGCTTAATACGTTCATCAATTGACGTTACTCGCAGAAGAAGCACCGGCTAACTCCGTGCCAGCAGCCGCGGTAATACGGAGGGTGCAAGCGTTAATCGGAATTACTGGGCGTAAAGCGCACG
+
GGGGGGGGGGGGGGGGGGGGGGGGGGGGCFGGGGGGGGGGGGGGGGGGGGGGGGGGCFGGGGGGGGGGGGGGGGGG9EFGGGGDFGGGGGEGFG9FFGGGGGCFFFCFGGGGGF8FGEFGGGGGGGGGGFGFFGGGEGGGGGFGGGGGGD:FFEEEGGGGDGGGGGGGFGGGGGGGGGGGGGGGFGGGGDGGG5ECCGGFEEEGGGGEFFGGGGGG=FFGGGGF6<EGGFFFDG=EDGC5)7<3
@M03364:276:000000000-BLYN8:1:1101:26269:5514 1:N:0:1
ACTCCTACGGGAGGCAGCAGTGGGGAATATTGCACAATGGGCGCAAGCCTGATGCAGCCATGCCGCGTGTGTGAAGAAGGCCTTCGGGTTGTAAAGCACTTTCAGCGAGGAGGAAGGTGGTGAACTTAATACGTTCATCAATTGACGTTACTCGCAGAAGAAGCACCGGCTAACTCCGTGCCAGCAGCCGCGGTAATACGGAGGGTGCAAGCGTTAATCGGAATTACTGGGCGTAAAGCGCACG
+
EGGGGGGGGGG7FGGGGGGGGGGGGEGGGGGGGGGGGGGGGFFCFGGGFGGGGGGGGGCFDGGGGGGGGGGGGGDGGGGGGGGGGGGGFGGGGGGGGGGFFGGGGGGFCDGGGG8<FGG7FGDFFG9?FGG<<EFFGGGGFG,CDCF@FFGGFEDGEGFAFGGGGGFGG><FFGGGCCF@:DC@GGG,8C>CEEGEGF+=8>E7EGGGCEGGGGG=*<?758CE6@C79CEGDGGEGD7DDC39
@M03364:276:000000000-BLYN8:1:1101:8926:5578 1:N:0:1
ACTCCTACGGGAGGCAGCAGTGGGGAATATTGCACAATGGGCGCAAGCCTGATGCAGCCATGCCGCGTGTGTGAAGAAGGCCTTCGGGTTGTAAAGCACTTTCAGCGAGGAGGAAGGTGGTGAACTTAATACGTTCATCAATTGACGTTACTCGCAGAAGAAGCACCGGCTAACTCCGTGCCAGCAGCCGCGGTAATACGGAGGGTGCAAGCGTTAATCGGAATTACTGGGCGTAAAGCGCACG
+
GGGGGGGGGGGGGGGGGGGGGGGGGGGGGGGGGGGGGGGGGGGGGGGGGGGGGGGGGGGGGGGGGGGGGGGGGGGGGGGGGGGGGGGGGGGGGGGGGGGGGGGGGGGCFG@CGGFFGGGGGGGGGGGGGGGGGGGGGGGFGGGFGGGGGGGGGGGGGG7@FFGGGGGGGGGDGGGGGGGGGGGGGGGGGGGGGGGGGGGGGEGGGGGGGFGGGGGGGGGGGGGGGGGGGGGGGGGGGGGGGGG3
@M03364:276:000000000-BLYN8:1:1101:12597:5602 1:N:0:1
ACTCCTACGGGAGGCAGCAGTGGGGAATATTGCACAATGGGCGCAAGCCTGATGCAGCCATGCCGCGTGTGTGAAGAAGGCCTTCGGGTTGTAAAGCACTTTCAGCGAGGAGGAAGGTGGTGAACTTAATACGTTCATCAATTGACGTTACTCGCAGAAGAAGCACCGGCTAACTCCGTGCCAGCAGCCGCGGTAATACGGAGGGTGCAAGCGTTAATCGGAATTACTGGGCGTAAAGCGAGCG
+
GGGGGGFGGGGGGGGGGGGGGGGGGGGGFGGGGFGGGGGGGGGGGGGGGGGFGGGGGGEFGGGGGGGGGGGGGGGGGGGGGGGGGGGGGGGGGGGFGGGGGGGFGFGFGGGGGCFGGGGGGGFFGGFGGGGGGGGGGGGGGGGGGGGGGGGGGGGGGGFGGFGFFFGGGGGDGGGGGGGGGF9DGGFGEGGGGGGGFGGGG>EGGGGD??CCGGGG5?FGGGCGGGGGGFGGGDEGGGGGDGGC
@M03364:276:000000000-BLYN8:1:1101:14833:5654 1:N:0:1
ACTCCTACGGGAGGCAGCAGTAGGGAATCTTCGGCAATGGGGGCAACCCTGACCGAGCAACGCCGCGTGAGTGAAGAAGGTTTTCGGATCGTAAAACTCTGTTGTTAGAGAAGAACGTTAAGTAGAGTGGAAAATTACTTAAGTGACGGTATCTAACCAGAAAGGGACGGCTAACTACGTGCCAGCAGCCGCGGTAATACGTAGGTCCCAAGCGTTGTCCGGATTTATTGGGCGTAAAGCGAGC
+
GGGGGGGGGGGGGGGGGGGGGAFGGGFGGGGGFGGDEGGGGGGGGGGGGGGGFFEGGGGGGGCGGGGGEGGGGGGGGGGGGGGGGGGGGGGGDGGGGGGGFGGGGGGGGGGGGGGGGGGGGGFGGGGGGGEGGGGGGGGGGGGGGFGGGGGGGGFGGGGGFGGGCFGGGGGGEFCDFFGGGFGGGD?EG,BEGGGGGGGGGCFFEFGF>CFGCCC55CCFCGGEGCEFGFFFCDE53C>*17C)
@M03364:276:000000000-BLYN8:1:1101:9108:5665 1:N:0:1
ACTCCTACGGGAGGCAGCAGTGGGGAATATTGCACAATGGGCGCAAGCCTGATGCAGCCATGCCGCGTGTGTGAAGAAGGCCTTCGGGTTGTAAAGCACTTTCAGCGAGGAGGAAGGTGGTGAGCTTAATACGTTCATCAATTGACGTTACTCGCAGAAGAAGCACCGGCTAACTCCGTGCCAGCAGCCGCGGTAATACGGAGGGTGCAAGCGTTAATCGGAATTACTGGGCGTAAAGCGCACG
+
GGGGGGGFGGGGGGGG@C@FGGGGGDGGGGGGGGGGGGGG8CFGGDGGFGGGGCFFFGGGGGGGGGGGGGGGGA<FGGGGGGFFGGGGFGGGGGGGGGGGGFGGGGGGGGGGGGGGGEGGGGFGF<FGCFGFGGGGGGGGFGGGGGGGGGGGFGGGGFGGCCGGGGGGGGGGDGGGGGGGGGGGGGGGGGGGGGGGGFGFD>EEGGGGGGGGGGDGFGGGG=CCGGGCFFGGGGC5DFFGGG:9
@M03364:276:000000000-BLYN8:1:1101:20105:5689 1:N:0:1
ACTCCTACGGGAGGCAGCAGTGGGGAATATTGCACAATGGGCGCAAGCCTGATGCAGCCATGCCGCGTGTGTGAAGAAGGCCTTCGGGTTGTAAAGCACTTTCAGCGAGGAGGAAGGTGGTGAGCTTAATACGTTCATCAATTGACGTTACTCGCAGAAGAAGCACCGGCTAACTCCGTGCCAGCAGCCGCGGTAATACGGAGGGTGCAAGCGTTAATCGGAATTACTGGGCGTAAAGCGCACG
+
GGGFGGGGGGGGGGGGGGGGGGGGGGGGGGGGGGGGGGGGGGGGGGGGGGGGGGGGGGGGGGGGGCFGGGGGGGEF9FFGGGGGGGGGGGGGGGGGGGGGGGGGGFGFGGGGGGGGGFGFGGGGGFGGGGGGGGGGGGGGGGGGGGCCFFGGGGGGGGGGGGGGGGGGGGGGGGGGFGGGGGGGGGGG7EEEG>8EFDGGGEGGGGGDGGGFEEEGGGGGGGGGGFFFGFGGGGCEGGGCGDD<
@M03364:276:000000000-BLYN8:1:1101:10036:5717 1:N:0:1
ACTCCTACGGGAGGCAGCAGTGGGGAATATTGCACAATGGGCGCAAGCCTGATGCAGCCATGCCGCGTGTGTGAAGAAGGCCTTCGGGTTGTAAAGCACTTTCAGCGAGGAGGAAGGTGGTGAACTTAATACGTTCATCAATTGACGTTACTCGCAGAAGAAGCACCGGCTAACTCCGTGCCAGCAGCCGCGGTAATACGGAGGGTGCAAGCGTTAATCGGAATTACTGGGCGTAAAGAGCACG
+
FFFGGGGGGGGGGDCFGDGGCDFGGFGGEFGGGDGF8FFFGGGGGGGF7FECGGGGGGGGGGFGGGG>FGGGGGFFGFGCGGGGGGGGGCFBFGGGGC8FFGFCFGGGGG7FFGGGGGGGG7C<ADFGFEFGGGGGFF,CFGGGG<FFGGGGGGGGGCGGFFFCGGGGGCCC@7BFGGBC7B;DB::8B::EDG5C?E+BCEGGGGEB<+CFGGGCFECGGC5C8EF99E8*)1:EFG*226D7
@M03364:276:000000000-BLYN8:1:1101:19327:5727 1:N:0:1
ACTCCTACGGGAGGCAGCAGTGGGGAATATTGCACAATGGGCGCAAGCCTGATGCAGCCATGCCGCGTGTGTGAAGAAGGCCTTCGGGTTGTAAAGCACTTTCAGCGAGGAGGAAGGTGGTGAGCTTAATACGCTCATCAATTGACGTTACTCGCAGAAGAAGCACCGGCTAACTCCGTGCCAGCAGCCGCGGTAATACGGAGGGTGCAAGCGTTAATCGGAATTACTGGGCGTAAAGCGCACG
+
GGGGGGGFFGGGGGGGGGGGFGGGGGGGGGGGGGGGGGGGGGGGDGGDGGGFFGGGGGGGGGFGDGGGGGGGGFGGGGGGGGGGGGGGFGGGGGGGGGGGGGGGFGGEGGFEGGGCFGGGGGGGGGGFGGGFGGGGGGEGD<FDFCCFFGGGGGCFGFGGGGGGGGGGGGGGFEGFGDGGGGGGFFGGGGDE>EGEFGGFDCEGGGGGGGFGGGGGGGGGCECCFGGG+<CGDD5CFFGGCDD5
@M03364:276:000000000-BLYN8:1:1101:23804:5853 1:N:0:1
ACTCCTACGGGAGGCAGCAGTGGGGAATATTGCACAATGGGCGCAAGCCTGATGCAGCCATGCCGCGTGTGTGAAGAAGGCCTTCGGGTTGTAAAGCACTTTCAGCGAGGAGGAAGGTGGTGAACTTAATACGTTCATCAATTGACGTTACTCGCAGAAGAAGCACCGGCTAACTCCGTGCCAGCAGCCGCGGTAATACGGAGGGTGCAAGCGTTAATCGGAATTACTGGGCGTAAAGCGCACG
+
GGGGGGGGGGGGGGGGGGGG@FGGGEG@F<FGGGGGGDGGGGGGGGGGGGGGGGGGGGGGGGGGGGGGGGGGGGGGGGGGGGGGGGGGFGGGGGGGGGGGGGGGGGGGGGGGGGGGGGGGGGGGGGGGGGGGGGGGGFGGGGGGGGGGFGGGGGGGE>FFGGGFGGDD@FDGFFG9FCFGGGGGFGGGGGGGGGDEDFFCEEGGGGGGGFGGG5ECG?FGGGGGGGGGGGGG37C=DGFDGDG<
@M03364:276:000000000-BLYN8:1:1101:15612:5884 1:N:0:1
ACTCCTACGGGAGGCAGCAGTAGGGAATCTTCGGCAATGGGGGCAACCCTGACCGAGCAACGCCGCGTGAGTGAAGAAGGTTTTCGGATCGTAAAACTCTGTTGTTAGAGAAGAACGTTAAGTAGAGTGGAAAATTACTTAAGTGACGGTATCTAACCAGAAAGGGACGGCTAACTACGTGCCAGCAGCCGCGGTAATACGTAGGTCCCAAGCGTTGTCCGGATTTATTGGGCGTAAAGCGAGC
+
GGGGGFGGGGGGGGGGGGFGGGFGGGGGGGCGFGGC@FGGGGGGDGGGGGGGGGGGGFFGGGGGGGEFGEGGEGCFGGGGGGGGGGGECCBF@FGFDGFGGGGGFGGGGGAFFGGGGFF<DFGDFFGGGFFDEFEFGGGGGGGGFADCEG@FCG9CFGGGG?EGGGGGGGGGDGGFCEEFFCGGGGGGFGGGGGGGGGE9BFFGEGGGGGGGFGGEGGG7EECGCCFFFG?FCDGGDGGG<DD<
@M03364:276:000000000-BLYN8:1:1101:12577:5894 1:N:0:1
ACTCCTACGGGAGGCAGCAGTAGGGAATCTTCGGCAATGGACGAAAGTCTGACCGAGCAACGCCGCGTGAGTGAAGAAGGTTTTCGGATCGTAAAACTCTGTTGTTAGAGAAGAACGACGAGGATAGTGGAAAGCTCCTTGTGTGACGGTATCTAACCAGAACGGGACGGCTAACTACGTGCCAGCAGCCGCGGTAATACGTAGGTCCCGAGCGTTGTCCGGGTTTATTGGGCGTAATGCGGGG
+
FFECFCC<FF@EEEECGGGFF<CEE8@@FFGGGD7FGFGC6,@FCEF@EEEFEGGCF@+CC@FFG7>FB7,<:CCFAFGGG9E7EFECF>FFCFEF<?EFFFECFDEF,BE@EF,EF+3++>@@,C<EAC==9FF93@==AB<<F,,>FFF@,@@,FF9FCF,@3*6<*B7<7,,?C,CFC;ECGFGF:>C58EB:CG9<E?<8*<C+::8EG5*87:9+2?*:8*3AFCEG:7E55/:*))/7
@M03364:276:000000000-BLYN8:1:1101:23427:5906 1:N:0:1
ACTCCTACGGGAGGCAGCAGTGGGGAATATTGCACAATGGGCGCAAGCCTGATGCAGCCATGCCGCGTGTGTGAAGAAGGCCTTCGGGTTGTAAAGCACTTTCAGCGAGGAGGAAGGTGGTGAACTTAATACGTTCATCAATTGACGTTACTCGCAGAAGAAGCACCGGCTAACTCCGTGCCAGCAGCCGCGGTAATACGGAGGGTGCAAGCGTTAATCGGAATTACTGGGCGTAAAGCGCACG
+
GGGGGGGGGEGGGGGGGD-CFFFFGGGGGGGGGEFFGGF,FFGG+@FFGG@@FFGGGGFCFFCG7F7F>FFGGG9FFGFGGGEFGGGGGGGGGFGGGGGGGGGGGGG:EGGGEEGFGGGGGGGGGGGGGFF9BCBFFGC9FGGGGGCFGGG<D7:@GEFFGFGGGGDG*CCGGGGFGGGFEGGGGGGGGGGEGGGDFEEGG**BEGDDGGGGEGG5:FGGGD=CFFFFGGGGGGGEGG=DCGD7
@M03364:276:000000000-BLYN8:1:1101:5155:5920 1:N:0:1
ACTCCTACGGGAGGCAGCAGTGGGGAATATTGCACAATGGGCGCAAGCCTGATGCAGCCATGCCGCGTGTGTGAAGAAGGCCTTCGGGTTGTAAAGCACTTTCAGCGAGGAGGAAGGTGGTGAACTTAATACGTTCATCAATTGACGTTACTCGCAGAAGAAGCACCGGCTAACTCCGTGCCAGCAGCCGCGGTAATACGGAGGGTGCAAGCGTTAATCGGAATTACTGGGCGTAAAGCGCACG
+
GGGGGGGGGGGGGGGGGGGGEGGGGGGGGGGGGGGGGGGGGGGGGGGGGFGFGGGGGGGGGGGGGGGEFFFGGGGGGGGGGGGGGGGGGGGFGGGGGGGGGGGGGFFFGGFGCFEEGGGGGGGFGGGGGGGDFFFCCFFGGGGGG=FGGGGCCFDCFGGGGGGDC<FGGGGGCGCGGGGFC@FFFFGCEGGGGEC8FC?CEEGCE>EEGGGFE8A=FF9=:EGGGGGGGGGGGDG55:CDGGC)
@M03364:276:000000000-BLYN8:1:1101:24581:5930 1:N:0:1
ACTCCTACGGGAGGCAGCAGTGGGGAATATTGCACAATGGGCGCAAGCCTGATGCAGCCATGCCGCGTGTGTGAAGAAGGCCTTCGGGTTGTAAAGCACTTTCAGCGAGGAGGAAGGTGGTGAGCTTAATACGTTCATCAATTGACGTTACTCGCAGAAGAAGCACCGGCTAACTCCGTGCCAGCAGCCGCGGTAATACGGAGGGTGCAAGCGTTAATCGGAATTACTGGGCGTAAAGCGCACG
+
AFGGGGFFGGGGGGGGGG9FFFFGGGC@FGGGGGDGCCFGGGEGEGGG7FGFGGG9<EF<FF,ECFGGGGGGGCFDF8=ECGFAFGGGGGGEAFEFFGG=A<FFFFC+@FFFC7FCFE,FFGGGFF@DFGGGGGGGGG<F?FDGCFGFFGEGGGG+@>:<F7DCF@CF7FG>FGGF78F:FCGGCFGGGG518C8CF?CEC8CEDC5>F7+A8E58=FGGGCCCFGFGFFF*>D:5C7C<3C)/
@M03364:276:000000000-BLYN8:1:1101:9304:5932 1:N:0:1
ACTCCTACGGGAGGCAGCAGTAGGGAATCTTCGGCAATGGGGGCAACCCTGACCGAGCAACGCCGCGTGAGTGAAGAAGGTTTTCGGATCGTAAAACTCTGTTGTTAGAGAAGAACGTTAAGTAGAGTGGAAAGTTACTTAAGTGACGGTATCTAACCAGAAAGGGACGGCTAACTACGTGCCAGCAGCCGCGGTAATACGTAGGTCCCAAGCGTTGTCCGGATTTATTGGGCGTAAAGCGAGC
+
GGGGGGGGGGGGGGGGGGGGGGGGGGGGGGGGGGGGGGGGGGGGGGGGGGGGGGGGGGGGGGGGGGGGGDGGGCGGGFGGFGGGGGGGGGGGGGGGGGGGGGGGGGGGGGGGGGGGGGGGFGGAFGGGGGGGGGGGGFFGGGGGGGGGGGGGGGFFFGGFGGGGGGGGGGGGGGGFGFGGGGGGGGGGGGGDEGEGGGGGGGFGGGGG57EGGGGGGGGGGGCGDC?FEFGGFDEC<CFGGGG3
@M03364:276:000000000-BLYN8:1:1101:21051:5967 1:N:0:1
ACTCCTACGGGAGGCAGCAGTGGGGAATATTGCACAATGGGCGCAAGCCTGATGCAGCCATGCCGCGTGTGTGAAGAAGGCCTTCGGGTTGTAAAGCACTTTCAGCGAGGAGGAAGGTGGTGAACTTAATACGTTCATCAATTGACGTTACTCGCAGAAGAAGCACCGGCTAACTCCGTGCCAGCAGCCGCGGTAATACGGAGGGTGCAAGCGTTAATCGGAATGACTGGGCGTAAAGCGCACG
+
GGGGGGGGGGGDEGGGGGGGGGGGGGGGGGGGGGGGGGGGGFGGGGGGFGGGGGGGGGFGGGGGGGG=FGGGGFGGFGGGFGGGGGGGFGGGGGGGGGGGGGGGGGGGGGGGGGGGDGGGGGGGGFGGGGGGGGGGGGGFGGGGGGGGGGGGFGGGGGFGGGGGGGGGGDGDGGGGGGFGDEFGGGGGFGGGGGGGGGGGGGGGGGGDGGGGGEEGCCFFGGGG+<:CCCGGGGGGGGGDCDD9
@M03364:276:000000000-BLYN8:1:1101:21721:5973 1:N:0:1
ACTCCTACGGGAGGCAGCAGTAGGGAATCTTCGGCAATGGGGGCAACCCTGACCGAGCAACGCCGCGTGAGTGAAGAAGGGTTTCGGATCGTAAAACTCTGTTGTTAGAGAAGAACGTTAAGTAGAGTGGAAAGTTACTTAAGTGACGGTATCTAACCAGAAAGGGACGGCTAACTACGTGCCAGCAGCCGCGGTAATACGTAGGTCCCAAGCGTTGTCCGGATTTATTGGGCGTAAAGCGAGC
+
GGGGGGFFEGEGEGGGEGGFFFGGGFFEFAA<DC@CE<EFEEGGEF,F@FGGG8FCEFDG<FEFFCF8@?CAFFFG9=FF7FFGGGGDGGGGGGGDFGFCA,CFFE@BBEF8FGFCFFGF@FBFCCDDDGFADGGGFG9DFG9FGFG@>@F+FFCCGFGGFC@EGGFFGC@>F7DDFDFGG7EC,=B7BFBCGGEEC+?>B5?E79BEFEDFFE88:5:0:EE**3CFCCC=<DCGG:DCD*9)
@M03364:276:000000000-BLYN8:1:1101:17802:5980 1:N:0:1
ACTCCTACGGGAGGCAGCAGTAGGGAATCTTCCACAATGGACGAAAGTCTGATGGAGCAACGCCGCGTGAGTGAAGAAGGTTTTCGGATCGTAAAACTCTGTTGTTGGAGAAGAACGTATTTGATAGTAACTGATCAGGAAGTGACGGTATCCAACCAGAAAGCCACGGCTAACTACGTGCCAGCAGCCGCGGTAATACGTAGGTGGCAAGCGTTGTCCGGATTTATTGGGCGTAAAGCGAGCG
+
GGGGGGGGGGGGGGGGGGGGGGGGGGGGGGGF,CFDGGGGGFECFGE<FGGGGFGGCGGGGGFGFFGFFGEGGGGGGGGG=FGGGGGG>EFGGFGF@FF9EEFGF=EFCFFCGGGGED<FA,,ECFGGGGGFFCFFFFG,AFFD9EFGGGGFGFF8BFFGGGGD,>FF>FCEFCFFGGGGGFCFGGGCEEGGGGGEGEGBCCCGGGCFBEE8;8*?E77CE5::+1=EFGGGGGCEDFD3/9)9
@M03364:276:000000000-BLYN8:1:1101:7426:5989 1:N:0:1
ACTCCTACGGGAGGCAGCAGTAGGGAATCTTCGGCAATGGGGGCAACCCTGACCGAGCAACGCCGCGTGAGTGAAGAAGGTTTTCGGATCGTAAAACTCTGTTGTTAGAGAAGAACGTTAAGTAGAGTGGAAAGTTACTTAAGTGACGGTATCTAACCAGAAAGGGACGGCTAACTACGTGCCAGCAGCCGCGGTAATACGTAGGTCCCAAGCGTTGTCCGGATTTATTGGGCGTAAAGCGAGC
+
GGGGGGGGGGGGGGGGGGGGGGGGGGGGGGGGGGGGGGGGGGGGGGGGGGGGGGGGGGGGFGGGGGGFGDGGGGGGGGGGGGGGGGGGGGGGGGGGGGGGGGGGGGGGGGGGGGGGGDFGGGFGGGGGGGGGGGGGGGFGGGGFGGGGGEGGGGGGGGGGGGGGGGGFGGGGGGFFF@FGGGGGGGGGBFGGGD*B5;CEFEGGDGGCFGGGGGC//:FG:E85CFGGCFGGGGGEG5DGGDG3
@M03364:276:000000000-BLYN8:1:1101:14943:6023 1:N:0:1
ACTCCTACGGGAGGCAGCAGTGGGGAATATTGCACAATGGGCGCAAGCCTGATGCAGCCATGCCGCGTGTGTGAAGAAGGCCTTCGGGTTGTAAAGCACTTTCAGCGAGGAGGAAGGTGGTGAACTTAATACGTTCATCAATTGACGTTACTCGCAGAAGAAGCACCGGCTAACTCCGTGCCAGCAGCCGCGGTAATACGGAGGGTGCAAGCGTTAATCGGAATTACTGGGCGTAAAGCGCACG
+
GGGGGGGGGGGGGGGGGGDGGGGGGGGGFGGGGGGGGGGGGGGGGGGFGFFGGGGGGFFGGGF@FFFFGGGFGEGGGGFGFFGFGDEGE:CFFGGGGGGGCGGGGCFCGEFGGGGGEFGGEGFGGGGGGGGGFCFA@DFFGG<CFGGEGGGGGGGEGDFFFFGGFF7FGGEEFG9D2>>FEGGGFFFFFE:EDEGGFGGGGGGGGGGGGFGGGCEEGF?CCEGGCFGGGFFGGGEGGG>DD<DC
@M03364:276:000000000-BLYN8:1:1101:17534:6028 1:N:0:1
ACTCCTACGGGAGGCAGCAGTGGGGAATATTGCACAATGGGCGCAAGCCTGATGCAGCCATGCCGCGTGTGTGAAGAAGGCCTTCGGGTTGTAAAGCACTTTCAGCGAGGAGGAAGGTGGTGAACTTAATACGTTCATCAATTGACGTTACTCGCAGAAGAAGCACCGGCTAACTCCGTGCCAGCAGCCGCGGTAATACGGAGGGTGCAAGCGTTAATCGGAATTACTGGGCGTAAAGCGCACG
+
GGGGGGGGGGGGGGGGGGGGGGGGGGGGGGGGGGGGGGGGGGGGGGGGFEFGGGGGGGGGGGGGGGGFFGGGGGGGGGGGGFGGGGGGFFGFFGGGFGGGGGGGGGGFGGFGGEGGGFGGGGFGFEFGGGGGGFGGGGGGDFAFGGGFGGGGGGGGGEGGGGGGGGGGGGGGGGGGGGGGGGGGGGGGCEEEGEEGGGGGGGGGGGGGGGGGGGEEGEFGGGECEGFGGGGGGGGGGGCDGGDD
@M03364:276:000000000-BLYN8:1:1101:11402:6030 1:N:0:1
ACTCCTACGGGAGGCAGCAGTAGGGAATCTTCGGCAATGGGGGCAACCCTGACCGAGCAACGCCGCGTGAGTGAAGAAGGTTTTCGGATCGTAAAACTCTGTTGTTAGAGAAGAACGTTAAGTAGAGTGGAAAGTTACTTAAGTGACGGTATCTAACCAGAAAGGGACGGCTAACTACGTGCCAGCAGCCGCGGTAATACGTAGGTCCCAAGCGTTGTCCGGATTTATTGGGCGTAAAGCGAGC
+
GGGGGGGGGGGGGGGGGGGGGGGGGGGGGGGGGGGGGGGGGGGGGGGGGGGGFGGGGGEEFFCEGDGFFEFGGGGGGGGG?FFFGGGG7EFGFGGGGGGFGGGGFGDGGGGGGGGGGFFGDFDFGFGF>FFGGGGGGGGFGGGDFGGGGGFFFGFGGFGFGGGGGGGGGGGGGG7EGGGGGFFGGGGGGFGGGECEEGGGGFFFGCFGG9CGGG58=:C9CC=5;+<EFGGGFD:CGCC>DCD)
@M03364:276:000000000-BLYN8:1:1101:7294:6033 1:N:0:1
ACTCCTACGGGAGGCAGCAGTGGGGAATATTGCACAATGGGCGCAAGCCTGATGCAGCCATGCCGCGTGTGTGAAGAAGGCCTTCGGGTTGTAAAGCACTTTCAGCGAGGAGGAAGGTGGTGAGCTTAATACGCTCATCAATTGACGTTACTCGCAGAAGAAGCACCGGCTAACTCCGTGCCAGCAGCCGCGGTAATACGGAGGGTGCAAGCGTTAATCGGAATTACTGGGCGTAAAGCGCACG
+
GGGGGGGGGGGGGGGGGGGGGGGGGGGGGGGGGGGGGGGGGGGGGGGGGGGGGGGGGCFGGGGGGDGGGCGGGGGGGGGGGGGGGGGGGGGGGGGGGGGGGGGGGGGGGGGGGGGGGFFFGGGGGGGGGGGGGGGECFGGGGCFGGGGGGGGDGGGGGGGGGGGGGGGGGGGGGGFDEGGGGGG>FGGGGGGGEGGGGGGGCGGGGGGGGGFGGGGFGGGGGGGGGGGGGGGDGGGGGGGGGGC
@M03364:276:000000000-BLYN8:1:1101:18604:6044 1:N:0:1
ACTCCTACGGGAGGCAGCAGTAGGGAATCTTCCACAATGGACGAAAGTCTGATGGAGCAACGCCGCGTGAGTGAAGAAGGTTTTCGGATCGTAAAACTCTGTTGTTGGAGAAGAATGTATCTGATAGTAACTGATCAGGTAGTGACGGTATCCAACCAGAAAGCCACGGCTAACTACGTGCCAGCAGCCGCGGTAATACGTAGGTGGCAAGCGTTGTCCGGATTTATTGGGCGTAAAGCGAGCG
+
GGGGGGGGGGGGGGGGGGGGGGGGGGGGGGGGGGGGGGGGGGEFGGGGGGFGGGGGGGGGGGGGGGGGGGGGGGGGFGGG=?FGGGGE@CFFGGCFGFGGGDAFGCFGEGFFGEFAFFGEFCFG<FGGGGGGGGGFGFFFGGFGFAFEG?D<F?DFFEDFCFGG8FGEFCF7FGFFCCFGGFAEGCFCGGGGG>CE9BFFBFGDCFEFGGGCEB*==+<EGE*5++1>FGGED)CEGGCGGG3>
@M03364:276:000000000-BLYN8:1:1101:25961:6057 1:N:0:1
ACTCCTACGGGAGGCAGCAGTAGGGAATCTTCGGCAATGGGGGCAACCCTGACCGAGCAACGCCGCGTGAGTGAAGAAGGTTTTCGGATCGTAAAACTCTGTTGTTAGAGAAGAACGTTAAGTAGAGTGGAAAATTACTTAAGTGACGGTATCTAAACAGAAAGGGACGGCTAACTACGTGCCAGCAGCCGCGGTAATACGTAGGTCCCAAGCGTTGTCCGGATTTATTGGGCGTAAAGCGAGC
+
GGFGFGGC7CGGGGGGGEGFGFFGDGGGGGFFGDEGFGGFGGGEGGGFFCFFEFGGGGGG8FEDFFGCF7?<CEEFGFFGE<,DGFGGG7CE<EFGEFGFFEGGFG<FGGGDDGFGFFFGFA5FF9CCFFGGCEF?FGF,=@D:EFFGG:F7CFFG,@FF><FFG7,DFGGGGCDCC@FCFGGGGGGGC88CEG8CDEGGGFC*8<FFDECG5C1:CC+<CE**23?+CFGCFGGGGCFFDG3)
@M03364:276:000000000-BLYN8:1:1101:13037:6062 1:N:0:1
ACTCCTACGGGAGGCAGCAGTGGGGAATATTGCACAATGGGCGCAAGCCTGATGCAGCCATGCCGCGTGTGTGAAGAAGGCCTTCGGGTTGTAAAGCACTTTCAGCGAGGAGGAAGGTGGTGAACTTAATACGTTCATCAATTGACGTTACTCGCAGAAGAAGCACCGGCTAACTCCGTGCCAGCAGCCGCGGTAATACGGAGGGTGCAAGCGTTAATCGGAATTACTGGGCGTAAAGCGCACG
+
GGGGGGGFGGGGGGGGGGGGGGGGGGGGGGGGGGGGGGGGGGGCGGGGGGGGGGGGGGGGGGGGGGGFGFGGGGGGEFGGGGGGGGGGGDGGGGGGGGGFGFGGGFGBFGGGGEGGGGGGGGGGGGFGGGGGGFGGGGGGGEGGGGGGGGGFGGGGGGGGGGGGGGGGGGG7DFGGFGEGDGGGGGGGGGGGCEGGGGGGG5EEGBCCCCEGG?E=CGGGGGGG6CCFGGGFDCGGFGFDDDD)
@M03364:276:000000000-BLYN8:1:1101:22438:6089 1:N:0:1
ACTCCTACGGGAGGCAGCAGTGGGGAATATTGCACAATGGGCGCAAGCCTGATGCAGCCATGCCGCGTGTGTGAAGAAGGCCTTCGGGTTGTAAAGCACTTTCAGCGAGGAGGAAGGTGGTGAACTGAATACGTTCATCAATTGACGTTACTCGCAGAAGAAGCACCGGCTAACTTCGTGCCAGCAGCCGCGGTAATACGGAGGGTGCAAGCGTTAATCGGAATTACTGGGCGTAAAGCGCACG
+
GGGGGGGGDGFGGGGGGGGGGGGGGGGGGGGGGGGGGGFGGGG:FGGGGGGGGGGGGGFGFFFGGGG:FFFFFGGGGGGGGEG8FGGGFGGFGGGGGGGCBFEEGFFFGGFEGFCFFFGGFGEFF<,CCFGCFAFGGFGFFF,CFFFCCACDAFGEEGGFCFGGGGGGGDEGFFGCFGGGGGGGGCGGGGDGGEEC9FEGE=CEGEEGGGFDG85;7+:C5E=5CC?FEGFGGDGDGGGGGDDD
@M03364:276:000000000-BLYN8:1:1101:4675:6153 1:N:0:1
ACTCCTACGGGAGGCAGCAGTGGGGAATATTGCACAATGGGCGCAAGCCTGATGCAGCCATGCCGCGTGTGTGAAGAAGGCCTTCGGGTTGTAAAGCACTTTCAGCGAGGAGGAAGGTGGTGAACTTAATACGTTCATCAATTGACGTTACTCGCAGAAGAAGCACCGGCTAACTCCGTGCCAGCAGCCGCGGTAATACGGAGGGTGCAAGCGTTAATCGGAATTACTGGGCGTAAAGCGCACG
+
GGGGGGFGGGGGGGGGGGGGFGGGGGGGGGGGGGGGGGGGGGGGGGGGGGGGGGGGGGGGGGGGGGGGGGGGGGGGGGGGGGGGGGGGGGGGGGGGGGGGGGGGGGGFFGGGGGGGGGGGGGGGGGGGGGGGGGGGGGGGGGGGGGGGGGGGGGGGGGGGGGGGFFGGGGGGGGGGGGGGGGGGGGGGGGGGGGGGGGGGGDEECGGGGGGCEGGGGGGGDEEGGFGGGGGGGG=CCCFGCDC7
@M03364:276:000000000-BLYN8:1:1101:6533:6154 1:N:0:1
ACTCCTACGGGAGGCAGCAGTGGGGAATATTGCACAATGGGCGCAAGCCTGATGCAGCCATGCCGCGTGTGTGAAGAAGGCCTTCGGGTTGTAAAGCACTTTCAGCGAGGAGGAAGGTGGTGAACTTAATACGTTCATCAATTGACGTTACTCGCAGAAGAAGCACCGGCTAACTCCGTGCCAGCAGCCGCGGTAATACGGAGGGTGCAAGCGTTAATCGGAATTACTGGGCGTAAAGCGCACG
+
GGGGGGGGGGGGGGGGGGGGGGGGGGGGGGGGGGGGGGGGFGEGGGGGGGFGGGGGGGGGGGGGGGGGGGGGGGGGGGGGGGGGGGGGGGDG9FGGGGGGEEDGEGCFGGEGGFGFGGGGGGGGGGGGGG9FGFGGGGGGGGD==FGEFGGGFDGGGGGGGCFCGGGGFGCFGGGGGGGGEGGGGGGGGGGGGEGCFGGGGEGCGGDEGFFGGEG5EGGGGCECFCFG76CCGGG=FC=DDDC1
@M03364:276:000000000-BLYN8:1:1101:7280:6170 1:N:0:1
ACTCCTACGGGAGGCAGCAGTGGGGAATATTGCACAATGGGCGCAAGCCTGATGCAGCCATGCCGCGTGTGTGAAGAAGGCCTTCGGGTTGTAAAGCACTTTCAGCGAGGAGGAAGGTGGTGAACTTAATACGCTCATCAATTGACGTTACTCGCAGAAGAAGCACCGGCTAACTCCGTGCCAGCAGCCGCGGTAATATGGAGGGTGCAAGCGTTAATCGGAATTACGGGGCGTAAAGCGCACG
+
GGGGGGGGGGGGGGGGGGGGGGGGGGGGGGFFGGGGGGGCEGGGEECDCEFGEAEEEGCFEGFECGEGGGGFGGGGFCGGGG,EEEGGGGGEFGGCFFGGDEFFGGDGGEG>@EFG7E,DCFEGEB,?FE<FF7>BBFD@<FFFCFFGDGEFB>EGEEFCFGGE::@BCFF:FFCF>8FF7BF@EF,,BCGGE*8B99+5<;CE7;E8?<;8;C5C5?CFG8EGEFG**:C5CDGGGGGGDDC)
@M03364:276:000000000-BLYN8:1:1101:11815:6182 1:N:0:1
ACTCCTACGGGAGGCAGCAGTGGGGAATATTGCACAATGGGCGCAAGCCTGATGCAGCCATGCCGCGTGTGTGAAGAAGGCCTTCGGGTTGTAAAGCACTTTCAGCGAGGAGGAAGGTGGTGAGCTTAATACGTTCATCAATTGACGTTACTCGCAGAAGAAGCACCGGCTAACTCCGTGCCAGCAGCCGCGGTAATACGGAGGGTGCAAGCGTTAATCGGAATTACTGGGCGTAAAGCGCACG
+
GGGGGGGGGGGGGGGGGGGGGGGGGGGGGGGGGGGGGGGGGGGGGGGGGGGGGGGGGGGGGGGGGGGGGGGGGGGGGGGGGGGGGGGGGGGGGGGGGGGGGGGGGGGDGGDEGEFGGGGGGGGGGGGGGGGGGGGGGGGGGGGGGGGGGGGGGGGCFGGGGGGGGGGGGGGGGGGGGGGGGGFGGGGGGGGGGGGGGGGGG5EGGGGGGGGGGGGGFGGGGGEGGGGGGGGGGGGGGGCDDGG5
@M03364:276:000000000-BLYN8:1:1101:21566:6241 1:N:0:1
ACTCCTACGGGAGGCAGCAGTGGGGAATATTGCACAATGGGCGCAAGCCTGATGCAGCCATGCCGCGTGTGTGAAGAAGGCCTTCGGGTTGTAAAGCACTTTCAGCGAGGAGGAAGATGGTGAACTTAATACGTTCATCAATTGACGTTACTCGCAGAAGAAGCACCGGCTAACTCCTTGCAAGCAGCCGCGGTAATACGGAGGGCGCAAGCGTTAATCGGAATGACTGGGCGTAAAGCGCACG
+
CFGGGGGGGGGEGGGGGGGGGGGGGGGGCFGGGGGGGGGGG8F@FF@DGFAEFGGEGG8FDFGGGGGGGG?FGGGCGGFG8F<FFFCFFGEGFGGEGCFFGG,,,,C+@F@?C:F<,A9,?EFGBED<?F9<BF,3D?E,?<CDDFE:=<7BFEG7:>:,<:,,@FAFC7FGGGGG,,7,?,D,*,?BF**1*B>89F9=C88B8****/:;=:8EF7<*5;*:++30?EC5)/*1**0/1/95
@M03364:276:000000000-BLYN8:1:1101:23431:6289 1:N:0:1
ACTCCTACGGGAGGCAGCAGTGGGGAATATTGCACAATGGGCGCAAGCCTGATGCAGCCATGCCGCGTGTGTGAAGAAGGCCTTCGGGTTGTAAAGCACTTTCAGCGAGGAGGAAGGTGGTGAGCTTAATACGTTCATCAATTGACGTTACTCGCAGAAGAAGCACCGGCTAACTCCGTGCCAGCAGCCGCGGTAATACGGAGGGTGCAAGCGTTAATCGGAATTACTGGGCGTAAAGCGCACG
+
GGGGGGGGGGGGGGGGGGGGGGGGGGGGGGGGGGGGGGGGGGGGGGGGGGGGGGGGGGGGFFGGGGGGGGGGGGGGGGGGGGGGGGGGGGGGGGGGGGGGGGGGGGGGGGGGGGGGGFGGGGGGGGGGGGGGGGGGGGGGGGGGGGGGGGGGGGGGGGGGGGGGGGGGGGGGGFGGGGGGGGGGGDGGGGGGGGEEDF9FCEGGGGGGGGGGGGGGGGGGGGGGGGGG?CGC7DGGGGGGGGG3
@M03364:276:000000000-BLYN8:1:1101:13026:6293 1:N:0:1
ACTCCTACGGGAGGCAGCAGTGGGGAATATTGCACAATGGGCGCAAGCCTGATGCAGCCATGCCGCGTGTGTGAAGAAGGCCTTCGGGTTGTAAAGCACTTTCAGCGAGGAGGAAGGTGGTGAACTTAATACGTTCATCAATTGACGTTACTCGCAGAAGAAGCACCGGCTAACTCCGTGCCAGCAGCCGCGGTAATACGGAGGGTGCAAGCGTTAATCGGAATTACTGGGCGTAAAGCGCACG
+
GGGGGGGGGGGGGGGGGGGGGGGGGGGGGGGGGGGGGGGGGGGGGGGGGGGGGGGGGGGGGGGGGGGGGGGGGGGGGGGGGGGGGGGGGGGGGGGGGGGGGGGGGGGFGGGGGGGGGGGGGGGGGGGGGGGGGGGGGGGGGFGGGGGGGGGGGGGGDGGGGFGGFGGGGGGGGGGGGGGGGGGGGGGGGEGGGGGGGGGGGEEGGGGGGGGGGGGGGGGGGGEGFDGGDDFGGGGGGGGDGGG5
@M03364:276:000000000-BLYN8:1:1101:8074:6313 1:N:0:1
ACTCCTACGGGAGGCAGCAGTAGGGAATCTTCGGCAATGGGGGCAACCCTGACCGAGCAACGCCGCGTGAGTGAAGAAGGTTTTCGGATCGTAAAACTCTGTTGTTAGAGAAGAACGTTAAGTAGAGTGGAAAGTTACTTAAGTGACGGTATCTAACCAGAAAGGGACGGCTAACTACGTGCCAGCAGCCGCGGTAATACGTAGGTCCCGAGCGTTGTCCGGATTTATTGGGCGTAAAGCGAGC
+
GGGGGGGGGGGGGGGGGGGGGGGGGGGGGGGGGGGGGGGGGGGGGGGGGGGGGGGGGGGGGGGGGGGGGFGGGGGGGFGGGGGGGFGGGGGGGGGGGGGGGGGGGGGGGGGGGGGGGGGGGGGGGFGFCCCEFGGGGGGGGGGGGGGGGGGGGGGGGGGGGGGGGGGGGGDGGGGFGGGFFGGGGGGGGGGDGGGEGGGGGGGGGGG?>EGGGGG*:EFCEGGCCFGGGGGGGGGGGGFGDGG)
@M03364:276:000000000-BLYN8:1:1101:20662:6321 1:N:0:1
ACTCCTACGGGAGGCAGCAGTAGGGAATCTTCGGCAATGGACGAAAGTCTGACCGAGCAACGCCGCGTGAGTGAAGAAGGTTTTCGGATCGTAAAACTCTGTTGTTAGAGAAGAACAAGGATGAGAGTAGAACGTTCATCCCTTGACGGTATCTAACCAGAAAGCCACGGCTAACTACGTGCCAGCAGCCGCGGTAATACGTAGGTGGCAAGCGTTGTCCGGATTTATTGGGCGTAAAGCGAGC
+
GGGGGGGGGGGGGGGGGGGGGGGGGGGGGGGGGGGGGGGGGGGGGGGGGGGGGGGGGGGGGGGGGGGGGGGGGGGGGGGGGGGGGGGGGGGGGGGGGGGGGGGGGGFGGGGGGGGGGGGGGGGGGGGGGGGGGGGGGGGGGDGGFFGGGGGGGGGGGGGGGGGGGGGGGGDGGECFFGGGGFGEGGGGGGGGGGGGGGGCGFFGEFFF6CGDFGGGGGGGGGEGG?EGGGG5CGGGGGGGGGG)
@M03364:276:000000000-BLYN8:1:1101:12827:6329 1:N:0:1
ACTCCTACGGGAGGCAGCAGTGGGGAATATTGCACAATGGGCGCAAGCCTGATGCAGCCATGCCGCGTGTGTGAAGAAGGCCTTCGGGTTGTAAAGCACTTTCAGCGAGGAGGAAGGTGGTGAGCTTAATACGCTCATCAATTGACGTTACTCGCAGAAGAAGCACCGGCTAACTCCGTGCCAGCAGCCGCGGTAATACGGAGGGTGCAAGCGTTAATCGGAATTACTGGGCGTAAAGCGCACG
+
GGGGGGGGGGGGGGGGGGGGGGGGGGGGGGGGGGGGGGGGGGGGGGGGGGGGGGGGGGGGGGGGGGGGGGGGGGGGGGGGGGGGGGGGGGGGGGGGGGGGGGGGGGGDGGGGGGGGGGGGGGGGGGGGGGGGGGGGGGGGGGGGGGGGGGGGGGGGGGGGGGGGGGGGGGGGGGGGGGGGGGGGGGGGGGGGGGGGGGGGEEGGGGGGGGGCDEGGC?EGGGCFGGFGGGGGGGG5CFGGGDG<
@M03364:276:000000000-BLYN8:1:1101:8837:6349 1:N:0:1
ACTCCTACGGGAGGCAGCAGTGGGGAATATTGCACAATGGGCGCAAGCCTGATGCAGCCATGCCGCGTGTGTGAAGAAGGCCTTCGGGTTGTAAAGCACTTTCAGCGAGGAGGAAGGTGGTGAACTTAATACGTTCATCAATTGACGTTACTCGCAGAAGAAGCACCGGCTAACTCCGTGCCAGCAGCCGCGGTAATACGGAGGGTGCAAGCGTTAATCGGAATTACTGGGCGTAAAGCGCACG
+
GGGGGGGGGGGGGGGGGGGGGGGGGGGGGGGGGGGGGGGGGGGGGGGGGGGGGGGGGGGGGGGGGGGGGGGGGGFGGGGGGGGGGGGGGGGGGGGGGGGGGGGGGGGGGEDGGCCGGGGGGGGEFGFGGGGGGGGGGGGGGGGGFFGGGGGGGGGGGGGGGGGGFGGGGGGGGGFCGGFDGGGGGGGGGGGGGDGGGGGGGDGGGGGGGGG5CECGGDEGGGDF?FDGGGFGGDE55CCGGDGC
@M03364:276:000000000-BLYN8:1:1101:4495:6350 1:N:0:1
ACTCCTACGGGAGGCAGCAGTGGGGAATATTGCACAATGGGCGCAAGCCTGATGCAGCCATGCCGCGTGTGTGAAGAAGGCCTTCGGGTTGTAAAGCACTTTCAGCGAGGAGGAAGGTGGTGAGCTTAATACGTTCATCAATTGACGTTACTCGCAGAAGAAGCACCGGCTAACTCCGTGCCAGCAGCCGCGGTAATACGGAGGGTGCAAGCGTTAATCGGAATTACTGGGCGTAAAGCGCACG
+
GGGGGGGGGGGGGGGGGGGGGGGGGGGGGGGGGGGGGGGGGGGGGGGGGGGGGGGGGGGGGGGGGGGGGGGGGGGGGGGGGGGGGGGGGGGGGGGGGGGGGGGGGGGGGGGGGGGGGFGGGFGGGGGGGGGGGFGGGGGGGGFGGGGGGGGGGGGGGGGGGGGGGGGGGGGGGGGGGGGGGGGGGGGGGGGGGGGGFGGGGGGGGGGGGGGGGGGDFGGGEGGGGGGGGGFGGGEGGGGGGGGC
@M03364:276:000000000-BLYN8:1:1101:12882:6430 1:N:0:1
ACTCCTACGGGAGGCAGCAGTGGGGAATATTGCACAATGGGCGCAAGCCTGATGCAGCCATGCCGCGTGTGTGAAGAAGGCCTTCGGGTTGTAAAGCACTTTCAGCGAGGAGGAAGGTGGTGAGCTTAATACGTTCATCAATTGACGTTACTCGCAGAAGAAGCACCGGCTAACTCCGTGCCAGCAGCCGCGGTAATACGGAGGGTGCAAGCGTTAATCGGAATTACTGGGCGTAAAGCGCACG
+
GGGGGGFGGGGGGGGGGGGGGGGGGGGGGGGGGGGGGGGGGGGGGGGGGGGGGGGGGGGGGGGGGGGGGGGGFGGGGGGGGGGGGGGGGGGGGGGGGGGGGGGGGGGGGGFGGGGGGFGGGGGGGGGGGGGGGGGGGGGGGGGGGDGGGFEGGGGGGGGGGGGGFGGGGGGGGGGGGGGGGGFGGGGGGGGGGGGGGFGGG5BEGGGGGGGGGGGGCGGGGGGGGGFGGGGGGDGC<:7CGDC/
@M03364:276:000000000-BLYN8:1:1101:14152:6446 1:N:0:1
ACTCCTACGGGAGGCAGCAGTGGGGAATATTGCACAATGGGCGCAAGCCTGATGCAGCCATGCCGCGTGTGTGAAGAAGGCCTTCGGGTTGTAAAGCACTTTCAGCGAGGAGGAAGGTGGTGAACTTAATACGTTCATCAATTGACGTTACTCGCAGAAGAAGCACCGGCTAACTCCGTGCCAGCAGCCGCGGTAATACGGAGGGTGCAAGCGTTAATCGGAATTACTGGGCGTAAAGCGCACG
+
GGGGGGGGGGGGGGGGGGGGGGGGGGGGGGGGGGGGGGGGGGGGGGGGGGGGGGGGGGGGGGGGGGGGGGGGGGGGGGGGGGGGGGGGGGGGGGGGGGGGGGGGGGGGGGGGG@FFGGGGGGGGGGGGGGGGGGGGGGGGGGGGFGFGGGGGGGGGGGGGGGGGFGGGGGGDGGGGGGGGGGGGGGGGGGGGGGGGGGGGGEGGGGGGGGGGGGGGGGGGGGGGGGGGGGGGGGGEGGGGGGG5
@M03364:276:000000000-BLYN8:1:1101:6968:6449 1:N:0:1
ACTCCTACGGGAGGCAGCAGTGGGGAATATTGCACAATGGGCGCAAGCCTGATGCAGCCATGCCGCGTGTGTGAAGAAGGCCTTCGGGTTGTAAAGCACTTTCAGCGAGGAGGAAGGTGGTGAGCTTAATACGCTCATCAATTGACGTTACTCGCAGAAGAAGCACCGGCTAACTCCGTGCCAGCAACCGCGGTAATACGGAGGGTGCAAGCGTTAATCGGAATTACTGGGCGTAAAGCGCACG
+
GGGGGGGGGGGGGGGGGGGGGGGGGGGGGGGGGGGGGGGGGGGGGGGGGGGGGGGGGGGGGGGGGGGGGEGGGGGGGGGGGGGGGGGGGGGGGGGGGGGGGGGGGGGGGGGGGGGGGGGGGGGGGGGGGGGGGGGGGGGGGFDFGGGGGGGGGGDGGGGGGGGGGGGGGGGGGGGDFDGGGGGGGGGGGGGGGGGGGGCCCCEGGEEGGGGGGEGGFFGGGGDGGGGGGGGGDDEGGGGGGGG5
@M03364:276:000000000-BLYN8:1:1101:10579:6481 1:N:0:1
ACTCCTACGGGAGGCAGCAGTGGGGAATATTGCACAATGGGCGCAAGCCTGATGCAGCCATGCCGCGTGTGTGAAGAAGGCCTTCGGGTTGTAAAGCACTTTCAGCGAGGAGGAAGGTGGTGAGCTTAATACGCTCATCAATTGACGTTACTCGCAGAAGAAGCACCGGCTAACTCCGTGCCAGCAGCCGCGGTAATACGGAGGGTGCAAGCGTTAATCGGAATTACTGGGCGTAAAGCGCACG
+
GGGGGFGGGGGGGGGGGG9FGGGGGGGGGGGGGGGGGGGGGGGGGGGGGGGGGGGGGGGGGGGGEFGGGGGGGGGGFGGGGGGGGGGGGGGGGGFFGGGGGGGGGGGCFGGGGGGGGGGGGGGGGGGGGGGGGGGGGFGGFGGGGGGGGGGGFGGGCGGGGGGGGGGGGGGGGGGGGGGGGGGGGGGGGGGGGG5EGGGGGDGGGGGGGGGGGGGGGFEGGGEGGGGGGGGGGGGCCFCD3DGD
@M03364:276:000000000-BLYN8:1:1101:11737:6482 1:N:0:1
ACTCCTACGGGAGGCAGCAGTGGGGAATATTGCACAATGGGCGCAAGCCTGATGCAGCCATGCCGCGTGTGTGAAGAAGGCCTTCGGGTTGTAAAGCACTTTCAGCGAGGAGGAAGGTGGTGAACTTAATACGTTCATCAATTGACGTTACTCGCAGAAGAAGCACCGGCTAACTCCGTGCCAGCAGCCGCGGTAATACGGAGGGTGCAAGCGTTAATCGGAATTACTGGGCGTAAAGCGCACG
+
GGGGGGGGGGGGGGGGGGGGGGGGGGGGGGGGGGGGGGGGGGGGGGGGGGGGGGGGGGGGGGGGGGGGGGGGGGGGGGGGGGGGGGGGGGGGGGGGGGGGGGGGGGGFGGGGGGGGGGGGGGGGGGGGGGGFGFGGGGGGGGFGGGGGGGGGGGGGGGFGGGGGGGGGGGGGGGGGGGGGGGGGGGGGGGGGGGCGGFGDGEGDGGGGGFGGGCECCGGGGGGGGGGGGGGGGGGGGGGGGGD5
@M03364:276:000000000-BLYN8:1:1101:23875:6484 1:N:0:1
ACTCCTACGGGAGGCAGCAGTGGGGAATATTGCACAATGGGCGCAAGCCTGATGCAGCCATGCCGCGTGTGTGAAGAAGGCCTTCGGGTTGTAAAGCACTTTCAGCGAGGAGGAAGGTGGTGAACTTAATACGTTCATCAATTGACGTTACTCGCAGAAGAAGCACCGGCTAACTCCGTGCCAGCAGCCGCGGTAATACGGAGGGTGCAAGCGTTAATCGGAATTACTGGGCGTAAAGCGCACG
+
FGC9ECEGFG:FEGG@@EFGE,CF+,,C<6CEFFFC@,,CCC:@:C7<FC@ADEEEFCFEFG8EFFBGF,CF=,?F9E<C,F<,=DCF4,7B<E,FFGG@<FCFCAFB:++8+4,8CAAEGC<EFFAFF,DFF<DD<5EEF,CFD<F=@F:FAF@>F<D77FFCE<CBCF**@FFDF*DFGCGGGGGFFGDE>C5;CC9EECED*BCCBC@CE888CFDC5=*5CG7@EGGGG3:**:77D)9/
@M03364:276:000000000-BLYN8:1:1101:10601:6514 1:N:0:1
ACTCCTACGGGAGGCAGCAGTGGGGAATATTGCACAATGGGCGCAAGCCTGATGCAGCCATGCCGCGTGTGTGAAGAAGGCCTTCGGGTTGTAAAGCACTTTCAGCGAGGAGGAAGGTGGTGAGCTTAATACGTTCATCAATTGACGTTACTCGCAGAAGAAGCACCGGCTAACTCCGTGCCAGCAGCCGCGGTAATACGGAGGGTGCAAGCGTTAATCGGAATTACTGGGCGTAAAGCGCACG
+
GGGGGGGGGGGGGGGGGGGGGGGGGGGGGGGGGGGGGGGGGGGGGGGGGGGGGFGGGGGGGGGGGGGGGGGGGGGGGGGGGGGGGGGGGGGGGGGGGGGGGGGGGGGCFGGGGGGGGGFGG@<FGGGGCCGFGGGGGGGFFGGGGGGGGGGFGGGEGGGGGGGGGGFGGGGGGGGGGGGGGFGGGFGGGGGGGGGDGGGGDEGGE5EGGGGGGGGGGGGGGGGGGGGGGGGGGGGGGGGGC3DC
@M03364:276:000000000-BLYN8:1:1101:21456:6587 1:N:0:1
ACTCCTACGGGAGGCAGCAGTAGGGAATCTTCGGCAATGGGGGCAACCCTGACCGAGCAACGCCGCGTGAGTGAAGAAGGTTTTCGGATCGTAAAACTCTGTTGTTAGAGAAGAACGTTAAGTAGAGTGGAAAGTTACTTAAGTGACGGTATCTAACCAGAAAGGGACGGCTAACTACGTGCCAGCAGCCGCGGTAATACGTAGGTCCCAAGCGTTGTCCGGATTTATTGGGCGTAAAGCGAGC
+
GGGGGGGGGGGGGGGGGGGGGGGGGGGGGGGGGGGGGGGGGGGGGGGGGGGGGGGGGGGGGGGGGGGGGFGGGGGGGGFGFGGGGGGGEGGGCGGGGGGGGGGGGGGGGGGGGGGGGAFGFGFGFCFGGGGGGGGGGGGGGGGGGGGGGGGGGGGGGGGGGGGGGGGGGGGDEGGGGGGFGFGGGGGGGGGGGGGGGGGGGGFGGGGGGGGGGGGGGGGGGGG5ECGGGGGGGGGGDGF=DGG3
@M03364:276:000000000-BLYN8:1:1101:7578:6593 1:N:0:1
ACTCCTACGGGAGGCAGCAGTGGGGAATATTGCACAATGGGCGCAAGCCTGATGCAGCCATGCCGCGTGTGTGAAGAAGGCCTTCGGGTTGTAAAGCACTTTCAGCGAGGAGGAAGGTGGTGAGCTTAATACGTTCATCAATTGACGTTACTCGCAGAAGAAGCACCGGCTAACTCCGTGCCAGCAGCCGCGGTAATACGGAGGGTGCAAGCGTTAATCGGAATTACTGGGCGTAAAGCGCACG
+
GGGGGGGGGGGGGGGGGGGGGGGGGGGGFGGCGGGGGGGGGGGGGDGGGGFG,EFGFEGGGGGGGGGGGEGGGGGGGGGFGGFDGGGGGGGEGFGGGGGGGGGGGGGEFGEEDFCEGGGGGGGGFGGFFGGGGGGGGGGGFGCDGGGGCFGGGGGGEEFFGGGGGGGGGDGDGGGGAEFGCF@FFDGGGGGGGGGGG?FGEEEEEGGGGGGFGEGGGGGGGGGGGGFGFGGCDD5EFF>DDGGC
@M03364:276:000000000-BLYN8:1:1101:21913:6606 1:N:0:1
ACTCCTACGGGAGGCAGCAGTGGGGAATATTGCACAATGGGCGCAAGCCTGATGCAGCCATGCCGCGTGTGTGAAGAAGGCCTTCGGGTTGTAAAGCACTTTCAGCGAGGAGGAAGGTGGTGAGCTTAATACGCTCATCAATTGACGTTACTCGCAGAAGAAGCACCGGCTAACTCCGTGCCAGCAGCCGCGGTAATACGGAGGGTGCAAGCGTTAATCGGAATTACTGGGCGTAAAGCGCACG
+
FGGGGGGGGGGGGGGGGGGGGGGGGGGGCGGGGGGGGGFGGGGGGGGGGGGGGGGDFGGGGGGGDGGDGGGGGGECFGGGFFGGGGGGGCEGGGGGDGGGGGGGGGGDFFCGGE<FFGGGGGGGFFFGGGFGGGG7CGGFGGGGGGGGGGGCFFFEGGGGGGGGGGFGGGGGGGGFGGGGGGGG>EC:FEE>C8EEGCCFEGGDGGDGGDGGGGD=5CFGGCEFFGFGGGGF3>EC<:DGGGGD
@M03364:276:000000000-BLYN8:1:1101:6965:6647 1:N:0:1
ACTCCTACGGGAGGCAGCAGTGGGGAATATTGCACAATGGGCGCAAGCCTGATGCAGCCATGCCGCGTGTATGAAGAAGGCCTTCGGGTTGTAAAGTACTTTCAGCGAGGAGGAAGGCATTAAGGTTAATAACCTTAGTGATTGACGTTACTCGCAGAAGAAGCACCGGCTAACTCCGTGCCAGCAGCCGCGGTAATACGGAGGGTGCAAGCGTTAATCGGAATTACTGGGCGTAAAGCGCACG
+
FGGGGGGGGGGGGGGGGGGGGGGGGGGGGGGGGFGGGGGGGGGGGDGGGGGGGGGGGGGG9EFGGGGGGCFGGGGGGGGGGGGGGGGGGGGGGGGGGGFGGGGGGGGGGGGGGGGGGGFGGFGGGGGFFGGGFDFGGGFFGGFGCFGGGGGGGCGECFGGGGGGGGGGGCE@FGGF7BCFGGFGGGGGGEGGGC5CFFCGD5EGGC>>BFGGGGE*CEFGGD5:FCFGFGGGGDGGGGGG:DGD
@M03364:276:000000000-BLYN8:1:1101:5597:6655 1:N:0:1
ACTCCTACGGGAGGCAGCAGTGGGGAATATTGCACAATGGGCGCAAGCCTGATGCAGCCATGCCGCGTGTGTGAAGAAGGCCTTCGGGTTGTAAAGCACTTTCAGCGAGGAGGAAGGTGGTGAACTTAATACGTTCATCAATTGACGTTACTCGCAGAAGAAGCACCGGCTAACTCCGTGCCAGCAGCCGCGGTAATACGGAGGGTGCAAGCGTTAATCGGAATTACTGGGCGTAAAGCGCACG
+
GGGGGGGGGGGGGGGGGGGGGGGGGGGGGGGGGGGGGGGGGGGGGGGGGGGGGGGGGGGGGGF@FGGGGGGEFGFGGGGGFGGGGGGGFG>FEGGGGGGGGGG9FFCGGG7?FCCEEEFGGGAFGGGGGFFFGGB<>FACGGGGGGGGGGGGGGDEGGGGFGGC@FFGGCF7CCFGGDGGDFGGGGGGGGGGGG5CF;BFG>EBB8BECFGGGG5*CGG=5CE=CFFG7?*>DDCC3?CGCD))
@M03364:276:000000000-BLYN8:1:1101:6080:6661 1:N:0:1
ACTCCTACGGGAGGCAGCAGTGGGGAATTTTGCACAATGGGCGCAAGCCTGATGCAGCCATGCCGCGTGTGTGAAGAAGGCCTTCGGGTTGTAAAGCACTTTCAGCGAGGAGGAAGGTGGTGAACTTAATACGTTCATCAATTGACGTTACTCGCAGAAGAAGCACCGGCTAACTCCGTGCCAGCAGCCGCGGTAATACGGAGGGTGCAAGCGTTAATCGGAATTACTGGGCGTAAAGCGCACG
+
GGGGGGFGGGCGGEEGGGGGGFGGGEEGGGGGEFGGGGGGCFF7FGGDGCFGGGGGGFDEFFGFGCG@F:=FGGFGGGGG8FGGGGG:FGG:<FAFGDFFFGGGGGGEGFCEGCEFGGGGGG98CDDFGFFGFFFGGGFG?B<FGEGG?FFGGGEFGGGFB:,>FFGGGGGDFGGFGGGFCFGFFDE:=EDGGGGGFFEFEDEGDEEEGGGCCGC=CG?>58EG8?FGCGGG<1C=5775DGG<
@M03364:276:000000000-BLYN8:1:1101:11209:6677 1:N:0:1
ACTCCTACGGGAGGCAGCAGTGGGGAATATTGCACAATGGGCGCAAGCCTGATGCAGCCATGCCGCGTGTGTGAAGAAGGTCTTCGGGTTGTAAAGCACTTTCAGCGAGGAGGAAGGTGGTGAACTTAATACGTTCATCAATTGACGTTACTCGCAGAAGAAGCACCGGCTAACTCCGTGCCAGCAGCCGCGGTAATACGGAGGGTGCAAGCGTTAATCGGAATTACTGGGCGTAAAGCGCACG
+
GGGGGGGGGGGGGGGGGGGGGGGGGGGGGGGGGGGGGGGGGGGGGGGGGGGGGGGGGGGGGGGGGGGGGGGGGGGGDGGGGGGGGGGGGGGGGGGGGGGGGGGGGGGBFGGGGGGGGGFGGGGGGGGGGGGGGFFGGGGGGGGGGGGGGGGGGGGGGGGGGGGGGGGGGGGGGGGCGGGGGGGGGGGGCGGGGGDGGGGGGGGGGGGGGGGGGGEEGGGGGGGGGFFGGGGGGGGG3CFDDGGC
@M03364:276:000000000-BLYN8:1:1101:14315:6688 1:N:0:1
ACTCCTACGGGAGGCAGCAGTAGGGAATCTTCGGCAATGGGGGCAACCCTGACCGAGCAACGCCGCGTGAGTGAAGAAGGTTTTCGGATCGTAAAACTCTGTTGTTAGAGAAGAACGTTAAGTAGAGTGGAAAGTTACTTAAGTGACGGTATCTAACCAGAAAGGGACGGCTAACTACGTGCCAGCAGCCGCGGTAATACGTAGGTCCCAAGCGTTGTCCGGATTTATTGGGCGTAAAGCGAGG
+
GGGGGGGGGGGGGGGGGGGGGGGGGGGGGGGGGGGGGFGGGGGGGGGGGGGGGGGGGGGGGG7FGGGGGGGGGGGGGGGGFGGGGGGGGGGGGGGGGGGGGGGGGGGGGGGGGGGGGGGGFGFFGGGGGGGGGGGGGFGGGGGGGGGGGGGGGGGGFGGGGGGGFFGGGGGGGGGGGGGGFGGGGGGGGDEGGGGGGGGGGFGGGGGGGGGGGG*;EEFFGGEEGF7CFGGGGDGGGGGGDCD)
@M03364:276:000000000-BLYN8:1:1101:25249:6689 1:N:0:1
ACTCCTACGGGAGGCAGCAGTGGGGAATATTGCACAATGGGCGCAAGCCTGATGCAGCCATGCCGCGTGTGTGAAGAAGGCCTTCGGGTTGTAAAGCACTTTCAGCGAGGAGGAAGGTGGTGAGCTTAATACGTTCATCAATTGACGTTACTCGCAGAAGAAGCACCGGCTAACTCCGTGCCAGCAGCCGCGGTAATACGGAGGGTGCAAGCGTTAATCGGAATTACTGGGCGTAAAGCGCACG
+
GGEGFGDE@@GGGD7@FECGGGGGG@FCFCFAFF<FGGA@8FG7:FGDGFGFGFCEACAFFFGCC@FFFGGGFEACD<CF8,55CFGEC7CF9FCG9DFFGGC<EFEGGDCEFFFE:FFEFGGDFGGCCFCDGE83A?FFFGGDCEFCFGGG,>CGGE,D<FFFCDBCGDCCFFFGFC<:*8DGF7CB8E5BECE1CFGFG58B7BE8+AFGG/CCFFF5C58*+00<FC@C<D=CCDFDDGC5
@M03364:276:000000000-BLYN8:1:1101:22983:6715 1:N:0:1
ACTCCTACGGGAGGCAGCAGTGGGGAATATTGCACAATGGGCGCAAGCCTGATGCAGCCATGCCGCGTGTGTGAAGAAGGCCTTCGGGTTGTAAAGCACTTTCAGCGAGGAGGAAGGTGGTGAGCTTAATACGTTCATCAATTGACGTTACTCGCAGAAGAAGCACCGGCTAACTCCGTGCCAGCAGCCGCGGTAATACGGAGGGTGCAAGCGTTAATCGGAATTACTGGGCGTAAAGCGCACG
+
GGGGGGGGGEGGGGGGGGGGGGGGGGGGGGGGGGGGGGGGGGGGGGGGGGGGGGGGGGGGGGGGGGGGGGGGGGGGGGGGGGGGGF=FEFFGCFGGCGGGGGGGGGGEGGGGGGGGGFFGGGGGGGCFGGGGGGGGGGGGGGG9DFEGDFGGGGGGGGFGGGGGGGGGGGGGGFG,>EGGGGGGGGGGGGGGGGDGGGGGGCBEGCEGGGGGGGGGGGGGGG87CFCCCGGGGGGGGGGGGGD5
@M03364:276:000000000-BLYN8:1:1101:18004:6715 1:N:0:1
ACTCCTACGGGAGGCAGCAGTGGGGAATATTGCACAATGGGCGCAAGCCTGATGCAGCCATGCCGCGTGTGTGAAGAAGGCCTTCGGGTTGTAAAGCACTTTCAGCGAGGAGGAAGGTGGTGAGCTTAATACGCTCATCAATTGACGTTACTCGCAGAAGAAGCACCGGCTAACTCCGTGCCAGCAGCCGCGGTAATACGGAGGGTGCAAGCGTTAATCGGAATTACTGGGCGTAAAGCGCACG
+
GGGGGGGGGGGGGGGGGGGGGGGGGEEGGGGGFGGGGGGGGGGGGGGGGGGGGCFGGGGGGGGGGGGGGGGGGFGGGGFGGGGGGGGGGGGGGGGFDCFGGGGGGGG>EECGGGGGGFGGGGGGGGGGGGGGGGGGGGGGGGFFGGGGGFGGGGGGG@FGGGGGFGGGGGGCFGGFGGGGGGGGGFGGGGGGGGGGGGGGGGGGGGGGGGGGGGE=CGFFGGGGGGGGGFGGGGGGGGGGGGG3
@M03364:276:000000000-BLYN8:1:1101:4327:6717 1:N:0:1
ACTCCTACGGGAGGCAGCAGTGGGGAATATTGCACAATGGGCGCAAGCCTGATGCAGCCATGCCGCGTGTGTGAAGAAGGCCTTCGGGTTGTAAAGCACTTTCAGCGAGGAGGAAGGTGGTGAGCTTAATACGTTCATCAATTGACGTTACTCGCAGAAGAAGCACCGGCTAACCCCGTGCCAGCAGCCGCGGTAATACGGAGGGTGCAAGCGTTAATCGGAATTACTGGGCGTAAAGCGCACG
+
GGGGGGGGGGGGGGGDCFFGFGFGGGGGGGGCAC@CGGE<CGFFCEEFGGGGGGGGFFGGGGGFGEGGGGGGGGGGFGGGDC<<CCFEGGGGGGGGGG@BEFCFGFGCFGFGGD<EFGC?FG9F>FGFFGGFGFCGGFFGFCAD<,CFD87FACD:FFDGGFC<FFFFGGECFC,2>7FFCFFFFCFCFEEDEGGECFGFGECCDE8*+3A*CCEEFCGG5=85CCCFFFFGGDCEFGGD/7))
@M03364:276:000000000-BLYN8:1:1101:16014:6747 1:N:0:1
ACTCCTACGGGAGGCAGCAGTGGGGAATATTGCACAATGGGCGCAAGCCTGATGCAGCCATGCCGCGTGTGTGAAGAAGGCCTTCGGGTTGTAAAGCACTTTCAGCGAGGAGGAAGGTGGTGAGCTTAATACGTTCATCAATTGACGTTACTCGCAGAAGAAGCACCGGCTAACTCCGTGCCAGCAGCCGCGGTAATACGGAGGGTGCAAGCGTTAATCGGAATTACTGGGCGTAAAGCGCACG
+
GGGGGGGGGGGGGGGGGGCGGGGGGGGGGGGGGGGGGGGGGGGGGGGGGGGGGGGGGGGGFGGGGGGGGGGGGGGGGGGGGGGGGGGGGGGGGGGGGGGGFGGGGGGFGGGGGGDGGGFFGG<FCCGGFGGFGGGGGGGGFGGGGGGGGGGGGGGGGGGGGGGGGGGGGGDEGGGGGGGGGGGGGGFGGGGGGGGGFGGGGGGGGGGGFGGGGGGGGGGGGC8CGFGGDECCDGDCCGGDGGGC
@M03364:276:000000000-BLYN8:1:1101:17958:6773 1:N:0:1
ACTCCTACGGGAGGCAGCAGTAGGGAATCTTCGGCAATGGACGAAAGTCTGACCGAGCAACGCCGCGTGAGTGAAGAAGGTTTTCGGATCGTAAAACTCTGTTGTTAGAGAAGAACGACGAGGAGAGTGGAAAGCTCCTCGTGTGACGGTATCTAACCAGAAAGGGACGGCTAACTACGTGCCAGCAGCCGCGGTAATACGTAGGTCCCGAGCGTTGTCCGGATTTATTGGGCGTAAAGCGAGC
+
GGGGGGGGGGGGGGGGGGGGGGGGGGGGGGGGGGGGGGGGGGGGGGGGGGGGGGGGGGGGGGGGGGGGGGGGGGGGGGGGFFGGGGGGGGGGGGGGGGGGGGGGGGGGGGGGGGGGGGGGGGGGGGGGGGGGGGGGFGGGGGGGGGGGGGFGGGGGGGGGGGGGGGGGGGFGGGGGGGGGGGGGGGFFGGGGGGGGGGGGGGGGGGCFGGGGEGEGGGGGGGG5EFGFGGGGGDGGGGGGGGG)
@M03364:276:000000000-BLYN8:1:1101:20646:6808 1:N:0:1
ACTCCTACGGGAGGCAGCAGTGGGGAATATTGCACAATGGGCGCAAGCCTGATGCAGCCATGCCGCGTGTGTGAAGAAGGCCTTCGGGTTGTAAAGCACTTTCAGCGAGGAGGAAGGTGGTGAGCTTAATACGTTCATCAATTGACGTTACTCGCAGAAGAAGCACCGGCTAACTCCGTGCCAGCAGCCGCGGTAATACGGAGGGTGCAAGCGTTAATCGGAATTACTGGGCGTAAAGCGCACG
+
FGGGGF@EGCCC:7FFEEGGGGGCGGD8FFGFGGGFG<@FC<@C@EFEGDFGFGGGFF<,EF<FFGGCFGGGDCCEGGGF8=@EFFC:FCFF<FGFAFGFFGGFC9BCFGGGC+<F:BF7FGC=FAF9FG<BFDFF<CFGGGFFGGGC@DGGFEC+@:::<<<DF>D:@><F:FC;BE>C:>EGFF>C885:CEGGGCFGC5CGGCE5<FF*:;?;CFFFCEC5?CFF76C*9C5:CGGDGD3)
@M03364:276:000000000-BLYN8:1:1101:15892:6828 1:N:0:1
ACTCCTACGGGAGGCAGCAGTGGGGAATATTGCACAATGGGCGCAAGCCTGATGCAGCCATGCCGCGTGTGTGAAGAAGGCCTTCGGGTTGTAAAGCACTTTCAGCGAGGAGGAAGGTGGTGAACTTAATACGTTCATCAATTGACGTTACTCGCAGAAGAAGCACCGGCTAACTCCGCGCCAGCAGCCGCGGTAATACGGAGGGTGCAAGCGTTAATCGGAATTACTGGGCGTAAAGCGCACG
+
FGGGGGGGGGGGGGGGGGGGGGGGGGGGGGGGGGGGGGGGGGGGGGGGGGGGGGGGGGFF<FGGGGGGGEFGGGCFF6FGGGGGGGGGGGGGGGGCFEGGGGGGGCD:FGGGGGGFDF?DB@:B5E9BFFFFC<<8<FFFGF=FFFG=<FFF,+@CFGG7F,8<><,@<@:FCC@FCC*>7*BECEGGC>CGCGECFCFGG5BCECGGGGGCCECGGF7F5C5:EFFCEGC=DG=79CGG3>CC
@M03364:276:000000000-BLYN8:1:1101:4795:6862 1:N:0:1
ACTCCTACGGGAGGCAGCAGTGGGGAATATTGCACAATGGGCGCAAGCCTGATGCAGCCATGCCGCGTGTGTGAAGAAGGCCTTCGGGTTGTAAAGCACTTTCAGCGAGGAGGAAGGTGGTGAACTTAATACGTTCATCAATTGACGTTACTCGCAGAAGAAGCACCGGCTAACTCCGTGCCAGCAGCCGCGGTAATACGGAGGGTGCAAGCGTTAATCGGAATTACTGGGCGTAAAGCGCACG
+
GGGGGGGGGGGGGGGGGGGGFGGGGGGGGGGGGGGGGGGGGGGGGGGGGGGGGGGGGGGGGGGGGGGGGGGGGGGGFGGGGGGGGGGGGGGGGGGGGGGGGGGGGGGEGGGGGGGGGGGGGGGGGGGGCGGGGGFGGGGGGGCFGGGGGGGGGGGGGGGGGGGGGGGGGGDECGGGGGGGGG9EDGFGGGGCEGGEFG;FGDDGGGGC6@FCEGGCFGGGEE8EGFFC9?FGGGGDFFGGGG57
@M03364:276:000000000-BLYN8:1:1101:22519:6875 1:N:0:1
ACTCCTACGGGAGGCAGCAGTAGGGAATCTTCCGCAATGGGCGAAAGCCTGACGGAGCAACGCCGCGTGAGTGATGAAGGGTTTCGGCTCGTAAAACTCTGTTATTAGGGAAGAACAAACGTGTAAGTAACTGTGCACGTCTTGACGGTACCTAATCAGAAAGCCACGGCTAACTACGTGCCAGCAGCCGCGGTAATACGTAGGTGGCAAGCGTTATCCGGAATTATTGGGCGTAAAGCGAGCG
+
GGGGGGGGGGGGGGGGGGGGGGGGGGGGGGGGGGGGGGGGGGGGGGGGGGGGGGGGGGGGGGGGGGGGGGGFFGGGGGGGGGGGGGGGGGGGGGGGGGGGGGGGGGGGGGGGGGGGGGGGGGGGGCFGGGGGGGGGGGGCFFFGADCEFG>FGECFGFFGGGFGGGGGGGGE:FGGFDGCFFGGGGFGGCEGBECEGE<8CCF>ECFFGGGGG8EGGGFGGGGGGFCFGGGGGGGDFGGDGGG<
@M03364:276:000000000-BLYN8:1:1101:14121:6875 1:N:0:1
ACTCCTACGGGAGGCAGCAGTGGGGAATATTGCACAATGGGCGCAAGCCTGATGCAGCCATGCCGCGTGTGTGAAGAAGGCCTTCGGGTTGTAAAGCACTTTCAGCGAGGAGGAAGGTGGTGAGCTTAATACGCTCATCAATTGACGTTACTCGCAGAAGAAGCACCGGCTAACTCCGTGCCAGCAGCCGCGGTAATACGGAGGGTGCAAGCGTTAATCGGAATTACTGGGCGTAAAGCGCACG
+
GGGGGGGGGGGGGGGGGGGGGGGGGGGGFGGGGGGGGGGGGGGGGGGEGFGGGGGGGGGGGGGGGGGGGGGGGEGGGGGGGG8FGGGGGGGGGGGGFGGGGGGGGGDGGGGGGGGGGFGGGFGGGGGGFGGGGGGGGDFGDGGGGGGGGGGGGGGGGCGGGGFFGGGGEGGGFFCFGGGGDGGGGGGGGGGGGGGGGDGGGGGG*CCEFGGGGGG5E7:C5?EFGFGG?FEG<DCC*C7DD<C/
@M03364:276:000000000-BLYN8:1:1101:5789:6886 1:N:0:1
ACTCCTACGGGAGGCAGCAGTGGGGAATATTGCACAATGGGCGCAAGCCTGATGCAGCCATGCCGCGTGTGTGAAGAAGGCCTTCGGGTTGTAAAGCACTTTCAGCGAGGAGGAAGGTGGTGAGCTTAATACGCTCATCAATTGACGTTACTCGCAGAAGAAGCACCGGCTAACTCCGTGCCAGCAGCCGCGGTAATACGGAGGGTGCAAGCGTTAATCGGAATTACTGGGCGTAAAGCGCACG
+
GGGGGGGGGGGGGGGGGGGGGGGGGGGGGGGGGGGGGGGGGGGGGGGGGGGGGGGGGGGGGGGGGGGGGGGGGGGGGGGGGGGGGGGGFGGGGGGGGGGGGGGGGGG>FGGGGGGGGGGGGGGGGGFGGGGGGGDEGGGGGGGGGGGGGGGGGGGGGGGGGGGGGGGGGGGGGGGGGGGGGGGGGGGGGGGGGGGGGGGGGGGGGCEGGFCFGEGDGGGGGGGGGGGGGGGGGGGGGFGGGGGD
@M03364:276:000000000-BLYN8:1:1101:6542:6964 1:N:0:1
ACTCCTACGGGAGGCAGCAGTAGGGAATCTTCGGCAATGGGGGCAACCCTGACCGAGCAACGCCGCGTGAGTGAAGAAGGTTTTCGGATCGTAAAACTCTGTTGTTAGAGAAGAACGTTAAGTAGAGTGGAAAGTTACTTAAGTGACGGTATCTAACCAGAAAGGGACGGCTAACTACGTGCCAGCAGCCGCGGTAATACGTAGGTCCCAAGCGTTGTCCGGATTTATTGGGCGTAAAGCGAGC
+
GGGGGGGGGGGGGGGGGGGGGGGGGGGGGGGGGGGGGGGGGGGGGGGGGGGGGGGGGGGFGGGGGGGGGGGGGGGGGGGGGGGGGGGGGGGGGGGGGGGGGGGGGFFGGGGGGGGFEDDFFGGGGGGGCFGGGGGGGGGGGGGGGGGGGGGGGGGGGGGGGGGGGGGGGGDEGFGGGGGGGGGGGGGGGEEEGGC7:;?GFFGFGFGFFGGGGGGGGCFGGGC=ECCFGGGC5DGGGGFCCDC5
@M03364:276:000000000-BLYN8:1:1101:27605:6977 1:N:0:1
ACTCCTACGGGAGGCAGCAGTAGGGAATCTTCGGCAATGGGGGCAACCCTGACCGAGCAACGCCGCGTGAGTGAAGAAGGTTTTCGGATCGTAAAACTCTGTTGTTAGAGAAGAACGTTAAGTAGAGTGGAAAGTTACTTAAGTGACGGTATCTAACCAGAAAGGGACGGCTAACTACGTGCCAGCAGCCGCGGTAATACGTAGGTCCCAAGCGTTGTCCGTATTTATTGGGCGTAAAGCGAGG
+
GGGGGGGGGGDGGGFGF7FFGGGGGGGGGGGGGGGGGGGGGGGGGFCFEFGG8FGDGC:FFGGGGGGGEEEFGEF9FCFGFGGFC=FGGGGGGGGGG@9FEFGGGGGCFFCFDFG=BFF<FFAGGAFFEF9,CBFGGG9DGFGGGFCFCFGGFGGGFCFGCGGCGGGDFGDEGFGGGG>FFGGGGGGGGCGGG>EDEGGFFFCFDFGBFGFFGGE8:E?FE/87C+?FFFGG*9E>D<FFDDC)
@M03364:276:000000000-BLYN8:1:1101:27731:6985 1:N:0:1
ACACCTACGGGAGGCAGCAGTAGGGACTCTTCGGCAATGGGGGCAACCCTGACCGAGCAACGCCGCGTGCGTGAAGAAGGCTTTCGCATCGTAAAACTCTGTTGTTAGAGAAGAACGTTAAGTAGAGTGGAAAGTTACTTAAGTGACGGTATCTAACCAGAAAGGGACGGCTAACTACGTGCCACAAGTCGCGGTAATACGTAGGTCCCAAGCGTTGTCCGGAGTTATTGGGCGTAAAGCGAGC
+
FF<<CDF9;;@C6CB-B;AFGG@C;8,@@,,;<F+FEGF@E,@:7FFCFGG8CEFGDFDCFG:+CCB+>,84C++??==8,::,EF+B?:??FFCF@,,BF,C?F<FGAC9F,,:=CDF@=FGF,C,CF7A,8DFFAFFCFA>FGGGDCGF79,,3@3,636CF7F:*><F@CCCFG@*6@@F,,,4B,?=>C>**3+<CE2C=C25<*>@C5EEEC*+0:***2*0<+025CDC539C7CC5)
@M03364:276:000000000-BLYN8:1:1101:14103:6997 1:N:0:1
ACTCCTACGGGAGGCAGCAGTGGGGAATATTGCACAATGGGCGCAAGCCTGATGCAGCCATGCCGCGTGTGTGAAGAAGGCCTTCGGGTTGTAAAGCACTTTCAGCGAGGAGGAAGGTGGTGAGCTTAATACGTTCATCAATTGACGTTACTCGCAGAAGAAGCACCGGCTAACTCCGTGCCAGCAGTCGCGGTAATACGGAGGGTGCAAGCGTTAATCGGAATTACTGGGCGTAAAGCGCACG
+
GFFGGGGGGGGGGGG@FEGGFGGGGGGGGGGGFCGFFGGCFGGDCGGGGGFGDGGGFGGGGGFEGDFFCFGGGGGFFEGG?DFEGGGGGEGEGGGGGGGGCGGGA9FGEECGGEFGGEFCFFFG?EDF5FFDFGC,,CFDFCFDG<:>DGEFDGCCC<FGGGFFGG>CG7FEGG@9<1*5>F9@87C,,8**::88?C9B8CCCDBEGFCCG5;EG5:C==G57E++<<+;CGGCG**:<D<7)
@M03364:276:000000000-BLYN8:1:1101:16044:7007 1:N:0:1
ACTCCTACGGGAGGCAGCAGTAGGGAATCTTCGGCAATGGGGGCAACCCTGACCGAGCAACGCCGCGTGAGTGAAGAAGGTTTTCGGATCGTAAAACTCTGTTGTTAGAGAAGAACGTTAAGTAGAGTGGAAAGTTACTTAAGTGACGGTATCTAACCAGAGAGGGACGGCTAACTACGTGCCAGCAGCCGCGGTAATACGTAGGTCCCAAGCGTTGTCCGGATTTATTGGGCGTAAAGCGAGG
+
GGGGGGGGGGGGGGGGGGGGGGGGGGGGGGGGGGGGEGGGGGGGGGGGGGGGGGGGGGGGGGGGGGGGGGGGGGGGGGGGGGGGGGGDFGGGGGGGGGGGGGGGGGGGDGGGGGGGGGGGGGGGGGGGGGGGGGGGGGGGGGGGGGGGGGGGGGGGGGGGGGGGGEGFGGGGGGGGGGGGGGFGGGGGFGGGGGGG>FGGGGGGGFGGGGFGGGEGDGGGGGG5EEGGGGGGGGECGGGGDDG)
@M03364:276:000000000-BLYN8:1:1101:10576:7017 1:N:0:1
ACTCCTACGGGAGGCAGCAGTGGGGAATATTGCACAATGGGCGCAAGCCTGATGCAGCCATGCCGCGTGTGTGAAGAAGGCCTTCGGGTTGTAAAGCACTTTCAGCGAGGAGGAAGGTGGTGAGCTTAATACGTTCATCAATTGACGTTACTCGCAGAAGAAGCACCGGCTAACTCCGTGCCAGCAGCCGCGGTAATACGGAGGGTGCAAGCGTTAATCGGAATTACTGGGCGTAAAGCGCACG
+
GGGGGGGGGGGGGGGGGGGGGGGGGGGGGGGGGGGGGGGGGGGGGGGGGGGGGGGGGGGGGGGGGGGGGGGGGGGGGGGGGGGGGGGGGGGGGGGGCGGGGGGGGGGEGGGGGGGGGGGGGGGGGGGGGGGGGGGGGGGGGGGGGGGGGGGGGGGGGGFGGGGGGGGGGGGGGGGGGGGGGGGGGGGGGGGGGGGGGGFGGGGGGCCECFGGECGDFFEF=*;EFGGGGGGGGGGGGGFGGGGC
@M03364:276:000000000-BLYN8:1:1101:25135:7134 1:N:0:1
ACTCCTACGGGAGGCAGCAGTGGGGAATATTGCACAATGGGCGCAAGCCTGATGCAGCCATGCCGCGTGTGTGAAGAAGGCCTTCGGGTTGTAAAGCACTTTCAGCGAGGAGGAAGGTGGTGAACTTAATACGCTCATCAATTGACGTTACTCGCAGAAGAAGCACCGGCTAACTCCGTGCCAGCAGCCGCGGTAATACGGAGGGTGCAAGCGTTAATCGGAATTACTGGGCGTAAAGCGCACG
+
GGFFGDFGCEGGGGGGGGGGGGGGGEGGFGGDGFEFFGGCCFDGGGGGG@F@FGGGGGGGGGGGCCGFEGGF=FFGGGGGGGGGGFGGGGCF@FECCFG<EFFDFGGGGGGGGG8FEGGCFGFGGGGGGGGGGGGGFGGGGGFGGGGEFGGGGGGDFG@CFGFGGGGEEGGDFGGGGGGGGGF;;FFFGGGGGEDEFEFGGGGGE:BEGG7CEGCGGGGGCCEGGFGGC?CFDGECFGFGDDG)
@M03364:276:000000000-BLYN8:1:1101:17235:7141 1:N:0:1
ACTCCTACGGGAGGCAGCAGTGGGGAATATTGCACAATGGGCGCAAGCCTGATGCAGCCATGCCGCGTGTGTGAAGAAGGCCTTCGGGTTGTAAAGCACTTTCAGCGAGGAGGAAGGTGGTGAGCTTAATACGTTCATCAATTGACGTTACTCGCAGAAGAAGCACCGGCTAACTCCGTGCCAGCAGCCGCGGTAATACGGAGGGTGCAAGCGTTAATCGGAATTACTGGGCGTAAAGCGCACG
+
GGGGGGGGGGGGGGGGGGGGGGGGGGDFGGGGGGGGGGGGGGGGGGGGGGGGGGGGGGGFGGGGGGGGGGGGGGFDFGGGGGGFGGGGGGGGGGGGGGGGGGGGGGGGGGGGGGGGGGGGGGEGGGGFFGFFGGGGDGGGFGGGGGGGGGGGGGGGGGGGGGGGGGGGGGGGFGGGGGGGGGGGGGCGGGDGGGEGGGGGGD5CEGEGGG9CEGGGFGGGGGGGGCGGGGGGGGGGGGGGGGG3
@M03364:276:000000000-BLYN8:1:1101:25052:7141 1:N:0:1
ACTCCTACGGGAGGCAGCAGTAGGGAATCTTCGGCAATGGGGGCAACCCTGACCGAGCAACGCCGCGTGAGTGAAGAAGGTTTTCGGATCGTAAAACTCTGTTGTTAGAGAAGAACGTTAAGTAGAGTGGAAAGTTACTTAAGTGACGGTATCTAACCAGAAAGGGACGGCTAACTACGTGCCAGCAGCCGCGGTAATACGTAGGTCCCAAGCGTTGTCCGGATTTATTGGGCGTAAAGCGAGC
+
GGGGGGGGGGGGGGGGGGGGFGGFGGGGGGGGGGGGDFGGGGGGGGGGGGGGGGGGGGGGGGGGGGGGEGGGGCGGGGGGDGGGGGGGGGGGGGGGGGGGGGGGGGGGGFGGGGGGGGFDFFGFGGGGGGGGFGGGGGGFFGGGGGGGGGGGGGGGGGGDFGGGGGGGGGGGGGFGGGGGGFFFGGGGGFEEGGGGEGF9EFFEECGGGG6@8CCEG:9EGC5EDGGGGGGGFDGGDF7FG<D)
@M03364:276:000000000-BLYN8:1:1101:21444:7178 1:N:0:1
ACTCCTACGGGAGGCAGCAGTGGGGAATATTGCACAATGGGCGCAAGCCTGATGCAGCCATGCCGCGTGTGTGAAGAAGGCCTTCGGGTTGTAAAGCACTTTCAGCGAGGAGGAAGGTGGTGAGCTTAATACGTTCATCAATTGACGTTACTCGCAGAAGAAGCACCGGCTAACTCCGTGCCAGCAGCCGCGGTAATACGGAGGGTGCAAGCGTTAATCGGAATTACTGGGCGTAAAGCGCACG
+
GGGGGGGGGGGGGGGGGGGGGGGGGGGGGGGGGGGGGGGGGGGGGGGGGGGGGGGGGGGGGGGGGGGGGGGGGGGGGGGGGGGGGGGGGGGGGGGGGGGGGGGGGGGGGGGGGGGGGGGGGGGGGGGGGGGGGGGGGGGGGGGGFGGGGFGGGGGGGGGGGGGGGGGGGGGGGGGGGGGGGGGGGGGGGGGGGGGGGGGGGGGGEEGGGGGGGGGEGGGGGGGGGGGFGGCGGGGGGGFGGGG7
@M03364:276:000000000-BLYN8:1:1101:6533:7227 1:N:0:1
ACTCCTACGGGAGGCAGCAGTGGGGAATATTGCACAATGGGCGCAAGCCTGATGCAGCCATGCCGCGTGTGTGAAGAAGGCCTTCGGGTTGTAAAGCACTTTCAGCGAGGAGGAAGGTGGTGAGCTTAATACGTTCATCAATTGACGTTACTCGCAGAAGAAGCACCGGCTAACTCCGTGCCAGCAGCCGCGGTAATACGGAGGGTGCAAGCGTTGTCCGGAATTATTGGGCGTAAAGCGCGCG
+
GGGGGGGGGGGGGGGGGGGGGGGGGGGGGGGGGGGGGGGGGGGGGGGGGGGGGGGGGGGGGGGGGGGGGGGGGGGGGGGGGGGGGGGGGGGGGGGGFGGGGGGGGGGGGGGGGGGGGGGGGGGGGGFFGGGGGGGGGGGGGGGGGGGGGGGGGGGGGGGGGGGGGGGGGGGGGGGGGGFGEGGGGGGGGGGGGGGGGGGGGGGGGGGGGGGGGGGGGFGGGDDGGGGGGGGGGGGGGDFGGGGD
@M03364:276:000000000-BLYN8:1:1101:13822:7249 1:N:0:1
ACTCCTACGGGAGGCAGCAGTAGGGAATCTTCGGCAATGGGGGCAACCCTGACCGAGCAACGCCGCGTGAGTGAAGAAGGTTTTCGGATCGTAAAACTCTGTTGTTAGAGAAGAACGTTAAGTAGAGTGGAAAGTTACTTAAGTGACGGTATCTAACCAGAAAGGGACGGCTAACTACGTGCCAGCAGCCGCGGTAATACGTAGGTCCCAAGCGTTGTCCGGATTTATTGGGCGTAAAGCGAGC
+
GGGGGGGGGGGGGGGGGGGGGGGGGGGGGGGGGGGGGGGGGGGGGGFGGGGGGGGGGGGGGGGGGGGGGGGGGGGGGGGGGGGGGGGGGGGGGGGGGGGGGGGGGGGGEGGGGGGGGGGGGGFGGGGFGGGGGGGGGGGGGGGGGGGGGGGGGGGGGGGGGGG?FGGGGGGGGGGGGFGGGGGGGGGGGGGGGGGGGGGGFGF7EFGGDGF8CGGGGCE+7CEEEGGFFGG=GG5EG5DDC<G)
@M03364:276:000000000-BLYN8:1:1101:13999:7268 1:N:0:1
ACTCCTACGGGAGGCAGCAGTGGGGAATATTGCACAATGGGCGCAAGCCTGATGCAGCCATGCCGCGTGTGTGAAGAAGGCCTTCGGGTTGTAAAGCACTTTCAGCGAGGAGGAAGGTGGTGAACTTAATACGTTCATCAATTGACGTTACTCGCAGAAGAAGCACCGGCTAACTCCGTGCCAGCAGCCGCGGTAATACGGAGGGTGCAAGCGTTAATCGGAATTACTGGGCGTAAAGCGCACG
+
GGGGGGGGGGGGGGGGGGGGGGGGGGGGGGGGGGGGGGGGGGGGGGGGGGGGGGGGGGGGFGGGGGGGGGGGGGGGDFGGGGGGGGGGFGGGGGGGGGGGGGGGGGGCGGGGGGGGGGGGGGGGGGAGGGFGGGGGGGGGGGGGGGGGGGGGGGGGGGGGGGGGGGGGGGGDGGGFGGGGGGGGGGGGCEDEGBEGGGGGGGGGGGGGFCFGGGGGFGGGGGGGGGFGFGGGGGGGFCFGDGDD
@M03364:276:000000000-BLYN8:1:1101:13765:7275 1:N:0:1
ACTCCTACGGGAGGCAGCAGTGGGGAATATTGCACAATGGGCGCAAGCCTGATGCAGCCATGCCGCGTGTGTGAAGAAGGCCTTCGGGTTGTAAAGCACTTTCAGCGAGGAGGAAGGTGGTGAGCTTAATACGTTCATCAATTGACGTTACTCGCAGAAGAAGCACCGGCTAACTCCGTGCCAGCAGCCGCGGTAAAACGTAGGTCACAAGCGTTGTCCGGAATTACTGGGTGTAAAGGGAGCG
+
GGGGGGGGGGGGGGGGGGGGGGGGGGGGGGGGGGGGGGGGGGGGGGGGGGGGGGGGGGGGGGGGGGGGGGGGGGGGGGGGGGGGGGGGGGGGGGGGGGGGGGGGGGGFGGGGGGFGGGGGGGEF@FGGGGGGGFGGGGGG9FGGGGGGGGGGGGGGGGGGGGGGGGGGGGGGFGGGGDGGGGGGGGGG@EGGGCGGFFFDCEGGGEGEGGGGGGGGEGFGGEGGGGGGGGG0>7EGGGGD4597
@M03364:276:000000000-BLYN8:1:1101:13179:7276 1:N:0:1
ACTCCTACGGGAGGCAGCAGTGGGGAATATTGCACAATGGGCGCAAGCCTGATGCAGCCATGCCGCGTGTGTGAAGAAGGCCTTCGGGTTGTAAAGCACTTTCAGCGAGGAGGAAGGTGGTGAACTTAATACGTTCATCAATTGACGTTACTCGCAGAAGAAGCACCGGCTAACTCCGTGCCAGCAGCCGCGGTAATACGGAGGGTGCAAGCGTTAATCGGAATTACTGGGCGTAAAGCGCACG
+
GGGGGGGGGGGGGGGGGGGGGGGGGGGGGGGGGGGGGGGGGGGGGGGGGGGGGGGGGGGGGGGGGGGGGGGGGGGGGGGGGGGGGGGGFGGGGGGGGGGGGGGGGGGEGGGGGGGGGGGGGGGGGGGGGGGGGGGG?GGGGGGGGGGGGGGGGGGGGGGGGGGGGGGGGGGGGGGGGDFGGGGGGGGGGGGGGGGGGGGGGGGGGGGGGGGGGGGGGGGGDGGGGGGGGGCFGGGGGGDGGGGC
@M03364:276:000000000-BLYN8:1:1101:8177:7295 1:N:0:1
ACTCCTACGGGAGGCAGCAGTGGGGAATATTGCACAATGGGCGCAAGCCTGATGCAGCCATGCCGCGTGTGTGAAGAAGGCCTTCGGGTTGTAAAGCACTTTCAGCGAGGAGGAAGGTGGTGAGCTTAATACGTTCATCAATTGACGTTACTCGCAGAAGAAGCACCGGCTAACTCCGTGCCAGCAGCCGCGGTAATACGGAGGGTGCAAGCGTTAATCGGAATTACTGGGCGTAAAGCGCACG
+
GGGGGGGGGGGGGGGGGGGGGGGGGGGGGGGGGGGGGGGGGGGGGEGGGGGGGGGGGGGGGGGGGGGGGGGGGGGGGGGGGGGGGGGGGGGGGGGGGGGGGGFGGGGDFGFFGFEFGGGGGGFFFGFGGGGGGGGGGGGGGGGGGGGGGGGGGGGGGGGGGGGCFGGGGGGGGGGGGGGGGGGGGGGGGGGGGGDGGGGGGGGGGEGEGGGGGGGGGGGGGGGGGGGFGFGGGGGGGGCGDDD5
@M03364:276:000000000-BLYN8:1:1101:12090:7344 1:N:0:1
ACTCCTACGGGAGGCAGCAGTGGGGAATATTGCACAATGGGCGCAAGCCTGATGCAGCCATGCCGCGTGTGTGAAGAAGGCCTTCGGGTTGTAAAGCACTTTCAGCGAGGAGGAAGGTGGTGAACTTAATACGTTCATCAATTGACGTTACTCGCAGAAGAAGCACCGGCTAACTCCGTGCCAGCAGCCGCGGTAATACGGAGGGTGCAAGCGTTAATCGGAATTACTGGGCGTAAAGCGCACG
+
GGGGGGGGGGGGGGGGGGGGGGGGGGGGGGGGGGGGGGGGGGGGGGGGGGGGGGGGGGGGGGGGGGGGGGGGGGGGGGGGFGGGGGGGGGGGGGGGGGGGGGGGGGGCFGGGGGGGGDEGGGCFFDGGGFGGGGGGGGFGGGGGGGGGGGGGGGGGGGGEFFGGGGGGGDGGGGGGGCFGGGFGFFFGGDCEGGGGGGGCECECEEGGGGGGGGGGGGGGEEEF?GGGGGGF7D5EFG>>7DG3
@M03364:276:000000000-BLYN8:1:1101:23250:7347 1:N:0:1
ACTCCTACGGGAGGCAGCAGTGGGGAATATTGCACAATGGGCGCAAGCCTGATGCAGCCATGCCGCGTGTGTGAAGAAGGCCTTCGGGTTGTAAAGCACTTTCAGCGAGGAGGAAGGTGGTGAACTTAATACGTTCATCAATTGACGTTACTCGCAGAAGAAGCACCGGCTAACTCCGTGCCAGCAGCCGCGGTAATACGGAGGGTGCAAGCGTTAATCGGAATTACTGGGCGTAAAGCGCACG
+
GGGGFGGGGGGGGGGGGGGGFGFFGGGGGGGGGGGGGGAFGGGGGGGGGGGGGGGGGGGGGGGGGGGGGGGGGGFGGGGGGGGGGGDGFGEGGGGGGGGGGGFGGFE@FGGGGDGGGFGGGGGFGGGGGGGGGGGCCFGGGGGGGGGGGGGGG7FGFCGGGGGGGGCGDEGGGGGGGGGGGGGGGGGGGGGGGGG>CGGGGGGGGGEGGGGGGGGEGGGFGCEFFGEGGFG55DDG<FFGDCG3
@M03364:276:000000000-BLYN8:1:1101:7311:7362 1:N:0:1
ACTCCTACGGGAGGCAGCAGTGGGGAATATTGCACAATGGGCGCAAGCCTGATGCAGCCATGCCGCGTGTGTGAAGAAGGCCTTCGGGTTGTAAAGCACTTTCAGCGAGGAGGAAGGTGGTGAACTTAATACGTTCATCAATTGACGTTACTCGCAGAAGAAGCACCGGCTAACTCCGTGCCAGCAGCCGCGGTAATACGGAGGGTGCAAGCGTTAATCGGAATTACTGGGCGTAAAGCGCACG
+
GGGGGGGGGGGGGGGGGGGGGGGGGGGDFGGGGGGGGCAFGFGGGG@DGGGGGGGGCGGGGFFEECG7BFGGGGGGFFEGFCGFGGGGGGGGGDFCFFFGGGGAFFGEFDFCGGGGCEGGG+?EEGFFGE<FFB<<BFGFDBFFGF7F<<FFGGE<C:7DF7<FFGFBFGGCFCB9:BGFGGGGGGDGFEGGGGGGFFFDG*=EGGGGDFFG5CCCGCFFCEGFCFFGFGFGDGGGGFGGGGC/
@M03364:276:000000000-BLYN8:1:1101:18992:7364 1:N:0:1
ACTCCTACGGGAGGCAGCAGTGGGGAATATTGCACAATGGGCGCAAGCCTGATGCAGCCATGCCGCGTGTGTGAAGAAGGCCTTCGGGTTGTAAAGCACTTTCAGCGAGGAGGAAGGTGGTGAGCTTAATACGCTCATCAATTGACGTTACTCGCAGAAGAAGCACCGGCTAACTCCGTGCCAGCAGCCGCGGTAATACGGAGGGTGCAAGCGTTAATCGGAATTACTGGGCGTAAAGCGCACG
+
GGGGGGGGGGEGGGGGGGGGGGGGGGGGGGGGFGGGGGGGGGGGGGGGGGGGGGGGGGGGGGGGGGGGGGGGGGGGEFGGGGGGGGGGGGGGGGFGGFGGGGGGGGGGGGEGGGFGGGGGGGGGGGGGGGGGGGGGGGGGGGGGGGGCEGGGGGDGG7FGGGGGGGGGGGGCGGGFGGGGGGGGGEGGFEEGGGGGGGGCEECEGGGGGGGGGGGGGFGGGGDGGGGGFEFGGG*=CFGG3DG5
@M03364:276:000000000-BLYN8:1:1101:7585:7367 1:N:0:1
ACTCCTACGGGAGGCAGCAGTAGGGAATCTTCGGCAATGGGGGCAACCCTGACCGAGCAACGCCGCGTGAGTGAAGAAGGTTTTCGGATCGTAAAACTCTGTTGTTAGAGAAGAACGTTAAGTAGAGTGGAAAGTTACTTAAGTGACGGTATCTAACCAGAAAGGGACGGCTAACTACGTGCCAGCAGCCGCGGTAATACGTAGGTCCCAAGCGTTGTCCGGATTTATTGGGCGTAAAGCGAGC
+
GGGGGGGGGGGGGGGGGGGGGGGGGGGGGGGGGGGGGGGGGGGGGGGGGGGGGGGGGGGGGGGGGGGGGGGGGGGGGGGGGGGGGGGGGGGGGGGGGGGGGGGGGGGGGGGGGGGGGGGGGGGGFGGFGGGGGGGGGGGGGGGGGGGGGGGGGGGGGGGGGFGEGGGGGGGGGGGGGGGGGGGGGGFGGFGGGGGGGGGGGFGGCGGGGGFGGGCGGGGGEE=*AFFGGGGGGGGDDDFGGGG3
@M03364:276:000000000-BLYN8:1:1101:28436:7397 1:N:0:1
ACTCCTACGGGAGGCAGCAGTGGGGAATATTGCACAATGGGCGCAAGCCTGATGCAGCCATGCCGCGTGTGTGAAGAAGGCCTTCGGGTTGTAAAGCACTTTCAGCGAGGAGGAAGGTGGTGAACTTAATACGTTCATCAATTGACGTTACTCGCAGAAGAAGCACCGGCTAACTCCGTGCCAGCAGCCGCGGTAATACGGAGGGTGCAAGCGTTAAGCGGAATTACTGGGCGTAAAGCGCACG
+
EFG@EFFGGGGGGGGGGGCGFFGGGGGGGGEGCCG9FF<FFGGGGGG7FEE@<6CEGGF<<F@FEFGFGCF6EFGFGFGG8CFEFGGD,8@:FF<EFFGGGG<<FGD7FEEGG:FD7EEFGGD<CFFFFD9?DFFGGFG9CFAFGGCGFEFD<=:B7:<,3BAAFF>C@FF3DF@GD@B77D;FCFFFFGD5>CCECFGGGDGGGEGGGGG5*1A8C++>E*:=CGGGG?FFDGED3FGCD<)1
@M03364:276:000000000-BLYN8:1:1101:19507:7404 1:N:0:1
ACTCCTACGGGAGGCAGCAGTGGGGAATATTGCACAATGGGCGCAAGCCTGATGCAGCCATGCCGCGTGTGTGAAGAAGGCCTTCGGGTTGTAAAGCACTTTCAGCGAGGAGGAAGGTGGTGAACTTAATACGTTCATCAATTGACGTTACTCGCAGAAGAAGCACCGGCTAACTCCGTGCCAGCAGCCGCGGTAATACGGAGGGTGCAAGCGTTAATCGGAATTACTGGGCGTAAAGCGCACG
+
GGGGGGGGGGGGGGGGGGGGGGGGGGGGGGGGGGGGGGGGGGGGGGGGGGGGGGGGGGGGGGGGGGGGGGGGGGGGGGGGGGGGGGGGGGGGGGGGGGGGGGGGGGGGGGEGGGGGGGGGGGFFGGGFGFFGGGGGGDGGAAFGGGGGGGGGGGGGGGGGGGGGFFFGGGGGCGGGFEGGCGGGGGGGGGGGGGGG9?FGGGGGGGGGGFGFEGGGGGGGDGECGGGGGGGGGGDGFGFDGGG5
@M03364:276:000000000-BLYN8:1:1101:4817:7423 1:N:0:1
ACTCCTACGGGAGGCAGCAGTAGGGAATCTTCGGCAATGGACGAAAGTCTGACCGAGCAACGCCGCGTGAGTGAAGAAGGTTTTCGGATCGTAAAACTCTGTTGTTAGAGAAGAACGACGAGGAGAGTGGAAAGCTCCTCGTGTGACGGTATCTAACCAGAAAGGGACGGCTAACTACGTGCCAGCAGCCGCGGTAATACGTAGGTCCCGAGCGTTGTCCGGATTTATTGGGCGTAAAGCGAGC
+
GGGGGGGGGGGGGGGGGGGGGGGGGGGGGGGGGGGGGGGGGGGGGGGGGGGGGGGGGGGGGGGGGGGGGGGGGGGGGGGGGGGGGGGGGGGGGGGGGGGGGGGGGGGGGGGGGGGGGGGGGGDGGFGGGGGGGGGGGGGGE3FGGGGGGGGGGGGGGGGGCGGGGDFGGEFGGGGGGGGFFFGGGGGGFGGGGGGGGFGGGGFGGGCCCEGGGGC=EGGGGGEEGFGGFFGGGGG5CCFGC<D5
@M03364:276:000000000-BLYN8:1:1101:17977:7434 1:N:0:1
ACTCCTACGGGAGGCAGCAGTGGGGAATATTGCACAATGGGCGCAAGCCTGATGCAGCCATGCCGCGTGTGTGAAGAAGGCCTTCGGGTTGTAAAGCACTTTCAGCGAGGAGGAAGGTGGTGAGCTTAATACGTTCATCAATTGACGTTACTCGCAGAAGAAGCACCGGCTAACTCCGTGCCAGCAGCCGCGGTAATACGTAGGTGGCAAGCGTTGTCCGGATTTATTGGGCGTAAAGCGAGCG
+
GGGGGGGGGGGGGGGGGGGGGGGGGEGGGGGGGGGGGGGGGGGGGGGGGGGGGGGGGGGGGGGGGGGGGGGGGGGGGGFGGGGGGGGGGGGGGGGGGGGGGGGGGGGFEG>FFGGGGGGGGGGGGGGGGGGGGGGGGGGGFFGGGGGGGGGGGGGGGGGGGGGGGGGGGGGEGGGGGGGGGGGGGGGGGGCCEGGGGGGGG9FGGFGGGGGDCGGGGGGGGGGEGGGCGGGFG<EGGFFDDGDD
@M03364:276:000000000-BLYN8:1:1101:25075:7435 1:N:0:1
ACTCCTACGGGAGGCAGCAGTAGGGAATCTTCGGCAATGGACGAAAGTCTGACCGAGCAACGCCGCGTGAGTGAAGAAGGTTTTCGGATCGTAAAACTCTGTTGTTAGAGAAGAACGACGAGGAGAGTGGAAAGCTCCTCGTGTGACGGTATCTAACCAGAAAGGGACGGCTAACTACGTGCCAGCAGCCGCGGTAATACGTAGGTCCCGAGCGTTGTCCGGATTTATTGGGCGTAAAGCGAGC
+
GGGGGGGGGGGGGGGGGGGGG@FGGGGGFGGGGGGGGGGG9EFGGGGGFGGGGGDGGGGGGGGGGDGGCFGGGGGGGGFCCFGGGGGDGGGGGGGFGGGGGGGGFGFFDGFGGDFFCE:E7>F@FD>FFFGGGGGGGGGECGF@DFFGG@B>CFG9FGGGFF7FG*DCGGGGGGGGGGGCFFFE8C8CGGCGEGECEG++B::FGGFGCEECCC:EEEG77E***<??FGF:5DGDD<7775C)
@M03364:276:000000000-BLYN8:1:1101:7292:7454 1:N:0:1
ACTCCTACGGGAGGCAGCAGTGGGGAATATTGCACAATGGGCGCAAGCCTGATGCAGCCATGCCGCGTGTGTGAAGAAGGCCTTCGGGTTGTAAAGCACTTTCAGCGAGGAGGAAGGTGGTGAACTTAATACGTTCATCAATTGACGTTACTCGCAGAAGAAGCACCGGCTAACTCCGTGCCAGCAGCCGCGGTAATACGGAGGGTGCAAGCGTTAATCGGAATTACTGGGCGTAAAGCGCACG
+
GGGGGGGGGGGGGGGGGGGGGGGGGGGGGGGGGGGGGGGGGGGGGGGGGGGGGGGGGGGGGGGGGGGGGGGGGGGGGGGGGGGGGGGGGGGGGGGGGGGGGGGGGGGGGGEGGGGGGGGGGGGGGGGGGGGGGGGGGGGGGGGGGGGGGGGGGGGGGGGGGGGGGGGDFGGGGGGGGGGGGGGGGGGGGGGGGGGGGGGGGGGGGGGGGGGGGGGGFGGGGGGGGGGGGGGGGGGGGGGGGGD<
@M03364:276:000000000-BLYN8:1:1101:8824:7497 1:N:0:1
ACTCCTACGGGAGGCAGCAGTGGGGAATATTGCACAATGGGCGCAAGCCTGATGCAGCCATGCCGCGTGTGTGAAGAAGGCCTTCGGGTTGTAAAGCACTTTCAGCGAGGAGGAAGGTGGTGAACTTAATACGTTCATCAATTGACGTTACTCGCAGAAGAAGCACCGGCTAACTCCGTGCCAGCAGCCGCGGTAATACGGAGGGTGCAAGCGTTAATCGGAATTACTGGGCGTAAAGCGCACG
+
GGGGGGGGGGGGGGGGGGGGGGGGGGGGGGGFGGGGGGGGGGGGGGGGGGGGGGGGGGGGGGGGGGGGGGGGGGGGGGGGGGGGGGGGGGGGGGGGGGGGGGGGGGGFGGGDGEGGGGGGGGGGGGGGGGGGGGGGGFFGGGFFGGGGGFGGGGGGGGGGGGGGGGGGGGGGGGGGGGGGGGGGGGGGGGGGGGGGGGFGG>EEDEGGFFGGGDGG5?FFGGGGCEGFFFFGGGG5<DCDDGG3
@M03364:276:000000000-BLYN8:1:1101:6854:7529 1:N:0:1
ACTCCTACGGGAGGCAGCAGTGGGGAATATTGCACAATGGGCGCAAGCCTGATGCAGCCATGCCGCGTGTGTGAAGAAGGCCTTCGGGTTGTAAAGCACTTTCAGCGAGGAGGAAGGTGGTGAGCTTAATACGTTCATCAATTGACGTTACTCGCAGAAGAAGCACCGGCTAACTCCGTGCCAGCAGCCGCGGTAATACGGAGGGTGCAAGCGTTAATCGGAATTACTGGGCGTAAAGCGCACG
+
GGGGGGGGGGGGGGGGGGGGGGGGGGGGGGGGFGGGGGGGGGGECGGGGGGGGGGGGGGGGGGGGGGGGGGGGGGGGGGGGGGGGGGGGGGECGGGGGGGGGGGEFGGGGCEGDGGDEFGCGCF=DDFGB?DFGGGGGGAFGA,EFGGFGGGDEGGGCFGFGGGFC7CFGGGGEGGGGFFGGGGGGGGGGDBCEGGGGGGGDGEG1**?CDFCEEG5CCGGCEGGGGG??FFGG=E9>CC)1>)
@M03364:276:000000000-BLYN8:1:1101:6177:7542 1:N:0:1
ACTCCTACGGGAGGCAGCAGTGGGGAATATTGCACAATGGGCGCAAGCCTGATGCAGCCATGCCGCGTGTGTGAAGAAGGCCTTCGGGTTGTAAAGCACTTTCAGCGAGGAGGAAGGTGGTGAACTTAATACGTTCATCAATTGACGTTACTCGCAGAAGAAGCACCGGCTAACTCCGTGCCAGCAGCCGCGGTAATACGGAGGGTGCAAGCGTTAATCGGAATTACTGGGCGGAAAGCGCACG
+
CFGFGGGGGGGGGGGGGGGGGGGGGDGGGGGGAFGGGGGGGGGDGGGGFFGG<EFGGGDF@FGGGGGGGE<:EFGGGGGGGFEFGGGGEGGGGGGGCFFGGGAGDA:+FEGDGGGGG==CGFG<,CFFAFAFGG8<CF,F9,3C<=FCFFEFDBF>+8DFF,3<<FFG:C<*@>;,CEG7C>9B8D>:8B5B>**4>C;8E81B:EGEECFC8*1**3AF5*1:6<++<A1*/)*:CD<<)1)1
@M03364:276:000000000-BLYN8:1:1101:27706:7550 1:N:0:1
ACTCCTACGGGAGGCAGCAGTGGGGAATATTGCACAATGGGCGCAAGCCTGATGCAGCCATGCCGCGTGTGTGAAGAAGGCCTTCGTGGTGTAAAGCACTTTCAGCTAGGAGGAAGGTGGTGAGCTTAATACGTTCATCAATGGACGTTACTCGCAGAAGAAGCACCGGCTAACTCCGTGCCAGCAGCCGCTGTAATACGGAGGGTGCAAGCGTTAATCGGAATTACAGGGCGTAAAGCGCACG
+
<FAFGGGGGFGGGGEGGGEGGFGFGDGGGGFGGFGGGGGCGD:7CE@FFFGFFGFGGGD@EA@FGC@FF:FFFGGGGCGFGFGGFC4C,:FGGGGGG?<FGFGGGG,,,4F4:C,8:,,?B+BDFA,?<E<B+8?<>AFDB<:A9D+8A=>A=C++++>@7FC7,@>F:C@FFGCEFGFDE*,?*6DCFG5*==E,<BEEGGEGG8CE6@+:/B?*14=F5C;=+1<+028C<C**/**19)93
@M03364:276:000000000-BLYN8:1:1101:16440:7572 1:N:0:1
ACTCCTACGGGAGGCAGCAGTGGGGAATATTGCACAATGGGCGCAAGCCTGATGCAGCCATGCCGCGTGTGTGAAGAAGGCCTTCGGGTTGTAAAGCACTTTCAGCGAGGAGGAAGGTGGTGAACTTAATACGTTCATCAATTGACGTTACTCGCAGAAGAAGCACCGGCTAACTCCGTGCCAGCAGCCGCGGTAATACGGAGGGTGCAAGCGTTAATCGGAATTACTGGGCGTAAAGCGCACG
+
GGGGFGGGGGGGGGGGGGGGFGGGGGGGDGGGGGGGGGGGGGGGGGGGGGG@EGGGFGGFFGGGGGGGEGGGGGGGGGGGGGGGGFGGGEEGGGGGGFFGFGGFGDFCGGF@FEGFGGGGGGGGGGGGGGGGGGGFGGGGCFGGGDGGGGGGGE7FFEFCGGGGGGFFGGECFFF9FGF@GFG?FGGGGGDGGCECEF?FEGGGCCEEGFGGGGGDGGD=:EEGGGGGFGFGGGGE5CGGGGC<
@M03364:276:000000000-BLYN8:1:1101:20755:7575 1:N:0:1
ACTCCTACGGGAGGCAGCAGTGGGGAATATTGCACAATGGGCGCAAGCCTGATGCAGCCATGCCGCGTGTGTGAAGAAGGCCTTCGGGTTGTAAAGCACTTTCAGCGAGGAGGAAGGTGGTGAGCTTAATACGCTCATCAATTGACGTTACTCGCAGAAGAAGCACCGGCTAACTCCGTGCCAGCAGCCGCGGTACTACGTAGGTGGCAAGCGTTGTCCGGACTTAGTGGGCGTAAAGCGAGCG
+
F@FGCEFGG;FGCCG-CF9FGGGGC@F8DFFGGGCF,EFGGAFGD:FF@FGCFGGGGGCCCEFGEFGGGGGG8EECF,9FC=F<F<FC<F:F<FFGGGGC,,C95AC+@F@FGGAFGEEGCDCGGFGGGDEG<F:FEDG<FGGGGGGGGF:BFD<+5FDEF:F<>B<CGGGG@7;,@>FCG:9;7C2<F>8*=88*++>8:+BEFF5CC9C5CC==:C9CC8*1@E+2ACCFDGEECFGGDGGC
@M03364:276:000000000-BLYN8:1:1101:9398:7576 1:N:0:1
ACTCCTACGGGAGGCAGCAGTGGGGAATATTGCACAATGGGCGCAAGCCTGATGCAGCCATGCCGCGTGTATGAAGAAGGCCTTCGGGTTGTAAAGCACTTTCAGCGAGGAGGAAGGTGGTGAGCTTAATACGTTCATCAATTGACGTTACTCGCAGAAGAAGCACCGGCTAACTCCGTGCCAGCAGCCGCGGTAATACGGAGGGTGCAAGCGTTAATCGGAATTACTGGGCGTAAAGCGCACG
+
GGGGGGGFGGGGGGGGGGGGGGGGGGGGGGGFGGGGGGGGGGGGGGGGGGGGGGGGGGGGGGGGGGGGGGGGGGGGGGGGGGGGGGGGGGGGGGGGDFGGGGGGGGGGGGFGGG?GGGGDGGFGGGGGGGFGGAFGGGGGGFGGGGGGGGGGGGGEGGGGGGGFGGGGGGGGGGGGGGGGGGFEC7DGGGCEGGGGGGGGGGGGDGGG8C98EGGGGGGGGG=CEC7@FCGGGGDGGGGGGGG5
@M03364:276:000000000-BLYN8:1:1101:18673:7614 1:N:0:1
ACTCCTACGGGAGGCAGCAGTAGGGAATCTTCGGCAATGGGGGCAACCCTGACCGAGCAACGCCGCGTGAGTGAAGAAGGTTTTCGGATCGTAAAACTCTGTTGTTAGAGAAGAACGTTAAGTAGAGTGGAAAGTTACTTAAGTGACGGTATCTAACCAGAAAGGGACGGCTAACTACGTGCCAGCAGCCGCGGTAATACGTAGGTCCCAAGCGTTGTCCGGATTTATTGGGCGTAAAGCGAGC
+
GGGGGGGGGGGGGGGGGGGGGFGGGGGGGGGGGGGGGGGGGGGGGGGGGGGGGFGGGGGGGGGGGGGGGEGGGGGGGGGGGGGGGGGGGGGGGG<FGGGGGGGGGGGGGGGGGGGGGGGGGGGGGFGGGGGGGGGGGGGGGGGGGGGGGGGGGGGGGGGGGGGGFGGGGGGGGGGGGGGGGGGGGGGGGGGGGGGGGGGGGGGFGE9BCFGGGGGGGEGFGGE*;CEGGGGGFGGG<5:DGGD)
@M03364:276:000000000-BLYN8:1:1101:28305:7632 1:N:0:1
ACTCCTACGGGAGGCAGCAGTGGGGAATATTGCACAATTGGCGCAAGCCTGATGCAGCCATGCCGCGTGTGTGAAGAAGGCCTTCGGGTTGTAAAGCACTTTCAGCGAGGAGGACGGTGGTGAACTTAATACGTTCATCAATTGACGTTACTCGCAGAAGAAGCACCGGCTAACTCCGTGCCAGCAGCCGCGGTAATACGGAGGGTGCAAGCGTTAATCGGAATTACTGGGCGTAAAGCGCACG
+
E<F9E9EGCGGDCFEEEE-CFC@F7FGF<FEFFFFFF@,,CCC7CCCF,6@,@FGD<CFF,<,@FFDFGGD9=F9<EDFC=C,C<CF748FFGGGGAEFGFGGGGGGGDGGE@:++:FEFC@EFCAEDGFDDD5>3<FG9BE=79@FGFG:BF:><3@D7,@FFGGFBF**57,5?>BF<*>FCC7:EFCCEEEEGG92;E>CCEEEEFFG=EG==*<+575?EC?9::?F=)9C5FF7DDDG7
@M03364:276:000000000-BLYN8:1:1101:11785:7634 1:N:0:1
ACTCCTACGGGAGGCAGCAGTAGGGAATCTTCCGCAATGGACGAAAGTCTGACCGAGCAACGCCGCGTGAGTGAAGAAGGTTTTCGGATCGTAAAACTCTGTTGTTAGAGAAGAACGTTAAGTAGAGTGGAAAGTTACTTAAGTGACGGTATCTAACCAGAAAGGGACGGCTAACTACGTGCCAGCAGCCGCGGTAATACGTAGGTCCCAAGCGTTGTCCGGATTTATTGGGCGTAAAGCGAGG
+
GGGGGGGGGGGGGGGGGGGGGGGGGGGGGGGGGGGGGGGGGFGGGGGGGGGGGGGGGGGGGGGGGGGGGGGGGGGGGGGGGGGGGGGGGGGGGGGGGGGGGGGGGGGGGGGGGGGGGGGGGGGGGGGGGGDECFFGGGGGGGGGGGGGGGGGGGGGGGGGGGGGGGGGGGGGGGGGGGGGGGEGGGGGFGGGGGCEGGGGGGGGGGGGGGGFGGGGGEGGGGGGG??FFGGGGGDEGGGGGGD)
@M03364:276:000000000-BLYN8:1:1101:20591:7638 1:N:0:1
ACTCCTACGGGAGGCAGCAGTAGGGAATCTTCGGCAATGGACGAAAGTCTGACCGAGCAACGCCGCGTGAGTGAAGAAGGTTTTCGGATCGTAAAACTCTGTTGTTAGAGAAGAAAGACGAGGAGAGTGGAAAGCTCCTCGTGTGACGGTATCTAACCAGAAAGGTACGGCTAACTACGTGCCAGCAGCCGCGGTAATACTTAGGTCCCGAGCGTTGTCCGGATGTATTGGGCGTAAAGCGAGC
+
FGGGGGGGGGGGGGGGGGGGF,CDGGGGFGGFFGGGCFGF9FGGDGCCFGGGCGGGDGGGGGGGGGGCEGG<FFFGFEFGE9FG?FGCGGFGGG<FFDFFDFGFGGGGCFB,E?F,BFFE>FGED,B<FGGEFGGGGG,,C>CF<@<+@F<<CCEEFA,F:FCCF,@9BFE@:F@;DFEF@CFFGG6CBF5EC*3B59<++2?C92;BFE=*8C5*:C9+1?85*++0AFCD/7CCGFG:955/
@M03364:276:000000000-BLYN8:1:1101:24835:7664 1:N:0:1
ACTCCTACGGGAGGCAGCAGTGGGGAATATTGCACAATGGGCGCAAGCCTGATGCAGCCATGCCGCGTGTGTGAAGAAGGCCTTCGGGTTGTAAAGCACTTTCAGTGAGGAGGAAGGTGGTGAGCTTAATACGCTTATCAATTTACGTTACTCGCAGAAGAAGCACCGGCTAACTCCGTGTCAGCAGCCGCCGTTATACGGTGGGTGCAAGCGTTAATCGGAATTACTTGGCGTAAAGCGCACC
+
EFDFFGDGCDGGEGGGGGGGGFDFG@FFFGFG,;CECEFGGF@FGGFEFGGFD,,CEF<C,CFFGG7FFCFFFEFF9CCF8CC,CFF:F,@BFGGAGFFF@EDFG,95,BB7=CAEGGDG?F<FFF=E5:FFFC@+3CC,CDF,7,+A,@@@FE7>>+3DEGC<@EC:F7CFGGE,,6@7,>,2,,,4>C*1=1*62,,4=*38:8888?<5E*;:5CF5=/CGG+7E+AF6)/*7C**))1/)
@M03364:276:000000000-BLYN8:1:1101:7713:7666 1:N:0:1
ACTCCTACGGGAGGCAGCAGTGGGGAATATTGCACAATGGGCGCAAGCCTGATGCAGCCATGCCGCGTGTGTGAAGAAGGCCTTCGGGTTGTAAAGCACTTTCAGCGAGGAGGAAGGTGGTGAACTTAATACGTTCATCAATTGACGTTACTCGCAGAAGAAGCACCGGCTAACTCCGCGCCAGCAGCCGCGGTAATACGGAGGGTGCAAGCGTTAATCGGAATTACTGGGCGTAAAGCGCACG
+
GGGGGGGGGGGGGGGGGGGGGGGGGGGGGGGGGFGGGFGGGGFDGEEGGGGGGGGGGGGGGGGGGGGGGGGGGGGGGFGGGGGGGGGGGGGGGGGGGGGGGGGGGGGCFG>FGGFGGGGGGGGGGGGCGGGGGGFCDFFGGGGGGGGEGGGGGGGGGGGDD@FFGGFFGGGGGGGGGGCCGGDEGGGGGEGGGEGGGGGG*1=7CEEEGGGGGGGGGFGGE8C=FGGFFCGCDGCECFGGDDC5
@M03364:276:000000000-BLYN8:1:1101:6043:7676 1:N:0:1
ACTCCTACGGGAGGCAGCAGTAGGGAATCTTCGGCAATGGACGAAAGTCTGACCGAGCAACGCCGCGTGAGTGAAGAAGGTTTTCGGATCGTAAAACTCTGTTGTTAGAGAAGAACAAGGACGTTAGTAACTGAACGTCCCCTGACGGTATCTAACCAGAAAGCCACGGCTAACTACGTGCCAGCAGCCGCGGTAATACGTAGGTGGCAAGCGTTGTCCGGATTTATTGGGCGTAAAGCGAGCG
+
GGGGGGGGGGGGGGGGGGGGGGGGGGGGGGGGGGGGGGGGGGGGEGGFGGGGGGGGGGGGGGGG@CGGFGGGGGGGGGGGGGGGGGGGGGGGGGGGGGGGGGGGGGGGEEFGGGGGGGGDFDFGGGGGAFFGGGGGFGG@ECGFGGGGGGGGGGGGGGGE@FGGFF7FCEGGGCCDFEEGFGGGGGGCFGGEGGGGFGGG<9CGF9FEFFGGC>CC7CGGGG=5CFEEGCCC<DEG*7CC9CDC
@M03364:276:000000000-BLYN8:1:1101:9716:7676 1:N:0:1
ACTCCTACGGGAGGCAGCAGTGGGGAATCTTCGGCAATGGACGAAAGTCTGACCGAGCAACGCCGCGTGAGTGAAGAAGGTTTTCGGATCGTAAAACTCTGTTGTTAGAGAAGAACGACGAGGAGAGTGGAAAGCTCCTCGTGTGACGGTATCTAACCAGAAAGGGACGGCTAACTACGTGCCAGCAGCCGCGGTAATACGTAGGTCCCGAGCGTTGTCCGGATTTATTGGGCGTAAAGCGAGC
+
GGGGGGGGGGGGGGGGGGGGGGGGGGGGGGGGGGGGGGGGGGGGGGGGGGGGGGGGGGGGGGGGGGGGGGGFGGGGGGGGGGGGGGGGGDGGGGGFFGFGGGGGGGCGGGGGGGGGGGGGGGGGCFGGGGGGEFCFFCCGGGGGGGGGGGGGGEFGGGG>FFGGG7D<FGGGGGGGGCFGGGGGGGGGFGGGGGGDGGGGGGFG>FGGGEEDGGGGCEGGGGDG=FCFGCFFGGEGDGGGGDD1
@M03364:276:000000000-BLYN8:1:1101:19609:7730 1:N:0:1
ACTCCTACGGGAGGCAGCAGTGGGGAATATTGCACAATGGGCGCAAGCCTGATGCAGCCATGCCGCGTGTGTGAAGAAGGCCTTCGGGTTGTAAAGCACTTTCAGCGAGGAGGAAGGTGGTGAACTTAATACGTTCATCAATTGACGTTACTCGCAGAAGAAGCACCGGCTAACTCCGTGCCAGCAGCCGCGGTAATACGGAGGGTGCAAGCGTTAATCGGAATTACTGGGCGTAAAGCTCACG
+
GGGGGGGGGGGGGGGGGGGGGGGGGGGGGGGGGGGGGGGGGGGGGGGGGGGGGGGGGGGFGGGGGGGGGGGGGGGGGGGGGGGGGGGGGDDGGGGGGGGGGGGGGGGCFFFGGG@EFGGGGGFDFGCGGGGGGGGG8CEDFCFGGGGEGGGGGGCCGEFGGGGFGGGGCDGEFCFGGGGGGGGFGGGGGGGGGDGGGFGGGEEEGGGGGCF*;?EEEGGGGDEGGFGGGGGGGGGGGGGGGFGD
@M03364:276:000000000-BLYN8:1:1101:25516:7743 1:N:0:1
ACTCCTACGGGAGGCAGCAGTAGGGAATCTTCGGCAATGGGGGCAACCCTGACCGAGCAACGCCGCGTGAGTGAAGAAGGTTTTCGGATCGTAAAACTCTGTTGTTAGAGAAGAACGACGAGGAGAGTGGAAAGCTCCTTGTGTGACGGTATCTAACCAGAAAGGGACGGCTAACTACGTGCCAGCAGCCGCGGTAATACGTAGGTCCCGAGCGTTGTCCGGATTTATTGGGCGTAAAGCGAGC
+
FGAFFGFGGGGGGGECFEEGGGDFGGGGCFGEGGGGGGG8DGGGGGGGFGFGGFGGGFGGGEGGG@GFFGG?DGFFGGEGFFGDGDEDECFGFGGD<EFFFG<EGGGD,CF8EFGGDGCG7C=+BB+:=@BFC7<@F,@FDFCAF=,@:<3>FFGGFGGBFE@EFDGGG:<FFFF>FGGGGG8E@CFFCG>5ECGD5CCFEGGCECFFGGEGDE8?=EFGGG**/<+<CAF=FGGGC5C7D<3)
@M03364:276:000000000-BLYN8:1:1101:23701:7785 1:N:0:1
ACTCCTACGGGAGGCAGCAGTGGGGAATATTGCACAATGGGCGCAAGCCTGATGCAGCCATGCCGCGTGTGTGAAGAAGGCCTTCGGGTTGTAAAGCACTTTCAGCGAGGAGGAAGGTGGTGAGCTTAATACGTTCATCAATTGACGTTACTCGCAGAAGAAGCACCGGCTAACTCCGTGCCAGCAGCCGCGGTAATACGGAGGGTGCAAGCGTTAATCGGAATTACTGGGCGTAAAGCGCACG
+
GGGGGGGGGGGDGGGGGGFGCEEGGGGG@FGDFCDGGGGGGGGGGGGGGGGGGGGGGGGGGGGGDGEGGGGGGGGGFGGGGGGGGGGDCFFGGDFFGFGD8FFGGGGEFGDGE8EFGFGGGGGGFFFGCFGGDFFGGGGGGGCADFEFGCGGFGGGG7FGDGGGGGGGGGCFFGGGGEECCFFGGGGGGGGEC8BE+CGGGGGGGGGGGGGGGEC=EGGF=;CFFFDGGGGGGDGGFCGGGGG5
@M03364:276:000000000-BLYN8:1:1101:12103:7809 1:N:0:1
ACTCCTACGGGAGGCAGCAGTGGGGAATATTGCACAATGGGCGCAAGCCTGATGCAGCCATGCCGCGTGTGTGAAGAAGGCCTTCGGGTTGTAAAGCACTTTCAGCGAGGAGGAAGGTGGTGAACTTAATACGTTCATCAATTGACGTTACTCGCAGAAGAAGCACCGGCTAACTCCGTGCCAGCAGCCGCGGTAATACGGAGGGTGCAAGCGTTAATCGGAATTACTGGGCGTAAAGCGCACG
+
GGGGGGGGGGGGGGGGGGGGGGGGGGGGGGGGGGGGGGGGGGGGGGGGGGGGGGGGGGGGGGGGGGGGGGGGGGGGGGGGGGGGGGGGGGGGGGGGGGGGGGGGGGGGGGGGEGFGGGGGGGGGGGGGGGGGGGGFGGGGGGGGGGGGGGGGGGGGGGGGGGGGGGGGGEG7FFF?FGGGGGGGGCGGGGGGGCGECCFFGGGGGGGDFGGGEEGEFFGGGGGGGCFCCGFGGGGEGGGGGG35
@M03364:276:000000000-BLYN8:1:1101:11956:7810 1:N:0:1
ACTCCTACGGGAGGCAGCAGTGGGGAATATTGCACAATGGGCGCAAGCCTGATGCAGCCATGCCGCGTGTGTGAAGAAGGCCTTCGGGTTGTAAAGCACTTTCAGCGAGGAGGAAGGTGGTGAGCTTAATACGTTCATCAATTGACGTTACTCGCAGAAGAAGCACCGGCTAACTCCGTGCCAGCAGCCGCGGTAATACGGAGGGTGCAAGCGTTAATCGGAATTACTGGGCGTAAAGCGCACG
+
GGGGGGFGGGGGGGGGGGGGGGGGGGGGGGGGGGGGGGGFGGGGGGGFGGGGGGGGGGGGGGGGGGGGGGGGGGGGGFFGGGGDFGGGGGGGGGGGEGGGGGGGGGGGGGGGGGCFGEFGGGCFGGGGFFFGGGGGGGGGGGGGGGGGGGGGGGGGGGGGGGFGGGGGGGGGGGFFFGGGCFDCFEGGGGGG>CEEGGGGGGGGCEEGGGGGGEGEGGGFEGGGFFGGGGGGDGCE9:FD3CD5
@M03364:276:000000000-BLYN8:1:1101:9633:7825 1:N:0:1
ACTCCTACGGGAGGCAGCAGTGGGGAATATTGCACAATGGGCGCAAGCCTGATGCAGCCATGCCGCGTGTGTGAAGAAGGCCTTCGGGTTGTAAAGCACTTTCAGCGAGGAGGAAGGTGGTGAGCTTAATACGTTCATCAATTGACGTTACTCGCAGAAGAAGCACCGGCTAACTCCGTGCCAGCAGCCGCGGTAATACGGAGGGTGCAAGCGTTAATCGGAATTACTGGGCGTAAAGCGCACG
+
FGGGGGGGGGGGGGGGGGGGGGGGGGGGGGGGGGGGGGGGGGGGDGGGGGGGGGGGGGGGGGGGGGGFFGGGGGFFFGGGGGGGGGGGFGGGGGCFFGGGGGGGGGEEGGGFEEFGGFGGGCFCFGGGGGGGFGGGGGGGGFFFGGGFGGGGGGGDGGGGGGGGGGGGDGEGGGGGGGGGGGGGGGGGGGGGGE5CCGGGGD*BEGGGGGGCGGGGGGFGGGEGGGFGFFGGGGGGFCDDDGD<
@M03364:276:000000000-BLYN8:1:1101:18023:7838 1:N:0:1
ACTCCTACGGGAGGCAGCAGTAGGGAATCTTCGGCAATGGGGGCAACCCTGACCGAGCAACGCCGCGTGAGTGAAGAAGGTTTTCGGATCGTAAAACTCTGTTGTTAGAGAAGAACGTTAAGTAGAGTGGAAAGTTACTTAAGTGACGGTATCTAACCAGAAAGGGACGGCTAACTACGTGCCAGCAGCCGCGGTAATACGTAGGTCCCAAGCGTTGTCCGGATTTATTGGTCGTAAAGCGAGG
+
FGGGGGGGGGGGGGGGGGGGGGGGGGGGGGGFFFFGGGGGGGGGGGGGGGGGGGGGGGGGGGGGGGGGGGDGGGEFGFGGE<FFGGGCFCFGGGGGFGGGGGFEGDGGFGGAGGG8FGGG7FB,B,BFGG<>FGFFGCF=D<FGGCFEGGFFFFFFGDFGGGGGGG>*3B7<F7,?FCFGGCE;:C?F86=CCC:EGGFFGFFGGGG?CEC*8A88CC<<CEC**23<C+C0*1//2CG>7CC/
@M03364:276:000000000-BLYN8:1:1101:7715:7849 1:N:0:1
ACTCCTACGGGAGGCAGCAGTGGGGAATATTGCACAATGGGCGCAAGCCTGATGCAGCCATGCCGCGTGTGTGAAGAAGGCCTTCGGGTTGTAAAGCACTTTCAGCGAGGAGGAAGGTGGTGAGCTTAATACGTTCATCAATTGACGTTACTCGCAGAAGAAGCACCGGCTAACTCCGTGCCAGCAGCCGCGGTAATACGGAGGGTGCAAGCGTTAATCGGAATTACTGGGCGTAAAGCGCACG
+
GGGGGGGGGGGGGGGGGGFGGGGGGGGGGGGGGGGGFGGGGGGGGGGGGGGGGGGGGGGGGGGGGGGGGGGGGGGGGGGGGGGGGGGGGGGGGGGGGGGGGGGGGGG@FGGGGGGGGFGGGGGGGGGGGGGGGGGGGGGGGGGGGGGGGGGGGGGGGDGGFGGGGGGGGGGDGGGGGGGGGGGGGGGGGGGGGGGGGGGGGGGGGGGGGGGGGGGGDFGGDECGGGGG7CFGGGGCGGGGGGGC
@M03364:276:000000000-BLYN8:1:1101:23196:7864 1:N:0:1
ACTCCTACGGGAGGCAGCAGTAGGGAATCTTCGGCAATGGACGAAAGTCTGACCGAGCAACGCCGCGTGAGTGAAGAAGGTTTTCGGATCGTAAAACTCTGTTGTTAGAGAAGAACAAGGATGAGAGTAGAACGTTCATCCCTTGACGGTATCTAACCAGAAAGCCACGGCTAACTACGTGCCAGCAGCCGCGGTAATACGTAGGTGGCAAGCGTTGTCCGGATTTATTGGGCGTAAAGCGAGC
+
GGGGGGGGGGGGGGGGGGGGGGGGGGGGGGGGGGGGGGGGGGGGGGGGGGGGGGGGGGGGGGGGGGGGGGGGGGGGGGGGGGGGGGGGGGGGGGGGGGGGGGGGGGGGGGGGGGGGGGGGGGGGGGGFGGGGGD@FGGGGGGGGGGGGDGG7FGGGGGGGGGGGGFGGGGGGGGGGGGFGGGGGGGGGGGEEGGGEEGGGGGGGGGGGGGGGGGGCEGG+:8CEC6FGD+<5FDGGGGGGGGD)
@M03364:276:000000000-BLYN8:1:1101:7263:7870 1:N:0:1
ACTCCTACGGGAGGCAGCAGTAGGGAATCTTCGGCAATGGACGAAAGTCTGACCGAGCAACGCCGCGTGAGTGAAGAAGGTTTTCGGATCGTAAAACTCTGTTGTTAGAGAAGAACGACGAGGAGAGTGGAAAGCTCCTCGTGTGACGGTATCTAACCAGAAAGGGACGGCTAACTACGTGCCAGCAGCCGCGGTAATACGTAGGTCCCGAGCGTTGTCCGGATTTATTGGGCGTAAAGCGAGC
+
GGGGGGGGGGGGEFGGGGGGGGGGGGGGGGGGGGGEGGGGGGGGGCFGGGGGGGGGGGGGG@FGGGGGFGEFGGDFGGGGGGGGGGGGGDGGGFGGGGGGGGGGGGGGGDFGGFGGGGGGGGGGGGGGGGGGGGGGGGG7FEGGGGGGGGGGGGGGGFGGG7>DFFGGGGGDFGGGCGGFGGGEFFGDFFGGDGGDGGGGGGFFGGGGGDCEGEGG5CGCEG:CEFDGGFFGGGGEGGGCCCG3
@M03364:276:000000000-BLYN8:1:1101:5912:7881 1:N:0:1
ACTCCTACGGGAGGCAGCAGTAGGGAATCTTCGGCAATGGGGGCAACCCTGACCGAGCAACGCCGCGTGAGTGAAGAAGGTTTTCGGATCGTAAAACTCTGTTGTTAGAGAAGAACGTTAAGTAGAGTGGAAAGTTACTTAAGTGACGGTATCTAACCAGAAAGGGACGGCTAACTACGTGCCAGCAGCCGCGGTAATACGTAGGTCCCAAGCGTTGTCCGGATTTATTGGGCGTAAAGCGAGC
+
GGGGGGGGGGGGGGGGGGGGGGGGGGGGGGGGGGGGGGGGGGGGGGGGGGGGGGGGGGGGGGGGGGGGGFGGGGGGGGGGGGGGGGGGGGGGGGGFGGGGGGGGGGGGGGGGGGGGGGGGGGGGG<FFGGGG9FGGGGFGGGGGGGGGGEGGFGGGDGGGGGGGGEGGGGDGGGFGGGGGGGGGGGGGGGGGGGGDCGFGFFE8EGCG>CEEGGGE=C?ECECEGGGGGCCFFGGGGGGGGDG3
@M03364:276:000000000-BLYN8:1:1101:14457:7886 1:N:0:1
ACTCCTACGGGAGGCAGCAGTAGGGAATCTTCGGCAATGGGGGCAACCCTGACCGAGCAACGCCGCGTGAGTGAAGAAGGTTTTCGGATCGTAAAACTCTGTTGTTAGAGAAGAACGTTAAGTAGAGTGGAAAGTTACTTAAGTGACGGTATCTAACCAGAAAGGGACGGCTAACTACGTGCCAGCAGCCGCGGTAATACGTAGGTCCCAAGCGTTGTCCGGATTTATTGGGCGTAAAGCGAGC
+
GGGGGGGGGGDGGGGGGGGGGGGGGGGGGGGGGGGGGGGGGGGGGGGGGGGGGGGGGGGGGGGGGGGGGGGGGGGGGGGGFGGGGEGGGGGGGGGGGGGGGGGGGGGGGGGGGGGGGGGFFGFGGGGGGG9DGGGGGGGGGGGGGGFGGGGGGGGGGFGGGGGGGGGGGGGGGGGGGGGGGGGGGGGGGGGGGGGGGGGGGGGGGGFGGGFGGGGGGGGGGG5:A@EGGGGGGGGGDGGGGDD9
@M03364:276:000000000-BLYN8:1:1101:22554:7891 1:N:0:1
ACTCCTACGGGAGGCAGCAGTAGGGAATCTTCGGCAATGGGGGCAACCCTGACCGAGCAACGCCGCGTGAGGGAAGAAGGTTTTCGGATCGTAAAACTCTGTTGTTAGAGAAGAACGTTAAGTAGAGTGGAAAGTTACTTAAGTGACGGTATCTAACCAGAAAGGGACGGCTAACTACGTGCCAGCAGCCGCGGTAATACGTAGGTCCCAAGCGTTGTCCGGAGTTATTGGGCGTAAAGCGAGC
+
FGGGGGGGGGGGGGGGGGGGGGGGGGGG?FGGGGGGGGGGGGGDCGCGGGGGCGGGGGEGFGE:FGGGGGG,FFAFGGGGGGAFB:F@=>FE@FGGGG9E?EFF,FFGGGFCCCDBCBFFDF?9F,F<3+BEFF=FECFFGCFFECBF75>F,ECGCC:<:,<F,<F:FEGG::FFA8F<F7FFGFFG7:BEDG8:E99;8CCGG9CEE9F5FG?*:C?+::8/;0?FCCE7CCCGCCFGDDG)
@M03364:276:000000000-BLYN8:1:1101:21591:7907 1:N:0:1
ACTCCTACGGGAGGCAGCAGTGGGGAATATTGCACAATGGGCGCAAGCCTGATGCAGCCATGCCGCGTGTGTGAAGAAGGCCTTCGGGTTGTAAAGCACTTTCAGCGAGGAGGAAGGTGGTGAACTTAATACGTTCATCAATTGACGTTACTCGCAGAAGAAGCACCGGCTAACTCCGTGCCAGCAGCCGCGGTAATACGGAGGGTGCAAGCGTTAATCGGAATTACTGGGCGTAAAGCGCACG
+
GGGGGGGGGGGGGGGGGGCFFGGGGGGGGGGGGGGGGGGGGGGGGGDCGGGGGGGGGGGGGGGGGGGGGGFGGGGFGGGGGGGGGGGGGGGGGGGGGGGGGGGGGGGGGGGGGGGGGGGGGGGGGGGGGGFGGGGGGGGGGGGGGGDFFGGGGEGFCFGFGGGGGGGGDGGGGGGGGGGGGGGGGGGGGGGDEGGEGGGGGCGGGGGGGGFFGGGGFGGGGGCFFGGG7CEGGDCECCFDGGG3
@M03364:276:000000000-BLYN8:1:1101:17705:7932 1:N:0:1
ACTCCTACGGGAGGCAGCAGTAGGGAATCTTCGGCAATGGGGGCAACCCTGACCGAGCAACGCCGCGTGAGTGAAGAAGGTTTTCGGATCGTAAAACTCTGTTGTTAGAGAAGAACGTTAAGTAGAGTGGAAAGTTACTTAAGTGACGGTATCTAACCAGAAAGGGACGGCTAACTACGTGCCAGCAGCCGCGGTAATACGTAGGTCCCAAGCGTTGTCCGGATTTATTGGGCGTAAAGCGAGC
+
GGGGGGGGGGGGGGGGGGGGGGGGGGGGGGGGGGGGGGGGGGGGGGGGGGGGGGGGGGGGGGGGGGGGDGGGGGGGGGGGGGGGGGGGGGGGGGGGGGGGGGGGGGGGFGFGGGGGGGGGGGGGGGGGGGGGGGGGGGGGGGGGGGGGGGGGGGGGGGGGGGGGGGGGGGGGGFGGGGGGGGGGGGFFFGGGGGGGGGGGGGGGGGGGGGFGGGGGGGGGGGGGGGFGGFGCFGGGGGGGG57)
@M03364:276:000000000-BLYN8:1:1101:6909:7934 1:N:0:1
ACTCCTACGGGAGGCAGCAGTAGGGAATCTTCGGCAATGGGGCAACCCTGACCGAGCAACGCCGCGTGAGTGAAGAAGGTTTTCGGATCGTAAAACTCTGTTGTTAGAGAAGAACGTTAAGTAGAGTGGAAAGTTACTTAAGTGACGGTATCTAACCAGAAAGGGACGGCTAACTACGTGCCAGCAGACGCGGTAATACGTAGGTCCCAAGCGTTGTCCGGATTTATTGGGCGTAAAGCGAGCG
+
GGGGG9<F7CEBFFGGGEFGEFGGFGGGEFGGGGGDEFGGGDE:DFCFGG8@FGG:CGGFD@FCEF+@BC<F<CF,E=FCCDFGD7:FEC<ECE?<EF,,9EFEFGFF,EFFG<FF?EEFFEFFADFGC=<FFGEGGGFCCG<E9,C=FCGGCC><<CFGFFCBF7<FGGGDCFFGGCFGFCFCGFF,=CE*:EGGE9FG99BEFGFEGGGGGC*:::+AC517C@?C?FGC5<EG5FF5CDD<
@M03364:276:000000000-BLYN8:1:1101:24519:7955 1:N:0:1
ACTCCTACGGGAGGCAGCAGTAGGGAATCTTCGGCAATGGGGGCAACCCTGACCGAGCAACGCCGCGTGAGTGAAGAAGGTTTTCGGATCGTAAAACTCTGTTGTTAGAGAAGAACGTTAAGTAGAGTGGAAAGTTACTTAAGTGACGGTATCTAACCAGAAAGGGACGGCTAACTACGTGCCAGCAGCCGCGGTAATACGTAGGTCCCAAGCGTTGTCCGGATTTATTGGGCGTAAAGCGAGC
+
GGGGGGGGGGGGGGGGGGGGGGGGGGGGGGGGGGGGGGGGGGGGGGGGGGGGGGGGGGGGGGGGGEGGGGGGGGGGGGGGFGGGGGGGGGGGGGGGGGGGGGGGFGGGGGGGGGGGGGGGGGGADFFGDGGGGGGGGGFFGGGGGGGGGGGGFGGGGGGGGCCG7FGGGGDGGGGGGGGGGFGGGGGGGGE5EGGGEDGGGGGGC??EGGFGGGEGGEGGEGGG86CGGGGGFCCEDG7FGGG5
@M03364:276:000000000-BLYN8:1:1101:16449:8014 1:N:0:1
ACTCCTACGGGAGGCAGCAGTGGGGAATATTGCACAATGGGCGCAAGCCTGATGCAGCCATGCCGCGTGTGTGAAGAAGGCCTTCGGGTTGTAAAGCACTTTCAGCGAGGAGGAAGGTGGTGAACTTAATACGTTCATCAATTGACGTTACTCGCAGAAGAAGCACCGGCTAACTCCGTGCCAGCAGCCGCGGTAATACGGAGGGTGCAAGCGTTAATCGGAATTACTGGGCGTAAAGCGCACG
+
GGGGGGGGGGGGGGGGGGGGGGGGGGGGGGGGGGGGGGGGGGGGGGGGGGGGGGGGGGGFFGGGGGGGGGGGGGGGGGGGGGGGGGGGGGGGGGGGGGGGGGGGGGGGGGGGGGGGGGGGGGGGGGGGGGGGGGGGGGGGGGGGGGGGGGGGGGGGGCFGGGGGGGGGGGGGGGGGGGGGGGGGGGGGGGGGGGCEFFGGGGGGGGGGGFGGGGGGGGGGGGGGGGGGGDGGGGEGCFGDGGG5
@M03364:276:000000000-BLYN8:1:1101:26783:8017 1:N:0:1
ACTCCTACGGGAGGCAGCAGTAGGGAATCTTCGGCAATGGGGGCAACCCTGACCGAGCAACGCCGCGTGAGTGAAGAAGGTTTTCGGATCGTAAAACTCTGTTGTTAGAGAAGAACGTTAAGTAGAGTGGAAAGTTACTTAAGTGACGGTATCTAACCAGAAAGGGACGGCTAACTACGTGCCAGCAGCCGCGGTAATACGTAGGTCCCAAGCGTTGTCCGGATTTATTGGGCGTAAAGCGAGC
+
FCEFFFGDGGGGGDGC@GGFGGGGGFGFGGGFGGGCEGGGGGGGCFGF@GGFGGGCGGGGGGDEFCFGGCGGABFFGGGGGGGFGGGC?@CFGD7FGGGGGGGGFGCFDEF8FDGGGGGG+EFFGFF<FCFFF8CFGGGGGFGGGGGGGGGGGGGGFFGGGGGGFCFFF>FFFD7FFG>FFFGGGGFGGFGGGGEEDGCEGFCGGG9<FF6C*CCC=CC+:C8C?ECCGGCFG5EEDFGDC37)
@M03364:276:000000000-BLYN8:1:1101:18042:8042 1:N:0:1
ACTCCTACGGGAGGCAGCAGTGGGGAATATTGCACAATGGGCGCAAGCCTGATGCAGCCATGCCGCGTGTGTGAAGAAGGCCTTCGGGTTGTAAAGCACTTTCAGCGAGGAGGAAGGTGGTGAACTTAATACGTTCATCAATTGACGTTACTCGCAGAAGAAGCACCGGCTAACTCCGTGCCAGCAGCCGCGGTAATACGGAGGGTGCAAGCGTTACTCGGAATTACTGGGCGTAAAGCGCACG
+
GGGGGGGGGGGGGGGGGGCFFGGGG@FFGGGGGGGGGGGGGFGGGGGGGGGGGGGGGGGGGGGGGCF+CCGGGGEFGGGGFGGGGGGGGGGGFGGFGGGGGGGGGFGGDEGGGGGGGGGGFG9<E<FGGFGGGFGGFGGGGGGGFFGGGGEFGGGDGGGF,DFGGCFG7FGGGGGGFGGFFFGGDCCGFGEGDGGGGGGGG>EEGGGGGGGCEGGG57CGGDGGFGGGC0**9D5A<>7<7CD5
@M03364:276:000000000-BLYN8:1:1101:19520:8048 1:N:0:1
ACTCCTACGGGAGGCAGCAGTAGGGAATCTTCGGCAATGGGGGCAACCCTGACCGAGCAACGCCGCGTGAGTGAAGAAGGTTTTCGGATCGTAAAACTCTGTTGTTAGAGAAGAACGTTAAGTAGAGTGGAAAATTACTTAAGTGACGGTATCTAACCAGAAAGGGACGGCTAACTACGTGCCAGCAGCCGCGGTAATACGTAGGTCCCAAGCGTTGTCCGGATTTATTGGGCGTAAAGCGAGG
+
GGGGGGGGGGGGGGGGGGGGGGGGGGGGGGGGGGGGGGGGGGGGGGGGGGGGGGGGGGGGGGGGGGGGGGGGGGGGGGGGGGGGGGGGGGGGGGGGGGGGGGGGGGGGGGGGGGGGGFGGGGGGGGGGGGGGGGGGGGGGGGGGGGGGGGGGGGGGGGGGGGGGGGGGGGGGGGGGGGGGGGGGGGGGGGGGGGGDGGGGGFGGGGGGGGGGGGGGGGGGGGDGGGGGGGGGGDGGGGGGDDG)
@M03364:276:000000000-BLYN8:1:1101:9936:8050 1:N:0:1
ACTCCTACGGGAGGCAGCAGTAGGGAATCTTCGGCAATGGGGGCAACCCTGACCGAGCAACGCCGCGTGAGTGAAGAAGGTTTTCGGATCGTAAAACTCTGTTGTTAGAGAAGAACGTTAAGTAGAGTGGAAAGTTACTTAAGTGACGGTATCTAACCAGAAAGGGACGGCTAACTACGTGCCAGCAGCCGCGGTAATACGTAGGTCCCAAGCGTTGTCCGGATTTATTGGGCGTAAAGCGAGC
+
GGGGGGGGGGGGGGGGGGGGGGGGGGGGGGGGGGGGGGGGGGGGGGGGGGGGGGGGGGGGGGGGGGGGGEGFGGGGGGGGFGGGGGGGGGGGGGGGFGGGFGGGGGGGGGGGGGGGGFGGGGFGGDGGGGGGGGGGGGGGAFGFGGGGGGGGFGGFGGGGGGGGGGGGGGGGGGGGGFGGGGGGGGGGGGGDEECEGGG9;<CGGGFFFGGGGGEGEEGGGGGGG?CCFGFC4CCCCGGDGGG3
@M03364:276:000000000-BLYN8:1:1101:9870:8063 1:N:0:1
ACTCCTACGGGAGGCAGCAGTAGGGAATCTTCGGCAATGGACGAAAGTCTGACCGAGCAACGCCGCGTGAGTGAAGAAGGTTTTCGGATCGTAAAACTCTGTTGTTAGAGAAGAACGACGAGGAGAGTGGAAAGCTCCTCGTGTGACGGTATCTAACCAGAAAGGGACGGCTAACTACGTGCCAGCAGCCGCGGTAATACGTAGGTCCCGAGCGTTGTCCGGATTTATTGGGCGTAAAGCGAGC
+
GGGGGGGGGGGGGGGGGGGGGFGGGGGGGGGGGGGGGGGGGGGGGGGFGGGGGGGGGGGGGGGGGGGGGEGGGGGGGGGGGGGGGGGGGGGGGGGGGGGGGGGGGGGGGGCGGGGGGGGGGGGGGGGGGGGGGGGGGGGGGGGGGGGGGGGGGGGGGGGGGGGGGGCFGGGGGGGGGFGGGGGGGGGGGGGGGGGDEG?9FGGGGGGGFGGGGGGGGGGGGDACGGFCEFFGGGGGGGGCG:55
@M03364:276:000000000-BLYN8:1:1101:11631:8067 1:N:0:1
ACTCCTACGGGAGGCAGCAGTAGGGAATCTTCCACAATGGACGAAAGTCTGATGGAGCAACGCCGCGTGAGTGAAGAAGGTTTTCGGATCGTAAAACTCTGTTGTTGGAGAAGAATGTATCTGATAGTAACTGATCAGGTAGTGACGGTATCCAACCAGAAAGCCACGGCTAACTACGTGCCAGCAGCCGCGGTAATACGAAGGTGTCAAGCGTTGTCCGGATTTATTGGGCGTAAAGCGAGCG
+
EFGGGGGGGGGGGGGEFGGGGGGGGGGGFEGDGGGGGGGGCFGDEEGEFGGGGGGGGCFFGGGGGGGGE7?FFGGGGGGGGGGGGGGGGGDG?FGGFGDFGGFGA@FG88=<EC?FFA9BFCEFGDF,BFFDF,AEFE@AF9:FD9F:CC@9FGGGGG:FCBEFF8D@FEFDCCFA>@G>CFC7EGFG85:ED*:*;BF>*=CGGG2CFGGGEE:*:?EA=E**5<<FGGG5))*:>DFD<D75
@M03364:276:000000000-BLYN8:1:1101:27885:8105 1:N:0:1
ACTCCTACGGGAGGCAGCAGTGGGGAATATTGCACAATGGGCGCAAGCCTGATGCAGCAATGCCGCGTGTGTGAAGAAGGCCTTCGGGTTGTAAAGCACTTTCATCGAGGAGGAAGGTGTTGAGGTTAATACGATTATCGATTGACGTTACTCGCAGAAGAAGCACCGGCTAACTCCGTGCCAGCAGCCGCGGTCATACGGAGGGTGCAAGCGTTAATCGGAATTACTGTGCGTAAAGCGCACG
+
EEFGGGGGGGEGGDC@F7F@CC<FCFFGGGF<E<FCFF@8CFECGG@FGG,CFFGGGC,E9FDEFGGGD=CFFFC9?A=E8EFGGGGC<BFGGGGA,BFG@FFG,E<FEEF7BEFC+::C=B,,,B455EF9<++83?,+3D<<FFCGD>BE,++8<+FFGGCCCGGDGCFGGD,?>><C7*,?FFC7CC:>CG*8CG+B>C8**3BEFCCF51**:?77:*;EC?9CE++3/7=ECF7C:C3<
@M03364:276:000000000-BLYN8:1:1101:24389:8108 1:N:0:1
ACTCCTACGGGAGGCAGCAGTAGGGAATCTTCGGCAATGGGGGCAACCCTGACCGAGCAACGCCGCGTGAGTGAAGAAGGTTTTCGGATCGTAAAACTCTGTTGTTAGAGAAGAACGTTAAGTAGAGTGGAAAGTTACTTAAGTGACGGTATCTAACCAGAAATGGACGGCTAACTACGTGCCAGCAGCCGCGGTAATACGTAGGTCCCAAGCGTTGTCCGGATTTATTGGGCGTAAAGCGAGC
+
FFC,CFG9FF7F@FFB,FFFGFFGGFGFFF,EEGGGDFFCGFG:FGC6,EDF@FFCFGGEGGGC>+>7@F:AEFCCGF=FF,?+CFEEGGGGECCFFF?FDFGG,B<B?FCEGFFGGFF8@<AFF<DGGGFFGGGFGEFD<FGG9FGGGGCCGGFGDFFFE@C,@F:FFCFG7AC;?>F>,DCE?EGFFGEEEDGDEF9C><BC>E95;<CFGGG8:CFGD5E5C?++2+<*>D7=CD*:9DG)
@M03364:276:000000000-BLYN8:1:1101:12608:8173 1:N:0:1
ACTCCTACGGGAGGCAGCAGTAGGGAATCTTCGGCAATGGGGGCAACCCTGACCGAGCAACGCCGCGTGAGTGAAGAAGGTTTTCGGATCGTAAAACTCTGTTGTTAGAGAAGAACGTTAAGTAGAGTGGAAAGTTACTTAAGTGACGGTATCTAACCAGAAAGGGACGGCTAACTACGTGCCAGCAGCCGCGGTAATACGTAGGTCCCAAGCGTTGTCCGGATTTATTGGGCGTAAAGCGAGC
+
GGGGGGGGGGGGGGGGGGGGGGGGGGGGGGGGGGGGGGGGGGGDEGGGGGGGGGGGGGGGGGGGGGGGGDFFGGGGGGGGGGGGGGGGGGGGGGGGGGGGGGGGGGFGCFGGGGGFGGGGGGGGGGGGGGGGGGGGGGGGGGGGGGGGGGGGGGGCGFGFDGGGGGGGGGGGGGGFGGGFGGFGGGFGGGGGGGGEGGGGGGGGGGFCCG?FGGGDGGGGGGGGGGGGGGFGGGGGGGG7D<G3
@M03364:276:000000000-BLYN8:1:1101:26275:8183 1:N:0:1
ACTCCTACGGGAGGCAGCAGTGGGGAATATTGCACAATGGGCGCAAGCCTGATGCAGCCATGCCGCGTGTGTGAAGAAGGCCACCGGGTTGTAAAGCACTATCAGCGAGGAGGAAGGTGGTGAACTTAATACGTTCATCAATTGACGTTACTCGCAGAAGAAGCACCGGCTAACTCCGTGCCAGCAGCAGCGGTAATACGGAGGGTGCAAGCGTTAATCGGAATTACTGGGCGTAAAGCGCACG
+
GGGGGGGGCFDFCGEEGGFGFGGGDFBCEGGGGGF<@F,ED8FGDF7<@<EFDGGCGG,6<@@FGEGGE:FEFCFC9CC=:E,,:8@C4=FFDEAFA,4B,CFGGGG7=CFGGG,4+BBDFG,C,,5,?F99=D@FG9C=EFGGE,36DF:<,3F<<+,,@7,@:FFGGFC*<BB,7B:*>CCBC,,:,<8:1=8*55+=B>*8*;CEGG75?13;=9CFC82:++A97+1*1>///**95)/9
@M03364:276:000000000-BLYN8:1:1101:14537:8236 1:N:0:1
ACTCCTACGGGAGGCAGCAGTAGGGAATCTTCGGCAATGGGGGCAACCCTGACCGAGCAACGCCGCGTGAGTGAAGAAGGTTTTCGGATCGTAAAACTCTGTTGTTAGAGAAGAACGACGAGGAGAGTGGAAAGCTCCTCGTGTGACGGTATCTAACCAGAAAGGGACGGCTAACTACGTGCCAGCAGCCGCGGTAATACGTAGGTCCCGAGCGTTGTCCGGATTTATTGGGCGTAAAGCGAGC
+
GGGGGGGGGGGGGGGGGGGGGGGGGGGGGGGGGGGGGGGGGGGGGGGGGGGGGGGGGGGGGGGGGGGGGGGGGGGGGGGGGGGGGGGGGGGGGGGGGGGGGGGGGGGGGGGGGGGGGGGGGGGGGGGGGGGGFGGGGGGGGGGGGGGGGGGGGGGGGFCGGGGGGGGGGGGGDFGGGGGGGGGGGGGGGD:1=C:>EFFFGGGGGFFGGGDGGGGG=EGGGGG7?6EFGGG5CDEEGGGDDDG)
@M03364:276:000000000-BLYN8:1:1101:22369:8243 1:N:0:1
ACTCCTACGGGAGGCAGCAGTAGGGAATCTTCGGCAATGGACGAAAGTCTGACCGAGCAACGCCGCGTGAGTGAAGAAGGTTTTCGGATCGTAAAACTCTGTTGTTAGAGAAGAACAAGGATGAGAGTAGAACGTTCATCCCTTGACGGTATCTAACCAGAAAGCCACGGCTAACTACGTGCCAGCAGCCGCGGTAATACGTAGGTGGCAAGCGTTGTCCGGATTTATTGGGCGTAAAGCGAGC
+
GGGGGGGGGGGGGGEGGGGGGGGGGGGGGGGGGGGGGGGGGGGGGGGGGGGGGGGGGGGGGGGGGGGGGBFFGGGGGGGGGGGGGGGGGGGGGGGGGGGGGGGGGGGGGGGGGGGGGGGGGGGF8FGGGGGFFGGG@FGEGFGGGGGGGGGGGGGGGGGGGGGGGGGGEEGGEFGFFGGFCGGGGGGGGGGDEEGEGB?CCFGGGGGGFGG*@EG8*ACGGD/:=CEE?C6E4CCEDCFFDDG)
@M03364:276:000000000-BLYN8:1:1101:18212:8276 1:N:0:1
ACTCCTACGGGAGGCAGCAGTAGGGAATCTTCGGCAATGGGGGCAACCCTGACCGAGCAACGCCGCGTGAGTGAAGAAGGTTTTCGGATCGTAAAACTCTGTTGTTAGAGAAGAACGTTAAGTAGAGTGGAAAGTTACTTAAGTGACGGTATCTAACCAGAAAGGGACGGCTAACTACGTGCCAGCAGCCGCGGTAATACGTAGGTCCCAAGCGTTGTCCGGATTTATTGGGCGTAAAGCGAGC
+
GGGGGGGGGGGGGGGGGGGGGFGGGGGGGGGFGGGGCFGGGGGGGGGGGGGGGGGGGGGGGGGGGGGGGGGGGGGGGGGGGGGGGGECFGGGGGGGGGFGGGGGGFFGGGGGGGGGGGGGFGGGGDGGGG9BFGEGGGGFGGGGGGGGGGGGGGCGGCGGGGCGGDGGGGGGGFFGGGGGGGGGGG?FGGGGGGEGGGGC;FGFGGFCFGFFGGEGGGGGGGEGDDGGGGGF4):CGGG=CDD3
@M03364:276:000000000-BLYN8:1:1101:6582:8284 1:N:0:1
ACTCCTACGGGAGGCAGCAGTGGGGAATATTGCACAATGGGCGCAAGCCTGATGCAGCCATGCCGCGTGTGTGAAGAAGGCCTTCGGGTTGTAAAGCACTTTCAGCGAGGAGGAAGGTGGTGAACTTAATACGTTCATCAATTGACGTTACTCGCAGAAGAAGCACCGGCTAACTCCGTGCCAGCAGCCGCGGTAATACGGAGGGTGCAAGCGTTAATCGGAATTACTGGGCGTAAAGCGCACG
+
GGGGGGGGGGGGGGGGGGGGGGGGGGGGGGGGGGGGGGGGGGGGGGGGGGGGGGGGGGGGGGGGGGDGGGGGGGGGGGGGGGGGGGGGGGGGGGGGGGGGGGGGGGGGGGGGGGGGGGGGGGFGGGGGGGGGGDGGGGG9FGGGGGGGGGGGGGGGGGGGGGGGGGGDGGGGGGGGGGGGGGFGGGGGGGGGGGGGGGGGGGGGGGGGGGGGGGGGGFGGGGGGGFGF?FEFGGGGGGGGGGGD
@M03364:276:000000000-BLYN8:1:1101:22568:8301 1:N:0:1
ACTCCTACGGGAGGCAGCAGTAGGGAATCTTCGGCAATGGGGGCAACCCTGACCGAGCAACGCCGCGTGAGTGAAGAAGGTTTTCGGATCGTAAAACTCTGTTGTTAGAGAAGAACGTTAAGTAGAGTGGAAAATTACTTAAGTGACGGTATCTAACCAGAAAGGGACGGCTAACTACGTGCCAGCAGCCGCGGTAATACGTAGGTCCCAAGCGTTGTCCGGATTTATTGGGCGTAAAGCGAGC
+
FGGGGGGGGGGGGGGFGGFGGGGGGGGGGGGGGGGGGGGGC@FGGGGEGGGGGGGDDG7FGGGD:CGCEGEEFGGGGFGGGGGGGGGCCEGG8FFFFGFFGGGGFGGGGGGGGGGGC>D,+8C,@CF<FG9FGDFFGFCAAEGFGGG>CF<<FGDFEGFFGGCFGGGGGGGGGGGGGGGFGFGGGGGGGG>EEGEC*?;EFGGGGGG<C?EFFEECGGGGGGACC9FGGGFFFDCC3>FGGDGD
@M03364:276:000000000-BLYN8:1:1101:5229:8319 1:N:0:1
ACTCCTACGGGAGGCAGCAGTAGGGAATCTTCCACAATGGACGAAAGTCTGATGGAGCAACGCCGCGTGAGTGAAGAAGGTTTTCGGATCGTAAAACTCTGTTGTTGGAGAAGAATGTATCTGATAGTAACTGATCAGGTAGTGACGGTATCCAACCAGAAAGCCACGGCTAACTACGTGCCAGCAGCCGCGGTAATACGTAGGTGGCAAGCGTTGTCCGGATTTATTGGGCGTAAAGCGAGCG
+
GGGGGGGGGGGGGGGGGGGGGGGGGGGGGGGGGGGGGGGGGGGGGGGGGGGGGGGGGGFGGGGGGGGGGGGGGGGGGGGGGGGGGGGGGGGGGGGGGGGGGGGGGGGGGGGGGGGGGGGGGGGGGGGGGGGGGCFFGGGGGGGGGGGGGGGGGGGGGGGG8FGGGGGGGGGGGGGGGGGGGGG7DFGGGGGGGGEGGGGGGGGGGGGGGGG5E;EEGGCEGGGGGCFGGGGGGGGDGGGCCDGC
@M03364:276:000000000-BLYN8:1:1101:18244:8382 1:N:0:1
ACTCCTACGGGAGGCAGCAGTGGGGAATATTGCACAATGGGCGCAAGCCTGATGCAGCCATGCCGCGTGTGTGAAGAAGGCCTTCGGGTTGTAAAGCACTTTCAGCGAGGAGGAAGGTGGTGAACTTAATACGTTCATCAATTGACGTTACTCGCAGAAGAAGCACCGGCTAACTCCGTGCCAGCAGCCGCGGTAATACGGAGGGTGCAAGCGTTAATCGGAATTACTGGGCGTAAAGCGCACG
+
GGGGGGGGGGGGGGGGGGGGGFGGGCGGGGGGGGGGGGGGGGGGGEGGGGFGGGGGGGGGGGGGGGGGGGGGGGGGGGGGGGGGGGGGGGGGGGGGGGGGGGGGGGGGGGEGGGFFGGGGGGGGGGGGGGFGGGGGGGGGGGGGGGGGGGGGGGGGGGGGFGGGGGGCFGGGEGGGGGGGGGGGGGGGGGGGGGGGGGGGG1:EGGGGGGGDEEGEFGGGGGGGGFGGGGGGGGGDCFFCDCC<
@M03364:276:000000000-BLYN8:1:1101:18328:8392 1:N:0:1
ACTCCTACGGGAGGCAGCAGTGGGGAATATTGCACAATGGGCGCAAGCCTGATGCAGCCATGCCGCGTGTGTGAAGAAGGCCTTCGGGTTGTAAAGCACTTTCAGCGAGGAGGAAGGTGGTGAGCTTAATACGTTCATCAATTGACGTTACTCGCAGAAGAAGCACCGGCTAACTCCGTGCCAGCAGCCGCGGTAATACGGAGGGTGCAAGCGTTAATCGGAATTACTGGGCGTAAAGCGCACG
+
GGGGGGGGGGGGGGGGGGGGGGGGGGGGFGGGGGGGGGGGGGGGGGGGGGGFGGGGGGGGGGGGGGGGGGGGGGGGGGGGGGGGGGGGGGGGGGGGGGGGGGGGGGGDFGFGGGGGGGGGGGGGGGGGGGGGGGGGGGGGGGGGGGGGGGGGGGGGGGGGGGGGGGGGGGGEGGGGGGGGGGGGGGGGGGGGGGGGGGGGGEGGGGGGGGGGGGGGGGGGGGGGGGGGGGGGDGGGGGGGGG<7
@M03364:276:000000000-BLYN8:1:1101:12660:8419 1:N:0:1
ACTCCTACGGGAGGCAGCAGTAGGGAATCTTCGGCAATGGGGGCAACCCTGACCGAGCAACGCCGCGTGAGTGAAGAAGGTTTTCGGATCGTAAAACTCTGTTGTTAGAGAAGAACGTTAAGTAGAGTGGAAAGTTACTTAAGTGACGGTATCTAACCAGAAAGGGACGGCTAACTACGTGCCAGCAGCCGCGGTAATACGTAGGTCCCAAGCGTTGTCCGGATTTATTGGGCGTAAAGCGAGC
+
GGGGGGGGGGGGGGGGGGGGGGGGGGGGGGGGGGGGGGGGGGGGGGGGGGGGGGGGGGGGGGGGGGGGGGGGGGGGGGGGGGGGGGGGGGGGGGGGGGGGGGGGGGGGGGGGGGGGGGGGGGGGGGGGGGGGGGGGGGGGGFGGGGGG7FEFGGGGGEGGGGGGGGGGCGGGGGGGCGGGGGGGGFGGGDE5CEGGGGFCGGGCEG;CCGGGGGGCEGGGGGEGGGGGGGGGGDEGGGGGDCG)
@M03364:276:000000000-BLYN8:1:1101:19174:8446 1:N:0:1
ACTCCTACGGGAGGCAGCAGTAGGGAATCTTCGGCAATGGGGGCAACCCTGACCGAGCAACGCCGCGTGAGTGAAGAAGGTTTTCGGATCGTAAAACTCTGTTGTTAGAGAAGAACGTTAAGTAGAGTGGAAAGTTACTTAAGTAACGGTATCTAACCAGAAAGGGACGGCTAACTACGTGCCAGCAGCCGCGGTAATACGTAGGTCCCAAGCGTTGTCCGGATTTATTGGGCGTAAAGCGAGC
+
GGGGGGGGGGGGGGGGGGGGGGGGGGGGGGGGGGGGGGGGGGGGGGGGGGGGGGGGGGGGGGGGGGGGGGGFGGGGGGGGFGGFGGGGGGGGGGGGGGGGGGGGGGGGGGGGGGGFGFGGGGGGGGGGGGGGGGGGGGGGGGGGGGGGGGGGGGGGGGGGGGGGGGGGGGGGGGGGGGGGGGGGGGGFFGGGGGGGEGGGGGGGGGCFGGFGGGGGGGGGGGGECCGGGGGGGGGGDGGGGGG3
@M03364:276:000000000-BLYN8:1:1101:20128:8449 1:N:0:1
ACTCCTACGGGAGGCAGCAGTGGGGAATATTGCACAATGGGCGCAAGCCTGATGCAGCCATGCCGCGTGTGTGAAGAAGGCCTTCGGGTTGTAAATCACTTTCAGCGAGGAGGAAGGTGGTGAACTTAATACGTTCATCAATTGACGTTACTCTCAGAAGAAGCACCGGCTAACTCCGTGCCAGCAGCCGCGGTAATACGGAGGGTGCAAGCGTTAATCGGAATTACTGGGCGTAAAGCGCACG
+
GFGFGGGGGGGEGGBCEGCGEGFGGDGGGGGFGGGGFFDEEF@:C:@DFCDGFGDFEGGGFGGGEEGCGCFGGGEFCEGGG8EFED@EGGFGFGFFE<FFGGGGF9=@+CCEE7FFGBF@FG9=<FBBFGGDFFAD<FFGGCA9FEGCFGFFG,=,<FCFG<CF@C:CGGGF:FECFECGGGGFGFG,D>EGGEEDFFGFE*::CEG5+>FGDEG8CCCFGD5CGG7CFCFGGD=7<F7DDC3)
@M03364:276:000000000-BLYN8:1:1101:6237:8455 1:N:0:1
ACTCCTACGGGAGGCAGCAGTGGGGAATATTGCACAATGGGGGCAAGCCTGATGCAGCCATGCCGCGTGGGTGAAGAAGGCCCTCGGGGTGTAAAGCACTTTCAGCGGGGAGGAAGGTGGTGAACTTAATACGTTCAGCAATTGACGTTAATCGCAGAAGAAGCACCGGCTTACCGCGGGCCAGCACGGGCGGTAAGTCGGATGGGGCAAACGTTAACCGGACTTACTGGGAGTAAAGGGCACG
+
EFEGGGCEFGGGGGGGGGFGCEGGGGCCFFCFGGGAFCGFF,@+@<,,CFFF<EEEFFCF9DF<CGG=>+@FFEEFFCF,,,,,C:CF+CEGGGGGCEEC,,?FE,++8:8+@CGD=F3>CE93>,@<C9,>+:,,6,@A,@,33,*6*5*,,65*1>2>FA:F,6,=74<*?B+**4FC:18*/*******//*2+02;E**:8*:*//*:8**;*0+/***/+++2+2/07>7+*209*19<
@M03364:276:000000000-BLYN8:1:1101:11844:8489 1:N:0:1
ACTCCTACGGGAGGCAGCAGTGGGGAATATTGCACAATGGGCGCAAGCCTGATGCAGCCATGCCGCGTGTGTGAAGAAGGCCTTCGGGTTGTAAAGCACTTTCAGCGAGGAGGAAGGTGGTGAACTTAATACGTTCATCAATTGACGTTACTCGCAGAAGAAGCACCGGCTAACTCCGTGCCAGCAGCCGCGGTAATACGGAGGGTGCAAGCGTTAATCGGAATTACTGGGCGTAAAGCGCACG
+
GGGGGGGGGGGGGGGGGGGGEFGGGGGGGGGGGGGGGGGGGGGGGGGGGGGGGGGGGGGGGGDFEGGFGGGGGGGFGGGGGGGGGGGGGGGGGGGGGGGGGGGGGCGGGGGGEEFGGGGGGGGGGGGGGGGGGGGGGGGGGGGGGGGGGGGGGGGGGGGGGGGGGGGGGGGGFGGGGGGGDGGFGFDDCGGGGGGGGFGGGGGGCEEGGEGGGGGGFDCFGGGGGGGFFGGFCGGGDCCC<DG7
@M03364:276:000000000-BLYN8:1:1101:14632:8491 1:N:0:1
ACTCCTACGGGAGGCAGCAGTGGGGAATATTGCACAATGGGCGCAAGCCTGATGCAGCCATGCCGCGTGTGTGAAGAAGGCCTTCGGGTTGTAAAGCACTTTCAGCGAGGAGGAAGGTGGTGAGCTTAATACGCTCATCAATTGACGTTACTCGCAGAAGAAGCACCGGCTAACTCCGTGCCAGCAGCCGCGGTAATACGGAGGGTGCAAGCGTTAATCGGAATTACTGGGCGTAAAGCGCACG
+
GGGGGGGGGGGGGGGGGGGGGGGGGGGGGGGGGGGGGGGGGGGGGGGGGGGGGGGGGGGGGGGGGGGGGGGGGGGGGGGGGGGGGGGGGGGGGGGGFGGGGGGGGGGGGGFGGDGGGGGGGGGGGGGGGGGGGGGGGGGGGGGGGGGGGGGGGGGGGGGGGGGGGGGGGGGGGGGGGGGGGFGGGGGGGGGGGGGGGFFGGEGGGGGGGGGGGGGGGGGGGGGGDCGGGGGGGGGGGGGGGGGC
@M03364:276:000000000-BLYN8:1:1101:26504:8491 1:N:0:1
ACTCCTACGGGAGGCAGCAGTAGGGAATCTTCCACAATGGACGAAAGTCTGATGGAGCAACGCCGCGTGAGTGAAGAAGGTTTTCGGATCGTAAAACTCTGTTGTTGGAGAAGAATGTATCTGATAGTAACTGATCAGGTAGTGACGGTATCCAACCAGAAAGCCACGGCTAACTACGTGCCAGCAGCCGCGGTAATACGTAGGTGGCAAGCGTTGTCCGGATTTATTGGGCGTAAAGCGAGCG
+
FGGGGGGGGGGGFGGCCGGGGGGGGGGGGGGGCEGFFGGFGGGGGEGGGGCGGGG?EDFGGGGGGGGC7:FFGGGGGGGGFCEGGDGGG@7FGGGGGGDFGGGGFGGGECFFFFGGGGGFEFGFGGFEFFGGFGFGGGGFFCGGGGGEGGFCFGGFGGGGGGGGGGGGGGGGGGGGCEFF@FFGFGFGCEGE>BEEGGGGGGGG?9FGGGGGGEGGGGGGGGEGGGFGGG*5CCEGGGGCGCC<
@M03364:276:000000000-BLYN8:1:1101:17811:8495 1:N:0:1
ACTCCTACGGGAGGCAGCAGTGGGGAATATTGCACAATGGGCGCAAGCCTGATGCAGCCATGCCGCGTGTGTGAAGAAGGCCTTCGGGTTGTAAAGCACTTTCAGCGAGGAGGAAGGTGGTGAGCTTAATACGCTCATCAATTGACGTTACTCGCAGAAGAAGCACCGGCTAACTCCGTGCCAGCAGCCGCGGTAATACGGAGGGTGCAAGCGTTAATTGGAATTACTGGGCGTAAAGCGCACG
+
GEGGGGGFGGGGGGGGGCFGFGFGGGDF@FFEFFCCFFGDGGGC@FCFGGGGGFFGGD<<F<E@CFC:>BFFDGEFCFFFGCFGGGGGFGGGGEGGF?EEGFCFACCG@CCFGGGGDF?FC?EF8?F<FGGA=CFFGGGGFFDF=<BFDDCFDCC@EFGF7>DFFCCF:7BCFEF9::FF@>9>8,=CGEEG5CCCF9<85C>E7;E5?+3/:;E8:C++0+<C+<+AC+/C57::**:>395)
@M03364:276:000000000-BLYN8:1:1101:27572:8503 1:N:0:1
ACTCCTACGGGAGGCAGCAGTAGGGAATCTTCGGCAATGGGGGCAACCCTGACCGAGCAACGCCGCGTGAGGGAAGAAGGTTTTCGGATCGTAAAACTCTGTTGTTAGAGAAGAACGTTAAGTAGAGTGGAAAGTTACTTAAGTGACGGTATCTAACCAGAAAGGGACGGCTAACTACGTGCCAGCAGCCGCGGTAATACGTAGGTCCCAAGCGTTGTCCGGATTTATTGGGCGTAAAGCGAGC
+
GGGGGGGFGGGGGGCFCGEGFGFFEGGGFGFFFCCFGGGGCEGGGGGGGGGGFEGGGGGGGG7CCFEFGGC4BCFECGGGGGCFEEDE:FGGGCFD@FG<FG,FFFFECFGGGGGAF=DF=DGGG9F3DF9EDFGA@9,CFG9@FCFGGGGC<FFA9,>DGGGCGCGGGGEGGGGCCFCFGGFFFG6F,885:>ECEGECGEGE@9B2*>8FGG;EGG7:7587*+:9+<+*9<EED<*:CGC3
@M03364:276:000000000-BLYN8:1:1101:22139:8509 1:N:0:1
ACTCCTACGGGAGGCAGCAGTAGGGAATCTTCGGCAATGGGGGCAACCCTGACCGAGCAACGCCGCGTGAGTGAAGAAGGTTTTCGGATCGTAAAACTCTGTTGTTAGAGAAGAACGACGAGGAGAGTGGAAAGCTCCTCGTGTGACGGTATCTAACCAGAAAGGGACGGCTAACTACGTGCCAGCAGCCGCGGTAATACGTAGGTCCCGAGCGTTGTCCGGATTTATTGGGCGTAAAGCGAGC
+
GGGGGGGGGGGGGGGGGGGGGGGGGGGGGGGGGGGGGGGGGGGGGGGGGGGGGGGGGGGGGGGGGGGGGFGGGGGGGGGGGGGGGGGGGGGGGGGGGGFFGGGGGGGGGGGGGGGGGGGGGGGGGGGGGGGGGGDGGDFFGGGGGGGGGEGGGGGGGGGGGFGGGGGGGGGDGGGGGGGGG7EGGGGFFGGGGDGGGGGGGGGGGGGGGGGGGEEDCCFFGGGEGGGGGD6FFDGGGGGD<C<)
@M03364:276:000000000-BLYN8:1:1101:17200:8557 1:N:0:1
ACTCCTACGGGAGGCAGCAGTAGGGAATCTTCGGCAATGGGGGCAACCCTGACCGAGCAACGCCGCGTGAGTGAAGAAGGTTTTCGGATCGTAAAACTCTGTTGTTAGAGAAGAACGACGAGGAGAGTGGAAAGCTCCTCGTGTGACGGTATCTAACCAGAAAGGGACGGCTAACTACGGGCCAGCAGCCGCGGTAATACGTAGGTCCCGAGCGTTGTCCGGATTTATTGGGCGTAAAGCGAGC
+
FGGGGGGFGGGFEGGGGG?FF<EFED,CFGGGGDDGCCFGGEFECFF<FGGFGGE>F:CEGGG7CFGGGGGFGCGGGGGGGGGGGGGEGDEGFFFEFFCFGGFGEFGGFFDGFFG8FF7BCC@GEAFGDFGFCF<FFCGFEFGGFGGGDGGFFGGGF:FC<FGGGDGCFEEGGGFFGCE**=18ECFCC5CEGGCEGEGFFGCC>F+38*;*:/::EG7<E8*:CFCCFC<FFGGCD*:>DC<)
@M03364:276:000000000-BLYN8:1:1101:2737:8559 1:N:0:1
ACTCCTACGGGAGGCAGCAGTGGGGAATATTGCACAATGGGCGCAAGCCTGATGCAGCCATGCCGCGTGTGTGAAGAAGGCCTTCGGGTTGTAAAGCACTTTCAGCGAGGAGGAAGGTGGTGAACTTAATACGTTCAGCAATTGACGTTACTCGCAGAAGAAGCACCGGCTAACTCCGTGCCAGCAGCCGCGGTAACACGGAGGGTGCAAGCGTTAATCGGAATTACTGGGCGTAAAGCGCACG
+
GGGFGGGFGCGCCGGECCF@<CF8CFGFCFEFGFFFCDAD,,7CCF:DDEE8E<,C,:EFGGGGDEG+6CFGGFDFFF?GGEGG9,BFFFEGGFFFGFDE<FGFD9BCF:F+44<=C88=CCC9FGG9F:CFEBB<,,C?BE9><FGGGGGFFG<7BCFCF>FDGD,FCDFFCGFFA:FFGFGFGCFGFC*B>:CE+5<8E:BE71BEGCGG5/8*A<C*:E8F69CC9?;:/95277>)>DC)
@M03364:276:000000000-BLYN8:1:1101:23896:8575 1:N:0:1
ACTCCTACGGGAGGCAGCAGTAGGGAATCTTCGGCAATGGGGGCAACCCTGACCGAGCAACGCCGCGTGAGTGAAGAAGGTTTTCGGATCGTAAAACTCTGTTGTTAGAGAAGAACGTTAAGTAGAGTGGAAAGTTACTTAAGTGACGGTATCTAACCAGAAAGGGACGGCTAACTACGTGCCAGCAGCCGCGGTAATACGTAGGTGGCAAGCGTTGTCCGGATTTATTGGGCGTAAAGCGAGG
+
GGGGGGGGGGGGGGGGGGGGGFGGGGGGGGGGGGGGGGGGGGDGGGGGGGGGGGGEGGG@EGGGGGDGGGGGGGGGGGGGGGGGGGGGGGGGGGGFGGGGGGGGGGFGGGGGGGGGGCFGGGGFGGGGGGGGGGGGGGGGGGGGDFGGGGGGGGGGGGFG,DGGFEGGCEGGGGCFDGGF7BC;FGGDGGGGGGG7CFGGGCCGGGFGFGFGGGGGGGGGGGEEGG?FFGGGGGCEDGFGG<D)
@M03364:276:000000000-BLYN8:1:1101:19820:8587 1:N:0:1
ACTCCTACGGGAGGCAGCAGTGGGGAATATTGCACAATGGGCGCAAGCCTGATGCAGCCATGCCGCGTGTGTGAAGAAGGCCTTCGGGTTGTAAAGCACTTTCAGCGAGGAGGAAGGTGGTGAGCTTAATACGTTCATCAATTGACGTTACTCGCAGAAGAAGCACCGGCTAACTCCGTGCCGGCAGCCGCGGTAATACGGAGGGTGCCAGCGTTAATCGGAATTACTGGGCGTAAAGCGCACG
+
;CEFGGCGDG776@C@FCFGCFE,FF,E<<FDGGF<6CE88@::@@:76EE<6FC,ECFGG<6,@F:FF66C<,<E,CEF<,99C=FGF:FF<5EC,:BBFD<,E9+FF7::F+?F:,8?FGF<E?BD,C,?FGG,3CD,5@@FDFGCF@+CF:7@7<,3,,@D7,,5:<>@<F;CFGCG>8*****;BC5E5:*4<22=E**:?:8**<CGEGG5::<7***2<+<<++;E57121:CC>39)
@M03364:276:000000000-BLYN8:1:1101:7977:8592 1:N:0:1
ACTCCTACGGGAGGCAGCAGTAGGGAATCTTCGGCAATGGGGGCAACCCTGACCGAGCAACGCCGCGTGAGTGAAGAAGGTTTTCGGATCGTAAAACTCTGTTGTTAGAGAAGAACGTTAAGTAGAGTGGAAAGTTACTTAAGTGACGGTATCTAACCAGAAAGGGACGGCTAACTACGTGCCAGCAGCCGCGGTAATACGTAGGTCCCAAGCGTTGTCCGGATTTATTGGGCGTAAAGCGAGG
+
GGGGGGGGGGGGGGGGGGGGGGGGGGGGGGGGGGGGGGGGGGGGGGGGGGGGGGGGGGDFGGGGGGGGGGGGGGGGGGGGGGGGGGGGGGGGGGGCGGGGFGGGGGGGFGGGGGGGGGGGGGFGGGFFFGGGGGFGGGGFGGGGGGFGEGGGGFGGGFGGGGGGGGGGGGGGGGFGGGEGGGGGGGGGGGGGGGEGGGGGGGGGGFFEGGGFGGGDGGFGGGDC5AFGGCFGGGGGGGGFDGD)
@M03364:276:000000000-BLYN8:1:1101:2844:8603 1:N:0:1
ACTCCTACGGGAGGCAGCAGTGGGGAATATTGCACAATGGGCGCAAGCCTGATGCAGCCATGCCGCGTGTGTGAAGAAGGCCTTCGGGTTGTAAAGCACTTTCAGCGAGGAGGAAGGTGGTGAGCTTAATACGCTCATCAATTGACGTTACTCGCAGAAGAAGCACCGGCTAACTCCGTGCCAGCAGCCGCGGTAATACGGAGGGTGCAAGCGTTAATCGGAATTACTGGGCTTAAAGCGCACG
+
FFGGEFGGGGECFGGGGGFGGG9EGGGGFGGGGGGGGGFGFFEGGGG?FGGGGFFCFGFGGGGGGGGGGEEGGCFEGGFFFFFGGFGGFGGGGGGGGGGGBFFGGGG7CE@FFGGGDEF@FF9EEGGEDFAFE+8>=F9F9FFD<DE@FE7FF<CE@@FBFFG7FFGG7FFGFCGCCGGGE7FGF88CGEC>ECGGG99BCC8C7CCEGG?*?EEGGGGGGE8CG++<9CCC*9F?FGGDGG55
@M03364:276:000000000-BLYN8:1:1101:7270:8661 1:N:0:1
ACTCCTACGGGAGGCAGCAGTGGGGAATATTGCACAATGGGCGCAAGCCTGATGCAGCCATGCCGCGTGTGTGAAGAAGGCCTTCGGGTTGTAAAGCACTTTCAGCGAGGAGGAAGGTGGTGAGCTTAATACGTTCATCAATTGACGTTACTCGCAGAAGAAGCACCGGCTAACTCCGTGCCAGCAGCCGCGGTAATACGGAGGGTGCAAGCGTTAATCGGAATTACTGGGCGTAAAGCGCACG
+
GGGGGGGGGGGGGGGGGGGGGGGGGGGGGGGGGGGGGGGGGGGGGGGGGGGGGGGGGGGGGGGGGGGGGGCGGGGGGGGGGGGGGGGGGGGGGGGGGGGGGGGGGGGGGGGGGGGGGGGGGGGGGGGGGGGGGGGGGGGGGGGGGGGGGGGGGGGGGGFGGGGGGGGGGGGDGGGGGGGGGGGGGGGGGGGGGGGGGGGGGGGGGGGGGGGGGGG=FGGGGGGGGGGGGGGGGGGGGGGGDGG5
@M03364:276:000000000-BLYN8:1:1101:16555:8671 1:N:0:1
ACTCCTACGGGAGGCAGCAGTGGGGAATATTGCACAATGGGCGCAAGCCTGATGCAGCCATGCCGCGTGTGTGAAGAAGGCCTTCGGGTTGTAAAGCACTTTCAGCGAGGAGGAAGGTGGTGAACTTAATACGTTCATCAATTGACGTTACTCGCAGAAGAAGCACCGGCTAACTCCGTGCCAGCAGCCGCGGTAATACGGAGGGTGCAAGCGTTAATCGGAATTACTGGGCGTAAAGCGCACG
+
GGGGGGGGGGGGGGGGGGGGGGGGGFGGGGGGGGGGGGGGGGGGGGGGGGGGGGGGGGGGGGGGGGGGGGGGGGGGGGGGCGGGGGGGGGGGGGGGGGGGGGGGGGG7CFGGGGCGFGGGGGAFGGGGFGGGGGCFGGGAFFGGGGGEGGCFFGDGGGGGGGGGGGCFC@EEGGGGGGGGGFCFGGGG:BBEGGGGGGGGGCEGGDGGGGGGGCGGGGGGGGGGGEFGGGGG:DE>FGGDGC7>
@M03364:276:000000000-BLYN8:1:1101:5933:8674 1:N:0:1
ACTCCTACGGGAGGCAGCAGTAGGGAATCTTCGGCAATGGACGAAAGTCTGACCGAGCAACGCCGCGTGAGTGAAGAAGGTTTTCGGATCGTAAAACTCTGTTGTTAGAGAAGAACGACGAGGAGAGTGGAAAGCTCCTTGTGTGACGGTATCTAACCAGAAAGGGACGGCTAACTACGTGCCAGCAGCCGCGGTAATACGTAGGTCCCGAGCGTTGTCCGGATTTATTGGGCGTAAAGCGAGC
+
GGGGGGGGGGGGGGGGGGGGGGGGGGGGGGGGGGGGGGGGFGGGGGGGGGGGGGGGGGGGGGGGGGG@FFFFGFFFGFGFCFFGGGGGGGGGFGGGGGGGGGFFFGGFFGGGGGGGG@FGCCD@C<BFFGGGGGDFDFFGGFGFEFGDGGGGGGGGGGGGFGGFGGGGGDGGGCEGFFGCFGGGGGGGCEGC*BCE>>;CG9CCEFC6EE?EEE8?EGFFGGGG8CC7<CCCCGEGDGGGD5C)
@M03364:276:000000000-BLYN8:1:1101:3231:8705 1:N:0:1
ACTCCTACGGGAGGCAGCAGTAGGGAATCTTCGGCAATGGGGGCAACCCTGACCGAGCAACGCCGCGTGAGTGAAGAAGGTTTTCGGATCGTAAAACTCTGTTGTTAGAGAAGAACGTTAAGTAGAGTGGAAAGTTACTTAAGTGACGGTATCTAACCAGAAAGGGACGGCTAACTACGTGCCAGCAGCCGCGGTAATACGTAGGTCCCAAGCGTTGTCCGGATTTATTGGGCGTAAAGCGAGC
+
GGFGGGGGGGGDEGGGEFGGGFFGGGGGGGGFFGGGGGGGGGGECGGGG<F8FGGGDGGGGGG>FEC>CF,CFGFGGGGG<EG7FFG:4CFFA8<FAFGGGGGGGGGGGFGG8=DCEAB,:,,CFDFGGDFGGGGC<CF<F,=CFGGGGGGGFFGGCFGGG?FCFFGGGFE:C,,?>,<<EFCFCBFCC=CGCEE7EG?CGDFFDFE+2@CCFE2/>EGCCEE*ACFG+<C*C<EGD*2:9C<)
@M03364:276:000000000-BLYN8:1:1101:17733:8715 1:N:0:1
ACTCCTACGGGAGGCAGCAGTGGGGAATATTGCACAATGGGCGCAAGCCTGATGCAGCCATGCCGCGTGTGTGAAGAAGGCCTTCGGGTTGTAAAGCACTTTCAGCGAGGAGGAAGGTGGTGAGCTTAATACGTTCATCAATTGACGTTACTCGCAGAAGAAGCACCGGCTAACTCCGTGCCAGCAGCCGCGGTAATACGGAGGGTGCAAGCGTTAATCGGAATTACTGGGCGTAAAGCGCACG
+
GGGGGGGGGGGGGGGGGGGGGGGGGGGGGGGGGGGGGGGGGGGGGDGGGGGGGGGGGGGGGGGGGGGGGGGGGGGGGGGGGGGGGGGGGGGGGGGGGGGGGGGGGGGGGG+BFFGGGGGGGGGGGGGGGGGGGDFGFGGGGGGGGGGGGGGGGGGGGGGGGGGGGGGGGGGGGGGGFGGGGGGGGGDCFGGGGGGGGGGGGDGGGGGGGGGGGGGGDFGGGDEGGGGGGDGGGGC5<FFGGGG5
@M03364:276:000000000-BLYN8:1:1101:13873:8764 1:N:0:1
ACTCCTACGGGAGGCAGCAGTGGGGAATATTGCACAATGGGCGCAAGCCTGATGCAGCCATGCCGCGTGTGTGAAGAAGGCCTTCGGGTTGTAAAGCACTTTCAGCGAGGAGGAAGGTGGTGAACTTAATACGTTCATCAATTGACGTTACTCGCAGAAGAAGCACCGGCTAACTCCGTGCCAGCAGCCGCGGTAATACGGAGGGTGCAAGCGTTAATCGGAATTACTGGGCGTAAAGCGCACG
+
GGGGGGGGGGGGGGGGGGGGGGGGGGGGGGGGGGGGGGGGGGGEEGGGGGGGGGGGGGGGGGGCFGGGGGGGGGGGGGGGGGGGGGGGGGGGGGGGGGGGGGGGGGGGGGGGGGDGGGGGGGDGGGGGGGGAFFEGGFGGGGGGGGDGGGGGGGGGGGD:<FB<FGGGGG7<CFGGGGGFCFCEGFDG@EGEDEDE9<CFEE>CEC:EFGDFGGGGGE?CEDCFCGFGGGGFDDG=FF*97DC9
@M03364:276:000000000-BLYN8:1:1101:9462:8787 1:N:0:1
ACTCCTACGGGAGGCAGCAGTGGGGAATATTGCACAATGGGCGCAAGCCTGATGCAGCCATGCCGCGTGTGTGAAGAAGGCCTTCGGGTTGTAAAGCACTTTCAGCGAGGAGGAAGGTGGTGAACTTAATACGTTCATCAATTGACGTTACTCGCAGAAGAAGCACCGGCTAACTCCGTGCCAGCAGCCGCGGTAATACGGAGGGTGCAAGCGTTAATCGGAATTACTGGGCGTAAAGCGCACG
+
GGGGGGGGGGGGGGGGGGGGGGGGGGGGGGGGGGGGGGGGGGGGGGGGGGGGGGGGGGGGGGGGGGGGGGGGGGGGGGGGGGGGGGGGGGGGGGGGGGGGGGGGGGG7FGGGGGGGGGGGGGGGGGGGGGGGGDGGGGGGGGGGGGGGGGGGGGGGGGGGGGGG?AFGGGGDGGGGGGGGGGGGGDGGGGGGGGGGGGGGG55B8EEGGGCGDGGGGGGGGGGGGFFGGGGGGDGGGGGGGGG7
@M03364:276:000000000-BLYN8:1:1101:8652:8790 1:N:0:1
ACTCCTACGGGAGGCAGCAGTAGGGAATCTTCGGCAATGGGGGCAACCCTGACCGAGCAACGCCGCGTGAGTGAAGAAGGTTTTCGGATCGTAAAACTCTGTTGTTAGAGAAGAACGTTAAGTAGAGTGGAAAGTTACTTAAGTGACGGTATCTAACCAGAAAGGGACGGCTAACTACGTGCCAGCAGCCGCGGTAATACGTAGGTCCCAAGCGTTGTCCGGATTTATTGGGCGTAAAGCGAGC
+
GGGGGGGGGGGGGGGGGGGGGCGGGGGGGGGGGGGGGGGGGGGGGGFGGGGGGGGGGGGGGDGGGGGGG@FFGGGGGGGGFGGGGGGFGDDGGGGGGFGGGGGGGGFGAFFGGGGGGGFF@FGGG<FFFGDFGGGGGGGGG9D=,,>FGE<CFGGAC@CC,@F:CGF7F>@E@AFEGGGGGC*BFGGGGGGDGCEC8CGCGG9BEG<CFGGGGGGGGEF?CE*7E9CEGGGGGGG=CC:7CD99
@M03364:276:000000000-BLYN8:1:1101:8411:8847 1:N:0:1
ACTCCTACGGGAGGCAGCAGTAGGGAATCTTCCACAATGGACGAAAGTCTGATGGAGCAACGCCGCGTGAGTGAAGAAGGTTTTCGGATCGTAAAACTCTGTTGTTGGAGAAGAATGTATCTGATAGTAACTGATCAGGTAGTGACGGTATCCAACCAGAAAGCCACGGCTAACTACGTGCCAGCAGCCGCGGTAATACGTAGGTGGCAAGCGTTGTCCGGATTTATTGGGCGTAAAGCGAGCG
+
GGGGGGGCFGGGGGGGEGGGGGGGGGGGGGGGGGGGGGGGGGG:FEFGGGGGGGGGGGGGGGGGGGGGGGGGGGGGGGGGGGGGGGGGGGGGGGGFGGGGGGGGGGGGCGGGG@FGGGGGGGGGGGGGGGGGGGGGGGGGFGGGGGGGGGGGCFGGF:FGGGGGGGGGGGGGGGGGGGGGGGGGGGGGGGGCEGGEFGGGGGGGGGGGGGGGGGGGGGGGDGEGGGGGGGGGGGCCFGGGGDGG
@M03364:276:000000000-BLYN8:1:1101:13165:8855 1:N:0:1
ACTCCTACGGGAGGCAGCAGTGGGGAATATTGCACAATGGGCGCAAGCCTGATGCAGCCATGCCGCGTGTGTGAAGAAGGCCTTCGGGTTGTAAAGCACTTTCAGCGAGGAGGAAGGTGGTGAACTTAATACGTTCATCAATTGACGTTACTCGCAGAAGAAGCACCGGCTAACTCCGTGCCAGCAGCCGCGGTAATACGGAGGGTGCAAGCGTTAATCGGAATTACTGGGCGTAAAGCGCACG
+
GGGGGGGGGGGGGGGGGGGGGGGGGGGGGGGGGGGGGGGGGGGGGGGGGGGGGGFGGGGGGGGGGGGGGGGGGGCFGGFGGGGGGGGGGGGGGGGGGGGGGGGGGGGFGGEGGGGGGFGGGGGGGGGGGGGGGGGGGGGFGGGGGGGGGFGFFGGGGGGGGGGGGGGGDEGGGGGFG@FGGGGGGGGGG5EEGGGGGGGGDEGGGGGDGGGGGGGGGGGFGDC=F77CFGGGGDGGFGCCGGD3
@M03364:276:000000000-BLYN8:1:1101:14214:8887 1:N:0:1
ACTCCTACGGGAGGCAGCAGTGGGGAATATTGCACAATGGGCGCAAGCCTGATGCAGCCATGCCGCGTGTGTGAAGAAGGCCTTCGGGTTGTAAAGCACTTTCAGCGAGGAGGAAGGTGGTGAACTTAATACGTTCATCAATTGACGTTACTCGCAGAAGAAGCACCGGCTAACTCCGTGCCAGCAGCCGCGGTAATACGGAGGGTGCAAGCGTTAATCGGAATTACTGGGCGTAAAGCGCACG
+
GGGGGGGGGGGGGGGGGGGGFGGGGGGGGGGGGGGGGGGGGGEGGGGGGGGGGGGGGGGGGGGGGGGFFGGGGGGGGGGFFGGGGGGGGGGGGGGGCFGGGGGGGGGGGGGGGGGGCFFGGFFFGGGGGGGGGFGGGGGGGGGGGGGGGGGGGGGGGGGGBFGC:@CFGGGGGGGGGGGGGGGGGGGCFEEGGGGDGGGGGGGGEEGGGGGFGGG5FGGGGGGGGGGGGGGFCDGGGGFDCGGD
@M03364:276:000000000-BLYN8:1:1101:19478:8898 1:N:0:1
ACTCCTACGGGAGGCAGCCGTGGGGAATATTGCACAATGGGCGCAAGCCTGATGCAGCCATGCCGCGTGTGTGAAGAAGGCCTTCGGGTTGTAAAGCACTTTCAGCGAGGAGGAAGGTGGTGAACTTAATACGTTCATCAATTGACGTTACTCGCAGAAGAAGCACCGGCTAACTCCGTGCCAGCAGCCGCGGTAATACGGCGGGTGCAAGCGTTAATCGGAATTACTGGGCGTAAAGCGCACG
+
CE,C;EC-;7FFGGG@EF<@CE++@F7CAEFCGG@<<FCF8CBFCC@FF8F8E@FCF,6FD<@FDGD=FGFFG9EE9FEF84,5EFCFGFG@F,CEG8EF@D<EEC74@+@:?C?8FFDC:F,FFAA5?FFGD<AF@AD9<FFGD<CF7C<9<+:+>F,3B:>,3><CFD::CDC9?81*CFCF7E,,61:8B8*1;2+3;*:?51:ECEFGD55;CC:C:E**2AFGE+*:CDE*/2*)/)1/
@M03364:276:000000000-BLYN8:1:1101:15671:8901 1:N:0:1
ACTCCTACGGGAGGCAGCAGTGGGGAATATTGCACAATGGGCGCAAGCCTGATGCAGCCATGCCGCGTGTGTGAAGAAGGCCTTCGGGTTGTAAAGCACTTTCAGCGAGGAGGAAGGTGGTGAGCTTAATACGCTCATCAATTGACGTTACTCGCAGAAGAAGCACCGGCTAACTCCGTGCCAGCAGCCGCGGTAATACGGAGGGTGCAAGCGTTAATCGGAATTACTGGGCGTAAAGCGCACG
+
FFFGGFFFGGGGGGGGGGGGFGGGGFGGGGGFGFGFGFGGGGGGGGGGGGGGGGGGGGGGGGGFGGGGGGGGGGGGGGGGFFGGGGGGGEGGGGGGGGGGGGGGGGGGGGGGGGFGGGGGGGGGGGGGGGGGGGGDEFGGGGGGGGGGCAFGCEFGECFGFFG@FGFGGGGEGGGGGEFGGGGGGGGGDEGGGGECFGGGGDGGGEGEGGGGGGEGGF7CEGGFFGGGD68FDG=EFFFGGGD3
@M03364:276:000000000-BLYN8:1:1101:5633:8916 1:N:0:1
ACTCCTACGGGAGGCAGCAGTGGGGAATATTGCACAATGGGCGCAAGCCTGATGCAGCCATGCCGCGTGTGTGAAGAAGGCCTTCGGGTTGTAAAGCACTTTCAGCGAGGAGGAAGGTGGTGAACTTAATACGTTCATCAATTGACGTTACTCGCAGAAGAAGCACCGGCTAACTCCGTGCCAGCAGCCGCGGTAATACGGAGGGTGCAAGCGTTAATCGGAATTACTGGGCGTAAAGCGCACG
+
GGGFGGGGGEDBFCGGGGGGGGGFGGGGGGGG9FGGGGFGFGGGGEGFGGGGGGGGGGGGGGGGEGGEFGGGGGGGG,FGGGGGGFEGGGGG9FFCFGGGGFGGGGEGGGGGG7BFEGFGGGEGGGFFGFFGGGGGFGGGGGCDFGGCFGGGGGFGGDE@F?CFGGGGGGDEGGDFFGGGGCFF>C:CGG>CDBE8CGGGE*8BEGGGGG7CE;EDCFFGCEGGGGGFGGCFGCCC<CFDD<<)
@M03364:276:000000000-BLYN8:1:1101:4806:8956 1:N:0:1
ACTCCTACGGGAGGCAGCAGTAGGGAATCTTCGGCAATGGACGAAAGTCTGACCGAGCAACGCCGCGTGAGTGAAGAAGGTTTTCGGATCGTAAAACTCTGTTGTTAGAGAAGAACAAGGATGAGAGTAGAACGTTCATCCCTTGACGGTATCTAACCAGAAAGCCACGGCTAACTACGTGCCAGCAGCCGCGGTAATACGTAGGTGGCAAGCGTTGTCCGGATTTATTGGGCGTAAAGCGAGC
+
GGGGGGGGGGGGGGGGGGGGGGGGGGGGGGGFGGGGGGGGGGGGGGGGGGGGGGGGGGGGGGGGGGGGGGGGGGGGGGGGGGGGGG>CGGGGGGGGGGGGGGFGGGGGGGGGGGGGGGGCGEGGGGGGGGGGGDGGGGGGGGGGGFEEGGGGGGGGGFCFGGFGGGGGE7FEEGGFCFGGGGFGFFDGGFGGGGCECEFFGFGGGGFCDG6FGEGGGGGGEG5E*9EG7CFCGGCGG<CFGGD3
@M03364:276:000000000-BLYN8:1:1101:26619:8956 1:N:0:1
ACTCCTACGGGAGGCAGCAGTGGGGAATATTGCACAATGGGCGCAAGCCTGATGCAGCCATGCCGCGTGTGTGAAGAAGGCCTTCGGGTTGTAAAGCACTTTCAGCGAGGAGGAAGGTGGTGAACTTAATACGTTCATCAATTGACGTTACTCGCAGAAGAAGCACCGGCTAACTCCGTGCCAGCAGCCGCGGTAATACGGAGGGTGCAAGCGTTAATCGGAATTACTGGGCGTAAAGCGCACG
+
FGGGGGFGGDEGGGGGGGGGGGGGGGGGGGGGGGGGG9FGGGGGGGGGGFGGGGGGGGGGGGGGGGGGGGGGGGGGFFGGGCFFFEGGGDGGGGGG?FGGGGGGFGDGGGGGGCGGGGGGGGGGEGDEGGGGGDGGGGFAFGGGGGGGGFGGGGGGGGGGGGFFGGGDGGGGGGGGGGGGGGGGGGGGGGGGGDGGCGGGGGGGEEDGGGGGGGGGGGFFGGGGF??E?68>DGGCCGDGGGGC
@M03364:276:000000000-BLYN8:1:1101:20308:8958 1:N:0:1
ACTCCTACGGGAGGCAGCAGTGGGGAATATTGCACAATGGGCGCAAGCCTGATGCAGCCATGCCGCGTGTGTGAAGAAGGCCTTCGGGTTGTAAAGCACTTTCAGCGAGGAGGAAGGTGGTGAACTTAATACGTTCATCAATTGACGTTACTCGCAGAAGAAGCACCGGCTAACTCCGTGCCAGCAGCCGCGGTAATACGGAGGGTGCAAGCGTTAATCGGAATTACTGGGCGTAAAGCGCACG
+
GGGGGGGGGGGFFGGGGGGGGGGGGCFGFGGGGGGGGGGGGGGGGGGGGGGGGGGGGFGGGGGFGGGGGFGGGGFFGGGGDFGGGGGGGGGGGGGGGGGGGGGGGGGGGGFGGGGGGGGGGGCFFFGGGGFFGFGGGGGFGGGGGGGGGGGGGGDGGGGGGGGGGGGGGGGGGGGGGGGGGGGGGGGGGGEGGGGGGGGGGGGGGGGGGGCFEGDGGGFGGGDGGG7FGGGGD<:ECG7CDDDC
@M03364:276:000000000-BLYN8:1:1101:13668:8962 1:N:0:1
ACTCCTACGGGAGGCAGCAGTGGGGAATATTGCACAATGGGCGCAAGCCTGATGCAGCCATGCCGCGTGTGTGAAGAAGGCCTTCGGGTTGTAAAGCACTTTCAGCGAGGAGGAAGGTGGTGAGCTTAATACGTTCATCAATTGACGTTACTCGCAGAAGAAGCACCGGCTAACTCCGTGCCAGCAGCCGCGGTAATACGGAGGGTGCAAGCGTTAATCGGAATTACTGGGCGTAAAGCGCACG
+
GGGGGGGGGGGGGGGGGGGGGGGGGFGGGGGGGEGGGGGGGFGGGGGGGGGGGGGGGGGGGGGGGGGGGGGGGGGGGGGGFGGGGGGGGGGGGGGGGGGFGGGGGFGGGCFFGCFFGGGGGGGGGGGGGGGGGGGFFGGGGGGGGGGGGGGGGGGGGGGGGGGGFGFFFGG<EGFGGGGGEGFGGFGGGGGD8EEGGFGGGGGGGGGGGGGGGGGGFGGGGGDGGGFFF<FFGGG=FGGGGGG3
@M03364:276:000000000-BLYN8:1:1101:14953:8980 1:N:0:1
ACTCCTACGGGAGGCAGCAGTGGGGAATATTGCACAATGGGCGCAAGCCTGATGCAGCCATGCCGCGTGTGTGAAGAAGGCCTTCGGGTTGTAAAGCACTTTCAGCGAGGAGGAAGGTGGTGAGCTTAATACGTTCATCAATTGACGTTACTCGCAGAAGAAGCACCGGCTAACTCCGTGCCAGCAGCCGCGGTAATACGGAGGGTGCAAGCGTTAATCGGAATTACTGGGCGTAAAGCGCACG
+
GGGGGGGGGGGGGGGGGGGGGGGGGEGGGGGGGGGGGGGGGGGGGGGGGGGGGGGGGGGGGGGGGGGGGGGGGGGGGGGGGGGGGGGGGGGGGGGGGGGGGGGGGGGFGGGGGGFGGGGGGGGFGGGGGGGGGGGGFGGGGGGGGGGGGGGGGGGGGGGGGGGGGGGGGGGGGGFCDGGGGGGFCGGGFG>CGEGGGGGGGCGGGGGGGGGGGGG=FGGGGGGGGGGGGGGFDDEGF>GGGGGC
@M03364:276:000000000-BLYN8:1:1101:21061:8982 1:N:0:1
ACTCCTACGGGAGGCAGCAGTGGGGAATATTGCACAATGGGCGCAAGCCTGATGCAGCCATGCCGCGTGTGTGAAGAAGGCCTTCGGGTTGTAAAGCACTTTCAGCGAGGAGGAAGGTGGTGAGCTTAATACGCTCATCAATTGACGTTACTCGCAGAAGAAGCACCGGCTAACTCCGTGCCAGCAGCCGCGGTAATACGGAGGGTGCAAGCGTTAATCGGAATTACTGGGCGTAAAGCGCACG
+
GGGGGGGGGGGGGGGGGGGGGGGGGGGGGGGGGGGGGGGGGGGGGGGGGGGGGGGGGGGGGGGGGGGGGGGGGGGGGGGGGGGGGGGGGGGGGGGGGGGGGGGGGFGGGGGGGGGGGGGGGGCGGGGGGGGGGGGGGGGGGGGGGGGGGGGGGGGGGGGGGGGGGGFGGGGGGFGGGGGGGGGFGGGGGGG>EEGCFGGGGGGGGGGGGGGGGGGEGGGGGGCGGGGGCFGGDGGDFGGGGGGC
@M03364:276:000000000-BLYN8:1:1101:23233:9030 1:N:0:1
ACTCCTACGGGAGGCAGCAGTAGGGAATCTTCGGCAATGGGGGCAACCCTGACCGAGCAACGCCGCGTGAGTGAAGAAGGTTTTCGGATCGTAAAACTCTGTTGTTAGAGAAGAACGTTAAGTAGAGTGGAAAGTTACTTAAGTGACGGTATCTAACCAGAAAGGGACGGCTAACTACGTGCCAGCAGCCGCGGTAATACGTAGGTCCCAAGCGTTGTCCGGATGTATTGGGCGTAAAGCGAGC
+
CEFFGGFF@@CFGGGCF@@FFFFFF<<6CCCF@@F::EEF8FEFEFFGG8FF@EFG:F:C@CECEGGFC,?FG9@FGFFG?A,BFGGEC=BFFEDA<EFCFGAEF8CFF??BFEF<FGGD+EGCFDFF<F<3BDF<CF<FAF97FE<FC>7FFG9FF<CEFCEFGGFGGCECF,?;CG:F7CFDFG8:8FEDEE:88CCCEFGG7ECFDFG**C==CCCFGECE*09<?FC5CCEEGC7DDGG5
@M03364:276:000000000-BLYN8:1:1101:22591:9044 1:N:0:1
ACTCCTACGGGAGGCAGCAGTAGGGAATCTTCGGCAATGGGGGCAACCCTGACCGAGCAACGCCGCGTGAGTGAAGAAGGTTTTCGGATCGTAAAACTCTGTTGTTAGAGAAGAACGTTAAGTAGAGTGGAAAGTTACTTAAGTGACGGTATCTAACCAGAAAGGGACGGCTAACTACGTGCCAGCAGCCGCGGTAATACGTAGGTCCCAAGCGTTGTCCGGATTTATTGGGCGTAAAGCGAGC
+
GGGGGGGGGGGGGGGEGGGGGGGGGGGGGGGGGGGGGGGGGGGGGGGGGGGGGGGGGGGGGGGCGGGGGGGGGGGGGGGGGGGGGGGGGGGGGGFFGGGAFFGGGGGGGGGGGGGGGGGEFFFGGGGGGGGGGFGGGGDGGGGGGGGGGGGGGGGGDGGGGGGGGGGGGDGGGGCFGGGGGGFGGGFGGGGGGGCEBCFGCGGGGGGFGGGGGGCEEGGGE55CCCFGGGGGGGGGGGGGGGG3
@M03364:276:000000000-BLYN8:1:1101:11748:9083 1:N:0:1
ACTCCTACGGGAGGCAGCAGTAGGGAATCTTCCACAATGGACGAAAGTCTGATGGAGCAACGCCGCGTGAGTGAAGAAGGTTTTCGGATCGTAAAACTCTGTTGTTAGAGAAGAACGACGAGGAGAGTGGAAAGCTCCTTGTGTGACGGTATCTAACCAGAAAGGGACGGCTAACTACGTGCCAGCAGCCGCGGTAATACGTAGGTCCCGAGCGTTGTCCGGATTTATTGGGCGTAAAGCGAGG
+
FFGGGGGGGGGBFCE@CBF<FEGGGEDGGGE<EEGGFGFGEGGDG@FFFGGEEFCFGFGGGG@FGGG@FFFFGEFGGGGG=,?FG>FEGEGFGGGF9EAFFFGGGFGGBEFGFGG@CCEDF7F=CCCGGGFABFFE=FCAFGGFGCFFG<<FF9FF@@DF@:<<3@F@EEC<>FG@9DCB7:*CFGGGC,:=BECEEEFFFFG8B9?:*:*=?C:;579FCC=5;6CFG7FGGGE=55DFGGG)
@M03364:276:000000000-BLYN8:1:1101:8279:9115 1:N:0:1
ACTCCTACGGGAGGCAGCAGTGGGGAATATTGCACAATGGGCGCAAGCCTGATGCAGCCATGCCGCGTGTGTGAAGAAGGCCTTCGGGTTGTAAAGCACTTTCAGCGAGGAGGAAGGTGGTGAACTTAATACGTTCATCAATTGACGTTACTCGCAGAAGAAGCACCGGCTAACTCCGTGCCAGCAGCCGCGGTAATACGGAGGGTGCAAGCGTTAATCGGAATTACTGGGCGTAAAGCGCACG
+
GGGGGGGGGGGGGGGGGGGGGGGGGGGGGGGGGGGGGGGGGGGGEGGGGGGGGGGGGGGGGGGGGGGGGGGGGGGGGGGGGGGGGGGGGGGGGGGGGGGGGGFGGGGGGG@FGGGGGFFFGGGGGGGGGGGGGGGGGGGGGGGGGGGGGCFGGGGGGGGFGGGGGGGGGGGGGGGGGGFGCFGGFFGGGGGGGGGGGFGGGGGGGGGGGGGFGGGGGFGGGGCFGGEC?EGGGGGGFFDD<CD<
@M03364:276:000000000-BLYN8:1:1101:3506:9124 1:N:0:1
ACTCCTACGGGAGGCAGCAGTAGGGAATCTTCGGCAATGGGGGCAACCCTGACCGAGCAACGCCGCGTGAGTGAAGAAGGTTTTCGGATCGTAAAACTCTGTTGTTAGAGAAGAACGTTAAGTAGAGTGGAAAGTTACTTAAGTGACGGTATCTAACCAGAAAGGGACGGCTAACTACGTGCCAGCAGCCGCGGTAATACGTAGGTCCCAAGCGTTGTCCGGATTTATTGGGCGTAAAGCGAGC
+
GGGG8FGGGGGGGGGGGGGGGGGGGGGGGGGGGGGGGGGGGGGGGGGGGGGGGGGGGGGGGGGGGGGFFF7EFGGGGGGGGFGGGGGGGEGGGGGGFGGGGGGG=E<FFFFGGGGGGFDB+CE?FA?FFFFDDBFGCEFGGGGGGGGGGGGGGGGFFCFGEGGFGG>@EEGEGGFGGGEFFGGGGGGGFGGGG5EGGGGG8EFGGGGFCF6*@EEEEGGGGC;=E6<@99?5FDEGDCCFCGGC
@M03364:276:000000000-BLYN8:1:1101:12618:9133 1:N:0:1
ACTCCTACGGGAGGCAGCAGTGGGGAATATTGCACAATGGGCGCAAGCCTGATGCAGCCATGCCGCGTGTGTGAAGAAGGCCTTCGGGTTGTAAAGCACTTTCAGCGAGGAGGAAGGTGGTGAGCTTAATACGTTCATCAATTGACGTTACTCGCAGAAGAAGCACCGGCTAACTCCGTGCCAGCAGCCGCGGTAATACGGAGGGTGCAAGCGTTAATCGGAATTACTGGGCGTAAAGCGCACG
+
FGAFGGGGGGGGGCFEC;EEGGFGGGGFGGGFFFGGGGCF<FEGGGG7DFGGGGGGGGE,ECFEFEECGEFFGFCFGFGG8FFCFGFECBCFEFFGGCB?FGFGGGGCBFGGDGG@CFFDGFFGGGGDFGF<F=8DA<DEDDF,DF7FFFGG<CEGGEFFGGC,,@,@CGGCFCGFGEGGEFEGCEGGGE>EGG>7EGGC8CGGGGG58@CFEEEGGGGGGG5>C?EF??5C<DGGGGGGDGG7
@M03364:276:000000000-BLYN8:1:1101:3947:9139 1:N:0:1
ACTCCTACGGGAGGCAGCAGTGGGGAATATTGCACAATGGGCGCAAGCCTGATGCAGCCATGCCGCGTGTGTGAAGAAGGCCTTCGGGTTGTAAAGCACTTTCAGCGAGGAGGAAGGGGGTGAGCTTAATACGTTCATCAATTGACGTTACTCGCAGAAGAAGCACCGGCTAACTCCGTGCCAGCAGCCGCGGTAATACGGCGGGTGCAAGCGTTAATCGGAATTACTGGGCGTAAAGCGCACG
+
CEFFAE@FFGC7FFGGGE@DF@F<+@F,,@9FFFFF8C,;EC@GE@@,CFCF<,@FCFG@@,CC@FGFDGCCF,EAF=<FC=FCFGFCFCFF<FGGFGD<AEFCDDEFGE:C@7AFD+:BFC<<>BD<,CFDEFAD<D,@,@9FFGF@+@FAB@@F*3@FGC<F@FC@FGGGGGCCC@C<=C9<CCC7CEE8EE>C?C?8C8C*8:EGCEFFCCG55:?*>E*:FC<CFGFFDG**/07<53<)
@M03364:276:000000000-BLYN8:1:1101:23443:9139 1:N:0:1
ACTCCTACGGGAGGCAGCAGTGGGGAATATTGCACAATGGGCGCAAGCCTGATGCAGCCATGCCGCGTGTGTGAAGAAGGCCTTCGGGTTGTAAAGCACTTTCAGCGAGGAGGAAGGTGGTGAACTTAATACGTTCATCAATTGACGTTACTCGCAGAAGAAGCACCGGCTAACTCCGTGCCAGCAGCCGCGGTAATACGGCGGGTGCAAGCGTTAATCGGAATTACTGGGCGTAAAGCGCACG
+
GGGGGGGGGGGGGGGGGGGGGGGGGGGGGGGGGGGGGGGGG?FFGGF?DFGGGGGGGGFGGGGGGGGGGGGCFFGGGGGGCEFGGGGGGGGGGGGGC8FGDG<5BFGDGGGGGGCFCEFFFFA=E?FCFF,?D,>FFADFGFFFGGG:FGGG<++3CGE,FFGGDFFGGGDGGGF@BEF7FF@CFCE78*:8E8CEEDF5B*1BGE>8:?9:EEEGGGG758?5<9CFGGFCGGGGCF=DD))7
@M03364:276:000000000-BLYN8:1:1101:19107:9140 1:N:0:1
ACTCCTACGGGAGGCAGCAGTGGGGAATATTGCACAATGGGCGCAAGCCTGATGCAGCCATGCCGCGTGTGTGAAGAAGGCCTTCGGGTTGTAAAGCACTTTCAGCGAGGAGGAAGGTGGTGAGCTTAATACGTTCATCAATTGACGTTACTCGCAGAAGAAGCACCGGCTAACTCCGTGCCAGCAGCCGCGGTAATACGGAGGGTGCAAGCGTTAATCGGAATTACTGGGCGTAAAGCGCACG
+
GGGGGGGGGGGGGGGGGGGGGGGGGGGGGGGGGGGGGGGDFFGGGGGGGGGGGGGGGGGGGGGGGGGGFGGGGGGGGGGG,FAFGGGGGGGGGFFFFGGGGGGGGGGGGGGGGGGGGGGGDGGGGFGGFGGGGGGGGGGGGGGGGGGGGFGGGGGGGGGGGCFFGGFEGCFG@7,?FGGGGGFGCFGGGGGGGGGGCCFEC8EGGGEGF7CCECD8CGGGGDGGGGCCFFGFDGEGFGGGGGGC
@M03364:276:000000000-BLYN8:1:1101:17471:9157 1:N:0:1
ACTCCTACGGGAGGCAGCAGTAGGGAATCTTCGGCAATGGGGGCAACCCTGACCGAGCAACGCCGCGTGAGTGAAGAAGGTTTTCGGATCGTAAAACTCTGTTGTTAGAGAAGAACGTTAAGTAGAGTGGAAAGTTACTTAAGTGACGGTATCTAACCAGAAAGGGACGGCTAACTACGTGCCAGCAGCCGCGGTAATACGTAGGTCCCAAGCGTTGTCCGGATTTATTGGGCGTAAAGCGAGC
+
GGGDFGGGGGGGGGGGGGGGGGGGGGFGGGFFGDGGGGCFF>FGGGGFGGGGFFGGEFGGFGGGGGGGGGGGGGGGGGGGEGGGGGGGGEGGGFGGGG@EFEGFGGGFGGFGGGGFGADDFGGCFDGGGFGGGGGGGFGGGGGGFFGGEGBFGGGFGGGGGGGFGGGFGGEGGGGGDF@:CF*?CFGB@CECGGGGCGG9C9B7CE<CCFGGGGEECE7<ACEEC@+A7+A*9<:797C*9CG3
@M03364:276:000000000-BLYN8:1:1101:14877:9158 1:N:0:1
ACTCCTACGGGAGGCAGCAGTGGGGAATATTGCACAATGGGCGCAAGCCTGATGCAGCCATGCCGCGTGTGTGAAGAAGGCCTTCGGGTTGTAAAGCACTTTCAGCGAGGAGGAAGGTGGTGAGCTTAATACGCTCATCAATTGACGTTACTCGCAGAAGAAGCACCGGCTAACTCCGTGCCAGCAGCCGCGGTAATACGGAGGGTGCAAGCGTTAATCGGAATTACTGGGCGTAAAGCGCACG
+
GGGGGGGGGGGGGGGGGGGGFGGGGGGGGGGGGGGGGGGGGGGGGGGGGGGGGGGGGGGGGGGGGGGGGGGGGGGGGGGGGGGGGGGGFGGGGGGGGGGGGGGGGGGCEGGCGGGGGGGGGGGGGGFGGGGGGGDGGCFFGGFGGGGGGGDGGGGGGGGGGGGGGGGGGGGGGGDGGDGG@FFGGGGGGGGGGGGGFG9BEGGGGGGGGGGGGGGGGGGGGGGGFGGGGDFDGGGGGGGGGGG5
@M03364:276:000000000-BLYN8:1:1101:17803:9171 1:N:0:1
ACTCCTACGGGAGGCAGCAGTGGGGAATATTGCACAATGGGCGCAAGCCTGATGCAGCCATGCCGCGTGTGTGAAGAAGGCCTTCGGGTTGTAAAGCACTTTCAGCGAGGAGGAAGGTGGTGAACTTAATACGTTCATTAATTGACGTTACTCGCAGAAGAAGCACCGGCTAACTCAGTGCCAGCAGCCGCGGTAATACGGAGGGTGCAAGCGTTAATCGGAATTACTGGGCGTAAAGCGCACG
+
GGGGGGGGGGGGGGGGGGGGGDGGGGGG<FGD<6EGGGGGG8FGGG@GGGGGC@<FGGCGDGGGGGGGGFGGGGGGGGGGF8FGGGGDG:FGGGGGGFGGGGDBE,68>FF=FGGGGG<<?FAE5C,,,5F?<8D>F,,7A?CCDA>:+,+@FC:EE+DGGGGEC<<CFFC*@F;,,27<DFC;DDFGGGGGGEGGC;<1BE>CGGGGFF+;8;C85CFFGCCCFF7F7EGGGG5EG7057C//
@M03364:276:000000000-BLYN8:1:1101:13657:9174 1:N:0:1
ACTCCTACGGGAGGCAGCAGTGGGGAATATTGCACAATGGGCGCAAGCCTGATGCAGCCATGCCGCGTGTGTGAAGAAGGCCTTCGGGTTGTAAAGCACTTTCAGCGAGGAGGAAGGTGGTGAACTTAATACGTTCATCAATTGACGTTACTCGCAGAAGAAGCACCGGCTAACTCCGTGCCAGCAGCCGCGGTAATACGGAGGGTGCAAGCGTTAATCGGAATTACTGGGCGTAAAGCGCACG
+
GGGGGGGGGGGGGGGGGGGGGGGGGGGGGGGGGGGGGGGGGGGGGGGGGGGGGGGGGGGGGGGGGGGGGEFGGGGGGGGGGGGGGGGGFFGGGGGGGGGGGGGGGAF:FFGGGGGGGGGGGGGGFGGGGGGGGFFGGGFGGGGGGGGGGGGGGGGGDC>DFGGGGGEFGGGGGGGGCEGG:FGGFGGGGGGGGGCEFGGGEGGGGEGGGFGFGGGDGGGG=EGGFFCCGGGGGGGCFGGGDGGC
@M03364:276:000000000-BLYN8:1:1101:5190:9194 1:N:0:1
ACTCCTACGGGAGGCAGCAGTGGGGAATATTGCACAATGGGCGCAAGCCTGATGCAGCCATGCCGCGTGTGTGAAGAAGGCCTTCGGGTTGTAAAGCACTTTCAGCGAGGAGGAAGGTGGTGAACTTAATACGTTCATCAATTGACGTTACTCGCAGAAGAAGCACCGGCTAACTCCGTGCCAGCAGCCGCGGTAATACGGAGGGTGCAAGCGTTAATCGGAATTACTGGGCGTAAAGCGCACG
+
GGGGGGGGGGGEGGGGGGGGFGGGGGGGGGGGGGGGGGFG8FGGGGGGGGGGGGGGGGGGGGGGGGGGGGGGGGGGGGGGGGGGGGGGGEGGGGGGGGGGGGGGGGGEGGBEGGGGGGGGGGGGGGGGGGGGGGGGGGGGGGGGGGGGGGGGGDGGGGGGGGGGGGGGGGGGGGFGGGGGGGGGGGGGGGGGGGGGGGGGGGGDGGGGGGGGGGGGGGGGGGGGGGGFGGGGGGDGGGGGDG3)
@M03364:276:000000000-BLYN8:1:1101:3788:9248 1:N:0:1
ACTCCTACGGGAGGCAGCAGTGGGGAATATTGCACAATGGGCGCAAGCCTGATGCAGCCATGCCGCGTGTGTGAAGAAGGCCTTCGGGTTGTAAAGCACTTTCAGCGAGGAGGAAGGTGGTGAGCTTAATACGCTCATCAATTGACGTTACTCGCAGAAGAAGCACCGGCTAACTCCGTGCCAGCAGCCGCGGTAATACGGAGGGTGCAAGCGTTAATCGGAATTACTGGGCGTAAAGCGAACG
+
FFGGGGGGGGGGGGGGGGGGFGFG@GGGGGGFFFGGGGGGCF@6CF@GGGGGGGGG<F8FDGGGGGGGGGGGGGGGGGGG9EEGGFGGGGGFGGFCFFEEFDEFFFG@=FF7@FG@CFEFFFDGFCFGGFFGGDECGG9=BCFEFGG@FGGGCF++@FC<FCFF@CF>:FFDGF?9B8>F@FFGGGGGGGGGEEEG9CFF518C7CBECGCCEEGGG+C*AECCGCGGDC5C5<5E7DGGCCD3
@M03364:276:000000000-BLYN8:1:1101:8897:9254 1:N:0:1
ACTCCTACGGGAGGCAGCAGTGGGGAATATTGCACAATGGGCGCAAGCCTGATGCAGCCATGCCGCGTGTGTGAAGAAGGCCTTCGGGTTGTAAAGCACTTTCAGCGAGGAGGAAGGTGGTGAGCTTAATACGTTCATCAATTGACGTTACTCGCAGAAGAAGCACCGGCTAACTCCGTGCCAGCAGCCGCGGTAATACGGAGGGTGCAAGCGTTAATCGGAATTACTGGGCGTAAAGCGCACG
+
GGGGGGGGGGGGGGGGGGGGGGGGGGGGGGGGGGGGGGGGGGGGGGGGGGGGGGGGGGGGGGGGGGGGGGGGGGGGGGGGGGGGGGGGGGGGGGGGGGGGGGGGGGGGGGGGGGGGGGGGGGGGGGGGGGGGGGGGGGGGGGGGGGGGGGGGGGGGGGGGGGGGGFGGGGGGGGGGGGGGGGGFGGGGGGGGGGGGGGGGGEGGGGGGGG?EGGGGGGGGGGGGGGGGGGGGGGGGGGGGGGG5
@M03364:276:000000000-BLYN8:1:1101:15969:9273 1:N:0:1
ACTCCTACGGGAGGCAGCAGTAGGGAATCTTCGGCAATGGGGGCAACCCTGACCGAGCAACGCCGCGTGAGTGAAGAAGGTTTTCGGATCGTAAAACTCTGTTGTTAGAGAAGAACGTTAAGTAGAGTGGAAAGTTACTTAAGTGACGGTATCTAACCAGAAAGGGACGGCTAACTACGTGCCAGCAGCCGCGGTAATACGTAGGTCCCGAGCGTTGTCCGGATTTATTGGGCGTAAAGCGAGC
+
GGGGGGGGGGGGGGGGGGGGGGGGGGGGGGGGGGGGGGGGGGGGGGGGGGGGGGGGGGGGGGGGGGGGGGGGGGGGGGGGGGGGGGGGGGGGGGGGGGGGGGGGGGGGGGGGGGGGGGGGGGGGGGGGFGGGGGGGGGGGGGGGFGGGGGGGGGGGGGGGGGGGGGGGGGGGGGGGGFGFGGGGFGD7FGGGGGGGGGGGGGGGGGG9=EEGGGGEGGGGGGGCCFGGGGFFGGGGGGGGDGG3
@M03364:276:000000000-BLYN8:1:1101:15525:9278 1:N:0:1
ACTCCTACGGGAGGCAGCAGTGGGGAATATTGCACAATGGGCGCAAGCCTGATGCAGCCATGCCGCGTGTGTGAAGAAGGCCTTCGGGTTGTAAAGCACTTTCAGCGAGGAGGAAGGTGGTGAACTTAATACGTTCATCAATTGACGTTACTCGCAGAAGAAGCACCGGCTAACTCCGTGCCAGCAGCCGCGGTAATACGGAGGGTGCAAGCGTTAATCGGAATTACTGGGCGTAAAGCGCACG
+
GGGGGGGGGGGGGGGGGECFGGGGGGGGGGGGGGGGGFFFGGGGGGGGGGGGGGGGFGGGGGGGGGGGGGGGGGGGGFGGFGGGGGGGGGGGGGGGGGGGGGGGGGGGGGE@EFGGGGGCEEFFFGFGGGFFGFDFFDGFGGDFGGGCDFFGGEDCDFF@FFDGGGGGGEFCFGGGGGGGGGGGGGGGGGGGEGGGGGGGDEGGEGGG69CGEGDGFGGCECEGGGGGFGFGGG=EGF7DGDC/
@M03364:276:000000000-BLYN8:1:1101:17340:9281 1:N:0:1
ACTCCTACGGGAGGCAGCAGTGGGGAATATTGCACAATGGGCGCAAGCCTGATGCAGCCATGCCGCGTGTGTGAAGAAGGCCTTCGGGTTGTAAAGCACTTTCAGCGAGGAGGAAGGTGGTGAACTTAATACGTTCATCAATTGACGTTACTCGCAGAAGAAGCACCGGCTAACTCCGTGCCAGCAGCCGCGGTAATACGGAGGGTGCAAGCGTTAATCGGAATTACTGGTCGTAAAGCGCACG
+
F@DAFFFGGGDCCEEEGGGGG<<FEE@EGFGGAEFFFGD8ADG>CC:DDFC<EF<DFGFGGGGGCG@EGGDEEAEFGFFGEFA@FGECF4==,EFAEGGFGFFFD,:+>ECCF7F<@,<DFFBFA?FFFDC<FDEAFFG5FFF=F9>:DB+,C>FC7@,5<FFGG?FGD>FGF<CFFGG7FCDCDGGFFEGCCEE*BBE8>888:CEEF99AC8*;E7+25?GGFG+0+70<CD5FGG*7)))1
@M03364:276:000000000-BLYN8:1:1101:11886:9285 1:N:0:1
ACTCCTACGGGAGGCAGCAGTGGGGAATATTGCACAATGGGCGCAAGCCTGATGCAGCCATGCCGCGTGTGTGAAGAAGGCCTTCGGGTTGTAAAGCACTTTCAGCGAGGAGGAAGGTGGTGAACTTAATACGTTCATCAATTGACGTTACTCGCAGAAGAAGCACCGGCTAACTCCGTGCCAGCAGCCGCGGTAATACGGAGGGTGCAAGCGTTAATCGGAATTACTGGGCGTAAAGCGCACG
+
GGGGGGGGGGGGGGGGGGGGGGGGGGGGGGGGGGGGGGGGGGGGGGGGGGGGGGGGGGGGGGGGGGGGGGGGGGGGGGGGFGGGGGGGGGGGGGGGGGGGGGGGGGGGGGGGGGGGGGGGGGGGGGGGFGGGGGGGGGGAFGGGGGGGGGGGGGGGGEGGGGGGGGGGGGGGGGGGGGGDGGGGGGGGGGGGGGGGFGGGGGGGGGGGGGGGDEEDFGFGGGGGGGGGGGGGGGGGGGGGGGG<
@M03364:276:000000000-BLYN8:1:1101:16521:9287 1:N:0:1
ACTCCTACGGGAGGCAGCAGTGGGGAATATTGCACAATGGGCGCAAGCCTGATGCAGCCATGCCGCGTGTGTGAAGAAGGCCTTCGGGTTGTAAAGCACTTTCAGCGAGGAGGAAGGTGGTGAGCTTAATACATTCATCAATTGACGTTACTCGCAGAAGAAGCACCGGCTAACTCCGTGCCAGCAGCCGCGGTAATACGGAGGGTGCAAGCGTTAATCGGAATTACTGGGCGTAAAGCGCACG
+
GGGGGGGGGGGGGGGGGGGGGGGGGGGGGGGGGGGGGGGGGGGGGGGGGGGGGGGGGGGGGGGGGGGGGGGGGGGGGGGGGGGGGGGGGGGGGGGGGGGGGGGGGGGGGGGEG7FGGFFGEGGGGGGGGGGGGGGFGGGGGGGGGGGGGGGGGGGGGGGGGGGGGGGGGGGGGGGGGGGGGGGGGFFGGGGGCEC@EF?FC*BEEGGGGGGGGGGGFGFGGGGGGGGFGFGGGGGGGGGG3<35
@M03364:276:000000000-BLYN8:1:1101:12837:9291 1:N:0:1
ACTCCTACGGGAGGCAGCAGTAGGGAATATTCGGCAATGGGGGCAACCCTGACCGAGCAACGCCGCGTGAGTGAAGAAGGTTTTCGGATCGTAAAACTCTGTTGTTAGAGAAGAACGTTAAGTAGAGTGGAAAGTTACTTACGTGACGGTATCTAACTAGAAAGGGACGGCTAACTACGTGCCAGCAGCCGCGGTAATACGTAGGTCCCAAGCGGTGTCCGGATTTATTGGGCGTAAAGCGAGC
+
@EFGGGGGGGDCFDCFEG@FEGFFEGGG,CF<,,@CEG<FFEGCFFFGGGFGF8FEECE@DGGGEEGB@FEFFGGGG@F,B9EDFGGC77FFEGG9F=FFFGFC?<FFEFF8FGF8FFFF=BE,,8,58<,3FGEGGGGFG,@3,,<F@<B7,@=DF,7>F9F,@@C*5**5*2>CFF:<FCGG7*8BF=EE5BE*;++3*?CF7F+<*+5*;C*/:/2<:CEC*02<92<=4CEE3CG*)*1)
@M03364:276:000000000-BLYN8:1:1101:10541:9322 1:N:0:1
ACTCCTACGGGAGGCAGCAGTGGGGAATATTGCACAATGGGCGCAAGCCTGATGCAGCCATGCCGCGTGTGTGAAGAAGGCCTTCGGGTTGTAAAGCACTTTCAGCGAGGAGGAAGGTGGTGAGCTTAATACGTTCATCAATTGACGTTACTCGCAGAAGAAGCACCGGCTAACTCCGTGCCAGCAGCCGCGGTAATACGGAGGGTGCAAGCGTTAATCGGAATTACTGGGCGTAAAGCGCACG
+
GGGGGGGGGGGGGGGGGGGGGGGGGGGGGGGGGGGGGGGGGGGGGGGGGGGGGGGGGGGGGGGGGGGGGGGGGGGGGGGGGGGGGGGGGGGGGGGGGGGGGGGGGGGDEGGGGGGGGFGGGGFGGGGGGGGGGGGGGGGGGGGGGGGGGGGGGGGFCEGGGGGGGGFGGGGDGGGGGGGGGGGGGGGGGDGGGGGGGFGGGGGGGGGGGGGGGGEGGGGGGGGGGGGGGGGGGGDGGGGGGGGD
@M03364:276:000000000-BLYN8:1:1101:15477:9327 1:N:0:1
ACTCCTACGGGAGGCAGCAGTGGGGAATATTGCACAATGGGCGCAAGCCTGATGCAGCCATGCCGCGTGTGTGAAGAAGGCCTTCGGGTTGTAAAGTACTTTCAGCGAGGAGGAAGGTGGTGAACTTAATACGTTCATCAATTGACGTTACTCGCAGAAGAAGCACCGGCTAACTCCGTGCCAGCAGCCGCGGTAATACGGAGGGTGCAAGCGTTAATCGGAATTGCTGGGCGTAAAGCGCACG
+
FGGGGGGGGGGGGGGGGGGGGGGGGGGGGGGGGGGGGGGGF@F+@C6DFGGGGGGGGFFFEGGFGGGGGC<==FGGGGGG=FCFGGGCGGGGGGGF,CFGDG,,,CFCFGG:CF,A4BF7BF,,BEF,BBC?DDF,=A,@??,C=<C@@FE<=C:+<CFFEDGEFG><7@BFGF,>CC:FFC,,1?:DC5*:CC>8CF9B5;*8E:B;8E?CCE8C*:<C588*++++3<AFCD5/9:7C3<)9
@M03364:276:000000000-BLYN8:1:1101:18391:9381 1:N:0:1
ACTCCTACGGGAGGCAGCAGTAGGGAATCTTCGGCAATGGACGAAAGTCTGACCGAGCAACGCCGCGTGAGTGAAGAAGGTTTTCGGATCGTAAAACTCTGTTGTTAGAGAAGAATAAGGATGAGAGTAGAACGTTCATCCCTTGACGGTATCTAACCAGAAAGCCACGGCTAACTACGTGCCAGCAGCCGCGGTAATACGTAGGTGGCAAGCGTTGTCCGGATTTATTGGGCGTAAAGCGAGC
+
GGCGGCFFGGGGGGGGGGGGGGGGGGGFGGGGGDGGGFGGGGGGGDDCFFGGGGGGGGGGGGGGGGG@CBFGGGGGGGGGGGGGGGC@FGGGGGGGGFGGGGGGF8?EFGGGGGGGGGGGFGGGGGGGGGGGGGGGGGGGGGGGGCFGGGGGGGGGGFGGGGGGEGGGGGGGGGGGGGEFGGGGGGGGGG5EGGGGEGGFFGGGGG9FGGGGGGGCEGGFE?5CE?GGGFGGGDEGGGCFGDD/
@M03364:276:000000000-BLYN8:1:1101:2295:9397 1:N:0:1
ACTCCTACGGGAGGCAGCAGTGGGGAATATTGCACAATGGGCGCAAGCCTGATGCAGCCATGCCGCGTGTGTGAAGAAGGCCTTCGGGTTGTAAAGCACTTTCAGCGAGGAGGAAGGTGGTGAACTTAATACGTTCATCAATTGACGTTACTCGCAGAAGAAGCACCGGCTAACTCCGTGCCAGCAGCCGCGGTAATACGGAGGGTGCAAGCGTTAATCGGAATTACTGGGCGTAAATCGCACG
+
FEFF,CEFFEGGEGGGGDDGGGGDGGGGGGGFFGCCFGGGGFGGFGDGFDFGGGCCFFGGGGFGG>FFEGGGGGGGCCCFGGGGCGGGGGG=FDDGFG?E,?<EGGG@CFDE>FGGGGFCFGC9EB,8BFFDGGGG87FCEC,=FEGEGDGG<F+FFCFCEC7FFFGEGGGDCCF@FBG>7>B;:FCBCBBEE88CGC9CDEEGGEGDFGGGGG*/:<CCCG8FFF7FGFG=DCEG<*27*9<)
@M03364:276:000000000-BLYN8:1:1101:10111:9402 1:N:0:1
ACTCCTACGGGAGGCAGCAGTAGGGAATCTTCCACAATGGACGCAAGTCTGATGGAGCAACGCCGCGTGAGTGAAGAAGGTTTTCGGATCGTAAAACTCTGTTGTTGGAGAAGAATGTATCTGATAGTAACTGATCAGGTAGTGACGGTATCCAACCAGAAAGCCACGGCTAACTACGTGCCAGCAGCCGCGGTAATACGTAGGTCCCAAGCGTTGTCCGGATTTATTGGGCGTAAAGCGAGCG
+
CE@FF@F@@FE;BEGFCGFGEDCGDGGGGFF9FGFFGDAEFGE+@FFE@,CDFGGGGGGGFFGEGGGCGDG,EEFFEEFFCFGDFEG@C:FFFFDFGGGGDFC<BFEFABFCE84<<EF9FEAD,,@F<FGDGGGFAFGFAF,DFGGGGF@FFFGGGGGFGCFGGGGGGGGGFE;EEG:FG@=4DCFGCEED5B1;;FFF?BEE;,?BGGFFC8CGGFE=E;CEGCFFE6**1>EEGF777/9/
@M03364:276:000000000-BLYN8:1:1101:24271:9404 1:N:0:1
ACTCCTACGGGAGGCAGCAGTGGGGAATATTGCACAATGGGCGCAAGCCTGATGCAGCCATGCCGCGTGTGTGAAGAAGGCCTTCGGGTTGTAAAGCACTTTCAGCGAGGAGGAAGGTGGTGAACTTAATACGTTCATCAATTGACGTTACTCGCAGAAGAAGCACCGGCTAACTCCGTGCCAGCAGCCGCGGTAATACGGAGGGTGCAAGCGTTAATCGGAATTACTGGGCGTAAAGCGCACG
+
GGGGGGGGGGGGGGGGGGFGGGGGGGGGGGGGGGGG8FGGGFGGGEEFGFGDFGGFFGGEGCDFGGGFCGGGGGGGGGGGGGDGFGGGFGG4EFCFG8BEGGGGGGGFGEEGGGFGGFGGGGGGGGFGGGGGGGGGDGGGGFGFGGGGGGGGGGGGGGFFGGGGGGGGGGGDGGGGCEGGGGFGG@FFGGGEGGGGGGGGD5CE7CGDC9FFEGGGGGGGEGCFGGGG7EFCDGECGGGGGGGG
@M03364:276:000000000-BLYN8:1:1101:3982:9422 1:N:0:1
ACTCCTACGGGAGGCAGCAGTGGGGAATATTGCACAATGGGCGCAAGCCTGATGCAGCCATGCCGCGTGTGTGAAGAAGGCCTTCGGGTTGTAAAGCACTTTCAGCGAGGAGGAAGGTGGTGAACTTAATACGTTCATCAATTGACGTTACTCGCAGAAGAAGCACCGGCTAACTCCGTGCCAGCAGCCGCGGTAATACGGAGGGTGCAAGCGTTAATCGGAATTACTGGGCGTAAAGCGCACG
+
ADAFFFFGGC:CC:FF;FFFGD@FEFC@EE99F,C<FFD<66CCEEGGGGGGFEAFG8FFGGG8FGGEBC7FFCFDGGCFG@E8F7CBGGCFCFFAFGFGE9?ECC:::C@CGEEGGGGGGGGGCDBFDFDD@F<DFFGFCDCFFFGFFCFGGGGEGGGGGGFGCGDG7BFCFFGGFC<CGCC7E7CFF>GC**=:?+BCED>EE8CGGG7*=?E5=C7*:EEFDFGGGFGFGGG55**15)9/
@M03364:276:000000000-BLYN8:1:1101:26074:9452 1:N:0:1
ACTCCTACGGGAGGCAGCAGTGGGGAATATTGCACAATGGGCGCAAGCCTGATGCAGCCATGCCGCGTGTGTGAAGAAGGCCTTCGGGTTGTAAAGCACTTTCATCGAGGAGGAAGGTGGTGAACTTAATACGTTCATCAATTGACGTTACTCGCAGAAGAAGCACCGGCTAACTCCGTGCCAGCAGCCGCGGTAATACGGAGGGTGCAAGCGTTAATCGGAATTACTGGGCGTAAAGCGCACG
+
CFE@CCFGGFGGGEECFFCFC8EFGGGG,CFGGFGCEFFC@EEGECE@FEFGGGCFGGCCEF8<:FCF+B6FFF9?FF6CFGG@EFGGGGG@FBFGGCGE8FDG,<=,FF@+BCEE@BE+CFF@5BDFCFD<F@=D@AADG<@=AFCFCFFGGGGDGEFCFGGGFFGGFGG<FGFDGGGFGFGGFFGGGGGDGEEEGDEFEEGGDEEEF<7@ECECCEEE5C**2<CGGGGFGGCE5DCC37DC
@M03364:276:000000000-BLYN8:1:1101:14411:9467 1:N:0:1
ACTCCTACGGGAGGCAGCAGTGGGGAATATTGCACAATGGGCGCAAGCCTGATGCAGCCATGCCGCGTGTGTGAAGAAGGCCTTCGGGTTGTAAAGCACTTTCAGCGAGGAGGAAGGTGGTGAACTTAATACGTTCATCAATTGACGTTACTCGCAGAAGAAGCACCGGCTAACTCCGTGCCAGCAGCCGCGGTAATACGGAGGGTGCAAGCGTTAATCGGAATTACTGGGCGTAAAGCGCACG
+
GGGGGGGGGGGGGGGGGGGGGGGGGGGGGGGGGGFFGGGGGGGGGGGGGGGGGGGGGGGGGGGGGGGGGGGGFGGGGGGGGGGGGGGGAGGGGGGGGGGGGGGGGGGGGGGGEGGGGGGGGGGGGGGGGGGGGGFGGGGGGGGGGGGGGGGGGGGGGGGGGGGGGGGEGGGGGGGGGGFGDGGGGGGGGGGGGEGGGGGGGCEGGGGGGGGGGECEFGFGG=55FGCGCDFGGGCEDGGCDGG3
@M03364:276:000000000-BLYN8:1:1101:9891:9493 1:N:0:1
ACTCCTACGGGAGGCAGCAGTAGGGAATCTTCCGCAATGGGCGAAAGCCTGACGGAGCAACGCCGCGTGAGTGATGAAGGGTTTCGGCTCGTAAAACTCTGTTATTAGGGAAGAACAAACGTGTAAGTAACTGTGCACGTCTTGACGGTACCTAATCAGAAAGCCACGGCTAACTACGTGCCAGCAGCCGCGGTAATACGTAGGTGGCAAGCGTTATCCGGAATTACTGGGCGTAAAGAGTGCG
+
GGGGGGGGGGGGGGGGGGGGGGGGGGGGGGGGGGGGGGGGGGGGGGGGGGGGGGGGGGGGGGGGGGGGGFGGGGGGGGGGGGGGGGGGGGGGGGGGGGGGGGGGGGGGGGGGGGGGGGGGGGGGGGGGGGGGGGGGFGGGGGGGGGGGGGGGGGGGGGGGGGGGGGGGGGGGFGGGGGGGGFGGGGGGGGGGGG5EGGG>EFDECGGGGGFGGGGGGGFGEGGGFGGGGGGGGGGGGGGF>CF<
@M03364:276:000000000-BLYN8:1:1101:9432:9500 1:N:0:1
ACTCCTACGGGAGGCAGCAGTGGGGAATATTGCACAATGGGCGCAAGCCTGATGCAGCCATGCCGCGTGTGTGAAGAAGGCCTTCGGGTTGTAAAGCACTTTCAGCGAGGAGGAAGGTGGTGAGCTTAATACGTTCATCAATTGACGTTACTCGCAGAAGAAGCACCGGCTAACTCCGTGCCAGCAGCCGCGGTAATACGGAGGGTGCAAGCGTTAATCGGAATTACTGGGCGTAAAGCGCACG
+
GGGGGGGGGGGGGGGGGGGGGGGGGGGGGGGGGGGGGGGGGGGGGGGGGGGGGAFFGGGGGGGGGGGGGGFGGGGGGGGGGGGGGGGGFGFGGGGGGGGGGGGGGGGEGFEGGGGGGFGFGGGGGGGGGGGGGGGGGGGFFGDFGGCCDGGGGGEEDFFGGGGGG7DFFGGDDGGGGGGFGGGDGGGGGGGGGGDGGFGGCEE8EEEGGGF5CGEGG7EGDGGG?7CFDFEFDCEG37*>CCG3
@M03364:276:000000000-BLYN8:1:1101:23868:9521 1:N:0:1
ACTCCTACGGGAGGCAGCAGTGGGGAATATTGCACAATGGGCGCAAGCCTGATGCAGCCATGCCGCGTGTGTGAAGAAGGCCTTCGGGTTGTAAAGCACTTTCAGCGAGGAGGAAGGTGGTGAACTTAATACGTTCATCAATTGACGTTACTCGCAGAAGAAGCACCGGCTAACTCCGTGCCAGCAGCCGCGGTAATACGGAGGGTGCAAGCGTTAATCGGAATTACTGGGCGTAAAGCGCACG
+
GGGGGGGGGGGGGGGGGGGGCFGGDGGGGGGGGGGGGGGGGGEGGGGGGGGGGFGGGGGGGGGGGGGG@FFGGGGFGGGGGGGGGCEEFFGGGGGGGFGGFGGGGGGCFGGEGCFFGGGGGGFGGCFGGGGGGCDFGGEGFFGGGFGGGGDGGGGGGGCFGGGCFGGGGGGGGGGG,>>FGFGGGGGGGGGE8EECGGGC85CEEGGEFGFEGEGCG77:EGEDGGGGEGGGGGGGCGGGGGG<
@M03364:276:000000000-BLYN8:1:1101:19745:9523 1:N:0:1
ACTCCTACGGGAGGCAGCAGTGGGGAATATTGCACAATGGGCGCAAGCCTGATGCAGCCATGCCGCGTGTGTGAAGAAGGCCTTCGGGTTGTAAAGCACTTTCAGCGAGGAGGAAGGTGGTGAGCTTAATACGCTCATCAATTGACGTTACTCGCAGAAGAAGCACCGGCTAACTCCGTGCCAGCAGCCGCGGTAATACGGAGGGTGCAAGCGTTAATCGGAATTACTGGGCGTAAAGCGCACG
+
GGGGGGGGGGGGGGGGGGGGGGGGGGGGGGGGGGGGGGGGGGGGGGGGGGGGGGGGGGGGGGGGGGGGGGGGGGGGGGGGGGGGGGGGGGGGGGGGGGGGGGGGGFGFFGGGGGGGGFGGGGGGGGGGGGGGGGGGGGGGGGGGGGGGGGGGFGGGGGGGGGFGGGGGGGGGGGGGGGGGGGGGGGGGGGGGGGGGGGGGGGGGGGGGGGGGGGDGGGGGGGCGFGGGFGGGGGCGFGGGGG39
@M03364:276:000000000-BLYN8:1:1101:3107:9578 1:N:0:1
ACTCCTACGGGAGGCAGCAGTGGGGAATATTGCACAATGGGCGCAAGCCTGATGCAGCCATGCCGCGTGTGTGAAGAAGGCCTTCGGGTTGTAAAGCACTTTCAGCGAGGAGGAAGGTGGTGAACTTAATACGTTCATCAATTGACGTTACTCGCAGAAGAAGCACCGGCTAACTCCGTGCCAGCAGCCGCGGTAATACGGAGGGTGCAAGCGTTAATCGGGATTACTGGGCGTAAAGCGCACG
+
GGGGGGGFGGGGGGGGGGGGGGGGGGGGGGGFGGGGGGGGGGGGGGGGGGGGGGGGGGGGGGGGGGGEGGGGGGGGGGGGFGGGGGGGGGGGGGGGGGGGGGGGGGGEGGGGGGFFGGGGGGGGGGGGGGGGGGGGGGGGGGGGGGGGGGGGGGGGGGGGGGGGGGGGGGGGGGGGGGGGGGGGGGFFFGGGGGEGGGGGGDGGGGGGGGGFEEDGGGGGGGGGFGGGGGGGGDCGCFFGDDD<
@M03364:276:000000000-BLYN8:1:1101:12733:9583 1:N:0:1
ACTCCTACGGGAGGCAGCAGTGGGGAATATTGCACAATGGGCGCAAGCCTGATGCAGCCATGCCGCGTGTGTGAAGAAGGCCTTCGGGTTGTAAAGCACTTTCAGCGAGGAGGAAGGTGGTGAACTTAATACGTTCATCAATTGACGTTACTCGCAGAAGAAGCACCGGCTAACTCCGTGCCAGCAGCCGCGGTAATACGGAGGGTGCAAGCGTTAATCGGAATTACTGGGCGTAAAGCGCACG
+
FFGGGGGGGGGGGGGGGGGGGGGGGGGGGGGGGGGGGGGGGGGGGGGGGGGGGGFGGGGGGGGGGEGGGGFGGGGGGGGGGGGGGGGGGGGGGGGGCFGGDGGGGGG7FFGGGGGGGFFGGFFG<DCGGGGFFGGGC9<AEGGGGGGGGGGGGGGGGGGGGGGGGGGGGGGGGGGGGGGGGGGFCFGGGGGGGGGGGGGGGGDGGGGGGGGGGGGGGGGGGGGGGGGGGGGGGGGGGGGGDDGC
@M03364:276:000000000-BLYN8:1:1101:22100:9586 1:N:0:1
ACTCCTACGGGAGGCAGCAGTGGGGAATATTGCACAATGGGCGCAAGCCTGATGCAGCCATGCCGCGTGTGTGAAGAAGGCCTTCGGGTTGTAAAGCACTTTCAGCGAGGAGGAAGGTGGTGAGCTTAATACGTTCATCAATTGACGTTACTCGCAGAAGAAGCACCGGCTAACTCCGTGCCAGCAGCCGCGGTAATACGGAGGGTGCAAGCGTTAATCGGAATTACTGGGCGTAAAGCGCACG
+
GGGGGGGGGGGGGGGGGGGGGGGGGGGFGGGGGGGGGGGGGGGGGGGGGGGGGGGGGGGGGGGGGGGGGGGGGGGGGGGGGGGGFFGGGGGEGGGGGGGGGGGGGGGGGGGGGGGGGGGGGGGGGGGGGGGGG<FCFFGGGGGGGGGGGGGGGGGGGGGGGGGGGGGGGGGGGGGGFGGGGGGGGGGGGGGGGGGGGGGGGCEEGGGDGGGGGGGGGEGGGD5=FFFGGFGGGGGGFFFGGDD5
@M03364:276:000000000-BLYN8:1:1101:13224:9620 1:N:0:1
ACTCCTACGGGAGGCAGCAGTGGGGAATATTGCACAATGGGCGCAAGCCTGATGCAGCCATGCCGCGTGTATGAAGAAGGCCTTCGGGTTGTAAAGTACTTTCAGCGAGGAGGAAGGCGTTGTGGTTAATAACCGCAGCGATTGACGTTACTCGCAGAAGAAGCACCGGCTAACTCCGTGCCAGCAGCCGCGGTAATACGGAGGGTGCAAGCGTTAATCGGAATTACTGGGCGTAAAGCGCACG
+
GGGGGGGGGGGGGGGGGGGGGGGGGGGGGGGGGGGGGGGGGGGGGGGGGGGGGGGGGGGGGGGGGGGFGGGGGGGGGGGGGGGGGGGGGGGGGGGGGGGGGGGGGGGGGGGGGGGGGGGGGGGGGGGGGGGGGGGGGGGGGGGGGGGGGGGGGGGGGGGDFGGGGGGGGGGGGGGGGGGGGGFGGGGGGGGGGGGGGGGGGEGGGGGGGGGGGGGGGGGGGGGGGGGGGFGGGC5EGGFGDDC7
@M03364:276:000000000-BLYN8:1:1101:4340:9624 1:N:0:1
ACTCCTACGGGAGGCAGCAGTAGGGAATCTTCGGCAATGGACGAAAGTCTGACCGAGCAACGCCGCGTGAGTGAAGAAGGTTTTCGGATCGTAAAACTCTGTTGTTAGAGAAGAACGACGAGGAGAGTGGAAAGCTCCTCGTGTGACGGTATCTAACCAGAAAGGGACTGCTAACTACGTGGCAGCAGCCGCGGGAATACGTAGGTCCCGAGCGTTGTGCGGCTGTATTGGGCGTAAAGCGAGC
+
EFFCFFGGGGGCFGGGGGGGF,FFGGGGFDC,@FFGGGGGA@FGGGFEEFF9@@@:FFBFFGGGGFG:>FGGGGGGG<FF:,9DFFC:FGCFGFFGFDFFAFGG?AFCFF<DFGG8F7FECCFFG8FGGDD<FADFGC><F>@:D<CFGF@C9D@FGE9@:@FFGG:C,,@CC98;FFGC7*=BCB6CF5C888**=2228308;3C:8*/**228*:*3*2****+32+0*1/:59*?*7/))
@M03364:276:000000000-BLYN8:1:1101:23254:9625 1:N:0:1
ACTCCTACGGGAGGCAGCAGTAGGGAATCTTCCACAATGGACGAAAGTCTGATGGAGCAACGCCGCGTGAGTGAAGAAGGTTTTCGGATCGTAAAACTCTGTTGTTGGAGAAGAATGTATCTGATAGTAACTGATCAGGTAGTGACGGTATCCAACCAGAAAGCCACGGCTAACTACGTGCCAGCAGCCGCGGTAATACGTAGGTGGCAAGCGTTGTCCGGATTTATTGGGCGTAAAGCGAGCG
+
GGGGGGGGGGGGGGGGGGGGGGGGGGGGGGGGGGGGGGGGCGEGCEGGGGGGGGG?DEFGGGGGGGGGGGGGGGGGGGGGFFGGGGGGGGGGGCEGFGGGGGEEGFGG@AFGGGDEFGGFGGGFFFFGGGGAEAFGF@FGDFEFGGGGGGGFGGGGGGG:BGGGCFGGGGGGGGGGFGGGGFCFGGGGCBEEGEGGGGGGGGGDGGFGFG58CECC7FGEE*3/><FFGGGF9DCGGGGGGDD7
@M03364:276:000000000-BLYN8:1:1101:22759:9629 1:N:0:1
ACTCCTACGGGAGGCAGCAGTGGGGAATATTGCACAATGGGCGCAAGCCTGATGCAGCCATGCCGCGTGTGTGAAGAAGGCCTTCGGGTTGTAAAGCACTTTCAGCGAGGAGGAAGGTGGTGAACTTAATACGTTCATCAATTGACGTTACTCGCAGAAGAAGCACCGGCTAACTCCGTGCCAGCAGCCGCGGTAATACGGAGGGTGCAAGCGTTAATCGGAATTACTGGGCGTAAAGCGCACG
+
GGGGGGGGGGGGGGGGGGGGGGGGGGGGGGGGGGGGGGGGGGGGGGGGGGGGGGGFGGGGGGGGGGGGGGGGGGGGGGGGGGGGGGGGGGGGGGGGGGGGGGGGGGGGGGGGGGGFGGGFEGFGGG9DGGFGGGGGCGGGGGDGGGGGGGGGFGGGGGGGGGGGGGGGGGGGFGG9FGGGEGGGGGGGGGGGGGGCFGGGGGGGGDGEFGGGGGDGGGGGGGGFGFGGGGGGGGGGFGGGGGC5
@M03364:276:000000000-BLYN8:1:1101:21602:9662 1:N:0:1
ACTCCTACGGGAGGCAGCAGTGGGGAATATTGCACAATGGGCGCAAGCCTGATGCAGCCATGCCGCGTGTGTGAAGAAGGCCTTCGGGTTGTAAAGCACTTTCAGCGAGGAGGAAGGTGGTGAGCTTAATACGCTCATCAATTGACGTTACTCGCAGAAGAAGCACCGGCTAACTCCGTGCCAGCAGCCGCGGTAATACGGAGGGTGCAAGCGTTAATCGGAATTACTGGGCGTAAAGCGCACG
+
GGGGGGGGGGGGGGGGGGGGGGGGGGGGGGGGGGGGGGGGGGGGGGGGGGGGGGGGGGGGGGGGGGGGGFGGGGGGCGGGGGGGGGGGGGGGGGFGFGGGGGGGGGG:CGCGGGFGGFGGGDFGGGGGGGGGFGGGGGGGGG<FGG>FGDGGGGGGGGCGG@CGGGGDGGEGFFGGGGGGGGGGGGGFGGGGGGGGGFGGCEEGGGGEGD0CGGGDGGGGGCCFGGGGCFFFDDGGFCCDCDGC
@M03364:276:000000000-BLYN8:1:1101:8348:9670 1:N:0:1
ACTCCTACGGGAGGCAGCAGTGGGGAATATTGCACAATGGGCGCAAGCCTGATGCAGCCATGCCGCGTGTGTGAAGAAGGCCTTCGGGTTGTAAAGCACTTTCAGCGAGGAGGAAGGTGGTGAGCTTAATACGCTCATCAATTGACGTTACTCGCAGAAGAAGCACCGGCTAACTCCGTGCCAGCAGCCGCGGTAATACGGAGGGTGCAAGCGTTAATCGGAATTACTGGGCGTAAAGCGCACG
+
GGGGGGGGGGGGGGGGGGGGGGGGGGGGGGGGGGGGGGGGGGGGGGGGGGGGGGGGGGGGGGGGGGGGGGGGGGGGGGGGGGGGGGGGGGGGGGGGGGGGGGGGGGGGGGGGGGGGGGGGGGGGGGGGGGGGGGGGGGGGGGGGGGGGGGGGFGGGGGGGGGGGGGGGGGGGGGGGGGGGGGFGGGGGGGGGGGGGGGGGGGGGGGGGGGGGGGGGDGGGGGGGGGGGGGGGGGGGGGGGGGGG
@M03364:276:000000000-BLYN8:1:1101:19192:9679 1:N:0:1
ACTCCTACGGGAGGCAGCAGTGGGGAATATTGCACAATGGGCGCAAGCCTGATGCAGCCATGCCGCGTGTGTGAAGAAGGCCTTCGGGTTGTAAAGCACTTTCAGCGAGGAGGAAGGTGGTGAGCTTAATACGTTCATCAATTGACGTTACTCGCAGAAGAAGCACCGGCTAACTCCGTGCCAGCAGCCGCGGTAATACGGAGGGTGCAAGCGTTAATCGGAATTACTGGGCGTAAAGCGCACG
+
GGFGGGGGGGGGGGGGGGGGGGGGGGGGGGFGGFGGGGGFFGGGGGEGFGGGGGGGGGGGGGGGGGGGGGGGGGGGGGGGGGGGGGGGFGGGGGGGGGGGGGGGGGGEGFEGGGGGG8=FGGFGFCGGGGGGGFGFGGC9FFFFFCFFGFF@DG>FGGGGGBCFGGGGCGGGCFE9,*>:FGFGG7CGCEGGGGGEFFEFGDGEEEGGGGGGGGGGGG7FGDCFGGFFGG57DGCCGGGGGGGC
@M03364:276:000000000-BLYN8:1:1101:17798:9690 1:N:0:1
ACTCCTACGGGAGGCAGCAGTGGGGAATATTGCACAATGGGCGCAAGCCTGATGCAGCCATGCCGCGTGTGTGAAGAAGGCCTTCGGGTTGTAAAGCACTTTCAGCGAGGAGGAAGGTGGTGAACTTAATACGTTCATCAATTGACGTTACTCGCAGAAGAAGCACCGGCTAACTCCGTGCCAGCAGCCGCGGTAATACGGAGGGTGCAAGCGTTAATCGGAATTACTGGGCGTAAAGCGCACG
+
GGGGGGGGGGGGGGGGGGGGGGGGGGGGGGGGGGGGGGGGGGGGGGGGGGGGGGGGGGGGGGGGGGGGGGGGGGGGGGGGGGGGGGGGGGGGGGGGGGGGGGGGGFGFGGGGGGGGGGGGGGGGGFGGGGGGGCFGGGGGGGGGGGGGGGGGGGGGGGGGGGGGGGGGGGGGGGGGGGGGGGGGGGGGFGGGGGDGGGGGGEEGGGGGGGGGGGGGGFGGGGGGGGGGGGGGGGGGGGGGGGGD
@M03364:276:000000000-BLYN8:1:1101:26322:9697 1:N:0:1
ACTCCTACGGGAGGCAGCAGTGGGGAATATTGCACAATGGGCGCAAGCCTGATGCAGCCATGCCGCGTGTGTGAAGAAGGCCTTCGGGTTGTAAAGCACTTTCAGCGAGGAGGAAGGTGGTGAACTTAATACGTTCATCAATTGACGTTACTCGCAGAAGAAGCACCGGCTAACTCCGTGCCAGCAGCCGCGGTAATACGGAGGGTGCAAGCGTTAATCGGAATTACTGGGCGTAAAGCGCACG
+
GGGGGGGGGGGGDGGGGGFFGGGGGG,E<FGFFGGGFGGGGGGGGGGGGGGGGGGGGGGGGGGGGDEGDGGGGGGFGGGGGGGGFGGGGGGGGGGGGGGGFGGGGGGDEGGGG@FFGGGGGGGGGGFDFGGGGFF?FGGGGFFGGGGGGGGGGGGGGGGGGGGGGGGGGGGGCGGGGGGGGGGGGGGGGGGGGEGGFGGFEEGGGGGGGGGGGGD=CGGGGGCFFGFGF?FEGGGGGGGGGGG3
@M03364:276:000000000-BLYN8:1:1101:14384:9722 1:N:0:1
ACTCCTACGGGAGGCAGCAGTAGGGAATCTTCGGCAATGGGGGCAACCCTGACCGAGCAACGCCGCGTGAGTGAAGAAGGTTTTCGGATCGTAAAACTCTGTTGTTAGAGAAGAACGTTAAGTAGAGTGGAAAGTTACTTAAGTGACGGTATCTAACCAGAAAGGGACGGCTAACTACGTGCCAGCAGCCGCGGTAATACGTAGGTCCCAAGCGTTGTCCGGATTTATTGGGCGTAAAGCGAGC
+
GGGGGGGGGGGGGGGGGGGGGGGGGGGGGGGGGGGGGGGGGGGGGGGGGGGGGGGGGGGGGGGGGGGFGGGGGGGGGGGGFDFGGGGGGGGGGGGGGGGGGGGGGGGGGGGGGGGGGGGGFFGDGFGGGGGGGGGGGGGGGGGGGGGGGGGGGGGGGGGGGGGGGGGGGCGGGGGGGGDCFGGGGGGGGGGGGGCGEFGGGGGGGGCGGGFFGE=EGGGGGGEE8@FGGCFGGGGEGGGGDGG)
@M03364:276:000000000-BLYN8:1:1101:8002:9731 1:N:0:1
ACTCCTACGGGAGGCAGCAGTGGGGAATATTGCACAATGGGCGCAAGCCTGATGCAGCCATGCCGCGTGTGTGAAGAAGGCCTTCGGGTTGTAAAGCACTTTCAGCGAGGAGGAAGGTGGTGAACTTAATACGTTCATCAATTGACGTTACTCGCAGAAGAAGCACCGGCTAACTCCGTGCCAGCAGCCGCGGTAATACGGAGGGTGCAAGCGTTAATCGGAATTACTGGGCGTAAAGCGCACG
+
GGGGGGGGGGGGGGGGGGGGGGGGGGGGGGGGGGGGGGGGGGGGGGGGGGGGGGGGGGGGGGGGGGGGGEGGGGGGGGGGGGGFGGGGGGGGGGGGGGGGGGGGGFGEGEGGGGGGGGGFGGFGGGGGGGGAFGGGGGGGGGGGGGGGDGGGGGGGGGGGGGGFGFGGGGGGFGGGGGEFGGGGFGGG@EGGGGGDGGGGGGGGEGGGGGGGGGGGGGGGGGEGGCGGGFGGGGCE<FGGGGG3
@M03364:276:000000000-BLYN8:1:1101:18642:9742 1:N:0:1
ACTCCTACGGGAGGCAGCAGTGGGGAATATTGCACAATGGGCGCAAGCCTGATGCAGCCATGCCGCGTGTGTGAAGAAGGCCTTCGGGTTGTAAAGCACTTTCAGCGAGGAGGAAGGTGGTGAGCTTAATACGCTCATCAATTGACGTTACTCGCAGAAGAAGCACCGGCTAACTCCGTGCCAGCAGCCGCGGTAATACGGAGGGTGCAAGCGTTAATCGGAATTACTGGGCGTAAAGCGCACG
+
GGGGGGGGGGGGDGGGGGGGGGGGGGGGGGGGGGGGGGGGGGGGGGGGGGGGGGGGGGGGGGGGGGGGGGGGGGGGGGGGGGGGGGGGGGGGGGGGGGGGGGGGGGGEGGEGGGGGDGGGGGGGGGGGGGGGGGGGGGGFFGGGGGGGGGGGGGGGGGGGGGGGGGGGGGGGGGGGCEFGGGGGGCFGGGGEGGGEFGG>EEGDGBEGGGGGECEGGGGGGGGGGGGGFGGGGGGEDGFG<CC/
@M03364:276:000000000-BLYN8:1:1101:6025:9744 1:N:0:1
ACTCCTACGGGAGGCAGCAGTAGGGAATCTTCGGCAATGGGGGCAACCCTGACCGAGCAACGCCGCGTGAGTGAAGAAGGTTTTCGGATCGTAAAACTCTGTTGTTAGAGAAGAACGTTAAGTAGAGTGGAAAGTTACTTAAGTGACGGTATCTAACCAGAAAGGGACGGCTAACTACGTGCCAGCAGCCGCGGTAATACGTAGGTCCCAAGCGTTGTCCGGATTTATTGGGCGTAAAGCGAGC
+
GGGGGGGGGGGGGGGGGGGGGGGGGGGGGGGGGGGGGGGGGGGGGGGGGGGGGGGGGGGGGGGGGGGGFGGGGGGGGGGGGGGGGGGGGGGGGGGGGGGGGGGGFFGGGGGGGGGGGGGGGGGGGGGFGGGGGGGGFFGGDGGGGGFGGEGGGCCFGGGGGGGGGGGGGGGGGGGGGGGGGGGGGGGGGGGGGGGGGGGCGDGGGGGFDCGGGGGGEEGGGGEC5FG+AFFCFDGGGC>FGGG3
@M03364:276:000000000-BLYN8:1:1101:11460:9763 1:N:0:1
ACTCCTACGGGAGGCAGCAGTGGGGAATATTGCACAATGGGCGCAAGCCTGATGCAGCCATGCCGCGTGTGTGAAGAAGGCCTTCGGGTTGTAAAGCACTTTCAGCGAGGAGGAAGGTGGTGAGCTTAATACGTTCATCAATTGACGTTACTCGCAGAAGAAGCACCGGCTAACTCCGTGCCAGCAGCCGCGGTAATACGGAGGGTGCAAGCATTAATCGGAATTACTGGGCGTAAAGCGCACG
+
GGFGGGGGGFGGGGGGGGGGGGGGGGGFGGGGFGGGGGGGCFFGGGGGGGGGGGFFFGGGGGGGGGGGGGGGGGGGGGGGGGGGGGGGFFGGGGGFGGGGGGGGGGGCCGGGGGGGGGGGGGFGFFEGGGFCGFFGGGGGFGGDAEGGGGGGFEGGGGGCGGFGGGFGCCGGGGGFFGFGGFGGGGG@F::E>:EGGGGGGGGGCEDEGGG=CFFGGGGGGE;CFGGGGFGGGCE=FFFGGGC<
@M03364:276:000000000-BLYN8:1:1101:5439:9781 1:N:0:1
ACTCCTACGGGAGGCAGCAGTGGGGAATATTGCACAATGGGCGCAAGCCTGATGCAGCCATGCCGCGTGTGTGAAGAAGGCCTTCGGGTTGTAAAGCACTTTCAGCGAGGAGGAAGGTGGTGAGCTTAATACGTTCATCAATGGACGTTACTCGCAGAAGAAGCACCGGCTAACTCCGTGCCAGCAGCCGCGGTAATACGGAGGGTGCAAGCGTTAATCGGAATTACTGGGCGTAAAGCGCACG
+
GGGGGGGGGGGG7FGGGGGGGFGGGGGGGGGGGGGGGGFGGGGDFGGGFCGFGGGGGGFFFGGGEGGGGGFGDFFGGGGGDGGFGGGG<FEGGFGGGGGGGGGGGGGGGGGGG7=FGGGGGGGGGCGAFGF<FGGGGGGGAF,@FFFCFFGGGEGGE+F@FGGGGFGGDGGGGGGFGGFGGGFFGFGFGGGGGD8EGGGCGGEGGGGGGGGGGGGGF?:CEEDCCFFGGDFF<<EEGGCDGGC/
@M03364:276:000000000-BLYN8:1:1101:10600:9783 1:N:0:1
ACTCCTACGGGAGGCAGCAGTAGGGAATCTTCGGCAATGGGGGCAACCCTGACCGAGCAACGCCGCGTGAGTGAAGAAGGTTTTCGGATCGTAAAACTCTGTTGTTAGAGAAGAACGTTAAGTAGAGTGGAAAGTTACTTAAGTGACGGTATCTAACCAGAAAGGGACGGCTAACTACGTGCCAGCAGCCGCGGTAATACGTAGGTCCCAAGCGTTGTCCGGATTTATTGGGCGTAAAGCGAGC
+
GGGGGGGGGGGGGGGGGGGGGGGGGGGGGGGGGGGGGGGGGGGGGGGGGGGGGGGGGGGGGGGGGGGGGGGGGGGGGGGGGGGGGGGGGGGGGGGGGGGGGGGGGGGGGGGGGGGGGGGGGGFGGGGGGGGGGGGGGGGGGGGGGGGGGGGFGGGGGGGFGGGGGGGGGGGGGGFGGGGGGGGGGGGGGGGGGGEGEGGDGGGGGGGGGGGGGGGGECFGGGGE??FCFGGGGGGGGGFGD5D7
@M03364:276:000000000-BLYN8:1:1101:12518:9817 1:N:0:1
ACTCCTACGGGAGGCAGCAGTGGGGAATATTGCACAATGGGCGCAAGCCTGATGCAGCCATGCCGCGTGTGTGAAGAAGGCCTTCGGGTTGTAAAGCACTTTCAGCGAGGAGGAAGGTGGTGAACTTAATACGTTCATCAATTGACGTTACTCGCAGAAGAAGCACCGGCTAACTCCGTGCCAGCAGCCGCGGTAATACGGAGGGTGCAAGCGTTAATCGGAATTACTGGGCGTAAAGCGCACG
+
GGGGGGGGGGGGGGGGGGGGGGGGGGGGGGGGFGGGGGGGGGGGGGGGGGGGGGGGGGGFFGGGGGGGGGGGGGGGGGGGGGGGGGGGGGGGGGFGGGGGGGGGGGGFFGCFDEFG>EFGGGFGGGGGGGEFDGGDAFGGGGGGGGDGGGGGGGGGGGGFGGGFGGGGGGGCFFDGGGGGGFGFGGGGGGGGGCEGGGGGGEGGGGGGGGGGGGGGGGGGD8EFGGGGGGGGGGGGGG=DGGGD
@M03364:276:000000000-BLYN8:1:1101:8214:9829 1:N:0:1
ACTCCTACGGGAGGCAGCAGTAGGGAATCTTCGGCAATGGGGGCAACCCTGACCGAGCAACGCCGCGTGAGTGAAGAAGATTTTCGGATCGTAAAACTCTGTTGTTAGAGAAGAACGTTAAGTAGAGTGGAAAGTTACTTAAGTGACGGTATCTAACCAGAAAGGGACGGCTAACTACGTGCGAGCAGCCGCGGTAATACGTAGGTCCCAAGCGTTTTCCGGATTTATTGGGCGTAAAGCGAGC
+
EA@<F9EFGGGG+CFEDEEFEEF<B<FGGFGGGG7@CF,8,CFGCF,@,E8<F,CCC@+9CC+@7FFFGED?F9,,,94,BB<FFEDCBC7EC==B<=EAEF,?F8FFF<9DECFF78AF>FF@D9C?F=9,3B=@E<C<@=>@D9FGE:<FGCCGCGGG7,33DEAFECGG7DFE9D*>CC*:=BG72,=5CCCG5?C2*<CF42B<C7**288***305C***330+<+CF31**1:CC79<
@M03364:276:000000000-BLYN8:1:1101:4026:9872 1:N:0:1
ACTCCACGGGAGGCAGCAGTGGGGAATATTGCACAATGGGCGCAAGCCTGATGCAGCCATGCCGCGTGTGTGAAGAAGGCCTTCGGGTTGTAAAGCACTTTCAGCGAGGAGGAAGGTGGTGAGCTTAATACGCTCATCAATTGACGTTACTCGCAGAAGAAGCACCGGCTAACTCCGTGCCAGCAGCCGCGGTAATACGGAGGGTGCAAGCGTTAATCGGAATTACTGGGCGTAAAGCGCACGC
+
GGGGGGGGGGGFFGGGGGGGGGGGGGGGGGCFGGGGGCFFGDGGGGGGGGGGDGFGGGFGFGGGGGGGGFGFGEFCFGGGFFGEGGCDFFGE,FEGGDGFGFGGGGCGGGGGGGGGGGDGEFGGGFGGFGGGC>@CFFFFFDFGGGGGDGGGGGGGGGFCGGFDFGDCGEEEGGGGCFDGGGGFG8EGGGGGCEEG9BE8BE8:;=CF?C8EGD8FGGGDEDGFGGG72***17***CCDGGC<
@M03364:276:000000000-BLYN8:1:1101:23176:9879 1:N:0:1
ACTCCTACGGGAGGCAGCAGTGGGGAATATTGCACAATGGGCGCAAGCCTGATGCAGCCATGCCGCGTGTGTGAAGAAGGCCTTCGGGTTGTAAAGCACTTTCAGCGAGGAGGAAGGTGGTGAACTTAATACGTTCATCAATTGACGTTACTCGCAGAAGAAGCACCGGCTAACTCCGTGCCAGCAGCCGCGGTAATACGGAGGGTGCAAGCGTTAATCGGAATTACTGGGCGTAAAGCGCACG
+
GGGGGGGGGGGGGGGGGGGGGGGGGGGGGGGGGGGGGGGGGGGGGGGGGGGGGGGGGGFGGGGGGGGGGGGGGGGGGGGGGFGGGGGGGGGGGGGGGGGGGGGGGGGGGGDGGGGDGGGGFFGGGGGCFGGGGGGGGGGGGGGGGGGGGGGGGGGGGGGGGGGGFFGGGGGDGFGGGGGGGGGD@CGGGC>EGGGGGGGGGGGGGGGCGFFGGGGGFFFFEGGFDGGGGGGGGGGEGGGGGGGC
@M03364:276:000000000-BLYN8:1:1101:26994:9881 1:N:0:1
ACTCCTACGGGAGGCAGCAGTGGGGAATATTGCACAATGGGCGCAAGCCTGATGCAGCCATGCCGCGTGTGTGAAGAAGGCCTTCGGGGTGTAAAGCACTTTCAGCGAGGAGGAAGGTGGTGAACTTAATACGTTCATCAATTGACGTTACTCGCAGAAGAAGCACCGGCTAACTCCGTGCCAGCAGCCGCGGTAATACGGAGGGTGCAAGCGTTAATCGGAATTACTGGGCGTAAAGCGCACG
+
AEFGGFFFGCFGGGDGCGGGGGGGGCGGGGFGGGGGGAFGGGGEC7FFGDFGFGGGGGGGGGGGGGGGGGFGGCF9F=FGGFFGGGGD+CFFE@EFFFGFGGGGGGGCGGGGG7EFCGGGGGFGGGGGGFEFG=<D8FFCFGGGFGEGEFGGACFEGDGGGGGGFF:@EGGGGCE9,>>FGGCFGFGGGDGGGGGGC;CFG8CGGGGDGGC5;CECEEFFEGGGDFFGGGGFDGE5CCFDGGG3
@M03364:276:000000000-BLYN8:1:1101:2265:9893 1:N:0:1
ACTCCTACGGGAGGCAGCAGTAGGGAATCTTCGGCAATGGGGGCAACCCTGACCGAGCAACGCCGCGTGAGTGAAGAAGGTTTTCGGATCGTAAAACTCTGTTGTTAGAGAAGAACGTTAAGTAGAGTGGAAAGTTACTTAAGTGACGGTATCTAACCAGAAAGGGACGGCTAACTACGTGCCAGCAGCCGCGGTAATACGTAGGTCCCAAGCGTTGTCCGGATTTATTGGGCGTAAAGCGAGC
+
GGGGGGGGGGGGGGGGEGGGGGGGGGGGGGGGGEGGGGGGGDGGGGGGGGGGGGGGGGGGGGGGGGGCGGGGFGGGGGGGGFGGGGGGGGGGGFGGGGGDFGGGGGGGGGGGFDFFGFGGGGGF9FFGGGGGGFEFDGFFFGGFCGGGGGGGFGGGGGFFGGGGGGGGGGGGGGGGG@GGGFD=CE?FGFGEE5:CCFF9FCFGDGGGGGGFG5EEDGFGGGEEG6<C<9CCC3EGGFD7)111
@M03364:276:000000000-BLYN8:1:1101:18338:9910 1:N:0:1
ACTCCTACGGGAGGCAGCAGTAGGGAATCTTCGGCAATGGGGGCAACCCTGACCGAGCAACGCCGCGTGAGTGAAGAAGGTTTTCGGATCGTAAAACTCTGTTGTTAGAGAAGAACGTTAAGTAGAGTGGAAAGTTACTTAAGTGACGGTATCTAACCAGAAAGGGACGGCTAACTACGTGCCAGCAGCCGCGGTAATACGTAGGTCCCAAGCGTTGTCCGGATTTATTGGGCGTAAAGCGAGC
+
GGGGGGGGGGGGGGGGGGGGGGGGGGGGGGGGGGGGGGGGGGGGGGGGGGGGGGGGGGGGGGGGGGGGGGGGGGGGGGGGFGGGGGGGGGGGGGGGGGGGGGGGGCFGGGGGGGGGGGGGGGGGGGGGGGGGGGGGGGGGGGGGGGGGGGGGGGGGGGGGGGGGGGGGGGGGGGGGGGGFGFGGGGGGGGGGGGGGGGGGGGFFGFEEFGGGGGGGGGCGGGGEGFGGGFGGGD5CDDF75CD)
@M03364:276:000000000-BLYN8:1:1101:5312:9911 1:N:0:1
ACTCCTACGGGAGGCAGCAGTGGGGAATATTGCACAATGGGCGCAAGCCTGATGCAGCCATGCCGCGTGTGTGAAGAAGGCCTTCGGGTTGTAAAGCACTTTCAGCGAGGAGGAAGGTGGTGAGCTTAATACGTTCATCAATTGACGTTACTCGCAGAAGAAGCACCGGCTAACTCCGTGCCAGCAGCCGCGGTAATACGGAGGGTGCAAGCGTTAATCGGAATTACTGGGCGTAAAGCGCACG
+
GGGGGGGGGGGGGGGGGGGGFGGGGGGGGFGGGGGGGGGGGGGGGGGGGGGGGGGGGGGGGGGGGGGGGGGGGGGGGGGGGGFGGGGGGGGGGGGGGGGGGGGGGGGGGGGGGGGGGGGGGGGGGGGGGGGGGGGGGGGGGGFGGGGFGGGGGGFDGGGGGGGGGGGGGGGGGGGGGGGGGGF@FGDGGGGGGGGGGGGGGGDGGGGGGCGGGGGGGGGGGGGGGGGGGGGGGGGGGGGGGGGC
@M03364:276:000000000-BLYN8:1:1101:4806:9916 1:N:0:1
ACTCCTACGGGAGGCAGCAGTAGGGAATCTTCGGCAATGGACGAAAGTCTGACCGAGCAACGCCGCGTGAGTGAAGAAGGTTTTCGGATCGTAAAACTCTGTTGTTAGAGAAGAACGTTAAGTAGAGTGGAAAGTTACTTAAGTGACGGTATCTAACCAGAAAGGGACGGCTAACTACGTGCCAGCAGCCGCGGTAATACGTAGGTCCCAAGCGTTGTCCGGATTTATTGGGCGTAAAGCGAGG
+
GGGGGGGGGGGGGGGGGGGGGGGGGGGGGGGGGGGGGGGGGGGGDGGGGGGGGGGGGGGGGGGGGGGGGGGGGGGGGGGGEGGGGGGGGGGGGGGGGGGGGGGGGGGGGGGGGGGGGGGGGGGGGGGGGGGGGGGGGGGGGGFGGGGGGGGGGGGGGGGGGGGGGGGDGGGGGGGGGFFGGGGGGGGGGEEGEDEGGFEGGGGGGFGGGGCFGGCEEGG9EGEEGGGGGGGGGGGGG<FG:DD)
@M03364:276:000000000-BLYN8:1:1101:13997:9917 1:N:0:1
ACTCCTACGGGAGGCAGCAGTAGGGAATCTTCGGCAATGGACGAAAGTCTGACCGAGCAACGCCGCGTGAGTGAAGAAGGTTTTCGGATCGTAAAACTCTGTTGTTAGAGAAGAACGACGAGGAGAGTGGAAAGCTCCTTGTGTGACGGTATCTAACCAGAAAGGGACGGCTAACTACGTGCCAGCAGCCGCGGTAATACGTAGGTCCCAAGCGTTGTCCGGATTTATTGGGCGTAAAGCGAGC
+
GGGGGGGGGGGGGGGGGGGGGGGGGGGGFGGGGGGGGGGGGGGGDGGFGGGGGGGGGGGGGGGGGGGGGGGGFFGGGGGGFGGGGGGGGGGGGGGGGGGGGGGGGGGGGGGGGGGGGGGGGGGGGGGGGGGGGGGGGGGFGGGGGGGGGGGGGGGGGFGGGGGGGGGGGGGGGGGGGGGGGGGGGGGGGGGGGGEGCGGGGGGGGGGGGGGCGGEGGGGGGGEGEFFGGGGGGGCEGGCGDGG)
@M03364:276:000000000-BLYN8:1:1101:26248:9929 1:N:0:1
ACTCCTACGGGAGGCAGCAGTGGGGAATATTGCACAATGGGCGCAAGCCTGATGCAGCCATGCCGCGTGTGTGAAGAAGGCCTTCGGGTTGTAAAGCACTTTCAGCGAGGAGGAAGGTGGTGAACTTAATACGTTCATCAATTGACGTTACTCGCAGAAGAAGCACCGGCTAACTCCGTGCCAGCAGCCGCGGTAATACGGAGGGTGCAAGCGTTAATCGGAATTACTGGGCGTAAAGCGCACG
+
GGGGGGGGGGGGGGGGGGGGF8@FGGGGGGFEGGGGGFGGGGGGGGGGFGGGGGFGGGGGGGGGGGGGGGGGGGGGGGGGGGGEFGGGG>FGFGGGGGGGGGG9?FECEEGCEGGGDGGFFFC9EFGGFDGGGBDFGGGCFGF9@9@@FGGGG>:FGGGGGGFGGDCFGCF7F?DEFGGFGGGGC@GCF88CC3CGF9CCDB:EGGGGGGEDE>CEFGGGGGDGGGGG7E8FGDGEFFGC<CD5
@M03364:276:000000000-BLYN8:1:1101:23448:9939 1:N:0:1
ACTCCTACGGGAGGCAGCAGTGGGGAATATTGCACAATGGGCGCAAGCCTGATGCAGCCATGCCGCGTGTGTGAAGAAGGCCTTCGGGTTGTAAAGCACTTTCAGCGAGGAGGAAGGTGGTGAGCTTAATACGTTCATCAATTGACGTTACTCGCAGAAGAAGCACCGGCTAACTCCGTGCCAGCAGCCGCGGTAATACGGAGGGTGCAAGCGTTAATCGGAATTACTGGGCGTAAAGCGCACG
+
GGGGGGGGGGGGGGGGGGGGGGGGGGGGGGGGGGGGGGGGGGGGGGGGGGGGGGGGGGGGGGGGGGGGGGFFGGGGGGGGGGGGGGGDGGGGGGGGGGGGGGGGGFGEEGGGGGGGGGGFGGGGFGGGGGGFGBFFGGGGGGGGGGGCGFEGGGGGGGGGGGGGGGGGGGGGGGFGGGGCFCCFGGGGGGGGGGGGF9BCEGGGGGDEGGGGGGDGGFGGGGGGGGGGGGGGGGGGGGGDGGCD
@M03364:276:000000000-BLYN8:1:1101:13317:9941 1:N:0:1
ACTCCTACGGGAGGCAGCAGTAGGGAATCTTCGGCAATGGGGGCAACCCTGACCGAGCAACGCCGCGTGAGTGAAGAAGGTTTTCGGATCGTAAAACTCTGTTGTTAGAGAAGAACGTTAAGTAGAGTGGAAAGTTACTTAAGTGACGGTATCTAACCAGAAAGGGACGGCTAACTACGTGCCAGCAGCCGCGGTAATACGTAGGTCCCAAGCGTTGTCCGGATTTATTGGGCGTAAAGCGAGC
+
GGGGGGGGGGGGGGGGGGGGGGGGGGGGGGFGGGGGGGGGGGGGGGGGGGGGGGGGGGGGGGGGGGGGGGGGGGGGGGGGGGGGGGGGGGGGGGGGGGGGGGGGGGGGGGGGGGGGGFGGGGFFGGFDFGGGGGGGGGGGGGGAFGGGDEGGGGGGGGGGGGFGGCCFGGGGGFGGGGGFFGGGGGGGGGGD>EGGGGGGGFFGGGGGGGGGGGGC5EFG=EEEG?CFE0@EFD5CGFF7977)
@M03364:276:000000000-BLYN8:1:1101:8676:9963 1:N:0:1
ACTCCTACGGGAGGCAGCAGTAGGGAATCTTCCGCAATGGACGAAAGTCTGACGGAGCAACGCCGCGTGTGTGAAGAAGGTTTTCGGATCGTAAAGCACTGTTGTTAGAGAAGAACAAGGATAAGAGTCACTGCTTGTCCCTTGACGGTATCTAACCAGAAAGCCACGGCTAACTACGTGCCAGCAGCCGCGGTAATAAGTAGGTGGCAAGCGTTGTCCGGAATTATTGGGCGTAAAGCGCGCG
+
GGGGGGGGGGGGGGGGGGGGGGGGGGGGFGGFGEGGGGGGGGGGGGGGGGGGEFDGGGGGGGGGGGGGGBFFFGGGGCFGGCGGGGGGGGGGGGGGGFGGGGGAGGGGAFFCGGGFGGGC<@FGGF@FCGG<CFGGGGFBDFGGGGGDGFFFGGFGGGFGFGGGCCCEG>FGGFFFC:DFCGGGGGGGGGGCCE:E9C+?CFFEGFGFFCFGGCEE>9CEG*:5C70+A+*:CCGGFCDD3)99
@M03364:276:000000000-BLYN8:1:1101:5990:9979 1:N:0:1
ACTCCTACGGGAGGCAGCAGTGGGGAATATTGCACAATGGGCGCAAGCCTGATGCAGCCATGCCGCGTGTGTGAAGAAGGCCTTCGGGTTGTAAAGCACTTTCAGCGAGGAGGAAGGTGGTGAACTTAATACGTTCATCAATTGACGTTACTCGCAGAAGAAGCACCGGCTAACTCCGTGCCAGCAGCCGCGGTAATACGGAGGGTGCAAGCGTTAATCGGAATTACTGGGCGTAAAGCGCACG
+
EFFG,ECCCCGGG@@FDFFDF<@C>EE@,CE<FGEEFFEF,CFCGEEFFAFCFGFFFFG8FFCG7@FFECCFFGFGGGGCCCFCCFCEFCEFGEBFFDEFFEC<E,>FF>7BF74BBFC+BBCB5BFEFG<AFDFF8FFFAFGADG>B@F@9FE@FC:CFGGFFFG@CDCG:D:;C7C:CE@E,D8>FFECEEG>EGG9*BCCDCEEGCCFGGGC**337C88>CCCF76CFGD=C5>>D39)1
@M03364:276:000000000-BLYN8:1:1101:20301:10010 1:N:0:1
ACTCCTACGGGAGGCAGCAGTGGGGAATATTGCACAATGGGCGCAAGCCTGATGCAGCCATGCCGCGTGTGTGAAGAAGGCCTTCGGGTTGTAAAGCACTTTCAGCGAGGAGGAAGGTGGTGAGCTTAATACGCTCATCAATTGACGTTACTCGCAGAAGAAGCACCGGCTTACTCCGTGCCAGCAGCCGCGGTAATACGGAGGGTGCAAGCGTTAATCGGAATTACTGGGCGTAAAGCGCACG
+
GGGGGGGGGGGGGGEFGGGGGGGGGGGGGGGGGGGGGGGGGGGGGGGGGGGGGGGGGGGGGGGGGGGGGGGGGGGGGGGGGGGGGGGGGGGGGGGGGGGGGGGGGGGGGGGGGGGGGGGGGGGGGGGGGGGFGGFGGGGGGGGGGGGGGGGGGGGGGGGGGGGGGGGGGGGGGGGGGGGGGGGGGGGGGGGGGGGGGGGGGGGGGGGGGGGGGGGGGGGGDGGGGGFGGGGGGGGGFGGGGGGC
@M03364:276:000000000-BLYN8:1:1101:10270:10058 1:N:0:1
ACTCCTACGGGAGGCAGCAGTGGGGAATATTGCACAATGGGCGCAAGCCTGATGCAGCCATGCCGCGTGTGTGAAGAAGGCCTTCGGGTTGTAAAGCACTTTCAGCGAGGAGGAAGGTGGTGAGCTTAATACGCTCATCAATTGACGTTACTCGCAGAAGAAGCACCGGCTAACTCCGTGCCAGCAGCCGCGGTAATACGGAGGGTGCAAGCGTTAATCGGAATTACTGGGCGTAAAGCGCACG
+
FGGGGGGGGGGGGGGGGGGGGGGGGGGGGGGGGGGGGGGGGFGGGG7FFGGGGGGGGF<E<FFGFGGGGCFEGGGGGGGG8CFGGGGGGGGGGGGGCFGG@FGFE?C7FFFFGGGFGADCFGGGF,BF<DD<D+BFFFCG9@@<FD@8DFBFG@F::3DCF<F@AF@C@@FGGGGFGEGCGF;FCGGCCC>>ECGGCC+8C*BBCEGEC9C58E8;*+<FG8C5+0C?F6*1957C9FC7CGGD
@M03364:276:000000000-BLYN8:1:1101:12990:10077 1:N:0:1
ACTCCTACGGGAGGCAGCAGTGGGGAATATTGCACAATGGGCGCAAGCCTGATGCAGCCATGCCGCGTGTATGAAGAAGGCCTTCGGGTTGTAAAGTACTTTCAGCGAGGAGGAAGGCATTAAGGTTAATAACCTTAGTGATTGACGTTACTCGCAGAAGAAGCACCGGCTAACTCCGTGCCAGCAGCCGCGGTAATACGGAGGGTGCAAGCGTTAATCGGAATTACTGGGCGTAAAGCGCACG
+
GGGGGGGGGGGGGGGGGGGGGGGGGGGGGGGGGGGGGGGGFGGGGGGGGGGGGGGGGGGGFGGGGGGGGGGGGGGGGGGGGGGGGGGGGGGGGGGGGGGGGGGGGGGGGGGGGGGGGGGGGGGGGGGGGGGGGGFGGGGGGGGGGGGGGGGGGGGGGGGGGGGGGGGGGGGGGGGGGGGGGGGGGGGGGGGGEGGGGGGGGGGGGGGGGGGGGGGGGGGGGGGGGGGGGGCGGGGGGGGGGGG9
@M03364:276:000000000-BLYN8:1:1101:12761:10103 1:N:0:1
ACTCCTACGGGAGGCAGCAGTAGGGAATCTTCGGCAATGGGGGCAACCCTGACCGAGCAACGCCGCGTGAGTGAAGAAGGTTTTCGGATCGTAAAACTCTGTTGTTAGAGAAGAACGTTAAGTAGAGTGGAAAATTACTTAAGTGACGGTATCTAACCAGAAAGGGACGGCTAACTACGTGCCAGCAGCCGCGGTAATACGTAGGTCCCAAGCGTTGTCCGGATTTATTGGGCGTAAAGCGAGC
+
GGGGGGGGGGGGGGGGGGGGFGGGGGGGGGGGGGGGGGGGGGGGGGGGGGGGGGGGGGGGGGGGGGGGGGGGGGGGGGGGGGGGGGGGGGGGGGGGGGGGGGGGGGGGGGGGGGGEGGGGGGGGGGGGGGFGGGGGGGGGFGGAEFGGGGGGGGGGGCFGGGGGGGFGGGGGGGGFGFGGGG7;EFFGGGGGGGGGGGGGFGDDGGGGGGGGFGCEGGGGGGGGCFFGGGGG4DCEDGGGGGG)
@M03364:276:000000000-BLYN8:1:1101:24649:10127 1:N:0:1
ACTCCTACGGGAGGCAGCAGTGGGGAATATTGCACAATGGGCGCAAGCCTGATGCAGCCATGCCGCGTGTGTGAAGAAGGCCTTCGGGTTGTAAAGCACTTTCAGCGAGGAGGAAGGTGGTGAACTTAATACGTTCATCAATTGACGTTACTCGCAGAAGAAGCACCGGCTAACTCCGTGCCAGCAGCCGCGGTAATACGGAGGGTGCAAGCGTTAATCGGAATTACTGGGCGTAAAGCGCACG
+
FGGGGGGGGGGGGGGGGGCFGGGGGGGGGGGGGGGGGGGGGFECGGGGGGGGGGGGFGGGGGGGGGGGGGGGGGCDGGGGG?FEFGGGGEEGGGGGGFGGGGGGGFC>FGC:FEGGGC@ECF<EFC<?A<DAFF8<DGGFG<,><C@FFG7DF:FCEGG@AFGCF@FFECC*@>CEGGGF@CFFGGFGGGG*B:*:;9;CECEEGGG>+>A888?=CFCGGCEFG9?@9?@5DD7EFFGGDDD5
@M03364:276:000000000-BLYN8:1:1101:18301:10132 1:N:0:1
ACTCCTACGGGAGGCAGCAGTGGGGAATATTGCACAATGGGCGCAAGCCTGATGCAGCCATGCCGCGTGTGTGAAGAAGGCCTTCGGGTTGTAAAGCACTTTCAGCGAGGAGGAAGGTGGTGAGCTTAATACGCTCATCAATTGACGTTACTCGCAGAAGAAGCACCGGCTAACTCCGTGCCAGCAGCCGCGGTAATACGGAGGGTGCAAGCGTTAATCGGAATTACTGGGCGTAAAGCGCACG
+
GGGGGGGGGGGGGGGGGGGGFGGGGGGGGGGGGGGGGGGGGGGGGGGGGGGGGGGGGGGGGGGGGGGGGGGGGGGGGGGGGGGGGGGGGGGGGGFGGGGGGGGGGGGEGG7FGGFFGFGGGGGFGGGGGGGGGGGGGGGGGGGGGGGEGGGGGGGGGGGGFDGGGGGGDEGGGGGGGGGGGGGGGGGGGGGGGGGGGGFGGGGGGGGDGGGGGGGGGFGGGGGFCGGGFGGGGGGCGDGGGGG<
@M03364:276:000000000-BLYN8:1:1101:12965:10155 1:N:0:1
ACTCCTACGGGAGGCAGCAGTAGGGAATCTTCGGCAATGGACGAAAGTCTGACCGAGCAACGCCGCGTGAGTGAAGAAGGTTTTCGGATCGTAAAACTCTGTTGTTAGAGAAGAACAAGGACGTAAGTAACTGTACGTCCCCTGACGGTATCTAACCAGAAAGCCACGGCTAACTACGTGCCAGCAGCCGCGGTAATACGTAGGTCCCAAGCGTTGTCCGGATTTATTGGGCGTAAAGCGAGCG
+
GGGGGGGGGGGGGGGGGGGGGGGGGGGGGGGGGGGGGGGGGGGGGGGGGGGGGGGGGGGGGGGGGGGGEGGDFFGGGGGGGGGGGGGGGGGGGGGGGGGGGGGGGGGGGGGGGGGGFGGFGGGEGGGGGFGGGGGGGGGGEGGGGGGGGGGGGGGGGGGGGGGGGGFDGGGGGGGFGGFFGGGGGGGGGGGGGGGGGGGGGGGGFFGGGGGGGGGGGFC7ECCC@C0<<FGGDGEG<DG<55C5
@M03364:276:000000000-BLYN8:1:1101:23350:10162 1:N:0:1
ACTCCTACGGGGGGCAGCAGTGGGGAATATTGCACAATGGGCGCAAGCCTGATGCAGCCATGCCGCGAGTGTGAAGAAGGCCTTCGGGTTGTAAAGCACTTTCAGCGAGGAGGAAGGTGGTGAACTTAATACGTTCATCAATTGACGTTACTCGCAGAAGAAGCACCGGCTAACTCCGTGCCAGCAGCCGCGGTAATACGGAGGGTGCAAGCGTTAATCGGAATTACTGGGCGTAAAGCGCACG
+
GGGGGGGGGGGGGGGGGGGGGGFGGCGGGGGGGGGGGGGGGGEGGGGGGGGGGGGGGGFGGGGGGGGGGGFGGGGGGGGGGGGFGGGGFGGGGGGFGFFGGGCFFGGFGGGGGDCFGFGGGGGGGGCFFFGGGGGGGGGGGGGGGGGGGFGC9FGEG5@FGGFC@>FGGGGGGGGG8EGCEGGFFGGGGGGGCCEGFGGGGGGGGGCEF?7CGGGGGGGGGGGGGGGGGGGGGGGGGGGGGG:5
@M03364:276:000000000-BLYN8:1:1101:23410:10176 1:N:0:1
ACTCCTACGGGAGGCAGCAGTGGGGAATATTGCACAATGGGCGCAAGCCTGATGCAGCCATGCCGCGTGTGTGAAGAAGGCCTTCGGGTTGTAAAGCACTTTCAGCGAGGAGGAAGGTGGTGAACTTAATACGTTCATCAATTGACGTTACTCGCAGAAGAAGCACCGGCTAACTCCGTGCCAGCAGCCGCGGTAATACGGAGGGTGCAAGCGTTAATCGGAATTACTGGGCGTAAAGCGCACG
+
GGGGGGGGGGGGGGGCGGGGGGGGGGGGGGGGGGGGGGGGGGGGGGGGGGGGGGGGGGGGFGGGGGGGGGGGGGGGGGGGGFGGGGGGGGGGGFFGGGGGGGGGGGEEGGGGGGGGGFGGGGFFGCFFGGFCFGGGGGGGGGGGDGGGGGGGGGGGGGGGGGGGGGGGGGGGGFCEAEGGEGGGF@FGGGGGGBEGGGGGGGGGGGGGGGFGE?EEGFGGGGEGGGFGGGGGGGGGGGGGG333
@M03364:276:000000000-BLYN8:1:1101:18264:10186 1:N:0:1
ACTCCTACGGGAGGCAGCAGTGGGGAATATTGCACAATGGGCGCAAGCCTGATGCAGCCATGCCGCGTGTGTGAAGAAGGCCTTCGGGTTGTAAAGCACTTTCAGCGAGGAGGAAGGTGGTGAGCTTAATACGTTCATCAATTGACGTTACTCGCAGAAGAAGCACCGGCTAACTCCGTGCCAGCAGCCGCGGTAATACGGAGGGTGCAAGCGTTAATCGGAATTACTGGGCGTAAAGCGCACG
+
GGGGGGGGGGGGGGGGGGGGGGGGGGGGGGGGGGGGGGGGGGGGGGGGGGGGGGGGGGGGGGGGGGGGGGGGGGGGGGGGGGGGGGGGGGGGGGGGGGGGGGGGGGGGGGGGGGGGGGGGGGGGGGGGGGGGGGGGGGGGGGFFGGGGGGGGGGGGEGGGGGGGGGGGGGGGGGGGGGGGGGGGGGGGGGGGGGGGGFGGGGGGGGGGGGGGGGGGGGGGGGGGGGGGGFGGGGGGGGGGGGGD
@M03364:276:000000000-BLYN8:1:1101:9408:10208 1:N:0:1
ACTCCTACGGGAGGCAGCAGTGGGGAATATTGCACAATGGGCGCAAGCCTGATGCAGCCATGCCGCGTGTATGAAGAAGGCCTTCGGGTTGTAAAGTACTTTCAGCGAGGAGGAAGGCATTAAGGTTAATAACCTTGGTGATTGACGTTACTCGCAGAAGAAGCACCGGCTAACTCCGTGCCAGCAGCCGCGGTAATACGGAGGGTGCAAGCGTTAATCGGAATTACTGGGCGTAAAGCGCACG
+
GGGGGGGGGGGGGGGGGGGGGGGGGGGGGGGGGGGGGGGGGGGGGGGGGGGGGGGGGGGGGGGGGGGGGGGGGGGGGGGGGGGGGGGGGGGGGGGGGGGGGGGGGGGGGGGGGGGGGGGGGGGGGGGGGGGGGFGGGGGGGGFGGGGGGGGGGGGGGGGGGGGGGGGGDGGGGGA9FGFGGEG?CGGGGGGGGGGGGGGGGGGGGGGGGGGGGGGGGGGFEGEDCFGGGFCFGGGGG=DDDGGD
@M03364:276:000000000-BLYN8:1:1101:6456:10210 1:N:0:1
ACTCCTACGGGAGGCAGCAGTGGGGAATATTGCACAATGGGCGCAAGCCTGATGCAGCCATGCCGCGTGTGTGAAGAAGGCCTTCGGGTTGTAAAGCACTTTCAGCGAGGAGGAAGGTGGTGAACTTAATACGTTCATCAATTGACGTTACTCGCAGAAGAAGCACCGGCTAACTCCGTGCCAGCAGCCGCGGTAATACGGAGGGTGCAAGCGTTAATCGGAATTACTGGGCGTAAAGCGCACG
+
FGGGGGGGGGGGGGGGGGGGGGGGGFGGGGGGGCGGGGGGGGGDGGGGGGGGFEGGGGGGGGGGGGGGGEFGGFFGGGGG@FGGGGGDGGGGGGGFGFGGEFGGGGGEFGGGGGGGGFGGGGGGD9FGGFFFFFEFG,FCGGFFFCGEGGGDGGG7FEGGGGGGGGGG@CFGF7>>FGGGGFGGGGG7CGGEGC5=B9CCGCEC:EGGCFGDEGE*:<FGGGEGCFGFF6CEDD*7CFGGDGD<
@M03364:276:000000000-BLYN8:1:1101:16904:10212 1:N:0:1
ACTCCTACGGGAGGCAGCAGTGGGGAATATTGCACAATGGGCGCAAGCCTGATGCAGCCATGCCGCGTGTGTGAAGAAGGCCTTCGGGTTGTAAAGTACTTTCAGCGGGGAGGAAGGTGAGTGGTTTAATACGCCATTCAATTGACGTTACCCGCAGAAGAAGCACCGGCTAACTCCGTGCCAGCAGCCGCGGTAATACGGAGGGTGCAAGCGTTAATCGGAATTACTGGGCGTAAAGCGCACG
+
GGGGGGGGGGGGGGGGGGGGGGGGGGGGGGGGGGGGGGGGGGGGGGGGGGGGGGGGGGGGGGGGGGGGGGGGFGGGGGGGGGGGGGGGGGGGGGGGGGGGGGGGGGGGGGEGGEGGGFGGGGGGGGGGGGGGGGGEGGGGGGGGGGGGGGGGGGGGGGGFFFFGGGGGGGGGGGGGGGGGGGGGGGGGGGGEDCEEGGG5C8EGGGGGGGGGGGGGGGGGGGGGGGGGGGFGGGGGGGDDGCG3
@M03364:276:000000000-BLYN8:1:1101:6787:10242 1:N:0:1
ACTCCTACGGGAGGCAGCAGTGGGGAATATTGCACAATGGGCGCAAGCCTGATGCAGCCATGCCGCGTGTGTGAAGAAGGCCTTCGGGTTGTAAAGCACTTTCAGCGAGGAGGAAGGTGGTGAACTTAATACGTTCATCAATTGACGTTACTCGCAGAAGAAGCACCGGCTAACTCCGTGCCAGCAGCCGCGGTAATACGGAGGGTGCAAGCGTTAATCGGAATTACTGGGCGTAAAGCGCACG
+
GGGGGGGGGGGGGGGGGGGGGGGGGGGGGGGGGGGGGGGGGGGGGGGGGGGGGGGGGGGGGGGGGGGGGGGGGGGGGGGGGGGGGGGGGGGGGGGGGGGGGGGGGGGGGGGGGGGGGGGGGGGGGGGGGGGGGGGGGGGGGGGGGGGGGGGGGGGGGGGGGGGGGGFGGGGGGGGGGGGFGGGGGGGGGGGGGGGGGGGGEGEGGGGGGGGGGGGCFGGGGGGGFGGGGGGGGGGGFFGGGGD/
@M03364:276:000000000-BLYN8:1:1101:17157:10263 1:N:0:1
ACTCCTACGGGAGGCAGCAGTGGGGAATATTGCACAATGGGCGCAAGCCTGATGCAGCCATGCCGCGTGTGTGAAGAAGGCCTTCGGGTTGTAAAGCACTTTCAGCGAGGAGGAAGGTGGTGAACTTAATACGTTCATCAATTGACGTTACTCGCAGAAGAAGCACCGGCTAACTCCGTGCCAGCAGCCGCGGTAATACGGAGGGTGCAAGCGTTAATCGGAATTACTGGGCGTAAAGCGCACG
+
GGGGGGGGFGGGGGGGGGGGGGGGGGGGGGGGGGGGGGGGFGEGEGGGGGGGGGGGGGGGGGGGGGGGGGGGCFGGGGFFCFC<FGGGGGGGGGGGGGGGFFFDGFEGGGGGGEGFFAFGGGFGGGGGGGGGGGGG<FGGGGCGDGG7FGEGGGGGFGGCGGGGGFGGGGDEFGGGGGGGGGGGGGGGCEGG5BE@CGEFG*:EGGGD?CGGGEGC=FFGGGG=FGGGGC*CDDDGGGGGGGG3
@M03364:276:000000000-BLYN8:1:1101:19466:10269 1:N:0:1
ACTCCTACGGGAGGCAGCAGTGGGGAATATTGCACAATGGGCGCAAGCCTGATGCAGCCATGCCGCGTGTGTGAAGAAGGCCTTCGGGTTGTAAAGCACTTTCAGCGAGGAGGAAGGTGGTGAACTTAATACGTTCATCAATTGACGTTACTCGCAGAAGAAGCACCGGCTAACTCCGTGCCAGCAGCCGCGGTAATACGGAGGGTGCAAGCGTTAATCGGAATTACTGGGCGTAAAGCGCACG
+
GGGGGGGGGGGGGGGGGGGGGGGGGGGGGGGGGGGGGGGGGGGGGGGGGGGGGGGGGGGGGGGGGGGGGGGGGGGGGGGGGGGGGGGGGGGGGGGGGGGGGGGGGFGGGGGGGGGGGGGGGGGGGFFGGGGGGGGGGGGGGFGGGGGGGGGGGGGGGGGGGGGGGG@@FGGGGGGFGGGGGGGGFGFGGCEGGGGEFGFFGCCCEGGCGGGFEGGGGGGGGGGGGGGGGGGFGCGGGDGGGGG5
@M03364:276:000000000-BLYN8:1:1101:12374:10276 1:N:0:1
ACTCCTACGGGAGGCAGCAGTAGGGAATCTTCGGCAATGGGGGCAACCCTGACCGAGCAACGCCGCGTGAGTGAAGAAGGTTTTCGGATCGTAAAACTCTGTTGTTAGAGAAGAACGTTAAGTAGAGTGGAAAGTTACTTAAGTGACGGTATCTAACCAGAAAGGGACGGCTAACTACGTGCCAGCAGCCGCGGTAATACGTAGGTCCCAAGCGTTGTCCGGATTTATTGGGCGTAAAGCGAGG
+
GGGGGGGGGGGGGGGGGGGGGGGGGGGGGGGGGGGGGGGGGGGGGFFGGGGGGGGGGGGGGDEEGGGGGGGFGGGGFGGGB9EFFGGGGGGGGGGGGGGGGGGGGGGDGCGEFGGFFGGGGGGGFCFAF7FEFGGGGGGGGCFFGGGGGGGGGGGFGCCGFDFGF7FGGEGEGFCGGGGGFGGGEFFGGGGGG>8E5EFGF<F8E?FCFFCCCGECEEGGGGEGGGGGFGGDCDGGDFFFDGG)
@M03364:276:000000000-BLYN8:1:1101:22179:10338 1:N:0:1
ACTCCTACGGGAGGCAGCAGTAGGGAATCTTCGGCAATGGGGGCAACCCTGACCGAGCAACGCCGCGTGAGTGAAGAAGGTTTTCGGATCGTAAAACTCTGTTGTTAGAGAAGAACGTTAAGTAGAGTGGAAAGTTACTTAAGTGACGGTATCTAACCAGAAAGGGACGGCTAACTACGTGCCAGCAGCCGCGGTAATACGTAGGTCCCAAGCGTTGTCCGGATTTATTGGGCGTAAAGCGAGG
+
GGGGGGGGGGGGGGGGGGGGGGGGGGGGGGGGGGGGGGGGGGGCFGGGGGGGCFEFGGGGGGGGGGGGGGG<FGGGGFGFEEAFGGGEGEFGGGGA<FFGFGGFF=FFEGGDGGFGEGFGCG<DFCFGGFGGGGACEFGDF,DGGAAFDGGGGGADF7>DGFFFFB>><:CFGGGGGFEGGGGFECCFECE5CE>EGGGG5BFFD;B98CFG8E/?EEG?=CC*1<7CC79CFGGGD*:CC7C/
@M03364:276:000000000-BLYN8:1:1101:3441:10361 1:N:0:1
ACTCCTACGGGAGGCAGCAGTGGGGAATATTGCACAATGGGCGCAAGCCTGATGCAGCCATGCCGCGTGTGTGAAGAAGGCCTTCGGGTTGTAAAGCACTTTCAGCGAGGAGGAAGGTGGTGAACTTAATACGTTCATCAATTGACGTTACTCGCAGAAGAAGCACCGGCTAACTCCGTGCCAGCAGCCGCGGTAATACGGAGGGTGCAAGCGTTAATCGGAATTACTGGGCGTAAAGCGCACG
+
GGGGGGGGGGGGGGGGGGGFGGGGGGGGGGGGGGGGGGGGGGGGGGGGGGGGGGGGGGGGGGGGGGGGGGGGGGGGGGGGGGGGGGGGGGGGGGGGGGGGGGGGGGGGGGGGGGFGGGGGGGGGGGGGGGGGGGGGGGGGGGGGGGGGGGGGFEGGGGFFGGGGFGGGEGEGGGGGAEGGGGGGGGGGGGGGGGGGG?9CGEGGGGGGGGGGGGGGGGGGGGGGGGGFGFECGGCEG=DDGGG5
@M03364:276:000000000-BLYN8:1:1101:17143:10370 1:N:0:1
ACTCCTACGGGAGGCAGCAGTAGGGAATCTTCGGCAATGGGGGCAACCCTGACCGAGCAACGCCGCGTGAGTGAAGAAGGTTTTCGGATCGTAAAACTCTGTTGTTAGAGAAGAACGTTAAGTAGAGTGGAAAGTTACTTAAGTGACGGTATCTAACCAGAAAGGGACGGCTAACTACGTGCCAGCAGCCGCGGTAATACGTAGGTCCCAAGCGTTGTCCGGATTTATTGGGCGTAAAGCGAGC
+
GGGGGGGGGGGGGGGGGGFGGGGGGGGGGGGGGGGGGGGGGGGGGGGGGGGGGGGGGGGGGGGGEGGGGGGGGGGGGFGGFGFGGGGGGGGGGGGGGGGGGGGGGDGGGGGGGGGGGFGGGGGGGGGGGGFGGGGGGGGGGFGGGGGGGGGFGGFFGGGGGGGGGCFGGGGGEFGGGGGGGGGGGGGGGGGGGGGGCFFGGGGGGGGGDCGGGGGCEGGF5EEEEG?CCFGGGGGGGGFGGGG3
@M03364:276:000000000-BLYN8:1:1101:5179:10393 1:N:0:1
ACTCCTACGGGAGGCAGCAGTGGGGAATATTGCACAATGGGCGCAAGCCTGATGCAGCCATGCCGCGTGTGTGAAGAAGGCCTTCGGGTTGTAAAGCACTTTCAGCGAGGAGGAAGGTGGTGAACTTAATACGTTCATCAATTGACGTTACTCGCAGAAGAAGCACCGGCTAACTCCGTGCCAGCAGCCGCGGTAATACGGAGGGTGCAAGCGTTAATCGGAATTACTGGGCGTAAAGCGCACG
+
GGGGGGGGGGGGGGGGGGGGGGGGGGGGGGGGGGGGGGGGGGGGGGGGGGGGGGGGGGGGGGGGGGGGGGGGGGGGGGGGGGGGGGGGGGGGGGGGGGGGGGGGGGGGGGGGGGGFGGGGGGGGGGGGGGGGGGGGGGGGGGGGGGGGGGGGGGGGGGGFGGGGGGGGGGGGGGGGGGGGGGGGGGGGGGGGDEEGGCFGGDGGGGGEGFFGGGGGGGGGGGGGGGGGGGGGGGGGGGGDDDD5
@M03364:276:000000000-BLYN8:1:1101:22330:10393 1:N:0:1
ACTCCTACGGGAGGCAGCAGTGGGGAATATTGCACAATGGGCGCAAGCCTGATGCAGCCATGCCGCGTGTGTGAAGAAGGCCTTCGGGTTGTAAAGCACTTTCAGCGAGGAGGAAGGTGGTGAACTTAATACGTTCATCAATTGACGTTACTCGCAGAAGAAGCACCGGCTAACTCCGTGCCAGCAGCCGCGGTAATACGGAGGGTGCAAGCGGTAATCGGAATTACTGGGCGTCAAGCGCACG
+
GF<FDFGGCGEEEGDGGDGGGGGGGGDCFGGGGGFFFGGGGEGGCFGFGFGGGCEFGGGGGGGGEGG:FGGGGGGGFGFGD<=CCFGG9FFGFG,<9EEFCGCFGGG7FCE:=FGGGGFFF=FC9FFGGGGGGE@8,7A<<<F,=FGCFFGCGG7<:C@FGFGGGGGFDFGFDGGG7CFCGGFFDFGGFGGEEC8CF9+B5*BEGCEGGC;5**;8CF9=ECEC<CCFFCC5DG*776CDDGD5
@M03364:276:000000000-BLYN8:1:1101:18507:10414 1:N:0:1
ACTCCTACGGGAGGCAGCAGTGGGGAATATTGCACAATGGGCGCAAGCCTGATGCAGCCATGCCGCGTGTGTGAAGAAGGCCTTCGGGTTGTAAAGCACTTTCAGCGAGGATGAAGGTGGTGAGCTTAATACGCTCATCAATTGACGTTACTCGCAGAAGAAGCACCGGCTAACTCCGTGCCAGCAGCCGCGGTAATACGGAGGGTGCAAGCGTTAATCGGAATTACTGGGCGTAAAGCGCACG
+
GGGGGGGGGGGGGGGGGGGGGGGGGGGGGGGGGGGGGGGGGGGGGGGGGGGGGGGGGGGGGGGGGGGGGGGGGGGGGGGGGGGGGGGGGGGGGGGGGGGGGGGGGGGGGGGGGFFGGGGGGGGGGGGGGGGGGGGGGGGGFGGGGGGGGGGGGGGGGGGGGGGGGGGGGGGGGGGGGGGGGGGGGGGGGGGGGCEGGGGGGGGGGGGGGGGGGGGGGGGGGGGGGGGGGGFFGGGGGFGGGDGC
@M03364:276:000000000-BLYN8:1:1101:8357:10428 1:N:0:1
ACTCCTACGGGAGGCAGCAGTAGGGAATCTTCGGCAATGGGGGCAACCCTGACCGAGCAACGCCGCGTGAGTGAAGAAGGTTTTCGGATCGTAAAACTCTGTTGTTAGAGAAGAACGTTAAGTAGAGTGGAAAGTTACTTAAGTGACGGTATCTAACCAGAAAGGGACGGCTAACTACGTGCCAGCAGCCGCGGTAATACGTAGGTCCCAAGCGTTGTCCGGATTTATTGGGCGTAAAGCGAGC
+
GGGGGGGGGGGGGGGGGGGGGGGGGGGGGGGGGGGGGGGGGGGGGGGGGGGGGGGGGGGGGGGEFGGGGGGGGGGGGGGGFFGGGGGGGGGGGGGGGGGGGGGGGGGGFFGGGGGFEGGGGGGGGGGGGFGGGGGGGFGGGCFGGGGGGGGGGGGGGGGGGGGGGGGFGGGGGGGFGGGGGGGGGGGGGFEGDEEGGGGGGGGGEGGFGGGGGGGGGEGCEGEGGGCEFEFGGGGDCCGFDGG)
@M03364:276:000000000-BLYN8:1:1101:4527:10429 1:N:0:1
ACTCCTACGGGAGGCAGCAGTAGGGAATCTTCGGCAATGGGGGCAACCCTGACCGAGCAACGCCGCGTGAGTGAAGAAGGTTTTCGGATCGTAAAACTCTGTTGTTAGAGAAGAACGTTAAGTAGAGTGGAAAGTTACTTAAGTGACGGTATCTAACCAGAAAGGGACGGCTAACTACGTGCCAGCAGCCGCGGTAATACGTAGGTCCCAAGCGTTGTCCGGATTTATTGGGCGTAAAGCGAGC
+
FGGGGGGGGGGGGGGGGGGGGFGGGGGGGGGGGCGEGGGFGGDCFGGGGGGGFEFFGGGGFGGGGGGGGGGFFFGGGGG@A<BFGGGGCFGGGGGFGGGGFGGFCFGGGGGGGGG<FGGGEG<CF<FFGFC9F?DFFFACFFFFDA<@CCF<===FCC<FGFGGGFFFGCCFGGGCCFGA,6CFGC6B8B5C>EE*BFGCB<CFECCBBFFFCG*;E:99CCE5*9AFC9CGDDGEC7>:C<D/
@M03364:276:000000000-BLYN8:1:1101:8175:10432 1:N:0:1
ACTCCTACGGGAGGCAGCAGTGGGGAATATTGCACAATGGGCGCAAGCCTGATGCAGCCATGCCGCGTGTGTGAAGAAGGCCTTCGGGTTGTAAAGCACTTTCAGCGAGGAGGAAGGTGGTGAACTTAATACGTTCATCAATTGACGTTACTCGCAGAAGAAGCACCGGCTAACTCCGTGCCAGCAGCCGCGGTAATACGGAGGGTGCAAGCGTTAATCGGAATTACTGGGCGTAAAGCGCACG
+
GGGGGGGGGGGGGGGGGGGGGGGGGGGGGGGGGGGGGGGGGGGGGGGGFGGGGGGGGGGGGGGGGGGCFFGGGGGGGGGGFGGGGGGGGGGGGGGGGGGGGGGGGFGFGGGGGGGGGGFFGGGGGAFGGGGGGGGGGGGGGGGGGGGGGGGGGGGGC7CFGGGGGGGGGGGGFGGGFGGGGGGCGGGGDGGGGEDGFGFFGGGGGGGGGGGGGGGC5FGGGGGFCE?FGGGGGGGG7>CDDGG5
@M03364:276:000000000-BLYN8:1:1101:19460:10436 1:N:0:1
ACTCCTACGGGAGGCAGCAGTGGGGAATATTGCACAATGGGCGCAAGCCTGATGCAGCCATGCCGCGTGTGTGAAGAAGGCCTTCGGGTTGTAAAGCACTTTCAGCGAGGAGGAAGGTGGTGAGCTTAATACGTTCATCAATTGACGTTACTCGCAGAAGAAGCACCGGCTAACTCCGTGCCAGCAGCCGCGGTAATACGGAGGGTGCAAGCGTTAATCGGAATTACTGGGCGTAAAGCGCACG
+
GGGGGGGGGGGFGGGGGGGGGEFGGGGGGGGGGGGGGGFFGGGGGGGGGGGGGGGGGGGFFGGGGGGEECFGGGGGGGGGDGGGGGGGGFEGGGGGGGGGAFGGGGGEGDG@ECEGDGCFFFGGGGFGGGGGGGGFGFC<?FFGGFGGGGGG,++8CEGDFFFGGCGGGDEGGGDGGGFGGFGGGFE@CGGEEGGGGG9CEECE>CEDGFGGGGGGGGGGGGEFCCFC++;55CEGG*:CCDD9
@M03364:276:000000000-BLYN8:1:1101:6067:10447 1:N:0:1
ACTCCTACGGGAGGCAGCAGTGGGGAATATTGCACAATGGGCGCAAGCCTGATGCAGCCATGCCGCGTGTGTGAAGAAGGCCTTCGGGTTGTAAAGCACTTTCAGCGAGGAGGAAGGTGGTGAGCTTAATACGTTCATCAATTGACGTTACTCGCAGAAGAAGCACCGGCTAACTCCGTGCCAGCAGCCGCGGTAATACGGAGGGTGCAAGCGTTAATCGGAATTACTGGGCGTAAAGCGCACG
+
GGGGGGGGGGGGGGGGGGGGEFGGGGGGGGGGGGGGGGDGGGGGGGGGGGGGGGGGGGGGGGGGGGGGGGGGGGGGCFGGGGGGGGGGGGGGGGGGGGGGGGGGGGGGGGGGGGGGGGGGGGGGGGGGGGGGGGGGGGGGGGGGGGGGGGGGGGGGGGFGGGGGGGGGGGGGGGGGGGGGGDGGGGGGGGGGGGGDGGGGGEEEGGGGGGGGGGGGGGGGGGGGGGGGGFGGGGGEFFGGD<D7
@M03364:276:000000000-BLYN8:1:1101:21132:10458 1:N:0:1
ACTCCTACGGGAGGCAGCAGTGGGGAATATTGCACAATGGGCGCAAGCCTGATGCAGCCATGCCGCGTGTGTGAAGAAGGCCTTCGGGTTGTAAAGCACTTTCAGCGAGGAGGAAGGTGGTGAGCTTAATACGCTCATCAATTGACGTTACTCGCAGAAGAAGCACCGGCTAACTCCGTGCCAGCAGCCGCGGTAATACGGAGGGTGCAAGCGTTAATCGGAATTACTGGGCGTAAAGCGCACG
+
FGGGGGGGGGGGGGCGFGGGFGGGGEEFGFGGFGDFCFCEAFFGFCFGGGGGGGGFGCFFFFGGGEGGGGFFFFAFFDFGFGGGGGGGFG7BFEEG9FFGCFGGGGGCEGCGGGGGDGGGGGGF?CFGFDFGFD+FCDAFGG9=DFEFCFGGFGGGEEGFDGGGCFC*FECC7>DFEEGGF*?7CGGGGCGGGGGGG9<>C>EEDCEGCFGGG;;87CFGGGGCEF?FGFGGGGGG<7FGGCD>
@M03364:276:000000000-BLYN8:1:1101:25178:10471 1:N:0:1
ACTCCTACGGGAGGCAGCAGTAGGGAATCTTCGGCAATGGGGGCAACCCTGACCGAGCAACGCCGCGTGAGTGAAGAAGGTTTTCGGATCGTAACACTCTGTTGTTAGAGAAGAACGTTAAGTAGAGTGGAAAGTTACTTAAGTGACGGTATCTAACCAGAAAGGGACGGCTAACTACGTGCCAGCAGCCGCGGTAATACGTAGGTCCCAAGCGTAGTCCGGATTTATTGGGCGTAAAGCGAGC
+
GGGGGCGGGEGGGGDGGGGGGGGFGGDGGGGGE;F:CFFDF@CGEGGGGGGE@<FDGG:EFGGDDGE:F:=FFGFGGGFG=FFFDGE=BF=F8E+BFEFGGGGGEGCE9EFE@FC@FAF,AFDDF9EGFDGFC<FFEAE<,@=FGCGGGEC7FFFCGFDFFCFFGGCGGGD@:F:DCC*=<BFGGGDFGE8C>C8CEC;ECCEGCF9FFCG=*;A*7:AA5CC58C9<EFGGGDEEDCCGGGC)
@M03364:276:000000000-BLYN8:1:1101:12325:10502 1:N:0:1
ACTCCTACGGGAGGCAGCAGTGGGGAATATTGCACAATGGGCGCAAGCCTGATGCAGCCATGCCGCGTGTGTGAAGAAGGCCTTCGGGTTGTAAAGCACTTTCAGCGAGGAGGAAGGTGGTGAGCTTAATACGTTCATCAATTGACGTTACTCGCAGAAGAAGCACCGGCTAACTCCGTGCCAGCAGCCGCGGTAATACGGAGGGTGCAAGCGTTAATCGGAATTACTGGGCGTAAAGCGCACG
+
GGGGGGGGGGGGGGGGGGGGGGGGGGGGGGGGGGGGGGGGGGGGGGGGGGGGGGGGGGGGGGGGGGGGGGGGGGGGGGGGGGGGGGGGGGGGGGGGGFGGGGGGGGGGGGGGGGGGGGGGGGGGGGGGGFGGGGGGGGFGGGGGGGGGGGGGGGGFGGGGGGFDFGGGGGGGGGGGGGGGGGGGGGGGGGGGGGGDGFFGGGGGGGGGGGGGGGGGGGFGGGGGGGGGFGGGGGDGGGGGG3<7
@M03364:276:000000000-BLYN8:1:1101:28763:10517 1:N:0:1
ACTCCTACGGGAGGCAGCAGTAGGGAATCTTCGGCAATGGGGGCAACCCTGACCGAGCAACGCCGCGTGAGTGAAGAAGGTTTTCGGATCGTAAAACTCTGTTGTTAGAGAAGAACGTTAAGTAGAGTGGAAAGTTACTTAAGTGACGGTATCTAACCAGAAAGGGACGGCTAACTACGTGCCAGCAGCCGCGGTAATACGTAGGTCCCAAGCGTTGTCCGGATTTATTGGGCGTAAAGCGAGC
+
FFFFGGCFEFGGGDFGEGFF<EEDGGGFGD9FGECCFDGCFGEEEGGG7EFE<@F7C:@<FCCEEGF+@CC,AFAFFFFFBEEDFGGGDEFEFF@EFFAFGGGGEDFGGGGDFGDDFGG@D<CDF,?:BE,>,DFF9,C@FF<FFFD@CF@FGGG9@D9F:E7F7FFG7FEBC<2DEFEG7*=<FC,B=FCC8CC1*<+2;9<;*559;+<@*/2;57+975?*;@FG7CFG*5C=CC7>)9D)
@M03364:276:000000000-BLYN8:1:1101:26811:10522 1:N:0:1
ACTCCTACGGGAGGCAGCAGTAGGGAATCTTCGGCAATGGGGGCAACCCTGACCGAGCAACGCCGCGTGAGTGAAGAAGGTTTTCGGATCGTAAAACTCTGTTGTTAGAGAAGAACGTTAAGTAGAGTGGAAAATTACTTAAGTGACGGTATCTAACCAGAAAGGGACGGCTAACTACGTGCCAGCAGCCGCGGTAATACGTAGGTCCCAAGCGTTGTCCGGATTTATTGGGCGTAAAGCGAGC
+
GGGGGGGGGGGDGGGGGGGGGGFGGGGGGGGGGCGGGGGGGGGGGGGGGGGFGGGGGGGGGGGGGGGGGGGGGFGGGGGGFGGGGGGGGGDGGGGGGGGGGGGGGGGGGGGGGGGFGFFF>FFFGFGGGGGGGGGGGGGGGGGFDFFGGGGGGGGGFGGGFGGGCGGGGGGGGFGGGGGGGGGGGGGGGGGGGGGGDGGGGGGGG9C?FFFGGDEEGGGGDD5EG6FGCGCGGGGGGCGGGGG<
@M03364:276:000000000-BLYN8:1:1101:5650:10528 1:N:0:1
ACTCCTACGGGAGGCAGCAGTGGGGAATATTGCACAATGGGCGCAAGCCTGATGCAGCCATGCCGCGTGTATGAAGAAGGCCTTCGGGTTGTAAAGCACTTTCAGCGAGGAGGAAGGTGGTGAACTTAATACGTTCATCAATTGACGTTACTCGCAGAAGAAGCACCGGCTAACTCCGTGCCAGCAGCCGCGGTAATACGGAGGGTGCAAGCGTTAATCGGAATTACTGGGCGTAAAGCGCACG
+
?FGGGGGGGGGCFGGEGD@FFEFGCEGGDFE9FCGGGFGGGGGCEGGGGGGGGGGGGGGGGGGGGGGGEGGGGAEGGFGFGGGGGGGGGGDGGGGGGGGGGGCGGGDECGGGDCFGDFGGGGGGGGFGFGGGGGGFFGGGGGGFGGGGGGGGFFCE7CFGGGGGEGCFGGG@CD,>BE<FGGGFFFCFCGGGGGGE+C98EEEGEEGEECGGGECCFCGGGDEGGGG++68599CCGGGG3CD)
@M03364:276:000000000-BLYN8:1:1101:12464:10546 1:N:0:1
ACTCCTACGGGAGGCAGCAGTGGGGAATATTGCACAATGGGCGCAAGCCTGATGCAGCCATGCCGCGTGTGTGAAGAAGGCCTTCGGGTTGTAAAGCACTTTCAGCGAGGAGGAAGGTGGTGAGCTTAATACGTTCATCAATTGACGTTACTCGCAGAAGAAGCACCGGCTAACTCCGTGCCAGCAGCCGCGGTAATACGTAGGTCCCAAGCGTTGTCCGGATTTATTGGGCGTAAAGCGAGCG
+
GGGGGGGGGGGGGGGGGGGGGGGGGGGGGGGGGGGGGGGGGGGGGGGGGGGGGGGGGGGGGGGGGGGGGGGGGGGGGGGGGGGGGGGGGGGGGGGGGGGGGGGGGGGGGGGGGGFGGEGGGGGGGGGGGGGGGGGGGGGGGGGGGGGGGGGGGGGGGGGGGGGGGGGGGGGGGGGGGGG>EGGGGGGGGGGGGGGGGGGGGFGDFCCFGGGFGGGGGGGEEDGCFGGGGFGGGGGGGGGGGGGG
@M03364:276:000000000-BLYN8:1:1101:5896:10558 1:N:0:1
ACTCCTACGGGAGGCAGCAGTGGGGAATATTGCACAATGGGCGCAAGCCTGATGCAGCCATGCCGCGTGTGTGAAGAAGGCCTTCGGGTTGTAAAGCACTTTCAGCGAGGAGGAAGGTGGTGAGCTTAATACGTTCATCAATTGACGTTACTCGCAGAAGAAGCACCGGCTAACTCCGTGCCAGCAGCCGCGGTAATACGGAGGGTGCAAGCGTTAATCGGAATTACTGGGCGTAAAGCGCACG
+
GGGGGGGGGGGEGGGGGGGGEFGGGGGGGGGGGGGGGGGGGGGGDGGGGGGGGGGGGGGGGGGGGGGGGEGGGGGGGFGGGGGGGGGGGGGGGGGGGGGGFGGGGGGGEFEGGGGGGGGGGGFGGGGGGGGGGGGGGGGGDCGGGGGCFGGGAFGGGGGFGGGGGGFGGDGGGGGGGDFGGGFGGGGGGGGGDGGGDFGGGGGGGGGGGGGGGGGGGGGGGGEGGGGGCFCGDC5EFGFG)7C5
@M03364:276:000000000-BLYN8:1:1101:13034:10573 1:N:0:1
ACTCCTACGGGAGGCAGCAGTGGGGAATATTGCACAATGGGCGCAAGCCTGATGCAGCCATGCCGCGTGTGTGAAGAAGGCCTTCGGGTTGTAAAGCACTTTCAGCGAGGAGGAAGGTGGTGAGCTTAATACGTTCATCAATTGACGTTACTCGCAGAAGAAGCACCGGCTAACTCCGTGCCAGCAGCCGCGGTAATACGGAGGGTGCAAGCGTTAATCGGAATTACTGGGCGTAAAGCGCACG
+
GGGGGGGGGGGGGGGGGGGGGGGGGGGGGGGGGGGGGGGGGGGGGGGGGGGGGGGGGGGGGGGGGGGGGDGGGGGGGGGGGGGFGGGGGGGGGGGGGGGGGGGGGGGGGGGGGEGGGGGGGGGGGGGGGGGGFGGGGGGGGGGGGGGGGGGGGGGDGGGGGGGGGGGGGGGGGGGGGGGGGGGGGGGGGGGGGGDGGGGGGEGGGGGGGFFDEEGGCGGFGGGGGGGGGGGGGGGGGGGGGGG3
@M03364:276:000000000-BLYN8:1:1101:16667:10584 1:N:0:1
ACTCCTACGGGAGGCAGCAGTGGGGAATATTGCACAATGGGCGCAAGCCTGATGCAGCCATGCCGCGTGTGTGAAGAAGGTTTTCGGATCGTAAAACTCTGTTGTTAGAGAAGAACGTTAAGTAGAGTGGAAAGTTACTTAAGTGACGGTATCTAACCAGAAAGGGACGGCTAACTACGTGCCAGCAGCCGCGGCAATACGTAGGTCCCAAGCGTTGTCCGGATTTATTGGGCGTAAAGCGAGC
+
GGFGGGGGGGGGGGGGGGGGGGGGGGGGGGGGGGGGGFGGGGGGGGGGGFGGGGGGGGGGGGGGGGGGGGGGGGGGGGGGDGFGFGGGGGGGGGGGGGGGGGGGGGFGGGGGGGGGGGGGGGGGGGGGGGGGGGGGGGGGFDGGGGGGGGGFGGGGGGGGG:FFCGGGGGGGGFGGFGGGGGGGGGGGCFGGGG5EGGGGFGCC>+?CCGFGGDE8*2<=EGACCFGGGGGGGDGGGC7>DGG)
@M03364:276:000000000-BLYN8:1:1101:6260:10591 1:N:0:1
ACTCCTACGGGAGGCAGCAGTGGGGAATATTGCACAATGGGCGCAAGCCTGATGCAGCCATGCCGCGTGTGTGAAGAAGGCCTTCGGGTTGTAAAGCACTTTCAGCGAGGAGGAAGGTGGTGAGCTTAATACGTTCATCAATTGACGTTACTCGCAGAAGAAGCACCGGCTAACTCCGTGCCAGCAGCCGCGGTAATACGGAGGGTGCAAGCGTTAATCGGAATTACTGGGCGTAAAGCGCACG
+
GGGGGGGGGGGGGGGGGGGGGGGGGGGGGGGGGGGGGGGGGGGGGGGGGGGGGGGGGGGGGGGGGGGGGGGGGGGGGGGGGGGGGGGGGGGGGGGGGGGGGGGGGGEGGGGGGGGGGFGGGGGGGFGGGGGGGGGGGGGGGFGGGGGGGGGGFGGGGGGGGGGGGGGGGGGGGGGGGGGGGGGGGGGGGGGGGGGG+BCFGGGGGGGGGGGGGEGGG?EGGGGGFGFDGGGGGGGCDGGGCCG<
@M03364:276:000000000-BLYN8:1:1101:18150:10609 1:N:0:1
ACTCCTACGGGAGGCAGCAGTAGGGAATCTTCGGCAATGGGGGCAACCCTGACCGAGCAACGCCGCGTGAGTGAAGAAGGTTTTCGGATCGTAAAACTCTGTTGTTAGAGAAGAACGTTAAGTAGAGTGGAAAGTTACTTAAGTGACGGTATCTAACCAGAAAGGGACGGCTAACTACGTGCCAGCAGCCGCGGTAATACGTAGGTCCCAAGCGTTGTCCGGATTTATTGGGCGTAAAGCGAGC
+
GGGGGGGGGGGGGGGGGGGGGGGGGGGGGGGGGGGGGGGGGGGGGGGGGGGGGGGGGGGGGGGGGGGGGGGFGGGGGGGGGGGGGGGGGGGGGGGGGGGGGGGGFCFGGGGGGGGGGGGGGGGGGGGFCGGGGGGGGGGGGGGGFGGGGDGFGGGGGGGGGGGDGGGGGGGGGGGGGGGGGGGGGGGFGGEGGGCCGFGGGB?CCFCCGGGGGGGCECFGGGGDE6CGGCGGGGGGGGDFDGG5
@M03364:276:000000000-BLYN8:1:1101:5874:10628 1:N:0:1
ACTCCTACGGGAGGCAGCAGTGGGGAATATTGCACAATGGGCGCAAGCCTGATGCAGCCATGCCGCGTGTGTGAAGAAGGCCTTCGGGTTGTAAAGCACTTTCAGCGAGGAGGAAGGTGGTGAACTTAATACGTTCATCAATTGACGTTACTCGCAGAAGAAGCACCGGCTAACTCCGTGCCAGCAGCCGCGGTAATACGGAGGGTGCAAGCGTTAATCGGAATTACTGGGCGTAAAGCGCACG
+
GGGGGGGGGGGGGGGGGGGGGGGGGGGGGGGGGGGGGGGGGGGGGGGGGGGGGGGGGGGGGGGGGGGGDGGGGGGGGGGGGFGGGGGGGGGGGGGGGGGGGGGGGGGGEGGFGGGGGGGEGGGGGGGGGGGGGGGGGGGGDGGCGGGGGGGEDCCFDGGGGGGGGGFFGGFEGGGGGGGGGGGGGGGGC8CEEGGGGGGGGGGGCGGCC@9AEGGGFGGGGGGGGGGGGGFGDDGDFGGCGGD5
@M03364:276:000000000-BLYN8:1:1101:7471:10629 1:N:0:1
ACTCCTACGGGAGGCAGCAGTGGGGAATATTGCACAATGGGCGCAAGCCTGATGCAGCCATGCCGCGTGTGTGAAGAAGGCCTTCGGGTTGTAAAGCACTTTCAGCGAGGAGGAAGGTGGTGAGCTTAATACGTTCATCAATTGACGTTACTCGCAGAAGAAGCACCGGCTAACTCCGTGCCAGCAGCCGCGGTAATACGGAGGGTGCAAGCGTTAATCGGAATTACTGGGCGTAAAGCGCACG
+
GGGGGGGGGGGGGGGGGGGGGGGGGGGGGGGGGGGGGGGGGGGGFGCGGGGGGGGGGGGGGGGGGGGGGGGGGGGGGGGGGGGGGGGGGGGGGGGGGGGGGGGGGGGGDECFGGGGG?<DFGGGGGGGDGDFGGGGGGGGGGGFCFGGGGGGGGGGGGGGGGGGGGGGGGGGGGGGGGGGGGGGGGFGGGDEGGDGGGGGGGGGGEGGGEC@=EDEGFFGG=CGGGGGGFEGDGDGGGGGDCC<
@M03364:276:000000000-BLYN8:1:1101:13003:10717 1:N:0:1
ACTCCTACGGGAGGCAGCAGTAGGGAATCTTCGGCAATGGGGGCAACCCTGACCGAGCAACGCCGCGTGAGTGAAGAAGGTTTTCGGATCGTAAAACTCTGTTGTTAGAGAAGAACGTTAAGTAGAGTGGAAAATTACTTAAGTGACGGTATCTAACCAGAAAGGGACGGCTAACTACGTGCCAGCAGCCGCGGTAATACGTAGGTCCCAAGCGTTGTCCGGATTTATTGGGCGTAAAGCGAGC
+
GGGGGGGGGGGGGGGGGGGGGGGGGGGGGGGGGGGGGGGGGGGGGGGGGGFGGGGGGGEGGGGGGGGGGGGFGGGGGGGGGGGG,=BEGGGGGFGGGGGGGGGGGGGGGGGGGGDGGFGCFFFGGCFFGFGGGGGFGGGGGGGCFGGD7>FCCFGGFFFGGFGFFFDFGGGGGGGFGGGFGGFGGGFGGEC5CEGGG99FB<CGGF9CGGGGGGEEDGGGG=EDGF:CFFGGFDGGGGFGC<>)
@M03364:276:000000000-BLYN8:1:1101:20041:10772 1:N:0:1
ACTCCTACGGGAGGCAGCAGTGGGGAATATTGCACAATGGGCGCAAGCCTGATGCAGCCATGCCGCGTGTGTGAAGAAGGCCTTCGGGTTGTAAAGCACTTTCAGCGAGGAGGAAGGTGGTGAACTTAATACGTTCATCAATTGACGTTACTCGCAGAAGAAGCACCGGCTAACTCCGTGCCAGCAGCCGCGGTAATACGGAGGGTGCAAGCGTTAATCGGAATTACTGGGCGTAAAGCGCACG
+
GGGGGFGGGGGGGGGGGGGGGGGGGGGGGGGGGGGGGGGGGGGGGGGGGGGGGGGGGGGGGGGGGGGGGGGGGGGGGGGGGGGGGGGGCEFFGGGGGGGGGGGGGGGEGGGGGGGGGGGGGGGGGGGGDFGGGGGGGGGGGGFFGGEGGGGGGGGGGGGGGGGGGGGGGGGGGGGGGGFCFGGGGGGGGGGGGEGEGGFGGGGGGGGGGGFCEEEGGGGGGGGGGFGF<CFGGGGD<CFGGGG7
@M03364:276:000000000-BLYN8:1:1101:18653:10851 1:N:0:1
ACTCCTACGGGAGGCAGCAGTAGGGAATCTTCGGCAATGGGGGCAACCCTGACCGAGCAACGCCGCGTGAGTGAAGAAGGTTTTCGGATCGTAAAACTCTGTTGTTAGAGAAGAACGTTAAGTAGAGTGGAAAGTTACTTAAGTGACGGTATCTAACCAGAAAGGGACGGCTAACTACGTGCCAGCAGCCGCGGTAATACGTAGGTCCCAAGCGTTGTCCGGATTTATTGGGCGTAAAGCGAGC
+
GGGGGGGGGGGGGGGGGGGGGGGFGGGGGFGGFEGGGGGGGGDCFGGGGGGFGGGGGGGGDGCFGDEFEDFGGGGFGGFGFCFGGGGGCGEGGGGGGGGGFFGFGFGGGGGGFGGGGFGGGGBFGAFGGGGGGGGFGGGEGGFFFGFFGGGGGGGGCGFFGFG7FFGGGGGDFGGFAEFAFG7ECFGGGEGGGDEGGGGGGCCFCFFGGG68@EEEECFGGGDGG6CFGFF5FD55DC7FDDG)
@M03364:276:000000000-BLYN8:1:1101:19861:10890 1:N:0:1
ACTCCTACGGGAGGCAGCAGTGGGGAATATTGCACAATGGGCGCAAGCCTGATGCAGCCATGCCGCGTGTGTGAAGAAGGCCTTCGGGTTGTAAAGCACTTTCAGCGAGGAGGAAGGTGGTGAGCTTAATACGTTCATCAATTGACGTTACTCGCAGGAGAAGCACCGGCTAACTCCGTGCCAGCAGCCGCGGTAATACGGAGGGTGCAAGCGTTAATCGGAATTACTGGGCGTACAGCGCACG
+
GGGGGGGGGGGGGG-CFCFFEGGGGGGGGGGGGGGGGGGEGFEFGGGGGGF8FGGFGFGGGGGGGGGGGGFGFGGGGGGGGGGFGGGGGGGGFGGFCGGGGGGGGFF7CFGGGGGGGFGGGGGGGGDDGGFGGGDFDFGFFFFGGGGGGGGGGGGCGGCC<>F7F<FGEGGDFC;BFGGGGG9@FGGGGDCEG888<?FGGGCEGCEGGGGGGGGECEFFGCEG?FCGF?8EDD=*>GD<DC31
@M03364:276:000000000-BLYN8:1:1101:15375:10910 1:N:0:1
ACTCCTACGGGAGGCAGCAGTGGGGAATATTGCACAATGGGCGCAAGCCTGATGCAGCCATGCCGCGTGTGTGAAGAAGGCCTTCGGGTTGTAAAGCACTTTCAGCGAGGAGGAAGGTGGTGAACTTAATACGTTCATCAATTGACGTTACTCGCAGAAGAAGCACCGGCTAACTCCGTGCCAGCAGCCGCGGTAATACGGAGGGTGCAAGCGTTAATCGGAATTACTGGGCGTAAAGCGCACG
+
GGGGGGGGGGGGGGGGGGGGGGGGGGGGGGGGGGGGGGGGGGGGGGGGGGGGGGGGGGGGGGGGGGGGGGGGGGGGGGGGGGGGGGGGGGGGGGGGGGGGGGGGGGGGGGGGGGGGGGGGGGFFGGGGGGGGGFGGGGGGGGGGGGGGGGGGGGGGGGGGGGGGGGGGGGGGGGGGGGGGGGGGGFGGGGGGECGGF9CE>EEGGGGGGGGFGGGGEGGGGGGGGGGGGGGGGGGGGGCGGGG<
@M03364:276:000000000-BLYN8:1:1101:2442:10918 1:N:0:1
ACTCCTACGGGAGGCAGCAGTGGGGAATATTGCACAATGGGCGCAAGCCTGATGCAGCCATGCCGCGTGTGTGAAGAAGGCCTTCGGGTTGTAAAGCACTTTCAGCGAGGAGGAAGGTGGTGAACTTAATACGTTCATCAATTGACGTTACTCGCAGAAGAAGCACCGGCTAACTCCGTGCCAGCAGCCGCGGTAATACGGAGGGTGCAAGCGTTAATCGGAATTACTGGGCGTAAAGCGCACG
+
GGGGGGGGGGFGGGGGDGGGGGGGGGGGGGGGGGGGGGGGGGGGGGGGGGGGGGGGGGGGGGFGGGGGGGGGGFGGGGFFGGFFGGG7,?BEFCFFFFGGFEFGGGGGGGGGGGGGGGGGGGGGGDFGGGGGGCFG@EDFFGGGGGGGGGGGGGC+CFBBFFFFGGG7FEGGGGFFC>FGEGFFGGFGFC5::*88BFGGGDGGGE8CGGEFGDGEGFFEG;CEFGGCFF=55CC=5DGGGGDC
@M03364:276:000000000-BLYN8:1:1101:15199:10925 1:N:0:1
ACTCCTACGGGAGGCAGCAGTGGGGAATATTGCACAATGGGCGCAAGCCTGATGCAGCCATGCCGCGTGTGTGAAGAAGGCCTTCGGGTTGTAAAGCACTTTCAGCGAGGAGGAAGGCGGTGAGCTTAATACGTTCATCAATTGACGTTACTCGCAGAAGAAGCACCGGCTAACTCCGTGCCAGCAGCCGCGGTAATACGGAGGGTGCAAGCGTTAATCGGAATTACTGGGCGTAAAGCGCACG
+
GGGGGGGGGGDEGGFEDGGGGGGGGEGGGGGGGGGGGGGGGGGGGGGGGGGGGFFGGGGGGGGGGGGGGEGGGGGGGGGGGGGGGGGGGGGGGGGGGGGG<FGGGFGGGGGEGGGGGGGGGGGGGDGGFEFGGGGFGGFGGG9CFDCFFGGGFEGGGGGCFGGGFGA<CCE<FFEFGGGGGGFGFGCFGGGGDGCGFGGFE>GGGE:CFFGGEGGGFFGGDGGGG@FGFGGGGD=EGFCDDGG<
@M03364:276:000000000-BLYN8:1:1101:10993:10966 1:N:0:1
ACTCCTACGGGAGGCAGCAATAGGGAATCTTCGGCAATGGGGGCAACCCTGACCGAGCAACGCCGCGTGAGTGAAGAAGGTTTTCGGATCGTAAAACTCTGTTGTTAGAGAAGAACGTTAAGTAGAGTGGAAAGTTACTTAAGTGACGGTATCTAACCAGAAAGGGACGGCTAACTACGTGCCAGCAGCCGCGGTAATACGTAGGTCCCAAGCGTTGTCCGGATTTATTGGGCGTAAAGCGAGC
+
GGGCFGGGGGGGGGGGGGG,FCFGGGGGGGGGGGGGGGGGGGGGGGGGGGGGGGDGGGGGGGGDGGGEGGGGGGGGGGGGEGGGGGGGGGGGGGGGGGGGGGGGGGGGGGGGFFGGGGGGFFFGGFFCDBFGGGGGGGGGGGGFGGFGGGGGGGGGGGGGGGG7CCFGGGG7FGFGGGGF78*CEGGCFGE:CG>EGGGGGCFGGGFGFGGGFEEGGG7FGGEEEFGGGGGGGGGGGGGGGGD)
@M03364:276:000000000-BLYN8:1:1101:26691:10979 1:N:0:1
ACTCCTACGGGAGGCAGCAGTGGGGAATATTGCACAATGGGCGCAAGCCTGATGCAGCCATGCCGCGTGTGTGAAGAAGGCCTTCGGGTTGTAAAGCACTTTCATCGCGGAGGAAGGTGGTGAACTTAATACGTTCATCAATTTACGTTACTCGCAGAAGAAGCACCGGCTAACTCCTTGCCAGCAGCCGCGGTAATACGGAGGGTGCAATCGTTAATCGGAATTACTGGGCGTAAAGCGCACG
+
GGGGGG9-FFG7BFG>FGFFFEFFEFC8FFFGGFGGGGGGGGG>FGGGGGGDFFGGGGGGFGGFEDGEGFFGGGDGGGGGG8EFGFGEGGEF<AFFGFGGGFGG,EF88>4+@:,4BF,BF7?,?,FCDBFEGGGGCGG,>FF9,3+@E@:E9@BF7@F,5<CFGFBC7*>FC>>FG,7FF,;,;:48C>C88C>7CF<*3*1*8CC5+++<;C585:<:=:;CA+<7:6C5)9*7*:C97C59
@M03364:276:000000000-BLYN8:1:1101:17426:10980 1:N:0:1
ACTCCTACGGGAGGCAGCAGTGGGGAATATTGCACAATGGGCGCAAGCCTGATGCAGCCATGCCGCGTGTGTGAAGAAGGCCTTCGGGTTGTAAAGCACTTTCAGCGAGGAGGAAGGTGGTGAACTTAATACGTTCATCAATTGACGTTACTCGCAGAAGAAGCACCGGCTAACTCCGTACCAGCAGCCGCGGTAATACGGAGGGTGCAAGCGTTAATCGGAATTACTGTGCGTAAAGCGCACG
+
GGFGGGGGGGEGEGGGGGGGGFGGGGGFGGGGGGGFGGDGGEFDFGEFFGGGGGGG<8FFGGCFEGEGGGGGGGGGGGGGFFGF9FEGEEFGGGGGGGGGFGGGGGGGGGGGGEBFGFGFGGGGFFEGFGFGGGGGGGGGGGGFCFGFFGEG=CFGGGGFGGGGGA:EGGDCFF@FGGFGGGGEGGGGGGGGGGGGGGFGEEGEEECGGGGCEEGDFGGGGCEGCEGGG:A7DGGE*:79<D<9
@M03364:276:000000000-BLYN8:1:1101:3118:11006 1:N:0:1
ACTCCTACGGGAGGCAGCAGTAGGGAATCTTCGGCAATGGGGGCAACCCTGACCGAGCAACGCCGCGTGAGTGAAGAAGGTTTTCGGATCGTAAAACTCTGTTGTTAGAGAAGAACGTTAAGTAGAGTGGAAAGTTACTTAAGTGACGGTATCTAACCAGAAAGGGACGGCTAACTACGTGCCAGCAGCCGCGGTAATACGTAGGTCCCAAGCGTTGTCCGGATTTATTGGGCGTAAAGCGAGC
+
GGGGGGGGGGGGGGGGGGGGGGGGGGGGGGGGGGGGGGGGGGDEGGGGGGGGGGGGGGGGGGGGGGGEGGGFDGGGGGGGGGGGGGGGGDGGGGGGGGGGGGGGGGGGGGGGGGGGGFFD@FFGGGGGGFFCFFGGGGGGGFGGGGGGGGGGGGGDFGGAAFFFFEGGGGGGGGGGFGECFFCGGGGFGGGGGGGGCCFG>CFFGFGGGGGFFEGGGGGGGGGCGGGGGGCGG<EGDFGFGGG5
@M03364:276:000000000-BLYN8:1:1101:19205:11021 1:N:0:1
ACTCCTACGGGAGGCAGCAGTGGGGAATATTGCACAATGGGCGCAAGCCTGATGCAGCCATGCCGCGTGTGTGAAGAAGGCCTTCGGGTTGTAAAGCACTTTCAGCGAGGAGGAAGGTGGTGAACTTAATACGTTCATCAATTGACGTTACTCGCAGAAGAAGCACCGGCTAACTCCGTGCCAGCAGCCGCGGTAATACGGAGGGTGCAAGCGTTAATCGGAATTACTGGGCGTAAAGCGCACG
+
GGGGGGGGGGGGGGGGGGGGGGGGGGGGGGGGGGGGGGGGGGGGGGGGGGGGGGGGGGGGGGGGGGGGGGGGGGGGGGGGGGGGGGGGGGGGGGGGGGGGGGGGGGGGGGGGGGGGGGGGGGGGGGGGGGGGGGGGGGGGGGGGGGGGGGGGGGGGGGGGGGGGGGGDGGGGGGGGGGGGGGGGGGGGGGGGGGGGGGGGGGGGGGGGGGGGGGGDGGGGGGGGGGGGGGGGGGGGGGGGGGGC
@M03364:276:000000000-BLYN8:1:1101:12079:11027 1:N:0:1
ACTCCTACGGGAGGCAGCAGTAGGGAATCTTCCACAATGGACGAAAGTCTGATGGAGCAACGCCGCGTGAGTGAAGAAGGTTTTCGGATCGTAAAACTCTGTTGTTGGAGAAGAATGTATCTGATAGTAACTGATCAGGTAGTGACGGTATCCAACCAGAAAGCCACGGCTAACTACGTGCCAGCAGCCGCGGTAATACGTAGGTGGCAAGCGTTGTCCGGATTTATTGGGCGTAAAGCGAGCG
+
GGGGGGGGGGGGGGGGGGGGGGGGGGGGGGGGGGGCGGGGGGGGGGGGGGGGGGGGGGGGGGGGGGGEGGDFGGGGGGGGGGGGGGGGGGGGGGGGGGGGGGGGGGGGFFFGGGGGGGGGFGGGGGGGGGGGGGGGGGGGGGGGGGGGGGGGGGGGGGGGGGGGGGGGGGGGGGGGGGG:FGGFGGGGGGGGGGGGGGGFGGGECCGGGFFFG>EEEGGGGGGG6CGCGGCGGGGGGGGGDDC<
@M03364:276:000000000-BLYN8:1:1101:19137:11073 1:N:0:1
ACTCCTACGGGAGGCAGCAGTGGGGAATCTTCGGCAATGGGGGCAACCCTGACCGAGCAACGCCGCGTGAGTGAAGAAGGTTTTCGGATCGTAAAACTCTGTTGTTAGAGAAGAACGTTAAGTAGAGTGGAAAGTTACTTAAGTGACGGTATCTAACCAGAAAGGGACGGCTAACTACGTGCCAGCAGCCGCGGTAATACGTAGGTCCCAAGCGTTGTCCGGATTTATTGGGCGTAAAGCGAGC
+
GGGGGGGGGGGGGGGGGGGGGGGGGGGGGGGGGGGGGGGGGDGGGGGGGGGGGGGGGGGGGGGGGGGFGGGGGGGGGGGGGGGGGGGGGGGGGGGGGGGGGGFFGGGGGGGGGGGGEBFFCG@FGFGGGGFGGGGGGGGFGGGGFGGFGGGGGGGGGGGGGGGGG7@FDGDGGGGGGGGGGGGGGGGGGGGGGGGGGGGGGFGGGGFGGGGGFGGG=EFGEGGCEGGGGGGGGGGGGFGDG<D)
@M03364:276:000000000-BLYN8:1:1101:21106:11080 1:N:0:1
ACTCCTACGGGAGGCAGCAGTGGGGAATATTGCACAATGGGCGCAAGCCTGATGCAGCCATGCCGCGTGTGTGAAGAAGGCCTTCGGGTTGTAAAGCACTTTCAGCGAGGAGGAAGGTGGTGAACTTAATACGTTCATCAATTGACGTTACTCGCAGAAGAAGCACCGGCTAACTCCGTGCCAGCAGCCGCGGTAATACGGAGGGTGCAAGCGTTAATCGGAATTACTGGGCGTAAAGCGCACG
+
GGGGGGGGGGGGGGGGGGGGGGGGGGGGGGGGGGGGGGGGGGGGGGGGGGGGGGGGGGGGGGGGGGGGGGGGGGGGGGGGGFGGGGGGGGGGGGGGGGGGGGGGGGGGGGGGGGGGGFFGGGGGGGGGGGGGGCGGGFDGGGGGGGGGGGGGGGGGGGGGGGGGGGCFGGDGGGGGGGGGGGGGGGGGGDGGGGGGGGGGGGGGGGDGGGGGGGGGGGGGGGGGGGGGGGGGGGGGGGGGGGGD
@M03364:276:000000000-BLYN8:1:1101:17826:11085 1:N:0:1
ACTCCTACGGGAGGCAGCAGTGGGGAATATTGCACAATGGGCGCAAGCCTGATGCAGCCATGCCGCGTGTGTGAAGAAGGCCTTCGGGTTGTAAAGCACTTTCAGCGAGGAGGAAGGTGGTGAACTTAATACGTTCATCAATTGACGTTACTCGCAGAAGAAGCACCGGCTAACTCCGTGCCAGCAGCCGCGGTAATACGGAGGGTGCAAGCGTTAATCGGAATTACTGGGCGTAAAGCGCACG
+
GGGGGGGGGGGGGGGGGGGGGGGGGEGGGGGGGGGGGGFGGGGGG>FGGGGGGGGGGGGGGGGFFFGCGGFGGCGGGGGGFGGFFGDGFFEFFGFGGGFGFGGGGGGEEF>CFEEGGGGGGGGFGFGGGGGGGFGGGFGFGGFGGGGGFAFFGCGGEDFGGCCCFGFCGGDEFGFFFGCGGGGGG@6CCEGGGGGGGFGFGGGGGGGGGEGDGGDGG?CFEECGFGGGFFGGGGGEFGGGDCD7
@M03364:276:000000000-BLYN8:1:1101:25558:11089 1:N:0:1
ACTCCTACGGGAGGCAGCAGTAGGGAATCTTCGGCAATGGGGGCAACCCTGACCGAGCAACGCCGCGGGAGTGAAGCAGGTTTTCGGATCGTAAAACTCTGTTGTTAGAGAAGAACGTTAAGTAGAGTGGAAAGTTACTTAAGTGACGGTATCTAACCAGAAAGGGACGGCTAACTACGTGCCAGCAGCAGCGGGAATACGTAGGTCCCAAGCGTTGTTCGGATTTATTGGGCGTAAAGCGAGG
+
9FCC<FCFGGG7F@;CGDFGEDGGGFEDFFFA@FCCCEGED@FGGGE,,:CCEGGGDE:<ECFGGCC+>CFFG9,C,BFG:E,AFCCCFGGGGGCGF,EFG5C<=,,<?B9<FC,>F8,,=<@CEFFFC<>>9CFFACC,:3@@FGF>**3>3@=@AGF@:FGF,B>FGFCFEG72CGGEGG@CFFFGG*3<BE5:8::CGE?8CFFG8+;C5;C*75*<EGG*/0<@CCFGCCGGGGFFC<D3
@M03364:276:000000000-BLYN8:1:1101:21707:11105 1:N:0:1
ACTCCTACGGGAGGCAGCAGTGGGGAATATTGCACAATGGGCGCAAGCCTGATGCAGCCATGCCGCGTGTGTGAAGAAGGCCTTCGGGTTGTAAAGCACTTTCAGCGAGGAGGAAGGTGGTGAACTTAATACGTTCATCAATTGACGTTACTCGCAGAAGAAGCACCGGCTAACTCCGTGCCAGCAGCCGCGGTAATACGGAGGGTGCAAGCGTTAATCGGAATTACTGGGCGTAAAGCGCACG
+
EFGGGGGGGGGGGGGGDGGGG@FGGGGGGGGFCFGGFGGGCFGEGGG7FGGGDFEEFGDFEFGGGGGGGFFGGGGGGGGGG<FGGGGEGEFGGGGCGEFG8FFEFCE=BCF:FGGFD?FF=75<<??<FDFFFE8FDGGA<:CDFGG3DFCE,>7@3C>>FGGGF,@FGGGGGGG@GGGGDGGFGGGGGEGGGGGGGGGGCDGGD5CGGGGGGGE=5<EGGGGCF7+AFGGGGGGGGGGGD3CD
@M03364:276:000000000-BLYN8:1:1101:20604:11108 1:N:0:1
ACTCCTACGGGAGGCAGCAGTGGGGAATATTGCACAATGGGCGCAAGCCTGATGCAGCCATGCCGCGTGTGTGAAGAAGGCCTTCGGGTTGTAAAGCACTTTCAGCGAGGAGGAAGGTGGTGAACTTAATACGTTCATCAATTGACGTTACTCGCAGAAGAAGCACCGGCTAACTCCGTGCCAGCAGCCGCGGTAATACGGAGGGTGCAAGCGTTAATCGGAATTACTGGGCGTAAAGCGCACG
+
GGGGGGGGGGGGGGGGGGGGGGGGGGGGGGGGGGGGGGGGGGGGGGGGGGGGGGGGGGGGGGGGGGGGGGGGGGGGGGGGGGGGGGGGGGGGGGGGGGGGGGGGGGGGGGGGGGGGGGGGGGGGGGGGGGGGGGDGGGGGGGGGGGGGGGGGGGGGGGGGGGGGGGGGGGGGGGGGGGGGGGFGGGGG:EGGGGGGGGGGGGGGG>EGGGGGGGGDGGGGGDCFGGGGFFGFGGGEFCFGGGGD
@M03364:276:000000000-BLYN8:1:1101:7592:11114 1:N:0:1
ACTCCTACGGGAGGCAGCAGTGGGGAATATTGCACAATGGGCGCAAGCCTGATGCAGCCATGCCGCGTGTGTGAAGAAGGCCTTCGGGTTGTAAAGCACTTTCAGCGAGGAGGAAGGTGGTGAACTTAATACGTTCATCAATTGACGTTACTCGCAGAAGAAGCACCGGCTAACTCCGTGCCAGCAGCCGCGGTAATACGGAGGGTGCAAGCGTTAATCGGAATTACTGGGCGTAAAGCGCACG
+
GGGGGGGGGGGGGGGGGGGGGGGGGGGGGGGGGGGGGGGGGGGGGGGGGGGGGGGGGGGGGGGGGGGGGGGGGGGGGGGGGGGGGGGGGGGGGGGGGGGGGGGGGGGGGGGGGFGGGGGGGGGGGGGGGGGGGGGGGGGGGGGGGGGGGGGGGGGGEGGGGGGGGGGGGGCFFGGGGGG>FFGGGFFGGGGE>EEEGGGGGDGGGGEGGEGGGGGGFGGGDGGGGFGGGGGGGGGGGGGGGGGC
@M03364:276:000000000-BLYN8:1:1101:22902:11121 1:N:0:1
ACTCCTACGGGAGGCAGCAGTGGGGAATATTGCACAATGGGCGCAAGCCTGATGCAGCCATGCCGCGTGTGTGAAGAAGGCCTTCGGGTTGTAAAGCACTTTCAGCGAGGAGGAAGGTGGTGAACTTAATACGTTCATCAATTGACGTTACTCGCAGAAGAAGCACCGGCTAACTCCGTGCCAGCAGCCGCGGTAATACGGAGGGTGCAAGCGTTAATCGGAATTACTGGGCGTAAAGCGCACG
+
FGGGGGGGGGGGGGGGGGGGGGGGGGGGGGGGFGGGGGGGGFFGGGGGGGGGCFGGGGDGGGGGGGGGGCFFGGGGGGGGGFGGGGGGGGGGGGGGFFGGDF?EGGGDFGGGGGGGGAD@FC,=?FFGGGGFGFGFG9FFGGFGCFG7FGGGF:CEFGGGGGGGGGGGGGDEGGGGGGGGGGCFFGF7CC:EECC79FCFGECCEGGGGGCGG8=;EGGCEEGCECFFCFG=9DGGG=CC5D)<
@M03364:276:000000000-BLYN8:1:1101:17913:11123 1:N:0:1
ACTCCTACGGGAGGCAGCAGTAGGGAATCTTCGGCAATGGGGGCAACCCTGACCGAGCAACGCCGCGTGAGTGAAGAAGGTTTTCGGATCGTAAAACTCTGTTGTTAGAGAAGAACGTTAAGTAGAGTGGAAAATTACTTAAGTGACGGTATCTAACCAGAAAGGGACGGCTAACTACGTGCCAGCAGCCGCGGTAATACGTAGGTCCCAAGCGTTGTCCGGATTTATTGGGCGTAAAGCGAGC
+
GGGGGGGGGGGGGGGGGGGGGGGGGGGGGGGGGGGGGGGGGGGGGGGGGGGGGGGGGGGGGGGGGGGGG>FGGGGGGGGGGGGGGGGGGGGGGGGGGGGGGGGGGGGGGGGGGGGGGGGGGGGGGGGGGGGGGGGGGGGGGGGGGGGGGGGGGGGGGGGGGGGGGDFG7:FEGGGGGGDGGGGGGGGGGGGGGGEGGGGGFCFGGGGGGGGGGGGGDGGGGE5:CEGGGGGGGGDCDGCFGGD)
@M03364:276:000000000-BLYN8:1:1101:2578:11163 1:N:0:1
ACTCCTACGGGAGGCAGCAGTAGGGAATCTTCGGCAATGGGGGCAACCCTGACCGAGCAACGCCGCGTGAGTGAAGAAGGTTTTCGGATCGTAAAACTCTGTTGTTAGAGAAGAACGTTAAGTAGAGTGGAAAGTTACTTAAGTGACGGTATCTAACCAGAAAGGGACGGCTAACTACGTGCCAGCAGCCGCGGTAATACGTAGGTCCCAAGCGTTGTCCGGATTTATTGGGCGTAAAGCGAGC
+
GGGGGGGGGGGGGGGGGGGGGGGGGGGGGGGGGGGGGGGGGGGGGGGGGGGGGGGGGGGGGGGGGGGGGGGGGGGGGGGGFGGGGGGGGGGGGGGGGGGGGGGGGGGGGGGGGGGGGGGGDFDFGFFGG?GGG?FGGGGFGGGGDCCFEFFGGGGGGFGFGGGGFGFGGGDGGGGGGGGGGGGGGGGGGFEDGGGCGGGFFGGGGGGG>CGFGGEGGGGGGGGC59CFE7F*59CGGGCDDDG7
@M03364:276:000000000-BLYN8:1:1101:23510:11176 1:N:0:1
ACTCCTACGGGAGGCAGCAGTGGGGAATATTGCACAATGGGCGCAAGCCTGATGCAGCCATGCCGCGTGTGTGAAGAAGGCCTTCGGGTTGTAAAGCACTTTCAGCGAGGAGGAAGGTGGTGAGCTTAATACGCTCATCAATTGACGTTACTCGCAGAAGAAGCACCGGCTAACTCCGTGCCAGCAGCCGCGGTAATACGGAGGGTGCAAGCGTTAATCGGAATTACTGGGCGTAAAGCGCACG
+
GGGGGGDGEGGGGGGGGGGGGGGGGCFGFFGGGGGGGGGGFGGGGGGGGGGGGGGGGGGGGGGFGGGGGGGFFGGGGGGGGGGEGGGGGEGEFGGGGGGGFGGGGGGGGGGGGGGFGGGGGGFFFDEFCFGGCF>FGFGGGFGGGGFFFGGGCCGGGGFGGFGGGGGGEGGDFGGGGGGFGGFGGGGGCGGGGGDGEFGFEGGGGGECFGGFEEG5CFGGDDGFCGFFGG=FDGEGGGCDDGC5
@M03364:276:000000000-BLYN8:1:1101:11164:11222 1:N:0:1
ACTCCTACGGGAGGCAGCAGTGGGGAATATTGCACAATGGGCGCAAGCCTGATGCAGCCATGCCGCGTGTGTGAAGAAGGCCTTCGGGTTGTAAAGCACTTTCAGCGAGGAGGAAGGTGGTGAGCTTAATACGTTCATCAATTGACGTTACTCGCAGAAGAAGCACCGGCTAACTCCGTGCCAGCAGCCGCGGTAATACGGAGGGTGCAAGCGTTAATCGGAATTACTGGGCGTAAAGCGCACG
+
GGGGGGGGGGGGGGGGGGGGGGGGGGGGGGGGFGGGGGGGGGGGGGGGGGGGGGGGGFGGGGGFFGGGGGGGGFGGGGGGGGGGGGGGGGGGGGGGGGGGGFGGGGGGGGGGGGGGGGGGDFGGGGGGGGFGGFGGFGGGGDFGGGGGGGGGGGGGGGGGGGGFFGGGGGGGDCB9FGGGGGGFGGGGFGGGGGDCGGGGGGGGGGEGGGFGGGG=FGGGGGGGGFFGG?FGGGGGGCGGGDDC
@M03364:276:000000000-BLYN8:1:1101:9911:11227 1:N:0:1
ACTCCTACGGGAGGCAGCAGTGGGGAATATTGCACAATGGGCGCAAGCCTGATGCAGCCATGCCGCGTGTGTGAAGAAGGCCTTCGGGTTGTAAAGCACTTTCAGCGAGGAGGAAGGTGGTGAACTTAATACGTTCATCAATTGACGTTACTCGCAGAAGAAGCACCGGCTAACTCCGTGCCAGCAGCCGCGGTAATACGGAGGGTGCAAGCGTTAATCGGAATTACTGGGCGTAAAGCGCACG
+
GGGGGGGGGGGGGGGGGGGGGGGGGGGGGGGGGGGGGGGGGGGGGGGGGGGGGGGGGGGGGGGGGGGGGGGGGGGGGGGGGGGGGGGGGGGGGGGGGGGGGGGGGGG@EGGGGGGGGGGGGGGGGGGGGGGGGGGGGGGGGGGGGGGGGGGGGGGGGGGGGGGGGGGGFGDGGGGGGGGGGGGGGGGGGGGGGGDCFCGFGGGCEGGGGGGGGGGGGGGGGGGGGGGGGFGGGGGG<DGGGGG3
@M03364:276:000000000-BLYN8:1:1101:22837:11233 1:N:0:1
ACTCCTACGGGAGGCAGCAGTAGGGAATCTTCGGCAATGGGGGCAACCCTGACCGAGCAACGCCGCGTGAGTGAAGAAGGTTTTCGGATCGTAAAACTCTGTTGTTAGAGAAGAACGTTAAGTAGAGTGGAAAGTTACTTAAGTGACGGTATCTAACCAGAAAGCCACGGCTAACTACGTGCCAGCAGCCGCGGTAATACGTAGGTCCCAAGCGTTGTCCGGATTTATTGGGCGTAAAGCGAGC
+
FGGGGGGGGGGGGGGGGGGGGGGGGGGGGGGGGGGGGGGGGGGGGGGGGGGGGGGGGGGGGGGGGGGFDGGGGGGGGGGGFFGGGGGGEEGEFGFGGGGGGGGGGGGGFGGGGGGGG<FGGG?FGGGDFGGGGGGGGGGFF9FFGGGGGGGCFGGGFGGGGGFFGGGGGGGGDGGGGGGFGGGGGGGGGFGGGEEGGGGGGGGGGC9CFFGFFG8EEEFGGG5EEEGFFGGGGGEGGGGFC7D7
@M03364:276:000000000-BLYN8:1:1101:15888:11256 1:N:0:1
ACTCTTACGGGAGGCAGCAGTGGGGAATATTGCACAATGGGCTCAAGCCTGATGCAGCCATGCCGCGTGTGTGAAGAAGGCCTTCGGGTTGTAAAGCACTTTCAGCGAGGAGGAAGGTGGTGAGCTTAATACGTTCATCAATTGACGTTACTCGCAGAAGAAGCACCGGCTAACTCCGTGCCAGCAGCCGCGGTAATACGGAGGGTGCAAGCGTTAATCGGAATTACTGGGCGTAAAGCGCACG
+
FGGGGGGGGGGGGGGGGGGGGGGGGGGGGGGGGGGGGGGGGGGGGGGGGGGGGGGGGGGGGGGGGGGGGGGGGGGGGGGGFFGGGGGGGGGGGGGGAFGGGGGGGGGGGGG7FGGGGGGGG?EF8FFFFGGFGGGGGFGGGGGGFGGEGGGGGGDGGGGGGGGGGGGGEEGGGGGGGGGGGGGGGGGGGGGGGGDEGGGGGGGDGGGGGGGGGGGD=EGGGGGGGGGGFGGGGGGGGGGGGGGC
@M03364:276:000000000-BLYN8:1:1101:13172:11319 1:N:0:1
ACTCCTACGGGAGGCAGCAGTGGGGAATATTGCACAATGGGCGCAAGCCTGATGCAGCCATGCCGCGTGTGTGAAGAAGGCCTTCGGGTTGTAAAGCACTTTCAGCGAGGAGGAAGGTGGTGAGCTTAATACGTTCATCAATTGACGTTACTCGCAGAAGAAGCACCGGCTAACTCCGTGCCAGCAGCCGCGGTAATACGGAGGGTGCAAGCGTTAATCGGAATTACTGGGCGTAAAGCGCACG
+
GGGGGGGGGGGGGGGGGGGGGGGGGGGGGGGGGGGGGGGGGGGGGGGGGGGGGGGGGGGGGGGGGGGGGGGGGGGGGGGGGGGGGGGGGDGGGGGGGGGGGGGGGGGGGGGGGGGGGGGGGGGGGFGGGGGGGGGGGGGGGGGGGGGFGGGGGGGGGGGGGGGGGGGDDEEGGGGGGGGGGGGGGGGGGGGGGEGGGGGGGGGGGGGGG@GGGGGGGGGGGGGGGGGGGGGGGGGGCCCDGGGC
@M03364:276:000000000-BLYN8:1:1101:4784:11320 1:N:0:1
ACTCCTACGGGAGGCAGCAGTAGGGAATCTTCGGCAATGGGGGCAACCCTGACCGAGCAACGCCGCGTGAGTGAAGAAGGTTTTCGGATCGTAAAACTCTGTTGTTAGAGAAGAACGTTAAGTAGAGTGGAAAGTTACTTAAGTGACGGTATCTAACCAGAAAGGGACGGCTAACTACGTGCCAGCAGCCGCGGTAATACGTAGGTCCCAAGCGTTGTCCGGATTTATTGGGCGTAAAGCGAGC
+
GGGGGGGGGGGGGGGGGGGGGGGGGGGGGGGGGGGGGGGGGGGGGGGGGGGGGGGGGGGGGGGGGGGGGGGGGGGGGGGGGGGGGGGGGGGGGGGGGGGGGGGGGGGGGGGGGGGGGGGGGGGGGGGGGGGGGGGGGGGGGGGGGGGGGGGGGGGGGGGGGGGGGGGGGGGGGGGGGGDGGGGGGGGGGGGGGGEGGGFGGGGGGGGGFGGGGGGGGGGGGEECGFGGGGGGGGGG<CFGGDGC
@M03364:276:000000000-BLYN8:1:1101:10570:11331 1:N:0:1
ACTCCTACGGGAGGCAGCAGTGGGGAATATTGCACAATGGGCGCAAGCCTGATGCAGCCATGCCGCGTGTGTGAAGAAGGCCTTCGGGTTGTAAAGCACTTTCAGCGAGGAGGAAGGTGGTGAACTTAATACGTTCATCAATTGACGTTACTCGCAGAAGAAGCACCGGCTAACTCCGTGCCAGCAGCCGCGGTAATACGGAGGGTGCAAGCGTTAATCTGAATTACTGGGCGTAAAGCGCACG
+
GGGGGGGGGGGGGGGGGGGGGGGGGGGGGGGGGGGGGGGGGGGGGGGGGGGGGGGGGGGGGGGGGGGGGGGGGGGGGGFGGGGGGGGGGGGGGGGGGGGGGGGGGGGGGGGGGGGGGGGGGGGGGGGGGGGGGGGGGGGGGGGGGGGGGFGGGGGGGGGFGFGGGGGGGGDFFGGGGGGGGGGGGGGGGGGGGGGGGGGGGEGGGGGGGGF5CGGGEGGGGGGGGF?@GGGGGGGGFFFGGGGD
@M03364:276:000000000-BLYN8:1:1101:20899:11369 1:N:0:1
ACTCCTACGGGAGGCAGCAGTGGGGAATATTGCACAATGGGCGCAAGCCTGATGCAGCCATGCCGCGTGTGTGAAGAAGGCCTTCGGGTTGTAAAGCACTTTCAGCGAGGAGGAAGGTGGTGAGCTTAATACGCTCATCAATTGACGTTACTCGCAGAAGAAGCACCGGCTAACTCCGTGCCAGCAGCCGCGGTAATACGGAGGGTGCAAGCGTTAATCGGAATTACTGGGCGTAAAGCGCACG
+
GGGGGGGGGGGGGGGGGGGGGGGGGGGG@FGGGGGGGGGGGGGGDFEDFGGGFEFGGGGGGGGGGGGGGGGGGGGAGGGGGFGGGGGDGDGGGGGGGGGGGGGFFGG:FF7FF:FFG@G@FGGGGGGGGGGGGGGGGGFGGFBFCFGFGGFFGECGGGFGGGGGGGFCFDGGGCEFFCFGGGFFGFEFGGGDGGEC?FFGGGGGGEEECGFFGGDGGGGGGGGGFFCFGGGGGGCAFFGGGGDD
@M03364:276:000000000-BLYN8:1:1101:27531:11385 1:N:0:1
ACTCCTACGGGAGGCAGCAGTGGGGAATATTTCACAATGGGCGCAAGCCTGATGCAGCCATGCCGCGTGTGTGAAGAAGGCCTTCGGGTTGTAAAGCACTTTCAGCGAGGAGGAAGGTGGTGAGCTTAATACGTTCATCAATTGACGTTACTCGCAGAAGAAGCACCGGCTAACTCCGTGCCAGCAGCCGCGGTAATACGGAGGGTGCAAGCGTTAATCGGAATTACTGGGCGTAACGCGCACG
+
E9FGGGGFGGG@BFGGCG<CFGGGG7@CECF,CEEG9EAFGGGGGGGGE,CCAFFFGFFCEFF8CFFEBGFFFGAEG@FGG8F,59:>CFDBF<9?F8==FGFFGGCBFG:FGCFFCFFGEF9?8FGADFFGGGGGFDFF9?FGFFGGGG@FDE7@:@>FF?FGGGGGCGFGFCFGFGF*C8ECGGGFFGGC>EGGF9CC>BBECCE>C+9FGGGGGGGFD5CGGGFFF6E*95CE*9)9)97)
@M03364:276:000000000-BLYN8:1:1101:4825:11387 1:N:0:1
ACTCCTACGGGAGGCAGCAGTGGGGAATATTGCACAATGGGCGCAAGCCTGATGCAGCCATGCCGCGTGTGTGAAGAAGGCCTTCGGGTTGTAAAGCACTTTCAGCGAGGAGGAAGGTGGTGAGCTTAATACGTTCATCAATTGACGTTACTCGCAGAAGAAGCACCGGCTAACTCCGTGCCAGCAGCCGCGGTAATACGGAGGGTGCAAGCGTTAATCGGAATTACTGGGCGTAAAGCGCACG
+
GGGGGGGGGGGGGGGGGGGGGGGGGGGGGGGGGGGGGGGGGGGGGGGGGGGGGGGGGGGGGGGGGGGGGGGGGGGGGGGGGGGGGGGGGGGGGGGGGGGGGGGGGGGEGGDGECFGGGGGGGGGGGGGGGGGGGGGGGGGGGGGGGGGGGGGGGGGGGGGGGGGGGGGGGGGGGFGGGGGGGGGGGGGGGGGGGGGGD?FGGGGGGGGGGGGGGGGFGGGGGGGFGGGGGGGGGGGGGGGDGGC
@M03364:276:000000000-BLYN8:1:1101:16409:11398 1:N:0:1
ACTCCTACGGGAGGCAGCAGTGGGGAATATTGCACAATGGGCGCAAGCCTGATGCAGCCATGCCGCGTGTGTGAAGAAGGCCTTCGGGTTGTAAAGCACTTTCAGCGAGGAGGAAGGTGGTGAGCTTAATACGTTCATCAATTGACGTTACTCGCAGAAGAAGCACCGGCTAACTCCGTGCCAGCAGCCGCGGTAATACGGAGGGTGCAAGCGTTAATCGGAATTACTGGGCGTAAAGCGCACG
+
GGGGGGGGGGGGGGGGGGGGGGGGGGGGGGGGGGGGGGGGGGGGGGGGGGGGGGGGGGGGGGGGGGGGGGGGGGGGGGGGGGGGGGGGGGGGGGGGGGGGGGGGGGGGGGGGGGGGGGGGGGGGGGGGGGGGGGGGGGGGDGFGGGGGGGGGGGGGGGGGGGGGGGGGGGGGGGGGGGGGGGGGGGGGGGGGGGGGFGFGGGGGGGGGGGGGGGGGGGGGGGGGGGGGGGGFGGCEGGGGGGC5
@M03364:276:000000000-BLYN8:1:1101:14001:11410 1:N:0:1
ACTCCTACGGGAGGCAGCAGTGGGGAATATTGCACAATGGGCGCAAGCCTGATGCAGCCATGCCGCGTGTGTGAAGAAGGCCTTCGGGTTGTAAAGCACTTTCAGCGAGGAGGAAGGTGGTGAGCTTAATACGCTCATCAATTGACGTTACTCGCAGAAGAAGCACCGGCTAACTCCGTGCCAGCAGCCGCGGTAATACGGAGGGTGCAAGCGTTAATCGGAATTACTGGGCGTAAAGCGCACG
+
GGGGGGGGGGGGGGGGGGGGGGGGGGGGGGGGGGGGGGGGGGGGGGGGGGGGGGGGFGGGGGGGGGGGGGGGGGGGGGGGGGGGGGGGGFGGGGGGGGGGGGGGGGGGGGGGGGGGGGGGGGGGGGGGGGGGGGGGGGGGGGDFFGGGDGGGGGGGGGFCGGGGGGFGGGGFGGGGGGGGGGDGGGGGCEGGDEGGGGGDGGGCEGGGGGGGGGGG=EGGGGDGGFGGGGGGGGGGGGGGD5C1
@M03364:276:000000000-BLYN8:1:1101:14053:11415 1:N:0:1
ACTCCTACGGGAGGCAGCAGTAGGGAATCTTCGGCAATGGGGGCAACCCTGACCGAGCAACGCCGCGTGAGTGAAGAAGGTTTTCGGATCGTAAAACTCTGTTGTTAGAGAAGAACGTTAAGTAGAGTGGAAAGTTACTTAAGTGACGGTATCTAACCAGAAAGGGACGGCTAACTACGTGCCAGCAGCCGCGGTAATACGTAGGTCCCAAGCGTTGTCCGGATTTATTGGGCGTAAAGCGAGC
+
GGGGGGGGGGGGGGGGGGGGGGGGGGGGGGGGGGGGGGGGGGGGGGGGGGGGGGGGGGGGGGGGGGGGGFGDGGGGGGGGGGGGGGGGGGGGGGGGGGGGGGGGGGGGGGGGGGGGGGGGGGGGGGGGGGGGGGGGGGGGGGFFGGGGGGGGGGGGGGGGGGGGGDGGGGGGGGGGGD7CFGGGFDGGGGGGGDGGGGGGGGGGGGGFGGFGGGEGEGGGGGE=GFGGGGF=C<GGGGGG<DG)
@M03364:276:000000000-BLYN8:1:1101:2966:11418 1:N:0:1
ACTCCTACGGGAGGCAGCAGTGGGGAATATTGCACAATGGGCGCAAGCCTGATGCAGCCATGCCGCGTGTGTGAAGAAGGCCTTCGGGTTGTAAAGCACTTTCAGCGAGGAGGAAGGTGGTGAGCTTAATACGCTCATCAATTGACGTTACTCGCAGAAGAAGCACCGGCTAACTCCGTGCCAGCAGCCGCGGTAATACGGAGGGTGCAAGCGTTAATCGGAATTACTGGGCGTAAAGCGCACG
+
GGGGGGGGGGGGGGGGGGGGGGGGGGGGFGGGGGGGGGGGCFGGGGGGGGGGGGFGGGGGGGGGGEGGGGGGGGGGGGGGGGGGGGGGFGGGGGGGGGGGGGGGFFF:FGGGGFGGGFGFEGGGCCFGGGAFFEBFEDEGEGGGGGGCGGDGGEFCFFG7AFFDFFGGDGGGFGGGGGGGCFDGGGGFFGGGGGGGGGCCE5BEGC*CF7C=C;C5:CGGGGDFGGGG?CFGGDGGCFFDDDG<
@M03364:276:000000000-BLYN8:1:1101:24101:11421 1:N:0:1
ACTCCTACGGGAGGCAGCAGTGGGGAATATTGCACAATGGGCGCAAGCCTGATGCAGCCATGCCGCGTGTGTGAAGAAGGCCTTCGGGTTGTAAAGCACTTTCAGCGAGGAGGAAGGTGGTGAGCTTAATACGCTCATCAATTGACGTTACTCGCAGAAGAAGCACCGGCTAACTCCGTGCCAGCAGCCGCGGTAATACGGAGGGTGCAAGCGTTAATCGGAATTACTGGGCGTAAAGCGCACG
+
GGGGGGGGGCFGGGGGGGEGGGGGGGGGGGGGGGGGGGFGGGDGGGGGGGGGGGGGGGGGGGGGGGGGGGGGGGGGFGGGGGGGGGDGGGGGFGGGGGGGGGGGGGGGEFGGGGGGGGGGGGGGGGGGGGFFGDGGGGDFFGGGGGD@FGGGGGGGDFGGGGGGGGGGGGG@FFGCGGGGGGGGGGFGGCGGGGDEGFGGGGGGGGGGGCFDEGGGGGGG5=CEDFFGDCGGDGECDFFGGGG3
@M03364:276:000000000-BLYN8:1:1101:5162:11428 1:N:0:1
ACTCCTACGGGAGGCAGCAGTGGGGAATATTGCACAATGGGCGCAAGCCTGATGCAGCCATGCCGCGTGTGTGAAGAAGGCCTTCGGGTTGTAAAGCACTTTCAGCGAGGAGGAAGGTGGTGAACTTAATACGTTCATCAATTGACGTTACTCGCAGAAGAAGCACCGGCTAACTCCGTGCCAGCAGCCGCGGTAATACGGAGGGTGCAAGCGTTAATCGGAATTACTGGGCGTAAAGCGCACG
+
GGGGGGGGGGGGGGGGGGGGGGGGGGGGGGGGGGGGGGGGGGGGGGGGGGGGGGGGGGGGGGGGGGGGGGGGGGGGGGGGGGGGGGGGGGGGGGGGGGGGGGGGGGGEEGGGGGGGGGGGGGGGGGGGGGGGGGGGGGGGGGGDGGGGGGGGGGGGGGGGGGGGGGGDGGGGGGGGGGGGGGGGGGCFGGGEDGGGGGGGGGGGGGGGGFGGGGGGGGGGGGGGGFGGGGGGGGGGGCCGDDD9
@M03364:276:000000000-BLYN8:1:1101:2612:11433 1:N:0:1
ACTCCTACGGGAGGCAGCAGTGGGGAATATTGCACAATGGGCGCAAGCCTGATGCAGCCATGCCGCGTGTGTGAAGAAGGCCTTCGGGTTGTAAAGCACTTTCAGCGAGGAGGAAGGTGGTGAACTTAATACGTTCATCAATTGACGTTACTCGCAGAAGAAGCACCGGCTAACTCCGTGCCAGCAGCCGCGGTAATACGGAGGGTGCAAGCGTTAATCGGAATTACTGGGCGTAAAGCGCACG
+
GGFFGGGGGGGGGGGGGGGGGGGGGGGGGEGFGGGGGGGFGGGGGGGGGGGCGGGGGGGGGGGGGDGGGFGGCFFGGGGG,FGGGGGGG,@8CD?,BEGGECAFGFE>>C@FGGEFEFABFGGGGGGGGGFCDFECCA,7FFGFAD:FFFGGGGGDGGGFGGGGGDFG>ECGFFGGGGGGCFGGGGGCFGGDCEEE9FG5CDCE7BEEFFG*=;;=FFGF=C?CGC9EF65*99E*9C><GC<)
@M03364:276:000000000-BLYN8:1:1101:16935:11441 1:N:0:1
ACTCCTACGGGAGGCAGCAGTGGGGAATATTGCACAATGGGCGCAAGCCTGATGCAGCCATGCCGCGTGTGTGAAGAAGGCCTTCGGGTTGTAAAGCACTTTCAGCGAGGAGGAAGGTGGTGAACTTAATACGTTCATCAATTGACGTTACTCGCAGAAGAAGCACCGGCTAACTCCGTGCCAGCAGCCGCGGTAATACGGAGGGTGCAAGCGTTAATCGGAATTACTGGGCGTAAAGCGCACG
+
GGGGGGGGGGGGGGGGGGGGGGGGGGGGGGGGGGGGGGGGGGGGGGGGGGGGGGGGGGGGGGGGGGGGGGGGGGGGGGGGGGGGGGGGGGGGGGGGGGGGGGGGGGGEGGEEGGFGGGGGGGFFFGGGGGGGGGGGGGGGGGGGGGGGGGGGGGGGGGGGGGGGGGGGGGGGGGGGGGGGGGGGGGGGGGGGGGGGGGGGGGGGCEBEGG7FGGDGGGGGGGGGGFFGGGFFGGGGGGGGGGGC
@M03364:276:000000000-BLYN8:1:1101:5666:11457 1:N:0:1
ACTCCTACGGGAGGCAGCAGTAGGGAATCTTCGGCAATGGGGGCAACCCTGACCGAGCAACGCCGCGTGAGTGAAGAAGGTTTTCGGATCGTAAAACTCTGTTGTTAGAGAAGAACGTTAAGTAGAGTGGAAAATTACTTAAGTGACGGTATCTAACCAGAAAGGGACGGCTAACTACGTGCCAGCAGCCGCGGTAATACGTAGGTCCCGAGCGTTGTCCGGATTTATTGGGCGTAAAGCGAGC
+
GGGGGGGGGGGGGGGGGGGGGGGGGGGGGGGGGGGGGGGGGGGGGGGGGGGGGGGGGGGGGGGGGGGGGGGGGGGGGGGGGEGGGGGGGGGGGGGGGGGGGGGGGGGGGGGGGGGGGCFFFGGGGGGFGGGGGGGGGGGGGGGFFGGGGGGGGGGGGGGGDGGFGGGGGGGGGGGGGGGGGGFGGGGGGGCEGGGGGGGGGGGGGGGGGGGGGEGGGGGGGG8:EFECFGGGFDGGGGGFCDG)
@M03364:276:000000000-BLYN8:1:1101:12473:11462 1:N:0:1
ACTCCTACGGGAGGCAGCAGTGGGGAATATTGCACAATGGGCGCAAGCCTGATGCAGCCATGCCGCGTGTGTGAAGAAGGCCTTCGGGTTGTAAAGCACTTTCAGCGAGGAGGAAGGTGGTGAGCTTAATACGTTCATCAATTGACGTTACTCGCAGAAGAAGCACCGGCTAACTCCGTGCCAGCAGCCGCGGTAATACGGAGGGTGCAAGCGTTAATCGGAATTACTGGGCGTAAAGCGCACG
+
GGGGGGGGGGGGGGGGGDGGFGGGGGGGGGGGGGGGGGGGGGGGGGGGCCFDGGAEFFFGGGGFGGGGGGGFGCGFGGDFFGGEFFG>FGEEDGGGGGFGGAFC?F7:FEGGGDFGG<FFEF9EGGFGGG?FGFGGGGFFFC@FGGGGFDGFCFGGGG7FF@CCFFGGCCFCFGGGGGGGGGGGGGGGGGGGGEGGCCGGG5CGGCC>EC98EEGGCF7/1*8:8EF?E7E5CCC7FFFGDCD3
@M03364:276:000000000-BLYN8:1:1101:23658:11466 1:N:0:1
ACTCCTACGGGAGGCAGCAGTGGGGAATATTGCACAATGGGCGCAAGCCTGATGCAGCCATGCCGCGTGTGTGAAGAAGGCCTTCGGGTTGTAAAGCACTTTCAGCGAGGAGGAAGGTGGTGAACTTAATACGTTCATCAATTGACGTTACTCGCAGAAGAAGCACCGGCTAACTCCGTGCCAGCAGCCGCGGTAATACGGAGGGTGCAAGCGTTAATCGGAATTACTGGGCGTAAAGCGCACG
+
GGGGGGGGGGGGGECGEGCGGGGGGCEFGGGGGGGGGGGFFFGGGGGGGGGGGGGGGGGGGGGGGGGGEGGFFFGGGGGGGGGGGGGGGGGGGGGGDGGGFGGGGGGGDGGGGGGDGGGGGFGGFDFGGGGGGGGGGGGGFGGGGGGGGGGGGGGGGGGGGGGGGGGGGGGGGGGGGGGGGGGGGGGGGGGGGGGGGGFGGDEDEGGGGGGGGGGGFFFGEGGGGGGGFGCGGGGGFGCDGGG3
@M03364:276:000000000-BLYN8:1:1101:21282:11472 1:N:0:1
ACTCCTACGGGAGGCAGCAGTAGGGAATCTTCGGCAATGGGGGCAACCCTGACCGAGCAACGCCGCGTGAGTGAAGAAGGTTTTCGGATCGTAAAACTCTGTTGTTAGAGAAGAACGTTAAGTAGAGTGGAAAGTTACTTAAGTGACGGTATCTAACCAGAAAGGGACGGCTAACTACGTGCCAGCAGCCGCGGTAATACGTAGGTCCCAAGCGTTGTCCGGATTTATTGGGCGTAAAGCGAGC
+
GGGGGGGGGGGGGGGGGGGGGGGGGGGGGGGGGGGGEGGGGGGGGGGGGGGGGGGGGGGGGGGGGGGGGGGGGGGGGGGGFGGGGGGGGGGGGGGGGGGGGGGGGGGGGGGGGGGGGGGGGGGGGGG<FGGGGGGGFGGGGGGGGGGGGGGGGGGGGGGGGGGGGGGGGGGGGGGGGGGGGGGGGGGGGGGGGGGGGGGGGFGGGGGGGGGGGGCCEGGGGGGGEFGGGGFGFGGGGGGGGGG3
@M03364:276:000000000-BLYN8:1:1101:28051:11476 1:N:0:1
ACTCCTACGGGAGGCAGCAGTGGGGAATATTGCACAATGGGCGCAAGCCTGATGCAGCCATGCCGCGTGTGTGAAGAAGGCCTTCGGGTTGTAAAGCACTTTCAGCGAGGAGGAAGGTGGTGAACTTAATACGTTCATCAATTGACGTTACTCGCAGAAGAAGCACCGGCTAACTCCGTGCCAGCAGCCGCGGTAATACGGAGGGTGCAAGCGTTAATCGGAATTACTGGGCGTAAAGCGCACG
+
FGGGGCEFGGGGGGGGGGFGFGGGDGCFGGGFGGGGCGGGGGGGGGGGFGGGGGGGGGGGGGGGGGG:C@@FGFFGGGGGGGGCFGGGF@FGGGGGGGGCFGGFGGG7CF:BF7F8FA<FGGFFFGFGGGGGGGGFFC?D<BDFGFGGGG7FFGG@CCFGGGGGFGGEGGGGGGGGGGG7FFCGGFGCFDGGGGGGGGF:BEEE7EEGFFFFGGGCGFGGEEGGGGGGGFFGDDEGFGGGDGG3
@M03364:276:000000000-BLYN8:1:1101:11756:11488 1:N:0:1
ACTCCTACGGGAGGCAGCAGTGGGGAATATTGCACAATGGGCGCAAGCCTGATGCAGCAATGCCGCGTGTGTGAAGAAGGCCTTCGGGTTGTAAAGCACTTTCAGTGAGGAGGAAGGTGGTGAGCTTAATACGCTCATCAATTGACGTTACTCGCAGAAGAAGCACCGGCTAACTCCGTGCCAGCAGCCGCGGTAATACGGAGGGTGCAAGCGTTAATCGGAATTACTGGGCGTAAAGCGCACG
+
FFGGGGGGGGGGGGGGGGGGGGGGFGGG?FGEGGGGGGGG8FGCGGG<EEGGGGDGGG,C@FGGGGGGG:<FGGGGGGGGE<FFGGGDFFGGGGGCG,BF?F?EF,C,EFFEFG8=?FB7CBCE8<,BFE<?F7FGGD<9F,CDGGGBFF:FFE>>BFC<CFGGGFGGGGEGGGGGGEGFGGGGGG>FDEGGGGGGGGGG1:8E713CCCGCCEC;5+<=EC8CFGGFFCF=5CCEGGGGG5D9
@M03364:276:000000000-BLYN8:1:1101:20836:11493 1:N:0:1
ACTCCTACGGGAGGCAGCAGTGGGGAATATTGCACAATGGGCGCAAGCCTGATGCAGCCATGCCGCGTGTGTGAAGAAGGCCTTCGGGTTGTAAAGCACTTTCAGCGAGGAGGAAGGTGGTGAGCTTAATACGTTCATCAATTGACGTTACTCGCAGAAGAAGCACCGGCTAACTCCGTGCCAGCAGCCGCGGTAATACGGAGGGTGCAAGCGTTAATCGGAATTACTGGGCGTAAAGCGCACG
+
GGGGGGGGGGGGGGGGGGFGGGGGGGGGGGGGGGGGGGGGGGGGGGGGGGGGGGGGGGGGGGGGGGGGGGGGGGGGGGGGGGGGGGGGGGGGGGGGGGGGGGGGGGGGGGGGGGGGG8EFEGGGGCFGGGGGGGGGGGGGGGGGGGGGGGGGCCGGGGGGGGGFGGGGGEGGGGGGGGG7FCGGGGGGGGGGDEGGGCFGGGGGGGGDGGFGGEGGGGGGDGGGGFFEGGCECDGGCDGGGGGC
@M03364:276:000000000-BLYN8:1:1101:28900:11506 1:N:0:1
ACTCCTACGGGAGGCAGCAGTGGGGAATATTGCACAATGGGCGCAAGCCTGATGCAGCCATGCCGCGTGTGTGAAGAAGGCCTTCGGGTTGTAAAGCACTTTCAGCGAGGAGGAAGGTGGTGAGCTTAATACGTTCATCAATTGACGTTACTCGCAGAAGAAGCACCGGCTAACTCCGTGCCAGCAGCCGCGGTAATACGGAGGGTGCAAGCGTTAATCGGAATTACTGGGCGTAAAGCGCACG
+
GGFGGGGCGGDGGGGGGGFFFGGGGGEGGGGGGGGGGGGGGGGEGGGGGGGGGGGGG@FGGGGEF@B@FFGGGFGGGGGGGCFGGGGGGGGEGGFGFCGGGGGGGFE=FGGCGGGGGFFG+BFFDFDDBFGCFGGGGGGFDGFGFGGGFC+,CCCEGGGGCEFFGFFEDGGGG7FGGGGGGCCFFGFEGDGGGGGGGGFCCBCGGGGGGGGGEGGGFGGGGGDGGGGD7?C5DDG5CGGGGGGD
@M03364:276:000000000-BLYN8:1:1101:21442:11561 1:N:0:1
ACTCCTACGGGAGGCAGCAGTGGGGAATATTGCACAATGGGCGCAAGCCTGATGCAGCCATGCCGCGTGTGTGAAGAAGGCCTTCGGGTTGTAAAGCACTTTCAGCGAGGAGGAAGGTGGTGAACTTAATACGTTCATCAATTGACGTTACTCGCAGAAGAAGCACCGGCTAACTCCGTGCCAGCAGCCGCGGTAATACGGAGGGTGCAAGCGTTAATCGGAATTACTGGGCGTAAAGCGCACG
+
GGGGGGGGGGGGGGGGGGEFGGGGGGGGGGGGGGGGGGGGGGGGGGGGGGGGGGGGGGGGGGGGGGEGGGGGGGGGGGGGGGGGGGGGGGGGGGGGGGGGGGGGGGGCEGGEGGGGGEFGGGGGGGGGGGGGGGGGGGGGGFGGGGGGFFGGGGGGGGFGGGGGGGGGGGGGGGGGGGGGGGGGGGGGGGGGGGGGGFGGDDEGGGEGGGGGGGGGGGGECEGGGGFGGGGGDGGGGFGGGGG5
@M03364:276:000000000-BLYN8:1:1101:7788:11562 1:N:0:1
ACTCCTACGGGAGGCAGCAGTGGGGAATATTGCACAATGGGCGCAAGCCTGATGCAGCCATGCCGCGTGTGTGAAGAAGGCCTTCGGGTTGTAAAGCACTTTCAGCGAGGAGGAAGGTGGTGAACTTAATACGTTCATCAATTGACGTTACTCGCAGAAGAAGCACCGGCTAACTCCGTGCCAGCAGCCGCGGTAATACGGAGGGTGCAAGCGTTAATCGGAATTACTGGGCGTAAAGCGCACG
+
GGGGGGGGGGGGGGGGGGFGGGGGGGGGGGGGGGGGGGGGGGGGGGGGGGGGGGGGGGGGGGGGGGGGGGGGGGGGGGGGGGGGGGGGGGGGGGGGGGGFGGGGGFEEGDEGGGGGGGGGGGGGGGGGGGGGGGGGGGGGGGGGGGGGGGGGGGGGGGGFFGGGGGGGDGGGGGGGGGGGGGGGGGGGGGGGGGGGGGGGGCGGGGGGGGGGGGGGGGGGGGGGGFEGFFGGGGGGGGGGGGD7
@M03364:276:000000000-BLYN8:1:1101:3158:11565 1:N:0:1
ACTCCTACGGGAGGCAGCAGTGGGGAATATTGCACAATGGGCGCAAGCCTGATGCAGCCATGCCGCGTGTGTGAAGAAGGCCTTCGGGTTGTAAAGCACTTTCAGCGAGGAGGAAGGTGGTGAGCTTAATACGTTCATCAATTGACGTTACTCGCAGAAGAAGCACCGGCTAACTCCGTGCCAGCAGCCGCGGTAATACGGAGGGTGCAAGCGTTAATCGGAATTACTGGGCGTAAAGCGCACG
+
GDFGGGGGGGGGGGGGGGFGGGGGGGGGGGGGGFGGGGF@FGGGGFGGGGGGGGGFGGGGGGGGGGGGGGGGGGGGGGGGGGGGGGGDCFGGGGGGGGGGGGGGGGGGGG@FEGGGGFFGEGGGGGCFFGGCDFDD<FFGGGGGGGGGGGGGGGGGGGGGGGFGGGGGGFGGGC;DCEGGGGGGGGGGGGGGGEGGGFCBCEGGCEG>FCFGGDE=CFGGGGEGGFDC+7CCDGGG3>DDG5)5
@M03364:276:000000000-BLYN8:1:1101:27517:11583 1:N:0:1
ACTCCTACGGGAGGCAGCAGTAGGGAATCTTCCACAATGGACGAAAGTCTGATGGAGCAACGCCGCGTGAGTGAAGAAGGTTTTCGGATCGTAAAACTCTGTTGTTGGAGAAGAATGTATCTGATAGTAACTGATCAGGTAGTGACGGTATCCAACCAGAAAGCCACGGCTAACTACGTGCCAGCAGCCGCGGTAATACGTAGGTCCCAAGCGTTGTCCGGATTTATTGGGCGTAAAGCGAGCG
+
GGGGGFEFGGGGGGGGGGGGGGGGGGGGGGGDFFGGGGGGGGGGGGGGGGGGGGGGGGGGGGGGGGGGGGGGGGGGGGGGGGGGGGGGGGGGGGGGGGGGGFGGEFGG<FGGGFGDGGGDGGGGGGG<FGGFECEFGGGGGGGGGGGGGGGGCEEFEGGGFFFGEGGGGGCEGGGGFEGGFGGGGGGGGGCGGCCEGGGGGGGGGGGGGGGGGGGGCF+=EE8EFGGGGGGFGGGGGGGCDGGD
@M03364:276:000000000-BLYN8:1:1101:22787:11609 1:N:0:1
ACTCCTACGGGAGGCAGCAGTAGGGAATCTTCGGCAATGGGGGCAACCCTGACCGAGCAACGCCGCGTGAGTGAAGAAGGTTTTCGGATCGTAAAACTCTGTTGTTAGAGAAGAACGTTAAGTAGAGTGGAAAGTTACTTAAGTGACGGTATCTAACCAGAAAGGGACGGCTAACTACGTGCCAGCAGCCGCGGTAATACGTAGGTCCCGAGCGTTGTCCGGATTTATTGGGCGTAAAGCGAGC
+
GGGGGGGGGGGFGGGGGGGGGGGGGGGFGGGGGGGGGGGGGGGGGGGGGGGGGGGGGGGGGGGGGGGEGGG9FGGGGGGGEGGGGGGGGGGGGGGGGGGCGGGGGGGGGGGGCFGFGFGGFGGGGDGGGGGGGGGGGGGGGGGFCACFGDGGGGGGGGGGGGGGFG>FFGGGGGGGGGGFCFCCCGC@FGGGGDGGGGGFGGGGGGGGFCGGDGGGGGGGGGGGG6CCG?FF5CCGGFFGGG3)
@M03364:276:000000000-BLYN8:1:1101:27581:11618 1:N:0:1
ACTCCTACGGGAGGCAGCCGTGGGGAATATTGCACAATGGGCTCAAGCCTGATGCAGCCATGCCGCGTGTGTGAAGAAGGTCTTCGGGTTGTAAAGCACTGTCAGCGAGGAGGAAGGTGGTGAAGTTAATACGTTCATCAATTGACGTTACTCGCCGAAGAAGCACCGGCTAACTCCGTGCCAGCAGCCGCGGTAATACGGAGGGTGCAAGCGTTCATCGGAATTACTGGGCGTAAAGCGCCCG
+
-CFGEE<<FEEEEGD;@@-@F@@FEBFF,CEG9<FGCFGGFF,:<CF@FGG?6FGGE<CE<CFGG@B@C6DEF<C<EA8=66FGGGGGG:@?FFDEE,FB,C9,59+8:F>B=FG<:,4BB+,B,E95?<,,BFFBE9,:ACGFFFG+6>>99++38B++57<FGDCDEEG*@>FC:BFFEGGGGGGGCE5EDEGCC+2:BEEG*=C8C+CC=CC*0?C?EE*:C++<:CF5>D5:5>CC)))1
@M03364:276:000000000-BLYN8:1:1101:23993:11622 1:N:0:1
ACTCCTACGGGAGGCAGCAGTAGGGAATCTTCGGCAATGGGGGCAACCCTGACCGAGCAACGCCGCGTGAGTGAAGAAGGTTTTCGGATCGTAAAACTCTGTTGTTAGAGAAGAACGTTAAGTAGAGTGGAAAGTTACTTAAGTGACGGTATCTAACCAGAAAGGGACGGCTAACTACGTGCCAGCAGCCGCGGTAATACGTAGGTCCCAAGCGTTGTCCGGATTTATTGGGCGTAAAGCGAGC
+
GGGGGGGGGGGGGGGGGGFGGGGGGGGGGGGGFGGGGGGGGEEEECFGGGGGGG>CEGGDGGGGGGGGGGGGGGGGGGGGGGGGGGCEGFGGGGGGGGGCFGGGGGGGF9FFEGGGGGGFGGGGGGGGGGGGGGGFGGFGGGFEFGGDFEGGGGGGFGFGGGGGGDFFEDGDGFGGGGCGFGC9@CFGGGGEGGEGGGGGGFGGDGF:57EGFGEEGGGGGGGEGGGGGGD=5CEGGGGGGG<3
@M03364:276:000000000-BLYN8:1:1101:6457:11720 1:N:0:1
ACTCCTACGGGAGGCAGCAGTGGGGAATATTGCACAATGGGCGCAAGCCTGATGCAGCCATGCCGCGTGTGTGAAGAAGGCCTTCGGGTTGTAAAGCACTTTCAGCGAGGAGGAAGGTGGTGAGCTTAATACGTTCATCAATTGACGTTACTCGCAGAAGAAGCACCGGCTAACTCCGTGCCAGCAGCCGCGGTAATACGGAGGGTGCAAGCGTTAATCGGAATTACTGGGCGTAAAGCGCACG
+
FGFGGGGGGGGGGGGGGDGFGGGGGGGGGGGGGGGGGGGGGGGGGGGGGGGGGGGGGGGGFGGGGGGGEFGGEGGFGFGG?GGGGGGGGGGGGGGGGGGGGGGGFGGFGGGGGGEFGGGGGGGGGGGFFGGGGGGGGGGFEGGGGGEGGGGGGGGFGGGGDGCGFFG7CEGEGGGGGGG777DFGGGGFGGGGGGGGEEF8ECE8EEGGGGGDEGCECFGEGCD?EGGFCFGGGGGC7*9<D</
@M03364:276:000000000-BLYN8:1:1101:15266:11725 1:N:0:1
ACTCCTACGGGAGGCAGCAGTAGGGAATCTTCGGCAATGGGGGCAACCCTGACCGAGCAACGCCGCGTGAGTGAAGAAGGTTTTCGGATCGTAAAACTCTGTTGTTAGAGAAGAACGTTAAGTAGAGTGGAAAGTTACTTAAGTGACGGTATCTAACCAGAAAGGGACGGCTAACTACGTGCCAGCAGCCGCGGTAATACGTAGGTCCCAAGCGTTGTCCGGATTTATTGGGCGTAAAGCGAGC
+
GGGGGGGGGGGGGGGGGGGGGGGGGGGFGGGGGGGGGGGGGGGGGGGGGGGGGGGGGGGGGGGGGGGGGGGGGFGGGGGGGGGGGGGCBEFFGGGGGGFGGGGGGGGGGGGGGGGGGFGGGG<<BDFGGFGGGGGGGDGCDGGBCEFEGGGGGGGGGGGGGGGGGGGGGGGCGGGGGGGF77EGGGGGFGDGEGECEGFFGGGGGGGGGGGGFGEGDGGGGGG5;EFCCFFGGGGGDGGGGGG<
@M03364:276:000000000-BLYN8:1:1101:23668:11735 1:N:0:1
ACTCCTACGGGAGGCAGCAGTGGGGAATATTGCACAATGGGCGCAAGCCTGATGCAGCCATGCCGCGTGTGTGAAGAAGGCCTTCGGGTTGTAAAGCACTTTCAGCGAGGAGGAAGGTGGTGAACTTAATACGTTCATCAATTGACGTTACTCGCAGAAGAAGCACCGGCTAACTCCGTGCCAGCAGCCGCGGTAATACGGAGGGTGCAAGCGTTAATCGGAATTACTGGGCGTAAAGCGCACG
+
GGGGGGGGGGGGGGGGGGFGGGGGGGGGGGGGGGGGGGGGGGGGGGGGGGGGGGGGGGGGGGGGGGG@FGGGGGGGGGGGGGGGGGGGGGGGGGGGGGGGGGGGGGGGGGGGGGGGGGGGGGGGGGGGGGGGGGGFFFGGGGGGGGGFGFGGGGGGGGGGGGGGGGGG@FEGGGGGGGGGGGGDGGGGGGGGGGGGGGGGGDGGGGGGGFGGGGGGGGGGGGGGGGGGGGGGGGEGCGGGDGG5
@M03364:276:000000000-BLYN8:1:1101:14605:11742 1:N:0:1
ACTCCTACGGGAGGCAGCAGTGGGGAATATTGCACAATGGGCGCAAGCCTGATGCAGCCATGCCGCGTGTGTGAAGAAGGCCTTCGGGTTGTAAAGCACTTTCAGCGAGGAGGAAGGTGGTGAGCTTAATACGTTCATCAATTGACGTTACTCGCAGAAGAAGCACCGGCTAACTCCGTGCCAGCAGCCGCGGTAATACGGAGGGTGCAAGCGTTAATCGGAATTACTGGGCGTAAAGCGCACG
+
GGGGGGGGGGGGGGGGGGGGGGGGGGGGGGGGGGGGGGGGGGGGGGGGGGGGGGGGGGGGGGGGGGGGGGGGGGGGGGGGGGGGGGGGGGGGGGGGGGGGGGGGGGGGGGGGGGGGGGGGGGGGGGGGGGGGGGGGGGGGGGGGGGGGGGGGGGGGGGGGGGGGGGGGGGGGGGGGGGGGGGGGGGGGGGGGGGGGGGGGGGGGGGGGGGGGGGGGGGGGGGCCFGGGGGGGGGGGGGGGGGGC
@M03364:276:000000000-BLYN8:1:1101:15514:11771 1:N:0:1
ACTCCTACGGGAGGCAGCAGTGGGGAATATTGCACAATGGGCGCAAGCCTGATGCAGCCATGCCGCGTGTGTGAAGAAGGCCTTCGGGTTGTAAAGCACTTTCAGCGAGGAGGAAGGTGGTGAGCTTAATACGTTCATCAATTGACGTTACTCGCAGAAGAAGCACCGGCTAACTCCGTGCCAGCAGCCGCGGTAATACGGAGGGTGCAAGCGTTAATCGGAATTACTGGGCGTAAAGCGCACG
+
GGGGGGGGGGGGGGGGGGGGGGGGGGGGGGGGGGGGGGGGGGGGGGGGGGGGGGGGGGGGGGGGGGGGGGGGGGGGGGGGGGGGGGGGGGGGGGGGGGGGGGGGGGGGGGGGGGGGGGFGGGGGGDGGGGGGGFGGGGGGGGGGGGGGGGGGGGGGGGGGGFCFGGGDEGGEGGGGGGGGGGGGGGGGFDGGGGGGGGGGGGGGGGGEGFFGGGCEGGGGDGGFGGGFGGGGGGGGGGGGGGGC
@M03364:276:000000000-BLYN8:1:1101:17524:11798 1:N:0:1
ACTCCTACGGGAGGCAGCAGTGGGGAATATTGCACAATGGGCGCAAGCCTGATGCAGCCATGCCGCGTGTGTGAAGAAGGCCTTCGGGTTGTAAAGCACTTTCAGCGAGGAGGAAGGTGGTGAGCTTAATACGTTCATCAATTGACGTTACTCGCAGAAGAAGCACCGGCTAACTCCGTGCCAGCAGCCGCGGTAATACGGAGGGTGCAAGCGTTAATCGGAATTACTGGGCGTAAAGCGCACG
+
GGGGGGGGGGGGGGGGGGGGGGGGGGGGGGGGGGGGGGGGGGGGGGGGGGGGGGGGGGGGGGGGDGGGGGGGGGGGGGGGGGGEFGGGGGGGGGGGGGGGGGGGGGGGGGGGGGGGGGGGGGGGGGGGGGGGGGGGGGGGGGGFGGGGGGGGGGGGGGGGGGGGGFGGGGGGGGGGGGGGGGGGGGGGGGGGGGGGGGGGGGGGGGGGGGFGGGGGGGGGGGGGGGEGGGGGGGGGGGGGGGG3
@M03364:276:000000000-BLYN8:1:1101:13812:11800 1:N:0:1
ACTCCTACGGGAGGCAGCAGTGGGGAATATTGCACAATGGGCGCAAGCCTGATGCAGCCATGCCGCGTGTGTGAAGAAGGCCTTCGGGTTGTAAAGCACTTTCAGCGAGGAGGAAGGTGGTGAACTTAATACGTTCATCAATTGACGTTACTCGCAGAAGAAGCACCGGCTAACTCCGTGCCAGCAGCCGCGGTAATACGGAGGGTGCAAGCGTTAATCGGAATTACTGGGCGTAAAGCGCACG
+
GGGGGGGGGGGGGGGGGGEGGGGGGGGGGGGGGGGGGGGFGGGGGEGGGGGGGGGGGGGGGGGGGGGGGEGGGGGGGGGGGCFGGGGGGGGGGGGGGGGGGGGGGGGGGGDGGCFGGGGGGGGGGGDGGGGCFFFFGGGGGGGGGGGGGGGGGGGGEGGGGGGGGGGGGGGGGGFFGGGGGEGFGGGGGGGGGGEGGGGGGGGGGEGGGFCGGGGGGGGGGGGGFEGGFFGDGGGGGGGGGDG5
@M03364:276:000000000-BLYN8:1:1101:24713:11877 1:N:0:1
ACTCCTACGGGAGGCAGCAGTGGGGAATATTGCACAATGGGCGCAAGCCTGATGCAGCCATGCCGCGTGTGTGAAGAAGGCCTTCGGGTTGTAAAGCACTTTCAGCGAGGAGGAAGGTGGTGAACTTAATACGTTCATCAATTGACGTTACTCGCAGAAGAAGCACCGGCTAACTCCGTGCCAGCAGCCGCGGTAATACGGAGGGTGCAAGCGTTAATCGGAATTACTGGGCGTAAAGCGCACG
+
GGGGGGGGGGGGGGGGGGGGFGGGGGGGGGGFGGFGGGGGGGFGGGGGGGFFFFGGGGGGGGFFGGGGCFFGGGGGGGGGFGGGGGEGFGGGGGGGGGGGGGGGGGGEGGGGGCEEGGGGGGAFFFGGGGGGGGGFGFA,:FFGGFGFFGDGFGC:F<:DGCGGGGGGGDDFGGGGC7BCGGGGFFF@FGGGGGGGGGGGECEGCEGGGGGGDGGGGGGGGGGGGGGG++AGGGGGFCCDGGD5
@M03364:276:000000000-BLYN8:1:1101:10998:11880 1:N:0:1
ACTCCTACGGGAGGCAGCAGTAGGGAATCTTCGGCAATGGGGGCAACCCTGACCGAGCAACGCCGCGTGAGTGAAGAAGGTTTTCGGATCGTAAAACTCTGTTGTTAGAGAAGAACGTTAAGTAGAGTGGAAAGTTACTTAAGTGACGGTATCTAAGCAGAAAGGGACGGCTAACTACGTGCCAGCAGCCGCGGTAAGACGTAGGACCCAAGCGTTGTCAGGATTTATTGGGCGTAAAGCGAGC
+
C<FFGFGCCFGEC@@CC@-CC,CEC@<6;,CFEEGG7ECFF@+F:FFFEF8E8F@77@CFAFDFGGD+@==?AFFGF<F8,,54EGDF+CFB<,BCF,,,5C9?,FEFAFEGF8AFEFC8+C8?D<9,:=,,3<:<FG<==@<@<,7@@+@+@,@>,5=F7:FGGD<CF>C**,,,2?B,@*4?:@:EGECGGGEG5+?CC*;;E+23**=*;?*1::C:EF6C@FGCF+3C7DGGG**:D3C)
@M03364:276:000000000-BLYN8:1:1101:17416:11899 1:N:0:1
ACTCCTACGGGAGGCAGCAGTGGGGAATATTGCACAATGGGCGCAAGCCTGATGCAGCCATGCCGCGTGTGTGAAGAAGGCCTTCGGGTTGTAAAGCACTTTCAGCGAGGAGGAAGGTGGTGAACTTAATACGTTCATCAATTGACGTTACTCGCAGAAGAAGCACCGGCTAACTCCGTGCCAGCAGCCGCGGTAATACGGAGGGTGCAAGCGTTAATCGGAATTACTGGGCGTAAAGCGCACG
+
GGGGGGGGGGGGGGGGGGGGGGGGGGGGGGGGGGGGGGGGGGGGGGGGGFGGGGGGGGGGGGGGGGGGGGGGGGGGGGGGGGGGGGGGGGGGGGGGGGGGGGGGGGGGGGGGGEGGGGGGGGFGGGGGGFGGGFGCGGGGFGGGGGGGGGGGGGGCCEGGGFGGGGGGGGGGGGGGGGGGGGGGGGGGGGGGGGGGGGGGGGDEEGGGGGGFGGGGGGGFGGE5+2AFG+@C5DEEGGGGGGG3
@M03364:276:000000000-BLYN8:1:1101:20483:11907 1:N:0:1
ACTCCTACGGGAGGCAGCAGTAGGGAATCTTCCACAATGGACGAAAGTCTGATGGAGCAACGCCGCGTGAGTGAAGAAGGTTTTCGGATCGTAAAACTCTGTTGTTGGAGAAGAATGTATCTGATAGTAACTGATCAGGTAGTGACGGTATCCAACCAGAAAGCCACGGCTAACTACGTGCCAGCAGCCGCGGTAATACGTAGGTGGCAAGCGTTGTCCGGATTTATTGGGCGTAAAGCGAGCG
+
GGGGGGGGGGGGGGGGGGGGGGGGGGGGGGGGGGGGGGGGGGGGGGGGGGGGGGGGGGGGGGGGGGGGGGGGGGGGGGGGGGGGGGGGGGGGGGGGGGGGGGGGGGGGGGGGGGGGGGGGGGGGGGGCGGGGGGFGGGGGGGGGGGGGGGGGFGGGGGGGGGGGGGGGGGGGGGGGGGGGGGGFFGGGFGDEGGGGGGGGGGGGGGGGGGGGDG==EGCEEECEFGGGGGFGGGGGGFGCDGGD
@M03364:276:000000000-BLYN8:1:1101:17214:11939 1:N:0:1
ACTCCTACGGGAGGCAGCAGTAGGGAATCTTCGGCAATGGGGGCAACCCTGACCGAGCAACGCCGCGTGAGTGAAGAAGGTTTTCGGATCGTAAAACTCTGTTGTTAGAGAAGAACGTTAAGTAGAGTGGAAAGTTACTTAAGTGACGGTATCTAACCAGAAAGGGACGGCTAACTACGTGCCAGCAGCCGCGGTAATACGTAGGTCCCAAGCGTTGTCCGGATTTATTGGGCGTAAAGCGAGC
+
GGGGGGGGGGGGGGGGGGGGGGGGGGGGGGGGGGGGGGGGGGGGGGGGGGGGGGGGGGGGGGGGGGGFGGGGGGGGGGGGDEFGGGGGDGGGGGGGGGGGGGGGGGGGGGGGGGGGGGGGFGGGGGGGGGGGGGGGGGFGGGGGGGGGGGGGGGGGGGGGGGFFFGGGGGGGGGGGGGGGGGGCGGGGGGGGGGGGGGGGGEGGGGGFGFGGGGGGCEGGEDEEGGGGGGGFGGGGGGGFGGG3
@M03364:276:000000000-BLYN8:1:1101:9983:11945 1:N:0:1
ACTCCTACGGGAGGCAGCAGTAGGGAATCTTCGGCAATGGGGGCAACCCTGACCGAGCAACGCCGCGTGAGTGAAGAAGGTTTTCGGATCGTAAAACTCTGTTGTTAGAGAAGAACGTTAAGTAGAGTGGAAAGTTACTTAAGTGACGGTATCTAACCAGAAAGGGACGGCTAACTACGTGCCAGCAGCCGCGGTAATACGTAGGTCCCAAGCGTTGTCCGGATTTATTGGGCGTAAAGCGAGC
+
GGGGGGGGGGGGGGGGGGGGGGGGGGGGGGGGGGGGGGGGGGGGGGGGGGGGGGGGGGGGGGGGGGGGGDGGGGGGGGGGGGFGGGGDGGGGGGFGGGGGGGFGGGGGGGGGGGGGGGGGGGEAFEFGGGGGGGGGGGGGGFFGGFFFFGGGGGGGGGGGGGGGGDFFFGGGGGGGGGGGGGGFGGGFCFEGEDCGGGFGGGGGGGFGGGGGGGEGDEGGECC=EF9FGGCCFGGGGFFFGDD5
@M03364:276:000000000-BLYN8:1:1101:9251:11965 1:N:0:1
ACTCCTACGGGAGGCAGCAGTGGGGAATATTGCACAATGGGCGCAAGCCTGATGCAGCCATGCCGCGTGTGTGAAGAAGGCCTTCGGGTTGTAAAGCACTTTCAGCGAGGAGGAAGGTGGTGAGCTTAATACGTTCATCAATTGACGTTACTCGCAGAAGAAGCACCGGCTAACTCCGTGCCAGCAGCCGCGGTAATACGGAGGGTGCAAGCGTTAATCGGAATTACTGGGCGTAAAGCGCACC
+
GGGGGGGGGGGGGGGGGGGGF@EFEGGGGGGGGGGGGGGGGDGGGGGGGGCEFGGGGGGGGFGGGGGGGGGGFGGGGGGGGGGGGGC7FDFGGGGA<FCGFF9FDCGGGGDECG8DCEFGEGGGGFFGFFFGGA=D<FCGFGCFGGGGGGGGGGGEGCFGGGF?FGGGGGGGGGGGGGFFEFCC8:C@C:ECBE5CCBFGGCGEGGGGGGFC=*88CFGFD=CGC909:CFGGGD59CFGCGG)
@M03364:276:000000000-BLYN8:1:1101:23794:11988 1:N:0:1
ACTCCTACGGGAGGCAGCAGTAGGGAATCTTCCACAATGGACGAAAGTCTGATGGAGCAACGCCGCGTGAGTGAAGAAGGTTTTCGGATCGTAAAACTCTGTTGTTGGAGAAGAATGTATCTGATAGTAACTGATCAGGTAGTGACGGTATCCAACCAGAAAGGGACGGCTAACTACGTGCCAGCAGCCGCGGTAATACGTAGGTCCCAAGCGTTGTCCGGATTTATTGGGCGTAAAGCGAGCG
+
GGGGGGGGGGGGGGGGGGGGGGFGGGGGGGGGGGGGGGGGGGGEGCFGGGGGGGGGGGGGGGGGGGGCGGGGGGGFGGGGCFGFFGGGGGGGGGGGGGGAFFGFFCEGGFFGGGGGGFEFGGFFGGGFFGFGGGGGGGGGGGFCFFEGGGGFGAFC@FGFGFGCCGGGGGGGGGGGFGGGGGFEGFGGDCCEGGGGGG9CFFGDGC+:;CFFGEGE5FGGGGEGGG9CGGGGG3C5CD7CCGG5
@M03364:276:000000000-BLYN8:1:1101:26268:11997 1:N:0:1
ACTCCTACGGGAGGCAGCAGTGGGGAATATTGCACAATGGGCGCAAGCCTGATGCAGCCATGCCGCGTGTGTGAAGAAGGCCTTCGGGTTGTAAAGCACTTTCAGCGAGGAGGAAGGTGGTGAGCTTAATACGTTCATCAATTGACGTTACTCGCAGAAGAAGCACCGGCTAACTCCGTGCCAGCAGCCGCGGTAATACGGAGGGTGCAAGCGTTAATCGGAATGACTGGGCGTAAAGCGCACG
+
GGGGGGGGGGGGGGCEGGGGGGGGGGGGFGGGGGGGGGFGFGGGGGGGGGFFGGGGGGGGGGGGDGFGGGGGGGGFCCFGGGGGGGGGEFGGGGGGGFGGFCDEGGG7CEEFGGGGGGGGGGGGGGCC?FGFF<=BFF9?FGGGGFGC@CFFGGEFC+>><CF7:FFCGGGEGFCEGC<FGGGGGCECEGDGD8BE999:E8CECGE5<@7*=CCC=FFFGG5=++<FFGA*9DE*/2?DDGC)
@M03364:276:000000000-BLYN8:1:1101:24409:12029 1:N:0:1
ACTCCTACGGGAGGCAGCAGTAGGGAATCTTCGGCAATGGACGAAAGTCTGACCGAGCAACGCCGCGTGAGTGAAGAAGGTTTTCGGATCGTAAAACTCTGTTGTTAGAGAAGAACAAGGATGAGAGTAAAATGTTCATCCCTTGACGGTATCTAACTAGAAAGCCACGGCTAACTACGTGCCAGCAGCCGCGGTAATACGTAGGTGGCAAGCGTTGTCCGGATTTATTGGGCGTAAAGCGAGC
+
GGGGGGGGGGGGGGGGGGGGGAFGGGGGGGGEDGGGGGGG@@FGGGGCFGGGFCEGGGGGGGGGGGGGGDGFGGGGGGGGGFGGGGGGGEGGGGGFGGGGGFCEE<FF?FGGGGGCFGFG8,B,B<BBEFGGGCC<FDFFADFGCCFGGFGDCFGGGFCGGAFFCG7FFEGGGGGGGGDFFF:CCGECEGGD5C8CEGECEGCEGGGGGGG5EECEEGGFDE87*<CCC+<CGG5=D7DDDC5)
@M03364:276:000000000-BLYN8:1:1101:13845:12040 1:N:0:1
ACTCCTACGGGAGGCAGCAGTGGGGAATATTGCACAATGGGCGCAAGCCTGATGCAGCCATGCCGCGTGTGTGAAGAAGGCCTTCGGGTTGTAAAGCACTTTCAGCGAGGAGGAAGGTGGTGAGCTTAATACGCTCATCAATTGACGTTACTCGCAGAAGAAGCACCGGCTAACTCCGTGCCAGCAGCCGCGGTAATACGGAGGGTGCAAGCGTTAATCGGAATTACTGGGCGTAAAGCGCACG
+
GGGGGGGGGGGGGGGGGGGGGGGGGGDGGGGGGGFCFGGGGGGGGGGGGGGGGGGGGGGGGGGGGGGGGEFFGGGGGGGGGFFGGGGGGGEFGFGGGGGGEAFGGGGGGGGGGGGGG8,BF=FCDFCEGGCDGC+BFDGGGG9FDGGDGGGCGGGEGDFGGGG?BFFGGGGGGGEFG@FF7EGFFGGGGGGDGECDFBCD55BCECDEGGGGGGEGFE9EGGDFF?CFCGGGGGGGGGGGGC37
@M03364:276:000000000-BLYN8:1:1101:29503:12066 1:N:0:1
ACTCCTACGGGAGGCAGCAGTAGGGAATCTTCGGCAATGGACGAAAGTCTGACCGAGCAACGCAGCGTGAGTGAAGAAGGGTTTCGGATCGTAAAACTCTGTTGTTAGAGAAGAACGACGAGGAGAGTGGAAAGCTCCTTGTGTGACGGTATCTAACCAGAAAGGGACGGCTAACTACGTGCCAGCAGCCGCGGTAATACGGAGGGTGCAAGCGTTAATCGGAATTACTTGGCGTAAAGCGCAC
+
GC6CFFFFEGEEF7FDGGGG9FC<FGFFC<<EFE::CFFFEFGGGGGCF,C<<DCEC+@CFCC+8=FECFD,FGEGDFGG,C=?<:@FE74B=FFF@C9BEEEGGGFAFF9<<FGGGGGGGGGG7<FFCFF@BF,>FFA<DFD8>D<CFGC+@FGG,@DFFECGC7FC77B@C,DFC,>CC6CFFGGGGBE8883*33;CC=:1=B;:*@9@F8*/*/<CFG;ECF?EG+:?4CEGCCC*>DGD
@M03364:276:000000000-BLYN8:1:1101:15082:12127 1:N:0:1
ACTCCTACGGGAGGCAGCAGTGGGGAATATTGCACAATGGTCGCAAGCCTGATGCAGCCATGCCGCGTGTGTGAAGAAGGCCTTCGGGTTGTAAAGCACTTTCAGCGAGGAGGAAGGTGGTGAACTTAATACGTTCATCAATTGACGTTACTCGCAGAAGAAGCACCGGCTAACTCCGTGCCAGCAGCCGCGGTAATACGGAGGGTGCAAGCGTTAATCGGAATTACTGGGCGTAAAGCGCACG
+
GGGGGGGGGGGGGGGGGGGGGGGGGGGGGGGGGGGGGGGGGGGGGGGGGGGGGGGGGGGGGGGGGGGGGGGGGGGGGGGGGGGGGGGGGGGGGGGGGGGGGGGGGGGGGGGGGGGGGGGGGGFGGGGGGGGG7FGFFGGFGGGGGGGGGGGGGGGGGCFFFGGGGGGGGGEGGGGGGGGGGGGGGEG>FGGGGGE@FGGGGDGGEEGGGGGGGGGGGGGGGGGGGGGGGFGFDGGGGGGGGGG5
@M03364:276:000000000-BLYN8:1:1101:17865:12129 1:N:0:1
ACTCCTACGGGAGGCAGCAGTAGGGAATCTTCGGCAATGGGGGCAACCCTGACCGAGCAACGCCGCGTGAGTGAAGAAGGTTTTCGGATCGTAAAACTCTGTTGTTAGAGAAGAACGTTAAGTAGAGTGGAAAGTTACTTAAGTGACGGTATCTAACCAGAAAGGGACGGCTAACTACGTGCCAGCAGCCGCGGTAATACGTAGGTCCCAAGCGTTGTCCGGATTTATTGGGCGTAAAGAGAGG
+
GGGGGGGGGGGGGGGGGGGGGGGGGGGGFGGGGGGGGGGGGGGGGGGGGGGGGGGGGGGGGGGGGGGGGGGGGGGGGGGG@GGGGGGG=CGGGGGGFGGFFGGCFFFGGGGGGGGDFFGG7F<FGGGGGFGGGGGDFFDFGEGFGGGGEGGFFGFFG7FFGGFFGEGGGGEGGGCDGGGCE8CGC:?CFGGGGGEGGGF9CBBFG<?CFFGF5E8=GGGGGGGECFFCGCFG4CEDDGF*9CD*
@M03364:276:000000000-BLYN8:1:1101:17415:12142 1:N:0:1
ACTCCTACGGGAGGCAGCAGTGGGGAATATTGCACAATGGGCGCAAGCCTGATGCAGCCATGCCGCGTGTGTGAAGAAGGCCTTCGGGTTGTAAAGCACTTTCAGCGAGGAGGAAGGTGGTGAACTTAATACGTTCATCAATTGACGTTACTCGCAGAAGAAGCACCGGCTAACTCCGTGCCAGCAGCCGCGGTAATACGGAGGGTGCAAGCGTTAATCGGAATTACTGGGCGTAAAGCGCACG
+
GGGGGGGGGGGGGGGGGGFGGGGGGGGFGGGGGGGGFGCGGGGGGGGGGCGGGGGGGGGGGFGGGGGGGGFGGDGGGGFGGGGGGGGGGEGGGGGGCGGGGGGGGGGFFGGGGGGFGGGCFG,?EFFGGGGGGGFFGGEFFFGGGGG@DFFGGGCFEGGGGGGGGFGGGGGGGGGGGGGGGGGGGGGGFGGGGEGGGGGGGCGGGGGGGGGGGGGDFCGGGGGGGGFGGDFFGGEEFGGGGGC<
@M03364:276:000000000-BLYN8:1:1101:14415:12158 1:N:0:1
ACTCCTACGGGAGGCAGCAGTAGGGAATCTTCGGCAATGGGGGCAACCCTGACCGAGCAACGCCGCGTGAGTGAAGAAGGTTTTCGGATCGTAAAACTCTGTTGTTAGAGAAGAACGTTAAGTAGAGTGGAAAGTTACTTAAGTGACGGTATCTAACCAGAAAGGGACGGCTAACTACGTGCCAGCAGCCGCGGTAATACGTAGGTCCCAAGCGTTGTCCGGATTTATTGGGCGTAAAGCGAGC
+
GGGGGGGGGGGGGGGGGGGGGGGGGGGGGGGGGGGGGGGGGGGGGGGGGGGGGGDGGGGGGGGGGGGGGGGGGGGGGGGGFGGGGGEGGGGGGGGGGFGGGGFGCGGGGGGGGGGGGGGGGGGGG<FGGGGDGGGGGGGGGGGG,CEFGGGGGGGGGFGG7FGGFGGGGGGGGGGGGGGGGGGFG*<FFFEGGG3BCCFGGGGGG9CFGGGGGG*/*:<FEGD/?9EGGGG5<DGGGGGGGGD5
@M03364:276:000000000-BLYN8:1:1101:22742:12161 1:N:0:1
ACTCCTACGGGAGGCAGCAGTGGGGAATATTGCACAATGGGCGCAAGCCTGATGCAGCCATGCCGCGTGTGTGAAGAAGGCCTTCGGGTTGTAAAGCACTTTCAGCGAGGAGGAAGGTGGTGAACTTAATACGTTCATCAATTGACGTTACTCGCAGAAGAAGCACCGGCTAACTCCGTGCCAGCAGCCGCGGTAATACGGAGGGTGCAAGCGTTAATCGGAATTACTGGGCGTAAAGCGCACG
+
GGFGFFFFGDGGGGCGGDFGGDFDGCFFFGG9FFDFGGGGGGGGGGGCFGFGGGGFGFFGGCFAFGGGDGGGGGGFGFDGGFEFDGGGGG:CFCGFFGFEFGDFFGGGGGGGE7=EGGGGEGGGGGGGGGGFFEDGFG9FFGCBAFE@DFGGFDEEC<BEGGGFGF,@C<FGGGFFFGGFDGFBFG8EFCEGGGEGGFGG*BCEECEDG7CDGGGDFFGFG=8=<EFG7+2AGGGGFFFGDDD/
@M03364:276:000000000-BLYN8:1:1101:21474:12171 1:N:0:1
ACTCCTACGGGAGGCAGCAGTGGGGAATATTGCACAATGGGCGCAAGCCTGATGCAGCCATGCCGCGTGTGTGAAGAAGGCCTTCGGGTTGTAAAGCACTTTCAGCGAGGAGGAAGGTGGTGAGCTTAATACGTTCATCAATTGACGTTACTCGCAGAAGAAGCACCGGCTAACTCCGTGCCAGCAGCCGCGGTAATACGGAGGGTGCAAGCGTTAATCGGAATTACTGGGCGTAAAGCGCACG
+
GGGGGE?FGGGGGGGGGGGGGGGGEFGGFGGGGGGGGGGGGGGGGFGGGGGGGGGGGGGGGGGGGGGGGEFGGGGGGGGGGGGGGGGGGGGGFGGGGGGGGGGGGGGG@EGGGGGGGFFGGGGGGGGGGGGGGFCFGGFGGGGGGGGGGGGGFGDGGEFGGGGGGGGGEGGGFGDGGGGGDFFGGGGGFGGGDEEGGGGGGGGGDGGGGGGGCE=EGGGGDGGGGGGGGGGGGGGGGG7CDCD9
@M03364:276:000000000-BLYN8:1:1101:9508:12195 1:N:0:1
ACTCCTACGGGAGGCAGCAGTGGGGAATATTGCACAATGGGCGCAAGCCTGATGCAGCCATGCCGCGTGTGTGAAGAAGGCCTTCGGGTTGTAAAGCACTTTCAGCGAGGAGGAAGGTGGTGAGCTTAATACGTTCATCAATTGACGTTACTCGCAGAAGAAGCACCGGCTAACTCCGTGCCAGCAGCCGCGGTAATACGGAGGGTGCAAGCGTTAATCGGAATTACTGGGCGTAAAGCGCACG
+
GGFGGGGGGGGGGGGGGGGGGGGGGEGGGGGFGGGGGGFGFGGGGGGGGGGGGGFEGGGGGDFGEGGGGGGGGGGGGGGGGGG<FFGGAFG@FFGGGGCFGGGGGGGGCCGGGGGGEFFGFGC8FFGGGGGEGGGGGGGEGFGGGGGGFGGGFG>><C7FGGGGFFDGCEEGGGEFGGGGGFGFFGGGC>EGGGGGGGGGE>>E:=EDFGGCEC?EGGGFEEEFFFFGFDGG375EFGGGGDG3
@M03364:276:000000000-BLYN8:1:1101:23346:12256 1:N:0:1
ACTCCTACGGGAGGCAGCAGTAGGGAATCTTCGGCAATGGGGGCAACCCTGACCGAGCAACGCCGCGTGAGTGAAGAAGGTTTTCGGATCGTAAAACTCTGTTGTTAGAGAAGAACGTTAAGTAGAGTGGAAAGTTACTTAAGTGACGGTATCTAACCAGAAAGGGACGGCTAACTACGTGCCAGCAGCCGCGGTAATACGTAGGTCCCAAGCGTTGTCCGGATTTATTGGGCGTAAAGCGAGC
+
GGGGGGGGGGGGGGGGGGGGGGGGGGGGGGGGGGGGGGGGGGGGGGGGGGGGGGGGGGGGGGGGGGGGGGGGGGGGGGGGGGGGGGGGGGGGGDFGFGDGGGGGGGGGGGGGGGGGGFGGGGDCF9FBFGGGGGGGGGGGFGGGCCAFGGGGGGGGFGGCFFFGGGGGGGGGGGGGGGGGGFGGGGGGGGGGGGGGGGGGGGGGGGFGGGGGGGGGGGGGGGGCEGFGGFFFFGGGGGGDDDD)
@M03364:276:000000000-BLYN8:1:1101:7549:12262 1:N:0:1
ACTCCTACGGGAGGCAGCAGTAGGGAATCTTCGGCAATGGGGGCAACCCTGACCGAGCAACGCCGCGTGAGTGAAGAAGGTTTTCGGATCGTAAAACTCTGTTGTTAGAGAAGAACGTTAAGTAGAGTGGAAAGTTACTTAAGTGACGGTATCTAACCAGAAAGGGACGGCTAACTACGTGCCAGCAGCCGCGGTAATACGTAGGTCCCAAGCGTTGTCCGGATTTATTGGGCGTAAAGCGAGC
+
GGFGGGGGGGGGGGGGGGGGGGGGGGGGGGGGGGGGGGGGGGGGGGGGGGGGGGGGGGGGGGGGGGGGGGGGGGGGGGGGGGFGGGGGGGGGGGGGGGGGGGGGGGGFGGGGGGGGGGGGGGGCFFFGGGGGGGGGGGGGGFGGGGGGGGGGFGFGGGGGGGGGGGD>FFGGGGGGGGGGGGGGGGGGGGGGGGGDEGGGGGFGGGGFGGGF8EE8=EFGGG5CEF+AFGGFGGGGCDGGGGG3
@M03364:276:000000000-BLYN8:1:1101:16748:12273 1:N:0:1
ACTCCTACGGGAGGCAGCAGTGGGGAATATTGCACAATGGGCGCAAGCCTGATGCAGCCATGCCGCGTGTGTGAAGAAGGCCTTCGGGTTGTAAAGCACTTTCAGCGAGGAGGAAGGTGGTGAACTTAATACGTTCATCAATTGACGTTACTCGCAGAAGAAGCACCGGCTAACTCCGTGCCAGCAGCCGCGGTAATACGGAGGGTGCAAGCGTTAATCGGAATTACTGGGCGTAAAGCGCACG
+
EFGGGGGGGGGGGGGGGGGGGGGGGGGGFGGAF<FGGFGGG@CFGGEGGGGGGCFFFG@F9FGGGGGGGGGGGGGGGGGGGGGGGGGGGGDGGGG<EGGGFGGGGGG+FFFEGGGGEGGFGG9E9BDA?ADFGGGGGGFCFF9FFGGFGGGG97:FECGGGGGGFFC>FGGDGGGD<EGGGGGGG7:CFEDEG8*;CGGGG*8CG88EGFGGG5CCFF9EEGGGDE+<C?FGGGEEDGGGDGG<
@M03364:276:000000000-BLYN8:1:1101:12609:12274 1:N:0:1
ACTCCTACGGGAGGCAGCAGTAGGGAATCTTCGGCAATGGACGAAAGTCTGACCGAGCAACGCCGCGTGAGTGAAGAAGGTTTTCGGATCGTAAAACTCTGTTGTTAGAGAAGAACGACGAGGAGAGTGGAAAGCTCCTTGTGTGACCGTATCTAACCAGAAAGGGACGGCTAACTACGTGCCAGCAGTCGCGGTAATACGTAGGTTCCGAGCGTTGTACGGAATTATTGGGCGTAAAGCGAGC
+
9EF<EGG9-66-8C@FCC<<E6@ECFGGCEDFFCF@C<<@,6@+7,8EGG9F@,@FF:FCE::+++864,85,55FAE<8,,CFGDC+C78:F=FG@,,<?FGAFF9?,?,,8A=<6BFCC773F3+BF=BDDD8C<,<@<,355=C,3@FAFCG,363@,3@,,>,>:**<1,B<F@*6,1*,,*,,22**1*3=EC9283+=E++258C5EG:*::92/:C*2+0:C9+297:CC57*)99)
@M03364:276:000000000-BLYN8:1:1101:13147:12282 1:N:0:1
ACTCCTACGGGAGGCAGCAGTAGGGAATCTTCGGCAATGGACGAAAGTCTGACCGAGCAACGCCGCGTGAGTGAAGAAGGTTTTCGGATCGTAAAACTCTGTTGTTAGAGAAGAACGACGAGGAGAGTGGAAAGCTCCTCGTGTGACGGTATCTAACCAGAAAGCCACGGCTAACTACGTGCCAGCAGCCGCGGTAATACGTAGGTGGCAAGCGTTGTCCGGATTTATTGGGCGTAAAGCGAGC
+
GGGGGGGGGGGGGGGGGGGGGGGGGGGGGGGGGGGGGGGGGGGGGGGGGGGGGGGGGGGGGGGGGGGGGGGGG9FFGGGGGGGGGGGGGGGGGGGGGGGGGGGGFGGGGGGFGGGGGGGGDGGGGGGGGGGGGGGGGGGGGGGGGGGGGGGGGGGGGGGGFGGGFGGGGGGGFFGGGGGGGGGGFGGDCFCDGGEGGFGGGGGGGGGD>FGGGGGG5:FGGEE=EFGGGGGGFGGGGGCFDGD)
@M03364:276:000000000-BLYN8:1:1101:3923:12285 1:N:0:1
ACTCCTACGGGAGGCAGCAGTGGGGAATATTGCACAATGGGCGCAAGCCTGATGCAGCCATGCCGCGTGTGTGAAGAAGGCCTTCGGGTTGTAAAGCACTTTCAGCGAGGAGGAAGGTGGTGAACTTAATACGTTCATCAATTGACGTTACTCGCAGAAGAAGCACCGGCTAACTCCGTGCCAGCAGCCGCGGTAATACGGAGGGTGCAAGCGTTAATCGGAATTACTGGGCGTAAAGCGCACG
+
GGGGGGGGGGGGGGGGGGGGGGGGGGGGGGGGGGGGGGGGGGGGGGGGGGGGGFGGGGGGGGGGGGGGGEGGGGGGGGGGGFGGGGGGFGGGGGGGGGGGGGGFGGGEGGGGGGGGGGGGGGGGGGGGGGGGGGGFFGGFGGGGGGGGGGGGGGGGGGGFFFGGGGGGGGGGGGGFGGGFGGGGGGGG,BEGGGGGGCEGEGDEGGGGGGGGGGGGGGGGGGGGGGGF9?8CDGGGFFCDGGG3
@M03364:276:000000000-BLYN8:1:1101:21709:12286 1:N:0:1
ACTCCTACGGGAGGCAGCAGTGGGGAATATTGCACAATGGGCGCAAGCCTGATGCAGCCATGCCGCGTGTGTGAAGAAGGCCTTCGGGTTGTAAAGCACTTTCAGCGAGGAGGAAGGTGGTGAGCTTAATACGTTCATCAATTGACGTTACTCGCAGAAGAAGCACCGGCTAACTCCGTGCCAGCAGCCGCGGTAATACGGAGGGTGCAAGCGTTAATCGGAATTACTGGGCGTAAAGCGCACG
+
GGGGGGGGGGGGGGGGGGGGGGGGGGGGGGGGGGGGGGGGGGGGGGGGGGGGGGGGGGGGGGGGGGGGGGGGGGGGGGGGEFGGGGGGGGGGGGGGGGGGGGGDGGGGGGGGGGGGGGGGGGAFGGGGGGGGGGGGGGAFGGGGGGGGGGGGGGGGDGGDGGGFGGGGGGGGGGGGGGGGGGGGGGGGGEEGGGGGGGGGGGEGGGGGGGGGGGEEGGGGGGDGGGGGGGGFDGGGGGGGGGC<
@M03364:276:000000000-BLYN8:1:1101:6349:12288 1:N:0:1
ACTCCTACGGGAGGCAGCAGTGGGGAATATTGCACAATGGGCGCAAGCCTGATGCAGCCATGCCGCGTGTGTGAAGAAGGCCTTCGGGTTGTAAAGCACTTTCAGCGAGGAGGAAGGTGGTGAGCTTAATACGTTCATCAATTGACGTTACTCGCAGAAGAAGCACCGGCTAACTCCGTGCCAGCAGCCGCGGTAATACGGAGGGTGCAAGCGTTAATCGGAATTACTGGGCGTAAAGCGCACG
+
GGGGGGGGGGGGGGGGGGGGGGGGGGGGGGGGGGGGGGGGGGGGGGGGGGGGGGGGGGGGGGGGGGGGGGGGGGGGGGGGGGGGGGGGGGGGGGGGGGGGGGGGGGGGGGGGGGGGGDGGGGFGGGFGGGGGGGGGGGGGGGGGGGGGF@FGFGGEGGGGGGGGGGGGGGGGFGFGGGGGDGGGGGGGGGGGGEDGGGGGEGGGGGGGGGGGGGGGGGGGGGGGGGGF9CFGGG==CFGGGGGC
@M03364:276:000000000-BLYN8:1:1101:19478:12309 1:N:0:1
ACTCCTACGGGAGGCAGCAGTGGGGAATATTGCACAATGGGCGCAAGCCTGATGCAGCCATGCCGCGTGTGTGAAGAAGGCCTTCGGGTTGTAAAGCACTTTCAGCGAGGAGGAAGGTGGTGAACTTAATACGTTCATCAATTGACGTTACTCGCAGAAGAAGCACCGGCTAACTCCGTGCCAGCAGCCGCGGTAATACGGAGGGTGCAAGCGTTAATCGGAATTACTGGGCGTAAAGCGCACG
+
GGGGGGGGGGGGGGGGGGGGGGGGGGGGGGGGGGGGGGFGGGGGGGGGGGGGGGGGGGGGGGGGGGGGGGGGGGGGGGGGGGGFGGEFCFGGGGGGGGGGGGGGGGGEFGGGGGGGGGGGGGGGGGGGGGGGGGGGGGGGGGFGGGGGGGGGGGGGGGFGGGGGGGGGGGGGGGGGGGGGGGG@FGGGGGGGCCGGGGGGGCEEGGGGGGGGGGGGGF?GDDGGGGGGGGFFGGGGGGGGDGG3
@M03364:276:000000000-BLYN8:1:1101:6209:12340 1:N:0:1
ACTCCTACGGGAGGCAGCAGTGGGGAATATTGCACAATGGGCGCAAGCCTGATGCAGCCATGCCGCGTGTGTGAAGAAGGCCTTCGGGTTGTAAAGCACTTTCAGCGAGGAGGAAGGTGGTGAGCTTAATACGTTCATCAATTGACGTTACTCGCAGAAGAAGCACCGGCTAACTCCGTGCCAGCAGCCGCGGTAATACGGAGGGTGCAAGCGTTAATCGGAATTACTGGGCGTAAAGCGCACG
+
GGGGGGGGGGGGGGGGGGGGGGGGGGGGGGGGGGGGGGGGGGGGGGGGGGGGGGGGGGGGGGGGGGGGGGGGGGGGGGGGGGFGGGGGEFGGGGGGGGFGGGGGGFGEFEFGGGGGGGGGGGGGGGDGGGGGGCFGGGGGGGGGGGGGGGGGFGE@CGGGGGGGGGGGGGGGGGGFGGGFGGGGGGGGGGGGGGGGGGGGGGGGGGDGGGGGGGGGGGGGDGGGGGGGGGGGGGGGFGGGGDG3
@M03364:276:000000000-BLYN8:1:1101:25723:12345 1:N:0:1
ACTCCTACGGGAGGCAGCAGTAGGGAATCTTCGGCAATGGGGGCAACCCTGACCGAGCAACGCCGCGTGAGTGAAGAAGGTTTTCGGATCGTAAAACTCTGTTGTTAGAGAAGAACGTTAAGTAGAGTGGAAAGTTACTTAAGTGACGGTATCTAACCAGAAAGGGACGGCTAACTACGTGCCAGCAGCCGCGGTAATACGTAGGTCCCAAGCGTTGTCCGGATTTATTGGGCGTAAAGCGAGC
+
GGGGGGGGGGGGGGGGGGGGG,CFGGGGGGGGGGGGGGGGGGGGGGGGGGGGCFGGGGGGGFDEGGGGGGG?EEGGGGGGFGGGGGGDGGGGFFFCGGGGGGGGGGGGFGGGGGGFGAFCGGGGGGFGGFFFGGGGGGGFGFGGGGGGGGFFGGCFFGGGGGFGFGGGGGGGGGGGGFGGGG>FGGGGGG8EEGGCEGGGGGGFDGD?FGDCFGEC=EGGCD;ECF9CGCFFGDGGGGGFGDD)
@M03364:276:000000000-BLYN8:1:1101:22671:12398 1:N:0:1
ACTCCTACGGGAGGCAGCAGTGGGGAATATTGCACAATGGGCGCAAGCCTGATGCAGCCATGCCGCGTGTGTGAAGAAGGCCTTCGGGTTGTAAAGCACTTTCAGCGAGGAGGAAGGTGGTGAGCTTAATACGTTCATCAATTGACGTTACTCGCAGAAGAAGCACCGGCTAACTCCGTGCCAGCAGCCGCGGTAATACGGAGGGTGCAAGCGTTAATCGGAATTACTGGGCGTAAAGCGCACG
+
GGGGGGGGGGGGGGGDFGGGFGGGGGGGGGGGGGGGGGGGGGGGGGGGGGGGGFGGGGGGGGGGGGGGGGGGGGGGGGGGGFGGGGGGGGGFGGGGGGGGGGGGGGGGCFGGDGGGGGGGCGCFGGGGGGGGGEGGGGGGGGGGGGGGGGGGGGGGGGGGFGGGGGGGGGGGGGGFGGFGGGGGGGGGGGGGGEGGGGGGGGGGGGGGGGGGGGEEG7EFGGGGGGGG7?EFDGDGGGGGDDD3
@M03364:276:000000000-BLYN8:1:1101:2983:12402 1:N:0:1
ACTCCTACGGGAGGCAGCAGTGGGGAATATTGCACAATGGGCGCAAGCCTGATGCAGCCATGCCGCGTGTGTGAAGAAGGCCTTCGGGTTGTAAAGCACTTTCAGCGAGGAGGAAGGTGGTGAGCTTAATACGCTCATCAATTGACGTTACTCGCAGAAGAAGCACCGGCTAACTCCGTGCCAGCAGCCGCGGTAATACGGAGGGTGCAAGCGTTAATCGGAATTACTGGGCGTAAAGCGCACG
+
GGGGGGGGGGGGGGGGGGGGGGGGGGGGGGGGGGGGGGGGGGGGGGGGGGGGGGGGGGGGGGGGGGGGGGGGGGGGGGGGGGGGGGGGGGGGGGGGGGGGGGGGGGGGGGGGGGGGGGGGGGGGGGGGGGGGGGGGGGFFGGGGGGDFGGGGGGGGGDFGGGGGGGGGGGGGGGGGGGGGGGGGGGGGGGGGGGGGGGGGGGGGGGGGGGGGGGGGGGGGGGGGFGGGGGGGDDGEGGGGGGG5
@M03364:276:000000000-BLYN8:1:1101:6836:12410 1:N:0:1
ACTCCTACGGGAGGCAGCAGTAGGGAATCTTCGGCAATGGGGGCAACCCTGACCGAGCAACGCCGCGTGAGTGAAGAAGGTTTTCGGATCGTAAAACTCTGTTGTTAGAGAAGAACGACGAGGAGAGTGGAAAGCTCCTTGTGTGACGGTATCTAACCAGAAAGGGACGGCTAACTACGTGCCAGCAGCCGCGGTAATACGTAGGTCCCAAGCGTTGTCCGGATTTATTGGGCGTAAAGCGAGC
+
GGGGGGGGGGGGGGGGGGGGGGGGGGGGGGGGGGGGGGGGGGGGGGGGGGGGGFGGGGGGGCGGGGGGGGGGGGGFGGGGGGGGGGGGGGGGGGGGGGGDFGGGGGGGGGGGFGGFGGDGGGGGGGGGGCF9FFDGFFGF<FFGGGGGDFGGGBCCEGGFGGGG,FFCFGGGGGGFFFGGGFFCGGGGCFGGGGGGGGGCE+AFGGGGGGGGGGE=EGFFGEGG?FGGGGGGGD*:DD*;7CDC
@M03364:276:000000000-BLYN8:1:1101:25056:12414 1:N:0:1
ACTCCTACGGGAGGCAGCAGTAGGGAATCTTCGGCAATGGACTAAAGTCTGACCGAGCAACGCCGCGTGAGTGAAGAAGGTTTTCGGATCGTAAAACTCTGTTGTTAGAGAAGAACGACGGGGAGAGTGGAAAGCTCCTCGTGTGACGGTATCTAACTAGAAAGGGACGGCTAACAACGTGCCAGCAGCCGCCGTAATACGTAGGTCCCAAGCGTTGTCCGGATTTATTGGGCGTAAAGCGAGC
+
CEGEGFGFG7FCCGG;@FEGGGGGGGGGDGFF<F@C+;EF?F,6CCC@<@F,,,@+@:@F@BC:FD=@>7FFEGFGGGGG=E,FAFCE7C@EF<FCF,EFGFBF,E9,CAEF@E?FEGG++@C:73>3F+<FGGF=>,,33FCGC=FGD@7DFCGGG9@F:C;A,>,>1::CFG7,?,=C7CF@CGC79;EC*B8E>E9CC2>;/2<+/<FF*/A*7C?C:8*:=90+<EGG45=E9*0:3CG)
@M03364:276:000000000-BLYN8:1:1101:25210:12418 1:N:0:1
ACTCCTACGGGAGGCAGCAGTGGGGAATATTGCACAATGGGCGCAAGCCTGATGCAGCCATGCCGCGTGTGTGAAGAAGGCCTTCGGGTTGTAAAGCACTTTCAGCGAGGAGGAAGGTGGTGAACTTAATACGTTCATCAATTGACGTTACTCGCAGAAGAAGCACCGGCTAACTCCGTGCCAGCAGCCGCGGTAATACGGAGGGTGCAAGCGTTAATCGGAATTACTGGGCGTAAAGCGCACG
+
GGGGGGGGGGGGGGGGGGGGGDGGGGGGGGGEGGGGGGGFGGGGGGGGGGGGGGGGGGGGFGGFGGGGGGGGGGGGGGGGGGGGGGDGGEGGGGGGGGGGGGGGFGGGGDGGGGGGGFGCFFEEFDGGGGGGGGCGFGGCGGGGGGGGGGGGGDGGGGGGGGGGGGGGGGGEGGG9FGGG>GGGG7CFGG58CECGCB9CECEGGGGGFGFFGGGGGGGGGGGGGGGGFGGGGGEEFGGGGGG3
@M03364:276:000000000-BLYN8:1:1101:9079:12425 1:N:0:1
ACTCCTACGGGAGGCAGCAGTGGGGAATATTGCACAATGGGCGCAAGCCTGATGCAGCCATGCCGCGTGTGTGAAGAAGGCCTTCGGGTTGTAAAGCACTTTCAGCGAGGAGGAAGGTGGTGAGCTTAATACGCTCATCAATTGACGTTACTCGCAGAAGAAGCACCGGCTAACTCCGTGCCAGCAGCCGCGGTAATACAGAGGGTGCAAGCGTTAATCGGAATTACTGGGCGTAAAGCGCACG
+
GFCEFGGFGDGG7CFFGDFGGGGCGEGFEEC<,EEGEGC@FFDGF::F@<@FF<CCFFFGFFFFEE:CCFG<EFGF<F<=8FCC,CFGGGGGGGGCGGGGGG9FF,@:>EGDG7F=BE,CC@FDCG=FDGCGFC7CFGCGFD,,9E=BFGDGGDGEECFFG7,>>DCFEGGDFGGGC*61>*,4CG8F7BEGC8:8<9ECCFC**=B;899==CEEEC955*;C8@?<??C*)9CED:>CDG3)
@M03364:276:000000000-BLYN8:1:1101:7360:12456 1:N:0:1
ACTCCTACGGGAGGCAGCAGTGGGGAATATTGCACAATGGGCGCAAGCCTGATGCAGCCATGCCGCGTGTGTGAAGAAGGCCTTCGGGTTGTAAAGCACTTTCAGCGAGGAGGAAGGTGGTGAGCTTAATACGTTCATCAATTGACGTTACTCGCAGAAGAAGCACCGGCTAACTCCGTGCCAGCAGCCGCGGTAATACGGAGGGTGCAAGCGTTAATCGGAATTACTGGGCGTAAAGCGCACG
+
GGGGGGGGGGGGDGGCGGGGGGGGGGGFGGGGGGGGGGGGGGGGGGGGGGGGGGGGGGGGGGGGGGGGGGGGGGGGGGGGGGGGGGGGGGGGGGGGGGGGGGGGGGGGGGCFGCGGGGGGGGGGGGGGGGGGGGGGGGGGGGGGGGFGGFEFEGGGGDGGGFFFGFGGGGGGGGCFFGGGGGGGGGGGFGGGGGGG99;FDEEGEGGCGCCCGGGDGDFCEE8FFGFGGGF*7CEGGFCDDGG7
@M03364:276:000000000-BLYN8:1:1101:8202:12474 1:N:0:1
ACTCCTACGGGAGGCAGCAGTGGGGAATATTGCACAATGGGCGCAAGCCTGATGCAGCCATGCCGCGTGTGTGAAGAAGGCCTTCGGGTTGTAAAGCACTTTCAGCGAGGAGGAAGGTGGTGAACTTAATACGTTCATCAATTGACGTTACTCGCAGAAGAAGCACCGGCTAACTCCGTGCCAGCAGCCGCGGTAATACGGAGGGTGCAAGCGTTAATCGGAATTACTGGGCGTAAAGCGCACG
+
GGGGGGGGGGGGGGGGGGFGGGGGGGGGGGGGGGGGGGGGGGGGGGGGGGGGGGGGGGGGGGGGGGGGGGGGGGGGGGGGGGGGGGGGGGGGGGGGFGGGGGGGGGGFGGGGGGFFGFDFGGGGGGGGGGGGGGGGGGGFGGG9FGGGGGGGFGGGGGGGGGG7FFFGDEFCBFFGGGGFGGGGGGGGFGGEGGGEFGGGGCEEGGGGGGCFGEGGGG?:EE=FGGGGGGDDDGGG<CFGGGGD
@M03364:276:000000000-BLYN8:1:1101:16552:12474 1:N:0:1
ACTCCTACGGGAGGCAGCAGTGGGGAATATTGCACAATGGGCGCAAGCCTGATGCAGCCATGCCGCGTGTGTGAAGAAGGCCTTCGGGTTGTAAAGCACTTTCAGCGAGGAGGAAGGTGGTGAACTTAATACGTTCATCAATTGACGTTACTCGCAGAAGAAGCACCGGCTAACTCCGTGCCAGCAGCCGCGGTAATACGGAGGGTGCAAGCGTTAATCGGAATTACTGGGCGTAAAGCGCACG
+
GGGGGGGGGGGGGGGGGGGGGGGGGGGGGGGGGGGGGGGGGGGGGGGGGGGGGGGGGGGGGGGGGGGGGGGGGFGGGGGGGGGGGGGGGGGGGGGGGGGGGGGGGGGGGGGGGGGGGGGGGGGGGGGGGGGGGGGGGGGGGGGGGGGGGGGGGDGEGDFGGGGGGGGGDGGGGGCGGGGGGGGGGGGGGGGGGGDE9;FGGGGGGGGGGGGGGGGGFGGGGGGGGGGGGGGGGGGGGGDGGGG5
@M03364:276:000000000-BLYN8:1:1101:4301:12477 1:N:0:1
ACTCCTACGGGAGGCAGCAGTGGGGAATCTTCGGCAATGGGGGCAACCCTGACCGAGCAACGCCGCGTGAGTGAAGAAGGTTTTCGGATCGTAAAACTCTGTTGTTAGAGAAGAACGTTAAGTAGAGTGGAAAGTTACTTAAGTGACGGTATCTAACCAGAAAGGGACGGCTAACTACGTGCCAGCAGCCGCGGTAATACGTAGGTCCCAAGCGTTGTCCGGATTTATTGGGCGTAAAGCGAGC
+
GGFGGGGGGGGGGGGGGGGGGGGGGGGFGFFEFEGGGGGGGDGGGGFGGCCF8FFGGGEGFGGGGGECF:FGGFFGGFGG=FFGGGGGGGGGG?FCFEFGGGGGGGGGGFGGGGFFGGGGGGGGGCE@F+>F<FFGGGFGGGDFGGGGGGGGGGGGGFGGGGCGGGGGGGGGGGGGFGDFFFCFGGGDDGGEGGEGGFGGGGGGGGG9CC6EFE?EEGGGGG5E:FGCFGFGGDEGGGGC5*5)
@M03364:276:000000000-BLYN8:1:1101:18435:12496 1:N:0:1
ACTCCTACGGGAGGCAGCAGTAGGGAATCTTCGGCAATGGGGGCAACCCTGACCGAGCAACGCCGCGTGAGTGAAGAAGGTTTTCGGATCGTAAAACTCTGTTGTTAGAGAAGAACGTTAAGTAGAGTGGAAAGTTACTTAAGTGACGGTATCTAACCAGAAAGGGACGGCTAACTACGTGCCAGCAGCCGCGGTAATACGTAGGTCCCAAGCGTTGCCCGGATTTATTGGGCGTAAAGCGAGC
+
GGGGGGGGGGGGGGGGGGGGGGGGGGGGGGGGGGGGGGGGGGGGGGGGGGGGGGGGGGGGGGGGGGGGGGGGGGGGGGGGGGGGGGGGGGGGGGGGGGGGGGGGGGGGGGGGGGGGGGGGGGGGGGGFGGGGGGGGGGGGGGGFGGGGGGFGGGGGGGGGGGGGGGGGGGGGGGGGGGDGGCGGDGGGGGGGGDGGGGGGGGGGGGGGGGGGGGGGG*9EGGGGGGGGGGGGGGEGGFGGGGG3
@M03364:276:000000000-BLYN8:1:1101:23382:12498 1:N:0:1
ACTCCTACGGGAGGCAGCAGTGGGGAATATTGCACAATGGGCGCAAGCCTGATGCAGCCATGCCGCGTGTGTGAAGAAGGCCTTCGGGTTGTAAAGCACTTTCAGCGAGGAGGAAGGTGGTGAGCTTAATACGTTCATCAATTCACGTTACTCGCAGAAGAAGCACCGGCTAACTCCGTGCCAGCAGCCGCGGTAATACGGAGGGTGCAAGCGTTAATCGGAATTACTGGGCGTAAAGCGCACG
+
GGGFGGGEFGGGE7FGGGFGGGGCFDEEFGCF<@@9FGGFFFGGEGCFFGGGGGGGFGFGGGGGE:BC@FFC,,CFFCCCFGG,<F>FGDFFFDFFF8<EFGAFGGD:>F7B7FEGD88FGF9<,,BDFG?E+:BFFC,DFFB,7CB,DCFFECFFGG@C@7F,7FFFD7FFFFGGAEFFF8D7*2>BFG*8CCE@+?BCECEGEE>:<C<=EEEG5E?C=/A=CGGCF?@F<CCE3::<CCC3
@M03364:276:000000000-BLYN8:1:1101:12790:12509 1:N:0:1
ACTCCTACGGGAGGCAGCAGTAGGGAATCTTCGGCAATGGACGAAAGTCTGACCGAGCAACGCCGCGTGAGTGAAGAAGGTTTTCGGATCGTAAAACTCTGTTGTTAGAGAAGAACAAGGATGAGAGTAAAATGTTCATCCCTTGACGGTATCAACCAGAAAGGGACGGCTAACTACGTGCCAGCAGCCGCGGTAATACGTAGGTCCCAAGCGTTGTCCGGATTTATTGGGCGTAAAGCGAGCG
+
GGFGGGGGGGGGGGGGGGFGGAFGGGGGGGGGGDGGGGGGGGGGGGGGGGGGGGGGGGGGGGDGGGGGGGGGGGGGGGGCEFFFGGGF7FGGGGGGGEFAFGGGGGGGGGGGGGGGGGGGGGGGFGGFGGGFGGGGAFGGGDFGGGGGGGGGGGGGGGGGGFGGGGGGGGGGG7;ECEFGGGGGGFGGDCECEEEGGGGGGGGGGGFFCFC*8B5CEGCGGGC5@FC+C?8CDGGDFGFGGDD7
@M03364:276:000000000-BLYN8:1:1101:15811:12529 1:N:0:1
ACTCCTACGGGAGGCAGCAGTAGGGAATCTTCGGCAATGGGGGCAACCCTGACCGAGCAACGCCGCGTGAGTGAAGAAGGTTTTCGGATCGTAAAACTCTGTTGTTAGAGAAGAACGTTAAGTAGAGTGGAAAGTTACTTAAGTGACGGTATCTAACCAGAAAGGGACGGCTAACTACGTGCCAGCAGCCGCGGTAATACGTAGGTCCCAAGCGTTGTCCGGATTTATTGGGCGTAAAGCGAGC
+
GGGGGGGGGGGGGGGGGGGGGFGGGGGGGGGGFGGGGGGGGGGGGGGGGGGGGGGGGGGGGGGGGGGGGGGGGGGGGGGGGGFGGGGGGGGGFGGGGGGGGGGGDGGGGFGGFGGGGGGGGGFGGFGEGGGGGGGGGGGFGGGGGGGDGGGGGGGGGGGGGGGGGGGFEFFGGGGGGGGGGGFGGGGFGGGGGGGGGGGGGGFGGGGGFGGGGGGGGGFGGCEGC9FGGGGCCDGGGFGGGGG5
@M03364:276:000000000-BLYN8:1:1101:27552:12555 1:N:0:1
ACTCCTACGGGATGCAGCAGTAGGGAATCTTCGGCAATGGGGGCAACCCTGACCGAGCAACGCCGCGTGAGTGAAGAAGGTTTTCGGATCGTAAAACTCTGTTGTTAGAGAAGAACGTTAAGTAGAGTGGAAAGTTACTTAAGTGACGGTATCTAACCAGAAAGGGACGGCTAACTACGTGCCAGCAGCCGCGGTAATACGTAGTTCCCAAGCGTTGTCCGGATTTATTGGGCGTAAAGCGAGC
+
GGGFFAFGGGCF+@FFFD<CFFFGGFGFCGGCFGC@FGGGGEGGGGFFFGG8EFGG@EB,CCGGCGGGGCEFFGGGGGGGG<FFFCBEGFGFGFGGGGGGGGGCFGGGAFGGGGEBEFDDGEDFDAAFF?B@DFDDFGGGG99DF9FGGGGGFGGGGFFG7FGFFGGGGGDE7CEFGGGG7EFGFGCF75C>E>:BEFF9C99E*35CEF@F8C8/:EFFGGGGCEFGC7FGCDEG*7FC<DC9
@M03364:276:000000000-BLYN8:1:1101:8166:12568 1:N:0:1
ACTCCTACGGGAGGCAGCAGTGGGGAATATTGCACAATGGGCGCAAGCCTGATGCAGCCATGCCGCGTGTGTGAAGAAGGCCTTCGGGTTGTAAAGCACTTTCAGCGAGGAGGAAGGTGGTGAACTTAATACGTTCATCAATTGACGTTACTCGCAGAAGAAGCACCGGCTAACTCCGTGCCAGCAGCCGCGGTAATACGGAGGGTGCAAGCGTTAATCGGAATTACTGGGCGTAAAGCGCACG
+
GGGGGGGGGGEGGGGGGGFGFGGGGGGGGGGGGGGGFGGGGGGGGEGGGGGGGCFGGGGGGGGGGGGGGGGGGGGGGGGGGGGGGGGGGGGGGGGGGGGGGGGGGGGGGGGGGDGGGGGGGGGGGGDFGGFFGGGGGGGGGGGGGGG:FGGGGGDGEEGB,D<FFGGGGGGGGGGGDEFGGGF@FFGGGGDEGGDC??FGECEEGGGCEGGGGGEGGG9EEEGGCFGGGGGFGGDE3C7>DDDD
@M03364:276:000000000-BLYN8:1:1101:24029:12569 1:N:0:1
ACTCCTACGGGAGGCAGCAGTAGGGAATCTTCCGCAATGGACGAAAGTCTGACGGAGCAACGCCGCGTGTGTGAAGAAGGTTTTCGGATCGTAAAGCACTGTTGTTAGAGAAGAACAAGGATAAGAGTCACTGCTTGTCCCTTGACGGTATCTAACCAGAAAGCCACGGCTAACTACGTGCCAGCAGCCGCGGTAATACGTAGGTCCCAAGCGTTGTCCGGATTTATTGGGCGTAAAGCGAGCG
+
GGGGGGGGGGGGGGGGGGGGGGGGGGGGGGGGGGGGGGGGGGGGGGGGGGGGGGGGGGGGGGGGGGGGGGGGGGGGGGGGGGGGGGGGGGGGGGGGGGGGGGGGGGGGGGGGGGGGGGGGGGGGGGGGGGGGGGGGGGGGGGGGGGGGGGGGGGGGGGGGGGFGFGGDGGGGGGGGGGGGGFGGGGGGGGGGGGGGGGGGGGGGGGGGGGGGGEEEEFGGGGCCFGGGGGFGGGGEGGCDCDG9
@M03364:276:000000000-BLYN8:1:1101:23490:12581 1:N:0:1
ACTCCTACGGGAGGCAGCAGTGGGGAATATTGCACAATGGGCGCAAGCCTGATGCAGCCATGCCGCGTGTGTGAAGAAGGCCTTCGGGTTGTAAAGCACTTTCAGCGAGGAGGAAGGTGGTGAACTTAATACGTTCATCAATCGACGTTACTCGCAGAAGAAGCACCGGCTAACTCCGTGCCAGCAGCCGCGGTAATACGGAGGGTGCAAGCGTTAATCGGAATTACTGGGCGTAAAGCGCACG
+
ECFGGGGGGGGGGGGGGEGGGGFFEFEFFGGAFGGGGFGGGGEG@FGGGGGFAFDGGFG@FGGGGGGGGE<F,CEEFFFFGF<5EFDGC,CFFEFFB=FF<FG9FD@7>F=FGGFFE?FGGF<EEFCFBFGGFG88ADF9,5,+@FF@FGDFGGC+@7DF<:CFFGFFEEGDGGFGGEFFDGG?@FGGGGEEGCEG22BF5*8CCEG>F?FGE;8CCFG5E*;E+<EEC<859D=5/::D5)71
@M03364:276:000000000-BLYN8:1:1101:11149:12611 1:N:0:1
ACTCCTACGGGAGGCAGCAGTGGGGAATATTGCACAATGGGCGCAAGCCTGATGCAGCCATGCCGCGTGTGTGAAGAAGGCCTTCGGGTTGTAAAGCACTTTCAGCGAGGAGGAAGGTGGTGAACTTAATACGTTCATCAATTGACGTTACTCGCAGAAGAAGCACCGGCTAACTCCGTGCCAGCAGCCGCGGTAATACGGAGGGTGCAAGCGTTAATCGGAATTACTGGGCGTAAAGCGCACG
+
GGGGGGGGGGGGGGGGGGGGGGGGGFGGGGGGGFGGGGGGGGGGGGGGGGGFGGGGGGGGGGGGGGGGGGGGGGGFGGGGGGGGGGGGGGGGGGGGGGGGGGGGGGGGGG:CF@DFGGGGGGGGGGGGGGGGGGGGFGGGGFGGGGGGGGGGGGCGFGGGGGGGGGGGGGDGGGGGGGGGGGGGGGGGGGGGGGGGGGGGGDGGEGGGGGGFGGGGGGGGGGEGFGGGGGFGGGEGGGGGD<D5
@M03364:276:000000000-BLYN8:1:1101:11713:12613 1:N:0:1
ACTCCTACGGGAGGCAGCAGTGGGGAATATTGCACAATGGGCGCAAGCCTGATGCAGCCATGCCGCGTGTGTGAAGAAGGCCTTCGGGTTGTAAAGCACTTTCAGCGAGGAGGAAGGTGGTGAACTTAATACGTTCATCAATTGACGTTACTCGCAGAAGAAGCACCGGCTAACTCCGTGCCAGCAGCCGCGGTAATACGGAGGGTGCAAGCGTTAATCGGAATTACTGGGCGTAAAGCGCACG
+
GGGGGGGGGGGGGGGGGGGGGGGGGGGGGGGGGGGGGGGGGGGGGGGGGGGGGGGGGGGGGGGGGGGGGGGGGGGGGGGGGGGGGGGGGGGGGGGGGGGGGGGGGGGCFGDCGGGGGGGGGGGGGFFGGGGGGGGGGGGGGGFGGGGGGGEGFGGGGGGGGGGGGGGGGGGDGGGGGGGGGGGGGGFGEGGGGGGDFDFFGEECGGGGGGGGGGGGGGGGGGGGG7?FGFGGDGCCGGGGDGGD
@M03364:276:000000000-BLYN8:1:1101:23619:12635 1:N:0:1
CTACGGGAGGCAGCAGTAGGGAATCTTCGGCAATGGACGAAAGTCTGACCGAGCAACGCCGCGTGAGTGAAGAAGGTTTTCGGATCGTAAAACTCTGTTGTTAGAGAAGAACAAGGATGAGAGTAACTGTTCATCCCTTGACGGTATCTAACCAGAAAGCCACGGCTAACTACGTGCCAGCAGCCGCGGTAATACGTAGGTGGCAAGCGTTGTCCGGATTTATTGGGCGTAAAGCGAGCGCAGG
+
GCFGGGGGGGGGGEEFFGGGGGFFFGFFDCGG>FFGGGGECEGGGGFCFGGGDGCFFDGGGGGFCCFC<EFEEGGF<CEFGGDEGGGFGFDFGDFCGGGGGFEEAFGGGGGGGGGGGGFFF9=DGGGGGGGFCAC<FDFFGGGEFGGGF=FGGFG<F<>F,@CFCEGGGGGGFCFCFGFGGGFGCEEG@CB5=>;FFGGGEGGGCC*88*:CC?CGE5EE??999?CF==EGFGGGGG5<)5CC
@M03364:276:000000000-BLYN8:1:1101:24885:12661 1:N:0:1
ACTCCTACGGGAGGCAGCAGTGGGGAATATTGCACAATGGGCGCAAGCCTGATGCAGCCATGCCGCGTGTGTGAAGAAGGCCTTCGGGTTGTAAAGCACTTTCAGCGAGGAGGAAGGTGGTGAGCTTAATACGTTCATCAATTGACGTTACTCGCAGAAGAAGCACCGGCTAACTCCGTGCCAGCAGCCGCGGTAATACGGAGGGTGCAAGCGTTAATCGGAATTACTGGGCGTAAAGCGCACG
+
GGGGGGGGGGGGGGGEGGGGGGGGGGGGGGGGGGGGGGGGGGGGGGGGGGGGGGGGGGEGGGGGGGGGGGGGGGGGGGGGFGGGGGGGEFGGGGGGGDEGGGGGGGDGGGGGG>EGGGGGGGFGGGGGGGGGFFFFGGGCEGFFFFG:FFGFGEGDEGGGGGGGGFGDGGGGGFCFGGGGGGGGGGGGGE>GGEEGGGGGGGGGGGC>FGDF=EGGGGGGGGGGFGGGFGC=<DGCGGGGGGG5
@M03364:276:000000000-BLYN8:1:1101:26811:12662 1:N:0:1
ACTCCTACGGGAGGCAGCAGTAGGGAATCTTCGGCAATGGGGGCAACCCTGACCGAGCAACGCCGCGTGAGTGAAGAAGGTTTTCGGATCGTAAAACTCTGTTGTTAGAGAAGAACGTTAAGTAGAGTGGAAAGTTACTTAAGTGACGGTATCTAACCAGAAAGGGACGGCTAACTACGTGCCAGCAGCCGCGGTAATACGTAGGTCCCAAGCGTTGTCCGGATTTATTGGGCGTAAAGCGAGC
+
FGGGGGGGGGDFGGGGGGGGGGGGGGGGGGGGGGGGGGGGGGEGGFDFGFGFGFGGGGGGGGGGGGGGGGGGGGGGGGGG?FFGGGGGGGGGGGGGFGGDFGGGGGFGGGGGGGGGGCFFGGGGGGGGGGFFGGGCGGGGGGGGGGGGGGEGGGFCFC@FDFFFDGGGGGGGGG?FGGDGFGGGGGFEEFGGGGEGGGGFGGGDDG+BCFGF=GG*7EGGEGCCGCFFGGFGGGGDGFCG3<))
@M03364:276:000000000-BLYN8:1:1101:9381:12711 1:N:0:1
ACTCCTACGGGAGGCAGCAGTGGGGAATATTGCACAATGGGCGCAAGCCTGATGCAGCCATGCCGCGTGTGTGAAGAAGGCCTTCGGGTTGTAAAGCACTTTCAGCGAGGAGGAAGGTGGTGAACTTAATACGTTCATCAATTGACGTTACTCGCAGAAGAAGCACCGGCTAACTCCGTGCCAGCAGCCGCGGTAATACGGAGGGTGCAAGCGTTAATCGGAATTACTGGGCGTAAAGCGCACG
+
GGGGGGGGGGGGGGGGGGGGGGGGGGGGGGGGGGGGGGGGGGGGGGGGGGGGGGGGGGGGGGGGGGGGGGGGGGGGGGGGGGGGGGGGGGGGGGGGGGGGGGGGGGGGGGGGGGGGGGGGGGGGGGGGGGGGGGGGGGGGGGGGGGGGGGGGGGGGGGGGGGGGGGGGGGGGGGCCGGCFEGGGGGFGGGGGGGGGGGGGGGGGGGGGGGGFEGGGGGGGGGGGGGGGGDGGGGGGGGGGGGG)
@M03364:276:000000000-BLYN8:1:1101:4897:12724 1:N:0:1
ACTCCTACGGGAGGCAGCAGAGGGAATCTTCGGCAATGGACGAAAGTCTGACCGAGCAACGCCGCGTGAGTGAAGAAGGTTTTCGGATCGTAAAACTCTGTTGGTAGAGAAGAACGTTGGTGAGAGTGGAAAGCTCATCAAGTGACGGTAACTACCCAGAAAGGGACGGCTAACTACGTGCCAGCAGCCGCGGTAATACGTAGGTCCCGAGCGTTGTCCGGATTTATTGGGCGTAAAGCGAGCG
+
GGGGGGGGGGGGGGGGGGGGFGGGGGGGGGGGGGGGGGGGGGGGDGGGGGGGGGGGGGGGGGGGGGGGGGGGGGGGGFGFFGGGGGGGGGGGGGGGGGGGGGGGGGGGGGGGGGGGFGGGGGGGCFGFGDGGG8FGGFFCFGGGFGGGCFGFGGGEGGGGGGGGGGGGGGGGGGGFGGGGGGGGFGGGCECEGGGGGGGGFGGDGGGGGGGGGGGGGGGGGGDCEFGFCFGGGGGGGGGGGGGD
@M03364:276:000000000-BLYN8:1:1101:12122:12732 1:N:0:1
ACTCCTACGGGAGGCAGCAGTGGGGAATATTGCACAATGGGCGCAAGCCTGATGCAGCCATGCCGCGTGTGTGAAGAAGGCCTTCGGGTTGTAAAGCACTTTCAGCGAGGAGGAAGGTGGTGAACTTAATACGTTCATCAATTGACGTTACTCGCAGAAGAAGCACCGGCTAACTCCGTGCCAGCAGCCGCGGTAATACGGAGGGTGCAAGCGTTAATCGGAATTACTGGGCGTAAAGCGCACG
+
GGGGGGGGGGGGGGGGGGGGGGGGGGGGGGGGGGGGGGGGGGGGGGGFGGGGGGGGGGGGFGGGGGGGGGGGGGGGGGGGGFGGGGGGGGGGGGGGGGGGGGGGGGGEGGFEGGGGGGGGGGGFGAFGGGGAFGGGGGGGGGGGGGG7DF>FFECGE<FGGGGGGGGGGGGDGGGGGGECFBEGFCFGGGGGGCGD;CFGGGGGGGGCCGFCEGGEC?7CGGGG+AEFF6C=>CGGGF*9CDC3
@M03364:276:000000000-BLYN8:1:1101:3069:12777 1:N:0:1
ACTCCTACGGGAGGCAGCAGTGGGGAATATTGCACAATGGGCGCAAGCCTGATGCAGCCATGCCGCGTGTGTGAAGAAGGCCTTCGGGTTGTAAAGCACTTTCAGCGAGGAGGAAGGTGGTGAACTTAATACGTTCATCAATTGACGTTACTCGCAGAAGAAGCACCGGCTAACTCCGTGCCAGCAGCCGCGGTAATACGGAGGGTGCAAGCGTTAATCGGAATTACTGGGCGTAAAGCGCACG
+
GGGGGGGFGGGGGGGGGGGGGGGGGGGGFFGGGGGGGGGGGGEGGGGGG8EFGGGGGGGGGGGGGGGGGGGGGGGGFGGGDGGGGGGGEGGGGBFFGDCFFGF9F9FECEBBFEGGGGGFGEFGGGGAFGGGGGGBFDGEFFDEFFGGGCCDFGGDGCFFDGGGGGFCFGEGGGDECEFGGFEGGGGGGGGGGCGDGGGGDEEEGGGGGGGGGGE8CFFGGGCFGFFGGGGGGDG=37FDDGG5
@M03364:276:000000000-BLYN8:1:1101:25145:12789 1:N:0:1
ACTCCTACGGGAGGCAGCAGTGGGGAATATTGCACAATGGGCGCAAGCCTGATGCAGCCATGCCGCGGGTGTGAAGAAGGCCTTCGGGTTGGAAAGCACTTTCAGCGAGGAGGAAGGTGGTGAACTTAATACGTTTATCAATTGACGTTACTCGCAGAAGAAGCACCGGCTAAATCCGTGCCAGCAGCCGCGGTAATACGGAGGGTGCAAGCGTTAATCGGAATTACTGGGCGTAAAGCGCACG
+
FGGFGFGCE@:F:@FEEG?FFGFCFE@8EFFGAEFGGFFGFCE+8@FCF,CFGCFGG8FC<FGF@@7+@CEGEEGCECE?FFGCGFEGAFB+BFFF<FFGFEFGGFE+CF:FGEG8CB<@FGD9<EFBECDFFFG,6,:CD9@<F,FCF<@C=CEGF:,5D:FFGC<FEDG@,,;C7CFFECC,BBEG@CCEGE5EGG9C8*BC>C8?C97A5CCEEFFG=ECFFF+@?CC*9CGG3*:CGG))
@M03364:276:000000000-BLYN8:1:1101:9928:12805 1:N:0:1
ACTCCTACGGGAGGCAGCAGTGGGGAATATTGCACAATGGGCGCAAGCCTGATGCAGCCATGCCGCGTGTGTGAAGAAGGCCTTCGGGTTGTAAAGCACTTTCAGCGAGGAGGAAGGTGGTGAACTTAATACGTTCATCAATTGACGTTACTCGCAGAAGAAGCACCGGCTAACTCCGTGCCAGCAGCCGCGGTAATACGGAGGGTGCAAGCGTTAATCGGAATTACTGGGCGTAAAGCGCACG
+
GGGGGGGGGGGGGGGGGGGGGGGGGGGGGGGGGGGGGGGGGGGGGGEGGGFFGGGGGGGGGGGGGGGGGGGGGGGGGGGGGGGGGGGEGGGGGGGGGFGGGGGGGGGDGGFGEBFGGFGGGGGGGGGGGGGGGFGGGGGGFFGGGGGGGGGGGGGGGGGGGGGGFGGGGCFGGGGGGGGGGGGFGGGGCGGGGGGGGGCGEEGGGGGDECFGGGGGGFGFGGGG?EGGGGGFDGGGGGGGGC39
@M03364:276:000000000-BLYN8:1:1101:22905:12825 1:N:0:1
ACTCCTACGGGAGGCAGCAGTAGGGAATCTTCGGCAATGGGGGCAACCCTGACCGAGCAACGCCGCGTGAGTGAAGAAGGTTTTCGGATCGTAAAACTCTGTTGTTAGAGAAGAACGTTAAGTAGAGTGGAAAGTTACTTAAGTGATGGTATCTAACCAGAAAGGGACGGCTAACTACGTGCCAGCAGCCGAGGTAATACGTAGGTCCCAAGCGTTGTCCGGATTTATTGGGCGTAAAGCGAGC
+
@AGGGGFGGGGGG7CFEEGCGC9E;6CFGGE,@BE:FF,;ECDCFGGGG8F8CCF>E:FC8:CFG+F4CB@?E<@<?F?DF9,FEGEGG@=FDFGDFDF9EFADFAAFAE,AF8FD:DAFFFFFGGG,:FD>F<<B@,ECFCCF<7,@ACG,,E=<>DCF>FC,36FCCGGGDGG,,6C2,>:CF7BCE8B1:8CFG;+28B2*=CBF*<CCC8;;EC9<E**/;C9<C7+:C)**19*;)*/9
@M03364:276:000000000-BLYN8:1:1101:20375:12839 1:N:0:1
ACTCCTACGGGAGGCAGCAGTGGGGAATATTGCACAATGGGCGCAAGCCTGATGCAGCCATGCCGCGTGTGTGAAGAAGGCCTTCGGGTTGTAAAGCACTTTCAGCGAGGAGGAAGGTGGTGAGCTTAATACGTTCATCAATTGACGTTACTCGCAGAAGAAGCACCGGCTAACTCCGTGCCAGCAGCCGCGGTAATACGGAGGGTGCAAGCGTTAATCGGAATTACTGGGCGTAAAGCGCACG
+
GGGGGGGGGGGGGGGGGGGGGGGGGGGGGGGGGGGGGGGGGGGGGGGGGGGGGGGGGGGGGGGGGGGGGGGGGGDGGGGGGGGGGGGGGGGGGGGGGGGGGGGGGFGGGGGGGGGGGGGGGGGGGGGGGGGGGGGGGGGGGGGGGGGGGGGGGGGGGGGGGGGGGGGGGGGGFGGGGGGGGGGGGGGGGGGGGGGGGGGGGEEGGGGGGGGGGGGGGGGGGGGGGGGGGGGGGGGGGGGGGG:<
@M03364:276:000000000-BLYN8:1:1101:13806:12877 1:N:0:1
ACTCCTACGGGAGGCAGCAGTGGGGAATATTGCACAATGGGCGCAAGCCTGATGCAGCCATGCCGCGTGTGTGAAGAAGGCCTTCGGGTTGTAAAGCACTTTCAGCGAGGAGGAAGGTGGTGAACTTAATACGTTCATCAATTGACGTTACTCGCAGAAGAAGCACCGGCTAACTCCGTGCCAGCAGCCGCGGTAATACGGAGGGTGCAAGCGTTAATCGGAATTACTGGGCGTAAAGCGCACG
+
GGGGGGGGEEEGGGGGGEDGGFGGGGGDEGGGGGGFGFC,CFCF7FFGFGGEGGFFDGGGFGDGGGGGDGGG8CEFGFGGGGFGGGGGEGGEFFGGGGG8BF?BD<CFEGGGGC@BCEEGCBEE?FFFFD<,BB,AFAAEF<FFGGGE<FEFF:BFGGG,FFFGF<FFEGEF@F,2<:F7FGGGGF68CCBEG:CGGCFFGG5BCCCC<>@5A8EGGFEFGGGGGG+09E8FCC:EC>737399
@M03364:276:000000000-BLYN8:1:1101:18987:12880 1:N:0:1
ACTCCTACGGGAGGCAGCAGTGGGGAATATTGCACAATGGGCGCAAGCCTGATGCAGCCATGCCGCGTGTGTGAAGAAGGCCTTCGGGTTGTAAAGCACTTTCAGCGAGGAGGAAGGTGGTGAGCTTAATACGCTCATCAATTGACGTTACTCGCAGAAGAAGCACCGGCTAACTCCGTGCCAGCAGCCGCGGTAATACGGAGGGTGCAAGCGTTAATCGGAATTACTGGGCGTAAAGCGCACG
+
GGGGGGGGGGGGGGGGGGGGGGGGGGGGGGGGGGGGGGGGGGGGGGGGGDGGGGGGGGGGGGGGGGGGGGGGGGGGGGGGGGGGGGGGFGGGGGGGGGGGGGGGGGGGGGGGGGGGGGGFGFGGGGGGGGGGGGGGGGGGGGGGGGGGGGGGGGGGGGGGGGGGGGGGGGGGGGGGGGGGGGGGGGFGGGGGGGGGGGGGDEEGGGGGGGGGGGGGGGGGGGGGGGGGGFGFGGGGGGGGGGG:
@M03364:276:000000000-BLYN8:1:1101:16964:12893 1:N:0:1
ACTCCTACGGGAGGCAGCAGTGGGGAATATTGCACAATGGGCGCAAGCCTGATGCAGCCATGCCGCGTGTGTGAAGAAGGCCTTCGGGTTGTAAAGCACTTTCAGCGAGGAGGAAGGTGGTGAGCTTAATACGTTCATCAATTGACGTTACTCGCAGAAGAAGCACCGGCTAACTCCGTGCCAGCAGCCGCGGTAATACGGAGGGTGCAAGCGTTAATCGGAATTACTGGGCGTAAAGCGCACG
+
GGGGGGGGGGGGGGGGGGGGGGGGGGGGGGGGGGGGGGGGGGGGGGGGGGGGGGGGGGGGGGGGGGGGGGGGGGGGGGGGGGGGGGGGGGGGGGGGGGGGGGGGGGGGGGGGGGGGGGGGFGGGGGGGGGGGGGGGGGGGGGGADGGGGGGGGGGGGGGGGGGGFGGGGGDGGGGGGGGGGGGGGGGGGGGGGGGGGGGGGGGGGGGGGGCGG8C5CG9EGGGGGF70<FGGGGGCFGFGGGG3
@M03364:276:000000000-BLYN8:1:1101:12020:12894 1:N:0:1
ACTCCTACGGGAGGCAGCAGTGGGGAATATTGCACAATGGGCGCAAGCCTGATGCAGCCATGCCGCGTGTGTGAAGAAGGCCTTCGGGTTGTAAAGCACTTTCAGCGAGGAGGAAGGTGGTGAACTTAATACGTTCATCAATTGACGTTACTCGCAGAAGAAGCACCGGCTAACTCCGTGCCAGCAGCCGCGGTAATACGGAGGGTGCAAGCGTTAATCGGAATTACTGGGCGTAAAGCGCACG
+
GGGGGGGGGGGGGGGGGGGGGGGGGGGGGGGGGGGGGGGGGGGGGGGGGGGGGGGGGGGGGGGGGGGGGGGGGGGGGGGGGGGGGGGGGGGGGGGGGGGGGGGGGGGGGGGGGGGGGGGGGGGGGGGGGGGGGGGGGGGGGGGGGGGGGGGGGGGDGGGDEFGGGGGGGGGGGGGGGGGGGGGGGGGGFGGGGGGGGGGGGGEGGGGGGFGGEGGGGGGDEEGGGGGGGGGG<DGGGGGGDGGD
@M03364:276:000000000-BLYN8:1:1101:19114:12907 1:N:0:1
ACTCCTACGGGAGGCAGCAGTAGGGAATCTTCGGCAATGGGGGCAACCCTGACCGAGCAACGCCGCGTGAGTGAAGAAGGTTTTCGGATCGTAAAACTCTGTTGTTAGAGAAGAACGTTAAGTAGAGTGGAAAGTTACTTAAGTGACGGTATCTAACCAGAAAGGGACGGCTAACTACGTGCCAGCAGCCGCGGTAATACGTAGGTCCCAAGCGTTGTCCGGATTTATTGGGCGTAAAGCGAGC
+
GGGGGGGGGGGGGGGGGGGGGGGGGGGGGGGGGGGGGGGGGGGGGGGGGGGGGGGGGGGGGGGGGGGGGGGFGGGGGGGGGFGGGGGGGGGGGGGGGGGGGGGGGGGGGGGGGGGGGGGGGGGGGGGGGGGGGFGGGGGGGGGGGGGGGGGGGGGGGGGGGGGGFGGGGGGGGGGGGGC7FEGFFGGEGGECCEEGGGGGGGGFEFFGGGGFGGGGGGGGGGGGG6FGFFG5FDC=DGFGGGD)
@M03364:276:000000000-BLYN8:1:1101:23024:12914 1:N:0:1
ACTCCTACGGGAGGCAGCAGTGGGGAATATTGCACAATGGGCGCAAGCCTGATGCAGCCATGCCGCGTGTGTGAAGAAGGCCTTCGGGTTGTAAAGCACTTTCAGCGAGGAGGAAGGTGGTGAGCTTAATACGTTCATCAATTGACGTTACTCGCAGAAGAAGCACCGGCTAACTCCGTGCCAGCAGCCGCGGTAATACGGAGGGTGCAAGCGTTAATCGGAATTACTGGGCGTAAAGCGCACG
+
GGGGGGGGGGGGEGGGGGGGGGGGGGGGGGGGGGGGG9FGGGGGGGFGGGGGGGGGGGGGGGGGGGGGGGGGGGGGGGGGFGGFFGGGGGGGGGGGGGGGGGGGGGGGGGGGGDGCFGGGGGFFDGGDFGGFGDFGGGGFGGFCFGGEGGGCFGGGEGGGGGGGGGGGEGGGGG;F7EFFGGGGGGGGGGDGGGGGFGFGGGGGGGGGGGGGGGGGGGGGGGGGFGGGGGGGGGGCGCFGD395
@M03364:276:000000000-BLYN8:1:1101:10942:12950 1:N:0:1
ACTCCTACGGGAGGCAGCAGTGGGGAATATTGCACAATGGGCGCAAGCCTGATGCAGCCATGCCGCGTGTGTGAAGAAGGCCTTCGGGTTGTAAAGCACTTTCAGCGAGGAGGAAGGTGGTGAACTTAATACGTTCATCAATTGACGTTACTCGCAGAAGAAGCACCGGCTAACTCCGTGCCAGCAGCCGCGGTAATACGGAGGGTGCAAGCGTTAATCGGAATTACTGGGCGTAAAGCGCACG
+
GGGGGGGGGGGGGGGGGGGGGGGGGGGGGGGGGGGGGGGGGGGGGGGGGGGGGGGGGGGGGFGGGGGGGGGGGGGGGGGGGGGGGGGGGGGGGGGGGGGGGGGGGGGGGGGGGGGGGGGGGGGGGGGGGGGGGFGGGGGGGGGGGGGGGGGGGGGGGGGGGGGGGGGGGGGGGGGGGGGGGGGGDDFG8CEGGGGGFGGGGGGGGGGGFGGEGGGGGGGFGGGGGGGGGG=GDDDG3:CDGGG5
@M03364:276:000000000-BLYN8:1:1101:6766:13039 1:N:0:1
ACTCCTACGGGAGGCAGCAGTGGGGAATATTGCACAATGGGCGCAAGCCTGATGCAGCCATGCCGCGTGTGTGAAGAAGGCCTTCGGGTTGTAAAGCACTTTCAGCGAGGAGGAAGGTGGTGAGCTTAATACGTTCATCAATTGACGTTACTCGCAGAAGAAGCACCGGCTAACTCCGTGCCAGCAGCCGCGGTAATACGGAGGGTGCAAGCGTTAATCGGAATTACTGGGCGTAAAGCGCACG
+
GGGGGGGGGGGGGGGGGGGGGGGGGGGGGGGGGGGGGGGGGGGGGGGGGGGGGGGFGGGGGGGGGGGGGGGGGFGGGGGGGGGGGGGGGGGGGGGGGGGGGGGGGFF:FGCFGFGGGGGGGGGFGGGGGGGGGGGGGGCFGGGGGGGEGGGGGGGGGGGGGGGGGFGGG>FGC7BEGDFGGGGGGGGGGGGEGGEDGGGGGGGGGGGGGGGGGGGGGFGGGDGGGGGGGDFGGGGGFGGGGGG5
@M03364:276:000000000-BLYN8:1:1101:21149:13039 1:N:0:1
ACTCCTACGGGAGGCAGCAGTAGGGAATCTTCGGCAATGGGGGCAACCCTGACCGAGCAACGCCGCGTGAGTGAAGAAGGTTTTCGGATCGTAAAACTCTGTTGTTAGAGAAGAACGTTAAGTAGAGTGGAAAGTTACTTAAGTGACGGTATCTAACCAGAAAGGGACGGCTAACTACGTGCCAGCAGCCGCGGTAATACGTAGGTCCCAAGCGTTGTCCGGATTTATTGGGCGTAAAGCGAGC
+
FGGGGGGGGGGGGGGGGGGGGGGGGGGGGGGGGGGGGGGGGGGGGGGFFFG@FGGGGGGFEGGGCGFFGFGGG9FGGFGGG9EFFGGCBFFGGCGGGGGGFGGGGGGFGFGGDFGFGFGF7FDACFCFFGGCFGGGGGFFCGGFADFFGGGGFFFFGFGGGGGEFBFF>FEEFFGFGFEFGGG?7:EFGDGGGGCEGCFGGGGGGGGGFGGGGGGGGGEGCEG5C<CFGGFGGDGGDCG7DCD3
@M03364:276:000000000-BLYN8:1:1101:20239:13042 1:N:0:1
ACTCCTACGGGAGGCAGCAGTAGGGAATCTTCGGCAATGGACGAAAGTCTGACCGAGCAACGCCGCGTGAGTGAAGAAGGTTTTCGGATCGTAAAACTCTGTTGTTAGAGAAGAACAAGGATGAGAGTAAAATGTTCATCCCTTGACGGTATCTAACCAGAAAGCCACGGCTAACTACGTGCCAGCAGCCGCGGTAATACGTAGGTGGCAAGCGTTGTCCGGATTTATTGGGCGTAAAGCGAGC
+
EFEFGFFGEEEGGGGGEG<FEGGFCEFGDFFFD;FGGGFGGFG@F@C<F<C@<F@GGGGFEGGBCCGFFBFCEGGGGG<DGGBFFE==BFEEFDFGG8F9?F<EFEGGGGEECFEEGFDGFFFAFEGGFFAEGGGGDGGDDC=FGFFFGECGGGGGGGGEDFGDGGF<F*CFGGGGGFCFGGFFGGGGGGGG8ECCEGFFGGFGDEFG>FGFGGEGGE:CEEEC=ECFC??GCDCCDFCCDGD<
@M03364:276:000000000-BLYN8:1:1101:12303:13083 1:N:0:1
ACTCCTACGGGAGGCAGCAGTGGGGAATATTGCACAATGGGCGCAAGCCTGATGCAGCCATGCCGCGTGTGTGAAGAAGGCCTTCGGGTTGTAAAGCACTTTCAGCGAGGAGGAAGGTGGTGAGCTTAATACGCTCATCAATTGACGTTACTCGCAGAAGAAGCACCGGCTAACTCCGTGCCAGCAGCCGCGGTAATACGGAGGGTGCAAGCGTTAATCGGAATTACTGGGCGTAAAGCGCACG
+
GGGGGGGGGGGGGGGGGGGGGGGGGGGGGGGGGGGGGGGGGGGGGGGGGFGGGGGGGGGEFGGGGGGGGGGGGGGGGGGGGGGGGFGGGGGGGGGGGGGGGGGGDFGGGGGGGGGGGGGGGGGGGGC<FGGGGDGGGGG9>FFGGGGEGGEGD>CEGFGGGGGGGGGEEGGGGGGFGGGGGGGGGFGGGGGGGGGGGFGGGGGGGGGGGGGGGGGGGGGGGGGGGGGGGG8FDDGGGGFGGGD5
@M03364:276:000000000-BLYN8:1:1101:14688:13100 1:N:0:1
ACTCCTACGGGAGGCAGCAGTGGGGAATATTGCACAATGGGCGCAAGCCTGATGCAGCCATGCCGCGTGTGTGAAGAAGGCCTTCGGGTTGTAAAGCACTTTCAGCGAGGAGGAAGGTGGTGAACTTAATACGCTCATCAATTGACGTTACTCGCAGAAGAAGCACCGGCTAACTCCGTGCCAGCAGCCGCGGTAATACGGAGGGTGCAAGCGTTAATCGGAATTACTGGGCGTAAAGCGAGCG
+
GGGGFGGGGGGGGGGGGGGGFGGGGGGGGGGGGGGGGGGGGGGGGGGGGGGGGGGGGGGGGGGGGGGGGGGGGGGGGGGGGGGGGGGGGGGGGGGGGGGGGGGGGGGDFGGGGGGGGFGGGGGGGGGGGGGGGGGGGGGFGGGGGGGGGGGGGGG7FFGFGGGGFFFGGGEGGGGGGGGGGGGGGGGGGGGGGGGGGGGCECEGGGGGGGGGGGGGGGC/=EEGGGGGGGGGDDGGGGGGGGD7
@M03364:276:000000000-BLYN8:1:1101:15288:13104 1:N:0:1
ACTCCTACGGGAGGCAGCAGTAGGGAATCTTCGGCAATGGGGGCAACCCTGACCGAGCAACGCCGCGTGAGTGAAGAAGGTTTTCGGATCGTAAAACTCTGTTGTTAGAGAAGAACGTTAAGTAGAGTGGAAAGTTACTTAAGTGACGGTATCTAACCAGAAAGGGACGGCTAACTACGTGCCAGCAGCCGCGGTAATACGTAGGTCCCAAGCGTTGTCCGGATTTATTGGGCGTAAAGCGAGC
+
GGGGGGGGGGGGGGGGGGGGGGGGGGGGGGGGGGGGGGGGGGGGGGGGGGGGGGGGGGGGGGGGGGGGGGGFGGGGGGGGFGGGGGGGGGGGGGGGGGGGGGGGGGGGGGGGGGGFGGGGGGGGGGGGGGGGGGGGGGGGGGGGGGGGGGGGGGGGGGGGGGGGGGGGGGGGGGGGGGGGGGGGGGGGGGGGGGEGGGGGFFGGGGGGGGGGGGEGGGGGGGGGGFGGGGGGGGGGGGGGGGG5
@M03364:276:000000000-BLYN8:1:1101:7709:13138 1:N:0:1
ACTCCTACGGGAGGCAGCAGTAGGGAATCTTCGGCAATGGGGGCAACCCTGACCGAGCAACGCCGCGTGAGTGAAGAAGGTTTTCGGATCGTAAAACTCTGTTGTTAGAGAAGAACGTTAAGTAGAGTGGAAAGTTACTTAAGTGAAGGTATCTAACCAGAAAGGGACGGCTAACTACGTGCCAGCAGCCGCGGTAATACGTAGGTCCCAAGCGTTGTCCGGATTTATTGGGCGTAAAGCGAGG
+
GGGGGGGGGGGGGGEGGGFGGGGGGGGGGGGGGGGGGGGGGGDFGGFFGGGGGFGGGGGGGGGGGEGBFEGGGGGGGGGGGGGGGGGGGGGGGGGGGGFAFGGGGGGFFGGGGGGGFGFGFF9<@FFGGGFGGFDDGGEGGC9,,3,@AFGGGGGFGCCFFFFFF7FCFFCFEFGC,>>:FG@FFC88C=CGDGGG5+2+15+8:CECFGC;*BEGCEG+:CAEGGGGGG?FGGEGGFFCDDD)
@M03364:276:000000000-BLYN8:1:1101:11599:13159 1:N:0:1
ACTCCTACGGGAGGCAGCAGTGGGGAATATTGCACAATGGGCGCAAGCCTGATGCAGCCATGCCGCGTGTGTGAAGAAGGCCTTCGGGTTGTAAAGCACTTTCAGCGAGGAGGAAGGTGGTGAACTTAATACGTTCATCAATTGACGTTACTCGCAGAAGAAGCACCGGCTAACTCCGTGCCAGCAGCCGCGGTAATACGGAGGGTGCAAGCGTTAATCGGAATTACTGGGCGTAAAGCGCACG
+
FGGGGGGGGGGFGGGGGGGGGGGGGGGGGGGGGGGGGGGGGGGGGGGGGGGGGGGGGGGGGGGGGGGGGGGGGDGGFGDFGGGGGGGGGGGGGGGGGGGGGGGGGGGGGGGEEEFGGEFGGGGGGFGGGFGGGGGGFFGGGGGGFEFFGGGFDEGGGGGGGGGGGGGGGGGGGGGGFEGGFGGGGGGGFGGGGCCGCFGGGGGGGGGGGGGGGGGGFFEGGDEGGCFGGGF5CDEGGFFG3)77
@M03364:276:000000000-BLYN8:1:1101:21934:13174 1:N:0:1
ACTCCTACGGGAGGCAGCAGTGGGGAATATTGCACAATGGGCGCAAGCCTGATGCAGCCATGCCGCGTGTGTGAAGAAGGCCTTCGGGTTGTAAAGCACTTTCAGCGAGGAGGAAGGTGGTGAGCTTAATACGTTCATCAATTGACGTTACTCGCAGAAGAAGCACCGGCTAACTCCGTGCCAGCAGCCGCGGTAATACGGAGGGTGCAAGCGTTAATCGGAATTACTGGGCGTAAAGCGCACG
+
GGGGGGFGGGGGFG@FEGGGFGGGGFGGDFFFGGFCFGAFGGGGGEGGGGGGGGGGGGGGGCGF7FEGGGGGFDGGGFGGGFFGDFGGGGGGGGCFA@CFEFEFGF@FE:FDFGFDGFGFEFFGGFGFGCFGGGGGGGGGGDDE>FEGGGGGGDDCCGGFFGGGGGGEGGGFECGGGG<7BEC@FCFGFECEGGGGGGGGG>EGDGGDFFGGGGGG5<+AGCCGGGGGGFFCDGG5CGGDDDG9
@M03364:276:000000000-BLYN8:1:1101:23110:13187 1:N:0:1
ACTCCTACGGGAGGCAGCAGTGGGGAATATTGCACAATGGGCGCAAGCCTGATGCAGCCATGCCGCGTGTGTGAAGAAGGCCTTCGGGTTGTAAAGCACTTTCAGCGAGGAGGAAGGTGGTGAACTTAATACGTTCATCAATTGACGTTACTCGCAGAAGAAGCACCGGCTAACTCCGTGCCAGCAGCCGCGGTAATACGGAGGGTGCAAGCGTTAATCGGAATTACTGGGCGTAAAGCGCACG
+
FGGGDFFGGEGGGGGGGGGGGGGGGGGGGGGGGGGGGGGGGGGGGGGFGGGGGGGGGGGGGFGGGGGGGGGGGGGGGGGGGFGGGGGGFGGGGGGGGGGGGGGGGFC:CFFGGGGGGGGFGGEGGGGGFFGFGGGGGGGFGGGFGGGGGGGGGGGGGCFGGGGGGGGDGGGGGFCBFEGGGGGGFGGGGDGGGGDEF;FGGGDGGGGGGGGGGGGEFGGGDGGFFCCGGG**5CEGCC>GGDC<
@M03364:276:000000000-BLYN8:1:1101:2332:13208 1:N:0:1
ACTCCTACGGGAGGCAGCAGTGGGGAATAGTGCACAATGGGCGCAAGCCTGATGCAGCCATGCCGCGTGTGTGAAGAAGGCCTTCGGGTTGTAAAGCACTTGCAGCGAGGAGGAAGGTGGTGAACTTAATACGTTCAGCAATTGACGTTACTCGCAGAAGAAGCACCGGCTAACTCCGTGCCAGCAGCCGCGGTAATACGGAGGGTGCAAGCGTTAATCGGAATGACTGGGCGTAAAGCGCACG
+
FG9FGGEGG@F6CCCF@FGF-C@FFEGG9<F<@FGG,EFF8<FCEFGGG8EF@@@FFG,CFFGGGGGFFGGEF9ECDF@@FGG,C,BBFFD4FFGGDGG,A,C<FFCG7CF?+48B+FGGGG<FGFF,B?F,3::B8,,C,FFGGAFFGG@FCFC7@C,8@F,@DCFGDGGGG@DFFE<<F@EGGFCC;ECEGGGG<9FGC5EEE8EDCG+@CEG8:AC7AEGF89CFFG5*/1>C**0C<C7)
@M03364:276:000000000-BLYN8:1:1101:12809:13209 1:N:0:1
ACTCCTACGGGAGGCAGCAGTAGGGAATCTTCGGCAATGGGGGCAACCCTGACCGAGCAACGCCGCGTGAGTGAAGAAGGTTTTCGGATCGTAAAACTCTGTTGTTAGAGAAGAACGTTAAGTAGAGTGGAAAATTACTTAAGTGACGGTATCTAACCAGAAAGGGACGGCTAACTACGTGCCAGCAGCCGCGGTAATACGTAGGTCCCAAGCGTTGTCCGGATTTATTGGGCGTAAAGCGAGC
+
GGGGGGGGGGGGGGGGGGGGGGGGGGGGGGGGGGGGGGGGGGGGGGGGGGGGGGGGGGGGGGGGGGGGGGGGGGGGGGGGGGGGGGGGGGGGGGGGGGGGGGGGGGGGGGGGGGGFGFFGGGGGGGGGGGGGGGGGGGCGGGGGGGGGGGGGGGGGGGGGGFFGFEGGGCEGGGGGGGGGGGGGGGGGGGGGGGGGGGGGGGGGGGGGGGGGGGEEEGGGGGE5EGGGGGGGGCEGGFFGGGG3
@M03364:276:000000000-BLYN8:1:1101:4379:13230 1:N:0:1
ACTCCTACGGGAGGCAGCAGTAGGGAATCTTCGGCAATGGGGGCAACCCTGACCGAGCAACGCCGCGTGAGTGAAGAAGGTTTTCGGATCGTAAAACTCTGTTGTTAGAGAAGAACGTTAAGTAGAGTGGAAAATTACTTAAGTGACGGTATCTAACCAGAAAGGGACGGCTAACTACGTGCCAGCAGCCGCGGTAATACGTAGGTGGCAAGCGTTGTCCGGATTTATTGGGCGTAAAGCGAGC
+
GGGGGGGGGGGGGGGGGGGGGGGGGGGGGGGGGGGGGGGGGGGGGGGGGGGGGGGGGGGGGGGGGGGGGGGGGGGGGGGGGGGGGGGGGGGGGGGGGGGGGGGGGGGGGGGGGGGGGGGGGGGGGFFFGGGGGGGGGGGGGGGGGGGGGGGGGGGGGGGGGGGFGGGGGGGGGGGGGGGG:EGGFGGGGGGGGGGGGGCFF9CF@FGGGGGGGGGGGGGFGGGGGGFGGGGGGGGGGGGGGGG)
@M03364:276:000000000-BLYN8:1:1101:26752:13247 1:N:0:1
ACTCCTACGGGAGGCAGCAGTAGGGAATCTTCGGCAATGGGGGCAACCCTGACCGAGCAACGCCGCGTGAGTGAAGAAGGTTTTCGGATCGTAAAACTCTGTTGTTAGAGAAGAACGTTAAGTAGAGTGGAAAGTTACTTAAGTGACGGTATCTAACCAGAAAGGGACGGCTAACTACGTGCCAGCAGCCGCGGTAATACGTAGGTCCCAAGCGTTGTCCGGATTTATTGGGCGTAAAGCGAGC
+
GGGGGGGGGGGGGGGGGGGGGGGGGGGGGGGGGGGGGGGGGGGGGGGGGGGGGGGGGGGGGGGGGGGCFFFGGGGGGGGGGFFGGGGGGGGGGGGGGGGGGGGGGGGGGGAFGGGGGGGGGGGGGFG5FGGGGGGGGGGGGGGGGGGGGGGGGGGGGGGGGGGGGGGGGGGGGGGGGGGGGGGGGGGGGGGGGGGGDGGGGFGGGGGGGGGGGGGGEGGGGGGGGGFGGGGFGGGGGGGGGDG<
@M03364:276:000000000-BLYN8:1:1101:5685:13255 1:N:0:1
ACTCCTACGGGAGGCAGCAGTGGGGAATATTGCACAATGGGCGCAAGCCTGATGCAGCCATGCCGCGTGTGTGAAGAAGGCCTTCGGGTTGTAAAGCACTTTCAGCGAGGAGGAAGGTGGTGAACTTAATACGTTCATCAATTGACGTTACTCGCAGAAGAAGCACCGGCTAACTCCGTGCCAGCAGCCGCGGTAATACGGAGGGTGCAAGCGTTAATCGGAATTACTGGGCGTAAAGCGCACG
+
AFFGGFCG>FFCGDFE7@FG<EEFD@@<CCA@A6FFFFFGGGGCGGGGEG8<FGGFCEEF@C:EFGGGCBFGGEEE<EFFC,5EFFGFF,4BFGGCFGGGDE,,@F:FCFFFGDGDC,E?FD<<,??FDFGGG>8,DE,:C,@=FFFG+38@<:<+<B7FGG,,@FGGGDCCGC,;<:15:>>DGE877=4:8ECCFGFGCGC7:EGGG9CFEE:CCGCFCCE=89+<C?CCCDD5*::CCG)>
@M03364:276:000000000-BLYN8:1:1101:2437:13263 1:N:0:1
ACTCCTACGGGAGGCAGCAGTAGGGAATCTTCGGCAATGGGGGCAACCCTGACCGAGCAACGCCGCGTGAGTGAAGAAGGTTTTCGGATCGTAAAACTCTGTTGTTAGAGAAGAACGTTAAGTAGAGTGGAAAATTACTTAAGTGACGGTATCTAACCAGAAAGGGACGGCTAACTACGTGCCAGCAGCCGCGGTAATACGTAGGTCCCAAGCGTTGTCCGGATTTATTGGGCGTAAAGCGAGC
+
GGGGGGGGGGGGGGGGGGFGGGGGGGGGGGGGGGGGGGGGGGGGGGGGGGGGGC@CFGGGGGGGGGGFFD>EEGGFFFGGGFFGGGGGCCFGGGGGGDGDAFFGGGFFGGGEFGGDFFGCFFGGGFFGGGGG=FFFGABADGGFGGGGDCFGGGGGGGGGGGGFG7EFFGDGGGGGGGGGGGCCCFGCEFGGG8EGG+?CFGGG*?C:8CEFC:A=5CC<EG5C8CG?EGCGGG5EGFCFCCD7
@M03364:276:000000000-BLYN8:1:1101:2994:13278 1:N:0:1
ACTCCTACGGGAGGCAGCAGTGGGGAATATTGCACAATGGGCGCAAGCCTGATGCAGCCATGCCGCGTGTGTGAAGAAGGCCTTCGGGTTGTAAAGCACTTTCAGCGAGGAGGAAGGTGGTTAACTTAATACGTTCATCAATTGACGTTACTCGCAGAAGAAGCACCGGCTAACTCCGTGCCAGCAGCCGCGGTAATACGGAGGGTGCAAGCGTTAATCGGAATTACTGGGCGTAAAGCGCACG
+
GGGGGGGGGGGDGGGGGGGFGGGFGDCDFEFGGGGGGGG?DEFGGGEGFG?@FDGGCFFGGGGGCFGGDGDG89?AEGGGGGGGFGEGGC+BFFDCF8FFFDGGFFGGGC:@FEFC@FFDE+C,EAFGGGGGFFAD@FGAAFFGGGGEGDCEGGGCGGGGGGGGGGGEGGGGFFF97EGGG@C@FGGF7EEC5CCCEEGG>C5EEGGCFFGFCEEEF+:==8C5C?CGG?5FGCCCFGGGGDD5
@M03364:276:000000000-BLYN8:1:1101:4352:13288 1:N:0:1
ACTCCTACGGGAGGCAGCAGTGGGGAATATTGCACAATGGGCGCAAGCCTGATGCAGCCATGCCGCGTGTGTGAAGAAGGCCTTCGGGTTGTAAAGCACTTTCAGCGAGGAGGAAGGTGGTGAACTTAATACGTTCATCAATTGACGTTACTCGCAGAAGAAGCACCGGCTAACTCCGTGCCAGCAGCCGCGGTAATACGGAGGGTGCAAGCGTTAATCGGAATTACTGGGCGTAAAGCGCACG
+
FGGGGGGGGGGGGGGGGGGGGGGGDGGGGGGGGGGGGGGGGGGGGGGGGGGGGGGGGGGGGGGGGGGGGGGGGGGGFGGGGGGGGGGGGGGGGGGGGGGGGGGGGGGCFGGEEGGGGFFGGGGGFFFFGGGGGGGGFGGFFGFGFGGGGGGFCGGGGGGGGGGGGGGGGGGGGGGGGGGFGGCGGGGGGGGGGGGGGGGGDGGGGGGGGGG=EGEGCFGGGGDCGGGG7CCFGGGGGGGGGGD5
@M03364:276:000000000-BLYN8:1:1101:5311:13304 1:N:0:1
ACTCCTACGGGAGGCAGCAGTGGGGAATATTGCACAATGGGCGCAAGCCTGATGCAGCCATGCCGCGTGTGTGAAGAAGGCCTTCGGGTTGTAAAGCACTTTCAGCGAGGAGGAAGGTGGTGAGCTTAATACGTTCATCAATTGACGTTACTCGCAGAAGAAGCACCGGCTAACTCCGTGCCAGCAGCCGCGGTAATACGGAGGGTGCAAGCGTTAATCGGAATTACTGGGCGTAAAGCGCACG
+
GGGGGGGGGGGGGGGGGGGGGGGGGGGGGGGGGGGGGGGGGGGGGGGGGGGGGGGGGGGGGGGGGGGGGGGGGGGGGGGGGGGGGGGGGGGGGGGGGGGGGGGGGGGEGGGGGGGGG?FGGGGGGGGFGGGGGFGGGGGGFGGGGGGGGGGGGGGGGGGGGGFGGGGGGGGGGGGGGGGGGGGGGGGGGGGGGGGGGGGGGEGGGGGGGGDFGGGGGGGGEGGGFFGGGGC=DGGGFGGGGDGD
@M03364:276:000000000-BLYN8:1:1101:24232:13349 1:N:0:1
ACTCCTACGGGAGGCAGCAGTGGGGAATATTGCACAATGGGCGCAAGCCTGATGCAGCCATGCCGCGTGTGTGAAGAAGGCCTTCGGGTTGTAAAGCACTTTCAGCGAGGAGGAAGGTGGTGAACTTAATACGTTCATCAATTGACGTTACTCGCAGAAGAAGCACCGGCTAACTCCGTGCCAGCAGCCGCGGTAATACGGAGGGTGCAAGCGTTAATCGGAATTACTGGGCGTAAAGCGCACG
+
FGGGGGGGGGGGGGGGGGGGGGGGGGGGGGGGGGGGGGGGGGGGGGGGGGGGGGGGGGGGGGGGGGGGGGGGGGGGGGGGGGGGGGGGGGGGGGGGGGGGGGGGGGGGGGDFGGGFEGGGGGF9FFGGGGGGG<FGEFGGGGGGGGGGGGGGGGGGGEGGGGGGGGGGGGGGGGGGGGGGGGGGC8EFGGGGG8CEGGGGGGGGGGGGGGGGGGDCECGGGCGDFCEFFFFFGDG5CGGGGGGC
@M03364:276:000000000-BLYN8:1:1101:15044:13354 1:N:0:1
ACTCCTACGGGAGGCAGCAGTAGGGAATCTTCGGCAATGGGGGCAACCCTGACCGAGCAACGCCGCGTGAGTGAAGAAGGTTTTCGGATCGTAAAACTCTGTTGTTAGAGAAGAACGACGAGGAGAGTGGAAAGCTCCTCGTGTGACGGTATCTAACCAGAAAGGGACGGCTAACTACGTGCCAGCAGCCGCGGTAATACGTAGGTCCCAAGCGTTGTCCGGATTTATTGGGCGTAAAGCGAGC
+
GGGGGGGGGGGGGGGGGGGGGGGGGGGGGGGGGGGGGGGGGGGGGGGGGGGGGGGGGGGGGGGGGGGGGGGGGGGGGGGGGGGGGGGGGGGGGGGGGGGGGGGGGGGGGGGGGGGGGGGGGGGGGGGGGGGGGGGGGGGGGGGFGGGGGGGGGGGGGGGGGGGGGGGGGGGGGGGGGGGGGGGGGGGGGGGGGGGGEGGGGGGGGGGGGGGGGGGGEGGGGGGGDGGGGGGGGGGGGFGGGGG3
@M03364:276:000000000-BLYN8:1:1101:4107:13364 1:N:0:1
ACTCCTACGGGAGGCAGCAGTGGGTAATATTGCACAATGGGCGCAAGCCTGATGCAGCCATGCCGCGTGTGTGAAGAAGGCCTTCGGGTTGTAAAGCACTTTCAGCGAGGAGGAAGGTGGTGAGCTTAATACGTTCATCAATTGACGTTACTCGCAGAAGAAGCACCGGCTAACTCCGTGCCAGCAGCCGCGGTAATACGGAGGGTGCAAGCGTTAATCGGAATTACTGGGCGTAAAGCGCACG
+
GFGGGGGGGGGGGGGGGGGGGGGGGGGGGGGGGGGGGGGGFEFEGCFGGGFGFFGGGG@FFGGGGGGGGGGDFGGGGGGGGGGGGGGGGGG@FGGGFGG8FGGGGGGEEGGDEEGGD8FGFFFGG9,EFFGGG<FFFFGGGGGG9EFBFFGGGGGGGDECGEFGGGCGGGGGGGCGGGGGG:C8@CGGGDGGGGGGGGGGGDCEGEGEFFGFEGGGG?FGGGGGGEFF9E=CCG5=FGFDG<D<
@M03364:276:000000000-BLYN8:1:1101:10457:13371 1:N:0:1
ACTCCTACGGGAGGCAGCAGTGGGGAATATTGCACAATGGGCGCAAGCCTGATGCAGCCATGCCGCGTGTGTGAAGAAGGCCTTCGGGTTGTAAAGCACTTTCAGCGAGGAGGAAGGTGGTGAACTTAATACGTTCATCAATTGACGTTACTCGCAGAAGAAGCACCGGCTAACTCCGTGCCAGCAGCCGCGGTAATACGGAGGGTGCAAGCGTTAATCGGAATTACTGGGCGTAAAGCGCACG
+
GGGGGGGGGGGGGGGGGGGGGGGGGGGGGGGGGGGGGGGGGGGGGGGGGGGGGGGGGGGG<FGGGGGGGGGGGGGGGGGGGGGGGGGGGGGGGGGGGGGGGGGGGGGDGGDEGGGGGGGGGGGGGGGGGGGGGGGGGGGGGGGGGGGGGGGGFGGGGGGGGGGGGGCEGGGGFGGGGGGGGGGGGGGGGGGGGGGGGFGFGEGGGGGCCFCFGGGGGGGGEGEGGGGGFFGGGGGGGGGDGGGC
@M03364:276:000000000-BLYN8:1:1101:24855:13378 1:N:0:1
ACTCCTACGGGAGGCAGCAGTGGGGAATATTGCACAATGGGCGCAAGCCTGATGCAGCCATGCCGCGTGTGTGAAGAAGGCCTTCGGGTTGTAAAGCACTTTCAGCGAGGAGGAAGGTGGTGAACTTAATACGTTCATCAATTGACGTTACTCGCAGAAGAAGCACCGGCTAACTCCGTGCCAGCAGCCGCGGTAATACGGAGGGTGCAAGCGTTAATCGGAATTACTGGGCGTAAAGCGCACG
+
GGGGGGGGGGGGGGGGGGGFGAFGGGGGGGGGGGGGFGGGGGGGGGGGFGGGGGGGFGFGGGGGGGGGGDFGFFGGFCGGGFGFGGGGFGGDEGFGGGGDFFFGGGGG@FFFEGCFGGGGGGAFFGGGGGGGGFFCFGCAEGGGGGGBDFCGGGGGFCFGGGGGGGGGGGGGFGFGGGGGCFGCFGFCFGGGGGGGGGGGGCEGGGGDFGGGGCEGGGGGGG5CEDGGCFFGGGC*>7DGGGD7
@M03364:276:000000000-BLYN8:1:1101:9404:13399 1:N:0:1
ACTCCTACGGGAGGCAGCAGTGGGGAATATTGCACAATGGGCGCAAGCCTGATGCAGCCATGCCGCGTGTGTGAAGAAGGCCTTCGGGTTGTAAAGCACTTTCAGCGAGGAGGAAGGTGGTGAACTTAATACGTTCATCAATTGACGTTACTCGCAGAAGAAGCACCGGCTAACTCAGTGCCAGCAGCCGCGGTAATACGGAGGGTGCAATCGTTAATCGGAATTACTGGGCGTAAAGCGCACG
+
FGEGGGGFGGDDEGGGCCGGFGGGGGGGGEFFCFGGCFD@F@FGGGGCFFFFFGGDFFGG@FFCFEEGFFDEFGGFEFGGC<CFFGGGFGGGGGGCEFE@F<9@<,=F>:FGEEFGGGGCC@?DF?DF<FFFCF=AF<A<FDGF9D:FGGGFFECBECB3DF78DF6@C>CCF@9D,>@C<9,,*DDCEDD:BBEG9CFCECGG8E5CGF+<@=**:?C**;858::0+7@*7C:53:019C)1
@M03364:276:000000000-BLYN8:1:1101:12660:13401 1:N:0:1
ACTCCTACGGGAGGCAGCAGTGGGGAATATTGCACAATGGGCGCAAGCCTGATGCAGCCATGCCGCGTGTGTGAAGAAGGCCTTCGGGTTGTAAAGCACTTTCAGCGAGGAGGAAGGTGGTGAGCTTAATACGCTCATCAATTGACGTTACTCGCAGAAGAAGCACCGGCTAACTCCGTGCCAGCAGCCGCGGTAATACGGAGGGTGCAAGCGTTAATCGGAATTACTGGGCGTAAAGCGCACG
+
GGGGGGGGGGGGGGGGGGGGGGGGGGGGGGGGGGGGGGGGGGGGGGGGGGGGGGGGGGGGGGGGGGGGGGGFGGGGGGFGGGGGGGGGGGGGGGGGGGGGGGGGGGGGGGGGGGGGGGGGGFGGGGGGGGGGGGEGGGGGGGGGGGGFGGFFGGGGGGGDDGGGGFGGCEGGGGGGGGGGGGGGGGGGGGGECEEGGGFGGEEEGGGDGGGGGGGGGGGGGGGGGGGGGGGGGGGGGGFGGGGD
@M03364:276:000000000-BLYN8:1:1101:21213:13421 1:N:0:1
ACTCCTACGGGAGGCAGCAGTGGGGAATATTGCACAATGGGCGCAAGCCTGATGCAGCCATGCCGCGTGTGTGAAGAAGGCCTTCGGGTTGTAAAGCACTTTCAGCGAGGAGGAAGGTGGTGAACTTAATACGTTCATCAATTGACGTTACTCGCAGAAGAAGCACCGGCTAACTCCGTGCCAGCAGCCGCGGTAATACGGAGGGTGCAAGCGTTAATCGGAATTACTGGGCGTAAAGCGCACG
+
GGGGGGGGGGGGGGGGGGGGGGGGGGGGGGGGGGGGGGGGGGGGGGGGGGGGGGGGGGGGGGFFFGGGGGGGGGGGGGGGGGGGGGGGFGGGGGGGGGGGGGGFGGGFFGGGGGFGGGGGGGGGGGGGGGGGGFGGGGGGDFGGGFGGGGGGGGGGDEFGGGGGGFGGGGGGGGGGGGGGGGGGGGGGGGGGGGGGGFGFGEEGDGGGGGGGGGGGCEGGGGGGGGGFGGGGGGGGF>DGGG35
@M03364:276:000000000-BLYN8:1:1101:25432:13425 1:N:0:1
ACTCCTACGGGAGGCAGCAGTGGGGAATATTGCACAATGGGCGCAAGCCTGATGCAGCCATGCCGCGTGTGTGAAGAAGGCCTTCGGGTTGTAAAGCACTTTCAGCGAGGAGGAAGGTGGTGAGCTTAATACGTTCATCAATTGACGTTACTCGCAGAAGAAGCACCGGCTAACTCCGTGCCAGCAGCCGCGGTAATACGGAGGGTGCAAGCGTTAATCGGAATTACTGGGCGTAAAGCGCACG
+
GGGGGGGGGGGDGGGGGGGGGGGGGEGGGGGGGGGGGGGGGGGGGGGGGGGGGGGGGGFCGGGGGGGFGGGGGGGGGGGGGGGGGGGGGGGGGGGGGGGGGGGGGGGGFBCCEGGFGFFGGGFGGGGGAFGGGGCDGGGGGGGGFGCCFGGGGGGGGGFGGFGGGGGGDGGGGGGGG@FGGGGGGFFGD5CCEGCEGGGGG>EGCGGECGFCGGEGGGFGGGGGGGGGGGGGGDEEGGDGGGD7
@M03364:276:000000000-BLYN8:1:1101:1759:13428 1:N:0:1
ACTCCTACGGGAGGCAGCAGTGGGGAATATTGCACAATGGGCGCAAGCCTGATGCAGCCATGCCGCGTGTGTGAAGAAGGCCTTCGGGTTGTAAAGCACTTTCAGCGAGGAGGAAGGTGGTGAACTTAATACGTTCATCAATTGACGTTACTCGCAGAAGAAGCACCGGCTAACTCCGTGCCAGCAGCCGCGGTAATACGGAGGGTGCAAGCGTTAATCGGAATTACTGGGCGTAAAGCGCACG
+
CF@CFEGGGGGGCFFCFGGGFFGGGGG?@<CCDEDECCFFGGGCFGG@CFFGCEGGGDEGCGGGGCFFGGGGGDGF<CFG8EF=5DFF<4FF9FGGFGGFFGF?@?FEDGCGGGBEFGGGFFGG9C,,C?DGGGDD6E<ADF,<BFG733@3>+++@:@FCFGFFG7CCC3F:FB,@C:<CFGFGFFG7811::8*<BC88*88BEEE8CG5*2:A5EF::*2:+<2<<?=:DGCC7DFDGC</
@M03364:276:000000000-BLYN8:1:1101:9082:13432 1:N:0:1
ACTCCTACGGGAGGCAGCAGTGGGGAATATTGCACAATGGGCGCAAGCCTGATGCAGCCATGCCGCGTGTGTGAAGAAGGCCTTCGGGTTGTAAAGCACTTTCAGCGAGGAGGAAGGTGGTGAGCTTAATACGTTCATCAATTGACGTTACTCGCAGAAGAAGCACCGGCTAACTCCGTGCCAGCAGCCGCGGTAATACGGAGGGTGCAAGCGTTAATCGGAATTACTGGGCGTAAAGCGCACG
+
EFGGGGGGGGGGGGGGGGGGGGGGGGGGGGGGGGGGGGGGGGGGGGGGGGGGAEFGGG?FFGGGGGGGGCFCGGGGGGGGFGGGGGGGGGGGGGGGGGGGGGGFCGGGGGGGGGGFGGGFGGGGDADFGGGGGGGG8FFFFGFGCDF+@FE<DC7BCEFGFFGGGGGGGGGEFG>DFEGFGGGGCFGFEEGGGEGG?FFG>E5CE>EGGGGCGGDEGCFCEGGGGGGGEFGGGCCG7FFGDG<5
@M03364:276:000000000-BLYN8:1:1101:4088:13461 1:N:0:1
ACTCCTACGGGAGGCAGCAGTGGGGAATATTGCACAATGGGCGCAAGCCTGATGCAGCCATGCCGCGTGTGTGAAGAAGGCCTTCGGGTTGTAAAGCACTTTCAGCGAGGAGGAAGGTGGTGAACTTAATACGTTCATCAATTGACGTTACTCGCAGAAGAAGCACCGGCTAACTCCGTGCCAGCAGCCGCGGTAATACGGAGGGTGCAAGCGTTAATCGGAATTACTGGGCGTAAAGCGCACG
+
GGGGGGGGGGGGGGGGGGGGGGGGGGGGGGGGGGGGGGGGGGGGGGGGGGGGGGGGGGGGGGGGGGGGEGFGGGGGGGFGGGGGGCGGGGGGGGGGGGGGGGGGGGGGGGDEGGFGDFFGGGGGGGGGGGGGGGGGGGGGGGG9FGDGGGGGGGGDFGGGGGGGGGGGGGGGGGFGGGGGGGGGGGGGGGGGGGGGGGGGGGGGGGGGGG7CCGGGGGGGGGGGGGGGGGGGGGGEGGCDGGG<
@M03364:276:000000000-BLYN8:1:1101:28139:13468 1:N:0:1
ACTCCTACGGGAGGCAGCAGTAGGGAATCTTCGGCAATGGACGAAAGTCTGACCGAGCAACGCCGCGTGAGTGAAGAAGGTTTTCGGATCGTAAAACTCTGTTGTTAGAGAAGAACGACGAGGAGAGTGGAAAGCTCCTTGTGTGACGGTATCTAACCAGAAAGGGACGGCTAACTACGTGCCAGCAGCCGCGGTAATACGTAGGTCCCGAGCGTTGTCCGGATTTATTTGGCGTAAAGCGAGC
+
FGGGGGFGGGGGGGGGGGFGGGGGGGGGGGGGGGGGGGGGGGGGGGGCFGGGGCGGGGGGGGGGGGGGGGGGGGFGGGGGE,EFGGGGGGGGGF?FGGGGGGGGGGGGGGGGGGGGGDGG>FGGGGGGGGEEDFGFFCFG9>FGGGGGGGGGGGGGGGGGGFFF,CFGGGGGGF@ECEGGGGGGGGGGGGGGGGGGGGFFGGGGEGFGGGGGGG:EGGFGGG=789:EF7F?CDGD*1:*9CD/
@M03364:276:000000000-BLYN8:1:1101:9880:13485 1:N:0:1
ACTCCTACGGGAGGCAGCAGTGGGGAATATTGCACAATGGGCGCAAGCCTGATGCAGCCATGCCGCGTGTGTGAAGAAGGCCTTCGGGTTGTAAAGCACTTTCAGCGAGGAGGAAGGTGGTGAGCTTAATACGCTCATCAATTGACGTTACTCGCAGAAGAAGCACCGGCTAACTCCGTGCCAGCAGCCGCGGTAATACGGAGGGTGCAAGCGTTAATCGGAATTACTGGGCGTAAAGCGCACG
+
GGGGGGGGGGGGGGGGGGGGGGGGGGGGGGGGGGGGGGGGGGGGGGGGGGGGGGGGGGGGGGGGGGGGGGGGGGGGGGGGGGGGGGGGGGGGGGGGGGGGGGGGGGGGGGGGGGGGGGGGGGGGGGGGGGGGGDCEGGGGGGGGGGGGGGGGGGGGGGGFGGGGFGGGGGGGCFGGGGGGGGFFGFGGGGGGGGGGGGGGGGGGGCGGGFECEGGGGGGGGGGGGGGGGGCFDGECFFC575D5
@M03364:276:000000000-BLYN8:1:1101:27162:13494 1:N:0:1
ACTCCTACGGGAGGCAGCAGTAGGGAATCTTCGGCAATGGACGAAAGTCTGACCGAGCAACGCCGCGTGAGTGAAGAAGGTTTTCGGATCGTAAAACTCTGTTGGTAGAGAAGAACGTTGGTGAGAGTGGAAAGCTCATCAAGTGACGGTAACTACCCAGAAAGGGACGGCTAACTACGTGCCAGCAGCCGCGGTAATACGTAGGTCCCGAGCGTTGTCCGGATTTATTGGGCGTAAAGCGAGC
+
GGGGGGGGGGGGGGGGGGFGGFGGGGGGGGGGGGGGGGGGGGGGGGG@FFGGGGGGGGGGGEGGGGGFGGEGGGGGGGGGGGGGGGGGGGGGGGGGGGGGGGGGGGGGGGGGFGGGGGGGGGGFGFGFGGGGGGGGGGGGGGGGGGGGGGCCFGGG,>CFGGGGGDGGGGDFGFFGEFGGGFCGGGGGGGGGGGGGGGGGGFFGEGFGFG=E58?EGGGGGG858E?EEFGGGGGCD3C*CDD7
@M03364:276:000000000-BLYN8:1:1101:20386:13506 1:N:0:1
ACTCCTACGGGAGGCAGCAGTAGGGAATCTTCGGCAATGGGGGCAACCCTGACCGAGCAACGCCGCGTGAGTGAAGAAGGTTTTCGGATCGTAAAACTCTGTTGTTAGAGAAGAACGTTAAGTAGAGTGGAAAATTACTTAAGTGACGGTATCTAACCAGAAAGGGACGGCTAACTACGTGCCAGCAGCCGCGGTAATACGTAGGTCCCAAGCGTTGTCCGGATTTATTGGGCGTAAAGCGAGC
+
GGGGGGGGGGGGGGGGGGGGGGGGGGGGGGGGGGGGGGGGGGGGGGGGGGGGGGGGGGGGGGGGGGGGGGGGGGGGGGGGGGGGGGGC@EGGGGDGGGGGGGGGGGGGGGGGGGGGGFGCGGGGGGGFGGFGGGGGFF9EGGGFGFFGDFGGFFGFGEFGFFGGGCCFGFGGGGGGGGGGGGGGFGFFGFEEGGEEGGGGGFFFEGFGGFGGFGE57=F7:?ACGGGCFGGGGGGGDGGGGGG)
@M03364:276:000000000-BLYN8:1:1101:24763:13515 1:N:0:1
ACTCCTACGGGAGGCAGCAGTAGGGAATCTTCGGCAATGGGGGCAACCCTGACCGAGCAACGCCGCGTGAGTGAAGAAGGTTTTCGGATCGTAAAACTCTGTTGTTAGAGAAGAACGTTAAGTAGAGTGGAAAGTTACTTAAGTGACGGTATCTAACCAGAAAGGGACGGCTAACTACGTGCCAGCAGCCGCGGTAATACGTAGGTCCCAAGCGTTGTCCGGATTTATTGGGCGTAAAGCGAGC
+
GGGGGGGGGGGGGGGGGGGGGGGGGGGGGGGGGGGGGGGGGGGGGGGGGGGGGGGGGGGGGGGGGGGGGGGGGGGGGGGGGGGGGGGGGGGGGGGGGGGGGGGGGGGGGGGGGGGGGGGGGGGGGGGGGGGGGGGGGGGGGFFGGGGGGGGGGGGGGGFGGGGGGGGGGGGGGGGGGGGGGGGGGGGGGGGGGGGGGGGGGGGGGGFEGGGGGGGGGGGGGGGGGGGGGGGCGGGGGGGGGGG3
@M03364:276:000000000-BLYN8:1:1101:20919:13521 1:N:0:1
ACTCCTACGGGAGGCAGCAGTGGGGAATATTGCACAATGGGCGCAAGCCTGATGCAGCCATGCCGCGTGTGTGAAGAAGGCCTTCGGGTTGTAAAGCACTTTCAGCGAGGAGGAAGGTGGTGAACTTAATACGTTCATCAATTGACGTTACTCGCAGAAGAAGCACCGGCTAACTCCGTGCCAGCAGCCGCGGTAATACGGAGGGTGCAAGCGTTAATCGGAATTACTGGGCGTAAAGCGCACG
+
GGGGGGGGGGGGGGGGGGGGGGGGGGGGGGGGGGGGGGGGGGGGGGGGGGGGGGGGGGGGGGGGGGGGGGGGGGGGGGGGGGGGGGEGEGGGGGGGGGGGGGGGGGGEGGGGGGGGGGGGGGFGGGGGGGGGGGGGGGFGGGGGGGGGGGGGGGGG>:FCCFGGGGGGGGGGGGGCFGGGGGGGGGGGGGGGGGGGGGGGGGGGGGGGGGGGGGGGGGGGGGGGGGGEFFGGGGGGFDGGGGGC
@M03364:276:000000000-BLYN8:1:1101:19559:13525 1:N:0:1
ACTCCTACGGGAGGCAGCAGTGGGGAATATTGCACAATGGGCGCAAGCCTGATGCAGCCATGCCGCGTGTGTGAAGAAGGCCTTCGGGTTGTAAAGCACTTTCAGCGAGGAGGAAGGTGGTGAACTTAATACGTTCATCAATTGACGTTACTCGCAGAAGAAGCACCGGCTAACTCCGTGCCAGCAGCCGCGGTAATACGGAGGGTGCAAGCGTTAATCGGAATTACTGGGCGTAAAGCGCACG
+
GGGGGGGGGGGGGGGGGGGGGGGGGGGGGGGGGGGGGGGGGGGGGGGGGGGGGGGGGGGGGGGGGGGGGGGGGGGGGGGGGGGGGGGGGGGGGGGGGGGGGGGGGGGEGGGGGGGGGGGGGGGGGGGGGGGGGGGGGGGGGGGGGGGGGGGGGGGGGGFGGGGGGGGDGGGDGGGGGGGGGGGGGGGGGGGGGGGGGGGGGGGGGGEEGFGGGGGGGFGGGGGGGGGGFGGCDDGGGGGGGGGG
@M03364:276:000000000-BLYN8:1:1101:9393:13552 1:N:0:1
ACTCCTACGGGAGGCAGCAGTGGGGAATATTGCACAATGGGCGCAAGCCTGATGCAGCCATGCCGCGTGTGTGAAGAAGGCCTTCGGGTTGTAAAGCACTTTCAGCGAGGAGGAAGGTGGTGAACTTAATACGTTCATCAATTGACGTTACTCGCAGAAGAAGCACCGGCTAACTCCGTGCCAGCAGCCGCGGTAATACGGAGGGTGCAAGCGTTAATCGGAATTACTGGGCGTAAAGCGCACG
+
GGGGGGGGGGGGGGGGGGGGGGGGGGGGGGGGGFGGGGGGGGGGGGGGGGGGGGGGGGGGGGGGGGEGGGGGGGGGGGGGGGGGGGGGGGGGGGGGGGGGGGFGGGG>FGGGGCFGGFGGGGFFGGGGGGGGGGGGGGGGGC@>FGGGCGGGGGGGGGGFGFFFGGGGCDGGFGGFGGFGGFGFGGGGGECGGGGGGGFGGGCDGEGGGGC5C>CEGFG=7EGGFC9<:6CGGGCCC7FGDDG)
@M03364:276:000000000-BLYN8:1:1101:26913:13567 1:N:0:1
ACTCCTACGGGAGGCAGCAGTGGGGAATATTGCACAATGGGCGCAAGCCTGATGCAGCCATGCCGCGTGTGTGAAGAAGGCCTTCGGGTTGTAAAGCACTTTCAGCGAGGAGGAAGGTGGTGAACTTAATACGTTCATCAATTGACGTTACTCGCAGAAGAAGCACCGGCTAACTCCGTGCCAGCAGCCGCGGTAATACGGAGGGTGCAAGCGTTAATCGGAATTACTGGGCGTAAAGCGCACG
+
GGGGGGGGGGGGGGGGGGGGGGGGGGGGGGGGGGGGGGGGGGGGGGGGGGGGGGGGGGGGGGGGGGGDGFGGGGGGGGGGGGGGGGGGGGGGGGDGGGGGGGGGGGGFGGGGGGGGGGGGGGGGGGGGCCFFGGGFGADF9FDFGGGGGGGGGEE7FGGGGFGGGGGGDGGGGGGGGGGFGGGGGGGGGGGGGEGEGGFGGEGGGGGGGGFFGEDECEGGGGGGGGGGGGGGGDGGGFCD3<C3
@M03364:276:000000000-BLYN8:1:1101:8881:13573 1:N:0:1
ACTCCTACGGGAGGCAGCAGTGGGGAATATTGCACAATGGGCGCAAGCCTGATGCAGCCATGCCGCGTGTGTGAAGAAGGCCTTCGGGTTGTAAAGCACTTTCAGCGAGGAGGAAGGTGGTGAACTTAATACGTTCATCAATTGACGTTACTCGCAGAAGAAGCACCGGCTAACTCCGTGCCAGCAGCCGCGGTAATACGGAGGGTGCAAGCGTTAATCGGAATTACTGGGCGTAAAGCGCACG
+
GGGGGGGGGGGGGGGGGGGGGGGGGGGGGGGGGGGGGGGGGGGGGGGGGGGGGGGGGGGGGGGGGGGGGGGGGGGGGGGGGGGGGGGGGGGGGGGGGGGGGGGGGGGGGGGGGGGGGGGGGGGGGGGFGGGGGGGGGGGGGGGGGGGGGGGGGGGGGGGGGGGGGGGGGGGGGGGGFEGGGFGCFGGGGGGGGGGGGCGGGEGGEGGGGGGGGGGGGGGGEGGF6?FGFGGGGGGGGGGDDGG3
@M03364:276:000000000-BLYN8:1:1101:8423:13594 1:N:0:1
ACTCCTACGGGAGGCAGCAGTAGGGAATCTTCCACAATGGACGAAAGTCTGATGGAGCAACGCCGCGTGAGTGAAGAAGGTTTTCGGATCGTAAAACTCTGTTGTTGGAGAAGAATGTATCTGATAGTAACTGATCAGGTAGTGACGGTATCCAACCAGAAAGCCACGGCTAACTACGTGCCAGCAGCCGCGGTAATACGGAGGGTGCAAGCGTTAATCGGAATTACTGGGCGTAAAGCGCACG
+
GGGGGGGGGGGGGGGEGGGGGCGFDGGGGGGFDGGGGGFFDCFGGGGGGGGCDGGGGFGCFGGGGGGGGEGGGCFCFGGGFGCFFGGGGGGGGFFFGGGGGGGFGGGD<DFEFFFECFGGGFGGGGGGGGGGGGGGGGGGGGGGGGCEGGGGFCGGGGGGGGGFFFGGGGGGFFFGGGGGGGGGGGGGGCEGGGGGGGGGGGGGEGGGGGGGGGGGGGGGGGGGGGGGGGGGGGGDGGGGGGGD
@M03364:276:000000000-BLYN8:1:1101:13914:13618 1:N:0:1
ACTCCTACGGGAGGCAGCAGTAGGGAATCTTCGGCAATGGGGGCAACCCTGACCGAGCAACGCCGCGTGAGTGAAGAAGGTTTTCGGATCGTAAAACTCTGTTGTTAGAGAAGAACGTTAAGTAGAGTGGAAAGTTACTTAAGTGACGGTATCTAACCAGAAAGGGACGGCTAACTACGTGCCAGCAGCCGCGGTAATACGTAGGTCCCAAGCGTTGTCCGGATTTATTGGGCGTAAAGCGAGC
+
GGGGGGGGGGGGGGGGGGGGGGGGGGGGGGGGGGGGGGGGGGGGGGGGGGGGGGGGGCGGGGGGGGGGGGGGGGGGGGGGGGGGGGGGEGGGGGGGDGGGGGGGGGGGGGGGGGGGGGGFGGFFGGGDGGGGGGGGGGGGGGFFFFGGGGFFGGGGGGGFGGGGGGGGGGGDGGGCFGGGGGGGGGGGGGGGGC5CEGG9C9CFEGGFCFGGGGGDGGDGGGD7?9FGGGGGFGGGGGGGGDG)
@M03364:276:000000000-BLYN8:1:1101:18320:13618 1:N:0:1
ACTCCTACGGGAGGCAGCAGTGGGGAATATTGCACAATGGGCGCAAGCCTGATGCAGCCATGCCGCGTGTGTGAAGAAGGCCTTCGGGTTGTAAAGCACTTTCAGCGAGGAGGAAGGTGGTGAACTTAATACGTTCATCAATTGACGTTACTCGCAGAAGAAGCACCGGCTAACTCCGTGCCAGCAGCCGCGGTAATACGGAGGGTGCAAGCGTTAATCGGAATTACTGGGCGTAAAGCGCACG
+
GGGGGGGGGGGGGGGGGGGGGGGGGGGGGGGGGGGGGGGGGFGGGGGGGGGGGFGGGGFGGGGGGGGGGEGGGGGGGGGGGGGGGGGGGGGGGGGGGGGGGGGGGGGEFGGEFGGGGEEGGCFEGGGGFFGFFGCFGGFGGEGGFGGGGGDGGEFGGGGGGGGGFGGGFCFFGG@FGE@FGGGGGGGFFGGGGCGGFGGF>>C@GEEEFGFFGGGGGGGGGGGGG7<@FG=FDGGGFCCD<DC<
@M03364:276:000000000-BLYN8:1:1101:20870:13625 1:N:0:1
ACTCCTACGGGAGGCAGCAGTGGGGAATATTGCACAATGGGCGCAAGCCTGATGCAGCCATGCCGCGTGTGTGAAGAAGGCCTTCGGGTTGTAAAGCACTTTCAGCGAGGAGGAAGGTGGTGAACTTAATACGTTCATCAATTGACGTTACTCGCAGAAGAAGCACCGGCTAACTCCGTGCCAGCAGCCGCGGTAATACGGAGGGTGCAAGCGTTAATCGGAATTACTGGGCGTAAAGCGCACG
+
GGGGGGGGGGGGGGGGGGGGGGGGGGGGGGGGGGGGGGGGGGGGGGGGGGGGGFGGGGGGGGGGGGGGGGGGGGGGGGGGGGGGGGGGGGGGGGGGGGGGGGGGGGGGGGGGGGGGGGGGGGGGGGGGGGGGGFFGGGGGGGGGGGGGGGGGGGCEGGGGGGGGGGGGGDGGDGEFGGGGGGGGGG>CFCEGGG>EGGGGEGGGGGGGGGGGDGGGFFGGGGGG?@CFGGGGCCCCFGGGGG3)
@M03364:276:000000000-BLYN8:1:1101:20153:13660 1:N:0:1
ACTCCTACGGGAGGCAGCAGTGGGGAATATTGCACAATGGGCGCAAGCCTGATGCAGCCATGCCGCGTGTGTGAAGAAGGCCTTCGGGTTGTAAAGCACTTTCAGCGAGGAGGAAGGTGGTGAACTTAATACGTTCATCAATTGACGTTACTCGCAGAAGAAGCACCGGCTAACTCCGTGCCAGCAGCCGCGGTAATACGGAGGGTGCAAGCGTTAATCGGAATTACTGGGCGTAAAGCGCACG
+
GGGGGGGGGGGGGGGGGGGGGGGGGGGGGGGGGGGGGGGGGGGGGGGGGGGGGGGGGGGGGGGGGGGGGGGGFGGGGGGGFGGGGGGGGGGGGGGGGGGGGGGGGGGGGGGGGGGGGGGGGGGGGGGGGGGGGGGGGGGGGGGGGGGEGGDFGGGGDGGGGGGGGGGGGGGGGGGFFGGGGGDCCGGGGGGGGGGGGFFGGGGGGGGGGGGGGGGGGFCECEEGGGGGFFGGDGGEGCCCGGD)
@M03364:276:000000000-BLYN8:1:1101:18489:13662 1:N:0:1
ACTCCTACGGGAGGCAGCAGTGGGGAATATTGCACAATGGGCGCAAGCCTGATGCAGCCATGCCGCGTGTGTGAAGAAGGCCTTCGGGTTGTAAAGCACTTTCAGCGAGGAGGAAGGTGGTGAGCTTAATACGTTCATCAATTGACGTTACTCGCAGAAGAAGCACCGGCTAACTCCGTGCCAGCAGCCGCGGTAATACGGAGGGTGCAAGCGTTAATCGGAATTACTGGGCGTAAAGCGCACG
+
GGGGGGGGGGGGGGGGGGGGGGGGGGGGGGGGGGGGGGGGGGGGGGGGGGGGGGGGGGGGGGGGCGGGGGGGGGGGFGGGFGGGGGGGFGGGGGGGGGGGGGGGGGGGGGGGDGGGGGFGFGGGGGGGGGGGGGGGGGGGGGGGGGGFGGGGGGGGGGGCFGGGGGGDGGGGGGGGGGGGGGGGGFFGGGGGGGGGGGGGGGGCEEGGFGECEGGGFGGFECEGGGGGGGGGGGGGFFGGGGG)
@M03364:276:000000000-BLYN8:1:1101:2892:13663 1:N:0:1
ACTCCTACGGGAGGCAGCAGTAGGGAATCTTCGGCAATGGACGAAAGTCTGACCGAGCAACGCCGCGGGAGTGAAGAAGGTTTTCGGATCGTAAAACGCTGTTGTTAGAGAAGAACGACGAGGAGAGTGGAAAGCTCCTTGTGTGACGGTATCTAACCAGAAAGGGACGGCTAACTACGTGCCAGCAGCCGCGGTAATACGTAGGTACCAAGCGTTGTCCGGATTTATTGGGCGTAAAGCGAGG
+
GGFG@FGGGGEGEGGG7FEFFGGFGGGGGGG<DFFECFGGFF:CDGF,E<FEEGG::F@6CFDFC+@74>FFGGGGGGGGFGF7<:F@CFG,48AE@::FF+<FBFFGFGG,:D<BCBCG:C@FDFBFFFFFGF,>>:::D,7FF,DCEGGCCEFGG7FFG:CC@:C4<*F7@FCCCC7C7C*+CFEFF;CEEGEEGGGFGC?55<+<90+;8;E5CEG7CCCEEE+<ACG54):53<7FCCD)
@M03364:276:000000000-BLYN8:1:1101:13931:13699 1:N:0:1
ACTCCTACGGGAGGCAGCAGTAGGGAATCTTCCACAATGGACGAAAGTCTGATGGAGCAACGCCGCGTGAGTGAAGAAGGTTTTCGGATCGTAAAACTCTGTTGTTGGAGAAGAATGTATCTGATAGTAACTGATCAGGTAGTGACGGTATCCAACCAGAAAGCCACGGCTAACTACGTGCCAGCAGCCGCGGTAATACGTAGGTGGCAAGCGTTGTCCGGATTTATTGGGCGTAAAGCGAGCG
+
GGGGGFGGGGGGGGGGGGGGGGGGGGGGGGGGGGGGGGGGFFGGGGGGGGGGGGGGGGGGGGDGGGGGGGGGGGGGGGGGGAFFGGGGGGGGFGFGGGDGGGGGGGEFFGGGGGGFEGGGGGGGGGGDFGGFFGGGGGGGGGGGGFGGFGGGGGG8FECFGGGGFGFGGGGEGGGGGGGGGGGGGGGGGDGEG>8@CF,=BF>C9:EFGGG=8CEGGGGGGEE5FFGGCFFFG>ECGGDDGG<7
@M03364:276:000000000-BLYN8:1:1101:7105:13705 1:N:0:1
ACTCCTACGGGAGGCAGCAGTGGGGAATATTGCACAATGGGCGCAAGCCTGATGCAGCCATGCCGCGTGTGTGAAGAAGGCCTTCGGGTTGTAAAGCACTTTCAGCGAGGAGGAAGGTGGTGAGCTTAATACGTTCATCAATTGACGTTACTCGCAGAAGAAGCACCGGCTAACTCCGTGCCAGCAGCCGCGGTAATACGGAGGGTGCAAGCGTTAATCGGAATTACTGGGCGTAAAGCGCACG
+
GGGGGGGGGGGGGGGGGGGGGGGGGGGGGGGGGGGGGGGGGGGGGGGGGGGGGGGGGGGGGGGGGGGGGGGGGGGGGGGGGGGGGGGGGGGGGGGGGGGGGGGGGGGGGGGGGGGGGGGGGGGGGGGGGGGFGGGGGGGGGGGGGGGGGGGGGGGGEGGGGGGGGGGGGGGGGGGGGGGGGFGGGGGGGGGGGGGGGGGGGGGGGGGGGGGGGGGG5<CFGGGGGFCEFGGGGGGCFGGGGDG7
@M03364:276:000000000-BLYN8:1:1101:11844:13711 1:N:0:1
ACTCCTACGGGAGGCAGCAGTAGGGAATCTTCGGCAATGGGGGCAACCCTGACCGAGCAACGCCGCGTGAGTGAAGAAGGTTTTCGGATCGTAAAACTCTGTTGTTAGAGAAGAACGTTAAGTAGAGTGGAAAATTACTTAAGTGACGGTATCTAACCAGAAAGGGACGGCTAACTACGTGCCAGCAGCCGCGGTAATACGTAGGTCCCAAGCGTTGTCCGGATTTATTGGGCGTAAAGCGAGC
+
GGGGGGGGGGGGGGGGGGGGGGGGGGGGGGGGGGGGGGGGGGGGGGGGGGGGGGGGGGGGGGGGGGGGGGGGGGGGGGGGGGGGGGGGGGGGGGGGGGGGGGGGGGFGGGGGGGGGGFGGGGGGGGGFGGFFGGGGGGGGGGGGGGGGGGGGGGGGGCFEFGGGGGGGGGGGGGGFGGGGFGGGGGGGGGGGGGEGGGGGGGG7EGGGGGGGGGE55CFFEGE*?EFGGGGGGGGGGGGCDGG3
@M03364:276:000000000-BLYN8:1:1101:11890:13725 1:N:0:1
ACTCCTACGGGAGGCAGCAGTGGGGAATATTGCACAATGGGCGCAAGCCTGATGCAGCCATGCCGCGTGTGTGAAGAAGGCCTTCGGGTTGTAAAGCACTTTCAGCGAGGAGGAAGGTGGTGAGCTTAATACGTTCATCAATTGACGTTACTCGCAGAAGAAGCACCGGCTAACTCCGTGCCAGCAGCCGCGGTAATACGGCGGGTGCAAGAGTTAATCGGAATTACTGGGCGTAAAGCGAACG
+
FGGGGGGGGGGGGGGGGGGGGGGGGGGGGGGGGGGGGGGGGGGCGGCGGGGGGGGGGG<FFGGGGGGGGGFGGGGGGGGGGGGGGGGEGGGGGGGGFDGGGGGCEFGEGGGGGGFGEEFFFGC8FDFFGAD,DBDDGGGGF=DDG9CFFGG<3CCGGGGEGFFGGGGGGGGGGGFDFEEEDGGFD>BCFGGGEGGE?FCFE5*:52?*<+<*;<@C9F7*::EC@FCCCFEGGC>ECF7D*997
@M03364:276:000000000-BLYN8:1:1101:7713:13727 1:N:0:1
ACTCCTACGGGAGGCAGCAGTGGGGAATATTGCACAATGGGCGCAAGCCTGATGCAGCCATGCCGCGTGTGTGAAGAAGGCCTTCGGGTTGTAAAGCACTTTCAGCGAGGAGGAAGGTGGTGAGATTAATACGCTCATCAATTGACGTTACTCGCAGAAGAAGCACCGGCTAACTCCGTGCCAGCAGCCGCGGTAATACGGAGGGTGCAAGCGTTAATCGGAATTACTGGCCGTAAAGCGCACG
+
DFGGGGEEGCEEGGEEGECFGGGGDGE<FGGGGGDFEGDEF,CBFG7FFFF8FFGGDCDCEFFGD@EFDGFFEGGAFAED,<FF9C,+CCFFA5A5BFCEFFEF,?++CF7==FAA@??F4:<A,:<F,8BCBFE+6,CFF,CD<CF:>8>CFEEEFDGFGGCC7A:FFGEEF@;CC7<D**?EFFCF,*::*=E8+<;1;E*:@EECF9C@*1;C*<<C*;:C8<?9<7**95CECF*9)5>)
@M03364:276:000000000-BLYN8:1:1101:26149:13737 1:N:0:1
ACTCCTACGGGAGGCAGCAGTGGGGAATATTGCACAATGGGCGCAAGCCTGATGCAGCCATGCCGCGTGTGTGAAGAAGGCCTTCGGGTTGTAAAGCACTTTCAGCGAGGAGGAAGGTGGTGAACTTAATACGTTCATCAATTGACGTTACTCGCAGAAGAAGCACCGGCTAACTCCGTGCCAGCAGCCGCGGTAATACGGAGGGTGCAAGCGTTAATCGGAATTACTGGGCGTAAAGCGCACG
+
GGDFGFFGGGGGGGGGDGGGFFFFEGGGGGGGF<FFEGFFGGGGGGGGGGGGGGGGGECFFGGCFGGGDEFGGGGGGGGGGGFGGFFDGGD?FFGGGGGG<<FGGCFGGGEGGEFFGGGFCFFCFDDFFGGF7FGGGGGGGGCEFEGFFGDFCFGGGEGFGGGGGGGEGE@FGGGGGGFFEE9DFFFGGCDEGCE7FGFGGGEEEB8EFFGGGGGEGC?==CGGGGCCEDFFDDGCCGFGGGD9
@M03364:276:000000000-BLYN8:1:1101:12620:13767 1:N:0:1
ACTCCTACGGGAGGCAGCAGTAGGGAATCTTCGGCAATGGGGGCAACCCTGACCGAGCAACGCCGCGTGAGTGAAGAAGGTTTTCGGATCGTAAAACTCTGTTGTTAGAGAAGAACGTTAAGTAGAGTGGAAAGTTACTTAAGTGACGGTATCTAACCAGAAAGGGACGGCTAACTACGTGCCAGCAGCCGCGGTAATACGTAGGTCCCAAGCGTTGTCCGGATTTATTGGGCGTAAAGCGAGC
+
GGGGGGGGGGGGGGGGGGGGGGGGGGGGGGGGGGGGGGGGGGGGGFGGGGGGGGGGGGGGGGGGGGGGGGGGGGGGGGGGGGGGGGGGGGGGGGGGGGFGGGGGGGGGGFGGGGGGGFGGGGGGGGGGGGGGGGGGGGGGGGGGGGGGGGGGGGGGGGGGGGGGGGGGGGGGGGGGGGGGGGGGGGGGGGGGGGECEGGGGGGGGGGGFGGGGGGGCGGCEGGGGGGGGGFGGGGGD3CDDGG<
@M03364:276:000000000-BLYN8:1:1101:26895:13780 1:N:0:1
ACTCCTACGGGAGGCAGCAGTGGGGAATATTGCACAATGGGCGCAAGCCTGATGCAGCCATGCCGCGTGTGTGAAGAAGGCCTTCGGGGTGTAAAGCACTTTCAGCGAGGAGGAAGGTGGTGAACTTAATACGTTCATCAATTGACGTTACTCGCAGAAGAAGCACCGGCTAACTCCGTGCCAGCAGCCGCGGTAATACGGAGGGTGCAAGCGTTAATCGGAATTACTGGGCGTAAAGCGCACG
+
GGGGFGGGGEGGGGC7FEEGFEGFGCF<FGGGFGGGGGGGGGGGGGEFFGGGFGGGCFGGGGGFE7@+@FDFGG<EFGFGGFGGGGCF+@FFGGGGCFCFGGGGGGCFGGEGDE@FGAFFFGGGGFGGGGGGGGGGGCFF<<F>FGG>FGGDG7BFGGGGGGGGGGGGGGGGGGGFCEFGDGFCGGGGGGGGGGGGGGGGGGGGDEEGGG78;CGCGGGGGDEFGCC7FFGGGGGGFGGGGGD5
@M03364:276:000000000-BLYN8:1:1101:27806:13809 1:N:0:1
ACTCCTACGGGAGGCAGCAGTGGGGAATATTGCACAATGGGCGCAAGCCTGATGCAGCCATGCCGCGTGTGTGAAGAAGGCCTTCGGGTTGTAAAGCACTTTCAGCGAGGAGGAAGGTGGTGAACTTAATACGTTCATCAATTGACGTTACTCGCAGAAGAAGCACCGGCTAACTCCGTGCCAGCAGCCGCGGTAATACGGAGGGTGCAAGCGTTAATCGGAATTACTGGGCGTAAAGCGCACG
+
FGF9EFGGGGGGGGGDFEGGGGGGD7BFFGGFGGFFFGGGGGGGGGGGFGGGGGGG9EFGGGGGGGGGGEGGGGGGGGCFGGGG,DEFFGGGGGGGGGGFFFFGFGGCEGGGEEFGGGGGEEFGGGGGGGGGGGGFGCFGGGGGDGGFGGDG9C7@:CGGGGGGGGGGCG>FFGGG7CDCEGGFCGFGGGGGGGEGFGGGGGGGGEE5EF95C8CEDFE5CG=CGGGGG6C*9DCEGGGG7)//
@M03364:276:000000000-BLYN8:1:1101:15838:13816 1:N:0:1
ACTCCTACGGGAGGCAGCAGTAGGGAATCTTCGGCAATGGGGGCAACCCTGACCGAGCAACGCCGCGTGAGTGAAGAAGGTTTTCGGATCGTAAAACTCTGTTGTTAGAGAAGAACGTTAAGTAGAGTGGAAAGTTACTTAAGTGACGGTATCTAACCAGAAAGGGACGGCTAACTACGTGCCAGCAGCCGCGGTAATACGTAGGTCCCAAGCGTTGTCCGGATTTATTGGGCGTAAAGCGAGC
+
GGGGFGCFGEGGGGGGGGCFFGGGGFGG<FEFGDGGGGFGGGGGGGGFGGGGGGGGGGGGGGGGGGE=FBECFFGGAGGGGGFGGGGGGGGGGGGGCFGGGGGGGGGGGGFGGGGGGGGGGGAFF,CCFFGCB>FGGG9FCGFFCEEEGGGCFGGGGGGGFCEFFGGFGCDDEGDFGGGGGGFGGFCFDFGGGG>*=CFGGGGGG?FGGGGGGGE=EGGGGGGGE@?FGFG5CG7CGGGGG<>)
@M03364:276:000000000-BLYN8:1:1101:29077:13817 1:N:0:1
ACTCCTACGGGAGGCAGCAGTGGGGAATATTGCACAATGGGCGCAAGCCTGATGCAGCCATGCCGCGTGTGTGAAGAAGGCCGTCGGGTTGTAAAGCACTTTCAGCGAGGAGGAAGGTGGTGAGCTTAATACGTTCATCAATTGACGTTACTCGCAGAAGAAGCACCGGCTAACTCCGTGCCAGCAGCCGCGGTAATACGGAGGGTGCAAGCGTTAATCGGAATTACTGGGCGTAAAGCGCACG
+
GGGGGGGGGGGDGDEGGGFCGGGGGGCGFGGGFFGGGFG8FFGGGGGGGGGG9AGEFGGFGGFEFGGEGCFEGGFGCGGGGG+CFEDGGGGGGFGGGGGFGGGGGGG+@CCEE==FCFFEFGGGCA,CFFFGGDGFGDFGDEGGGGGCGGFF<FEEEEGGFGG?FGGGDGGGGGGGGEGGGGGGGFFCFGGGGGCEEFFFGEGGGEGEFGGGGGGGGGGFEECCFFFFCEGCGGDEFGGGC775
@M03364:276:000000000-BLYN8:1:1101:18661:13836 1:N:0:1
ACTCCTACGGGAGGCAGCAGTGGGGAATATTGCACAATGGGCGCAAGCCTGATGCAGCCATGCCGCGTGTGTGAAGAAGGCCTTCGGGTTGTAAAGCACTTTCAGCGAGGAGGAAGGTGGTGAACTTAATACGTTCATCAATTGACGTTACTCGCAGAAGAAGCACCGGCTAACTCCGTGCCAGCAGCCGCGGTAATACGGAGGGTGCAAGCGTTAATCGGAATTACTGGGCGTAAAGCGCACG
+
GGFGGGGGGGGGGGGGGGGGGGGGGGGGGGGGGGGGGGGGGGGGGGGGGGGGGGGGGGGGGGGGGGGGGGGGGGFGGGGGGGGGGGGGGGGGGGDGGGGGGGGGGGGGGGGGGG@FGGGGGGGGGGGGGGGGGGGGGGGGGGGGGGGGGGGGGGGGGGGGGGGGGGGGEGGGGGGGGGGGGGGGGGGGGGGGGGGGFGGGGCGGGGGGGGGGGGG8FGGGGGGGGGGGGGGGGGGGGGGDGGD5
@M03364:276:000000000-BLYN8:1:1101:27566:13883 1:N:0:1
ACTCCTACGGGAGGCAGCAGTAGGGAATCTTCGGCAATGGGGGCAACCCTGACCGAGCAACGCCGCGTGAGTGAAGAAGGTTTTCGGATCGTAAAACTCTGTTGTTAGAGAAGAACGTTAAGTAGAGTGGAAAGTTACTTAAGTGACGGTATCTAACCAGAAAGGGACGGCTAACTACGTGCCAGCAGCCGCGGTAATACGGAGGGTGCAAGCGTTAATCGGAATTACTGGGCGTAAAGCGCAC
+
GGGGFGGGGGGGGGGGGGGGGGGGGGGGGGGGGGGGGGGGGGGGGGGGGGGGGGGGGGGGGGGGGGGGGGGGGGGGGGGGFGGGFGGGGGGGGEFGFFGGGGGGFGGGCFGGGGGGGFGGGGGGGGGGFGGGGGFGFFFGGGGGGGGGGGGGGGGGGGCFGEGGGGGGGGGGGDFGGGGGGDCGDGGGGGGGGGGGGDF?CGGGGEEGCFGDFEE;:CFGGDEEGFGEGGCFCDGEGGGGCDD9
@M03364:276:000000000-BLYN8:1:1101:24379:13909 1:N:0:1
ACTCCTACGGGAGGCAGCAGTGGGGAATATTGCACAATGGGCGCAAGCCTGATGCAGCCATGCCGCGTGTGTGAAGAAGGCCTTCGGGTTGTAAAGCACTTTCAGCGAGGAGGAAGGTGGTGAGCTTAATACGCTCATCAATTGACGTTACTCGCAGAAGAAGCACCGGCTAACTCCGTGCCAGCAGCCGCGGTAATACGGAGGGTGCAAGCGTTAATCGGAATTACTGGGCGTAAAGCGCACG
+
DFGGGGGCEGGGEEFGGGGGFGGGGGGGGGGEGGGGGGGFGGGGGGGGGGFGGGGGGGGGGGGGGGGGGGGGGGGGCAFGEFFGGGGGFGGEGGGGGGGGGGGGGGGGGGGEFEFFGFGGGGGGGGFGGGGGGDEFGGGG9=DGGGGFGGGGGGCFEGGGFBFFFGGGGGGGGGGGFGGGEFGFFFGGGGGGGEGEGGGGGGGGGGGGGGGGGGGGCFGFEDEGGGFGGGCF7DCEGGGGGDG3
@M03364:276:000000000-BLYN8:1:1101:12577:13917 1:N:0:1
ACTCCTACGGGAGGCAGCAGTAGGGAATCTTCGGCAATGGACGAAAGTCTGACCGAGCAACGCCGCGTGAGTGAAGAAGGTTTTCGGATCGTAAAACTCTGTTGTTAGAGAAGAACGTTAAGTAGAGTGGAAAGTTACTTAAGTGACGGTATCTAACCAGAAAGGGACGGCTAACTACGTGCCAGCAGCCGCGGTAATACGTAGGTCCCAAGCGTTGTCCGGATTTATTGGGCGTAAAGCGAGC
+
FGFGGGGGGGGGDGGGCGGGGCFGGFGGGGGGGDGEGGGGGGDFEE@CAFFFGGGGGGGG8FEFEEGCFDFCE<FEDFGGF9FFFEGCFEEGGGGGG?FGFGGGGGFF,:BEFGEECGGF@9CFFCF@AFFGGGGGGGG9C3EFGGEGGCGFGGGGGGGFFCEGGDF@FEGDGCFGC8>>B8DFG78:FC::EGC8BC99CFGGGGGCF788:>A=*=:7A8=5C9CC?C6FG:=ED<FG)//)
@M03364:276:000000000-BLYN8:1:1101:13705:13946 1:N:0:1
ACTCCTACGGGAGGCAGCAGTAGGGAATCTTCGGCAATGGGGGCAACCCTGACCGAGCAACGCCGCGTGAGTGAAGAAGGTTTTCGGATCGTAAAACTCTGTTGTTAGAGAAGAACGTTACGTAGAGTGGAAAATTACTTAAGTGACGGTATCTAACCAGAAAGGGACGGCTAAATACGTGCCAGCAGCCGCGGTAATACGTAGGTCCCAAGCGTTGTCCGGAGTTATGGGGCGTAAAGCGAGC
+
CC6CEGGG@F@;FFCFG;EFFFECGGF@C@6;C;:C@F@F@GCDE@DFGGGFE<@FGEC<E6@FGB=77FGFFDEE?BFG=F<=?:>F=CFED84@FE<EGD<FB4F<CE?AFFF,>:,,+B3FD=>3E>,=FD<FD9CFGCF<C@=CE>B>F@FGCFEG35,DF<FEEDFCFG,@<BEC<*=;CFEFFFGECEC**?;EFB9B8+?CGFA88E;*:=9FE8**2;+<+<8/*5::CF>FG*C7
@M03364:276:000000000-BLYN8:1:1101:21590:13970 1:N:0:1
ACTCCTACGGGAGGCAGCAGTGGGGAATATTGCACAATGGGCGCAAGCCTGATGCAGCCATGCCGCGTGTGTGAAGAAGGCCTTCGGGTTGTAAAGCACTTTCAGCGAGGAGGAAGGTGGTGAGCTTAATACGTTCATCAATTGACGTTACTCGCAGAAGAAGCACCGGCTAACTCCGTGCCAGCAGCCGCGGTAATACGGAGGGTGCAAGCGTTAATCGGAATTACTGGGCGTAAAGCGCACG
+
GGGGGGGGGGGGGGGGGGGGGGGGGGGGGGGGGGGGGGGGGGGGGGGGGGGGGGGGGGGGGGGGGGGGGGGGGGGGGGGGGGGGGGGGGGGGGGGGGGGGGGGGGGGGGGGDGGGGGGGGGGGGGGGGGGGGGGGGGGFGFGGFGGGGGGGGEGGGGGGGGGGGGFGGGGGGGGGGGGGGGGGGGGGGGGGGGGGGGGGGGGGGGGGEGGGGGGGGGGGGGGGGGGGGGFGGGG=EGGGGGGGC
@M03364:276:000000000-BLYN8:1:1101:8043:13979 1:N:0:1
ACTCCTACGGGAGGCAGCAGTGGGGAATATTGCACAATGGGCGCAAGCCTGATGCAGCCATGCCGCGTGTGTGAAGAAGGCCTTCGGGTTGTAAAGCACTTTCAGCGAGGAGGAAGGTGGTGAACTTAATACGTTCATCAATTGACGTTACTCGCAGAAGAAGCACCGGCTAACTCCGTGCCAGCAGCCGCGGTAATACGGAGGGTGCAAGCGTTAATCGGAATTACTGGGCGTAAAGCGCACG
+
GGGGGGGGGGGGGGGDGGGGGGGGGGGGGGGGGGGGGGGGGGGGGGGGGGCGGGGGGGGGGGGGCFGGGEGGGGAFFGGGGGGGGGDGGDGGGGGGCFGFGGFGCGGEGGEGGGGGGGGGGFGGEGGGGGGGGGGGG9FGFGGFGGGGGGGGGGGGG7E7FFFGGGGGGGGGGGGCGDFGGCGGGGGG@EGDCECEFGG58*BE@CEGCCFFGGGG5CGGDGEFGGGCCGGG3DGGCFGGGCG7
@M03364:276:000000000-BLYN8:1:1101:10518:13996 1:N:0:1
ACTCCTACGGGAGGCAGCAGTGGGGAATATTGCACAATGGGCGCAAGCCTGATGCAGCCATGCCGCGTGTGTGAAGAAGGCCTTCGGGTTGTAAAGCACTTTCAGCGAGGAGGAAGGTGGTGAACTTAATACGTTCATCAATTGACGTTACTCGCAGAAGAAGCACCGGCTAACTCCGTGCCAGCAGCCGCGGTAATACGGAGGGTGCAAGCGTTAATCGGAATTACTGGGCGTAAAGCGCACG
+
GGGGGGGGGGGGGGGGGGGGGGGGGGGGGGGFGGGGGGGGGFGGGGGGGGGGGGGGGGGGGEFGGGGGGGGGGGGGGGGGGGGGGGGGGGGFGGGFGGGGGGGGFGCFGGGGGGFFGGGGGGGGGGFGGGGGGGGGFGGGGGGGGGGEDFFFFGGEED7,DFEFGGGGGGGGGGGGGG7CGGGGGGGGGGGGGGEGGCEGGDGDCEGGGGGGGGGGGGF=EGGGGGGGFF5ECGDEGFCDGGG9
@M03364:276:000000000-BLYN8:1:1101:21603:14020 1:N:0:1
ACTCCTACGGGAGGCAGCAGTGGGGAATATTGCACAATGGGCGCAAGCCTGATGCAGCCATGCCGCGTGTGTGAAGAAGGCCTTCGGGTTGTAAAGCACTTTCAGCGAGGAGGAAGGTGGTGAACTTAATACGTTCATCAATTGACGTTACTCGCAGAAGAAGCACCGGCTAACTCCGTGCCAGCAGCCGCGGTAATACGGAGGGTGCAAGCGTTAATCGGAATTACTGGGCGTAAAGCGCACG
+
GGGGGGGGGGGGGGGGGGDGGGGGGGGGFGGGGGGGGGGGGGGGGGGGGGGGGGGGGGGGGGGGGGGGGGGGGGGGGGGGGGGGGGGGGGGGGGGGGGGGGGGGGGGGGGGGGGGGGGGGGGGFFFCGGAFGGGGGGGGGGFGGGGGGFGGGGGGFGGGFGGGGGGGGGGGGGFGGG@DGGGFFFFGGGGGGDGGGGGFF5BEGGGEGGGGGGGGGGGGGGGGGGGFGGGGGGGCEFGGGDGD5
@M03364:276:000000000-BLYN8:1:1101:19213:14030 1:N:0:1
ACTCCTACGGGAGGCAGCAGTGGGGAATATTGCACAATGGGCGCAAGCCTGATGCAGCCATGCCGCGTGTATGAAGAAGGCCTTCGGGTTGTAAAGTACTTTCAGCGAGGAGGAAGGCATTAAGGTTAATAACCTTAGTGATTGACGTTACTCGCAGAAGAAGCACCGGCTAACTCCGTGCCAGCAGCCGCGGTAATACGGAGGGTGCAAGCGTTAATCGGAATTACTGGGCGTAAAGCGCACG
+
GGGGGGGGGGGGGGGGGGGGGGGGGGGGGGGGGGGGGGGGGGGGGGGGGGGGGGGGGGGGGGGGGGGGGEGGGGGGGGGGGGGGGGGGGGGGGGGGGGGGFGGGGGGGGGGGGGGGGGGGGGGGGGFGGGGGGGGGGGFGGGGGGGGGGGGGGGGGGGGGGGGGGGGGGGGGGFDGGEE7CGGGGGGGGGGGGGGGFGGGGGGGG>EDGEGGGEGGFFGGGDGGCCF9FFGGGGGGGGGGDGGC
@M03364:276:000000000-BLYN8:1:1101:21006:14033 1:N:0:1
ACTCCTACGGGAGGCAGCAGTGGGGAATATTGCACAATGGGCGCAAGCCTGATGCAGCCATGCCGCGTGTGTGAAGAAGGCCTTCGGGTTGTAAAGCACTTTCAGCGAGGAGGAAGGTGGTGAGCTTAATACGCTCATCAATTGACGTTACTCGCAGAAGAAGCACCGGCTAACTCCGTGCCAGCAGCCGCGGTAATACGGAGGGTGCAAGCGTTAATCGGAATTACTGGGCGTAAAGCGCACG
+
FGGGGGGGGGGGGGGGGGGGGGGGGGGGGGGGGGGGGGGGGGGGGGGGGGGGGGGGGGGGGGGGGGGGGGGGGGGGGGGGGGGGGGGGGGGGGGGGGGGGGGGGGGGGGGGGGGGGGGGGGGGFFGGGGGGGGDGGGGGGGGFGGGGGGGGGGGGGGGGGFGGGGGGGGGGGGGGGGGGGGGGGGGGGGGGGGEEGGGFGGDGGGGGGGFG5EEGGGGGGGGGGGGCC?6FGGGG5FGGGGG:7
@M03364:276:000000000-BLYN8:1:1101:21919:14089 1:N:0:1
ACTCCTACGGGAGGCAGCAGTAGGGAATCTTCGGCAATGGGGGCAACCCTGACCGAGCAACGCCGCGTGAGTGAAGAAGGTTTTCGGATCGTAAAACTCTGTTGTTAGAGAAGAACGTTAAGTAGAGTGGAAAGTTACTTAAGTGACGGTATCTAACCAGAAAGGGACGGCTAACTACGTGCCAGCAGCCGCGGTAATACGTAGGTCCCAAGCGTTGTCCGGATTTATTGGGCGTAAAGCGAGC
+
GGGGGGGGGGGGGGGGGGGGGGGGGGGGGGGGGGGGGGGGGGGGGGFGGGGGGGFGGGGGGGGGGGGGGDEFGGGGFGGGFGGGGGGGGFGGGGGF@FFEFFFGGGFGGGGCFGGCFGGGCGGGGG9BBFFFDGGGGGGGGFGDGGGGGGGGGFFGGGGGGGGCDEGGD::*>7,?DE7BFDGGFFGFGGGGGG*=EF+>EFCC@G9CCFF=FGGGGGGGGGGEGGGG79CGGD*>D<>FGGGD
@M03364:276:000000000-BLYN8:1:1101:24666:14140 1:N:0:1
ACTCCTACGGGAGGCAGCAGTAGGGAATCTTCCACAATGGACGCAAGTCTGATGGAGCAACGCCGCGTGAGTGAAGAAGGGTTTCGGCTCGTAAAGCTCTGTTGTTAAAGAAGAACGTGGGTAAGAGTAACTGTTTACCCAGTGACGGTATTTAACCAGAAAGCCACGGCTAACTACGTGCCAGCAGCCGCGGTAATACGTAGGTGGCAAGCGTTATCCGGATTTATTGGGCGTAAAGCGAGCG
+
GGGGGGGGGGGGEGGGGGGGGGGGGGGGGGGGGGGGGGGGGGGGGGGGGGGGGGGFGGGGGGE>CFGGGGGFGGGGGGGGGGGGGGGGGGEEGFGGGFGGGGGDBFGFGGGGGGFFGGGGGGGFGFGFGGGGGDFFDCFGFFFGGGGGGG7FDEFFGGGGGGGGCCCEGCFEGGGGGGGFGGFGF7DDGGDCEGGGGGGFGGFGGGCCGGFD8EGGGGGEGDGGGGGGGGGGDGEGGDGGG37D
@M03364:276:000000000-BLYN8:1:1101:5178:14141 1:N:0:1
ACTCCTACGGGAGGCAGCAGTGGGGAATATTGCACAATGGGCGCAAGCCTGATGCAGCCATGCCGCGTGTGTGAAGAAGGCCTTCGGGTTGTAAAGCACTTTCAGCGAGGAGGAAGGTGGTGAGCTTAATACGTTCATCAATTGACGTTACTCGCAGAAGAAGCACCGGCTAACTCCGTGCCAGCAGCCGCGGTAATACGGAGGGTGCAAGCGTTAATCGGAATTACTGGGCGTAAAGCGCACG
+
GGGGGGGGGGGGGGGGGGGGGGGGGGGGGGGGGGGGGGGGCGGGGGGGGGGGGGGGGGGGGGGGGGGGGGGGGGGGGGGGFGGGGGGGGGGEGGGGGGGGGGGFFGGGGGGGGGGGGGGGGGGGGGGGGGGGGGGGCEFFGGGGFGGGGGGGGGGGGGGGGFGGGGFGGGGGFGGGGGFGGGGGGGGGGGGGGGGGFGFGG8>EC:55<@FFGEGCFGGGDGGG@CGGGGG=DGGDDGGGGGG5
@M03364:276:000000000-BLYN8:1:1101:20079:14145 1:N:0:1
ACTCCTACGGGAGGCAGCAGTAGGGAATCTTCGGCAATGGGGGCAACCCTGACCGAGCAACGCCGCGTGAGTGAAGAAGGTTTTCGGATCGTAAAACTCTGTTGTTAGAGAAGAACGTTAAGTAGAGTGGAAAGTTACTTAAGTGACGGTATCTAACCAGAAAGGGACGGCTAACTACGTGCCAGCAGCCGCGGTAATACGTAGGTCCCAAGCGTTGTCCGGATTTATTGGGCGTAAAGCGAGC
+
GGGGGGGGGGGGGGGGGGGGGGGGGGGGGGGGGGGGGGGGGGGGGGGGGGGGGGGGGGGGGGGGGGGGGGGGGGGGGGGGGFGGGGGGGGGGGGGGGGGGGGGGGGGGGGGGGGGFGFGGGGFFGFGGGGGGGGGGFGGGGGGGGGGGGGGGGGGGGGGGGGGGGGGGGGGGGGGGGGGGGGGGGGGGGGGEGGCEEGFGG??CGGGGGGGGFGEGGGFGGGEGEGGFFGGGGGGGGGGGGDG9
@M03364:276:000000000-BLYN8:1:1101:29141:14165 1:N:0:1
ACTCCTACGGGAGGCAGCAGTGGGGAATATTGCACAATGGGCGCAACCCTGATGCAGCAATGCCGCGTGTGTGAAGAAGGCCTTCGGGTTGTAAAGCACTTTCAGCGAGGAGGAAGGTGGTGAGCTTAATACGTTCATCCATTGACGTTACTCGCAGCAGAAGCACCGGCTAAATCCGTGCCAGCAGCCGCGGTAATACGGAGGGTGCAAGCGTTAATCGGAATTACTGGGCGTAAAGCGCACG
+
CFFFGGCG@BEFECEGGEFGCFGGGGGGGGG<CEFFGFFCF,@+@F+,8EFC<ECEFF,:FFGFC:FEG,9EFGFFF@FE,CCED@FEC?@7FF9@5AFFCF?AFFDG>FG+4:<<7,:B84EF,,35<F<BBFF8DF?,,@E3>C=+@<8,=F+@++8<<:<F,7@C@73F:2,,,1>:6>DC7BC8C*411CCGEG?:88C*CCC8CF788EGGGGGGCEE50+<<C6=F7)2:**29/))1
@M03364:276:000000000-BLYN8:1:1101:19921:14168 1:N:0:1
ACTCCTACGGGAGGCAGCAGTAGGGAATCTTCCACAATGGACGAAAGTCTGATGGAGCAACGCCGCGTGAGTGAAGAAGGTTTTCGGATCGTAAAACTCTGTTGTTGGAGAAGAATGTATCTGATAGTAACTGATCAGGTAGTGACGGTATCCAACCAGAAAGCCACGGCTAACTACGTGCCAGCAGCCGCGGTAATACGTAGGTGGCAAGCGTTGTCCGGATTTATTGGGCGTAAAGCGAGCG
+
FGGGGFGGGDGEGGDCCFGGGGGGGGGGGGGGGFGFGGGGEFDEGEFFGGGGGFFFGGCEGGGGGGG@FGGGGGGGGGCFEFGGGGGGGGDGGDFGGGGGFGGGFGGGCAFGGGGAEFCEGGGDFECGGGGGDGEFGGEFFDEEGGGGGG?FGGGGDFGFFGGGFFGGDGECFGGGGGGFFGGFGGGFECCGG:CEDEG5>CEC,BCFGGGGGEGGC?FEGGC7CFFFGGGGGGG5FC>CGGGC
@M03364:276:000000000-BLYN8:1:1101:19883:14201 1:N:0:1
ACTCCTACGGGAGGCAGCAGTGGGGAATATTGCACAATGGGCGCAAGCCTGATGCAGCCATGCCGCGTGTGTGAAGAAGGCCTTCGGGTTGTAAAGCACTTTCAGCGAGGAGGAAGGTGGTGAACTTAATACGTTCATCAATTGACGTTACTCGCAGAAGAAGCACCGGCTAACTCCGTGCCAGCAGCCGCGGTAATACGGAGGGTGCAAGCGTTAATCGGAATTACTGGGCGTAAAGCGCACG
+
GGGGGGGGGGGGGGGGGGGGGGGGGGGGGGGGGGGGGGGGGGGGGGGGGGGGGGGGGGGGGGGGGGGGGGGGGGGGGGGGGGGGGGGGGGGGGGGGGGGGGGGGGGGGGGGGGGGGGGGGGGGGGGGGGGGGGGGFGGGGGGGGGGGGGGGGGGGGGGGGGGGGGGGGGGGGGGGGGGGGGGGGGGGGGGGGGGGDGGGGGGGGGGGGGGGGGGGGGGCGGGGGGGGGGGGGGGGGGGGGGGGD
@M03364:276:000000000-BLYN8:1:1101:29109:14226 1:N:0:1
ACTCCTACGGGAGGCAGCAGTGGGGAATATTGCACAATGGGCGCAAGCCTGATGCAGCCATGCCGCGTGTGTGAAGAAGGCCTTCGGGTTGTAAAGCACTTTCAGCGAGGAGGAAGGTGGTGAACTTAATACGTTCATCAATTGACGTTACTCGCAGAAGAAGCACCGGCTAACTCCGTGCCAGCAGCCGCGGTAATACGGAGGGTGCAAGCGTTAATCGGAATTACTGGGCGTAAAGCGCACG
+
GGFGGGG@F7FCC7FCCDFFFEFCE@@FCEFGGGGGF@FGGGGDGGGGFGFFGDFADEFFFGFGGGGEDGGGG9<AFGGFG@EFDF:BE:+BDFGG9FFEFCEFFEGCCCG:F@@FDEFGC=FG95CFGGFGGBFFFFC9AA:E<,@FFDFGFG+@CEFGFCFFGG@CEGGCFGC9FE@7C@CFGFF:F>CEDG>CFG9=C588CC*=EFC*;EGGGG7CEGCFEGFCE6@5775C7>7D)9D1
@M03364:276:000000000-BLYN8:1:1101:21526:14237 1:N:0:1
ACTCCTACGGGAGGCAGCAGTGGGGAATATTGCACAATGGGCGCAAGCCTGATGCAGCCATGCCGCGTGTGTGAAGAAGGCCTTCGGGTTGTAAAGCACTTTCAGCGAGGAGGAAGGTGGTGAGCTTAATACGTTCATCAATTGACGTTACTCGCAGAAGAAGCACCGGCTAACTCCGTGCCAGCAGCCGCGGTAATACGGAGGGTGCAAGCGTTAATCGGAATTACTGGGCGTAAAGCGCACG
+
GGGGGGGGGGGDGGGGGGGGGGGGGGGGGGGGGGGGGGGGGGGGGGGGGGGGGGGGGGGGGGGGGGGGGEFGGGGGGGGGGFGGGGGDFEGGGGGGGGGGGGGGGGGFGGGGGGGGGFFGGGFGGGGGGGGGGGDFGGGGGFGGGGGGGGGGGGGGEGGGGGGGFGGGCEGGGGGGGEFFGGGGGGGGGDGGGEGGGGFGG>>7EGGGGGGD=E=EGG7CEGGCFFGGFGGGGGGEFGGGCDGC
@M03364:276:000000000-BLYN8:1:1101:12978:14283 1:N:0:1
ACTCCTACGGGAGGCAGCAGTGGGGAATATTGCACAATGGGCGCAAGCCTGATGCAGCCATGCCGCGTGTGTGAAGAAGGCCTTCGGGTTGTAAAGCACTTTCAGCGAGGAGGAAGGTGGTGAGCTTAATACGCTCATCAATTGACGTTACTCGCAGAAGAAGCACCGGCTAACTCCGTGCCAGCAGCCGCGGTAATACGGAGGGTGCAAGCGTTAATCGGAATTACTGGGCGTAAAGCGCACG
+
GGGGGGGGGGGGGGGGGGGGGGGGGF7FFGEFFFGGGGGFEFGGGGGGFGGGGGGGDFCDFFGGGGG:FGGCFFECCFFFGE?GFGGDGG>EGGGGGGGG??FFFGEGE@@CFG?EEGGCCFFGGC<F9DFEFFFCGGFFGFBGGDE>FBEGC@FGGGGFFGGFFGGEDECCCCCCDE::BBFGGGGGGCEE5ECCFG955C5**==EGFFFGCE=5?FGG=EGFFG7<?8=CDGGFG79C759
@M03364:276:000000000-BLYN8:1:1101:16676:14340 1:N:0:1
ACTCCTACGGGAGGCAGCAGTAGGGAATCTTCGGCAATGGGGGCAACCCTGACCGAGCAACGCCGCGTGAGTGAAGAAGGTTTTCGGATCGTAAAACTCTGTTGTTAGAGAAGAACGTTAAGTAGAGTGGAAAGTTACTTAAGTGACGGTATCTAACCAGAAAGGGACGGCTAACTACGTGCCAGCAGCCGCGGTAATACGTAGGTCCCAAGCGTTGTCCGGATTTATTGGGCGTAAAGCGAGC
+
GGGGGGGGGGGGGGGGGGGGGGGGGGGGGGGGGGGGGGGGGGGGGGGGGGGGGGGGGGGGGGGGGGGGG>FGGGGGGGGGFGFGGGGGGGGGGGGGGGGGGGGGGGGGGGFGGGGFGDFFFGADAFFAFGGGGGGGGGFFGGGFGGGDGGGGGGGGCGGGGCGGG7E7FGGGGGGGGGGGGGGGEGGFDGEDECGGC9CGFFGFCBFGGF@=CEC*/A?F5EG55<FGGG9E4CCEGGGGGDC)
@M03364:276:000000000-BLYN8:1:1101:16015:14349 1:N:0:1
ACTCCTACGGGAGGCAGCAGTGGGGAATATTGCACAATGGGCGCAAGCCTGATGCAGCCATGCCGCGTGTGTGAAGAAGGCCTTCGGGTTGTAAAGCACTTTCAGCGAGGAGGAAGGTGGTGAACTTAATACGTTCATCAATTGACGTTACTCGCAGAAGAAGCACCGGCTAACTCCGTGCCAGCAGCCGCGGTAATACGGAGGGTGCAAGCGTTAATCGGAATTACTGGGCGTAAAGCGCACG
+
GFGGGGGGGGGEEGGDGGE<EFGGGGDFFFGCCDEFGGFG@GCGGGEGGF<FF<AFGCFGGFECECF>FGCEFGGGGGGFGCF8FGGGGEGGFFFGGG@FGA,@FE@FGGFFEGEFCGGFFFFFCF9BFGCGGEGGDFGFCF=FFGGCDFEEGCGEFDFFF:EFF<FGGGGEEGGCFGFFCC;DFF8FF>EGGGGGGFGGGDEGGGEEGCGGGGGEGGFCECCGCEEG?EGFC<C7*:7>/>D)
@M03364:276:000000000-BLYN8:1:1101:24403:14412 1:N:0:1
ACTCCTACGGGAGGCAGCAGTAGGGAATCTTCGGCAATGGGGGCAACCCTGACCGAGCAACGCCGCGTGAGTGAAGAAGGTTTTCGGATCGTAAAACTCGGTTGTTAGAGAAGAACGTTAAGTAGAGTGGAAAGTTACTTAAGTGACGGTATCTAACCAGAAAGGGACGGCTAACTACGTGCCAGCAGCCGCGGTCATACGTAGGTCCCAAGCGTTGTCCGGATTTATTGGGCGTAAAGCGAGC
+
ECFG8,CFFEFC:FE;@FFECCEF78FCFEF9FCE@+CEF@CEG7C@FC<FFEG@CFF:C@BF:@=EFG@FFFFFGFCDE<FDBFEG7FGGFFF7EE8F4?FCCCA?FCD<DGFGFGEFCDCFFFF9=<+,BFFGGCFGFFGFCF9=:BFDGGC,;><FFFGGGFGG@>EFDED,,?7FFF*:CCEG,B**=8:**3+C?2BEFBFFCC9C*;CCG77F+:**5/<+<+3+*7C>**/:*9/C)
@M03364:276:000000000-BLYN8:1:1101:26944:14425 1:N:0:1
ACTCCTACGGGAGGCAGCAGTGGGGAATATTGCACAATGGGCGCAAGCCTGATGCAGCCATGCCGCGTGTGTGAAGAAGGCCTTCGGGTTGTAAAGCACTTTCAGCGAGGAGGAAGGTGGTGAGCTTAATACGTTCATCAATTGACGTTACTCGCAGAAGAAGCACCGGCTAACTCCGTGCCAGCAGCCGCGGTAATACGGAGGGTGCAAGCGTTAATCGGAATTACTGGGCGTAAAGCGCACG
+
GGGGGGGGGGGEGGGGGGGGFFGGGGGGGGGGFFGGGGGGCFGGGGGGGGGGGGGGGGGGFGGGGGGGGFGGGGGGGGGGGGGGFGGGGGGGGGGGGGGGGGGGGGGGGGGGGGGGGGGFFF98<DFFFFGFGDGGFC9F<FGFGGGGGFGGDGCGGGDGGGGDGGGGDGGEFFGGGGGGGGGFCFG7B8E>EGGDFGG5EDGGGGGC6>CFGGGGGGGGGG=FGGGGG6FFGDGGGGGGCDGC
@M03364:276:000000000-BLYN8:1:1101:9615:14427 1:N:0:1
ACTCCTACGGGAGGCAGCAGTGGGGAATATTGCACAATGGGCGCAAGCCTGATGCAGCCATGCCGCGTGTGTGAAGAAGGCCTTCGGGTTGTAAAGCACTTTCAGCGAGGAGGAAGGTGGTGAACTTAATACGTTCATCAATTGACGTTACTCGCAGAAGAAGCACCGGCTAACTCCGTGCCAGCAGCCGCGGTAATACGGAGGGTGCAAGCGTTAATCGGAATTACTGGGCGTAAAGCGCACG
+
GGGGGGGGGGGGGGGGGGGGGGGGGDEGGGGGGGGGGGGGGGGGGGGGGGGGGGGGGGGGGGGGGGGGGGGGGGGGGGGGGGGGGGGGGGGGGGGGGGGGGGGGGGGGGGGGGGGGGGGGGGGGGGGGGGGGGGGGGGGGGGGGGGGEGGGGGGGGGGGGGGGG@FGGGGGGGGGGGGGGGCBCFGGGGGGGGGGGGGGGGGGGGGGGGGGGGGGGGGGGGGGGGGGGGGGGGGGGFGGGGGG<
@M03364:276:000000000-BLYN8:1:1101:20829:14431 1:N:0:1
ACTCCTACGGGAGGCAGCAGTAGGGAATCTTCGGCAATGGGGGCAACCCTGACCGAGCAACGCCGCGTGAGTGAAGAAGGTTTTCGGATCGTAAAACTCTGTTGTTAGAGAAGAACGTTAAGTAGAGTGGAAAGTTACTTAAGTGACGGTATCTAACCAGAAAGGGACGGCTAACTACGTGCCAGCAGCCGCGGTAATACGTAGGTCCCGAGCGTTGTCCGGATTTATTGGGCGTAAAGCGAGC
+
GGGGGGGGGGGGGGGCGGGGGGGGGGGGGGGGGGGGGGGGGGGGGGGGGGGGGGGGGGGGGCCEGGGGFFGGGFGGGGFGFFGFGGGGGGGGGGGGGGGGGGGGFFFGGGGGGGGGGBDFCGGGGGGFGGC@FGFFFGGGGGGCFGGGGCCFGGFGGCFGGFGGGGGGGGDD7CGG;DFCFFFGFFGGGGGCEGG7CEFGF9CGGGC?C=CEEEGGGGFGGGE7=FG?GDGGFG=5DG7?DGGC
@M03364:276:000000000-BLYN8:1:1101:14591:14445 1:N:0:1
ACTCCTACGGGAGGCAGCAGTGGGGAATATTGCACAATGGGCGCAAGCCTGATGCAGCCATGCCGCGTGTGTGAAGAAGGCCTTCGGGTTGTAAAGCACTTTCAGCGAGGAGGAAGGTGGTGAACTTAATACGTTCATCAATTGACGTTACTCGCAGAAGAAGCACCGGCTAACTCCGTGCCAGCAGCCGCGGTAATACGGAGGGTGCAAGCGTTAATCGGAATTACTGGGCGTAAAGCGCACG
+
GGGGGGGGGGGGGGGGGGGGGGGGGGGGGGGGGGGGGGGGGGGGGGGGGGGGGGGGGGGGGGGGGGGGGGGGGGGGGGGGGGGGGGGGGGGGGGGGGGGGGGGGGGGGGGGGGGGGGGGGGGGGGGGGGGGGGFGGGGGFGGGFGGGGGGGGGGGGGGGGGGGGGGGGGGGGEGFGGGFGGGFFGGGGGGGGDEGGGGGGGGGGGGGGGGGGGEEGGGGGGCGGGGGGGGGGDDGGGGGGGGG3
@M03364:276:000000000-BLYN8:1:1101:18820:14459 1:N:0:1
ACTCCTACGGGAGGCAGCAGTAGGGAATCTTCGGCAATGGGGGCAACCCTGACCGAGCAACGCCGCGTGAGTGAAGAAGGTTTTCGGATCGTAAAGCTCTGTTGTTAGAGAAGAACGTTAAGTAGAGTGGAAAGTTAGTTAAGTGACGGTATCTAACAAGAAAGGGACGGCTAACTACGTGCCAGCAGCCGCGGTAATACGTAGGTCCCAAGCGTTGTCCGGATTTATTGGGCGTAAAGCGAGG
+
EFGGGGGGGGGGGGGGGGGGG<FGGGGGGGG<,6FGGGGGGGGGGG<FGGGG8,+@CG+EEFGGGGGGGCEGGGGGGGGGBAFGGGG7B+BFFEG,BDGGGG<,4,<F9CFFGGG8FFAD@A<@F9DDDFGDF8B<F,C<CDF=,3>++3<DGE,BF,>:FF,,,*55@1*FF,4>;><221BC@CC8BC88EEE8CF9+:?:CEB?<8CC8*;;*::C7:8E5*<<C+<?74)**9*:*15))
@M03364:276:000000000-BLYN8:1:1101:23439:14475 1:N:0:1
ACTCCTACGGGAGGCAGCAGTGGGGAATATTGCACAATGGGCGCAAGCCTGATGCAGCCATGCCGCGTGTGTGAAGAAGGCCTTCGGGTTGTAAAGCACTTTCAGCGAGGAGGAAGGTGGTGAGCTTAATACGTTCATCAATTGACGTTACTCGCAGAAGAAGCACCGGCTAACTCCGTGCCAGCAGCCGCGGTAATACGGAGGGTGCAAGCGTTAATCGGAATTACTGGGCGTAAAGCGCACG
+
DFGGGGGGGGGGGGGGGGGGGGGGGGGGGGGGGGGGGGGGGGGGGGGGGGGFGGGGGGFGGGGGGGGGGGGGGGGGGGGGGGGGGGGGGGGGGGGGGGGGGGGGGGGGGGGGGGGGGGGGGGGGGGCFGGGGGGGGGGGAFGGGGGGGGGGGFEGGGGGFGGGGGGGDDEGGGGGGGGGGGGGCFGGGGGGGDGGGGDGGE8CE@EGGGEFGGGGE:FGG5EGGGDGGGGDDDGDGGGGDGCC<
@M03364:276:000000000-BLYN8:1:1101:4603:14498 1:N:0:1
ACTCCTACGGGAGGCAGCAGTGGGGAATATTGCACAATGGGCGCAAGCCTGATGCAGCCATGCCGCGTGTGTGAAGAAGGCCTTCGGGTTGTAAAGCACTTTCAGCGAGGAGGAAGGTGGTGAGCTTAATACGCTCATCAATTGACGTTACTCGCAGAAGAAGCACCGGCTAACTCCGTGCCAGCAGCCGCGGTAATACGGAGGGTGCAAGCGTTAATCGGAATTACTGGGCGTAAAGCGCACG
+
GGGGGGGGGGGGGGGGGGGGGGGGGGGGGGGGGGGGGGGGGGGGGGGGGGGGGGGGGGGGGGGFGGGGGGGGGGGGGGGGGGGGGGGGGGGGGDFGGGGGGGGGGGGDFGGGGGGGGGGGGGGGGGGGGGGFFGEGEGGGGGGGGGGGDGGGGGGGGGGFGGGGGGGGGGGGGGGGGGGGGGGGGGGGGGGDGGGGGGGFGGGGGECCGGGCEGGDGGFGGGGGFFFGGGGGDGGCCF:CDDGC
@M03364:276:000000000-BLYN8:1:1101:9110:14528 1:N:0:1
ACTCCTACGGGAGGCAGCAGTAGGGAATCTTCGGCAATGGGGGCAACCCTGACCGAGCAACGCCGCGTGAGTGAAGAAGGTTTTCGGATCGTAAAACTCTGTTGTTAGAGAAGAACGTTAAGTAGAGTGGAAAGTTACTTAAGTGACGGTATCTAACCAGAAAGGGACGGCTAACTACGTGCCAGCAGCCGCGGTAATACGTAGGTCCCAAGCGTTGTCCGGATTTATTGGGCGTAAAGCGAGC
+
GGGGGGGGGGGGGGGGGGGGGGGGGGGGGGGGGGGGGGGGGGGGGGGGGGGGGGGGGGGGGGGGGGEGGCGGGGGGGGGGCFFGGGGGGGGGGGGGGFGGGGGGEGGGGGFGGGGGGDEGGGFGGGGGGGGGGGGGFGGGGGGFDFGGG@FGFEAFG<,:<FFFGGGGGEG>FCGFGFGCCEF9<CFGGFEGED:EG?FGF2CEGGGGGGGDGGEEGGGFEG8:EGGGCGFECD::CFCCCD:)
@M03364:276:000000000-BLYN8:1:1101:5001:14582 1:N:0:1
ACTCCTACGGGAGGCAGCAGTGGGGAATATTGCACAATGGGCGCAAGCCTGATGCAGCCATGCCGCGTGTGTGAAGAAGGCCTTCGGGTTGTAAAGCACTTTCAGCGAGGAGGAAGGTGGTGAGCTTAATACGCTCATCAATTGACGTTACTCGCAGAAGAAGCACCGGCTAACTCCGTGCCAGCAGCCGCGGTAACACGGAGGGTGCAAGCGTTAATCGGAATTACTGGGCGTAAAGCGCACG
+
FFGGGGGGGGGGCGGCFE-CC8EFGGGFGGGCFGGGGGFGFGCEGGGGG@CF,CEEGGFGCGG@7FGFG7FFFGGGGFEGFF<C@FEG<:FGGGG?FGGGGGAE<EB=CDBF==F<C,,4BFFFDDCFCFF9FF=+@DFCF9D>==>C+33,DFFD:7,@BFFFFFCCEFE@,,>>FEG<7EC;*,:C,:C8EEG8+<:BEBCE7=>*++<58CECEGFGC*:56C++<E@5C<GDF77)/7<)
@M03364:276:000000000-BLYN8:1:1101:21973:14600 1:N:0:1
ACTCCTACGGGAGGCAGCAGTGGGGAATATTGCACAATGGGCGCAAGCCTGATGCAGCCATGCCGCGTGTGTGAAGAAGGCCTTCGGGTTGTAAAGCACTTTCAGCGAGGAGGAAGGTGGTGAACTTAATACGTTCATCAATTGACGTTACTCGCAGAAGAAGCACCGGCTAACTCCGTGCCAGCAGCCGCGGTAATACGGAGGGTGCAAGCGTTAATCGGAATTACTGGGCGTAAAGCGCACG
+
GGGGGGGGGGGGGGGGGGGGGGGGGGGGGGGGGGGGGGGGGGEGGGGGGGGGGGGGGGGGGGGGGGGGGGGGGGGGGGGGGGGGGGGGGGGGGGGGGGFFGGGGGGGDGGGGGGDGGGGGGGDGFGGGGGGFGGGGGGGGGGGGGGGGGGGGGGGGGGGGGGGGGGGGGGGGGGGGGGGGGGGGGGFGGGGGGGGGGGGGGCEGGGGGGGGGGGGGGGGGGGGGGGGGGGGGGGEGFFFGGGG3
@M03364:276:000000000-BLYN8:1:1101:8202:14626 1:N:0:1
ACTCCTACGGGAGGCAGCAGTGGGGAATATTGCACAATGGGCGCAAGCCTGATGCAGCCATGCCGCGTGTGTGAAGAAGGCCTTCGGGTTGTAAAGCACTTTCAGCGAGGAGGAAGGTGGTGAGCTTAATACGTTCATCAATTGACGTTACTCGCAGAAGAAGCACCGGCTAACTCCGTGCCAGCAGCCGCGGTAATACGGAGGGTGCAAGCGTTAATCGGAATTACTGGGCGTAAAGCGCACG
+
GGGGGGGGGGGGGGGGGGGGGGGGGGGGGGGGGGGGGGGGGGGGGGGGGGGGGGGGGGGGGGFGGGGGGGGGGGGGGGGGFGGGGGGGGGGGGGGGFGFFGGGGGGGEGGGGGGGGGGGGGGGGFGGGGGGGGGFFGGGGGGGGGGGGGGGGGGGGGGGGGGGFFGFGGGGGDGFGGGGCGGGGGCB7BEGCEEGE?FGFGGGGGGGGGGGGG>EC=C7CG58CCFGGGGGGGD5>7CCD5DD7
@M03364:276:000000000-BLYN8:1:1101:7785:14629 1:N:0:1
ACTCCTACGGGAGGCAGCAGTGGGGAATATTGCACAATGGGCGCAAGCCTGATGCAGCCATGCCGCGTGTGTGAAGAAGGCCTTCGGGTTGTAAAGCACTTTCAGCGAGGAGGAAGGTGGTGAACTTAATACGTTCATCAATTGACGTTACTCGCAGAAGAAGCACCGGCTAACTCCGTGCCAGCAGCCGCGGTAATACGGAGGGTGCAAGCGTTAATCGGAATTACTGGGCGTAAAGCGCACG
+
GGGGGGGGGGGGGGGGGGGGEFGGGGGGGGGGGGGGGGGGGGGGGGGGGGGGGGGGGGGGGGGGCGGGGGGGGGGGGGGGGGGGGGGGFGGGGGGGGGGFFGGGGGGGGGGGGGGGGGGGGGGGGGGGGGGGGEFFGGGGGFGGGGGFF8FGDC>CFGGCGFG?BF@FGGGGGGGGFGGGGGGGGGGGGDGG>1B8+?;C>EECC8EGFG@FEGGGGGGGGGGGGGGG9<C=DGGGGF:DGGD7
@M03364:276:000000000-BLYN8:1:1101:25048:14653 1:N:0:1
ACTCCTACGGGAGGCAGCAGTAGGGAATCTTCGGCAATGGACGAAAGTCTGACCGAGCAACGCCGCGTGAGTGAAGAAGGTTTTCGGATCGGAAAACTCTGTTGTTAGAGAAGAACGACGAGGTGAGTGGAAAGCTCCTTGTGTGACGGTATCTAACCGGAAAGGGAAGGCTAACTACGTGGCAGCAGTCGCGGTGATGAGTAGGGGGTAAGCGGGGTCCGGATTTATTGGGCGGAAAGCGAGG
+
FGGGGGGGGGGGGGGGGGGGG@FGGGGG9FF9F7FGGGGG,FGCBFGCFGGGDE+CFGFFGGDCGGGFGGGCFG,EEFGG,E<F<@FC>+?+8FGDFFCEEFGA8BFEC<,B==F,6+6@=@F+8,BFC?E=<>,BD,,=,@CF7,:++@5*7@;;9,*5>**@,*2,1*<C:?8;BCFF,*=CGC*B<81*3*31*<++52+?+5*:1;89<8**11***2***+0<:7CC*7*//974)*)1
@M03364:276:000000000-BLYN8:1:1101:5976:14698 1:N:0:1
ACTCCTACGGGAGGCAGCAGTAGGGAATCTTCGGCAATGGGGGCAACCCTGACCGAGCAACGCCGCGTGAGTGAAGAAGGTTTTCGGATCGTAAAACTCTGTTGTTAGAGAAGAACGTTAAGTAGAGTGGAAAATTACTTAAGTGACGGTATCTAACCAGAAAGGGACGGCTAACTACGTGCCAGCAGCCGCGGTAATACGTAGGTCCCAAGCGTTGTCCGGATTTATTGGGCGTAAAGCGAGG
+
GGGGGGGGGGGGGGGGGGGGGGGGGGGGGGGGGGGGGGGGGGGGGGGGGGGGGGGGGGDGGGGGGGGGGGGGGGGGGGGGGFFGGGGEEGGGGGGGFGGGDGGGGGFFGGGCFGGCFFDFFFAFGGGFFGGGGFFGGGGGGFGC9@FFGEGGGGGGGGGGFGGGGGGGDDFEE@CFGGCFGG;2BFFCGEGGGDEG5BCEFCFGDGGG8EC=FCGGGGG+:28EGCFF+0<59CECD9CF:CG)
@M03364:276:000000000-BLYN8:1:1101:18169:14714 1:N:0:1
ACTCCTACGGGAGGCAGCAGTGGGGAATATTGCACAATGGGCGCAAGCCTGATGCAGCCATGCCGCGTGTGTGAAGAAGGCCTTCGGGTTGTAAAGCACTTTCAGCGAGGAGGAAGGTGGTGAGCTTAATACGCTCATCAATTGACGTTACTCGCAGAAGAAGCACCGGCTAACTCCGTGCCAGCAGCCGCGGTAATACGGAGGGTGCAAGCGTTAATCGGAATTACTGGGCGTAAAGCGCACG
+
GGGGGGGGGGGGGGGGGGGGGGGGGGGGGGGGGGGGGGGGGGGGGGGGGGGGGGGGGGGGGGGGGGGGGGGGGGGGGGGGGGGGGGGGGGGGGGGGGGGGGGGGGGGGGGGGGGGGGDGGGGGGGGGGGGGGGGGGGGGGGGGGGGGGGGGGGGGGGGGGGGGGGGGGGGGGGGGGGGGGGGGGGGGGF>CGGGGGGGGGGGGGGGGGGGGDEGGGGFF=GGGGGFGGGGGGGGGDGFCGGGCC
@M03364:276:000000000-BLYN8:1:1101:3615:14720 1:N:0:1
ACTCCTACGGGAGGCAGCAGTGGGGAATATTGCACAATGGGCGCAAGCCTGATGCAGCCATGCCGCGTGTGTGAAGAAGGCCTTCGGGTTGTAAAGCACTTTCAGCGAGGAGGAAGGTGGTGAGCTTAATACGTTCATCAATTGACGTTACTCGCAGAAGAAGCACCGGCTAACTCCGTGCCAGCAGCCGCGGTAATACGGAGGGTGCAAGCGTTAATCGGAATTACTGGGCGTAAAGCGCACG
+
GG9FGGGGGGGGGGGGGGGGGGGGGGGFEGGGGGGGGGFFFGFGGGGGGGGGGGGGFGGGGGGGGGGGGGGGFGGGGGGGGGGFGGGGGGGGGGGGGGGGGGGGGFEEGGGGGGGGGGGGDCFGGGGGGGGFFGGGGGGGGGGGGFDGGFCFFCGGEGGGGFGGG@FEGGGGGGGGGGGGGE@DFGGGGGGGGGDCF?FGGGGGGEGGGDGGGEGEGGFGGGGGGGG?C6CGGGGGGGGGD35/
@M03364:276:000000000-BLYN8:1:1101:12413:14749 1:N:0:1
ACTCCTACGGGAGGCAGCAGTGGGGAATATTGCACAATGGGCGCAAGCCTGATGCAGCCATGCCGCGTGTGTGAAGAAGGCCTTCGGGTTGTAAAGCACTTTCAGCGAGGAGGAAGGTGGTGAACTTAATACGTTCATCAATTGACGTTACTCGCAGAAGAAGCACCGGCTAACTCCGTGCCAGCAGCCGCGGTAATACGGAGGGTGCAAGCGTTAATCGGAATTACTGGGCGTAAAGCGCACG
+
GGGGGGGGGGGGGGGGGGGGGGGGGGGGGGGGGGGGGGGGGGGGGGGGGGGGGGGGGGGGGGGGGGGGGGGGGGGGGGGGGGGGGGGGGGG@FGGGGGGGGGGGGGGGGGGGGGGGGGGGGGGGGGGGGGGGGFGGGGGGGGFFGGGGGGGGGGGGGGGGGGGGGGGGGGGGGGGGGGGGGGGGGGGGGGGGGGGGGGGGGGGGGGGGGGGGGGGGGGGCEGGGGGGGGGGGGGGGGGGGGGGD
@M03364:276:000000000-BLYN8:1:1101:1910:14753 1:N:0:1
ACTCCTACGGGAGGCAGCAGTAGGGAATCTTCGGCAATGGGGGCAACCCTGACCGAGCAACGCCGCGTGAGTGAAGAAGGTTTTCGGATCGTAAAACTCTGTTGTTAGAGAAGAACGTTAAGTAGAGTGGAAAGTTACTTAAGTGACGGTATCTAACCAGAAAGGGACGGCTAACTACGTGCCAGCAGCCGCGGTAATACGTAGGTCCCAAGCGTTGTCCGGATTTATTGGGCGTAAAGCGAGC
+
GGGGGGGGGGGGGGGGGGGGGCGGGGGGGGGFGGGGGGGGGGGGGG?FGGGGCCFGGGGGGGGGGGGEFGGGGGGGGGGGBFGGGGGGGGEGGGFGGGGFGGGGF@EFEGGGGGGGGGGGDFFFFDGFFFFDFGDFGAFDEFGGGGFFGGFCFFFGGGCCFFEFGGG:@CGDGGGGGFGFGGGGGGGGGGGGGGE8CFCCEEFGGFG9FCFC=EG*:*<9AE5C8+<FEFGGGGGGGFGGGGG3
@M03364:276:000000000-BLYN8:1:1101:16520:14784 1:N:0:1
ACTCCTACGGGAGGCAGCAGTGGGGAATATTGCACAATGGGCGCAAGCCTGATGCAGCCATGCCGCGTGTGTGAAGAAGGCCTTCGGGTTGTAAAGCACTTTCAGCGAGGAGGAAGGTGGTGAACTTAATACGTTCATCAATTGACGTTACTCGCAGAAGAAGCACCGGCTAACTCCGTGCCAGCAGCCGCGGTAATACGGAGGGTGCAAGCGTTAATCGGAATTACTGGGCGTAAAGCGCACG
+
GGGGGGGGGGGGGGGGGGGGGGGGGGGGGGGGGGGGGGGGGGGGGGGGGGGGGGGGGGGGGGGGGFFGGEGFFGGGGGGGGGGGGGGGGGGGGGGGCFGGGGGGGGGEGGFFGGGGG<FGEGGGGGGGGGGGGGGGGG9FGGGGGGGGGGGGGGGGGGGGGGGGGGFGGGGGGGGGGGGGGGGGDGGCGDEEGCEGGGGGGGGGCECEFGGFGCEGFGGGCGGGGGGGGFGGGGGGGG7CGGG3
@M03364:276:000000000-BLYN8:1:1101:24510:14805 1:N:0:1
ACTCCTACGGGAGGCAGCAGTGGGGAATATTGCACAATGGGCGCAAGCCTGATGCAGCCATGCCGCGTGTGTGAAGAAGGCCTTCGGGTTGTAAAGCACTTTCAGCGAGGAGGAAGGTGGTGAACTTAATACGTTCATCAATTGACGTTACTCGCAGAAGAAGCACCGGCTAACTCCGTGCCAGCAGCCGCGGTAATACGTAGGTGGCAAGCGTTGTCCGGAATTATTGGGCGTAAAGCGCGCG
+
GGGGGGGGGGGGGDGGGGGGGFGGGGGG@FECGGGGGGGGGGGGGGGGGGGFFGAGGGFFFFFGGGGGGCFGGGGGGGGGCFGGGGGGCFGGGGGGGFGGGFGFGFGGGGGGG@FFEEEG:FFGFGFGGGGADFCGCCFCFGGGFGGGGGGGGGGDEGFFGGGGGGGGGGGGGGGGG>@FGGGGGGGGGGGGGGGGGGFGFGGGGGGGGGGGGGEEGFFGEEG5CFFG7CFFDDEE:7FGDGGD
@M03364:276:000000000-BLYN8:1:1101:25059:14808 1:N:0:1
ACTCCTACGGGAGGCAGCAGTGGGGAATATTGCACAATGGGCGCAAGCCTGATGCAGCCATGCCGCGTGTGTGAAGAAGGCCTTCGGGTTGTAAAGCACTTTCAGCGAGGAGGAAGGTGGTGAACTTAATACGTTCATCAATTGACGTTACTCGCAGAAGAAGCACCGGCTAACTCCGTGCCAGCAGCCGCGGTAATACGGAGGGGGCAAGCGTTAATCGGAATTACTGGGCGTAAAGCGCACG
+
FGGGGGGGGGGGGGGGGGGGGDGGGGGGEFGCGGGGGGGG<FG+CFGGGGGGGGDFGG8FEFGGGGGGG=FGGGGGGGGGC=EFGGG>F@FGGGGGGGGGAGE<F,@++@C@FGGCF<=<?=,5:C,CE<<?FB=FCF<FAFGGGGGGGGEG,@+3>F,,>FG@@CCGGGGGGGG@FEGGGGGGGGGFFEDEGGGGGGGGGGGD@*:EGGGGGCE2/0AFGG*CFG7CGGGGGGGGGGGGD)/9
@M03364:276:000000000-BLYN8:1:1101:4141:14822 1:N:0:1
ACTCCTACGGGAGGCAGCAGTGGGGAATATTGCACAATGGGCGCAAGCCTGATGCAGCCATGCCGCGTGTGTGAAGAAGGCCTTCGGGTTGTAAAGCACTTTCAGCGAGGAGGAAGGTGGTGAGCTTAATACGCTCATCAATTGACGTTACTCGCAGAAGAAGCACCGGCTAACTCCGTGCCAGCAGCCGCGGTAATACGGAGGGTGCAAGCGTTAATCGGAATTACTGGGCGTAAAGCGCAGG
+
FGGGGF<FFGEBGC@@FCG8C<FFDECFFFFD<EFGEGC,CEF:CGG7,<8CFEGFFD<E@,:F7CFFCEGCGCEEFDF@,49EFGGGGDGGGGGFGDFFGEFGCGCFF=7FGCCFEGG<:4AB85,C?FABDE+>+?<9>9F9<FGGFD@@@FF:F:FGGG,DFFFEGG:FFC2;,*>1**;DDCBC,=*18CC7+BBF;8*:83;*2+0:*22;50<C5=*:3:?79+/=C)CE3C73)))/
@M03364:276:000000000-BLYN8:1:1101:9433:14827 1:N:0:1
ACTCCTACGGGAGGCAGCAGTGGGGAATATTGCACAATGGGCGCAAGCCTGATGCAGCCATGCCGCGTGTGTGAAGAAGGCCTCCGGGTTGTAAAGCACTTTCAGCGAGGAGGAAGGTGGTGAACTTAATACGTTCATCAATTGACGTTACTCGCAGAAGAAGCACCGGCTAACTCCGTGCCAGCAGCCGCGGTAATACGGAGGGTGCAAGCGTTAATCGGAATTACTGGGCGTAAAGCGCACG
+
GGGGGGGGGGGGGGGGGGGGGGGGGGGGGGGGGGGGGGGGGGGGGGGGGGGGGGGGGGGGGGGGGGGCFGGGGGGGGGGGGGGGGGGGGGGGGGGGGGGGGGGGGGGGCGGGGGGGGGGGGGFGGGGGGFGGGGGGFGGGFGFFFCFFGGFFGGGG@FFGGGGGGGGGGGGDGGGCFGFGGGGGGGGGGGGGDEEECGGGGCCGGGGGGGGFGGGGGGGGGDGGGGG?9FFGGGGGGGGGGGG5
@M03364:276:000000000-BLYN8:1:1101:5108:14832 1:N:0:1
ACTCCTACGGGAGGCAGCAGTGGGGAATATTGCACAATGGGCGCAAGCCTGATGCAGCCATGCCGCGTGTGTGAAGAAGGCCTTCGGGTTGTAAAGCACTTTCAGCGAGGAGGAAGGTGGTGAACTTAATACGTTCATCAATTGACGTTACTCGCAGAAGAAGCACCGGCTAACTCCGTGCCAGCAGCCGCGGTAATACGGAGGGTGCAAGCGTTAATCGGAATTACTGGGCGTAAAGCGCACG
+
GGGGGGGGGGGGGGGGGGGGCFGGGGGGGGGGGGGGGGGGGGGGGGGGGGGGGGGGGGGGGGGGGGGEGGGGGGGGGGGGGGGGGGGGGGGGGGGGGGGGGGGGGGGCGGGGGGGGGGGGGGGGGGFGGGGGGGGGGGGGGGFGGGGGGGGGGGGGGGC@FGGGGGGGGGGGGGGGGGGGGGGGGFCFCGDGGGDCGGGGGGGGGGGGGGGGGGGGGGGGGG=FGGFGGGGGGGGG7CFGC</)
@M03364:276:000000000-BLYN8:1:1101:18281:14849 1:N:0:1
ACTCCTACGGGAGGCAGCAGTAGGGAATCTTCGGCAATGGGGGCAACCCTGACCGAGCAACGCCGCGTGAGTGAAGAAGGTTTTCGGATCGTAAAACTCTGTTGTTAGAGAAGAACGTTAAGTAGAGTGGAAAGTTACTTAAGTGACGGTATCTAACCAGAAAGGGACGGCTAACTACGTGCCAGCAGCCGCGGTAATACGTAGGTCCCAAGCGTTGTCCGGATTTATTGGGCGTAAAGCGAGC
+
GGGGGGGGGGGGGGGGGGGGGGGGGGGGGGGGGGGEGGGGGGGGGGGGGGGGGGGGGGGGGGGFEGGGGGGGGGGGGGGGGGGGGGGGGGGGGGGGGGGGGGGGGGGGFGGGGGGGGGGGGGGGGGGGGGGGGGGGGGGGGGGGGGGGGGGGGGGGFGGGGGGGGGGGGGGGGGGGGGGGCGGGGGGGGGGGGGGGGGGGGGGGGGCCGGFGGGGGGGG?EGEC59CFGFGGGGGGGGGDGGGD
@M03364:276:000000000-BLYN8:1:1101:17907:14866 1:N:0:1
ACTCCTACGGGAGGCAGCAGTGGGGAATATTGCACAATGGGCGCAAGCCTGATGCAGCCATGCCGCGTGTGTGAAGAAGGCCTTCGGGTTGTAAAGCACTTTCAGCGAGGAGGAAGGTGGTGAGCTTAATACGTTCATCAATTGACGTTACTCGCAGAAGAAGCACCGGCTAACTCCGTGCCAGCAGCCGCGGTAATACGGAGGGTGCAAGCGTTAATCGGAATTACCGGGCGTAAAGCGCACG
+
GGGGGGGGGGGGGGGGGGGGGGGGGGDGGGGGGGGGGGGGGGGGGEGGGGGGGGGGGGGGGGGGGGGEGGGGGGGGGGGGGGFGFGGGGGGGGGGGGGGGGGGGGGGGGGGGGGGGGEEGGGGGGGGGGGGGGGGGGGGGCGGGGGGGGGGGGGGGDCFGGGGGGGFGGGGEGGGGGGGGGGGFGGGGGGGGGGGGGFGCEEGE8EEGGG9FGGGCGGFGCEGGGGG?EGGGGGGGCDGGGGG3
@M03364:276:000000000-BLYN8:1:1101:17999:14889 1:N:0:1
ACTCCTACGGGAGGCAGCAGTGGGGAATATTGCACAATGGGCGCAAGCCTGATGCAGCCATGCCGCGTGTGTGAAGAAGGCCTTCGGGTTGTAAAGCACTTTCAGCGAGGAGGAAGGTGGTGAGCTTAATACGTTCATCAATTGACGTTACTCGCAGAAGAAGCACCGGCTAACTCCGTGCCAGCAGCCGCGGTAATACGGAGGGTGCAAGCGTTAATCGGAATTACTGGGCGTAAAGCGCACG
+
GGGGGGGGGGGGGGGGGGGGGGGFEFGFCFCGGGGGGGC@FGEEGGEGGFGGGGGGFGGGGGGGGGGFGGGGGGGGGGGGGGF8F<CEGGGGGGGGGFGGGEEFGGGGGGEEGEGGGGGGGGGGGCFFGGGFF>FFFFGG,FCEFFEFFG7FFGGGGGGGGGCCGGGGGGGE?GGGGGGGGFFGGGGGGGDGGEGGCFGGDGGECCGGGFFFDGGECFFFEGEGCCGGGCCFGGGEG7>5CGG3
@M03364:276:000000000-BLYN8:1:1101:15603:14925 1:N:0:1
ACTCCTACGGGAGGCAGCAGTAGGGAATCTTCCACAATGGACGAAAGTCTGATGGAGCAACGCCGCGTGAGTGAAGAAGGTTTTCGGATCGTAAAACTCTGTTGTTGGAGAAGAATGTATCTGATAGTAACTGATCAGGTAGTGACGGTATCCAACCAGAAAGCCACGGCTAACTACGTGCCAGCAGCCGCGGTAATACGTAGGTGGCAAGCGTTGTCCGGATTTATTGGGCGTAAAGCGAGCG
+
GGGGGGGGGGGGGGGGGGGGGGGGGGGGGFGGGGGGGGGGGGGGGGGGGGGGGGGGGGGGGGGGGGGGGGGFGGGGGGGGGGGGGDGGGDFGGGGGGGGGGGGGGGGGGGGGGGGGGGGGGGGGGGGGGGGGGGGGGFFFFDGFGGGGGGFFGCFFFGGCGCGAFFGGGGGGGFGGGG@GGGGGGGGGGEEEEEG@FFFGB9CCC?CGGGGFCGGG=E?=EEE59CFGGGGGGG=ECFDCDDC7
@M03364:276:000000000-BLYN8:1:1101:13232:14927 1:N:0:1
ACTCCTACGGGAGGCAGCAGTGGGGAATATTGCACAATGGGCGCAAGCCTGATGCAGCCATGCCGCGTGTGTGAAGAAGGCCTTCGGGTTGTAAAGCACTTTCAGCGAGGAGGAAGGTGGTGAACTTAATACGTTCATCAATTGACGTTACTCGCAGAAGAAGCACCGGCTAACTCCGTGCCAGCAGCCGCGGTAATACGGAGGGTGCAAGCGTTAATCGGAATTACTGGGCGTAAAGCGCACG
+
GGGGGGGGGGGGGGGGGGGGGGGGGGGGGGGGGGGGGGGGGGGGGGGGGGGGGGGGGGGGGGGGGGGGGGGGGGGGGGGGGGGGGGGEGGGGGGGGGGGGGGGGGGGGGGGGGGGGGGGCFGGGGGGGGGGGGGGGGFGGGGGGGGGGGGGGGGGGGGGGGGGGGGGGGGGGGGGGFGGGGGGGGGGGGGGGGCEGG?C8;EGGGGGGGGGGGEEEGGGGGEGGGGGGGGDGGGGGGGFG)><5
@M03364:276:000000000-BLYN8:1:1101:6808:14935 1:N:0:1
ACTCCTACGGGAGGCAGCAGTGGGGAATATTGCACAATGGGCGCAAGCCTGATGCAGCCATGCCGCGTGTGTGAAGAAGGCCTTCGGGTTGTAAAGCACTTTCAGCGAGGAGGAAGGTGGTGAACTTAATACGTTCATCAATTGACGTTACTCGCAGAAGAAGCACCGGCTAACTCCGTGCCAGCAGCCGCGGTAATACGGAGGGTGCAAGCGTTAATCGGAATTACTGGGCGTAAAGCGCACG
+
GGGGGGGGGGGGGGGGGE9FEFGGGGGGGGGGGGGGGGGGGGGGGDCGFGGGGGGFGEFGGDFGEGGGG=DEGGCEGGGGGGGCFGEGGCFGGEGDFFEFFEDGGFGEE@:FEGGGEGGGGGGGGGFGGGGGGGGGCFFCGGFFFFG>FEDD<FGGGGGCFG?@FGG7>@FGGGFECGGGGDGGGCFFG5=C58CECGGGGGGDEGCEGGG8EGGGGGFFGGGGGGGGFG5:DGDCCGGGGGD<
@M03364:276:000000000-BLYN8:1:1101:12690:14936 1:N:0:1
ACTCCTACGGGAGGCAGCAGTGGGGAATATTGCACAATGGGCGCAAGCCTGATGCAGCCATGCCGCGTGTGTGAAGAAGGCCTTCGGGTTGTAAAGCACTTTCAGCGAGGAGGAAGGTGGTGAACTTAATACGTTCATCAATTGACGTTACTCGCAGAAGAAGCACCGGCTAACTCCGTGCCAGCAGCCGCGGTAATCCGGAGGGTGCAAGCGTTAATCGGAATTACTGGGCGTAAAGCGAACG
+
EFAEF<EDCEG;CCFFGGFGFGGC7EGGGGF9FFGCGGGGGGG7@F+FECCCE<E<EEC6EEEGCFFFFF,CEE?ED=FG8FGEFF=:CCFFFD<FGGGFEGCFGE7FGF7=44B=F,BDFFGGGAFF<FDDDD@8,5C,7AA,DFCFGC+8@C7+FCCFFC><FFGEGGGEFG,>FGFB>E,;C:FG,884*=BBC+BBC**1*3B5F;C58;C=5F7C=*/20<FC?0**9<*2>C7C*)9/
@M03364:276:000000000-BLYN8:1:1101:26489:14951 1:N:0:1
ACTCCTACGGGAGGCAGCAGTAGGGAATCTTCGGCAATGGGGGCAACCCTGACCGAGCAACGCCGCGTGAGTGAAGAAGGTTTTCGGATCGTAAAACTCTGTTGTTAGAGAAGAACGTTAAGTAGAGTGGAAAGTTACTTAAGTGACGGTATCTAACCAGAAAGGGACGGCTAACTACGTGCCAGCAGCCGCGGTAATACGTAGGTCCCAAGCGTTGTCCGGATTTATTGGGCGTAAAGCGAGC
+
GGGGGGGGGGGGGGGGGGGGGGGGGFGGGGGGGGGGGGGGGDCGGGGGGGGGGGGGGGGGGGGGFGGGGEGEGGFGGGGGEFGGGGGGGGGGGGGGGGGGGGGGGGGGGGGGGGFGFGGGGGGFGGGGGGGGGGGGGGGGGGGGGFFGGGGFCGDCGGGGGGGGGEFGCFEGGGFGGGGGFF;FGGGGGGGDEGEEEGGFGGGGGGGFDEGGGGGDGGGGGD5CCF7EECFGGGGGGGGGDD3)
@M03364:276:000000000-BLYN8:1:1101:15435:15012 1:N:0:1
ACTCCTACGGGAGGCAGCAGTAGGGAATCTTCGGCAATGGGGGCAACCCTGACCGAGCAACGCCGCGTGAGTGAAGAAGGTTTTCGGATCGTAAAACTCTGTTGTTAGAGAAGAACGTTAAGTAGAGTGGAAAATTACTTAAGTGACGGTATCTAACCAGAAAGGGACGGCTAACTACGTGCCAGCAGCCGCGGTAATACGTAGGTCCCAAGCGTTGTCCGGATTTATTGGGCGTAAAGCGAGC
+
GGGFGGGGGGGGGGGGGGGGGGGGGGGGGGGGGGGGGGGGGGGGGGGGGGGGGGGGGGGGGGGGGGGGGGGGGGGGGGGGGGGGGGGGGGGGGGGGGGGGGGGGGGGGGGGGGGFGGGGGGGGGGGGFFGGGGGGGGGGGGGGGGGGGGGGGGGGGGGGGGGGGGGGGEGGDEGGGGGGGGGGGGGGGGGGGGGGGGGC9FGCCGGGFGCGGGGEEECGGGDEGCGGGGGGGGGGGGGGCD7>)
@M03364:276:000000000-BLYN8:1:1101:10337:15053 1:N:0:1
ACTCCTACGGGAGGCAGCAGTGGGGAATATTGCACAATGGGCGCAAGCCTGATGCAGCCATGCCGCGTGTGTGAAGAAGGCCTTCGGGTTGTAAAGCACTTTCAGCGAGGAGGAAGGTGGTGAACTTAATACGTTCATCAATTGACGTTACTCGCAGAAGAAGCACCGGCTAACTCCGTGCCAGCAGCCGCGGTAATACGGAGGGTGCAAGCGTTAATCGGAATTACTGGGCGTAAAGCGCACG
+
GGGGGGGGGGFGGGGGGGGGGGGGGGGGGGGGGGGGGGGGGGGGGGGGGGGGGGGGGGGGGGGGGGGGGGGG?FFFGGGGFGGGGGGGFGGGGGFCFGGGGGGGGGGGGGGGGGFGGGGGGGGGGGGGGGGGGGGGGGGGGGGGCFEEGGGGGGGGGGG<FGGGFGFGGGGGGGGF:BBFEGGGGGGGFCEGGGGGGGGGGGGGGGGGFE78CGGGGGG=EG5FFGGGFGCCDDCGFDGC))1)
@M03364:276:000000000-BLYN8:1:1101:23547:15056 1:N:0:1
ACTCCTACGGGAGGCAGCAGTAGGGAATCTTCGGCAATGGACGAAAGTCTGACCGAGCAACGCCGCGTGAGTGAAGAAGGTTTTCGGATCGTAAAACTCTGTTGTTAGAGAAGAACAAGGGTGAGAGTAACTGTTCACCCCTTGACGGTATCTAACCAGAAAGCCACGGCTAACTACGTGCCAGCAGCCGCGGTAATACGTAGGTGGCAAGCGTTGTCCGGATTTATTGGGCGTAAAGCGAGCG
+
GGGGGGGGGGEEGGDEGGFGGGGGGGGGGGGGGGGGGGGGGGGGGGGCFGGGFFCEGGGGGGGGGGGCFGGGG9?EFFGGFGGGGGGGGGDFGGGGGGGGGGGGECDFGGGGFGGGGGGFGFGGGGGFGGAFGFGFEFBFEGFDGGGGGGGCGGGGEFFGGGGGGGGGDDGGFGG,:8FGGGGGGGGGFEGDEGGGGGGFFGFGCFGGGGGCEGGGE?GGGGEGC+:EGF5EDDG=FFGDGDC7
@M03364:276:000000000-BLYN8:1:1101:11485:15057 1:N:0:1
ACTCCTACGGGAGGCAGCAGTAGGGAATCTTCGGCAATGGGGGCAACCCTGACCGAGCAACGCCGCGTGAGTGAAGAAGGTTTTCGGATCGTAAAACTCTGTTGTTAGAGAAGAACGTTACGTAGAGTGGAAAGTTACTTAAGTGACGGTATCTAACCAGAAAGCCACGGCTAACTACGTGCCAGCAGCCGCGGTAATACGTAGGTGGCAAGCGTTGTCCGGATTTATTGGGCGTAAAGCGAGC
+
FG,@CFFGGGGECFGGGE9ECFECD<FFGGAFFCGDGC@FDEFF+D<<C<EFGGGGGGGC8FGFEFGCCCFFFGGGFGGGGFEFFCGGCCFGGGGFEFGGGGGGGGDFFFFCFGGG@>DA+BAFDFEGFFGCF8CDDAFGDFD3@F9CECGGGCCFGGGGGGGG@,6DB7>FDCCFGGCGCGFFGG6CCGGGGGGG*;+<C:2;*?F*BC@E=88*:CG?=8:C1AF7A<FCGGGGDC77CCG)
@M03364:276:000000000-BLYN8:1:1101:16517:15068 1:N:0:1
ACTCCTACGGGAGGCAGCAGTGGGGAATATTGCACAATGGGCGCAAGCCTGATGCAGCCATGCCGCGTGTGTGAAGAAGGCCTTCGGGTTGTAAAGCACTTTCAGCGAGGAGGAAGGTGGTGAGCTTAATACGCTCATCAATTGACGTTACTCGCAGAAGAAGCACCGGCTAACTCCGTGCCAGCAGCCGCGGTAATACGGAGGGTGCAAGCGTTAATCGGAATTACTGGGCGTAAAGCGCACG
+
GGGGGGGGGGGGGGGGGGGGGGGGGGGGGGGGGGGGGGGGGGGGGGGGGFGGGGGGGGGGGGGGGGGGGGGGGGGGGGGGGGGGGGGGGGGGGGGGGGGGGGGGGGGGGGGGGGGGGGGGGGGGGGGGGGGGGGGGGGGGGGGGGGGFGGGGGGGGGGGGGGGGGGGGGGGGGGFGGGGGGGGGGGGGGGGGGGGGGGCFGGGGGGGGGGGGGGGGGFGGGGGGGFCFGGGGGGGGGGFGGGC5
@M03364:276:000000000-BLYN8:1:1101:13066:15162 1:N:0:1
ACTCCTACGGGAGGCAGCAGTAGGGAATCTTCGGCAATGGGGGCAACCCTGACCGAGCAACGCCGCGTGAGTGAAGAAGGTTTTCGGATCGTAAAACTCTGTTGTTAGAGAAGAACGTTAAGTAGAGTGGAAAATTACTTAAGTGACGGTATCTAACCAGAAAGGGACGGCTAACTACGTGCCAGCAGCCGCGGTAATACGTAGGTCCCAAGCGTTGTCCGGATTTATTGGGCGTAAAGCGAGC
+
GGGGGGGGGGGGGGGGGGGFGCGGGGGGGGGGGGGGGGGGGGGGGGGGGGGGGGEGGGGGGGGGGGGGGGGFGGGGGGGGGGGGGGGGGGGGGGGGGGGG<FGGGGGGGGGGGGGFF@FGGGGGDGGGGGGGFGGGGGGFDFFFCGFGGEB@FGGGGGGGGGGGFCGGGGGDGF7CCFGGFGGGGDFFGGGGGGE@BCEGGFF>CF?F:;FC=EGC5CFGGDE55AACFC?EG75CDGFGGGG3
@M03364:276:000000000-BLYN8:1:1101:23169:15162 1:N:0:1
ACTCCTACGGGAGGCAGCAGTAGGGAATCTTCGGCAATGGGGGCAACCCTGACCGAGCAACGCCGCGTGAGTGAAGAAGGTTTTCGGATCGTAAAACTCTGTTGTTAGAGAAGAACGTTAAGTAGAGTGGAAAGTTACTTAAGTGACGGTATCTAACCAGAAAGGGACGGCTAACTACGTGCCAGCAGCCGCGGTAATACGTAGGTCCCAAGCGTTGTCCGGATTTATTGGGCGTAAAGCGAGC
+
GGGGGGGGGGGGGGGGGGGGGGGGGGGGGGGGGGGGGGGGGGGGGGGGGGGGGGGGGGGGGGGGGGGGGGGGGGGGGGGGGGGGGGGGGGGGGGGGCFGGGGGGGGGGGGGGGGGGGGGGGGGGGGGGGGGGGGGGGGGGGGGGGGGGGGGGGGGGGGGGGGGGGGGGGGGGGGGGGGDGFGGGGGGGGGGGGGGGGGGGGDFGDGDFGGGGGGGGGGGGGD8:8CFGGEDCGGGEGGGGGDD3
@M03364:276:000000000-BLYN8:1:1101:24499:15163 1:N:0:1
ACTCCTACGGGAGGCAGCAGTGGGGAATATTGCACAATGGGCGCAAGCCTGATGCAGCCATGCCGCGTGTGTGAAGAAGGCCTTCGGGTTGTAAAGCACTTTCAGCGAGGAGGAAGGTGGTGAACTTAATACGTTCATCAATTGACGTTACTCGCAGAAGAAGCACCGGCTAACTCCGTGCCAGCAGCCGCGGTAATACGGAGGGTGCAAGCGTTAATCGGAATTACTGGGCGTAAAGCGCACG
+
GGGGGGGGEEGGGGGECGFGGGGGGGGGGGGGGGGGGGGFGGGGGGGGGGGGGGGGGGGGGGGGGGGGGGGGGGGGGGGGGFGGGGGGGGGGGGGGGGGGGGGGGGGGGGGGGGGGGGFGGGGGGGGGGFGGGGGGGGGGGGGGGGGGGGGGGGGGGGGGGGGGGGGGGCGGGGGGGGGGGGGGGFGGGGGGGGGDFGGGDGGGGC;EFCGGGGGGGGGGGGEGGGGGGGGGGGGG:CFGGGGD
@M03364:276:000000000-BLYN8:1:1101:14790:15169 1:N:0:1
ACTCCTACGGGAGGCAGCAGTAGGGAATCTTCGGCAATGGGGGCAACCCTGACCGAGCAACGCCGCGTGAGTGAAGAAGGTTTTCGGATCGTAAAACTCTGTTGTTAGAGAAGAACGTTAAGTAGAGTGGAAAGTTACTTAAGTGACGGTATCTAACCAGAAAGGGACGGCTAACTACGTGCCAGCAGCCGCGGTAATACGTAGGTCCCAAGCGTTGTCCGGATTTATTGGGCGTAAAGCGAGC
+
GGGGGGGGGGGGGGGGGGGGGGGGGGGGGGGGGGGGGGGGGGGGGGGGGGGGGGGGGGGGGGGGGGGEFFGGGGGGGGGGGGGGGGGGGGGGGGGFGGGGGGGGGGGGGGGGGGGGGGGGGGGGAEFFGGGGGGGGGGGGGGGGGGGGGGG?FGGFGFGFGGGGFGGGGGGGGGGGGGGGGGGGGGGFFGGGGEGGGGG+BCGGGGGGGGGFFGEGEGGGGGC*ACGDG?C=DG=EGGG7CC<)
@M03364:276:000000000-BLYN8:1:1101:17311:15187 1:N:0:1
ACTCCTACGGGAGGCAGCAGTGGGGAATATTGCACAATGGGCGCAAGCCTGATGCAGCCATGCCGCGTGTGTGAAGAAGGCCTTCGGGTTGTAAAGCACTTTCAGCGAGGAGGAAGGTGGTGAACTTAATACGTTCATCAATTGACGTTACTCGCAGAAGAAGCACCGGCTAACTCCGTGCCAGCAGCCGCGGTAATACGGAGGGTGCAAGCGTTAATCGGAATTACTGGGCGTAAAGCGCACG
+
GGGGGGGGGGGGGGGGGGGGGGGGGGGGGGGGGGGGGGGGGGGGGGGGGGGGGGGGGGGGGGGGGGGGGGGGGGGGGGGGGGGGGGGGGGGGGGGGGGGGGGGGGGGGGGGGGGGGGGGGGGGGGGGGGGGGGGGGGGGGGGGGGGGGGGEGGGGGGGGGGGGGGGGGGGGGGGGGGGGGGGGGGGGGGGGGGGGGGGFGGGGGGGGGGGGGGGGGGGGGGGGGGGGGGGGGGGGGGF:C<DD5
@M03364:276:000000000-BLYN8:1:1101:18713:15201 1:N:0:1
ACTCCTACGGGAGGCAGCAGTAGGGAATCTTCGGCAATGGGGGCAACCCTGACCGAGCAACGCCGCGTGAGTGAAGAAGGTTTTCGGATCGTAAAACTCTGTTGTTAGAGAAGAACGTTAAGTAGAGTGGAAAGTTACTTAAGTGACGGTATCTAACCAGAAAGGGACGGCTAACTACGTGCCAGCAGCCGCGGTAATACGTAGGTCCCAAGCGTTGTCCGGATTTATTGGGCGTAAAGCGAGC
+
GGGGGGGGGGGGGGGGGGGGGGGGGGGGGGGGGGGDGGGGGGGGGGGGGGGGGGGGGGGGGGGGGGGGGGGGGGGGGGGGGGGGGGGGGGGGGGGGGGGGGGGGGGGGGGGGGGGGGFFGGGGGGGGGGGGGGGFGGGGGGGGGGGGGGGGGGGGGGGGGGGCFCGGGGGGGGGGGGGGGGGGGGGGGGGGGGGEGGCGGGGFGDGGGGGGGGGEGGGGGGGG=EGFGGGGGGGGGGFGGCGG5
@M03364:276:000000000-BLYN8:1:1101:27055:15218 1:N:0:1
ACTCCTACGGGAGGCAGCAGTAGGGAATCTTCGGCAATGGACGAAAGTCTGACCGAGCAACGCCGCGTGAGTGAAGAAGGTTTTCGGATCGTAAAACTCTGTTGTTAGAGAAGAACGACGAGGAGAGTGGAAAGCTCCTCGTGTGACGGTATCTAACCAGAAAGGGACGGCTAACTACGTGCCAGCAGCCGCGGTAATACGTAGGTCCCGAGCGTTGTCCGGATTTATTGGGCGTAAAGCGAGC
+
GGGGGGGGGGGGGGGGGGGGGGGGGGGGGGGGGGGGGGGGGGGGGGGGGGGGGGGGGGGGGGGGGGGFFGGGGGGGGGGGFF<FFGGGGGGGFGGFGGGGGGGGEGGGGGGGGGGGGGGGGGGGGGGGGGGGGGGGGGGGGGGFGGGGGGGGGGGGGGGGGGGGFGGGGGGGGGGGGGGGGGGGGGGGGGGGGGGGGGGGGGGGGGGGGGGGGGGD*CGGGGE=EFFGGGCFGGGGGGGFGGG3
@M03364:276:000000000-BLYN8:1:1101:24503:15228 1:N:0:1
ACTCCTACGGGAGGCAGCAGTGGGGAATATTGCACAATGGGCGCAAGCCTGATGCAGCCATGCCGCGTGTGTGAAGAAGGCCTTCGGGTTGTAAAGCACTTTCAGCGAGGAGGAAGGTGGTGAGCTTAATACGCTCATCAATTGACGTTACTCGCAGAAGAAGCACCGGCTAACTCCGTGCCAGCAGCCGCGGTAATACGGAGGGTGCAAGCGTTAATCGGAATTACTGGGCGTAAAGCGCACG
+
GGGGGGFGGGGGGGGGGGGGGGGGGGGGGGGGGGGGGGGGGGGGGGGGGGGGGGGGGGGGGGGGGGGGGGGGGGGGGGGGGGGGGGGGGGGEGGGGGGGGGGGGGGGGGGGGGGGGGGGGGGGGFCGGGGGFGGFFEGGGGGGGGGGGGGGGGGGGGGGGGGGGGGGGGDGGGGGFGGGGGGGGGGGGFGGGGEGEFFGFGGDGGGGGGGGCG;EEFCGGGDDGGGGGGGGDDGGGFCFDCGGD
@M03364:276:000000000-BLYN8:1:1101:23388:15239 1:N:0:1
ACTCCTACGGGAGGCAGCAGTGGGGAATATTGCACAATGGGCGCAAGCCTGATGCAGCCATGCCGCGTGTGTGAAGAAGGCCTTCGGGTTGTAAAGCACTTTCAGCGAGGAGGAAGGTGGTGAGCTTAATACGTTCATCAATTGACGTTACTCGCAGAAGAAGCACCGGCTAAGTCCGGGCCAGCAGCCGCGGCAATAAGGAGGGTGCAAGCGTTAATCGGAATTACTTGGCGTAAAGAGCACG
+
GCAF@EEG;FGFFG@CF,FFCDFF:,CFDD6CFEEEF@F8,CFCGG+,CFAFFFGG9C<F<CA,@FC+=B@CFFEF,,,CFE@EEEG:F:>:,F<EFCEEAE<BDD>@7:+8++B4FF=C++:FDD<<DFDFGFBEBFG,C,@DC3FFCCBBD7FCC:FFGG<7FFC:CB**>,22<**5>48CFCF@:C>8***42B+?EG5:7?E8@FCGG;E=FF7:=:8CC@:<++3+97CE3>***079
@M03364:276:000000000-BLYN8:1:1101:18451:15252 1:N:0:1
ACTCCTACGGGAGGCAGCAGTGGGGAATATTGCACAATGGGCGCAAGCCTGATGCAGCCATGCCGCGTGTGTGAAGAAGGCCTTCGGGTTGTAAAGCACTTTCAGCGAGGAGGAAGGTGGTGAGCTTAATACGTTCATCAATTGACGTTACTCGCAGAAGAAGCACCGGCTAACTCCGTGCCAGCAGCCGCGGTAATACGGAGGGTGCAAGCGTTAATCGGAATTACTGGGCGTAAAGCGCACG
+
GGGGGGGGGGGGGGGGGGGGGGGGGGGGGGGGGGGFGGGGGGGGGGGGGGGGGGGGGGGGGGGGGGGGGGGGGGGGGGGGGGGGGGGGGGGGGGGGGGGGGGGGGGGGGGEGGGGGGFGGGGGGGFGGGGGGGGGGGGGGGGGGGGGCGGGGGGGGGGGGGGGGGGGGGGGGGGGGGGGGGGGGGGGGGGGGGGGGGGGGGGGGGGGGGGGGGEEGGGGGGGGGGGGGGGGGGGGGGGFDGGC)
@M03364:276:000000000-BLYN8:1:1101:5759:15263 1:N:0:1
ACTCCTACGGGAGGCAGCAGTAGGGAATCTTCGGCAATGGGGGCAACCCTGACCGAGCAACGCCGCGTGAGTGAAGAAGGTTTTCGGATCGTAAAACTCTGTTGTTAGAGAAGAACGTTAAGTAGAGTGGAAAATTACTTAAGTGACGGTATCTAACCAGAAAGGGACGGCTAACTACGTGCCAGCAGCCGCGGTAATACGTAGGTCCCAAGCGTTGTCCGGATTTATTGGGCGTAAAGCGAGC
+
GGGGGGGGGGGGGGGGGGGGGGGGGGGGGGGGGGGGGGGGGGGGGGGGGGGGGGGGGGGGGGGGGGGGGGGGGGGGGGGGGFGGGGGGGGGGGGGGGGGGGGGGGGGCGGFGGGGGGGFGGGFGGGGGGGGGGGGGGGGFGGGGFGGGGGGGGGGGGGGGGGGGGGGGGGGGGGGGCEEGGGGGGGGGGGGGGGGGGGGGGFCGDGDGGGG8FGEGGGF+:C8>EGGGGGGFFGGGGGGFGD<)
@M03364:276:000000000-BLYN8:1:1101:10514:15276 1:N:0:1
ACTCCTACGGGAGGCAGCAGTGGGGAATATTGCACAATGGGCGCAAGCCTGATGCAGCCATGCCGCGTGTGTGAAGAAGGCCTTCGGGTTGTAAAGCACTTTCAGCGAGGAGGAAGGTGGTGAACTTAATACGTTCATCAATTGACGTTACTCGCAGAAGAAGCACCGGCTAACTCCGTGCCAGCAGCCGCGGTAATACGGAGGGTGCAAGCGTTAATCGGAATTACTGGGCGTAAAGCGCACG
+
GGGGGGGGEGGGGGGDG@FGGGGGDGGGFGGDFFGGGGGDGGGGGGGFCCFGGGGGGGFGGGGGGGGFCFFDGGGGGGGGFEGGFGGEF7=FGGGGGGGFGGGFGGGGGGGGGCGDFGGGCGGCGAFGGGGDFGFCFGGAFFGGGGGE@=+CFGF<FCFGGGGGGGGGGDCEGGGFGGGGGCDGGGGGGEEGD:B@CEFF>GGGGGEGGGGGGCGGFGGGDDE58C<9CF5559EC7:?D)157
@M03364:276:000000000-BLYN8:1:1101:14976:15276 1:N:0:1
ACTCCTACGGGAGGCAGCAGTAGGGAATCTTCGGCAATGGGGGCAACCCTGACCGAGCAACGCCGCGTGAGTGAAGAAGGTTTTCGGATCGTAAAACTCTGTTGTTAGAGAAGAACGTTAAGTAGAGTGGAAAGTTACTTAAGTGACGGTATCTAACCAGAAAGGGACGGCTAACTACGTGCCAGCAGCCGCGGTAATACGTAGGTCCCAAGCGTTGTCCGGATTTATTGGGCGTAAAGCGAGC
+
GGGGGGGGGGGGGGGGGGGGGGGGEGGGGGGGGGGGGGGGGGGGGGGGGGGGGGGGGGGGGGDGGGGGGGGGGGGGGFGGGFFGGGGGGGGGGGGGGGGGGGGGGGGGFGGFDFGGGFFEDFDGGGGGGGGGGGDGGGGDFFGGFFGCEEFGGGGFGCFGGGGGGGGGGGCFGGGGGGDFGE8FFGGGGGGGDEEGEGFFDCGGEC9BFGFGDGGCGGG7CEG=E9AGGF?547EEGD7*)9C)
@M03364:276:000000000-BLYN8:1:1101:19895:15315 1:N:0:1
ACTCCTACGGGAGGCAGCAGTGGGGAATATTGCACAATGGGCGCAAGCCTGATGCAGCCATGCCGCGTGTGTGAAGAAGGCCTTCGGGTTGTAAAGCACTTTCAGCGAGGAGGAAGGTGGTGAGCTTAATACGTTCATCAATTGACGTTACTCGCAGAAGAAGCACCGGCTAACTCCGTGCCAGCAGCCGCGGTAATACGGAGGGTGCAAGCGTTAATCGGAATTACTGGGCGTAAAGCGCACG
+
CCCEFF9CFGGG+FCCG@GGEF@FGEFAFGGFA9<FCE@8<<CF:CGGGC<@AA<FFG8FGGGGGGGGGGDG?AFGGFFF<EFF@D7F=F:FAFAFAFF<BDEFGGF+>C++B:AE:<FFFC,B=,B?D<F9<,A,3@FGC,7@D>FC7=3@A+@FFEGGF,<,D,<CCFG7,<,?2B:FGFG7>E6C8:*CE>>E++BCE=C8E8>CFC?5C?*AF7C5C=*CEC9<FCGFG5*C*::CCC71
@M03364:276:000000000-BLYN8:1:1101:17332:15324 1:N:0:1
ACTCCTACGGGAGGCAGCAGTGGGGAATATTGCACAATGGGCGCAAGCCTGATGCAGCCATGCCGCGTGTGTGAAGAAGGCCTTCGGGTTGTAAAGCACTTTCAGCGAGGAGGAAGGTGGTGAACTTAATACGTTCATCAATTGACGTTACTCGCAGAAGAAGCACCGGCTAACTCCGTGCCAGCAGCCGCGGTAATACGGAGGGTGCAAGCGTTAATCGGAATTACTGGGCGTAAAGCGCACG
+
GGGGGGGGGGGGGGGGGGGGGGGGGGGGGGGGGGGGGGGGFGGGGGGGGCGGGGGGGGGGGGGGGGGGGGGGGGGGGGGGGGGGGGGGGGGGGGGGGGGGGGGGGGGGGGGGGGGGGGGGGGGGGGGGGGGGGGGGGGGGGGGGGGGDGGFGGEGGGGGGGGGGGGGGDGEGGGGGGGC@FGGGGGGGGGGGGEGGGGGGGGGGGGGGGGGFEEEEGGGFEGGGGGGGGGGGGGEE<>GDDGGC
@M03364:276:000000000-BLYN8:1:1101:14316:15376 1:N:0:1
ACTCCTACGGGAGGCAGCAGTAGGGAATCTTCGGCAATGGGGGCAACCCTGACCGAGCAACGCCGCGTGAGTGAAGAAGGTTTTCGGATCGTAAAACTCTGTTGTTAGAGAAGAACGTTAAGTAGAGTGGAAAGTTACTTAAGTGACGGTATCTAACCAGAAAGGGACGGCTAACTACGTGCCAGCAGCCGCGGTAATACGTAGGTCCCAAGCGTTGTCCGGATTTATTGGGCGTAAAGCGAGC
+
GGGGGGGGGGGGGGGGGGGGGGGGGGGGGGGGGGGGGGGGGGGGGGGGGGGGGGGGGGGGGGGGGGGGGGGGGFGGGGGG@FGGGGGDFGGGGGGGGGGGGGGGGGGGGGGGGGGGGFFGGGFFFDGFGGGGGGGGGGGGGFF<EFGGGGGGGGGGGGGFGGGGGGGGGGGCGGGGGGDGGGC@GGGGGGGGGGGCCCFGGGGGECFGCGGGGGGGGGGGEEE=C?GGGGG5CDGGDGGGGGG5
@M03364:276:000000000-BLYN8:1:1101:2149:15385 1:N:0:1
ACTCCTACGGGAGGCAGCAGTGGGGAATATTGCACAATGGGCGCAAGCCTGATGCAGCCATGCCGCGTGTGTGAAGAAGGCCTTCGGGTTGTAAAGCACTTTCAGCGAGGAGGAAGGTGGTGAACTTAATACGTTCATCAATTGACGTTACTCGCAGAAGAAGCACCGGCTAACTCCGTGCCAGCAGCCGCGGTAATACGGAGGGTGCAAGCGTTAATCAGAATTACTGGGCGTAAAGCGCACG
+
GG9FGGGG>FGG@FGEEC<FGGGGGGGGGFGCGF@FFGG?88@FCFGGGCDGG9EFFGEEEGGGGGGGG:FGG9FFGGGFFCG<FGEGG@FFEFGGFGCEFAA?FGGGGEEGCGGGF=FGFGGDG<<<DEF9FBF,>F9?9BFFF<F>DFEGAFCCCCGGCCEEG@FECGGC75,?@E<FEBCFGGGGGGGGGGEGGCCCGCE4CEGGGGGFECGGDFG?CGCGFDFGD+;CDG=EFG>DDD77
@M03364:276:000000000-BLYN8:1:1101:24611:15389 1:N:0:1
ACTCCTACGGGAGGCAGCAGTGGGGAATATTGCACAATGGGCGCAAGCCTGATGCAGCCATGCCGCGTGTGTGAAGAAGGCCTTCGGGTTGTAAAGCACTTTCAGCGAGGAGGAAGGTGGTGAGCTTAATACGTTCATCAATTGACGTTACTCGCAGAAGAAGCACCGGCTAACTCCGTGCCAGCAGCCGCGGTAATACGGAGGGTGCAAGCGTTAATCGGAATTACTGGGCGTAAAGCGCACG
+
GGCFGGDGGEGGGGGGGGGGGGGGGCGGGGGGGGGGGGGGGGGGGGGGGGGGGGGGGGGGGGGGGGGGGGGGGGGGGGGGGGGGGGGGGGGGGGGGGGGGGGFGGGGGGGGGGGGGGFFFGGGGGACDGGGGGGGGGGGGGGGGGGGGGGGGGGGGGGFFGGGGGGGGEEGGGGGGCGGGGGGGGGGGGGGGGGGGGGGGGGCEGGCCFGGGGGGDGFGGGGGGGGGGGGGGGGGEGGFGGGG<
@M03364:276:000000000-BLYN8:1:1101:16037:15400 1:N:0:1
ACTCCTACGGGAGGCAGCAGTGGGGAATATTGCACAATGGGCGCAAGCCTGATGCAGCCATGCCGCGTGTGTGAAGAAGGCCTTCGGGTTGTAAAGCACTTTCAGCGAGGAGGAAGGTGGTGAGCTTAATACGTTCATCAATTGACGTTACTCGCAGAAGAAGCACCGGCTAACTCCGTGCCAGCAGCCGCGGTAATACGGAGGGTGCAAGCGTTAATCGGAATTACTGGGCGTAAAGCGCACG
+
GGGGFGGGGGGGGGGGGGGGGGGGGGGGGGGGDFGGGGGGGGGGGGGGGGGGGGGGGGGGGGGGGGGGGGGGGGGGGGGGGGGGGGGGGGGGGGGGGGGGGGGGGGG=FGGGGGGGGEFGGGFGGGFGGCFGFGGGGGGGGG<FGGGGGFCG<FGGGGGFGGGFGCFGGGGGGGCFGGGGGGGGGGFFFGGGGGGG92?BEEGGDGGGGGGGGGGEFGGGEGGC<FGGD7@FGGGDFGG<CDD5
@M03364:276:000000000-BLYN8:1:1101:13208:15416 1:N:0:1
ACTCCTACGGGAGGCAGCAGTGGGGAATATTGCACAATGGGCGCAAGCCTGATGCAGCCATGCCGCGTGTGTGAAGAAGGCCTTCGGGTTGTAAAGCACTTTCAGCGAGGAGGAAGGTGGTGAACTTAATACGTTCATCAATTGACGTTACTCGCAGAAGAAGCACCGGCTAACTCCGTGCCAGCAGCCGCGGTAATACGGAGGGTGCAAGCGTTAATCGGAATTACTGGGCGTAAAGCGCACG
+
GGGGGGGDECFGGGGGGGGGGDGEFGGGGGGGGGGGGGGGGFGGGGGEFFGFEGGGEGECFGGFGC@>CFCGGFGGGGGG@<FGGGGECFGGDE<A?EF=DFCFEGGGFEFGGGGGEGGGGGCGFGDFFGGGGDCFDGFGGFEGGGGGGGDG9F@<FF7@F>FDGFGGGGGDCDD@FCFFF@CGD8CFEEGGGGG@CCG>>;::*3;EGE+*=EEE5?F=EEGC@GDFFCGCDC=:5:D<D5>3
@M03364:276:000000000-BLYN8:1:1101:24777:15427 1:N:0:1
ACTCCTACGGGAGGCAGCAGTGGGGAATATTGCACAATGGGCGCAAGCCTGATGCAGCCATGCCGCGTGTGTGAAGAAGGCCTTCGGGTTGTAAAGCACTTTCAGCGAGGAGGAAGGTGGTGAGCTTAATACGTTCATCAATTGACGTTACTCGCAGAAGAAGCACCGGCTAACTCCGTGCCAGCAGCCGCGGTAGTACGGAGGGTGCAAGCGTTAATCAGAATTACTGGGCGTAAAGCGCACG
+
GGGGGGGGGGDEFGGGGGGGFGGFDGGGCGFDGGGGGGGFGGGGGGGGGGG?FGGGGGGGGGFDCEGGGGGGC,<EFGFFGGGGGGGGGCGEEGGGGGGGGGGGGGGFGEF7FFGGGGGGEGFDFGGGGGGGGGGGGGGGGGGGGGFGGGGGGGGGE<F,@ACCFFFDFGDFGGGGFCGGGGGGGGGGCGGGCEEEECFG>EEDCCCEF7FGGEGGGGG+<9<FFFFCFFEG3CEGF>FD7<<7
@M03364:276:000000000-BLYN8:1:1101:22381:15457 1:N:0:1
ACTCCTACGGGAGGCAGCAGTGGGGAATATTGCACAATGGGCGCAAGCCTGATGCAGCCATGCCGCGTGTGTGAAGAAGGCCTTCGGGTTGTAAAGCACTTTCAGCGAGGAGGAAGGTGGTGAACTTAATACGTTCATCAATTGACGTTACTCGCAGAAGAAGCACCGGCTAACTCCGTGCCAGCAGCCGCGGTAATACGGAGGGTGCAAGCGTTAATCGGAATTACTGGGCGTAAAGCGCACG
+
GGGGGGGGGGGGGGGGGGEGGGGGGGGGGGGGGGGGGGGGGGGGGGGGGGGGGGGGGGGGGGGGGGGGGGFGEFGGGGGGGGGGGGGGGGGGGGGGGGGGGGGGGGGGGEFGGGGGGGGGGGFFGGGGGGGGGGGGGGGCFGGGFGFGGGGGGGGGGGGGGGGGGGGDGDGGGGGGGGGFGFGGGGGGGGGGGEGGGGGGGGGGGGGGGGFGGGGDGGFGGCGFGGGGFGFGGGGGGGGGD:C5
@M03364:276:000000000-BLYN8:1:1101:24238:15474 1:N:0:1
[truncated: 23,850,198 more chars]
