# Supplementary material for: Captivity causes taxonomic and functional convergence of gut microbial communities in bats
Source: PeerJ. 2019 Apr 30;7:e6844. doi: 10.7717/peerj.6844 (PMC6499062; doi:10.7717/peerj.6844)
Supplement: Data S33 — Raw data of FRf6. [file peerj-07-6844-s038.gz › D8j5398-FRf6_R2.fq]

@M03364:276:000000000-BLYN8:1:1101:10649:1452 2:N:0:1
GGACTACAGGGGTTTCTAATCCTGTTTGCTCCCCACGCTTTCGCACCTGAGCGTCAGTCTTCGTCCAGGGGGCCGCCTTCGCCACCGGTATTCCTCCAGATCTCTACGCATTTCACCGCTACACCTGGAATTCTACCCCCCTCTACGAGACTCTAGCTCCCCAGTTTCAAATGCAGTTCCCAGGTTGAGCCCGGGGATTTCACTTCTGACTTAACACACCGCCTGCGTGCGCTTTACGCCCAGTAATTCCT
+
CCCCCGGGGFD+8FFGGGGFGFFFGF<FFGCFGEFEFGCEEGG7FGGFE<CFCFECCFFG<F@CFEEFF:@EGGEGBFDCCEFFGE7FGDD<E@FE<E=<FGGGC9B<FGE@FEFGAF@CFC,ED8A8AF?D;53@,@+:>8CDFCGC:CE74EFCFG,,68D5FG;>:CBC9FC?FCC:D,D>FFGG6DFF*::*/8CFCC9++03+:1::+;F7**35)1>?(76:2)8>CC79F(;C=@6627=AFG*
@M03364:276:000000000-BLYN8:1:1101:11154:1453 2:N:0:1
GGACTACAAGGGTATCTAATCCTGTTTGCTCCCCACGCTTTCGAGCCTCAGTGTCAGTTACAGGCCAGAGAGCCGCTTTCGCCACCGGTGTTCCTCCATATATCTACGCATTTCACCGCTACACATGGAATTCCACTCTCCTCTCCTGCACTCAAGTCTACCAGTTTCCAATGCATACAATGGTTGAGCCACTGCCTTTTACACCAGACTTAATAAACCACCTGCGCTCGCTTTACGCCCAATAAATCCGG
+
CCCCCGGGGGGGGGGGGGGGGGGGGGGGGGGGGGGGGGGGGGGGFGGGGGGGGGGGGGGGGGGGGGGGGGGGGGGGGGGGECGGGGGDGGGGGGGGGGGGGGGGGGGGGGGGGGGGGGGGGGGGGGGGGFGGGGGGGGGGGGGGGGGGGGGGGGGGEFEFGGGFFGGGGFGCFGGGGGGCFG8D>E8D?@FDEDGGGGGGDFGGAFFFFF>FGGFGGGD>FDF24?BBABDFGGFE>@:7?48);DC3C<:
@M03364:276:000000000-BLYN8:1:1101:17644:1472 2:N:0:1
GGACTACTCGGGTTTCTAATCCTGTTTGCTCCCCACGCTTTCGAGCCTCAGTGTCAGTTACAGGCCAGAGAGCCGCTTTCGCCACCGGTGTTCCTCCATATATCTACGCATTTCACCGCTACACATGGAATTCCACTCTCCTCTCCTGCACTCAAGCCTACCAGTTTCCAATGCATACAATGGTTGAGCCACTGCCTTTTACACCCGACTTAATAAACCACCTGCGCTCGCTTTACGCCCAACAACTCCGG
+
CCCCCGGGGGGDGCGGGAGGGGGGGGGGGGFGGGGDEEFGGGGGCGGGGGDEFEGGDGFFGGFGGGG7E,C@DFGG7FFGEFGEEGF7FGGGGFFGGGGDF9EFFFFGGGGGGGGGGGEEGGGGGGGGF=FFGCFFGGFFFGGF?EFGFGGD?,@@,@@BEFCCAEDF=@FGFCGGGF8=A,87FBG6@FCFF<98?9E7CGGG9*007C;C8E>F>C,=?C;6BEFE=AE)?CFF)(3==5()2*9;F::
@M03364:276:000000000-BLYN8:1:1101:18208:1484 2:N:0:1
GGACTACCGGGGTTTCTAATCCTGTTTGCTCCCCACGCTTTCGCACCTGAGCGTCAGTCTTCGTCCAGGGGGCCGCCTTCGCCACCGGTATTCCTCCAGATCTCTACGCATTTCACCGCTACACCTGGAATTCTACCCCCCTCTACGAGACTCTAGCTTGCCAGTTTCAAATGAAGTTCCCAGGTTGAGCCCGGGGATTTCACATCTGACTTAACAAACCGCCTGCGTTCGCTTTACGCCCAGTAATTCCG
+
BCCCCGFGGGGGFBFGA<CFGGGGGGGGGF<CCFFGGGGGGGGGGGGGDGGG7@FCEGCFGFCEGEECC@GEEGGGGGGFFG7EGGGGGGGCFGGFGFCAFFFFEEFGEG7+FGEEF++6=FFGGFGGGGGGGF=7CFGEEGGGGGFG+*::D9=AFGAFGGG67?BCFEFF,,>9DFG?FGDFG?<?,BFFCGGGGGCCGGF++;C>@@G+CCFGDFFD3*70(),7(0.)997<98CEEDFF***)2*2
@M03364:276:000000000-BLYN8:1:1101:10296:1516 2:N:0:1
GGACTACTGGGGTTTCTAATCCTGTTTGCTCCCCACGCTTTCGAGCCTCAGTGTCAGTTACAGGCCAGAGAGCCGCTTTCGCCTCCGGTGTTCCTCCATATATCTACGCATTTCACCGCTACACATGGAATTCCACTCACCTCTCCTGCACTCAAGTCTCCCAGTTTCCAATGCACACAAGGGTTGAGCCCCTGCCTTTTACATTCGACTTAAGAAACCACCTGCGCTCGCTTTACTCCCAACTAATCCGG
+
CCCCCGG<CFGEFGGGGFFGGGGGGGGGGGGGGGGGGGEGGGGGGGGGGGG6EGFGGGFGACE8FGGGG<FGGGEG:CDFECC:C<FFGGGGGGGFG@FAFGGGGGGGGGGGGGGGGGCCFEGFFGGFF9<FDE9E==,AFGGGGFCD,4==@DCFBCDEGGC?FGGGG,=DFFFAD8++,6BFC:8A,8351DD@EGGGGGA?;8?9C75++5++**,1*;*05/(2-2?)7C+)+/?7*2()2;63:)2
@M03364:276:000000000-BLYN8:1:1101:19384:1540 2:N:0:1
GGACTACTGGGGTATCTAATCCTGTTTGCTCCCCACGCTTTCGCACCTGAGCGTCAGTCTTCGTCCAGGGGGCCGCCTTCGCCACCGGTATTCCTCCAGATCTCTACGCATTTCACCGCTACACCTGGAATTCTACCCCCCTCTACGAGACTCTAGCTTGCCAGTTTCAAATGCAGTTCCCAGGTTGAGCCCGGGGCTTTCACATCTGACTTAACAAACCGCCTGCGTGCGCTTTACGCCCAGTAATTCCG
+
CCCCCGGGEGGGGEFGGGGGFGGGFGFGGGGGGGG7FGGGGGD>CGGFDGGGG@FFGGFEAEF6CFGFFC@FGGGGGGGGGGCFGGG7@FFFG9DDFGGFFFCGGGGGGGGGGGGGGGGGGGGGEGCGGCGFGGGGGG@@@CEGEGG8EEGDFCA;,,E,>FC?FFGDFACGGFG<EDGDF9F5FF6C7CGG*:E=58BF7+CDAFC77FCDGFFF7;@7)>>807;>(7;5DD7AF0?EG:0)2>F<7C*
@M03364:276:000000000-BLYN8:1:1101:12011:1579 2:N:0:1
GGACTACAGGGGTTTCTAATCCTGTTTGCTCCCCACGCTTTCGAGCCTCAGTGTCAGTTACAGGCCAGAGAGCCGCTTTCGCCTCCGGTATTCCTCCATATATCTACGCATTTCACCGCTACACATGGAATTCCACTCTCCTCTCCTGCACTCAAGTCTCCCAGTTTCCAATGCACACAAGGGTTGAGCCACTGCCTTTTACATCAGACTTAAGAAACCACCTGCGCTCGCTTTCCGCCCAATAAATCCGG
+
CCCCC<CF@F>EEEFGF@EFFG9EE<FFDAACDFGGGGDFGEFFFGG@AFD@<FGFFGGGGGCFFGGG8FG>FGGE:CFF@BCC:BF7@7CAEF@?B?FFEFGCF99FG@BCF<FGGGCGG@9FEFGG=<AFGAFF9E45EDFFFGGDE,>=FFF,,7@E9E,====EGCBD@,7,=D+6,>+>:3D7E@C,@,9:@FEE;C:@A+*;CC+2:+BFFD:;A**)0@>;266?55+0:587183AG7+7*))
@M03364:276:000000000-BLYN8:1:1101:8240:1604 2:N:0:1
GGACTACAGGGGTTTCTAATCCTGTTTGCTCCCCACGCTTTCGCACCTGAGCGTCAGTCTTCGTCCAGGGGGCCGCCTTCGCCACCGGTATTCCTCCAGATCTCTACGCATTTCACCGCTACACCTGGAATTCTACCCCCCTCTACGAGACTCTAGCTGGCCAGTTTCAAATGCAGTTCCCAGGTTGAGCCCGGGGATTTCACATCTGACTTAACAAACCGCCTGCGTGCGCTTTACGCCCAGTCATTCCC
+
CCCCCGGGGGGGG@CFGGGGGGGGGGGGGGGGGGGGGEGGGGGGGGGFGGGFGGGGGGGGFGGF:FGGGGGGGGGGGGGGGGGGGGGGGGGGGGFGGFGF9FG,EFDDGGGGGFGGGGCECFGGFGGGGGGCGF9DF@DFGGGGGGGDGGEFG9;EFG,>CGFGFC,;FFGFEFFFGGGGGGG8FDEGGGGFGGGGEECCFC?FA47:;FGGFGFFDFGG>5>7:FFDF@EEGCDA@:ECEEF?*:@9FF0
@M03364:276:000000000-BLYN8:1:1101:17829:1622 2:N:0:1
GGACTACCGGGGTTTCTAATCCTGTTTGCTCCCCACGCTTTCGAGCCTCAGTGTCAGTTACAGGCCAGAGAGCCGCTTTCGCCTCCGGTGTTCCTCCATATATCTACGCATTTCACCGCTACACATGGAATTCCACTCTCCTCTCCTGCACTCAAGTCTACCAGTTTCCAATGCATACAATGCTTGAGCCACTGCCTTTTACACCAGACTTAATAAACCACCTGCGCTCGCTTTACGCCCAATACATCCGG
+
CCCCCGGDGGGGGGGGGGGGGGGGGGFGFFFFGGGGGGEGGGGEF7F8FFCECGGGGFFFGG9FGG<6CEFDFDCGDEFGGG7FEEGGF+CCFGGGGGGGGDGGGGGGGGGGGGDGF@CEGGGGGCFCGGGFGGGGAEAEGGF+,@DFGGGF8,@EE>ECCFCGBDFEDFFGF?,@EDF?DC,@FGFCCDFGC8EGGGFGCFFFF57*99+28+:@C>8C>7/)-6(258?5CFGFF@ECE5@F*;C?28)
@M03364:276:000000000-BLYN8:1:1101:18129:1686 2:N:0:1
GGACTACTCGGGTATCTAATCCTGTTTGCTCCCCACGCTTTCGCACCTGAGCGTCAGTCTTCGTCCAGGGGGCCGCCTTCGCCACCGGTATTCCTCCAGATCTCTACGCATTTCACCGCTACACCTGGAATTCCACCCCCCTCTACGAGACTCAAGCCTGCCAGTTTCAAATGCAGTTCCCGGGTTTAGCCCGGGGATTTCACATCTGACTTAACAGACCGCCTGCGTGCCCTTTACGCCCAGTAATTCCG
+
CCCCCGGGGGGGGGGGGFGGGGGGGGGGGGGGGDGGGGGGGGGGCGGGFFEGGGGGGGGGGGGGGGGGGF@FGGGGGGGGGGGGGGGGGGGGGGGGGG@GGDFGFGGGGGGGGGGGGGGGGGCFGGGDFGGGGGGFGGGGGGGG9D?+@CGDGGGFE>FB8DCGCGGGAFGGGGGGGFFCE>EGGD*0,=?EE8C5*CFGGGGG6CGGCFF7FFGGGGGGDGE?F>0>(8))09DAFFGGGFFFGG=<CF6
@M03364:276:000000000-BLYN8:1:1101:16391:1704 2:N:0:1
GGACTACTAGGGTTTCTAATCCTGTTTGCTCCCCACGCTTTCGCACCTGAGCGTCAGTCTTCGTCCAGGGGGCCGCCTTCGCCACCGGTATTCCTCCAGATCTCTACGCATTTCACCGCTACACCTGGAATTCTACCCCCCTCTACGAGACTCTAGCTTGCCAGTTTCAAATGCAGTTCCCAGGTTGAGCCCGGGGATTTCACATCTGACTTAACAAACCGCCTGCGTGCGCTTTACGCCCAGTAATTCCG
+
CCCCCGGGGGGGEGGGGGGGGGGGGGGGGGGGGGGGGGGGGGGGGFFGGGGGGGGGGGGGGGGGEGGGGGGGGCCGG:?EGGGGGFDEFGGGGGGGGGGBGGCCEFGGGG>FGGGGGGGGDGGGGGGGGFGGGFEGFEE7CEGDFGGEEEGFFFGCCFC8CFGCDF9F:FGGGGEEGGGFC>DFFGGGGGCGGGGGGGG6CFFFCFFGDFFCFGGFGFEFEGFFFF278DEFGDGFFFG>ED:)?D@)?:7
@M03364:276:000000000-BLYN8:1:1101:14608:1719 2:N:0:1
GGACTACAGGGGTTTCTAATCCTGTTTGCTCCCCACGCTTTCGCACCTGAGCGTCAGTCTTCGTCCAGGGGGCCGCCTTCGCCACCGGTATTCCTCCAGATCTCTACGCATTTCACCGCTACACCTGGAATTCTACCCCCCTCTACGAGACTCTAGCTTGCCAGTTTCCAATGCAGTTCCCAGGTTGAGCCCGGGGATTTCACATCTGACTTAACAAACCGCCTGCTTTAGCTTTACGCCCAGTAATTCCG
+
CCCCCGGF8EFGGGGGGGGGGGGFGGGGGGGGFGGCB@@FFGGCCFGFFGGGGGGCGCDFFGFDGGGGGGCCFEGGGGGGGG:FGGGGGGGGGFDGGGCFGFGGCGGFGGGGFGFGGGGGGGGGEGGFF8FFGDFG9>=FB+BFAC8@+5B?D7,==B9:*,,DFCCC,>,DFFF5<<C?F98DFD<,,?D==8:::8*3;@CF6*+3:@FCF>+::5CG:EDF?<(*)**/02749,;C:5(9::*.::*
@M03364:276:000000000-BLYN8:1:1101:14717:1729 2:N:0:1
GGACTACTGGGGTTTCTAATCCTGTTTGCTCCCCACGCTTTCGCACCTGAGCGTCAGTCTTCGTCCAGGGGGCCGCCTTCGCCACCGGTATTCCTCCAGATCTCTACGCATTTCACCGCTACACCTGGAATTCTACCCCCCTCTACGAGACTCTAGCTTGCCAGTTTCAAATGCAGTTCCCAGGTTGAGCCCGGGGCTTTCACATCTGACTTAACAAACCGCCTGCGTGCGCTTTACGCCCAGTAATTCCG
+
CCCCCGGGFGGGGGGGGGGGGGGGGGGGGGGGGGGGGGGGGGGGGGDFE<AGGGGGGGGGGGGGGGGGFCGGGGGGGGGGGGGGEEFCFGGGGFFFGGGGGGGGDFEFGGGFCFFGGGGGGGGGGF8FDFGFGFGGGC+CEE>DFGC>@EEGGCFFGGE:7DCFBFEGGGG99CEEFGGFCF85F,<7FGGDE*:5*=CGGGG+;CFGFD>DFCCFGGF*8EFF?:B@005>3C3AFFGGGFFFG79AF72
@M03364:276:000000000-BLYN8:1:1101:16537:1773 2:N:0:1
GGACTACACGGGTATCTAATCCTGTTTGCTCCCCACGCTTTCGCACCTGAGCGTCAGTCTTCGTCCAGGGGGCCGCCTTCGCCACCGGTATTCCTCCAGATCTCTACGCATTTCACCGCTACACCTGGAATTCTACCCCCCTCTACGAGACTCTAGCTTGCCAGTTTCAAATGCAGTTCCCAGGTTGAGCCCGGGGATTTCACATCTGACTTAACAAACCGCCTGCGTGCGCTTTACGCCCAGTAATTCCG
+
CCCCCGGGGGGGGGGGGGFGGGGGGGGGGGGGGGGGGGGGGGGGGGGGGGGGGGGGGGGGGGGGGGGGGGGGGGGGGGGGGGGGGGGGGGGGGGGGGCGAFGGGGGGGGGGGFGGGGGGGGGGGGGGGGGGGGGGGGGFFGGGGFGGGCCEFF9CGGFFFGGFCDFCFGFFFFGCEGGFCCGGGGGGGGGGGEEGGGCGGGGGFAFGC>FF+::DF>CFFFGF;?:BF:>:B5D<4??GCEB<?FGF>FG>
@M03364:276:000000000-BLYN8:1:1101:18926:1779 2:N:0:1
GGACTACACGGGTTTCTAATCCTGTTTGCTCCCCACGCTTTCGCACCTCAGCGTCAGTCTTCGTCCAGGGGGCCGCCTTCGCCACCGGTATTCCTCCAGATCTCTACGCATTTCACCGCTACACCTGGAATTCTACCCCCCTCTACGAGACTCTAGCTTGCCAGTTTCAAATGCAGTTCCCAGGTTGAGCCCGGGGATTTCACATCTGACTTAACAAACCGCCTCCGTGCGCTTTACGCCCAGTAATTCCG
+
CCCCCGGGGG:FGEGGGGAF9EFGFEGFFGEFFGFC@FBFFDCDGGGG,CFGGGGG>,CFCFGCGC:CFEBCFEG>6?=<,CFEGE7+@+BFEFFFF8=ABFGCFGGFG7:FFDFGCEFGGDE8,=D8AFFFCFGFFFFD8CEGAFEEC+@D8@,;DCFG*:EDC,@EA,@3;,5<,<>D,?6FGG6E,DBF=CG:EGFGGCF+1>F+;7>D77:+2**:8=A;27;F6D>@CDC<FFGGGF(9>**-:C*
@M03364:276:000000000-BLYN8:1:1101:8405:1803 2:N:0:1
GGACTACAGGGGTATCTAATCCTGTTTGCTCCCCACGCTTTCGCACCTGAGCGTCAGTCTTCGTCCAGGGGGCCGCCTTCGCCACCGGTATTCCTCCAGATCTCTACGCATTTCACCGCTACACCTGGAATTCTACCCCCCTCTACGAGACTCTAGCTTGCCAGTTTCAAATGCAGTTCCCAGGTTGAGCCCGGGGATTTCACATCTGACTTAACAAACCGCCTGCGTGCGCTTTACGCCCAGTAATTCCG
+
C9@CCEFGGGGGGGGGGGGGD<CFFGGGGAFG<FFGGGGGGCFEGGGGFEFCGGGGGFGGGFGGGGGGGGGD7CFEC,B,BEEGG?FGCF@FF<EAGGGG9F=FEGGD@:?4FED<FGD>FGDGGFGGGFCGCCEAD=FE+@8FGGGECC7:D9EGGGFGGGFF>EA9CD9BFFGEAFF?D?CGGG>,1?FFCCGG5CFF@CC73C77D:++:@7DG5*=BG:63F9308.))9CA=?GGG::FGGFFG:6
@M03364:276:000000000-BLYN8:1:1101:18788:1811 2:N:0:1
GGACTACTCGGGTTTCTAATCCTGTTTGCTCCCCACGCTTTCGCACCTGAGCGTCAGTCTTCGTCCAGGGGGCCGCCTTCGCCACCGGTATTCCTCCAGATCTCTACGCATTTCACCGCTACACCTGGAATTCTACCCCCCTCTACGAGACTCTAGCTTGCCAGTTTCAAATGCAGTTCCCAGGTTTAGCCCGGGGATTTCACATCTGACTTAACAAACCGCCTGCGTGCGCTTTACGCCCAGTAATTCCG
+
@CCCCGGFGEG7CFEF<@F,CFGGGGGFGFGGGGGEEGBBCFGDEEGDFFGGDCCC@FFFGGFFGGGGF7@FGC7FGBFGGGGDGGCGGGGGFGGDB<,,CEFFGGGGGEG+5AFGGEEGCCDGCDCFG@FFGFGGGG6:CEGCAC6BE6C;F9=,@3@,BFG6DFACF;;FE,@CC7;EFGG5FC,99D?EG55C7CCFGCE78C7:+77+1;FGCD@:3>82,5(<1)55)9C)83CGG@B:C7=:7C*
@M03364:276:000000000-BLYN8:1:1101:18364:1821 2:N:0:1
GGACTACAGGGGTATCTAATCCTGTTTGCTCCCCACGCTTTCGAGCCTCAGTGTCAGTTACAGGCCAGAGAGCCGCTTTCGCCTCCGGTGTTCCTCCATATATCTACGCATTTCACCGCTACACATGGAATTCCACTCTCCTCTCCTGCACTCAAGTCTCCCAGTTTCCAATGCACACAATGGTTGAGCCACTGCCTTTTACATCAGACTTAAGAAACCACCTGCGCTCGCTTTACGCCCAATAAATCCGG
+
CCCCCGGGGGGGGEGGGGGGGFGGGGGGGGGGGGGGGGGGGGGGGGGGGGGGGGGGGGGGGGGCGGGDFGGGGGGGGGGGGGFCBCCEGEGEGGGGGGGGGGGGGGGGGGGGGGGGGDFGGGGGGGGFFFGGGCGCEGGFFGGGGGGGGGFGGGG@D;=E=EDFFEGGCFGGGGGGGGGFAECDFC<CECFGGGGGFFFGGGDFFGGGFGGG>BG7FG@79CFBBF955??BFDDEF2:*>FDFGCF<C39
@M03364:276:000000000-BLYN8:1:1101:16469:1963 2:N:0:1
GGACTACCGGGGTTTCTAATCCTGTTTGCTACCCATGCTTTCGAGCCTCAGCGTCAGTTACAGACCAGACAGCCGCCTTCGCCACTGGTGTTCTTCCATATATCTACGCATTTCACCGCTACACATGGAGTTCCACTGTCCTCTTCTGCACTCAAGTTTCCCAGTTTCCGATGCACTTCTTCGGTTGAGCCGAAGGCTTTCACATCAGACTTAAGCAACCGCCTGCGCTCGCTTTACGCCCAATAAATCCG
+
CCCCCGGGEGGGGGGGGGFGGGGGGGFGGGGGGGGGGGGGGGGGDGGGGGGGGGGGGGGGGGGGGGGGGGG?EGGGGGGGDFGGEFFGFFCFDFFGGGGGGGCF=FGFGGGGGGCFFGGGGGFDFF@ED@FFFGFGCFGGGFGGD9CFGGGFDF,EEFAFEE=EDGGGGGGGGG8DFCFGGGFC:EDFCFFEGGCEFF?,2=F@FGGDGGGGGGG7CFFFEE:2(69;@3>:D38>FFG8>8?4<C@EFC)
@M03364:276:000000000-BLYN8:1:1101:22278:1988 2:N:0:1
GGACTACCGGGGTATCTAATCCTGTTTGCTCCCCACGCTTTCGCACCTGAGCGTCAGTCTTCGTCCAGGGGGCCGCCTTCGCCACCGGTATTCCTCCAGATCTCTACGCATTTCACCGCTACACCTGGAATTCTACCCCCCTCTACGAGACTCTAGCTTGCCAGTTTCAAATGCAGTTCCCAGGTTGAGCCCGGGGATTTCACACCTGACTTAACAAACCGCCTGCGTGCGCTTTACGCCCAGTAATTCCG
+
CCCCCGEFGGGGFDDEFGG,EFFFFFGFGGGGGGGDGGGGGGGGD:@FGGGG:FBFED,FFGGG@:,C<7F:CCFFGGGGGGGGG<FFFGFFGFEDB,=<?F;,@C?AFCFFGFGAECGGGGGGGGCF@FF8C,EFG8>FDEDF9>D6B*@CG,>AFF;,>DCFFCGGFGGC:?<DFCE@?CC5F?EFGFCGEGGGDEF+3;C7):*2;8F@+;D+CFGG>EFFFFF><:>;<536@:8C*)86*:@)*:*
@M03364:276:000000000-BLYN8:1:1101:17501:2018 2:N:0:1
GGACTACTGGGGTTTCTAATCCTGTTTGCTCCCCACGCTTTCGAGCCTCAGTGTCAGTTACAGGCCAGAGAGCCGCTTTCGCCTCCGGTGTTCCTCCATATATCTACGCATTTCACCGCTACACATGGAATTCCACTCTCCTCTCCTGCACTCAAGTCTCCCAGTTTCCAATGCACACAATGGTTGAGCCACTGCCTTTTACATCAGACTTAAGAAACAACCTGCGCTCGCTTTACGCCCAATAAATCCGG
+
<CCCCGGGGGGGFGGGGGGGGGCCEFFGGGGGGGGFDGGGGGCGGGGGGGGGGGGGGGFGGGGGGGGFGGFGGGGGGDFGGGEFDEGGGGGGGGDGFGFGGGGGGGDBFG>FGGGGGGGEGGGGGGGGFFGGG<EGGGGGGGGGGGGGGDCFD?FGGGFF=DEG>FGGEGGCFGGFAFGGFF8DFGGEFG6,<DEFGF9FGFGDFDC5;7+=8BFFGF,CFEFBFFB?@DFAC5+94=BEGF;A7:C54)7
@M03364:276:000000000-BLYN8:1:1101:19164:2020 2:N:0:1
GGACTACTAGGGTATCTAATCCTGTTTGCTCCCCACGCTTTCGCACCTGAGCGTCAGTCTTCGTCCAGGGGGCCGCCTTCGCCACCGGTATTCCTCCCGATCTCTACGCATTTCACCGCTACACCTGGAATTCTACCCCCCTCTACGAGACTCTAGTTTGCCAGTTTCAAATGCAGTTCCCAGGTTGAGCCCGGGGATTTCACATCTGACTTCACAAACCGCCTCCGCGCGCTTTACGCCCAGTAATTCCG
+
CCACCEGFFECFFCFGFCEFGGGG6CFGEE<FGEFGGGGEFGGCC@FF,FFFGGGGGGGG,,,,6@FEF@FEGGGGGGGGGCGCE<FGFEGGFA;?F+@7CFF9;FAEGGGCFFGGGGDGFEGGGCF<D<<EGGGFD,@@8C>?,;+@7CEFG9;E,,7>9E7>FAFA@EECFGGF,BFFG,:6,6=67,?DE=5CGG*<FGG7+;++13DD+:;+9>CF5=>@()()(<>:D*9<F6EGG:(9*294:D6
@M03364:276:000000000-BLYN8:1:1101:8896:2057 2:N:0:1
GGACTACCGGGGTTTCTAATCCTGTTTGCTCCCCACGCTTTCGCACCTGAGCGTCAGTCTTCGTCCAGGGGGCCGCCTTCGCCACCGGTATTCCTCCAGATCTCTACGCATTTCACCGCTACACCTGGAATTCTACCCCCCTCTACGAGACTCTAGCTTGCCAGTTTCAAATGCAGTTCCCAGGTTGAGCCCGGGGATTTCACATCTGACTTAACAAACCGCCTGCGTGCGCTTTACGCCCAGTAATTCCG
+
CCCCCGFFFGGGGGGGGGGGGGGGGGGGGGGFFGFGGEGGGGGGFGGFGGGGGGGGGGCFGFGGGGGGFCFGDGEEFGGGGGGGGGDCGGFFGF9FFGGAFGGGGDACG+F:FGGGFGGGEEGFGGGFBCFGGGGGGFDFEDCD,@DCG5EFFFGGGGGGGGGGGGF@FEGGG?DE<FFGGFCCA?CE,BEFGCEEGGGDGDGGF77C7@FGG+:CG<FGFE;16FBFFFF@)1C)1(/:C5(/0:=<FF9
@M03364:276:000000000-BLYN8:1:1101:16474:2060 2:N:0:1
GGACTACTGGGGTTTCTAATCCTGTTTGCTCCCCACGCTTTCGAGCCTCAGTGTCAGTTACAGGCCAGAGAGCCGCTTTCGCCACCGGTGTTCCTCCAGATCTCTACGCATTTCACCGCTACACATGGAATTCCACTCTCCTCTCCTGCACTCAAGTCTACCAGTTTCCAATGCATACAATGGTTGAGCCACTGCCTTTTACACCAGACTTAATAAACCACCTGCGCTCGCTTTACGCCCAATAAATCCGG
+
CCCCCGGGGGGGGGGGGGGGGGGGGGGGGGGGGGGFEGGGGGDDEGGGGGGGGGGGFEFGGGGFGGGGGCFEGGGGEGGGGGGGDFGGGGGGGGGGGGFGGFGGGGGFGGGGGGGGGGGGGGGGGGGGG9EFGGGGGGGGGGGGFGGGGGGFDFGFFEFGGGGGGGGGGGGGFDEF8@==EFFDFD69CF8E6,@,<BFGGGDFFFFFF5C7=C9CDFE5?EA2@D=*654?8?FF49E8*836DFA?FCD
@M03364:276:000000000-BLYN8:1:1101:21744:2060 2:N:0:1
GGACTACTAGGGTTTCTAATCCTGTTTGCTCCCCACGCTTTCGAGCCTCAGTGTCAGTTACAGGCCAGAGAGCCGCTTTCGCCTCCGGTGTTCCTCCATATATCTACGCATTTCACCGCTACACATGGAATTCCACTCTCCTCTCCTGCACTCAAGTCTCCCAGTTTCCAATTCACACAATGGTTGAGCCACTGCCTTTTACATCAGACTTAAGAAACCACCTGCGCTCGCTTTACGCCCAATAAATCCGG
+
CCCCCGFGGGGGGGGGGGGGGGGGGGGGGGGGFEGGGGGGGFGGGGGGGGGGGGGGGGGGGGFGCFFGGGGGGGGGGEGG:EGGGGGGGGGGGGGFGGFFGGGEFGGGG7CFEGGGG>ECF+CFEFFGEEGGGGFGGGGGCFGG,>EFGF@=DBFDFFCFDFGGGGGGGDGG8DFGAFCD89@FAE8,D,,@FGGGGGGA9CEFFFGFDFGGC8F+*;:7?EF)5?ADA9)0??DCD=4*A/5ADFFE*/1
@M03364:276:000000000-BLYN8:1:1101:13832:2089 2:N:0:1
GGACTACAAGGGTATCTAATCCTGTTTGCTCCCCACGCTTTCGCACCTGAGCGTCAGTCTTCGTCCAGGGGGCCGCCTTCGCCACCGGTATTCCTCCAGATCTCTACGCATTTCACCGCTACACCTGGAATTCTACCCCCCTCTACGAGACTCTAGCTTGCCAGTTTCAAATGCAGTTCCCAGGTTGAGCCCGGGGATTTCACATCTGACTTAACAAACCGCCTGCGTGCGCTTTACGCCCAGTAATTCCG
+
CCCCCGGGGGGGGGGGGGFGGGGGGGGGGGGGGGGGGGFGGGGGGGGG?FGGGGGGGGGGGGGGGGGGGDGGGGGDGGGGGGGEGGGGGGGGGGGGGGGGGGGGGGGGGGGEFGGGGGGGGGGGGFGGGFGGGGGGDGDGGGGGFGFGGGGGGGGCFGGFFFGCFFGGFGFGF9EGGGGGGFC8F9<EGGGFEEDG5CFGGGGGFF@;C1;CF+2;FFFE)>>3<A;DBDBFDGG<F:EEG>0:D*9AFG2
@M03364:276:000000000-BLYN8:1:1101:11585:2103 2:N:0:1
GGACTACTAGGGTTTCTAATCCTGTTTGCTCCCCACGCTTTCGAGCCTCAGTGTCAGTTACAGGCCAGAGAGCCGCTTTCGCCTCCGGTGTTCCTCCATATATCTACGCATTTCACCGCTACACATGGAATTCCACTCTCCTCTCCTGCACTCAAGTCTCCCAGTTTCCAATGCACACAATGGTTGAGCCACTGCCTTTTACATCAGACTTAAGAAACCACCTGCGCTCGCTTTACGCCCAATAAATCCGG
+
CCCCCEFGGGGGF@FGGGFGGGGGFGGGGGGGGGGCFGGGGGGFGGGGGFGGGGGFFFCGGGGFGGGFGGGGGGGGGGFGGFCEFGGGDGGGGGFGGGGGGGGGGFFFGGGGGGGFGGGGGGGGGGGGGGGGGGFFFDFGFGF?DFAFFGGGGGGGFFGFEDFGGGGGGGGF=DFDGCCFGG8EFGGGCGGG??FFFGGGGFFDA?+;C>+:<7CFFFFF5C4>=4@BFFDB4:8>)5CGC>@AC:AC*:5
@M03364:276:000000000-BLYN8:1:1101:12919:2119 2:N:0:1
GGACTACAAGGGTTTCTAATCCTGTTTGCTCCCCACGCTTTCGAGCCTCAGTGTCAGTTACAGGCCAGAGAGCCGCTTTCGCCACCGGTGTTCCTCCATATATCTACGCATTTCACCGCTACACATGGAATTCCACTCTCCTCTCCTGCACTCAAGTCTCCCAGTTTCCAATGCACACAATGGTTTAGCCCCTGCCTTTTACATCAGACTTAAGAAACCACCTGCGCCTGCTTTTCGCCCCATAAATCCGG
+
CCCCCGGFGGGGGFFGGGGGGGGGGGGGGGCFFGGCGGGGGGGGGGGGGGGFGFGGGGFGFGGFGGGGGGGEFGGGFFFDGEFFGEGGGGGGGGGGGGGGGGGGGGFGGGGGGGGGGEGEGGFGGGGFGFGGGGGGGGGGGGGF?EFGGGGGFFGFA,EEFGGGFGGGF;ADGGAFFG66EDGFGC,2=D,+++>D6EFGGGG7EC*2*22+88=CC767>=*))37*)/;)=>**:9E8*:356C86C<5
@M03364:276:000000000-BLYN8:1:1101:12716:2132 2:N:0:1
CGACTACTAGGGTTTCTAATCCTGTTTGCTCCCCACGCTTTCGCACCTGAGCGTCAGTCTTCGTCCAGGGGGCCGCCTTAGCCACCGGTATTCCTCCAGATCTCTACGCATTTCACCGCTACACATGGAATTCTACCCCCCTCTACGAGACTCCAGCTTGCCAGTTTCCAATGCAGTTCCCAGGGTCAGCCCGCGGACTTCACATCTGACTTAACCACCCGCCTGCGTGGTCTTTACGCCCAGTCATTCCG
+
-6-@,F<F,CF9E,@E@,C@E<E<C<F8F<<EFECC@CFE86CF,F7,E@CCFFGEFCFGCG7CCFE@FCBE@BCFGGC9CFGFGFE7=+A@E9,,=,4A,A,9@AA@F+++CFD,?C+@FE9E9=,4,,C=F9,=98D733>DBB=>+@CFC333>@@C8DC,,7>D,>,3@CA,EEC:E>CB*,,=4?F***4:C*:+7+2;+;7C3@+@DF7*9*3225>?6<(.())*2:*.9:5?E3(9*2=)*0*
@M03364:276:000000000-BLYN8:1:1101:23165:2140 2:N:0:1
GGACTACTGGGGTATCTAATCCTGTTTGCTCCCCACGCTTTCGAGCCTCAGTGTCAGTTACAGGCCAGAGAGCCGCTTTCGCCTCCGGTGTTCCTCCATATATCTACGCATTTCACCGCTACACATGGAATTCCACTCTCCTCTCCTGCACTCAAGTCTCCCAGTTTCCAATGCACACAATGGTTGAGCCACTGCCTTTTACATCAGACTTAAGAAACCACCTGCGCTCGCTTTACGCCCAATAAATCCGG
+
C9CCC<EFFGG>FEGGGGGGGGGFGGGGGGGGGGGGGGGGGGGGGGGGGGFGGGGGGFGGGGGGGGGGCGGDGG>FDG<FFGGGCFFGE>GGGGGAFGGGGGFGGGGGGEGGGGGG<CGGG@FGGGGGGEFCCFGGFFAFGFGGFDFGG8,?FG8EGFFGDFFDFGDEFC,@?GGGGGGFDCFDDCCF6DGGGCFGGFGC9CGGF>5*;*++=CFCGG>FAGF@@EFE=AFFG4+9?@*CE5;A7@F?F<C
@M03364:276:000000000-BLYN8:1:1101:22684:2150 2:N:0:1
GGACTACTGGGGTATCTAATCCTGTTTGCTCCCCACGCTTTCGCACCTGAGCGTCAGTCTTCGTCCAGGGGGCCGCCTTCGCCACCGGTATTCCTCCAGATCTCTACGCATTTCACCGCTACACCTGGAATTCTACCCCCCTCTACGAGACTCTAGCTTGCCAGTTTCAAATGCAGTTCCCAGGTTGAGCCCGGGGATTTCACATCTGACTTAACAAACCGCCTGCGTGCGCTTTACGCCCAGTAATTGCG
+
CCCCCFGFFGGGCCGGGGGCGFGGGGGGGGGGGGF7FFGGGECFGGGGGGGGGGGGGGGGGGGGGEGGGGGGGGGFCEGGGGGGGFGGGGGGAEFGDFGGGGFFFFFGGE@7FFFDF:EEFDGGECFF,FGGGCFFCDGFEEDGGGGGGGGG?5=9BCGCEFFD,@;FAGF9CCEFGG:EGGCGAFGF?8?DEECGG8?6:@F7FFFCCFGGFGCFGG5/:=)2=41>B@:)59*-=?EE*.3)2>FAFFD
@M03364:276:000000000-BLYN8:1:1101:12918:2156 2:N:0:1
GGACTACCGGGGTTTCTAATCCTGTTTGCTCCCCACGCTTTCGCACCTGAGCGTCAGTCTTCGTCCAGGGGGCCGCCTTCGCCACCGGTATTCCTCCTGATCTCTACGCATTTCACCGCTACACCTGGAATTCTACCCCCCTCTCCGAGACTCTAGCTTGCCAGTTTCAAATGCAGTTCCCCGGTTGAGCCCGGGGATTTCACATCTGACTTAACAAACGGCCTCCGTGCGCTTTACCCCCAGTAATTCCG
+
CCC@B8C<@@@CF@B<CEGF<<EFCFGFC@6668C@CGCGGGGD:@@F8;@E@@FCEFCG<<FFEG:C8FGGCB=7>:,=BE+CCFCEE>BF9@E9,,BFACFD;9?FECF:FBEFCGCE=+ADDCF8<DC=DFCFFGGEGG>:,4333*@?>,,33@EC7D78F;D>,2D;E9,,>CF,2,=C=>EFFB,:C8ECEG8EGG@1+2+@+;CF**?C*/8*0:>(()472@DFGGG)*)0;C3497*94>F4
@M03364:276:000000000-BLYN8:1:1101:19627:2184 2:N:0:1
GGACTACTGGGGTTTCTAATCCTGTTTGCTCCCCACGCTTTCGAGCCTCAGTGTCAGTTACAGGCCAGAGAGCCGCTTTCGCCTCCGGTGTTCCTCCATATATCTACGCATTTCACCGCTACACATGGAATTCCACTCTCCTCTCCTGCACTCAAGTCTCCCAGTTTCCAATGCACACAATGGTTGAGCCACTGCCTTTTACATCAGACTTAAGAAACCACCTGCGCTCGCTTTACGCCCACTAAATCCGG
+
CCCCCGGGGGGGGGGGGGGGGGGGGGGGGGGGGGGGGGGGGGGGGGGGGGGGGGGGGGGGGGGGGGGGGGGGGGGGGGGDGGGGGGGGGGGGFFGGGGGGGGGGGGGGCFGGFFGGGEGGCFGGGFGGF<?FGFAE>FGGDFGFGGFGGGGGCFGGGGGGGGGGGGGGGFGGEFFGGGGDGGFFGGFGGFGFGGFGGGGGGGACFC5CC*+2=DFGD>>CFG4>:A=:5BBDFCC6?>:EE)(=CD=CFGD
@M03364:276:000000000-BLYN8:1:1101:20474:2185 2:N:0:1
GGACTACAGGGGTTTCTAATCCTGTTTGCTCCCCACGCTTTCGCACCTGAGCGTCAGTCTTCGTCCAGGGGGCCGCCTTCGCCACCGGTATTCCTCCAGATCTCTACGCATTTCACCGCTACACCTGGAATTCTACCCCCCTCTACGAGACTCTAGCTTGCCAGTTTCAAATGCAGTTCCCAGGTTGAGCCCGGGGATTTCACATCTGACTTAACAAACCGCCTGCGTGCGCTGTACGCCCAGTAATTCCG
+
CCCCCGGGGFFGFCEGGGGGGGGG<FGGGGGGGGGGGGG7FGGGGGGGGGGGGGGGGGGGGGGGGGGGGGGGGEGGGGGGGGGGGGGGGDD9FF@FFCEFGGAFGFGGGGGEFGGGGGGGFGGGGGFGGGGGGGFECFF:>EGGGGG6CEGGGGGFGGGG8@C?FABD7@FG9FGFGFFGGGGCGD6AFDFF=EGGDGGG71AFCGGG7DFGDCCCCCFFE=B;<FB>?FE@G)9<FBG>EFFFG7@)*:*
@M03364:276:000000000-BLYN8:1:1101:16560:2199 2:N:0:1
GGACTACCAGGGTTTCTAATCCTGTTTGCTCCCCACGCTTTCGCACCTGAGCGTCAGTCTTCGTCCAGGGGGCCGCCTTCGCCACCGGTATGCCTCCAGATCTCTACGCATTTCACCGCTACACCTGGAATTCTACCCCCCTCTACGAGACTCTAGCTTGCCAGTTTCAAATGCAGTTCCCAGGTTGAGCCCGGGGATTTCACATCGGACTTAACAAACCGCCTGCGTGCGCTTTACGCCCAGTAATTCCG
+
CCCCCGG<<FGGGGGGGGGGFGGGGGGGGGGGGGGDGGGGGFFC,FFFCF@EFFGCFFAFEFGGGFGGGGGGGGGGDEGGGGGGGDGGGGG,EFFE,9BFGFG?FFGGGGGD9EFGGDGECFGGGADGCFGGC@DEGG6>EEGFCGF:48@?E9CGGGG?*:DFFFGEFFG9EFACFCGDC>F*2?DFFGFGCE5C*;*<CDF7AG*93<CCGGD7F*CGB:BF6F90(0.7<5C96288CD:7*:44CG*
@M03364:276:000000000-BLYN8:1:1101:24206:2216 2:N:0:1
GGACTACCAGGGTTTCTAATCCTGTTTGCGCCCCACGCCTTCGCTCCTCAGTGGCAGTTACAGGCCACAGAGCCGCTCTCGCATCCGGTGTTCCTCCATATATCTACGCATTACACCGCTACACATGGACTTCCACTCTCCTCTCCCGCTCTCACGTCTCCCAGCTTCCAATGCCAACACTGCCTGAGCCACTGCCTCTCACATCCGACTTAAGCAACCACCTGCGCTCGCGTTCCGCGCAATAAATCCGC
+
8@-ACCC6<<,8EFFCG99,C,CFCF,;<7@;F@7++8,C,@,6,,6A6C,;E,,66,,,6,,9:,,6<CC@E<:@C@@E,C+86A:@F+B:,B,?B9,C,C,9@9F@++4+,CFEA+4=8+,:4?56=:AFGG9=EFEF,,@DCF,3++++6@>,,@DEDD,D<,,73@7,1D,,,++5;>,3,,,4@3,3AAFFF6:7*54+/*3;4/1+=+++2*:76EF=:).0/.:):<3()/1/*)(***1665/
@M03364:276:000000000-BLYN8:1:1101:18535:2227 2:N:0:1
GGACTACTAGGGTTTCTAATCCTGTTTGCTCCCCACGCTTTCGCACCTGAGCGTCAGTCTTCGTCCAGGGGGCCGCCTTCGCCACCGGTATTCCTCCAGATCTCTACGCATTTCACCGCTACACCTGGAATTCTACCCTCCTCTACGAGACTCTAGCTTGCCAGTTTCCAATGCAGTTCCCAGGTTGAGCCCGGGGATTTCACATCTGACTTAACAAACCGCCTGCGTGCGCTTTACGCCCAGTAATTCCC
+
CCCCCCF9@@CEEFGGGGFGGGGFGGCEFGGGGGGGGGGGGFFEFFFG8CEFGGEGGGA<,CFEC@EFFG>>FFGGGGGGFCF7FG7@FC@AFGGGG8E<,ADFD<FFEGGD<:<FFEFE+:EFFCEF,8EDEFFG>D,7C8,=,C6++@@=838=;7@:DG;BCC9,;D,;FGFGG,@EEG6DFG,1,3?:;?GE5BFFC+=86FF=DGD=:7C:C*==:EDF;A>81.)0915-*(;C*5(0*:*6>F*
@M03364:276:000000000-BLYN8:1:1101:19080:2274 2:N:0:1
GGACTACCGGGGTTTCTAATCCTGTTTGCTCCCCACGCTTTCGCACCTGAGCGTCAGTCTTCGTCCAGGGGGCCGCCTTCGCCACCGGTATTCCTCCAGATCTCTACGCATTTCACCGCTACACCTGGAATTCTACCCCCCTCTACGAGACTCTAGCTTGCCAGTTTCAAATGCAGTTCCCAGGTTGAGCCCGGGGATTTCACATCTGACTTACCAAACCGCCTGCGTGCGCTTTACGCCCCGTAATTCCG
+
CCCCCFEGCEGEGFEFGGGG9EFCEFFGGGGGFCE@+@@FGFEE7:FFCFGGGGGEGGGGGADFGCEGG>EGGGGDGEGGGFG@FFGGECFGGGGG,,,:=8=?E<FB74+=FCFGCGFGECFGFF@FFFDFGFCFAD8=:@EF9EG>BGG>BC99,@D8E>7>F@9,,?DCFGG7>FG@FCE5C9,8=F8:/==85**=:DC7;67C=DFF7+;C*;C=>GFF?@004@>B5D79B6E>C)(0//7):?2
@M03364:276:000000000-BLYN8:1:1101:8703:2291 2:N:0:1
GGACTACCAGGGTTTCTAATCCTGTTTGCTCCCCACGCTTTCGCACCTGAGCGTCAGTCTTCGTCCAGGGGGCCGCCTTCGCCACCGGTATTCCTCCAGATCTCTACGCATTTCACCGCTACACCTGGAATTCTACCCCCCTCTACGAGACTCTAGCTTGCCAGTTTCAAATGCAGTTCCCAGGTTGAGCCCGGGGATTTCACATCTGACTTAACAAACCGCCTGCGTGCGCTTTACGCCCAGTAATTCCG
+
CCCCCGGGGGGGGGGGGGGGGGGGGGGGGGGGGGGGGGGGGGCGGGGGGGGGGGGGGGGGGGGGGGGGGGGGGGGGGGGGFGGGGGGGGGGGGGGGFFGGGGGGGGGGGGGGGGGGGGGGGGGGGFGGGGGGGGGGF8DFGGGGGGGGGGGCFGGFFGGCGGGGGGGGFGFGDGGGGGFGFGGGGGG6CFGGGGGGGCGGGGG>FGCGCGGGGFFCDGGGB=E;@F>E18BFGGGBF6EG55:<CC69>C2
@M03364:276:000000000-BLYN8:1:1101:11339:2298 2:N:0:1
GGACTACCCGGGTTTCTAATCCTGTTTGCTCCCCACGCTTTCGAGCCTCAGTGTCAGTTACAGGCCAGAGAGCCGCTTTCGCCTCCGGTGTTCCTCCATATATCTACGCTGTTCACCGCTACACATGGAATTCCACTCTCCTCTCCTGCACTCAAGTCTCCCAGTTTCCAATGCACAGACTGGTTGAGCCCCGGCCTTTTACATCAGACGTAAGAAACACCCTGCGCCCGCTTTACGCCCAATGAATCCGG
+
CBCCC@@<;CECF7F<D@EE<F@FFFFFGF,,CFF7FFCF<<BF6,FCCFG<C<,@FE6CFAEF,899EFCFGFGDG@<E7FBBCFCC6@B?FFGGGFG9AFEA@EFC7+485FEFGG78FFFGGG@AD?E:E,4AAEGGGG,6,>EFGG8=FFEF,@DACD=DBDD;:DFFFF,6,1,,6BFD,+,<C7+@+*@3*@FF7*,+4:****3*;/:+?8,,04)0(8()(.).12+937CEC:;6;@CCC)1
@M03364:276:000000000-BLYN8:1:1101:16583:2379 2:N:0:1
GGACTACAAGGGTTTCTAATCCTGTTTGCTCCCCACGCTTTCGCACCTGAGCGTCAGTCTTTGTCCAGGGGGCCGCCTTCGCCACCGGTATTCCTCCAGATCTCTACGCATTTCACCGCTACACCTGGAATTCTACCCCCCTCTACGAGACCCTAGCTTGCCAGTTTCACATGCAGTTCCCAGGTTGAGCCCGGGGATTTCACATCTGACTTAACACACCGCCTGCGTGCGCTTTACGCCCAGTAATTCCG
+
CCCCCF@,CDFGG8FFGGFFGFFGC,EF9CF<FGDGGG@@F9FDECG@<CCFGGG7F<CCF<FFFGFG8F7FCGGEC:=ADCFC:,CDE7D9FFEFFFF9DF9FFEFDGGDGDFG9E@CEGG:?,A8=FFFF;ECGF8D@+=88DFG8CEDC3D7FFGGDDFCF>3@;@,,EFFG9E;EGFF?C,>:6FGDEC58E51?EFGG7+*:D+:>CC>+;*;C:55B??AF:?D@>C3*6F1;?EB09>CFDCG0
@M03364:276:000000000-BLYN8:1:1101:22864:2384 2:N:0:1
GGACTACCGGGGTATCTAATCCTGTTTGCTCCCCACGCTTTCGAGCCTCAGTGTCAGTTACAGGCCAGAGAGCCGCTTTCGCCTCCGGTGTTCCTCCATATATCTACGCATTTCACCGCTACACATGGAATTCCACTCTCCTCTCCTGCACTCAAGTCTCCCAGTTTCCAATGCACACAATGGTTGAGCCACTGCCTTTTACATCAGACTTAAGAAACCACCTGCGCTCGCTTTACGTCCAATAAATCCGG
+
CCCCCGFGGGGGGGGGGGGGGGGGGGGGGGGGGGGGGGGGGGGGGGGGGGGGGGGGGFFFGGGGGGGGGGGEGGCGGDGFGGGFCFGGGGGGGGGGGGGGGGGAFGGGDGEGGGGGFD@EGFFGCGGGGAFGCFFGGGGGGGGGGGGGFGGGGGGGGGGF9DFGGGGFDCFGGGGFFFDGGCFGAEGGGGGDEGFGGCFGGFGGFGFGGGGDCF>DC7DC?C4@DFFFFFFB*::>B(=CGFFFGGFEDDD
@M03364:276:000000000-BLYN8:1:1101:17906:2408 2:N:0:1
GGACTACAGGGGTTTCTAATCCTGTTTGCTCCCCACGCTTTCGAGCCTCAGTGTCAGTTACAGGCCAGAGAGCCGCTTTCGCCTCCGGTGTTCCTCCATATATCTACGCATTTCACCGCTACACATGGAATTCCACCCTCCTCTCCTGCACTCAAGTCTCCCAGTTTCCAATGCACACAATGGTTGAGCCACTGCCTTTTACATCAGACTTAAGACACCACCTGCGCCCGCTTTACGCCCAATCAATCAGG
+
CCCC8EFFEFGG;@FDFDAFFF<EE<F@FFFGGDFGEGG7<FGDFE@EFGGGGGEGDF,CE9ECFGGGFDE7CFFG+@FC@BFBFFE=FCCC9F9EEFFCAFEFGGGFGE7CAFGGFFGGECCEE,?EECA4=?@:,6+68,>9,4E?EFF?D8,6EG;F9FC,8@FCFG9D?EF8,@==,@,@FE6<?B,@?:DFDCC,2=FF9+39FGC:@+=*0;*4@E4>D4@4()))*1=/)(CB:584;9+/*22
@M03364:276:000000000-BLYN8:1:1101:18486:2483 2:N:0:1
GGACTACACGGGTTTCTAATCCTGTTTGCTCCCCACGCTTTCGCACCTGAGCGTCAGTCTTCGTCCAGGGGGCCGCCTTCGCCACCGGTATTCCTCCAGATCTCTACGCATTTCACCGCTACACCTGGAATTCTACCCCCCTCTACGAGACTCTAGCTTGCCAGTTTCAAATGCAGTTCCCAGGTTGAGCCCGGGGATTTCACATCTGACTTAACAAACCGCCTGCTTGCGCTCTACGCCCAGTCATTCCG
+
CCCCCGGGFE@EFGGEG9EFGGCGGGFCGGGEDGGGEGEGGGGGEGGFEFGGGEF@@F,CED@GFGCFFF>FFGE@FFEGEFCGGGGGGDGFGFGGGCFFF8C<EFGGGGE7AFFFGGGDEFFFCCDED,5BEFFFE8DCE6E6DFG6C8B??D;,=D@8DEGDGGADCEBFG?FF<<;EFGGGF9>?CGGGGGDE58CECCFG8<77+:>7C>FFFFF5>EED<F(92>>>3*9>=0CC5)(9*7B)2:*
@M03364:276:000000000-BLYN8:1:1101:9666:2489 2:N:0:1
GGACTACAGGGGTTTCTAATCCTGTTTGCTCCCCACGCTTTCGCACCTGAGCGTCAGTCTTCGTCCAGGGGGCCGCCTTCGCCACCGGTATTCCTCCAGATCTCTACGCATTTCACCGCTACACCTGGAATTCTACCCCCCTCTACGAGACTCTAGCTTGCCAGTTTCAAATGCAGTTCCCAGGTTGAGCCCGGGGATTTCACATCTGACTTAACAAACCGCCTGCGTGCGCTTTACGCCCAGTAATTCCG
+
CCCCCGGGGGGGGGGGGGGGGGGGGGGGGGGGGGGGGGGGGGGGGGGGGFFFGGGGGGGGGGGFGGGGGGGGGGGGGGGGFGGGDGGGGGGDFGGGGGGGFFFGGGGFGEDEGGGGGGGGGGGGGGGGGFFGFAFGGGGGGGGGGFGGGGG8,,@AFGGFGGG6>FFGGGGCGGGGGGGGFGG>DEGGGGGGG=EEGGGGGGGG66:7CGFGGGGGGGCGFG)8:>>E(5@BD5C<F:GGGD07FFFFGG*
@M03364:276:000000000-BLYN8:1:1101:12814:2530 2:N:0:1
GGACTACAAGGGTTTCTAATCCTGTTTGCTCCCCACGCTTTCGCACCTGAGCGTCAGTCTTCGTCCAGGGGGCTGCCTTCGCCACCGGTATTCCTCCAGATCTCTACGCATTTCACCGCTACTCCTGGAATTCTACCCCCCTCTACGAGACTCTAGCTTGCCAGTTTCAAATGCAGTTCCAAGGTTGAGCCCGGGGATTTCACATCTGACTTAACAAACCGCCTGCGTGCGCTTTACGCCCAGTAATTCCG
+
CCCCCGGGFFGDGGGGGGGGGGGGGGGGGGGFGGGGGGGGGFGC,@BF<CFG:FGE,E,E<966,6@E,B+:F+@7FFEFGG,B,B@FF@FGG<FFCC,<FGFGCF,AC@EGCGFGGGCE:>,:,C,4,FCFG<;FG8+CEGED@,+++=>=D=EGGGF,4>A8<>,,,@,39D9,@9:D,7:4@A6CFF:**:>**=8C8+=++2:8++;:CFGF:*;*8CB114;;(8)5CD3)*,;E5@<?>7@BF=9
@M03364:276:000000000-BLYN8:1:1101:23663:2566 2:N:0:1
GGACTACAAGGGTTTCTAATCCTGTTTGCTCCCCACGCTTTCGCACCTGAGCGTCAGTCTTCGTCCAGGGGGCCGCCTTCGCCACCGGTATTCCTCCAGATCTCTACGCATTTCACCGCTACACCTGGAATTCTACCCCCCTCTACGAGACTCTAGCTTGCCAGTTTCAAATGCAGTTCCCAGGTTGAGCCCGGGGATTTCACATCTGACTTAACAAACCGCCTGCGTGCGCTTTACGCCCAGTAATTCCG
+
CCCCCGGGGGGGGGGGGGGGGGGGGGGGGGGGGGGGEGGGGGGGGGEFGGGGGGDEEGGGGGGGGGCDFDGCGGGGFGEFFGGGGGGGGGGGGGGGGGGGGGFFGGGGDE@EAEGGGGGGGGF@EEFGG?EGGGGFCF?FEGGDFGGGGEGFFDDFGGGGGGGGGGGGGGCFFCFCCFGGGGGGGGGGGGGGGCED*=CGDFFCFC7+1+:;CD7C7CG557>@FF>;(755C*7)9<ECGEB@FGFAF>9
@M03364:276:000000000-BLYN8:1:1101:6899:2598 2:N:0:1
GGACTACACGGGTTTCTAATCCTGTTTGCTCCCCACGCTTTCGAGCCTCAGTGTCAGTTACAGGCCAGAGAGCCGCTTTCGCCTCCGGTGTTCCTCCATATATCTACGCATTTCACCGCTACACATGGAATTCCACTCTCCTCTCCTGCACTCAAGTCTCCCAGTTTCCAATGCACACAATGGTTGAGCCACTGCCTTTTACATCAGACTTAAGAAACCACCTGCGCTCGCTTTACGCCCAATAAATCCGG
+
CCCCCGGGGGGGGGGGGGGGGGGGGGGGFGGGGGGGGGGGGGGGGGGGGGGGGGGGGGGGGGGDFGGGFFGGGGGGGCFGFGGGFFCGGGGGGGGGGGGGGGGGFGGGGGGGGGGG9?@EEGGGGGGGGGGGGGFGGG9EC@?@DGA?FGGGGCFFEEFGGGGGGGGA:DEGGDDFGGGFGGGGGGD4ADFGGFGGGGFGCCCGF>*;99>C88+=FD,,3;A4</)*6/):DC7>4:E7E36;C+7<297
@M03364:276:000000000-BLYN8:1:1101:20387:2665 2:N:0:1
GGACTACTCGGGTTTCTAATCCTGTTTGCTCCCCACGCTTTCGCACCTGAGCGTCAGTCTTCGTCCAGGGGGCCGCCTTCGCCACCGGTATTCCTCCAGATCTCTACGCATTTCACCGCTACACCTGGAATTCTACCCCCCTCTACGAGACTCTAGCTTGCCAGTTTCAAATGCAGTTCCCAGGTTGAGCCCGGGGATTTCACATCTGACTTAACAAACCGCCTGCGTGCGCTTTACGCCCAGTCCTTCCG
+
CCCCCGGDGEGGEFGFGGDFFFFGGGCFFGGGCFF7FGGGG9CF7F@@FGGGCFEG7@CC@FGGGCCF8@CCFEGEGGG<FG@,?=FFGEFFEFEGGFGGFFCFFFCGF77?FF9EEFE6@FGG8:FDC<F:=DFG=D=BBC6DDFEE7CCF?CDFFF9BFGGGCFGDD,DFFFGGGGG7<C6>FBFF67EGE=CEDECFFGGGFDGGC7>CC+:+CCGGBCBDFF0;17)79C3)*(215>:6*089C4*
@M03364:276:000000000-BLYN8:1:1101:16674:2671 2:N:0:1
GGACTACCGGGGTATCTAATCCTGTTTGCTCCCCACGCTTTCGCACCTGAGCGTCAGTCTTCGTCCAGGGGGCCGCCTTCGCCACCGGTATTCCTCCAGATCTCTACGCATTTCACCGCTACACCTGGAATTCTACCCCCCTCTACGAGACTCTAGCTTGCCAGTTTCAAATGCAGTTCCCAGGTTGAGCCCGGGGATTTCACATCTGACTTAACAAACCGCCTGCGTGCGCTTTACGCCCAGTAATTCCG
+
CCCCCGGGGGGGGGGGGGGGGGGGGGGGGGGGFGGGGGGGG9FGGGGGGGGGGGGEGGGGGF@GGDGGGGDCEGGGGGGGGGGGGGGGGGGGGGGGGGG9?EFGFGGGGGGDGGGGFFDEGGGGGGGGGFFGGD9FGGGGGDEGFFFEGGGF@9;FGGGGGGCCFGGGGG9BCGFGGGGGGFGFGGGGD?EGGGGGGGGGGGGGFFGGGGGGFGGGFGGFAGFBFFBE?:BBC9<<FFGGGFFFGG@4CF>
@M03364:276:000000000-BLYN8:1:1101:16506:2672 2:N:0:1
GGACTACAGGGGTATCTAATCCTGTTTGCTCCCCACGCTTTCGCACCTGAGCGTCAGTCTTCGTCCAGGGGGCCGCCTTCGCCACCGGTATTCCTCCAGATCTCTACGCATTTCACCGCTACACCTGGAATTCTACCCCCCTCTACGAGACTCTAGCTTGCCAGTTTCAAATGCAGTTCCCAGGTTGAGCCCGGGGATTTCACATCTGACTTAACAAACCGCCTGCGTGCGCTTTACGCCCAGTAATTCCG
+
CCCCCGGGGGGEGGGGGGGGGGGGGGGGGGGGGGGDGGGFGGGGGGGGGGGGGGGGGGGGGGGGGGGGFGDGGGGGGGGGGGGGGGGGGGGGGGGGGCFBFGGGGGGGGGGGGGGGGGGGEGGGGGGGGGGGGGGGGGGGGGGGDGG:@6CGGGGGGGC?FGGGGGGGG9CGGGGGGFGGGGGGGGGGCEDGGGGGEGGGGGGFFGGGGGFGFGGGFFGGFGFFFFF>?FEFGGFFF?GGEF::F7@<GF2
@M03364:276:000000000-BLYN8:1:1101:19279:2691 2:N:0:1
GGACTACCGGGGTTTCTAATCCTGTTTGCTCCCCACGCTTTCGCACCTGAGCGTCAGTCTTCGTCCAGGGGGCCGCCTTCGCCACCGGTATTCCTCCAGATCTCTACGCATTTCACCGCTACACCTGGAATTCTACCCCCCTCTACGAGACTCTAGCTTGCCAGTTTCAAATGCAGTTCCCAGGTTGAGCCCGGGGATTTCACATCTGACTTAACAAACCGCCTGCGTGCGCTTTACGCCCAGTAATTCCG
+
CCCCCGGGGGCGGEGFFGFGGGGCFFGGGGFGGCEEC7FGGGGGGEGFC,C<FFFGGD9FFGFGGGEG,F77FFGGGGEAFGEGDF:FGEGGGGGAFGG9?4EFFFGGGEGGGFFFGDFGG>9FGFGCFGGGGFFFFFGCCEGGGGGCE:EGGGGCGGGGG7<2?D9DGGFFGGDGGGFDDC:FFCEDG8CCG5EGCEGFG+=+19D7F:DD>FGG78@=>=B?BFFF?F:3CDGFFFGGGFFFFG?<G70
@M03364:276:000000000-BLYN8:1:1101:9817:2757 2:N:0:1
GGACTACCCGGGTTTCTAATCCTGTTTGCTCCCCACGCTTTCGAGCCTCAGTGTCAGTTACAGGCCAGAGAGCCGCTTTCGCCTCCGGTGTTCCTCCATATATCTACGCATTTCACCGCTACACATGGAATTCCACTCTCCTCTCCTGCACTCAAGTCTCCCAGTTTCCAATGCACACAATGGTTGAGCCACTGCCTTTTACATCAGACTTAAGAAACCACCTGCGCTCGCTTTACGCCCAATAAATCCGG
+
CCCCCFFGFGGGGGGGGGGGGGGGGGGGGCGGGGGGGGGGGGGGGGGGGGGGGGGGFFGGGGGGGGFGGGGEDGGG+BDFGGGGGEGGGGGGFGGGGGFCGGGGGGGGCCDGGGGGGGGGGGGGGGG8FFAGGGGGGGGGGGGFFEFFC?EFFF,=3BDFEC??FD>=AEGGGFFEDFEF3EDG9EGGGDGGGGGGGGGG7CGFFGD>F5FFFFGGGF>EF5AEFBBA@?DFFFGFFFE7E>@FGF7C7C7
@M03364:276:000000000-BLYN8:1:1101:24388:2819 2:N:0:1
GGACTACTGGGGTTTCTAATCCTGTTTGCTCCCCACGCTTTCGTGCCTCAGTGTCAGTTACAGCCCAGAGAGCCGCTTTCGCCTCCGGTGTTCCTCCATATATCTACGCATTTCACCGCTACACACGGAATTCCACTCTCCTCTCCTGCACTCAAGTCGCCCAGTTTCCAATGCACATAATGGTTGAGACACTGCCTTTTACATCATACGTAAAAAACCACCTGCGCTCGCATTACGCCCATTAACTCCGG
+
CCCCC@FF,-C:F+6,<;CFCFDEEFAEE<9,CCE7:@@F86C,CC@EEFEFF,C@C@CFG9<,C,,,CF,B,9C@FF@,CF7FCCGD:::CA9EECEFGCAEGGC<?B,4B@9FDFFGEFEFE,+:@FFD:A,=:,E,A=ED@,E>8EDD86@88@,6@73AEGEA,=,>D?FF8,,,,7,,@;>,@,8>,<9EF6A>C;DCFA7+5=*;C**5;**:C>*)((056>::)1*+.)(=4:))1711)2//
@M03364:276:000000000-BLYN8:1:1101:22292:2850 2:N:0:1
GGACTACTGGGGTATCTAATCCTGTTTGCTCCCCACGCTTTCGCACCTGAGCGTCAGTCTTCGTCCAGGGGGCCGCCTTCGCCACCGGTATTCCTCCAGATCTCTACGCATTTCACCGCTACACCTGGAATTCTACCCCCCTCTACGAGACTCTAGCTTGCCAGTTTCAAATGCAGTTCCCAGGTTGAGCCCGGGGCTTTCACATCTGACTTAACAACCCGCCTGCGTGCGCTTTACGCCCCGTAATTCCG
+
CCCCCGGGGFGFGEDGGGCCF<EFGGGGGGGGFCFGGGGDGGGCEFGGGGGDEFGGGGGGGGFFE@FGCFDGDGGGGGDGGGFFF?EEEGGGFGDGGGGFGG,9,FAFFGCGGGFGFF=+8CFFGGGGEFGDDFGGGGEGGDGGCFBCE6CFG9CCA;;:7DFGED;FG,3EFGG7<FGG9E68BFGGGGGCE=EG**8?D7=+1<7:D>>>7;CGG*;A3C:<?F;;0>5>CDC>BBGG7)-0)1))**0
@M03364:276:000000000-BLYN8:1:1101:21111:2881 2:N:0:1
GGACTACTAGGGTTTCTAATCCTGTTTGCTCCCCACGCTTTCGCACCTGAGCGTCAGTCTTCGTCCAGGGGGCCGCCTTCGCCACCGGTATTCCTCCAGATCTCTACGCATTTCACCGCTACACCTGGAATTCTACCCCCCTCTACGAGACTCTAGCTTGCCAGTTTCAAATGCAGTTCCCAGGTTGAGCCCGGGGATTTCACATCTGACTTAACAAACAGCCTGCGTGCGCTTTACGCCCAGTAATTCCG
+
CCCCCGFFGGGGGGGGGD<EEFFGGGGGGGGEFGFGDCGGGGGGEGGGFGFDFGGEEGEFGGGGGGGGGGGGGGGCFECEGG:FFGGGFGGGGGFD8DE9=FEGFFGFGGGGGGDGGECE@E:,@:FEDCC:FFGGG@BC>>ECFA?CEGGFD9BFGGGGGG9E@;EDFFB9CACEACFEDGG5FGFGFGGFEGGGDEFF:CC7:6CF7CGDC@FG75E*.*:=;FFBDFFFG3CA=6E>E@19*??)*22
@M03364:276:000000000-BLYN8:1:1101:10522:2885 2:N:0:1
GGACTACACGGGTATCTAATCCTGTTTGCTCCCCACGCTTGCGCGCCTCAGTGTCCGTTACAGGCCAGAGAGCCGCTTTCGCCTCCGGGGTTACTCCATATATCTACGCATTTCACCGCTACACATGGAATTCCACCCTCCTCTAGGAGACTCTAGCTTGCCAGTTTAAAATGCAGTTCCCAGGTTGAGCCCGGGGATGTCGCATCTGACTCAACAAACCGCCTGCGTGCGCTTTGCGCCCAGTAATTCCG
+
-A@C,CC<F@@+@+,=C<,,CC6E@F@EGE,E<F,7+@BF,6++@:+8@,,C<6,,BC:6B,:9<,@CC,C,,,@7+,4CFCGC:E:F7BF@+9,CE8,C,@EAC<FD7++8EGF<,@FGG7ECDE568?,:BCA=,8=F>@D+>,3333DD>E,=,3@>+:E6,@C,,3,@7,,@<;,,56DF,4,7,33**=CDE81,1*428<78+8++**;77>**)*)4=A(.(8)7)95)90CE/)3/0**.>:2
@M03364:276:000000000-BLYN8:1:1101:12212:2886 2:N:0:1
GGACTACCCGGGTTTCTAATCCTGTTTGCTCCCCACGCTTTCGCACCTGAGCGTCAGTCTTCGTCCAGGGGGCCGCCTTCGCCACCGGTATTCCTCCAGATCTCTACGCATTTCACCGCTACACCTGGAATTCTACCCCCCTCTACGAGACTCTAGCTTGCCAGTTTCAAATGCAGTTCCCAGGTTGAGCCCGGGGATTTCACATCTGACTTAACAAACCGCCTGCGTGCGCTTTACGCCCAGTAATTCCG
+
CCCCCGGGGGGGGGGGGGGGGGGGGGGGGGGGGGGGGGGGGGGGGGGGGGGGGGGGGGGGGGGGGGGGGGGGGGGGGGGGGGGGGGGGGGGGGGGGFGGGGGGGGGGGGGGGFGGGGGGGGGDFGGGGGDFGGGGFGGGGGGGFGGGDECGGGGGFGGGGGGGGGGFGFE;DCFGGGGGFGGGGGFGGGGGGGGGGGCGGGGGGFFFG>7CGG7D>:CF:BGD:?F>E:BFFGGGAFFEGGF?FG7F2DG*
@M03364:276:000000000-BLYN8:1:1101:21767:2945 2:N:0:1
GGACTACTGGGGTTTCTAATCCTGTTTGCTCCCCACGCTTTCGAGCCTCAGCGTCAGTTACAGACCAGAGAGCCGCCTTCGCCACCGGTATTCCTCCAGATCTCTACGCATTTCACCGCTACACCTGGAATTCTACCCCCCTCTACGAGACTCTAGCTTGCCAGTTTCAAATGCAGTTCCCAGGTTGAGCCCGGGGATTTCACATCTGACTTAACAAACCGCCTGCGTGCGCTTTACGCCCAGTAATTCCG
+
CCCCCGGGGGGGGGGGGGGGGGGGGGGGGGGGGGGGGGGGGGGFGGGGGGGGGGGGGGGGG9EFGGFFGGGGGGGGGGG9FEGGGFEGFGGGGGGGGGCFGGCDFFGGGEGGGGGGGGGGGGGEFGGGGGGGGGGGGGGEGGGFFGFG+8EFGGGGGGGGGGGGGGAFGGGGGGCFEGEGGGGGGGGGGGGGGGGGEGGGGGGGFFGGGGFGGDFGGGGGFGF?;A@EDEDDGGGFFFGGG3:6>7*.:C*
@M03364:276:000000000-BLYN8:1:1101:12907:2953 2:N:0:1
GGACTACAGGGGTTTCTAATCCTGTTTGCTCCCCACGCTTTCGAGCCTCAGTGTCAGTTACAGGCCAGAGAGCCGCTTTCGCCTCCGGTGTTCCTCCATATATCTACGCATTTCACCGCTACACATGGAATTCCACTCTCCTCTCCTGCACTCAAGTCTCCCAGTTTCCAATGCACACAATGGTTGAGCCACTGCCTTTTACATCAGACTTAAGAAACCACCTCCGCTCGCTTTACGCCCAATAAATCCGG
+
CCCCCFGGGGGGGGGGGGGGGGGGGGGGGGGGGGGGGGGGGGGGGDGGGGGGGGGFEFFGGGGGGGGGFGGGGGGGGGGGGGFFGGEGGGGGGFFGGFGGGGFFFGDFGGGGGGFGGGGGGGGGDGGGGFGGGGFGGGGGGGGGGGGGGGG?FFGGGGGGF8DGFGFGEGGGGF98DGGGCFDFGGGGGGGGGDGF6FGF7DE+;?799F>FGGFCFG,7@E>))3<99A4):DCE?D:7C;3677+)212
@M03364:276:000000000-BLYN8:1:1101:23114:2995 2:N:0:1
GGACTACCGGGGTTTCTAATCCTGTTTGCTCCCCACGCTTTCGCACCTGAGCGTCAGTCTTCGTCCAGGGGGCCGCCTTCGCCACCGGTATTCCTCCAGATCTCTACGCATTTCACCGCTACACCTGGAATTCTACCCCCCTCTACGAGACTCTAGCTTGCCAGTTTCAAATGCAGTTCCCAGGTTGAGCCCGGGGATTTCACATCTGACTTAACAAACCGCCTGCGTGCGCTTTACGCCCAGTAATTCCG
+
BCCCCF@CFFGDFBFGG<C,<EFC<C<@F99,C@DGE:B7FFGFDEE,,EFGGC:CFGFEFEGGF@@AE7FBC7+F+:CDFEFGFGC@FEGGGFFCEBF,CFGGFFEB>=FF9FFGGGD>:CDFG?E<>8FFFGGAF3DFCEDFGF?E8EG*D9FFGGGCGGFGFGGE,D>,<D?FCGFFCCF*,4<6?<C8CD8CC5C6@FD@67@@FFFD+:CCCFGG>E@::FB>3BDFDD54@8?EC:6<*:6)200
@M03364:276:000000000-BLYN8:1:1101:9301:3004 2:N:0:1
GGACTACAGGGGTTTCTAATCCTGTTTGCTCCCCACGCTTTCGCACCTGAGCGTCAGTCTTCGTCCAGGGGGCCGCCTTCGCCACCGGTATTCCTCCAGATCTCTACGCATTTCACCGCTACACCTGGAATTCTACCCCCCTCTACGAGACTCTAGCTTGCCAGTTTCAAATGCAGTTCCCAGGTTGAGCCCGGGGATTTCACATCTGACTTAACAAACCGCCTGCGTGCGCTTTACGCCCAGTAATTCCG
+
CCCCCGGGGGGGGGGGGGGGGGGGGGGGGGGGGGGGGGGGGGGGGGGGGGGGGGGGGGGGGGGGGGGGGGGGGGGGGGGGGGGGGGGGGDFGGGFGGGGDEGGGGGGGGGGGGGGGGGGGGGGGGGGGGGGGGGGGGGGGGGGGGGGD7@EGGFGFGGGGGGGGFGGGGGGGGGGGGGFCFG?>FGG?FGGGGGGGGGGGGFEGAGGGGGCFF=FFCFGDDGED?FFFFF@E3CD9BFGEGFF?FGF<GF*
@M03364:276:000000000-BLYN8:1:1101:18698:3055 2:N:0:1
GGACTACTAGGGTATCTAATCCTGTTTGCTCCCCACGCTTTCGCACCTGAGCGTCAGTCTTCGTCCAGGGGGCCGCCTTCGCCACCGGTATTCCTCCAGATCTCTACGCATTTCACCGCTACACCTGGAATTCTACCCCCCTCTACGAGACTCTAGCTTGCCAGTTTCAAATGCAGTTCCCAGGTTGAGCCCGGGGATTTCACATCTGACTTAACAAACCGCCTGCGTGCGCTTTACGCCCAGTAATTCCG
+
CCCCCGGGGGGGGEGGGGGGGGGGGGGGGGGDGGGGGGGGGGGGGGGGFGFFGGGGGGFGGGGGGGEFGGGGGGGGGEGGGGGGGGGGGGGGGGGGE8AFFFDGGGGGG7EGGGGGGGGGDGGGGGGFGFGGGGDCFGCGGGGFFFGCCGDGGGGCCFGGGCCGGGFE7EGFFFGGGGGGFGCFGGGCFEFGEEGDGGGGFGG:7<CG77C>:CCGGGGFAGDFDFFF?DDDGCG4@?G>ED1?C7@9CF6
@M03364:276:000000000-BLYN8:1:1101:18395:3079 2:N:0:1
GGACTACTCGGGTTTCTAATCCTGTTTGCTCCCCACGCTTTCGAGCCTCAGTGTCAGTTACAGGCCAGAGAGCCGCTTTCGCCTCCGGTGTTCCTCCATATATCTACGCATTTCACCGCTACACATGGAGTTCCACTGTCCTCTTCTGCACTCAAGTTCCCCAGTTTCCGATGCACTTCTTCGGTTGAGCCGAAGGCTTTCACATCTGACTTAAGAAACCACCTGCGCTCGCTTTACGCCCAATAAATCCG
+
C@CCCGGG@CC:EBBFFFFECDFCGGGGGGGGGGGGGEGE<FGCCGGGGGGCG,FEGGGGAEGGGGFCFC@FGFGG:FGGGGGDGGGGGGGGGGGGGGGFC<@FGGGGGGGGGGGGGGGGGGGFGGGDFGGGGGFF9,@,@;FD9EGGGFGGEFCGGGGG9=DCGGGGFEE6=6,=A?DFFGGC+B>EGGGGG*BE>GG6FGGGFC+=C>CGGCFFCCFFF*:BEFBF>>5DDG:9@?GGG>1FFFFEGG7
@M03364:276:000000000-BLYN8:1:1101:24923:3141 2:N:0:1
GGACTACTGGGGTTTCTAATCCTGTTTGCTCCCCACGCTTTCGCACCTGAGCGTCAGTCTTCGTCCAGGGGGCCGCCTTCGCCACCGGTATTCCTCCAGATCTCTACGCATTTCACCGCTACACCTGGAATTCTACCCCCCTCTACGAGACTCTAGCTTGCCAGTTTCAAATGCAGTTCCCAGGTTGAGCCCGGGGATTTCACATCTGACTTAACAAACCGCCTGCGTGCGCTTTACGCCCAGTAATTCCG
+
CCCCCGGGGGGGGGGGGGGGGGGGGGGGGGGG?FGGGGGGGGGDFGGGCFGFGGGGGGGGFFFGGGGGF7@FFGEGEGGGGGGGGGGGGCGGGCFGGCFGGFFGGGFFGGDGGGGGGGGGGGGGGGGGCFGFGGFCGDGGGGEFFGG8EGGGE>FCFGB87BFCDFGFFGGGFGGGGGGCFGGFGCFFFG?F=EGGGGGGC>FFFGGD>7D>>CF=CDGDEGFF<F9D:3BD:D:<?6CGG@F?:*9<CF7
@M03364:276:000000000-BLYN8:1:1101:15545:3193 2:N:0:1
GGACTACCGGGGTATCTAATCCTGTTTGCTCCCCACGCTTTCGCACCTGAGCGTCAGTCTTCGTCCAGGGGGCCGCCTTCGCCACCGGTATTCCTCCAGATCTCTACGCATTTCACCGCTACACCTGGAATTCTACCCCCCTCTACGAGACTCTAGCTTGCCAGTTTCAAATGCAGTTCCCAGGTTGAGCCCGGGGATTTCACATCTGACTTAACAAACCGCCTGCGTGCGCTTTACGCCCAGTAATTCCG
+
CCCCCGGGGGGGGGGGGGGGGGGGGGGGGGGGGGGGGGGGGGGGGGGGGGGGGGGGGGGGGGGGGGGGGGGGGGGGGGGGGGGGGGGGGGGGGGGGGGGGGGGGGGGGGGGGGGGGGGGEGGGGGGGGGGGGGGGGGGFGGGGGGGGDEGGGGGFGGGGCGGGGGGGGGDGGGGGGGGGGGFGGGGGFGG?FEGDGCGGGGGGGFGGC7FGGGGGGCCGFFGFFFF>F?F@FGGGFF?GGGFFFGGFFGG*
@M03364:276:000000000-BLYN8:1:1101:22531:3225 2:N:0:1
GGACTACTAGGGTTTCTAATCCTGTTTGCTCCCCACGCTTTCGCACCTGAGCGTCAGTCTTCGTCCAGGGGGCCGCCTTCGCCACCGGTATTCCTCCAGATCTCTACGCATTTCACCGCTACACCTGGAATTCTACCCCCCTCTACGAGACTCTAGCTTGACAGTTTCACATGCAGTTCCCAGGTTGAGCCCGGGGATTTCACATCTGACTTAACAAACCGCCTGCGTTCGCTTTACGCCCAGTAATTCCG
+
CCCCCGGGGGGG<CFGGGGGGGGGGGGGGGGGFGGGDEGGGGGGGEGGFGEFGGDGFGGGGEGGGGDGGEFG7FEGGGGGGGGGGEE7F@FFFGGGGC@<FFGGGGGGGGGGFEFGGGGGEGGGGGGFGGGGGGGGFDGGEGGGFGF8:;CFDAB7;CE,,6DBFFEFG,>DECFEFGGF,?EFCGF7FGC>>*CEDCCCGFGFAFGC7:DG+7>+2*=FD=>@?A97(7)5C399BBGGG:667C=<7C*
@M03364:276:000000000-BLYN8:1:1101:24342:3237 2:N:0:1
GGACTACTAGGGTTTCTAATCCTGTTTGCTCCCCACGCTTTCGCACCTGAGCGTCAGTCTTCGTCCAGGTGGCCGCTTTCGCCTCCGGTGTTCCTCCATATATCTACGCATTTCACCGCTACACATGGAATTCCACTCTCCTCTCCTGCACTCAAGTCTCCCAGTTTCCAATGCACACAATGGTTGAGCCACTGCCTTTTACATCAGACTTAAGAAACAACCTGCGCTCGCTTTACGCCCAATAAATCCGG
+
CCCCC8<FFGGGGGECFGGCFGFFGGFGCFGGGGGDGDGGGGGGGGGFFGGFGGGDFFGGGGFGG,FEG,C7CFGG7@FGGG,4BFGCFGGGGGGG<EFFF,;FFA9DCGG@FC<?FFE=@CFFDEFGGCFGGG,FFFFGEEGGG8BG8DFD>DEEGGFG,@8FGAE;FEFF8DCFDF6=EABG9BCFG7CGFGGFGEFGFGGFFDFGF*?@+?F7;C,9A7>B=BB5=>>BC4@:;(:CE:1=*78)2::
@M03364:276:000000000-BLYN8:1:1101:20811:3250 2:N:0:1
GGACTACTGGGGTTTCTAATCCTGTTTGCTCCCCACGCTTTCGCACCTGAGCGTCAGTCTTCGTCCAGGGGGCCGCCTTCGCCACCGGTATTCCTCCAGATCTCTACGCATTTCACCGCTACACCTGGAATTCTACCCCCCTCTACGAGACTCTAGCTTGCCAGTTTCAAATGCAGTTCCCAGGTTGAGCCCGGGGATTTCACATCTGACTTAACAAACCGCCTGCGTGCGCTTTACGCCCAGTAATTCCG
+
CCCCCG@FGGGGGGGGGGGGGGFGAFDGGGGGFGGGGGGGFGGGGGGGGGGGGGEEGGGGGGFDEGGGGGGGGGGGGGGGFG@FGGDCC>FC9EEGGGDGCDEFFC9FCGGGCGGG?@FGGGG?8DFFGGGGGGGGGGFGGGGFDFG6EEG?6,@FGGGGGGGGGGCGG;;>EG7DED7EGG68FG69FE8D=E5CE*B9CGGGA<F7>FGGGGGDG45*.>>;?FFF0>EFDD34@?5CED097:=ACFD
@M03364:276:000000000-BLYN8:1:1101:6260:3262 2:N:0:1
GGACTACTAGGGTATCTAATCCTGTTTGCTCCCCACGCTTTCGCACCTGAGCGTCAGACTTCGTCCAGGGGGCCGCCTTCGCCACCGGTATTCCTCCAGATCTCTACGCATTTCACCGCTACACCTGGAATTCTACCCCCCTCTACGAGACTATAGCTTGCAAGTTTCAAATGCAGTTCCCAGGTTGAGCCCGGGGATTTCACATCTGACTGAACAAACCGCCTGCGTGCGCGTTACGCCCAGTAATTGCG
+
C?CC8C@F9CFEEF86CCFGGF,CCA,CF;CCF,CFEGGEDGCECECFGGG,@@:CF,CECEDGCFEG8ECG+CF66:,CFCFFBFGGEGGGC?AEFGGGF8EFFG,A@ECFDAGF?@C++4CFE:8<,AD,,8396=++@3B==EE>BE8:,,33=,78D,7,3,@;,3,,,;DC9,3@,3>5>,,<,??*=CC578CECGFF67@DFFG+>:<C<F=28E:06A97-)55)1)-82;8>)4/0:*6***
@M03364:276:000000000-BLYN8:1:1101:6799:3262 2:N:0:1
GGACTACTGGGGTTTCTAATCCTGTTTGCTCCCCACGCTTTCGCACCTGAGCGTCAGTCTTCGTCCAGGGGGCCGCCTTCGCCACCGGTATTCCTCCAGAGCTCTACGCATTTCACCGCTACACCTGGAATTCTACCCCCCTCTACGAGACTCTAGCTTGCCAGTTTCAAATGCAGTTCCCAGGTTGAGCCCGGGGATTTCACATCTGACTTAACAAACCGCCTGCGTGCGCTTTACGCCCAGTAATTCCG
+
CCCCCGGGGGGGGGGGGGGGGGGGGGGGGGGGGGGGGGGGGGGGGGGFFGGGGGGEEGGGGGGGGGGGFGGGGGGGGGGGGGGGGGGGGGGGGGGGGGGG,EEGGGGGGGGGGGGGGGGGGGGGGGGGGGGGGGGGFFGGGGGGGGGGGGGFFFGGFGFGGGGGFEFGFCFFGGGFFGGG?FC8FFFGGGFFGCEGCGGGGGGD8;>@CFGGFFGGGGGGA/:;?FBD6>DFGGGFFFGCC>6;DCF<FG*
@M03364:276:000000000-BLYN8:1:1101:16106:3287 2:N:0:1
GGACTACAAGGGTTTCTAATCCTGTTTGCTCCCCACGCTTTCGCACCTGAGCGTCAGTCTTCGTCCAGGGGGCCGCCTTCGCCACCGGTATTCCTCCAGATCTCTACGCATTTCACCGCTACACCTGGAATTCTACCCCCCTCTACGAGACTCTAGCTTGCCAGTTTCAAATGCAGTTCCCAGGTTGAGCCCGGGGATTTCACATCTGACTTAACAAACCGCCTGCGTTCGCTTTACGCCCAGTAATTCCC
+
CCCCCGGGGGGGGGGGGGGGGGGGGGGGGGGGGGGGGGGGGGGGGGGGGGGGGGGGGGGGGGGGGGGGGGGGGGGGGGGGGGGGGGGGGGGGGCGGFGGFGGGGGGGGGGGGGGGGGGGGEFGGGGGGGFGGGGGGE8DGGGGGGGF>EGGGGGGDGGGGGGCGCFGGGGFGEGFFGCCFFFGGGG6CFGGGGCEGGGGGGGDG8CFGFCGCC+CFG58FEGFFFF9>0)07CC>4=(8CGE??C*8:C*2
@M03364:276:000000000-BLYN8:1:1101:15975:3329 2:N:0:1
GGACTACTAGGGTTTCTAATCCTGTTTGCTCCCCACGCTTTCGAGCCTCAGTGTCAGTTACAGGCCAGAGAGCCGCTTTCGCCTCCGGTGTTCCTCCATATATCTACGCATTTCACCGCTACACATGGAATTCCACTCTCCTCTCCTGCACTCAAGTCTCCCAGTTTCCAATGCACACAATGGTTGAGCCACTGCCTTTTACATCAGACTTAAGAAACCACCTGCGCTCGCTTTACGCCCACTAAATCCGG
+
CCCCCGGGGGGGGGGGFGFGGGGGGGGGGGGGGEGGGGGGGGGGFGGGGGGGGGGGGGGGGGGGGGGGCGDCEGGGGEFEGGGGGGGGFFGGGEFGFGGFGGGGFFFGGCFGFGGG9FGGDG@FGGGGF,FFCGGGGGGGGGGGGGGGGGGFGGFEDF>EGGGGEFGFGCEAFGCA8ECFGGFFFG888D,,CCFCFCF9EGCFF+7*;C;GFF++;?FCFGFF99=9>EFFF<CE42CCC3=);8AECD<
@M03364:276:000000000-BLYN8:1:1101:19021:3348 2:N:0:1
GGACTACAGGGGTTTCTAATCCTGTTTGCTCCCCACGCTTTCGCACCTGAGCGTCAGTCTTCGTCCAGGGGGCCGCCTTCGCCACCGGTATTCCTCCAGATCTCTACGCATTTCACCGCTACACCTGGAATTCTACCCCCCTCTACGAGACTCTAGCTTGCCAGTTTCAAATGCAGTTCCCAGGTTGAGCCCGGGGATTTCACATCTGACTGAACAAACCGCCTGCGTGCGCTTTACGCCCAGTAATTCCC
+
CCCCCGGGGGGGFGGFGGGGGGGGGCFGGGGFFGECGGGGGGGGGGGGGGG?FGGGGGGGGGGGGEGGGGGGGGGGGGGGGGGGGGGGGDDCFA=FFGG9FGFGF?FFF+?FCGGCFDEE>FGGGD@FC8F:BFGC,DDEEGGF9FFCECBFFAC9BEF,>CCC7EBDEG992@?9F7;D?E>DF>CCFDGF=ECGEEGFGFFGFGGFCGD+**;:CDGGAEA@BF>3?BDEDC3<F6EGGDFFDF4)*2*
@M03364:276:000000000-BLYN8:1:1101:11865:3356 2:N:0:1
GGACTACTCGGGTTTCTAATCCTGTTTGCTCCCCACGCTTTCGAGCCTCAGCGTCAGTTACAGACCAGAGAGCCGCCTTCGCCACTGGTGTTCCTCCATATATCTACGCATTTCACCGCTACACATGGAATTCCACTCTCCTCTTCTGCACTCAAGTCTCCCAGTTTTGAGTGACCCTCCTCGGTTGAGCCGAGGGCTTTCACACCCAACTTAAAAGACCGCCTGCGCGCGCTTTACGCCCAATAATTCCG
+
CCCCCGGGGGGGGGGGGGGGGGGGGGGGGGGGGGGGGGGGGGGGGGGGGGGGGGGDGGGGGGGGGGGGGGGGGGGGGGGGGGGGGGGGGGGGFGGGGGGGGGGGFGGGGDGGGGGGGGGGEGGGGGGGFFFGGGGGGGGGGGGGGGGGCGFFFGFGGGGGGGGGGGGGGDGGGGGGGGGGGGGGGGGGGGFGEGGGGFGGGGGGFGGG43@8DGG@FDFGFGEFFFBFFFFFDGGFFFGGG)()9CF<FG4
@M03364:276:000000000-BLYN8:1:1101:6723:3390 2:N:0:1
GGACTACTGGGGTTTCTAATCCTGTTTGCTCCCCACGCTTTCGAGCCTCAGTGTCAGTTACAGGCCAGAGAGCCGCTTTCGCCTCCGGTGTTCCTCCATATATCTACGCATTTCACCGCTACACATGGAATTCCACTCTCCTCTCCTGCACTCAAGTCTCCCAGTTTCCAATGCACACAATGGTTGAGCCACTGCCTTTTACATCAGACTTAAGAAACCACCTGCGCTCGCTTTACGCCCAATAAATCCGG
+
CCCCCGGGGGGGGGGGGGGGGGGGGGGGGGGGGGGGGGGGGGGFGGGGGGGGGGGGGGGGGGGGGGGGGDEGGGGGGGGGGGGGGGGGGGGGGGFGGGGGFGGGGGGGGGGGGEFGGEEGGGGFFGGGFEFGGGGGGGEG8EGGGGGGGGGGGGGGFGCGFGGGGGGGGGFCFFGGGGGCFGGFGG?6CFFGGGGGGGGGGFFGCGGGGGGFGGGGCG,AFEFFDEFFFDAEGF>842C7E:@AGGFF4D5
@M03364:276:000000000-BLYN8:1:1101:9077:3411 2:N:0:1
GGACTACAGGGGTATCTAATCCTGTTTGCTCCCCACGCTTTCGAGCCTCAGTGTCAGTTACAGGCCAGAGAGCCGCTTTCGCCTCCGGTGTTCCTCCATATATCTACGCATTTCACCGCTACACATGGAATTCCACTCTCCTCTCCTGCACTCAAGTCTCCCAGTTTCCAATGCACACAATGGTTGAGCCACTGCCTTTTACATCAGACTTAAGAAACCACCTGCGCTCGCTTTACGCCCAATAAATCCGG
+
CCCCCFGGGGGGGGGGGGGGGGGGGGGGGGGGFGGGGGGGGGGGGGGGGGGGGGGGGGGGGGGGGGGGGDGGGGGGGGGGGGGGGGGGGGGGFGGGGGGFFGGGGGGGGGGGGGGGGGGGGGGGCGGGGGGGFGGGGGEFGGGGFGF8FGGGGGGGGGGGGGGGGGGGFG;EFGGGGGD8FFGFFGFGGFGC@,DFGGGG?CG@A+CFGGGCCGG7>F,1:7FEFF)3>?BBGG7949ECG)6)CCF?;C)
@M03364:276:000000000-BLYN8:1:1101:15621:3490 2:N:0:1
GGACTACAAGGGTTTCTAATCCTGTTTGCTCCCCACGCTTTCGCACCTGAGCGTCAGTCTTCGTCCAGGGGGCCGCCTTCGCCACCGGTATTCCTCCAGATCTCTACGCATTTCACCGCTACACCTGGAATTCTACCCCCCTCTACGAGACTCTAGCTTGCCAGTTTCAAATGCAGTTCCCAGGTTGAGCCCGGGGATTTCACATCTGACTTAACAAACCGCCTGCGTGCGCTTTACGCCCAGTAATTCCC
+
CCCCCFGGGGGGGGGGGGGGGGGGGGGGGGGGGGGGGGGGGGGGGGGGGDGGGGGGGGGGGGGGGGEGGGGGGGGGGGGGGGGGGGGGGGGGGGGGGGGGGGGGGFGGGGGGGGGGFGDG>FFGGGGGGFGGGGGGGGGGGGGGAGGEGDEGCCGGFGGGGGGGGGGGGG9FFCF7FGFGGGGGGG6,<7EGGGGGGGGGFDGGFGGD7CGFGC>DG4CFFGFF@FBF?FEFG3FBF:CEGFFFC085F>*
@M03364:276:000000000-BLYN8:1:1101:11624:3511 2:N:0:1
GGACTACAGGGGTTTCTAATCCTGTTTGCTCCCCACGCTTTCGCACCTGAGCGTCAGTCTTCGTCCAGGGGGCCGCCTTCGCCACCGGTATTCCTCCAGATCTCTACGCATTTCACCGCTACACCTGGAATTCTACCCCCCTCTACGAGACTCTAGCTTGCCAGTTTCAAATGCAGTTCCCAGGTTGAGCCCGGGGATTTCACATCTGACTTAACAAACCGCCTGCGTGCGCTTTACGCCCAGTAATTCCG
+
CCCCCGGGGGGGGGGGGGGGGGGGGGGGGGGGGGGGGGGGGGGEGGGGFGGGGGGGGGGGGGGGGGGGGGGGGGGGGGGGGGGGGGGDGGGGGGGFGGGGGGGGGGGGGGGGGGGGGDGGDGGGGGGGG@FFGGFGGGGGGGGGFFGCEEGGGFGGGGGGGGFCFGGGCC,>ECFGGCEGGGG5FFGFEGGGGGGGGGGGGGFDA>CFC+::CFDFG*/ABG:@?F;EFEFEGGG9@?GGGF:?D785CF>
@M03364:276:000000000-BLYN8:1:1101:23270:3512 2:N:0:1
GGACTACACGGGTTTCTAATCCTGTTTGCTCCCCACGCTTTCGCACCTGAGCGTCAGTCTTCGTCCAGGGGGCCGCCTTCGCCACCGGTATTCCTCCAGATCTCTACGCATTTCACCGCTACACCTGGAATTCTACCCCCCTCTACGAGACTCTAGCTTGCCAGTTTCAAATGCAGTTCCCAGGTTGAGCCCGGGGATTTCACATCTGACTTAACAAACCGCCTGCGTGCGCTTTACGCCCAGTAATTCCG
+
CCCC8FAFGEFFGGGCFGFGC@FFGGAFCDFGGFEGE7CEFFDEEGEFFFFGEGGEDFFGGDFGCF:CDGD7CFCGEGGGGG,?=FGCCEG9EFFAEFFFFFFGFEGGGEECFCGGFFGGEFGGGF?F8,FFAEEGA@DGGGCCGFF6ECECFGGGGGGGCFDG3E,@@,3@E?FGGG7=D??CF9D69,6**4B5=E<E7DCF66DGGGGGGFFG7D8=>5B@?F>@?D>DD*9543*277:7:79-:72
@M03364:276:000000000-BLYN8:1:1101:5778:3526 2:N:0:1
GGACTACTCGGGTATCTAATCCTGTTTGCTCCCCACGCTTTCGCACCTGAGCGTCAGTCTTCGTCCAGGGGGCCGCCTTCGCCACCGGTATTCCTCCAGATCTCTACGCATTTCACCGCTACACCTGGAATTCTACCCCCCTCTACGAGACTCTAGCTTGCCAGTTTCAAATGCAGTTCCCAGGTTGAGCCCGGGGATTTCACATCTGACTTAACAAACCGCCTGCGTGCGCTTTACGCCCAGTAATTCCG
+
CCCCCGGGGGGGGGGGGGGGGGGGGGGGGFFGGCFFGGGGGGGGGGGFFGGGGGGGGGGGGFFGGGGGGGGGGGEGEGGGGGGGGGGGEFFGGFEFGFGGFGFGGGGGGGGCFGGGGGGGGGGFDGGFFGFDGFGFFFCC@@EGEFFEEC++@FGGGGGGGGG?FFAFFFCFAFFFF=FGCGGFFGGCFEFGEC5==EGCFFGGAFFGFG+;CDCCC5C5AE3;0F0<:>EEGGGFB?GG=>?@7:@FF:9
@M03364:276:000000000-BLYN8:1:1101:23631:3557 2:N:0:1
GGACTACTAGGGTTTCTAATCCTGTTTGCTCCCCACGCTTTCGCACCTGAGCGTCAGTCTTCGTCCAGGGGGCCGCCTTCGCCACCGGTATTCCTCCAGATCTCTACGCATTTCACCGCTAAACCTGGAATTCTACCCCCCTCTACGAGACTCTAGCTTGCCAGTTTCAAATGCAGTTCCCAGGTTTAGCCCGGGGATTTCACATCTGACTTCACAAACCGCCTGCGTGCGCTTTACGCCCAGTAATTCCG
+
CCCCCG8CF<FGGGEFGGCFGGGGFGGGGGGGC@E:B+,B<CG;B@FGFEEACFGGGGGAFFFGCGD@FDE7:+@:7FGGGD8BFFG@FEGCFD,?FFEFCFG?;E,9:C=7FE9EGCE@@+,?@FGCFCGAFGGDBF8@7=8==E86>CECGG;A,,,@:CFDF;EFF;,E9BE7@A,EFE,62?,=<FC,*/:=5CG,11+;+21@77DC+;D>64**:EA7?F(51<:3//54*(A85>(/:C=2C72
@M03364:276:000000000-BLYN8:1:1101:15458:3588 2:N:0:1
GGACTACTAGGGTTTCTAATCCTGTTTGCTCCCCACGCTTTCGCACCTGAGCGTCAGTCTTCGTCCAGGGGGCCGCCTTCGCCACCGGTATTCCTCCAGATCTCTACGCATTTCACCGCTACACCTGGAATTCTACCCCCCTCTACGAGACTCTAGCTTGCCAGTTTCAAATGCAGTTCCCAGGTTGAGCCCGGGGATTTCACATCTGACTTAACAAACCGCCTGCGTTCGCTTTCCGCCCAGTAATCCCG
+
CCCCCGGGFGGGGGGGGGGGGGGGGGGGGGGGGFGGGGGGGGGGGGGGGGFGGGGGGGGGGGGGGGGGGGCFGGGGEGGGGGGC:ACFGGGGGGGGGGFEGBFFGGGGGGGDGFGGGGGGGGFCGCFGFGFGFCEEGGFGCEGFDFDCGCED8DDEGGGGDFGDGGFGGG,@AFFGGGGG6D6>F9D7F?FGGDGCEDFGFFGCAFGF=DCDFDFGF*ACEGFFFFB@(7>EGG*.9:ECEE<7029)*7*
@M03364:276:000000000-BLYN8:1:1101:14060:3624 2:N:0:1
GGACTACTCGGGTTTCTAATCCTGTTTGCTCCCCACGCTTTCGCGCCTCAGTGTCAGTTACAGGCCAGAGAGCCGCTTTCGCCACCGGTGTTCCTCCATATATCTACGCATTTCACCGCTACACATGGAATTCCACTCTCCTCTCCTGCACTCAAGTCTCCCAGTTTCCAATGCACACAATGGTTGAGCCCCTGCGTTTTACATAAGACTTAAGAAAGCACCTGCGCTAGCTTTACGCCCAATAAATCCGG
+
CCC9BFGC<CGD@CEGFGGGGGFGD<F@FGGGGGGGGGEGGDF,@FGEFCFFAFFFG@E<FFEGFEFG@FE,C8FE+BFFGDCF:E7==>:CFFFGGCFCFEFEEGGGG@FBFFGGCFFEGG,EEFE8FDGEGFGGG=@F8EFGGFFF@8=?CD886@EDAF8B=>7>,>,,@E8F,DE+,7:DFC6<7F+:++>*@*CC+::C+5+2225=++5=**4,;:6.:>@4(2A6+=+853CG*)()21A3*>7
@M03364:276:000000000-BLYN8:1:1101:16075:3643 2:N:0:1
GGACTACAGGGGTATCTAATCCTGTTTGCTCCCCACGCTTTCGAGCCTCAGTGTCAGTTACAGGCCAGAGAGCCGCTTTCGCCTCCGGTGTTCCTCCATATATCTACGCATTTCACCGCTACACATGGAATTCCACTCTCCTCTCCTGCACTCAAGTCTCCCAGTTTCCAATGCACACAATGGTTGAGCCACTGCCTTTTACATCAGACTTAATAAACCACCTGCGCTCGCTTTACGCCCAATAAATCCGG
+
CCCCCCFGGGGGGGGGGCAFFEGGGGGGGGGGFCFGGGGGGGCDF7FFA@FGGGDFFGGGFGGFGGGGGGGGGGGGGGGEEGEGGGGGFGGGGDGGGGGEFGDFGGFGGGEFGGGGGGGGGG9FEFGGGGGGFGG9D@FGEDFFFBCFGGGGFDE?FG3DEFGFFDFGGFFDEEFGGGGFGDGFC>:CCFFG,4@EFBD,;:CB6+*3AF?+8CGGCCC7**9<595:)6):5*19A284>>@A77=?CGC
@M03364:276:000000000-BLYN8:1:1101:16219:3649 2:N:0:1
GGACTACCGGGGTATCTAATCCTGTTTGCTCCCCACGCTTTCGCACCTGAGCGTCAGTCTTCGTCCAGGGGGCCGCCTTCGCCACCGGTATTCCTCCAGATCTCTACGCATTTCACCGCTACACCTGGAATTCTACCCCCCTCTACGAGACTCTAGCTTGCCAGTTTCAAATGCAGTTCCCAGGTTGAGCCCGGGGATTTCACATCTGACTTAACAAACCGCCTGCGTGCGCTTTACGCCCAGTAATTCCG
+
CCCCCGGGGGGGGGGGGGGGGGGGGGGGGGGGGGGGGGGGGGGGDGGGFGGGGGGGGGGGFGGGGGGGGGGD>EGGGGGGFGGGGGGGGGGGFGGFFGDFGGGGGFGGGGGGGGGGGGGGFGGGGGGGGGGGGGGGGGGGGGGGGGGEGEGGGGGGGGGGGD7CGDBCFGGFGGGGG?>DFEGGGGE?FGGGGDGGGGGGGFG>ADFGFGGD7CFFF45C>E@:?FFF<EFFGGF260?>5::)0294:?*
@M03364:276:000000000-BLYN8:1:1101:10722:3685 2:N:0:1
GGACTACCGGGGTTTCTAATCCTGTTTGCTCCCCACGCTTTCGCACCTGAGCGTCAGTCTTCGTCCAGGGGGCCGCCTTCGCCACCGGTATTCCTCCAGATCTCTACGCATTTCACCGCTACACCTGGAATTCTACCCCCCTCTACGAGACTCTAGCTTGCCAGTTTCAAATGCAGTTCCCAGGTTGAGCCCGGGGATTTCACATCTGACTTAACAAACCGCCTGCGTGCGCTTTACGCCCAGTAATTCCG
+
CCCCCGGGGGGGGGGGGGGGGGGGGGGGGGGGFGGGGGGGGGGGGGGFEFGGGGGGGGGGGGGGGDGGGGGGGGGEGGGGGEEGGGGGGGGGGGGGGGGGGGGGGGGGGGGGGGGGGGGG@FGGGGGGFGGGGGGDGGGGGGGGGFFGECEDFGGGGFGG>FGGGFBCFGGDGGFFGGFEFGGGGGGGGGGGGGGG=CFGGGGGFCGGGCCF77;CGDGFFGFFFFFB:EFEGGGFFFGGCBF:7C?<F:9
@M03364:276:000000000-BLYN8:1:1101:12006:3690 2:N:0:1
GGACTACTGGGGTATCTAATCCTGTTTGCTCCCCACGCTTTCGCACCTGAGCGTCAGTCTTCGTCCAGGGGGCCGCCTTCGCCACCGGTATTCCTCCAGATCTCTACGCATTTCACCGCTACACCTGGAATTCTACCCCCCTCTACGAGACTCTATCTTGCCAGTTTCCAATGCAGTTCCCCGGTTGAGCCCGGGGATTTTACATCTGACTTAACAAACCCCCTGCGTGCGTTTTACGTCCAGTAATTCCG
+
<@@<CGGGAC@BFFDFEEGG,;C9EFC8FFFF<BF@:FGG8CBGGCGGG8@<:@FC@C@EEGF,88,<F,F:+7@:FFEE<:FEGGGDEEG9,?,9A8,5??@FCC9DEGGGA5?F9F+@4+CEEFF88DE:FGDGG8E:@+@DFE6C3:+4@9E,=;D;,>,3@;CF:>D,A,@9;22:5,>*>5:86<,=?8C55EC?++<C7DDG;>7FF;CC:CCC)*)(-)(0,5)0*/9A*(2/*.4*:7*)::*
@M03364:276:000000000-BLYN8:1:1101:17865:3758 2:N:0:1
GGACTACTCGGGTTTCTAATCCTGTTTGCTCCCCACGCTTTCGCACCTGAGCGTCAGTCTTCGTCCAGGGGGCCGCCTTCGCCACCGGTATTCCCCCAGATCCCTACGCATTTCACGGTTACACTTGGAATTTTACCCCCCTCTACGAGACCCTAGCTTGCCAGTTTAAAATGCAGTCCCAAGGTTGACCCCGGGGATTTCACATCTGCTTTACCAACCCGCCTGCGTCCGCTTTCGCCCCGGTAATTCCG
+
CCCCCFGGGGGGGGGGGGGGGGGGGGGGGGGGGGGGGGGGGGGGGGGGGFGGGGGGGGGGGGGGGGGGGGGEE7:F+B45:F,,CBEC74BDE,,B+88,,A,,4544@+BFC??F,+4++5@F3,C,F,C,,53AFFFGC3@D,EF+++3+3383,@D,@:9@FE9,,3,3<;;7D,:D22>*?D,,,6C:?DEE*B<0;+<7;*@+1+;:C+*;C8EC)*.-()(.(.7)95/).(;A/)(073=2C*2
@M03364:276:000000000-BLYN8:1:1101:18181:3760 2:N:0:1
GGACTACTGGGGTTTCTAATCCTGTTTGCTCCCCACGCTTTCGCACCTCAGCTTCAGTCTTCGTCCAGGGGGCCGCCTTCGCCACCGGGATTCCTACAGATCTCTACGCATTTCACCGCTACACCTGGAATTCCACCCCCCTCTACGAGACTCTAGCTTGCTAGTTTCAAATGCATTTCCCAGGGTGAGCCCGGGCATTTCACATCTGACTTAACTAACCGCCTGCGTGCGCTTTACGCCCAGTAATTCCG
+
C9ACCFGGGGGEC+@CEEAF,CFFGF<FGD9FDF<6CFGGGFGGDGG?,;E@,,6C,C,<CE<FE@CGGD7CFEGGGGDGGGFGGFGC+@=,C<E,E<,,,A=A=EEF=?FCFGCEFGCEB=AG8EFCFAFCC,8A@CEGG>6D6@++3@EDC9,33@;38,3EF=EE7>,,@CG,E,>:D;:1:D*;CF,*:*=**2?7:CCFCCCGFC>+:7:+1*5=>*.(6=6>:EF@D3/46:A5:)()**/57D*
@M03364:276:000000000-BLYN8:1:1101:10782:3790 2:N:0:1
GGACTACCAGGGTTTCTAATCCTGTTTGCTCCCCACGCTTTCGAGCCTCAGTGTCAGTTACAGGCCAGAGAGCCGCTTTCGCCTCCGGTGTTCCTCCATATATCTACGCATTTCACCGCTACACATGGAATTCCACTCTCCTCTCCTGCACTCAAGTCTCCCAGTTTCCAATGCACACAATGGTTGAGCCACTGCCTTTTACATCAGACTTAAGAAACCACCTGCGCTCGCTTTACGCCCAATAAATCCGG
+
CCCCCGFFFFGGGFGFGFGGGGGGGGGGGGGCGGGGGGGGGGFGGGGGGGGGGGGGGGGGGGDGGGGGGGGGGGGGGEFGGDGGGGGGGGGGGGGGGGGGGGGGGGGGGGGGGGGGGGGGGGGGGGCFGGGGGGGGGGGGDFGDGGGCGGGGGGGGGGGGGGECFGGGGFGGGGGGGGGCEB?EFGGGGCCFFCGGGFCFFFGC7+;79FGGGFFGCC,;57A@F>)3>D)?DG+65>:8E36AFFFEGGD
@M03364:276:000000000-BLYN8:1:1101:24000:3799 2:N:0:1
GGACTACCAGGGTTTCTAATCCTGTTTGCTCCCCACGCTTTCGAGCCTCAGTGTCAGTTACAGGCCAGAGAGCCGCTTTCGCCTCCGGTGTTCCTCCATATATCTACGCATTTCACCGCTACACATGGAATTCCACTCTCCTCTCCTGCACTCAAGTCTCCCAGTTTCCAATGCACCCAATGGTTGAGCCACTGCCTTTTACATCAGACTTAAGAAACCACCTGCGCTAGCTTTACGCCCAATAAATCCGG
+
CCCCCGGGFFGGGGGGGGGGGGGGGGGGGGGGGGFGGGGGGGG,@CGGG,EFFGGGGGGGAEE?DCGGGFGGGGDF7CFGGGEG7FGDGEFGGGGGGCBFGGE9EFFFEDGGGGGFC@76FGG?C@F8FFEGGGDFFCFCGGGGG>ECDFGGFFGGGAD=9D88FFDC8=,6@DF8,+++,=DGFCFG6DCC6DE3EACC9CAF@+9*C7F7:@7F*;,,:9*))3/*)))12B805>*8*8@6C++)2>)
@M03364:276:000000000-BLYN8:1:1101:24213:3820 2:N:0:1
GGACTACTCGGGTTTCTAATCCTGTTTGCTCCCCACGCTTTCGCACCTGAGCGTCAGTCTTCGTCCAGGGGGCCGCCTTCGCCACCGGTATTCCTCCAGATCTCTACGCATTTCACCGCTACACCTGGAATTCTACCCCCCTCTACGAGACTCTAGCTTGCCAGTTTCAAATGCAGTTCCCAGGTTGAGCCCGGGGATTTCACATCTGACTTAACAAACCGCCTGCGTGCGCTTTACGCCCAGTAATTCCG
+
BCCCCFGGGGGGGGGGGFGGGFGGGGGGGGGGGGGGGGGGGGGGGDGGGEFGGGG@EGGGGGGGGGEFGFGGGGGGGDGG@FGGGCGGDCGGGAEG8A,AFGGFGGGGGGGGG9EGGGGGGGGGGGGGGGGGGGGGGGCEGEEGGGGGEGGGF;;AFDFFFG,,@@ADCD;DFFFA@F:EFGGGGFGGFGGGGGEGEGGG@CGC:FFG=CFFFCGFFGGG>E)((=;D:>>B3*94BFEGED0@G796DFC
@M03364:276:000000000-BLYN8:1:1101:13065:3876 2:N:0:1
GGACTACTGGGGTTTCTAATCCTGTTTGCTCCCCACGCTTTCGCACCTGAGCGTCAGTCTTCGTCCAGGGGGCCGCCTTCGCCACCGGTATTCCTCCAGATCTCTACGCATTTCACCGCTACACCTGGAATTCTACCCCCCTCTACGAGACTCTAGCTTGCCAGTTTCAAATGCAGTTCCCAGGTTGAGCCCGGGGATTTCACATCTGCCTTAACAAACCGCCTGCGTGCGCTTTACGCCCAGTAATTCCG
+
BC<CCEGGCEACFFGGFGFGFFGGFGDGGGEG<CF@FGEGGGGGGEGFCEGGGGEECFEFGEFGFGD8EGGDGCFECC?EFGGGCFGGGGFFFEFEGFGGGF;F9FEDF@FFFEFFGGGDEE,A,ADF8BFGCB9FGGGGGGCC,>F+@+:F:>EF9DFF7DE8FCA;7EGGF9,2;BFCFGGCGGG,,,>DEECC*=EC>F9DFD+++*0;CCF+CFEGDGEF;)(7:EBDGD*)1-AEGF(/*>?BFG0
@M03364:276:000000000-BLYN8:1:1101:7916:3883 2:N:0:1
GGACTACTCGGGTTTCTAATCCTGTTTGCTCCCCACGCTTTCGCACCTGAGCGTCAGTCTTCGTCCAGGGGGCCGCCTTCGCCACCGGTATTCCTCCAGATCTCTACGCATTTCACCGCTACACCTGGAATTCTACCCCCCTCTACGAAACTCTAGCTTGCCAGTTTCAAATGCAGTTCCCAGGTTGAGCCCGGGGATTTCACATCTGACTGAACAACCCGCCTGCTTGCGCTTTACGCCCAGTACTTCCG
+
CCCCCGGFFEGGGGGGGGAFGACGGGGFGGGGGGGCB7FG8<CCCGE<;CAEFGGGF@CFFF,,B6BFGGGEGGGGEGEGGGGGGB@FC:F9FCEGCDFGGGGGEFDGGFFEGGGGFC74FFFC@8F@FCGGDFAFG8BF8@+=EEG+,+82>;=FGFCFGGC,@EFAFG,,@CFGG,:=DCG5F:DFGGGGCGGE*BFECFF++2+:7@:+;:>:C*=28E58D;(*,.0)13C<F?EE55:6>**)2**
@M03364:276:000000000-BLYN8:1:1101:25113:3887 2:N:0:1
GGACTACCAGGGTTTCTAATCCTGTTTGCTCCCCACGCTTTCGAGCCTCAGTGTCAGTTACAGGCCAGAGAGCCGCTTTCGCCACCGGTGTTCCTCCATATATCTACGCATTTCACCGCTACCCATGGAATTCCACTCTCCTCTCCTGCACTCAAGTCTCCCAGTTTCCAATGCACACAATGGTTGAGCCACTGCCTTTTACATCAGACTTAAGAAACCACCTGCGCTCGCTTTACGCCCAATAAATCCGG
+
CCCCCFFGGGGGGGGGGGGGGG9CFGGGGGGGGGGGGGGGGGGGFDGGGGGGFFGGFGGFGGGGGGGFDFGGGGGGGFEFGG@CFFGDEGGGGGGGDFAAFGG9@EFF7BCGGGFG?FDGC:4<FGFFFEAFCGFGGGGCFG834@EG,@E?FFDCFD,,6>=DFDFFGEGG8=A,@E>DAD,=FEFCF788CFFGGGGC+CC@68F5;DCG+8C77?@FFEFF=A9*/??F25765>BEC)6):;+7*))
@M03364:276:000000000-BLYN8:1:1101:17202:3923 2:N:0:1
GGACTACAAGGGTTTCTAATCCTGTTTGCTCCCCACGCTTTCGCACCTGAGCGTCAGTCTTCGTCCAGGGGGCCGCCTTCGCCACCGGTATTCCTCCAGATCTCTACGCATTTCACCGCTACACCTGGAATTCTACCCCCCTCTACGAGACTCTAGCTTGCCAGTTTCAAATGCAGTTCCCAGGTTGAGCCCGGGGATTTCCCATCTGACTTAACAAACCGCCTGCGTGCGCTTTACGCCCAGTAATTCCG
+
CCCCCCFGCGGGGFGGGGGGGGGGGGGGGGFEFGFFGDGGGGGGGGGFFFGGGGGGGGGGGGGGGCFFGGGGGGGGGGGEGGGGGGGGGGGGGGGGGGGF@GFFF9FFGGDGGFFG?:>=BEGGGFGFGFGGGGGGGFGEEGGFA@EEGGGFF9EFCFGGGGGGGGGFCFGGFGGCFGCG6BEGFC6CFGGGGGGGEEDF1+=>FGFFGFCF>7DGFFFGD5>D0A>;<:D>DD5<935:::6@D792:C*
@M03364:276:000000000-BLYN8:1:1101:20856:3930 2:N:0:1
GGACTACTAGGGTTTCTAACCCTGTTTGCTCCCCACGCTTTCGAGCCTCAGTGTCAGTTACAGGCCAGAGAGCCGCTTTCGCCTCCGGTGTTCCTCCATATATCTACGCATTTCACCGCTACACATGGAATTCCACTCTCCTCTCCTGCACTCAAGTCTCCCAGTTTCCAATGCACACAATGGTTGAGCCACTGCCTTTTACATCAGACTTAAGAAACCACCTGCGCTCGCTTTACGCCCAATAAATCCGG
+
CCCCCGGGGGGGGGGGGGGGGGGGGGGGGGGGGGGGGGGGGGGGGGGGGGGGGGGGGGGGGGGGGGGGGGGGGGGGGGGFGGGGGGGGGGGGGGGGGGGGGGGGGAFFGGGGGGGGGGGGDEFGGGGGGEFFGGGGGGGG8FFGGGGGGGGGGGDGFGFGGGGGGGGFCF9DGGGGGGGCDGGGGGGGGGFGCFCFFFGFGFGGFGGFGFGFGDGC5D>FFGFEFFFBABE>59CEE?5CEFFFGGAC479
@M03364:276:000000000-BLYN8:1:1101:7139:3944 2:N:0:1
GGACTACTGGGGTTTCTAATCCTGTTTGCTCCCCACGCTTTCGCACCTGAGCGTCAGTCTTCGTCCAGGGGGCCGCCTTCGCCACCGGTATTCCTCCAGATCTCTACGCATTTCACCGCTACACCTGGAATTCTACCCCCCTCTACGAGACTCTAGCTTGCCAGTTTCAAATGCAGTTCCCAGGTTGAGCCCGGGGATTTCACATCTGACTTAACAAACCGCCTGCGTGCGCTTTACGCCCAGTAATTCCG
+
CCCCCGGGGGGGGGGGGGGGGGGGGGGGGGGGGGGGGGGGGGGGGGGGGGGGGGGGGGGGGGGGGGGGGGGGGGGGGGGGGGGGGGGGGGGGGGGGGGGGGGGGGFGGGGGGGGGGGGGGGGGGGGGGGGGGGGGFGFGGGGGGFGFEGGGGGFGGGGGGEGGGGFGGGFCCAGFGGGGGGGGGGGGGGGGEEGGGCEFGGGGCACCGGGGGGFGFGGGGBGEDDFBB?BE>CCF)*4C:EB(02:BBGG9
@M03364:276:000000000-BLYN8:1:1101:15077:3970 2:N:0:1
GGACTACCGGGGTATCTAATCCTGTTTGCTCCCCACGCTTTCGCACCTGAGCGTCAGTCTTCGTCCAGGGGGCCGCCTTCGCCACCGGTATTCCTCCAGATCTCTACGCATTTCACCGCTACACCTGGAATTCTACCCCCCTCTACGAGACTCTAGCTTGCCAGTTTCAAATGCAGTTCCCAGGTTGAGCCCGGGGATTTCACATCTGACTTAACAAACCGCCTGCGTGCGCTTTACGCCCAGTAATTCCG
+
CCCCCGGGGGGGGGGGGGGGGGGGGGGGGGGGGGGGGGDGGGGGGGGGGGGGGGGGGGGGGGGGGEEGGGGGGGGGGGGGGGGGGGGGGGGGGGGGGGGGGGGGGGGGEGGDGGGGGGGGGGGGGGGGGFGGGGGDGCGGGGGGEFGGDEGGGGGGGGGGGFFGGGGGGGGFFGGGGGGGGGGGGGGGGGFFGGGGDGFGGGGGFG@C>>FGG7>>FFFGDGFFFFFF?EFFGGG<F0ECE>BFGF?>FG9
@M03364:276:000000000-BLYN8:1:1101:17285:3979 2:N:0:1
GGACTACCCGGGTTTCTAATCCTGTTTGCTCCCCACGCTTTCGCACCTGAGCGTCAGTCTTCGTCCAGGGGGCCGCCTTCGCCACCGGTATTCCTCCAGATCTCTACGCATTTCACCGCTACACCTGGAATTCTACCCCCCTCTACGAGACTCTAGCTTGCCAGTTTCAAATGCAGTTCCCAGGTTGAGCCCGGGGATTTCACATCTGCCTTAACAAACCGCCTGCTTGCGCTTTACGCCCAGTAATTCCC
+
CCCCCGGFGDGGFGGGGGGGGGGGGGFAFGGGGGGGDFGGGGGEGGGG8FGFGGGGGGGFCDFEFGGGFGEGGDGGGGGGDDEEGGGEG7FGGFGGGGFGGGGGGGGFGCFGGGGGGGGGGGGGGDFGG8FGG9FGFGDFGEGG>FC6C:EGGFGG9EF:CFGGFGDA5,@EGGGDGGFEF,DC:B:?CGGGGGGG5CGGFFGGFFDG+*;@D;+1;DGG>EE?<:(9)8;@DDFA?0>8=:(/:*94>7*
@M03364:276:000000000-BLYN8:1:1101:12991:4003 2:N:0:1
GGACTACTCGGGTTTCTAATCCTGTTTGCTCCCCACGCTTTCGCACCTGAGCGTCAGTCTTCGTCCAGGGGGCCGCCTTCGCCACCGGTATTCCTCCAGATCTCTACGCATTTCACCGCTACACCTGGAATTCTACCCCCCTCTACGAGACTCTAGCTTGCCAGTTTCAAATGCAGTTCCCAGGTTGAGCCCGGGGATTTCACATCTGACTTAACAAACCGCCTGCGTGCGCTTTACGCCCAGTAATTCCC
+
CCCCCGGGGGGGGGGGGGGGGGGGGGGGGGGGGGGGGGGGGGGGGGGGGGGGGGGGGGGGGGGGGGGGGGGGGGGGGGGGGGGGGGGGGGGGGGGGGGGGGGGGGGGGGGGGGGGGGGGGGGGGGGGGGGGGGGGGGGGGEGGGGGGDGGGGDGGGGGCGGGGG:EEEAFAFGGGGGGGFGGCFGC@?FGGFE5EGCGGGGGGG8CFG=FGGGGGGGGGGBGAF@ABDFFFDGDGAFBGGGB0?D>?:CF*
@M03364:276:000000000-BLYN8:1:1101:13969:4062 2:N:0:1
GGACTACTGGGGTTTCTAATCCTGTTTGCTCCCCACGCTTTCGCACCTGAGCGTCAGTCTTCGTCCAGGGGGCCGCCTTCGCCACCGGTATTCCTCCAGATCTCTACGCATTTCACCGCTACACCTGGAATTCTACCCCCCTCTACGAGACTCTAGCTTGCCAGTTTCAAATGCAGTTCCCAGGTTGATCCCGGGGATTTCACATATGACTTAACAAACCGCCGGCGTGCGCTTTACGCCAAGTAATTCCG
+
CCCCCFGGGGGGGGGGGGGGGGGGGGGGGGGGGGGGGGGGGGGGGGGGGFGCGGGGGGGGGGGGGGGGGGEEGGGGGGGGGGGCGGGGGFGGGGGGGFGGG@CFGGGGGGGEGGGGGGGGEG98BFGGGFGGGGGGGG8FGGGGBFFCC87CFFFF9,ECFGGGGGGGFGCFGGAFGFGGFC6*DC,,,6;DEGC:*;FGGDCC+231CFF77@>FC**7.:)(()27(0))9DF>F?GG*8:7C*72C>*
@M03364:276:000000000-BLYN8:1:1101:8963:4086 2:N:0:1
GGACTACAGGGGTTTCTAATCCTGTTTGCTCCCCACGCTTTCGCACCTGAGCGTCAGTCTTCGTCCAGGGGGCCGCCTTCGCCACCGGTATTCCTCCAGATCTCTACGCATTTCACCGCTACACCTGGAATTCTACCCCCCTCTACGAGACTCTAGCTTGCCAGTTTCAAATGCAGTTCCCAGGTTGAGCCCGGGGATTTCACATCTGACTTAACAAACCGCCTGCGTGCGCTTTACGCCCAGTAATTCCG
+
CCCCCGGGGGGGGGGGGGEGGGGGGGGGGGGGGGGGGGGGGGGGGGGGGDGGGGGGGGFGGGGGGGGGGGGGGGGDGGGFGGGGGGGGGGGGGGGFGFGGGGGGGGGGGGGGGGCFGGGCCGGGGGGGGGGFCGGGGG?ECGGGCGFGGGGGGGGGGFGGGGGGGGGGGGGGGGCFGFEEFFG5FCFFG7FGGGGGGDGGGGF7AFGFGFFGGGGGGGGFED3<B@BDBEB3977:FBGEDB:6FCFACG6
@M03364:276:000000000-BLYN8:1:1101:18816:4100 2:N:0:1
GGACTACTGGGGTATCTAATCCTGTTTGCTCCCCACGCTTTCGCACCTGAGCGTCAGTCTTCGTCCAGGGGGCCGCCTTCGCCACCGGTATTCCTCCAGATCTCTACGCATTTCACCGCTACACCTGGAATTCTACCCCCCTCTACGAGACTCTAGCTTGCCAGTTTCAAATGCAGTTCCCAGGTTGAGCCCGGGGATTTCACATCTGACTTAACAAACCGCCTGCGTGCGCTTTACGCCCAGTAATTCCG
+
CCCCCGGGGGGGGGGGGGGGGGGGGGGGGGGGGGGGGGGGGGGGGGGGGGGGGGGGGGGGGGGGGGGGGGGGGGGGGGGGGGGGGGGGGGGGGGGGGGGGGGGGGGGGGGGGGGGGGGGGGGGGGGGGGFGGGGGGGFGGGGGGGGGBCDGGGGFGGGGGGGGGGGGFGGGGGGGGGGGGGGGGGGGGGGGGGCEC=CGGGGGFFGGG7>CDFGCFGGF5>GFFFF(8?FFFGG:AFFGGGF?@FGFBG=7
@M03364:276:000000000-BLYN8:1:1101:7927:4143 2:N:0:1
GGACTACCAGGGTTTCTAATCCTGTTTGCTCCCCACGCTTTCGCACCTGAGCGTCAGTCTTCGTCCAGGGGGCCGCCTTCGCCACCGGTATTCCTCCAGATCTCTACGCATTTCACCGCTACACCTGGAATTCTACCCCCCTCTACGAGACTCTAGCTTGCCAGTTTCAAATGCAGTTCCCAGGTTGAGCCCGGGGATTTCACATCTGACTTAACAAACCGCCTGCGTGCGCTTTACGCCCAGTAATTCCG
+
CCCCCGG@FGGGGGGGGGGGGFGGGGGGGGDFGGGEGGGGGGGFCFGGFEGGGGGGGGGAA9DGGGGGFEGEGGCGGFFFGGF@F8FFGGGGGFG?FG8FGGGGG<FFGGGGGGFGGGGGGGFGGFGGGG9:;FFGAF@CEEGGCE6+@EGGGGF7,@C88EFGGGFGFFFG,,3DEGEG,>?FGFGFFG8D58EE?EFC7>EGFGCDDGG7;CGD*>FFDGFFDF>E0;>DGD5AF0CEC>?F=C16::>
@M03364:276:000000000-BLYN8:1:1101:10013:4197 2:N:0:1
GGACTACAGGGGTTTCTAATCCTGTTTGCTCCCCACGCTTTCGAGCCTCAGTGTCAGTTACAGGCCAGAGAGCCGCTTTCGCCTCCGGTGTTCCTCCATATATCTACGCATTTCACCGCTACACATGGAATTCCACTCTCCTTTCCTTCACTCAAGTCTACCAGTTTCCAATGCATACAATGGTTGAGCCACTGCCTTTTACACCAGACTTAATAAACCACCTGCGCTCGCTTTACGCCCAATCAATCCGG
+
CCCCCGGGGGDEFGGFFFCFGGGGGGGGFGGGGGGGGGGDGGGFDGGGGGFFGGGGGGGGGGGGGGGGGGGGGGGGGFFGGGF:CEGCFGGGGFFEFGFGDGFGGGGGGGGEGGFAFEG8FFFFFGGGGGGGGFFGG,>F@F,6EE;4=EGGG8DFFFFFG9?FG=EG,EFA1,3==9,3@EGDFGGC88,DFGGGGGGGGGGG****0;EG>B+5:C,,*492<A)358??95+*:(*4=:3)02A301/
@M03364:276:000000000-BLYN8:1:1101:13679:4245 2:N:0:1
GGACTACCGGGGTATCTAATCCTGTTTGCTCCCCACGCTTTCGCACCTGAGCGTCAGTCTTCGTCCAGGGGGCCGCCTTCGCCACCGGTATTCCTCCAGATCTCTACGCATTTCACCGCTACACCTGGTATTCTACCCCCCTCTACGAGACTCTAGCTTGCCAGTTTCAAATGCAGTTCCCAGGTTGAGCCCGGGGATTTCACATCTGACTTAACAAACCGCCTGCGTGCGCTTTACGCCCAGTAATTCCC
+
CCCCCGGFGGGGGDGGGGGGGGGGGGGGGGGGGGGGGGGGGGGGGGGGGGGGGGGGGGGGGGGGGGGGGGGGGGGGGGGGGGGGGGGGGGGGGGGGGGGGGGGGGGGGGGGGGGGGGGGGGGGGGGGG,FFF;FGGGGFEEGGFGGGGGGGGGGGGGGFFFFG?EGGGGGGGFFGGGFGG6;DGGGG?8:88EGDEEGGGFGGGFCDD:DFFGGGGGFGFEG)8<F0<(0)7DC5)9:GGGBF?>*=AF>*
@M03364:276:000000000-BLYN8:1:1101:14343:4259 2:N:0:1
GGACTACAGGGGTTTCTAATCCTGTTTGCTCCCCACGCTTTCGCACCTGAGCGTCAGTCTTCGTCCAGGGGGCCGCCTTCGCCACCGGTATTCCTCCAGATCTCTACGCATTTCACCGCTACACATGGAATTCCACTCTCCTCTCCTGCACTCAAGTCTCCCAGTTTCCAATGCACACAATGGTTGAGCCACTGCCTTTTACATCAGACTTAAGAAACCACCTGCGCTCGCTTTACGCCCAATAAATCCGG
+
CCCCCGGGGGGGGGGGGGGGGGGGGGGGGGGGGGGGGGGGGGGGGGGGGGGGGGGGGGGGGGGGGGGGGGGGGGGGGGGGGGGGGGGGGGGGGGGGGGGGGGGGGGGGGGGGGGGGGGGGDGFGGGGGFGGGGGGGGGGGGGGGGCGGGFGGFFCCCEGGGGGGGGGGACCFGGGGGGGFGGGGG5CEGGFGCCFGF?FECFFFFFGFGGFGCC>FCGGGFGF@BF@E?ABFGFGF:<CCE>;A**@AFGD
@M03364:276:000000000-BLYN8:1:1101:10941:4273 2:N:0:1
GGACTACTGGGGTTTCTAATCCTGTTTGCTCCCCACGCTTTCGCACCTGAGCGTCAGTCTTCGTCCAGGGGGCCGCCTTCGCCACCGGTATTCCTCCAGATCTCTACGCATTTCACCGCTACACCTGGAATTCTACCCCCCTCTACGAGACTCTAGCTTGCCAGTTTCAAATGCAGTTCCCAGGTTGAGCCCGGGGATTTCACATCTGACTTAACAAACCGCCTGCGTGCGCTTTACGCCCAGTAATTCCG
+
CCCCCGGGGGGGGGGGGGGGGGGGGGGGGGGGGGGGGGGGGDGGGGGGFFGGGGGGGGGGGGGGGGGGGGGGGGGGGGGGGGGGGGGGGGGGGGGGGFFCFGGGGGGFGGGGGGGGGGGGGGGGGGGGGCFGGGGGGGGGGGGGGGGCG6C?FGGGGGGGFEFGGGGGGGDGEADGGGGG9BFGGGGGGGGGCGGGCGFFFFCFC<CCGFGGGGGGF4FF>EA?2<9>:>509DC>??GGG336C:@):>*
@M03364:276:000000000-BLYN8:1:1101:13949:4298 2:N:0:1
GGACTACTGGGGTTTCTAATCCTGTTTGCTCCCCACGCTTTCGCACCTGAGCGTCAGTCTTCGTCCAGGGGGCCGCCTTCGCCACCGGTATTCCTCCAGATCTCTACGCATTTCACCGCTACACCTGGAATTCTACCCCCCTCTACGAGACTCTAGCTTGCCAGTTTCAAATGCAGTTCCCAGGTTGAGCCCGGGGATTTCACATCTGACTTAACAAACCGCCTGCGTGCGCTTTACGCCCAGTACTTCCG
+
CCCCCFGDGFEE@FFGGFFGGEFGGGGGGGGFFGGEEGGGGGGGGGGGF@FFGGGGGFFFEGGGGGCF<FFGGGG7FFGGGGGGGFGGGGGGGGGGGCFGGFCEFGGGGGGCFGGGG7:@@FGGF@FGFFGGDFEGGFFGGGGGGFGGGDG?6E9DFGGG8DFCFCFGEA;EGGGFGGGGFGF5F>:9CCGGGDGGCC?FGFF>+7:DCCFGGGGGG4=F>E>@?F6>4::BDCCA?FC5=53?**/5C>5
@M03364:276:000000000-BLYN8:1:1101:15465:4308 2:N:0:1
GGACTACTGGGGTTTCTAATCCTGTTTGCTCCCCACGCTTTCGAGCCTCAGTGTCAGTTACAGGCCAGAGAGCCGCTTTCGCCTCCGGTGTTCCTCCATATATCTACGCATTTCACCGCTACACATGGAATTCCACTCTCCTCTCCTGCACTCAAGTCTCCCAGTTTCCAATGCACACAATGGTTGAGCCACTGCCTTTTACATCAGACTTAAGAAACCACCTGCGCCCGCTTTACGCCCAATAAATCCGG
+
CCCCCGGGGGGGGGGGGGGGGGGGGGGGGGGGGGGGGGGGGGGGCGGGGGGGGGGGGGGGGGGGFGGGGGDGFCFDEEGGGGGGGGGGGGGGFGGGGGGGGGGGGGGGFCGEGGGGGFGGGGGGFGGGFEGGGGEGFGGGGGGGGGGGGGGGGGC8FGGGGGGGGGGGGGGGDGGGGGGGGGDGFC6FGGGGGFCEGGGGGFFFB>FGGG>FF8=8FF6CFGFFFF2*8?A8DCGEBFGDG3=6>7@C635
@M03364:276:000000000-BLYN8:1:1101:5577:4322 2:N:0:1
GGACTACACGGGTATCTAATCCTGTTTGCTCCCCACGCTTTCGCACCTGAGCGTCAGTCTTCGTCCAGGGGGCCGCCTTCGCCACCGGTATTCCTCCAGATCTCTACGCATTTCACCGCTACACCTGGAATTCTACCCCCCTCTACGAGACTCTAGCTTGCCAGTTTCAAATGCAGTTCCCAGGTTGAGCCCGGGGATTTCACATCTGACTTAACAAACCGCCTGCGTGCGCTTTACGCCCAGTAATTCCG
+
CCCCCGGGGGGGGGGGGGGGGGGGGGGGGGGGGGGGGGGGGGGGGGGGGGGGEGGGGGGGGGGGGGGGGGGGGGGGGGGGGGGGGGGGGGGGGGGGDGGGGGGGGCGGFGGGGGGGGGGGGGFGGGGGGGGGGGGGGGGGGGGF9DGCEGGGGGFDFGGGGGGGGGGGGGGGGGGGGGGGGGFGGGGGGFGGGGGGGGGGGGGGFGGGGGFGDCFGDFGGDGF??)9BBFFF:DG9FBGEE>?@F7?:7C7
@M03364:276:000000000-BLYN8:1:1101:14638:4326 2:N:0:1
GGACTACTGGGGTTTCTAATCCTGTTTGCTCCCCACGCTTTCGAGCCTCAGTGTCAGTTACAGGCCAGAGAGCCGCTTTCGCCTCCGGTGTTCCTCCATATATCTACGCATTTCACCGCTACACATGGAATTCCACTCTCCTCTCCTGCACTCAAGTCTCCCAGTTTCCAATGCACACAATGGTTGAGCCACTGCCTTTTACATCAGACTTAAGAAACCACCTGCGCTCGCTTTACGCCCAATAAATCCGG
+
CCCCCGGGGGGGGGDGGGGGGGGGGGGGGGGFFGGGGEGGGGGGGGEGGGGGGGFGGGGGGGGGDEGCFFGGGGGGGGFEFFEGGGGGGGGG<FGGGGGGGFGGGGGGDGGDFGFFGE>@EGGGGDCFFGGG9FFFGGGGGGGGGGGGGDEDGGGGGGCGFFGFGGFG8>FGGGGGCFDFGG8FGGGGGGGGFFGGGGGCCGGFFGGGGG?=:>FDGG8EFEA==EFADFEDGGGEEFG*=33A:>+)*/2
@M03364:276:000000000-BLYN8:1:1101:14780:4328 2:N:0:1
GGACTACAAGGGTTTCTAATCCTGTTTGCTCCCCACGCTTTCGCACCTGAGCGTCAGTCTTCGTCCAGGGGGCCGCCTTCGCCACCGGTATTCCTCCAGATCTCTACGCATTTCACCGCTACACCTGGAATTCTACCCCCCTCTACGAGACTCTAGCTTGCCAGTTTCAATTGCAGTTCCCAGGTTGAGCCCGGGGATTTCACATCTGACTTAACAAACCGCCTGCGTGCGCTTTACTCCCAGTAATTCCG
+
CCCCCGDFFGGGGGGCEFFFFGGGFFGGGFFFGEGGGGGGGGGGGFGGGD<<FFGGGFGGGAFFGEECGGGGGGC:BFFAFCFEGGEGGGGGG9;CFEGGGFGF9FFGGGG7FGGGFGG6FCGGFFFF83C@FGGGG,@FC=EFDFG6B@7?D,BEGG9DGEC?7>FCCC,@9AAFEFADF9DC>>FFFGE@E*B:=EG6:@F7+0:CFDCD77;F*<CGAGDFFFF:057@C374=)2ACFF4C*9:>FC
@M03364:276:000000000-BLYN8:1:1101:10110:4367 2:N:0:1
GGACTACTGGGGTATCTAATCCTGTTTGCTCCCCACGCTTTCGCACCTGAGCGTCAGTCTTCGTCCAGGGGGCCGCCTTCGCCACCGGTATTCCTCCAGATCTCTACGCATTTCACCGCTACACCTGGAATTCTACCCCCCTCTACGAGACTCTAGCTTGCCAGTTTCAAATGCAGTTCCCAGGTTGAGCCCGGGGATTTCACATCTGACTTAACAAACCGCCTGCGTGCGCTTTACGCCCAGTAATTCCG
+
CCCCCGGGGGGGGGGGGGGGGFGGGGGGGGGFGGGGGGDGGGGGGGGFGGGGGGEGGGGGGGGGGGGGGGGGGGGEFEGGGGGGGGGGGGGGGGGGGGGFGFGGEGGGCGGGGGGGGGGGDFGGGGGGGGGGGGGGGGGGGCEGGGGGGGGGGGGFFGGGGGG?FFFFFBEGGGGGA9FGGGGFGGGGGGGGEEGEEGGC7@9DFGFF@DFFF:>CGGGE5>BFFF>FFFFFGDD)9?GEEBB?D>FAGG>
@M03364:276:000000000-BLYN8:1:1101:11208:4391 2:N:0:1
GGACTACTAGGGTTTCTAATCCTGTTTGCTCCCCACGCTTTCGCACATCAGCGTCAGTTACAGACCAGAAAGTCGCCTTCGCCACTGGTGTTCCTCCATATCTCTGCGCATTTCACCGCTACACATGGAATTCCACTCTCCTCTCCTGCACTCAAGTCTCCCAGTTTCCAATGCACACAATGGTTGAGCCACTGCCTTTTACATCAGACTTAAGAAACCACCTGCGCTCGCTTTACGCCCAATAAATCCGG
+
CCCCCGGGGGGGGGGGGGGGGGGGGGGGGGGGGGGGGGGGGGGGGGGGGFGGGGGGEGGGGGGGGGGGGGGGGGGGGGGGFGGGGGGGGGGGGGFGGGGGGGGGGGGGGGGGGGGGGGGGGGGGGGGGGGGGGGGGFGGGGGGGGGFGGGGGGGGGGGDFGG8FDFFGFCFGGGCFGGG?FFGGGGGGGCGGGGGGGGGGCFGGFGGGGGDD78CFDCDCFCF)>BBFFFFFGFFFF?=EG)7F7:ACFDC
@M03364:276:000000000-BLYN8:1:1101:9540:4407 2:N:0:1
GGACTACCAGGGTATCTAATCCTGTTTGCTCCCCACGCTTTCGCACCTGAGCGTCAGTCTTCGTCCAGGGGGCCGCCTTCGCCACCGGTATTCCTCCAGATCTCTACGCATTTCACCGCTACACCTGGAATTCTACCCCCCTCTACGAGACTCTAGCTTGCCAGTTTCAAATGCAGTTCCCAGGTTGAGCCCGGGGATTTCACATCTGACTTAACAAACCGCCTGCGTGCGCTTTACGCCCAGTAATTCCG
+
CCCCCGGGGGGGGGGGGGGGGGGGGGGGGGGGGGGGGGGGGGGGGGGGGGGGGGGGGGGGGGGGGGGGGGGGGGGGGGGGGGGGGGGGGGGGGGGGGGGGGGGGGGGGGGGGGGGGGGGGGGGGGGGGGGGGFGGGFGGDCEGDFGGGGGGGGFGGGGGGFFGGGGGGGGDGGGGGGGCF?CCFGGGGGGGGGDGGGGGGGGGGFFGGGGGGGGGGGFGGFGFFFFFF6EFFGGGBFFGGGBBFGGFFFG9
@M03364:276:000000000-BLYN8:1:1101:19444:4451 2:N:0:1
GGACTACTCGGGTATCTAATCCTGTTTGCTCCCCACGCTTTCGCACCTGAGCGTCAGTCTTCGTCCAGGGGGCCGCCTTCGCCACCGGTATTCCTCCAGATCTCTACGCATTTCACCGCTACACCTGGAATTCTACCCCCCTCTACGAGACTCTAGCTTGCCAGTTTCAAATGCAGTTCCCAGGTTGAGCCCGGGGATTTCACATCTGACTTAACAAACCGCCTGCGTGCGCTTTACGCCCAGTAATTCCG
+
CCCCCGGGGGGGGGGGGGGGGGGGGGGGGGGGGGGGGGGGGGGGGGGGGGGGGGGGGGGGGGGGEG>FGGGGGGGGGDEDFEGGGGGGGEGGGGGGGGGGGGDFGGGGGGGGGGGGGGGGGGGGGFGGFFGGGGEGD3>FEEGGDGGGGGGGGDCGGFDGGGGGGGGGFCCC9EEFGGGFEFG5FGGFGGGGDGGD*CC67:FGFGGGG>FG7:DF*<FFEEBDFFB@FFFEGGGFFFGGGF?:CC=)CC*
@M03364:276:000000000-BLYN8:1:1101:6730:4499 2:N:0:1
GGACTACAAGGGTTTCTAATCCTGTTTGCTCCCCACGCTTTCGCACCTGAGCGTCAGTCTTCGTCCAGGGGGCCGCCTTCGCCACCGGTATTCCTCCAGATCTCTACGCATTTCACCGCTACACCTGGAATTCTACCCCCCTCTACGAGACTCTAGCTTGCCAGTTTCAAATGCAGTTCCCAGGTTGAGCCCGGGGATTTCACATCTGACTTAACAAACCGCCTGCGTGCGCTTTACGCCCAGTAATTCCC
+
CCCCCGGGGGGGGGGGGGGGGGGGGGGGGGGGCFGGGGGGGGGGGGGGGGGGGGGGGGGGGGGGGGGFGGCFGCEGGGGGGGGGGGGCGGGGGGGGGFF,CECCFGGGGCCGAFFGGFGG>GGGGGGGGGGGGGGGGFFGGGGGGGGDEC@DD9FGGGGGGGGGFGFCAFFFGGGGEFCF6>?DFGGFG78DGGGG5EGGGGGGF6CFFGFF:C:+CFG5)556=F>>:BB>DGF9?BD8CBBFF>@>7C*
@M03364:276:000000000-BLYN8:1:1101:17801:4523 2:N:0:1
GGACTACTAGGGTATCTAATCCTGTTTGCTCCCCACGCTTTCGAGCCTCAGTGTCAGTTACAGGCCAGATAGCCGCTTTCGCCTCCGGTGTTCCTCCATATATCTACGCATTTCACCGCTACACATGGAATTCCACTCTCCTTTGCCGCACTCAAGTCTCGCAGTTTCCACAGCACACAATGGGGGAGCCACGGCCTTTTACCTCAGTCTTAATAAACCACCTGCCATCGCTTTCCTCCCAATAAATCCGG
+
6ACCCF@6CDA9<,CF<CCFC9CFFFCFG,6@8,C+6@FGG9@9,,C@F@F<FCF6FEEC,6C,C:E,,,,CFCF:+@7EF7,,8EFG+=B,B,4?6495E9EGGGFFF7,B??,,5@=++8,,49AFGDEF=<,A,,,9,,,+,,,6+6=+,7,,C>,@,@8CGF,7,3,,6,,@,=++@;,,++@C>7,8**1?EDCC+;,+**0++=+++=+4=C,CFC4;(2)+.:);:<+;+)2=6F@):CFCD):
@M03364:276:000000000-BLYN8:1:1101:22862:4528 2:N:0:1
GGACTACTAGGGTTTCTAATCCTGTTTGCTCCCCACGCTTTCGAGCCTCAGTGTCAGTTACAGGCCAGAGAGCCGCTTTCGCCTCCGGTGTTCCTTCATATATCTACGCATTTCACCGCTACACATGGAATTCCACTCTCCTCTCCTGCACTCAAGTCTCCCAGTTTCCAATGCACACAATGGTTGAGCCACTGCCTTTTACATCAGACTTAAGAAACCGCCTACGCGCGCTTTACTCCCAATAATTCCGG
+
C@CCCGGGAEGGGFFFFAFGGGGGGGGGGGGGGGFGGEGGFGGGG@FFGGGFFGGGFGGGGGGGG:FGGGGGFGGGGGFGGGGGCGGGFGGGGFGFF@F9EEFFGFGF@EEGGGGGFCFGCGGGCFGGGFGE??BFFEDFFFFGGC9FGC,=DGGGECD;DFFGGGGGGGGGGG,@EFC?E9?EFGFGGG6DC,7:E9EC?CFC329;CC@DGGGGGGGEDGFFFF>5(68B*7:;+9CC6=(62+177C9
@M03364:276:000000000-BLYN8:1:1101:12849:4542 2:N:0:1
GGACTACTAGGGTTTCTAATCCTGTTTGCTCCCCTTGCTTTCGCGCCTCAGCGTCAGGAATAAACTAGAAAAGCGCCTTCGCCACCGGTGTTCTTCCACATATCTACGCATTTCACCGCTACACATGGAATTCCACTCTCCTCTCCTGCACTCAAGTCTCCCAGTTTCCAATGCACACAATGGTTGAGCCACTGCCTTTTACATCAGACTTAAGAAACCACCTGCGCTCGCTTTACGCCCAATAAATCCGG
+
CCCCCFGGGGGGGGFGGGGGGGGGGGGGGGGGGGGFFGGGGGGGGGGGGGGGGGGGGGGFFFGGGFGGGGGGGGGDFGGGFFFGGCFGGGGGGGGFGGGGGBFGFDAFE?FGCAFGGGDEGGGGGGGGGFGG9?FGGEFGGGFGGDCFFFGDFFFCFGCCECGFGGGGGC9EFGGGGGDGFGCFGGF6?,8D?:DFFGGFD8@FFGC5CF>CCGGG5?C>>CF@BE2/-??DFGFC)>E:E>34:CFE*C>
@M03364:276:000000000-BLYN8:1:1101:15113:4550 2:N:0:1
GGACTACTGGGTTATCTAATCCTGTTTGCTCCCCACGCTTTCGCACCTGAGCGTCAGTCTTCGTCCAGGGGGCCGCCTTCGCCACCGGTATTCCTCCAGATCTCTGCGCATTTCACCGCTACACCTGGAATTCTACCCCCCTCTACGAGACTCTAGCTTGCCAGTTTCAAATGCAGTTCCCAGGTTGAGCCCGGGGATTTCACATCTGACTTAACAAACCGCCTGCGTGCGCTTTACGCCCAGTAATTCGG
+
CCCCCGGGGGGGGFGFFGGGGGGGFGGGFGCFGGGGGGGGGGGGGGGGGGGGGGDCFEGGGGFFGCEFFEGGGGCC=FECDGGGGFEDFGDFGGGGGGGGFGDFGGGGDFGGGCFGGGGGGGGGGGGFFGGGGGGFGGGG>6CD9DEGG>:8BCE,3>CFDGGCFFFGFGGGCFGFFFGGGGGGGGFGGDGF?CECEECFGGGG68777@FG>FG>7*;=3C:<049D6@F35>3)96ECEE:)?D@2D**
@M03364:276:000000000-BLYN8:1:1101:9065:4563 2:N:0:1
GGACTACTGGGGTTTCTAATCCTGTTTGCTCCCCACGCTTTCGCACCTGAGCGTCAGTCTTCGTCCAGGGGGCCGCCTTCGCCACCGGTATTCCTCCAGATCTCTACGCATTTCACCGCTACACCTGGAATTCTACCCCCCTCTACGAGACTCTAGCTTGCCAGTTTCAAATGCAGTTCCCAGGTTGAGCCCGGGGATTTCACATCTGACTTAACAAACCGCCTGCGTGCGCTTTACGCCCAGTAATTCCG
+
CCCCCGGGGGGGGGGGGGGGGGGGGGGGGGGGGGGGGGGGGGGGGGGGGGGGGGGGGGFGGGGGGGGGGGGDGGGGGGCFDGDEGGGGCGGGGCGGGGGGGGGGGGGGGGGGGGGGGGGGGGGGGGGGGGGFGGGGEGGGGGGGGGG>EDGGGACFCGGGGGGGGGGGGGFFGGG9FGG7EF8FGFGDFFGCEG5CC5F+::CFFGF+++;CFGGGG4CGE=D@@F97?>):CCGBFBG>EB:FFGFFF>7
@M03364:276:000000000-BLYN8:1:1101:16862:4582 2:N:0:1
GGACTACCGGGGTATCTAATCCTGTTTGCTCCCCACGCTTTCGCACCTGAGCGTCAGTCTTCGTCCAGGGGGCCGCCTTCGCCACCGGTATTCCTCCAGATCTCTACGCATTTCACCGCTACACCTGGAATTCTACCCCCCTCTACGAGACTCTAGCTTGCCAGTTTCAAATGCAGTTCCCAGGTTGAGCCCGGGGATTTCACATCTGACTTAACAAACCGCCTGCGTGCGCTTTACGCCCAGTAATTCCG
+
CCCCCFFGGGGGGGGGGGGFEFGGGGGGGGGGGGGGGGGGGGGGGGGFG<FGGGGGGGGGGGGGGGDGGGGGGGGGGGGGGGGGGGGGGGGGGCFGGGGGGGGGGCGGGGGGGGGGGGGGDGGGGGGGGGGGGGGGGGGGGEEGFFCBEEECGGGGGGCFG?EGFGGGGGGGGEGGGGGFGFGGGGGFGGGGGDGGDCGFDCG>FGDDFGCFGCGG>5CGEGB?FFFB?FEFDDCAF(A?E)3?GF?AGGF
@M03364:276:000000000-BLYN8:1:1101:14692:4609 2:N:0:1
GGACTACAGGGGTATCTAATCCTGTTTGCTCCCCACGCTTTCGCACCTGAGCGTCAGTCTTCGTCCAGGGGGCCGCCTTCGCCACCGGTATTCCTCCAGATCTCTACGCATTTCACCGCTACACCTGGAATTCTACCCCCCTCTACGAGACTCTAGCTTGCCAGTTTCAAATGCAGTTCCCAGGTTGAGCCCGGGGATTTCACATCTGACTTAACAAATCGCCTGCGTGCGCTTTACGCCCCGTAATTCCG
+
C<BCCGGEFGGGG;FCFGGFGFGFGFGGGCFGGGGGDEGGGFGGGGC<F8FGGGGGGGFFFAFFGGGGC7FD7FEGG@FFG7FCBFC=FGFGG,4:ADFFG<=FCGAFGCGGF9??BFGEGDGFD8FFGC?FGGG@BFCBEGGDAA++@6:?DCFCCC@E8FA6CEF;=3@EG9,E<B225B?FF9F7,?,44CEEEGCCDDG+;;C+;:>C7@7@><+38FBDFF6=237)9*/)*4CE5)-<59:2D>2
@M03364:276:000000000-BLYN8:1:1101:14837:4631 2:N:0:1
GGACTACCAGGGTTTCTAATCCTGTTTGCTCCCCACGCTTTCGCACCTGAGCGTCAGTCTTCGTCCAGGGGGCCGCCTTCGCCACCGGTATTCCTCCAGATCTCTACGCATTTCACCGCTACACCTGGAATTCTACCCCCCTCTACGAGACTCTAGCTTGCCAGTTTCAAATGCAGTTCCCAGGTTGAGCCCGGGGATTTCACATCTGACTTAACAAACCGCCTGCATGCGCTTTACGCCCAGTAATTCCG
+
CCC?CGG,CFFGGGGGGGGGGGGGGGGGGGGGGGGGGGGGGGGGGGGGFFGGGGGGGGFFFGGGGCFGAFEGGGGG:FGGGGGGGGGGGCGGCFGGGGGGGGFGGGGGGGGGGGGFGGEGGEGGGGGFFCFGGGGGGGGDGGGGGGG6C+@CDFECAFFGDGGGG9CG7EGGFGGGGGGGC?ECGCGGCG?5:CEGCCB9FDGG8DDDFDG7C+:DF<FGFCA@(A5FDF3@<C34B?GG5<?FDFFAGG*
@M03364:276:000000000-BLYN8:1:1101:19794:4661 2:N:0:1
GGACTACCCGGGTTTCTAATCCTGTTTGCTCCCCACGCTTTCGAGCCTCAGTGTCAGTTACAGGCCAGAGAGCCGCTTTCGCCTCCGGTGTTCCTCCATATATCTACGCATTTCACCGCTACACATGGAATTCCACTCTCCTCTCCTGCACTCAAGTCTCCCAGTTTCCAATGCACACAATGGTTGAGCCACTGCCTTTTACATCAGACTTAAGAAACCACCTGCGCTCGCTTTACGCCCAATAAATCCGG
+
CCCCCGGGGGGGGGGGGGGGGGGGGGGGGGGFGGGGGGGGGGGGGGGGGGGGGGGGGGGGGGGGGGGGGGGGGGGDGCGGCFGGGFGGGGGGGGCGGGGGGGGGGGFGGGGGGGCGGGGGGDGGGGGGGGDGDGC:FGGG@@FGGGGGGGGGFGGFFGGCFFDFDE9E8EFF?FG8AFCFGFCFAEF,CEGGGGGGGGGEG>FFFF5DG>7CFFFF*C:9?C*05BA?@EFFGC+94(*=A)6=FFF?;C:
@M03364:276:000000000-BLYN8:1:1101:25919:4676 2:N:0:1
GGACTACAGGGGTATCTAATCCTGTTTGCTCCCCACGCTTTCGAGCCTCAGTGTCAGTTACAGGCCAGAGAGCCGCTTTCGCCTCCGGTGTTCCTCCATATATCTACGCATTTCACCGCTACACATGGAGTTCCACTGTCCTCTTCTGCACTCAAGTTTCCCAGTTTCCGATGCACTTCTTCGGTTGAGCCGAAGGCTTTCACATCAGACTTAAGAAACCACCTGCGCTCGCTGTACGCCCACTAAATCCG
+
BCBCCGGCFFGGGGGGGGGDGGGGGGGGGGFFFGGGGGGGGGGGE7FGGGCFDECCFGFGGGGGGGGCFGGG?FGGGGGGCGGGGGEGFDCGGGGGGGGFGEDCEGFCF:CFEGFCGGG=:FEFBF<F?8A?;@;F=,DFGG9DD9EGGG@DCFGC:>A=FGFGGGFFGEBEEEDGFGGA@DFGCCGCFBEC65CEGFFGFGFC+2+;47CEFGFDDCG,37?B>F@D@AB4C3CEF(:CGF()6CF?>C:
@M03364:276:000000000-BLYN8:1:1101:14850:4702 2:N:0:1
GGACTACACGGGTATCTAATCCTGTTTGCTCCCCACGCTTTCGCACCTGAGCGTCAGTCTTCGTCCAGGGGGCCGCCTTCGCCACCGGTATTCCTCCAGATCTCTACGCATTTCACCGCTACACCTGGAATTCTACCCCCCTCTACGAGACTCTAGCTTGCCAGTTTCAAATGCAGTTCCCAGGTTGAGCCCGGGGATTTCACATCTGACTTAACAAACCGCCTGCGTTCGCTTTACGCCCAGTAATTCCG
+
CCCCCGGGGGGGGGGGGGFGGGGGGGGGGGGGGGCGGGGGGGGGGGGGGGGGGGGGGGFGGGGGGGGGGGGGGGGGGGGGGGGGGGGGGGGGGFCGGGGGFFGGGCGGGGGGGGGGGGGGGGFGGGFGGGGGGGGGGGGGDGGGCGGGDGGGGGCCGFFGFDAGGGGGGGGGGFGGGGGGGFGFGFGGG?FGE=CEGGFFGDGGFGGGGGGGFGGGCF5EAGD<?)4<()087DGFF?E8C3:F>>F<:C9
@M03364:276:000000000-BLYN8:1:1101:11209:4734 2:N:0:1
GGACTACTGGGGTTTCTAATCCTGTTTGCTCCCCACGCTTTCGCACCTGAGCGTCAGTCTTCGTCCAGGGGGCCGCCTTCGCCACCGGTATTCCTCCAGATCTCTACGCATTTCACCGCTACACCTGGAATTCTACCCCCCTCTACGAGACTCTAGCTTGCCAGTTTCAAATGCAGTTCCGAGGTTGAGCCCGGGGATTTCACATCTGACTTAACAAACCGCCTGGGTGCGCTTTACGCCCAGTAATTCCG
+
CCCCCFGGGGGGGGGGGGGGGGGGGGGGGCAFGG<@FGCEGFFGGGEEECFGGGGGGG,CFGDGCGDGGG7FFEGGGGEGGE:FCFCFGEG9FEDEEFEFGGGGFCGGGFG7EFDGCC7CCFGGGGGGGGCGGGGG,8+CEGEG9CGDEGED6@FFA5D8BCGGGGA;,,735>;>FGG7**1BFGGGGG?E58BGGEFCDDC7+*3@++;;::>7:*/=)=04:)(8(.)7)*9291;8C5667:*::CC
@M03364:276:000000000-BLYN8:1:1101:15302:4735 2:N:0:1
GGACTACTGGGGTATCTAATCCTGTTTGCTCCCCACGCTTTCGCACCTGAGCGTCAGTCTTCGTCCAGGGGGCCGCCTTCGCCACCGGTATTCCTCCAGATCTCTACGCATTTCACCGCTACACCTGGAATTCTACCCCCCTCTACGAGACTCTAGCTTGCCAGTTTCAAATGCAGTTCCCAGGTTGAGCCCGGGGATTTCACATCTGACTTAACAAACCGCCTGCGTGCGCTTTACGCCCAGTAATTCCG
+
CCCCCGGGGGGGGGGGGGGGGGGGGGGGGGGGGGGGGGGGGGGGGGGGGGGGGGGGGGGGGGGGGGDGGGGGGGGGGGGGGGGGGGGGGGGGGGFGGGGGGGGGGGGGGGGGGGGGGGGGGGGGGGGGGGGGGGGGGGGGGGGGFGFEGGGGGGGGGGGGGGGGGGGGGGFGGGGFGGGFGFGGGGGGGGGGGGGGGGF?C79>FGGGGGGGGFFFFFFGFGFF<F;D?EEEGGGFFFDEGEB6>>FDGG7
@M03364:276:000000000-BLYN8:1:1101:23147:4787 2:N:0:1
GGACTACAGGGGTATCTAATCCTGTTTGCTCCCCACGCTTTCGAGCCTCAGTGTCAGTTACAGGCCAGAGAGCCGCTTTCGCCTCCGGTGTTCCTCCATATATCTACGCATTTCACCGCTACACATGGAATTCCACTCTCCTCTCCTGCACTCAAGTCTCCCAGTTTCCAATGCACACAATGGTTGAGCCACTGCCTTTTACATCAGACTTAAGAAACCACCTGCGCTCGCTTTACGCCCAATAAATTCGG
+
CCCCCGGCFGGGGEGGGGGGGGGGGGGGGGFGGGGGGGGGGGGDFGGGGGGGGGGGGGGGGGGA@:FCCFGGGGDG@FGGGGGG:FGG+@FGG9EGGGGGGGGGGGGFFGEGFGCEFGGGGGGGGG?FE<FDFGFGGFGGGGG=CFEGFFGGGG?FGF9EGGGGFDGGFGCFFGC=FDCFGGGGG8FFFFGGGD9:?EEGFGGGFFGFFFGGF>C+?FG5/=A:>59@=D>2CFF*6@GBE5@FGD6);C4
@M03364:276:000000000-BLYN8:1:1101:5259:4800 2:N:0:1
GGACTACAAGGGTTTCTAATCCTGTTTGCTCCCCACGCTTTCGCACCTGAGCGTCAGTCTTCGTCCAGGGGGCCGCCTTCGCCACCGGTATTCCTCCAGATCTCTACGCATTTCACCGCTACACCTGGAATTCTACCCCCCTCTACGACACTCTAGCTTGCCAGTTTCAAATGCAGTTCCCAGGTTGAGCCCGGGGATTTCCCATCTGACTTAACAAACCGCCTGCGCGCGATTTACGCCCAGTAATCCCG
+
CCCCCFFA<<@FGGGGGGFEGEFGGGFGGFD8@BFGGGGE@FGGDGGGGGGC@@@FEFFGGGGG7F@<C7@+@C:>F@@FF,,BFGGCGGFGCCAF=B,,?A@E=DCG+@+8C@FFF:=+@+A?8FFGDFFF=?E@E,@6BECCFCGC+@EFF9CFGFFC77,37>EFAE,7;;A97==DFGC>7,,,,6>EE88EGG?<+++*;87+;CCFFFGGC9=C::.(/7-)(0)))97)81**:5()*0/)**1
@M03364:276:000000000-BLYN8:1:1101:15257:4806 2:N:0:1
GGACTACCAGGGTTTCTAATCCTGTTTGCTCCCCACGCTTTCGCACCTGAGCGTCAGTCTTCGTCCAGGGGGCCGCCTTTGCCACCGGTATTCCTCCAGATCTCTACGCATTTCACCGCTACACCTGGAATTCTACCCCCCTCTACGAGACTCTAGCTTGCCAGTTTCAAATGCAGTTCCCAGGTTGAGCCCGGGGATTTCACATCTGACTTAACAAACCGCCTGCGTGCGCTTTACGCCCAGTAATTCCG
+
CCCCCGFGGGGGGGGGGGGGGGGGGGGGGGGGGGGGGGGGGGGGGGGGGGGGGGGGGGGGGGGGGGGGGGGGGGGGGGGGGGGGGGGGGGGGGGGGGGGGGGGGGGGGGGGGGGFFGEGGGGGGGGGFGGGGEFFFGFFFEGGGDA=C76CFGGGGGFFFGCFGGGGGGGGGGGGAFGGGFGG8CFGGFCGFDCGGGGCFFCGFC<FGGGGGGGGGGGCGFGFFFFFFFFFF5CDBFFGGGD??G7@BFG*
@M03364:276:000000000-BLYN8:1:1101:20284:4840 2:N:0:1
GGACTACTAGGGTTTCTAATCCTGTTTGCTCCCCACGCTTTCGAGCCTCAGTGTCAGTTACAGGCCAGAGAGCCGCTTTCGCCTCCGGTGTTCCTCCATATATCTACGCATTTCACCGCTACACATGGAATTCCACTCTCCTCTCCTGCACTCAAGTCTCCCAGTTTCCAATGCACACAATGGTTGAGCCACTGCCTTTTACATCAGACTTAAGAAACCGCCTGCGCTCGCTTTACGCCCAATAAATCCGG
+
CCCCCGGGGGGGGGGGGGGGGGGGGGGGGGGGGGGGGGGGGGGGGGGGGGGGGGGGGGGGGGGGGGGGGGGGGGGGGGGGGGGGEFGGGGGGGGGGGGGGGGGGGCFGGGGGGGGGGGGGGGGGGGGGFEGGGGGGGGEEGGGDGFCGGGGGGGGFGGGGGGGGGGFGGGGFGGGGGGCEGGGGGGGGGFGGGGGGFGGCCDFFFDFDDFGGGGFFGGFGE59>BF2*:DFEGFC=D=C7C):F*;ACCGC
@M03364:276:000000000-BLYN8:1:1101:9467:4858 2:N:0:1
GGACTACTGGGGTTTCTAATCCTGTTTGCTCCCCACGCTTTCGAGCCTCAGTGTCAGTTACAGGCCAGAGAGCCGCTTTCGCCTCCGGTGTTCCTCCATATATCTACGCATTTCACCGCTACACCTGGAATTCTACCCCCCTCTCCGAGACTCTAGCTTGCCAGTTTCAAATGCAGTTCCCAGGTTCAGCCCGGGGTTTTCACATCTGCCTTAACAAACCGCCTGCGTGCCCTTTACGCCCAGTAATTCCG
+
CC<BCEFFFDGGGG7FD9CEFGGGGGGFFAFGGGGGCCGGGGDGGDEFEDE<F<E,FFC9FFCFCFCF8CCFFGEGGGFGGCF,,<B@>:CFGGFCFFGBFG;@EFGFCFEGFGDEFG7C+=FFBEFC,A??F,@FGD+@=++6,8++++@?F9BEDGFEGC8FFB=C7,>,7>@,@,<DC9CFF95,,@6@@E8**1B9C+1++2+=+8C8?++=>*=5?E5(/=2.(2)0;;0.6(=EGB(/**0.>**
@M03364:276:000000000-BLYN8:1:1101:18668:4905 2:N:0:1
GGACTACTAGGGTTTCTAATCCTGTTTGCTCCCCACGCTTTCGAGCCTCAGTGTCAGTTACAGGCCAGAGAGCCGCTTTCGCCTCCGGTGTTCCTCCATATCTCTACGCATTTCACCGCTACACATGGAATTCCACTCTCCTCTCCTGCACTCAAGTCTCCCAGTTTCCAATGCACACAATGGTTGAGCCACTGCCTTTGACATCAGACTGAAGAAACCACCTGCGCTCGCTTTACGCCCAATAAATCCGG
+
CCCCCFGGGGGGGGGGGFDFFGGGGGGGGGGGGEG@CGGGGGGGGGGGGGFGFFFGGGGGGGEGCEECFACGGGEF+CDFE:F7F,FFCE:FFFEGFCE9F<@FGFFDGGG,C99EFGGGGC=84FFGGDCEAC=EEFGGC66BFFGGGGGGGG,,6EEFGB8@A@DFC=,BFFDA3=C68D?ED6=86D8@78EGFFE:+8A?A?>FC;***;CF*;DFF5AB49)/-?46C9@=>94B*.647+3<8C9
@M03364:276:000000000-BLYN8:1:1101:4868:4918 2:N:0:1
GGACTACTCGGGTTTCTAATCCTGTTTGCTCCCCACGCTTTCGCACCTGAGCGTCAGTCTTCGTCCAGGGGGCCGCCTTCGCCACCGGTATTCCTCCAGATCTCTACGCATTTCACCGCTACACCTGGAATTCTACCCCCCTCTACGAGACTCTAGCTTGCCAGTTTCAAATGCAGTTCCCAGGTTGAGCCCGGGGATTTCACATCTGACTTAACAAACCGCCTGCGTGCGCTTTACGCCCAGTAATTCCG
+
CCCCCGGGGGGGGGGGGGGGGGGGFGGGGGGGGGGGGGGGGGGGGGGGFCFGGGGGGFEGGGGGGGGGGGGGDGGGGGGGGGGGG<FGGGGGGGGGGGGGGGFGGFGCGGGGGGGGG7FGGGGGGGGGGGGGGGGEGFGGGGEFFCGGE6+=DGGGGFFGGGGGGC;EFGAEEGFFGFGGGCGGGGGGG;CCEGGG7*?EGGGG7>FFFFFFCFFGGGGGFGF00)4>2DFDGCC<BFGGGF6@GFF):D7
@M03364:276:000000000-BLYN8:1:1101:9490:4946 2:N:0:1
GGACTACAAGGGTATCTAATCCTGTTTGCTCCCCACGCTTTCGAGCCTCAGTGTCAGTTACAGGCCAGAGAGCCGCTTTCGCCTCCGGTGTTCCTCCATATATCTACGCATTTCACCGCTACACATGGAATTCCACTCTCCTCTCCTGCACTCAAGTCTCCCAGTTTCCAATGCACACAATGGTTGAGCCACTGCCTTTTACATCAGACTTAAGAAACCACCTGCGCTCGCTTTACGCCCAATAAATCCGG
+
CCCCCGGGGGGGGGGGGGGGGGGGGGGGGGGGFGGGGGGGGGGGGGGGGGGGGGGGGGGGGGFGGEGGGGGGGGGGGGGGGGGGGGGGGGGGGGGGGGGGGGGGGGFGGGGGGGGGGGGGGGGGGGGFFCGGGGGGGGGGGGGGGGGGFGFGGGGFEFGGGGGGGGGGGFFGGGGGGGGFCFCFFEGGGFF?CGFGGGGGFGGGFGGGGGGGFGGGGGCGACFBBEAEFFEFGGGFFDCEGFFFCGFFGGG
@M03364:276:000000000-BLYN8:1:1101:16134:4947 2:N:0:1
GGACTACTGGGGTATCTAATCCTGTTTGCTCCCCACGCTTTCGCACCTGAGCGTCAGTCTTCGTCCAGGGGGCCGCCTTCGCCACCGGTATTCCTCCAGATCTCTACGCATTTCACCGCTACACCTGGAATTCTACCCCCCTCTACGAGACTCTAGCTTGCCAGTTTCAAATGCAGTTCCCAGGTTGAGCCCGGGGATTTCACATCTGACTTAACAAACCGCCTGCGTGCGCTTTACGCCCAGTAATTCCG
+
CCCCCGGGGGGGGGGGGGGGGGGGGGGGGGGGGGGGGGGGGGGGGGGGGGGGGGGGGGGGG,DGGGGGGGGGGGGGGGGGGGGGGGGGGGGGGGGGGGFFGGGGGGGGGGGGGGGGGGGGGGGGGGGGGGGGGGGGGGCDGEEGGG+:EGGGGGFFG9EGGGGGFGGG:,,@EEFGGGGGGGGGGGGGGGGGGGGGEGFGG7A>FG+:DGGG+;FG*8EGFGFFFF;E<:<>GGGFFFGGGFFFGFFFGG<
@M03364:276:000000000-BLYN8:1:1101:18191:4955 2:N:0:1
GGACTACCGGGGTTTCTAATCCTGTTTGCTCCCCACGCTTTCGAGCCTCAGTGTCAGTTACAGGCCAGAGAGCCGCTTTCGCCTCCGGTGTTCCTCCATATATCTACGCATTTCACCGCTACACATGGAATTCCACTCTCCTCTCCTGCACTCAAGTCTCCCAGTTTCCAATGCACACAATGGTTGAGCCACTGCCTTTTACATCAGACTTAAGAAACCACCTGCGCTCGCTTTACGCCCAATAAATCCGG
+
CCCCCGGGGGGGGGGGGGGGGGGGGGGGGGGGFGGGGGGGGGGGGGGGGFFGGGGGGGGGGGAGGGGDGEFDFGGGGGF9FEEGGGGGGGGGCFGGGGGGGFDFFFGGGGEFGCFGGGGGEFGGGGGGFFGGFFGFFGCFFGEDFGFFGGGGGFDEGGCFGF8DFGGGGGGGFGGGAFC6<>FGGD:FGGGGGGGGGGGCFGGGFG5DDD+C8CGGGGGGFEFEFFFFFFDDGG>EFDCEC)=6CFA3FD5
@M03364:276:000000000-BLYN8:1:1101:10797:4980 2:N:0:1
GGACTACTGGGGTTTCTAATCCTGTTTGCTCCCCACGCTTTCGCACCTGAGCGTCAGTCTTCGTCCAGGGGGCCGCCTTCGCCACCGGTATTCCTCCAGATCTCTACGCATTTCACCGCTACACCTGGAATTCTACCCCCCTCTACGAGACTCTAGCTTGCCAGTTTCAAATGCAGTTCCCAGGTTGAGCCCGGGGATTTCACATCTGACTTAACAAACCGCCTGCGTGCGCTTTACGCCCAGTAATTCCG
+
CCCCCGGGGGGGGGGGGGGGGGGGGGGGGGGGGGGGGGGGGDGGGGGGGGGGGGGGGGGGGGGGGGGGGGGGGGGGGGGGGGGGGGGGGGGGGGGGGGGGGGGGFFGGDFGGGFCFGGGGDEGGGGGGFGGGGGGGGGGGGGGGCFFEEGGGCCCGGGGFG8,4FFC;EFGGGFCCFGGGGGGGGGGDFGDFEEGD*BF+CCFGF<@FDFGGGGGFFFFGEGFFFF9BFFF37DDD=<>EE5360:FACC9
@M03364:276:000000000-BLYN8:1:1101:13454:5042 2:N:0:1
GGACTACAGGGGTTTCTAATCCTGTTTGCTCCCCACGCTTTCGAGCCTCAGTGTCAGTTACAGGCCAGAGAGCCGCTTTCGCCTCCGGTGTTCCTCCATATATCTACGCATTTCACCGCTACACATGGAATTCCACTCTCCTCTCCTGCACTCAAGTCTACCAGTTTCCAATGCACACAATGTTTGAGCCACTGCCTTTTACATCAGACTTAAGAAACCACCTGCGCTCGCTTTCCGCCCAATAAATCCGG
+
CCCCCGGGGGGGGGGGGGGFGGGGGGGGGGGGGGGGGGGGGGGFFGGGCFFGGGGGGGGGFFGGGGGGGGGGGGGGFGCGGGGGGGGGGGGGGGGGGGGGGCFGGGGGGGG:FGGFGFCGGGGGCGGGGGGGGFGFFGCGEFFFGCGGGDFGG?DEFFGFGGGGDFFF,>@FGGGFGFDFFF,,CE,@FCCFCF93EDFCFGGFFFG*;D<@:>FGF5DCF7A))3-?45?D<4+8?@E8C:@FGGFC957
@M03364:276:000000000-BLYN8:1:1101:8513:5050 2:N:0:1
GGACTACCGGGGTTTCTAATCCTGTTTGCTCCCCACGCTTTCGCACCTGAGCGTCAGTCTTCGTCCAGGGGGCCGCCTTCGCCACCGGTATTCCTCCAGATCTCTACGCATTTCACCGCTACACTTGGAATTCTACCCCCCTCTACGAGACTCTAGCTTGCCAGTTTCAAATGCAGTTCCCAGGTTGAGCCCGGGGATTTCACATCTGACTTAACAACCCGCCTGCGTGCTCTTTACGCCCAGTAATTCCG
+
BCCCCEF,@FEGGGGEFFFFEGGFGGEFGGG8DFGGGEGGGGGEEFGGGFEGGGGGEGCCFGCGCBCFGGGEGGGGEFCFFGGGGGG7FGGG,CDFC8EAFFCGGAGEFEEGGGFFGG>C+@CA,=FF@FA:BGG;=EFFEEEC9,D6883AFEGFGGFGGFDFGGGGCCCFC;ED5:>=CCDCFGGG68,::EG***5C:7<+;<C7@C:CC>+3:*;=BD>(,71>().*:7*)9(8:E)./:*7:FD9
@M03364:276:000000000-BLYN8:1:1101:20389:5080 2:N:0:1
GGACTACTCGGGTTTCTAATCCTGTTTGCTCCCCACGCTTTCGAGCCTCAGTGTCAGTTACAGGCCAGAGAGCCGCTTTCGCCTCCGGTGTTCCTCCATATATCTACGCATTTCACCGCTACACATGGAATTCCACTCTCCTCTCCTGCACTCAAGTCTCCCAGTTTCCAATGCATACAATGGTTGAGCCACTGCCTTTTACCCCCGACTTAAGAAACCACCTGCCCTCGCTTTACGCCCAATAAATCCGG
+
CCCCCGGGGGGGGGDGGGGGGGGGGGGGGGGGGGGGGGGGGGGDGGGGGGG<FFFGGGGGGGGGGGGGCGGGGGGGGGFGGGGEG8C@FDFGFGGGG8FGGGGFGFGGGGGGFGGGGGGGGGGGF89=FFFGGGCFFDCFGFGG,>>FEFGGG?@FFED9DD8B>DGGD;=BD8@EFG?FFGDEFE?=,>CFDFFFGFFF72,5**07D*;CFDC+9CD5*:/:2)//2/54DG:>A@GGG:56*@A)*22
@M03364:276:000000000-BLYN8:1:1101:6924:5083 2:N:0:1
GGACTACCCGGGTTTCTAATCCTGTTTGCTCCCCACGCTTTCGCACCTGAGCGTCAGTCTTCGTCCAGGGGGCCGCCTTCGCCACCGGTATTCCTCCAGATCTCTACGCATTTCACCGCTACACCTGGAATTCTACCCCCCTCTACGAGACTCTAGCTTGCCAGTTTCAAATGCAGTTCCCAGGTTGAGCCCGGGGATTTCACATCTGACTTAACAAACCGCCTGCGTGCGCTTTACGCCCAGTAATTCCG
+
CCCCCGGGGGGGGGGGGGFGGGGGGGGGGGGGGGGGGGGGGGGGGGGGGGGGGGGGGGGGGGGGGGGGGGGGGGGGGGGGGGGGGGGGGGGGGGGGGGGGGGGGGFGGGGGGGGGGGGGGDCDGGGGGGGGGGGGGFGGGGGGGFGGEGCGGGGGGGGGGGGFGGGGGGGGGGGGGGGGGFGFCFGGGFGFGGGGGDCGGGGFF6C77CFGGGFGGGGGGDG:?FFFFF@DFGGGAFBGGGE?@FF=>GGD
@M03364:276:000000000-BLYN8:1:1101:12015:5111 2:N:0:1
GGACTACCCGGGTTTCTAATCCTGTTTGCTCCCCACGCTTTCGAGCCTCAGTGTCAGTTACAGGCCAGAGAGCCGCTTTCGCCACCGGTGTTCCTCCATATATCTACGCATTTCACCGCTACACATGGAATTCCACTCTCCTCTCCTGCACTCAAGTCTCCCAGTTTCCAATGCACACAATGGTTGAGCCACTGCCTTTTACATCAGACTTAAGAAACCACCTGCGCTCGCTTTACGCCCACTAAATCCGG
+
CCCCCGGG?FGGGGGGGAFGGGGGGGGGGGGCFFGGGGGGGGGGGGGGGGGGGGGGGGGGGGGGDFGFGGGGGGGGGDGGGGGGGGGGGEGGFFGGFGGGGFEEG9<DCEGGG9EEFFFGGGGGGFGGFAFGFGGGGGGGGDFGGGCEFGGDFFGFFGGGGGGGGGGGGGGGGFFGGGC=FGFFGDEE?FFGGG9@FFGGGGGFACGGGGFC8C8+7?85ADF@=EFF@DFACGFFF@CEG):AGFFFF):
@M03364:276:000000000-BLYN8:1:1101:17483:5115 2:N:0:1
GGACTACTCGGGTTTCTAATCCTGTTTGCTCCCCACGCTTTCGCACCTGAGCGTCAGTCTTCGTCCAGGGGGCCGCCTTCGCCACCGGTATTCCTCCAGATCTCTACGCATTTCACCGCTACACCTGGAATTCTACCCCCCTCTACGAGCCTCTAGCTTGCCCGTTTCAAATGCAGTTCCCAGGTTGAGCCCGGGGATTTCACACCTGACTTAACAAACGGCCTGCGTGCGCTTTAAGCCCAGTATTCCCG
+
CCCCCGGG@FGGFECGCE@FEFDFCFFFG<<6FGE@FCBFGFC@FGGGGG8F>FFEGGCFGA<FFF@CFEGGGGDFFC7=FEC7FEED>++,E<BFF<F9FGG,4,AFGCCGF9AC<:C>>F:E,FFGGGA8FCGG9DF:8+>=AE6+++33@C99FFGGG@,4@CCFFGGGCBF7FFGGF9D8<,,<C?68?*:EGD697+++)102>6CFDDC+2/C*)55::56BF@FE)99)*)30A5:?7*1)*0*
@M03364:276:000000000-BLYN8:1:1101:18671:5125 2:N:0:1
GGACTACTGGGGTATCTAATCCTGTTTGCTCCCCACGCTTTCGCACCTGAGCGTCAGTCTTTGTCCAGGGGGCCGCCTTCGCCACCGGTATTCCTCCAGATCTCTACGCATTTCACCGCTACACCTGGAATTCTACCCCCCTCTACGAGACTCTAGCTTGCCAGTTTCAAATGCAGTTCCCAGGTTGAGCCCGGGGATTTCACATCTGACTTAACAAACCGCCTGCGTGCGCTTTACGCCCAGTAATTCCG
+
CCCCCGGGGGGGGGGGGGGGGGGGGGGGGGGGGGGGGGGGGGGGEGGGGGGGGGGGGGGGGGGGGGGGGGGGGGGGGGGGGGGGGGGGGGGFGGGGGFFGGGGGGGGGGGDFGGGGGGGGGGFGGGGGGGGGGGGGFDFEGGGGGGGCEGGFGGGGGGGGGGGGGGGGCDCGGGGGGGGGGACGEGFFGGGGGGDGGGGGGGGGFGGGFGGGGFGGFGGGFGFFFF@DFFFFDGGFFFGECDF4FFFDDG4
@M03364:276:000000000-BLYN8:1:1101:16250:5128 2:N:0:1
GGACTACAAGGGTTTCTAATCCTGTTTGCTCCCCACGCTTTCGCACCTGAGCGTCAGTCTTCGTCCAGGGGGCCGCCTTCGCCACCGGTATTCCTCCAGATCTCTACGCATTTCACCGCTACACCTGGAATTCTACCCCCCTCTACGAGACTCTAGCTTGCCAGTTTCAAATGCAGTTCCCAGGTTGAGCCCGGGGATTTCACATCTGACTTAACAAACCGCCTGCGTGCGCTTTACGCCCAGTAATTCCG
+
CCCCCGGGGGGGFGGGGGGGGGGGGGGGGGGGGGFGGGGGGGGGGGGGFGGFCGGGGGGGGGGGGGGGFGGGGFGGGGGGGGCGGGGGEGGGGGGGGGGGGGGGFEAFFEGGGGDGFGGGEGGGGGGFFFGGGGAFGGGGGGEG9EF>C>EGGGGFGGGGGGGGGGGGGGFFG977DFGGCGFGGGGFGG68?EGGGGF+:++:1*;FFGGGGDDDDDGFEDA@FF05:))7CGGAFF5EC@??F*=<FGC
@M03364:276:000000000-BLYN8:1:1101:13556:5135 2:N:0:1
GGACTACCAGGGTTTCTAATCCTGTTTGCTCCCCACGCTTTCGCACCTGAGCGTCAGTCTTCGTCCAGGGGGCCGCCTTCGCCACCGGTATTCCTCCAGATCTCTACGCATTTCACCGCTACACCTGGAATTCTACCCCCCTCTACGAGACTCTAGCTTGCCAGTTTCAAATGCAGTTCCCAGGTTGAGCCCGGGGATTTCACATCTGACTTAACAAACCGCCTGCGTGCGCTTTACGCCCAGTAATTCCG
+
CCCCCGGGGGGGGGGGGGGGGGGGGGGGGGGGGGGGGGGGGGGGGGGGGGGGGGGGGGGGGGGGGG7FFGGGGGGGGGFFFGGGGGGGGGGGGGGFFCFGGGGGGFGGGGGGGGGGGGGGGGGGGGGGGGGGGGGGGGGGGGGGGGGGGGGGGGFGGGGGGGGGGGGGGGGGGGGGCCDFDFFGGGGGGGGGGGGGGGGGGGGGFGGGGGGFF>FGFGGG3CEFFFFFBE33DGGFF:GGDE<6DC@ACF9
@M03364:276:000000000-BLYN8:1:1101:4306:5139 2:N:0:1
GGACTACTGGGCGCTCTAATCGTGGTGGCGCGGCACGCGTTGGAGCGTCAGTGGCAGGTACACGGCAGAGAGCCGCTTTCGCCGCGGGTGTTCCGCCATATATCTACGCGTTTCAGCGCTACAGATGGAATGCCACTCTCCTCTCCGGCACTCAAATCTCGCAGCTTCCAATGCACACAACGGTTGCGCCACTGCGTTCTCCATGAGACTTAATACACCACCTGCGCCCGCTTGCCGCCCAATAACTCCGG
+
AC--,,=,,C<-6+@,6,C,,6;,-C<,E+,+++6+,@+6@+:C8E+46,,9<,,66+9CCF,8+6+8,CCFCFFG48+,+8++@++@4>CFFF+3838,,3@,,@<3@+@>BGG,@3***3,,,,,38,@FF>,>D62,?DFF62*=C=E26:,,62?9+8*C*<+<@CB+3CCCF**3=*3**/2/****+3<*:E*/**0****002*2:***22**)1082>95()).9**(.3:5*719>6*)**)
@M03364:276:000000000-BLYN8:1:1101:24180:5147 2:N:0:1
GGACTACAGGGGTTTCTAATCCTGTTTACTCCCCACGCTTTCGCACCTGAGCGTCAGTCTTCGTCCAGGGGGCCGCCTTCGCCACCGGTATTCCTCCAGATCTCTACGCATTTCACCGCTACACCTGGAATTCTACCCTCCTCTACGAGACTCTAGCTTGCCAGTTTCAAATGCAGTTCCCAGGTTGAGCCCGGGGATTTCACATCTGACTTACCCAACCGCCTGCGTGCTCTTTACTCCCAGTAATTCCC
+
CCCCCGG,EFGGGGGGGGGFGGGGGGG9FGGFFGGGGGGGGGGGGGGC@DGGGEGGGGFGGGGGDGGF8B+7@FEGEFDGDGGG7EEGGDCBFEFG?E,<E8EFFEFFC++BFFAFGCFGDEFG8:AFFFFDADFA,=3ACGGF99DB+8CGF9;A9C>8EG78DF9>,>FGGGF;;CFDCF6DFD>ECGCFGCEG5BFGG7<8BFFFFFFF++**0*3/8CEF<A9803)*2>F<F:9:5))0*0*.:C*
@M03364:276:000000000-BLYN8:1:1101:21047:5154 2:N:0:1
GGACTACTGGGGTATCTAATCCTGTTTGCTCCCCACGCTTTCGAGCCTCAGTGTCAGTTACAGGCCAGAGAGCCGCTTTCGCCTCCGGTGTTCCTCCATATATCTACGCATTTCACCGCTACACATGGAATTCCACTCTCCTCTCCTGCACTCAAGTCTCCCAGTTTCCAATGCACACACTGGTTGAGCCACTGCCTTTTACATCAGACTTAAGAAACCGCCTGCGCTCGCTTTACGCCCAATAACTCCGG
+
CCCCCFG,CFGGGFFGGGGGGGGGGGGGGGGGGGGGGGGGGGG8CFFGDGGEFGGGGGG<CCC,DGFGFE@FGGGGGGGGGDCCFGGGG>FGGGGGGGFGFAFFGGGGGD:FCGGGGEFEGGGGFGGGGGGGGCEGFGFGGG,=EGFF8FGG8D@DFFGGGGCEGGF9,@DFF8@9,@8+66DFGCFDFGCF7F9FCGFGGCFGF7?FFGGGGCFGGFDEE5544/5?@B>6?<CC4<EEEAF6F*3;D31
@M03364:276:000000000-BLYN8:1:1101:13392:5158 2:N:0:1
GGACTACTGGGGTTTCTAATCCTGTTTGCTCCCCACGCTTTCGAGCCTCAGTGTCAGTTACAGGCCAGAGAGCCGCTTTCGCCTCCGGTGTTCCTCCATATATCTACGCATTTCACCGCTACACATGGAATTCCACTCTCCTCTCCTGCACTCAAGTCTCCCAGTTTCCAATGCACACAATGGTTGAGCCACTGCCTTTTACATCAGACTTAAGAAACCACCTGCGCTCGCTTTACGCCCAATAAATCCGG
+
CCCCCGGGGGGGGGGGGGGGGGGGGGGGGGGGGGGGGGGGGGGGGGGGGFGFGGFGGGGGGFGGGFFGGGGGGGGGGGGGGGGGFGGGGGGGGGCFGGGGGG9EFGGGGGGGGGGGGGGGGGGGGGGGGGGGGFFGGGGFGGGGGGGGGGGGGGFGFFGGGGGGGGGGGGGGGGGGGGGF9EFGGGGGGGGGGDFGFFGGGGGGFGGGGGFGCF785*DE479.<DADAFFFGGGEF?EGG:;FGF@C6<<
@M03364:276:000000000-BLYN8:1:1101:23618:5188 2:N:0:1
GGACTACAGGGGTTTCTAATCCTGTTTGCTACCCATGCTTTCGAGCCTCAGCGTCAGTTACAGACCAGACAGCCGCCTTCGCCATTGGTGTTCTTCCATATATCTACGCATTTCACCGCTACACATGGAATTCCACTCTCCTCTTCTGCACTCAAGTCGCCCAGTTGCCAATGACCCTCCCCGGTTGAGCCCGGGGCTTTCACATCAGTCTTAAGAAACCGCCTGCGCTCGCTTTACGCCCAATAACTCCG
+
CCCCCFGDFGGGGGGGGFFAEFGFGG,EFFCGGGGFC,EEFGE@EECF<FFEFG@FEGGG99,,<FE<F,,BF<CCCFEGCF@7,5C<EFEFF<EFF9<<@EEEF<F7FCGGF?FC9+>ECFGGEFFEGEGGDDGGA89=84D=,,,,CCE?F88EAE+++3+68@,7@BC8,33,@=@EE>EEGE6C7@F+4@CC7CFGDCE+=2:C++5=C7:7C8EF?C>D@4931>>>3DG<F@*1=B1>C7*-:9*
@M03364:276:000000000-BLYN8:1:1101:16460:5217 2:N:0:1
GGACTACAAGGGTTTCTAATCCTGTTTGCTCCCCACGCTTTCGCACCTGAGCGTCAGTCTTCGTCCAGGGGGCCGCCTTCGCCACCGGTATTCCTCCAGATCTCTACGCATTTCACCGCTACACCTGGAATTCTACCCCCCTCTACGAGACTCTAGCTTGCCAGTTTCAAATGCAGTTCCCAGGTTGAGCCCGGGGATTTCACATCTGACTTAACAAACCGCCTGCGTGCGCTTTACGCCCAGTAATTCCG
+
CCCCCFGGGGGGGGGGFFFGGGGGGGGGGGGGGGGGGGGGGGGGGGGFGCGGGGGGGGGGGGGGGGGGGGGGGGGGGGGGGEFGGGGGGGGGGGGGGGGFCGGGGFGGDGGGGGGGGGGGDGGGGFFGGGGGGGGFGFGGGGGGGGG+CEGGGGGGGGGGCF9CFGGGGGGGG9FGGFGGGGGGGF>CFGGCCEGGGGGGF++1;<GGGGGGGFGGFFGGFGEFDF9>?3>35>FBFFGDG3:FDC4<CF2
@M03364:276:000000000-BLYN8:1:1101:8687:5223 2:N:0:1
GGACTACCAGGGTATCTAATCCTGTTTGCTCCCCACGCTTTCGCACCTGAGCGTCAGTTTTCGTCCAGGGGGCCGCCTTCGCCACCGGTATTCCTCCCGATATCTACGCCTTTCACCGCTACACCTGGAATTCTACCCCCCTCTACGAGACTCTAGCTTGCGAGTTTCAAATGCAGTTCCCGGGTGGGGCCCGGGGATTTCACATGCGCCTTAAGAAGCCGCCTGCGTGGGGTTTCCGCCCAGTAATCCCG
+
A@-AC@E<8E,@FEGCC6@C;EEFEGCF<C;6CF<::@@F,CF7C:@E@;,,@F@76@,,<,6:,@C,,BF7F@++8B,<F?,,,BCF++9EFFF,9+@+++8AFB,A@+A=?F95E=7@+8,:3=>F,ACFFC93CD>+3:EC,@@C@+:;D>9ABGG63**4*6>>:;,,2,,5D?:,>*=E<C****3:*:**/;8+*:?747*1*/9C=***2*+2)*.1:)(080.0)/*-*-;8/88?C*@)0**
@M03364:276:000000000-BLYN8:1:1101:27144:5330 2:N:0:1
GGAGTGCAGGGGAGGGGGGGGCGTGGGGGGGGGGGCGGGGGGGGAGGGGAGGGGGTGTGGGGGGGGGGGGGGGCGCGGGGGCGGGCGGGAGGCGGGCGGGGGGGGACTGAGGTGTCGTGTGGGGGGGGGGGGAGGGGGGGGGGGGGGCGGGGGGTGTGGGCGAGGGGGGGGGGGTGGAGAAAGGGGGAGGGTGGGGGGGGCAGAGGGGGGGTCACACACGGGAGGGGAGAGGAGAGAGGAGTGGGGGGGGG
+
88-6866,,66:+77+6++3**444<@8*1****5*1*2/158**/*8//1*/1**/*+1/*//*///8>CC**1**21*/*/***2//**/*/2**///2*888/*0/+38+/+,/****855*:/8**12/:******/88)*//***/1*1*1*22/2**1/188***158*12**+*+28828*/***18>C58C5))**)/1//)7)*******/./.,1),)-)0)*1*,)2/**).0//59))1
@M03364:276:000000000-BLYN8:1:1101:19058:5345 2:N:0:1
GGACTACTCGGGTTTCTAATCCTGTTTGCTCCCCACGCTTTCGCACCTGAGCGTCAGTCTTCGTCCAGGGGGCCGCCTTCGCCACCGGTATTCCTCCAGATCTCTACGCATTTCACCGCTACACCTGGAATTCTACCCCCCTCTACGAGACTCTAGCTTGCCAGTTTCAAATGCAGTTCCCAGGTTGAGCCCGGGGATTTCACATCTGACTTAACAAACCGCCTGCGTGCGCTTTACGCCCAGTAATTCCG
+
CCCCCCGGFGGGGGGGGGGGGGGGGGGFGGGGGGGGGGGGGGGGEGGGEEGGGGFGGGGGGGGGGGGGGGGGGGGGGEFGGGGGGGGGGGGGGGGGGGGGGGGGGGGGGGGGGGGGGGGGGGGGCEGGGGGGGGGGF,@FEEGGEFFEGGGGGGGGGGC,@8EFGGGF7F;ECGGFGGFG??FFFGFFGGGGGGGGDGGGGGGGFDC7C7>CC7FFFCGG>G>DDF>@(7>BGGGFFFGGGF:FG7BFGG*
@M03364:276:000000000-BLYN8:1:1101:5560:5362 2:N:0:1
GGACTACTGGGGTTTCTAATCCTGTTTGCTCCCCACGCTTTCGCACCTGAGCGTCAGTCTTCGTCCAGGGGGCCGCCTTCGCCTCCGGTGTTCCTCCATATATCTACGCATTTCACCGCTACACATGGAATTCCACTCTCCTCTCCTGCACTCAAGTCTCCAAGTTTCCAATGCACACAATGGTTGAGCCACTGCCTTTTACATCAGACTTAAGAAACCACCTGCGCTCGCTTTACGCCCAATAAACCCGG
+
CCCCCGGDGGGGGGGGGGGGGGGCGEEFGGGGGGGGDEBFFFGGGGGGG8F@:CFGGDGGGGCFBF7FGGGCFGGEFGGGGGGGDFFDE7F?FGGGCEGCGCFGGGGGGGGGCFFGGGGGGGFGGGGGFCFFGGGGFFCAEED=D8DFGGGGGGFF=BCFG,4@C=CBGG;CGFGG7CE*<D,@CC8C6DGFFCFFGGGF+=@@F797FF>F+B+=?F6EAGFFF>>FFEB:FFCC>@EC=>@F7F*.*11
@M03364:276:000000000-BLYN8:1:1101:9533:5369 2:N:0:1
GGACTACTGGGGTTTCTAATCCTGTTTGCTCCCCACGCTTTCGCACCTGAGCGTCAGTCTTCGTCCAGGGGGCCGCCTTCGCCACCGGTATTCCTCCAGATCTCTACGCATTTCACCGCTACACCTGGAATTCTACCCCCCTCTACGAGACTCTAGCTTGCCAGTTTCAAATGCAGTTCCCAGGTTGAGCCCGGGGATTTCACATCTGACTTAACAAACCGCCTGCGTGCGCTTTACGCCCAGTAATTCCG
+
CCCCCFGGGGGGGGGGGGGGGGGGGGGGGGGGGGGGGGGGGGGGGGGGGGGGGGGGGGFGGGGGGGGGGGGGGGGGGGGGGGGGGGGCGGGGGGGGGGGGGGGGFGGGGGGGGGGGGGGGDGGGGGGGGFGGGGGGGGFFGGGGFGG8EEGGGGGFFGGGGGGGEGGGGGGGGGGGGGGGGFGGGFGGGGGGGGGG5CFGG>EGFGGGGGGGGFC>FGGGFGFFFFFFFEFFGGGFFFCEGEFFGFFFGG7
@M03364:276:000000000-BLYN8:1:1101:19581:5430 2:N:0:1
ACACGGGCGGCTAGTCATGAGGACGATTTTGTTCCTTTGCGCACTACTGTTTTGATTTCTCTTTTCTTCTTCCGCTCTCTTGCCCACCTGCTTCCTCTTTTCGTGCGCGTCCATCTCCCCCCTGTCTATCTTCCTTCATTATCCTTTGCTCCTCTCCTTGCATCCCATCCCACCCCCCTCCATTGCTCTCTCTCCCCCCCTCTTTATGTCCCTCTACATGCTGTACGCACTCCTTTTGTTACCTCCACAGC
+
----,+++++6+,,;,,6,,;,;,6+8,CE,;,,,;@9F97+8++,,,,<9C,,,,66C9,,,,,<C<6,,,,,,6+45,,,,,,,8,:4,:C,,,,,,5,,+9+88++8+44,,5,,,4+6+68,5,8,,,,,,C,=,,,,,668,3,3,+,@,,@,,,,33,,8,,4,,3:**5**14*6,,,,,=,,,,,,2,****)**+++++2++2*2**+3+1)++))1()(..)***.*)**+/-**1),9*4
@M03364:276:000000000-BLYN8:1:1101:6504:5504 2:N:0:1
GGCGTACTTGGGTTTCAACAACGGTGTGCTCCCCACGCTTTCACACCTGGGCGCGTGCCTCCCGCAGGGGTACAGCCTTCGCCAGCCGTATCCCGCCAGCTTTCTGCATCTCTCGCCGCTACACCCCGAATTCTACCCCCCGCTACGGTCGCCTACCTCCCCACGTTAGATGCCGGTGCACAGGTTGAGCCCGGGCGTTCCACACCGGCCTGAGGAGACGGCCAGCCGCCACTCGACGCCGAGCATGTCCC
+
----8+@,;-,-6,,=,,;,,C+@66,B,,,,,6,@F+,6,,,,,;BFG,,C@++++,,C,,8+@+6+++6,:,,C,,,,,B=F+B444+,4<E+++@=4,,,9E,,,,,,95=++4+@++3:,3++3C+3@=3;9,8++@+57*>3*,4**4**,,2,,**,*41,,*,+5++*33**+0+3B?+*+0+<**:8*2*:*0*+*./))))9>******/*.:B0,7()-))74*1(<;::*)-))**)0:2
@M03364:276:000000000-BLYN8:1:1101:10111:5512 2:N:0:1
GGACTACTCGGGTTTCTAATCCTGTTTGCTCCCCACGCTTTCGCACCTGAGCGTCAGTCTTCGTCCAGGGGGCCGCCTTCGCCACCGGTATTCCTCCAGATCTCTACGCATTTCACCGCTACACCTGGAATTCTACCCCCCTCTACGAGACTCTATCTTGCCAGTTTCAAATGCAGTTCCCAGGTTGAGCCCGGGGATTTCACATCTGACTTAACAAACCGCCTGCTTTCCCTTTACGCCCAGTAGTTCCG
+
CCCCCGGGGGGGGGGGGFFGGGFGGGGGGGGGGGGGGGGGGCGGFGGFCFGGGGGDEGGGGGGGE:FGGGGGGGGGGGGGGGGGGGGGGGGFFGGGF<FFGGGFGCFEC@FECGGGA7CCFGGGFGGGGFFF9FFGAFFGGCC?FGGGGGGFGD;,@FGFG@<FFGF>7>CFFF7FAECFFCFFFG>69,DCEGD5CEFD>DGGFGGG+3:C77>CC*=F>E><1)(/)/**0:CA6:ECGF8@**94DC1
@M03364:276:000000000-BLYN8:1:1101:26269:5514 2:N:0:1
GGACTACCAGGGTATCTAATCCTGTTTGCTCCCCACGCTTTCGCACCTGAGCGTCAGTCTTCGTCCAGGGGGCCGCCTTCGCCACCGGTATTCCTCCAGATCTCTACGCATTTCACCGCTACACCTGGAATTCTACCCCCCTCTACGAGACTCTAGCTTGCCAGTTTCAAATGCAGTTCCCAGGTTGAGCCCGGGGATTTCACATCTGACTTAACAAACCGCCTGCGCTCGCTTTACGCCCAGTAATTCCG
+
@CCCCGGC<FF;FGGGGGGGGGGGGGGGGGGGGGCGGGGGGGCEGGGFFFDGGGGGGGGGFGGGGFCFCFGEGGEGGGGGGGGGGGGGEDGGGGGG88FGGGCFGFFDGGEGGGDGGDEGDEFFFFFFFFGGGFGGGGFFGEEF9EGD7>EFGGGGGFGGGG9FFFDBF9>9EFFGFGGF9>EC<>F,48DFGGDGCG8CCGGGFDGDFFFGFGGC**:*./:;;;0)(77>DFF<F6>?556@C006:>*
@M03364:276:000000000-BLYN8:1:1101:8926:5578 2:N:0:1
GGACTACACGGGTTTCTAATCCTGTTTGCTCCCCACGCTTTCGCACCTGAGCGTCAGTCTTCGTCCAGGGGGCCGCCTTCGCCACCGGTATTCCTCCAGATCTCTACGCATTTCACCGCTACACCTGGAATTCTACCCCCCTCTACGAGACTCTAGCTTGCCAGTTTCAAATGCAGTTCCCAGGTTGAGCCCGGGGATTTCACATCTGACTTAACAAACCGCCTGCGTGCGCTTTACGCCCAGTAATTCCG
+
CCCCCGGGGGGGGDEGGGGGGGGGGGGGGGGGGGGGGDEGGGGGGGGGGGGGGGGGGGGGGGGGGGGGGGGGGGGGGGGGGGGGGGGDGGGGGGGGGGG9EFGGGGGGGGGGGGGGGGGGGGGGGGGGCFEGGGDGGGFGGDGGGGGEG67?FGGGGGGGGGGGGGGGGGCEGGGGEGGGGGGFGGGGGGFFCGGGGGFCGGFF@7FGGFGGGGGFGFGCEGF60>BDFF>BC5C486EGG@??FC6>FD9
@M03364:276:000000000-BLYN8:1:1101:12597:5602 2:N:0:1
GGACTACTCGGGTTTCTAATCCTGTTTGCTACCCATGCTTTCGAGCCTCAGCGTCAGTTACAGACCGGACAGCCGCCTTCGCCACTGGTGTTCTTCCATATATCTACGCATTCCACCGCTACACATGGAGTTCCACTGTCCTCTTCTGCACTCAAGTTTCCCAGTTTCCGATGCACTTCTTCGGTTGAGCCGAAGGCTTTCACATCAGACTTAAGAAACCGCCTGCGCTCGCTTTACGCCCAGTAATTCCG
+
CCCCCCFGGGGGGGGGGGGGGFGGGGGGGGGGEFFCGGGGGGGGGGGGGGGFGGGGGGGGFGG9EF77+@FGGGGGGGGGGFCFGGFGFGGGGGGGGGGGGFGGFFGGDEGGGGGGGGGGEGGGFFG8FFGGFGCFGGGG@DCFGGGGGGGDEDGGGGGGAFFGGGFGFGDEGG8FGGGG9EF6CCEGGGD8CEEGGDFGGCGGFG>CFFGGGD8+=9:7?EEFFF>A2AEFCDCCF?>*=52AG+8<CF*
@M03364:276:000000000-BLYN8:1:1101:14833:5654 2:N:0:1
GGACTACTAGGGTATCTAATCCTGTTTGCTCCCCACGCTTTCGAGCCTCAGTGTCAGTTACAGGCCAGAGAGCCGCTTTCGCCTCCGGTGTTCCTCCATATATCTACGCATTTCACCGCTACACATGGAATTCCACTCTCCTCTCCTGCACTCAAGTCTCCCAGTTTCCAATGCACACAATGGTTGAGCCACTGCATTTACATCAGACTTAAGAAACCACCTGCGCTCGCTTTACGCCCAATAAATCCGG
+
CCCCCFGGGGGGGFFCEGGGGGGGFGGGFGFGGGFGGGGGGGGGGDEGG@FGGCFGGGGGGGGGGGGFEGGGGFGGGGEGGGGGD@BGFGEGGGFGFGCGGGGGGGGGEGG7FFGCFFGGGFFFEGGGFGGGGGGGFFGGFADFDFFFFGGF8?FGFGGGCCGGGGCGDGF;=89DFGD699EGDC,=FFFF6EG7E;EGFGEGFFDGGGGGG>>FGGGGBGFFFDAFFBEFGGG@F9>EFFB4CFA;GG
@M03364:276:000000000-BLYN8:1:1101:9108:5665 2:N:0:1
GGACTACTGGGGTATCTAATCCTGTTTGCTCCCCACGCTTTCGAGCCTCAGTGTCAGTTACAGGCCAGAGAGCCGCTTTCGCCTCCGGTGTTCCTCCATATATCTACGCATTTCACCGCTACCCATGGAATTCCACTCTCCTCTCCTGCACTCAAGTCTCCCAGTTTCCAATGCACACAATGGTTGAGCCACTGCCTTTTACATCAGCCTTAACAAACAGCCTGCGTGCGCTTTACGCCCAGTAATTCCG
+
B<C9C8FGGGGGGGFG<,FEEEEFDFGG9F<FGGGGGGGGGCCFEFC8FFF<FFFCGFE6<EFGGCFGGGG@CFECG:DFGGEF@@FDFGEE<F,:FGGCDFFGD<E@74B+@,9C?=+CF@,,9E8<F=9:F,;FEGGGGD?DF,EDD84=FGGGD;DE,@DFGFGGGG;,DEGGAF=?FGGGGEFC?::FFFGD?>FGGGF@AD7*;F;>++?FG9,16*;54BA>2?):55+9)541*)/++1:7+0
@M03364:276:000000000-BLYN8:1:1101:20105:5689 2:N:0:1
GGACTACTGGGGTTTCTAATCCTGTTTGCTCCCCACGCTTTCGCACCTGAGCGTCAGTCTTCGTCCAGGGGGCCGCCTTCGCCACCGGTATTCCTCCAGATCTCTACGCATTTCACCGCTACACCTGGAATTCTACCCCCCTCTACGAGACTCTAGCTTGCCAGTTTCAAATGCAGTTCCCAGGTTGAGCCCGGGGATTTCACATCTGACTTAACAAACCGCCTGCGTGCGCTTTACGCCCAGTAATTCCG
+
CCCCCFGGGGGGGGGGGGGGFGGGGGGGGGGGFGGGGGGGGGGGGGGGGGGGGGGGGGGGGGGGFGGGGGGGGGGGGGGGGGGGGGGGGGGGGFGGGGGFGGGADFGGGGGGGGGGGGGGFF9FGGGGGGGGGGGFGGGGGCEFFGGGGGGGGGCFGGGGGGFFGGGCGGCCAFFGGGGGGGGGGG>DFG65CGGGDCGGFFGF+2CD7CFFG7>C788*)7>DFFFFFB><39*6F:EEG>?FG776*:0
@M03364:276:000000000-BLYN8:1:1101:10036:5717 2:N:0:1
GGACTACCGGGGTTTCTAATCCTGTTTGCTCCCCACGCTTTCGCACCTGAGCGTCAGTCTTCGTCCAGGGGGCCGCCTTCGCCACCGGTATTCCTCCAGATCTCTACGCATTTCACCGCTACACCTGGAATTCTACCCCCCTCTACGAGACTCTAGCTTGCCAGTTTCAAATGCAGTTCCCAGGTTGAGCCCGGGGATTTCACATCTGACTTAACAAACCGCCTGCGTTCGCTTTACGCCCAGTAATTCCG
+
CCCCCGGGGGGGGGGGGFGGGGGGGGGGGGDFGGG:FGGGGGGGCEGGGGGGGGGGGGAFGCFFGGGGGGGGGGGGGGGGGGGGGGGGG>FGGAFGGGEDF8EGGGGGGGGGGGGGGGGGGGGGGGGGGGGGGFFCF@DFEEGGCG?CG>EGGFGGFEGFGGFFGGGGDCFGGGGCFGG:,2?FGGGGGGGFGGGG5EGGGCGGFGGGGGGGGF77FCFFDGF<?FBF(7>@GGFAFFGGGFFFGG96C*2
@M03364:276:000000000-BLYN8:1:1101:19327:5727 2:N:0:1
GGACTACTGGGGTTTCTAATCCTGTTTGCTCCCCACGCTTTCGCACCTGAGCGTCAGTCTTCGTCCAGGGGGCCGCCTTCGCCACCGGTATTCCTCCAGATCTCTACGCATTTCACCGCTACACCTGGAATTCTACCCCCCTCTACGAGACTCTAGCTTGCCAGTTTCAAATGCAGTTCCCAGGTTGAGCCCGGGGATTTCACATCTGACTTAACAAACCGCCTGCGTGCGCTTTACGCCCAGTAATTCCG
+
CCCCCGFGGGGGGEGGGGGGGGGGGGGGGGGFGGGGGGGGGGGGGFGFFGDFGGFGGGGGGGGGFFGCGGGGGGGGGGGGGGGGGGGGGGGGGGFCGFGGGGGGGGGGCFGGEFGGGGGGDGGGGGGGGGGGDGGGGGGGEEEFGFGGGGGGGGGGGGGGGGGCDFFEFGGGFFEGGGGGGGFGGGC?F8C@EGGDEGGGFF?FFFFCGCFFGD7C7CGG:EFF@@BFF5>@<DGF?FGGGE?FGCFBGD9
@M03364:276:000000000-BLYN8:1:1101:23804:5853 2:N:0:1
GGACTACTCGGGTTTCTAATCCTGTTTGCTCCCCACGCTTTCGCACCTGAGCGTCAGTCTTCGTCCAGGGGGCCGCCTTCGCCACCGGTATTCCTCCAGATCTCTACGCATTTCACCGCTACACCTGGAATTCTACCCCCCTCTACGAGACTCTAGCTTGCCAGTTTCAAATGCAGTTCCCAGGTTGAGCCCGGGGATTTCACATCTGACTTAACAAACCGCCTGCGTGCGCTTTACGCCCAGTAATTCCG
+
CCCCCGGGFGGGFGGFFGGGGGGEGGGGGGGGGGGGGGGGGGGGGGGFGCGFGGGGGFFGGGGGEGGGGCGGGGGGCGEGGGGGGG>FGGFGGGGGGGGGGGGGGFGGGGEFDGGGGGGGGGGGFGGFCCFDGGGGCGGCEGDGGGGDGGDGGGGGGGF?FGFGGGGGFDFFFGFGGGGFGGFGFGGGGGFGE=EGC*B?F+=;ACCGGGGCGGGGDFEF3C;7;FFE?B>>G33<6?CCEB?)::=)C?7
@M03364:276:000000000-BLYN8:1:1101:15612:5884 2:N:0:1
GGACTACCAGGGTATCTAATCCTGTTTGCTCCCCACGCTTTCGAGCCTCAGTGTCAGTTACAGGCCAGAGAGCCGCTTTCGCCTCCGGTGTTCCTCCATCTATCTACGCATTTCACCGCTACACATGGAATTCCACTCTCCTCTCCTGCACTCAAGTCTCCCCGTTTCCAATGCACACAATGGTTGAGCCACTGCCTTTTACATCAGACTTAAGAAACCACCTGCGCTCGCTTTACGCCCAATAAATCCGG
+
CCCCCCFGGGGEGGGGGGFFGGGGDGGGGGGGGGFGGGGCFGG,CCEFGFFGGGGCGGGFGGGGFG<FCGGGGGGCG@@FGGGGCFGEGGGGGGGFGGG,EFGGDCEEFFF7EFDADFGDEGGGGGGGFGGGFGGDFGFEFFDGGGFGGFGFFFCFFGD99D+CFE??=DCFFGGDFFGFGGGGFGDCFB6DFFGGGF;:>CF9;:55?CCF>F+=FC,,?EF@BBF>2?;4?C7@D?8B5>84*;@CCDC
@M03364:276:000000000-BLYN8:1:1101:12577:5894 2:N:0:1
GGACTACAGGGGTTTCTAATCCTGTTTGCTCCCCACGCTTTCGAGCCTCGGTGTCAGTTACAGGCCAGAGAGCCGCTTTCGCCACCGGTGTTCCTCCATATATCTACGCATTTCACCGCTACACATGGAATTCCACTCTCCTCTCCGGCACTCAAGTCTACCAGTTTCCAATGCATACATTGGTTGAGCCCCTGCCTTTTACACCGGACTAAATAAACCACCTGCGCCCGCTTTACGCCCAATAAATCGGG
+
-C@C<F<6,CFBBCG9FC<CECEC@C<FGGGG?6@@CCFEDC:6,67FG,CBC@,<@CEF,,FFG:F<<C,@6CFG:@D,:FCFG<6+=>FCA?4,B,,@,:,:EEF7DCB@?B,@5@FG==,A9FFGG9?,E?4?EFFFED,BED++8@=0@,,3,7@,CDFG3>=,,,33@G,:<,3,,7@>+6:??,*5**3DEE9AF8FC**37?7**;C7?8:C66??;@>00(.)09*+.=/:CE),6*273*95
@M03364:276:000000000-BLYN8:1:1101:23427:5906 2:N:0:1
GGACTACTCGGGTTTCTAATCCTGTTTGCTCCCCACGCTTTCGCACCTGAGCGTCAGTCTTCGTCCAGGGGGCCGCCTTCGCCACCGGTATTCCTCCAGATCTCTACGCATTTCACCGCTACACCTGGAATTCTACCCCCCTCTACGAGACTCTAGCTTGCCAGTTTCAAATGCAGTTCCCAGGTTGAGCCCGGGGATTTCACATCTGACTTAACAAACCGCCTGCGTGCGCTTTACGCCCAGTAATTCCG
+
CCCCCGGGGGGGGGGGGGGGGGGGGGGGGGGGGGFGGGGGEGGGGGGGGFGGGGGGGGGGGGGGGGGGGGDGCFDGGGGGGGGGGGGGGGGGGGGGGGGDDFGGGGGFGGG7FFFF9CFGGGGGGG8CFFGGGGGGGGGGGGCDGGGGGGGGG;CFGGGGGGGGGGCFGGGGGGGGECCFGGFGFFGDFDFGEE5C=>FGGGCFFFG7FD7DG7CGCFFGFGFD?F>EB>DBGDFAF1ACC34<D7FACF9
@M03364:276:000000000-BLYN8:1:1101:5155:5920 2:N:0:1
GGACTACTAGGGTTTCTAATCCTGTTTGCTCCCCACGCTTTCGCACCTGAGCGTCAGTCTTCGTCCAGGGGGCCGCCTTCGCCACCGGTATTCCTCCAGATCTCTACGCATTTCACCGCTACACCTGGAATTCTACCCCCCTCTACGAGACTCTAGCTTGCCAGTTTCAAATGCAGTTCCCAGGTTGAGCCCGGGGATTTCACATCTGACTTAACAAACCGCCTGCGTTCGCTTTACGCCCAGTAATTCCG
+
CCCCCFFGGGGGGGGGGGGGGGGGGGGGGGGGGGGGGGGGGGGGGGGGGFGGGGGGGGGGGGGGGGGGGGGGGGGGGGGGGGGGGGGEGGGGGFGGGG?F<FGGGGGGGGDGGGGGGGGGGGGGGGGFFGGGGGGGGFFGGGGGGGGGDCG7DFGFGGGGGGGGGGGGGGGGGCGGGGGCFCEGG9:<EGGGGGDG*=FGFGGGFGGDFFGGGGGFF4*=;ED@()4)()0<*CF2*(2:5>?FFFFACF*
@M03364:276:000000000-BLYN8:1:1101:24581:5930 2:N:0:1
GGACTACTGGGGTTTCTAATCCTGTTTGCTCCCCACGCTTTCGCACCTGAGCGTCAGTCTTCGTCCAGGGGGCCGCCTTCGCCACCGGTATTCCTCCAGATCTCTACGCATGTCACCGCTACACCTGGAATTCTACCCCCCTCTACGAGACTCTCGCTTGCCAGTTCCAAATGCAGTTCCCAGGTTGAGCCCGGTGATTTCACATCTGACTTAACAAACCGCCTGCGTGCGCTTTACGCCCAGTAATTCAC
+
CCC@CEFGGGFGCFGGAGF@CFFFFGGGFGA<FCFEDGGC@,B;CGEGGFGGEFGGE<FFFFGGGGDFD@GGGG7EEGGE7F7FGGEGGDGGEFFFBEFEFFE9FCEDD+C+5C9FG:CCCFF<DC=<BA<ADGGGD8DFEGGGGGGC88CF6,,**64*@>FDFE,,3,>F79DEG?,><,8822:EF7,;C:*:EFFFFFG7ADFFFGGCD+++0;:E8*5;D:@E(7).><G24?D>C>:FCF6.?**
@M03364:276:000000000-BLYN8:1:1101:9304:5932 2:N:0:1
GGACTACAGGGGTTTCTAATCCTGTTTGCTCCCCACGCTTTCGAGCCTCAGTGTCAGTTACAGGCCAGAGAGCCGCTTTCGCCTCCGGTGTTCCTCCATATATCTACGCATTTCACCGCTACACATGGAATTCCACTCTCCTCTCCTGCACTCAAGTCTCCCAGTTTCCAATGCACACAATGGTTGAGCCACTGCCTTTTACATCAGACTTAAGAAACCACTTGCGCTCGCTTTACGCCCAATAAATCCGG
+
CCCCCFGGGGGGGGGGGGGGGGGGGGGGGGGGGGGGGGGDGGGGGGGGGDFGGGGGGGGGGGGGGGGGGGGGGGGGGGGGGGGGGGGGGGGGGGGGGGGGGCFGGGGGEGGGGGGGGGGGGGGGGGGGGDFGGGGGGGDGDGGGGCGGGGGCGGCFFGGGGGGGGGGGDGEGGGGGGGGGFGGGCEF6C@FG7EG?CFGF;FFFAFFDCF@=@FDCC>>FF,+9>BBFFFF:FF=;AD>8C5=AFGF5>7)
@M03364:276:000000000-BLYN8:1:1101:21051:5967 2:N:0:1
GGACTACTGGGGTTTCTAATCCTGTTTGCTCCCCACGCTTTCGCACCTGAGCGTCAGTCTTCGTCCAGGGGGCCGCCTTCGCCACCGGTATTCCTCCAGATCTCTACGCATTTCACCGCTACACCTGGAATTCTACCCCCCTCTACGAGACTCTAGCTTGCCAGTTTCAAATGCAGTTCCCAGGTTGAGCCCGGGGATTTCACATCTGACTTAACAAACCGCCTGCGTGCGCTTTACGCCCAGTAATTCCG
+
CCCCCGGGGGGGFGGGGGGGGGFDGGGGGGGGGGGGGGGGGGGGGGGGGGGGGGGGGGFGGGGGG@FFFGGGGGGGGGGGGGGGGGGGGGGGGGGGGGGFAEGFAFGGGGGGGGGGGGGGGGGGGFGG<FFGGGGGGDDGGEGGGFFGD>EFGGGGGGGGDGFGGGGGFEGGG9@FGFGGGGGGGGGGGFCEGGGGGEF9CGGGFGGCFGGFDGGGFGGC3C:<?52B<3)3>3CAFFGC738?D>FBGG7
@M03364:276:000000000-BLYN8:1:1101:21721:5973 2:N:0:1
GGACTACTCGGGTATCTAATCCTGTTTGCTCCCCACGCTTTCGAGCCTCAGTGTCAGTTACAGGCCAGAGAGCCGCTTTCGCCTCCGGTGTTCCTCCATATATCTACGCATTTCACCGCTACACATGGAATTCCACTCTCCTCTCCTGCACTCAAGTCTCCCAGTTTCCAATGCACACAAGGGTTGAGCCCCTGCCTTGTACATCAGACTTAAGAAACCACCTGCGCTCGCTTTACGCCAAATAAATCGGG
+
CCCC@@@CCCGDFE8FAFFCD<CCGGGGFFGGGGGCFCE@DFFEFCCFGFG@FGG9CEE<F9@DGGGGGGFFC@FGEG@AC:@@7EBFBCFG9@E<?AE9<AFC9FBF@:FDFF?,??+@C7=F9FFFC:?FF,=,@97E8D=DFD>D8,86>88DDBD,,D=EAAD,EDFGD839=?=+,,+>=@6<6,+:76@CEC,@+?,?BCG>F*==88@FGC1,*A>645=;5/5?CC:601B1C53@+1@?*1:
@M03364:276:000000000-BLYN8:1:1101:17802:5980 2:N:0:1
GGACTACCCGGGTTTCTAATCCTGTTTGCTCCCCACGCTTTCGAGCCTCAGTGTCAGTTACAGGCCAGAGAGCCGCTTTCGCCTCCGGTGTTCCTCCATATATCTACGCATTTCACCGCTACACATGGAATTCCACTCTCCTCTCCTGCACTCAAGTCTCACAGTTTCCAATGCACACAATGGTTGAGCCACTGCCTTTTACATCAGACTTAAGAAACCGCCTGCCCTCGCTTTACGCCCAATAAATCCGG
+
CCCCCF@,CFEGFG@FGGGGGGGGGFCFFGGGGGGGGGGGGGGGGGGGGGGGGGFGFFGGCGFGDEG?FGGGFGGGGGGGGEGEEGFFGGGGGGGGF8FEGGGGGGGGGGCEEFFFGGC>G:EFG=FFGGGGGCA,EE9EFGGFFCD,,,,?DEGGG33@3>8>E;E3DFDDE8@AFF6+=B?CFB,<CGGG?CFC@EE7+;C7+2;57;?C728+;C:E4EDD9)06/)8?D<7*0(=:EF8A7:AC*)1
@M03364:276:000000000-BLYN8:1:1101:7426:5989 2:N:0:1
GGACTACCAGGGTTTCTAATCCTGTTTGCTCCCCACGCTTTCGAGCCTCAGTGTCAGTTACAGGCCAGAGAGCCGCTTTCGCCTCCGGTGTTCCTCCATATATCTACGCATTTCACCGCTACACATGGAATTCCACTCTCCTCTCCTGCACTCAAGTCTCCCAGTTTCCAATGCACACAATGGTTGAGCCACTGCCTTTTACATCAGACTTAAGAAACCACCTGCGCTCGCTTTACGCCCATTAAATCCGG
+
CCCCCGGGGGGGGGGGGGGGFFGGGGGGFGGGGGGGGGGGGGGGGGGGGGGGGGGGGGFGGGGGGEGGGGGGGGGDFGFGGGGGGGGGGGGGGGGGGGFFGGGGGGGGGGGGGGGGGGGGGGGGGGGFFFGFFGGGGGGGGGGGGGGG@=FGFGFD,E99DFFFFGGGFFFAFFFGGGD?FGFGFC?FG@8CCFEGGGGGGGG7;DDFGFDFGFF7CGD?FEFFB59*))2/78FEBDCEE));CFFF7CC
@M03364:276:000000000-BLYN8:1:1101:14943:6023 2:N:0:1
GGACTACTAGGGTATCTAATCCTGTTTGCTCCCCACGCTTTCGCACCTGAGCGTCAGTCTTCGTCCAGGGGGCCGCCTTCGCCACCGGTATTCCTCCAGATCTCTACGCATTTCACCGCTACACCTGGAATTCTACCCCCCTCTACGAGACTCTAGCTTGCCAGTTTCAAATGCAGTTCCCAGGTTGAGCCCGGGGATTTCACATCTGACTTAACAAACCGCCTGCGTGCGCTTTACGCCCAGTAATTCCG
+
CCCCCGGGGGGGGGFAFGGGGGGGGGGFGGFGFEGGFFGGGGGCEFCFGFGFGGGGGGGGFCFGGCFFGGGGGGECFGGGGFFEFGCFGGCFEEFFFFGGGFGGGGGGGGG:FGGFFGGDGGFFFGGGGGGDGGG=FFGGGGDGGD8BECEFFFGGGG9BFGGGGGCGDFC,2@@FGGF:EFFFFCFGGGGC=EGG*;E,C7<@A4CCFFFC:CGCC5;18EA<FFBFFEFFDDDB?(;?:>:?GGF<GF7
@M03364:276:000000000-BLYN8:1:1101:17534:6028 2:N:0:1
GGACTACTCGGGTTTCTAATCCTGTTTGCTCCCCACGCTTTCGCACCTGAGCGTCAGTCTTCGTCCAGGGGGCCGCCTTCGCCACCGGTATTCCTCCAGATCTCTACGCATTTCACCGCTACACCTGGAATTCTACCCCCCTCTACGAGACTCTAGCTTGCCAGTTTCAAATGCAGTTCCCAGGTTGAGCCCGGGGATTTCACATCTGACTTAACAAACCGCCTGCGTGCGCGTGACGCCCAGTAATTCCG
+
CCC<CFEGGGGGFGGFGGGFFGGGGG<FGGGGGGGGGGGGGGGGGGGGGGGGGGGGGFFFFGGGEGGFGGGGGGGGDGGGGGGGGGGGEGGFFGEFGGGF<CFGGGGFBF+=?DCDGGGGGGGGGGGGGGGGGGDCCCGGEGEGGGEGE+::CFF;ECFGGGGGGGGCFFGG7A,@2=CFGGGC>,:<E78DEGG55*2<CGDC60::;1++:CC7C<EFBC>@DFF535;3)9)-)4*:5)4/:C?)::*
@M03364:276:000000000-BLYN8:1:1101:11402:6030 2:N:0:1
GGACTACACGGGTATCTAATCCTGTTTGCTCCCCACGCTTTCGAGCCTCAGTGTCAGTTACAGGCCAGAGAGCCGCTTTCGCCTCCGGTGTTCCTCCATATATCTACGCATTTCACCGCTACACATGGAATTCCACTCTCCTCTCCTGCACTCAAGTCTCCCAGTTTCCAATGCACACAATGGTTGAGCCACTGCCTTTTACATCAGACTTAAGAAACCACCTGCGCTCGCTTTACGCCCAATAAATCCGG
+
CCCCCCEF,FGGF@DFGGGGGGGFFGFFGFGGGGGGCFGGGGGGGGGGGFGGGGGGGFFFGGGGGFEFGGGEGFGDFFCCFGEGGGGGGGGFEFGFGGGGGGGGGGGGGGGECFGGFGGCFGGFGGFGGDFCGFGGGGGGGFG+@FCFGGGGCCFF;DGFGGGGGGGGFGGGGGDGGGGGCDFEFGFFCFGGFFGD6FCCFGGCBFG5>CFF7;FGFGCC5EFE4?ADFF>>5474A>GDGF(9CFFF6:C
@M03364:276:000000000-BLYN8:1:1101:7294:6033 2:N:0:1
GGACTACCAGGGTTTCTAATCCTGTTTGCTCCCCACGCTTTCGCACCTGAGCGTCAGTCTTCGTCCAGGGGGCCGCCTTCGCCACCGGTATTCCTCCAGATCTCTACGCATTTCACCGCTACACCTGGAATTCTACCCCCCTCTACGAGGCTCTAGCTTGCCAGTTTCAAATGCAGTTCCCAGGTTGAGCCCGGGGATTTCACATCTGACTTAACAAACCGCCTGCGTGCGCTTTACGCCCAGTAATTCCG
+
CCCCCGFFGGGGEGGGGGGGGGGGFGGGGGGGGGGGGGGGGGGGGGGGGGGFGGGGGGGGGGGGGGGGGGGGGGGGGGGGGGGGGGGGEGGGGGGGGGGGGGGGGGGFGGGGGGGGGGDGGGGGGGGGGGGGGGGGGGGDGGGGDFCEEDEFGGCGGGGGGGGGGGGGGFECFFGGGGGGGGGGGGGGGGFGGGGGGGGFDDGGFGGGGGGGF@CGGGGGFEEFFFFFFFFFGGGFFFGGGB:FFFFFGC>
@M03364:276:000000000-BLYN8:1:1101:18604:6044 2:N:0:1
GGACTACTGGGGTATCTAATCCTGTTCGCTACCCATGCTTTCGAGCCTCAGCGTCAGTTGCAGACCAGACAGCCGCCTTCGCCACTGGTGTTCTTCCATATATCTACGCATTTCACCGCTACACATGGAGTTCCACTGTCCTCTTCTGCACTCAAGTTTCCCAGTTTCCGATGCACTTCTTCGGTTGAGCCGAAGGCTTTCACATCAGACTTAAGAAACCGCCTGCGCTCGCTTTCCGCCCAATAAATCCG
+
BCB@CGCAFGGGGGFFFFGGGGAEEFGGCFGDGGGGGGGFAFGGGD:FFFEFGGFGGFGFFFFEFDFGFDDFGGG7FFGGG,BF7DFGEECFF?,CFCFFGGFGGGGEF,CFGGGGGFEGGEFFF,CFGEFGG9;AEGGGCA9DCDFFE,E+@FCG@E9EBFGGG,DFGEG>CGGGFDFGFFF>FGEFGFGGGGGGFF6CGDGGF*+;CF5F7=FGF>FF>CB@=4>EFE>:C5F);;CGG>3.CF=?:<5
@M03364:276:000000000-BLYN8:1:1101:25961:6057 2:N:0:1
GGACTACACGGGTTTCTAATCCTGTTTGCTCCCCACGCTTTCGAGCCTCAGTGTCAGTTACAGGCCAGAGAGCCGCTTTCGCCTCCGGTGTTCCTCCATATATCTACGCATTTCACCGCTACACATGGAATTCCACTCTCCTCTCCTGCACTCAAGTCTCCCAGTTTCCAATGCACACAATGGTTGAGCCACTGCCTTTTACATCAGACTTAAGAAACCACCTGCGCTCGCTTTACGCCCAATAAATCCGG
+
CCCC@E<FFEEGF;@D6CDEFGFGGGGFGEGEGGEEG+6CFGGFGFEFGFFFFGGGFEFDFGGG8BECEFGGGFGC+BBECF7CCEEG@CFCGFG9BFFG9A,@E<5DF@+?@<CBFFC@CCFGGGGGGFF@AAFF,,,,@D83>E9,>D8DEGGGGG,@=>DF8DE9DDEFGFAAFGE6=FFGGGFED,3,,5E69E94?DCCFGFDFA7+2CFCCC67A*95@B2:>AAAF?:>A@8BCFFFGGFCCCC
@M03364:276:000000000-BLYN8:1:1101:13037:6062 2:N:0:1
GGACTACAGGGGTTTCTAATCCTGTTTGCTCCCCACGCTTTCGCACCTGAGCGTCAGTCTTCGTCCAGGGGGCCGCCTTCGCCACCGGTATTCCTCCAGATCTCTACGCATTTCACCGCTACACCTGGAATTCTACCCCCCTCTACGAGACTCTAGCTTGCCAGTTTCAAATGCAGTTCCCAGGTTGAGCCCGGGGATTTCACATCTGACTTAACAAACCGCCTGCGTGCGCTTTACGCCCAGTAATTCCG
+
CCCCCGFGGGGGEGGGGGGGGGGFGGGFGGGGGGGGGGGGGGGGDGGGGGGFGGGGGGFGGGGGGGGGGGGGGDFGGGGGGGGGGGGGGGGGGGF9FCFFGGGGGGGGGGGGGGGGFCFCEGGGGGGFGGFGGGGGGGGEDEGGG9CEEDECGAFGGGGFGGGGFGGEFEFGFDFFAEGEGGGGGGGGGG6CGGGGGGGCF7=>FDFF@C7CFGGGGGGGFGFFF:;7037@3<DBF?:E5)(07>8)2:0
@M03364:276:000000000-BLYN8:1:1101:22438:6089 2:N:0:1
GGACTACAGGGGTTTCTAATCCTGTTTGCTCCCCACGCTTTCGAGCCTCAGCGTCAGTTACAGACCAGAGAGCCGCCTTCGCCACTGGTGTTCCTCCATATATCTACGCATTTCACCGCTACACATGGAATTCCACTCTCCTCTTCTGCACTCAAGTCTCCCAGTTTCCAATGACCCTCCCCGGTTGAGCCGGGGGCTTTCACATCTGACTTAACAAACCGCCTGCGTGCGCTTTACGCCCAGTAATTCCG
+
CCCCCGGGGGGGGGGGGGGFGFGEFGFGGGGGGEEEFEGCFGGGGGGGGGGGFFFGGGGGGGGGGGFGGGGGFGGGGGGGGFEGGGGGGGFCFGGGGGGGGGGGGGGGGGG7DFGFGEGGGGGGGGGGGFFGGGGGDFGGGFGGGGGGFGGGGGGGEG,@DFFG>,@DEFGGGGAF?EFGGGGGECECEFFGDGGGE5C8DFFGFFFGGFGFGGCF7CFFFG:@FFFFFF>BGD*:@:E>EDF67CF2DD>
@M03364:276:000000000-BLYN8:1:1101:4675:6153 2:N:0:1
GGACTACCAGGGTTTCTAATCCTGTTTGCTCCCCACGCTTTCGCACCTGAGCGTCAGTCTTCGTCCAGGGGGCCGCCTTCGCCACCGGTATTCCTCCAGATCTCTACGCATTTCACCGCTACACCTGGAATTCTACCCCCCTCTACGAGACTCTAGCTTGCCAGTTTCAAATGCAGTTCCCAGGTTGAGCCCGGGGATTTCACATCTGACTTAACAAACCGCCTGCGTGCGCTTTACGCCCAGTAATTCCG
+
CCCCCFFGGGGGGGGGGGGGFGGGGGGGGGGGGGGGGGGGGGGGGGGGGGGGGGGGGGGGGGGGGGGGGGG>FGGGGGGGGGEGGGGGGGGGGGGGGGFGFGGGGGGGGGGGGGGGGGGGGGGGGGGGGGGGGGGGGGGGGGGGD>>EDECGGDGGGGGGGGGGGGGGGGGGGGGGGGGGGGGGGFGGGGGGDEGGEEG6CFGGFGCCFFGDGGGGFDGGFGD?FFFEBDFDGGGFFFGEE52?C>FFGG0
@M03364:276:000000000-BLYN8:1:1101:6533:6154 2:N:0:1
GGACTACCGGGGTATCTAATCCTGTTTGCTCCCCACGCTTTCGCACCTGAGCGTCAGTCTTCGTCCAGGGGGCCGCCTTCGCCACCGGTATTCCTCCAGATCTCTACGCATTTCACCGCTACACCTGGAATTCTACCCCCCTCTACGAGACTCTAGCTTGCCAGTTTCAAATGCAGTTCCCAGGTTGAGCCCGGGGATTTCACATCTGACTTAACAAACCGCCTGCGTGCGCTTTACGCCCAGTAATTCCG
+
CCCCCGGGGGGGGGGGGFCGGGGGGGGGGGGGGGFGEGGGGGGGGGGGGG<FGGGGGDFGGGGGGGGGGGGGGGGGGGDGGGGGGGGEGGGGGGGGGGGGDFGGGGGGGDFCFGGGGGGG7FFGGGGE<<FFFDEGGGGGGGGFFGGCCEGGFACDFGGGGGGGEFGGFGGBFGGGFFGFGGC4DEFFFEEF5E5CGEFFGC@DFGG+:DGG7+:+75FC;5B084;<0>>BD*>AF?EGGF:<7>*6C>*
@M03364:276:000000000-BLYN8:1:1101:7280:6170 2:N:0:1
GGACTACTAGGGTTTCTAATCCTGTTTGCTCCCCACGCTTTCGCACCTGAGCGTCAGTCTTCGTCCAGGGGGCCGCCTTCGCCACCGGTATTCCTCCAGATCTCTACGCATTTCACCGCTACACCTGGAATTCTACCCCCCTCTACGAGACTCTAGCTTTCCAGTTTCAAATGCAGTTCCCAGGTTGAGCCCGGGGATTTCACATCTGACTTAACAAACCGTCTGCGTTCGCTTTACGCCCAGTAAATCCG
+
CBC<CGGGGG,EFGGFFFGEEGFFFECEEGCFCFGGEC@F@FGGEFEEC8@<CCCFEECFFFEFC:FFECGGDEFE@CBAFEGGDFGGG7FFGGGGEF<9AFFGGGFGGCG=FFE<?CFGGEGG8,ABDCECFGC;,8>CGEC6EFD633@+,@=9,@,,@FEGFGGGGFCE<EFD<EEG?9DFC:EF?FG89*B5EGFGGGGGF47C>+?CCC+;0>C=A*2226:.(:>>D5<A?BEGGFFFC**.2C)
@M03364:276:000000000-BLYN8:1:1101:11815:6182 2:N:0:1
GGACTACCCGGGTATCTAATCCTGTTTGCTCCCCACGCTTTCGCACCTGAGCGTCAGTCTTCGTCCAGGGGGCCGCCTTCGCCACCGGTATTCCTCCAGATCTCTACGCATTTCACCGCTACACCTGGAATTCTACCCCCCTCTACGAGACTCTAGCTTGCCAGTTTCAAATGCAGTTCCCAGGTTGAGCCCGGGGATTTCACATCTGACTTAACAAACCGCCTGCGTGCGCTTTACGCCCAGTAATTCCC
+
CCCCCGGGGGGGGGGGGGGGGFGGGGGGGGGGGGGGGGGGGGGGGGGGGGGGGGGGGGGGGGGGGGGGGGGGGGGGGGGGGGGGGGGGGGGGGGGGGGGGGGGGGAFGGGGGGGGGGGGGGGGGGGGF=FGGGGGGGFGGGGGGGGGGGGGGGGGFGGGGGGGGGGGGGGGGGGGGGGGGGGGFGGGGFFFGGGGG=EFCFFGGFGGGGGGGGGGDFCFG>CDB050B?BFBDGG9F?8CE38FG7F<FG*
@M03364:276:000000000-BLYN8:1:1101:21566:6241 2:N:0:1
GGACTACTGGGGTTTCTAATCCTGTTTGCTCCCCACGCTTTCGCACCTGAGCGTCAGTCTTCGTCCAGGGGGCCGCCTTCGCCACCGGTATTCCTCCAGATCTCTACGCATTTCACCGCTACACCTGGAATTCTACCCCCCTCTACGCGACTCTAGCTTGCCAGTTTCAAATGCCGTTCCCAGGTTGAGCCCGGGGATTTCACATCCTACTTACCAAACCGCCTGCGTGCGCTTTACGCCCAGTAATTCCG
+
CCCCCGGG9FGGGGEGGGGDGGFEGGFFGCGGFGGEEGGDGGGC,FFFCCDDEGGGGGGC<6CEFFEFGBCEGGGGEGGGGGGGGC4FFEFEEGCBF8BAE8EFFCFGGGG7FGGGFFGDEGGGG8FFGCGADCDDFFFGGCEFDFG+4;BDDEFG9>;4*D9FGGG@F;,>CF,:?=EFG?CEFGCGGFGGG*=?EECFF7CF:C**30C+:+6:6DG=DGD?FF0>:35<D3F<F?GGGD?6CF6:FG*
@M03364:276:000000000-BLYN8:1:1101:23431:6289 2:N:0:1
GGACTACACGGGTTTCTAATCCTGTTTGCTCCCCACGCTTTCGCACCTGAGCGTCAGTCTTCGTCCAGGGGGCCGCCTTCGCCACCGGTATTCCTCCAGATCTCTACGCATTTCACCGCTACACCTGGAATTCTACCCCCCTCTACGAGACTCTAGCTTGCCAGTTTCAAATGCAGTTCCCAGGTTGAGCCCGGGGATTTCACATCTGACTTAACAAACCGCCTGCGTGCGCTTTACGCCCAGTAATTCCG
+
CCCCCGGGGGGGGGGGGGGGGGGGGGGGGGGGGGGDEGGGGGGDGGGGGGGGGGGGGGFGGGGGGGGGGGGDGGGGDGGGGGGGGGDFGEGGGGGGGGGFFGGGGCGFGGGEGGGFGGGGEEFFGGGGGGGGGGGGGGGGG6BFFGGCG+@DGFGGGGGGGGGGFGGGGGEGGFCFEFGGFGGGGGGGFG6C58EGGGGGGGGGCCCFFGGGCGGG7CFGFGF@FF(0,8>@GGF<B?EECD0/:*9<FF9
@M03364:276:000000000-BLYN8:1:1101:13026:6293 2:N:0:1
GGACTACTGGGGTTTCTAATCCTGTTTGCTCCCCACGCTTTCGCACCTGAGCGTCAGTCTTCGTCCAGGGGGCCGCCTTCGCCACCGGTATTCCTCCAGATCTCTACGCATTTCACCGCTACACCTGGAATTCTACCCCCCTCTACGAGACTCTAGCTTGCCAGTTTCAAATGCAGTTCCCAGGTTGAGCCCGGGGATTTCACATCTGACTTAACAAACCGCCTGCGTGCGCTTTACGCCCAGTAATTCCT
+
CCCCCFGGGGGGGGGGGGGGGGGGGGGGGGGGGGGGGGGGGGGGGGGGGGGGGGGGGGGGGGGGGGGGFFGGGGGGGGGGDGGGGGGGGGGGGGGGGGGGGGGGGGGGGGGGGGGGGGGGEGGGGGGG8FFGGGGGGGFGGGGGGGGDEEGGGDGFAG96BEEGGFFGGFFFFFGGGGGFGFFDGGGGGGCFGGGGCEGFG=FDA*7;CFGG=FC7F4@CDGE00>BF6BF>GCF)9?EGGFFF>C?:FG*
@M03364:276:000000000-BLYN8:1:1101:8074:6313 2:N:0:1
GGACTACCCGGGTTTCTAATCCTGTTTGCTCCCCACGCTTTCGAGCCTCAGTGTCAGTTACAGGCCAGAGAGCCGCTTTCGCCTCCGGTGTTCCTCCATATATCTACGCATTTCACCGCTACACATGGAATTCCACTCTCCTCTCCTGCACTCAAGTCTCCCAGTTTCCAATGCACACAATGGTTGAGCCACTGCCTTTTACATCAGACTTAATAAACCACCTGCGCTCGCTTTACGCCCAATAAATCCGG
+
CCCCCGGGGGGGGDGGGGGGGGGGGGGGGGGGGGGGGGGGGGGGGGGGGGGGGGGGGGGGGGGGGGGGGGGGGGGGGGGGGGGBFGGGGGGGGGGFFGGGGGAFFGGGGGGGEFGGGGGGGEDFCGGGGGGGGGGGGGGGGGGFGGGGGGGGGGGGGFGGGGFGGEGGGGCGGD89,@EGGGGFGGGGGDFFGDFCGGFGGGGGFGGCGF>FFGGFC:8EFCFE@?BA=ABFGFD=EDGGDFF6C:A?CD5
@M03364:276:000000000-BLYN8:1:1101:20662:6321 2:N:0:1
GGACTACACGGGTTTCTAATCCTGTTTGCTCCCCACGCTTTCGAGCCTCAGTGTCAGTTACAGGCCAGAGAGCCGCTTTCGCCTCCGGTGTTCCTCCATATATCTACGCATTTCACCGCTACACATGGAATTCCACTCTCCTCTCCTGCACTCAAGTCTCCCAGTTTCCAATGCACACAATGGTTGAGCCACTGCCTTTTACATCAGACTTAAGAAACCGCCTGCGCTCGCTTTACGCCCAATAAATCCGG
+
CCCCCGCGGGGGGGGGGGGGGGGGGGGGGGFGGGGGGGGGGGGGGGGGGGFGGGGGGGGGGGGGGGGGGGGGGGGGGGGGGGGGGGGGGGGGGGGGGGGGGGGGGGGGGGGGF<EGGGGGGGGGGGGGEFFGGGGGGGGGGGGGGGGGGGGG?FGGGGFFFGGGGGGGGGGGGGGGGGGGFGGGGG6CFF?FGG??CFFGDGGGFGGCDFCCGGGGGGDEFGFFFFB4@>55DFFFFFGGGF@FGGFC<DD
@M03364:276:000000000-BLYN8:1:1101:12827:6329 2:N:0:1
GGACTACACGGGTTTCTAATCCTGTTTGCTCCCCACGCTTTCGCACCTGAGCGTCAGTCTTCGTCCAGGGGGCCGCCTTCGCCACCGGTATTCCTCCAGATCTCTACGCATTTCACCGCTACACCTGGAATTCTACCCCCCTCTACGAGACTCTAGCTTGCCAGTTTCAAATGCAGTTCCCAGGTTGAGCCCGGGGATTTCACATCTGACTTAACAAACCGCCTGCGTGCGCTTTACGCCCAGTAATTCCG
+
CCCCCGGGGGGGGGGGGGGGGGGGGGGGGGGGGGGGGGGGGGGGGGGGGGGGGGGGGGGGGGGGGGGGGGGGGGGGGGGGGGGGGGGGGGGGGGGGGGGGGGGGGGGGGGGGGGGGGGGGGGGGGGGGGGGGGGGGGGGGGGGGGGGGGGGGGGGGGGDGGGGGGGGGGGDGDGGGGGGGGGGGGGGGGGGGGGGGGGGGGCCGFGGGGGGF1CFGGGGGFGFF?FFF6BEFGGGBFBEEGDFFGGFFGG7
@M03364:276:000000000-BLYN8:1:1101:8837:6349 2:N:0:1
GGACTACAGGGGTTTCTAATCCTGTTTGCTCCCCACGCTTTCGCACCTGAGCGTCAGTCTTCGTCCAGGGGGCCGCCTTCGCCACCGGTATTCCTCCAGATCTCTACGCATTTCACCGCTACACCTGGAATTCTACCCCCCTCTACGAGACTCTAGCTTGCCAGTTTCAAATGCAGTTCCCAGGTTGAGCCCGGGGATTTCACATCTGACTTAACAAACCGCCTGCGTGCGCTTTACGCCCAGTAATTCCG
+
CCCCCGGGGGGGGGGGGGGGGGGFGGGGGGGGGGGGGGGGGGGGGFGGGGGGGGGGGGGGGGGGGGGGGGGGGGGGGGGGGGGGGGGGGGGGGGGGGGGGGGGGGGGGGGGEGGFFGGGGGGGGGGGGDFGFGGFGGFGGGGGGFGGD+CGGFEGGGGC8DFFGGGCFAF;DFFGFGGGGGCGGGGGFFGGFGGGEC;?CFCGF6CGGGGFF7C>FG:CFFGFF?F>50:BEGDGFFFGGGFFFFGFAGG9
@M03364:276:000000000-BLYN8:1:1101:4495:6350 2:N:0:1
GGACTACAGGGGTTTCTAATCCTGTTTGCTCCCCACGCTTTCGCACCTGAGCGTCAGTCTTCGTCCAGGGGGCCGCCTTCGCCACCGGTATTCCTCCAGATCTCTACGCATTTCACCGCTACACCTGGAATTCTACCCCCCTCTACGAGACTCTAGCTTGCCAGTTTCAAATGCAGTTCCCAGGTTGAGCCCGGGGATTTCACATCTGACTTAACAAACCGCCTGCGTGCGCTTTACGCCCAGTAATTCCG
+
CCCCCGGGGGGGGGGGGGGGGGGGGGGGGGGGGGGGGGGGGGGGGGGGGGGFDGGGGGGGGGGGGGGGGGGGGGGGGGGGGGFEGGGGGGGGGGGGGGFFGGGGGGGFGGGGGGGGGGGGGGGGGGGGGGGGGGFGGGGGGGGGGGGGGGGGGG;,DF,8CGFFCFGGCF9;B;FGGGGGGGGFGGGGFGGGDEEGCCF+:C<F6;:1:@FDFCFGG*CF8CEFFF9E6>D:DGGFFF>G7)(9DG?4FC7
@M03364:276:000000000-BLYN8:1:1101:12882:6430 2:N:0:1
GGACTACTGGGGTTTCTAATCCTGTTTGCTCCCCACGCTTTCGCACCTGAGCGTCAGTCTTCGTCCAGGGGGCCGCCTTCGCCACCGGTATTCCTCCAGATCTCTACGCATTTCACCGCTACACCTGGAATTCTACCCCCCTCTACGAGACTCTAGCTTGCCAGTTTCAAATGCAGTTCCCAGGTTGAGCCCGGGGATTTCACATCTGACTTAACAAACCGCCTGCGTGCGCTTTACGCCCAGTAATTCCG
+
CCCCCGGGGGGGGGGGGGGGGGGGGGGGGGGGGGDFGGGGGGGGDGGGF,FFFGGGGGGGGGGGGGGGGGGGGGGGGGGGGGGGGGGGGDGGGGGGFGGGGFGGGGGGGGGGGGGGGGGGGGGGGGGGGGFGGGGGGGGGC88DDDF:CCEFFGGGCFCCGGGGCECFGC9FDCFGFFGGGDGEGGGCC7DFGGGGGEFFFCGFFF>F@@DGDFGGCDGGAEAD;FBE?DDFD3>AF?>EGFFF:7@)CG0
@M03364:276:000000000-BLYN8:1:1101:14152:6446 2:N:0:1
GGACTACTCGGGTTTCTAATCCTGTTTGCTCCCCACGCTTTCGCACCTGAGCGTCAGTCTTCGTCCAGGGGGCCGCCTTCGCCACCGGTATTCCTCCAGATCTCTACGCATTTCACCGCTACACCTGGAATTCTACCCCCCTCTACGAGACTCTAGCTTGCCAGTTTCAAATGCAGTTCCCAGGTTGAGCCCGGGGATTTCACATCTGACTTAACAAACCGCCTGCGTGCGCTTTACGCCCAGTAATTCCG
+
CCCCCGGGGGGGGGGGGGGGGGGGGGGGGGGGGGGGGGGGGGGGGGGGGGGGGGGGGGGGGGGGGGGGGGGGGGGGGGGGGGGGGGGGGGGGGGGGGGGGGGGGGGGGGGGGGGGGGGGGDGGGGGGG8FGGGGGGGGGGGGGGGGGEGGGGGGGGGGGGGGGGGGGGF9CGGGGGGGGGF?FGGGGGGGGGEEGEGGGGGGGGFGGGGGGFGGGGGGGGFGFFDF1>?FDFGCC9F?G8CD?F*:=AFG2
@M03364:276:000000000-BLYN8:1:1101:6968:6449 2:N:0:1
GGACTACCAGGGTTTCTAATCCTGTTTGCTCCCCACGCTTTCGCACCTGAGCGTCAGTCTTCGTCCAGGGGGCCGCCTTCGCCACCGGTATTCCTCCAGATCTCTACGCATTTCACCGCTACACCTGGAATTCTACCCCCCTCTACGAGACTCTAGCTTGCCAGTTTCAAATGCAGTTCCCAGGTTGAGCCCGGGGATTTCACATCTGACTTAACAAACCGCCTGCGTGCGCTTTACGCCCAGTAATTCCG
+
CCCCCGGGGGGGGGGFGGFGGGGGGGGGGGGGGGGGGGGGGGGGGGGGGGGGGGGGGGGGGGGGGGGGGGGGGGGGGGGGGGGGGGGGGCGGFGGCGGGGGGGGGGGGGGGEFGGGGGGGGGGGGGGGGGGGGGGGGGGGGGGGGGGGGGGGGGGGGGGGGFFGGGGGDGGGGGGGGGGGGGGGGGGGGGGGGGGGDGGGGGGGFGCFGGGGG7;:F*3C>GEF;F>D(8DDGGGBF?GGG:6?7FF6F>2
@M03364:276:000000000-BLYN8:1:1101:10579:6481 2:N:0:1
GGACTACTAGGGTATCTAATCCTGTTTGCTCCCCACGCTTTCGCACCTGAGCGTCAGTCTTCGTCCAGGGGGCCGCCTTCGCCACCGGTATTCCTCCAGATCTCTACGCATTTCACCGCTACACCTGGAATTCTACCCCCCTCTACGAGACTCTAGCTTGCCAGTTTCAAATGCAGTTCCCAGGTTGAGCCCGGGGATTTCACATCTGACTTAACAAACCGCCTGCGTGCGCTTTACGCCCAGTAATTCCG
+
CCCCCFGGGGGGGEFGGGGGGGGGGGGGGGGGGGGGGGGGGGGGGGGGGGGGGGGEGFGGFGGGGFGGGGGGGDGGGGGGGGGGGGGDGGGGGGGGGGGDCFFFF9FGGGG@FGGGGGGGGGGCGGGGGGGGGGGGGGGGGGDG9EFEGGGGGGGGGGGGGGGGGGGGFCCFGGGGGGGGGGG5<?FGGGFGGDCE=EEGGFGGFGG7CFCFDFGGGGGGFG>7=A>FFFFFDD<)9?EGED:6::4>DF9
@M03364:276:000000000-BLYN8:1:1101:11737:6482 2:N:0:1
GGACTACCGGGGTTTCTAATCCTGTTTGCTCCCCACGCTTTCGCACCTGAGCGTCAGTCTTCGTCCAGGGGGCCGCCTTCGCCACCGGTATTCCTCCAGATCTCTACGCATTTCACCGCTACACCTGGAATTCTACCCCCCTCTACGAGACTCTAGCTTGCCAGTTTCAAATGCAGTTCCCAGGTTGAGCCCGGGGATTTCACATCTGACTTAACAAACCGCCTGCGTGCGCTTTACGCCCAGTAATTCCG
+
CCCCCGGGGGGGGGGGGGGFGFGGGGGGGGGGGGGGGGGGGGGGGGGGGGGGGGGGGGGGGGGGGGGGGGGGGGGGGGGGGGGGGGGGGGGGGGGGGGGGGGGGGGGGGGGGGGGGGGGGGGGGGGGGGGGGGGGGGGGGGGGGGGG>EGGFGGGGGGFFGGGFGGGGGGGGGFGFGFGGGGGGGGGGGGGGECEEDGGGGGGGFGGGGGGGGGGGGGGCB7B?FF>FFDFFGGGAFBGGGDFFGCF47>7
@M03364:276:000000000-BLYN8:1:1101:23875:6484 2:N:0:1
GGACTACTAGGGTTTCTAATCCTGTTTGCTCCCCACGCTTTCGCACCTGAGCGTCAGTCTTCGGCCAGGGGGCCGCCTTCGCCACCGGTATTCCTCCAGATCTCGACGCATTTCACCGCTACACCTGGAATTCTACCCCCCTCTACGAGACTCTAGCTTGCCAGTTTCAAATGCCGTTCCCAGGTTGAGCCCGGGGATCACACATCTGACTTAACAAACCGCCTGCGTGCGCTTTACGCCCAGCAATTCCC
+
@CCCCCG9<F89;,6CFD,CCEFFFFGC<C<CFEF@FE7F@FDGC@:EG@FCFGEEEEFA@CD,@@FGEGCEGGDGG:FGD@:,8<@+>=D,,C;FEC<,5A,E,A@FC7F+AAECFGFEDCF8=F8DF=?,FAFF9DGCCC>CD=F8B+4*@,@ECC;3:F,@,3@;@?;DFF,=EEDEFG8F,<E?6BBEEG*:*;**202*)>++;::@7DCF>CGC3E@0:FFFF)5>)1*)1,*2>3()2*/3*:*
@M03364:276:000000000-BLYN8:1:1101:10601:6514 2:N:0:1
GGACTACCAGGGTTTCTAATCCTGTTTGCTCCCCACGCTTTCGCACCTGAGCGTCAGTCTTCGTCCAGGGGGCCGCCTTCGCCACCGGTATTCCTCCAGATCTCTACGCATTTCACCGCTACACCTGGAATTCTACCCCCCTCTACGAGACTCTAGCTTGCCAGTTTCAAATGCAGTTCCCAGGTTGAGCCCGGGGATTTCACATCTGACTTAACAAACCGCCTGCGTCCGCTTTACGCCCAGTAATTCCG
+
CCCCCGGFGGGGGGGGGGGGGGGGGGGGGGGGGGGGGGGGGGGGGGGGGFGGGGGGGGGGGGGGGGGGGGGFGGGGGGGGGGGGGGDGGGGGGFGGGGGGGGGGGGGGGGGGGGGGGGGGGGGGFG8FFGGGGGFGCGGGGGGGGGGEEGGGGCCGGFGGGGGGGGGGCFCGD9AFFGGGGGGDGGGGGGGGGGGG7EGFGFGG86:1@FFGGGGGD*:A3EF6(8()(0.7DDD)@?GGG)2?C7@<GG*
@M03364:276:000000000-BLYN8:1:1101:21456:6587 2:N:0:1
GGACTACAAGGGTTTCTAATCCTGTTTGCTCCCCACGCTTTCGAGCCTCAGTGTCAGTTACAGGCCAGAGAGCCGCTTTCGCCTCCGGTGTTGCTCCATATATCTACGCATTTCACCGCTACACATGGAATTCCACTCTCCTCTCCTGCACTCAAGTCTCCCAGTTTCCAATGCACACAATGGTTGAGCCACTGCCTTTTACATCAGACTTAAGAAACCACCTGCGCTCGCTTTACGCCCAATAAATCCGG
+
CCCCCGGGGGGGGGGGGGGGGGGGGGGGGGGGGGGGGGGGGGGGGGGGGGGGGGGGGGGGGGFGGGGGGGGGGGGGGGGGGGGGGGGGGGGGGGGGGGGGGFGFGAFGGDGGGGGGGGGGGGAF9FGGGGGGGFFGDFGGGGGGFGGFGGGGGGCGGGGGCF8FGGGGG9FGGFC,@E>GGGDGGG88C:FGGGGGGDCFFGGG?<DFFGCGCCFFGGGGFGFEBF>DFBEEGGGEDFCEG3=FFGF3DC9
@M03364:276:000000000-BLYN8:1:1101:7578:6593 2:N:0:1
GGACTACCGGGGTTTCTAATCCTGTTTGCTCCCCACGCTTTCGCACCTGAGCGTCAGTCTTCGTCCAGGGGGCCGCCTTCGCCACCGGTATTCCTCCAGATCTCTACGCATTTCACCGCTACACCTGGAATTCTACCCCCCTCTACGAGACTCTAGCTTGCCAGTTTCAAATGCAGTTCCCAGGTTGAGCCCGGGGATTTCACATCTGACTTAACAAACCGCCTGCGTGCGCTTTACGCCCAGTAATTCCG
+
CCCCCGGFGGGGGGGGGGFGGGGGGGGGGGCGGGGGGGGGGGGGGGGGGGGGGGGGGGAEFFGGGGCDGGGDGGGGGGGGGGE:FFGGGDFGGFGGGGFGGGGGGGGGGGGGGFGGGGGDEGFFCFGEGGGFGGGBGGGGGGGGGGGCC>EFGCFFGFGGGFCFGGGGCE?EFGGGFGGGFCGCGGGGGGGGGGGDCCFEFG?:FGGGGFGFGFG>77CCB5>?449B6DBBGGGA=?EGGF<?CC?5>F2
@M03364:276:000000000-BLYN8:1:1101:21913:6606 2:N:0:1
GGACTACTAGGGTATCTAATCCTGTTTGCTCCCCACGCTTTCGCACCTGAGCGTCAGTCTTCGTCCAGGGGGCCGCCTTCGCCACCGGTATTCCTCCAGATCTCTACGCATTTCACCGCTACACCTGGAATTCTACCCCCCTCTACGAGACTCTAGCTTGCCAGTTTCAAATGCAGTTCCCAGGTTGAGCCCGGGGATTTCACATCTGACTTAACAAACCGCCTGCGTGCGCTTTACGCCCAGTAATTCCG
+
CCCCCGGGGGGGGGGGGGGGGGAFGGGGGGGGGGGGGGGGGGGGGDGFFCFFGGGGGGCFGGGGGGGGGCFGGGGGEGGGGEFCFFGGGDFGGGGFFGGFGGGGGGGGGG7FFFFEAFGGGGGGFGGGCGGGGGA,D86FGGGGGGGG7+@FGDFGGGGGGGGFGGGGGDFFF97<DFGGCCFGGGGGGGDEGGGGGGGG+:CC:DGGDFFFGGGDC5@EEGFF;5;D<@DFGGGFFFGGEB6?7*=>>F6
@M03364:276:000000000-BLYN8:1:1101:6965:6647 2:N:0:1
GGACTACCCGGGTTTCTAATCCTGTTTGCTCCCCACGCTTTCGCACCTGAGCGTCAGTCTTCGTCCAGGGGGCCGCCTTCGCCACCGGTATTCCTCCAGATCTCTACGCATTTCACCGCTACACCTGGAATTCTACCCCCCTCTACGAGACTCTAGCTTGCCAGTTTCAAATGCAGTTCCCAGGTTGAGCCCGGGGATTTCACATCTGACTTAACAAACCGCCTGCGTGCGCTTTACGCCCAGTAATTCCG
+
CCCCCGGGGGGGGGGGGGGGGGGGGGGGGGGGGGGGGGGGGGGGGGGGGEFGGGGGGGGFGEGGGDGGGGGGGGGGGGGGGGGGGFGGGGGFCGGGGCGGGGEGFGGGGGGGGGGGGGGGEGGGGFGGG?FGGGFGAEFEGGGG,=BE@EGGGFGGGGGGGCCGGGFG7CFC?CFGGFFGFCFGGGGGFGGGGGGGGGGGGGG7AFFGGGGFCGGGFGFFBEEF0;>>?DFFGDGFFFGEGB??:CF<7>*
@M03364:276:000000000-BLYN8:1:1101:5597:6655 2:N:0:1
GGACTACTGGGGTTTCTAATCCTGTTTGCTACCCACACTTTCGAGCCTCAACGTCAGTTACAGTCCAGAAAGCCGCCTTCGCCACTGGTGTTCTTCCATATATCTACGCATTTCACCGCTACACATGGAGTTCCACTGTCCTCTTCTGCACTCAAGTTTCCCAGTTTCCGATGCACTTCTTCGGTTGAGCCGAAGGCTTTCACATCAGACTTAACAAACCGCCTGCGTGCGCTTTACGCCCAGTAATTCCG
+
CCCCCGGGGGGGGGGGGGGGGGGGGGGGGGGGGGGGGGGGGGGCEGGGGGGGGGGGGGGGGGGGGCGGDG?FGGGGGGGGGGGGFGGGFGGGGGGGGGGGGGGGGGGGGGGGGGGGGGGGGGGGGFFGGFFGGGDFFDDGGGGCFGGGGGGGGGFGEFGFGGGGGGGGGC>EE6DFGG?FAFG>FGGGFGGEGGGGGGGGGGGGFGGCFGGG>DGFG*DFBGFFBFFB@FFEGDCEF;GCGFFFGGFEGF>
@M03364:276:000000000-BLYN8:1:1101:6080:6661 2:N:0:1
GGACTACCAGGGTTTCTAATCCTGTTTGCTCCCCACGCTTTCGCACCTGAGCGTCAGTCTTCGTCCAGGGGGCCGCCTTCGCCACCGGTATTCCTCCAGATCTCTACGCATTTCACCGCTACACCTGGAATTCTACCCCCCTCTACGAGACTCTAGCTTGCCAGTTTCAAAGGCAGTTCCCAGGTTGAGCCCGGGGATTTCACATCTGACTTAACAAACCGCCTGCGTGCGCTTTACGCCCAGTAAGTCCG
+
CCCCCEG<FCEGFGGFFGGGAECFGGGGGGG@@FGEEEGGGGGEGGGGEEF<F@FGGGGFEFCFFGGGGDG7:FFGEGGFFGG,4,FGGGGFG9EC@FG9?FGGGFGFGGGGG<DFFE@EDGFGG?FGGFFGGGG9ED>FEEC?EF++@6:8DGGFFFGGF7<>FGGGFFD,,D,;1CFC6?DFFF>CC;FF*4:?E>FGGFFFFDC>7:DGGG=:795A>EFF=>0825)5CC74F(;EED0<>**6CF9
@M03364:276:000000000-BLYN8:1:1101:11209:6677 2:N:0:1
GGACTACAAGGGTTTCTAATCCTGTTTGCTCCCCACGCTTTCGCACCTGAGCGTCAGTCTTCGTCCAGGGGGCCGCCTTCGCCACCGGTATTCCTCCAGATCTCTACGCATTTCACCGCTACACCTGGAATTCTACCCCCCTCTACGAGACTCTAGCTTGCCAGTTTCAAATGCAGTTCCCAGGTTGAGCCCGGGGATTTCACATCTGACTTAACAAACCGCCTGCGTGCGCTTTACGCCCAGTAATTCCG
+
CCCCCGGGGGGGGGGGGGGGGGGGGGGGGGGGGGGGGGGGGGGGGGGGGGGGGGGGGGGGGGGGGGGGGGGGGGGGGGGGGGGGGGGGGGGGGGGGGGGGGGGGGFGGGCFGGGGGGGGGGGGGGCGGFGGGGGGGFGGGGEGG9EGGEGGGGGGFGGGGGFFGGFGGGGGGGGGGGGGGGGFGGCFGGGGGGGGGCEGCFGGGFGFFFFGGGDGGGCFGDGFF;FBEFFB:DDFBB?GGGF<FG:FBGG6
@M03364:276:000000000-BLYN8:1:1101:14315:6688 2:N:0:1
GGACTACAGGGGTTTCTAATCCTGTTTGCTCCCCACGCTTTCGAGCCTCAGTGTCAGTTACAGGCCAGAGAGCCGCTTTCGCCTCCGGTGTTCCTCCATATATCTACGCATTTCACCGCTACACATGGAATTCCACTCTCCTCTCCTGCACTCAAGTCTCCCAGTTTCAAATGCACCCAAGGGTTGAGCCACTGCCTTTTCCATCAGACTTAAGAAACCACTTCCGCCCGCTTTACCCCCAATAAATCCGG
+
CCCCCGGGGGGGGGGGGGCFGGGGGGGGGGGGGGDGGGGGGGGGGGGGGGGGGGGGGGGGGGGGGGGGGGGGGGGGGGGGGGGGGGGGGGGGGGGGGGGGGGGGGDEFDEGGGGGGGGGDGGCFGGGGFBFGGEFGFFGGGGFDGCFFGGGGGG,EFGGGCF8DFGCF,@,32339,=D+,6+@F>,<E@6DF89DFFFF+*5++****3+=<22:4CD?F,9***)*-0)69*2*8;F*C)3AGF+?*21
@M03364:276:000000000-BLYN8:1:1101:25249:6689 2:N:0:1
GGACTACAGGGGTTTCTAATCCTGTTTGCTCCCCACGCTTTCGCACCTGAGCGTCAGTCTTCGTCCAGGGGGCCGCCTTCGCCACCGGTATTCCTCCAGATCTCTACGCATTTCACCGCTACACCTGGAATTCTACCCCCCTCTACGAGACTCTAGCTTGCCAGTTTCAAATGCAGTTCCCAGGTTGAGCCCGGGGATTTCACATCCGACTTAACAAACCGCCTGCTTGCGCTTTACGCCCAGTAATTCCG
+
C@CCC?E@FFG7FGGGD<9CEACFGGGGGCFFCCFGGEGDEFGGGFCFFFFGGGFGGGGGDFGFCFGGFCE7+@C7=FGGFE,FCECEFGFEGG=5=A,BF8EFGGGGGG+FEFGGFCCGG@,4DEF83><FFGGD9@FDEGCFF9F:+:>:C9D9DFGG7:;>F@;@C@>DAAFCGCCGGFGGG,4CCF,::C8C*8B?D7<@@7*1/8CDFGGF0>FGFGB?F>(9).07C59</:CE*.4;FFF<C?9
@M03364:276:000000000-BLYN8:1:1101:22983:6715 2:N:0:1
GGACTACTCGGGTTTCTAATCCTGTTTGCTCCCCACGCTTTCGCACCTGAGCGTCAGTCTTCGTCCAGGGGGCCGCCTTCGCCACCGGTATTCCTCCAGATCTCTACGCATTTCACCGCTACACCTGGAATTCTACCCCCCTCTACGAGACTCTAGCTTGCCAGTTTCAAATGCAGTTCCCAGGTTGAGCCCGGGGATTTCACATCTGACTTAACAAACCGCCTGCGTGCGCTTTACGCCCAGTAATTCCG
+
CCCCCGGGGGGGGGGGGGGGGGGGGGGGGGGGGGGGGGGGGGGGGFGGGGGGGGGGGGGGGGGGGGGGGDEDGGGGGGGGGGGGDGGGGEGGGGGGGGGGGGGGGCFGGGGGGGGGGGGGGGGGGGGGGGGGGGGGCGGGGGGGGGG+B8@CFFGGGGGGGGGGGFCADFGGGGGGGGGGGGGGGGGGGGGGGGGEEGGGGCFFACFFC7>FFGFFGGGGAEF6=FFD:EDBGDFBFBEEG@BFDGFAGG6
@M03364:276:000000000-BLYN8:1:1101:18004:6715 2:N:0:1
GGACTACAGGGGTTTCTAATCCTGTTTGCTCCCCACGCTTTCGCACCTGAGCGTCAGTCTTCGTCCAGGGGGCCGCCTTCGCCACCGGTATTCCTCCAGATCTCTACGCATTTCACCGCTACACCTGGAATTCTACCCCCCTCTACGAGACTCTAGCTTGCCAGTTTCAAATGCAGTTCCCAGGTTGAGCCCGGGGATTTCACATCTGACTTAACAAACCGCCTGCGTGCGCTTTACGCCCAGTAATTCCG
+
CCCCCGGGGGGGGGGFGGGGGGGGGGGGGGGGGGGGGGGGGGGGGGGGGGGGGGGGGGGGGGGGGGGGGGGGGGGGGGGGGGEGGGGGFGGGGGFGGGGGGGGGGGGFFGGGGGGGGEGGGGGGGGGGGGGGGGGGGGGGGGGGDFGGEEGGFGGGGFFGGFFDFGGGFFFGGGGGGGCGFFGGGGG?GGGGGGGGGGGGGGGGFGGCGFGGCFDGF58FACBDBFFE:>>DDDGAF:EEE>:?CFF2FCF
@M03364:276:000000000-BLYN8:1:1101:4327:6717 2:N:0:1
GGACTACCAGGGTTTCTAATCCTGTTTGCTCCCCACGCTTTCGCACCTGAGCGTCAGTCTTCGTCCAGGGGGCCGCCTTCGCCACCGGTATTCCTCCAGATCTCTACGCATTTCACCGCTACACCTGGAATTCTACCCCCCTCTACGAGACTCTAGCTTGCCAGTTTCAAATGCAGTTCCCAGGTTGAGCCCGGGGATTTCACATCTGACTTAACAAACCGCCTGGGTGCGCTTTACGCCCAGTAATTCCG
+
CCCCCFEFGGGGGGGGGGGGGGGGGCAFGGGFGGGGEGGEGGDGEGEE,FGGEGGEEFFGFGGGGGGGGCGGGGGGG@FFGGGDFFGGGGGGA<EEGFFGGFGGFAFFGGDEFGGGGGGGC7FFFGADDDDFGGGGGFDGG+B?FGGC+;BFG9EC;F;DFGD,3@>9D;;FGFF9DEGG?9,*7,419DF5*=ED5:CFFF77A*+;D7C@CCFF>CGCBCA<()()(07:C57<62C>C5(?*:@):?C
@M03364:276:000000000-BLYN8:1:1101:16014:6747 2:N:0:1
GGACTACTCGGGTTTCTAATCCTGTTTGCTCCCCACGCTTTCGCACCTGAGCGTCAGTCTTCGTCCAGGGGGCCGCCTTCGCCACCGGTATTCCTCCAGATCTCTACGCATTTCACCGCTACACCTGGAATTCTACCCCCCTCTACGAGACTCTAGCTTGCCAGTTTCAAATGCAGTTCCCAGGTTGAGCCCGGGGATTTCACATCTGACTTAACAAACCGCCTGCGTGCGCTTTACGCCCAGTAATGCCG
+
CCCCCGGGGGGGGGGGGGFGGGFFGGGFGGGGGGGGGGGGGGGGGGGGGGGGGGCFGFGGGGGGGEGGGGGGGGEEGGGGFFGGGGGGGGGGGGGGGFGA<FGGGGGGGEGGGFFGGGGGGGGGGGGGGGGFGGGGGGGGGEGGFCE67+BFGGGGFGGGGGCGGGFGGFGGGGGGGGGGGFG5DC6EGGDEGGGGCEG6;FGGFFGF7+;F>7CDGDG=5=>(6FBEB)7@DC<A=<G557:6*:0-?6)
@M03364:276:000000000-BLYN8:1:1101:17958:6773 2:N:0:1
GGACTACTGGGGTTTCTAATCCTGTTTGCTCCCCACGCTTTCGAGCCTCAGTGTCAGTTACAGGCCAGAGAGCCGCTTTCGCCTCCGGTGTTCCTCCATATATCTACGCATTTCACCGCTACACATGGAATTCCACTCTCCTCTTCTGCACTCAAGTCTCCCAGTTTCCAATGACCCTCCCCGGTTGAGCCGGGGGCTTTCACATCAGACTTAATAAACCACCTGCGCTCGCTTTACGCCCAATAAATCCG
+
CCCCCGGGGGGGGGGGGFGGGGGGGGGGGGGGGGGGGGGGGGGGGGGGGGGGGGGGGGGGGGGGGGGGGGGDGGGG>FGGEGGGGGGGGGGGGGGGGGGGGGGGFGGGGGGGGGGGGGGGGGGGFGGGGGGGGGGGGGGGGGGGGGFAFGGGGGGGGGGG=FGFFGGGGGGGG9FGGFGGGGEGGEEFGFGGGGGGGGGGFGFGFGGCFGGGGDF>@FDFFGE@1A0BBFFFGGFDFFGGGDFFGGFFGGD
@M03364:276:000000000-BLYN8:1:1101:20646:6808 2:N:0:1
GGACTACAAGGGTTTCTAATCCTGTTTGCTCCCCACGCTTTCGCACCTGAGCGTCAGTCTTCGTCCAGGGGGCCGCCTTCGCCACCGGTATTCCTCCAGATCTCTACGCATTTCACCGCTACACCTGGAATTCTACCCCCCTCTACGAGACTCTAGCTTGCCAGTTTCAAATGCAGTTCCCAGGTTGAGCCCGGGGATTTCACATCTGACTTAACAAACCGCCTGCGTGCGCTTTACGCCCAGTAATTCCG
+
CCCCCGDAFEFEFGGGGFGGGGGGGGGGGGGGFGGGGCFGFFECGGEEED@<FGCFEFGFFGGGFGGGGGD+@CFGGGGGFEGGE8F:CCGGEG,AF<ECGGEFDF<+CFBEGFGCFEFGFGG<EFGFFGGGGGFFGDGE78CDGG8>8CGF6;E,EA;FGGGGGF9EAEFFFGFGACFCC9C8D9:,=7>E>*8**=?+1;<78FF>GFGGGFDCFG@CE5:12)4.().7>DF<7158:3(0?76)**2
@M03364:276:000000000-BLYN8:1:1101:15892:6828 2:N:0:1
GGACTACCCGGGTTTCTAATCCTGTTTGCTCCCCACGCTTTCGCACCTGAGCGTCAGTCTTCGTCCAGGGGGCCGCCTTCGCCACCGGTATTCCTCCAGATCTCTACGCATTTCACCGCTACACCTGGAATTCTACCCCCCTCTACGAGACTCTAGCTTGCCAGTTTCAACTGCAGTCCCCAGGTTGAGCCCGGGGATTTCACATCTGACTTAACAAACCCCCTGCGTTCGCTTTCCGCCCCTTAATTCCG
+
CCCCCGG@<CEGGEGGGGGGGGGGGGGGGGGGGGGGGGGGGGGGEEGGDGGGGGGGGGCFCEGFGGGG8FEEGGGGEGGGGGGGGGGGG7FFGGGGC<E9FFFGG9ADFCGGAFGGGGGGGGGGG8EFFGGGGFGFFGGGGGGGFG+++8CGGGGFDCFF7EGFGG;D:F,??EF6>,5<D8C8>F,<?EGG548?>*:EFDC+32+++;C7+:;>CCFG)2:>(895(07:C<D2*2?EE)()*:9<FF*
@M03364:276:000000000-BLYN8:1:1101:4795:6862 2:N:0:1
GGACTACCCGGGTTTCTAATCCTGTTTGCTCCCCACGCTTTCGCACCTGAGCGTCAGTCTTCGTCCAGGGGGCCGCCTTCGCCACCGGTATTCCTCCAGATCTCTACGCATTTCACCGCTACACCTGGAATTCTACCCCCCTCTACGAGACTCTAGCTTGCCAGTTTCAAATGCAGTTCCCAGGTTGAGCCCGGGGATTTCACATCTGACTTAACAAACCGCCTGCGTGCGCTTTACGCCCAGTAATTCCG
+
CCCCCGGGGGGGGGGGGGGGGGGGGGGGGGGGGGGGGGGGGGGGGGGGEGFGGGGEGGGGGGGGGGGGGGGGGGGGGGGGGGGGGGGGGGGGGGGGFGGFGGGGGGGGGGGGGGGGGGGGGGGGGGGGGGGGGGGGGCGGGGGGGGG6CCEFGGCE9>EGGFGGGGGGGG9DFDFGGDFF9DFGG9C7FFCFCCCE**<FGFFFFGGDGGGGGGFFFFGF:EF?BFBD(>>DDGGFF6CEGFF/:0=<FG7
@M03364:276:000000000-BLYN8:1:1101:22519:6875 2:N:0:1
GGACTACAGGGGTTTCTAATCCTGTTCGCTCCCCACGCTTTCGAGCCTCAGCGTCAGTTACAGACCAGAGAGCCGCCTTCGCCACTGGTGTTCCTCCATATATCTACGCATTTCACCGCTACACATGGAATTCCACTCTCCTCTTCTGCACTCAAGTCTCCCAGTTTCCAATGACCCTCCCCGGTTGAGCCGGGGGCTTTCACATCAGACTTAAGAAACCGCCTGCGCTCGCTTTACGCCCAATAATTCCG
+
CCCCCGGFGGGGGGGGGGGGGGGGGGGGGGGGGGGGGGGGGGGGGGGGGGGGGCGGGGGGGGGGGGGGGGGGGGGGGGGGFGGGGGGFFFGGGGGGGGGGGGGGGGGGGGGGGGGGGGGGGGGGGGGGGEDGGGGGGGFGGGGGFGGGGGGGGGFEEFGGGGFGFGGFGGGGCCFFGDFCGGGGGGGGGGCC7CE*7:CCFDGGFGGG4CF>FFF7CFGGFGE@?F@F@:5:CFGFFFGGG5:FDF=>GG*
@M03364:276:000000000-BLYN8:1:1101:14121:6875 2:N:0:1
GGACTACCGGGGTTTCTAATCCTGTTTGCTCCCCACGCTTTCGAGCCTCAGTGTCAGTTACAGGCCAGAGAGCCGCTTTCGCCTCCGGTGTTCCTCCATATATCTACGCATTTCACCGCTACACCTGGAATTCTACCCCCCTCTACGAGACTCTAGCTTGCCAGGTTCAAATGCAGTTCCCAGGTTGAGCCCGGGGATTTCACATCTGACTTAACCAACCGCCTGCGTGCGCTTTACGCCCAGTAATTCCG
+
CCC<C@EGGGGGGGGDFFGGGGGGGGGGGGGFGGFGGGGGGDC<F@FFFGEFFGGGGGGGGGGGGFFFGGFGGGGDGGGGGGGGGGGGGGGGFGGGGGEFGGE,9<FDGGFGGFCGGE7@CGDA=ECF@,EFGDA=9F?EEGGGGGG67=>DGFGEECDGGGE:+@BC,,@CEGGCG;;FFFGFGGGF7;DF>CEG=88CFFGFCGCFGGG7:C?*7C:EF5B?0A2B?BEDD5*4682:C5:FG7@<GG<
@M03364:276:000000000-BLYN8:1:1101:5789:6886 2:N:0:1
GGACTACAAGGGTTTCTAATCCTGTTTGCTCCCCACGCTTTCGCACCTGAGCGTCAGTCTTCGTCCAGGGGGCCGCCTTCGCCACCGGTATTCCTCCAGATCTCTACGCATTTCACCGCTACACCTGGAATTCTACCCCCCTCTACGAGACTCTAGCTTGCCAGTTTCAAATGCAGTTCCCAGGTTGAGCCCGGGGATTTCACATCTGACTTAACAAACCGCCCGCGTGCGCTTTACGCCCAGTAATTCCG
+
CCCCCGGGGGGGGGGGGGGGGGGGGGGGGGGGGGGGGGGGGGGGGGGGFGGGGGGGGGGGGGGGGGGGGGGGGGGGGGGGGGGGGGGDGDGGGGGGGGGGGGGGGGGGGGGGFGDFGGGEFGGGGGGGGGGGGGGGGGFGE?EC,CFDGEEGGGGGGGGGGGGGGGGGGGGGGFGFFGGGGGGGGGGGGCFGGGGGGGGGGGG7+;@FFFGC:CF>F5E=AG>>FFFF9B>)7CCDFFGGG>?FGCFBG72
@M03364:276:000000000-BLYN8:1:1101:6542:6964 2:N:0:1
GGACTACAGGGGTTTCTAATCCTGTTTGCTCCCCACGCTTTCGAGCCTCAGTGTCAGTTACAGGCCAGAGAGCCGCTTTCGCCTCCGGTGTTCCTCCATATATCTACGCATTTCACCGCTACACATGGAATTCCACTCTCCTCTCCTGCACTCAAGTCTCCCAGTTTCCAATGCACACAATGGTTGAGCCCCTGCCTTTTACATCAGACTTAAGAAACCACCTGCGCTCGCTTTACGCCCAATAAATCCGG
+
CCCCCGGGGGGGGGGGGGGGGGGGGGGGGGGGGGGGCFGGGGGGCFFGGGGGGGGGFGGGGAFGGGGGGGGGGGGGGEGGGGGGGGGGGGGGGGGGFGGEGFGGFGGEGGFEFEEFGGGDGG9FCAFFECCEFFCGECGGGDBFFGGCFGGGG?,6:EDEF=,3ABEFGGGG8D=A=DECEC@EF88,7D8CGFF?EEGDFCEG6+;2;CFF787C*;@,4*;)):5)9>EEGF>CA2C*:)8)>:+92)1
@M03364:276:000000000-BLYN8:1:1101:27605:6977 2:N:0:1
GGACTACTGGGGTATCTAATCCTGTTTGCTCCCCACGCTTTCGAGCCTCAGTGTCAGTTACAGGCCAGAGAGCCGCTTTCGCCTCCGGGGTTCCTCCATATATCTACGCATTTCACCGCTACACATGGAATTCCACTCTCCTCTCCTGCACTCAAGTCTCCCAGTTTCCAATGCACACAATGGTTGAGCCACTGCCTTTTACATCAGAATTAAGAAACCACCTGCGCTCGCTTTACGCCCAATAAATCCGG
+
CCCCCFGGGGGGGGGGGFFGGGGGGGGGGGCGGGGGGFFGFGGFGGGGGGGGFGDGGGGGGGGGGGGGGGFEFGGGFGGGG@F7FDGG+8>CDFGFEGGGGGGGGG9FEEGDGF9FG@CEGGFF9FFGEEFF,CFFCGFFGC8=>EDDFFG??FGGGGGG,@8EFE;F:D;>F,@EFGE@,EDEFGFFDFCFGFCFGGGCGGGGFC57++?=CGGGGG>FFCFEB>(:@>>8CFFE)6=*CF@F7C@CD3C
@M03364:276:000000000-BLYN8:1:1101:27731:6985 2:N:0:1
GGACTACTGGGGTATCTAATCCTGTTTGCTCCCAACGCTTTCGAGCCTCAGTGTCAGTTACAGGTCAGAGAGCCGCTTTCGCCTCCGGCGTTCCCCCATATATCTACGCATTTCACCGCTACACACGGAATTCCACTCTTCTCTCATGCACTCAAGTCTCTCAGTTTCCAATGCATACAATGGTTGAGCCACTGCCTTTTACAGCAGACTTAAGAAACCACATGCGCTCGCTTTACGCTCAATAAATCCGG
+
@-A@C,;CEEFF:;8,6;CC,C6CFCGG,<F,9,,B@+,B,CFFCCCCF<FGFGC<6C@C,@FF66,,CCFF<C::7@,E@,B,,FFG++8>=,,4=CF<FCE?@E,9>?+B<@EEAF+@FFCGG++@::A8;AB:EFC,,,,3,,@F,6E8@DFEFGGG,63,9,,==C,D,3,,,6:,@>DD,@C7?,>8C6ECGD9<<:,*3*3;0;+=+==+9*,7:,/>E:=>208?FGGEB;*47*7+*28<*:2
@M03364:276:000000000-BLYN8:1:1101:14103:6997 2:N:0:1
GGACTACAAGGGTTTCTAATCCTGTTTGCTCCCCACGCTTTCGCACCTGAGCGTCAGTCTTCGTCCAGGGGGCCGCCTTCGCCACCGGTATTCCTCCAGATCTATACGCATTTAACCGCTACACCTGGAATTCTACCCCCCTCTCCGAGACTCTAGCTTGCCAGTTTCAAATGCATTTCCCAGGTTGAGCCCGGGGATTTCACACATGCATTAAAAACCCGCCTGCGGTCGCTTTATCCCAATTATTTCCC
+
CCCCCFEF,EFGGEFEFGGG<EDFGGGECGCCFGG@FBBFD<C,B:@EF8EAFFGEEG9E,6CFCFD<CF7@BCCEGGEGD@:CFC:CFGGF,@@<8E8,=,C,9,9A??FEA,,5,+4@@>E<8EGGG,?73?DD9838>CC=,,5>C>>:6,=7C93>@,78>3,33@,;;;F@,B2D9C6*2,,1,,>:?E:C*=5++;<+)*22*0;++1+765CC)*),,.1)(.))19></)3++).*2**)200
@M03364:276:000000000-BLYN8:1:1101:16044:7007 2:N:0:1
GGACTACCGGGGTTTCTAATCCTGTTTGCTCCCCACGCTTTCGAGCCTCAGTGTCAGTTACAGGCCAGAGAGCCGCTTTCGCCTCCGGTGTTCCTCCATATATCTACGCATTTCACCGCTACACATGGAATTCCACTCTCCTCTCCTGCACTCAAGTCTCCCAGTTTCCAATGCACACAATGGTTGAGCCACTGCCTTTTACATCAGACTTAAGAAACCACCTGCGCTCGCTTTACGCCCAATAAATCCGG
+
CCCCCGGGGGGGGGGGGGGGGGGGGGGGGGGGFGGGGGGGGGGGGGGGGGGGGGGGGGGGGGGGGGGGGGGGGFGGEGGGGGGGGGGGGGGGGGGGGFGGGGGGGGGGCGGGGGGGGGFGGGGGG@BFFFGGGGGGGGGGGGFGGGGGGGGGGG8EFFFGGGFGGGGGGGGGGGGGFGG?FG8EFGGGGF?FGGGGGGGGGGFGFGFGGGEGC78C4D,=@EFB@595@FA?GD>.:1E8=>;F>76?2C<
@M03364:276:000000000-BLYN8:1:1101:10576:7017 2:N:0:1
GGACTACAAGGGTATCTAATCCTGTTTGCTCCCCACGCTTTCGCACCTGAGCGTCAGTCTTCGTCCAGGGGGCCGCCTTCGCCACCGGTATTCCTCCAGATCTCTACGCATTTCACCGCTACACCTGGAATTCTACCCCCCTCTACGAGACTCTAGCTTGCCAGTTTCAAATGCAGTTCCCAGGTTGAGCCCGGGGATTTCACATCTGACTTAACAAACCGCCTGCGTGCGCTTTACGCCCAGTAATTCCG
+
CCCCCGGGGGGGGGGGGGGGGGGGGGGGGGGGGGGGGGGGGGGGGGGGGGGGGGGEGGGGGGGGGGGGGGDGGGGGGGGGGGGGFFGGGEGGGGGFGGGGGGGGGGGGGGGGGGGGGGGGGGGGGGGGGGGGGGGGGCFEGGGGDGGDGGD8,>=<FGGGGGGGGFGGGGF>,,EFGGGGGGGGGGGFGFG5;EDGDGGEGGGGFGG>F7CFGCGFF4FF:GF@?F>@BFFEDGF>FFGGGF<6?F44:0*
@M03364:276:000000000-BLYN8:1:1101:25135:7134 2:N:0:1
GGACTACTGGGGTTTCTAATCCTGTTTGCTCCCCACGCTTTCGCACCTGAGCGTCAGTCTTCGTCCAGGGGGCCGCCTTCGCCACCGGTATTCCTCCAGATCTCTACGCATTTCACCGCTACACCTGGAATTCTACCCCCCTCTACGAGACTCTAGCTTGCCAGTTTCAAATGCAGTTCCCAGGTTGAGCCCGGGGATTTCACATCTGACTTAACAAACCGCCTGCGTGCGCTTTACGCCCAGTAATTCCG
+
C9CCCEGGGGGG@FGFGGFGGGGGG9FFGGGGGGGGGGGGC,BFCFGGFCGGGGGGGGAEGGGGGGCGGGDGGGGGGGGGGGGGGGGFGGFGFFFCFGF,FFGGGGGGGGGGF<FGEGG@FFGGFGGGGFGGGEGFGGGGGGGGGGGCG68CFGGEGGFGCDGFFF9>DFGGGGGC>=FGGGFGGGGGF8:>*?EGGEC9CF+@FGGGGFG7CCGF7CCDEGFF6FBFBFEFGD::FB8?EF::C7@ACD2
@M03364:276:000000000-BLYN8:1:1101:17235:7141 2:N:0:1
GGACTACTAGGGTTTCTAATCCTGTTTGCTCCCCACGCTTTCGCACCTGAGCGTCAGTCTTCGTCCAGGGGGCCGCCTTCGCCACCGGTATTCCTCCAGATCTCTACGCATTTCACCGCTACACCTGGAATTCTACCCCCCTCTACGAGACTCTAGCTTGCCAGTTTCAAATGCAGTTCCCAGGTTGAGCCCGGGGATTTCACATCTGACTTAACAAACCGCCTGCGTGCGCTTTACGCCCAGTAATTCCG
+
CCCCCGGGFGGGGGGGGFGGGGGGGGGGGGGGGGGGGGGGGGGGGGGGGGGGGGGGDGGGGGGGFGGGGGGGDGGGGGGGGGGGGGGGGGGGGGGGGFFGGGGGGGGGGGGGGGGGGGGG:FGGGGGGGGGCFGGGGGGGGGGFGGGGGGGGGGGGGGG8FGFGGGGGGFFGGGGGGGGFGGGCGG6CGGGGGGGGDG,6@CFCFGGGGGGGGGGGGFGGFG3;DFFF?F>DGCFB96E8CD?FGFF5*22
@M03364:276:000000000-BLYN8:1:1101:25052:7141 2:N:0:1
GGACTACTGGGGTTTCTAATCCTGTTTGCTCCCCACGCTTTCGAGCCTCAGTGTCAGTTACAGGCCAGAGAGCCGCTTTCGCCTCCGGTGTTCCTCCATATATCTACGCATTTCACCGCTACACATGGAATTCCACTCTCCTCTCCTGCACTCAAGTCTCCCAGTTTCCAATGCACACAATGGTTGAGCCACTGCCTTTTACATCAGACTTAAGAAACCACCTGCGCTCGCTTTACGCCCAATAAATCCGG
+
CCCCCGGGGGGGGCCEFFFGGGGGGGGGGGGGGGGGEEGGGGGGGGGGGGGGGGGGGGGGGGEFGGGFGGGGGGGGG>CFCEFEEFGGGGGGFGGGFEGGGGGGGGGGDE7FGGGGGGGGGGGGGCGCFCFGGGGGGFGGEFGGGGGFG8FGGDDD=FGG9F?DFFGGCGAF,@8=FGGGGG?FG66,@BCFG6FFGFGGGGFCFG57?CC>8CFGGGF5*=?4:>A*5??EGGC*:=EC=FDFGGA);8/
@M03364:276:000000000-BLYN8:1:1101:21444:7178 2:N:0:1
GGACTACCGGGGTTTCTAATCCTGTTTGCTCCCCACGCTTTCGCACCTGAGCGTCAGTCTTCGTCCAGGGGCCGCCTTCGCCACCGGTTTTTCTCCAGATCTCTACGCATTTCACCGCTACACCTGGAATTCTACCCCCCTCTACGAGACTCTAGCCTGCCAGTTTCAAATTCAGTTCCCAGGTTGAGCCCGGGGATTTCACATCTTACTTAACAAACCGCCCTCGTTCGCTTTAACCCCAGTAATTCCG
+
CCCCCGGGGGGGGGGGGGGGGGGGGGGGGGGGGGGGGGGGGGGGGGGGGGGGGGGGGGGGGGGGGGGGGGG7F+@F,C<98F,,C+@>+8D+B,,CBA,,:?;?EF<C=+?FFAGGCBB+654F,3A,>,AB3,8EFGGG8CBCC++3+54A>B8E,@,4@35>DFD9DA@,<,25><DD,>DEG,,44DFC=:B5=CGG++<2)3++1;@:DF:CFGG=>C:(4>8)(0)0C30)*.;EGE,*:C=):0
@M03364:276:000000000-BLYN8:1:1101:6533:7227 2:N:0:1
GGACTACTGGGGTTTCTAATCCTGTTTGCTCCCCACGCTTTCGCGCCTCAGCGTCAGTTACAGACCAGAGAGCCGCCTTCGCCACTGGTGTTCCTCCATATATCTACGCATTTCACCGCTACACATGGAATTCCACTCTCCTCTTCTGCACTCCAGTCTCCCAGTTTTGAGTGACCCTCCTCGGTTGAGCCGAGGGCTTTCACACCCAACTTAAAAGACCGCCTGCGCGCGCTTTACGCCCAATAATTCCG
+
CCCCCGGGGGGGGGGGGGGGGGGGGGGGGGGGGGGGGGGGGGGGGGGGGGGGGGGGGGGGGGGGGGGGFGFFGGGGGGGGGGGGGGGGGGGGGGGGGFGGGGGGGGGGGGGGF<<FAFGGGGGGGGGGGGGGGGGGGGGGGGGGGGGGGGCGGGGGGGGGGGGGGGFGDGGGGGGGGGGGGGGGGEGGGGGD5EGDDGGGG7EGFGC>FGGFGGCFFGFE6C>DFF>EFFEBDDFFFFGGD>:@F>F2>:*
@M03364:276:000000000-BLYN8:1:1101:13822:7249 2:N:0:1
GGACTACAGGGGTATCTAATCCTGTTTGCTCCCCACGCTTTCGCACCTGAGCGTCAGTCTTCGTCCAGGGGGCCGCCTTCGCCACCGGTATTCCTCCAGATCTCTACGCATTTCACCGCTACACATGGAATTCCACTCTCCTCTCCTGCACTCAAGTCTCCCAGTTTCCAATGCACACAATGGTTGAGCCACTGCCTTTTACATCAGACTTAAGAAACCACCTGCGCTCGCTTTACGCCCAATAAATCCGG
+
CCCCCGGGGGGGGGGGGGGGGGGGGGGGGGGGGDGGGGGGGGGGGGGGGGGGGGGGGGGGGGGGGGGGGGGGGGGGGGGGGGGGGGGGGGGGGGGGGGGGGGGGGGGGGGGGGGGGGGGGGGGGGGGGGGGGGGGGGGGGGGGGGGGGGGGFGGGGGGGGGGGFFGGCFGGGGGGGGGGGGGEGGGGGGGGGGGGFGGGGFGGGFGC7DGFG8CGCFGGGFGFFB>@A;>EFGGGFE<ECGF@AG7@BDD<
@M03364:276:000000000-BLYN8:1:1101:13999:7268 2:N:0:1
GGACTACTGGGGTTTCTAATCCTGTTTGCTCCCCACGCTTTCGCACCTGAGCGTCAGTCTTCGTCCAGGGGGCCGCCTTCGCCACCGGTATTCCTCCAGATCTCTACGCATTTCACCGCTACACCTGGAATTCTACCCCCCTCTACGAGACTCTAGCTTGCCAGTTTCAAATGCAGTTCCCAGGTTGAGCCCGGGGATTTCACATCTGACTTAACAAACCGCCTGCGTGCGCTTTACGCCCAGTAATTCCG
+
CCCCCGGGGGGGGGGGGGGGGGGGGGGGGGGGGGGGGGGGGGGGGGGGGGGGGGGGGGGGGGGGGGGGGGGGGGGGGGGGGFGGGGGEGDGGGGGGGGGGGGGGGGGGGGGGGGGGFGGGGGFGGGGGGDGGGGGGGGGFEGGGGFFDEGGGGGCGGGGGGGGGGGCEGGGGGCGGGGGGGGCGG,1,A8FGGGGGGECGGGGGFGGGGGGGG7DGGGGGFGEF?FFFFFFFGGFAB?>CDB:F7:@DG72
@M03364:276:000000000-BLYN8:1:1101:13765:7275 2:N:0:1
GGACTACCGGGGTTTCTAATCCTGTTTGCTGCCCACACTTTCGAGCCTCAGCGTCAGTTGGTGCCCAGTAGGCCGCCTTCGCCACTGGTGTTCCTCCCGATATCTACGCATTCCACCGCTACACCGGGAATTCCGCCTACCTCTGCACTACTCAAGAAAAACAGTTTTGAAAGCAGTTCATGGGTTGAGCCCATGGATTTCACTTCCAACTTGTTCTCCCGCCTGCGCTCCCTTTACACCCAGTAATTCCG
+
CCCCCGGFFGGGGGGGGGGGGGGGGGGGGGFGGGGGGGGGGFEEGGGGGGGFGGGGGGGGFGGFFGGGGGGGGGGGGGGGGGGGGGGGGGGGGGGGGGGGG7EGGGGGGGGGGGGGGGGGGGGGGGEGEEGGGGGGGGGGGGGGGGF8DFGGGFGGGFCEFGGGGFGGGGGGGGGGGGGGFFGGGGGGGGDEF?FCCFFGGGGGF=FFFGG:BFCDFFGGFGFFFFFF9BBFFD4>FEFFGF6FFFFFGGD
@M03364:276:000000000-BLYN8:1:1101:13179:7276 2:N:0:1
GGACTACAAGGGTTTCTAATCCTGTTTGCTCCCCACGCTTTCGCACCTGAGCGTCAGTCTTCGTCCAGGGGGCCGCCTTCGCCACCGGTATTCCTCCAGATCTCTACGCATTTCACCGCTACACCTGGAATTCTACCCCCCTCTACGAGACTCTAGCTTGCCAGTTTCAAATGCAGTTCCCAGGTTGAGCCCGGGGATTTCACATCTGACTTAACAAACCGCCTGCGTGCGCTTTACGCCCAGTAATTCCG
+
CCCCCGGGGGGGGGGGGGGGGGGGGGGGGGGGGGGGGGGGGGGGGGGGGGGGGGGGGGGGGGGGGGGGGDGGGGGGGGGGGGGGGGGGGGGGGGFGGGGFGGGGGGGGGGGGGGDGGGGGGGGGGGGGGGGGGGGGGGGGGGGGGGGDGGEGGGGGGGFFFDFGGGGGGGDFF;FGGGGGGGFGGGGGGGGGGGGGGGGGFGGFFDGGFCGGGGGFGGGGFED;159EFFBFGGGF?BGGDF0<FGFAGG9
@M03364:276:000000000-BLYN8:1:1101:8177:7295 2:N:0:1
GGACTACACGGGTTTCTAATCCTGTTTGCTCCCCACGCTTTCGAGCCTCAGTGTCAGTTACAGGCCAGAGAGCCGCTTTCGCCACCGGTGTTCCTCCATATATCTACGCATTTCACCGCTACACATGGAATTCTACCCCCCTCTACGAGACTCTAGCTTGCCAGTTTCAAATGCAGTTCCCAGGTTGAGCCCGGGGATTTCACATCTGACTTAACAAACCGCCTGCGTGCGCTTTACGCCCAGTAATTCCG
+
CCCCCGGGGGGGGGGGGGGGGGGGGGGGGGGFGGGGGGGGGGGGGGGGGGGGGGGGGGGFGGGGGGGGGGGGGGGGGGGGGGGGGGGGGGGGGGGGCCGGGGFFGGGGCCFGGGGGGGGEFGGGGGGGGGGGGGGFGGGGCGGGGGGGGEGGGFGFAED?FGGGGGGGGGGGGGGGGGGGGGGGGGFGGGGGGDEEEGGGGDGGFGGF>GGGD7:DGFGGFGFFFFFFFFFFGGGFC8EEGE:?F7?>FF*
@M03364:276:000000000-BLYN8:1:1101:12090:7344 2:N:0:1
GGACTACAGGGGTTTCTAATCCTGTTTGCTCCCCACGCTTTCGCACCTGAGCGTCAGTCTTCGTCCAGGGGGCCGCCTTCGCCACCGGTATTCCTCCAGATCTCTACGCATTTCACCGCTACACCTGGAATTCTACCCCCCTCTACGAGACTCTAGCTTGCCAGTTTCAAATGCAGTTCCCAGGTTGAGCCCGGGGATTTCACATCTGACTTAACAAACCGCCTGCGTGCGCTTTACGCCCAGTAATTCCG
+
CCCCCGGGGGGGGGGGGFGGGGGGGGGGGGGGGGGGGGGGGGGGGGGGGGGGGGGGGGGGGGGGGGGGGGGGGGGGGGGGGGGGGGGGGGGGGGGGGGGGGGGGGGGGGGGGGFGGGGGGGGGGGGGGDGGGGGGGG8EGGGGGFGFCGEGFFFGGGGFGGGGGGGGGGGCFGGGGGFCFFGFDFG8,=FFFGGGGCEGGGGFFFGGGFGG=FCCCGCFFFGFF:F0>().<DDF<FBGGGE:?C>?>DG*
@M03364:276:000000000-BLYN8:1:1101:23250:7347 2:N:0:1
GGACTACAGGGGTTTCTAATCCTGTTTGCTCCCCACGCTTTCGCACCTGAGCGTCAGTCTTCGTCCAGGGGGCCGCCTTCGCCACCGGTATTCCTCCAGATCTCTACGCATTTCACCGCTACACCTGGAATTCTACCCCCCTCTACGAGACTCTAGCTTGCCAGTTTCAAATGCAGTTCCCAGGTTGAGCCCGGGGATTTCACATCTGACTTAACAAACCGCCTGCGTGCGCTTTACGCCCAGTAATTCCC
+
CCCCCGGGGGGGGGGGGGGGGGGGGGGGGGGGGGGGDGGGGGGGGGGFFGGGGGGGDGGGGGGGGGGGGGEEGGGGGGGGGGGGGGEGGGGGGGGGFEFDGGGGGGGGGGGGGGGGGGGGGGGGGGGGFGGGGGGGGGGGGDGGCFGE7EEFGGGGFGGDFGGGGGFGFCFGGGG?ECGGG9:>FFGEFGG@5EGG*;CFFGGGFFFFCCFDGGGGGGGGBEEF::9D:E@>GDDFFBGGC78FG7F<FG*
@M03364:276:000000000-BLYN8:1:1101:7311:7362 2:N:0:1
GGACTACCGGGGTTTCTAATCCTGTTTGCTCCCCACGCTTTCGCACCTGAGCGTCAGTCTTCGTCCAGGGGGCCGCCTTCGCCACCGGTATTCCTCCAGATCTCTACGCATTTCACCGCTACACCTGGAATTCTACCCCCCTCTACGAGACTCTAGCTTGCCAGTTTCAAATGCAGTTCCCAGGTTGAGCCCGGTGATTTCACATCCGACTTAACACACCGCCTGCGTGCGCTTTACGCCCATCAATTCCG
+
C9CCCEG8@CCGCEGGGGGFDFEGEGGGFGG8CC<FGGGDFGEGCFGFCF8ECCG7CECCFCDEEFEFCFFEG@FC:FFGGDGDGFGFCGFG9@E9FB<FGFGEC9FFEG++CFF9?FGGG7FGFD=<,3EFG9DFF86CEEGFFGGGGGGGG,D9=BFEE>7,?F;;>;2,2D,>F:<D?DG5?9,,<C6@?C*/1B+=1CFGFC4**))21@FG6CECB*.4<F378735C<*.90*8*<1.0*9)*0*
@M03364:276:000000000-BLYN8:1:1101:18992:7364 2:N:0:1
GGACTACCGGGGTATCTAATCCTGTTTGCTCCCCACGCTTTCGCACCTGAGCGTCAGTCTTCGTCCAGGGGGCCGCCTTCGCCACCGGTATTCCTCCAGATCTCTACGCATTTCACCGCTACACCTGGAATTCTACCCCCCTCTACGAGACTCTAGCTTGCCAGTTTCAAATGCAGTTCCCAGGTTGAGCCCGGGGATTTCACATCTGACTTAACAAACCGCCTGCGTGCGCTTTACGCCCAGTAATTCCG
+
CCCCCGGGGGGGGDGGGGGGGGGGGGGGGGGGGGGGGGGGGGGGGGGGGGGGGGGGGGGGGGGGGGGGGDGGGGGGDFGGGGGGGGGGGGGGGCGG@FGGCGFGGGGGGGDGGGGGGGGGGGGGGGGGGGGGGGG=F@FGGGGGGGGGGGGGGGGFGGGGGGGGGGGGGGGGGGGGGGGGG;FDFGGGGFGGGEGGGGGGGGGC79FFGGGGFGGGGGGGDE>:1@6E:B@3DC>AF1?GGE?:FC4)::6
@M03364:276:000000000-BLYN8:1:1101:7585:7367 2:N:0:1
GGACTACCCGGGTTTCTAATCCTGTTTGCTCCCCACGCTTTCGAGCCTCAGTGTCAGTTACAGGCCAGAGAGCCGCTTTCGCCTCCGGTGTTCCTCCATATATCTACGCATTTCACCGCTACACATGGAATTCCACTCTCCTCTCCTGCACTCAAGTCTCCCAGTTTCCAATGCACACAATGGTTGAGCCACTGCCTTTTACATCAGACTTAAGAAACCACCTGCGCTCGCTTTACGCCCAATAAATCCGG
+
CCCCCGGGGGGGGGGGGGGGGGGGGGGGGGGGGGGGGGGGGGGGGGGGGGGGGGGGGGGGGGGGGGGGGGGGGGGGGGGGGGGGGGGGGGGGGGGGGGGGGGGGGGGGGGGGGGGGGGGGGGGGFFGGFAFGFGGGGGGGGDEGGGGGGGGGGGGGGGGGGCDFGGGGGG9EFGFGGGEGGG6FGEGGF@681,9DFGGGC:FDFC5CC>>DFGGGFFGGFEFF:DF:@AEFGF785?GGGFFFGGFCGGD
@M03364:276:000000000-BLYN8:1:1101:28436:7397 2:N:0:1
GGACTACCGGGGTTTCTAATCCTGTTTGCTCCCCACGCTTTCGCACCTGAGCGTCAGTCTTCGTCCAGGGGGCCGCCTTCGCCACCGGTATTCCTCCAGATCTCTACGCATTTCACCGCTACACCTGGAATTCTACCCCCCTCTACGAGACTCTAGCTTTCCAGTTTTAAATGCAGTTCCCAGGTTGAGCCCGGGGATTTCACATCTGACTTAACAAACCGCCTGCGTGCGCTGTACGCTCAGTAATTCCG
+
CCCCCFF,CCFEEB7C9CAFFGGGGGGGFFDC@FDEECCGFFCFC+@<,;FFGGDFFGEED9CFCEGGFGGGGGGGGGCFGGGGG@CFCFGFG,@ED,45E8EEEAFF@CGGGGGEF+++@FFG,AFFGGGGCGGGCD=>@@+:,8B>+*@CGF;C;EF9DF7>BEF,,62DECAE2<D7DFF*7?86<GF8:****389DCF7@FG=:@C@>7;FCFCC):)(,79)(8@@D)964(1*257@FD*-7:*
@M03364:276:000000000-BLYN8:1:1101:19507:7404 2:N:0:1
GGACTACAAGGGTTTCTAATCCTGTTTGCTCCCCACGCTTTCGCACCTGAGCGTCAGTCTTCGTCCAGGGGGCCGCCTTCGCCACCGGTATTCCTCCAGATCTCTACGCATTTCACCGCTACACCTGGAATTCTACCCCCCTCTACGAGACTCTAGCTTGCCAGTTTCAAATGCAGTTCCCAGGTTGAGCCCGGGGATTTCACATCTGACTTAACAAACCGCCTGCGTGCGCTTTACGCCCAGTAATTCCG
+
CCCCCGGGGGGGGGGGGGFGGGGGGGGGGGGGGGGGGGGGGGGGGGGGGGGGGGGGGGGGGGGGGGGGGGGGGGGGGGGGGGGGGGGGGGGGGAFGGGGFGGFGGGGGFEGGGGGGGGGGGGGFGGGGCFGGGGGFGGFGGGGGGGGEECEGGGGGCGGGGCGGGGGGGGGGGGGGGGGGGGGGGF>9?GGGE:EGGGGGG>:F=<:+:DFFGD7:;FGGBGD@6A9B::3:DGGFFFGGGF?FGDF9::2
@M03364:276:000000000-BLYN8:1:1101:4817:7423 2:N:0:1
GGACTACAGGGGTTTCTAATCCTGTTTGCTCCCCACGCTTTCGAGCCTCAGTGTCAGTTACAGGCCAGAGAGCCGCTTTCGCCTCCGGTGTTCCTCCATATATCTACGCATTTCACCGCTACACATGGAATTCCACTCTCCTCTCCTGCACTCAAGTCTCCCAGTTTCCAATGCACACAATGGTTGAGCCACTGCCTTTTACATCAGACTTAATAAACCACCTGCGCTCGCTTTACGCCCAATAAATCCGG
+
CCCCCGGGGGGGGGGGGGGGGGGGGGGGGGGGGGGGGGGGGGGGGGGGGGGGGGGGGGGGGGFGGGGGGGFGGGGGGGGGGGGGGGGGGDGGGGGGGGGGGGGGGGGGGGGGGGGGGGGGGGEGGGGGGGGGGGGGCGGGFFGFFGGGGGGFFGGFE9,>DEGGCFFGGG,EFGDAEGGCFFGGGGGGF>:EF?FF@EFGCFFGFGFGGG7DFGG9CFCCFCFE2>ABAFEF4DD@A@>EGFDFDCAFFGD
@M03364:276:000000000-BLYN8:1:1101:17977:7434 2:N:0:1
GGACTACACGGGTTTCTAATCCTGTTTGCTACCCATGCTTTCGAGCCTCAGCGTCAGTTACAGACCAGACAGCCGCCTTCGCCACTGGTGTTCTTCCATATATCTACGCATTTCACCGCTACACATGGAGTTCCACTGTCCTCTTCTGCACTCAAGTTCCCCAGTTTCCGATGCACTTCTTCGGTTGAGCCGAAGGCTTTCACATCAGACTTAAGAAACCGCCTGCGCTCGCTTTACGCCCAATAACTCCG
+
CCCCCGGGGGGGGGGGGGGGGGGGGGGGGGGGGGGGGGGGGGGGGGGGGGGGGGGGGGGGGGGGGGGGGGGGGGDGGGGGFGGGGGGGFGGGGGGGGFFDGGGGGGFGGGGGGGGGGGGGGGGGGFFFFGFGGGDDG8FGGGGGFGA,EEFGGGGGGGGFCFD>FFGGGECGEDCEAEFEFGFEFGGFGGEECCGEGGCGGGGGFG79*;FFGGGF:;8=?5A92A>:5)):3CGFFFGGE>?5CG44DF/
@M03364:276:000000000-BLYN8:1:1101:25075:7435 2:N:0:1
GGACTACAGGGGTTTCTAATCCTGTTTGCTCCCCACGCTTTCGCGCCTCAGTGTCAGTTACAGGCCAGAGAGCCGCTTTCGCCTCCGGTGTTCCTCCATATATCTACGCATTTCACCGCTACACATGGAATTCCACTCTCCTCTCCTGCACTCAAGTCTCCCAGTTTCCAATGCACACCATGGTTGCGCCACTGCCTTTTACACCAGACTTAATAAACCACCTGCGCTCGCTTTACGCCCAATACATCCGG
+
CCCCCGGGGGGGEFGGGGGGGGEFGGGGGGFFGDGGGFEGGG7,CGGGGGFGGGGFGEDGGC<FGGGGGGDGFFEGG@@FDECFEFCCCFEFFFGGGFGFGCEGGCEGGE:?EFDGFCDCECAAE,EFGFFFGGFFGGFGGGGGGGGFFGD8D8DEDD9D,D,686>DC,D;DFG99D+@CF8>FE69EGCEECFF6DGGGGGG>77@DFG+2+=9:887FEFB:)6)())2CC7;B;5EDA@A*;+7DGC
@M03364:276:000000000-BLYN8:1:1101:7292:7454 2:N:0:1
GGACTACCCGGGTTTCTAATCCTGTTTGCTCCCCACGCTTTCGCACCTGAGCGTCAGTCTTCGTCCAGGGGGCCGCCTTCGCCACCGGTATTCCTCCAGATCTCTACGCATTTCACCGCTACACCTGGAATTCTACCCCCCTCTACGAGACTCTAGCTTGCCAGTTTCAAATGCAGTTCCCAGGTTGAGCCCGGGGATTTCACATCTGACTTAACAAACCGCCTGCGTGCGCTTTACGCCCAGTAATTCCG
+
CCCCCGGGGGGGGGGGGGGGGGGGGGGGGGGGGGGGGGGGGGGGGGGGGGGGGGGGGGGGGGGGGGDGGGGGGGGGGGGGGGGDGGGGGGGGGGGGGGGGGGGGGFGGGGGGGGGGGGGCGGGGGGGGGGGGGGGGGGGEGGGGGGFCE>EFFEGGGGGGGGGGGGGGGGGGGGGGGGGGGGFGGGGGGGGGDDGGGGGGGGGFFDFGGGGGGGGD0>FGFG>B:F1.(7@DGGGBFFGCGEFFGGFDFG*
@M03364:276:000000000-BLYN8:1:1101:8824:7497 2:N:0:1
CCACAGATGACCGGTCGGCGGACTGGGGCCGTTCGAATGTGGTTATTCGGCTCGCTGCTTCTTCTTTGTCCCCACCGCTCGGCCGCCCTCCCTCGCCCTTCGTCCCGGTGCCCGGCTCCCCTCCCGGGGTTCCACCCACCCCCTCACCCCCATCCCCCTCCACCCGCGTGCACACCCCCCTCCACCACTCCCCCAGGCCCCCCGCTCTCACCTAGGACTCATCCTCCTGCCCGGCAAGCTTCCCATTCTCC
+
6@--,6=;,-C-+++6++++:@::-66+,+87@,,,,,,CC,:DD,,,,,+96++B,6,,,,<,95,<<55C,,8B+++++++8+4+++,8+,:@+::C,,:@C=+868++,@3++++8++,36**5*1**,,,5,**641*1)*,,,=:7)*5B**=5**+*******2**+22*/**/2;*220**+2*2*/**/***/)/)0)1**0*/0*0**202)2*../.),0))1)/()(*++1))***)0**
@M03364:276:000000000-BLYN8:1:1101:6854:7529 2:N:0:1
GGACTACCAGGGTTTCTAATCCTGTTTGCTCCCCACGCTTTCGCACCTGAGCGTCAGTCTTCGTCCAGGGGGCCGCCTTCGCCACCGGTATTCCTCCAGATCTCTACGCATTTCACCGCTACACCTGGAATTCTACCCCCCTCTACGAGACTCTAGCTTGCCAGTTTCAAATGCAGTTCCCAGGTTGAGCCCGGGGATTTCACATCTGACTTAACAAACCGCCTGCGTGCGCTTTACGCCCAGTAATTCCG
+
CCCCCGGGGGGGGGGGGGGGGGGGGGGGGGFGGGGGGGGGGGGGGGGGGGGGGGGGGGGGFDFGGGGGFGGGGGGGGGGGGGGGGGGGGDGGGFGGGGGDFGGGGGGGGGGGGGFFGGGGDEFGGGGGGGGGGGDGFFGGGGGGFFFEEEEFGFGGGGGGGGGGGE;DCCCFGGGGGGFGGGG5FFG6FGFGG5EGDGGFCGGGFG>F:DFGGGCGD4CCDE57;FFBBFFFGGGFFFGGC::FGGF>CF2
@M03364:276:000000000-BLYN8:1:1101:6177:7542 2:N:0:1
GGACTACAAGGGTTTCTAATCCTGTTTGCTCCCCACGCTTTCGAGCCTCAGTGTCAGTTACAGGCCAGAGAGCCGCTTTCGCCTCCGGTGTTCCTCCATATATCTACGCATTTCACCGCTACACCTGGAATTCTACCCCCCTCTCCGAGACTCTAGCTTGCCAGTTTCAAATGCAGTTCCCAGGTTGAGCCCGGGGATTTCACATCTGACTTAACAAACCGCCTGCGTGCGCTTTACGCCCAGTAATTCCG
+
CCCCCGGEFGGGGGGGGGGGGGGGGGGGGGGGGGGGGGGGGGG<ECFFGGGFGGGGGGGGE@FCFGGG8EEGGGGGFFFGEGG>FFGGGGGGGGEGG,F9EFFGGGFGGGGGFAFFFEGGGFFFC=FGGFGFGGFGG48FEECF,D++8@=?E9D=;@;DCEFGGFGA:DFGGC;FA9D7,7@CG9DEGGGG*38:=EGCDF7:FGGGGGCFC+?+;4CFEGE;859B?FBED<FFF;EGEDBFCC*.*:2
@M03364:276:000000000-BLYN8:1:1101:27706:7550 2:N:0:1
GGACTACTGGGGTATCTAATCCTGTTTGCTCCCCACGCTTTCGCACCTGAGCGTCAGTCTTCGTCCAGGGGGCCGCCTTCGCCACCGGTATTCCTCCAGATCTCTACGCATTTCACCGCTACACGTGGAATTCTACCCCCCTCTACGAGACTCGAGCTTGCCAGTTTCAAATGCAGTTCCCAGGTTGAGCCCGGGGATTTCACATCTGACTTAACAAACCGCCTGCGTGCGCTTTACGCCCAGTAATGCCG
+
CCCCCGGGFFGGGGCGFDEGGGFGGCFG9FGGFDFCFGDGDFG>7FCFCCEDGGGGGFG9,FDCCGGGCF7CFGE>:FFFFGGGE,@=B=FDGGGGFGDE<,EFFA9ACEE+AFFGGGG6FGGG+3,@=D<F9ADDED6CE+>D9,@68CEDF+3@**3@DGGFF9DC7E5>C9??F5>>D,?8FF,CEG8A=CD5*CF?FFGF+*+3@7C+;:77:*ACBCDBB@B.4357C5>248>EC>BFGC64>C5
@M03364:276:000000000-BLYN8:1:1101:16440:7572 2:N:0:1
GGACTACACGGGTTTCTAATCCTGTTTGCTCCCCACGCTTTCGCACCTGAGCGTCAGTCTTCGTCCAGGGGGCCGCCTTCGCCACCGGTATTCCTCCAGATCTCTACGCATTTCACCGCTACACCTGGAATTCTACCCCCCTCTACGAGACTCTAGCTTGCCCGTTTCAAATGCAGTTCCCAGGTTGAGCCCGGGGCTTTCACATCTGCCTTAACAAACCGCCTGCGTTCGCTTTACGCCCAGTAATTCCC
+
CCCCCGGGGGGGGGGGFGGGFGGGGGGGGFGFEGFGDGGGGGCGGCGGDFEFGGGEDGGGFFFEGGFGG>EGGGGGGGGGGGCEGGGGEGGFFGDGG8EBADFDFGGFGFGGGGGGACGEDGGGGGGGGGGFFFGFGDDGC=BFGGFGGEE?DFFFGGDFG?,@*,@DD,,6,;<92<FGGC,*>,486EB=:55/*:8+?CFC1;1@+7>CC:>+:78C5=B?0>>B(75@**1)9(;?C>16:*06CFC
@M03364:276:000000000-BLYN8:1:1101:20755:7575 2:N:0:1
GGACTACTCGGGTTTCTAATCCTGTTTGCTCCCCACGCTTTCGCGACTCAGTGTCAGTCACAGGCCAGAGAGCCGCCTTCGCCTCCGGTGTTACGCCATCTATCTACGCATTTCACCGCTACATATGGAATTCCACTCACCTCTCCTGCACTGCAGTCGCCCAGTTTCCAATGACCCTCCCCGGTTGAGGCGGGGGCCATCACATCAGACTTAATACACCGCCTGCGCTCGCTTTACGCCCAATAAATTCG
+
-C9CCFCAC;BC@FF9,C@9DGGGA,,;<<<F,@8FEGCC@D:,@+6:@,;;FCFAAC,C<CCFCFG<,C,,CC+:6@:DFD:C?,=F4@FC9E,?+>F,:5,CC9FF+@C4C<,A,+8++@F,,C<,?EA4FE;=;E,A8,,+,37DDDD6,3C,6>++3>+,@,;3ECGGD;EF,1@+@4:CCC;,<,61**13***29*<*6<*0*>9F7**0**3:@G)2()45(8)0/**.*-*2:)4)***6*2*
@M03364:276:000000000-BLYN8:1:1101:9398:7576 2:N:0:1
GGACTACCAGGGTATCTAATCCTGTTTGCTCCCCACGCTTTCGCACCTGAGCGTCAGTCTTCGTCCAGGGGGCCGCCTTCGCCACCGGTATTCCTCCAGATCTCTACGCATTTCACCGCTACACCTGGAATTCTACCCCCCTCTACGAGACTCTAGCTTGCCAGTTTCAAATGCAGTTCCCAGGTTGAGCCCGGGGATTTCACATCTGACTTAACAAACCGCCTGCGTGCGCTTTACGCCCAGTAATTCCG
+
CCCCCFGGGGGGGGGGGGGGGGGGGGGGGGGGGGGGGGGGGGGGFGGGGFGGGGGGGGGGGGGGGGGGGGGGGGGGGGGGGGGGGGGGGGGGGGGGACFCFFFGGFGFGD@GGGGGGDGGGGGFGGGGCGGGGGGGGGGEGGGGGGGEGGGGGGGGGGGGG7AFGGGGGFGFFDGGGGGGGFGGDFGFFGGGCGDGGGGGG79+@FG:>FFGGGGCFCFGFG><;):DFF>EGDFAFFGGC:86FFFAFF7
@M03364:276:000000000-BLYN8:1:1101:18673:7614 2:N:0:1
GGACTACTGGGGTTTCTAATCCTGTTTGCTCCCCACGCTTTCGAGCCTCAGTGTCAGTTACAGGCCAGAGAGCCGCTTTCGCCACCGGTGTTCCTCCATATATCTACGCATTTCACCGCTACACATGGAATTCCACTCTCCTCTCCTGCACTCAAGTCTACCAGTTTCCAATGCATACAATGGTTGAGCCACTGCCTTTTACACCAGACTTAAGAAACCACCTGCGCTCGCTTTCCGCCCAATAAATCCGG
+
CCCCCGGGGGGGGGGGGGGGGGGGGGGGGGGGGGFGGGGGGGGGFEGGGGGGGGGGGGGGGGGGGGGGGGGGGGGGGGGGGGGGGGGGGGGGGGGGGCFGFFGGGGGGGGEGGFFGGGGG@FGGGGGGGGGGGGGG=@FFGGCDCFGDCFGGGGGGGGGFGGGGFADFGGGGGGGGGGGCFG8FGGFFGGGGGGGGGGGGGGGG?FGCFGD8@FGGCFFE?5AE25>EFFFFGD756=CEGFD)CCFCC<9
@M03364:276:000000000-BLYN8:1:1101:28305:7632 2:N:0:1
GGACTACTGGGGTTTCTAATCCTGTGTGCTCCCCACGCTTTCGCACCTGAGCGTCAGTCTTCGTCCAGGGGGCCGCCTTCGCCACCGGTATTCCTCAAGATCGCTACGCATTTCACCGCTACACCTGGAATTATACCCCCCTCGACGAGACTCTAGCTTGCCAGTTTCACATGCAGTTCCTAGGTTGAGCCCGGGTATTTCACATCTGACTTAACAAACCGCCTGCGTGCGCTGTACGCCCAGTAATTCCG
+
B<B@CEGCE9EEEGGGFG@,,,CFF,CEDE9@<CF@@F:@FDEB@7CEC8CCGGC7@EFF9@DCFGEFG7F:7>7F+,8=AB=FEA=FFEGC9?E<,A=FCF++,+8+@B+=,A<?:?+6=BDDE:8,,>,A,A;,CDF7>++3+@CC35>;8ECFFFCGGFE>D2,6=,;??CEGCF7F,2>,,6C0,:EF*?C*1<+<:C?@+;+:+3+;+:>+:C3C5E33:4(7:3>BC37)7(**2).9*27)C**
@M03364:276:000000000-BLYN8:1:1101:11785:7634 2:N:0:1
GGACTACCAGGGTTTCTAATCCTGTTTGCTCCCCACGCTTTCGAGCCTCAGTGTCAGTTACAGGCCAGAGAGCCGCTTTCGCCTCCGGTGTTCCTCCATATATCTACGCATTTCACCGCTACACATGGAATTCCACTCTCCTCTCCTGCACTCAAGTCTCCCAGTTTCCAATGCACACAATGGTTGAGCCACTGCCTTTTACATCAGACTTAAGAAACCACCTGCGCTCGCTTTACGCCCAATAAATCCGG
+
CCCCCGFGGGGGGGGGGFGGFFGGGGGGGGGGGGGGGGGGGGGGGGGGGGGGGGGGGGGGGGGGGGGGGGGGGGGGGGGGGGGGDFGGFGGGGGGGGGGGGGGGGGGGGGGGGGGGGGGGGGGGGGGGFFGGGGEGGGGGGGGGGGGGGGGGGGFGF;=FCFGGGGFGGGFGCFGGGGGFFGCDAC8DFFGGGCEFGGGGGGFC7+2CFGGC7DGG5F6>FGFFFB2><;BBG?+9ADGEDFF6F7@C7))
@M03364:276:000000000-BLYN8:1:1101:20591:7638 2:N:0:1
GGACTACTGGGGTTTCTAATCCTGTTTGCTCCCCACGCTTTCGAGCCTCAGTGTCAGTTACAGGCCAGAGAGCCGCTTTCGCCTCCGGTGTTCCTCCATATATCTACGCATTTCACCGCTACACATGGAATTCCACCTTCCTCTCCTGCACTCAAGTCTACCAGTTTCCAATGCATACAATGGTTGAGCCACTGCCTTTTACACCAGACTTAATAAACCACCTGCGCTCGCTTTACGCCCAATAAATCCGG
+
CCCCCGGECFGGGEDAFFGF9FEFCCEGEFFGGGGGDCEEFCF6C,@FA<FEGGFGG@FDC<EF8FCGFGCFGEFC+BFEFBFF7FGG>:FCF,4C=,,:9EFGGF,D>:??FGG,?FCGGGGGE85FFG9A4A,,,,,8,@>FC8BDGGCCFFGF@9,=D,@DAEG9=;E;DEFGD,,3@ECFAEFG?,3<,3,:9BEAD:C+00@>CF+==;;9+;,@F5A=@AB?9))8*8C:B(=*/)(A7CF)*:9
@M03364:276:000000000-BLYN8:1:1101:24835:7664 2:N:0:1
GGACTACCCGGGTATCTAATCCTGTTTGCTCCCCACGCTTTCGCACCTGAGCGTCAGTCATCGTCCAGGGGGCCGCCTTCGCCACCGGTATTCCTCCAGATCTCTACGCATTTCACCGCTACACCTGGAATTCTACCCCCCTCTCCGAGACTCTAGCTTGCCAGTTTCAAATGCAGTTCCCAGGTTGAGCCCTGCGTTTTCATATCTGACTTAACAAACCGCCTGCGTGCGCTTTACGCCCAGGAATTCCG
+
CCCCCGG<FEGGFGGF@FFGGGGGGGGGGGGGGGGGG7FEGGC;BFGG<FG,CCF::<C,69CDFG>@,C+CFGED7FGGGCEBCBFFG7?EGFGGFG8<<AEFCEGFGDEDFGCFFGCGGGFC8DFGGGGGGFFGCEFGD8>F,34@+4:C65,5,3;@DFGC<E>3@;FGGGG>D97F,42*,>=,,88C6E,:*=EEGG+3+;+:@7DDC7;CC4*7.=>7,21<(7)557149(*:17()75).02*
@M03364:276:000000000-BLYN8:1:1101:7713:7666 2:N:0:1
GGACTACAAGGGTTTCTAATCCTGTTTGCTCCCCACGCTTTCGCACCTGAGCGTCAGTCTTCGTCCAGGGGGCCGCCTTCGCCACCGGTATTCCTCCAGATCTCTACGCATTTCACCGCTACACCTGGAATTCTACCCCCCTCTACGAGACTCTAGCTTGCCAGTTTCAAATGCAGTTCCCAGGTTGAGCCCGGGGATTTCACATCTGACTTAACAAACCGCCTGCGTGCGCTTTACGCCCAGTAATTCCG
+
CCCCCGFFEGGGGGGGGGGGGGGGGGGGGFFGDGGEGGGDFGGGGGGGGGGGGGGGGGGGGGFGGGGGGGGGGGGGGGGFGGGGGGDGGEGFFFGGFDEGDFFGGGG=CGGGGGFGDCGGCFFFGGGG8DDGGFGGFGGGEGGGGAFCGGGGGGGCFGG,*>CCFGFGCEAEGGGGFGGGGCGFCFGFGGGGGGDGGGFGGGGGFGGGGGCFFCFGCFGF5EBD@F>EF>>@G35<=?GGGDBF*:=<D>2
@M03364:276:000000000-BLYN8:1:1101:6043:7676 2:N:0:1
GGACTACCGGGGTTTCTAATCCTGTTTGCTCCCCACGCTTTCGAGCCTCAGTGTCAGTTACAGGCCAGAGAGCCGCTTTCGCCTCCGGTGTTCCTCCATATATCTACGCATTTCACCGCTACACATGGAATTCCACTCTCCTCTCCTGCACTCAAGTCCCCCAGTTTCCAATGCACACAATGGTTGAGCCACTGCCTTTTACATCAGACTTAAGAAACCACCTGCGCTCGCTTTCCGCCCAATAAATCCGG
+
CCCCCGGEGGGEGDFFCFFFEGFEEGFCE<FFFGCEEGGGGAF8CFFGGGGFFGAFFGADFFGFGGGGGGEGGGGGC7FFDGFGGFFGFFFGFF,?F=FGEGGCFGFF7C=CGGGGGEECFG9<EFFGFFGGFGGGGGGGFGFGGGFGG8@DGGG8F9,@EE>EGGGGCF,EFFGFG:CF7F8DFC@,<DBF?EG?FG9:D>:;?:DFC>FGCGG>9C679=A=BEB>@5AEF5+7;1B7/=56>C66;5)
@M03364:276:000000000-BLYN8:1:1101:9716:7676 2:N:0:1
GGACTACAGGGGTTTCTAATCCTGTTTGCTCCCCACGCTTTCGAGCCTCAGTGTCAGTTACAGGCCAGAGAGCCGCTTTCGCCTCCGGTGTTCCTCCATATATCTACGCATTTCACCGCTACACATGGAATTCCACTCTCCTCTCCTGCACTCAAGTCTCCCAGTTTCCAATGCACACAATGGTTGAGCCACTGCCTTTTACACCAGACTTAATAAACCACCTGCGCTCGCTTTACGCCCAATAAATCCGG
+
CCCCCGGGGGGGGGGGGGGGGGGGGGGGGGGGFGGGGGGGGGGGGGGGGGGGGGGGGGGGGGGGGGGGGGGGGGGGGDFGEGGEEFGGGGGGGGGGGFGGGGGFDGGGGGGGGGGGGDGGGGGGGGGGGFGGGGGGGGGGGGGGFFFGGGGGGCEGGGGGGGGGGGGF:FFGGGGGFGGDGGFGGGCFFEFGECGGFFGG?:;>ACF5FFF7@;CDGGCG4CFEFF2/66?><4+6?@GGDF@FCGA647C
@M03364:276:000000000-BLYN8:1:1101:19609:7730 2:N:0:1
GGACTACTAGGGTTTCTAATCCTGTTTGCTCCCCACGCTTTCGCACCTGAGCGTCAGTCTTCGTCCAGGGGGCCGCCTTCGCCACCGGTATTCCTCCAGATCTCTACGCATTTCACCGCTACACCTGGAATTCTACCCCCCTCTACGAGACTCTAGCTTGCCAGTTTCAAATGCAGTTCCCAGGTTGAGCCCGGGGATTTCACATCTGACTTAACAAACCGCCTGCGTGAGCTTTACGCCCAGTAATTCCG
+
CCCCCGGGFGGGGGGGGGGGFGGGGGGGGGGGGGFGEDGGGGGGGGDFEFGGGGGGGGGGGDGFFGGGGDGGGGGGGFCFGGGCGGGGF@FGFFGGGGGGGGGGGGGFEGGGGGGGGGDCGGGGGGGGGGGGGF;ADFEFEGGFGGGGECCCGFCFFGGGGF7DFFGGGGGGA99ECACEC?C5?FGDFFDGGCCEGDGDFGFDFFFGGCF>FGGGGFFGFGBDFFFF0D>FGGCDFBEEGD8FC*9ACD9
@M03364:276:000000000-BLYN8:1:1101:25516:7743 2:N:0:1
GGACTACACGGGTTTCTAATCCTGTTTGCTCCCCACGCTTTCGAGCCTCAGTGTCAGTTACAGTCCAGAGAGCCGCTTTCGCCACCGGTGTTCCTCCATATATCTACGCATTTCACCGCTACACATGGAATTCCACTCTCCTCTCCTGCACTCAAGTCTACCAGTTTCCAATGCATACACTGGTTGACCCACTGCCTTTTCCACCAGACTTAATAAACCACCCGCGCTAGATTTACGCCCAATAAATCCGG
+
-C9CCFED8BFCF;;FGGFGGDFGGGGGGGGCFGGE:FFEGE:DA;FFGGGCFFFFGEF9FCF6ECFFG<@CDGGG@@FEB@@FECCCGGCFGGCGFEGGCEE9@A?7FC?F9FGGG:FC7@BFFAF@FFCGFFF9A@9EFCF?8BDFFFFGBFGFGGCF;BFF5;;CD@,>D=DA=FG,@@,,C+=,,4>ECEFG,@;9++726*3;5*+++5B9+;DFF=*7)/()()*+14:88(:CEF@)01+64):
@M03364:276:000000000-BLYN8:1:1101:23701:7785 2:N:0:1
GGACTACCGGGGTATCTAATCCTGTTTGCTCCCCACGCTTTCGCACCTGAGCGTCAGTCTTCGTCCAGGGGGCCGCCTTCGCCACCGGTATTCCTCCAGATCTCTACGCATTTCACCGCTACACCTGGAATTCTACCCCCCTCTACGAGACTCTAGCTTGCCAGTTTCAAATGCAGTTCCCAGGTTGAGCCCGGGGATTTCACATCTGACTTAACAAACCGCCTGCGTGCGCTTTACGCCCAGTAATTCCG
+
CCCCCGGGGGGDGGGGGGDFFFGGGGGGGGGGGGGGGGGGFGGGGGGGGGGGGGGGCGGGGGGGGGGGCFCFGGGGGGGFGGGGGG7FGGGGGG9FFGGGGGGGGDGGGGGGGGFFFCF8FFFDGGGGGGGGGGGGGGEGGEEGGGGDGGEGF,BDAFGCEGCGFGFGGGGDFFFFFFGGGGGD<FFFCGFFEEGGGGCCFGGGFG7D>FGFFGGGGFGGEGF?0>>FFF>>D<7<B6EEGD19C*=)?7*
@M03364:276:000000000-BLYN8:1:1101:12103:7809 2:N:0:1
GGACTACTCGGGTTTCTAATCCTGTTTGCTCCCCACGCTTTCGCACCTGAGCGTCAGTCTTCGTCCAGGGGGCCGCCTTCGCCACCGGTATTCCTCCAGATCTCTACGCATTTCACCGCTACACCTGGAATTCTACCCCCCTCTACGAGACTCTAGCTTGCCAGTTTCAAATGCAGTTCCCAGGTTGAGCCCGGGGATTTCACATCTGACTTAACAAACCGCCTGCGTGCGCTTTACGCCCAGTAATTCCG
+
CCCCCGGGGGGGGGGGGGGGGGGGGGGGGGGGGGGGGGGGGGGGGGGGGGGGGGGGGGGGGGGGGGGGGGGGGGGGGGGGGGGGGGGGGGGGFGGGGGGGGGGGGGGGGGGGGGGGGGGGGGGGGGGGGGGGGGGGGGGGEGGGFGGGGGGGGGGGGGGGGFGGGGGGGGGGGGGGGGGGFGGGGGGGGGGGGGGGDGGGGGFGFCGGFFGGGCFGGFEFFGBD?FBFFEFFGGGFFFEGGD<FG764:D9
@M03364:276:000000000-BLYN8:1:1101:11956:7810 2:N:0:1
GGACTACTGGGGTTTCTAATCCTGTTTGCTCCCCACGCTTTCGCACCTGAGCGTCAGTCTTCGTCCAGGGGGCCGCCTTCGCCACCGGTATTCCTCCAGATCTCTACGCATTTCACCGCTACACCTGGAATTCTACCCCCCTCTACGAGACTCTAGCTTGCCAGTTTCAAATGCAGTTCCCAGGTTGAGCCCGGGGATTTCACATCTGACTTAACAAACCGCCTGCGTGCGCTTTACGCCCAGTAATTCCG
+
CCACCEFGGGGGGGGGGGGGGGGGGGGGGGGGGG?FGGGGGGGDGGGGGFGGGFDGGGGGGGGGGGGGGCFGGGGGGGGGGGGGGGGGGCFGGFGGGGGGGGGGGCGGFGGGGGGGGGGGGGGGGGGGGGGGGGGGGGGGGGGGGGGDGGGGGFFA;FGGGGGGGGGGGGCGGCGG?E:DFGGGGGGGGGGFECEGDGGGGGFGF<CCFGGGG7:@>FFFEDB?@F>B?BEE3379F?CEGFB?G7=6FF9
@M03364:276:000000000-BLYN8:1:1101:9633:7825 2:N:0:1
GGACTACCGGGGTTTCTAATCCTGTTTGCTCCCCACGCTTTCGCACCTGAGCGTCAGTCTTCGTCCAGGGGGCCGCCTTCGCCACCGGTATTCCTCCAGATCTCTACGCATTTCACCGCTACACCTGGAATTCTACCCCCCTCTACGAGACTCTAGCTTGCCAGTTTCAAATGCAGTTCCCAGGTTGAGCCCGGGGATTTCCCATCTGACTTAACAAACCGCCTGCGTGCGCTTTACGCCCAGTAATTCCG
+
CCCCCGFCEEGGEEGGGF9FGGGGGGGGGGGEFGFGF7CFGCFGGCEEDCEGGGG7FFCDFG@E@FEGAGGCFEFGCGGFFG@E7EFGEGCFFFGCEFG9<E;?EF<FE>+BFFCEGDGEGGGGG8D8<DGGFGGFDGGCCEEGFGGDE>>CGGGGGGGGGGGCGFFGFFGG7,=<FGGFD9?FGGFGGFGGGG>5/CCC@19*AF7DFFCFD7>D><EEBC;-(795(.)<<DF9?:8?GE19DD=>GG9
@M03364:276:000000000-BLYN8:1:1101:18023:7838 2:N:0:1
GGACTACTCGGGTATCTAATCCTGTTTGCTCCCCACGCTTTCGAGCCTCAGTGTCAGTTACAGTCCAGAGAGCCGCTTTCGCCTCCGGTGTTCCTCCATATCTCTACGCATTTCACCGCTACACATGGAATTCCACTCTCCTCTCCTGCACTCAAGTCTCCCAGTTTCCAATGCACACAATGGTTGAGCCACTGCCTTTTACCTCCGACTTAAGAAACCACCTGCGCCACCTTTACGCCCCATAAATCCGG
+
CCCCCGGG<FGGGBFGGGGGGGGGGGGGGGGFGGGGGGGGGGGGGGGGGGGFGGGGGGGGGGG9EFFGGGG:,EFG@CFGGGGEGGGGGGGGGAFFG,5BF,CFGGGGGGGGGGGGGGGGEE4F,,CFGGGGGGG=FEAGGGGGGGGGGGGGG?FFCFGFFCFFGGGA,EEGGGGG8D++,33@FE,=8C,@6AFCCFGF++,5****<0CC+5CG*A6,:C6)-*))()2);C:>?5EG*)(.7CCCGD5
@M03364:276:000000000-BLYN8:1:1101:7715:7849 2:N:0:1
GGACTACTAGGGTTTCTAATCCTGTTTGCTCCCCACGCTTTCGCACCTGAGCGTCAGTCTTCGTCCAGGGGGCCGCCTTCGCCACCGGTATTCCTCCAGATCTCTACGCATTTCACCGCTACACCTGGAATTCTACCCCCCTCTACGAGACTCTAGCTTGCCAGTTTCAAATGCAGTTCCCAGGTTGAGCCCGGGGATTTCACATCTGACTTAACAAACCGCCTGCGTGCGCTTTACGCCCAGTAATTCCG
+
CCCCCGGGGGGGGGGGGGGGGGGGGGGGGGGGGGGGGGGGGGGGGGGGGGGGGGGGGGGGGGGGGGGGGGGGGGGGGGGGGGGGGGGGGGGGGGGGGGGGFFGFGGGGGGGGGGGGGGGGGGGGGGGGGGGGGGGGGGFFGGGGGGGEGEGFFGGGGGGGGFGGGGGGGGGGGGGGGGGFGGGGGC>FGGGGDGGGGGGGGGGFFGGGGGGGG=>FFGGGFGADFF>@0>DFG:DAFFGEGF<FG=FFGGC
@M03364:276:000000000-BLYN8:1:1101:23196:7864 2:N:0:1
GGACTACCAGGGTATCTAATCCTGTTTGCTCCCCACGCTTTCGAGCCTCAGTGTCAGTTACAGGCCAGAGAGCCGCTTTCGCCTCCGGTGTTCCTCCATATATCTACGCATTTCACCGCTACACATGGAATTCCACTCTCCTCTCCTGCACTCAAGTCTCCCAGTTTCCAATGCACACAATGGTTGAGCCACTGCCTTTTACATCAGACTTAAGAAACCACCTGCGCTCGCTTTACGCCCAATAAATCCGG
+
CCCCCGGGGGGGGGGGGGGGGGGGGGGGGGGGGGGGGGGGGGGGGGGGGGGGGGGGGGGGGGGGGGGGFGGGGGGGGGGGGGGGGGGGFFGGGGGGGGGFGGGGGGGGGGGGGGC?FGGGGGCCDFGGFFFGGGGGGGGGGGGGGGGGGGGGGGGGGGFGGGGGGGGGGGGGGGGGGGGFGGGGFEFFFGGGGCFFGFFFGFGGFFG5FC@DG7:DFG,@>*92=BFE9DBBCGGC4@GEGFF;CCF<<32
@M03364:276:000000000-BLYN8:1:1101:7263:7870 2:N:0:1
GGACTACCAGGGTTTCTAATCCTGTTTGCTCCCCACGCTTTCGAGCCTCAGTGTCAGTTACAGGCCAGAGAGCCGCTTTCGCCTCCGGTGTTCCTCCATATATCTACGCATTTCACCGCTACACATGGAATTCCACTCTCCTCTCCTGCACTCAAGTCTCCCAGTTTCCAATGCACACAATGGTTGAGCCACTGCCTTTTACACCAGACTTAATAAACCACCTGCGCTCGCTTTACGCCCAATAAATCCGG
+
CCCCCGGGGGGGGGGGGFGGGGGGGGGGGGGGGGGGGGGGGGGGGGGGGGGGGGGGGGGGGGGGGGGGGGGGGGGGGGGGGGGGEGGGGGGGGGGFGGGAFFGGGGGGGGEGGGFGGGDGEGFGGGGGGFGGGGGGGGGGGGGGGGGFFGGGGGGGCFFGFGFFFFAFFFGGGGGGCFGDCECEGGFGGG:FGGGGGGFG7FGG5CF5CFF>FGGC7CCCFEFFBFB5ADFBGFFC5@E8EF@ACF17;9D
@M03364:276:000000000-BLYN8:1:1101:5912:7881 2:N:0:1
GGACTACTAGGGTTTCTAATCCTGTTTGCTCCCCACGCTTTCGAGCCTCAGTGTCAGTTACAGGCCAGAGAGCCGCTTTCGCCTCCGGTGTTCCTCCATATATCTACGCATTTCACCGCTACACATGGAATTCCACTCTCCTCTCCTGCACTCAAGTCTCCCAGTTTCCAATGCACACAATGGTTGAGCCACTGCCTTTTACATCAGACTTAAGAAACCACCTGCGCTCGCTTTACGCCCACTAAATCCGG
+
CCCCCGGGGGGGFGGGGFGGGGGGGGGGGGGGGGGGGGGGGGGGGGGGGGGGGGGGGGGGGGGGGGFGGGGGGGGGGGGGEGGGGGGGFGGGGGFGGGGGGGGGGGGFFFGGGFGGGGGGGGGGCGGGFFGGGGGGGGGGGFFDGGGGGGGGGG8DFFDGGGG8ADDEGF9DFGGGGFEGGGGGDEG8DGGGGGGGGGGGGGGGFCF5CC9C+?=FFC6CC*?BFFAB>EEDFFFEDFEEE)3;FFFFF<<
@M03364:276:000000000-BLYN8:1:1101:14457:7886 2:N:0:1
GGACTACAGGGGTTTCTAATCCTGTTCGCTCCCCACGCTTTCGAGCCTCAGCGTCAGTTACAGACCAGAGAGCCGCCTTCGCCACTGGTGTTCCTCCATATATCTACGCATTTCACCGCTACACATGGAATTCCACTCTCCTCTTCTGCACTCAAGTCTCCCAGTTTCCAATGACCCTCCCCGGTTGAGCCGGGGGCTTTCACATCAGACTTAAGAACCCACCTGCGCTCGCTTTACGCCCAATAAATCCG
+
CCCCCGGGGGGGGGGGGGGGGGGGGGGGGGGGGGGGGGGGGGGCGGGGGGGGGGDGGGGGGGGGGGGGGGGGGGGGGGGGGGGGGGGGGGGGGGGGGGGGGGGGGGGGGDGGGFGGGGGGGGGGGGGGGGGGGGFGGGGGGFGGGFGGGFGGGGDGFGGCAF,DAFGGGGGGGGGGGGGGGGGGGGGFEDGGGEGGGGGG78@DFGDFGGGGFGGDG4@C:EBFEFBFFFEEGGGFFFDCEB37C:@<><C
@M03364:276:000000000-BLYN8:1:1101:22554:7891 2:N:0:1
GGACTACAAGGGTATCTAATCCTGTTTGCTCCCCACGCTTTCGAGCCTCAGTGTCAGTTACAGGCCAGAGAGCCGCCTTCGCCTCCGGTGTTCCTCCATATATCTACGCATTTCACCGCTACACATGGAATTCCACTCTCCTCTCCTGCACTCAAGACTCCCAGTTTCCAATGCACACAATGGTTGAGCCACTGCCTTTTACATCCTACTTAAGAAACCACCTGCGCTCCCCTTACCCCCAATAAACTCGG
+
CCCCCGGGCGGGGCFGDGGGGGGGGGGGFGFGGGGGGGGGGGGGFECEDGFGGGGGGGGGGGGG?BFD<<<FFE@@+BFGGG7CEGEGFGGGGDDFB,AFGCFGGGFGGGEGGGGGGEEGEGEF,,5AFCCFGGF9,94AEFGCFGGC,=EGGGFF,,,,@D?CFFGGDEADF8D=81=+@B,,>=,,2@,@,3D8@@FF+::9+3*5;*?2D7D+A*D,*1*)092*-):)?F*.2(:C5;197C*)9*2
@M03364:276:000000000-BLYN8:1:1101:21591:7907 2:N:0:1
GGACTACAGGGGTTTCTAATCCTGTTTGCTCCCCACGCTTTCGCACCTGAGCGTCAGTCTTCGTCCAGGGGGCCGCCTTCGCCACCGGTATTCCTCCAGATCTCTACGCATTTCACCGCTACACCTGGAATTCTACCCCCCTCTACGAGACTCTAGCTTGCCAGTTTCAAATGCAGTTCCCAGGTTGAGCCCGGGGATTTCACATCTGACTTAACAAACCGCCTGCGTGCGCTTTACGCCCAGTAATTCCG
+
CCCCCFGGGGGGGGGGGGAFGGGGGGGGGGGGGGCEGGGGGGGGGGGGEFFGGGGGGGGGGGGGDGGGG7FDGGGGGGGGFGGGGGGEGEFGGGGGGGFGGGGGGCFFGGGGGGGGGDGGGGFFFGGGGGGGGGGGFFDEDGGGFGGGGGGGGGGGGGG67DFCGGGGGGFGFGGGFEF;EEFFFGG,AF6E=EGGGGGGDGGGFFFGGGGGGGGGGGGCDGADF>BF4:)5DD7:61CEGEFF*:=AFG*
@M03364:276:000000000-BLYN8:1:1101:17705:7932 2:N:0:1
GGACTACCAGGGTTTCTAATCCTGTTTGCTCCCCACGCTTTCGAGCCTCAGTGTCAGTTACAGGCCAGAGAGCCGCTTTCGCCTCCGGTGTTCCTCCATATATCTACGCATTTCACCGCTACACATGGAATTCCACTCTCCTCTCCTGCACTCAAGTCTCCCAGTTTCCAATGCACACAATGGTTGAGCCACTGCCTTTTACATCAGACTTAAGAAACCACCTGCGCTCGCTTTACGCCCAATAAATCCGG
+
CCCCCGGGGGGGGGGGGGGGGGGGGGGGGGGGGGGGGGGGGGGGGGGGGGGGGGGGGGGGGGGGGGGFGGGGGGGGGGGGDGGEFGGGGGGGGGGGGGGGGGGGGGGGGEGGGFGGGGG=FGGGEGFGGGGGGGGGGGGGCGGGGGGFGGGGC8EFGGGGGGGGGGGGGFGGGGGGGGGGGG8DFGFGFEGGGGGGGGGFDDGCFDGCFGFCCGCGDGFFFEFFFFFFFFFFFGGCFFGGG:;6CGFFGG>
@M03364:276:000000000-BLYN8:1:1101:6909:7934 2:N:0:1
GGACTACTCGGGTTTCTAATCCTGTTTGCTCTCCACGCTTTCGAGCCTCAGTGTCAGTTACAGGCCAGAGAGCCGCTTTCGCCTCCGGTGTTCCTCCATATATCTACGCATTTCACCGCTACACATGGAATTCCACTCTCCTTCCCTGCACTCAAGTCTCCCAGTTTCCAATGCACACAATGGTTGAGCCCCTGCCTTTTACATCAGACTTAAGAAACCACCTGCGCTCGCTTTACGCCCAATAAATCCGG
+
C<ACCF@FE;CCCC;EEEE9;CF9EAFGGGC,CFCEFGE7FCGFGGGGGFCFFGGGAC<FFFFA<FGG<F8CFDC:FE,5BE,FFD:B>FG@FAE<EDDFGA@,4CAB:B??FFGDFF:+>@EEGF<FFCEEE,4FE@>F,=,+48EFGGGCFEGFGD=FC,6,,CEGGGGFCF8E8?EC,9,6@@@DE8+31+:D9;EFC?;+=8*;7*2C+CC8*3,45**))*-*:/))*:86?@**/.6)*++/2:3
@M03364:276:000000000-BLYN8:1:1101:24519:7955 2:N:0:1
GGACTACTAGGGTTTCTAATCCTGTTTGCTCCCCACGCTTTCGAGCCTCAGTGTCAGTTACAGGCCAGAGAGCCGCTTTCGCCTCCGGTGTTCCTCCATATATCTACGCATTTCACCGCTACACATGGAATTCCACTCTCCTCTCCTGCACTCAAGTCTCCCAGTTTCCAATGCACACAATGGTTGAGCCACTGCCTTTTACATCAGACTTAAGAAACCACCTGCGCTCGCTTTACGCCCAATAAATCCGG
+
CCCCCGGGGGGGGGGGGF@FGGGGGGGGGGGGGGGGGGGGGGCFCC>FGGGGGGGGGGGGGGGGFGGGGGGGGGGGGGGFEGGGGGG>FGGGGGFGGGGGGGGGGGGGGGGEGGGGGDEEEGGGGGGGGGGGGAFG=@BFGGGFCEFGGGGGFCFGGGGGGGGFDGGGGGGGGGGCGF8+EDGGFG8?GF:DFGDGGFDFFGGGFGGGFGG7<CC7DG6CFGFEF>A?=>55D47C621BE):F7CFEC<1
@M03364:276:000000000-BLYN8:1:1101:16449:8014 2:N:0:1
GGACTACTAGGGTATCTAATCCTGTTTGCTCCCCACGCTTTCGCACCTGAGCGTCAGTCTTCGTCCAGGGGGCCGCCTTCGCCACCGGTATTCCTCCAGATCTCTACGCATTTCACCGCTACACCTGGAATTCTACCCCCCTCTACGAGACTCTAGCTTGCCAGTTTCAAATGCAGTTCCCAGGTTGAGCCCGGGGATTTCACATCTGACTTAACAAACCGCCTGCGTGCGCTTTACGCCCAGTAATTCCG
+
CCCCCGGGGGGGGGGGGGGGGGGGGGGGGGGGGGGGGGGGFGGGGGGGGFGGGGGEEGGGGGGGGGGGGGGGGGGGGGGGGGGEGGGDGGGGGGGGGGGGGGGGGGGFGGGGGGFGGGGGEGGGGGGGGGGGGGGGGGGCEGGGGGG+C:EGGCFGGGGGGGGGGGGGGGGGFGGGGGGGGFFGGGGGGGGGGGGDGGGGGFGGFGGGGGGGFGGC>FFGDCAD@F@E:BFFGGGFFFDGED:FFGFFGGF
@M03364:276:000000000-BLYN8:1:1101:26783:8017 2:N:0:1
GGACTACCCGGGTTTCTAATCCTGTTTGCTCCCCACGCTTTCGAGCCTCAGTGTCAGTTACAGGCCAGAGAGCCGCTTTCGCCTCCGGTGTTCCTCCATATATCTACGCATTTCACCGCTACACATGGAGTTCCACTGTCCTCTTCTGCACTCAAGTCTCCCAGTTTCCAATGCACTTCTTCGGTTGAGCCGAAGGCTTTCACATTAGACTTAAAAGACCACCTGCGCTCGCTTTACGCCCAATAAATCCG
+
C@CCCCCEEFGGGGCEFG9FCEFGGGFGDFGGGGF@FGGECAFFFEGFFGGEGGFGGGGGGGGFGGGGFFFG<8B7C,@EFGGGGC:F@CFFG99EEGDCFF=F;EEDDCFFGGGGFFC8CCEFG8@4BEAFFDFFGCEA@E=DGGFE9FFFFF=9EDDDCG?88CFGGGGGGGE8=AFFFFGGDECCF@EC@CCEFG,C>FFFFC+:FC@F+:=CC4119;5>EAB>(845C357F?E@EB?)C7+7CF)
@M03364:276:000000000-BLYN8:1:1101:18042:8042 2:N:0:1
GGACTACTGGGGTATCTAATCCTGTTTGCTCCCCACGCTTTCGCACCTGAGCGTCAGTCTTCGTCCAGGGGGCCGCCTTCGCCACCGGTATTCCTCCAGATCTCTACGCATTTCACCGCTACACCTGGAATTCTACCCCCCTCTACGAGACTCTAGCTTGCCAGTTTCAAATGCAGTTCCCAGGTTGAGCCCGGGGATTTCACATCTGACTTAACAAACCGCCTGCGTGCGCTTTACGCCCAGTAATTCCG
+
CCCCCE,EFGGGGDFGGGGGGGGGGGGGGGGGGGGGGGGGGGGGGGGGGGGFGGGGGGGGGGGGGGGFFEGGGEECEGGGGGGGGG@FGGGG9FGEFFF,<FCFGGGGGGGGGGGDFEGGGGGGGFGGGDFBFGGGGGGGGGGGGGFGGGGGGGGFGGGFGGGGGGGGGGEGGGDDEFGGFGGGGGC69DGFCDGGCEGCFFC7FGF>>FGGGFGFDGCFAE>DFFBF?)<>DD<262>5CE:/*:=9772
@M03364:276:000000000-BLYN8:1:1101:19520:8048 2:N:0:1
GGACTACAGGGGTATCTAATCCTGTTTGCTCCCCACGCTTTCGAGCCTCAGTGTCAGTTACAGGCCAGAGAGCCGCTTTCGCCTCCGGTGTTCCTCCATATATCTACGCATTTCACCGCTACACATGGAATTCCACTCTCCTCTCCTGCACTCAAGTCTCCCAGTTTCCAATGCACACAATGGTTGAGCCACTGCCTTTTACATCAGACTTAAGAAACCACCTGCGCTCGCTTTACGCCCAATAAATCCGG
+
CCCCCGGGGGGGGGGGGGGGGGGGGGGGGGGGGGGGGGGGGGGGGGGGGGGGGGGGGGGGGGGGGGGGGGGGGGGGGGGGGGGGGGGGGGGGGGGGGFGGGGGFGGGGGGGGGGGGGGGGGGGGFGGGGGGGGGGGGGGGGFGGGGGGGFGGGG8EGGGGDBFGGGGGGGGGFGGGGGGGGGGGGGGGGGGGGGGGGGGGGGGGFCG5FFGCFGG>DFGGFGFBBDFFFFF>DFFFFFGGGFFFGGFC6DC
@M03364:276:000000000-BLYN8:1:1101:9936:8050 2:N:0:1
GGACTACAGGGGTTTCTAATCCTGTTTGCTCCCCACGCTTTCGAGCCTCAGTGTCAGTTACAGGCCAGAGAGCCGCTTTCGCCTCCGGTGTTCCTCCATATATCTACGCATTTCACCGCTACACATGGAATTCCACTCTCCTCTCCTGCACTCAAGTCTCCCAGTTTCCAATGCACACAATGGTTGAGCCACTGCCTTTTACATCAGACTTAAGAAACCACCTGCGCTCGCTTTACGCCCAATAAATCCGG
+
CCCCCGGGGGGGGGGGGGGGGGGGGGGGGGGGGGGGGGGEGGGGGEGGGGGGGGGGGGGGGGGGGGGGGGGGGGGGGGGGGGGGGGGGGGGGG9EGGGGGGGGGGDGGGCFGGGGGGGGGGGGGGGGGGGGGGGGGGGGFFFGGGGGGGGGGDEBFEGGGGGGGGGGGCGFGGGGGGGGGGGGGGGGGGG68FFFFFGGG?FGGFG5*979CC;>FGGGGFCF5@EA5(2:?C<+/:(=8C5@F:DFE<CC
@M03364:276:000000000-BLYN8:1:1101:9870:8063 2:N:0:1
GGACTACCCGGGTTTCTAATCCTGTTTGCTCCCCACGCTTTCGAGCCTCAGTGTCAGTTACAGGCCAGAGAGCCGCTTTCGCCACCGGTGTTCCTCCATATATCTACGCATTTCACCGCTACACATGGAATTCCACTCTCCTCTCCTGCACTCAAGTCTACCAGTTTCCAATGCATACAATGGTTGAGCCACTGCCTTTTACACCAGACTTAATAAACCACCTGCGCTCGCTTTACGCCCAATAAATCCGG
+
CCCCCGGGGGGGGGGGGGGGGGGGGGGGGGGGGGGGGGGGGGGGGGGGGGGGGGGGGGGGGGGGGGGGGGGGGGGGGDGGGGGGGGGGGGGGGGGDCFGGGFGGGGGGGGGCGGGGGGGGGGGGGGGGGGGGGGDFGGGGGGGGGGGFGGGGFGFGGGGGGGGGGGGGGGGGGGEFCDFFGGGGGG6EGD?FEE?FGGGGGGGGFGF>FGCC@FFG>?C>FGFFF4A?@D>AFCCCB@88C)():C=CCG<
@M03364:276:000000000-BLYN8:1:1101:11631:8067 2:N:0:1
GGACTACAGGGGTTTCTAATCCTGTTTGCTCCCCACGCTTTCGCACCTGAGCGTCAGTCTTCGTCCAGAGAGCCGCTTTCGCCTCCGGTGTTCCTCCATATATCTACGCATTTCACCGCTACACATGGAATTCCACTCTCCTCTTCTGCACTCAAGTCTCCCAGTTTCCAATGACCCTCCCCGGTTGAGCCGGGGGCTTTCACATCATACTTAAGAAACCGCCTGCGCTCGCTTTACGCCCAATAAATCCG
+
CCCCCGGGGGGEBFGGGGGGGGGGGGGGGGDGGEDEGCFFGGGGGGCFFFGGGGGGDGGGGFGGGGDDDGGGGGGGGEFGDGGGFFEC@@CFEA@CBFDFCE;FEGGGGG:C9DGGGEGGGGGGGGFGFFF@FFGGCGCFGCDF9@EFFFGFF8@FGGFAEGGG8,@EAA9E8BE8=DFCGGCEEEECCG8E7:E5C>;,8CCGFGF+;CD7+1;1@CE6)5;(/=;3()0<DFFAF6C*>DB)>7*6791
@M03364:276:000000000-BLYN8:1:1101:27885:8105 2:N:0:1
GGACTACAAGGGTTTCTAATCCTGTTTGCTCCCCACGCTTTCGCACCTGAGCGTCAGTCTTCGTCCAGGGGGCCGCCTTCGCCACGGTTATTCCTCCAGATCTCTACGCATTTCACCGCTACACCTGGAATTCTACCCCCCTCTACGAGCCTCTAGCTTGCCAGTTTCAAATGCAGTTCACAGTTTGATCCCGGGGATTTCACATCTGACTAAAAAAACCGCCTGCGTGCGTTTTACGCCCAGTAATTCCG
+
CCCCCGGG;FEGG,B;6C@FFGAFGA@6CFFFFEFC@+CFGE7@,C:;;@ED@@B66<66<@7@B,8,,B+@C:68>FC<,C=CE+@,4BE<59C<E<,C,:9F;AC<:+BF<,5C,+4+@+=484A=B,A8DEEG938FE@+6@FC+++30,,,,3,@8*6,@FFBFGCC;BF;;D7E,;>D,F,,5,,;4AEG4*;:9++1+12:11:>10*0;21=7)C>(()(.(0)09C*60-;?/<19C*7)0*2
@M03364:276:000000000-BLYN8:1:1101:24389:8108 2:N:0:1
GGACTACCCGGGTATCTAATCCTGTTTGCTCCCCACGCTTTCGAGCCTCAGTGTCAGTTACAGGCCAGAGAGCCGCTTTCGCCTCCGGTGTTCCTCCATATATCTACGCATTTCACCGCTACACATGGAATTCCACTCTCCTCTCCTGCACTCAAGTCTCCCAGTTTCCAATGCACACAATGGTTGTGCCACTGCCTTTTACATCAGACTTAAGAAACCACCTGCGCTCGCTTTACGCCCAATAAATCCGG
+
CCC@CFF<FGGGGDGFFFFGGGGFF9FGGGGDGGGGG:FFFA@<FCFGGGGGCEGEF<EFGFGGGCFGGD,C7FEGBFFFGGDG?=CFFEFCF,@?EGGCEFGGGGGGG7BCGGGDGGGGGCFGD@FGFDEGAFFGG@DFCDFFFGG8E88+7@EFFGCG9ECFDFGFG;;BE>E=FF+=FFGFF>+@A;,<EGGD,@BEF8@C+592*;FF7++=CCGG41;>2?>?>D???FDE)(8*:886CFF?9DG
@M03364:276:000000000-BLYN8:1:1101:12608:8173 2:N:0:1
GGACTACAAGGGTATCTAATCCTGTTTGCTCCCCACGCTTTCGAGCCTCAGTGTCAGTTACAGGCCAGAGAGCCGCTTTCGCCTCCGGTGTTCCTCCATATATCTACGCATTTCACCGCTACACATGGAATTCCACTCTCCTCTCCTGCACTCAAGTCTCCCAGTTTCCAATGCACACAATGGTTGAGCCACTGCCTTTTACATCAGACTTAAGAAACCACCTGCGCTCGCTTTACGCCCAATAAATCCGG
+
CCCCCGGGGGGGGGGGGGGGGGGGGGGGGGGGGGGGGGGGGGGGGGGGGGGGGGGGGGGGGGCGGEGFGGGGGGGDGGGGGGGGGGGGGGGGGGGGGGGGGGGGGGFGGFGGFFGGGGGG>CGGGGGGGFFGGGGGGGGGGGGGGGGGGFGFGDEFGGGGGG8EGFGGGGEFFGGGCGG6EFGGGGGGGGGFFGGFGGGGDGF+<CF5CFG+=CFFGGDFAEFF:>A*-9))95+94(:8A::ADDA?CCC
@M03364:276:000000000-BLYN8:1:1101:26275:8183 2:N:0:1
GGACTACTCGGGTTTCTAATCCTGTTTGCTCCCCACGCTTTCGCACCTGAGCGTCTGTCTTCGTCCAGGGGGCCGCCTTCGCCACCGGTATTCCTCCCGATCTCTACGCATTTCACCGCTACACCGGGAATTCTCCCCCCCTCTACGAGACGCCAGCTCGCCAGTTTCACATGCAGTTCCCAGGTTGAGCCCGGGGACTTCACACCGGACGTAACAAACCGCCTGCGCTCGCTTTACCCCCCGGACATCCG
+
C@-ACDG98F,CF,,6<E,6CC<E-;C,,C<E<BF++@,,,6,B6@FGDFC,@F7,9;C,,C@CF:C6,8++:CF@CG7,BFB:B<7+@7?,5,,9A+@+8=,CE9FF@C?4<9,5E?C+4FBDF+++8@,@F9,C,BECC*:CB;8*3@:*4*4@D6,*:==C,B,6,,?,,<C+5=?F++3*796??+?CCE*8*/*300+:)/))/)/9*****1;:@=)((.1.(7>:53*66)<5:)-)9)))2*1
@M03364:276:000000000-BLYN8:1:1101:14537:8236 2:N:0:1
GGACTACTAGGGTATCTAATCCTGTTTGCTCCCCACGCTTTCGAGCCTCAGTGTCAGTTACAGGCCAGAGAGCCGCTTTCGCCACCGGTGTTCCTCCATATATCTACGCATTTCACCGCTACACATGGAATTCCACTCTCCTCTCCTGCACTCAAGTCTACCAGTTTCCAATGCATACAATGGTTGAGCCACTGCCTTTTACACCAGACTTAATAAACCACCTGCGCTCGCTTTACGCCCAATAAATCCGG
+
CCCCCGGGGGGGGGGGGCGFGGGGGGGGGGGGGGGGGGGGGGGGGGGGGGGGGGGGGGGGGGGGGGGFGGGGGGGGGGGGGGGGGGGGGGGGGGGGGGGGGGGGGGGGGGGGGFGGGGGGGGGGGGGGG@GGGFGGGGGGGGGGFGF?GGGGGGGGGGGGGGGGGGGGGGFGGGCGFGG8EGFGFCEGDG8DFCGGGGGGGGGGFGD+@DDGFGGG+?6C?7FE=EA5>DBBGFFE:@GGGF=FGGF<<D/
@M03364:276:000000000-BLYN8:1:1101:22369:8243 2:N:0:1
GGACTACTAGGGTTTCTAATCCTGTTCGCTCCCCACGCTTTCGAGCCTCAGCGTCAGTTACAGACCAGAGAGCCGCCTTCGCCACTGGTGTTCCTCCATATATCTACGCATTTCACCGCTACACATGGAATTCCACTCTCCTCTTCTGCACTCAAGTCTCCCAGTTTCCAATGACCCTCCCCGGTTGAGCCGGGGGCTTTCACATCAGACTTAAGAAACCGCCTGCGCTCGCTTTACGCCCAATAAATCCG
+
CCCCCGFGGGGGGGGFGFGGGGGGGGGGGGGGGGGGGGGGGGGGGGGGGGGGGGGGGGGGGGGCGGFGGGGGGGGGGGGFGGGGGGGG<BFGFGGGEGGGGGGFFGF4CBFGGGDEFGGGGGFGGGFGGGGGGGGGFFGGGG?DGGGGGFGGGG?EEGGGGGGC=EFGGGGGGGGCFFG8EGEGGGGGGGGGGGGGGGGGGGGGCGCCD?FGFGGCF4FGFG>3=A;),=>EDC3)*(2CG>1><F6:FG7
@M03364:276:000000000-BLYN8:1:1101:18212:8276 2:N:0:1
GGACTACTGGGGTTTCTAATCCTGTTTGCTCCCCACGCTTTCGAGCCTCAGTGTCAGTTACAGGCCAGAGAGCCGCTTTCGCCTCCGGTGTTCCTCCATATATCTACGCATTTCACCGCTACACATGGAATTCCACTCTCCTCTCCTGCACTCAAGTCTCCCAGTTTCCAATGCACACAATGGTTGAGCCACTGCCTTTTACATCAGACTTAAGAAACCACCTGCGCTCGCTTTACGCCCAATAAATCCGG
+
CCCCCFGGGGGGGGGGGGFGGGGGGGGGGGGGFGGGGGGGGGGGGDEFGFGGGGGGGGGGGGGGGGGGGGGGGGGGEFGGDGGGGGGGGGGEGGGGGGGGGGGGGGGGGDEGGGGGGGGGGGGGGGGGGGGGGGGGGGGGGGGGGGGGGGGGFEFGGGGGGGGGGGGGGG;D?CGGGGGFFGGGFDCGG7,:CCGGGGGFFFGGFFGFGGGGFGFCGGDCFGF9BFFFF44BGFCCFFGEEFDADFF?FGD
@M03364:276:000000000-BLYN8:1:1101:6582:8284 2:N:0:1
GGACTACCAGGGTTTCTAATCCTGTTTGCTCCCCACGCTTTCGCACCTGAGCGTCAGTCTTCGTCCAGGGGGCCGCCTTCGCCACCGGTATTCCTCCAGATCTCTACGCATTTCACCGCTACACCTGGAATTCTACCCCCCTCTACGAGACTCTAGCTTGCCAGTTTCAAATGCAGTTCCCAGGTTGAGCCCGGGGATTTCACATCTGACTTAACAAACCGCCTGCGTGCGCTTTACGCCCAGTAATTCCG
+
CCCCCGGGGGGGGGGGGGGGGGGGGGGGGGGGGGGGGGGGGGGGGGGGGGGGGGGGGGGGGGGGGGGGGGGGGGGFGGGGGGGGGGGGGGGGGGGGGGGGGGGCGGFFFGGEGGGGGGGGGGGGGGGGGGGGGGGFDGEGGGGGGGGDGGGGGGGGGGFGGGGGGGGGGGGGGFGGGGGGCFGGFGGGGGGGGGCGDGGGGGCDFGGGDGGGGFGGGGGG:E><?F>>().7DDFFF:EE7)46>7@9FD*
@M03364:276:000000000-BLYN8:1:1101:22568:8301 2:N:0:1
GGACTACTGGGGTTTCTAATCCTGTTTGCTCCCCACGCTTTCGAGCCTCAGTGTCAGTTACAGGCCAGAGAGCCGCTTTCGCCTCCGGTGTTCCTCCATATATCTACGCATTTCACCGCTACACATGGAATTCCACTCTCCTCTCCTGCACTCAAGTCTCCCAGTTTCCAATGCACACAATGGTTGAGCCACTGCCTTTTACATCAGACTTAAGAAACCACCTGCGCTCGCTTTACGCCCAATAAATCCGG
+
CCCCCFFGGGFGGGGGGFFFGGGGGGGGGGGGGGGGGGGGGGG?EFGGGGGGGGGGGGGDGFEFGGGGGGGGGGGGGEFGGGGGGFEE7FGDGGAFGGGGGCEF;FGGGGGFGGGGGGEGGGGGGGGGGEFGGGFCGG9F8=EGFFGGF8EFFDF8EFFGFGC?FFFFE,@FDF,=AF6+3,@EF>CFGC,@6ACGCFFD+=<CFCCDFCC++58+;*3,9CAFFFAFD485:*2*)(4==)()*;+76)9
@M03364:276:000000000-BLYN8:1:1101:5229:8319 2:N:0:1
GGACTACTCGGGTTTCTAATCCTGTTCGCTACCCATGCTTTCGAGCCTCAGCGTCAGTTGCAGACCAGACAGCCGCCTTCGCCACTGGTGTTCTTCCATATATCTACGCATTTCACCGCTACACATGGAGTTCCACTGTCCTCTTCTGCACTCAAGTTTCCCAGTTTCCGATGCACTTCTTCGGTTGAGCCGAAGGCTTTCACATCAGACTTAAGAAACCACCTGCGCTCGCTTTACGCCCAATAAATCCG
+
CCCCCGGGGGGGGGGGGGGGGGGFGGDFGGGGGGGGGGGGGGGGGGGGFCFGGGGGGGGGGGGFGFGGGGGFGGEGGGGGGGGGGGGGGGGGGGGGGGGGGGGGGGGGGGGGGGGGGGGE:F:A=FGFF<FEGFGGGFFGFGGFGFFGGG8DCF8DFF=EGCEDFFGGFG>EEGGGGGGGFGG6FGG9<FGGGEGEFGGGGGGGFGGGFFGGGGGCFCGFFGED26/82?EDGGG)82BEGFFFFGFC:<9
@M03364:276:000000000-BLYN8:1:1101:18244:8382 2:N:0:1
GGACTACAGGGGTATCTAATCCTGTTTGCTCCCCACGCTTTCGCACCTGAGCGTCAGTCTTCGTCCAGGGGGCCGCCTTCGCCACCGGTATTCCTCCAGATCTCTACGCATTTCACCGCTACACCTGGAATTCTACCCCCCTCTACGAGACTCTAGCTTGCCAGTTTCAAATGCAGTTCCCAGGTTGAGCCCGGGGATTTCACATCTGACTTAACAAACCGCCTGCGTGCGCTTTACGCCCAGTAATTCCG
+
CCCCCEFGGGGGGDGGGGGGGGGGGGGGGGGGGGGGGGGGGGGGGGGGGGGGGGGGGGGGGGGGGGGGGGGGGGGGGGGGGGGGGGGGGGGGGGGGGGGGGGGGGGGGG:FGGGGGGGGGGGGGGGGGGGGGGGGGGGFDEGGGGGGCEGGGGGGFGGGGGGGGGGGGGGGGGGGGGF7CGGG5<DFGGGC:CCGGGEGGGGGGFC>GGFFGFDGGGGGGFGFFDF9EFEFEGGFAFFGGGFBFGGFA*:0
@M03364:276:000000000-BLYN8:1:1101:18328:8392 2:N:0:1
GGACTACTGGGGTTTCTAATCCTGTTTGCTCCCCACGCTTTCGCACCTGAGCGTCAGTCTTCGTCCAGGGGGCCGCCTTCGCCACCGGTATTCCTCCAGATCTCTACGCATTTCACCGCTACACCTGGAATTCTACCCCCCTCTACGAGACTCTAGCTTGCCAGTTTCAAATGCAGTTCCCAGGTTGAGCCCGGGGATTTCACATCTGACTTAACAAACCGCCTGCGTGCGCTTTACGCCCAGTAATTCCG
+
CCCCCGGGGGGGGGGGGGGGGGGGGGGGGGGGGGGGGGGGGGGGGGGGGGGGGGFFGGGGGGGGGGGGGGGGGGGGGGGGGGGGGGGGGGGGGGGGGGGGGGFGGGGGGDGGGGGGGGGGCFFGGGGGGGGGGGGGGGGGGGGGFGGGGDGGGGGGGGGFFGGGGGGGGGFGGCFFGFGGGGGFGGGGGGGGGGGGCGGGGGGFFCFFGGGGGFCCG:FDEGFFFFFF?FFFG3FDFFGGGFFFGGFFGG4
@M03364:276:000000000-BLYN8:1:1101:12660:8419 2:N:0:1
GGACTACACGGGTTTCTAATCCTGTTTGCTCCCCACGCTTTCGAGCCTCAGTGTCAGTTACAGGCCAGAGAGCCGCTTTCGCCTCCGGTGTTCCTCCATATATCTACGCATTTCACCGCTACACATGGAATTCCACTCTCCTCTCCTGCCCTCAAGTCTCCCAGTTTCCAATGCACACAATGGTTGAGCCACTGCCTTTTACATCAGACTTAAGAAACCACCTGCGCTCGCTTTACGCCCAATAAATCCGG
+
CCCCCGGGGGGGGGGGGGGGGGGGGGGGGGGGGGGGGGGGGGGGGGGGGGGGGGGGGGGGGGGGGEGFDCGGGGGGGGGEGGGGGGGGG@FGGGGGGCFCFFFGGFFGGGEGGCFGGGGCFCFGGGFFGGGGGG9AFGDGGGFCGGGFF,=AEGF=CD,@FEGGGGGGGGCA,@AFF8E8AECFGE8AE:6E,,@8CFGFCGFFFCGGFG77:DDF7C,7?96))*0)-64/:4+18=ECE58FGGC<4D/
@M03364:276:000000000-BLYN8:1:1101:19174:8446 2:N:0:1
GGACTACAGGGGTTTCTAATCCTGTTTGCTCCCCACGCTTTCGAGCCTCAGTGTCAGTTACAGGCCAGAGAGCCGCTTTCGCCTCCGGTGTTCCTCCATATATCTACGCATTTCACCGCTACACATGGAGTTCCACTGTCCTCTTCTGCACTCAAGTTTCCCAGTTTCCGATGCACACAATGGTTGAGCCACTGCCTTTTACATCAGACTTAAGAAACCACCTGCGCTCGCTTTACGCCCAATAAATCCGG
+
CCCCCGGGGGGGGGGGGDFGGGGGGGGGGGGGGGGGGGGGGGGGGGGGGGGGGGGGGGGGGGGGGGGGGGGFGGGGGGGGGGGGGGGGGGGGGGGGG8FFGGGGGGGGGGGGGGGGGGGGGGGGGGGGGGGGGG9FGGGGFGGGGGGGGGGGG8FDECEFGGGGGGGGGEGGDGGGGGG6EGFAAEEGGGFGGGGFFGFGGGGGFGGGGFGFFCFFGG6;FGFFFFFF=5/8CFFCE=G*=>FAFFF<FD5
@M03364:276:000000000-BLYN8:1:1101:20128:8449 2:N:0:1
GGACTACAAGGGTTTCTAATCCTGTTTGCTCCCCACGCTTTCGCACCTGAGCGTCAGTATTCGTCCAGGGGGCCGCCTTCGCCACCGGTATTCCTCCAGATCTCTACGCATTTCACTGCTACACCTGGAATTCTACCCCCCTCTATGAGACTCTAGCTTGCCAGTTTCAAATGCAGTTCCCAGGTTGCGCCCGGGGATTTCACATCTGACTTAACAAACCGCCTCCGTGCGCTTTACGCCCAGTAATTCC
+
---6AEC<ED8FG@FGGG9<;,CFFGGC,6C,CFFC:@@,FA,F,@+B,;CE7F@FCC,<@C,:B6BF,@:F@6@C:?F9BC,BF<@4CFFD,,CC?FFG9F4A4F9F++?B@59B,AB;?,EAE:6<,A5EFAFG,,6==CEGA,6;>9D8,3CA,E;:F39,35;D,5E;ECGAF,ED,@FC7E:,4*>C>*>5/*?9CDGFC*==++2;;:>70>FG5*:6()(83B@))9D-=1**25::C?86*0
@M03364:276:000000000-BLYN8:1:1101:6237:8455 2:N:0:1
GGACTACCCGGGTTTCTAATCCTGTTTACTCCCCACGCTTTCGACCCTGAGCGTCAGTCTTCGTCCAGGCGGCCGCCTTCGCCACCGGTGGTCCTCCTGAGCTCTACGCATTTCACCGCTACACCTGGAATTCTTCCCCCCTCTTCGAGACTCAAGCGGGGCAGTTTCAAATGCAGTTCCCGGGTCGAGCCCTGGGATTTCACATCTGACGTACCAATCCGACATCGTGCCCTTTACACCTAGTAATTCTG
+
<-ACCGEFGGEEC,CFFF@CCE9EF<C,CCFE<,CFE7F7<9C,,++;,6,,@FCCCCC,,<D<@,@E@,+6@+66:CBEDFG:=FF@C++8FBA<,,,,,44AE9FGEECCF?EEF@@>C+,:,,:DFCFCD9;,>,,8++@?,,6+4@B>F6,5E**4*:*:FFGGCFB,42=AEE735**:F*8:*;EF*;*;6@6<2*<**6**?F*97*/0**00)*.((0()4)))290)0)<;*9)1**0-:**
@M03364:276:000000000-BLYN8:1:1101:11844:8489 2:N:0:1
GGACTACTAGGGTATCTAATCCTGTTTGCTCCCCACGCTTTCGCACCTGAGCGTCAGTCTTCGTCCAGGGGGCCGCCTTCGCCACCGGTATTCCTCCAGATCTCTACGCATTTCACCGCTACACCTGGAATTCTACCCCCCTCTACGAGACTCTAGCTTGCCAGTTTCAAATGCAGTTCCCAGGTTGAGCCCGGGGATTTCACATCTGACTTAACAAACCGCCTGCGTGCGCTTTACGCCCAGTAATTCCG
+
CCCCCGGGGGGGGGGGGGGGGGGGGGGGGGGGGGGGGGGGGGGGGGGGGGGGGGGGGGGGGGGGGGGFFGGGGGGGGGGGGGGGGGGGGGGGGGFDFGGGGGGGGGGGGFGGGGGGGGDGGGGGGGGGCEGGFFFGG>DEGEGGGGGEDGGGGGGGGGGGGGCCGGG;CEEGGFFCA@FDDFFGFCGFDGGGGDEC5=:?DFE>ADC@:CCGGGGFD<EG>GFFFF>DBFFD3<FA?2:ECB0?F>@4>F2
@M03364:276:000000000-BLYN8:1:1101:14632:8491 2:N:0:1
GGACTACTCGGGTTTCTAATCCTGTTTGCTCCCCACGCTTTCGCACCTGAGCGTCAGTCTTCGTCCAGGGGGCCGCCTTCGCCACCGGTATTCCTCCAGATCTCTACGCATTTCACCGCTACACCTGGAATTCTACCCCCCTCTACGAGACTCTAGCTTGCCAGTTTCAAATGCAGTTCCCAGGTTGAGCCCGGGGATTTCACATCTGACTTAACAAACCGCCTGCGTGCGCTTTACGCCCAGTAATTCCG
+
CCCCCGGGGGGGGGGGGGGGGGGGGGGGGGGGGGGGGGGGGGGGGGGFGGGGGGGGGGGGGGGGGGGGGGGGGGGGGGGGGGGGGGGGGGGGGGGGGGGDGGGGGGGGGGGGGGGGGGGGGGGGGGGGGGGGGGGGGGGEGGGGGGGDGGGGGGGFCGGGGGGGGGGFGGGGGFGGGFFGGGFGGGGCFGGGGGGG5EGEDG?FFFGGGGGGGGGGGFCFFGFDDF>EFFFFGGGFFFEEGB?FGGFFD?C
@M03364:276:000000000-BLYN8:1:1101:26504:8491 2:N:0:1
GGACTACCGGGGTATCTAATCCTGTTTGCTACCCATGCTTTCGAGCCTCAGCGTCAGTTACAGACCAGACAGCCGCCTTCGCCACTGGTGTTCTTCCATATATCTACGCATTTCACCGCTACACATGGAGTTCCACTGTCCTCTTCTGCACTCAAGTTTCCCAGTTTCCGATGCGCTTCTTCGGTTGAGCCGAAGGCTTTCACATCAGACTTAAGAAACCGCCTGCGCTCGCTTTACGCCCAATAAATCCG
+
CCCCCGGGDGGGGGGGGGCGGGGGGGGGGGGGGGGGGGGGGGGGGGGGGGGGGGGGGGGGGGGGGGGGGGGGGGGGGGGGFGGGGGGFCFGGGGFGGGGGGGGGGGGGGGDEGGGGGGGGGGGGGGGGGGGGDGFGFFGFGGGGEFGFGGGGGGGGGGDDFGGFGGFGGDGGGGGGGGGFGGFCF>3@AFGGGGGGEGGDGGGGFGF>47?FFDFGGGGGB=BFFF@E>EFFGGF<F3CGGE1AFGFCG*1
@M03364:276:000000000-BLYN8:1:1101:17811:8495 2:N:0:1
GGACTACAGGGGTTTCTAATCCTGTTTGCTCCCCACGCTTTCGCACCTGAGCGTCAGTCTTCGTCCAGGGGGCCGCCTTCGCCACCGGTATTCCTCCAGATCTCTACGCATTTCACCGCTACACCTGGAATTCTACCCCCCTCTACGTGCCTCTAGCTTGCCAGTTTCTAATGCAGTTCCCTGGTTGAGCCCGGGGATTTCACGTCTGACTTAACCAACCGCATGCATTGCCTTTACGCCCCGTAATTCCG
+
CCCCCACCF9CECGGECFCE,@E<FFF89<CFF>@CFGGGGGGDF+@@<AD<FF@GFGAFGC@F@FCF8,+@:FDCEFCC,,=FFCFEEGGGC9;?<9=,,ACEFEEFFFCCFFFE?4@CE:=48A3AFFFF,CB@C88:78+=DBD,,++=DF=,@3>D*@;FGBFF,,,5,,335:;C,,,*@,*,4,,=5****3CF+;F*2:7C7:C+1CF*0*:1)::1())*-***2*>)0(;/*)(07>:ACC<
@M03364:276:000000000-BLYN8:1:1101:27572:8503 2:N:0:1
GGACTACCGGGGTATCTAATCCTGTTTGCTCCCCACGCTTTCGAGCCTCAGTGTCAGTTACAGGCCAGAGAGCCGCTTTCGCCTCCGGTGTTCCTCCATATATCTACGCATTTCACCGCTACACACGGAATTCCACTCTCCTCTCCTGCACTCAAGTCTCACAGTTTCCAATGAAAACAATGGTTTAGCCACGGCCTTTTACATCAGACTTAAGATACCACCTTCTCTCGCGTTAAGCCCAATAAATCCGG
+
CCCCC@C,+6@@CFGGGGAFAEFFGGGGFGGF@FGC@FGGGCEEFFFGGGFFFGGGGFFGGCF8<F8CD<8FFG7E7,:FC:F7F8:CF7FF9F9FG,?FFFGCEEFGGGGGGCA?FEEE:FFGC+@+@FGFEC9E9,7DFEEDFGGGGFGGDB>=FFG,,,6DFGGA,7@@8,,7,133D,@EF,,,@F9C@*5*@E>C+:E++=94**5=C2C7@8,,2:))0*88>BD:DGG(+/+4*:@FF+15;9)
@M03364:276:000000000-BLYN8:1:1101:22139:8509 2:N:0:1
GGACTACTGGGGTTTCTAATCCTGTTTGCTCCCCACGCTTTCGAGCCTCAGTGTCAGTTACAGGCCAGAGAGCCGCTTTCGCCACCGGTGTTCCTCCATATATCTACGCATTTCACCGCTACACATGGAATTCCACTCTCCTCTCCTGCACTCAAGTCTACCAGTTTCCAATGCATACAATGGTTGAGCCACTGCCTTTTACACCAGACTTAATAAACCACCTGCGCTCGCTTTACGCCCAATAAATCCGG
+
CCCCCGGGGGGGGGGGGGGGGGGGGGGGGGGGGGGGGGGGGGGGGGEGGGGGGGGGGGGGGGGGGGGGGGFGGGGGGDFFCGDFGGGGGGGGGGGGGGGGGGGFFFGGGGDGGGGGGGGGGGFDGGGGGD,FGAFGGGGGGGGGGGGGGGGDFGFGGGGFF9DEFFFFFGGGFGGGGGGGFFCGFGGGGGGGGFGGG9DGGGDF?DCDGGCGDFGGGGDFAGA@BAADFDF>FFGE495E:55FDGFE4D/
@M03364:276:000000000-BLYN8:1:1101:17200:8557 2:N:0:1
GGACTACAAGGGTTTCTAATCCTGTTTGCTCCCCACGCTTTCGAGCCTCAGTGTCAGTTACAGGCCAGAGAGCCGCTTTCGCCTTCGGTGTTCCTCCATATATCTACGCATTTCACCGCTACACATGGAATTCCACTCTCCTCTCCTGCACTCAAGTCTCCCAGTTTCCAATGCACACAATGGTTGAGCCACTGCCTTTTACATCAGACTTAATAATCCACCTCCGCTCGCTTTACGCTCAATAAATCCGG
+
CCCCCGFG@EFEGGG9CF6F<<CFGGFGFFG,,6CFGDFGGEGFC,6EEFFFEGFGGGGFGG9FC:FFF<86<CFGCFFAB,C@,:FEGC=CEFGGGGFGG,C9EFFFDFBFAFFCGGDEDFEG9FF8FF?E;F,EFEB<F=BD8FGGG8E8@?89@FFDED8E<D93@=DGC8FGGG6+,6,7C+,6,,6DCEFF@BDF78:+3+97?DFG7B+C+5=9ACA5)*05:*9*27+959*6:*1+*==?48:
@M03364:276:000000000-BLYN8:1:1101:2737:8559 2:N:0:1
GGACTACTAGGGTTTCTAATCCTGTTTGCTCCCCACGCTTTCGCACCTGAGCGTCAGTCTTCGTCCAGGGGGCCGCCTTCGCCACCGGGATTCCTCCAGATCGCTACGCATTTCACCGATACACTTGGAATTCTACCCCCCTCTACGAGACTCAAGCTGGCCAGTTTCGAATGCAGTTACCAGGTTGAGCCCGGGGATTTAACATCTGACTTAACAAACCGCCTGCGCGCTCTTTACGCCCAGTAAGTCCG
+
A@B-8;@F,C,E@@76,F,C,C,6CE9<<<FEF@C@C>@BF<FDECGGF<6EF6B@66;EE,C,,8@F8@+C@FFF:,,,4??7,BFG+@:?C,C,B=F?<E++,6:CF@@CEDF,E:4++8=<,7<FDF,:=FA9>,6=:5+=CF688CE7,,64EC,63D?:?;,D**22,62,D:,>,6?*?CEFC,,==E5C=8*3++418*2:CFC7+2+1;8==@*)1()()-7)8*:CAF4**1)(0*0*.:*1
@M03364:276:000000000-BLYN8:1:1101:23896:8575 2:N:0:1
GGACTACCCGGGTTTCTAATCCTGTTCGCTCCCCACGCTTTCGAGCCTCAGCGTCAGTTACAGGCCAGAGAGCCGCTTTCGCCTCCGGTGTTCCTCCATATATCTACGCATTTCACCGCTACACATGGAGTTCCACTTTCCTCTACTGCACTCAAGTCATCCAGTTTCCAAAGCAATTCCTCAGTTGAGCTGAGGGCTTTCACTTCAGACTTAAATAACCGCCTGCGCTCGCTTTACGCCCAATAAATCCG
+
CCCCCGGFGGGGEGGGGGGGGGGGGGFGGGGGGGGGGGGGGGGGGGGGGGGGGGGGGGGDGG?FGGGFGGGGGGGGGGGGGGGGGGGGGGGGFGGGGGGGGGGGGGGGGCGGGGGGGGGGGGGFFFFFGGFEFG,=E9EGGGGFCFGGGFFGGCGGGGGFGGECFGGGFAD9FGCFFGGFGFCFFCGFG7EGCFG5EFDF7<ECFGGDFGGGGGGGGFGFDGFFFFFFF>55CC<3A1B8C5;FGC6?CGC
@M03364:276:000000000-BLYN8:1:1101:19820:8587 2:N:0:1
GGACTACTAGGGTTTCTAATCCTGTTTGCTTCCCACGCTTTCGCACCTGAGCGTCAGTCTTCGTCCAGGGGGCCGCCTTCGCCACCGGTATTCCTCCAGATATCTACGCATTTCAGCGCTACACCTGGAATTCCACCCCCCTCTACGAGACTCAAGCTTGCCAGTTTCAAATGCAGTTCCCAGGTTGAACCCGGGCGTTTCCCACCGGCCTGAACACACCGCTGCCGTGCGCGTTACGCCCAGTAATTCCG
+
<BCCCGFFGFGEFFE<FG,,CCA<CCEFGG,CFGD@FFGEFGEFGC@B,EE,@FEECF,6@;DE7F:F,B:+8FCGGGGDFB=F:ECEF+BFF@9EFDD9A,;FFFGGC+8BFED,5>@EDGCGGC<<AEA:F,=3,++8B@EGFD63>+4=>,,,,33,@EC>FGAF7,;DF9,,,,5,>DC572:,,?*414***3:CD+<*82)))25*0**+**/*7C5(-.,8,.)5)9)-)-/**).97094>2*
@M03364:276:000000000-BLYN8:1:1101:7977:8592 2:N:0:1
GGACTACTCGGGTTTCTAATCCTGTTTGCTCCCCACGCTTTCGAGCCTCAGTGTCAGTTACAGGCCAGAGAGCCGCTTTCGCCTCCGGTGTTCCTCCATATATCTACGCATTTCACCGCTACACATGGAATTCCACTCTCCTCTCCTGCACTCAAGTCTCCCAGTTTCCAATGCACACAATGGTTGAGCCACTGCCTTTTACATCAGACTTAAGAAACCACCTGCGCTCGCTTTACGCCCAATAAATCCGG
+
CCCCCGGGGGGGGGGGGGGGGGGGGGGGGGGFFFGGGGGGGGGGGGGGGGGGGGGGGGGGGGGGGGGGGGGGGGGGGGGEGDGGEGGGGGGGGGGGGGFGGGGGGGFGEGGGGGGGGGGGGGFGEGGGGEFGGGGGGGGGGGFFGGFGGGGGGGGGGGFGAGG8DFFGGGFGGGGGGGGFGG?FFEFGGE:CGGGGGGGGFGF7BFG5CF9CGFFCFGGGFGF@DEADDFFFFGC=>=:CG)3A*@A?87:
@M03364:276:000000000-BLYN8:1:1101:2844:8603 2:N:0:1
GGACTACCAGGGTATCTAATCCTGTTTGCTCCCCACGCTTTCGCACCTGAGCGTCAGTCTTCGTCCAGGGGGCCGCCTTCGCCACCGGTATTCCTCCAGATCTCTACGCATTTCACCGCTACACCGGGAATTCTACCCTCCTCTACGAGACTCTAGCTGTCCAGTTTCAAATGCAGTTCCCAGTTTGAGCCCGGGGTTTTCACATCTTACTTAACAAACCGCCTGCCGTCGTTTTCCGCGCAGTATGTCCG
+
B9ACC@FGFF@GGCF9,C@<FCE<FGAFGF9,:,;8CFFFGGGEGE7EC@8FCFG@FF,E@FFFB@,CCF7FCEG:BFGAB7C:?,C+>FFGGFGFEF8?F<9BAEDFCC+=EFGGG7BC@FGB,+33=+AF;CEEC,,@CFD+9EF+3C@:?9EEGG9@9>:B=9DGGGGF99;DEF<FF9B,7?,B*,,*4*B****4++=:@4+11+;;C7+3*;C557840=()45))1/*)*-**/.37C**):**
@M03364:276:000000000-BLYN8:1:1101:7270:8661 2:N:0:1
GGACTACAAGGGTTTCTAATCCTGTTTGCTCCCCACGCTTTCGCACCTGAGCGTCAGTCTTCGTCCAGGGGGCCGCCTTCGCCACCGGTATTCCTCCAGATCTCTACGCATTTCACCGCTACACCTGGAATTCTACCCCCCTCTACGAGACTCTAGCTTGCCAGTTTCAAATGCAGTTCCCAGGTTGAGCCCGGGGATTTCACATCTGACTTAACAAACCGCCTGCGTGCGCTTTACGCCCAGTAATTCCG
+
CCCCCGGGGGGGGGGGGGGGGGGGGFGGGGGGGGGGGGGGGGGGGGGGFECGGGGGGGGGGGGGGGGGGGGGEGGGGGGGDFGGGGGGGDGGGGGGGGGGGGFGGGGGGGGGGGGGGGGGGDGGGGGFGGGGFAEFF8FFGGGGGGGEGGGGGGGGGGGFFGGFFGGGGGDGGGGGGFGCGFGGGGGGGGGGDGGGGGGG77FFFFGCDDDGGCFGGGGCBGA?DFFF?DDFGGGAFBGEE3:FG*=2:F6
@M03364:276:000000000-BLYN8:1:1101:16555:8671 2:N:0:1
GGACTACTGGGGTATCTAATCCTGTTTGCTCCCCACGCTTTCGCACCTGAGCGTCAGTCTTCGTCCAGGGGGCCGCCTTCGCCACCGGTATTCCTCCAGATCTCTACGCATTTCACCGCTACACCTGGAATTCTACCCCCCTCTACGAGACTCTAGCTTGCCAGTTTCAAATGCAGTTCCCAGGTTGAGCCCGGGGATTTCACATCTGACTTAACAAACCGCCTGCGTGCGCTTTACGCCCAGTAATTCCG
+
CCCCCGGGGGGGGGGGGGGGGGGGGGGGGGGGGGGGGGGGGGGGGGGGGGGGGGGGGGGFGGGGGGGGGCEGGGGGGGGGGGGGGGGGGCGGGGGGGGGGGGGGGGGGGGGGGGGGGGGGGGGGGGGGGGGGGGGGDEFGGGGGAFGCE8EGFGGGGGGFGGGGGGGGGFGGGGGGGFGGGF6FFGFGGGGGGGGGEGGGGFGGFGGG7DFCG:C7FCFGDGA?2:7>:EBFDGGA63E>EB:FG7@BFG<
@M03364:276:000000000-BLYN8:1:1101:5933:8674 2:N:0:1
GGACTACTGGGGTTTCTAATCCTGTTTGCTCCCCACGCTTTCGAGCCTCAGTGTCAGTTACAGGCCAGAGAGCCGCTTTCGCCTCCGGTGTTCCTCCATATATCTACGCATTTCACCGCTACACATGGAATTCCACTCTCCTCTCCTGCACTCAAGTCTCCCAGTTTCCAATGCACACAATGGTTGAGCCCCTGCCTTTTACATCAGACTTAAGAAACCACCTGCGCTCTCTTTACGCCCAATAAATCCGG
+
CCCCCGGGEFGEFFGGGGFEEGGGGGGGGGGGGGG@CGGGGGGGGGGGGGGGGGGGGGDGDFGGGGGFFFGGGGGG6BFFBFGGGFGGG@FGGGFGFFGGGFGGGGGGGGGGGGGGGGGGGGGGGGGGGFF:CFFGFGG<EFG8=@D8@,8AF?>,EDC;DEFD=E,E,;@@@CCE=FG@EGFFAED?FC8@FCD8C;EGCCADC@ACFF<:8@F>FFC,9*;5>A2)()26+1=>)(:EEF;A>FFCG<5
@M03364:276:000000000-BLYN8:1:1101:3231:8705 2:N:0:1
GGACTACTCGGGTTTCTAATCCTGTTTGCTCCCCACGCTTTCGAGCCTCAGTGTCAGTTACAGGCCAGAGAGCCGCTTTCGCCTCCGGTGTTCCTCCATATATCTACGCATTTCACCGCTACACAGGGAATTCCACTCTCCTCTCCTGCACTCAAGTCTCCCAGTTTCCAATGCACACAATGGTGGAGCCACTGCCTTTTACATCAGACTTAAGAAACCACCTGCGCTCGCTTTACGCCCAATAAATCCGG
+
CCCCCGGGGCFEC@;F<FGFGFDCF@E@ECAFFGGGGGGGGE,6,FCEFGG<@FFGGGGFFEFGGGFFGGGFCFGG@4B?FGFGCE::FGF:DGFGFDAFFA@EGG9FCFGCFGAEGC7EGG?FE,A7DEEFDFAF=BFG@=8DF=FCF?F8D8B6D;DGGG8=B8EDAE;3=?EDDF++3@@E,++@EGGE?FFCC;@<92:7E>9*3A9D7C887>,=FEF))*):()?;F<CC45=7:)3AC7+5>:9
@M03364:276:000000000-BLYN8:1:1101:17733:8715 2:N:0:1
GGACTACTGGGGTATCTAATCCTGTTTGCTCCCCACGCTTTCGCACCTGAGCGTCAGTCTTCGTCCAGGGGGCCGCCTTCGCCACCGGTATTCCTCCAGATCTCTACGCATTTCACCGCTACACCTGGAATTCTACCCCCCTCTACGAGACTCTAGCTTGCCAGTTTCAAATGCAGTTCCCAGGTTGAGCCCGGGGATTTCACATCTGACTTAACAAACCGCCTGCGTGCGCTTTACGCCCAGTAATTCCG
+
CCCCCFGGGGGGGGGGGGGGGGGGGGGGGGGGGGGGGGGGGGGGGGGGGGGGGGGGGGGGGGGGGGGGGGGGGGGGGGGGGGGGGGGGGGGGGGGGGFGGGGGGGGGGGGGGGGGGGGGGGEGGFGGGGGGGGGGGGGGGGGGGFGGGGGGGGFGGGGGGGGGGGGGGGGGGGGCEGFDFGGFGGGGGGGGGGGGDGGGGGGFFFGFCCDFGFFG>D4CGAC>@@F6>:5DFGGGBBFG:EEF?FFFFGG*
@M03364:276:000000000-BLYN8:1:1101:13873:8764 2:N:0:1
GGACTACTCGGGTTTCTAATCCTGTTTGCTCCCCACGCTTTCGCACCTGAGCGTCAGTCTTCGTCCAGGGGGCCGCCTTCGCCACCGGTATTCCTCCAGATCTCTACGCATTTCACCGCTACACCTGGAATTCTACCCCCCTCTACGAGACTCTAGCTTGCCAGTTTCAAATGCAGTTCCCAGGTTGAGCCCGGGGATTTCACATCTGACTTAACAAACCGCCTGCGTGCGCTTTACGCCCAGTAATTCCG
+
CCCCCGGGGGGGGGGGGGGGGGGGGGGGGGGGGGGGGGGGGGGGGGGFFFGGGGGDGGGGGGGGGDEGGGGGGGGGFGGGGGGGGGGGGGGGGGGGGGGGGGGGGGGGGGGGGGGGGGGGGGGGGGGGGGGGFGFGGGGGGGGF=9DECCECGGGGGGDF7EGGGGGGGGFFGGGGGGDF,;DFGFGGGGFFEGGG5EFF+;FFFC7CFGGG>FGGGGG=3C><@FFD:EFFGDGAFFGGD>6?GCFBGF0
@M03364:276:000000000-BLYN8:1:1101:9462:8787 2:N:0:1
GGACTACAGGGGTTTCTAATCCTGTTTGCTCCCCACGCTTTCGCACCTGAGCGTCAGTCTTCGTCCAGGGGGCCGCCTTCGCCACCGGTATTCCTCCAGATCTCTACGCATTTCACCGCTACACCTGGAATTCTACCCCCCTCTACGAGACTCTAGCTTGCCAGTTTCAAATGCAGTTCCCAGGTTGAGCCCGGGGATTTCACATCTGACTTAACAAACCGCCTGCGTGCGCTTTACGCCCAGTAATTCCG
+
CCCCCGGGGGGGGGGGGGGGGGGGGGGGGGGGGGGGGGGGGGGGGGGGGGGGGGGGGGGGFGGGGGGGGGGGGGGGGGGFGGGGGGGGGGGGGG;DFGGGGGGGGGGGGGGGGGFGGGGGGGGGFCDFDFGGGGGGGGGGGGGGGGGGGEGGGGGGGGGGGGGGGFEGGGGGGGGFFDFG69DBFFGGGGGGCEGG=EGGGGGGFGGGGGGFG7CFFGGGF=568F9EB@B31C9<B?GG=5(<*094D**
@M03364:276:000000000-BLYN8:1:1101:8652:8790 2:N:0:1
GGACTACTCGGGTTTCTAATCCTGTTTGCTCCCCACGCTTTCGCACCTGAGCGTCAGTCTTCGTCCAGGGGGCCGCCTTCGCCACCGGTATTCCTCCAGATCTCTACGCATTTCACCGCTACACATGGAATTCCACTCTCCTCTCCTGCACTCAAGTCTCCCAGTTTCCAATGCACACAATGGTTGAGCCACTGCCTTTTACATCAGACTTAAGAAACCACCTGCGCTCGCTTTCCGCCCATTAAATCCGG
+
CCCCCGGGGGGGGDGGGFGGGGGGGGGGGGGGGGGGGGEGFGGGGGGGGGGGGGGGGGC<FEFEFGGGGGGGGGGGGGGGGGGGGGGGGEFGGDFFGEF9EEEGGEFGE:FEGDDGFBGGDGFGGGGGGGGGG9BDFC9=D9EDDDCDGFFGGGFGFFDFFFGGGFGF7CFEFGDDF95@EECFC::?C8>CFD?F?FGGGG:CCCC*96=DDC7C6FF5?C?E9)6)3)8:DF+/)6E77))37;@AGG9
@M03364:276:000000000-BLYN8:1:1101:8411:8847 2:N:0:1
GGACTACAGGGGTTTCTAATCCTGTTTGCTACCCATGCTTTCGAGCCTCAGCGTCAGTTACAGACCAGACAGCCGCCTTCGCCACTGGTGTTCTTCCATATATCTACGCATTTCACCGCTACACATGGAGTTCCACTGTCCTCTTCTGCACTCAAGTTTCCCAGTTTCCGATGCACTTCTTCGGTTGAGCCGAAGGCTTTCACATCAGACTTAAGAAACCGCCTGCGCTCGCTTTACGCCCAATAAATCCG
+
CCCCC?FGGGGGGGGGGFAFGGGGGGGGGGGGGGGGGGGGGGGGGGGGGGGGGGGGGGGGGGGCCGGGGGGGGGGGGGGGGGGGGGFGGGGGGGFGGGGGGGGCEGGGGDDGGFFGGGDCGGGGGGGGFFGFGGAGGGGGGGGGGGGGGGGGGGGGGGGGGGGGGGGGGGGGCCAGGFGGCGGGGGGGGGGGG>ECEGFGF7FFFGGGGGGGG8C8=CG,9CEAFFBFFD>EGGF3C7EGGD(AFG=EFGC
@M03364:276:000000000-BLYN8:1:1101:13165:8855 2:N:0:1
GGACTACCGGGGTTTCTAATCCTGTTTGCTCCCCACGCTTTCGCACCTGAGCGTCAGTCTTCGTCCAGGGGGCCGCCTTCGCCACCGGTATTCCTCCAGATCTCTACGCATTTCACCGCTACACCTAGAATTCTACCCCCCTCTACGAGACTCTAGCTTGCCAGTTTCAAATGCAGTTCCCAGGTTGAGCCCGGGGATTTCACATCTGACTTAACAACCCGCCTGCGTGCGCTTTACGCCCAGTAATTCCG
+
CCCCCGGGGGGGFDGGFFGFCGFGGGGGGGGGGGGGGEGGFGGGGGGGGGGGGGGEGGDGGGGGG:CFGGGG@FFEGGGGGGGEGGGGGGGGCGDGGGG9,EFFG99F>FGGGF<EGGGGGGGGGEFFFGGGGGGGGGGEGGGGGGGCEEEFGGGG,7>DFCF,3?EGFGFGGFFF7@F,D,?:<?CF?BE=:=ED*B:+CDGGC6++:FGGGGDGG*A=>DE?6>071)755D7<FBCG5:??*:B):D2
@M03364:276:000000000-BLYN8:1:1101:14214:8887 2:N:0:1
GGACTACTGGGGTATCTAATCCTGTTTGCTCCCCACGCTTTCGCACCTGAGCGTCAGTCTTCGTCCAGGGGGCCGCCTTCGCCACCGGTATTCCTCCAGATCTCTACGCATTTCACCGCTACACCTGGAATTCTACCCCCCTCTACGAGACTCTAGCTTGCCAGTTTCAAATGCAGTTCCCAGGTTGAGCCCGGGGATTTCACATCTGACTTAACAAACCGCCTGCGTGCGCTTTACGCCCAGTAATTCCG
+
CCCCCGGGGGGGGGGGGGGGGGGGGGGGGGGFGGFGGGGGGGGGGGGGGGGGGGGGGGGGGGGGGGGGGGGGGGGGGGGGGGGGGGGGGGGGGFFFGGGGGGGGGGGGGGGGGGGGGGGGFGGGGGGGGGGGGG9CFFFGECEGFFGCGGGGGGGGFGGGGGGGGGGGGGDEGFGCFGFCGGGGGF>CFGGGGGGDGGGGGGGFFGGGGFGG=CCFGFGGFGFDFFBF:3:DGGGFFFGEG@?:FC6>>F6
@M03364:276:000000000-BLYN8:1:1101:19478:8898 2:N:0:1
GGACGACTGGGGTTTCTAATCCTGTTTGCTCCCCACGCTTTCGCACCTGGCCGTCAGTCTTCGTCAAGGGGGGCGCCTTCGCCACCGGTATTCCTCCAGATCTCTACGCATTTCACCGGTACACCTGGAATGCTACCCCCCTCTCTGAGTCTCTAGCTTGCCAGTTTCAATTGCAGTTCCCAGGTTGAGACCGGGGATTTCACATCTGACTCAACACGCCGCCTGAGTGCGCTTTACGCCCCGTCATTCCG
+
CCCC,6+8@-;7FGEDE,C,,,<,;CF8<E<,6F@:::BCF9@@7++;,,;,7@FE,C<<,66EF,,,9,+++8@C@FC,+B:F@7@***8@DAEA3@FGFF,@DFE*1F>:F;,,81*4*8?@,,6:8<F,,2<9:C*4:/88*+55;+?7++03+<CFGC+<<:+3:+++0<+3A9@+A9+;0<FGC*<*:C55788<7:FFF4:F*::***9=**/*855,4)(05BB)>DGF??88C51.*9)5*02
@M03364:276:000000000-BLYN8:1:1101:15671:8901 2:N:0:1
GGACTACCAGGGTTTCTAATCCTGTTTGCTCCCCACGCTTTCGCACCTGAGCGTCAGTCTTCGTCCAGGGGGCCGCCTTCGCCACCGGTATTCCTCCAGATCTCTACGCATTTCACCGCTACACCTGGAATTCTACCCCCCTCTACGAGACTCTAGCTTGCCAGTTTCAAATGCAGTTCCCAGGTTGAGCCCGGGGATTTCACATCTGACTTAACAAACCGCCTGCGTGCGCTTTACGCCCAGTACTTCCC
+
CCCCCGGGFGGGGGGGGGGGGGGGGGGGGGCFGGGGGGGGGGGGGGGGGFGGGGGGGGGGGGGGGEGGGGGGGGGGGDGFDGFGGGGEGEGGFFGGGGGEC,EFGGDGGGGEFGGGGGGGGGGGGGGGGEFFGDFGFFGDGGEG,;:CEGGGFGGGGGF6FGGCCEGG7CFGABFCGEGG?9DFF9FGGGGGD=EG*BFDFFGCFGGF7:FFFF::FFFDB55(:FFB<3))5</)=?DED)4?>01)2*0
@M03364:276:000000000-BLYN8:1:1101:5633:8916 2:N:0:1
GGACTACACGGGTTTCTAATCCTGTTTGCTCCCCACGCTTTCGCACCTGAGCGTCAGTCTTCGTCCAGGGGGCCGCCTTCGCCACCGGTATTCCTCCAGATCTCTACGCATTTCACCGCTACACCTGGAATTCTACCCCCCTCTACGAGACTCTAGCTTGCCAGTTTCAAATGCAGTTCCCAGGTTGAGCCCGGGGATTTCACAGCTGACTTAACAAACCGCCGGCGTGCGCTTTACTCCCAGTAATTCCG
+
CCCCCGG8DGDGCCFEF,E@,E9CFGGGGC9EDFF7:FGGG<FGFGGG@6<@FEFCCE<CFGGFCC@FEEGGG7@7F:F9<B??FAECC=FFG9EF?,BA@DFFAEF7:6B=F?,BFFGG+8ED,AA8BF<BFE=,E@FGGEGC,@+BE6B+3>>,@EGGGFA>7EFGEA;>E;,DCEG?>;DFG9D?,,<=E5CE*::2:@C@+/;0;4:7+2;CF*A==EB(()-79B>@)9DA*)3<C4:67:647>*
@M03364:276:000000000-BLYN8:1:1101:4806:8956 2:N:0:1
GGACTACCAGGGTTTCTAATCCTGTTTGCTCCCCACGCTTTCGAGCCTCAGTGTCAGTTACAGGCCAGAGAGCCGCTTTCGCCTCCGGTGTTCCTCCATATATCTACGCATTTCACCGCTACACATGGAATTCCACTCTCCTCTCCTGCACTCAAGTCTCCCAGTTTCCAATGACCCTCCCCGGTTGAGCCGGGGGCTTTCACATCAGACTTAAGAAACCGCCTGCGCTCGCTTTCCGCCCAATACATCCG
+
CCCCCGGGGGGGGGDFGGGGFFGGGGGGGGGGGGGGGGGGGEGGGGGFGGGGGGGAFGGGGGGGGGGGGGGGGGGGGEFGGGGGGGEGGGGGGGG9FFGFGGGGGF?FGDEFGGGGGGGDGCFGGGGGFDFCFGGGGGGGGFFDGGGFCCFGGGGG;EFGGF=?FFGGFGGG8;E8,AFGGCECGGGFGDFGG5B*4CFGGGGDCF+;4CFFFC+;>7C=:EA;?F2>>FEFDFG)*3CC=D<FF*99C9<
@M03364:276:000000000-BLYN8:1:1101:26619:8956 2:N:0:1
GGACTACCAGGGTATCTAATCCTGTTTGCTCCCCACGCTTTCGCACCTGAGCGTCAGTCTTCGTCCAGGGGGCCGCCTTCGCCACCGGTATTCCTCCAGATCTCTACGCATTTCACCGCTACACCTGGAATTCTACCCCCCTCTACGAGACTCTAGCTTGCCAGTTTCAAATGCAGTTCCCAGGTTGAGCCCGGGGATTTCACATCTGACTTAACAAACCGCCTGCGTGCGCTTTACGCCCAGTAATTCCG
+
CCCCCFFGGGGGGGGGGGGGGGGGGGGGGGGGGGGGGGGGGEEGFCGGGGGGGGGGGFFGGGGGDGGGGGGDGGGGGGGGGGGGGCGGGGGGFFFGEGGGGGGGGGGGGGGGGGGGGGGGDFGFGFFGGFFGGGGGGGC@GGGCFFGDEEEFGFGGGGGGGGGFFFGGGFGGGGFGGGGGGGGGE:>C?7ECECEEGCFGGGGG6*@FDGGCFFFGGGGG35BF<FFF?B3<3*><F?DEEE<@F769FG*
@M03364:276:000000000-BLYN8:1:1101:20308:8958 2:N:0:1
GGACTACAGGGGTTTCTAATCCTGTTTGCTCCCCACGCTTTCGCACCTGAGCGTCAGTCTTCGTCCAGGGGGCCGCCTTCGCCACCGGTATTCCTCCAGATCTCTACGCATTTCACCGCTACACCTGGAATTCTACCCCCCTCTACGAGACTCTAGCTTGCCAGTTTCAAATGCAGTTCCCAGGTTGAGCCCGGGGCTTTCCCATCTGACTTAACAAACCGCCTGCGTGCGCTTTACGCCCAGTAATTCCG
+
CCCCCGGGGGGGGGGGGGGFFGGGGGGGGGGGGGGGGGGGGGGGGGGGGGGGGGGGGGGGGGGGGGDFGGGDGGGGGGGGGGGGGGGGGGGGFFGGGGGGGFGGGGFFGGGGGGGGGGGGGGGGGGGGGCGGGGGGGGGGGGGFFFGGGCEGGGFFFGFG>FFGGGFFGG;EFGFGGFFGFGDGFFGGGF8@CEGD7CFGD+3>FFFGGGGG7FGGGGGGFCDBFFBFBEDBGDGFF?CGE)(7C7=2***
@M03364:276:000000000-BLYN8:1:1101:13668:8962 2:N:0:1
GGACTACAGGGGTTTCTAATCCTGTTTGCTCCCCACGCTTTCGCACCTGAGCGTCAGTCTTCGTCCAGGGGGCCGCCTTCGCCACCGGTATTCCTCCAGATCTCTACGCATTTCACCGCTACACCTGGAATTCTACCCCCCTCTACGAGACTCTAGCTTGCCAGTTTCAAATGCAGTTCCCAGGTTGAGCCCGGGGATTTCACATCTGACTTAACAAACCGCCTGCGTGCGCTTTACGCCCCTTAATTCCG
+
CCCCCGGGGGGGGGGGGGGGGGGGFGGGFGGDFGGGGGGGGGGGGGGGGGEGGGGGGGGGGGGGGGGGGGGGGGGGGGGGGGGEGGGDG@FGGGGG@GGCFFGGGADFGDGGGGGGGGGGDDFGFGCFF3FBDFA9>DDEEGGGFGG>8EE+@C@EGFGGCEEFF=;;CFFGGFC,>EGGFFGDGGG7C?DCG8E55CFGGD9;@6;C:7:::+2+;CGF>EDD0>(<B3<BGGG29:ECE)(872922:*
@M03364:276:000000000-BLYN8:1:1101:14953:8980 2:N:0:1
GGACTACTGGGGTATCTAATCCTGTTTGCTCCCCACGCTTTCGCACCTGAGCGTCAGTCTTCGTCCAGGGGGCCGCCTTCGCCACCGGTATTCCTCCAGATCTCTACGCATTTCACCGCTACACCTGGAATTCTACCCCCCTCTACGAGACTCTAGCTTGCCAGTTTCAAATGCAGTTCCCAGGTTGAGCCCGGGGATTTCACATCTGACTTAACAAACCGCCTGCGTGCGCTTTACGCCCAGTAATTCCG
+
CCCCCGGGGGGGGGGGGGGGGGGGGGGGGGGGGGGGGGGGGGGGGGGGGGGGGGGGGGGGGGGGGGGGGGGGGGGGGGGGGGGGGGGGGGGGGGGGGGGGGGGGGGGGGGGGGGGGGGGGGGFGFGGGGGGGGGGGGGGGGGGGFGGGGGGGGGGGGGGCGFFGGGGGGFFGGGGF9FGGGGG>FGGGFGGGGCEGEGGGGGGFFGFGGGGGGGGGGGGGFG38?FBF()<@DGGFFFECE:1<CDF6>F*
@M03364:276:000000000-BLYN8:1:1101:21061:8982 2:N:0:1
GGACTACTGGGGTATCTAATCCTGTTTGCTCCCCACGCTTTCGCACCTGAGCGTCAGTCTTCGTCCAGGGGGCCGCCTTCGCCACCGGTATTCCTCCAGATCTCTACGCATTTCACCGCTACACCTGGAATTCTACCCCCCTCTACGAGACTCTAGCTTGCCAGTTTCAAATGCAGTTCCCAGGTTGAGCCCGGGGATTTCACATCTGACTTAACAAACCGCCTGCGTGCGCTTTACGCCCAGTAATTCCG
+
CCCCCGGGGGGGGGGGGGGGGGGGGGGGGGGGGGGGGGGGGGGGGGGGGGGGGGGGGGGGGGGGGGGGGGGGGGGGGGGGGGGGGGGGGGGGGGGGGGGGGGGGGGGGDFGEGGGGGGGGGGGGGGGGGGGGGGGGGGGGGGGGGGF>EGGGGGGGGGGGFGGGGF9FFGGGGGGGGGGDGFGGGGGGGGFGGCEDGGGGGGGGFFFGGGFGCDGGFFGGFEFFFF;E::@>DGGDFFEGG@BFGFFACG4
@M03364:276:000000000-BLYN8:1:1101:23233:9030 2:N:0:1
GGACTACTAGGGTATCTAATCCTGTTTGCTCCCCACGCTTTCGAGCCTCAGTGTCAGTTACAGGCCATAGAGCCGCTGTCGCCTCCGGTGTTCCTCCATATATCTACGCATTTCACCGCTACACATGGAATTCCACTCTCCTCTCCTGCACTCAAGTCTCCCAGTTTCCAATGCATACAATGGTTGAGCCACTGCCTTTTACATACGACTTAAGAAACCACCTGCGCTAGCTTTACGCCCAATAAATCCGG
+
@<<BC@@@F9<FD8EAF@,6;CCFD9CFGFD,FEG:FG@FFGG86,6EFEFCGDCFGFAF@FEFGG8,6CFGFGCC6+B<B<::7,+7CFBBEC9F<<?E<,9@=?F7BF,FFG<EFGC8CFE89AFEE5FCFGGFGFCAEDDDEE,@E88=4@,=4>;B983@A,3@=;9E?8,,6@=,,@,@@8@8@=>=,6>:CC9,+=:C++05>*0B++2+3?:C9*3.:>=4)*/32++*)-:77)(2?CF*289
@M03364:276:000000000-BLYN8:1:1101:22591:9044 2:N:0:1
GGACTACTGGGGTATCTAATCCTGTTTGCTACCCATGCTTTCGAGCCTCAGCGTCAGTTACAGACCAGACAGCCGCCTTCGCCACTGGTGTTCTTCCATATATCTACGCATTTCACCGCTACACATGGAGTTCCACTGTCCTCTTCTGCACTCAAGTTTCCCAGTTTCCGATGCACTTCTTCGGTTGAGCCGAAGGCTTTCACATCAGACTTAAGAAACCACCTGCGCTCGCTTTACGCCCAATAAATCCG
+
CCCCCGGGCGGGGGGGGGGGGGGGGGGGGG9EFGGGGGGGGGGGGGGGGGGGGGEGGGGGGGGGGGGGGGGFGGGGGGGGGGEGGGGGGGGGGGGGFFGGGFGGGG9FFGGCFGFGGGFEFGFFFDGGFCGGGAFF9EGGGGDFGGGGGFGFGGFFEGGGGGGGFGGDGG>EGGGGGGGGGG?EGGCFGGGGDGEGGGGGFFFFFFCDFFFGGFGGF>:FAC>B:FAEBDF>GGCEF(:8E>;FGDCCG47
@M03364:276:000000000-BLYN8:1:1101:11748:9083 2:N:0:1
GGACTACCCGGGTATCTAATCCTGTTTGCTCCCCACGCTTTCGAGCCTCAGTGTCAGTTACAGGCCAGAGAGCCGCTTTCGCCACCGGTGTTCCTCCATATATCTACGCATTTCACCGCTACACATGGAATTCCACTCTCCTCTCCTGCACTCAAGTCTACCAGTTTCCAATGCATACAATGGTTGAGCCACTGCCTTTTACACCAGACTTAATAAACCACCTGCGCTCGCTTTACGCCCAATAAATCCGG
+
CCCCCGG8CFGGGGGGGGGGGGGGGGGGGGGGGGGGGGGGGGGGGEGGGGGGGGGGGGGGGGGGGEGGCGFGGGGGGGGGGGGGGGGGGGGGGFGGGGGGGGGGGGGGGGGGGGGGGGGGGGFGFGGGGEFGGGFFGGGGGGGGGGGGGGGGGGGGDFGCEEGGGGGGEGGGGFGGGEG?FGFGGGGGGFFG6<EG?AAFFGGGFGGG57=FFGF7=*=EFCFEFFBD=>458DGFFDGGG3@;DC874C9
@M03364:276:000000000-BLYN8:1:1101:8279:9115 2:N:0:1
GGACTACCCGGGTTTCTAATCCTGTTTGCTCCCCACGCTTTCGCACCTGAGCGTCAGTCTTCGTCCAGGGGGCCGCCTTCGCCACCGGTATTCCTCCAGATCTCTACGCATTTCACCGCTACACCTGGAATTCTACCCCCCTCTACGAGACTCTAGCTTGCCAGTTTCAAATGCAGTTCCCAGGTTGAGCCCGGGGATTTCACATCTGACTTAACAAACCGCCTGCGTGCGCTTTACGCCCAGTAATTCCG
+
CCCCCGGGGGGGGGGGGGGGGGGGGGGGGGGGGGGGGGGGGGGGGGGGGGGGGGGGGGGGGGGGGEGGGGGGGGGGGGGGGGGGGGGGGEGGFGGGGGGGGGGGGGGGGGGGGGGGGGGGGGGGGGGGGGGGGGGGGGGGGGGGGGGGGDGGGFGGFGGGGGGGGGGGGGGDGGGGGGGFGGGGGGGGGGGGGGGGGGGGGGGGFGGG7FGGFGDGGFGFFGFF?FFFBBDDGGGFFFGEEF0?GGF<FC9
@M03364:276:000000000-BLYN8:1:1101:3506:9124 2:N:0:1
GGACTACTAGGGTTTCTAATCCTGTTTGCTCCCCACGCTTTCGAGCCTCAGTGTCAGTTACAGGCCAGAGAGCCGCTTTCGCCTCCGGTGTTCCTCCATATATCTACGCATTTCACCGCTACACATGGAATTCCACTCTCCTCTCCTGCACTCAAGTCTCCCAGTTTCCAATGCACACAATGGTTGAGCCACTGCCTTTTACATCAGACTTAAGAAACCACCTGCGCTCGCTTTACGCCCAATAAATCGGG
+
CCCCCGGGGGGGGFGGGGGGGGGGGGGGGGGCCGFGGGGDFGGGGGGGGGGGGGFDFGGGDGG,FEGGGCF,7EGG7CGGDFG7BFGGGGGCE<EGGFGGGGFGGGFGGGGEFDGFFDGGGGCGGGGGGGGGFEEGG84FGGGGEEF?CGEDGFFGFF,;,@DCGADFCF9,,@9EDCCCFGGFG+=?FGF?6:B,9;CA+CFCCD+4CF>8++=CCF,1*@4))9)/7:5?DGCEFDDEC)5F77@)*21
@M03364:276:000000000-BLYN8:1:1101:12618:9133 2:N:0:1
GGACTACCGGGGTTTCTAATCCTGTTTGCTCCCCACGCTTTCGCACCTGAGCGTCAGTCTTCGTCCAGGGGGCCGCCTTCGCCACCGGTATTCCTCCAGATCTCTACGCATTTCACCGCTACACCTGGAATTCTACCCCCCTCTACGAGACTCTAGCTTGCCAGTTTCAAATGCAGTTCCCAGGTTGAGCCCGGGGATTTCACATCTGACTTAACAAACCGCCTGCGTGCGCTTTACGCCCAGTAATTCCG
+
CCCCCGFCEGGGGG>AFGGGFG<EFFFGGGFFCGGDGGGGGGD7@FFFFGGC7FGGGG9EEFFG@@BE@@F7::FGEGCG<FEFDFEGGGGG9B=EEE@B=AD,@FEEG>E=E9FDACCGGGFG@FDDCFGFDCAF,8==>C8CFG:87:CCF9CF9DDFFGCGC;FG@F?DC9DEEFFF6>6:?:=F6EFDEGEGCCFFC>EDC*:2@FG777CFGC=F3EE<B>6D:BB@CDF)*-/*:5()2:8<709
@M03364:276:000000000-BLYN8:1:1101:3947:9139 2:N:0:1
GGACTACTCGGGTTGCTAATCCTGTTTGCTCCCCCCGCTTTCGCACCTGAGCGTCAGCCTTCGTCCAGGGGGCCTCCTTCGCCACCGGTATTCCGCCAGATCTCCACGCATTTCACCGCTACACCTGGCATTCGACCCCCCTCTACGAGACTCGAGCTTGCCAGTTTCAAATGTAGTTCCCAGGTTGAGCCCGGGGCTTTCACTTCTGACTTAACAAACCGCCTGCGTGCGCTTTACGCCCACTCATTCCC
+
@@<6<EG,;@@+CB+,C,C,CAE9FCAFGCFGFG+@CG78:C@,CEE,;,C8+8F6,,:CEED6FF@F8,@:B=,CFAAFBECC>A+8@C<5E9,B?+@,,A@F,EC7+4+B,CAE,FC=C>=AF8A<,3E:F,,CC+@:E+>7DECE*@**3*,*:C8E>E7872;C;,;;C,,5>@1>:9C8<?0,<F6CC5B:*82+:+=+12++:C777CG7:5C5<C38:49>:B@B5<76@BC>:)()*014?70
@M03364:276:000000000-BLYN8:1:1101:23443:9139 2:N:0:1
GGACTACAGGGGTTTCTAATCCTGTTTGCTCCCCACGCTTTCGCACCTGAGCGTCAGTCTTCGTCCAGGGGGCCGCCTTCGCCACCGGTATTCCTCCAGATCTCTACGCATTTCACCGCTACACCTGGAATTCTACCCCCCTCTACGAGACTCTAGCTTGCCAGTTTCAAATGCAGTTCCCAGGTTGAGCCCGGGGATTTCACATCTTACTTACCAAACCGCCTGCGTGCGCTTTACGCCCAGTAATTCCG
+
CCCCCGGFGGGGGGGGGGGGGGGGGGGGGGGFFGGGGGGGGGGGGGGGEFFGGGGGGGGGCFGEFGEGC:FGGGGGGGGGCGGGGGGDGEGGGGGGGGGGGGFGGGGGGGGGFGGGDGGGGGGGGGGGGGGGFB;CB=FGCGGG>EB:3@EFGDFGD;;@DFGGGCDD,7@EGGGFCFG:CBDFGGGDFGGGG5:E5EFCGFGD=C71;:>7@+;+75CGFGFF?FB@0>7>DG5:=:GEGFFFFGFFGG7
@M03364:276:000000000-BLYN8:1:1101:19107:9140 2:N:0:1
GGACTACTGGGGTATCTAATCCTGTTTGCTCCCCACGCTTTCGCACCTGAGCGTCAGTCTTCGTCCAGGGGGCCGCCTTCGCCACCGGTATTCCTCCAGATCTCTACGCATTTCACCGCTACACCTGGAATTCTACCCCCCTCTACGAGACTCTAGCTTGCCAGTTTCAAATGCAGTTCCCAGGTTGAGCCCGGGGATTTCACATCTGACTTAACAAACCGCCTGCGTGCGCTTTACGCCCAGTAATTCCG
+
CCCCCGFFGGGGGEGGGGGGGFGGGGGGGGGGGGGGGGGGGGGGGGGGGGGGGGGGGGFGGGGGGGGGGGGGGGGGGGGGGGGGGGGGGGGGGGGGGGGFGGGGGGGGGGGGGGGGGGGGGGGGGGGGGGGGGGGGF@E:CEG6,C6BCCEGGGCGGGGGGFG?:EGFF;CCFGGGGG7EFFGEG9:FGG6=CCGGGGGGG7+C6;DF>7F71:DFCGGGBGB@649EF:BD)974908?CB:?0:@AGF0
@M03364:276:000000000-BLYN8:1:1101:17471:9157 2:N:0:1
GGACTACTAGGGTATCTAATCCTGTTTGCTCCCCACGCTTTCGAGCCTCAGTGTCAGTTACAGGCCAGAGAGCCGCTTTCGCCTCCGGTGTTCCTCCATATATCTACGCATTTCACCGCTACACATGGAATTCCACTCTCCTCTCCTGCACTCAAGTCTCCCAGTTTCCAATGCACACAATGGTTGAGCCACTGCCTTTTACATCAGACTTAAGAAACCACCTGCGCTCGCTTTACGCCCAATAAATCCGG
+
@CCCCFGGGGGGGGGGGGGGCFGGGGGGGFDFFGGGGGGGGGGGGGGGGGGGGGGGGGGGGGG8FGGEFAEEGGDGGGGGGDGGGGEGGEFEFGGGGGGGFGGGGGGGGDBGGGGGGGGGGGGGGGCGGGGGFGGBFGGGGGGGGGGGGGGF88>DGFGGGGGGGGGGG9;EGG8EFC8EFGGFGG8FG88DGGGGGFAFGGF7EC6;F5+2=C7=CC>5*;6=@?9>=?DBD588ADG>E?@6*219*)2
@M03364:276:000000000-BLYN8:1:1101:14877:9158 2:N:0:1
GGACTACCGGGGTTTCTAATCCTGTTTGCTCCCCACGCTTTCGCACCTGAGCGTCAGTCTTCGTCCAGGGGGCCGCCTTCGCCACCGGTATTCCTCCAGATCTCTACGCATTTCACCGCTACACCTGGAATTCTACCCCCCTCTACGAGACTCTAGCTTGCCAGTTTCAAATGCAGTTCCCAGGTTGAGCCCGGGGATTTCACACCTGACTTAACAAACCGCCTGCGTGCGCTTTACGCCCAGTAATTCCG
+
CCCCCGGGGGGGGGGGGGGGGGGGGGGGGGGGGGGGGGGGGGEGGGGGGGGGEGGGGF9FGGGGGGGGGDFGGGGGGGGGGGGGGGGGGGGGGGCG<FGG@FFGGGGGGGGGGF,EFFGCEEFGGGGGG,C>FFGGGGGGG+CFCECBEGGFC@EEF;CFGGFG@@FGFG?,,;CCGFFGFD8BFG860<4::EGEEGC9:@GF)*;*CCF=DGGGG5:F>DF0(8;5(.)87CG<F6E8E::/:>FFGGC
@M03364:276:000000000-BLYN8:1:1101:17803:9171 2:N:0:1
GGACTACACGGGTTTCTAATCCTGTTTGCTCCCCACGCTTTCGCACCTGAGCGTCAGTCTTCGTCCAGGGGGCCGCCTTCGCCACCGGTATTCCTCCAGATCTCTACGCATTTCACCGCTACACCTGGAATTCTACCCCCCTCTACGAGACTCTAGCTTGCCAGTTTCAAATGCAGTTCCCAGGTTGAGCCCGGGGATTTCACATCTGACTTAACAAACCGCCTGCGTGCGCTTTACGCCCAGTAATTCCG
+
CCCCCGGGGGGGG;FGGGGGGGGGGGGGGGGGGGGGGGGGGGGDEGGGC8FGGGGGGGGC66D9FGGG@G7FDGGGGGGGGGGGG8CFGCGGGGGGGG<FG,EFFGGGGGGGFGGGGGGGGGGGCFFGGGGGGAFG9DEGGGGGCF+4>8EGG9EGFEF:DGGGGGGG:FCGF,255=EFF9DGC::FFFG8CEEG*:CF>CEFFG7@CDFCFG;DF5CCBGDD?F>:6E>EDDGFF0ECED3FG*7<GG*
@M03364:276:000000000-BLYN8:1:1101:13657:9174 2:N:0:1
GGACTACCAGGGTTTCTAATCCTGTTTGCTCCCCACGCTTTCGCACCTGAGCGTCAGTCTTCGTCCAGGGGGCCGCCTTCGCCACCGGTATTCCTCCAGATCTCTACGCATTTCACCGCTACACCTGGAATTCTACCCCCCTCTACGAGACTCTAGCTTGCCAGTTTCAAATGCAGTTCCCAGGTTGAGCCCGGGGATTTCACATCTGACTTAACAAACCGCCTGCGTGCGCTTTACGCCCAGTAATTCCG
+
CCCCCGGGGFGGGGGGGGGGGGGGGGGGGG<FGGFGGGEGGGGGGGGGGGGGGEGGGGGCFGGGGGGGDDGD7FFGEGGGGGGGGGGGG:FEGFEEAFGGDFGGGGGF@FEGGGGGGG7=@FG<EEFGGGGGCDDFF8EFGGGFDAFEEGD?FCFGCACFGGGDFFFGGGGGGGFFGGGGGGGGEGGGFGGFGGGG*=:E>C<FACGGG7DFC77D7CEGECEDD44B?B3><DC<@BGGGEBFGGF>FD9
@M03364:276:000000000-BLYN8:1:1101:5190:9194 2:N:0:1
GGACTACTAGGGTATCTAATCCTGTTTGCTCCCCACGCTTTCGCACCTGAGCGTCAGTCTTCGTCCAGGGGGCCGCCTTCGCCACCGGTATTCCTCCAGATCTCTACGCATTTCACCGCTACACCTGGAATTCTACCCCCCTCTACGAGACTCTAGCTTGCCAGTTTCAAATGCAGTTCCCAGGTTGAGCCCGGGGATTTCACATCTGACTTAACAAACCGCCTGCGTGCGCTTTACGCCCAGTAATTCCG
+
CCCCCGGGGGGGGGGGGGGGGGGGGGGGGGGGGGGGGGGGGGGGGGGGGGGGGGGGGGGGGGGGGGGGGDGGGGGGGGGGGGGGGGGGGGGGGGGGGGGGGGGGGGGGGGGGGGGGGGGDGGGGGGGGGGGGGGFGGGGGGGGGGGGGGGGGGGGGGGGGGGGGGGGGDGGGFFGGGGGG?BGGGGGGGGFGGGGGDGGGGGGGFGGGGGGGGGGGGGGGFGE<@FBF?FFFGGGB?B5:C>10::BBGGC
@M03364:276:000000000-BLYN8:1:1101:3788:9248 2:N:0:1
GGACTACCAGGGTATCTAATCCTGTTTGCTCCCCACGCTTTCGCACCTGAGCGTCAGTCTTCGTCCAGGGGGCCGCCTTCGCCACCGGTATTCCTCCAGATCTCTACGCATTTCACCGCTACACCTGGAATTCTACCCCCCTCTACGAGACTCTAGCTTGCCAGTTTCAAATGCAGTTCCCAGGTTGAGCCCGGGGATTTCACATCTGACTTAAAAAACCGCCTGCGTGCGCTTTACGCCCAGTAATTCCG
+
CCCCCGFF,E@7FEFFCFGFEFCGGGGGGG<FEEF+@@FGFEGEGGGF,CFCECCGEGFCCDDEGEGCC,+@B:CF7CFAFEGGG,>:C@DGGAE<D8,?FEEFGGGDGGG:?FFGDEGGD=A=8FC<=B9D=CEDCFF@GEGGGG6E@EEGG9BFC9;:FFF6FFAE,>B9EF;EC9:FC9B:F91<CF8*=85:**?<CFC7@C+CC>:CD>++>3E5>*871700(7>DDDG)93*/>70;C>*67D>
@M03364:276:000000000-BLYN8:1:1101:8897:9254 2:N:0:1
GGACTACCAGGGTATCTAATCCTGTTTGCTCCCCACGCTTTCGCACCTGAGCGTCAGTCTTCGTCCAGGGGGCCGCCTTCGCCACCGGTATTCCTCCAGATCTCTACGCATTTCACCGCTACACCTGGAATTCTACCCCCCTCTACGAGACTCTAGCTTGCCAGTTTCAAATGCAGTTCCCAGGTTGAGCCCGGGGATTTCACATCTGACTTAACAAACCGCCTGCGTGCGCTTTACGCCCAGTAATTCCG
+
CCCCCGGGGGGGGGGGGGGGGGGGGGGGGGGGGGGGGGGGGGGGGGGGGGGGGGGGGGGGGGGGGGGGGGGGGGGGGGGGGGGGGGGGGGGGGGGGGGGGGGGGGGGGGGGGGGGGGGGGGGGGGGGGFGGGGGGFGGFGGGGGGGGGD6EGGGGCGGGGGGGFGCFGGGGGGGGGGC7EGGGGGGGGGGFGGGGDCEGF:7C>AFCFGGC7F:DFCFFD;EE;0:67(.7>GD32@?GGGE()0*9ADF*
@M03364:276:000000000-BLYN8:1:1101:15969:9273 2:N:0:1
GGACTACAGGGGTTTCTAATCCTGTTTGCTCCCCACGCTTTCGAGCCTCAGTGTCAGTTACAGGCCAGAGAGCCGCTTTCGCCACCGGTGTTCCTCCATATATCTACGCATTTCACCGCTACACATGGAATTCCACTCTCCTCTCCTGCACTCAAGTCTACCAGTTTCCAATGCATACAATGGTTGAGCCACTGCCTTTTACACCAGACTTAATAAACCACCTGCGCTCGCTTTACGCCCAATAAATCCGG
+
CCCCCGGGGGGGFGGGGGGGGGGGGGGGGGGGGGGGGGGGGGGGGGGGGGGGGGGGGGGGGFGGGGGGGGGGGGGGGEGGGGGGGGGGGGGGGGGGGGGGGGGGGDGGGGGGGGGGGGGGGGGGGGGFF9FFFGFFEGGGGGGGGGGGGGGGGFGGGGGGGEGFGGGGADFFGGGGGGFGGGGFAEFGCFCG?@9FFFGACGFGFGGCGGGCFGGGFGGGFGABB>AFFFF:C7F>DDEDGFF4:CAEGGD
@M03364:276:000000000-BLYN8:1:1101:15525:9278 2:N:0:1
GGACTACTAGGGTATCTAATCCTGTTTGCTCCCCACGCTTTCGCACCTGAGCGTCAGTCTTCGTCCAGGGGGCCGCCTTCGCCACCGGTATTCCTCCAGATCTCTACGCATTTCACCGCTACACCTGGAATTCTACCCCCCTCTACGAGACTCTAGCTTGCCAGTTTCAAATGCAGTTCCCAGGTTGAGCCCGGGGATTTCACATCTGACTTAACAAACCGCCTGCGTGCGCTTTACGCCCAGTAATTCCG
+
CCCCCFGGGFGGGGGGGGGGGFGGGGGGGGGGGGGGGGGGGGGGGGGGGGGGGGGGGGGFGGFGGEGGGGGGGGGGGGGGGGGGDGGGGGGGGGGGGGGGGGGGGGFGGGGGE?FFGGGGGGGFFGFGGFGGGGGGGFFGGGGGGGGCEGGCFBAFGGGGGGFGFGG9,DFGGGGGAEEGGEFGFGGGGG?DEEGGGGGGF7CDFGGGGGGGGGGGFFFCDGDFFFFF0>>3CDGFFFGGD3,9*:@BCC9
@M03364:276:000000000-BLYN8:1:1101:17340:9281 2:N:0:1
GGCCTACTAGGGTATCTAATCCTGTTTGCTCCCCACGCTTTCGCACCTGAGCGACAGTCTTCGACCAGCGGGCCGCTTTCGCCACCGGTAGTCCTCCAGATCTCGACGCATTTCACCGCTACACCTGGAATTCTACGCCACTCTACTATACTCAAGTTTGCGAGTTTCAACTGCATTTCCCAGGTTGAGCCCGGGGCTTTCACAACTGACTTAACAAACCGCCTGCGTGCGCTTTACGCCCAGCAATTCCG
+
AB--@,=@<E,;EC@<,C,C9C9E@,CE@DDF<B8:C7B;@<F,,++4CCFCC++6@EF9,,C,@+@<,@F7+=+:6BBF,,,,,47@4>+,,5@<B?,,:EF,,94+74BBCC9,A@B+33,,,AF=A<AF9@DF++3+@@@?>>,3,3,DB989,3@>C**:>*>3,@,>C?C,2<72,,6>2,,4,,68?C>E*:B6:+++*2;>CF73:+:+*1**./8:(87707)09**67(*:*5()20947*2
@M03364:276:000000000-BLYN8:1:1101:11886:9285 2:N:0:1
GGACTACACGGGTTTCTAATCCTGTTTGCTCCCCACGCTTTCGCACCTGAGCGTCAGTCTTCGTCCAGGGGGCCGCCTTCGCCACCGGTATTCCTCCAGATCTCTACGCATTTCACCGCTACACCTGGAATTCTACCCCCCTCTACGAGACTCTAGCTTGCCAGTTTCAAATGCAGTTCCCAGGTTGAGCCCGGGGATTTCACATCTGACTTAACAAACCGCCTGCGTGCGCTTTACGCCCAGTAATTCCG
+
CCCCCGGGGGGGGGGGGGGGGGGGGGGGGGGGGG@GGGGGGGGGGGGGGGGGGGGGGGGGGGGGGGGGGGGGGGGEGGEFGGGGGGGGGGGGGGGGGGGGGGFGGGGGGGGGGGGGGGGGGGGGGGGGGGGGGGGGGGGGGGEGGGGG7@ECGGGFGGGGGGGGGGGGGGGGG9DCFGFFGGGGGGGGGFGGGDGGGDGGGGGGFG77CFFGGGGGGDCFEGFFF>3>BFFFGGGAFFGGGF?@F:FDGG6
@M03364:276:000000000-BLYN8:1:1101:16521:9287 2:N:0:1
GGACTACAGGGGTATCTAATCCTGTTTGCTCCCCACGCTTTCGCACCTGAGCGTCAGTCTTCGTCCAGGGGGCCGCCTTCGCCACCGGTATTCCTCCAGATCTCTACGCATTTCACCGCTACACCTGGAATTCTACCCCCCTCTACGAGACTCTAGCTTGCCAGTTTCAAATGCAGTTCCCAGGTTGAGCCCGGGGATTTCACATCTGACTTAACAAACCGCCTGCGTGCGCTTTACGCCCAGTAATTCCG
+
CCCCCGGGGGGGGGGGGGGGFGGGGGGGGGGGGGGGGGGGGGGGGGGFGGGFGGGGGGGGGGGGGGGGGGGGGGGGGGGGGGGGGGGGGGGGGGGGGGGGGGGGGGGGGDGGGGGGGGGGGGGGGFFFGGGGGGGGCFGEGGGG9FCEGGCCGGGGGFCEGGGGGGFGGGFFAFGGFGGGGFGGGGGGGGGGGGDDEGGGGGGGFGGGFGGG7CFGG4EGBGD@;A6B:B@:CGGFFFGGGFBFDGFFGFF
@M03364:276:000000000-BLYN8:1:1101:12837:9291 2:N:0:1
GGACTACTGGGGTTTCTAATCCTGTTTGCTCCCCACGCCTTCGAGCCTCAGTGTCAGTTACACGCCAGAGAGCCGCTTGCGCCTCCGGTGTTCCTCCATATATCTACGCATTTCACCGCTACACATGGAATTCCGCTCTCCTCTCCTGCACTCAAGTCTCCCAGTTTCAAATGCATACAATGTTTGAGCCACTACCTTTTACAGCAAACTTAATAAACCACCAAATGTCGCTTTCGGCCCAATTAATCCCG
+
B<A@BFC,66@FFCFC,FE@CFDCC<FFA6E;FGFGC6,,8E<FGGEFFGG,;,@CCC@6,,,,6:67F,CF,C:6+8,,@7?,,4++@==?EE,?=F,?F<,5@DEF+@7FE<F<F+4@F7,,,A,,=<?A;,,8@C8F@8,6,3,,,3,66,,@66,3=@,>,3@E:=3=,,,,7,3596,,7,=+5,@,,,444@,22*5*0****4+*++5=C*,=A>*):**4*)22*9+-/(81:>(+13+.+**
@M03364:276:000000000-BLYN8:1:1101:10541:9322 2:N:0:1
GGACTACAAGGGTTTCTAATCCTGTTTGCTCCCCACGCTTTCGCACCTGAGCGTCAGTCTTCGTCCAGGGGGCCGCCTTCGCCACCGGTATTCCTCCAGATCTCTACGCATTTCACCGCTACACCTGGAATTCTACCCCCCTCTACGAGACTCTAGCTTGCCAGTTTCAAATGCAGTTCCCAGGTTGAGCCCGGGGATTTCACATCTGACTTAACAAACCGCCTGCGTGCGCTTTACGCCCAGTAATTCCG
+
CCCCCGGGGGGGGGGGGGGGEFGGGGGGGGGGGGGGGGGGGGGGGGGGGGGFDGGGGGGGGGGGGGGGGGDGGGGGGGGGGGGGGGGGGGGCGGGGGGGGGGGGGGGGGGGGGGGGGGGDEFGGGGGGGGGGGGGGGG?FGGGGGGGEEGGGGGGGGFGGGFGGGGGGAFGGGGGGGGGGGGGGGGFGGGGG5CEGCEGGGGFGFGGGGGGCFGDFFGGGFDB;;:05(7BFDG:<FBGGG3:@GDFBCD<
@M03364:276:000000000-BLYN8:1:1101:15477:9327 2:N:0:1
GGACTACTGGGGTATCTAATCCTGTTTGCTCCCCACGCTTTCGCACCTGAGCGTCAGTCTTCGTCCAGGGGGCCGCCTTCGCCACCGGTATTCCTCCAGATATCTACGCATTTCACCGCTACACCTGGAATTCTACCCCCCTCTACGAGACTCTAGCTTGCCAGTTTCAAATGCAGTTCCCAGGTTGAGCCCGGGGATTTCACATCTGACTTACTAAACCGCCTGCGCGCGCTTTACCCCCCGTAATTCCG
+
CCCCCGGGGFGGG7FEDFGDGGFDGGGGGDFGGGGGCFGGGFEGGGGGFEE8CFGGGGFC9CFCFGGG,BFGDGCFGGFGGGGGGG@=F7AEGGDFFAEFG,CFGGFFFGGG9AFGFCFG+FCGGCGGGFFDGCCG9@D>E>CCEF?>:CCCD,3E9;,,4>E6D;E>AA;@EAFGEGGGF9DEF,D?68:D55CEGC<CCCCC1*++27CF7++3;CFFDG)/3;6)(7)<)9C2=)<EG)(0>5F)2C9
@M03364:276:000000000-BLYN8:1:1101:18391:9381 2:N:0:1
GGACTACCAGGGTTTCTAATCCTGTTTGCTCCCCACGCTTTCGAGCCTCAGCGTCAGTTACAGACCAGAGAGTCGCCTTCGCCACTGGTGTTCCTCCATATATCTACGCATTTCACCGCTACACATGGAATTCCACTCTCCTCTTCTGCACTCAAGTCTCCCAGTTTCCAATGACCCTCCCCGGTTGAGCCGGGGGCTTTCACATCAGAATTAAGAAACCGCCTGCGCTCGCTTTACGCCCACTAAATCCG
+
CCCCCGDE<FGGGGGGGGFGGGFGGGGGGGGGGGGGGGDEFGGGGGGGGGGGGBFGGFFGEFGGGFGG8FDEFEGGGGGGGGGGGGGGGGFEGGGGGGCFGFFGGGGGGEEGGGGGGGGCGGGGFFGCFGGFEGEFCGCFEE=?FACGGGFGE8DFFGGF9E8CA,@DFGGGGGGGGG+@=CE6F>ECE,D8E*4?>GG6FFG>>*;6*+4:D878:CGG>C>;7:,8>>DFGDG<@6ECCD(76<;AGG5
@M03364:276:000000000-BLYN8:1:1101:2295:9397 2:N:0:1
GGACTACCAGGGTTTCTAATCCTGTTTGCTCCCCACGCTTTCGCACCAGAGCGTCAGGCTTCGTCCAGGGGGCCGCCTTCGCCATCGGTAGTCCGCCAGATCTCGACGCATGTCACCGCTACACCTGGAATTCTACCCCCCTCTACGAGACTCTAGCTTGCGAGTTTCAAAGGCAGTTCCCTGGTTGAGCCCGGGGATTTCACACCTGACTTAACAACCCGCCTGCGCGCGCTTTACGCCCACTAATGCCG
+
C9CCCEFCFCGGCF7FC<FGAFFF@<EFC@9@<F@CFEGEG,C,B@B,CEDFDG:CF,CCF<FE:@,EFGGE7>C>+BFE7CCC,4C@FF?EECGDCFEFAEDF,<4CC=:=9,?F@@7>CF@D@:<,<,C:=E;CF8DEE+@7,EF>BC7?8>DEBDAFG**41>>;CC;9,:<80CF7,,6B:,400<FDEGGDC=*31:C7)/*2;>**02:****2)*5((79)().)19*:6,*:*0()*296:D>
@M03364:276:000000000-BLYN8:1:1101:10111:9402 2:N:0:1
GGACTACTAGGGTATCTAATCCTGTTTGCTCCCCACGCTTTCGAGCCTCAGTGTCAGTTACAGGCCAGAGAGCCGCTTTCGCCTCCGGTGTTCCTCCATATATCTCCGCATTTCACCGCTACACATGGAATTCCACTCTCCTCTCCTGCACTCAAGTCTCCCAGTTTCCAATGCAAACAATGGTGGAGCCACTGCCTTTTACATCAGACTTAAGAAACCACCTGCGCTCGCTTTACGCCCAATAAATCCGG
+
<CBCCF,;EEG<F8;F9,C6EFGCEDGCCEAFC;CF@7FF<6F8@BE@F@@CCEEEEFG<@@@E@7ECFGGGDF@FGEGEFG:F,@C78@?CGGCFGD<EF,;FG,?:FE74@FE<,@@=+=?F9EFCF,?=FG;EF,9EE=B+D,9BEFCCGFFFF;3,3>=,A>EGF,,7=FF8388,,63>,+=1188:CFFCF;3,==:9@DG*9CCC8+D+;?@@5C*5>A)34?>>F4:/8>*4A>1AFG6?095
@M03364:276:000000000-BLYN8:1:1101:24271:9404 2:N:0:1
GGACTACAAGGGTATCTAATCCTGTTTGCTCCCCACGCTTTCGCACCTGAGCGTCAGTCTTTGTCCAGGGGGCCGCCTTCGCCACCGGTATTCCTCCAGATCTCTACGCATTTCACCGCTACACCTGGAATTCTACCCCCCTCTACGAGACTCTAGCTTGCCAGTTTCAAATGCAGTTCCCAGGTTGAGCCCGGGGATTTCACATCTGACTTAATCAACCGCATGCGTGCGCTTTACGCCCAGTAATTCCG
+
CCCCCFGGDFGGGGGGGFGGFGGGGGGGGGGGGGGGGGGDGGGDGGGGGGGGGGGGG6FFGGFGCGFFFGGGGGGDCGEDFDE:E8FCEEFGGFFFGFGFFFEEF9?FB@EEGGGGFFCC=FGGFGGGGGGGDFGGDDFEEGED9DF+@885:DFGGF9@FFGGGGCFA;ECG9FFACFC?FFFFCDFFGGGGDGECE?FCDFC+2++1;FFDFGGG482:E),2;;5;BDDGCC>F(C?E>69:*=)2:*
@M03364:276:000000000-BLYN8:1:1101:3982:9422 2:N:0:1
GGACTACTCGGGTATCTAATCCTGTTTGCTCCCCACGCTTTCGCACCTGAGCGTCAGTCTTCGTCCAGGGGGCCGCCTTCGCCACCGTTATTCCTCCAGATCTCTACGCATTTCACCGCTACACCTGGAATTCTACCCCCCGCTACGAGACTCTAGCTTGCCAGTTTCAAATGCAGTTCCCAGGTTGAGCCCGGGGATTTCACATCGGACTTAACAAACCGCCTGCGTGCGCTTTACGCCCAGTACTTCCG
+
C<@CC@,;FEEGGEGEEGFGFFECFGD<F9EC<C@FEE:FFGGCECGFGCE8CFGGEFGFGCDFCFCFF::C7C:@F=7<C,F78FC,=CEFGDAFF8FE<FFGGGGCGGCEEFGEF>EE:CFGGFGDGGG?FC3AD,=:@+@++@EECEC88;;EFGG8D@7:3@,@C,>,2?2D,=7><2DBF?8ECCGG=C55*CCGF=CGFG3*C/>CGFGGC5EFEGBF1F9>?FDF)97)9:EGG):):*9:>C5
@M03364:276:000000000-BLYN8:1:1101:26074:9452 2:N:0:1
GGACTACAAGGGTTTCTAATCCTGTTTGCTCCCCACGCTTTCGCACCTGAGCGTCAGTCTTCGTCCAGGGGGCCGCCTTCGCCACCGGTATTCCGCCAGATCTCTACGCATTTCACCGCTACACCTGGAATTCTACCCCCCTCTACGAGACTCTAGCTTGCCAGTTTCAAATGCAGTTCCCAGGTTGAGCCCGGGGATTTCACACCTGCCTTAACAAACCGCCTGCGTGCGCTTTACGCCCAGTAATTCCG
+
@CCCC,CEGGGGG,FGFCFGGGGGG9FGFDF<F@AFCFFGDGG>F@EFFFF<FFEGGFFDGEFEFGCF,FE+:FGGFFGGGGGGGGG74=+EEF@CE77EAAEFF,CFG7FFGGCEBFGGGEFFF83DFCEDGGCDGDDFG>+3>@C+@8C+@79D9,5@CF,@DDCA@C,@FG7;,,;@D;6*2>:EC7?CC?EC=:*2::C7)/;7*2;;0+2;*;CFFG)-,<1)4@>)/91-1(;EE:<)***.:>6
@M03364:276:000000000-BLYN8:1:1101:14411:9467 2:N:0:1
GGACTACAGGGGTTTCTAATCCTGTTTGCTCCCCACGCTTTCGCACCTGAGCGTCAGTCTTCGTCCAGGGGGCCGCCTTCGCCACCGGTATTCCTCCAGATCTCTACGCATTTCACCGCTACACCTGGAATTCTACCCCCCTCTACGAGACTCTAGCTTGCCAGTTTCAAATGCAGTTCCCAGGTTGAGCCCGGGGATTTCACATCTGACTTAACAAACCGCCTGCGTGCGCTTTACGCCCAGTAATTCCG
+
CCCCCGGGGFGGGGGGGGFGGGGGGGGGGGGGGGGGGGGGGGGGGGGGGGGGGGGGGGGGGGGGGGGGGGGGGGGGGGGGGGGGGGGDGGGGGGGGFGGGGGGGGGGGGGGGGGGGGGGGGGGGGGFGGGGGGGGGGGGGGGGGGGG8CEGGGFGGGGGGGGGCFFGGGGGGGGGGGGGGGGGGGGGGCGGGGGGGDGCFGDGGFGGG7CC7F7CGDGGFDDB6159E?FFFDCFDFFGG*81@>:FAFD*
@M03364:276:000000000-BLYN8:1:1101:9891:9493 2:N:0:1
GGACTACACGGGTTTCTAATCCTGTTTGCTCCCCACGCTTTCGCACCTGAGCGTCAGTCTTCGTCCAGGGGGCCGCCTTCGCCACCGGTATTCCTCCAGATCTCTACGCATTTCACCGCTACACCTGGAATTCTACCCCCCTCTACGAGACTCTAGCTTGCCAGTTTCAAATGCAGTTCCCAGGTTGAGCCCGGGGATTTCACATCTGACTTAACAAACCGCCTGCGCACTCTTTACGCCCAGTAATTCCG
+
CCCCCGGGGGGGGGGGGGGGGGGGGGGGGGGGGGGGGGGFGGDGGGGGGGGGGGGGGGGGGGGGGGGGGGGGGGGDDGGGGGGGGGGGGGGGGGFCFGGGGGGGGGGGGGGGGGGGGGGGGGGGGGGGGGGGGGGGGG?FGGGGGGGGG68DFDGCGGGGGGGGGFGFFCGGGGGGGGGGGGGGFFFGGGGGGG>EGDGCFGGFFGGGFGGGGGGGGCF5>GF?0>;>9E@FGGGBF?GCEEBFFFF<FGC
@M03364:276:000000000-BLYN8:1:1101:9432:9500 2:N:0:1
GGACTACCCGGGTTTCTAATCCTGTTTGCTCCCCACGCTTTCGCACCTGAGCGTCAGTCTTCGTCCAGGGGGCCGCCTTCGCCACCGGTATTCCTCCAGATCTCTACGCATTTCACCGCTACACCTGGAATTCTACCCCCCTCTACGAGACTCTAGCTTGCCAGTTTCAAATGCAGTTCCCAGGTTGAGCCCGGGGATTTCACATCTGACTTAACAAACCGCCTGCGTGCGCTTTACGCCCAGTAATTCCG
+
CCCCCGGGGGGGGGGGGGGGGGGGGGGGGGGGGGGGGGGGGGGGGGGGFGGGGCGGGGGGGGGGDGGGGGGGGGGGGGGFGGGGEGGGGGGGGGGGGGGGGGGGGGGGGGGGGFGFGDGGGGGFGGGGGGGGGGGGGGGGGEGGEFFGCEGGGGGGGGCFGGFGGCGGGGCFFCFGCFGDCGF>FGGGGGGGGGGDGEGGGGGGFGCG>CFGFFGGGGGGED>:<F0>?>>DGDGFFFCG5:?FGGF4CC0
@M03364:276:000000000-BLYN8:1:1101:23868:9521 2:N:0:1
GGACTACAGGGGTATCTAATCCTGTTTGCTCCCCACGCTTTCGCACCTGAGCGTCAGTCTTCGTCCAGGGGGCCGCCTTCGCCACCGGTATTCCTCCAGATCTCTACGCATTTCACCGCTACACCTGGAATTCTACCCCCCTCTACGAGACTCTAGCTTGCCAGTTTCAAATGCAGTTCCCAGGTTGAGCCCGGGGATTTCACCTCTGACTTACCAAACCGCCTGCGTGCGCTTTACGCCCAGTAATTCCG
+
CCCCC8F,CFGGGGGGGGGGFFFFFAFFGGGGGGGDGGGDGFGGGGGGFFFGEEE7B,CFFGGGGGGGFCEGGGGGEF:ECEEGGGGGFGGFFFGFGFBEFEGEGFGGGGEGAFGAFCGGCFDF8FGDFDDFFBFGGGGEGEC=>AF>BCGGG9;EGGCCGFCF@EDEGGFF9FFCFCGFGFGG:9CCFGEGGEGCEEC6@F7**;>*+3;11+2@6DFE:E:1=51@185735*)0(*?CE:7>**):>*
@M03364:276:000000000-BLYN8:1:1101:19745:9523 2:N:0:1
GGACTACTAGGGTTTCTAATCCTGTTTGCTCCCCACGCTTTCGCACCTGAGCGTCAGTCTTCGTCCAGGGGGCCGCCTTCGCCACCGGTATTCCTCCAGATCTCTACGCATTTCACCGCTACACCTGGAATTCTACCCCCCTCTACGAGACTCTAGCTTGCCAGTTTCAAATGCAGTTCCCAGGTTGAGCCCGGGGATTTCACATCTGACTTAACAAACCGCCTGCGTGCGCTTTACGCCCAGTAATTCCG
+
CCCCCFGGGGGGGGGGGGGGGFGGGGGGGGGGGGGGGGGGGGGGGGGGGGGGGGEGGGGGGGGGGGGGGGGGGGGGGGGGGGGGGGGGGGGGGGGGGGGGFGGGGGGGGGGGGGEGGGGGGGGGFGGGGGGGGGGGGGGGGGGGGGGGGGGGGGGGGFCFFGGGGGGFGGGGGGFGGFCCGGGFGGGGGGGGGGGGEGGGGGGFFFFGGGGGGFGGGGGGDDEFFA@F<3;@GGGFFFGGGD6FCCFAGGC
@M03364:276:000000000-BLYN8:1:1101:3107:9578 2:N:0:1
GGACTACTGGGGTATCTAATCCTGTTTGCTCCCCACGCTTTCGCACCTGAGCGTCAGTCTTCGTCCAGGGGGCCGCCTTCGCCACCGGTATTCCTCCAGATCTCTACGCATTTCACCGCTACACCTGGAATTCTACCCCCCTCTACGAGACTCTAGCTTGCCAGTTTCAAATGCAGTTCCCAGGTTGAGCCCGGGGATTTCACATCTGACTTAACAAACCGCCTGCGTGCGCTTTACGCCCAGTAATCCCG
+
CCCCCFFGGGGGGGGGGGGGGGGGGGGGGGFGGGGGGGGGGGGGGGGGGGGGGGDFEGGGGEGGGGDGGDGGGGGGGGGFGGGGGGGGGGGCFAEGGFGGGGGGGGGGGGGGGFGGGGGGGGGGGGGGGGGGGFGGGCEGGGGGGGGDEEEFFGGGGGGGGGGGFGAFGGGGGGGGGFCF?9D8FGGGFFGGGGGGGDGCGFGGFGGGDCFGG7+:CFFGFGE@FFFFFF:BG3<AFFG5C>0?FFFFFFD
@M03364:276:000000000-BLYN8:1:1101:12733:9583 2:N:0:1
GGACTACTGGGGTTTCTAATCCTGTTTGCTCCCCACGCTTTCGCACCTGAGCGTCAGTCTTCGTCCAGGGGGCCGCCTTCGCCACCGGTATTCCTCCAGATCTCTACGCATTTCACCGCTACACCTGGAATTCTACCCCCCTCTACGAGACTCTAGCTTGCCAGTTTCAAATGCAGTTCCCAGGTTGAGCCCGGGGATTTCACATCTGACTTAACAAACCGCCTGCGTGCGCTTTACGCCCAGTAATTCCG
+
CCCCCGGGGGGGGGGGGGGGGGGGGGGGGGFGGGGGGGGGGGGGDGGFGGGGGGEGGGGGGGGGGGGGGEGGGGGGGGGGGGGGGGGGGGGGGGGGGGFGGGGGGGGGEGGGGGGGGGGGGGGG?FGGFGGGGGGGGGGFEGGGCGF>EEEDFEGGGGGCFGGFGGGGG9FGF;AFGGGGFCFGE?FEFGFFCGGGGGGGGCGGFC+;CCFG=FGGGFGE>GB;;F6>())55*>>F0*:CDF9CF?AGF7
@M03364:276:000000000-BLYN8:1:1101:22100:9586 2:N:0:1
GGACTACTCGGGTTTCTAATCCTGTTTGCTCCCCACGCTTTCGCACCTGAGCGTCAGTCTTCGTCCAGGGGGCCGCCTTCGCCACCGGTATTCCTCCAGATCTCTACGCATTTCACCGCTACACCTGGAATTCTACCCCCCTCTACGAGACTCTAGCTTGCCAGTTTCAAATGCAGTTCCCAGGTTGAGCCCGGGGATTTCACATCTGACTTAACAAACCGCCTGCGTGCGCTTTACGCCCAGTAATTCCG
+
CCCCCGGGGGGGGGGGGGGGGGGGGGGGGGGGGGGGGGGGGGGGGGGGGGGGGGGGGGGGGGGGGGGGGGGGGGGGGGGGGGGGGGGGGGGGFFGGGGGGGGGGGGGGGGGGGGGGGGGGGGGGGGGGGGGGGGGFF,DGGGGGGGGGGGGFGFDFGFGGGGGGGGGGGDGGF;AFGGGFFGGGGGGGGGGFGGGGGGFGGGGCA<C@@;CFC7DGC**AAED0(5>EFFFFGGGAFFGEGB?FG>?ADF4
@M03364:276:000000000-BLYN8:1:1101:13224:9620 2:N:0:1
GGACTACCGGGGTTTCTAATCCTGTTTGCTCCCCACGCTTTCGCACCTGAGCGTCAGTCTTCGTCCAGGGGGCCGCCTTCGCCACCGGTATTCCTCCAGATCTCTACGCATTTCACCGCTACACCTGGAATTCTACCCCCCTCTACGAGACTCTAGCTTGCCAGTTTCAAATGCAGTTCCCAGGTTGAGCCCGGGGATTTCACATCTGACTTAACAAACCGCCTGCGTGCGCTTTACGCCCAGTAATTCCG
+
CCCCCGGGGGGGGGGGGGGGGGGGGGGGGGGGGGGGGGGGGGGGGGGGGGGGGGGGGGGGGGGGGGGGGGGGGGGGGGGGGGGGGGGGGGGGGGGGGGG9EGGGGGGGGGGGGGGGGEGCFGFGGGGCFGGGGGGGGGGGGGGGFFFGGGGGGDFGGD@,8FGGGGGGGFGCFGGGGF7CFGGFF<66EGGGGGGGGGGFFGGGFG7@C:CFGGGCG4FCBGF?FFFF:B@DDDFA=(;CE>?FGGF<GG7
@M03364:276:000000000-BLYN8:1:1101:4340:9624 2:N:0:1
GGACTACTCGGGTTTCTAATCCTGTTTGCTCCCCACGCTTTCGAGCCTCAGTGTCAGTTACAGGCCAGAGAGCCGCTTTCGCCACCGGTGTTCCTCCATATATCTACGCATTTCACCGCTACACATGGAATTCAACTCCCCTCTCCTGCACTCAAGTCTACCAGTTTCCAATGCATACACTGGGTGAGCCCCTGCCGTTTACACCAGACTTATTAAAACACCTGCGCTCGGCTTACGCCCAATAAATCCGG
+
CB<C,@;EFG77FCC9DC,<C<,@<<DEFGGGG7EFGDFC@,C88@+4F8FCCGDEGGCFGFCF<6C@EFG:<FCF@@AFFCCF,,=7F:,4CDE<F=BE<CEFCFFC7,8B<?FDEECEC+,A,ABFG9<4?,,A;E,EE8+DD@@D,4,=866=,,3,>B8,,C,@:EDG8FF=DDG86@>3@::1,,@613,4*@3,*=,;***4322=++5:2+,,3A>=))()(/))2)8@8;EDC>1)*2@?*)/
@M03364:276:000000000-BLYN8:1:1101:23254:9625 2:N:0:1
GGACTACTGGGGTATCTAATCCTGTTTGCTCCCCACGCTTTCGAGCCTCAGTGTCAGTTACAGGCCAGAGAGCCGCTTTCGCCTCCGGTGTTCCTCCATATATCTACGCATTTCACCGCTACACATGGAATTCCACTCTCCTCTCCTGCACTCAAGTCTCCCAGTTTCCAATGCACACAATGGTTGAGCCACTGCCTTTTACATCAGACTTAAGAAACCGCCTGCGCTCGCTTTACGCCCAATAAATCCGG
+
CCCCCDFGGGFGGGGGGGFGGGGGGGGGGCFGGGA@B@FGGFEFGEEGGGGGGGDFGGEFFFGCGEGGFGFGGGGCCCDFGGFEGGGGEGGGGGGG8,?FEFGEG,9=:CE+CFCGGGGGDGFFGEAFFFFFGGFGGGFFGF8=EGFD88EGF8EEDA9EEFF8FEGFG9D9@FFG8E6+DF8@9CFFF?FGG?FGFGGD7FC+?F5;>FC>7D7+**@EBEDFFFFEFB>6C4CED@ECEF1AF>75*>7
@M03364:276:000000000-BLYN8:1:1101:22759:9629 2:N:0:1
GGACTACAGGGGTATCTAATCCTGTTTGCTCCCCACGCTTTCGCACCTGAGCGTCAGTCTTCGTCCAGGGGGCCGCCTTCGCCACCGGTATTCCTCCAGATCTCTACGCATTTCACCGCTACACCTGGAATTCTACCCCCCTCTACGAGACTCTAGCTTGCCAGTTTCAAATGCAGTTCCCAGGTTGAGCCCGGGGATTTCACATCTGACTTAACAAACCGCCTGCGTTCGCTTTACGCCCAGTAATTCCG
+
CCCCCGGFGGGGGGGGGGGGGGGGGGGGGGGGGGGGGGGGGGGGGFGGGGGGGGGGGGGGGGGGGGGGGGGGGGGGGGGGGGGGGGGGEGGGGGFGGGGG?FGGGGGGGGGGGGGGGDGGGGGGGGGGGCFDGGGGGCFGGGGGGGGDEGGFGGGGGGGGFGGGFGGGFGGGGGGGGGGGGCGGGGGGGGGGGGGGGGG6:DGGFG;CFGGG+:DGGGGGFDFF0AB>(8@DGGGFFFGGGFFFGGFFGG6
@M03364:276:000000000-BLYN8:1:1101:21602:9662 2:N:0:1
GGACTACTGGGGTTTCTAATCCTGTTTGCTCCCCACGCTTTCGCACCTGAGCGTCAGTCTTCGTCCAGGGGGCCGCCTTCGCCACCGGTATTCCTCCAGATCTCTACGCATTTCACCGCTACACCTGGAATTCTACCCCCCTCTACGAGACTCTAGCTTGCCAGTTTCAAATGCAGTTCCCAGGTTGAGCCCGGGGATTTCACATCTGACTTAACAAACCGCCTGCGTGCGCTTTACGCCCAGTAATTCCG
+
CCCCCGGGGGGGGGGGGGGGGGGGGGGGGGGGGGGGGGGGGGGGGGGGGGGGGGGGDGGGGGFGGGGC<FCEGGGGGGGGGGDGGGGGGGGGFGGFFFGFFGGGGFGGGGGGGGGGGGGGEGGGFDFEGGGGFGGGGGGGGGGGDFGCEGCFGCAFGGGFGGF6FFGGG9CFCGGFGGFEG?8FGGGG6E8DGEGCGGGGFDFF=*1;7@CGFFGGGGFGEGF?FF>B?E3BGGGAB:EEG3:?>7BADF9
@M03364:276:000000000-BLYN8:1:1101:8348:9670 2:N:0:1
GGACTACACGGGTATCTAATCCTGTTTGCTCCCCACGCTTTCGCACCTGAGCGTCAGTCTTTGTCCAGGGGGCCGCCTTCGCCACCGGTATTCCTCCAGATCTCTACGCATTTCACCGCTACACCTGGAATTCTACCCCCCTCTACAAGACTCTAGCCTGCCAGTTTCGAATGCAGTTCCCAGGTTGAGCCCGGGGATTTCACATCCGACTTGACAGACCGCCTGCGTGCGCTTTACGCCCAGTAATTCCG
+
CCCCCFGGGGGGGGGGGGGGGGGGGGGGGGGGGGGGGGGGGGGGGGGGGGGGGGGGGGGGGGGGGGGGGGGGGGGGGGGGGGGGGGGGGDGGGGGGFGGGGGGGGGFGGGGGGGGGGGGGGGGGGGGGEGGGGGGGGGGGGGGGGGGFGGGGGGGFGGGGGGGGGGGGDGGGGGDGGGGGFGGGGGGGGGGGEGGGDDGGGGGGFGGGDDDC7:>CFFECBDFFFF;DFFFFGGG>FBGEG@BFGGFBGGC
@M03364:276:000000000-BLYN8:1:1101:19192:9679 2:N:0:1
GGACTACAAGGGTTTCTAATCCTGTTTGCTCCCCACGCTTTCGCACCTGAGCGTCAGTCTTCGTCCAGGGGGCCGCCTTCGCCACCGGTATTCCTCCAGATCTCTACGCATTTCACCGCTACACCTGGAATTCTACCCCCCTCTACGAGACTCTAGCTTGCCAGTTTCAAATGCAGTTCCCAGGTTGAGCCCGGGGATTTCACATCTGACTTAACAAACCGCCTGCGTGCGCTTTACGCCCAGTAATTCCG
+
CCCCCG@FGGGGFFGGGGGGGGGGGGGGGDGGFGGGGGEGGGGGGGEFGGGGGGGEGGGGFDGGGGGGFGGGGEFFGGDGGGGGDFGGGGGGGGGGGGGGGGGGCFGG7@CEFFGFFFEGGEFCFFGGAEGDFGGGGGG7EGEGEGG6BEGGGFFFGGGGGFGGFGFGFCFDGGGGGGGCFGGGGGG?FGGGGDGEE>CGFGFGFGC7DDFDFGGD7DGF3=);@F>B47.<CD5>4:;EEF?FD7F<F79
@M03364:276:000000000-BLYN8:1:1101:17798:9690 2:N:0:1
GGACTACACGGGTTTCTAATCCTGTTTGCTCCCCACGCTTTCGCACCTGAGCGTCAGTCTTCGTCCAGGGGGCCGCCTTCGCCACCGGTATTCCTCCAGATCTCTACGCATTTCACCGCTACACCTGGAATTCTACCCCCCTCTACGAGACTCTAGCTTGCCAGTTTCAAATGCAGTTCCCAGGTTGAGCCCGGGGATTTCACATCTGACTTAACAAACCGCCTGCGTGCGCTTTACGCCCAGTAATTCCG
+
CCCCCGGGGGGGGGGGGGGGGGGGGGGGGGGGGGGGGGGGGGGGGGGGGGGGGGGGGGGGGGGGGGGGGGGGGGGGGGGGGGGGGGGGGGGGGGGGGGGFGGGGGGGFEDGGGGGGGGGGGGGGGDFGGGGGGGGGGGG:EGGGGGGEEGGGGF;EFGGGGGGGGGGGGGFGGGGGGGGGGGGGGGGGGGGGGGEGCEGFF+<;7DCCDGGGGGGGF:C=BGFFFF9@?FFFGDF>F?GGEBBFGGFFGG*
@M03364:276:000000000-BLYN8:1:1101:26322:9697 2:N:0:1
GGACTACCAGGGTATCTAATCCTGTTTGCTCCCCACGCTTTCGCACCTGAGCGTCAGTCTTCGTCCAGGGGGCCGCCTTCGCCACCGGTATTCCTCCAGATCTCTACGCATTTCACCGCTACACCTGGAATTCTACCCCCCTCTACGAGACTCTAGCTTGCCAGTTTCAAATGCAGTTCCCAGGTTGAGCCCGGGGATTTCACATCTGACTTAACAAACCGCCTGCGTGCGCTTTACGCCCAGTAATTCCG
+
CCCCCGGGGGGGFGGGGGGGGGGGGGGGGGFGGGFGGGGGFGGGECFGGGGGGGGGGGGFFGGGGGGGGEGEGGGGGGGGGGGGGGGGGGGGGGGGGFG9EFFFAFGGGGFGGGGGGGGGGGGGGGGGBD9FFFGCFFFGGGGGGGG@ECEDGGGAFGGGGG7CFFGGFA@EGGGGGGGGGGGGGGGGFGGGG*==CEG+CFC:ACCFFGGFGGGCFFGGEGFFFF951@@EDD*48?GGGF:):7*-CC*
@M03364:276:000000000-BLYN8:1:1101:14384:9722 2:N:0:1
GGACTACTGGGGTTTCTAATCCTGTTTGCTCCCCACGCTTTCGAGCCTCAGTGTCAGTTACAGGCCAGAGAGCCGCTTTCGCCTCCGGTGTTCCTCCATATATCTACGCATTTCACCGCTACACATGGAATTCCACTCTCCTCTCCTGCACTCAAGTCTCCCAGTTTCCAATGCACACAATGGTTGAGCCACTGCCTTTTACATCAGACTTAAGAAACCACCTGCGCTCGCTTTACGCCCAATAAATCCGG
+
CCCCCGGGGGGGGGGGGGGGGGGGGGGGGGGGGGGGGGGGGGGCGEGGGGGGGGGGGGGGGGGFGGGGGGGGGGGGDGGGGGGGGGGGGGGGGGGGGGGGGGGFGGGGGGGGGGFGGGGGGGGGFFFGFFFGGGFGGGGGGGGDECDFGGGGGFGGDD=FDGGGGGGGGGFG=DFGGGGFFGGGGGFEGEDF?DCFFDGGFGGFA:;FGGGGGGGG7DFFFEFFFFBFFFFDGGGFD@GD5>8FCD=);D5
@M03364:276:000000000-BLYN8:1:1101:8002:9731 2:N:0:1
GGACTACCCGGGTTTCTAATCCTGTTTGCTCCCCACGCTTTCGCACCTGAGCGTCAGTCTTCGTCCAGGGGGCCGCCTTCGCCACCGGTATTCCTCCAGATCTCTACGCATTTCACCGCTACACCTGGAATTCTACCCCCCTCTACGAGACTCTAGCTTGCCAGTTTCAAATGCAGTTCCCAGGTTGAGCCCGGGGATTTCACATCTGACTTAACAAACCGCCTGCGTGCGCTTTACGCCCAGTAATTCCG
+
CCCCCGFGGGGGGGGGGGGGGGGGGGGGGGGGGGGGGGGGGGGGGGGGFGGGGGGGGGGGGGGGGGGGGEGGGGGGEGGGGGGGGGGGGEFFGGGGGGGGGGGGDGGGEGFGGGGGGGGGGGGGGGGGGGGGGGGGGG6FGGGGGGGE7EGGGGGGGGGGGFFFGGGGGGGGGGGGGGGGCFGGGGGGGGGFEEGEGGG?FGGGFGC7CGGGGGGGGGGGFGE?0.2>8D>@GGGFFFGGGFBFGGFFGC2
@M03364:276:000000000-BLYN8:1:1101:18642:9742 2:N:0:1
GGACTACTGGGGTTTCTAATCCTGTTTGCTCCCCACGCTTTCGCACCTGAGCGTCAGTCTTCGTCCAGGGGGCCGCCTTCGCCACCGGTATTCCTCCAGATCTCTACGCATTTCACCGCTACACCTGGAATTCTACCCCCCTCTACGAGACTCTAGCTTGCCAGTTTCAAATGCAGTTCCCAGGTTGAGCCCGGGGATTTCACATCTGACTTAACAAACCGCCTGCGTGCGCTTTACGCCCAGTAATTCCG
+
CCCCCGGGGGGGGGGGGGGGGGGGGGGGGGGGGGGGGGGGGGGGGGGFGGGGGGGGGGGGGGGGGGGGGGGGGGFGGGGGGGFGGGGGEGGGGGGGGGGGGGGGGGGGDGGDGGGGGGGGGGGFGGGGGGGGGGGGGGGGGGGGABFEGGGGGGGGGGGGFGGGGFGC,BCFGGGGGGGGGGGGFGGGGGGGGDGDCEGGGGGGFFGFCGFGG>7CFGGGFGB@DFFB<FBFDGGFF0?EC:1FFDFDGG*
@M03364:276:000000000-BLYN8:1:1101:6025:9744 2:N:0:1
GGACTACCAGGGTATCTAATCCTGTTTGCTACCCATGCTTTCGAGCCTCAGCGTCAGTTACAGACCAGACAGCCGCCTTCGCCACTGGTGTTCTTCCATATATCTACGCATTTCACCGCTACACATGGAGTTCCACTGTCCTCTTCTGCACTCAAGTCTCCCAGTTTCCAATGCACACAATGGTTGAGCCACTGCCTTTTACATCAGACTTAAGAAACCACCTGCGCTCGCTTTACGCCCAATAAATCCGG
+
CCCCCGGGGGGGGDGGGGGGGGGGGGGGGGGGGGGGGGGGGGGGGGGGFGGGGGGGGGGGGFGGGGGGGGGGGGGGFFGGFGFGGGGGGGGGGGGGGGGGGGGGGGGGGGGGGGGGGGGGGGGGGGFGFGGGGGGGGFGGGGGFGEGGGGGGGG8DFGGGGFGGGGGGFFFGGFGGGGGGGGGGGGGGGDFGGGGGFFGGGGFGFGGGGGCGCCG?FF67F7CEFFFFFFBEFGGFA@E8:?7A:BCEFDC
@M03364:276:000000000-BLYN8:1:1101:11460:9763 2:N:0:1
GGACTACCGGGGTTTCTAATCCTGTTTGCTCCCCACGCTTTCGCACCTGAGCGTCAGTCTTCGTCCAGGGGGCCGCCTTCGCCACCGGTATTCCTCCAGATCTCTACGCATTTCACCGCTACACCTGGAATTCTACCCCCCTCTACGAGACTCTAGCTTGCCAGTTTCAAATGCAGTTCCCAGGTTGAGCCCGGGGATTTCACATATGACTTAACAAACCGCCTGCGTGCGCTTTACGCCCAGTAATTCCG
+
C@9CCDEGGFDFFGGFFGGFFFGGGGGFGFG<FCECCGGDGFGGGEEEFFFFGEFGGGFFGGGGGGGGFGGC::@FEGEF=BCGGGGDGGBAEFGF,<,<FFFGDFGGEGCFFEDEDGGG:FGCGGGDFC=FFAEFGEGGGGEF9E43+*@?B9CFC9EF88DGGGGCFGC?E?CFGFFGGFE5FB8CEG?CGCG55=CCCD7;8+:;CCFFGGGG778CBG>1::6>6)0;DC<>?:CEEF1?CF4)?**
@M03364:276:000000000-BLYN8:1:1101:5439:9781 2:N:0:1
GGACTACTAGGGTTTCTAATCCTGTTTGCTCCCCACGCTTTCGCACCTGAGCGTCAGTCTTCGTCCAGGGGGCCGCCTTCGCCACCGGTATTCCTCCAGATCTCTACGCATTTCACCGCTACACCTGGAATTCTACCCCCCTCTACGAGACTCTAGCTTGCCAGTTTCAAATGCAGTTCCCAGGTTGAGCCCGGGGATTTCACATCTGACTTAACAAACCGCCTTCGTGCGCTTTACGCCCAGTAATTCCT
+
C9CCCGGGFFGGGDGGGGGGFGGGFGGGEGFCGGFGCGGFF9FBFFGGGF8AFGGDGGFFGGFECGGGGCC>FGGGG@BAGGGGGE:F4FGGGGGGG@FDFFFFGGGGEFDCCDFGGGDGGEFGFG@@FDFGGGGGGGGG+668BFGGE6EFFA;9EGC8FCGF<D;,@;3,@9@DFFC,,>?*>,,==7FECEEG=5,<FCE7CD7CC+;;7:DF=4*7)=B((*(2,7@>3CF91(*2:<:F:DFAD72
@M03364:276:000000000-BLYN8:1:1101:10600:9783 2:N:0:1
GGACTACTGGGGTTTCTAATCCTGTTTGCTACCCATGCTTTCGAGCCTCAGCGTCAGTTACAGACCAGACAGCCGCCTTCGCCACTGGTGTTCTTCCATATATCTACGCATTTCACCGCTACACATGGAGTTCCACTGTCCTCTTCTGCACTCAAGTTTCCCAGTTTCCGATGCACTTCTTCGGTTGAGCCGAAGGCTTTCACATCAGACTTAAGAAACCACCTGCGCTCGCTTTACGCCCAATAAATCCG
+
CCCCCGGGGGGGGGGGGGGGGFGGGGGGGGGGGGGGGGGGGGGGGGGGGGGGGGGGGGGGGGGGGGGGGGGGGGEFGGGGFGGGGGGGCDFGGGGGGGGGGGGGGCGGGGGGGGGFFGGGGGGGGGGGGGGEGFFAE=EGGGGGGGGGGCGGGGFF;FGGGGA?GG;DA6B8++=EF8=D8@FGGCEGGF6CGCCCCGGGGGGD692A*CCFF8+CCCFGFGFB:FBE@AA4<DFEF@CCGF?FGF6CGGD
@M03364:276:000000000-BLYN8:1:1101:12518:9817 2:N:0:1
GGACTACCAGGGTATCTAATCCTGTTTGCTCCCCACGCTTTCGCACCTGAGCGTCAGTCTTCGTCCAGGGGGCCGCCTTCGCCACCGGTATTCCTCCAGATCTCTACGCATTTCACCGCTACACCTGGAATTCTACCCCCCTCTACGAGACTCTAGCTTGCCAGTTTCAAATGCAGTTCCCAGGTTGAGCCCGGGGATTTCACATCTGACTTAACAAACCGCCTGCGTGCGCTTTACGCCCAGTAATTCCG
+
CCCCCGGFGGGGGGGGGGGGGGGGGGGGGGGGGGGGGGGGGGGGGGGGGGGGGGGGGGGGGGGGGGGGGGGGGGGGGGGGGGGGGGGGGGGGGGGGGGGGGGGG9FFFGGGGGGGGGGGGGGGGGGGGGGGGGGGGDDGGGEEFGGGGGGGFGGGFGGGGGGGGGGGGGGFFGGGGGFGGGGGGGGGGGGEFGGGGCEGGGGGGFGC7FGGGFGG=CGGG:CB;?FFFFFEFDGGBF?CEEF?FGF@>FG7
@M03364:276:000000000-BLYN8:1:1101:8214:9829 2:N:0:1
GGACTACTCGGCTATCTAATCCTGTTGGCTCTCCACGCTTTCGAGCAGCAGTGTCCGTTACAGGCCAGAGAGCCGCTGTCGCCTCCGGTGTTCCTCAATAGATCTACGCATTTCACCTCTACACATGGAATTCCAGTCTTCTCTCCTGCACTCAAGTCTCCCAGTTTCCAATGCACACAATGGTTGAGCCCCTGCCTGTTAGATCAGACTTAAGACACCACCTGCGCTCGCTTCACGCCAAATGACTCCGG
+
@--AC@FCG@,-,,,,C9FDG,CFE9,,CCE,6,,,8@7@FACGGD7,@FDF8CE,CFF7@9@,C,CF<AAF<AC>B+4A7C74BEF+7@6?,?EF,,,,,:,,,9A=7CCCAEF,?,A=BD;F9FG8EAF,,9@,C49,C4>C98DEF8EGE?89E,,;EE?,>;,7E=9;,B3=88A3=@8D9EF,,,3+45>899EE++,?<+;=?CC82BC*;;849@A)0*)9)9?)?*C762;**23+3*172>9
@M03364:276:000000000-BLYN8:1:1101:4026:9872 2:N:0:1
GGACTACAGGGGTATCTAATCCTGTTTGCTCCCCACGCTTTCGCACCTGAGCGTCAGTCTTCGTCCAGGGGGCCGCCTTCGCCACCGGTATTCCTCCAGATCTCTACGCATTTCACCTCTACACCTGGAATTCTACCCCCCTCTACGAGACTCTAGCTTGCCAGTTTCAAATGCAGTTCCCAGGTTGAGCCCGGGGATTTCACATCTGACTTAACAAACCGCCTGCGTGCGCTTTACGCCCAGTAATTCCG
+
CCCCC@FCFGGGGGGGDFGGGGFFGGGGGGGGGGFGGGGGGG:FGGGGGDFGGCEFGG9FGGGGGGGGGCGGGGGGGGEFGGGG@DGDGDGFGGGGGGGFEEFGCCFG:F@CFGGEF,?DDFGGFGGFCCEABFGGGCFGGGGGGGGC@GGFGGGGGGCCGGGGDFGFG9DCCAEFGGGCFCC8FFGGGG?@7EEGCEGCFGG=A<CF7+2;>3CFFFGGFGFD0A>>@EB)93C<4(A/:@1/:*9)0:2
@M03364:276:000000000-BLYN8:1:1101:23176:9879 2:N:0:1
GGACTACCAGGGTTTCTAATCCTGTTTGCTCCCCACGCTTTCGCACCTGAGCGTCAGTCTTCGTCCAGGGGGCCGCCTTCGCCACCGGTATTCCTCCAGATCTCTACGCATTTCACCGCTACACCTGGAATTCTACCCCCCTCTACGAGACTCTAGCTTGCCAGTTTCAAATGCAGTTCCCAGGTTGAGCCCGGGGATTTCACATCTGACTTAACAAACCGCCTGCGTGCGCTTTACGCCCAGTAATTCCG
+
CCCCCGFEGGGGGGGGGGGGGGGGGGGGGGGGGGGGGGGGGGGGGGGGFGGGGGGGGGGGGGGGGGGGGGGGGGGGGGGGGGGGGGGGGGGGGGGGGGGGGGGGGGGGGGGEGGGGGGGGGGGGGGGGGGGGGGGGGGGGGGGGCFGGD>E7DCAFGGFFFGGFFGGGGFGGGGGGGGFEGFGGGGCFGGGGGGGC*CEGGGGGFGGGGGGGGGGFG<@FE5BFDFFF?FDBGGGFFFGCGFF@7FFF>C6
@M03364:276:000000000-BLYN8:1:1101:26994:9881 2:N:0:1
GGACTACAGGGGTTTCTAATCCTGTTTGCTCCCCACGCTTTCGCACCTGAGCGTCAGTCTTCGTCCAGGGGGCCGCCTTCGCCACCGGTATTCCTCCAGATCTCTACGCATTTCACCGCTACACCTGTAATTCTACCCCCCTCTACGAGACTCTAGCTTGCCAGTTTCAAATGCAGTTCCCAGGTTGAGCCCGGGGATTGCACACATGACTTAACAAACCGCCTCCGTGCGCTTTACGCCCAGTAATTCCG
+
CC9CCCCGG9CF;FCFCC,EFGGGFCFGCFGGGGGCFGGGGGGGGGGGGGFGGFEEFFFCGGFGEG7DFCBFFGEGGF==FGGD>FGGGEFGFG9FD,EFEEGGGGGGGGGCEF<FF+FC7F,ADFF,BFF3=FFFFDF@EGEGGGGGGDGGGF99@AFFGGGCFCFDGGCCGGGGFG7DC>:F,>F6CGDFGGGGGGG=7:?C)*20;FFGG=CGC5**.>A((.4>?BB>DDGDFFGGGF(90*94>F*
@M03364:276:000000000-BLYN8:1:1101:2265:9893 2:N:0:1
GGACTAAGGGGTTTCTAATCCTGTTTGCTCCCCACGCTTTCGAGCCTCAGTGTCAGTTACAGGCCAGAGAGCCGCTTTCGCCTCCGGTGTTCCTCCATATATCTACGCATTTCACCGCTACACATGGAATTCCACTCTCCTCTCCTGCACTCAAGTCTCCCAGTTTCCAATGCACACAATGGTTGAGCCACTGCCTTTTACATCAGACTTAAGAAACCACCTTCGCTCGCTTTACGCCCAATAAATCCGG
+
CCCCCFCGGCGGGGGGGGGFFGGGGGGGGGGGGGGGGGGGGGGGGDGGGGGGGGGDFGGGGGGGGGGGGGGGGGGGGGGDGEEGFGGFGGGFEEFGFGGGGCFFGGGGGGGGGGGGGGGGGGG9FGGGGAF9FGGFGFD,EGFGFEFFG?E?FFGFCDEGGFGFGFGGGFG,8ECFGEEGGGGGGF6?ECGGGGFGGC9EFDECF>*C>CFC<>FFG58CD6*6-*-3:B58<8DDB@*;CA@F7;FED3
@M03364:276:000000000-BLYN8:1:1101:18338:9910 2:N:0:1
GGACTACAAGGGTTTCTAATCCTGTTTGCTCCCCACGCTTTCGAGCCTCAGTGTCAGTTACAGGCCAGAGAGCCGCTTTCGCCTCCGGTGTTCCTCCATATATCTACGCATTTCACCGCTACACATGGAATTCCACTCTCCTCTCCTGCACTCAAGTCTCCCAGTTTCCAATGCACACAATGGTTGAGCCACTGCCTTTTACATCAGACTTAAGAAACCACCTGCGCTCGCTTTACGCCCAATAAATCCGG
+
CCCCCGGGGGGGGGGGGGGGGGGGGGGGGGGGGGGGGGGGGGGGGGGGGGGGGGGGGGGGGGGGGGGGGGGGGGGGGGGGGGGGGGGGGGGGGGGGGGGGGGGGGGGGGGGGGGGGGGGGGGGGGGGGGFGGGGGGGGGGGGGGGGGGGGGFGDGFFGGGFGGGGGGGFGGFFGGGGGGGGGGGGGGGGFFGGGGGGGGGGGGGFGD7FG77CCFGGGGGFGFFFFA5=>DFGGFFFFEGGF;FGGFCGGC
@M03364:276:000000000-BLYN8:1:1101:5312:9911 2:N:0:1
GGACTACTGGGGTTTCTAATCCTGTTTGCTCCCCACGCTTTCGCACCTGAGCGTCAGTCTTCGTCCAGGGGGCCGCCTTCGCCACCGGTATTCCTCCAGATCTCTACGCATTTCACCGCTACACCAGGAATTCTACCCCCCTCTACGAGACTCTAGCTTGCCAGTTTCAAATGCAGTTCCCAGGTTGAGCCCGGGGATTTCACATCTGACTTAACAAACCGCCTGCGTGCGCTTTACGCCCAGTAATTCCG
+
CCCCCGGGGGGGGGGGGGGGGFGFFGGGGGGGGGGGDGGGGGGGGGGGGGGGGGGGGGGGGGGGGGGGFGGGGGGGGGGGGGGGGGGGGGGGGGGFGFGGGGGGGGFGGGG+CEGGGGGGGGGGGGGGGFGGGGGGGGGGG+>CGDGGGGGGFFGGGGGGGGGFFCFGC;>EFGCGFGGGGGGGGGGGGGFGGGGGGEGFFGGG6C7;DGFCGG>CF4FFEGEFFF0;6BBFDGF<F<E?E@BFG79>:F6
@M03364:276:000000000-BLYN8:1:1101:4806:9916 2:N:0:1
GGACTACTCGGGTTTCTAATCCTGTTTGCTCCCCACGCTTTCGAGCCTCAGTGTCAGTTACAGGCCAGAGAGCCGCTTTCGCCTCCGGTGTTCCTCCATATATCTACGCATTTCACCGCTACACATGGAATTCCACTCTCCTCTCCTGCACTCAAGTCTCCCAGTTTCCAATGCACACAATGGTTGAGCCACTGCCTTTTACATCAGACTTAAGAAACCACCTGCGCTCGCTTTACGCCCAATAAATCCGG
+
CCCCCGGGGGGGGGGGGGGGGGGGGGGGGGGGGGGGGGGGGGGGGGGGGGGGGGGGGGGGGGGGGGGGGGGGGGGGGGGGGGGGGGGGGGGGGGGGGGGGGGGGGGGGGGGGGGGGGGGGGGGGGGGGGGFGGGGGG?CGGGGGGGGCDFGGGGGGFGGGGGGGGGGGGGGGGGGFFGGDFFGGGGGGGGGFGGGCGGGGGGGGFC5?FGGG>CCD5C:F>GF@B>@FFEEFGGGFDFGEGF;FGGFFGGD
@M03364:276:000000000-BLYN8:1:1101:13997:9917 2:N:0:1
GGACTACTGGGGTTTCTAATCCTGTTTGCTCCCCACGCTTTCGAGCCTCAGTGTCAGTTACAGGCCAGAGAGCCGCTTTCGCCTCCGGTGTTCCTCCATATATCTACGCATTTCACCGCTACACATGGAATTCCACTCTCCTCTCCTGCACTCAAGTCTCCCAGTTTCCAATGCACACAATGGTTGAGCCACTGCCTTTTACATCAGACTTAAGAAACCACCTGCGCTCGCTTTACGCCCAATAAATCCGG
+
CCCCCGGGGGGGGGGGGGGGGGGGGGGGGGGGGGGGGGGGGGGGGGGGGGGGGGGGGGGGGGFGGGGGGGGGGGGGGGGGGGGGGGGGGGGGGGGGGGGGGGGGGGGGGGGGGGGGGGGGDGGGGGGGFFFGGGGGGGGGGGGGGGGGGGGGGGGGFGGGGGGGFGGGGGEGFGGGGGEFGGGGG8DFCCFFFGGGGGGFGGGGFGGGGGFGC7CGFGFGFCFBBDAF9):?FFCC4>G8EF@FFFFEFD9
@M03364:276:000000000-BLYN8:1:1101:26248:9929 2:N:0:1
GGACTACACGGGTATCTAATCCTGTTTGCTCCCCACGCTTTCGCACCTGAGCGTCAGTCTTCGTCCAGGGGGCCGCCTTCGCCACCGGTATTCCTCCAGATCTCTACGCATTTCACCGCTACACCTGGAATTCTACCCCCCTCTACGAGACTCTAGCTTGCCAGTTTCAAATGCAGTTCCCAGGTTGAGCCCGGGGATTTCACATCTGACTTAACAAACCGCCTGCGTGCGCTTTACGCCCAGTAATTCCG
+
CCCCCGGGGGGGGGGGGGGGGGGGGGGGGGGGGGGGGGGGGGGGGGGGGGFGGGGGGGGGGGGGGGGGGGGGGGGGGGGGGGGGGGGGGGGGGGGGGGGGGFGGGGGFGGDFGGGGGGGGGGGGGGGGGGGGGGGGFFGGGGGGGG6CEEEGGGGGGDF?EGG?FFGGA9EGGGG,D9DFCEGDGGGGGFGGGGG5CGGGF7<FFGF7FC>CFGFGFGGFEDFFFFFFFFFFGGGBF?GGGFFFGC?:FF7
@M03364:276:000000000-BLYN8:1:1101:23448:9939 2:N:0:1
GGACTACCGGGGTTTCTAATCCTGTTTGCTCCCCACGCTTTCGCACCTGAGCGTCAGTCTTCGTCCAGGGGGCCGCCTTCGCCACCGGTATTCCTCCAGATCTCTACGCATTTCACCGCTACACCTGGAATTCTACCCCCCTCTACGAGACTCTAGCTTGCCAGTTTCAAATGCAGTTCCCAGGTTGAGCCCGGGGATTTCACATCTGACTTAACAAACCGCCTGCGTGCGCTTTACGCCCAGTAATTCCG
+
CCCCCGGEFFGGGGGGGGGFGGGGGGGGGGGFGGGGGGGGGGGDGGGFFGGGGGGGGGCFGGGGGGGGGGGGGGGGGGGGGGGGDC=CGEGGGGGGGGFGGGGGGGGGGGGGGGGG?:FGEGGFFGF?FFCFGGGGFGGGGGGGFGGCEGGGGGGCE9;FCFADFGEGFFCGGGGGGGGCGDFGGGGGGGFFGDCCCGEGGGGGFGFGGGGGGGG:FCFF>E::?FFFFFFFGD3:FB>EGB?FG7@BFG>
@M03364:276:000000000-BLYN8:1:1101:13317:9941 2:N:0:1
GGACTACAAGGGTATCTAATCCTGTTTGCTCCCCACGCTTTCGAGCCTCAGTGTCAGTTACAGGCCAGAGAGCCGCTTTCGCCTCCGGTGTTCCTCCATATATCTACGCATTTCACCGCTCCACATGGAATTCCACTCTCCTCTCCTGCACTCAAGCCTCCCAGTTTCCAATGCACACAATGGTTGAGCCACTGCCTTTTACATCAGACTTAAGAAACCACCTGCGCTCGCTTTACGCCCAATAAATCCGG
+
CCCCCGGGGGGGGGGGGGGGGGGGGGGGGGFGGGGGGGGGGGGGGGGGGGGGGGGG9FGGGGGGGDCGGGGGFGGEGGFFEGDEGFGCFGGGGGFF<FFGGGCEE9CBEEGEGFDGFCEC+@AFFGGAFEF@F9EEFGDFC@=DG8EFGGC=FGF9,=,>DEDGGG,D,E;D?8=FGGG@EF8FGDFGGFC@7<FGFFGG7CDCAFGGGGF8:8DF0C,AFEFED>24=6AFGCF>B?C8E:@AF+390>1
@M03364:276:000000000-BLYN8:1:1101:8676:9963 2:N:0:1
GGACTACCCGGGTTTCTAATCCTGTTTGCTCCCCACGCTTTCGCGCCTCAGCGTCAGTTACAGACCAGAGAGCCGCCTTCGCCACTGGTGTTCCTCCATATATCTACGCATTTCACCGCTACACATGGAATTCCACTCTCCTCTTCTGCACTCCAGTCTCCCAGTTTTGAGTGACCCTCCTCGGTTGAGCCGAGGGCTTTCACACCCAACTTAAAAGACCGCCTGCGCGCGCTTTACGCCCAATAATTCCG
+
CCCCCGG<<FCFGGGGGFGGGGGGGGGGGGGGGGGGGGGGGGGCFGGGGGGGGGEGGGGGGGGFGGGG@CEEFGGGGGGGGGGGGGGGFFGGGGGGG8AGGFGGGGGGGGGGGGGGGGGGGGGGEEGGFGGGGGGGGGFFGGGGGGGGGGGGGDED@EGGGGGGGGGGFC+EG,6,=CGE:FEGGG5AEFGGGEGGD6>?A5CGACDGDDGGG78=C48C>5>?7ABF9:)<DGGA?8ECE:177FFAGG<
@M03364:276:000000000-BLYN8:1:1101:5990:9979 2:N:0:1
GGACTACCCGGGTTTCTAATCCTGTTTGCTCCCCACGCTTTCGCACCTGAGCGTCAGTCTTCGTCCAGGGGGCCGCCTTCGCCACGGGTATTCCTCCAGATCTCGTCGCCTTTCACCGCTACACCTGGAATTCTACCCCCCTCTACGAGACTCTGGTTTGCCAGTTTCAAATGCAGTTACTCGGTTGTGCCCGGGGATTTCACACCTGACTTAACAAACCGCCGGCGTGCGCTTTACGCCCAGTAATTCCG
+
CCCCCF<F,@CFF;CE@A9<FA<EGGFCCF,CC;@@:@@F9C,,B@@<<,@C:C6:C9CFEG,E@,:FC,@:76>:FFEFFCFCE++@C>,CE<@,:4=E=?E5,+8@++B+5EAF<CCEEF9=@F,,FF9FAAFD9668:?CDB>EGCE8@FC,3,,@*,>@>CDF;:,6;C,;9,=,>,5*=BCC**4=@5*1*/;*++311/:*2*2;D+7DC;5*:75.(3>B54)>)197-*2*/*)(0*:*-2>9
@M03364:276:000000000-BLYN8:1:1101:20301:10010 2:N:0:1
GGACTACTAGGGTTTCTAATCCTGTTTGCTCCCCACGCTTTCGCACCTGAGCGTCAGTCTTCGTCCAGGGGGCCGCCTTCGCCACCGGTATTCCTCCAGATCTCTACGCATTTCACCGCTACACCTGGAATTCTACCCCCCTCTACGAGACTCTAGCTTGCCAGTTTCAAATGCAGTTCCCAGGTTGAGCCCGGGGATTTCACATCTGACTTAACAAACCGCCTGCGTGCGCTTTACGCCCAGTAATTCCG
+
CCCCCGGGGGGGGGGGGGGGGGGGGGGGGGGGGGGGGGGGGGGGGGGGGGGGGGGGGGGGGGGGGGGGGGGGGGGGGGGGGGGGGGGGGGGGGGGGGGGGGGGGFFGGGGGGGGGGGGGGGGGGGGGGGGGGGGGGGGGGGGGGGGGGGGGGGGGGGGGGGGGGGGGGACFEFFGGFGGGGGGGGGGGGGGGGGGGGGGGGGGGFGFCCGFGGGGGGCGGFGFFFFFE?FEEDGGFFFGGGB<6DFF<FF>
@M03364:276:000000000-BLYN8:1:1101:10270:10058 2:N:0:1
GGACTACCGGGGTTTCTAATCCTGTTTGCTCCCCACGCTTTCGCACCTGAGCGTCAGTCTTCGTCCAGGGGGCCGCCTTCGCCACCGGTATTCCTCCAGATCTCTACGCATTTCACCGCTACACCTGGAATTCTACCCCCCTCTACGAGACTCTAGCTTGCCAGTTTCAAATGCAGTTCCCAGGTTGAGCCCGGGGATTTCACATCTGACTTACCAAACCGCCTGCGTGCGCTTTACGCCCAGTAATTCCG
+
CCCCCGGFGGGGFGGGGGGGGGGGGGFFGGGGGGGGGGGGGGGGEGGGFGGCGFGGGGC<@EFGGGGGCDCEGGGGGGGGGGGGGFGGGGGGGGEFEAE<EFGGGGGGGGGGGGGGGGGGCGGGGFGGAFGGGDAFF,@FGGGGGGG6CEEFGGGFGGG?78EFGECEGGGGDFGGG?GGF9?BFC68AFFF5=CEEGGFDDFGFGFGGGGGG+CGCCGFB5>?:F9:1>.0CCFAF<EGEFB67DF<*:*
@M03364:276:000000000-BLYN8:1:1101:12990:10077 2:N:0:1
GGACTACTAGGGTTTCTAATCCTGTTTGCTCCCCACGCTTTCGCACCTGAGCGTCAGTCTTCGTCCAGGGGGCCGCCTTCGCCACCGGTATTCCTCCAGATCTCTACGCATTTCACCGCTACACCTGGAATTCTACCCCCCTCTACGAGACTCTAGCTTGCCAGTTTCAAATGCAGTTCCCAGGTTGAGCCCGGGGATTTCACATCTGACTTAATCAACCGCCTGCGTGCGCTTTACGCCCAGTAATTCCG
+
CCCCCGGGGGGGGGGGGGGGGGGGGGGGGGGGGGGGGGGGGGGGGGGGGGGGGGGGGGGGGGGGGGGGGGGGGGGGGGGGGGGGGGGGGGGGGGGGGGGGGGGGGGGGGGGGGGGGFGGGGGGGGGGGGGGGGGGGGDGGGGEFGGDGGGGGGGGGGGGGGGGGGGGGGGGGGGGFFGFGGGGGGGGGGGGGGGGGGGGGGGGGFGG>C>FFGDGFGFGFFDFFFFFB?FFFGDFD6(;EGDBFGDFDGG>
@M03364:276:000000000-BLYN8:1:1101:12761:10103 2:N:0:1
GGACTACAGGGGTTTCTAATCCTGTTTGCTCCCCACGCTTTCGAGCCTCAGTGTCAGTTACAGGCCAGAGAGCCGCTTTCGCCTCCGGTGTTCCTCCATATATCTACGCATTTCACCGCTACACATGGAATTCCACTCTCCTCTCCTGCACTCAAGTCTCCCAGTTTCCAATGCACACAATGGTTGAGCCACTGCCTTTTACATCAGACTTAAGAAACCACCTGCGCTCGCTTTACGCCCAATAAATCCGG
+
CCCCCGGGGGGGGGGGGGGGGFGGGGGGGGGGGGGGGGGGGGGGGGFGGGGGGGGGGGGGGGGGGGGGGGGGGGGDFGGGGGGGFGGGGGGGGGFFFGGGGGGGGGGGGGGGGGGGFGE+>FGGGGGGFGGGGGGGF,@=EGGGGGGGF8ED8DFFFGGGGGGGGGGGGGGFFFGGGGG6DGGEDE@6CCGFGFGGGGGGFCEGFGFCFF?FFGCFFCCCF5ABBD)99AFFGGFFE@ECE58);FF?FGD
@M03364:276:000000000-BLYN8:1:1101:24649:10127 2:N:0:1
GGACTACAGGGGTTTCTAATCCTGTTTGCTCCCCACGCTTTCGCACCTGAGCGTCAGTCTTCGTCCAGGGGGCCGCCTTCGCCACCGGTATTCCTCCAGATCTCTACGCATTTCACCGCTACACCTGGAATTCTACCCCCCTCTACGAGACTCTAGCTTGCCAGTTTCAAATGCAGTTCCCAGGTTGAGCCCGGGGATTTCACATCTGACTTAACAAACCGCCTGCGTGCGCTTTACGCCCAGTAATTCCG
+
CCCCCGGGGGGGGGGGGGGGGGGGGGGGGGGGGGGGGGFGGGGGGGGGFFGGGGGEGGFGGAFGEGEGGGGDDFCEGGGGGGGEGFGGGDGGEFFGAFGGGDFGGGGGDEGGGGEGFDFGEGGGGFGGFGGGGCGFE,DFEEGGGGGGCEGGGCFGGF9@EFGGGCFDECEFGGCFGGFGCCGGGCGGGGE8**=:5C:CFF7@:CFGGGGC7FG>F4:FBC>D?FF71:7BGGFDF3;CGEF@*:F>G?4
@M03364:276:000000000-BLYN8:1:1101:18301:10132 2:N:0:1
GGACTACTAGGGTATCTAATCCTGTTTGCTCCCCACGCTTTCGCACCTGAGCGTCAGTCTTCGTCCAGGGGGCCGCCTTCGCCACCGGTATTCCTCCAGATCTCTACGCATTTCACCGCTACACCTGGAATTCTACCCCCCTCTACGAGACTCTAGCTTGCCAGTTTCAAATGCAGTTCCCAGGTTGAGCCCGGGGATTTCACATCTGACTTAACAAACCGCCTGCGTGCGCTTTACGCCCAGTAATTCCG
+
CCCCCGGGGGGGGFGGGGGGGGGGGGGGGGGGGGGGGGGGGGGGGGGGGGGGGGGGGGGGGGGGGGGGGGGGCGGGGGGGGGGGGGGGGGGGGGFGGGGGCGGGGGGGGGGGGGGGGGGGGGGGFFGGGGGGGGGGGGFGGGGFGGFGGGGFFFCCFGF6D7FGGGGGGGGGGGGGGGGG??FFFF@EFGGGGGGGEGGGGGGGFGCFGGGGGGGGGGFGFGAF6ABF0>DFGGG<F0;?E>19CF4<770
@M03364:276:000000000-BLYN8:1:1101:12965:10155 2:N:0:1
GGACTACTGGGGTTTCTAATCCTGTTCGCTCCCCACGCTTTCGAGCCTCAGTGTCAGTTACAGGCCAGAGAGCCGCTTTCGCCTCCGGTGTTCCTCCATATATCTACGCATTTCACCGCTACACATGGAATTCCACTCTCCTCTCCTGCACTCAAGTCTCCCAGTTTCCAATGCACACAATGGTTGAGCCACTGCCTTTTACATCAGACTTAAGAAACCACCTGCGCTCCCTTTACGCCCAATAAATCCGG
+
CCCCCGGGGGGGGGGGGGGGGGGGGGGGGGGGGGGGGGGGGGGGGGGGGGGGGGGGGGGGGGGGGGFGGGGGGGGGF7DGGGGGDFEGGGGGGFGGGFGGGGGGGGGGGGGGGGGFFGGGGGGGGGGGFGGGGGFA9>DFFGGG88>DFGGGGGGGFGDFGGG?AEFAFFCGGGGGGGGGAFGGG6DFCEFGGFFGFGCFF>CD@<C5FFCFFCFFGF61/9?>BE@45))):C8CEDE@EF@F7DF<CDC
@M03364:276:000000000-BLYN8:1:1101:23350:10162 2:N:0:1
GGACTACTCGGGTTTCTAATCCTGTTTGCTCCCCACGCTTTCGCACCTGAGCGTCAGTCTTCGTCCAGGGGGCCGCCTTCGCCACCGGTATTCCTCCAGATCTCTACGCATTTCACCGCTACACCTGGAATTCTACCCCCCTCTACGAGACTCTAGCTTGCCAGTTTCAAATGCAGTTCCCAGGTTGAGCCCGGGGATTTCACATCTGACTTAACAAACCGCCTGCGTGCGCTTTACGCCCAGTAATTCCG
+
CCCCCGGGGGGGGGGGGGFGGGGGGGFGGGGGGGGGGGGGGGGGGGGFGGGGGGGGGGGGGGGGGGGGGGGGGGFEGGGGGGGGGGGGGGGGGGGGGGGGGGGGGGGGFGDGGGGFGGGGGGGGGGGGGGGGGGGGFGGGGGC?FGGEGGGGGFGGGGCEGGGGGGCGGFC;FGGGGGFGGGGGGGGGGFGGGGGGGCGGFGGFFGGG+:CC>FGGGFEGFG3?6F>D?DFFGGF4=?GGGB6F=:*6F77
@M03364:276:000000000-BLYN8:1:1101:23410:10176 2:N:0:1
GGACTACTGGGGTATCTAATCCTGTTTGCTCCCCACGCTTTCGCACCTGAGCGTCAGTCTTCGTCCAGGGGGCCGCCTTCGCCACCGGTATTCCTCCAGATCTCTACGCATTTCACCGCTACACCTGGAATTCTACCCCCCTCTACGAGACTCTAGCTTGCCAGTTTCAAATGCAGTTCCCAGGTTGAGCCCGGGGATTTCACATCTGACTTAACAAACCGCCTGCGTGCGCTTTACGCCCAGTAATTCCG
+
CCCCCGGGGGGGGGGGGGGGGGGGGGGGGGGGGGGGGGGGGGGGGGGGGGGGGGGGGGGGGGGGGGGGGGDGGGGGGGGGGGGGGGGEFGGGGGGGGGGGGDAFGGGGGGGGGGGGGGGGGGGGGGGFGGGCFGFGG,@CGGEFFGFEGGGGGGGGGGGGGGGGGGGGGGGGGFGFFGGG?EDCFDEFGGGGC=E*:CF97;FDFGGDCCGG7CGGC**ABG:@;4>><@33D3CAFBGCC5:FG*@<D>9
@M03364:276:000000000-BLYN8:1:1101:18264:10186 2:N:0:1
GGACTACCGGGGTTTCTAATCCTGTTTGCTCCCCACGCTTTCGCACCTGAGCGTCAGTCTTCGTCCAGGGGGCCGCCTTCGCCACCGGTATTCCTCCAGATCTCTACGCATTTCACCGCTACACCTGGAATTCTACCCCCCTCTACGAGACTCTAGCTTGCCAGTTTCAAATGCAGTTCCCAGGTTGAGCCCGGGGATTTCACATCTGACTTAACAAACCGCCTGCGTGCGCTTTACGCCCAGTAATTCCG
+
CCCCCGGGGGGGGGGGGGGGGGGGGGGGGGGGGGGGGGGGGGGGGGGGGGGGGGGGGGGGGGGGGGGGGCEGGGGGGGGGGGGGGGGGGGGGGGGGGGGGGGGGGGGGGGGGGGGGGGGGGGGGGGGGGGGGGGGGGGGGGGGGGGGGGGGGGGGGGGGFDFGGGGGGGGGGGGGGGGGGGFGGGGGGFGCFGGGGGGGGGGGGFGGGGGGGGGGGFGGCBGEB?FBFFFFFGGGFF?EEEFFFGGFBGC7
@M03364:276:000000000-BLYN8:1:1101:9408:10208 2:N:0:1
GGACTACTAGGGTATCTAATCCTGTTTGCTCCCCACGCTTTCGCACCTGAGCGTCAGTCTTTGTCCAGGGGGCCGCCTTCGCCACCGGTATTCCTCCAGATCTCTACGCATTTCACCGCTACACCTGGAATTCTACCCCCCTCTACAAGACTCTAGCTGACCAGTTTCAAATGCAGTTCCCAAGTTAAGCTCGGGGATTTCACATCTGACTTAATCAACCGCCTGCGTGCGCTTTACGCCCAGTACTTCCG
+
CCCCCGGGGGGGGGGGGGGGGGGGGGGGGGGGGGGGGGGGGGGGGGGGGGGGGGGGGGGGGGGGGGGGFGGGGGGGGGGGGGGGGGGGGGGGGGGGGGGGGGGGGFGGGGGGGGGGGGGGFGGGGGGGGGGGGGGGGGGGGGGGGGGGGGGGGGGGGFFGGGGGGGGGAFFGGGGFEGGGGGDFGGFGGGEGG5C>5EDGGGGGFCGGGGGGGCFFFGGGEGF@@F>E()=>9DFFFFGGGE:FG*94DF>
@M03364:276:000000000-BLYN8:1:1101:6456:10210 2:N:0:1
GGACTACTGGGGTTTCTAATCCTGTTTGCTCCCCACGCTTTCGCACCTGAGCGTCAGTCTTCGTCCAGGGGGCCGCCTTCGCCACCGGTATTCCTCCAGATCTCTACGCATTTCACCGCTACACCTGGAATTCTACCCCCCTCTACGAGACTCTAGCTTGCCAGTTTCAAATGCAGTTCCCAGGTTGAGCCCGGGGATTTCACATCTGACTTAACAAACCGCCTGCGTGCGCTTTACGCCCAGTAATTCCG
+
CCCCCGGGCFGGGGGGGGGGGGGGGGGGGGGGGGGGGGGGGGGG:FGG8EGGGGGGGGGGCFGGGGGGFFGEGGGGGGGGGGGGGGGGGEGGGGGGG8EFE<FFGGGGGGGGFGGGGGGGGGGGGGGG<DDFGGFCED6FEEEGFGGGEEGGGGGGAFFCGGCFFGGGGFGAEGGGFGGGFGGGGGGCFGGFEGE=:CF?CF?C+;FCFGFGG7CCC*AF:5A@;@9;(8)8C7FAF?EEEB66D774D77
@M03364:276:000000000-BLYN8:1:1101:16904:10212 2:N:0:1
GGACTACAGGGGTTTCTAATCCTGTTTGCTCCCCACGCTTTCGCACCTGAGCGTCAGTCTTCGTCCAGGGGGCCGCCTTCGCCACCGGTATTCCTCCAGATCTCTACGCATTTCACCGCTACACCTGGAATTCTACCCCCCTCTACGAGACTCTAGCTTGCCAGTTTCAAATGCAGTTCCCAGGTTGAGCCCGGGGATTTCACATCTGACTTAACAGACCGCCTGCGTGCGCTTTACGCCCAGTACTTCCG
+
CCCCCGGGGGGGGGGGGGGGGGGGGGGGGGGGGGGGGGGGGGGGGGGGGGGGGGGGGGGGGGGGGGGGGGGGGGGGGGGGGGGGGGGGGGGGGGGGGFGGGGGGGGGGGGGGGGGGGGGGGGGGGGGGGGGGGGGGGGGGGGGGGGGEGGGGGGGGGGGFGGFFGGGGGFGGGGGFFGGGGGGGGGGGGGGGGGDCEGGFGGGFFGGGCGGGCDGFGGGGFGFB:F07<EFFGG5<FFGEGD?<7*94FG5
@M03364:276:000000000-BLYN8:1:1101:6787:10242 2:N:0:1
GGACTACTAGGGTTTCTAATCCTGTTTGCTCCCCACGCTTTCGCACCTGAGCGTCAGTCTTCGTCCAGGGGGCCGCCTTCGCCACCGGTATTCCTCCAGATCTCTACGCATTTCACCGCTACACCTGGAATTCTACCCCCCTCTACGAGACTCTAGCTTGCCAGTTTCAAATGCAGTTCCCAGGTTGAGCCCGGGGATTTCACATCTGACTTAACAAACCGCCTGCGTGCGCTTTACGCCCAGTAATTCCG
+
CCCCCGGGGGGGGGGGGGGGGGGGGGGGGGGGGGGGGGGGGGGGGGGGGGGGGGGGGGGGGGGGGGGGGGGGGGGGGGGGGGGGGGGGGGGGGGGGGGGGGGFGGGGGGGGDGGGGGGGGGGGGGGGGGGGGGGGGGGGGGGGGGGGGGGGGGFGEFFGGGFGGGGGGGGGGGGGGGGGGGGG>GFGGGGGGGGCE7EGGGGGFF<CFFFGCCGGGGGGGFGFF0:1DFFBDGGC<@:GGGFFFDCFF7C7
@M03364:276:000000000-BLYN8:1:1101:17157:10263 2:N:0:1
GGACTACACGGGTTTCTAATCCTGTTTGCTCCCCACGCTTTCGCACCTGAGCGTCAGTCTTCGTCCAGGGGGCCGCCTTCGCCACCGGTATTCCTCCAGATCTCTACGCATTTCACCGCTACACCTGGAATTCTACCCCCCTCTACGAGACTCTAGCTTGCCAGTTTCAAATGCAGTTCCCAGGTTGAGCCCGGGGATTTCACATCTGACTTAACAAACCGCCTGCGTGCGCTTTACGCCCAGTAATTCCG
+
CCCCCGGGDGGEEFGGGGGGGGGGGGGGGFF@FFFGGGGGGFEDGGGGGGGGGGGEGGGGGGGGGFGDGGGGGGGGGGGGGGGGEFGGGEGGGGGGFGGFEGFFFGGGGEEECGGGFGGEFGGGGGGGGGGGGGGGGGGGGEGGGGGGGEGCEFGGGFDGGFGG<FEGFDCFACFGGGCFFGGFGFCCGGGGD8CGDEGGFGGFFGGGFF7CGCGCFGGGFGDFB>9315>ECC<4@?G>EEF?F*6<FC7
@M03364:276:000000000-BLYN8:1:1101:19466:10269 2:N:0:1
GGACTACCCGGGTATCTAATCCTGTTTGCTCCCCACGCTTTCGCACCTGAGCGTCAGCCTTCGTCCAGGGGGCCGCCTTCGCCACCGGTATTCCTCCAGATCTCTACGCATTTCACCGCTACACCTGGAATTCTACCCCCCTCTACGAGACTCTAGCTTGCCAGTTTCAAATGCAGTTCCCAGGTTGAGCCCGGGGATTTCACATCTGACTTAACAAACCGCCTGCGTGCGCTTTACGCCCAGTAATTCCG
+
CCCCCGGGGGGGGGGGGGGGGGGGGGGGGGGGGGGGGGGGGGGGGGGGGGGGGGGGGFGGGGGGGGGGGGGGGGGGGGGGGGGGGGGGGDGFGGGGGGGGGGGGDFGGGGGGGGGGGGGGGGGGGGGGFGGGGGGGGGGGGDGGCGGGGCGGGGGGGGGGGFGGGGGGGGGGGGGGGGGGGGGGGFDGFDECEEGGGGGFGGGG+0@F7FFGDGDGGGGFBGFFFFFFBFFFGGFDF0?EGB:)0:@BGG0
@M03364:276:000000000-BLYN8:1:1101:12374:10276 2:N:0:1
GACTACACGGGTTTCTAATCCTGTTTGCTCCCCACGCTTTCGAGCCTCAGTGTCAGTTACAGGCCAGAGAGCCGCTTTCGCCTCCGGTGTTCCTCCATATATCTACGCATTTCACCGCTACACATGGAATTCCACTCTCCTTTCCTGCACTCAAGTCTCCCAGTTTCCAATGCACACAATGGTTGAGCCACCGCCTTTTACATCAGACTTAAGAAACCACCTGCGCTCGCTTTACGCCCAATAAATCCGG
+
C<BCCE@GGGGFFGFGGGGGGEGGGEEAFE<FGGGGGFDGGGGFGGGGGGFGGGC<FECEG@<FFFFGFGGCDE7@BFGE7C,8<CF@::CC@AEEFA<FB<EFGEF:4C:EFEDGGGGCGGGGGDDFFFGDFFGGEFD,>,,6DDC8EFGF?EEDF9D9DD?=CFGGGC>3=EGEFGGGGGGC73@7@BFFGCCCCGGCGF7++;*235BF++=?CFFF9=*:5;9)>;BF4BFDE6*;504*:DF@CD
@M03364:276:000000000-BLYN8:1:1101:22179:10338 2:N:0:1
GGACTACAGGGGTTTCTAATCCTGTTTGCTCCCCACGCTTTCGAGCCTCAGTGTCAGTTACAGGCCAGAGAGCCGCTTTCGCCTCCGGTGTTCCTCCATATATCTACGCATTTCACCGCTACACATGGAATTCCACTCTCCTCTCCTGCACTCAAGTCTCCCAGTTTCCAATGCACACAATGGTTGAGCCACTGCCTTTTCCATCAGACTTAAGAAACCACCTGCGCTCGCTTTACGCCCAATAAATCCGG
+
CCCCCGGFGGGGGGGGGGGGGGGGGGGGGGGGGGGGGGGGGGGGGGGGGGG6EFGGGGGGGGG8FGGGGEGGGGGG:FFGGGGGG8=FCGGGGGFCF8EFGGGGGGGGGGGGGGGGGCFGGEGG9?FGFBGGGGFEG,9F@4DFGG9FGFGFFFFF9ECFFDGDEFGGGGGG8EG8=DC?FG8DFEFFFF,84ADFEGCG+*25=*;772?=82+=?7F>**3)0:@>(6???4+069EGGF@AGGAEGGD
@M03364:276:000000000-BLYN8:1:1101:3441:10361 2:N:0:1
GGACTACCGGGGTTTCTAATCCTGTTTGCTCCCCACGCTTTCGCACCTGAGCGTCAGTCTTCGTCCAGGGGGCCGCCTTCGCCACCGGTATTCCTCCAGATCTCTACGCATTTCACCGCTACACCTGGAATTCTACCCCCCTCTACGAGACTCTAGCTTGCCAGTTTCAAATGCAGTTCCCAGGTTGAGCCCGGGGATTTCACATCTGACTTAACAAACCGCCTGCGTGCGCTTTACGCCCAGTAATTCCG
+
CCCCCFGGGGGGGGGGGGGGFGGGGGGGGGGGGGGDEGGGGGGGFGGGFEFFGGGGGGFFGGGGGGEG8EGGGGGGGGGGGGGGGGGGGGFFGGGGGGCEFFFGGGGGFEGGGGFGGGGGGGGGGGGGGGGGFGGGFGGEEGGG;CE6ECEFGG9DCBCCFFCDFGGG@;CFGFGCDGGGGGCFCFF=CFGGGGDE*CF6CDG+:8++;@777@FG7CGG>GBF?FBF17BEDGGFFBGGGFFF*:79FD*
@M03364:276:000000000-BLYN8:1:1101:17143:10370 2:N:0:1
GGACTACACGGGTATCTAATCCTGTTTGCTCCCCACGCTTTCGAGCCTCAGTGTCAGTTACAGGCCAGAGAGCCGCTTTCGCCTCCGGTGTTCCTCCATATATCTACGCATTTCACCGCTACACATGGAATTCCACTCTCCTCTCCTGCACTCAAGTCTCCCAGTTTCCAATGCACACAATGGTTGAGCCACTGCCTTTTACATCAGACTTAAGAAACCACCTGCGCTCGCTTTACGCCCAATAAATCCGG
+
CCCCCGGGGGGGGGGGGGGGGGGGGGGGGGGGGGGGGGGGGGGFFGGGGGGGGGGGGGGGGGGGGGGGGGGGGGGGGGFGDEFGDGGGGGGGGGGGGGGGGFGGGGG?FGEGGFGGGGGGGGGGGDFGGGGGGGGGFGGGGGGFGGGGGGGFGG@FGFGGGGGGEFGGFDDGGGGGGGGGEGGGGGGGG?CGGEGGGGGE7CEFFGGGGG7@DGGGGG,CA7A;>DFA>64BFGGCD>GGGF;F7;:C<C1
@M03364:276:000000000-BLYN8:1:1101:5179:10393 2:N:0:1
GGACTACCGGGGTTTCTAATCCTGTTTGCTCCCCACGCTTTCGCACCTGAGCGTCAGTCTTCGTCCAGGGGGCCGCCTTCGCCACCGGTATTCCTCCAGATCTCTACGCATTTCACCGCTACACCTGGAATTCTACCCCCCTCTACGAGACTCTAGCTTGCCAGTTTCAAATGCAGTTCCCAGGTTGAGCCCGGGGATTTCACATCTGACTTAACAAACCGCCTGCGTGCGCTTTACGCCCAGTAATTCCG
+
CCCCCGGFGGGGGGGGGGGGGGGGGGGGGGGGGGGGGGGGGGGGGGGGGGGGGGGGGGGGGGGGGGGGGGGGGGGGGGGGGGGGGGGDGGGGGGGGGGGGGGGGGGGGGGGGGGGGGGGGGGGGGGGGGGGGGGGGGGGGGGGGGGGGGGGGGGGGGGDGGGGGGGGDCGGCGGGGGGGGGGFFGGGGGGGGGGGGGEGGGGGGFGGGGGGGGDFGFGGGEGB?FFBEB>>><CGF??CGGE:9:*=<GG*
@M03364:276:000000000-BLYN8:1:1101:22330:10393 2:N:0:1
GGACTACTCGGGTTTCTAATCCTGTTTGCTCCCCACGCTTTCGCACCTGAGCGTCAGTCTTCGTCCAGGGGGCCGCCTTCGCCACCGGTATTCCTCCAGATCTCTACGCATTTCACCGCTACACCTGGTATTCTACCCCCCTCGACGAGACTCTAGCTTGCCAGTTTCAAATGTAGTTCCCAGGTTGAGCCCGGGGCTTTCACATCTGACTTAACAAACCGCCTGCGTGCGCTTTACGCCCAGTAATTC
+
CCC9BAF<EGG>AF;FC<C66CEFFGAFGFGCCEF7:+8@,EBCEG7BE,,EGG@CCEEDCF@FFFC,@B@FG++7+B?E4,B7,:=:F7FEACGGGF8,A,,F,,AF7+84,:55,++@+>:F8,,A,,,C;FCF,6+>+@6+++@+:+*=B9CE,@DF7,5DFCF9;,2;F9,,2=,>EFFDGCE,?8,=?888/:2+;CFFF<@7DF++27C+;9:CBGB<<>07(7)5)*/)1(*2:3:)0>=):
@M03364:276:000000000-BLYN8:1:1101:18507:10414 2:N:0:1
GGACTACTGGGGTTTCTAATCCTGTTTGCTCCCCACGCTTTCGCACCTGAGCGTCAGTCTTCGTCCAGGGGGCCGCCTTCGCCACCGGTATTCCTCCAGATCTCTACGCATTTCACCGCTACACCTGGAATTCTACCCCCCTCTACGAGACTCTAGCTTGCCAGTTTCAAATGCAGTTCCCAGGTTGAGCCCGGGGATTTCACATCTGACTTAACAAACCGCCTGCGTGCGCTTTACGCCCAGTAATTCCG
+
CCCCCGGGGGGGGGGGGGGGGGGGGGGGGGGGGGGGGGGGGGGGGGGGGGGGGGGGGGGGGGGGGGGGGGGGGGGGGGGGGGGGGGGGGGGGGGGGGGGGGGGGGGGGGEGGGGGGGGGGGGGGGGGGGGGGGGGGGGGGGGGGGGGGGGGGGGGGGGFFGGCFGFGGGGGGGGGEFGGGFCFGGFGGGGGGEG8ECGGGGCGGFGCCFGGF>:FGGCGGFGF(/7>F?EED<DGBF3EGEB07:CBAGF9
@M03364:276:000000000-BLYN8:1:1101:8357:10428 2:N:0:1
GGACTACTGGGGTTTCTAATCCTGTTTGCTCCCCACGCTTTCGAGCCTCAGTGTCAGTTACAGGCCAGAGAGCCGCTTTCGCCTCCGGTGTTCCTCCATATATCTACGCATTTCACCGCTACACATGGAATTCCACTCTCCTCTCCTGCACTCAAGTCTCCCAGTTTCCAATGCACACAATGGTTGAGCCACTGCCTTTTACATCAGACTTAAGAAACCACCTGCGCTCGCTTTACGCCCAATAAATCCGG
+
CCCCCGGGGGGGGGGGGGGGGGGGGGGGGGGGGGGGGGGGGGGGGGGGGGGGGGGGGGGGGFGGGGGGCFGGGGGGGGGGGGGGGGEGGGGFFGGFGGGGGFGGGGGGGGGGGGGGGGFEEGGGF@FGGGGGGGGGCGEFGGGGGGGGG?EGGGGGDGFGFGGGGGGGFGGGGGGGDDE+@D8EFEGFFCCFF8CFGEFGDDGGC>FFG>FGFCFFCGF,:CA=B*49:BDBDC7@;9EGG36F7@+9<G:
@M03364:276:000000000-BLYN8:1:1101:4527:10429 2:N:0:1
GGACTACTAGGGTATCTAATCCTGTTTGCTCCCCACGCTTTCGAGCCTCAGTGTCAGTTACAGGCCAGAGAGCCGCTTTCGCCTCCGGTGTTCCTCCATATATCTACGCATTTCACCGCTACACATGGAATTCCACTCTCCTCTCCTGCACTCAAGTCTCCCAGTTTCCAATGCACACAATGGTTGAGCCACCGCCTTTTCCATCAGAATTAAGAAACCCCCCGCCCTCCCTTTACCCCCAATCAATCCGG
+
CCCCCGGGGGGGGCGGGGGGGGGGGGGGGGGGGGGGGGGGGGGGGGGGGGGEFGGGGGGGGGGFGGGG?6CF?FGG:FGGGGGDG8FFGGGGGGGGGGGGGGFFGEEDGGGGGGGGGGGGGGGGGFGGFEFGGGGGG,,9EFGGFGFDFGGFGCGGDG,=>DGGGGGGG9=>?FFD,@3+,EF,=+@=,@,,,4>81BFG7*,5<;;C++55<8C2C9C1*=*-5)/)5):8DD+)*(=@:B@4<C+)>:D
@M03364:276:000000000-BLYN8:1:1101:8175:10432 2:N:0:1
GGACTACCGGGGTATCTAATCCTGTTTGCTCCCCACGCTTTCGCACCTGAGCGTCAGTCTTCGTCCAGGGGGCCGCCTTCGCCACCGGTATTCCTCCAGATCTCTACGCATTTCACCGCTACACCTGGAATTCTACCCCCCTCTACGAGACTCTAGCTTGCCAGTTTCAAATGCAGTTCCCAGGTTGAGCCCGGGGATTTCACATCTGACTTAACAAACCGCCTGCGTGCGCTGTACGCCCAGTAATTCCG
+
CCCCCGGGGGGGGGGGGGGGGGGGGGGGGGGFGGGGGGGGGGGGGGGGGGGGGGGGGGFFFGGFFGGGGGGGGGGGGGGGGGGGGDGGGGGGGGGGGGFFCGGGGGGGGGGGGCFFFGGGGGGGGGGGFGGGGGGGGGGDGGGGFBFGGDGCGGGCGGGGGGGGGGCEGGGGGG7EFGFGGGGFF9FGFGGGGCEDEEGG7FGFADFGCGGGGGGFFFG:AG3((<>DFBFFD)CA??GGG:??G*9AGGC
@M03364:276:000000000-BLYN8:1:1101:19460:10436 2:N:0:1
GGACTACTCGGGTATCTAATCCTGTTTGCTCCCCACGCTTTCGCACCTGAGCGTCAGTCTTCGTCCAGGGGGCCGCCTTCGCCACCGGTATTCCTCCAGATCTCTACGCATTTCACCGCTACACCTGGAATTCTACCCCCCTCTACGAGACTCTAGCTTGCCAGTTTCAAATGCAGTTCCCAGGTTGAGCCCGGGCATTTCACATCTGACTTAACAAACCGCCTGCGTGCGCTTTACGCCCAGTAATTCCG
+
CCCCCGGGDFGGGDGGGGGGGGGGGGGGGGGFGGGDEGGGGGGEGGGGFGGGGGGGGGGGGGGGGGGGGGEEGGEGGGGGGGGGGGGGGGGFGGFF8AFFE=EGGGGGGGGGGGGFGGCGGGGGGGGGFGGGGGGGF8DFGGGGGGDGGGGGGCF,;EFGF7CFFCFGGD;;EEF7@CFFF?C>FGGGCFGGGDC*=CGGFGG87*;D@CFGC>F7CCCC>EE(/A9:(557DGG4@08CC)29D:B9C:9
@M03364:276:000000000-BLYN8:1:1101:6067:10447 2:N:0:1
GGACTACCGGGGTTTCTAATCCTGTTTGCTCCCCACGCTTTCGCACCTGAGCGTCAGTCTTCGTCCAGGGGGCCGCCTTCGCCACCGGTATTCCTCCAGATCTCTACGCATTTCACCGCTACACCTGGAATTCTACCCCCCTCTACGAGACTCTAGCTTGCCAGTTTCAAATGCAGTTCCCAGGTTGAGCCCGGGGATTTCACATCTGACTTAACAAACCGCCTGCGTGCGCTTTACGCCCAGTAATTCCG
+
CCCCCGGGGGGGGGGGGGGGGGGGGGGGGGGGGGGGGGGGGGGGGGGGGGGGGGGGGGGGGGGGGGGGGGGCEGGGGGGGGGGGGGGGGGGGGGGGGGGFGGGGGGGGGGGGGGGGGGGGGGGGGGG@FGGGGGGGGFGGGGGGGGGGGGGGGGGGFGGGFFFFFGGGGGGGC>CCGCEFGFG>GGFGGGGGGGDGEGGGFGGGFCCFFGGGGGGGG5:=3/76(:9EFBEEGGGBB<CCE@B?77=<FF6
@M03364:276:000000000-BLYN8:1:1101:21132:10458 2:N:0:1
GGACTACTCGGGTTTCTAATCCTGTTTGCTCCCCACGCTTTCGCACCTGAGCGTCAGTCTTCGTCCAGGGGGCCGCCTTCGCCACCGGTATTCCTCCAGATCTCTACGCATTTCACCGCTACACCTGGAATTCTACCCCCCTCTACGAGACTCTAGCTTGCCAGTTTCAAATGCAGTTCCCAGGTTGAGCCCGGGGATTTCACATCTGACTTAACAAACCGCCTGCGTGCGCTTTACGCCCAGTCATTCCC
+
CCCCCGGGGGECEEDGGGGGGE9@CEGGGECF,FGGCFFGGGGGGGGG<FGGGGGGEFGGDGG<BEGGGG7FCFGGGGCFFGB,?EFEGGFGGG9FF8FC<FEF9CFGGDFDCFFFGGGE@:=F@8FFFFF8ADEGGG8CECECFFCBE:CFF,5AAF9::FGFDFCGG9EEGGG<CCG7D??>7DFFFFGGE8CG5BC+C79D=>1;77+C7CGGFGGC3EE((24>BFFB77*:B:E*:B?@**9-:>*
@M03364:276:000000000-BLYN8:1:1101:25178:10471 2:N:0:1
GGACTACCCGGGTTTCTAATCCTGTTTGCTCCCCACGCTTTCGAGCCTCAGCGTCAGTTACAGACCAGAGAGCCGCCTTCGCCACTGGTGTTCCTCCATATATCTACGCATTTCACCGCTACACATGGAATTCCACTCCCCTCTTCTGCACTCAAGCCTCCCAGTTTCCAATGACCCTCCCCGGTTGAGCCGGGGGCTTTTACATCAGACTTAAGAAACCACCTGCGCTCGCTTTACGCCCAATAAATCCG
+
CCCCCDCEEFCFBEFCEGGGGGFGGGGFFFFC@CGFGGGGFGECFDEF@CE8:F,,BEC,6CC<CDC,CE<CCD77@FFGF7?:FGGGFGGDGFGFGCFFFA;CAEF@=?F@FE,E?FGGGGF@CABGGC<99AD:=>,6BDBF@F9;>=DDG8@E,@=@>C,D,,@D8D9DEGG8===EC>+CFGEC978*@*>8C::CDFFFF+:**C4@777:>4*C5>>@846>()7>DCF)96ECEE0)*27>FC<
@M03364:276:000000000-BLYN8:1:1101:12325:10502 2:N:0:1
GGACTACAGGGGTTTCTAATCCTGTTTGCTCCCCACGCTTTCGCACCTGAGCGTCAGTCTTCGTCCAGGGGGCCGCCTTCGCCACCGGTATTCCTCCAGATCTCTACGCATTTCACCGCTACACCTGGAATTCTACCCCCCTCTACGAGACTCTAGCTTGCCAGTTTCAAATGCAGTTCCCAGGTTGAGCCCGGGGATTTCACATCTGACTTAACAAACCGCCTGCGTGCGCTTTACGCCCAGTAATTCCG
+
CCCCCGGGGGGGGGGGGGGGGGGGGGGGGGGGFGGGGGGGGGGGGGGGGGGGGGGGGGGGGGGGEGGGGGGGGGGGGGGGGGGGGGGCFGGGGGGFGGGGGGGGFFGGGGGGGGGGGGGGGGGGFGGGFGFEGGGGFGGDGGGGGGGGGG>+DFCGGGGGGGFFF>EGGGGGGGGGGGFGEFGG?DGDEFG=EGGGGDGCFGGGFGGDFGGCGGGGCCDGFGD;0)-<?DDFGGGFFF58C3397FFAFD0
@M03364:276:000000000-BLYN8:1:1101:28763:10517 2:N:0:1
GGACTACAAGGGTATCTAATCCTGTTTGCTACCCATGCTTTCGAGCCTCAGCGTCAGTTACAGACCAGACAGCCGCCTTCGCCACTGGTGTTCTTCCATATATCTACGCATTTCACTGCTACACATGGAGTTCCACTGTCCTCTTCTGCACTCAAGTTTCCCAGTTTCCGATGCACTTCTTCGGTTGAGCCGAAGGCTTCCACATCAGACTAAAGAAACCGCCTGCGCTCGCTTTACGCCCAATAAATCCG
+
@B@9CCC<F9C7FF@CCFA,C,CFGGGACC<EE6F@<FCCEAFGG8@F,CFGEB7FF@,FCFCF,<,C<FFGFFCG:,:E<F@FECF<FF8:F@BC,CE<FGGFFGFGCC?FA,?9,,C=CDCD@FFF8EE,,AE,9EDFGEDFDFFGFFF+@D,E9@CF,E,6,C4=44=EG+69ED9E,>8++@=FD8?CECC6EE6,++@9?222*;C****2*05@*C45<44*7)0/29CEF?5858;)*0+)1;1
@M03364:276:000000000-BLYN8:1:1101:26811:10522 2:N:0:1
GGACTACTAGGGTTTCTAATCCTGTTTGCTCCCCACGCTTTCGAGCCTCAGTGTCAGTTACAGGCCAGAGAGCCGCTTTCGCCTCCGGTGTTCCTCCATATATCTACGCATTTCACCGCTACACATGGAATTCCACTCTCCTCTCCTGCACTCAAGTCTCCCAGTTTCCAATGCCCACAATGGTTTATCCACTGCCTTTTACATCAGACTTAAGAACCCCCCTGCGCTCGCTTTACGCCCACTAAATCCGT
+
CCCCCGFFFGFC@ECFG9FFGGGGGGGGGGGGGGGGGGEGGGGDEEFGCDFGGGGGFGGGGGG8FFGCFFFFFGGG@FFGDDG,@FCCCFGDDGGFGGGGF9@?@FGGCEGGGGEGGGG>+8,?EE@?B,C=FGGGFGFGDGGGGGG8EGGGGFDDFF9DFC8BADF9,>;EEC,@D@E,=,@@C,3,73DD;DC8<DCCFGFGFGGGGC9>8++=**3*3C>9B?=B956DDD+8>(=8*)//C<CFGD*
@M03364:276:000000000-BLYN8:1:1101:5650:10528 2:N:0:1
GGACTACCGGGGTTTCTAATCCTGTTTGCTCCCCACGCTTTCGCACCTGAGCGTCAGTCTTCGTCCAGGGGGCCGCCTTCGCCACCGGTATTCCTCCAGATCTCTACGCATTTCACCGCTACACCTGGAATTCTACCCCCCTCTACGAGACTCTAGCTTGCCAGTTTCAAATGCAGTTCCCAGGTTGAGCCCGGGGATTTCACATCTGACTTAACAAACCGCCTGCTTGCGCTTTACGCCCACTAATTCCG
+
CCCCCGGGCGCGFEFAFGGGGGGFFGD,CFGGGGGGGGGGG@CEGE@EFCFGEFEGGGFGGGGGGGGGGEGGGGGCGGEFGDGGGFGGGGGGFAF<FAF,5EFGGFFGGGGCGGGGGGGGCGGGGGGGFDFFGGFE9F?FGECFAFC>7CCCGG9CFGFDFFCFG;C;7DGD7E7?DCCC:CDGGG8FCC8:5?C57EGCGG<7A<FCFF7C7@FG;CF55=>::7(/)007<DFAF(8CEF()*2@AGF*
@M03364:276:000000000-BLYN8:1:1101:12464:10546 2:N:0:1
GGACTACACGGGTTTCTAATCCTGTTTGCTCCCCACGCTTTCGAGCCTCAGTGTCAGTTACAGGCCAGAGAGCCGCTTTCGCCTCCGGTGTTCCTCCATATATCTACGCATTTCACCGCTACACATGGAATTCCACTCTCCTCTCCTGCACTCAAGTCTCCCAGTTTCCAATGCACACAATGGTTGAGCCACTGCCTTTTACATCAGACTTAAGAAACCACCTGCGCTCGCTTTACGCCCAATCAATCCGG
+
CCCCCGGGGGGGGGGGGGGGGGGGGGGGGG9FGGGGGGGGGGGGGGGGGGFEFGGGGGGGGGGGGGGGGGGGGGGGDGGGGGGGGGGGFGGGGGGGGGFFFDGGGGGGFGGGGGGGGEGGGGGGGGGGEEFGFGGGGFGGGGGG8FGGGFGGGG8@FGGGFGDFFGGGGGGGGF9FGGG68>>DDEGGFFGG76E82ECAFGD@6+;CFGGGF>DFCGF5:EF2>>@>=ABE48D48@GEEF@)9>FFCCC
@M03364:276:000000000-BLYN8:1:1101:5896:10558 2:N:0:1
GGACTACCGGGGTTTCTAATCCTGTTTGCTCCCCACGCTTTCGCACCTGAGCGTCAGTCTTCGTCCAGGGGGCCGCCTTCGCCACCGGTATTCCTCCAGATCTCTACGCATTTCACCGCTACACCTGGAATTCTACCCCCCTCTACGAGACTCTAGCTTGCCAGTTTCAAATGCAGTTCCCAGGTTGAGCCCGGGGATTTCACATCTGACTTAACAAACCGCCTGCGTGCGCTTTACGCCCAGTAATTCCC
+
CCCCCGGGGGGGGGGGGGGGGGGGGGGGGGGGGGGGGGGGGGGGGGGGGGGGGGGGGGGGGGGFGGGGGGGGGGGGGGGGGGGGGGGGGDGGGGGGGGGGGGGGGGGGGGGGGGGGGGGGGGGGGGGFGGGGGGGGGGGGGGGGGGGGDGGGGGGGGGGGGGGGGGGGGGGGFGGGGFGGFCGGGGGG?FGGGGGGCGGGGFFGFFFGFGGGGFGGDGFGFGFBFFFF<FDFDGGFFFGEE3:FFFFFFF*
@M03364:276:000000000-BLYN8:1:1101:13034:10573 2:N:0:1
GGACTACTGGGGTATCTAATCCTGTTTGCTCCCCACGCTTTCGCACCTGAGCGTCAGTCTTCGTCCAGGGGGCCGCCTTCGCCACCGGTATTCCTCCAGATCTCTACGCATTTCACCGCTACACCTGGAATTCTACCCCCCTCTACGAGACTCTAGCTTGCCAGTTTCAAATGCAGTTCCCAGGTTGAGCCCGGGGATTTCACATCTGACTTAACAAACCGCCTGCGTGCGCTTTACGCCCAGTAATTCCG
+
CCCCCGGGGGGGGEGGGGGGGGGGGGGGGGGGGGGGGGGGGGGGGGGGGGGGGGGGGGGGGGGGGGGGGGGGGGGGGGGGGGGGGGGDGGGGGGGGGGGGGGGFGGGGGGGGGGFGGGGGGGGGGGGGGGGGGGDFFGGGGGGGGGGGEGGGGFGGGGGGGGGGGGGGGGGGGGGGGGDGGGGGGFGFGGGGGGGGGGGGGGGGFGFFGGGGGFGGGGGG>GF<?FFF?@EFGCFDFFGCEBFFF7@AFF7
@M03364:276:000000000-BLYN8:1:1101:16667:10584 2:N:0:1
GGACTACTGGGGTTTCTAATCCTGTTTACTCCCCACGCTTTCGAGCCTCAGTGTCAGTTACAGGCCAGAGAGCCGCTTTCGCCTCCGGTGTTCCTCCATATATCTACGCATTTCACCGCTACACATGGAATTCCACTCTCCTCTCCTGCACTCAAGTCTCCCAGTTTCCAATGCACACAATGGTTGAGCCACTGCCTTTTACATCAGACTTAAGAAACCACCTGCGCTCGCTTTACGCCCAATAAATCCGG
+
CCCCCGGGGGGGGEGGGGFGGGGGDFGGGFGFGGGGDEFGGGGGFGGGGGGGGGFFFFGFGGGGGGGGGGGGGGGGGGDGGGGGGGDGFGGGGFFFCFGGGC@FFGGGCCEGGGEGGEFEGDFEFGGGGGGGGGGGFGGGGGGGGFC8FGGFGFFC;;EFFFF8D,@;:;DEGGGGCGGGGG8FACFDFD8DFFFCFCDADFFCCC75FG+=FC7DFCD:4EF=9945=E>6?FFCFF>CEF;FDGFC68/
@M03364:276:000000000-BLYN8:1:1101:6260:10591 2:N:0:1
GGACTACTAGGGTTTCTAATCCTGTTTGCTCCCCACGCTTTCGCACCTGAGCGTCAGTCTTCGTCCAGGGGGCCGCCTTCGCCACCGGTATTCCTCCAGATCTCTACGCATTTCACCGCTACACCTGGAATTCTACCCCCCTCTACGAGACTCTAGCTTGCCAGTTTCAAATGCAGTTCCCAGGTTGAGCCCGGGGATTTCACATCTGACTTAACAAACCGCCTGCGTGCGCTTTACGCCCAGTAATTCCG
+
CCCCCGGGGGGGGGGGGGGGGGGGGGGGGGGGGGGGGGGGGGGGGGGGGGGGGGGGGGGGGGGGGGGGGGGGGGGGGGGGGGGGGGGGGGGGGGFGGGGCGGGGGGGGGGEGFGGGGGGGGGFFGGGGGGGGGGGGD8DFGGGGGGFGEEEFGGFGFFFGGGF8BFFGGGGGGGCGFGGGGGGGFGFGGGFGGGGGG>86@:7;@DCGGFGCDFGFFGGDDG>?D:9;?FFFC*/5@?EGGFFFGFF>GGC
@M03364:276:000000000-BLYN8:1:1101:18150:10609 2:N:0:1
GGACTACCGGGGTTTCTAATCCTGTTTGCTCCCCACGCTTTCGAGCCTCAGTGTCAGTTACAGGCCAGAGAGCCGCTTTCGCCTCCGGTGTTCCTCCATATATCTACGCATTTCACCGCTACACATGGAATTCCACTCTCCTCTCCTGCACTCAAGTCTCCCAGTTTCCAATGCACACAATGGTTGAGCCACTGCCTTTTACATCAGACTTAAGAAACCACCTGCGCTCGCTTTACGCCCAATAAATCCGG
+
CCCCCGEFGGGGGGGGGGGGGGGGGGGGGGGGCFEFGGGGGGGGGGGGGGGGGGFGGGGGGGEGGGGGFGGCGGGGGGDGGGCEFGGGGGGGGGGGGGGGGGGCEFGGDGGGGGGGGGGGEGGGGGDGFGGGGGGGGGGDFGFDGGGG?3>ADFGGGGFGGGGGGGGGGG;A=FGFDGGFDAFGGGC6CG6CFEEGGGGG7*,59?7*;D9CF7CCFFFG4CFE=5(8(/?8DF+)808CEF@4;FFFFDD
@M03364:276:000000000-BLYN8:1:1101:5874:10628 2:N:0:1
GGACTACTAGGGTATCTAATCCTGTTTGCTCCCCACGCTTTCGCACCTGAGCGTCAGTCTTCGTCCAGGGGGCCGCCTTCGCCACCGGTATTCCTCCAGATCTCTACGCATTTCACCGCTACACCTGGAATTCTACCCCCCTCTACGAGACTCTAGCTTGCCAGTTTCAAATGCAGTTCCCAGGTTGAGCCCGGGGATTTCACATCTGACTTAACAAACCGCCTGCGTGCGCTTTACGCCCAGTAATTCCG
+
CCCCCGGGGGGGGGGGGGGGGGGGGGGGGGGGGGGGGGGGGGGGGGGGGFFGGGGGGGGGGGGGGGGGGGGGGGGGGGGGGGGGGGGGGGGGGFGGGGGGDGGGGGGGGGGGGGGGGGGGGGGGGGGGGGGGGGGGGGGGGGGGGGCEEGGGGGGF9FGGGGGGGGGGGGGGFCFGGGGGG?F5EGGGGGGGEGGGGGG6CFGGFCDF+:FGGFFGGFEGFGE??A;FFFFFGGGAF1CGGFB@G>B<FG6
@M03364:276:000000000-BLYN8:1:1101:7471:10629 2:N:0:1
GGACTACCGGGGTTTCTAATCCTGTTTGCTCCCCACGCTTTCGCACCTGAGCGTCAGTCTTCGTCCAGGGGGCCGCCTTCGCCACCGGTATTCCTCCAGATCTCTACGCATTTCACCGCTACACCTGGAATTCTACCCCCCTCTACGAGACTCTAGCTTGCCAGTTTCAAATGCAGTTCCCAGGTTGAGCCCGGGGAATTCACATCTGACTTAACAAACCGCCTGCGTGCGCTTTACGCCCAGTAATTCCG
+
CCCCCGGGGGGGGGGGGGGGGGGGGGGGGGGGGGGGGGGGGGGGGGGGGGGGGGGGGGGGGGGGGGGGGGGGGGGGGGGGGGGGGGGGGGGGGGGGGFGGGGGGGGFGGGGGGGGGGGGGGGGGGGGGGGGGGGGGGFFGGGGGDGGGGGGGGGGGGG9@FGGGGGFGFGGGGF?C;55>CFC:<EEGDGGGGCC*>*BFFGFGFGGGFGGGGD++;CGGFG>?BFFE0:@DGGGFF?GGGB<)::6):C9
@M03364:276:000000000-BLYN8:1:1101:13003:10717 2:N:0:1
GGACTACCGGGGTATCTAATCCTGTTTGCTCCCCACGCTTTCGAGCCTCAGTGTCAGTTACAGGCCAGAGAGCCGCTTTCGCCTCCGGTGTTCCTCCATATATCTACGCATTTCACCGCTACACATGGAATTCCACTCTCCTCTCCTGCACTCAAGTCTCCCAGTTTCCAATGCACACAATGGTTGAGCCACTGCCTTTTACATCAGACTTAAGAAACCACCTGCGCTCGCTTTACGCCCAATAAATCCGG
+
CCCCCGGGGG@FCCGGGGFGGFGGGGGGGGGGGGGGGGGGGGGGGGGGAFGGGGGFGGGGGFFGFGFFFGGECFGG7FFGGGGGGGGGGGGDFGGGGGGGFAFGGGGGGGGDFGFFGGFGGGGGFEG8FC<FECFGG8DEEFG?FGGGGFCCGGGDEG,,66=FGGGGFFAFD?EGGFC+,>BDFEF?GGG:6:D?,7D:CGGFFFC>CG7C8=DD>F>C?AA=))889B5)?9:>>@GGCF3;7C@7CC5
@M03364:276:000000000-BLYN8:1:1101:20041:10772 2:N:0:1
GGACTACTAGGGTATCTAATCCTGTTTGCTCCCCACGCTTTCGCACCTGAGCGTCAGTCTTCGTCCAGGGGGCCGCCTTCGCCACCGGTATTCCTCCAGATCTCTACGCATTTCACCGCTACACCTGGAATTCTACCCCCCTCTACGAGACTCTAGCTTGCCAGTTTCAAATGCAGTTCCCAGGTTGAGCCCGGGGATTTCACATCTGACTTAACAAACCGCCTGCGTGCGCTTTACGCCCAGTAATTCCG
+
CCCCCGGGGGGGGFGGGGGGGGGGGGGGGGGGGGGEEGGGGGGGGGGGGGGGGGGGGGGGGGGGGGGGGGGGGGGGGGGGGGGGGGGGGGGGFGGGGGGFGGGGGGGGGGGGGFGGEFFGGGGGGGGGGFGFGGGGEGFDCEGGGGGGGGGGGGGGGFDFDFGGGGGGGG9BEFGCCFGGGFGGGGGGGGFGGEEECGGGGGGGFGF7DGGGGGGGGFCGDGF;;F;F?FDBDG3AFBGGGFFFGG=<FC7
@M03364:276:000000000-BLYN8:1:1101:18653:10851 2:N:0:1
GGACTACCGGGGTATCTAATCCTGTTTGCTCCCCACGCTTTCGAGCCTCAGTGTCAGTTACAGGCCAGAGAGCCGCTTTCGCCTCCGGTGTTCCTCCATATATCTACGCATTTCACCGCTACACATGGAATTCCACTCTCCTCTCCTGCACTCAAGTCTCCCAGTTTCCAATGCACACAATGGTTGAGCCACTGCCTTTTACATCAGACTTAAGAAACCACCTGCGCTCGCTTTACGCCCAATAAATCCGG
+
CCCCCFGGGGGGGGGGGGGGGGGGGGGGGGFG8CFFEGGGGGGGGGGGGGGFGGGGGGFGFGGFGGGGGGGGGGGGGGGGGGGGEGGGFGFFFCFGGGGGGG9FFGEFGGGGGFFEEFCEGGCEFFFGF9EGFDFGGDGGGFFGGFGGGFEDE>DGGFGGEGGGGGGGGFGGGGGGGGGC7CCGGECCC88@CFCGGGGGCDGGCCGFGG>FFFG>9C:CFEFEFFFEFDD4CFGC>(BEEF@FGGFFDC7
@M03364:276:000000000-BLYN8:1:1101:19861:10890 2:N:0:1
GGACTACTGGGGTTTCTAATCCTGTTTGCTCCCCACGCTTTCGCACCTGAGCGTCAGTCTTCGTCCAGGGGGCCGCCTTCGCCACCGGTATTCCTCCAGATCTCTACGCATTTCACCGCTACACCTGGAATTCTACCCCCCTCTACGAGACTCTAGCTTGCCAGTTTCAAATGCAGTTCCCCGGTTGAGCCCGGGGCTTTCACATCTGACTTACCAAACCGCCTGCGTGCCCTTTACGCCCAGTAATTCCG
+
CCCBC<FFFGFECCEEEGF@FFFGFGFGGGGGGGGGGGGDGGGDEDCGCF<EEECC:CEEGGGFG:@EFGGCEFGGGCCGF@FEF@F:FFE,AEEFFGGGGCEGGC9<F=:BB?,FFGGGGGCFFFGED<F:CFGGGFDGGEGGGGFGGGGF6C;9A;;CF>,DFFGD7;FFFFGGGG7D>,>EGGCFEGGGGCCE**=0:+4;8>;++;:CC+*3C4/:>E@((03>2B)7CD0.*4;:50(9F7*-*20
@M03364:276:000000000-BLYN8:1:1101:15375:10910 2:N:0:1
GGACTACAAGGGTATCTAATCCTGTTTGCTCCCCACGCTTTCGAGCCTCAGTGTCAGTTACAGGCCAGAGAGCCGCTTTCGCCACCGGTGTTCCTCCATATATCTACGCATTTCACCGCTACACCTGGAATTCTACCCCCCTCTACGAGACTCTAGCTTGCCAGTTTCAAATGCAGTTCCCAGGTTGAGCCCGGGGATTTCACATCTGACTTAACAAACCGCCTGCGTGCGCTTTACGCCCAGTAATTCCG
+
CCCCCGGGGGGGGGGGGGGGGGGGGGGGGGGGGGGGGGGGGGGGGGGGFGGGGGGGGGGGGGGGGGGGGGGGGGGGGGGGGGGGGGGGGGGGGGGGGGGGGGGGGGGGGGGGGGGGGGGGGGFGGGGGGGGGGGGGGGGGGGGGGGGGGGGGGGGGGGGGGGGGGGFGGGGGGGGGGGGGGGFGGDDGGGGCGDGGGGGGGGGGFGGGGGGGGCFGGGGGFGA@FF;B?ADEGGGFF;GGGF<FGG69FG*
@M03364:276:000000000-BLYN8:1:1101:2442:10918 2:N:0:1
GGACTACTGGGGTATCTAATCCTGTTTGCTCCCCACGCTTTCGCACCTGAGCGTCAGTCTTCGTCCAGGGGGCCGCCTTCGCCACCGGTATTCCTCCAGATCTCTACGCATTTCACCGCTACACCTGGAATTCTACCCCCCTCTACGAGACTCTAGCTTGCCAGTTTCAAATGCAGTTCCCAGGTTGAGCCCGGGGATTTCACATCTGACTTAACAAACCGCCTGCGTGCGCTTTACGCCCAGTAATTCCG
+
CCCCCGFGGGGGGGGGGDCGGGGGGDFGGGGGGDGGEGEGGGGGGGGGGGGGGGGEFGGGGGGGGDGGGGGGGGGGGGGGGGGGDFGGGGGGFGGGCFGD?FGGGGCGGGGCDGFGG7CE@FFG8EFGGGGGGGFFGCFEGGG8DFGEC>CGGGG7CGCGG?FGGGDFEF;;9;DADC:F9BFGGGFGGGG8EGGEDEF97CFFFC++;CCCD::F>5CAEG>;;A>7:EFECC16=:ECE3(7>:?<720
@M03364:276:000000000-BLYN8:1:1101:15199:10925 2:N:0:1
GGACTACTCGGGTTTCTAATCCTGTTTGCTCCCCACGCTTTCGCACCTGAGCGTCAGTCTTCGTCCAGGGGGCCGCCTTCGCCACCGGTATTCCTCCAGATCTCTACGCATTTCACCGCTACACCTGGAATTCTACCCCCCTCTACGAGACTCTAGCTTGCCAGTTTCAAATGCAGTTCCCAGGTTGAGCCCGGGGATTTCACATCTGACTTAACAAACCGCCTGCGTGCGCTTTACGCCCAGTAATTCCG
+
CCCCCGGGD;FGEC7FGGGGFGFFGGGGGGGGGGGGDGECGGGDGGGGGGGGDGGGGGGG<FGEEFGGGGGGGGGGGGGGGGGGGGGGGGFFGFGGFGGFGGGGGGFGGGGGGGGGGCGCG=FGFDFFCFGGGGFFGGGGEGGGGGGCB6EGGGGGGGFGGEFF@FCFEAFGGGGF>C;FFG?>FE6CF@>5C=CGGGG6+3CFFFGGFGGD>DDGGDG55EB?(.(733;BCGGFF0EGGDF?CC=<G>*
@M03364:276:000000000-BLYN8:1:1101:10993:10966 2:N:0:1
GGACTACTGGGGTTTCTAATCCTGTTTGCTCCCCACGCTTTCGAGCCTCAGTGTCAGTTACAGGCCAGAGAGCCGCTTTCGCCTCCGGTGTTCCTCCATATATCTACGCATTTCACCGCTACACATGGAATTCCACTCTCCTCTCCTGCACTCAAGTCTCCCAGTTTCCAATGCACACAATGGTTGAGCCACTGCCTTTTACATCAGACTTAAGAAACCACCTGCGCTCGCTTTACGCCCAATAAATCCGG
+
CCCCCGGGGGGGFEGGGGGGGGGGGGGGGGGGGGGGGGGGG,CFGGGGGGGGGGGGFGGGGGFGGGGGGGGGGGGGGGFGGGGGGGGGGGGGFGGGGGGGGFGGGGGGGGGGGGGFGGGGGGGGGGGGGGGGGBFGGGGGFGFDEFGGFFGGFGGGGGGGFGFGDGFFGGGGGGGGGGGGGGGGGGFGGGGGGGF?FG9C?FGGAGGFGGGGGGGGGGFGFGFEFEBF=DEACF7@DFGDE3=A7:A);CC
@M03364:276:000000000-BLYN8:1:1101:26691:10979 2:N:0:1
GGACTACCAGGGTTTCTAATCCTGTTTGCTCCCCACGCTTTCGCACCTGAGCGTCAGTCTTCGTCCAGGGGGCCGCCTTCGCCACCGGTATTCCTCCAGATCTCTACGCATTTCACCGCTACACCTGGAATTCTACCCCCCTCTACGAGACTCTAGCTTGCCAGTTTCAAATGCAGTTCCCAGGTTGAGCCCGTGGATTTCACATCTTACTTAACAAACCGCCTGCGTGCGCGTTACGCCCAGTAATTCCG
+
CCCCCGGFFEGGGGGEGGGGGGGGGGGGGGGFEGGGDGGGGGEG@FCFFGFFGGGEGGGGGGCFEGGGF,@7FCBF:,BEGG7C:=+>FEG9EFGGCEDFFGGGGGGGGGG>FFAGGGGGGEFGGFGGGGGGGGGG9DFCE6CFGGGG>EGGFAACCG>D8FECGA;FGACFFGFCFCFDGGFCFGFCFD8EE:CEGGG?FGG7FF8+=C77:DGGGFF5>EA@;4657>B3)9)37(;C=D?FFGFAC79
@M03364:276:000000000-BLYN8:1:1101:17426:10980 2:N:0:1
GGACTACAGGGGTTTCTAATCCTGTTTGCTCCCCACGCTTTCGCACCTGAGCGTCAGTCTTCGTCCAGGGGGCCGCCTTCGCCACCGGTATTCCTCCAGATCTCTACGCATTTCACCGCTACACCTGGAATTCTACCCCCCTCTACGAGACTCTAGCTTGCCAGTTTCAAATGCAGTTCCCAGGTTGAGCCCGGGGATTTCACATCTGACTTAACAAACCGCCTGCGTGCGCTTTACGCCCAGTAATTCCC
+
CCCCCGGGGFGGGGGGGGGGGFGGGGFGGGGGGGGGGGGGGGEGGGGGGGGGEFGGEFGGFCGGG>FFFFGGGDFFGGGGGGFGDE@C=FGGGFFGGFF<EGFGGGGCGGGGGGGG9EGGEGGGGGGGGFFFFFGGFFFGEGGGFGG6B>EFGDFGGF;EGG9CCEGGGGG;FCF79FDF,D:1>D>EEFEGGD5?*CGGGDGFFDGDDGGGF7:;7;5EBGEDF4>:(.)7CD72@FE:EE?FGDF9>C*
@M03364:276:000000000-BLYN8:1:1101:3118:11006 2:N:0:1
GGACTACTAGGGTTTCTAATCCTGTTTGCTCCCCACGCTTTCGAGCCTCAGTGTCAGTTACAGGCCAGAGAGCCGCTTTCGCCTCCGGTGTTCCTCCATATATCTACGCATTTCACCGCTACACATGGAATTCCACTCTCCTCTCCTGCACTCAAGTCTCCCAGTTTCCAATGCACACAATTGTTGAGCCACTGCCTTTTACATCAGACTTAAGAAACCACCTGCGCTCGCTTTACGCCCAATAAATACGG
+
CCCCCGGGGGGGGGGGGGAFFGGGGGGGGGGGGGGDGGGGGGGGGGGGGGGGGGGGGGGGGGGGGGGGGGFFGGGGGGGGBCFGGGGGGGGGGGGGGGGGGFGGFGGGGGGCGGGGGGGGEGGGGGGGGGGGFFGGGGFFFGGGGGGGGGGG8FGGGGGGFF?8FFGGGGGGGG8,=,+@D,@FG,DCFF?FFGDEGGGG7CFG7+39DFCFFFCGGFGG>EFEFFB5A4?EGCG=>=EGGFFF718)278
@M03364:276:000000000-BLYN8:1:1101:19205:11021 2:N:0:1
GGACTACACGGGTTTCTAATCCTGTTTGCTCCCCACGCTTTCGCACCTGAGCGTCAGTCTTCGTCCAGGGGGCCGCCTTCGCCACCGGTATTCCTCCAGATCTCTACGCATTTCACCGCTACACCTGGAATTCTACCCCCCTCTACGAGACTCTAGCTTGCCAGTTTCAAATGCAGTTCCCAGGTTGAGCCCGGGGATTTCACATCTGACTTAACAAACCGCCTGCGTGCGCTTTACGCCCAGTAATTCCG
+
CCCCCGGGGGGGGGGGGGGGGGGGGGGGGGGGGGGGGGGGGGGGGGGGGGGGGGGGGGGGGGGGGGGGGGGGGGGGGGGGGGGGGGGGGGGGGGGGGGFGCFGGGGGGGGGGGGGGGGGGGGGGGGGGGGGGGGGGGGGGGGGFFGGGGGGGGGGGGGGGGFGFGGGGGGGFGDGGEGGGGGFGFFFGGGGGGGGG*CE?CFGCCFF71:CFGFGGGGGGBGF??FBE?FFFGGG<FFGGGFFF7?F<GF*
@M03364:276:000000000-BLYN8:1:1101:12079:11027 2:N:0:1
GGACTACTCGGGTTTCTAATCCTGTTTGCTACCCATGCTTTCGAGCCTCAGCGTCAGTTACAGACCAGACAGCCGCCTTCGCCACTGGTGTTCTTCCATATATCTACGCATTTCACCGCTACACATGGAGTTCCACTGTCCTCTTCTGCACTCAAGTTTCCCAGTTTCCGATGCACTTCTTCGGTTGAGCCGAAGGCTTTCACATCAGACTTAAGAAACCGCCTGCGCTCGCTTTACGCCCAATAAATCCG
+
CCCCCGGGGGGGGGDGCGGGGGGGGGGGGGGGGGGGGGGGGGGGGGGGGGGGGGGGGFGGGGGGGGGGGGGGGGGGGGGGGGGGGGGGFGGGGGGGGGGGGGFGGGGGGGGGGGGGGGGGGGGGGGGGGGGGGAEGGGGGGGGGGGGGGGFGGGGGGGGGGGGGGGGGGGGGCEEGGGGGGGGCG>EF8DGC7CC>FGDGGGFFFGFGGGDG8>FGGGGGFGFABA@D2A?FGGFFFFGGDE?FGGF3@F5
@M03364:276:000000000-BLYN8:1:1101:19137:11073 2:N:0:1
GGACTACTAGGGTATCTAATCCTGTTTGCTCCCCACGCTTTCGAGCCTCAGTGTCAGTTACAGGCCAGAGAGCCGCTTTCGCCTCCGGTGTTCCTCCATATATCTACGCATTTCACCGCTACACATGGAATTCCACTCTCCTCTCCTGCACTCAAGTCTCCCAGTTTCCAATGCACACAATGGTTGAGCCACTGCCTTTTACATCAGACTTAAGAAACCACCTGCGCTCGCTTTACGCCCAATAAATCCGG
+
CCCCCGGGGGGGGGGGGGGGGGGGGGGGGGGGGGGGGGGGGGGGGGGGGFGGGGGGGGGGGGGFGGGGGGGGGGGGGGGGEGGGGGGGGGGGGGDFGGGGGGGGFGGGGGGGGGGGGGGGGGGGGGGGFGGGGGGGAEFGGFGGGGGGGGGGGGFEEEFGGGDFGGGFFFFFG?FGGGDDGGGFF>FCFGGG?8C8CFGD9CGGFGG67CCD7BCCGGFGFDF=BBA9)3:6D<C=A=CC=>@FGGFEF3C
@M03364:276:000000000-BLYN8:1:1101:21106:11080 2:N:0:1
GGACTACTGGGGTTTCTAATCCTGTTTGCTCCCCACGCTTTCGCACCTGAGCGTCAGTCTTCGTCCAGGGGGCCGCCTTCGCCACCGGTATTCCTCCAGATCTCTACGCATTTCACCGCTACACCTGGAATTCTACCCCCCTCTACGAGACTCTAGCTTGCCAGTTTCAAATGCAGTTCCCAGGTTGAGCCCGGGGATTTCACATCTGACTTAACAAACCGCCTGCGTGCGCTTTACGCCCAGTAATTCCG
+
CCCCCGGGGGGGGGGGGGGGGGGGGGGGGGGGGGFGGGGGGGGGGGGGGGGGGGGGGGGGGGGGGGGGGGGGGGGGGGGGGGGGGGGGGGGGGGGGGGGGGGGGGGGGGGEGGGGGGGGGGGGGGGGGFGGGGGGGGGCGGGGGCGGGGGGFGGGGGGGGGGGDGGGGGGDGGGGGGGGGGGGGFGGDGDGGGGGC5CFFGGGGFGGGGC7CGGGGGGGGFDDFFF9E?:>DGGG2B?G:EE?:DGFACG6
@M03364:276:000000000-BLYN8:1:1101:17826:11085 2:N:0:1
GGACTACAGGGGTTTCTAATCCTGTTTGCTCCCCACGCTTTCGCACCTGAGCGTCAGTCTTCGTCCAGGGGGCCGCCTTCGCCACCGGTATTCCTCCAGATCTCTACGCATTTCACCGCTACACCTGGAATTCTACCCCCCTCTACGAGACTCTAGCTTGCCAGTTTCAAATGCAGTTCCCAGGTTGAGCCCGGGGATTTCACATCTGACTTAACAAACCGCCCGCGTGCGCTTTACGCCCAGCAATTCCC
+
CCCCC?EFFGGGEGGGGGGGDGGGGFGGGFG<FGGGGGGGGGGGGGGGGEF8CGFGGF<@FFFFFGGGGGGGG:FFG@BEFGGGGGEEEFGGGGGGGGFEGGDFDFGGGGGEGGGGGGEGFCGGGG<FGGGGGGGC9DF:EEG?FGGDGGG889@7BFCFGGFF<CE9D;FF7DD<FGGGGG6FFCCCFGDFED8C=>:FGDGF67CFGGGFGGFCCFGFBGB(()(02555<DDA718?=32)7C*<FC*
@M03364:276:000000000-BLYN8:1:1101:25558:11089 2:N:0:1
GGACTACCCGGGTATCTAATCCTGTTTGCTCCCCACGCTTTCGAGCCTCAGTGTCAGTTACAGGCCAGAGAGCCGCTTTCGCCTCCGGCGTTCCCCCATATATCTACGCATGTCACCGCTACACAGGGAATTCCACTCTCCTCTCCTTCAATCAAGGCTCCCAGTTTCCAATGCACACAATGGTTGAGCCACTGCCTTTCACATCAGACCTAAGAAACCACCTGCGCTCGCTTTACGCCTACTAACGCCGG
+
B@C-AE,@CCEGC@D<E6@@<E@@FA,CC<FFGG<:FGG;<<8CE,@<8CCC,C,,CFEG9<<EGFD7FE8,CCBF74AFE7C,CFCE+44>,99,4>BFCCE9,?FF:FG+,,:<FEE6+>,,8,AC+A,FA,@=3,3>8,@D7@9,3,,+73>D,@6D@78F3=DF:,DFCC9D,CAF7,D;FB,1AF6@4:9F6;,,++22*2794*37***1*9C,8?;B=5>E,)88FG7))(*+22/+;*)(//)
@M03364:276:000000000-BLYN8:1:1101:21707:11105 2:N:0:1
GGACTACCCGGGTTTCTAATCCTGTTTGCTCCCCACGCTTTCGCACCTGAGCGTCAGTCTTCGTCCAGGGGGCCGCCTTCGCCACCGGTATTCCTCCAGATCTCTACGCATTTCACCGCTACACCTGGAATTCTACCCCCCTCTACGAGACTCTAGCTTGCCAGTTTCAAATGCAGTTCCCAGGTTGAGCCCGGGGATTTCACATCTGACTTAACAAACCGCCTGCGTGCGCTTTACGCCCAGTAATTCCG
+
CCCCCGG<FFGGGGGGGGGGGGGGGGGGGGGGGGFGGGGGGGG7BFGGCFGGGGGGGGGF<@FFFGGG?GFFFGGGGGGGGGGGG8FGGEGGFGGGGFGGGGGGGGGGGGGGGGGG9FFGGGGGGGGGGGGGGAFG9EDFGGGGGGGGEGGGGDGGGFFFFFGGFFGGGGGGGGFFDEGGGFGGGGGGGGG=EGDG5EGGGGGGFGGGC7C@DFFGGGGGFDE:BFBE?FEFGGGFFFGGGB:?FF?<GG4
@M03364:276:000000000-BLYN8:1:1101:20604:11108 2:N:0:1
GGACTACAAGGGTTTCTAATCCTGTTTGCTCCCCACGCTTTCGCACCTGAGCGTCAGTCTTCGTCCAGGGGGCCGCCTTCGCCACCGGTATTCCTCCAGATCTCTACGCATTTCACCGCTACACCTGGAATTCTACCCCCCTCTACGAGACTCTAGCTTGCCAGTTTCAAATGCAGTTCCCAGGTTGAGCCCGGGGATTTCACATCTGACTTAACAAACCGCCTGCGTGCGCTTTACGCCCAGTAATTCCG
+
CCCCCGGGGGGGGGGGGGGGGGGGGGGGGGGGGGGGGGGGGGGGGGGGFGGGGGGGGGGGGGGGDGGGGGEGGGGGGGGGGGGGGGGGGGGGFGGGGGGGFGGGGGGGGGGGGGGGGGGGGGGGGGGGGGGGGGGGGGGGGGGGGGGDEGGGGGGGGGGFGGGGGDFGGGGGFGDECFGGGGGGGGGGG7DFGGDGEEGGGFFCFGGGGGGGFGGFGGGGFGD07FBE:EFFDGC<FFGEGFB@FGFFGG9
@M03364:276:000000000-BLYN8:1:1101:7592:11114 2:N:0:1
GGACTACCCGGGTATCTAATCCTGTTTGCTCCCCACGCTTTCGCACCTGAGCGTCAGTCTTCGTCCAGGGGGCCGCCTTCGCCACCGGTATTCCTCCAGATCTCTACGCATTTCACCGCTACACCTGGAATTCTACCCCCCTCTACGAGACTCTAGCTTGCCAGTTTCAAATGCAGTTCCCAGGTTGAGCCCGGGGATTTCACATCTGACTTAACAAACCGCCTGCGTGCGCTTTACGCCCAGTAATTCCG
+
CCCCCFGGGGGGGGGGGGGGFGGGGGGGGGGGGGGGGGGGGGGGGGGGGGGGGGGGGGGGGGGGGGGGGGGGGGGGGGGGGGGGGGGGGGGGGGGGGGGGGGGGGGGGGGGGGEGGGGGDGGGGGGGGGGGGGGFFGGGGGEGFFGGGGGGFGFGGGGGGFCFFGGGGGGFGGGGGGGGGGGGGGG66CFFGGGGGGDGGGGFGFFFGFGGFG+C>D4CFDGB6?@9@6DBFCD5:@6EGGEBF*?F<FG6
@M03364:276:000000000-BLYN8:1:1101:22902:11121 2:N:0:1
GGACTACAAGGGTTTCTAATCCTGTTTGCTCCCCACGCTTTCGCACCTGAGCGTCAGTCTTCGTCCAGGGGGCCGCCTTCGCCACCGGTATTCCTCCAGATCTCTACGCATTTCACCGCTACACCTGGAATTCTACCCCCCTCTACGAGACTCTAGCTTGCCAGTTTCAAATGCAGTTCCCAGGTTGAGCCCGGGGATTTCACATCTGACTTAACAAACCGCCTGCGTGCGCTTTACGCCCAGTAATTCCG
+
CCCCCGGGGGGGGGGGGGGGGGGGGGGGGGGGGGGGGGGGGGGGEGGGFGGGGGGGGGGGGGGGGGGGGG7FFGGGGGGGGGGGGEGGG@FFGGGGGGGGFGGGGGGGGGGGGGGGGGGGGGGGGGGGGGGGGGGG9DDFGGGGGGGC8EGGGFGG9EDGGGGGFGGGGGGGGGGFDFG7@?F5FC>FGGGGGG:CCGG6CFGGFGGGGGG=@@7CF<EF>E>12A3@4DE3DCFDFBGGGFFFG=64C7*
@M03364:276:000000000-BLYN8:1:1101:17913:11123 2:N:0:1
GGACTACCGGGGTTTCTAATCCTGTTTGCTACCCATGCTTTCGAGCCTCAGCGTCAGTTACAGACCAGACAGCCGCCTTCGCCACTGGTGTTCTTCCATATATCTACGCATTTCACCGCTACACATGGAGTTCCACTGTCCTCTTCTGCACTCAAGTTTCCCAGTTTCCGATGCACTTCTTCGGTTGAGCCGAAGGCTTTCACATCAGACTTAAGAAACCGCCTGCGCTCGCTTTACGCCCAATAAATCCG
+
CCCCCGGGGGGGGGGGGGGGGGGGGGGGGGGGGGGGGGGGGGGGGGGGGGGGGGGGGGGGGGGGGGGFGGGGGGGGGFGGGGGGGGGGGGGGGGGGGGGGGGGGGGGGGGGGGGGGGGGGGGGGGGGGGGGGGGGGGGGGGGGGGGGGGGGGGGGGFGGGGGGGGGGGGGGGDGGGGGGGGFGCFG>FFGGGGDGGGGGGGFFGFFGGGGGGFGGGGGGGFGFFFFFF@>BBDGFCF<EGCE@FGGFFGFC
@M03364:276:000000000-BLYN8:1:1101:2578:11163 2:N:0:1
GGACTACACGGGTTTCTAATCCTGTTTGCTCCCCACGCTTTCGAGCCTCAGTGTCAGTTACAGGCCAGAGAGCCGCTTTCGCCACCGGTGTTCCTCCATATATCTACGCATTTCACCGCTACACATGGAATTCCACTCTCCTCTCCTGCACTCAAGTCTCCCAGTTTCCAATGCACACAATGGTTGAGCCACTGCCTTTTACATCAGACTTAAGAAACCACCTGCGCTCGCTTTACGCCCAATAAATCCGG
+
CCCCCGGGGGGGF7FFGGFGGGGGGGGGGGGGGGGGGGGGFGGGGGGGGGGGGGGGFFGGGGGGGGGGGGGGGGGGGGGGGGGGGFGDFGGGGGFGGDFGGGGGGGGFGGGGGGGCFGGGGGGGGGGGFEEGGGGGFGDFCFGGGGGFGGGG8EGGEAFC=FGFFFGA,>FFGFEF8DGGDGC>FGGGGG?C<:,DGGGGCFE++59DGGFGGFGDF4FCFGF:BBAE@>BDCDC=ED8EGFFFFFFFC<9
@M03364:276:000000000-BLYN8:1:1101:23510:11176 2:N:0:1
GGACTACAAGGGTTTCTAATCCTGTTTGCTCCCCACGCTTTCGCACCTGAGCGTCAGTCTTTGTCCAGGGGGCCGCCTTCGCCACCGGTATTCCTCCAGATCTCTACGCATTTCACCGCTACACCTGGAATTCTACCCACCTCTACGAGACTCTAGCTTGCCAGTTTCAAATGCAGTTCCCAGGTTGAGCCCGGGGATTTCACATCTGACTTAACAAACCGCCTGCGTGCGCTTTACGCCCAGTAATTCCG
+
CCCCCGFGGFGGGGGGGGGGGGGGDFGFGGGGGGGFEGGGFFGGGGGDGGG@FF@FGFE<FCFEF<@@DEGGGGGGCF?FGDGEGGGGCGGGGGGGGFFAFFFGD9?FGGECFEFF,CE6::FF88=FFGEDGGGFEF,@CDFFEGGCGGGCF9,@DEFCFF7EF,DCF9EGA>;AFDCGGFFFECFGC@DFEGDCECB9FG@>+;FGGGC:87CG>FFCBDA((.3:8BDF3*/66?GGEFF/:7@BC70
@M03364:276:000000000-BLYN8:1:1101:11164:11222 2:N:0:1
GGACTACTGGGGTTTCTAATCCTGTTTGCTCCCCACGCTTTCGCACCTGAGCGTCAGTCTTCGTCCAGGGGGCCGCCTTCGCCACCGGTATTCCTCCAGATCTCTACGCATTTCACCGCTACACCTGGAATTCTACCCCCCTCTACGAGACTCTAGCTTGCCAGTTTCAAATGCAGTTCCCAGGTTGAGCCCGGGGATTTCACATCTGACTTAACAAACCGCCTGCGTGCGCTTTACGCCCAGTAATTCCG
+
CCCCCGGGGGGGGGGGGGGGGGGGGGGGGGGGGGGGGGGGGGGGGGGGGGGGGGGGGGGGGGGGGGGGGGGGGGGGGGGGGGGGGGGGGGGGGFGGGGGGGGGGGGGGGGGGGFGGFGGGGGGGGGGGCDGGGGGGGGGGGGGGGGGDGGGGGGFGGFFGGGGGGGGF:EFCCEFFGFGGGGGGGGGGGGG8EGGG*CFFC7CFFGFGG>>CD77FGDGGFDE;?FFFFFFFDDFB=6EG::6FG>4<FDC
@M03364:276:000000000-BLYN8:1:1101:9911:11227 2:N:0:1
GGACTACAGGGGTTTCTAATCCTGTTTGCTCCCCACGCTTTCGCACCTGAGCGTCAGTCTTCGTCCAGGGGGCCGCCTTCGCCACCGGTATTCCTCCAGATCTCTACGCATTTCACCGCTACACCTGGAATTCTACCCCCCTCTACGAGACTCTAGCTTGCCAGTTTCAAATGCAGTTCCCAGGTTGAGCCCGGGGATTTCACATCTGACTTAACAAACCGCCTGCGTGCGCTTTACGCCCAGTACTTCCG
+
CCCCCGGGGGGGGGGGGGGGGGGGGGGGGGGGGGFGGGGGGGGGGGGGGFGGGGGGGGGGGGGGGGGGGGGGGCFGGGGGGGGGGGGGGGGGGGGGGGGGGGGGGFGGGGGGGGGFGGGGGGGGGGGGG?FGGGGGGGGGEGGGGGGGGGGGGGFGGGFG@DFDFF;FC,>DFAF7DFGGFGGGFF>?7FGFGGEGGGGGGGGFFFDF@CDCGGGFG<GGFGD@FF9@?FFFGGG)93EEG@<?G7@AGG9
@M03364:276:000000000-BLYN8:1:1101:22837:11233 2:N:0:1
GGACTACCGGGGTTTCTAATCCTGTTTGCTCCCCACGCTTTCGAGCCTCAGTGTCAGTTACAGGCCAGAGAGCCGCTTTCGCCTCCGGTGTTCCTCCATATATCTACGCATTTCACCGCTACACATGGAATTCCACTCTCCTCTCCTGCACTCAAGTCTCCCAGTTTCCAATGCACACAATGGTTGAGCCACTGCCTTTTACATCAGACTTAAGAAACCACCTGCGCTCGCTTTACGCCCAATAAATCCGG
+
CCCCCGGGGGGGGGGGGGGGGGGGGGGGGGGGGGGGGGDGGGGGGGGGGGGFGGGGGGGGGGGGGGGGGGGGGGGGGG7FGG?CFGGGEGGGGGFFGGGGGGGGGGGGGGGGGGGGGGGGDEFGCFGFFEGCFGEFFGGGGGGGGFFFGGFGGGGGGGGGGGGFDGFGGGGGGFADFEEFFFGFGGGGGGGGFDGGGGGGCGGGFGG>FC7@FGGGFG>FFGFFDF>>9BE55:CCD0BEG>DFGGFEFDD
@M03364:276:000000000-BLYN8:1:1101:15888:11256 2:N:0:1
GGACTACTCGGGTATCTAATCCTGTTTGCTCCCCACGCTTTCGCACCTGAGCGTCAGTCTTCGTCCAGGGGGCCGCCTTCGCCACCGGTATTCCTCCAGATCTCTACGCATTTCACCGCTACACCTGGAATTCTACCCCCCTCTACGAGACTCTAGCTTGCCAGTTTCAAATGCAGTTCCCAGGTTGAGCCCGGGGATTTCACATCTGACTTAACAAACCGCCTGCGTGCGCTTTACGCCCAGTAATTCCG
+
CCCCCGGGGGGGGGGGGGGGGGGGGGGGGGGGGGGGGGGGGGGGGGGGFGGGGGGGEGGGGGGGGGGGGDGGGGGGGGGGGGGGDEFGGGGGGGGGGGFAFGGGGCGGGGGGGGGGFDGGEFGGGGGGFGGGGGGG,DFGGGGGDFEE+:EFGGGFGGGGGFFGFGFGECCDFGGFGDGFGGGFFGGGGG,=ECEECEGGGGGCF67F7CF;DFGG=FGGFGFD?F;E?EFEG37)9<GGGD??F*=>GF7
@M03364:276:000000000-BLYN8:1:1101:13172:11319 2:N:0:1
GGACTACTCGGGTTTCTAATCCTGTTTGCTCCCCACGCTTTCGCACCTGAGCGTCAGTCTTCGTCCAGGGGGCCGCCTTCGCCACCGGTATTCCTCCAGATCTCTACGCATTTCACCGCTACACCTGGAATTCTACCCCCCTCTACGAGACTCTAGCTTGCCAGTTTCAAATGCAGTTCCCAGGTTGAGCCCGGGGATTTCACATCTGACTTAACAAACCGCCTGCGTGCGCTTTACGCCCAGTAATTCCG
+
CCCCCGGGGGGGGGGFFGGGGGGGGGGGGG@FGGFGGGGGGGGGGGGGFGGCFGGDFFGGGG@ECGGGGGGGGGGGGGGGGGGGGGGGGGGGGG9FFFGCCD=BFFGFDGGGGGGGFGGGGGDGFEGGGGFGGGGGCFFGC=8FFGE6C;E?GGG7EGGGGGGGGGGFGGGGGGGGGGGGGGGGGGDFFGFGGGGGC>FGGFFGFG=F+@FC7:CGGCGF5CD01:>>:>BDGGC)7<GCEB??F7@<FF0
@M03364:276:000000000-BLYN8:1:1101:4784:11320 2:N:0:1
GGACTACAAGGGTATCTAATCCTGTTTGCTCCCCACGCTTTCGAGCCTCAGTGTCAGTTACAGGCCAGAGAGCCGCTTTCGCCTCCGGTGTTCTTCCATATATCTACGCATTTCACCGCTACACATGGAATTCCACTCTCCTCTCCTGCACTCAAGTCTCCCAGTTTCCAATGCACACAATGGTTGAGCCACTGCCTTTTACATCAGACTTAAGAAACCACCTGCGCTCGCTTTACGCCCAATAAATCCGG
+
CCCCCGGGGGGGGGGGGGGGGGGGGGGGGGGGGGGGGGGGGGGGGGGGGGGGGGGGGGGGGGGGGGGGGGGGGGGGGGGGGGGGGGGGGGGGGGGGGGGGGGFFGGGGGGGGGGGGGGGGGGGGGGGGGFFGFGGGGGGGGGGGGGGGGGGGGGGGGGGGFFGGGGFGFGGGGGGGGGGGGGGGGGCFGGGGGGGGGGGGGGGFFGGFGGGGGGGGCGGGFEF9@EFDFFFFGFFC42BCE4=FGGFFGDC
@M03364:276:000000000-BLYN8:1:1101:10570:11331 2:N:0:1
GGACTACCAGGGTTTCTAATCCTGTTTGCTCCCCACGCTTTCGCACCTGAGCGTCAGTCTTCGTCCAGGGGGCCGCCTTCGCCACCGGTATTCCTCCAGATCTCTACGCATTTCACCGCTACACCTGGAATTCTACCCCCCTCTACGAGACTCTAGCTTGCCAGTTTCAAATGCAGTTCCCAGGTTGAGCCCGGGGATTTCACATCTGACTTAACAAACCGCCTGCGTGCGCTTTACGCCCAGTAATTC
+
CCCCCGGFFGGGGGGGGGGGGGGGGGFGGGGEGGGGGGGGGGGGGCEGGFGGGGGGGGGGGGGGGGGGFGCFGEFGGGGGGGEGGGGGGDGGGGGGGGDFDGGGGGGGGCEGGGGGGGGGDGGGFGGFGGGGGFGFGG6FGGGGGGGC+;EGGFGGFGG6@7EBF9EGGGGAAFA,@EFFGGGFGGGGGGGGGEEGEGFCCFGDFGGGFFFCDFGG>7C=;*:<;A008>>B3CGB42>*:@60?CF<7
@M03364:276:000000000-BLYN8:1:1101:20899:11369 2:N:0:1
GGACTACAAGGGTATCTAATCCTGTTTGCTCCCCACGCTTTCGCACCTGAGCGTCAGTCTTCGTCCAGGGGGCCGCCTTCGCCACCGGTATTCCTCCAGATCTCTACGCATTTCACCGCTACACCTGGAATTCTACCCCCCTCTACGAGACTCTAGCTTGCCAGTTTCAAATGCAGTTCCCAGGTTGAGCCCGGGGATTTCACATCTGACTTAACAAACCGCCTGCGTGCGCTTTACGCCCAGTAATTCCG
+
CCCCCGGGCFGGGGGGGGGGGGGGGGGGGGGGGGGGGGEGGGGGGGGGCFGGGGGGDGEGFFGFEGGGFFDDGGGGGGGGGGGGGEGGGGDGF<FGF8FGGGGGGGG<FGGGFGGGEGGGGGGGGGGGGGGGG9EGFFGGGGGGCFF::E:=F9F7ECCGGGGGGGGFAFGDGGGFFFFF9>EFFFGFGGGGGECECEFGGGGFACG>:CDG>7DGF4C5AEFFFFF7<EFFGGGFFFGGGDFFG>BFGG>
@M03364:276:000000000-BLYN8:1:1101:27531:11385 2:N:0:1
GGACTACTCGGGTTTCTAATCCTGTTTGCTCCCCACGCTTTCGCACCTGAGCGTCAGTCTTCGTCCAGGGGGCCGCCTTCGCCACCGGTATTCCTCCAGATCTCTACGCATTTCACCGCTACACCTGGAATTCTACCCCCCTCTACGAGACTCTAGCTTGCCAGTTTCAAATGCAGTTCCCAGGTTGAGCCCGGGGATTTCACATCTGCCTTAACAAACCGCCTGTGTGCGCTTTACGCCCAGTAATCCCC
+
A<A@,,6CFFGGFG7FFDGFGDDGFC@AFFGGDEECCFE@<EC@@6CFFCFE7@C@,EFFA9FE@@BCDF+7C@F:6:FGFGFCFFG+@+BB9B@:,9B,C<=FF<CFG++?FE5,:@>@7C9FFGGF8AD@,@@C,8>C>8++@=88E+@+,7@EFGFFGF9DFF9@:,@,2@D9FC?FE??5DF67,8>D5*C5CC6+++1+86:+;**12+0;****.7=2=+)1,/7@GG*-@?GCC)3)*09)27*
@M03364:276:000000000-BLYN8:1:1101:4825:11387 2:N:0:1
GGACTACAGGGGTTTCTAATCCTGTTTGCTCCCCACGCTTTCGCACCTGAGCGTCAGTCTTCGTCCAGGGGGCCGCCTTCGCCACCGGTATTCCTCCAGATCTCTACGCATTTCACCGCTACACCTGGAATTCTACCCCCCTCTACGAGACTCTAGCTTGCCAGTTTCAAATGCAGTTCCCAGGTTGAGCCCGGGGATTTCACATCTGACTTAACAAACCGCCTGCGTGCGCTTTACGCCCAGTAATTCCG
+
CCCCCGGGGGGGGGGGGGGGGGGGGDGGGGGGGGGFGGGGGGGGGGGGGGGGGGGGGGGGGGGGFGGGGGGDGGGGGGGGGGGFFGGGGEGGGGDGGGGGGFCGGGGFGCEGGGGGGGEGEGGGGGGFFFGGGGGGGGFGGGGGGGGGEDGFGGGGGGGGGGG6FFAFFGGGGGGGGGGGGGGDFGGGGGGGGGGGGDFGGGGFFFGG7D:>FGGGGGFGFGA@2)3>8BDEGGG98:GGGFFFGG66FC9
@M03364:276:000000000-BLYN8:1:1101:16409:11398 2:N:0:1
GGACTACCGGGGTATCTAATCCTGTTTGCTCCCCACGCTTTCGCACCTGAGCGTCAGTCTTCGTCCAGGGGGCCGCCTTCGCCACCGGTATTCCTCCAGATCTCTACGCATTTCACCGCTACACCTGGAATTCTACCCCCCTCTACGAGACTCTAGCTTGCCAGTTTCAAATGCAGTTCCCAGGTTGAGCCCGGGGATTTCACATCTGACTTAACAAACCGCCTGCGTGCGCTTTACGCCCAGTAATTCCG
+
CCCCCGGGGGGGGGGGGGGGGGGGGGGGGGGGGGGGGGGGGGGGGGGGGGGGGGGGGGGGGGGGGGGGGGGGGGGGGGGGGGGGGGGGGGGGGGGFGGGGGGGGGGGGGGGGGGGGGGGGGGGGGGGGGGGGGGGGGGGGGGGGGGGGGGGGGGGGGGGGGGFFGCFGGGGGGGGGGGGGFGFGGC=CFFGFGDGCEGGGGGGGFGGFGGGDGGGFFFGGFGFFFF>DBEFFGDGBF6CECE?FFGFAGG9
@M03364:276:000000000-BLYN8:1:1101:14001:11410 2:N:0:1
GGACTACACGGGTATCTAATCCTGTTTGCTCCCCACGCTTTCGCACCTGAGCGTCAGTCTTCGTCCAGGGGGCCGCCTTCGCCACCGGTATTCCTCCAGATCTCTACGCATTTCACCGCTACACCTGGAATTCTACCCCCCTCTACGAGACTCTAGCTTGCCAGTTTCAAATGCAGTTCCCAGGTTGAGCCCGGGGATTTCACATCTGACTTAACAAACCGCCTGCGTGCGCTTTACGCCCAGTAATTCCG
+
CCCCCGGFGGGGGGGGGGGGGGGGFGGGGGGGGGGGGGGDGGGGGGGGGGGGGGGGGGGGGGGGGGGGGGGGGGGGGGGGGGGGGGGGGGGGGGGGGGGFGGGGGGGGGGGDGGGGGGGGGGGGGGGFCFGFGGGGGGFGGGGGFEDEEGGGGFGGGGGGGGGGGGGGGAFFGGGGGGGGGGGGGGEFGGGGGGGGGGGGGGGGFF>GGGDGG7CCDDGGFGDDBFBB:@DFDGGAB?GG5>:9>?=6:D9
@M03364:276:000000000-BLYN8:1:1101:14053:11415 2:N:0:1
GGACTACCAGGGTTTCTAATCCTGTTTGCTCCCCACGCTTTCGAGCCTCAGTGTCAGTTACAGGCCAGAGAGCCGCTTTCGCCTCCGGTGTTCCTCCATATATCTACGCATTTCACCGCTACACATGGAATTCCACTCTCCTCTCCTGCACTCAAGTCTCCCAGTTTCCAATGCACACAATGGTTGAGCCACTGCCTTTTACATCAGACTTAAGAAACCACCTGCGCTCGCTTTACGCCCAATAAATCCGG
+
CCCCCGGGGGGGGGGGGGGGGGGGGGGGGGGGGGGGGGGGGGGGGGGGGGGGGGGGFGGGGGGGGGGGGGGGGGGGGGGGGGGGGGGGGGGGGGGGGGGGGGGFGGGGGGGGGGGGGGGGGGGGGGGGGGGGGGGGGGGGGGGGGGGGGGGGGGGGGGFFGGGGGGGGGGGFGGGGGGGGGGGGGGGGGGGFFGGGGGGG+42CFC>FCF7C<<CGFGGFFD*)03>>=?BFFGFFEFDGE33;CCFCDD2
@M03364:276:000000000-BLYN8:1:1101:2966:11418 2:N:0:1
GGACTACACGGGTTTCTAATCCTGTTTGCTCCCCACGCTTTCGCACCTGAGCGTCAGTCTTCGTCCAGGGGGCCGCCTTCGCCACCGGTATTCCTCCAGATCTCTACGCATTTCACCGCTACACCTGGAATTCTACCCCCCTCTACGAGACTCTAGCTTGCCAGTTTCAAATGCAGTTCCCAGGTTGAGCCCGGGGATTTCACATCTGACTTAACAAACCGCCTGCGTGCGCTTTACGCCCAGTAATTCCG
+
CCCCCGGGGGGGGGGGGGCGGGGFGGGGGGGGGGGGGGGGFFGGGGGGFFGGGFGGGGFAFFFGGGGGGCCECG@GGGCECGCFGGGGGGGGDGGGGGGGGD9FGGGGGDGGGGGGGGGGG>EFGGGCFFGGGGDDCFGG7EGGFGGE7EEGGGGGGGEFFGGFFFFD:,@;CDGFDEGGGGB:F9:FGFGGGGGGDEFGGGGGFF7CGGCFG>:F*;FGFG5;2;(0-5>>DDGFF6E5EE??C*@:FF9
@M03364:276:000000000-BLYN8:1:1101:24101:11421 2:N:0:1
GGACTACTAGGGTATCTAATCCTGTTTGCTCCCCACGCTTTCGCACCTGAGCGTCAGTCTTCGTCCAGGGGGCCGCCTTCGCCACCGGTATTCCTCCAGATCTCTACGCATTTCACCGCTACACCTGGAATTCTACCCCCCTCTACGAGACTCTAGCTTGCCAGTTTCAAATGCAGTTCCCAGGTTGAGCCCGGGGATTTCACATCTGACTTAACAAACCGCCTGCGTGCGCTTTACGCCCAGTAATTCCG
+
CCCCCGGGGGGGGGGGGGGGFGGGGGGGGGGGGGGGGGGGGGGGGGGGGGGGGGGGGGGGGGGGGGGGGGGGGGGGGCGGGGGGGGGGGGGGGGGGGGGGGGGGGGGGGGGGFFDGGGGGGGGGGGGGFFGGFGGFGCFGGGGGGGGDCGGGGGGGGGGGGGGFGECFGF9DFGGGGGGGGGGCGGGGGGGG*:>=5EF6BCGGFFDFGFGGGGGGGGGFFGFD?FBFFFFF3*94?3ACE@BFG:BBGF6
@M03364:276:000000000-BLYN8:1:1101:5162:11428 2:N:0:1
GGACTACCGGGGTATCTAATCCTGTTTGCTCCCCACGCTTTCGCACCTGAGCGTCAGTCTTCGTCCAGGGGGCCGCCTTCGCCACCGGTATTCCTCCAGATCTCTACGCATTTCACCGCTACACCTGGAATTCTACCCCCCTCTACGAGACTCTAGCTTGCCAGTTTCAAATGCAGTTCCCAGGTTGAGCCCGGGGATTTCACATCTGACTTAACAAACCGCCTGCGTGCGCTTTACGCCCAGTAATTCCG
+
CCCCCGGGGGGGGGGGGGGGGGGGGGGGGGGGGGGGGGGGGGGGGGGGGGFGGGGGGGGGGGGGGGGGGGGGGGGGGGGGGGGGGGGGGGGGGGGGGGGGGGGGGGGGGGGFGGGGGGGGGGGGGGGGGGGGGGGGGGGGGE>DFGGGGGGGGGFFFGGGGGFGGGGGGC>EFGGGGGGGGGGGFGGGGCFFGGGG5CFFGGGCFGGGGGGGGFGGGC5FE5@?:@>DFDDFGDG203*CEEBFC*76CC7
@M03364:276:000000000-BLYN8:1:1101:2612:11433 2:N:0:1
GGACTACCAGGGTTTCTAATCCTGTTTGCTCCGCACGCTTTCGCACCTGAGCGTCAGTCTTCGTCCAGGGGGCCGCCTTCGCCACCGGTATTCCTCCAGATCTCTACGCATTTCACCGCTACACCTGGAATTCTACCCCCCTTTACGAGACTCTAGCTTGGCAGTTTCAAATGCAGTTCCCAGGTTGAGCCCGGGGATTTCACATCTGACTTAACAAACCGCCTGCGTGCGCTTTATGCCCAGTAATTCCG
+
@C-BCGFCFGGGDFGAFGFGFGGFDGFGFEFE,8@FECGG,E@FFE7FE@,,8@@FFEFGGGFGBCFGGGEGGGFC7F,C77FEGGEGGDFGGFGGF,EC<<,CEFGCEE7?<EECFECGGGF<,,ABGGGDFGFGD8=@==,+3@C6:CE7F9EGGG,@*@A8FFFA7DA,;,;;5<@C9CFDB?FF9C8C55**/:?+11=++7@F:C+;7@DC>**=):5;6FF3()735>5)*.30?)()2:94>70
@M03364:276:000000000-BLYN8:1:1101:16935:11441 2:N:0:1
GGACTACTAGGGTTTCTAATCCTGTTTGCTCCCCACGCTTTCGCACCTGAGCGTCAGTCTTCGTCCAGGGGGCCGCCTTCGCCACCGGTATTCCTCCAGATCTCTACGCATTTCACCGCTACACCTGGAATTCCACCCCCCTCTACGAGACTCAAGCCTGCCAGTTTCAAATGCAGTTCCCGGGTTGAGCCCGGGGATTTCACATCTGACTTAACAGACCGCCTGCGTGCGCTTTACGCCCAGTAATTCCG
+
CCCCCGGGGGGGGGGGGGGGGGGGGGGGGGGGGGGGDGGGGGGGGGGGGGGGGGGGGGGGGGGGGGGGGGGGGGGGGGGGGGGGGGGGGGGGG?EGGGGGGGGGGGGGGGGGFGGGGGGGGGGGGGGGGGGGGGGGGGGGGGGGGGGGGGGGFGGGGGGGGGGGGGGGGGCFGFGGGGGGGGGGGGGGDFGFGGGGGGGGGGGGACGGGGGGGGGGG;EGFCEFFFBF1<75DDDBFFGGGB</>CFAFD*
@M03364:276:000000000-BLYN8:1:1101:5666:11457 2:N:0:1
GGACTACAGGGGTTTCTAATCCTGTTTGCTCCCCACGCTTTCGAGCCTCAGTGTCAGTTACAGGCCAGAGAGCCGCTTTCGCCACCGGTGTTCCTCCATATATCTACGCATTTCACCGCTACACATGGAATTCCACTCTCCTCTCCTGCACTCAAGTCTACCAGTTTCCAATGCATACAATGGTTGAGCCACTGCCTTTTACACCAGACTTAATAAACCACCTGCGCTCGCTTTACGCCCAATAAATCCGG
+
CCCCCGGGGGGGGGGGGGGGGGGGGGGGGGGGGGGGGGGGGGGGGGGGGGGGGGGGGGGGGGGGGGGGGGGGGGGGGGGGGGGGGGGGGGGGGGGGGGGGGGGGGGGGGGGGGGGGGGGGGGGGFGGGGGGGGGFGFGGGGGGGGGFGGFGGGFDDGGGGGGFGGGGGFGGCGFGGGGGDGGFGG8=?DCGGGFGGCFGGFGGGFGGGGGCFCG7;CFCE?EFFBBAB2?BFGG8=A9EEE)56FCA5815
@M03364:276:000000000-BLYN8:1:1101:12473:11462 2:N:0:1
GGACTACTGGGGTATCTAATCCTGTTTGCTCCCCACGCTTTCGCACCTGAGCGTCAGTCTTCGTCCAGGGGGCCGCCTTCGCCACCGGTATTCCTCCAGATCTCTACGCATTTCACCGCTACACCTGGAATTCTACCCCCCTCTACGAGACTCTAGCTTGCCAGTTTCAAATGCAGTTCCCAGGTTGAGCCCGGGGATTTCACATCTGACTTAACAAACCGCCTGCGTGCGCTTTACGCCCAGTAATTCCG
+
C<ACCGFCCF6@FCE<FFEDED<DCFGGCFGFDFCEFGGEF<C@CC:E<FFEFFFGEFGDFEFFC@@<F7:@F@BFGGGGGCG@FGECGCGGGFGGG@,5EAD9ED9=CFGGA,AFFGGGFEGFF8F<FGG8FG=;D>DCC@@?FGF8>CCGFCCF=E;,*DFGGGGF7DE3AF7DEFGGGFGGFG>,<8DCCED::CBE>+<@A6>FC77@FF+CF<C*:E31;4(0(0377<C:7-CE*)(0?CB4C>*
@M03364:276:000000000-BLYN8:1:1101:23658:11466 2:N:0:1
GGACTACTAGGGTTTCTAATCCTGTTTGCTCCCCACGCTTTCGCACCTGAGCGTCAGTCTTCGTCCAGGGGGCCGCCTTCGCCACCGGTATTCCTCCAGATCTCTACGCATTTCACCGCTACACCTGGAATTCTACCCCCCTCTACGAGACTCTAGCTTGCCAGTTTCAAATGCAGTTCCCAGGTTGAGCCCGGGGATTTCACATCTGACTTAACAAACCGCCTGCGTGCGCTTTACGCCCAGTAATTCCG
+
CCCCCGGGGGGGEGGGGGGGGGGGGGGGGGGFGGGGGGGGGGGGGGGGGGGGGGGGGGFGGGGGGEFGFCFGGGGGGGGGGGGGGGGGGGGGGGGFGGCEFFGGGGGGGGGFFGGGGGGGGGGGGGGGGGGGGGGGGGGGGGGGGGGGGGGGGG9FDGGGGGGGGF9FGGDGGGGFGGFFGGGGFGFGFG6DEGGGGG?6CFGGFCCFGGGDCFGGCFGGE5B??FFF?>BDDGGDFFGGED:67>F<C>2
@M03364:276:000000000-BLYN8:1:1101:21282:11472 2:N:0:1
GGACTACCGGGGTTTCTAATCCTGTTTGCTCCCCACGCTTTCGAGCCTCAGTGTCAGTTACAGGCCAGAGAGCCGCTTTCGCCTCCGGTGTTCCTCCATATATCTACGCATTTCACCGCTACACATGGAATTCCACTCTCCTCTCCTGCACTCAAGTCTCCCAGTTTCCAATGCACACAATGGTTGAGCCACTGCCTTTTACATCAGACTTAAGAAACCACCTGCGCTCGCTTTACGCCCAATAAATCCGG
+
CCCCCGGGGGGGGGGGGGGGGGGGGGGGGGGGGGGGGGGGGGGGGGGGGGGGGGGGGGGGGGGGGGGGCFGGGGGGGGGGGGGGGGGGGGGGGGGGGGGGGGFGGGGGGGGGGGCGGGGGGGGGGGGGGGGGGGGGGGGGGGF@EGGGGGECFFFGGGFGFGGGGGGGGFGGGGGGGGGGGGGGGGGGGCFFCFGGGGFFFGFEFFFGFGFG7+@FGGFGFGFBD>2?DEFFG3@EE1=EGF@FF765CD3
@M03364:276:000000000-BLYN8:1:1101:28051:11476 2:N:0:1
GGACTACTGGGGTTTCTAATCCTGTTTGCTCCCCACGCTTTCGCACCTGAGCGTCAGTCTTCGTCCAGGGGGCCGCCTTCGCCACCGGTATTCCTCCAGATCTCTACGCATTTCACCGCTACACCTGGAATTCTACCCCCCTCTACGAGACTCTAGCTTGCCAGTTTCAAATGCAGTTCCCAGGTTGAGCCCGGGGATTTCACATCTGACTTAACAAACCGCCTGCGTGCGCTTTACGCCCAGTAATTCCG
+
CCCCCFEFGGGGGGGFGGGGGGGGGGGGGGGGGGGGGGGDDGGGGGCGGGGGGGGGGGCGFGGGFFGGGGDFGCFGGGGGGG7=FGGG4CFC9F;FGGDEF8EBFGFGGGEGC9EFGCGEGBFGGGGFGGG?DFGGGGGGG8+?9BE+84@DC9B7CDCFGGGGG9EGGCFGGFCEE9,<DFGGFGGGGG6*:CGGDE6CFGGFFF@FFFGCFGGF=DFEEGF<053>?EFFG:F<F08E:>:<DFF<>D>
@M03364:276:000000000-BLYN8:1:1101:11756:11488 2:N:0:1
GGACTACTAGGGTTTCTAATCCTGTTTGCTCCCCACGCTTTCGCACCTGAGCGTCAGTCTTCGTCCAGGGGGCCGCCTTCGCCACCGGTATTCCTCCAGATATCTACGCATTTCACCGCTACACCTGGAATTCTACTCCCCTCTACGAGACTCAAGCTTGCCAGTTTCAAATGCAGTTCCCAGGTTGAGCCCGGGGCTTTCACATCTGACTTAACAAACAGCCTGCGTGCGCTTTACGCCCAGTAATTCCG
+
CCCCCGGF,EFGGFGGGGGGGGGGGGGGGG@CFGGCCGGGGAF;6FGG8CEFFGC@FG9EDECFGGGF8CFCEGCGGGGGGGGGGCFGGCFGGGEFFFCGG<@?FGFFGGGGGGGGGGGGGGGGGGGGDF<FFGGG933DEGGG9EDCEDGGG,@F9EG6DGEFCFGG7>ADGCF9DFF,,,3*@EGCCCF8?E>?*=58CF7F8CFGGGC:FCCG74A*.;=;3A@=1>B>G<FBF3EC5..?FFB):09
@M03364:276:000000000-BLYN8:1:1101:20836:11493 2:N:0:1
GGACTACTCGGGTTTCTAATCCTGTTTGCTCCCCACGCTTTCGCACCTGAGCGTCAGTCTTCGTCCAGGGGGCCGCCTTCGCCACCGGTATTCCTCCAGATCTCTACGCATTTCACCGCTACACCTGGAATTCTACCCCCCTCTACGAGACTCTAGCTTGCCAGTTTCAAATGCAGTTCCCAGGTTGAGCCCGGGGATTTCACATCTGACTTAACAAACCGCCTGCGTGCGCTTTACGCCCAGTAATTCCG
+
CCCCCGGGGEGGGGGGGGGGGGGGGGGGGGGGGGGGGGGGGGGGGGGGEGGGGGGGGGGGFGGGGGGGDECGGGGGGGGGGGGGGGEFGGGGGGGGCGGGGGGGGGGGGGGGGGGGGGGGGGGGGGGGFGGGGGGGGGGGGGGGGGGG7EEFGGGGGGGGGGGGCGGGGGGGGGAAFFCDF9E>GGGGGGGGCEGGGEFE@FCCFFGGGGGGGF7FGGGGDEADFF>DB35>C<CD=08EGEF?FCFFFG4
@M03364:276:000000000-BLYN8:1:1101:28900:11506 2:N:0:1
GGACTACCCGGGTTTCTAATCCTGTTTGCTCCCCACGCTTTCGCACCTGAGCGTCAGTCTTCGTCCAGGGGGCCGCCTTCGCCACCGGTATTCCTCCAGATCTCTACGCATTTCACCGCTACACCTGGAATTCTACCCCCCTCTACGAGACTCTAGCTTGCCAGTTTCAAATGCAGTTCCCAGGTTGAGCCCGGGGATTTCACATCTGACTTAACAAACCGCCTGCGTGCGCTTTACGCCCAGTAATTCCG
+
CCCCCGGGGGGGGGGGGGGGGGGGGGGGGGGGGGGGE@CGG9FGGGGGGGGGGEGGGGGGGFGGGGGGGGDDGGGGGGGGGGGGG@FGGGGGGGGGCEGG9?EFDDGGGGDFFGGFGGGGGDCFEGCFG@GGGGGFFG6FGGGFGGGGGD88EFAEGGGGGGFFCFGCGGFGGGFFGGGGFGGGGGC?CDFFEGCEGEGGGGGGFF7:CGGFC+0@788:AEBFFF9>0:D37C36@?>8C;6?CC6>GG>
@M03364:276:000000000-BLYN8:1:1101:21442:11561 2:N:0:1
GGACTACAAGGGTATCTAATCCTGTTTGCTCCCCACGCTTTCGCACCTGAGCGTCAGTCTTCGTCCAGGGGGCCGCCTTCGCCACCGGTATTCCTCCAGATCTCTACGCATTTCACCGCTACACCTGGAATTCTACCCCCCTCTACGAGACTCTAGCTTGCCAGTTTCAAATGCAGTTCCCAGGTTGAGCCCGGGGATTTCACATCTGACTTAACAAACCGCCTGCGTGCGCTTTACGCCCAGTAATTCCG
+
CCCCCGGGGGGGGGGGGGFGGGGGGGFGGGGGGGGGGGGGGGGGGGGGGGGGGGGGGGGGGGGGGGGGGGGGGGGGGGGGGGGGGGGGGGGGGGGGGGGDGGGGFFGGGGGGGGGGGGGGGGGFGGGGGGGGGGFGGGGGGGGG9FGGGGGGGDGGGGGGGGGFGGFGGGGGGGGGGFGGGGGGGGGGGGFGGEEGGGGGGGGGFGC>CFGGFDGGDGGGFGFFFFF:1;DFGGGFFF>E55?FGFFFGC0
@M03364:276:000000000-BLYN8:1:1101:7788:11562 2:N:0:1
GGACTACACGGGTTTCTAATCCTGTTTGCTCCCCACGCTTTCGCACCTGAGCGTCAGTCTTCGTCCAGGGGGCCGCCTTCGCCACCGGTATTCCTCCAGATCTCTACGCATTTCACCGCTACACCTGGAATTCTACCCCCCTCTACGAGACTCTAGCTTGCCAGTTTCAAATGCAGTTCCCAGGTTGAGCCCGGGGATTTCACATCTGACTTAACAAACCGCCTGCGTGCGCTTTACGCCCAGTAATTCCG
+
CC?CCGGGGGGGGGGGGGGGGGGGGGGGGGGGGGGGGGGGGGGGGGGGGGGGGGGGGGFGGGGGGGGGGGGGGGGGGGGGGGGGGGGGGGGGGGGGGGGCFGFGGGGGGGGDGGGGGGGGGGGGGGGGFGGGGGFFFGGGGGGGEFGDGDCFGGGGGGGGGGGFGGF9EGGGGGGGGGGGGGGGGFGGGGGFEGGGEEGGGFGGFGCFGFGGGGGGGGGGFGFDFF>@(55>DGFDFFGEG31?FG@>FGC
@M03364:276:000000000-BLYN8:1:1101:3158:11565 2:N:0:1
GGACTACTGGGGTATCTAATCCTGTTTGCTCCCCACGCTTTCGCACCTGAGCGTCAGTCTTCGTCCAGGGGGCCGCCTTCGCCACCGGTATTCCTCCAGATCTCTACGCATTTCACCGCTACACCTGGAATTCTACCCCCCTCTACGAGACTCTAGCTTGCCAGTTTCAAATGCAGTTCCCAGGTTGAGCCCGGGGATTTCACATCTGACTTAACAAACCGCCTGCGTGCGCTTTACGCCCAGTAATTCCG
+
CCCCCGGGGGGGGGGGGGGGGGGGGGGGGGGGGGGGGGGGGGGGGGGGGGGGGGGGDGGGGGGGGGGGGGGGGGGGGGGGGGGCGGGGGGGGFGGGGGGG9FGGGGGGGGGGGGGGGGGGGGGGGGGGGGGGGGGGGGGGGGGGFGGG@3>?FGFGGGGGGGGGCGFGGFGGGGGGGGGGGGGGGGGGGGGG58>E58:<FCGFFFGG7;C@FGGGGGGGFGFFFF;BF3>>DGGFFFGGGFFFDDFFGF7
@M03364:276:000000000-BLYN8:1:1101:27517:11583 2:N:0:1
GGACTACCGGGGTTTCTAATCCTGTTTGCTCCCCACGCTTTCGAGCCTCAGTGTCAGTTACAGGCCAGAGAGCCGCTTTCGCCTCCGGTGTTCCTCCATATATCTACGCATTTCACCGCTACACATGGAATTCCACTCTCCTCTCCTGCACTCAAGTCTCCCAGTTTCCAATGCACACAATGGTTGAGCCACTGCCTTTTACATCAGACTTAAGAAACCACCTGCGCTCGCTTTACGCCCAATAAATCCGG
+
CCCCCGCGGGGGGGGGGGGGGGGGGGGGGGGFFDFGGGGGGGGFGGGGGGFFGGGGGFGGGGGGGGGGGGEGFGGGGGGGGDGE=DCGCFFCGGEFE=FGGGGGGGGFGGGFGGGFFGDEEFGFGGGGGGGGAFGGG8DFGGGGEFGG?FGGGGGGGFGGGCFFGFGC:DDDEFGGGGGDFGGGGGGGGGGGGGCGGGFC7CGGFFD7**=+:8:7DFFGFEA2:D>>=485**+.)68EG>1AGGFEFD)
@M03364:276:000000000-BLYN8:1:1101:22787:11609 2:N:0:1
GGACTACCAGGGTTTCTAATCCTGTTTGCTCCCCACGCTTTCGAGCCTCAGTGTCAGTTACAGGCCAGAGAGCCGCTTTCGCCACCGGTGTTCCTCCATATATCTACGCATTTCACCGCTACACATGGAATTCCACTCTCCTCTCCTGCACTCAAGTCTACCAGTTTCCAATGCATACAATGGTTGAGCCACTGCCTTTTACACCAGACTTAATAAACCACCTGCGCTCGCTTTACGCCCAATAAATCCGG
+
CCCCCGGFGGGGGGGGGGGGGGGGGGGGGGGGGGGGGGGGFGGGGGGCGGGGGGGGGGGGGGGGGGGGGGGGGGGGGGGGGGGGGGGGGGGGEFDGGGGGGG9FEGGGGG>FGGGGDEGGGGGGGCEFGGGGFGGCFFGGGGGGGGGGGFGGGFGGGGGGGG?FFGGGCGGGDGGGGGGGGGDECEGGGGEGGGGDDFF,?+@FFFDCGGGGGGG>FGCFFGFEFD=9>>4:8DFFF@EGGF@FGGFFFD>
@M03364:276:000000000-BLYN8:1:1101:27581:11618 2:N:0:1
GGACTCCCAGGGTATCTAATCCTGTTTGCTCCCCACGCTTTCGCACCTGAGCGTCAGTCTTCGTCCAGGGGGCCGCCTTCGCCACCGGTATTCCTCCAGATCTCTACGCATTTCACCGCTACACCTGGAATTCTACCCCCCTCTACGAGACTCTAGCTTGCCAGTTTCAAATGCAGCTCCCAGGTTGAGACCGGGGCTTTCACACCTGACTTAACAAACCGCCTGCGTTCGCTTTACGCCCAGTAATTCCG
+
CC<<C,@,,;FEF8C,6;;C,CE@CE@FECFFFG8@:C,BD,C,,@6@@C6EFFECFF9E9,C9F@B@FE@@BGGFGEFDGEGD:?=@F+=BFE9FBFFFG,95,:EFFGE:EG9FFFCEGG:AFEEF<FFGGFGGEE+@>CCGGF++4@EDC,@AA;DFGGGGFGF>7;,EFFGG,:8<1,4*7?FCF,,=C5EDCEGEFF?+)90C**::7:C1*7C=:CE((76B(8>>7FC4@(*2:>?F7*=):D*
@M03364:276:000000000-BLYN8:1:1101:23993:11622 2:N:0:1
GGACTACTAGGGTATCTAATCCTGCTTGCTCCCCACGCTTTCGAGCCTCAGTGTCAGTTACAGGCCAGAGAGCCGCTTTCGCCTCCGGTGTTCCTCCATATATCTACGCATTTCACCGCTACACATGGAATTCCACTCTCCTCTCCTGCACGCAAGTCTCCACGTTTCCAATGCACACAATGGTTGAGCCACTGCCTTTTACATCAGACTTAAGAAACCACCTGCGCTCGCTTGACGCCCCATAAATCCGG
+
@@@CCFGFG-<FGGFGEGGGGGGG-6EFGGGGGGGGGGD@C,BD8FC<FFGDFGGFCFGFEA<CF@FDGGDEDF+CFGFG7@FGF8FEGGGG9,=FG8FGGGCCAEF7FFCE<?BGGGD8FGGCFGGFFGFGGFF:FFGGGFGGGGGGDF8+@>>CFGGGG>@>AE8DAF9>8DGFFFE@,EDB;CC66@,DCCFFEFF7DFCC>F>CF5=:+=D7CG8,5?FB=*:A?)8)519>53C:*8@5D++7F35
@M03364:276:000000000-BLYN8:1:1101:6457:11720 2:N:0:1
GGACTACAGGGGTTTCTAATCCTGTTTGCTCCCCACGCTTTCGCACCTGAGCGTCAGTCTTCGTCCAGGGGGCCGCCTTCGCCACCGGTATTCCTCCAGATCTCTACGCATTTCACCGCTACACCTGGAATTCTACCCCCCTCTACGAGACTCTAGCTTGCCAGTTTCAAATGCAGTTCCCAGGTTGAGCCCGGGGATTTCACATCTGACTTAACAAACCGCCTGCGTGCGCTTTACGCCCAGTAATTCCG
+
CCCCCFFGGGGGGGGGGGGGGGGFEFGGGGGGGGGGGEGGGGGGGGGGFGGGGGGFGGGGGGGGGGGGFEGGG@FE>FGGFCEGECFG:CGCGFFG8EB<<FFGGGGGDFGGGGFGEFFGGGGCEEFGFGG:FGFCFE6FGGDGAFGGGG7+@DEFGFC6EFCFGGGDAAAEGGFGGGFG?CGEFGG7?E,54CC5>EECFFGC+*2:CGG=C+7@C4FG:55;BFB5(7)5CDC2F?G::>():7@97?*
@M03364:276:000000000-BLYN8:1:1101:15266:11725 2:N:0:1
GGACTACTGGGGTTTCTAATCCTGTTTGCTCCCCACGCTTTCGAGCCTCAGTGTCAGTTACAGGCCAGAGAGCCGCTTTCGCCTCCGGTGTTCCTCCATATATCTACGCATTTCACCGCTACACATGGAATTCCACTCTCCTCTCCTGCACTCAAGTCTCCCAGTTTCCAATGCACACAATGGTTGAGCCACTGCCTTTTCCATCAGACTTAAGAAACCACCTGCGCTCGCTTTACGCCCAATAAATCCGG
+
CCCCCGFFFFGGGFGFGGGGGFGGFFGGGFFGDFGGGGGGGGGGGGGGGFGGGGFGGFGGFG@F@FGGFFGGGGGGG7FGEGGGCEGGGGGGGFGGGGFGGGGF;AFGGGGCFGFFGGGGDGGGCDEEFFDGFGGFCFGGGGGGGGGGDGGGGFGCFF;EDFFFGGGGFGGG8@DG=DGFCF8DFGGFFDGGGFFFGCFF+2;2+;CCCFCFFFGGFFEFFG95299*)/8BFG>=8=GGGF;)2;A?GGD
@M03364:276:000000000-BLYN8:1:1101:23668:11735 2:N:0:1
GGACTACCCGGGTATCTAATCCTGTTTGCTCCCCACGCTTTCGCACCTGAGCGTCAGTCTTCGTCCAGGGGGCCGCCTTCGCCACCGGTATTCCTCCAGATCTCTACGCATTTCACCGCTACACCTGGAATTCTACCCCCCTCTACGAGACTCTAGCTTGCCAGTTTCAAATGCAGTTCCCAGGTTGAGCCCGGGGATTTCACATCTGACTTAACAAACCGCCTGCGTGCGCTTTACGCCCAGTAATTCCG
+
CCCCCGGGGGGGGGGGGGGGGGGGGGGGGGGGGGGGGGGGGGGGGGGGFGGGGGGGGGGGGGGGGGGGFGGEGDGGGGGGFGGGGGGGGGGGGGGGGFGGGGGGGGGGGGGGGGGGGGGGGGGGGGGGFFGGGCDFGGGGGGGGFGG6BEGGGGCFGGGGGGGGGGGGGGGGGGGGGGGGGGGFG?FGGGGGGGEGGGGGGGFGCC>FFGGGGGFGGGGGFGD?FF>E?B>>GGGFFFGG=7:FGFF9DG7
@M03364:276:000000000-BLYN8:1:1101:14605:11742 2:N:0:1
GGACTACTGGGGTTTCTAATCCTGTTTGCTCCCCACGCTTTCGCACCTGAGCGTCAGTCTTCGTCCAGGGGGCCGCCTTCGCCACCGGTATTCCTCCAGATCTCTACGCATTTCACCGCTACACCTGGAATTCTACCCCCCTCTACGAGACTCTAGCTTGCCAGTTTCAAATGCAGTTCCCAGGTTGAGCCCGGGGATTTCACATCTGACTTAACAAACCGCCTGCGTGCGCTTTACGCCCAGTAATTCCG
+
CCCCCGGGGGGGGGGGGGGGGGGGGGGGGGGGGGGGGGGGGGGGGGGGGGGGGGGGGGGGGGGGGGGGGGGGGGGGGGGGGGGGGGGGGGGGGGGGGGGGGGGGGGGGGGGGGGGGGGGGGGGGGGGGGGGGGGGGGGGGGCEGGGGGGGGGGGGGGGGGGGGGGGGFGGGDDGGGGGGGGGGGGGGGGGGGGGGGGGGGGGGGFGGGGFGGGGGGGGGGFGFFFFFF?F:37<F5FBGGGEF:C>BAGC9
@M03364:276:000000000-BLYN8:1:1101:15514:11771 2:N:0:1
GGACTACTAGGGTATCTAATCCTGTTTGCTCCCCACGCTTTCGCACCTGAGCGTCAGTCTTCGTCCAGGGGGCCGCCTTCGCCACCGGTATTCCTCCAGATCTCTACGCATTTCACCGCTACACCTGGAATTCTACCCCCCTCTACGAGACTCTAGCTTGCCAGTTTCAAATGCAGTTCCCAGGTTGAGCCCGGGGATTTCACATCTGACTTAACAAACCGCCTGCGTGCGCTTTACGCCCAGTAATTCCG
+
CCCCCGGGGGGGGGGGGGGGGGGGGGGGGGGGGGGGGGGGGGGGGGGGGGGGGGGGGGGGGGGGGGGGGGGGGGGGGGGGGGGGGGGGGGGGGGGGGGGGGGGGGGGGGGGGGGGGGGGGGGGGGGGGGGGGGGGGGGGGGGGGGGGGGGGGGGGGGGGFGGGGGGGGGGGGCGGGGGGGGGGGGGGGGGGGGGGGCEGGGGGG7FGGGDFGGFCDF<EFEGFFFFBFF>>DCDCDFFGGGFFFCFF9CC*
@M03364:276:000000000-BLYN8:1:1101:17524:11798 2:N:0:1
CCGGTGGTGAAAGAGGATCAGACATTGTTCGAGCTGGGCCACTGGGGTTTTTATTCCTGTTTGCTTCCCCTGCTCTCGCTCATCGGCTGCAGTGTTTTGCCTTGGGGAGGCCTTGGCCACCCGGATTCCTCCAGATCTCGTCGCATTACCACTCTATACCCTGATATTCTCCCCCCGCCACCCACACTCAGCTTGTCAGCTTTCAACGTACATCCCACGTATAGTACGCGTAAGTCCCAACTACCCTACA
+
---A<@@,,-,-,,,,,,,,6,,;-,,,,<,,,,8,;,,98,;,,6@++,,9,6,,,<;C6,,,6,9<,,,,966,,48,,7C,,,+,+,,4:,,,,,4,5,CA=<F64+8BA:,,,,,9,++++6+9,,,4,,C,8,7,+++=+++,,,,6,339,3@E,,6,,,,,,,,,,6+5+**53,*6***,:,25C,,,4,,,+*1412+***1*+40;***/)+25)+)),..)**1)+)++*)()0**,**
@M03364:276:000000000-BLYN8:1:1101:13812:11800 2:N:0:1
GGACTACTCGGGTATCTAATCCTGTTTGCTCCCCACGCTTTCGCACCTGAGCGTCAGTCTTCGTCCAGGGGGCCGCCTTCGCCACCGGTATTCCTCCAGATCTCTACGCATTTCACCGCTACACCTGGAATTCTACCCCCCTCTACGAGACTCTAGCTTGCCAGTTTCAAATGCAGTTCCCAGGTTGAGCCCGGGGATTTCACATCTGACTTAACAAACCGCCTGCGTGCGCTTTACGCCCAGTAATTCCG
+
CCCCCFGGGGGGGGFGGGGGGGFGGGGFGGGGGGGGGGGGGFCGGGGGFGGGGGGGGGGGGGGGDGEFGDCGGGGGGGGGGGGGGGGCGGGFFGFFFGGGGGFGGGGGGGGGGGGGGGGGGGGGFCCFGGGGGGGGGEGCEDGFGGGDECEDFFAAFGF6FFFGGDFGGFGFFGGGC=EFGGGCGC@?FGGCECCE7CG+7+1;AFGGGFGF>+;FF:FCFGBFDF9715>EGG*671CCE@:?7*@4>D<
@M03364:276:000000000-BLYN8:1:1101:24713:11877 2:N:0:1
GGACTACTGGGGTTTCTAATCCTGTTTGCTCCCCACGCTTTCGCACCTGAGCGTCAGTCTTCGTCCAGGGGGCCGCCTTCGCCACCGGTATTCCTCCAGATCTCTACGCATTTCACCGCTACACCTGGAATTCTACCCCCCTCTACGAGACTCTAGCTTGCCAGTTTCAAATGCAGTTCCCAGGTTGAGCCCGGGGAGTTCACCTCTGACTTACCCAACCGCCTGCGTGCGCTGTACGCCCAGTAATTCCG
+
@6ACCGFF,C<@B@FCEAFG9CFFGF9E9CC<FFFEFDEGGFGCFF@BFGCCFGG>7FFAFECGGECFG7FGGGG7FFE<FG,BCCFGEGGGEFF9FCFFFFFGGCAFE:C@FGFGGGGGGG:FGEFDFBFCEGF9D,DCEEEDFGC8B6ED@BFGFGC6DDF63E,>:DE,=;@9C7CFE?>CF9CFGD?8CE*:**302;C*;<64+30::022218E5=<::0(8(08B9)9)96EEED?F7:*6:**
@M03364:276:000000000-BLYN8:1:1101:10998:11880 2:N:0:1
GGACTACCCGGGTTTCTAATCCTGTTTGGTCCCCACGCTTTCGGCCCTCAGTGTCAGTTACAGGCCAGAGAGCCGCGTTCGCCTCCGGTGTTCCTCCATATATCTACGCATTTCACCGGTACACATGGAATTCCACTCTCCTCTCCTGCACTCAAGTCTCCCAGTTTCCAACGCACACAATGGTTGCGCCACCGCGTTTTACATCAGCCTTATGAAACAACCTGCGCTCGGTGTCCGCCCCAAAAATCCGG
+
@CAC@FC,;@BC6@CGG,C,6C,CC6CC,,CF,667@ECFG<:++8@FFECE<EFE<EC<,C<<FCFGGGD@FFF7+4@@FFE,:=7=:>,B,,9,=<?,,AEG9@EA7@CCEF,,,++@F4,,8,,4B:,=FDC948,A,@,=EF9>,6D+,6DFGDGGD,,33,,3=CE,9:++:?E*5;,,,@,@?**4,*>*;8B:+?,4806*2;:8+?:+7:0*5C)(,)(0(0)2***)2(1**.()**)57>9
@M03364:276:000000000-BLYN8:1:1101:17416:11899 2:N:0:1
GGACTACAAGGGTTTCTAATCCTGTTTGCTCCCCACGCTTTCGCACCTGAGCGTCAGTCTTCGTCCAGGGGGCCGCCTTCGCCACCGGTATTCCTCCAGATCTCTACGCATTTCACCGCTACACCTGGAATTCTACCCCCCTCTACGAGACTCTAGCTTGCCAGTTTCAAATGCAGTTCCCAGGTTGAGCCCGGGGATTTCACATCTGACTTAACAAACCGCCTGCGTGCGCTTTACGCCCAGTAATTCCG
+
CCCCCGFGGGGGGGGGGGGGGGGGGGGGGGGGGGGGGGGGGGGGGGGGGGGGGGGGGGGGGGGGGGGGCFEGGGGGGGGGGGGGGGGGGGGGGGGGGGGGGGGGGGGGGDGGGGGGGGGGDGGGGGGGGGGGGFCCFGGGGGGGFGGCGDEFGGGGGFGFFGGGGGGGCFEGFGGGGGGGC9EFG?DEGGG:>CGGGDEFGGGF+CGGGGGGGGGCF5C*):><?A6:2>B@GGGFF?EGGFFF7:@AGG4
@M03364:276:000000000-BLYN8:1:1101:20483:11907 2:N:0:1
GGACTACAAGGGTTTCTAATCCTGTTTGCTACCCACACTTTCGAGCCTCAACGTCAGTTACAGTCCAGAAAGCCGCCTTCGCCACTGGTGTTCTTCCATATATCTACGCATTTCACCGCTACACATGGAATTCCACTCTCCTCTCCTGCACTCAAGTCTCCCAGTTTCCAATGCACACAATGGTTGAGCCACTGCCTTTTACATCAGACTTAAGAAACCGCCTGCGCTCGCTTTACGCCCAATAAATCCGG
+
CCCCCGGGGGGGGGGGGGGGGGGGGGGGGGGGGGGGGGGGGGGGGGGGGGGGGGGGGGGGGGGGGGGGGGGGGGGGGGGGGGGGGGGGGGGGGDFGGGGGGGGGGGGGGGGGGGGGGGGGGGGGGFGGFFGGGGGGFGGGGGGFFGFGGFCFEDFFFFGAFFGGGGGGFGGGGGGGGG>+@FDGGCGFGGCGFGFGFGGGGGGGF?CFGGGDC7@DFDGEFGE9BBA9>?D)?FCCDDGGGF=8F@75DDC
@M03364:276:000000000-BLYN8:1:1101:17214:11939 2:N:0:1
GGACTACACGGGTTTCTAATCCTGTTTGCTCCCCACGCTTTCGAGCCTCAGTGTCAGTTACAGGCCAGAGAGCCGCTTTCGCCTCCGGTGTTCCTCCATATATCTACGCATTTCACCGCTACACATGGAATTCCACTCTCCTCTCCTGCACTCAAGTCTCCCAGTTTCCAATGCACACAATGGTTGAGCCACTGCCTTTTACATCAGACTTAAGAAACCACCTGCGCTCGCTTTACGCCCAATAAATCCGG
+
CCCCCGGGGGGGGGGGGGGGGGGGGGGGGGGGGGGGGGGGGGGGGGGGGGGGGGGGGGGGGGGGGGGGGGGGGGGGDGGGGGGGGGGGGGGGGGGGGGGGGGGGGGGGGGGGGGGGGGGGGGGGGGGGGGGGGGGGGGGGGGGGGGGGGGGGGGGGGGGGGGGGGGGGGGGGGGGGGGGFGGGGGGGCFGGGFGGGGGGGGGGGFGGGGGGGDGGGGGCGFGFFFEFFFFFFGGGFFFGGEF@FGGFEGGG
@M03364:276:000000000-BLYN8:1:1101:9983:11945 2:N:0:1
GGACTACACGGGTTTCTAATCCTGTTTGCTCCCCACGCTTTCGAGCCTCAGTGTCAGTTACAGGCCAGAGAGCCGCTTTCGCCTCCGGTGTTCCTCCATATATCTACGCATTTCACCGCTACACATGGAATTCCACTCTCCTCTCCTGCACTCAAGTCTCCCAGTTTCCAATGCACACAATGGTTGAGCCACTGCCTTTTACATCAGACTTAAGAAACCACCTGCGCTCGCTTTACGCCCAATAAATCCGG
+
CCCCCGGGGGGGGGGGGGGGGGGGGGGGGGGGGGGGGGGGGGGGGGGGGGGGGGGGGGGGGGGGGGGFGGGGGGGDGGFGGGGGGGGGGGGGGGGGGGGCGFEAFGGGGGDGGGGGGGGGEGGGGFGGGGGGGGGGGGGGFFGGGEDFGGGGFGCA6>==DGFFGDGGGGGGGGGGGGGGGGGFGGFGGGDFGFGGDGGGGGGGFGC79>78CFFCFC1?FEFEB?238B)88?FEE=ECE3@FCGC?CGD
@M03364:276:000000000-BLYN8:1:1101:9251:11965 2:N:0:1
GGACTACTCGGGTTTCTAATCCTGTTTGCTCCCCACGCTTTCGCACCTGAGCGTCAGTCTTCGTCCAGGGGGCCGCCTTCGCCACCGGTATTCCTCCAGATCTCTACGCATTTCACCGCTACACCTGGAATTCTACCCCCCTCTACGAGACTCTAGCTTGCCAGTTTCAAATGCAGTTCCCAGGTTGAGCCCGGGGATTTCACATCTGACTTAACAAACCGCCTGCGTGCGCTTTACGCCCAGTAATTCCG
+
CCCCCGGGGGGGGGGGFGGGGGGGGGGGGGFGGGFGGGDGGGGGGGGGGGGGFEFGGGGGGGGGGGGGGGGGGGGGEEFFFFGGGGG7>FGCFFGGGGCFGGGGGGGGGGEEGGGGCGGEGGGGGGGGGGGGGCFFFFEGEGGGGGG>B@EGFBFDFGGGGFFCCGGGGGGE7F999BCEGGGGGD>FDGGGGEG=CGGFFFFGFF7CCFFGCFDG77E=AGF@<A9EB@35DCDDF:EEE3,<F*76FC*
@M03364:276:000000000-BLYN8:1:1101:23794:11988 2:N:0:1
GGACTACTCGGGTTTCTAATCCTGTTTGCTCCCCACGCTTTCGAGCCTCAGTGTCAGTTACAGGCCAGAGAGCCGCTTTCGCCACCGGTGTTCCTCCATATATCTACGCATTTCACCGCTACACATGGAATTCCACTCTCCTCTCCTGCACTCAAGTCTCCCAGTTTCCAATGCACACAATGGTTGAGCCACTGCCTTTTACATCAGACTTAAGAAACCACCTGCGCTCGCTTTACGCCCAATAAATCCGG
+
CCCCCGCEFGGDFGGGGGGGGFFFGFFGGGGGGGGGGGGGGGGGGGGGGGGGGGFFFGGGGGFGGGGGGFGDFGGGGGGGGGC@CFEC>FGGGGGGGGGGGFGGGFGGG74BEGGGGGGGGEGGGGGFFGGFGGGGDFGG,@BCFGGGGGGCFFGFDFGFGGGGGFGGGGGGGGDE=EG?E9FFGGGGFD6D76@DGE;:EDGDF7C7?CCFGG>CDF69*=A4<>A9=BFBG4+88>:BEF860@@C*):
@M03364:276:000000000-BLYN8:1:1101:26268:11997 2:N:0:1
GGACTACAAGGGTTTCTAATCCTGTTTGCTCCCCACGCTTTCGCACCTGAGCGTCAGTCTTCGTCCAGGGGGCCGCCTTCGCCACCGGTATTCCTCCAGATCTCTACGCATTTCACCGCTACACCTGGAATTCTACCCCCCTCTACGAGACTCTAGCTTGCCAGTTTCAAATGCAGTTCCCAGGTTGAGCCCGGGGATTTCACATCTGACTTAACAAACCGCCTGCGTGCGCTTTACGCCCAGTAATTCCG
+
CCCCCGGFGGGGGEFGFGGGGGGGGGGGGFGGGGGGGGCGGGGGECGGGFFFGGGGGEGGFGFGFEEGGGGGGGGGGGFEFGGGGGGGCGGDFGGECFGFG<EFGGGGGGGGGGF9?FDEGGGDFGGG8FF=A@CF=FFCEGGGGFFGGCEFGGFGGGGGGGGGGGCFGGGGFDFFFCFDFGFGGCDCF7D8CCG85=80+@CCCGFG@>:C7:D7:<C=)1=;@:9@BFFFD*99FF>CEBF:C**)::*
@M03364:276:000000000-BLYN8:1:1101:24409:12029 2:N:0:1
GGACTACCGGGGTATCTAATCCTGTTCGCTCCCCACGCTTTCGAGCCTCAGCGTCAGTTACAGACCAGAGAGCCGCCTTCGCCACTGGTGTTCCTCCATATATCTACGCATTTCACCGCTACACATGGAATTCCACTCTCCTCTTCTGCACTCAAGTCTCCCAGTTTCCAATGACCCTCCCCGGTTGAGCCGCGGGCTTTCACATCAGACTTAAGAAACCGCCTGCGCTCGCTTTACGCCCAGTAAATCCG
+
CCCCCGGGGGGGGCFGGGGGGGGGGG<FGGGGGGGGGGGGGGGDGGGGGGGGGGGGGGGGGFG9FGGGFFGGGGGGGGGGGGGGGGGGGGGGGGGGGCAEGGGGGGGGGGGGGGGGGGGGGGGG9EFGGGGGGGGGGFGGGGGGFGGGCFGDGCDGFEGGFGGGGFGGGGC;DFG,@@FGCBEGGGGFFFFG*4>EEGGGFGGGFGGDFGGGF7@FGFGGEGE;1A(74B:D3DF9?6EGED(9CC?9FG>
@M03364:276:000000000-BLYN8:1:1101:13845:12040 2:N:0:1
GGACTACACGGGTATCTAATCCTGTTTGCTCCCCACGCTTTCGCACCTGAGCGTCAGTCTTCGTCCAGGGGGCCGCCTTCGCCACCGGTATTCCTCCAGATCTCTACGCATTTCACCGCTACACCTGGAATTCTACCCCCCTCTACGAGACTCTAGCTTGCCAGTTTCAAATGCAGTTCCCAGGTTGAGCCCGGGGATTGCACATCTGACTTAACAAACCGCCTCCGTGCGCTTTACGCCCAGTAATTCCG
+
CCCCCEAGFGDGGFGGGGGGFFEDFACEFGGFGGGGGGEGGGGG>::BFFFCGGGGGGGGAEGGCEGGFGGGGGGGGGEFGGECFGGGGGFEFGAFFC,CEDCF,FFFDFGGDFGGGGGGGGGGGGFE8CAFGGGFFCEGGCEFGGGGGCG+DFDAFDFGGGGGGGGGGGGFGGFEEFFGFEGFFCFGCDEFC=CCCCC*;CF7@FGGGGFD>FGG7>GEDEF0(8(045>:DDG2??GDE:<FG7FAG*9
@M03364:276:000000000-BLYN8:1:1101:29503:12066 2:N:0:1
GGACTACTGGGGTTTCTAATCCTGTTTGCTCCCCACGCTTTCGCACCTGAGCGTCAGTCTTCGTCCAGGGGGCCGCCTTCGCCACCGGTATTCCGACAGATCTCTACGCATTTCACCGCTACACCTGGAATTCTACCCCCCTCTACGAGACTCTAGCTTGCCAGTTTCAAATGCAGTTCCCAGGTTGAGCCCGGGGATTTCACATCTGACGTAACAAACCGCTTGCGTGCGCTTTACGCCCAGTAATTCCG
+
CCCCCFCG@DCFGECFCCEFGGGGDGGGDEFFGGC@FGGGGGGGGGGGGFDFCEC77E9FEGGGDBFFGGGDE7FFEGCAFEEGCFGGGGF9CE,+@>F,5AF9EF<F@FDFFC,CF77@F+,FF8FFGGFG9BECEF6C:EECFGFGGDECGGG,9;3DC>,@@C;CC,2>?D,>,:;D,,6>FCGGFFGGECGEEG6+:;@@:8CGG7*:5FCCC48ABG)32>(0435)9*1-*4CCC::/CF=4F>6
@M03364:276:000000000-BLYN8:1:1101:15082:12127 2:N:0:1
GGACTACCGGGGTTTCTAATCCTGTTTGCTCCCCACGCTTTCGCACCTGAGCGTCAGTCTTCGTCCAGGGGGCCGCCTTCGCCACCGGTATTCCTCCAGATCTCTACGCATTTCACCGCTACACCTGGAATTCTACCCCCCTCTACGAGACTCTAGCTTGCCAGTTTCAAATGCAGTTCCCAGGTTGAGCCCGGGGATTTCACATCTGACTTAACAAACCGCCTGCGTGCGCTTTACGCCCAGTAATTCCG
+
CCCCCGGGGGGGGGGGGGGGGGGGGGGGGGGGGGGGGGGGGGGGGGGGGGGGGGGGGGGGGGGGGGGGGGGCGGGGFGGGGGGGGGGGGGGGGGGGGGGG?FGGGFGGGGG>AEGGGGGEEGGGGGGGFFG@FGGGGGGGGGGGGGGGGGGGGGGF9EE8FFCFFGFGGCFCGGFFGC:FGGGFGFFGCGG5=?EGDGGFC+12;FGF7:DDF:>G:FGGBEB?149:?EFEDCC)14C5C>:6C7B)>:*
@M03364:276:000000000-BLYN8:1:1101:17865:12129 2:N:0:1
GGACTACTGGGGTTTCTAATCCTGTTTGCTCCCCACGCTTTCGAGCCTCAGTGTCAGTTACAGGCCAGAGAGCCGCTTTCGCCTCCGGTGTTCCTCCATATATCTACGCATTTCACCGCTACACATGGAATTCCACTCTCCTCTCCTGCACTCAAGTCTCCCAGTTTCCAATGCACACAATGGTTGAGCCACTGCCTTTTACATCAGACTTAAGAAACCACCTGCGCTCGCTTTACGCCCAATAAATCCGG
+
CCCCCGGGGGGGGGGGGGGGGGGGGGGGGGGGGGGGGGGGGGGGGGGGGGGGGGGGGGGGGGGGGGGGF<FDGGGGGGGGGGGEGGGGEGGGGGGFGFGGGGGGGGGGGGGGGGGGGGGGGGGG?AFEFFFGGGGGGGDGGGGGGGGGGGGGFDGGEFFGGGGGGGGGGFFCGGGEFGG8AFD;FGFCF7DF9FFGGGGGGGDGFFG>7CFC>CGCFG8,/=95292*<);A797;BFDGD:@F7FF?GGD
@M03364:276:000000000-BLYN8:1:1101:17415:12142 2:N:0:1
GGACTACACGGGTTTCTAATCCTGTTTGCTCCCCACGCTTTCGCACCTGAGCGTCAGTCTTCGTCCAGGGGGCCGCCTTCGCCACCGGTATTCCTCCAGATCTCTACGCATTTCACCGCTACACCTGGAATTCTACCCCCCTCTCCGGGACTCTAGCTTGCAAGTTTCAAATGCAGTTCCCAGTTTGAGCCCGGGGATTTACCATCTGACTTAACAAACCGCCTGCGTGCGCTTTAGCCCCAGTAATTCCG
+
CCCCCGGGGEGDGEEGGGFGGGGGGFGGGGGGGGGGGGEGGGGGGGGGGGGGGGGGGGGFFGGGGGGGGGDEGGGDGECFFGGGGGGGGGGGGGGGGFGGGGGGGGGGGGGGCEAFFEGGGGGGGGGGCFGFAF9FGFFG7CEG?,5++8>*,@9EEF9,>,,3@E;>FD,,5,,>D,>D,,6,7,;1*?F8EEC5*3*++++1167:7CC;C7CGGGGG3CDB()1<25:)9<*)*)3C504)7*=4C*2
@M03364:276:000000000-BLYN8:1:1101:14415:12158 2:N:0:1
GGACTACCAGGGTTTCTAATCCTGTTTGCTCCCCACGCTTTCGAGCCTCAGTGTCAGTTACAGGCCAGAGAGCCGCTTTCGCCTCCGGTGTTCCTCCATATATCTACGCATTTCACCGCTACACATGGAATTCCACTCTCCTCTCCTGCACTCAAGTCTCCCAGTTTCCAATGCACACAATGGTTGAGCCACTGCCTTTTACATCAGACTTAAGAAACAACCTGCGCTCGCTTTACGCCCAATAAATCCGG
+
CCCCCGGGGGGGGGGGGGGGGGGGGGGGGGGGGGGGGGGGGGGGGGGGGGGGGGGGGGGGGGGGGGGGGGGEGGGGGGGGGGGGGGGGGGGGGGGGGGGGGGGGGGGGGGGGCFGGGGGGGGCGGGGGGGGGGAEGCGGGGGGGFGGGGGGGGGGGGGDEGG8EFGFEFGCD8FGGGFGGGGGGFEGGGFFGFFFGGFGGGGGCFC7*;C+C@7@FDG,10CFDFFBEAD>ECC+68>8=5F;FCC7569<
@M03364:276:000000000-BLYN8:1:1101:22742:12161 2:N:0:1
GGACTACCAGGGTTTCTAATCCTGTTTGCTCCCCACGCTTTCGCACCTGAGCGTCAGTCTTCGTCCAGGGGGCCGCCTTCGCCACCGGTATTCCTCCAGATCTCTACGCATTTCACCGCTACACCTGGAATTCTACCCCCCTCTACGAGACTCTAGCTTGCCAGTTTCAAATGCAGTTCCCAGGTTGAGCCCGGGGATTTCACATCTGACTTAACAAACCGCCTGCGTGCGGTTTACGCCAAGTAATTCCG
+
CCCCCGGFGGDCGGGGGGGFGGGGFGGCFCGGGGFGGGGFGGGGG@FFDGGGGEEGGGAFGGDFCGGGGGEGGFEC@F,9BB@CGGDGEGFAFEEFGGG,EFECFA<7F@F+CFGC?F@8FC=FFGGGGGGGGGGCBFGC+@CFGGG+C+@+:ECEGGF67DDEGCFF:E@A7FACFF7@FGGDGFFG?C>EEGC57CGC:;+;AGGGGGG+;@FCG5/*2*8;DF0)(7>)1CC?=:CG7)(1:7967**
@M03364:276:000000000-BLYN8:1:1101:21474:12171 2:N:0:1
GGACTACTGGGGTATCTAATCCTGTTTGCTCCCCACGCTTTCGCACCTGAGCGTCAGTCTTCGTCCAGGGGGCCGCCTTCGCCACCGGTATTCCTCCAGATCTCTACGCATTTCACCGCTACACCTGGAATTCTACCCCCCTCTACGAGACTCTAGCTTGCCAGTTTCAAATGCAGTTCCCAGGTTGAGCCCGGGGATTTCACATCTGACTTAACAAACCGCCTGCGTGCGCTTTACGCCCAGTAATTCCG
+
CCCCCGGG?FFGGGGGCFGGGGGGGGGGGGFGGGGGGGGCG<@BFF@EEFFGGCFGGG9FFGGGBEGFGE7FEFGGFECF?FEGDGG:FFGGGF9EFEFG<EFCFGGGCGF:,AFGFGEGGGGGGGGFGGGGGGDEFBFGGEGGCFFEEGGGF9>EGAFFGGGGFCAFCFGGGGGGGFFG?EGCC,:,9DGF=EEGGGGFFCFDFG>:+::+C>7DF55CA=>62A(.4<3B<DC<80*:>>(0C7?<G*0
@M03364:276:000000000-BLYN8:1:1101:9508:12195 2:N:0:1
GGACTACTCGGGTTTCTAATCCTGTTTGCTCCCCACGCTTTCGCACCTGAGCGTCAGTCTTCGTCCAGGGGGCCGCCTTCGCCACCGGTATTCCTCCAGATCTCTACGCATTTCACCGCTACACCTGGAATTCTACCCCCCTCTACGAGACTCTAGCTTGCCAGTTTCAAATGCAGTTCCCAGGTTGAGCCCGGGGATTTCACATCTGACTTAACAAACCGCCTGCGTTCGCTTTACGCCCAGTAATTCCG
+
CCCCCFGGGGGGFGGGGGDFGGGGDFGGGGGGGGGGGGGDGGGGGGGGCFGGGGGGGGGGGGGGGGGGGGGDEFGGGGGGGGFGGGGGGEGFGGGGGFEGGGGGGGFGGGGGGGGGGGDCCGGGGGGDFGGFF<DGGGGGGGGGFFDG:EGGGGGGAEDFC@7CDAFGGGGGGGGGGGGGGGGGGGGFCF:DEGGD5CCGGGFCAGFFGGFFFFDGGGGGFEB61F9:(05>GFGAF(?E=3<F7>@27D4
@M03364:276:000000000-BLYN8:1:1101:23346:12256 2:N:0:1
GGACTACCGGGGTTTCTAATCCTGTTTGCTCCCCACGCTTTCGAGCCTCAGTGTCAGTTACAGGCCAGAGAGCCGCTTTCGCCTCCGGTGTTCCTCCATATATCTACGCATTTCACCGCTACACATGGAATTCCACTCTCCTCTCCTGCACTCAAGTCTCCCAGTTTCCAATGCACACAATGGTTGAGCCACTGCCTTTTACATCAGACTTAAGAAACCACCTGCGCTCGCTTTACGCCCAATAAATCCGG
+
CCCCCGGGGGGGGGGGGGGGGGGGGGGGGGGGGGGGGGGGGGGGGGGGGGGGGGGGGGGGGGGGGGGGGGGGGGGGGEGGEGGGGGGGEGGGGGGGGFGGGGGGGGGGGGGGGGGGGGGGGGGGGFFGFEFGGGGGGFGGGGGFGGGGGFGGGGGGGGGG=FGGGGGGGGFGFFGGGGGGGGGGGGGGGGGGFGGGGGGGFGGF++;7FFGGGG>GD>,,9?FF=>@>@???FC>CBFEEGFF4C7FFGGC
@M03364:276:000000000-BLYN8:1:1101:7549:12262 2:N:0:1
GGACTACAGGGGTTTCTAATCCTGTTTGCTCCCCACGCTTTCGAGCCTCAGTGTCAGTTACAGGCCAGAGAGCCGCTTTCGCCTCCGGTGTTCCTCCATATATCTACGCATTTCACCGCTACACATGGAATTCCACTCTCCTCTCCTGCACTCAAGTCTCCCAGTTTCCAATGCACACAATGGTTGAGCCACTGCCTTTTACATCAGACTTAAGAAACCACCTGCGCTCGCTTTACGCCCAATAAATCCGG
+
CCCCCGGGGGGGGGGGGGGGGGGGGGGGGGGGGGGGGGGGGGGGGGGGGGGGGGGGGGGGGGGFGFFGGGFGDGGGGGGG>FFEGGGGGEGGGEEGCEFFGGGFAF<FFGGGGGGG?FFGGGGGGF@FFFFGGGGGGGGEGGFFFGGGGGGGGGDGGGEGDFGGDFFFDGGGDGEFFCCFGCEGFGGGGE6:FGGFFCFG+;FGAD*;CFC88=CFGGGFF>4<@EFBDFD?FDFC)58:CF@FGGFF4<D
@M03364:276:000000000-BLYN8:1:1101:16748:12273 2:N:0:1
GGACTACAGGGGTTTCTAATCCTGTTTGCTCCCCACGCTTTCGCACCTGAGCGTCAGTCTTCGTCCAGGGGGCCGCCTTCGCCACCGGTATTCCTCCAGATCTCTACGCATTTCACCGCTACACCTGGAATTCTACCCCCCTCTACGAGACTCTAGCTTGCCAGTTTCAAATGCAGTTCCCAGGTTGAGCCCGGGGATTTCACATCTGACTTAACAAACCGCCTGCGTGCGCTTTACGCCCAGTAATTCCG
+
CCCCCGGGEGGGFEEEGGGGGGGGGGGGGFGFFGGGGGGGGGGG@GGGGGGGGGGGGGFFFGFGGGGG<FCFGGGGFGGGFGGGGGGGG7DAFGGFGG<?<=EFG9FGGGEGGGGGGGGGGCGGGFFF<FGGGGFG=EGGGGGGGGC>C+:+6>>DFGG,@4;>DFGG7,@>9EFC9,>?CDG5DECC9D,;C=*:CE:+:C?CAGGG+@7+:+;FGFG*855;:51>:3)55C3-@?G>GD09D:75DC0
@M03364:276:000000000-BLYN8:1:1101:12609:12274 2:N:0:1
GGACTACACGGGTTTCTAATCCTGTTTGCCCCCCACGCTTTCGAGCCTCAGTGTCAGTTACAGGCCAGAGAGCCGCTTTCTCCTCCGGTGTTCCTCCATATATCTAGGCATTTCACCGCTACACATGGAGTTCCACTGTCCTCTTCTGCATTCATGTTTCCCAGTTTCCGTTGCCCTTCTTCGGTTGAGCCGAAGGCGTTTACATAAGACTTAAGTAACAGCCTGCGCTCTCTTTACGCCAATTAAATCCG
+
<-6@A66FFE7@FGD9FC@EE,C@C66,,,,:@@F@@::FFCFCCE:BA,@F9@C,CCF666,CFEGC<8FF@<+6FFGC,69A<,++6@?=55C94EF?5,@94,,,,C5E,A,CF7=++4,,9:9,5,99956AC8@,6@,+664@A,,?66,@3,@CF,,,A3,3,>,,++,6@,@F@;63@>>7,3,5+@*5A*6@/*2+++++5*;++++++2>,*002>65?(0)*217)1,*1:>(+;++)1*1
@M03364:276:000000000-BLYN8:1:1101:13147:12282 2:N:0:1
GGACTACCGGGGTTTCTAATCCTGTTTGCTCCCCACGCTTTCGAGCCTCAGCGTCAGTTACAGACCAGAGAGCCGCCTTCGCCACTGGTGTTCCTCCATATATCTACGCATTTCACCGCTACACATGGAATTCCACTCTCCTCTTCTGCACTCAAGTCTCCCAGTTTCCAATGACCCTCCCCGGTTGAGCCGGGGGCTTTCACATCAGACTTAAGAAACCGCCTGCGCTCGCTTTACGCCCAATAAATCCG
+
CCCCCGGGGGGGGGGGGGGGGGGGGGGGGGGGGGGGGGGGGGGGGGGGGGGGGGGGGGGGGGGGGGGGGGGGGGDGGGEGGGGGGGGGGGFFECEGGGGGGFGGGGGGGGGGGGCFFCEGDGFFEEEFFGGGGGGGGGGGGGGGCA>FGAFGGGGDGGGGGGGFFGFGGGDF?FGGFGGGGGGDGGGGGGFGDEEGGGGC:7CF67;DFCGGGC:DFCGGDE>?DF6B;B5@G3>)=<GGGF?>D7=BGG7
@M03364:276:000000000-BLYN8:1:1101:3923:12285 2:N:0:1
GGACTACTAGGGTATCTAATCCTGTTTGCTCCCCACGCTTTCGCACCTGAGCGTCAGTCTTCGTCCAGGGGGCCGCCTTCGCCACCGGTATTCCTCCAGATCTCTACGCATTTCACCGCTACACCTGGAATTCTACCCCCCTCTACGAGACTCTAGCTTGCCAGTTTCAAATGCAGTTCCCAGGTTGAGCCCGGGGATTTCACATCTGACTTAACAAACCGCCTGCGTGCGCTTTACGCCCAGTAATTCCG
+
CCCCCGGGGGGGGGGGGGGGGGGGGGGGGGGGGGGGGGGGGGGGGGGGGGGGGGGGGGFGGGGGGGGFGGGGGGGGGGGFGGGGGGGGGGGGGGGGGGGGGGGGGGGGGGGGGGGGGGGGGDDGGGGGGGGGGGGGGGGGGGGGGGFGGGGGFFFGGGG?DDGGGGGGGGGGGGGGGGG7<DDDFCEGCFGGGGGG5:FGGGGCCFFGGCGG=FFCFFGD>C>6<FBFBFFDCGGFF?GGGFBFGGF>7>2
@M03364:276:000000000-BLYN8:1:1101:21709:12286 2:N:0:1
GGACTACCGGGGTTTCTAATCCTGTTTGCTCCCCACGCTTTCGCACCTGAGCGTCAGTCTTCGTCCAGGGGGCCGCCTTCGCCACCGGTATTCCTCCAGATCTCTACGCATTTCACCGCTACACCTGGAATTCTACCCCCCTCTACGAGACTCTAGCTTGCCAGTTTCAAATGCAGTTCCCAGGTTGAGCCCGGGGATTTCACATCTGACTTAACAAACCGCCTGCGTGCGCTTTACGCCCAGTAATTCCT
+
CCCCCGGGGGGGGGGGGGGGGGGGGGGGGGGGFGGGGGGGGGGGGGGGGGGGGGGGGGGGGGGGGGGGGDCFGGGGGGGGGGGGGGGGGGGGGGGGGGGGGGGGGFGGGDEFCCFGGGGGG@:AFGGGGGGGGGGGGGGGGEGGGGGGGGGGGGGGGGGGGGGGGGGGGG,?C;CDFGGGGGGGGGFFFGGGGDGG5CFDGCC7CFFCCCG@7@CC7CFGDGFFFFFF()7BCGG261CE55<FFCB9FF*
@M03364:276:000000000-BLYN8:1:1101:6349:12288 2:N:0:1
GGACTACAGGGGTTTCTAATCCTGTTTGCTCCCCACGCTTTCGCACCTGAGCGTCAGTCTTCGTCCAGGGGGCCGCCTTCGCCACCGGTATTCCTCCAGATCTCTACGCATTTCACCGCTACACCTGGAATTCTACCCCCCTCTACGAGACTCTAGCTTGCCAGTTTCAAATGCAGTTCCCAGGTTGAGCCCGGGGATTTCACATCTGACTTAACAAACCGCCTGCGTGCGCTTTACGCCCAGTAATTCCG
+
CCCCCGGGGGGGGGGGGGGGGGGGGGGGGGGGGGGGGGGGGGGGGGGGGGGGGGGGGGGEGGGGGGGGGGDGGGGGGGGGGGGGGGGGGGGGGGGGGGGGGGGGFGGGGGGGGGGGGGGGDGGGGFGGGGGGGGGGGD>FGGGGGGGGGGGGGFGGGGGFGGGGGGGFFGFGGGFGGGGCDFGFFFFGGGGGGG>E58FGGGGFFFGFGGCCGGGGFGFGFGFFBF>><DFFGGGFFBCEE>?FGGFFFF9
@M03364:276:000000000-BLYN8:1:1101:19478:12309 2:N:0:1
GGACTACTCGGGTTTCTAATCCTGTTTGCTCCCCACGCTTTCGCACCTGAGCGTCAGTCTTCGTCCAGGGGGCCGCCTTCGCCACCGGTATTCCTCCAGATCTCTACGCATTTCACCGCTACACCTGGAATTCTACCCCCCTCTACGAGACTCTAGCTTGCCAGTTTCAAATGCAGTTCCCAGGTTGAGCCCGGGGATTTCACATCTGACTTAACAAACCGCCTGCGTGCGCTTTACGCCCAGTAATTCCG
+
CCCCCGGGGGGGGDGGGGGGGGGGGGGGGGGGGGGGGGGGGGGGGGGGFCGGGGGGGGGGGGGGGGGGGGGGGGGGGGGGGGGGGGGGGGGGGGEFGGGGGGGGFGGGGGGGGGGGGGGDGGGGGGFGGGGGGGGGGGFGGGGGFFGEGGGGGFGGGGGGGGFGGGGGGFGGGGGGGGGGGGGGGGGGGGGGGDGGGGGFGDGFFFGGGGGGGGG77CFGBDF?<4>FFFFFGGGAFBCEGF:F=CBBGC*
@M03364:276:000000000-BLYN8:1:1101:6209:12340 2:N:0:1
GGACTACTCGGGTTTCTAATCCTGTTTGCTCCCCACGCTTTCGCACCTGAGCGTCAGTCTTCGTCCAGGGGGCCGCCTTCGCCACCGGTATTCCTCCAGATCTCTACGCATTTCACCGCTACACCTGGAATTCTACCCCCCTCTACGAGACTCTAGCTTGCCAGTTTCAAATGCAGTTCCCAGGTTGAGCCCGGGGATTTCACATCTGACTTAACAAACCGCCTGCGTGCGCTTTACGCCCAGTAATTCCG
+
CCCCCGGGGGGGGGGGGGGGGGGGGGGGGGGGGGGGGGGGGGGGGGGGGGGGGGGGGGGGGGGGGGGGGGGGGGGGGGGGGGGGGGGGGGGGGGGGGGGGGGGGGGGGGGGFGGGGGGGGGGGGGGGGGGGGGGGGG8FGGGGGGGFE8CGGGGGGGGCBFFFFGGGGG,@FFFGGGFGFFFGGGGG?FFFFGGGGECGGGFFDFGGGGGGGGFFCFGGGFGF??FFF1:@EGGGFF?GGEE<97794CFC
@M03364:276:000000000-BLYN8:1:1101:25723:12345 2:N:0:1
GGACTACAGGGGTATCTAATCCTGTTTGCTCCCCACGCTTTCGAGCCTCAGTGTCAGTTACAGACCAGACAGCCGCCTTCGCCACTGGTGTTCTTCCATATATCTACGCATTTCACCGCTACACATGGAGTTCCACTGTCCTCTTCTGCACTCAAGTTTCCCAGTTTCCGATGCACTTCTTCGGTTGAGCCGAAGGCTTTCACATCAGACTTAAGAAACCACCTGCGCTCGCTTTACGCCCAATAAATCCG
+
CCCCCGFFFGGGGGGGGGGGGGGGGGGGGGGFGGGGGGGGGGDFGGGGGGFFGGGGGGGGGGGGFFGGGGFG?FEGGGGGGGDGG8FFGGGGGGGGGGGGGGGGGGGGGGGGGGGGGFGGGCFGGGFGFGGGGGGGGGFGFGGGGFEGGFGGCGGFEF9EEC8?FGADG>>EGC8DGGFCFGFGGGGFGGGGEE8CFGGGGGGGC7C77?CC>7@GDFFFAGE@@FBF@>BEG<FCFFGGGF<FGGFFGF5
@M03364:276:000000000-BLYN8:1:1101:22671:12398 2:N:0:1
GGACTACTAGGGTTTCTAATCCTGTTTGCTCCCCACGCTTTCGCACCTGAGCGTCAGTCTTCGTCCAGGGGGCCGCCTTCGCCACCGGTATTCCTCCAGATCTCTACGCATTTCACCGCTACACCTGGAATTCTACCCCCCTCTACGAGACTCTAGCTTGCCAGTTTCAAATGCAGTTCCCAGGTTGAGCCCGGGGATTTCACATCTGACTTAACAAACCGCCTGCGTGCGCTTTACGCCCAGTAATTCCG
+
CCCCCGGGGGGGGGGGGGGGGGGGGGGGGGGGGGGGGGGGGGGGGGGGFEFGGGGGGGGGGGGGGGGGGGEGGGGGGGGGGGGGGGGGGGGGGGGGGGGGGGGFGGGGGGGGGGGGFGGGGGGGGGGGGGGGGGGGGGGGGDGGGGGCEEGFGGGGGGGGFGGGGGGGGGGGGGGGGGGCEGFGGGGGGGGGGGEG=EFFGGGGFGGGCGGGGGGGFGGGFGF;DFFB?BDFGGFAF?>EEBB4C*=<7>*
@M03364:276:000000000-BLYN8:1:1101:2983:12402 2:N:0:1
GGACTACTAGGGTTTCTAATCCTGTTTGCTCCCCACGCTTTCGCACCTGAGCGTCAGTCTTCGTCCAGGGGGCCGCCTTCGCCACCGGTATTCCTCCAGATCTCTACGCATTTCACCGCTACACCTGGAATTCTACCCCCCTCTACGAGACTCTAGCTTGCCAGTTTCAAATGCAGTTCCCAGGTTGAGCCCGGGGATTTCACATCTGACTTAACAAACCGCCTGCGTGCGCTTTACGCCCAGTAATTCCG
+
CCCCCGGGGGGGGGGGGGGGGGGGGGGGGGGGGGGGGGGGGGGGGGGGGGGGGGGGGGGGGGGGGGGGF7F@FGGGGGGGGGGGGGGCGGGGGGGGGFGFGGGGGGGGGGGGGGGGGEGGGGGGGGGGGGGGGGGGGGGGGGGGFFGC>CEGGGGGGGGDGGGGDFG9:;CGGGGGGGGGGGGFGGGG?EGGEGEEEGGGGGGFCFGFFGGGGFFFFGGGBDEF@F@FFE:>DGGAF0EGE:4?C7@<GF*
@M03364:276:000000000-BLYN8:1:1101:6836:12410 2:N:0:1
GGACTACCGGGGTTTCTAATCCTGTTTGCTCCCCACGCTTTCGAGCCTCAGTGTCAGTTACAGGCCAGAGAGCCGCTTTCGCCTCCGGTGTTCCTCCATATATCTACGCATTTCACCGCTACACATGGAATTCCACTCTCCTCTCCTGCACTCAAGTCTCCCAGTTTCCAATGCACACAATGGTTGAGCCACTGCCTTTTACATCACACTTAAGAAACCACCTGCGCTCGCTTTACGCCCAATAAATCCGG
+
CCCCCGGGGGGGGGGGGGGGGGGFGGGGGGGFEGGGGGGGGGGGGGGGGGGGGG<FGGFGGGGGCCFGGGG@FGGGGGCCFGGDEGGGGGGGFFDFGGGGGGGGGGGGGGDGGFGGGGGGGGGGDGGFGGGGGGGGFGGGGGGGGFDGGF@DGGGGGGGGGGGGGFGGFGGGGGGFFGGEEGEGFEGGFGDFGGFGFFGF7C7CFF*:DDF+::7CFGDGFE4)5?9)5?)67*1.:;G*/:@;F:8CDC5
@M03364:276:000000000-BLYN8:1:1101:25056:12414 2:N:0:1
GGACTACTGGGGTTTCTAATCCTGTTTGCTCCCCACGCATACGAGCCTCAGTTTCAGTTACAGGCCAGAGAGCCGCTTTCGCTACTGGTGCTTCTCCATATATGTACGCATTTTACCGCTACACCTGCAATTCCACTTTCCTCACCTGCCATCACCTCTACCAGTTCCCAATTCATACTCAGGTTGATCCTCTGCCTTTTACATCCGTCATAAGAAACCTCCTGCACTCGCTTTACGCCCAATAAGTCCGG
+
A8-8,;;<FG@77@FGCFEFA9FF<,,,;CC,CCG@+7+,,;C<,@+BA,,C,6;CCE9CAFF,D:FC,,,B7<+6@@AF7:,,8,,,C,,,,5,5,9B,5A@,9@<,>C,8A,:9F=C4:CC8,,,,:EFA,9C,4,9C,E;3@8,,8,,?D=,,,,6,>,3D,C,>=F,@,,,,,,,,,,,7=>8,,3,3,,,,@,@F?F,=+++50**+2+2<70,,*1*0:*:A=F>>*/=**(1=:87):+19=2C
@M03364:276:000000000-BLYN8:1:1101:25210:12418 2:N:0:1
GGACTACCGGGGTTTCTAATCCTGTTTGCTCCCCACGCTTTCGCACCTGAGCGTCAGTCTTCGTCCAGGGGGCCGCCTTCGCCACCGGTATTCCTCCAGATCTCTACGCATTTCACCGCTACACCTGGAATTCTACCCCCCTCTACGAGACTCTAGCTTGCCAGTTTCAAATGCAGTTCCCAGGTTGAGCCCGGGGATTTCACGTCTGACTTAACAAACCGCCTGCGTGCGCTTTACGCCCAGTAATTCCG
+
CCCCCGGGGFGDGGGGGGGGGGGGGGGGGGGGGGGGGGGGGGGGGGGGGGGGGGGGGG9FGCFGGGGGFDFGGGGGGGGGGGGGGGGGGGGFGGGGGGFCGGGGGGGGGGGGGGGGGDGGGGGGGGGGGFGGGGGGGGGEGGGGGGCC+@EGG3EFEGGCGGGGGGGGFCDGGGDCFF:7>98*<B=FGGGGGG5C=>EFGGC*097>CFGGGFFGFCFEDGBBFFFEBF@EGGGFF?EG5;19F:F>FFC
@M03364:276:000000000-BLYN8:1:1101:9079:12425 2:N:0:1
GGACTACCGGGGTTTCTAATCCTGTTTGCTCCCCACGCTTTCGCACCTGAGCGTCAGTCTTCGTCCAGGGGGCCGCCTTCGCCACCGGTATTCCTCCAGATCTCTACGCATATCACCGCTACACCTCGAATTCTACCCCCCTCTACGAGACTCTAGCTTGCCAGTTTCAAATGCAGTTCCCAGGTCGAGCCCGGGGATTTCACATCTGCCTCAACAAACCGCCTGCGTGCGCTTTACGCCCAGTCATCCC
+
88ACCF@FC@7+6@F<FGEFFDAFF<EE@DCECFEEGCFC,FB7F:@F<F@FGGEG@CF<CAG9@,BF?@7@ECEC@4=F<,F@+F7FBFFA<<,AEG,E<E;ACFFFDG7+57,AE:C8>FDF,>,@F<,673CEC,=FGE:FGF6:*@C?,@EFFDGCE7,?FFGBF,;;CCF,25=;?,B*C,=?7BC:C*585E8+;FGGA67++*0*;***9C5C35)(-72)43)<DC*4/,;*:.(90*6)**
@M03364:276:000000000-BLYN8:1:1101:7360:12456 2:N:0:1
GGACTACCAGGGTTTCTAATCCTGTTTGCTCCCCACGCTTTCGCACCTGAGCGTCAGTCTTCGTCCAGGGGGCCGCCTTCGCCACCGGTATTCCTCCAGATCTCTACGCATTTCACCGCTACACCTGGAATTCTACCCCCCTCTACGAGACTCTAGCTTGCCAGTTTCAAATGCAGTTCCCAGGTTGAGCCCGGGGATTTCACATCTGACTTAACAAACCGCCTGCGTGCGCTTTACGCCCAGTAATTCCG
+
CCCCCGGFGGGGGGGGGGGGGGGGGGGGGGGGGGGGGGGGGGGGGGGGGGGGGGGGGGGGGGGGGGGGGGG7FGGCGGGGGGGGGGGGGGGGGGGGGGGGFGGGGGGGGEGGGFFGGGGGDGGGGFGGGGGGGGGGGFFDGGDGGGGGG6BFGGGGGGGGGGGGCFG;AGDFFGGGGGCFGDGGGGGFGG:DE*:=:>FEGFGGA0:CCFG7+;FGGGFFFGBF?F6@?DEF<DF<4(A8E>?FF77<F70
@M03364:276:000000000-BLYN8:1:1101:8202:12474 2:N:0:1
GGACTACCAGGGTTTCTAATCCTGTTTGCTCCCCACGCTTTCGCACCTGAGCGTCAGTCTTCGTCCAGGGGGCCGCCTTCGCCACCGGTATTCCTCCAGATCTCTACGCATTTCACCGCTACACCTGGAATTCTACCCCCCTCTACGAGACTCTAGCTTGCCAGTTTCAAATGCAGTTCCCAGGTTGAGCCCGGGGATTTCACATCTGACTTAACAAACCGCCTGCGTGCGCTTTACGCCCAGTAATTCCG
+
CCCCCGGGGGGGGGGGGGGGGGGGGGGGGGGGGGGGGGGGGGGGGGGGGGGGGGGGGGGGGGGGGGGGGGGGGGGGGGGGGGGGGGGGGGGGGGGGGGGGGGGGGGGGGGGGGGGGGGGGGGGGGGGGGGGGGGGGGGGGGGGGAFFEGGGGGGGGFGGGGGGGGGGFF;FGGGDGGGGGGGG>CECFFGGGGGGGGGGGGGGGFGGGGGGGDFGGGGGGFGEFFFFDBEDBGGGFF?GGGEFFF76>G7*
@M03364:276:000000000-BLYN8:1:1101:16552:12474 2:N:0:1
GGACTACACGGGTTTCTAATCCTGTTTGCTCCCCACGCTTTCGCACCTGAGCGTCAGTCTTCGTCCAGGGGGCCGCCTTCGCCACCGGTATTCCTCCAGATCTCTACGCATTTCACCGCTACACCTGGAATTCTACCCCCCTCTACGAGACTCTAGCTTGCCAGTTTCAAATGCAGTTCCCAGGTTGAGCCCGGGGATTTCACATCTGACTTAACAAACCGCCTGCGTGCGCTTTACGCCCAGTAATTCCG
+
CCCCCGGGGGGGGGGGGGGGGGGGGGGGGGGGGGGGGGGGGGGGGGGGGGGGGGGGGGGGGGGGGGGGGGGGGGGGGGGGGGGGGGGGGGGGGGGGGGGGGGGGGGGGGGGGGGGGGGGGGGGGGGGGGGGGGFGGGGDGGGGGFGGGGGGGGGGGGGGGGGGGGGGGGGGGGGGGGGGGGGGGGGGGGGGGGGGD58FFGGGGFGGGGGGGGFFDFGGCDG>?:FBFFFFBC<F2FFGCGE:FG>BFGF4
@M03364:276:000000000-BLYN8:1:1101:4301:12477 2:N:0:1
GGACTACTGGGGTTTCTAATCCTGTTTGCTCCCCACGCTTTCGAGCCTCAGTGTCAGTTACAGGCCAGAGAGCCGCTTTCGCCACCGGTGTTCCTCCATATATCTACGCATTTCACCGCTACACATGGAATTCCACTCTCCTCTCCTGCACTCAAGTCTCCCAGTTTCCTATGCACACAATGGTTGAGCCACTGCCTTTTACATCAGACTTAAGAAACCACCTGCGCTCGCTTTACGCCCAACAAATCCGG
+
CCCCCGGGGGGGGGGCEFGGGGGGGGGFGECGGGFFC7:FGGGDGGGGFGGGGGGGGGCFFG<EFGFD@EDEEGGDGGGFGGG7FFG7FFFGGF=BFGFGGBEGCAFGG@@FGGFAFEDEEGGGFGGCFEFFGFFFF4=FGGGGGGGDEDGGGGGFFFG=AEFG,EFCDFGAFGC8=FGCDGCDFE6FGGGG6DFFFFG7+:CCFC572;CCCFG7;F6:59*))94?5)585*=;5(=87)(:/7A@6::
@M03364:276:000000000-BLYN8:1:1101:18435:12496 2:N:0:1
GGACTACAAGGGTTTCTAATCCTGTTTGCTCCCCACGCTTTCGAGCCTCAGTGTCAGTTACAGGCCAGAGAGCCGCTTTCGCCTCCGGTGTTCCTCCATATATCTACGCATTTCACCGCTACACATGGAGTTCCACTGTCCTCTTCTGCACTCAAGTTCCCCAGTTTCCGATGCACTTCTTCGGTTGAGCCGAAGGCTTTCACATCAGACTTAAGAAACCGCCTGCGCTCGCTTTACGCCCAATAAATCCG
+
CCCCCGGGGGGGGGGGGGGGGGGGGGGGGGGGGGGGGGGGGGGGGGGGGGGGGGGGGGGGGGGFGGGGGGGGGGGGGGGGGGGDGGGGCGGGGGGGGGGGGGGGGGGGGGGGGGGGGGGGGGGGGGGGGGGGGGGGGGGGGGGGGGGGGGGGGGGGGFGGGGGCGGGCDEGGGGGGGGGGFCGGGDGGGGGGGGGGGGGGGGGGFGGFGGGGGGGGGCGFDGEFFFFFBFEFGGGCFFGGGE;AGGFEGG5
@M03364:276:000000000-BLYN8:1:1101:23382:12498 2:N:0:1
GGACTACTGGGGTTTCTAATCCTGTTTGCTCCCCACGCTTTCGCACCTGAGCGTCAGTCTTCGTCCAGGGGGCCGCCTTCGCCACCGGTATTCCTCCAGATCTCTACGCATTTCACCGCTACACCTGGAATTCTACCCCCCTCTACGAGACTCTAGCTTGCCAGTTTCAAATGCAGTTCCCAGGTTGAGCCCGGGGATTTCACATCTGACTTACCAAACCGCCTGCGTGCGCTTTACGCCCAGTAATTCCG
+
CCCCC<;EGGG7FEDCFGDEAGCFGGGGFGFGFGFCCFFG8,BFGEGFEAEFE:C7FEFGGA@FGG@<CC67BFGDGGFFG@B:CFCF>E7FGEGF8<BFF?CEEGGGGGGDCF?EFFBEDGGGD@FCGGFGFGFFCFGGGGGGGGGEC>BCGG9DFGD?@E,@,,5@7E9>;B7,DCE7DC,>FFCCFG6::CC54BF9+1+3:DF7+;7@G77C74E53E>((51<(7>31/94=1*2/746>F=27*0
@M03364:276:000000000-BLYN8:1:1101:12790:12509 2:N:0:1
GGACTACAAGGGTTTCTAATCCTGTTTGCTCCCCACGCTTTCGAGCCTCAGTGTCAGTTACAGGCCAGAGAGCCGCTTTCGCCTCCGGTGTTCCTCCATATATCTACGCATTTCACCGCTACACATGGAATTCCACTCTCCTCTCCTGCACTCAAGTCTCCCAGTTTCCAATGCACACAATGGTTGAGCCACTGCCTTTTCCATCAGACTTAAGAAACCACCTGCCACCGCTTTACGCCCAATCAATCCGG
+
CCCCCGGGGGDFFGGGGGGGGGGGGGGGGGFGGGGGGGGGGGGFGGGFFCFGGGGGGGGGGGGGGGGGGGGGGGGG@FGFGGGEGGGDFFGGGGGGGFGGGGGGGGGGGGGDFGDGGDEGGGGGDGGGGGGGGGFG,EEGGGGGDFFGGGGGGFGGGG9@EFCGG9BGGGFGDFGFCF+=DG?DF>=@FGFGFFFGFGFG+=,59?CDFFG8+5+=;CCFFC6)>*)*0:??*9+6)0BECF54?6+1;59
@M03364:276:000000000-BLYN8:1:1101:15811:12529 2:N:0:1
GGACTACAAGGGTTTCTAATCCTGTTTGCTCCCCACGCTTTCGAGCCTCAGTGTCAGTTACAGGCCAGAGAGCCGCTTTCGCCTCCGGTGTTCCTCCATATATCTACGCATTTCACCGCTACACATGGAATTCCACTCTCCTCTCCTGCACTCAAGTCTCCCAGTTTCCAATGCACACAATGGTTGAGCCACTGCCTTTTACATCAGACTTAAGAAACCACCTGCGCTCGCTTTACGCCCAATAAATCCGG
+
CCCCCGGGGGGGGGGFGGGGGGFFGGGGGGGGGGGGGGGGGGGGGGGGGGGGGGGGGGGGGGFFGGGGGGGGGGGGGEGFGGGGGGGGGGGGGGGGGGGGGGGGGGGGGGGGFFGFGGGGGD9FEFGGFCFGGGGGGGGGGGGGGFGGGGGGGGGD;DFFGGGGGGGGDAFGGFG8AEGGDF,@DE8=FGGGGGGGDCFECGGDAFGGGG>FGFCFGG,:?GF=2>ABDF4?FFG@E=EEG5;6CGAC7DD
@M03364:276:000000000-BLYN8:1:1101:27552:12555 2:N:0:1
GGACTACTCGGGTTTCTAATCCTGTTTGCTCCCCACGCTTACGAGCCTCAGTGTCACTTACAGTCCAGAGAGCCGCTCTCGCATCCGGTGTTCCGCCATATATCTACGCATTTCACCGCTACACATGGAAGTCCACTCTCTCCTCCTGCCCTCAAGTCTCCCAGTTTCCAATGCATACAATGGTTGAGCCACTGCCTTTTACATCAGACGTAAGAAACCACCTGCGCTCGTTTTACGCTCAATAACTCCGG
+
A--86E@EGGGGE6BFFFGGDFG@6,EFGD9C,B8FE+B;,CC9,++4,,,E6CF<,6C,CCF,C8FFFG88@CFGE+,A76+BBCF7FC,:<?=FE:B,AA;A,,?CCC8CAE<F,@FC:8?9@?F8E9,A;A,CFECC9,4=D,>88,@+3@=,:>,3@,@>,,63=EGGFF,,6999,,3EFE6ECG:8,@9D<F,CCD,+++;C**0<778+*0=7AAA.>AB?24)2/?8;>(**2846*0178D<
@M03364:276:000000000-BLYN8:1:1101:8166:12568 2:N:0:1
GGACTACCGGGGTTTCTAATCCTGTTTGCTCCCCACGCTTTCGCACCTGAGCGTCAGTCTTCGTCCAGGGGGCCGCCTTCGCCACCGGTATTCCTCCAGATCTCTACGCATTTCACCGCTACACCTGGAATTCTACCCCCCTCTACGAGACTCTAGCTTGCCAGTTTCAAATGCAGTTCCCAGGTTGAGCCCGGGGATTTCACATCTGACTTAACAAACCGCCTGCGTGCGCTTTACGCCCAGTAATTCCG
+
CCCCCGGGGGGGDGGGGGGGGGGGGGGGGGGGGGGGGGGGGGGGGGGGGGGGGGGGGGGGFGGGGFGGFCGDEGGGGGGGGGFGGGGGGGGGGGGGCGFFGGGGFFGGDFGGGGGGGGGGGGGGFGGGGGGGGGGGGGGGGCEGGFFGG5BC8>BEFGGDDFGGGFGFCFC??FGGGGGGFG6CGC6FGFGE:5=EG8*<+;EGFGGGGFGGGGGFCFFGFCDFFFFE:DDEGGGAFB>:75??7:FDGG6
@M03364:276:000000000-BLYN8:1:1101:24029:12569 2:N:0:1
GGACTACAAGGGTATCTAATCCTGTTTGCTCCCCACGCTTTCGAGCCTCAGTGTCAGTTACAGGCCAGAGAGCCGCTTTCGCCTCCGGTGTTCCTCCATATATCTACGCATTTCACCGCTACACATGGAATTCCACTCTCCTCTCCTGCACTCAAGTCTCCCAGTTTCCAATGCACACAATGGTTGAGCCACTGCCTTTTACATCAGACTTAAGAAACCACCTGCGCTCGCTTTACGCCCAATAAATCCGG
+
CCCCCGGGGGGGGGGGGGGGGGGGGGGGGGGGGGGGGGGGGGGGGGGGGGGGGFGGGGGGGGGGGGGGGGGGGGGGFGGGGGGGGGGGGGGGGGGGGGGGGGGGGGGGGGGGGGGGGGGGGGGGGGGGFFFGGGGGGGGGGGGGGGGGFGGGGGGGGGGGGGGGGGGGGG9;DGGGGGGGFGFGGEDFGEFGFFGGGGGGGGGGFGG5FGBCFFGGGGFFFCFB=EAF=DFFDF>;D>EEGFFFFFFFGGC
@M03364:276:000000000-BLYN8:1:1101:23490:12581 2:N:0:1
GGACTACAGGGGTTTCTAATCCTGTTTGCTCCCCACGCTTTCGCACCTGAGCGTCAGTCTTCGTCCAGGGGGCCGCCTTCGCCACCGGTATTCCTCCAGATCTCTACGCATTTCACCGCTACACACGGAATTCCACTCTCCTCTCCTGCACTCAAGTCTCCCAGTTTCCAATGCACACAATGGTTGAGCCACTGCCTTTTACATCAGACTTAACAAACCGCCTGCGTGCGCTTTACGCCCAGTACTTCCG
+
<C<CCFG@FFG:@:6CF9,<6CFEE9CCFFFEG7FGEEC;<CBC:FEDFF,EF@F7FEAECEDFGG:<<8@@@@FGGGFGGGFCFE447:D?F9@9<84,9AFCFCGGG@+8@F,FEFEC7=EF9+33@3A>;?;D@FDDFED?FEB,@8DGFCC?CE;;DF88@B9@<C;>7E,,,;E*3@@FGC8,?F6D72?62>DE7?98FGGFG6FFCFGF*9EE:5:00=381):)*9:9=?DEC>?6*769:7
@M03364:276:000000000-BLYN8:1:1101:11149:12611 2:N:0:1
GGACTACACGGGTTTCTAATCCTGTTTGCTCCCCACGCTTTCGCACCTGAGCGTCAGTCTTCGTCCAGGGGGCCGCCTTCGCCACCGGTATTCCTCCAGATCTCTACGCATTTCACCGCTACACCTGGAATTCTACCCCCCTCTACGAGACTCTAGCTTGCCAGTTTCAAATGCAGTTCCCAGGTTGAGCCCGGGGATTTCACATCTGACTTAACAAACCGCCTGCGTGCGCTTTACGCCCAGTAATTCCG
+
CCCCCGGGGGGGGGGGGGGGGGGGFGGGGGGGGGGGGGGGGGGGGGGGGGGGGGGGDGGGGGGGGGGGGGGGGGGGGGGGGGGGGGGGGGGCEGGGGGGFGGGGGGGGGGGGGGGGGGGGGGGGGGGGGGFGGGGGGGFGEGGGGGG>CEGGGGAFGGGFGGGGGGGGGGGFCFC7DFGGGFGEGGGGGGGGGGGGGGGGC7EFFGGFGGGDGGF7CDGG:EDFBF0>0>EB3CD>FFGGGE00C7*5CD2
@M03364:276:000000000-BLYN8:1:1101:11713:12613 2:N:0:1
GGACTACCAGGGTTTCTAATCCTGTTTGCTCCCCACGCTTTCGCACCTGAGCGTCAGTCTTCGTCCAGGGGGCCGCCTTCGCCACCGGTATTCCTCCAGATCTCTACGCATTTCACCGCTACACCTGGAATTCTACCCCCCTCTACGAGACTCTAGCTTGCCAGTTTCAAATGCAGTTCCCAGGTTGAGCCCGGGGATTTCACATCTGACTTAACAAACCGCCTGCGTGCGCTTTACGCCCAGTAATTCCG
+
CCCCCGGGGGGGFGGGGGGGGGGGGGGGGGGGGGGGGGGGGGGGGGGGGGGGGGGGGGGGGGGGGGGGGGGGGGGGGGGGGGGGGGGGGDGGFGGGGGGFGGGGGGGGFGEGGGGGGGGGGGGGGGGGGGGGGGGGGFGGGGGCFGGGGGGDFGGGGGGGGGGGGGGGGFGGGAAGGFFGGGGGGCFFFFFGGEGGGGGGGGGGFGGGFGGGG=>CGFGGFGF@;FBDFFFFDDGFFBEGD3:?GFFFGFC
@M03364:276:000000000-BLYN8:1:1101:23619:12635 2:N:0:1
GGACTACTCGGGTTTCTAATCCTGTTTGCTACCCATGCTTTCGAGCCTCAGCGTCAGTTACAGACCAGAGAGCCGCCTTCGCCACTGGTGTTCCTCCATATATCTACGCATTTCACCGCTACACATGGAATTCCACTCTCCTCTTCTGCACTCAAGTCTCCCAGTTTCCAATGACCCTCCCCGGTTGAGCCGGGGGCTTTCACATCAGACTTAAGAAACCGCCTGCGCTCGCTTTACGCCCAATAAATCCG
+
CCCCCGGGGGGGGGGGGGGGGGGGGGGGGGDGGGG<DGGGGGGGFGGGGGGGGGGGGGGGGGG9FGGGG<DFFGGGGGGGGGGGGGGGGGGGGGGGGFGGGGGGGGGGGGGGGGGGGGGGGGGGGFFFFGGGGGGFGGFFGGGGEGGGGFGGG,EFGGECFGGGGGGGCEGGG;A,,@DCEGDDFGGGDGGDDGGD>CGGGGGGFGFFGGGGGGFF8CG,::DF0ABEFFFFGGGFF?GGGB:FCF=6C*1
@M03364:276:000000000-BLYN8:1:1101:24885:12661 2:N:0:1
GGACTACACGGGTATCTAATCCTGTTTGCTCCCCACGCTTTCGCACCTGAGCGTCAGTCTTCGTCCAGGGGGCCGCCTTCGCCACCGGTATTCCTCCAGATCTCTACGCATTTCACCGCTACACCTGGAATTCTACCCCCCTCTACGAGACTCTAGCTTGCCAGTTTCAAATGCAGTTCCCAGGTTGAGCCCGGGGATTTCCCATCTGACTTAACAAACCGCCTGCGTGCGCTTTACGCCCAGTAATTCCG
+
CCCCCGGGGGGGGGFGGGGGGGGGGFGGGGGGGGGGGGGGGGGGGGGGGGGGGGGGGGGGGFGGGGGGGGGGGGGGGGGGGGGGG<:FCGCFGGFGGGG9CFFGGGGGGCCGGGGGGGGEGGGGGGGGGGGGGGGGGGGGDGDFFGF6>+>88@F<>DD:EFDFEGFGCAC,,,>9D,>DD9?EC9,,,;DFCEEGCE?<++2*20+1++:2;:FFGGGC5C>D()-7(.77D*9268C:*),0**0):72
@M03364:276:000000000-BLYN8:1:1101:26811:12662 2:N:0:1
GGACTACAGGGGTATCTAATCCTGTTTGCTCCCCACGCTTTCGAGCCTCAGTGTCAGTTACAGGCCAGAGAGCCGCTTTCGCCTCCGGTGTTCCTCCATATATCTACGCATTTCACCGCTACACATGGAATTCCACTCTCCTCTCCTGCACTCAAGTCTCCCAGTTTCCAATGCACACAATGGTTGAGCCACTGCCTTTTACATCAGACTTAAGAAACCACCTGCGCTCGCTTTACGCCCAATAAATCCGG
+
CCCCCGGGFGGGCEFGGGGGGGGGGGGEECCFGGFCGGGEGFGGGGGGGGGGGGGGGGGGFFCEG7FG8FFGGGGGEEFGGEECGGEGGGGGGG;FGCGFAEFGGGEF7CGD9AFCEGDGGGGF9A,FFAFGGGDFEGGGGGGGGGGG8=@DDFFC@D,@EGGDG;E@DFEFDBFGGGGGGG8DGGCFDGGFFGGFGG9EGGGGF7CFF*2=7C+=9;CGFGFFFF>EFFD)?4@EE>*:CFDFFCFC<71
@M03364:276:000000000-BLYN8:1:1101:9381:12711 2:N:0:1
GGACTACCGGGGTTTCTAATCCTGTTTGCTCCCCACGCTTTCGCACCTGAGCGTCAGTCTTCGTCCAGGGGGCCGCCTTCGCCACCGGTATTCCTCCAGATCTCTACGCATTTCACCGCTACACCTGGAATTCTACCCCCCTCTACGAGACTCTAGCTTGCCAGTTTCAAATGCAGTTCCCAGGTTGAGCCCGGGGATTTCACATCTGACTTAACAAACCGCCTGCGTGCGCTTTACGCCCAGTAATTCCG
+
CCCCCGGGGGGGGGGGGGGGGGGGGGGGGGGGGGGGGGGGGGGGGGGGGGGGGGGGGGGGGGGGGGGGGGGGGGGGGGGGGGGGGGGGGGGGGGGGGGGGGGGGGGGGGGGGGGGGGGGGGGGGGGGGGGGGGGGGGGGGGEGGGGGGGGGGGCGGGGGFGGGDGGGGGGGGGGGGGGGGDCGGGGGGGGGGEGGGGDGGGGGFAFGGGGGFCDGGGFGF:EFF?F6D<>DEGGG<42EGGBFFGGFADD*
@M03364:276:000000000-BLYN8:1:1101:4897:12724 2:N:0:1
GGACTACTCGGGTATCTAATCCTGTTTGCTCCCCACGCTTTCGAGCCTCAGTGTCAGTTACAGGCCAGAGAGCCGCTTTCGCCTCCGGTGTTCCTCCATATATCTACGCATTTCACCGCTACACATGGAATTCCACTCTCCTCTCCTGCACTCAAGTCTCCCAGTTTCCAATGCACACAATGGTTGAGCCACTGCCTTTTACATCAGACTTAAGAAACCACCTGCGCTCGCTTTACGCCCAATAAATCCGG
+
CCCCCGGGGGGGGGGGGGGGGGGGGGFGGGGGGGGGGGGEGGGGGGGGGGGGGGGGGGGGGGGFGGGGGGGGGGGGGGGGGGGGGGGGGGGGGGGGGGGGGGGGGGGGGGGGGGGGGGGGEGGGGGGGGGGGGGFGGGGGGGGGGGGGGGGGGGFGGGEFCGGGGGGGGFCFGGGGGGGGGGGGGGFFGG?GCEGGFCGFGGC9BDCFGGGGGCDCGGFGFGAB=B2@=?5?C:FCF@G7C>DF*@CCCDC
@M03364:276:000000000-BLYN8:1:1101:12122:12732 2:N:0:1
GGACTACCGGGGTATCTAATCCTGTTTGCTCCCCACGCTTTCGCACCTGAGCGTCAGTCTTCGTCCAGGGGGCCGCCTTCGCCACCGGTATTCCTCCAGATCTCTACGCATTTCACCGCTACACCTGGAATTCTACCCCCCTCTACGAGACTCAAGCTTTCCAGTTTCAAATGCAGTTCCCAGGTTGAGCCCGGGGATTTCACATCTGACTTAACAAACCGCCTGCGTGCGCTTTACGCCCAGTAATTCCG
+
CCCCCGGGGGGGGGGGFFGGGGGGGGGGGGGGGGGEE@FFGGGGGGGGGGGGGEGGGGE,6EFEFF@FGG7@FFGEEGGGGGGGGGGGGGGFGGFGD@FE?FGGGFGGECFCGGGGGGGGGGGGGEGD8FFGCDFG9DEFGGGFD9?EGGEFG,,@C?;,@@:EFFFFGG?,=CF?<@DGG?FFG?8C6C8:?EGGGGC+;>FFFC7FFF7C7;077CFF3CDB2)(.-<>EDCF>FFEG5)4:>*/6D:*
@M03364:276:000000000-BLYN8:1:1101:3069:12777 2:N:0:1
GGACTACACGGGTTTCTAATCCTGTTTGCTCCCCACGCTTTCGCACCTGAGCGTCAGTCTTCGTCCAGGGGGCCGCCTTCGCCACCGGTATTCCTCCAGATCTCTACGCATTTCACCGCTACACCTGGAATTCTACCCCCCTCTACGAGACTCTAGCTTGCCAGTTTCAAATGCAGTTCCCAGGTTGAGCCCGGGGATTTCACATCTGACTTAACAAACCGCCTGCGTGCGCTTTACGCCCAGTAATTCCG
+
CCCCCGGGGCDGFE@GFGFFGGGFGGFEFGGCFGGGGDGGGGGGGCFFGGGGGGGGGFGGGGGGGGGGGGGGGGGGGGGFFGFGFFEGGGGFFAFFFFGFAFAFCFFDEGDGGFGCAFG6EEFDFCF8FFGFGCEEF@F:CGGFDDGEEGGFGGGCFCFFGGGGGG9DEFEFFGGFGGGG:9DFC,,<CGGGGEEG=EGGD>CC=*:C=+;3C7CGFFGGFGFF6@BF?DF39DC<BF>CGF<67*86F:2
@M03364:276:000000000-BLYN8:1:1101:25145:12789 2:N:0:1
GGACTACAGGGGTTTCTAATCCTGTTTGCTCCCCACGCTTTCGCACCTGAGCGTCAGTCTTCGTCCAGGGGGCCGCCTTCGCCACCGGTATTCCTCCAGATCTCTACGCATTTCACCGCTACACCTGGAATTCTACCCCCCTCTACGAGACTCTAGCTTGCCAGTTTCAAATGCAGTTCCCAGGTTGAGCCCGGGGATTGCACATCTGACTTAACAAACCGCCTGCGTGCGCTTTACGCCCAGGACTTCCG
+
<9CCCEFEFFGEGGDGGGFGGGGGFDFGGGGFGGGDEEGGDGGGG7CFFGGGGG::@EEEGDGFEGCFGGCGGDE7FFDFF::BCFGGGFGGEFG,EEFG<E,FFAEF>CGGGEGFGEGCEGEC8FFDDCFGGFFGGFGGEGGFCCGDECGDF9;,=B;FGGFF>DGFGFGEGGGGGGFGCFF5FGDEEFGGDGEGGGF67;?D6CFG7++;C:FGFG5EFDB0(52>03.8C5CF?:EEGB6)9*),:C5
@M03364:276:000000000-BLYN8:1:1101:9928:12805 2:N:0:1
GGACTACAAGGGTTTCTAATCCTGTTTGCTCCCCACGCTTTCGCACCTGAGCGTCAGTCTTCGTCCAGGGGGCCGCCTTCGCCACCGGTATTCCTCCAGATCTCTACGCATTTCACCGCTACACCTGGAATTCTACCCCCCTCTACGAGACTCTAGCTTGCCAGTTTCAAATGCAGTTCCCAGGTTGAGCCCGGGGATTTCACATCTGACTTAACAAACCGCCTGCGTGCGCTTTACGCCCAGTAATTCCG
+
CCCCCGGFGGGGGGGGGGGGGFEFEGGGGGGGGEGGGGGGFGCGGGGGGGGGGGGGGGAFGFGGGGGGGCEGCFGGGGGGGGGGGGGGGGGGGAFGGGFECFCCGGGGGGGGGGGGGGGGEFGGFFGFDGEDGGGGFCFFEDGGGGECC3@FE9ECFGGGDBEFGGGGGGGGGGGGGCFFFGGFFGGFGGGG?CGGGGF6C:F7+;DGGGGGGDFGGGGFDDFFDF9D?>5>C3DDF?EGGE66CG6>FF*
@M03364:276:000000000-BLYN8:1:1101:22905:12825 2:N:0:1
GGACTACTGGGGTTTCTAATCCTGTTTGCTCCCCACGCTTTCGAGCCTCAGGGTCAGTTACAGGCCAGAGAGCCGCTTTCGCCTCCGGTGTTCCTCCATATATCTACGCATTTCACCGCTACACATGGAATTCCACTCTCCTCTCCTGCACTCAAGTCTCCCAGTTTCCAATGCACACAACGGTTGAGTCACTGCCTTTTACATCAGACTTTAGAAACAACCTGCGCTCGCTTTACGCCCAATAAATCCGG
+
CCCCCGG9,C@C7+BEGGGFF,CFGGFFF,E@<CF@@+BFD,@<EG:<,C@,;,CFFFCA<C<6<@<FEC,86C:C:F,EFGC@E8+C+8CCGFGGFDFGG9EDCE<F++8CFCEGCFCEF@:FEFG?EGF@CFFA=@==F86+6,,646@=8D,@@D=FGF8DAB;E,=EEE?DC=AC++5:@++,,2@@E:@>825E,+2E+=2*;**++5:*=CG6,99A))99BF)56FDGE3;BE>85A>7A3F)/
@M03364:276:000000000-BLYN8:1:1101:20375:12839 2:N:0:1
GGACTACCAGGGTTTCTAATCCTGTTTGCTCCCCACGCTTTCGCACCTGAGCGTCAGTCTTCGTCCAGGGGGCCGCCTTCGCCACCGGTATTCCTCCAGATCTCTACGCATTTCACCGCTACACCTGGAATTCTACCCCCCTCTACGAGACTCTAGCTTGCCAGTTTCAAATGCAGTTCCCAGGTTGAGCCCGGGGATTTCACATCTGACTTAACAAACCGCCTGCGTGCGCTTTACGCCCAGTAATTCCG
+
CCCCCGGGGGGGGGGGGGGGGGGGGGGGGGGGGGGGGGGGGGGGGGGGGGGGGGGGGGGGGGGGGGGGGGGGGGGGGGGGFGGGGGGGGGGGGGGGGGGFGGGGGGGGGGGGGGGGGGGGGGGGGGGGGGGGGGGGGGFGGGGGGGGDEDEGGGGGGGGGGGGGFGGGFFGGGGGGGGGGGCGGGGGGGGFGGGGGC>FCGGGGFGGGGGGGGFGGG:EFFGDD?FFF<ED@DG34=?GGGF?FGGFFGG*
@M03364:276:000000000-BLYN8:1:1101:13806:12877 2:N:0:1
GGACTACTAGGGTTTCTAATCCTGTTTGCTCCCCACGCTTTCGCACCTGAGCGTCAGTCTTCGTCCAGGGGGCCGCCTTCGCCACCGGTATTCCTCCAGATCTCTACGCATTTCACCGCTACACCTGGAATTCTACCCCCCTCTACGAGACTCTAGCTTGCCAGTTTCAAATGCAGTTCCCAGGTTGAGCCCGGGGATTTCACATCTGCCTTAACAAACCGCCTGAGTGCGATTTACGCCCAGTAATTCCG
+
CCCCC@D,C-CFEFEFFGFECFAFGGFGFGGFFCEG@CBEGGFE@FEG@FFGCFE@FGC<@FEGECGFC7+@FGC7:FF@DGCFGCFGGEG9EF,5<=8?EAAFFFCC++BCECFG9FEEC>=F@:FF8FFFF<FGFDGGGGG?9B+43:ECFGD;,@ECBDCF@@>@:EFGGGA;3EC7D,?DC9:9C,2*48:5**?9+1AFFCCF+*;C4DGGFGGCBED??)6A3BF)93C>F<>ED3<FF:*6CD*
@M03364:276:000000000-BLYN8:1:1101:18987:12880 2:N:0:1
GGACTACTGGGGTTTCTAATCCTGTTTGCTCCCCACGCTTTCGCACCTGAGCGTCAGTCTTCGTCCAGGGGGCCGCCTTCGCCACCGGTATTCCTCCAGATCTCTACGCATTTCACCGCTACACCTGGAATTCTACCCCCCTCTACGAGACTCTAGCTTGCCAGTTTCAAATGCAGTTCCCAGGTTGAGCCCGGGGATTTCACATCTGACTTAACAAACCGCCTGCGTGCGCTTTACGCCCAGTAATTCCG
+
CCCCCGGGGGGGFGGGGGGGGGGGGGGGGGGGGGGGGGGGGGGGGGGGGGGGGGGGGGGGGGGGGGGGGGGGGGGGGGGGGEEGGGGGGGGGGGGGGGGGGGGGFDGGGGGGGGGGGGGEGGGGGGGGGGGGGGGGGGGGGGGGGGGGGGEGGGGGGGGGGCGFFFDGGGGGGGGFGGGGGGGGGFGGGGFGGGCGDGFGGGGGFGGGGFGGGGGGGDC=;C:@@@9E:E:>D*><=1:CGE:9>CFDGGF
@M03364:276:000000000-BLYN8:1:1101:16964:12893 2:N:0:1
GGACTACACGGGTTTCTAATCCTGTTTGCTCCCCACGCTTTCGCACCTGAGCGTCAGTCTTCGTCCAGGGGGCCGCCTTCGCCACCGGTATTCCTCCAGATCTCTACGCATTTCACCGCTACACCTGGAATTCTACCCCCCTCTACGAGACTCTAGCTTGCCAGTTTCAAATGCAGTTCCCAGGTTGAGCCCGGGGATTTCACATCTGACTTAACAAACCGCCTGCGTGCGCTTTACGCCCAGTAATTCCG
+
CCCCCGGGGGGGGGGGGGGGGGGGGGGGGGGGGGGGGGGGGGGGGGGGGGGGGGGGGGGGGGGGGGGGGGGGGGGGGGGGGGGGGGGGGGGGGGGGGGGFGGGGFFGGGGGGGGGGGGGGGGGGGGGGGGGFGGGGF@FGGGGGGGGGGGGGGGGGGGGGGGGGGGGFFGGGGGGGGGGGGCCFCEGGGGFFG=ECCGGFFGGGFGGGFGGGGFGGGFGGF5AD?F073>EFGGG2@?G:CE?FGDFFGG9
@M03364:276:000000000-BLYN8:1:1101:12020:12894 2:N:0:1
GGACTACAGGGGTATCTAATCCTGTTTGCTCCCCACGCTTTCGAGCCTCAGTGTCAGTTACAGGCCAGAGAGCCGCTTTCGCCTCCGGTGTTCCTCCATATATCTACGCATTTCACCGCTACACATGGAATTCTACCCCCCTCTACGAGACTCTAGCTTGCCAGTTTCAAATGCAGTTCCCAGGTTGAGCCCGGGGATTTCACATCTGACTTAACAAACCGCCTGCGTGCGCTTTACGCCCAGTAATTCCG
+
CCCCCGGGGGGGGGGGGGGGGGGGGGGGGGGGGGGGGGGGGGGGGGGGGGGGGGGGGGGGGGGGGGGGGGGGGGGGGGFGGGGGGGGGFEGGGGGGGGGGGGGGGGGGGGGEGGGGGGGGGGF8EGFGGGGGGGGGGFGEGGGGGDGGGGGGGFGGGGGGDGGGGG,DAEGGGGGGGFGGGGGGGGGFGGFGGGDG>EFGGGFGF>++CDGGFFGGGFGGFGFF;)(=;FDFDGGEF<CGGFFFGGFDGG9
@M03364:276:000000000-BLYN8:1:1101:19114:12907 2:N:0:1
GGACTACAGGGGTTTCTAATCCTGTTTGCTCCCCACGCTTTCGAGCCTCAGTGTCAGTTACAGGCCAGAGAGCCGCTTTCGCCTCCGGTGTTCCTCCATATATCTACGCATTTCACCGCTACACATGGAATTCCACTCTCCTCTCCTGCACTCAAGTCTCCCAGTTTCCAATGCACCCAATGGTTGAGCCACTGCCTTTTACATCAGACTTAAGAAACCACCTGCGCTCGCTTTACGCCCAATAAATCCGG
+
CCCCCGGGGGGGEGGGGGGGGGGGGGGGGGGGGGGGGGGGGGGGGGGGGGGGGGGGGGGGGGGFGGGGGGGGGGGGGGGGGGFGGGGGBFFGGGGGGGGGGGGFGFFGGGGGGGGGGGGGGEGGGGGFFFGCEGGGGGGGGGGGFGGGGGGFGGGGGGGGFGFGGGFF,>DDDFGG,+6@DFFGGGGFCE6FFFCFGGGFCFGGFFGFGGDFGFGGFCC7FGFEDFFFDFE487848@GGGF@;GGF?<<<
@M03364:276:000000000-BLYN8:1:1101:23024:12914 2:N:0:1
GGACTACCGGGGTTTCTAATCCTGTTTGCTCCCCACGCTTTCGCACCTGAGCGTCAGTCTTCGTCCAGGGGGCCGCCTTCGCCACCGGTATTCCTCCAGATCTCTACGCATTTCACCGCTACACCTGGAATTCTACCCCCCTCTACGAGACTCTAGCTTGCCAGTTTCAAATGCAGTTCCCAGGTTGAGCCCGGGGATTTCACATCTGACTTAACAAACCGCCTGCGTGCGCTTTACGCCCAGTAATTCCG
+
CCCCCGGGGGGGGGFGGGFGGGGGGGGGGGGGGGGGGGGGDFGGGGGGGGGFGGGGGGGGFFEGGGGGDGDEEGGGGG@EFGGGGFGGGDGGGGGFGGGGFFFFGF<FGGGEFGGGGGGEFGFF,6FC=BFFGGGGGGGFDEGGFFGGGGGGGEGGGGFGGG7?CFGFGGFFCFG9DCC:DFFFG9:66FGGG5EGEEGFFDGDAFGFGGGGGGGG>C8CBGFFFFF>0@BD)/7)94/:::?67*6)CC>
@M03364:276:000000000-BLYN8:1:1101:10942:12950 2:N:0:1
GGACTACTAGGGTTTCTAATCCTGTTTGCTCCCCACGCTTTCGCACCTGAGCGTCAGTCTTCGTCCAGGGGGCCGCCTTCGCCACCGGTATTCCTCCAGATCTCTACGCATTTCACCGCTACACCTGGAATTCTACCCCCCTCTACGAGACTCTAGCTTGCCAGTTTCAAATGCAGTTCCCAGGTTGAGCCCGGGGATTTCACATCTGACTTAACAAACCGCCTGCGTGCGCTTTACGCCCAGTAATTCCG
+
CCCCCGGGGGGGGGGGGGGGGGGGGGGGGGGGGGGGGGGGGGGGGGGGGGGGGGGGGGGGGGGGGEGGGGGGGGGGGGGGGGGGGGGGGGGGGGGGGGGGGGGGGGGGGGGGGG<FFGGGGGGGGGGGGGGGGGGGFGGGGGGGFGGDEGGGGGGGGGGGGGGGGFGGGGGGGGGGFGGGG9DGGFGGF?FGGGGGGGGF7+<DFGFGGGGGFGGGGGDFFG>3?FFE2BEFGGG<FFGGGFFFFCFFGG*
@M03364:276:000000000-BLYN8:1:1101:6766:13039 2:N:0:1
GGACTACTAGGGTTTCTAATCCTGTTTGCTCCCCACGCTTTCGCACCTGAGCGTCAGTCTTCGTCCAGGGGGCCGCCTTCGCCACCGGTATTCCTCCAGATCTCTACGCATTTCACCGCTACACCTGGAATTCTACCCCCCTCTACGAGACTCTAGCTTGCCAGTTTCAAATGCAGTTCCCAGGTTGAGCCCGGGGATTTCACATCTGACTTAACAAACCGCCTGCGTTCGCTTTACGCCCAGTAATTCCG
+
CCCCCGGGGGGGGGGGGGGGGGGGGGGGGGGGGGGGGGGGGGGFGGGGGGGGGGGGGGGC<EGGGGGGGGGGGGGGGGGGGGGGGGGGGGGGGGGGGF?EGGEBFGGGGGGGGGGGGGGGGGGGFGGGFFGGGGGGGGGGGGGGFEGGGGGGGGFFFGADFGGGGFC9:B;CFCCFFFFGG?CEGGEGGGDFEGEGGGGGGGGGCFGGGGGGG>>CGCEGFGEFFFF5()05<C<9FBGGE38F*?F6C*2
@M03364:276:000000000-BLYN8:1:1101:21149:13039 2:N:0:1
GGACTACTAGGGTTTCTAATCCTGTTTGCTCCCCACGCTTTCGAGCCTCAGTGTCAGTTACAGGCCAGAGAGCCGCTTTCGCCACCGGTGTTCCTCCATATATCTACGCATTTCACCGCTACACATGGAATTCCACTCTCCTCTCCTGCACTCAAGTCTCCCAGTTTCCAATGCACACAATGGTTGAGCCACTGCCTTTTACATCAGACTTAAGAAACCACCTGCGCTCGCTTTACGCCCAATAAATCCGG
+
CCCCCGGGGGGGFFGGGGGGFGFGGGGGGGGGGGFGGGGGFGGFGGGGGGGGGGGGGGGGGGG?FGGGFGGGGGGGGGFACFFFDGGGGGGGFGGGGGFGGGGGCEFGGDEGFF9F?FGGG7EFGGGGFFGGGGGGGFGGGFGGGFGGGGFFGGGFFGGGGGGFFFDGGGGGGGFGGEE8EGDFGCDGGCFGGFFGFGGGGGD+CDCG579C@CFG5;FGFGAEFAB>>B)5C*CCE?BEGFDAD77?CDC
@M03364:276:000000000-BLYN8:1:1101:20239:13042 2:N:0:1
GGACTACAAGGGTTTCTAATCCTGTTTGCTACCCATGCTTTCGAGCCTCAGCGTCAGTTACAGACCAGACAGCCGCCTTCGCCACTGGTGTTCTTCCATATATCTACGCATTTCACCGCTACACATGGAGTTCCACTGTCCTCTTCTGCACTCAAGTTTCCCAGTTTCCGATGCACTTCTTCGGTTGAGCCGAAGGCTTTCACATCAGACTTAAGAAACCGCCTGCGCTCGCTTTACGCCCAATAAATCCG
+
CCCCCGGFCGGGGGGGGGGEGGGGEGG<EFFCFGGF<FGGGGEFGGCFGGCEFGGGGGGGFEGFFDFGG@FGGGDGGGGGGGGDECEEEFFFGGCFEEEGGFGF=EFFEFGGFE9EFEEEGGGGGFFG8FFEGGGDC@FFGDGFGCFFGGGGEF8FF9EFEGGGGGGGG>CEEE8EC?D=DDFE=EEG8BD8@::C7DF9D9=CFGGGCD7>FC>8CCF7?59>B>=)6?;AGCC*;;GEGF@5;7C<:62
@M03364:276:000000000-BLYN8:1:1101:12303:13083 2:N:0:1
GGACTACCGGGGTTTCTAATCCTGTTTGCTCCCCACGCTTTCGCACCTGAGCGTCAGTCTTCGTCCAGGGGGCCGCCTTCGCCACCGGTATTCCTCCAGATCTCTACGCATTTCACCGCTACACCTGGAATTCTACCCCCCTCTACGAGACTCTAGCTTGCCAGTTTCAAATGCAGTTCCCAGGTTGAGCCCGGGGATTTCACATCTGACTTAACAAACCGCCTGCGTGCGCTTTACGCCCAGTAATTCCG
+
CC?CCGFFGGGGGFGGGGGGFGGGFGGGGGGGGGGGGGGGGGGGGGGGGGGFFGGGGGGFGGGGGGGGGGGGGGGGGGGGGGGGGGDGGGGGGFEFGGGGGGGGGGFGGGGGGGGGGGGGGGDCGCGGFGGGGGGGGGGEGGGGGGGGGGGGFGFCFGGGGGGGGGC>EGGGGFFFGGCDFGGGGGGGGGGGGGGGEGFGG=977DFGCDGGGGGGFGGC3/7<B41>:BED3954@<EGGFFFC:@AC>2
@M03364:276:000000000-BLYN8:1:1101:14688:13100 2:N:0:1
GGACTACTGGGGTATCTAATCCTGTTTGCTACCCATGCTTTCGAGCCTCAGCGTCAGTTACAGACCAGACAGCCGCCTTCGCCACTGGTGTTCTTCCATATATCTACGCATTTCACCGCTACACATGGAGTTCCACTGTCCTCTTCTGCACTCAAGTTTCCCAGTTTCCGATGCACTTCTTCGGTTGAGCCGAAGGCTTTCACATCAGACTTAAGAAACCGCCTGCGCTCGCTTTACGCCCAGTAATTCCC
+
CCCCCGGGGGGGGGGGGGGGGGGGGGGGGGFGGGGGGGGGGGGGGGGGGGGGGGGGGFGGGGGGGGGGGGGGGGGGGGGGGGGGGGGGGGGGGGGGGGGGGGFGGGGGFG>FGGGGGGGGGGFGGGFGGGGGGGFGGGGGGGGGFGGGGGGGGGGGE=FGGGGGGGGGGGGGGGGGGGGGGGGGGGGGGGGGG>C6?EFGGGGGFGGGGGGGGFGGGGGGFG4@=FBFFD>BGGGEFFGGGFFF=FF?DG*
@M03364:276:000000000-BLYN8:1:1101:15288:13104 2:N:0:1
GGACTACAGGGGTTTCTAATCCTGTTTGCTCCCCACGCTTTCGAGCCTCAGTGTCAGTTACAGGCCAGAGAGCCGCTTTCGCCTCCGGTGTTCCTCCATATATCTACGCATTTCACCGCTACACATGGAATTCCACTCTCCTCTCCTGCACTCAAGTCTCCCAGTTTCCAATGCACACAATGGTTGAGCCACTGCCTTTTACATCAGACTTAAGAAACCACCTGCGCTCGCTTTACGCCCAATAAATCCGG
+
CCCCCGGGGGGGGGGGGGGGGGGGGGGGGGGGGGGGGGGGGGGGGGGGGGGGGGGGGGGGGGGDGGGGGGGGGGGGGGGGGGGGGGGGGGGGGGGGGGGGGGGGGGGGGEEGGFFGGGGGGGGGGGGGGGGGGGGGGGGGGGGGGGGGFGGGF8DGFGDGGGGGGGGGGGGGGGGGGGGGGGGEE6,@FGCGGGGGGGGGGGGFADGGGFGFFCGGGGGGFGFBFEBD9?EFGG7C4>EEG>@FGGFF4D9
@M03364:276:000000000-BLYN8:1:1101:7709:13138 2:N:0:1
GGACTACTAGGGTTTCTAATCCTGTTTGCTCCCCACGCTTTCGAGCCTCAGTGTCAGTTACAGGCCAGAGAGCCGCTTTCGCCTCCGGTGTTCCTCCATATATCTACGCATTTCACCGCTACACATGGAATTCCACTCTCCTCTCCTGCACTCAAGTCACCCAGTTTCCAATGCACACAATGGTTGAGCCACTGCCTTTTACATCAGACTTAAGAAACCACCTGCGCTCGCTTTACGCCCAATAAATCCGG
+
CCCCCGGGFGGGGGGGGGGGGAFGGGGGGG9FEFG@FGGGGGGGGGGGGGGFGGFGGGFFGGGDGGGGG8CCFGGGGGGGGCGGGGGGGGGGGGGDGGFDGGEGA?ECEGGGFGGFGGGGGF@CFFGFFCFGFF;FFGGGGFF9>FG8CEGFGFF8CE,3@DFGGFGGGA=;DFGGGGDF8=8DC+,6C8,,93@,@EFGCCF9ED*4**?@C;5<FGGCF>F:@429@5?;GDCFBDC*A:@;DFCC<CC
@M03364:276:000000000-BLYN8:1:1101:11599:13159 2:N:0:1
GGACTACAGGGGTTTCTAATCCTGTTTGCTCCCCACGCTTTCGCACCTGAGCGTCAGTCTTCGTCCAGGGGGCCGCCTTCGCCACCGGTATTCCTCCAGATCTCTACGCATTTCACCGCTACACCTGGAATTCTACCCCCCTCTACGAGACTCTAGCTTGCCAGTTTCAAATGCAGTTCCCAGGTTGAGCCCGGGGATTTCACATCTGACTTAACAAACCGCCTGCGTGCGCTTTACGCCCAGTAATTCCG
+
CCCCCFGGGGGGGGGGGGGGGGGGGGGGGGGGGGGGGGGGGGGGDFGGFGGGGGGGGGCF@FGGGGGGGGGGGGDGGGGGGGGGGGGGGDGGGGGGFF8FFGGGGGGGCGGGGGGGGGEE:CF=DFGGGGFGGGGGGGDGGGGGDGGEEGGGGGGFF,EEGGCGGGGGDCCFGFGDFGGFG,>CFFGGGGGGD=EGEGGGGGGFAFFF77>@FCGGGGGF>CDF:FF>1<@D//><F?E:EFFFGG@<DGD
@M03364:276:000000000-BLYN8:1:1101:21934:13174 2:N:0:1
GGACTACTCGGGTATCTAATCCTGTTTGCTCCCCACGCTTTCGCACCTGAGCGTCAGTCTTCGTCCAGGGGGCCGCCTTCGCCACCGGTATTCCTCCAGATCTCTACGCATTTCACCGCTACACCTGGAATTCTACCCCCCTCTACGAGACTCTAGCTTGCCAGTTTCAAATGCAGTTCCCAGGTTGAGCCCGGGGATTTCACATCTGACTTAACAAACCGCCTGCGTGCGCTTTACGCCCAGTAATTCCG
+
CCCCCGG9FFGGGDGGGFGGGGGGGGGGFGGGGGGGGGGGFGGGGGGGGGGGGGGGGGGGGGGGGEGGGGDGGGGGDGGGGGGGGGGGEGGFFGGGGFFFFFGGGGC@CGGGDGFGGGEECFAAEFGGGFGGGGFFFGFEGGGGGGFGGGGGGGFCFGFFGGGGGGGGGFEGFGGGCGGGGGGGGGGFFGD:EEGGEGDGGGGGFGCCCDFDFCGGGFG5B5>@DF0)(.8>)C<BF?DGGE<6::B)>F2
@M03364:276:000000000-BLYN8:1:1101:23110:13187 2:N:0:1
GGACTACTGGGGTTTCTAATCCTGTTTGCTCCCCACGCTTTCGCACCTGAGCGTCAGTCTTCGTCCAGGGGGCCGCCTTCGCCACCGGTATTCCTCCAGATCTCTACGCATTTCACCGCTACACCTGGAATTCTACCCCCCTCTACGAGACTCTAGCTTGCCAGTTTCAAATGCAGTTCCCAGGTTGAGCCCGGGGATTTCACATCTGACTTAACAAACCGCCTGCGTGCGCTTTACGCCCAGTAATTCCG
+
CCCCCGGGGGGGGGGGGGFGGGGGGGGGGFFGGDFEGGGGGGGGGGGGGFGGGGGGGGGGGFGGGCFGGGGGGEGGGGFGGGGGGGGGGGGGGG9FGEFFGGGGGG<FF@77FEGF,@@CCFFGGGGCCDG?FEGFGEFGEGGGGFDEGDB8BECDGGCGGGGGGFFGGCGFF,,<DFFGGFCFFGFFGGGFDECDEG6F@@CC6CGGDFFFFD>CCGG7>C:3=FBEBD>)577</:*2>>?FFGB42:*
@M03364:276:000000000-BLYN8:1:1101:2332:13208 2:N:0:1
GGACTACTCGGGTTGCTAAGCCGGTTTGCGCCCCACGCTTTCGCACCTGAGCGTCAGGCTGCGTCCAGGGGGCCGCCTTCGCCACCGGTATTCCTCCAGAGCTCTAGGCATTTCACCGCTACACCTGGAATTCTACCCCCCTCTACGAGACTCTAGCTTGCCAGTTTCAAAGGCAGGTCCCAGGTTGGTCCCGGGGATTTCACATCTGACTTAGCAAACCGCCTGCGTGCGCTTTACGCCCAGTAAGTCCG
+
ACCCCGGG<FDFFE+6C<,,6;+@@+86C+@FGGGCEGGGGGGGGC:A6<CFGGCE@,E,,BC6@=6FDGGBF:@FGG@ED+BCC9CFG+B9,,,:?,,:4=,,,7,,,8B,C5,5:CFE7FGGFFDF8<,7C<@3@8+3+@E*4E**@CE7:,,52?FGG,>DF?FGG,?,,,0**41:CGG526**/5?8>CEEE8CF+;CC+2*2:>7*:*::078A:E5((7(.(0)))1>)/(*?CB86**16:2*
@M03364:276:000000000-BLYN8:1:1101:12809:13209 2:N:0:1
GGACTACTCGGGTATCTAATCCTGTTTGCTACCCATGCTTTCGAGCCTCAGCGTCAGTTACAGACCAGACAGCCGCCTTCGCCACTGGTGTTCTTCCATATATCTACGCATTTCACCGCTACACATGGAGTTCCACTGTCCTCTTCTGCACTCAAGTTTCCCAGTTTCCGATGCACTTCTTCGGTTGAGCCGAAGGCTTTCACATCAGACTTAAGAAACCGCCTGCGCTCGCTTTACGCCCAATAAATCCG
+
CCCCCGGGGGGGGGGGGGGGGGGGGGGGGGGGGGGGGGGGGGGGGGGGGGGGGGGGGGGGGGGGGGGGGGGGGGGGGGGGGGGGGGGGGGGGGGGGGGGGGGGGGGGGGGGGGGGGGEGGGGGGGGGGGGGGGGGGGGGGGFGGGGGGGGGGGGGGGGGGGGGGGGGGFGGGGGGGGGGGGGGGGDDFGGGGGGGGGGGGGGGGFDCFFFDDGGGGCGG>BEBADFFFFFFFGGG<FFGGGFFAFF=EGFD
@M03364:276:000000000-BLYN8:1:1101:4379:13230 2:N:0:1
GGACTACAAGGGTATCTAATCCTGTTTGCTCCCCACGCTTTCGAGCCTCAGCGTCAGTTACAGACCAGAGAGCCGCCTTCGCCACTGGTGTTCCTCCATATATCTACGCATTTCACCGCTACACATGGAATTCCACTCTCCTCTTCTGCACTCAAGTCTCCCAGTTTCCAATGACCCTCCCCGGTTGAGCCGGGGGCTTTCACATCAGACTTAAGAAACCGCCTGCGCTCGCTTTACGCCCAATAAATCCG
+
CCCCCGGGGGGGGGGGGGGGGGGGGGGGGGGGGGGGGGGGFGGGGGGGGGGGGGGGGGGGGGGGGGGGGGGGGGGGGGGGGGGGGGGGGGGGGGGGGGGGGGGGGGGGGGGGGGGGGGGGEGGGGGGGGGFGGFGGGGGGGGGGGCGGGGGGGGBFGGGGGGGGEGGFGGGGGGFGFGGGGGGGGDGGGGGGCGGGGGGGGGG7CGGGGGGGGGGGGGGGFCA17FFFF35)9FF)9:EEGDB@FGFFDFC
@M03364:276:000000000-BLYN8:1:1101:26752:13247 2:N:0:1
GGACTACCAGGGTTTCTAATCCTGTTTGCTCCCCACGCTTTCGAGCCTCAGTGTCAGTTACAGGCCAGAGAGCCGCTTTCGCCTCCGGTGTTCCTCCATATATCTACGCATTTCACCGCTACACATGGAATTCCACTCTCCTCTCCTGCACTCAAGTCTCCCAGTTTCCAATGCACACAATGGTTGAGCCACTGCCTTTTACATCAGACTTAAGACACCACCTGCGCTCGCTTTACGCCCAATAAATCCGG
+
CCCCCGFGGGGGGGGGGGGGGGGGGGGGGGGGGGGGGGGGGGGGGGGGGGGGGGGGGGGGGF9FGEEG<F8:FGGGGGGGGGGGGGGGGGGGGGGGF@FAF9,?AFGGD,BFFGGGGGCEGGGGEFGGGFGGGGCEEGGGGGGGGGGGGGGF8DGGFGGGGGGG8CEFF;EFCE,AED6+@EFGGGG?FF6D6,:DFFGFGF,9C:9CFF+=CFG5FG:C?GF=DB>@@FFFGG>CEFEG5:3F7:ACFGD
@M03364:276:000000000-BLYN8:1:1101:5685:13255 2:N:0:1
GGACTACTAGGGTATCTAATCCTGTTTGCTCCCCACGCTTTCGCACCTGAGCGTCAGTCTTCGTCCAGGGGGCTGCCTTCGCCACCGGTATTCCTCCAGATCTCTACGCATTTCACCGCTACACCTGGAATTCTACCTCCCTCTACGATACTCTAGCTTGCCAGTTTCAAATGCAGTTCCCAGGTTGAGCCCGGGGATTTCACATCTGACTTAACAAACCGCCTGCGTGCGCTTTACGCCCAGTAATTCCG
+
CCCCCGGAFGGGG<FGGGGGGGC,FFFGGGGGGGFCCGGGGGG@CFFG@FGEGGGGGG9C,@FFGGGGC7F7CFGGFFFG?EG:?AFGG@FGGAFFG,=EGGGGGGGGGGGGGGGGGGGGCGGGGCG<DGGGF,,AE9>FG8DGFGC>+@EDGDGGGGGG+3@FGGGGCGGCFG,,3EFFGCFFGGGGFDFFGGGGGEGG7:<D9<FFGGGD88:DG4C=)*8@(A9:(>DBGDGEA6EE=>:FDFF<FGG
@M03364:276:000000000-BLYN8:1:1101:2437:13263 2:N:0:1
GGACTACTAGGGTTTCTAATCCTGTTTGCTCCCCACGCTTTCGAGCCTCAGTGTCAGTTACAGGCCAGAGAGCCGCTTTCGCCTCCGGTGTTCCTCCATATATCTACGCATTTCACCGCTACACATGGAATTCCACTCTCCTCTCCTGCACTCAAGTCTCCCAGTTTCCAATGCACACAATGGTTGAGCCACTGCCTTTTACATCAGACTTAGGAAACCACCTGCGCTCTCTTTACGCCCAATAAATCCGG
+
CCCCCGGGGGFGGGDGGGGGFECDFGCCEDGGGEGEGGGGGGGDFFGGGGGGGG<CEFGGECFCGEFGGCFCCFFGGDGECFGGGGGGGGGGG9,CFF9EFGDFGGGGGEFFGGGCGGGGC7F<@FGGF?FCFDEE9FFCFFCCF,76,@EFGGCGDFCGGFGGGFC;,@==FEFDGGGFA,8@F6=D?EGGGGFCEGGFFF7FFGCCFF+=+*+597,@*AF@D*:>=*;ADDCCA>GGG;DFGCB/212
@M03364:276:000000000-BLYN8:1:1101:2994:13278 2:N:0:1
GGACTACCAGGGTTTCTAATCCTGTTTGCTCCCCACGCTTTCGCACCTGAGCGTCAGGCTTCTTCCAGGGGCCCGCCTTCGCCACCGGTATTCCTCCAGATCTCTACGCATTTCACGGCTACACCTGGAATTCTACCCCCCCCTACGAGACGCTAGCTGCCCAGTTTCAAATGCAGTTCCCAGGGTGAGCCCGGGGAGTTCACATCTGACTTAACAAACCTCCTGCGTGCGGTTACCGCCCAGAACTGCCG
+
A-6@ACG<F9F@EFFGCFG9E@FDGFD<FCEEGC8++8BF@C:FGE+BCCFFF@FB7,CE<E,66CEF@CE++86F@EG=BC=F:BC7FEFGGCEED,B,CA,C49,+44=C,C<E,+6@=DEFGE@8<EE4,,CFCFFG++@=6BC>C+>3@6*4:;,,6@4BFGCE,>BC,,,55<D><;E*1>*:,>?:5C*/**=A+7=CAD+++:::C7:7>*3*)2)4:@4>:BB3>)*,*452:)3)**9)4*/
@M03364:276:000000000-BLYN8:1:1101:4352:13288 2:N:0:1
GGACTACCCGGGTTTCTAATCCTGTTTGCTCCCCACGCTTTCGCACCTGAGCGTCAGTCTTCGTCCAGGGGGCCGCCTTCGCCACCGGTATTCCTCCAGATCTCTACGCATTTCACCGCTACACCTGGAATTCTACCCCCCTCTACGAGACTCTAGCTTGCCAGTTTCAAATGCAGTTCCCAGGTTGAGCCCGGGGATTTCACATCTGACTTAACAAACCGCCTGCGTGCGCTTTACGCCCAGTAATTCCG
+
CCCCCGGFGGGGGGGGGGGGGGGGGGGGGGGGGGGGGGGGGGGGGGGGGFGGGGGGGGGGGGGGFFGGGGGGGDGGGGDGGGGGGGGGGGGGGGFGFFGDGGGGGGGGGGGGFDFGGGGGGFGGGGGGGGGGGGFGGGGGEGGGGGGGGGGGGGGGGFFGGGGGGGC9,;B?FF9CFGFGGGGGGGGGGGGFGGEGGGGGGCFGFGGGGGGGGGGGGGGCEEB:<FFFFFFFGGG9F:EGGFFFCGF6FG9
@M03364:276:000000000-BLYN8:1:1101:5311:13304 2:N:0:1
GGACTACCAGGGTTTCTAATCCTGTTTGCTCCCCACGCTTTCGCACCTGAGCGTCAGTCTTCGTCCAGGGGGCCGCCTTCGCCACCGGTATTCCTCCAGATCTCTACGCATTTCACCGCTACACCTGGAATTCTACCCCCCTCTACGAGACTCTAGCTTGCCAGTTTCAAATGCAGTTCCCAGGTTGAGCCCGGGGATTTCACATCTGACTTAACAAACCGCCTGCGTGCGCTTTACGCCCAGTAATTCCG
+
CCCCCGGGGGGGGGGGGGGGGGGGGGGGGGGGGGGGGGGGGGGGGGGGGGGGGGGGGGGGGGGGGGGGGGGGGGGGGGGGGGGGGGGGGGGGGGGGGGGGGGGGGGGGGGGGGGGGGGGGGGGGGGGGGGGGGGGGGGGGGGEGCCFGGGGGGGGGGGGGGGGGGGGGGGGGGGGGGGGGGGG5FFGGGGFGEEEDCEGGGGGGFGG:CFDGGFFFFGGGFGAFFFFFFFFEGDGFFFGGG@:FGGFFGG9
@M03364:276:000000000-BLYN8:1:1101:24232:13349 2:N:0:1
GGACTACAGGGGTTTCTAATCCTGTTTGCTCCCCACGCTTTCGCACCTGAGCGTCAGTCTTCGTCCAGGGGGCCGCCTTCGCCACCGGTATTCCTCCAGATCTCTACGCATTTCACCGCTACACCTGGAATTCTACCCCCCTCTACGAGACTCTAGCTTGCCAGTTTCAAATGCAGTTCCCAGGTTGAGCCCGGGGATTTCACATCTGACTTAACAAACCGCCTGCGTGCGCTTTACGCCCAGTAATTCCG
+
CCCCCGGE8FGGGGGGGGFGGGGGGGGGGGGGGGGGGGGGGGGGDGGGGGGGGGGGGFFGGGGGGGCFGGGGGGGGGGGGGGFGGGGGGGGGGGGGGFGFGGGGGGGGGGGGGGGGGGGGGG?ED:FGCDGGGGCEGGDCGGGFDGGGEGGGGGDFGG9EGGGG7=DGFGFCFGGGGGGGG?GGGFCCGFGGGGEG5CF9@DFGFGD++32:C+:7FFGE>GFFFFFFFF@5DDF2*(2C5719>>62FG7
@M03364:276:000000000-BLYN8:1:1101:15044:13354 2:N:0:1
GGACTACCCGGGTATCTAATCCTGTTTGCTCCCCACGCTTTCGAGCCTCAGTGTCAGTTACAGGCCAGAGAGCCGCTTTCGCCTCCGGTGTTCCTCCATATATCTACGCATTTCACCGCTACACATGGAATTCCACTCTCCTCTCCTGCACTCAAGTCTCCCAGTTTCCAATGCACACAATGGTTGAGCCACTGCCTTTTACATCAGACTTAAGAAACCACCTGCGCTCGCTTTACGCCCAATAAATCCGG
+
CCCCCGGGGGGGGGGGGGGGGGGGGGGGGGGGGGGGGGGGGGGGGGGGGGGGGGGGGGGGGGGGGGGGGGGGGGGGGGGGGGGGGGGGGGGGGGGGGGGGGGGGGGGGGGGGGGGGFGGGGGGGGGGGGEFGGGGGGGGGGGGGGFGGGGGGCGGGFFGGGGGGGGGGGGGGFGGGGGGGGGGGGGGGGGGGGGGGGGGGGGF7B>GGFGFFGGGGGGGGFGFFFE@BD>5?FG7>)>EGGA16FF=<CGC
@M03364:276:000000000-BLYN8:1:1101:4107:13364 2:N:0:1
GGACTACTCGGGTATCTAATCCTGTTTGCTCCCCACGCTTTCGCACCTGAGCGTCAGTCTTCGTCCAGGGGGCCGCCTTCGCCACCGGTATTCCTCCAGATCTCTACGCATTTCACCGCTACACCTGGAATTCTACCCCCCTCGACGAGACTCTAGCTTGCCAGTTTCAAATGCAGTTCCCAGGTTGAGCCCGGGGATTTCACATCTGACTTAACAAACCGCCTGCGTGCGCTTTACGCCCAGTAATTCCG
+
CCCCCCGGGGGGGGGECFEGGGFGGGGGG9FEGGGGGGGEGGGGGC@FFFFF7FFGGGGF9ECEFGGGGGGGGGGDGGGCFGEFGFCGCCFGFGGF@FGGGGGFGFGGDGGGF9CFEFGGGGGF8FFEGGGGGGGGG8DGGDG++@BCC>EFCEA;FCFGF>CGGC>D@BB9CGDFCFF,>DE:FCFFFG6:EG>E*CCC77CFFFGGGF7FFGFFF55>AE3::F(51<>>DC3AF6>E=@1?>>B<GG*
@M03364:276:000000000-BLYN8:1:1101:10457:13371 2:N:0:1
GGACTACTAGGGTTTCTAATCCTGTTTGCTCCCCACGCTTTCGCACCTGAGCGTCAGTCTTCGTCCAGGGGGCCGCCTTCGCCACCGGTATTCCTCCAGATCTCTACGCATTTCACCGCTACACCTGGAATTCTACCCCCCTCTACGAGACTCTAGCTTGCCAGTTTCAAATGCAGTTCCCAGGTTGAGCCCGGGGATTTCACATCTGACTTAACAAACCGCCTGCGTGCGCTTTACGCCCAGTAATTCCG
+
CCCCCGGGGGGGGGGGGGFGGGGGGGGGGGGGGGGGGGGGGGGGGGGGGGGGGGGGGFGGGGGGGGGGGGGGDFGGGGGGCGGGGGGGGGGGGGGGGGCFGGGGGGGGGGGGGGGGGGGGGGGGGGGG?FGGGGGGGGGGGEGGGGGEGGGGGCGGGGFGGGGGGGGGGGGGGGGGCFGG,?FCFFGGGGGGGDGGEGGGFGGGAF@FFGGGGFGG=CFGFGFF?59;:EF@DGGFFFGGGFFFC7FFGG6
@M03364:276:000000000-BLYN8:1:1101:24855:13378 2:N:0:1
GGACTACTCGGGTTTCTAATCCTGTTTGCTCCCCACGCTTTCGCACCTGAGCGTCAGTCTTCGTCCAGGGGGCCGCCTTCGCCACCGGTATTCCTCCAGATCTCTACGCATTTCACCGCTACACCTGGAATTCTACCCCCCTCTACGAGACTCTAGCTTGCCAGTTTCAAATGCAGTTCCCAGGTTGAGCCCGGGGATTTCACATCTGACTTAACAAACCGCCTGCGTGCGCTTTACGCCCAGTAATTCCG
+
CCCCCGGGGGGGGGGFGAFFFGGFCCFFGGGGGGGGEGGGCEGGGGGGGGGGGGGGGGGGGGGGGCEGFGGGGGGGGGGGGGDFGGE@>CEGGGGGCEFGFCFGGGGFGGGFGDFFGGGGG@EFCFFFFCFFGGGGGDFGGG>FCDFE7:EFDAEFGGGGGGGG@@DFEA3,,;992:;DCCFGCF><EGGGGGDE5599@FGGFGFGGGGGGGGGGGFGFGF@0ABF:BFFGGGFFFE>E@0?CC=<GFC
@M03364:276:000000000-BLYN8:1:1101:9404:13399 2:N:0:1
GGACTACTAGGGTTTCTAATCCTGTTTGCTCCCCACGCTTTCGCACCTGAGCGTCAGTCTTCGTCCAGGGGGCCGCCTTCGCCACCGGTATTCCTCCAGATCTCTAAGCATTTCACCGCTACACCTGGAATTCTACCCCCCTCTACGAGACTCTAGCTTGCCAGTTTCAAATGCAGTTCCCAGGTTGAGCCCGGGGATTTCACATCTGACTTAACAAACCGCCTGCGTCCGCTTTACGCCCAGTAATTCCG
+
CCCCC@FD,EE9C<FC66CFCF@CFGG@<,EEDCF@@EDEGFE7F:FGFEC,:@FCGC,C6C@F:@F86@8FC++@FD7F,F:F===FE:7FFFG<?CGC,A;FGF5E<FCFFGGGFC:C7@EFGEDCFFF,AACFDFGGGG8F9=B6+@7:FGGCFC>6D,,@<=33EFG;CCA999,;99C*?FFGFGG>?8C54:6?DFFFF*1@7@7@C;>CGDGF>=)41:9B(007C774@1>*>526:FFAGGG
@M03364:276:000000000-BLYN8:1:1101:12660:13401 2:N:0:1
GGACTACAAGGGTTTCTAATCCTGTTTGCTCCCCACGCTTTCGCACCTGAGCGTCAGTCTTCGTCCAGGGGGCCGCCTTCGCCACCGGTATTCCTCCAGATCTCTACGCATTTCACCGCTACACCTGGAATTCTACCCCCCTCTACGAGACTCTAGCTTGCCAGTTTCAAATGCAGTTCCCAGGTTGAGCCCGGGGATTTCACATCTGACTTAACAAACCGCCTGCGTGCGCTTTACGCCCAGTAATTCCG
+
CCCCCGGGGGGGGGGGGGGGGGGGGGGGGGGGGGGGGGGGGGGEEGGGGGGGGGGGGGGGGGGGGGGGGGGGGGGGGGGGGGGGGGGGGDGGGGGGGGGGGGGGGGGGGGGGGGGGGGGGGGGGGFGGGGGGGGGGGGEGGGGGGGGGGGGFGGGDFFCGGGGGGGGC7DGGGGFCFGGGGGGFGFCFGGGGGGGGGGGGGFCGFGGGGGGGGGGC*<EFEGFFFF0;:>@B<CFAF?GEGFF6>7@BGG9
@M03364:276:000000000-BLYN8:1:1101:21213:13421 2:N:0:1
GGACTACAGGGGTTTCTAATCCTGTTTGCTCCCCACGCTTTCGCACCTGAGCGTCAGTCTTCGTCCAGGGGGCCGCCTTCGCCACCGGTATTCCTCCAGATCTCTACGCATTTCACCGCTACACCTGGAATTCTACCCCCCTCTACGAGACTCTAGCTTGCCAGTTTCAAATGCAGTTCCCAGGTTGAGCCCGGGGATTTCACATCTGACTTAACAAACCGCCTGCGTGCGCTTTACGCCCAGTAATTCCG
+
CCCCCFGGGGGGGGGGGGGGGGGGGGGGGGGGGGGGGGGGGGGGGGGGGGGGGGGGGGGGGGGGGGGGGGGGGGGGGGGGGGGGGGGGGGGGGGGGGGGGGGGGGGGGGGDGGGGGFGGGGGGGGGGGGGGGGGGGGGGGGDGGGGGGGGGGGFGGGGGGGGGGGFGGGGGDFGGFGGGGGGGFGFGGGGGGGGGGGGGGGFGGFGGGFGGGGGFFFGGGFGFFFFFB05:>DGGFFFGCE3:9CGBBGG*
@M03364:276:000000000-BLYN8:1:1101:25432:13425 2:N:0:1
GGACTACCCGGGTTTCTAATCCTGTTTGCTCCCCACGCTTTCGCACCTGAGCGTCAGTCTTCGTCCAGGGGGCCGCCTTCGCCACCGGTATTCCTCCAGATCTCTACGCATTTCACCGCTACACCTGGAATTCTACCCCCCTCTACGAGACTCTAGCTTGCCAGTTTCAAATGCAGTTCCCAGGTTGAGCCCGGGGATTGCACATCTGACTTAACAAACCGCCTGCGTGCGCTTTACGCCCAGTAATTCCG
+
CCCCCGGGGGGGGGGGGGFGFGGGGGGFGGDGGGGGGGGGGGGGGGGGGGGFEGGGGGGGGGGGGDGGGEGGEGGGGGEFGGGCEFFEGGGGGGGGGGFFEE;FFFEDECFFGFGGGGGGGGCFGGGGGGGGCGGGG=>FGGGGFFDEGDGGFECAFGGGGGGGGGGGGGAC9EAC?FDFGFGDFF,7FGGGGG>EEGG6*;FF=DFFCFGG7CCCC5=5)*01:FFF?@DF:CF>?(/:7<?F7:6)::0
@M03364:276:000000000-BLYN8:1:1101:1759:13428 2:N:0:1
GGACTACTGGGGTTTCTAATCCTGTTTGCTCCCCACGCTTTCGCACCTGAGCGTCAGGCTTCGTCCAGGGGGCCGCCTTCGCCACCGGTATTCCTCCAGATCTCTACGCATGTCACCGCTACACCTGGAATTCGACCCCCCTCTACGAGACTCTAGCTTGCCAGTTTCAAATGCAGTTGCCAGGTTGAGCCCGGGGATTTCACATTTGACTTAACAAACCGCCACCGTGCGCTTTACGCCCAGTAATTCCG
+
-A@@<8E<,EEDFG7F,,FGG<FEFEFGGFC<EFCFC:,6<CF,,@:@FC<,@FGG,,CF<CFG,,B<8B@FG>>FCF,9<BFGGBCGGG7,,C,,B,B<<<=?EA<+@E@+7,CAEFGGDCBFC:<<FG,AB3@:C+@+@@8+,,@::8E*:3=9,7E8*,36@F;;:?,?@2<,29,,,6>CEC=A<FC57*=E513<1:A+++3++1;C>DFGGGGGFC5((0()(.5>)5*-*4C**.307**60:2
@M03364:276:000000000-BLYN8:1:1101:9082:13432 2:N:0:1
GGACTACTGGGGTATCTAATCCTGTTTGCTCCCCACGCTTTCGCACCTGAGCGTCAGTCTTCGTCCAGGGGGCCGCCTTCGCCACCGGTATTCCTCCAGATCTCTACGCATTTCACCGCTACACCTGGAATTCTACCCCCCTCTACGAGACTCTAGCTTGCCAGTTTCAAATGCAGTTCCCAGGTTGAGCCCGGGGATTTCACATCTGACTTAACAAACCGCCTGCGCGCGCTTTACGCCCAGTAATTCCG
+
CCCCCGGGFGGGGGGGGGGGGGGGGGGGGGAFGGGGGGGGGGGGGGGGFGGGGGGGGGCFCGGGGGGGGCEEGEGGGGGGGGGGGGGGGGGGGGGGGGGG@FGGGGGGGGEFF9FGGGGGGGGGGGGGGGGGGGGGGGGGGGGGFGGGDE77D;CGGGFGGFCFGF>;:EECFGGGGFG=FCGGGGCFFFFGCEGGGGGGGGGGFGGGGGGGCFFGGGGGFG>@;A0)(8@BGGGFFFGGGFB6C:*6CF9
@M03364:276:000000000-BLYN8:1:1101:4088:13461 2:N:0:1
GGACTACTGGGGTTTCTAATCCTGTTTGCTCCCCACGCTTTCGCACCTGAGCGTCAGTCTTCGTCCAGGGGGCCGCCTTCGCCACCGGTATTCCTCCAGATCTCTACGCATTTCACCGCTACACCTGGAATTCTACCCCCCTCTACGAGACTCTAGCTTGCCAGTTTCAAATGCAGTTCCCAGGTTGAGCCCGGGGATTTCACATCTGACTTAACAAACCGCCTGCGTGCGCTTTACGCCCAGTAATTCCG
+
CCCCCGGGGGGGGGGGGGGGGGGGGGGGGGGGGGGGGGGGGGGGGGGGGGGGGGGGGGGGGGGEGGGGGGDGGGGGGGGGGGGGGFGGFGGGGGGGGGGGGGGGGGGCGGGGGGGGGGEECGGGGGGGGCFFGGGGGGGGGGGGGGGGGGCFGGGCFFG6EGFGGEGD:DFGFFCCFGGGGGGGGCC6<FFF58CG5CGGGGFG86+:@FC7>GGFGGGGA*=DFFBE0075DGGFFBD8C@?FFF?BCG*
@M03364:276:000000000-BLYN8:1:1101:28139:13468 2:N:0:1
GGACTACAGGGGTATCTAATCCTGTTTGCTCCCCACGCTTTCGAGCCTCAGTGTCAGTTACAGGCCAGAGAGCCGCTTTCGCCACCGGTGTTCCTCCATATATCTACGCATTTCACCGCTACACATGGAAATTCCACTCTCCTCTCCTGCACTCAAGTCTACCAGTTTCCAATGCATACAATGGTTGAGCCACTGCCTTTTACACCAGACTTAATAAACCACCTGCGCTCGCTTTACGCCCAATAAATCCG
+
CCCCCGGFGGGGGGGGGGGAFGGGGGG,FFGGFGFGGGGGDGGFGCCFGGGGGGGGGGGGGGCFGGGGGGFGCGDGGGGGGGGGGGGGGGGGGFGGGGGCF@E?FGFGGGGGGGGGGGCCGGGGGGGGGGCCFEGFGGGGCDFGDFEFGGGGGF8DEECFDGCFGGF>ADADF?C,,@FF8BCFBFG?CFFGE@F?FGFGGGGGFG5CCGGGGCC7C>FFAC>5=>AEB??47C5*B9:CE52)*266CG3
@M03364:276:000000000-BLYN8:1:1101:9880:13485 2:N:0:1
GGACTACTGGGGTTTCTAATCCTGTTTGCTCCCCACGCTTTCGCACCTGAGCGTCAGTCTTCGTCCAGGGGGCCGCCTTCGCCACCGGTATTCCTCCAGATCTCTACGCATTTCACCGCTACACCTGGAATTCTACCCCCCTCTACGAGACTCTAGCTTGCCAGTTTCAAATGCAGTTCCCAGGTTGAGCCCGGGGATTTCACATCTGACTTAACAAACCGCCTGCGTGCGCTTTACGCCCAGTAATTCCG
+
CCCCCGGGGGGGGGGGGGGGGGGGGGGGGGGGGGGGGGGGGGGGGGGGGGGGGGGGGGGGGGGGGGGGGGGGGGGGGGGGGGGGGGGGGGGGFGGGGGGGGGEFGGGGGEGGGGGGFGGGGGGGGGGGGGGGGGGGGGGGEGGGGGG6CEGGGGGGGGGGGGGGGGFEGGGGGGGGGGGG69DFCFGGGGGGGGGEEGGGGGGGFG7C:7>@FCGGGGGGFGFDFF>>8DFEDGF<F?GGC)4FCCFFGG7
@M03364:276:000000000-BLYN8:1:1101:27162:13494 2:N:0:1
GGACTACTGGGGTATCTAATCCTGTTTGCTCCCCACGCTTTCGAGCCTCAGTGTCAGTTACAGGCCAGAGAGCCGCTTTCGCCACCGGTGTTCCTCCATATATCTACGCATTTCACCGCTACACATGGAATTCCACTCTCCTCTCCTGCACTCAAGTCTACCAGTTTCCAATGCATACAATGGTTGAGCCACTGCCTTTTACACCAGACTTAATAAACCACCTGCGCTCGCTTTACGCCCAATAAATCCGG
+
CCCCCGGGGGGGGGGGGGGGGGGGGGGGGGGGGGGGGGGGGGGGGCGGGGGFGGGGGGGGFGGGGGGGGDGGGGGGGDCGGGGGGGGGGGGGGGGGGGGGGGGGGFGGGGGGGGGGFGCEGGGGGGGGGGGGFGGGGGGGGGGGGGGGFCFFFCFFGDGGGGGGGGFEGGGGGGGGGGGGGGFGGGDFF>DFGGGGF;EFFGGGFGGFGGGGFGGDFGDEF*9B9BAFDA4?FGFFFFCEE35/;CFEF55
@M03364:276:000000000-BLYN8:1:1101:20386:13506 2:N:0:1
GGACTACAAGGGTTTCTAATCCTGTTTGCTCCCCACGCTTTCGAGCCTCAGTGTCAGTTACAGGCCAGAGAGCCGCTTTCGCCTCCGGTGTTCCTCCATATATCTACGCATTTCACCGCTACACATGGAATTCCACTCTCCTCTCCTGCACTCAAGTCTCCCAGTTTCCAATGCACACAATGGTTGAGCCACTGCCTTTTACATCAGACTTAAGAAACCACCTGCGCTCGCTTTACGCCCAATAAATCCGG
+
CCCCCGGGGGGGGGGGGGGGGGGGGGGGGGGGGGGGGGGGGGGGGGGGGGGGGGGGGGGGGGGGGFGGGGGGGGGGGEGGGGGGGGGGGGGGGGGGGGGGGGGGGGGGGGGGGGGGGGGGGGGGGGGFFGGGGGGGGGGGGGGFFFGGGGG8@DGFGGGGGGGGGGFGGGGGGGGGGGGFGGGGGGGGGGGGGGGFGCGGGGGGFGGFGGGGGGF>FGCGFGFFBFBFDFEEGGFEFFCEE5=ADGFFGGC
@M03364:276:000000000-BLYN8:1:1101:24763:13515 2:N:0:1
GGACTACAAGGGTTTCTAATCCTGTTTGCTCCCCACGCTTTCGAGCCTCAGTGTCAGTTACAGGCCAGAGAGCCGCTTTCGCCTCCGGTGTTCCTCCATATATCTACGCATTTCACCGCTACACATGGAATTCCACTCTCCTCTCCTGCACTCAAGTCTCCCAGTTTCCAATGCACACAATGGTTGAGCCACTGCCTTTTACATCAGACTTAAGAAACCACCTGCGCTCGCTTTACGCCCAATAAATCCGG
+
CCCCCGGGGGGGGGGGGGGGGGGGGGGGGGGGGGGGGGGGGGGGGGGGGGGGGGGGGGGGGGGGGGGCGGGGGGGGGGGGGGGGGGGGEFGGDGGGGGGGGFGGFGGGGGGGGGGGGGGGCGGGGGGGGFGGGGGGFGFGGFGGGGGGGGGFGGGGGGGGGGGGGFGGGC,>FGDEFGGGFGGFGGGCGCCC76DC<@EF?FGGFFF>F>FGGGGGGG>5?EFEBBAEFFFBGG76?@EEGAF;*:C3CDD
@M03364:276:000000000-BLYN8:1:1101:20919:13521 2:N:0:1
GGACTACAAGGGTTTCTAATCCTGTTTGCTCCCCACGCTTTCGCACCTGAGCGTCAGTCTTCGTCCAGGGGGCCGCCTTCGCCACCGGTATTCCTCCAGATCTCTACGCATTTCACCGCTACACCTGGAATTCTACCCCCCTCTACGAGACTCTAGCTTGCCAGTTTCAAATGCAGTTCCCAGGTTGAGCCCGGGGATTTCACATCTGACTTAACAAACCGCCTGCGTGCGCTTTACGCCCAGTAATTCCG
+
CCCCCGGGGGGGGGGGGGGGGGGGGGGGGGGGGGGGGGFGGGGGGGGGGGGGGGGGGGGGGGGGGGGGGGGGGGGGEGFGGGGGGGGGGDGGGGGGGFFCEFGGGGGGGGGGGGGGGGDEEGGGGFGFGGFFFGGGGG+CEGGGGGGGEGGGGGGGGGFFGGG6@DEACAGGGGGGGGGGGGG5FGGGGGG5CGGGGGFGFFGGFGGGGGFC>FFFF4EFAEDFFFFFFEFFGGGFB18>C>?FG>FBCF9
@M03364:276:000000000-BLYN8:1:1101:19559:13525 2:N:0:1
GGACTACCAGGGTATCTAATCCTGTTTGCTCCCCACGCTTTCGCACCTGAGCGTCAGTCTTCGTCCAGGGGGCCGCCTTCGCCACCGGTATTCCTCCAGATCTCTACGCATTTCACCGCTACACCTGGAATTCTACCCCCCTCTACGAGACTCTAGCTTGCCAGTTTCAAATGCAGTTCCCAGGTTGAGCCCGGGGATTTCACATCTGACTTAACAAACCGCCTGCGTGCGCTTTACGCCCAGTAATTCCG
+
CCCCCGGGGGGGGGGGGGGGGGGGGGGGGGGGGGGGGGGGGGGGGGGGGGGGGGGGGGGGGGGGGGGGGGGGGGGGGGGGGGGGGGGGGGGGGGGGGGGCEFGGGFFGGGGGGGGGGGGGGGGGGGGGGGGGGGGFGGGGGEGGGGGGGGGGGGGGGGGGGGGGGFGGFDFFGGGGFFGGGGGGGGGGGGGGDGGCEGFGGGGFFGGGGGGGGGGGFGGGFGFD0ABF0DD:DG34=8CEEE?FC>B>FF7
@M03364:276:000000000-BLYN8:1:1101:9393:13552 2:N:0:1
GGACTACAAGGGTTTCTAATCCTGTTTGCTCCCCACGCTTTCGCACCTGAGCGTCAGTCTTCGTCCAGGGGGCCGCCTTCGCCACCGGTATTCCTCCAGATCTCTACGCATTTCACCGCTACACCTGGAATTCTACCCCCCTCTACGAGACTCTAGCTTGCCAGTTTCAAATGCAGTTCCCAGGTTGAGCCCGGGGATTTCACATCTGACTTAACAAACCGCCTGCGTGCGCTTTACGCCCAGTAATTCCG
+
C@CCCGDFGGGGGGGF@FGGEFDFDGGGGGGGGGGGGGGGGGGDFF@FFFGFGGEGGGGGGGFFG:FFGGGGGDGFFGEGFGGGGGGDGGFFGGGGGFGGFGGCGGGGGGGGGGGGGGGGFEGGGGGGCDDBFB;=EFCGCEEGGGFEGG>8?FFGGFGFGGGGGGGCEF9EFDFFGGDFFGGD>DFF7CGGGGG=ECGGGGFCFF>FGFGGFDGGGGGGFG>@<A>>BEFFGGGAB:CEDEF@7CB6F79
@M03364:276:000000000-BLYN8:1:1101:26913:13567 2:N:0:1
GGACTACAGGGGTATCTAATCCTGTTTGCTCCCCACGCTTTCGCACCTGAGCGTCAGTCTTCGTCCAGGGGGCCGCCTTCGCCACCGGTATTCCTCCAGATCTCTACGCATTTCACCGCTACACCTGGAATTCTACCCCCCTCTACGAGACTCTAGCTTGCCAGTTTCAAATGCAGTTCCCAGGTTGAGCCCGGGGATTTCACATCTGACTTAACAAACCGCCTGCGTGCGCTTTACGCCCAGTAATTCCG
+
CCCCCGGGGGGGGDGGGGGGGGFGG9FGGGGFFGGGGGGGGGGGGGGGGGGGGEGGGGGGGGGGGGGCGGGGGGGGGGGGGGGGGGGGEGGGGGGGGGGGGGGG,FGGGCEEGGGGGDGEGGGGGGGGGFGGGGGGGGGGGGGGEGFEGD8CFGGGGGGGGGGGFGGGGGGGGGGGG?@?FFCGGGGFGGGGGGGG5EG6DDGG89FGGDFGF+?FGGG58EBFFFFF:>55C<C2=?EGD3:@FF64>F6
@M03364:276:000000000-BLYN8:1:1101:8881:13573 2:N:0:1
GGACTACTGGGGTTTCTAATCCTGTTTGCTCCCCACGCTTTCGCACCTGAGCGTCAGTCTTCGTCCAGGGGGCCGCCTTCGCCACCGGTATTCCTCCAGATCTCTACGCATTTCACCGCTACACCTGGAATTCTACCCCCCTCTACGAGACTCTAGCTTGCCAGTTTCAAATGCAGTTCCCAGGTTGAGCCCGGGGATTTCACATCTGACTTAACAAACCGCCTGCGTCCGCTTTACGCCCAGTAATTCCG
+
CCCCCGGGGGGGGGGGGGGGGGGGGGGGGGGGGGGGGGGGGGGGGGGGGGGGGGGGGGGGGGGGGGGGGGGGGGGGGGGGGGGGGGGEGGGGGGGGGGGGGGGGGGGGGGGGGGGGGGGGGGGGFFGGGGGGGGGGGGGGGGGGGGGEGGGGGCGGGFGGGGGGGGGGGGGGGGGGGGGGGGGGFFGGGFGGGGGGGEGGGGGGFGGGGGFGGGGGFGGGFGF<DFFF(8>BDDC>?6EGGB?FDGFFGG7
@M03364:276:000000000-BLYN8:1:1101:8423:13594 2:N:0:1
GGACTACTAGGGTTTCTAATCCTGTTTGCTCCCCACGCTTTCGCACCTGAGCGTCAGTCTTCGTCCAGGGGGCCGCCTTCGCCACCGGTATTCCTCCAGATCTCTACGCATTTCACCGCTACACCTGGAATTCTACCCCCCTCTACGAGACTCTAGCTTGCCAGTTTCAAATGCAGTTCCCAGGTTGAGCCCGGGGATTTCACATCTGACTTAACAAACCGCCTGCGTGCGCTTTACGCCCAGTAATTCCG
+
CCCCCGGGFGGGGGGGGGGGGGGGGGGGGGFGGGGGGGGGGGGGGGEGGGGGGGG:CFAFFGGGEEEGDC7CGGGGGGGG=CGGGGGGGDGGCFEGEECGGGGGGGGGGGGGGGGGGGGG:FGGGGGGGGGFGFGGGGGGG6EDFDEGDCGGGGCAEGFGGGACFGGGFGC>FGGGFGFFGFGGGGGFGGGDECEG5EFF@FGGFFGG7FGGGGGFGFGGFGE??F(8,0>DC<358?GEG3(<7*/6FF*
@M03364:276:000000000-BLYN8:1:1101:13914:13618 2:N:0:1
GGACTACTCGGGTTTCTAATCCTGTTTGCTCCCCACGCTTTCGAGCCTCAGTGTCAGTTACAGGCCAGAGAGCCGCTTTCGCCTCCGGTGTTCCTCCATATATCTACGCATTTCACCGCTACACATGGAATTCCACTCTCCTCTCCTGCACTCAAGTCTCCCAGTTTCCAATGCACACAATGGTTGAGCCACTGCCTTTTACATCAGACTTAAGAAACCACCTGCGCCCGCTTTACGCCCAATAAATCCGG
+
CCCCCGGGGGGGGGGGGGGGGGGGGGGGGGGGGGGGGGGGGGGGGGGGGGGGGGGGGGGGGGGGGGGGGGGGGGDGGGGGGGEGGGGGFGGGGGGGGGGGGGGGGFGGGGGGFGGGGGGEFGGGGFFFFFFGGGGGGGGGGGG+@EFFGGGGGGGGFG9EGGGFGGGGGGGGGC,,@FGGGF=FGCF7FGCGGF98<BC:EGG9+<*A7FFCFFFG9C>7>;F)</)*-8??DDFF:@G8C;3F7@7?FG5
@M03364:276:000000000-BLYN8:1:1101:18320:13618 2:N:0:1
GGACTACCCGGGTTTCTAATCCTGTTTGCTCCCCACGCTTTCGCACCTGAGCGTCAGTCTTCGTCCAGGGGGCCGCCTTCGCCACCGGTATTCCTCCAGATCTCTACGCATTTCACCGCTACACCTGGAATTCTACCCCCCTCTACGAGACTCTAGCTTGCCAGTTTCAAATGCAGTTCCCAGGTTGAGCCCGGGGATTTCACATCTGACTTAACAAACCGCCTGCGTGCGCTTTACGCCCAGTAATTCCG
+
CCCCCGGGGGGGGGGGGGGGGGGGGGGGGGGGGGGGGGGGGGGGGGGFFEGGGGGGGGFGGGDGGGGGCE7CFEGGGGGGGGGGGGGGGGGGGGGGGGGFGGGGGGGGGGGGGGGGGGGGGGGGGGGGGGGGGCFGFFDFGGGGGGGDEGGGGFGCF;B@FDGGGGG;7BGGGGGGGEFGGGGGGGGGGGGGGGGGGDGGGGG7AFGGGGGGFGFGGGGGE53:BFFF0BDDDGGF??EGGFFFFC?AFGC
@M03364:276:000000000-BLYN8:1:1101:20870:13625 2:N:0:1
GGACTACTGGGGTTTCTAATCCTGTTTGCTCCCCACGCTTTCGCACCTGAGCGTCAGTCTTCGTCCAGGGGGCCGCCTTCGCCACCGGTATTCCTCCAGATCTCTACGCATTTCACCGCTACACCTGGAATTCTACCCCCCTCTACGAGACTCTAGCTTGCCAGTTTCAAATGCAGTTCCCAGGTTGAGCCCGGGGATTTCACATCTGACTTAACAAACCGCCTGCGTGCGCTTTACGCCCAGTAATTCCG
+
CCCCCGGGGGGGGGGGGGGGGGGGGGGGGGGGGGGGGGGGGGGGGGGGGGGGGGGGGGGGGGGGGEGGGGGGEGGGGGGGGGGGGGGGGGGGGGFGFCGGGGGGGAFFGGGGGDGGFEGGGGGGGGGGGGGGGGGGGGGGGEGGFFGG7CEGGGGGGGGGGCFGGGGGGF9FGGGGGGGGGGGGGFGFGGBDGGGGGCGGGGGGFGGGGGG77FGGFGGGFGED1F>;:@EFGGFA?:*?=BBF77@<FF6
@M03364:276:000000000-BLYN8:1:1101:20153:13660 2:N:0:1
GGACTACCAGGGTTTCTAATCCTGTTTGCTCCCCACGCTTTCGCACCTGAGCGTCAGTCTTCGTCCAGGGGGCCGCCTTCGCCACCGATATTCCTCCAGATCTCTACGCATTTCACCGCTACACCTGGAATTCTACCCCCCTCTACGAGACTCTAGCTTGCCAGTTTCAAATGCAGTTCCCAGGTTGAGCCCGGGGATTTCACATCTGACTTAACAAACCGCCTGCGTGCGCTTTACGCCCAGTAATTCCG
+
CCCCCGGGGGGGGGGGGGGGGGGGGGGGGGGGGGGGGGGGGGGGGGGGGGGGGGGGGGGGGGGGGGGGGGGGGGGGGGGGGGGGGGGGGGGGGGFGGGGGFGGGGGGGGGGGFEGGGGGGFGGGGGGGGGGGGGGGCFGGGGGGAGGGEGGGGGGGGFGGGGGGGGGGGGGGGGFFGGGGGGCFGCF7FFF=EGGDGEFFFFFFFGGDGGGGGGGGGC=CEG>1;FFEFEFEDDF96:EEGFFFFGF2>D0
@M03364:276:000000000-BLYN8:1:1101:18489:13662 2:N:0:1
GGACTACTCGGGTTTCTAATCCTGTTTGCTCCCCACGCTTTCGCACCTGAGCGTCAGTCTTCGTCCAGGGGGCCGCCTTCGCCACCGGTATTCCTCCAGATCTCTACGCATTTCACCGCTACACCTGGAATTCTACCCCCCTCTACGAGACTCTAGCTTGCCAGTTTCAAATGCAGTTCCCAGGTTGAGCCCGGGGATTTCACATCTGACTTAACAAACCGCCTGCGTGCGCTTTACGCCCAGTAATTCCC
+
CCCCCGGGGGGGGGGGGGGGGGGGGGGGGFGGGGGGGGGGGGGGGGGGGGGGGGGGGGGGGGGGGGGGGGGGGGGGGGGGGGGGGGGGGGGGGGGGGGGGGGGGGFGGGGGGGGGGGGGGGGGGGGGGGFGGGGGGGGGGGGGGGGGGCGDGGGGGGGGGGGGGGGGGFFGGGGGGFFGGCFCGGGGGGGGGGGGDEEFFGFGFFGG=7@CFG=DGGGGF:EE?;F2:(<DEGGG2@:CEGDFFD:F)::0
@M03364:276:000000000-BLYN8:1:1101:2892:13663 2:N:0:1
GGACTACTCGGGTTTCTAATCCTGTTTGCTCCCCACGCTTTCGATCCTCAGTGTCAGTTACAGGCCAGAGAGCCGCTTTCGCCTCCGGTGTTCCTCCATATATCTACGCATTTCACCGCTACACAGGGAATTCCACTCTCCTCGCCTGCACTCAAGTCTCCCAGTTTCCAATGCACACAATGGTTGAGCCACTGCCTTTGACATCAGAGTTAAGAAACCACCTGCGCTCGCTTTACGCCCAATAAATCCGG
+
CC@BCF,F<@;:E@FEGF,CFCEDCFGDC<FC<@FECCEGGGFE,6BFFFFFGFGFGGCGGEG8,@FFCDEG<8F:+CD?CGG:@A+@FC,BFG;EGCAAFA,CFGAD>F,BAA,5:?FGGGGAF,A@F,4A,CEC@EF8E9D8EGGDGGF+@,@DFGFFGFCGGGD,D;@B13,6@DE?8D?FG6@<EEC?<8FGD;D,?FA7AFCC*?BF++5=>CFFFDFE)*/)5A>AC4FF4(3*=),671+785:
@M03364:276:000000000-BLYN8:1:1101:13931:13699 2:N:0:1
GGACTACTCGGGTTTCTAATCCTGTTTGCTCCCCACGCTTTCGAGCCTCAGCGTCAGTTACAGACCAGACAGCCGCCTTCGCCACTGGTGTTCTTCCATATATCTACGCATTTCACCGCTACACATGGAGTTCCACTGTCCTCTTCTGCACTCAAGTTTCCCAGTTTCCGATGCACTTCTTCGGTTGAGCCGAAGGCTTTCACATCAGACTTAAGAAACCGCCTGCGCTCGCTTTACGCCCAATAAATCCG
+
CCCCCGGGDGGGGD@CFFGGGGGGCGGGFDGFFGGGGGGEGGGGGGGGGGGGGGCFGFGGFEEGGDFGFFEGGGGGGGGGGGG@CFGDCFGGGGGGGGGGGGGGDE?FEGGGGGGGFGGGGFGGGGGGF,AFFEFFGCGDGGGGFGFGGGGGGGGFFGGFGGFGFFDGAEGGGGGGCFFFGGGGGEGGGGFGGGGGCE6AGG,+;CCCCFGGCFD8CFG,:E>9@A>4(:A:DF3>A1=CE>?FCDFFG<9
@M03364:276:000000000-BLYN8:1:1101:7105:13705 2:N:0:1
GGACTACTAGGGTTTCTAATCCTGTTTGCTCCCACGCTTTCGCACCTGAGCGTCAGTCTTCGTCCAGGGGGCCGCCTTCGCCACCGGTATTCCTCCATATATCTACGCATTTCACCGCTACACCTGGAATTCTACCCCCCTCTACGAGACTCTAGCTTGCCAGTTTCAAATGCAGTTCCCAGGTTGAGCCCGGGGATTTCACATCTGACTTAACAAACCGCCTGCGTGCGCTTTACGCCCAGTAATTCCG
+
CCCCCGGGGGGGGGGGGGGGGGGGGGGGGGFGGGGGGGGGGGGGGGGGGGGGGGGGGGGGGGGGGGGGDECGGGGGGGGGGFGGGGGGEGGGFGGGCFGGGFGGGGGGGGGGGGGGGGGGGFGGGGGGGGGGGGGGGGDGGGGGGGGGCEGGF9BFGGGFCGGGGGGGFFGFGCFGGGGGGGGGGGGGGGGGGGGGGGGGCC@FFGGGGGGFFGG74CFG>EFDDA@F05B@GGDDEFGGC>8*:D@AFF
@M03364:276:000000000-BLYN8:1:1101:11844:13711 2:N:0:1
GGACTACAAGGGTATCTAATCCTGTTTGCTCCCCACGCTTTCGAGCCTCAGTGTCAGTTACAGGCCAGAGAGCCGCTTTCGCCACCGGTGTTCCTCCATATATCTACGCATTTCACCGCTACACATGGAATTCCACTCTCCTCTCCTGCACTCAAGTCTCCCAGTTTCCAATGCACACAATGGTTGAGCCACTGCCTTTTACATCAGACTTAAGAAACCACCTGCGCTCGCTTTACGCCCAATAAATCCGG
+
CCCCCGGGGGGGGGGGGGGGGGGGGGGGGGGGGGGGGGGGGGGGGGGGGGGGGGGGGGGGGGGGGFGGGGGGGGGGGGGGGGGGGGGGGGGGGGGGGGGGGGGGGGFFGGGGGGGFFFGGGGGGGGGGFFFGFGGGGGGGFGGGGGGGGGGG?EGGGFFGGGGGGGGGGGGGGGGGGFC=DFGGGGFFGFGGGGGGGGGF7DFCFGFG>FDGF7CFFG6CFGFFF>=E=D>ACFFE5>5=5),);FFC4<<
@M03364:276:000000000-BLYN8:1:1101:11890:13725 2:N:0:1
GGACTACTCGGGTTTCTAATCCTGTTTGCTCCCCACGCTTTCGCACCTGAGCGTCAGTCTTCGTCCAGGGGGCCGCCTTCGCCACCGGTATTCCTCCAGATCTCTACGCATTTCACCGCTACACCTGGAATTCTACCCCCCTCTACGCGACTCTAGCTTACCAGTTTCAAATGCAGTTCCCAGGTTGAGCCCGGGGATTTCACATCTGACTTAACAAACCGCCTGCGTGCGCTTTACGCCCAGTAATTCCG
+
CCCCCGGFGGGGGGGGGGGGGGGGGGGGGGEGGGGGGGGGGGGGEGGGCGGGGGGGGGFAEFGECFGG8BFFGGGGGGGGGGGGG8FGGCGGGGGGG8FGGDGGGGGGGGGGCGGGGGGGGGGGGGGGGGGGGGGGGC6FGGGGCGG+36CGGCGFFGGG@FGGGGGGFGG?CEGGCGG?AFGGGGGGGGGGGGGGGGGGGGG7AGGGGGG:>>CCFGGGFGFFFFFF0BE@DGF>F0C:EE6@>FB>7F9
@M03364:276:000000000-BLYN8:1:1101:7713:13727 2:N:0:1
GGACTACAAGGGTTTCTAATCCTGGTTGCTCCCCACGCTTTCGCACCTGAGCGTCAGTCTTCGTCCAGGGAGCCGCCTTCGCCACCGGTATTCCTCCAGATCTCTACGCATTTCACCGCTACACCTGGAATTCTACCCCCCTCTACGAGACTCTAGCTTGCCAGTTTCATATGCAGTTCCCAGGTTGAGCCCGGCGATTGCACATCTGACGTAATAAACCGCCTGCGTGCGCTTTACGCCCTGTAATTCCG
+
CC<C@FCC@CFGC6,;C,<C@CEF-EFFF,CFDGGGGG:,C@F7C@FFFC@FCFFGE<<9EAFE,B,66F,,+8C:FFCE<BFC7F@@FGG,?@;<FE8<,,C@;F?F@FGFGFF<<CC>C:4=,AF=FEFF,AFFEDBFECE6,=>@@+B=D,,@;D;>+,,@D;E;7,>ECFA73<=;,6@8,6@,4D8F*=*=5CE**2,++2:BFG5DCC/++@F*.:BD?518(3539D<4/3*//)(0*29)0:<
@M03364:276:000000000-BLYN8:1:1101:26149:13737 2:N:0:1
GGACTACCGGGGTATCTAATCCTGTTTGCTCCCCACGCTTTCGCACCTGAGCGTCAGTCTTCGTCCAGGGGGCCGCCTTCGCCACCGGTATTCCTCCAGATCTCTACGCATTTCACCGCTACACCTGGAATTCTACCCCCCTCTACGAGACTCTAGCTTGCCAGTTTCAAATGCAGTTCCCAGGTTGAGCCCGGGGATTTCACATCTGACTTAACAAACCGCCTGCGTGCGCTTTACGCCCAGTAATTCCG
+
CCCCCG?CFEDDGEFEGGDFGFFFGGGGGGGGGGGGGGGGGGGGGGGGGGFGGGGGGGGEFGGGGGGGGGGGGGGGDGGGGGEEFGGGGEGGGFCFFGFGCFGGGAGGEE7FFGGGGGGGGGGGGGGDGFGGGGGGGCEGEGEGGGFDGGGCE@DFDGGFGGGGFFGGGCF??FGFFGGGF,DCGGFGGGFG5EEEGEFGGGGCCGGC7@:C7+:CF4CFB=33<F95?E@FGCC>=:CEE)20:7@AFF9
@M03364:276:000000000-BLYN8:1:1101:12620:13767 2:N:0:1
GGACTACTCGGGTTTCTAATCCTGTTTGCTCCCCACGCTTTCGAGCCTCAGTGTCAGTTACAGGCCAGAGAGCCGCTTTCGCCTCCGGTGTTCCTCCATATATCTACGCATTTCACCGCTACACATGGAATTCCACTCTCCTCTCCTGCACTCAAGTCTCCCAGTTTCCAATGCACACAATGGTTGAGCCACTGCCTTTTACATCAGACTTAAGAAACCACCTGCGCTCGCTTTACGCCCAATAAATCCGG
+
CCCCCGGGGGGGGGGGGGGGGGGGGGGGGGGGGGGGGGGGGGGGGGGGGGGGGGGGGGGGGGGGGGGGGGGGGGGGGGGGGGGGGGGGGGGGGGGFGGGGGGFFGGGGGGGGGGGGGGGGGGGGGGGGEFEGGGGGGDFGGGGGGGGGGGGGGGGGGGAGGGGGGGGGGFGGGGGGGGGGGG8E9+:CFFGFCGFFGGGGFF7CFF>FDG9CCF+B*9DFFGF@DEAB9BFFGGDEFFGDEFDFGF=?GGC
@M03364:276:000000000-BLYN8:1:1101:26895:13780 2:N:0:1
GGACTACTAGGGTTTCTAATCCTGTTTGCTCCCCACGCTTTCGCACCTGAGCGTCAGTCTTCGTCCAGGGGGCCGCCTTCGCCACCGGTATTCCTCCAGATCTCTACGCATTTCACCGCTACACCTGGAATTCTACCCCCCTCTACGAGACTCTATCTTGCCAGTTGCAAATGCAGTTCCCAGGTTGAGCCCGGGGATGTCACATCTGACTTAACAAACCGCCTGCGTGCGCTTTACGCCCAGTAATTCCG
+
CCCCCDDCCFFGEE;EFECFF9FFC<@FGGGGGGGEGGFGGGGFFGEGGGGGGC:CGGGCDDFGEGGGGGGGGGGECCBEFB?E,:@FGCDF<F;?ECGFGFGGGAEFEFG7FEG9E+@>7@9AEGCFF@ABD<AD=,DFEEE6=BFCEEGG,;3,8,@EFC;DCG,@@A;;EGGGGGF,,>88>EFC6DFGEGCG5B*3:7:++<+2+;>77;FG>C81)/877F256>@3C*/:B<E*:526::9)*:*
@M03364:276:000000000-BLYN8:1:1101:27806:13809 2:N:0:1
GGACTACAGGGGTTTCTAATCCTGTTTGCTCCCCACGCTTTCGCACCTGAGCGTCAGTCTTCGTCCAGGGGGCCGCCTTCGCCACCGGTATTCCTCCAGATCTCTACGCATTTCACCGCTACACCTGGAATTCTACCCCCCTCTACGAGACTCTAGCTTGCCAGTTTCAAATGCAGTTCCCAGGTTGAGCCCGGGGATTGCACATCTGACTTAACAAACCGCCTGCGTGCGCTTTACGCCCAGTAATTCCG
+
CCCCCGCFGGGGGGGFFGGAFEGGFGGGGAFEGCFFGGCGGGGEDEGGGFGGGGG7@FFCFFFGG>FGGGCFG:FEGCFFGGFGGFGGEGGGE9CECFGGCFFFGGGGGCGEGEF8CC+@FFAEEFFGFGGG9DGDCDGG7CEGA9FGGECC8DEGGGC8CGGF7@;>FACGGGGF<CEE6EF8FDD77C?EEG>E5CG**39CFGCGCF7CFGG>CFG5=G3;:FB>BFF37/96B0?:C>?FGF?):D*
@M03364:276:000000000-BLYN8:1:1101:15838:13816 2:N:0:1
GGACTACAGGGGTATCTAATCCTGTTTGCTCCCCACGCTTTCGAGCCTCAGTGTCAGTTACAGGCCAGAGAGCCGCTTTCGCCTCCGGTGTTCCTCCATATATCTACGCATTTCACCGCTACACATGGAATTCCACTCTCCTCTCCTGCACTCAAGTCTCCCAGTTTCCAATGCACACAATGGTTGAGCCACTGCCTTTTACATCAGCCTTAAGAAACCACCTGCGCTCGCTTTACGCCCAATAAATCCGG
+
@<<CCEGGEGGGGGFGFEDFEFGGGGCFGGGGGGFFEGE7CFGGGGGGGGGGFGFFGGGFCAFGGGGGGCFCFFCG7FFGFG@7BFCE7>CE,C,CFCFGGFGGGGGC:FCFCFEGFCFGGCFG9?DFFFAFEEG:EE,AEFBFFGG8EEGGGDF?D=FFFFF,6C,@EF9D=8=EGG6@AECDG6D,C:CFFGFG?EDGCFGG>:C*;C7C8+:5AF8CFDA=:ABB504?/:DC>@BEE>@4CD6?>87
@M03364:276:000000000-BLYN8:1:1101:29077:13817 2:N:0:1
GGACTACAAGGGTTTCTAATCCTGTTTGCTCCCCACGCTTTTGCACCTGAGCGTCAGTCTTCGTCCAGGGGGCCGCCTTCGCCACCGGTATTCCTCCAGATCTCTACGCATTTCACCGCTACACCTGGAATTCTACCCCCCTCTACGAGACTCTAGCTTGCCAGTTTCAAATGCAGTTCCCAGGTTGAGCCCGGGGATTTCACATCTGACTTAACAAACCGCCTGCGTGCGCTTTACGCCCAGTAATTCCG
+
CCCCCGGFGGGGGGGGGGGGGGGGGGGGGGGGGGGGGGGGGGGFCFGGCFFGGGGGGACGGCG<FGFCFGGGGGGGGEGGGG:EGGGGGEG9FGFGGGGG,?,AEFFGF7:BAGG<FG7CFGEAEGGGCEFFGGGCDFG7==8FGDD6CEC:EACFFGFFGGGGFCDFEG,@BCGDDGGGGFGGG9DGF@24?;EECCGGGFC7F*@DF7>;C7;CDF*A:EDD0F9>@EFF39<AF:58CE?67*95D>>
@M03364:276:000000000-BLYN8:1:1101:18661:13836 2:N:0:1
GGACTACCGGGGTTTCTAATCCTGTTTGCTCCCCACGCTTTCGCACCTGAGCGTCAGTCTTCGTCCAGGGGGCCGCCTTCGCCACCGGTATTCCTCCAGATCTCTACGCATTTCACCGCTACACCTGGAATTCTACCCCCCTCTACGAGACTCTAGCTTGCCAGTTTCAAATGCAGTTCCCAGGTTGAGCCCGGGGATTTCACATCTGACTTAACAAACCGCCTGCGTGCGCTTTACGCCCAGTAATTCCG
+
CCCCCGGGGGGGGGGGGGGGGGGGGGGGGGGGGGGGGGGGGGGGGGGGGGGGGGGGGGGGGGGGGGGGGGGGGGGGGGGGGGGGGGGGGGGGGCEEGGGGGGGGGGGGGGGDGGGGGGGGGGGGGGGGCGGCFGGGGGGGGGGGAEGGGGGGFGGFDGGCGFGGFGFGGDFGGFGGGGGGGFGEGGFFGGGGCGGGDGGFCGFF=GGGGGDFFGGGGGGGD*<6?F>F?FFDG3F961C:>>?FF7@DGG7
@M03364:276:000000000-BLYN8:1:1101:27566:13883 2:N:0:1
GGACTACTCGGGTATCTAATCCTGTTTGCTCCCCACGCTTTCGCACCTGAGCGTCAGTCTTCGTCCAGGGGGCCGCCTTCGCCACCGGTATTCCTCCAGATCTCTACGCATTTCACCGCTACACCTGGAATTCTACCCCCCTCTACGAGACTCTAGCTTGCCAGTTTCAAATGCAGTTCCCAGGTTGAGCCCGGGGATTTCACATCTGACTTAACAAACCGCCTGCGTGCGCTTTACGCCCAGTAATTCCG
+
CCCCCFFDFGGGGGGGGGGGGGGGGGGGGGGGGGGGGGCFGFGGGEGGGGGGGGGCEAFGGGGGGGGGGGGGGGEGGGGGGGGGCEEEGGGGEFFGGGC9AFF<EFGCFGGGFGGGGGGGDGGGGGGGFGGGGGGGGGDGGGGGGGGCGCB7EDGAFGC?DFFCGGGGGFEFGGGFFFCF?C,DF:@FGG6CEGGDGD?++;CDFFFC>FF+:CCDCF@585>;<F9DFFFFG5C4*48?E)39*:827:7
@M03364:276:000000000-BLYN8:1:1101:24379:13909 2:N:0:1
GGACTACAAGGGTATCTAATCCTGTTTGCTCCCCACGCTTTCGCACCTGAGCGTCAGTCTTCGTCCAGGGGGCCGCCTTCGCCACCGGTATTCCTCCAGATCTCTACGCATTTCACCGCTACACCTGGAATTCTACCCCCCTCTACGAGACTCTAGCTTGCCAGTTTCAAATGCAGTTCCCAGGTTGAGCCCGGGGATTTCACATCTGACTTAACAAACCGCCTGCGTGCGCTTTACGCCCAGTAATTCCG
+
CCCCCCCFFFFGGFGFGFGGFCFGGGDGFGGGGGGGDGGGGGEGGCGGGFGGGBFECF9AFFDEGGCFGGEGGGGGGCFGGGGGGGEEGEGGGGFEFD<EFGGGCCGGGECFFGDDGGGGFEGGGGGGGGGGGGGFFGFCEGGGGFD+>>CDCB>FGGAFGGGGFFFGDE;CFGGFGFG;9?F>,:DFGGFGDGEG7E6C@CFDFC+:++;DFF>FF<@*=EBDDA@D?DD3)795@:*:E><?GF62CC9
@M03364:276:000000000-BLYN8:1:1101:12577:13917 2:N:0:1
GGACTACTCGGGTATCTAATCCTGTTTGCTCCCCACGCTTTCGAGCCTCAGTGTCAGTTACAGGCCAGAGAGCCGCTTTCGCCCCCGGTGTTCCTCCATATATCTACGCATTTCACCGCTACACATGGAATTCCACTCTCCTCTCCTGCACTCAAGTCTCCCAGTCTCCAATGCACACAATGGTTCAGCCCCTGCCTTTTACATCAGACGTAAGAAACCACCTGCACTCGCTTTACGCCCAATAAATCCGG
+
<C<CCGGC,-,+CB8C<C@,,<E9ECFF9AA;C,CFE+B@CFG<CFCCEG<EF@FEEGF9F<<,,,:CED@BFFGG77AEE78,+86>=F:,CEAF<4,,@A,A95<F:?=F<F9,,6@=@@FGFFG8F99AFC;?E=>EECFF,,3EFF8+@,8,@,,@8@8>>,,6,@>9189D3=>+4>63,,3,@C+3AEG,9;@CFF,+4+*37*3993=20;6C54;(()(+0):)*/+1)(38/=(0:1769DC
@M03364:276:000000000-BLYN8:1:1101:13705:13946 2:N:0:1
GGACTACTCGGGTTTCTAATCCTGTTTGCTCCCCACGCTTTCGAGCCTCAGTGTCAGTTACAGGCCAGCGAGCCGCTTTCGCCTCCGGTGTTCGTCCATATATCTACGCAATCCACCCCTACCCATGGAATTCCCCCCTCCTCTCCTGCACTCAAGTCTCCCCGTTTACAATGTACACAATGGTTGCGCCCCGCCCTTTTACATCAGACTTACGAAACCCCCTGCGCTCGCTTTATGCCCAACAAATCCGG
+
B@CC8,E<<FFG@@,6@,C,CFAFGG<6CFFGG76FCF@;9E@6,B@@E@<EF@,@6C,<<CE,DF<F7::6C::F+,BA,BC,FG+C@:?,5,,8C@55?,,9,9,A@@+B,4,AF+4@:F,A,4,,5,,,8948+8>CGGGGGGFD@,6=EF,,6@;>@D++5,,3@,,5@,,@,73*,@8D,*,**4*=*4*/?FGG+:1=8>*;8*:10175*:**:*.,686)6<))/5*)*)<865(0***)2)1
@M03364:276:000000000-BLYN8:1:1101:21590:13970 2:N:0:1
GGACTACAAGGGTTTCTAATCCTGTTTGCTCCCCACGCTTTCGCACCTGAGCGTCAGTCTTCGTCCAGGGGGCCGCCTTCGCCACCGGTATTCCTCCAGATCTCTACGCATTTCACCGCTACACCTGGAATTCTACCCCCCTCTACGAGACTCTAGCTTGCCAGTTTCAAATGCAGTTCCCAGGTTGAGCCCGGGGATTTCACATCTGACTTAACAAACCGCCTGCGTGCGCTTTACGCCCAGTAATTCCG
+
CCCCCGGGGGGGGGGGGGGGGGGGGGGGGGGGGGGGGGGGGGGGGGGGGGGGGGGGGGGGGGGGGGGGGGGEGGGGGGGGGGEGGGGGGGGGGGGGFFGGGGGGGGGGGGGGGGGGGGGGGGGGGGGFGGGGGGGGEGGFGGEGFGGGGC@GGGGGGGGGGGGFGGFGGGGGGFFGGFGGGGGGGGCGGGGGGCGGGEGGGGGGF*::CFGGGGGG7FGFAGF@DA6D?E5>GDGFFFGGGB?FG76:C:0
@M03364:276:000000000-BLYN8:1:1101:8043:13979 2:N:0:1
GGACTACTCGGGTATCTAATCCTGTTTGCTCCCCACGCTTTCGCACCTGAGCGTCAGTCTTCGTCCAGGGGGCCGCCTTCGCCACCGGTATTCCTCCAGATCTCTACGCATTTCACCGCTACACCTGGAATTCTACCCCCCTCTACGAGACTCTAGCTTGCCAGTTTCAAATGCAGTTCCCAGGTTGAGCCCGGGGATTTCACATCTGACTTAACAAACCGCCTGCGTGCGCTTTACGCCCAGTAATTCCG
+
CCCCC8FGGGDGGDGGGGGGCGGGGGGGGGGGGGGGEEGGDGGGEGGGGGGGGGGGGGGGGGGGGGGGGGGEEGGGGGGGFGGGGGGGGGGGGGGGFFGFGGGGGFFGGGGGGGGGFGGGECFGC:FGGGGGGGFGGGGGGGGGFGGG88EFGGGGGGGGGGGGGFGGGGGGGGGGGGGGGGGGGGGGCGGGG5BE=EGGGGGGFGC:@CGFGGGGGGGCACB6<FBF:DFFGGG<FFGGEB0@CCF<FF6
@M03364:276:000000000-BLYN8:1:1101:10518:13996 2:N:0:1
GGACTACTCGGGTTTCTAATCCTGTTTGCTCCCCACGCTTTCGCACCTGAGCGTCAGTCTTCGTCCAGGGGGCCGCCTTCGCCACCGGTATTCCTCCAGATCTCTACGCATTTCACCGCTACACCTGGAATTCTACCCCCCTCTACGAGACTCTAGCTTGCCAGTTTCAAATGCAGTTCCCAGGTTGAGCCCGGGGATTTCACATCTGACTTAACAAACCGCCTGCGTGCGCTTTACGCCCAGTAATTCCG
+
CCCCCGGGFGGGGGGGGGGGGFGGGGGGGGGGGGGGGD@GGGGGGFGGGFGGGGGGGFAFGGGGEGGGFGGGGGGGGGGGGGGGGGGGG>FCFGGGGGDFFGGFFCFFCEEGFGGGGGGEEEG8EFD<DAGGGGGGGBFGGGGGGGGGGGEGGGGGGGGGGG9DDAEGCAEFACFGGGG@ECFGGEGGGGCECCE5:CGC>+AD60@CC>CCCFGGGGGGEGEDFF>FFFFFG3C9FFGGC5?FGFBDGG4
@M03364:276:000000000-BLYN8:1:1101:21603:14020 2:N:0:1
GGACTACTGGGGTTTCTAATCCTGTTTGCTCCCCACGCTTTCGCACCTGAGCGTCAGTCTTCGTCCAGGGGGCCGCCTTCGCCACCGGTATTCCTCCAGATCTCTACGCATTTCACCGCTACACCTGGAATTCTACCCCCCTCTACGAGACTCTAGCTTGCCAGTTTCAAATGCAGTTCCCAGGTTGAGCCCGGGGATTTCACATCTGACTTAACAAACCGCCTGCGTGCGCTTTACGCCCAGTACTTCCG
+
CCCCCGGGGGGGGGGGGGGGGGGGGGGGGGGGGGGGGGGGGGGGGGGGGGGGGGGGGGGGGGGGGGGGGDGGGGGGGGGGGGGGGGGGGGGGGFGGGGGGGGGGGGGGGDGGGGGGGGGGGGGGGGGGGGGGGGGGGEGGGGGGGGGGCCGGFGEGGGGECFGGGGGGFFGGGGGGGGGG?FG5?FGG6CFGGGDGGGFGGFGGFGGF7CFGGGGGGGGGFGFF<FBF:>EFGGCBF1CEGE?FG7@DGG*
@M03364:276:000000000-BLYN8:1:1101:19213:14030 2:N:0:1
GGACTACAAGGGTATCTAATCCTGTTTGCTCCCCACGCTTTCGCACCTGAGCGTCAGTCTTCGTCCAGGGGGCCGCCTTCGCCACCGGTATTCCTCCAGATCTCTACGCATTTCACCGCTACACCTGGAATTCTACCCCCCTCTACAAGACTCTAGCCTGCCAGTTTCGAATGCAGTTCCCAGGTTGAGCCCGGGGATTTCACATCCGACTTGACAGACCGCCTGCGTGCGCTTTACGCCCAGTAATTCCG
+
CCCCCGGGGGGGGGGGGGGGGGGGGGGGGGGGGGGGGGGGGGGGGGGGGGGGGGGGGGGGGGGGGGGGGGGGGGGGGGGGGGGGGGGGEEGGGDFGGGFFGGGGGGGGGGGGGGGGGGGGGGGGGGGGGGGGGGGGGGFGGGGFGGGGGGGGGGGFGGGGFGGFGFGGGGGCFGGGFDGFGGGGGGGG?CFGGGGGEGGGGDFGFDDDDDGDFGGGGGG=AGABBFBB?EEDGG:<FF>EGFB?FGFFGGD
@M03364:276:000000000-BLYN8:1:1101:21006:14033 2:N:0:1
GGACTACAGGGGTTTCTAATCCTGTTTGCTCCCCACGCTTTCGCACCTGAGCGTCAGTCTTCGTCCAGGGGGCCGCCTTCGCCACCGGTATTCCTCCAGATCTCTACGCATTTCACCGCTACACCTGGAATTCTACCCCCCTCTACGAGACTCTAGCTTGCCAGTTTCAAATGCAGTTCCCAGGTTGAGCCCGGGGATTTCACATCTGACTTAACAAACCGCCTGCGTGCGCTTTACGCCCAGTAATTCCG
+
CCCCCGGGGGGGGGGGGGGGGGGGGGGGGGGGGGGGGGGGGGGGGGGGGGGGGGGGGGGGGGGGGGGGFGCGGGGGGGGGGGGGGGGGGGGGGGGGGGGGGGCFGGGGGGGGGGGGGGGGGGGGEFGGFGGGGGGGGG6FCGGGCG687:CGGGGGGGCF@DFGGGGGFFGGGGG?DEGGGFCFGGGFFGGG=EEGEEEGGFFG:DCC>FFCC7:7:4EGEGF<0>>D0>@57DFAFBGGGE<FGGF9GG7
@M03364:276:000000000-BLYN8:1:1101:21919:14089 2:N:0:1
GGACTACAAGGGTATCTAATCCTGTTTGCTCCCCACGCTTTCGAGCCTCAGCGTCAGTTACAGACCAGACAGCCGCCTTCGCCACTGGTGTTCTTCCATATATCTACGCATTTCACCGCTACACATGGAGTTCCACTGTCCTCTTCTGCACTCAAGTTTCCCAGTTTCCGATGCACTTCTTCGGTTGAGCCGAAGGCTTTCACATCAGACTTAAGAAACCACCTGCGCTCGCTTTACGCCCAATAAATCCG
+
CCCCCGGFGGGGGGGGGGGGGGGGGGGGGGGGGGGGGGGGGGGFGGGGEGGGGFGGGGGF9FEGGGGGGFGGGGGGGGGGGGGGGGGGGGGGGFGGGGCFGFDGGGGGGGGGGGGGGGGGGGGGGGGGGGGGGFF9FFGGGGGGGG9;FAE8FGGGGGFFGGFGGGGGFEGGGEGGGGGGFFGGGGEGGFGGE>EEFGDCCFGGFC+ACDG>@CDGF7EGFGFBEFFB@FFFG:C<=7EGEE@FG:A3CC:
@M03364:276:000000000-BLYN8:1:1101:24666:14140 2:N:0:1
GGACTACAAGGGTTTCTAATCCTGTTCGCTACCCATGCTTTCGAGCCTCAGCGTCAGTTGCAGACCAGACAGCCGCCTTCGCCACTGGTGTTCTTCCATATATCTACGCATTTCACCGCTACACATGGAGTTCCACTGTCCTCTTCTGCACTCAAGTCTCCCAGTTTCCAATGCACTTCTTCGGTTGAGCCGAAGGCTTTCACATTAGACTTAAAAGACCGCCTGCGCTCGCTTTACGCCCAATAAATCCG
+
CCCCCGGGGGGGGGGGGGGGGGGGGGGGGGGGGGGGGGGGGGGGGGGGGGGGGGGGGGGGGGGGGGGGGGGCFGDEGGGGGDGGGGGGGGGGGGGGGGGGGGFGGGGGGGEGGFFGGDGGGGGGGGGGGGGGGGGGGGFFGGGGGGGGGGFGGGCCGGGFGFFGGGGGGGGGGGGGGGAFGGGGEGGGGGGG>CEGGGFGGGGGCFFCFGGE>DF7=FGG>CBFDA@A95BFGFGFFFGGGEDFFGFFGFD
@M03364:276:000000000-BLYN8:1:1101:5178:14141 2:N:0:1
GGACTACACGGGTTTCTAATCCTGTTTGCTCCCCACGCTTTCGCACCTGAGCGTCAGTCTTCGTCCAGGGGGCCGCCTTCGCCACCGGTATTCCTCCAGATCTCTACGCATTTCACCGCTACACCTGGAATTCTACCCCCCTCTACGAGACTCTAGCTTGCCAGTTTCAAATGCAGTTCCCAGGTTGAGCCCGGGGATTTCACATCTGACTTAACAAACCGCCTGCGTGCGCTTTACGCCCAGTAATTCCG
+
CCCCCGGGGDGGGGEGGGGGGGGGGGGGGGGGGGGGGGGGGGGGGGGFEGGGGGGGGGGGGGGGG:FGGGGGGGGGGGGGGGGGGGGGGGGGGG;FGGFGGGGGGGAFGGGGGFGGGGGGGGGGGGGGGGGGGGFFGGGF7EECGFEE8EGGGGFGGGGCCFGGFGGGGGGGGGFGFFGDE;ECGCFF?FGGGGGCEGFGGFGG6<FGG+:CFGGGGGGGEGBF?FFB15>BDCFA*:GGGF:?>77>DG9
@M03364:276:000000000-BLYN8:1:1101:20079:14145 2:N:0:1
GGACTACTAGGGTTTCTAATCCTGTTTGCTCCCCACGCTTTCGAGCCTCAGTGTCAGTTACAGGCCAGAGAGCCGCTTTCGCCTCCGGTGTTCCTCCATATATCTACGCATTTCACCGCTACACATGGAATTCCACTCTCCTCTCCTGCACTCAAGTCTCCCAGTTTCCAATGCACACAATGGTTGAGCCACTGCCTTTTACATCAGACTTAAGAAACCACCTGCGCTCGCTTTACGCCCAATAAATCCGG
+
CCCCCGGGFGGGGGGGGFGGGGGGGGGGGGGGGGGGGGGGGGGGGGGGGGGGGGGGGGGGGGFGGGGGFGGGGGGGGGGFGGGGGGGGGGGGGGGGGGGGGGGGGGGGGGGGGGGGGGGGGGGGGGGGFGGGGGGGGCFFGGGDDGGE@ECFGFEFEFGGFGFGGGGGGF9FGGCGGG6DFGEDGGGGGGGGGFGGGGFAFGFFFGFGGCFFGGGGGGGGFGFBBD45=>BFGFGFD=EGG3;AGGFFFGD
@M03364:276:000000000-BLYN8:1:1101:29141:14165 2:N:0:1
GGACTACTAGGGTATCTAATCCTGTTTGCTCCCCACGCTTTCGCACCTGAGCGTCAGTCTCCGTCCAGGGAGCCGCCTTCGCCACCGGTATTCCTCCAGATATCTACGCATTTCACCGCTACACCTGGAATTCTACTCCCCTCTACGAGACTCAAGCTTGCCAGTTTCAAATGCAGTTCCCAGGTTGAGCCCGGGTATTTCACATCTGACTTAACAACCCGCCTGCGTGCGCTTTACGCCCAGAAATTACG
+
CCCCCGG<DFFCFGGGGGGGGGA@FCGGGGGFCGFECFGGGGGE:F@EAFGG7CFEGGG,,,@CEGGG<7,8+8@+FC4CD?B,8,7+@=DEFFE,B=8FF,=FEGGG7F7F9FCF,?F6>F,E,9=FFE9:,CE4,8,8>8C8=E8+++++6,8@,6@,+@9=BEGGGG;>E,D9;@:,,,3+8,5AFGFD**5**DF:+:::+988@CD5+=878?*/)/)(-),.6AEAC3C4@(B7*.,)2**-*2*
@M03364:276:000000000-BLYN8:1:1101:19921:14168 2:N:0:1
GGACTACCAGGGTTTCTAATCCTGTTTGCTACCCATGCTTTCGAGCCTCAGCGTCAGTTACAGACCAGACAGCCGCCTTCGCCACTGGTGTTCTTCCATATATCTACGCATTTCACCGCTACACATGGAGTTCCACTGTCCTCTTCTGCACTCAAGTTCCCCAGTTTCCGATGCACTTCTTCGGTTGAGCCGAAGGCTTTCACATCAGACTTAAGAAACCGCCTGCGCTCGCTTTACGCCCAATAAATCCG
+
CCCCCGGFEFGDFFGGEFGFEFAFGFGEFGFEFCFDFGGGGGGGGGGGGGFFGF@EE,C,C9EEFG@8@DFCFGGGGGEGFGGEGGGFAFFFFFFGGGGGGDGGGGFGGFGECAFGAFECFGGFGGGGDGGE9FFFGGGFGFGCFFGFFGG?CGGFFFGG9EDGGCFGCEGGGG,@D?FGGCDGEGEF8E?:98ECFGFF>CGGC9+5;>DFG+?FGCFFDG>4582?(?>;D47);;E@EE05>:6);;9
@M03364:276:000000000-BLYN8:1:1101:19883:14201 2:N:0:1
GGACTACTCGGGTTTCTAATCCTGTTTGCTCCCCACGCTTTCGCACCTGAGCGTCAGTCTTCGTCCAGGGGGCCGCCTTCGCCACCGGTATTCCTCCAGATCTCTACGCATTTCACCGCTACACCTGGAATTCTACCCCCCTCTACGAGACTCTAGCTTGCCAGTTTCAAATGCAGTTCCCAGGTTGAGCCCGGGGATTTCACATCTGACTTAACAAACCGCCTGCGTGCGCTTTACGCCCAGTAATTCCG
+
CCCCCGGGGGGGGGGGGGGGGGGGGGGGGGGGGGGGGGGGGGGGGGGGGGGGGGGGGGGGGGGGGGDGGGGGGGGGGGGGGGGGGGGGGGGGGGGGGGGGGGGGGGGGGGGDGGGGGGG>FGGGGGGGGGGGGGGGGGGGGGGFGGGGDGGGGGGGGGGGGGGGGGGGGGGGGFGGGGGGGGGGGGGGFFGGGGGGGGGGGGGGACGG7CGFFGGGFGGGFGFFFFFF?FFFGCDBF?GGE>::7:@AGC9
@M03364:276:000000000-BLYN8:1:1101:29109:14226 2:N:0:1
GGACTACTCGGGTATCTAATCCTGTTTGCTCCCCACGCTTTCGCACCTGAGCGTCAGTCTTCGTCCAGGGGGCCGCCTTCGCCACCGGTATTCCTCCAGATCTCTACGCATTTCACCGCTCCACCTGGAATTCTACCCTCCTCTACGAGACTCTAGCTTGCCAGTTTCAAATGAAGTTCCCAGGTTGAGTTCTGGGATTTCACATATCACTTAACAAACCGCCTGCGTACGCTTTACGCCCAGTAATTCTG
+
B@<<@EEFFGGGGDGFFG<<ECFFFGGGFF9@F;@@FG,BF<F7BCC<@EF8FF7,:<,CEEGGGGDGD7+@C+@+@:FGGF>CE,4@FEFF,AEF,FFDAF=?EFBB=:?C,@,B?=+++48AF8FCD<BD;?FC9,,83=>?F>687=8=:FEEGFC,:CFCF9F,C;;;C9,,727@E9C*@E6,A,2;,>D6,4?,+=CC9+1+=+BC+=CC*;:*8*06?A;;(2)297*9+(3*2039C:F<**0
@M03364:276:000000000-BLYN8:1:1101:21526:14237 2:N:0:1
GGACTACTGGGGTTTCTAATCCTGTTTGCTCCCCACGCTTTCGCACCTGAGCGTCAGTCTTCGTCCAGGGGGCCGCCTTCGCCACCGGTATTCCTCCAGATCTCTACGCATTTCACCGCTACACCTGGAATTCTACCCCCCTCTACGAGACTCTAGCTTGCCAGTTTCAAATGCAGTTCCCAGGTTGAGCCCGGGGATTTCACATCTGACTTAACAAACCGCCTGCGTGCGCTTTACGCCCAGTAATTCCC
+
CCCCCGFGGGGGGGGGGFGGFGGGGGGGGGGGGGGGGGGGGCGGGGDFCGGFEGFGGGGGGFGGGGGGGGDFGGGGGGGGGGCEGGGFEGGGGGAEFGGAFGEGGGGGGGGEFGGGFEEGGGGDGGGF@@FFGGFGGGGFGGGGGGCG7CEFGGGGGGDGGGG6DEGFG;BCGGGGFCFGGFC5DFGGFFGFGGGG5C*<CFGG=FDD7FF>CFGF>8C=5EFD?FBBF>:DGGGAF<E:C@BFC7=AGG*
@M03364:276:000000000-BLYN8:1:1101:12978:14283 2:N:0:1
GGACTACTGGGGTATCTAATCCTGTTTGCTCCCCACGCTTTCGCACCTGAGCGTCAGTCTTCGTCCAGGGGGCCGCCTTCGCCACCGGTATTCCTCCAGATCTCTACGCATTTCACCGCTACACCTGGAATTCTACCCCCCTCTACGAGACTCTAGCTTGCCAGTTTCAAATGCAGTTCCCAGGTTGAGCCCGGGGCTTTCACATCTGACTTAACAAACCGCCTGCGTGCGCTTTACGCCCAGTAATTCCG
+
CCCCCGGG9FGGGGGGGGGGGGGGGGGGGGFFGGGGGGGGGGGDGGGGCFGGGGGGGGGFCFGGGGGG@FEGGGGGGDGGGGGGGFFGGGGGGAEFGGFGGGGGFGGFGGGGGDGGGGGGCGGGC8DGGFGGGGGG9DFGGGGGCGG64@EFF9FG9CGDGFFGGGGGFCGFCFG;FGF7D,8DFG6C7CGGDDDG*=FGFCGGFFCFCGGGDFGGGC=C8EEF?)171>EFDCC>FBEGDD??CGBBGF2
@M03364:276:000000000-BLYN8:1:1101:16676:14340 2:N:0:1
GGACTACTCGGGTTTCTAATCCTGTTTGCTCCCCACGCTTTCGAGCCTCAGTGTCAGTTACAGGCCAGAGAGCCGCTTTCGCCACCGGTGTTCCTCCATATATCTACGCATTTCACCGCTACACATGGAATTCCACTCTCCTCTCCTGCACTCAAGTCTACCAGTTTCCAATGCACACAATGGTTGAGCCACTGCCTTTTACATCAGACTTAAGAAACCACCTGCGCTCGCTTTCCGCCCAATAAATCCGG
+
CCCCCFGGGGGGGGGGGGGGGGGGGGGGGGGGGGGGGGGGGGGGGGGGGGGGGGGGGGGGGGGGGDGGGGFGGGGGCFFGGGDGEFGGGGEGGFGGGFGGGGGGGGGGGGGGGGGGGGGGGGGGFGGGF@EFFCGGEFGGGGGGFGGGGGGGGG@EDFGFGGGGGGGGGFAFGGGG,6+DFGGGDCFFG@>FFCCEFEC@ECGGF8C5CG9B@;88DGFDFGF=DFF>=85675+*:9EGG3887DF?<<C
@M03364:276:000000000-BLYN8:1:1101:16015:14349 2:N:0:1
GGACTACCGGGGTTTCTAATCCTGTTTGCTCCCCACGCTTTCGCACCTGAGCGTCAGTCTTCGTCCAGGGGGCCGCCTTCGCCACCGGTATTCCTCCAGATCTCTACGCATTTCACCGCTACACCTGGAATTCTACCCCCCTCTACGAGACTCTAGCTTGCCAGTTTCAAATGCAGTTCCCAGGTTGAGCCCGGGGATTTCACATCTGACTTAACAAACCGCCTGCGTGCGCTTTACGCTCAGTAATTCCG
+
C?@CCD@FFGGFFGE@C<C<C@FGDFE8F@,CFFEGGEFF@FF:F@:4FGGCCCFGECF@@<CEBFCFGDC:=CF@=,8:=,4BCCFCFE@5FFGC,FEFEFGG;,CFDC:7@<,,C=F=CC9A83A,:,78=<E,EGGGGEEFFF8+@*5;D,=3;D,,*@AF3?,?,2>,BFFFDFFEE9?:7,4,=C8:C5EGGCC6CF778*+31:7+2CC7DDFGFG34(7()-)859D3)7-C*/779**/-0*0
@M03364:276:000000000-BLYN8:1:1101:24403:14412 2:N:0:1
GGACTGCTCGGTGATCTAATCCTGTTTGGTCCCCACGCATTCGCCCCTGAGTGTCACGTACAGGCCAGAGAGCCTCTTTCGCCTCCGGTGTTCCTCCATATATCTACGCAGTTCACCGCTACACATGGAATTCCACTCTCCTCTCCTGCACTCAAGTCTCACCGTTTCCAATGCACACAATTGTTGAGCCACTGCCTTTTACATCAGACTTAAGCAACCACCTGCGCTCGCATTACGCCCAATAAATCTGG
+
A-A-A,6CCC:6,,;,6C6E6,C,;;,;,,,6,CF+C++6B<F,,,+4,6C6,CE,,866,,6:FFC6,E,B<C,C@E@EFB:C,BEE7>B,9,@,,A<<<9=<=,,,4,++CF,5?CCEFCFG94,A?,9A9?,FG8DFC==FFFA8@4>DFE,96,6,,,,+833DF9F>8,@3@,+89,,5,D,4,36DF,,@?D,E;;;@++***3+22;+<0*<E>EF=29:)285):C+/51***0()*1;)+1;
@M03364:276:000000000-BLYN8:1:1101:26944:14425 2:N:0:1
GGACTACCAGGGTTTCTAATCCTGTTTGCTCCCCACGCTTTCGCACCTGAGCGTCAGTCTTCGTCCAGGGGGCCGCCTTCGCCACCGGTATTCCTCCAGATCTCTACGCATTTCACCGCTACACCTGGAATTCTACCCCCCTCTACGAGACTCTAGCTTGCCAGTTTCAAATGCAGTTCCCAGGTTGAGCCCGGGGATTTCACATCTGACTTAACAAACCGCCTGCGTGCGCTTTACGCCCAGTAATTCCG
+
CCCCCG@FGGGGGGGGGGGGGGGGGGGGGGGGGGFCGDGGGCGGGGGGFCFGGGDEGFGGGGGGEGGDFGGGGGGGGGGGGGGFGGGGGGGFGGGGCFFGGGDFC<FGGGGGFFGGGGGG:FGGGGGGGFGGGGGGBFG@EGGGGCFGGD8+DGGGGGGGGGGGGGGGGGFGC9EGGGFEFG6FGGGGGGFGGGGDDGFGGGGCCCCG7+:CCFDGD<F5BDFD?A(71BEBGD<BFF5:E>:?GFFFCF7
@M03364:276:000000000-BLYN8:1:1101:9615:14427 2:N:0:1
GGACTACAGGGGTTTCTAATCCTGTTTGCTCCCCACGCTTTCGCACCTGAGCGTCAGTCTTCGTCCAGGGGGCCGCCTTCGCCACCGGTATTCCTCCAGATCTCTACGCATTTCACCGCTACACCTGGAATTCTACCCCCCTCTACGAGACTCTAGCTTGCCAGTTTCAAATGCAGTTCCCAGGTTGAGCCCGGGGATTTCACATCTGACTTAACAAACCGCCTGCGTGCGCTTTACGCCCAGTAATTCCG
+
CCCCCGGGGGGGGGGGGGGGGGGGGGGGGGGGGGGGGGGGGGGGGGGGGGGGGGGGGGGGGGGGGGGGGGGGGGGGGGGGGGGGGGGGGGGGGGGGGGGGGGGGGGGGGGGGGGGGGGGGGGGGGGGGGGGGGGGGGGGGGGGGGGGGGGGGGGGGGGGGGGGDFGGGGGGGCGFCFGGGGGGEGGCGGFGGGGGDEGGGGDGGFGGGFGGGGGGGFGGGDEFFFFFE<BFFGDGDFFGGGBBFDF?AGG*
@M03364:276:000000000-BLYN8:1:1101:20829:14431 2:N:0:1
GGACTACCAGGGTTTCTAATCCTGTTTGCTCCCCACGCTTTCGAGCCTCAGTGTCAGTTACAGGCCAGAGAGCCGCTTTCGCCACCGGTGTTCCTCCATATATCTACGCATTTCACCGCTACACATGGAATTCCACTCTCCTCTCCTGCACTCAAGTCTACCAGTTTCCAATGCATACAATGGTTGAGCCACTGCCTTTTACACCAGACTTAATAAACCACCTGCGCTCGCTTTACGCCCAATAAATCCGG
+
CCCCCGGFGDGGDFGGAFFCFFGGEGA<EFFGGEFGDFG@CECFGGGGFFFCFFGGGFGGGGA@<FGGFEGGGGGGEDFDGEGGGGFFGCFEDFDGGCFFCF,EEEGGFGGGGGAFFDEGGGGDGAFGE=EEGFFA9=FFGGFGFE,@EE@=DFGFAFCC;DFD9>DG:D,@,,7=8@=DFGC=DCG8F>8@FF?,@3EFFCCFFGCCF*++5;;<DGGC?E4644>5:6;4C:7889EGE)()*2+90)1
@M03364:276:000000000-BLYN8:1:1101:14591:14445 2:N:0:1
GGACTACTAGGGTTTCTAATCCTGTTTGCTCCCCACGCTTTCGCACCTGAGCGTCAGTCTTCGTCCAGGGGGCCGCCTTCGCCACCGGTATTCCTCCAGATCTCTACGCATTTCACCGCTACACCTGGAATTCTACCCCCCTCTACGAGACTCTAGCTTGCCAGTTTCAAATGCAGTTCCCAGGTTGAGCCCGGGGATTTCACATCTGACTTAACAAACCGCCTGCGTGCGCTTTACGCCCAGTAATTCCG
+
CCCCCGGGGGGGGGGGGGGGGGGGGGGGGGGGGGGGGGGGGGGGGGGGGGGGGGGGGGGGGFFGGGGFDGGEGGGGGGGGGGGGGGGGGGDGGGGFGGGGGFFGFGGGGGCCFGGGGGGGGGGGGFGFFGGFFGGGFGGGGGGGGGF>>EGGGGGGGGCDDGGCGFGGGGGGGGGFGGGGGGGCFFGGGGFGECEGGGGFDDGGFGGCCFGGGGGGGFGGFD5??FFFFF5B<7><?1EEGF6?>7@>C:2
@M03364:276:000000000-BLYN8:1:1101:18820:14459 2:N:0:1
GGACTACAGGGGTTTCTAATCCTGTTTGCTCCCCACGCTTTCGAGCCTCAGTGTCAGTTACAGTCCAGAGAGCCGCTTTCGCCTCCGGTGTTCCTCCATATATCTACGCATTTCACCGCTACACATGGAATTCCACCCTCCTCTCCTGCACTCAAGCCTCCCAGTTTCCAATGCACACACTGGTTGGACCCCGGCGTTTTAACTCAGAATTAAGCAACCACCCTCCCTCGCTTTACGCCCCATAAATTCGG
+
CCCCCGGGGGGGGGGGGGGGGGGGGGGGGGG@FGGGGGGGGGG8FDGGGGG,FGGGGG<F9<F,CFGGDGGGGGGG+CFGGGG7F<BFFGGGGGGGGFGGFGFGGDGGGGDGGGGGGGGGGGGG,AFFGGFGGFGG,++86,DFCF>=EGGGGDFF,3@,>CGFGGDF8DFGFGG,@8++@>D7@++,<C++*@:::CCE7*,2;*;*1+4=+++:<4C5):)(0)/=;)8)98+))(=8*8();:*):*2
@M03364:276:000000000-BLYN8:1:1101:23439:14475 2:N:0:1
GGACTACTAGGGTTTCTAATCCTGTTTGCTCCCCACGCTTTCGCACCTGAGCGTCAGTCTTCGTCCAGGGGGCCGCCTTCGCCACCGGTATTCCTCCAGATCTCTACGCATTTCACCGCTACACCTGGAATTCTACCCCCCTCTACGAGACTCTAGCTTGCCAGTTTCAAATGCAGTTCCCAGGTTGAGCCCGGGGATTTCACATCTGACTTAACAAACCGCCTGCGTGCGCTTTACGCCCAGTAATTCCG
+
CCCCCFFGGGGGGGGGGGGGGGGGGGGGGGGGGGGGGGGGGGGGGGGGGGGGGGGGGGGGGGGGGGGGGGGGGGGGGGGGGGGGGGGGGGGGGGGGGGGGGGGGGGGGGGGGGGGGGGGGGGGGFGGGGGGGGGGGGGFGGGGGGGGGGGGGGGGGFFGGGGGFGGGGGGGGGGGGGGGGGGGGBFGFFGGGGGGGGGGGGGGGFGGGGGGGGGGGFGGGAGFFFFFFFFDFGGGFFFGEGE66F7@BFG*
@M03364:276:000000000-BLYN8:1:1101:4603:14498 2:N:0:1
GGACTACTGGGGTATCTAATCCTGTTTGCTCCCCACGCTTTCGCACCTGAGCGTCAGTCTTCGTCCAGGGGGCCGCCTTCGCCACCGGTATTCCTCCAGATCTCTACGCATTTCACCGCTACACCTGGAATTCTACCCCCCTCTACGAGACTCTAGCTTGCCAGTTTCAAATGCAGTTCCCAGGTTGAGCCCGGGGATTTCACATCTGACTTAACAAACCGCCTGCGTGCGCTTTACGCCCAGTAATTCCG
+
CCCCCGGGGGGGGGGGGGGGGGGGGGGGGGGGGGGGGDGGGGGGGGGGGGFGGGGGGGGGGGGGGGGGGGGGGGGGGGGGGGGGGGGGGEGGGGGGGGGGGGGGGGGGGGGGGDGGGGGGGGGGGGGGGGGGGGGGGGFGGGGGGGGDGGGGGGGGGGGGGGGGGGGFFGGGGGGGGGGCEGGFGGGGGGFFGGGD5C:FFGGGFFGGGGFGGGGCCGGFDEED@FFF:3)>GDGFFFGGGFFFGGFB7C9
@M03364:276:000000000-BLYN8:1:1101:9110:14528 2:N:0:1
GGACTACAGGGGTTTCTAATCCTGTTTGCTCCCCACGCTTTCGAGCCTCAGTGTCAGTTACAGGCCAGAGAGCCGCTTTCGCCTCCGGTGTTCCTCCATATATCTACGCATTTCACCGCTACACATGGAATTCCACTCTCCTCTCCTGCACTCAAGTCTCCCAGTTTCCAATGCACACAATGGTTGAGCCACTGCCTTTTACATCAGACTTAAGAAACCCCCTGCGCTCGCTTTACGCCCAATAAATCCGG
+
CCCCCGGFGFEGGGGGGGGGGGGGGGGGG9FFGGGGGGGGGGGCEEGGGGGGGGGGGGFFGGG8DGGGFGGGGGGGCFGGGGGEGDGGGGGGGGGGG@FGFEFGGGGG@FFGGGCGFGGDGGGGGGGGFGGGGFGF;,,?EFGGFGFGFGGFGGGF@EEDCGGGDFGFDCFFEFGFDG66,,D>9+<,@D,3,3D8EDFF+;,2?<;7C*=8F8D+*7:*3?*:>*54()2/:9+1/4EB55(;:1A)0)2
@M03364:276:000000000-BLYN8:1:1101:5001:14582 2:N:0:1
GGACTACTAGGGTTTCTAATCCTGTTTGCTCCCCACGCTTTCGCACCTGAGCGTCAGTCTTCGTCCAGGGGGCCGCCTTCGCCACCGGTATTCCTCCAGATCTCTACGCATTTCACCGCTACACCTGGCATTCTACCGCCCTCTACGAGACTCTAGCTTGCCAGTTTCAAATGCAGCTCCCAGGTTGAGCCCGGGGATTTCACATCTGCCTTAACAAACCGCCGCCGTGCGCGTTCGGCCCAGTATTTCCG
+
C9CCCGFGCFGGGGGGGGGGGEGGGGGGGGFGFGFG:FGDGFGGEEGGFFFCGEGFGFGFGGGFGGGGEGGGEGCFCGGGGGC@CGDGGDGD@C4FF@F9,A;?EFGGGGGFGCDD,@:CCG:FC:FF,D,,CCFFF+>CEGDD,CECEGEFGFGGGGGC:DCGGF9@AAG;FFGG,,@5@FG5,,=C6@BC;*=?**,4+;<FF071+*8;8++2*/C:)7)(()482@5>)17(),28C)30:*1)0*/
@M03364:276:000000000-BLYN8:1:1101:21973:14600 2:N:0:1
GGACTACCCGGGTATCTAATCCTGTTTGCTCCCCACGCTTTCGCACCTGAGCGTCAGTCTTCGTCCAGGGGGCCGCCTTCGCCACCGGTATTCCTCCAGATCTCTACGCATTTCACCGCTACACCTGGAATTCTACCCCCCTCTACGAGACTCTAGCTTGCCAGTTTCAAATGCAGTTCCCAGGTTGAGCCCGGGGATTTCACATCTGACTTAACAAACCGCCGGCGTGCGCTTTACGCCCAGTAATTCCG
+
CCCCCFEFGCFGGGGGFGFGFGGGGGGGGGGGGEFGGD>FGGGGGGGGGFGGGGGGGGGGGGGGGEGGGGGGGDFGGGGGGGGGGGGDFGGGGGGGGGGGEFGGGGGGFCEGFFFGFGGGGGGGGGGDFGGGGGGGGGGFGGGGFGGEGGGGGFGGGGGFGGGGFGGGCA>DEFDCEGGGGGFCFGG?CGF:EGDE*;CCFFGGFGGDFFD7DGGGFF=FEC5(3>(77>EDDGGBB(*:5)4FCFFAFG9
@M03364:276:000000000-BLYN8:1:1101:8202:14626 2:N:0:1
GGACTACACGGGTATCTAATCCTGTTTGCTCCCCACGCTTTCGCACCTGAGCGTCAGTCTTCGTCCAGGGGGCCGCCTTCGCCACCGGTATTCCTCCAGATCTCTACGCATTTCACCGCTACACCTGGAATTCTACCCCCCTCTACGAGACTCTAGCTTGCCAGTTTCAAATGCAGTTCCCAGGTTGAGCCCGGGGCTTTCACATCTGACTTAACAAACCGCCTGCGTGCGCTTTACGCCCAGTAATTCCG
+
CCCCCGGGGGGGGGGGGGGGFGGGGGGGGGFGGGGGGGGGGGGEFGGGGGGGGGGGGGGGGGGGGEDGGGGEGGGGGGGGGGGGGGGDCGGGGGGGGGGGGGGGGGGGGGGGFGGGGGGGGGGGCEGGGGGGGGGGGGFGGGEGFFGEGDEFFFCFDFCGGGGGGGGA7EFFFGFGGGGGCCE8FGGGGGGGGGGG*CFGGGCCFG>FGGGCGDFGGGGGFGA?FFFF0.)))9C4B<CEG>?F7DBAGF7
@M03364:276:000000000-BLYN8:1:1101:7785:14629 2:N:0:1
GGACTACAGGGGTATCTAATCCTGTTTGCTCCCCACGCTTTCGCACCTGAGCGTCAGTCTTCGTCCAGGGGGCCGCCTTCGCCACCGGTATTCCTCCAGATCTCTACGCATTTCACCGCTACACCTGGAATTCTACCCCCCTCTACGAGACTCTAGCTTGCCAGTTTCAAATGCAGTTCCCAGGTTGAGCCCGGGGATTTCACATCTGACTTAACAAACCGCCTGCGTGCGCTTTACGCCCAGTAATTCCG
+
CCCCCGGGGGGDGGGGGGGGGGGGGGGGGGGGGGGGGGGGGGGGEGGGGGGGGGGGGGGGFGGGGGGGGGGGGGGGGGGGGGGGGGGGGGGGGGFFF8FEFGCFGGGGGGEGFGGGGGGGGGGGFGGGGGGCGGGGGGGGGGEGGGGGEGGGFEGGGGGGFGGGFGGGGAFGGGGGGDGGGGFGGGGGFGGGGGDECCFGGGGGFG>77CCFG>FFFG8C3=806FBE())7D3FFFB;EE@6<7>FFGG6
@M03364:276:000000000-BLYN8:1:1101:25048:14653 2:N:0:1
GGACTACTGGGGTTTCTAATCCTGTTTGCTACCCATGCTTTCGAGCCTCAGCGTCAGTTACAGACCAGACAGCCGCCTTCGCAACTGGTGTTCTTCCTTATATCTACGCATTTCACCGCTACACATGGAGTTCCACTGACCTCTTCTGCACTCAAGTTTCCCAGTTTCCGATGCACTTCTTCGGTTGAGCCTAAGGCTTTCACATCAGACTTAACAAACCGCCTACGCTCCCTTTACGCCCAATAAATCCG
+
CCCCCGGGGGGGGGGGGGGGGGGGGGFGDFFGGGFF8FFGGGGFGGGDFGC<@CF>FGDGFFG9F,C8,:CEFDEFEGCEDE,+6,CFCFFGGFEGE,5FFGFGFFGGGGGGFF<FA:@E+F9F=EEFGGFGGFAEFC9EEFGG9FDFAFGGGGG?,>E9EFFGGGGD:++31@DDF?9D3=FDFGGFGFE,,,,3,>FFGGC91;+CFCDGFG8FF5EG*;AD);@F@E5?FGGFF(=EC>1;FCFEG4/
@M03364:276:000000000-BLYN8:1:1101:5976:14698 2:N:0:1
GGACTACTAGGGTTTCTAATCCTGTTTGCTCCCCACGCTTTCGAGCCTCAGTGTCAGTTACAGGCCAGAGAGCCGCTTTCGCCTCCGGTGTTCCTCCATATATCTACGCATTTCACCGCTACACATGGAATTCCACTCTCCTCTCCTGCACTCAAGTCTCCCAGTTTCCAATGCACACAATGGTTGAGCCACTGCCTTTTACATCAGACTTAAGAAACCACCTGCGCTCGCTTTACGCCCAATAAATCCGG
+
CCCCCGGGGGGGGGGGGGGGGGGGGGGGGGGGFGGGGGGGGGGGGGGGGGGGFGFGGGGGGGGGGGGGGGGGGGGGGGGGGGGGGGGGGGGGFGGGGGGGGGCGGGGGGGGGGGGGGGGGGGGFGFGGGGGGFDFGGGGFGGGGDFGEF?FGGG8@E,@EDGGFFGGFGGDGGCFGFFDCFGEEFGG?F7DGGG9:EEGEDGGGFGG57C<FFFFGGDCFF56)5*)9)3??CF@98(4:?=(9>DA)27)
@M03364:276:000000000-BLYN8:1:1101:18169:14714 2:N:0:1
GGACTACCAGGGTTTCTAATCCTGTTTGCTCCCCACGCTTTCGCACCTGAGCGTCAGTCTTCGTCCAGGGGGCCGCCTTCGCCACCGGTATTCCTCCAGATCTCTACGCATTTCACCGCTACACCTGGAATTCTACCCCCCTCTACGAGACTCTAGCTTGCCAGTTTCAAATGCAGTTCCCAGGTTGAGCCCGGGGATTTCACATCTGACTTAACAAACCGCCTGCGTGCGCTTTACGCCCAGTAATTCCG
+
CCCCCGGGGGGGGGGGGGGGGGGGGGGGGGGGGGGGGGGGGGGGGGGGGGGGGGGGGGGGGGGGGGGGGGGGGGGGGGGGGGGGGGGGGGGGGGGGGGGCEFDFGGGGGGGEGGGGGGDGGGGGGGGGGGGGGGGGGGGGGGGGGGGDEEDFFGGGGGGFGCGGGGGGGGGGGGGGGGGGCGGGGGGCCEGGGDGGGGGGGGGGFGGGDDGGGDFFC58=:E3,6F>EFFFFDGGAFFGGGFFFGD?AF70
@M03364:276:000000000-BLYN8:1:1101:3615:14720 2:N:0:1
GGACTACCAGGGTTTCTAATCCTGTTTGCTACCCATGCTTTCGAGCCTCAGCGTCAGTTACAGACCAGACAGCCGCCTTCGCCTCCGGTGTTCCTCCAGATCTCTACGCATTTCACCGCTACACCTGGAATTCTACCCCCCTCTACGAGACTCTAGCTTGCCAGTTTCAAATGCAGTTCCCAGGTTGAGCCCGGGGATTTCACATCTGCCTTAACAAACCGCCTGCGTGCGCTTTACGCCCAGTAATTCCG
+
CCCCCGEEGGGGGGGGGGGGGGGGGGFGFGGGGGGGGGGGFFGGGGGGGGGGGGGDCEGGGGGGGGGGGGGGGGGDEDCFGEGGDEGGCFGGGC,<FFGGGDFG9EDFFGGGGGGGGGGGGGFFGGGGGGGGGGGGG8DFDEGGGGGDGGGGGGGGGGGGGFDFGCFDGFEGAFGFGFEGGC?FDFEFFFGGG>EG>BG9BCGGAF+++2CCGGGGGFFG>EEFDFFD;58BGGGEF;EEC)4F7:=<FG2
@M03364:276:000000000-BLYN8:1:1101:12413:14749 2:N:0:1
GGACTACACGGGTATCTAATCCTGTTTGCTCCCCACGCTTTCGCACCTGAGCGTCAGTCTTCGTCCAGGGGGCCGCCTTCGCCACCGGTATTCCTCCAGATCTCTACGCATTTCACCGCTACACCTGGAATTCTACCCCCCTCTACGAGACTCTAGCTTGCCAGTTTCAAATGCAGTTCCCAGGTTGAGCCCGGGGATTTCACATCTGACTTAACAAACCGCCTGCGTGCGCTTTACGCCCAGTAATTCCG
+
CCCCCGGGGGGGGGGGGGGGGGGGGGGGGGGGGGGGGGGGGGGGGGGGGGGGGGGGGGGGGGGGGGGGGGGGGGGGGGGGGGGGGGGGGGGGGGGGGGGGGGGGGGGGGGGGGGGGGGGGGGGGGGGGFGGGGGGGGFCFGGGGGGGGGGGGGGGGGGGFGGGGGGGGGGGGGGGGGGGGGGGGGGFFFEGFGGGECEFGGGGGFGGGGGGGGGGGGGGGFDFFFFFFFFFFGG3:FFGGGFFFGGFBGG9
@M03364:276:000000000-BLYN8:1:1101:1910:14753 2:N:0:1
GGACTACAAGGGTATCTAATCCTGTTTGCTCCCCACGCTTTCGAGCCTCAGTGTCAGTTACAGGCCAGAGAGCCGCTTTCGCCTCCGGTGTTCCTCCATATATCTACGCATTTCACCGCTACACATGGAATTCCACTCTCCTCTCCTGCACTCAAGTCTCCCAGTTTCCAATGCACACAATGGTTGAGCCACTGCCTTTTACATCAGACTTAAGAAACCACCTGCGCTCGCTTTACGCCCAATAAATCCGG
+
CCCCCGGGGGGGGFGGGGGGCDGGGGGGGGGGGGGFGFGGGGGGGGGGGFFFFEFGGG9FFFGGGCFGGGGGFGGGGGFGGGFGDGGGGFGDGGGGGGAFGGFEGFGDFFFGGGGGGGGGGGGGGGGGFFCFGAEFFGFGGFGGF@9>EDFGGGGGACFF3@FC8EDFCADDFFGFAFGF8DFE9+DFF,@FFGG:EFAFG7CFFFFGFCD>>C+BFG>F?E*4>?A>AF>>FCFF>@GGE:1;DCCEFCC
@M03364:276:000000000-BLYN8:1:1101:16520:14784 2:N:0:1
GGACTACCAGGGTTTCTAATCCTGTTTGCTCCCCACGCTTTCGCACCTGAGCGTCAGTCTTCGTCCAGGGGGCCGCCTTCGCCACCGGTATTCCTCCAGATCTCTACGCATTTCACCGCTACACCTGGAATTCTACCCCCCTCTACGAGACTCTAGCTTGCCAGTTTCAAATGCAGTTCCCAGGTTGAGCCCGGGGATTTCACATCTGACTTAACAAACCGCCTGCGTGCGCTTTACGCCCAGTAATTCCG
+
CCCCCGGGGGGGGGGGGGGGGGGGGGGGGGGGGGGGGGGGGGGGGGGGGGGGGGGGGGGGGGGGGGGGGGGGGGGGGGGGGGGGGGGGGGGGFGGGGGGGGGGGGGGGGGG:FGGGGGGGGGGGGGGGGGGGGGGFGEGGDGGGGGGGGGDGGGGGGFCFGGGGFGGGGGGGGGGGGGGGFGGGGGGGGGGGGGDGGGGGFGFGFGGGGG7FCGGGGGGFDG>DDF>D<FFDD5FAFBGEE7:@CFBAGD9
@M03364:276:000000000-BLYN8:1:1101:24510:14805 2:N:0:1
GGACTACCGGGGTTTCTAATCCTGTTTGCTCCCCACGCTTTCGAGCCTCAGTGTCAGTTACAGACCAGAGAGCCGCCTTCGCCACTGGTGTTCCTCCATATATCTACGCATTTCACCGCTACACATGGAATTCCACTCTCCTCTTCTGCACTCCAGTCTCCCAGTTTTGAGTGACCCTCCTCGGTTGAGCCGAGGGCTTTCACACCCAACTTAAAAGACCGCCTGCGCGCGCTTTACGCCCAATAATTCCG
+
CCCCCGGGGCEGGGGGGGFFGGGGGGGGGFFGGGGCFGGEDFGEFGGGGGG<FGGGGGGGGGCCFGGCFGGGFGGGGGGGGG=EEGGGGGGGGDED<=?<FFEFAFFGGGGGGGGGCEGEEGGGFGGGG9AFFFEFGGGG8=FGGCDDEGGFGFGGGFA@DFGGED=EGGGGFFFC@@FCFGGGGCEGGGGG7@EEGFGGGGGGF4;>7DGCFG7:8CFEAEA??F9A>=BFD<C)92AEGFFFD7/6C77
@M03364:276:000000000-BLYN8:1:1101:25059:14808 2:N:0:1
GGACTACCAGGGTATCTAATCCTGTTTGCTCCCCACGCTTTCGAGCCTCAGTGTCAGTTACAGGCCAGACAGCCGCCTTCGCCACTGGTGTTCTTCCATATATCTACGCATTTCACCGCTACACATGGAGTTCCACTGTCCTCTTCTGCACTCAAGTTTCCCAGTTTCCGATGCACTTCTTCGGTTGAGCCGAAGGCTTTCACATCAGACTTAAGAAACCGCCTGCGTTCGCTTTACGCCCAGTAATTCCG
+
CCCCCGG8,CFGGEGGGGGGGGGGGGFGGG9FGGGCFGGGGGGGGGGGGGGFEGGDGGF9FGG@FEGGGCFGGGGGGGGGGGGGGGGGGGGGGGFGGGGGGGGGGGGGGGGGEGGGGGGEGGGGGGGGGGFFEGGGG8EDFGGGGGGGFGGGGGGGGFC>=FGGFGGG,CCECEGCEFGGAFGGGGGGFFFCGCGDGGGGGCFGFGGFGGGFG+++2;EG5E?=BF22-66DG5CE=1E:C>0AGF79CF;
@M03364:276:000000000-BLYN8:1:1101:4141:14822 2:N:0:1
GGACTACAGGGGTATCTAATCCTGTTTGCTCCCCACGCTTTCGCACCTGAGCGTCAGTCTTCGTCCAGGGGGCCGCCTTCGCCACCGGTATTCCTCCAGATCTCTACGCATTTCACCGCTACACCTGGAATTCTACCCCCCTCTACGAGACTCTAGCTTGCCAGTTTCAGATGCAGTTCCCAGGTTGAGCCCGGGGATTTCACATCTGACTTAACAAACCGCCTGCGTGCGCTTTACGCCCAGTAATTCCG
+
CCCCCFGFFEEGGEGGGGGGGGGGGGGGGGGGGGGGGGGGGGGGGGGGGGGGGGGGGGGGGFGGGGGGGGGGGGGGGGGGGGGGGGGGGDGGGGGGGGGGGDGGGGGGGGGGGGFFFCGGGGGFFGGGGGGGGGGGGGGGGDGGGG+3@CGGGGDFCDFGFEGCFGGFCEFGGGEGGGGCDEEGGGGGGGGGEECE*;CFGFGGFGCD+7;DCCGD**8FEEFFDF05:EFFGGGAF?E8EBBFGGFFGG0
@M03364:276:000000000-BLYN8:1:1101:9433:14827 2:N:0:1
GGACTACTCGGGTATCTAATCCTGTTTGCTCCCCACGCTTTCGCACCTGAGCGTCAGTCTTCGTCCAGGGGGCCGCCTTCGCCACCGGTATTCCTCCAGATCTCTACGCATTTCACCGCTACACCTGGAATTCTACCCCCCTCTACGAGACTCTAGCTTGCCAGTTTCAAATGCAGTTCCCAGGTTGAGCCCGGGGATTTCACATCTGACTTAACAAACCGCCTGCGTTCGCTTTACGCCCAGTAATTCCG
+
CCCCCGGGGGGGGGGGGGGGGGGGGGGGGGGGGGGGGGGGGGGGGGGGGGGGGGGGGGGGGGGGGGGGGGGGGGGGGGGGGGGGGGGGGGGGGGGGGGGGGGGGFGGGGGGGGGGGGGGGGGGGGGGGGGGGGGGGGGGGGGGGGGGGGGGGGFGGGGGGGGGFGGGGGFGGGFFFFGGGGGGGGGGGGGGGGEGGDGFGGGG7AGFFFDGGGGGGGGGGDGEFFFFE(7@FGDGFFFGGGB?FGG=AGF*
@M03364:276:000000000-BLYN8:1:1101:5108:14832 2:N:0:1
GGACTACAGGGGTTTCTAATCCTGTTTGCTCCCCACGCTTTCGCACCTGAGCGTCAGTCTTCGTCCAGGGGGCCGCCTTCGCCACCGGTATTCCTCCAGATCTCTACGCATTTCACCGCTACACCTGGAATTCTACCCCCCTCTACGAGACTCTAGCTTGCCAGTTTCAAATGCAGTTCCCAGGTTGAGCCCGGGGATTTCACATCTGACTTAACAAACCGCCTGCGTGCGCTTTACGCCCAGTAATTCCG
+
CCCCCGGGGGGGGGGGGGGGGGGGGGGGGGGGGGGGGGGGGGGGGGGGGGGGGGGGGGGGGGGGGEGGGGEGGGGEGGDGGGGGGGDGGGGGFGFGGGGGG8@FGGGGGGGGFGFGGGGEGGGGCCGGGFF,E<,CDFFGGGGGGGGGGGGFGGGGGGGGGGGGGGGEFGCFGGGCFFGGGGGFGGGGDEGGGG5EEGGDFFGFFGGGGFFDDFGGGGGGFGF1(89E?F@FGDGFFBGGGEF@GFFFGG9
@M03364:276:000000000-BLYN8:1:1101:18281:14849 2:N:0:1
GGACTACTCGGGTATCTAATCCTGTTTGCTCCCCACGCTTTCGAGCCTCAGTGTCAGTTACAGGCCAGAGAGCCGCTTTCGCCTCCGGTGTTCCTCCATATATCTACGCATTTCACCGCTACACATGGAATTCCACTCTCCTCTCCTGCACTCAAGTCTCCCAGTTTCCAATGCACACAATGGTTGAGCCACTGCCTTTTACATCAGACTTAAGAAACCACCTGCGCTCGCTTTACGCCCAATAAATCCGG
+
CCCCCGGGGGGGGGGGGGGGGGGGGGGGGGGGGGGGGGGGGGGGGGGGGGGGGGGGGGGGGGGGGGGGGGGGGGGGGGGGGGGGGGGGGGGGGGGGGGGGGGGGGGGGGGGGGGGGGGGGGGGGGGGGGGGGGGGGGGGGGGGGGGGGGGGG8DGGGGFGGGGGGGGGGGGGGGGGGGGGGGFGGGGGGFFGGGGGGGGGGGGGFGGCGGGGGGGGGGGGFGFF@EAFFFFEGGFFFDEEGFFFG7FCGDG
@M03364:276:000000000-BLYN8:1:1101:17907:14866 2:N:0:1
GGACACTGGGGTATCTAATCCTGTTTGCTCCCCACGCTTTCGCACCTGAGCGTCAGTCTTCGTCCAGGGGGCCGCCTTCGCCACCGGTATTCCTCCAGATCTCTACGCATTTCACCGCTACACCTGGAATTCTACCCCCCTCTACGAGACTCTAGCTTGCCAGTTTCAAATGCAGTTCCCAGGTTGAGCCCGGGGATTTCCCATCTGACTTAACAAACCGCCTGCGTGCGCTTTACGCCCGGTAATTCCG
+
CCCCCFGGGGGGGGGGGGGGGFGGGGGGGGGGGGGGGGEFGGEGGGGFGGGGGGG>FGFGGGGGGGGGGDFGGGGGG=FGGGGGGDGGGGGGGGGGGFAEGDGGGGGGGGGGGGGGGGGGGEFFGGFDFGGGFFGFGGGGGGGFGF+@BC@:EFCGFFFGGGGCCFFFFGGFFFGCFGGGFGFGG6@FFGFEDGGGDCFG+>GFFGGGG7CFFFFGGGGGDE>@D@FF?EEFDDGBBFGCG3;>DC46C6
@M03364:276:000000000-BLYN8:1:1101:17999:14889 2:N:0:1
GGACTACCCGGGTATCTAATCCTGTTTGCTCCCCACGCTTTCGCACCTGAGCGTCAGTCTTCGTCCAGGGGGCCGCCTTCGCCACCGGTATTCCTCCAGATCTCTACGCATTTCACCGCTACACCTGGAATTCTACCCCCCTCTACGAGACTCTAGCTTGCCAGTTTCAAATGCAGTTCCCAGGTTGAGCCCGGGGATTTCACATCTGACTTACCAAACCGCCTGCGTGCGCTTTACGCCCAGTAAGTCCG
+
CCC@CGGFGGGGGDGFGGEEGGGGGGFGGGGGGGGGGGGGGGGGGGFCFFGGDGGGGFGDGGGGCGGFFGGEEEEEEF@FFGGEEFGFGGGGGGGGGA@AFFFGCFGGGD@FGFGGGGGG:FFGGFGDGCFGGGGGGGGCEEGG,38+>8CGFF9AGGGFGGF6@;E9,,@>BGGFGDGGFFGGGGGGFCECGE>C:=F?@FGGFGFDCD>FC+;@CFGG3CA::F9D0)7>C<74*8EC=).9>7*6?FC
@M03364:276:000000000-BLYN8:1:1101:15603:14925 2:N:0:1
GGACTACCAGGGTTTCTAATCCTGTTTGCTCCCCACGCTTTCGAGCCTCAGTGTCAGTTACAGGCCAGAGAGCCGCTTTCGCCTCCGGTGTTCCTCCATATATCTACGCATTTCACCGCTACACATGGAATTCCACTCTCCTCTCCTGCACTCAAGTCTCCCAGTTTCCAATGCACACAATGGTTGAGCCACGGCCTTTTACATCAGACTTAAGAAACCACCTTCGCTCGCTTTACGCCCAATAAATCCGG
+
CCCCCGGFFGGGGGGGGGGGGGGGGGGGGGGGGGGGGGGGGGGGGGGGGGGFDGGGGGGGGGGFGGGGG8FGGGGGEGFGGGGEFGGGGGGGGC9EFGGGGGGGGGGGCFGGGGCEGGGGCFCFFGGCFFGGGGGGFF9EE@FFE=EECGGD8BFGGF,>EGE8FGGGFCFFGGGGG88=9FCFGEGGGGC5+3BC>CFC7FGG++*;CF7C=CFF7C:CAC/7.:)/(2?D9?8*?9ECE),;D7@76D)
@M03364:276:000000000-BLYN8:1:1101:13232:14927 2:N:0:1
GGACTACAAGGGTTTCTAATCCTGTTTGCTCCCCACGCTTTCGCACCTGAGCGTCAGTCTTCGTCCAGGGGGCCGCCTTCGCCACCGGTATTCCTCCAGATCTCTACGCATTTCACCGCTACACCTGGAATTCTACCCCCCTCTACGAGACTCTAGCTTGCCAGTTTCAAATGCAGTTCCCAGGTTGAGCCCGGGGATTTCACATCTGACTTAACAAACCGCCTGCGTGCGCTTTACGCCCAGTAATTCCG
+
CCCCCGGGGGGGFGGGGGGGGGGGGGGGGGGGGGGGGGGGGGGGGGGGGGGGGGGGGGGGGGGDGGGGGGGDGGGGGGGGGGGGGGGGGGGGGGGGGGGFCGFGGGGGGGGGDGGGGGGGGGGGGFGGGGGGGGGGGC6FGGGGFGFE@EGGGGFGGGGGFGGGGGGGGGGGGGGGGGGGGGGGGCCEGGGGGCDG=ECGGGGGFGGGGDGGFDFGGCGGFGFFFFFFFFFFGGF>FFEGGFFFFF=>DG9
@M03364:276:000000000-BLYN8:1:1101:6808:14935 2:N:0:1
GGACTACTCGGGTATCTAATCCTGTTTGCTCCCCACGCTTTCGCACCTGAGCGTCAGTCTTCGTCCAGGGGGCCGCCTTCGCCACCGGTATTCCTCCAGATCTCTACGCATTTCACCGCTACACCTGGAATTCTACCCCCCTCTACGAGACTCTAGCTTGCCAGTTTCAAATGCAGTTCCCAGGTTGAGCCCGGGGATTTCACATCTGACTTAACAAACCGCCTGCGTGCGCTTTACGCCCAGTAATTCCG
+
<C@CCGGGFFGGGDGGGGGFCFGCEFDGGGG<CFCCFFGEDCEGGEFGGGG,FFG7CCFFGGGEEGGGEEFFGGG@FEEGGGGGEGGGGGFG9EFFG8=FFF=FGGGFGGF>A<?FAFGGGGC,EEFGFGGF,FDFG@DCEECDCA?6E88CF,@AFGGGGGFGCGCAC;DG,@EGG7@F>CFGGGGGG,?DC55871B?DDFGAFGC++:;@7CDFGGGF=>@;A9BF>>;CCF<=:EEG><FF>FA?FF
@M03364:276:000000000-BLYN8:1:1101:12690:14936 2:N:0:1
GGACTACCGGGGTATCTAATCCTGTTTGCTCCCCACGCTTTCGCACCTGAGCGTCAGTCTTCGTCCAGGGGGCCGCCTTCGCCACCGGTATTCCTCCAGATCTCTACGCATTTCACCGCTACACCTGGAATTCTACCCCCCTCTACGAGACTCTAGCTTGCCAGTTTCACATGCAGTTCCCAGGTTGAGCCCGGGGATTTCACATCTGCCTTAACAAACCCCCTCCGTCCGCTTTACGCCCGGTAATTCCG
+
-AAB@C8<@+C:C;6EA<E,C9C,CFCFD,FFC;<@+C@FDFEGC+FFC@F?:CGG@CFFCCFD@FBE8F+@CGCGCCGGGGCEDGEDCF7EFC,9,,9E<F9FFEGG:C7FEGFGFFCEEC:<DF@ECEFGF<EGF,6>BCEFABFCECE8F9;E=;FGG7,@@>;?D,6,=89DA2;<9>B8FF:,=:C5==8E2:EFFDGG76CF749>DFG777EE)57((0()(.)05<*6*3**/)(01<747:7
@M03364:276:000000000-BLYN8:1:1101:26489:14951 2:N:0:1
GGACTACAGGGGTATCTAATCCTGTTTGCTCCCCACGCTTTCGAGCCTCAGTGTCAGTTACAGGCCAGAGAGCCGCTTTCGCCTCCGGTGTTCCTCCATATATCTACGCATTTCACCGCTACACATGGAATTCCACTCTCCTCTCCTGCACTCAAGTCTCCCAGTTTCCAATGCACACAATGGTTGAGCCACTGCCTTTTACATCAGACTTAAGAAACCACCTGCGCTCGCTTTACGCCCAATAAATCCGG
+
CCCCCGGGGFGGGDFGGGGGGGGGGGGGGGGGGGGGGGGGGGGGGGGGGGGGGGGGFGGGGGGFGGGGGGGDFGGG7CFGGGGGGGGGGGGGGGGGGGGGGGCDFFFGGGGCFG<FGGGGEGGGFGGGFGFGGFFGFD9<EGGFFCD?FGDFFGGGGDDFFGGGFFGFEF,EFF8DGGD?GGFDGCF67CEFEFFGGGGGFGGGF>FFG5=C8>F>79DCFEFE=:>DABFFF474)5BEG:=AC7C?F:)
@M03364:276:000000000-BLYN8:1:1101:15435:15012 2:N:0:1
GGACTACCGGGGTATCTAATCCTGTTTGCTCCCCACGCTTTCGAGCCTCAGTGTCAGTTACAGGCCAGAGAGCCGCTTTCGCCTCCGGTGTTCCTCCATATATCTACGCATTTCACCGCTACACATGGAATTCCACTCTCCTCTCCTGCACTCAAGTCTCCCAGTTTCCAATGCACACAATGGTTGAGCCACTGCCTTTTACATCAGACTAAAGAAACCACCTGCGCTCGCTTTACGCCCAATAAATCCGG
+
CCCCCGGGGGGEGEFFFFFGGGCFGGGGGGGFFGGGGGCFGGGGGGGDGGGGGGGGGGGDFGGF78EGEGFGFGCEFGFGGGGGGGGDGGGGGGGGGFFGGGFG9FGFFGEBFGGGGGGGGGFFGFGFFEFGGGF,,,@FGGGFGGGCFFFD88=EFF;EFFGGFGFFEEF98DCF8F6@AECFA66C6D,@CEE,,@FGFGGDCGFGFD**2;BGGFCFFGF5:?2)6?EFGFFF)/8@503)*:+927/
@M03364:276:000000000-BLYN8:1:1101:10337:15053 2:N:0:1
GGACTACCGGGGTTTCTAATCCTGTTTGCTCCCCACGCTTTCGCACCTGAGCGTCAGTCTTCGTCCAGGGGGCCGCCTTCGCCACCGGTATTCCTCCAGATCTCTACGCATTTCACCGCTACACCTGGAATTCTACCCCCCTCTACGAGACTCTAGCTTGCCAGTTTCAAATGCAGTTCCCAGGTTGAGCCCGGGGATTTCACATCTGACTTAACAAACCGCCTGCGTGCGCTTTACGCCCAGTAATTCCG
+
CCCCCGGGGGGGGGG<FFGFGGGGGGGGGGGGGGGGGGEEGGGG>CFGDGGGGGGGGGGGGGGGGGGGGGGGGGGGGGGGGGGGGAFCGGFFFGGGGGGFFF@EGGGGGEGGDFGGGGGGEGGFFGGGGFGGGFGGGFGGGGEFGGGGGDGGGFGGGGGGFFGGFGGGGG9DC9DGGGGGGGGGGFGGGGFGEGGG*=BEGFGGCFGGG>>77DGGGGGGFEB?BF0>?BFFGGGDFFCE=)4FC7@<CFC
@M03364:276:000000000-BLYN8:1:1101:23547:15056 2:N:0:1
GGACTACTCGGGTTTCTAATCCTGTTTGCTCCCCACGCTTTCGAGCCTCAGTGTCAGTTACAGGCCAGAGAGCCGCTTTCGCCTCCGGTGTTCCTCCATATATCTACGCATTTCACCGCTACACATGGAATTCCACTCTCCTCTTCTGCACTCAAGTCTCCCAGTTTCCAATGACCCTCCCCGGTTGAGCCGGGGGCTTTCACATCAGACTTAAGAAACCGCCTGCGCTCGCTTTACGCCCAATAAATCCG
+
CCCCCGGGGGGGGGGGGGGGGGGGGGGGGGGGGGGGGGGGGGGGGGGGGGGGGGGGGGGGGGGGGGGGGGGGGGGGGCFGGGGGGGGGGGGGGGGGGGGGGGGGGGGGGGGDGGGGGGGGGGGFGGGGFCGGGGGGGGFGGGGGGGGGGGGGGGGGGFGGGGGGGEDGGGGGFGGGGGGGGGEGGGGGGGGDGDGGGG5FGGGGFGDGGGCFGGGDFCFGFCEFFF>D0BBE7C*6BFGGGF0<6CFBGGD
@M03364:276:000000000-BLYN8:1:1101:11485:15057 2:N:0:1
GGACTACAGGGGTATCTAATCCTGTTCGCTCCCCACGCTTTCGAGCCTGAGCGTCAGTTACAGACCAGAGAGCCGCCTTCGCCACTGGTGTTCCTCCATATATCTACGCATTTCACCGCTACACATGGAATTCCACTCTCCTCTGCTGCACTCAAGTCTCCCAGTTTCCGATGACCCTCCCCGGTTGAGCCGGGGGCTTTCGCAGCAGACTTAAGCAACCGCCTGCGCTCGCTTTAGGCCCCATAAATCCG
+
8<-8A<8@FFGGGC<F<<F,C,6CCFCF:FF@F;,7+F7;D,@DG;+;,;@,@CG7F6CF<9C<F<C<,,6@6,@@@BF=<:F:6BEDCFFCGDC9?F?FFGG9EFGF+@+C?,:FB@7EG7FEEFGGEAE,8A==>8DF8A,D,=,===@3>D89,@,;,8=D,=,>8++8@,@,@=+:+>+><BC,@,,31CC==55C77EC)7*7<F6+:;7+2**057>(:84.()859C/6*.20/)-09C?2>CD
@M03364:276:000000000-BLYN8:1:1101:16517:15068 2:N:0:1
GGACTACTGGGGTTTCTAATCCTGTTTGCTCCCCACGCTTTCGCACCTGAGCGTCAGTCTTCGTCCAGGGGGCCGCCTTCGCCACCGGTATTCCTCCAGATCTCTACGCATTTCACCGCTACACCTGGAATTCTACCCCCCTCTACGAGACTCTAGCTTGCCAGTTTCAAATGCAGTTCCCAGGTTGAGCCCGGGGATTTCACATCTGACTTAACAAACCGCCTGCGTGCGCTTTACGCCCAGTAATTCCG
+
CCCCCGFGGGGGGGGGGGGGGGGGGGGGGGGGGGGGGGGGGGGGGGGGGGGGGGGGEFGGGGGGGGGGGGGGGGGGGGGGGGGGGGGGGDGGGGGGGGGGGGGGGGGGGGGGGGGGGGGGGGGGGGGGGGGFFGGGFFGGGGGGGGGGGGGGGGFGGGFFG@AFFGGGGGGGGGGGGGGGGGGGGGGGGG,=EGGGGEGDCGFGFGGGGGGG+CFG;DGGEGEF<FBF<FFFGGFDFFGEGEFFGCF2F72
@M03364:276:000000000-BLYN8:1:1101:13066:15162 2:N:0:1
GGACTACTGGGGTTTCTAATCCTGTTTGCTACCCATGCTTTCGAGCCTCAGCGTCAGTTACAGACCAGACAGCCGCCTTCGCCACTGGTGTTCTTCCATATATCTACGCATTTCACCGCTACACATGGAGTTCCACTGTCCTCTTCTGCACTCAAGTTTCCCAGTTTCCGATGCACTTCTTCGGTTGAGCCGAAGGCTTTCACATCAGACTTAAGAAACCACCTGCGCTCGCTTTACGCCCAATAAATCCG
+
CCCCCGGGGGGGGGGGGGGGGGGGGGGGGGGGGGGGGGGGGGGGFGGGGGGGGGGGEGGGGGFGGFGGGCFGFGGGGGGG@GGCBEGGGGGGFEGGGCGEFGFGFFGCFFEGFCGGGCGGGGCF9FFGF8EFFGDGG8DFGGGGGGGCFGGGGGG,C;;DFFAGFGEGFC>+6==EG??E,EE8CE>E8FC@EEG>CGGGGGFG6;CC9DFC:<<FFGGFFGF@2ABFFF55DFF=C2ECGE(;FGA?CF:
@M03364:276:000000000-BLYN8:1:1101:23169:15162 2:N:0:1
GGACTACTGGGGTTTCTAATCCTGTTTGCTCCCCACGCTTTCGCACCTGAGCGTCAGTCTTCGTCCAGGGGGCCGCTTTCGCCTCCGGTGTTCCTCCATATATCTACGCATTTCACCGCTACACATGGAATTCCACTCTCCTCTCCTGCACTCAAGTCTACCAGTTTCCAATGCATACAATGGTTGAGCCACTGCCTTTTACACCAGACTTAATAAACCACCTGCGCTCGCTTTACGCCCAATAAATCCGG
+
CCCCCGGGGGGGGGGGGGGGGGGGGGGGGGGGGGGGGGGGGGGGGGGGGGGGGGGGGGGGGGGGGGGFGGGGGGGGGGGGGGGGGGGDGGGGGGGGGGGGGGGGGGGGGGGGGGGGGGGGGGGGGGGGGGGGGGGGGGGGGGGGGGGGGGGGGGGGGGGFFGGGGCFGGGDFGGGGDGGGGGFGGGG6FGGGGGGGGGGGGGGGFGGGGGGGGGGGDFFGFGFE=B9>FDFEFFGF>?C@EFD4:DFCGG9
@M03364:276:000000000-BLYN8:1:1101:24499:15163 2:N:0:1
GGACTACTCGGGTATCTAATCCTGTTTGCTCCCCACGCTTTCGCACCTGAGCGTCAGTCTTCGTCCAGGGGGCCGCCTTCGCCACCGGTATTCCTCCAGATCTCTACGCATTTCACCGCTACACCTGGAATTCTACCCCCCTCTACGAGACTCTAGCTTGCCAGTTTCAAATGCAGTTCCCAGGTTGAGCCCGGGGATTTCACATCTGACTTAACAAACCGCCTGCGTGCGCTTTACGCCCAGTAATTCCG
+
CCCCCGGGGGGGGGGGGGGGGGGGGGGGGGGGGGGGGGGGGGGGGGGGGGGGGGGGGGGGGGGGGGGGGGGGGGGGGGGGGGDGGGGGGGGGGGGGGGGGGGGGGGGGGGGGGGGGGGGGGGGGGGGGGGGGGGGGGGGGGGGFFGGGGGGGGGGGGGGGGGFGGGFFGGGGGGGGGFFFFE?EFGGFGGGGGGGDGGGGGGGCFGGGGGGGFGGCDGFF>CB?6FFB:DEFGGGBF?CE*7:@7?F<CF2
@M03364:276:000000000-BLYN8:1:1101:14790:15169 2:N:0:1
GGACTACACGGGTATCTAATCCTGTTTGCTCCCCACGCTTTCGAGCCTCAGTGTCAGTTACAGGCCAGAGAGCCGCTTTCGCCTCCGGTGTTCCTCCATATATCTACGCATTTCACCGCTACACATGGAATTCCACTCTCCTCTCCTGCACTCAAGTCTCCCAGTTTCCAATGCACACAATGGTTGAGCCACTGCCTTTTACATCAGACTTAAGAAACCACCTGCGCTCGCTTTACGCCCAATAAATCCGG
+
CCCCCGGGGGGGGGGGGGGGGGGGGGGGGGGGGGGGGGGGGGGGGGGGGGGGGFFGGGGGGGGGGGGGGGCFGGGG@FFGGGGGEGEGGGGGGGGGGGGGGGGGGGGGGGGGGGDGGGGGG:FGGGGGGGGGGGGGGGGGGGGGGGGGGGGGGFGGEF;EDGGGFGGGFA;EFGFFGGGFGGGFGGGC9E>:,@FFFFGG>CEFFGGGFG7<:+C8CG894EAEF5AE()208F+*/>EGE)(0>7+5;C)
@M03364:276:000000000-BLYN8:1:1101:17311:15187 2:N:0:1
[truncated: 24,470,090 more chars]
