# Supplementary material for: Captivity causes taxonomic and functional convergence of gut microbial communities in bats
Source: PeerJ. 2019 Apr 30;7:e6844. doi: 10.7717/peerj.6844 (PMC6499062; doi:10.7717/peerj.6844)
Supplement: Data S34 — Raw data of FRf7. [file peerj-07-6844-s039.gz › D8j5399-FRf7_R1.fq]

@M03364:276:000000000-BLYN8:1:1101:13747:1207 1:N:0:1
ACTCCTACGGGAGGCAGCAGTAGGGAATCTTCCGCAATGGGCGAAAGCCTGACGGAGCAACGCCGCGTGAGTGATGAAGGGTTTCGGCTCGTAAAACTCTGTTATTAGGGAAGAACAAATGTGTAAGTAACTGTGCACATCTTGACGGTACCTAATCAGAAAGCCACTGCTAACTACGTGCCAGCAGCCGCGGTAATACGTAGGTGGCAAGCGTTATCCGGAATTATTGGGCGTAAAGCGCGCG
+
GGFGGGGG7FG7@FFCFDFGGGGGEGGGGFGCCCEGE@<FGDEC@FGGGFCEACECFGCGGGGGFCCG7@FGFEFF<FDFEF@FFFEF++@@C<?FF,EE<FDE<?,E9F@FECFFE8,,BF,C<F9EB8@??F?D<=A,:>=,@>@CCFEE,9<FFG>C=,@DFEF:AC9EEFC;CE,@7FF81>6E7>EGGEGECCGG:2=B4?FGGC@FGCEGG:CECCG*+0<@FGC5<5*:DCGGG339
@M03364:276:000000000-BLYN8:1:1101:10249:1208 1:N:0:1
ACTCCTACGGGAGGCAGCAGTGGGGAATATTGCACAATGGGCGCAAGCCTGATGCAGCCATGCCGCGTGTGTGAAGAAGGCCTTCGGGTTGTAAAGCACTTTCAGCGAGGAGGAAGGTGGTGAGCTTAATACGTTCATCAATTGACGTTACTTGCAGAAGAAGCACCGGCTAACTCCGTGCCAGCAGCCGCGGTAATACGGAGGGTGCAAGCGTTAATCGGAATTACTGGGCGTAAAGCGCACG
+
FGGGGGGGGGGGGGGGGGGGGGGGGEGGGGGGGGGGGGGGGGGEGGGGGGGGGGGGGGDFFGGGGGGGGGFGGFGGGGGG?EGGGGGGGGGGGGGGGGGGFGDF<F:4CFGFCCBFEFGFFFE<BAFFDG<,3:FFGDGDFGGGF9EBD=CF,EFDGCCCFFFFDFFGED:FFFF=FGC*162DFFC78CEGGGEGCCFGG5CCECGEGEEGGEEEGGFGGGEGFFC97C*A<DC5CC7573//
@M03364:276:000000000-BLYN8:1:1101:21003:1217 1:N:0:1
ACTCCTACGGGAGGCAGCAGTGGGGAATATTGCACAATGGGCGCAAGCCTGATGCAGCCATGCCGCGTGTGTGAAGAAGGCCTTCGGGTTGTAAAGCACTTTCAGCGAGGAGGAAGGTGGTGAACTCAATACGTTCAGCAATGGACGTTACTCGCAGAAGAACCACCGGCTAACTCCGTGCCAGCAGCCGCGGTAATACGGAGGGTGCAAGCGTTAATCGGAATTACTGGGCGTAAAGCGCACG
+
FGGGGGGGGGGGEGGGGGGGGGGGGGGGGGGFGFGGGGGGGCFCFGGGGGGGGGDGGGGG9FGGGGGGG=DCFF,EFFGGGGGG9EEFFGGGDFDFGCFGFGGFGFE:FGE@FGC<BFG74D95,5,:<9D,=:<<F,E,<<=FE863+3>37++33F@DF:,@,3*@C7>*,?E9FC>F78;;7887,***3*3B+?+=8*:EG;8E8C98=C***2315;E58<<<+<:*7C*:C**9)))1
@M03364:276:000000000-BLYN8:1:1101:17929:1239 1:N:0:1
ACTCCTACGGGAGGCAGCAGTGGGGAATATTGCACAATGGGCGCAAGCCTGATGCAGCCATGCCGCGTGTATGAAGAAGGCCTTCGGGTTGTAAAGTACTTTCAGCGAGGAGGAAGGCATTAAGGTTAATAACCTTAGTGATTGACGTTACTCGCAGAAGAAGCACCGGCTAACTCCGTGCCAGCAGCCGCGGTAATACGGATGGTGCAAGCGTTAATCGGAATTACTGGGCGTAAAGCGCACG
+
GGGGGGGGGGGGGGGGGGGGGGGGGGGGGGGGGGGGGGGGGGGGGGGGGGGGGGGGGGGGGGGGGGGGGGGGGGGGGGGGGGGGGGGGGGGGGGGGGGFFGGGGGGGGGG>EEGGGG8?EGGAEFFFGGGGFGGGFFGDEEGGGFGDFFFEFGGGGG>@BFGCFFGFCGGGGFGFFFGCF7DFGGGFGFGGGGCCGGGGGD>8:=FGG+9EGGEEGGGFGGGGGGGGG?CFCD>::CFCDGGGC
@M03364:276:000000000-BLYN8:1:1101:11778:1252 1:N:0:1
ACTCCTACGGGAGGCAGCAGTAGGGAATCTTCCGCAATGGGCGAAAGCCTGACGGAGCAACGCCGCGTGAGTGATGAAGGTCTTCGGATCGTAAAGCTCTGTTATTAGGGAAGAACAAGTGCGTAAGTAACTGTGCGCACCTTGACGGTACCTAATCAGAAAGCCACGGCTAACTACGTGCCAGCAGCCGCGGTAATACGTAGGGGGCAAGCGTTATCCGGAATTATTGGGCGTAAAGCGCGCG
+
GGGGGGGGGGGGGGGGGGGGGGGGGGGGGGGGGGGGGGGGGGGGGGGGGGGG@FEGGGGGGGGGGGGGGGGGGGGGGGGGGGGGGGGGGGGGGGGGGGGGGGGGGDEGGGGGGGGGGGGGFDGGGGC?FFGGGGGGGDGGGFGFGGGGGGGGGGGGGGG?FGGGGGGGCGGGGGGGGGGGGGGFGGGGGDGGGEEGGGGGFGGG7*=EGGGGGGGGCFFGGGGGGGGGGCFGGGGGGGGGGGD7
@M03364:276:000000000-BLYN8:1:1101:15318:1279 1:N:0:1
ACTCCTACGGGAGGCAGCAGTAGGGAATCTTCGGCAATGGGGGCAACCCTGACCGAGCAACGCCGCGTGAGTGAAGAAGGTTTTCGGATCGTAAAACTCTGTTGTTAGAGAAGAACGTTAAGTAGAGTGGAAAGTTACTTAAGTGACGGTATCTAACCAGAAAGGGACGGCTAACTACGTGCCAGCAGCCGCGGTAATACGTAGGTCCCAAGCGTTGTCCGGATTTATTGGGCGTAAAGCGAGC
+
GGGGGGGGGGGGGGDGGGGGGGGGDGGGGGGGGGGGGGGGGGGGGGGGGGGGEGGGGGGGGGGGGGGGGGEFGGGFGGGGGFGCFFGGGFGGG8FGGGGGGGGGEGGGGGGGGCEGGFFGFG<FGGG,DCFFGGGGGGGGGGGGGGGCGFGGGGGGGGGDFGGGGGGGDGGGEFGGGFCFFGFGGGGFEEEDGGCBECFFGGFGEGG?GGGGGGG8CEFGGGGGEFGC?C6CGDEGGGGFDDG)
@M03364:276:000000000-BLYN8:1:1101:16482:1324 1:N:0:1
ACTCCTACGGGAGGCAGCAGTGGGGAATATTGCACAATGGGCGCAAGCCTGATGCAGCCATGCCGCGTGTGTGAAGAAGGCCTTCGGGTTGTAAAGCACTTTCAGCGAGGAGGAAGGTGGTGAACTTAATACGTTCATCAATTGACGTTACTCGCAGAAGAAGCACCGGCTAACTCCGTGCCAGCAGCCGCGGTAATACGGAGGGTGCAAGCGTTAATCGGAATTACTGGGCGTAAAGCGCACG
+
GGGGFGGGGGGGGGGGGGFGGGGFGEGGGGGGGGGGGGGGGGGGGDGGGGGGGGGGGGGGGGGGGGGGGGGGGGGGGGGGGDGGGGGGGGGGGGGGGGGGGGGGGGDGGGGGGGF8EGGGGGF@FGGGGGGGGGGGGGFAFGFGGGGFDFEGGGGGGGGGGGGFDGGGGGGEGGGGFGGGGGGGGGGGCCEGGGGGGFGGGCGGGGGGGC7CEGDDFGGGGGCFGGGGGG5EDGEGGGGGGGC5
@M03364:276:000000000-BLYN8:1:1101:19063:1330 1:N:0:1
ACTCCTACGGGAGGCAGCAGTAGGGAATCTTCGGCAATGGACGAAAGTCTGACCGAGCAACGCCGCGTGAGTGAAGAAGGTTTTCGGATCGTAAAACTCTGTTGTTAGTGAAGAACAAGGATGAGAGTAACTGTTCATCCCTTGACGGTATCTAACCAGAAAGCCACGGCTAACTACGTGCCAGCAGCCGCGGTAATACGTAGGTGGCAAGCGTTGTCCGGAGTTATTGGGCGTAAAGCGAGCG
+
FFGGGGGGGCCEGGGGGEGFFAEGGGFGDFGFFFGEFFGGEDGGGGGFGGGGGGGGGGGGGGGGDFCGGC,CFCCFGEF,EAFFFGGGGGGGGCFG<FGGGFGFGGGG,CFFGG,8FGD,4BB,BDBFFGFCB?D,CDCF<D9<A,@8CF@FECFFFGGGC@<73DAFEGCC7F;9<@FGC*;;*>B7,=5:=C*82B+8?:BC<:8BB+;*CEC*2<1:=**::9CC+<CFGD**1:>55<39
@M03364:276:000000000-BLYN8:1:1101:20207:1348 1:N:0:1
ACTCCTACGGGAGGCAGCAGTAGGGAATCTTCGGCAATGGACGAAAGTCTGACCGAGCAACGCCGCGTGAGTGAAGAAGGTTTTCGGATCGTAAAACTCTGTTGTTAGAGAAGAACAAGGATGAGAGTAACTGTTCATCCCTTGACGGTATCTAACCAGAAAGCCACGGCTAACTACGTGCCAGCAGCCGCGGTAATACGTAGGTGGCAAGCGTTGTCCGGATTTATTGGGCGTAAAGCGAGCG
+
GGGGGGGGGGGGGGGGGGGGGGGGGGGGGGGGGGGGGGGGGGGGGDGEGGGGGGFGGGCGGGGGGGGFFGGGGGGGGGGGGGAFGGGGGGGGGGGGGGGGGGGGGGGGGGGGGGGGGGGGGGGGGGGGGGGGGGGGGGGFGGGGGGGGGGGGGGGGGFGGGEFGGGGGGGGGGGGGGGGGFGGFGGGG7BEGGGGGGGGFFGGGGGGGGGFCGCGGGGGGGGGDFGGGGD=FGGEGGGGD<DG5
@M03364:276:000000000-BLYN8:1:1101:9078:1358 1:N:0:1
ACTCCTACGGGAGGCAGCAGTAGGGAATCTTCGGCAATGGACGAAAGTCTGACCGAGCAACGCCGCGGGAGTGAAGAAGGTTTTCGGATCGTAAAACTCTGTTGTTAGAGAAGAACAAGTATGAGAGGAACTGTTCATCCCTTGACGGTATCTAACCAGAAAGCCACGGCTAACTACGTGCCAGCAGCCGCGGGAATACGTAGGTGGCAAGCGTTGTCCGGATTTATTGTGCGTAAAGCGAGCG
+
DFFFGDDGGGGEF:CE7@FEFGGGCEEGFGAFGGGG7EFF,CF7:FCF96E,,6@FEC:EGGC@6FF+C:F+BF5FFGDFGEB+A+>4+>:EFFFFGC,EEGGGGGG99A?F=FD,ADF5@<?FA<,+3=,DBFF,,::=,DFFF7F>+@DBC;>:<DF:3@C73>CF*>CFG:D,?CB:6C,,8B:,:8*15*=8*C+85BC822A**32/;/2?/9+2:;*/2:<@C+@:CD5*7C>CCD)9
@M03364:276:000000000-BLYN8:1:1101:18983:1387 1:N:0:1
ACTCCTACGGGAGGCAGCAGTAGGGAATCTTCCGCAATGGGCGAAAGCCTGACGGAGCAACGCCGCGTGAGTGATGAAGGGTTTCGGCTCGTAAAACTCTGTTATTAGGGAAGAACAAATGTGTAAGTAACTGTGCACGTCTTGACGGTACCTAATCAGAAAGCCACGGCTAACTACGTGCCAGCAGCCGCGGTAATACGTAGGTGGCAAGCGGTATCCGGAATTATTGGGCGTAAAGCGCGCG
+
GGGGGGGGGGGGGGGGGGGGGGFGGGGGGGGGGGGGGGGGGGGGGGGGFGFGGGGGGEFGGFEGGEFFCGGGFGGGGGGGG@FGGGGGFCGGEGGGGGEFFGGF9EEDGGGGGGGDGGGGGDGGGGGGFGGGCGGGGGGGGGGGGGEFGGGGGGDGGGGGGGGGGGGGGGGDGGGGCEGGGFFCC8CF,BC1:B>EGGFCE9*:BFGGGGGCE*=EGFG5CE=5CFG?+<F55/>EGG=DCDDG
@M03364:276:000000000-BLYN8:1:1101:15722:1504 1:N:0:1
ACTCCTACGGGAGGCAGCAGTAGGGAATCTTCCACAATGGACGCAAGTCTGATGGAGCAACGCCGCGTGAGTGAAGAAGGTTTTCGGATCGTAAAGCTCTGTTGTTGGTGAAGAAGGATAGAGGTAGTAACTGGCCTTTATTTGACGGTAATCAACCAGAAAGTCACGGCTAACTACGTGCCAGCAGCCGCGGTAATACGTAGGTGGCAAGCGTTGTCCGGATTTATTGGGCGTAAAGCGAGCG
+
GF9FFGG@BB@FGGGECEGGGGFCCGGFAEA<FGFCFGGGG<:F@@@CE<FFEF@AFDGFGFGGGE:CF,BFAFGGFGEACF<=FEFC4=CEFGCFG,5,CFEEA?FFGGGFEF,EF,8BECFG,E?<BFG9C<FGFF<?AFFGG<+FE>>FCF,,=FDCDDF,,@,>:3FGFFFGF*F,>*>>@::FFEEGCEE7CGGGGGGCEFGCCFFG5EC5EGG55*A=CG7>+3CECG=E37DDDDG3
@M03364:276:000000000-BLYN8:1:1101:17947:1516 1:N:0:1
ACTCCTACGGGAGGCAGCAGTGGGGAATATTGCACAATGGGCGCAAGCCTGATGCAGCCATGCCGCGTGTGTGAAGAAGGCCTTCGGGTTGTAAAGCACTTTCAGCGAGGAGGAAGGTGGTGAGCTTAATACGTTCATCAATTGACGTTACTCGCAGAAGAAGCACCGGCTAACTCCGTGCCAGCAGCCGCGGTAATACGGAGGGTGCAAGCGTTAATCGGAATTACTGGGCGTAAAGCGCACG
+
GGGFFGGGGCGGGGGGGGGGCGFGG;FDFEFFAEFGGGGGGGGGGGGGGGFGGGGGGGGGF,@E:FEGGGGGGGFFFCFGGFFGGFGGFGGGGGFGGGGGGGGGGG7:CEEDG@FDCFDGCFGGGGGGGFFFGGCGGGGGFG<FFGGGFFEB=FCEEGGGGGFGGGGEC7FGGFCGGE:FGFFFGGGGFCGGGGEGGFG5ECEGDGGGGGEFGGECF?:E:EEGFFD?EGGFGGGGGDFDGDG3
@M03364:276:000000000-BLYN8:1:1101:14415:1524 1:N:0:1
ACTCCTACGGGAGGCAGCAGTGAGGAATATTGGTCAATGGGCGATGGCCTGAACCAGCCAAGTAGCGTGAAGGATGACTGCCCTATGGGTTGTAAACTTCTTTTATAAAGGAATAAAGTCGGGTATGCATACCCGTTTGCATGTACTTTATGAATAAGGATCGGCTAACTCCGTGCCAGCAGCCGCGGTAATACGGAGGATCCGAGCGTTATCCGGATTTATTGGGTTTAAAGGGAGCGT
+
GGGGGGGGGGGGGGGGGGGGGGGGGGGGGGGGGGGGGGGGGGGGGGGGGGGGGGGGGGGGGGGGGGGGGGGGGGGGGGGGGGGGGGGGGGGGGGGEFGGGGGGGGGGGGGGGGGGGGGGGGGGGGGGGGGGGGGGGGFGGGGGGGGGGGGFGDFGGGGGGGGGGGGGFGGGGGGGGGFFFFFGGGGGGGGGGGGGGCEGEFEFFGGGGGGGGGGGGGEGECC@CDFC8=FGFFGGEDGGD
@M03364:276:000000000-BLYN8:1:1101:9239:1536 1:N:0:1
ACTCCTACGGGAGGCAGCAGTAGGGAATCTTCAGCAATGGACGAAAGTCTGACCGAGCAACGCCGCGTGAGTGAAGAAGGTTTTCGGATCGTAAAACTCTGTTGTTAGAGAAGAACAAGGATGAGAGTAACTGTTCATCCCTTGACGGTATCTAACCAGAAAGCCACGGCTAACTACGTGCCAGCAGCCGCGGTAATACGTAGGTGGCAAGCGTTGTCCGGATTTATTGGGCGTAAAGCGAGCG
+
GGGGGGGGGGGGGGGGGGGGGGGGGGGGGGGGDGGGGGGGGGGGGGGGGGGGGGGGGGGGGGGGGGGFECGGGGGGGGGGGGGGGGGGGGGGGGGGGGFGGGGGGGGGGGGGGGGGGGGCBFFFGGGGGGGGGGGGGGFGGGGGGGGGGGGGFGGGCGGGGGGGFGGGGGGGGGGGGGGGGGGGGGGGFGGGG88EFFGGGGGGGGGGGGGG=GGGGGFEEEG5CFFFGGCFGGGGFGFGGGDD
@M03364:276:000000000-BLYN8:1:1101:12988:1556 1:N:0:1
ACTCCTACGGGAGGCAGCAGTAGGGAATCTTCCGCAATGGGCGAAAGCCTGACGGAGCAACGCCGCGTGAGTGATGAAGGGTTTCGGCTCGTAAAACTCTGTTATTAGGGAAGAACAAATGTGTAAGTAACTATGCACATCTTGACGGTACCTAATCAGAAAGCCACGGCTAACTACGTGCCAGCAGCCGCGGTAATACGTAGGTGGCAAGCGTTATCCGGAATTATTGGGCGTAAAGCGCGCG
+
GGGGGGGGGGGGGGGGGGGGGGGGGGGGGGGGGGGGGGGFFGGGGGGGFGGFGGCFGGGGFE@CFGGGGGGGGGGGGGGGGGGGGGGDDCGCFG<EGGGGGGGGGGFCGFFGGFGDGEGGGGGFGGGGGGGGGGGGGGGDCFGGGGGGGGGGGGGGGGCDGF<>CFGEGGGGGGGGFE7,<DF7DGFGGDGCEGE@FGGGGGGGGGGGGGDGGG==FFFGGGGGGGGFFGGGDDEE<DFGGGGG
@M03364:276:000000000-BLYN8:1:1101:17872:1567 1:N:0:1
ACTCCTACGGGAGGCAGCAGTAGGGAATCTTCGGCAATGGACGAAAGTCTGACCGAGCAATGCCGCGTGAGTGAAGAAGGTTTTCGGATCGTAAAACTCTGTTGTTAGAGAAGAACAAGGATGAGAGTAACTGTTCATCCCTTGACGGTATCTAACCAGAAAGCCACGGCTAACTACGTGCCAGCAGCCGCGGTAATACGTAGGTGGCAAGCGTTGTCCGGATTTATTGGGCGTAAAGCGAGCG
+
GGGGGGGGGGGGGGGGGGGGGGGGGGGGGGGGGGGGGGGGGGGGGGGGGGFGGGGGGGGGGGGGGGGGGGGFFGGGGGGGGGGGGGGCCGGGGGGGGGGGGGGGGGGGGGGGGFEEGGCFGGGFGGGGGGGGGFGGFGGGFGGCFFGGGGFGGGGGFGGGGGGGGGGGGGGGGGGGEEGGGGG@FGGFGGGGDGGGGGGG9CGGGGGFEGFGGGGCECCGGC8:6+<C?FCCDGEGDDCGDC57
@M03364:276:000000000-BLYN8:1:1101:13335:1601 1:N:0:1
ACTCCTACGGGAGGCAGCAGTGGGGAATATTGCACAATGGGCGCAAGCCTGATGCAGCCATGCCGCGTGTGTGAAGAAGGCCTTCGGGTTGTAAAGCACTTTCAGCGAGGAGGAAGGTGTTGAGCTTAATACGATCAGCAATTGACGTTACTCGCAGAAGAAGCACCGGCTAACTCCGTGCCAGCAGCCGCGGTAATACGGAGGGTGCAAGCGTTAATCGGAATTACTGGGCGTAAAGCGCACG
+
FGGGGGGGGGGGGGGGGGGGGGGGGGGGGGGFGGGGGGGGGGGGGGGGGGGGGGGGGGGGDDFGGGGGGGGGGGGGGGGGGFGGGGGEEGGGGGGG9FGGGGGGGGG7FFGEGEGFGFD,=<<F8FDFGGGD7++:C,A<<=BF<FCFGGGGGCEG7:CGGGFCFGGGGDGEGGFGGGFCEGG?CC67CEGGGGDEFGFFDCCEGGGGF9>FGGCEGC+::*CFGFFGGGG=)>CE*:75/777
@M03364:276:000000000-BLYN8:1:1101:19069:1619 1:N:0:1
ACTCCTACGGGAGGCAGCAGTAGGGAATCTTCCACAATGGACGCAAGTCTGATGGAGCAACGCCGCGTGAGTGAAGAAGGTTTTCGGATCGTAAAGCTCTGTTGTTGGTGAAGAAGGATAGGAACAGTAACTGGTTTCTATTTGACGGTAATCAACCAGAAAGTCACGGCTAACTACGTGCCAGCAGCCGCGGTAATACGTAGGTGGCAAGCGTTGTCCGGATTTATTGGGCGTAAAGCGAGCG
+
GGGGGGGGGGGGGGGGGGGGGGGGGGGGGGGGGGGFGGGGGGGGGGGGGGGGGGGGGGGGGGGGGGGGGGGGGGGGGGGGEGGGGGGGGGGGGGGGGGGGGGGGGGGGGGGGGGGGGGGGGGGGGGGGGGGGGGGGGGGFFGGFFGGGGGGGGFDF@FGGGGFGGFGGGGGGGGGGGDGGGGGGGGGGGGDGGEGDGGGGGGGGGGGGGGGGGG=5CFGGGGGCCFGGGGGGGGGGFGGGGGG5
@M03364:276:000000000-BLYN8:1:1101:16677:1639 1:N:0:1
ACTCCTACGGGAGGCAGCAGTGGGGAATATTGCACAATGGGCGAAAGCCAGATGCAGCGACGCCGCGTGAGCGAAGAAGTATTTCGGTATGTAAAGCTCTATCAGCAGGGAAGATAATGACGGTACCTGACTAAGAAGCACCGGCTAAATACGTGCCAGCAGCCGCGGTAATACGTATGGTGCAAGCGTTATCCGGATTTACTGGGTGTAAAGGGAGCGCAGGCGGTGCGGCAAGTCTGATGTG
+
GGGGGGGGGGGGGGGGGGGGGGGGGGGGGGGGGGGGGGGGGGGGGGGGGGGGGGGGGGGGGGGGGGGGGGGGGGFGGGGGGGGGGGGFGFEFGGGGGGGGG?FGGGGGGGGGGGGGGGGGGGGGGGGGGGGGGGGGGGGGFFGGGGGFGGGGGGGGGGFFGGGGGGDGGGGGGGGGG;CGFGGFFGGGGGGGGGGGGGGGGGGGGGGGGGGFFFGGGGGGEGE5EGCEGGEGGGGFGGCGGGGF
@M03364:276:000000000-BLYN8:1:1101:16321:1654 1:N:0:1
ACTCCTACGGGAGGCAGCAGTAGGGAATCTTCGGCAATGGACGAAAGTCTGACCGAGCAACGCCGCGTGAGTGAAGAAGGTTTTCGGATCGTAAAACTCTGTTGTTAGAGAAGAACAAGGATGAGAGTAACTGTTCATCCCTTGACGGTATCTAACCAGAAAGCCACGGCTAACTCCGTGCCAGCAGCCGCGGTAATACGGAGGGTGCAAGCGTTAATCGGAATTACTGGGCGTAAAGCGCACG
+
GGGGGGGGGGGGGGGGGGGGGGGGGGGGGGGGFEGGGGGGGGGGGGGGGGGGGGGGGGGGGGGGGGGFGEGGGGGGGGGGGGGGGGGGGEGGGGGGGGGGGGGGGGGGGGGGGGGGGFGGGGGGGGGGFFGGGGGGGGGGDFGFGGGGGGGGGGGGGGGGGGGGGGGGGCGGGGGGGGGGGGGGGGGGGGGGGGGGGGFGGCGGGGGGGGGGGGGGGGGGGEDGGGGDCGGGGCEEG7FGGGGD
@M03364:276:000000000-BLYN8:1:1101:23761:1741 1:N:0:1
ACTCCTACGGGAGGCAGCAGTAGGGAATCTTCGGCAATGGACGAAAGTCTGACCGAGCAACGCCGCGTGAGTGAAGAAGGTTCTCGGAGCGTAAAACTCTGTTGTTAGAGAAGAACAAGGATGAGAGTAACTGTTCATCCCTTGACGGTATCTAACCAGAAAGCCACGGCTAACTACGTGCCAGCAGCCGCGGGAATACGTAGGTGGCAAACGTTGTCCGGATTTATTGGGCGTAAAGCGAGCG
+
GGGGGGGGGDEGGDGGGGGGGGGGGGGGGGGGGDDEGGGGGGGGGGGGGGGGFGGGGGGGGGGGGGGGGGCG9FCFFFGFCF<FGFGG+4+@FGGGGGFFFFGGFFEGCFGG8EFGGGC>DDD,,ECFFFFB98?,AFCEGFC,FD@CEGGGGGF,FC:FFFEFFGFG7CE@FFCFG:2,*>DCGGGG@CC1=*313<F53B>EEF*<8C*3*2*;:+3A1C5AFGFE??=5D)7:CDGGC57/
@M03364:276:000000000-BLYN8:1:1101:23172:1796 1:N:0:1
ACTCCTACGGGAGGCAGCAGTAGGGAATCTTCGGCAATGGGGGCAACCCTGACCGAGCAACGCCGCGTGAGTGAAGAAGGTTTTCGGATCGTAAAACTCTGTTGTTAGAGAAGAACGTTAAGTAGAGTGGAAAGTTACTTAAGTGACGGTATCTAACCAGAAAGGGACGGCTAACTACGTGCCAGCAGCCGCGGTAATACGTAGGTCCCAAGCGTTGTCCGGATTTATTGGGCGTAAAGCGAGC
+
GGGGGGGGGGGGGGGGGGGGGCGGGGGGCFGCDGGGGGGGGGDGGGGGGGGGGGDGGGGGGGGGGGGFGGGEGFGGGGGG?<FFFFGCGGGGGGGGGGGGGGGGGGGCFFFGGGGFECFGD?FFF9EC<7CFFFFB<,3FGFG<FFGGG3+37@F<>AFGGG?F7CBFGGE7FF8D9,<<FFDF@@FDFEE*BEC8>CGGFGGCGFFFGE*=*:;CE5+<C?=E5<<+A<FFGGEC5*:*9<3)
@M03364:276:000000000-BLYN8:1:1101:8877:1823 1:N:0:1
ACTCCTACGGGAGGCAGCAGTAGGGAATCTTCGGCAATGGACGAAAGTCTGACCGAGCAACGCCGCGTGAGTGAAGAAGGTTTTCGGATCGTAAAACTCTGTTGTTGGAGAAGAATGTATCTGATAGTAACTGATCAGGTAGTGACGGTATCCAACCAGAAAGCCACGGCTAACTACGTGCCAGCAGCCGCGGTAATACGTAGGTGGCAAGCGTTGTCCGGATTTATTGGGCGTAAAGCGAGCG
+
GGGGGGGGGGGGGGGGG7CFGF9FEGGGGGGGGGGGGGGGCFGGEGGGGGGGGFGGGGGGGGGGGGGGGGGFFGGGGGGGFGGGGGGGGGGGGGGGGGGGGFFGGGGFFGGGFFGGGGGGFGFC?D<DFFGGGGGGGGGGGGGGGGGDGGGGFGGGECEGGGGGF@CFGGGGGGGGGDGFFGGGFGDDFECEGEGEE9CC:2CEGFGCGGGFGGGDGCFEGCCE?GEFGFG575:EFGGGGDG5
@M03364:276:000000000-BLYN8:1:1101:23922:1891 1:N:0:1
ACTCCTACGGGAGGCAGCAGTAGGGAATCTTCCGCAATGGGCGAAAGCCTGACGGAGCAACGCCGCGTGAGTGATGAAGGGTTTCGGCTCGTAAAACTCTGTTATTAGGGAAGAACATATGTGTAAGTAACTGTGCACATCTTGACGGTACCTAATCAGAAAGCCACGGCTAACTACGTGCCAGCAGCCGCGGTAATACGTAGGTGGCAAGCGTTATCCGGAATTATTGGGCGTAAAGCGCGCG
+
GGGGGGGGGGGGGGGGGGGGGGGGGGGGGGGGGGGGGGGDGGGGGGGGGGGGGGGDGGGGGGGGGGGECFGGGGGGGGGGGGGGFGGG@CGGGGGGGGGGGGGGDGFFFFGGGGGGFFEFFGCF,FFGFACDFFGGGGGGGGGGGGGGGGGGGGDFBC9FGGG?FGGGGGGGGGGFGEEFFFGGGGGGCGCGGGGGGGGGGGGC?9;EFFGGDEGGC?<C58E=?EGDEGFGGGDCCCFGGCGC
@M03364:276:000000000-BLYN8:1:1101:11135:1943 1:N:0:1
ACTCCTACGGGAGGCAGCAGTAGGGAATCTTCGGCAATGGACGAAAGTCTGACCGAGCAACGCCGCGTGAGTGAAGAAGGTTTTCGGATCGTAAAACTCTGTTGTTAGAGAAGAACAAGGATGAGAGTAACTGTTCATCCCTTGACGGTATCTAACCAGAAAGCCACGGCTAACTACGTGCCAGCAGCCGCGGTAATACGTAGGTGGCAAGCGTTGTCCGGATTTATTGGGCGTAAAGCGAGCG
+
GGGGGGGGGGGGGGGGGGGGGGGGGGGGGGGGGGGGGGGGGGGGGGGEFFFGAGGGGGGGGGGGGGG+>FDGGGGGGGGGGGGGGGEGGGGGGGGGGFGGGGGGGGCGGGGG?FCFGGGGGGGGGD8FGGGGGGGGGGGGGGGGGGGGGGGGGGGGGGGGGGGGGGGGGGGGGFGGGCFFGGGGGGGGFGCEGGGGGGGGGGGGGGGGGCFGGGGGGGGGG5;C?CCGGGGGGGGGGFCDCDG7
@M03364:276:000000000-BLYN8:1:1101:17332:1956 1:N:0:1
ACTCCTACGGGAGGCAGCAGTGGGGAATATTGCACAATGGGCGCAAGCCTGATGCAGCCATGCCGCGTGTGTGAAGAAGGCCTTCGGGTTGTAAAGCACTTTCAGCGAGGAGGAAGGTGGTGAGCTTAATACGCTCATCAATTGACGTTACTCGCAGAAGAAGCACCGGCTAACTCCGTGCCAGCAGCCGCGGTAATACGGAGGGTGCAAGCGTTAATCGGAATTACTGGGCGTAAAGCGCACG
+
GGGGGGGGGGGGGGGGGGGGGGGGGDGGGGGGGGGGGGGGGGGGGDGGGGGGGGGGGGGGGGGGGGGGGGGGGGGGGGGGGGGGGGGGGGGGGGGGFGGGGGGGGGGGGGGEGGFGGGGGGGGFGGFGGGGGGGDGEGGGGGGGGGEFGGGGGGGGGGEGGGGGGGGGCDGGGGGGGGGGGGFGFGGGGGGGGGGGGGGGGGGGGGGGGGGGGGGGGGGD5=EGFGGGGGGGGGGEGGGGGGG5
@M03364:276:000000000-BLYN8:1:1101:16774:1980 1:N:0:1
ACTCCTACGGGAGGCAGCAGTAGGGAATCTTCCGCAATGGGCGAAAGCCTGACGGAGCAACGCCGCGTGAGTGATGAAGGGTTTCGGCTCGTAAAACTCTGTTATTAGGGAAGAACAAATGTGTAAGTAACTGTGCACATCTTGACGGTACCTAATCAGAAAGCCACGGCTAACTACGTGCCAGCAGCCGCGGTAATACGTAGGTGGCAAGCGTTATCCGGAATTATTGGGCGTAAAGCGCGCG
+
GGGGGGGGGGGGGGGGGGGGGGGGGGGGGGGGGGGGGGGGGGGGGGGGGGGGGGGGEGGGGGGGGGGGGGGGGGGGGGGGGGGGGGGGCFGGGGFCGGGGGGGGGGFFGGGGGGGGGGGGFGGGGGGGGEGFGGGGGGGGGGGGGGGGGGGGGGGGGGGGGGGGGGGGGGGGGGGGGGGGGGGGGGGGCGGGCGGGGGGGEGFEGFCFGGGGGGCCFGGGGDC5@CFGGCCFGDCEGGGGGGGD
@M03364:276:000000000-BLYN8:1:1101:13319:1985 1:N:0:1
ACTCCTACGGGAGGCAGCAGTAGGGAATCTTCCACAATGGACGCAAGTCTGATGGAGCAACGCCGCGTGAGTGAAGAAGGTTTTCGGATCGTAAAGCTCTGTTGTTGGTGAAGAAGGATAGAGGTAGTAACTGGCCTTTATTTGACGGTAATCAACCAGAAAGTCACGGCTAACTACGTGCCAGCAGCCGCGGTAATACGTAGGTGGCAAGCGTTATCCGGAATTATTGGGCGTAAAGCGCGCG
+
GGGGGGGGGGGGGGGGGGGGGGGGGGGGGGGGGGGGGGGGGGGGGGGFDGGGGGGGGGGGGGDGGEGCGGGGGCGGGGGGFGGGGGGGGGGGGFFFFFDGGGFGGGGGGGGFGGGGGFCGGGGFGGGGGCGGGGGGGGGGGGFFCFDDEGGGGGGGGGGGGGGGGGGGFGGGFGGAGDFGGGCFFFGGGGGD>EGGGGCFE<BCE?FGGGEGDGCGGGGGGE5CGGGGGGGCDGCCFDC3CDGC
@M03364:276:000000000-BLYN8:1:1101:14557:2010 1:N:0:1
ACTCCTACGGAGGCAGCAGTAGGGAATCTTCGGCAATGGACGAAAGTCTGACCGAGCAACGCCGCGTGAGTGAAGAAGGTTTTCGGATCGTAAAACTCTGTTGTTAGAGAAGAACAAGGACGTAAGTAACTGTACGTCCCCTGACGGTATCTAACCAGAAAGCCACGGCTAACTACGTGCCAGCAGCCGCGGTAATACGTAGGTGGCAAGCGTGGTCCGGATTTATTGGGCGTAAAGCGAGCGC
+
GGGGGGGGGGGGFFGGGGGCEEGGGGGGEGFGGGGGGGGEGGGB@CCFGGGFGGGEGGGGGGGGGGGGCF,C<FFGGGGGGGGGGG7CGGGFGGGGFGFCFGGFFDBFFFF8AFDGGGFFGGGGGGFAFGC<FF<=ACCCDGD@E:CFG<FCAFGFFFFGGGGFG7CFG7*>,<DG:F@7F;F8C8G>ECGGG58?F<8CF=8EFFGC?=CGE5*=96C778*<7C:9EGDDDDGGFC3CDDG5
@M03364:276:000000000-BLYN8:1:1101:20505:2018 1:N:0:1
ACTCCTACGGGAGGCAGCAGTAGGGAATCTTCGGCAATGGGGGCAACCCTGACCGAGCAACGCCGCGTGAGTGAAGAAGGTTTTCGGATCGTAAAACTCTGTTGTTAGAGAAGAACGTTAAGTAGAGTGGAAAGTTACTTAAGTGACGGTATCTAACCAGAAAGGGACGGCTAACTACGTGCCAGCAGCCGCGGTAATACGTAGGTCCCAAGCGTTGTCCGGATTTATTGGGCGTAAAGCGAGC
+
GGGGGGGGGDGGGGGGGGGGGGGGGGGGGGGGGGGGGGGGGGGGGGGGGGGGGGGGGGGGGGGGGGDEGGGGGGGGGGGGGGGGGGGGGGGGFFFGGGGGGGGGGGGGGGGGGGGFGGGGGGGGAAFFFGGGGGGGGGGGGGGGFGGGGGGGGGGGGGGGGGFGCEFGGGCGGGFGGGGGGGGGC7C87FGGGGGGGGFGGFGGGGFGGGGGGGGGGGGGGGD*;6CGGGGDGGGGGFCFDCD5
@M03364:276:000000000-BLYN8:1:1101:11104:2044 1:N:0:1
ACTCCTACGGGAGGCAGCAGTAGGGAATCTTCCACAATGGACGAAAGTCTGATGGAGCAACGCCGCGTGAGTGAAGAAGGTTTTCGGATCGTAAAACTCTGTTGTTGGAGAAGAATGTATCTGATAGTAACTGATCAGGTAGTGACGGTATCCAACCAGAAAGCCACGGCTAACTACGTGCCAGCAGCCGCGGTAATACGTAGGTGGCAAGCGTTGTCCGGATTTATTGGGCGTAAAGCGAGCG
+
GGGGGGGGGGGGGGGGGGGGGGGGGGGGGGGGGGGGGGGGGGGGGGGGGGGGGGGGGGGGGGGGGGGGGGGGGGGGGGGGFGGGGGGGGGGGGGGGGGGGGGGGGGGGGGGGGGGGGGGGGGGCGGGGGGGGGGGGGGGEGGGGGGGGGGGGGGGGGGGGGGGGGGGGGGGEGGGFGGGGGGGGGGGGGGEEGGGGGGGGGGGGDFGGGFCCGGGG=?FC=EEEGGGFGGGGGGGGGGGGDCG5
@M03364:276:000000000-BLYN8:1:1101:9099:2056 1:N:0:1
ACTCCTACGGGAGGCAGCAGTAGGGAATCTTCGGCAATGGACGAAAGTCTGACCGAGCAACGCCGCGTGAGTGAAGAAGGTTTTCGGATCGTAAAACTCTGTTGTTAGAGAAGAACAAGGATGAGAGTAACTGTTCATCCCTTGACGGTATCTAACCAGAAAGCCACGGCTAACTACGTGCCAGCAGCCGCGGTAATACGTAGGTGGCAAGCGTTGTCCGGATTTATTGGGCGTAAAGCGAGCG
+
GGGGGGGGGGGGGG@FGGGGGGGGGGGGGGGGGDGGGGGGGGGGGGGGGGGGGGGGGGGGGGGGGGGGGGGGGGGGGGGGGGGGGGGGGGGGGGGGGGGFGFGGGGGGGGGGGGGGGGGGGGG<EFFGGGGDGGGGGGGGGGGGGGG7FEGGFGGGGGGGGGGGFGGGGGGGGGGFGGGGGGGGGGGGGGGGEEGGGGGGGGGGGGGGGFFGGGGGEGGGGGGGGGGGFE5CDGGGGGGGGGG<
@M03364:276:000000000-BLYN8:1:1101:15768:2059 1:N:0:1
ACTCCTACGGGAGGCAGCAGTAGGGAATCTTCCACAATGGACGAAAGTCTGATGGAGCAACGCCGCGTGAGTGAAGAAGGTTTTCGGATCGTAAAACTCTGTTGTTGGAGAAGAATGTATCTGATAGTAACTGATCAGGTAGTGACGGTATCCAACCAGAAAGCCACGGCTAACTACGTGCCAGCAGCCGCGGTAATACGTAGGTGGCAAGCGTTGTCCGGATTTATTGGGCGTAAAGCGAGCG
+
GGGGGGGGGGGGGGGDGGGGGGGGGGGGGGGFFGGGGGGGGGGGGGGEGGGGFGGGGGGGFGGGGGGGGEGGGGDGFGGGFGGGGGGGGGGGGFGGGGGGGGGGGGGG8FFGFGGGG9FFGFGGGGFGGGGCGGGGGGDAFF<FGCCECCCFFGEFGGGFGFGGGCFGGGGCC7CFGGGGCGGGF88EDCEGGEGGG9EGFGGGGFFFFCCFGGCE7+<CG8CE6+A5ACCFGGGCFGFGGGG<
@M03364:276:000000000-BLYN8:1:1101:11973:2070 1:N:0:1
ACTCCTACGGGAGGCAGCAGTGGGGAATTTTGGACAATGGGCGCAAGCCTGATCCAGCCATGCCGCGTGCGGGAAGAAGGCCTTCGGGTTGTAAACCGCTTTTGTCAGGGAAGAAAAGGTTCTGGCTAATACCTGGGACTCATGACGGTACCTGAAGAATAAGCACCGGCTAACTACGTGCCAGCAGCCGCGGTAATACGTAGGGTGCAAGCGTTAATCGGAATTACTGGGCGTAAAGCGTGCG
+
GGGGGGGGGGGGGGGGGGGGGGGGGGGGGGGGGGGGGGGGGGGGGGGGGGGGGGGGGGGGGGGGGGGGGFFGGGGGGGGGGGGGGGGGGGGGGGGGGGGGGGGGFECGGGFGGGFGFGGFGGDGGGGGFGFGGGGFGFGGGGGFGGGGGGGGGGGGGGGGGGGGGGGGGGGGGGGGGGGGGGGGGGGGFGGGDEGGGGGF<FGGGGGGCFFFGGGG5EFFGGGGGGGGGFGGGGGGGGGG7<G<
@M03364:276:000000000-BLYN8:1:1101:7736:2076 1:N:0:1
ACTCCTACGGGAGGCAGCAGTAGGGAATCTTCCACAAGGGACGAAAGTCTGATGGAGCAACGCCGCGTGAGGGAAGAAGGTTTTCGGATCGTAAAACTCTGTTGGTGGAGAAGAATGTATCTGAGAGTAACTGATCAGGTAGTGACGGTATCCAACCAGAAGGCCACGGCTAACTACGTGCCAGCACCCGCGGGAATACGAAGGTGGCAAGCGTGGTCCGGGTATATTGGGCGTAACGCGAGCG
+
GEGF8FFEGGCCCGGGGGDGGFD<;@8C<CDAFGGGG,E;<6@B@F+6CFGCF<CE,C,C,++@::+6+8,,88FGGEGG<5,C,>@++@BFE<?,B=<FAFCB,+48+BA8,8AE,C,CFB,?,C88C<5?<<,:,:A,:5:>C9:=F+3,39,@:38@,,,55>F3B**CC,3>@CF@>:;,6>,>*88*1**4<B+3*;*=?E*=6C**3**1:FCED***0<CFG9FF31*/*1795/)9
@M03364:276:000000000-BLYN8:1:1101:10662:2187 1:N:0:1
ACTCCTACGGGAGGCAGCAGTGAGGAATATTGGTCAATGGGCGAGAGCCTGAACCAGCCAAGTAGCGTGCAGGAAGACGGCCCTACGGGTTGTAAACTGCTTTTATGAAGGAATAAAGTCACCCACGTGTGGGTGTTTGCATGTACTTTATGAATAAGGACCGGCTAATTCCGTGCCAGCAGCCGCGGTAATACGGAAGGTCCGGGCGTTATCCGGATTTATTGGGTTTAAAGGGAGCGTAGGC
+
GGGGGGGGGGGGGGGGGGGGGGGGGGGGGGGGGGGGGGGGGGGGGGGGGGGGGGGGGGGGGGGGGGGGGGGGGGGGGGGGGEGGGGGGGGGGGGGGGGGGGDGGGGGGGGGGGGGGGGGGGGGFGGGFFFGGGGGGGGGGGGGGGGGGGGGGGGGGGGGGGGGGGGGGGGGGGGGGGFGGGCGFGDGGGGGGGGGGGGGGGGGGGGGGGGGGGCCGEED?CGCEGGGGEGGGGGGFDGGGGGG6
@M03364:276:000000000-BLYN8:1:1101:21498:2238 1:N:0:1
ACTCCTACGGGAGGCAGCAGTAGGGAATCTTCCGCAATGGGCGAAAGCCTGACGGAGCAACGCCGCGTGAGTGATGAAGGGTTTCGGCTCGTAAAACTCTGTTATTAGGGAAGAACATATGTGTAAGTAACTGTGCACATCTTGACGGTACCTAATCAGAAAGCCACGGCTAACTACGTGCCAGCAGCCGCGGTAATACGTAGGTGGCAAGCGTTATCCGGAATTATTGGGCGTAAAGCGCGCG
+
GGGGGGGGGGGGGGGGGGGGGGGGGGGGGFGEGGGGGGGGGGGGGGGGGGGGGGGGGGGGGGDGGGGGGCGGGGGGGGGGGGFGGGGGGGGGGGGGGGGGGGGGGGGGGGGGGGGFGGGGGGGGGGGGGCGGCDGGGGGCFC@AFFGGGGGGGGGGGGGGGGGGGGGGGGGGGFGFFGGGGGGGGGGGFGDEGGGGGGGGFGGCFGGGFGGGGGGGFGGGGCC=FGGGGGGGG5*AFFFDDDGG
@M03364:276:000000000-BLYN8:1:1101:14681:2305 1:N:0:1
ACTCCTACGGGAGGCAGCAGTGGGGAATATTGCACAATGGGCGCAAGCCTGATGCAGCCATGCCGCGTGTGTGAAGAAGGCCTTCGGGTTGTAAAGCACTTTCAGCGAGGAGGAAGGTGGTGAGCTTAATACGCTCATCAATTGACGTTACTCGCAGAAGAAGCACCGGCTAACTCCGTGCCAGCAGCCGCGGTAATACGGAGGGTGCAAGCGTTAATCGGAATTACTGGGCGTAAAGCGCACG
+
GGGGGGGGDEGGGGGGGGGGGGFGGDEFGGGGGGGGGGGGGGGGGGEFGGGFGFFFGGGGGGGGGGGGGEGGGGGGGGGGGGGGGGGGFGGFGGGGGGGGGGGGGGGGGGGGGGGGEGFGGGGGGGGGGGFGGEGECFFFFGGGGGGFFGGG<FGGGCGGGGGGGGGGGGGGFGGGGGGGGGGGGGGGFGGEEGGCFGGFGCGEE58EECFFE5C5EGGFGGEFFGGGG?FGGGGGGGGGGGDC
@M03364:276:000000000-BLYN8:1:1101:8855:2316 1:N:0:1
ACTCCTACGGGAGGCAGCAGTAGGGAATCTTCGGCAATGGACGAAAGTCTGACCGAGCAACGCCGCGTGAGTGAAGAAGGTTTTCGGATCGTAAAACTCTGTTGTTAGAGAAGAACAAGGATGAGAGTAACTGTTCATCCCTTGACGGTATCTAACCAGAAAGCCACGGCTAACTACGTGCCAGCAGCCGCGGTAATACGTAGGTGGCAAGCGTTGTCCGGATTTATTGGGCGTAAAGCGAGCG
+
GGGGGGGGGGGGGGGGGGGGGGGGGGGGGGGGGGGGGGGGGGGGGGGGGGGGGGGGGGGGGGGGGGGGGGGGGGGGGGGGGGGGGGGGGGGGGGGGGGGGGGGGGGGGGGGGGGGGGGGGGGGGGGGGGGGGGGGGGGGGGGGGGGGGGGGGGGGGGGGGGGGGGGGGGGGGGGGFGGGGGGGGGGGGGGGGGGGGGGGGFGGGGGGGGGGGGGEEGGGGDEEEGGGGGGGFGGGGFGFGGGG>
@M03364:276:000000000-BLYN8:1:1101:15970:2318 1:N:0:1
ACTCCTACGGGAGGCAGCAGTAGGGAATCTTCGGCAATGGGGGCAACCCTGACCGAGCAACGCCGCGTGAGTGAAGAAGGTTTTCGGATCGTAAAACTCTGTTGTTAGAGAAGAACGTTAAGTAGAGTGGAAAGTTACTTAAGTGACGGTATCTAACCAGAAAGGGACGGCTAACTACGTGCCAGCAGCCGCGGTAATACGTAGGTCCCAAGCGTTGTCCGGATTTATTGGGCGTAAAGCGAGC
+
GGGGGGGGGGGGGGGGGGGGGGGGGGGGGGGGGDGGGGGGGGGGGGEGGGGGGGGGGGDGGGGGGGCFFGGGGGGGGFGGGGGGGGFGGGGGGGFGGGGGGGGGGGGGFGGFGGGCCADFDFGGGGFDFGGGG8DF@FGGGGGFCFFDGFGGGGGGGFEFGGGGGGGGCCEEGFFGGGGGFGGGGGGCGFGDEEEGCEFGGGGF>F9F8+=FGGGGGECGGGG*;+<FGFGGGGGGGGCFGGD3
@M03364:276:000000000-BLYN8:1:1101:11054:2321 1:N:0:1
ACTCCTACGGGAGGCAGCAGTGGGGAATATTGCACAATGGGCGCAAGCCTGATGCAGCCATGCCGCGTGTGTGAAGAAGGCCTTCGGGTTGTAAAGCACTTTCAGCGAGGAGGAAGGTGGTGAACTTAATACGTTCATCAATTGACGTTACTCGCAGAAGAAGCACCGGCTAACTCCGTGCCAGCAGCCGCGGTAATACGGAGGGTGCAAGCGTTAATCGGAATTACTGGGCGTAAAGCGCACG
+
GGGGGGGGGGGGGGGGGGGGGGGGGGGGGGGGGGGGGGGGGGGGGGGGGGGGGGGGGGGGGGGGGGGGGGGGGGGGGGGGGGGGGGGGGGGGGGGGGGGGGGGGGGGGGGGGGGGGGGGGGGGGGGGGGGGGGGGCGGGGGGGGFGFGGGGGGGGGGGGGGGGGGGGGGGGGGGGGGGGGGFGGGGGGGGGGGGGGGGGGGGGGGGGGGGGGDEEEFGGGGGGGGGGGGGGGGGGGGGGGGGC5
@M03364:276:000000000-BLYN8:1:1101:17788:2325 1:N:0:1
ACTCCTACGGGAGGCAGCAGTGGGGAATATTGCACAATGGGCGCAAGCCTGATGCAGCCATGCCGCGTGTGTGAAGAAGGCCTTCGGGTTGTAAAGCACTTTCAGCGAGGAGGAAGGTGGTGAACTTAATACGTTCATCAATTGACGTTACTCGCAGAAGAAGCACCGGCTAACTCCGTGCCAGCAGCCGCGGTAATACGGAGGGTGCAAGCGTTAATCGGAATTACTGGGCGTAAAGCGCACG
+
GFGGGGGGGGGGGGEGGGGGGGGGGGGGGGGGGGGGGGGGGGGGGGGGGGGGGGGGGGGGGGGGGGGGGGGGGGGGGGGGGGG8FGGGFGGGGGGGGGGGGGGGGGGGGGGGGEGGGGGGGGDFFGGGGGGGGGGGGGGGGGGGGFFCFFGGGGGGGDGGGGGFFGGEGGGCFGGGGGGGCD,DFGGFGDGGEGGDGGGDEGGGGGGGGGGFEE=E5EGCEGGEGFGFGFFFGGECG77DGG)/
@M03364:276:000000000-BLYN8:1:1101:20595:2334 1:N:0:1
ACTCCTACGGGAGGCAGCAGTAGGGAATCTTCGGCAATGGGGGCAACCCTGACCGAGCAACGCCGCGTGAGTGAAGAAGGTTTTCGGATCGTAAAACTCTGTTGTTAGAGAAGAACGTTAAGTAGAGTGGAAAATTACTTAAGTGACGGTATCTAACCAGAAAGGGACGGCTAACTACGTGCCAGCAGCCGCGGTAATACGTAGGTCCCAAGCGTTGTCCGGATTTATTGGGCGTAAAGCGAGC
+
GGGGGGGGGGGGGGGGGGGGGGGGGGGGGGGGGGGGGGGGGGGGGGGGGGGGGGGGGGGGGGGGGGGFGGGFGGGGGGGGEFFFGGGGGGGGGGGGGGGGGGGGFGGGGGGGGGGGGFGGGGEGGGGFGGGGGGGGGGGGGGGGGGGGGGGGGGGGGGGGGGGGGGGGEEEDEEGGGFGEGGGGGGGGGFGCEECGGGGGGFGGGGGFGGGGGGGGGGGGGGG5=FGGFGGGDGGDDGDFGGG)
@M03364:276:000000000-BLYN8:1:1101:8593:2334 1:N:0:1
ACTCCTACGGGAGGCAGCAGTGGGGAATATTGCACAATGGGCGCAAGCCTGATGCAGCCATGCCGCGTGTATGAAGAAGGCCTTCGGGTTGTAAAGTACTTTCAGCGGGGAGGAAGGTGAGTGGTTTAATACGCCATTCAATTGACGTTACCCGCAGAAGAAGCACCGGCTAACTCCGTGCCAGCAGCCGCGGTAATACGGAGGGTGCAAGCGTTAATCGGAATTACTGGGCGTAAAGCGCACG
+
GGGGGGGGGGGGGGGGGGGGGGGGGGGGGGGGGGGGGGGGGGGGGGGGGGGGGGGGGGGGGGGGGGGGGGGGGGGGGGGGGGGGGGGGGGGGGGGGGGGGEFGGGGGGGGGGDEGGGFFGGGGGGCDFFGFGGGGGGGGGGGGGFGGFGGGGGGGGGGGGGGGGGGGEEGGGGGGFGGGGGGGGGGFGGGGGGGGGGGGGGGGGGGGDEDGGGACCFDFGGGDGEFGGFGGGGGGGGGGGGGDC
@M03364:276:000000000-BLYN8:1:1101:19794:2389 1:N:0:1
ACTCCTACGGGAGGCAGCAGTAGGGAATCTTCGGCAATGGGGGCAACCCTGACCGAGCAACGCCGCGTGAGTGAAGAAGGTTTTCGGATCGTAAAACTCTTTTGTTAGAGAAGAACGTTAAGTAGAGTGGAAAATTAGTTAAGTGACGGTATCTAACCAGAAAGGGACGGCTAACTACGTGCCAGCAGCCGCGGTAATACGTAGGTCCCAAGCGTTGTTCGGATTTATTGGGCGTAAAGCGAGC
+
FFDFCFDEFGGGGGGDCGEFF<DFGGFGGGG<DFG7E8FFGGEDGG7@FGFG<CFEGGGGC@EGFGGGG,BFGCFECFGGB?DFEEG7C>FGFB?,C5CF,C9?A4,@,BFBEGD8FGG,BA,,A,,:B@F<ACFC937@@,<@FFGGDFG<3<<F<,:@<FFGBCCGGGGGGGFFB,>FFGFFGGGFFFEGGGGGGG9ECCFGGF<CE9CEEG8*:=*3CEC5EFCE7CFGG5/:D5DCC*9/
@M03364:276:000000000-BLYN8:1:1101:15108:2403 1:N:0:1
ACTCCTACGGGAGGCAGCAGTGGGGAATATTGCACAATGGGCGCAAGCCTGATGCAGCCATGCCGCGTGTGTGAAGAAGGCCTTCGGGTTGTAAAGCACTTTCAGCGAGGAGGAAGGTGGTGAACTTAATACGTTCATCAATTGACGTTACCCGCAGAAGAAGCACCGGCTAACTCCGTGCCAGCAGCCGCGGTAATACGGAGGGTGCAAGCGTTAATCGGAATTACTGGGCGTAAAGCGCACG
+
GGGGGGGGGGGGGGGGGGGGGGGGGGGGGGGGGGGGGGGGGGGGGGGGGGGGGGGGGGGGGGGGGGGGGGGGGGGGGGGGGGGGGGGGGGGGGGGGGGGGGGGGGGGGGGGGGGGFGCFGGGGGGGGGGGGGGGGGGGGGGGGGGGGGGGGGGGGGGGGGGGGGGGGGGGGGGGGGGGGGGGGGGGGGGGGGGGGGGGGGGDGGGGDGGGGGGEGDGGGGGGGGGFGGGGGGGGGGFGGGGD3)
@M03364:276:000000000-BLYN8:1:1101:23894:2435 1:N:0:1
ACTCCTACGGGAGGCAGCAGTAGGGAATCTTCCGCAATGGGCGAAAGCCTGACGGAGCAACGCCGCGTGAGTGATGAAGGGTTTCGGCTCGTAAAACTCTGTTATTAGGGAAGAACAAATGTGTAAGTAACTGTGCACATCTTGACGGTACCTAATCAGAAAGCCACGGCTAACTACGTGCCAGCAGCCGCGGTAATACGTAGGTGGCAAGCGTTATCCGGAATTATTGGGCGTAAAGCGCGCG
+
GGGGGGGGGGGGGGGGGGGGGGGGGGGGGGGGGGGEGG@FGFGGGDGFGGFEGGCGGECFGGGGDGGCC:FFFDGGFFC@FGGGC4CCFGC:BFFGGG9?FGGGGGG,?<EFDFGGGGFGFGGGGGDGG?FCFGGGGGGGFGGGDFDEGFF=9FCCFFFDGGGGGFGDCGGGG?9;FCFDCFGGGF>F,*:CCCCGGDEF?F8C;FGGGGGGDGGEGD:CE=EGEFCGFFFG3>E5*2CDCDD7
@M03364:276:000000000-BLYN8:1:1101:9486:2458 1:N:0:1
ACTCCTACGGGAGGCAGCAGTAGGGAATCTTCGGCAATGGGGGCAACCCTGACCGAGCAACGCCGCGTGAGTGAAGAAGGTTTTCGGATCGTAAAACTCTTTTGTTAGAGAAGAACGTTAAGTGGAGTGGAAAGTTACTTAAGTGACGGTATCTAACCAGAAAGGGACGGCTAACTACGTGCCAGCAGCCGCGGTAATACGTAGGTCCCAAGCGTTGTCCGGATTTATTGGGCGTAAAGCGAGG
+
GGGGGGGGGGGGGGGGGGGGGGGGGGGGGGGGGGGGGGGGGGGGGGGGGGGGGGDGGGGGGGGGGGGFGGGGGGGGGGGGGGGGGGGGGGGGGGGGGGGE,EFG8FEGFGGGGGGFGBDFFAF?FFGGGGGGGGGGGGGGFGGGGGGGGGGGGGGGD7FGGGGGGGGFFGDEF@EGGGGGCGFFGGGGGFGDGGGEGGFGGDGGC;EGGGGGGG*;EGG7CECECCGGEGFGFD*:>3>>DDD)
@M03364:276:000000000-BLYN8:1:1101:17469:2473 1:N:0:1
ACTCCTACGGGAGGCAGCAGTAGGGAATCTTCGGCAATGGACGAAAGTCTGACCGAGCAACGCCGCGTGAGTGAAGAAGGTTTTCGGATCGTAAAACTCTGTTGTTAGAGAAGAACAAGGATGAGAGTAACTGTTCATCCCTTGACGGTATCTAACCAGAAAGCCACGGCTAACTACGTGCCAGCAGCCGCGGTAATACGTAGGTGGCAAGCGTTGTCCGGATTTATTGGGCGTAAAGCGAGCG
+
GGGGGGGGGGGGGGGGGGGGGGGGDGGGGGGGGGGGGGGGGGGGGGGGFGGGGGGGGGGGGGGGGGGGGGGGGGFFAFGGFGCFGGGGGGGGGGGGGGGGGGGGGGGGGGGGGGGGGGGGGFGGGGGGGGGGGGGGGGGGGGGGEGGGGGGGGGGGGGGGGGGGGGGGGGGGGGGGGGGGGGGGGFEFFGGGGGGGGGGGGGGDGGGGGGF5AGG5*=@EG8;EGGGGG?EFDDE5C>?D5C75
@M03364:276:000000000-BLYN8:1:1101:14359:2478 1:N:0:1
ACTCCTACGGGAGGCAGCAGTAGGGAATCTTCCACAATGGACGAAAGTCTGATGGAGCAACGCCGCGTGAGTGAAGAAGGTTTTCGGATCGTAAAACTCTGTTGTTGGAGAAGAACGTATTTGATAGTAACTGATCAGGTAGTGACGGTATCCAACCAGAAAGCCACGGCTAACTACGTGCCAGCAGCCGCGGTAATACGTAGGTGGCAAGCGTTGTCCGGATTTATTGGGCGTAAAGCGAGCG
+
GGGGGGGGGGGGGGGGGGGGGGGGGGGGGGGGGGGGGGGGGGGGGGGGGGGGGGGGGGGGGGGGGGGGGGGGGGGGGGGGGGGGGGGGGGGGGGGGGGGGGGGGGGGGGGGGGGGGGGFGGFGGGGGGGGGGGGGGGGGGGGFGGGGDGGGGGGGGGGFGGGGGFFGGGGGGGGGGGGGGGGGGGGGFGGGGGGGEGGGGGFGGFGGGGGGGGGGEGGGGGGEGGGF+:EFFGGGGDFGGGGD<
@M03364:276:000000000-BLYN8:1:1101:17582:2481 1:N:0:1
ACTCCTACGGGAGGCAGCAGTAGGGAATCTTCGGCAATGGACGAAAGTCTGACCGAGCAACGCCGCGTGAGTGAAGAAGGTTTTCGGATCGTAAAACTCTGTTGTTAGAGAAGAACAAGGATGAGAGTAACTGTTCATCCCTTGACGGTATCTAACCAGAAAGCCACGGCTAACTACGTGCCAGCAGCCGCGGTAATACGTAGGTGGCAAGCGTTGTCCGGATTTATTGGGCGTAAAGCGAGCG
+
GGGGGGGGGGGGGGGGGGGGGGGGGGGGGGGGGGGGGGGGGGGGGGGGGGGGGGGGGGGGGGGGGGGGGGGGGGFGGFGGGGGGGGGGGGGGGGGGGGGGGGGGFGAFGGGGGCFGGGGGFG@CFFGGGGGDGGGGGGGGGGGFCFDGGD@<EFGGCGGGGGGFFFGGGGGDGGGFFCFDGGG7BFFFGGGGG>CCFGGGGGCCF?F>8CFGDCG5*<:CG8ECECCFGGGGD5=EF:CCCCC5
@M03364:276:000000000-BLYN8:1:1101:22292:2484 1:N:0:1
ACTCCTACGGGAGGCAGCAGTGGGGAATATTGCACAATGGGCGCAAGCCTGATGCAGCCATGCCGCGTGTATGAAGAAGGCCTTCGGGTTGTAAAGTACTTTCAGCGGGGAGGAAGGTGATAAAGCGAATACCTTTATCAATTGACGTTACCCGCAGAAGAAGCACCGGCTAACTCCGTGCCAGCAGCCGCGGTAATACGGAGGGTGCAAGCGTTAATCGGAATTACTGGGCGTAAAGCGCACG
+
FEFGGFCFFGG@F7;EFGCGEGGGGDGGGGGGCF9@EFGGGGGGGECGGFFFGFFDFEC<EEFEFDFGGGGFDCCECEFDFF8DFGCFFFGGGFGFG9FAFGGGFF7:FGGEEE@CFGG,EF?AEGGEEGGGCFGGGGCCCCAFG<CFFCFFCFF*CCFFFGA:<>>CCGGG?FFCFEGEF*42CFFGGEGGDGGGGGGGE*:CGGGGGFG;;CGGGCA==*;FE7AFCFGFGGGE:>F35CD9
@M03364:276:000000000-BLYN8:1:1101:12406:2513 1:N:0:1
ACTCCTACGGGAGGCAGCAGTGGGGAATCTTGCGCAATGGGCGAAAGCCTGACGCAGCCATGCCGCGTGAATGATGAAGGTCTTAGGATTGTAAAATTCTTTCACCGGGGACGATAATGACGGTACCCGGAGAAGAAGCCCCGGCTAACTTCGTGCCAGCAGCCGCGGTAATACGAAGGGGGCTAGCGTTGCTCGGAATTACTGGGCGTAAAGGGCGCGTAGGCGGACATTTAAGTCAGGGGTG
+
GGGGGGGGGGGGGGGGGGGGGGGGGGGGGGGGGGGGGGGGGGGGGGGGGGGGGGGGGGGGGGGGGGGGGDGFGGGEGGGGFGGGGGGEFGGGGGGGGGGGGGGGGGGGGGGCFGGGGGGGGGGGGGGGGGGGGGGFGGGFGGGGGGGGGGGGGGGGGGGGGGGGGGGGCCEGGGGGGGGGGGGGGGGGDGGGFGGGGGGGGGGGGGGEGEGCFFEGD5EEGGEGGGGGEGFGGGGGGGGGGGGG
@M03364:276:000000000-BLYN8:1:1101:10357:2555 1:N:0:1
ACTCCTACGGGAGGCAGCAGTAGGGAATCTTCCGCAATGGGCGAAAGCCTGACGGAGCAACGCCGCGTGAGTGATGAAGGGTTTCGGCTCGTAAAACTCTGTTATTAGGGAAGAACAAATGTGTAAGTAACTGTGCACATCTTGACGGTACCTAATCAGAAAGCCACGGCTAACTACGTGCCAGCAGCCGCGGTAATACGTAGGTGGCAAGCGTTATCCGGAATTATTGGGCGTAAAGCGCGCG
+
GGGGGGGGGGGGGGGGGGGGGGGGGGGGGGGGGGGGGGGGGGGGGGGGGGGGGGGGGGGGGGGGGGGGGGGGGGGGGGGGGGGGGGGGFEGGGGGGGGGGGGGGGGGGGGGGGGGGGGGGGGGGFGGGGGGGGGGGGGGGGGGGGGGGGGGGGGGGGGGGGGGGGGGGGGGGGGGFGGGFGGGFEGGGGGGGDGGGGGGGGCFEGGFGGGGGGGGDGGGEEE=FCGGG7FEFGGDEGFFGGDGG
@M03364:276:000000000-BLYN8:1:1101:15164:2572 1:N:0:1
ACTCCTACGGGAGGCAGCAGTAGGGAATCTTCCGCAATGGGCGAAAGCCTGACGGAGCAACGCCGCGTGAGTGATGAAGGGTTTCGGCTCGTAAAACTCTGTTATTAGGGAAGAACATATGTGTAAGTAACTGTGCACATCTTGACGGTACCTAATCAGAAAGCCACGGCTAACTACGTGCCAGCAGCCGCGGTAATACGTAGGTGGCAAGCGTTATCCGGAATTATTGGGCGTAAAGCGCGCG
+
GGGGGGGGGGGGGGGGGGGGGGGGGGGGGGGGGGGGGGGGGGGGGGGGGCFGGGGGGGGGGGGGGGGGGGGGGGGGGGGFDFGGGGGGGGGGGGGGGGGGGGGGFGGGGGFGGGGGGGGGGFGGGGGGGGCGFGGGFFGGFGGGGGGGGGGGGGGGGGDGGGGG:FCFGGGGGGGGGGGGGGGGGGGGFGGGCEGBBEGGGGGGFGGGGGGGGEG55CGGGCCCFCFGGGGGGGGGGGDDGGGG
@M03364:276:000000000-BLYN8:1:1101:13181:2577 1:N:0:1
ACTCCTACGGGAGGCAGCAGTGGGGAATATTGCACAATGGGCGCAAGCCTGATGCAGCCATGCCGCGTGTGTGAAGAAGGCCTTCGGGTTGTAAAGCACTTTCAGCGAGGAGGAAGGTGGTGAACTTAATACGTTCATCAATTGACGTTACTCGCAGAAGAAGCACCGGCTAACTCCGTGCCAGCAGCCGCGGTAATACGGAGGGTGCAAGCGTTAATCGGAATTACTGGGCGTAAAGCGCACG
+
EFGFGFGGGGGEGGDGGGGGGGGGGGGGGGGGGGCFGGGGGGGGGGGGGGGGGGGGGFGGGG8FGGGGGG7FGGFCGGGGGFGFC@FGFFFGGEGG9FGGGGGGGGDGGGEGGGGGGBFFFCF=,EFFFFF9DDF=,5FGFGGGGGGGGGGG<FEGGGGGGGGGGGGGGGGGGFGGCEFFGGFGGFG>E>>EGGG79?CFGCBEECEE6C7*=CGEGGGGGCGGDGGGGDCCGGGG37:CDGD5
@M03364:276:000000000-BLYN8:1:1101:10634:2587 1:N:0:1
ACTCCTACGGGAGGCAGCAGTGGGGAATATTGCACAATGGGCGCAAGCCTGATGCAGCCATGCCGCGTGTATGAAGAAGGCCTTCGGGTTGTAAAGTACTTTCAGCGGGGAGGAAGGCGATAAGGTTAATAACCTTGTCGATTGACGTTACCCGCAGAAGAAGCACCGGCTAACTCCGTGCCAGCAGCCGCGGTAATACGGAGGGTGCAAGCGTTAATCGGAATTACTGGGCGTAAAGCGCACG
+
GGGGGGGGGGGGGGGGGGGGGGGGGGGGGGGGGFGGGGGGGGGGGGGGGGGGGGGGGGGGGGGGGGGGFGGGGGGGGGGGGFGGGGGGGGGGGGGGGGGGGGGGGGGGGGGGGGGGGGGGGGGGGCGGGGGGGGGGGGGEGGGGGGGGGGGGGGGGGGGGGGGGGGGGGGGDGGGGGGGGGGGGGGGGGGGGGGGGGGGGGCEEGGGCFGGGGGGGGGGGGGGGGGGGGGGGGGGGGDFDDGC)
@M03364:276:000000000-BLYN8:1:1101:11689:2670 1:N:0:1
ACTCCTACGGGAGGCAGCAGTAGGGAATCTTCGGCAATGGGGGCAACCCTGACCGAGCAACGCCGCGTGAGTGAAGAAGGTTTTCGGATCGTAAAACTCTGTTGTTAGAGAAGAACGTTAAGTAGAGTGGAAAGTTACTTAAGTGACGGTATCTAACCAGAAAGGGACGGCTAACTACGTGCCAGCAGCCGCGGTAATACGTAGGTGGCAAGCGTTGTCCGGATTTATTGGGCGTAAAGCGAGG
+
GGGGGGGGGGGGGGGGGGGGGGGGGGGGGGGGGGGGGGGGGGGGGGGGGGGGGGGFGGGGGGGGGGGGGGGGGGGGGGGGGFGGGGGGGGGGGGGGGGGGGGGGGGGGGGGGGGGGGGGGGGGGGGGGGGGGGGGGGGGGGGGGGGGGGGGGGGGGGGGGGGGGGGFGGGGGGGGGGGGGGGGGFFGGGGGGGGGGGGFGGGGGGGGGGGGGGGGGGGCCCEGDCGFGGGGGGGGGGFGGGGG3
@M03364:276:000000000-BLYN8:1:1101:10120:2688 1:N:0:1
ACTCCTACGGGAGGCAGCAGTGGGGAATATTGCACAATGGGCGCAAGCCTGATGCAGCCATGCCGCGTGTGTGAAGAAGGCCTTCGGGTTGTAAAGCACTTTCAGCGAGGAGGAAGGTGGTGAGCTTAATACGTTCATCAATTGACGTTACTCGCAGAAGAAGCACCGGCTAACTCCGTGCCAGCAGCCGCGGTAATACGGAGGGTGCAAGCGTTAATCGGAATTACTGGGCGTAAAGCGCACG
+
GGGGGGGGGGGGGGGGGGGGGGGGGGGGGGGGGGGGGGGGGGGGGGGGGGGGGGGGGGGGGGGGGGGGGGGGGGGGGGGGGGGGGGGGGGGGGGGGGGGGGGGGGGGDGGGGGGGGGGGGGGGGGGGGGGGGGGGGGGGGGGGGGGGGGGGGGGGFGDFGGGGGGGGGGGGGGGGGG@FGGGFGGGGGGGDGGGGCFGGGGGGGCEEGGCFGDEGGGGGGGGGGGFGGGGGGGD5CFFF33DC7
@M03364:276:000000000-BLYN8:1:1101:7847:2747 1:N:0:1
ACTCCTACGGGAGGCAGCAGTAGGGAATCTTCGGCAATGGGGGCAACCCTGACCGAGCAACGCCGCGTGAGTGAAGAAGGTTTTCGGATCGTAAAACTCTGTTGTTAGAGAAGAACGTTAAGTAGAGTGGAAAATTACTTAAGTGACGGTATCTAACCAGAAAGGGACGGCTAACTACGTGCCAGCAGCCGCGGTAATACGTAGGTCCCAAGCGTTGTCCGGATTTATTGGGCGTAAAGCGAGC
+
GGGGGGGGGGGGGGGGGGGGGGGGGGGFFGGGGGGGGGGGGGGGGGGGGGGGGGGGGGGGGGGGGGGFGGGGGGGGGGGGFGGGGGGGGGGGGGGGGGGGGGGGGGGGGGGGGGGGGGGGGGGGGGGGGGFGGGFGGGGGGGGGGGGGGGGGGGDFGFFGGGGFFGGGGGGGGGG?FGGGGGGGGGGGGGGGGGGGGFGGGGDFGGGFGGGGFEGGGAFGGGGGG6CGGFGFGCEGDGGGGGG3
@M03364:276:000000000-BLYN8:1:1101:20150:2768 1:N:0:1
ACTCCTACGGGAGGCAGCAGTGGGGAATATTGCACAATGGGCGCAAGCCTGATGCAGCCATGCCGCGTGTATGAAGAAGGCCTTCGGGTTGTAAAGTACTTTCAGCGGGGAGGAAGGGAGTAAAGTTAATACCTTTGCTCATTGACGTTACCCGCAGAAGAAGCACCGGCTAACTCCGTGCCAGCAGCCGCGGTAATACGGAGGGTGCAAGCGTTAATCGGAATTACTGGGCGTAAAGCGCACG
+
GGGGGGFGGGGGGGGGGGGGGGGGGGGGEGGGGGGGFGGFFGGGGGGGGGGGGGGGGGDGFECFEGEGGGGGGFGFFGEE,C<F<FE7FGGGGGGGGGFG<FFGEFGECFGGGG8DCGGGGF<=DCFGGGFF?FGG9EFG=<@CF=FGFFGGGGGGEG<FGGGCCFCF@:FEGGCG7CC@FGDEGGC7CEGGGEECFFGG5*3?CEGDFGGGGCEG=FDCGG5FEFGGGFGGDG5*7DFGDDC<
@M03364:276:000000000-BLYN8:1:1101:8732:2775 1:N:0:1
ACTCCTACGGGAGGCAGCAGTAGGGAATCTTCGGCAATGGGGGCAACCCTGACCGAGCGACGCCGCGTGCGTGAAGAAGGTTTTCGGATTGTAAAACTCTGTTGTTAGAGAAGAAGGTTAAGTATAGTTGAAAGTTACTTAAGGGACGGTATCTAACCAGAAAGGGACGGCTAACTACGGGCCAGCAGCCGCTGTAATACGTAGGGGCCAAGCGTTGTCGGGATTTGTTGGGCGTAAAGCGATT
+
GGGGGGGGGGGGGGGGGGGGGCFGGGGGFGG9C@FFGGGGDGGDGGGDEGGG86@CF++8FFGGGGGGG+7BFGGGGGGGGGGGGGGDG+FFGGG9,,CFAF,CDAFF9FGGGGG,83C<FE3,,:B<,C,C3>DDC,,=D,@,@,33<@*3@;33@FGG7F7:>FB@C:<*4FF;7?F*<8=*=8B<+21**13++3++32+=C***/2;/8;8?5CF5*8/:;++02*;=*):*/1:*)*1*
@M03364:276:000000000-BLYN8:1:1101:23314:2803 1:N:0:1
ACTCCTACAGGCAGCAGTGGGGAATATTGCACAATGGGCGCAAGCCTGATGCAGCCATGCCGCGTGTGTGAAGAAGGCCTTCGGGTTGTAAAGCACTTTCAGCGAGGAGGAAGGTGGTGAGCTTAATACGTTCATCAATTGACGTTACTCGCAGAAGAAGCACCGGCTAACTCCGTGCCAGCAGCCGCGGTAATACGGAGGGTGCAAGCGTTAATCGGAATTACTGGGCGTAAAGCGCACGC
+
GDGGGGGDFEFD@CFGGGGCGGGDFGGGGGGFCF9EDGGGGGGGGGGGCAEF9E@@8EEGGGG7+78FEG,6@FAGD=F,CF,B:CFGGGF?FGGFEFF<F,5C:FGCCGGC,CE8+8+,=F9?EDDAAFF8E8FA@DF?FEDFFGG7,>36+:>BD8AFGGGAFE@F7CGAGFGDGGGFF@,>EFCE*B885BFGE>EBEDGGDF9+*=88?FGEGG5C7FFGGGC=EGG*95CFDDDDG3
@M03364:276:000000000-BLYN8:1:1101:20804:2805 1:N:0:1
ACTCCTACGGGAGGCAGCAGTAGGGAATCTTCCACAATGGACGAAAGTCTGATGGAGCAACGCCGCGTGAGTGAAGAAGGTTTTCGGATCGTAAAACTCTGTTGTTGGAGAAGAATGTATCTGATAGTAACTGATCAGGTAGTGACGGTATCCAACCAGAAAGCCACGGCTAACTACGTGCCAGCAGCCGCGGTAATACGTAGGTGGCAAGCGTTGTCCGGATTTATTGGGCGTAAAGCGAGCG
+
GGGFFGFGGGGGGGGGGGGGGGGGGGGGGGGGGGGGGGGGGGGGGEGGD@FGGFGGEFFGGGGGGEGGGGCFGGGGGGGGGGGGGGGGGGGGGGGGGGGGGGGGFEFGGGFGDGGGCFGGFGCF<FGGGGG?FFGFGGGFFGGGGGGGGFFG,ADGDEFFFGGGFEFGGGGDGGGGFGFG7BECGF6DEGGG5EGGGC,;BFGEFFC>8CF5CEGGGFCGG**2+;C7FGGGG3=E3DDCCC57
@M03364:276:000000000-BLYN8:1:1101:6361:2830 1:N:0:1
ACTCCTACGGGAGGCAGCAGTAGGGAATCTTCCGCAATGGGCGAAAGCCTGACGGAGCAACGCCGCGTGAGTGATGAAGGGTTTCGACTCGTAAAACTCTGTTATTAGGGAAGAACAAATGTGTAAGTAACTGTGCACGTCTTGACGGTACCTAATCAGAAAGCCACGGCTAACTACGTGCCAGCAGCCGCGGTAATACGTAGGTGGCAAGCGTTATCCGGAATTATTGGGCGTAAAGCGCGCG
+
GGGGGGGGGGGGGGGGGGGGGGGGGGGGGGGGGGGGGGGFGGGGGGGGGGGGGGGGGGGGGGGGGGGGGGGGGGGGGFGGGGGGGGGGGGGGGGGGGGGGGGGGGGGGGGGGGGGGGEGGGAFGFGGGGGGGGGGGGGGGGGGGGGGGGGGGGGGGGGGGGGGGGGGGGGGDGGGGGGGGGGGFGFGGGGGGGGGGGGGGGGGGGGGGGGGGGG;EGGGGGGGGGGGGGGGGGGGGGGGGGGGD
@M03364:276:000000000-BLYN8:1:1101:7550:2877 1:N:0:1
ACTCCTACGGGAGGCAGCAGTAGGGAATCTTCCACAATGGACGCAAGTCTGATGGAGCAACGCCGCGTGAGTGAAGAAGGTTTTCGGATCGTAAAGCTCTGTTGTTGGTGAAGAAGGATAGAGGTAGTAACTGGCCTTTATTTGACGGTAATCAACCAGAAAGTCACGGCTAACTACGTGCCAGCAGCCGCGGTAATACGTAGGTGGCAAGCGTTGTCCGGATTTATTGGGCGTAAAGCGAGCG
+
GGGGGGGGGGGGGGGGGGFGGGGGGGGGGGGGGGGGGGGGGGGGGGGGGGGGGGGGGGGGGGGGGGGGGGGGGGGGGGGGGGGGGGGDGGGGGFGGGGGGGFGGFGGGGDA=AFGFGDFGGGGGGGGGGGGGGGGFGGGGGGGGGGGGGGGGGGGGGGGGGGGGGGGGGGGGGGGGGGGDGGGGGGGGGCCEGGGGGFGGE<C7CGGGG9FGGGGGGGCEGCEEFFGGGGGGGDGGGFGGGGGD
@M03364:276:000000000-BLYN8:1:1101:21071:2885 1:N:0:1
ACTCCTACGGGAGGCAGCAGTGGGGAATATTGGACAATGGACCAAAAGTCTGATCCAGCAATTCTGTGTGCACGATGAAGGTCTTCGGATTGTAAAGTGCTTTAAGTTGGGAAGAAGAAAGTGACGGTACCAACAGAAGAAGCGACGGCTAAATACGTGCCAGCAGCCGCGGTAATACGTATGTCGCAAGCGCTATACGGATTTATTGGGCGTAAAGCGCGTCTAGGCGGAAAAATAAGTCTG
+
GGGGGGGGGGGGGGGGGGGGFFGGGGGGGGGGGGGGG,EFGGGGGGFFGGGGCFGFGGFGCFCFGFGGGGCCEGGGGGEGFFGGFFGCFGDGGGGFFFGEFGG9,<?,CEFFCF<FGFFGGGGGAFEGGGGFGGGGGCEGGC?F:+CFEEGA9FGGGGFE@FDG,8>DFEGCE7>DGFG9DFGGGGEC>C8**>8C,<B5E8CF;9CFFGFGG>C5CCEECECC*>?FEDC5)0*:7DF:CGG
@M03364:276:000000000-BLYN8:1:1101:15321:2888 1:N:0:1
ACTCCTACGGGAGGCAGCAGTAGGGAATCTTCGGCAATGGACGAAAGTCTGACCGAGCAACGCCGCGTGAGTGAAGAAGGTTTTCGGATCGTAAAACTCTGTTGTTAGAGAAGAACGACGAGGAGAGTGGAAAGCTCCTCGTGTGACGGTATCTAACCAGAAAGGGACGGCTAACTACGTGCCAGCAGCCGCGGTAATACGTAGGTCCCGAGCGTTGTCCGGATTTATTGGGCGTAAAGCGAGG
+
GGGGGGGGGGGGGGGGGGGGGFGGGGGGGGGFGGGGGGGGGGGGCEGFGGGGGGGGGGGGGGGGGGGGGGGFGGGGGGGGGGGGGGGG+@FGGGGGGGGGGGAFFGGGFFGGGGGGGGEGEFGDCEEGGFGGGGGG?GDGGCFFGCGGDGGGGGGGGGGGGG7CCFFFGGGGGGGGGFE:FGGGGGGGGGGGGGGGGGGFGECFGGGFGEG5CGG=C7FGEE5CECFGGFCEDDEEC5CCGDG3
@M03364:276:000000000-BLYN8:1:1101:9022:2905 1:N:0:1
ACTCCTACGGGAGGCAGCAGTGGGGAATATTGCACAATGGGCGCAAGCCTGATGCAGCCATGCCGCGTGTGTGAAGAAGGCCTTCGGGTTGTAAAGCACTTTCAGCGAGGAGGAAGGTGGTGAGCTTAATACGTTCATCAATTGACGTTACTCGCAGAAGAAGCACCGGCTAACTCCGTGCCAGCAGCCGCGGTAATACGGAGGGTGCAAGCGTTAATCGGAATTACTGGGCGTAAAGCGCACG
+
GGGGGGGGGGGGGGGGGGGGGGGGGGGGGGGFGGGGGGGGGFGGGGGGGGGGGGGGGGGGGGGGGDGGGGGG8EFFFGGGDFCGGGGGGGGGGGGGFGGGGGGGGGGGGGGDGFFGGGGGCGGGGCFFGGFFFDCFFFGGFEFFGGGFGGDFDFGBFG@CG7FFG@GG@FFCBFGFGGFEEFCFGCC:FEGGE8EGGFFFG5>EGGGGGFGFE8E=CECFGGGGGGD@<CFGDDCE<GGDGGC3
@M03364:276:000000000-BLYN8:1:1101:15515:2946 1:N:0:1
ACTCCTACGGGAGGCAGCAGTGGGGAATTTTGGACAATGGGCGCAAGCCTGATCCAGCAATGCCGCGTGTGTGATGAAGGCCTTCGGGTTGTAAAGCACTTTTGGCGGGAACGAAAAGGTCCGTGCTAATACCATGGGCTGATGACGGTACCCGCAGAATAAGCACCGGCTAACTACGTGCCAGCAGCCGCGGTAATACGTAGGGTGCGAGCGTTAATCGGAATTACTGGGCGTAAAGAGTGCG
+
GGGGGGGGGGGGGGGGGGGGGGGGGGGGGGGGGGGGGGGGFGGGGGGGGGGGGGGGGGGGGGGGGGGGGGGGGGGGGGGGGGGGGGGCFFGGGGGGGGGGGGGGGGGGGGFGGGGGGGGGGGGGGGGFGGGGGCFFGGGGGGGGGGGGEGGGGGGGGGGGGGGGGGGGGDFGCEFGGGGGF8CFGGGGFGGGDGGDF7FFGGGGGGEGGGEC=>EEGGFGGDGGGG?FGGDFGGGG<FGGGGGD
@M03364:276:000000000-BLYN8:1:1101:25023:2947 1:N:0:1
ACTCCTACGGGAGGCAGCAGTAGGGAATCTTCGGCAATGGACGAAAGTCTGACCGAGCAACGCCGCGTGAGTGAAGAAGGTTTTCGGATCGTAAAACTCTGTTGTTAGAGAAGAACAAGGATGAGAGTAACTGTTCATCCCTTGACGGTATCTAACCAGAAAGCCACGGCTAACTACGTTCCAGCAGCCGCGGTAATACGTAGGTGGCAAGCGTTGTCCGGATTTATTGGGCGTAAAGCGAGCG
+
GGGGGFEFGGEFEGGGGGGG@FFGGGGFGFFDGGGGGGGGFGDDGDGGG,EFGGDEEGGC8@FCGGGGC:BFFFGAFDFCEFDFGEGEGGGGG?DGGDGGEGG?FGDEGGGGGGG8@F8FGG8BFGGGGGGGCFFGGGGFFGG8FGGCFDGCGGGGFFAFFGD3@CGF*@FE<@DFGDF,DFG9DGGFFEGEGGDBCFBFFE58;BC>CFFGC*8?EGE*>E8:9CCGG+@FDDEGD*><DDC5
@M03364:276:000000000-BLYN8:1:1101:18704:3039 1:N:0:1
ACTCCTACGGGAGGCAGCAGTGGGGAATATTGCACAATGGGCGCAAGCCTGTTGCAGCCATGCCGCGTGTATGAAGAAGGCCTTCGGGTTGTAAAGTACTTTCAGCGGGGAGGAAGGGGTGAGCCTTAATACGGTTCGTCATTGACGTTACCCGCAGAAGAAGCACCGGCTAACTCCGTGCCAGCAGCCGCGGTAATACGGAGGGTGCAAGCGTTAATCGGAATTACTGGGCGTAAAGCGCACG
+
FGGGGGGGGGGGGGGGGGGGGGGGGEGGGGGGGGGGDGGGGGGGGGGGGGGGGFGGFFFFGGFFGGGGGGGGGGGGGDGFFGGFGGGGGGGGC<FGGGGGFGFGFCC7FFCE>FFGGDGE@CFFFGFCFDFFGEGFFE>+@FFGFFGEGGG9:FF:CEGGFGCFGFGGGCCG:CGGGGGGEGGCBC8CGEGGGG>?CEFFDCEGGGECFGF:5C=8CFGGCEGGEFGGGEDGC<EEFGDGDGG5
@M03364:276:000000000-BLYN8:1:1101:11619:3060 1:N:0:1
ACTCCTACGGGAGGCAGCAGTAGGGAATCTTCCACAATGGACGAAAGTCTGATGGAGCAACGCCGCGTGAGTGAAGAAGGTTTTCGGATCGTAAAACTCTGTTGTTGGAGAAGAACGTATTTGATAGTAACTGATCAGGTAGTGACGGTATCCAACCAGAAAGCCACGGCTAACTACGTGCCAGCAGCCGCGGTAATACGTAGGTGGCAAGCGTTGTCCGGATTTATTGGGCGTAAAGCGAGCG
+
GGGGGGGGGGGGGGGGGGGGGGGGGGGGGGGGGGGGGGGG<FGGGGGGGGGGGGGGGGGGGGGGGGGGGGGFGGGGGGGGFGGGGGGGGDGGGGEGGGGGGGGGGGGF@FGGGGGGGGGGGGGGGGGGGGGGGGGGGGGGGGGGGGGGGGGGGGGGGGGGCGGGGGGGGGGGGGGGGGGDGGGGGGGGGGGEGG5CGGFF9EGG;CFGGGGFGGGCCGGGDC=CGFGGGGGFDDGEGGGGGG:7
@M03364:276:000000000-BLYN8:1:1101:9715:3066 1:N:0:1
ACTCCTACGGGAGGCAGCAGTGGGGAATATTGCACAATGGGCGCAAGCCTGATGCAGCCATGCCGCGTGTGTGAAGAAGGCCTTCGGGTTGTAAAGCACTTTCAGCGAGGAGGAAGGTGGTGAACTTAATACGTTCATCAATTGACGTTACTCGCAGAAGAAGCACCGGCTAACTCCGTGCCAGCAGCCGCGGTAATACGGAGGGTGCAAGCGTTAATCGGAATTACTGGGCGTAAAGCGCACG
+
GGGGGGGFGGEGEGGGGGGGFGGGGGGGGGGGGGGGGGGGGGGGGGGGGGGGGGGGGGGGGGGGGGGGGGGGGGGGGGGGGGGGGGGGGGGGGGGGGGGGGGGGGGGGGGGGGGGGGGGGGC<FGGGGFGGGGGGGCGFGGGGGGGGGGFGGGGGGGGGCFGGGGGGGGGGGGGGGGGGGGGGGGGGGFGGGGGGGGFFGGGEGGGGGGGCGGG5:FFGGGGGGDFGGGGGGGDGGFGGDCGGC
@M03364:276:000000000-BLYN8:1:1101:9148:3106 1:N:0:1
ACTCCTACGGGAGGCAGCAGTGGGGAATATTGCACAATGGGCGCAAGCCTGATGCAGCCATGCCGCGTGTGTGAAGAAGGCCTTCGGGTTGTAAAGCACTTTCAGCGAGGAGGAAGGTGGTGAACTTAATACGTTCATCAATTGACGTTACTCGCAGAAGAAGCACCGGCTAACTCCGTGCCAGCAGCCGCGGTAATACGGAGGGTGCAAGCGTTAATCGGAATTACTGGGCGTAAAGCGCACG
+
GGGGGGGGGGGGGGGGGGGGGGGGGGGGGGGGGGGGGGGGGGGGGGGGGGGGGGGGGGGGGGGGGGGGGGFGGGGGGGGGGGGGGGGEGGGGGGGGGGGGGGGGGGGGGGGDGGGGGGFGGFCEGGGGGFFFFCEFGGGGGGGGGGGGGGGGFEGGGGFGFGGGGGGG>FGDGGGG?CFGC@@FFGGGGDGGDGDGGGGGEEGD7EGGGFCFEGGGCFF5=EEFFFGGGGCFGGC55C>DDDD<
@M03364:276:000000000-BLYN8:1:1101:24714:3119 1:N:0:1
ACTCCTACGGGAGGCAGCAGTGGGGAATATTGCACAATGGGCGCAAGCCTGATGCAGCCATGCCGCGTGTGTGAAGAAGGCCTTCGGGTTGTAAAGCACTTTCAGCGGGGAGGAAGGTGATAAAGCGAATACCTTTATCAATTGACGTTACCCGCAGAAGAAGCACCGGCTAACTCCGTGCCAGCAGCCGCGGTAATACGGAGGGTGCAAGCGTTAATCGGAATTACTGGGCGTAAAGCGCACG
+
GGG@FFEFGGGDCE7BFGGGGGGGGGEGGAF9EFFGFGGGGFEGDGEFGCCFFGGGEFGGGGFF:@FGDEEGC9C<FDF8EFGGGFEG,?CCFB?FFGGGGGGGGGBEFGGGDFFFEFF,EAFFFGGDEF@EGF,=DBEEG9<>FCCGFGGFFC*>FDGCFCCGGG7><CGECFFF:EGGEGGGD7FGC*8:CGGGGG9:58*:C>**8@FFEGGGFCFC7C==FGGG7CC7DGEC57FCD3C3
@M03364:276:000000000-BLYN8:1:1101:8912:3130 1:N:0:1
ACTCCTACGGGAGGCAGCAGTGGGGAATATTGCACAATGGGCGCAAGCCTGATGCAGCCATGCCGCGTGTATGAAGAAGGCCTTCGGGTTGTAAAGTACTTTCAGCGGGGAGGAAGGGAGTAAAGTTAATACCTTTGCTCATTGACGTTACCCGCAGAAGAAGCACCGGCTAACTCCGTGCCAGCAGCCGCGGTAATACGGAGGGTGCAAGCGTTAATCGGAATTTCTGGGCGTAAAGCGCACG
+
GGGGGGGGGGGGGGGGGGGGGGGGGGGGGGGGGGGGGGGGGGGGGGGGGGGGGGGCGGGGGGGGGGGGGGGGGGGGGGEGGGGGGGGGFGGGGGGGGGGFFGGGGGGGGGDEGFGFGGGGGGDFGGGGFGGGGGGGGGGGGGGGFCEGGGGGGDGGGGGGGGGGGGGGGGGGGGGGGEFGGGGGGGGFFCEGGGGGGFFGGDGGEECEGCCCGEGGGGGGGGGGGGFFGDCGGG=57CFGGGG5
@M03364:276:000000000-BLYN8:1:1101:19040:3154 1:N:0:1
ACTCCTACGGGAGGCAGCAGTAGGGAATCTTCGGCAATGGACGAAAGTCTGACCGAGCAACGCCGCGTGAGTGAAGAAGGTTTTCGGATCGTAAAACTCTGTTGTTAGAGAAGAACAAGGATGAGAGTAACTGTTCATCCCTTGACGGTATCTAACCAGAAAGCCACGGCTAACTACGTGCCAGCAGCCGCGGTAATACGTAGGTGGCAAGCGTTGTCCGGATTTATTGGGCGTAAAGCGAGCG
+
GGGGGGGGGGGGGGGGGGGGGGGGGGGGGGGGGGGGGGGGGGGGGCFGGGGGGGGDGGGGGGGDGGGGGCGGGGGGGFGGGGGGGGGGGGGGGGGGGGGGGGGGGGGGGGGGGGGGGGGGGGGFGGGGCFGGGGGGGGGGGGGGGGGGGGGGGGGGGGGGGGGGGGGGGGGGGGGGGGGGGGGGGGGGGGGGGGGGGFFGGGGGGGDFCF=CEEEEGGGCGCGGGGGGGGGGGGEGGFGGDGG7
@M03364:276:000000000-BLYN8:1:1101:13559:3167 1:N:0:1
ACTCCTACGGGAGGCAGCAGTAGGGAATCTTCCACAATGGACGCAAGTCTGATGGAGCAACGCCGCGTGAGTGAAGAAGGTTTTCGGATCGTAAAGCTCTGTTGTTGGTGAAGAAGGATAGAGGTAGTAACTGGCCTTTATTTGACGGTAATCAACCAGAACGTCACGGCTAACTACGTGCCAGCAGCCGCGGTAATACGTAGGTGGCCAGCGTTGTCCGGATTTATTTGGCGTAAAGCGAGGG
+
EGF@@CFE@B@-@CECC@9<C<CEF6CC<FC,E<FFGGGG<FF7@6CFFGEEFAFCFG7F@7+FCDFFGEEEFC,EGE<CCC<FEE@,44CFE=+AFG@<?A<<ABBE=+CF<,,4B=F,4EF<5<EFG9,BF?@=DDDCFE<@<<CE:+>@@=F=F+>,,,8@@:+CEFEB3@D,,6@>D:A8D,>84CGEGC*:;B,;6,4B<95C6AEGGGG=1+217*3>C7<@9C9?)*/*9DG)9)))
@M03364:276:000000000-BLYN8:1:1101:22076:3185 1:N:0:1
ACTCCTACGGGAGGCAGCAGTAGGGAATCTTCCACAATGGACGAAAGTCTGATGGAGCAACGCCGCGTGAGGGAAGAAGGTTTTCGGATCGTAAAACTCTGTTGTTGGAGAAGAACGTATTTGATAGTAACTGATCAGGTAGTGACGGTATCCAACCAGAAAGCCACGGCTAACTACGTGCCAGCAGCCGCGGTAATACGTAGGTGGCAAGCGTTGTCCGGATTTATTGGGCGTAAAGCGAGCG
+
FFG,E@DEGE@EFG7FFCGFC@EG;,@@FGG9C<CAFEE@E<@F7,@F9FEEFG@CCFDGCG@FFFEGG7:6?FCG@<<=45EFFE7=FEGGF=+@E??F<EAFF=?FCFFFFG<EGB=EFDFGC<9FGGGFCFFF,AADFGGFFGGE=DCDD=8>+@F:,7B<7D:CF7::AFFGGGC<F7BCGD6EDGGG5E58,?,4222C<C:8BEGFE;EEEEC75/3=9F7;EFCFGGG>7CF:CC)9
@M03364:276:000000000-BLYN8:1:1101:17393:3234 1:N:0:1
ACTCCTACGGGAGGCAGCAGTGGGGAATATTGCACAATGGGCGCAAGCCTGATGCAGCCATGCCGCGTGTGTGAAGAAGGCCATCGGGTTGTAAAGCACTTTCAGCGAGGAGGAAGGTGGTGAGCTTCATACGTTCATCAATTGACGTTACTCGCAGAAGAAGCACCGGCTAACTCCGTGCCAGAAGCCGCGGTACTACGGAGGGTGCAAGCGTTAATCGGAATTACTGGGCGTAAAGCGCACG
+
GFGFGG9EEGECFEEGGGGGFGGGDFGFGGGFEEGGGGGGGGG+@+8DFEF8EDEFEEGCCFDGDGEGGECEFEAFF@FGGG,:CFGDCCFGDF9<,,BAE<FG,A::FE7CF78FGFEDGGFGG,<,EF9,>CF<,C@<?=F@9E7CFGGGFG73>:CFBC<<AB7FGDF*DFGFC8<*C:,>,,,4,:E*B8E*?9CCC5B@EE**59>58EECF+CF=E8CEG9<?6CC)>*:<F7353)9
@M03364:276:000000000-BLYN8:1:1101:13963:3247 1:N:0:1
ACTCCTACGGGAGGCAGCAGTAGGGAATCTTTGGAAATGGACGAAAGTCTGACCGAGCAACGCCGCGTGAGTGAAGAAGGTTTTCGGATCGTAAAACTCTGTTGTTAGAGAAGAACAAGTGGGAGAGTAACTGTTCCCACCTTGACGGTATCTAACCAGAAAGCCACGGCTAACTACGTGCCAGCAGCCGCGGTAATACGTATGTGGCAAGCGTTGTCCGGCTTTATTGGGCGTAAAGCGAGCG
+
FFFDGG9FF@@CCGGEG@-CFCEAFEEFGGG,EE,CFGF@<A7C7@CE<FG@@FFEC@F,C@@CC@ECFC=,C<9F,,=E,CFFAFF>FCF=?FFGGGGGEC9F=,,CFFCEFFC,,?E?FFF8??FF<,,,AFF<@5,AF=FDD=FGEC<,C3>FF<FFGGGG@3@CG*5*73EGFGCEFG,>DCBF,:*:>E**6;FF:++52?<E>CCECC88:::55*//++<CF6CG)/:=F7CD73)9
@M03364:276:000000000-BLYN8:1:1101:16989:3248 1:N:0:1
ACTCCTACGGGAGGCAGCAGTAGGGAATCTTCGGCAATGGGGGCAACCCTGACCGAGCAACGCCGCGTGAGTGAAGAAGGTTTTCGGATCGTAAAACTCTGTTGTTAGAGAAGAACGTTAAGTAGAGTGGAAAGTTACTTAAGTGACGGTATCTAACCAGAAAGCCACGGCTAACTACGTGCCAGCAGCCGCGGTAATACGTAGGTGGCAAGCGTTGTCCGGATTTATTGGGCGTAAAGCGAGC
+
GGGGGGGGGGGGGGGGGGGGGGGGGGGGGGGGGGGGGGGGGGGGGGGGGGGGGGGGGGGGGGGGGGGGGCFGGGGGGGGGGGGGGGGGGGGGGGGGGGGGGGGGGGGGGGGGGGGGGGGGGGGADFFGGGGGGGGGGGGGGGGGGGGGGGGGGGGGGFGGGGGGGGGGGGGGGGGGGGGGGGFGGGGGGGGGGGGGGGGGGGGGGGGGGGGGGGGGGGGDGGCGGGGGGGGCG3>EDGGGDGD5
@M03364:276:000000000-BLYN8:1:1101:18776:3281 1:N:0:1
ACTCCTACGGGAGGCAGCAGTAGGGAATCTTCGGCAATGGGGGCAACCCTGACCGAGCAACGCCGCGTGAGTGAAGAAGGTTTTCGGATCGTAAAACTCTGTTGTTAGAGAAGAACGTTAAGTAGAGTGGAAAGTTACTTAAGTGACGGTATCTAACCAGAAAGGGACGGCTAACTACGTGCCAGCAGCCGCGGTAATACGTAGGTCCCAAGCGTTGTCCGGATTTATTGGGCGTAAAGCGAGC
+
GGGGGGGGGGGGGGGGGGGGGGGGGGGGGGGGGGGGGGGGGGGGGGGGGGGGGGGGEGGGGGGGGGG8=EGFFGGGGGGGGGGGGEGCFGGGGGGGGGGGGGFGGGGGGGGGDFFFGGGGGGGGGFFGFGGGGGGGGGGDFGGGGGGGGGGGGGGGGGGGGGGGGGGGGGGGGGGGGGGGGGGGGGGGGGGGGGGGGGGGGGGGGGGGFFDFFGCGGGGGGGG*;<7F7?9=FGGGGGGCD:D3
@M03364:276:000000000-BLYN8:1:1101:16501:3297 1:N:0:1
ACTCCTACGGGAGGCAGCAGTAGGGAATCTTCGGCAATGGACGAAAGTCTGACCGAGCAACGCCGCGTGAGTGAAGAAGGTTTTCGGATCGTAAAACTCTGTTGTTAGAGAAGAACAAGGACGTTAGTAACTGAACGTCCCCTGACGGTATCTAACCAGAAAGCCACGGCTAACTACGTGCCAGCAGCCGCGGTAATACGTAGGTGGCAAGCGTTGTCCGGATTTATTGGGCGTAAAGCGAGCG
+
GGGFGCGGGGDGGDGGGGGGGGGGGGGDGFGGDGDGGGGGGGEE@EGGGGGDGGEGGGECEEEFGCF=C:FCEFEGGCE8CFGF<F@GGGGGFGDCFGFFGFE?FGA<EFFFD8FGGFEFGGGFFGGGGGGGGAGGGGF@F<DGGFGGGGGGGE9>CEFGGCAF:DCFFGGGGFFBDCFF*DFGFDCCFEC:8EGCGGFGFF8@CFF6C@CFCEE5ECFG5*;CFFGF7FFFGG*A>7:D*9<7
@M03364:276:000000000-BLYN8:1:1101:22994:3310 1:N:0:1
ACTCCTACGGGAGGCAGCAGTAGGGAATCTTCGGCAATGGACGAAAGTCTGACCGAGCAACGCCGCGTGAGTGAAGAAGGTTTTCGGATCGTAAAACTCTGTTGTTAGAGAAGAACAAGGATGAGAGTAACTGTTCATCCCTTGACGGTATCTAACCAGAAAGCCACGGCTAACTACGTGCCAGCAGCCGCGGTAATACGTAGGTGGCAAGCGTTGTCCGGATTTATTGGGCGTAAAGCGAGCG
+
FGGGGGFFGGGGGGEEGGGGGFFFGGGGGFGCFEGGDGGGGGGGG>CFFGGGGGGG:FFGGGG@>CC=:CFGGGAC,<FFFF9F<:CGGGGFGGCFGG9FGFEEGGGF,?9FFFGGGFFCFEFCGEEECDFGGGGD,EAB<FGGGGDGGGFFGGGGGGC7FGGGGFC:FFGGGGGACDGGGGGGGGGDFGGDEGGEGFGFFFCGFGG6*AF5/=88C+=CGE5CFC<CFFGCDDG:>FFDDGD7
@M03364:276:000000000-BLYN8:1:1101:15104:3312 1:N:0:1
ACTCCTACGGGAGGCAGCAGTGGGGAATATTGCACAATGGGCGCAAGCCTGATGCAGCCATGCCGCGTGTATGAAGAAGGCCTTCGGGTTGTAAAGTACTTTCAGCGGGGAGGAAGGTGATAAAGCGAATACCTTTATCAATTGACGTTACCCGCAGAAGAAGCACCGGCTAACTCCGTGCCAGCAGCCGCGGTAATACGGAGGGTGCAAGCGTTAATCGGAATTACTGGGCGTAAAGCGCACG
+
GGGGGGGGGGGGGGGGGGGGGGGGGGGGGGGEGGGGGGGGGGGGGGGGGGGGGGGGGGGGGGGGGGGGGGFGGGFGGGGGFFFGGGGGGDFGGFGFGGFGGGGGGGGDEFCCFGFGGGGGGFGGGGGGGGGGFGCFGG9@@FGF9FC>DGGGGGDCGEGGGFGGGGGG7CGGGGGGGGGGGGGGGFFGGGEGG>EEC<+38;CDCEEE?7<E5/8=5CGCEG=FFGGFFGGGD<=C*:FGDGG7
@M03364:276:000000000-BLYN8:1:1101:13050:3313 1:N:0:1
ACTCCTACGGGAGGCAGCAGTGGGGAATATTGCACAATGGGCGCAAGCCTGATGCAGCCATGCCGCGTGTGTGAAGAAGGCCTTCGGGTTGTAAAGCACTTTCAGCGAGGAGGAAGGTGGTGAGCTTAATACGTTCATCAATTGACGTTACTCGCAGAAGAAGCACCGGCTAACTCCGTGCCAGCAGCCGCGGTAATACGGAGGGTGCAAGCGTTAATCGGAATTACTGGGCGTAAAGCGCACG
+
GGGGGGGGGGGGGGGGGGGGGGGGGFGGGGGGGGGGGGGGGGGGGGGGGGGGGGGGGGDGGGGGGGGGGGGGGGGGGGGGGGGGGGGGGGGGGGGGGGGGGGGGGGGGGGCFGGGGGGGGGGGGGGGGGGGFGGGGGGGGGGGGFGG+DFGGGGGGGGGGGGGGGGGGGGGGGGGGGGFFGGGGGGGGGGGGGGGGGGGGEGGGEEEGGGDFEEGEGGGGGGGGGGGGCGFFGGGGFFDGCGD9
@M03364:276:000000000-BLYN8:1:1101:19840:3403 1:N:0:1
ACTCCTACGGGAGGCAGCAGTGGGGAATATTGCACAATGGGCGCAAGCCTGATGCAGCCATGCCGCGTGTATGAAGAAGGCCTTCGGGTTGTAAAGTACTTTCAGCGGGGAGGAAGGGATGAGCCTTAATACGGCTCGTCATTGACGTTACCCGCAGAAGAAGCACCGGCTAACTCCGTGCCAGCAGCCGCGGTAATACGGAGGGTGCAAGCGTTAATCGGAATTACTGGGCGTAAAGCGCACG
+
GGGGGGGGGGGGGGGGGGGGGGGGGGGGGGC<DFGGGGGGGGGGGGGGGGGCGFFGGGGFFGGGGGGGGGGG<FFFFGGGGGGCFGGGGGGGGGGGGGGGGGFCFGEGGGGGGGGGCF8FDGFGGGGGGGFFGE7@FGFGGGGGGGGGGGGGFF:*:FGGGGCCAFFGGGGGGGG9FEFFGF9CECCGGGGGGGGGGGGFDEDEGGGG6FCCCECEFCE=EGDFGGGGC?CGGG*5DFGGGCC1
@M03364:276:000000000-BLYN8:1:1101:7450:3410 1:N:0:1
ACTCCTACGGGAGGCAGCAGTGGGGAATATTGCACAATGGGCGCAAGCCTGATGCAGCCATGCCGCGTGTGTGAAGAAGGCCTTCGGGTTGTAAAGCACTTTCAGCGAGGAGGAAGGTGAGTGGTTTAATACGCCATTCAATTGACGTTACCCGCAGAAGAAGCACCGGCTAACTCCGTGCCAGCAGCCGCGGTAATACGGAGGGTGCAAGCGTTAATCGGAATTACTGGGCGTAAAGCGCACG
+
GGGGGGGGGGGGGGGGGGGGGGGGGGGGGGGGGGGGGFGGGGGGGGGGGGGGGGGGGGGGGGGGGGGGGGGGGGGGGGGGGGGGGGGGGGGGGGGGGGGGGGGGGGGGGGGGGDGGGEFGGGGGGGGGGGGGGGGGGGGGGGGGGGGGGGGGGGGGGGGGGFGFGGGGGGGGGGGGGGGGGGGGGGGGGGGGGGGGGGGGGDEEGGGGGGGGGGGGGGGGGGGGGGFGGGGGGDGGGGGGGGG5
@M03364:276:000000000-BLYN8:1:1101:12624:3458 1:N:0:1
ACTCCTACGGGAGGCAGCAGTAGGGAATCTTCGGCAATGGACGAAAGTCTGACCGAGCAATGCCGCGTGAGTGAAGAAGGTTTTCGGATCGTAAAACTCCGTTGTTAGAGAAGAACAAGGATGAGAGTAACTGTTCATCCCTTGACGGTATCTAACCAGAAAGCCACGGCTAACTACGTGCCAGCAGCCGCGGTAATACGTAGGTGGCAAGCGTTGTCCGGATTTATTGGGCGTAAAGCGAGCG
+
GGGGGGGGGGGGGGGGGGGGGGGGGGGGFGGGGGGGGGGGFGGEGGGGGGGGGGGGGGGGGGGGGGGGGGGGGGGGGGGGGGGGGGGGGGGGGGGGGGG<CFFGGGGGGGGGGGGGGGGGGCFFGFGGGGGGGGGGGGGGGCDGGGC>FFGGGGGGGGGGGGGGGGGGGGGGGGGGGGGFGFFGGGGGGGGGGGGGGGGGGGGDGGGGGGF=CEGGGGGGGEGDFGGGGGGGGGGGCCCDGGG5
@M03364:276:000000000-BLYN8:1:1101:9580:3483 1:N:0:1
ACTCCTACGGGAGGCAGCAGTGGGGAATATTGCACAATGGGCGCAAGCCTGATGCAGCCATGCCGCGTGTGTGAAGAAGGCCTTCGGGTTGTAAAGCACTTTCAGCGAGGAGGAAGGTGGTGAGCTTAATACGTTCATCAATTGACGTTACTCGCAGAAGAAGCACCGGCTAACTCCGTGCCAGCAGCCGCGGTAATACGGAGGGTGCAAGCGTTAATCGGAATTACTGGGCGTAAAGCGCACG
+
GGGGGGGGGGGGGGGGGGGGGGGGGEGGGGGGGGGGGGGGGGGGGGGGGGGGGGGGGGGGGGGGGGGGGGGGGGGGGGGGFGGGGGGGGGEGGGFGGGGGGGGGGGGDGGGGGGGGGGGGGGGGGGGGFF9FFGGGGGFGGGFGGFGGGGGGGGGGCFFGGGFGGGFGGGGGGGGGGGGFDG9EGFGGGGGGGGGGGGGCECEGGGGGGGGGGGGGGCCFGDEGGGGFFGGC9DC5CFGGGGGC
@M03364:276:000000000-BLYN8:1:1101:20567:3492 1:N:0:1
ACTCCTACGGGAGGCAGCAGTAGGGAATCTTCGGCAATGGGGGGAACCCTGACCGAGCAACGCCGCGTGAGTGAAGAAGGTTTTCGGATCGTAAAGCTCTGTTGTTAATCAAGAACGTTGAGAAGAGTGGAAAGTTTCTCAAGTGACGGTAATTAACCAGAAAGGGACGGCTAACTACGTGCCAGCAGCCGCGGTAATACGTAGGTCCCGAGCGTTGTCCGGATTTATTGGGCGTAAAGCGAGC
+
GGGGFGGGG@FGGGGGGGFGFFGGGGGGGGGGGGGGGGGGGGGDDGGGGGGGGFGGGGGGGDGDEGGGGGGGGGGGFGGGGGGGGGGGGGGGGGGGGGGGGGGGGGGGGGGGGGGGGGGGFGGCCGFFGGGGGGGGGGGGGFGFFFGGGGGGGGGGGGGFGGGGGGGGGGGGGFFCGG>FGGFGFGGGFCEEEGGGGGGGGGGGGGD<FEGGGGGGGGGGGE8**<CFGGGGDDGGDGGCDGG9
@M03364:276:000000000-BLYN8:1:1101:15680:3505 1:N:0:1
ACTCCTACGGGAGGCAGCAGTAGGGAATCTTCCACAATGGACGAAAGTCTGATGGAGCAACGCCGCGTGAGTGAAGAAGGTTTTCGGATCGTAAAACTCTGTTGTTGGAGAAGAATGTATCTGATAGTAACTGATCAGGTAGTGACGGTATCCAACCAGAAAGCCACGGCTAACTACGTGCCAGCAGCCGCGGTAATACGTAGGTGGCAAGCGTTGTCCGGATTTATTGGGCGTAAAGCGAGCG
+
GGGGGGGGGGGGGGGGGGGGGGGGGGGGGGGGGGGGGGGGGGGGGGGGGGGGGGGGGGGGGGGGGGGGGGGGGGGGGGGGGGGGGGGGGGGGGGGGGGGGGGDGGGGGGGGGGGGGGGGGGGGGFGGGGGGGGGGGGGGGGGGGGGGGGGGGGGGGGGGGGGGGGGGGGGGGGGGGGGGGGGGGFGGGFGGGGGGGGFGGFGGGGGGGGGGGGGGGGGFEGEEGGGGFGGGGGGGGFCFDGGGC
@M03364:276:000000000-BLYN8:1:1101:15332:3526 1:N:0:1
ACTCCTACGGGAGGCAGCAGTGGGGAATATTGGACAATGGGCGAAAGCCTGATCCAGCCATGCCGCGTGTGTGAAGAAGGTCTTCGGATTGTAAAGCACTTTAAGTTGGGAGGAAGGGCAGTAAGTTAATACCTTGCTGTTTTGACGTTACCAACAGAATAAGCACCGGCTAACTTCGTGCCAGCAGCCGCGGTAATACGAAGGGTGCAAGCGTTGTCCGGATTTATTGGGCGTAAAGCGAGCG
+
GGGGGGGGGGGGGGGGGGGGGGGGGGGGGGGGGGGGGGGGGGGGGGGGGGGGGGGGGGGGGGGGGGGGGGGGGGGGFGGGGGGGGGGEGGGGGGGGFGGGGGGGFFEFGGGGGGGGGGGGGGGGGGGGGGGGGGGGGGGGFGGGGGGGGGGGGGGGGGGGGGGGGGGGGGGGGGGGGGGGGGGGGGGGGGGGGGGGGGGGFFGGEGGGGGGGGGGGGGGGGEG=@@FGGGGGGGGGGGGCDGG<
@M03364:276:000000000-BLYN8:1:1101:10548:3564 1:N:0:1
ACTCCTACGGGAGGCAGCAGTGGGGAATATTGCACAATGGGCGCAAGCCTGATGCAGCCATGCCGCGTGTGTGAAGAAGGCCTTCGGGTTGTAAAGCACTTTCAGCGAGGAGGAAGGTGGTGAGCTTAATACGTTCATCAATTGACGTTACTCGCAGAAGAAGCACCGGCTAACTCCGTGCCAGCAGCCGCGGTAATACGGAGGGTGCAAGCGTTAATCGGAATTACTGGGCGTAAAGCGCACG
+
GGGGGGGGGGGGGGGGGGGGGFGGGFGGGGGGGGGGGGGGGGGGGGGGGGGGGGGGGGGGGGGGGGGGGGGGGGGGGGGGGGGGGGGGGGGGGGGGGGGGGGGGGGGFGGFGGGGGGGGGGG9FDGGGGGGGGGGGGGDFGGGGGDGGGGFGGGGGGGCCGGGGGGGGGGGGGGGGGGGGGGGGFFGGGGGGGGDEGFGGGCECECGDGGGGGGGC:CGGGGDGFEGFGGGGGGGDCGGDGGGD
@M03364:276:000000000-BLYN8:1:1101:20718:3577 1:N:0:1
ACTCCTACGGGAGGCAGCAGTAGGGAATCTTCGGCAATGGGGGCAACCCTGACCGAGCAACGCCGCGTGAGTGAAGAAGGTTTTCGGATCGTAAAACTCTGTTGTTAGAGAAGAACGTTAAGTAGAGTGGAAAATTACTTAAGTGACGGTATCTAACCAGAAAGGGACGGCTAACTACGTGCCAGCAGCCGCGGTAATACGTAGGTCCCAAGCGTTGTCCGGATTTATTGGGCGTAAAGCGAGC
+
GGGGGGFGGGGGGGDGGGGGGGGGGGGGGGGGGGGDGGGGGGGGGGGGGGGF8FGGGGGGGGEGGGGGGGGGGGGGF8FGGGGGGGGGG7FFGFGGGGGCFGGGGGGGGGGGGGGGGEGDGGGGGFFFGGGGGGGGGGGGGGGGGGGGGGGGGGGGGFFGGGGFGGGGGGGGGGGGGGGGGGDGGGGGFGGGGD8*BEGGCFDGGF9FGCGGGD?EGGGGGGGGGF79<EFFGC=5CFGGGGD)
@M03364:276:000000000-BLYN8:1:1101:11360:3585 1:N:0:1
ACTCCTACGGGAGGCAGCAGTAGGGAATCTTCGGCAATGGACGAAAGTCTGACCGAGCAACGCCGCGTGAGTGAAGAAGGTTTTCGGATCGTAAAACTCTGTTGTTAGAGAAGAACAAGGATGAGAGTAACTGTTCATCCCTTGACGGTATCTAACCAGAAAGCCACGGCTAACTACGTGCCAGCAGCCGCGGTAATACGTAGGTGGCAAGCGTTGTCCGGATTTATTGGGCGTAAAGCGAGCG
+
GGGGGGGGGGGGGGGGGGGGFGGGGGGGGGGGGGGGGGGGGGGGGGGGGGGGGGGGGGGGGGGGGGGGGGGFGGGGGGGGGGGGGGGGGGGGGGGGGGGGGGGGGGFGGGGGGGGGGGGGG9FFGGGGGGGGGGGGGGGGGGGGGGGGGGFGGGGGGGGGGGGGEFGGGGF7FGGGGGGGFGGGGDCGGGGGGGGGGGGGFFGGGGGGGGGGGGGGEFGGGGEGDGGGGGGGGDGDGGGGGGGD
@M03364:276:000000000-BLYN8:1:1101:16502:3631 1:N:0:1
ACTCCTACGGGAGGCAGCAGTGGGGAATTTTGGACAATGGGGGCAACCCTGATCCAGCAATGCCGCGTGTGTGAAGAAGGCCTTCGGGTTGTAAAGCACTTTTGTCCGGAAAGAAATCGCACTTACTAATATTAGGTGTGGATGACGGTACCGGAAGAATAAGGACCGGCTAACTACGTGCCAGCAGCCGCGGTAATACGTAGGGTCCAAGCGTTAATCGGAATTACTGGGCGTAAAGCGTGCG
+
GGGGGGGGGGGGGGGGGGGGGGGGGGGEEGGGGGGGGGGGGGGGDGGGGGGFFGGGGGGFGGGGGGGGGGGGGGFGGGGGDGGGGGGGGGGEGGGGGGGGGGGGGFFGGGGGG?FGGGGGGGGGGGFAGGGFGGGFFGGGGGGGGGGGGGFFEGDCGGGGGGGDGGGGGGGGGGGFGGGGGCCFGGFGFGEGDCEEGGFGFGCGGGEFGFFCEEEGGGGFGEGGGGGGGGGGGGGGFFCGDGD5
@M03364:276:000000000-BLYN8:1:1101:12876:3635 1:N:0:1
ACTCCTACGGGAGGCAGCAGTGGGGAATCTTCCGCAATGGACGAAAGTCTGACGGAGCAACGCCGCGTGAGTGATGACGGCCTTCGGGTTGTAAAGCTCTGTTAATCGGGACGAAAGGCCTTCTTGCGAATAGTGAGAAGGATTGACGGTACCGGAATAGAAAGCCACGGCTAACTACGTGCCAGCAGCCGCGGTAATACGTAGGTGGCAAGCGTTGTCCGGATTTATTGGGCGTAAAGCGAGG
+
GGGGGGGGGGGGGGGGGGGFGFGGGGGGFGGEFEGGGGGGFGGEEGGGGGGGGGGGEGGGGGGGGGGGGGGGGGGGGGGGGGGFGGGGFEGGGGFGGGGGGGGGGGGGGGGGGGGGGGGGGGCGGGGGEGGGGGGGGFFGGGGGDFGGGGGGGGGEGGGGFCCGFGA:CFGGGGGFGGGGGGGGGFGGGFGGGG5CEGGGGFGGGGGGGGGGGG5CEEFCEGG5EE7:CGGGCDG=DFFGGGG)
@M03364:276:000000000-BLYN8:1:1101:10302:3650 1:N:0:1
ACTCCTACGGGAGGCAGCAGTGGGGAATATTGCACAATGGAGGAAACTCTGATGCAGCAACGCCGCGTGAGCGATGAAGATCTTCGGATCGTAAAGCTCTGTCTTTAGGGATGATAATGACAGTACCTAAGGAGGAAGCCACGGCTAACTACGTGCCAGCAGCCGCGGTAATACGTAGGTGGCGAGCGTTATCCGGATTTATTGGGCGTAAAGGGAGCGTAGGCGGATACTTAAGTGGGATGTG
+
GGGGGGGGGGGGGGGGGGGGGGGGGGGGGGGGGGGGGGGGGGGGGGGGGGGGGGGGGGGGGGGGGGGGGDGGGGGGGGGFFGGGGGGCGGGGGGGGGGFGGFGGGGGFGGGGGGGFGFFGGGGGFGGGGGGGFGGGGGGGGGGGGGGGGGGGGGGGGFDFGGGGGEFGGGGGGGGGFFGGGGGGCEEGCE5EFGGGGGGGGFGF?FGGBEGGEFEGGGGG5?ED??78=EFGGFGFGGGGGGF7
@M03364:276:000000000-BLYN8:1:1101:22751:3693 1:N:0:1
ACTCCTACGGGAGGCAGCAGTAGGGAATCTTCCACAATGGACGAAAGTCTGATGGAGCAACGCCGCGTGAGTGAAGAAGGTTTTCGGATCGTAAAACTCTGTTGTTGGCGCAGAATGTATCTGATAGTAACTGATCAGGTAGTGACGGTATCCAACCAGAAAGCCACGGCTAACTACGTGCCAGCAGCGGCGGTAATACGTAGGTGGCCAGCGTTGTCCGGATTTATTGGGCGTAAAGCGAGCG
+
GCFFE@EGCFD7C@@@FC<,C6CFCFGGECFFFGGG8FDD9AFDEECEGFDFFGE,CCDFFEGCFEGGDEFGG<CFG,C8ECEFGGG7CFGGGFGFFFCBEFGGF,<,,8+@B7=DDFDGGG,<,5A@F,,??FFE,FFGGGGG9FG>FCGDFGFDEEFEGGA7>F@FECF<<<CCGCF@CG,@F@6:***:CGG7?C?FFG>CE:;F*0;E=8C**<:=C=:*<0AEC6A*7CE5*:>)9)73
@M03364:276:000000000-BLYN8:1:1101:16527:3740 1:N:0:1
ACTCCTACGGGAGGCAGCAGTGGGGAATATTGCACAATGGGCGCAAGCCTGATGCAGCCATGCCGCGTGTGTGAAGAAGGCCTTCGGGTTGTAAAGCACTTTCAGCGAGGAGGAAGGTGGTGAGCTTAATACGTTCATCAATTGACGTTACTCGCAGAAGAAGCACCGGCTAACTCCGTGCCAGCAGCCGCGGTAATACGGAGGGTGCAAGCGTTAATCGGAATTACTGGGCGTAAAGCGCACG
+
GGGGGGGGGGGGGGGGGGGGGGGGGFGGGGGGGGGGGGGGGGGGGGGGGGGGGGGGGGGGGGGGGGGGGGGGGGGGGGGGGGGGGGGGGGGGGGGGGGGGGGGGGGGGGGGGGGGGGGGGGGGGGGGGGGGGGGGGFGGGGGGGGGGGGGGGGGGGGGGGGGGGGGGGGGGGFGGGGGGGGGGGGGGGGGGGGEGGGGGGGDGGGGGGGGGGGGGGGGGGGGGGGGGGGGGGGGG=CFGGGGG<
@M03364:276:000000000-BLYN8:1:1101:19224:3753 1:N:0:1
ACTCCTACGGGAGGCAGCAGTAGGGAATCTTCGGCAATGGGGGCAACCCTGACCGAGCAACGCCGCGTGAGTGAAGAAGGTTTTCGGATCGTAAAACTCTGTTGTTAGAGAAGAACGTTAAGTAGAGTGGAAAGTTACTTAAGTGACGGTATCTAACCAGAAAGGGACGGCTAACTACGTGCCAGCAGCCGCGGTAATACGTAGGTCCCAAGCGTTGTCCGGATTTATTGGGCGTAAAGCGAGC
+
GGGGGGGGGGGGGGGGGGDGGGGGGGFGGGGGGGGGGGGGGGGGGGGGGGGGGGGCGGGGGGGGGGGGGGGGGGGGFGGGEGGGGGGCFGGGFGFGGGFGGGGGGGGGGGGGGGGGGGGFFAFGGGG<DFF9DFGGGGGFGGGGGGGGG7FFFGGGGGGGFGGGGCFGGGGGGGGGGGGGGG>FGGCGGGGGGGGGGGGGGGGGGGGGGGGGGGGGGGGGCGEE5?CGGGGGCDCEGGGCD<D>
@M03364:276:000000000-BLYN8:1:1101:7507:3770 1:N:0:1
ACTCCTACGGGAGGCAGCAGTGGGGAATATTGCACAATGGGCGCAAGCCTGATGCAGCCATGCCGCGTGTGTGAAGAAGGCCTTCGGGTTGTAAAGCACTTTCAGCGAGGAGGAAGGTGGTGAACTTAATACGTTCATCAATTGACGTTACTCGCAGAAGAAGCACCGGCTAACTCCGTGCCAGCAGCCGCGGTAATACGGAGGGTGCAAGCGTTAATCGGAATTACTGGGCGTAAAGCGCACG
+
GGGGGGGGGGGGGGGGGGGGGGGGGGGGGGGGGGGGGGGGGGGGGGGGGGGGGGGGGGGGGGGGGGGGGGGGGGGGGGGGGGGGGGGGGGGGGGGGGGGGFGGGGGGFFFFGGGGGGGGGGGGGGGGGGGGGGGGGG<FGGGGGGGGGGGGGFGGGGGGGGFGGGFGGGGGGGGGGGGGGGGGGGGGGGGGGGGGGGGGGGGCEE>EGFEFFGGGGGGGGECG=CFGGGGGGG5EGGGCDD3D<
@M03364:276:000000000-BLYN8:1:1101:20867:3774 1:N:0:1
ACTCCTACGGGAGGCAGCAGTGGGGAATATTGCACAATGGGCGCAAGCCTGATGCAGCCATGCCGCGTGTGTGAAGAAGGCCTTCGGGTTGTAAAGCACTTTCAGCGAGGAGGAAGGTGGTGAACTTAATACGTTCATCAATTGACGTTACTCGCAGAAGAAGCACCGGCTAACTCCGTGCCAGCAGCCGCGGTAATACGGAGGGTGCAAGCGTTAATCGGAATTACTGGGCGTAAAGCGCACG
+
GGGGGGGGGGGGGGDGGGGGGGGGGGGFGGGGGGGGGGGGGGGGDGGFFGGF@FGGFGFGGGGFGGGFGGGGGGGGGGGGGGGGGGGGGGGGGGGGGGGGGGGFGGGECFCEGGCFDGGGGFGGFGGG9FGFGGGGGGACDGGGGGGGGGGFFGGGGGGFGGGGGEFDGDDGDEFGG>*>CGGF7@EGGGGGGGGGGGGGGGGCEGEDFF?*=CGGEGGGGGGGGGGGGGGFDCE5<FGGGGGG
@M03364:276:000000000-BLYN8:1:1101:22987:3808 1:N:0:1
ACTCCTACGGGAGGCAGCAGTGGGGAATTTTGGACAATGGGGGCAAGCCTGATGCAGCCATGCCGCGTGTGTGAAGAAGGCCTTCGGTTTGTAAAGCACTTTCAGTGAGGAGGGAGGTGGTGCGTTTAATACGTTCATCAATTGCTGTTACTCGGAGAAGACGCACCGGCTAACTCCGTGCGAGCCGCCGCGGTAATAGGGAGGGTGAGAGTGTTACTCGGAATCACTGGGCGTAAAGCGCACG
+
GGGGGGFFGGGCFFEEFEFF@FFGEFGGEFFFFGGGGGGGGGDEEGGGGGGGGG,EECFFFGGGDFDGCGFCFCEC,,:<,,CA<FC,+B+?FA9<<FEFFA99A,<5FF84?++BCF+F@F,@+88+CF,,::8,,73,3,=3,7,7,87,C:+++8@,<,3:3*35:*1*,@;,,>>>***44***4=8*111BE+++20;8EE>**3<+2+2<<?+****1++0+30:*59***22593<<
@M03364:276:000000000-BLYN8:1:1101:7699:3826 1:N:0:1
ACTCCTACGGGAGGCAGCAGTGGGGAATATTGCACAATGGGCGCAAGCCTGATGCAGCCATGCCGCGTGTGTGAAGAAGGCCTTCGGGTTGGAAAGCACTTTCAGCGAGGAGGAAGGTGGTGAACTTAATACGTTCATCAATTGACGTTACTCGCAGAAGAAGCACCGGCTAACTCCGTGCCAGCAGCCTCGGTAATACGGAGGTTGCAAGCGTTAATCGGAATTACTGGGCGTAAAGAGCACG
+
FFEGGGGGGGDGGGGGDGGDFFGGDGGGG<FF,FFGEF<FGGGGGGE7C@EGGGGGGGFGGGGFG::C7CFFF<F<CDD8CFCFF=FGGDC+EFGG@<FGGGGGGCCE7@FCGEEEFFFGGFDDGGCDFFFFDGG8=F9AFGGC9,FF<DFGD7F7F<EFECCCFGGG7>31?FF9:E:1>*,;>FGB,2,=5CGEGGGG**=@89CFC+<CEEGGGGGGEE?*8CFG?+:AD<5C3:009DC)
@M03364:276:000000000-BLYN8:1:1101:16096:3833 1:N:0:1
ACTCCTACGGGAGGCAGCAGTAGGGAATCTTCCGCAATGGGCGAAAGCCTGACGGAGCAACGCCGCGTGAGTGATGAAGGGTTTCGGCTCGTAAAACTCTGTTATTAGGGAAGAACAAATGTGTAAGTAACTGTGCACATCTTGACGGTACCTAATCAGAAAGCCACGGCTAACTACGTGCCAGCAGCCGCGGTAATACGTAGGTGGCAAGCGTTATCCGGAATTATTGGGCGTAAAGCGCGCG
+
FGGFGDFGGGGGGGGCFGG@FFCEC8EEEFE<FFGF7;EEFGGFC7FGAEFDGGG7FEFGFFDEGGGFFEFFGF?EE5EFGFFGGGGGGE>>:=+EFC@EFGGGFF<ECDFFC@EEGF8AFFGGE9F<BFFCGGCDFFBF>DFAFFEC@@@GGGFGF,::A:FGCCGFG7BFCFG?7ECGGGFG:,>C:EGGDGE835<C2+3=F?FF6?FGEGEG=CGDGEECFGEFGGFGGGCE57*9C5DC
@M03364:276:000000000-BLYN8:1:1101:19341:3834 1:N:0:1
ACTCCTACGGGAGGCAGCAGTAGGGAATCTTCCACAATGGACGAAAGTCTGATGGAGCAACGCCGCGTGAGTGAAGAAGGTTTTCGGATCGTAAAACTCTGTTGTTGGAGAAGAACGTATTTGATAGTAACTGATCAAGTAGTGACGGTATCCAACCAGAAAGCCACGGCTAACTACGTGCCAGCAGCCGCGGTAATACGTAGGTGGCAAGCGTTGTCCGGATTTATTGGGCGTAAAGCGAGCG
+
FGGGGGGGGDGGGGGGGGGGGGGGGGGGGGGFAFGGDGGCGGGGGGDGAFGFGGFFGFGGGGFGGGGEGDGGGGFFGGGGGGGFFGGGGGGGGGGGGGFGGGGGEFGGGGFGGFDEFFGGGFGGGGGGGGGGGGGFGGGGGGGGGGGCGFDGFCGCCFFFGGFGGGG@FGGGDGGGGGGCFEGGGGGG8EGGEGEGGGFCGGGGFEGG><CFEGGGGG?CC/?CDGGGFGGFCDCGDGGGGCC5
@M03364:276:000000000-BLYN8:1:1101:22365:3836 1:N:0:1
ACTCCTACGGGAGGCAGCAGTGGGGAATATTGCACAATGGGCGCAAGCCTGATGCAGCCATGCCGCGTGTATGAAGAAGGCCTTCGGGTTGTAAAGTACTTTCAGTCGGGAGGAAGGTGGTAAGGTTAATAACCTTATCAATTGACGTTACCGACAGAAGAAGCACCGGCTAACTCCGTGCCAGCAGCCGCGGTAATACGGAGGGTGCAAGCGTTAATCGGAATTACTGGGCGTAAAGCGCACG
+
GGGGGGGGGGGGGGGGGGGGGGGGGGEGGGGGGGGGGGGFGGGGGGGGGGGGFGGGFDGGGGGGGGGEGGFFGCECFGFGGGGGGGGDGGGGGGGGFGFFGGFGGGGGGEEGGGGGG=EGGGGGFGGCFGFGGGGGFGGGGGGGGGGGCDCDCFGGG?F@FGGGGGFCGGGDGFGGGGGDGFFGGGGGGGECEGGGGGGGG>EGGGGGGGFGGGGGGGGFGGGGFGGGGGGGGGDEGGGGGGG5
@M03364:276:000000000-BLYN8:1:1101:21655:3842 1:N:0:1
ACTCCTACGGGAGGCAGCAGTGGGGAATATTGCACAATGGGCGCAAGCCTGATGCAGCCATGCCGCGTGTATGAAGAAGGCCTTCGGGTTGTAAAGTACTTTCAGCGGGGAGGAAGGTGAGTGGTTTAATACGCCATTCAATTGACGTTACCCGCAGAAGAAGCACCGGCTAACTCCGTGCCAGCAGCCGCGGTAATACGGAGGGTGCAAGCGTTAATCGGAATTACTGGGCGTAAAGCGCACG
+
GGGGGGCGEGDFFGGGGGGGFGGGGDCGFAFGGGGDCFGGGGGGGGGGFFGFGGGFGFCGGGF,@CGBCEFEFF9EFGGG@FGGGGGGFFGGGGGGGGGGGGGGGGGGGGGGGGGCFFF9>F9F=DFGGGAFGDFEGG,3ECGG3@FFG<:<DFDFGEGGGGGGGGGGGGGDFFF9FEC@FFFGGGGGGGDEEGGGGG9CCE*:C:C8CCGFEEGGGC+:CCCCF<CGGGGEGGGDCGGD377)
@M03364:276:000000000-BLYN8:1:1101:21315:3843 1:N:0:1
ACTCCTACGGGAGGCAGCAGTAGGGAATCTTCCACAATGGACGAAAGTCTGATGGAGCAACGCCGCGTGAGTGAAGAAGGTTTTCGGATCGTAAAACTCTGTTGTTGGAGAAGAACGTACTTGATAGTAACTGATAAGGTAGTGACGTTATCCTCCCAGCAAGCCACGGCTTACTACGTGCCAGCAGCCGCGGTAATACGTAGGTGGCAAGCGTTGTCCGGATTGATAGGGCGTAAAGCGAGTG
+
GGGFGGGGGGEFGGGGGGGGGGGG>FGGGGG9FGGGFGFEFEFGGGGEFGGGGG9<FFFF?EDGGDGGGGG9CDFGGGGD=EF@F@G:@@:FFGG,F<FGGGGG=F8F8FFGC<<B>F<+B<?,8CBF9FDGFCF,<,A5E<DFF9>3A,,C,,3@FGG,@F<DF@7CGG7+8@,DF8,@:8,@>8D821>BB1*4=<?*222B<?C>FGGCG8881C+*//*/*+4++=8=51*:*::7*1/9
@M03364:276:000000000-BLYN8:1:1101:19705:3850 1:N:0:1
ACTCCTACGGGAGGCAGCAGTGGGGAATATTGGACAATGGGCGCAAGCCTGATCCAGCCATACCGCGTGGGTGAAGAAGGCCTTCGGGTTGTAAAGCCCTTTTGTTGGGAAAGAAATCCAGCTGGCTAATACCCGGTTGGGATGACGGTACCCAAAGAATAAGCACCGGCTAACTTCGTGCCAGCAGCCGCGGTAATACGAAGGGTGCAAGCGTTACTCGGAATTCCTGGGCGTAAAGCGTGCG
+
FGECFFGDGEECFEDGGGGGFFFGEECFFGGGG9CFDFGGGDCGGGDD7CFGFGGGGGGGGGECFDFCGD7@CFAFGGFGCGEF,=:F8FC+B<FGG,<,BFAEFDFFG8F8=EFGG98=F?A<,CE,=FCF,BF7CCGF>D8+DF77FF7,@D+>7BFCAA>FG77>CFFG?FDEFEGGD*2>*2=7=:CCEE8EF<BF588*BC*861>8ECEGD79*5*CFG++<?+**9D5:3::)*9CD
@M03364:276:000000000-BLYN8:1:1101:25727:3860 1:N:0:1
ACTCCTACGGGAGGCAGCAGTGGGGAATATTGCACAATGGGCGCAAGCCTGATGCAGCCATGCCGCGTGTGTGAAGAAGGCCTTCGGGTTGTAAAGCACTTTCAGCGAGGAGGAAGGTGGTGAACTTAATACGTTCATCAATTGACGTTACCCGCAGAAGAAGCACCGGCTAACTCCGTGCCAGCAGCCGCGGTAATACGGAGGGTGCAAGCGTTAATCGGAATTACTGGGCGTAAAGCGCACG
+
GGGGGGGGCFGGDCF-BFCGGGGGGGGGGGFGFGGGFFGGGFECFEG<FGGFGC<@EFFGGGGGGGGG7,:F<FGGC@EFGEFGFGGGG,FFGF<F,BFFGG,FEFGGGDG@FEGFD=<FFG9FAE9FFGGGFFFFC,FFG,CD<9>B7FC9FFGGEEGGG?A<FFFEGGGGG:FDGG@:CEGGGDFGGEEGGGEEDCFCEDEGDCEEGGGGGCEGFFCCEGGGGGFGC6@=D<CEGGGGGDGD
@M03364:276:000000000-BLYN8:1:1101:9833:3906 1:N:0:1
ACTCCTACGGGAGGCAGCAGTAGGGAATCTTCGGCAATGGACGAAAGTCTGACCGAGCAATGCCGCGTGAGTGAAGAAGGTTTTCGGATCGTAAAACTCTGTTGTTAGAGAAGAACAAGGATGAGAGTAACTGTTCATCCCTTGACGGTATCTAACCAGAAAGCCACGGCTAACTACGTGCCAGCAGCCGCGGTAATACGTAGGTGGCAAGCGTTGTCCGGATTTATTGGGCGTAAAGCGAGCG
+
GGGGGGGGGGGGGGGGGGGGGGGGGGGGGGGGGGGGGGGGGGGGGGGGGGGGGGGCFGGGGGGGGGGGGGGGGGGGGGGGGFGGGGGGGGGGGGGGFGGGGGGGGGFGGGGGGGGGGGGGFFGGGGGGGGGGGGGFGGDBF?FGGGGGGGGDGGFGGGGGGGGGGGGGGGGGGGGGGGGGGGGGGGGGGGEGGG58ECGFGFFEFGF6*>EGGGGGGF?EGECEGCGGGGGGDGGEGCGGGGD5
@M03364:276:000000000-BLYN8:1:1101:9222:3919 1:N:0:1
ACTCCTACGGGAGGCAGCAGTAGGGAATCTTCCACAATGGACGAAAGTCTGATGGAGCAACGCCGCGTGAGTGAAGAAGGTTTTCGGATCGTAAAACTCTGTTGTTGGAGAAGAATGTATCTGATAGTAACTGATCAGGTAGTGACGGTATCCAACCAGAAAGCCACGGCTAACTACGTGCCAGCAGCCGCGGTAATACGTAGGTGGCAAGCGTTGTCCGGATTTATTGGGCGTAAAGCGAGCG
+
GGGGGGGGGGGGGGGGGGGGGGGGGGGGGGGGGGGGGGGGFGGGGGGGGGGGGGGGGGGGGGGGGGGFGGGGGGGGGGGGGGGGGGGGGGGGGGGGGGGGGGGGGGGGGGGGGGGGGGGGGGGGGGGGGFCGGGGGGGGGGGGGGGGGGGGGGGGGGGGGGDGGFGGGGGGGGGGGGGGGGGGGGGGGGGGGGGGGGDGGG?CGGGGGGGGGGDEGGGGGGGGEGGGFGGGFGGGGGGGGGDD<
@M03364:276:000000000-BLYN8:1:1101:11118:3936 1:N:0:1
ACTCCTACGGGAGGCAGCAGTAGGGAATCTTCGGCAATGGACGAAAGTCTGACCGAGCAACGCCGCGTGAGTGAAGAAGGTTTTCGGATCGTAAAACTCTGTTGTTAGAGAAGAACAAGGACGTTAGTAACTGAACGTCCCCTGACGGTATCTAACCAGAAAGCCACGGCTAACTACGTGCCAGCAGCCGCGGTAATACGTAGGTGGCAAGCGTTGTCCGGATTTATTGGGCGTAAAGCGAGCG
+
GGGGGGGGGGGGGGGGGGGGGGGGGFGGFGGGGGGGGGGGGGGGGGGGGGGGGGGGGGGGFFGGGGGGGEEGGGGGGGGGGGFGGGGEGGGGGGGFFFFGGFGGGGGGGGGGGGGGGGGDGFGGGGGGGGGGGGFGDFFGGGGGGFGGGGGDFGGGCFFGGGGGGGGGGGGGFGEBCEDF7FFCGGGGFGGGGGGGFFGGFFGGGGGGCCFGGG=8ECCEEC*:CFF0+<F=DGGGFGFGDGGD
@M03364:276:000000000-BLYN8:1:1101:18024:3994 1:N:0:1
ACTCCTACGGGAGGCAGCAGTAGGGAATCTTCCACAATGGACGAAAGTCTGATGGAGCAACGCCGCGTGAGTGAAGAAGGTTTTCGGATCGTAAAACTCTGTTGTTGGAGAAGAATGTATCTGATAGTAACTGATCAGGTAGTGACGGTATCCAACCAGAAAGCCACGGCTAACTACGTGCCAGCAGCCGCGGTAATACGTAGGTGGCAAGCGTTGTCCGGATTTATTGGGCGTAAAGCGAGCG
+
GGGGGGGGGGGGGGGGGGGGGGGGGGGGGGGGGGGGGGGGGGGGGGGGGGGGGGGGGGGGGGGGGGGGGGGGGGGGGGGGGGGGGGGGGGGGGGGGGGGGGGGGGGGGFGFGGDFGGGGGGGGGGGGGGGGGGGGGGGGGFGGGCGGEGG7FDGGGGGGGGGGGGGGGGGGDFGGGGGGGGGGCFCFGGGDGDGGGGF?CBCCEFGGGGFECGG8EGGGGGECAEFGGGGGGGGGGGFFGDGG7
@M03364:276:000000000-BLYN8:1:1101:7269:4016 1:N:0:1
ACTCCTACGGGAGGCAGCAGTAGGGAATCTTCGGCAATGGACGAAAGTCTGACCGAGCAACGCCGCGTGAGTGAAGAAGGTTTTCGGATCGTAAAACTCTGTTGTTAGAGAAGAACAAGGATGAGAGTAACTGTTCATCCCTTGACGGTATCTAACCAGAAAGCCACGGCTAACTACGTGCCAGCAGCCGCGGTAATACGTAGGTGGCAAGCGTTGTCGGGATTTATGGGGCGTAAAGCGAGCG
+
FGGGGGGGGGGGGGGGGGGGGFGGGGGGGGGEFEGGGGGGGGGGGGGCFGGGCFGGGGGGAFGGGGGGG7?FGGGGGGGG<<FGFFF@G=:BEGDF<EFG<<FG<?9F9F,4,B<=AFG8FDE,,5>BCFGGFGG9FFFC8F,=F<=:F@FFFCFAEFGGG?A@FFCG:7FCEGG9,*>>FC;>88,DDGEG*:EEFD+=5<CEGGFEF?5*3B=8AC*:/:8CCCF+<F8597==7**1CC5)
@M03364:276:000000000-BLYN8:1:1101:20647:4020 1:N:0:1
ACTCCTACGGGAGGCAGCAGTGGGGAATATTGCACAATGGGCGCAAGCCTGATGCAGCCATGCCGCGTGTGTGAAGAAGGCCTTCGGGTTGTAAAGCACTTTCAGCGAGGAGGAAGGTGGTGAACTTAATACGTTCATCAATTGACGTTACTCGCAGAAGAAGCACCGGCTAACTCCGTGCCAGCAGCCGCGGTAATACGGAGGGTGCAAGCGTTAATCGGAATTACTGGGCGTAAAGCGCACG
+
GGFGGFGFEGEGGGGGGGGGGGGGGGDGFGGGGGGGGGGGGGGGGGGGGGGGGGGGG?FGGFFFGGGGGGCF<<EFGGGGGGGGGGGGCEGGGA<EEGFGGGGGGFG:FG7BCCFGGGGFGFFGCGGGGGGGGEFFDFGFGGEFGFGGGGGGGGDG>@FGG@GGGFFGDGGGFDFFGDGGG7DFGFGF:EGCDEECC;CFGEGGGGGGGGGGDEG=FF?FGCGGGGGGGGGGGGGGGFDDDDG3
@M03364:276:000000000-BLYN8:1:1101:19883:4027 1:N:0:1
ACTCCTACGGGAGGCAGCAGTGGGGAATATTGCACAATGGGCGCAAGCCTGATGCAGCCATGCCGCGTGTGTGAAGAAGGCCTTCGGGTTGTAAAGCACTTTCAGCGGGGAGGAAGGTGGTGAACTTAATACGTTCATCAATTGACGTTACTCGCAGAAGAAGCACCGGCTAACTCCGTGCCAGCAGCCGCGGTAATACGGAGGGTGCAAGCGTTAATCGGAATTACTGGGCGTAAAGCGCACG
+
GGGGGGGGGGGGGGGGGGFGFGGGGCGGFGGGGGGGGGGGG<F@GEEGGGGGGFFGGG8FFFGGGFGGGGDCFGFFGGGG8EGEFGGGFFGGGGGFCCGGFGGGFA7+@FGGGDC>CFGFGG98,>=,FFGGGFG8GFGGGGDF9=7>F<F<,@C7*@>AFFFGCG<F*>*:FG;9FG<F@*=E7CGF7ECGCE5=99+*=**?E/?CGG9@C*8C5CC=EG8FG7?C7A=>)977CFGCC5<C
@M03364:276:000000000-BLYN8:1:1101:14267:4033 1:N:0:1
ACTCCTACGGGAGGCAGCAGTGGGGAATATTGCACAATGGGCGCAAGCCTGATGCAGCCATGCCGCGTGTGTGAAGAAGGCCTTCGGGTTGTAAAGCACTTTCAGCGAGGAGGAAGGTGGTGAGCTTAATACGTTCATCAATTGACGTTACTCGCAGAAGAAGCACCGGCTAACTCCGTGCCAGCAGCCGCGGTAATACGGAGGGTGCAAGCGTTAATCGGAATTACTGGGCGTAAAGCGCACG
+
GGGGGGGGGGGGGGGGGGGGGGFFGGGGGGGGGGGGGGGGGGGGGGGGGGGGGGGGGGGGEFGGGGGGGGGGGEFGFEGGGFFFGGGGGGGDGGGGGGFEFFGGFGGGGGGGGFGGGGGGGDGGGGGFFFGGGGGFGGFCFGGFGGGGGFGGGGGGGGGGGCFF:EFDGGGGGGGGGGGGGDGGGGGGGGGEGGGDF?FGGGGGGGGEG7FGGGGDFGGGGG*CFCFGGGGFGGEGFGGGGDD3
@M03364:276:000000000-BLYN8:1:1101:19115:4055 1:N:0:1
ACTCCTACGGGAGGCAGCAGTGGGGAATATTGCACAATGGGCGCAAGCCTGATGCAGCCATGCCGCGTGTGTGAAGAAGGCCTTCGGGTTGTAAAGCACTTTCAGCGAGTAGGAAGGTGGTGAACTTAATACGTTCATCAATTGACGTTACTCGCAGAAGAAGCACCGGCTAACTCCGTGCCAGCAGCCGCGGTAATACGGAGGGTGCAAGGGTTAATCGGAATTACTGGGCGTCAAGCGCACG
+
F@E<@FG<FGGGG7-@@CDFFFFGGFCDGFF9FFFGEGGDCFGGC@FFFECEFFGCFG<,C<,6@FECCF=EF9CAE<<EC<EGCFFGFGE:,,9EEFGFGGCFF,@C7+4CEBBEECFE=?C=?FC?9B<FBFGFGFE,5?AFFG7C<FGFC=+=C7>>B3@<:<DFEGGDC@F9CEC*1>DFCCFCC>8BEEGEFCFGDEGGG5:B8EC*3**=CCFEEEEFGFGGFGGGG<*:5*657DD)
@M03364:276:000000000-BLYN8:1:1101:10221:4072 1:N:0:1
ACTCCTACGGGAGGCAGCAGTGGGGAATATTGCACAATGGGCGCAAGCCTGATGCAGCCATGCCGCGTGTGTGAAGAAGGCCTTCGGGTTGTAAAGCACTTTCAGCGAGGAGGAAGGTGGTGAACTTAATACGTTCATCAATTGACGTTACTCGCAGAAGAAGCACCGGCTAACTCCGTGCCAGCAGCCGCGGTAATACGGAGGGTGCAAGCGTTAATCGGAATTACTGGGCGTAAAGCGCACG
+
GGGGGGGGGGGGGGGGGGDFGGGGGGGGGGGGGFGG8EGGGGGGGGGGGGFGGGGGGGGGGFDFDEGFGGFGGGGGGGGGGGFGFGGGGGGGGGGGGBAEGGFGCFG7FGGG7=EFFFCFGFGGGGGGFGGFFGGGGGGCFFFGGGGGGGDFAFGGGGGGGGGGGGGGGGGGFGGG7CGGGFGFFFGGGEG>EGEDF9?8EC>EGGDDGCCFGGGG5E7CGEEGGGCFG6CFDGGGGGFGG3)/
@M03364:276:000000000-BLYN8:1:1101:16838:4073 1:N:0:1
ACTCCTACGGGAGGCAGCAGTAGGGAATCTTCGGCAATGGACGAAAGTCTGACCGAGCAACGCCGCGTGAGTGAAGAAGGTTTTCGGATCGTAAAACTCTGTTGTTAGAGAAGAACAAGGATGAGAGTAACTGTTCATCCCTTGACAGTATCTAACCAGAAAGCCACGGCTAACTACGTGCCAGCAGCCGCGGTAATACGTAGGTCCCAAGCGTTGTCCGGATTTATTGGGCGTAAAGCGAGCG
+
GGGGGGFGGGGGGGGGGGGGGCFGEGGFGGGGGGGGGGGFGGGGEGFGCGGGGGGGGGEGGGGGEGGGGGEGGGGGGGGGGGFGGGGGGGGGFG7FFGGGGGGGGGGGDFGGGGGFGGGGGGGGGGGGEGGGGGGGGGGGGFGGCF,CCFGGGGGGFGGFGGGGGGGGDDCCF@EGGGGGGGGFGGGGC5:EDCEGGGFFFFGGG9CFGCECDEG*>CF:C58E9FGGG?FGGGGDGGGGGDD:
@M03364:276:000000000-BLYN8:1:1101:12898:4105 1:N:0:1
ACTCCTACGGGAGGCAGCAGTGGGGAATCTTCGGCAATGGGGGCAATCCTGACCGAGCAACGCCGCGTGAGTGAAGAAGGTTTTCGGATCGTAAAACACTGTTGTTGGAGAAGAACGTTAAGTAGTGTGGACAATTACTTAAGTGCCGGAATCTAACCAGAAGGGGACGGCTAACTACGTGCCAGCAGCCGCGGTATTCCGTAGGTGCCAAGCGTATTCCGGATTTATGGGGCGTAAAGCGAGG
+
GGGGGGGGGGGGGGGGGGGGGGGGGGGG,CF9CBFGGGGGG:FGGG8CFGGG<<@FGG7E,FGGGGGFG=+FFGGGGGGGEBFFGGG4F7FGFGG9,,BF9F,58,,B,BD=FFGDFBC8+5:DE,::=+C,>,CF<FGFA,3:,,:8++*6EF,>B,,@AF,,*5>7FC:1C7,222=<B@*>+**+43**=*3B*+++52*;?F+A8C+/;>E**<9+<8A=?6+A+<C**/:ED3*0)/))
@M03364:276:000000000-BLYN8:1:1101:6534:4115 1:N:0:1
ACTCCTACGGGAGGCAGCAGTAGGGAATCTTCGGCAATGGACGAAAGTCTGACCGAGCAACGCCGCGTGAGTGAAGAAGGTTTTCGGATCGTAAAACTCTGTTGTTAGAGAAGAACAAGGATGAGAGTAACTGTTCATCCCTTGACGGTATCTAACCAGAAAGCCACGGCTAACTACGTGCCAGCAGCCGCGGTAATACGTAGGTGGCAAGCGTTGTCCGGAGTTATTGGGCGTAAAGCGAGCG
+
GGGGGGGGG7FGGGGCGGGGFGGGDGFGGGGGGFGGGGGCFFGGGGGGGGGGGGGGGGGGGGECBFC8CFGGFCEFGFFFCEEFFC+FG@4B<FDFGGGGFGFGEGGGGC?F,EGCECFD8FDFGCFGGGGGGGFADFGGGGGGADECGCFGGGFF7BFFC:FF:FFGFGFFGGGGGGGGGGGG*DCFFEGG>CE:FC9CFFGGFGF8CF8FECCEEGGGD5*:C<C<C?@F<GGEDDF)7<G)
@M03364:276:000000000-BLYN8:1:1101:13259:4132 1:N:0:1
ACTCCTACGGGAGGCAGCAGTGGGGAATATTGCACAATGGGCGCAAGCCTGATGCAGCCATGCCGCGTGTGTGAAGAAGGCCTTCGGGTTGTAAAGCACTTTCAGCGAGGAGGAAGGTGGTGAGCTTAATACGTTCATCAATTGACGTTACTCGCAGAAGAAGCACCGGCTAACTCCGTGCCAGCAGCCGCGGTAATACGGAGGGTGCAAGCGTTAATCGGAATTACTGGGCGTAAAGCGCACG
+
GGGGGGGGGGGGGGGGGGGGGGGGGGGGGGGGGGGGGGGGGGGGGGGGGGGGGGGGGGGGGGGGGGGGGGGGGGGGGGGGGGGGGGGGGGGGGGGGGGGGGGGGGGGGGGGGGGGGGGGGGGGGGGGGGGGGGGGGGGGGGGGGGGGGGGGGGGGCEDGFGGGGGGGGGGGGGGGGGGGGGGGGGGGGGGGGGGDGGGGGGCEEGGGGFFCGGGGGGGGGGGGGGGGGGGGGGGGCFGGGGGGC
@M03364:276:000000000-BLYN8:1:1101:16696:4138 1:N:0:1
ACTCCTACGGGAGGCAGCAGTGGGGAATATTGCACAATGGGCGCAAGCCTGATGCAGCCATGCCGCGTGTGTGAAGAAGGCCTTCGGGTTGTAAAGCACTTTCAGCGAGGAGGAAGGTGGTGAGCTTAATACGCTCATCAATTGACGTTACTCGCAGAAGAAGCACCGGCTAACTCCGTGCCAGCAGCCGCGGTAATACGGAGGGTGCAAGCGTTAATCGGAATTACTGGGCGTAAAGCGCACG
+
GGGGFGGGGGGGGEGGGGFGGGGGGFFGGGDFGGGFFGGGGGGGGGGGEGGFGFGGGGGGGGGGGGGGGGGGGGGEFGGGGGGEEGEGGGGGGGGGFFFFGGGGGGGGGGGGGGGGGGGGGGGGGGFEFGGGGGEDGGGGGGDCFGGGGGGGGGGGDDDGGGGFFGGGGGGGGGGGGGGFGFGF>FFGGGGGGGGGGGGGDBCGGGGGGGGFGGGGGGGGCEGCFGGGGGGGGD55CFDGGGDC
@M03364:276:000000000-BLYN8:1:1101:20042:4164 1:N:0:1
ACTCCTACGGGAGGCAGCAGTAGGGAATCTTCGGCAATGGACGAAAGTCTGACCGAGCAACGCCGCGTGGGTGAAGAAGGTTTTCGGATCGGAAAACTCTGTTGTTAGAGAAGAACAAGGATGAGAGTAACTGTTCATCCCTTGACGGTATCTAACCAGAAAGCCACGGCTAACTACGTGCCAGCAGCCGCGGTAATACGTAGGTGGCAAGCGGTGTCCGGAGTGATTGGGCGTAAATCGAGCG
+
FGGGGGGGGGGGGGGGGGGGGEGFFGGGGGGFD@FGGGGG@@FEGGDCFGGGA8F+CF:FGGGGGGGGG+>4BFF,5EEG=E<F<@F7B>:+4CFGGGGG,,CCBF@??C?FGFGFGA,BFGFGGG,B5B<DGDGAFFG9<,CFGCEFF+3,@F=>F<C:<:@::FFG7FEC:>@,,*6>**>ECC6:F>*B>CEBC9;;9+8@FFFE>+=@E*=8:?+1C5*2*3<+A:8:CC557*:74FDC
@M03364:276:000000000-BLYN8:1:1101:5437:4168 1:N:0:1
ACTCCTACGGGAGGCAGCAGTAGGGAATCTTCCACAATGGACGAAAGTCTGATGGAGCAACGCCGCGTGAGTGAAGAAGGTTTTCGGATCGTAAAACTCTGTTGTTGGAGAAGAACGTATTTGATAGTAACTGATCAGGTAGTGACGGTATCCAACCAGAAAGCCACGGCTAACTACGTGCCAGCAGCCGCGGTAATACGTAGGTGGCAAGCGTTGTCCGGATTTATTGGGCGTAAAGCGAGCG
+
GGGGFGGGGGGGGGGGGGGGGGGGGGGGGGGGGGGGGGGGGGGGGGGGGGGGGGGGGGGGGGGGEGGGGGGGGGGGGGGGFGGGGGGGGGGGGGGGGGGGGGGGGGGGGGGGGGGGGGGEGGGGGGGGGGGGGGGGCFFFGGGGFFGGGFGGGGGGGGGGGGGGGGGGGCEGGGGGGGGGGGGFFGGGGGCEDEEEFGGGGGGGGGGGGGGGGGG8EFFGGGGGGGGGGGGGGGGGGGFDGGG<
@M03364:276:000000000-BLYN8:1:1101:13268:4181 1:N:0:1
ACTCCTACGGGAGGCAGCAGTGAGGAATATTGGTCAATGGGCGCAGGCCTGAACCAGCCAAGTAGCGTGAAGGATGACTGCCCTATGGGTTGTAAACTTCTTTTATATGGGAATAAAGTTTTCCACGTGTGGAATTTTGTATGTACCATATGAATAAGGATCGGCTAACTCCGTGCCAGCAGCCGCGGTAATACGGAGGATCCGAGCGTTATCCGGATTTATTGGGTTTAAAGGGAGCGTAGGT
+
FGGGFGGGGGGGGGGGGGGGGGGGGGGGGGGGFCFFEGFGGGGCFEGGGGGGGEGGGGGGGGGDFGGGGEGGGGGGGGGGGGGGGGGG8FGGGFGGGGGGGGGGGGGGGGGGFGGGCFGGGGDFGGGGGGCGFGGGGGFGGFCED@<9EFFFEFGGDGGG<BCCEGGFCF::@FGG@ED7DFG?BEE7CEEFAFFGCED>D68D88EGEGECFGEGGG=EEGCGGGE5=FF+2;E79)):5570
@M03364:276:000000000-BLYN8:1:1101:18286:4199 1:N:0:1
ACTCCTACGGGAGGCAGCAGTAGGGAATCTTCCACAATGGACGAAAGTCTGATGGAGCAACGCCGCGTGAGTGAAGAAGGTTTTCGGATCGTAAAACTCTGTTGTTGGAGAAGAACGTATTTGATAGTAACTGATCAGGTAGTGACGGTATCCACCCAGAAAGCCACGGCTAACTACGTGCCAGCAGCCGCGGTAATACGTAGGTGGCAAGCGTTGTCCGGATTTATTGGGCGTAAAGCGCGCG
+
GGGGGGGGGGGGGGGCFGFGGGGGGGGGGGGGCFGGFGGGGGGGGGGGGGGGGGGGGGGGGGGGGGGGG@FGFFGGGGGGGGGGGGGGGGGG?GFGGGGGGGGGGGGGGGGGGGGGGBCFFGGGGGGGGGGGGGGGGGGBFGFGGCEGGGCCGFGGGGGGFGGGGGGGGDGFGGGGGGGGGGGFCFGGGDGGDGGGGCGGGGGGGGGG6?FGGGGDGDGG55CG69E+=FGGGG:E>>FDDGG:
@M03364:276:000000000-BLYN8:1:1101:9963:4234 1:N:0:1
ACTCCTACGGGAGGCAGCAGTAGGGAATCTTCGGCAATGGGCGAAAGCCTGACCGAGCCACGCCGCGTGAGTGAAGAAGGTTTTCGGATCGTAAAACTCTGTTGTTAGAGAAGAACAAGGATGAGAGTAACTGTTCATCGATTGACGGTATCTAACCAGAAAGCCACGGCTAACTACGTGCCAGCAGCCGCGGTAATACGGAGGTGGCAAGCGTTGTCCGGATTTATTGGGCGTAAAGCGAGCG
+
G<F@@FE@F;F@7F;FFCCEFAFFCFCG9AEC6@@FBFGG8EFBC:@,CFFG8,@@FE7E,CEGGGGFC,CFGGGGGFGG<,9?,@F7F+B=FFF<F<<EFEAE4B,,,BF,F?FCE,,8B93,B,>CF,55,CF=F<,,,:ED@D7+5>CFFCC,:<A>3FF?,DGGGGGEFFF>7>F@FGG,>BCFGGGGGGGDGGF5*=EG88CF6+=AECE5:+<5C85*A+A@EGGG3):C*:C93C))
@M03364:276:000000000-BLYN8:1:1101:26290:4236 1:N:0:1
ACTCCTACGGGAGGCAGCAGTAGGGAATCTTCCACAATGGACGCAAGTCTGATGGATCAACGCCGCGTGAGTGAAGAAGGTTTTCGGATCGTAAAGCTCTGTTGTTGGTGAAGAAGGATAGCGGTAGTAACTGGCATTTATTTGACGGTAATCAACCAGAAAGTAACGGCTAACTACGTTCCAGCAGCCTCGGTCATACGTAGGTGGCAAGCGTTTTCCGGATTTCTTGGGCGTAACGCGTGCG
+
GCDFEEECECE-FGE6C7C<F@-C7,CFCFC<FFGGEFAFC<@@CCE,EFEECCFG9EAG@FCCF@CFF,=FGGGGGGGFE<FGFFGEB:+94,B9<,?,59,CF?FFGGG9E<,B,,:C,,4F=FEBFD,?,=F,<A@AEF,5?D7>F+@CDECFECDDF7,8,@,+@FE<@A,,,6D,>47,22:8,,2>***>;,BFE:CCCCCFGF==EC**=FCC*/;/+++31=5CD/*C*99D)/*1
@M03364:276:000000000-BLYN8:1:1101:15475:4268 1:N:0:1
ACTCCTACGGGAGGCAGCAGTGGGGAATTTTGGACAATGGGCGCAAGCCTGATCCAGCAATGCCGCGTGTGTGATGAAGGCCTTCGGGTTGTAAAGCACTTTTGGCGGGAACGAAAAGGTCCGTGCTAATACCATGGGCTGATGACGGTACCCGCAGAATAAGCACCGGCTAACTACGTGCCAGCAGCCGCGGTAATACGTAGGGTGCGAGCGTTAATCGGAATTACTGGGCGTAAAGTGTGCG
+
CFCFFFF9BCFGEGGGGG@FFGEFDGG,,<CFDECFC<FEDF:FFGGGFFGGGGDF<EF@EFGC@6@C@CG<FGGGDFFF8<FCEFGGGGGGG?FGFFGGGFGGGGGGG+@FFGGGGGCFDBFGGGCFEGG,@CDFG7F7FFGGGGGGGGCF@FD>FDFFCEFGGGGGGGGGGG@FGEFC7BFFFG6F8EEGGC5CG:EF9CFGCGGGE/*:E*;?*+2:ECCF?FC7FGFC)/5ACF*:F>C<
@M03364:276:000000000-BLYN8:1:1101:16061:4285 1:N:0:1
ACTCCTACGGGAGGCAGCAGTGGGGAATATTGCACAATGGGCGCAAGCCTGATGCAGCCATGCCGCGTGTGTGAAGAAGGCCTTCGGGTTGTAAAGCACTTTCAGCGAGGAGGAAGGTGGTGAACTTAATACGTTCATCAATTGACGTTACTCGCAGAAGAAGCACCGGCTAACTCCGTGCCAGCAGCCGCGGTAATACGGAGGGTGCAAGCGTTAATCGGAATTACTGGGCGTAAAGCGCATG
+
GGGGGGGGGDGGGGGGGGFGGGGGGGGGGGGGGGGGGGGGGGGGGGGGGGGGGGGGGGGGGGGGGGGGGGGGFGGGGGGGGGGGGGGGGGGGGGGGGGGGGGGGGGGGGGGGG7FGGGGGGGEFFFGGGGGFGGGGGGCGGGGGGGGGGGGGGGEGGGGGGGGGGGGGGGGGGGGFGEGGGGGGGGGGGGGGGGGGGGGGGGGGGGGGGGGGGGG5FFFC=CEGGGGGGGGGGGGGFGGGGD19
@M03364:276:000000000-BLYN8:1:1101:20424:4303 1:N:0:1
ACTCCTACGGGAGGCAGCAGTGGGGAATATTGCACAATGGGCGCAAGCCTGATGCAGCCATGCCGCGTGTATGAAGAAGGCCTTCGGGTTGTAAAGTACTTTCAGCGGGGAGGAAGGTGATAAAGCGAATACCTTTATCAATTGACGTTACCCGCAGAAGAAGCACCGGCTAACTCCGTGCCAGCAGCCGCGGTAATACGGAGGGTGCAAGCGTTAATCGGAATTACTGGGCGTAAAGCGCACG
+
GGGGGGGGGGGGGGGGGGFGGGGGGGGGGGGGGGGGGGGGGGGGGGGGGGGGGGGGGGFFGGFGGGGGGGGGGGGGGGGGGGGGGGGGGGGGGGGGGGGGGGGGGGGGGGGGGGGGGGGGGGGFGGGGGGGGGGGGGGGGGGFGGGGEG?BFFFFGGGGGGGGC:FGGGGGGGGGGGGGGGFFGGGGGFG>CEEEEGGGGG5CEGGGGGGGGDGGDGD7EEEDFGGGGGGGDDG=EGGGGGD5/
@M03364:276:000000000-BLYN8:1:1101:12872:4305 1:N:0:1
ACTCCTACGGGAGGCAGCAGTGGGGAATATTGCACAATGGGCGCAAGCCTGATGCAGCCATGCCGCGTGTATGAAGAAGGCCTTCGGGTTGTAAAGTACTTTCAGCGAGGAGGAAGGCATTAAGGTTAATAACCTTAGTGATTGACGTTACTCGCAGAAGAAGCACCGGCTAACTCCGTGCCAGCAGCCGCGGTAATACGGAGGGTGCAAGCGTTAATCGGAATTACTGGGCGTAAAGCGCACG
+
GGGGGFGGGGGGGGGGGGGGGGGGGGGGGGGCGGGGGGGGGGGGGGGGGGGGGGGFGGGFFGGGGGGGGGGGGGGGGGFGGGGGGGGGGGGGGGGGGGGGGGDEFGGCGGDFGGGGGGGFFGFFGGGFGGGGCGGGGGGGAFGGGGGGGFFGFGCGGGFGGGGGGGGGGGEFGGGGGGGGGGGGGGGGFGGGGGGGGGGGCGGGGGGGC99CGEGGFFGGGGDFGGFGGGGDCD=EFGGGCC3/
@M03364:276:000000000-BLYN8:1:1101:21524:4310 1:N:0:1
ACTCCTACGGGAGGCAGCAGTGGGGAATATTGCACAATGGGCGCAAGCCTGATGCAGCCATGCCGCGTGTGTGAAGAAGGCCTTCGGGTTGTAAAGCACTTTCAGCGAGGAGGAAGGTGGTGAACTTAATACGTTCATCAATTGACGTTACTCGCAGAAGAAGCACCGGCTAACTCCGTGCCAGCAGCCGCGGTAATACGGAGGGTGCAAGCGTTAATCGGAATTACTGGGCGTAAAGCGCACG
+
GGGGGGGGGGGDGGGGGGGGGGGGGGGGGGGGGGGGGGGGGGGGGGGGGGGGGGGGGFGGGGGGGGGGGEGGGGGGGGG?GFGGGGGGGGGEGGGGGGGGGAGFGGGEGGGGGGGGGGGGGGGGGGGGFGGGGGGGFGGGGGGFGGGGGFGGGGGGGGGGGGGGGGGGGGGGGGGGGGGGGGGGGGGGGGG>GGGGGGGGGGGGGGGD<FGGGGGDFGGGGGGGGFGGG?C=C5=EFC:DGGGC
@M03364:276:000000000-BLYN8:1:1101:17569:4314 1:N:0:1
ACTCCTACGGGAGGCAGCAGTAGGGAATCTTCGGCAATGGGGGCAACCCTGACCGAGCAACGCCGCGTGAGTGAAGAAGGTTTTCGGATCGTAAAACTCTGTTGTTAGAGAAGAACGTTAAGTAGAGTGGAAAGTTACTTAAGTGACGGTATCTAACCAGAAAGGGACGGCTAACTACGTGCCAGCAGCCGCGGTAATACGTAGGTCCCAAGCGTTGTCCGGATTTATTGGGCGTAAAGCGAGC
+
GGGGGGGGGGGGGGGGGGGGGGGGGGGGGGGGGGGGGGGGGGGGGGGGGGGGGGGGGGGGGGGGGGGGGGGGGGGGGGGGGGGGGGGGGGGGGGGGGGGGGGGGGGGGGGGGGGGGGGGGGGGFGGGGGGGGFGGGGGGGGGGGGGGGGGGGGGGGFGGGGGGGGGGGGGGGGGGGGGGGDGGGGGGFFCDGDEEGDGGGGGGGGGGFGGGGGGEEEGG9C:8/CFFGGDG=FGGGGGGGGGG<
@M03364:276:000000000-BLYN8:1:1101:4970:4326 1:N:0:1
ACTCCTACGGGAGGCAGCAGTGGGGAATATTGCACAATGGGCGCAAGCCTGATGCAGCCATGCCGCGTGTATGAAGAAGGCCTTCGGGTTGTAAAGTACTTTCAGCGGGGAGGAAGGTGAGTGGTTTAATACGCCATTCAATTGACGTTACCCGCAGAAGAAGCACCGGCTAACTCCGTGCCAGCAGCCGCGGTAATACGGAGGGTGCAAGCGTTAATCGGAATTACTGGGCGTAAAGCGCACG
+
GGGFDFGGGGGGGGFFFEGGFFFAFEGGGGGGGGCFGGGGGEFFGGDGFEFECFGFGG8FDGGFEFG6CG8EF9,EAFGGGGGGCGGGGGGGGGGGGFFGGGEFFGGGGGCE@B=FGDFCDFFFD3DBEGGGGD7:CFGGCFGGG9CFF,+@<FGGEBCFF:BCGCCEGGGG?F9BCCGFGFF7F+:CCCEGG*1;EFFG>/:CE8;?E79*:CC*:<CGGGGGGFF+<CC5CDGGGGG99C5)
@M03364:276:000000000-BLYN8:1:1101:4922:4356 1:N:0:1
ACTCCTACGGGAGGCAGCAGTAGGGAATCTTCCACAATGGACGCAAGTCTGATGGAGCAACGCCGCGTGAGTGAAGAAGGTTTTCGGATCGTAAAGCTCTGTTGTTGGTGAAGAAGGATAGAGGTAGTAACTGGCCTTTATTTGACGGTAATCAACCAGAAAGTCACGGCTAACTACGTGCCAGCAGCCGCGGTAATACGTAGGTGGCAAGCGTTGTCCGGATTTATTGGGCGTAAATCGAGCG
+
GGGG<AEGGGFGCFGGGDFFFEGGGGFFGFGGGGGFGGGGGFGGGGGCFGGFFGGGF8FGGEGGGDCBEEGGGGFGGGGGGGGGGGGGGCFGGFGGGGEGGGGFFCFCF7EGFGGGGGGGGFFG8?EGGGGGGGGGGGDACFGAFFGGGG7CF<F,<3@DGGGGFGG>>CGGF,,DFEC<EGGFGGD@FE>EE5CCCFGGGGFEFGC6EGFGGGG5:??*>G=EGGGGGGFCGGDCF*09<D7/
@M03364:276:000000000-BLYN8:1:1101:21384:4359 1:N:0:1
ACTCCTACGGGAGGCAGCAGTAGGGAATCTTCGGCAATGGACGAAAGTCTGACCGAGCAACGCCGCGTGAGTGAAGAAGGTTTTCGGATCGTAAAACTCTGTTGTTAGAGAAGAACAAGGATGAGAGTAACTGTTCATCCCTTGACGGTATCTAACCAGAAAGCCACGGCTAACTACGTGCCAGCAGCCGCGGTAATACGTAGGTGGCAAGCGTTGTCCGGATTTATTGGGCGTAAAGCGAGCG
+
GGGGGGGGGGGGGGGGGGGGGGGGGGGGGGGGGGGGGGGGGGGGGGGGGGGGGGGGGGGGGGGGGGGGGGGGGGGGGGGGGGGGGGGGGGGGGGGGFGGGGGGGGGGGGGGGGGGGGGGGGGGFGGGGGGGGGDGGGGGCFFGGGGGGGGGGGGGGEGGGGGGGGGGGGGGGGGGGGGGGGGGGGGFGFEGGGGGGGGGGGG>EFGGG>CF=EEGEGFGEGG8C6C7FGGG=DDCCDFDDGGGD
@M03364:276:000000000-BLYN8:1:1101:9265:4399 1:N:0:1
ACTCCTACGGGAGGCAGCAGTGGGGAATATTGCACAATGGGCGCAAGCCTGATGCAGCCATGCCGCGTGTGTGAAGAAGGCCTTCGGGTTGTAAAGCACTTTCAGCGAGGAGGAAGGTGGTGAGCTTAATACGTTCATCAATTGACGTTACTCGCAGAAGAAGCACCGGCTAACTCCGTGCCAGCAGCCGCGGTAATACGGAGGGTGCAAGCGTTAATCGGAATTACTGGGCGTAAAGCGCACG
+
GGGGGGGGGGGGGGGGGGGGGGGGGGGGGGGGGGGGGGGGGGGGGGGGGGGGGGGGGGGGGGGGGGGGGGGGGGGGGGGGGGGGGGGGGGGGGGGGGGGGGGGGGGGEGGGGGEGGGFGGGGGGGGGGGGGFGGGGGGGGGGGGGGDFGGGGGGGGGGGGGGGGGGGGGGGGGGGGGGGGGFGGGGGGGGGGGGGGGGGGGDEGGGGGGGGGGGGDFGGGG5CGGGGGGGGGGGGC<7FGGGG5
@M03364:276:000000000-BLYN8:1:1101:19774:4404 1:N:0:1
ACTCCTACGGGAGGCAGCAGTGGGGAATATTGGACAATGGACCAAAAGTCTGATCCAGCAATTCTGTGTGCACGATGAAGGTCTTCGGATTGTAAAGTGCTTTCAGTTGGGAAGAAGAAAGTGACGGTACCAACAGAAGAAGCCACGGCTAACTACGTGCCAGCAGCCGCGGTAATACGTAGGTGGCAAGCGTTGTCCGGATTTATTGGGCGTAAAGCGAGCGCAGGCGGTTTCTTAAGTCTG
+
GGGGGGGGGGGGGGGGGGGGGGGGGGGGGGGGGGGGGGGGGGGGGGGGGGGGGGGGGGGGGGGGGGGGGGGFGFGGGGGGGGGGGGGG:FEGGGFGGGGGGGGGGGGEGGGGFFGGGGGGGGGGGGGGGGGGGDGGGGGGGGGGGGGGGGGFGGGGCG8DGGGGGGFFGGGGEEGGGGGGGGGGGGGGGGGGGGGGGGGDEEDCGGGGGFGGGGGGGGGGGGGGGGGDGGG5<DCCFDFFGGG
@M03364:276:000000000-BLYN8:1:1101:11379:4413 1:N:0:1
ACTCCTACGGGAGGCAGCAGTAGGGAATCTTCGGCAATGGACGAAAGTCTGACCGAGCAACGCCGCGTGAGTGAAGAAGGTTTTCGGATCGTAAAACTCTGTTGGTAGAGAAGAACGTTGGTGAGAGTGGAAAGCTCATCAAGTGACGGTAACTACCCAGAAAGGGACGGCTAACTACGTGCCAGCAGCCGCGGTAATACGTAGGTCCCGAGCGTTGCCCGGATTTATTGGGCGTAAAGCGAGG
+
GGGGGGGGGGGGGGGGGGGGGGGGGGGG,CFFFEGGGGGFEGGCGEECFFGGEECCCEGGEGGGEGFGGCFFGE<FGFFG<F,DFGG+C4CFGGGFFGGGGFGGGFGFEFDFFCC<BD,=FC<AFFFGGGGFG>3DCDCADAC=>,=FEG@F<FG@@,7FFFFGG:F:C:FDG,DDC8@,@FGGGGFGFCECE51*=FE2;5+4BCCCC8*:*8E5>*+2:E5**30+<ACGCD5ED3*:7*//
@M03364:276:000000000-BLYN8:1:1101:18273:4425 1:N:0:1
ACTCCTACGGGAGGCAGCAGTAGGGAATCTTCCACAATGGACGAAAGTCTGATGGAGCAACGCCGCGTGAGTGAAGAAGGTTTTCGGATCGTAAAACTCTGTTGTTGGAGAAGAATGTATCTGATAGTAACTGATCAGGTAGTGACGGTATCCAACCAGAAAGCCACGGCTAACTACGTGCCAGCAGCCGCGGTAATACGTAGGTGGCAAGCGTTGTCCGGATTTATTGGGCGTAAAGCGAGCG
+
GGGGGGGGGGG@FGDGGGFGFFGGGGFGGGGGGGGGFGGGFGGEGGGGGGGGGGG?FEGGGGGGGGGCCCFGGGGGGGG8:EGGGGGGGDEFGGGGGGGFGGEGGEFGEFGGGFEFFGGFGGGGGFFFGFFGFFFFGGGEEGGDGGGG:FGGFGGGGGGGGGGGFGGGCCEGGGCFEGGFGGGG@BEFFEGGGGDEGGGFGCFGGGGGGGGFGEGGCCFEGEG5CGGGGGGCDGDCD*C<CGDC
@M03364:276:000000000-BLYN8:1:1101:12376:4426 1:N:0:1
ACTCCTACGGGAGGCAGCAGTGGGGAATATTGCACAATGGGCGCAAGCCTGATGCAGCCATGCCGCGTGTGTGAAGAAGGCCTTCGGGTTGTAAAGCACTTTCAGCGAGGAGGAAGGTGGTGAACTTAATACGTTCATCAATTGACGTTACTCGCAGAAGAAGCACCGGCTAACTCCGTGCCAGCAGCCGCGGTAATACGGAGGGTGCAAGCGTTAATCGGAATTACTGGGCGTAAAGCGCACG
+
GGGGGGGGGGGGGGGGGGGGGGGGGGGGGGGGGGGGGGGGGGGGGGGGGGGGGGGGGGGGGGGEGGGGGGGGGGGGGGGGGGGGGGGGGGGGGGGGGGGGGGGGGGGEGFGGEFFGGGGGEGGGGGGGGGGGGGGCFGGGGGCGGGGGGGGGGGGGGEGGGGGGGGGGGGGGGGGGGGGGGGGFCCFFGGGGEGGGGGGGDEGGGGGGGGGGGGGGGGGGGGGGGGGGGGGGGGGGGGGDGGGD
@M03364:276:000000000-BLYN8:1:1101:21416:4458 1:N:0:1
ACTCCTACGGGAGGCAGCAGTGGGGAATATTGCACAATGGGCGCAAGCCTGATGCAGCCATGCCGCGTGTGTGAAGAAGGCCTTCGGGTTGTAAAGCACTTTCAGCGAGGAGGAAGGTGGTGAACTTAATACGTTCATCAATTGACGTTACTCGCAGAAGAAGCACCGGCTAACTCCGTGCCAGCAGCCGCGGTAATACGGAGGGTGCAAGCGTTAATCGGAATTACTGGGCGTAAAGCGCACG
+
GGGGGGGGGGGGGGGGGGGGGGGGGGGGGGGGGGGGGGGGGGGGGGGGGGGFGGGGGGGGGGGGGGGGGGGGGGGGGGGGGGGGGGGGGGGGGGGGGGGGGGGGGFGGGGEGGDFGGGGGGGGGGGGGGGGGGGGGGFGGDGFGGGGGGG>DFFGEGGGGGGGGGGGGGGGG7FFFGGGGCFFGFGGGGDGGGGGEGGG8E8EGGGDDGGGGGDGGGGGGGGGGGGFGGGGGGGGGFGFDGGD<
@M03364:276:000000000-BLYN8:1:1101:20880:4482 1:N:0:1
ACTCCTACGGGAGGCAGCAGTGGGGAATATTGGACAATGGGGGGAACCCTGATCCAGCCATGCCGCGTGTGTGAAGAAGGCCTTTTGGTTGTAAAGCACTTTAAGCGCGGAGGAGGCTACCGAGATTAATACTCTTGGATAGTGGACGTTACTCGCAGAATAAGCACCGGCTAACTCTGTGCCAGCAGCCGCGGTAATACAGAGGGTGCAAGCGTTAATCGGATTTACTGGGCGTAAAGCGCGC
+
@FFFGDEFGGGGEG;CGGAEEFDGGGGCFGFF9FFGGGGGGGGGGCGBFGGFFFEFF,DAFG<FG@FGGFGGCCFGDFCGGDCGGGCCF@CF@CDCFF@FFEGGFGD*@:FDCB7CFGG8?CFC*<:FCCGFFGGFFGG9<FFFGGGE:FFFFGCFG8?6FFGGGF6*:8CEC8CGCCCGFG9CCF?CFCEEEGGC>?EFGGGGGCEEECEF5EED=7F7C*;1CGGGGGCGGDGGD57FDDD7
@M03364:276:000000000-BLYN8:1:1101:15406:4489 1:N:0:1
ACTCCTACGGGAGGCAGCAGTAGGGAATCTTCGGCAATGGACGAAAGTCTGACCGAGCAACGCCGCGTGAGTGAAGAAGGTTTTCGGATCGTAAAACTCTGTTGTTAGAGAAGAACAAGGATGAGAGTAACTGTTCATCCCTTGACGGTATCTAACCAGAAAGCCACGGCTAACTACGTGCCAGCAGCCGCGGTAATACGTAGGTGGCAAGCGTTGTCCGGATTTATTGGGCGTAAAGCGAGCG
+
GGGGGGGGGGGGGGGGGGGGGGGGGGGGGGGGGGGGGGGGGGGGGGGGGGAFGGGGGGGGGGGGGGGGGGGGGGGGGGGGGGGGGGGGGGGGGGGGGGGGGGGGGGGGGGGGGGGGGGFGCEFGGGGGGGGGGGGGGGGGGGGGGGGGGGGGGGGGGGGGGGGGGGGGGGGDGGGGGGGAGGGGGGGGGGGGGGGGGGGGGGGGGGGGGGGGGGGDGGGGGGGGGFGGGGGGGGGGGGGGGGGC
@M03364:276:000000000-BLYN8:1:1101:6220:4493 1:N:0:1
ACTCCTACGGGAGGCAGCAGTAGGGAATCTTCGGCAATGGACGAAAGTCTGACCGAGCAACGCCGCGGGAGTGAAGAAGGTTTTCGGATCGTAAAACTCTGTTGTTAGAGAAGAACAAGGATGAGAGTAACTGTTCATCCCTTGACGGTATCTAACCAGAAAGCCACGGCTAACTACGTGCCAGCAGCCGCGGTAATACGTAGGTGGCAAGCGTTGTCCGGATTTATTGGGCGTAAAGCGAGCG
+
FGGGGGGGGGGGGGGGGEGGGGGGGGGGFGGFGFGGGGGGEFF+@CFEFCGFAEEGEDGGGGGGGGG7FFFBF<FGDBFGEFGGGGGGGGGCDFEFFGGGGGGF@FGGGFGFFGGDGDFFG?DDFCFGCFGGGGGFAD,3,,ECAFGGGGFCFGGEF::FFGF7FFA@FCGGC:DGGGGF7FGGCGGEGGEEGGECCCFG9:BGFGGFGGFGGGC=CCFEEC**<CDFGGFE7CE=FG7C3/)9
@M03364:276:000000000-BLYN8:1:1101:20924:4519 1:N:0:1
ACTCCTACGGGAGGCAGCAGTGGGGAATATTGCACAATGGGCGCAAGCCTGATGCAGCCATGCCGCGTGTATGAAGAAGGCCTTCGGGTTGTAAAGTACTTTCAGCGGGGAGGAAGGTGATAAAGCGAATACCTTTATCAATTGACGTTACCCGCAGAAGAAGCACCGGCTAACTCCGTGCCAGCAGCCGCGGTAATACGGAGGGTGCAAGCGTTAATCGGAATTACTGGGCGTAAAGCGCACG
+
GGGGGGGGGGGGGGGDGGGGGGGGGFGGFGGGGGGGGGGGGGGGEGGDFGGGGGGGGGGGGGGGGGGFFGGGGGFGGGGGGGGDGFGGGGGGGGGFGGGGGGGEFFGGGGFEGGGGGGGGGGGGGGGGGGGGGGGGGGGGFGGGGGDFFGGFGGGEC@CGGGGGGGGGGGDFGGGGGG@FFGGFGGGGGGEGGEEGGEBCGGGGGGGGGGGGGEEGGGGGGDGGGGGGGGGFGDEGDDGG3DG3
@M03364:276:000000000-BLYN8:1:1101:23098:4550 1:N:0:1
ACTCCTACGGGAGGCAGCAGTAGGGAATCTTCGGCAATGGGGGCAACCCTGACCGAGCAACGCCGCGTGAGTGAAGAAGGTTTTCGGATCGTAAAACTCTGTTGTTAGAGAAGAACGTTAAGTAGAGTGGAAAATTACTTAAGTGACGGTATCTAACCAGAAAGGGACGGCTAACTACGTGCCAGCAGCCGCGGTAATACGTAGGTCCAAAGCGTTGTCCGGATTTATTGGGCGTAAAGCGAGT
+
G9<EFEEF@7:7F66@;@6;CFF,8EFGGE9@DEG:@CC<FGCCDFGEEG<C<E+@6@FEGCC=+64>C??C?FGAEBEFB95=EC+84+CFF<FFDFGGEE<EFEGA??,E8DCEEGCC<FAA9BFBDD<<93EEGFGG,37@==<FEGGGGGGGGGFGGG:,FGF77@EGGFGG9D:C<87<CCF,,BBEEGGGEEFF*5C8CC9B+++*=:EGG7++/:*/20CF7F?F<)C=*/*0)9C/
@M03364:276:000000000-BLYN8:1:1101:10443:4553 1:N:0:1
ACTCCTACGGGAGGCAGCAGTAGGGAATCTTCGGCAATGGGGGCAACCCTGACCGAGCAACGCCGCGTGAGTGAAGAAGGTTTTCGGATCGTAAAACTCTGTTGTTAGAGAAGAACGTTAAGTAGAGTGGAAAGTTACTTAAGTGACGGTATCTAACCAGAAAGGGACGGCTAACTACGTGCCAGCAGCCGCGGTAATACGTAGGTCCCAAGCGTTGTCCGGATTTATTGGGCGTAAAGCGAGC
+
GGGGGGGGGGGGGGGGGGGGGGGGGGGGGGGGGGGGGGGGGGGGGGGGGGGGGGGGGGGGGGGGGGGGGGGFGGGGGGGGFGGGFGGGGGGGGGGGGGGGGGGGGGGGGGGGGGGGGGFFFGGFGFGGGGGGFGGGGGFGFFGDEGGGGGGGGGGGGGGCGGGGGDGGGGGGGGGG@FGGGFFGFGGGGGGGGGG8EEFGGFGGGGGGGGGGGGGGGCFGGDC*;EGGGGG5CDGEGGGGGCG)
@M03364:276:000000000-BLYN8:1:1101:25689:4597 1:N:0:1
ACTCCTACGGGAGGCAGCAGTGGGGAATATTGCACAATGGGCGCAAGCCTGATGCAGCCATGCCGCGTGTGTGAAGAAGGCCTTCGGGTTGTAAAGCACTTTCAGCGAGGAGGAAGGTGGTGAACTTAATACGTTCATCAATTGACGTTACTCGCAGAAGAAGCACCGGCTAACTCCGTGCCAGCAGCCGCGGTAATACGGAGGGTTCAAGCGTTAATCGGAATTACTGGGCGTAAAGCGCACG
+
GGGGGFFFGCECFEGGGGGGGGGGGEE<FFGGGFGGFEAFGGGGGGGGGEFGGGGGCE8<@FGGEGGGCFGGGGGGFFGFFGFGGCDGGGGGGGGGGGGBFGGGFFGGECCGGGGGGFFGCFFFGCFFGGGGGGAD8DFGFG,CFGBFF=FGGGGGGGGFGGCCEFC7FEB:FGGGGGGCEGGC88DFGGG>CGGGGDGFEGGEEE**>9?FEGGGFGGFGGCF?FCFGFGFGDGGGGGDGGG7
@M03364:276:000000000-BLYN8:1:1101:4817:4614 1:N:0:1
ACTCCTACGGGAGGCAGCAGTAGGGAATCTTCGGCAATGGGGGCAACCCTGACCGAGCAACGCCGCGTGAGTGAAGAAGGTTTTCGGATCGTAAAACTCTGTTGTTAGAGAAGAACGTTAAGTAGAGTGGAAAGTTACTTAAGTGACGGTATCTAACCAGAAAGGGACGGCTAACTACGTGCCAGCAGCCGCGGTAATACGTAGGTCCCAAGCGTTGTCCGGATTTATTGGGCGTAAAGCGAGC
+
GGGGCFGGGGFGGGGGGGGGGGGGGFGEFGGGGGGGGFGGGGGGGGGGGGGGGGGG+CFGGGGFEGGEGGGGGG<EFFFGGGGGGGGGEGGGDFGGGGGGGGGGG8FGGGGGGGGGGGGGGGGGGGGFFFGGGGGGFGGGGFFGGGGGGGGGGGFGF@FFGCCGFE@GGGG>GCCGGDEBFGGGGGGGGGC5BCEEEFCE>F+C72?CCGGFGGEGGEGFGGCEEGGE?FGGGGGGDGGF)<31
@M03364:276:000000000-BLYN8:1:1101:20903:4623 1:N:0:1
ACTCCTACGGGAGGCAGCAGTGGGGAATATTGCACAATGGGCGCAAGCCTGATGCAGCCATGCCGCGTGTGTGAAGAAGGCCTTCGGGTTGTAAAGCACTTTCAGCCAGGAGGAAGGTGGTGAGCTTAATACGTTCATCAATTGACGTTACTCGCAGAAGAAGCACCGGCTAACTCCGTGCCAGCAGCCGCGGTAATACGGAGGGTGCAAGCGTTAATCGGAATTACTGGGCGTAAAGCGCACG
+
GGGGGGGGGGGGFGDEGGFEEFGGGDCGFGFFGCEFFDGFGFGGGGGDGEFFGGGGGGCGGGGGGGGEFGGGGFCGGGFGFGFFFGGGGGGGGGGGGCEFFGFGGF8EEF<FGEFGGFG?FG?=EGGFGGGGGGGGGGGGGGGGGABFDGGGFGC:@@CFGGGGGGBCGGGGGGGGGGCFEGGGFGFFGGGGEGCEC99;EEBEGEGG8@FGGGC5:EFFEEECFFGGGFGGGGGECGGGDGD5
@M03364:276:000000000-BLYN8:1:1101:20693:4657 1:N:0:1
ACTCCTACGGGAGGCAGCAGTAGGGAATCTTCGGCAATGGACGAAAGTCTGACCGAGCAACGCCGCGTGAGTGAAGAAGGTTTTCGGATCGTAAAACTCTGTTGTTAGAGAAGAACAAGGATGAGAGTAACTGTTCATCCCTTGACGGTATCTAACCAGAAAGCCACGGCTAACTACGTGCCAGCAGCCGCGGTAATACGTAGGTGGCAAGCGTTGTCCGGATTTATTGGGCGTAAAGCGAGCG
+
GGGGGGGGGGGDGGGGEGGGGFGGGGGGGGGGGGGGGGGGGGGGGGGGGGGGCFGGGGGGGGDGGGGGGGEFAFGGFGGFFFFGGGGDGGGGGGGGGGFGGGGGGFGDEFFGGGGGGDEDFGGGGGGGGGGGG9CFGGGFGGGGGGGGGGGGGGGFGGGGGGGCFFGDEEGGGGGGGGGGGC@FFGGG7CDCEECEGGFG?9CEGCFGGGGGGGGGCFCCEEGGFFFF?CC=DG=EG>C77CC9
@M03364:276:000000000-BLYN8:1:1101:18880:4701 1:N:0:1
ACTCCTACGGGAGGCAGCAGTGGGGAATATTGCACAATGGGCGCAAGCCTGATGCAGCCATGCCGCGTGTATGAAGAAGGCCTTCGGGTTGTAAAGTACTTTCAGCGGGGAGGAAGGTGATAAAGCGAATACCTTTATCAATTGACGTTACCCGCAGAAGAAGCACCGGCTAACTCCGTGCCAGCAGCCGCGGTAATACGGAGGGTGCAAGCGTTAATCGGAATTACTGGGCGTAAAGCGCACG
+
GGGGGGGGGGGGGGGGGGGGGGGGGGGGGGGGGGGGGGGGGGGGGGGGGGGGGGGGGGGGGGGGGGGGGGGGGGGGGGGGGGGGGGGGGGGGGGGGGGGGGGGGGGGGGGGGGGGGGGGGGCFFGFFGGGGGGGGGGGGGGGGFGGGFGGGGGGGGGGGGGGGGGGGGGGGGGGGGGGFFGGGGGGGGGGGGGGGGGGGGGEGGGGGGGFGGGGGGGGGGGGGGGGGGGFGGDDGGCFGGGGG5
@M03364:276:000000000-BLYN8:1:1101:12965:4710 1:N:0:1
ACTCCTACGGGAGGCAGCAGTGGGGAATATTGCACAATGGGCGCAAGCCTGATGCAGCCATGCCGCGTGTGTGAAGAAGGCCTTCGGGTTGTAAAGCACTTTCAGCGAGGAGGAAGGTGGTGAGCTTAATACGCTCATCAATTGACGTTACTCGCAGAAGAAGCACCGGCTAACTCCGTGCCAGCAGCCGCGGTAATACGGAGGGTGCAAGCGTTAATCGGAATTACTGGGCGTAAAGCGCACG
+
GGGGGGGGGGGGGGGGGGGGGGGGGGGGGGGGGGGGGGGGGGGGGGGGGGGGGGGGGGGGGGGGGGGGGGGGGGGGGGGGGGGGGGGGGGGGGGGGGGGGGGGGGGGGGGGGGGGGGGGGEFFGGGGGGGGGGGEE7FGGGGGGGGGGGFGGCEEECFGGGGGGGGGGGGGGFGGGEEE7FGGGGGGGDEGGGGGGGGGFGGDGGGGCEGGGGGGGEGGGGGGGG?CFFEGFDC==CFGGGD37
@M03364:276:000000000-BLYN8:1:1101:16582:4725 1:N:0:1
ACTCCTACGGGAGGCAGCAGTAGGGAATCTTCGGCAATGGGGGCAACCCTGACCGAGCAACGCCGCGTGAGTGAAGAAGGTTTTCGGATCGTAAAACTCTGTTGTTAGAGAAGAACGTTAAGTAGAGTGGAAAGTTACTTAAGTGACGGTATCTAACCAGAAAGGGACGGCTAACTACGTGCCAGCAGCCGCGGTAATACGTAGGTCCCAAGCGTTGTCCGGATTTATTGGGCGTAAAGCGAGC
+
GGGGGGGGGGGGGGGGGGFGGGGGGGGGGGGGGGGGGGGGGGGGGGGGGGGGGGGGGGGGGGGGGGGGGGGGGGGGGGGGGGGGGGGGGGGGGGGGGGGGGGGGGGGGGGGGGGGGGGGGEFGGGFGGGGGGGGGGGGGGGGGGGGGGGGGGGGEGGDFFGGGCGDFGGDGGDGGGGGGGGGGGGGGGGGGGGGGGEF?<CFGGGGGGGDFGGGGGGGGGCCA=EFGGG9FFGGGGDCGGGGGC
@M03364:276:000000000-BLYN8:1:1101:11559:4751 1:N:0:1
ACTCCTACGGGAGGCAGCAGTGGGGAATATTGCACAATGGGCGCAAGCCTGATGCAGCCATGCCGCGTGTGTGAAGAAGGCCTTCGGGTTGTAAAGCACTTTCAGCGAGGAGGAAGGTGGTGAACTTAATACGTTCATCAATTGACGTTACTCGCAGAAGAAGCACCGGCTAACTCCGTGCCAGCAGCCGCGGTAATACGTAGGTCCCAAGCGTTGTCCGGATTTATTGGGCGTAAAGCGAGCG
+
GGGGGGGGGGGGGGGGGGGGGGGGGGGGGGGGGGGGGGGGGGGGGGGGGGGGGGGGGGGGGGGGGGGGGGGGGGGGGGGGGGGGGGGGFGGGGGGGGGGGGGGGGDGDGGGGGGGGGGGGGGGGGGGGGGGGGGGGGGGGFGGGGGGGGGGGGGGGGGGGFGGGGGGGGGGGGGGGGGGGGFGGGGGGGGGGGGGGGGGGGGGGGG9BFGGGGGGGGFCE=8EEF7EECFGGGGGGGFGGDDGD
@M03364:276:000000000-BLYN8:1:1101:17562:4780 1:N:0:1
ACTCCTACGGGAGGCAGCAGTAGGGAATCTTCCACAATGGACGAAAGTCTGATGGAGCAACGCCGCGTGAGTGAAGAAGGTTTTCGGATCGTAAAACTCTGTTGTTGGAGAAGAATGTATCTGATAGTAACTGATCAGGTAGTGACGGTATCCAACCAGAAAGCCACGGCTAACTACGTGCCAGCAGCCGCGGTAATACGTAGGTGGCAAGCGTTGTCCGGATTTATTGGGCGTAAAGCGAGCG
+
GGGGGGGGGGGGGGGGGGGGGGGGGGGGGGGGGGGGGGGGGGGGGGGGGGGGGGGGGGGGGGFGGGGGGGGGGGGGGGGGGGGGGGGGGGGGGGGGGGGGGFAFEFFGEFGGGGGGGGGGGGGGGGGGGGGGGGGGGFGGGFGGGDFGEGGGGGGGDEGFGGGGGGGGGGGGGGGGGGGGGGGFGGGGGGGGGGGDEFFFEFGGFGGFCFGFGGGGEGGGD=EEGGGGGGGG<DGGGGGG5CCD
@M03364:276:000000000-BLYN8:1:1101:19708:4780 1:N:0:1
ACTCCTACGGGAGGCAGCAGTGAGGAATATTGGACAATGGATGGAAATCTGATCCAGCCATGCCGCGTGAAGGTCACGGCCCTATGGGTCTTAAACTTCTTTTGTATGAGAGCAATAAGTGTTACGTGTAACACGATGAGAGTATCATACGAATAAGCATCGGCTAACTCCGTGCCAGCAGCCGCGGTAATACGGAGGATGCAAGCGTTATCCGGATTTATTGGGTTTAAAGGGTGCGTAGGCT
+
GGGFGFGGGGGGEGGCFEFFFGGGFGGGGGGGGGGCGGGGEFGGFFGCEFFFFGGFG8CEFGGFGECGGCGGFGFGGGEGEEG,EFFGEFFGFGGGGGFFGFFGA<FG9FFGGGGGGGGGGGGFGGGGGGGGGFGCBF<FGGGGGGFGFGGG8FGG,CDFFCGGGGGGGGGGGGGCFFGFGGGGGGGGECEEGGGDGGCFFE,2?8EGGGGGGGGG*19+AEF6F*=;7CCFGGFCDGDDCDC7
@M03364:276:000000000-BLYN8:1:1101:18071:4829 1:N:0:1
ACTCCTACGGGAGGCAGCAGTGAGGAATATTGGTCAATGGGCGATGGCCTGAACCAGCCAAGTAGCGAGAAGGATGACTGCCCTATGGGTTGTAAACTTCTTTTATAAAGGAATAAAGTCGGGTATGCATACCCGTTTGCATGTACTTTATGAATAAGGATCGGCTAACTCCGTGCCAGCAGCCGCGGTAATACGGAGGATCCGAGCGTTATCCGGAGTTATTGGGTTTAAAGGGAGCGT
+
EFFGDFGGGGGGGGEDGGGGGGCFFFGGGGGCFGFGGG9CFGGGGGFDGDGGFEFGG?DFEFGFFGGGGGGGFGGGGGGG8EEGEGGGFGGGGG<FGGGGDFFGGGGGGDD8BDE????E:+CEFE8FC<F9E,@BFFGGADED,5:AEEFDFDBC9FGCBF@FGFC<:F93>@=B7>F>FFGE@CEGEE53@>E**4*14?68EGD5CCCG9CEEG*2C9+>C@51=CE1++2555D)1
@M03364:276:000000000-BLYN8:1:1101:7022:4840 1:N:0:1
ACTCCTACGGGAGGCAGCAGTAGGGAATCTTCGGCAATGGGGGGAACCCTGACCGAGCAACGCCGCGTGAGTGAAGAAGGTTTTCGGATCGTAAAGCTCTGTTGTTAATCAAGAACGTTGAGAAGAGTGGAAAGTTTCTCAAGTGACGGTAATTAACCAGAAAGGGACGGCTAACTACGTGCCAGCAGCCGCGGTAATACGTAGGTCCCGAGCGTTGTCCGGATTTATTGGGCGTAAAGCGAGG
+
GGGGGGGGGGGGGGGGGGFGGGGGGFFFGGGGFCGGGGGGGGGGGGFCGGGGGGGGGGGGGGGGGGGGGGGDFGGGGGGGGGGGGGFGGGGGGGGFCCEGGGGGGAFCCGGGFGGCCGGGGGC;FFGGGGGFGGGFFGGGGFGCFFCEG7FFGGGGGGGFGGGGGGGGEGGGGGGGGGGGGFGGGGGGGGGGGGGGG9FCF+<;E?A::=EGGEGGGEFCGGGG5+:A<EGCDDGG:FFDDGG)
@M03364:276:000000000-BLYN8:1:1101:15195:4857 1:N:0:1
ACTCCTACGGGAGGCAGCAGTAGGGAATCTTCGGCAATGGGGGCAACCCTGACCGAGCAACGCCGCGTGAGTGAAGAAGGTTTTCGGATCGTAAAACTCTGTTGTTAGAGAAGAACGTTAAGTAGAGTGGAAAGTTACTTAAGTGACGGTATCTAACCAGAAAGGGACGGCTAACTACGTGCCAGCAGCCGCGGTAATACGTAGGTCCCAAGCGTTGTCCGGATTTATTGGGCGTAAAGCGAGC
+
GGGGGGGGGGGGGGEGGGGGGGGGGGFGGGGGGGGGGGGFGDGGGGGGGGGGGGGEGEEGGGEGGGGEGGFFGGGFGGFGGGGFEFGCEGGGCEFGGGGGGGGGGGAFGEEFFCFFGDGFGGGGGGGGGGFCEFGGGFGGGCFGGGFGGGGGGGGFCGGGGGCGGGGGGGFGCF?FGFGGGGGGGGGGGDDGGGGE5CF9;BCCEEFC5+=CEE=5C7:?CE8/2<<FFEGGCDG5DFFG37C)
@M03364:276:000000000-BLYN8:1:1101:18399:4872 1:N:0:1
ACTCCTACGGGAGGCAGCAGTGGGGAATATTGCACAATGGGCGCAAGCCTGATGCAGCCATGCCGCGTGTATGAAGAAGGCCTTCGGGTTGTAAAGTACTTTCAGCGGGGAGGAAGGTGATAAAGCGAATACCTTTATCAATTGACGTTACCCGCAGAAGAAGCACCGGCTAACTCCGTGCCAGCAGCCGCGGTAATACGGAGGGTGCAAGCGTTAATCGGAATTACTGGGCGTAAAGCGCACG
+
GGGGGGGGGGGGGGGGGGGGGGGGGGGGGGGGGGGGGGGGGGGGEGGFGGGGGGGGGGGGGGGGGGGGGGGGGGFGGGGGGGGGGGGGGGGGGGGGGGGGGGGGGGGGGGGGGGFFEGGGGDGGGCEG@FGGGFGGGGGGCGDFFFGFGGGGGGGFEE?FGCFFGGGGGDC*FFG?GGGDEFFGGGGGFGGC5:C8ECFFGDGGGGGGGD788;CGFGDFE=ECECF??FGGGCEECFGG3DGD
@M03364:276:000000000-BLYN8:1:1101:6994:4886 1:N:0:1
ACTCCTACGGGAGGCAGCAGTAGGGAATCTTCGGCAATGGACGAAAGTCTGACCGAGCAACGCCGCGTGAGTGAAGAAGGTTTTCGGATCGTAAAACTCTGTTGTTAGAGAAGAACAAGGATGAGAGTAACTGTTCATCCCTTGACGGTATCTAACCAGAAAGCCACGGCTAACTACGTGCCAGCAGCCGCGGTAATACGTAGGTGGCAAGCGTTGTCCGGATTGATTGGGCGTAAAGCGAGCG
+
GGGGGGGGGGGDGGGGGGGGGGGGDGGGGGGGGGGGGGGGGGGGGGGGGGGGGGGGGGGGGGGGGGG@FGEFDGGGGGGGGFGGGGGGGGGGGGGGGGGGGGGGGGGGGGGGGGGGGGGGGGGGFGGFGGFGGGGGGGGGGGGGGGGGGGGGGGGFGGGGGGGGCFGGGGFGGGGCFGGGGGGCCGGGGGGGGGGGGFGGGGGGFGGGGGGDGEGGCGFGGD8=*<9CGGGGDCEEFGGDGGC<
@M03364:276:000000000-BLYN8:1:1101:16807:4903 1:N:0:1
ACTCCTACGGGAGGCAGCAGTAGGGAATCTTCGGCAATGGGGGCAACCCTGACCGAGCAACGCCGCGTGAGTGAAGAAGGTTTTCGGATCGTAAAACTCTGTTGTTAGAGAAGAACGTTAAGTAGAGTGGAAAGTTACTTAAGTGACGGTATCTAACCAGAAAGGGACGGCTAACTACGTGCCAGCAGCCGCGGTAATACGTAGGTCCCAAGCGTTGTCCGGATTTATTTGGCGTAAAGCGAGC
+
GGGGGGGGGGGGGGGGGGDGGGGGGGGGGGGGGGGGGGGGFGEFDFDGGGEGGGGGGGGFGGGGGGGEGGGFGGGGGFFGFFGGGGGGCEGGGGEGGGGGGFGFFFGFFGGFGGGGGBFFFGGFFFF<<F<DGGGGAFGGDFGGGDCGGGGGGFGGGFFF>FGGDEGFGG7FFFGFFGEGGGGGGGGFGGGGGGCGGGFGFGCEGGGCCE?CGGCCGGGGGG5E*A9<++<+>DGDG**:D<D7
@M03364:276:000000000-BLYN8:1:1101:15411:4912 1:N:0:1
ACTCCTACGGGAGGCAGCAGTAGGGAATCTTCGGCAATGGACGAAAGTCTGACCGAGCAACGCCGCGTGAGTGAAGAAGGTTTTCGGATCGTAAAACTCTGTTGTTAGAGAAGAACAAGGATGAGAGTAACTGTTCATCCCTTGACGGTATCTAACCAGAAAGCCACGGCTAACTACGTGCCAGCAGCCGCGGTAATACGTAGGTGGCAAGCGTTGTCCGGATTTATTGGGCGTAAAGCGAGCG
+
GGGGGGGGGGGGGGGGGGGGGGGGGGGGGGGGGGGGGGGGGGGGDGFFGGGGGGGGGGGGGGGGGGGGGFGGGGGGGGGGGGGGGGGGGGGGGGGGGGGGGGGGGGGGGGGGGGGGGGGGFDGGGGGGGGGGGGGFGFGGGGGGGGGGGFGGGGGGGGGECGGG@FGCGGGDGGGGGGGGGGGGGGGGGGGGGGGGGGGGGGGGGGGGGGGGGGDGGCCGGGGGGGGGGGFGDDEGGGGGGGGG
@M03364:276:000000000-BLYN8:1:1101:14198:4951 1:N:0:1
ACTCCTACGGGAGGCAGCAGTAGGGAATCTTCGGCAATGGACGAAAGTCTGACCGAGCAACGCCGCGTGAGTGAAGAAGGTTTTCGGATCGTAAAACTCTGTTGTTAGAGAAGAACAAGGATGAGAGTAACTGTTCATCCCTTGACGGTATCTAACCAGAAAGCAACGGCTAACTACGTGCCAGCAGCCGCGGTAATACGTAGGTGGCAAGCGTTAATCGGAATTACTGGGCGTAAAGCGCACG
+
FGGGGGDGBCGGGGGEGGGGGGGGGFFFFFFFGGGGGGGGDFE7FGEGGF@AE<FGG7FF8FFGGEGGD7CGGGFGGC<FC?FGGGGGGGFDGG?C,BFFFGGFGF9EEFE,BFD<=EFGGGGGGGCD9<@DF<FB<?AFCFGGGFG7@DFDF,EACFC,DFCF,<DBFFCFFF,>CCGCFGGCG78,:BC>E88B+>+B<B:C2:5*=@FDEGDECE95ECEG@9A@76*:CDC**:*))979
@M03364:276:000000000-BLYN8:1:1101:6695:4964 1:N:0:1
ACTCCTACGGGGGCAGCAGTAGGGAATCTTCGGCAATGGACGAAAGTCTGACCGAGCAACGCCGCGTGAGTGAAGAAGGTTTTCGGATCGTAAAACTCTGTTGTTAGAGAAGAACAAGGATGAGAGTAACTGTTCATCCCTTGACGGTATCTAACCAGAAAGCCACGGCTAACTACGTGCCAGCAGCCGCGGTAATACGGAGGGTGCAAGCGTTAATCGGAATTACTGGGCGTAAAGCGCACGC
+
GGGGGGGGGGGGGGGGGGCEAFGGGGGGFFFGGGGGGGF@FGGGGGGGFAFFGGGGGEFGDGGGGGGGCCFGGGFGGGGGDGGFCCCGGGGGGFGGGCAFGGGGGGFGGGFCGGFGFFGGGGGGFGGGFCGCFEGGGGGFGFGGGDEEFFGGGCCFGGGCGGFFBCEFEGGFGGFDCCF7FCFGFFGEEEGEGGCCFFGG5C>EEGDGCEGE;C58C:ACEEGGGCC9C=AEGGG5:>C)CCDD
@M03364:276:000000000-BLYN8:1:1101:8000:4965 1:N:0:1
ACTCCTACGGGAGGCAGCAGTAGGGAATCTTCGGCAATGGACGAAAGTCGGACCGAGCAACGCCGCGTGAGTGAAGAAGGTTTTCGGATCGTAAAACTCTGTTGTTAGAGAAGAACAAGGATGAGAGTAACTGTTCATCCCTTGACGGTATCTAACCAGAAAGCCACGGCTAACTACGTGCCAGCAGCCGCGGTAATACGTAGGTGGCAAGCGTTGTCCGGATTTATTGGGCGTAAAGCGAGCG
+
9CF@FGG@FGEDEGGC@C<FEF<DFFGF9C@EFEEDGGFG,F7:@,@EE:@7@+66C:FEFGGGGGGE+8?EFFFGGGGGEBFBFG+FFGGGGGGFCF,?FGF<BF<??A?<FFCGG@EGC9FC8BAFGE9FGBDFGGGG?FD=FFC7C3<,@FG<<FCE:>@7:FFGG*>17?;,>76>*8;FE<,<88*:CCEEFF?8E9CE9<E>F+A88B**:+9C5**299+0<C5*575CFFCDC<D)
@M03364:276:000000000-BLYN8:1:1101:4497:4967 1:N:0:1
ACTCCTACGGGAGGCAGCAGTAGGGAATCTTCGGCAATGGACGAAAGTCTGACCGAGCAACGCCGCGTGAGTGAAGAAGGTTTTCGGATCGTAAAACTCTGTTGTTAGAGAAGAACAAGGATGAGAGTAACTGTTCATCCCTTGACGGTATCTAACCAGAAAGCCACGGCTAACTACGTGCCAGCAGCCGCGGTAATACGTAGGTGGCAAGCGTTGTCCGGATGTATTGGGCGTAAAGCGAGCG
+
GGGGGGGGGGGGGGGGGGGGGGGGGGGGGGGGGGGGGGGGGGGGGFFFGGGGGGGGGEGGGGGGGGGFGDFFGGGGGGGGGGGGGGGDGGGGGGGGGGGGGGGGEGGGGFGGGGGGGGGGGDFGFGGGGGGGGGGGGGGGGGGGGGGGGGGGGGGGGGGGGGGDFCGGGEGGGFGEGGGGFGGGDGGFCEDGGGGDF?FGFGGGGGGGGGGGGGGEGFGGGDG*<<EFGGGGGGGGGGGG35<<
@M03364:276:000000000-BLYN8:1:1101:11367:5005 1:N:0:1
ACTCCTACGGGAGGCAGCAGTGGGGAATATTGCACAATGGGCGCAAGCCTGATGCAGCCATGCCGCGTGTGTGAAGAAGGCCTTCGGGTTGTAAAGCACTTTCAGCGAGGAGGAAGGTGGTGAACTTAATACGTTCATCAATTGACGTTACTCGCAGAAGAAGCACCGGCTAACTCCGTGCCAGCAGCCGCGGTAATACGGAGGGTGCAAGCGTTAATCGGAATTACTGGGCGTAAAGCGCACG
+
GGGFGFFEGGGD:FFEG;FGEGF@:BC@<FEF<@CFE@E8FE7FCB:CFEDDEFEFGG<FFGFFF+@@6BCFCFGG9CFGGGDGGGFGEE=?CF9@?FF8?<AEFGD8:FFFD@,4BEFFFE9??FFC?@FGE>B=EFGFFD,<>@C=FDF9>=+@FFFFF7FGG<>7*@F*:<B9,>BDCFGCDGFF,:>E5BEECCGGG*3:E8EGFC7FGE**7?7:E=;CFDCFG?C5DG=E7CCD35>7
@M03364:276:000000000-BLYN8:1:1101:11093:5025 1:N:0:1
ACTCCTACGGGAGGCAGCAGTAGGGAATCTTCGGCAATGGACGAAAGTCTGACCGAGCAATGCCGCGTGAGTGAAGAAGGTTTTCGGATCGTAAAACTCTGTTGTTAGAGAAGAACAAGGATGAGAGTAACTGTTCATCCCTTGACGGTATCTAACCAGAAAGCCACGGCTAACTACGTGCCAGCAGCCGCGGTAATACGTAGGTGGCAAGCGTTGTCCGGATTTATTGGGCGTAAAGCGAGCG
+
GGGGGGGGGGGGGGGGGGGGGGGGGGGGGGGGGGGGGGGGGGGGGGGGGGGGGGGGGGGGGGGGGGGFFGGGGGGGGGGGGGGGGGGGGGGGGGGGGGGGGGGGGGGGGGGGGGGCFGGGFGG@FGFGGGGGGGGGFGEFGGGGGGGGGGGGGFGGFGGGGGGGFGGGGGGGGGGFF8FFFGGGGGGGGGGGGGGGGGGGGFFGGGGGGGGGGGGGGG7>C?EGGGGGGGGGGGGGGGGGGGGD
@M03364:276:000000000-BLYN8:1:1101:12781:5028 1:N:0:1
ACTCCTACGGGAGGCAGCAGTAGGGAATCTTCGGCAATGGACGAAAGTCTGACCGAGCAACGCCGCGTGAGTGAAGAAGGTTTTCGGATCGTAAAACTCTGTTGTTAGAGAAGAACAAGGATGAGAGTAACTGTTCATCCCTTGACGGTATCTAACCAGAAAGCCACGGCTAACTACGTGCCAGCAGCCGCGGTAATACGTAGGTGGCAAGCGTTGTCCGGATTTATTGGGCGTAAAGCGGGCG
+
GGGGGGGGGGGGGGGGGGFGGGGGGGGGGGGGGGGGGGGGGGGGGGGGGGGGGGGGGGGGGGGGGGGGGEGGGGGGGGGGGGGGGGGEGGGGGGGGGGGGGGGGGGGGGGGGGGGGGGGGFFFFGGGGGGGGGGGGGGGGGGGGGGGGGGGGGFFGGGGGGGGGGGGGGGGGGGGGGGGGGGGGGGGGGGGGGGGGGGGGGGGGGGGGFGGGGCEGGGGGGECGFGGGGGFGGGGEFGGGGGGD
@M03364:276:000000000-BLYN8:1:1101:8411:5064 1:N:0:1
ACTCCTACGGGAGGCAGCAGTGGGGAATATTGCACAATGGGCGCAAGCCTGATGCAGCCATGCCGCGTGTGTGAAGAAGGCCTTCGGGTTGTAAAGCACTTTCAGCGAGGAGGAAGGTGGTGAACTTAATACGTTCATCAATTGACGTTACTCGCAGAAGAAGCACCGGCTAACTCCGTGCCAGCAGCCGCGGTAATACGGAGGGTGCAAGCGTTAATCGGAATTACTGGGCGTAAAGCGCACG
+
GGGGGGGGGGGGGGGGGGGGGGGGGGGGGGGGGGGGGGGGGGGGGGGGGGGGGGGGGFGGGGGGGGGFEGGGGGGGGGFGGGGGGGGGGGGGGGGGGGGGGGGGGGGGGGEGF=EFGGGGGGFGGGGGGGCFGFFADGGGGGGGGGGGGGGGGGGEGGGGGCGGGGGGGGGGGGGGGGGGGGGGGFGGGECGGGGGGGGGGEEGGGGDGGGGGGGEFFGGGGDFFGGGFD*=DGGGGGGGGGDD
@M03364:276:000000000-BLYN8:1:1101:10623:5097 1:N:0:1
ACTCCTACGGGAGGCAGCAGTAGGGAATCTTCGGCAATGGACGAAAGTCTGACCGAGCAACGCCGCGTGAGTGAAGAAGGTTTTCGGATCGTAAAACTCTGTTGTTAGAGAAGAACGACGAGGAGAGTGGAAAGCTCCTCGTGTGACGGTATCTAACCAGAAAGGGACGGCTAACTACGTGCCAGCAGCCGCGGTAATACGTAGGTCCCGAGCGTTGTCCGGATTTATTGGGCGTAAAGCGAGC
+
GGGGGGGGGGGGFGGGGDFGGGGGGGGGGGGGGGGGGGGFGGGDEFFGGGGGGGGGGGGFFF@EGGGGG7FFG?EFGGGGFGGGACDDEEGGG=FGGGF,CFGGFGGGFGG8FFGGGCGGGG7+CFGGGGGFGGGGFFGGGGGGF9FEGGCFGGFCFEGGCFGGGCFGCFC7*CGGGGGGGGG9,=CGGDEEEGGGDGGFFGFGCF?:;E*CEE*;>EGFGG5*;9++<:FD7C::7FGFD3D3
@M03364:276:000000000-BLYN8:1:1101:9737:5117 1:N:0:1
ACTCCTACGGGAGGCAGCAGTGGGGAATTTTGGACAATGGGGGCAACCCTGATCCAGCAATGCCGCGTGTGTGAAGAAGGCCTTCGGGTTGTAAAGCACTTTTGTCCGGAAAGAAATCGCACTTACTAATATTAGGTGTGGATGACGGTACCGGAAGAATAAGGACCGGCTAACTACGTGCCAGCAGCCGCGGTAATACGGAGGGTGCAAGCGTTAATCGGAATTACTGGGCGTAAAGCGCACG
+
GGGGGGGGGGGGGGGGGGGGFEGGGGGGGGGGGGGGGGGGGGGGGGGGGGGGGGGGGGGGGGGGCGGGGGGGGGGGGGGGGGGGGGGGGGGGGGGGGGGGGGGGGGGGGGGGGGGGGGGGGGGGGGGFGGGGGGGGGGGGDFGGGGGGGGGGDGGGGGGGFFGGGGGGGGGGGGGGGCGGGGGGGGGFGEEGGGCCGF9CEEEGGGGGGGGGGGGGGC?FGDGGGGFFGFGGGD5=FF7CCGGD
@M03364:276:000000000-BLYN8:1:1101:19553:5133 1:N:0:1
ACTCCTACGGGAGGCAGCAGTAGGGAATCTTCGGCAATGGACGAAAGTCTGACCGAGCAACGCCGCGTGAGTGAAGAAGGTTTTCGGATCGTAAAACTCTGTTGTTAGAGAAGAACAAGGATGAGAGTAACTGTTCATCCCTTGACGGTATCTAACCAGAAAGCCACGGCTAACTACGTGCCAGCAGCCGCGGTAATACGTAGGTGGCAAGCGTTGTCCGGATTTATTGGGCGTAAAGCGAGCG
+
GGGGGGGGGGGGGGGGGGGGGGGGGGGGDGGGGGGGGGGGGGGGGGGFGGGGFFGGGGGGGGGGGGGCGGGGGGGGGGGGFGGGGGGGGGGGGGGGGGGGGGGGGGGGGGGGGGGGGGGGD<DFGGFGGGGGGFFFFFGGFFGGGGGGGCGG<CGFGGGGGGGGGGGGGGGGGGGGGGGGGFGFGGGGGGEGEGGGGFGGGCGGGGGGGDFGGG5CGGDEGEEGFCFGGDGFC>7EFGGGDDGD
@M03364:276:000000000-BLYN8:1:1101:16719:5149 1:N:0:1
ACTCCTACGGGAGGCAGCAGTAGGGAATCTTCGGCAATGGACGAAAGTCTGACCGAGCAACGCCGCGTGAGTGAAGAAGGTTTTCGGATCGTAAAACTCTGTTGTTAGAGAAGAACAAGGATGAGAGTAACTGTTCATCCCTTGACGGTATCTAACCAGAAAGCCACGGCTAACTACGTGCCAGCAGCCGCGGTAATACGTAGGTGGCAAGCGTTGTCCGGATTTATTGGGCGTAAAGCGAGCG
+
GGGGGGGGGGGGGGGGGGGGGGGGGGGGGGGGGGGGGGGGGGGGGGGGGGGGGGGGGGGGGGGGGGGGGGGGGGGGGGGGGGGGGGGGGGGGGGGGGGGGGGGGGGGGGGGGGGGGGGGGGGGGGGGGGGGGGGGGGGGGGGGGGGGGGGGGGGGGGGGGGGGGFGGGGGGGGGGGGDGFFGGGGGFGGGGGDGGGGGGGGFGGGGFGFGGGDGGGGGFGGGGDCCFGGGGGGGG5FCDDGG37
@M03364:276:000000000-BLYN8:1:1101:11094:5191 1:N:0:1
ACTCCTACGGGAGGCAGCAGTGGGGAATATTGCACAATGGGCGCAAGCCTGATGCAGCCATGCCGCGTGTATGAAGAAGGCCTTCGGGTTGTAAAGTACTTTCAGCGGGGAGGAAGGGATGAGCCTTAATACGGCTCGTCATTGACGTTACCCGCAGAAGAAGCACCGGCTAACTCCGTGCCAGCAGCCGCGGTAATACGGAGGGTGCAAGCGTTAATCGGAATTACTGGGCGTAAAGCGCACG
+
GGGGGGGGGGGGGGGGGGGGGGFGGGGGGGGGGGGGGGGGGGGGGDGGGGGGGGGGGGGGGGGGGGGGGGGGGGGGGGGFFGGGGGGGFGGGGGGGGGGGGGGGGGGGGGGGGDFGGGGGGGGGGGGFGGGGGGGGGGGGGFGGGGGGGGGGGGG@FEGGFFGGGGGGGGGGGGGGGEGGGGGGGGFGGGGGGGDGGGGGG5CEG8EGGGGGGGGGGGFGGD=GGGGGGCFGDGECCFFDGGG3
@M03364:276:000000000-BLYN8:1:1101:5999:5197 1:N:0:1
ACTCCTACGGGAGGCAGCAGTGGGGAATATTGCACAATGGGCGCAAGCCTGATGCAGCCATGCCGCGTGTGTGAAGAAGGCCTTCGGGTTGTAAAGCACTTTCAGCGAGGAGGAAGGTGGTGAACTTAATACGTTCATCAATTGACGTTACTCGCAGAAGAAGCACCGGCTAACTCCGTGCCAGCAGCCGCGGTAATACGGAGGGTGCAAGCGTTAATCGGAATTACTGGGCGTAAAGCGCACG
+
GGGGGGGGGGGGGGGGGGGGGGGGGGGGGGGGGGGGGGGGCGGGGGGGGGGGGGGGGGGGGGGGGGGGGGGGGGGGGGGGGCEGGGGGGGGGGGGGGFGGGGGGGGGCGGGGGCGGGGGFGGGGGGGFGGGGGGGGGGGGGGGGGGGGGGGGGGGGGGGGGGGGGGGGGGGGGGGGGGGGDGG?FGGGGGGGGGGG?FGGGGGGGGGGGGFGGGDGGGGGGGGGGGGGGGFGGGEGGFFGGGD5
@M03364:276:000000000-BLYN8:1:1101:14206:5215 1:N:0:1
ACTCCTACGGGAGGCAGCAGTAGGGAATCTTCCACAATGGACGAAAGTCTGATGGAGCACTGCCGCGTGAGTGAAGAAGGTTTTCGGATCGTAAAACTCTGTTGTTAGAGAAGAACAAGGGGGGGAGTAACTGTCCTTCCCTGGACGGTATCTACCCAGAAAGCCACGGCTAACTACGTGCCAGCAGCCGCGGTAATACGTAGGTGGCAAGCGTTGTCGGGATTTATTGGGCGTAAAGCGAGCG
+
<@66F@FD-B@@FC7FBCAEFCCCCCFCGGGFAFAEFF6FG@EC@BFC@CC<CFG8EC7,,CFE@7@@F@F,C<,CFEDGEG,CFG>,B@F=,4:ECAFFGGGFAA<?FEEC<<BF=4E<++8**/:;@@?9E<,,+0+0;C+*;EG8;8:0<2++22;;86C6C*;:E5CC:E+0ACEFF5FE8*;FGE>?E858A7<*+2;8EFGF*9C=CCGD>G*:7*:ED<C0<+;7CD=C3*:C331/
@M03364:276:000000000-BLYN8:1:1101:19348:5227 1:N:0:1
ACTCCTACGGGAGGCAGCAGTAGGGAATCTTCGGCAATGGACGAAAGTCTGACCGAGCAATGCCGCGTGAGTGAAGAAGGTTTTCGGATCGTAAAACTCTGTTGTTAGAGAAGAACAAGGATGAGAGTAACTGTTCATCCCTTGACGGTATCTAACCAGAAAGCCACGGCTAACTACGTGCCAGCAGCCGCGGTAATACGTAGGTGGCAAGCGTTGTCCGGATTTATTGGGCGTAAAGCGAGCG
+
GGGGGGFGGGGGGGGGGGGGGGGGGGGGGGGGGGGGGGGGGGGGGGGGGGGGGGGGGGGGGGGGGGGGGGGGGGGGGGGGGGGGGGGGGGGGGGGGGGGGGGGGGGGGGGGGGGGGGGGGGGGDGFFGGGGGGGGFFGGFGFGGFGGGGGGGGFGGFGGGGGGGGGGGGCFGFGGDGGGGGFGGGGGGGGGGGGGGFEFFECFGGGGGGGGGGGGGGGGGGE8CEGGGFC5=DDECDCFDDGGG
@M03364:276:000000000-BLYN8:1:1101:19965:5255 1:N:0:1
ACTCCTACGGGAGGCAGCAGTGGGGAATATTGCACAATGGGCGCAAGCCTGATGCAGCCATGCCGCGTGTGTGAAGAAGGCCTTCGGGTTGTAAAGCACTTTCAGCGAGGAGGAAGGTGGTGAGCTTAATACGTTCATCAATTGACGTTACTCGCAGAAGAAGCACCGGCTAACTCCGTGCCAGCAGCCGCGGTAATACGGAGGGTGCAAGCGTTAATCGGAATTACTGGGCGTAAAGCGCACG
+
GGGGGGGGGGGGGGGGGGGGGGGGGGGGGGGGGGGGGGGGGGGGGGGGGGGGGGGGGGGGGGGGGGGGGGGGGGGGGGGGGGGDGGGGGGGGGGGFGGGGGGGGGGGGGGGGGGGGGFGGGGGGGGGGGGGGGGGGFGGGGGGGGGGGGGGGGGGGGGGGGGGGGGGGGGGGGGGGGGGGGGGGGGGGGGGGGGGGGGGGGGGGGGGGGGGGGGGGGGGGGGDGGGGGGGGGGGG=<DCDGGG5
@M03364:276:000000000-BLYN8:1:1101:18126:5264 1:N:0:1
ACTCCTACGGGAGGCAGCAGTGGGGAATATTGCACAATGGGCGCAAGCCTGATGCAGCCATGCCGCGTGTATGAAGAAGGCCTTCGGGTTGTAAAGTACTTTCAGCGGGGAGGAAGGGAGTAAAGTTAATACCTTTGCTCATTGACGTTACCCGCAGAAGAAGCACCGGCTAACTCCGTGCCAGCAGCCGCGGTAATACGGAGGGTGCAAGCGTTAATCGGAATTACTGGGCGTAAAGCGCACG
+
GGGFGGGGGGG@EE@FGCFDF,FFFDFFGGGGGGGGGGFFGGGGG>@FGGDFCFF9FCGGGGGCEFGBFGGGGG<FCCFD@F@EEFGGGG:FGFGGGGADEFGFGFECEEDCB+BA@CFGGGGGGGGGEGFFFFDF,BEDF9@D,@FF?<C@FDEGGC<FEFFFFGG7CFE:FCFGFEFF7FDF@CFGGD*8*38:?E;88*:CE5?>CC+;C*CEFGEEE**C8CC@9?FEDCC=7CCDD<DC
@M03364:276:000000000-BLYN8:1:1101:14741:5296 1:N:0:1
ACTCCTACGGGAGGCAGCAGTAGGGAATCTTCGGCAATGGACGAAAGTCTGACCGAGCAACGCCGCGTGAGTGAAGAAGGTTTTCGGATCGTAAAACTCTGTTGTTAGAGAAGAACAAGGATGAGAGTAACTGTTCATCCCTTGACGGTATCTAACCAGAAAGCCACGGCTAACTACGTGCCAGCAGCCGCGGTAATACGTAGGTGGCAAGCGTTGTCCGGATTTATTGGGCGTAAAGCGAGCG
+
GGGGGGGGGGGGGGGGGGGGGGGGGGGGGGGGGGGGGGGGGGGGGGGGGGGGGGGGGGGGGGGGGGGGGGGGGGGGGGGGGGGGGGGGGGGGGGGGGGGGGGGGGGGGGGGGGGGGGGGGFGGGGGGGGGGFGGGGGGGGGGGGGGGGGGGGGGGGGGGFGGGGFGGGGGGGGGGGGGGGGGGGGGGGGGGGGGEGGGGGGGGGGGGGGGGGGGGGGGGGGEEGGGGGGGGGGGGGGGGGGGGD
@M03364:276:000000000-BLYN8:1:1101:14377:5302 1:N:0:1
ACTCCTACGGGAGGCAGCAGTGGGGAATATTGCACAATGGGCGCAAGCCTGATGCAGCCATGCCGCGTGTGTGAAGAAGGCCTTCGGGTTGTAAAGCACTTTCAGCGAGGAGGAAGGTGGTGAACTTAATACGTTCATCAATTGACGTTACTCGCAGAAGAAGCACCGGCTAACTCCGTGCCAGCAGCCGCGGTAATACGGAGGGTGCAAGCGTTAATCGGAATTACTGGGCGTAAAGCGCACG
+
FGGGGGGGCCGGGGGGEGGGGGGFGGGGGGGGGG?9FGAFFGGDGDEF@FFEEG<FGG?FE8FEEGGF>FFGGGFEFGGGGGFGGGGGG=FGGFGGCGGEGGCGGGGGEGGGGEGGGFEDFFFGFECFDGFGCGF8DFEEFGGED3>FF8=DDCBFGDGGGGGGDCFGGDFGFGECGGGFFFGF78,:BECGGGGECF?C8CEGGGGDFFF=CEGD7?FD58EFFCFGCC:CDCC=7**1))))
@M03364:276:000000000-BLYN8:1:1101:21138:5323 1:N:0:1
ACTCCTACGGGAGGCAGCAGTAGGGAATCTTCGGCAATGGACGAAAGTCTGACCGAGCAACGCCGCGTGAGTGAAGAAGGTTTTCGGATCGTAAAACTCTGTTGGTAGAGAAGAACGTTGGTGAGAGTGGAAAGCTCATCAAGTGACGGTAACTACCCAGAAAGGGACGGCTAACTACGTGCCAGCAGCCGCGGTAATACGTAGGTCCCGAGCGTTGTCCGGATTTATTGGGCGTAAAGCGAGC
+
GGGGGGGGGGGGGGGGGGGGGGGGGGGGGGGGGGGGDGGGGGGGGGGGGGGGGGGGGGGGGGGGGEGFFGGGGGGGGGGGCFFFGGGGGGFGGGGGGGGGGGGGGGGGGGGGGGGGGGGGGCDFGGGFGGGCFGGGGGGGGFGGFFFGDEFGCGGGGGGGFGGGGCDFGGGGGGFGGGGFFGFGGGGGGFEGGGEGCC>>BFC7BC9>FGCGGG=CEA?GGGGEEF?FFCF5CGGGGGCFGGGC
@M03364:276:000000000-BLYN8:1:1101:5080:5341 1:N:0:1
ACTCCTACGGGAGGCAGCAGTAGGGAATCTTCGGCAATGGACGAAAGTCTGACCGAGCAATGCCGCGGGAGTGAAGAAGGTTTTCGGATCGTAAAACTCTGTTGTTAGAGAAGAACAAGGATGAGAGTAACTGTTCATCCCTTGACGGTATCTAACCAGAAAGCCACGGCTAACTACGTGCCAGCAGCCGCGGTAATACGTAGGTGGCAAGCGTTGTCCGGATTTATTGGGCGTAAAGCGAGCG
+
GGGG?FFG;FGFGGDGGGGGCGFFFFGG<EC<DGEGG<CFCFEGGGGEAGGG9,F@:F66FF@FGGE+@:FB4EFG<?FGG,FEFFGGGG744FFEEFFFGF?<EFAFGGFGGGGFGGGG8FFG<,DFFGFFGGGGGGGGGG<CFFFFFGGGGGGA<DFCFFGG@FGG>B7>FGFGGGGGGGDGGGGG@8CGGC>8BFGGG9CEFGGGEFEGGGGGCCGGGG=E6@C9EF55<DGDFCGGGCDC
@M03364:276:000000000-BLYN8:1:1101:11315:5343 1:N:0:1
ACTCCTACGGGAGGCAGCAGTGGGGAATATTGCACAATGGGCGCAAGCCTGATGCAGCCATGCCGCGTGTATGAAGAAGGCCTTCGGGTTGTAAAGTACTTTCAGCGGGGAGGAAGGGAGTAAAGTTAATACCTTTGCTCATTGACGTTACCCGCAGAAGAAGCACCGGCTAACTCCGTGCCAGCAGCCGCGGTAATACGGAGGGTGCAAGCGTTAATCGGAATTACTGGGCGTAAAGCGCACG
+
F<ECCFFCFGGGFGEGGEGGFFGGGGGGFGFGGEGFCFGGGFFGGGGEGDFGGGFGGCF8FG8C:FCFEGGFF<<EEEFG8ECF9C@FFGGGEBFDFFFGGGDFFGGDEGDGG>@F@C@=FFFGGGG9AFGDFFGGGFGGGFGGC9CFGGEDFFE7@:@F7::FF7>C7>FFGG;FF7=**CE,*2<<BE5CEEGGGECCC18CEEGGGGFF*AC=CFDCE:*:C<9@FGGFDDE><FGD:3CC
@M03364:276:000000000-BLYN8:1:1101:7375:5346 1:N:0:1
ACTCCTACGGGAGGCAGCAGTAGGGAATCTTCCGCAATGGGCGAAAGCCTGACGGAGCAACGCCGCGTGAGTGAAGAAGGTTTTCGGATCGTAAAACTCTGTTGTTAGAGAAGAACAAGGATGAGAGTAACTGTTCATCCCTTGACGGTATCTAACCAGAAAGCCACGGCTAACTACGTGCCAGCAGCCGCGGTAATACGTAGGTGGCAAGCGTTGTCCGGATTTATTGGGCGTAAAGCGAGCG
+
GGGGGGGGGGGGGGGGGGGGGGGGGGGG9FGEFCFGGGGGGGGGGGGGGGGGFGGGGG@EGGGGGGGGGFGFGGGFGGGCFGGGGGGF++BFGGGGGGGGGF?FFFFGEFGGGGGGGGGGFCG?FGGFGGGGDFFGGFGFGGGGGGDGEGGGGGGGGGGGGGFGGGCEE:FGGGGGGGGGGG>;FGF@EEEE>ECEGGGGFFGD99FFFGCFCCCEGCCEGEGGC:EFCFFCDGGGFCFC3CG3
@M03364:276:000000000-BLYN8:1:1101:21477:5367 1:N:0:1
ACTCCTACGGGAGGCAGCAGTAGGGAATCTTCGGCAATGGACGAAAGTCTGACCGAGCAACGCCGCGTGAGTGAAGAAGGTTTTCGGATCGTAAAACTCTGTTGTTAGAGAAGAACAAGGATGAGAGTAACTGTTCATCCCTTGACGGTATCTAACCAGAAAGCCACGGCTAACTACGTGCCAGCAGCCGCGGTAATACGTAGGTGGCAAGCGTTGTCCGGATTTATTGGGCGTAAAGCGAGCG
+
GGGGGGGGGGGGGGGGGGGGGGGGGGGGFGGGGGGGGGGGGGGGGGGFGGGGGGGGGGGGGGGGGGGCFDFGGFFGGGGGGGGGGGGGGGGGGFGGGGGGGGGGGGGGGGGGGGGGGGGGG?FCFFGGFGGGGGGGGFF?FGGGGGGGGGGGGGGGGGGCFEGGGGGGGGGGGGGGGGGGGFGGGFGGGGGGGGGGGFGGFEGGFCF>8CFGEEEEEFGGG==:@FFGGGFFCDGEGGGGGGGC
@M03364:276:000000000-BLYN8:1:1101:4454:5369 1:N:0:1
ACTCCTACGGGAGGCAGCAGTAGGGAATCTTCCACAATGGACGCAAGTCTGATGGAGCAACGCCGCGTGAGTGAAGAAGGTTTTCGGATCGTAAAGCTCTGTTGTTGGTGAAGAAGGATAGAGGTAGTAACTGGCCTTTATTTGACGGTAATCAACCAGAAAGTCACGGCTAACTACGTGCCAGCAGCCGCGGTAATACGTAGGTCCCGAGCGTTGTCCGGATTTATTGGGCGTAAAGCGAGCG
+
GGGG?FGGGGGGGGGGGGGGGGGGGGGGGGGGGDGGGGGGFGGGGGGGGGGGGGGGGGGGGGGGGGDFGGGGGGGGGGGGGGGGGGGGGGGGGGGGGGGGGGGGGGGGGFGFFGGGGCFFGGGGGFFFGGGGGGGGFFFFGGGGGGGDEFGFGGGGGG:=DDFDEFFCCFGGGGGGGGGGGGGGGG>>@CGGGGGGC;,:FC>@<CFGGG5CG88=E?9CGGEG?:CGGGGGGGD7C7CDGGG9
@M03364:276:000000000-BLYN8:1:1101:25922:5370 1:N:0:1
ACTCCTACGGGAGGCAGCAGTGGGGAATTTTGGACAATGGGCGCAAGCCTGATCCAGCAATGCCGCGTGTGTGATGAAGGCCTTCGGGTTGTAAAGCACTTTTGGCGGGAACGAAAAGGTCCGTGCTAATACCATGGGCTGATGACGGTACCCGCAGAATAAGCACCGGCTAACTACGTGCCAGCAGCCGCGGTAATACGTAGGGTGCGAGCGTTAATCGGAATTACTGGGCGCAAAGCGAGCG
+
GDDFEFF<@CGE@EGGGGGFGFFFGCGFFAFGGGGGCFEFGGCEGEGGGGGG9FAFGAE<EFFFFGG+F8CFFGGGGGGFC,C==DFGGEGFGC<FDFFGFGB?7=C7>@CGGGG>CFGG9BCF7C7@FFFFGFFFGGF,BFG9=FEGGGE9AGG@EFGGGFEGGG7:CFCGCGFCE;BFFCCFCE>FFGGC58:EG7:FGGGCEGECEEEEGEGGCGGEC85CG7FA+7FGD)*297<)35DC
@M03364:276:000000000-BLYN8:1:1101:26481:5387 1:N:0:1
ACTCCTACGGGAGGCAGCAGTGGGGAATATTGCACAATGGGCGCAAGCCTGATGCAGCCATGCCGCGTGTGTGAAGAAGGCCTTCGGGTTGTAAAGCACTTTCAGCGAGGAGGAAGGTGGTGAGCTTAATACGTTCATCAATTGACGTTACTCGCAGAAGAAGCACCGGCTAACTCCGTGCCAGCAGCCGCGGTAATACGGAGGGTGCAAGCGTTAATCGGAATTACTGGGCGTAAAGCGCACG
+
GFGGGGGFGGEEGGGGGEFFFGFCF,FAAEFFFGFFG9FGGGGC@CFGGFGGGFGGGG@EFE@F@EG>FGGGGAFGAFFGGGGGGGGDFGG@FGGGGGGGGGGG<BF+CF>@@CFFGFFGGGCEGG@DFGGGGGGGG9FFEADFGGGCFGGGDGGGGGGCF:CGFFFGDDF@EFGGGGGGGCEGG@FCFGGGGGGGFFGGG>CECGEG?@ED=?ECCGFFGGDGFGFEGEGFGGGG3775579C
@M03364:276:000000000-BLYN8:1:1101:8638:5402 1:N:0:1
ACTCCTACGGGAGGCAGCAGTGGGGAATATTGCACAATGGGCGCAAGCCTGATGCAGCCATGCCGCGTGTGTGAAGAAGGCCTTCGGGTTGTAAAGCACTTTCAGCGAGGAGGAAGGTGGTGAGCTTAATACGCTCATCAATTGACGTTACTCGCAGAAGAAGCACCGGCTAACTCTGTGCCAGCAGCCGCGGTAATACGGAGGGTGCAAGCGTTAATCGGAATTACTGGGCGTAAAGCGCACG
+
;EFGFGDGCFEGGCFDEGGGG@EFGFGG<FEEDFGGGACFFGCFCFGFDFGF<FEFFGDGFGFFEG@FFEGFCCGGGFGG84EEFFG@ECFGGEFAFGFGEFCGGFGCFFCFEGGGGFGFE7FGGEDD9F,BFGGF+?B,@BDF9,@FDC7FGEC+@<CDECF,,@FCF:F7DFG?,?FBCFCC@FDGGGGCEGDGGFGGGGGGCCGDGG;@GEC579FGGC==<ECFCCCFGGD5/::DG5C5
@M03364:276:000000000-BLYN8:1:1101:20422:5413 1:N:0:1
ACTCCTACGGGAGGCAGCAGTAGGGAATCTTCCGCAATGGGCGAAAGCCTGACGGAGCAACGCCGCGTGAGTGATGAAGGGTTTCGGCTCGTAAAACTCTGTTATTAGGGAAGAACAAATGTGTAAGTAACTGTGCACATCTTGACGGTACCTAATCAGAAAGCCACGGCTAACTACGTGCCAGCAGCCGCGGTAATACGTAGGTGGCAAGCGTTATCCGGAATTATTGGGCGTAAAGCGCGCG
+
GGGGGGGGGGGGGGGGGGGGGGGGGGGGGGGGGGGGGGGGGGGGGGGGGGGGGGGGGGGGGGGGGGGGGGGGGGGGGGGGGGGGGGGGGGGGGGGFGGGGGGGFGGGGGGGGGGGGGGFGGGGGGDFGGGGGGGGGGGGGFGGGGFCEGGGGGGGGGGGGGGGGFGGGDGGGGGGGGGFGGCFGGGGGGGGDGGGDGGGGGGGGGGGGGGGGGG5CFGAEG5CGGGGGGGGGGGGGGGGGGGDD
@M03364:276:000000000-BLYN8:1:1101:24096:5426 1:N:0:1
ACTCCTACGGGAGGCAGCAGTGGGGAATATTGGACAATGGGCGCAAGCCTGATCCAGCCATGCCGCGTGAGTGATGAAGGCCCTAGGGTTGTAAAGCTCTTTCACCGGTGAAGATAATGACGGTAACCGGAGAAGAAGCCCCGGCTAACTTCGTGCCAGCAGCCGCGGTAATACGAAGGGGGCTAGCGTTGTTCGGATTTACTGGGCGTAAAGCGCACGTAGGCGGACTTTTAAGTCAGGGGTG
+
GGGGGGGGGGDGGCFFGGFFG?EG>EEFFGGEFFGGGDFGGGGGGGDGGGGGFGGGGGGGAAEEFDGG>FGGFGGAFGGGGGGGGGGFDFGGGGGFGFGFGGGGGGGGGGGGGGGGGGGGGEGGCFGC:CGGGFGGGGFFFGCEFDGCCGGCECGGGGGGGGGGGDEEGGGGGGGGG@EGGGGGGGGGGCGEDGGGDE:CCGGGG>CEGGCFCFEEGGGGGGGGCEEGEFGGGFEGGGGFGDGD
@M03364:276:000000000-BLYN8:1:1101:16230:5455 1:N:0:1
ACTCCTACGGGAGGCAGCAGTAGGGAATCTTCGGCAATGGACGAAAGTCTGACCGAGCAACGCCGCGTGAGTGAAGAAGGTTTTCGGATCGTAAAACTCTGTTGTTAGAGAAGAACAAGGACGTAAGTAACTGTGCGTCCCCTGACGGTATCTAACCAGAAAGCCACGGCTAACTACGTGCCAGCAGCCGCGGTAATACGTAGGTGGCAAGCGTTGTCCGGATTTATTGGGCGTAAAGCGAGCG
+
GGGGGGGGGGGGGGGEGGGGGGFGGGGGGGGGGGGGGGGGFGGGGGGGGGGGGGGGGGGGGGGGGGGGGGGGGGGGGGGGGGGGGGGDGGGG<FGGGGGGGGGGGGGGGGGGGGGGGGGGGGGEGDGFGGDFGGGGGG>@CGGGGFGCGGGGGGGGGGGGDGDGFGGFCEGEGGGCGGGGGGGGGGGGGGECEGEEFGFGCGGEGGGCFGGGDEC5EGFEC5:5@9:CCF5EGDGGG77C5<>C
@M03364:276:000000000-BLYN8:1:1101:13736:5467 1:N:0:1
ACTCCTACGGGAGGCAGCAGTGGGGAATATTGCACAATGGGCGCAAGCCTGATGCAGCCATGCCGCGTGTGTGAAGAAGGCCTTCGGGTTGTAAAGCACTTTCAGCGAGGAGGAAGGTGGTGAACTTAATACGTTCATCAATTGACGTTACTCGCAGAAGAAGCACCGGCTAACTCCGTGCCAGCAGCCGCGGTAATACGGAGGGTGCAAGCGTTAATCGGAATTACTGGGCGTAAAGCGCACG
+
GGGGGGGGGGGGGGGGGGGGGGGGGGGGGGGGGGGGGGGGGGGGGGGGGGGGGGGGGGGGGGGGGGGGGGGGGGGGGGGGGGGGGGGGGGGGGGGGFGGGFGGGGFGDGGGGGGGGGGGGGGGGGFGGGFGGGGGGGGGGGGGGGGGGGGGGGGGGGGGGGGGGGGGGGDGGGGGGGGGGGGGGGGGGCGGGGGGGGGGFGEGGGGGGGGGGGGGGGGGGEGDFFFGGGGFFCDEGGGGGGG35
@M03364:276:000000000-BLYN8:1:1101:14408:5468 1:N:0:1
ACTCCTACGGGAGGCAGCAGTAGGGAATCTTCCACAATGGACGAAAGTCTGATGGAGCAACGCCGCGTGAGTGAAGAAGGTTTTCGGATCGTAAAACTCTGTTGTTGGAGAAGAACGTATTTGATAGTAACTGATCAGGTAGTGACGGTATCCAACCAGAAAGCCACGGCTAACTACGTGCCAGCAGCCGCGGTAATACGTAGGTGGCAAGCGTTGTCCGGATTTATTGGGCGTAAAGCGAGCG
+
GGGGGGGGGGGGGGGGGGGGGGGGGGGGGGGGGGGGGGGGGFGGGGGGGGGGGGGGFGGGGGGGGGGFGEGGGGGGGGGGGFGGGGGEFGGGGGGGGGGGGGGGGGGGGFGGGGGGGGGGGGGGGGGGGGGGGGGGGGGGGFGGFGEGGGGGGGGGGGGGGGGGGGGGGGGEGGGGGGGGGGGGGGGFGGGGGGGGGGGGGGGGGGGGGGGGGGGGGFFGG8EECA?CFGGGGGGDFFGGGGG<
@M03364:276:000000000-BLYN8:1:1101:10031:5470 1:N:0:1
ACTCCTACGGGAGGCAGCAGTGGGGAATATTGCACAATGGGCGCAAGCCTGATGCAGCCATGCCGCGTGTATGAAGAAGGCCTTCGGGTTGTAAAGTACTTTCAGCGGGGAGGAAGGTGATAAAGCGAATACCTTTATCAATTGACGTTACCCGCAGAAGAAGCACCGGCTAACTCCGTGCCAGCAGCCGCGGTAATACGGAGGGTGCAAGCGTTAATCGGAATTACTGGGCGTAAAGCGCACG
+
GGGGGGGGGGGGGGGGGGGGGGGGGGGGGGGGGGGGGGGGGGGGGGGGGGGGGGGGGGGGGGGGGGGFEGGGGGGGGGGGGGGGGGGGGGGGFGGGGGGGGGGGGGGGGGDGGGGGGGGGGGGGGGGGDGGGGGGGGGGGGGGGGGGGGGGGFGGGGGGFFGGGGGGGGGFGGGGGGGGGGGGGGGGGGGGGGGGGGGGGGGEGGGGGGGGGGGGGFCFGGGDGGGFGGGGDDGGGGGGGGGD7
@M03364:276:000000000-BLYN8:1:1101:10743:5493 1:N:0:1
ACTCCTACGGGAGGCAGCAGTAGGGAATCTTCGGCAATGGACGAAAGTCTGACCGAGCAACGCCGCGTGAGTGAAGAAGGTTTTCGGATCGTAAAACTCTGTTGTTAGAGAAGAACGACGAGGAGAGTGGAAAGCTCCTCGTGTGACGGTATCTAACCAGAAAGGGACGGCTAACTACGTGCCAGCAGCCGCGGTAATACGGAGGGTGCAAGCGTTAATCGGAATTACTGGGCGTAAAGCGCAC
+
GGGGGGGGGGGGGGGEEEDFGDGGGGGGFGGGGGGGGGGGGGGEEGGGGGGGGGDGGF7EEFGGGGGGGGGGGGGGGFEG<FGGFGGGGGGGGDGGGGFGGGGGGGGGGGGGGGGGGGGDFG7FDCFFGGGGGGAFFGGGGGGGCF=FEFCFGGGFG@FFDFGF<CGGGGGGGGCFFCGFGCFEGFGGFFGGGGGGDFGGGG58?EEG88CFFGDGECC9EC5*;EECGG6FFD::CC>*1))1
@M03364:276:000000000-BLYN8:1:1101:26167:5494 1:N:0:1
ACTCCTACGGGAGGCAGCAGTGGGGAATATTGCACAATGGGCGCAAGCCTGATGCAGCCATGCCGCGTGTGTGAAGAAGGCCTTCGGGTTGTAAAGCACTTTCAGCGAGGAGGAAGGTGGTGAACTTAATACGTTCATCAATTGACGTTACTCGCAGAAGAAGCACCGGCTAACTCCGTGCCAGCAGCCGCGGTAATACGGAGGGTGCAAGCGTTAATCGGAATTACTGGGCGTAAAGCGCACG
+
EFDEGGGF@@CFFCGGGGGGFEFGGECDFDGGGGGGGGGFGGGGGG@?FFGF9FGGGGGGCGGDFEFFGE6EFFGF?8C,CE8,EFFC:CCGGGGGGDGGDCAEFFD7CG7FCGFB:E8@C@<E9A?FGGGAFECF8FFGGGCDCECGFG7,>CEFGGGGGG7,@FEDGEE:FGGG7EEF7CFCFFGFGGGGGCEGGGGG5E>EGGEGFGFFGGDECCFEEEC=FGFFCC=FGD5:C77>)))1
@M03364:276:000000000-BLYN8:1:1101:12726:5507 1:N:0:1
ACTCCTACGGGAGGCAGCAGTAGGGAATCTTCGGCAATGGACGAAAGTCTGACCGAGCAACGCCGCGTGAGTGAAGAAGGTTTTCGGATCGTAAAACTCTGTTGTTAGAGAAGAATAAGGATGAGAGTAAAAAGTTCATCCCTTGACGGTATCTAACCAGAAAGCCACGGCTAACTACGTGCCAGCAGCCGCGGTAATACGGAGGGTGCAAGCGTTAATCGGAATTACTGGGCGTAAAGCGCAC
+
GGGFGGGGGGGGGGGGGGGGGFGGGGGGGGGGGGGGGGGGGGGGGGGGGGGGGGGGGGGGGG7FGGGFFEGGGGFGFGGFFGGGGGGGEGGGGGGGGGFGGFGGGGFFEFGGGGCFGGGGGGGGGGGGFGFGGGGGDGGGGFFGFGGGGDFGGFGGGFGFFGGGGGFGGGGGGGGGG@:FGFFGGGGGDGGGGGGGDGGFFEEGGGGGEGGGGGG8EGGFGGGGGGGGG:FGGGGG<FG7DGG3
@M03364:276:000000000-BLYN8:1:1101:11428:5524 1:N:0:1
ACTCCTACGGGAGGCAGCAGTAGGGAATCTTCGGCAATGGACGAAAGTCTGACCGAGCAATGCCGCGTGAGTGAAGAAGGTTTTCGGATCGTAAAACTCTGTTGTTAGAGAAGAACAAGGATGAGAGTAACTGTTCATCCCTTGACGGTATCTAACCAGAAAGCCACGGCTAACTACGTGCCAGCAGCCGCGGTAATACGTAGGTCCCAAGCGTTGTCCGGATTTATTGGGCGTAAAGCGAGCG
+
GGG@FFGGGGGGGGCEGGGGGACFFGGGGGGEFEG@FFDEGG>F7FGGFEGGGGGEFGGFFGGCCGGGGGEDGFEGGGGGGGGGFEF7?@EFGGCBFFGGGGFFGGEFAFFCFDAFDAEFGFGDGGFGBBFGGGGGGG9?FDFGB8CFFCGGGEFGGGFD<:FEF@GFFGGGGFGGDDFGGFGFFGGCGGEEEE*=FFFFGGGGG9:FEGG5=CCCCFGGG8EGF71CFFFCGD5C5CFG55D<
@M03364:276:000000000-BLYN8:1:1101:15866:5532 1:N:0:1
ACTCCTACGGGAGGCAGCAGTAGGGAATCTTCGGCAATGGACGAAAGTCTGACCGAGCAACGCCGCGTGAGTGAAGAAGGTTTTCGGATCGTAAAACTCTGTTGTTAGAGAAGAACGACGAGGAGAGTGGAAAGCTCCTCGTGTGACGGTATCTAACCAGAAAGGGACGGCTAACTACGTGCCAGCAGCCGCGGTAATACGTAGGTCCCGAGCGTTGTCCGGATTTATTGGGCGTAAAGCGAGG
+
GGGEGGGGGGGGGGGGGGGGGGGGGGGGGGGGGGGEGFGGGGGGGGGGGGGGGFGGGGEGGGGGGDGGGFGGGGGGFGGGGGGGFFGCEFGGG?F5FDFGGGGGGCFGGGGGGGGGGGGGGGDDGGGGGGFFFF8F8<FGGGGGGGGGGCFGGGFC,CFF7:FFGG>7FGDEFGGGFGEFG>FGCGGG7CEGGGEGGGGGGGGGGGGG5:EGGGGDDCFGE88CEF?FGGGGGG5>DGGGG35)
@M03364:276:000000000-BLYN8:1:1101:6629:5550 1:N:0:1
ACTCCTACGGGAGGCAGCAGTGGGGAATATTGGACAATGGGCGAAAGCCTGATCCAGCCATGCCGCGTGTGTGAAGAAGGTCTTCGGATTGTAAAGCACTTTAAGTTGGGAGGAAGGGCAGTAAGTTAATACCTTGCTGTTTTGACGTTACCAACAGAATAAGCACCGGCTAACTTCGTGCCAGCAGCCGCGGTAATACGAAGGTGGCAAGCGTTGTCCGGAGTTATTGGGCGTAAAGCGAGCG
+
GGGFGGGGGGGGGGGGGGGGGGGGGGGFGGGGGGGGGGGGGFFDGGGDGGGGFFGGGGGGGGFGGGGGGGGGGGGGFDGGGGGGGGGCCEGGGGGGGGGGGGGGFGFFGGGGGGGGGEECFEFGGGGG9EGGGGCFGEEFCFGGGFGGGGGFFGGGGDCGGGGGGGCFDGCEDGGGGGGFEECGCFFFGGGGG5C8ECEGF5CDFGGGFE8*ACEGEGGGG=*=*@FCFFGGGGCEDFG<5>31
@M03364:276:000000000-BLYN8:1:1101:15354:5557 1:N:0:1
ACTCCTACGGGAGGCAGCAGTGGGGAATATTGCACAATGGGCGCAAGCCTGATGCAGCCATGCCGCGTGTATGAAGAAGGCCTTCGGGTTGTAAAGTACTTTCAGCGGGGAGGAAGGTGATAAAGCGAATACCTTTATCAATTGACGTTACCCGCAGAAGAAGCACCGGCTAACTCCGTGCCAGCAGCCGCGGTAATACGGAGGGTGCAAGCGTTAATCGGAATTACTGGGCGTAAAGCGCACG
+
GGGGGGGGGGGGGGGGGGGGGGGGGGGGGGGGGGGGGGGGGGGGEGGGGGGGGGGGGGGGGGGGGGGGGGGGGGGGGGGGGFGGGGGGGGGGGGGGGGGGGGGGGGGGGGGGGGFFGGG?FGGGGGGFGGGGGGGGFGFGGGGGGGGGGGGGGGFEEEFGGGGGGGGGGGGDGGGGGGGFEGGGFFGGGGGGGGDGG+5BE8EGGEEGGGG=EECGGCFGGGGGGGGGGGGGDGCEGGGGC337
@M03364:276:000000000-BLYN8:1:1101:12170:5560 1:N:0:1
ACTCCTACGGGAGGCAGCAGTAGGGAATCTTCGGCAATGGGGGCAACCCTGACCGAGCAACGCCGCGTGAGTGAAGAAGGTTTTCGGATCGTAAAACTCTGTTGTTAGAGAAGAACGTTAAGTAGAGTGGAAAGTTACTTAAGTGACGGTATCTAACCAGAAAGGGACGGCTAACTACGTGCCAGCAGCCGCGGTAATACGTAGGTCCCAAGCGTTGTCCGGATTTATTGGGCGTAAAGCGAGG
+
GGGFGDF?FGGGGGDGGGGGGGFGGGGGGGGDFC@FGFGGGGGGGGGG@FGCFGGEGGGCFGGEDCGFG,?EFEE?<FFGFGFFGGE@CFCFCGBFFGGCGGGGGGEFFGGGGGGGGGGFF<?BDF9FGFFFFGGGGFFGEFEFGGDCDGFGGGFFFGGCEFG<CCFGCECGF:EGGGGCECCCGCFFFFEGGGEEEG++;CCFGG?CC;*=@EE*7:?FEGEA5<<<F9ECCDGGGFGGGDC)
@M03364:276:000000000-BLYN8:1:1101:14767:5562 1:N:0:1
ACTCCTACGGGAGGCAGCAGTAGGGAATCTTCGGCAATGGACGAAAGTCTGACCGAGCAACGCCGCGTGAGTGAAGAAGGTTTTCGGATCGTAAAACTCTGTTGTTAGAGAAGAACAAGGACGTTAGTAACTGAACGTCCCCTGACGGTATCTAACCAGAAAGCCACGGCTAACTACGTGCCAGCAGCCGCGGTAATACGTAGGTGGCAAGCGTTGTCCGGATTTATTGGGCGTAAAGCGAGCG
+
GGFGGGGGGGGGEGCGGGGGGEGGGGGDFFGFF7FGGGG89EFCCFFFGGFCFGGGGCGGCFGFCE>FGFGFDFFGGGGGGGGFGFGGGEEGGGDFGGGGDEFGGGGGGGGFDCGGGGFFFGGFEGDFGGGFGGGGGGF=FFFFCFG:F7FGGFGG<<@>FGGF7BFFCFF<FGC>D:FD:FGFGGGGGGGGGGECFGGGGFGDGGGGFFG5C8EG5CFE=E=EFCFEEFGGGGGEFDFD5DGD
@M03364:276:000000000-BLYN8:1:1101:14310:5575 1:N:0:1
ACTCCTACGGGAGGCAGCAGTGGGGAATATTGCACAATGGGCGCAAGCCTGATGCAGCCATGCCGCGTGTGTGAAGAAGGCCTTCGGGTTGTAAAGCACTTTCAGCGAGGAGGAAGGTGGTGAGCTTAATACGTTCATCAATTGACGTTACTCGCAGAAGAAGCACCGGCTAACTCCGTGCCAGCAGCCGCGGTAATACGGAGGGTGCAAGCGTTAATCGGAATTACTGGGCGTAAAGCGCACG
+
GGGGGGGGGGGGGGGGGGGGGGGGGGGGGGGGGGGGGGGGGGGGGGGGGGGGGGGGGGGGGGGGGGGGGGGGFGGGGGGGGGGGGGGGGGGGGGGGGGGGGGC<FGGEGGGGGGGGGGGGGGGGGGGGGGGGGGGGFGGGGGGGFGGGGGGGFGGGGGGGGGGGGGGGGGGGGGGGGGGGGGGGGGGGGGGGGGGGGGGGGDEGDGGGGGGGGGGGGGGGGGGGGFGGGGFGGGGGGGCDCGD<
@M03364:276:000000000-BLYN8:1:1101:6928:5579 1:N:0:1
ACTCCTACGGGAGGCAGCAGTGGGGAATATTGCACAATGGGCGCAAGCCTGATGCAGCCATGCCGCGTGTATGAAGAAGGCCTTCGGGTTGTAAAGTACTTTCAGCGGGGAGGAAGGTGATAAAGCGAATACCTTTATCAATTGACGTTACCCGCAGAAGAAGCACCGGCTAACTCCGTGCCAGCAGCCGCGGTAATACGGAGGGTGCAAGCGTTAATCGGAATTACTGGGCGTAAAGCGCACG
+
GGGGGGGGGGGGGGGGGGGGGGGGGDGGGGGGGGGFGGGGGGGGGGGGGGGGGGGGGGGGGGGGEGGGGGGGGGGGGGGGGGCFGGGGGGGGGGGFGGGGGGGGFGGGGGEGECFGGGGGFFGGGFGGGGGGGCDGGGGGGGFFGGGGGGGGGGGGGGGGGGGFFGGGGGGGGGGGGGGGGGGGGFFG7EEGGGCCFGGFGGEGGGGGGGG=EEGCCFGGGGDGCC?FGGCGGGCE<CCGDGC)
@M03364:276:000000000-BLYN8:1:1101:16265:5604 1:N:0:1
ACTCCTACGGGAGGCAGCAGTGGGGAATATTGCACAATGGGCGCAAGCCTGATGCAGCCATGCCGCGTGTGTGAAGAAGGCCTTCGGGTTGTAAAGCACTTTCAGCGAGGAGGAAGGTGGTGAGCTTAATACGCTCATCAATTGACGTTACTCGCAGAAGAAGCACCGGCTAACTCCGTGCCAGCAGCCGCGGTAATACGGAGGGTGCAAGCGTTAATCGGAATTACTGGGCGTAAAGCGCACG
+
GGGGGGFGGCGEGGGDGGGCEGGGGDFGDGGGFGGGGGGGGFCCF:EFFFDGGGGGGGG8FFFFGGGGGGGGGF<EE,EFDFFFGGGGF7FFFGGGFCFGFGGGGGGGGGCFEFF87FFGG+EFGGFG9FFGGGGGGGGFAFCFAGDGGGGGFGGGEEFGFEGGGGGGFGG7DFFG77DFECDFGGGGEEDCCGEEGGFCEEE7CEGGGGGDGEC*5CEFGGCFCFGGG<FCDDC=<>F<C)17
@M03364:276:000000000-BLYN8:1:1101:17093:5626 1:N:0:1
ACTCCTACGGGAGGCAGCAGTAGGGAATCTTCCACAATGGACGCAAGTCTGATGGAGCAACGCCGCGTGAGTGAAGAAGGTTTTCGGATCGTAAAGCTCTGTTGTTGGTGAAGAAGGATAGAGGTAGTAACTGGCCTTTATTTGACGGTAATCAACCAGAAAGTCACGGCTAACTACGTGCCAGCAGCCGCGGTAATACGTAGGTGGCAAGCGTTGTCCGGATTTATTGGGCGTAAAGCGAGCG
+
GGGGGGGGGGGGGGGGGGGGGGGGGGGGGGGGGGGFGGGGGGGGGGGGGGGGGGGGGGGGGGGGGGGGGDGGGGGGGGGGGGGGGGGGGGGGGGGGGGGGGGGGGGGGEGGGGGGGGFGGGFGGFGGGGGGGGGGFCGFGGGGGGGGGGGGGGGGGGGGGGGGGGGGGGGGGGGGGGGGGGGGGGGGGGEEGGGGGGGGDEFGGGGGGGGGGGGGGEFGGDCGGGGGGFGGGGDGGGGGGGGDD
@M03364:276:000000000-BLYN8:1:1101:6827:5630 1:N:0:1
ACTCCTACGGGAGGCAGCAGTGGGGAATATTGCACAATGGGCGCAAGCCTGATGCAGCCATGCCGCGTGTGTGAAGAAGGCCTTCGGGTTGTAAAGCACTTTCAGCGAGGAGGAAGGTGGTGAACTTAATACGTTCATCAATTGACGTTACTCGCAGAAGAAGCACCGGCTAACTCCGTGCCAGCAGCCGCGGTAATACGGAGGGTGCAAGCGTTAATCGGAATTACTGGGCGTAAAGCGCACG
+
GGGGGGGGGGGGGGGGGGGGGGGGGGGGGGGGGGGFGGGGGGGGGGGGGGGGGGFFGFGFFDGGGGGGGEGGGGGGGFGGGGGGGGGGEFGGGGGGGGGGGFFGGGGEGG@@FGFCFFFFGGFGGGFGGGGGGGGCFGGGGGGGGGGFGGGGGGCFGGGGFGGGGGCCF7>CFGGGFGGGGGGGGGGGGGGGGEGGGGGGGGGGGGGGCF7CEGCEFGGGGGDGGGFEFFCGD55=3*>CDCD3
@M03364:276:000000000-BLYN8:1:1101:4234:5649 1:N:0:1
ACTCCTACGGGAGGCAGCAGTAGGGAATCTTCCACAATGGACGAAAGTCTGATGGAGCAACGCCGCGTGAGTGAAGAAGGTTTTCGGATCGTAAAACTCTGTTGTTGGAGAAGAATGTATCTGATAGTAACTGATCAGGTAGTGACGGTATCCAACCAGAAAGCCACGGCTAACTACGTGCCAGCAGCCGCGGTAATACGTAGGTGGCAAGCGTTGTCCGGATTTATTGGGCGTAAAGCGAGCG
+
GGGGGGGGGGGGGGFGFEGFGGGGGFGGGGGGDFGGGGGGGGG7FGGGFGGGGGGGGGGGGGGGGGGGEFGGGGGGGGGGFFEGGGGGF7CFGGGFE8BFGGCFGGGGGGGGGGGGGGGCFGGGGGGGGGGGGCFFAEDGGFADFDGGGGDFFFGGCCFGGED8FGD@GDEGGGGFGGGGGGGGGGGGGGEGDGEEFFCG,2;BBFGGGGGGGGGG5CFGGG5EFG7FGG5FDGGGGGCGGDDC
@M03364:276:000000000-BLYN8:1:1101:3922:5664 1:N:0:1
ACTCCTACGGGAGGCAGCAGTAGGGAATCTTCGGCAATGGGGGCAATCCTGACCGAGCAACGCCGCGTGAGTGAAGAAGGTTTTCGGATCGTAAAACTCTGTTGTTAGAGAAGAACGTTAAGTAGAGTGGAAAGTTACTTAAGTGACGGGATCTAACCAGAAAGGGACGGCTAACTACGTGCCAGCAGCCGCGGTAATACGTAGGTCCCAAGCGTTGTCCGGATTTATTGGGCGTAAAGCGAGC
+
GGGGFGGGGGGGGGGGDGGGGGGGGGFGFGGGGGGGGGGGGCGGGGGGGGGG8EE@EGGGGGGGGGGGGGEFGGGFFFGGFCGFGGGGFEGGGGGGGGGGGGGAFFEFFGGGGGGGGGGGGGAFFGF,?+FGGGGGFG93F9DFFF<7F+@CFGGGG<AFGGG@>FF7FE7C*>8>FC74,=;CEFC@EGC55CEEGG?FGFGGCFGGFCEFGGG57CF9EGDCEGGFGGFGG<E=DF7>DC</
@M03364:276:000000000-BLYN8:1:1101:12175:5675 1:N:0:1
ACTCCTACGGGAGGCAGCAGTAGGGAATCTTCGGCAATGGGGGCAACCCTGACCGAGCAACGCCGCGTGAGTGAAGAAGGTTTTCGGATCGTAAAACTCTGTTGTTAGAGAAGAACAAGGATGAGAGTAACTGTTCATCCCTTGACGGTATCTAACCAGAAAGCCACGGCTAACTACGTGCCAGCAGCCGCGGTAATACGTAGGTGGCAAGCGTTGTCCGGATTTATTGGCGTAAAGCGAGCGC
+
GGGGGGEGGGGGGGGGEFFFFFGGGGGGGGGGGGGGGGGGGGGGGGGGGGGGGFFGGGGGGGGGGGGGGEFGGGGGGGGGGGGGGGGGGGGGGGGGGGGGGGGGGGGGDFGGGGGGGGDFFGGGGGGGGCFGGGGGGGGGGGFGFGGGGGGGGGFG?FGECFGGFCCFGEGGGGGGGGGGGGCFFGGGGGGGGGGEFGGGFFGGGGGGGGGGGGDCE?FCC?=CFFFGFCFDGDCEGC5*CCD<
@M03364:276:000000000-BLYN8:1:1101:19220:5679 1:N:0:1
ACTCCTACGGGAGGCAGCAGTAGGGAATCTTCGGCAATGGACGAAAGTCTGACCGAGCAACGCCGCGTGAGTGAAGAAGGTTTTCGGATCGTAAAACTCTGTTGTTAGAGAAGAACAAGGATGAGAGTAACTGTTCATCCCTTGACGGTATCTAACCAGAAAGCCACGGCTAACTACGTGCCAGCAGCCGCGGTAATACGTAGGTGGCAAGCGTTGTCCGGATTTATTGGGCGTAAAGCGAGCG
+
GGGGGGGGGDD@FCC@FF9EF9<FFFGGEDGGGCGCEGEGEGGGGGF<<CFCACEEGGFG,@7FEGGGG7FEFGG9FFGGGGAF9>:FGEGGGGFEECCGGFGEFFCFFGGGG?8,E8EC<FFGFFGGGGGGGFCFFD:F@D<><,=+@DFGFFGAB<,>><FGFCFEC::FF@EEFCFF>DCEFF6>8CGCEEE7BCCEFGGGGG596>FGGGGGEGGEE5;7CCGGGGCCDGCE<CFGDDG5
@M03364:276:000000000-BLYN8:1:1101:7522:5685 1:N:0:1
ACTCCTACGGGAGGCAGCAGTAGGGAATCTTCGGCAATGGACGAAAGTCTGACCGAGCAACGCCGCGTGAGTGAAGAAGGTTTTCGGATCGTAAAACTCTGTTGTTAGAGAAGAACAAGGATGAGAGTAACTGTTCATCCCTTGACGGTATCTAACCAGAAAGCCACGGCTAACTACGTGCCAGCAGCCGCGGTAATACGTAGGTGGCAAGCGTTGTCCGGATTTATTGGGCGTAAAGCGAGCG
+
GGGGGGGGGGGGGGGGGGGGGGGGGGGGGGGGGGGGGGGGGGFFFGGGGGGGGGGGGGGGGGGGGGGGGGGGGGGGGGGGGGGGGGGGGGGGGGGGGGGGGGGGGGGGGGGGGGGGGGGGFGGGGGGGGGGGGGGGGGGGGGGGGGGGGGGGGGGGGGGGGGGGGGGGGGGGGGGGGGGGGGGGGGGGGGGEGGGGGGGGGGGGGFF>FFFGGGGGEGGGGGEGGFGGGGFGGGGGGCCGGGGC
@M03364:276:000000000-BLYN8:1:1101:20646:5724 1:N:0:1
ACTCCTACGGGAGGCAGCAGTGGGGAATATTGCACAATGGGCGCAAGCCTGATGCAGCCATGCCGCGTGTGTGAAGAAGGCCTTCGGGTTGTAAAGCACTTTCAGCGAGGAGGAAGGTGGTGAGCTTAATACGTTCATCAATTGACGTTACTCGCAGAAGAAGCACCGGCTAACTCCGTGCCAGCAGCCGCGGTAATACGGAGGGTGCAAGCGTTGTCCGGATTTATTGGGCGTAAAGCGAGCG
+
GGGGGGGGGGGGGGGGGGGGFGGGGGGGFGGGGGGGGGGGGGGCFGGFGGGGGGGGGGGGGGGGGEFGGGGGGFGGGGGGGGGGGGGGGGGGGGGGGFGGGGGGGGGGGGGGGGGGGEFGGGFGGGGGGGGGGGGGGGGDE<F<FGGGGGGGGGGGGEGGGGGFF,FEGGGGG7EGFEFGGGGGGGGGFGGGCGG7CDEFGEEGGEGD?;9*AEEGEGGGGG;EFGGGGGGGGGGGCFGGGGDD
@M03364:276:000000000-BLYN8:1:1101:8690:5728 1:N:0:1
ACTCCTACGGGAGGCAGCAGTAGGGAATCTTCGGCAATGGACGAAAGTCTGACCGAGCAACGCCGCGTGAGTGAAGAAGGTTTTCGGATCGTAAAACTCTGTTGTTAGAGAAGAACAAGGATGAGAGTAACTGTTCATCCCTTGACGGTATCTAACCAGAAAGCCACGGCTAACTACGTGCCAGCAGCCGCGGTAATACGTAGGTGGCAAGCGTTGTCCGGATTTATTGGGCGTAAAGCGAGCG
+
GGGGGGGGGGGGGGGGGGGGGDFGGGGGFGGCF@FGGGGGFGGGGGG<EFEGAFGGGGEFGGGGGGGGGGDGGGGGGGGFEGGGGGG:C>FFGGGCEFGGEGECF9FG,FGGGGGFFFGG8AD,=F5D5FEGG?DFGGGFGDFG<3@7C+>FGFDFGGGFGCFF:FEGG7@FGGFFFEFG<8;DCB8C>C5BC13*>C;*?CC84?*8*A=:8B;EGGCCE58*<+0ACFFC3C52/::C3DC9
@M03364:276:000000000-BLYN8:1:1101:20734:5729 1:N:0:1
ACTCCTACGGGAGGCAGCAGTGGGGAATATTGGACAATGGGCCACAAGCCTGATCCAGCAATTCTGTGTGCACGACGAAGGTCTTCGGATTGTAAAGTGCTTTCAGTTGGGAAGAAGAAAGTGACGGTACCAACAGAAGAAGCGACGGCTAAATACGTGCCAGCAGCCGCGGTAATACGTATGTCGCAAGCGTTATCCGGATTTATTGGGCGTAAAGCGCGTCTAGGCGGAAAAATAAGTCTG
+
GGFFGGGGGGGGGGGGGGGGDFGGGGGGGGGGGGGGGGGGGGGGGGGGGGGGGGGGGGGGGGGFFGGGGGGGGGGGGGGGGGFGGGGGDGGGGGGGGGGGFGGGGGGGGGDFCFGGGGDD@GFGGGGGGGGGGGGGGFGGGGGGGGGGGGGGFGGGGFGCFFDGGGGFGGGGGEGGGGGGGGGG@FGGGEGGGGGGGGGGCDCCEGG9FFGGGGDGGGGGGGGGGGFFEGGGGGFFGGGGGGG
@M03364:276:000000000-BLYN8:1:1101:10907:5758 1:N:0:1
ACTCCTACGGGAGGCAGCAGTAGGGAATCTTCGGCAATGGGGGCAACCCTGACCGAGCAACGCCGCGTGAGTGAAGAAGGTTTTCGGATCGTAAAACTCTGTTGTTAGAGAAGAACGTTAAGTAGAGTGGAAAGTTACTTAAGTGACGGTATCTAACCAGAAAGGGACGGCTAACTACGTGCCAGCAGCCGCGGTAATACGTAGGTCCCAAGCGTTGTCCGGATTTATTGGGCGTAAAGCGAGC
+
GGGGGGGGGGGGGGGGGGGGGGGGGGGGGGGGGGGGGGGGGGGGGGGGGGGGGGGGGGGGGGGGGGGGGGGGGGGGGGGGAFGGGGGGGGGGGGGFGGGGGGGGGGGGGGGGGGGGGDFGGGFGGFGGGGGGGGGGGGGGGGGGGGGGGGFGGGGGGCGGGGGGFGGGGDCGGGGGGGGGGGGFGGGGGGGGGEEGDFFFGGGGGGCGGGEFGEECEGGGGGDG5FGGGFGCFDEDGGGGGGG<
@M03364:276:000000000-BLYN8:1:1101:17623:5788 1:N:0:1
ACTCCTACGGGAGGCAGCAGTAGGGAATCTTCGGCAATGGGGGGAACCCTGACCGAGCAACGCCGCGTGAGTGAAGAAGGTTTTCGGATCGTAAAGCTCTGTTGTTAATCAAGAACGTTGAGAAGAGTGGAAAGTTTCTCAAGTGACGGTAATTAACCAGAAAGGGACGGCTAACTACGTGCCAGCAGCCGCGGTAATACGTAGGTCCCAAGCGTTGTCCGGATTTATTGGGCGTAAAGCGAGG
+
GGCF,FFCFGGDEGGGGGFFGGGGGGGGGGGGGGEGGGGGGGGGGGGGGGGEGGGEGGGGGGGGGGGFDGGGGC<9,FF7@FFEFGGDGGGGGC@FCGCE@FEBFG<FEGGGGGGGGGGGGGFGD@CFGGFC9FFGFGFG?EC,2CFGGEGGGGGGGGGG>GGBEEEFEEGECECGGGGG6CGGGGDEDGGGEEEE>FGGGGFGEC:@GGGGGCGG5E?FEEEGGG7EGCGFGGGC<7::><7)
@M03364:276:000000000-BLYN8:1:1101:21446:5791 1:N:0:1
ACTCCTACGGGAGGCAGCAGTAGGGAATCTTCGGCAATGGACGAAAGTCTGACCGAGCAACGCCGCGTGAGTGAGGAAGGTTTTCGGATCGTAAAACTCTGTTGTTAGAGAAGAACAAGGATGAGAGTAACTGTTCATCCCTTGACGGTATCTAACCAGAAAGCCACGGCTAACTACGTGCCAGCAGCCGCGGTAATACGTAGGTGGCAAGCGTTGTCCGGATTTATTGGGCGTAAAGCGAGCG
+
GFGGGGE<FGGGGGGGFFCFGFFCGGG,ECF<FGDCFFGG9EFDCCFGAEFEGGG7CGF,CCEGEGGFCCFEGFFFF=E@EEFGGG+8BFGGFF7ECF9BBFFFGGFF?BGGGGFGF@FGAFFD@<FFGGGCGGGGAADF?FFFDFGGEFGGGGGGF9FFGGGG7F:>7FBG<FBFFGGFDFBCEGG,:C8ECC5@?+BFC<8@;9BC6CGGGCE57CEGC5;5+3<C+327C7>CD7>DD37)
@M03364:276:000000000-BLYN8:1:1101:25650:5805 1:N:0:1
ACTCCTACGGGAGGCAGCAGTGGGGAATATTGCACAATGGGCGCAAGCCTGATGCAGCCATGCCGCGTGTGTGAAGAAGGCCTTCGGGTTGTAAAGCACTTTCAGCGAGGAGGAAGGTGGTGAGCTTAATACGCTCATCAATTGACGTTACTCGCAGAAGAAGCACCGGCTAACTCCGTGCCAGCAGCCGCGGTAATACGGAGGGTGCAAGCGTTAATCGGAATTACTGGGCGTAAAGCGCACG
+
GGGGGGGGGGGGGGGGGGGGGGGGGGGGGGGGGGGGGGGGGGGGGGGGGGGGGGGGGGGGGGGGGGGGGGGGFGGGGGGGGGGGGGGGGGGGGGGGCGGGGGGGAFFFGGGGGGFGGGGFGGG@CFFGGGGGGD::FFDEFGFFCFGG7DGCDCEGGGGGFGGGGGFGDBCFGGGG,>F:FGGGGGGGGGGGGGGGGGGFGEEEGGGGGGGGGCEDFGGGGGGGFGFGGGGGGGGDGGGGGGDD
@M03364:276:000000000-BLYN8:1:1101:25401:5837 1:N:0:1
ACTCCTACGGGAGGCAGCAGTGGGGAATATTGCACAATGGGCGCAAGCCTGATGCAGCCATGCCGCGTGTGTGAAGAAGGCCTTCGGGTTGTAAAGCACTTTCAGCGAGGAGGAAGGTGGTGAACTTAATACGTTCATCAATTGACGTTACTCGCAGAAGAAGCACCGGCTAACTCCGTTCCAGCAGCCGCGGTAATACGGAGGGTGCAAGCGTTAATCGGAATTACTGGGCGTAAAGCGCACG
+
EGGFGGGGGGGEGGGGGDGFFGGGGGEAFGGGGGGGGGGGGGGGGGGF?DGGGGGGGGGGGGGGCEG:CGGGGDGGGGGGGGGGGGGGGGGGGGGGGGGGGGGFGGGCCGGGGG@FGFGGGFAFFFGGGGGGFBCFGGGCFGGFCEGFGCCFFFGDGFCG?FFGGGGGGGGGGGGGCGG,>DFGGGGCCEGGDGCEGGG5CEEGGGGDFG75?EGGGGFGGGCDFGG+0<CGGGGGGGFGGGGC
@M03364:276:000000000-BLYN8:1:1101:24656:5854 1:N:0:1
ACTCCTACGGGAGGCAGCAGTAGGGAATCTTCGGCAATGGACGAAAGTCTGACCGAGCAATGCCGCGTGAGTGAAGAAGGTTTTCTGATCGTAAAACTCTGTTGTTAGAGAAGAACAAGGATGAGAGTAACTGTTCATCCCTTGACGGTATCTAACCAGAAAGCCACGGCTAACTACGTGCCAGCAGCCGCGGTAATACGTAGGTGGCAAGCGTTGTCCGGATTTATTGGGCGTAAAGCGAGCG
+
GGGGGGGGGGG7FGGGGGGGGFGFGGGGDGF9CCGE7EFFEFGGG@FGFGGGCFCEGGEFGGGGGGGGECFFGGGGCGFGEAFFF,CFFF@FFGGF9EBFFGGGGFGF,BFFC@F<FFG?,:A=BF8BB?FF9FFAFG,,,AF,?FGGGGF<FF,FBCFCGFGGGGGGD@FGGGGFGEGCFDAFFGGGFGEGGGGGGGGGFCFGGFFGGFFFGCECGGFE58*=A>7CEC=FGGGGFFGG:CC)
@M03364:276:000000000-BLYN8:1:1101:11391:5870 1:N:0:1
ACTCCTACGGGAGGCAGCAGTGGGGAATATTGCACAATGGGCGCAAGCCTGATGCAGCCATGCCGCGTGTGTGAAGAAGGCCTTCGGGTTGTAAAGCACTTTCAGCGAGGAGGAAGGTGGTGAGCTTAATACGTTCATCAATTGACGTTACTCGCAGAAGAAGCACCGGCTAACTCCGTGCCAGCAGCCGCGGTAATACGGAGGGTGCAAGCGTTAATCGGAATTACTGGGCGTAAAGCGCACG
+
GGGGGGGGGGGGGGGGGGDGFFGGGGGGGGGGGGGGGGGGGGGGGDGGGGGGGGGGGGGGGGGGFFGGGGGGGGGGGGGGGGFGFGGGGGGGGGGGGFGGGGGGGGE@FGEFGGGGGGGGGGGGFGGGGGGGGGGGGFAAFFGGGGGGGGGGFGDEGGFGGGCCEEGGGDGDGGGGGGGGGGGGGGGGGGGGGGGDGFGGGDGGGGGGGEGGGGGGGGGFCGCFGGGGGGGGGGGGDFGD3C><
@M03364:276:000000000-BLYN8:1:1101:21420:5906 1:N:0:1
ACTCCTACGGGAGGCAGCAGTAGGGAATCTTCGGCAATGGACGAAAGTCTGACCGAGCAACGCCGCGTGAGTGAAGAAGGTTTTCGGATCGTAAAACTCTGTTGTTAGAGAAGAACAAGGATGAGAGTAACTGTTCATCCCTTGACGGTATCTAACCAGAAAGCCACGGCTAACTACGTGCCAGCAGCCGCGGTAATACGTAGGTGGCAAGCGTTGTCCGGATTTATTGGGCGTAAAGCGAGCG
+
GGGGGGGGGGGGGGGGGGCFGGGGGGGGGGGGFDGGGGGGFGGGGGGGGGGGGGGGGGGGGG>FGGGGGEGGGGGGGGGGGGGGGGGGGDGGGGGGGGGGGGGGGGGGGGGGFGGGGGGGFGGFFCFGGGGGGGGGGGFGGGGGGGGGGGGGGGGGGGGGGGGGFEGGGGGGGGGGGGGFGGGGGGGCFEGGGG>GGGFGGGGGGGGDFGG=EGGGGGGGGGDEGGGGGGGDGGGGGGGGGGGC
@M03364:276:000000000-BLYN8:1:1101:23727:5923 1:N:0:1
ACTCCTACGGGAGGCAGCAGTAGGGAATCTTCCACAATGGACGAAAGTCTGATGGAGCAACGCCGCGTGAGTGAAGAAGGTTTTCGGATCGTAAAACTCTGTTGTTAGAGAAGAACGTTAAGTAGAGTGGAAAGTTACTTAAGTGACGGTATCTAACCAGAAAGGGACGGCTAACTACGTGCCAGCAGCCGCGGTAATACGTAGGTCCCAAGCGTTGTCCGGATTTATTGGGCGTAAAGCGAGC
+
GGGGGGGGGGGGGGGGGGGGGGGGGGGGGGGGGFDFGGGGGGG>BFFFCFGGGGG8FGGGGGGGGGGGDGCFGGGFGGGGGGGFFGGEGGGGGGGGGGGGGGGGGGGGGGGGGGGGGFFCFFFFFF9CFFGGGGGGGFGGGGGGCGGGGGGGGGGGFDFGGGGGF>FFFCEGEF@FGFGFGFGGGGGFGCGGGGEGGGGGGFGGGGGFGFGGGGGGCCGGGCEEGFFCF:F5C3:EDGGGGGG<
@M03364:276:000000000-BLYN8:1:1101:4180:5928 1:N:0:1
ACTCCTACGGGAGGCAGCAGTAGGGAATCTTCGGCAATGGGGGCAACCCTGACCGAGCAACGCCGCGTGAGTGAAGAAGGTTTTCGGATCGTAAAACTCTGTTGTTAGAGAAGAACGTTAAGTAGAGTGGAAAGTTACTTAAGTGACGGTATCTAACCAGAAAGGGACGGCTAACTACGTGCCAGCAGCCGCGGTAATACGTAGGTCCCAAGCGTTGTCCGGATTTATTGGGCGTAAAGCGAGG
+
GGGGGGGGGGGGGGGGGGGGGGGGGGGGGGGFGGGGGGGGGGGGFGGGGGGGGFGGGGGGGGGGGGGFGGGGGGGGGFGGEGFGGGGFEGGGGGGGGFFGGGGGFFGGGGGGGGGGGFGF7FBFFFFDGGGGGGGGGGGGGGGGGGGGGGG+FFGGG7,FFGFFAEFFEGGGGFGGGGGFFFGGGGFGFCCEGE:8:CB?C?9CGGC95C0=8C?EEEEEGE5:CFG9EEGGGGGGGFFFG35/
@M03364:276:000000000-BLYN8:1:1101:19688:5986 1:N:0:1
ACTCCTACGGGAGGCAGCAGTAGGGAATCTTCGGCAATGGACGAAAGTCTGACCGAGCAACGCCGCGTGAGTGAAGAAGGTTTTCGGATCGTAAAACTCTGTTGTTAGAGAAGAACAAGTGGGAGAGTAACTGTTCCCACCTTGACGGTATCTAACCAGAAAGCCACGGCTAACTACGTGCCAGCAGCCGCGGTAATACGTAGGTGGCAAGCGTTGTCCGGATTTATTGGGCGTAAAGCGAGCG
+
GGGGGGGGGGGGGGGEGGGGGGGGGGGGGGGGGGDGGGFGGCFCGGGFGGFG<FGGGGGGGG@FGFFCFFGGEFGGGGGGCFEFGGGDGFEFGGGGG8FFFFGF=EFFFGGGGGG<FFEGGGGGGGGGGGFFFFGGG@AFGGGGGGGGGDFFFCC9FFDCFFGFGGGGGGGGGGGGFGGGFFGGGGFGFGGGGGG>FGGCECFEGGGGGFGGGCGCGFGGGEC5<?FFGFGGDGGGFC>DGG)9
@M03364:276:000000000-BLYN8:1:1101:3845:6000 1:N:0:1
ACTCCTACGGGAGGCAGCAGTAGGGAATCTTCGGCAATGGACGAAAGTCTGACCGAGCAACGCCGCGTGAGTGAAGAAGGTTTTCGGATCGTAAAACTCTGTTGTTAGAGAAGAACAAGGACGTAAGTAACTGTACGTCCCCTGACGGTATCTAACCAGAAAGCCACGGCTAACTACGTGCCAGCAGCCGCGGTAATACGTAGGTGGCAAGCGTTGTCCGGATTTATTGGGCGTAAAGCGAGCG
+
FGGGGGGGGGG@CGGGGDGGCEGGEGGGGGGGGGCGCFFGGGGGGGGGFAEFF8FEGGGGGGGEFGG7FFGEEFGGGGGG@,:D?@FGGGGGGGGGGGGGGGGGGGCDEFFFEEGFGGGGGGGFGGGFGCDC?FG<D,>3+@FFG,@EFFCFFGGGG<FFABFC7FGGGGGCGDFCCEGFCFGGG@:@FEEGG>>CCFBGBEGCBFCCEGGGGCEGEGF:7EE59@F9CF@*)CEG522CCD<C
@M03364:276:000000000-BLYN8:1:1101:8477:6004 1:N:0:1
ACTCCTACGGGAGGCAGCAGTAGGGAATCTTCGGCAATGGGGGCAACCCTGACCGAGCAACGCCGCGTGAGTGAAGCAGGTTTTCGGATCGTAAAACTCTGTTGTTAGAGAAGAACGTTAAGTAGAGTGGAAAGTTACTTAAGTGACGGTATCTAACCAGAAAGGGACGGCTAAGTACGTTCCTGCAGCCGCGGTAATACGTAGGTCCGAATCGTTGTCCGGATGTATTGGGCGTAAAGCGAGC
+
<-;FFFF<;7@@FCFCFGDGFEFGD8DEFDFGG@G7C8EF8C7++CD,FC8A<@+@@F7F,@76>++@:BCFFC9,,BB?F,EAAGG+=>BEEEBCC@9,5CFA<FEFFFEEECFFFDFF+EDFFG,8C+8=FF><,3C9BDFDEFGGDGCFC@<3<@,3CFFFGE7@FBB:*D,27,><,=,,?BFCFCEGGD8=*239B92*=C92*=**;:;**2+<AE8**03<3?675CCCCFCFDDC3
@M03364:276:000000000-BLYN8:1:1101:6971:6029 1:N:0:1
ACTCCTACGGGAGGCAGCAGTAGGGAATTTTCCGCAATGAGCGAAAGCTTGACGGAGCGACACAGCGTGCAGGATGAAGGTCTTCGGATTGTAAACTGCTGTTGTAAGGGAAGAAAAAATTTAATAGGAAATGATTAAATCTTGACGGTACCTTATTAGAAAGTAACGGCAAACTATGTGCCAGCAGCCGCGGTAATACATAGGTCACAAGCGTTATCCGGAATTATTGGGCGTAAAGCGTTCG
+
GGGGGGGGGGGGGGGGGGGGGGGGGGGGGGGGGGGGGGGGGGGGGGGGGGGGGGGGGGGGGGGGGGGGGGGGGGGGGGGGGGGGGGGGGGGGGGGGGGGFGFFFGGGGGGGGGGGGGGGGGGGGGGGGGGGGGGFGGGGGGGGGGGGGGGFGGGGGGGGGGGGGGGGGGCGGGFGGGGGGGGGGGGGGGGGGGEEGFGGGCFFGFGGGGGGGGGGGGGCEGDEFFEGCGGGGGGGGGGGGGGGG
@M03364:276:000000000-BLYN8:1:1101:24834:6047 1:N:0:1
ACTCCTACGGGAGGCAGCAGTAGGGAATCTTCGGCAATGGACGAAAGTCTGACCGAGCAATGCCGCGTGAGTGAAGAAGGTTTTCGGATCGTAAAACTCTGTTGTTAGAGAAGAACAAGGATGAGAGTAACTGTTCATCCCTTGACGGTATCTAACCAGAAAGCCACGGCTAACTACGTGCCAGCAGCCGCGGTAATACGTAGGTGGCAAGCGTTGTCCGGATTTAGTGGGCGTAAAGCGAGCG
+
GGGGGGGGCGGGGGGGGGGGGGFGGGF<CFGECEGGGFGGGGGGGGGFFGGG96@CFEEGGGGGGDGGD7FFGGGCFFGGA,CFEFGE:FCFEGGFE,FAFG9FGGGGGFCEGGGAFCGGFC@FCFGFGFF,CB9BDF,DDC,FGDFFGG79D<FCFGGGGG?F@CGCGEGGGCAFGDGGGGC>DEDC88CCEE:CCCFB6B58?9EFEGGGGC8EE+<CGC*7+<91<CF57D5:9CCDG5)9
@M03364:276:000000000-BLYN8:1:1101:26503:6056 1:N:0:1
ACTCCTACGGGAGGCAGCAGTAGGGAATCTTCGGCAATGGACGAAAGTCTGACCGAGCAACGCCGCGTGAGTGAAGAAGGTTGTCGGATCGTAAAACTCTGTTGTTAGAGAAGAACAGGGATGAGAGTAACTGTTCATCCCTTGACGGTATCTAACCAGAAAGCCACGGCTAACTACGTGCCAGCAGCCGCGGTAATACGTAGGTGGCAAGCGTTGTCCGGATTTATTGGGCGTAAAGCGAGCG
+
GGGGGFGFGGGGGGGGGGGGGGFGD8FFGGGGGGGGGGGGGGGGGGE<FFGG@FCFGCEGFEGEEGGCF@CCEFGGGGDF,?,BFGGBCFF,EEGFGDFDFFCCE=FGGGGGGGFECFGG7<CGFGFBFFAFFG,BFFF>@>FGDFEGGGBFGCG<>FEAFGG7FFGGGFCCFFCCCEFGFGGGGGGGEB5BEEEE9CFG+BC85CGCF9;@E;C8:ACEGG**<C9:?GG57>EEGGGD<C57
@M03364:276:000000000-BLYN8:1:1101:6083:6079 1:N:0:1
ACTCCTACGGGAGGCAGCAGTGGGGAATATTGCACAATGGGCGCAAGCCTGATGCAGCCATGCCGCGTGTGTGAAGAAGGCCTTCGGGTTGTAAAGCACTTTCAGCGAGGAGGAAGGTGGTGAGCTTAATACGTTCATCAATTGACGTTACTCGCAGAAGAAGCACCGGCTAACTCCGTGCCAGCAGCCGCGGTAATACGGAGGGTGCAAGCGTTAATCGGAATTACTGGGCGTAAAGCGCACG
+
GGGGGGGGGGGGGGGGGGGGGGGGGEGGGGGGGGGGGGGGGGGGGGGGGGFGGGGGGGEFGGFGGGGFGGGGGGGGGGGGGGGGGGGGFGGGGGGGGGGGGGGGGGG7FGGGGEGGGGGGED?DGEGGGGGGGFGFFDFGGGGFFEEFDFGGGGGGGGFGGF@FBFCGEEGGGGGCCE:FEFGGGGGG@ECECE5CGGGC>CGGGGGGGFDGG:EGGGGGGGEF+<EGDGGGGGGGGGGGGGG<
@M03364:276:000000000-BLYN8:1:1101:19053:6093 1:N:0:1
ACTCCTACGGGAGGCAGCAGTGGGGAATTTTGGACAATGGGGGCAACCCTGATCCAGCCATGCCGCGTGTCTGAAGAAGGCCTTCGGGTGGTAAAGGACTTTTGTCAGGGAAGAAAAGGTCATGGTTAATAGCTATGGCTGATGACGGTACCTGAAGAATAAGCACCGGCTAACTACGTGCCAGCAGCCGCGGTAAGACGTAGGGTGCGAGCGTTAATCGGAATTACTGGGCGTAAAGCGGGCG
+
GGGFDGGGECGGCCEFEEAFGFF8FFFDFECFGGGGGCFGGGFGGFEFFGGCF9@CE<CF<FF<CEG@CCCEF?EF?,FC,CCCECEF=+>FFGGGGG8AE,<EF,,CFFBBC<,A=EB:CFGGG?<FGAFGG,FFFFF8FA<CE9FF+@FDGE8F9FG,>AF=A,8CFGEGF7BEGEFF@DC?BDDCFGDEC:CG,CB>51B@B5:*:3:?C:=CF7<FGDCEF7<?CCEFDCCCC7:DGD<C
@M03364:276:000000000-BLYN8:1:1101:4487:6115 1:N:0:1
ACTCCTACGGGAGGCAGCAGTAGGGAATCTTCGGCAATGGGGGCAACCCTGACCGAGCAACGCCGCGTGAGTGAAGAAGGTTTTCGGATCGTAAAACTCTGTTGTTAGAGAAGAACGTTAAGTAGAGTGGAAAGTTACTTAAGTGACGGTATCTAACCAGAAAGGGACGGCTAACTACGTGCCAGCAGCCGCGGTAATACGTAGGTCCCAAGCGTTGTCCGGATTTATTGGGCGTAAAGCGAGC
+
GGGGGGGGGGGGGGGGGGGGGGGGGGGGGGGGGGGGGGGGGGGGGGGGGGGGGGGGGGGGGGGGGGGEFEGFGGGGGGGGGGGGGGGGDGGGGGGGGGGGGGGGGGGGGGGGGGGGGGGGGEDFFFGGGFGGGDCFGGGGGGGGGFFGGGFGFGFCFGGGGGGGGDGGGGGGGGGGGGCFFGGGGGGGG8ECEGEBCGFGGGFGG<CEFGGGGGGGGGGGGGGGGGGGGGGFFCCEDFCFDDG)
@M03364:276:000000000-BLYN8:1:1101:9399:6122 1:N:0:1
ACTCCTACAGGAGGCAGCAGTAGGGAATCTTCGGCAATGGACGAAAGTCTGACCGAGCAACGCCGCGTGAGTGAAGAAGGTTTTCGGATCGTAAAACTCTGTTGTTAGAGAAGAACAAGGATGAGAGTAACTGTTCATCCCTTGACGGTATCTAACCAGAAAGCCACGGCTAACTACGTGCCAGCAGCCGCGGTAATACGTAGGGGGCAAGCGTTGTCCGGATTTATTGGGCGTAAAGCGAGCG
+
GGGGGGGGGGGGGGGGGGGGGFGGGGGGGGGGFGGGGGGGGGGGGGGGGCGFGGGGGGGGGGGGGGGGGFGEGFGGGGGGFGGGGGEC:FGGGGGGGGGGFGGGGGGGGGFGGGGFEGGGFGFABEFGFGGGGGGFGDDGGG,FFFGEC=<FEGCFFGGGFFGGFEFF@CEGGF,@F7FF>FDF@CCEBC8EEEC8FCFFF2B8*=C5C5E553::5<+7*;5*@:CFDGGGD9==7*:9CD<D
@M03364:276:000000000-BLYN8:1:1101:13763:6130 1:N:0:1
ACTCCTACGGGAGGCAGCAGTAGGGAATCTTCGGCAATGGACGAAAGTCTGACCGAGCAACGCCGCGTGAGTGAAGAAGGTTTTCGGATCGTAAAACTCTGTTGTTAGAGAAGAACAAGGATGAGAGTAACTGTTCATCCCTTGACGGTATCTAACCAGAAAGCCACGGCTAACTACGTGCCAGCAGCCGCGGTAATACGTAGGTGGCAAGCGTTGTCCGGATTTATTGGGCGTAAAGCGAGCG
+
GGGGGGGGGGGGGGGGGGGGGGGGGGGGGGGGGGGGGGGGGGGGGGGGGGGGGGGGGGGGGGGGGGGGGGGGGGGGGGGGGGGGGGGGGDGGGGGGGGGGGGGGGGGGGGGGGGGGGGGGGGDBFFGGGFGGGGGGGGGGGGGGGGGGGGGGGGGFGGGGGG7B7BFGEFFGGGGGGGGGGGGGGGGGCEGGEGGGGFGG?FFEFGGGGFGGGGGG=FGGGEEEGCGGCGFGGDGGGF7DGDDD
@M03364:276:000000000-BLYN8:1:1101:8541:6139 1:N:0:1
ACTCCTACGGGAGGCAGCAGTAGGGAATCTTCGGCAATGGACGAAAGTCTGACCGAGCAACGCCGCGTGAGTGAAGAAGGTTTTCGGATCGTAAAACTCTGTTGTTAGAGAAGAACAAGGATGAGAGTAACTGTTCATCCCTTGACGGTATCTAACCAGAAAGCCACGGCTAACTACGTGCCAGCAGCCGCGGTAATACGTAGGTGGCAAGCGTTGTCCGGATTTATTGGGCGTAAAGCGAGCG
+
EGGGGGGGGGGCGGDCGGGGGGGGGFGFCFFGGGGGGGGGGGGEGFGGGGGGFGGDFGGGGEFGGDFFCFFFGFGGGGGGFGGGGGGGGGGGGGGGGGGGGGGGGGGGFGFFGGGGGGGFFGGGGGGFGGFFGGGGGGDEFDGG9DFGEGFGGFGGGGGCFGGGGF7<@FBCFEFEE*>CFFFFGGGGGECEEEE8FFGGCGF@9CFGFCGGGGCECGGGE;8EC?CG9FFCD<CEGGCGDDDD
@M03364:276:000000000-BLYN8:1:1101:5921:6142 1:N:0:1
ACTCCTACGGGAGGCAGCAGTAGGGAATCTTCGGCAATGGGGGCAACCCTGACCGAGCAACGCCGCGTGAGTGAAGAAGGTTTTCGGATCGTAAAACTCTGTTGTTAGAGAAGAACGTTAAGTAGAGTGGAAAGTTACTTAAGTGACGGTATCTAACCAGAAAGGGACGGCTAACTACGTGCCAGCAGCCGCGGTAATACGTAGGTCCCAAGCGTTGTCCGGATTTATTGGGCGTAAAGCGCGC
+
GGGGGGGGGGGGGGGGGGGGGGGGGGGGGGGGGGGGGGGGGGGGGGGGGGGGGGGGGGGGGGGGGGGGGGGGGGGGGGGGGGGGGGGGGGGGGFFGGGGGGGGGGGGGGGGGGGGDGGGGGGGGGGGGGGGGGGGGGGGGGGGGGGGGGGGGGGGFFGGGGGGGGGGGGGGGGGGGGGGGGGGGGGGGGGGGGGEGGGGGGGGGGGGGGGGGGGEEGGGGGGDGEDGGG7@CGGGGGGDFGGG7
@M03364:276:000000000-BLYN8:1:1101:9103:6147 1:N:0:1
ACTCCTACGGGAGGCAGCAGTAGGGAATCTTCGGCAATGGGGGCAACCCTGACCGAGCAACGCCGCGTGAGTGAAGAAGGTTTTCGGATCGTAAAACTCTGTTGTTAGAGAAGAACGTTAAGTAGAGTGGAAAGTTACTTAAGTGACGGTATCTAACCAGAAAGGGACGGCTAACTACGTGCCAGCAGCCGCGGTAATACGTAGGTCCCAAGCGTTGTCCGGATTTATTGGGCGTAAAGCGAGC
+
GGGGGGGGGGGGGGGGGGGGGGGGGGGGGGGGGGGGGGGGGGGGGGFGGGGGGGGGGGGGGGGGGGGGGGGGGGGGGGGGGGGGGGGCGGGGGGGGGGGGGGGGGGGGGGGGGGGFGDFFGF9FGEFGGGG?FGGGGGGGGGGGGCDGE>FGGFFGGGGFGGGGFEGGGDGGGCCGGGDGFCFGCFFFFC>5CC8BE;;;ECFGGGGGGGF=EGEEGGGFGE57=+:CGGGGGGCCDFFG37<9
@M03364:276:000000000-BLYN8:1:1101:3747:6163 1:N:0:1
ACTCCTACGGGAGGCAGCAGTGGGGAATATTGCACAATGGGCGCAAGCCTGATGCAGCCATGCCGCGTGTATGAAGAAGGCCTTCGGGTTGTAAAGTACTTTCAGCGAGGAGGAAGGCATTAAGGTTAATAACCTTAGTGATTGACGTTACTCGCAGAAGAAGCACCGGCTAACTCCGTGCCAGCAGCCGCGGTAATACGGAGGGTGCAAGCGTTAATCGGAATTACTGGGCGTAAAGCGCACG
+
GGGGGGGGGGDGGGGGGGGGGGGGGGGGGGGGGGGGGGGGGGGGGGGGGGGGGGGGGGGGGGGGGGGGGGGGGGGGGGGGGGGGGGGGGGGGGGGGGGGGGGGGGGGGGGGGGGFGGGFGGGFGGGGGGGGFGGGGFGGGFGGGGGGGGGGGGGGGGGGFGFGGGG?FGGGGGGGGGGGGGGGGGGGGGGGGGGGGGGGGGEGGGGGDGGGGGGGCGGFGGGGGGGGGGGGGGGGGCCCDGDC9
@M03364:276:000000000-BLYN8:1:1101:18978:6166 1:N:0:1
ACTCCTACGGGAGGCAGCAGTAGGGAATCTTCCACAATGGACGCAAGTCTGATGGAGCAACGCCGAGTGAGTGAAGAAGGTTTTCGGATCGTAAAGCTCTGTTGTTGGTGAAGAAGGATAGAGGTAGTAACTGGCCTTTATTTGACGGTAATCAACCAGAAAGTCACGGCTAACTACGTGCCAGCAGCCGCGGTAATACGTAGGTGGCAAGCGTTGTCCGGATTTATTGGGCGTAAAGCGAGCG
+
GGGGGGGFGGGGGGGGGGGGGGGGGGGGGGGFGGGGGGGGFGGGGGEGGFFFGGGGFGGGGGGGGGGGGGGGGGGGGGGGFFGGGGG7CEFGGFGGGGGGGGGF?EDF4FFFGFFFG??E<<EFGFGGGGGGEFGGFFGEGGEGGGGDGC:?DFFGEFCFGGGGDCCGGGGGGGGGGGGGGGGGGGGGGGGGGGDGGGGF2?C@CGFG>FFGGGG=5EGGGG8E+>ECFGGGG8CEF>CD57<5
@M03364:276:000000000-BLYN8:1:1101:15878:6200 1:N:0:1
ACTCCTACGGGAGGCAGCAGTGGGGAATATTGGACAATGGGCGAAAGCCTGATCCAGCCATGCCGCGTGTGTGAAGAAGGTCTTCGGATTGTAAAGCACTTTAAGTTGGGAGGAAGGGCAGTAAGTTAATACCTTGCTGTTTTGACGTTACCAACAGAATAAGCACCGGCTAACTTCGTGCCAGCAGCCGCGGTAATACGAAGGGTGCAAGCGTTAATCGGAATTACTGGGCGTAAAGCGCGCG
+
GGGGGGGGGGGGGGGGGGCGGGGGGGGGGGGGGGGGGGGGGGGGGGGGGGGGGGGGGGGGGGGGGGGGGGGGGGGGGGGGGGGGGGGGGGGGGGGGGGGGGGGGGGGGGGGGGGGGGGGGGGGGGGGGGGGGGGGGGGGGGGGCFGGGGGGGGGGGGGGGGGGGGGGGGGGGGGGGGGGGGGGGGGGGGGGGGGGGGDEFGGEDGGGGGFCCGGEEGGGGGGGGGGCGFFGDDDC7FFGGGGGG
@M03364:276:000000000-BLYN8:1:1101:10654:6214 1:N:0:1
ACTCCTACGGGAGGCAGCAGTAGGGAATCTTCGGCAATGGACGAAAGTCTGACCGAGCAATGCCGCGTGAGTGAAGAAGGTTTTCGGATCGTAAAACTCTGTTGTTAGAGAAGAACAAGGATGAGAGTAACTGTTCATCCCTTGACGGTATCTAACCAGAAAGCCACGGCTAACTACGTGCCAGCAGCCGCGGTAATACGTAGGTGGCAAGCGTTGTCCGGATTTATTGGGCGTAAAGCGAGCG
+
GGGGGGGGGGGGGGGGGGGGGGGGGGGGGGGGGGGGGGGGGGGGGGGGGGGGGGGGGGGGGGGGGGGGGDGGGGGGGGGGGGGGGGGGGGGGGGGGGGGGGGGGGGGGGGGGGGGGGGGGFGGGDFFGGGGGGGGGGGGGFGGGGGGGGGGGGGGGGFGGGGGGGGGDCFGGGGGGGGGGGGGGGGGGGGGGGGGGFGGDBFFEGGGGGGGGGGGGGGGGGGGGGGG?7F@5/9=EGGGGGGD7
@M03364:276:000000000-BLYN8:1:1101:19122:6233 1:N:0:1
ACTCCTACGGGAGGCAGCAGTGGGGAATATTGCACAATGGGCGCAAGCCTGATGCAGCCATGCCGCGTGTGTGAAGAAGGCCTTCGGGTTGTAAAGCACTTTCAGCGAGGAGGAAGGTGGTGAACTTAATACGTTCATCAATTGACGTTACTCGCAGAAGAAGCACCGGCTAACTCCGTGCCAGCAGCCGCGGTAATGCGGAGGGTGCAAGCGTTAATCGGAATTACTGGGCGTAAAGCGCACG
+
GGGGGGGGGGCGGGGCFG9FF8F?FGEGFGGGG@FGCFEFCFEGDEG<FGGFFGGGGGD@DFGGGDGGGFGGGGFGGDGGFG8FFGGD=:>FFEGGF8FGGGGG9FCCFG=CFCFCF<E@F<,C8C9ADCF938BFFCF9?F@,7>FF@=F,F:F:FC,3>@CFDFGGDEE7EB;C@8*>*8>DCBFGGC4CDC8*++>:C*:CGBE8+A+CCEGC=EEGGGC=699C9?@CD75:*:*>))9)
@M03364:276:000000000-BLYN8:1:1101:25313:6236 1:N:0:1
ACTCCTACGGGAGGCAGCAGTAGGGAATCTTCGGCAATGGACGAAAGTCTGACCGAGCAACGCCGCGTGAGTGAAGAAGGTTTTCGGATCGTAAAACTCTGTTGTTAGAGAAGAACAAGGATGAGAGTAACTGTTCATCCCTTGACGGTATCTAACCAGAAAGCCACGGCTAACTACGTGCCAGCAGCCGCGGTAATACGTAGGTGGCAAGCGTTGTCCGGATATATTGGGCGTAAAGCGAGCG
+
GGGGGGGGGGGGGGGGGGGGG@A9FGGGGGGGGGFGGGGGFFGGGGGCFGGGGF+CCGGGGGGGGGGEEGGEEFFGGGGG,CFGGGGGEEGFGGGGGGGGFFFEFGGGFFGGFGGGGGGGF9D8FGDFFAFDAFG,F,,5DFGGCGFDFF>AFGFC>FCCFC>FF<FDCEGDG,EFGGGFGDDCEFEC:::C>CC*+BFFGGGGC9CFGGGG:8*3/=+=5;E*<:?<9CFGG<*:CF0)1C)1
@M03364:276:000000000-BLYN8:1:1101:7889:6241 1:N:0:1
ACTCCTACGGGAGGCAGCAGTAGGGAATCTTCGGCAATGGGGGGAACCCTGACCGAGCAACGCCGCGTGAGTGAAGAAGGTTTTCGGATCGTAAAGCTCTGTTGTTAATCAAGAACGTTGAGAAGAGTGGAAAGTTTCTCAAGTGACGGTAATTAACCAGAAAGGGACGGCTAACTACGTGCCAGCAGCCGCGGTAATACGTAGGTCCCGAGTGTTGTCCGGATTTATTGGGCGTAAAGCGAGC
+
GGGGGGGGGGGGGGGGGGGGGGGGGGGGGGGGGGGGGGGGGDGGGGGGGGGGGGGDGGGGGGGGGGGFFGGGGGGGGGGGGGFGGGGGGGGGGGGGFGGGFGGGGGGFGGGGGGGGGGGGCE@FGGGGFGDFGGGGGGGFG@F@FGGGGGGGGGGGGGGGFGGGGGGGGGGGGGGGGGGF*CCG6EGGGFEGGEGGG7CFFGFGDCAFCEEEGGGGGGGGEDCCCF7FFGGGFGGGGGDGDCG)
@M03364:276:000000000-BLYN8:1:1101:25260:6245 1:N:0:1
ACTCCTACGGGAGGCAGCAGTAGGGAATCTTCGGCAATGGACGAAAGTCTGACCGAGCAACGCCGCGTGAGTGAAGAAGGTTTTCGGATCGTAAAACTCTGTTGGTAGAGAAGAACGTTGGTGAGAGTGGAAAGCTCATCAAGTGACGGTAACTACCCAGAAAGGGACGGCTAACTACGTGCCAGCAGCCGCGGTAATACGTAGGTCCCAAGCGTTGTCCGGATTTATTGGGCGTAAAGCGAGC
+
GGGGGGGGGGGGGGGGGGGGGGGGGGGGGGGGGDGGGGGCCGGCGGGGGGGGGGGGGGGGGGGGGGGGGGGGGGGGGGGGGGGGGGGEGGGGFGGCGGGGGGGGGGDG9FGGGGGGGGGGF8DFFGFFGGGFG@F>>FGGCGFGGGGGGGGGGGGGEGGGGGGGGG>CGGGGG77>FFGGGGFGGGGFFGGGGGGGEGFFGCCCGGBFFGGC8E=EEGFFG8?EGGFGGGGGGGGDGGGGDDG<
@M03364:276:000000000-BLYN8:1:1101:4472:6276 1:N:0:1
ACTCCTACGGGAGGCAGCAGTAGGGAATCTTCCACAATGGACGAAAGTCTGATGGAGCAACGCCGCGTGAGTGAAGAAGGTTTTCGGATCGTAAAACTCTGTTGTTGGAGAAGAACGTATTTGATAGTAACTGATCAGGTAGTGACGGTATCCAACCAGAAAGCCACGGCTAACTACGTGCCAGCAGCCGCGGTAATACGTAGGTGGCAAGCGTTGTCCGGATTTATTGGGCGTAAAGCGAGCG
+
FCGGFGG?FGCGEGGGGGGGGGGGDGGGGDDACE<FFGGG@DEGGGGGGCGGGGGGFGGFGGGG@EGGGF7FGGFFF6CFEGFFGGDC7FEGFGGGGGGGFFGG,EECFCG8<4A,@BE9BECEFE9FFDFGCFDGGGG<,>FC9DCFFC+<FG8,>>FFGC8F8>F>@ECBEGF9FEGE*@,,3@F7,>**B:*1;BCFC9:*?C>E>EGFGG*:50<7>*C29@C@+?*A)9>=F77)15)/
@M03364:276:000000000-BLYN8:1:1101:18438:6295 1:N:0:1
ACTCCTACGGGAGGCAGCAGTGGGGAATTTTGGACAATGGGGGCAACCCTGATCCAGCCATGCCGCGTGTCTGAAGAAGGCCTTCGGGTTGTAAAGGACTTTTGTCAGGGAAGAAAAGGTCATGGTTAATAGCTATGGCTGATGACGGTAACTGAAGAATAAGCACCGGCTAACTACGTGCCAGCAGCCGCGGTAATACGTAGGGTGCGAGCGTTAATCGGAATTACTGGGCGTAAAGCGGGCG
+
GGGGGGGGGGGDGGGGGGGGGGGGGGGGGGGGGGGGGGGGGGGGGGGFEGGGFGFGGGGGGGGGEGGGCF8FGGGGGGGGGGFGGGGEGGGGGGGGGFGGGGGGGGFGGGGGGGGFBDD<?<,BFEFCDFEGAFFFGG?GGGDEFGGECD+@F9@FFGGA=FGGFF7FEGGGGGGADGG7DFGGGGGGGGDEGEEGGGFG9B8EDFGGGDGG=EGGFGGGGGDGGCCCC68:D5EEF>FDC3<C
@M03364:276:000000000-BLYN8:1:1101:22566:6389 1:N:0:1
ACTCCTACGGGAGGCAGCAGTAGGGAATCTTCCACAATGGACGAGAGTCTGATGGAGCAACGCCGCGTGAGTGAAGAAGGTTTTCGGATCGTAAAACTCTGTTGTTGGAGAAGAATGTATCTGATAGTAACTGATCAGGTAGTGACGGTATCCAACCAGAAAGCCACGGCTAACTACGTGCCAGCAGCCGCGGTAATACGTAGGTGGCAAGCGTTGTCCGGATTTATTGGGCGTAAAGCGAGCG
+
GGGGGGGGGGGGGGGGGGGGGGGGGGGFGGGGGGGGGGGGGGGGGGGGGGGGGGGGGGGFGGGGGGGGFCGFGGGGGGGGEFGGGGGGGGGGGGGGGGFGGGGGFGGGEGFGGFGGGGGGGGGGCGGGGGGGGGGGEFGFGGGGGGGGGGCFGGGGGGGGGGGGGGGGGGGGGGGGGGGGGGGGGGGGGGGGGEGGGGGGGGGGGGGGFFFGDGGGGGGGE5E*<CFGGG5=G<CEFGD5DGGC
@M03364:276:000000000-BLYN8:1:1101:13446:6401 1:N:0:1
ACTCCTACGGGAGGCAGCAGTAGGGAATCTTCGGCAATGGGGGCAACCCTGACCGAGCAACGCCGCGTGAGTGAAGAAGGTTTTCGGATCGTAAAACTCTGTTGTTAGAGAAGAACGTTAAGTAGAGTGGAAAGTTACTTAAGTGACGGTATCTAACCAGAAAGGGACGGCTAACTACGTGCCAGCAGCCGCGGTAATACGTAGGTCCCAAGCGTTGTCCGGATTTATTGGGCGTAAAGCGAGG
+
GGGGGGGGGGGGGGGGGGGGGGGGGGGGGGGGGGGGGGGGGGEGGGGGGGGGGGGGFGGGGGGGGGGFE?FAFGGGGGGGGGGGFGGGD@FEFGGGGGGGGG9EEGFGGGGFGGGGGGGGCFFFGCGGGCGGGGGGGGGGGFGDF=AFCGGGGFGGGGGGFGFGDDGFFGGCFGFGGGGGGGG;,=:FG:11=8=EEFCFFE9=EB9CFFFFFEE5*:<<EC5E=C9FGDGFCG=ED7*0/17)
@M03364:276:000000000-BLYN8:1:1101:3549:6413 1:N:0:1
ACTCCTACGGGAGGCAGCAGTAGGGAATCTTCGGCAATGGACGAAAGTCTGACCGAGCAACGCCGCGTGAGTGAAGAAGGTTTTCGGATCGTAAAACTCTGTTGTTAGAGAAGAACAAGGATGAGAGTAACTGTTCATCCCTTGACGGTATCTAACCAGAAAGCCACGGCTAACTACGTGCCAGCAGCCGCGGTAATACGTAGGTGGCAAGCGTTGTCCGGATTTATTGGGCGTAAAGCGAGCG
+
GGGGGGGGGGGGGGGGGGGGGGGGGGGGGGGGGGGGGGGGGGGGGEGGGGGGGGGGGGGGGGGGGGGFGGGGGGGGGGGGGGGGFGGGGGGGGGGGGGGGGGGGGGGGFGGGGGFGFGGGGGGGGGGGGGGGGGGGGGGEFGGGGGGGGGGGGGGGGGGGGGGGGGGGGGGGGGGGGGGCFGGGGGGGGGGGGGGGGFGGFGGGGGGGGGGGGCEGEF@EC8EEFGGGGGDCDGDGFGFGGGGD
@M03364:276:000000000-BLYN8:1:1101:24252:6442 1:N:0:1
ACTCCTACGGGAGGCAGCAGTAGGGAATCTTCGGCAATGGACGAAAGTCTGACCGAGCAACGCCGCGTGAGTGAAGAAGGTTTTCGGATCGTAAAACTCTGTTGTTAGAGAAGAACAAGGATGAGAGTAACTGTTCATCCCTTGACGGTATCTAACCAGAAAGCCACGGCTAACTACGTGCCAGCAGCCGCGGTAATACGTAGGTGGCAAGCGTTGTCCGGATTTATTGGGCGTAAAGCGAGCG
+
FGGGGDF9FCF;@@F-;FEFG9EFGGFGCCCFGEED@FFCCEGCFCFFGGGE<F:CFGFEGCEE7:FBCEGFGGGFCCECC?EEEG:++>FGFGFCBFFGGGFFDGFGGGGG<EFFE8EFE<F8D98FGGGGGGG9FGE,@FFGG8FGG<DFGGGFEFCCF7F?FC:FCCCE?FGC7BFF78DFG@CFGGG8=EEEGFC5+:*=C9EC8CC=C=EE=?EGGECE6:CC:CGGGCCCG*07CC3)
@M03364:276:000000000-BLYN8:1:1101:8490:6446 1:N:0:1
ACTCCTACGGGAGGCAGCAGTGGGGAATATTGCACAATGGGCGCAAGCCTGATGCAGCCATGCCGCGTGTATGAAGAAGGCCTTCGGGTTGTAAAGTACTTTCAGCGGGGAGGAAGGTGAGTGGTTTAATACGCCATTCAATTGACGTTACCCGCAGAAGAAGCACCGGCTAACTCCGTGCCAGCAGCCGCGGTAATACGGAGGGTGCAAGCGCTAATCGGAATTACTGGGCGTAAAGCGCACG
+
FGFGGGGGGGEGGGGGGEGDCFGGEEFGGGGGGFFCFFEDGGGGGGGGFFCCFFGGGGGGGGGGEGGFGGGGGGGDGGGGG8FFFGGGFGGGGG<FGGGFGGCEFGGGGGFGGF@FGF@DEFFFCFFGFFF=DFGE@@FEFFCEFCEGDGGFGGDGGGCFCFGGGFGE7:FGGGGGCEGGDBFBEGGGGGD5CEEGGGGGEGGGDGGC6CFGD*;:CCFFGECGGGGF+C5>DGGGGF>))/)/
@M03364:276:000000000-BLYN8:1:1101:16188:6475 1:N:0:1
ACTCCTACGGGAGGCAGCAGTAGGGAATCTTCGGCAATGGACGAAAGTCTGACCGAGCAATGCCGCGTGAGTGAAGAAGGTTTTCGGATCGTAAAACTCTGTTGTTAGAGAAGAACAAGGATGAGAGTAACTGTTCATCCCTTGACGGTATCTAACCAGAAAGCCACGGCTAACTACGTGCCAGCAGCCGCGGTAATACGTAGGTGGCAAGCGTTGTCCGGATTTATTGGGCGTAAAGCGAGCG
+
GGGGGGGGGGGGGGGGGGGGGFGGGGGG,EF,DFGGGGGGFFCCFFGFFGGGFFFEGGGGGGGGGGGGGCECFFGGGGGGGGGGGGGCGEGGGGGFFGGGGGGGGGFG,FF8=FG<FGGF,9EEGAEGGGGCBEFEFG9FACFFGGGGGFDFGGGGFGGGGFGG,7FFGGEGGGGFGGGGGGGGGFGGGG5CEGGGG@?F:CGEF:FDFGGGCCGEEC7=CCC59+=<CFGGGGGGCGGC*9CD
@M03364:276:000000000-BLYN8:1:1101:5494:6510 1:N:0:1
ACTCCTACGGGAGGCAGCAGTAGGGAATCTTCGGCAATGGACGAAAGTCTGACCGAGCAACGCCGCGTGAGTGAAGAAGGTTTTCGGATCGTAAAACTCTGTTGTTAGAGAAGAACGACGAGGAGAGTGGAAAGCTCCTCGTGTGACGGTATCTAACCAGAAAGGGACGGCTAACTACGTGCCAGCAGCCGCGGTAATACGTAGGTCCCGAGCGTTGTCCGGATTTATTGGGCGTAAAGCGAGC
+
GGGGGGGGGGGGGGGGGGGGGGGGGGGGGGGGGGGGGGGGGGGGGGGGGGGGGGGGGGGGGGGGGGGGGEGGGGGGGGGGFGGGGGGGGGGGGGGGGGGGGGGGGGGGGFGGGGFGGEGGGGGGGGGGGGGGGGGGGGGGGGGGGGGGGGGGGGGGGGGGGGGGGGGGGGGGGGGGGGGGGGGGGGGGGFGGGGGGGGGGGGGGGGGGG5EGGGEGGGGGGGGGDGGGGFGFGGGGGGGGGGG5
@M03364:276:000000000-BLYN8:1:1101:23554:6516 1:N:0:1
ACTCCTACGGGAGGCAGCAGTAGGGAATCTTCGGCAATGGGGGCAACCCTGACCGAGCAACGCCGCGTGAGTGAAGAAGGTTTTCGGATCGTAAAACTCTGTTGTTAGAGAAGAACGTTAAGTAGAGTGGAAAGTTACTTAAGTGACGGTATCTAACCAGAAAGGGACGGCTAACTACGTGCCAGCAGCCGCGGTAATACGTAGGTCCCAAGCGTTGTCCGGATTTATTGGGCGTAAAGCGAGC
+
GGGGGGGGGGGGGGGGGGGGGGGGGGGGGGGGGGGGGGGGGGGGGG?FGGGGGGGGGGGGGGGGGGGGGGGGGGGGGGGGGGGGGGGGGGGGGGGGGGGGGGGGFGGGGGGGGGGFFGGGGGGGGCGEDFGGGGFGGGGAFGFGGGGGGGGGDFFFGCEFGDFGFCFGGGGGGG7DC@EFCEFGGGGFGFGGGGG@EGGGGGDFGFCGGGGG*;*;CCGGEGE=EC7CCFFGGGGGGFGG:3))
@M03364:276:000000000-BLYN8:1:1101:7293:6521 1:N:0:1
ACTCCTACGGGAGGCAGCAGTGGGGAATATTGCACAATGGGCGCAAGCCTGATGCAGCCATGCCGCGTGTGTGAAGAAGGCCTTCGGGTTGTAAAGCACTTTCAGCGAGGAGGAAGGTGGTGAACTTAATACGTTCATCAATTGACGTTACTCGCAGAAGAAGCACCGGCTAACTCCGTGCCAGCAGCCGCGGTAATACGGAGGGTGCAAGCGTTAATCGGAATTACTGGGCGTAAAGCGCACG
+
GGGGGGGGGGGGGGGGGGGGGGGGGGGGGGGGGGGGGGGGGGGGGGGGGGGGGGGGGGGGGGGGGGGGGGGGGGGGGGGGGGGGGGGGFGGGGGGGGGGGGGGGGGGGGGGGGGFGGFGGGGGGGGGGGGGGGGGGGGFGGFGGGGGGGGGGGGGGGGGGGGGGGGGGGGGGGGGGGGGGGGGGGGFGFGGGGEGGGGGGGCEEGGGGGGGDGEGG=CGGGGCG?FGGGGGGD<CEGGGGGCC7
@M03364:276:000000000-BLYN8:1:1101:20348:6547 1:N:0:1
ACTCCTACGGGAGGCAGCAGTGGGGAATATTGCACAATGGGCGCAAGCCTGATGCAGCCATGCCGCGTGTATGAAGAAGGCCTTCGGGTTGTAAAGTACTTTCAGCGAGGAGGAAGGCATTAAGGTTAATAACCTTAGTGATTGACGTTACTCGCAGAAGAAGCACCGGCTAACTCCGTGCCAGCAGCCGCGGTAATACGGAGGGTGCAAGCGTTAATCGGAATTACTGGGCGTAAAGCGCACG
+
GGGGGGGGGGGGGGGGGGGGGGGGGGGGGGGGGGFGGGGGGGGGGGGGGGGGGGGGGGGGGGGGGGGGGGGGGGGGGFGGGFGGGGGGFGDGGGGGGGGGGGGGGGGDGGGGGGGGEFCFEGGGGGGGGGGGGGGGGFFFGGBFGGGGGFGGGGGGGGGGGGGGGGGGGGGCFCFGGGGGGGGGGGGGFGGGGGDGEGGGGEGGGGGGGG?FGGGGGGGGGGGGGDGGGF=FGGEEGGGGGGGC
@M03364:276:000000000-BLYN8:1:1101:18019:6560 1:N:0:1
ACTCCTACGGGAGGCAGCAGTGGGGAATATTGCACAATGGGCGCAAGCCTGATGCAGCCATGCCGCGTGTGTGAAGAAGGCCTTCGGGTTGTAAAGCACTTTCATCGAGGAGGAAGGTGGTGAGCTTAATACGTTCATCAATTGACGTTACTCGCAGAAGAAGCACCGGCTAACTCTGTGCCAGCAGCCGCGGTAATACGGAGGGTGCAAGCGTTACTCGGAATTACTGGGCGTAAATCGAACG
+
<FGGGGFGGEGFECF;BFEFF<FDG7FGGFFGG9F<EEGFFGE7FGGGGGE<FGGEAFGGGFA@FCGCE=CF<EFCEFFFCFCFGFGGCFGGGGFFGFDFFG??,CFEDGCC?FEGDFFFF<5FDF4EE9FGGFFC3C<DD9,C?FCFG,>,3@=F+3@F,@DGFGGGGD:F7B,E,=EFG;;7CF,DCEGDEG**<;>EE5*BE8B5CE<F8=*:*4AC5=C=6C9F7FF*91:CG7*5*>C/
@M03364:276:000000000-BLYN8:1:1101:21991:6577 1:N:0:1
ACTCCTACGGGAGGCAGCAGTAGGGAATCTTCGGCAATGGACGAAAGTCTGACCGAGCAACGCCGCGTGAGTGAAGAAGGTTTTCGGATCGTAAAACTCTGTTGTTAGAGAAGAACAAGGATGAGAGTAACTGTTCATCCCTTGACGGTATCTAACCAGAAAGCCACGGCTAACTACGTGCCAGCAGCCGCGGTAATACGTAGGTGGCAAGCGTTGTCCGGATTTATTGGGCGTAAAGCGAGCG
+
GGGGGGGGGGGGGGGGGGGGGGGGGGGGGGGGGGGGGGGGFGGGGEGGGGGGGGGEGGGGGGGGGGGGGFGFGGGGGFGGFGGGGGGGGCGGGGFGGGFGGGGGGF9FGGGGGGFGGGGGGGG88FGFGGGGFEGFGGFFGGGGFGGGEFGGGFFFFGGGGGGFGGFFGGGGGGGF,:>FCGGGGC,>FGGEGEEGGG9E?CFGBFGGCFGFGGEEEEFGGGDG6:?FGFG5CDGGGC7CDDDD
@M03364:276:000000000-BLYN8:1:1101:14609:6585 1:N:0:1
ACTCCTACGGGAGGCAGCAGTAGGGAATCTTCGGCAATGGACGAAAGTCTGACCGAGCAACGCCGCGTGAGTGAAGAAGGTTTTCGGATCGTAAAACTCTGTTGTTAGAGAAGAACAAGGATGAGAGTAACTGTTCATCCCTTGACGGTATCTAACCAGAAAGCCACGGCTAACTACGTGCCAGCAGCCGCGGTAATACGTAGGTGGCAAGCGTTGTCCGGATTTATTGGGCGTAAAGCGAGCG
+
FGGGGGGGGGGGGGGGGGGFFGGGGGGGGGGGGGGGGGGGGGGGF7CFGGGGGGGGGGGGGGGGGGGGG=FGGFGGGGGGFGGGGGGDGGEGGGGGGGGGGGGGGGGGGGGGGGGGGGGGGGGGGGGGGGGGGGGGGGFFGGGGGGGCF7DFGGGGGGGGCFFGFFGGGGGGFGGDGGGG>EGCGGGFCGGGGGDGGGGGGGGDGGGGGGGGGGD=EGDEG5EEDGFFFGGGGDEGGGGG3DC7
@M03364:276:000000000-BLYN8:1:1101:15146:6606 1:N:0:1
ACTCCTACGGGAGGCAGCAGTAGGGAATCTTCGGCAATGGGGGCAACCCTGACCGAGCAACGCCGCGTGAGTGAAGAAGGTTTTCGGATCGTAAAACTCTGTTGTTAGAGAAGAACGTTAAGTAGAGTGGAAAGTTACTTAAGTGACGGTATCTAACCAGAAAGGGACGGCTAACTACGTGCCAGCAGCCGCGGTAATACGTAGGTCCCAAGCGTTGTCCGGATTTATTGGGCGTAAAGCGAGC
+
GGGGGGGGGGGGGGGGGGGGGGGGGGGGGGGGGGGGGGGGGGGGGGGGGGGGGGGGGGGGGGGGGGGGGGGGGGFGGGGGGGGGGGGGGGGGGGFGGFGGGGGGGGGGFFGGGGGGGGGGGGGGGGGGGGGGGGGGGGFGGGGGGGGGGGGGGGGGGGGGGGGGGGGGGGGGGGGGGGGGGGGGGGGGGGGGGGGGGGGGGGGGGGGGGGGGGGGEEGGGGGGGGGGGGGGGFDEGGGGGGGG3
@M03364:276:000000000-BLYN8:1:1101:17666:6657 1:N:0:1
ACTCCTACGGGAGGCAGCAGTGGGGAATATTGCACAATGGGCGCAAGCCTGATGCAGCCATGCCGCGTGTGTGAAGAAGGCCTTCGGGTTGTAAAGCACTTTTGGCGGGAACGAAAAGGTCCGTGCTAATACCATGGGCTGATGACGGTACCCGCAGAATAAGCACCGGCTAACTACGTGCCAGCAGCCGCGGTAATACGTAGGGTGCGAGCGTTAATCGGAATTACTGGGCGTAAAGAGTGCG
+
GGGGGGGGGGGGGGCGGGGGGGGGGGGGGGGGGGGGGGGGGGGGGGGGGGGGGGGGGGGGGGGGGGGGGGGGGGGGGGGGGGGFGGGGGGGGGGGGGGGGGGGGGGGGGCEGGGCGGGGGGGGGGGGDGGGEGGGGGGGGD?FGGGGGGFGGGGGGGGGGGGGGGGGGGGGGGGGCFGGGGGCFGGGGGGGGGEEGGGGGGGGGGGGGGGGGGCEGGGGGGGGGGGGGGGGDCDEEFC*CCCD<
@M03364:276:000000000-BLYN8:1:1101:8325:6681 1:N:0:1
ACTCCTACGGGAGGCAGCAGTGGGGAATATTGCACAATGGGCGCAAGCCTGATGCAGCCATGCCGCGTGTGTGAAGAAGGCCTTCGGGTTGTAAAGCACTTTCAGCGAGGAGGAAGGTGGTGAACTTAATACGTTCATCAATTGACGTTACTCGCAGAAGAAGCACCGGCTAACTCCGTGCCAGCAGCCGCGGTAATACGGAGGGTGCAAGCGTTAATCGGAATTACTGGGCGTAAAGCGCACG
+
GGGGGGGGGGGGGGGGGGGGGGGGGGGGGGGDGGGGGGGGGGGGGGGGGGGGGGGGGGGGGGGGGGGGGGGGGGGGGGGGGGGGGGGGGGGGGGCFGGGGGGCFGGG7FE:EEGGGGFGFGGGGGGGGGGGGGGGGGGGGGGGGGGGGGGGGGGGGGGGFGGGGGGGGGGDGGGGFFGGGGFGGGDGGGGGEGEC@C?FGGGGGGGGGGGGCGGGGGGGGEE5ECGGGGFFGGD5CFGGGGGG3
@M03364:276:000000000-BLYN8:1:1101:17605:6689 1:N:0:1
ACTCCTACGGGAGGCAGCAGTAGGGAATCTTCCACAATGGACGAAAGTCTGATGGAGCAACGCCGCGTGAGTGAAGAAGGTTTTCGGATCGTAAAACTCTGTTGTTGGAGAAGAATGTATCTGATAGTAACTGATCAGGTAGTGACGGTATCCAACCAGAAAGCCACGGCTAACTACGTGCCAGCAGCCGCGGTAATACGTAGGTGGCAAGCGTTGTCCGGATTTATTGGGCGTAAAGCGAGCG
+
GGGGGGGGGGGGGGGGGGGGGGGGGGGGGGGGGGGGGGGGGGGGGGGGGGGGGGGGGGGGGGGGGGGGGEGGGGGGGGGGGGGGGGGGGGGGGGGGGGGGGGGGGGGGGGGGGGEEGGGGGGGGGGGGGGGGGGGGGGGGGGGGGGGGGEGDFGGGGGGGGGGGGGGGDGGGGGGGGGGGGGGGGFGGGGGGGGGDGGGGGGGGFFFGFGGGGGGGGFGGGGGGGGGGGGGGGGGGGGGGGGDC
@M03364:276:000000000-BLYN8:1:1101:4931:6694 1:N:0:1
ACTCCTACGGGAGGCAGCAGTAGGGAATCTTCCACAATGGACGCAAGTCTGATGGAGCAACGCCGCGTGAGTGAAGAAGGTTTTCGGATCGTAAAGCTCTGTTGTTGGTGAAGAAGGATAGGAGCAGTAACTGGTTTCTATTTGACGGTAATCAACCAGAAAGTCACGGCTAACTACGTGCCAGCAGCCGCGGTAATACATAGGTGGCAAGCGTTGTCCGGATTTCTTGGGCGTAAAGCGAGCG
+
GGGGGGGGGGGGGGGGGGGFGGGGGGGGGFGGGGGGGGGGGGGGGGGGGGGFGGFGGGGGGGGGGEGGGGGGGGGGGGFGFCFGGGGGC@FGGGFGDFGGGGGGGGGGGGDEFEGGGCGDFFFFCFEGDGGGGGGF?FGGGGCADFGGGGGGGGGGGGGG8@FE;DGGGGGGGGGGGEGFCFGGGGGG8>EC5=B7BFC?FF9F,:CEFF5@GG5*:?FG=8EEC++@CFCFGGGGGDF<<CD)
@M03364:276:000000000-BLYN8:1:1101:11834:6701 1:N:0:1
ACTCCTACGGGAGGCAGCAGTAGGGAATCTTCCACAATGGACGAAAGTCTGATGGAGCAACGCCGCGTGAGTGAAGAAGGTTTTCGGATCGTAAAACTCTGTTGTTGGAGAAGAATGTATCTGATAGTAACTGATCAGGTAGTGACGGTATCCAACCAGAAAGCCACGGCTAACTACGTGCCAGCAGCCGCGGTAATACGTAGGTGGCAAGCGTTGTCCGGATTTATTGGGCGTAAAGCGAGCG
+
GGGGGGGGGGGGGGGGGGGGGGGGGGGGGGGGGGGGGGGGGGGGGGGGGGGGGGGGGGGGGGGGGGGGGGGGGGGGGGGGGGGGGGGGDGGGGGGGGGGGGGGGGGGGGGGGGGGGGGGGGGGFGGGGGGGGGGGGGGGFGGGGGGGGGGGGGGGGGGGGGGGGGGGGGGGDGGGGGGGGGGGGGGGGGGGGGGGGGFGGGGGGDGGFGGGGGGGCGGGGGGGGGGGGFGGGGGGGGGGGGGGG
@M03364:276:000000000-BLYN8:1:1101:11451:6702 1:N:0:1
ACTCCTACGGGAGGCAGCAGTAGGGAATCTTCCGCAATGGGCGAAAGCCTGACGGAGCAACGCCGCGTGAGTGATGAAGGGTTTCGGCTCGTAAAACTCTGTTATTAGGGAAGAACATATGTGTAAGTAACTGTGCACATCTTGACGGTACCTAATCAGAAAGCCACGGCTAACTACGTGCCAGCAGCCGCGGTAATACGTAGGTGGCAAGCGTTATCCGGAATTATTGGGCGTAAAGCGCGCG
+
GGGGGGGGGGGGGGGGGGGGGGGGGGGGGGGGGGGGGGGGGGGGGGGGGGGGGGGGGGGGGGGGGGGGGGGGGGGGGGGGGGGGGGGGGGGGGGGGGGGGGGGGGGGGGGGGGGGGGGGGGGFGGGGGGGGGGGGGGGGFGGGGGGGCGGGGGGGGGGGGGGGGGGGGGGGGGGGGGGGGGGGGGGGGGGGGGGGDGGGGGCGGFGGGGGGGGGGGGGGGGGGGGGGGGGGGGGGGGGGGGGGG
@M03364:276:000000000-BLYN8:1:1101:16627:6713 1:N:0:1
ACTCCTACGGGAGGCAGCAGTAGGGAATCTTCCACAATGGACGAAAGTCTGATGGAGCAACGCCGCGTGAGTGAAGAAGGTTTTCGGATCGTAAAACTCTGTTGTTGGAGAAGAACGTATTTGATAGTAACTGATCAGGTAGTGACGGTATCCAACCAGAAAGCCACGGCTAACTACGTGCCAGCAGCCGCGGTAATACTTAGGTGGCAAGAGTTGTCCGTATTTATTGGGCGTAAAGCGAGCG
+
FGGGGGFGGGGGGGGGGGFGGFFGGDGFEFF9FGGGGGGG,CFGGEGCFGGGGG?CFG@AFGGGGGGGGGGDFGFGG<FGF,EFGGGGGCFGGGGGGGGGGGFFGGGG=EF8FFFFG?F,:5C,EDGEDFA<FD?FFFC,,57:AFC=@DFFGDF,@CDF8:FGGCGGGCEEBFE;<8>FCDE84DFF78C>5:*12BC,,,>:=BC,*+C*<++5C++=*=67<++3A68*:/>*7:7)><1)
@M03364:276:000000000-BLYN8:1:1101:20389:6713 1:N:0:1
ACTCCTACGGGAGGCAGCAGTGGGGAATATTGCACAATGGGCGCAAGCCTGATGCAGCCATGCCGCGTGTATGAAGAAGGCCTTCGGGTTGTAAAGTACTTTCAGCGGGGAGGAAGGTGATGAACTTAATACGTTCATCAATTGACGTTACCCGCAGAAGAAGCACCGGCTAACTCCGTGCCAGCAGCCGCGGTAATACGGAGGGTGCAAGCGTTAATCGGAATTACTGGGCGTAAAGCGCACG
+
EFFGGGGGGGGGGGGGGGCFGCFGGGGGFFGFEFGF?FFGGGGGGEEGGGFDFGGGF<F,EFFGGGEFGCFFGC,FFGGGGGGGGGGGGGGGGFFGGGGGGGGGGGCBEGGGG:DGDGGGGGGFGGGGGGGGGGCDD=DGGCCFGG::7<FGFDCCGGFFGC7FGFCE@CFG7:<,2=FEC=FFCCGFEECGGGGG9;9CG58EGGGGGG:CEGD8C<EF==CFDFGG7?:5C75EFFCD5<<C
@M03364:276:000000000-BLYN8:1:1101:18866:6714 1:N:0:1
ACTCCTACGGGAGGCAGCAGTAGGGAATCTTCGGCAATGGACGAAAGTCTGACCGAGCAACGCCGCGTGAGTGAAGAAGGTTTTCGGATCGTAAAACTCTGTTGGTAGAGAAGAACGTTGGTGAGAGTGGAAAGCTCATCAAGTGACGGTAACTACCCAGAAAGGGACGGCTAACTACGTGCCAGCAGCCGCGGTAATACGTAGGTCCCGAGCGTTGTCCGGATTTATTGGGCGTAAAGCGAGC
+
GGGGGGGGGGGGGGGGGGGGFDGGGGGGGGGGGGGGGGGGGGGGGGGGGGGGGGGGGGGGGGGGGGGCEEEGGGGGGGGGGGGGGGGGGGGGGGDFGFFGGGGGGGGGGGGGGGGGGFGGGGGGGGGGGG=DDGGGGGGGGGGGGGGGGGGGGGGGFGGGGGGCFEFDGGGGGGGGG7FFGG@CGGGGGGGGGGCGDCFFEGCEEG9CGGGGGDEE5AFGCGDEECE7FFG5<DGGGF>7D><)
@M03364:276:000000000-BLYN8:1:1101:15455:6715 1:N:0:1
ACTCCTACGGGAGGCAGCAGTGGGGAATATTGGACAATGGGCGAAAGCCTGATCCAGCCATGCCGCGTGTGTGAAGAAGGTCTTCGGATTGTAAAGCACTTTAAGTTGGGAGGAAGGGCAGTAAGTTAATACCTTGCTGTTTTGACGTTACCAACAGAATAAGCACCGGCTAACTTCGTGCCAGCAGCCGCGGTAATACGAAGGGTGCAAGCGTTAATCGGAATTACTGGGCGTAAAGCGCGCG
+
GGGGGGGGGGGGGGGGGGFGGGGGGGGGGGGGGGGGFGGGGGGGGGGGGGGGGGGGGGGGGGGGGGGGGGGGGGGGGGGFGGGGGGGGGGGGGGGGFGGGGGGGGFGGGG@FGGGGGGGGGGGGGGGGGGGGGGGGGGGGGGGGCDGGGGGGGGGGGGGGGGGGGGFGGGGGGGFGGCGGGGGGGGGGGGGGGGGGGGGGGGGGGGGGGGGGGGGGGGGGGGGGGGGGGGGGDGGGGCCDGGGC
@M03364:276:000000000-BLYN8:1:1101:15032:6759 1:N:0:1
ACTCCTACGGGAGGCAGCAGTAGGGAATCTTCCACAATGGACGAAAGTCTGATGGAGCAACGCCGCGTGAGTGAAGAAGGTTTTCGGATCGTAAAACTCTGTTGTTGGAGAAGAACGTATTTGATAGTAACTGATCAGGTAGTGACGGTATCCAACCAGAAAGCCACGGCTAACTACGTGCCAGCAGCCGCGGTAATACGTAGGTGGCAAGCGTTGTCCGGATTTATTGGGCGTAAAGCGAGCG
+
GGGGGGGGGGGGGGGGGGGGGGGGGFGGGGGGGGGGGGGGGGGGGGGFGGGFGGGGGGEGGGGGGGGGGGGGGGGGGFGGCEFGGGGGGGGGGGGFFGGGGGFGGDGGGGGGGGGGGFFGGGGAEGGGGGGFGGGFFFGAFGGGGGGGGGFGGGGGGGGGGGGGGGGGDGFCFGGGGGGGGGGCEGGGF>CEGGGDFGGGFCFEGGGFGCFGEECC*AEGE*/=+;@E?FGFGGDEF:FGG:D5
@M03364:276:000000000-BLYN8:1:1101:8126:6768 1:N:0:1
ACTCCTACGGGAGGCAGCAGTAGGGAATCTTCGGCAATGGGGGCAACCCTGACCGAGCAACGCCGCGTGAGTGAAGAAGGTTTTCGGATCGTAAAACTCTGTTGTTAGAGAAGAACGTTAAGTAGAGTGGAAAGTTACTTAAGTGACGGTATCTAACCAGAAAGGGACGGCTAACTACGTGCCAGCAGCCGCGGTAATACGTAGGTCCCAAGCGTTGTCCGGATTTATTGGGCGTAAAGCGAGC
+
GGGGGGGGGGGGGGGGGGGGGGGGGGGGGGGGGGGGGGGGGGGGGGGGGGGGGGGGGGGGGGGGGGGGGGGGGGGGGGGGFGGGGGGGGGGGGGGFGGGGGGGGGGGGGGGGGGGGGAFFFGFFFFGEFGGGGGGGGGGGGFGGGGGGGGGGGGGGGGGGGGGGGGGGGGGGGGGGGGGGGGGGGGGGGGGGGGEEGGGFGFFGEFGGGGGGGGGGGGGGGGDGGCGGFGGGGDGGGGFF:DG<
@M03364:276:000000000-BLYN8:1:1101:20762:6787 1:N:0:1
ACTCCTACGGGAGGCAGCAGTGGGGAATATTGCACAATGGGCGCAAGCCTGATGCAGCCATGCCGCGTGTATGAAGAAGGCCTTCGGGTTGTAAAGTACTTTCAGCGGGGAGGAAGGTGAGTGGTTTAATACGCCATTCAATTGACGTTACCCGCAGAAGAAGCACCGGCTAACTCCGTGCCAGCAGCCGCGGTAATACGGAGGGTGCAAGCGTTAATCGGAATTACTGGGCGTAAAGCGCACG
+
GGGGGGGGGGGGGGEGGGGGGGGGGGGGGGGGGGGGGGGGGGGGGGGGGGGGGGGGGGGGGGGGGGGGGGGGGGGGGGGGGGGGGGGGGGGGGGGGGGGGGGGGGGGGGGGGGFGGGFGBDGGGFGGFDFGGGGGGGGGGGGGGGGGGGGGGGGGGGGDFGGGGGGGGGGGDGGGGGGGGGGG?GGGGGGGGGGG7FCGFGEGGGGGGGGGFECGGGGGGGGGGGGGGFGGGGDGGGGGGGGG5
@M03364:276:000000000-BLYN8:1:1101:19879:6793 1:N:0:1
ACTCCTACGGGAGGCAGCAGTAGGGAATCTTCGGCAATGGGGGCAACCCTGACCGAGCAACGCCGCGTGAGTGAAGAAGGTTTTCGGATCGTAAAACTCTGTTGTTAGAGAAGAACGTTAAGTAGAGTGGAAAGTTACTTAAGTGACGGTATCTAACCAGAAAGGGACGGCTAACTACGTGCCAGCAGCCGCGGTAATACGTAGGTCCCAAGCGTTGTCCGGATTTATTGGGCGTAAAGCGAGC
+
GGGGGGGGGGGGGGGGGFGGGEGGGGGGGGGGGGGGGGGGGGDGGGGGGGGGGGGGGGDFGGGGGGGGGGGGGGGGGGGGGGGGGGGGGGGGGFFGGGGGFGGGGFAFFFGGGGGGGFGGGGGGGGGCGGGGGGDFGGGF9FGGGGGDGGGGGGFFGGGGGGGGGCCCFGG*CEGGGGGGGFGGFFGGGGGGGGEEDGGGGFF8EE99C?FGGGGGDGCFDEC5CFFGGGGDGGGGGGGGGGG3
@M03364:276:000000000-BLYN8:1:1101:23189:6819 1:N:0:1
ACTCCTACGGGAGGCAGCAGTAGGGAATCTTCCGCAATGGGCGAAAGCCTGACGGAGCAACGCCGCGTGAGGGATGAAGGGTTTCGGCTCGTAAAACTCTGTTATTAGGGAAGAACATATGTGTAAGTAACTGTGCACATCTTGACGGTACCTAATCAGAAAGCCACGGCTAACTACGTGCCAGCAGCCGCGGTAATACGTCGGTGGCAAGCGTTGTCCGGATTTATTGGGCGTAAAGCGAGCG
+
GGGGGFGGGFGEGEFCEGGGGGGGGGGGGGGGDEGGFGGGGDEGGGEGFGGGGGGGGDGGGCCGGGFFE?C,BFGEG,?EEA?CEGG+?FFGGGFGFFGGCFFCFFGGGGGCEGGGGDGCFFFGGFGGGGGDGGCDGEGAFFFFCFFCGGGGFFFDFFGEGGGCFFCGDGGG7FEFGEFGGGGGGGGGGGGGGGGDGGFGC*3=BEGGGG58:;*?:EF=E*/:6F?FGFGGGGGGDDCDGDG3
@M03364:276:000000000-BLYN8:1:1101:14820:6854 1:N:0:1
ACTCCTACGGGAGGCAGCAGTAGGGAATCTTCCACAATGGACGAAAGTCTGATGGAGCAACGCCGCGTGAGTGAAGAAGGTTTTCGGATCGTAAAACTCTGTTGTTGGAGAAGAACGTATTTGATAGTAACTGATCAGGTAGTGACGGTATCCAACCAGAAAGCCACGGCTAACTACGTGCCAGCAGCCGCGGTAATACGTAGGTGGCAAGCGTTGTCCGGATTTATTGGGCGTAAAGCGAGCG
+
GGGGGGGGGGGGGGGGGGGGGGGGGGGGGGGGGGGGGGGGGGGDGGGGGGGGGGGGGGGGGGGGGGGGGGGGGGGGGGGGFGGGGGGGGGGGFGGGGGGGGGGGGGGGGGGGGGGGGGGFGGGGGGGGGGGGGGGGGGFFGGGGGGGGGGGGGGGGGGGGGGGGGGGGGGGGGGGGGGGGGGGGGGGGGGGGGGGGGGGGGGGGGGGGGGGGGGGGGGFEGGGDFGGGFGGDDGGGGFCDDGGC
@M03364:276:000000000-BLYN8:1:1101:19582:6862 1:N:0:1
ACTCCTACGGGAGGCAGCAGTGGGGAATTTTCCGCAATGGGCGAAAGCCTGACGGAGCAATGCCGCGTGGAGGTGGAAGGCCTACGGGTCGTCAACTTCTTTTCTCGGAGAAGAAACAATGACGGTATCTGAGGAATAAGCATCGGCTAACTCTGTGCCAGCAGCCGCGGTAAGACAGAGGATGCAAGCGTTATCCGGAATGATTGGGCGTAAAGCGTCTGTAGGTGGCTTTTCAAGTCCGCCG
+
GGGGGGGGGGGGGGGGGGGGGGGGGGGGGGGGGGGGGGGGGGGGGGGGGGGGGGGGGGGGGGGGGGGGGGGGEGGGGGGGGGGGGGGGGGGEEFDGGGGGGGGGGGGGGGGGGGGGGGGGGFGGGGGGGGGGGGG,DFFGGGGGGGGGGGGFGGGGGGGGGGGGGGGGGGGGGGGGGGDGGGGGGGFGGGGGGGGGGGEGGGGGGGGGGGGGGGGGGEGGGGGGGGGGGG8FFGFFGGGDDGGG
@M03364:276:000000000-BLYN8:1:1101:25812:6874 1:N:0:1
ACTCCTACGTGAGGCAGCAGTAGGGAATCTTCCGCAATGGGCGAAAGCCTGACGGAGCAACGCCGCGTGAGTGATGAAGGGTTTCGGCTCGTAAAACTCTGTTATTAGGGAAGAACAAATGTGTAAGTAACTGTGCACATCTTGACGGTACCTAATCAGAAAGCCACGGCTAACTACGTGCCAGCAGCCGCGGTAATACGTAGGTGGCAAGCGTTATCCGGAATTATTGGGCGTAAAGCGCGCG
+
GGGGGGGGG-CFF?F@7CDGGGGGCFFGGGGGGGGGD7FEGC:F@FFFFGGFGGGGGGGGGEGGGGGCCFGFGFFEA<C<FGGGGGDFDFFC:FDD,EDCFFFCEGGFCG8FFC8<,EFCGBFFDGGCGGGGGAEBAACFFGGFFGGFGDGCFGGFCFGGFFGGGGFGGCGGFC9,:EFFFCCFFGGGFEDEGGCEFFEFBBCBBCCC*98EGCDE=9:CE*:ECGFFGDFEGDGD3>FGGDD7
@M03364:276:000000000-BLYN8:1:1101:19110:6875 1:N:0:1
ACTCCTACGGGAGGCAGCAGTGGGGAATATTGCACAATGGGCGCAAGCCTGATGCAGCCATGCCGCGTGTGTGAAGAAGGCTTTCGGGTTGTAAAGCACTTTCAGCGAGGAGGAAGGTGGTGAACTTAATACGTTCATCAATGGACGTTACTCGCAGAAGAAGCACCGGCTAACTTCGTGCCAGCAGCCGCGGTAATACGGAGGGTGCAAGCGGTAATCGGAATTACTGGGCGTGAAGCGCACG
+
FFGGFFGGGGG;FGDEFGGGGGGGGGGGGGGGGGFE8FGFGEGDGG:FDFEEGGGGGGGCFFDFGGGGGGGGGGFFFGGG8,CFFGG7,B4BEGFGFFFGC9FFGEC+@FGEGGCEDGGF+D,,C,5B5C,?<DB8F,A,:5,,C,6>+@CCD3@<:E:@AFCFFC:F@CEGCFB;,8FFCC@,>D>,4CCEEC**?B+=**=CCBEGGF?5C*;C20+:****02+<+7CG79*1/0*<)99/
@M03364:276:000000000-BLYN8:1:1101:8275:6879 1:N:0:1
ACTCCTACGGGAGGCATCAGTAGGGAATCTTCCGCAATGGGCGAAAGCCTGACGGAGCAACGCCGCGTGAGTGATGAAGGGTTTCGGCTCGTAAAACTCTGTTATTAGGGAAGAACAAATGTGTAAGTAACTGTGCACGTCTTGACGGTACCTAATCAGAAAGCCACGGCTAACTACGTGCCAGCAGCCGCGGTAATACGTAGGTGGCAAGCGTTATCCGGAATTATTGGGCGTAAAGCGCGCG
+
GGGGGGGGGGGGGGGGFGGGGGGGGGGGGGGGGGGGGGGGGGGGGGGGGGGGGGGGGGGGGGGGGGGGGGGGGGGGGGGGGGGGGGGGGGGGGGGGGGGGGGGFGGGGGGGGGGGGGGGGGGGGGGGFGGGGGGGGGGGGGGGGGGGGGGGGGCFGGGGGGGGGGGGGGGGGGGGGGGGGGGGGGGGGGGGGGGGGGGGGGGGGGGGGFGGGGGGGFFGEEG=FFGGGGGGGGGGDGGFDGGGG
@M03364:276:000000000-BLYN8:1:1101:11921:6890 1:N:0:1
ACTCCTACGGGAGGCAGCAGTGGGGAATATTGGACAATGGGCGAAAGCCTGATCCAGCCATGCCGCGTGTGTGAAGAAGGTCTTCGGATTGTAAAGCACTTTAAGTTGGGAGGAAGGGCAGTAAGTTAATACCTTGCTGTTTTGACGTTACCAACAGAATAAGCACCGGCTAACTTCGTGCCAGCAGCCGCGGTAATACGGAGGGTGCAAGCGTTAATCGGAATTACTGGGCGTAAAGCGCACG
+
GGGGGGGGGGGGGGGGGGFGGGGGGGGGGGGGGGGGGGGGGGGGGGGGGGGGGGGGGGGGGGGGGGGEGGGGGGGGGGGGGGGGGGGGGGGGGGGGGGGGGGFFGGGGGGGGGGGGGGGGGGGGGGGGGGGGGGGGGGGGGGGGGGGGGGGGGGGGGGGGGGGGGGGGCEGGGGFGGGGGGGGGGFGGGGGGGGGGGFGGGGGGGGGGGFCFGGGGGGFFCCCFGGGFGGGGGGGEGFGGDGD<
@M03364:276:000000000-BLYN8:1:1101:18860:6892 1:N:0:1
ACTCCTACGGGAGGCAGCAGTAGGGAATCTTCCACAATGGGCGAAAGCCTGATGGAGCAACGCCGCGTGTGTGATGAAGGGTTTCGGCTCGTAAAACACTGTTGTAAGAGAAGAATGACATTGAGAGTAACTGTTCAATGTGTGACGGTATCTTACCAGAAAGGAACGGCTAACTACGTGCCAGCAGCCGCGGTAATACGTAGGTCCCAAGCGTTGTCCGGATTTATTGGGCGTAAAGCGAGCG
+
GGGGGGGGGGGGGGGGGGGGGGGGGGGGGGGGGGGGGGGGGGGGGGGGGGGGGGGGGGGGGGGGGGGGGGGGGGGGGGGGGGGGGGGGGGGGGGGGGGGGGGGGGGFGGGGGGGGGGGGGGGGFEGGGGGGGGGGGGGGGGGGGGGGGGGFGGGGGGGGGGGGGGGGGGGGGGGGGGGGGGGGGGGGGFGGGGGCDFGGFFFC7?9<EGGGFGGGGGGGGGGGGGGGGFDFFGGGGGGGGGGGD
@M03364:276:000000000-BLYN8:1:1101:6463:6924 1:N:0:1
ACTCCTACGGGAGGCAGCAGTGGGGAATATTGGACAATGGGCGAAAGCCTGATCCAGCCATGCCGCGTGTGTGAAGAAGGTCTTCGGATTGTAAAGCACTTTAAGTTGGGAGGAAGGGCAGTAAGTTAATACCTTGCTGTTTTGACGTTACCAACAGAATAAGCACCGGCTAACTTCGTGCCAGCAGCCGCGGTAATACGAAGGGTGCAAGCGTTAATCGGAATTACTGGGCGTAAAGCGCGCG
+
GGGGGGGGGGGGGGGGGGGGGGGGGGGGGGGGGGGGGGGGGGGGGGGGGGGGGGGGGGGGGGGGGGGGGGGGGGGGGGGGGGGGGGGGGGGGGGGGGGGGGGGGGGGGGGGGGGGGEGDFEFFGGGGGGGGGGGGGGGGFGGGGGGGGGGGGGGGGGGFGGGG9FGGGDEGGGGGGGDGFFGFGGGGGGGGGGEGGFGGGGGGGGGGGGGGGG>EGGGGGGGGGGGGGGGGGG<CCGGG53CGG
@M03364:276:000000000-BLYN8:1:1101:18175:6939 1:N:0:1
ACTCCTACGGGAGGCAGCAGTAGGGAATCTTCCGCAATGGGCGAAAGCCTGACGGAGCAACGCCGCGTGAGTGATGAAGGGTTTCGGCTCGTAAAACTCTGTTATTAGGGAAGAACATATGTGTAAGTAACTGTGCACATCTTGACGGTACCTAATCAGAAAGCCACGGCTAACTACGTGCCAGCAGCCGCGGTAATACGTAGGTGGCAAGCGTTATCCGGAATTATTGGGCGTAAAGCGCGCG
+
GGGGGGGGGGGGGGGGGGGGGGGGGGGGGGGGGGGGGGGGGGGGGGGGGGGGGGGGGGGGGGGGGGGGGEGGGGGGGGGGCGGGGGGGGGGGGGGGFGGGGGGGGGGGGGGFGGGGGGGGGGGGGGGGGGGGGGGGGGGGGGGGGGGGGGGGGGGGGGFFFGGGDGGDEEGGGGGGGGGGGGGFGFGGGGGGGGGGGGGGGGGGGGGGGGGGGGGGGGDEGGGGGFGGGCFFDGGGGGGGDCCD
@M03364:276:000000000-BLYN8:1:1101:26729:6945 1:N:0:1
ACTCCTACGGGAGGCAGCAGTAGGGAATCTTCCACAATGGACGAAAGTCTGATGGAGCAACGCCGCGCGAGTGAAGAAGGTTCTCGGATCGTAAAACTCTGTTGTTGGAGAAGAACGTATTTGATAGTAACTGCTCAGGTATTGACGGTATCCAACCAGAATGCCCCGGCTAACTACGTGCCAGCAGCCGCGGTAATACGTCGGTGCCAAGCTCTGTCCTGTTTTATTGGGCGTAAACCGACCC
+
@FGEEF9FCGGGEGGEGCFGGF<<C,,CEAF,<FE8<FC6@@FC@C:F@,CFF9E,@CDF8F@@++@+87C@=99,,99FCC,,9=BF==+:=,+<9,CBDFA<:ED,?A84,,4EF=4C,5,8B,CE?,@:5,E??,::?,::,5+@F@B<F3,@+>,,,,88:,8C<CFE7:AE7*3D7DF;8>F@FDEE*4*4,?E>G*8:*1*5++*/9+5A<+C+A++4;:F9F6C5CD=C**9)1)))
@M03364:276:000000000-BLYN8:1:1101:4438:6952 1:N:0:1
ACTCCTACGGGAGGCAGCAGTGGGGAATATTGCACAATGGGCGCAAGCCTGATGCAGCCATGCCGCGTGTGTGAAGAAGGCCTTCGGGTTGTAAAGCACTTTCAGCGAGGAGGAAGGTGGTGAGCTTAATACGTTCATCAATTGACGTTACTCGCAGAAGAAGCACCGGCTAACTCCGTGCCAGCAGCCGCGGTAATACGGAGGGTGCAAGCGTTAATCGGAATTACTGGGCGTAAAGCGCACG
+
GGGGGGGGGGGGGGGGGGGGGGGGGGGGGGGGGGGGGGGGGGGGGGGGGGGGGGGGGGGGGGGGGGGGGGGGGGGGGGGGFGGFFGGGGGGGGGGGGGGGGGGGGGGGGGGGGGGGGGGGGGGGGGGGFGGGGGGGGGGGGGGFFGGGGGGGGGGGGGGGGGGGGGGGGGGGGGGGGGGGGGGGGGGGGGGGGGDEGGGGGGGGGGGGGGGGGGGGGGFFGDGGCEFDFCGGGGGGGGGGGDGC
@M03364:276:000000000-BLYN8:1:1101:15915:6953 1:N:0:1
ACTCCTACGGGAGGCAGCAGTAGGGAATCTTCGGCAATGGACGAAAGTCTGACCGAGCAACGCCGCGTGAGCGATGAAGATCTTCGGATCGTAAAGCTCTGTCTTTAGGGATGATAATGACAGTACCTAAGGAGGAAGCCACGGCTAACTACGTGCCAGCAGCCGCGGTAATACGTAGGTGGCGCGCGTTATCCGGATTTATTGGGCGTAAAGGGAGCGTAGGCGGATACTTAAGTGGGATGTG
+
GGGGGGCGGGGGGGGGGGGGGFFGGCEFFEGGGGGGGGFFGGGGGG@FGGGFGC@:BF7FGGGGGDGGE7CFGGGGGDGGGGGFFGGDGEGG8FCFFFFGGGGGGGAFEFFGGGGCDFDGGGGGFGFGFCFGCFGGFGFGGGEEC>CAFFGFGGFFCCFGEFG7CEDCF@FFFCFGGGGGGG7:*=EGEE>EGCCEE*:999CC+@>CCE5C<78/:EEGGE=FGG=CEFGGGGGGFG4CDCGC
@M03364:276:000000000-BLYN8:1:1101:3557:7009 1:N:0:1
ACTCCTACGGGAGGCAGCAGTAGGGAATCTTCGGCAATGGACGAAAGTCTGACCGAGCAACGCCGCGTGAGTGAAGAAGGTTTTCGGATCGTAAAACTCTGTTGTTAGAGAAGAACAAGGATGAGAGTAACTGTTCATCCCTTGATGGTATCTAACCAGAAAGCCACGGCTAACTACGTGCCAGCAGCCGCGGTAATACGTAGGTGGCAAGCGTTGTCCGGATTTATTGGGCGTAAAGCGAGCG
+
GGCEFGFFCFGEEGGGGGDGGGGF7FFEFFEFGGGGGGGGGGGGEEE<FFGFGGGGCEDFGE@FGGGGGGGGGEGGGGEC4?FGGGGGGGGGGGGGFCGF9F@BFFGGEFFF@FFGGGGGFGFEDFGGGGGGCFCCCFFCFFDGG,@FGFFDGGGC8FFFG:FGGGGG+<:F7BFFGDG7EFGGGG6EGGGGGBEGEC;B<?>@<BFFFGGGECGGG7FEGD=C9FCC9FFFDDEEGCGGGD<)
@M03364:276:000000000-BLYN8:1:1101:7841:7026 1:N:0:1
ACTCCTACGGGAGGCAGCAGTGGGGAATATTGCACAATGGGCGCAAGCCTGATGCAGCCATGCCGCGTGTATGAAGAAGGCCTTCGGGTTGTAAAGTACTTTCAGCGGGGAGGAAGGGAGTAAAGTTAATACCTTTGCTCATTGACGTTACCCGCAGAAGAAGCACCGGCTAACTCCGTGCCAGCAGCCGCGGTAATACGGAGGGTGCAAGCGTTAATCGGAATTACTGGGCGTAAAGCGCACG
+
GGGGGGGGGGGGGGGGGGGGGGGGGGGGGGGGGGGGGGGGGGGGGGGGGGGGGGGGGGGGGGGGGGGGGGGGGGGGGGGGGGGGGGGGGGCFGGGGGGGGGGGGGFGGGGGGGGGGGGGGGGFGGGGGGGGGGGGGGG9FDGFGGGFEGGFGGGGGEFGFGFG7CGGGGGGDGCGGGGGGGGGGGGGFGGGGGGGDGFGGGEGGGGGGGCGGEEEEFFGGGDEGGGGGGGGGGGGGGGFCDGG3
@M03364:276:000000000-BLYN8:1:1101:23903:7028 1:N:0:1
ACTCCTACGGGAGGCAGCAGTAGGGAATCTTCGGCAATGGACGAAAGTCTGACCGAGCAACGCCGCGTGAGTGAAGAAGGTTTTCGGATCGTAAAACTCTGTTGTTAGAGAAGAACAAGGATGAGAGTAACTGTTCATCCCTTGACGGTATCTAACCAGAAAGCCACGGCTAACTACGTGCCAGCAGCCGCGGTAATACGTAGGTGGCAAGCGTTGTCCGGATTTATTGGGCGTAAAGCGAGCG
+
FGGGGGGGGGGGGGGGGGGGGCFGGGGGFGGGFGGGGGGGFGGEGGGCFGGGGGGGGGGGGGGGGGGGGGE9FGGGGGGGFGGGGGGDGDGGGGGDAFGGAFFGGGGGCGGGGGGGGGGF?5BFGCGGGGGGGFEEGFFGGGGGGGGGGG7DFGGGGECCFFFGGFGGGGGGGGFGFGDCFGFGGGGGGGGEGGCEGGGGGGGG995CEGFGGEGG*<CCEECGDGFGGGGGGGEGGGGGGGGG
@M03364:276:000000000-BLYN8:1:1101:24649:7056 1:N:0:1
ACTCCTACGGGAGGCAGCAGTAGGGAATCTTCGGCAATGGGGGCAACCCTGACCGAGCAACGCCGCGTGAGTGAAGAAGGTTTTCGGATCGTAAAACTCTGTGGTTAGAGAAGAACGTTAAGTAGAGTGGAAAGTTACTTAAGTGACGGTATCTAACCAGAAAGGGACGGCTAACTACGTGCCAGCAGCCGCGGTAATACGTAGGTCCCAAGCGTTGTCCGGATTTATTTGGCGTAAAGCGAGC
+
GGGGGGGGGGGGGGGGGGGGGFFFGGGGGGGGGGG@FGGGGGGGEGGGGGGGFFGGGDGDGGEGGGGGGGGGGG,CE8?F=,CFFGE7C:FGFFF9FFDFFG5,BADFFFGGGGG8CB=F7FGF<<BFFD<DF8FDE@F@DA9F<FGGGFGFGGGGG,EBFFGG,*<@F@CFEGGGGGGGGGGG7@8C7CEGC58CB?CFGEGFEF+?8@CF5A8CCGFGECCC80<:E+CCDDGC7*:>C5C)
@M03364:276:000000000-BLYN8:1:1101:20489:7082 1:N:0:1
ACTCCTACGGGAGGCAGCAGTAGGGAATCTTCGGCAATGGACGAAAGTCTGACCGAGCAATGCCGCGTGAGTGAAGAAGGTTTTCGGATCGTAAAACTCTGTTGTTAGAGAAGAACAAGGATGAGAGTAACTGTTCATCCCTTGACGGTATCTAACCAGAAAGCCACGGCTAACTACGTGCCAGCAGCCGCGGTAATACGTAGGTGGCAAGCGTTGTCCGGATTTATTGGGCGTAAAGCGAGCG
+
GGGGGGGGGGGGGGGGGGGGGGGGGGGGGGGGGGGGGGGGGGGGGCFFGGGGGGGGGGGGGGGGGGGGGGGDGGGGGGGGEGGGGGGGC@FFGGGGGGGGGGGCEFFGCFGGGGGGGGFGFFFFFGGGGGGGGGGCFFFAFGGGGGGGGGGFGGDGGGGGGGGGGGGDGGGEGGGGGEGFCFGGGGFGGDGEGEC8FGGGGGGGGGFFG9EFGEGGEFG5:8C*9@FFGFGGDGE5C7FGGG31
@M03364:276:000000000-BLYN8:1:1101:14294:7094 1:N:0:1
ACTCCTACGGGAGGCAGCAGTGGGGAATATTGCACAATGGGCGCAAGCCTGATGCAGCCATGCCGCGTGTATGAAGAAGGCCTTCGGGTTGTAAAGTACTTTCAGCGGGGAGGAAGGTGATAAAGCGAATACCTTTATCAATTGACGTTACCCGCAGAAGAAGCACCGGCTAACTCCGTGCCAGCAGCCGCGGTAATACGGAGGGTGCAAGCGTTAATCGGAATTACTGGGCGTAAAGCGCACG
+
FGGGGGGGGGGGGGGGGGGGGGGGGGGGGGGGGFFGFGGGGGGGGGGGGGGCGGGGGGGGGGGGGGGGGEFGGGGGFGGGGGGGGGGGGGGGFFGCFFGGGGGGGDGEGGFGG>CGDDF<FCFGGGGGGGGGGGFGGGF9FGGGGGGGGGGGDFGG7CFCGFG@FFGGGGGGGGGC@EC:@FCEB?F7FGGDECGGGGGGG8CEECC56CFFGEGGGGGGGG5=FGGGGGDCCGEE32:CDDG)
@M03364:276:000000000-BLYN8:1:1101:17333:7098 1:N:0:1
ACTCCTACGGGAGGCAGCAGTGGGGAATATTGCACAATGGGCGCAAGCCTGATGCAGCCATGCCGCGTGTATGAAGAAGGCCTTCGGGTTGTAAAGTACTTTCAGCGGGGAGGAAGGTGAGTGGTTTAATACGCCATTCAATTGACGTTACCCGCAGAAGAAGCACCGGCTAACTCCGTGCCAGCAGCCGCGGTAATACGGAGGGTGCAAGCGTGAATCGGAATTACTGGGCGTAAAGCGCACG
+
GGGGGGGGGGGGGGGGGGFFGGGFGBFGDGGGGGGGGGFDFGGGGEGGGGGGGGGGFFFGGGFGGEGGGGGGGGGGGGGGGGGGFGGEFGGGFGGGGGGGGGGGG9F@@FCFGGGGGGGGGGFDFFFGGGGDFDCFGGGCCFG<CFGG?FEGFCF>*3@:::F7<FGEGGEEG7>F@EGGGFCFFGGG>EBEGGCCFCEG5;CGGGDCF9E:CE*;/CFFEEGFGGGFCCGCG<EC77>D9CD)
@M03364:276:000000000-BLYN8:1:1101:13747:7103 1:N:0:1
ACTCCTACGGGAGGCAGCAGTGGGGAATATTGGACAATGGGCGCAAGCCTGATCCAGCCATACCGCGTGGGTGAAGAAGGCCTTCGGGTTGTAAAGCCCTTTTGTTGGGAAAGAAATCCAGCTGGCTAATACCCGGTTGGGATGACGGTACCCAAAGAATAAGCACCGGCTAACTTCGTGCCAGCAGCCGCGGTAATACGAAGGGTGCAAGCGTTACTCGGAATTACTGGGCGTAAAGCGTGCG
+
GGGGGGGGGGGGGGGGGGGGGGGGGGGGGGGGGGGGGGGGGGGGGGGGGGGGGGGGGGGGGGGGGGGGGGGGGGGGGGGGGGGFGGGGGGGGGGGGGGGGGGGGGGGGGEFFGGGGGGGGGGGGGGGGGGGGGGGGGGGGGGGGGGGGGFFGGGGGGGGGGGGGFGGGDC@FFFGGGGGGGGGGGGGGGGGGGGDGGGGGCGGGGGGGGGGFECEE=FGGGGGGGGFGGGGGGDGGGGGGDGCD
@M03364:276:000000000-BLYN8:1:1101:16214:7113 1:N:0:1
ACTCCTACGGGAGGCAGCAGTGGGGAATATTGCGCAATGGGGGGAACCCTGACGCAGCCATGCCGCGTGAATGAAGAAGGCCTTCGGGTTGTAAAGTTCTTTCGGTATTGAGGAAGGTTGGTATGTGAATAGCATGCCAAATTGACGTTAGATACAGAAGAAGCACCGGCTAACTCCGTGCCAGCAGCCGCGGTAATACGGAGGGTGCGAGCGTTAATCGGAATGACTGGGCGTAAAGGGCACG
+
GGGGGGGGGGGGGGGGGGGGGGGGGGGGGGGGGGGGGGGGGGGGGGGGGGGGGGGGDGGGGGGGGGGGGGGGGGGGGGGGGGGGGGGGGGGGGGGGGGGGGGGGGGGGGGGGGGEFGGGGGGGGGGGGGGGGGGFCGGGGGGGGGGGGGGGGGGGGGGGGGGGGGGGGGGGGGGGGGGGGGGGGGGGGGGGGGGGGGGGGGGGGGEGGGGGGGEECCGGGDEGGGGGGGFGGGGGEFGGGDGGD
@M03364:276:000000000-BLYN8:1:1101:15389:7115 1:N:0:1
ACTCCTACGGGAGGCAGCAGTAGGGAATCTTCCACAATGGACGCAAGTCTGATGGAGCAACGCCGCGTGAGTGAAGAAGGTTTTCGGATCGTAAAGCTCTGTTGTTGGTGAAGAAGGATAGAGGTAGTAACTGGCCTTTATTTGACGGTAATCAACCAGAAAGTCACGGCTAACTACGTGCCAGCAGCCGCGGTAATACGTAGGTGGCAAGCGTTGTCCGGATTTATTGGGCGTAAAGCGAGCG
+
FGGGGGGFFGGGGGDFFGGGGFGGGGGGGGFEE<FEFEFGEGG7@FGFGDGDGGDEFGGFCFGGGGGGECFGGGGGG<FFF?FFGEGFG7BFFEDG9EFCFFFAFBEFFBE<FE,?F<A<FBFGF9AFGFGGGGFGGFGCD<F?<FFGGGEF,@FGACFC@DFG9FGEEEEGGGGGGGFFGCFGF8@CC81>EE5ECFCFCFGG;C*2=@*8CGCE*9+AC*;CA>EG?FCGDDGGFG7DC7G<
@M03364:276:000000000-BLYN8:1:1101:18095:7117 1:N:0:1
ACTCCTACGGGAGGCAGCAGTGGGGAATATTGCACAATGGGCGCAAGCCTGATGCAGCCATGCCGCGTGTATGAAGAAGGCCTTCGGGTTGTAAAGTACTTTCAGCGGGGAGGAAGGTGATAAAGCGAATACCTTTATCAATTGACGTTACCCGCAGAAGAAGCACCGGCTAACTCCGTGCCAGCAGCCGCGGTAATACGGAGGGTGCAAGCGTTAATCGGAATTACTGGGCGTAAAGCGCACG
+
GGGGGGGGGGGGGGGGGGGGGGGGGGGGEFGGFGGGGGGGGGGEGGGGGGGGGGGGGGGGGGGGGGGGGGGGGGGGGGGGCFGGGGGFGGGGGGGGFGGGGGFGFFCGGGEGGGGGGGGCFDBGGFG@FF7EBFDCGGGCGGGGGGGEGGGGFGCCGEFAFGGGGCGGGGGGGGGCCGGEGGGGGGGGGGGDGGGEGGGGDGGGGGGGGGGGGGGEGFGGGGGGGGFGGGGGGGGG:CGGD<D<
@M03364:276:000000000-BLYN8:1:1101:25023:7138 1:N:0:1
ACTCCTACGGGAGGCAGCAGTGGGGAATATTGCACAATGGGCGCAAGCCTGATGCAGCCATGCCGCGTGTATGAAGAAGGCCTTCGGGTTGTAAAGTACTTTCAGCGGGGAGGAAGGTGATAAAGCGAATACCTTTATCAATTGACGTTACCCGCAGAAGAAGCACCGGCTAACTCCGTGCCAGCAGCCGCGGTAATACGGAGGGTGCAAGCGTTAATCGGAATTACTGGGCGTAAAGCGCACG
+
GGGGGGFGGGGGGGGGDGGGFCGGGGGGFGGGGGGGGGG?FGGGGGGGGGGGGGGGGGGGGGGGGGGGGGGGGGGFGGGGGGGGGGGGGGGGFGGGGGGGGGGGGGGGGGCGGGGGGGGGGGGGGGGGCGGGGGGGGGGGGGGGGFGGGGGGFGGGEEFGGGGGGGGGEEGGGGGGGDGGGGGGGGFGGGGGDGCEGCFFGDGGGGGGGGGGGGGGGGGGGGCGGDCF77EGGCGGGGGG33>7
@M03364:276:000000000-BLYN8:1:1101:23139:7163 1:N:0:1
ACTCCTACGGGAGGCAGCAGTAGGGAATCTTCGGCAATGGACGAAAGTCTGACCGAGCAATGCCGCGTGAGTGAAGAAGGTTTTCGGATCGTAAAACTCTGTTGTTAGAGAAGAACAAGGATGAGAGTAACTGTTCATCCCTTGACGGTATCTAACCAGAAAGCCACGGCTAACTACGTGCCAGCAGCCTCGGTAATACGTAGGTGGCAAGCGTTGTCCGGATTTATTGGGCGTAAAGCGAGCG
+
GGGGGGGGGGGGGGGGGGEGGGGGGGGGGGGGFGGGGGGGGGGGGGGFGG9FGGGGGGGGGCFGGGGEGGGGFGGGGGGGFGGFGGGGGGGGGGGGCGGGGGGGGGGGGGGGGGGGGGGGGDFGGGGGGGGGGGFGGGGGGGGEGGDGGGFFGGGGGGGGGGGGGGGCCGGGGGGGGEGGGGGGGG6CEFGGGG>CFGGGGG>EGGGGGGGGGGGGEGGGGGEG?C9CGEFF:8EGGGGGGGGD
@M03364:276:000000000-BLYN8:1:1101:13532:7186 1:N:0:1
ACTCCTACGGGAGGCAGCAGTAGGGAATCTTCCGCAATGGGCGAAAGCCTGACGGAGCAACGCCGCGTGAGTGATGAAGGGTTTCGGCTCGTAAAACTCTGTTATTAGGGAAGAACAAATGTGTAAGTAACTGTGCACATCTTGACGGTACCTAATCAGAAAGCCACGGCTAACTACGTGCCAGCAGCCGCGGTAATACGTAGGTGGCAAGCGTTATCCGGAATTATTGGGCGTAAAGCGCGCG
+
GGGGGGGGGGGGGGGGGGGGGGGGGGGGGGGGFGGGGGGGGGGGGGGGGGGGGGGGGGGGGGGGGGGGGGGGGGGGGGGGGGGGGGGGGGGGGGGGGGGGGGGFGGGGFGGGGGGGGGGGGGGGGCEGGGGGGGGGGGGGGGGGGFGGGGGGGGGGGGFFGGGGGGGGC@FGGGGGGGGFFCGGGGGGCEGGGGDGGGGGGGFCFFGGGGGGGGG5CFGGGGCFGGGGGFGGGGGGGGGGGGDG
@M03364:276:000000000-BLYN8:1:1101:13038:7199 1:N:0:1
ACTCCTACGGGAGGCAGCAGTAGGGAATCTTCGGCAATGGGGGTAACCCTGACCGAGCAACGCCGCGTGAGTGAAGAAGGTTTTCGGATCGTAAAACTCTGTTGTTAGAGAAGAACGTTAAGTAGAGTGGAAAGTTACTTAAGTGACGGTATCTAACCAGAAAGGGACGGCTAACTACGTGCCAGCAGCCGCGGTAATACGTAGGTCCCAAGCGTTGTCCGGTTTTATGGGGCGTAAAGCGAGC
+
GGGGGGGGGGGGGGGGGGGGGGGGGGGGGGGGGFGGGGGGGFGGGGGGGGGGGGGGGGGGGGGGGGGGGGGGGGGGGGGGGGGGGGGGGGGGGGGGGGGGGGGGGGGGGGGGGGGGGFFFDFGGGGGGEFGFFGGGGCFCB<FGFGGGDFGGGGGGGCFDFGGGGECCFF7>FCBCDFGGGG*CFFGGGGEEGGBEEC?+8<CEGCFG8FFGGGG5*:FFGG*1CC0A+2://9EEGDGF5<D)
@M03364:276:000000000-BLYN8:1:1101:18999:7199 1:N:0:1
ACTCCTACGGGAGGCAGCAGTAGGGAATCTTCGGCAATGGGGGGAACCCTGACCGAGCAACGCCGCGTGAGTGAAGAAGGTTTTCGGATCGTAAAGCTCTGTTGTTAATCAAGAACGTTGAGAAGAGTGGAAAGTTTCTCAAGTGACGGTAATTAACCAGAAAGGGACGGCTAACTACGTGCCAGCAGCCGCGGTAATACGTAGGTCCCGAGCGTTGTCCGGATTTATTGGGCGTAAAGCGAGC
+
GGGGGGGGGGGGGGGGGGGGGGGGGGGGGGGGGGGGGGGGGGGGGGGGGGGGGGGGGGGGGGGGGGGGGGGGGGGGGGGGGGGGGGGGGGGGGGGGGGGGGGGGGGGGGGGGGGGGGGGGGGGGGGGGGGGGGGGGGFGGGGGGGGGGGGGGGGGGGGGGGGGGGEGGGGGGGGGGGGGG6FGGEGGFFECGGGGGGGGGGGGGGGFECGGGGGEGDEGFGGGEGCFGGGGFGGGGGGGGGDG3
@M03364:276:000000000-BLYN8:1:1101:19560:7203 1:N:0:1
ACTCCTACGGGAGGCAGCAGTAGGGAATCTTCGGCAATGGGGGCAACCCTGACCGAGCAACGCCGCGTGAGTGAAGAAGGTTTTCGGATCGTAAAACTCTGTTGTTAGAGAAGAACGTTAAGTAGAGTGGAAAGTTACTTAAGTGACGGTATCTAACCAGAAAGGGACGGCTAACTACGTGCCAGCAGCCGCGGTAATACGTAGGTCCCAAGCGTTGTCCGGATTTATTGGGCGTAAAGCGAGC
+
GGGGGGGGGGGGGGGGGGFGGGGGGGGGGGGGGGGGGGGGGGGGGGGGGGGGGGGGGGGGEEGGGGGGGGGFGGGGGGGGGGGGGGGGEGGGDGGGGGGGGGGGGGGGGGGGGGGGGFGEFGGFGFGGGGFFGGGGGGGGGGGGGFGGGGGGGFGGGGGCGGGGGGG7FGGGGGGGGGGGGGGGGGGGGGGGGGGGGGGGGGGGGGGEFGGFFGGGGEGGGGGGDGFGG?FGFGGGGGG*>DG3
@M03364:276:000000000-BLYN8:1:1101:4960:7205 1:N:0:1
ACTCCTACGGGAGGCAGCAGTAGGGAATCTTCGGCAATGGACGAAAGTCTGACCGAGCAACGCCGCGTGAGTGAAGAAGGTTTTCGGATCGTAAAACTCTGTTGTTAGAGAAGAACAAGGACGTAAGTAACTGTACGTCCCCTGACGGTATCTAACCAGAAAGCCACGGCTAACTACGTGCCAGCAGCCGCGGTAATACGTAGGTGGCAAGCGTTGTCCGGATTTATTGGGCGTAAAGCGAGCG
+
GGGGGGGGGGGGGGGGGGGGGGGGGGGGGGGGGGGGGGGGGGGGGGGGGGGGGGGGGGGGGGGGGGGGGGGEFGGGGGGGGGGGGGGGGCGGGGGGFGGG<FFF<FFGDFGGGGGGGGGGFGGGGGGFGGGGGGEFGGGGGGFGGGGGFFGGGGGGGGGGGGGGGF:@FGGGGGGGGGGGCGFFGGGGGGGGGGCEGGFGFDGGGFGCFGGGGG*:EGGGGGCE@7<CEGFGGGGGGGGDDGC<
@M03364:276:000000000-BLYN8:1:1101:22676:7223 1:N:0:1
ACTCCTACGGGAGGCAGCAGTAGGGAATCTTCCACAATGGACGCAAGTCTGATGGAGCAACGCCGCGTGAGTGAAGAAGGTTTTCGGATCGTAAAGCTCTGTTGTTGGTGAAGAAGGATAGAGGCAGTAACTGGTCTTTATTTGACGGTAATCAACCAGAAAGTCACGGCTAACTACGTGCCAGCAGCCGCGGTAATACGTAGGTGGCAAGCGTTGTCCGGATTTATTGGGCGTAAAGCGAGCG
+
FGGGGGGGGGGGGGGGGGGGGGGGGGGGGGGGGGGGGGGGGGGGGGGDEGGGGGGGGGGGGGGGGGGGGGGGGGGGGGGGGGGGGGGGGGGGGGGGGGGGGGGGFGGGGGGGGGGGGGGGGGGGGGGGGGGGGGGGGDEGGFGGGGGGGCFGGGGGGGG?FFGGGGGGGGGGGGGGGGGGGGGGGGGGGGGGGGGGGGGGGGGCFGGGFCEGGGGGGGFGGGGGGGGGGGGGGGEGFGGGGDD<
@M03364:276:000000000-BLYN8:1:1101:17167:7227 1:N:0:1
ACTCCTACGGGAGGCAGCAGTAGGGAATCTTCCACAATGGACGAAAGTCTGATGGAGCAACGCCGCGTGAGTGAAGAAGGTTTTCGGATTGTAAAACTCTGTTGTTGGAGAAGAATGTATCTGATTGTAACTGATCAGGTAGTGACGGTATCCAACCAGAAAGCCACGGCTAACTACGTGCCAGCAGCCGCGGTAATACGTAGGGGGCAAGCGTTGTCCGGCTTTATTGGGCGTAAAGCGAGCG
+
FFF<FCFFBFDFEFGGG@DF<,CAFDFGGGCFAFE,CE@FFFECGEFFF9CC,CCCAF@8@FGDGGF>@=BCECE9FFFFFFDFGGG=BF@FCG,CFD<EEEEFFFGGFFGGG?FGFDF?<FGFF,CA9FDGFFG95CBFFGFA<<FCGGGFA,,8@FFGGDAE8,,><FF33:EEGGGC*3;8:7,,@CDCCECCCC;CGBF**485CGCF=EDE7++CE**100<CFC5*>75CC:CCCC)/
@M03364:276:000000000-BLYN8:1:1101:4327:7230 1:N:0:1
ACTCCTACGGGAGGCAGCAGTAGGGAATCTTCCACAATGGACGAAAGTCTGATGGAGCAACGCCGCGTGAGTGAAGAAGGTTTTCGGATCGTAAAACTCTGTTGGTGGAGAAGAATGTATCTGATAGTAACTGATCAGGTAGTGACGGTATCCAACCAGAAAGCCACGGCTAACTACGTGCCAGCAGCCGCGGTAATACGTAGGTGGCAAGCGTTTTCCGGATTTTTTGGGCTAAAAGCGAGCG
+
GGGGGGGGGGDEGGGGGGFFGGGGGGGGGGGCFGGFGGGGGGGGBFGFGGGGGGGGGGGGGGFGGGGGGGGGGGGGGGGGGGGGGGGGG7FGGGGDGFGGDFGF8=FG+EG?FGGGGFGGGGGGG<FEBEFGGFGGGFGCFFFFFGG@FGFGGGGGDGGGGGGGGGGGGGGGGGGFGGGEGGGGGGGGGGGGGGG7C@CFBEGG,2BFG6:*?E=*2=07**3=C7:8CGE/**0<*:5/*1)/
@M03364:276:000000000-BLYN8:1:1101:18602:7232 1:N:0:1
ACTCCTACGGGAGGCAGCAGTAGGGAATCTTCCGCAATGGGCGAAAGCCTGACGGAGCAACGCCGCGTGAGTGATGAAGGGTTTCGGCTCGTAAAACTCTGTTATTAGGGAAGAACATATGTGTAAGTAACTGTGCACATCTTGACGGTACCTAATCAGAAAGCCACGGCTAACTACGTGCCAGCAGCCGCGGTAATACGTAGGTGGCAAGCGTTATCCGGAATTATTGGGCGTAAAGCGCGCG
+
GGGGGGGGGGGGGGGGGGGGGGGGGGGGGGGGGGGGGGGGGGGGGGGGGGGGGGGGGGGGGGGGGGGGGGGGGGGGGGGGGGGGGGGGGGGGEFGFGGGGGGGGGGGGGGFGGGGGGGFCGGGGGGGGGGGGGGGGGFGGGGGGFGGGGGCGGGGGGGGGGGGGCGGGGGGGGGGGGGGGGFCFGGFGG5EGGGGGGGGFBFEGFGGGGGG*AEEDGFGGG;EFFGGGFGGCGDGCGCCDGGGG
@M03364:276:000000000-BLYN8:1:1101:8062:7264 1:N:0:1
ACTCCTACGGGAGGCAGCAGTAGGGAATCTTCGGCAATGGACGAAAGTCTGACCGAGCAACGCCGCGTGAGTGAAGAAGGTTTTCGGATCGTAAAACTCTGTTGTTAGAGAAGAACAAGGATGAGAGTAACTGTTCATCCCTTGACGGTATCTAACCAGAAAGCCACGGCTAACTACGTGCCAGCAGCCGCGGTAATACGTAGGTGGCAAGCGTTGTCCGGATTTATTGGGCGTAAAGCGAGCG
+
GGGGGGGGGGGGGGGGGGCGGGGGGGGGGGGGGGGGGGGGGGGGGGGGGGGGGGGGGGGGGGGGGGGGGGGGGGGGGGGGGGGGGGGGGGGGGGGGGGGGGGGGGGGGFGGGGGGCGGGGCDFGGFGDFEFGGGGGGGGGGGFGGGGGGGGGGGGGDGGGGFGGGGGGGGDCFGGGGGGDGFGGGCC@DEEGEGGGGGGGGGFGG?FGGCCFGEEEGGFEGC/:F?FGGE5*/CEEFG:7DDGC
@M03364:276:000000000-BLYN8:1:1101:24568:7270 1:N:0:1
ACTCCTACGGGAGGCAGCAGTGGGGAATATTGCACAATGGGCGCAAGCCTGATGCAGCCATGCCGCGTGTATGAAGAAGGCCTTCGGGTTGTAAAGTACTTTCAGCGGGGAGGACGGGATGAGCCTTAATACGGCTCGTCATTGACGTTACCCGCAGAAGAAGCACCGGCTAACTCCGAGCCAGCAGCCGCGGTAATACGGAGGGTGCAAGCGTTAAGCGGAATTACTGGGCGTAAAGCGCACG
+
9FFFGG9EFFGGEEE7FGEFFGCEGGDFDFGCDGGFGGFGGGGGGGGGGG,CFGGGGFGGFFGF+CEGGC@FFGG<<CFGEGCFFFGDFEGF9<EFFGGGGGFAFG>FGGGGGG+@B7FFGGFGGGFFGGGG7FGGDE3C@F9CFGGEG>FFGGGC:>CF7C,<:FGCCFCFGGFGGGGGG*<@CFGDGGG58:E5<9C>E*:5EEEEF9@GC8E=*3?E5C?C8CFFCFG=CD55C>CDGGG5
@M03364:276:000000000-BLYN8:1:1101:19201:7276 1:N:0:1
ACTCCTACGGGAGGCAGCAGTAGGGAATCTTCGGCAATGGACGAAAGTCTGACCGAGCAACGCCGCGTGAGTGAAGAAGGTTTTCGGATCGTAAAACTCTGTTGTTAGAGAAGAACAAGGATGAGAGTAACTGTTCATCCCTTGACGGTATCTAACCAGAAAGCCACGGCTAACTACGTGCCAGCAGCCGCGGTAATACGTAGGTGGCAAGCGTTGTCCGGATTTATTGGGCGTAAAGCGAGCG
+
GGGGGGGGGGGGGGGGGGGGGGGGGGGGGGGGGGGGGGGGGGGGGGGGGGGGGGGGGGGGGGGGGGGGGGGGGFGGGGGGGGGGGGGGGGGGGGGGGGGGGGGGGGGGGGGGGGGGGGG8EGGGGGGGGGGGGGGGGGGFCFFFGGGGGG?DGGCFGGGGGGGGFGGGGGGGGGGGGGGGGGGGGGGGGGGEGGGGGGGGGCC8EGGGGGFGGGEGGGGGGGGGGGGGGGGGGGDGGGFDGGGD
@M03364:276:000000000-BLYN8:1:1101:22786:7305 1:N:0:1
ACTCCTACGGGAGGCAGCAGTAGGGAATCTTCGGCAATGGACGAAAGTCTGACCGAGCAACGCCGCGTGAGTGAAGAAGGTTTTCGGATCGTAAAACTCTGTTGTTAGAGAAGAACAAGGACGTTAGTAACTGAACGTCCCCTGACGGTATCTAACCAGAAAGCCACGGCTAACTACGTGCCAGCAGCCGCGGTAATACGTAGGTGGCAAGCGTTGTCCGGATTTATTGGGCGTAAAGCGCGCG
+
FGGGGGGGGGGGGGGGGGGGG9FGGGGGGGGC@CGGGGGGGGGGEGGGGGGFCAFGGGGGGGGGGGGGGD@EFGDGGGGGG9FGGGGFGGGGGGG9B?FGGGGGFFGFFEFCGGGGGGCFCFC><FCFFF,:?BFEEG7FDBFGGGGGGGGGFFGGFGFCFFGGD7<FGGGDGGGGGGGGGGGGGGGGGGGGGGGGCFGG99CG;9CF>EGGG8ECE7CEG**2<C:<EFFDGDGGFFCG))97
@M03364:276:000000000-BLYN8:1:1101:21381:7323 1:N:0:1
ACTCCTACGGGAGGCAGCAGTGGGGAATATTGCACAATGGGCGCAAGCCTGATGCAGCCATTCCGCGTGTGTGAAGAAGGCCTTCGGGTTGTAAAGCACTTTCAGCGAGGAGGAAGGTGGTGAGCTTAATACGTTCATCAATTGACGTTACTCGCAGAAGTAGCACCGGCTAACTCCGTGCCAGCAGCCGCGGTAATACGGAGGGTGCAAGCGTTAATCGGAATTACTGGGCGTAAAGCGCACG
+
GGGFE9FFGGDDGGG7;F@FGGGGGDGGDG9FGDFGGGGGGGGDE@BEEFDFGGFF@@<FA,CCEECCFGFGGGFCFFFGGGGGGGG>FCFGFFFGGGFGGEGFGF7@FC+CCCCFG<E@CFGFFFFGGGGGGFFGGCCFAFG,?,CFGGBBGGGGECBC@FCACGFGGGGGGGCCFGGGEGGFGCFCFGGGGGCGGGGGCC:788CEFCCFECEC>CCCGG*:AFGGCFGGDGGGFGCDCD>)
@M03364:276:000000000-BLYN8:1:1101:10536:7348 1:N:0:1
ACTCCTACGGGAGGCAGCAGTAGGGAATCTTCGGCAATGGGGGCAACCCTGACCGAGCAACGCCGCGTGAGTGAAGAAGGTTTTCGGATCGTAAAACTCTGTTGTTAGAGAAGAACGTTAAGTAGAGTGGAAAGTTACTTAAGTGACGGTATCTAACCAGAAAGGGACGGCTAACTACGTGCCAGCAGCCGCGGTAATACGTAGGTCCCAAGCGTTGTCCGGATTTATTGGGCGTAAAGCGAGC
+
GGGGGGGGGGGGGGGGGGGGGGGGGGGGGGGGGGGGGGGGGGGGGGGGGGGFFEGGEGGGGGGGGGDBFGGGGGGGGGGGFGGGGGGDGGGGGGGGGGGGGGGGGCDFGGGGGGGGGGGGFGGGGGGEFGGGGGGFFFDFFGGFGGGEFGGGGGGECGGGGGGGFEGGGEGGGFGGGGGFGGGGFGGFGGGGGGCEDEGGGGFFGGGFGGC8FEGDGGGGGG5C?CEGGFGG:DEECDDGGGG7
@M03364:276:000000000-BLYN8:1:1101:12694:7350 1:N:0:1
ACTCCTACGGGAGGCAGCAGTAGGGAATCTTCCGCAATGGGCGAAAGCCTGACGGAGCAACGCCGCGTGAGTGATGAAGGGTTTCGGCTCGTAAAACTCTGTTATTAGGGAAGAACAAACGTGTAAGTAACTGTGCACGTCTTGACGGTACCTAATCAGAAAGCCACGGCTAACTACGTGCCAGCAGCCGCGGTAATACGTAGGTGGCAAGCGTTATCCGGAATTATTGGGCGTAAAGCGCGCG
+
GGGGGGGGGGGGGGGGGGGGGGGGGGGGGGGGGGGGGGGGGGGGGGGGGGGGGGGGGGGGGGGGGGGGGGGGGGGGGGGGGGGGGGGC<CGEGGGGGGGGGGGGGGGGGGGGGGGGGGGGGFGGDDGFGGGGGGGGGGGGBFGGGGGEFGDGGGGGGEGGFFEFGGGGGGGGGGGFFGGGGGGGGGGFGGDGGGEEF?;BFGGGGGGGGGGGGGGGGFGGGGGGGGGGGGGGGGGGGGGGDDGG
@M03364:276:000000000-BLYN8:1:1101:7369:7372 1:N:0:1
ACTCCTACGGGAGGCAGCAGTGGGGAATATTGCACAATGGGCGCAAGCCTGATGCAGCCATGCCGCGTGTATGAAGAAGGCCTTCGGGTTGTAAAGTACTTTCAGCGGGGAGGAAGGGGTGAGCCTTAATACGGTTCGTCATTGACGTTACCCGCAGAAGAAGCACCGGCTAACTCCGTGCCAGCAGCCGCGGTAATACGGAGGGTGCAAGCGTTAATCGGAATTACTGGGCGTAAAGCGCAC
+
GGGGGGGGGGGGGGGGGGGGGGGGGGGGGGGGGGGGGGGGGGGGGGGGGGGGGGGGGGGGGGGGGGGGGGGGGGGGGGGGGGGGGGGGGGGGGGGGGGGGGGGGGGGGGGGGGGGGGGGGGGGGGGGGGGGGGGGEFGFGGGGGGGG@GGGGGGGGGGGGGGGGGGGGGGGGGGGGGGGGGGGGGGGGGGGGGGGGGGGGGCGGGGGGGGGGGGDEGGGGGGGGGGGGGGGGGGGCFFGCDDG
@M03364:276:000000000-BLYN8:1:1101:8453:7386 1:N:0:1
ACTCCTACGGGAGGCAGCAGTGGGGAATATTGCACAATGGGCGCAAGCCTGATGCAGCCATGCCGCGTGTGTGAAGAAGGCCTTCGGGTTGTAAAGCACTTTCAGCGAGGAGGAAGGTGGTGAACTTAATACGTTCATCAATTGACGTTACTCGCAGAAGAAGCACCGGCTAACTCCGTGCCAGCAGCCGCGGTAATACGGAGGGTGCAAGCGTTAATCGGAATTACTGGGCGTAAAGCGCACG
+
GGGGGGGGGGGGGGGGGGGGGGGGGGGGGGGGGGGGGGGGGGGGGGGGGGGGGGGGGGGGGGGGGGGFGGGGGFGGGGGGGGGGGGGGGGGGGGGGGGGGGGGGGGGGGGGGGGGFGGGGGGGGGGGGDGGGGGGDDGGGEFGGGGGDGFFGGGGGGGGFGGG?CFFEGGGGGGGFGDGGGGGGGGGGGGGGGGGGGCCFGGGGGGGGGGGGGGGGCFFGGGGGGGGGGGGGGGGEGGFDGGG<
@M03364:276:000000000-BLYN8:1:1101:22280:7393 1:N:0:1
ACTCCTACGGGAGGCAGCAGTGGGGAATATTGGACAATGGGCGAAAGCCTGATCCAGCCATGCCGCGTGTGTGAAGAAGGTCTTCGGATTGTAAAGCACTTTAAGTTGGGAGGAAGGGTTGTAGATTAATACTCTGCAATTTTGACGTTACCGACAGAATAAGCACCGGCTAACTCTGTGCCAGCAGCCGCGGTAATACAGAGGGTGCAAGCGTTAATCGGAATTACTGGGCGTAAAGCGCGCG
+
GGGGGFGGEGG>FGGEGGGGGGGGGCFGGFGGGCGFGGGGGGGGGDGGGGGGGFGGECEGAFEFGGGGGEGGGGGGFGGGGFFGGFGGEDGGGGGGFFGGGGEFGGFGGGGEGDFFGGGGEFFGGGFGGGFGFCGGGECGGGGGGGGGGGCCFGGGE<FCFEFGG7DFGGGG?FGFFFGGGGFD7DFGGDGGGGGDGGGGDFEGGGGGG7F858CCFFEFE=EGGGFFFGGGDGGECFGDCDDD
@M03364:276:000000000-BLYN8:1:1101:4135:7407 1:N:0:1
ACTCCTACGGGAGGCAGCAGTAGGGAATCTTCGGCAATGGACGAAAGTCTGACCGAGCAACGCCGCGTGAGTGAAGAAGGTTTTCGGATCGTAAAACTCTGTTGTTAGAGAAGAACAAGGATGAGAGTAACTGTTCATCCCTTGACGGTATCTAACCAGAAAGCCACGGCTAACTACGTGCCAGCAGCCGCGGTAATACGTAGGTGGCAAGCGTTGTCCGGATTTATTGGGCGTAAAGCGAGCG
+
GGGGGGGGGGGGGGGGGGGGGGGGGGGGGGGGGGGGGGGGGGGGGEGFGGGGGGGGGGGGGGGGGGGGGGGGGGGGGGGGGGGGGGGGGGGGGGGGGGGGGGGGGGGGGGGGGGGGGGGGGGGGGFGGGGGGGGGGGGGGGGFGGGGGGGGGGGGGFFGGFGGGGGGGGGGGGGGGGCGEGFGGGGGGFGGGGGGGDGGGGGGGGGGGFGGGGEEGGGGGCCG=C9FGGGGGGGGGGGFDGDG<
@M03364:276:000000000-BLYN8:1:1101:25122:7408 1:N:0:1
ACTCCTACGGGAGGCAGCAGTAGGGAATCTTCGGCAATGGACGAAAGTCTGACCGAGCAACGCCGCGTGAGTGAAGAAGGTTTTCGGATCGTAAAACTCTGTTGTTAGAGAAGAACAAGGACGTAAGTAACTGTACGTCCCCTGACGGTATCTAACCAGAAAGCCACGGCTAACTACGTGCCAGCAGCCGCGGTAATACGTAGGTGGCAAGCGTTGTCCGGATTTATTGGGCGTAAAGCGAGCG
+
GGGGGGGGGGGGGGGGGGGGGCGGGGGGGGGGGGGGGGGGGGGGGDFGGGGFGGGCCGGGGGGGGGGGGCGGGGGGGGGGGGGGGGGGGGGGGGGGGGGGGGGGGGGGGGGGGGGGGGGGGGGGGFGGGGGGGGGGGGGGCGGGGGCCFGGGGFGGGGGFGGGGGGGGGGGGGGGGGGGGGGGGGFGGGGGGGGEGCGGFGGGGFBFCFGGGGGGGGGFGGEEGGGG??CFGDGGGDGGDDDC<
@M03364:276:000000000-BLYN8:1:1101:27926:7434 1:N:0:1
ACTCCTACGGGAGGCAGCAGTAGGGAATCTTCGGCAATGGACGAAAGTCTGACCGAGCAACGCCGCGTGAGTGAAGAAGGTTTTCGGATCGTAAAACTCTGTTGTTAGAGAAGAACAAGGATGAGAGTAACTGTTCATCCCTTGACGGTAGCTAACCAGAAAGCCACGGCTAACTACGTGCCAGCAGCCGCGGTAATAAGTAGGTGGCAAGCGTTGTACGGATTTATTGGGCGTAAAGCGAGCG
+
FFFFGGGGGGGGGGGEGGCEGGFGCECGFGFGGGGG:EDDEEFCGGGGGGGGFFGGEGGFG>CB=CFEGCEFF9E,?EGD,FFFEC@F7@EFE<?FFGAF?F<EEB,,<?<<,:BFGCEFGFGF8DFFGG9DFGGG9FF,>8D<73+@FD+3,8>,@F>:DCC<F@<>7FGFEFGGCGG,>@FC@E6DFCGCG:*4BC+2?39<<CFGEC==EEEGE+=C*;*:<<?E?FFFCD5CFFF537))
@M03364:276:000000000-BLYN8:1:1101:27215:7434 1:N:0:1
ACTCCTACGGGAGGCAGCAGTAGGGAATCTTCGGCAATGGACGAAAGTCTGACCGAGCAATGCCGCGTGAGTGAAGAAGGTTTTCGGATCGTAAAACTCTGTTGTTAGAGAAGAACAAGGATGAGAGTAACTGTTCATCCCTTGACGGTATCTAACCAGAAAGCCACGGCTAACTACGTGCCAGCAGCCGCGGTAATACGTAGGTGGCAAGCGTTGTCCGGATTTATTGGGCGTAAAGCGAGCG
+
GGGGGGGGDGGEFGG>@CEFFCGGGGGGGGGGGGEEEFGGGGGGGGCFAFFFGGGGGGGGFFFGGGGGGGGGFFFDFFGFGGGGGGGCFGGGGGFEFGGGGGGGFGFFAFGGGFFGGGGGEFGGGDEGGGGGGGGFFGGFFGGFGGGGGCCFGGAFGGGGGGGGGGGGGGGGGGGFGGFGFFD;D@FG7ECCEEGGGFGGGFGEGGGGGFGGDGE57FCE5CEGGGGFFDGGGD=55DGG*CC7
@M03364:276:000000000-BLYN8:1:1101:25165:7437 1:N:0:1
ACTCCTACGGGAGGCAGCAGTGGGGAATATTGCACAATGGGCGCAAGCCTGATGCAGCCATGCCGCGTGTATGAAGAAGGCCTTCGGGTTGTAAAGTACTTTCAGCGGGGAGGAAGGGAGTAAAGTTAATACCTTTGCTCATTGACGTTACCCGCAGAAGAAGCACCGGCTAACTCCGTGCCAGCAGCCGCGGTAATACGGAGGGTGCAAGCGTTAATCGGAATTACTGGGCGTAAAGCGCACG
+
GGGGGGFGGGGGGGGGEGFGGGGGGGGGGGGGGGGGGGGGGGGGGGGGGFGGGGGGGGGGGGGGGGGGGEGGGFGGGGGGGGGGGGGDFGGGGGCGGGGGGGGGGGGDGGGDGGGGEGGGGFADFFGFGGGGGCFFFG,>DDAFGGGGGGG<AFG7CEFBFGGGGGEFEFGGGCCFCGCGGGGGDCEFGGGGGG>CGC>EGCEEC?EGF7CCEGGGGGGFGDGF?FCFGGGGDGGG3>FG3559
@M03364:276:000000000-BLYN8:1:1101:19796:7444 1:N:0:1
ACTCCTACGGGAGGCAGCAGTAGGGAATCTTCCACAATGGACGCAAGTCTGATGGAGCAACGCCGCGTGAGTGAAGAAGGTTTTCGGATCGTAAAGCTCTGTTGTTGGTGAAGAAGGATAGAGGTAGTAACTGGCCTTTATTTGACGGTAATCAACCAGAAAGTCACGGCTAACTACGTGCCAGCAGCCGCGGTAATACGTAGGTGGCAAGCGTTGTCCGGATTTATTGGGCGTAAAGCGAGCG
+
GGGGGGGGGGGGGGGGGGGGGGGGGGGGGGGGGGGGGGGGGGGGGGGGGGGGGGGGGGGGGGGGGGGGGGGGGGGGGGGGGGGGGGGBFGGGGGGGGGGGGGGGGGGGEFGGGFGGGGGGGGGGGGGGGGGGGGGGGGGGGGGGGGGGGGGGGGGGGGGGGGGGGGGGGGGGGGGGGGGGFGGGGGGGGGGGGGGGGCGGGCFGGGGGGGGGGGGGGGGGGGD5<CFGGGGGGGEGGGGGGGGC
@M03364:276:000000000-BLYN8:1:1101:6141:7445 1:N:0:1
ACTCCTACGGGAGGCAGCAGTGGGGAATATTGCACAATGGGCGCAAGCCTGATGCAGCCATGCCGCGTGTGTGAAGAAGGCCTTCGGGTTGTAAAGCACTTTCAGCGAGGAGGAAGGTGGTGAACTTAATACGTTCATCAATTGACGTTACTCGCAGAAGAAGCACCGGCTAACTCCGTGCCAGCAGCCGCGGTAATACGGAGGGTGCAAGCGTTAATCGGAATTACTGGGCGTAAAGCGCACG
+
GGGGGGGGGGGGGGGGGGGGFGGGGGGGGGGGGGGGGGGGGGGGGGGGGGGGGFFGGGFGGGGGGGGGGFGGGGEGGCGGGFGGGGGGGGGGGGGG,EFGGGFGFGGEFGGGGGGGGFCDFGGGFAFADFGFGGFGGGGGGGGFGGGGGGGGGGDEGGGGGCFGGGGFGGGEFFF9FGGFF7;DDCFF7CCGGGCEG9?BEE*78EGGDCF=8AC*:<FGEGGCCFFFGGGGDG=GGGFDDDC5
@M03364:276:000000000-BLYN8:1:1101:5103:7464 1:N:0:1
ACTCCTACGGGAGGCAGCAGTAGGGAATCTTCCACAATGGACGCAAGTCTGATGGAGCAACGCCGCGTGAGTGAAGAAGGTTTTCGGATCGTAAAGCTCTGTTGTTGGTGAAGAAGGTTAGAGGTAGTAACTGGCCTTTATTTGACGGTAATCAACCAGAAAGTCACGGCTAACTACGTGCCAGCAGCCGCGGTAATACGTAGGTGGCAAGCGTTGTCCGGATTTATTGGGCGTAAAGCGAGCG
+
EFFFGGGGEEDFCEFFGGGGGECFGGGGGGG<FECFFGGG,CF+FFEEEGGGGGGDDC,CFGGCFGGEGG,EFFGGGGGG8EFFFFGEEGEGCD7FA?FGGFGFFGGG:DEDF?8FE,<FFFGFEDBFGC9@BAF8CAAEA,,A??FEG>FCFFFGD=>FGFFFC<CF+@@FGGGG<:,F<8DBCBFECBEGGE5;FCECGFCC4B8<CFDGECEEGG+:CCE=6;@><9C5>C*:*:>DGD)9
@M03364:276:000000000-BLYN8:1:1101:7968:7468 1:N:0:1
ACTCCTACGGGAGGCAGCAGTAGGGAATCTTCCGCAATGGGCGAAAGCCTGACGGAGCAACGCCGCGTGAGTGATGAAGGGTTTCGACTCGTAAAACTCTGTTATTAGGGAAGAACAAATGTGTAAGTAACTGTGCACGTCTTGACGGTACCTAATCAGAAAGCCACGGCTAACTACGTGCCAGCAGCCGCGGTAATACGTAGGTGGCAAGCGTTGTCCGGATTTATTGGGCGTAAAGCGAGCG
+
GGGFGFGA@7:-CF@FFGDGGFFFFFGGCGFGA@C7@CFFCEGGGGCE@<@F<F7@FFFCDCC@CC:@EEEGGDGDFFE8:FFGGE7:F7=EFGGGFFGFGGDFG9,C<<,?=AFCFGF9F?DD?DD,ED<<<?5CC?FA+D<FFG7=C@CFFGGCFFEF,DFGFDC@*CFCFC>E<>2F<@D7*DF8,*1*:=8CF9;*358CC<=6*3=8;B/8:0<E58CCFGF?99C*<DECFFGDDD5)
@M03364:276:000000000-BLYN8:1:1101:21887:7479 1:N:0:1
ACTCCTACGGGAGGCAGCAGTAGGGAATCTTCGGCAATGGACGAAAGTCTGACCGAGCAACGCCGCGTGAGTGAAGAAGGTTTTCGGATCGTAAAACTCTGTTGTTAGAGAAGAACAAGGACGTAAGTAACTGTGCGTCCCCTGACGGTATCTAACCAGAAAGCCACGGCTAACTACGTGCCAGCAGCCGCGGTAATACGTAGGTGGCAAGCGTTGTCCGGATTTATTGGGCGTAAAGCGAGCG
+
GGGGGGGGGGGGGGGGGGGGGGGGGGGGGGGGGGGGGGGGGGGGGGGGGGGGGGGGGGGGGGGGGGGGGGGGGGGGGGGGGGGGGGGGGGGGGGGGGGGGGGGGGGGGGGGGGGGGGGGGGGGGGGGGGGGGGGGGGGGGGGGFGGGGGGGGGGGGGGGGGGGGGGGGGGGGGGGGGGGGGGGGGGGGGGGGGGGGGGGGGFGGGGGGGGGGGGGGGFGGGEEEFFGGGGGGGGGGGGGGGDC<
@M03364:276:000000000-BLYN8:1:1101:22295:7498 1:N:0:1
ACTCCTACGGGAGGCAGCAGTAGGGAATCTTCGGCAATGGGGGCAACCCTGACCGAGCAACGCCGCGTGAGTGAAGAAGGTTTTCGGATCGTAAAACTCTGTTGTTAGAGAAGAACGTTAAGTAGAGTGGAAAGTTACTTAAGTGACGGTATCTAACCAGAAAGGGACGGCTAACTACGTGCCAGCAGCCGCGGTAATACGTAGGTCCCAAGCGTTGTCCGGATTTATTGGGCGTAAAGCGAGC
+
GGGGGGGGGGGGGGGGGGGGGGGGGGGGGGGGGGDEGGGGGGGGGGGGGGGGGGGGGGGGFGGGGGGGGGGGGGGGGFGGGGGGGGGGGGGGGGGFGGGGGGGGGGGGGFGGGGGCFGGFGGGFFCFFFGGGGGGGGGGGGGGGGGGGG@FDGGCFGGGFGDGFD7DFGCEEDGGGEGGGGGCGGGGFFGGGECEEGGCFGFGDGGG?EGGFGECEGG??>EE*A?CGGGDCFGGDDFGGGG7)
@M03364:276:000000000-BLYN8:1:1101:4294:7499 1:N:0:1
ACTCCTACGGGAGGCAGCAGTAGGGAATCTTCGGCAATGGACGAAAGTCTGACCGAGCAACGCCGCGTGAGTGAAGAAGGTTTTCGGATCGTAAAACTCTGTTGTTAGAGAAGAACAAGGATGAGAGTAACTGTTCATCCCTTGACGGTATCTAACCAGAAAGCCACGGCTAACTACGTGCCAGCAGCCGCGGTAATACGTAGGTGGCAAGCGTTGTCCGGATTTATTGGGCGTAAAGCGAGCG
+
GGGGGGGGGGGGGGGGGGGGGGGGGGGGGGGGGGGGGGGGGGGGGGGGFGGGGGGGGGGGGGGGDGGGGG7FFGGGGGGGGGGGGGGGGGGGGGGFGGGGGFFCDFFFGGGGGGGFGGGGGGGGGGGGGGGFFFGGGGGGGGGFFGGGGGGGGGGGGGGGGGGGFGGGGGGGFGGGGGGGGFDCGGGGGGGGGGGGGGGGGGGGGGGGGGFGGGD8EGGGGG5EGGGGGGGDDGGGGGCDC73/
@M03364:276:000000000-BLYN8:1:1101:17356:7511 1:N:0:1
ACTCCTACGGGAGGCAGCAGTAGGGAATCTTCCACAATGGACGAAAGTCTGATGGAGCAACGCCGCGTGAGTGAAGAAGGTTTTCGGATCGTAAAACTCTGTTGTTGGAGAAGAACGTATTTGATAGTAACTGATCAGGTAGTGACGGTATCCAACCAGAAAGCCACGGCTAACTACGTGCCAGCAGCCGCGGTAATACGTAGGTGGCGAGCGTTATCCGGATTTATTGGGCGTAAAGGGAGCG
+
GGGGGGGGGGGGGGGGGGGGGGGGGGGGGGGGGGGGGGGGGGGGGGGGGGGGGGGGGGGGGGGGGGGFGDFGGGGGGGGGGGGGGGGGGGGGGGGGGGGGGGGGGGGGGGGGGGGGGGGFFGGGGGGGGGGGGGGGGGGGGGGGGGGGGGGCGGGGGGGGGGGGGGGGGGGGGGGGGGGGGGGGGGGGGGGGGGGGGGGGGGFEGGGGGDEGGGGGGGGGGGGGFFGD9EDGGDEGGGGGFGGG
@M03364:276:000000000-BLYN8:1:1101:8572:7514 1:N:0:1
ACTCCTACGGGAGGCAGCAGTGGGGAATATTGCACAATGGGCGCAAGCCTGATGCAGCCATGCCGCGTGTGTGAAGAAGGCCTTCGGGTTGTAAAGCACTTTCAGCGAGGAGGAAGGTGGTGAGCTTAATACGCTCATCAATTGACGTTACTCGCAGAAGAAGCACCGGCTAACTCCGTGCCAGCAGCCGCGGTAATACGGAGGGTGCAAGCGTTAATCGGAATTACTGGGCGTAAAGCGCACG
+
GGGGGGGGGGGGGGGGGGGGGGGGGGGGGGGGGGGGGGGGGGGGGGGGGGGGGGGGGGGGGGGGGGGGGGGGGGGGGGGGGGGGGGGGGGGGGGGGGGGGGGGGGGGEGGFGGGGGGGGGGGGGGGGGGGGGGGGGGGGGGGGGGGGGGGGGGGGGGGGGGGGGGGGGGGGGGGGGGGGGGGGGGGGGGGGGGGGGGGGGGGGGGGGGGGGGGGGGGGGGGEGGGGGGGGGGGGGGGGGGGGGC
@M03364:276:000000000-BLYN8:1:1101:21710:7520 1:N:0:1
ACTCCTACGGGAGGCAGCAGTAGGGAATCTTCGGCAATGGGGGCAACCCTGACCGAGCAACGCCGCGTGAGTGAAGAAGGTTTTCGGATCGTAAAACTCTGTTGTTAGAGAAGAACGTTAAGTAGAGTGGAAAGTTACTTAAGTGACGGTATCTAACCAGAAAGGGACGGCTAACTACGTGCCAGCAGCCGCGGTAATACGTAGGTCCCAAGCGTTGTCCGGATTTATTGGGCGTAAAGCGAGC
+
GGGGGGGGGGGGGGGGGGGGGGGGGGGGGGGGGGGGGGGGGGGGGGGGGGGGGGGGGGGGGGGGGGGGGGGFGGGGGGGGGGGGGGGGGGGGGGGGGFGGGGGGGGGGGGGGGGGGGGGGGGFGGGFGGGGGFGGGGGGGGGGGGGGGGGGGGGGCFGGGGGGGGFGGGGGGGGDFFGGGFGGGGGGGGGGGGGGGGGGGGFGGGGGGFGGGGGEEGGGCEGGGGGGGGGGGGGGDC3FGGGGC
@M03364:276:000000000-BLYN8:1:1101:14412:7525 1:N:0:1
ACTCCTACGGGAGGCAGCAGTAGGGAATCTTCCGCAATGGGCGAAAGCCTGACGGAGCAACTCCGCGTGAGTGATGAAGGGTTTCGGCTCGTAAAACTCTGTTATTAGGGAAGAACATATGTGTAAGTAACTGTGCACATCTTGACGGTACCTAATCAGAAAGCCACGGCTAACTACGTGCGAGCAGCCGCGGTAATACGTAGGTGGGAAGCGTTATCCGGCATGATTGGGCGTAACGCGCGCG
+
EGGGGGGGGGGGGGGGGGGGG@FGGGGG9FG<F;FGGGGGGAFGGGGGGGGGCFEEGG7FG<FGGGGGGGG6FGCFGGGC@FDGGGG7?+@FGGGAFGGGFGBG9,FGGGGGGGG,BF,<<BFGG<FF,CFF9BD,F,,,AB9F<,8@CC+E,333EFG,FD=F:,<FCFCEFGCFC*6DF*3>*46:>5:*:C5:;,5*322B;C5*3CC*=;8C*=7*/*2:*+<C:6CFCD5:**)9)>9D
@M03364:276:000000000-BLYN8:1:1101:5829:7542 1:N:0:1
ACTCCTACGGGAGGCAGCAGTGGGGAATATTGCACAATGGGCGCAAGCCTGATGCAGCCATGCCGCGTGTGTGAAGAAGGCCTTCGGGTTGTAAAGCACTTTCAGCGAGGAGGAAGGTGGTGAGCTTAATACGTTCATCAATTGACGTTACTCGCAGAAGAAGCACCGGCTAACTCCGTGCCAGCAGCCGCGGTAATACGGAGGGTGCAAGCGTTAATCGGAATTACTGGGCGTAAAGCGCACG
+
FFGGGGGGGGGEGGGGGGGGGGGGGGGGGGGGGGGGGGGGFGGDGGECFGGGGGGGGGFEFGFGGGGGGGGGGGGGGGGGG@<FGGGGGGGGGGGGGFFGGGGGDFEE7CFC7FEFGEECGGGGGGFGGGFFGG8FGGEFFGFGGGGGFG@FAFDCFGGGGGGFFGGGGGGGGGGGGEGF7DGCFGCFFCEE*=ECCGGGGDCDGGGDFE@EECE5:C?C58;CGFC9+<C5D5C=C>DDDD75
@M03364:276:000000000-BLYN8:1:1101:22306:7548 1:N:0:1
ACTCCTACGGGAGGCAGCAGTGGGGAATATTGCACAATGGGCGCAAGCCTGATGCAGCCATGCCGCGTGTGTGAAGAAGGCCTTCGGGTTGTAAAGCACTTTCAGCGAGGAGGAAGGTGGTGAACTTAATACGTTCATCAATTGACGTTACTCGCAGAAGAAGCACCGGCTAACTCCGTGCCAGCAGCCGCGGTAATACGGAGGGTGCAAGCGTTAATCGGAATTACTGGGCGTAAAGCGCACG
+
GGGGGGGGGGGGGGGGGGGGGGFGGGGGGGGGGGGGGGGGGGGGGGGGGCGGGGGGGGGGGGGGGGGGGEGGGGGGFFGGGGGFDFGGGGGEFFFGGGGGGGGGGGGFFG+CFCGGGFEFFCEGFGGFEFAFFGGGFGGGGGGGGGGGGGGGGGGEGGGGCFGGFGFGDGGDGGGGGGGDGGGG@FGGFGGGGGGCCFGGGGGGGGGGFGGFGEGGGGGGGGGGGGGGG6FGGG55CFGGGGG5
@M03364:276:000000000-BLYN8:1:1101:5582:7580 1:N:0:1
ACTCCTACGGGAGGCAGCAGTAGGGAATCTTCGGCAATGGACGAAAGTCTGACCGAGCAACGCCGCGTGAGTGAAGAAGGTTTTCGGATCGTAAAACTCTGTTGTTAGAGAAGAACAAGGATGAGAGTAACTGTTCATCCCTTGACGGTATCTAACCAGAAAGCCACGGCTAACTACGTGCCAGCAGCCGCGGTAATACGTAGGTGGCAAGCGTTGTCCGGATTTATTGGGCGTAAAGCGAGCG
+
GGGGGGGGGGGGGGGGGGGGFFGGGGGGGGGCGGGGGGGGGGGGGGGGGGGGGGGGGGGGGGGGGGGGGGEGGGFFGGGGGDFGGGGGFGGGGGGGGGGGGGGGGGEEFFGGGGGGGGGGFGFFFG<BFFGFGGGGGGGGFFC8<FGDGGGGGGGGC@<DBFFF7DFGGGGGGFGGGGGGGGFGGGGGCGGGDBCGGGGC5BFGB9;6CEF88=EEEG77C:8CF7<FFGF=DDEGGF7DGGDC
@M03364:276:000000000-BLYN8:1:1101:19087:7581 1:N:0:1
ACTCATACGGGAGGCAGCAGTAGGGAATTTTTCACAATGGACGAAAGTCTGATGAAGCAATGCCGCGTGAGTGATGACGTTCTTCGGATTGTAAAGCTCTGTTATAAGGGAAGAAATGGTAGGATAGGAAATGATCTTACTTTGACGGTACCTTATCAGAAAGTCACGGCTAACTATGTGCCAGCAGCCGAGGTAATACATAGGTGGCAAGCGTTACCCGGAATTATTGGGCGTAAAGGGTGCG
+
FA<F,666@@:@@6-@@;6CC,CF@E@8F<CCCDECDFGFG@67C@7C9;,EFA<FA<FFEGCG@F@FG7@CEFA<E<F6,:FAEGG7::C?<FFFGGGCE<<C?<,5,4,9BFFFFC,<55B=B<?<FG,B<F9EE<?E<@E,E<FEGG+8CFGFGGG9,,A,3,,+3>@CFF9D;,C@,EFFCG67DE+@>>EGF;;37EE;BBFFG,=**4*1*,,4/*4=C1,4,0AC3CE*:+09*/*1
@M03364:276:000000000-BLYN8:1:1101:21611:7606 1:N:0:1
ACTCCTACGGGAGGCAGCAGTGGGGAATATTGCACAATGGGCGCAAGCCTGATGCAGCCATGCCGCGTGTATGAAGAAGGCCTTCGGGTTGTAAAGTACTTTCAGCGGGGAGGAAGGTGATGAACTTAATACGTTCATCAATTGACGTTACCCGCAGAAGAAGCACCGGCTAACTCCGTGCCAGCAGCCGCGGTAATACGGAGGGTGCAAGCGTTAATCGGAATTACTGGGCGTAAAGCGCACC
+
GGGGGGGGGGGGGGGGGGGGGGGGGGGGGGGGGGGGGGGGGGGGGGGGGGGGGGGGGGGGGGGGGGGGGGGGGGGGGCFGGGGFFGGGGGGGFGGGGGGGGGGGGGGGGGFFGGGGGGFFGGDGGGGGGG<FFGGFGGGGFCFGFG:>FGFCGGGD>FFGGGGGGGGGGGGGCFGGGGGGGGGGGGGGGEGGGGGGGGGGG5*:CEEGGGGCECGGGGGGGGCFFFGG7<CCCGGEDGGGGGG)
@M03364:276:000000000-BLYN8:1:1101:21510:7610 1:N:0:1
ACTCCTACGGGAGGCAGCAGTAGGGAATCTTCGGCAATGGGGGGAACCCTGACCGAGCAACGCCGCGTGAGTGAAGAAGGTTTTCGGATCGTAAAGCTCTGTTGTTAATCAAGAACGTTGAGAAGAGTGGAAAGTTTCTCAAGTGACGGTAATTAACCAGAAAGGGACGGCTAACTACGTGCCAGCAGCCGCGGTAATACGTAGGTCCCGAGCGTTGTCCGGATTTATTGGGCGTAAAGCGAGC
+
FGGGFGGGGGGGDGGGGGGGGGGGGFFGGGGGGGGGGGFGGGG7FGGGGGGGGGGGGGGEGGGGDGGGGDGGFGGGGGEFFFGGGGGGGGGGGGGGGGGGGGGGGGGGGGGGGGGGGGGGGGGGGFF<CGCFGGGGGG:FCFGGGFDFFGGGGGGGGGGFFGGDGGGGGGDGGGGGGGGGGGGGFGGGGGGGGGC>CFFGGGGGGGGGGGGGGGGGDCGGEGEEDGGGGGGCGGGGDGGGGGG5
@M03364:276:000000000-BLYN8:1:1101:28541:7617 1:N:0:1
ACTCCTACGGGAGGCAGCAGTAGGGAATCTTCGGCAATGGGGGCAACCCTGACCGAGCAACGCCGCGTGAGTGAAGAAGGTTTTCGGATCGTAAAACTCTGGTGTTAGAGAAGAACGTTAAGTAGAGTGGAAAGTTACTTAAGTGACGGTATCTAACCAGAAAGGGACGGCTAACTACGTGCCAGCAGCCGCGGTAATACGTAGGTCCCAAGCGTTGTCCGGATTTATTGGGCGTAAAGCGAGG
+
GGFGGGGGCGGDGDEGGGGGFCFGGGGGGGGGGGGGGGGGGGGGGGGGDGGGDFCEGGGGGGCFCFEFCCEEFGFCFGGGCFGGGGGGGGGGGGGFEFDDG,EFGGGGFGGGGGGGGGGGGCEFFGGGGGCEFGFFFGGGGADGGGGGGCC@CCGFFGFGGGGGGGFGGDGGGGFGGGGGG>CFGGFFGF5ECECEE?FGGFGGGFC98AFGFE?C5:C?GGECE?<C<CFFGG5=*9CCGDG)
@M03364:276:000000000-BLYN8:1:1101:16135:7642 1:N:0:1
ACTCCTACGGGAGGCAGCAGTAGGGAATCTTCGGCAATGGACGAAAGTCTGACCGAGCAACGCCGCGTGAGTGAAGAAGGTTTTCGGATCGTAAAACTCTGTTGTTAGAGAAGAACAAGGATGAGAGTAACTGTTCATCCCTTGACGGTATCTAACCAGAAAGCCACGGCTAACTACGTGCCAGCAGCCGCGGTAATACGTAGGTGGCAAGCGTTGTCCGGATTTATTGGGCGTAAAGCGAGCG
+
FGFGFGGGGEEGGGE@CFGFEGGGGGGGDGGGGGFCFFGF<FG@@@CFDEEGGGGGGE>EFEGGDGGGEC7CFEGGA<ECFGGGGGEFGGGCF@FGGGGGGGFGFD<EDCEGGGGGGFGFGGGED?<=<??FCFGAFGG9DDFGF8FEFFGEEACFCFCF7DFG:AFF::CFGGGFEGCFEGGG7CGGGGGECE>*<9BEBCG7CCFGFCFGGGCGC9+:E*8C9<EF9E=*9>7:*0>DDG<<
@M03364:276:000000000-BLYN8:1:1101:3464:7657 1:N:0:1
ACTCCTACGGGAGGCAGCAGTAGGGAATCTTCGGCAATGGACGAAAGTCTGACCGAGCAACGCCGCGTGAGTGAAGAAGGTTTTCGGATCGTAAAACTCTGTTGTTAGAGAAGAACAAGGATGAGAGTAACTGTTCATCCCTTGACGGTATCTAACCAGAAAGCCACGGCTAACTACGTGCCAGCAGCCGCGGTAATACGTAGGTGGCAAGCGTTATCCGGAATTATTGGGCGTAAAGCGCGCG
+
GGGGFFFGGGGGGGGGGGGGGGGGGGGGGGGFGGGGGGGGGGGGGCGFEFGGFGGGGGGGGGGG@GECGGGFGGFGEFFGGFGGFGGG:FGGGGGGGGFGFGGGGGGGFGGGFGDEFGGGFFFGGGGGGGGGGGGGGGFGGGGFGGFDFGGGGGGGGFGGGFFG?FGGGGGEFFCGGGGGGFGGGGFGGGGGGGGE9FEFFFFEGGGGFGGGGEGEF9FC5*:CDEEEFG5*9CE=FF><C<CD
@M03364:276:000000000-BLYN8:1:1101:12739:7663 1:N:0:1
ACTCCTACGGGAGGCAGCAGTGGGGAATTTTGGACAATGGGGGCAACCCTGATCCAGCAATGCCGCGTGTGTGAAGAAGGCCTTCGGGTTGTAAAGCACTTTTGTCCGGAAAGAAATCGCACTTACTAATATTAGGTGTGGATGACGGTACCGGAAGAATAAGGACCGGCTAACTACGTGCCAGCAGCCGCGGTAATACGTAGGGTCCAAGCGTTAATCGGAATTACTGGGCGTAAAGCGTGCG
+
GGGGGGGGGGGGGGGGGGEFGGGGGGGGGGGGGGGGGGGGGGGGGGGGGGGGGGGGGGGGGGGGGGGGGGGGGFGGGGGGGGGGGGGGGGGGGGGGGGGGGGGGGGGGGCFGFFGGGGGGGGGGGGGGGGGGGGGGGGGGGGGGGGGGGGFGEGGGGGGGGGGGGGGGFGGGGGFDGGGGGGGGGGGGGGGGGGGGGGGGGGGGGGGGGGGDGGGGGG75EG=FGGGGGGGGGGGGFGGGGGGD
@M03364:276:000000000-BLYN8:1:1101:28305:7664 1:N:0:1
ACTCCTACGGGAGGCAGCAGTGGGGAATATTGCACAATGGGCGCAAGCCTGATGCAGCCATGCCGCGTGTATGAAGAAGGCCTTCGGGTTGTAAAGTACTTTCAGCGGGGAGGAAGGTGATGAACTTAATACGTTCATCAATTGACGTTACCCGCAGAAGAAGCACCGGCTAACTCCGTGCCAGCAGCCGCGGTAATACGGAGGGTGCAAGCGTTAATCGGAATTACTGGGCGTAAAGCGCACG
+
GGGGGGGGGGGGGGG@FFFGGGGGGGGGGGFGGGGGGGCFGGGGGGG7FDFGFGGGGGGGGGFGEGGGGFFGGGFGFFFGFFFFFGGD,?CFGFGGGGGGGFGGGGFGGGG:C:,<FFGFFGCFFFFGCFCFFAFFFFGFGFGFFFG7C<:@D@:FGE@FD::FFGCGD7:::CE9FEEGGGGGGGGCCGCGG8CCFGGG5**:CEGC8EF*;*/*:++:C=*:CEGGGGGGCGGC<>FGGDG7
@M03364:276:000000000-BLYN8:1:1101:16249:7681 1:N:0:1
ACTCCTACGGGAGGCAGCAGTAGGGAATCTTCCGCAATGGGCGAAAGCCTGACGGAGCAACGCCGCGTGAGTGATGAAGGGTTTCGGCTCGTAAAACTCTGTTATTAGGGAAGAACAAATGTGTAAGTAACTGTGCACATCTTGACGGTACCTAATCAGAAAGCCACGGCTAACTACGTGCCAGCAGCCGCGGTAATACGTAGGTGGCAAGCGTTATCCGGAATTATTGGGCGTAAAGCGCGCG
+
GGGGGGGGGGGGGGGGGGGGGGGGGGGGGGGGGGGGGGFGGGGGGGGGGGGGGGGGGGGGGGDGGGGGGFGFEFFGFCEGGGGGGGGEGFGGDGGGGGGGGGGGGGGGGGGGEEFGGGGGGGGGCFGGGGGGGGGGFGGGGGGGGFF7FGGFGGGGACGGGGGGGGGGGGGGGGGCGGGGFFGFCFEDGDGGGGGEGCFFGGGGEGGGEFFGGGGEGGGCC:CFF+<CEGFCDD=EFGGDGGDC
@M03364:276:000000000-BLYN8:1:1101:10275:7681 1:N:0:1
ACTCCTACGGGAGGCAGCAGTAGGGAATCTTCGGCAATGGACGAAAGTCTGACCGAGCAACGCCGCGTGAGTGAAGAAGGTTTTCGGATCGTAAAACTCTGTTGTTAGAGAAGAACAAGGATGAGAGTAACTGTTCATCCCTTGACGGTATCTAACCAGAAAGCCACGGCTAACTACGTGCCAGCAGCCGCGGTAATACGTAGGTGGCAAGCGTTGTCCGGATTTATTGGGCGTAAAGCGAGCG
+
GGGGGGGGGGGGGGGGGGGGGGGGGGGGGGGGGGGGGGGGGGGGGGGGGGGGGGGGGGGGGGGGGGGGGGGGGGGGGGGGGGGGGGGGGGGGGGGGGGGGGGGGGGGGDGGGGGGGGGGGFFGGGGGGGGGGGGGGGGFFGGGGGGGGGGGGGGGGGGGGGGGGGGGGGGGGGGGGGGGFGGGGGCGGGGGGGGGGGFGGGGGGGGGGGGGGGEGGGGGGGEGGFGGGGGGGCGGGGGGDGGGD
@M03364:276:000000000-BLYN8:1:1101:26427:7682 1:N:0:1
ACTCCTACGGGAGGCAGCAGTAGGGAATCTTCGGCAATGGGGGCAACCCTGACCGAGCAACGCCGCGTGAGTGAAGAAGGTTTTCGGATCGTAAAACTCTGTTGTTAGAGAAGAACGTTAAGTAGAGTGGAAAGTTACTTAAGTGACGGTATCTAACCAGAAAGGGACGGCTAACTACGTGCCAGCAGCCGCGGTAATACGTAGGTCCCAAGCGTTGTCCGGATTTATTGGGCGTAAAGCGAGC
+
GGGGGGGGGGGFFFEG@F-FFFGGGGGGGGFFGGGGGGGGGGDDGGGGGGGGGFFGGGGGFGGGGCFCFGFFFFGGGGGGGGGCFGGD7CFFDGDFG8FCGGGGF,FEGGGGGFFGG@F<@?CEGGGBFFGFGGGGGGC9FFDFFDCGG:@FGFGGGGGFAFF73@DCGGGGEGF9BFGFGFGF@FGFC5EGG88:8FGGG99EEF+2CFGGGD:**:CFCCC=?E9C<+<FGGGGG<C7CDG7
@M03364:276:000000000-BLYN8:1:1101:13051:7711 1:N:0:1
ACTCCTACGGGAGGCAGCAGTGGGGAATATTGCACAATGGGCGCAAGCCTGATGCAGCCATGCCGCGTGTATGAAGAAGGCCTTCGGGTTGTAAAGTACTTTCAGCGAGGAGGAAGGCGTTGTGGTTAATAACCGCAGCGATTGACGTTACTCGCAGAAGAAGCACCGGCTAACTCCGTGCCAGCAGCCGCGGTAATACGGAGGGTGCAAGCGTTAATCGGAATTACTGGGCGTAAAGCGCACG
+
GGGGGGGGGGGGGGGGGGGGGGGGGGGGGGGGGGGGGGGGGFGGGGGGGGGGGGGGGGGGGGGGGGGGGGGGGGGGGGGGGGGGGGGGGGGGGGGGGGGGGGGGGGGGGGGGGGGGGGGGGGGGGGGFGGCFGGGGEGGGCGGGFGGGGGGGGGGGGGFGGGGGGGGGGGGEGGGGGEGGGGFDBCFFFEEGDCEGGGGGGDEEGGGGGFGGGGGE=C9C58EFGFFFGG=CCDEGGG7<3)))
@M03364:276:000000000-BLYN8:1:1101:16167:7725 1:N:0:1
ACTCCTACGGGAGGCAGCAGTAGGGAATCTTCGGCAATGGGGGCAACCCTGACCGAGCAACGCCGCGTGAGTGAAGAAGGTTTTCGGATCGTAAAACTCTGTTGTTAGAGAAGAACGTTAAGTAGAGTGGAAAGTTACTTAAGTGACGGTATCTAACCAGAAAGGGACGGCTAACTACGTGCCAGCAGCCGCGGTAATACGTAGGTCCCAAGCGTTGTCCGGATTTATTGGGCGTAAAGCGAGC
+
GGGGGGGGGGGGGGGGGGGGGGGGGGGGGGGGGGGGGGGGGGGGGGGGGGGGGGGGGGGGGGGGGGGGGGGGGGGGGGGGFGGGGGGGGGGGGGGEGGGGGGGGGGGGGGGGGGGGGGGGFGGGGGGGGGGGGGGGGGGGGGGGGGGGGGGGGGGGGGGGGGGGGGGGGGGGGGGGGGGGGGGGGGGGGGGGGGGGGGGGGGGGGGGGGGGGGGEGGGGGGG5CGGGFGGFGF<EGGGGGGDG)
@M03364:276:000000000-BLYN8:1:1101:2952:7732 1:N:0:1
ACTCCTACGGGAGGCAGCAGTGGGGAATATTGCACAATGGGCGCAAGCCTGATGCAGCCATGCCGCGTGTGTGAAGAATGCCTTCGGGTTTGAAAGCACTTTCAGCGAGGAGGAAGGTGGTGAGCTTAATACGCTCATCAATTGACGTTACTCGCAGAAGAAGCACCGGCTAACTCCGTTCCAGCAGCCGCGGTAATACGGAGGGTGCAAGCGTTAATCGTAATTACTGGGCGTAAAGCGCACG
+
GGCFCFE<@CEGGECEGCECGGG8:,BFAFE,FGGGGECF,C@@B@FF7FFGGGGGFGGGFGGGCFGGG?CEFFFGGG,,:<9FFCCCF,,,:ACEFG8AF,CFFFC7FE:@DC8,B,BFF?<B:E,AFF,BFEEEGGF,<@<BB<>@><CD=FEGEEFGGGEGDGGG>CF@FCFG@CF,>,@D@6>CC:5::**49;CFECE7BC>EGCCEE8E=5:+:**8*<EFGG?DC)9*57:DG))/7
@M03364:276:000000000-BLYN8:1:1101:21555:7775 1:N:0:1
ACTCCTACGGGAGGCAGCAGTAGGGAATCTTCCACAATGGACGAAAGTCTGATGGAGCAACGCCGCGTGAGTGAAGAAGGTTTTCGGATCGTAAAACTCTGTTGTTGGAGAAGAATGTATCTGATAGTAACTGATCAGGTAGTGACGGTATCCAACCAGAAAGCCACGGCTAACTACGTGCCAGCAGCCGCGGTAATACGTAGGTGGCAAGCGTTGTCCGGATTTATTGGGCGTAAAGCGAGCG
+
GGGGGGGGGGGGGGGGGGFGGGGGGGGGGGGGGGGGGGFGGGGGGGGGGGGGGGGGGGGGGGGGGGGGGGGGGGGGGGGGGGGGGGEFFGGGGGGGGGGGGGGFGGGGGGGGGGGGCGGGGGGGGGGGGGGGGGGGGGGGGGGGGGGGGGGGGGGGGGGGGGGGGGGGGGGGGFGGGGGGGGGGGGGEGDGGGEGGFFGFGGFGGF>FGGGGGGGGGGGGGGEEGGGGGGGGGGGGGGGGGGG3
@M03364:276:000000000-BLYN8:1:1101:4498:7789 1:N:0:1
ACTCCTACGGGAGGCAGCAGTGGGGAATATTGCACAATGGGCGCAAGCCTGATGCAGCCATGCCGCGTGTATGAAGAAGGCCTTCGGGTTGTAAAGTACTTTCAGCGGGGAGGAAGGTGAGTGGTTTAATACGCCATTCAATTGACGTTACCCGCAGAAGAAGCACCGGCTAACTCCGTGCCAGCAGCCGCGGTAATACGGAGGGTGCAAGCGTTAATCGGAATTACTGGGCGTAAAGCGCACG
+
GGGGGGGGGGGGGGGGGGGGGGGGGFFGGGGGGGGGGGGGGGGGGGGGGGGGGGGGGGGGGGGGGGGCFGGGGGGGGGGGGGGGGGGGFGGGGGGGFGGGGGGGGGGGGGCGGGGGGGEFGGGGGGG,EEGGGGGGGGGFGGGGGGGGGGGGGGGGGGGGGGGGGGGGGEGGGGGGCGFGGGGGGGGGGGGGGGGGC??CEEGGGGGGGGGGGGGGGGGGGGGGFGD+CGGGG<EGGGFDDD>5
@M03364:276:000000000-BLYN8:1:1101:10306:7793 1:N:0:1
ACTCCTACGGGAGGCAGCAGTGGGGAATATTGCACAATGGGCGCAAGCCTGATGCAGCCATGCCGCGTGTGTGAAGAAGGCCTTCGGGTTGTAAAGCACTTTCAGCGAGGAGGAAGGTGGTGAGCTTAATACGCTCATCAATTGACGTTACTCGCAGAAGAAGCACCGGCTAACTCCGTGCCAGCAGCCGCGGTAATACGGAGGGTGCAAGCGTTAATCGGAATTACTGGGCGTAAAGCGCACG
+
GGGGGGGGGGGGGGGGGGGGGGGGGGGGGGGGGGGGGGGGGGGGGGGGGGGGGGGGGGGGGGGGGGGGGGGGGCFGGGGGGGGGGGGGGGGGGGGGGGFGGGGGGGFCFGFEGGGGGGGGGGGGGGGGGGGDGGGGGGGGGGGGGGGGGGGGGGGGGGGGGGGGGGGGGGGGGGGGGGFFGFGGGGGGGGGGGGGECCFGGGGG7CGGGGGGDEGGFGGGGCCFCFFFG?EGGGGG*CFGDGG3
@M03364:276:000000000-BLYN8:1:1101:7053:7797 1:N:0:1
ACTCCTACGGGAGGCAGCAGTAGGGAATCTTCGGCAATGGGGGCAACCCTGACCGAGCAACGCCGCGTGAGTGGAGAAGGTTTTCGGATCGTAAAACTCTGTTGTTAGAGAAGAACGTTAAGTAGAGTGGAAAATTACTTAAGTGACGGTATCTAACCAGAAAGGGACGGCTAACTACGTGCCAGCAGCCGCGGTAATACGTAGGTCCCAAGCGTTGTCCGGATTTATTGGGCGTAAAGCGAGC
+
GGGGGGGGGGGGGGGGGGGGGGGGGGGGGGGGGGGGGGGGGGGGGGGFGGGGGGGGGGGGGGGGGGGGGGGGG7EGGGGGGGGGGGGGGGGGGGGGGGGGGGGGGGGGGFFFGGGFGFAAEFDFAAFGGGFGCFGFFDGDGGCCGGGGGGGGGGGGGGGGGGGGGCEFGGGEBFGGGGGGGGGGFGGGFEEC=C>CECFF8BCFGEGGGGGFCEEGGGGCE58:C9FGGGGGDDEC<CGGDCD)
@M03364:276:000000000-BLYN8:1:1101:19159:7829 1:N:0:1
ACTCCTACGGGAGGCAGCAGTAGGGAATCTTCCACAATGGACGAAAGTCTGATGGAGCAACGCCGCGTGAGTGAAGAAGGTTTTCGGATCGTAAAACTCTGTTGTTGGAGAAGAATGTATCTGATAGTAACTGATCAGGTAGTGACGGTATCCAACCAGAAAGCCACGGCTAACTACGTGCCAGCAGCCGCGGTAATACGTAGGTGGCAAGCGTTGTCCGGATTTATTGGGCGTAAAGCGAGCG
+
DGGFCDGGGGGGGGC@@;FGF<CFC<8CEFEFGGADF@FF<FG7+8@6CFGFFF<EFGCFDEGEGGGGG:F<EDCGGGCEF9E<?FEC,@FGGGFGGGGGGGGFGCFDGGDFFGD,AFEG9<F,C<@FCGGG,AF<EGDC?FDFCAEGF@EFFGGGGC@FE@EFDGFFG:<CCGG;FECF@DFF8@FFF8>CEG58?>;56?FEFF>CBCCGGG5CGGCC5//*5+=+9+3*8C/:7:C)CDG)
@M03364:276:000000000-BLYN8:1:1101:10574:7836 1:N:0:1
ACTCCTACGGGAGGCAGCAGTAGGGAATCTTCCGCAATGGGCGAAAGCCTGACGGAGCAACGCCGCGTGAGTGATGAAGGGTTTCGGCTCGTAAAACTCTGTTATTAGGGAAGAACAAATGTGTAAGTAACTGTGCACGTCTTGACGGTACCTAATCAGAAAGCCACGGCTAACTACGTGCCAGCAGCCGCGGTAATACGTAGGTGGCAAGCGTTATCCGGAATTATTGGGCGTAAAGCGCGCG
+
GGGGGGGGGGGGGGGGGGGGGGGGGGGGGGGGGGGGGGGGGGGGGGGGGGGGGGGGGGGGGGGGGGGGGGGGGGGGGFGGEGGGGGGGGGGGGGGFCEGGGGGGGGGGGGGGGGGGGGGGGGGGGGGGGGGGGGGGGGFGGGGGGGGGEGEGGGDGGGGGGGFGGGGGGGGGGGGGGGGGGGGGGGGGGGGGGGEGGGGGGGGGGGFGGGGGGGEGFCGGGDGGGGGFGGGGGGGGGGCDGGCC
@M03364:276:000000000-BLYN8:1:1101:22324:7837 1:N:0:1
ACTCCTACGGGAGGCAGCAGTGGGGAATATTGCACAATGGGCGCAAGCCTGATGCAGCCATGCCGCGTGTATGAAGAAGGCCTTCGGGTTGTAAAGTACTTTCAGCGGGGAGGAAGGGGTGAGCCTTAATACGGTTCGTCATTGACGTTACCCGCAGAAGAAGCACCGGCTAACTCCGTGCCAGCAGCCGCGGTAATACGGAGGGTGCAAGCGTTAATCGGAATTACTGGGCGTAAAGCGCACG
+
GGGGGGGGGGGGGGGGGGGGGGGGGGGGGGGGGGGGGGGGGGGGGGGGGGGGGGGGGGGGGGGGGGGGGGGGGGGGGGGGGGGGGGGGGGGGGGGGGGGGGGGGGCGGGGGGGGGGGGGGGGGGGGFGGGGGGGGGGGGGGGGGGGGGFGGGGGGGGEFFGGGGGGGGGGGGGGGGGGGGGGGGGGGGGGGGGGDGGGGGGGDGGGGGGGGGGGGGGGGGGGGGGGFFGGGGGGGGGGGGGGG7
@M03364:276:000000000-BLYN8:1:1101:19609:7844 1:N:0:1
ACTCCTACGGGAGGCAGCAGTGGGGAATATTGCACAATGGGCGCAAGCCTGATGCAGCCATGCCGCGTGTGTGAAGAAGGCCTTCGGGTTGTAAAGCACTTTCAGCGAGGAGGAAGGTGGTGAACTTAATACGTTCATCAATTGACGTTACTCGCAGAAGAAGCACCGGCTAACTCCGTGCCAGCAGCCGCGGTAATACGGAGGGTGCAAGCGTTAATCGGAATTACTGGGCGTAAAGCGCACG
+
GGGGGGGGGGGGGGGGCGGGEFGFG7FGGGGGGGGFFGFFGGGGGGGGGGCFGFA@FFFDDDFFEGGCGGGGGGAFC<EFGGGGFDDGF:F?FGGGCCFGEGFFEAF7CC:?F@FGGFGF7F,,CEFFCFCAFFFGFGGGFGADDFEFGGGGFGEEGGGGF:CFFFGGGGGGGFG9FEGGGGGGGGGGGGGGGGGGGGGGDEEEGGGGGGGGGGECGGGGDEGGGGGGGGGGGGGGGFGGD)97
@M03364:276:000000000-BLYN8:1:1101:12401:7846 1:N:0:1
ACTCCTACGGGAGGCAGCAGTAGGGAATCTTCGGCAATGGGGGCAACCCTGACGGAGCAACGCCGCGTGAGTGATGAAGGGTTTCGGCTCGTAAAACTCTGTTATTAGGGAAGAACAAATGTGTAAGTAACTGTGCACATCTTGACGGTACCTAATCAGAAAGCCACGGCTAACTACGTGCCAGCAGCCGCGGTAATACGTAGGTGGCAAGCGTTATCCGGAATTATTGGGCGTAAAGCGCGCG
+
GGGGGGGGGGGGGGGGGGGGGGGGGGGGGGGGGGGGGGGGGGGGGGGGGGGGGGGGGGGGGGGGGGGGGGGGGGGGFGGGGGGGGGGGGGGGGGGGGGGGGGGGGGGGGGGGGGGGGFGGGGGGGGGGGGGGGGGGGGGGGGGGGGGGGGGGGGGGGFGGGGGGGGGGGGGGGGGGGGGGDGGGGGGGGGGGGGGGGGGGGGGDGGGGGGGGGGGGGGGGGGGGGGGGGGGGDGGGGGGGGGGD
@M03364:276:000000000-BLYN8:1:1101:5897:7852 1:N:0:1
ACTCCTACGGGAGGCAGCAGTAGGGAATCTTCGGCAATGGACGAAAGTCTGACCGAGCAACGCCGCGTGAGTGAAGAAGGTTTTCGGATCGTAAAACTCTGTTGTTAGAGAAGAACAAGGATGAGAGTAACTGTTCATCCCTTGACGGTATCTAACCAGAAAGCCACGGCTAACTACGTGCCAGCAGCCGCGGTAATACGTAGGTGGCAAGCGTTGTCCGGATTTATTGGGCGTAAAGCGAGCG
+
GGGGGGGGGGGGGGGGGGGGGGGGGGGGGGGGGGGGGGGGGGGGGGDFGGGGGGGGGGGGGGGGGGGGGGGGGGGGGGGGGGGGGGGGGGGGGGGGGGGGGGGGGGGGGGGGGGGGGGGGGGGGGFGGGGGGGGGGGGGGGGGGGGGGGGGGGGGGGGGGGGGGGGGGGDGGGGGGGGGGGGGGGGGGFGGGGGGGGGGGGGFGGGGGGGGGGGGGEFGGGGDGGGGGGGGFGGG=CFGGDGG<
@M03364:276:000000000-BLYN8:1:1101:10533:7859 1:N:0:1
ACTCCTACGGGAGGCAGCAGTGGGGAATATTGCACAATGGGCGCAAGCCTGATGCAGCCATGCCGCGTGTATGAAGAAGGCCTTCGGGTTGTAAAGTACTTTCAGCGAGGAGGAAGGCATTAAGGTTAATAACCTTAGTGATTGACGTTACTCGCAGAAGAAGCACCGGCTAACTCCGTGCCAGCAGCCGCGGTAATACGGAGGGTGCAAGCGTTAATCGGAATTACTGGGCGTAAAGCGCACG
+
GGGGGGGGGGGGGGGGGGGGGGGGGGGGGGGGGGGGGGGGGGGGGGGGGGGGGGGGGGGGGGGGGGGGGGGGGGGGGGGGGGGGGGGGGGGGGGGGGGGGGGGGGGGGGGGGGGGGGGGGGGGGGGGGGGFGGGGGGGGGGGGGGGGGGGGGFGGGGGGGGGGGGGGGFGGGGGGGGGGGGGGGGGGGGGGGGGGGGGGGGGGGGGGGGGGGGGGEGGGGGGGGGGGGGGGGGGGEGGGGGGGD
@M03364:276:000000000-BLYN8:1:1101:26207:7863 1:N:0:1
ACTCCTACGGGAGGCAGCAGTGGGGAATATTGCACAATGGGCGCAAGCCTGATGCAGCCATGCCGCGTGTATGAAGAAGGCCTTCGGGTTGTAAAGCACTTTCAGCGAGGAGGAAGGTGGTGAGCTTAATACGTTCATCAATTGACGTTACTCGCAGAAGAAGCACCGGCTAACTCCGTGCCAGCAGCCGCGGTAATACGGAGGGTGCAAGCGTTAATCGGAATTACTGGGCGTAAAGCGGGCG
+
GGGF8FFFGGGGFEG-BFGD-EFGGGGGGGGGGGGGFDFCGFFGGCCFGGGG9DCFGFCFGFGFE:CGCCGGFFDGGCF8EFF8FFGDFGD?<FGGAE@FGCFFFGC=FE+?F4F<FFFGGDGDFACGFGDGGG8>BFGGCD<DFEFFGGGGGEGGEE7FEF@FGGGGCFGDGGGFGGF*>DGCG7DGGD>CE*18CEFGGC:C7EECFF@FGGGGDGGGGEGFC@9E?+8CD/*7*:D5C>79
@M03364:276:000000000-BLYN8:1:1101:9130:7870 1:N:0:1
ACTCCTACGGGAGGCAGCAGTGGGGAATATTGCACAATGGGCGCAAGCCTGATGCAGCCATGCCGCGTGTGTGAAGAAGGCCTTCGGGTTGTAAAGCACTTTCAGCGAGGAGGAAGGTGGTGAGCTTAATACGTTCATCAATTGACGTTACTCGCAGAAGAAGCACCGGCTAACTCCGTGCCAGCAGCCGCGGTAATACGGAGGGTGCAAGCGTTAATCGGAATTACTGGGCGTAAAGCGCACG
+
GGGGFGGGGGGGGGGGGGGGGGGGGGGGGGGGGGGGGGGGGGGGGGGGGGGFGGGGGGGGGGGGGGGGGGGGGGGGGGFGGGGGGGGGGGGGGFGGGGGGGGGGGGGGGGGEEGGGGGGGGGGGGGGGGGGGGGGGGGDFGGGGGGGGGGGGGDGGGGGGGGGFFGGGDGDGGGGGGGGGGGGGGFDGDEGGGGGGGGGGGCEG7CGGGGGGGGEECCGGCEGGFGGFF68CGGEEGGGGGDG:
@M03364:276:000000000-BLYN8:1:1101:27671:7871 1:N:0:1
ACTCCTACGGGAGGCAGCAGTGGGGAATATTGCACAATGGGCGCAAGCCTGATGCAGCCATGCCGCGTGTGTGAAGAAGGCCTTCGGGTTGTAAAGCACTTTCAGCGAGGAGGAAGGTGGTGAACTTAATACGTTCATCAATTGACGTTACTCGCAGAAGAAGCACCGGCTAACTCCGTGCCAGCAGCCGCGGTAATACGGAGGGTGCAAGCGTTAATCGGAATTACTGGGCGTAAAGCGCACG
+
GGGGGGGGFGGGCGGGGGCFFFGGGGGGGGGGGGGGGFGDGGG7FEGDFAFFGFFGFGGGAF,CCGGGGGF,CFGFGGGGFEGFGFGGFEGGFGFDDGGE8EGGGBCF:C7FGGGGGG8FGGGGGFCFFGFAFAGGGGGGGF9>DFCGGFEF<FGGGEGGCF,DCF7FFGGGFGEFGGGCGCFGGGGGF5CCDGCCCFGGDC8EDGGGGG?CCECEE97CEGGG<CFGGGFFGDDGGGCGDGG:
@M03364:276:000000000-BLYN8:1:1101:26344:7898 1:N:0:1
ACTCCTACGGGAGGCAGCAGTAGGGAATCTTCGGCAATGGACGAAAGTCTGACCGAGCAACGCCGCGTGAGTGAAGAAGGTTTTCGGATCGTAAAACTCTGTTGTTAGAGAAGAACAAGGATGAGAGTAACTGTTCATCCCTTGACGGTATCTAACCAGAAAGCCACGGCTAACTACGTGCCAGCAGCCGCGGTAATACGTAGGTGGCAAGCGTTGTCCGGATTTATTGGGCGTAAAGCGAGCG
+
GGGGGGGGGGGGGGGGGGGGGGGGGGGGGGGGGGGGGGGGFGGGGGGGFGGGGGGGGGGGGGGGGGGGGGGGGGGGGGGGGCGGGGGGGGGGGFGGGGGGGGGGGGGGGGGGGGGFGGGGECGGGFGGGGGGGGGGGGGGGGGGGGGGGGGGGGGGGGGGGGGGGGGGGGGGGGGGGGGGGGGGGGGGGGGGGGGGGGGGFGGGGGGGGGGGGEGGGGGGGG=GFFGFCFGGGGGGGGGGGGG<
@M03364:276:000000000-BLYN8:1:1101:19562:7899 1:N:0:1
ACTCCTACGGGAGGCAGCAGTGGGGAATATTGCACAATGGGCGCAAGCCTGATGCAGCCATGCCGCGTGTATGAAGAAGGCCTTCGGGTTGTAAAGTACTTTCAGCGGGGAGGAAGGTGATGAACTTAATACGTTCATCAATTGACGTTACCCGCAGAAGAAGCACCGGCTAACTCCGTGCCAGCAGCCGCGGTAATACGGAGGGTGCAAGCGTTAATCGGAATTACTGGGCGTAAAGCGCACG
+
GGGGGGGGGGGGGGGGGGFGGGGGGGGGGGGGGGGGGGGGGGGGGGGGGGGGGGGGGGGGGGGGGGGGGGGGGGGGGGGGGGGGGGGGGGGGFGGGGGGGGGGGGGGGGGEGGGGGGGGFGGFFAFFGGGGGGGGGGGGGGGGGGGGGGGGGFGEGGGGDGGGGGGGGGGGGGGGGGGGGGGGGGGGGGGGGGGDGGGGGDEGGGGDGGGGGGGGGGGGGGGGGF:FGGCGGGGGGGGGGGGG5
@M03364:276:000000000-BLYN8:1:1101:12589:7912 1:N:0:1
ACTCCTACGGGAGGCAGCAGTGGGGAATATTGCACAATGGGCGCAAGCCTGATGCAGCCATGCCGCGTGTATGAAGAAGGCCTTCGGGTTGTAAAGTACTTTCAGCGGGGAGGAAGGTGATAAAGCGAATACCTTTATCAATTGACGTTACCCGCAGAAGAAGCACCGGCTAACTCCGTGCCAGCAGCCGCGGTAATACGGAGGGTGCAAGCGTTAATCGGAATTACTGGGCGTAAAGCGCACG
+
GGGGGGGGGGGGGGGGGGGGGGGGGGGGGGGGGGGGGGGGGGGGGGGGGGGGGGGGGGFGGGGGGGGFGGGGGGGGGGGGGGGGGGGGGGGGGGGGGGGGGGGGGGGGGGCFGGGGGGGFGGGGGGGGGDGGGGGGGGGGGFGGGGGGGGGGGGGGGGGGGGGGGGGGGGGGGGGGGGGGGGGGGGGGGGDGGGGGGGGGECEGGGGGGGGGGGGEGGGGGGGGGGGGGGGGGGGCFF=DCC>5
@M03364:276:000000000-BLYN8:1:1101:6664:7913 1:N:0:1
ACTCCTACGGGAGGCAGCAGTAGGGAATCTTCGGCAATGGACGAAAGTCTGACCGAGCAACGCCGCGTGAGTGAAGAAGGTTTTCGGATCGTAAAACTCTGTTGGTAGAGAAGAACGTTGGTGAGAGTGGAAAGCTCATCAAGTGACGGTAACTACCCAGAAAGGGACGGCTAACTACGTGCCAGCAGCCGCGGTAATACGTAGGTCCCGAGCGTTGTCCGGATGTATTGGGCGTAAAGCGAGC
+
GGGFGGGGGGGGGGGGGGGGGGGGGFGGGGGGGGGGGGGGGGGGGGGGGGGGGGGGGGGGGGGGGGGFCFGGGGGGGGGGGGGGGGGGEEFGGGGGGGGGGGGGGGGGFGGGGGGGGGFGGGGGGGGGGG?FAEFEGGGGGFFGGGGGGGGGGGGGGGGGGGGGGGGGGGGGGGG9FGGGGDFE7CGG78BEEGGGGGFGGCGGDGCFFEEGGGGGC5FGGGEC*A<FGGDCGGE=C>DFGDG)
@M03364:276:000000000-BLYN8:1:1101:20711:7917 1:N:0:1
ACTCCTACGGGAGGCAGCAGTAGGGAATCTTCGGCAATGGACGAAAGTCTGACCGAGCAACGCCGCGTGAGTGAAGAAGGTTTTCGGATCGTAAAACTCTGTTGTTAGAGAAGAACGACGAGGAGAGTGGAAAGCTCCTCGTGTGACGGTATCTAACCAGAAAGGGACGGCTAACTACGTGCCAGCAGCCGCGGTAATACGTAGGTCCCAAGCGTTGTCCGGATTTATTGGGCGTAAAGCGAGC
+
GGGGGGGGGGGCFGGGGGGGGGGGGGGGGGGGGGGGGGGGGGGGGGGGGGGGGGGGGGGGGGGGGGGGGDGGGGGGEFFGGGGGGGDGGGGGGGGGGGGGGGGGFCFGFGGGGGGGGGGGGGGDGGGFGGFGGGGGGGGGGGGGFGGGGGFGGGFGGGGGGGGGGGGGGGGFEGGGGGGGGGGGGGGFGGGGGGGGGGGGGFGGGGGGGGC@FGGGCGGGGGGE5EDGGGGFGGGGGGFCCDD3
@M03364:276:000000000-BLYN8:1:1101:19212:7920 1:N:0:1
ACTCCTACGGGAGGCAGCAGTAGGGAATCTTCGGCAATGGACGAAAGTCTGACCGAGCAATGCCGCGTGAGTGAAGAAGGTTTTCGGATCGTAAAACTCTGTTGTTAGAGAAGAACAAGGATGAGAGTAACTGTTCATCCCTTGACGGTATCTAACCAGAAAGCCACGGCTAACTACGTGCCAGCAGCCGCGGTAATACGTAGGTGGCAAGCGTTATCCGGAATTATTGGGCGTAAAGCGCGCG
+
GGGGGGGGGGGGGGGGGGGGGGGGGGGGGGGGGGGGGGGGGGGGGGGGGGGGGGGGGGGGGGGGGGGGGGGGGGGGGGGGGGGGGGGGGGGGGGGGGGGGGGGGGGGGGGGGGGGGGGGGGGGGGGGGGGGGGGGFGGGGGGGGGGGGGGGGGGGGGGGGGCFGGGGGGDGGFGGGGGGGGGGGGGGGGGGGDGEGGFFGGGGGGGGGGGCGGGGGG7FGGCEGGGGGGGGGGGGGGGFGGGGD
@M03364:276:000000000-BLYN8:1:1101:8058:7921 1:N:0:1
ACTCCTACGGGAGGCAGCAGTGGGGAATATTGCACAATGGGCGCAAGCCTGATGCAGCCATGCCGCGTGTATGAAGAAGGCCTTCGGGTTGTAAAGTACTTTCAGCGGGGAGGAAGGTGATAAAGCGAATACCTTTATCAATTGACGTTACCCGCAGAAGAAGCACCGGCTAACTCCGTGCCAGCAGCCGCGGTAATACGGAGGGTGCAAGCGTTAATCGGAATTACTGGGCGTAAAGCGCACG
+
GGGGGGGGGFGGGGGGGGGGGGGGGGGGGGGGGGGGGGGGGGGGGGGGGGGGGGGGGGGGGGGGGEGGGGGGGGGGGGGGGGG8CFGGGGGGGGGGGGGGGGGGGGGGGGGGGEGGGGGFFGGGGGGGGGGGGEFEFGGFGGGGGGGGGGGGGGGGGGGGFGGGGGFGGGGGGGFFFGGGGFCEFGGGGGGGGGGGGGGF>EEGGGGGGGGGGEGGGGGGGGGGGGGC7F=CDGGGGGFGGGG3
@M03364:276:000000000-BLYN8:1:1101:13706:7947 1:N:0:1
ACTCCTACGGGAGGCAGCAGTAGGGAATCTTCCGCAATGGGCGAAAGCCTGACGGAGCAACGCCGCGTGAGTGATGAAGGGTTTCGGCTCGTAAAACTCTGTTATTAGGGAAGAACATATGTGTAAGTAACTGTGCACATCTTGACGGTACCTAATCAGAAAGCCACGGCTAACTACGTGCCAGCAGCCGCGGTAATACGTAGGTGGCAAGCGTTGTCCGGATTTATTGGGCGTAAAGCGAGCG
+
GGGGGGGGGGGGGGGGGGGGGGGGGGGGGGGGGGGGGGGGGGGGGGGGGGGGGGGGGGGGGGGGGGGGG@FGGGGGGGGGGGGGGGGGGGGGGGGGGGGGGGGGGGGGGGGGGGGGGGGGGGGGGDGGGGFGGGGGGGGGGGGGFGGGGGGGGCFGFGGGGGGGFGGGGGGEGGGFGDGGGGGFGGGGGGGGGGGGGGGGGFGGGGGGGGGFGGEEGGGGGGGGGGGGGGFDDGGGGG7DGGGG
@M03364:276:000000000-BLYN8:1:1101:15704:7978 1:N:0:1
ACTCCTACGGGAGGCAGCAGTGGGGAATATTGCACAATGGGTGCAAGCCTGATGCAGCCATGCCGCGTGTATGAAGAAGGCCTTCGGGTTGTAAAGTATTTTCAGCGGGGAGGAAGGCGATAAGGTTAATAACCTTGTCGATTGACGTTACCCGCAGAAGAAGCACCGGCTAACTCCGTGCCAGCAGCCGCGGTAATACGGAGGGTGCAAGCGTTAATCGGAATTACTGGGCGTAAAGCGCACG
+
GGGGGGFGGGGGGGGGGGGGGGGGGGGGGGGGGGGGFGGGGGGGGGGGGGGGGGFGGGGFGGGGGGGGGGGGGGGGGGGGGGGGGGGGFGGGGGGGGGGGGGGGGGGGGGGGGDGGGGGGGGGGGGGGGFCFGGGGGGGGGGGGGGGGGGGGGGGGDEGGGCGFGGGGEGGGGGGGGDFGGC,8FGGGGGGGGGCGGFGGCECGEGGGGFGGGGGGGGGGGGGGCFGGGFECDDCCGGGDCDC5
@M03364:276:000000000-BLYN8:1:1101:14675:7984 1:N:0:1
ACTCCTACGGGAGGCAGCAGTAGGGAATCTTCGGCAATGGACGAAAGTCTGACCGAGCAACGCCGCGTGAGTGAAGAAGGTTTTCGGATCGTAAAACTCTGTTGTTAGAGAAGAACAAGGATGAGAGTAACTGTTCATCCCTTGACGGTATCTAACCAGAAAGCCACGGCTAACTACGTGCCAGCAGCCGCGGTAATACGTAGGTGGCAAGCGTTGTCCGGATTTATTGGGCGTAAAGCGAGCG
+
GGGGGGGGGGGGGGGGGGGGGGGGGGGGGGGGGGGGGGGGGGGCFGFFGEGGGGGDGGCFGGGGGGGGGFCFGGGGGGGG@FGGGGGGGGGGFGGGGGFGGGGGGGGGGGFGGGGGGGGGFGGGGFGGGFFGGGGGGGG9FFEGGGGGGGGGGGGGGGGGGGGGGGGGGGG>GGGGGGGGGG;DGD6DGDGGEGGGGGGGGGGDGGGFGGGFGGGGGFFGGG8CCFGFCGFFCGEGFFFGGGG<
@M03364:276:000000000-BLYN8:1:1101:22487:7985 1:N:0:1
ACTCCTACGGGAGGCAGCAGTAGGGAATCTTCGGCAATGGGGGCAACCCTGACCGAGCAACGCCGCGTGAGTGAAGAAGGTTTTCGGATCGTAAAACTCTGTTGTTAGAGAAGAACGTTAAGTAGAGTGGAAAGTTACTTAAGTGACGGTATCTAACCAGAAAGGGACGGCTAACTACGTGCCAGCAGCCGCGGTAATACGTAGGTCCCAAGCGTTGTCCGGATTTATTGGGCGTAAAGCGAGC
+
GGGGGGGGGGGGGGGGGGGGGGGGGGGGGGGGGGGGGGGGGGGGGGGGGGGGGGGGGGGGGGGGGGGGGGGFFGFGGGGGGGGGGGGGGGGGGGGGFGGGGGGGGGGGGGGGGGCFFFGGGGFFFFGCFGGGGGGGGGGFGGGFGGGGGGGGGGGGGGGGGGGGGDGGGGGGGGGGGGGGFGGGGGGGGGGGGGGGGGGGGGGFGCFFGGGGGGGGGGGGCEEGEGG7CFFGGGGGGGGGGCD3
@M03364:276:000000000-BLYN8:1:1101:20088:8001 1:N:0:1
ACTCCTACGGGAGGCAGCAGTGGGGAATATTGCACAATGGGCGCAAGCCTGATGCAGCCATGCCGCGTGTATGAAGAAGGCCTTCGGGTTGTAAAGTACTTTCAGCGGGGAGGAAGGTGATGAACTTAATACGTTCATCAATTGACGTTACCCGCAGAAGAAGCACCGGCTAACTCCGTGCCAGCAGCCGCGGTAATACGGAGGGTGCAAGCGTTAATCGGAATTACTGGGCGTAAAGCGCACG
+
GGGGGGGGGGGGGGEGGGCFGGGGGGGGGGGGGGGGGGGGGGGGGGGGGGGGGGGGGGGGGGGGGGGGGGGGGGGGGGGGGGGGGGGGEFEGGGGEGGGGGGGGGGGGGGGGGCGGGGGGGGGGFGGFDGGGGGGGGGGGGGGGGGGGGGGGGGGGGG@FGGGGGGGGGGGGFGGGGGGGCFGGGGGGGGGGGGGGGGGGGEGGGGGGGGGGGGGCEFGGGGGGGGGGGFFGGGGGGGGGGD<7
@M03364:276:000000000-BLYN8:1:1101:13199:8015 1:N:0:1
ACTCCTACGGGAGGCAGCAGTGGGGAATATTGCACAATGGGCGCAAGCCTGATGCAGCCATGCCGCGTGTGTGAAGAAGGCCTTCGGGTTGTAAAGCACTTTCAGCGAGGAGGAAGGTGGTGAGCTTAATACGTTCATCAATTGACGTTACTCGCAGAAGAAGCACCGGCTAACTCCGTGCCAGCAGCCGCGGTAATACGGAGGGTGCAAGCGTTAATCGGAATTACTGGGCGTAAAGCGCACG
+
GGGGGGGGGGGGGGGGGG@FGGGGGGGGGGGGGGGGGGGGGGGGGGGGGGGGGGGGGGGGGGGGGGGGGGGGGGGGGGGGGGGGGGGGGGGGGGGGFGFGGGGGGGGGGGG@FFGGGGGGEGGGGGFGGGGGGGGGFGGFGG@FGFFGGGGGGGGFGGGGG7FDGGGGGGGDGGGGDEGGGCDGGGGGGGGGGGGGGGGGGEGGGGGGGGGGGGGDG+<AC?EECCGFFGGGGGD5<FGGCCD<
@M03364:276:000000000-BLYN8:1:1101:14525:8037 1:N:0:1
ACTCCTACGGGAGGCAGCAGTAGGGAATCTTCGGCAATGGGGGGAACCCTGACCGAGCAACGCCGCGTGAGTGAAGAAGGTTTTCGGATCGTAAAGCTCTGTTGTTAATCAAGAACGTTGAGAAGAGTGGAAAGTTTCTCAAGTGACGGTAATTAACCAGAAAGGGACGGCTAACTACGTGCCAGCAGCCGCGGTAATACGTAGGTCCCGAGCGTTGTCCGGATTTATTGGGCGTAAAGCGAGC
+
FGGGCFFGGDG>F>FGGDFFEFGDGEFGGGGGG>FC@@FFGGGEGGGGGGDGGGG>FGDGEGGGGGGGCBF3DF=F@FFG@FCFGGG7@FFFF8<FGC>FEFCGGGFFGBDFFFGGGCE:*?F=:?FFFFCCGGGGFFFGFFFGGFFGGGFCEFC9FFGGCEGG8;8FCE5C>CGGCCEGGGGGGGGGFGGEGE>**<C7;:<C8@::/?8=EC:EEECFEE**89?CFFFGGGG5/CFF<CD)
@M03364:276:000000000-BLYN8:1:1101:22521:8040 1:N:0:1
ACTCCTACGGGAGGCAGCAGTAGGGAATATTCGGCAATGGGGGCAACCCTGACCGAGCAACGCCGCGTGAGTGAAGAAGGTTTTCGGATCGTAAAACTCTGTTGTTGGAGAAGAATGTATCTGATAGTAACTGATCAGGTAGTGACGGTATCCAACCAGAAAGCCACGGCTAACTACGTGCCAGCAGCCGCGGTAATACGTAGTTGGCAAGCGTTGTTCGGATTGATTGGGCGTAAAGCGAGCG
+
GGGGGGGGGGGGGGGGGGGGG,FGGGGG9FGEEFGGGGGGGDG:FFGGGGGGFGCEGG7FGGGGGGGGGGEFGGGGGGGGG9EDFFFGE=FGFFGFFFGGGGEE=F8F<FGGG8FCF,5CFGGFGGF?CDC5,<<B9<FF@FGGDG=@>@F9@FGEED@<@@EFFGGGGGGD?FG9A7>F@B;,>EGGGGGGGEGGGFC5FFG*+?CFGC**;3:?7*95**1:*0<CCFCCGGCCGFGG<979
@M03364:276:000000000-BLYN8:1:1101:4691:8068 1:N:0:1
ACTCCTACGAGGCAGCAGTAGGGAATCTTCGGCAATGGACGAAAGTCTGACCGAGCAACGCCGCGTGAGTGAAGAAGGTTTTCGGATCGTAAAACTCTGTTGTTAGAGAAGAACGACGAGGAGAGTGGAAAGCTCCTCGTGTGACGGTATCTAACCAGAAAGGGACGGCTAACTACGTGCCAGCAGCCGCGGTAATACGTAGGTCCCGAGCGTTGTCCGGATTTATTGGGCGTAAAGCGAGCGC
+
GGGGGGGGGGGGGGGGGGGGGGGFGGGGGGGGGGGGGGGGGGCGGGGGGGFFGGGGGGGGGGGGGGGGGGGGGGGGGGGGGGGGGGGGGGGGGGGGGGGGFEGGGGGGGGGGGFGGGGGGGEG8=FFGGGGGGGGGGGGGGGFCGGGDGGFGGGGGGGGFFGGGFGGGGGGGGGGGDGGGGGGGGFGGGGGGGGGGGGGC?CEGFFGGGGGEEC=CGDCEGGGG7EFGFGGGGGGGGGGGGGC9
@M03364:276:000000000-BLYN8:1:1101:13457:8073 1:N:0:1
ACTCCTACGGGAGGCAGCAGTGGGGAATATTGCACAATGGGCGCAAGCCTGATGCAGCCATGCCGCGTGTATGAAGAAGGCCTTCGGGTTGTAAAGTACTTTCAGCGGGGAGGAAGGGATGAGCCTTAATACGGCTCGTCATTGACGTTACCCGCAGAAGAAGCACCGGCTAACTCCGTGCCAGCAGCCGCGGTAATACGGAGGGTGCAAGCGTTAATCGTAATTACTGGGCGTAAAGCGCACG
+
GGGGGGGGGGGGGGGGGGGGGGGGGGGGGGGGGGGGGGGGGGGGGGGGGGGGGGGGGGGGGGGFGGGFFGGGGGGGGGGGGGGGGGGGGGGGGGGGGGGGGGGGGGGGGGCFFGGGGGGGGGGGGGGGGGGGGGGGGGGGGGGGGGGGFGGFGGDGGGGGGGGGGGGGGGGGGGGGGGGGGGGGGGGGGGGGGG5EGGGGGGGGGGGGGGGGGGGCCGGGFGGGGGGGGGGGGGEEFGDG>)/9
@M03364:276:000000000-BLYN8:1:1101:26667:8086 1:N:0:1
ACTCCTACGGGAGGCAGCAGTAGGGAATCTTCCACAATGGACGAAAGTCTGATGGAGCAACGCCGCGTGAGTGAAGAAGGTTTTCGGATCGTAAAACTCTGTTGGTGGAGAAGAACGTATTTGATAGTAACTGATCAGGTAGTGACGGTATCCAACCAGAAAGCCACGGCTAACTACGTGCCAGCAGCCGCGGTAATACGTAGGTTGCAAGCGTTGTCCGGATTTATTGGGCGTAAAGCGAGCG
+
GGGGGGGGGGGGGGG@BEF8F<FGGGGG?GGGGDFEGGGGEFGE7EE,CF9FEC@FGGGGCFEGGDGGGDGGFGGGGGGGGFGGGGGGFGFFFFGFFGGFGGDG8?FGEFGGGFGCFF<FFBFFECCFGG9?FCFFGFGAE9FGGGGGGFDBDFG?CG@FFGGGGGGGGGGGGCG9CCGGGFGGGFFGEBCECGE@FCGG9CFG;+<CCFGCCEED5+<CCEGC9F?ECFFGDGGGGDFDD<GC
@M03364:276:000000000-BLYN8:1:1101:22617:8114 1:N:0:1
ACTCCTACGGGAGGCAGCAGTGGGGAATATTGCACAATGGGCGCAAGCCTGATGCAGCCATGCCGCGTGTATGAAGAAGGCCTTCGGGTTGTAAAGTACTTTCAGCGGGGAGGAAGGTGATAAAGCGAATACCTTTATCAATTGACGTTACTCGCAGAAGAAGCACCGGCTAACTCCGTGCCAGCAGCCGCGGTAATACGGAGGGTGCAAGCGTTAATCGGAATTACTGGGCGTAAAGCGCACG
+
GGGGGGGGGGGGGGGGGGGGGGGGGGGGGGGGGGGGGGGGGGGGGGGGGGGGGGGGGGGGGGGGGGGGGGGGGGGGGGGGGGGGGGGGGGGGGGGGGGGGGGGGGDGGGGGGGGGGGGGFGFGGGGGGGGGFGGGGGGGGGGGCAFGGGGGGFGGGGGGGGGGGGGGGGGGGGGFGGGGGGFGGGGGGGGGGGGGGGGGGGDGGDGGGGGGGGGGGGGGGGGGGGGGGGFFGGGGGGGGDGGG<
@M03364:276:000000000-BLYN8:1:1101:5187:8114 1:N:0:1
ACTCCTACGGGAGGCAGCAGTGGGGAATATTGCACAATGGGCGAAAGCCTGATCCAGCCATGCCGCGTGTGTGAAGAAGGTCTTCGGATTGTAAAGCACTTTAAGTTGGGAGGAAGGGCGGTAAGTTAATACCTTGCTGTTTTGACGTTACCAACAGAATAAGCACCGGCTAACTTCGTGCCAGCAGCCGCGGTAATACGAAGGGTGCAAGCGTTAATCGGAATTACTGGGCGTAAAGCGCGCG
+
GGGGGGGGGGGGGGGGGGGGGGGGGGGGGGGGGGGGGGGGGGGGGGGGGGGGGGGGGGGGGGGGGGGGGGGGGGGGGGGGGGGGGFGGGGGGGGGGGGGGGGGGGGGFGGGGGGGGGGGGGGGGGGGGGGGGGFFGGGGGGGGGGGGGGGGGGGGFGGGGGGGGGFCF@BFGGGGGGGGGGGGGGGGGGGGDEGGGGGGGCGGGECEGGEEGGGGGGGGGGGGGGGGGGGGGGCEGGGGGGGGD
@M03364:276:000000000-BLYN8:1:1101:21250:8124 1:N:0:1
ACTCCTACGGGAGGCAGCAGTAGGGAATCTTCGGCAATGGACGAAAGTCTGACCGAGCAACGCCGCGTGAGTGAAGAAGGTTTTCGGATCGTAAAACTCTGTTGTTAGAGAAGAACAAGGATGAGAGTAACTGTTCATCCCTTGACGGTATCTAACCAGAAAGCCACGGCTAACTACGTGCCAGCAGCCGCGGTAATACGTAGGTGGCAAGCGTTGTCCGGATTTATTGGGCGTAAAGCGAGCG
+
GGGGGGGGGGGGGGGGGGGGGGGGGGGGGGGGGGGGGGGGGGGGGGGGGGGGGGGGGGGGGGGGGGGGGGGGGGGGGGGGGGGGGGGGGGGGGGGGGGGGGGGGGGGGGGGGGGGGGGGGGGGGGGGGGGGGGGGGGGGGGGGGGGGGGGGGGGGGGGGGGGGGGGGGGGGGGGGGGGGGGGGGGGGGGGGGGGGGGGGGGGGGGGGGGGGGGGGGGGGGGG8CCGGGGGGGGGEGGGGGGGGD
@M03364:276:000000000-BLYN8:1:1101:7588:8143 1:N:0:1
ACTCCTACGGGAGGCAGCAGTGGGGAATATTGCACAATGGGCGCAAGCCTGATGCAGCCATGCCGCGTGTGTGAAGAAGGCCTTCGGGTTGTAAAGCACTTTCAGCGAGGAGGAAGGTGGTGAACTTAATACGTTCATCAATTGACGTTACTCGCAGAAGAAGCACCGGCTAACTGCGTGCCAGCAGCCGCGGCAATACGGAGGGTGCAAGCGTGAATCGGAATTACTGGGCGTAAAGCGCACG
+
CFGGGGGGGGGGGGGGGGGGGGGGGGGGGGGGGGGGGGGGGGDGGGGGGGGGGGGGGG,E@FGGGGGGGFGFGGGGGFGGGGGGGGGGGGGGGGGCFCFGGGA<,EG7FFGGGGGGG=EFGFFFCDCC5<CADDEFFFFGGG9BEG>FCGGC9>:CEGGF@:>FFCGGGGFGGGFFGGFGG@;C7DFC888EE*1BFGCF*;CGEGG*<:FCEE**:9CFG8*:+:+<CGF=DGECFFFCC3D5
@M03364:276:000000000-BLYN8:1:1101:19715:8170 1:N:0:1
ACTCCTACGGGAGGAAGCAGTAGGGAATCTTCCACAATGGACGAAAGTCTGATGGAGCAACGCCGCGTGAGTGAAGAAGGTTTTCGGATCGTAAAACTCTGTTGTTGGAGAAGAATGTATCTGATAGTAACTTATCAGGTAGTGACGGTATCCAACCAGAAAGCCACGGCTAACTACGTGCCAGCAGCCGCGGTAATACGTAGGTGGCAAGCGTTGTCCGGATTTATTGGGCGTAAAGCGAGCG
+
GFGCCFGGG7FCEG7FEGFGFGGGGGGGFEFFGGGGGGGGFGGGG7CEFFGFGGGGGGFG?C@FGGGGGGGGFGGGGGGGCDGFEGGE@FGFGGGGFGGFFGGGGGGGCGF,EFFFGGGGGFGDFCFGGEFGGAD,,?D?,EFGGGGCFGGFGGF?7CFGGGGG8FGEEGGGGGEEGGAFDFGG@@FGGG5BEGE7CFGF?BCGGGF>FGG=EGDECC+=CEECCF7CFFGGGDGGGGFGG:CC
@M03364:276:000000000-BLYN8:1:1101:9615:8192 1:N:0:1
ACTCCTACGGGAGGCAGCAGTAGGGAATCTTCCACAATGGACGAAAGTCTGATGGAGCAACGCCGCGTGAGTGAAGAAGGTTTTCGGATCGTAAAACTCTGTTGTTGGAGAAGAATGTATCTGATAGTAACTGATCAGGTAGTGACGGTATCCAACCAGAAAGCCACGGCTAACTACGTGCCAGCAGCCGCGGTAATACGTAGGTGGCAAGCGTTGTCCGGATTTATTGGGCGTAAAGCGAGCG
+
GGGGGGGGGGGGGGGDGGGGGGGFGGGGGGGGGGGGGGGGGGGGGGGGGGGGGGGGGGGGGGGGGGGGGGGGGGGGGGGGGGGGGGGGGGGGGGGGGGGGGGGGGGGGGGGGGGGGGGGGGGGGGGGGGGGGGGGGGGFFGGGGFGGGGGGGGGGGGGGGGFGGGFFGEGGGGGGGGGGFFFCGGGGGGGGGGGGGGFFEFFGGGGCCFGGGGGGGGGGGGCECGFGGGGFGCGGGGGDGGGC7
@M03364:276:000000000-BLYN8:1:1101:5974:8197 1:N:0:1
ACTCCTACGGGAGGCAGCAGTAGGGAATCTTCCACAATGGACGAAAGTCTGATGGAGCAACGCCGCGTGAGTGAAGAAGGTTTTCGGATCGTAAAACTCTGTTGTTGGAGAAGAATGTATCTGATAGTAACTGATCAGGTAGTGACGGTATCCAACCAGAAAGCCACGGCTAACTACGTGCCAGCAGCCGCGGTAATACGTAGGTGGCAAGCGTTGTCCGGATTTATTGGGCGTAAAGCGAGCG
+
GGGGGGGGGGGGGGGGGGGGGGGGGGGGGGGGGGGGGGGGGGGGGGGGGGGGGGGGGGGGGGGGGGGGGGGGGGGGGGGGFGGGGGGGGGGGGGGGGGGGGGGGGGGGGGGGGGGGGGGGGGFEGGGGGGGGGGGFGGGGGGGGGGGGGGGGGGGGGGGGGGGGGGGGGGGGGGGGGGGGGGGGGGGGGGGGGGGGGGGGGGGGGGGGGGGGGGCGGGGGGCGCGGFGGGGGGGGEGGGGGGGC
@M03364:276:000000000-BLYN8:1:1101:11476:8271 1:N:0:1
ACTCCTACGGGAGGCAGCAGTAGGGAATCTTCGGCAATGGGGGCAACCCTGACCGAGCAACGCCGCGTGAGTGAAGAAGGTTTTCGGATCGTAAAACTCTGTTGTTAGAGAAGAACGTTAAGTAGAGTGGAAAGTTACTTAAGTGACGGTATCTAACCAGAAAGGGACGGCTAACTACGTGCCAGCAGCCGCGGTAATACGTAGGTCCCAAGCGTTGTCCGGATTTATTGGGCGTAAAGCGAGC
+
GGGGGGGGGGGGGGGGGGGGGGGGGGGGGGGGGGGGGGGGGGGGGGGGGGGGGGGGGGGGGGGGGGGGGGGGGGGGGGGGGGGGGGGGGGGGGGGGGGGGGGGGGGGGGGG8FGGGGGGGGGGGGGGGGGGGGGGGGFFGGGGGGGGGGGGGGGGGGGGGGGGGGGGGGGGGGGGGGGGGGGGGGGGGGGGGGGGGGGGGGGGGGGGGGGGGGGCGGGGGGGEGGCFGGGGCGGGGGGGGGGG)
@M03364:276:000000000-BLYN8:1:1101:6812:8273 1:N:0:1
ACTCCTACGGGAGGCAGCAGTGGGGAATATTGCACAATGGGCGCAAGCCTGATGCAGCCATGCCGCGTGTGTGAAGAAGGCCTTCGGGTTGTAAAGCACTTTCAGCGAGGAGGAAGGTGGTGAACTTAATACGTTCATCAATTGACGTTACTCGCAGAAGAAGCACCGGCTAACTCCGTGCCAGCAGCCGCGGTAATACGGAGGGTGCAAGCGTTAATCGGAATTACTGGGCGTAAAGCGCACG
+
GGGGGGGGGGGGGGGGGGGGGGGGGGGGGGGGGGGGGGGGGGGCGGGGGGGGGGGGGGGGGGGGGGGGCGGGGGGGGGFGGGGFFGGGGGGGGGGGGGGGGGGGGGGGFGC@FFGGGGGGG7?EGGCECD9?FBFDGFG<FFGGGGGGGGGGGGGGGGCFGGGGGGGCEGGGGGGGGDFGGGGGGGGFEGEGGGGGF9BCECGGGGEGGGGC5CEDF:CDEGEGGGGGGFEGGGGDFCFGDGC)
@M03364:276:000000000-BLYN8:1:1101:25310:8278 1:N:0:1
ACTCCTACGGGAGGCAGCAGTAGGGAATCTTCCACAATGGACGAAAGTCTGATGGAGCAACGCCGCGTGAGTGAAGAAGGTTTTCGGATCGTAAAACTCTTTTGTTGGAGAAGAACGTATTTGATAGTAACTGATCAGGTAGTGACGGTATCCAACCAGAAAGCCACGGCTAACTACGTGCCAGCAGCCGCGGTAATACGTAGGTGGCAAGCGTTGTCCGGATTTATTTGGCGTAAAGCGAGCG
+
GGGGGFGGGGG7FFCFFGGGGGGG7@FGGGGGGGGG?FFFAEFFGGGFGGGDFGGFGGGGGCCFFFFFGGG<,CFCFGGGFE9FFEEBEG7,AFGGGGG,,CEFGGF8?F,BECG@GGGGGGGGFEEG,F9FFGGGFFGC<DGGF9FGFCFGE=FGG:,@FDFGD<BF@FG:D7FGGCFCG7EG>8EFGDEECCG*?C?FFGGCFFFGGG5CEEGGGGGD**:5A<CF+=EG3CGGGFDGG3D)
@M03364:276:000000000-BLYN8:1:1101:19376:8303 1:N:0:1
ACTCCTACGGGAGGCAGCAGTAGGGAATCTTCGGCAATGGACGAAAGTCTGACCGAGCAACGCCGCGTGAGTGAAGAAGGTTTTCGGATCGTAAAACTCTGTTGTTAATCAAGAACGTTGAGAAGAGTGGAAAGTTTCTCAAGTGACGGTAATTAACCAGAAAGGGACGGCTAACTACGTGCCAGCAGCCGCGGTAATACGTAGGTCCCGAGCGTTGTCCGGATTTATTGGGCGTAAAGCGAGC
+
GGGGGGGGGGGGGGGGGGGGGGGGGGGGGGGGGGGGGGGGGGGGGEFGGGGGGGGGGGGGGGGGGGGGGGGGGGGGGGGGGGGGGGGGGGGGGGGGGGGGGGGGGGGGGGGGGGGGGGGFGGGFGGGGGGGGGGGGGGGGGGGGGGGGGGGGGGGGGGGGGGGFGGGGGGGGGGGGGGGGGGCEGGGFFGGGGGGGDGGGGGGFGGGGGGGGGGGG=EGGGGDGGFFGGGGGGGGGGGGGGGG5
@M03364:276:000000000-BLYN8:1:1101:19685:8323 1:N:0:1
ACTCCTACGGGAGGCAGCAGTAGGGAATCTTCGGCAATGGGGGCAACCCTGACCGAGCAACGCCGCGTGAGTGAAGAAGGTTTTCGGATCGTAAAACTCTGTTGTTAGAGAAGAACGTTAAGTAGAGTGGAAAGTTACTTAAGTGACGGTATCTAACCAGAAAGGGACGGCTAACTACGTGCCAGCAGCCGCGGTAATACGTAGGTCCCAAGCGTTGTCCGGATTTATTGGGCGTAAAGCGAGC
+
GGGGGGGGGGGGGGGGGGGGGGGGGGGGGGGGGGGGGGGGGGGGGGGGGGGGGGGGGGGGGGGGGGGGGGGGGGGGGGGGGGGGGGGGGGGGGGGGGGGGGGGGGGGGGGGGGGGGGGGGGGGGGEGGGGGGGGGGGGGGGGGGGGFFGGGGGGGGGGGGGGGFGGGGGGGGGGGGGGGGGGFGGGGGGGGDEGGGGGGGGGCGGGFGFGGGGGGGGGCFGG5EDCFGGFFGGGGGGGGGGGG3
@M03364:276:000000000-BLYN8:1:1101:26147:8343 1:N:0:1
ACTCCTACGGGAGGCAGCAGTAGGGAATCTTCGGCAATGGACGAAAGTCTGACCGAGCAACGCCGCGTGAGGGAAGAAGGTTTTCGGATCGTAAAACTCTGTTGTTAGAGAAGAACAAGGATGAGAGTAACTGTTCATCCCTTGACGGTATCTAACCAGAAAGCCACGGCTAACTACGTGCAAGCAGCAGTGGTAATACGTAGGTGGCTAGCGTTGTCCGGTTTTATTGGGCGTAAAGCGAGCG
+
9C,CCC,EEGGC@FG;@;C,C<FFFEFF<CCA,BC+8EF@EFGGD:FFDGF<@,+@FGEG<@CGGDGC4:B,FB=F<C@DF5E=E>7:FC+=F<F9F,9C?FGFGG<9CFFGEA=,4B8>=<F3,,8,C5C<FFA9DD:,6,>F9FC=CC:,@,,8@,:,DF,,>:5*C@7FCC2?F8@C:*2?>7DC,,,,22,6?CC>,CF@?<FD*+8@E*33*39C*/3*31+5<95:59:**2:DCDCC
@M03364:276:000000000-BLYN8:1:1101:22417:8349 1:N:0:1
ACTCCTACGGGAGGCAGCAGTAGGGAATCTTCGGCAATGGACGAAAGTCTGACCGAGCAACGCCGCGTGAGTGAAGAAGGTTTTCGGATCGTAAAACTCTGTTGTTAGAGAAGAACAAGGATGAGAGTAACTGTTCATCCCTTGACGGTATCTAACCAGAAAGCCACGGCTAACTACGTGCCAGCAGCCGCGGTAATACGTAGGTGGCAAGCGTTGTCCGGATTTATTGGGCGTAAAGCGAGCG
+
GFGDEFGGGGGGGEGGGGFFFAEFGGGGGGGGGGD@FFGG9CFFECBEFGGCFGE@FCCEFGGGFECFG7B,CEFFAFGGGGGFCGEFEFEFGFBE,BFFFFGGGGG<?FCCA@EFFCDGDFFGGE@EAFGG9FGGGGFFGGGGGGGGGGGGGGGGGGGGGGGFFFGGGGGGGDEGGDGFCFGGCEFC,:BCCEDGG?98CGGGGGGFGFGDEEGGE9FGGDG*<0<CEF=ECDGCCGCDGG37
@M03364:276:000000000-BLYN8:1:1101:12435:8351 1:N:0:1
ACTCCTACGGGAGGCAGCAGTAGGGAATCTTCGGCAATGGACGAAAGTCTGACCGAGCAACGCCGCGTGAGTGAAGAAGGTTTTCGGATCGTAAAACTCTGTTGTTAGAGAAGAACGACGAGGAGAGTGGAAAGCTCCTCGTGTGACGGTATCTAACCAGAAAGGGACGGCTAACTACGTGCCAGCAGCCGCGGTAATACGTAGGTCCCGAGCGTTGTCCGGATTTATTGGGCGTAAAGCGAGC
+
GGGGGGGGGGGGGGGGGGGFGGGGGGGGGGGGGGGGGGGGFGGGG7FFGGGGGGGGGGEGGGGGGGGGGGGGGGGGGGGGGGGGGGGGGGGGGGGGGGGGGGGGGGGGGGGGGGGGGCGGGGGEEGGGGGGGGGFGGGGGGGGGGGGGGGGGGGGDFFGCCDCFGGGFGGGGEFFGGGGGCFFCFGFFG*:EEGGGGGGGGGGFGGDFGGD5=EGGCECEE58CEFGFF:EFGGGGG3:7CGD)
@M03364:276:000000000-BLYN8:1:1101:16374:8360 1:N:0:1
ACTCCTACGGGAGGCAGCAGTAGGGAATCTTCCGCAATGGGCGAAAGCCTGACGGAGCAACGCCGCGTGAGTGATGAAGGGTTTCGGCTCGTAAAACTCTGTTATTAGGGAAGAACAAACGTGTAAGTAACTGTGCACGTCTTGACGGTACCTAATCAGAAAGCCACGGCTAACTACGTGCCAGCAGCCGCGGTAATACGTAGGTGGCAAGCGTTATCCGGAATTATTGGGCGTAAAGCGCGCG
+
GGGGGGGGGGGGGGGGGGGGGGGGGGGGGGGGGGGGGGGGGGGGGGGGGGGGGGCGGGGGGGGGGGGGGEGGGGGGGGGGGGGGGGGGGGGGEGGGGGGGGGGGGGGGGGGGGGGGGGGGGGGGGGGGGGGGGGGGGGGGGGGGGGGGGGGGGGFGEEGGGGGGGGGGGGGGGGGGGGGGGGGGGGGGGGGGGGCEGEFGGGG@GGGGGGGGGGGGGGCE=CEGGGGG7EEGGGGGGGGGDGGD
@M03364:276:000000000-BLYN8:1:1101:25222:8387 1:N:0:1
ACTCCTACGGGAGGCAGCAGTAGGGAATCTTCCGCAATGGGCGAAAGCCTGACGGAGCAACGCCGCGTGTGTGATGAAGGGTTTCGGCTCGTAAAACACTGTTGTAAGAGAAGAATGACATTGAGAGTAACTGTTCAATGTGTGACGGTATCTTACCAGAAAGGAACGGCTAAATACGTGCCAGCAGCCGCGGTAATACGTATGTTCCAAGCGTTATCCGGATTTATTGGGCGTAAAGCGAGCG
+
GGGGGGGGGGGGGGGGGGGGGFGGGGGGGGGGGGGGGGGGGGGGGGGGGGGGGGGGGGGGGGGGGGGGGGGFGGGGGGGGGGGGGGGGGGGGGGGGGGGGGGGAFGFGGGGGGGGGGGGGGGGGGGGGGGGGGGGGFGGGGGGGGGGGGGGGGGGFDGFFGGGGGGFEGGGGGGFGGGGGGGGGGGGGGEGGGGGGGGGGFFGG9CFEFFDGGGG5EGGEEEE5EFGGGGGD39CE<7DGCDGC
@M03364:276:000000000-BLYN8:1:1101:10461:8404 1:N:0:1
ACTCCTACGGGAGGCAGCAGTAGGGAATCTTCGGCAATGGACGAAAGTCTGACCGAGCAACGCCGCGTGAGTGAAGAAGGTTTTCGGATCGTAAAACTCTGTTGTTAGAGAAGAACGACGAGGAGAGTGGAAAGCTCCTCGTGTGACGGTATCTAACCAGAAAGGGACGGCTAACTACGTGCCAGCAGCCGCGGTAATACGTAGGTCCCGAGCGTTGTCCGGATGTATTGGGCGTAAAGCGAGC
+
GFGGGGGGGGGGGGGGCFCFGGFEFFFGGGGGGDEFGGGGGGGGGGGFGGGGCGDGGEGGGG77F7FFC,CFGGGGGGGGFDDFGGGGEFGGGGGG9FEFFFFGGG9FEFFFCGGGDEGGCGGFCCFFFGADFGFCC8CFCFFGGGCEGFF<;7@FCGGGGGGGFFGCFECCEFCEFEGFGCC9EFGGFFEGGGGGDFFDFCEFCGGGG5;?CECE**<?E?/::8CCCC@*7D7:D*2:5*97
@M03364:276:000000000-BLYN8:1:1101:27376:8411 1:N:0:1
ACTCCTACGGGAGGCAGCAGTAGGGAATCTTCGGCAATGGACGAAAGTCTGACCGAGCAACGCCGCGTGAGTGAAGAAGGTTTTCGGATCGTAAAACTCTGTTGTTAGAGAAGAACGACGAGGAGAGTGGAAAGCTCCTCGTGTGACGGTATCTAACCAGAAAGGGACGGCTAACTACGTGCCAGCAGCCGCGGTAATACGTAGGTCCCGAGCGTTGTCCGGATTTATTGGGCGTAAAGCGAGC
+
GGGGGFGGGGGGGGGGGGGG<FGGGGGGGGGGGGGGGGGGGGGGGGGFGGGGCDFGGGGGGCFGGFG@FFGGGGFGGGFGFGGGGGDGEGGFGGFGGGGGGGGGG<AFFGGGGGGGGGDGGGGGGGGGGGFGGFGFGGGGGGGGGGCFGGGGGGGGGGGGFFGGFGGGEDGGCCGG@CGGGGGFCFFFGG*=EEEGGGGGGG?8ECG9FGDGGGEGGGG+:C8*AFG?F9FGDDGE*>F><3<)
@M03364:276:000000000-BLYN8:1:1101:8552:8427 1:N:0:1
ACTCCTACGGGAGGCAGCAGTAGGGAATCTTCGGCAATGGACGAAAGTCTGACCGAGCAACGCCGCGTGAGTGAAGAAGGTTTTCGGATCGTAAAACTCTGTTGTTAGAGAAGAACAAGGATGAGAGTAACTGTTCATCCCTTGACGGTATCTAACCAGAAAGCCACGGCTAACTACGTGCCAGCAGCCGCGGTAATACGTAGGTGGCAAGCGTTGTCCGGATTTATTGGGCGTAAAGCGAGCG
+
GGGGGGGGGGGGGGGGGGGGGGGGGGGGGGGGGGGGGGGGGGGGG@EGGGGGGGGGGGGGGGGGGGGGGGGGGGGGGGGGGGGGGGGGGGGGGGGGGGGGGGGGGGGGGGGGGGGGGGGGGGGGGGGGGGGGGGGGGGGGGGGGGGGGGGGGGGGGGGGGGGFGGGGGGGGGGGGGGDF:FFGGGGGGGGGGGGGGGFFFFFFGFFGGGGGGGGGGGGGGGGCEGGGGGGGGGGGGGGGGGGGG
@M03364:276:000000000-BLYN8:1:1101:27822:8428 1:N:0:1
ACTCCTACGGGAGGCAGCAGTAGGGAATCTTCCACAATGGGCGCAAGCCTGATGGAGCAACACCGCGTGAGTGAAGAAGGGTTTCGGCTCGTAAAGCTCTGTTGTTAGAGAAGAACGTGCGTGAGAGCAACTGTTCACGCAGTGACGGTATCTAACCAGAAAGTCACGGCTAACTACGTGCCAGCAGCCGCGGTAATACGTAGGTGGCAAGCGTTATCCGGATTTATTGGGCGTAAAGCGAGCG
+
GGGGGGGGGGGGGGGGGGFGGGGGGGGGGGGFGGGGGGGGGGGGGGGGGGGGGGGGGGGGGGGGGFGGG7FGGGGGGGGGGFGGGGGGGGFFGGGGGGGGGGGGGGG9DFGGGGGGGG?DCCCGEFFGGGFFGGGGGGGGG7FFGGGGGGGGGGGF7FFFCFGGCFGGGGG>EGGFFGGGGGGGGGGGGGGGGGGGGGGGFGGDGGFGGGGGGGGGG?<EGG;EGGCGFG=GGGGGGGGDG:D5
@M03364:276:000000000-BLYN8:1:1101:7691:8450 1:N:0:1
ACTCCTACGGGAGGCAGCAGTAGGGAATCTTCGGCAATGGGGGCAACCCTGACCGAGCAACGCCGCGTGAGTGAAGAAGGTTTTCGGATCGTAAAACTCTGTTGTTAGAGAAGAACGTTAAGTAGAGTGGAAAGTTACTTAAGTGACGGTATCTAACCAGAAAGGGACGGCTAACTACGTGCCAGCAGCCGCGGTAATACGTAGGTCCCAAGCGTTGTCCGGATTTATTGGGCGTAAAGCGAGC
+
GGGGGGGGGGGGGGGGGGGGGGGGGGGGGGGGGGGGGGGGGGGGGGGGGGGGGGGGGGGGGGGGGGGGGGGGGGGGGGGGGGGGGGGGGGGGGGGGGGGGGGGGGGGGGGG?FGCGGGGFGGGGGGGDFGGGGGGGGGGGGGGGGGGGGGGGGGGGGGGGGGGGGGGGGGGGGGGGGGGGGGGGGGGGGGGGGGGGGGGGGCFGGGGGGGGGGGGGGGGGGGGGGCGGGGGGGGGGGGDGDCD)
@M03364:276:000000000-BLYN8:1:1101:21049:8457 1:N:0:1
ACTCCTACGGGAGGCAGCGGTGGGGAATATTGCACAATGGTCGCAAGCCTGATGCAGCCATGCCGCGTGTGTGAAGAAGGCCTTCGGGTTGTAAAGCACTTTCAGCGAGGAGGAAGGTGGTGAACTTAATACGTTCATCAATTGACGTTACTCGCAGAAGAAGCACCGGCTAACTCCGTGCCAGCAGCCGCGGTAATACGTAGGGTGCAAGCGTTAATCGGAATTACTGGGCGTAAAGCGCACG
+
<<@,;;6C@@FF+BFGGF+@@@FCEBF8<AFE<9C6CCFF,<FGGECCF@F8@,E,,E<FFD@EC@+F>B7E6,C<?<CFDFDCEG7+BBFCBFFFFFFGF9EE<<:+6:48B+44+,,:>F,,C,BFFFGGDA<,,@D==BDFCFCCC,FCAFGGF7<<FFC7DCFGDEE@7FC,?CG:F8B7ECFC:B:BEEEGC++;?2B*8<CCE+;8=C8*/<:/*;/:<9<C<CCCD75:/*2/>7D3
@M03364:276:000000000-BLYN8:1:1101:17052:8468 1:N:0:1
ACTCCTACGGAGGCAGCAGTAGGGAATCTTCGGCAATGGGGGCAACCCTGACCGAGCAACGCCGCGTGAGTGAAGAAGGTTTTCGGATCGTAAAACTCTGTTGTTAGAGAAGAACGTTAAGTAGAGTGGAAAGTTACTTAAGTGACGGTATCTAACCAGAAAGGGACGGCTAACTACGTGCCAGCAGCCGCGGTAATACGTAGGTCCCAAGCGTTGTCCGGATTTATTGGGCGTAAAGCGAGCG
+
GGGGGGGGGGDGGGGGGGGGGGGGGGGGGGGGGGGGGGGGGGGGGGGGGGGGGGGGGGGGGGGGGGGGEEFGGGGGGGGGGGGGGEGGDGGGGGGGGGGGGGGGGGGGGDEGFGGGGGGGGGGGCGGGGGGGGGGGGGGGGDGFGGGDGGGGGGGGGGGGGGGGGGGE>FFGGGGGGGGGCFEGGGGGGGGGGE>EGCGGGGGGGGDGFGGGGEGGGGGGGDCCFGFG7E=GGGCEGDCDDGGD
@M03364:276:000000000-BLYN8:1:1101:15456:8489 1:N:0:1
ACTCCTACGGGAGGCAGCAGTAGGGAATCTTCGGCAATGGGGGCAACCCTGACCGAGCAACGCCGCGTGAGTGAAGAAGGTTTTCGGATCGTAAAACTCTGTTGTTAGAGAAGAACGTTAAGTAGAGTGGAAAGTTACTTAAGTGACGGTATCTAACCAGAAAGGGACGGCTAACTACGTGCCAGCAGCCGCGGTAATACGTAGGTGGCAAGCGTTGTCCGGATTTATTGGGCGTAAAGCGAGC
+
GGGGGGGGGGGGGGGGGGGGGGGGGGGGGGGGGGGGGGGGGGGGGGGGGGGGGGGGGGGGGGGGGGGGGGGFGGGGGGGGGGGGGGGGGGGGGGGGGEFFGGGGGGGGFGGGGGGGGGGGGFFGGDFGGGGFGGGGGGGGGGGGGGGGGGGGGGGGGFCGFGGGGGGGGG>FGGGGFGFGGG7CCFGGGGGGGGGDEG?CF?BE>BCGGGFGGGGGGG7E5C2:EFCGFGGCCG5=DCCGGGC)
@M03364:276:000000000-BLYN8:1:1101:5213:8497 1:N:0:1
ACTCCTACGGGAGGCAGCAGTGGGGAATATTGCACAATGGGCGCAAGCCTGATGCAGCCATGCCGCGTGTGTGAAGAAGGCCTTCGGGTTGTAAAGCACTTTCAGCGAGGAGGAAGGTGGTGAACTTAATACGTTCATCAATTGACGTTACTCGCAGAAGAAGCACCGGCTAACTCCGTGCCAGCAGCCGCGGTAATACGGAGGGTGCAAGCGTTAATCGGAATTACTGGGCGTAAAGCGCGCG
+
GGFGGGGGGFFGGGGGGGGGGGGGGGGCGGFGEGFGGGGGGGGGGGGGGGGFDGGGFFFGGGGGGGGGGDDFGEFFFGGGGGGFGGGGGEEGGGGGGFGGGGGGG9CFGGGEEEGGGE@FGGGGAF?FGGGGFFDGGGGFFGFGGGGGGGGGGGGGGGGGCGGFFFGEEDGGDFGFGGGFGGFFG8>FGGGGDEGGGFGGG>GGGEGCFGGGEG:CGGGGDEGGGGFG7?**)//*9:DGG:DG
@M03364:276:000000000-BLYN8:1:1101:21914:8545 1:N:0:1
ACTCCTACGGGAGGCAGCAGTGGGGAATATTGCACAATGGGCGCAAGCCTGATGCAGCCATGCCGCGTGTATGAAGAAGGCCTTCGGGTTGTAAAGTACTTTCAGCGGGGAGGAAGGTGAGTGGTTTAATACGCCATTCAATTGACGTTACCCGCAGAAGAAGCACCGGCTAACTCCGTGCCAGCAGCCGCGGTAATACGGAGGGTGCAAGCGTTAATCGGAATTACTGGGCGTAAAGCGCACG
+
DFFFGGGGGGGGG7FFGGGGGGGGGGGCEFFG<FFFFGGGGGGFEGGGGGGGGGGGGGDGGGGG@FFFCGGFGFGGFFGG<FGGFGGG,BFFCFAFGFGGGGGGGGDEEGGGGGGGGGGEDFGGGGGCFGGFEGGGGGGGGGGGGGCGGGGGGDCFGGGGGGGGGGGGGGGGGGGGFGGGGGGGGGGFGGDGGGDGFFFFD?EGCEGGGFGFGEGGGFFFGGGGGGFFGGFGGGDEDC7<CGD3
@M03364:276:000000000-BLYN8:1:1101:12509:8550 1:N:0:1
ACTCCTACGGGAGGCAGCAGTAGGGAATCTTCGGCAATGGACGAAAGTCTGACCGAGCAACGCCGCGTGAGTGAAGAAGGTTTTCGGATCGTAAAACTCTGTTGTTAGAGAAGAACAAGGATGAGAGTAACTGTTCATCCCTTGACGGTATCTAACCAGAAAGCCACGGCTAACTACGTGCCAGCAGCCGCGGTAATACGTAGGTGGCAAGCGTTGTCCGGATTTATTGGGCGTAAAGCGAGCG
+
GGGGGGGGGGGGGGGGGGGGGGGGGGGGGGGGGGGGGGGGGGGGGGGGGGGGGGGGGGGGGGGGGGGGGGGGGGGGGGGGGGGGGGGGGGGGGGGGGGGGGGGGGGGGGGGGGGGGGGGGGGGGGGFGGGGGGGGGGGGGGGGGGGGGGGGGGGGGGGGGGGGFFGFGGGGG?GGGGGGGGGGGGGGGGGGGGGGGGGGGGGGEGGGGGGGGGGGGGGGEGGGGGGGGGGGFGGDGGGC>DD<>
@M03364:276:000000000-BLYN8:1:1101:2821:8550 1:N:0:1
ACTCCTACGGGAGGCAGCAGTAGGGAATCTTCCGCAATGGGCGAAAGCCTGACGGAGCAACGCCGCGTGAGTGATGAAGGTCTTCGGATCGTAAAGCTCTGTTATTAGGGAAGAACAAGTGCGTAAGTAACTGTGCGCACCTTGACGGTACCTAATCAGAAAGCCACGGCTAACTACGTGCCAGCAGCCGCGGTAATACGTAGGTGGCAAGCGTTATCCGGAATTATTGGGCGTAAAGCGCGCG
+
GGGGGGGGGEGGGGGGGGGGGGGGGGGGGGGGGGGGGGGGGGGGGGGGGGGGGGGGGGGGGGGGGGGFGGFGGGGGGGGGGGGGGGGGEGGGGGGGGGGGGGGGGFGGGGGGGGGFGGGGGGGGGGGGGGGGFGCGGGGGGGGGGGGGGGGGGGFGGGGGGGGGGGGGGGGGGGGGGGGGFGGGGGGGGGDCEGGGGGGGGGGGGGGGGGGGGGGGGCFEGEEGGGGGGGGGGGGGGCFGGGGD
@M03364:276:000000000-BLYN8:1:1101:16480:8565 1:N:0:1
ACTCCTACGGGAGGCAGCAGTAGGGAATCTTCCACAATGGACGAAAGTCTGATGGAGCAACGCCGCGTGAGTGAAGAAGGTTTTCGGATCGTAAAACTCTGTTGTTGGAGAAGAACGTGTTTGATAGTAACTGATCAGGTCGTGACGGTATCCAACCAGAAAGCCACGGCTAACTACGTGCCAGCAGCCGCGGTAATACGTCGGTGGCAAGCGTTGTCCGGATTTATTGGGCGTAAAGCGAGCG
+
FGGGGGGGGGGGGGGGGGGGG9FGGGGGGGGEFGGGGFGGEGGEGGGFGGGGGGGGGG<FGGGGGGGGGGGFGGCFFFGGCFGGGGG>F+BFGGG9FGGGGGGDEGGG<FFGGGGFEF+:B<ECE9?FGFF<5?A<FD8F,:>>>F+FF@BF=@,3FGFFGFFGC,@CGGG<FGGDCGGG@F9BF,D8FGCDCCEEC,,:C*:E13CCC?A5CEEEECCDG8;C9CCGFDG*>DCGDFCD3<>C
@M03364:276:000000000-BLYN8:1:1101:27752:8573 1:N:0:1
ACTCCTACGGGAGGCAGCAGTAGGGAATCTTCCACAATGGACGAAAGTCTGATGGAGCAACGCCGCGTGAGTGAAGAAGGTTTTCGGATCGTAAAACTCTGTTGTTGGAGAAGAATGTATCTGATAGTAACTGATCAGGTAGTGACGGTATCCAACCAGAAAGCCACGGCTAACTACGTGCCAGCAGCCGCGGTAATACGTAGGTGGCAAGCGTTGTCCGGATGTAGTGGGCGTAAAGCGAGCG
+
FGGGGGGGGGGGGGGGGGGGGGGCEGGGGGGGGGGGGGGGGGGGGGGGGGGGGGGGGGGGGGGGGGGBFGGCFGGCGGGGGDFEGGGGGCGGGGGGGGGGGGGGFG?E:EFGGFGFGFCFAFA,?F9FGCF9EC,?FG8,CCDAF9EECF+?FAF<FEF?FFFG:>BF@7FGGC;F7@CCCGFFGG3,@C5C>CEG92,:?<CGFG5,:CE5;1=?*=:AE5?*>1+>?5E59<C=GFGGDCD)
@M03364:276:000000000-BLYN8:1:1101:18075:8592 1:N:0:1
ACTCCTACGGGAGGCAGCAGTGGGGAATATTGCACAATGGGCGCAAGCCTGATGCAGCCATGCCGCGTGTATGAAGAAGGCCTTCGGGTTGTAAAGTACTTTCAGCGGGGAGGAAGGTGATAAAGCGAATACCTTTATCAATTGACGTTACCCGCAGAAGAAGCACCGGCTAACTCCGTGCCAGCAGCCGCGGTAATACGGAGGGTGCAAGCGTTAATCGGAATTACTGGGCGTAAAGCGCACG
+
GGGGGGGGGGGGGGGGGGGGGGGGGGGGGGGGGGGGGGGGGGGGGGGGGGGGGGGGGGGGGGGGGGGGGGGGGGGGGGGGGGGGGGGGGGGGGGGGGGGGGGGGGGGGGGEGGDFFGGGGGGGGGGGGGGGGGGGGGGGGGGGGGGGGGGGGGGGGGGGGGGGGGGGGGGGGGGGGGGGGGGGGGGGGGEEGGGGGGGGGGGGGGGGGGGGGGGGGC?FFGGGGGGGGFGGGGGGGGGFGGGG7
@M03364:276:000000000-BLYN8:1:1101:9120:8605 1:N:0:1
ACTCCTACGGGAGGCAGCAGTAGGGAATCTTCGGCAATGGACGAAAGTCTGACCGAGCAACGCCGCGTGAGTGAAGAAGGTTTTCGGATCGTAAAACTCTGTTGTTAGAGAAGAACAAGGATGAGAGTAACTGTTCATCCCTTGACGGTATCTAACCAGAAAGCCACGGCTAACTACGTGCCAGCAGCCGCGGTAATACGTAGGTGGCAAGCGTTGTCCGGATTTATTGGGCGTAAAGCGAGCG
+
GGGGFFGGGGGFGGGGGGCGGCFGGFGGGGFGGGGEGGGGEGGGGGFFFGGCFGGGGGGGGEGGGFGGGEFFFGFGGEFGFGFGGGGDFGFFFGGFFFFFGGEGFCFGGGFGFGFFGGGGGGFFCFGGGGGGGGGGGGGGEFGGGGGGGGGGGFAFGGGFGGGGGGFGG>>FFFECGGG7FECGG78CGEGG5CEGGBEFCFGGGF56C6CF?:*8:F+==*;5EGGGFGGGDGGG:7CDGGGC
@M03364:276:000000000-BLYN8:1:1101:19752:8653 1:N:0:1
ACTCCTACGGGAGGCAGCAGTAGGGAATCTTCGGCAATGGACGAAAGTCTGACCGAGCAACGCCGCGTGAGTGAAGAAGGTTTTCGGATCGTAAAACTCTGTTGTTAGAGAAGAACAAGGATGAGAGTAACTGTTTATCCCTTGACGGTATCTAACCAGAAAGCCACGGCTAACTACGTGCCAGCAGCCGCGGTCATACGTAGGTGGCAAGCGTTGTCCGGATTTATTGGGCGTAAAGCGAGCG
+
GGGGGGGGGGGGGGGGGGGGGAEGGGGGCFGGGGGGGFFG<FFFGGCFAFDFAFEEFEGGGCEGEGGGGEGGGCDFFDFDAABFGGGEC:FFGGG<FGGGGGFGGCGGE<?AFFGGGDG8,CF@DGGFDCBEFGG,,:AF<>FFFGG7=<D,@@F9<F:,DFF<@7FFGFEGGFGCA7C7FFF8CFGGFCBEEG*CF?9E9BFE;9EC6+=5CB=E5?F*78EGGCFGGFG5C)*AFGC/53)7
@M03364:276:000000000-BLYN8:1:1101:15549:8666 1:N:0:1
ACTCCTACGGGAGGCAGCAGTAGGGAATCTTCGGCAATGGACGAAAGTCTGACCGAGCAATGCCGCGTGAGTGAAGAAGGTTTTCGGATCGTAAAACTCTGTTGTTAGAGAAGAACAAGGATGAGAGTAACTGTTCATCCCTTGACGGTATCTAACCAGAAAGCCACGGCTAACTACGTGCCAGCAGCCGCGGTAATACGTAGGTGGCAAGCGTTGTCCGGATTTATTGGGCGTAAAGCGAGCG
+
GGGGGGGGGGGGGGGGGGGGGGGGGGGGGGGGGGGGGGGGGGGGGGGGGGGGGGGGGGGGGGGGGGGGGGGGGGGGGGGGGGGGGGGGGGGGGGGGGGGGGGGGGGGGGGGGGGGGGGGGGGGFFEGGGGGGGGGGGGGGGGGGGGGGGGGGGGFGGGGGGGGGGGGGDGGDDGGGGGGGGGGGGGGGGGDGGGGGGGDFCFGDGGGCFFGGGGGDEFGGGEG=FGGGGFGEDDGGGG:7CC55
@M03364:276:000000000-BLYN8:1:1101:16668:8672 1:N:0:1
ACTCCTACGGGAGGCAGCAGTAGGGAATCTTCCGCAATGGGCGAAAGCCTGACGGAGCAACGCCGCGTGAGTGATGAAGGGTTTCGGCTCGTAAAACTCTGTTATTAGGGAAGAACAAATGTGTAAGTAACTGTGCACATCTTGACGGTACCTAATCAGAAAGCCACGGCTAACTACGTGCCAGCAGCCGCGGTAATACGTAGGTGGCAAGCGTTATCCGGAATTATTGGGCGTAAAGCGCGCG
+
GGGGGGGGGGGGGGGDGGGGGGGGGGGGGGGGGGGGGGGGGGGGGGGGGGGGGGGGCGGGGGGGEGGGGGGFGCGGGGGGGGGGGGGGFDGGGGGGGGGGGGGAFGCDFGFGGGGGFFCFEGGGGFGGGGGGGFGGGGGGGGGDGGGGGGGGGCGGDFFGGFCC:FGEGGGGGGGGGGGGDFDGGCECFGEEGGGGFEEG9:FEGFGFFGGD8CCCGCFEGGG5EFFGFFFFG)*:DCCDDGCD
@M03364:276:000000000-BLYN8:1:1101:7734:8672 1:N:0:1
ACTCCTACGGGAGGCAGCAGTGGGGAATATTGCACAATGGGCGCAAGCCTGATGCAGCCATGCCGCGTGTGTGAAGAAGGCCTTCGGGTTGTAAAGCACTTTCAGCGAGGAGGAAGGTGGTGAGCTTAATACGTTCATCAATTGACGTTACTCGCAGAAGAAGCACCGGCTAACTCCGTGCCAGCAGCCGCGGTAATACGGAGGGTGCAAGCGTTAATCGGAATTACTGGGCGTAAAGCGCACG
+
GGGGGGGGGGGGGGGGGGGGGGGGGGGGGGGGGGGGGGGGGGGGGGGGGGGGGGGGGGGGGGGGGGGGGGGGGGGGGGGGGGGGGGGGGGGGGGGGGGGGGGGGGGGGGGGGGGGGGGGGGGGGGGGGGGGGGGGGGGGGGGGGGGGGGGGGGGGGGGGGGGGGGGGGGGGGGGGGGGGGGGGGGGGGFGGGGEGGGFGGGEGGGGGDFGGGGGGGGGGGGGDGGGGGGGFGCGGGGGGDDDD<
@M03364:276:000000000-BLYN8:1:1101:2619:8678 1:N:0:1
ACTCCTACGGGAGGCAGCAGTGGGGAATATTGCACAATGGGCGCAAGCCTGATGCAGCCATGCCGCGTGTGTGAAGAAGGCCTTCGGGTTGTAAAGCACTTTCAGCGAGGAGGAAGGTGGTGAACTTAATACGTTCATCAATTGACGTTACTCGCAGAAGAAGCACCGGCTAACTCCGTGCCAGCAGCCGCGGTAATACGGAGGGTGCAAGCGTTAATCGGAATTACTGGGCGTAAAGCGCACG
+
GGGGGGGGGGGGGGGGGGGGGGGGGGGGGGGGGGGGGGGGGGGGGGGGGGGGGGGGGGGGGGGGGGGFGEGGGGGGFGGGGGGGGGGGGGEGGGGGEEGGGGGGGGGFE@:FDCFGGGGGGGGGGGGGGGGGGGGGGGGGGGGGGFGEGFGFFGGGGGGGGGGGGGGGGGGDFGGGGGF7@8DFGD>CFGECGGGGF9BFGGGGGGGGGGGGGEDGGGGFGGGGGEEG7FFGGGGECFGGDC)1
@M03364:276:000000000-BLYN8:1:1101:23529:8702 1:N:0:1
ACTCCTACGGGAGGCAGCAGTGGGGAATATTGCACAATGGGCGCAAGCCTGATGCAGCCATGCCGCGTGTATGAAGAAGGCCTTCGGGTTGTAAAGTACTTTCAGCGAGGAGGAAGGCATTAAGGTTAATAACCTTAGTGATTGACGTTACTCGCAGAAGAAGCACCGGCTAACTCCGTGCCAGCAGCCGCGGTAATACGGAGGGTGCAAGCGTTAATCGGAATTACTGGGCGTAAAGCGCACG
+
GGGGGGGGGGGGEGGGGGGGGGGGGGGGGGGGGGGGGGGGGGGGGGGGGGGGGGGGGGGGGGGGGGGGGGGGGGGGGGGGGGGGGGGGGGGGGGGGGGGGGGGGGGGDGGGGGGGGGGGGGGGGGFGGGGGGGGGGGGGFGFGGGGGGGGGGGGGGGGGGGGFGGGGGGGGGGGGGGGGGGGGGGGGGGGGGGGEGGGGFEGGGGGDGGFFGGGGGGGGGGGGGGGGGGGGCGGGGFGGGGDG9
@M03364:276:000000000-BLYN8:1:1101:18237:8738 1:N:0:1
ACTCCTACGGGAGGCAGCAGTAGGGAATCTTCGGCAATGGACGAAAGTCTGACCGAGCAACGCCGCGTGAGTGAAGAAGGTTTTCGGATCGTAAAACTCTGTTGTTAGAGAAGAACAAGGATGAGAGTAACTGTTCATCCCTTGACGGTATCTAACCAGAAAGCCACGGCTAACTACGTGCCAGCAGCCGCGGTAATACGTAGGTGGCAAGCGTTGTCCGGATTTATTGGGCGTAAAGCGAGCG
+
GGGGGGGGGGGGGGGGGGGGGGGGGFGGGGGGGGGGGGGGGGGGGGGGGGGGGGGGGGGGGGGGGGGGGGGGGGGGGGGGGGGGGGGGGDGGGGGGGGFGGGGGGGGGGGGGGGGGGGGGGGGGGGGGGGGGGGGGGGGGGGGGGGGGGGGGGGGGGGGGGGGGDGGGGGGGGGGGGGGGGGGGGGGGGGGGGGGGGGGGGGGGGGGGGGGGGGGGGGGGGCEEFGGFGGGGGGGGGGGGGGGG
@M03364:276:000000000-BLYN8:1:1101:14760:8749 1:N:0:1
ACTCCTACGGGAGGCAGCAGTAGGGAATCTTCGGCAATGGGGGCAACCCTGACCGAGCAACGCCGCGTGAGTGAAGAAGGTTTTCGGATCGTAAAACTCTGTTGTTAGAGAAGAACGTTAAGTAGAGTGGAAAATTACTTAAGTGACGGTATCTAACCAGAAAGGGACGGCTAACTACGTGCCAGCAGCCGCGGTAATACGTAGGTCCCAAGCGTTGTCCGGATTTATTGGGCGTAAAGCGAGG
+
GGGGGGGEFGGGGGGGGGGGGGGGGGGGGGGGGGEGGGGGGGGGGGGGGGGGGGGGGGGGGGGGGGGCFFGEFGGAFGGGFGGGGGGGGGGGGFGGFGGGGGGGGGGGGGGFGGGGGGGGGGFGFGGDFGFGGGGGGGGGGGGFGFGEGEGGGFFC>B,DBFGFGGGGGGGGGFGGF,FFGCCCEGGFFFGGDGEDGGDCCFGGGGBC5C6CFGEEGE:FEG=5CFGGGGGCFDGGGGGGGGG)
@M03364:276:000000000-BLYN8:1:1101:13204:8753 1:N:0:1
ACTCCTACGGGAGGCAGCAGTGGGGAATATTGCACAATGGGCGCAAGCCTGATGCAGCCATGCCGCGTGTGTGAAGAAGGCCTTCGGGTTGTAAAGCACTTTCAGCGAGGAGGAAGGTGGTGAACTTAATACGTTCATCAATTGACGTTACTCGCAGAAGAAGCACCGGCTAACTCCGTGCCAGCAGCCGCGGTAATACGGAGGGTGCAAGCGTTAATCGGAATTACTGGGCGTAAAGCGCACG
+
GGGFGGGGGGGGGGGGGGGGGGGGGGGGGGGGGGGGGGGGGGGGGGGFGGGGGGGGGGGGGGGGGGGGGGGGGGGGGGGGGGGGGGGGGGGGGGGGGGGGGGGGGFGGGGGGGGGGGGGGGGGGGGGGGGEGGGGFGGGGFGGGGGGGGFGFFGGGGGGGGGGGGGGGGGGEGGGGGGFFGGGGGGGGGGGGGGGGCGGGGDGGGGGGGGGGGGGGFFGGGGGGGGGGGGGGGGGGGFFCCDG5
@M03364:276:000000000-BLYN8:1:1101:28752:8769 1:N:0:1
ACTCCTACGGGAGGCAGCAGTAGGGAATCTTCGGCAATGGACGAAAGTCTGACCGAGCAATGCCGCGTGAGTGAAGAAGGTTTTCGGATCGTAAAACTCTGTTGTTAGAGAAGAACAAGGATGAGAGTAACTGTTCATCCCTTGACGGTATCTAACCAGAAAGCCACGGCTAACTACGTGCCAGCAGCCGCGGTAATACGTAGGTGGCAAGCGTTGTTCGGATTTATTGGGCGTAAAGCGAGCG
+
FFGG8FFEFGFGGGG@;CFGGFGGCFGGGGGAFGDGD@FFE<CCCFGECEFCEG@FGGCE@EFG:8F@:CCF<FGC<FFFFCFGA=FE77?FC@CFG,CEDFGGGG,@CFCF=EFC@8?E<EFGGCGFFGFGGDGGGGGFEFFFGGGGGGDCFGG9,,6>FE7FDF,FF:<:C:EAFGGGEEFGG8CDGGGCDEGGG@,B<C5CF9EFGGC88**=C*4C*8**++=<@+;5>D=CCF?9DG39
@M03364:276:000000000-BLYN8:1:1101:6254:8785 1:N:0:1
ACTCCTACGGGAGGCAGCAGTAGGGAATCTTCGGCAATGGGGGCAACCCTGACCGAGCAACGCCGCGTGAGTGAAGAAGGTTTTCGGATCGTAAAACTCTGTTGTGAGAGAAGAACGTTCGGTAGAGTGGGAAGTTACTTAAGTGACGGTATCCAACCAGAAAGCCACGGCTAACTACGTGCCAGCAGCCGCGGTAGTACGGAGGGGGCAAGCGTTGTCCGGATGTATTGGGCGGAAAGCGAGC
+
FAECE@AFCGGGCGGEEGGGG9CFGF8CFEFFG@@FGDC<<FC7C@DAFCCEEFFCF7BFGGGGGCF74,8,:?BEGFGG9,C+,48+BFF<B8F,5FF,A@55B+,?,BB<DCFF>3,,+88,B8>DFC8<383,CF<<FFFFC@D:7FGFGFGGF>C@:F:CF,>>:FE*>B2?EEC<FF@BFG8284::EGEC*25?=**4:*:8:EDGFEGGG5C+:C5/?C?E+<91/>*:)17CC9<)
@M03364:276:000000000-BLYN8:1:1101:8348:8799 1:N:0:1
ACTCCTACGGGAGGCAGCAGTAGGGAATCTTCGGCAATGGGGGCAACCCTGACCGAGCAACGCCGCGTGAGTGAAGAAGGTTTTCGGATCGTAAAACTCTGTTGTTAGAGAAGAACGTTAAGTAGAGTGGAAAGTTACTTAAGTGACGGTATCTAACCAGAAAGGGACGGCTAACTACGTGCCAGCAGCCGCGGTAATACGTAGGTCCCAAGCGTTGTCCGGATTTATTGGGCGTAAAGCGAGC
+
GGGGGGGGGGGGGGGGGGGGGGGGGGGGGGGGGGGGGGGGGGGGGGGGGGGGGGGGGGGGGGGGGGGFGGGGGGGGGGGGGGGGGGGGGGGGGGGGGGGGGGGGGGGGGGGFGGGGGGGGGGGGGGGGGGGGGGGGGGGGGGGGGGGGGGGGGGGGGGGFFGGGGGGGGGGGGGGGGGGGGGGGGGGGGGGGGGGGGGGGGGGGGGGGGGFCGGEGGGGGGGCCEGGGGGGGGGGGGGGGGGG5
@M03364:276:000000000-BLYN8:1:1101:10965:8817 1:N:0:1
ACTCCTACGGGAGGCAGCAGTGGGGAATATTGCACAATGGGCGCAAGCCTGATGCAGCCATGCCGCGTGTGTGAAGAAGGCCTTCGGGTTGTAAAGCACTTTCAGCGAGGAGGAAGGTGGTGAACTTAATACGTTCATCAATTGACGTTACTCGCAGAAGAAGCACCGGCTAACTCCGTGCCAGCAGCCGCGGTAATACGGAGGGTGCAAGCGTTAATCGGAATTACTGGGCGTAAAGCGCACG
+
GGGFGGGAFGGGGGGGGGGGGGGGGGGGFFGGGGGGGGGFGGGGGD@7FGGGGGGGEGEGGGGGG>CEGFCFFGGGGDGGGEFCFFGGFFGGDFFGEDGF?<EFFFGFFGFGGDCG@FFGGGCF<DFCDGECFGGGCFGGGGGGGGGGGF@FAF7@:CC,,D<<FFGCFGG7<BFG,>>*>FGF*>CECGEC>:EEE+CFG>87E*B38<C@EEC=FFGGD5EE8@FGGGGGDGEEGGC5DG3)
@M03364:276:000000000-BLYN8:1:1101:14232:8819 1:N:0:1
ACTCCTACGGGAGGCAGCAGTAGGGAATCTTCGGCAATGGGGGCAACCCTGACCGAGCAACGCCGCGTGAGTGAAGAAGGTTTTCGGATCGTAAAACTCTGTTGTTAGAGAAGAACGTTAAGTAGAGTGGAAAGTTACTTAAGTGACGGTATCTAACCAGAAAGGGACGGCTAACTACGTGCCAGCAGCCGCGGTAATACGTAGGTCCCAAGCGTTGTCCGGATTTATTGGGCGTAAAGCGAGC
+
GGGGGGGGGGGGGGGGGGGGGFGGGGGGGGGGGGGGGGGGGGGGGGGGGGGGGGGGGGGGGGGGGGGGGGEFGGGGGGGGGGGGGGGGEGEGGGGGGGGGGGGGGGGGFFFGGFGGGGGGFGFGGGGGFF@FDGGGGGGGF>FGGGGE@CEG<F@FFCFFFGGGGGGFGGGDGGGG9@F,=CFBFGDFGGGECC8BEGECCCEFEGGFGGGGGGCCGGGDGGEDGCGGGGG7C7::DDFGCDG)
@M03364:276:000000000-BLYN8:1:1101:2908:8821 1:N:0:1
ACTCCTACGGGAGGCAGCAGTAGGGAATCTTCGGCAATGGACGAAAGTCTGACCGAGCAACGCCGCGTGAGTGAAGAAGGTTTTCGGATCGTAAAACTCTGTTGTTGGAGAAGAACGTATTTGATAGTAACTGATCAGGTAGTGACGGTATCCAACCAGAAAGCCACGGCTAACTACGTGCCAGCAGCCGCGGTAATACGTAGGTGGCAAGCGTTGTCCGGATTTATTGGGCGTAAAGCGAGCG
+
GGGGGGGGGGGGGGGGGGGGGGGGGGGGGGGGGGGGGGG?@FGGGGGFGGGFGGGGGGGGGGGGGGGCFGGGGGGGGGGGGAFGGGCGGGGGGF7FGGGGGGGGGGGG8?FFCFDECFCFGFGGGGGGGGGFFGGGGGFDECGFCGEGGGGGFFFGGGGGGGGF:FGGGGGGGGF@EGGGFFFGGF,>DEEGGGDGFGGGFFC*CFFGE?FFGGGEEFFCCEEGGGCCFCCFDGGGGGGCGDG7
@M03364:276:000000000-BLYN8:1:1101:18346:8822 1:N:0:1
ACTCCTACGGGAGGCAGCAGTGGGGAATATTGCACAATGGGCGCAAGCCTGATGCAGCCATGCCGCGTGTATGAAGAAGGCCTTCGGGTTGTAAAGTACTTTCAGCGGGGAGGAAGGTGAGTGGTTTAATACGCCATTCAATTGACGTTACCCGCAGAAGAAGCACCGGCTAACTCCGTGCCAGCAGCCGCGGTAATACGGAGGGTGCAAGCGTTAATCGGAATTACTGGGCGTAAAGCGCACG
+
GGGGGGGGGGGGGGGGGGGGGGGGGGGGGGGGGGGGGGGGGGGGGGGGGGGFGGGGGGGGGGGGGGGGGGGGGGGGGGGGGGGGGGGGGGGGGGGGFFFGGGFGGGGGGGFGGFGGGGGGGGGGGGGGGFFFFGGGGGGGGGGGGFGGGGGGGGGGGGGGGGGGGG>FGGGGGGGGGGGGGGGGGGGGGGDGGGGGGGGGGGGGGGGDGGDEGGGGGGGGGGEGGGGGFFGGGGGEGG=DCCD9
@M03364:276:000000000-BLYN8:1:1101:17739:8834 1:N:0:1
ACTCCTACGGGAGGCAGCAGTGGGGAATATTGCACAATGGGCGCAAGCCTGATGCAGCCATGCCGCGTGTGTGAAGAAGGCCTTCGGGTTGTAAAGCACTTTCAGCGAGGAGGAAGGTGGTGAGCTTAATACGCTCATCAATTGACGTTACTCGCAGAAGAAGCACCGGCTAACTCCGTGCCAGCAGCCGCGGTAATACGGAGGGTGCAAGCGTTAATCGGAATTACTGGGCGTAAAGCGCACG
+
GGGGGGGGGGGGGGGGGGGGGGGGGCGGGGGGGGGGGGGGGGGGGGGGGGGGGGGGGGGGGGGGGGGGGGGGGGGGGGGGGGGGGGGGGGEGGGGGGGGGGGGGGGGGGGGGGGGGGGGGGGGGGGGGGGGGGGGGGGGGGGGGGGGGGGGGGGGDGGGGGGGGGGGGGGGGGGGGGGGGGGGGGGGGGGGGGGGGGGGGGGGGGGGGCGGGGGGGFGGGGGGGGGGGGGGGGGDEFGGGGGG7
@M03364:276:000000000-BLYN8:1:1101:12484:8844 1:N:0:1
ACTCCTACGGGAGGCAGCAGTGGGGAATATTGCACAATGGGCGCAAGCCTGATGCAGCCATGCCGCGTGTGTGAAGAAGGCCTTCGGGTTGTAAAGCACTTTCAGCGAGGAGGAAGGTGGTGAACTTAATACGTTCATCAATTGACGTTACTCGCAGAAGAAGCACCGGCTAACTCCGTGCCAGCAGCCGCGGTAATACGGAGGGTGCAAGCGTTAATCGGAATTACTGGGCGTAAAGCGCACG
+
GGGFFFGCGCCFGGGGGGGGGGGGGGDFGGGGGFGGGGCEGFGGGGGFCFGGGGGFDGGGGGGFGGGGFGFFGGGGGGGGGGGGFGGGGGGGCFGFFFGGGGGGGFGCFGGGGGGGGGGGGGGGGGGGFGGFGFGBCFFC<FFFFGGGGFCGGGFEBCGGGFFGGGGG@GEGGGGG:CFGEFGEG@CGFDDE5C8CF??EGEGDCCEEG9>FEGE85+<A>EGFFC?F9C;AD)*:<>275CD5
@M03364:276:000000000-BLYN8:1:1101:14353:8862 1:N:0:1
ACTCCTACGGGAGGCAGCAGTGGGGAATATTGCACAATGGGCGCAAGCCTGATGCAGCCATGCCGCGTGTGTGAAGAAGGCCTTCGGGTTGTAAAGTACTTTCAGCGAGGAGGAAGGCATTAAGGTTAATAACCTTAGTGATTGACGTTACTCGCAGAAGAAGCACCGGCTAACTCCGTGCCAGCAGCCGCGGTAATACGGAGGGTGCAAGCGTTAATCGGAATTACTGGGCGTAAAGCGCACG
+
GGGGGGGGGGGGGGGGGGGGGGGGGGGGGGGGGGGGGGGGGGGFGGGGGGGGGGGGGGGGGGGGGGGGGGGGGFGGGGGGGGGGGGGGGGGGGGGGGGGGGGGGGGGEGGGGGGGGGGGGGGGGGGGGGGGGGGGGGGGGGGGGGGGGGGGGGGGGGGGGGGGGGGGGGGGGGGGGGEEGGGGGGFGGGGGGGGGGGGGGGGGGGGGGGGGGEGGC=FDGGGDGGGGCCFGGGDEGDGGGGGGC
@M03364:276:000000000-BLYN8:1:1101:23473:8868 1:N:0:1
ACTCCTACGGGAGGCAGCAGTAGGGAATCTTCCACAATGGACGCAAGTCTGATGGAGCAACGCCGCGTGAGTGAAGAAGGTTTTCGGATCGTAAAGCTCTGTTGTTGGTGAAGAAGGATAGAGGTAGTAACTGGCCTTTATTTGACGGTAATCAACCAGAAAGTCACGGCTAACTACGTGCCAGCAGCCGCGGTAATACGTAGGTGGCAAGCGTTGTCCGGATTTATTGGGCGTAAAGCGAGCG
+
CFFDE,ECCEGEGGEBC@DFF9E9CFG8@FEG9EGG8EGFFG@FFCE<E6@C<<FFGGGGGGG7CFCF7C:CEFGG9FGG=,EFFDEE?CFEC,DFAEF9F@EFGDGECGCG<AA<<,:??9EFFGGGGGGGAEF8>8<DF?FGGGGGEGGFF=DFG:B8F:FCGFGEGCBC:>DF<EGCGGG76>FFDGCEBEC:EFFG2<F8F95C*</AE;:8ECEGGGD19C?CC9EFGCEGGGGDDC)1
@M03364:276:000000000-BLYN8:1:1101:6690:8874 1:N:0:1
ACTCCTACGGGAGGCAGCAGTAGGGAATCTTCCGCAATGGGCGAAAGCCTGACGGAGCAACGCCGCGTGAGTGATGAAGGGTTTCGGCTCGTAAAACTCTGTTATTAGGGAAGAACATATGTGTAAGTAACTGTGCACATCTTGACGGTACCTAATCAGAAAGCCACGGCTAACTACGTGCCAGCAGCCGCGGTAATACGTAGGTGGCAAGCGTTATCCGGAATTATTGGGCGTAAAGCGAGCG
+
GGGGGGGGGGGGGGGGGGGGGGGGGGFGGGGGGGGGGGGGGGGGGGGGGGGGDGCFGGGGGGGGGGGGGGGFGGGGGGGGGGGGGGGGGGGGGGGGGGGGAFGGFGDAFGGGGGGGGGGGFGGGGGGGGGGGGGGFGGFDDDGGGGGGGG7FGGGGGGGGGGFCFGDGEDFEFGFFGGGGGGGGGGGGGGGGGGGEGGGFFGGGGGGGGGGGGEGD5C7CCEGFGGF9FGGDGGGDGGGDGGGC
@M03364:276:000000000-BLYN8:1:1101:8285:8898 1:N:0:1
ACTCCTACGGGAGGCAGCAGTGGGGAATATTGCACAATGGGCGCAAGCCTGATGCAGCCATGCCGCGTGTGTGAAGAAGGCCTTCGGGTTGTAAAGCACTTTCAGCGAGGAGGAAGGTGGTGAGCTTAATACGTTCATCAATTGACGTTACTCGCAGAAGAAGCACCGGCTAACTCCGTGCCAGCAGCCGCGGTAATACGGAGGGTGCAAGCGTTAATCGGAATTACTGGGCGTAAAGCGCACG
+
GGGGGGGGGGGGGGGGGGFGGGGGGFGGGGGGGGGGGGGGGGGGGGGGGGGGGGGGGGGGGGGGGGGGGGGGGGGGGGGGGGGGGGGGGGGGGGGGGFGFFGGGGGGEGGGGGGGGGGGGGGGFGGGGGGGGGFGGGGGGGGGGGGGGGGGGGGGGGGGGGGGGGGGGGGGGGGGFGGGGGGGGGGGGGGDGGGGGGGFG>EEGGGGGGGGGGGEGGGGGGGGGGFFG9FGGGGGGGGFGDDG5
@M03364:276:000000000-BLYN8:1:1101:14712:8904 1:N:0:1
ACTCCTACGGGAGGCAGCAGTAGGGAATCTTCGGCAATGGGGGCAACCCTGACCGAGCAACGCCGCGTGAGTGAAGAAGGTTTTCGGATCGTAAAACTCTGTTGTTAGAGAAGAACGTTAAGTAGAGTGGAAAATTACTTAAGTGACGGTATCTAACCAGAAAGGGACGGCTAACTACGTGCCAGCAGCCGCGGTAATACGTAGGTCCCAAGCGTTGTCCGGATTTATTGGGCGTAAAGCGAGC
+
GGGGGGGGGGGGGGGGGGGGGGGGGGGGGGGGGGGGGGGGGGGGGGGGGGGGGGGGGGGGGGGGGGGGGGGGGGGGGGGGGGGGGGGGGGGGGGGGGGGGGGGGGGGGDGGGGGGGGGGGGGGGFFGGGGGGGGGGGGGGGGGGGGGGGGGGGGGGGGGGGGGGGGGGGGGGGGGGGGGGGGGGGGGGGGGDGGGGGGGGGFGGGGGGGGGGGGGGGGGGGGGEDFGGGGGEDGGGDGGGGGG7
@M03364:276:000000000-BLYN8:1:1101:17859:8938 1:N:0:1
ACTCCTACGGGAGGCAGCAGTGGGGAATATTGCACAATGGGCGCAAGCCTGATGCAGCCATGCCGCGTGTGTGAAGAAGGCCTTCGGGTTGTAAAGCACTTTCAGCGAGGAGGAAGGTGGTGAACTTAATACGTTCATCAATTGACGTTACTCGCAGAAGAAGCACCGGCTAACTCCGTGCCAGCAGCCGCGGTAATACGGAGGGTGCAAGCGTTAATCGGAATTACTGGGCGTAAAGCGCACG
+
GGGGGGGGGGGGGGGGGGGGFFGGGEGGGGGGGGGGGGCEFGGGGGGGGGGGGGGFGGGGGGGGGGGGEGFGGGFGGGGGG8EGGFGGGGGGGGGGGGGGGGGCFGGGGGGCGCDFGGGGGGCFFGFCECFGGBBDAFFGGFGGGGDCCFGGAFGGGGGGCEGGGGFGEGGGGGGGGEGFCDFCFGGG;8EGGG5BFGGGG>EECGEECCF5EGE=CFGGECEGGDGGFGGGGGD5CFCDGGGC
@M03364:276:000000000-BLYN8:1:1101:24738:8951 1:N:0:1
ACTCCTACGGGAGGCAGCAGTAGGGAATCTTCGGCAATGGACGAAAGTCTGACCGAGCAATGCCGCGTGAGTGAAGAAGGTTTTCGGATCGTAAAACTCTGTTGTTAGAGAAGAACAAGGATGAGAGTAACTGTTCATCCCTTGACGGTATCTAACCAGAAAGCCACGGCTAACTACGTGCCAGCAGCCGCGGTAATACGTAGGTGGCAAGCGTTGTCCGGATTTATTGGGCGTAAAGCGAGCG
+
GGGFGGGGGGGGGGGGGGGGGFGGGGGGGGGGGGGGGGGGGGGGGGGGGGGGGGGGGGGGGGGGGGGEDFGGGGGGGGGGGGGGGGGGGGGGGGFGFFFGDGGGGGGGGGGGFGGGGFCFEFGFAGCFGFGGGGCDGG9FEGGGFGGFGGGGGGGCFGGGGGGGGGGGGGGGFGGGGGG<CDGCFCCECEDGEEGGDGFCFG>EEBFG6@FGGG8CEF9CCEE*>?C7EGGGGGGCDFD)9339
@M03364:276:000000000-BLYN8:1:1101:9153:8956 1:N:0:1
ACTCCTACGGGAGGCAGCAGTAGGGAATCTTCGGCAATGGGGGCAACCCTGACCGAGCAACGCCGCGTGAGTGAAGAAGGTTTTCGGATCGTAAAACTCTGTTGTTAGAGAAGAACGTTAAGTAGAGTGGAAAGTTACTTAAGTGACGGTATCTAACCAGAAAGGGACGGCTAACTACGTGCCAGCAGCCGCGGTAATACGTAGGTCCCAAGCGTTGTCCGGATTTATTGGGCGTAAAGCGAGC
+
GGGGGGGGGGGGGGGGGGGGGGGGGGGGGGGGGGGGGGGGGGGGGGGGGGGGGGGGGGGGGGGGGGGGGGGGGGGGGGGGFGGGGGGGGGGGGGGGGGGGGGGGGGGGGGGGGGGGGGGGGGGGGGGGGGGGGGGGGGFGGGGGGGGGGGGGGGGGGGGGGGGGG>FGGGGGGGGGGGGGGGGGGGGGGGECEGGGGGGFG>EGDGCFEEGGGGGGGGGGGGGGGGGGGGGGGGGGGGGFD<D3
@M03364:276:000000000-BLYN8:1:1101:28937:9008 1:N:0:1
ACTCCTACGGGAGGCAGCAGTAGGGAATCTTCGGCAATGGACGAAAGTCTGACCGAGCAACGCCGAGTGAGTGAAGAAGGTTTTCGGATCGTAAAACTCTGTTGTTAGAGAAGAACAAGGATGAGAGTAACTGTTCATCCCTTGACGGTATCTAACCAGAAAGCCACGGCTAACTACGTGCCAGCAGCCGCGGTAATACGTAGGTGGCAAGCGTTGTCCGGATGTATTGGGCGTAAAGCGAGCG
+
GGGG<F9FCEGCEGGGCEFGGFFGGGGGGGGGGGD@CFGFFGGGGGGGG<@FE@FCFG@<FGGGG+CF7FGGGFFGFGGGCEFFGEGEEGEFGG<FFGGGFFGG=EBEC?<FAFGGGGFFG9BFGF@FDGGGF,CAFC,:AFDG9>FGFGFFGDFGGGCFGGGGGGGGDEGGCGG9FEGGGFGGDEGGGGGGGD:EGGGGGGGGFGGGGGFGE>EGGCFEGGG*><FGCCFFGGGGCFGGC5<3
@M03364:276:000000000-BLYN8:1:1101:22783:9024 1:N:0:1
ACTCCTACGGGAGGCAGCAGTGGGGAATATTGCACAATGGGCGCAAGCCTGATGCAGCCATGCCGCGTGTGTGAAGAAGGCCTTCGGGTTGTAAAGCACTTTCAGCGAGGAGGAAGGTGGTGAACTTAATACGTTCATCAATTGACGTTACTCGCAGAAGAAGCACCGGCTAACTCCGTGCCAGCAGCCGCGGTAATACGGAGGGTGCAAGCGTTAATCGGAATTACTGGGCGTAAAGCGCACG
+
GGGGGGGGGGGGGGGGGGGGGGGGGGGGGGGGGGGGGGGGGGGGGGGGGGGGGGGGGGGGGGGGGGGGGGGGGGGGGDCGGCFGGGGGGGGGGGGGGGGGGGGFGGGGGGGGGG8FGGGGG@GFFGFGGGFFGGGGDGGFCFAAFGEGGCFFFGGEGFFFGGGGGGGGGDGG:,6DFCFFGG@7DEGGGGDGGEGCC9?FECEGEGEEGF+=EGEG=FGGEC:CCFCFGGCFGD=:5CFGD395
@M03364:276:000000000-BLYN8:1:1101:23750:9049 1:N:0:1
ACTCCTACGGGAGGCAGCAGTGGAGAATATTGCACAATGGGCGCAAGCCTGATGCAGCCATGCCGCGTGTAGGAAGAAGGCCTTCGGGTTGTAAAGTACTTTCAGCGGGGAGGAAGGTGATAAAGTGAATACCTTTATCAATTGACGTTACTCGCAGAAGAAGCACCGGCTAACTCCGTGCCAGCAGCCGCTGTACTACGTAGGGTGCAAGCGTGAATCGGCATTACTGGGCGTAAAGCGCACG
+
GGGGGGGGGGGGGGGGGGGGGG-,CFGGGGGGG9FGGGGGGFFGGG+FEGGD,FFGGGFG,@ADCGGGG,E,CFGGGGGGG,CFGGGGGGGGGGFCG,FGGG9<95+@FGE+CF,>+3,E5??,C,,,5C,,,,,,,,,3:,,:,,+C+@F8,@++5*,3,63,,@,*>1>FGC;EF*>CB;=CFFC7CG5*:C+++33**+3*8?E;+++**3**/+2:C*:*2+0<008CDDGG77CDD)>/
@M03364:276:000000000-BLYN8:1:1101:19677:9063 1:N:0:1
ACTCCTACGGGAGGCAGCAGTGGGGAATATTGCACAATGGGCGCAAGCCTGATGCAGCCATGCCGCGTGTGTGAAGAAGGCCCTAGGGTTGTAAAGCTCTTTCACCGGTGAAGATAATGACGGTAACCGGAGAAGAAGCCCCGGCTAACTTCGTGCCAGCAGCCGCGGTAATACGAAGGGGGCTAGCGTTGTTCGGATTTACTGGGCGTAAAGCGCACGTAGGCGGACTTTTAAGTCAGGGGTG
+
GGGGFGGGGGGGGGDEFGFFFGGGGGFGFGGGGGGGGGFFGGGGEFFFGGGGGGGGDGGGGGGGGGGGGGGFFGCFFFGGGCGFFFGGGGGGGGGEFGGGGGFDGCGGGG@FFGCADDDAGGGGF7FFEC7>+FF?,AFGGGGGGGFGGGGGGGCFFGGGG:<FGGGGGEGFFGG76:*CFEC@BFGGGGEGC9CG>8:C9CFGGGC*?E:5CGGEGEEGCFGFGGGGGGFFDFF:D>7F4CCC
@M03364:276:000000000-BLYN8:1:1101:17800:9080 1:N:0:1
ACTCCTACGGGAGGCAGCAGTAGGGAATCTTCCACAATGGACGAAAGTCTGATGGAGCAACGCCGCGTGAGTGAAGAAGGTTTTCGGATCGTAAAACTCTGTTGTTGGAGAAGAACGTATTTGATAGTAACTGATCAGGTAGTGACGGTATCCAACCAGAAAGCCACGGCTAACTACGTGCCAGCAGCCGCGGTAATACGTAGGTGGCAAGCGTTGTCCGGATTTATTGGGCGTAAAGCGAGCG
+
GGGGGGGGGGGGGGGGGGGGGGGGGGGGGGGGGGGGGGGGGGGGGGGGGGGGGGGGGGGGGGGGGGGGGGGGGGGGGGGGGGGGGGGGGGGGGGGGGGGGGGGGGGGGGGGGGGGGGGGGGGGGGGGGGGGGGGGGGGGGGGGGGGGGGGGGGGGGGGGGGGGGGGGGGDGGGGGGGGGGGGGGCGGGGGGGGGCGGGGGGGGCGGGGGGGGGGDCGFGCGGGGFFGGGGGGGGDEGGCGDGGC
@M03364:276:000000000-BLYN8:1:1101:17001:9101 1:N:0:1
ACTCCTACGGGAGGCAGCAGTGGGGAATATTGCACAATGGGCGCAAGCCTGATGCAGCCATGCCGCGTGTATGAAGAAGGCCTTCGGGTTGTAAAGTACTTTCAGCGGGGAGGAAGGGAGTAAAGTTAATACCTTTGCTCATTGACGTTACCCGCAGCAGAAGCACCGGCTAACTCCGTGCCAGCAGCCGCGGTAATACGGAGGGTGCAAGCGTTAATCGGAATTACTGGGCGTAAAGCGCACG
+
GFGGFFFECCCCF@FGEC9FGGF8FCFFFGFG<F96,C9F<,@+6F:@<<<CFC,69@EFFGDFGEFGGGGG9<FFC<FE8CF<C7BCFCB@FFA,E<<EFDE9??=F>@FCEGCFCE8FF,F9EFFGGAFDFFFGGG,3,,3,>E@<BFFFFF*CE*DF7:FC:@7C*>FF7F9BCG*<FCCGFFEEEEGGEEGGG9C53*:C8?E58F+/*/2AEGGDGG5CF?CCCF*7/91A77CC>C5)
@M03364:276:000000000-BLYN8:1:1101:2697:9104 1:N:0:1
ACTCCTACGGGAGGCAGCAGTAGGGAATCTTCGGCAATGGGGGCAACCCTGACCGAGCAACGCCGCGTGAGTGAAGAAGGTTTTCGGATCGTAAAACTCTGTTGTTAGAGAAGAACGTTAAGTAGAGTGGAAAGTTACTTAAGTGACGGTATCTAACCAGAAAGGGACGGCTAACTACGTGCCAGCAGCCGCGGTAATACGTAGGTCCCAAGCGTTGTCCGGATTTATTGGGCGTAAAGCGAGC
+
GGGGGGGGGGGGGGGGGGGGGGGGGGGGGGGFGGGGGGGGGGGGGGGGGGGGGGGGGGGGGGGGGGGEGGGGGGGGGGGGGGGFGGGGFFGGGGGGGGGGGGGGGG9EDFGGGGGGG<FG7FFGGEGFGFGGGGGGGGGDFGGGGGGGGGGGGGGGGGGGFGGGGEGGGGGGGGGGGGGGGGGGGGGGGGGGE>3CEFFFGGFGGGGGGGGGGEGC=EGGEGE5C99CCEFCFGEEGFGFGGG)
@M03364:276:000000000-BLYN8:1:1101:14039:9115 1:N:0:1
ACTCCTACGGGATGCAGCAGTAGGGAATCTTCGGCAATGGACGAAAGTCTGACCGAGCAACGCCGCGTGAGTGAAGAAGGTTTTCGGATCGTAAAACTCTGTTGTTAGAGAAGAACGACGAGGAGAGTGGAAAGCTCCTCGTGTGACGGTATCTAACCAGAAAGGGACGGCTAACTACGTGCCAGCAGCCGCGGTAATACGTAGGTCCCGAGCGTTGTCCGGATTTATTGGGCGTAAAGCGAGG
+
FGGGGGGGGGGGGGGGGGGGGGGGGGGGGGGGGGGGGGGGE@FDGGGFGGGGGGGEGGDGGGGGGGGGGGG?CF<FG8FGGGGGGGGGG=FGGGGE9FEFGGGFFFFFFFG,FFGBF@+C7F7+C<=F<+FFGGGGGCD8CBAFFFFEEFGGFGGE9<9FCGC@FCFGFFGGDGGGGFGFGGDFGCCECFEEEEGCECCGCFGFDGB9C8=GGCCEGGC:EE=/:EDFFGGGD5CCGCCFD3>)
@M03364:276:000000000-BLYN8:1:1101:5692:9131 1:N:0:1
CTCCTACGGGAGGCAGCAGTGGGGAATATTGCACAATGGGCGCAAGCCTGATGCAGCCATGCCGCGTGTGTGAAGAAGGCCTTCGGGTTGTAAAGCACTTTCAGCGAGGAGGAAGGTGGTGAACTTAATACGTTCATCAATTGACGTTACTCGCAGAAGAAGCACCGGCTAACTTCGTGCCAGCAGCCGCGGTAATACGAATGGTGCAAGCGTTACTCGGAATTACTGGGCGTAAAGCGTGCGT
+
GGEFGGGCGGGFGGEGGFGFGFGG@CFFFGC<EEEFGCGG@FGGGGGG?FFGGGGG@FDDGGGECBB@6CF@AF,CFFG<<EFDFGG,CE@?FFEE,EEGDBFFDG7CGGGGCFGGGGGGGEFFGGGGGG9D<F,BCD<BFGGF9FGGGGGGG7+5>AFGGG7,<F>FEGGGGGGG@EFFGGGFG@:EC:CGGGGGGGF58*?CEG++B?*;8E==9+/:EGGGF7:FFC8EDGGGCDCDC7</
@M03364:276:000000000-BLYN8:1:1101:24750:9137 1:N:0:1
ACTCCTACGGGAGGCAGCAGTAGGGAATCTTCGGCAATGGGGGCAACCCTGACCGAGCAACGCCGCGTGAGTGAAGAAGGTTTTCGGATCGTAAAACTCTGTTGTTAGAGAAGAACGTTAAGTAGAGTGGAAAGTTACTTAAGTGACGGTATCTAACCAGAAAGGGACGGCTAACTACGTGCCAGCAGCCGCGGTAATACGTAGGTCCCAAGCGTTGTCCGGATTTATTGGGCGTAAAGCGAGG
+
EFGGGDGGGGGGGGGGGGGGG9FFCCGGFGF<FGGGGFFGGCGEEEFCFGGGFFGGGGCFEFEDFEGGDFEFGGGGGGGGEAFFGGGEGDGGFGGGFGGFCFFG<FAF9F,EF,3=B3DDFGGGGG9FFGGGGGGGGDGGGFFFFFGGGGGFGGGGGGGG7DBFGF77CEGGGFF9BDECFGGGGGGGGFGGG>1CEGGFFFGGGGFD8<EEFEECGEC9C=*/;@+CCCGGCGDG*9CDCDG)
@M03364:276:000000000-BLYN8:1:1101:16520:9158 1:N:0:1
ACTCCTACGGGAGGCAGCAGTGGGGAATATTGCACAATGGGCGCAAGCCTGATGCAGCCATGCCGCGTGTATGAAGAAGGCCTTCGGGTTGTAAAGTACTTTCAGCGGGGAGGAAGGTGATAAAGCGAATACCTTTATCAATTGACGTTACCCGCAGAAGAAGCACCGGCTAACTCCGTGCCAGCAGCCGCGGTAATACGGAGGGTGCAAGCGTTAATCGGAATTACTGGGCGTAAAGCGCACG
+
GGGGGGGGGGGGGGGGGGGGGGGGGGGGGGGGGGGGGGGGGGGGGGGGGGGGGGGGGGGGGGGGGGGGGGGGGGGGGGGGGGGGGGGGGGGFGGGGGGGGGGGGGGEGGGGGGGGGGGDFGGGDFGDGGGGGGGGGGGGGGGGCFGGGGGGFGDGEGGGGGGGGFGFGGGGGGGGGGGGGDGGGGEFGFGGGGCEEFGGFEGGGEGGGGGGGGGGGGGFFGDGDFCFGGGGGGGGGGGFDGGG5
@M03364:276:000000000-BLYN8:1:1101:8822:9160 1:N:0:1
ACTCCTACGGGAGGCAGCAGTAGGGAATCTTCGGCAATGGGCGCAACCCTGACCGAGCAACGCCGCGTGAGTGAAGAAGGTTTTCGGATCGTAAAACTCTGTTGTTAAAGAAGAAAGGTAAGTAGAGAGGAAAGCTACTTAAGTGGCGGTATCTAAACAGAAAGGGAGGGCTAACTACGTGCCAGCAGCCGCGGTAATACGTAGGTCCCAAGCGGTGTCCGGCTTTATGGGGCGAAAAGCGAGC
+
GGGGFGGGGDGGGGGGGGGGGGGGGGGGGGGGGGGEGFGG8,@6CE+,B6CEFGGGCGGGGGGGGGGEF7FECGGGGGGGFGGGGGGGGGGGGGFGGGGGGGGGG,5,,5C,:E,,3=CF,A5A@,5,+8,,,,,:>=D9@,C:C,+8+@+:3;,7,,@<D,,6,@,***>,>,2?,6<<,41;7:<2,=ECE51BEE+<82+*=2>+*5*C*:***:+25**28CC++<8E3C*:7)75<597
@M03364:276:000000000-BLYN8:1:1101:5599:9163 1:N:0:1
ACTCCTACGGGAGGCAGCAGTAGGGAATCTTCGGCAATGGACGAAAGTCTGACCGAGCAACGCCGCGTGAGTGAAGAAGGTTTTCGGATCGTAAAACTCTGTTGTTAGAGAAGAACAAGGATGAGAGTAACTGTTCATCCCTTGACGGTATCTAACCAGAAAGCCACGGCTAACTACGTGCCAGCAGCCGCGGTAATACGTAGGTGGCAAGCGTTGTCCGGATTTATTGGGCGTAAAGCGAGCG
+
GGGGGGGGGGGGGGGGGGGGGFGGGGGGGGGGGGGGGGGGGGGGGGGGGGGGGGGGGGGGGGGGGGGGGGGGGGGGGGGGGGGGGGGDGGGGGGGGGGGGGGGGGGGGGGGGGGGGGGGGGFFFGGGGGGGGGGGGGGGGGGGGGGGGGGGGGGGGGGGGGGFGGGGGGGGGGGGGGGGDGGGGGGFGGGGGGGGGGGGGGC5EFFGGGGGGGGGGEFGGG=EGFFGGGGGGGGGGGGGGGGGD
@M03364:276:000000000-BLYN8:1:1101:21751:9169 1:N:0:1
ACTCCTACGGGAGGCAGCAGTAGGGAATCTTCGGCAATGGACGAAAGTCTGACCGAGCAACGCGGCGTGAGTGAAGAAGGTTGTCGGATCGTAAAACTCTGTTGTTAGAGAAGAACAAGGATGAGAGTAACTGTTCATCCCTTGACGGTATCTAACCAGAAAGCCACGGCTAACTACGTGCCAGCAGCCGCGGTAATACGTAGGTGGCAAGCGTTGTCCGGATTGATTGGGCGTAAAGCGAGCG
+
DGGF8EG@CF:FCEECFGGGGGFGGGCFGGCAFGCC@FFFFGFE+6@CC<FFFGGEGGG?A77+7BFEG,FCCEEAEEFDEE,B<CGGGGGGGGGGGDF,CFFFEFC,,CCFGFFDF=FFF><8BF>F<BFE<DF=BFFDC<>F<@@DF7FFFFAAFC@CCCFCEC,>@*:C7CD,77FFD@@E7C6CFE>>CE58CC;BE?CEE98*89*/?CCE=9:7:8*2*3CC7=;*557*1>FDGGG5
@M03364:276:000000000-BLYN8:1:1101:10874:9174 1:N:0:1
ACTCCTACGGGAGGCAGCAGTGGGGAATATTGGACAATGGGCGCAAGCCTGATCCAGCCATGCCGCGTGAGTGATGAAGGCCCTAGGGTTGTAAAGCTCTTTCACCGGTGAAGATAATGACGGTAACCGGAGAAGAAGCCCCGGCTAACTTCGTGCCAGCAGCCGCGGTAATACGAAGGGGGCTAGCGTTGTTCGGATTTACTGGGCGTAAAGCGCACGTAGGCGGACTTTTAAGTCAGGGGTG
+
GGGGGGGGGGGGGGGGGGGGGGGGGGGGGGGGGGGGGGGGGGGGGGGGGGGGGGGGGGGGGGGGGGGGGGGGGGGGGGGGGGGGGGGGGGGGGGGGGGGGGGGGGGGGGGGGGGGGGGGGGGGGGGGGGGGGGGGGGGGGGGGGGGGGGGGFGGFGGGGGGGGGGGGGGGGGGGGGGGGDGGGGGGGGGGGGGGGGGGGGCGGGGGGGGGGGGGGGGGGGGGGGG5EGGGGGG9?FCFGGGGGD
@M03364:276:000000000-BLYN8:1:1101:9418:9228 1:N:0:1
ACTCCTACGGGAGGCAGCAGTAGGGAATCTTCGGCAATGGACGAAAGTCTGACCGAGCAACGCCGCGTGAGTGAAGAAGGTTTTCGGATCGTAAAACTCTGTTGTTAGAGAAGAACAAGGATGAGAGTAACTGTTCATCCCTTGACGGTATCTAACCAGAAAGCCACGGCTAACTACGTGCCAGCAGCCGCGGTAATACGTAGGTGGCAAGCGTTGTCCGGATTTATTGGGCGTAAAGCGAGCG
+
GGGGGGGGGGGGGGGGGGGGGGGGGGGGGGGGGGGGGGGGGGGGGGGGGGGGGGGGGGGGGGGGGGGGGDGGGGGGGGGGGGGGGGGGGGGGGGGGGGGGGGGGGGGGGGGGGGGGGGGGGGGGGGGGGGGGGGGGGGGGGGGGGGGGGGGGGGGGGGGGGGGGGGGGGGGGGDFGGGGGGGGGGGGGGECGGGGGGGGGGGGGGGGGDGGGGGGGGGGGGGGDGGGFGGGGGDEEGFGGGGG<
@M03364:276:000000000-BLYN8:1:1101:2956:9240 1:N:0:1
ACTCCTACGGGAGGCAGCAGTGGGGAATATTGCACAATGGGCGCAAGCCTGATGCAGCCATGCCGCGTGTATGAAGAAGGCCTTCGGGTTGTAAAGTACTTTCAGCGGGGAGGAAGGGATGAGCCTTAATACGGCTCGTCATTGACGTTACCCGCAGAAGAAGCACCGGCTAACTCCGTGCCAGCAGCCGCGGTAATACGGAGGGTGCAAGCGTTAATCGGAATTACTGGGCGTAAAGCGCACG
+
FGGG8DGGGGGGGGEGGGGGGGGGGGGGGFGGGGGGGGG8EGGGGGGG@FGGGGGGGCEGG8EEFGGFGGGGFFDGGGFGG@EFEGGGGEGGDGGCGGGGEF<FEGGEGGEEEFGGGCGFEGGDFFGGGGGGGGGFCE+@FFFFGGGEGGG:DF::7:FEGGGGGGGGGDGGCCFECEGFGGGFC@>F*:8CGGEEGFC:EEGGGGDCFCCCEEEE=FCGGEDFFGGGGGGGDDCEG>CGDD))
@M03364:276:000000000-BLYN8:1:1101:5758:9265 1:N:0:1
ACTCCTACGGGAGGCAGCAGTGGGGAATATTGCACAATGGGCGCAAGCCTGATGCAGCCATGCCGCGTGTATGAAGAAGGCCTTCGGGTTGTAAAGTACTTTCAGCGGGGAGGAAGGGGTGAGCCTTAATACGGTTCGTCATTGACGTTACCCGCAGAAGAAGCACCGGCTAACTCCGTGCCAGCAGCCGCGGTAATACGGAGGGTGCAAGCGTTAATCGGAATTACTGGGCGTAAAGCGCACG
+
GGGGGGGGGGGGGGGGGGGGGGGGGEGGGGGGGGGGGGGGGGGGGGGGGGGGGGGGGGGGGGGGGGGGGGGGGGGGGGGGGGGGGGGGGGGGGGGGGGGGGGGGGFEGGGGGGGGCGGGGGGGGEDGGFGGGGGGGEGGGGGGGGGGGGGGGGGGGGGGGGGGGGGGGGDGGGGGGGGGGGFG?CGGGFEGGGGGGGGGGGCGCGGGGGGGGGGGGGGGGGGDGGGGGGGGGGGGGDFFGDDG<
@M03364:276:000000000-BLYN8:1:1101:18716:9266 1:N:0:1
ACTCCTACGGGAGGCAGCAGTGGGGAATATTGCACAATGGGCGCAAGCCTGATGCAGCCATGCCGCGTGTGTGAAGAAGGCCTTCGGGTTGTAAAGCACTTTCAGCGAGGAGGAAGGTGGTGAACTTAATACGTTCATCAATTGACGTTACTCGCAGAAGAAGCACCGGCTAACTCCGTGCCAGCAGCCGCGGTAATACGGAGGGTGCAAGCGTTAATCGGAATTACTGGGCGTAAAGCGCACG
+
GGGGGGGGGGGGGGGGGGGGGGGGGGGGGGGGGGGGGGFGFGGGGGGGGGGGGGGGGGGGGGGGGGGGGCFGGGGGGFGGGGGGGGGGGGGCFGGGGGGGGGGGGGGGGGGGGGG,:FCCCDFGCGGGFGGGGGGGGGGFGFDGGGGGGGGGCFGEGGGFGGFFFFGGEDGGGGGGGGGGGGGFG?DECGDGG8CGFFGGEGEGGGGGG?7EGE5;CGGGGGGGFGGGGCCGDD5CGGGGGGGC
@M03364:276:000000000-BLYN8:1:1101:24235:9279 1:N:0:1
ACTCCTACGGGAGGCAGCAGTGGGGAATATTGCACAATGGGCGCAAGCCTGATGCAGCCATGCCGCGTGTGTGAAGAAGGCCTTCGGGTTGTAAAGCACTTTCAGCGAGGAGGAAGGTGGTGAACTTAATACGTTCATCAATTGACGTTACTCGCAGAAGAAGCACCGGCTAACTCCGTGCCAGCAGCCGCGGTAATACGGAGGGTGCAAGCGTTAATCGGAATTACTGGGCGTAAAGCGCACG
+
GGGGGGGGGGGGGGGGGGGGGGGGGGGGGGGGGGGGGGGGGGGGGGGGGGFGGGGGGGGGGGGGGGGGGGGGGGGGGGGGGGGGGGGGGGGGGGGGGGGGGGGGGGGGGGGGGGGGGGGGGGGGGGGGGGGGGGGGGGGGGGGGGGGGGGGGGGGGGDGGGGGGGGGDGGGGGGGGGGGGGGGGGGGGGEGGGGGGGGGGDBEGGGGGGGGGGGGGGGGGGGGGGGGFCEFGGGGCFGGGGGG<
@M03364:276:000000000-BLYN8:1:1101:26826:9294 1:N:0:1
ACTCCTACGGGAGGCAGCAGTGGGGAATATTGCACAATGGGCGCAAGCCTGATGCAGCCATGCCGCGTGTATGAAGAAGGCCTTCGGGTTGTAAAGTACTTTCAGCGGGGAGGAAGGGGTTGCGGTTAATAACCGCGGCCATTGACGTTACCCGCAGAAGAAGCACCGGCTAACTCCGTGCCAGCAGCCGCGGTAATACGAAGGGTGCAAGCGTTAATCGGAATTACTGGGCGTAAAGCGCGCG
+
GGGGGGGGGFGGGGGGGGFGFGGGGGGGGGGGGGGGGGGGGGGGGCGGGGFGGGGFGGGEFGGGGGGGGGGGGGFFGFGGGGFGFGGGGGGGA?FFGFFGGGGGGGEGGGDGGCFGGGEEGGFGGGGGGGGGGGGGGGGGDFGGGFDEGGGGCGD@:7<BFFGGGGGGGGGGGFFEFEFCEFGGG@FD>>5EGGEGG7CC@8CGGGGGGGGGGGCEGGGGGGEGGGGGGGFFDGDCCFD3CDCD
@M03364:276:000000000-BLYN8:1:1101:25050:9325 1:N:0:1
ACTCCTACGGGAGGCAGCAGTAGGGAATCTTCGGCAATGGGGGCAACCCTGACCGAGCAACGCCGCGTGAGTGAAGAAGGTTTTCGGATCGTAAAACTCTGTTGTTAGAGAAGAACGTTAAGTAGAGTGGAAAGTTACTTAAGTGACGGTATCTAACCAGAAAGGGACGGCTAACTACGTGCCAGCAGCCGCGGTAATACGTAGGTCCCAAGCGTTTTCCGGATTTATTGGGCGTAAAGCGAGC
+
GGGGGGGGGDGGGGGGGGGGGGGGGGGGGGGGFGGGGGGGGGGGGGGGGGGGGGGGGG7FGGGGGGGGGGGGGGDGGGFGEEFFFGGGGGGGGGFFGGGGGGGGGG9EBFGGFGGGEFGGGGFFGGGADFDFGFGGGGGFGGGGGCEGGGGGGGFFGFGFGFGGGGGGGD7FCGGCCCFGGCGCFGC8FGGGGGGGGG9;>FC7EGF?E?GFFG5***3:CECE8+<?CFGFFGGGGGGGGGGD
@M03364:276:000000000-BLYN8:1:1101:11518:9343 1:N:0:1
ACTCCTACGGGAGGCAGCAGTAGGGAATCTTCGGCAATGGACGAAAGTCTGACCGAGCAACGCCGCGTGAGTGAAGAAGGTTTTCGGATCGTAAAACTCTGTTGTTAGAGAAGAACGACGAGGAGAGTGGAAAGCTCCTCGTGTGACGGTATCTAACCAGAAAGGGACGGCTAACTACGTGCCAGCAGCCGCGGTAATACGTAGGTCCCGAGCGTTGTCCGGATTTATTGGGCGTAAAGCGAGC
+
GGGGGGGGGGGCGGGGGGGGGGGGGGGGGGGGGGGGGGGGFGGGGGGGGGGGGGGGGGGGGGGGGGGGGGGGGGGGGGGGGGGGGGGGGGGGGGGGGGGGGGGGGGGGGGGGGGGGGDFGGGGGGGGGGGGGGGGGGGGGGGGGGGGGDGGGGGGGGGGGGGGGGGGGGGGGGGGGGGGGGGGGGGGGGGGDGGGGGGGGGFGGGGFFFDGGGGGGGGGGGGEEGGF7E?CFFGGGDDCCCGG)
@M03364:276:000000000-BLYN8:1:1101:17273:9366 1:N:0:1
ACTCCTACGGGAGGCAGCAGTGGGGAATATCGCACAATGGGCGCAAGCCTGATGCAGCCATGCCGCGTGTGTGAAGAAGGCCTTCGGGTTGTAAAGCACTTTCAGCGAGGAGGAAGGTGGTGAACTTAATACGTTCATCAATTGACGTTACTCGCAGAAGAAGCACCGGCTAACTCCGTGCCAGCAGCCGCGGTAATACGGAGGGTGCAAGCGTTAATCGGAATTACTGGGCGTAAAGCGCACG
+
GGGGGGGGGGGGGGGGGGGGGGGGGGGGGGGGGGGGGGGGGGGGGGGGGGGGGGGGGGGGGGGGGGGGGGGGGGGGGGGGGGGGGGGGGGGGGGGGGGGGGGGGGGGGGGGGGGGGGGGGGGGGGGGGGGGGGGGGGGGGGGGGGGGGGGGGGGGGGGGGGGGGGGGGGGGGGGGGGGGGGGGGGGGGGGGGGGGGGGGGGGGGGGGGGGGGGGGGGFGGGGGGGGCFGGGGGGGGGGFGGGGD
@M03364:276:000000000-BLYN8:1:1101:28472:9380 1:N:0:1
ACTCCTACGGGAGGCAGCAGTGGGGAATATTGGACAATGGGCGAAAGCCTGATCCAGCCATGCCGCGTGTGTGAAGAAGGTCTTCGGATTGTAAAGCACTTTAAGTTGGGAGGAAGGGCAGTAAGTTAATACCTTGCTGTTTTGACGTTACCAACAGAATAAGCACCGGCTAACTTCGTGCCAGCAGCCGCGGTAATACGAAGGGTGCAAGCGTTAATCGGAATTACTGGGCGTAAAGCGCGCG
+
GGGGGGGGG7CGFCEEFFEGGGFGGGGGGGGGGGGGGGGGGGGGGGGGGG8FFEFGFFGGGFGGGGGCFGFFG9FGGGGGG9FGGFGECGGGFFGGFFGFFGGGGFCFGG8FGGGGGGGGGFGGGGGDFGFDGGGGFFGGGFFGGCF:FFGFGGGGGGGGGFFFFDCFGGGGGGGGG7FGG7EFGGGGCCDEGE5:CECGGGGDDEGGGFEFGEEGGGGGGGGGGCGGF+AEDGGGCFGGGGGG
@M03364:276:000000000-BLYN8:1:1101:18257:9381 1:N:0:1
ACTCCTACGGGAGGCAGCAGTGGGGAATATTGCACAATGGGCGCAAGCCTGATGCAGCCATGCCGCGTGTGTGAAGAAGGCCTTCGGGTTGTAAAGCACTTTCAGCGAGGAGGAAGGTGGTGAACTTAATACGTTCATCAATTGACGTTACTCGCAGAAGAAGCACCGGCTAACTCCGTGCCAGCAGCCGCGGTAATACGGAGGGTGCAAGCGTTAATCGGAATTACTGGGCGTAAAGCGCACG
+
GGGGGGGGGGGGGGGGGGGGGGGGGGGGGGGFGGGGGGGGGGGGGGGGGGGGGGGGGGGGGGGGGGGGGGGGGGGGGGGGGGGGGGGGGGGGGGGGGFGGGGGGGGGCEGGGGDGGGGGGGGGGGGGGGGGGGGGGGGGGGGGGGGGGGGGGGEGGGGGGFGGGGGGGGGGGGGGGGGGGGGGGGGGGGGGGGGGGGGGGGGGGGGGGGFGGGGGGGGGGGDEGFFFGGGGGGGCE3>FGDDD5
@M03364:276:000000000-BLYN8:1:1101:18369:9393 1:N:0:1
ACTCCTACGGGAGGCAGCAGTAGGGAATCTTCCACAATGGACGAAAGTCTGATGGAGCAACGCCGCGTGAGTGAAGAAGGTTTTCGGATCGTAAAACTCTGTTGTTGGAGAAGAACGTATTTGATAGTAACTGATCAGGTAGTGACGGTATCCAACCAGAAAGCCACGGCTAACTACGTGCCAGCAGCCGCGGTAATACGTAGGTGGCAAGCGTTGTCCGGATTTATTGGGCGTAAAGCGAGCG
+
FFF<E9FFEEGGGEGEFGGGGGGGGEGFDEFGGGGGGGGG@CFEG:F6C@EGGGDFF<FEGGGGG@CGGCEFFFFGGFEG=9?FFCF:4@FGGGEFGDGEFGCG<?F?CEFGGFFFEFD,FGGGFGAFEGCADDAFF<D,5EFF9<3CCFDFGGGGGGGGGCEFGGGGC<77@EFG7:FFGGGFCFBEGE5CEBECE;<C?9;E;CGGEEC5CBECCC?EGD=59C<;C?FFC5CEG77DC33<
@M03364:276:000000000-BLYN8:1:1101:6678:9423 1:N:0:1
ACTCCTACGGGAGGCAGCAGTAGGGAATCTTCCACAATGGACGAAAGTCTGATGGAGCAACGCCGCGTGAGTGAAGAAGGTTTTCGGATCGTAAAACTCTGTTGTTGGAGAAGAATGTATCTGATAGTAACTGATCAGGTAGTGACGGTATCCAACCAGAAAGCCACGGCTAACTACGTGCCAGCAGCCGCGGTAATACGTAGGTGGCAAGCGTTGTCCGGATTTATTGGGCGTAAAGCGAGCG
+
GGGGGGGGGGGGGGGGGGGGGGGGGGGGGGGGGGGGGGGGGGGGGGGGGGGGGGGGGGGGGGGGGGGGGGGGGGGGGGGGGGGGGGGGGGGGGGGGGGGGGGGGGGGGGGGGFGGDGGGCCGGGGGGGGGGGGGGGGGGGGGGGGGGGGGGGGGGGGGGGGGGGFGGGGGGGGGGGGGGGGGGGGFBDGGGGGGGGFGFGGGGGGGGGGGGFGEGEGGEGGCE=FGGFGGGGGDEGGDGGGGD3
@M03364:276:000000000-BLYN8:1:1101:14873:9428 1:N:0:1
ACTCCTACGGGAGGCAGCAGTAGGGAATCTTCGGCAATGGGGGCAACCCTGACCGAGCAACGCCGCGTGAGTGAAGAAGGTTTTCGGATCGTAAAACTCTGTTGTTAGAGAAGAACGTTAAGTAGAGTGGAAAGTTACTTAAGTGACGGTATCTAACCAGAAAGGGACGGCTAACTACGTGCCAGCAGCCGCGGTAATACGTAGGTCCCAAGCGTTGTCCGGATTTATTGGGCGTAAAGCGAGC
+
GGGGGGGGGGGGGGGGGGGGGGGGGGGGGGGGGGGGGGGGGGGGGGGGGGGGGGGGGGGGGGGGGGGGGGGGGGGGGGGGGGGGGGGGGGGGGGGGGGGGGGGGGGGGGGGGGG@EGFGGGGGGGGGGGGGGGGGGGGGGGGGGGGGGGGGGGGGGGGGGGGGGGGGGGGGGGGGGGGGGFGGGGGGGGGGGGGGGGGGGGGGGGGGGGGGE5:CEGGGGGGGGDGGFGGGGGDEGGGGGGDG5
@M03364:276:000000000-BLYN8:1:1101:4799:9461 1:N:0:1
ACTCCTACGGGAGGCAGCAGTAGGGAATCTTCGGCAATGGGGGCAACCCTGACCGAGCAACGCCGCGTGAGTGAAGAAGGTTTTCGGATCGTAAAACTCTGTTGTTAGAGAAGAACGTTAAGTAGAGTGGAAAGTTACTTAAGTGACGGTATCTAACCAGAAAGGGACGGCTAACTACGTGCCAGCAGCCGCGGTAATACGTAGGTCCCAAGCGTTGTCCGGATTTATTGGGCGTAAAGCGAGC
+
GGGGGGGGGGGGGGGGGGGGGGGGGGGGGGGGGGGGGGGGGGGGGGGGGGGGGGGGGGGGGGGGGGGCGGDGGGGGGGGGGGGGGGGGGGGGGGGGGGGGGGGGGGGGGGGGGGGGGGGGGGGGGGFGGGGCGGGGGGGGGGGFGGGGGGGGGFFFGFGFFGGGGGGGGGGGGGGGGEGGGGGGCFFCFGGDECCCEFGGGFCGGGGFGGGFDEECGGGD78858@CFGGGGGGGGGGGGGGG)
@M03364:276:000000000-BLYN8:1:1101:2947:9484 1:N:0:1
ACTCCTACGGGAGGCAGCAGTAGGGAATCTTCCACAATGGACGAAAGTCTGATGGAGCAACGCCGCGTGAGTGAAGAAGGTTTTCGGATCGTAAAACTCTGTTGTTGGAGAAGAACGTATTTGATAGTAACTGATCAGGTAGTGACGGTATCCAACCAGAAAGCCACGGCTAACTACGTGCCAGCAGCCGCGGTAATACGTAGGTGGCAAGCGTTGTCCGGATTTATTGGGCGTAAAGCGAGCG
+
GGGGGGGGGGGGGGGGGGGGGGGGGGGGGGGGGGGGGGGGGGGGGGGGFGGGGGGGGGGGGGGGGGGGGGGGGGGGGGGGGDGGGGGGGGGGGGGGGGGGGGGGGGGGFFGGGGGGGGFGGGGGGGGGGGGGGGGGGGGEFFGGGGG>FEFFGGGGGGGGGGGGGGGGGGGGGGGG?BFC<8FECGGGGGGGGGGGGGGGG9>EFCFGGGGFGGECEGGGGGGGCFGGGGFGGCCGC:7DGD))
@M03364:276:000000000-BLYN8:1:1101:8914:9507 1:N:0:1
ACTCCTACGGGAGGCAGCAGTAGGGAATCTTCGGCAATGGACGAAAGTCTGACCGAGCAACGCCGCGTGAGTGAAGAAGGTTTTCGGATCGTAAAACTCTGTTGTTAGAGAAGAACAAGGACGTAAGTAACTGTGCGTCCCCTGACGGTATCTAACCAGAAAGCCACGGCTAACTACGTGCCAGCAGCCGCGGTAATACGTAGGTGGCAAGCGTTGTCCGGATTTATTGGGCGTAAAGCGAGCG
+
GGGGGGGGGGGGGGGGGGGGGGGGGGGGGGGGGGGGGGGGGGGGGGGGGGGGGGGGGGGGGGGGGGGFGGGGGGGGGGGGGGGGGGGGGGGGGGGGGGGGGGGGGGGGGGGGGGGGGGGGGGGGGGGGGGGGGGGGGGGGGGFGGGGGGGGGGGGGGGGGGGGGGGGGGGGGGGGGGGGGGGGFGGFFFEDEGGGGGGGG9FFGGGGGGGGGGGGCGGGGGGGCFGGGGFGGGDCEGGGDDDD<
@M03364:276:000000000-BLYN8:1:1101:4580:9531 1:N:0:1
ACTCCTACGGGAGGCAGCAGTAGGGAATCTTCGGCAATGGACGAAAGTCTGACCGAGCAACGCCGCGTGAGTGAAGAAGGTTGTCGGATCGTAAAACTCTGTTGTTAGAGAAGAACAAGGATGAGAGTAACTGTTCATCCCTTGACGGTATCTAACCAGAAAGCCACGGCTAACTACGTGCCAGCAGCCGCGGTAATACGTAGGTGGCAAGCGTTGTCCGGATTTATTGGGCGTAAAGCGAGCG
+
F<@FGG<F@FDCFCCE7FEDE9FGC@AEA,CEEGGC:FGC9EF7FB@EFF<E,C@@BFGGCFEE>F@F:7FCF5CFCF?,:F,BFCE::++4=FG,EFECF@,CFEFFFGGFGF?FFGGFFF=>FFFBDF,CFFB,CFE,DDFFGGGDF+<BA<FF<FF>FG<B<,,@E7C7>,=,<:>77BBFGC,>:*1:E1*;CGGFFGFGGGGCB@GFG8:?1A9A:8C*AEGGGG877)>ECFD7<C37
@M03364:276:000000000-BLYN8:1:1101:7693:9534 1:N:0:1
ACTCCTACGGGAGGCAGCAGTAGGGAATCTTCGGCAATGGACGAAAGTCTGACCGAGCAACGCCGCGTGAGTGAAGAAGGTTTTCGGATCGTAAAACTCTGTTGGTAGAGAAGAACGTTGGTGAGAGTGGAAAGCTCATCAAGTGACGGTAACTACCCAGAAAGGGACGGCTAACTACGTGCCAGCAGCCGCGGTAATACGTAGGTCCCGAGCGTTGTCCGGATTTATTGGGCGTAAAGCGAGG
+
GGGGGGGGGGGGGGGGGGGGGGGGGGGGGGGGGGGGGGGGGGGGGGGGGGGGGGGGGGGGGGGGGGGGGGGGGGGGGGGGGGGGGGGGGGGGGGGGGGGGGGGGGGGGGGGGGGGGGEGGGGGGGGGGGGGGFFGCFFFGGGGDFFDFEFGGGGGDGFCGGGGGFEGGGGGGGGGGGGGDCGFGGGGFGGGGGGGCGGGCGGGGGGGGGCGGEGGGEGGGGGGGGGGCFGGGGG*:D57:>5D)
@M03364:276:000000000-BLYN8:1:1101:9206:9571 1:N:0:1
ACTCCTACGGGAGGCAGCAGTAGGGAATCTTCGGCAATGGGGGCAACCCTGACCGAGCAACGCCGCGTGAGTGAAGAAGGTTTTCGGATCGTAAAACTCTGTTGTTAGAGAAGAACGTTAAGTAGAGTGGAAAGTTACTTAAGTGACGGTATCTAACCAGAAAGGGACGGCTAACTACGTGCCAGCAGCCGCGGTAATACGTAGGTCCCAAGCGTTGTCCGGATTTATTGGGCGTACAGCGAGG
+
GFFGECFFG@CEGEEGDGGFFCCFGCCF<F<CD@FC:FFDA:FGCDEEFFDFGG776CC@F@F@FGGB@:CCEE?ABFFGFFEGFE=CGGGGG<FCFGGF?FFF<AFG<EGGECDDCDDFGD?,55E,8>>DFFFGFGGFFGFE<DGG@BCGGFGCF,7DFC7@<FFGC7E*C<E@FFF<CGCFBEFGGG5C>C*BECFGF?+;EFFCC;E=CEE5=7CE=CC75<FGGG9C*>EC)9FC9CG)
@M03364:276:000000000-BLYN8:1:1101:15999:9591 1:N:0:1
ACTCCTACGGGAGGCAGCAGTAGGGAATCTTCGGCAATGGACGAAAGTCTGACCGAGCAACGCCGCGTGAGTGAAGAAGGTTTTCGGATCGTAAAACTCTGTTGTTAGAGAAGAACAAGGATGAGAGTAACTGTTCATCCCTTGACGGTATCTAACCAGAAAGCCACGGCTAACTACGTGCCAGCAGCCGCGGTAATACGTAGGTGGCAAGCGTTGTCCGGATTTATTGGGCGTAAAGCGAGCG
+
GGGGGGGGGGGGGGGGGGGGGGGGGGGGGGGFGGGGGGGGGGGGGGGGGGGGGGGGGGGGGGGEGGGGGGGGGGGGGGGGGGGGGGGGGGGGGGGGGGGGGGGGGGGGGGGGGGGGGGGGDGGGGGGGGGGGGGGGGGGGGGGGGGGGGGGGGGGGGGGGGGGGGGGGGGGGGGGGGGGGGGGGGGGGGGGGGGGGGGGGGGGGGGGGGGGGGGGGGGGGGDEEGGFGFGGGGGGGGGGGGGGD
@M03364:276:000000000-BLYN8:1:1101:25145:9600 1:N:0:1
ACTCCTACGGGAGGCAGCAGTAGGGAATCTTCCACAATGGACGAAAGTCTGATGGAGCAACGCCGCGTGAGTGAAGAAGGTTTTCGGATCGTAAAACTCTGTTGTTGGAGAAGAACGTATTTGATAGTAACTGATCAGGTAGTGACGGTATCCAACCAGAAAGCCACGGCTAACTACGTGCCAGCAGCCGCGGTAATACGTAGGTGGCAAGCGTTGTCCGGATTTATTGGGCGTAAAGCGAGCG
+
GGGGGGGGGGGGGGGGGGGGGGGGGGGGGGGGGGGGGGGGGGGGGGGFGGGGGGGGGGGGGGGGGGGGGGGGGGGGGGGGFGGGGGGGGGGGGGGGGGGGGGGGGGGGGGGGGGGGGGGGGGGDGGGFGGGGGGGGGGGGGGGGGFDCGGGGGGGGGGGGGGGGGGGGGGGGGGGGGGGGGGGGGGGGGGDGGGGGFGGGGGGGGGGGFGGGGCEGGGGGGCGGGFFGFGGGGGGGGGGGGGGD
@M03364:276:000000000-BLYN8:1:1101:7635:9606 1:N:0:1
ACTCCTACGGGAGGCAGCAGTAGGGAATCTTCGGCAATGGGGGGAACCCTGACCGAGCAACGCCGCGTGAGTGAAGAAGGTTTTCGGATCGTAAAGCTCTGTTGTTAATCAAGAACGTTGAGAAGAGTGGAAAGTTTCTCAAGTGACGGTAATTAACCAGAAAGGGACGGCTAACTACGTGCCAGCAGCCGCGGTAATACGTAGGTCCCGAGCGTTGTCCGGATTTATTGGGCGTAAAGCGAGC
+
GGGGGGGGGGGGGGGGGGGGGGGGGGGGGGGGGGGGGGGGGGGGGGGGGGGGGGGGGGGGGGGGGGGGGGGFGGFGGGGGGGFGGGGGGGGGGGGGGFFGGGGGGGGGGGGGGGGGGGGGFGCGGFGGGGGGGGGGGGGGGGGGGGGGGGGGGGGGGGGGGGFFFDEGGGGGGGGGGFGGGGGGGGGGGGGGGGGGGGGGGGGGGGGGGGGGGGEGEGFFEC8:CFFGGGFGGGGGGFGGGDG5
@M03364:276:000000000-BLYN8:1:1101:12487:9615 1:N:0:1
ACTCCTACGGGAGGCAGCAGTGGGGAATATTGCACAATGGGCGCAAGCCTGATGCAGCCATGCCGCGTGTGTGAAGAAGGCCTTCGGGTTGTAAAGCACTTTCAGCGAGGAGGAAGGTGGTGAACTTAATACGTTCATCAATTGACGTTACTCGCAGAAGAAGCACCGGCTAACTCCGTGCCAGCAGCCGCGGTAATACGGAGGGTGCAAGCGTTAATCGGAATTACTGGGCGTAAAGCGCACG
+
GGGGGGGGGGGGGGGGGGGGGGGGGGGGGGGGGGGGGGGGGGGGGGGGGGGGGGGGGGGGGGGGGGGGGGGGGGGGGGGGGGGGGGGGGGGGGGGGGFGFEFFGGGGFFGEGGGGFGFCGGGGFGGGGGGGGGGGGGGGGGGGDFGGFFGGGGGGGGGGGGGGGGGGGGGGGGGGGGGGGGGGGGGGGGG>E8BEGGGGGEGEGGCECFGGGGEDEGGGGGGGGGGGGG68FDG=CDGGDD<C<
@M03364:276:000000000-BLYN8:1:1101:7808:9616 1:N:0:1
ACTCCTACGGGAGGCAGCAGTGGGGAATATTGGGCAATGGGGGAAACCCTGACCCAGCAACGCCGCGTGAGGGAAGAAGGTTTTCGGATTGTAAACCTCTGTCCTTGGTGACGAAGGAAGTGACGGTAGCCAAGGAGGAAGCCCCGGCTAACTACGTGCCAGCAGCCGCGGTAATACGTAGGGGGCGAGCGTTGTCCGGAATGACTGGGCGTAAAGGGCGTGTAGGCGGCGGTATAAGTCTGGG
+
GGGGGGGGGGGGGGGGGGGGGGGGGGGGGGGGGGGGGGGGGGGGGGGGGGGGGGGGGGGGGGGGGGGGGGGGGGGGGGGGGGGGGGGEGGGGGGGGGGGGGGGGGGGGGGGGGGGGGGGGFGFGGGGGGGGGGGGGGGGGGGGGGGGGGGGGGGGGGGGGFGGGGGGGGGGGGGGGGGGGGGDGEGECGGGGGGGGGGGGGFFFGFFGGFGGGGGGGGGGGGGGGGGGG=EE7DG7CGGFGGG*
@M03364:276:000000000-BLYN8:1:1101:26572:9618 1:N:0:1
ACTCCTACGGGAGGCAGCAGTGGGGAATATTGCACAATGGGCGCAAGCCTGATGCAGCCATGCCGCGTGTGTGAAGAAGGCCTTCGGGTTGTAAAGCACTTTCAGCGAGGAGGAAGGTGGTGAACTTAATACGTTCATCAATTGACGTTACTCGCAGAAGAAGCACCGGCTAACTCCGTGCCAGCAGCCGCGGTAATACGGAGGGTGCAAGCGTTAATCGGAATTACTGGGCGTAAAGCGCACG
+
GGGGGG9FGCFGEG@FGGGFGGGGGGDEFGGGGGGGGGGGGGGGGGGGGGGGCFGGGGGFFGGCFGEFEC@FCGACEFGFGGCEGGGDFEGGGGCFEFGGCFGCE9F7FFGGDFDFGGFFGGGFFF9D<FFGGGGGG9,5CFDFDEE@=FEGGGG>E+,@DFGGGGG:CGGGGFGF:>BFDGGGFGGGGGGGGEEC99CCCGGGGE5BC7+88CGEGGGGGGGG8CF?CC*559:*9FFDGC>3
@M03364:276:000000000-BLYN8:1:1101:21839:9639 1:N:0:1
ACTCCTACGGGAGGCAGCAGTGGGGAATATTGCACAATGGGCGCAAGCCTGATGCAGCCATGCCGCGTGTATGAAGAAGGCCTTCGGGTTGTAAAGTACTTTCAGCGAGGAGGAAGGCATTAAGGTTAATAACCTTAGTGATTGACGTTACTCGCAGAAGAAGCACCGGCTAACTCCGTGCCAGCAGCCGCGGTAATACGGAGGGTGCAAGCGTTAATCGGAATTACTGGGCGTAAAGCGCACG
+
GGGGGGGFGGGGGGGGGGGGGGGGGGGGGGGGGGGGGGGGGGGGGGGGGGGGGGGGGGGGGGGGGGGGGGGGGGGGGGGGGGGGGGGGGGGGGGGGGGGGGGGGGGGGGGGGGGGCCFFGGGGGGGGGGGGGGGGGGGGGGGGGGGGGGGGGGGGGGGGGGGGGGGCEEGGGGGGGGGGGGFEGGGGGCBCGEGGGFGFGGCGGGGGGGGGFEE=CFGGGGGCCFFCGGFGGGGGEFGGGGC<C
@M03364:276:000000000-BLYN8:1:1101:27521:9648 1:N:0:1
ACTCCTACGGGAGGCAGCAGTAGGGAATCTTCGACAATGGACGAAAGTCTGACCGAGCAATGCCGCGTGAATGAAGAAGGTTTTCGGATCGTAAAACTCTGTTGGTAGAGAAGAACAAGGATGAGAGTAACTGTGCATCGCTTGACGGTATCTAACCAGAAAGCCACGGCTAACTACGTGCCAGCAGCCGCGGTAATACGGAGGTGGCAAGCGTTGTCCGGATTTATTGGGCGTAAAGCGAGCG
+
GGGGGGGGGGGGGDDGGGGGGEGFGGGGGFFEC,BCFGGG@FGCFGGCAFGG9,CCFGGGGGGGGDGGG,,FEEGFGGGGCDFGFGGDGGGGGGGDF,FC9F59,?,?,?A8FDF84BFA,:F<F,8,C5@,:8,CF?D+=F<=FGG7FGB,83@,3C,3@FFG,@FGGGGGGGGFGDFGFGGGGG>FGECEGGGGGGGG*=EG7*=CFGGDEEG*23ACGE8C@:+<FFGFGGGGF>FD/)93
@M03364:276:000000000-BLYN8:1:1101:12799:9675 1:N:0:1
ACTCCTACGGGAGGCAGCAGTGGGGAATATTGCACAATGGGCGCAAGCCTGATGCAGCCATGCCGCGTGTGTGAAGAAGGCCTTCGGGTTGTAAAGCACTTTCAGCGAGGAGGAAGGTGGTGAACTTAATACGTTCATCAATTGACGTTACTCGCAGAAGAAGCACCGGCTAACTCCGTGCCAGCAGCCGCGGTAATACGGAGGGTGCAAGCGTTAATCGGAATTACTGGGCGTAAAGCGCACG
+
GGGGGGGGGGGGGGGGGGGGGGGGGGGGGGGGGGGGGGGGGGGGGGGGGGGGGGGGGGGGGGGGGGGGGGGGGGGGGGGGGGGGGGGGFGGGGGGGGGGGGGGGGGGGGGGGGGGGGGGGGGGGGGGGGGGGGGGGGGGGGGGFGGGGGGGGGGGGGGGGGGGGGGGGGGGGGGGGGGGGGGGGFGCFGGEGGGGGGGGGGGGGGGGGGGGGGEEEGGGGGGEFFFGGGGGGGGGDGGCDDDG5
@M03364:276:000000000-BLYN8:1:1101:23872:9682 1:N:0:1
ACTCCTACGGGAGGCAGCAGTAGGGAATCTTCGGCAATGGGGGCAACCCTGACCGAGCAACGCCGCGTGAGTGAAGAAGGTTTTCGGATCGTAAAACTCTGTTGTTAGAGAAGAACGTTAAGTAGAGTGGAAAGTTACTTAAGTGACGGTATCTAACCAGAAAGGGACGGCTAACTACGTGCCAGCAGCCGCGGTAATACGTAGGTCCCAAGCGTTGTCCGGATTTATTGGGCGTAAAGCGAGC
+
GGGGGGGGGGGGGGGGGGGGGGGGGGGGGGGGEEGGGGGGGGGGGGGGGGGFGGGGGGGGGGGGGGGGGGGGGGGGGGGGGGGGGGGGGGGGFFGEGGGGGGGGGGFFEDFFFGGGGGGGCFFGGFGDFGGGGGGGGDFDGGGFGGGGGGGFGGGGGCFGCFGFGDFGGGGDEFGGGGDGGGGFGGCGFGEGCCCECFGGFFFGGGGGGGGGGDG*>EFGGGEGDG9FEFC5CDEGGGG7)>C5
@M03364:276:000000000-BLYN8:1:1101:3609:9689 1:N:0:1
ACTCCTACGGGAGGCAGCAGTAGGGAATCTTCGGCAATGGACGAAAGTCTGACCGAGCAACGCCGCGTGAGTGAAGAAGGTTTTCGGATCGTAAAACTCTGTTGTTAGAGAAGAACAAGGATGAGAGTAACTGTTCATCCCTTGACGGTATCTAACCAGAAAGCCACGGCTAACTACGTGCCAGCAGCCGCGGTAATACGTAGGTGGCAAGCGTTGTCCGGATTTATTGGGCGTAAAGCGAGCG
+
GGGGFFGGGGGGGGGGEGGGGGGGGGGGGGGGGGGGGGGGGGGGGGGGGGGGGGGGGGGGGGGGGGGGGGGGGGGGGGGGGGGGGGGGGGGGGGGGGGGGGGGGGGGGGGGGGGGGGGGGGGGGGGGGGGGGFGGGGGGGGGGGGGGGGGGGGGGGGGFGGGGGGGGGGGGGGGGGGGGGGGGFGGFGGGGGGGGGGGGGGGFGGGGGGGGGGGG5>FGGGGGGCGGGGGGGGGCGGCFDGGGG
@M03364:276:000000000-BLYN8:1:1101:15401:9692 1:N:0:1
ACTCCTACGGGAGGCAGCAGTGGGGAATATTGCACAATGGGCGCAAGCCTGATGCAGCCATGCCGCGTGTGTGAAGAAGGCCTTCGGGTTGTAAAGCACTTTCAGCGAGGAGGAAGGTGGTGAACTTAATACGTTCATCAATTGACGTTACTCGCAGAAGAAGCACCGGCTAACTCCGTGCCAGCAGCCGCGGTAATACGTAGGGTGCAAGCGTTATCCGGATTTATTGGGCGTAAAGGGCTCG
+
GGGGGGGGGGGGGGGGGGGGGGGGGGGGGGGGGGGGGGGGGGGGGGGGGGGGGGGGGGGGGGGGGGGGGGGGGGGGGGGGGGGGGGGGGGGGGGGGGGGGGGGGGGGGGGGGGGGGGGGGGGGGGGGGGGGGGGGGGGGGGGGGGGGGGGGGGGGGGGGGGGGGGGGGGGDGGGGGGGGGDGGGGGGGGGGGGGG8EGGGCFGGGCGGGGGGGGGGGGGGGEGCFGGGGGGGGGGGGGGGDGGD
@M03364:276:000000000-BLYN8:1:1101:25834:9699 1:N:0:1
ACTCCTACGGGAGGCAGCAGTAGGGAATCTTCGGCAATGGACGAAAGTCTGACCGAGCAACGCCGCGTGAGTGAAGAAGGTTTTCGGATCGTAAAACTCTGTTGTTAGAGAAGAACAAGGATGAGAGTAACTGTTCATCCCTTGACGGTATCTAACCAGAAAGCCACGGCTAACTACGTGCCAGCAGCCGCGGTAATACGTAGGTGGCAAGCGTTGTCCGGATTTATTGGGCGTAAAGCGAGCG
+
GDFGGGGGGGGGGGEDGGGGGGGGGGGGGGGGGGGGGGGCFGGGGGCEFFEFGGGC@CFGGGEGGGGGGGFGGFGEF8FGFFAFGGG7FBFFGGGGGGGFGGFGGGGGFGGGGGGGGGGGGFFGGGGGGGGGGGEGGGFFGGGGGGGFGD@DGGGCGCFGGGGFCGGGGCEGGGGGGGGFF@CFGGGGGGGGGGEGGGFCEGFGGGGCGFGFEECGG?CEGCG5FGFGG6@FDDGGFGGDD3)9
@M03364:276:000000000-BLYN8:1:1101:4339:9703 1:N:0:1
ACTCCTACGGGAGGCAGCAGTAGGGAATCTTCGGCAATGGACGAAAGTCTGACCGAGCAATGCCGCGTGAGTGAAGAAGGTTTTCGGATCGTAAAACTCTGTTGTTAGAGAAGAACAAGGATGAGAGTAACTGTTCATCCCTTGACGGTATCTAACCAGAAAGCCACGGCTAACTACGTGCCAGCAGCCGCGGTAATACGTAGGTGGCAAGCGTTGTCCGGATTTATTGGGCGTAAAGCGAGCG
+
GGGGGGGGGGGGGGGGGGGGGGGGGGGGGGGGGGGGGGGGGGGGGGGGGGGGGGGGGGGGGGGGGGGGGGGGGGGGGGGGGGGGGGGGGGGGGGGGGGGGGGGGGGGGGGGGGGGGGGGGGGGGGGGGGGGGGGGGGGGGFGGGGGGGGGGGGGGGGGFGGGGGGGGGGGGEFGGGGGGGGGGGGGGGGGGGGGGGGGGGGGGGGGGGGGGGGGGGGFGGGEDGGFGGGG=57DGGGGGGGGG5
@M03364:276:000000000-BLYN8:1:1101:28145:9708 1:N:0:1
ACTCCTACGGGAGGCAGCAGTGGGGAATATTGCACAATGGGCGCAAGCCTGATGCAGCCATGCCGCGTGTGTGAAGAAGGCCTTCGGGTTGTAAAGCACTTTCAGCGAGGAGGAAGGTGGTGAACTTAATACGTTCATCAATTGACGTTACTCGCAGAAGAAGCACCGGCTAACTCCGTGCCAGCAGCCGCGGTAATACGGAGGGTGCAAGCGTTAATCGGAATTACTGGGCGTAAAGCGCACG
+
GGGGGGGGGGGGGGDGEGGEFGGGD;BFGGGFFFGGGGFCGFFFGGGGGGGGGGGGGGGGFGGGCGGGGGGGGGGGGGGGGGGGGGGGGGGCFFGGGGDGGGGFFGECEEGGGGGGGDFDFGCFFFAFFGGGFFGCFDFAFFGGA<:>7FEGDFGEGGFFGGG?CFFGGGEEFFCC,>>FEGC;DFGCCGGGGGGGGGEFGGEGGGGDFGFCEC5CCF77E==F6FFGFGGGDDCE3FFCCGD)
@M03364:276:000000000-BLYN8:1:1101:4177:9724 1:N:0:1
ACTCCTACGGGAGGCAGCAGTGGGGAATATTGCACAATGGGCGCAAGCCTGATGCAGCCATGCCGCGTGTGTGAAGAAGGCCTTCGGGTTGTAAAGCACTTTCAGCGAGGAGGAAGGTGGTGAGCTTAATACGTTCATCAATTGACGTTACTCGCAGAAGAAGCACCGGCTAACTCCGTGCCAGCAGCCGCGGTAATACGGAGGGTGCAAGCGTTAATCGGAATTACTGGGCGTAAAGCGCACG
+
GGGGGGGGGGGGGGGGGGGGGGGGGGGGGGGGGGGGGGGGGGGGGGGGGGGGGGGGGGGGGGGGGGGCFFGGGGGGGGGGGGGGGGGGGGGGGGGGGGGGGGGGGGGGGGGGGGGGGGGGGGGGGG8FFGGGGGGGGGGGGGFGGGGGGGGGGGGGEGGGGGGGGGGGGGGGGGGGGGGGGGGGGGGGGGGGGGGGGGGGGGGGGGGGGGGGGGGGFGFGGGGGGGGGGGFFGGGGGGCGGGGC
@M03364:276:000000000-BLYN8:1:1101:25479:9741 1:N:0:1
ACTCCTACGGGAGGCAGCAGTAGGGAATCTTCGGCAATGGACGAAAGTCTGACCGAGCAACGCCGCGTGAGTGAAGAAGGTTTTCGGATCGTAAAACTCTGTTGTTAGAGAAGAACAAGGATGAGAGTAACTGTTCATCCCTTGACGGTATCTAACCAGAAAGCCACGGCTAACTACGTGCCAGCAGCCGCGGTAATACGTAGGTGGCAAGCGTTGTCCGGATTTATTGGGCGTAAAGCGAGCG
+
GGGGGGGGGGGGGGGGGGGGGGGGGGGGGGGGGGGGGGGGGGGGGGGGGGGGGGGGGGGGGGGGGGGGGGEGGGGGGGGGFGGGGGGGGGGGGGGGGGEAFGGGGGGFGGGGGGGGFGGGGGGGGGGGGGGGGGGGGGGGGGAF>FGGGGGGGGGGFGGGGGGGCFGGGGGGGGGGGGGFGGGGGGGGGGGCEGEGGFGGGGGGGGGGGGGGGGGGGGGGGGGCFCFG?E=FGDDGGGGGDGCC
@M03364:276:000000000-BLYN8:1:1101:25814:9744 1:N:0:1
ACTCCTACGGGAGGCAGCAGTAGGGAATCTTCGGCAATGGGGGCAACCCTGACCGAGCAACGCCGCGTGAGTGAAGAAGGTTTTCGGATCGTAAAACTCTGTTGTTAGAGAAGAACGTTAAGTAGAGTGGAAAGTTACTTAAGTGACGGTATCTAACCAGAAAGGGACGGCTAACTACGTGCCAGCAGCCGCGGTAATACGTAGGTCCCAAGCGTTGTCCGGATTTATTGGGCGTAAAGCGAGC
+
GGGGGAFFGGGCC@@FBFGGA6ECCCEFGFGA8CGGGGFGGGGGGGGGGGGGCF@GEEGGFCEEGGGGEEFEFFGGGFEGGDFGGGGGGEGGGFGGGFGGGFAFFFGFD5?AFFG8:=FFGFGGGGFEFCG9AFCADFF<FGAFFGGEGCGCEFGG9>DFGGGGGGGGF@FGGGGFGGGF7C:@CGFFG5EDEGGECCGFC358@F?<CC68CC;EGGGCEC87*<CGFGDC7CEGGG7>D<D9
@M03364:276:000000000-BLYN8:1:1101:28596:9751 1:N:0:1
ACTCCTACGGGAGGCAGCAGTAGGGAATCTTCCACAATGGACGAAAGTCTGATGGAGCAACGCCGCGTGAGTGAAGAAGGTTTTCGGATCGTAAAACTCTGTTGTTGGAGAAGAACGTATTTGATAGTAAATGATCAGGTAGTGACGGTATCCAACCAGAAAGCCACGGCTAATTACGTGCCAGCAGCCGCGGTAATACGTAGGTGGCAAGCGTTGTCCGGATTTATTGGGCGTAAAGCGAGCG
+
G99FDEFFFGGEEFCFFGGCGFFFCGCF<EF9CFFFFFFGGGGEEECFFGGDFFDGCF,C,@E7C:FBE7FCGGF9C<E8C?E<<F:7B@:FFFGEGFGFFBF<==FFFGG8=EF8FGFEFFEEFFF@@8,CFA<<FC,,:AFDEGGGGGD=DAF@BF8@DFGG8,@FG7FGF,@=F8FFGGCGG7F>DGDCCC:C9ECGECFGC<5CEECGG>C=7+<CEGEGGGGGGGC55CC79:7735C5
@M03364:276:000000000-BLYN8:1:1101:3145:9754 1:N:0:1
ACTCCTACGGGAGGCAGCAGTGGGGAATATTGCACAATGGGCGCAAGCCTGATGCAGCCATGCCGCGTGTATGAAGAAGGCCTTCGGGTTGTAAAGCACTTTCAGCGAGGAGGAAGGTGGTGAACTTAATACGTTCATCAATTGACGTTACTCGCAGAAGAAGCACCGGCTAACTCCGTGCCAGCAGCCGCGGTAATACGGAGGGTGCAAGCGTTAATCGGAATTATTGGGCGTAAAGCGCGCG
+
GGGGGGGGGGGGGGGGGGGGGGGGGGGGGGGGGGGGGGGGGGGGGGGGGGGGGGGGGGGGGGGGGGGGGGGGGGGGGGGGGGGGGGGGGGGGGGGGGGGGGGGGGGGGGGGGGGGGGFGGGGGGGGGGGGGGGGGGGGGGGGGGGGGGGGGGGGGGGGGGGGGGGGGGGGGGGGGGGGGGGGGCGGGGGGGGGGGGGGGFECGGGGGGGGGGG>EGGGGGEGGGGGGGGGGGGGGGGGGGDDDD
@M03364:276:000000000-BLYN8:1:1101:7521:9758 1:N:0:1
ACTCCTACGGGAGGCAGCAGTAGGGAATCTTCGGCAATGGACGAAAGTCTGACCGAGCAACGCCGCGTGAGTGAAGAAGGTTTTCGGATCGTAAAACTCTGTTGTTAGAGAAGAACAAGGATGAGAGTAACTGTTCATCCCTTGACGGTATCTAACCAGAAAGCCACGGCTAACTACGTGCCAGCAGCCGCGGTAATACGTAGGTGGCAAGCGTTGTCCGGATTTATTGGGCGTAAAGCGAGCG
+
GGGGGGGGGGGGGGGGGGGGGGGGGGGGGGGGGGGGGGGGGGGGGGGFGGGGGGGGGGGGGGGGGGGGGGGGGGGEFGGGGGGGGGGGGGGGGGGGGGGGGGGGGGGGGGGGGGGGFGFFGGGGGGGEDGGGGGGGGGGGGGGGGGGGGGGGGGGGGGGGGGGGGGGGGGGGGGG9CCGGGGGGGGGGFCCGG8CGCDGGGGGEGGGGGFGFGEGGEGGDEEGDGGGGG68EGGGGGGGGGG37
@M03364:276:000000000-BLYN8:1:1101:2170:9780 1:N:0:1
ACTCCTACGGGAGGCAGCAGTAGGGAATCTTCGTCAATGGACGAAAGTCTGACCGAGCAACGCCGCGTGAGTGAAGAAGGTTTTCGGATCGTAAAACTCTGTTGTTAGAGAAGAACAAGGATGAGAGTAACTGTTCATCCCTTGACGGTATCTAACCAGAAAGCCACGGCTAACTACGTGCCAGCAGCCGCGGTAATACGTAGGTGGCAAGCGTTGTCCGGATTTATTGGGCGTAAAGCGAGCG
+
GGGGFGFFDGDEGGGGGGGFFD@DCDFFGGGD<,BCCFFFFFCCFCEGG9FF@FEEGFGFGDGGGGGG>FFFEFFGCAFEGGGGGEFF+CC,EFF<FD<EAEEE=F<FEEE,,4E8F,?FGEE=FGG@DF,E,AD,D<<9D,7:CEF@FF?EFE=B<F,@BFGGGFGECDD:<>FGF*@>FFC8*?>>@:CG58CGFCFC<CC8?C8689A8EEE52095=E*:CFCFCF*:7CGC7CFGD<C7
@M03364:276:000000000-BLYN8:1:1101:11984:9783 1:N:0:1
ACTCCTACGGGAGGCAGCAGTAGGGAATCTTCCACAATGGACGAAAGTCTGATGGAGCAACGCCGCGTGAGTGAAGAAGGTTTTCGGATCGTAAAACTCTGTTGTTGGAGAAGAATGTATCTGATAGTAACTGATCAGGTAGTGACGGTATCCAACCAGAAAGCCACGGCTAACTACGTGCCAGCAGCCGCGGTAATACGTAGGTGGCAAGCGTTGTCCGGATTTATTGGGCGTAAAGCGAGCG
+
GGGGGGGGGGGGGGGGGGGGGGGGGGGGGGGGGGGGGGGGGGGGGGGGGGGGGGGGGGGGGGGGGGGGGGGGGGGGGGGGGGGGGGGEEEGGGGGGGGGGGGGGGGGGGGGGGGGGGGGGGGGGFGGGGGGGGGGGGGGGGGGGGGGGGGGGGGGGGGGGGGGGFGGGG>FGGFGGFGGGGGGGGGGGGGGGGGGGGGGGGGGGGGGGGGGGGGGGGGGGGEEGGGGGFGGGGGGGGFFDGGGC
@M03364:276:000000000-BLYN8:1:1101:24044:9785 1:N:0:1
ACTCCTACGGGAGGCAGCAGTAGGGAATCTTCGGCAATGGACGAAAGTCTGACCGAGCAACGCCGCGTGAGTGAAGAAGGTTTTCGGATCGGAAAACTCTGTTGTTAGAGAAGAACAAGGATGAGAGTAACTGTTCATCCCTTGACGGTATCTAACCAGAAAGCCACGGCTAACTACGTGCCAGCAGCCGCGGTAATACGTAGGTGGCAAGCGTTGTCCGGATTTATTGGGCGTAAAGCGAGCG
+
FGGGFGGGGGGGGGGGGGGGGGGGGGGGGGGFGDGGGGGGFGGGEGGFGGGGFGDGGGDGGGEGGGGGGGGFGGGGGGFG=B?FFBFCF7C+?BFGGGGGGGGGGGGGGGGGGCG@FFFGF,FFGEAFFGDCFGCDDFDGGGGGGGGGGGGFEFCF7FFFGCGCGFG::CFEGGGFGGDC@FGGGCFCFG>18::CBCCCF?5E<FFE9<=*/3;CC<CE5;C59:EF:9=CD):>FD>/7D)9
@M03364:276:000000000-BLYN8:1:1101:6760:9792 1:N:0:1
ACTCCTACGGGAGGCAGCAGTAGGGAATCTTCCACAATGGACGAAAGTCTGATGGAGCAACGCCGCGTGAGTGAAGAAGGTTTTCGGATCGTAAAACTCTGTTGTTGGAGAAGAATGTATCTGATAGTAACTGATCAGGTAGTGACGGTATCCAACCAGAAAGCCACGGCTAACTACGTGCCAGCAGCCGCGGTAATACGTAGGTGGCAAGCGTTGTCCGGATTTATTGGGCGTAAAGCGAGCG
+
GGGGGGGGGGGGGGGGGGGGGGGGGGGGGGGGGGGGGGGGGGGGGGGGGGGGGGGGGGGGGGGGGGGGGGGFGGGGGGGGFFGGGGGGGGGGGGGGGGGGGGGGGGGGFGGGGGGGGGG9FFGGGGFGGGGFGGGGGGGGGGGGGGGGGGGGGGGGGGGGCFGGGGGGGGGGGGGGGGGGGGGGGGGGGGGGGEEG@FGGFGGECCEFGGGGGGGGGGGGG?;E?FGGGGDGGGGGGFGGGGDC
@M03364:276:000000000-BLYN8:1:1101:16006:9817 1:N:0:1
ACTCCTACGGGAGGCAGCAGTGGGGAATATTGCACAATGGGCGCAAGCCTGATGCAGCCATGCCGCGTGTATGAAGAAGGCCTTCGGGTTGTAAAGTACTTTCAGCGGGGAGGAAGGTGATAAAGCGAATACCTTTATCAATTGACGTTACCCGCAGAAGAAGCACCGGCTAACTCCGTGCCAGCAGCCGCGGTAATACGGAGGTTGCAAGCGTTAATCGGAATTACTGGGCGTAAAGCGCACG
+
GGGGGGGGGGGGGGGGGGGGGGGGGGGGGGGGGGGGGGGGGGGGGGGGGGGGGGGGGGFGGGGGGGGGGGGGGGCFGGGGGFGFFGGGGGGGGGGGDGGGGGGGGFFGGGGGGGGGGGGGGGGGGGGGGGGGGGGGGGGGFGGGGFFFGGGGGGGGCGGGFGGGGGGGDGCFGGGGGDGGGGGGGGFGFGEECEGGGGG58ACE*;;8CFGGGGGGGGGFGGGGGG+<FC55<C5CDCFG355/
@M03364:276:000000000-BLYN8:1:1101:16958:9827 1:N:0:1
ACTCCTACGGGAGGCAGCAGTAGGGAATCTTCGGCAATGGACGAAAGTCTGACCGAGCAACGCCGCGTGAGTGAAGAAGGTTTTCGGATCGTAAAACTCTGTTGTTAGAGAAGAACAAGGATGAGAGTAGAACGTTCATCCCTTGACGGTATCTAACCAGAAAGCCACGGCTAACTACGTGCCAGCAGCCGCGGTAATACGTAGGTGGCAAGCGTTGTCCGGATTTATTGGGCGTAAAGCGAGC
+
GGGGGGGGGGGGGGGGGGFGFGGGGGGGGGGGGGGGGGGGGGGGGGGGGGGGGGGDGGGGGGGGGGG@FEGGGGGGGGGGCFGGGGGGGGG<FGGCGGG<FFFFFGGGGGGGGGGGGGFDDFGGGFGFGGFGGGGGGGGDEGGGGGFGGGGGGGGGGGGFGFGGGGGFGGGGGGGGGGCFGCFGGGCFGGGGGGGGGGGGGGGFEGFGGCFFFG;E=EFFCGGD=GGGFCFFCDEEDFC7DDG5
@M03364:276:000000000-BLYN8:1:1101:9782:9832 1:N:0:1
ACTCCTACGGGAGGCAGCAGTAGGGAATCTTCGGCAATGGGGGCAACCCTGACCGAGCAACGCCGCGTGAGTGAAGAAGGTTTTCGGATCGTAAAACTCTGTTGTTAGAGAAGAACGTTAAGTAGAGTGGAAAGTTACTTAAGTGACGGTATCTAACCAGAAAGGGACGGCTAACTACGTGCCAGCAGCCGCGGTAATACGTAGGTCCCAAGCGTTGTCCGGATTTATTGGGCGTAAAGCGAGC
+
GGGGGGGGGGGGGGGGGGGGGGGGGGGGGGGGGGGGGGGGGGGGGGGGGGGGGGGGGGGGGGGGGGGGGGGGGGGGGGGGGGGGGGFGGGGGGGGGGGGGGGGGGGGGGGGGGGGGGGGGGGGGGGGGGGGGGGGGGGGGGGGGGGGGGGGGGGGGGGGGGGGGFGGGGGGGGGGGGGGGGGGGGGGGGGGGGGE>CGGGGGGGDFGGGD::CEGGEEFFGGEGGGGGGCFFGGGG<C>>3CG5
@M03364:276:000000000-BLYN8:1:1101:12438:9842 1:N:0:1
ACTCCTACGGGAGGCAGCAGTAGGGAATCTTCCACAATGGACGCAAGTCTGATGGAGCAACGCCGCGTGAGTGAAGAAGGTTTTCGGATCGTAAAGCTCTGTTGTTGGTGAAGAAGGATAGAGGTAGTAACTGGCCTTTATTTGACGGTAATCAACCAGAAAGTCACGGCTAACTACGTGCCAGCAGCCGCGGTAATACGTAGGTGGCAAGCGTTGTCCGGCTTTATTGGGCGTAAAGCGAGCG
+
GFGGGFGGGGGGFGGGGGGGGGGGGGGGFGGGFCFGGFFGGGDEGGEGGGGGFFFFGGGGGGDGGGGGGFGFGGFGFGGGGGGGFGGGFGGGGFGFFGFFFEFFFF,E4?FGGGECAF,,B,8,:=55FEFGF,,=5=,?5FFGGGCGFF:F9FGG>CFFF8F<FGGGBFEGGFGFGCCFGGGGGG68,>EGGEGDFFG*,<:7;BFCFCFCCEEEECGGC*=59?CCF6=CD<7CGFGGGDD7
@M03364:276:000000000-BLYN8:1:1101:4522:9850 1:N:0:1
ACTCCTACGGGAGGCAGCAGTGGGGAATATTGCACAATGGGCGCAAGCCTGATGCAGCCATGCCGCGTGTGTGAAGAAGGCCTTCGGGTTGTAAAGCACTTTCAGCGAGGAGGAAGGTGGTGAACTTAATACGTTCATCAATTGACGTTACTCGCAGAAGAAGCACCGGCTAACTCCGTGCCAGCAGCCGCGGTAATACGGAGGGTGCAAGCGTTAATCGGAATTACTGGGCGTAAAGCGCACG
+
GGGGGGGGGGGGGGGGGGGGGGGGGGGGGGGGGGGGGGGGFGGGGGGGGGGGGGGGGGGGGGGGGGGGGGGGGGGGGGGGGGGGGGGGGGGGGGGGGGGGGGGGGGGGGGGGGGGGGGGGGGGGGGGGGGGGGGGGGGGGGGGGGGGGGGGGGGGGGGGGGGGGGGGGDGGGGGGGGGGGGGGGGGGGGGGGGGGGGGGGGDGGGGGGGGGGGGEEGGGGGGGGGFGFGGGGGGGGGGGGGDG5
@M03364:276:000000000-BLYN8:1:1101:6965:9875 1:N:0:1
ACTCCTACGGGAGGCAGCAGTAGGGAATCTTCGGCAATGGACGAAAGTCTGACCGAGCAACGCCGCGTGAGTGAAGAAGGTTTTCGGATCGTAAAACTCTGTTGGTAGAGAAGAACGTTGGTGAGAGTGGAAAGCTCATCAAGTGACGGTAACTACCCAGAAAGGGACGGCTAACTACGTGCCAGCAGCCGCGGTAATACGTAGGTCCCGAGCGTTGTCCGGATTTATTGGGCGTAAAGCGAGC
+
FGGGGGFGGGGGGGGGE@FGGFGGGGGGGGGGGGGGGGGFCFGGGGGGGGGFGDGGGGGGF@FEGGGGGGGFGGGGFGGGGGGGGGGGGGGGGGGFGGGGGGGGGGGGCGGCEFFFGFGEFGGFGGGGGGFFGGGGGDFGGGGGGGGFCFGFGGFG<CFFEGGGGGGGGGGGGGGGGGGGGFGGGGGFFGGCECEGGGCCGFGGGCFF*:EGGGG5:EFCGGCECFGGGGGGGG57CFGCDCD/
@M03364:276:000000000-BLYN8:1:1101:13464:9879 1:N:0:1
ACTCCTACGGGAGGCAGCAGTAGGGAATCTTCCGCAATGGGCGAAAGCCTGACGGAGCAACGCCGCGTGAGTGATGAAGGGTTTCGGCTCGTAAAACTCTGTTATTAGGGAAGAACAAATGTGTAAGTAACTGTGCACATCTTGACGGTACCTAATCAGAAAGCCACGGCTAACTACGTGCCAGCAGCCGCGGTAATACGTAGGTGGCAAGCGTTATCCGGAATTATTGGGCGTAAAGCGCGCG
+
GGGGGGGGGGGGGGGGGGGGGGGGGGGGGGGGGGGGGGGGGGGGGGGGGGGGGGGGGGGGGGGGGGGFGGGFGGGGGGGGGGGGGGDGGGGGGGGGGGGGGGGGGFGGGGGGGGGGGGGGGFGGGGGGFGGGGGGGGGGGGGGGGGGGGGGGGGGGGGGGGGGGGGGGGGGGGGGGFGGGGGGGGGGGGGGGGGGGGGGGGGGGGFGGGGGGGGGGGGGGGGGGGGGGGGGGGGGGGGGGGGGG
@M03364:276:000000000-BLYN8:1:1101:7926:9905 1:N:0:1
ACTCCTACGGGAGGCAGCAGTGGGGAATATTGCACAATGGGCGCAAGCCTGATGCAGCCATGCCGCGTGTATGAAGAAGGCCTTCGGGTTGTAAAGTACTTTCAGCGGGGAGGAAGGTGATAAAGCGAATACCTTTATCAATTGACGTTACCCGCAGAAGAAGCACCGGCTAACTCCGTGCCAGCAGCCGCGGTAATACGGAGGGTGCAAGCGTTAATCGGAATTACTGGGCGTAAAGCGCACG
+
GGGGGGGGGGGGGGGGGGGGGGGGGGGGGGGGGGGGGGGGGGGGGGGGGGGGGGGGGGGGGGGGGGGGGGGGGGGGGGGGGGGGGGGGGGGGGCGGGGGGGGGGGGGGGGDGGGGGGGGDGGGGGGGGGGGGGGGGGGGGGGGGGFGGGGGGCGGGGGGGGGGFGGGGGGGGGGG9FEEGGGGGGGGGGGGGGGGGGGGGECGGGGGGGGGGGGGGGGGGGGD=FGGFGGFFCGDGGGGGGG<)
@M03364:276:000000000-BLYN8:1:1101:24889:9909 1:N:0:1
ACTCCTACGGGAGGCAGCAGTGGGGAATTTTGGACAATGGGGGCAACCCTGATCCAGCCATGCCGCGTGTCTGAAGAAGGCCTTCGGGTTGTAAAGGACTTTTGTCAGGGAAGAAAAGGTCATGGTTAATAGCTATGGCTGATGACGGTACCTGAAGAATAAGCACCGGCTAACTACGTGCCAGCAGCCGCGGTAATACGTAGGGTGCGAGCGTTAATCGGAATTACTGGGCGTAAAGCGGGCG
+
FGGGGGGGGDGD7CGGGGGGGGGGDGGGGGGGGGGGGFGGGGGGGGGF@EFGGFFFGGGGGGFEGCFGEFGFGCFGFGGGGCFEGGEGGGGGGGGGFGGGGGGGGGGGFGGGGGGGGGGGGGGGGFF9FEFGG9FGFGGGGGGGAFFGGG7FCFGGGGGGGGGGGGGGGGGGGGGGGGGC7DFCFG,>,CGGEGGGDGFGGGDECEEEGCGGGGG5C?EFGG=CFGF??EFGCDG=5FGGC)9D
@M03364:276:000000000-BLYN8:1:1101:14898:9918 1:N:0:1
ACTCCTACGGGAGGCAGCAGTGGGGAATATTGCACAATGGGCGCAAGCCTGATGCAGCCATGCCGCGTGTGTGAAGAAGGCCTTCGGGTTGTAAAGCACTTTCAGCGAGGAGGAAGGTGGTGAACTTAATACGTTCATCAATTGACGTTACTCGCAGAAGAAGCACCGGCTAACTCCGTGCCAGCAGCCGCGGTAATACGGAGGGTGCAAGCGTTAATCGGAATTACTGGGCGTAAAGCGCACG
+
GGGGGGGGGGGGGGGGGGGGGGGGGGGGGGGGGGGGGGGGGGGGGGGGGGGGGGGGGGGGGGGGGGGGGGGGGGGGGGGGGGGGGGGGGGGGGGGGGGGGGGGGGGGGGGGGGGGGGGGGGGGGGGGGGGGGGGGGGGGGGGGGGGGGGGGGGGGGGGGGGGGGGGGGGGGGGGGGGCGGGGFCFGGGGGGGGGGGGGGGGGGGGGGGGGGGGGGGGGGGGGGGGGGGGGGGGGGGGGGGGGG<
@M03364:276:000000000-BLYN8:1:1101:11945:9981 1:N:0:1
ACTCCTACGGGAGGCAGCAGTAGGGAATCTTCCACAATGGACGAAAGTCTGATGGAGCAACGCCGCGTGAGTGAAGAAGGTTTTCGGATCGTAAAACTCTGTTGTTGGAGAAGAATGTATCTGATAGTAACTGATCAGGTAGTGACGGTATCCAACCAGAAAGCCACGGCTAACTACGTGCCAGCAGCCGCGGTAATACGTAGGTGGCAAGCGTTGTCCGGATTTATTGGGCGTAAAGCGAGCG
+
GGGGGGGGGGGGGGGGGGGGGGGGGGGGGGGGGGGGGGGGGGGGGGGGGGGGGGGGGGGGGGGGGGGGGGGGGGGGGGGGGGGGGGGGGGGFGFFGGGGGGGGGGGGGFFEFFFGGGGGGGGGGGGGGGFFGGGGGGGGGGGGGGGGGGFGGFGGGGGGGGGGGFGGDGGGGGGGGGGGGDFGGGGGGGDGGGGGGFGGGGGGGGGGGGGGCEGGGDGGGG=8EGGGGDFF*7DE7CFFGGGG<
@M03364:276:000000000-BLYN8:1:1101:9048:9983 1:N:0:1
ACTCCTACGGGAGACAGCAGTAGGGAATCTTCCGCAATGGGCGAAAGCCTGACGGAGCAACGCCGCGTGAGTGATGAAGGGTCTCGGCTCGTAAAACTCTGTTATTAGGGAAGAACAAATGTGTAAGTAACTGTGCACATCTTGACGGTACCTAATCAGAAAGCCACGGCTAACTACGTGCCAGCAGCCGCGGTAATACGTAGGTGGCAAGCGTTATCCGGAATTATTGGGCGTAAAGCGCGCG
+
FGGGGGGGDEGGG,D@ED<FGGGGGDGGGGGGGGGGGGGGGGGGGGGGGGGGGGEGEGGGGGGGEGGGGGGGGGGGGGCG7FECFGFFGGECCFGGFGGGGEECFGGBE=EEFFFGGFGCGGGGGG9FFFGEBFGGGGGFDFGAGGGEFGGGGFGGCF9FCCGG@FGG:<BFGGGGGGCCFCFCGFDGGC5BEGG8FFFGGFFC@CGEECFGDGEGFGGDEGG58CFCGFDGGGE55:F<DGG5
@M03364:276:000000000-BLYN8:1:1101:20514:10023 1:N:0:1
ACTCCTACGGGAGGCAGCAGTAGGGAATCTTCCGCAATGGGCGAAAGCCTGACGGAGCAACGCCGCGTGAGTGATGAAGGGTTTCGGCTCGTAAAACTCTGTTATTAGGGAAGAACATATGTGTAAGTAACTGTGCACATCTTGACGGTACCTAATCAGAAAGCCACGGCTAACTACGTGCCAGCAGCCGCGGTAATACGTAGGTGGCAAGCGTTATCCGGAATTATTGGGCGTAAAGCGCGCG
+
GGGGGGGGGGGGGGDGGGGGGGGGGGGGGGGGGGEGGGGGGGGGGGGGGGGGGGGGGGGGGGGGGGGGGGGFGGGGGGGGGGGGGGGGGGGGGGGGGGGGGGGGGGGGGGGGGGGGGFGGGAFGGGGGGGGGGGGGGGGGGFGFGGGGGGGGGGGGGGG?FGGGGGGGGGGGFGGFGGGGGGGFFGGGFGGGGGGGGGGGGGGGGGGGGFGGGGGGGFFEEGGCEFGGGGGFGGGGGGGGGGGG
@M03364:276:000000000-BLYN8:1:1101:15741:10026 1:N:0:1
ACTCCTACGGGAGGCAGCAGTAGGGAATCTTCGGCAATGGGGGCAACCCTGACCGAGCAACGCCGCGTGAGTGAAGAAGGTTTTCGGATCGTAAAACTCTGTTGTTAGAGAAGAACGTTAAGTAGAGTGGAAAGTTACTTAAGTGACGGTATCTAACCAGAAAGGGACGGCTAACTACGTGCCAGCAGCCGCGGTAATACGTAGGTCCCAAGCGTTGTCCGGATTTATTGGGCGTAAAGCGAGC
+
GGGGGGGGGGGGGGGGGGGFFFGGCGGGGGGGGGGGGGGGGG7BECEFGDFGFGGE@FGGFGGGGEGGGEEGGGGGCGGCEAGGFGGGFEGFDFGGGGFGGGGGGGGFGGGGGGFFDFBD=DFFG9FA<DEFGGFGA9DFFFFGGGGGGGGCCFGFF,3:FFGGGGG*@EFGGGGGFGGFG@*,BCCFDEEEEGEGGC9?FC9EGF9?8E?FFDGGGEGGEEGCEFG?FEFCGGE=D3:79CGD
@M03364:276:000000000-BLYN8:1:1101:14320:10046 1:N:0:1
ACTCCTACGGGAGGCAGCAGTGGGGAATTTTGGACAATGGGCGCAAGCCTGATCCAGCAATGCCGCGTGAGTGAAGAAGGCCTTCGGGTTGTAAAGCTCTTTTGTCAGGGAAGAAACGGGAGAGGCTAATATCCATTCCTAATGACGGTACCTGAAGAATAAGCACCGGCTAACTACGTGCCAGCAGCCGCGGTAATACGGAGGGTGCAAGCGTTAATCGGAATTACTGGGCGTAAAGCGCACG
+
GGGGGGGGGGGGGGGGGGGGGGGGGGGGGGGGGGGGGGGGGGGGGGGGGGGGGGGGGGGGGGGGGGGGGGGGFGFGGGGGGGGGGGGGGGGGGGGGGGGGGGGGGGGGGGGGGGGGGGGGGDGGGGGGGGGGGGGGGGGGGGGGAGG7FGGGGGGGFGFEFGGGGGGGGGGGDGGGFGGGGGGGGFGGGGEGGGGGGGFGGGGGGGGGGGD8=BCGFFGGGGGGGGGGG+8EGGGEGG=CDGGC
@M03364:276:000000000-BLYN8:1:1101:12863:10046 1:N:0:1
ACTCCTACGGGAGGCAGCAGTAGGGAATCTTCGGCAATGGACGAAAGTCTGACCGAGCAACGCCGCGTGAGTGAAGAAGGTTTTCGGATCGTAAAACTCTGTTGTTAGAGAAGAACAAGGATGAGAGTAACTGTTCATCCCTTGACGGTATCTAACCAGAAAGCCACGGCTAACTACGTGCCAGCAGCCGCGGTAATACGTAGGTGGCAAGCGTTGTCCGGATTTATTGGGCGTAAAGCGAGCG
+
GGGGGGGGGGGGGGGGGGGGGGGGGGGGGGGGGGGGGGGGGGGGGGGGGGGGGGGGGGGGGGGGGGGGGGGGGGGGGGGGGGGGGGGGGGGGGGGGGGGGGGGGGGGGGGGGGGGGGGGGGGGGGGGGGGGGGGGGGGGGGGGGGGGGGGGGGGGGGGGGGGGGFGGGDGGGGGGGGGGGGGGGGGGGGGGGGGGGGGGGGGGGGGGGGGGGGGCCGGGGGG55FGGGGGGGGGGGGGGGGGCC
@M03364:276:000000000-BLYN8:1:1101:14469:10054 1:N:0:1
ACTCCTACGGGAGGCAGCAGTGGGGAATATTGCACAATGGGCGCAAGCCTGATGCAGCCATGCCGCGTGTATGAAGAAGGCCTTCGGGTTGTAAAGTACTTTCAGCGAGGAGGAAGGCATTAAGGTTAATAACCTTAGTGATTGACGTTACTCGCAGAAGAAGCACCGGCTAACTCCGTGCCAGCAGCCGCGGTAATACGGAGGGTGCAAGCGTTAATCGGAATTACTGGGCGTAAAGCGCACG
+
GGGGGGGGGGGFEGGGGGGGGGGGGBFGGGGGGGGGGGGGGGGGGGGGGGGGGGGGGGGGGFGGGGGGGDFGGGGGGFGGGGGGGGGGGGGEGGGGGGGGGGGGCGGEGGGGGGGDCE,BFC9EFFGDEGFFEG,,CF@FFAAFGFGGCGFFGGGGGGFDFFGGGGFFEEGDGFGFGGGGDGFG7DF>8>5:BGD7CFGFD5C7C*CEFGFCECEECCFF==CF@FGGFGFG<>55CGGGG)77
@M03364:276:000000000-BLYN8:1:1101:4628:10059 1:N:0:1
ACTCCTACGGGAGGCAGCAGTGGGGAATATTGCACAATGGGCGCAAGCCTGATGCAGCCATGCCGCGTGTGTGAAGAAGGCCTTCGGGTTGTAAAGCACTTTCAGCGAGGAGGAAGGTGGTGAGCTTAATACGTTCATCAATTGACGTTACTCGCAGAAGAAGCACCGGCTAACTCCGTGCCAGCAGCCGCGGTAATACGGAGGGTGCAAGCGTTAATCGGAATTACTGGGCGTAAAGCGCACG
+
GGGGGGGGGGGGGGGGFGGGGGGGGGGGGGGGGGGGGGGGGGGGGGGGGGGGGGGGGGGGGGGGGGGGGGGGGGGGGFGGGGCGGGGGGGGGGGGGGGGGGGGGGGGDGGGGGGGGGGGGGGCFGGGGGGGGGGGGGGGGGGGGGGGGGGGGGGGGGGGFGFFGFGFGGEGGGGGGGGGGGGGCF@FGGGGGGGDGGGGG58EEEEGGFGCGGGGGFGGGGGEGGGGGGGGF7CEEF7:DGGG5
@M03364:276:000000000-BLYN8:1:1101:27585:10070 1:N:0:1
ACTCCTACGGGAGGCAGCAGTAGGGAATCTTCGGCAATGGGGGCAACCCTGACCGAGCAACGCCGCGTGAGTGAAGAAGGTTTTCGGATCGTAAAACTCTGTTGTTAGAGAAGAACGTTAAGTAGAGTGGAAAGTTACTTAAGTGACGGTATCTAACCAGAAAGGGACGGCTAACTACGTGCCAGCAGCCGCGGTAATACGTAGGTCCCAAGCGTTGTCCGGATTTATTGGGCGTAAAGCGAGC
+
GFGGGGGGGGGGDGEFGGGGGFFFGGGGGGGGDGGGGGFGGGCGGGGGGGGGGFGGGGGGGGG+FGGFG=FFGEEFGGGGFAFGF7EFGG7FGCFFFGGGFGDGFGGGFFGFGGGGDE8BFFFGGDFGGFGGGGDF==F,C@FFGGFGGGGGGGCFFCFGFFGGGDGGGGDGGGGGFGGGGGGGGFGFC>EDGGGEGGGGGGGGECFFBCCG=EEE5EC?EGEE*A+<FGGGGDGGDFFFD<C5
@M03364:276:000000000-BLYN8:1:1101:18218:10071 1:N:0:1
ACTCCTACGGGAGGCAGCAGTAGGGAATCTTCCACAATGGACGAAAGTCTGATGGAGCAACGCCGCGTGAGTGAAGAAGGTTTTCGGATCGTAAAACTCTGTTGTTGGAGAAGAATGTATCTGATAGTAACTGATCAGGTAGTGACGGTATCCAACCAGAAAGCCACGGCTAACTACGTGCCAGCAGCCGCGGTAATACGTAGGTGGCAAGCGTTGTCCGGATTTATTGGGCGTAAAGCGAGCG
+
GGGFGGGGGGGGGGGGGGGGGGFGGGGCGGGGGGGGGGGGFGGGGGGGGGEGGGGFGGGGGDEGGGGGGGGGGGGGGGGGGGGGGGGG@FGGGGGGGGGGGGGGGGGGGGGGGGGGGGGGGGGGGGFFGCFGEEFGGGGGGGGGGGGGGGGGGGGGCCFFFGGGGGFGDGGDCGGGGGFGGGG7EGGGGGDGEECEFGFBBCFGCFFFGGGDEGGE7FGGGDECC+9@FG=CG5C7FCGGGGG<
@M03364:276:000000000-BLYN8:1:1101:13846:10090 1:N:0:1
ACTCCTACGGGAGGCAGCAGTAGGGAATCTTCCGCAATGGGCGAAAGCCTGACGGAGCAACGCCGCGTGAGTGATGAAGGGTTTCGGCTCGTAAAACTCTGTTATTAGGGAAGAACAAATGTGTAAGTAACTGTGCACATCTTGACGGTACCTAATCAGAAAGCCACGGCTAACTACGTGCCAGCAGCCGCGGTAATACGTAGGTGGCAAGCGTTATCCGGAATTATTGGGCGTAAAGCGCGCG
+
GGGGGGGGGGGGGGGGGGGGGGGGGGGGGGGGGGGGGGGGFGGGGGGGGGGGGGGGGGGGGGGGGGGGGGGGGGGGGGGGGGGGGGGGGGGGGGGGGGGGGGGGGGGGGGGFGGGGGGGGGGGGGGGGGGGGGGGGGGGFGGGFGGGDGGFFGGGGGGGGGGGGGGGGGGGGGGGGGGGGGGGGGGGGGGGGGGGGGGGGGGGGGGGFGGGFCGGEFGGGGGGGDFGGGGGFGGGGGGGGDGGD
@M03364:276:000000000-BLYN8:1:1101:18325:10108 1:N:0:1
ACTCCTACGGGAGGCAGCAGTAGGGAATCTTCGGCAATGGACGAAAGTCTGACCGAGCAACGCCGCGTGAGTGAAGAAGGTTTTCGGATCGTAAAACTCTGTTGTTAGAGAAGAACGACGAGGAGAGTGGAAAGCTCCTCGTGTGACGGTATCTAACCAGAAAGGGACGGCTAACTACGTGCCAGCAGCCGCGGTAATACGTAGGTCCCGAGCGTTGTCCGGATTTATTGGGCGTAAAGCGAGC
+
GGGGGGGGGGGGGGGGGGGGGGGGGGGGGGGGEGGGGGGGGGGGGGGGGGGGGFEGGGGGGGGGGGGGGGGFGGCGGGGGEBFFGGGCECGGGGGGGGGGGGGFGFFGDFGGGGGFGEGGCCFCFFGG979FGGGFFGGGECFFFCCCGGGGGGGGGFGGGCGG:>FGGGGGCGGGFGGEFGGGGGGGGGGGGGGGGGG?FFGGGG?6CGGGGDEEGEFFGGGEDGGFEF?CCDGGGGFFGGG)
@M03364:276:000000000-BLYN8:1:1101:23813:10133 1:N:0:1
ACTCCTACGGGAGGCAGCAGTGGGGAATATTGCACAATGGGCGCAAGCCTGATGCAGCCATGCCGCGTGTATGAAGAAGGCCTTCGGGTTGTAAAGTACTTTCAGCGGGGAGGAAGGTGATAAAGCGAATACCTTTATCAATTGACGTTACCCGCAGAAGAAGCACCGGCTAACTCCGTGCCAGCAGCCGCGGTAATACGGAGGGTGCAAGCGTTAATCGGAATTACTGGGCGTAAAGCGCACG
+
GGGGGGGGGGGGGGGGEGGGGGGGGGGGGGGGGGGGGGGGGGGGGGGGGGGGGGGGGG<FGGGGGGGGGGGGGGGGGGGGGGGGGGGGGGGGGGGGGGGGGGGGGGEGGGGGGGFGGGGGGGGGGFGGGGGGCGGFGGGGGFCFGGDEFFEGGGGGGGGGGGGFGGGGGEGGGGGGGGFFGGGF87BFCEEGGGGEFGGGE8?GGEGEFC9FGGDGEEFGCEEGGGGGGGGGGDECGGGGGG>7
@M03364:276:000000000-BLYN8:1:1101:21233:10138 1:N:0:1
ACTCCTACGGGAGGCAGCAGTGGGGAATATTGCACAATGGGCGCAAGCCTGATGCAGCCATGCCGCGTGTGTGAAGAAGGCCTTCGGGTTGTAAAGCACTTTCAGCGAGGAGGAAGGTGGTGAGCTTAATACGTTCATCAATTGACGTTACTCGCAGAAGAAGCACCGGCTAACTCCGTGCCAGCAGCCGCGGTAATACGGAGGGTGCAAGCGTTAATCGGAATTACTGGGCGTAAAGCGCACG
+
GFGGGGGGFGGGGGCCFGEFGGGGGE@86FEGGEFG8EEFGGGGGEG7FFF<@F,@CEGGGGGGGGE>FFFGFCFGGGGF=FFFF7=EFE=B?<EAF8FGCFGEFDCGGFGGGCE,B:F?FFA?<DECC<D9FGGG<AF<<@F@DC+@<FFF3F++@B<>FGCGGGF>EGGDFCDFGG:DCFGGGGGB,1=E8CC7CCFG>;EGGCEGGGGGE??ECGFGCE8=@FGGGG8ECGEGC7:DC<DC
@M03364:276:000000000-BLYN8:1:1101:26304:10138 1:N:0:1
ACTCCTACGGGAGGCAGCAGTAGGGAATCTTCCACAATGGACGAAAGTCTGATGGAGCAACGCCGCGTGAGTGAAGAAGGTTTTCGGATCGTAAAACTCTGTTGTTGGAGAAGAACGTATTTGATAGTAACTGATCAGGTAGTGACGGTATCCAACCAGAAAGCCACGGCTAACTACGTGCCAGCAGCCGCGGTAATACGTAGGTGGCAAGCGTTGTCCGGATTTATTGGGCGTAAAGCGAGCG
+
GGGGGGGGGGGGGGGEEGGGGGGGGGGGGGGGGGGGGGGDGGGGGDGDEGGGGGGGGGGGGGGGGGGGGGFFFGGGGGGGFGGFGGGGEGGGFFGGGCCFGGGGFGGGGGGGGGGGGGGFGGGFGGGFGGACEDGGGGGGGGFGGG@FGFFGGGGGGG@FGGGGGGGGGGGCFFGGGGGCGGGGGGGGFGGGGGGEFGGGGCGEGFGGGGGFGGGGGFGGGG8CCFGDFFEGG<=5DGFGG<D5
@M03364:276:000000000-BLYN8:1:1101:11780:10157 1:N:0:1
ACTCCTACGGGAGGCAGCAGTAGGGAATCTTCGGCAATGGACGAAAGTCTGACCGAGCAATGCCGCGTGAGTGAAGAAGGTTTTCGGATCGTAAAACTCTGTTGTTAGAGAAGAACAAGGATGAGAGTAACTGTTCATCCCTTGACGGTATCTAACCAGAAAGCCACGGCTAACTACGTGCCAGCAGCCGCGGTAATACGTAGGTGGCAAGCGTTGTCCGGATTTATTGGGCGTAAAGCGAGCG
+
GGGGGGGGGGGGGGGGGGFGGGGGGGGGGGGGGGGGDGGGGGGGGGGGFGGGGGGDGGGGGGGGGGGGGGGGGGFGGGGGGGGFFGGGGGEGGGGGGGGGGFEFGGGGFGGGGGGGGGFGGC=E8FFGGGGGGGGGFCFGGDFFFGEGGGGGGGGGGGGGGGGGGGGGGGGGGGFGFEFDFGFGGFCDGGGG5BCEGFGGFF:C+?CFGGCFE5AGEEEGGGGGDCC;C9:CCD*:CFFGGD9<
@M03364:276:000000000-BLYN8:1:1101:6666:10160 1:N:0:1
ACTCCTACGGGAGGCAGCAGTGGGGAATATTGCACAATGGAGGAAACTCTGATGCAGCAACGCCGCGTGAGCGATGAAGATCTTCGGATCGTAAAGCTCTGTCTTTAGGGATGATAATGACAGTACCTAAGGAGGAAGCCACGGCTAACTACGTGCCAGCAGCCGCGGTAATACGTAGGTGGCGAGCGTTATCCGGATTTATTGGGCGTAAAGGGAGCGTAGGCGGATACTTAAGTGGGATGTG
+
GGGGGGGGGGGGGGGGGGGFGGGGGGGGGGGGGGGGGGGCFFDGGGGGGGGGGGGGDGGGGGDEGGGC7=FEGGGGGGGFCFFFGDGFGGGGGGGGDCFGGGGGGGFGFGF@FGGGDCFFGGGGGGGGGGGCFGDGGFGCGGGGGCEGGGFGGGGGGDEGGDFCGGGGC7C9F=CCFFGGGGGCEBCEEGEGGFGE>E5C?9ECFBFGCEEEFDCF5*:*:CEFGG=EEGGFGGC0:CC<FDFF
@M03364:276:000000000-BLYN8:1:1101:3198:10163 1:N:0:1
ACTCCTACGGGAGGCAGCAGTAGGGAATCTTCGGCAATGGACGAAAGTCTGACCGAGCAACGCCGCGTGAGTGAAGAAGGTTTTCGGATCGTAAAACTCTGTTGTTAGAGAAGAACAAGGATGAGAGTAACTGTTCATCCCTTGACGGTATCTAACCAGAAAGCCACGGCTAACTACGTGCCAGCAGCCGCGGTAATACGTAGGTGGCAAGCGTTGTCCGGATTTATTGGGCGTAAAGCGAGCG
+
GGGGFGGGGGGGGGGGGGGGGGGGGGGGGGGGGGGGGGGGGGGGGGGGGGGGGGGGGGGGGGGGGGGEGGGGGGGGGGGGFGGGGGGGFGGGGGGGGGGGEGGGGGGFFGGGGGGGGGGGG?FFGGGGGGGGGGGGGGGGGGGGGGGGGGGGGGGGGGGGGGGGDFGGGGGGGGGGGGGG7DFGGGGGGGGGEGGGGGGGG+BEGGGGGFGFEGGGGFCGEEEDCEGCE9CFGGGGGGGDGGGD
@M03364:276:000000000-BLYN8:1:1101:16974:10164 1:N:0:1
ACTCCTACGGGAGGCAGCAGTGGGGAATATTGCACAATGGGCGCAAGCCTGATGCAGCCATGCCGCGTGTATGAAGAAGGCCTTCGGGTTGTAAAGTACTTTCAGCGAGGAGGAAGGCATTAAGGTTAATAACCTTAGTGATTGACGTTACTCGCAGAAGAAGCACCGGCTAACTCCGTGCCAGCAGCCGCGGTAATACGGAGGGTGCAAGCGTTAATCGGAATTACTGGGCGTAAAGCGCACG
+
GGGGGGGGGGGGGGGGGGGGGGGGGGGGGGGGGGGGGGGGGGGGGGGGGGGGGGGGGGGGGGGGGGGGGEGGGGGGGGGGGGGGGGGGGGGGGGGGGGGGGGGGGGGGGGGGGGGGGGGGGGGGGGGGGGGGGGGAG,:AFGGGGGGGGGGGGGGGGGGGGGGGGGGGGGGGGGGEFGGGGGGGGGGGGGGGGEGGGGFGGGGGGGGGGGGGGGGDGGGGGG==@F977CFDDGGGGGGGGGG)
@M03364:276:000000000-BLYN8:1:1101:14990:10164 1:N:0:1
ACTCCTACGGGAGGCAGCAGTAGGGAATCTTCGGCAATGGACGAAAGTCTGACCGAGCAACGCCGCGTGAGTGAAGAAGGTTTTCGGATCGTAAAACTCTGTTGTTAGAGAAGAACAAGGATGAGAGTAACTGTTCATCCCTTGACGGTATCTAACCAGAAAGCCACGGCTAACTACGTGCCAGCAGCCGCGGTAATACGTAGGTGGCAAGCGTTGTCCGGATTTATTGGGCGTAAAGCGAGCG
+
GGGGGGGGGGGGGGGGGGGGGGGGGGGGGGGGGGGGGGGGGGGGGGGGGGGGGGGGGGGGGGGGGGGGGGGGGGGGGGFGFFGGFGGGGGDCGGGGGFGGGGGGGGGGGGGGGGGGGGFFFEGFGGFGGGGGGGGGGGGFGGGGGGGGGGGGGGGGGGGGGGGGGGGGGGFGGGGGGGGGGGGGGGFGGGGGGCGGGGGGGGGGGFGGGGGGGGGDEGGGG=CEFGGGFFFGGD=CFFFDGDGC
@M03364:276:000000000-BLYN8:1:1101:7248:10177 1:N:0:1
ACTCCTACGGGAGGCAGCAGTGGGGAATATTGCACAATGGGCGCAAGCCTGATGCAGCCATGCCGCGTGAGGGAAGAAGGTTTTCGGATCGTAAACCTCTGTCAGAAGGGAAGAACCGCACAAGGAATAATACCCTTGTGTCTGACGGTACCTTCAAAGGAAGCACCGGCTAACTCCGTGCCAGCAGCCGCGGTAATACGGAGGGTGCGAGCGTTAATCGGAATTACTGGGCGTAAAGCGCGCG
+
GGGGGGGGGGGGGGGGGGGGGGGGGGGGGGGGGGGGGGGGGGGGGGGGGGGGGGGGGGGGGGGGGGGGGDGGGGGGGGGGGGGGGGGGGGGDGGGGGGGGGGGGGGGGGGGGGGGGGGDCGGGGGGGGGGGGGDFGGGGGGGGGGGGGGGGGGGGGGGGGGGGGGGGGGGGGGGGGGGGGGGGGGGGGGGDECEGGFGGGGGGGGGGGGCGGGGGGGGGGGGGGGGGGFGGGGGGGGGCG)7CG
@M03364:276:000000000-BLYN8:1:1101:10213:10216 1:N:0:1
ACTCCTACGGGAGGCAGCAGTGGGGAATATTGCACAATGGGCGCAAGCCTGATGCAGCCATGCCGCGTGTGTGAAGAAGGCCTTCGGGTTGTAAAGCACTTTCAGCGAGGAGGAAGGTGGTGAACTTAATACGTTCATCAATTGACGTTACTCGCAGAAGAAGCACCGGCTAACTCCGTGCCAGCAGCCGCGGTAATACGGAGGGTGCAAGCGTTAATCGGAATTACTGGGCGTAAAGCGCACG
+
GGGGGGGGGGGGGGGGGGGGGGGGGGGGGGGGGGGGGGGGGGGGGGGGGGGGGGGGGGGGGGGGGGGGGGGGGGGGGGGGGGGGGGGGGGGGGGGGGGGGGGGGGGGGGGEGGGFGGGGGGFGGGGGGGGGGGGGGGGGGGGGGGGGGGGGGGGGGGGGFGGGGGGGGGGGGGFGGGDGGGGGGGGGGGCGEGGGGGGGGD55CEGGGGGGGGGGGGGGGGGGGGGGGGGGGGGCGDCGGDDGC
@M03364:276:000000000-BLYN8:1:1101:18164:10245 1:N:0:1
ACTCCTACGGGAGGCAGCAGTGGGGAATATTGCACAATGGGCGCAAGCCTGATGCAGCCATGCCGCGTGTGTGAAGAAGGCCTCCGGGTTGTAAAGCACTTTCAGCGAGGAGGAAGGTGGTGAGCTTAATACGTTCATCAATTGACGTTACTCGCAGAAGAAGCACCGGCTAACTCCGCGCCAGCAGCCGCGGTAATACGGAGGGTGCAAGCGTTAATCGGAATTACTGGCCGTAAAGCGCACG
+
EGCGGGGFEG7FCGEFCFGGFFCEE,BFGFFCCFGGGD9FFFGECC6,C,:EE<C,EFCFCE<CFGDFGGDGFEC?CFFFC,9,,7F+@:4B,,EFD@GFE,?EF?B7FGG>ECGFG,EF:BAFC,B,,?E:D5AB<<F,3@,,@FG7CD7D<F@+<+@FFGGGCBC@:**<B>,><8*>F=CGGGFG7EDG5CECFFFB*88:58C>:EGC8/;EF7F5EE=/+0<F7+*1/9:=*>F)))9)
@M03364:276:000000000-BLYN8:1:1101:14639:10251 1:N:0:1
ACTCCTACGGGAGGCAGCAGTAGGGAATCTTCGGCAATGGGGGCAACCCTGACCGAGCAACGCCGCGTGAGTGAAGAAGGTTTTCGGATCGTAAAACTCTGTTGTTAGAGAAGAACGTTAAGTAGAGTGGAAAGTTACTTAAGTGACGGTATCTAACCAGAAAGGGACGGCTAACTACGTGCCAGCAGCCGCGGTAATACGTAGGTCCCAAGCGTTGTCCGGATTTATTGGGCGTAAAGCGAGC
+
GGGGGGGGGGGGGGGGGGGGFFFGEGGGGGGGGGGGGFGGGGDGGGGGGGGGFGGEEGGGFGGGGGGCFCFGGFFGGGGGFFGGGGGGGGGG@FDEGGCFFGGGDFE<FGGFFGFDFGGGGGBAFDFEGGGDFGGGGGFCFGFFAFFGGGGFFFFEGC:BFFGGGFGGGCFCGFFEC8<2<FGFEGGGFGEEBECGGGGGGFGGE9EBCFCCGG;EEGGGGD=C5@CFFEG57CEGGC0:CGGC
@M03364:276:000000000-BLYN8:1:1101:23025:10274 1:N:0:1
ACTCCTACGGGAGGCAGCAGTAGGGAATCTTCGGCAATGGACGAAAGTCTGACCGAGCAACGCCGCGTGAGTGAAGAAGGTTTTCGGATCGTAAAACTCTGTTGTTAGAGAAGAACAAGGATGAGAGTAACTGTTCATCCCTTGACGGTATCTAACCAGAAAGCCACGGCTAACTACGTGCCAGCAGCCGCGGTAATACGTAGGTGGCAAGCGTTGTCCGGAATTACTGGGCGTAAAGCGTGCG
+
GGGGGFGGEGGGGDEEGFGGGGGGGFFGGGGGGGGGGGGGGGGGDCGEFGGGGGGGGDFGGGGGGGGGGGGEGFGGGGCFF9FGGGGGGGGFGGGGGGGGGG9FFGGDFGGGGGGGGGGGGGEEFGF<DF9AFFFGGCG9DGGGFGGGGGGFGGGGFDGGGGGFFGGGGGGGGGFGGGGGGGGGGGCFGEGDEGGGGECFGGGGGGGGGGGGGBECEGFGGGGGGFGEGFGDDGGCCFCGC5<D
@M03364:276:000000000-BLYN8:1:1101:4522:10284 1:N:0:1
ACTCCTACGGGAGGCAGCAGTAGGGAATCTTCCGCAATGGGCGAAAGCCTGACGGAGCAACGCCGCGTGAGTGATGAAGGGTTTCGGCTCGTAAAACTCTGTTATTAGGGAAGAACAAATGTGTAAGTAACTGTGCACGTCTTGACGGTACCTAATCAGAAAGCCACGGCTAACTACGTGCCAGCAGCCGCGGTAATACGTAGGTGGCAAGCGTTATCCGGAATTATTGGGCGTAAAGCGCGCG
+
GGGGGGGGGGGGGGGGGGGGGGGGGGGGGGGGGGGGGGGGGGGGGGGGGGGGGGGGGGGGFGGGGGGGGGGFFGFGGGGGGGGGGGGGGGGGGGGGGGGGGGGGGGFGGGGGGGGFC8EGGGGGFGGGGGGGGGGGGFGFGGGGGGGGGGGFCGGGGGGGGGGGGFGEGGGGGGF;CEFGFGGFGFFGGGGGGGGGGCFFFGGGEGGGGGGGGG88=CGGGG=FFGF7+C@FGDEEF=FGGGGC
@M03364:276:000000000-BLYN8:1:1101:26135:10317 1:N:0:1
ACTCCTACGGGAGGCAGCAGTGGGGAATATTGCACAATGGGCGCAAGCCTGATGCAGCCATGCCGCGTGTATGAAGAAGGCCTTCGGGTTGTAAAGTACTTTCAGCGGGGAGGAAGGTGATAAAGCGAATACCTTTATCAATTGACGTTACTCGCAGAAGAAGCACCGGCTAACTCCGTGCCAGCAGCCGCGGTAATACGGAGGGTGCAAGCGTTAATCGGAATTACTGGGCGTAAAGCGCACG
+
GGGGGGGGGGGGGGGGGGGFGGGGGGGGGGGGGGGGGGGGGGGGEGGGGGGGGGGGGGGGGGFGGGGGGGGGFGGGGGGGGGG<FFGGGGGGGGGGGGGGGGGGGGGGGGDGGDEFGGGGGGGFGGGGGGGGGGGGGGGGGGGGGGGGGGGGGEGGGFCEGGGGGGGGCEFEGGGGGGGGGGGFGGGG7EGGGGGGGGGGGGGGGGGGGGGGDGGGFGGGGGGGGGGGGFGCDDGGGGFGGGG)
@M03364:276:000000000-BLYN8:1:1101:21607:10319 1:N:0:1
ACTCCTACGGGAGGCAGCAGTAGGGAATCTTCGGCAATGGGGGCAACCCTGACCGAGCAACGCCGCGTGAGTGAAGAAGGTTTTCGGATCGTAAAACTCTGTTGTTAGAGAAGAACGTTAAGTAGAGTGGAAAGTTACTTAAGTGACGGTATCTAACCAGAAAGGGACGGCTAACTACGTGCCAGCAGCCGCGGTAATACGTAGGTCCCAAGCGTTGTCCGGATTTATTGGGCGTAAAGCGAGC
+
GGGGGGGGGGGGGGGGGGGGGGGGGGGGGGGGGGGGGGGGGGGGGGGGGGGGGGGGGGGGGGGGGGGGGGGGGGGGGGGGCFGGGGGGGGGGGGGGGGGGGGGGGGGGGGGGGGGGGGGFGGGGGGFFFGGCFGGGGDGGGGGGGGGGGGGGGGFGGGGGGGGGCGFFGGGG@FGFGGGGGGGGGGGDGGEGGGGGDGGGGGG>EGCFFGFGGG5;EGGGGE5ECCFCCCEGGGGGGDGGGGG7
@M03364:276:000000000-BLYN8:1:1101:18198:10331 1:N:0:1
ACTCCTACGGGAGGCAGCAGTAGGGAATCTTCGGCAATGGACGAAAGTCTGACCGAGCAACGCCGCGTGAGTGAAGAAGGTTTTCGGATCGTAAAACTCTGTTGTTAGAGAAGAACAAGGATGAGAGTAACTGTTCATCCCTTGACGGTATCTAACCAGAAAGCCACGGCTAACTACGTGCCAGCAGCCGCGGTAATACGTAGGTGGCAAGCGTTGTCCGGATTTATTGGGCGTAAAGCGAGCG
+
GGGGGGGGGGGGGGGGGGGGGGGGGGGGGGGGGGGGGGGGGGGGGGGDFGGGGGGGGGGGGGGGGGGGGGGGGGGGGGGGFGGGGGGGGGGGGGGGGGGGGGGDGGGGGGGGGGGGGGGGGGGGGGGGGGGGGFFFFGCFFFGGGGGGGGGGGGGGGGGGGGGGGFGGGGGGGGGFGCFGGGGFGG6D8EGGGGGGFFGGGGEGGGGFFGCFGGE5=CGGGGGGGFCGGFGGGGGGGGGGDGG<
@M03364:276:000000000-BLYN8:1:1101:29252:10337 1:N:0:1
ACTCCTACGGGAAAAAAAAGGAGGAAATAAGAAGGAAGAGGAGAAAGAAGGAAGGAGAAAGGGGGTGGGAGGGAGGAAGGGGAGAGGAGAGGAAAAAGAGGGGAGGAGGGAAGAAGAAAGGGGGAAGGAACGGAGAACAGCGGGACGGGACCGAAGCAGAAAGCCACGGCAAACGAAGGGGAAGCAGCGGGGGGAAGACGGAGGGGGCAAGCGACAGCCGGAAGTAGTGGGCGTAAAGCGCGCG
+
GGGGGGGGGGG6+,6-+668-,<;,6,;6,66,;,6,;,;<66,,,<6,9<866:<<:,,,6,+6+6+4,444:+4+,=:7++4+44,444+,,,,,44,4+3+3++::@:8:88,,,,<<3++**333,@3:*1*3?F,6>11*4*:1*<<****4,++,?:C>*;/5?***;/*//*****:A+;C***/8/****;:/**/2**:**/;5**1*2:5=5C*<++3+*:739**/:7))1)1
@M03364:276:000000000-BLYN8:1:1101:17958:10366 1:N:0:1
ACTCCTACGGGAGGCAGCAGTAGGGAATCTTCCACAATGGGCGAAAGCCTGATGGAGCAACGCCGCGTGTGTGATGAAGGCTTTCGGGTCGTAAAGCACTGTTGTATGGGAAGAACAGCTAGAATAGGGAATGATTTTAGTTTGACGGTACCATACCAGAAAGGGACGGCTAAATACGTGCCAGCAGCCGCGGTAATACGTATGTCCCGAACGTTATCCGGATTTATTGGGCGTAAAGCGAGCG
+
GGGGGGGGGGGGGGGGGGGGGFGGGGGGFGGGGGGGGGGGGFGGGGGGGGGGGGGGGGGGGGGGGGGGGCFFGGGGGGGGGGGGGGGGGGGGGGGGGGGGGGGGGGGGGGGGGGGGGCC,AEFCEGGGGGGFDDF,@D<FFGDFADE7F=FFCGGGGGG7FGG?FGGGCDFGGFFACCGGGEGFGGGGGC:CCCGECCG8++2<5+?C>=*/CB?F5CF=C=87<:<<C<EGC<CEGC7DDGG5
@M03364:276:000000000-BLYN8:1:1101:7480:10370 1:N:0:1
ACTCCTACGGGAGGCAGCAGTGGGGAATATTGCACAATGGGCGCAAGCCTGATGCAGCCATGCCGCGTGTATGAAGAAGGCCTTCGGGTTGTAAAGTACTTTCAGCGAGGAGGAAGGCATTAAGGTTAATAACCTTAGTGATTGACGTTACTCGCAGAAGAAGCACCGGCTAACTCCGTGCCAGCAGCCGCGGTAATACGGAGGGTGCAAGCGTTAATCGGAATTACTGGGCGTAAAGCGCACG
+
GEFGGGGGGGGGGGGGGGGGGGGGGGGGGGGFGGGGFGGGGGGGGGGGGGGGGGGGGGGGGGGGGGGGGGGGGGGGGGGGGGGGGGGGGGDGGGGGGGGGGGGGGGGGGGGGGGGGGGGGGGGGGGGFFGGGGFGFGGFFGGGGGGDGGGGGGGGGGGGGGGGGGG,<EEGGGGFCFGGGEGGGGFGGGGGGGGGGGGGGGGGGGEEGGGGG5:AC59?E5CGGGGFF?FFCDGGGGGGC))19
@M03364:276:000000000-BLYN8:1:1101:4475:10375 1:N:0:1
ACTCCTACGGGAGGCAGCAGTAGGGAATCTTCGGCAATGGGGGCAACCCTGACCGAGCAACGCCGCGTGAGTGAAGAAGGTTTTCGGATCGTAAAACTCTGTTGTTAGAGAAGAACGTTAAGTAGAGTGGAAAGTTACTTAAGTGACGGTATCTAACCAGAAAGGGACGGCTAACTACGTGCCAGCAGCCGCGGTAATACGTAGGTCCCAAGCGTTGTCCGGATTTATTGGGCGTAAAGCGAGC
+
GGGGGGGGGGGGGGGGGGGGGGGGGGGGGGGGGGGGGGGGGGGGGGGGGGGGGGGGGGGGGGEGGGGFGGGGGGGGGGGGGGGGGGGGGGGGGGGGGGGGGGGGGFGGGGGGGGGGDFGGGGGGGGGGGGGGGGGGGGGGGGGGGGGGGGGGGGGGGCFGGGGGGEGGGGGGGGGGFGDFGGGFGGGGGGGGGEGGGGGGFGFGGGGGGGGGGGGGCCGFEEEECFGGGGGGGGGGGG>CGGG5
@M03364:276:000000000-BLYN8:1:1101:15897:10377 1:N:0:1
ACTCCTACGGGAGGCAGCAGTAGGGAATCTTCCGCAATGGGCGAAAGCCTGACGGAGCAACGCCGCGTGAGTGATGAAGGGTTTCGGCTCGTAAAACTCTGTTATTAGGGAAGAACATATGTGTAAGTAACTGTGCACATCTTGACGGTACCTAATCAGAAAGCCACGGCTAACTACGTGCCAGCAGCCGCGGTAATACGTAGGTGGCAAGCGTTATCCGGAATTATTGGGCGTAAAGCGCGCG
+
GGGGGGGGGGGGGGGGGGGGGGGGGGGGGGGGGGGGGGGGGGGGGGGGGGGGGGGGGGGGGGGGGGGGGGGFGGGGGGGGGGGGGGGGGGGGGGGGGGGGGGGGGGGFFGGGGGGGGGGDFFFGGGGGGGGGGG9FGGGGGGGGGGEGGGGGGGGGGGGEFG?AFGCFGGEEFGGGGGCEGFGGFGGFGECEGGGG?FGGFGE@+>CFDFD:C8;=FGGGG;CGGC+A+<EGDCEEC707)/)1
@M03364:276:000000000-BLYN8:1:1101:21815:10381 1:N:0:1
ACTCCTACGGGAGGCAGCAGTGGGGAATATTGCACAATGGGCGCAAGCCTGATGCAGCCATGCCGCGTGTGTGAAGAAGGCCTTCGGGTTGTAAAGCACTTTCAGCGAGGAGGAAGGTGGTGAGCTTAATACGTTCATCAATTGACGTTACTCGCAGAAGAAGCACCGGCTAACTCCGTGCCAGCAGCCGCGGTAATACGGAGGGTGCAAGCGTTAATCGGAATTACTGGGCGTAAAGCGCACG
+
GGGGGGGGGGGGGGGGGGGGGGGGGGGGGGGGGGGGGGGGGGFGGGGCFFGFGFGGGEEEFGFFEGGGGGGGGGEFGGGG?CFGGF>EFFGGGGGGGGGGFGGGFGGGGDGGGEGFGFGGGGGGGGGGGGGFFGGGGGGGGGGGG9FEFGGGGGC@FEGGGG7CEGDFGGGGGGGG@EG:FGFGFGGGGGGGGGGCFF9CEGGGGGGGGGGGEGEGGGFGGG?=@E+<9F5CDDGGCGGGGGDD
@M03364:276:000000000-BLYN8:1:1101:15319:10384 1:N:0:1
ACTCCTACGGGAGGCAGCAGTAGGGAATCTTCCACAATGGACGCAAGTCTGATGGAGCAACGCCGCGTGAGTGAAGAAGGTTTTCGGATCGTAAAGCTCTGTTGTTGGTGAAGAAGGATAGAGGTAGTAACTGGCCTTTATTTGACGGTAATCAACCAGAAAGTCACGGCTAACTACGTGCCAGCAGCCGCGGTAATACGTAGGTGGCAAGCGTTGTCCGGATTTATTGGGCGTAAAGCGAGCG
+
GGGGGGGGGGGGGGGGGGGGGGGGGGGGGGGGGGGGGGGGGGGGGGGGGGGGGGGGGGGGGGGGGGGGGGGGGGGGGGGGFFGGGGGGDEFGGGGGGGGEGFFGGGGG:FGGGGGGGG@FGGGGGGGGGGGGGGGGGGFGGGGGFGGGGGEGGGGFGGGGEFCCCFGGEDGGFGFFGDFCFGGGFFGBFGGGGGGGGFFGGGGGGGGGFDFGCBEGGGGDECE5EC<CGFGGGGE5CFGDCDGD
@M03364:276:000000000-BLYN8:1:1101:16893:10392 1:N:0:1
ACTCCTACGGGAGGCAGCAGTGGGGAATATTGCACAATGGGCGCAAGCCTGATGCAGCCATGCCGCGTGTGTGAAGAAGGCCTTCGGGTTGTAAAGCACTTTCAGCGAGGAGGAAGGTGGTGAACTTAATACGTTCATCAATTGACGTTACTCGCAGAAGAAGCACCGGCTAACTCCGTGCCAGCAGCCGCGGTAATACGGAGGGTGCAAGCGTTAATCGGAATTACTGGGCGTAAAGCGCACG
+
GGGGGGGGGGGGGGGGGGGGGGGGGGGGGGGCGGGGGGFFGFGGGGGGGGGGGGGGGFGGGGGGGGGGGGGGGGGGGGGGGGGGGGGGGGGGGGGGGGGGFGGGG9FEGGGEEGFCFGGGGGGGGGGFGGGGGBFGFGFGGGGGGGGGGGGGGGGGGGGGGGGGGGGGGGGGGGEFFEGGDGFFGGGGFGGGCCDEGGGGGGEGGGGCFG+8CGGGGCGFEG*C@FF7975CDGG557><DDD5
@M03364:276:000000000-BLYN8:1:1101:26555:10397 1:N:0:1
ACTCCTACGGGAGGCAGCAGTAGGGAATCTTCCACAATGGACGAAAGTCTGATGGAGCAACGCCGCGTGAGTGAAGAAGGTTTTCGGATCGTAAAACTCTGTTGTTGGAGAAGAACGTATTTGATAGTAACTGATCAGGTAGTGACGGTATCCAACCAGAAAGCCACGGCTAACTACGTGCCAGCAGCCGCGGTAATACGTAGGTGGCAAGCGTTGTCCGGATTTATTGGGCGTAAAGCGAGTG
+
FGGGGGGDGE7F@FGECEFDGADFGGGGGFGFFEFGGGGGGG>FGGGGGEFGFDCFGGGGGGGGGGGBEC,EEGG9CFGGGGGGGGDDCFFGFGGFGGEGGG9A?FG88FFCFFF,CDFCGFE,FCFEEC<,,8BFFGCGEFCDFCFECCFF933>FEFFDG<E@CFFGGG3DFGGG7FGCFDEED>@FGG5EGCBFG9=FF5C;?BEGGGC=G=C5?+=C==*><9@?GCFC7CC<7*95C)*
@M03364:276:000000000-BLYN8:1:1101:8189:10398 1:N:0:1
ACTCCTACGGGAGGCAGCAGTAGGGAATCTTCGGCAATGGGGGCAACCCTGACCGAGCAACGCCGCGTGAGTGAAGAAGGTTTTCGGATCGTAAAACTCTGTTGTTAGAGAAGAACGTTAAGTAGAGTGGAAAGTTACTTAAGTGACGGTATCTAACCAGAAAGGGACGGCTAACTACGTGCCAGCAGCCGCGGTAATACGTAGGTCCCAAGCGTTGTCCGGATTTATTGGGCGTAAAGCGAGC
+
GGGGGGGGGGGGGGGGGGFGGGGGGGGGGGGGGGGGGGGGGGGGGGGGGGGGGGGGGGGGGGGGGGGGGGGGGGGGGGGGEGFGGGGGGGGGGFGGGGGGGGGGGGGGFFGFGGGGGGGFGGGGGGGGGGGGGGFGGGFGFGGGGGGGGGGFGGFAFGGGGGGGGGGGGEFGGGGGGGGGGGGGGGGGGGGGGGGGGFFFGFFGGGGG5@FGGGGEC5??EGG58ECFGCGGGG5C3<FGGDG5
@M03364:276:000000000-BLYN8:1:1101:22925:10403 1:N:0:1
ACTCCTACGGGAGGCAGCAGTGGGGAATATTGGGCAATGGGCGCAAGCCTGACCCAGCAACGCCGCGTGAAGGAAGAAGGTTTTCGGATCGTAAACTTCTATCCTTGGTGAAGATAATGACGGTAGCCAAGAAGGAAGCCCCGGCTAACTACGTGCCAGCAGCCGCGGTAATACGTAGGGGGCAAGCGTTGTCCGGATTTATTGGGCGTAAAGCGAGCGCAGGCGGTTTCTTAAGTCTGATGTG
+
GGGGGGGGGGGGGGGGGGGGGGGGGGGGGGGGGGGGGGGGGGGGGGGGGGGGGGGGGGGGGGGGGGGGGGGGGGGGGGGGGGGGGGGGGGGGGGGGGGGGGGGGGGFGGGGGGGGGGGGGGGGGGGGGGGGGGGGGGGGGGGFGGGDGGGGGGGGGGGGGGGGGGGGGGGGGGGGGGGGGGGGGGGGGGGGEGGGGGD5CGGGGGGGGGGGGGGGGGGGGGGGGGGGCGGGGGGGGGGGFGGGF
@M03364:276:000000000-BLYN8:1:1101:17433:10412 1:N:0:1
ACTCCTACGGGAGGCAGCAGTGGGGAATATTGCACAATGGGCGCAAGCCTGATGCAGCCATGCCGCGTGTATGAAGAAGGCCTTCGGGTTGTAAAGTACTTTCAGCGGGGAGGAAGGTGATAAAGCGAATACCTTTATCAATTGACGTTACCCGCAGAAGAAGCACCGGCTAACTCCGTGCCAGCAGCCGCGGTAATACGGAGGGTGCAAGCGTTAATCGGAATTACTGGGCGTAAAGCGCACG
+
GGGGGGGGGGGGGGGGGGGGGGGGGGGGGGGGGGGGGGGGGGGGGGGGGGGGGGGGGGGGGGGGGGGGGGGGGGGGGGGGGGGGGGGGGGGGGGGGGGGGGGGGGGGGGGGGGGFFGGGGGDGGGGGGGGGGGGGGGGGGGGGGGGGGGGGGGGGGGGGGGGGGGGGGGGGDGGGGGGGGGGGGGGGGGGGGGGGGGGGGEEGGGGGGGGGGGG=EGFGF=GGGGFGGGGGGGGGGGGGGGGGD
@M03364:276:000000000-BLYN8:1:1101:22086:10419 1:N:0:1
ACTCCTACGGGAGGCAGCAGTAGGGAATCTTCGGCAATGGACGAAAGTCTGACCGAGCAACGCCGCGTGAGTGAAGAAGGTTTTCGGATCGTAAAACTCTGTTGTTAGAGAAGAACAAGGACGTTAGTAACTGAACGTCCCCTGACGGTATCTAACCAGAAAGCCACGGCTAACTACGTGCCAGCAGCCGCGGTAATACGTAGGTGGCAAGCGTTGTCCGGATTTATTGGGCGTAAAGCGAGCG
+
GGGGGGGGGGGGGGGGGEGGGGFGGGGGFGGGGGEGG@CF@EF@FDGCFGFCEGDGGGGGGGGGGGGFC@CGGGGGGGGGFFGGGGGGEFGFCCFGGGGFGGGGGGGFAFFFFFFGCF,ECE:FBFGGFFGFFGG<DFFF7FBFGFCGGFGGGGG=D<,3DF,3>FFEGDGFEDGF:@:>FGFC*,6<E:8:8EEGGCGF9::E;:8E9EF8C3;=ECEEE88=E9:C+AC*9//ACF755DC7
@M03364:276:000000000-BLYN8:1:1101:27350:10464 1:N:0:1
ACTCCTACGGGAGGCAGCAGTGGGGAATATTGCACAATGGGCGCAAGCCTGATGCAGCCATGCCGCGTGTGTGAAGAAGGCCTTCGGGTTGTAAAGCACTTTCAGCGAGGAGGAAGGTGGTGAACTTAATACGTTCATCAATTGACGTTACTCGCAGAAGAAGCACCGGCTAACTCCGTGCCAGCAGCCGCGGTAATACGGAGGGTGCAAGCGTTATCCGGATTTATTGGGTTTAAAGGGTGCG
+
EFEFADFGGGEFGDFCF@-CFEG@+B,FFFECEFDCE,EEFG6@FGGGCFFCFFFG98EFGFFEF>F@F:6CFD9EAFDFFF@EF@CG=BF@D?FGFFFCGGGFGG@CFGECCBEGGG<DFF9F9E?9E<9F@,,BF9@,?@ADC>CCFFGEFGGGG@CC,>FFCFG<*><E,>;CA1DEBCE7B>FGF>EGD:CCCGGGG>EGGCEGDFC*;C=5>??EGD87<FFFFFEEDC6+:CCDG3C5
@M03364:276:000000000-BLYN8:1:1101:23990:10472 1:N:0:1
ACTCCTACGGGAGGCAGCAGTAGGGAATCTTCGGCAATGGGGGCAACCCTGACCGAGCAACGCCGCGTGAGTGAAGAAGGTTTTCGGATCGTAAAACTCTGTTGTTAGAGAAGAACGTTAAGTAGAGTGGAAAGTTACTTAAGTGACGGTATCTAACCAGAAAGGGACGGCTAACTACGTGCCAGCAGCCGCGGTAATACGTAGGTCCCAAGCGTTGTCCGGATTTATTGGGCGTAAAGCGAGC
+
GGGGGGGGGGGGGGGGGGGGGGGGGGGGGGGGGGGGGGGGGGGGGGGGGGGGGGGGGGGGGGGGGGGGGGGGGGGGGGGGGGGGGGGGGGGGGGGGGGGGGGGGGGGGGGGGGGGGGGGGGGGGGGGGGGGGGGGGGGGGGGGGGGGGGGGGGGGGGGGGGGGGGGGFGGDGGGGGGGGGGGGGGGGGGGEGGGGGGGGGGGGGCFGFFFFFGGGGGGGGGGECG?CFGGFGFGGGGGGGGGD)
@M03364:276:000000000-BLYN8:1:1101:9232:10503 1:N:0:1
ACTCCTACGGGAGGCAGCAGTGGGGAATATTGCACAATGGGCGCAAGCCTGATGCAGCCATGCCGCGTGTGTGAAGAAGGCCTTCGGGTTGTAAAGCACTTTCAGCGAGGAGGAAGGTGGTGAGCTTAATACGCTCATCAATTGACGTTACTCGCAGAAGAAGCACCGGCTAACTCCGTGCCAGCAGCCGCGGTAATACGGAGGGTGCAAGCGTTAATCGGAATTACTGGGCGTAAAGCGCACG
+
GGGGGGGGGGGGGGGGGGGGGGGGGGGGGGGGGGGGGGGGGGGGGGGGFGGGGGGGGGGGGGGGGGGGGGGGGGGGGGGGGFGGGGGGGEGGGGGGGGGGGGGGFGGGGGGGGGGGDGGGEGGGCFFGGGGGGGCGGGGGGGGGGGGGGGFGFGDDGGGGGGFGGGFGGGGGGGGGGECFGGGEGCFCCCGGGGGGGGGGGGGGGGGGGGGGEEEGGFGGEGGGGGGGGGGGGGGEGGGGGGGD
@M03364:276:000000000-BLYN8:1:1101:7752:10505 1:N:0:1
ACTCCTACGGGAGGCAGCAGTGGGGAATATTGCACAATGGGCGCAAGCCTGATGCAGCCATGCCGCGTGTATGAAGAAGGCCTTCGGGTTGTAAAGTACTTTCAGCGGGGAGGAAGGTGATAAAGCGAATACCTTTATCAATTGACGTTACCCGCAGAAGAAGCACCGGCTAACTCCGTGCCAGCAGCCGCGGTAATACGGAGGGTGCAAGCGTTAATCGGAATTACTGGGCGTAAAGCGCACG
+
FGGDGGFEGGGGCGGGDEFFFDGGGEDGCFGGGFGGFGGGFD@@7CFG7EFFFEFGDG@DGGGGGGGDGGGGGGGG?CFC6FF<EFC+FEGFAEFFGFGGGAFGFCEFEGFECGFFEGGDFEED<FFFE7FEFCFFEFGGCFGFFDGGGFGF,>E@B3FFGGABC,>::BF7>?FFGEGCF7BEEFGGFEGGGGGGGCGGGGGGGGGGGGG5EEGG=:<>7C=FGGFG?FF5<5=E<CFGD79)
@M03364:276:000000000-BLYN8:1:1101:8304:10516 1:N:0:1
ACTCCTACGGGAGGCAGCAGTGGGGAATATTGCACAATGGGCGCAAGCCTGATGCAGCCATGCCGCGTGTGTGAAGAAGGCCTTCGGGTTGTAAAGCACTTTCAGCGAGGAGGAAGGTGGTGAGCTTAATACGTTCATCAATTGACGTTACTCGCAGAAGAAGCACCGGCTAACTCCGTGCCAGCAGCCGCGGTAATACGGAGGGTGCAAGCGTTAATCGGAATTACTGGGCGTAAAGCGCACG
+
GGGGGGGGGGGGGGGGGGGGGGGGGDGGGGGGGGGGGGGGGGGGGGGGGGGGGGGGGGGGGGGGGGGGGGGGGGGGGGGGFGGGGGGGGGGGGGGGGGGGGGGGGGGGGGGGGGDGGGGGGGGGGFGGGGGGGG>FFFFGGGGFGFGGGGGGGGGGGGGGGCDFFGEFEFGEFGGG?@F@CE;EF@FGGGEEGCCCFGGFGDGGGGEGCGC=?EE5=FFFGGEGGGG?FGCDGCEGF7*><DC5
@M03364:276:000000000-BLYN8:1:1101:19446:10559 1:N:0:1
ACTCCTACGGGAGGCAGCAGTAGGGAATCTTCGGCAATGGACGAAAGTCTGACCGAGCAACGCCGCGTGAGTGAAGAAGGTTTTCGGATCGTAAAACTCTGTTGTTAGAGAAGAACAAGGATGAGAGTAACTGTTCATCCCTTGACGGTATCTAACCAGAAAGCCACGGCTAACTACGTGCCAGCAGCCGCGGTAATACGTAGGTGGCAAGCGTTGTCCGGATTTATTGGGCGTAAAGCGAGCG
+
GGGGGGGGGGGGGGGGGGGGGGGGGGGGGGGGGGGGGGGGGGGGGGGGGGGGGGCFGGGGGGGGGGGGGGGGGGGGGGGGGGGGGGGGGGGGGGGGGGGGGGGGGGGGGGGGGGGGGGGGFEFGGGGGGGGGGGGGGGGGGGGGGGGGEGGGGGGGGGGGGGGGGGGGGGGGGGGGGGGGGGGGGGGGGGGGGEGGGGGG:FGGGGFFFGGDGGGGGGFGGE5EGCCC9FGFGGGGGGGGGGDD
@M03364:276:000000000-BLYN8:1:1101:26650:10581 1:N:0:1
ACTCCTACGGGAGGCAGCAGTAGGGAATCTTCGGCAATGGACGAAAGTCTGACCGAGCAACGCCGCGTGAGTGAAGAAGGTTTTCGGATCGTAAAACTCTGTTGTTAGAGAAGAACAAGGATGAGAGTAACTGTTCATCCCTTGACGGTATCTAACCAGAAAGCCACGGCTAACTACGTGCCAGCAGCCGCGGTAATACGTAGGTGGCAAGCGTTGTCCGGATTTATGGGGCGTAAAGCGAGCG
+
GGGGGGGFEB+CF:CEGGGGGCFGGGGGGGGGGFGGGG<FF8+BEGGFFCGGGFFGGGGCG>FGGGGGGGG<FFGGGGGGFFGGGGGGEGGCGGGGGGGGGGGFFGFDFFGGF<FFGGGGGGGGGGGFCGGGFFCAGFFFFF<<@F:CGGFF9BCCFGGFGGCG:,FFEGGGFFGFFE:CFGGDFFGG7=EGGEG85C;*25*4BFGGGGGDCCGE5<+CCE*1<:7+0AE59DEC<>C3*CD)
@M03364:276:000000000-BLYN8:1:1101:16105:10708 1:N:0:1
ACTCCTACGGGAGGCAGCAGTAGGGAATCTTCGGCAATGGACGAAAGTCTGACCGAGCAACGCCGCGTGAGTGATGAAGGGTTTCGGCTCGTAAAACTCTGTTATTAGGGAAGAACATATGTGTAAGTAACTGTGCACATCTTGACGGTACCTAATCAGAAAGCCACGGCTAACTACGTGCCAGCAGCCGCGGTAATACGTAGGTGGCAAGCGTTATCCGGAATTATTGGGCGTAAAGCGCGCG
+
GGGGGGGGGGGGGGGGGGGGGGGGGGGGGGGGGGGGGGGGGGGGGGGGGGGGGGGGGGGGGGEGGGEFFGGGGGDGGGGGGFGGGGGCGCCGGFGGGGGGGGGGFFFGDFEGGGGGGGGEGGGGFGGGGGGGGGGGGGGGGGGGG8:@FGCFGGFFFGGGGGGGFGGG>FGGGGGGGGGGCFFCGGGGGB5ECEEGG9CF+?EEFG5FGGGFDCEEFGCCC8EGGCG?+<8CCGGGD**9CDGG
@M03364:276:000000000-BLYN8:1:1101:25541:10764 1:N:0:1
ACTCCTACGGGAGGCAGCAGTGGGGAATATTGCACAATGGGCGCAAGCCTGATGCAGCCATGCCGCGTGTGTGAAGAAGGCCTTCGGGTTGTAAAGCACTTTCAGCGAGGAGGAAGGTGGTGAACTTAATACGTTCATCAATTGACGTTACTCGCAGAAGAAGCACCGGCTAACTCCGTGCCAGCAGCCGCGGTAATACGGAGGGTGCAAGCGTTAATCGGAATTACTGGGCGTAAAGCGCACG
+
GGGGGGFGGDGEGEFCGEEG<AFFECEGGCF<FCFFE,CFGGGGGGGGGGGEFG,<F,CFFFFGE7FFFGGGGGFGFGGGGGGGCF7FCFC49@B<FCG=FF<FGDEF7:>FGDFGEGGGGGGGGCFFGDCFGGDF8FFF?CDFGGGGGGGFCCGGGGGGCFGGGFGGGDGDFGFFGD:FF>;7F@EFGGGGGGGGGGGFDC:*:=8*6CGGCCEECCFF55=FGGFFGG=5CDECFG*9DD)7
@M03364:276:000000000-BLYN8:1:1101:19271:10774 1:N:0:1
ACTCCTACGGGAGGCAGCAGTAGGGAATCTTCGGCAATGGGGGCAACCCTGACCGAGCAACGCCGCGTGAGTGAAGAAGGTTTTCGGATCGTAAAACTCTGTTGTTAGAGAAGAACGTTAAGTAGAGTGGAAAGTTACTTAAGTGACGGTATCTAACCAGAAAGGGACGGCTAACTACGTGCCAGCAGCCGCGGTAATACGTAGGTCCCAAGCGTTGTCCGGATTTATTGGGCGTAAAGCGAGC
+
GGGGGGGGGGGGGGGGGGGGGGGGGGGGGGGGGGGGGGGGGGGGGGGGGGGGGGGGGGGGGGGGGGGFGGGGGGGGGGGGGFGGGGGGGGGGGGGGGGGGGGGGFGGGGGGGGGGDGDDFFGEGGGGGGGGGGGGGGGGGGGGGGGGGGGGFGGGGGGDGGGGGGGGGGGGGGGGGGGGGGGFGGGGGGGGEGDGGGGGGGFGGGG?GGGGGGEGGGGGGGDGGGGGGFCGGGGGGGFGGCGG5
@M03364:276:000000000-BLYN8:1:1101:17466:10779 1:N:0:1
ACTCCTACGGGAGGCAGCAGTGGGGAATATTGCACAATGGGCGCAAGCCTGATGCAGCCATGCCGCGTGTGTGAAGAAGGCCTTCGGGTTGTAAAGCACTTTCAGCGAGGAGGAAGGTGGTGAGCTTAATACGTTCATCAATTGACGTTACTCGCAGAAGAAGCACCGGCTAACTCCGTGCCAGCAGCCGCGGTAATACGGAGGGTGCAAGCGTTAATCGGAATTACTGGGCGTAAAGCGCACG
+
GGGGGGGGGGGGGGGGGGGGGGGGGGGGGGGGGGGGGGGGGGGGGGGGGGGGGGGGGGGGGGGGGGGGGEGGGGGGGGGGGGGGGGGGGGGGGGGGGGGGGGGGGGGGGGGGGGGGGGGGGFFGGGGGGGGGGGGGGGFGGGGGGGGGFGDGGGGGGGGGGGGGGGGGGGGGGGGGGGGGGGGGGGGGGGGGGGGEGGGGEEGGGGGGGGGGGGGGGGGFGGEGGGGGGFGGDGGGFGGGDGGC
@M03364:276:000000000-BLYN8:1:1101:26849:10781 1:N:0:1
ACTCCTACGGGAGGCAGCAGTGGGGAATATTGCACAATGGGCGCAAGCCTGATGCAGCCATGCCGCGTGTATGAAGAAGGCCTTCGGGTTGTAAAGTACTTTCAGCGGGGAGGAAGGGAGTAAAGTTAATACCTTTGCTCATTGACGTTACCCGCAGAAGAAGCACCGGCTAACTCCGTGCCAGCAGCCGCGGTAATACGGAGGGTGCAAGCGTTAATCGGAATTACTGGGCGTAAATCGCACG
+
GGGGGGFG7FFGGGEEECFGFGGGGGGGGGGGFGGGGGCFCGEGGGGGFG?EGGGFFCFGGGFFGGGGGGGGGGADFFFGGGGGFCGGCF@FFEFFGGGGGFDGGGGGGG7FGG8EEG8@FG9EDG=ECFGGD<FGG,F=9FFFGC7<@CF,FECCGGGGGGGFGD7F@FGGGGF9B7FG>FGGFGFGGGGG>CGGGC+BCEEGCEGC80ACE;EEGG+:C8CGG9+++<FCC5CGG*7CC355
@M03364:276:000000000-BLYN8:1:1101:23084:10799 1:N:0:1
ACTCCTACGGGAGGCAGCAGTAGGGAATCTTCGGCAATGGGGGCAACCCTGACCGAGCAACGCCGCGTGAGTGAAGAAGGTTTTCGGATCGTAAAACTCTGTTGTTAGAGAAGAACGTTAAGTAGAGTGGAAAGTTACTTAAGTGACGGTATCTAACCAGAAAGGGACGGCTAACTACGTGCCAGCAGCCGCGGTAATACGTAGGTCCCAAGCGTTGTCCGGATTTATTGGGCGTAAAGCGAGC
+
GGGGGGGGGGGGGGGGGGGGGEGGGGGG@FGGGGGGGGGGGGGGGGGFGGGGGGGGGGGGGGGDGGGGG@FFFGGGGGGGGGGGGGGGGGGGGGGGGGGGGGGGGGGGGGGGGGGGGGGGFGEGGGGGGGGGGCGAGGGGGGGGGGGGGGGFAFGFGGGGGGCFGGGGGGGD@FGCFFGAFCCFGGGGGEGGGGGG*?EG>:9FEF<C*>FGGEEEEGFGEGGGCF+C99<=FDEEGGGFC<C)
@M03364:276:000000000-BLYN8:1:1101:7971:10802 1:N:0:1
ACTCCTACGGGAGGCAGCAGTAGGGAATCTTCGGCAATGGGGGCAACCCTGACCGAGCAACGCCGCGTGAGTGAAGAAGGTTTTCGGATCGTAAAACTCTGTTGTTAGAGAAGAACGTTAAGTAGAGTGGAAAGTTACTTAAGTGACGGTATCTAACCAGAAAGGGACGGCTAACTACGTGCCAGCAGCCGCGGTAATACGTAGGTCCCAAGCGTTGTCCGGATTTATTGGGCGTAAAGCGAGC
+
GGGGGGGGGGGGEGGGGGGGGGGGGGGGGGGGGGGGGGGGGGGGGGGGGGGGGGGEGGGGGGGGFGGGGGGGGGGDFCFGAFGGGGGGG7CFGGGGGGGGGGGGGGGGGGGGGGGGGGGGFFGGGCGFFGGGGGGGGGGGGGDGGGGGGGGGGGFFAGGGGGGFFEFGGGGGGGGFGGGGGGFCCFGGGGGGGGEEEGGFGGGGGGCF8CFFGGGCGEF7EGC=CCGF?<EG:DGEGFGGGDG)
@M03364:276:000000000-BLYN8:1:1101:12160:10902 1:N:0:1
ACTCCTACGGGAGGCAGCAGTGGGGAATATTGCACAATGGGCGCAAGCCTGATGCAGCCATGCCGCGTGTGTGAAGAAGGCCTTCGGGTTGTAAAGCACTTTCAGCGAGGAGGAAGGTGGTGAGCTTAATACGTTCATCAATTGACGTTACTCGCAGAAGAAGCACCGGCTAACTCCGTGCCAGCAGCCGCGGTAATACGGAGGGTGCAAGCGTTAATCGGAATTACTGGGCGTAAAGCGCACG
+
FFGFFGFGCECGG>FEGGFGGGGGGGGGFGFFGGGGGGDGC8@FGGGGFGGGGGGGGDFGFGGGGFEFCFFGGGCGFGFGGGGGFGDGFEGFGGGGGGDGGGGGGGEEFGDGGG8FGFFGGEAFGFFG9@?FFGGGFD9FFFGFCFGGFGGGGGGGGGGGGGGFFGGGGGCCFGF9F>D@FFFCGGGGG>EEEBEEGGFDGECEGGGGGGGGGEGG5CGG=ECFFGGGG6CFGG*:7*7CDGD5
@M03364:276:000000000-BLYN8:1:1101:27965:10908 1:N:0:1
ACTCCTACGGGAGGCAGCAGTGGGGAATATTGCACAATGGGCGCAAGCCTGATGCAGCCATGCCGCGTGTATGAAGAAGGCCTTCGGGTTGTAAAGTACTTTCAGCGAGGAGGAAGGCATTAAGGTTAATAACCTTAGTGATTGACGTTACCCGCAGAAGAAGCACCGGCTAACTCCGTGCCAGCAGCCGCGGTAATACGGAGGGTGCAAGCGTTAATCGGAATTACTGGGCGTAAAGCGCACG
+
ECEGGGGGEGGG7CFFD7FE-CDGGGGCFGF9FGGGGGGFCGGGGFDFGGGGGGGGFGFFGD<EEGGFECGGGGGACFEFFFGGGGG:FEGGGGGF,FG,?FCFFFGG@@FEF7FFGGGGG?FGCEDD9FFG9FGGGGGFGFFFD9CFFFECFFEEB<FGGGGGGFGGGGGCE,,@FG<FEGGGCFCFEGG:*4=EGFED*;=E:EDEFGGF=BEEFCFG=EEGGGGGC6=FGGEEG7DC5D35
@M03364:276:000000000-BLYN8:1:1101:7226:10915 1:N:0:1
GTGCCAGCCGCCGCGGTAATACGTAGGGTGCGAGCGTTATCCGGAATTATTGGGCGTAAAGAGCTCGTAGGCGGTTTGTCACGTCTGCTGTGAAAGCCCTGGGCTTAACCCTGGGTTTGCAGTGGGTACGGGCAGGCTGGAGTGCAGTAGGGGAGACTGGAATTCCTGGTGTAGCGGTGAAATGCGCAGATATCAGGAGGAACACCGATGGCGAAGGCAGGTCTCTGGGCTGTTACTGACGCTG
+
GGGGGGGGGGGGGGGGGGGGGGGGDCGGGGGGGGGGGGGGGGGGGGGGGGGGGGGGGGGGGGGGGGGGGGGGGGFGGGGGGGGGGGGGGGGGGGGGGFGGGGGGGGGGGFFGGGGGGGGGG9F8FGGGGGGGGGGGGGGGGGGGGGEFGGGGGGGGGGGGGGGGGGGGGGGGGGGDEEGGGGGGGGGGGGGGG?CGGFGCGGFDFEGGGGGGGGGGGGFEEFFGFGGGCFGGFGCFGGGGGGGD
@M03364:276:000000000-BLYN8:1:1101:21133:10918 1:N:0:1
ACTCCTACGGGAGGCAGCAGTGGGGAATATTGCACAATGGGCGCAAGCCTGATGCAGCCATGCCGCGTGTGTGAAGAAGGCCTTCGGGTTGTAAAGCACTTTCAGCGAGGAGGAAGGTGGTGAACTTAATACGTTCATCAATTGACGTTACTCGCAGAAGAAGCACCGGCTAACTCCGTGCCAGCAGCCGCGGTAATACGGAGGGTGCAAGCGTTAATCGGAATTACTGGGCGTAAAGCGCACG
+
GGGGGGGGGGGGGGGGGGGGGFGGGGGGGGGGGGGGGGGGGGGGGGGGGGGGGGGGGGGGGGGGGGGGGGGGGGGGGGGGGGGGGGGGGGGGGGGGGGGGGGGGGGGGGGEGGGGGGGGGGGGGGGGGGGGGGGGGGGGGGGGGGGGGGGGGGGG@CGGGGGGGGGGGGGGGGGGGGGGGGGGGGGGGGGGGGGGGGGGGGGGGGGGGGGGGGGGGGGGGGGGGGGGGGGFFGGGGGGGGDCD>
@M03364:276:000000000-BLYN8:1:1101:26900:10918 1:N:0:1
ACTCCTACGGGAGGCAGCAGTAGGGAATCTTCGGCAATGGGGGCAACCCTGACCGAGCAACGCCGCGTGAGTGAAGAAGGTTTTCGGATCGTAAAACTCTGTTGTTAGAGAAGAACGTTAAGTAGAGTGGAAAGTTACTTAAGTGACGGTATCTAACCAGAAAGGGACGGCTAACTACGTGCCAGCAGCCGCGGTAATACGTAGGTCCCAAGCGTTGTCCGGATTTATTGGGCGTAAAGCGAGC
+
GGGDFFGGGGGGGGGGGGGGGGGGGGGGGGGGGGGGGGGGGGGGGGGGGGCDGGGGGGGGGGGGGGFFGDGGGFGGGGGGGGGGGGGGGGGGGGGGGGGGGGGGGGGGGFFGGGGFEFFGFEGGGGGGGG9FFGGGGGCFGCFGGGGGGGGGFGGGGFGGGGG7F7<DGGGGFGGGGFGGGGGGGGGGGFEDGGGGGGGGGGCGGF+>BFGGFGGGGGFCECCEEFDGFGGGCGEGGGGDDD<7
@M03364:276:000000000-BLYN8:1:1101:10432:10921 1:N:0:1
ACTCCTACGGGAGGCAGCAGTGGGGAATTTTGGACAATGGGGGCAACCCTGATCCAGCAATGCCGCGTGTGTGAAGAAGGCCTTCGGGTTGTAAAGCACTTTTGTCCGGAAAGAAATCGCACTTACTAATATTAGGTGTGGATGACGGTACCGGAAGAATAAGGACCGGCTAACTACGTGCCAGCAGCCGCGGTAATACGTAGGGTCCAAGCGTTAATCGGAATTACTGGGCGTAAAGCGTGCG
+
GGGGGGGGGGGGGGGGGGGGGGGGGGEGGGGGGGGGGGGGDGGGGGGGGGGGGGFGGGGGGGGGGGGGGEGGGGGGGGGGGGGGGGGGGGGGGGGGGGGGGGGGGGGGGGGGGGGGGCGGGGGGGGGGGGGGGFGFFFFGGGFGGGGGCFGGGGGGGGGGGGFGGGGDGGGGGGGGGDGCFDFFGFDGGGGGGGGGGGGGGGCGGGGGGGGGGGGGGGGGGE=FGGGGGGFGGGGGGG=DGGGC
@M03364:276:000000000-BLYN8:1:1101:28606:10935 1:N:0:1
ACTCCTACGGGAGGCAGCAGTGGGGAATATTGCACAATGGGCGCAAGCCTGATGCAGCCATGCCGCGTGTGTGAAGAAGGCCTTCGGGTTGTAAAGCACTTTCAGCGAGGAGGAAGGTGGTGAACTTAATACGTTCATCAATTGACGTTACTCGCAGAAGAAGCACCGGCTAACTCCGTGCCAGCAGCCGCGGTAATACGGAGGGGGCAAGCGTTAATCGGAATTACTGGGCGTAAAGCGCACG
+
GGF9FGGGGGGGGGDCFDEEEFGGGGG@FGGGGGGGGGGGGGGGGGGFGGEFFFFFGGEGGGGGGGGGGGFGGGGGFDGFFF<FECEGFCFEFFFFEFGFGFGGGGGDFEEFGGGCGGEDFFGGFGGGGFGGFFGGDCFGGGGGGGGGFCGG,@FEFGGGFGGGGGGGGGEGDGGGG7>FEGGFGGGGGEGGEE*=?FG>83:CC58EG=FFGEECCCGDGDEFCFFCEC5>CDEGFGGGGGGD
@M03364:276:000000000-BLYN8:1:1101:21980:10967 1:N:0:1
ACTCCTACGGGAGGCAGCAGTAGGGAATCTTCCACAATGGACGCAAGTCTGATGGAGCAACGCCGCGTGAGTGAAGAAGGTTTTCGGATCGTAAAGCTCTGTTGTTGGTGAAGAAGGATAGAGGTAGTAACTGGCCTTTATTTGACGGTAATCAACCAGAAAGTCACGGCTAACTACGTGCCAGCAGCCGCGGTAATACGTAGGTGGCAAGCGTTGTCCGGATTTATTGGGCGTAAAGCGAGCG
+
GGGGGGGGGGGGGGGGGGFGGGGGGGGGGGGGGGFGGGG?FGGGGGGGGGGFGGGGGGFGGGGGGGGGGCFFFGGGGGGGFGGGGGGGGGGGGGGGGGGGGGCGGGGGGGGGGCFG?=AEFGFGFGFFFFFFGFGDDBFGGFGFCFGDGGDGGGGFGGGGGGGGC@FGGGDGFGGGC@F,F:DBECFGGDGG>:E@F;FGF9:EFGGGFG5FCEEDGCGGGGCE9CFDC?F*79EC7FGGGG5D
@M03364:276:000000000-BLYN8:1:1101:7621:10971 1:N:0:1
ACTCCTACGGGAGGCAGCAGTAGGGAATCTTCCGCAATGGGCGAAAGCCTGACGGAGCAACGCCGCGTGAGTGATGAAGGGTTTCGGCTCGTAAAACTCTGTTATTAGGGAAGAACATATGTGTAAGTAACTGTGCACATCTTGACGGTACCTAATCAGAAAGCCACGGCTAACTACGTGCCAGCAGCCGCGGTAATACGTAGGTGGCAAGCGTTATCCGGAATTATTGGGCGTAAAGCGCGCG
+
GGGGGGGGGGGGGGGGGGGGGGGGGGGGGGGGGGGGGGGGGGGGGGGGGGGGGGGGGGGGGGGGGGGGGGGGFGGGGGGGGGGGGGGGGGGGGGGGGGGGGGGFGGGGGGGGGGGGGGGGGGGGGGGGGDGGGGGGGGGGGGGGGGGGGGGGGGGGGGGGGGGGGGGGFGGGFGGGGGGF7:FGGGGGGGGGGEGGGGGGFGGGGGGGFGGGGGGGGGFGGGG5?FFG?CCGGGGEGGFGGGG<
@M03364:276:000000000-BLYN8:1:1101:3307:10983 1:N:0:1
ACTCCTACGGGAGGCAGCAGTAGGGAATCTTCGGCAATGGGGGCAACCCTGACCGAGCAACGCCGCGTGAGTGAAGAAGGTTTTCGGATCGTAAAACTCTGTTGTTAGAGAAGAACGTTAAGTAGAGTGGAAAGTTACTTAAGTGACGGTATCTAACCAGAAAGGGACGGCTAACTACGTGCCAGCAGCCGCGGTAATACGTAGGTCCCAAGCGTTGTCCGGATGGATTGGTCGTAAAGCGAGC
+
GGGGGGFFGGGGGGGGGGGGGGFGGGGGGGGFFEECGGGGGGGGGGGGGGGGGGGDGGGGGGGGGGGGGEGEFFGGGGGGGGGGFGGGGGGGGFGF9AEFGGGGGFAFAFGGGGEGDGGGGGFFGCGGGGGFCFDGGCG<@FFFGAFFGGGG9FCBGFFFGGFGGCE:*<@CED8DGDGFGGGGGGGGDEG5CEEDEGF?F?BFGGFCFGF=FGEECE?CGGEG**:C+CE30CGGGFF7CCD5
@M03364:276:000000000-BLYN8:1:1101:22576:11006 1:N:0:1
ACTCCTACGGGAGGCAGCAGTGGGGAATATTGCACAATGGGCGCAAGCCTGATGCAGCCATGCCGCGTGTGTGAAGAAGGCCTTCGGGTTGTAAAGCACTTTCAGCGAGGAGGAAGGTGGTGAACTTAATACGTTCATCAATTGACGTTACTCGCAGAAGAAGCACCGGCTAACTCCGTGCCAGCAGCCGCGGTAATACGGAGGGTGCAAGCGTTAATCGGAATTACTGGGCGTAAAGCGCACG
+
GGGGGGGGGGGGGGDGGGGGGGGGGGGGGGGGGGGGGGGGGGGGGGGGGGGGGGGGGGGGGGGGGGGGGGGGGGGGGGGGGGGGGGGGFEGGGGGGEGGGGGGGGGGGGGGGG7FGGF?FGFGGGGGGGGGGGGGGGGGGGGGGGGGGGGGGGGGGGGFGGGGGGGGGGGGGGGGGFECFGGGGGGGGGGGGGGGGGFGGGEGGGGGGGGGCGEGGFGGGGGDGGFGGGGGGGGGGGGGGGGGD
@M03364:276:000000000-BLYN8:1:1101:10689:11006 1:N:0:1
ACTCCTACGGGAGGCAGCAGTAGGGAATCTTCCACAATGGACGAAAGTCTGATGGAGCAACGCCGCGTGAGTGAAGAAGGTTTTCGGATCGTAAAACTCTGTTGTTGGAGAAGAATGTATCTGATAGTAACTGATCAGGTAGTGACGGTATCCAACCAGAAAGCCACGGCTAACTACGTGCCAGCAGCCGCGGTAATACGTAGGTGGCAAGCGTTGTCCGGATTTATTGGGCGTAAAGCGAGCG
+
GGGGGGGGGGGGGGGGGGGGGGGGGGGGGGGGGGGGGGGGGGGGGGGGGGGGGGGGGGGGGGGGGGGGGGGGGGGGGGGGGGGGGGGGGGGGGGGGGGFGGGGGGGFGFGGGGGGGGGGGGGGGGGGGGGGGGGFGGGGGGFGGGGGGGGGGGGGGCGGGGGGGDFGGGGGDGGGGGGGGGGGGGGGGGGGGGGGGGFGGFFGGGGGGGGGGGGGGGGGGGEEGFGF7EGGGGGGGGGGGGGGD
@M03364:276:000000000-BLYN8:1:1101:7857:11034 1:N:0:1
ACTCCTACGGGAGGCAGCAGTAGGGAATCTTCGGCAATGGACGAAAGTCTGACCGAGCAACGCCGCGTGAGTGAAGAAGGTTTTCGGATCGTAAAACTCTGTTGTTAGAGAAGAACAAGGATGAGAGTACCTGTTCATCCCTTGACGGTATCTAACCAGAAAGCCACGGCTAACTACGTGCCAGCAGCCGCGGTAATACGTAGGTGGCAAGCGTTGTCCGGATTTATTGGGCGTAAAGCGAG
+
FEE9FG@FFCEC@@F-@F@CEGGFCGCCFCEFG,667CE,FGE@:B+<CCF9FG@@B:FGA@:@FFC6@F@F<,,5E,CFC5,:@F:8C>F=EF<B<FGF<BFGEFEBGG9=FDCGDE@EE9<FCGGFC9B?DFG,CCC?FFED<<77CCD<FFFGFCGFB:FC<DGE7*FFD7DBF*5>>ECDCCB8FCGG5BE*;9FEE:*=F98:8+*A=CGDC01::E=:@+++<+2:595ECDC7*/
@M03364:276:000000000-BLYN8:1:1101:19249:11041 1:N:0:1
ACTCCTACGGGAGGCAGCAGTAGGGAATCTTCCACAATGGACGAAAGTCTGATGGAGCAACGCCGCGTGAGTGAAGAAGGTTTTCGGATCGTAAAACTCTGTTGTTAGAGAAGAACAAGGATGAGAGTAACTGTTCATCCCTTGACGGTATCTAACCAGAAAGCCACGGCTAACTACGTGCCAGCAGCCGCGGTAATACGTAGGTGGCAAGCGTTGTCCGGATTTATTGGGCGTAAAGCGAGCG
+
GGGGGGGGGGGGGGGGGGGGGGGGGGGGGGGGGGGGGGGGGGGGGGGGGGGGGGGGGGGGGGGGGGGFGGGGGGGGGGGGGGGGGGGGGGGGGGGGGGGGGGGGGGGGGGGGGGGGGGGGGGGGGGGGGGGGGGGGGGGGGGGFGGGGGGGGGGGGGGGGGGGGGGGGGGGGGGGGGGGGGGGGGGGGGGGGGGGGGGGGGGGGGGGGGGGGGGGGGGGGGEDGGGGGGFFGGGGGGGGGGGGD
@M03364:276:000000000-BLYN8:1:1101:24341:11049 1:N:0:1
ACTCCTACGGGAGGCAGCAGTAGGGAATCTTCGGCAATGGACGAAAGTCTGACCGAGCAACGCCGCGTGAGTGAAGAAGGTTTTCGGATCGTAAAACTCTGTTGTTAGAGAAGAACAAGGATGAGAGTAACTGTTCATCCCTTGACGGTATCTAACCAGAAAGCCACGGCTAACTACGTGCCAGCAGCCGCGGTAATACGTAGGTGGCAAGCGTTGTCCGGATTTATTGGGCGTAAAGCGAGCG
+
GGGGGGGGGGGGGGGGGGGGGGGGGGGGGGGGGGGGGGGGGGGGGGGGGGGGFGGGGGGGGGGGGGGGGGGGGGGGGGGGGGGGGGGGGGGGGGGGGGGGGGGFGGGGGGGGGGGGGGGGGGGGGGGGGGGGGGGGGGGGGGFGGGGEGGGGGGGGGGGGGGGGGGGGGGGGGGGGGGGCFFFGGGGGCGGGGGGGGGGGCFGGGGGFGGGCGGGDCGGGGDG=FGCFGGGGGGGCFGGDD737
@M03364:276:000000000-BLYN8:1:1101:10679:11051 1:N:0:1
ACTCCTACGGGAGGCAGCAGTAGGGAATCTTCGGCAATGGACGAAAGTCTGACCGAGCAACGCCGCGTGAGTGAAGAAGGTTTTCGGATCGTAAAACTCTGTTGTTAGAGAAGAACAAGGATGAGAGTAACTGTTCATCCCTTGACGGTATCTAACCAGAAAGCCACGGCTAACTACGTGCCAGCAGCCGCGGTAATACGTAGGTGGCAAGCGTTGTCCGGATTTATTGGGCGTAAAGCGAGCG
+
GGFFGGGGGGGEEGGDFGGGGEGGGGGFFGCCGDFGGGGGGGGDGFGFGGGFGGGDGEGGGGCFFEGCC=FCE,CFFGGGGGGGGGGGECCFGGGGGEDCFGGFFEFCFFGFFGGGGGGG,=FGGGGGGFGGFFGFGGFFGFGGGGGGE<DF9DFACGGGGGGGGGGGGDGGGEFAFEFGFDEGGCFFFGGGGGECGGGGGGGGBFFG>EC*AB8*2?@EEEE5<+C?FGFFCC5CCGGGGG)9
@M03364:276:000000000-BLYN8:1:1101:29013:11064 1:N:0:1
ACTCCTACGGGAGGCAGCAGTGGGGAATATTGCACAATGGGCGCAAGCCTGATGCAGCCATGCCGCGTGTGTGAAGAAGGCCTTCGGGTTGTAAAGCACTTTCAGCGAGGAGGAAGGTGGTGAACTTAATACGTTCATCAATTGACGTTACTCGCAGAAGAAGCACCGGCTAACTCCGTGCCAGCAGCCGCGGTAATACGGAGGGTGCAAGCGTTAATCGGAATTACTGGGCGTAAAGCGCACG
+
GGGGFGGGGGGGGGGGGGGGGGGGGGGGGGGGGGCGFFGGGC+FGGGFFFGGGGGGGGGGGGGGGGG@FEFCFGGCFGGGGGGGGGGG8FGEGGGGFFGGFGGFGGGGGGFGDEEGGFGGGGGEF9F<F@DGGGGGGGGGGGFGGGGGGGGGGGGGGGGGGGGFGGGGGGGGGDFGFGFFGGFFGGGGGGD>EEGGGGCGGGGGDECCEC@FGG=C:CGG=5CF?CEGGFFFGGGGGGGGGDD5
@M03364:276:000000000-BLYN8:1:1101:5789:11095 1:N:0:1
ACTCCTACGGGAGGCAGCAGTGGGGAATATTGCACAATGGGCGCAAGCCTGATGCAGCCATGCCGCGTGTGTGAAGAAGGCCTTCGGGTTGTAAAGCACTTTCAGCGAGGAGGAAGGTGGTGAGCTTAATACGCTCATCAATTGACGTTACTCGCAGAAGAAGCACCGGCTAACTCCGTGCCAGCAGCCGCGGTAATACGGAGGGTGCAAGCGTTAATCGGAATTACTGGGCGTAAAGCGCACG
+
GGGGGGGGGGGGGGGGGGGGGGGGGGGGGGGGGGGGGGGGGGGGGGGGGGGGGGGGGGGGGGGGGGGGGGGGGGGGGGGGGGGGGGGG<FFGGGGGGFGGGGGGGGGDCFFFGGCGDGGGGFGGGGGGGGGGFGDGGFFFGGGGGGGGGGGGGGG7CGGGGGGGGGGGGGGGGGGGGGGGGGGGGGGGGGGGGGDEGGGGGEGGEGGGGGGGGGGDGGGGGGGGGGGGGGGGGGGGGGGGDDD3
@M03364:276:000000000-BLYN8:1:1101:6198:11098 1:N:0:1
ACTCCTACGGGAGGCAGCAGTAGGGAATCTTCCACAATGGACGAAAGTCTGATGGAGCAACGCCGCGTGAGTGAAGAAGGTTTTCGGATCGTAAAACTCTGTTGTTGGAGAAGAACGTATTTGATAGTAACTGATCAGGTAGTGACGGTATCCAACCAGAAAGCCACGGCTAACTATGTGCCAGCAGCCGCGGTAATACATAGGTGGCAAGCGTTATCCGGATTTATTGGGCGTACAGGGTGCG
+
GGGGGGGGGGGGGGGGFGGGFGGGGGGGGGGGGGGGGGGGGGGGGGGGGGGGGGGGGGGGGGGGGEGGGGGGGGGGGGGGGFGGGGGGGGGGGGGGGGGGGGGGGGGGGGGGGGGGGGGGGGGGGGGGGGGGGGGFGGGGGGFFGGGGGGGGGGGGGGGGGGGGGGGGGDGGGGGGGFGGGFCCFGGGGGGGGGGGFCGGGFGDFGGGGGGGGGGEGGGGGGGGGGGGFGGGGGCCDCGGDDGD
@M03364:276:000000000-BLYN8:1:1101:21941:11107 1:N:0:1
ACTCCTACGGGAGGCAGCAGTGGGGAATATTGCACAATGGGCGCAAGCCTGATGCAGCCATGCCGCGTGTGTGAAGAAGGCCTTCGGGTTGTAAAGCACTTTCAGCGAGGAGGAAGGTGGTGAGCTTAATACGTTCATCAATTGACGTTACTCGCAGAAGAAGCACCGGCTAACTCCGTGCCAGCAGCCGCGGTAATACGGAGGGTGCAAGCGTTAATCGGAATTACTGGGCGTAAAGCGCACG
+
<FGGGGFGGGGGGGGGGGGGGGGGGGGG<FDDGGGGGGGGGGGGGFG@FGGGGG9FGGEAGFGGGGGGG@FGGGGGCEGGDFGCFGGEFCFEGG9CFFGGCFG?F9==FGFEDBEAFB8<+:8E<9,5FFG9EFFG8FCGCCFFGGE+@FEGC7F:FC>A@FGGGCFE:EGCFFC,DCFGGGGGGGGF@EEGGGGGCFGF5;EGC*BEGGG=EEGEC9EGGG?CCF:CFGG=DGCDGGGGCC5C
@M03364:276:000000000-BLYN8:1:1101:10241:11161 1:N:0:1
ACTCCTACGGGAGGCAGCAGTGGGGAATATTGCACAATGGGCGCAAGCCTGATGCAGCCATGCCGCGTGTGTGAAGAAGGCCTTCGGGTTGTAAAGCACTTTCAGCGAGGAGGAAGGTGGTGAGCTTAATACGCTCATCAATTGACGTTACTCGCAGAAGAAGCACCGGCTAACTCCGTGCCAGCAGCCGCGGTAATACGGAGGGTGCAAGCGTTAATCGGAATTACTGGGCGTAAAGCGCACG
+
GGGGFGGGGGGGGGGGGGGGGGGGGFGGGGGGGGGGGGGGGGGGGGGGGGGGGGGGGGGGGGGGGGGGGCFGGGGGGGGGGGGGGGGGGGGGGGGGF<FGGGGFFFECFG7CFDFGGGGGGGGGGGFCFFFCF7CFF,BFGG9=FFEGGGGG97CF@FGGGGG7FGGG@FFEFGFGGCGGGGGGGCEEGE>ECGGCEFGFDECEEGGC6F@CE8CEFGGGGGEGG7<CCFGG39:C*7:C53CC
@M03364:276:000000000-BLYN8:1:1101:10641:11189 1:N:0:1
ACTCCTACGGGAGGCAGCAGTAGGGAATCTTCGGCAATGGGGGCAACCCTGACCGAGCAACGCCGCGTGAGTGAAGAAGGTTTTCGGATCGTAAAACTCTGTTGTTAGAGAAGAACGTTAAGTAGAGTGGAAAGTTACTTAAGTGACGGTATCTAACCAGAAAGCCACGGCTAACTACGTGCCAGCAGCCGCGGTAATACGTAGGTGGCAAGCGTTGTCCGGATTTATTGGGCGTAAAGCGAGG
+
FGGGGGGGGGGGGGGGGGGGGGGGGGGGGGGGGGGGGGGGGEGGGGGFGGGGFFGGGGGGGGGGGGGGGFEGGGGGGGGGGFGGGGGEGGGGFFGEGGGGGGGGGGFGFGGFGGGGEFGGGGG9FFBDFD9D<DFFF9FCFFGGGGGFCFGGFGCCFFFGFG:DDFGCEFGGGECDEDGGGGGGGGGGGGGGEEG7CGGGGDFGGGFGF6CC8EEGGG?CEG*:8CGGGFGGGDGEGCFFDDD)
@M03364:276:000000000-BLYN8:1:1101:25526:11192 1:N:0:1
ACTCCTACGGGAGGCAGCAGTGGGGAATATTGCACAATGGGCGCAAGCCTGATGCAGCCATGCCGCGTGTGTGAAGAAGGCCTTCGGGTTGTAAAGCACTTTCAGCGAGGAGGAAGGTGGTGAACTTAATACGTTCATCAATTGACGTTACTCGCAGAAGAAGCACCGGCTAACTCCGTGCCAGCAGCCGCGGTAACACGGAGGGTGCAAGCGTTAATCGGAATTACTGGGCGTAAAGCGCACG
+
GGGGGGGGGDGGGGGGGGGGGGGGGGGGFDGFGGGGGGGGGGGGGGGGCAGGFGGGGGFFFGG@FGG=FGGGGGGFFFGGGFC<CF:F,BCFFGGGGGGFGEEFGGGGGGGGGGFFGGGF7B9FFEDFFFGGGGGGDGGGFG,@FGFBDF@9FFEGGGGFGFGCCFGEGDEGGGDGGGFFG@EGGGGFGGGDEEGG++?CC:EED8;EGFCG5;EGGGDEGGG=CFCEFFGGGGGGGGGGCDDD
@M03364:276:000000000-BLYN8:1:1101:21847:11194 1:N:0:1
ACTCCTACGGGAGGCAGCAGTAGGGAATCTTCCGCAATGGGCGAAAGCCTGACGGAGCAACGCCGCGTGAGTGATGAAGGGTTTCGGCTCGTAAAACTCTGTTATTAGGGAAGAACAAATGTGTAAGTAACTGTGCACATCTTGACGGTACCTAATCAGAAAGCCACGGCTAACTACGTGCCAGCAGCCGCGGTAATACGTAGGTGGCAAGCGTTATCCGGAATTATTGGGCGTAAAGCGCGCG
+
GGGGGFGGGGGGGGGEGGFGGGFGGFG<CEGFCFDFECFGGGGEFGGGGGGFFGGFEEGFFG7FCCFFG7BCFFGGGGGGGGGGGGGEFEFFGGDFEFGFGGGFGF<EFFDFCGFGGGGGGFGGGGFFGGGC<CE<DFC3FAGGGGGDGGGGGGGGGAGFGGGGGGFFFCFGGGEF7EFFF*DFGGFEGG5EGCEGCFFGFGFGBFGFGFG=E8CCCFFECC8:FGGGFGFG<GGEFGGDDDGG
@M03364:276:000000000-BLYN8:1:1101:22959:11233 1:N:0:1
ACTCCTACGGGAGGCAGCAGTGGGGAATATTGCACAATGGGCGCAAGCCTGATGCAGCCATGCCGCGTGTATGAAGAAGGCCTTCGGGTTGTAAAGTACTTTCAGCGGGGAGGAAGGTGATAAAGCGAATACCTTTATCAATTGACGTTACCCGCAGAAGAAGCACCGGCTAACTCCGTGCCAGCAGCCGCGGTAATACGGAGGGTGCAAGCGTTAATCGGAATTACTGGGCGTAAAGCGCACC
+
GGGGGGGGGGGGGGGGGGGGGGGGGGGGGGGGGGGGGGGGGGGDEGDGGGGGGGGGGGEFCFGGGGGGGEEDGGGGGGGG8CF?FFGDGGGGGGGFGFGGBFGGGGGGGGGGGGGGGGGGGCCDBFGCECGEFADDFFGGFFFFAFGEGD:FA>FC7FCFGCCCFFFG7:FEGF;,<=FCFDE,CFFGBGGGEGD8;CFE88CEGGGG6C?CC8CEFGGGGGGG6@FG?GGGGDCEGGGGCD<)
@M03364:276:000000000-BLYN8:1:1101:15072:11241 1:N:0:1
ACTCCTACGGGAGGCAGCAGTGGGGAATATTGGACAATGGGCGCAAGCCTGATCCAGCCATACCGCGTGGGTGAAGAAGGCCTTCGGGTTGTAAAGCCCTTTTGTTGGGAAAGAAATCCAGCTGGCTAATACCCGGTTGGGATGACGGTACCCAAAGAATAAGCACCGGCTAACTTCGTGCCAGCAGCCGCGGTAATACGAAGGGTGCAAGCGTTACTCGGAATTACTGGGCGTAAAGCGTGCG
+
GGGGGGGGGGGGGGGGGGGGGGGGGGGGGGGGGGGGGGGGGGGGGGGGGGGGGGGGGGGGGGGGGGGGGGGGGGGGGGGGGGGGGGGGGGGGGGGGGGGGGGFGGGGGGGGGFGGGGGGGGGGGGGGGGGGGGGGGGCFGGFGGGGEDGGGGGGGGCFGGGGGGGGGGGGGGGGFGGGGGGGGFFGGGFEGGGGDGFGGGGGGGEGGGGGGGDGGGGGGEEGEGGGGGGGGGGGGGGGG3DGGD
@M03364:276:000000000-BLYN8:1:1101:10110:11265 1:N:0:1
ACTCCTACGGGAGGCAGCAGTAGGGAATCTTCCACAATGGACGAAAGTCTGATGGAGCAACGCCGCGTGAGTGAAGAAGGTTTTCGGATCGTAAAACTCTGTTGTTGGAGAAGAACGTATTTGATAGTAACTGATCAGGTAGTGACGGTATCTAACCAGAAAGCAACGGCTAACTACGTGCCAGCAGCCGCGGTAATACGTAGGTGGCAAGCGTTGTCTGGATTTATTGGGCGTAAAGCGAGCG
+
GFGCEFGGGGGGGGEEFGFGGGFCGGGGFEFFGGGFGGGGCFGGD@FFE,CC<CFDE8CFGGGGGGGC@GCF9EF9EEFEGGGGFGDFFFFGFF?EF<FEFG,,BAF8<FCBAFGECFFGFGGFFFEFGGFCFC?,@<<FGFGFEBCGGGFG,@ECFFEEGG8C,,>7F<FFGCFFFGGGFGAFGG8,>CC*BBECEE;C<9C7BC5>*>CFE3=?=C+=?;7:+1=FGG*C):ECCFGCD5))
@M03364:276:000000000-BLYN8:1:1101:2144:11271 1:N:0:1
ACTCCTACGGGAGGCAGCAGTAGGGAATCTTCGGCAATGGACGAAAGTCTGACCGAGCAACGCCGCGTGAGTGAAGAAGGTTTTCGGATCGTAAAACTCTGTTGTTAGAGAAGAACAAGGATGAGAGTAACTGTTCATCCCTTGACGGTATCTAACCAGAAAGCCACGGCTAACTACGTGCCAGCAGCCGCGGTAATACGTAGGTGGCAAGCGTTGTCCGGATTTATTGGGCGTAAAGCGAGCG
+
GEGGGGGGGGGGGGGGGGFGGGGGGGGGGGGGGGGGGGG8EGEEGGGGGFFFGGGGGGGGGGGGGGGFGDDCFFFGG?FFFFGGFEGGF7C=EFGGFGG,CEFFGGGGGGGGGGGGGGGGGGGGFFFFFGGGGGGGGGDGGFFGGFCGFGDGFFFCGGGGGGGGFFGDGEGGF:EFFGGFFFGGGEFGFEEGGGGGGCFG>:E7EGGFFG5/?EGGCC+>C8AEFFGFCDFGGDGGG:CDGGDC
@M03364:276:000000000-BLYN8:1:1101:7811:11293 1:N:0:1
ACTCCTACGGGAGGCAGCAGTGGGGAATATTGCACAATGGGCGCAAGCCTGATGCAGCCATGCCGCGTGTGTGAAGAAGGCCTTCGGGTTGTAAAGCACTTTCAGCGAGGAGGAAGGTGGTGAGCTTAATACGTTCATCAATTGACGTTACTCGCAGAAGAAGCACCGGCTAACTCCGTGCCAGCAGCCGCGGTAATACGGAGGGTGCAAGCGTTAATCGGAATTACTGGGCGTAAAGCGCACG
+
GGGGGGGGGGGGGGGGGGGGGGGGGGGGGGGGGGGGGGGGGGGGGGGGGGGGGGGGGGGGGGGGGGGGGGGGGGGGGGGGGGGGGGGGGGGGGGGGGGGGGGGGGGGGGGGGGGGGGFFGGGGGGGGGGGGGGGGGGGGGGGGGGGGGGGGGGGGGGGFGGGGGGGGGGGGGGGGGGGGGDGGGGGGGGGGGGGGGGGGGGGGGGGGGGGGGGGGGGGGGGGGFGGGGFFGGGGGGGGFGGGG<
@M03364:276:000000000-BLYN8:1:1101:18745:11303 1:N:0:1
ACTCCTACGGGAGGCAGCAGTGGGGAATATTGCGCAATGGGGGGAACCCTGACGCAGCCATGCCGCGTGAATGAAGAAGGCCTTCGGGTTGTAAAGTTCTTTCGGTATTGAGGAAGGTTGGTATGTGAATAGCATGCCAAATTGACGTTAGATACAGAAGAAGCACCGGCTAACTCCGTGCCAGCAGCCGCGGTAATACGGAGGGTGCGAGCGTTAATCGGAATGACTGGGCGTAAAGGGCACG
+
GGGGGGGGGGGGGGGGGGGGGGGGGGGGGGGGGGGGGGGGGGGGGGGGGGGGGGGGGGGGGGGGGGGGGFGGGGGGGGGGGGGGGGGGGGGGGGGFGGGGGGDGGGGGGGGGGGFGGFGGGGGGGG9<FGGGGGGGGFGGGGGGGGDGGGGGGGGFFGGD?FGGGGGGGGGGGGGGGGGGGGGGFGGGGEDGEGGGGGGFCCGGEGGGGGGGGGGCGGGGGGGG+<CGGGGGGCE*>GCDDFD7
@M03364:276:000000000-BLYN8:1:1101:14511:11312 1:N:0:1
ACTCCTACGGGAGGCAGCAGTAGGGAATCTTCGGCAATGGACGAAAGTCTGACCGAGCAACGCCGCGTGAGTGAAGAAGGTTTTCGGATCGTAAAACTCTGTTGGTAGAGAAGAACGTTGGTGAGAGTGGAAAGCTCATCAAGTGACGGTAACTACCCAGAAAGGGACGGCTAACTACGTGCCAGCAGCCGCGGTAATACGTAGGTCCCGAGCGTTGTCCGGATTTATTGGGCGTAAAGCGAGC
+
GGGGGGGGGGGGGGGGGGGGGGGGGGGGGGGGGGGGGGGGGGGGGGGEGGGGGGGGGGGGFGGGGGGGGGGGGGGGGGGGGGGGGGGGGGGGGGGGGGGGGGGGGGGGGGGFFFFFEGGGFGGGGFGGFGGFGGGGGFGGGGGGGGGGGGGGGGGGGGGGFFGGGGGGFGGGGFDFGGGGGGGGGGGGGGGGGG:CEDEGG?CFEFGEE5C=EGGDEGFFEGC:EFFFD?E*4CCED3>GDGG)
@M03364:276:000000000-BLYN8:1:1101:25613:11350 1:N:0:1
ACTCCTACGGGAGGCAGCAGTAGGGAATCTTCGGCAATGGGGGCAACCCTGACCGAGCAACGCCGCGTGAGTGAAGAAGGTTTTCGGATCGTAAAACTCTGTTGTTAGAGAAGAACGTTAAGTAGAGTGGAAAGTTACTTAAGTGACGGTATCTAACCAGAAAGGGACGGCTAACTACGTGCCAGCAGCCGCGGTAATACGTAGGTTCCAAGCGTTGTCCGGATTTATTGGGCGTAAAGCC
+
EGGFDEEFD>:E>BEEFGFFGGGGGGGGGGFGCFGGG89FECECFF7FG<EEGC:FF@CEC@C:6@:@=??FD9FFGFEEG,,DD++B+>F:4<B?E5:AFGF9B<FC9CF<FCFGEDD@+C?C,B???+E,,>DFF,@=@<>F,F3>+@EG<FG<FGG7,6,:::FF@FE@C<8,7?>=C*;BCFG7,,*1:CC88F9;FCC87;3;EF7+312/*::?55*:E+A++3<**)2*997**
@M03364:276:000000000-BLYN8:1:1101:19153:11356 1:N:0:1
ACTCCTACGGGAGGCAGCAGTGGGGAATCTTGCGCAATGGGCGAAAGCCTGACGCAGCCATGCCGCGTGGATGATGAAGGTCTTAGGATTGTAAAATCCTTTCACCGGTGAAGATAATGACTGTAGCCGGAGAAGAAGCCCCGGCTAACTTCGTGCCAGCAGCCGCGGTAATACGAAGGGGGCTAGCGTTGCTCGGAATTACTGGGCGTAAAGGGAGCGTAGGCGGACATTTAAGTCAGGGGTG
+
GGGGGGGGGGGGGGGGGGGGGGGGGGGGGGGGGGGGGGGGGGGGGGGGGGGGGGGGGGGGGGGGGGGGGGGGGGGGGGGGGGGGGGGGGGGGGGGGGGGGGGGGGGGGGGGGGGGGGGGGGGGGGGGGGGGGGGGGGGGGGGGGGGGGGGGGGGGGGGGGGGGGGGGGGGGFFFGGGGDDGGGGGGGGGGGGGGDGGGGGGGGGGGGGGGGGGFGGEGGECGE6EEGGGGFGGGGGGGGGGGGG
@M03364:276:000000000-BLYN8:1:1101:4877:11357 1:N:0:1
ACTCCTACGGGAGGCAGCAGTGGGGAATATTGCACAATGGGCGCAAGCCTGATGCAGCCATGCCGCGTGTGTGAAGAAGGCCTTCGGGTTGTAAAGCACTTTCAGCGAGGAGGAAGGTGGTGAACTTAATACGTTCATCAATTGACGTTACTCGCAGAAGAAGCACCGGCTAACTCCGTGCCAGCAGCCGCGGTAATACGGAGGGTGCAAGCGTTAATCGGAATTACTGGGCGTAAAGCGCACG
+
GGGGGGGGGGGGGGGGGGGGGGGGGGGGGGGGGGGGGGGGGGGGGGGGGGGGGGGGGGGGGGGGGGGGGGGGGGGGGGGGGGGGGGGGGEGEGGGGGGGGGGGGGGGCFGGGGGGGGGGGGGGGGGGGFGGGGGGGGGGGGGGFGFGGGGGGGGCCEGGGGGGGGGGGGGGGGGGGGGGGGGGGGGGGGGGGGGGGGGGGDCGGGGGGGGGGGGEEGGGGGGGGGGGGGGGGGDEGGGFGDGG5
@M03364:276:000000000-BLYN8:1:1101:21628:11369 1:N:0:1
ACTCCTACGGGAGGCAGCAGTAGGGAATCTTCGGCAATGGACGAAAGTCTGACCGAGCAACGCCGCGTGAGTGAAGAAGGTTTTCGGATCGTAAAACTCTGTTGTTAGAGAAGAACGACGAGGAGAGTGGAAAGCTCCTCGTGTGACGGTATCTAACCAGAAAGGGACGGCTAACTACGTGCCAGCAGCCGCGGTAATACGTAGGTCCCGAGCGTTGTCCGGATTTATTGGGCGTAAAGCGAGC
+
GGGGGGGGGGGGGGEGGGFGGGGGGGGGGGGGGGGGGGGGGGGGGGGFGGGGGGGGGGGGGGGGGGGGGGGGGGGGGGGGGGGGGGGEGGGGGGGGGGGGGGGGFFGGGGGGGGGGGGGGGGGGG@FFGGGGGGGGGGGGGGGGGGFGGGGGGGGGGGGGGGGGGGGGGGGGGGGGGGGGGGGGGGGGGGGDCGGGGFGGGGGGGGFCFGGGGGCGGGFGGGGGCFDGGCC5CDGGGGGGGGGD
@M03364:276:000000000-BLYN8:1:1101:16027:11370 1:N:0:1
ACTCCTACGGGAGGCAGCAGTAGGGAATCTTCCGCAATGGGCGAAAGCCTGACGGAGCAACGCCGCGTGAGTGATGAAGGGTTTCGGCTCGTAAAACTCTGTTATTAGGGAAGAACATATGTGTAAGTAACTGTGCACATCTTGACGGTACCTAATCAGAAAGCCACGGCTAACTACGTGCCAGCAGCCGCGGTAATACGTAGGTGGCAAGCGTTATCCGGAATTATTGGGCGTAAAGCGCGCG
+
GGGGGGGGGGGGGGGGGGGGGGGGGGGGGGGGGGGGGGGGGGGGGGGGGGGGGGGGGGGGGGGGGGGGGGGFGGGGGGGGGGGGGGGGGGGGGGGGGGGGGGGGGGGGGGGGGGGGGGGGGGGGGGGGGGGGGGGGGGFDGGGGGGGGGGGGGGGGGGGGGGGGGGGGGGGGGGGGGGGGGGGGGGGGGGGGGGGGGGGGGGGGGGGGGGGGGGGGGGGGGGGGGGGGGGGFGGGGGGGGDGDD
@M03364:276:000000000-BLYN8:1:1101:12797:11377 1:N:0:1
ACTCCTACGGGAGGCAGCAGTAGGGAATCTTCGGCAATGGACGAAAGTCTGACCGAGCAACGCCGCGTGAGTGAAGAAGGTTTTCGGATCGTAAAACTCTGTTGTTAGAGAAGAACAAGGATGAGAGTAACTGTTCATCCCTTGACGGTATCTAACCAGAAAGCCACGGCTAACTACGTGCCAGCAGCCGCGGTAATACGTAGGTGGCAAGCGTTGTCCGGATTTATTGGGCGTAAAGCGAGCG
+
GFFGGFGGGGGGGGEGGGGGGGGGGGGGEFGGGGGGGGGG@FGEGEEGFFGGFGGFGEGGGGGGGGGGGFFGGGGGGGGGEEGGGGGGGFEGGGGFEFDGGGFGFEFCFFFGGGFFGGGGFC<FFGGDFFGGGFDEGGGCGGGGGGGGGGGGGGGFGGGCFF@7FCFGGGGGGGGG7BFGGFCFGGG@DEGGGGGBFGFGFGF7?98CFCGGG58C5CCGE=E*9AF+<FGGGGGGDC:DDGGG
@M03364:276:000000000-BLYN8:1:1101:6841:11380 1:N:0:1
ACTCCTACGGGAGGCAGCAGTGGGGAATATTGGACAATGGGCGCAAGCCTGATCCAGCCATACCGCGTGGGTGAAGAAGGCCTTCGGGTTGTAAAGCCCTTTTGTTGGGAAAGAAATCCAGCTGGTTAATACCCGGTTGGGATGACGGTACCCAAAGAATAAGCACCGGCTAACTTCGTGCCAGCAGCCGCGGTAATACGAAGGGTGCAAGCGTTACTCGGAATTACTGGGCGTAAAGCGTGCG
+
GGGGGGGGGGGGGGGGGGGGGGGGGGGGGGGGGGGGGGGGGGGGGGGGGGGGGFGGGGGGGGGGGGGGGGGGGGGGGGGGGGGGFGGGGGGGGGGGGGGGGGGGGGGGGGGGGGGGGGGGGGGGGGGGGGGGGGGGGGGGGGGGGGGGGGGFGGGGGGGGGGGGGGGGGGGGGGGFGGGGGGGGGGGGGGGGECCGGGGGGGGDEGGGGGGGGGGGGGGGGGGGGGGGGGGGGGGGGGGGGGGG
@M03364:276:000000000-BLYN8:1:1101:15292:11398 1:N:0:1
ACTCCTACGGGAGGCAGCAGTGGGGAATATTGCACAATGGGCGCAAGCCTGATGCAGCCATGCCGCGTGTGCGAAGAAGGCCTTCGGGTTGTAAAGCACTTTCAGCGAGGAGGAAGGTGGTGAGCTTAATACGCTCATCAATTGACGTTACTCGCAGAAGAAGCACCGGCTAACTCCGTGCCAGCAGCCGCGGTAATACGGAGGGTGCAAGCGTTAATCGGAATTATTGGGCGTAAAGCGCACG
+
GGGGGGGGGGGGGGGGGGGGGGGGGGGGGGGGGGGGGGGGGGGGGGGGGGGGGGGGGGGGGGGGGGGGGGGGGGGGGGGGGGGGGGGGGGGGGGGGGGGGGGGGGGGEEGGGGGGGGGGGGGGGGGGGGGGGGG7CFGGGGGGGGGGGGGGGGGGGGGGGGGGGGGGGEGGGGGGGGGGGGGGFFGGGGGCCEGCEGGGFGEGGGGGGGGGGGGGGGGGGGGGGGGGGCCGGGGDEGGGG<DG7
@M03364:276:000000000-BLYN8:1:1101:25189:11402 1:N:0:1
ACTCCTACGGGAGGCAGCAGTAGGGAATCTTCCACAATGGACGAAAGTCTGATGGAGCAACGCCGCGTGAGTGAAGAAGGTTTTCGGATCGTAAAACTCTGTTGTTGGAGAAGAACGTATTTGATAGTAACTGATCAGGTAGTGACGGTATCCAACCAGAAAGCCACGGCTAACTACGTGCCAGCAGCCGCGGTAATACGTAGGTGGCAAGCGTTGTCCGGATTTATTGGGCGTAAAGCGAGCG
+
GGGGGGGGGGGGGGGEGGGGGGGGGGGGGGGGGGGGGGGGGGGGGGGGGGGGGGGGGGGGGGGGGGGGCGGGGGGGGGGGGGGGGGGGGGGGGGGGGGGGGGGGGGGGGGGGGFGGGGGGGGGGGGGGGGGGGGGGGGGGGGGGGGGGGGGGGGGGDGGGGGFGGFFGGGEGGFGGGGGGGGGGGGGGGGGGGGGGGGGGFFGGGGGFGGGGGCGG=CFGGCE7EGGFFGGGGCCCGGGGGGGC
@M03364:276:000000000-BLYN8:1:1101:22507:11405 1:N:0:1
ACTCCTACGGGAGGCAGCAGTAGGGAATCTTCGGCAATGGACGAAAGTCTGACCGAGCAACGCCGCGTGAGTGAAGAAGGTTTTCGGATCGTAAAACTCTGTTGTTAGAGAAGAACAAGGACGTAAGTAACTGTACGTCCCCTGACGGTATCTAACCAGAAAGCCACGGCTAACTACGTGCCAGCAGCCGCGGTAATACGTAGGTGGCAAGCGTTGTCCGGATTTATTGGGCGTAAAGCGAGCG
+
GGGGGGGGGGGGGGGGGGGGGGGGGGGGGGGGGGGGGGGGGGGGGGGGGGGGGGGGGGGGGGGGGGGGGGGGGGFGGGGGGGGGGGGGGGGGGGGGGGGGGGGGGGGGGGGGGGGGGGFGFDGGGGGGFGGFGGGGGGGFGGGGGGGGGGGGGGGGGGGGGGGGGGGGDGGGGGGFGGGEGGGEFGGGFEEGEGGGGGGGGCBEGFGGGGGGGGGGGGGGEECEFGFFGD5FGGGEFGGGGDD3
@M03364:276:000000000-BLYN8:1:1101:7777:11408 1:N:0:1
ACTCCTACGGGAGGCAGCAGTAGGGAATCTTCGGCAATGGACGAAAGTCTGACCGAGCAACGCCGCGTGAGTGAAGAAGGTTTTCGGATCGTAAAACTCTGTTGGTAGAGAAGAACGTTGGTGAGAGTGGAAAGCTCATCAAGTGACGGTAACTACCCAGAAAGGGACGGCTAACTACGTGCCAGCAGCCGCGGTAATACGTAGGTCCCGAGCGTTGTCCGGATTTATTGGGCGTAAAGCGAGC
+
GGGGGGGGGGGGGGGGGGGGGGGGGGGGGGGGGGGGGGGGGGGGGGGGGGGGGGGGGGGGGGGGGGGGGGGGGGGGGGGGGGGGGDGGGGGGGGGGGGGGGGGGGGGGGGGGGGGGGGGGGGGGGGGGGGGGGGGGGGGGGFGGGGGGGGGGGGGGGGGGFCFGGGGGGGGGGGGGFFGGGGGGGFGGGGGGGGGGGGGGFGGFGFGGGGGGDGGGGGGGGGEGGFECFGGGGGGGGFFFDGD)
@M03364:276:000000000-BLYN8:1:1101:20142:11418 1:N:0:1
ACTCCTACGGGAGGCAGCAGTAGGGAATCTTCGGCAATGGGGGGAACCCTGACCGAGCAACGCCGCGTGAGTGAAGAAGGTTTTCGGATCGTAAAGCTCTGTTGTTAATCAAGAACGTTGAGAAGAGTGGAAAGTTTCTCAAGTGACGGTAATTAACCAGAAAGGGACGGCTAACTACGTGCCAGCAGCCGCGGTAATACGTAGGTCCCGAGCGTTGTCCGGATTTATTGGGCGTAAAGCGAGC
+
GGGGGGGGGGGGGGGGGGGGGGGGGGGGGGGGGGGGGGGGGGGGGGGGGGGGGGGGGGGGGGGGGGGGGGGGGGGGGGGGFFGGGGGGGGGGGGGGFFGGGGGGGGGGGGGGGGGGGGGGGGCFGGGGGGGGGGGGGGGGGCGGGGGDGGGGGGF:CFGGGGGGGGGGGGGGGGGGGGGGGGGGGFFCCEG5:EGGGGGGGFFFGGDFFGGGGGGGG=ECGG;EEFGFGGGFGGGGGGGGGG3)
@M03364:276:000000000-BLYN8:1:1101:15557:11445 1:N:0:1
ACTCCTACGGGAGGCAGCAGTGGGGAATATTGGACAATGGGCGAAAGCCTGATCCAGCCATGCCGCGTGTGTGAAGAAGGTCTTCGGATTGTAAAGCACTTTAAGTTGGGAGGAAGGGCAGTAAGCGAATACCTTGCTGTTTTGACGTTACCGACAGAATAAGCACCGGCTAACTACGTGCCAGCAGCCGCGGTAATACGTAGGTGGCAAGCGTTATCCGGAATTATTGGGCGTAAAGCGCGCG
+
GGGGGGGGGGGGGGGGGGGGGGGGGGGGGGGGGGGGGGGGGGGGGGGGGGGGGGGGGGGGGGGGGGGGGGGGGGGGGGGGGGGGGGGGGGGGGGGGGGGGGGGGGGGGGGGGGGGGGGGGGGFGGGGGGGGGGGGGGGGFGGGGGGGGGGG9FFGGGGGGFGGGGGGGGGGGGGGGGGGGGFGGFGGGGGEE8CEGGGGGGGGCFFGFFGGGGGGDFFGGGDGFGDFGGFFGGGGE3CGGGGDG
@M03364:276:000000000-BLYN8:1:1101:8031:11456 1:N:0:1
ACTCCTACGGGAGGCAGCAGTGGGGAATATTGCACAATGGGCGCAAGCCTGATGCAGCCATGCCGCGTGTATGAAGAAGGCCTTCGGGTTGTAAAGCACTTTCAGCGAGGAGGAAGGTGGTGAGCTTAATACGTTCATCAATTGACGTTACTCGCAGAAGAAGCACCGGCTAACTCCGTGCCAGCAGCCGCGGTAATACGGAGGGTGCAAGCGTTAATCGGAATTACTGGGCGTAACGCGCACG
+
GGGFCEGGGGGGGGGDFEFFGGGGGCGGGGGGGDEFGDFGGCCEDGGGGGFDFDFGGGGFEGGFCCCEFFFFGFGFGGGGFGFFC@=EAFFFG9FGEFGGGGGEGCE7:>@FECFGDE=BFGCGGGGGGFGGGDFGEFDFFGFGGFGEDF:FGDGEGF@CGF<FFFG@>@E:F@CFEEG7@FFGGGF7BCGEEGGEGGGFGGGGGGGGGGF5EEE=C?EGGG==FFE?FGFGGGEE5>DGGGGG
@M03364:276:000000000-BLYN8:1:1101:17275:11479 1:N:0:1
ACTCCTACGGGAGGCAGCAGTGGGGAATATTGCACAATGGGCGCAAGCCTGATGCAGCCATGCCGCGTGTATGAAGAAGGCCTTCGGGTTGTAAAGTACTTTCAGCGGGGAGGAAGGTGATGAACTTAATACGTTCATCAATTGACGTTACCCGCAGAAGAAGCACCGGCTAACTCCGTGCCAGCAGCCGCGGTAATACGGAGGGTGCAAGCGTTAATCGGAATTACTGGGCGTAAAGCGCACG
+
GGGGGGGGGGGGGGGGGGGGGGGGGGGGGGGGGGGGGGGGGGGGGGGGGGGGGGGGGGGGGGGGGGGGGGGGGGGGGGGGGGGGGGGGGGGGGGGGGGGGGGGGGGGGGGGGGGGGGGGGGGFGGGGGGGGGGGGGGGGGGGGGGGGGGGGGGGGGGGGGGGGGGGGGGGGGGGGFGGGGGGGGGGGGGGGGGGGGGGGGGGGGGGGGGGGGGGGGGGGGGGGGGGGGGGFDGGGCGGDDGGG3
@M03364:276:000000000-BLYN8:1:1101:11529:11492 1:N:0:1
ACTCCTACGGGAGGCAGCAGTAGGGAATCTTCGGCAATGGGGGCAACCCTGACCGAGCAACGCCGCGTGAGTGAAGAAGGTTTTCGGATCGTAAAACTCTGTTGTTAGAGAAGAACGTTAAGTAGAGTGGAAAGTTACTTAAGTGACGGTATCTAACCAGAAAGGGACGGCTAACTACGTGCCAGCAGCCGCGGTAATACGTAGGTCCCAAGCGTTGTCCGGATTTATTGGGCGTAAAGCGAGG
+
GGGGGGGGGGGGGGGGGGGGGGGGGGGGGGGGGGGGGGGGGGGGGGGGGGGGGGGGGGGGGGGGGGGGGGGGGGGGGGGGGGGGGGGGGGGGGGGGGGGGGGGGGGGGGFGGGGGGGGGGGGFFGGGGGGGGGGGGGGGGGGGGGGGGGGGGGGGFFFFGGGGGGGGGG>FDGFGGFGGGGGGGGGGGGFGGGGGGGGGGGFFGGGGGGGGGGGGGGGGGGGE=EGGGGGGGGGGGGCFFGDG)
@M03364:276:000000000-BLYN8:1:1101:13209:11506 1:N:0:1
ACTCCTACGGGAGGCAGCAGTAGGGAATCTTCCGCAATGGACGAAAGTCTGACGGAGCAACGCCGCGTGAGTGAAGAAGGATTTCGGTTCGTAAAGCTCTGTTGTTAGGGAAGAATGTTTTCGTAGTAACTATACGAGAAAGAGACGGTACCTAACCAGAAAGCCACGGCTAACTACGTGCCAGCAGCCGCGGTAATACGTAGGTGGCAAGCGTTGTCCGGAATTATTGGGCGTAAAGCGCGCG
+
GGGGGGGGGGGGGGGGGGGGGGGGGGDGGGGGGGGGGGGGGGGGGGGGGGGGGGGEGGGGGGGGGGGGGGGGGGGGGGGGGGGGGGGGGGGGGGGGGGGGGGGGGGGGGGGGGGGGGGGGGGGGGGGGGGGGGGGGGGGGGGGGGGGGGG7FFGGGGGGGGGGGCGGGGGDGGGGGGGGGGGGGGGGGGGGGGGGGGGGGGGGGGGGGGGGGGECGGEGGGEGGFFEFGGFGG95ECCGGGGGC
@M03364:276:000000000-BLYN8:1:1101:8664:11514 1:N:0:1
ACTCCTACGGGAGGCAGCAGTGGGGAATATTGCACAATGGGCGCAAGCCTGATGCAGCCATGCCGCGTGTATGAAGAAGGCCTTCGGGTTGTAAAGTACTTTCAGCGGGGAGGAAGGTGATAAAGCGAATACCTTTATCAATTGACGTTACCCGCAGAAGAAGCACCGGCTAACTCCGTGCCAGCAGCCGCGGTAATACGGAGGGTGCAAGCGTTAATCGGAATTACTGGGCGTAAAGCGCACG
+
GGGGGGGGGGGGGGGGGGGGGGGGGGGGGGGGGGGGGGGGGGGGGGGGGGGGGGGGGGGGGGGGGGGGGGGGGGGGGGGGGGGGGGGGFGGGGGGGGGGGGGGGGGDGGGGGGGGGGGGCFGGCFAFGGGGGCFGG9EGGGGGFGGGGGGGGGGGGGDGGGGGGGGGGGGGGGGGGGGGGGGGGGGGGGGGGGGGEGGGGDGGGGCEEFEGGGGGGFFGGEGGGGGGFGGGFDDGGGGDGGGGC
@M03364:276:000000000-BLYN8:1:1101:21053:11515 1:N:0:1
ACTCCTACGGGAGGCAGCAGTAGGGAATCTTCCACAATGGACGAAAGTCTGATGGAGCAACGCCGCGTGAGTGAAGAAGGTTTTCGGATCGTAAAACTCTGTTGTTGGAGAAGAATGTATCTGATAGTAACTGATCAGGTAGTGACGGTATCCAACCAGAAAGCCACGGCTAACTACGTGCCAGCAGCCGCGGTAATACGTAGGTGGCAAGCGTTGGCCGGATTTATTGGGCGTAAAGCGAGCG
+
FGGGGGGGGGGGGGGGGGGGGGGGGGGGGGGGFGGGGGGGFFGGGGDCFGGGGGGGGGGGGGGGGGGGGGGGGGGGGGGGGGGGGGGGGCFGGGGGGGGGGGGGFGFGFGGDGGGGFGGEGFGFDFGGGFA<E9FFFE,CFBADFFGGCFCFGFCB@+3@FGGF=DCEG+3@DCA>BEGFCD;,4D>CGGDEE:CE;BEF,,;C<CE<,>:8818**+3=>8/:979CCGG5C/=EGGFD3<5)
@M03364:276:000000000-BLYN8:1:1101:21824:11535 1:N:0:1
ACTCCTACGGGAGGCAGCAGTAGGGAATCTTCGGCAATGGGGGCAACCCTGACCGAGCAACGCCGCGTGAGTGAAGAAGGTTTTCGGATCGTAAAACTCTGTTGTTAGAGAAGAACGTTAAGTAGAGTGGAAAGTTACTTAAGTGACGGTATCTAACCAGAAAGGGACGGCTAACTACGTGCCAGCAGCCGCGGTAATACGTAGGTCCCAAGCGTTGTCCGGATTTATTGGGCGTAAAGCGAGC
+
GGGGGGGGGGGGGGGGGGGGGGGGGGGGGGGGGDGGGGGGGGGGGGGGGGGGFGGGGGGGGGGGGGGGGGGGGGGGGGGGFFFGFGGGEGCGGFGGGGGGGGE<BFGGFGGGFGGFFDFGFG<F9FFGDC>BFEGGFFFGGGGGGGGGGGFFGGCGAECCE@EDDCCGFGGDGD8EC;CFGGGGGGGGGG5E*:*BEGGGGEGEEGGGGFGGG>CGDGCCGGC*/A<CFGGF4<>C<FGG<75)
@M03364:276:000000000-BLYN8:1:1101:18883:11541 1:N:0:1
ACTCCTACGGGAGGCAGCAGTAGGGAATCTTCAGCAATGGACGAAAGTCTGACCGAGCAACGCCGCGTGAGTGAAGAAGGTTTTCGGATCGTAAAACTCTGTTGTTAGAGAAGAACAAGTGGGAGAGTAACTTTTCCCACCTTGACGGTATCTAACCAGAAAGCCACGGCTAACTACGTGCCAGCAGCCGCGGTAATACGTAGGTGGCAAGCGTTGTCCGGATTTATTGGGCGTAAAGCGAGCG
+
GGGGGGGFGGGGGGGGGGFGGGGGGGGGGFFGGGGFGGFGFGGD:@FFECFGGGGGGGGGGGGFFCCEGGECFGEFEEFGGGGGGGGGEGGGGGGGGGGGGGGGFCGCEGGFGGGFFFGAEFGDGGDFGFGGGGGGGGGGGGGGGGGGGGGGGGGGCAFFGGGGGGGGGG@@FGFDFGGFGGGGGGGG:CGDEGGGFGGGGGFGFGGCFFGGEGEEGDFGGGGCFFGG9FFGDDGDC7DDDDG3
@M03364:276:000000000-BLYN8:1:1101:22581:11557 1:N:0:1
ACTCCTACGGGAGGCAGCAGTAGGGAATCTTCGGCAATGGACGAAAGTCTGACCGAGCAACGCCGCGTGAGTGAAGAAGGTTTTCGGATCGTAAAACTCTGTTGTTAGAGAAGAACAAGGATGAGAGTAACTGTTCATCCCTTGACGGTATCTAACCAGAAAGCCACGGCTAACTACGTGCCAGCAGCCGCGGTAATACGTAGGTGGCAAGCGTTGTCCGGATTTATTGGGCGTAAAGCGAGCG
+
GGGGGGGGGGGGGGGGGGGGGGGGGGGGGGGGGGGGGGGGGGGGGDFGGGGGGGGGGGGGGGGGGGGGGGGGGGGGGGGFGGGGGGGGGGGGGGGGGGGGGGGGGGGGGGGGGGGGGGGGGGGGGGGGGGGGGGGGGGGGGGGGGGGGGGGGGDGGGGFGGGGGGGGGGGGGGGGGGGGGGGGGGGGFGGDEEGGGGGGGGGGGGGGGGGGGCBECEGFGGC85CCFGGGFGGGGGFGGGGG:7
@M03364:276:000000000-BLYN8:1:1101:16376:11578 1:N:0:1
ACTCCTACGGGAGGCAGCAGTGGGGAATATTGCACAATGGGCGCAAGCCTGATGCAGCCATGCCGCGTGTGTGAAGAAGGCCTTCGGGTTGTAAAGCACTTTCAGCGAGGAGGAAGGTGGTGAACTTAATACGTTCATCAATTGACGTTACTCGCAGAAGAAGCACCGGCTAACTCCGTGCCAGCAGCCGCGGTAATACGGAGGGTGCAAGCGTTAATCGGAATTACTGGGCGTAAAGCGCACG
+
GGGGGGGGGGGGGGGGGGGGGGGGGGGGGGGGGGGGGGGGGGGGGGGGGGGGGGGGGGGGGGGGGGGGGGGGGGGGGGGGGGGGGGGGFGGGGGGGGGGGGGGGGGGGGGGGGGGGGGGGGGGGGGGGGGGGGGGGGGGGGGGGGGGGGGGGGGGGGGGGGGGGGGGGGGGGGGGGGGGGGGGGGGGFGGGGGGGGGGGGGGGGGGGGGGGGGGGGDGFFGGEFFGGGGGGGGGGGGGCGDDD5
@M03364:276:000000000-BLYN8:1:1101:24593:11632 1:N:0:1
ACTCCTACGGGAGGCAGCAGTAGGGAATCTTCGGCAATGGGGGCAACCCTGACCGAGCAACGCCGCGTGAGTGAAGAAGGTTTTCGGATCGTAAAACTCTGTTGTTAGAGAAGAACGTTAAGTAGAGTGGAAAGTTACTTAAGTGACGGTATCTAACCAGAAAGGGACGGCTAACTACGTGCCAGCAGCCGCGGTAATACGTAGGTCCCAAGCGTTGTCCGGATTTATTGGGCGTAAAGCGAGC
+
GGGGGGGGGGGGGGGGGG?FGGGGGGGGGGGGGGGGGGGGGGGGGGGGGGGGGGGGGGGGGGGGGGGGGGGGGGGGGGGGGGGGGDGGGGGGGGGGGGGFGGGGGGGGGGGGGGGGGGGGGGGGGGGGGGGGGGGGGGGGGGGGGGGGGGGGGDGGGGGGGGGGGGGGGGGGGGGGGGGFGGGGGGG@GGEGEDCGDGGGGGFFEGGGGGGGGG*:CCGEEGGGGCFGGG6FGGGGGGGGGCD5
@M03364:276:000000000-BLYN8:1:1101:12808:11644 1:N:0:1
ACTCCTACGGGAGGCAGCAGTGGGGAATATTGCACAATGGGCGCAAGCCTGATGCAGCCATGCCGCGTGTGTGAAGAAGGCCTTCGGGTTGTAAAGCACTTTCAGCGAGGAGGAAGGTGGTGAACTTAATACGTTCATCAATTGACGTTACTCGCAGAAGAAGCACCGGCTAACTCCGTGCCAGCAGCCGCGGTAATACGGAGGGTGCAAGCGTTAATCGGAATTACTGGGCGTAAAGCGCACG
+
GGGGGGGGGGGGGGGGGGGGGGGGGGGGGGGGGGGGGGGGGGGGGGGGGGGGGGGGGGGGGGGGGGGGGGGGGGGGGGGGGGGGGGGGGGGGGGGGGGGGGGGGGGGGGGGGGGGGGFGGGGGGGCFGGCFGGGFGGGGGGGCEFGGEGGGGGGGGGGGGGGGGGGGGCECEGGGGGGGGGGGGGGGGGGGGGGGCCFGFGGGGGDGGGGGGGGGGGGGFCEGGGFFGGGGGGGGGGGFGGGGC
@M03364:276:000000000-BLYN8:1:1101:2061:11648 1:N:0:1
ACTCCTACGGGAGGCAGCAGTAGGGAATCTTCGGCAATGGGGGCAACCCTGACCGAGCAACGCCGCGTGAGTGAAGAAGGTTTTCGGATCGTAAAACTCTGTTGTTAGAGAAGAACGTTAAGTAGAGTGGAAAGTTACTTAAGTGACGGTATCTAACCAGAAAGGGACGGCTAACTACGTGCCAGCAGCCGCGGTAATACGTAGGTCCCAAGCGTTGTCCGGATTTATTGGGCGTAAAGCGAGG
+
FDFFGGGGGGGGGGDGGGGGGGGGGGGGGGGGGGDGGGGGFDF:FG@FGGGGGGGGGGGGGDEEEGGCFGGFGFGGGGGGGGGFGGGGGGGGGGGGGFFFGGGGGGDDFGGGGGGGGCFECGGGFGGFGGGGCFFCGGGA<EF<9,>CCGFGGGGGGGGGGGCEGCGDGECGGGCFGCGGGGC;:88<C5BEGGGGEGGFGGGGGGFF5CGGFEGEGEGGCC5EE9CC:FGG4CCGGDF*5/<)
@M03364:276:000000000-BLYN8:1:1101:6751:11666 1:N:0:1
ACTCCTACGGGAGGCAGCAGTGGGGAATATTGCACAATGGGCGCAAGCCTGATGCAGCCATGCCGCGTGTGTGAAGAAGGCCTTCGGGTTGTAAAGCACTTTCAGCGAGGAGGAAGGTGGTGAGCTTAATACGTTCATCAATTGACGTTACTCGCAGAAGAAGCACCGGCTAACTCCGTGCCAGCAGCCGCGGTAATACGGAGGGTGCAAGCGTTAATCGGAATTACTGGGCGTAAAGCGCACG
+
GGGGGGGGGGGGGGGGGGGGGGGGGGGGGGGGGGGGGGGGGGGGGGGGGGGGGGGGGGGGGGGGGGGGGGGGEGGGGGGGGGGGGGGGGGGGGGGGGGGGGGGGGGGEGGGCGGGGGGGGGGGGGGGGGGGGGFFGGGGGGGGGGGGGFGGGGEGGGGGGGFGGGGGGGGGGGGFGGGGGGGGGGGGGCEDGDEEGFGGGGEDGGGGGFCCFGGGGGGGGDGDFGGGGGGGGGDCEG7DDGGG5
@M03364:276:000000000-BLYN8:1:1101:12038:11706 1:N:0:1
ACTCCTACGGGAGGCAGCAGTAGGGAATCTTCCGCAATGGGCGAAAGCCTGACGGAGCAACGCCGCGTGAGGGATGAAGGCTTTCGGCTCGTAAAACTCTGTTATTAGGGAAGAACAAATGTGTAAGTAACTGTGCACGTCTTGACGGTACCTACTCAGAAAGCCACGGCTAACTACGTGCCAGCAGCCGCGGTAATACGTAGGTGGCAAGCGTTATCCGGAATTATTGGGCGTAAAGCGCGCG
+
FFGGGGGFEFF@FGEEFFGGG<CFGGFDGGGGCFG7FGG@@FFG>FCFGGG@@FFGEGCFGGGGDEFFG:C,,BFGGGGG,4FFGGC>DFEEGCGGGGGFGEECFDFGGGF8FFGFFG?FGGFG,<BFACFFC=FGF><,+:@FGDE@GGGFCG,EF9>8DFGG:@FGGCCEGGG9:CFGGC;E@,=::CE:*3:8C;<C++3C<E5CBFC58=5C7+3AEE:=CCCFCF55CCGCF=F5DDDC
@M03364:276:000000000-BLYN8:1:1101:10414:11724 1:N:0:1
ACTCCTACGGGAGGCAGCAGTGGGGAATATTGCACAATGGGCGCAAGCCTGATGCAGCCATGCCGCGTGTGTGAAGAAGGCCTTCGGGTTGTAAAGCACTTTCAGCGAGGAGGAAGGTGGTGAACTTAATACGTTCATCAATTGACGTTACTCGCAGAAGAAGCACCGGCTAACTCCGTGCCAGCAGCCGCGGTAATACGGAGGGTGCAAGCGTTAATCGGAATTACTGGGCGTAAAGCGCACG
+
GGGGGGGGGGGGGGGGGGGGGGGGGGGGGGGGGGGGGGGGGGGGGGGGGGGGGGGGGGFGGGGGGGGGGGGGGGGGDGGGGGGGGGGGGGGGGGGGGGGGGGGGGGGGGGFGGGGFGGGGGGGGGFFFFAFGGGGGGGGGGGGGGGGGGGGGGGGGGGGGGGGGGGGGGGGGGGGGGGGGGGGGGGGGFGGGGGEGGGGGGGGGGEGGGGC5ECGGGGFCCGEGDC<CCFFGDGCEGGG<DGG<
@M03364:276:000000000-BLYN8:1:1101:8917:11727 1:N:0:1
ACTCCTACGGGAGGCAGCAGTAGGGAATCTTCGGCAATGGACGAAAGTCTGACCGAGCAACGCCGCGTGAGTGAAGAAGGTTTTCGGATCGTAAAACTCTGTTGTTAGAGAAGAACGACGAGGAGAGTGGAAAGCTCCTCGTGTGACGGTATCTAACCAGAAAGGGACGGCTAACTACGTGCCAGCAGCCGCGGTAATACGTAGGTCCCGAGCGTTGCCCGGATTTATTGGGCGTAAAGCGAGC
+
GGCFFCGGGDEFGGGGGGGGGGGGGGGGGGGGGGGGGGGGGGGGGEGGFGGGGGCEEEGGGEDGGGGEGGGEAFGCFCGFFGGGGGGGDGGGGFGGDGGGGFGGGGGGGGGGGGGDGGGGGGGG@GGGGFFGGGGGGGGGEFGEFFGDGGGGGGCGGGGGG:FCF*:@@FDE:FGGGFGG7;CGGGF7F55C5CGEGDGFGGGGGCGFGEGDG>?85*<C*:228<ECC??59<EG3CCGGDGC
@M03364:276:000000000-BLYN8:1:1101:10509:11728 1:N:0:1
ACTCCTACGGGAGGCAGCAGTAGGGAATCTTCCACAATGGACGCAAGTCTGATGGAGCAACGCCGCGTGAGTGAAGAAGGTTTTCGGATCGTAAAGCTCTGTTGTTGGTGAAGAAGGATAGGAGCAGTAACTGGTTTCTATTTGACGGTAATCAACCAGAAAGTCACGGCTAACTACGTGCCAGCAGCCGCGGTAATACGTAGGTGGCAAGCGTTGTCCGGATTTATTGGGCGTAAAGCGAGCG
+
GGGGGGGGGGGGGGGGGGGGGGGGGGGGGGGGGGGGGGGGGGGGGGGFGGGGGGGGGGGGGGGGGGGGGGGGGGGGGGGGGGGGGGGGGGGGGGGGGGGGGGGEGGGGGGGGFEGGGGGGGGGGGGGGGGGGGGGGGGGGGGGGGGDGGGGGGGGGGCFGGGGGGGGGFGDGGFFGFGGFGGGGGGFGGGGGGGGGGGGGGFGGFFFGGGGGGEGGCEGGE8:CFFCECGGGGGGGGGGGDDDD
@M03364:276:000000000-BLYN8:1:1101:19956:11745 1:N:0:1
ACTCCTACGGGAGGCAGCAGTGGGGAATATTGCACAATGGGCGCAAGCCTGATGCAGCCATGCCGCGTGTATGAAGAAGGCCTTCGGGTTGTAAAGTACTTTCAGCGGGGAGGAAGGTGAGTGGTTTAATACGCCATTCAATTGACGTTACCCGCAGAAGAAGCACCGGCTAACTCCGTGCCAGCAGCCGCGGTAATACGGAGGGTGCAAGCGTTAATCGGAGTTACTGGGCGTAAAGCGCACG
+
GGGGGGGGGGGGGGGGGGGGGGGGGGGGGGGGAEFGGGGGCGGGGGGEGGGGGCGGGGGGGGFGGGGGGC6FFGFGGGGGDEDG<7FGEFEFFEGF@EEFGGFEF9>CEGC:F:FD73B?F?FF=BADDGGGDG+=>F9<FFGFGGEGGG:9,*>F@@>DCGGG<F7>CCFGFFFGGEGGCC<BBBFF8>:5B=BCEBC>C5CE>*ACFCC=C*AEGGG5ECEG69+ACCCDDDECFGCD37C)
@M03364:276:000000000-BLYN8:1:1101:4349:11749 1:N:0:1
ACTCCTACGGGAGGCAGCAGTAGGGAATCTTCGGCAATGGACGAAAGTCTGACCGAGCAATGCCGCGTGAGTGAAGAAGGTTTTCGGATCGTAAAACTCTGTTGTTAGAGAAGAACAAGGATGAGAGTAACTGTTCATCCCTTGACGGTATCTAACCAGAAAGCCACGGCTAACTACGTGCCAGCAGCCGCGGTAATACGTAGGTGGCAAGCGTTGTCCGGATTTATTGGGCGTAAAGCGAGCG
+
GGGGGGGGGGGGGGGGGGGGGGGGGGGGGGGGGGGGGGGGGGGGGGGGGGGGGGGGGGGGGGGGGGGGEGGGGGGGGGGGGGGGGGGGGGGGGGGGGGGFGGGGGGGGGGGF?DGGGGGGGFFGGGGGGGGGGGGGGGGGGGGGGGGGGGGGGGGGGGGGGGGGGGGGGGGGGGGGGGGGGGGGGGGGGGGGEGGGGGGGGGGGGGGGGGF@CEGC7?GGGGGGGGGGFGGGGGGGFDFGGC3)
@M03364:276:000000000-BLYN8:1:1101:20050:11770 1:N:0:1
ACTCCTACGGGAGGCAGCAGTAGGGAATCTTCGGCAATGGACGAAAGTCTGACCGAGCAATGCCGCGTGAGTGAAGAAGGTTTTCGGATCGTAAAACTCTGTTGTTAGAGAAGAACAAGGATGAGAGTAACTGTTCATCCCTTGACGGTATCTAACCAGAAAGCCACGGCTAACTACGTGCCAGCAGCCGCGGTAATACGTAGGTGGCAAGCGTTGTCCGGATTTATTGGGCGTAAAGCGAGCG
+
GGGGGGGGGGGGGGGGGGGGGGGGGGGGGGGGGGGGGGGGGGGGGGGGGGGGGGGGGGGGGGGGGGGGGGGGGGGGGGGGFGGGGGGGGGGGGGGGGGGGGGGGGGGGGGGGGGGGGGGGGGGGGGGGGGGGGGGGGGGGGGGGFGGGGGGGGGGGFGGGGGGGFGGGDFGGGGGGGGGGGGGGGGGGGGGGGGGGGGGGGGGGGGGGGGGGGGGGGGGGGGEGGGGGGGGGGGGGGGGGGGGD
@M03364:276:000000000-BLYN8:1:1101:8156:11775 1:N:0:1
ACTCCTACGGGAGGCAGCAGTGGGGAATATTGCACAATGGGCGCAAGCCTGATGCAGCAATGCCGCGTGTATGAAGAAGGCCTTCGGGTTGTAAAGTACTTTCAGCGGGGAGGAAGGTGATAAAGCGAATACCTTTATCAATTGACGTTACCCGCAGAAGAAGCACCGGCTAACTCCGTGCCAGCAGCCGCGGTAATACGGAGGGTGCAAGCGTTAATCGGAATTACTGGGCGTAAAGCGCACG
+
GGGGGGGGGGGGGGFGGEGGGFGGGGGGGGGG9<FFGGGGGFGEGGGGGGGFGGGGGG,EFFGGGGGGGGFFDFGGGGFGAFGGGGGDGGGGGGGGGGGGGGGGFDGGGGFGG>FGCDFGGFCFGFGC@FFGGFFFFFFAFGGGGGGGGG:C<CCF@GFFFGGGGGGGGGGGGGGFGGGGCCGFGGGGGGGGDGDEGGGGGDEG>>CE?FFGGGGGGGGGG8EGEFGGGGCFGDGDGGGD7C>7
@M03364:276:000000000-BLYN8:1:1101:20014:11795 1:N:0:1
ACTCCTACGGGAGGCAGCAGTGGGGAATATTGGACAATGGGGGGAACCCTGATCCAGCCATGCCGCGTGTGTGAAGAAGGCCTTATGGTTGTAAAGCACTTTAAGCGAGGAGGAGGGTGCTGGTATTAATACTACCAGCTACTGGACGTTACTCGCAGAATAAGCACCGGCTAACTCTGTGCCAGCAGCCGCGGTAATACAGAGGGTGCGAGCGTTAATCGGATTTACTGGGCGTAAAGCGTGC
+
GGGGGGFGGGGGGGGGGGFGGGGGGGGGGGGGGGGGGGGGGGGGGGGGGGGGGGGGGGGGGGGGGGGGGGGGGGGGGGGGGGGGGGGGGGGGGGGGGGGGFFGGGGGDGGGGGGGGGGGGGGGGGGGGGGGGGGDGGGGGGGFGGGGGGGGGGGGGGGGGGGGGGGGGGGG>CGGGGGGGGGGGGGGGGGGGGGGGGGGGGGGGGGGGGGGGGGGGDGGGGECEGGGGGGGFGGEEGF>7DGG5
@M03364:276:000000000-BLYN8:1:1101:18422:11795 1:N:0:1
ACTCCTACGGGAGGCAGCAGTGGGGATTATTGCACAATGGGCGCAAGCCTGATGCAGCCATGCCGCGTGTATGAAGAAGGCCTTCGGGTTGTAAAGTACTTTCAGCGAGGAGGAAGGCATTAAGGTTAATAACCTTAGTGATTGACGTTACTCGCAGAAGAAGCACCGGCTAACTCCGTGCCAGCAGCCGCGGTAATACGGAGGGTGCAAGCGTTAATCGGAATTACTGGGCGTAAAGCGCACG
+
GGGGGGGGGGGGGGGGGGGGGGGGGGGGGGGGGGGGGGGGGGGGGGGGGGGGGGGGGGGGGGGGGGGGGGGGGGGGGGGGGGGGGGGGGGGGGGGGGGGGGGGFGFEGGGGGGGGGGGGGGGGGGGGGGGGGGGGGGGGGGGGFGGGGGGGGGGGGGGFGGGGGGGGGGGGGGFGGGGGGGGGGGGGGGGGGGEGGGGGGGGGGDGGGGGGGGGGGGGGGGGGGGFFGFFF=DCGGGGGGGGG5
@M03364:276:000000000-BLYN8:1:1101:3098:11827 1:N:0:1
ACTCCTACGGGAGGCAGCAGTAGGGAATCTTCCACAATGGACGCAAGTCTGATGGAGCAACGCCGCGTGAGTGAAGAAGGTTTTCGGATCGTAAAGCTCTGTTGTTGGTGAAGAAGGATAGAGGTAGTAACTGGCCTTTATTTGACGGTAATCAACCAGAAAGTCACGGCTAACTACGTGCCAGCAGCCGCGGTAATACGTAGGTGGCAAGCGTTGTCCGGATTTATTGGGCGTAAAGCGAGCG
+
GGGGGGGGGGGGGGGGGGGGGGGGGGGGGGGGGGGGGGCFFGGGGGGGFCFGGGGGGGGGGGGGGGEGGGGGGGGGGGGGGGGGGGGGGGGGGDFFFEFGGGCGGFE<FGGGFFFGGFGGGGGGGFGGDFGFGGGGEGFDFGGGCE:CFCCGGGGGGGGGCGGGGFECF7BFGFGDEGGGGDGDGGGGGGGDGGC7CFGGGBC722CFGGGGDGGEGEGCECEEGCCEGGD=GCEGF7FD<DC7
@M03364:276:000000000-BLYN8:1:1101:19816:11829 1:N:0:1
ACTCCTACGGGAGGCAGCAGTAGGGAATCTTCGGCAATGGACGAAAGTCTGACCGAGCAACGCCGCGTGAGTGAAGAAGGTTTTCGGATCGTAAAACTCTGTTGTTAGAGAAGAACAAGGACGTTAGTAACTGAACGTCCCCTGCCGGTATCTAACCAGAAAGCCACGGCTAACTACGTGCCAGCAGCCGCGGTAATACGTAGGTGGCAAGCGTTGTCCGGATTTATTGGGCGTAAAGCGAGCG
+
EEEGGFFGDGGFGEECECGGGCFGEFGGFC@C@CGGGGGGGGGGGGGGGGGFGCFEGGGGGEGDGGGCECGEFFFCEFF8CFEGGGGGGGGGGGGFGGGGFGGGGGGGFFFFBDGF8AF?DFE@FF@,FF<?FFE8DFGGCFCF,@FCFC>A@FFGGCFFFG:ACFCEDFC7F@CDF72<F*4BC::7,*==5C**?BFF<:EEGFC8EFFCEC8:*<<:*//2<<+0+ACEDDG55FG3*))9
@M03364:276:000000000-BLYN8:1:1101:16412:11863 1:N:0:1
ACTCCTACGGGAGGCAGCAGTAGGGAATCTTCGGCAATGGACGAAAGTCTGACCGAGCAACGCCGCGTGAGTGAAGAAGGTTTTCGGATCGTAAAACTCTGTTGTTAGAGAAGAACAAGGATGAGAGTAACTGTTCATCCCTTGACGGTATCTAACCAGAAAGCCACGGCTAACTACGTGCCAGCAGCCGCGGTAATACGTAGGTGGCAAGCGTTATCCGGAATTATTGGGCGTAAAGCGCGCG
+
FGGGGGGGGGGGGGGGGGGGGFGGGGGGGGGGGGGGGGGGGGGGGGGGGGGGFGGGGGGGGGGGGGGGGGGFFGGGGGGGGFGGGGGDEGGGGGGFGGGGGGFGGGGGGGGGGGGFGGGGFCFGGGGGGGGGGGGGFGGGGGGGGGGG@FGFFGGGGGFGGGGGGGFGGGGEGGGGCGGGGGGGGGGGGGGGGGGDGGGGGGFGGGFDFCC*AEC=FGCEGGGF8@EGGFF=<DGGG7C<C5)5
@M03364:276:000000000-BLYN8:1:1101:15726:11863 1:N:0:1
ACTCCTACGGGAGGCAGCAGTAGGGAATCTTCGGCAATGGACGAAAGTCTGACCGAGCAACGCCGCGTGAGTGAAGAAGGTTTTCGGATCGTAAAACTCTGTTGTTAGAGAAGAACAAGGATGAGAGTAACTGTTCATCCCTTGACGGTATCTAACCAGAAAGCCACGGCTAACTACGTGCCAGCAGCCGCGGTAATACGTAGGTGGCAAGCGTTGTCCGGATTTATTGGGCGTAAAGCGAGCG
+
GGGGGGGGGGGGGGGGGGGGGGGGGGGGGGGGGGGGGGGGGGGGGGGGGGGGGGGGGGGGGGGGGGGGGGGGGGGGGGGGGGGGGGGGGGGGGGGGGGGGGGGGGGGGGGGGFGGGGGGGGGGGGGGGGGGGGGGGGGGGGGGGGGGGGGGGGGGGGGGGGGGGGGGGGGEGGGGGGGGGGGGGGGGGGGGGGGGGGGGGGGGGGGGGGGGGGGGGGGGGGGDGGGGGGGFGDGGGGGGGGGGD
@M03364:276:000000000-BLYN8:1:1101:8565:11891 1:N:0:1
ACTCCTACGGGAGGCAGCAGTAGGGAATCTTCGGCAATGGGGGCAACCCTGACCGAGCAACGCCGCGTGAGTGAAGAAGGTTTTCGGATCGTAAAACTCTGTTGTTAGAGAAGAACGTTAAGTAGAGTGGAAAGTTACTTAAGTGACGGTATCTAACCAGAAAGGGACGGCTAACTACGTGCCAGCAGCCGCGGTAATACGTAGGTCCCAAGCGTTGTCCGGATTTATTGGGCGTAAAGCGAGC
+
GGGGGGFGGGGGGGGGGDFFGGGGGGGGGGGFG>FFDFF<FGGGGCFGGGGGGGGGFGGGEFGECCFFFGGGGGFFDFGGGGGFGECEGGGGGFGGGFGGGGGGGGGGGFFGFGGGGGGGGGGGFFGGGGFGGGGGGGGGGCFGGGGG>FFGGFGFF@FGFCGCF:FCFGCF@FFFFFG<FFGGGGFGG5:E5EEE5F?CGGGGGGGFGGFGGGG=EC7?CGDECCC7C<<5CGEGGGGGGDD1
@M03364:276:000000000-BLYN8:1:1101:16044:11930 1:N:0:1
ACTCCTACGGGAGGCAGCAGTGGGGAATTTTGGACAATGGGGGCAACCCTGATCCAGCCATGCCGCGTGTCTGAAGAAGGCCTTCGGGTTGTAAAGGACTTTTGTCAGGGAAGAAAAGGTCATGGTTAATAGCTATGGCTGATGACGGTACCTGAAGAATAAGCACCGGCTAACTACGTGCCAGCAGCCGCGGTAATACGTAGGGTGCGAGCGTTAATCGGAATTACTGGGCGTAAAGCGGGCG
+
GGGGCGGGGGGGGGGGGG?FEGGGGGGGGGGGGGGGGGGGGGGDGGFGGGGDFGGGGGGGGGGGGGGGEGFGGGGFCGGGGGGFGGGGFFGGGGGFGGGGFGGFGGGGGCDEFGFGGFGFGGGFDFFFGFDBCGFGGGGGGGGGGGGGGGFGGGGGGGGGGGFEGGGGGGGGGGGGGGGGGGGGGGGGGEEGDEGGGCGGCFGDGE5CEECCE:CGFGDGGGGGGGGFFFGGGGGGGFGDDGDG
@M03364:276:000000000-BLYN8:1:1101:9394:11937 1:N:0:1
ACTCCTACGGGAGGCAGCAGTAGGGAATCTTCCACAATGGGCGAAAGCCTGATGGAGCAACGCCGCGTGTGTGATGAAGGGTTTCGGCTCGTAAAACACTGTTGTAAGAGAAGAATGACATTGAGAGTAACTGTTCAATGTGTGACGGTATCTAACCAGAAAGGGACGGCTAACTACGTGCCAGCAGCCGCGGTAATACGTAGGTCCCAAGCGTTGTCCGGATTTATTGGGCGTAAAGCGAGCG
+
GGGGGGGGGGGGGGGGGGGGGGGGGGGGGGGGGGGGGGGGGGGGGGGGGGGGGGGGGGGGGGGGGGGGGGGGGGGGGGGGGGGGGGGGGGGGGGGGGGGGGGGGGGGGGGGGGGGGGGGGGGGGGGGGFFGGGGGGGGGGGGGGGGGGGGGGGGGGGGGGGGGGGGGGGGGGGGGGGGGGGGGGGGGGGCGGGGGGGGFGGGGGCCFGGGGGGGGGC<CEGGGDCFFGDFGGGDGGGGFGGGG5
@M03364:276:000000000-BLYN8:1:1101:15808:11938 1:N:0:1
ACTCCTACGGGAGGCAGCAGTAGGGAATCTTCGGCAATGGACGAAAGTCTGACCGAGCAATGCCGCGTGAGTGAAGAAGGTTTTCGGATCGTAAAACTCTGTTGTTAGAGAAGAACAAGGATGAGAGTAACTGTTCATCCCTTGACGGTATCTAACCAGAAAGCCACGGCTAACTACGTGCCAGCAGCCGCGGTAATACGTAGGTGGCAAGCGTTGTCCGGATTTATTGGGCGTAAAGCGAGCG
+
GGGGGGGGGGGGGGGGGGFGGGGGGGGGGGGGGGGGGGGGGGGGGGGGGGGGGGGGGGGGGGGGGGGGGGGGGGGGGGGGGGGGGGGGGGGGGFGGGGGGGFFGFGGGGGGGGGGGGGGGGGGGGGGGGGGGGGFEGGGGGGGGGGGGGGGGGGGGGGGGGGGGGGGGGGGGGGGGGGGGGGGGGGFGGGGGGGGGGGGGGGGDGGGGGGGGGGGDGGGGGGGGEGGGGGGGGGGGGGGGDGGD
@M03364:276:000000000-BLYN8:1:1101:17895:11974 1:N:0:1
ACTCCTACGGGAGGCAGCAGTGGGGAATATTGCACAATGGGCGCAAGCCTGATGCAGCCATGCCGCGTGTATGAAGAAGGCCTTCGGGTTGTAAAGTACTTTCAGCGGGGAGGAAGGGGTTGCGGTTAATAACCGCGGCCATTGACGTTACCCGCAGAAGAAGCACCGGCTAACTACGTGCCAGCAGCCGCGGTAATACGTAGGTGGCAAGCGTTGTCCGGATTTATTGGGCGTAAAGCGAGCG
+
GGGGGGGGGGGGGGGGGGGGGGGGGGGGGGGGGGGGGGGGGGGGGGGGGGGGGGGGGGGGGGGGGGGGGGGGGGGGGGGGGGGGGGGGGGGGGGGGGGGGGGGGGGGGGGGGGGGGGGGGGGGGGGGGGGGGGGGEGGGGGGGGGGGGGGGGGGGGGGGGFGGGGGGGGGGGGGGGGGGFGGGGGGFGGGGGGGGGGGGGGGGGGGGGGGGGDEGGGGGGGDGGGGGGFGGGG5CGGGGGGGGC
@M03364:276:000000000-BLYN8:1:1101:9250:11978 1:N:0:1
ACTCCTACGGGAGGCAGCAGTGGGGAATATTGCACAATGGGCGCAAGCCTGATGCAGCCATGCCGCGTGTGTGAAGAAGGCCTTCGGGTTGTAAAGCACTTTCAGCGAGGAGGAAGGTGGTGAGCTTAATACGATCATCAATTGACGTTACTCGCAGAAGAATCACCGGCTAACTCCGTGCCAGCAGCCGCGGTAATACGGAGGCTGCAAGCGTTAATAGGAATCACTGGGCGTAAAGCGCACG
+
C@;FGFCF@F7@F:@@B,F@E<<F@6,66,<C<<F9CE@@CFFEGGCCDFFCEGGG<,6EF8C@CCFEC?FGGF,9<FEF=C5EFCF7<4++CFFFGFGGF<5,5C=F=7=4?:F<==B+BFEFC<3C,CFG7++83CD9<=DD,>FFF8:D>>:C:>:FFF,@3FFGGG7@FG,>:*56*1;BDC,:B5E85**4;CGG5C8**2*82><EG*/A*9++++:6+2<+<**1)):**:>5)/))
@M03364:276:000000000-BLYN8:1:1101:7038:11982 1:N:0:1
ACTCCTACGGGAGGCAGCAGTAGGGAATCTTCGGCAATGGGGGGAACCCTAACCGAGCAACGCCGCGTGAGTGAAGAAGGTTTTCGGATCGTAAAGCTCTGTTGTTAATCAAGAACGTTGAGAAGAGTGGAAAGTTTCTCAAGTGACGGTAATTAACCAGAAAGGGACGGCTAACTACGTGCCAGCAGCCGCGGTAATACGTAGGTCCCGAGCGTTGTCCGGATTTATTGGGCGTAAAGCGAGC
+
GGGGGGGGGGGGGGGGGGGGGGGGGGGGGGGGGGGGGGGGGGGGGGGGGGGGGGGGGGGGGGGGGGGGGGGGCGGGGGGGGGGGGGGGGGGGGGGGGGGGGGGGGGGGG9FFGGGGGFGGGGGGGFGGGGGGGGGGGFFGGGGGGGGGGGGGGGGFCCGGEFGGGGGGGGGGGGGGGGGGGGGGG5FGGGGGGGGGGGGGGFGGGGGGGGGGGGEGGGGGGGEEG9CFCDDGGGGGGGDGGGGC
@M03364:276:000000000-BLYN8:1:1101:28800:12012 1:N:0:1
ACTCCTACGGGAGGCAGCAGTGGGGAATATTGCACAATGGGCGCAAGCCTGATGCAGCCATGCCGCGTGTATGAAGAAGGCCTTCGGGTTGTAAAGTACTTTCAGCGGGGAGGAAGGTGAGTGGTTTAATACGCCATTCAATTGACGTTACCCGCAGAAGAAGCACCGGCTAACTCCGTGCCAGCAGCCGCGGTAATACGGAGGGTGCAAGCGTTAATCGGAATTACTGGGCGTAAAGCGCACG
+
FGGGFGG@FFGGFG@CFEGGGGCFFFGFCCF,CFFFFGFFGFFFGGDDGEFCF9FCFEGGGCCEFGE@FFDGGGGFFFGCGG<ACDE@FG=CD?@<FGGGGGGGG977FECEDBFCGBD9F<?FF<AEDGGG<FCFFGGFFFGF=@:@<DF<>FG@CCCFGGGGGG:1>CFGC:,,?;FC:CFGGGG>EG:BECEGFCFC>5?EEE>E?C9;EE:;=C?FEE5CFG7?CCCFGGE59CF3DD51
@M03364:276:000000000-BLYN8:1:1101:26274:12069 1:N:0:1
ACTCCTACGGGAGGCAGCAGTGGGGAATATTGCACAATGGGCGCAAGCCTGATGCAGCCATGCCGCGTGTGTGAAGAAGGCCTTCGGGTTGTAAAGCACTTTCAGCGAGGAGGAAGGTGGTGAACTTAAAACGTTCATCACTTGACGTTACTCGCAGAAGAAGCACCGGCTAACTCCGTGCCAGCAGCCGCGGTAATACGGCGGGTGCAAGCGTTAATCGGAATTACTGGGCGTAAAGCGCACG
+
FFGGGGGFCFEECBFGDGDDGGGGGC,F<@EFD<FFEDE,C<@7FC@6CFE@9FEFGFE<E<DGGDC@C,CCA<<FGFGGC,CFFFFG,?FC5CFA5EBCFFGGGFGCGGCFBFC=FG=<F=,::?<,8,BDF<=,:FEA,==>,D=>EFFD,6@++@,<<:FGCF,@CFECFGC,?*>:@*?BEGDG,*:C8C8ECC+CC*18*:8??FC5E>EEFG7*7//:69<C+<F5DGE57C*>)11>
@M03364:276:000000000-BLYN8:1:1101:23370:12071 1:N:0:1
ACTCCTACGGGAGGCAGCAGTAGGGAATCTTCGGCAATGGACGAAAGTCTGACCGAGCAATGCCGCGTGAGTGAAGAAGGTTTTCGGATCGTAAAACTCTGTTGTTAGAGAAGAACAAGGATGAGAGTAACTGTTCATCCCTTGACGGTATCTAACCAGAAAGCCACGGCTAACTACGTGCCAGCAGCCGCGGTAATACGTAGGTGGCAAGCGTTGTCCGGATTTATTGGGCGTAAAGCGAGCG
+
GGGGGGGGGEGGGGDGGGGGGGGGGGGGGGGGGGGGGGGGGGGGGGGGGGGGGGGGGGGGGGGGGGGGGGGEGGGGFGGGGGGGGGGEFGGGGGEFGGGGGGGGFFGGGGGGGGGGGGGGGFGCCCDGGGGGFFGFGGGGGGGGGGGGGGGGGGGGGGGGGGGGGGGGGGGGGGGGGGGGFGGGGG>FGDECEEGGGGGGGGGGGGGGGGGGGEEGGGGGGGGGGGGGG6C5<DGGG7>CDDG<
@M03364:276:000000000-BLYN8:1:1101:14441:12075 1:N:0:1
ACTCCTACGGGAGGCAGCAGTAGGGAATCTTCCACAATGGACGCAAGTCTGATGGAGCAACGCCGCGTGAGTGAAGAAGGTTTTCGGATCGTAAAGCTCTGTTGTTGGTGAAGAAGGATAGAGGTAGTAACTGGCCTTTATTTGACGGTAATCAACCAGAAAGTCACGGCTAACTACGTGCCAGCAGCCGCGGTAATACGTAGGTGGCAAGCGTTGTCCGGATTTATTGGGCGTAAAGCGAGCG
+
DGGFGFGFGEEFEEEDEGGGFGGGGFFFGGGFGGFCDFGG9@@FE:F<C<FCEFFGGGD@FGCFEGDGEGECFE9<?FE8CFEFGG@,?FEBFGGFGFGFG9FFGGDCFG9=CEAFGCGF<A?E=<FDDCEFFFFEF@FGG<C??CFGCFGGFB<D<FGGGGCG,@,@F:<:BF9=CEGGGFDFGCDG@8EEE:C72,>;,,2*6<5<CF==8BC8*=C5**8*<;FCCE*5DDDDC>CDD755
@M03364:276:000000000-BLYN8:1:1101:2706:12094 1:N:0:1
ACTCCTACGGGAGGCAGCAGTAGGGAATCTTCGGCAATGGGGGCATCCCTGACCGAGCAACGCCGCGTGAGTGAAGAAGGTTTTCGGATCGTAAAACTCTGTTGTTAGAGAAGAACGTTAAGTAGAGTGGAAAATTACTTAAGTGACGGTATCTAACCAGAAAGGGACGGCTAACTACGTGCCAGCAGCCGCGGTAATACGTAGGTCCCAAGCGTTGTCCGGATTTATTGGGCGTAAAGCGAGC
+
GGGGGGGGGGGGGGGGGGGGGGGGGGGGGGGGGGGGGGGGGGGGGGGGGGGGGGGGGGGGGGGGGGGFGGGGGGGGGGGGFGGGGGEGGGGGGGGFGGGGGGGGGGGGFGGDEGGGGGGGGGGGGGGFFGGGCFGGGGGGDGGGGGGGDFGGGGGGGGGGGGCFFGGGGGGGGGGGGGGGFGGGGGGGGGGGGDBC8?EFFGFGGGGGGGGGGGGGGGGGDDGG5CGGGFGFGGGG35CFGDD5
@M03364:276:000000000-BLYN8:1:1101:4451:12100 1:N:0:1
ACTCCTACGGGAGGCAGCAGTAGGGAATCTTCGGCAATGGGGGCAACCCTGACCGAGCAACGCCGCGTGAGTGAAGAAGGTTTTCGGATCGTAAAACTCTGTTGTTAGAGAAGAACGTTAAGTAGAGTGGAAAGTTACTTAAGTGACGGTATCTAACCAGAAAGGGACGGCTAACTACGTGCCAGCAGCCGCGGTAATACGTAGGTCCCAAGCGTTGTCCGGATTTATTGGCCGAAAAGCGAGC
+
GGGGGGGGGGGGGGGGGGGGGGGGGGGGGGGGGGGGGGGGFFGDGGGFGGGGGGGGGGGGGGGGGGGGGGGGGGGGGGGGGGGGGGGDGGGGGGGGGGGGGGGGGGGGGGGGGGGGG=DDF?8E,EFGC@<F9D>FB33C<@,@<BB@B@F>=@F<FFFCGG?FE:>CF>FFF7,?B>*42CC,4::8BFCEG5*=1B+5*<<CCF+?*A6;A*;*11A9A58CE6+<CFF+*)*2>7*9)99)
@M03364:276:000000000-BLYN8:1:1101:2344:12104 1:N:0:1
ACTCCTACGGGAGGCAGCAGTGGGGAATATTGGACAATGGACCAAAAGTCTGATCCAGCAATTCTGTGTGCACGATGAAGGTCTTCGGATTGTAAAGTGCTTTCAGTTGGGAAGAAGAAAGTGACGGTACCAACAGAAGAAGCGACGGCTAAATACGTGCCAGCAGCCGCGGTAATACGTATGTCGCAAGCGTTATCCGGATTTATTGGGCGTAAAGCGCGTCTAGGCGGAAAAATAAGTCTG
+
GGGGGGGGGGGGGGGGGGGGGGGGGGGGGGGGGGGGGGGGGGGGGGGGGGGGGGGGGGGGGGGGGGGGGGGGGGGGGGGGGGGGGGGGFCFGGGGGGGGGGGGGGGGDFFGGFGGGGGGGGGFGGGGGFEGGGGDGGGGGGGGGGGGGGGGGGGGGGGGGGGGGGGGGGGGGGFGGGGGFFGGGGGGGGGDGEECDEFCEEEGF9FGCGGFECE8EFF=5:?CEGGGGGDCEDGFFGF77:CF
@M03364:276:000000000-BLYN8:1:1101:18320:12124 1:N:0:1
ACTCCTACGGGAGGCAGCAGTGGGGAATATTGCACAATGGGCGCAAGCCTGATGCAGCCATGCCGCGTGTGTGAAGAAGGCCTTCGGGTTGTAAAGCACTTTCAGCGAGGAGGAAGGTGGTGAACTTAATACGTTCATCAATTGACGTTACTCGCAGAAGAAGCACCGGCTAACTCCGTGCCAGCAGCCGCGGTAATACGGAGGGTGCAAGCGTTAATCGGAATTACTGGGCGTAAAGCGCACG
+
GGGGFGGGGGGGGGGGGGGGGGGFGGGGGGGGGGGGGGGGGGGDGGGCGGGGGGGGFGFGGGGGGGDEFGGGGGGGGGFFFFFFGGGGGGFGGGGGGGGGGGGGGFEEGGGGGGGGGGGGGGEFFGGGGGGFGGGGFGGGGFGGAFGEGGGGGGGGGEGGGCGGFGGGGGGGGGGGGDGGGGGGGGGGGGGGGGGGGGGGGCCGGGEGGGGGGGGGGGGF5EEFCFGGG?F5CDE7FFFGGGG5
@M03364:276:000000000-BLYN8:1:1101:3255:12136 1:N:0:1
ACTCCTACGGGAGGCAGCAGTGGGGAATATTGCACAATGGGCGCAAGCCTGATGCAGCCATGCCGCGTGTATGAAGAAGGCCTTCGGGTTGTAAAGTACTTTCAGCGGGGAGGAAGGGATGAGCCTTAATACGGTTCGTCATTGACGTTACCCGCAGAAGAAGCACCGGCTAACTCCGTGCCAGCAGCCGCGGTAATACGGAGGGTGCAAGCGTTAATCGGAATTACTGGGCGTAAAGCGCACG
+
GGGGGGGGGGGGGGGGGGGGGGGGGGGGGGGGGGGGGGGGGGGGGGGGGGGGGGGGGGGGGGGGGGGGGGGGGGGGGGGGGGGGGGGGGGGGGGGGGGGGGGGGGGGGGGGGGGGGGGGGGGGGGGGFGGGGGGGGD@FDFGGGGGGGGGGGGGGGGEGGGGFGGGGGGGDEGFEEFGG7CFGGGFGGGGGGGGGGGGGGGGGGGGGGGCCCEGGCCFCEEGGGGDGGF6CEDGGGGGGGDGG7
@M03364:276:000000000-BLYN8:1:1101:10541:12153 1:N:0:1
ACTCCTACGGGAGGCAGCAGTGGGGAATATTGCACAATGGGCGCAAGCCTGATGCAGCCATGCCGCGTGTGTGAAGAAGGCCTTCGGGTTGTAAAGCACTTTCAGCGAGGAGGAAGGTGGTGAGCTTAATACGTTCATCAATTGACGTTACTCGCAGAAGAAGCACCGGCTAACTCCGTGCCAGCAGCCGCGGTAATACGGAGGGTGCAAGCGTTAATCGGAATTACTGGGCGTAAAGCGCACG
+
GGGGGGGGGGGGGGGGGGGGGGGGGGGGGGGGGGGGGGGGGGGGGGGGGGGGGFGGGGGGGGGGGGGBFGGGGGGGGEGGGGGGGGGGGGGGGGGGGGGGGGGGGGGGGGGGGFGGG<FGGGGGGGGFFGGGGGGGGGGGGCDFAFGGGGGGGGGGGGFGGGFGGGGGGGGGGGGGGGGGGGGGGGFGGGGGGGGGGGGGGGGGGGCEGGFFG8E5CGFGGGDGG?FGG?:EGGGGGGGC3)>7
@M03364:276:000000000-BLYN8:1:1101:12494:12163 1:N:0:1
ACTCCTACGGGAGGCAGCAGTAGGGAATCTTCGGCAATGGACGAAAGTCTGACCGAGCAACGCCGCGTGAGTGAAGAAGGTTTTCGGATCGTAAAACTCTGTTGTTAGAGAAGAACAAGGACGTTAGTAACTGAACGTCCCCTGACGGTATCTAACCAGAAAGCCACGGCTAACTACGTGCCAGCAGCCGCGGTAATACGTAGGTGGCAAGCGTTGTCCGGATTTATTGGGCGTAAAGCGAGCG
+
GGGGGGGGGGGGGGGGGGGGGGGGGGGGGGGGGGGGGGGGGGGGGGGGGGGGGGGGGGGGGGGGGGGEGGGGGGGGGGGGGGGGGGGGGGGGGGGGGGGGGGGGGGGGGGGGGGGGGGGGGGGGGGGGGGGGGGFGGGGGGGGGGGGGGGGGGGGGGGGGGGGGFGGGGGGGGGGGGGGGGGGGGGGGGGGGGGGGGGGGGGGGGGGGGGGGGGEGGGGGGGGGGCGGFGGGGGGGGGFD<DGC
@M03364:276:000000000-BLYN8:1:1101:6977:12206 1:N:0:1
ACTCCTACGGGAGGCAGCAGTAGGGAATCTTCGGCAATGGACGAAAGTCTGACCGAGCAACGCCGCGTGAGTGAAGAAGGTTTTCGGATCGTAAAACTCTGTTGTTAGAGAAGAACAAGGATGAGAGTAACTGTTCATCCCTTGACGGTATCTAACCAGAAAGCCACGGCTAACTACGTGCCAGCAGCCGCGGTAATACGTAGGTGGCAAGCGTTGTCCGGATTTATTGGGCGTAAAGCGAGCG
+
CFEFFGGGECFCEGGDCFGGGFGFGGGGGGGGGGGGGGFGDFFGFGGGGF<CAEGGGDGGGGDGBFFCGGGF<EGDFGEGE9?FECEDFEGGGGCGGDFGGFEDFCFDAFFFFFGCAFFFAGD?FCFGFG9FF?DDF?,AFFFGGG7FFGGAFGFF<,<CFGCFGG7@7*<F@@ECC:CGFBDC@8DCFC8B8BE79FGGCFFE<CCGGCF5/3C**<AEE*/:C+<0<9EGDC5>GGGDDDD)
@M03364:276:000000000-BLYN8:1:1101:28087:12211 1:N:0:1
ACTCCTACGGGAGGCAGCAGTGGGGAATATTGCACAATGGGCGCAAGCCTGATGCAGCCATGCCGCGTGTATGAAGAAGGCCTTCGGGTTGTAAAGTACTTTCAGCGGGGAGGAAGGGGTTGCGGTTAATAACCGCGGCCATTGACGTTACCCGCAGAAGAAGCACCGGCTAACTCCGTGCCAGCAGCCGCGGTAATACGGAGGGTGCAAGCGTTAATCGGAATTACTGGGCGTAAAGCGCACG
+
GGGGGGGGGGGGGGGGGGGGGGGGGGGGGGGGGGGGGEFFGGEGGGGFFGGGGGFGGCFGGGGGGGGGGGGGFGGGGGGGGGGFGGGGGDFGGGGGGGGFGGGGGGGGGGGDCBFFFEGCGGFGGGGGCFGGGGGGGGEGGFFEGGG:<FFGGFGGGEGFFGGGGDGGGGGGFG?FGCFGGGGGF+BFGGGGGGGGFFFCGC>>CEGEGGGCEGGGG7CFGGGGDF7:C<C=D7CGGGGGDDGC
@M03364:276:000000000-BLYN8:1:1101:16432:12222 1:N:0:1
ACTCCTACGGGAGGCAGCAGTAGGGAATCTTCGGCAATGGGGGCAACCCTGACCGAGCAACGCCGCGTGAGTGAAGAAGGTTTTCGGATCGTAAAACTCTGTTGTTAGAGAAGAACGTTAAGTAGAGTGGAAAGTTACTTAAGTGACGGTATCTAACCAGAAAGGGACGGCTAACTACGTGCCAGCAGCCGCGGTAATACGTAGGTCCCAAGCGTTGTCCGGATTTATTGGGCGTAAAGCGAGC
+
GGGGGGGGGGGGGGGGGGGGGGGGGGGGGGGGGGGGGGGGGGGGGGGGGGGGGGGGGGGGGGGGGGGGGGGGGGGGGGGGGGGGGGGGGGGGGGGGGGGGGGGGGGGGGGGGGGGGGGGGGGBFFCFGGGGGGGGGGGGGGGGGGGGGGGGGGGGGGGGGGGGGGGGGGGGGGGGGGGGGGGGGGGGGGGGGGGGGGGFGGFGGGGGGGGGGGGCEEGGGGGDAEFFGGGGGGGGGGGGGGGG3
@M03364:276:000000000-BLYN8:1:1101:1857:12257 1:N:0:1
ACTCCTACGGGAGGCAGCAGTAGGGAATCTTCCACAATGGACGCAAGTCTGATGGAGCAACGCCGCGTGAGTGAAGAAGGTTTTCGGATCGTAAAGCTCTGTCGTTGGTGAAGAAGGATAGAGGTAGTAACTGGCCTTTATTTGACGGTAATCAACCAGAAAGTCACGGCTAACTACGTGCCAGCAGCCGCGGTAATATGTAGGTGGCAAGCGTTGTCGGGATTTATTGGGCGTAAAGCGAGCG
+
F<EGGDFGEGGGGD@FF7FFC9FGGGCGCFC@EFGGDFGGGFC:BFDF9FDEGGCC,E@FDGEDGGG@>7BCFCFGC8FE4CFGGGG,B@FGGGGGA<EAA?,BF@?F?=AFGFCCF8FGD?FGDDEEE<,FEE,B9=FFG9AFG?FFGFGGBB=,@:AGFFCF99,><@F:<DE>CEFC:73@@8DC,**1:B:7;<,46B9<CFGG*98*=BC=*3*5C=5C6++3+=CF:9*:97><<3)5
@M03364:276:000000000-BLYN8:1:1101:11363:12263 1:N:0:1
ACTCCTACGGGAGGCAGCAGTAGGGAATCTTCGGCAATGGACGAAAGTCTGACCGAGCAACGCCGCGTGAGTGAAGAAGGTTTTCGGATCGTAAAACTCTGTTGTTAGAGAAGAACAAGGATGAGAGTAACTGTTCATCCCTTGACGGTATCTAACCAGAAAGCCACGGCTAACTACGTGCCAGCAGCCGCGGTAATACGTAGGTGGCAAGCGTTGTCCGGATTTATTGGGCGTAAAGCGAGCG
+
GGGGGGGGGGGGGGGGGGGGGGGGGGGGGGGGGGGGGGGGGGGGGGGGFGGGGGGGGGGGGGGGGGGGGGGGGGGGGGGGGGGFGGGGGGGGFFGGGGGGGGGGGGGGGGGGGGGGGGGGGGGGGGGGGGGGGGDAFGGCFGFGGGGGGGGGGGGGGGGFGFGGGGGGGGGGGGGGGGGGGGGGGGGGGGGGGGGGGGGGGGGGGGGGGGGGGEGGGFGGGEG5FGGGFFEGGGGGGGGGDGGD
@M03364:276:000000000-BLYN8:1:1101:11008:12268 1:N:0:1
ACTCCTACGGGAGGCAGCAGTAGGGAATCTTCGGCAATGGACGAAAGTCTGACCGAGCAACGCCGCGTGAGTGAAGAAGGTTTTCGGATCGTAAAACTCTGTTGTTAGAGAAGAACAAGGATGAGAGTAACTGTTCATCCCTTGACGGTATCTAACCAGAAAGCCACGGCTAACTACGTGCCAGCAGCCGCGGTAATACGTAGGTGGCAAGCGTTGTCCGGATTTATTGGGCGTAAAGCGAGCG
+
GGGGGGGGGGGGGGGGGGGGGGGGGGGGGGGGGGGGGGGGGGGGGGGGGGGGGGGGGGGGGGGGGGGGGEGGGGGGGGGGGGGGGGGGGGGGGGGGGGGGGGGGGGGGGGGGGGGGGGGGGFGGGGGGGGGGGGGGGGGGGGGGGGGGGGGGGGGGGGGGGGGGGGGGGEGGGGGGGGGGGGGGGGGGGGGGGGGGGGGGGGGGGCFGGGGGGEGGGFGGG5C:A?FGGGFGGGEE7CCD3CC7
@M03364:276:000000000-BLYN8:1:1101:13601:12274 1:N:0:1
ACTCCTACGGGAGGCAGCAGTAGGGAATCTTCGGCAATGGACGAAAGTCTGACCGAGCAACGCCGCGTGAGTGAAGAAGGTTTTCGGATCGTAAAACTCTGTTGTTAGAGAAGAACGACGAGGAGAGTGGAAAGCTCCTCGTGTGACGGTATCTAACCAGAAAGGGACGGCTAACTACGTGCCAGCAGCCGCGGTAATACGTAGGTCCCGAGCGTTGTCCGGATTTATTGGGCGTAAAGCGAGC
+
GGGGGGGGGGGGGGGGGGGGGGGGGGGGGGGGGGGGGGGGGGGGGGGGGGGGGGGGGGGGGGGGGGGGGGGGGGGGGGGGGGGGGGGGGGGGGGGGGGGGGGGGGGGGGGGGGGGGGGGGGGGGGGGGGGGGGGGGGGGGGFGGGGGGGGGGGGGGGGGGGGGGGDGGGGGGGGGGGGGGFGGGGGGGGFGDEGDGGGGGGGGGGG?C8CEGGGEGDGGGGE?AEFGG+3A5CCGGGGGGGDD5
@M03364:276:000000000-BLYN8:1:1101:24777:12304 1:N:0:1
ACTCCTACGGGAGGCAGCAGTGGGGAATATTGCACAATGGGCGCAAGCCTGATGCAGCCATGCCGCGTGTATGAAGAAGGCCTTCGGGTTGTAAAGCACTTTCAGCGAGGAGGAAGGTGGTGAGCTTAATACGTTCATCAATTGACGTTACTCGAAGAAGAAGCACCGGCTAACTCCGTGCCAGCAGCCGCGGTAATACGGAGGGTGCAAGCGTTAATCGGAATTACTGGGCGTAAAGCGCACG
+
GGGCFGE<BFGD+CFGGGEFGGGFGEEF6C<,FEC<8@,<FGDE7C:DFGFEFGGGFG?E,CFG@7C:@FCFFGFGE,EC<F=8,C7FG>CCEGGGGDFGGFFFGDB:@FE@C4BAFF8B8?,?FA,,CD5BDFFFG9DDGFAF9DGGGGD,E=,,@+,3@@<FFFGGGGDCFFFECCFFGF@D7CFFGGGGDGGGG9?CGEE>E1*:<7;8EGG*/:<CCGCFGG++3+;=<CC*7:CDGG39
@M03364:276:000000000-BLYN8:1:1101:12754:12308 1:N:0:1
ACTCCTACGGGAGGCAGCAGTGGGGAATATTGCACAATGGGCGCAAGCCTGATGCAGCCATGCCGCGTGTGTGAAGAAGGCCTTCGGGTTGTAAAGCACTTTCAGCGAGGAGGAAGGTGGTGAACTTAATACGTTCATCAATTGACGTTACTCGCAGAAGAAGCACCGGCTAACTCCGTGCCAGCAGCCGCGGTAATACGGAGGGTGCAAGCGTTAATCGGAATTACTGGGCGTAAAGCGCACG
+
GGGGGGGGGGGGGGGGGGGGGGGGGGGGGGGGGGGGGGGGGGGGGGGGGGFGGGGGGGGGGGGGGGGGEGGGGGGGGGGGGGGGGGGGGGGEGGGGGGGGGGGGGGGDGGGEDGEFGGGGGGGGGGGGGGGGGGGGGGGGGGGGGGGEEGGGGGGGGGGGGGGGGGGGGGGGGGGGGGGGGGGGGGGGGGGGGGGGGGGGGGGGGGGGGGGGGGGGGGGGGGGGGGGGFGGGGGGGGC>DGGG<
@M03364:276:000000000-BLYN8:1:1101:21404:12331 1:N:0:1
ACTCCTACGGGAGGCAGCAGTAGGGAATCTTCGGCAATGGGGGCAACCCTGACCGAGCAACGCCGCGTGAGTGAAGAAGGTTTTCGGATCGTAAAACTCTGTTGTTAGAGAAGAACGTTAAGTAGAGTGGAAAGTTACTTAAGTGACGGTATCTAACCAGAAAGGGACGGCTAACTACGTGCCAGCAGCCGCGGTAATACGTAGGTCCCAAGCGTTGTCCGGATTTATTGGGCGTAAAGCGAGC
+
GGGGGGGGGGGGGGGGGGGGGGGGGGGGGGGGGGGGGGGGGGGGGGGGGGGGGGGGGGGGGGGGGGGGGFGGGGGGGGGGGGGGGGGGGGGGGGGDFFGGGGGGGGFGGGGGGGGGGGGGGG,5??FFGF9FGGGGGGGGGGGGGGGGD@FF9FFGGGGCFEFGGGGGGGGGGF@FGFGGGDGBCFCFBFEGGGC:EFFECCFGGGG9CFGFCEGCEC<EEGCEGGGGG7ECDGGGGGGCGG3)
@M03364:276:000000000-BLYN8:1:1101:5869:12332 1:N:0:1
ACTCCTAGGAGGCAGCAGTAGGGAATCCTCGGCAATGGACGAAAGTCTGACCGAGCAACGCCGCGTGAGTGAAGAAGGTCTTCGGATCGTAAAACTCTGTTGTTAGAGAAGAACAAGGCGGAGAGTAACTGTTCATCCTTTGACGGTATCTAACCAGAAAGCGACGGCTAACTACGTGCCAGCAGCCGCGGTAATACGTAGGTGGCAAGCGTTGTCCGGATTTATTTGGCGTAAAGAGAGCGC
+
EFFECGGGGDGCEFFECE<EFAF8C@C,C6CFEE7<,CEGGG+BFCFEFAGC+CCEGGFGFGGGGFG7FDFDFGG?FCE,C<<D,,B>:AEEFGFGG??E<F8E,,,AF8FEF8F,B<++8>C++:5C9DFGDDGF<>,=<<<DCFC<<FEC,@C@F7F7<F**>F<F:CFGF@FD<2<:F77,2B88EEE8C*29B5B+**2BC**5CF5*88CE9E55**++<<+<++:7>/*0**939/5
@M03364:276:000000000-BLYN8:1:1101:26307:12351 1:N:0:1
ACTCCTACGGGAGGCAGCAGTAGGGAATCTTCGGCAATGGACGAAAGTCTGACCGAGCAACGCCGCGTGAGTGAAGAAGGTTTTCGGATCGTAAAACTCTGTTGGTAGAGAAGAACGTTGGTGAGAGTGGAAAGCTCATCAAGTGACGGTAACTACCCAGAAAGGGACGGCTAACTACGTGCCAGCAGCCGCGGTAATACGTAGGTCCCGAGCGTTGTCCGGATTTATTGGGCGTAAAGCGAGC
+
GFGGGGFGGGGGGGEEGEGGFGGCEGGGEFEEGGGGG<FG,EFCCFEFCFAFGGGGGGGGFGFDGDEGE7FFGFGGGGGGEB<FFGGGGGGFFGGFFEF9DGGGGFGGFGGCFFFFGFGGGGGGFF?DFGFFFGG<DDGGGGGGGGFFGFF7<,F73FACB7@FC7><FGCGGEGFFEECGGG;EFGGDC>C8CGGC395CC?EEGGCCEED=EEGGEFFGG?C8C+CCEFGGGEEGC>C<3C/
@M03364:276:000000000-BLYN8:1:1101:8242:12358 1:N:0:1
ACTCCTACGGGAGGCAGCAGTAGGGAATCTTCCACAATGGACGAAAGTCTGATGGAGCAACGCCGCGTGAGTGAAGAAGGTTTTCGGATCGTAAAACTCTGTTGTTGGAGAAGAACGTATTTGATAGTAACTGATCAGGTAGTGACGGTATCCAACCAGAAAGCCACGGCTAACTACGTGCCAGCAGCCGCGGTAATACGTAGGTGGCAAGCGTTGTCCGGATTTATTGGGCGTAAAGCGAGCG
+
GGGGGGGGGGGGGGGGGGGGGGGGGGGGGGGGGGGGGGGGFGGGGGGGGGGGGGGGGGGGGGGGGGGGGGGGGGGGGFGGGGGGGGGEGGGGGGGGGGGGGGGGGGGGGGGGGGGGGGGGGGGGGGGGGGGGGCGGGGGGGDGFFGGGGGGGGGGGGGGGGGGGF7CFGGGGGGGFGGGGGGGGGGGGGGGGGGGGGGGGGGGGGGGGCGGGGGC=>FDEGGCEGFGGFFCFCGGGGGGDCGDC
@M03364:276:000000000-BLYN8:1:1101:27043:12371 1:N:0:1
ACTCCTACGGGAGGCAGCAGTGGGGAATATTGCACAATGGGCGCAAGCCTGATGCAGCCATGCCGCGTGTGTGAAGAAGGCCTTCGGGTTGTAAAGCACTTTCAGCGAGGAGGAAGGTGGTGAGCTTAATACGTTCATCAATTGACGTTACTCGCAGAAGAAGCACCGGCTAACTCCGTGCCAGCAGCCGCGGTAATACGGAGGGTGCAAGCGTTAATCGGAATTACTGGGCGTAAAGCGCACG
+
GGGGGGGGGGGGGGGGGGGGGGGGGGGFGGGGGGGGGGGGGGGGGGGGGGGGGFFGFGGGGFGGGGGGGGGGFGGGGGGGGFFDGGGGGGGGGFGGDGGGGGGGGFGGGGDGGGGGGGGFGGF<EGFGGFGGGGGGGGGGGGGGGGGGGFGFGGGEGDGCFGGGGG>FEGGGGGGGGGGGGGFGGGGFFDGGGGGGGGGGGGGGGGGGGGGFCCGDGGGGDE?GGGGGGGGGDGGC<CFGGGD5
@M03364:276:000000000-BLYN8:1:1101:9599:12376 1:N:0:1
ACTCCTACGGGAGGCAGCAGTAGGGAATCTTCGGCAATGGGGGCAACCCTGACCGAGCAACGCCGCGTGAGTGAAGAAGGTTTTCGGATCGTAAAACTCTGTTGTTAGAGAAGAACGTTAAGTAGAGTGGAAAGTTACTTAAGTGACGGTATCTAACCAGAAAGGGACGGCTAACTACGTGCCAGCAGCCGCGGTAATACGTAGGTCCCAAGCGTTGTCCGGATTTATTGGGCGTAAAGCGAGC
+
GGGGGGGGGGGGGGGGGGGGGGGGGGGGGGGGGGGGGGGGGCFGGGGGGGGGGGGGGGGGEGGGGGGGGGGGGGGGGGGGGGGGGGGGGGGGGGGGGGGGGGFGGGGGGGGGGGGGGGGGGGDEGFGGGGGGGGGGGGGGGGFGGGGGGGGGGGGGG7FGGGGGGEGGGGGGGGGGFGGF:FFGGGGGGFGGGGEGEGFGF?FFGGGFGGGGGGGDEEGGGGGCC6FGDEGGGGGGDGGGGD)/
@M03364:276:000000000-BLYN8:1:1101:10664:12403 1:N:0:1
ACTCCTACGGGAGGCAGCAGTGGGGAATATTGCACAATGGGCGCAAGCCTGATGCAGCCATGCCGCGTGTGTGAAGAAGGCCTTCGGGTTGTAAAGCACTTTCAGCGAGGAGGAAGGTGGTGAACTTAATACGTTCATCAATTGACGTTACTCGCAGAAGAAGCACCGGCTAACTCCGTGCCAGCAGCCGCGGTAATACGGAGGGTGCAAGCGTTAATCGGAATTACTGGGCGTAAAGCGCACG
+
GGGGGGGGGGGGGGGGGGGGGGGGGGGGGGGGGGGGGGGGGGGGGGGGGGGGGGGGGGGGGGGGGGGGGGGGGGGGGGFGCFGGGGGGGGEGGFGGGGGGGGFGGDEGGGGGGFGFDGGGGGGGGFFGGGGGGFFFGFF9FDFGGGGGGGGGGGGGGGGGGGGGGGGGECEGGGGGGDFGGGDFGGGFGGGGGGGGG?CFGCCGGGGGGCGGGGGGGGG5EGGFEEGGGFFCDGG=FGGGGGG<
@M03364:276:000000000-BLYN8:1:1101:22416:12426 1:N:0:1
ACTCCTACGGGAGGCAGCAGTAGGGAATCTTCGGCAATGGACGAAAGTCTGACCGAGCAACGCCGCGTGAGTGAAGAAGGTTTTCGGATCGTAAAACTCTGTTGTTAGAGAAGAACAAGGATGAGAGTAACTGTTCATCCCTTGACGGTATCTAACCAGAAAGCCACGGCTAACTACGTGCCAGCAGCCGCGGTAATACGTAGGTGGCAAGCGTTGTCCGGATTTATTGGGCGTAAAGCGAGCG
+
GGGGGFGGGGGGGGGGGGGGGGGGGGGGGGGGGGGGGGGGGGGGGGGGGGGGGGGGGGGGGGGGGGGGGGGGGGGGGGGGGGGGGGGGDGGGGGGGFGGGGGGGGGGGGGGGGGGGGGFGGGGGGGGGAFGGGGGDGGGGGGGGGGGGGGGGGGGGFGGGGGGGGGGGGGGGGGGGGGGCGGGGGGGGGGGGGGGGGGGGGGGEGGCGGGGGGGGDGGGGGDGGGGGGGGGGGGGGGGGGGGC5
@M03364:276:000000000-BLYN8:1:1101:26965:12435 1:N:0:1
ACTCCTACGGGAGGCAGCAGTGGGGAATTTTGGACAATGGGCGCAAGCCTGATCCAGCAATGCCGCGTGTGTGATGAAGGCCTTCGGGTTGTAAAGCACTTTTGGCGGGAACGAAAAGGTCCGTGCTAATACCATGGGCTGATGACGGTACCCGCAGAATAAGCACCGGCTAACTACGTGCCAGCAGCCGCGGTAATACGTAGGGTGCGAGCGTTAATCGGAATTACTGGGCGTAAAGAGTGCG
+
GGGGDGEFGGDGGGE@BCEFGGGGGGGGF,EEGFFGGGGGFGGDEEGGGGGGGG9FGGGGGGG,@:FGGEFGGFGEFFGFGGGDGFGGGGGGGG?FGGGGGGGG7FCEGGGGGD=FGD@DF9CFFGF<FAFGFGGGGGGEGGFFFGGGGFFG?FCFD*,>FFGFFFFGCCCCFF,BFGGGGGGGF99FF5EEGCEGCC@FG?:ECC>*88?ECC;E=?CFGGDGCG7<CE=F3CEGFDCF*:29
@M03364:276:000000000-BLYN8:1:1101:6296:12469 1:N:0:1
ACTCCTACGGGAGGCAGCAGTAGGGAATCTTCGGCAATGGGGGCAACCCTGACCGAGCAACGCCGCGTGAGTGAAGAAGGTTTTCGGATCGTAAAACTCTGTTGTTAGAGAAGAACGTTAAGTAGAGTGGAAAGTTACTTAAGTGACGGTATCTAACCAGAAAGGGACGGCTAACTACGTGCCAGCAGCCGCGGTAATACGTAGGTCCCAAGCGTTGTCCGGATTTATTGGGCGTAAAGCGAGC
+
GGGGGGGGGGGGGGGGGGGGGGGGGGGGGGGGGGGGGGGGGGGGGGGGGGGGGGGGGGGGGGGGGGGGGGGGGGGGFGGGGGGGGGGGGGGGGGGGGGGGGGGGGGGGGGGFGGGGGGGGGGGGGGGGGGGGGGFGGGGGGGGCFGFGDFGGGGGGGGGGGGGGFGGGGGCFGGGFGGGGGG7CFFGGGF>CEECEGDCFGFGGGGGGGGGGGG=CECGCE8;EGGGCECGGGGGEGGGFGGG7
@M03364:276:000000000-BLYN8:1:1101:18190:12492 1:N:0:1
ACTCCTACGGGAGGCAGCAGTGGGGAATATTGCACAATGGGCGCAAGCCTGATGCAGCCATGCCGCGTGTGTGAAGAAGGCCTTCGGGTTGTAAAGCACTTTCAGCGAGGAGGAAGGTGGTGAACTTAATACGTTCATCAATTGACGTTACTCGCAGAAGAAGCACCGGCTAACTCCGTGCCAGCAGCCGCGGTAATACGGAGGGTGCAAGCGTTAATCGGAATTACTGGGCGTAAAGCGCACG
+
GGGGGGGGGGGGGGGGGGFGGGGGGGGGGGGGGGGGGGGGFGGGGGGGGGGGGGGGGGGGGGGGGGGGGGGGGGGGGGGGFGGGGGGGGGGGGGGGGGGGGGGGGGGDGGGGGDGFGGGGGGFGGGGGGGGGGGGGGGGGGGGFGGGGGGGGGGGGGGGGGGGGGGGGGGGGGGGGFGGGGGGGGGFGGGGGGGGGG9BFGGCEGGGGGGDGGGGGGGGGGGGGCFDGGCGGGGGGGGGGGGGD
@M03364:276:000000000-BLYN8:1:1101:5362:12514 1:N:0:1
ACTCCTACGGGAGGCAGCAGTGGGGAATATTGCACAATGGGCGCAAGCCTGATGCAGCCATGCCGCGTGTATGAAGAAGGCCTTCGGGTTGTAAAGTACTTTCAGCGGGGAGGAAGGTGATAAAGCGAATACCTTTATCAATTGACGTTACCCGCAGAAGAAGCACCGGCTAACTCCGTGCCAGCAGCCGCGGTAATACGGAGGGTGCAAGCGTTAATCGGAATTACTGGGCGTAAAGCGCACG
+
GGGGGGGGGGGGGGGGGGGGGGGGGCCFFGGGGGGGGGGGFGGGGGGGGFGGGGGGGGGGGGGEGGGGGGGGFGGGGGGGGEFGGFDGGGGGGGGGGGGGGGGGGGGGGGGDCFGGGGF9CADDFFG7FFGGGGCGGAFGGGGGGG7>FGGGGGGGECFFFEFGGGGGGDEGGGGFGEGGGG;@EGFGGGGGEGDGFDFG>CEEECECCCFGGGGCFGGGGGEGFGGGFGC=CCC=D>75DG3/
@M03364:276:000000000-BLYN8:1:1101:15206:12557 1:N:0:1
ACTCCTACGGGAGGCAGCAGTAGGGAATCTTCGGCAATGGGGGCAACCCTGACCGAGCAACGCCGCGTGAGTGAAGAAGGTTTTCGGATCGTAAAACTCTGTTGTTAGAGAAGAACGTTAAGTAGAGTGGAAAATTACTTAAGTGACGGTATCTAACCAGAAAGGGACGGCTAACTACGTGCCAGCAGCCGCGGTAATACGGAGGGTGCAAGCGTTAATCGGAATTACTGGGCGTAAAGCGCAC
+
GGGGGGGGGGGGGGGGGGGGGGGGGGGGGGGGGGGGGGGGGGGGGGGGGGGGGGGGGGGGGGGGGGGGGGGCFFGGGGGGGGGGGGGGGGGGGGGGGGGGGGGGGGGGGGGGGGGGGGGGGGFGGGGGGGGGGGGGGGGGGGGGGGGGGGGFGGGGGGGGGGGGGGGGGGGGGFGGGGGGGGGGGGGGGGGGGGGGGGGGGGDGGGGGGCFCGGEGGGGGGGGGGDGCFGFFGGGGCFGFGGG<
@M03364:276:000000000-BLYN8:1:1101:6098:12562 1:N:0:1
ACTCCTACGGGAGGCAGCAGTAGGGAATCTTCCACAATGGACGAAAGTCTGATGGAGCAACGCCGCGTGAGTGAAGAAGGTTTTCGGATCGTAAAACTCTGTTGTTGGAGAAGAATGTATCTGATAGTAACTGATCAGGTAGTGACGGTATCCAACCAGAAAGCCACGGCTAACTACGTGCCAGCAGCCGCGGTAATACGTAGGTGGCAAGCGTTGTCCGGATTTATTGGGCGTAAAGCGAGCG
+
GGGGGGGGGGGGGGGGGGGGGGGGGGGGGGGGGFGGGGGGGGGGGGGGGGGGGGGGGGGFFGGGGGGGGGGGGGGGGGGGGGGGGGGGGGGGGGGGGGDGGGGGGGGGFFFGGGGGGGGGGGGGGGGGGGGGGGGCFGGGGGGGGGGGGGGCGGGGDC:DFFGGGGGGGEFFFGGCGGGGGGGGGGFGGGGGGGGGGGGGCECECB86FGGGGGG5EFGEGGGGGFGECFGGGGGEGFFGDGG<
@M03364:276:000000000-BLYN8:1:1101:5892:12573 1:N:0:1
ACTCCTACGGGAGGCAGCAGTAGGGAATCTTCGGCAATGGACGAAAGTCTGACCGAGCAACGCCGCGTGAGTGAAGAAGGTTTTCGGATCGTAAAACTCTGTTGTTAGAGAAGAACGACGAGGAGAGTGGAAAGCTCCTCGTGTGACGGTATCTAACCAGAAAGGGACGGCTAACTACGTGCCAGCAGCCGCGGTAATACGTAGGTCCCGAGCGTTGTCCGGATTTATTGGGCGTAAAGCGAGG
+
GGGGGGGGGGGGGGGGGGGGGFGGGGGGFGGGGGGGGGGG@EFGGGGGGGGGC,@FGDGGGGGGGGGGGGGGGGGGGGGGGGGGGGGDGEGGGCGCFGGGGGGGGGGGGGGGGGG?FC=FGGGGGGGGFFGGGGFGADFGGGFFEGGGGGG:FGGGGGCFGFGEECC7C<@FGGEFGGGFGFGGGGGGGGGGGG>EGGF9F?FGGG?+;EC=:EECEEF:CCC5C+:+:CFGGGEGGFGFC<))
@M03364:276:000000000-BLYN8:1:1101:3729:12590 1:N:0:1
ACTCCTACGGGAGGCAGCAGTAGGGAATCTTCGGCAATGGACGAAAGTCTGACCGAGCAACGCCGCGTGAGTGAAGAAGGTTTTCGGATCGTAAAACTCTGTTGTTAGAGAAGAACAAGGATGAGAGTAACTGTTCATCCCTTGACGGTATCTAACCAGAAAGCCACGGCTAACTACGTGCCAGCAGCCGCGGTAATACGTAGGTGGCAAGCGTTGTCCGGATTTATTGGGCGTAAAGCGAGCG
+
GGGGGGGGGGGGGGGGGGGGGGGGGGGGGGGGGGGGGGGGGGGGGGGFGGGGGGGGGGGGGGGGGDGGGGGGGGGGGGGGGFGGGGGGGGGGGGGGGGGGGGGGGGGGGGGGGGGGGGGGGGGGGGGGGGGGGGGGGGGGGGGGGGGGGFGGGGGGGGGGGGGGGGGGGGGGGGGGGGGGGGGGGGFGGGGGGGDEGGGGFGGGGGGGGGGGGGG5C7CEGGGGGGGGGGGGGCGGFF7DGGGD
@M03364:276:000000000-BLYN8:1:1101:25883:12619 1:N:0:1
ACTCCTACGGGAGGCAGCAGTAGGGAATCTTCGGCAATGGACGAAAGTCTGACCGAGCAACGCCGCGTGAGTGAAGAAGGTTTTCGGATCGTAAAACTCTGTTGTTAGAGAAGAACAAGGATGAGAGTAACTGTTCATCCCTTGACGGTATCTAACCAGAAAGCCACGGCTAACTACGTGCCAGCAGCCGCGGTAATACGTAGGTGGCAAGCGTTGTCCGGATTTATTGGGCGTAAAGCGAGCG
+
GGGGGGGGGGGGGGGGGGGGGGGGGGGGGGGGGGGGGGGGGGGGGGGGGGGGGGGGGGGGGGGGGGGGGGGGGGGGGGGGGGGGGGGGGGGGGGGGGGGGGGGGGGGGGGFGGGGGGGGGGGGGGGFGGGGGGGFGGGFGGGGGGGGDGGGGGGGGGGGGGGGGCGFCFGGGGGGGGGGGGGGGGGCGGGGGGGGGGGGGGGGGGGGGGGGGGGGGGGGGGEEEGGGGGGGGGGGGGGGGGDG<
@M03364:276:000000000-BLYN8:1:1101:29334:12621 1:N:0:1
ACTTCTACGGGAGGCAGCAGTAGGGAATTTTTCACAATGGACGAAAGTCTGATGAAGCAATGCCGCGTGAGTGATGACGGTCTTCGGATTGTAAAGCTCTGTTATAAGGGAAGCAATGGTAGGCTAGGAAATGATCTTACTTTGAAGGTACCTTATCAGAAAGCCACGGCTAACGATGTGCCAGCAGCCGCGGTAATACATAGGTGGCAAGCGTTATTCGGCTTGATTGGGCTGACAGGGTGCG
+
C@D,<EE@FEGEEGG7@F<@EFEFGAE,CCFF,CFFFGGCGFGBC@@6C<CEFGFFG8,,,9C<@@:FEC@FDFD<FCC@?FGFC7:,8F<:?<AD<,:EEG,C,<,5:8,BB,BEFGG,AFG,,5,B,54<F<?,:<9,:@EG,,CFFCAEGFF,C,3>,,3<83A:7+++@,+@:EF98>9BF7,>3BCG5B**66,,,26??,162>/**=5:,,4=6**:*0=EFGGG**106CFDG9*1
@M03364:276:000000000-BLYN8:1:1101:13949:12632 1:N:0:1
ACTCCTACGGGAGGCAGCAGTGGGGAATATTGCACAATGGGCGCAAGCCTGATGCAGCCATGCCGCGTGTGTGAAGAAGGCCTTCGGGTTGTAAAGCACTTTCAGCGAGGAGGAAGGTGGTGAACTTAATACGTTCATCAATTGACGTTACTCGCAGAAGAAGCACCGGCTAACTCCGTGCCAGCAGCCGCGGTAATACGGAGGGTGCAAGCGTTAATCGGAATTACTGGGCGTAAAGCGCACG
+
GGGGGGGGGGGGGGGGGGGGGGGGGGGGGGGGGGGGGGGGGGGGGGGGGGGGGGGGGGGGGGGGGGGGGGGGGGGGGGGGGGGGGGGGGEGGGGGGGGGGGGGGGGGGGGCFGGGGGGGGGGGGGGGGGGGGGGGGGGGGGGGGGGGGGGGGFE>FDGGGGGGGGFGGGGGGGGGGGGGCGGGGGGGGGGGGGGGGFGGGGCGGGGGGG7;CEGGGGGGGGGGGGGGGGGGGGGEEGGGGGGG5
@M03364:276:000000000-BLYN8:1:1101:18777:12673 1:N:0:1
ACTCCTACGGGAGGCAGCAGTGGGGAATTTTGGACAATGGGGGCAACCCTGATCCAGCCATGCCGCGTGTCTGAAGAAGGCCTTCGGGTTGTAAAGGACTTTTGTCAGGGAAGAAAAGGTCATGGTTAATAGCTATGGCTGATGACGGTACCTGAAGAATAAGCACCGGCTAACTACGTGCCAGCAGCCGCGGTAATACGTAGGGTGCGAGCGTTAATCGGAATTACTGGGCGTAAAGCGGGCG
+
GGGGGGGGGGGGGGGGGGGGGGGGGGGGGGGGGGGGGGGGGGGGGGGGGGGGGGFFGGGGGGGGGGGGGGGGGGGGGGGGGGGGGGGG<FGGGGGGGGGGGGGGGGGGGGGGGGGGGGGGGGGGGGFGGGGGGGGGGGGGGGGGGGGGGGGGGGGGGGGGGGGGGGGGGGGCCGFGGGGGGGGGGGFGGGGGGGGDFGGGFG>@EGCGGGGGGGGGGGGGGGGGFCGGGGGGGGGGGGGDDDD7
@M03364:276:000000000-BLYN8:1:1101:3867:12673 1:N:0:1
ACTCCTACGGGAGGCAGCAGTAGGGAATCTTCGGCAATGGACGAAAGTCTGACCGAGCAACGCCGCGTGAGTGAAGAAGGTTTTCGGATCGTAAAACTCTGTTGTTAGAGAAGAACAAGGATGAGAGTAACTGTTCATCCCTTGACGGTATCTAACCAGAAAGCCACGGCTAACTACGTGCCAGCAGCCGCGGTAATACGTAGGTGGCAAGCGTTGTCCGGATTTATTGGGCGTAAAGCGAGCG
+
GGGFGGGGGGGGGGGGGGGGFGGGDGGCCGGEFGGGGG?GGGGGGEGFGGGGF8:@CGGGGGGGGGGGFEFGGGAFGGFFGGGGGD:@FGGGGG7BFFGGGGGGGGCCEFCFEGGFFCE?8BDFC,,,C?DFGGGG@F,:>FFDFF7:FFFFFGFC7FGGFGFF7FGGDGFCFGFGGCCCFGGFDGGGFEDGGE5EGEFFFFE7CF*=FG8CEEEGG?FE=88EGCF?FFFF<CCC37C<CDC7
@M03364:276:000000000-BLYN8:1:1101:4937:12698 1:N:0:1
ACTCCTACGGGAGGCAGCAGTGGGGAATATTGCACAATGGGCGCAAGCCTGATGCAGCCATGCCGCGTGTATGAAGAAGGCCTTCGGGTTGTAAAGTACTTTCAGCGGGGAGGAAGGTGATAAAGCGAATACCTTTATCAATTGACGTTACCCGCAGAAGAAGCACCGGCTAACTCCGTGCCAGCAGCCGCGGTAATACGGAGGGTGCAAGCGTTAATCGGAATTACTGGGCGTAAAGCGCACG
+
GGGGGGGGGGGGGGGGGGGGGGGGGGGGGGGGGGGGGGGGGGGGGGGGGGGGGCGGGGGGGGGGGDGEFGGGGGGGGGGGGGGGGGGGGGGGGGGGGGGGFGGGGGGGGGGGGGGGGGGGGGGGGFGGGGGGGFGGGGGGGGGGGGGGGGGGGGGGGGGGGGGGFGGGGDEECGGGGGGGGGGGGFFGGGGGGGGGGCCCEGDEGGGCGGCC8CEEGGCFEGCFGGGCF6EFD<EGGGGGGGG3
@M03364:276:000000000-BLYN8:1:1101:5957:12699 1:N:0:1
ACTCCTACGGGAGGCAGCAGTCGAGAATCTTCCGCAATGGGCGAAAGCCTGACGGAGCGATACAGCGTGGTGGACGAAGTACTTCGGTACGTAAACACCTTTTATGAGGGATGAAGTTATTGACAGTACCTCATGAATAAGGGGCTCCTAACTCTGTGCCAGCAGGAGCGGTAATACAGAGGCCACAAGCATTATCCGGAATCACTGGGCGTAAAGGGTGTCGAGGCGGTCATGTTAGTCATTC
+
GGGGGGGGGGGGGGGGGGGGGFG@FFGGGGGFGCEGGGGGGGDGGEGGGGGGGG:FGGGGDFGFGFGFGEDFGGCFGGGGGGFGGGGGGDGGGGGGGGGGGGFGDFGGFGDCEFEF5ABFFF9EF9FGFF9<FFGGA9F<?9FGGGG>FFGGGGC9@FCF>>FGGFCF7BFFE*=@A9;CGFGF,4,DGGGGFB9E,8*BEC,BFGDF*5CE*85@F5:5E8*1??5CG*/C770<*02*00>*
@M03364:276:000000000-BLYN8:1:1101:20579:12762 1:N:0:1
ACTCCTACGGGAGGCAGCAGTGGGGAATATTGCACAATGGGCGCAAGCCTGATGCAGCCATGCCGCGTGTATGAAGAAGGCCTTCGGGTTGTAAAGTACTTTCAGCGGGGAGGAAGGGATGAGCCTTAATACGGTTCGTCATTGACGTTACCCGCAGAAGAAGCACCGGCTAACTCCGTGCCAGCAGCCGCGGTAATACGGAGGGTGCAAGCGTTAATCGGAATTACTGGGCGTAAAGCGCACG
+
GGGGGGGGGGGGGGGGGGGGGGGGGGGGGGGGGGGGGGGGGGGGGGGGGGGGGGGGGGGGGGGGGGGGGGGGGGGGGGGGGGGGGGGGGGGGGGGGGGGGGGGGGGGGGGGGGGGGGGEFGGGGGGGGGGGGGGGGGG@FGGGGGGGEGGDGGGGGG7FFFGGGGGGGDEGDGGGGGGGFGGGGGGGGGGGGGGGGGGGGGGGGGGGGFFGGG*;EFGGDECEGGGGGGGGGGGGGGGGGGGC5
@M03364:276:000000000-BLYN8:1:1101:5343:12772 1:N:0:1
ACTCCTACGGGAGGCAGCAGTAGGGAATCTTCGGCAATGGACGAAAGTCTGACCGAGCAACGCCGCGTGAGTGAAGAAGGTTTTCGGATCGTAAAACTCTGTTGTTAGAGAAGAACAAGGGTGAGAGTAACTGTTCACCCCTTGACGGTATCTAACCAGAAAGCCACGGCTAACTACGTGCCAGCAGCCGCGGTAATACGTAGGTGGCAAGCGTTGTCCGGATTTATTGGGCGTAAAGCGAGCG
+
GGGGGGGGGGGGGGGGGGGGGGGGGGGGGGGGGGGGGGGGGGGGGGGGGGGGGGGGGGGGGGGGGGGEGGGGGGGGGGGGFGGGGGGGGGGGGGGGGGGGCFFGGGFGGGGGGGGGGGGGG<FGGGGGGGGGGGGGGGFGGGGGDFEGGGGGGGGGGGGGGGGGGGGGGGGGGGGGGGGGGGGGGGGGGGDGGGGGGGGGGGGGGFDGGGF=GEEGGGGGEDC5CFGGGGCFCGGEGGGGGGGD
@M03364:276:000000000-BLYN8:1:1101:11679:12790 1:N:0:1
ACTCCTACGGGAGGCAGCAGTAGGGAATCTTCCACAATGGACGCAAGTCTGATGGAGCAACGCCGCGTGAGTGAAGAAGGTTTTCGGATCGTAAAGCTCTGTTGTTGGTGAAGAAGGATAGAGGTAGTAACTGGCCTTTATTTGACGGTAATCAACCAGAAAGTCACGGCTAACTACGTGCCAGCAGCCGCGGTAATACGTAGGTGGCAAGCGTTGTCCGGATTTATTGGGCGTAAAGCGAGCG
+
GGGGGGGGGGGGGGGGGGGGGGGGGGGGGGGGGGGGGGGGGGGGGGGGGGGGGGGGGGGGGGGGGGGGGGGGGGGGGGGGGGGGFGGGGGGGGGGGGGGGGGGGGGGGEFFFGGFGGFGGGGGGGFGEGGEGGGGGGGGFG<FGGGGGGFFFFG>FEEDGCGGGFFGGGGFGGCGGGGGGGGGFFGFFCEGGGGCEGGFGB?EGGGGGGGGGGGGD7CFGG5;5EFFFGGGCGGGGCD:CDG)1
@M03364:276:000000000-BLYN8:1:1101:18878:12790 1:N:0:1
ACTCCTACGGGAGGCAGCAGTAGGGAATCTTCGGCAATGGGGGCAACCCTGACCGAGCAACGCCGCGTGAGTGAAGAAGGTTTTCGGATCGTAAAACTCTGTTGTTAGAGAAGAACGTTAAGTAGAGTGGAAAGTTACTTAAGTGACGGTATCTAACCAGAAAGGGACGGCTAACTACGTGCCAGCAGCCGCGGTAATACGTAGGTCCCAAGCGTTGTCCGGATTTATTGGGCGTAAAGCGAGC
+
GGGGGGGGGGGGGGGGGGGGGGGGGGGGGGGGGGGGGGGGGGGGGGGGGGGGGGGGGGGGGGGGGGGFFGGGGGGGGGGGGGGGGGGGGGGGGGGGGGGGGGGGGGGGGGGGGGGGGFGGGGGGGGGGGGGGGGGGDFGFGGGGGGGGGGGGGGGGFGGGGGGGFGGGGDGGGGGGGGDGGGGGGGGGGGGGGGGGGGGGGGGGGGGFGGFF5CEGGGFGCGG=EEGGGGGGGGGGGGGGGGG5
@M03364:276:000000000-BLYN8:1:1101:7733:12808 1:N:0:1
ACTCCTACGGGAGGCAGCAGTAGGGAATCTTCGGCAATGGGGGCAACCCTGACCGAGCAACGCCGCGTGAGTGAAGAAGGTTTTCGGATCGTAAAACTCTGTTGTTAGAGAAGAACGTTAAGTAGAGTGGAAAATTACTTAAGTGACGGTATCTAACCAGAAAGGGACGGCTAACTACGTGCCAGCAGCCGCGGTAATACGTAGGTCCCAAGCGTTGTCCGGATTTATTGGGCGTAAAGCGAGC
+
GGGGGGGGGGGGGGGGGGGGGGGGGGGGGGGGGEGGGGGGGGGGGGGGGGGGGGGGGGGGGGGGGGGGGGGGGGGGGGGGGGGGGGGGGGGGGGGGGGGGGGGGGGGGGGGGGGGGGGGGGGFDFFGGGGGGGGGGGGGGGGFFGGGGGGGGGGGGGFGGGGGGCEGGGEGGGGGGGGGGGGGGGGGGGGGGGG>EGGGGGGDEGGFGFGGGGGGEGGGGGGDCGFC?<F6CFDEGGFGFGDG5
@M03364:276:000000000-BLYN8:1:1101:10734:12808 1:N:0:1
ACTCCTACGGGAGGCAGCAGTGGGGAATATTGGACAATGGGCGCAAGCCTGATCCAGCCATACCGCGTGGGTGAAGAAGGCCTTCGGGTTGTAAAGCCCTTTTGTTGGGAAAGAAATCCAGCTGGCTAATACCCGGTTGGGATGACGGTACCCAAAGAATAAGCACCGGCTAACTTCGTGCCAGCAGCCGCGGTAATACGAAGGGTGCAAGCGTTACTCGGAATTACTGGGCGTAAAGCGTGCG
+
GGGGGGGGGGGGGGGGGGGGGGGGGGGGGGGGGGGGGGGGGCGGGGGGGGGGGGGGGGGGGGGGGGGGGGGGGGGGGGGGGGGGFFGGGGGGGGGGGGGGGGGGGGGGGGGGGGGGGGGGGGGGGGGGGGGGGGGGGGGGGGGGGGGGGGGGGGGGGGGGGGGGGGGGGGGDGGGGGGGGGGGGGGGGGGGGGEGGGGGGGFGGGGGGGFDGGGGCEGGGGGGGGC9FGGFGGGGGGGGD5<CG
@M03364:276:000000000-BLYN8:1:1101:22203:12818 1:N:0:1
ACTCCTACGGGAGGCAGCAGTGGGGAATATTGCACAATGGGCGCAAGCCTGATGCAGCCATGCCGCGTGTGTGAAGAAGGCCTTCGGGTTGTAAAGCACTTTCAGCGAGGAGGAAGGTGGTGAGCTTAATACGTTCATCAATTGACGTTACTCGCAGAAGAAGCACCGGCTAACTCCGTGCCAGCAGCCGCGGTAATACGGAGGGTGCAAGCGTTAATCGGAATTACTGGGCGTAAAGCGCACG
+
GGGGGGGGGGGGGGGGGGFGGGGGGGGGGGGGGFGGGGGGGGGGGGGGGGGCEGAFFGGGGGGGGGGFGGGGGGGGGGGGCGGGFGGGGGGGGGGGGGGGGGGGGGGGGGGDGDDGGGGGGGFGGDGGGGGGGDDGGGGGFGGGFGGGGGGGGGGGGDDEFGGGGGFGGGGEGGFGGEFFGGGGGGGGGGGGGGDGGGGGG>CGGEGGGGGGG8EEE:CFE5EFGF7EEGGC<DCEFDGG3<C1
@M03364:276:000000000-BLYN8:1:1101:3707:12829 1:N:0:1
ACTCCTACGGGAGGCAGCAGTAGGGAATCTTCCACAATGGACGAAAGTCTGATGGAGCAACGCCGCGTGAGTGAAGAAGGTTTTCGGATCGTAAAACTCTGTTGTTGGAGAAGAACGTATTTGATAGTAACTGATCAGGTAGTGACGGTATCCAACCAGAAAGCCACGGCTAACTACGTGCCAGCAGCCGCGGTAATACGTAGGTGGCAAGCGTTGTCCGGATTGATTGGGCGTAAAGCGAGCG
+
GGGGGGGGGGGGGGGGGGGGGDEDFGFEEFGGFFGGGGGGCGGGDFGGGGGGGGGGGGGGGGGGGGGGGGGEFGGGGGGGDGGGGGGGGGEGFC@FCGGBFGGGGGGGDFECFFGGGFGGFFGGGGG<F9?FGGGCFFGF9DGGGGEGFGGCAFGGEGGGGGGGGGGGGGCFGFGF7@FGGFEGGGGGFG5EEEEGGGGGGGFEG?B6CC=CC8EGGGECC5*=*>E7CFFGGDGDC7>5*/)9
@M03364:276:000000000-BLYN8:1:1101:23542:12838 1:N:0:1
ACTCCTACGGGAGGCAGCAGTAGGGAATCTTCCGCAATGGGCGAAAGCCTGACGGAGCAACGCCGCGTGAGTGATGAAGGGTTTCGGCTCGTAAAACTCTGTTATTAGGGAAGAACAAATGTGTAAGTAACTGTGCACATCTTGACGGTACCTAATCAGAAAGCCACGGCTAACTACGTGCCAGCAGCCGCGGTAATACGTAGGTGGCAAGCGTTATCCGGAATTATTGGGCGTAAAGCGCGCG
+
GGGGGFFFG@FG@@@B@FFGEFGF@EFFGGFGFDBFG7@<<8@FGGGFFGF<FGE,@@FFFGEGEGECCCCCFFFGGGFGCC?C<F@CBCFC4E<,,?EE<@A,?BFGGFD@F,EFGF@FB,C@FFGG<FCDEAF9<C=FFF,@DFGCFCCFGGFC,7FGGGFGEEG77F<FCCF>FECDFFFFGCGGFGEEGEEE9+CF9CF7995C9E58CGGGGGGEGEGGGCF77C**19ED7:CCGGDC
@M03364:276:000000000-BLYN8:1:1101:20765:12839 1:N:0:1
ACTCCTACGGGAGGCAGCAGTAGGGAATCTTCGGCAATGGACGAAAGTCTGACCGAGCAACGCCGCGTGAGTGAAGAAGGTTTTCGGATCGTAAAACTCTGTTGGTAGAGAAGAACGTTGGTGAGAGTGGAAAGCTCATCAAGTGACGGTAACTACCCAGAAAGGGACGGCTAACTACGTGCCAGCAGCCGCGGTAATACGTAGGTCCCGAGCGTTGTCCGGATTTATTGGGCGTAAAGCGAGC
+
GGGGGGGGGGGGGGGGGGGGGGGGGGGGGGGGGGGGGGGGGGGGGGGGGGGGGGGGGGEGGGGGGGGGGGGGGGGGGGGGGGGGGGGGGGGGGGGGGGGGGGGGGGGGGGGGGGGGGFFGGGGGGGGGGGGGGGGGGGGGGGGGGGGGGGGGGGGGGGGGGGGGGGGGGGGGGGGGGGGGGGGGGGGGGGCGGGGGDGGGGGGGGGGGGGGGGEEGGEGFGGDGGGGGGGGDGGGGGFDGGGG7
@M03364:276:000000000-BLYN8:1:1101:7848:12853 1:N:0:1
ACTCCTACGGGAGGCAGCAGTAGGGAATCTTCGGCAATGGGGGCAACCCTGACCGAGCAACGCCGCGTGAGTGAAGAAGGTTTTCGGATCGTAAAGCTCTGTTGTTGGTGAAGAAGGATAGAGGTAGTAACTGGCCTTTATTTGACGGTAATCAACCAGAAAGTCACGGCTAACTACGTGCCAGCAGCCGCGGTAATACGTAGGTCCCAAGCGTTGTCCGGATTTATTGGGCGTAAAGCGAGCG
+
GGGGGGGGGGGGGGGGGGGGGGGGGGGGGGGGGGGGGGGGGGGGGGFFGGGGGGGGGGGGGFFEGGGGGGGEGGGGGGGGGGGGGGGGGGGGGFGCGFGGGGDGGGGGGGG9DFCGGFFFGFGGGGGGGGGGGGGF<FCBFGGGGGEDFGGGF<FFGEGGGGGGGGGGGDGGCFFGGGGGGGGGGGGFGCEGGEGGGGGGFFGECC9CGGFFGGGGGG7CGGEGGGGEFGGGGGDGG=>DDGD<
@M03364:276:000000000-BLYN8:1:1101:3551:12856 1:N:0:1
ACTCCTACGGGAGGCAGCAGTAGGGAATCTTCGGCAATGGGGGCAACCCTGACCGAGCAACGCCGCGTGAGTGAAGAAGGTTTTCGGATCGTAAAACTCTGTTGTTAGAGAAGAACGTTAAGTAGAGTGGAAAGTTACTTAAGTGACGGTATCTAACCAGAAAGGGACGGCTAACTACGTGCCAGCAGCCGCGGTAATACGTAGGTCCCAAGCGTTTTCCGGATTGATTGGGCGTAAAGCGAGC
+
GGGGGGFFGEGGGGGGGDEFGGAGGGGGGGGGGDGGGGFCFEEECFGGGGGGGFGC7FEGGGGGGG7FGEFFFGGGGGGGE,CDFGGDCFEGGEGFG8EFGGGCFGG,EEFD8=ADF<FF@FGEGC<@EFFFGGGGGFGFFFFGFGCFC>F<FGCEGGGDFFGGGG,>@@EG@FFGGGCFGGGCGFCCFGGGDGCC5FGGG++=E3?FFDFGGGE=*:0+*/*:C8+<++:CDDGCD<F7DCG5
@M03364:276:000000000-BLYN8:1:1101:28226:12865 1:N:0:1
ACTCCTACGGGAGGCAGCAGTAGGGAATCTTCCACAATGGACGAAAGTCTGATGGAGCAACGCCGCGTGAGTGAAGAAGGTTTTCGGATCGTAAAACTCTGTTGTTGGAGAAGAACGTATTTGATAGTAACTGATCAGGTAGTGACGGTATCCAACCAGAAAGCCACGGCTAACTACGTGCCAGCAGCCGCGGTAATACGTAGGTGGCAAGCGTTGTCCGGATTTATTGGGCGTAAAGCGAGCG
+
GGGGGGGGGGGGGGGGGGGGGGGGGGGGGGGGGGGGGGGGGGGGEGFGGGGFGGGGGGGGGGGGGGGGEFGGGGGGGGGGGFFFGGGGDEGGGGGGGGGGFGFGFC@FFFGGGGGFGFGGGGFDGGGGGGGGGGGGGGGFGGGGGCFGGGFGDFGGGEGGGGGCFGGGGGGGGGGGGGGGGGGGGGGGGGGGGGGGGGGGCGFGGGCFGGGGGGGGEGGGGE=EFC?FGGGGGGGGGGG3DGGG
@M03364:276:000000000-BLYN8:1:1101:11157:12880 1:N:0:1
ACTCCTACGGGAGGCAGCAGTGGGGAATATTGCACAATGGAGGAAACTCTGATGCAGCAACGCCGCGTGAGCGATGAAGGTCTTCGGATCGTAAAGCTCTGTCTTTAGGGATGATAATGACAGTACCTAAGGAGGAAGCCACGGCTAACTACGTGCCAGCAGCCGCGGTAATACGTAGGTGGCGAGCGTTATCCGGATTTATTGGGCGTAAAGGGAGCGTAGGCGGATACTTAAGTGGGATGTG
+
GGGGGGGGGGGGGGGGGGGGGGGGGFGGGGGGGGGGGGGGGGGGGGGGGGGFFGGGGGGGGGGGGGGGGGGGGGGGGGGGGGGGGGGGDGGGGGGGGGGGGGGGGGGGGGGGGGGGGGGGGGFGGGGGGGGGGGGGGGGGFGGGGGGGGGGGGFFGGGGGGGGGGGGGGGGC9FGGGGGGGGGGGGGGEEGGFGGGGGGDCFGFGGGGEDGGGGGGG5CCEGGGGGDGGGGGG7FFGGGFC59>
@M03364:276:000000000-BLYN8:1:1101:21751:12892 1:N:0:1
ACTCCTACGGGAGGCAGCAGTGGGGAATATTGCACAATGGGCGCAAGCCTGATGCAGCCATGCCGCGTGTATGAAGAAGGCCTTCGGGGTGTAAAGTACTTTCAGCGGGGAGGAAGGGATGAGCCTTAATACGGCTCGTCATTGACGTTACCCGCAGAAGAAGCACCGGCTAACTCCGTGCCAGCAGCCGCGGTAATACGGAGGGTGCAAGCGTTAATCGGAATTACTGGGCGTAAAGCGCACG
+
FGGCFFGGE7FCGG-@CFGGGGGGGFGGGFGGFFG9E,CFFGGGGDGFFD@FGGCDFG@FEFFC@B:CFCEFAGDFDCE<,,C,CFEC+@FCCFBFFFEGED?,?<C:@>>@+CDEE:<C:<FDFFGD<DFGGGGC<F@F:F=E;>C@CA:7?:7CC7,?C:C:7FFBFFC7:CFDFDGGG8+<C78CCEGGG?EGC7CC?CCEGEGC+<:FG8;8CE+:ECGC60C?:6@5D/579CC))/9/
@M03364:276:000000000-BLYN8:1:1101:14536:12904 1:N:0:1
ACTCCTACGGGAGGCAGCAGTAGGGAATCTTCCACAATGGACGAAAGTCTGATGGAGCAACGCCGCGTGAGTGAAGAAGGTTTTCGGATCGTAAAACTCTGTTGTTGGAGAAGAATGTATCTGATAGTAACTGATCAGGTAGTGACGGTATCCAACCAGAAAGCCACGGCTAACTACGTGCCAGCAGCCGCGGTAATACGTAGGTGGCAAGCGTTGTCCGGATTTATTGGGCGTAAAGCGAGCG
+
FGGG<FGGGGGGGGG@FEFGGGGGGGGGAFGGGGFFFGFG<CFGGGGGGGGGGGGFGGGGGG+@@C@@FG:CEFGGGGGGGGGGGGGF,8CFGGGGGG@GFGG9FC4=AEGGFFGGFGCAFFGGGGGGGGDG,E@?EB@<FFGCFGEFGFD9?FBFDGGGG@FDFGGGGGDGGGGCFG<CFFGCF@FG7EEGDGG>FGGGGGFGGFGGGFFCCGGGGG7>5A5:F7FFCC55<GEE*7CGGGD3
@M03364:276:000000000-BLYN8:1:1101:12167:12926 1:N:0:1
ACTCCTACGGGAGGCAGCAGTAGGGAATCTTCGGCAATGGACGAAAGTCTGACCGAGCAACGCCGCGTGAGTGAAGAAGGTTTTCGGATCGTAAAACTCTGTTGTTAGAGAAGAACAAGGATGAGAGTAACTGTTCATCCCTTGACGGTATCTAACCAGAAAGCCACGGCTAACTACGTGCCAGCAGCCGCGGTAATACGTAGGTGGCAAGCGTTGTCCGGATTTATTGGGCGTAAAGCGAGCG
+
GGGGGGGGGGGGGGGGGGGGGGGGGGGGGGGGGGGGGGGGGGGGGGGFGGGGGGGGGGGGGGGGGGGFGGGGGGGGGGGGGGGGGGGGGGGGGGGGGGGGGGGFGGGGGGGGGGGGGGGGGFFEGGGGGGGGGGGFGGGGGGGGGGGGGGGGGGGGGGGGGGGGGGGGGGGGGGFGGGGGGGGGGGGGGGGEDGGGGGGGGG>EGGGGGA88EEEGGGGDGGGDFFGGCGGCGGGGGGGGGGGG
@M03364:276:000000000-BLYN8:1:1101:22352:12980 1:N:0:1
ACTCCTACGGGAGGCAGCAGTAGGGAATCTTCCACAATGGACGAAAGTCTGATGGAGCAACGCCGCGTGAGTGAAGAAGGTTTTCGGATCGTAAAACTCTGTTGTTGGAGAAGAACGTATTTGATAGTAACTGATCAGGTAGTGACGGAATCCAACCAGAAAGCCACGGCTAACTACGTGCCAGCAGCCGCGGTAATACGTAGGTGGCAAGCGTTGTCCGGATTTATTGGGCGTAAAGCGAGCG
+
GGGGGGGGGGGGGGGGGGGGGGGGGGGGGGGCEGGGGGGGFGGGGGGGGGGGGGGGGGGGGGGGGGGFGGGGGGGGGGGGGGGGGGGGGGGGGGGGGGGGGGGGGGGGGGGGGGGGGGGGGAFGGGGGGFFGGGGGGGGGGGGGGGGGGGGGGFGFEGGDGFGGGGGGGGGGGGFFGEG7FFFGGGGGDGGGGGGGGGGFBCFGGFGCGGGGGGGGGFGGGEGECFGFFGGGGGGGGGFGGD<5
@M03364:276:000000000-BLYN8:1:1101:28781:12986 1:N:0:1
ACTCCTACGGGAGGCAGCAGTAGGGAATCTTCGGCAATGGGGGCAACCCTGACCGAGCAACGCCGCGTGAGTGAAGAAGGTTTTCGGATCGTAAAACTCTGTTGTTAGAGAAGAACGTTAAGTAGAGTGGAAAGTTACTTAAGTGACGGTATCTAACCAGAAAGGGACGGCTAACTACGTGCCAGCAGCCGCGGTAATACGTAGTTCCCAAGCGTTGTCCGGATTTATTGGGCGTAAAGCGAGC
+
GGGGGGFGGGGGGGGGGGGGGGGGGGGGGGGGGEGGGGGG8CGGGGGGGGGGGGGGGGGGGGGGGGGGGGGGGGGGGGGGEGGGGGGDGFFGGFGGGGGGGGGGGFFGGGGGGGGFGFDGGC?BFDFF<FG?>8E=DDFGC<FCCCFFGGGGCFFGG,@CFGG7FFGGGGECCFGD9,<<FFFCCFGG@8:CGDCCEFC9CGGG8+2C9@CFF5;8*:<CEC*2;6?997EDG)25>FG=DDG7
@M03364:276:000000000-BLYN8:1:1101:23534:13003 1:N:0:1
ACTCCTACGGGAGGCAGCAGTAGGGAATCTTCCGCAATGGGCGAAAGCCTGACGGAGCAACGCCGCGTGAGTGATGAAGGGTTTCGGCTCGTAAAACTCTGTTATTAGGGAAGAACAAATGTGTAAGTAACTGTGCACATCTTGACGGTACCTAATCAGAAAGCCACGGCTAACTACGTGCCAGCAGCCGCGGTAATACGTAGGTGGCAAGCGTTATCCGGAATTATTGGGCGTAAAGCGCGCG
+
GGGGGGGFFGGGGGGGGGGGGGGGGGGGGGGGGGGGGGCGGGGGGGGGGGGGGDEGGGGGGGGGGGGGGGGGGGGGGGGGDGGGGGGGGGGGGGGGGGGGGGGDGGGGGGGGGGGGGGFFGGGGGGGGGGGGFEGGGGGGGGFGGGGGGGFGGGGGGGGGGGGGGGGGEEGGGGGGCEGGGFGGCFGFGGGGGGGGGGDGGGGGGGFFGGGGGGGGCCEEDEE=FFGGGGFGGDGGGCFGGCDD
@M03364:276:000000000-BLYN8:1:1101:21056:13004 1:N:0:1
ACTCCTACGGGAGGCAGCAGTGGGGAATATTGCACAATGGGCGCAAGCCTGATGCAGCCATGCCGCGTGTATGAAGAAGGCCTTCGGGTTGTAAAGTACTTTCAGCGGGGAGGAAGGTGATAAAGCGAATACCTTTATCAATTGACGTTACCCGCAGAAGAAGCAACGGCTAACTCCGTGCCAGCAGCCGCGGTAATACGGAGGGTGCAAGCGTTAATCGGAATTACTGGGCGTAAAGCGCACG
+
GGGGGGGGGGGGGGGGGGGGGGGGGGGGGGGG<DFGGGFGGGGCFEGGGGGGGGGGGGEGEGCFGGGGGCGGFF?FGGGGGGGGGGGGGGGGFFGEGGGDAFCEF,:FGGG>FGGGGBB?F?B5D<F:CBDAFDFFF9,3FFAFFGGGGGGGCB*3<CB7FGGGG,@CGEGGGGFGGGGGGFGGGGGGGE>EGGGGGFGC5CEGDGEECGGGGEEGGGGFCEGGGGGFGGGGGDEGGGGGCGG/
@M03364:276:000000000-BLYN8:1:1101:15502:13024 1:N:0:1
ACTCCTACGGGAGGCAGCAGTGGGGAATATTGCACAATGGGCGCAAGCCTGATGCAGCCATGCCGCGTGTGTGAAGAAGGCCTTCGGGTTGTAAAGCACTTTCAGCGAGGAGGAAGGTGGTGAGCTTAATACGTTCATCAATTGACGTTACTCGCAGAAGAAGCACCGGCTAACTCCGTGCCAGCAGCCGCGGTAATACGGAGGGTGCAAGCGTTAATCGGAATTACTGGGCGTAAAGCGCACG
+
[truncated: 30,020,413 more chars]
