# Supplementary material for: Captivity causes taxonomic and functional convergence of gut microbial communities in bats
Source: PeerJ. 2019 Apr 30;7:e6844. doi: 10.7717/peerj.6844 (PMC6499062; doi:10.7717/peerj.6844)
Supplement: Data S35 — Raw data of FRf7. [file peerj-07-6844-s040.gz › D8j5399-FRf7_R2.fq]

@M03364:276:000000000-BLYN8:1:1101:13747:1207 2:N:0:1
GGACTACTGGGGTTTCTAATCCGGGTTGATCCCCACGCTTTCGCACATGAGCGTCAGTTACATACCAGAAAGTCTCCTTCGCCACTGGTGTTCCTCCATATCTCTGCGCATTTCACCGCGCCACATGGAATTCCACTTTCCTCTTCTGCACTCAAGCTTCCCAGTTTCCAATGACCCTCCACGGTTGAGCCGTGGGCTTTCACATCAGACTTAAGAAACCGCCTACGCGCGGTTTACGCCCAAGAATTCCG
+
-B@BCEFGGFC+876C,,,=CF+7+6B@<DFA,F8CF+C,,C6B@@FE,;,CCFCEGGGGFG,CC6FFGGG@FA,9C<@FFGCEEED8EFE=EFAAF8<,,,4AFFFGGGG7EF<,?:F++8+88AFDB<E,EDA=EF9CFC>D,>DGAFC+D?DA,DFFGF,6AE,@:D9,,@888,@+,>EE@BC6CC33@:CCC>G6<9A7=*5**4;9=>C+=CFC5*892A@E6B))))26@<G157(09766*C*
@M03364:276:000000000-BLYN8:1:1101:10249:1208 2:N:0:1
GGACTACTAGGGTTTCTAATCCTGTTTGCTCCCCACGCTTTCGCACCTGAGCGTCAGTCTTCGTCCAGGGGGCCGCCTTCGCCACTGGTATTCCTCCAGATCTCTACGCATTTCACCGCTACACCTGGAATTCTACCCCCCTCTACGAGACTCCAGCTTGCCAGTTTCAAATGCAGTTCCTAGGTTGAGCCCGGGGATTTCACATCTGACTTAACAAACCGCCTGCTGTCCCTTTACCCCCAGTAATTCCC
+
CCCCCGGGFFGGGGGGGGGGGGGGGGGGGGGGGGGEFGGGGGG7CFFG8FFGGGGDCFFG,,CCFGGG,@CGGGEGGGGGGGGGG,C,E,CFFGGGGF=FGEFGFDFGGGGEGGCGGGGGGGCGGGGGCEEFGGAFG8@FEGGG9DF+3C7CF,@,DD@6DFGGGGGGG,>,<CD9FA@D,,@>FFFDFGGG5>8CGCGFGGFDBFF=>;>CF7DG7CG5)55:0=()16)2:CD)9-<85<69F774>7*
@M03364:276:000000000-BLYN8:1:1101:21003:1217 2:N:0:1
GGACTACCGGGGTTTCTAATCCTGTTTGCTCCCCACGCTTTCGCACCTGAGCGTCAGTCTTCGTCCAGGGGGCCGCCTTCGCCACCGGTATTCCTCCAGATCTCTACGCATTTCACCGCTACACCTGGAATTCTACCCCCCTCTACGAGACTCTAGCTTGCCAGTTTCAAATGCAGTTCCCAGGTTGAGCCCGGGGCTTTCACATCTGACTTAACAAACCGCCTGCGTGCGCTTTACGCCCAGTAATTCCG
+
CCCCCGGEEECGGGGGGGGGFGGGGGGGGGGGGGGGGGGGGGG7BFFG<F8FGGGG7F9,CEFEFCEFFGCFGGGGDGGGGGGDG8FEF:FFGCFGGCAFD,CFGGGGGGG7@AFGGCF=CFFG8,3FFFGGF,CF,@8FEEEDBFGD+8CCEFGGGD@D*@9FGFFFCFFGG9DGGDEG?9CEFGGCFCFFC=EGG5;<7+1:+*;@CC>C71;C*;CFBDBB4FF>(<.7DGGFF(;CGFBF7FFFGF7
@M03364:276:000000000-BLYN8:1:1101:17929:1239 2:N:0:1
GGACTACCGGGGTATCTAATCCTGTTTGCTCCCCACGCTTTCGCACCTGAGCGTCAGTCTTTGTCCAGGGGGCCGCCTTCGCCACCGGTATTCCTCCAGATCTCTACGCATTTCACCGCTACACCTGGAATTCTACCCCCCTCTACAAGACTCTAGCCTGCCAGTTTCGAATGCAGTTCCCAGGTTGAGCCCGGGGATTTCACATCCGACTTGACAGACCGCCTGCGTGCGCTTTACGCCCAGTAATTCCG
+
CCCCCGGGFGGGGGGGGDFFGGGGGGGGGGGGGGGGGGGGGGGGGGGGGGGGGGGGGFFGFFGGGGG<FGGGGDGGGG@FFGGGGGGGGGGGFGGFGFGGFGGGGGGGGGEGGFFGGGGGGGGG@FGGGGGGGGGGGFCGEGGFFFGEFFCDGGGGCDF>CCGGGGGG>FDFGGGFEEFDEGGGGGFFFG:FGEGGGEDFFFGGFGGDCGGGGGFDFFDGFGE(2>>F05>@D<C<FFGGGE(0C>=5DGC
@M03364:276:000000000-BLYN8:1:1101:11778:1252 2:N:0:1
GGACTACAAGGGTATCTAATCCTGTTTGATCCCCACGCTTTCGCACATCAGCGTCAGTTACAGACCAGAAAGTCGCCTTCGCCACTGGTGTTCCTCCATATCTCTGCGCATTTCACCGCTACACATGGAATTCCACTTTCCTCTTCTGCACTCAAGTCTCCCAGTTTCCAATGACCCTCCACGGTTGAGCCGTGGGCTTTCACATCAGCCTTAAGAAACCGCCTACGCGCGCTTTACGCCCAATAATTCCG
+
CCCCCGGGGGGGGGGGGGGGGGGGGGGGGGGFGGGGGGGGGGGGGGGGFFGGGGGGGGGGGGGGGGGGGGFGGGEGGGGGGGGGGDGGGGGGGGGGGGGGGEEGGFCF>@CGGFGGGGGGGGGGCGGGGGGGGGGGGGGGGGFFCE=,@AF8?E@=,@EFGGGGGGGGGGGGGFFGGGGGFGGGGGGFDDGECCCGCGGGGGGFFGGC***=;=@>FGGGFGFFFFF46:>>DG<>ADCCE>;FFGFCCF*
@M03364:276:000000000-BLYN8:1:1101:15318:1279 2:N:0:1
GGACTACACGGGTTTCTAATCCTGTTTGCTCCCCACGCTTTCGAGCCTCAGTGTCAGTTACAGGCCAGAGAGCCGCTTTCGCCTCCGGTGTTCCTCCATATATCTACGCATTTCACCGCTACACATGGAATTCCACTCTCCTCTCCTGCACTCAAGTCTCCCAGTTTCCAATGCACACAATGGTTGAGCCACTGCCTTTTACATCAGACTTAAGAAACCACCTGCGCTCGCTTTACGCCCAATAAATCCGG
+
CCCCCGGGGGGGG;CAFFGGGGGGGGGGGGGGGGGGDFEFGGGGGGGGGFFFGGGGGGGGGGGGGGGGGGGGGCFGGGGGGGGGGGGGGGGGGGGGGGGGGGGGGFG?FGGGFFGFFGGGGGFGGFGFEFFGFGDFGG,FGGGGGGG8EFGGGF?EFGGGGGGGGAFG,6EDGGGGGGGGFG?FG>DFF7:DFFGFCGGF;>EE>>*97>;BDFFFFFFGFGFF:>=99DB)7:>CA@E*7),8>;FE6CC
@M03364:276:000000000-BLYN8:1:1101:16482:1324 2:N:0:1
GGACTACCAGGGTTTCTAATCCTGTTTGCTCCCCACGCTTTCGCACCTGAGCGTCAGTCTTCGTCCAGGGGGCCGCCTTCGCCACCGGTATTCCTCCAGATCTCTACGCATTTCACCGCTACACCTGGAATTCTACCCCCCTCTACGAGACTCTAGCTTGCCAGTTTCAAATGCAGTTCCCAGGTTGAGCCCGGGGATTTCACATCTGACTTAACAAACCGCCTGCGTGCGCTTTACGCCCAGTAATTCCG
+
CCCCCGGGFGGGGGGGGGGGGGGFGGGGGGGGGGGGGGGGGCGGGGGGGGGGGGGDGFGGGGGGGGECGCEGGGGGGGGFGGGGGGGGGGGGGGGGGGEECFGGGGFFGGGGGGGGGGGGGGGGGEGGFCGGGGGGGFGEEGECEFGDC>EGFGGGGGGFF7DGGGGGGGFCFGGGGG?EFFGCFFF6<F6DEEGD7EGGGGC>=FF7@CFGCFDGFFFG>E310A>D1585)>CAF0ECED10CFF<>:*
@M03364:276:000000000-BLYN8:1:1101:19063:1330 2:N:0:1
GGACTACTCGGGTTTCTAATCCTGTTTGCTCCCCACGCTTTCGAGCCTCAGCGTCAGTTACAGACCAGAGAGCCGCCTTCGCCACTGGTGTTCCTCCATATATCTACGCATTTCACCGCTACACATGGAATTCCACTCTCCTCTTCTGCACTCAAGTCACCCAGTTTCCAATTACCCTCCCCGGTTGAGCCTGGGGCTTTCACATCAGACTTAAGAAACCGCCTGCGCTCGCTTTACGCCCAATAAATCCG
+
CCCCCGF,CFEGGGGGGGGGGGGGGGGFGGFGGGFEGGGGGGGFFGGFGGGFEEGEGGGG<FGGGGGD8,C@CFF7FFGGGGGGGGGGGGGGGGGGEFG9FFGGGGFGGGGGG@EGGGGGGGGFFFGGGFGGGGCGD=9A8ABFAFG,==FFEG8,@,,3DFCCAD;EGG9;,3@9,,36@EEGGG6@@FEFG*@C*@DCFCCCFG>4;C>>=5:+87FG4ED9BFB>@;):CF<)@,8CE>,07CC):6)
@M03364:276:000000000-BLYN8:1:1101:20207:1348 2:N:0:1
GGACTACACGGGTTTCTAATCCTGTTTGCTCCCCACGCTTTCGAGCCTCAGCGTCAGTTACAGACCAGAGAGCCGCCTTCGCCACTGGTGTTCCTCCATATATCTACGCATTTCACCGCTACACATGGAATTCCACTCTCCTCTTCTGCACTCAAGTCTCCCAGTTTCCAATGACCCTCCCCGGTTGAGCCGGGGGCTTTCACATCAGACTTAAGAAACCGCCTGCGCTCGCTTTACGCCCAATAAATCCG
+
CCCCCEGGGGGGFGGGGGGGGGGGGFGGGGGGGGGGGGGGGGGGGGGGGGGGGGGGGGGGGGGGGGEFFGCGGGGGGEEGFGGGDFDGGGGDGGGGGGFGGGGGGGGGEGGEFGGFGGD8FGGGGFGGFGFGGGGCFFCFEFFFGGD,CFFGGGGG,;>E>F=8FCFGGFEG?CAFGFGGGGGGGDGGGGFEG>EGGGGGGGG+88CF=6CGGFGFG49CAGD??F@A;EF33DG2F(A:CBFFGGFAGG7
@M03364:276:000000000-BLYN8:1:1101:9078:1358 2:N:0:1
GGACTACTGGGGTTTCTAATCCTGTTTGCTCCCCACGCTTTCGAGCCTCAGCGTCAGTTACAGACCAGAGAGCCGCCTTCGCCACTGGTGTTCCTCCATATATCTACGCATTTCACCGCTACACATGGAATTCCACTTTCCTCTTCTGCACTCAAGTCCCCCAGTTTCCAATGCCCCTCACCGGTTGAGCCGGGGGTTTTCACATCAGACTTAAAGAACCGCCTGCGCTCGCTTTACGCCCAATAAATCCG
+
CCCCCGGGFGGGGGGGGFGGGFGGGGGGGGGFGGGGFFGGGGG8FFGGGGGGGGGGGGFDCFF,EFGG,,C6DFGGGGGGGGGGGFGGGGGGGGGFG8FGGGGGGGGCFDGGGGGGGGGGGDGFD8?FGGGGGG9:E,,?EDFGFCAA98>66>EFC,,,8BCGGGGFGCGGG,,,6@A3@DCEGGGCGGFEG*@E*:EFGFGGF6DGGGGG7:+++;CCBG5?3F(:2>5:D<DAF0?C5>:FGGFAFC9
@M03364:276:000000000-BLYN8:1:1101:18983:1387 2:N:0:1
GGACTACTGGGGTTTCTAATCCTGTTTGATCCCCACGCTTTCGCACATCAGCGTCAGTTACAGACCAGAAAGTCGCCTTCGCCACTGGTGTTCCTCCATATCTCTGCGCATTTCACCGCTACACATGGAATTCCACTTTCCTCTTCTGCACTCAAGGTTCCCAGTTTCCAATGACCCTCCACGGTTGAGCCGTGGGCTTTCACATCAGACTTAAGACACCGCCTACGAGCGCTTTACGCCCAACAATTCCG
+
CCCCCFGFFFGGGCGGGGGGGGGGGGGGGGGGGGGGGG>FEGGGGGGGGGGGGGGGGGGG,C@DF<<FGGFGGC::@FGGGGFGGCGGFGG>FGGFGGGGF9EGFEDFGGGGGGGGFFGGGGGGGGGFFFGGGD9B>FFG,@D8E,7@;FFFCEE?,6,7,EDF=;EF,DEGGGG,3@FEFDGGGD6FCFG6:++@FGCEFGGGFC8*297BFGFGCCG*:EE?>A2)6?)59>CCF65BE><)7C*9+;*
@M03364:276:000000000-BLYN8:1:1101:15722:1504 2:N:0:1
GGACTACTAGGGTTTCTAATCCTGTTCGCTACCCATGCTTTCGAGCCTCAGCGTCAGTTGCAGACCAGAGAGCCGCCTTCGCCACTGGCGGTCTTCCATATATTTACGCATTCCACCGCTACACATGGAGTTCCACTCTCCTCTTCTGCACTCAAGAATAACAGTTTCCGATGCATTTCCTCGGTTAAGCCGAGGGCTTTCACATCAGACTTATTCTTCCGCCTTCGCTCGCTTTACGCCCAATAAATCCG
+
<<CCC8EFCFGGEFE,CFCFFAE<FG9CF,@F,CF<FCFDFGE<EFC<,CFFEFCBCFGGG<@@66CF@EFCF<:+F:FE,6FE:FC<,@+8CFEF<<@<@FG,@,F=7C=CB5EE@F:CCGFE9A,FFE<F,A@=48@<EFGGG@DCFACDC8=,,@,@=DF=,,3>D++36+D,,2@7D>C6FGC7FEG>@C>EGGGGDCCC6*:**;<::D+:1=9,8*6@(*,)6).):*>CF;EG58<AFGF?CF7
@M03364:276:000000000-BLYN8:1:1101:17947:1516 2:N:0:1
GGACTACTAGGGTTTCTAATCCTGTTTGCTCCCCACGCTTTCGCACCTGAGCGTCAGTCTTCGTCCAGGTGGCCGCCTTCGCCACCGGTATTCCTCCAGATCTCTACGCATTTCACCGCTACACCTGGAATTCTACCCCCCTCTACGAGACTCTAGCTTGCCAGTTTCAAATGCAGTTCCCAGGTTGAGCCCGGGGCTTTCACATCTGACTTAACAAACCGCCGTCGTGCGCTTTACCCCCAGTAATTCCG
+
CCCCCCCDFCFCFGG,EFFFGGACFFGGFGFECFFGGGGGCEGGDGFC8CEFG@FCFGGGGGCFEECAF,FFGD@EGGGGDG6?FGFEGGFFGFDCGFDCFGGFFFG?E:+BFFEFCFDECCFGGGFFCFFFG<CF9EFF@8BDEGGGE>8DF9FCADD8FE9>>@C9,@CEFGGGGC7E@CF5@9D?<7CFGGDG*=,,;C,B8FCFGGFG7B>78*/=)*:(.8(:;>3>GG*)9)0;::<)::8)*:*
@M03364:276:000000000-BLYN8:1:1101:14415:1524 2:N:0:1
GGACTACCCGGGTATCTAATCCTGTTTGATACCCACACTTTCGAGCCTCAATGTCAGTTGCAGCTTAGCAGGCTGCCTTCGCAATCGGAGTTCTTCGTGATATCTAAGCATTTCACCGCTACACCACGAATTCCGCCTGCCTCAACTGCACTCAAGACATCCAGTATCAACTGCAATTTTACGGTTGAGCCGCAAACTTTCACAACTGACTTAAACATCCATCTACGCTCCCTTTAAACCCAATAAATCCG
+
CCCCCGGGGGGGGGGGGGGGGGGGGGGGGGGGGGGGGGGGGGGGGGGGGGGGGGGGGGGGGGGGGGGGGGGGGGGGGGGGGGGGGGGGGDEFEFGGFGGFFGDGGGGGFGCGGGFAGGGGGGGFGFGGGGGGGGGDEGGGGGGD8FGGGGGDFDFFGGGGGGGGGFGGGFGGGGGGGGGGGGCEFECFGG?CEGGGGGFGGGFGFGGGGGG9C7CGGG6CFFFA6B5?4>EFFCGF8C9B5?2;CDA3;6)
@M03364:276:000000000-BLYN8:1:1101:9239:1536 2:N:0:1
GGACTACAAGGGTATCTAATCCTGTTTGCTCCCCACGCTTTCGAGCCTCAGCGTCAGTTACAGACCAGAGAGCCGCCTTCGCCACTGGTGTTCCTCCATATATCTACGCATTTCACCGCTACACATGGAATTCCACTCTCCTCTTCTGCACTCAAGTCTCCCAGTTTCCAATGACCCTCCCCGGTTGAGCCGGGGGCTTTCACATCAGACTTAAGAAACCGCCTGCGCTCGCTTTACGCCCAATAAATCCG
+
CCCC8EFFGGGGGGGGGGGGGGGGGGGGGGGGGFGGGGDGGGGGGEGGGGGGGGGGGAFFGGFGGGGGGGGGGGGGGGGGGGFGGCEEFGGGGFGGCFFGGFEGFGGGGG7FEGGGGGDGGEFGGGGGFFFGGGGGGGGGGFGGGGGGFGGGGGG?CE9DGCFGFFEDGGGGGGGGGFGGGGGGGGGGGGGGGEGGGCG?:CF:@9CD*89@@GGGGGGGFGF6?F9=(.::DFG2/8EEGD(7CCFFGGD
@M03364:276:000000000-BLYN8:1:1101:12988:1556 2:N:0:1
GGACTACTAGGGTATCTAATCCTGTTTGATCCCCACGCTTTCGCACATCAGCGTCAGTTACAGACCAGAAAGTCGCCTTCGCCACTGGTGTTCCTCCATATCTCTGCGCATTTCACCGCTACACATGGAATTCCACTTTCCTCTTCTGCACTCAAGTTTCCCAGTTTCCAATGACCCTCCACGGTTGAGCCGTGGGCTTTCACATCAGACTTAAGAAACCGCCTACGCGCGCTTTACGCCCAATAATTCCG
+
CCCC@FFCFGGGGGFGEGGGGAFGGGGFFFGGFGCFGDGGGGGGCFDFGGGGG@FCFGGGGGDEGGGGEDFFEFEGCFFGGFFGGCGGGGGGEFGGGFEAEEFGDCFBFGGGFEGGGG7CBFGGGGF=AFGGGGGGCE,AEGGF4>;DFFGG,@EFADGCF>A,=3EC8EGGFD8CE8DE8FG+=>EF8E83CE68EF8?DFGGA;+3*9C+B<+C>*,A9C*-7*()-0)8)*19+(*41)/;FFFEGF4
@M03364:276:000000000-BLYN8:1:1101:17872:1567 2:N:0:1
GGACTACCGGGGTTTCTAATCCTGTTTGCTCCCCACGCTTTCGAGCCTCAGCGTCAGTTACAGACCAGAGAGCCGCCTTCGCCACTGGTGTTCCTCCATATATCTACGCATTTCACCGCTACACATGGAATTCCACTCTCCTCTTCTGCACTCAAGTCTCCCAGTTTCCAATGACCCTCCCCGGTTGAGCCGGGGGCTTTCACATCAGACTTAAGAAACCGCCTGCGCTCGCTTTACGCCCAATAAATCCG
+
CCCCCGFGGGGGGGGGGGGGGGGGGGGGGGGGGGGGGGGGGGGDFGGGDEFGDGCGDGGGGGGGGGGGFGGDGGGGGGGGGGDGGGGCCAFGFGEGGGFGGGGGGGGGGGGGGFGGGGGGGGGGGGGGEFFFFGGGGGFCGG8@CAAFFFFFGFECFGEGGGGCDFGAFGFGGGGG?=;CCEEGEEEFGGG57C5:CGGGC+4;7DFCFF6@+++2C7C6)7=3?F(56@:3DF3<F?EEE>15CD6>GC7
@M03364:276:000000000-BLYN8:1:1101:13335:1601 2:N:0:1
GGACTACTGGGGTTTCTAATCCTGTTTGCTCCCCACGCTTTCGCACCTGAGCGTCAGTCTTCGTCCAGGGGGCCGCCTTCGCCACCGGTATTCCTCCAGATCTCTACGCATTTCACCGCTACACCTGGAATTCTACCCCCCTCTACTAGACTCTAGCTTGCCAGTTTCAAATGCAGTTCCCAGGTTGAGCCCGGGGATTTCACATCCGACTTAACAAACCGCCTGCGTGCGCTTTACGCCCAGTAATTCCG
+
CCCCCFGGDGGGG7FFFGGGGGGGGGGGGGGGGGGGGGGGGGGGGGGGGGGGGGGFGGGGGCFGGGGGFEGGGGGGGGGGFGGGDGGGGGG<FGGGGG@FGGGGGGGGGGGGFEGGFGGGGGCFCFFCGCGGGGGGDF6FEDGGGG9;,@EFFCGGG;CEFGGGGGGG7,EGGDFCFGGGGGGCFG:7,DFGDGGECCGGGGGGFF*:55DG7@FG:9FGFD>?FF(04>;>D*9)11C*:3:6*:@):D*
@M03364:276:000000000-BLYN8:1:1101:19069:1619 2:N:0:1
GGACTACCCGGGTTTCTAATCCTGTTCGCTACCCATGCTTTCGAGCCTCAGCGTCAGTTGCAGACCAGAGAGCCGCCTTCGCCACTGGTGTTCTTCCATATATCTACGCATTCCACCGCTACACATGGAGTTCCACTCTCCTCTTCTGCACTCAAGAATGACAGTTTCCGATGCAGTTCCACGGTTGAGCCGTGGGCTTTCACATCAGACTTATCATTCCGCCTGCGCTCGCTTTACGCCCAAGAAATCCG
+
CCCCCGGGGGGGGGGGGGGGGGGGGGGEGGGGGGGGGGGGGGGG@FGGGGGGGGGGGGGGGGGGGGGGGGGGGGGGGGGGGGGEGGGCAFFGGGGGGGGGGGFGEGGGGGGGGGGGGGGEGGGGGGGFDFGGGGGGFGCFGGGGFAFFFGGGGGGCFFGGFD99FEGGGC6CGGG9=AEFGGGGGGG?EGFGGGGGGGGD:CFFFCFGGFDCDCFFGGGGFEE=>:9>5?DDDGGFF0=EGD()2;AEGF)
@M03364:276:000000000-BLYN8:1:1101:16677:1639 2:N:0:1
GGACTACTCGGGTTTCTAATCCTGTTTGCTCCCCACGCTTTCGAGCCTCAGCGTCAGTTATCGTCCAGTAAGCCGCCTTCGCCACTGGTGTTCCTCCTAATATCTACGCATTTCACCGCTACACTAGGAATTCCGCTTACCCATCCGACACTCTAGTACGACAGTTTCCAATGCAGTACCGGGGTTGAGCCCCGGGCTTTCACATCAGACTTGCCGCACCGCCTGCGCTCCCTTTACACCCAGTAAATCCG
+
CCCCCGGGGGGGGGGGGGGGGGGGGGGGGGGGGGGGGGGGGGGGGGGGGGGGGGGGGGGGGGGGGGGGGGGGGGGGGGGGGGGGGGGFGGFG9FFGGFGGGGGGGGGGFGGDFFFGGGGGGGGGA8EEFFGGGGGGGGGGGGGGGDGGGGGF3@EGGFAEGGGGFEFFGGGGGGGE9:AGGGDE@EGFGGGGGGGCECCCCCD8CCFC4<FGGGGD3)=*.==012,83>@@5F6<FAFECF0)CCBAGGD
@M03364:276:000000000-BLYN8:1:1101:16321:1654 2:N:0:1
GGACTACCAGGGTTTCTAATCCTGTTTGCTCCCCACGCTTTCGCACCTGAGCGTCAGTCTTCGTCCAGGGGGCCGCCTTCGCCACCGGTATTCCTCCAGATCTCTACGCATTTCACCGCTACACCTGGAATTCTACCCCCCTCTACGAGACTCAAGCCTGCCAGTTTCGGATGCAGTTCCCGGGTTGAGCCCGGGGATTTCACATCCGACTTGACAGACCGCCTGCGTGCGCTTTACGCCCAGTAATTCCG
+
CCCCCGGGGGGGGGGGGGGGGGGGGGGGGGGGGGGGGGGGGGGGGGGGGGGGGGGGGGGGGGGGGGGGGGGGGGGGGGGGGGGGGGGGGGGGGGGGGGGGGGGGGGGGGGGGGGGGGGGGGGGGGGGGGGGGGGGGGGGGGGGGGGGGGDEFFEFGGGGGGGGGFFGGDEEGGGGGGGGGGDGGGGGGGGFGGGGCCEG?CFFFFGGGGGDGGGGGGGGFDGFF?@FFFFFFGDFAFFGDG>??D7F<FG9
@M03364:276:000000000-BLYN8:1:1101:23761:1741 2:N:0:1
GGACTACCGGGTTTCTAATCCTGTTTGCTCCCCACGCTTTCGAGCCTCAGCGTCAGTTACAGACCAGAGAGCCGCCTTCGCCACTGGTGTTCCTCCATATATCTACGCATTTCACCGCTACACATGGAATTCCACTCTCCTCTTCTGCACTCAAGTCTCCAAGGTTCCAATGACACCCCCCGGTTGAGCCGGGGGCTTTCACATCAGACTTAAGAAACCGCCTGCGCTCGCTTTACGCCCAATAAATCCGG
+
CCCCCGG@FGG:F7C,;FEFGFFGGG<A@,CFGGGGGG>FE@<<@GGGGGGGGG@@FG@FFGGCDE8@EECFFC7@FEEFEGGEE,EFDFEFGFGFGGGFGFFDC<F@@=CFGGGGDCCEGGGGCFGACCE,FFDEEGFGGCCD;EAC;8>=>6@,CD9E93@+C3,6@>>D,D,,+6=CEEGGDG67,@*:9C**:2B?+;CGFG*7C;::CF7CCGC*2=5((8>>1;B33C7>D0>*1>04DF*6*/1
@M03364:276:000000000-BLYN8:1:1101:23172:1796 2:N:0:1
GGACTACAGGGGTTTCTAATCCTGTTTGCTCCCCATGCTTTCGAGCCTCAGTGTCAGTTACAGGCCAGAGAGCCGCTTTCGCCTCCGGTGTTCCTCCATATATCTACGCATTTCACCGCTACACATGGAATTCCACTCTCCTCTCCTGCACTCAAGACTCCCAGTTTCAAATGCACACAATGGTTGAGCCACTGCCTTTTACATCAGACTTAAGAAACCACCTGCGCTCGCTTTACGCCCAATAAATCCGG
+
CCCCCGGGFFGGGEFFGFFFEGGFFGGGGGGGF7F<EEFFGFEDGGGBFG8CEFFGGGGFG9CEEFFGGC86CEFD@4AFEGF,BBFGFECEFGAFGEEFGFGGFFFCF7:FGFFGGGE==C@F,A??FEFGGFD,4>,A@DFFGFB84@EFDF89,6,>D8@,6DDG,E>,BEA,=8==9DFGGCC8=DEGD6,@,@DFF7F@78D2999:FG+<A5E,0:A::AF>4@B)55=*)(=8C)/4C7+);))
@M03364:276:000000000-BLYN8:1:1101:8877:1823 2:N:0:1
GGACTACTCGGGTTTCTAATCCTGTTTGCTACCCATGCTTTCGAGCCTCAGCGTCAGTTACAGACCAGACAGCCGCCTTCGCCACTGGTGTTCTTCCATATATCTACGCATTTCACCGCTACACATGGAGTTCCACTGTCCTCTTCTGCACTCAAGTTTCCCAGTTTCCGATGCACTTCTTCGGTTGCGCCGAAGGCTTTCACATCAGACTTAAGAAACCGCCTGCGCTCGCTTTACGCCCAATAAATCCG
+
CCCCCGGGEEGGCFGGGGGGGFGGGGGGGGFGGGGDECGGGGGGGG@@FGGEGG@CEGFGGGGFGFG8CCFEGGGG7FEGGGDECGFFFGGGGGGGGGGGGAEFCCDG7?FFGFCGFG7@=+:FFDFGGFG=FF9EFGGFGGCF=EFGFAEGGGGGFGFCEDFGGGGCD+6CEDEDE89EDDF6FDC,@EGE+*@?,DGC+9EC+;>*2*;FC+++59D7B=BD=4(2/::BGGC4A7EGG;(.9C+);*)
@M03364:276:000000000-BLYN8:1:1101:23922:1891 2:N:0:1
GGACTACTGGGGTTTCTAATCCTGTTTGATCCCCACGCTTTCGCACATCAGCGTCAGTTACAGACCAGAAAGTCGCCTTCGCCACTGGTGTTCCTCCATATCTCTGCGCATTTCACCGCTACACATGGAATTCCACTTTCCTCTTCTGCTCTCAAGTTTCCCAGTTTCCAATGACCCTCCACGGTTGAGCCGTGGGCTTTCACATCAGACTTAAGAAACCGCCTACGCGCGCTTTACGCCCAATAATTCCG
+
CCCCCGGDCGGGGGGGGGFGGGGGGGGGGGGGGGGGGGGGGGGGGGGGDGGGGGGGGGGFFGGGGCFGGGGGGGEGGGGGGGGGGGGGGGGGFGGGGGGGGGGGGGGGGGGGGGGGGGGGGEGGGGGGGGGGGGGGGGGGGF9FFGGFEGGGGGF?EFC;,@A,8C,@FEBD?DA=DGFEGGGGGGGGEGGGEGGGGDGGF>CFFGA7?FGFFG7:C>8?5C45@F?FBE>3DD*6A7EGEF;4*>FC:C6
@M03364:276:000000000-BLYN8:1:1101:11135:1943 2:N:0:1
GGACTACAAGGGTTTCTAATCCTGTTTGCTCCCCACGCTTTCGAGCCTCAGCGTCAGTTACAGACCAGAGAGCCGCCTTCGCCACTGGTGTTCCTCCATATATCTACGCATTTCACCGCTACACATGGAATTCCACTCTCCTCTTCTGCACTCAAGTCTCCCAGTTTCCAATGACCCTCCCCGGTTGAGCCGGGGGCTTTCACATCAGCCTTAAGAAACCGCCTGCGCTCCCTTTACGCCCAATAAATCCG
+
CCCCCGGGGGGGGGGGGGGGGGGGGGGCFGGGGGFGGEGGGGGGGGGGGGGGGGGEGGGGGGFGCGGCFGCEFGGGGGGGGGGFGGFGFGGGGFGGFGGCGFGGGGGGGGGGGGGFG7FGGG9FEGGGF9EGFFGCEGGGGGGGGGGGGCFGGGE8=EFGCFGGFFEFGGFGGGGG8@EGGGGGCEE??FF65ECCGDFFDCFFFGG6*0?CFFFFF4<C3E>2=4(8:)).;DGAF(CGGFBFGGFFGG)
@M03364:276:000000000-BLYN8:1:1101:17332:1956 2:N:0:1
GGACTACTGGGGTTTCTAATCCTGTTTGCTCCCCACGCTTTCGCACCTGAGCGTCAGTCTTCGTCCAGGGGGCCGCCTTCGCCACCGGTATTCCTCCAGATCTCTACGCATTTCACCGCTACACCTGGAATTCTACCCCCCTCTACGAGACTCTAGCTTGCCAGTTTCAAATGCAGTTCCCAGGTTGAGCCCGGGGATTTCACATCTGACTTAACAAACCGCCTGCGTGCGCTTTACGCCCAGTAATTCCG
+
CCCCCGGGGGGGGGGGGGGGGGGGGGGGGGGGGGGGGGGGGGGGGGGGGFEGFGGGGGGGGGGGGGGGGGGGGGGGGGGGGGFGGGGGGGGGFCFGFGGGGGGGFFGGGGGGGGFGGGGGGGGGFDFFGGGGGGGGFGGGGGGGEGGDGEGGGGDGGGGGGGGGGCADFGGGDGFGFFGGGGGGGGGCFGFGGGDEC5<9CFCCF<7C7@CGGGGGGGFF5=)8<@6DFF@@D*9<4?EGGEFF=:FFGF*
@M03364:276:000000000-BLYN8:1:1101:16774:1980 2:N:0:1
GGACTACTAGGGTATCTAATCCTGTTTGCTCCCCACGCTTTCGAGCCTCAGCGTCAGTTACAGACCAGAGAGCCGCCTTCGCCACTGGTGTTCCTCCATATATCTACGCATTTCACCGCTACACATGGAATTCCACTCTCCTCTTCTGCACTCAAGTTTCCCAGTTTCCAATGACCCTCCACGGTTGAGCCGTGGGCTTTCACATCAGACTTAAGAAACCGCCTACGCGCGCTTTACGCCCAATAATTCCG
+
CCCCCGGGGGGGGGGGGGGGGGGGGGGGGGGGGGGGGGGGGGGGGGGFFGGGGGGGGGGGGGGGGGFEGGGGGGGGCFGGGGGGGGGGFFGGGGGGGGGGGGCFGDDEGGFGGGGGGGDGEGGGGGGGGFGGGGBFGGGGGGGGGGGGGGGGFDGGGGGGCGGFFFEFGFC9DEG=DFGGGGGGGGGGGGGECEEGGGGGF>FGFGGGFCGGF@CG77F?5;>>FFFFBFA3<9CEFD>B7AFAG7+9CCC
@M03364:276:000000000-BLYN8:1:1101:13319:1985 2:N:0:1
GGACTACTCGGGTTTCTAATCCTGTTTGATCCCCACGCTTTCGCACATCAGCGTCAGTTACAGACCAGAAAGTCGCCTTCGCCACTGGTGTTCCTCCATATCTCTGCGCATTTCACCGCTACACATGGAATTCCACTTTCCTCTTCTGCACTCAAGTTCCCCAGTTTCCAATGACCCTCCACGGTTGAGCCGTGGGCTTTCACATCAGACTTAAGAAACCGCCTACGCGCGCTTTACGCCCAATAATTCCG
+
CCCCCFFGGGGGGGGGGGGGGGGGGGGGGGGGGGGGGGGGGGGGGGGGGGGGGGGGGGGGGGGGGGGGGFFGFGGDEGGGGEFFGGGGGGEFGFGGGGGAFGGFEFFGGDEGGGGGGGGGGGGGG:EGGGGGGGGGGGGGGGGGGGCFGGGFGFGGGGGGGGGDFGGGGGGGGFGEEEGGFDDG=8CFGFGEC:EGFGGGGGFD;;:?*?>CGFGG>9DF>EEDFF=4=ABBGDGEFFG@5:386*;17C*
@M03364:276:000000000-BLYN8:1:1101:14557:2010 2:N:0:1
GGACTACCAGGGTTTCTAATCCTGTTTGCTCCCCACGCTTTCGAGCCTCAGTGTCAGTTACAGGCCAGAGAGCCGCTTTCGCCTCCGGTGTTCCTCCATATATCTACGCATTTCACCGCTACACATGGAATTCCACTCTCCTCTCCTGCACTCAAGTCTCCCAGTTTCCAATGACCCTCCCCGTTTGAGCCGGGGGCTTTCACATCAGACTTAAGAAACCGCCTGCGCTCGCTTTACGCCAAATAAATCCG
+
CCCCCGGGFGGGGGGGG9FGGGGGGGGGGGG?GEGGGGGGGGGGGGEBFGGGGGGFGGGGGGGFGGGFFFGGGGGGGGGGGGGCEGDCFG6FGCCGF8FGF9=FDGGGGGDCFFADEEC>FFF8,4E@B5CFEFGFFGDFGFDD,8>FGGGDG,@EEF;;CE@EFBCD,>DF8DD8F8D@=>E+,@+97E?E6C*1;BC6:CC8=6+2?DC+84+:7*=*:>DD?F9>2;.)97C2@(CE*)4*::*5:F3
@M03364:276:000000000-BLYN8:1:1101:20505:2018 2:N:0:1
GGACTACTGGGGTATCTAATCCTGTTTGCTCCCCACGCTTTCGAGCCTCAGTGTCAGTTACAGGCCAGAGAGCCGCTTTCGCCTCCGGTGTTCCTCCATATATCTACGCATTTCACCGCTACACATGGAATTCCACTCTCCTCTCCTGCACTCAAGTCTCCCAGTTTCCAATGCACACAATGGTTGAGCCACTGCCTTTTACATCAGACTTAAGAAACCACCTGCGCTCGCTTTACGCCCAATAAATCCGG
+
CCCCCGGGGGGGGGGGGGGGGGGGGGGGGGGGGGFEGFGGGGGGCGGGGGGGGGGGGGGGGGGGGGGEFFGGGGGGGGFG7FFGGGGGGGGGGGGGGGGGGGGFGGGGGGGGGGGGGGGGGGGGGGGGGFGGGGGGGGGGGGGGGGGGGGGGGGGGGGGGGGGGGGGGGGFFGG8FFGGGGGGGGGG?FFFFFGGGGFGFCDG9BGGGGGGG8+5<FCCCFG4>B>AEAE>DGDCEEFGGGFFF7CACFGD
@M03364:276:000000000-BLYN8:1:1101:11104:2044 2:N:0:1
GGACTACTGGGGTATCTAATCCTGTTTGCTACCCATGCTTTCGAGCCTCAGCGTCAGTTACAGACCAGACAGCCGCCTTCGCCACTGGTGTTCTTCCATATATCTACGCATTTCACCGCTACACATGGAGTTCCACTGTCCTCTTCTGCACTCAAGTTTCCCAGTTTCCGATGCACTTCTTCGGTTGAGCCGAAGGCTTTCACATCAGACTTAAGAAACCGCCTGCGCTCGCTTTACGCCCAATAAATCCG
+
CCCCCGGGGGGGGGGGGGGGGGGGGGGGGGGGGGGGGGGGGGGGGGGGGGGGGGGGGFGGGGGGGGGGGGGGGGGGGGGGGGGGGGGGGGGGGGGGGCGGGGGGGGGGGGGGGGGFGGGGGGGGGGGGFFGGGGGGGGGGGGFGGGGGADFFGGGDEGGFGGGCFFGGEGGGGGCGGGGGCFFGGG6EFGGEEGEGFGGGGGGGFCGGFGGGGGGGFF@CDG>F=F=DFDEFGGGFFDDEGFFFGGFCFD)
@M03364:276:000000000-BLYN8:1:1101:9099:2056 2:N:0:1
GGACTACAAGGGTTTCTAATCCTGTTTGCTCCCCACGCTTTCGAGCCTCAGCGTCAGTTACAGACCAGAGAGCCGCCTTCGCCACTGGTGTTCCTCCATATATCTACGCATTTCACCGCTACACATGGAATTCCACTCTCCTCTTCTGCACTCAAGTCTCCCAGTTTCCAATGACCCTCCCCGGTTGAGCCGGGGGCTTTCACATCAGACTTAAGAAACCGCCTGCGCTCGCTTTACGCCCAATAAATCCG
+
CCCCCGGGGGGGFGGGGGGGGGGGGGGGGGGGGGGGGGGGGGGGGGFGGGGGGGGGGFFGGGGGGGGFFGGGGG>F@FGG,CFGGGGGGGGGGGGGGGGGGGGGGGGGGGGGGGGGGGGGGGGGGGGGFFGGGGGGGGGGGGFGGDFFGGGDGGGGGGFCGGGGGGGGGFGGGGGFFGGGGGGGGGGFEF?EEEGDEGGGGGGGFGGGGFGGGFGFF46=BGEFFFFA0BBDCFFFF6EGGE:FFF?):DC
@M03364:276:000000000-BLYN8:1:1101:15768:2059 2:N:0:1
GGACTACAGGGGTTTCTAATCCTGTTTGCTACCCATGCTTTCGAGCCTCAGCGTCAGTTACAGACCAGACAGCCGCCTTCGCCACTGGTGTTCTTCCATATATCTACGCCTTTCACCGCTACACATGGAGTTCCACTGTCCTCTTCTGCACTCAAGTTTCCCAGTTTCCGATGCACTTCTTCGGTTGAGCCGAAGGCTTTCACATCAGACTTAAGAAACCGCCTGCGCTCGCTTTACGCCCAATAAATCCG
+
CCCCC8@EGGDGGCEFGGFFDEFEGGCFGGFGGGGFGGFFGGGGFEGGGGGGGGG7FFGGGGGGGGGG8FEGAFGGGCCFGG,B:BEGAFFDFDEEFFGFFFFGGGGGC+BFGGCFG7CG7+AB9FCD==FFGGFFGGGGGFFGFFGAFACDDFFCFGFGGF,@DB;E@++8=+3==?DFGGGCCGC,@ECCG+>CFCFGCDF>92C97>F?CCCCCCF4:>>AB;2>9?4?D38>F@DCE;?FFGAEC*5
@M03364:276:000000000-BLYN8:1:1101:11973:2070 2:N:0:1
GGACTACCGGGGTTTCTAATCCTGTTTGCTCCCCACGCTTTCGTGCATGAGCGTCAGTACAGGTCCAGGGGATTGCCTTCGCCATCGGTGTTCCTCCGCATCTCTACGCATTTCACTGCTACACGCGGAATTCCACCCCCCTCTACCGTACTCTAGCCATGCAGTCCCAAAGGCAGTTCCCAGGTTGAGCCCGGGGATTTCACCTCTGTCTTCCATCACCGCCTGCGCACGCTTTACGCCCAGTAATTCCG
+
CCCCC8FFGGGGGGGGGFEGFGGGFGF@GGGGGGFGDGGGFFEFEGGGGGGGGGGGGGGGD<FFGGG8FCFD7,EFFGGGGGGG@EC@FGGGGGGFG@@F@+@FG9EFGGGGFGCFGGGGGGGG+++4CFFGGGF,8>C:BEGGGCFCD@ECD38DGF9;48:,7@,,<D>F6E,=<::FCG6>FFG6,;C**=BC=E?CCCGGF48C::7++@D7+0A?3EE@@F9>2BDFD<><7?C8E)3?>?*)22*
@M03364:276:000000000-BLYN8:1:1101:7736:2076 2:N:0:1
TGACGACCAGGGTGTCTAATCCTGTGTGCTCCCCATGCTTTCTAGCCTCAGCGACATGTACGGACCAGACAGCCGCCTTCGCCACTGGTGTGCTTCCATATATCTACGCATTTCACCGCTACACGTGGAGTTCCACTGTCCTCTTCTGCTCTCAACTGTCCCAGTTTCCGATGCACTTCTTGGTTTGAGCCTAAGGCTTTCTCATCAGGCGTAAGAAACCGCCTGCGCTCTCTTTACTCCCAATAAACCCC
+
6A--,86++-B6E,866C<E,C<@;,CFC,,CF;C@C,CFAF,,<E6E<6EC@+66,,<CF,+B:@<F<,:EFC+@+B@FD,6,8AE66,:B,C95,,,E9EFCGAFF:F+8A@AFGGGE+@E,+A,@4,8:,C4E4EFC,@6==DEEF,E+,3@,3,7@D9,@,,>3E>C8E>366,3,,,@E:D+7:DB,28E,4,,,=+5?9+?*****/3/:+0DF>C5=(8@4>4.2*+3)+)?8=;352;+)*1*
@M03364:276:000000000-BLYN8:1:1101:10662:2187 2:N:0:1
GGACTACTAGGGTTTCTAATCCTGTTCGATACCCGCACTTTCGAGCTTCAGCGTCAGTTACGCTACAGTAAGCTGCCTTCGCAATCGGAGTTCTTCGTGATATCTAAGCATTTCACCGCTACACCACAAATTCCGCCCGCTTTCCGCACACTCAAGCCCGGCAGTTCGCGCTGCAGTGACGTTGTTGAGCAACGACATTTCACAACACGCTTACCAGGCGGCCTACGCTCCCTTTAAACCCAATAAATCCG
+
CCCCCGGGGGGGFGGGGGFGGGGGGGGGGGGGGGGGGGGGGGGGGGGGGGGGGGGGGGGGGGGGGGGGGGGGGFGGGGGGGGGCCGGGGGGGGGGGGGGGGGGGGGGFGGGGGGGGGGGGGGGGGGGGFCFGGGGGGGGGEGGGGGGGGGGGGGGGGGGGGEGGGGGGGGGGGGGGGGGGGGGGGGGGGGGFGGGGGGGGGGGGFGGGGGGGGGGGGDFGFG>??F?F<EFFGG:9?>FGG3:4<FFFGG<
@M03364:276:000000000-BLYN8:1:1101:21498:2238 2:N:0:1
GGACTACTGGGGTTTCTAATCCTGTTTGATCCCCACGCTTTCGCACATCAGCGTCAGTTACAGACCAGAAAGTCGCCTTCGCCACTGGTGTTCCTCCATATCTCTGCGCATTTCACCGCTACACATGGAATTCCACTTTCCTCTTCTGCACTCAAGTTTCCCAGTTTCCAATGACCCTCCACGGTTGAGCCGTGGGCTTTCACATCAGACTTAAGAAACCGCCTACGCGCGCTTTACGCCCAATAATTCCG
+
CCCCCGGGFGFGGGGGGGGGGGGGGGGGGGGFFGFEGGGGGGGGGGGGGGGGGGGGGGGGGGGGGFGGGGGGGGGGGGGGGGGGGGGDGGGGGGGGGGGGGGGGGGFGGGGGGGGGGGGGEG9FDGGCCFGGDFGGGGGFDFGGGGGGGGFDFFGGEGGGD98DABFGFGCFGFGGFFGE88BEDCEGFGFGGGGGGGGFC>AFFGGGGFFGFG>F+?F>ADBDFF@E(;DBCCFEFFGEGF;FFFFEF>>
@M03364:276:000000000-BLYN8:1:1101:14681:2305 2:N:0:1
GGACTACACGGGTTTCTAATCCTGTTTGCTCCCCACGCTTTCGCACCTGAGCGTCAGTCTTCGTCCAGGGGGCCGCCTTCGCCACCGGTATTCCTCCAGATCTCTACGCATTTCACCGCTACACCTGGAATTCTACCCCCCTCTACGAGACTCTAGCTTGCCAGTTTCAAATGCAGTTCCCAGGTTGAGCCCGGGGATTTCCCCTCTGGCTTAACAAACCGCCTGCGTGCGCTTTACGCCCAGTACTTCGG
+
CCCCCGGGGGGGGGGGGGGGGGGGGGGGGGGGGGGGGGGEFGEFCGGGGGGGGGGGGGGGGGGFGGGGGGEDGGEGGGGGGGGGGGGGGGGGGGGGGGGGGGGFGFGFGGGGGCFGGGDECFFG8:BCFFFFGEF9>@DFGCGGFFG6CGEGG,EFGGFCCDEFGGGGGFCF9;>FGFGG6,?CFEC?FG?*=E>E=C8CG++0):CD**98*1?CGGGGFG7?FF9)455;DD3)12?E=5:?D**.C*/
@M03364:276:000000000-BLYN8:1:1101:8855:2316 2:N:0:1
GGACTACTAGGGTTTCTAATCCTGTTTGCTACCCATGCTTTCGAGCCTCAGCGTCAGTTACAGACCAGACAGCCGCCTTCGCCACTGGTGTTCTTCCATATATCTACGCATTTCACCGCTACACATGGAGTTCCACTGTCCTCTTCTGCACTCAAGTTTCCCAGTTTCCGATGCACTTCTTCGGTTGAGCCGAAGGCTTTCACATCAGACTTAAGAAACCGCCTGCGCTCGCTTTACGCCCAATAAATCCG
+
CCCCCGGGGGGGGGGGGGGGGGGGGGGGGGGFGGGGGGGGGGGGGGGGGGGGGGGGGFGGGGGGGGGGGGGGGGGGGGGGGGGGGGGGGGGGGGGGGGGGGGGGGGGGGGGGGDCFF7FEG=EGGGGGCGGGFGGGGGGGGGGGGGGGGFGGFGGGGGGGGGGGGGGDGDGGGDFGG8DAEFGGGGEGGGGGGGEGGFGGGGGFFGGGGGGFGF7FGFFFFGFFD65?@FFFGGGE8(;@7B04<*:<F4C
@M03364:276:000000000-BLYN8:1:1101:15970:2318 2:N:0:1
GGACTACAAGGGTTTCTAATCCTGTTTGCTCCCCACGCTTTCGAGCCTCAGTGTCAGTTACAGGCCAGAGAGCCGCTTTCGCCTCCGGTGTTCCTCCATATATCTACGCATTTCACCGCTACACATGGAATTCCACTCTCCTCTCCTGCACTCAAGTCTCCCAGTTTCCAATTCACACAATGGTTGAGCCACTCCCTTTTACATCAGACTTAAGAAACCACCTGCGCTCGCTTTACGCCCAATAAATCCGG
+
CCCCCFGGGDGGGGGGGGGGGGGGGGFGGGFGGGCFDGGDFGGFFGGGGGGGGGFGGGGGGGGGGGGGGGGCFGGGGGFGGGGGGGGGGGGFEFGGGGGGGG;EFGGGGGGG<EFFF@FEDCFF>FFGF9FGGGGGGFGGGGFDGDA8E?EFG=EEFGGGGGGGGGGGFGCG,@=3EF6=9,@E,+@==B,:F@GFGFGGGFFC729CCCG>8FCFGGC,39AEBE2/:6?EGF+*)/87*.(6778)8CC
@M03364:276:000000000-BLYN8:1:1101:11054:2321 2:N:0:1
GGACTACCGGGGTATCTAATCCTGTTTGCTCCCCACGCTTTCGCACCTGAGCGTCAGTCTTTGTCCAGGGGGCCGCCTTCGCCACCGGGATTTCCCCAGATCTCTACGCCTTTCACCGCTACACCTGGAATTCTACCCCCCTCTACGAGACTCTAGCTTGCCAGTTTCAAATGCAGTTCCCAGGTTGAGCCCGGGGATTTCCCATCTGCCTTAACAAACCGCCTGCGTGCGCGTTTCTCCCACGAAATTCG
+
6C--8<C<@CGE@;6CE6C,,<C,CCF<C<EFFG,@@CBCC9CBCFGFC,C;:8B,66,<C,CC,,6CFEED:B++8,8,48B,,B+C+=>F<F,9A=C,9<CB@,BFB+,?F<,?F++=+==<>,,D<@,@,3,3>D+@E>E?>A:4*8C*65,7=,7,*@,2?>92>5,2,6;25=75D,6C<9,8C,?EEGGGC*?C++0:@*2++27+*2+30C*/)*<0441)(8>5)9>().2+C)())9)(00*
@M03364:276:000000000-BLYN8:1:1101:17788:2325 2:N:0:1
GGACTACCAGGGTTTCTAATCCTGTTTGCTCCCCACGCTTTCGCACCTGAGCGTCAGTCTTCGTCCAGGGGGCCGCCTTCGCCACCGGTATTCCTCCAGATCTCTACGCATTTCACCGCTACACCTGGAATTCTACCCCCCTCTACGAGACTCTAGCTTGCCAGTTTCAAATGCAGTTCCCAGGTTGAGCCCGGGGATTTCACATCTGACTGAACAAACCGCCTGCGTGCGCTTTACGCCCAGTAATTCCG
+
CCCCCGGGGGGGFGGGGGGGGGGGGGGGGGGFFGGGGGGGGGGGGGGGGGGGGGEGGGGGGGGGGGGGGDGGGGGGGGGGGGGGGG>FGGGGFFFGGGGFGGGGGGGGGGGGGGGGGFEEGGDA@FGGGGGGGGGGGGGGGGGGGGGGGGGFGAEGGGGGFGGGGGGGDGGGGGGGGGGCCG6FGCD66DFGGGCEGGGGGGGGFFGFFGG77:>CFGGFEGFFFF67(8:BGC*6F?G8C@B?7*9<*:7
@M03364:276:000000000-BLYN8:1:1101:20595:2334 2:N:0:1
GGACTACCGGGGTTTCTAATCCTGTTTGCTCCCCACGCTTTCGAGCCTCAGTGTCAGTTACAGGCCAGAGAGCCGCTTTCGCCTCCGGTGTTCCTCCATATATCTACGCATTTCACCGCTACACATGGAATTCCACTCTCCTCTCCTGCACTCAAGTCTCCCAGTTTCCAATGCACACAATGGTTGATCCACTGCCTTTTACATCAGACTTAAGAAACCACCTGCGCTCGCTTTACGCCCAATAAATCCGG
+
CCCCCGGGGGGGGGGGGGGGGGGGGGGGGFGGGGGGGDEGGGGGGGGGGGFGGGGGGGGGGGGGGGGGGGGGGGGGGEGGGGGGGGGGGGGGGGGGGGGGGGGGFGGGF7FGGGGGFGGGGGGGGFGGFGGGGGGGFGGGGGGGGGGGGF@DFGGGGFGGCGGG3EFGGGGGGGGGGGG?FGEFFGF,@DFFF8EGGG9CCFGGFGG>CFCGG+=FDD,C>EFEF>>>=?BFG5:C36CEGF8FGGF3CDC
@M03364:276:000000000-BLYN8:1:1101:8593:2334 2:N:0:1
GGACTACTGGGGTTTCTAATCCTGTTTGCTCCCCACGCTTTCGCACCTGAGCGTCAGTCTTCGTCCAGGGGGCCGCCTTCGCCACCGGTATTCCCCAGATCTCTACGCATTTCACCGCTACACCTGGAATTCCACCCCCCTCTACGAGACTCAAGCCTGCCAGTTTCAAATGCAGTTCCCGGGTTGAGCCCGGGGATTTCACATCTGACTTAACAGACCGCCTGCGTGCGCTTTACGCCCAGTAATTCCGT
+
CCCCCGGGGGGGGGGGGGGGGGGGGGGGGGGGGGGGGGGGGGGEGGGFGGGGGGGGGGFFGGGGGGGGGGFGGGGGGGGGGGGGGGGGGGGGGEFGFF8FGGGGGGGGGGGGGGGGGGGGGGGGGGGGGGGGDGGGGGGGGGGGG?E6CEFFCGEGGGGFFCGFFGFCE,,2,;@EFEGGGGDGGD6CCGGGGGGD*BF++@<FFF>:D>:>+;7>FG@7:EEFBEF)4575CFD<3:EGCF:F*:FBGF2
@M03364:276:000000000-BLYN8:1:1101:19794:2389 2:N:0:1
GGACTACTGGGGTTTCTAATCCTGTTTGCTCCCCACGCTTTCGTGCCTCAGTGTCAGTTACAGGCCAGAGAGCCGCTTTCGCCTCCGGTGTTCCTCCATATATCTACGCATTTCACCGCTACACATGGAATTCCACTCTCCTCTCCTGTACTCAAGCCTCCCAGTTTCCAATGCACTCAATGGTTGAGCCACGGCCTTTTACATCAGACTTAAGAAAACACCCGCGTCCGCTTTACGCCCAATAAATCCGG
+
CCCCCGFGCFFGG@FGGFC@FEFGGGFGECFGGGG7FFGDGGG,CEDFGGFEFF9FGG<@9CEGFGGGGG8FF,@FGGGGGGGC:FGGG7FEFGGGGGDGG94FDGGGGGDDGDFGGGE=:CFF,AFGGEDDF,;BFFFGGGGGGGGC,4EGGCEF,3@B>E@FGFGGEFDFDD83,16,=>D@FEGGCFCG+++:*@E79>:+1A*3;*5+=28@**=;9C4)4)()0//:55+))/BCC5();@+)2)9
@M03364:276:000000000-BLYN8:1:1101:15108:2403 2:N:0:1
GGACTACTAGGGTTTCTAATCCTGTTTGCTCCCCACGCTTTCGCACCTGAGCGTCAGTCTTTGTCCAGGGGGCCGCCTTCGCCACCGGTATTCCTCCATATCTCTACGCATTTCACCGCTACACGTGGAATTCTACCCCCCTCTACAAGACTCTAGCCAACCAGTTTCAGATGCAATTCCCAAGTTAAGCTCGGGGCTTTCACATCTGACTTAATTAACCGCCTGCGTGCGCTTTACGCCCAGTAATTCCG
+
CCCCCGGGGGGGGGGGGGGGGGGGGGGGGGGGGGGGGGGGGGGGGGGGFGGGGGGGGGGGGGGGGGGGGGGGGGGGGGGGGGGGGGGGGDCDGGGGGGGFGGGGGGGGGGGGGGGGGGGGGGGGGGCGCFGGGGGGGGGGGGGGGGGCCFGGGGGGGGGGGGGGGGGGGGGGGGGGGGGFFGFGGGGGGE;EEGEEGGGGGGGGFFGGGGDFGCGCDFFGEGFFFFFE0ADBCDF9B?GGG>?977=<FG*
@M03364:276:000000000-BLYN8:1:1101:23894:2435 2:N:0:1
GGACTACAGGGGTATCTAATCCTGTTTGATCCCCACGCTTTCGCACATCAGCGTCAGTTACAGACCAGAAAGTCGCCTTCGCCACTGGTGTTCCTCCATATCTCTGCGCATTTCACCGCTACACATGGAATTCCACTTTCCTCTTCTGCACTCAAGTTTCCCAGTTTCCAATGACCCTCCACGGTTGAGCCGTGGGCTTTCACATCAGACTTAAGAAACCGCCTACGCGCGCTTTACGCCCAATAATGCCG
+
CCCCCGGFGGGDGGCFGGFFFGGGFGGGGGGGGGGCGGGGGGGDGGGCGFGGGCGGG<FFFAGFGGGGGFGGFGDG7FGGGGDGGCDG?FGGGFFGGFFGFC9AEFGGGGCGFGGGGGGCFGGGGG9E<AEGGGGGGAFGGFGDGGGGGGGGGGGGG>=CFGGGFDEGFGGAFD8DFFFCF?=C:=CFGGGG>@:CGGC<CCFF67CFFGG7DCG>@FFGBGFFDFFBFF=:D*:6F6EGGFFFGGA):C)
@M03364:276:000000000-BLYN8:1:1101:9486:2458 2:N:0:1
GGACTACCGGGGTTTCTAATCCTGTTTGCTCCCCACGCTTTCGAGCCTCAGTGTCAGTTACAGGCCAGAGAGCCGCTTTCGCCTCCGGCGTTCCTCCATATATCTACGCATTTCACCGCTACACATGGAATTCCACTCTCCTCTCCTGCACTCAAGTCTCCCAGTTTCCAATGCACACAATGGTTGAGCCACTGCCTTTTACATCAGACTTAAGAAACCACCTGCGCTCGCTTTACGCCCAATAAATCCGG
+
CCCCCGDFEGGDGCFCEGGGFFGGGGGGG9FGGGGGGGCGGFEEGGGFGFGGGGGGGGGGG<FGGGGGGGGGGGGDGEGGEEFFFFGGGGFFEGFGGFDCFAF9EFFGGGGGGGGGGGGGGEGGGGGGFEFGFDFFDFEFGGG?DGGGG?=DGG8@FECFGFGGFCE9EFGGG6DFFFC8;C8EG*,AC,8D6@9:?EFFFGGCC87*7C+5:CFCCCFGF5;@>;=ADF35F3+9D0E*783AGF7?FG3
@M03364:276:000000000-BLYN8:1:1101:17469:2473 2:N:0:1
GGACTACAGGGGTTTCTAATCCTGTTTGCTCCCCACGCTTTCGAGCCTCAGCGTCAGTTACAGACCAGAGAGCCGCCTTCGCCACTGGTGTTCCTCCATATATCTACGCATTTCACCGCTACACATGGAATTCCACTCTCCTCTTCTGCACTCAAGTCTCCCAGTTTCCAATGACCCTCCCCGGTTGAGCCGGGGGCTTTCACATCAGACTTAAGAAACCGCCTGCGCTCGCTTTACGCCCAATAAATCCG
+
CCCCCGGGFGGGGGGGFGGGGGGGGGGGGGGGGGGGGGGGGGGGGEGGGGGGEGGGGEGGGFGGGGGFG@CEFGGGGGGCDE@FGGGDF8<FGGGGGGGGFGGGGGFGGGGGGFFFGGG>7FFGGG<EE55EFCFGGGGGGGGFGFGGD8EFGGGG@EEGGFGGFFGGGGGFFGGGGFFEGGGGGGGGFGF>>5*=EGFGGCFGFGGGGGF7FF7C7>AF:EADDA(;0>EE:*7:F?EEEB0@FGBBGFC
@M03364:276:000000000-BLYN8:1:1101:14359:2478 2:N:0:1
GGACTACCGGGGTTTCTAATCCTGTTTGCTACCCATGCTTTCGAGCCTCAGCGTCAGTTACAGACCAGACAGCCGCCTTCGCCACTGGTGTTCTTCCATATATCTACGCATTTCACCGCTACACATGGAGTTCCACTGTCCTCTTCTGCACTCAAGTTTTCCAGTTTCCGATGCACTTCTTCGGTTGAGCCGAAGGCTTTCACATCAGACTTAAGAACCCGCCTGCGCTCGCTTTACGCCCAATAAATCCG
+
CCCCCGFGGGGGGEGGGGGGGGGGGGGGGGGGGGGGGGGGGGGGGGGGGGGGGGGGGGGFGGGGGGGGGGGGGGGGGGGGGGGGGGGGGGGGGGGGFGGGGGFFFGFGGGGGGGGGGGGGGGGGFGGFGGGGGGGGGGGGDFGGGGGGGFGGGGGDEFF9FEGGGGGDGGGGGGGGGGGGGGFDGCEDGGGEG5CGGG89FGA7BGGCFGGFGCCCF*,:BGFFFF>:5?BF5FGEF<GEEFFFGGFFCD9
@M03364:276:000000000-BLYN8:1:1101:17582:2481 2:N:0:1
GGACTACACGGGTTTCTAATCCTGTTTGCTCCCCACGCTTTCGAGCCTCAGTGTCAGTTACAGGCCAGAGAGCCGCTTTCGCCACCGGTGTTCCTCCATATATCTACGCATTTCACCGCTACACATGGAATTCCACTCTCCTCTTCTGCACTCAAGTCTCCCAGTTTCCAATGACCCTCCCCGGTTGAGCCGGGGGCTTTCACATCAGACTTAAGAAACCGCCTGCGCTCGCTTTACGCCCAATAAATCCG
+
CCCCCGGFGGGGGGGGGGGGGGGGGGFGGGGGGGGGGGGGGGG<FGGGGGGGGGGGGGGGGFGGGGGGGGGGGGGGEGFGGEGGGEGGGGGGGGF9FFFGGGGGGGGGGG>FECGGGDGGGGGGGGGGG9BFGGGGFFDEGGGGGGGFGGGGGD8F=>3@DGDGFEFGDGA;,>D?E8FE>BE6FGEGEGFGGGCEE>FGFGGGCGCF**2@:+7FFFGGFDE;?FF),..0C7F47(8ECEFFG=F57FD
@M03364:276:000000000-BLYN8:1:1101:22292:2484 2:N:0:1
GGACTACTAGGGTTTCTAATCCTGTTTGCTCCCCACGCTTTCGCACCTGAGCGTCAGTCTTCGTCCAGGGGGCCGCCTTCGCCACCGGTATTCCTCCAGATCTCTACGCATTTCACCGCTACACCTGGAATTCTACCCCCCTCTACGAGACTCAAGCCTGCCAGTATCAGATGCAGTTCCCGGGTTGAGCCCGGGGATTTCACATCTGACTTAACAGACCGCCTCCGTGCGCTTTACGCCCAGTAATTCCG
+
CCCCC?FCFGGF@FGGGGFFGFFGGGGGGGGGGGGGGGCGGF7FFGGGFGGGGGEEGEGFGFDFGGDFGCFEGEEGGGEFGEGD7F@EGGFFFFFFGEFDCE9FGFGGGCF:@F<FF@FGGGGGEFGGGADFGGGGG,@CEEGGG9>B78C=>8,,8DFF7@EFG,@,,@,3:C7EFFGGGGDECCEGFG65C=5CEEFCDCEG+>CCCDFDDGFGG4F1.=7,(.,8?@E><D3)14;:C>6?CFF)*0*
@M03364:276:000000000-BLYN8:1:1101:12406:2513 2:N:0:1
GGACTACCGGGGTTTCTAATCCTGTTTGCTCCCCACGCTTTCGCGCCTCAGCGTCAGTAATGAGCCAGTATGTCGCCTTCGCCACTGGTGTTCTTCCGAATATCTACGAATTTCACCTCTACACTCGGAGTTCCACATACCTCTCTCACACTCAAGACATCCAGTATCAAAGGCAGTTCCAGAGTTGAGCTCTGGGATTTCACCCCTGACTTAAATGTCCGCCTACGCGCCCTTTACGCCCAGTAATTCCG
+
CCCCCGGGGGGGGGGGGGGGGGGGGGGGGGGGGGGGGGGGGGGGGGGGGGGGGGGGGGGGGGGGGGGGGGGGGGGGGGGGGGGGGGGGGGGGGFGGGGEGGGGGGGGCFFGFGGFGGGGFGGGGEEGGGGGGGGGGGGGGGGGGGDFFGGGGGFGGGGGG9FGFGGGGGGGEFGGGFGGAFFGGGGFGCF@FCAFCCGFFGGGGF7FFGGGGGGGGFFCF4EE2965?2;>BGGDCA<EGGF;)+;7CCG2
@M03364:276:000000000-BLYN8:1:1101:10357:2555 2:N:0:1
GGACTACTGGGGTTTCTAATCCTGTTTGATCCCCACGCTTTCGCACATCAGCGTCAGTTACAGACCAGAAAGTCGCCTTCGCCACTGGTGTTCCTCCATATCTCTGCGCATTTCACCGCTACACATGGAATTCCACTTTCCTCTTCTGCACTCAAGTTTCCCAGTTTCCAATGACCCTCCACGGTTGAGCCGTGGGCTTTCACATCAGACTTAAGAAACCGCCTACGCGCGCTTTACGCCCAATAATTCCG
+
CCCCCGGGFGGEGGGGGGGGGGGGGGGGGGGGGGGGGGGGGGGGGGGGGGGGGGGGGGGGGFFGGGGGGGGGGGGGGGGGFGFGEGFGGGGGGGGGGGFGGECEGGGCEGGGGGGGGGGGGGGGFGGGFGGG9FGGGGGGGGGGGGGGGFGGGGFGGGGGGGGGC9DF8FGGGGFFGGGGGFGDGDGGFFDGGGG>5EG?FGGGFGGG5CFGGGGGDGGGFGFFDF2DF:EDDGGFF@GGGF0)2>FFGG<
@M03364:276:000000000-BLYN8:1:1101:15164:2572 2:N:0:1
GGACTACTCGGGTTTCTAATCCTGTTTGATCCCCACGCTTTCGCACATCAGCGTCAGTTACAGACCAGAAAGTCGCCTTCGCCACTGGTGTTCCTCCATATCTCTGCGCATTTCACCGCTACACATGGAATTCCACTTTCCTCTTCTGCACTCAAGTTTCCCAGTTTCCAATGACCCTCCACGGTTGAGCCGTGGGCTTTCACATCAGACTTAAGAAACCGCCTACGCGCGCTTTACGCCCAATAATTCCG
+
CCCCCGGGGGGGGGGGGGGGGGGGGGGGGGGGGGGGGGGGGGGGGGGGGGGGGGGGGGGGGGGGGGGGGGGGGGGGGGGGGGGGGGGGGGGGGGGGGGGGGGGGGGGGGGGFGGGGGGGGGGGGFGGGEGGGGGGGGGGGGGGGGGGGGGGGGGGGGFGGGGGG>FGGGGGDFFGGGGGCFGGGFEEECFGGGGDGGGGCCCGGFGGGGGGF8CFGGGGFFGF=>A9A26))7>336;EDGD=FGGFFGGF
@M03364:276:000000000-BLYN8:1:1101:13181:2577 2:N:0:1
GGACTACCCGGGTTTCTAATCCTGTTTGCTCCCCACGCTTTCGCACCTGAGCGTCAGTCTTCGTCCAGGGGGCCGCCTTCGCCACCGGTATTCCTCCAGATCTCTACGCATTTCACCGCTACACCTGGAATTCTACCCCCCTCTTCGAGACTCCAGCTTGCCAGTTTCAAATGCAGTTCCCAGGTTGAGCCCGGGGATTTCACATCTGACTTAACAAACCGCCTTCGTTCGCTTTACGCCCAGTAATTCCG
+
CCCCCGGGCGGGFGGCGEEFCF<FFGGGGGGGGGDG7FGGGGGGDGGGGG@@@::CFFAAEFFG7FDDG7FEGGDGCC7FDE@FEGGGGEDEFGCGFEADD,459,,A:FEEGEFAFEFDG7,3@FFFGGGFFF,7EFFFE6>;,8:8B8CF6,,,433>DC,,@FCBEF@39BDGGGG2D,?*7D:F9>CCGECG=BCGG7CD6*37++0;1CFGG>@=.*::(*-0(0<>DGGFF18EEE6@FGF<*:9
@M03364:276:000000000-BLYN8:1:1101:10634:2587 2:N:0:1
GGACTCAGGGGTATCTAATCCTGTTTGCTCCCCACGCTTTCGCACCTGAGCGTCAGTCTTTGTCCAGGGGGCCGCCTTCGCCACCGGTATTCCTCCAGATCTCTACGCATTTCACCGCTACACCTGGAATTCTACCCCCCTCTACAAGACTCCAGCCTGCCAGTTTCGAATGCAGTTCCCAGGTTGAGCCCGGGGATTTCACATCCGACTTGACAGACCGCCTGCGTGCGCTTTACGCCCAGTAATTCCG
+
CCCCCGGGGGGGGGGGGGGGGGGGGGGGGGGGGGGGGGGGGDGGGGGGGGGGGGGGGGGGGGGGGGGGGGDFGGGGGGGFGGGGGGDCEFEFGGGGGGGGGGGGGGGGGGEGGGGFGGGGGGGFGGGGGGGGGGGFGGGGGGGGGGGGFDGGFFFGDCFGE7,DFGGDGFD8CGFGFFEFCFF:>DGGCF>C5:C8EFCFGGF>4483CDGGFGF=<CCE:E3(()8@?5@5DG*63(:CC>?40C4):*
@M03364:276:000000000-BLYN8:1:1101:11689:2670 2:N:0:1
GGACTACCAGGGTTTCTAATCCTGTTTGCTACCCATGCTTTCGAGCCTCAGCGTCAGTTACAGACCAGACAGCCGCCTTCGCCACTGGTGTTCTTCCATATATCTACGCATTTCACCGCTACACATGGAGTTCCACTGTCCTCTTCTGCACTCAAGTCTCCCAGTTTCCAATGACCCTCCCCGGTTGAGCCGGGGGCTTTCACATCAGACTTAAGAAACCGCCTGCGCTCGCTTTACGCCCAATAAATCCG
+
CCCCCGGGGGGGGGGGGGGGGGGGGGGGGGGGGGGGGGGGGGGGGGGGGGGGGGGGGGGGGGGGGGGGFCGGGGDGGGGGGGGGGGGGGGGGGGGGGGGGGGGGGGGGGGGGGGGGGGGGGGGGGGGGGGGGGGFGGGGGGGGGFGGFGGDFGGGGGGDFGGGGFGGGGGAFGGGGGGGGDEGGGG>9CGGGGGGGGGGGGGGGF8:F=6?8>DFGGGGGAG38;FF3.>>EGGGEF;5?EE?FGGF>>FD
@M03364:276:000000000-BLYN8:1:1101:10120:2688 2:N:0:1
GGACTACCAGGGTTTCTAATCCTGTTTGCTCCCCACTCTTTCGCACCTGAGCGTCAGTCTTCGTCCAGGGGGCCGCCTTCGCCACCGGTATTCCTCCAGATCTCTACGCATTTCACCGCTACACCTGGAATTCTACCCCCCTCTACGAGACTCAAGCCTGCCAGTATCAGATGCAGTTCCCGGGTTGAGCCCGGGGATTTCACATCTGACTTAACAGACCGCCTGCGTGCGCTTTACGCCCAGTAATTCCG
+
CCCCCGGGGGGGGGGGGGGGGGGGGGGGGGGGGGGGFGGGGGGGGGGGGGGGGGGGGGGGGGGGGGGGGGGGGGGGGGGGGGGGGGGGGGGGGGGGGGGGGGGGGGGGGGDGGGGGGGGGFGGGGGFFGGGGGGGGGGGGGGGGGGGGGGGGGGGGGFGGGEGGGGGGGGF;FFGGGGGGGGGGGDCGGDEFEGGGEGFGGCFGFGCFGGGGGGDFCFGGFGF?BF9@?BFBDDFA=<GGE>?FG>B4FG9
@M03364:276:000000000-BLYN8:1:1101:7847:2747 2:N:0:1
GGACTACCGGGGTTTCTAATCCTGTTTGCTCCCCACGCTTTCGAGCCTCAGTGTCAGTTACAGGCCAGAGAGCCGCTTTCGCCTCCGGTGTTCCTCCATATATCTACGCATTTCACCGCTACACATGGAATTCCACTCTCCTCTCCTGCACTCAAGTCTCCCAGTTTCCAATGCACACAATGGTTGAGCCACTGCCTTTTACATCAGACTTAAGAAACCACCTGCGCTCGCTTTACGCCCAATAAATCCGG
+
CCCCCGGGGGGGGGGGGGGGGGGGGGGGGGGGGGGGGGGGGGGGGGGGGGGGGGGGGGGGGGGFGGGGGGGGGGGGGGGGGGGGECEGGGGGGGGGGGGFGGFFFGGGGGGGGGGGEGGGGGGGGGGGFF9:FFFCE@GCFDDFGGGDFDGGGGFFFEFGFGGDFGFFFGFFFGGGGGEGGGGGGEGGGFG6@,6DFFFADGG@ACCF**=CFFGFFFFG>CFE@:9/-8BEFGGEFFGCGF@FDGFFGDD
@M03364:276:000000000-BLYN8:1:1101:20150:2768 2:N:0:1
GGACTACAAGGGTTTCTAATCCTGTTTGCTCCCCACGCTTTCGCACCTGAGCGTCAGTCTTTGTCCAGGGGGCCGCCTTCGCCACCGGTATTCCTCCACATCTCTACGCATTTCACCGCTACACATGGAATTCTACCCCCCTCTACGAGACTCAAGCTTGCCAGTATCAGATGCAGTTCCCAGGTTGAGCCCGGGGATTTCACATCTGACTTAACAAACCTCCTGCGTGCGCTTTACGCCCAGTAATTCCG
+
CCCCCDFGGGGGGGGGGGGGGGGGFGGGGGFGGGGCCGGGGGGGEGGGFFGCGGGGGGGGGGGGDFFDEGGGGGGGGGGGFGGGD@CGGGGGAFEFG,FFEEFGGFGGGG@FGGGGGGECFFGGC8FGCFFGGG9FEDFGEEEFGG6@BE+AFDFGFCFGGGGG>;EFFBF;CFGCFAAGEGGCFFGGGFDE>EEC?E?FG7C77CD7+;C>+@CC*CFG)2.6;66525)8)*9>FFGGGF(9774>C7*
@M03364:276:000000000-BLYN8:1:1101:8732:2775 2:N:0:1
GGACTACAAGGGTTTCTAATCCTGTTTGCTCCCCACGCTTTCGAGCCTCAGTGTCAGTTACAGGCCAGAGAGCCGCTTTCGCCTCCGGTGTTCCTCCATATATCTACGCATTTCACCGCTACACTAGGAATTCCACTCTCCTCTCCTGCACTCAAGTCTCCTAGTTTCCAATGCACACACTGGTTTAGCCACTGCCTTTTAAATCAGAATTAAGATACCACCTGCGCTAGCTTTACGCCCAATAAATTCGG
+
CCCCCGGCFGGGGGGGGGGGGGGGGGGGGGGGGGGG@GGGGGG@FGGGCGEEFGGGGGGAF,F8DFGGG@FG?FGG7CFGGGGGG<CBFGGGGGGGG8<EGGGGGDDGGGGGGGGGGGGEGGGG,FFGGGGGGGGGG,@?EGGDGGCGGGGGFFEF,ED,,,6EFGG,,73EEGG,3,@+@6,>F,@2=F,5,@D,9>FF++@9++*3++?+?++++53,*4674/)*-*31=8+/85EGGF21*=+*=7C
@M03364:276:000000000-BLYN8:1:1101:23314:2803 2:N:0:1
GGACTACTAGGGTTTCTAATCCTGTTTGCTCCCCACTCTTTCGCACCTGAGCGTCAGTCTTCGTCCAGGGGGCCGCCTTCGCCACCGGTATTCCTCCAGATCTCTACGCATTTCACCGCTACACCTGGAATTCTACCCCCCTCTACGAGACTCTAGCTTGCCAGTTTCAAATGCAGTTCCCAGGTTGAGCCCGGGGATTTCACATCTGACTTAACAAACCGCCTGCGTGCGCTTTACGCCCAGTAAGTCCG
+
CCC<@@FGGGC<CFCFGF9FFFFAEEGGDCEGGGGGF<EFEABFGGEGF@FGE@@FGFDFFGGGCG7E<::@B@FG+8,CBF7BFFGFEEF9DFGBF?A<F=9AFAF7:FGG9ED?F>EEF@FF=FEFEFC:FFGG9>=FEGGGGGGCEGGGFGGFFGGGGCD83@,E7>BFFFAFF9,,:;FFGGFGGGGFGEDEDG:AC+B++03;:FFG77CCCGGGEG5/(825655))//:425*:)()27*6:>7
@M03364:276:000000000-BLYN8:1:1101:20804:2805 2:N:0:1
GGACTACCCGGGTTTCTAATCCTGTTTGCTCCCCACGCTTTCGAGCCTCAGCGTCAGTTACAGACCAGAGAGCCGCCTTCGCCACTGGTGTTCCTCCATATATCTACGCATTTCACCGCTACACATGGAATTCCACTCTCCTCTTCTGCACTCAAGTCTCCCAGTTTCCAATGACCCTCCCCGGTTGAGCCGGGGGCTTTCACATCAGACTCAAGAAACCGCCTGCGCTCGCTTTACGCCCATAAAATCCG
+
CCCCCGFGGGGGGGCGDGFGGGGGGGGGGGGGGGGGGGGGGGGGGGGFFGFFFGGGGFFFFGGCFFFFFGGGGGGGGGGGGGGGGGGGCGGGGDGF8FGGGGGC9EFGGEGGGGGGF@FCEEFFCEFG?EFFGFGGGGDCE=89BEEGGEC8,BDE;9EFGGGGFFDF=ECA8EGGGF==CG6CFGDCFGFG>>ECCEG,;>7+1*0;=G4*28C:>GGG>G304A()3>BB3CD)92E>E:()976.C21
@M03364:276:000000000-BLYN8:1:1101:6361:2830 2:N:0:1
GGACTACTGGGGTATCTAATCCTGTTTGCTCCCCACGCTTTCGCACATCAGCGTCAGTTACAGACCAGAAAGTCGCCTTCGCCACTGGTGTTCCTCCATATCTCTGCGCATTTCACCGCTACACATGGAATTCCACTTTCCTCTTCTGCACTCAAGTTTCCCAGTTTCCAATGACCCTCCACGGTTGAGCCGTGGGCTTTCACATCAGACTTAAGAAACCGCCTACGCGCGCTTTACGCCCAATAATTCCG
+
CCCCCGGGGGGGGGGGGGGGGGGGGGGGGGGGGGGGGGGGGGGGGGGGGGGGGGGGGGGGGGGGGGGGGGGGGGGGGGGGGGGGGGGDFGGDGGGGGGGGGGGGGGGGGGGGGGGGGGGGGGGGGGGGGGGGGGGGFGGGGGGGGGGGGGFDGGGGE9DGCFFGFFCFFGGGFGGGGGGGGGGGGGGGGGGGGGDDDCEFGGGGFGGGF5FFGGGGGGGEBGFF2A@FFEDFDG<CC;EEEE04CDF3CGC
@M03364:276:000000000-BLYN8:1:1101:7550:2877 2:N:0:1
GGACTACAGGGGTTTCTAATCCTGTTTGCTCCCCACGCTTTCGAGCCTCAGTGTCAGTTACAGGCCAGAGAGCCGCTTTCGCCTCCGGTGTTCCTCCATATATCTACGCATTCCACCGCTACACATGGAGTTCCACTCTCCTCTTCTGCACTCAAGAAAAACAGTTTCCGATGCAGTTCCTCGGTTAAGCCGAGGGCTTTCACATCAGACTTATTCTTCCGCCTGCGCTCGCTTTACGCCCAATAAATCCG
+
CCCCCGGGGGGGGGGGGGGGGGGGGGGGGGGGGGGGGGGGGGGGGGGGGGGGGGGGGGGGGG?FGFGGGGGGGGGGGGGGGGGGGGGGGGGGGGGGGGGGGGGGGGGGGGGGGCFGGGFGDGGFDFFGFGGFGFGG,>EFGGFGGGFGGGGGDFG?=FGDFGGCFGCGGGD>>6FDGDF:=FEEGE6EGGGCEEE5AFC<2+<BFF7FFGGGFFCCGFFC5CDFFFFE0:8BDGG9F<CEDD;ADG67@<9
@M03364:276:000000000-BLYN8:1:1101:21071:2885 2:N:0:1
GGACTACAAGGGTTTCTAATCCTGTTTGCTCCCCACGCTTTCGCGCTTCAGCGTCAGTATCTGTCCAGTGAGCTGACTTCTCCATCGGCATTCCTACAAATATCTACGAATTTCACCTCTACACTTGTAGTTCCGCCCACCTCTCCAGTACTCTAGAACACCAGTTTCCAACGCAATACGGAGTTGAGCCCCGCATTTTCACATCAGAATTATTTTTCCGCCTAGACGCGCTTTATGCCCAATAAATCCGG
+
CCC?CGGA9FFGFC;FFGGGGGGGGG<,C<EFGGGGCEEGFFGGCCEEGGGGGGGEEGAFEDFAFGGGGGGFFFC@EFCFFGEDFFG>F7FGGCEEFF<FFFFEGGGGGGGG<FDEF@FFGGGG,=,F<9FFGAEC+@BFE8FGFF9DE;9DFGGG,,,6,8@FF9,EF;9FEE>6CAFG>BEGGGFDFC+:CEEC7FEC7CCFFGFC++52+:++50D7@=9)58.6():0>FG)31<FF:=FC:A);C7
@M03364:276:000000000-BLYN8:1:1101:15321:2888 2:N:0:1
GGACTACCGGGGTTTCTAATCCTGTTTGCTCCCCACGCTTTCGAGCCTCAGCGTCAGTTACAGACCAGAGAGCCGCCTTCGCCACTGGTGTTCCTCCATATATCTACGCATTTCACCGCTACACATGGAATTCCACTCTCCTCTCCTGCACTCAAGTCTACCAGTTTCCAATGCATACAATGGTTGAGCCACTGCCTTTTACACCAGACTTAATAAACCACCTGCGCTCGCTTTACGCCCAATAAATCCGG
+
CCCCCGGFEGGGGGGGGGGGGGGGGGGGGGGGGGGGGGGGGGGGGGGGGGGGGGGGGGGGGGGGGGGGGGGGFGGGGGGGGGGGGGGCGGGGGGGGG8FGGGGGGGGGGGGGGGGGGGGGGGGG?AFGGGGGGGGGFEGGGGGGGGGGGGGGGGEGEFGGCFFGFGGGFGAFGGGGAFGFGGGCFGDC?F6DEDGGCFGG>C,:?@7DG>7CFFCFGG89>GAEBA@B=542CFF3:1CECA16*@6)8DD
@M03364:276:000000000-BLYN8:1:1101:9022:2905 2:N:0:1
GGACTACCAGGGTTTCTAATCCTGTTTGCTCCCCACGCTTTCGCACCTGAGCGTCAGTCTTCGTCCAGGGGGCCGCCTTCGCCACCGGTATTCCTCCAGATCTCTACGCATTTCACCTCTACACCTGGAATTCTACCCCCCTCTACGAGACTCTAGCTTGCCAGTTTCAAATGCAGTTCCCAGGTTGCGCCCGGGGATTTCACATCTGACTTAACAAACCGCCTGCGTGCGCTTTACGCCCAGTAATTCCG
+
CCCCCGGGGGGGGCFGG9CFGCGGGGDEA<EFGGGGEG@EFCG;FFGGFDFDCG:FFFGGFGGGGGGCGGGGGGGGGGFFF,CCCFECGGGGGDBFGCFFDFFF9FEGGGGEGFFGE,A=:FGFF@,,=FFFGGA;ADFEGGEGFFFEGDGFEGG7=;3>8EA?CCEFEFFGGF,EFGF:EGDCG?@,4C*;EEEECE?CDF9C:;7++@CCCFFGGCF=>G8<;FB<())011C<F0CEG)(0:?FBC7*
@M03364:276:000000000-BLYN8:1:1101:15515:2946 2:N:0:1
GGACTACCGGGGTTTCTAATCCTGTTTGCTCCCCACGCTTTCGTGCATGAGCGTCAGTGTTATCCCAGGAGGCTGCCTTCGCCATCGGTGTTCCTCCGCATATCTACGCATTCCACCGCTACATGCGGAATTCCACCTCCCTCTGACACACTCTAGCCTTGCAGTCACCAATGCAGTTCCCAGGTTAAGCCCGGGGATTTCACATCGGTCTTGCAAAACCGCCTGCGCACTCTTTACGCCCAGTAATTCCG
+
CCCCCGGGGGGGGGGGGGGGGGGGGGGGGGGGFGGGGGGGGGGGGGGGGGGGGGGGGGGGGGGGGGGGGGGGGGGGGGGGGGGGGGGGEGEFGCBFGGGGGFGGGCGGG>FGGFGGGGGEFG9FECFGEFFFGGGGGGGGGGGGGCGGGGGGGGGCFGGGGGGGGCCFGGGGGFFGFGGGDCGDGGGGFGECGDEGDGCGFCEGFGGGGDGGDFCFF<F55CEF?FFE>F>FGCC3FFE5EE?/?*867:*
@M03364:276:000000000-BLYN8:1:1101:25023:2947 2:N:0:1
GGACTACCGGGGTTTCTAATCCTGTTCGCTACCCACGCTTTCGAGCCTCAGCGTCAGTTACAGACCAGAGAGCCGCTTTCGCCACCGGTGTTCCTCCATATATCTACGCATTTCACCGCTACACATGGAATTCCACTCTCCCCTTCTGCACTCAAGGTCTACAGTTTCCAAAGCATACTATGGTTAAGCCACAGCCTTTCACTTCAGACTTATAAAACAGCCTGCGCTCGCTTTACGCCCAATAAATCCGG
+
CCCCCGFGCGGGFCFGCFEEFEGEC@FFGGGFFGFCFGGFDGGGECCEFFCFEGGGFF<FGGFGGF@EGDCGGAC7FEGGFD@@FEF+@FGDFFEGGGFFAEEEDFFGGG>@FFGFG7FGC7FFGGGDF<,EEGGGGGGF8?CF?CA9DDGGF?D,,7EDGGDD@FCCFF,EGGGGDF;,,@6FGFECFDG,;3DFC99CFF7BFGCFGF>:FGG7BCCC;?FBDBF;>B>)>FC>:1:E=F;4:C736//
@M03364:276:000000000-BLYN8:1:1101:18704:3039 2:N:0:1
GGACTACCCGGGTGTCTAATCCTGTTTGCTCCCCACGCTTTCGCACCTGAGCGTCAGTCTTCGTCCAGGGGGCCGCCTTCGCCACCGGTATTCCTCCAGATCTCTACGCATTTCACCGCTACACCTGGAATTCTACCCCCCTCTACGAGACTCAAGCTTGCCAGTTTCGGATGCAGTTCCCGGGTTGAGCCCGGGGATTTCACATCCGACTTGACAGACCGCCTGCGTGCGCTTTACGCCCAGTAATTCCG
+
@B@CCEG6CFGGG+@EFGE@EFGFGGGGGGGFDCFEFG@FGGGCFGCFFGGGGEC@:E<FEFFGGGGGGGGGGC::F@FFFGGGGGDGE:FEFGGGGG@FGGGGGGFFDFCFDCGGF7:CE>=FFDDC,DFFFFADFGC77>EG9AFEB6BFF:DEF,@CBFGFCGGGC>5>CFGGGGGG?E>EEECF6,?;CCCGE5ECFGGGFD*:CGDC*;DC***:5:BF:70<()7BGDC>@(;?E>8F7CF<:>2
@M03364:276:000000000-BLYN8:1:1101:11619:3060 2:N:0:1
GGACTACAGGGGTTTCTAATCCTGTTTGCTCCCCACGCTTTCGAGCCTCAGTGTCAGTTACAGGCCAGAGAGCCGCTTTCGCCACCGGTGTTCCTCCATATATCTACGCATTTCACCGCTACACATGGAGTTCCACTGTCCTCTTCTGCACTCAAGTTTCCCAGTTTCCGATGCACTTCTTCGGTTGAGCCGAAGGCTTTCACATCAGACTTAAGAAACCGCCTGCGCTCGCTTTACGCCCAATAAATCCG
+
CCCCCGGGGGGGGGGGGGGGGGGGGGGGGGGGGGGGGGGFGGGGGGGGGGGGGGGGGGGGGGGGGGGGGGGGGGGGGGGGGGEGGFGGGGGGGGGGGFGGGGGGGGGGGGGGGFGGGGGGGGGFGGG8BEFGGGEFGGGGGCGFGFFGGF?DDFEGGGGGFGGGGGG;EGCEGGGFEGFGDGGDGGGFGGGG>>CGGGGGFFGGFGCFFG4CF8F:7?GGFGFFFF9>@ADBGGFEF@GGGD@FFG6CCFC
@M03364:276:000000000-BLYN8:1:1101:9715:3066 2:N:0:1
GGACTACCAGGGTTTCTAATCCTGTTTGCTCCCCACGCTTTCGCACCTGAGCGTCAGTCTTCGTCCAGGGGGCCGCCTTCGCCACCGGTATTCCTCCAGATCTCTACGCATTTCACCGCTACACCTGGAATTCTACCCCCCTCTACGAGACCCTAGCTTGCCAGTTTCAAATGCAGTTCCCAGGTTGAGCCCGGGGATTTCACATCTGACTTAACAAACCGCCTGCGTGCGCTTTACGCCCAGTAATTCCG
+
CCCCCGGGGGGGFGGGGGGGGGGGGGGGGGGFCGGGGGGGGFGGGGGGGGGGGGGGGFFGGGGGGGGGGGDGGGGGGGGGFGGGGGGGGEFFGGGGDDGGDE9FGGGGGGGGGGGFGGEGGGCF@FFFGGGGGGGFGGGGGGGGGFF>EEC+3@FGGA9CF?FGGFC9FFEFFFFCFGCGDFFDG98CCGCCCEGGEGGFGGGGCCFFGGF7CGGFFFFG>EFFF@9@BB)8>CGFFFDE571FF7F>FG*
@M03364:276:000000000-BLYN8:1:1101:9148:3106 2:N:0:1
GGACTACAGGGGTTTCTAATCCTGTTTGCTCCCCACGCTTTCGCACCTGAGCGTCAGTCTTCGTCCAGGGGGCCGCCTTCGCCACCGGTATTCCTCCAGATCTCTACGCATTTCACCGCTACACCTGGAATTCTACCCCCCTCTACGAGACTCTAGCTTGCCAGTTTCAAATGCAGTTCCCAGGTTGAGCCCGGGGATTTCACATCTGACTTAACAAACCGCCTGCGTGCCCTTTACGCCCAGTAATTCCG
+
CCCCCGGGGGGGGGGGGGGGGGGGGGGGGGGGGGGGGGGGGGGGGGGFGGGGGGGGGGGFFGGGGGGGFGGGGGGGGGGGGGGGGGGGGEGGGGGGGGGFFGGGGGGGGGEGGGGGGGGGGGGGGGGGGGGGGGGGGG6FC@EGGGGGDEGGGGGGFGGGGGGGGGFGGGGFCCCCFFGGFG?FG9@FFGGFGGGG5EGGGGGFACF7CGGGF7CF=FGG:CB6(83>BB)7D<<<F:EEGD?@GGF<CF9
@M03364:276:000000000-BLYN8:1:1101:24714:3119 2:N:0:1
GGACTACAGGGGTATCTAATCCTGTTTGCTCCCCACGCTTTCGCACCTGAGCGTCAGTCTTCGTCCAGGGGGCCGCCTTCGCCACCGGTATTCCTCCAGATCTCTACGCATTTCACCGCTACACCTGGAATTCTACCCCACTCTACGAGACTCTAGCTTGCCAGTTTCAAATGCAGTTCCCAGGTTGAGCCCGGGTATTTCACAGCTGACTTAACAAACCGCCTGCGTGCGCTTTACGCCCAGTAATGCCG
+
CCCCCFGGGGGGGEGGGGGGGGGDFGGGGFGGGGGF+@:FFG@CCF@8FF@FF:CEGGDGGGGGDG@<FCCCGGG@GGGFGDDE=FEEGG=F9F9FCDE9<=E9FFAEC=+B5A<,??EED+AE=DDF<<?FGGGGGGG+@D8DE,@+@6+3@;DCFGGGGFGF,DAEGAE9A;,DDFGGGCE8D,,4,>,DEGG*:,,4=FF++20*;FGGG=FC*>FC>=3(6A;>(:>DGG<)9(28C38F7:F):*)
@M03364:276:000000000-BLYN8:1:1101:8912:3130 2:N:0:1
GGACTACTAGGGTATCTAATCCTGTTTGCTCCCCACGCTTTCGCACCTGAGCGTCAGTCTTCGTCCAGGGGGCCGCCTTCGCCACCGGTATTCCTCCAGATCTCTACGCATTTCACCGCTACACCTGGAATTCTACCCCCCTCTACGAGACTCAAGCTTGCCAGTATCAGATGCAGTTCCCAGTTTGAGCCCGGGGATTTCACATCTGACTTAACAAACCGCCTGCGTGCGCTTTACGCCCAGAAATTCCT
+
CCCCCGGGGGGGGGGGGGGGGGGGGGGGGGGGGGGGGGGGGGGGGEGFGFFGGGGGGGGGGGGFGGDGDGGGGGGGGGGG7FGGGGGGGGGGGFGGGGGGGGGGFGGFGGGGGGFGGDFGGGGGGGGGGFGCAFGGGGDGGCE=DDEGGEGCCGEFGFFGGCFCFGFGC9DCFFEAFGGAFFG2?EFGGGFF5=C55BC,=CF=FFGF+::FGFGGGGFFD5>?@A(08DFFGGGBFFGGG>B456@BGG*
@M03364:276:000000000-BLYN8:1:1101:19040:3154 2:N:0:1
GGACTACAGGGGTTTCTAATCCTGTTTGCTCCCCACGCTTTCGAGCCTCAGCGTCAGTTACAGACCAGAGAGCCGCCTTCGCCACTGGTGTTCCTCCATATATCTACGCATTTCACCGCTACACATGGAATTCCACTCTCCTCTTCTGCACTCAAGTCTCCCAGTTTCCAATGACCCTCCCCGGTTGAGCCGGGGGCTTTCACATCAGACTTAAGAAACCGCCTGCGCTCGCTTTACGCCCAATAAATCCG
+
CCCCCGGGGGGGGGGGGGFGGGGGGGGGGGGGGGGGGGGGGGG@GGGGFGGGGGGGGGGGGGGGGGGG?DFGGGDGGGGGCFGGGGGGGGGGGGGGGFGGGGGGFGFGGGGGGGGGGGGGGGGGGGGCFEFG;EBFGGGGGGGGGGG9ADFGGFGC=FGGDGGGGGGGGGGGGGGGGGCCCCEGGG:CFGGGG5EGGEGFFGGFFGGGCFGGGGFG+CFGBGFF0ABE>FEFGGFD41CGG)8FFGFFGG7
@M03364:276:000000000-BLYN8:1:1101:13559:3167 2:N:0:1
GGACTACAGGGGTTTCTAATCCTGTTCGCTACCCATGCTTTCGAGCCTCAGCGTCAGTTGCAGACCAGAGAGCCGCCTTCGCCACCGGTGTTCTTCCATATACCTACGCATTCCACCGCTACACCTGGAGTTCCACTCTCCTCTTCTGCACTCAAGAAAAACAGTTTCCGATGCAGTTCCACGGTTAAGCCGAGGGCTTTAACATCAGACTTATCCTTCCGCCTGCGCTCGCTTTCCGCCCACTAAATCCC
+
8C--8@F<E<F+B+8FAF96C,;CEG@BBC@CG<6,;C6;6C:,CFF@FC<FC@@FFGFFGFF9@9,9,:9,,6@:F@@A@,8B,,@6@+8,5,CF??F9,C,999A?++84C<,5E++4@FFE,A4A,,A,AA,CA,6A8=,=4E;;CCEGG8,@9D?8=CD=8E9@==+36><7;;DD,@B>F8@9<E?*:CCGC>FG+5BEFFG=4**++++4:+>,)*/8;:18,=B=*/:);(=C=B?>276>FF*
@M03364:276:000000000-BLYN8:1:1101:22076:3185 2:N:0:1
GGACTACTAGGGTTTCTAATCCTGTTTGATCCCCACGCTTTCGCACATCAGCGTCAGATACAGACCAGAAAGTCGCCTTCGCCACTGGTGTTCCTCCATATCTCTGCGCTTTTCACCGCTACACATGGAATTCCACTTTCCTCTTCTGCACTCAAGTTTCCCAGTTTCCACTGATCCTCCACGGTTGAGCCGTGGGCTTTCACATCCGACTTAAGAAACCGCCTGACCTCGCTGTACGCCCATAAAATCCG
+
AC@-@,CC<6EFFE,;@,C@FDFGFE96@CC6E@,@FEC@,@:FGC:BF<F,F6@F7,;,6,@<,,9CFGF@CE:7F::,BBC7@A<8CF,=:?;FG8?<,9=,E<FC++,:=F,5?=CE:CFG@FGCC,,?FGG9DEGGGGGDFF,@E;,+44@DFG,@EEED=BFF,366,,,@,==E8>CEF=C8,,@@@EGE66D6<9C9=*;9*0;>F+=++*5=/*3((0(2*;86**:@=(:8>85)07+5CFG
@M03364:276:000000000-BLYN8:1:1101:17393:3234 2:N:0:1
GGACTACTAGGGTTTCTAATCCTGTTTGCTCCCCACGCTTTCGCACCTGAGCGTCAGTCTTCGTCCAGGGGGCCGCCTTCGCCACCGGTATTCCTCCAGATCTCTACGCATTTCACCGCTACACCTGGAATTCTACCCCCCTCTACGAGACGCTAGCTTGCCAGTTTCAAATGCAGTTCCCAGGTTGAGCCCGGGGATTTCACATCTGACTTAACAAACCCCCTGCGTGCGCTGCACGCCCAGTAATGCCG
+
CC<<<CCAFECEGGGFFG9F@F<FFGGG9CC@<CE+@@CC@ECF:EEEF,CEGG@CEFGDGFFCFGGCFEDECCFGCGGGGFBF:,@=:7F9FFF98AF,:AFGGFGGGGGGEE?,944@7FCFGF<8BAFA>FCFGCD@C+@DA9D+8+:+++@8EC,:7D<8F7@;CFGE;DG?E@EE62?8,6=EE,6*/*CCGDCFCDGFFG=:C10;1+01:<*/)*.62A>:?@E>3))(0(**:),9>:9):C9
@M03364:276:000000000-BLYN8:1:1101:13963:3247 2:N:0:1
GGACTACTGGGGTTTCTAATCCTGTTTTCTACCCATGCTTTCGAGCCTCAGGGTCCGTTACAGACCAGACAGCCGCCTTCGCCACTGGTGTTCTTCCATATCTCTACGCATTCCACCGCTACACATGGAGTTCCACTGTCCTCTTCTGCGCGCAAGTTTCCCAGTTTCCAATGACCTTCCTCGGTTGAGCCGAGGGCTTTCACATCAGACTTAAGACACCGCCTGCGCTCCCTTGACGCCCAATAAATCCG
+
CCCCC,CFF9@BB:@,CFCC6C<FD,@,;C<F,E<@,6;C6<7,,,@BFEG88E,,+6,6B99<,CFF,CFEFGC+@,,,BFFGC8=A,B98@,,:B,:,?,C,4,C?F7C7,,,:B7=C@G??9A@F5,4,9,4,49>F>;E=4EA,E+++6@+@@3@;@9DGEFEFGC9,1;@EDA8@;C+:<6CG7FF***5;5,24;+:5BF+;*2*4=1+4*04C;DE58).31)2.2+*)9,;ECA(.*:*)7<)
@M03364:276:000000000-BLYN8:1:1101:16989:3248 2:N:0:1
GGACTACCCGGGTTTCTAATCCTGTTTGCTCCCCACGCTTTCGAGCCTCAGCGTCAGTTACAGACCAGAGAGCCGCCTTCGCCACTGGTGTTCCTCCATATATCTACGCATTTCACCGCTACACATGGAATTCCACTCTCCTCTTCTGCACTCAAGTCTCCCAGTTTCCAATGACCCTCCCCGGTTGAGCCGGGGGCTTTCACATCAGACTTAAGAAACCGCCTGCGCTCGCTTTACGCCCAATAAATCCG
+
CCCCCGGGGGGGGGGGGGGGGGGGGGGGGGGGGGGGGGGGGGGGGGGGGGGGGGGGGGGGGGGGGGGGGFDEFFGGGGGGGCGGGGGGG<FFFGGGGGGGGGGGGGGGGGGGGGGGGGDGGGGGGGGGFFGGGGGGFGGGGFGFGGGGGGGGGGGGE9CFFG@F<EFGFEFG=DFFEGFGGGGGGC>FGGGGGGGGGGGGGGGFFF+?FGG@7DFGG*:EEGE?;A0A;DEB<FGBB(AEE:?)*282C<)
@M03364:276:000000000-BLYN8:1:1101:18776:3281 2:N:0:1
GGACTACCAGGGTATCTAATCCTGTTTGCTCCCCACGCTTTCGAGCCTCAGTGTCAGTTACAGGCCAGAGAGCCGCTTTCGCCTCCGGTGTTCCTCCATATATCTACGCATTTCACCGCTACACATGGAATTCCACTCTCCTCTCCTGCACTCAAGTCTCCCAGTTTCCAATGCACACAATGGTTGAGCCACTGCCTTTTACATCAGACTTAAGAAACCACCTGCGCTCGCTTTACGCCCAATAAATCCGG
+
CCCCCGGGFGGGGGGGGGGGGGGGGGDGGGGGGGGGGGGGGGGGGGGGGGGGGGGGGGGGGGGGGGGGGGGGGGEGGGCGGGGGCFGGF=CCGGGGF8FGGGGGGGGGGGGGGGAFFGGGGFGGGGGGGFDFGGCGFGGGGGGGCFGGGGG8>=FGGGGGGGGGGGGGFGGFFGGGGGCFGGGFG6DGGGGGGGGGGGGGGGCFCGF>CCGGGGFGDFCG5;F:)9)9>B6;F::4A@ECGFFAGG=C;3>
@M03364:276:000000000-BLYN8:1:1101:16501:3297 2:N:0:1
GGACTACCAGGGTTTCTAATCCTGTTTGCTCCCCACGCTTTCGAGCCTCAGTGTCAGTTACAGGCCAGAGAGCCGCTTTCGCCACCGGTGTTCCGCCATATATCTACGCATTTCACCGCGACACATGGAATTCCACTCTCCTCTCCTGCACTCAAGTCTACCTGTTTCCAATGCATACAATGGTTTAGCCACTGCCTTTTACACCAGTCTTAATAAACCACCTGCGCTCGCTTTACGCCCAATAAATCCTG
+
@CCCCGGDGFGGEFGGFG<@<CCEFFFGDFACFBFGGDGGGF:FFEG@CGFEEFFAEFFGF<EFFG8FGC86@EE:FGGFGGCFC@C7+76?BF,BC+?FFDAA;<?,+4+?F?E<,?++@4:+>FABEAEEFFFGFGFGDFC?D8DDFF=+6,8,CDFFC9,3EFGFF,EFGGCE:<4,,6,7@,DAEC>8C@B3E;ECC27*9?*+*52:@7+22A,79*;5(:26/:8?D<CE>;*1/),/*1:<*+*
@M03364:276:000000000-BLYN8:1:1101:22994:3310 2:N:0:1
GGACTACACGGGTATCTAATCCTGTTTGCTCCCCACGCTTTCGAGCCTCAGCGTCAGTTACAGACCAGAGAGCCGCCTTCGCCACTGGTGTTCCTCCATATATCTACGCATTTCACCGCTACACATGGAATTCCACTCTCCTCTTCTGCACTCAAGTCTCCCAGTTTCCAATGACCCTCCCCGGTTGAGCCGGGGGCTTTCACATCAGACTTAAGAAACCGCCTGCGCTCGCTTTACGCCCAATAAATCCG
+
CCCCCGG<FGGGGEGGGGGGGGGGGGGGGGEFGGGCGGGGGGGGGGGGGGGGGGGGGFFGGGGGGGGGGFGGGGGGGGGFGGGGGGGGGGGFEEGGGGGCGFEFFFGFGGGGGGFABCFEGCFGGGGGFCFFGA9FFF=8EGGGGAEFGG8+6DE8DFFFAFGCADFFEGDGGFF?D8D=@BEEGGGFG,@EE>EGCG>C:FF7C4:C4<FCF;D7@<FG>CBF0;@:(55BG<7>F:GEG>:5F7BA7C9
@M03364:276:000000000-BLYN8:1:1101:15104:3312 2:N:0:1
GGACTACCAGGGTTTCTAATCCTGTTTGCTCCCCACGCTTTCGCACCTGAGCGTCAGTCTTCGTCCAGGGGGCCGCCTTCGCCACCGGTATTCCTCCAGATCTCTACGCATTTCACCGCTACACCTGGAATTCTACCCCCCTCTACGAGACTCAAGCCTGCCAGTATCAGATGCAGTTCCCGGGTTGAGCCCGGGGATTTCACATCTGACTTAACAGACCGCCTGCGTGCGCTTTACGCCCAGTAATTCCG
+
CCCCCGGFGGDGGGGGGGGGGGGGGGGGGGGGGGGGGGDFGGGGGGGGGFGGGGGGGGGGGGGGGGGGGDGDGGGGGGGGGGGGGGGGEGGGGFGGGGG9FGGGGGGGGGGGGGGFGEGGEGGGGFGGG8FFGGGGDDDFGGGGAFFGGDGGGGGFGGDF@CFGFGFEGFGGGFGGGGGGGCCEGEG?FFDFECGG5EC6CFGGFGFGGGGCFFFGG4FF:EE(8F>B(<B>C3>AFFGGG33:CG64>D*
@M03364:276:000000000-BLYN8:1:1101:13050:3313 2:N:0:1
GGACTACCGGGGTTTCTAATCCTGTTTGCTCCCCACGCTTTCGCACCTGAGCGTCAGTCTTCGTCCAGGGGGCCGCCTTCGCCACCGGTATTCCTCCAGATCTCTACGCATTTCACCGCTACACCTGGAATTCTACCCCCCTCTACGAGACTCTAGCTTGCCAGTTTCAAATGCAGTTCCCAGGTTGAGCCCGGGGATTTCACATCTGACTTAACAAACCGCCTGCGTGCGCTTTACGCCCAGTAATTCCG
+
CCCCCGGGGGGGGGGGGGGGGGGGGGGGGGGGGGGGGGGGGGGGGGGGGGGGGGFGGGGGGGGGGGGFFGGGGGGGGGGGGGGGGFGGGGGGGGGGGGGFGGGGGGGGGGGGGGGGFEGGGEGGGGGGGGGFGFGGGGGGGGGGGGGGGGGGGGGGGGGGGGC8DC@FGGGGGCFGFGGFGGG>FGGGGGGG5EGGGGDFFGGG=C77+1:+::>F7DE:8CDF?F>FF>>DGDD)7:GG=B19:>FAGG9
@M03364:276:000000000-BLYN8:1:1101:19840:3403 2:N:0:1
GGACTACAAGGGTTTCTAATCCTGTTTGCTCCCCACGCTTTCGCACCTGAGCGTCAGTCTTCGTCCAGGGGGCCGCCTTCGCCACCGGTATTCCTCCAGATCTCTACGCATTTCACCGCTACACCTGGAATTCTACCCCCCTCTACGAGACTCAAGCCTGCCAGTTTCGGATGCAGTTCCCGGGTGTAGCCCGGGGATTTCACATCCGACTTGACAGACCGCCTGCGTGCGCTTTACGCCCAGTAATTCCC
+
CCCCCGGGFGFGGGGGGDGGGGFGGGGGGGGGGGGEEFGGGGGGEGGGFDGGGGGCGGGGGGGGGGGGG7FFGGGGCGG?FGGGGGGDGGGCFGGGGGGFFFFGGGGGGGDGGCFGGGGGGDGGGGGFGGFGGGGA,3D+>CGGGGGECEEF6D7EFFFGGFDFCFFFEE5CE6,<DFGGFCEGF**4C99@EGGGC*9AFGGFA8D<:CD9C:CGGCFFEE316F18?BBEGGGAFFGEC>??D7B<*:*
@M03364:276:000000000-BLYN8:1:1101:7450:3410 2:N:0:1
GGACTACTCGGGTATCTAATCCTGTTTGCTCCCCACGCTTTCGCACCTGAGCGTCAGTCTTCGTCCAGGGGGCCGCCTTCGCCACCGGTATTCCTCCAGATCTCTACGCATTTCACCGCTACACCTGGAATTCCACCCCCCTCTACGAGACTCAAGCCTGCCAGTTTCAAATGCAGTTCCCGGGTTGAGCCCGGGGATTTCACATCTGACTTAACAGACCGCCTGCGTGCGCTTTACGCCCAGTAATTCCG
+
CCCCCGGGGGGGGGGGGGGGGGGGGGGGGGGGGGGGGGGGGGGGGGGGFGGGGGGGGGGGGGGGGGGGGGGGGGGGGGGGGGGGGGGGGGGGGGGGGGGDGGGGGGGGGGGGGGGGGGGGGGGGGGGGGGGGGGGGGGGGGGGGGGGGGGGGGGGGGGGGGGGGGGGGGGFGGGGGGGGGDGGGGGGCFFFGGGGGDEFGGGFFFGGGGGGFDFGGDGGGFGFF?FFF?E3BGDGFF?GDGD?FGGBDF70
@M03364:276:000000000-BLYN8:1:1101:12624:3458 2:N:0:1
GGACTACAGGGGTTTCTAATCCTGTTTGCTCCCCACGCTTTCGAGCCTCAGCGGCAGTTACAGACCAGAGAGCCCCCTTCGCCACTGGGGTTCCTCCCTATATCTACGCATTTCACCTCTACACATGGAATTCCACTCTCCTCTTCTGCCCTCAAGTCTCCCAGTTTCCAATGACCCTCCCCCGTTGAGCCCGGGGCTTTCCCATCAGACTTTAGAAACCGCCTGCCCCCGCTTTTCGCCCAATAAATCCC
+
CC<B8,CEEEFG6FG<F<<@@E@,CEE<96@CFF<@@FC;FC76,@F,@FF8B+++@EE<,6E,CF@E,9,8CC,@@CF@,6BCE4,69++8,B=<E,,:=5=EF<,=>++BF5,<E,9,9,,<>A9E<E,E,C,C,8,8@46==@;,8,3=D>>9EFDB=D8,,8;,6,,,,7,,@,@CE6+@F?+*@EG*@GG5*>8E:8A?=6*00;4C+B@FD:88)2:10)(.()85)*1);1CEG)1)*2*)*2*
@M03364:276:000000000-BLYN8:1:1101:9580:3483 2:N:0:1
GGACTACCGGGGTATCTAATCCTGTTTGCTCCCCACGCTTTCGCACCTGAGCGTCAGTCTTCGTCCAGGGGGCCGCCTTCGCCACCGGTATTCCTCCAGATCTCTACGCATTTCACCGCTACACCTGGAATTCTACCCCCCTCTACGAGACTCTAGCTTGCCAGTTTCAAATGCAGTTCCCAGGTTGAGCCCGGGGATTTCACATCTGACTTAACAAACCGCCTGCGTGCGCTTTACGCCCAGTAATTCCG
+
CCCCCGGCFGGGGGGGGGGGGFGGFGGGGGGGGGGGGGGGGGGGGGGGFGGGGGGGGGGGGFFGGDGGGGGGGGGGGGGGGGGGGGGGGGGGCFCGG?FGGGGGGGGGGGGGGGGGGGGGGGCDEFGGGGGGGGFGGG@FEEEGGGF8CEEFGGGGGGGDGFGGGGGGGGGDGGGFGGEFEDGGGCFFFGFGGGGG*BF?C7C77CGF7C:@FGG=FFGGFGFFF:0765BFGGGF*(;CC>():C=4CC2
@M03364:276:000000000-BLYN8:1:1101:20567:3492 2:N:0:1
GGACTACTGGGGTTTCTAATCCTGTTCGCTACCCACGCTTTCGAGCCTCAGCGTCAGTTACAGACCAGAGAGCCGCTTTCGCCACCGGTGTTCCTCCATATATCTACGCATTTCACCGCTACACATGGAATTCCACTCTCCCCTTCTGCACTCAAGTTCTACAGTTTCCAAAGCATACTATGGTTAAGCCACAGCCTTTCACTTCAGACTTATAAAACAGCCTGCGCTCGCTTTACGCCCAATAAATCCGG
+
CCCCCEGGGGGGGEGGGGGGGGGGGGC;FFEGGGFGGGGGGGGGG>FFGGGFFGGGDGGGGGCFFDGGGGGDGGGGGGGGGGGGGFGG7FFGGGGGGGCFF9EGGGGGGGGCBFGGEC@6@FFFGGGFFFFFGGGGGGGGGGGGEBEFFGGDDEGGGDDEG=FGGCCCEDG9DGGGGGF7CA,EFFECF:DF,8E5@CGFFGFGFF7<CF9=CC9FFGF,6=AB=*>E@FA>DFGFD(3B:5;AGFA?48:
@M03364:276:000000000-BLYN8:1:1101:15680:3505 2:N:0:1
GGACTACCAGGGTATCTAATCCTGTTTGCTACCCATGCTTTCGAGCCTCAGCGTCAGTTACAGACCAGACAGCCGCCTTCGCCACTGGTGTTCTTCCATATATCTACGCATTTCACCGCTACACATGGAGTTCCACTGTCCTCTTCTGCACTCAAGTTTCCCAGTTTCCGATGCACTTCTTCGGTTGAGCCGAAGGCTTTCACATCAGACTTAAGAAACCGCCTGCGCTCGCTTTACGCCCAATAAATCCG
+
CCCCCGGGGGGGGGGGGGGGGGGGGGGGGGGGGGGGGGGGGGGGGGGGGGGGGGGGGGGGGGGGGGGGGGGGGGGGGGGGGGGGGGGGGGGGGGGGGGGGGGGGGGGGGGGGGGGGGGGGCGGGGGGGGGGGGGGGGGGGGGGGGGGGGGGGFGGGGGGGFGGGGGGGGGGGDGGGGGGGGGGGGGDGDFGGGDCEFGGGGCFFFGG>>FGGGGGGGGFGFGFFFF@FFFDEGGGFFFDGEEDFC>A?GF>
@M03364:276:000000000-BLYN8:1:1101:15332:3526 2:N:0:1
GGACTACTCGGGTTTCTAATCCTGTTTGCTCCCCACGCTTTCGAGCCTCAGCGTCAGTTACAGACCAGAGAGCCGCCTTCGCCACTGGTGTTCCTCCATATATCTACGCATTTCACCGCTACACATGGAATTCCACTCTCCTCTTCTGCACTCAAGTCTCCCAGTTTCCAATGACCCTCCCCGGTTGAGCCGGGGGCTTTCACATCAGACTTAAGAAACCACCTGCGCTCGCTTTACGCCCAATAAATCCG
+
CCCCCGGGGGGGGGGGGGGGGGGGGGGGGGGGGGGGGGGGGGGGGGGGGGGGGGGGGGGGGGGGGGGGGGGGGGGDDGEFGGGGGGGGGGGGGGGGGGFCGDGGGGGGGGGGGGGGEEEGDGGGGGGGGGGGGGGGGGGGGGGFAEGFGGGGGFFCGGFGGGGG<EDDAGGCF9EG8=EGGEGGGGG,9DEE>ED8EEGFG+9884+9*08@+17+@8E65=DF;A;FF:3>GGGBFFGGDF0FG*=<FGD
@M03364:276:000000000-BLYN8:1:1101:10548:3564 2:N:0:1
GGACTACTGGGGTTTCTAATCCTGTTTGCTCCCCACGCTTTCGCACCTGAGCGTCAGTCTTCGTCCAGGGGGCCGCCTTCGCCACCGGTATTCCTCCAGATCTCTACGCATTTCACCGCTACACCTGGAATTCTACCCCCCTCTACGAGACTCTAGCTTGCCAGTTTCAAATGCAGTTCCCAGGTTGAGCCCGGGGATTTCACATCTGACTTAACAAACCGCCTGCGTGCGCTTTACGCCCAGTAATTCCG
+
CCCCCGFGGGGGGGGGGGGGGGFGGGGGGGGGFGGGGGGGGGGGGGCFGGFFGGDCGGCGGGGGGGGGGGGGGGGGGEGFFGGCFGGGGDGGFGGGFFGEGGGFGFGF@FGGGGGGGGGGGEFGGFGGGGGGF9FFFFFGGGGGGGGGGCCCFG;FGGFFFFGGFF9DFGGGGGGFFCFGCFFGGGGGD8EEEGGGE>GFCFGGFFCFC:CFFC:+;*=F>5>?DFFDFDFBGGGFFFG5E>:6C7@67>*
@M03364:276:000000000-BLYN8:1:1101:20718:3577 2:N:0:1
GGACTACTCGGGTATCTAATCCTGTTTGCTCCCCACGCTTTCGAGCCTCAGTGTCAGTTACAGGCCAGAGAGCCGCTTTCGCCTCCGGTGTTCCTCCATATATCTACGCATTTCACCGCTACACATGGAATTCCACTCTCCTCTCCTGCACTCAAGTCTCCCAGTTTCCAATGCACACAATGGTTGAGCCACTGCCTTTTACATCAGACTTAAGAAACCACCTGCGCTCGCTTTACGCCCAATAAATCCTG
+
CCCCCGGGGGGGGGGGGGGGGGGGGGGGGGFGDCEGGGGGGGGGGGGGGGGGFGGGFFFFCCFGC@FG@FFGGGGGDB7<FG7FFFGDGEGEGGGGGGGGGGGGGGDGGE,BFFGFF+>CGFDGGGGGFFGFDGGFGGGGGCGCCFGE8DEGGGGGFFFFGFGGGGGGGF>EGGGFGGC=DGFG;EGGGGDGGFGGGFFGFGGDFF*5;?CFGGGFCF>FFDFFFB>EDF46C58>B>GGGA;FDFFCF+;
@M03364:276:000000000-BLYN8:1:1101:11360:3585 2:N:0:1
GGACTACAGGGGTATCTAATCCTGTTTGCTCCCCACGCTTTCGAGCCTCAGCGTCAGTTACAGACCAGAGAGCCGCCTTCGCCACTGGTGTTCCTCCATATATCTACGCATTTCACCGCTACACATGGAATTCCACTCTCCTCTTCTGCACTCAAGTCTCCCAGTTTCCAATGACCCTCCCCGGTTGAGCCGGGGGCTTTCACATCAGACTTAAGAAACCGCCTGCGCTCGCTTTACGCCCAATAAATCCG
+
CCCCCGGGGGGGGGGGGGGGGGGGFGGGGGGGGGFGGGGGGGGGGGGGGGGGGGGGGGGGGGGGGGGGFGGGGGGGGGGGGGGGGGGGGGGGGGGGGGGGGGGGGGGGEEGGGGGGGGGGGGGGGGGGEFDGGGGGFGGGGGGGGGGGGGGGGGFGGGFGFGGGAFCFGGGGGGGFGGFGGGGGGGGGGGGGGGGGGDGGGGCGFGGGDGFGDFFGGGGDDGB@DFB393;>GGGFFFG5CB<FFGFFDGC
@M03364:276:000000000-BLYN8:1:1101:16502:3631 2:N:0:1
GGACTACACGGGTTTCTAATCCTGTTTGCTCCCCACGCTTTCGCACCTGAGCGTCAGTCTTCGTCCAGGGGGCCGCCTTCGCCACCGGTATTCCTCCAGATCTCTACGCATTTCACCGCTACACCTGGAATTCTACCCCCCTCTACGAGACTCAAGCTTGCCAGTATCAGATGCAGTTCCCAGGTTGAGCCCGGGGATTTCACATCGGTCTTGCACAACCGCCTGCGCACGCTTTACGCCCAGTAATTCCG
+
CCCCCGGGGGGGGGGGGGGGGGGGGGGGGGGGGGGGGGGGGGGGGGGGGAFFFGGGGGGGGFGGGGGGGGDGGGGGGGGGGGGGGGGGGGGGGGGGGGGGGGGGGGGGGGGGGGGGGGGGGGGGFGGGCFGGGGGGGGFEEGGGGGF:EEGGGDFGGGGGGGGDFGGGGGDFFGFCEGGGDGFEGGFGGGF@=GDCGGGGGCFGFGD3DDD7+?FGFFGEBD@<BF>EFBBFGDGBFFCEC34F7?F>GG*
@M03364:276:000000000-BLYN8:1:1101:12876:3635 2:N:0:1
GGACTACAGGGGTTTCTAATCCTGTTTGCTCCCCACGCTTTCGAGCCTCAGCGTCAGTTACAGACCAGACAGCCGCCTTCGCCACTGGTGTTCTTCCATATATCTACGCATTTCACCGCTACACATGGAGTTCCACTGTCCTCTTCTGCACTCAAGTTTCCCAGTTTCCGATGCACTTCTTCGGTTGAGCCGAAGGCTTTCACATCAGACTTAAGAAACCGCCTGCGCTCGCTTTACGCCCAATAAATCCG
+
CCCCCGGGGGGGGGGGGGGGGGGGGGGGGGGGGGGGGGGGGGGGFGGFGGGGGGGGGFGGGGGFGFGGGGGGCGGGGGGGGGGGGGGGGGGGGGGGFGGGGGGGGGGGGGGGFGGGGGGGGCGGGFCFCDGGGGGGGFFGGGGGGGGFDGGGF?,@FEDEFGGGGGGGGD+CEGFGGGGGF;DCGGGFGGGEEGGGCFFFFGGGFGGGGGGEDGG7C7FD5C5>DF2>@DEBGG<CF1EGEF2ACD63:*:
@M03364:276:000000000-BLYN8:1:1101:10302:3650 2:N:0:1
GGACTACTCGGGTTTCTAATCCTGTTCGCTCCCCACGCTTTCGAGCCTCAGCGTCAGTTACAGTCCAGAGAGTCGCCTTCGCCACTGGTGTTCTTCCTAATCTCTACGCATTTCACCGCTACACTAGGAATTCCACTCTCCTCTCCTGCACTCTAGATACTCAGTTTGGAATGCAGTACTCGGGTTGAGCCCAAGTATTTCACATCCCACTTAAGTATCCGCCTACGCTCTCTTTACGCCCAATAAATCCG
+
CCCCCGGGGGGGGGGGGGCGGGGGGGFGGFGGGGGGGGGGGFGCEFGGGGGGGGGFGGGGGGGCGGGGGGGEFGGGEEGGGGGGGGGGGGGGGGFGGGGGGGGGGGGGDEFFFGGGFGGGGDF@FGGGGGFGFGGGEGGGGGCFDEGGGGFFGGCEADD;CEEDGGGFCDEEGGGGGC=FF6CGFE8C7BCFGCGF7EF7?CG>B57;7F5+<:8EGGGGFD>A=9>>>B)9CFG4B>5BE555CFFECF)
@M03364:276:000000000-BLYN8:1:1101:22751:3693 2:N:0:1
GGACTACTCGGGTTTCTAATCCTGTTTGCTACCCATGCTTTCGAGCCTCAGCGTCAGTTACAGACCAGACAGCCGCCTTCGCCACTGGTGTTCTTCCCTATATCTACGCATTTCACCGCTACACATGGAGTTCCACTGTCCTCTTCTGTACTCAAGTTTGCCAGTTTCCGATGCACTTCTTCGGTTGAGCCGTAGGCTTTCACATCGGACTTAAGTAACCGCCTGCGCCCGCTTTACGCCCAATAAATCCG
+
CC9CCGG@EF@FE,BFGEFGFCCEFGGGGGGGGGGGGGGGGGGEFGFGF<CACGCDG@F,C@<,6CFF@,:@8,@F:@CEDEF,8A,:EFFGGGG9C,,BF<FFGGGGBEFCFDDE<FE?6@FG9FF8F,9AFE,?F>EGGAFFFG,,,866E,>E8EF,,4@DAECB:@=++6,,E8DAA6@+>BE,=CF@4:>E?FFG+DG9>C***<;78D++=+D?*;DF2)0)/??A<D7);;G77.6AFC+7FC/
@M03364:276:000000000-BLYN8:1:1101:16527:3740 2:N:0:1
GGACTACAGGGGTTTCTAATCCTGTTTGCTCCCCACGCTTTCGCACCTGAGCGTCAGTCTTCGTCCAGGGGGCCGCCTTCGCCACCGGTATTCCTCCAGATCTCTACGCATTTCACCGCTACACCTGGAATTCTACCCCCCTCTACGAGACTCTAGCTTGCCAGTTTCAAATGCAGTTCCCAGGTTGAGCCCGGGGATTTCACATCTGACTTAACAAACCGCCTGCGTGCGCTTTACGCCCAGTAATTCCG
+
CCCCCGGGGGGGGGGGGGGGGGGGGGGGGGGGDGGGGGGGGGGGGGGFGGGGGGGGGGGGGGGGGGGGGGGGGGGGDGGGGGGGGGGGGGGGGGGGGGGFGGGGGGGGGGGGGGGGGGGGGGGFFGGGFFFGGGGGGGFGGGGGGGGGGGGFGGGGGGGGFGGGGGDGGG9FGGG?FGGGFFGFFGGGGFGGGGGGGGGGGGGGFGGGGGGGGGCGGFGGFDBD<>>D0<BBGDFFF?GGGF?FFDFFGGC
@M03364:276:000000000-BLYN8:1:1101:19224:3753 2:N:0:1
GGACTACCAGGGTTTCTAATCCTGTTTGCTCCCCACGCTTTCGAGCCTCAGTGTCAGTTACAGGCCAGAGAGCCGCTTTCGCCTCCGGTGTTCCTCCATATACCTACGCATTTCACCGCTACACATGGAATTCCACTCTCCTCTCCTGCACTCAAGTCTCCCAGTTTCCAATGCACACAATGGTTGAGCCACTGCCTTTTACATCAGACTTAAGAAACCACCTGCGCTCGCTTTACGCCCAATAAATCCGG
+
CCCCCGGGGGCGGGGFFFGGGGGGGGFGGGGFFGGGD@@FDEFGGGGGGGGGGGGFDGGGGGGFCEFGGDGGGGGDG:FGGGFG@FGGEEGGFGGGDFFGFG,CCFBFGGGGGGGGEGGGCFGGGGGCF<AFGGGGGGGGGGGGGGGGGGGGFFDDFGGGGGGGGGFGGGGGGGGGGDCFFGGGGGGGCFGFFGGGGGGACCC@FFFFC*5=CGGGGGGF>EFFFFFFFFFFGC8;>@:CG3=A7CAE4)/
@M03364:276:000000000-BLYN8:1:1101:7507:3770 2:N:0:1
GGACTACTAGGGTATCTAATCCTGTTTGCTCCCCACGCTTTCGCACCTGAGCGTCAGTCTTCGTCCAGGGGGCCGCCTTCGCCACCGGTATTCCTCCAGATCTCTACGCATTTCACCGCTACACCTGGAATTCTACCCCCCTCTACGAGACTCTAGCTTGCCAGTTTCAAATGCAGTTCCCAGGTTGAGCCCGGGGATTTCACATCTGACTTAACAAACCGCCTGCGTGCGCTTTACGCCCAGTAATTCCG
+
CCCCCFGGGGGGGGGGGGGGGGGGGGGGGGGGGGGGGGGGGGGGGGGGGGGGGGGGGGGGGGGFGGGGGGGGGGGGGGGGGGGGGGGGGGGGGGGGGGGFGGGGGGGGGGGGGFGFGGDGGGGGGGGGGGGGGGGGDFGGGGGGGGGGGGGGDE9EGGGGGGGGGGGGGGGGGGGGGFFGGGGGGGFGGGFGGGGGG5F,@DFGFGC>GGGGCGDDFFGGFDB??FFFFFEFGG*66(;E*)4;>*8)2:2
@M03364:276:000000000-BLYN8:1:1101:20867:3774 2:N:0:1
GGACTACTGGGGTTTCTAATCCTGTTTGCTCCCCACGCTTTCGCACCTGAGCGTCAGTCTTCGTCCAGGGGGCCGCCTTCGCCACCGGTATTCCTCCAGATCTCTACGCATTTCACCGCTACACCTGGAATTCTACCCCCCTCTACGAGACTCTAGCTTGCCAGTTTCAAATGCAGTTCCCAGGTTGAGCCCGGGGATTTCACATCTGACTTAACAACCCGCCTGCGTGCGCTTTACGCCCAGTAATTCCG
+
CCCCCGGGGGGGGGGGGGGGGGGGGGGGGGGGGGGGGGGGGGGGGGGGGGGGGGGGGGGGGGGGGGGGGDGGGGGGGDGGGGGDGFFGGGGGGGGGGFGCFFCFA,?=E+?:,AFFGFGGGGGG?EFGGFGGGGCGGF6=EEGGCGF+B?EGCCFCCF;DFGGGGGGGGGGGFGGGGGGGGGGFGGGF?ECGDECE7EG67CCDFFG:CFFFGGFGG*=C>EB??:9>:EEFGGF4*,;:CDBF7>@9CF7
@M03364:276:000000000-BLYN8:1:1101:22987:3808 2:N:0:1
GGACTACTCGGGTTTCTAATCCTGTTTGCTCCCCACGCTTTCGCACCTGAGCGTCAGTCTTCGTCCAGGGGGCCGCCTTCGCCACCGGTATTCCTCCAGATCTCTACGCATTTCACCGCTACACCTGGAATTCTATCCCCCTCTACGAGAATCTAGCTTGCCAGTTTCAAATGCAGTTCCCAGGTTGAGCCCGGGGATTTCACATCTGACTTAACAAACCGCCTGCGTGCGCTTGACGCCCAGTAATTCCG
+
CCCCCGGG@GGGGGGGFFGG9C,FGFFGGGGGGGG@FGGGFGG7F7FD,CFFGGEDCGGGGFFFGEDGGEEDGGFCGGC@FG,C@4@BFGGFGC@9FAEB@EEF,@EF@?FD,ECGGCCCCC9EE=,FAFGGFGG;;B>>CGEDF,@+@++:;,@CCFGCGDC:,@E@:957@E<<DC;,,>B>FCF6CF:D?**:5C?F7+98BCDF>>::@++10;*=;=D;DF;A13))99*4?0?EED:F*?42**2
@M03364:276:000000000-BLYN8:1:1101:7699:3826 2:N:0:1
GGACTACCAGGGTATCTAATCCTGTTTGCTCCCCACGCTTTCGCACCTGAGCGTCAGTCTTCGTCCAGGGGGCCGCCTTCGCCACCGGTATTCCTCCAGATCTCTACGCATTTCACCGCTACACCTGGAATTCTACCTCCCTCTACGAGACTCTAGCTTGCCAGTTTCAAATGCAGTTCCCAGGTTGATCCCGGGGATTTCACATCTGACTTAACAAACCGCCTGCGTGCGCTTTACGCCCAGTAATTCCG
+
CCCCCGGFGGGGGGGGGGGGGGGGGGGGGGGGGGG>FGGGGGGGCC@F@EFF@FFEGGGAFGGGGGGGF7+@FEGGGGDGGGGGGC:FFCGFEGGGG?8FF8EFGGGDC7FF,AFDDCEEGGGGFG<EFFFGGCDGG,@FEGFG,E+@>6BFGFEFFGDDGFGFGFGGACACCCG9FG,AAAFFFGFC,@B:*1>::EG,=CGGFGGGC7CGF7>+:*37>=B<@F1=@E3B9C<>FFGGG)(0CF*6>72
@M03364:276:000000000-BLYN8:1:1101:16096:3833 2:N:0:1
GGACTACAGGGGTTTCTACTCCTGTTCGCTCCCCACTCTTTCGCACCTGAGCGTCAGTCTTCGTCCATGGGCCGCCTTCGCCACCGGTATTCCTCCAGATCTCTACGCATTTCACCGCTACACCTGGAATTCTACCGCCCTCTACGACACTCAAGCTTGCCAGTATCAGACGCAGTTCCCGGGTTGAGCCCGGGGATTTCACATCTGACTTACGCGACCGCCTACGCGCGCTTTACGCCCACGCATTCGTG
+
8-6ACF?@F97:@+,,6,,6,6,CC6,BB,,@FGE:<@,6,,6@:@64E<<EF@FB@9CCCCCC@C@,,:@F7+7@=,B?CG@:CF==@=C<,5EF,<,,??E9,9FF+?85AE<?F=F+=AB,6,E<EF,;;EFA+@E7+6,8,@8++6,6@F,3,,6:,353,@>;7,,*4*@4@27:*1***4<9C,8C5=*:7*++12::;7+::+1+0*27)/2*.*)(.)3.(0.)91*.)4::*)()19)-***
@M03364:276:000000000-BLYN8:1:1101:19341:3834 2:N:0:1
GGACTACTAGGGTATCTAATCCTGTTTGCTACCCATGCTTTCGAGCCTCAGCGTCAGTTACAGACCAGACAGCCGCCTTCGCCACTGGTGTTCTTCCATATATCTACGCATTTCACCGCTACACATGGAGTTCCACTGTCCTCTTCTGCACTCAAGTTTCCCAGTTTCCGATGCACTTCTTCGGTTGAGCCGATGGCTTTCACATCAGACTTAAGAAACCGCCTGCGCTCGCTTTACGCCCAATAAATCCG
+
CCCCCGGGFGGGGFGFFFFDCEAFFGGGGFGCFFCDGFGGGFGFDFGGFGFFGGGEFCFFCFFA<DEGFFFGGGGCFGGGGEGGGGGGGFGCGEG@EFGFGFA<E?ABGEGGGG9EFFBCC>EFFFGFGFAEGAG,=EGGC==DFGCD9EEDD,E=FGCFBDFDFGF9DEGGGD9=,@,EAFF+@B==88DED++553@CFGE+BFGG57*CF8C@FFF,95?))*:5-)28DGC445;:E>15CF;<;62
@M03364:276:000000000-BLYN8:1:1101:22365:3836 2:N:0:1
GGACTACTGGGGTTTCTAATCCTGTTTGCTCCCCACGCTTTCGCACCTGAGCGTCAGTCTTTGTCCAGGGGGCCGCCTTCGCCACCGGTATTCCTCCACATCTCTACGCATTTCACCGCTACACATGGAATTCTACCCCCCTCTACAAGACTCTAGCTGACCAGTATCAGATGCAATTCCCGGGTTAAGCCCGGGGATTTCACATCTGACTCAATCAACCGCCTGCGTGCGCTTTACGCCCAGTCATTCCG
+
CCCCCFGGGGGGGGGGGGGGGGGGGFFGGGGFG@FGGGGGGFGCGGGGGGFGGGGGGGGFFFAFGFFGGGGGGGGGGEGGGGCF@FGGGGGFGGFGF8FFEFGGFGGGGGC?ECCGAFDECFAFFGEGADFGFGGC,DFGGGDGFFFCFCFGFCFFGGG?DFFGGGGGG;9FFAC7;9DGGEEGGGDGCFF5E=GDCECC+;FD6<DG77>:CFG=**<CF5B0186BFF3@DGDAFBE857<4*29:FF>
@M03364:276:000000000-BLYN8:1:1101:21655:3842 2:N:0:1
GGACTACAAGGGTATCTAATCCTGTTTGCTCCCCACGCTTTCGCACCTGAGCGTCAGTCTTCGTCCAGGGGGCCGCCTTCGCCACCGGTATTCCTCCAGATCTCTACGCATTTCACCGCTACACCTGGAATTCCACCCCCCTCTACGAGACTCAAGCCTGCCAGTTTCAAATGCAGTTCCCGGGTTGAGCCCGGGGATTTCACATCTGACTTAACAGACCGCCTGCGTGCGCTTTACGCCCAGGAATTCCC
+
CCCCCGGGCFGGGCFFG@DFGGGGGGGGGG@EGGGCFGGGGGGE,@FFFGGGGGDFGGFGGCFFGGDFGDCF>FGGGGGGGEFGGGGGGDFFG?EGGGCGGGGGGGGGGGCFEGGGGEEGGGGG8EEEGGGGGGGGGEG7B>ED,>+@+@EFGFCFB8EFFFFDFG9D;,;BFGG7DGGFCEGDCEGG8BC8/:EE*CCFGCG7ACFG=FF+;1;CFFGGF*>1(),02)53>99)0(;CEF6.5D:4>7*
@M03364:276:000000000-BLYN8:1:1101:21315:3843 2:N:0:1
GGACTACTGGGGTTTCTAATCCTGTTCGCTACCCATGCTTTCGAGCCTCAGCGTCAGTTGCATACCAGAGAGCCGCCTTCGCCACTGGTGTTCTTCCATATATCTACGCATTTCACCGCTACACATGGAATTCCACTCTCCTCTTCTGCACTCAAGTCTCCCAGTTTCCAATGACCCTCCCCGGTTGAGCCGGGGGCTTTCACATCAGACTTCATAAACCGCCTGCGCTCGCTTTACGCCCAATAAATCCG
+
CCCC8CA,EFF7CC;DFG9FFGC6FFFGEGEGGGGGDCFG9,F@CFC<EEGGECC7CF9FFG,,CC@<EF8FD@+FCFC,9C,8C?FGF<FEFF,C?EF<A5,?EGCAFFGG9,,C,@C+:7FFGEGFEEFFGEFCE@,A,6DF9>9;>,4+>?>FFGF9FEFCEGCF8EE==;9,,@@@++@+@E@1,@E:@CB57CG,2CD788+;*8?+1=+4:+30):>62FBB6D>5>*><B<ECE3(0>**.?DC
@M03364:276:000000000-BLYN8:1:1101:19705:3850 2:N:0:1
GGACTACTCGGGTATCTAATCCTGTTTGCTCCCCACGCTTTCGTGCCTCAGTGTCAATGTTGGTCCAGGTAGCTGCCTTCGCCATGGATGTTCCTCCTGATCTCTACGCATTTCACTGCTACACCAGGAATTCCGCTACCCTCTACCACATTCTAGTCGCCCAGTATCCACTGCAGTTCCGAGGTTGAGCCCAGGGCTTTCCCCACTGACTTAAACGACCACCTACGCACCCTTTACGCCCAGTAATTCCG
+
CCCCCGCF8FGGGCFCEG9FFGFGGGGGFGGGGGGGGGGGGG:CDBFFF@<CFEGD,EC6<E,6,,6C<FFFGFF<F9F<,@,BF<DG9FFEC9E9@FEGF:@DFF,A@FGGGF,??FFF9EFDE:D,4EEEGAECC=+98@++@;=FG8EDGCBD=F6+==CG@E;@DFGGGG8EDC8=+6B+@>D,@@8+=8DDECGG7+5+**0;*;<CCC>**<C*9CAB=*5*-:)2?<468>8C53(0;:@EGG2
@M03364:276:000000000-BLYN8:1:1101:25727:3860 2:N:0:1
GGACTACTGGGGTTTCTAATCCTGTTTGCTCCCCACGCTTTCGCACCTGAGCGTCAGTCTTCGTCCAGGGGGCCGCCTTCGCCACCGGGATTCCTCCAGATCTCTACGCATTTCACCGCTACACCTGGAATTCTACTCCCCTCTACGAGACTCTAGCCTGCCAGTATCAGATGCAGTTCCCGGGTTGAGCCCGGGGATTTCACATCTGACTTAACAGACCGACTGCGTGCGCTTTACGCCCAGTATTTCCG
+
@-A@CFC<FAD@F@FFEDC<EGGFGG,ECFFFCFG:FEFCCAFGEDGGGGGGGGGGGF9D9FGFGGGGEC:++>>ECFFGGGGG7FC7+@+BBA9AF8?EFFFFGGGGGGCGGGFEF7CEEGGED:F?F>F=>DFE,D=D8,@F9>>C8+>CFFAFACG,7>DF>F9CDE,;:C9,7EAE6EEGED8CFFD:7=C5ECFFGGGC=C::C+2@777C:7F55*77>F0)(8)8<DC>4<EGG:()2**)::*
@M03364:276:000000000-BLYN8:1:1101:9833:3906 2:N:0:1
GGACTACCGGGGTTTCTAATCCTGTTTGCTCCCCACGCTTTCGAGCCTCAGCGTCAGTTACAGACCAGAGAGCCGCCTTCGCCACTGGTGTTCCTCCATATATCTACGCATTTCACCGCTACACATGGAATTCCACTCTCCTCTTCTGCACTCAAGTCTCCCAGTTTCCAATGACCCTCCCCGGTTGAGCCGGGGGCTTTCACATCAGACTTAAGAAACCGCCTGCGCTCGCTTTACGCCCAATAAATCCG
+
CCCCCGGGGDGGGGGGGGGGGGGGGGGGGGGGGGGGEGGGGGGGGGGGGGGGGGGGGGGGGGGGGGGGGGGGGGGGGGGGGEGDGGGGGGGGGGGGGGGGGFGFGFGGGGGGGFFGFGGGGG:EFGCFGGGGGDFF;FFGFFGGFFFGGGGGGGGFFGGGGGGGGGGGGGGGGGGFG=DEGGGGGGDF?FEGEGGGGGGGFCFGFGFGGGGG7CGGDDGGFGFFFF;D0>>3>754BFGGGB0777B>FFG
@M03364:276:000000000-BLYN8:1:1101:9222:3919 2:N:0:1
GGACTACTCGGGTATCTAATCCTGTTTGCTCCCCACGCTTTCGAGCCTCAGCGTCAGTTACAGACCAGAGAGCCGCCTTCGCCACTGGTGTTCCTCCATATATCTACGCATTTCACCGCTACACATGGAATTCCACTCTCCTCTTCTGCACTCAAGTCTCCCAGTTTCCAATGACCCTCCCCGGTTGAGCCGGGGGCTTTCACATCAGACTTAAGAAACCGCCTGCGCTCGCTTTACGCCCAATAAATCCG
+
CCCCCGGGGGGGGGGGGGGGGGGGGGGGGGGGGGGGGGGGGGGGGGGGGGGGGGGGGGGGGGGGGGGGGGFGGGGGEGGGGGGCFGGGGGGGGGGGGGGGGGGGGGGGGGGGGGGGGGGGGGGGGGGGFFGGGGGGGGGGGGGGGGGGGGGGGGDGGGGGGGGGGGGGGGGGGFGFGGG+AEE>FEGGGFGGGGGGGGGGGGGGFFFGCGGFFCFGG<96>CE@DFBFFEEFDGG<F?GGGF?:DGBBGG7
@M03364:276:000000000-BLYN8:1:1101:11118:3936 2:N:0:1
GGACTACAGGGGTTTCTAATCCTGTTTGCTCCCCACGCTTTCGAGCCTCAGCGTCAGTTTCAGACCAGAGAGCCGCCTTCGCCACTGGTGTTCCTCCATATATCTACGCATTTCACCGCTACACATGGAATTCCACTCTCCTCTTCTGCACTCAAGTCTCCCAGTTTCCAATGACCCTCCCCGGTTGAGCCGGGGGCTTTCACATCAGACTTAAGAAACCGCCTGCGCTCGCTTTACGCCCAATAAATCCG
+
CCCCCGGGGGGGGGGGGGGGGGGGGGGGGGGGGGGGGGGGGGGGGGGGGGGGGGGGGGG9FFFGGGGGFGGGFFGGGGGGGGEGFGGGGGGGGGGGGGGGGGGGGGGGGGGGGGGGGGGGEGGGFGGGFGFGGGGGGGGGGFGGGFGFGGGGGFGGGGFFGGGFFFGGGGGGGGFGCGGGGEEGGGGFGGGEGG>EGGGGGF7++;>CFFGFDGC7@7EGFGEFFFFE@B>3/9<B96EEGD256C4<FG)
@M03364:276:000000000-BLYN8:1:1101:18024:3994 2:N:0:1
GGACTACAGGGGTTTCTAATCCTGTTTGCTACCCATGCTTTCGAGCCTCAGCGTCAGTTACAGACCAGACAGCCGCCTTCGCCACTGGTGTTCTTCCATATATCTACGCATTTCACCGCTACACATGGAGTTCCACTGTCCTCTTCTGCACTCAAGTTTCCCAGTTTCCGATGCACTTCTTCGGTTGAGCCGAAGGCTTTCACATCAGACTTAAGAAACCGCCTGCGCTCGCTTTACGCCCAATAAATCCG
+
CCCCCGGGGGGGGGGGGGGGGGGGGGGGGGFGGGGGGGGGGGGGGGGGGGGGGGGGGGFGGGGGGGGGGGGGGGGGGGGGGGGGGGGGFFFGGGGGGGFGGGGFGDCFFEGGGGGGGGGGGGGGGGGGG8?FGGGGGGGGCFGGGGC,EGGGGGCFFEDGGGFGGGGGGCEGE8DFGGGGFEGGEGGGGGFEGCEDGG6CFFGGFGGC?FGGGG78FFFFF5BDDA@B@FFFGGG<:<EGE5=FFGFFFGD
@M03364:276:000000000-BLYN8:1:1101:7269:4016 2:N:0:1
GGACTACAAGGGTATCTAATCCTGTTTGCTCCCCACGCTTTCGAGCCTCAGCGTCAGTTACAGACCAGAGAGCCGCCTTCGCCACTGGTGTTCCTCCATATATCTACGCATTTCACCGCTACACATGGAATTCCACTCTCCTCTTCTGCACTCAAGTCTCCCAGTTTCCAATGACCCTCCCCGGTTGAGCCGGGGGCTTTCACATCAGACTTAAGAAACCGCCTGCGTTCGCTTTACGCCCAATAAATCCG
+
CCCCCGGGCGGGGGGGGGGGGGGGGGGGGGGGGGGGDGGEGGGGFGGG,FGGGGGGEGF,FFFCFGGGDGCFGGGGGGGGGGGGG<FFGCGEGGEGGG9FGDEEGGGGGGGGGGGGGGGGGEFGFGGGGFGGD9EF9EDFGGGFCF9>CGGGGGGG4@FGGGGGF,@AE;CFG99=FGGGDCCGGGGGGGG6C*CE5EG6FGGGFGCGGGGGFC+=FFGGFGE01F>)(2>><FGAFBGGGF07D>*->C7
@M03364:276:000000000-BLYN8:1:1101:20647:4020 2:N:0:1
GGACTACTGGGGTTTCTAATCCTGTTTGCTCCCCACGCTTTCGCACCTGAGCGTCAGTCTTCGTCCAGGGGGCCGCCTTCGCCACCGGTATTCCTCCAGATCTCTACGCATTTCACCGCTACACCTGGAATTCTACCCCCCTCTACGAGACTCTAGCTTGCCAGTTTCAAATGCAGTTCCCAGGTTGAGCCCGGGGATTTCACATCTGACTTAACAAACCGCCTGCGTGCGCTTTACGCCCAGTAATTCCG
+
CCCCCGFC9FGGCEGGFFGGGGGF@ECGGGFFGGGCGGGGGGGG:BEFGFFGGGGGEGGGGGGGECFG8@7BEFFGGGGGGD?:EGGGGGGFFGFFDGGGFDFGGGGGGGGGGCEGEEGGEGFFGGGG<FGGGGGGD3DGEE=DE9F:+::8@;FCDEGB84@EGFGGAAA99F;?D9,<,62DFGFD6CC@EGGG7ECGGC@C7<DDGF>C;>>@F7CEDCDFF:,73;3:57C<=:EGCB::*:96FC0
@M03364:276:000000000-BLYN8:1:1101:19883:4027 2:N:0:1
GGACTAAAGGGTATCTAATCCTGTTTGCTCCCCCCGCTTTCGCACCTGAGCGTCAGTCTTCGTCCAGGGGGCCGCCTTCGCCACCGGTATTCCTCCAGATCTCTACGCATTTCACCGCTACACCTGGAATTCTACCCCCCTCTACGAGACTCTAGCTTGCCAGTTTCAAATGCAGTTCCCAGGTTGAGCCCGGGGATTTCACATCTGACTTAACAAACCGCCTGGTTGTGCTTTACGCCCAGGTATTCCG
+
CCCCCF9EFGG@FGGCC<FCFFGGGG,CFEGGF+C7+7CFGE7FEEGGC<,:+BC@E@@FG?FGGGGGE>CFCFEG,8B<7@CFGCE:BDEAE<;E,,,:FFDFGG7+7CBFFGGGCF+3F<AFDFF8FFG9=,C,@=BF7:@8DFC+8:,*7>,EBF8>F9EFFGG,,6>,<E,>D7>F7D8>FC,,4<CC5*=/:9C+;++3;+++32+;++1:*;@EAGD(().)()/1*:*.5(:E=),)2:B):4
@M03364:276:000000000-BLYN8:1:1101:14267:4033 2:N:0:1
GGACTACCAGGGTTTCTAATCCTGTTTGCTCCCCACGCTTTCGTGCATGAGCGTCAGTGTTATCCCAGGAGGCTGCCTTCGCCATCGGTGTTCCTCCGCATATCTACGCATTCCACCGCTACATGCGGAATTCCACCTCCCTCTGACACACTCTAGCCTTGCAGTCACCAATGCAGTTCCCAGGTTAAGCCCGGGGATTTCACATCGGTCTTGCAAACCCGCCTGCGTGCGCTTTACGCCCAGTAATTCCG
+
CCCCCGGGGGGGGGGGGGGGGGGGGGGGGGGGGGGEGGGGGGGGGGGGCFGGGGGCCGGGGGGGGGGGGGGGGGGGGGGGGGGGGGGGGGGGGCEEFGGCGGGFGFGGGDFGGGGGGCFGGGGGGCGEEEFGGG,F8>EGGFGGG9DGGGGGFFCFFGGGFG?DE@CGDDCFGGCAFGGCF9BCFFDGGGGGGGGG5ECEFFGFFF4>CDCFFGGFD6/7?586=FBF()25CG3);8CEG>?F7*=4DG7
@M03364:276:000000000-BLYN8:1:1101:19115:4055 2:N:0:1
GGACTACCGGGGTTTCTAATACTGTTTGCTCCCCACGCTTTCGCAACTGTGCGTCAGTCTTCGTCCAGGGGGACGCCTTCGCCACCGGTAATCCTCCAGATCTCTACGCATTTCACCGCTGCACCTGGAATTCTACCCCCCTCTACGAGCCTTTAGCTTGCGAGTTTCAAATGCAGTTCCTAGGTTGAGCCCGGGGAATTCACATATTGATTAACAACCCTCCTGCGTGCGTCTTACGCCCAGTAATTCCG
+
<-CCB@<67+@FGGGF<<6C,<C<<CF<@F9,9;FGG:F7DFFGG+7B,,,68B@B:CFGGGGGG,F,,,@@+@>+44?<7FE=4,8@C7+9,,95B?=,C,E,49CFCF7?,,5,,++6++8DFGA,>A?BAF,FBFFC8+>73@EC8+3;,@,33@;:B*5*5>,?,;D,,2><DGGD,?<,@,:C?,:*/*4:**37:+A>+01+++231;7@C*/20=3.5)47:)70)*1)1-C*>BBF>**-7**
@M03364:276:000000000-BLYN8:1:1101:10221:4072 2:N:0:1
GGACTACTGGGGTTTCTAATCCTGTTTGCTCCCCACGCTTTCGCACCTGAGCGTCAGTCTTCGTCCAGGGGGCCGCCTTCGCCACCGGTATTCCTCCAGATCTCTACGCATTTCACCGCTACACCTGGAATTCTACCCCCCTCTACGAGACTCTAGCTTGCCAGTTTCAAATGCAGTTCCCAGGTTGAGCCCGGGGATTTCACATCTGACTTAACAAACCGCCTGCGTGCGCTTTACGCCCAGTAATTCCG
+
CCCCCGGGFGGGGGEGGFFGGGGGFFFGFE9C8CFGGGGEFGGDGGGFG8FGGGGGGGFGGGGGGCGFFGGGGGGGGGGGGGFCGGGGCCFGCFGGGGGGGGGFDFFGDDEGGGGGFCEEGDGGGFGGFCAFFFFG,@D@E>ECFGF>CEGG?EGGGGGGGGEDGFFFGGGDFFFCDF?DD9DGCB>7?E6::=CGCGGGG+1;FFFG=:DFGGGDGFGFBD>@1:0>1@FFGD<4B,/85)3)::@AC*2
@M03364:276:000000000-BLYN8:1:1101:16838:4073 2:N:0:1
GGACTACCGGGGTTTCTAATCCTGTTTGCTCCCCACGCTTTCGAGCCTCAGTGTCAGTTACAGGCCAGAGAGCCGCTTTCGCCTCCGGTGTTCCTCCATATATCTACGCATTTCACCGCTACACATGGAATTCCACTCTCCTCTCCTGCACTCAAGTCTCCCAGTTTCCAATGCACACAATGGTTGAGCCACTGCCTTTTACATCAGACTTAAGAAACCACCTGCGCTCGCTTTACGCCCAATAAATCCGG
+
CCCCCFFFGGGGGGGGGGGGGGGGGGGGGGGGGGGGGGGGGDGFFGGFFFGGGGG@FGGFGFGG<FDGGGGGGGGGGEFGGGGGGFGGGGGGGGGGFGGGGGG<FDGFCGGFGFGGGGGE7>FGFFGGFAF@FGGFGGGGGGGGGFG?FC,?B,@FDGGGFGGGGGGFFGGGGGFDCFE89EFFGGFGG@DEGGFGGGGGFGGGFFC;FF72BFC7;CCC>>A=BEFFFFFFGC7<D;E7E3587C8?CG5
@M03364:276:000000000-BLYN8:1:1101:12898:4105 2:N:0:1
GGACTACCGGGGTTTCTAATCCTGTTTGCTCCCCACGCTTTCGAGCCTGAGTGTCAGTTTCAGGCCAGAGGGCCGCTTTCGCCTCCGGTGTTCCTCCATATATCTACGCATTTCACCGCTACACATGGAATTCCACTCTCCTCTCCTCCACTCAAGCCTCCCAGTTTCCAATGCACGTCATGGGTTGGCCACGGCCTTTTCACTTAGACTTAAAAAAACCCCTGGCGTCCCTTTTCCGCCAAGAAATTCGG
+
CCCCCGG,@CEEGGGGGGGGGGGGGGGGGGGGGG8FGGGGGCG,6CFE8FG<CFFGGG,,,,C,FFGG6F,C:FB@+8DF@FF:FFEGG+BFGGGGFFDEGA@FFGGGF7FFGGGGGGGD:FGG9FGFGGGGG,,C,@,5>EGG,,,,,6=DF,3=,+@,@EC8,37@,@>CFCE,+,+4,5@DF**@7D,@*****?EF++,2+++2;8D7B4=?C);*):)((2(=())/26*)*,;*1.()22/):/9
@M03364:276:000000000-BLYN8:1:1101:6534:4115 2:N:0:1
GGACTACTAGGGTTTCTAATCCTGTTTGCTCCCCACGCTTTCGAGCCTCAGCGTCAGTTACAGACCAGAGAGCCGCCTTCGCCACTTGTGTTCCTCCATATATCTACGCATTTCACCGCTACACATGGAATTCCACTCTCCTCTTCTGCACTCAAGTCTCCCAGTTTCCAATGACCCTCCCCGGTTGAGCCGGGGGCTTTCACATCAGACTTAAGAAACCGCCTGCGCTCGCTTTACGCCCAATAAATCCG
+
<A@CCCFGGGGGEEFGGGFFGGGGGFC,C,F<FBCF7@BCDFEFE7CFGG<,FFCEGGFCF<CFEG,FDF,B@@:+:F7A47,BB=,9:6C=9FEFBFGFGGG,=?B,@:FGFF?FG=FEB:?BEGFFFEBF,,CEFF,?=D=FGEEF9EE8DF8,6@;;@8888B>E:>FGGGF83,+A?EG8>>CFDG?E>E*17::C?>C7FFF***2=BFFD>59635:;<A(.1>>B<7*:*3E8*7(5>*9<779
@M03364:276:000000000-BLYN8:1:1101:13259:4132 2:N:0:1
GGACTACAGGGGTTTCTAATCCTGTTTGCTCCCCACGCTTTCGCACCTGAGCGTCAGTCTTCGTCCAGGGGGCCGCCTTCGCCACCGGTATTCCTCCAGATCTCTACGCATTTCACCGCTACACCTGGAATTCTACCCCCCTCTACGAGACTCTAGCTTGCCAGTTTCAAATGCAGTTCCCAGGTTGAGCCCGGGGATTTCACATCTGACTTAACAAACCGCCTGCGTGCGCTTTACGCCCAGTAATTCCG
+
CCCCCGGGGGGGGGGGGGGGGGGGGGGGGGGGGGGGGGGGGGGGGGGGGGGGGGGGGGGGGGGGGGGFGGGGGGGGGGGGGGGGGGGGGGGGGGGGGGGGGGGGGGGGGGGGGGGGGGGGGGGGGGGGGGGGGGGGGGGGGGGGGGGDGEGGGGFGGGFGGGGGGGGGGGGGGGGGGGGGGGGGGGGGGGGGGGGGGEGGGGGGFGGGGGGFGGGFGGGGFGFDFFFF<E3>CDFFFFGGG>(<:C@):D0
@M03364:276:000000000-BLYN8:1:1101:16696:4138 2:N:0:1
GGACTACTGGGGTATCTAATCCTGTTTGCTCCCCACGCTTTCGCACCTGAGCGTCAGTCTTCGTCCAGGGGGCCGCCTTCGCCACCGGTATTCCTCCAGATCTCTACGCATTTCACCGCTACACCTGGAATTCTACCCCCCTCTACGAGACTCTAGCTTGCCAGTTTCAAATGCAGTTCCCAGGTTGAGCCCGGGGATTTCACATCTGACTTAACAAACCGCCTGCGTGCGCTTTACGCCCAGTAATTCCG
+
CCCCCFAAFFFGGGGCFFGGGGGGGGGGGGCFFGGGGGGGGGGGGGGEG<F@FGGGGGGGGFDGGGDGGGDDDEGGGGGGGGCCCFGDGGGGGGGFEFGCFGGGGFEFGGGGGGFGFECCFGGGGFCF88FD>EDFFGGGCEGGDDGDE6+:C99@@FFFGCFGFEFG,;FFCGFGGGDG?DFFCGGGGFFGGCGGGG6<7+9@FG=:7DCGFF77CDCF:*./2ABE?>D@C<FFF:DGGF0/:7=4CGF
@M03364:276:000000000-BLYN8:1:1101:20042:4164 2:N:0:1
GGACTACAAGGGTATCTAATCCTGTTTGCTCCCCACGCTTTCGAGCCTCAGCGTCAGTTACAGACCAGAGAGCCGCCTTCGCCACTGGTGTTCCTCCATATATCTACGCATTTCACCGCTACACATGGAATTCCAGTCTCCTCTTCTGCACTCAAGTCTCCCAGTTTCCAATGACCCTCCCCGGTTGAGCCGGGGGCTTTCACATCCGACTTACGAAACCGCCTGCGCTCGCTTTACGCCCACTCAATCCG
+
CCCCCGGG<FGGGGGGGGGGGGF,EG<FGGGGGG<6CFCGGGG8EGGGGGGGGGGGGGGGF9F,EDGGFCF7FCFFGGGGGGGGGG8EFGGGGGGGA,?EFCFGGGGCFGFGGGGG?FGGGGGG9,5ABFGGGGF,@,4AEAFGEGF9,7ED8,@FGGFGDEGGGDFG:;>EC,@,,,68EBEDFGGGCCG8?8E8@EFFCCFGA*2?DGDDG+***:EGBGFF(5(86DB55/929(;?CB()*2).CC/
@M03364:276:000000000-BLYN8:1:1101:5437:4168 2:N:0:1
GGACTACTCGGGTATCTAATCCTGTTTGCTACCCATGCTTTCGAGCCTCAGCGTCAGTTACAGACCAGACAGCCGCCTTCGCCACTGGTGTTCTTCCATATATCTACGCATTTCACCGCTACACATGGAGTTCCACTGTCCTCTTCTGCACTCAAGTTTCCCAGTTTCCGATGCACTTCTTCGGTTGAGCCGAAGGCTTTCACATCAGACTTAAGAAACCGCCTGCGCTCGCTTTACGCCCAATAAATCCG
+
CCCCCGGGGGGGGGGGGGGGGGGGGGGGGGGFGGGGGGGGFGGGGGGGGGGGGFGGGAFGGGGGGGGGGGGGGGGGGGGGGCGBFGGGGGFFGFGGGGGGGGGFGGG7CGGGGGGGGGGGGGGGGGGGFGFGGGGGGGGGCFADDGGGGGGGGGGGGFFGGFGGGGGGGGEGGGGGGGGGGGFGGGGGGGGGGGGGGFGGGGGGFGFFGG5CFCDFGGGFFGE=>FBFFB:>CF39FFEGGF<FFGFFGF)
@M03364:276:000000000-BLYN8:1:1101:13268:4181 2:N:0:1
GGACTACCAGGGTTTCTAATCCTGTTTGATACCCACACTTTCGAGCATCAGTGTCAGTTGCAGTCCAGTGAGCTGCCTTCGCAATCGGAGTTCTTCGTGATATCTAAGCATTTCACCGCTACACCACGAATTCCGCCCACCTCTACTGTACTCAAGACAGCCAGTATCAACTGCAATTTTACGGTTGAGCCGCAAACTTTCACAACTGACTTAACTGTCCACCTACGCTCCCTTTAAACCCAATAAATCCC
+
CCCCCGGGFGGGGGGGGGGGGGGGGGGGGGFFEF<CGFFGGGGGGEFFCFGGGGGGGGGGGFGGGF9CFEGGGGGGGFGGGDFGGGGDCGGGFGEGFGGGGGGGFFEFGGGCDEFGGGGGGGGGGFGGGFGGG9FG@CGGCFGGDGGGGGGDBFGGGDECFEF8F99EGGGGGGF==,@==EE6>>>FDCG6EE6+,@9CDFGFAGGGD5CCGGGGD+ECA,@2>F4*-3@49;CEC6CG*?260CF7CC*
@M03364:276:000000000-BLYN8:1:1101:18286:4199 2:N:0:1
GGACTACAGGGGTATCTAATCCTGTTTGATCCCCACGCTTTCGCACATCAGCGTCAGTTACAGACCAGAAAGTCGCCTTCGCCACTGGTGTTCCTCCATATCTCTGCGCATTTCACCGCTACACATGGAATTCCACTTTCCTCTTCTGCACTCAAGTTTCCCAGTTTCCAATGACCCTCCACGGTTGAGCCGTGGGCTTTCACATCAGACTTAAGAAACCGCCTACGCGCGCTTGACGCCCAATAAATCCG
+
CCC<@FGGGGGGEEFDGFEGFGGGGFGGGGGGGGFGFFGGGGGCCFGGGAFGGGGGEGGGFGGGEFGGGFGGGGGG,@FEFGFGEGGGGGFCFFFGGGGGEF9,@FF@FEG@<DGDEFGGGDEFGEGGGGGGGGFGA9FGGGFFGGGG;=EDCE=AEFGG;FFGFGGFGGDFFGGG?@F+@FDDBEGC@@:ECC6+9FCF>9,BF5DC59*@8+=+:*=6/*:(6A@6>FE>D<*5)68C*8(;FGCEFF<
@M03364:276:000000000-BLYN8:1:1101:9963:4234 2:N:0:1
GGACTACACGGGTTTCTAATCCTGTTTGCTCCCCACGCTTTCGAGCCTCAGCGTCAGTTACAGACCAGAGGGCCGCCTTCGCCACCGGTGTTCCTCCATATATCTACGCATTTCACCGCTACACATGGAATTCCACTCTCCTCTTCTGCACTCAAGTCTCCCAGTTTCCAATGACCTTCCCCGGTTGAGCCGGGGGCGTTCACATCAGACTTGAGAAACCGCCGGCGCTCGCTTTACGCCGAATAATTCCG
+
C@@CCFG<EF7FF,@<CFFFDGGCFFCFFGCFF;6@CFECGGG8;@FF,,;EFGGDEG,,<,:,CFFG<F,@CF76:CFGGGFGC@FGG>FEGGA,<F95<,@ACEFGGE:F?<9E?C@ECF:A,AFF<<FEF9BF4EFFEGGF9CD;,@BF83DC8>FABE,DFGAA:D>FG@E?72DFGDCEG5:7CC?C**4:4*1=D*+3;FGGF<FF*>**+2@6>EB(,5,505BDGCF9?4CC*)(0*:*)20*
@M03364:276:000000000-BLYN8:1:1101:26290:4236 2:N:0:1
GGACTACCGGGGTATCTAATCCTGTTCGCTACCCATGCTCTCTAGCCTCAGCGTCAGTTGCAGACCAGAGAGCCGCCTTCGCCACTGGTGTTCCTCCATATATCTCCGCATTCCACCGCTAAACATGGAGTTCCACTCTCCTCTTCTGCACTCAAGAAAAACAGTTTCCGATGCAGTTCCCCGGTTAAGCCGTGGGCTTTCACATCAGACTTATTCTTCCGCCTGCGCTCGCTTTACGCCCAATAAATCCG
+
@B-ABCCE7F@:@;,CFE<C;C,6;<6B@C:CFDE8F8C,<,,;CF8FE<FGDGEGDEEEFFGCFGCG,CFEG8@F+:@A@?,BFCECFEECE,@??8FFFAA,C,,8F@FFFA9,==7=7+?F=:FFFCEFFFGFFFFGGGGGGGG9CEC=FDDF,>,8F@8,8C6@,+@=@8E8=EFG,DC6CECAFF:>*53?7>DEDGC79>:DC>*+=:+:=FGG)A?@=62B(08>C3/71(817)/)97=):6)
@M03364:276:000000000-BLYN8:1:1101:15475:4268 2:N:0:1
GGACTACTGGGGTATCTAATCCTGTTTGCTCCCCACGCTTTCGCACCTGAGCGTCAGTCTTCGTCCAGGGGGCCGCCTTCGCCACCGGTATTCCTCCAGATCTCTACGCATGTCACCGCTACACCTGGAATTCTACCCTCCTCTACGAGACTCTAGCTTGCCAGTTTCAAATGCAGTTCCCAGGTTAAGCCCGGGGATTTCACATCGGTCTTGCAAAACCGACTGCGCACTCTTTACGCCCCGTAATTCCG
+
CCCCCC@<FEE7@;FGGA<CFGGGDCFGCGG8@FC6@7,8C@FBE:FGGD<<FC7:CFFFE<,,,8,C@FCF:+@:7F@EEF74==>F=F7,,,@,,9E,,?,9C,BBC+B?F5,9AC7++=4:=,FC8FG@3EFGG?,36DFF9,D67=C8FFA;,ECEDFCFFEFCFFFFCCFAEGGCC9DB@D7:A9,;:*>:CE,9@@FFF45**28FCGGGC<*2.*),34;>;<<F7:D>?<C*2),85/)):F4
@M03364:276:000000000-BLYN8:1:1101:16061:4285 2:N:0:1
GGACTACTGGGGTATCTAATCCTGTTTGCTCCCCACGCTTTCGCACCTGAGCGTCAGTCTTCGTCCAGGGGGCCGCCTTCGCCACCGGTATTCCTCCAGATCTCTACGCATTTCACCGCTACACCTGGAATTCTACCCCCCTCTACGAGACTCTAGCTTGCCAGTTTCAAATGCAGTTCCCAGGTTGAGCCCGGGGATTTCACATCTGACTTAACAAACCGCCTGCATGCGCTTTACGCCCAGTAATTCCG
+
CCCCCGFGGGGGGGGGGGGGGGGFGGGGGGGGGGGGGGGGGGGGGGGFGFGGGGGGEEGGFGGGGGGGGGGGGGG@FGGGGGGGGGGGGGGGGGGGGGGFGGGGGGGF=CFGGGGGGGGGGGGFGGGGGGGFFGGGGGGGGGGFGGF6BCEDFGGGGGGFFFFBFCFGGFFGGGCFGGGF??FCGGGGGFGGGGGG=EGGF7+:8FGF>+;;DGGGGGGC>C32=F(@A4>>GGGFFFGG5.4<7*=27C*
@M03364:276:000000000-BLYN8:1:1101:20424:4303 2:N:0:1
GGACTACTGGGGTTTCTAATCCTGTTTGCTCCCCACGCTTTCGCACCTGAGCGTCAGTCTTCGTCCAGGGGGCCGCCTTCGCCACCGGTATTCCTCCAGATCTCTACGCATTTCACCGCTACACCTGGAATTCTACCCCCCTCTACGAGACTCTAGCTTGCCAGTTTCAAATGCAGTTCCCAGGTTGAGCCCGGGGATTTCACATCTGACTTAACAAACCGCCTGCGTGCGCTTTACGCCCAGTAATTCCG
+
CCCCCGGGFGGGGGGGGFGGGGGGGGGGGGGGGGGGGGGGGGGGGDFGGGGGGEEGGGFFGGGGGGGGGGDGGGGDFEGGGGGGG@FCFGGGGGG9FGGFGGGGGGGGGGGGGGGGGGGGGGGGGFGGFGGGGGGGGGGGGGGGGFFEGEGFGGGGGFGFGGGGGG,E:C9BFFGGGGGGGFGFGGDF?FF>EGGDE>FCGFC7:2:DCGGGGGGGCGGGFGFF<FFB<EE:3D<AF?GE5<?6CC=<FF4
@M03364:276:000000000-BLYN8:1:1101:12872:4305 2:N:0:1
GGACTACAGGGGTTTCTAATCCTGTTTGCTCCCCACGCTTTCGCACCTGAGCGTCAGTCTTTGTCCAGGGGGCCGCCTTCGCCACCGGTATTCCTCCAGATCTCTACGCATTTCACCGCTACACCTGGAATTCTACCCCCCTCTACAAGACTCTAGCCTGCCAGTTTCGAATGCAGTTCCCAGGTTGAGCCCGGGGATTTCACATCCGACTTGACAGCCCGCCTGCGTGCGCTTTACGCCCCGTATTTCCG
+
CCCCCGGGGGGGGGGGGGGGGGGGGGDGGGCFGGGGGGGGGGGDEEEFGFGGGGGGGGGFGGGGFFFGGGGDGGGGGGGGGGGGGGGGGEFGFGGGGGGFGGGGGEGGFGGGGFGGFGGGGGGGGGGFF<FFGGC;DFGGGGGCFGGGGGGGGGGF,@FFGCCGGGCFGGFGGACFGGGGGGGGFG>?CFGGGDGG=CFGF7AFAGFG<C<D>767C*=*)>;<B@>@07<>DGG)9<EEC>45<*06CG<
@M03364:276:000000000-BLYN8:1:1101:21524:4310 2:N:0:1
GGACTACCGGGGTTTCTAATCCTGTTTGCTCCCCACGCTTTCGCACCTGAGCGTCAGTCTTCGTCCAGGGGGCCGCCTTCGCCACCGGTATTCCTCCAGATCTCTACGCATTTCACCGCTACACCTGGAATTCTACCCCCCTCTACGAGACTCTAGCTTGCCAGTTTCAAATGCAGTTCCCAGGTTGAGCCCGGGGATTTCACATCTGACTTAACAAACCGCCTGCGTGCGCTTTACGCCCAGTAATTCCG
+
CCCCCGGGGGGGGGGGGFFEGGGGGGGGGGGGGGGGGGGGGGGGGGGGGGGGGGGGGGGGGGGGGGEG8FGFGGGGGGGFFGGGGGGGGGGGGGGGGGG,,AEGGGGGGGGGFGGGGFEC@EGGGGGGGGGGGGGGG?FGGGGGGGGCG*7CDFF9AEGCFFGGDGFGGCCEF?FFGGFFCF6EGD6CE:CGEGGGEEE+@FGGFGGGGGFGGGGGCGFG3*743>9EFFEE:DC<F?GCEFBFG7@<G=0
@M03364:276:000000000-BLYN8:1:1101:17569:4314 2:N:0:1
GGACTACTGGGGTTTCTAATCCTGTTTGCTCCCCACGCTTTCGAGCCTCAGTGTCAGTTACAGGCCAGAGAGCCGCTTTCGCCTCCGGTGTTCCTCCATATATCTACGCATTTCACCGCTACACATGGAATTCCACTCTCCTCTCCTGCACTCAAGTCTCCCAGTTTCCAATGCACACAATGGTTGAGCCACTGCCTTTTACATCAGACTTAAGAAACCACCTGCGCTCGCTTTACGCCCAATAAATCCGG
+
CCCCCGGGGGGGGGGGGGGGGGGGGGGGGGGGGGGGDGGGGGGGGGGGGGGGGGGGGGGGGGGGGGGGGGGGGGGGGGGGGGEGGGGGGGGGGGGGGGGFGFGGGGGGGGGGGGCGGGGGGGGGGGGGGFGGFGGGGGFGGGGGGGCGGGGGGD@FGGGGGGGGGGCGFFGG88DEEFGE89?FFGFFFFFGGGGGGGGGGGGGFGGGGG>FFGGGGGCFFCFFDFFF25BDGFFEFFGGGFFFF7@CCGC
@M03364:276:000000000-BLYN8:1:1101:4970:4326 2:N:0:1
GGACTACAGGGGTTTCTAATCCTGTTTGCTCCCCACGCTTTCGCACCTGAGCGTCAGTCTTCGTCCAGGGGGCCGCCTTCGCCACCGGTATTCCTCCAGATCTCTACGCATTTCACCGCTACACCTGGAATTCCACCCCCCTCTACGAGACTCAAGCCTGCCAGTTTCAAATGCAGTTCCCGGGTTGAGCCCGGGGAGTTCACATCTGACTTAACAGACCGCCTGCGTGCGCTTTACGCCCAGTACTTGCG
+
CCCCCGGGGGGGBF,CFFEGGGGFFGGGG9E<8;<@FEEGGCGF:FGFFFGFG:F:C@<FGGGGGGGGGGGGGGGGGGGGGGGGGDGGG7FGAFFEGAFG?EDGADFDEGDGFGGFGGD++@FFGGG,B8FFG?DGG=8:@6BFFGF++@+;@DE<@*4>FFGG:,E9,>52B?7;>9,>,>8>CCEEC78*4:CE5*=ACD::+0+2+;C7C+++05C*55.(()-71)..)1*.8:D5>329:**6*2/
@M03364:276:000000000-BLYN8:1:1101:4922:4356 2:N:0:1
GGACTACTGGGGTATCTAATCCTGTTCGCTACCCATGCTTTCGAGCCTCAGCGTCAGTTGCAGACCAGAGAGCCGCCTTCGCCACTGGTGTTCTTCCATATATCTACGCATTCCACCGCTACACATGGAGTTCCACTCTCCTCTTCTGCACTCAAGAACAACAGTTTCCGATGCAGTTCCTCGGTTAAGCCGAGGGCTTTCACATCAGACTTATTCTTCCGCCTCCGCTCGCTTTACGCCCAATAAATCCG
+
CCCCC<8CFCEC@FFFCDGGGEFGFGGGGGGGFGECEFGGGF:<8,6BFCFF@FGGGGGGGGGG8CFGFFFG?FGGGG:FDFGGGGFGGDG:BF,<?FGGGGGCAFGG+@FEFAFFE=@=ECAFGGFGDFGFCEF9;EBAE,D?FFG;EFE+DFF=EE,@D8@DF,6D@E8=C>FAEEG,,@BCCCCFCEEGEDG5@ECCG7,=B?8*;C>+252==DFG4/?2()(0>?55DCF7=6C8C>@F<C65CC>
@M03364:276:000000000-BLYN8:1:1101:21384:4359 2:N:0:1
GGACTACTAGGGTTTCTAATCCTGTTTGCTCCCCACGCTTTCGAGCCTCAGCGTCAGTTACAGACCAGAGAGCCGCCTTCGCCACCGGTGTTCCTCCATATATCTACGCATTTCACCGCTACACATGGAATTCCACTCTCCTCTTCTGCACTCAAGTCTCCCAGTTTCCAATGACCTTCCCCGGTTGAGCCGAGGGCTTTCACATCAGACTTAAGAAACCGCCTGCGCTCGCTTTACGCCCAATAAATCCG
+
CCCCCGGGGGGGGGGGGGGGGGGGGGGGGGGFGGGGGGGGGGGGGGGGGGGGGGGGGGGGGGGFGGGGGGGGGGGGGGGGGGGGGGGGFCCFGGGGGGGGGGGGGFFGGGGGGGGGGGGGGGGGGGGGFC?FGEGGGGFGDFDGGGGGGGGGFGGGGDGFFGGGGGFGGGGGGGGGGGGFGFGGGGGGGGGCEGGGGGGGGGGG6*=D4>CGGCFGGGGGFGFFFF956:BAG<F6+,;EGF?F4>@BFG<
@M03364:276:000000000-BLYN8:1:1101:9265:4399 2:N:0:1
GGACTACTCGGGTTTCTAATCCTGTTTGCTCCCCACGCTTTCGCACCTGAGCGTCAGTCTTCGTCCAGGGGGCCGCCTTCGCCACCGGTATTCCTCCAGATCTCTACGCATTTCACCGCTACACCTGGAATTCTACCCCCCTCTACGAGACTCTAGCTTGCCAGTTTCAAATGCAGTTCCCAGGTTGAGCCCGGGGATTTCACATCTGACTTAACAAACCGCCTGCGTGCGCTTTACGCCCAGTAATTCCG
+
CCCCCGGGFGGGGGGGGGFGGGGGGGGGGGFFGGGGGGGGGGGGGGGFGGGGGGFDGFGGGGGGGGG?F>FGGGGGGGGGGGGGGGGGGGGGGGGGGGGGGGGGGFFGGEGGGGGGGGGGGGGGGGGGFDGGGGGGGGGGGGGFEFF+CGEFFGFGGGGGGFFFGGGGGGFGGGGGGFCFCFCGGGGGGGGFEEGGC8CCDFCGFFFC>FGGGFGGD<GFFGBDFF>EBD@D5<5)9:EC=76@F*=AGC0
@M03364:276:000000000-BLYN8:1:1101:19774:4404 2:N:0:1
GGACTACACGGGTTTCTAATCCTGTTTGCTACCCATGCTTTCGAGCCTCAGCGTCAGTTACAGACCAGACAGCCGCCTTCGCCACTGGTGTTCTTCCATATATCTACGCATTTCACCGCTACACATGGAGTTCCACTGTCCTCTTCTGCACTCAAGTTTCCCAGTTTCCGATGCACTTCTTCGGTTGAGCCGAAGGCTTTCACATCAGACTTAAGAAACCGCCTGCGCTCGCTTTACGCCCAATAAATCCG
+
CCCCCGGGGGGGGGGGGGGGGGGGGCGGGGGGGGGGGGGGGGGGGGGGGGGGGGGGGGGGFCFEFFFDFGGFGGGGGGGGGGGGGGGGGGGGGGGGGDFEFFGGFGGGGGGDFFGGGEGGDGFGGCFFGGGGGGGGGGFGGGGGGGGGGGCA8?GGFGGGGGFGGGFFFGE>CC8FGGGGF9FEGGG?CFG67?EGFGC7?FFGFGC7DFGGGCGD7FCFFD47B49DFFFBDGGEF@EGGE(ACF6?GGC
@M03364:276:000000000-BLYN8:1:1101:11379:4413 2:N:0:1
GGACTACAGGGGTTTCTAATCCTGTTTGCTCCCCACGCTTTCGCACCTGAGCGTCAGTCTTCGTCCAGGGGGCCGCTTTCGCCACCGGTGTTCCTCCATATATCTACGCATTTCACCGCTACACATGGAATTCCACTCTCCCCTCCTGCACTCAAGCCTACCAGTTTCCAATGCATACACTGGTTGAGCCACTGCCTTTTAAACCAGACTTAATAAACCCCCTGCGCTCCCTTTACGCCCAATAAATCCGG
+
CCCCCGG<CFGGGGGGGGGGGGGGGGGGGGGGGGDFGGGGGGGD:FGG8FFEFGGGGGCE<EFGGGGG8,@FGGGGGGGGGGGGG,@FGGGGGFGFF,,CF9EGGGGGGDCFGGGGGGGEGGGG,=F>DAAFGGGG;=,D,,6=>E8D8=D=B,BG,+@:BDFFG9EGFFG9CF7FA,3,@@6;=*,,2?,:<E91ACFG+*,2****/;FCB=B8>F8*)=.(6)()/)))2>+)./C7/849::?5F:5
@M03364:276:000000000-BLYN8:1:1101:18273:4425 2:N:0:1
GGACTACACGGGTTTCTAATCCTGTTTGCTACCCATGCTTTCGAGCCTCAGCGTCAGTTACAGACCAGACAGCCGCCTTCGCCACTGGTGTTCTTCCATATATCTACGCATTTCACCGCTACACATGGAGTTCCACTGTCCTCTTCTGCACTCAAGTTTCCCAGTTTCCGATGCACTTCTTCGGTTGAGCCGAAGGCTTTCACATCAGACTTAAGAAACCGCCTGCGCTCGCTTTACGCCCAATAAATCCG
+
CCCCCGGGCGGGCGGGGGGGGGGGGGGGGGGGGGGGGGGGGGGGGGGGGGGGGGGGGGGGGGFFGFGGGGGGGGGGGGGGGGGGGFGCFFGGGGGGGGGGGGGGFGGGEGGGGGGGGGGGGGGGGGGGFCGGGGGGGFGGGGGGGGGGGGGGC?FGGFGFFGGGGFFGGGGGGGGGDFGGGEGEEGGGGGGGGGCCGGFGDD:C@CFDG?FGFCFGGFDC>G?2B;@4(26BGGG3;;EG5B18CCAC78:
@M03364:276:000000000-BLYN8:1:1101:12376:4426 2:N:0:1
GGACTACTCGGGTTTCTAATCCTGTTTGCTCCCCACGCTTTCGCACCTGAGCGTCAGTCTTCGTCCAGGGGGCCGCCTTCGCCACCGGTATTCCTCCAGATCTCTACGCATTTCACCGCTACACCTGGAATTCTACCCCCCTCTACGAGACTCTAGCTTGCCAGTTTCAAATGCAGTTCCCAGGTTGAGCCCGGGGATTTCACATCTGACTTAACAAACCGCCTGCGTGCGCTTTACGCCCAGTAATTCCG
+
CCCCCGGGGGGGGGGGGGGGGGGGGGGGGGGGGGGGGGGGGGGGGGGGGGGGGGGGGGGGGGGGGGGGGGGGGGGGGGGGGGGGGDFGGGGGGGGGGGGGGGGGGGGGGGGGGGGGGGGEGGGG?,AFFGGGGGGGGGGGGGGGGEFGGGGGGG;EGFGFGGGGGGGGGGGGFAFGGGGGGFGGGGGGGGFEGGGGCGGGGGGGFG77FFGGGFFGGGGGEGFFFA9><BB@<D3)91CG5)8FDFFFCF9
@M03364:276:000000000-BLYN8:1:1101:21416:4458 2:N:0:1
GGACTATGGGGTTTCTAATCCTGTTTGCTCCCCACGCTTTCGCACCTGAGCGTCAGTCTTCGTCCAGGGGGCCGCCTTCGCCACCGGTATTCCTCCAGATCTCTACGCATTTCACCGCTACACCTGGAATTCTACCCCCCTCTACGAGACTCTAGCTTGCCAGTTTCAAATGCAGTTCCCAGGTTGAGCCCGGGGATTTCACATCTGACTTAACAAACCGCCTGCGTGCGCTTTACGCCCAGTAATTCCG
+
CCCCCGGGGGGGGGGGGGGGGGGGGGGGGFGGGGGGGGCFGGGGGGGGGGGGGGGDGGGGGFFGDCCF7CG@FGGGGGGFGGGGGGDGGGGGGGGFEFFGGFGGGGGGGGGGGGGGEDEDGGGGGGGFGGGGGGGGGGEGGGGGGGD6+@FGGGGGGF8FCFGGGGGGGGGGFGGG7,DGGGGGGGGGGGF55EGD7C:::>CFFGG7CC7:777CDGGGEGFF@<?EFF@DGGGFFFG>*>?FFFBA:6
@M03364:276:000000000-BLYN8:1:1101:20880:4482 2:N:0:1
GGACTACTCGGGTTTCTAATCCTGTTTGCTCCCCATGCTTTCGCACCTCAGTGTCAGTATTAGGCCAGATGGCTGCCTTCGCCATCGGTATTCCTCCAGATCTCTACGCATTTCACCGCTACACCTGGAATTCTACCATCCTCTCCCATACTCTAGCCAACCAGTATCGAATGCAATTCCCAAGTTAAGCTCGGGGATTTCACATTTGACTTAATTGGCCACCTACGCGCGCTTTACGCCCAGCAAATCCG
+
CCCCCFE9EGGGG@;,CFEGFGGGGGDG9FGCFFGDF<9@CFG;:CFGFGG@CC,CFGGFCA@FFEGGFCEGGFGG<EEGGG68:<BFGFFGGGFFGGF9E8EAFGFGGFGGGGGEGCGGEGGE,EFFA<FDFGFGCEGG8EF9F8E8EE8DGCFFG?B>D8=8FGGF6D8DFGC,@F=EFGGFGFGFAAD?C>+:+6>,9+<9;FFGGGGCC7CCC9,7AG*=@FDF>ABD)?FFF2C=EF(0*0/);02
@M03364:276:000000000-BLYN8:1:1101:15406:4489 2:N:0:1
GGACTACCAGGGTTTCTAATCCTGTTTGCTCCCCACGCTTTCGAGCCTCAGCGTCAGTTACAGACCAGAGAGCCGCCTTCGCCACTGGTGTTCCTCCATATATCTACGCATTTCACCGCTACACATGGAATTCCACTCTCCTCTTCTGCACTCAAGTCTCCCAGTTTCCAATGACCCTCCCCGGTTGAGCCGGGGGCTTTCACATCAGACTTAAGAAACCGCCTGCGCTCGCTTTACGCCCAATAAATCCG
+
CCCCCGGGGGGGGGGGGGGGGGGGGGGGGGGGGGGGGGGGGGGGGGGGGGGGGGGGGGGGGGGGGGGGGGGGGGGGGGGGGGGGGGGGGGGGGGGGGGGGGGGGGGGGGGGGGGGGGGGDFGGGGGGFFEFGFGGGGGGGGGGGGGGFGGGCFDFGGGGGGGFGGGGGGGGGGGGGGGGG6CGGGGGGGGGGGGGGGDGGFC?CAFGFFGGGGGCCCGGGFGADFFFFFFEFGGGBFFGGGFFFGFFBGGD
@M03364:276:000000000-BLYN8:1:1101:6220:4493 2:N:0:1
GGACTACCAGGGTTTCTAATCCTGTTTGCTCCCCACGCTTTCGAGCCTCAGCGTCAGTTACAGACCAGAGAGCCGCCTTCGCCACTGGTGTTCCTCCATATATCTACGCATTTCACCGCTACACATGGAATTCCACTCTCCTCTTCTGCACTCAAGTCTCCCAGTTTCCAATGACCCTCCCCGGTTGAGCCGGGGGCTTTCACATCAGACTTAAGAAACCGCCTGCGCGCGCTTTACGCCCACTAAACCCG
+
CCCCCGGGFGGGGCFGGGGGFGAFGGGGGGGGGEGGGGGGFGG<FGCFGCECFEEEF9CF<@FEFDFGGGC7DEGGGGG,BFCFCEGGFGDFC@BFGGFFB,9?=FFFFG,BCFCF,@FE+CFGGAFCEFFGGGGGEG,EC=ED@EDG9D@+,6EDDDFFFGGFF;AF,D=ECDF,6=EEGGGD:C69@GGGGCE>*B,=:7=C+;CFCCC>8DC=CGGGDED;3)(.()0777>>FBG5E:()2C)(2C7
@M03364:276:000000000-BLYN8:1:1101:20924:4519 2:N:0:1
GGACTACTGGGGTTTCTAATCCTGTTTGCTCCCCACGCTTTCGCACCTGAGCGTCAGTCTTCGTCCAGGGGGCCGCCTTCGCCACCGGTATTCCTCCAGATCTCTACGCATTTCACCGCTACACCTGGAATTCTACCCCCCTCTACGAGACTCAAGCCTGCCAGTTTCGGATGCAGTTCCCGGGTTGAGCCCGGGGATTTCACATCCGACTTGACAGACCGCCTGCGTGCGCTTTACGCCCAGTAATTCCG
+
CCCCCFEGGGGGGGEFFGGGGGGGGGFGGGFGGGGGGGGFGGGGGGGGGFGGGGGGGGFGGGFGGGGGGDGDG7FGCEGGGG7FGGGGGGGFGGGGGGGFFGFFGGGGGGGGGGGGGGGGEEGGGGGGGGGGGGGG9DF:EGGGGGGGGGGGGE7EGGGFGGGGFFGFGG5CEFG79C@FGGGC7CG?CFFD*8:C:C:2++<;+2533>D***029DCC7C>??@0>?>D53CFBF:C:C)4@GFB<FC*
@M03364:276:000000000-BLYN8:1:1101:23098:4550 2:N:0:1
GGACTACTCGGGTTTCTAATCCTGTTTGCTCCCCACGCTTTCGAGCCTCAGTGTCAGTTACAGGCAAGAGAGCCGCATTCGCCTCCGGCGTTCCTCCATATCTCTGAGCATTTCACCGCTACACATGGAATTCCACTCTCCTCTCCTGCAATCAAGTCTCCCAGTTTCCAATGCACACAATGGTTGAGCCACTGCCTTTTACATCAGAGTTAAGAAACCACCTGCGCTCGCCTTTCGCCCAATAAATCCGG
+
@C@<@F<E<FFGGG>6CFG<<FFGGGF89CE<,,;+7+B@,@CGG,+EECFG9@<F,<EE,C6<F,C,6,E,,C@F+:@@B,:F@,6=+6>F:,9C?FGF,,,CC<,5,5:<FE,,C7CCFFFGGG9,BFF8,5=E;8=AEFE9DGF8>@,=EC9=EFE3,@FC3,,,7,6366,@@DEEFAFA,83A<8@8783@?;6EFDFG6DG**55+5?DFF4,,9A?>)9=56?))1**0=(141>(/*7+)*/2
@M03364:276:000000000-BLYN8:1:1101:10443:4553 2:N:0:1
GGATACTAGGGTTTCTAATCCTGTTTGCTCCCCACGCTTTCGAGCCTCAGTGTCAGTTACAGGCCAGAGAGCCGCTTTCGCCTCCGGTGTTCCTCCATATATCTACGCATTTCACCGCTACACATGGAATTCCACTCTCCTCTCCTGCACTCAAGTCTCCCAGTTTCCAATGCACACAATGGTTGAGCCACTGCCTTTTACATCAGACTTAAGAAACCACCTGCGCTCGCTTTACGCCAAATAAATCCGG
+
CCCCCDFGGGGGGGGGGGGGGGGGGGGGGGGGGGGGGGGGGDFCEGGGGGGGGGGGGGGGGGGGGGGGGGGGGEGGGGG7FEGGGGGGGGGGGFGGGDDFAFFGGGGGFGCFFGGGGGGGGFGGGGCFEFGGFFEF@9DEFGGGGGG8DGGGGFEFGGGGGGGGGGGFGFGGGGFFGGGDE?EGGFGGFGGGGCEFGGFDFFFGFG6CFFGFGGGGG>FGFGF=AE9495>F*+=9BB*:AA9FGFA1/9
@M03364:276:000000000-BLYN8:1:1101:25689:4597 2:N:0:1
GGACTACTAGGGTTTCTAATCCTGTTTGCTCCCCACGCTTTCGCACCTGAGCGTCAGTCTTCGTCCAGGGGGCCGCCTTCGCCACCGGTATTCCTCCAGATCTCTACGCATTTCACCGCTACACCTGGAATTCTACCCCCCTCTACGAGACTCTAGCTTGCCAGTTTCAAATGCAGTTCCCAGGTTGAGCCCGGGGATTTCACATCTGACTTAACAAACCGCCTGCGTGCGCTTTACGCCCAGTAATTCCG
+
CCCCCG?FFGGGGGGGEGG9FFFFGGDFGGGGGGGGGGGGGGGGGEGGGGGGDFGGDCFGGGFEEG7@FGGGGGGC:E7F7FFFGGG@FFGGGGGFFGG9EFCCCFFFDD?FFGG9FFEEGGGGGCFGGGGFFGGGDFD7CEGGGGFCEGEGGFGECFGGG,3DBFFGGF9EFGFAECCFGF68D9:G6,D5EGEEC>?FGFGG74:C7@CCFGGGC5CCEG:1;A;E6B3<>*9AFFE>=5(0>CFAGF9
@M03364:276:000000000-BLYN8:1:1101:4817:4614 2:N:0:1
GGACTACCGGGGTTTCTAATCCTGTTTGCTCCCCACGCTTTCGAGCCTCAGTGTCAGTTACAGGCCAGAGAGCCGCTTTCGCCTCCGGTGTTCCGCCATATATCTACGCATTTCACCGCTACACATGGAATTCCACTCTCCTCTCCTGCCCTCAAGTCTCCCAGTTTCCAATGCACACAATGGTTGAGCCACTGCCTTTTACATCAGACTTAAGAAACCACCTGCGCTCGCTTTCCGCCCAATAAATCCGG
+
CCCCCCEFCEGGCFEFGFFGFGGGGGGGCFGEFFABFGEGGGGGGGEFEFFGFFGGFFGEFG9FDGGFGGG,@FDCCEE94BC@CGGGGG:FFG7=FFGGGG,9@FGGGGCFGGGGGDF+6+=FGGGGGGGGCFGGCFEGGFEFDFF?,,,+3,,=EGGGGCF,@;B@@DFFF67AFD6+,68D,@8<<8B:?<C?@,E:CF:9BCDFC4=BFCDCD7DCAEFEBF>>?B3)*/+.2(BB:560C+;50)5
@M03364:276:000000000-BLYN8:1:1101:20903:4623 2:N:0:1
GGACTACAAGGGTTTCTAATCCTGTTTGCTCCCCACGCTTTCGCACCTGAGCGTCAGTCTTCGTCCAGGGGGCCGCCTTCGCCACCGGTATTCCTCCAGATCTCTACGCATTTCACCGCTACACCTGGAATTCTACCCCCCTCTACGAGACTCTAGCTTGCCAGTTTCAAATGCAGTTCCCAGGTTGAGCCCGGGGATTTCACACCTGACTTAACAAACCGCCTGCGTGCGCTTTACGCCCAGTAATTCCG
+
CCCCCGFFGGGGGGGGFGGGGGFGGGGGGGGFGEGDGGGGGGGGGFGGGEFFGGFGGGGGGFGGGGGGGGGGGGGGGGGGGGGGGGGGGGFGGEEFGGGGGGFAEFFGGGGGGFGGFCEE7FGGCGGGFGGGCFG9DFCG>=>FGGG+BC7CEFEG9FGCCFFC,EFCEGGGGGGFFFDFFGEGGGGGGGDGG=CE5CFGGFFC)/2;DDFDFCCGGC8F)7A0?F>5:B>))>DAF<88CEBF7D*<*7>
@M03364:276:000000000-BLYN8:1:1101:20693:4657 2:N:0:1
GGACTACAGGGGTATCTAATCCTGTTTGCTCCCCACGCTTTCGAGCCTCAGCGTCAGTTACAGACCAGAGAGCCGCCTTCGCCACTGGTGTTCCTCCATATATCTACGCATTTCACCGCTACACATGGAATTCCACTCTCCTCTTCTGCACTCAAGTCTCCCAGTTTCCAATGACCCTCCCCGGTTGAGCCGGGGGCTTTCACATCAGACTTAAGAAACCGCCTGCGCTCGCTTTACGCCCAATAAATACG
+
CCCCCGGGGGGGGGGGGGGGGGGGGGGGGGFGGGGEGGGGGFGGGGGGGFEGGGGGGGGGGGGFFFFGGGG@FGDGGGGGGGEEDFFGGGGEGGGGGGGFGGG<FGGGGGGGGGGGFFCCFCBEE=F<F,EEFFGGG8EFGGGFFGGGGGGGGG?DFGGGGGGGGGGFGGFGG9DD?FG+=8B6FEGCFGGDD8EGGEGGGGGGFGD4=FFFFGGGGDCFEG501)3;9DB3/>F>@?EEEFFFGGF)*29
@M03364:276:000000000-BLYN8:1:1101:18880:4701 2:N:0:1
GGACTACTGGGGTTTCTAATCCTGTTTGCTCCCCACGCTTTCGCACCTGAGCGTCAGTCTTCGTCCAGGGGGCCGCCTTCGCCACCGGTATTCCTCCAGATCTCTACGCATTTCACCGCTACACCTGGAATTCTACCCCCCTCTACGAGACTCAAGCCTGCCAGTATCAGATGCAGTTCCCGGGTTGAGCCCGGGGATTTCACATCTGACTTAACAGACCGCCTGCGTGCGCTTTACGCCCAGTAATTCCG
+
CCCCCGGGGGGGGGGGGGGGGGGGGGGGGGGGGGGGGGGGGGGGGGGFGGGGGGGGGGGGGGGGGGGGFEGGGGGGGGGGGGGGGGGDGGGGGGGGGGGGGGGGGGGGGGGGGGGGGGGGGGGGGGGGGCGFGFFGGGGGGGGGGGGGGDGGGGGGGGGGGGGGGGGGGGGGGGGGGGGGGGGGGGGGGGGGGGDGGGGGGGGFFGGGGGGGGGGGGGGCDGD??FFFBDEFGDGFF?EEG:<FGGFAFG7
@M03364:276:000000000-BLYN8:1:1101:12965:4710 2:N:0:1
GGACTACTCGGGTTTCTAATCCTGTTTGCTCCCCACGCTTTCGCACCTGAGCGTCAGTCTTCGTCCAGGGGGCCGCCTTCGCCACCGGTATTCCTCCAGATCTCTACGCATTTCACCGCTACACCTGGAATTCTACCCCCCTCTACGAGACTCTAGCTTGCCAGTTTCAAATGCAGTTCCCAGGTTGAGCCCGGGGATTTCACCTCTGACTTAACAAACCGCCTGCGTGCGCTTTACGCCCAGTAATTCCG
+
CCCCCGGGGGGGGGGGGGGGGGGGGGGGGGGGGGGGGGGGGGGGGGGGGGGGGGGGGGGGGGGGGGGGGGGGGGGGGGGGGGGGGGGGGGGGFGGGGGGCEFGGGGGGGGGGGGGGGGGGGGGGGGGGDFGFGGGGGGGGGEGGGGGDGGGGFFFFFGGFFGFGGGGGG9EGGGGGGGGC99DFGGDFGGGGGGGECGGG7;A*;CCC77CGF+:FC8FGFGF<()(73:)0CDGFF?GGG@?FGFFA7D0
@M03364:276:000000000-BLYN8:1:1101:16582:4725 2:N:0:1
GGACTACCAGGGTTTCTAATCCTGTTTGCTCCCCATGCTTTCGAGCCTCAGTGTCAGTTACAGGCCAGAGAGCCGCTTTCGCCTCCGGTGTTCCTCCATATATCTACGCATTTCACCGCTACACATGGAATTCCACTCTCCTCTCCTGCACTCAAGTCTCCCAGTTTCCAATGCACACAATGGTTGAGCCACTGCCTTTTACATCAGACTTAAGAAACCACCTGCGCTCGCTTTACGCCCAATAAATCCGG
+
CCCCCGGGGGGGGGGGGGGGGGGFGGGGGGGGGGGGGGGGGGGGGGGGGGGGGGGGGGGGGGGGGGGDFGGGGGGGGGGC:FFFBFEGGGGGFGGGGGGGGGGGGGGGGGGGGGGGGCGGGGGGGGGGGFGGD9EGFFGGGGFGDGFFGG8DFGF4EFGGGFFGGCFFGGCFCEGGGGGFGG8FGGGFG8>FGGEFGEFG7FGFFGG?FGFG>;CFDF>FFEFEFFFDDDEFGGGFF>ECCF@F7CFED<C
@M03364:276:000000000-BLYN8:1:1101:11559:4751 2:N:0:1
GGACTACCGGGGTTTCTAATCCTGTTTGCTACCCATGCTTTCGAGCCTCAGCGTCAGTTACAGACCAGACAGCCGCCTTCGCCACTGGTGTTCTTCCATATATCTACGCATTTCACCGCTACACATGGAGTTCCACTGTCCTCTTCTGCACTCAAGTTTCCCAGTTTCCGATGCACTTCTTCGGTTGAGCCGAAGGCTTTCACATCAGACTTAAGAAACCGCCTGCGCTCGCTTTACGCCCAATAAATCCG
+
CCCCCGGGGGGGGGGGGGGGGGGGGGGGGGGGGGGGGGGGGGGGGGGGFGGGGGGGGGGGGGGGGGGGGGGGGGGGGGGGGFGGDGGGGGGGGGGGGFF9FGGGGGFGGGGGGGGGGGGGGGGGGGGGGGFGGGGGGGGGGGGGGGGGFFGGGGGGGFGF9EDGGGGGGGGGGGGGGGGGGGFEGDGGGGGGGEEEGGFGCCFGFGDFFGGG+:FCFCGGEGE@BF=?@FE>DDGFFFGGE:;4CDFEGCC
@M03364:276:000000000-BLYN8:1:1101:17562:4780 2:N:0:1
GGACTACCAGGGTTTCTAATCCTGTTTGCTACCCATGCTTTCGAGCCTCAGCGTCAGTTACAGACCAGACAGCCGCCTTCGCCACTGGTGTTCTTCCATATATCTACGCATTTCACCGCTACACATGGAGTTCCACTGTCCTCTTCTGCACTCAAGTTTCCCAGTTTCCGATGCACTTCTTCGGTTGAGCCGAAGGCTTTCACATCAGACTTAAGAAACCGCCTGCGCTCGCTTTACGCCCAATAAATCCG
+
CCCCCGGGGGGGGGGGGGFGGGGGGGGGGGGGGGGGGGGGGGGGGGGGGGGGGGGGGGGGGGGEGGGFGGGGFFGGGGGGGGGGGGGGGGGGGGGGGGGGGGGGGGGGGGGGGGGGGGGGE@CCGGGGGGGGGGGFGGGGGGGGGGGGGGGGGG?FGGFGGGFF=FFFDCCEEGCGFGGGGGGGGGGDCGGGGCEDGGGGGGGGFGCDFFGGGCD7=CEGBEDA=F>494?DGCGCA<GCEB;FDG:7DFC
@M03364:276:000000000-BLYN8:1:1101:19708:4780 2:N:0:1
GGACTACTGGGGTTTCTAATCCTGTTTGATCCCCGCACTTTCGTGCCTCAGCGTCAATCGCGGTTTCGTGAGATGCCTTCGCAATCGGTGTTCTGTGTAATATCTATGCATTTCACCGCTACATTACACATTCCTCCCACGGCAACCGTATTCCAGCTCGGCAGTATCAATGGCAGCTTCGCAGTTGAGCTGCAACATTTCACCACTGACTTACCGAGCAGCCTACGCACCCTTTAAACCCAATAAATCCG
+
CCCCC<FGGFGGEEFFC@FGGGGGGAFF9EAFEFGGGE7FFFGGGGGGFFFFGFFFEGGGGGEGEGGGFGGEEFGG@EFFFD?48?CFCCFFGGGG@FF9FDCCE,@FG9FDEEFGGGGGEFFDGGGGGEGGFFEFGG8FGGGGDGGEGDCDDB@@FGGGGGGED;EGCFFG6,,;C,A955EEGFGAFGGGFGGGCCF7=+,89;C479CFFG659)**;C433;8)2=:595*6;);F=B?F*>6.7;9
@M03364:276:000000000-BLYN8:1:1101:18071:4829 2:N:0:1
GGACTACTAGGGTTTCTAATCCTGTTTGATACCCACACTTTTGAGCCTCAATGTCAGTTGCAGCTTAGCAGGCTTCCTTCGCAATCGGAGTTCTTCGTGATAGCTAAGCATTTCACCGTATCACCACGAATTCATCCTGCCTCAACTGCACTCACGACATCCAGTATCAACTGCAATTTTTCGGTTTAGCCGCTAACTTTCACAACTGACTTATACTTCTATCTACGCTCCCTTTAAACCCAATAAATCCT
+
CC9CC@,CFDG-CFGAFFGGGE9@FFFGGCFFGC9BB,CFG9<,,,CF,,@CCF<C,<E6,6,C,CFDE9<,+C,;C@<E,,8+BE,,,8BF<FG<<AF,,,,,9EA,45EFB<<9FC,,,4,5@FCCF7=AF,,9>9,AE==FDB9@=,,694,,@8CC,E==54=E,E,@,@,@FGF8,6++@6+,,,6=++6@A;C7==A9*+;+++=+:+++++77<C97*+8*)0*3?CC*+/,?*:);6>F<7;8
@M03364:276:000000000-BLYN8:1:1101:7022:4840 2:N:0:1
GGACTACCCGGGTTTCTAATCCTGTTTGCTCCCCACGCTTTCGAGCCTCAGTGTCAGTTACAGGCCAGAGAGCCGCTTTCGCCTCCGGTGTTCCTCCATATATCTACGCATTTCACCGCTACACATGGAATTCCACTCTCCCCTTCTGCACTCAAGTTCTACAGTTTCCAAAGCATACTATGGTTAAGCCACAGCCTTTCACTTCAGACTTATAAAACAGCCTGCGCTCGCTTTACGCCCAATAAATCCGG
+
CCCCCGGGGFGGGGGGGGGGGGGGGGGGGGGGGGGGGGGGGGGGGGGGGGGGGGGGGGGGGGGGGGGGGGGGGGGGGGGGDECFGGGGGGGEGGFFGGGGGGGGGGGGGGGGGFGGGGGGGDGFGF<FE<EFGFGGFGDFGGGGG?EGGGGGGG8EGEFGGGGGGGGGFFGEGGGFFGGF8ECGD@DFCCGGGGGFFGDGGGGG>CCFF5CFGGGGGDGC>C>BF>=9>DBFGC+>>@:7::@4CFCC437
@M03364:276:000000000-BLYN8:1:1101:15195:4857 2:N:0:1
GGACTACCGGGGTATCTAATCCTGTTTGCTCCCCACGCTTTCGAGCCTCAGTGTCAGTTACAGGCCAGAGAGCCGCTTTCGCCTCCGGTGTTCATCCATATATCTACGCATTTCACCGCTACACATGGAATTCCACTCTCCTCTCCTGCACTAAAGTCTCTCAGTTTCCAATGCACACAATGGTGGAGCCACTGCCTTTTACATCAGACTTAAGAACCCACCTGCGCTCGCTTTACGCCCAATAAATCCGG
+
CCCCCFGDFGGGGFGFGFEGGGGGGGGGGGGCEGGDGGFCFGGGGEGGGGGGGGGGGGGFGGGFGGGGCFEFGGGGDFGGGGGGEGGCFCFDGGGGGGGGGGFGGGGGGGEGCGGGGGDEEC:EFGCFGFCGGGFGFECGFGGGGCCDCFFD,,,3D;;E,CAFGGGGGFFGGFGF88==FFCE,++5,B,:@GFG?9DFDFCC++;*4;?+8D7>*/A7?E*.5:>?2:??5<74=6ECC)6;FFA?G33
@M03364:276:000000000-BLYN8:1:1101:18399:4872 2:N:0:1
GGACTACAGGGGTTTCTAATCCTGTTTGCTCCCCACGCTTTCGCACCTGAGCGTCAGTCTTCGTCCAGGGGGCCGCCTTCGCCACCGGTATTCCTCCAGATCTCTACGCATTTCACCGCTACACCTGGAATTCTACCCCCCTCTACGAGACTCAAGCCTGCCAGTATCAGATGCAGTTCCCGGGTTGAGCCCGGGGATTTCACACCTGACTTAACAGACCGCTGTCGTGCGCTTTACGCCCAGTAATTCCG
+
CCCCCGGGGGGGGGGGFFFGGGGGGGGGGGGGGGGGGGGGGGGEGFFGFGGGGGGGGFGGGGGGGGGGGCGGGGGGCFGGFGGGGGGGGDGGGFGGG?FC<FFGGGGGECGGGGGGGGGGEGGGGGFGGCFFGGFGFFGGGGEG,EFGECGFF6DGGFGGGGD8<>FB:D@DGGFGGFGGGDGC<CEFFECGGGGD*C99C>97)****02;DDD7:*;C)7)-(1->(0)0>55672>EE5:?7:BBGGC
@M03364:276:000000000-BLYN8:1:1101:6994:4886 2:N:0:1
GGACTACTGGGGTATCTAATCCTGTTTGCTCCCCACGCTTTCGAGCCTCAGCGTCAGTTACAGACCAGAGAGCCGCCTTCGCCACTGGTGTTCCTCCATATATCTACGCATTTCACCGCTACACATGGAGTTCCACTCTCCTCTTCTGCACTCAAGTCTCCCAGTTTCCAATGACCCTCCCCGGTTGAGCCGGGGGCTTTCACATCAGACTTAAGAAACCGCCTGCGCTCGCTTTACGCCCAATAAATCCG
+
CCCCCGGGGGGGGGGGGGGGGGGGGGGGGGGGGGGFGGGGGGGGGGGGGGGFGGGGEFDFGGGGGGGGGGCGGGGGCGGGGGFEDGGGGDFGGGEGGGGGGGFDDFACC:FGFCFGGGGGGGGGGFGGG8EFFGGGDEFGGG8DEFGGFGGGGGFGGCEG8B@DFDDF8EEFGGDFGD+AGE8CGCEGCGECEEGGGGGGGFBCFG==FGGF=FFDGGGGFGDFFF@B3)839DCDFBGGGB0FC*9>CCC
@M03364:276:000000000-BLYN8:1:1101:16807:4903 2:N:0:1
GGACTACTCGGGTTTCTAATCCTGTTTGCTCCCCACGCTTTCGAGCCTCAGCGTCAGTTACAGGCCAGAGAGCCGCTTTCGCCTCCGGTGTTCCTCCATATATCTACGCATTTCACCGCTACACATGGACTTCCACTCTCCTCTCCTGCACTCAAGTCTCCCAGTTTCCAAGGCACACAATGGTTGAGCAACTGCCTTTTACATCAGACTTAAGAAACCACCTGCGCTCGCTTTACGCCCAATAAATCCGG
+
CCCCCGGGGGG7FC@FFFFGGGGGGGFGGGGGGGGGGDGGGFCFEGDFGCFGEGGGGGGFGDFDFGFDAFGGGGGGGGFGGGGCEEECFCG>E?FGGCE<EECFF,AFFGGGGGCFDED+:C,A4FEGB,C=FFGGGGDG8==DGGG8,,8AB>@DE93@BDF?DBDG,7,,+>@FEFG+,@8EFG6CF,,@<?F:A3;2+2<=B=C>;FD7+5C@FDFCFEA@FFF)(?B;F71/8?EED3;F7C+7F3/
@M03364:276:000000000-BLYN8:1:1101:15411:4912 2:N:0:1
GGACTACTAGGGTTTCTAATCCTGTTTGCTCCCCACGCTTTCGAGCCTCAGCGTCAGTTACAGACCAGAGAGCCGCCTTCGCCACTGGTGTTCCTCCATATATCTACGCATTTCACCGCTACACATGGAATTCCACTCTCCTCTTCTGCACTCAAGTCTCCCAGTTTCCAATGACCCTCCCCGGTTGAGCCGGGGGCTTTCACATCAGACTTAAGAAACCGCCTGCGCTCGCTTTACGCCCAATAAATCCG
+
CCCCCGGGGGGGGGGGGGGGGGGGGGGGGGGGGGGGGGGGGGGGGGGGGGGGGGGGGGGGGGGGGGGGGGGGGGGGGGGGGGGGGGGGGGGGGGGGGGGGGGGGGGGGGGGGGGGGGGGECCEGCGGGFFGGGGGGFGGGGGGGGGGGGGGGGGGGFGGGGGFFFGGGEGGGGFGGDGGEGGGCGEGGGFGGGGGGGGGFFG9:CFCF4CFFG=+1CFFGFGD@<ABD9BFEGGGBFBGGGF(7FF*)099
@M03364:276:000000000-BLYN8:1:1101:14198:4951 2:N:0:1
GGACTACCGGGGTATCTAATCCTGTTTGCTCCCCACGCTTTCGCACCTGAGCGTCAGTCTTCGTCCAGGGGGCCGCCTTCGCCACCGGTATTCCTCCAGATCTCTACGCATTTCACCGCTACACCTGGAATTCTACCACCCTCTACGAGACTCAAGCGTGCCAGTATCAGATGCAGTTCCCGGGTTGAGCCCGGGGATTTCACATCTGACTTAACAGACCGCCTGCGTGCGCTTTACGCCCAGTAATGCCG
+
CCCCCGG,@FEGG7EGGGGGGGGGGGGGGGGGGGGGGGGGGGGGGDGGGFGFGGGDGGGFAAE@FEEFGC@CGGGGEGGGGGGGGGGDFCDFEF;F<FGGG@B?EFFGGGGGGGGGGGGGGGGGDDFDFFGGGGGGG,>BE8DCEGGGGC8:C6DFG+6BE@EEF,@EAFCEAGFGGGGGG5ECGCEGGGG*=?EEGGGFFGFGFGGG7CDGCDGGC5C57C@?:F9@6DD>G*>)9<GGE@?6D*=):7/
@M03364:276:000000000-BLYN8:1:1101:6695:4964 2:N:0:1
GGACTACCGGGGTATCTAATCCTGTTTGCTCCCCACGCTTTCGCACCTGAGCGTCAGTCTTCGTCCAGGGGGCCGCCTTCGCCACCGGTATTCCTCCAGATCTCTACGCATTTCACCGCTACACCTGGAATTCTACCCCCCTCTACGAGACTCAAGCCTGCCAGTTTCGGATGCAGTTCCCGGGTTGCGCACGGGGATTTCACATCCGACTTGACAGACCGCCTGCGTGCGCTTTACGCCCAGTAATTCCG
+
CCCCCGGGGGEGGGDFFFGGGGGFG9FFGFGFFFFGGEGGFGGGGGGGGGGEFGECFGFACDFGGGEGGCE:@7FFGGGFFF74==CCE=DEFG;F=FFFE4CF;<BFCCF>EGGFFC+36+AFEGGFGFFFC<;FF8DEDE6C9EEECCGGGF85;*>BECF87D?CCEGC>F;EGC,>9CEEF88,2B*:7C5E=EF++3@DFGC3CDG3:*02**1/0*83:4270)).1>F28,/C*784*:BA*22
@M03364:276:000000000-BLYN8:1:1101:8000:4965 2:N:0:1
GTACTACCGGGGTATCTAATCCTGTTTGCTCCCCACGCTTTCGAGCCTCAGCGTCAGTTACAGACCAGGGAGCCGCCTTCGCCACTGGTGTTCCTCCATATATCTACGCATTTCACCGCTACACATGGAATTCCACTCTCCTGTTCTGCACTCAAGTCTCCCAGTTGCCAATGACCCTCCCCGGTTGGGCCGGGGCCTTTCACATCGGACTTAATAAACCGCCTGCGCTCGGTTGACGCCCAATAAATCCG
+
C6AC<FGFEC+6@FF9@@,C,EFG-EGGCF9F<FFGGCB,6CB,<,@FFGGFCCCFGG<CC9F,,9@E,@,866CEFG,=B,,BCFFF<AFFCFEFC,E<,54,4,9=B=FGG?E?B+=8+8A?EF98B?A:4,,,CEDF,6,6@DD=;3,=DC8,3@C,33,,6C,6,6,,6,6=D?FD>+@E:*5*1,*4**>/=BE9:+14+0***1>F+3+++2+2255378>)(0).99)(*-8:558;***.*01
@M03364:276:000000000-BLYN8:1:1101:4497:4967 2:N:0:1
GGACTACTCGGGTATCTAATCCTGTTTGCTCCCCACGCTTTCGAGCCTCAGCGTCAGTTACAGACCAGAGAGCCGCCTTCGCCACTGGTGTTCCTCCATATATCTACGCATTTCACCGCTACACATGGAATTCCACTCTCCTCTTCTGCACTCAAGTCTCCCGGTTTCCAATGACCCTCCCCGGTTGAGCCGGGGGCTTTCACATCAGACTTAAGAAACCGCCTGCGCTCGCTTTACGCCCAATAAATCCG
+
CCCCCGGGGGGGGGGGGGGGGGGGGFGGGGGFGGFGGGGGGGGFGGGGGGGGGGGGGFGGGFGGGGGGGGGGGGGGGGFFFGGGGGGGGGDDFGCGGGGGGGFGGGGGDGDGFDFGGGCGEEBEGGGGFFBFGGGGGGGGGGGGGGGGGFDFGGF86@FGGGGECEGGGA@FFFF?=?DEGGGGGGGGGGGGCEEGDG,AFDCDFGGFGF4DC7CFCFF*)>81=F6D(.0.>7<-*,AE5.8:GGFAGGG
@M03364:276:000000000-BLYN8:1:1101:11367:5005 2:N:0:1
GGACTACTAGGGTTTCTAATCCTGTTTGCTCCCCACGCTTTCGCACCTGAGCGTCAGTCTTCGTCCATGGGGCCGCCTTCGCCACCGGTATTCCTCCAGATCTCTACGCAGTTCACCGCTACACCTGGAATTCTACCCCCCTCTACGAGACTCGAGCTTGCCAGTTTCAAATGCAGTTCCCAGGTTGAGCCTGGGGATTTCGCATGTGACTGAAAAAACCGCCTGCGTGGGCTTTACGCCCAGTAATTCCG
+
@@<-,;E9FGFEEE;FEA<F6F<ECEFEE<FA@FFBFCCFGCC;B6@AFCCF@FGC7F9,,C8C6FG,CFF@GGGE@@==F=?:CFGGEG<BF,4AF<E,5AECEECBGC+8AAA<FGGD++9E,AFG8FEAF<E;E=B=@@6D9DE=E8+=F+=:EEGC7@F6@;;;,,@,,@FG99=@9E:5@@:,C,8,=@FG*>DE+***)21==@:+9*2+;/A*)=>;?46B<5:)**2)/4>8=7<<C7=<>C*
@M03364:276:000000000-BLYN8:1:1101:11093:5025 2:N:0:1
GGACTACCGGGGTTTCTAATCCTGTTTGCTCCCCACGCTTTCGAGCCTCAGCGTCAGTTACAGACCAGAGAGCCGCCTTCGCCACTGGTGTTCCTCCATATATCTACGCATTTCACCGCTACACATGGAATTCCACTCTCCTCTTCTGCACTCAAGTCTCCCAGTTTCCAATGACCCTCCCCGGTTGAGCCGGGGGCTTTCACATCAGACTTAAGAAACCGCCTGCGCTCGCTTTACGCCCAATAAATCCG
+
CCCCCGGGGGGGGGGGGGGGGGGGGGGGGGFGGGGGGGGGGGGGGFGGGGGGGGGGGGGGGGGGGGGFGGFEDGGGGGGFFGGGGGGGGGGGGGGGGGGGGGGGGGGFFEGGGFGGGGGGGGGGFGGGGEFFGGGGF@EGGGGFFGGGGGGGFFGGGDFFGFGGGGFF8DFGGGGDEGGEGGGCGD8CFGGDDEGGGGGG71<CFFDGGFGGGD7;@CFG>GDFFFF@FB3>>FF<F?EEGE156;B>F6C
@M03364:276:000000000-BLYN8:1:1101:12781:5028 2:N:0:1
GGACTACAGGGGTTTCTAATCCTGTTTGCTACCCACGCTTTCGGGCATGAACGTCAGTATTATCCCAGGGGGCTGCCTTCGCCATCGGTATTCCTCCACATCTCTACGCATTTCACTGCTACACGTGGAATTCTACCCCCCTCTGACATACTCTAGTCACCCAGTTTCAAACGCAGTTCCCAGGTTAAGCCCGGGGATTTCACATCTGACTTAAGTAACCGTCTGCGCCCGCTTTACGCCCAATAAATCCG
+
CCCCCFGGGGGGGGGGGGGGGGGGGGGGGGGGGGGGGGGGGGGGGGGFGEGGGGGGGGGGGGGGGGGGGGGGGGGGGGGGGGGGGGGGGGGGGGGFGGGGGGGGGGGFGGGGGGGGGGGGGGDFEGGGGGGGGGGGGFGGGGGGFGFGFGFGGGGFGGAEGFGCFGFDFGGGGGGGGGGGFGGGGGGGGGGGGGDE>>EFGGGGFFGGGGGGFFCFFGGGEGFFFF>:?;>DGGDC6<EGGD<>FF*:FFC
@M03364:276:000000000-BLYN8:1:1101:8411:5064 2:N:0:1
GGACTACAGGGGTATCTAATCCTGTTTGCTCCCCACGCTTTCGCACCTGAGCGTCAGTCTTCGTCCAGGGGGCCGCCTTCGCCACCGGTATTCCTCCAGATCTCTACGCATTTCACCGCTACACCTGGAATTCTACCCCCCTCTACGAGACTCAAGCCTGCCAGTATCAGATGCATTTCCCGGGTTGAGCCCGGGGATTTCACATCTGACTTAACAAACCGCCTGCGTGCGCTTTACGCCCAGTAATTCCG
+
CCCCCFEFGGGGGGGGGGGGGGGGGGGGGGGGGGFGGGGGGGGGGGDFGGGGGGGGGGFGGGGGGGGGGGGGGGGGGGGGGGGGGGGGGGGGFFGGGGGGGGFFGGGGGGGGGGGGAFEEFGGGGGGGGGGGGGGADECFGGGGGGGGGGGGGGFG?FGG:FGGG;>FAFFFF9,,5=<CFG>EGGDGGGGGGGGGDBFFDFFFCC7CFD:7:CF=CFGE5:;2:4272>33CGC)11A8EF??C7@6C:9
@M03364:276:000000000-BLYN8:1:1101:10623:5097 2:N:0:1
GGACTACTGGGGTTTCTAATCCTGTTTGCTCCCCACGCTTTCGAGCCTCAGTGTCAGTTACAGGCCAGAGAGCCGCTTTCGCCACCGGTGTTCCTCCATATATCTACGCATTTCACCGCTACACATGGAATTCCACTCTCCTCTCCTGCACTCAAGTCTACCAGTTTCCAATGCATACAATGGTGGAGCCACTGCCTTTTACACCAGACTTAATAAACCACCTGCGCTCGCTTTACGCCCAATAAATCCGG
+
C<6BBFFGGFGG@7FEFGGGGGFGFGCFAFGGGGGGGGGGG9FFE,CFGFFEGGC,ECFFGFFGFEFDECFGFGDDEFCCCGGCGFGGGGGCFGF,<AFGEEF?FFGFG>CGGGAAFEFEE64?9,AEF5CFGGGG9,,AEFEBDEBFG,>+D=8FC;;,C=8DFFEGC9;>?@8=,2D,@DGF,B6?C7>@CFGCF;CA+3<>6F>*<F22+?97=F@EFCFBBF995ADE4*+9?>EEE),67++<*)8
@M03364:276:000000000-BLYN8:1:1101:9737:5117 2:N:0:1
GGACTACAAGGGTTTCTAATCCTGTTTGCTCCCCACGCTTTCGCACCTGAGCGTCAGTCTTCGTCCAGGGGGCCGCCTTCGCCACCGGTATTCCTCCAGATCTCTACGCATTTCACCGCTACACCTGGAATTCTACCCCCCTCTACGAGACTCTAGCTTGCCAGTTTCAAATGCAGTTCCCAGGTTGAGCCCGGGGATTTCACATCTGACTTAACAAACCGCCTGCGTGCGCTTTACGCCCAGTAATTCCG
+
CCCCCFGGGGGGGGGGGGGGGGGGGGGGGGGGGGGGGGGGGGGGGGGFFGGGGGGEGG9EGGGGGGGGGGGGGGGGGFGGGEFGGGGGGEGGGGGGGGGFGGGGGFGGGGGGGGGGGGGGDFGGGGGGGGGGGGGGGGGGGGGFGGGEGECGGGGEGGGEGGGGGGGCGFEGGGGGGGGGFGGGGGGGGGGFEGGGGEGGGG7C8CFGGGGGF7DF77@F3CB<;F>D:@FFG<DBF2>>5)3?>DF>C70
@M03364:276:000000000-BLYN8:1:1101:19553:5133 2:N:0:1
GGACTACTGGGGTTTCTAATCCTGTTTGCTCCCCACGCTTTCGAGCCTCAGCGTCAGTTACAGACCAGAGAGCCGCCTTCGCCACTGGTGTTCCTCCATATATCTACGCATTTCACCGCTACACATGGAATTCCACTCTCCTCTTCTGCACTCAAGTCTCCCAGTTTCCAATGACCCTCCCCGGTTGAGCCGGGGGCTTTCACATCAGACTTAAGAAACCGCCTGCGCTCGCTTTACGCCCAATAAATCCG
+
CCCCCGGGGGGGGFGGGGGGGGGGGGGGGGGGGGGGGGGGGGG<FGGGGGGFGGGGGGGGGGGCGGGGGGGGGGGGDEFGGGGGGGGGGGGGGGGGGGGGGGGGGGGGGGGFFGGGGGGGGGFFGGGGFFFGGGGGGFGGGGGFFGGFGGGGGGGGE9DFGGDFFGGGGGFCD;,E,8DEECECFEEGGGGGGGGGEGFGGGGCC4>FGGGF7:CFGGCGFGFFFFF>>ABFGGF:FFGGGFB@GGFFGG>
@M03364:276:000000000-BLYN8:1:1101:16719:5149 2:N:0:1
GGACTACAAGGGTATCTAATCCTGTTTGCTACCCATGCTTTCGAGCCTCAGCGTCAGTTACAGACCAGAGAGCCGCCTTCGCCACTGGTGTTCCTCCATATATCTACGCATTTCACCGCTACACATGGAATTCCACTCTCCTCTTCTGCACTCAAGTCTCCCAGTTTCCAATGACCCTCCCCGGTTGAGCCGGGGGCTTTCACATCAGACTTAAGAAACCGCCTGCGCTCGCTTTACGCCCAATAAATCCG
+
CCCCCGGGGGGGGGGGGGGGGGGGGGGGGGGGGGGGGGGGGGGGGGGGGGGGGGGGGGGGGGGGGGGGGGGGGGGGGGGGGGGGGGGGGGGGGGFGGGGGGGGGGGGGGGGGGGGGGGGGGGGGGGGGFFGGGEFGDCGGGGFGGGGGGGGGGGGGGGDGGGGGGGGGGGAFGFFGFFGGGDEGGGCFFEFDEGDEGGGGGGGGC<>GDGGGGGFCCGGGFGFFFFFFFFFFGGGFFDGGGF<FFCFBCFC
@M03364:276:000000000-BLYN8:1:1101:11094:5191 2:N:0:1
GGACTACAGGGGTTTCTAATCCTGTTTGCTCCCCACGCTTTCGCACCTCAGTGTCAGTATCAGTCCAGGTGGTCGCCTTCGCCACTGGTGTTCCTTCCTATATCTACGCATTTCACCGCTACACAGGAAATTCCACCACCCTCTACCGTACTCTAGCTCAGTAGTTTTGGATGCAGTTCCCAGGTTGAGCCCGGGGATTTCACATCTGACTTAACAACCCGCCGGCGTGCGCTTTACGCCCAGTAATTCCG
+
CCCCCGGGGGGGGGGGGGFGGFGGGGGGGGGGGGGGGGGGGGGGGGGFAFGGGGGGGGGGGGGGFGGGGGGGGGGGGGGGGGGGGGGGFF<FGGGGGGGGEEEGGG9DFEGGGGAFGGC8CF:F@FE?FGFGGEEGGGGGGGGGGGGGGCCDFGDFGGGDEFDGGDFGFGFAFDFCDCEGECFGG?C7CGGECEEE5EC?FCGG+4BCBDFGGCGGG4=EEGF(5>>F>D>>DG36@@EC=3(6*2*5C>2
@M03364:276:000000000-BLYN8:1:1101:5999:5197 2:N:0:1
GGACTACTCGGGTTTCTAATCCTGTTTGCTCCCCACGCTTTCGCACCTGAGCGTCAGTCTTCGTCCAGGGGGCCGCCTTCGCCACCGGTATTTCTCCAGATCTCTACGCATTTCACCGCTACACCTGGAATTCTACCCCCCTCTACGAGACTCTAGCTTGCCAGTTTCAAATGCAGTTCCCAGGTTGAGCCCGGGGATTTCACATCTGACTTAACAAACCGCCTGCGTGCGCTTTACGCCCAGTAATTCCG
+
CCCCCGGGGGGGGGGGGGGGGGGGGGGGGGGGGGGGGGGGGGGGGGGGG@FGGGGGGGGGGGGGFCEFGGDEGGDGFGGGEGFE@BFDFGGG,FEFGGGGFGGFFGGGGGGGGGGGGGGG:@EGGGGC@FGGGGGGGGGGGGGGFGGGCEECGGGGGGGFF?<DCEFFGGGGGGF,@CFGGFGFFGGC?FFGGGEE5CFFGGGFF4C7CCFCDDGFGGGGDGFFFF>F6BF:7CFAF:E>E32:*:@27C*
@M03364:276:000000000-BLYN8:1:1101:14206:5215 2:N:0:1
GGACTACAAGGGTATCTAATCCTGTTTGCTCCCTACGCTTTCGAGCCTCAGCGTCCGTTACAGCCCAGAGAGCCGCCTTCGCCACTGGTGTTCCTCCATATATCTACGCATTCCACCGCTACACCTGGAATTCCACTCTCCTCTTCTGCCCTCAAGTCTACCAGTTTCCAATGCCCCTCCCCGGTTGAGCCGGGGGCTTCCCCACCAGACTGAAGAAACCGCCGGCGCGCGCTTTACGCCCAATAAATCCG
+
CC<<,,,,,C6-CE,,6,CEFG9FGD,,CAC<D,CFGGEC@FCEGCC@@E,<@B,+@,E,86F,:@F@,EC7,6++@,4=D:B:?FG8CFEFG,EFG,BE<,,A;?9DFG7C,,,:EFFCCFEG8?FGE,AF?<4E4,@EFGG8DFGDA,@=8,,@EE,,8E,8EFGF=,3>?,6DDCE6>E>>CC8EE7F543>85>C,2042)1*1*9;****+0*=*)>B00>()-77BD5*-*-;:2.,<4:66:*)
@M03364:276:000000000-BLYN8:1:1101:19348:5227 2:N:0:1
GGACTACACGGGTTTCTAATCCTGTTTGCTCCCCACGCTTTCGAGCCTCAGCGTCAGTTACAGACCAGAGAGCCGCCTTCGCCACTGGTGTTCCTCCATATATCTACGCATTTCACCGCTACACATGGAATTCCACTCTCCTCTTCTGCACTCAAGTCTCCCAGTTTCCAATGACCCTCCCCGGTTGAGCCGTGGGCTTTCACATCAGACTTAAGAAACCGCCTGCGCTCGCTTTACGCCCAATAAATCCG
+
CCCCCGGGGGGGGGGGGGGGGGGGGGGGGGGGGGGGGGGGGGG8FGG?FGGGGGGGGFGGGGGGGEFGGGCEGGGGGGGGGGGGGGGGGGGGGGEFGGGGGGEFFFGG>BEGFGGGGEGGDGGGFGGGFECFCGGGGGGGGGFGGGGGGGGGGG?E;;@DEGGGGFGGFGGGFFGDFGCEGGGDFBEFGGGG*:CGGGFCDDE>FF:C9FGFGFGGGGGGFDBDFFFFF>BADFFFFFGGGBFF6C+6F79
@M03364:276:000000000-BLYN8:1:1101:19965:5255 2:N:0:1
GGACTACTGGGGTTTCTAATCCTGTTTGCTCCCCACGCTTTCGCACATGAGCGTCAGTACATTCCCAAGGGGCTGCCTTCGCCTTCGGTATTCCTCCACATCTCTACGCATTTCACCGCTACACCTGGAATTCTACCCCCCTCTACGAGACTCTAGCTTGCCAGTTTCAAATGCAGTTCCCAGGTTGAGCCCGGGGATTTCACATCTGACTTAACAAACCGCCTGCGTGCGCTTTACGCCCAGTAATTCCG
+
CCCCCGGGGGGGGGGGGGGGFGGGGGGGGGGGGGGGGGGGGGGGGGGGEFGGGGGGGGGGGGGGGFGFFGGGGGGGGGGGGGGGGGGGGGGGGGGGGGGGFGGGFGGGGGGGGGGGFGGGDGGGGGGG?GGGGGGGGGGGGGGFGGGCEGGGGGGGGGGGGGGGGGGG,;EGGFGGFGGFGFGCGGFGFGCGECEEG5FGGGGGFGGGFGGGG+CFGGCGEGFD(:(:33>><DGFF0CEE@:4C7B<DF>
@M03364:276:000000000-BLYN8:1:1101:18126:5264 2:N:0:1
GGACTACTGGGGTATCTAATCCTGTTTGCTCCCCACGCTTTCGAGCCTCAGCGTCAGTTACAGACCAGAGAGCCGCCTTCGCCACCGGTATTCCTCCAGATCTCTACGCATTTCACCGCTACACCTGGAATTCTACCCTCCTCTACGGGACTCAAGCTTGCCAGTATCAGATGCAGTTCCCAGGTTGAGCCCGGGGATTTCACATCTGACTTAACAAACCGCCTGCGTGCGCTTTACGCCCAGTAATTCCG
+
CCCCCFGGFFGGGEGGGGGGGGGGGGGGGFFGFEF:@FEGFGGGGFEFGFFFGGGGGGGGGFGFGGGGC<ECGGGG@EEFGGEEGCFGGGFGGCDG<<,<?EDFECEGGGGG999FEFEGGCFGGGGFGGGGGGAFFG,ABFGGFG6+83@DC?DFCGGGGGG8F=FGGGFFCECFFGGG6,D?FG,,AFFGGGGGEGGFGGF797=>=DFGC88@8CE*::>;;FBB2A3):DFEFFDE5>?022*.*22
@M03364:276:000000000-BLYN8:1:1101:14741:5296 2:N:0:1
GGACTACTGGGGTATCTAATCCTGTTTGCTCCCCACGCTTTCGAGCCTCAGCGTCAGTTACAGACCAGAGAGCCGCCTTCGCCACTGGTGTTCCTCCATATATCTACGCATTTCACCGCTACACATGGAATTCCACTCTCCTCTTCTGCACTCAAGTCTCCCAGTTTCCAATGACCCTCCCCGGTTGAGCCGGGGGCTTTCACATCAGACTTAAGAAACCGCCTGCGCTCGCTTTACGCCCAATAAATCCG
+
CCCCCGGGGGGGGGGGGGGGGGGGGGGGGGGGGGGGGGGGGGGGGGGGGGGGGGGGGGGGGGGGGGGGGGGGGGGGGGGGGGGGGGGGGGGGGGGGGGGGGGGGGGGGGGGGGGGGGGGGGGGGGGGGFFGGGGGGGGGGGGGFGGGGFEDFGGGGGGGGGGGGGGGGGGGGGGGGGGGGEGGGGGGGGGGGGGGGGGGGGGGGFGGGFGGGFFDGFGGGFGEDFFFFFFFFGGGFFFGGGFFFGGBDGGC
@M03364:276:000000000-BLYN8:1:1101:14377:5302 2:N:0:1
GGACTACAGGGGTTTCTAATCCTGTTTGCTCCCCACGCTTTCGCACCTGAGCGTCAGTCTTCGTCCAGGGGGCCGCCTTCGCCACCGGTATTCCTCCAGATCTCTACGCATTTCACCGCTACACCTGGACTTCTACCCTCCTCTACGAGACTCTAGCTTGCCAGTTTCAAATGCAGTTCCAAGTTTGAGCCTGGGGATTTCACATCTGACTTAACAAACCGTCTGTCTGCGCTTTAGGCCCTGTAATTCCG
+
CCCCCDAFFEGFFFB,CC@@FFEGGGFFEEF8<,66CEGG<C,@:CCE8EC,@F7,B<,CFFFEEFGG,@FCCC==+CFDFD:BC8FFC:DF9<9<,,B,,,4,,55ACGDEGGFF<?+6@=4ADFD,B,CFEFEC,6,8@=FCFDF+B++8:D9EA;>EF79:CFC,7,@>;,,,<EF:,,7,7@72*,?8C88**>E9++,2+;:D+24+++4=?*:7)*./(1.+)+).)9931)?C7)(2++;5+22
@M03364:276:000000000-BLYN8:1:1101:21138:5323 2:N:0:1
GGACTACTCGGGTATCTAATCCTGTTTGCTCCCCACGCTTTCGAGCCTCAGTGTCAGTTACAGGCCAGAGAGCCGCTTTCGCCACCGGTGTTCCTCCATATATCTACGCATTTCACCGCTACACATGGAATTCCACTCTCCTCTCCTGCACTCAAGTCTACCAGTTTCCAATGCATACAATGGTTGAGCCACTGCCTTTTACACCAGACTTAATAAACCACCTGCGCTCGCTTTACGCCCAATAAATCCGG
+
CCCCCGGGGGGGGGDGFGGGGGGGGGGGFGGFGGGGGGGGGGGGGGGGGGGGFGGGGGGGGGFGGGGGGGFGGGGGGEFGGGGGDGDGGGGDGFGFGGGGGGGGGGGGG>FCGGGGGGGGGGGGGGFGGFGGGGGGG8FGFG8?DDGGGGFFCCFCADGGGGGGGFGFFFDDF8DFGGGFFGDFCGFFGFCFFGG?CGGGGGGDFCGCFF=DCCFF>CCCFG4;B>4?AEFF*:@CFF>@EFFFFFF39D)
@M03364:276:000000000-BLYN8:1:1101:5080:5341 2:N:0:1
GGACTACAGGGGTATCTAATCCTGTTTGCGCCCCACGCTTTCGAGCCTCAGCGTCAGTTACAGACCAGAGAGCCGCCTTCGCCACTGGTGTTCCTCCATATAGCTACGCATTTCACCGCTACACATGGAATTCCACTCTCCTCTTCTGCACTCAAGTCTCCCAGTTTCCAATGACCCTCCCCGGTTGAGCCGGGGGCTTTCACATCAGACTTAAGAAACCGCCTGCGCTCGCTTTACGCCCAATAAATCCG
+
A-8C86,6@E;CFEEGF,6CFGGFCFGCE++B:@7FCF7@@EC,F:CFF,C<@@F,BCEDFGGFC<<FEFFCFG+@@=C,:CCFGD=C,?,B9BE<FFDECG9FGF<CF+?FFGFGGDCE>@FGF8,A::,8FCEF;>,AEF?DEDE;ADDF8,D?,EADBGGGFEFG:E,>DFGGG,+:6CC+@E5C7@DE7CB=E>C6?+=C7G7DG88CC+;+:<F68=B0(51)(7>:C**)9(5/55:@CCF)777
@M03364:276:000000000-BLYN8:1:1101:11315:5343 2:N:0:1
GGACTACTGGGGTTTCTAATCCTGTTTGCTCCCGACGCTTTCGCACCTGAGCGTCAGTCTTCGTCTAGGGGGCCGCCTTCGCCACCGGTATTCCTCCAGATCTCTACGCATTTCACCGCGACACCTGGAATTCTACACTCCTCTACGAGACGCAAGCTTGCAAGTATCAGATGCAGTTCCCAGGTTGAGTACGGGGATTGCACATCTGACTTCAGAAACCGCTTTCGTGGGCTTTATGGGCGGTAGTTCC
+
CC<-8,E@@-C+6@;,CFG9F,;CCEFFGGG,6+6+87@;CCCFF::AFGG<FE7CCE<F99CCF,CECDD>EEC+4BFC<:,BFCC7:FBF@B,,,9A<BFG9EE,D:+B7??,584:+@::@+DDD<FFBFG,3,,,8,,32E,3>C68+*3B:*,,6*,>,3@D9DCG?F9DFF7:,,,6:?:<86,,5:?ECE*B*:CFG66+:+1?++;+1@G**2:)((1(7007)*1><0:+*/),<)*=2**
@M03364:276:000000000-BLYN8:1:1101:7375:5346 2:N:0:1
GGACTACTCGGGTTTCTAATCCTGTTTGCTCCCCACGCTTTCGAGCCTCAGCGTCAGTTACAGACCAGAGAGCCGCCTTCGCCACTGGTGTTCCTCCATATATCTACGCATTTCACCGCTACACATGGAATTCCACTCTCCTCTTCTGCACTCAAGTCTCCCAGTTTCCAATGACCCTCCCCGGTTGAGCCGGGGGCTTTCACATCAGACTTAAGAAACCGCCTGCGCTCGCTTTACGCCCATTAAATCCG
+
CCCCCGGGFGGGGGGGGGGGGGGGGGGGGGGGGGGGDGGGGGG8FGGGGGGGGGGGGGGGGGGGGGGGFGGGGGEGGGGGGGGGGGDGGFFGGGGGGFDFGFFGGGGGGGGGGGGGGGGGEEDF@FGGGGGGGGGGCG9FFGFGAFGDDGFFG,DD:EE9DDG?FGFF,>9EDGFD8DFEGGGGGGGFGGGEEGGGCEGGGGGFAG8=*96FGFGGCCE:3>380A>B6B:ECGF:@:EG*)(1;D6>GC5
@M03364:276:000000000-BLYN8:1:1101:21477:5367 2:N:0:1
GGACTACAAGGGTTTCTAATCCTGTTTGCTCCCCACGCTTTCGAGCCTCAGCGTCAGTTACAGACCAGAGAGCCGCCTTCGCCACCGGTGTTCCTCCATATATCTACGCATTTCACCGCTACACATGGAATTCCACTCTCCTCTTCTGCACTCAAGTCTCCCAGTTTCCAATGACCTTCCCCGGTTGAGCCGAGGGCTTTCACATCAGACTTAAGAAACCGCCTGCGCTCGCTTTACGCCCAATAAATCCG
+
CCCCCGGGGGGGFGGGGGGGGGGGGGGGGGGGGGGGGGGGGGGGGGGGGGGGGGGGGGGGGGGGGGGGGGGGGGGGGGGGGGGEGGGGGGGGGGGGCFGGGFGGGGGGGGGGGGGGGGGGGGEFGGGGE=AFFGGGGGGGGGGGDGGGGGCCEGCDC9=ACFGGFFGGFG;EGGGFGGGGGGGGGEGGGGGG5ECEGGGGGGGFFGGGCDCFFGGGGG?FEDFD;FBF9EFFGF<EF?CEEE1>FGF<CFG
@M03364:276:000000000-BLYN8:1:1101:4454:5369 2:N:0:1
GGACTACTCGGGTTTCTAATCCTGTTTGCTCCCCACGCTTTCGAGCCTCAGTGTCAGTTACAGGCCAGAGAGCCGCTTTCGCCACCGGTGTTCCTCCATATATCTACGCATTTCACCGCTACACATGGAATTCCACTCTCCTCTCCGTCACTCAAGTCTACCAGTTTCCAATGCATACAATGGTTGAGCCACTGCCTTTTACACCAGACTTAATAAACCACCTGCGCTCGCTTTACGCCCAATAAATCCGG
+
CCCCCFGGGGGGGCFGGGGGGGGGGGGGGGGGGGGGGGGGGGGGFGGGGGGGGGGGGGGGGGGFGGGGGGGGGGGGDGGGGGGGGFEGFEGGGGGGGGGGGGGGGGGGFFGGGFFGGGGCFGGGCFFGFFFFGGGGGGGGGGGGGF8+=CG?,BD8EFGGGAFGGGGFGGGGFFGGGGGGFGGEDEFGGGGGGCEFGGGGGGGGFGGFGFCFFGGG7C:FACFE2@AD@58;4<C:A@GEGA@FGGFFGGC
@M03364:276:000000000-BLYN8:1:1101:25922:5370 2:N:0:1
GGACTACAGGGGTTTCTAATCCTGTTTGCTCCCCACGCTTTCGAGCCTCAGCGTCAGTTGCAGACCAGAGAGCCGCCTTCGCCACTGGTGTTCTTCCATATATCTACGCATTCCACCGCTACACATGGAGTTCCACTCTCCTCTTCTGCACTCAAGAAAAACAGTTTCCGATGCAGTTCCTCGGTTAAGCCGAGGGCTTTCACATCAGACTTATTCTTCCGCCTGCGCTCGCTTTACGCCCAGTAATTCCG
+
CCCCCGGGGEG:FF;FDFGFGGGEGGDGG<FGGGGEGGGG?FFGFGGG?DGGEGGEGGGGGGGFCFG8,CDEFEGGGCFEEGGGGGGDGG=,C<EFF9F?FGGCC9EFDGGDGFF9FFG6FF:EFGGGADGFG9;AEGGGGG,?FGGGGGGGCD89988DFE?ED9FDFCE@CE8DA9ACFGG6<CEFGEGGDCGC*:,===DFFGGCDCC>CFGF7F@F5CE@FA@E0>>5CFCEF@ECGE1AG7@<CF*
@M03364:276:000000000-BLYN8:1:1101:26481:5387 2:N:0:1
GGACTACACGGGTTTCTAATCCTGTTTGCTCCCCACGCTTTCGCACCTGAGCGTCAGTCTTCGTCCAGGGGGCCGCCTTCGCCACCGGTATTCCTCCAGATCTCTACGCATTTCACCGCTACACCTGGAATTCTACCCCCCTCTACGAGACTCTAGCTTGCCAGTTTCAAATGCAGTTCCCAGGTTGAGCCCGGGGATTTCACATCTGACTTAACAAACCGCCTGCGTGCGCTTTACGCCCAGTAATTCCG
+
CCCCCGGGGGEDG7FFFGGGFGGFFGGGGGFGGGFEGG7@DEFGGEGGGFGFC@FGGEFFFFG8FF@FFGDGGGEGGGGGGGGGGFGGGGGG9EFDAF8?EFCF9EEGGGCCEEFGG7B+>>FFBCGFDFFGGFGEG@EEE3B7AEFGEEGGDFG7EFAEEFFF,@;DGG9BFFFFGF?F?E6:F,1?FGC@C8>EGGGGGF9>:9+;F7D@C=7;CCFGDG><0<;F:83)/C*)96E*:;:):C*6C>*
@M03364:276:000000000-BLYN8:1:1101:8638:5402 2:N:0:1
GGACTACCAGGGTATCTAATCCTGTTTGCTCCCCACGCTTTCGCACCTGAGCGTCAGTTTTCGTCCAGGGGGCCGCCTTCGCCACCGGTATTGCTCCAGATCTCTACGCATTTCACCGCTACACCTGGAATTCTAGCACCCTCTACGAGACTCTAGCTTGCCAGTTTCAACTGCAGTTCTCCGGTTGAGCCCGGGGATTTCACATCCAACTTAACCAGCCGCCTGCGTGCGGTTTACGCCCAGTAATGCCG
+
8-86,C<<<<CFECC99@,<EC,C6EFFFFG8,@CF:7C;,CFC7:C@FE,,@@,CCE,C,,86CFG<CF7F7+67@FFFF>CBC,@+C@4C,@,F8AB,9,9FEFA=:CC:<EFGEECEE=FF8==<D,F,EC=,>,,,@8++3C33++8=DE,,,@,>DC,3D,3,,,,,4@9D;,,,,,*5@BC6,;8***:C*;6?:=F7+*0*;65C*3+***328CD2;)1)45))19C(7,CE:><6C>8)20)
@M03364:276:000000000-BLYN8:1:1101:20422:5413 2:N:0:1
GGACTACTCGGGTATCTAATCCTGTTTGATCCCCACGCTTTCGCACATCAGCGTCAGTTACAGACCAGAAAGTCGCCTTCGCCACTGGTGTTCCTCCATATCTCTGCGCATTTCACCGCTACACATGGAATTCCACTTTCCTCTTCTGCACTCAAGTTTCCCAGTTTCCAATGACCCTCCACGGTTGAGCCGTGGGCTTTCACATCAGACTTAAGAAACCGCCTACGCGCGCTTTACGCCCAATAATTCCG
+
CCCCCGGGGGGGGGGFGGGGGGGGGGGGGGGGGGGGGCFGGDFFGGGGGEGGGGGDFGGGGGGGG@FDGGGGGGGGGGGGGGEGGFFGDGGGGGGGGGGGGGGGGG9FEEGGGFGGGGDGGGCC@FGFFEFGGFGGGGGGFFGGGGGCCFFDDFGGEEAFFGGFG9EEAFGGGCEGGFGECFGGGDGGGGFCEECEF>FF>7FGBFFD59FFC7C=FFFFEGA@=A2?@4)0>CD3+(3C*)6)6;7<FF<
@M03364:276:000000000-BLYN8:1:1101:24096:5426 2:N:0:1
GGATACTCGGGTTTCTAATCCTGTTTGCTCCCCACGCTTTCGCACCTCAGCGTCAGTAATGGTCCAGTGAGCCGCCTTCGCCACTGGTGTTCCTCCGAATATCTACGAATTTCACCTCTACACTCGGAATTCCACTCACCTCTACCATACTCAAGACTTCCAGTATCAAAGGCAGTTCCGGGGTTGAGCCCCGGGATGTCACCCCTGACTTAAAAGTCCGCCTACGTGCGCTTTACGCCCAGTAAATCCG
+
CCCCCGGGGGGGGEGGFGGGGGGGGGGGGGGGEGCFGCGGGGEEGGGFGFGGGGCGGGEGGGGGGGDGFGGGGG>:FGGFGFGGGGDGGGGGGGGFGGEEGGGGGFFEGFGAEFGGGFFGGGGF8FEFFFGG,CEFDDGFDE,AEGDFGGGGGF@9DGGGGFGFGGGGDGCFFCGFDFGGCEE8FEGFDFGEEGEEC*,5BC<9:DG*2:+CF7D:28ACD7B@BFF)2B>A3D>9)/8CEFFFFC+-29
@M03364:276:000000000-BLYN8:1:1101:16230:5455 2:N:0:1
GGACTACCGGGGTTTCTAATCCTGTTTGATCCCCACGCTTTCGCACATCAGCGTCAGTTACAGACCAGAAAGTCGCCTTCGCCACTGGTGTTCCTCCATATCTCTGCGCATTTCACCGCTACACATGGAATTCCACTTTCCTCTTCTGCACTCAAGTCTCCCAGTTTCCAATGACCCTCCCCGGTTGAGCCGGGGGCTTTCACATCAGACTTAAGAAACCGCCTGCGCTCGCTTTACGCCCAATAAATCCG
+
CCCCCGGGGGGGGGGGGGFGGGGGGGGGGGGGGGGGGGGGGGGGGGGGFFFGGGGGGGGGGGGGGGGGGGGGGGGGGGGGGGGGGGGGGGGGGGGGGGGGGGGGGFFFGDGGGGGGGGGGGGGGFGGDFCFFGGGGGGFGAFGGEF9>E:DDFGFGGFDFGGGGGGFGGGGGGDGGGGGGGGG6FEDGFGGGGGGGEE8CGFGGFFFFFGGGGG+@+CGGFGEFFF@FF>3DGGG9F<GCGD0>GCFFGGG
@M03364:276:000000000-BLYN8:1:1101:13736:5467 2:N:0:1
GGACTACTAGGGTTTCTAATCCTGTTTGCTCCCCACGCTTTCGCACCTGAGCGTCAGTCTTCGTCCAGGGGGCCGCCTTCGCCACCGGTATTCCTCCAGATCTCTACGCATTTCACCGCTACACCTGGAATTTTACCCCCCTCTACGAGACTCTAGCTTGCCAGTTTCAAATGCAGTTCCCAGTTTGAGCCCGGGGTTTTCACATCTAACTTACCAAACCGCCTGCGTCCGCTTTACGCCCAGTAATTCCG
+
CCCCCGFGGGGGGGGGGGFGGGGGGGGGGGGGGEAC:FFGGACCCGEF@D<<@F:,@FAFDEFFC7:FFGG:F@CGCFGGEGEDGFE@F:D?EBEF?<=9F44F@ECFDCCFDA5FFGECFGGG8AFCD=FD,A,=FGCGE>>FDED@:+8AC,3<;E,@D,3,@FFC7D,,<,3,@,EF,?D4D,2=1>F5CEDD*B85+1+3+*11+2:3:+*3C4EC5=A(1)(7()0)9D*)*(;C5).):*95:*2
@M03364:276:000000000-BLYN8:1:1101:14408:5468 2:N:0:1
GGACTACCGGGGTTTCTAATCCTGTTTGCTACCCATGCTTTCGAGCCTCAGCGTCAGTTACAGACCAGACAGCCGCCTTCGCCACTGGTGTTCTTCCATATATCTACGCATTTCACCGCTACACATGGAGTTCCACTGTCCTCTTCTGCACTCAAGTTTCCCAGTTTCCGATGCACTTCTTCGGTTGAGCCGAAGGCTTTCACATCAGACTTAAGAAACCGCCTGCGCTCGCTTTACGCCCAATAAATC
+
CCCCCEFDFGGGGGGGGCGGGGGGGGGGGGGGGGGGGGGGGGDDGGGGGGGGGGGGGGGGGGGGGGGGGGGGGGGGGGGGGGGEGGGGGGGGGGGCGGGGCFFGGGGFCGGGGGGFGGGGGGGGCFGGGDFGGGGGGGGGGGGGGGGGGFFGGGGG3EFFFGGGGGFGGG>EGEDDFGFGGGG6FEC7FGFEG>ECFGGFDFGFC7DF>4FDG=FGGGG6@E>((8@>2>BFGDD3:?EGEADFGFF57
@M03364:276:000000000-BLYN8:1:1101:10031:5470 2:N:0:1
GGACTACCCGGGTTTCTAATCCTGTTTGCTCCCCACGCTTTCGCACCTGAGCGTCAGTCTTCGTCCAGGGGGCCGCCTTCGCCACCGGTATTCCTCCAGATCTCTACGCATTTCACCGCTACACCTGGAATTCTACCCCCCTCTACGAGACTCAAGCCTGCCAGTATCAGATGCAGTTCCCGGGTTGAGCCCGGGGATTTCACATCTGACTTAACAGACCGCCTGCGTGCGCTTTACGCCCAGTAATTCCG
+
CCCCCGGGGGGGGGGGGGGGGGGGGGGGGGGGGGGGGGGGGGGGGGGGGGGGGGGGGGGGGGGGGGGGGGGGGGGGGGGGGGGGGGGGGGGGGGGGGGGGGGGGFGGGGGGGGGGGGGGGGGGGGGGGGGGFCGGGGGEGGGGGGFGGGGGGGEGGGGGGGGGGGGGGGGGGGGFGGGGGGGGGGGGFGGGGGGGGGGGFGGGGFGGGGGGGGGGGGGDCEGE:057>?EBBGGGFF:*CE>?FCF=>GG4
@M03364:276:000000000-BLYN8:1:1101:10743:5493 2:N:0:1
GGACTACTGGGGTTTCTAATCCTGTTTGCTCCCCACGCTTTCGCACCTGAGCGTCAGTCTTCGTCCAGGGGGCCGCCTTCGCCACCGGTATTCCTCCAGATCTCTACGCATTTCACCGCTACACCTGGAGTTCCACCCCCCTCTACGAGACTCAAGCCTGCCAGTTTCAAATGCAGTTCCCGGGTTGAGCCCGGGGATTTCACATCTGACTTAACAGACCTGCTGCGTGCGCTTTACGCCCACTAATTCCG
+
@CCCCEDFGFFGGCFGGF@FF,CFGFFFGGG8FE8FGGGGGFGGDGGGG<CEFGGGGGAEF,DCCFGFGGDD+@FGEDFGGGGGGGEEF7=FFF9FFGC?FC;FGGGGGEGECGGGGGGGDE9AFGGGEDFFGGFGFC6FEC++73@EG++4>:CC@>FDGGDCFFC;<3?BCBGGFCF5D8E*<BEFFC6CCEGG*8C6C797+;@D77+:@GF+*9C=)*7()*,8:>>))9*6*(*21)(097B<C79
@M03364:276:000000000-BLYN8:1:1101:26167:5494 2:N:0:1
GGATACCAGGGTTTCTAATCCTGTTTGCTCCCCACGCTTTCGCACCTGAGCGTCAGTCTTCGTCCAGGGGGCCGCCTTCGCCACCGGTATTCCTCCAGATCTCTACGCATTTCACCGCTACACCTGGAATTCTACCCCCCTCTACGAGACTCTAGCTTGCCAGTTTCAAATGCAGTTCCCAGGTTGAGCCCGGGGAGTTCACATCTGACTTAACAAACCGCCTGCGTGCGCTTTACGCCCAGTAATCCCG
+
CCCCCGGGC-B@FCFAA<,,CA@FFGGFEGGFFDFGGECGGGCE@FFGDG8CC@F:;@FFGGFC7FFF76@:F@ECCF?FCFG,CFGGFBF<@,CF4EADFFGGGG?C4:+:EEFGDCCECD88=A,==FFGGGCFDDCC++,=>F64CCCCAA>E9;DFGFF3@;DEDDC;FCCEFFGF9?EFFF6CFCF:CEE5*=C@F@F@A7DCC>@D7:>GCCGEFGA0=>25:5B379::B<CG5436*0*)2/
@M03364:276:000000000-BLYN8:1:1101:12726:5507 2:N:0:1
GGACTACTAGGGTATCTAATCCTGTTTGCTCCCCACGCTTTCGCACCTGAGCGTCAGTCTTCGTCCAGGGGGCCGCCTTCGCCACCGGTATTCCTCCAGATCTCTACGCATTTCACCGCTACACCTGGAATTCTACCCCCCTCTACGAGACTCAAGCCTGCCAGTATCAGATGCAGTTCCCGGGTTGAGCCCGGGGATTTCACATCTGACTTAACAGACCGCCTGCGTGCGCTTTACGCCCAGTAATTCCG
+
CCCCCGGGFGGGGGGGGFGGGFGGGGGGGGGGGEGGGGGGGGGGGGGGGFGFGGCFFGGGGGGGEGEGGGGGGGGGGGGGGGGEEGGGGGGFEGGGFCFGGGEFGGFGGGEGFAFGG@EECF9,EFGGGGGGGGGGGGGGGGGFGGFBEEGFGG7EFC?GGGGGGFGGGGCFGGGGGGGGGGGDGC5,=CFFEEGG58BCDDGFFDC711:>D77::CF5>CD?<>956:5:CDDAFFGEG:?FGGFFG72
@M03364:276:000000000-BLYN8:1:1101:11428:5524 2:N:0:1
GGACTACACGGGTTTCTAATCCTGTTTGCTCCCCACGCTTTCGAGCCTCAGTGTCAGTTACAGGCCAGAGAGCCGCTTTCGCCTCCGGTGTTCGTCCATATATCTACGCAGTTCACCGCTACACATGGAATTCCACTCTCCTCTCCTGCACTCAAGTCTCCCAGTTTCCAATGCACACAATGTTTGAGCCACTGCCTTTTACATCAGCATTAAGAAACCACCTGCGCTCGCTTTACGCCCAATAAATCCGG
+
@<-8ACDD<C@FCF;FGC<CC,CFG9F<CEFG<@F7FFCCG,8,FCEGC8FGGGFCFCC<<6;<<,6@<C,B7EFGGEFACF@CF<FFCCFEC,@B,?E<F?,AEFGG@:=CAD<5EF78+@E89DFEF9?A?,,,68,569,3,86DD8863,@FC@,6>DF8DDC;6>,E=E,,,=6@EC37@C79C,>@ECCFFAF,BG:<@7*5++;B?B<29?8CF*;4)*2?585)8*246388CFDF7+;6*>)
@M03364:276:000000000-BLYN8:1:1101:15866:5532 2:N:0:1
GGACTACCGGGGTTTCTAATCCTGTTTGCTCCCCACGCTTTCGAGCCTCAGTGTCAGTTACAGGCCAGAGAGCCGCTTTCGCCACCGGTGTTCCTCCATATATCTACGCATTTCACCGCTACACATGGAATTCCACTCTCCTCTCCTGCACTCAAGTCTACCAGTTTCCAATGCATACAATGGTTGAGCCACTGCCTTTTACACCAGACTTAATAAACAACCTGCGCTCGCTTTACGCCCAATAAATCCGG
+
CCCCCGCGGGGE@EGEFGGGGEGEGGGGGGGEGEGGGDFGGGG8FCCAD@FGFCFEFFGFGGCFGFFFFCGGGGGDG7FEGGDEFF7C>FEFFA,CEEFGGEGGGG<FEEEGGF,EFEDCFC,FGEF8FACEAFGF=E=EFFG8>DG8,DE?,889EFCD=EEFFGFAC;,3AFGGEGDFGGG;CE,1<BDE?EG69DGE77<FAC*9CCB+:CCF+=9,/994)/(85B>;D*C>A;B8=)5)::1)>3C
@M03364:276:000000000-BLYN8:1:1101:6629:5550 2:N:0:1
GGACTACTGGGGTATCTAATCCTGTTCGCTACCCATGCTTTCGAGCCTCAGCGTCAGTTGCAGACCAGAGAGCCGCCTTCGCCACTGGTGTTCTTCCCTATATCTACGCATTCCACCGCTACACATGGAGTTCCACTCTCCTCTTCTGCACTCAAGAAAAACAGTTTCCGATGCAGTTCCTCGGTTAAGCCGAGGGCTTTCACATCAGACTTATTCTTCCGCCTGCGCTCGCTTTACCCCCAATAAATCCG
+
CCCCCGGGGGGEGDGGGFGGEGGGGGFGEG@EGGG@FGGFGGEFF@FFFAFGGFGGEGGGF9FGDGEGGE@@DGGFGCFGGGGGGGGEEFGGGF9EF,,9AFEFFFBBEGFEEEGGECFEEF@8>FG<E?FEAFFCFFF@BFFFFF9,>DGGFGGF=DCGGGGGGFAFGGDG6=FFFC::=E>CGGCEGGG6@>*:CFGGFCFGFG+*;?79299=E+510CBDBA>A@AB>CFD>+)5;C>2;7:A?FC7
@M03364:276:000000000-BLYN8:1:1101:15354:5557 2:N:0:1
GGACTACACGGGTTTCTAATCCTGTTTGCTCCCCACGCTTTCGCACCTGAGCGTCAGTCTTCGTCCAGGGGGCCGCCTTCGCCACCGGTATTCCTCCAGATCTCTACGCATTTCACCGCTACACCTGGAATTCTACCCCCCTCTACGAGACTCAAGCCTGCCAGTATCAGATGCAGTTCCCGGGTTGAGCCCGGGGATTTCACATCTGACTTAACAGACCGCCGGCGTGCGCTTTACGCCCAGTAATTCCG
+
CCCCCCGGGGGGFGGGGGGGGGGGGGGGGGGGGGGGGGGGFFGGCCGGGGGGGGGGGGGGGEGGGGGGGGGGGGGFFFGGFEGGGGGGGGGGGGGGGCFEFGGFGGGGGGEEGFGGGGGGEGAFCFGGGGGGGGGGGDFGGGGGFCF6E>EDCFGFGC8FFEGGGGFDFGCCEGFGG,==6:B>FGG,,?EGGDEGECC9FCEC6CFG7;7CFGC7>*3=BE3((.77(57>DGG2@?GEGF2@>C@):C*
@M03364:276:000000000-BLYN8:1:1101:12170:5560 2:N:0:1
GGACTACCGGGGTTTCTAATCCTGTTTGCTACCCATGCTTTCGAGCCTCAGCGTCAGTTACAGACCAGACAGCCGCCTTCGCCACTGGTGTTCTTCCATATATCTACGCATTTCACCGCTACACATGGAATTCCACTCTCCTCTCCTGCACTCAAGTCTCCCAGTTTCCAATGCACACAATGGTTGAGCCACTGCCTTTTACATCAGACTTACGAAACCACCTGCGCTCGCTTTACGCCCAATAAATCCGG
+
CCCCCEE8FGG7F@F@CC@F6@EDFACFEE9C,C@FFAEEGGG8FGFFG8FGGEGG@EFACEF@9,:C8FDGGFGGGG,ADFF@GFGGGGFEFG9,EAE<F,@,C<EFGGE+E<AAEE@E:@E=,,AAB,9AFGAFA848,,6=48@>>EGG8EFDEEDCA=DD>DF;:@DF=FDDFG8EGGGGC:6CF7>D,3,:@,32BCEFFGF7*2?D+33;3;:7@>F;BB2B=DF55CD*01BCEA;4*;F)*21
@M03364:276:000000000-BLYN8:1:1101:14767:5562 2:N:0:1
GGACTACTAGGGTTTCTAATCCTGTTTGCTCCCCACGCTTTCGAGCCTCAGCGTCAGTTACAGACCAGAGAGCCGCCTTCGCCACTGGTGTTCCTCCATATATCTACGCATTTCACCGCTACACATGGAATTCCACTCTCCTCTTCTGCACTCAAGTCTCCCAGTTTCCAATTACCCTCCCCGGTTGAGCCGGGGGGTTGCACATCAGACTTAAGAAACCGCCTGCGCTCGCTTTCCGCCCAATAAATCCG
+
CCCCCAGGGGGGEFGFGGGGGGEFGGGFFDGDDBEG@FGEFAFEGEEEC@EEEF@CFGGFFAFFGGGGFEFFFF:+@FF=FGECC=EFGGGGGFG9EFFCFF9?EEFF@FE,EEA5FCEC@@BF=FDGEAEFCFA:EGGGGGCFGCFDE=EF,=EGGEF3D,,>AE;EFGFF,=@F8ECC?EE8@8EGCEFEG5EE*:C*7FCF?6:7DFF:FCCCF**0.:5(4<7365:3CCF)*(;E5)47>FFA771
@M03364:276:000000000-BLYN8:1:1101:14310:5575 2:N:0:1
GGACTACCGGGGTTTCTAATCCTGTTTGCTCCCCACGCTTTCGCACCTGAGCGTCAGTCTTCGTCCAGGGGGCCGCCTTCGCCACCGGTATTCCTCCAGATCTCTACGCATTTCACCGCTACACCTGGAATTCTACCCCCCTCTACGAGCCTCTAGCTTGCCAGTTTCAAATGCAGTTCCCAGGTTGAGCCCGGGGATTTCACATCTGACTTAACAAACCGCCTGCGTGCGCTTTACGCCCAGTAATTCCG
+
CCCCCGFGGGGGFGGGGGGGGGGGGGGGGGGGGGGGGGGGGGGGGGGGGGFGGGGGGGGGGGGGGGGGGGGGGGGGGGGGGGGGGGGGGGGGGAFFGGGGGGGGGGGGDEGGGGGGGGGEFGGGCFGGDGGGGGGGGFGGGGGGGGG6C*:AFCFCCFFFGGGGGGGGGGGFGGGGCEGDFCFEFGFCCCFGGCGGGGGGFFCFFGGGGGGGGGGGGGGGEGE6049.(8@5DCDB=(;CE:(0:**6?C9
@M03364:276:000000000-BLYN8:1:1101:6928:5579 2:N:0:1
GGACTACCCGGGTTTCTAATCCTGTTTGCTCCCCACGCTTTCGCACCTGAGCGTCAGTCTTCGTCCAGGGGGCCGCCTTCGCCACCGGTATTCCTCCAGATCTCTACGCATTTCACCGCTACACCTGGAATTCTACCCCCCTCTACGAGACTCAAGCCTGCCAGTATCAGATGCAGTTCCCGGGTTGAGCCCGGGGATTTCACATCTGACTTAACAGACCGCCTGCGTGCGCTTTACGCCCAGTAATTCCG
+
CCCCCGGGGGGGGGGGGAGFGGGGGGGGGGGGGGGGGGGGGGGGGGGGGGGGFGGGGGGGGGGGGGGGGGGGGGGGGGFGGGFGEFGDEGEGGGGGC=FCGGGCFDFFGGGGGGDGGGGGFGGGGGGG?@FGGGGGGCEGGGDGGGF6++3=EFGFCFE,>EGGG=EGFFD97DFGFF7:CG>51=E<CGGGECGG=CC2;@<:8*;C7FFF+;7;DCFGEDFF<@>>?57BGGG)9:CGGE?:*092CG9
@M03364:276:000000000-BLYN8:1:1101:16265:5604 2:N:0:1
GGACTACACGGGTTTCTAATCCTGTTTGCTCCCCACGCTTTCGCACCTGAGCGTCAGTCTTCGTCCAGGGGGCCGCCTTCGCCACCGGTATTCCTCCAGATCTCTACGCATTTCACCGCTACACCTGGAATTCTACCCCCCTCTACGCGACTCTAGCTTGCCAGTTTCAAATGCAGTTCCCAGGTTGAGCCCGGGGATTTCACATCTGACTTAACAAACCGCCTGCGTGCGCTTTACGCCCAGTAATGCCG
+
CCCCCG?EGGGGEEDFFFDFFGGFGGGGGGFGEGGCE@@FGE@FC@:FF,E<@FFGGFAFGFGCEBC@FGDDC7:CFGDCGGECCDFGGGGGFEFGFGGGGGGGG9,A:FGEFGF9ECFEFGFGD:F@FFFFGGG9ABD7BEED,8D+@CE*B;>CFEE8ECFGGGGF7;;;,,>DDFD;CFEFFFF6FCE5CECCECFF:7CG6DFG73?7++++;*@=)/)4(89@B@))5CG<F?CEE509*09)**)
@M03364:276:000000000-BLYN8:1:1101:17093:5626 2:N:0:1
GGACTACTAGGGTTTCTAATCCTGTTCGCTACCCATGCTTTCGAGCCTCAGCGTCAGTTGCAGACCAGAGAGCCGCCTTCGCCACTGGTGTTCTTCCATATATCTACGCATTCCACCGCTACACATGGAGTTCCACTCTCCTCTTCTGCACTCAAGAAAAACAGTTTCCGATGCAGTTCCTCGGTTAAGCCGAGGGCTTTCACATCAGACTTATTCTTCCGCCTGCGCTCGCTTTACGCCCAATAAATCCG
+
CCCCCGGGGGGGGGGGFFFFGGGGGGGGGGGGGGGGGGGGGGGGGGGGGGGGGGGGGGGGGGGGGFCFDGGGGDFEDGGGGGGGGGGGGGGGGGGGGGGGGGGDFGGGGGGGGAFGGFGGGGFDGGGGFGGGGGFGGFGGGGGGDFGGFFGFEF8CFGGFFEGGGGFCEEGGGDDEFGGFFGGDGGCCFCFGGGGGGGGGGFFFFFGGFGGFGFGGGGFG4EBFFFFFFFFFGGGFF@GCEE<FGGFEGF8
@M03364:276:000000000-BLYN8:1:1101:6827:5630 2:N:0:1
GGACTACAAGGGTATCTAATCCTGTTTGCTCCCCACGCTTTCGCACCTGAGCGTCAGTCTTCGTCCAGGGGGCCGCCTTCGCCACCGGTATTCCTCCAGATCTCTACGCATTTCACCGCTACACCTGGAATTCTACCCCCCTCTACGAGACTCAAGCCTGCCAGTTTCGGATGCAGTTCCCAGGTTGAGCCCGGGGATTTCACATCTGACTTAACAAACCGCCTGCGTGCGCTTTACGCCCAGTAATTCCG
+
CCCCCGGGFGGG@FGGGGGFFGGGGGGGGGGGGGGGGGGGGGGGGGGGFGGGGFGDEGFGGGGGGGGGGGGGGGGGGGGGGGGGGGGGGGGGGGGGGFGGGGGGGGGGGGGGGGGGGGDGGGGGGGGGGGGGGGGGGGGGGGGGGGG+BEGGG6EGG6DFGGGGFGGGGC>EEFEFGGGGGEEFG98CFGEGECGG=E?FGGGGFFGGGGDFGGGGGGGFDEEF:F6>6BEDGGGFFFGE=>1@DDFFGG0
@M03364:276:000000000-BLYN8:1:1101:4234:5649 2:N:0:1
GGACTACTGGGGTTTCTAATCCTGTTTGCTACCCATGCTTTCGAGCCTCAGCGTCAGTTACAGACCAGACAGCCGCCTTCGCCACTGGTGTTCTTCCATATATCTACGCATTTCACCGCTACACATGGAGTTCCACTGTCCTCTTCTGCACTCAAGTTTCCCAGTTTCCGATGCACTTCTTCGGTTGAGCCGAAGGCTTTCACATCAGACTTAAGAAACCGCCTGCGCTCGCTTTACGCCCAATAAATCCG
+
CCCCCGGGGGGGGGGGGFGGGGGGGGGFFGFGGGGGGGGGGGGGGGEGGGGGGGCCFCFFGGGGGGGGFFGGGGCGGGGGGGGGEGGGGGGGFGEE9CFFGGGGG9FGGGGGGFGGDGGGGGGGGGFFFGGFFGGGFFFFFGGGGDCCFGD?FGGGGFGGGGGGGGFF:EDGCEAEGGFD3EGGGGGGGGGGEC6CFGDF>9:7@5>FFFGDCCCD+3DF*CDFFFFF@B>ACD5);?EGGA=F;;:<C45
@M03364:276:000000000-BLYN8:1:1101:3922:5664 2:N:0:1
GGACTACTGGGGTTTCTAATCCTGTTTGCTCCCCACGCTTTCGAGCCTCAGTGTCAGTTACAGGCCAGAGAGCCGCTTTCGCCTCCGGTGTTCCTCCATATATCTACGCATTTCACCGCTACACATGGAATTCCACTCTCCTCTCCTGCACTCAAGTCTCCCAGTTTCCAATGCACACAATGGTTGAGCCACTGCCTTTTACATCAGACTTAAGAAACCAACTGCGCTCGGTTTACGCCCAATAAATCCGG
+
CCCCCFFGDGGGGGGGGGGGGFGFGGGGGGCFG7FGEGGGGGGGGDEFGGGGGGGFCFEGGGDGGDFGFGC@DEGGCEGDFGEGGFGGGGGGGGGGGGGGAEGGGGGGGD:=EFFGGDGGGGFGGGGFFFGGFFE:EE@A,,DFGCF8EFGGGGGG9,@EGGGGCEGGC;EEGF8@DCE=DG,3,>DCFGGFGFFGGGGGFGGF@+*29FC>F+CFC5:,/=A2>>4?)2))2768?>>C7816C>+9CDD
@M03364:276:000000000-BLYN8:1:1101:12175:5675 2:N:0:1
GGACTACCGGGGTTTCTAATCCTGTTTGCTCCCCACGCTTTCGAGCCTCAGCGTCAGTTACAGACCAGAGAGCCGCCTTCGCCACTGGTGTTCCTCCATATATCTACGCATTTCACCGCTACACATGGAATTCCACTCTCCTCTTCTGCACTCAAGTCTCCCAGTTTCCAATGACCCTCCCCGGTTGAGCCGGGGGCTTTCACATCAGACTTAAGAAACCGCCTGCGCTCGCTTTACGCCAATAAATCCGG
+
BCCCCFCFGGGGFGGGGGAFGGGFGFGGFGGGFGFFGGGGCGGGAGGGGGCAFGGGGGGGCFGGGGFEGFFCEGGGGGGGGEGGGGDGGEGGFGGG<FGGGEGGGGAF77FGFGGFGDGGCFG@FCGGFGFGCAECF@FGGFGGFFGGGGGGGF8CGGGFDG@BFGEGGGFEDFFEFEFEEEEGGGE?CCCEGDGDE8CE>;+;@;7D=8F7C@>CFGGG55>;(;>>(7>>CGC29(8CC)4/0**.2>D
@M03364:276:000000000-BLYN8:1:1101:19220:5679 2:N:0:1
GGACTACCGGGGTTTCTAATCCTGTTTGCTCCCCACGCTTTCGAGCCTCAGCGTCAGTTACAGACCAGAGAGCCGCCTTCGCCACTGGTGTTCCTCCATATATCTACGCATTTCACCGCTACACATGGAATTCCACTCTCCTCTTCTGCACTCAAGTCTCCCAGTTTCCAATGACCCTCCCCGGTTGAGCCGGGGGCTTTCACATCAGACTTAAGAAACCGCCTGCGCTCGCTTTACGCCCAATAAATCCG
+
CCCCCGGGEEGGFFEAFFGGGFCFFGGGGGDEGGFFGGGGGFGGGEFGFGGGGGGEFGGGGGGFGGCGFEGGGGGGDGGGGGGGGGGGCFGGGFFGGGGGGFGAEFGG@EGGCCFFGCGGG>CFGGFGGGGGGGGGFFGG8EG+EEDGFECGGG@FGGGGGGGFFGGGFF9EFGGGGFG:C@CEGGGCFCFGGGGGGGGGGGF>CFGCDF7DCDFGGFFG3::<DFFBB>B)CFD<FBGEE>()9CFAGGC
@M03364:276:000000000-BLYN8:1:1101:7522:5685 2:N:0:1
GGACTCCGGGGTTTCTAATCCTGTTTGCTCCCCACGCTTTCGAGCCTCAGCGTCAGTTACAGACCAGAGAGCCGCCTTCGCCACTGGTGTTCCTCCATATATCTACGCATTTCACCGCTACACATGGAATTCCACTCTCCTCTTCTGCACTCAAGTCTCCCAGTTTCCAATGACCCTCCCCGGTTGAGCCGGGGGCTTTCACATCAGACTTAAGAAACCGCCTGCGCTCGCTTTACGCCCAATAAATCCGG
+
CCCCCGGGGGGGGGGGGGGGGGGGGGGGGGGGGGGGGGGGGGGGGGGFGGGGGGGGGGGGGGGGGGGGGGGGGGGGGGGGGGGGGGGGGGGGGGGGFFFGGFGGGGGGGDGGGGGFFFGEEFFGGFFEEFGGDGGEGEFEDFGGGGGGGGGGGGGGG9;FGGFCFFGGG9FEGGGGC?EGGGGGGGFFFCGEGGDGE5CCFGGGFGFGGG7DCFGFFFCC)=86@B1:1>DFCFD<>?E>=):F7>?A4C7
@M03364:276:000000000-BLYN8:1:1101:20646:5724 2:N:0:1
GGACTACTGGGGTTTCTAATCCTGTTTGCTCCCCACGCTTTCGAGCCTCAGTGTCAGTTACAGGCCAGAGAGCCGCTTTCGCCTCCGGTGTTCCTCCATATATCTACGCATTTCACCGCTACACATGGAATTCCACTCTCCTCTCCTGCACTCAAGTCTCCCAGTTTCCAATGCACACAATGGTTGAGCCACTGCCTTTTACATCAGACTTAAGAAACCACCTGCGCTCGCTTTACGCCCAATAAATCCGG
+
CCC@CGGGGGGGGGGGGGGGGEGGGGGGGGGGGGGGGGGGGGGGGGGGGGGGGGFGGGGGGGGGGGGGGGGGFGGGGGGGGGGEEAFGGGGGGGDGGGGGGEGGGGGGGGGGGGGGGEGGGGGGGGDGGGGGGGGGFEFGFGDDG8DGE?EFGC8EFGGGGGGCDFGFFFGADGGGFGGGGGFGGGGGGGFCGGGGGGGGGFFGACF>FFFGGFGGGGCFFCFBDBBEDEEFGGGEF@EGGFFFFFF<;D>
@M03364:276:000000000-BLYN8:1:1101:8690:5728 2:N:0:1
GGACTACTGGGGTTTCTAATCCTGTTTGCTCCCCACGCTTTCGAGCCTCAGCGTCAGTTACAGACCAGAGAGCCGCCTTCGCCACTGGTGTTCCTCCATATATCTACGCATTTCACCGCTACACACGGAATTCCACTCTCCTCTTCTGCACTCAAGCTTCTCAGTTTCAAATGACCCTCCCCGGTTGAGCCGGGGGCTTTCACATCAGACTTACGAAGCCGCCTGCGCTCCCTTTACGCCCAATAAATCCG
+
CCCCCGGF9FGGFGGGGGGGGGGGGGFGGGGGCFF7FGGGGGGFGGGGGGGGGGGGGGGGGF@CFFGFG@FE?FGGGGGGGGGGCECFCBFGF9EFF,AEGFFGGEGFEFEFGFFGG+BC7FFG9+>FFFGFGGFDF>FFFF=6,6D;,D>DD8>8,,7,,8@EDDE,,6@EFA,,,,==C+@CCC@CFCEECEGCE8:?C+41=C+*;7DFF7*8**375*81(5251577DC*)/(:CEB0>FF65>7)
@M03364:276:000000000-BLYN8:1:1101:20734:5729 2:N:0:1
GGACTACAAGGGTATCTAATCCTGTTTGCTCCCCACGCTTTCGCGCTTTAGCGTCAGTATCTGTCCAGTGAGCTGACTTCTCCATCGGCATTCCTACAAATATCTACGAATTTCACCTCTACACTTGTAGTTCCGCCCACCTCTCCAGTACTCTAGAAAAACAGTTTCCAACGCAATACGGAGTTGAGCCCCGCATTTTAACATCAGACTTATTTTTCCGCCTAGACGCGCTTTACGCCCAATAAATCCGG
+
CCCCCFFGGGGGGGGFGFFGGGGGGGGGGGGGGGGGGGGFGGGGDDEGGFGGGFEGGFGGGGGGGDFFGGCEGGCFGGGGGGEGGGGGGGEGGGGGGGFGGGGGGFEFFGGDGGGGGGDFGGGGGGGGGGGGGFE@EBEGGGGGGGFFGD>DGFFGCGGFC>FGGGGGGCFFGGGGEGFGECGGFGGCCFGCGE>EEGGGGGA;0=7*;CFDGCFGGGDE4;BFF=@D>FFFGGG95?8*=>;FD+@);DC
@M03364:276:000000000-BLYN8:1:1101:10907:5758 2:N:0:1
GGACTACTGGGGTTTCTAATCCTGTTTGCTCCCCACGCTTTCGAGCCTCAGTGTCAGTTACAGGCCAGAGAGCCGCTTTCGCCTCCGGTGTTCCTCCATATATCTACGCATTTCACCGCTACACATGGAATTCCACTCTCCTCTCCTGCACTCAAGTCTCCCAGTTTCCAATGCACACAATGGTTGAGCCACTGCCTTTTACATCAGACTTAAGAAACCACCTGCGCTCGCTTTACGCCCAATAAATCCGG
+
C9CCCFGGGGGGGGGGGGGGGGGGGGGGGGGGFGGGGGGGGGGGGGGGGDFFGGGGGGGGGGGGGGGGGGGGGGGGGGGGGGCFFGGGGGGGGGGGGGGGGGGBFGFFGGGGGGGGGGGGGFGGGGFGFFGGGGGGGGGGGGGGGGGGGGGGGGGGGGGGFGGGGGGGGGFGGGGGGFDGGFGGGDGGGEFGGGGGGGGGGGGFFGGFFGGGGFFF57DF>EFFFEFFFFFFGGGFFFGGGA;F*CFFDDC
@M03364:276:000000000-BLYN8:1:1101:17623:5788 2:N:0:1
GGACTACTGGGGTTTCTAATCCTGTTTGCTCCCCACGCTTTCGAGCCTCAGTGTCAGTTACAGGCCAGAGAGCCGCTTTCGCCTCCGGTGTTCCTCCATATATCTACGCATTTCACCGCTACACATGGAATTCCACTCTCCTCTCCTGCACTCAAGTCTCCCCGTTTCCAATGCACACAATGGTTGAGCCACTGCCTTTTACATCAGACTTAAGAAACCACCTGCGCTCGCTTTACGCCCAATAAATCCGG
+
CC<CCEFGGGFGGGGGGF<FEFCCFGGFAE<F@FGGGGGCFGGD8FFGGGFG9E,@CF<FDGGGFFCFFG8CF8@C:B<FCGGGBFFFFFFGFGGGGGGGGGCGGGGGEEGGFGFGGGGGEG9FFFGGFCFEFEGFEDGFGFGGF@EGGGGCGG8EFGGD9,+@>>ED,@EBG889EDEFGFFCCC<6<FC:C8EDGGFGCGA9>2;*7C5=>+CC>F,,**;.7926(8?DC<7@)1*8C)6872:<<D<
@M03364:276:000000000-BLYN8:1:1101:21446:5791 2:N:0:1
GGACTACCCGGGTATCTAATCCTGTTTGCTCCCCACGCTTTCGAGCCTCTGGGTGAGTTACAGGCCAGAGAGCCGCTTTCGCCTCCGGTGTTCCTCCATATATCTACGCATTTCACCGCTACACCTGGAGTTCCACTGTCCTCTTCTGCACTCAAGTTTCCCAGTTTCCGATGCACTTCTTCGGTTGAGCCGAAGGCTTTCAAATCAGACGTAAGAAACCGCCTGCGCTCGCTTTACGCCCAATAAAGCCG
+
6-A@C@A@C+7FF7F@E,,CDFAFEF@FAC<CC6,@FFFCF@7,@@@FE,C,<E,:,C;EEF9E@C,CFE8BCFFB:,BACGBC?,@+7@FCGGGGGFFCEFFFEC9?F+::F:,C<@@6@:9E,AFGGGGC;C,CF8;B=,7+7,333,DFD8@88DFGGFFDGFGAEGGCGG8,EFG,@>:BC66<CF65**:@7FCC:9@7@**49F*;F*94:*5,55?2(..81>33D*/9;0>*=)(0>C*67>7
@M03364:276:000000000-BLYN8:1:1101:25650:5805 2:N:0:1
GGACTACTAGGGTTTCTAATCCTGTTTGCTCCCCACGCTTTCGCACCTGAGCGTCAGTCTTCGTCCAGGGGGCCGCCTTCGCCACCGGTATTCCTCCAGATCTCTACGCATTTCACCGCTACACCTGGAATTCTACCCCCCTCTACGAGACTCTAGCTTGCCAGTTTCAAATGCAGTTCCCAGGTTGAGCCCGGGGATTTCACATCTGACTTAACAAACCGCCTGCGTGCGCTTTACGCCCAGTCATTCCG
+
CCCCCGGGFGGGFFGGGGGGGGGGGGGGGGGGGGGGGGGGGGGGGGGGGGGGGGGGGGGGGGGGGGGGDFGGGGGGGGGGFEFEGGGEGGGGGGGFGGGGFGGGGGGGGGGG<@FFGGGGGGFFFFGGGFGGGGGGGC6FGGGGFGFDEGGGGCGGDFD,@DFGGFGGGGFFGGGGGGG:,>EGGGGCFGGGGCECEGGGGGGGCC++;CGG>CDCFGGGAED@DFFFBBDFGG3<F?EEED?6*:?>FF7
@M03364:276:000000000-BLYN8:1:1101:25401:5837 2:N:0:1
GGACTACTGGGGTTTCTAATCCTGTTTGCTCCCCACGCTTTCGCACCTGAGCGTCAGTCTTCGTCCAGGGGGCCGCCTTCGCCACCGGTATTCCTCCAGATCTCTACGCATTTCACCGCTACACCTGGAATTCTACCCCCCTCTACGAGACTCTAGCTTGCCAGTTTCAAATGCAGTTCCCAGGTTGAGCCCGGGGATTTCACAGCTGACTTAACAAACCGCCTGCGTGCGCTTTACGCCCAGTAATTCCG
+
CCCCCFGGGGGGGGGFFEEGGGGGGGGGGGGGGGGFGGGGGGGGGFFFG@F?FGCFGGGGGGGGGGGG?FGGGGGGGGGGGGGGGGGCGGGGFFCFFGGGGGGFFGGGGGGGFFDGGGGGGGGGGGCF8,CFFGGGFFGGGGGD9EFCEGC8F9C7=EFG7CF6<=DF7BFEFFGDFGGGGECCGG6?FGCFGD5:EEFGGC7>+*;CFDFGGG>@7<CGFGBDFFFF?FFFGGCBF:EEE7:FFGF):**
@M03364:276:000000000-BLYN8:1:1101:24656:5854 2:N:0:1
GGACTACCCGGGTTTCTAATCCTGTTTGCTCCCCACGCTTTCGAGCCTCAGCGTCAGTTACAGACCAGAGAGCCGCCTTCGCCACTGGTGTTCCTCCATATATCTACGCATTTCACCGCTACACATGGAATTCCACTCTCCTCTTCTGCACTCAAGTCTCCCAGTTTCCAATGACCCTCCCCGGTTGAGCCGGGGGCTTTCACATCAGACTTAAGAAACCGCCTGCGCTCGCTTTACGCCCAATAAATCCG
+
CCCCCGGGGGGGGDGGGGGGGGGGGGGGGGGGGGGEGGGGGGCCFGGGGGGGGGGGGGGGG<D<FGGGGGGGGGGEGGGGGGGGGEGGFFGGGGGGGCFGG9EFGGGGGCGGFFGGGGGGGGCFFEFGF,FFDGGGFF9FGGGFBFGEFFGGGGGGGG,=DFGGGEFDDECGG,6D@AEEGGG+5C:66DFGECEGGE>FGGGFFF=677<:@7+;C5CFEDDFFFF)(2)0CFG<F1EGGEBFGGBFGG)
@M03364:276:000000000-BLYN8:1:1101:11391:5870 2:N:0:1
GGACTACAGGGGTATCTAATCCTGTTTGCTCCCCACGCTTTCGCACCTGAGCGTCAGTCTTCGTCCAGGGGGCCGCCTTCGCCACCGGTATTCCTCCAGATCTCTACGCATTTCACCGCTACACCTGGAATTCTACCCCCCTCTACGAGACTCTAGCTTGCCAGTTTCAAATGCAGTTCCCAGGTTGAGCCCGGGGATTTCACATCTGACTTAACAAACCGCCTGCGTGCGCTTTACGCCCAGTAATTCCG
+
CCCCCGGGGGGGG@FGGGGGGGGGGGGGGGGDCFGGFGGGGGGGGGGGGGGGGFCGGGGFGGGGDGEDGGGGDGGGGGGDGGGFGGGGGDCFFGGGFEGGGGGEGGGGGGGGGGDGGGGGGGFFGGGGGGGGGGGGDFGGGGGGGFGGGGECBEFGFGFGGGAD@FGGGGFGGCFFGGGFGGG>DGGGGDFG=EGDEGGG7FFFFG7C7:7CGG7@:7E5=*8;?F>B?DFEGGC<=?E:E>?:F>64:?>
@M03364:276:000000000-BLYN8:1:1101:21420:5906 2:N:0:1
GGACTACAGGGGTTTCTAATCCTGTTTGCTCCCCACGCTTTCGAGCCTCAGCGTCAGTTACAGACCAGAGAGCCGCCTTCGCCACCGGTGTTCCTCCATATATCTACGCATTTCACCGCTACACATGGAATTCCACTCTCCTCTTCTGCACTCAAGTCTCCCAGTTTCCAATGACCTTCCCCGGTTGAGCCGAGGGCTTTCACATCAGACTTAAGAAACCGCCTGCGCTCGCTTTACGCCCAATAAATCCG
+
CCCCCGGGGGGGGGGGGGGGGGGGGGGGGGGGGGGGGGGGGFGGFGGGGGGGGGGGGGGGGFEFG<FGGGGGGGGGGGGFFEGGGGGGGGGGGGGGGGGGGGGE,EFGEGGGGGGGGGGGDCFGGGGGGFG8AAAEFEGGGGFGGAFGGGGGGGFGGGGGGGGGGGGGFG;EGGCFGGG8DEGCGGGGGGDECEDEEFFGG+,+=CFDDC?GG>+4B0,CEG>02)3ABEEDGG5)A0CEGBBFGGFA=97
@M03364:276:000000000-BLYN8:1:1101:23727:5923 2:N:0:1
GGACTACTAGGGTTTCTAATCCTGTTTGCTCCCCACGCTTTCGAGCCTCAGTGTCAGTTACAGGCCAGAGAGCCGCTTTCGCCTCCGGTGTTCCTCCATATATCTACGCATTTCACCGCTACACATGGAATTCCACTCTCCTCTCCTGCACTCAAGTCTCCCAGTTTCCAATGCACACAATGGTTGAGCCACTGCCTTTTACATCAGACTTAAGAAACCACCTGCGCTCGCTTTACGCCCAATAAATCCGG
+
CCCCCFFFFFGGGGGGGGGGGGGGGGGGGGGGFEGGGGGGGGGGGGGCFGGGGGGGGGGGGG9<FGGGGGGGGGGGGGGGGGGGEFEDFFGGGFGEGGFGGCEGGFGGGDEGFDGFFGGGGGFGFGGGGGGGGFGGGGGGGGGGGGGGGDGGGGGGGGGF,DEFFG;>CDGGGGGGGGG?FGEGFG?FGCEGGC?FGGG,CFC@CFCFGGGGGFFGGGGGFCFE@B>FFF:>F<F4A?CGGFFFGFF37<9
@M03364:276:000000000-BLYN8:1:1101:4180:5928 2:N:0:1
GGACTACTAGGGTTTCTAATCCTGTTTGCTCCCCACGCTTTCGAGCCTCAGTGTCAGTTACAGTCCAGAGAGCCGCTTTCGCCTCCGGTGTTCCTCCATATATCTACGCATTTCACCGCTACACATGGAATTCCACTCTCCTCTCCTGCACTCAAGTCTCCCAGTTTCCAATGCACACAATGGTTGAGCCACTGCCTTTTACATCAGACTTAAGAAACCCCCTGCGCTCGCTTTACGCCCAATAAATCCGG
+
CCCCCGGGGGGGGGGGGGGGGGGGGGGGGGGGGGGGGGGGGGGFFCGGGGEFFGGGGGGGGGG,EFGGFFGGGGGGGGFGGGGCGFGGGDCGGGGGGFFGGGGGGGGGGGGGGGGGGGGGGGGGGFFGGGGGGDFGGGDCFGGGGCAFFGGGGCCFEDAGG?EGGCEGGG9;DDG8,DGC,3D>DE?F?8EFCGF?FGDF787=C8C7CF9CDGD7DG849@5>BB)*)8867C84?9E755=ACGF3>5:
@M03364:276:000000000-BLYN8:1:1101:19688:5986 2:N:0:1
GGACTACTAGGGTTTCTAATCCTGTTTGCTCCCCACGCTTTCGAGCCTCAGCGTCAATTACAGACCAGAGAGTCGCCTTCGCCACTGGTGTTCCTCCATATATCTACGCATTTCACCGCTACACATGGAATTCCACTCTCCTCTTCTGCATTCAAGTTCCCCAGTTTCCAATGACCGTCCTCGGTTGAGCCGAGGGCTTTCACATCCGACTTAAGAAACCGCCTGCGCTCGCTTTACGCCCAATAAATCCG
+
CCCCCFFFGGGGEFEGGGGFGGGGCFCFGGGGGGGEFFGEFGGGFGGGGGGGGEGGGGGFGFGGGGGGGGFGGGGGGGGGG>C7CAFGGGGGGGFGCFCDFG,CCFGGGGGGDGGGFGGGGGGGFGGGDFGFBFFGCEGGGG8=446@E,,9BDGE=EF;EGFEECGFFGGCFGGC+@@689+@F8EFF8?E6CEGDGCFDC;+43*;7>DD7BFFG4FGDGE@9A@>4A;5><8)22CEGFFF7D6?>F<
@M03364:276:000000000-BLYN8:1:1101:3845:6000 2:N:0:1
GGACTACTAGGGTTTCTAATCCTGTTTGCTCCCCACGCTTTCGAGCCTCAGCGTCAGTTACAGACCAGAGAGCCGCCTTCGCCACTGGTGTTCCTCCATATATCTACGCATTTCACCGCTACACATGGAATTCCACTCTCCTCTTCTGCACTCAAGTCTCCCAGTTTCCAATGACCCTCCCCGGTTGAGCCGGGGGCTTTCACATCAGACTTAAGAAACCGCCTGCGCGCGCTTTACACCCAATAAATCCG
+
CCCCCGGGGGGGGFGGGGGG9<FFGGGGGGGFGG<FGC@FFGGGGGGGFGGCGGGGGADFAFFGF7FGGG@FDGFF7C:E<F,CCFC8CE<CFFA<AF9EEFFFFF,?+FCEE9FFGGGD@CFFDFG?B=C4CFGFC8>EFG8FGEFDGGE+DBFG9;CD9=8=D;,>@DEFFGFDCF?+3+@BFEC?F7DEG5ECCE,<>+,=:0CFGFDG>>CFFG625*8(():=()).)9<9@)<8>FB@7:@2:0)
@M03364:276:000000000-BLYN8:1:1101:8477:6004 2:N:0:1
GGAGTACTGGGGTTTCTAAGCCTGTTTGCTCCCCACGCGTTCGAGCCTCAGGGTCAGTTACAGGCCATAGAGCCGCTTTCGCCGCCGGCGTTCCTCCATATATCTACGCATTTCACCGCTACCGATGGAATTTCACTCTCCTCTCCTGCACTCAAGTCTCCCAGTTTCAACTGCACACCATGGTTGAGCCACGGCCTTTTACATTCGACTTAAGACACCACCTCCCCTCGTTTTACCCCCAATAAATCCGG
+
6<C-ACEDC<E:F66<6,6,6;FFEGC8,C6C,,,++66++6,6CFGGGFC,6;,6,C,,,<EFG@,,9,C,CE@+8CDFG:FC+++8++8:BBEE,,,CFF,,C,?D+@?+C@<,:=:++B,+8++3B5,8,9,8@>,>E8=B8B=:D,,53,,,8>,@,:,3,,3>,3,7<:E899*:,5?2<>8,6>,:*/*4*2,0=0=:1+1+///++++*27*A)*2,(),)/))0:CF74(C8*8:F***6CD7
@M03364:276:000000000-BLYN8:1:1101:6971:6029 2:N:0:1
GGACTACACGGGTTTCTAATCCTGTTTGCTCCCCACGCTTTCGTCCCTGAGCGTCAGTGTACATCCAGTAAATTGCCTTCGCCATTGGTGTTCTTCCTAATATCTACGCATTCCACCGCTTCACTAAGAATTCCATTTACCTCTATGTAACTCTAGTTTGCTAGTATCCAAAGCGGGCTGAGGTTGAGCCTCAGGCTTTAACTCTAGACTTAACAAACCGCCTACGAACGCTTTACGCCCAATAATTCCGG
+
CCCCCGGGGGGGGGGGGGGGGGGGGGGGGGGGGGGGGGGGGGGGGEGGGGGGGGGGGGGGGGGGGGGGGGGGGGGGGGGGGGDGGGGGGGGGGGGGGGGGGFGGGGCEGGGEFGGGGGGGEGGGGGGGGGGGGGGGFFGGGG9AGGGGGGGFGGGGGGGGGGFFGGGGGGGAFGGGGGGGGGGGFGGGG8DGGGGGGGGGGGDFACGCGFDGGGGGFGGGFGFFDEAF@B>;DCFFEF57C>@FG>7):CC
@M03364:276:000000000-BLYN8:1:1101:24834:6047 2:N:0:1
GGACTACAGGGGTTTCTAATCTGGTTGGCTCCCACGGTTTTGGACCCTAGGGGTAGGTACAGGACAAGGAGCCCCCCTCGGCAACGGGGTTTCCTCCATTATTCTACCCATTTACCGCCACAACTGGAATTTCACCCCCCCTTTACGAACCTAAAGCTCCCCAGTTGCAATTACCCTCCCCGGGTTGACCCGGGGGCTTTAAAATGTGACTTAGAAACCGCCCTCCGTGGGTTGTACGCCAATAAATTCCG
+
CCCCCGGGEFGGGC,,,<<6E,,,CF;@@,EFGF<++6,C@,+,,6,;,,,;+6,,,CE96,,,::,,:,:6@66@:B,+,B+@,8>B:+@8?<,C,,,:,,,9,,,,,9B?,55?++6+48E+,4ECF,?,,56A>++3++,63,664+++6B,,7,,3@C,*@;,@CA,,,,,5>*=CE5:>F88,,,,:7CE**:C+*000**0*0***2*2?7*2/0>371)(0,.))1)16*-:5:>()27*):*2
@M03364:276:000000000-BLYN8:1:1101:26503:6056 2:N:0:1
GGACTACAGGGGTTTCTAATCCTGTTTGCTCCCCACGCTTTCGAGCCTCAGCGTCAGTTACAGGCCAGAGAGCCGCTTTCGCCTCCGGTGTTCCTCCATATATCTACGCATTTCACCGCTACACATGGAATTCCACTCTCCTCTCCTGCACTCAAGTCTCCCAGTTTCCAATGCACACAATGGTTGAGCCACTGCCTTTTACATCAGACTTAAGAAACCACCTGCGCTCGCTTTACGCCCAATAAATCCGG
+
CCCCCGGFCFGG,:FF<EFGGCGGG9FFCGGCFGGCF@CF@CCFFGGGCFE,@FFCCDF<EGFGFGGGGGGGGGDC:F<FGEGCFFGGCFFGCD,CAFGGCGCFF<FFCFFC,ECGFGC>B8CFCCFGFG<F,7EECF>,,EGDF@FEG?=?DBG8,@,,6DFF<;D9=DBCD883==E+EFFG988?,:EG6D9E,>DGGGGG+=CFF9+5=DFGF*,A?*?7BA2?@FB;GF:;D0*8CAD;>7+/*9:
@M03364:276:000000000-BLYN8:1:1101:6083:6079 2:N:0:1
GGACTACTAGGGTATCTAATCCTGTTTGCTCCCCACGCTTTCGCACCTGAGCGTCAGTCTTCGTCCAGGGGGCCGCCTTCGCCACCGGTATTCCTCCAGATCTCTACGCATTTCACCGCTACACCTGGAATTCTACCCCCCTCTACGAGACTCTAGCTTGCCAGTTTCAAATGCAGTTCCCAGGTTGAGCCCGGGGATTTCACATCTGACTTAACAAACCGCCTGCGTGCGCTTTACGCCCAGTAATTCCG
+
CCCCCGGGGGGGGGGGGGGGGGFGGGGGGGGGGGGGGGGGGGGGGGGGCFFFGGGGGGFGGGGGGGGGGEGGGGGGGGGGGGGGGFGGGGGGGGGGGGGGFFFGGGGGGGDFGGGGGGGD@>FGGGGGGGGGFGGGGDFFGGGGGGGDEGGGGGGGGGGFGGGGGFDFGGGCGGGGFGG;FFFGGFGGGGGGGGGG5CEFGGGGAFFGGFGGC>7+22C:BCEF;F>F?BDFG39<FBGGGDB6>G?):>*
@M03364:276:000000000-BLYN8:1:1101:19053:6093 2:N:0:1
GGACTACAGGGGTTTCTAATCCTGTTTGCTACCCACGCTTTCGGGCATGAACGTCAGTATTATCCCAGGGGGCTGCCTTCGCCATCGGTATTCCTCCACATCTCTACGCATTTCACTGCTACACGTGGAATTCTACCCCCCTCTGACATACTCTAGTCACCCAGTTTCAAACGCAGTTCCCAGGTTAAGCCCGGGGATTTCACATCTGACTTAAGTAACCGTCTGCGCCCGCTTTACGCCCAGTAATACCG
+
ACCCC8E8FFGG@FF<FEA,CFFGE9CCFFGGFF9FFBF;9EBFEC:EF,EFG8DGGEF<CEFE<@FE7BFGCF@:FGGGGGGGGGGG@D<EFCFGFGGGGGGGFA<F>++B@FFDFGG=EFG8CFFDC9FA,,44>8+8@CGGGFE9,=B+D;;E==D998DB>;DFFFGGEEC835,@AFF>>@92EF?FE?EG588<C:C:F8+4+=?DFGGGGGF<6/=;;FB>DBEFG**)16BBE><6CF=)299
@M03364:276:000000000-BLYN8:1:1101:4487:6115 2:N:0:1
GGACTACAGGGGTATCTAATCCTGTTTGCTCCCCACGCTTTCGAGCCTCAGTGTCAGTTACAGGCCAGAGAGCCGCTTTCGCCTCCGGTGTTCCTCCATATATCTACGCATTTCACCGCTACACATGGAATTCCACTCTCCTCTCCTGCACTCAAGTCTCCCAGTTTCCAATGCACACAATGGTTGATCCACTGCCTTTTACATCAGACTTAAGAAACCACCTGCGCTCGCTTTACGCCCAATAAATCCGG
+
CCCCCGGGGGGGGGGGGGGGGGGGGGGGGGGGGGGGGGGGGFEFGGGGFGGDFGGGGGGGGGGGGFGGGGGGGGDGGG@G>FEFEGGGGGGGGGGGGFGGGGGGGGGGGGGDGGGGGGGCCEGGGGGGACFGFGGGGFGCGGGFFGGGGGGGGGC9EDDFDGGFGGGGGFCFFGF8E@GGGGGFFE?,;EGGGGG6EFFFGGGFFGFGDD+=8B>F7;FFFEFEFFAB5ABDGFGEFFG8EFFFFFA?*>7
@M03364:276:000000000-BLYN8:1:1101:9399:6122 2:N:0:1
GGACTACACGGGTATCTAATCCTGTTTGCTCCCCACGCTTTCGAGCCTCAGCGTCAGTTACAGACCAGAGAGCCGCCTTCGCCACTGGTGTTCCTCCATATATCTACGCATTTCACCGCTACACATGGAATTCCACTCTCCTCTTCTGCACTCAAGTCTCCCAGTTTCCAATGACCCTCCCCGGTTGAGCCGGGGGCTTTCACATCAGACTTAAGAAACCGCCTGCGCTCGCTTTACGCCCAATAAATCCG
+
CCCCCGGGGGGGGEGGGGGGGGGGGGGGGGGGGGGGGGGGFCGFFGGGGGGGGGGGGGGGGCGFGGGG8DFGGGGGGGGGGGG:EGGGFGDEGGGGGCEEGGGGGGGGG7FGGGGGGGGD:FEF9:<EFGGGG?DFCE9FGGGGGGGGGGGFGDGGFFGF9DFFDD9DFG9,DB=E=8DGC>EGGGDEGGFC7EEEGEFFGGGG8CGFGG4F7@7:7CFGF=:;?A@FFB5D37DAFFGCG@0>CGFFGG<
@M03364:276:000000000-BLYN8:1:1101:13763:6130 2:N:0:1
GGACTACTAGGGTATCTAATCCTGTTTGCTCCCCACGCTTTCGAGCCTCAGCGTCAGTTACAGACCAGAGAGCCGCCTTCGCCACTGGTGTTCCTCCATATATCTACGCATTTCACCGCTACACATGGAATTCCACTCTCCTCTTCTGCACTCAAGTCTCCCAGTTTCCAATGACCCTCCCCGGTTGAGCCGGGGGCTTTCACATCAGACTTAAGAAACCGCCTGCGCTCGCTTTACGCCCAATAAATCCG
+
CCCCCGGGGGGGGGGGGGGGGGGGGGGGGGGGGGGGGGGGGGGGGGGGGGGGGGGGGGGGGGGGGGGGGGGGFFGEGGGGGGGGGGGDGGGGGGGGGGGGGGGGGGGGGGGGGGGGGGGGGGGGGGGGF??F;FGGGGGGGGGGFFGGGGGGGGGFEFGGGGGGGCFGC9FGFGGG?EG6CEGGGGGCGFGGGGGC**=EGGGGFGFGG4;B@FFGGGG68EDD;A;A@FF>DC3>FFGGD3:FCCF>F49
@M03364:276:000000000-BLYN8:1:1101:8541:6139 2:N:0:1
GGACTACTGGGGTTTCTAATCCTGTTTGCTCCCCACGCTTTCGAGCCTCAGCGTCAGTTACAGACCAGAGAGCCGCCTTCGCCACTGGTGTTCCTCCATATATCTACGCATTTCACCGCTACACATGGAATTCCACTCTCCTCTTCTGCACTCAAGTCTCCCAGTTTCCAATGACCCTCCCCGGTTGAGCCGGGGGCTTTCACATCAGACTTAAGAAACCGCCTGCGCTCGCTTTACGCCCAATAAATCCG
+
CCCCCGGGGGGGGGGGGGGGFGGGGGGGGGEGGGG@CGGGGGGGGEGGGGGGGGGGGGGGGGGGGGGGGFGGGGGGGGGGGGGFGGGGGGEFFBEFGGGGGGGGGFGGGGGGGGGGGGGGGGGGGGGGF=EFGGGGG?EGFGGGGGGGGGGGGGFFGGD9DGGGGGGGCDFGG9AG,1@=CEGGGG6@CGGG7>CEEEGFF8B7FFC4*;?FG71::*<E5EFF6405,88D<<7)70;?ED<FGFFFGG<
@M03364:276:000000000-BLYN8:1:1101:5921:6142 2:N:0:1
GGACTACTCGGGTTTCTAATCCTGTTTGATCCCCACGCTTTCGCACATCAGCGTCAGTTACAGACCAGAAAGTCGCCTTCGCCACTGGTGTTCCTCCATATCTCTGCGCATTTCACCGCTACACATGGAATTCCACTTTCCTCTTCTGCACTCAAGTTTCCCAGTTTCCAATGACCCTCCACGGTTGAGCCGTGGGCTTTCACATCAGACTTAAGAAACCGCCTACGCGCGCTTTACGCCCAATAAATCCG
+
CCCCCGGGGGGGGGGGGGGGGGGGGGGGGGGGGGGGGGGGGGGGGGGGGGGGGGGGGGGGGGGGGGGGGGGGGGGGGGEGGGGGGGGGGGGGGGGGGGGADFGGGAFGGGGGGGGGGGGGGGGGGG9EFGFGGGGGGGGGGGGGGGGGGGGGGGGFGFFGGEFGCFGGGGGGGGF8EFGGCFGGGGGGGGGGGGGG>6CCDFGFAFCFGFFFGGDGFGGGEGF25A@?9DB:DD33@7C8:B?FGGFF=FD
@M03364:276:000000000-BLYN8:1:1101:9103:6147 2:N:0:1
GGACTACTGGGGTATCTAATCCTGTTTGCTCCCCACGCTTTCGAGCCTCAGTGTCAGTTACAGGCCAGAGAGCCGCTTTCGCCTCCGGTGTTCCTCCATATATCTACGCATTTCACCGCTACACATGGAATTCCACTCTCCTCTCCTGCACTCAAGTCTCCCAGTTTCCAATGCACACCATGGTTGAGCCACTGCCTTTTACATCAGACTTAAGAAACCACCTGCGCTCGCTTTACGCCCAATAAATCCGG
+
CCCCCGGGGGGGGGGGGGGGGGGGGGGGGGGGGFGGGGGGGGGGGGGGFGG<DFGGGGGGGGFEDFFGGGGGGGGGDFGGGG@FGGGGGGGGGGGGGCGGGGGGGGGGGGC@BFEGGGCEG@EFGGGGFFFFFGGGGGGGGGGF8FFFGGGGGCEGGGCFC,8DFGGGGDGCFGA=8@+@DDD9@66,4D8CC8FEFGGG?+,+12;7DC7+5++=79D7@E4429=?5?BB<CGE5@EGD>3/;719C/:
@M03364:276:000000000-BLYN8:1:1101:3747:6163 2:N:0:1
GGACTACTGGGGTTTCTAATCCTGTTTGCTCCCCACGCTTTCGCACCTGAGCGTCAGTCTTTGTCCAGGGGGCCGCCTTCGCCACCGATATTCCTCCAGATCTCTACGCATTTCACCGCTACACCTGGAATTCTACCCCCCTCTACAAGACTCTAGCCTGCCAGTTTCGAATGCAGTTCCCAGGTTGAGCCCGGGGATTTCACATCCGACTTGACAGACCGCCTGCGTTCGCTTTACGCCCAGTAATTCCG
+
CCCCCGGGGGGGFGGGGGGGGGGGGGGGGGGGGGGGGGGGGGGGGGGGGGGGGGGGGFFFGGGGGFGGFGGGGGGGGGGGGGEGGGG+FFGGGGGGGGFFEEFGGGGGGDEGGGGGGGGGGGGGGGGGGGGGGGGGGGCEGGEGGGC?EGGGGGGFGGGGGGGFGGGGGGGGGGGGGGGGGGGDFFGGFGGGG5EGEGGFGGGGF4DDGGGDGGGGCFGGFGFFFF>@055:DG*)96EGE33;>CF<FG9
@M03364:276:000000000-BLYN8:1:1101:18978:6166 2:N:0:1
GGACTACCGGGGTATCTAATCCTGTTCGCTACCCATGCTTTCGAGCCTCAGCGTCAGTTGCAGACCAGAGAGCCGCCTTCGCCACTGGTGTTCTTCCATATATCTACGCATTCCACCGCTACACATGGAGTTCCACTCTCCTCTTCTGCACTCAAGAAAAACAGTTTCCGATGCAGTTCCTCGGTTAAGCCGAGGGCTTTCACATCAGACTTATTCTTCCGCCTGCGCTCGCTTTACGCCCAATAAATCCG
+
CCCCCGFGGGGGGEFGGFGGGGGGGGGGGGEGFGFFFCGGGGGFGGGG8EGGGCFGGEEFGGEGGFGGGGGGGGGGGGGGGGGGGGGGEGGGGGGGGGGGGEAF9FFGGGEDGGGGGGGGGGGGGGGGGGGGGGGG>EGGFCFGGFCFGGGGGGF?@DFFCEGGFGGGGGGGEGGGGD;F@FG>>EGGGGG>CGCGGFGGGFCF>FFF8?FGGCFFFFF9?GDDFF>32ADED3F<FFGCEA(5<F@4F<7
@M03364:276:000000000-BLYN8:1:1101:15878:6200 2:N:0:1
GGACTACTAGGGTTTCTAATCCTGTTTGCTCCCCACGCTTTCGCACCTCAGTGTCAGTATCAGTCCAGGTGGTCGCCTTCGCCACTGGTGTTCCTTCCTATATCTACGCATTTCACCGCTACACAGGAAATTCCACCACCCTCTACCGTACTCTAGCTCAGTAGTTTTGGATGCAGTTCCCAGGTTGAGCCCGGGGATTTCACATCCAACTTGCTGAACCACCTACGCGCGCTTTACGCCCAGTAATTCCG
+
CCCCCGGGGGGGGGGGGGGGGGGGGGGGGGGGGGGGGGGGGGGGGGGGGGGGGGGGGGGGGGGGGGGGGGGGGGGGGGGGGGGGGGGGGGGGGGGGGGGGGFGGGGGGGGGGGGGGGGGGGEGGGGGGGGGGGGFGGGGGGGGGGGGGGGGGGGGGGGGGFGGGGGGGGGDDFGGCFFGEFGGGGGGFGGGGGGGGGGCFGGGGFGFFFFFFFF>FCFGGF>A=BF@F>EFFGDGE=;GGGF?AFFF<DF2
@M03364:276:000000000-BLYN8:1:1101:10654:6214 2:N:0:1
GGACTACTAGGGTTTCTAATCCTGTTTGCTCCCCACGCTTTCGAGCCTCAGCGTCAGTTACAGACCAGAGAGCCGCCTTCGCCACTGGTGTTCCTCCATATATCTACGCATTTCACCGCTACACATGGAATTCCACTCTCCTCTTCTGCACTCAAGTCTCCCAGTTTCCAATGACCCTCCCCGGTTGAGCCGGGGGCTTTCACATCAGACTTAAGAAACCGCCTGCGCTCGCTTTACGCCCAATAAATCCG
+
CCCCCGGGGGGGGGGGGGGGGGGGGGGGGGGGGGGGGGGGGGGGGGGGGGGGGGGGGGGGGGGGGGGGGGGGGGGGGGGGGGGGGGGGFGGGGGGGGGGGGGGGGGGGGG>FGGGGGGGGGGGGGGGFFEFGGGGGGGGGGGGGGGGGGGGGFFFGGGGFGGGGGGFC:FGGGGGCFGGGGGECFCEC98FGGEEGGGGGGG?>FFGFDFFGGGGGGGDFEGFF6F@FFB>>DC*-8<DGGFB>CG?AGG5
@M03364:276:000000000-BLYN8:1:1101:19122:6233 2:N:0:1
GGACTACTCGGGTATCTAATCCTGTTTGCTCCCCACGCTTTCGCACCTGAGCGTCAGTCTTCGTCCAGGGGGCCGCCTTCGCCACCGGTATTCCTCCAGATCTCTACGCATTTCACCGCTACACCTGGAATTCCACCCGCCTCTACGAGACTCTAGCTTGCCAGTTTCAAATGCAGTTCCCAGGTTGAGCCCGGGGATTTCACATCTGACTTGCCAAACCGCCTGCGGACGCTTTACGCCCAGTAATTCCG
+
CCCCCEGC,BCGG7FFGGC<CCFGFGFGGGGGGGGFF:FEGGG>FGGGEGGGGGGGDFGGG,<FGGGG,FFDEGGGE7FFDFGEECFDG+:E?FGGG8FC<E9FGEFFGECFFGFGFGGGGEF8E@>,BFFD9FFGGG+@@CGD3==>++>CFF;CGF,>DGF:FGFGAFFDFGGC;@EG6;:>?9DFFGGGGGCCCGCC=CG7@C7CD7>D*+;C4CCGFE51(..)(0)87D9:?BDCE>07C7@<FG9
@M03364:276:000000000-BLYN8:1:1101:25313:6236 2:N:0:1
GGACTACCCGGGTTTCTAATCCTGTTTGCTCCCCACGCTTTCGAGCCTCAGCGTCAGTTACAGACCAGAGAGCCGCCTTCGCCACTGGTGTTCCTCCATATATCTACGCATTTCACCGCTACACATGGAATTCCACTCTCCTCTTCTGCACTCAAGTCCCCCAGTTTCCAATGACCCTCCCCGGTTGAGCCGGGGGCTTTCACATCAGACTTAAGAAACCGCCTGCGCTCGCTTTACGCCCAATAAATCCG
+
CCCCCGG,CFGGGGGGGGGGGGGGGGGFGG9FGGGGGGGGGGGGCGGGGGGGGGGGGGGDFGGGFGGG8<FGGGFGGGGGGGGGGDGGGGGGGGGGGGGFGGGFGGGGGGGGGGGGGGGGGGGGGGGGF<9FGGGGGGCGGGGGGGGCGGGGC>BGGG33>CGGFF9@8DC,=,,@DDGGGGDBFGCFGGGG5C5CGGGGGGGGAFCC6DCFG+3:CFGG3EFF?F@FFD>5CF56B1CEGB0<<F*<CF5
@M03364:276:000000000-BLYN8:1:1101:7889:6241 2:N:0:1
GGACTACTCGGGTTTCTAATCCTGTTCGCTACCCACGCTTTCGAGCCTCAGCGTCAGTTACAGACCAGAGAGCCGCTTTCGCCACCGGTGTTCCTCCATATATCTACGCATTTCACCGCTACACATGGAATTCCACTCTCCCCTTCTGCACTCAAGTTCTACAGTTTCCAAAGCATACTATGGTTAAGCCACAGCCTTTCACTTCAGACTTATAAAACAGCCTGCGCTCGCTTTACGCCCAATAAATCCGG
+
CCCCCGGGGGGGGGDGGGGGGGGGGGGGGGGGGGGDCGFGGFGGGGGFFGCGGGGGGGGGGCGGGGGGFFGGGFEGGGEFGGGGCGGGCFGGGGFFFFCFAFFGCGGGGGGGGGGGFCFGD:EGGGGFFFGCFGGGGGGGFGGGDGGGGGGGF8DFGDFGAEFGDGCFGFGGCFGGGGGGGGCGGGGGGD,DFGGGGCGEGGGGFGGGGGGGGGGGGGGGFFFF2A@B@EEFG:CEFDG7EFD6:+77CC9
@M03364:276:000000000-BLYN8:1:1101:25260:6245 2:N:0:1
GGACTACTGGGGTTTCTAATCCTGTTTGCTCCCCACGCTTTCGAGCCTCAGTGTCAGTTACAGGCCAGAGAGCCGCTTTCGCCTCCGGTGTTCCTCCATATATCTACGCATTTCACCGCTACACATGGAATTCCACTCTCCTCTCCTGCACTCAAGTCTCCCAGTTTCCAATGCACACAATGGTTGAGCCACTGCCTTTTACATCAGACTTAAGAAACCACCTGCGCTCGCCTTACGCCCAATAAATCCGG
+
CCCCCGGGGGGGGGGGGDEGGGGGGGGGGGGGGGGGGGGGDFGFFGGGFFGFGGGGGGGGGGGGGGCGGCFGGFFGDEGGGGGGGGGEGGGGGGGGGGGGGGGGGGGGGE>CFGGGGGGGGGGGGGGGGGFGGDGGGGGGGGGGCGGGGEGFGCGGEBFFGEGGDBEG==EECGG8EC88DEEGGED,@C,D@G:,@DFE+5<@F+;5F;+5<F7DCF6199A4)*0/:?;)*22>F=EGG:@FFCC?<C3
@M03364:276:000000000-BLYN8:1:1101:4472:6276 2:N:0:1
GGACTACTCGGGTTTCTAATCCTGTTTGCTACCCATGCTTTCGAGCCTCAGCGTCAGTTACAGACCAGACAGCCGCCTTCGCCACTGGTGTTCTTCCATATATCTACGCATTTCACCGCTACACATGGAGTTCCACTGTCCTCTTCTGCACTCAAGTTTCCCAGTTTCCGCTGCACTTCTTCGGTTGAGCCGACGTCTTTCACAGCCGACTTAAGAAACTGCCTTCGCTCGCTTTACGCCCAATAAATCCG
+
@@CCC8CEEEC:F7FE@@<@@FE<FF,CEF9EC,6;CF9<<,BCFCCF8<FFE:B7FCCFF,,@C@DCEF8FGCCFGECF,6B:C,@FEF,,E,,5B<<?AEAFEGGBDCC:F<FGGFGCF:BFF:FA8,,9EFEG=FBFDDGGGEA,C=EDG>EFF,>E;6@,>CD,@+++16@D9DFGGFFG7@3,<DFDE+5**@:,++7++*****34+BFF:4D,+<8.9*24(;?AD3*)1(=C:)4ACGF5FF9
@M03364:276:000000000-BLYN8:1:1101:18438:6295 2:N:0:1
GGACTACCGGGGTTTCTAATCCTGTTTGCTACCCACGCTTTCGGGCATGAACGTCAGTATTATCCCAGGGGGCTGCCTTCGCCATCGGTATTCCTCCACATCTCTACGCATTTCACTGCTACACGTGGAATTCTACCCCCCTCTGACATACTCTAGTCACCCAGTTTCAAACGCAGTTCCCAGGTTAAGCCCGGGGATTTCACATCTGACTTAAGTAACCGTCTGCGCCCGCTTTACGCCCAGTAATTCCG
+
CCCCCFG@FGGGBEGGGGGGGGGGGGGGGGFGGGGGGDGGGGGCFGEGGGECFGGGGGGFFGGCFGGGDGGGGGGGGFGGGGGGGGGGGGGGFGGFEGGCE<>,EGGFGGGGFAFFGGGGGFFGGGGGGGGGGDFGGF6BEGGGG9,=FGGGGFGFGGCFFGGG,@EE,;;3@EG5;EEAEGCCFECGGGBFEGGG*=6=FFFCA<+:+18CFFFCCGFFEC>((2:AF:B>3<C)96E:77,97D?>CF>
@M03364:276:000000000-BLYN8:1:1101:22566:6389 2:N:0:1
GGACTACAGGGGTTTCTAATCCTGTTTGCTCCCCACGCTTTCGAGCCTCAGTGTCAGTTACAGGCCAGAGAGCCGCTTTCGCCACCGGTGTTCCTCCATATATCTACGCATTTCACCGCTACACATGGAGTTCCACTGTCCTCTTCTGCACTCAAGTTTCCCAGTTTCCGATGCACTTCTTCGGTTGAGCCGAAGGCTTTCACATCAGACTTAAGAAACCGCCTGCGCTCGCTTTACGCCCAATAAATCCG
+
CCCCCGGGGGGGGGGGGGGGGGGGGGGGGGGGGGGFGGGGGGGGGGGGGGGEFGGGGGGGGGGFGGGGGDGDGGGGGGGGGGGGGGGGGGGGGGGGGFGGGGGGGGGGGDGGGGGGGGGGGGGGGGGGGGGGFGGGGFDFGGGGGGGGGFGGGGGGDGGGGGGGGGGGFGEGDGGGGGGGGGGGGGGGGGGGEGDGGGFCDGGDAGGGGGGGFFGGGGGGEEE@FFBBFBBBGGFFF<EGGE1;DFFC:F8
@M03364:276:000000000-BLYN8:1:1101:13446:6401 2:N:0:1
GGACTACCGGGGTTTCTAATCCTGTTTGCTCCCCACGCTTTCGAGCCTCAGTGTCAGTTACAGGCCAGAGAGCCGCTTTCGCCTCCGGTGTTCCTCCATATATCTACGCATTTCACCGCTACACATGGAATTCCACTCTCCTCTCCTGCACTCAAGTCTCCCAGTTTCCAATGCACACAATGGTTGAGCCACTGCCTTTTACATCAGACTTAAGAAACCACCTGCGCTCGCTTTACGCCCAATAAATCCGG
+
CCCCCGGGGGGGGGGGGGGGGGGGGGGGGGGGGGGGGGGGGGGGGGGGGGGGGGGGGGGGGGFFGGGGGGGDFGGGGGGGGGGGGCCGGGGGGGGGGGGGGGCGGGGGGGGGGGGGGGGGEEGGFGGGGGFGFGGGGFGGGGGGGGFGGGGGGGGGGGGGGGFGFGGGGG9DFFFFGGG?E9EFG8FFCGGGGGGGGGGGCFGGF>7CGFDDGFGGDG:5@GFFFA(?=EE4FC><>FDEEFFFGFACGD8
@M03364:276:000000000-BLYN8:1:1101:3549:6413 2:N:0:1
GGACTACTGGGGTTTCTAATCCTGTTTGCTCCCCACGCTTTCGAGCCTCAGCGTCAGTTACAGACCAGAGAGCCGCCTTCGCCACTGGTGTTCCTCCATATATCTACGCATTTCACCGCTACACATGGAATTCCACTCTCCTCTTCTGCACTCAAGTCTCCCAGTTTCCAATGACCCTCCCCGGTTGAGCCGGGGTCTTTCACATCAGACTTAAGAAACCGCCTGCGCTCGCTTTACGCCCAATAAATCCG
+
CCCCCFGGGGGGGGGGGGGGGGGGGGGGGGGGGGGGGGGGGGGGGDGGGDGGGGGGGGGGGGGGGGGGGGGGGGGGGGGGGGFFGGG@FGGGGGGGGGGGGGGGGGGGGFGGGGGGGGGGGGGGGFGDBC?FGFGGGGGGGGGGGGGGGDGCFGCFGGFGGGGGFGGGGGGGGGGGFGGGGCEEGGGG?7DECGG5?CGCF7CFFGGFFGGGGCDCDGFGEGF?>FBF@FDFGGCEC;EDGD6FFD@<>FD
@M03364:276:000000000-BLYN8:1:1101:24252:6442 2:N:0:1
GGACTACCGGGGTTTCTAATCCTGTTTGCTCCCCACGCTTTCGAGCCTCAGTGTCAGTTACAGGCCAGAGAGCCGCTTTCGCCTCCGGTGTTCCTCCATATATCTACGCATTTCACCGCTACACATGGAATTCCACTCTCCTCTTCTGCACTCAAGTCTCCCAGTTTCCAATGACCCTCCCCGCTTGAGCCGGGGGCTTTCACATCAGACTTAAGACACCGCCTGCGCTCGCTTTACGCCCAATAAATCCG
+
C<CCCC@CGGD:CCGECEFFF@@<FECCA<FDDGFGC:FFFCC@FGGGGDEFAFGGACCEC@,E<BF@FEG@FCFGD,4A=F:FGCEFGG,FFFD<E=AFDG,94AFDFEG+5C,?<7=C::FFE:EFF=CFGEFA=F9CFACGAFFGCF8=DCDFC9=AFC,,3>@DA,,6DAFGD86+AEE+FB5,@@BCGGDGG=:88+=C66>644*:C+;@6FGGEE>(259A6)775C744:G8:)374C4)27<
@M03364:276:000000000-BLYN8:1:1101:8490:6446 2:N:0:1
GGACTACCAGGGTTTCTAATCCTGTTTGCTCCCCACGCTTTCGCACCTGAGCGTCAGTCTTCGTCCAGGGGGCCGCCTTCGCCACCGGTATTCCTCCAGATCTCTACGCATTTCACCGCTACACCTGGAATTCCACCCCCCTCTACGAGACTCAAGCCTGCCAGTTTCAAATGCAGTTCCCGGGTTGATCACGGGGATTTCACATCTGACTTAACAGACCGCCTGCGTGCGCTTTAGGCCCCGTACTTCCT
+
@CCCCG<FFGGGEGGGGGGGG9FGGGGGDFEA,,CF:C@CFACCE@FFGG<FGGD7BFCFFFGF7:7FE7:FCC7C>BEF@=:FCACCFCFFEFGGGFFEGEFFFFGCCECGGFGCCCFGFFFF8FFFF8FFE,C>D>+=83+=FF8@C6CFEC7<FBFC>,4>FFDFFGFGFD7,<9:?FG::F5/,,?,04*=:=EFGG7@D6F>7+2:++:D77DG5)C:6?F0>1:))/9*.*)2<*7479*<>CF*
@M03364:276:000000000-BLYN8:1:1101:16188:6475 2:N:0:1
GGACTACCAGGGTTTCTAATCCTGTTTGCTCCCCACGCTTTCGAGCCTCAGCGTCAGTTACAGACCAGAGAGCCGCCTTCGCCACTGGTGTTCCTCCATATATCTACGCATTTCACCGCTACACATGGAATTCCACTCTCCTCTTCTGCACTCAAGTCTCCCAGTTTCCAATGACCCTCCCCGGTTGAGCCGGGGGCTTTCACATCAGACTTAAGAAACCGCCTGCGCTCGCTTTACGCCCAATAAATCCG
+
@CCCCFG<CEGGECFGGGFEFGGGGGGGFGGGGGGGGGGGGFGGFGFFCFFFGGGGGGGEFDGGGGGGEFGEGGGGGFEGGGGCFGGGGFGGGGGFGGC@FCEFGGGGECGCFFFGGGGGEGGGCFGGFFCGGGCFGC9EGGGG>FGF9EFFGGGGGGF9EGGGGGF,@FGGG9D@EFF>EG83CCEGC7FC5EEEGGGGG79:BD=F4CGGCFFGG4CFFGFFFFFFF>DDDGCBF:EEEF:FFF45:CD
@M03364:276:000000000-BLYN8:1:1101:5494:6510 2:N:0:1
GGACTACAGGGGTTTCTAATCCTGTTTGCTCCCCACGCTTTCGAGCCTCAGTGTCAGTTACAGGCCAGAGAGCCGCTTTCGCCACCGGTGTTCCTCCATATATCTACGCATTTCACCGCTACACATGGAATTCCACTCTCCTCTCCTGCACTCAAGTCTACCAGTTTCCAATGCATACAATGGTTGAGCCACTGCCTTTTACACCAGACTTAATAAACCACCTGCGCTCGCTTTACGCCCAATAAATCCGG
+
CCCCCGGGGGGGGGGGGGGGGGGGGGGGGGGGGGGGGGGGGGGGGGGGGGGGGGGGGGGGGGGGGGGGGGGGGGGGGGGGGGGGGGGGGGGGGGGGGGGGGGGGGGGGGGGGGGGGGGGGEGGGGGGGGFGGGGGGGGGGGGGGGGGGGGGGGGGGGGGGGGGFFGGGGGGGGGGGGGGGGGFGGGGFGGGGGGGGGGGGGGGGFGGGGGGFGGGGGG85@CFEDDFFFFFFGGGFD?*CG:@6FGFFFGD
@M03364:276:000000000-BLYN8:1:1101:23554:6516 2:N:0:1
GGACTACCCGGGTATCTAATCCTGTTTGCTCCCCACGCTTTCGAGCCTCAGTGTCAGTTACAGGCCAGAGAGCCGCTTTCGCCTCCGGTGTTCCTCCATATATCTACGCATTTCACCGCTACACATGGAATTCCACTCTCCTCTCCTGCACTCAAGTCTCCCAGTTTCCAATGCACACAATGGTTGAGCCACTGCCTTTTACATCAGACTTAATAAACCACCTGCGCTCGCTTTACGCCCAATAAATCCGG
+
CCCCCGFGGGGGGGGGGGFGGGGGGGGGGGGGGGGGGGGGGGGGGGGGGGGGGGGGGGGGGGGGGGGGGFGGGGGGGGGGGGGGGGGGFGGGGGGFFFGGGGGGGGGGGGGGGGGGGEGEGGGGGGFFFFGGGGGFGGGGGGGGGGGGGGGCGF8=EB;DEDEFGGGGFGGGFFGGFGGEGG?FGGGGGFFGFCGGGGGG78FCBD>FFFGFC++5=:C9FGFBDB9B@8B8C*+>DFGGG:@FGF6<FG7
@M03364:276:000000000-BLYN8:1:1101:7293:6521 2:N:0:1
GGACTACTCGGGTTTCTAATCCTGTTTGCTCCCCACGCTTTCGCACCTGAGCGTCAGTCTTCGTCCAGGGGGCCGCCTTCGCCACCGGTATTCCTCCAGATCTCTACGCATTTCACCGCTACACCTGGAATTCTACCCCCCTCTACGAGACTCTAGCTTGCCAGTTTCAAATGCAGTTCCCAGGTTGAGCCCGGGGATTTCACATCTGACTTAACAAACCGCCTGCGTGCGCTTTACGCCCAGTAATTCCG
+
CCCCCGGGGGGGGGGGGGGGGGGGGGGGGGGGGGGGGGGGGGGGGGGGGGGGGGGGGGGGGGGGGGGGGGGGGGGGGGGGGGGGGGGGGDGGGGGGGEFFCGCGGGGGGGGGGGGGGGGGGGGGGGGGGGGGGGGGGGGGGGGGGFFGG6ECGGGGGGGFGGACFDGGGGGGGFGGGGGGGGGGGCGGGGGGGGDGCCG9:>FGCFCCDGFGGFGGGFG=)=D<FF>>:BDFGGGBFFGGGDFFF*94C:*
@M03364:276:000000000-BLYN8:1:1101:20348:6547 2:N:0:1
GGACTACTCGGGTTTCTAATCCTGTTTGCTCCCCACGCTTTCGCACCTGAGCGTCAGTCTTTGTCCAGGGGGCCGCCTTCGCCACCGGTATTCCTCCAGATCTCTACGCATTTCACCGCTACACCTGGAATTCTACCCCCCTCTACAAGACTCTAGCCTGCCAGTTTCGAATGCAGTTCCCAGGTTGAGCCCGGGGATTTCACATCCGACTTGACAGACCGCCTGCGTGCGCTTTACGCCCAGTAATTCCG
+
CCCCCFGGGGGGEFGFFEEFGGGFGGGGGGGGGGGGGGGGGGGGG@FGGGGGGGGGGGGGGGFGGFGGGGGGGGGGGGGGGGGCFGGGGGGGGFFFACG,CFDGGGGGGGGGFGGFGGGGGGGGGCGGGGGGGGGGGGF>CCCFGGCGCFEFGGGGGGGCFGGFGGGFEGGGGGGAEFGGGFGGECC77F6FEGG5C5FGGCGFFGGGDD39*;FF45E*)*8:8>F76DFE3DGBFBEE5B:FFF=ADG6
@M03364:276:000000000-BLYN8:1:1101:18019:6560 2:N:0:1
GGCCTACTCGGGTTTCTAATCCTGTTTGCTCCCCACGCTTTCGCACCTGAGCGTCAGTCTTCGTCCAGGGGGCCGCCTTCGCCACCGGTATTCCTCCCGATCTCTCCGCATTTCACCGCTCCCCCTGGAATTCTACTCCCCTCTACGAGACTCTAGCTTGCCAGTTTCAAATTCAGTTCCCCGGTTGAGCCCGGCGATTTCACAGCAGACTTAACAACCCGCCTGCGTGCGCTTTACTCCCAGTAATTCCG
+
@C-68,6,C@;@CBCCFFGG9FG9C<,66ED@D86+@:C,<EG@FFGGF,,C@6B,8EE<F,C,,B,,<,+6+@=FGG,=DGF7?,7>>4=5,EE,A+8:@F8FA5<>++4=,@BA,8:8+3++@+A+8,>@BC,C,3D,B880>D+6+3@+3,,5B;;,*,,7>D;@,@,E,>,,5==C9,*>51:CFE,;:**=5**5::+3+**0***;@FC>0**/)/<4(7(.458BDG*64)0<>>2)*00)::0
@M03364:276:000000000-BLYN8:1:1101:21991:6577 2:N:0:1
GGACTACAGGGGTATCTAATCCTGTTTGCTACCCATGCTTTCGAGCCTCAGCGTCAGTTACAGACCAGACAGCCGCCTTCGCCACTGGTGTTCTTCCATATATCTACGCATTTCACCGCTACACATGGAGTTCCACTGTCCTCTTCTGCACTCAAGTTTCCCAGTTTCCGATGCACTTCTTCGGTTGAGCCGAAGGCTTTCACATCAGCCTTAAGAAACCGCCTGCGACCGCTTTACGCCCAATAAATCCG
+
CCCCCGGGFGGGGEFGGGGGGGGGGGGGGGGGGGGFFGGGGGGGGGGGGGGGGGGGGGGGG9FEGFGGGGGGGGGGDGGGGGCCGCGGGCFFFGDFGGGGGGGGGGGGGDGDFGF9FGGGGGGD,AFGGFFGGGGGG@FGDDFGCFGGGGGGF8BF@EFGGGGGGGGGGG6CEGGE8=DDGFGDGG>=?FGGE88CFFGGGGGCAFF>*3*=7+<8>?FGBGDA969)-)2)9D3;@<GG*54)*:6);C)
@M03364:276:000000000-BLYN8:1:1101:14609:6585 2:N:0:1
GGACTACACGGGTTTCTAATCCTGTTTGCTCCCCACGCTTTCGAGCCTCAGCGTCAGTTACAGACCAGAGAGCCGCCTTCGCCACTGGTGTTCCTCCATATATCTACGCATTTCACCGCTACACATGGAATTCCACTCTCCTCTTCTGCACTCAAGTCTCCCAGTTTCCAATGACCCTCCCCGGTTGAGCCGGGGGCTTTCACATCAGACTTAAGAAACCGCCTGCGCTCGCTTTACGCCCAATAAATCCG
+
CCCCCGGGGGGGGGGGGGGGGGGGGGGGGGGGGGGGGGGGGGGGFGGGGGGGGGGGGGGGGGGCGGGGGGFGGGGGGGGGGGGGGGGGFGGGGGGGGGGGGCFGGGGGEGGDFGGGGGGGGGGF=FGGACFFGFGGGFGGGG8DFEFCFGFGF8EFEFGGBFGGGADFGGFFGAGFGGGEGEEGGGGGGGGGDGGGGGGFC+9:89>=FC7:C+CCGCFF5EE;;F0A>>:DGGGF?0?CDD:>6FFAGGC
@M03364:276:000000000-BLYN8:1:1101:15146:6606 2:N:0:1
GGACTACTCGGGTTTCTAATCCTGTTTGCTCCCCACGCTTTCGAGCCTCAGTGTCAGTTACAGGCCAGAGAGCCGCTTTCGCCTCCGGTGTTCCTCCATATATCTACGCATTTCACCGCTACACATGGAATTCCACTCTCCTCTCCTGCACTCAAGTCTCCCAGTTTCCAATGCACACAATGGTTGAGCCACTGCCTTTTACATCAGACTTAAGAAACCACCTGCGCTCGCTTTACGCCCAATAAATCCGG
+
CCCCCGGGGGGGGGGGGFGGGGGGGGGGGGGGGGGGGGGGGGGGGGGGGGGGGGGGGGGGGGGGGGGGGGGGGGGGGGGGGGGGGGGGGGGGGGGGGGGGGGGFGFGGGGGGGGGGGGGGEGGGFGGGEEFGGGFGGGGGGGGGGGGGGGGGGGGGDFFGFGGGGGGGGGFGGGGGGGGGGGGGGGGGFGGGGGGGGGGGGGGGFGGGGGFGFGGG>F,AAGFEBBB5)/??FGGEFFCEGFFFGGFE;DC
@M03364:276:000000000-BLYN8:1:1101:17666:6657 2:N:0:1
GGACTACTGGGGTATCTAATCCTGTTTGCTCCCCACGCTTTCGTGCATGAGCGTCAGTGTTATCCCAGGAGGCTGCCTTCGCCATCGGTGTTCCTCCGCATATCTACGCATTCCACCGCTACATGCGGAATTCCACCTCCCTCTGACACACTCTAGCCTTGCAGTCACCAATGCAGTTCCCAGGTTAAGCCCGGGGATTTCACATCGGTCTTGCAAAACCGCCTGCGCACTCTTTACGCCCAGTAATTCCG
+
CCCCCFGGGGGGGGGGGGGGGGGGGGGGGGGGGGGGGGGGGGGGGGGGGGGGGGEGGGGGGGGGGGG<DGGGGGGGGFGGGGGDGGGGGGGGGGGGEFGGGDGGGGGGGGGGGFGGGGGGGGGGGGGGGGGFFGGGGGGFGCGGFFGGGGGFGGGGGFGGFFGGGGGGGFFGGGGGGEFGDFFGGG,A,=BFGCDG5EGGFGGGFGDG7/:@F7*4=*CCA=D;?F>>;EBF7CFFFDCGG>(?C7FDGF9
@M03364:276:000000000-BLYN8:1:1101:8325:6681 2:N:0:1
GGACTACCGGGGTTTCTAATCCTGTTTGCTCCCCACGCTTTCGCACCTGAGCGTCAGTCTTCGTCCAGGGGGCCGCCTTCGCCACCGGTATTCCTCCAGATCTCTACGCATTTCACCGCTACACCTGGAATTCTACCCCCCTCTACGAGACTCTAGCTTGCCAGTTTCAAATGCAGTTCCCAGGTTGAGCCCGGGGATTTCACATCTGACTTAACAAACCGCCTGCGTGCGCTTTACGCCCAGTAATTCCG
+
CCCCCGGGGGGGGGGGGDGGGGGGGGGGGGGFGGGGGGGGGGGGGGGGGFFGGGGGGFGGFFGFGGGGGGGGGGGGGGDFGGEGGGGGGGGGGGGGEEG9FGGGGGGFGGGGGFGGGDGD:CFGFGGGC=FGGGGGGFGGGGGCFC8EEGGGGGGFGGGECFGGFG9FG9DGGGGGFGF?F9ECFFCGGGGGEE5C>B6?FCCFFFFFCFFFF>7GF5==577?65;BFD57D3DABBGEG>10::B)>C7
@M03364:276:000000000-BLYN8:1:1101:17605:6689 2:N:0:1
GGACTACTAGGGTTTCTAATCCTGTTTGCTACCCATGCTTTCGAGCCTCAGCGTCAGTTACAGACCAGACAGCCGCCTTCGCCACTGGTGTTCTTCCATATATCTACGCATTTCACCGCTACACATGGAGTTCCACTGTCCTCTTCTGCACTCAAGTTTCCCAGTTTCCGATGCACTTCTTCGGTTGAGCCGAAGGCTTTCACATCAGACTTAAGAAACCGCCTGCGCTCGCTTTACGCCCAATAAATCCG
+
CCCCCGGGGGGGGGGGGFGGGGGGGGGGGGGGGGGGGGGGGGGGGGGGGGGGGGGGGGGGGGGGGGGGGGGGGGGGGGGGGGGGGGGGGGGGGGGGGGGGGGGGGGGGGGGGGGGGGGGGGGGGGGGGGGGGGGGGGGGGGGGFGGGFGGGGGGGGGGGGGGGGGGGGCCEECEFGFGFGGGGGGGGGGGGGEGGGGGGGGGGGFGFGGGGGGGGGGGGG*CEF2A9BBBBBGFGCF@EDGF0ACG:CCF>
@M03364:276:000000000-BLYN8:1:1101:4931:6694 2:N:0:1
GACTACTAGGGTTTCTAATCCTGTTCGCTACCCATGCTTTCGAGCCTCAGCGTCAGTTGCAGACCAGAGAGCCGCCTTCGCCACTGGTGTTCTTCCATATATCTACGCCTTCCACCGCTACACATGGAGTTCCACTCTCCTCTTTTGCACTCAAGCATGACAGTTTCCGATGCAGTTCCACGGTTGAGCCGTGGGCTTTCACATCAGACTTATCATTCCGACTGCGCTCGCTTTACGCCCAATAAATCCGG
+
CCCCCGGF9FEFGCEGGGGAFAEEFEBCFEG@FGGD8CFFEC,CFGGGGCFE@@@FGF,@C9<F8FE<FFF,F@BE:CADBFE7<FFFFGGGGGF<EE<EDCEAFGCG+AC9E<FG7@C=FGFFEEFC8=FE,FGFFFFCGGGF,@,@EFDDFGG88BFA89=>FC,@CGGBGGDDF,,:9B8EGCF67@:CCC8CG,>AC>7EA+;*3C:FDF7:C:C6*=?(74(:@/2/>FC7:1C@536;7++/259
@M03364:276:000000000-BLYN8:1:1101:11834:6701 2:N:0:1
GGACTACACGGGTATCTAATCCTGTTTGCTACCCATGCTTTCGAGCCTCAGCGTCAGTTACAGACCAGACAGCCGCCTTCGCCACTGGTGTTCTTCCATATATCTACGCATTTCACCGCTACACATGGAGTTCCACTGTCCTCTTCTGCACTCAAGTTTCCCAGTTTCCGATGCACTTCTTCGGTTGAGCCGAAGGCTTTCACATCAGACTTAAGAAACCGCCTGCGCTCGCTTTACGCCCAATAAATCCG
+
CCCCCGGGGGGGGGGGGGGGGGGGGGGGGGGGGGGGGGGGGGGGGGGGGGGGGGGGGGGGGGGGGGGGFGGGGGGGGGGGGG@@FGGGFGGGGGGGGGGGGGGGGGGGFGEGGGGGGGGGGGGGGGGGDGGEFGGGGGGGGGGGGGGGGGGGGGGGGGGGGGGGGGGGAEGGGGGGGGGGCGGCGGGFGGGGEGCGGGGGGGGGFGGGGGGGGGGGGGFFFEBAFFBD@BEFGGGFFFDGEEFFDGFCFC9
@M03364:276:000000000-BLYN8:1:1101:11451:6702 2:N:0:1
GGACTACCGGGGTTTCTAATCCTGTTTGATCCCCACGCTTTCGCACATCAGCGTCAGTTACAGACCAGAAAGTCGCCTTCGCCACTGGTGTTCCTCCATATCTCTGCGCATTTCACCGCTACACATGGAATTCCACTTTCCTCTTCTGCACTCAAGTTCCCCAGTTTCCAATGACCCTCCACGGTTGAGCCGTGGGCTTTCACATCAGACTTAAGAAACCGCCTACGCGCGCTTTACGCCCAATAATTCCG
+
CCCCCGGGGGGGGGGGGGGGGGGGGGGGGGGGGGGGGGGGGGGGGGGGGGGGGGGGGGGGGGGGGGGGGGGGGGGGGGGGGGGGGGGGGGGGGGGGGGGGGGGGGGGGGGGGGGGGGGGGGGGGGGGG8FFGGGGGGGGGGEFGGGGFGGGGGGGFEGGFGGGGGGGGGGGGGGGDFGGGGGGGGGGGGFGGGGGGGGGGGGGGFGGGGGGGG7C>FGGGEGFF=A@EFFFFGDG9A?GEGF?FGGFFGG<
@M03364:276:000000000-BLYN8:1:1101:16627:6713 2:N:0:1
GGACTACCGGGGTTTCTAATCCTGTTTGCTACCCATGCTTTCGAGCCTCAGCGTCAGTTACAGACCAGCCAGCCGCCTTCGCCACTGGTGTTCCTCCATATATCTACGCATTTCACCGCTACACATGGAGTTCCACTGTCCTCTTCTGCACTCAAGTTTCCCAGTTTCAGATGCACTTCTGCGGTTGACCCCAGGCCTTTCACCTCAGCTTTACGAAACCTCATGCGCTCGCTTTACGCCAAAAAAATCCG
+
CCCCCDF,+@@FFGGGGGEFGGGFGFGGGG,,CEEEGGGGGGG@FFGGGGGGGGGEFF9@E,C,EFGG,<<F<FGGGGE@DFG7CFGG,=,BE,;E,,9FFBFCFFFGGGGGGFFGGGGDEGFF9,?=,,AAFFGG;,,9EFFGFGGGC;>DG?DGG,@DEGGGFGFD,=>9=F,,=,E,6;8CGD>,4>D+@+@3*@3,=;E*9*0*3+===+;?FC8A*1)*1+()(08?<F5)2(18*:():C53725
@M03364:276:000000000-BLYN8:1:1101:20389:6713 2:N:0:1
CGACTACAGGGGTTTCTACACCTGTTTGCTCCCCACGCTTTCGCACCTGAGCGTCAGTCTTCGTCCAGGGGGCCGCCTTCGCGACCGGTATTCGTCCAGATCTCTACGCATTTCACAGCTACACCTGGAATTCCACCCCCCTCTACGATACTCAAGCCTGCCAGTTTCAAATGCAGTTCCCGGGGTGAGCCCGGGGACTTCACATCTGACCTAACAGACCGCCTGCGTGCGCTTTACGCCCCCTAATTCCG
+
-8A<,F,6EABC,@,C<6,,=ECCEAFFGGFG@;F8C+F;@FE7B@FGG,,6@C8,,,,66CD66@:,6CCF7=>=@4F=DF+447:CFFF9?,9+4:F,7,;5,,<DF:>CB9<D,C,6A9,,3,@DFGAFG9;FD+@@3@E?C;E8*5C:9E>EFG8DCF62DGGG,>>,=D7,4=,,>:*B*3/*5C8@788?5*2+:C+*9*:C*:2***2CC<55>C53<FF@6>))/*/)9(22C)(<*0*.:C4
@M03364:276:000000000-BLYN8:1:1101:18866:6714 2:N:0:1
GGACTACTGGGGTTTCTAATCCTGTTTGCTCCCCACGCTTTCGAGCCTCAGTGTCAGTTACAGGCCAGAGAGCCGCTTTCGCCACCGGTGTTCCTCCATATATCTACGCATTTCACCGCTACACATGGAATTCCACTCTCCTCTCCTGCACTCAAGTCTACCAGTTTCCAATGCATACAATGGTTGAGCCACTGCCTTTTACACCAGACTTAATAAACAACCTGCGCTCGCTTTACGCCCAATAAATCCGG
+
CCCCCGGGGGGGGGGGGGAFGGADFGGGGGGGGGGGGGGGGFE8<FGFFFDGGGFE9FGGFEEGGDFG<FFCFCEGCGGGGGCFG,FFCCGEGFEGGFGGGGGGGGGC7?FEE,<F9CC>ECGEDEEGFFEGGGCDD8FGGGGF?FGGG?FG?DGFFAEEGDDGG;=FAEFFGFGGG?D9DF8E,@,@?DCC63DF6332=D7;*0**<C9+=9EFDF,,/=95>5>>-8):79CE)8E7C;@6F:;)*)2
@M03364:276:000000000-BLYN8:1:1101:15455:6715 2:N:0:1
GGACTACAAGGGTTTCTAATCCTGTTTGCTCCCCACGCTTTCGCACCTCAGTGTCAGTATCAGTCCAGGTGGTCGCCTTCGCCACTGGTGTTCCTTCCTATATCTACGCATTTCACCGCTACACAGGAAATTCCACCACCCTCTACCGTACTCTAGCTCAGTAGTTTTGGATGCAGTTCCCAGGTTGAGCCCGGGGATTTCACATCCAACTTGCTGAACCACCTACGCGCGCTTTACGCCCAGTAATTCCG
+
CCCCCFFGGGGGGGGGGGGGGGGGGGGGGGGGGGGGGGGGGFGGGGGGGGGGGGGGGGGGGGGGGGGGGGGGGGGGGGGGGGFEGGGGGGGGGGGGGGGGGGGGGGGGGGGGGGGGGGGGGGGGGFGGGGGGGGGGGGGGGGGGGGGGGGGFEFGGGGGGGGFGGGGGGGFFCCFGGGFGGGGGGGGGGFGGGGGGGGGEGGGGFGCFGFCCFGGCDGGGFGFFEFFFFFEBGGGEF?GGEF?FGCF3+;0
@M03364:276:000000000-BLYN8:1:1101:15032:6759 2:N:0:1
GGACTACCCGGGTTTCTAATCCTGTTTGCTACCCATGCTTTCGAGCCTCAGCGTCAGTTACAGACCAGACAGCCGCCTTCGCCACTGGTGTTCTTCCATATATCTACGCATTTCACCGCTACACATGGAGTTCCACTGTCCTCTTCTGCACTCAAGTTTCCCAGTTTCCGATGCACTTCTTCGGTTGAGCCGAAGGCTTTCACATCAGACTTAAGAAACCGCCTGCGCTCGCTTTACGCCCAATAAATCCG
+
C@<CCCGC<FGECFGGGGGGGGGGFGGGGFFFDGGGGGGGGGGFGGGGG@FGGGGCFEFGGACFGGGGG@FCFFGGGGGGGGGGGFCGFAEFGGGFGGFGGG9EFGGGCEGDGGGGFEGGDDGGFFGGGGGGGGGGGGGGGFGGGGFGGGGFGCFGC;DG9DEGGFGGFGGGGDDFFGGGFGBCFEGGEG6CCEEGGGEFC9CGFGFGFGGGF>FG>DCEB>A>9F@B55689FG<C1CC=>15CF;67C9
@M03364:276:000000000-BLYN8:1:1101:8126:6768 2:N:0:1
GGACTACTGGGGTTTCTAATCCTGTTTGCTCCCCACGCTTTCGAGCCTCAGTGTCAGTTACAGGCCAGAGAGCCGCTTTCGCCTCCGGTGTTCCTCCATATATCTACGCATTTCACCGCTACACATGGAATTCCACTCTCCTCTCCTGCACTCAAGTCTCCCAGTTTCCAATGCACACAATGGTTGAGCCACTGCCTTTTACATCAGACTTAAGAAACCACCTGCGCTCGCTTTACGCCCAATAAATCCGG
+
CCCCCGGGGGGGGGGGGGFGGGGGGGGGGGGGGGGGGGGGGGGGGGGGGGGFGGGGGGGGGGGGGGGGGGGGGGGGGGGGGGGGGGGGGGGGGGGGGGGGGGGGGGGGGGGGGGGGGGGGGGGGGGGGGGGGGGGGFGGGFFGGGGC?EFGGFGGGGGFGGFGFFGGGFGGGGGGC9EGDFF?FGEFGGG,:C@FFDFGGGGGDFGG>D;C><8FGGGGDFGFBFF935?BDF<CCA=C@EF;)>FAEFCC
@M03364:276:000000000-BLYN8:1:1101:20762:6787 2:N:0:1
GGACTACCCGGGTTTCTAATCCTGTTTGCTCCCCACGCTTTCGCACCTGAGCGTCAGTCTTCGTCCAGGGGGCCGCCTTCGCCACCGGTATTCCTCCAGATCTCTACGCATTTCACCGCTACACCTGGAATTCTACCCCCCTCTACGAGACTCAAGCCTGCCAGTTTCGGATGCAGTTCCCGGGTTGAGCCCGGGGATTTCACATCCGACTTGACAGACCGCCTGCGTGCGCTTTACGCCCAGTAATTCCG
+
CCCCCGGGGGGGGGGGGGGGGGGGGGGGGGGGGGGGGGGGGGGGGGGGFFGGGGGGGGGGGGGGGGGGGGGGGGGGGGGGGGGGGGGGGGGGGGGGGGGAFGGGGGGGGGGGGDGGGGGGGGGGGGG8FFEFGGAF9>FGGGGGGGGGG8EGGGGCFGGCFGGGGFEFCBCEDFGGGGCDDEDDGGDGFGGFGEG8CGGCFFGGFGGG*119CFGCDDFFEGFBFFFFBFFFGG3)6:CGE@?9::*)02*
@M03364:276:000000000-BLYN8:1:1101:19879:6793 2:N:0:1
GGACTACTCGGGTTTCTAATCCTGTTTGCTCCCCACGCTTTCGAGCCTCAGTGTCAGTTACAGGCCAGAGAGCCGCTTTCGCCTCCGGTGTTCCTCCATATATCTACGCATTTCACCGCTACACATGGAATTCCACTCTCCTCTCCTGCACTCAAGTCTCCCAGTTTCCAATGCACACAATGGTTGAGCCACTGCCTTTTACATCAGACTTAAGAAACCACCTGCGCTCGCTTTACGCCCAATAAATCCGG
+
CCCCCGGGGGGGGGGGGGGGGGGGGGGGGGGGGGGGGGGGGGGGGGGGGGGGGGGGGGGGGGGGGGGGGGGGGGGGCEGGGGGGGGGGGGGGGGFCGGGGGGEGFGAFGDEGGGGGGGGGGGGFFFEGGGGGGGGGGGGGGGGGGGGGGGGGGGGFGGGGGGGGGGFG,EGGFGFGCDEDGGGGGGFGGGGFCC9DFGGGFGGFF7DCD59CCFFF**@FFGFFDFFD9?AAGG7@E@EGGF@47DFF*):
@M03364:276:000000000-BLYN8:1:1101:23189:6819 2:N:0:1
GGACTACAGGGGTTTCTAATCCTGTTTGCTCCCCATGCTTTCGAGCCTCAGTGTCAGTTACAGGCCAGAGAGCCGCTTTCGCCTCCGGTGTTCCTCCATATATCTACGCATTTCACCGCTACACATGGAATTCCACTCTCCTCTCCTGCACTCAAGTCTCCCAGTTTCCAATGCACACACTGGTTGAGCCACTGCCTTTTCCATCAGACTTAACAAACCGCCTGCGCTCGCTTTACGCCCAATACATCCGG
+
C9BCC@EFGECEFGDFGCFGFFGGGGGGGGGGGG,,EFG<FGGEFGFFEGGDFGGFCFFFGGGCGGGGEFGGGGGGGGGGGGEEFGGGGGEGGEFFGG?9EF@?@DFFGGBBBFFFGGGGGGFFD8AFFGFFGGFG=EEFC@D?FGB8EC==DFGGGGGGFFFC=9;EFFGC@EGGDFC3@F,7>+D=FEGGF??CFCFG7=AC87?7>>CD++5:7>FGFG59B*:*/8?6CC7>)2C@*>;;8FA)CC<
@M03364:276:000000000-BLYN8:1:1101:14820:6854 2:N:0:1
GGACTACAAGGGTTTCTAATCCTGTTTGCTACCCATGCTTTCGAGCCTCAGCGTCAGTTACAGACCAGACAGCCGCCTTCGCCACTGGTGTTCTTCCATATATCTACGCATTTCACCGCTACACATGGAGTTCCACTGTCCTCTTCTGCACTCAAGTTTCCCAGTTTCCGATGCACTTCTTCGGTTGAGCCGAAGGCTTTCACATCAGACTTAAGAAACCGCCTGCGCTCGCTTTACGCCCAATAAATCCG
+
CCCCCDGFGGGGGGGGGFFGGGGGGGGGGGDGFGGGGGGGGGGGGGGGGFGGGGGGGGGGGGGGGGGGGGGGGGGGGGGGGGGGGGGGFGGGGGGGGGGGGGGGGGGGEGGGFGGGGGGGGGGGGGGGFGGGGGGGGGGFGFGGGGGGGGGGGGGGGGGGCGGGGGGGGGGGDGGGFFGGFGGGGGDGGGGGGGGGDGGGGGGG6>FGCGFGGGGGGGGGFGFF)>@>=EEFGGGCFFGGGF<FFGFFGGC
@M03364:276:000000000-BLYN8:1:1101:19582:6862 2:N:0:1
GGACTACCGGGGTATCTAATCCCATTTGCTCCCCTAGCTTTCGTCTCTCAGTGTCAGTGTCGGCCCAGCAGAGTGCTTTCGCCGTTGGTGTTCTTTCCGATCTCAATGCATTTCACCGCTCCACCGGAAATTCCCTCTGCCCCTACCGTACTCCAGCTTGGTAGTTTCCACCGCCTGTCCAGGGTTGAGCCCTGGGATTTGACGGCGGACTTGAAAAGCCACCTACAGACGCTTTACGCCCAATCATTCCG
+
CCCCCGGGGGGGGGGGGGGGGGGGGGGGGGGGGGGGGGGGGGGGGGGGGGGGGGGGGGGGGGGGGGGGGGG?FGGGGGGGGGGGGGGGGGGGGGGGGGGEGGGGGFGGGGGGGGGFGGGGGGGGGGGGGGGGGGGGGGGGDEEDGGGEGGGGFGGGGGGGGGGGGGGGFFGGGGGGGGGGGGGGGGGGGGGDGGGGFGGGFGGG4DDGGGGFFDFFGFGFFGFFEFFFCABECDGFFBEEEFFFGGFAGGF
@M03364:276:000000000-BLYN8:1:1101:25812:6874 2:N:0:1
GGACTACAGGGGTATCTAATCCTGTTTGCTCCCCACGCTTTCGAGCCTCAGCGTCAGTTACAGACCAGAAAGTCGCCTTCGCCACTGGTGTTCCTCCATATCTCTGCGCATTTCACCGCTACACATGGAATTCCACTTTCCTCTTCTGCACTCAAGTTTCCCAGTTTCCAATGACCCTCCACGGTTGAGCCGTGGGCTTTCACATCAGACTTAAGTAACCGCCTACGCGCGCTTTACGCCCAAGAATTCCG
+
CCCCCGGGFGGGGGGAFCFFFGFGD9FGCCFGGGGCCEFGGGGGGEGGGGGGGCFEGGGGGG9@CFGGGGGGGGGGGGCE@EGCFFFEFED:FCGGGGG9CCEE9FFE7:FFFFE@FFGGGGGGGGFFFFGGGGGGGFFFFGD=@=BFAEED,DEFEFFCDDGGA,>EDDFEGFFCEEGCECE=FCE6CGGG7CECDC5C>7AFC9D>CDCF>+:+2=D,:CD):)>5@DBEDG33ADGGGDD)2;+)2;>
@M03364:276:000000000-BLYN8:1:1101:19110:6875 2:N:0:1
GGACTACCGGGGTTTCTAATCCTGTTTGCTCCCCACGCTTTCGCGCCTCAGCGTCAGTCTTCGTCCAGTGGGCCGCCTTCGCCACCGGTATTCCTCCAGATCTCTACGCATTTCACCGCTACACCAGGAATTCTACCCCCCTCTACGAGACTCTAGCCTGCCAGTTTCAAATGCAGTTCCCAGGTTGAGCCCGGGGATTTCACACCTGACTTAACGCACCGCCTGCGTTCGCTTTACGCCCAGTACTGCCG
+
9@CBBED,@FCFGECDEEGGFGEFFFFFDFFADGDECB@F<C@,+@CF,9@FGEGGCEF,,<6CBC7CC,E<<FFGGGDF7::FF8:FG+<?EFC,E,,A,,=?;5EDD@7+?C,CFCGD+@,E=+A=<A=FG9;FD@+>@EGG,EDC+;>+>99=C,7D7:,>B3DFG9,@EEFFD9D?9,>><EC7,?B**=CC*=9?;FCF)/7F*;>7@+2*)1:CD58?3.(0(0)77F3A*(*:=51):*6.2*1
@M03364:276:000000000-BLYN8:1:1101:8275:6879 2:N:0:1
GGACTACCGGGGTATCTAATCCTGTTTGATCCCCACGCTTTCGCACATCAGCGTCAGTTACAGACCAGAAAGTCGCCTTCGCCACTGGTGTTCCTCCATATCTCTGCGCATTTCACCGCTACACATGGAATTCCACTTTCCTCTTCTGCACTCAAGTTTCCCAGTTTCCAATGACCCTCCACGGTTGAGCCGTGGGCTTTCACATCAGACTTAAGAAACCGCCTACGCGCGCTTTACGCCCAATAATTCCG
+
CCCCCGGGGGGGGGGGGGGGGGGGGGGGGGGGGGGGGGGGGGGGGGGGGGGGGGGGGGGGGGGGGGGGGGGGGGGGGGGGGGGGGGGGGGGGGGGGGGGGGGGGGGGGGGGGGFGGGGGGGGGGGGGGGGGGGGGGGGGGGGGGGGGGGGGGGGGGGGGGGGGGGGGGCGGGGGGGGGGGFGGGGGGGDGGEGGGGFGGGGGGGFGGG>FFGGDGGGGGFFGFFFFFD@FEFGGDCFDGGGF0>FDFFGGG
@M03364:276:000000000-BLYN8:1:1101:11921:6890 2:N:0:1
GGACTACCGGGGTTTCTAATCCTGTTTGCTCCCCACGCTTTCGCACCTGAGCGTCAGTCTTCGTCCAGGGGGCCGCCTTCGCCACCGGTATTCCTCCAGATCTCTACGCATTTCACCGCTACACCTGGAATTCTACCCCCCTCTACGAGACTCTAGCTTGCCAGTTTCAAATGCAGTTCCCAGGTTGAGCCCGGGGATTTCACATCTGACTTAACAAACCGCCTGCGTGCGCTTTACGCCCAGTAATTCCT
+
CCCCCGGGGGGGGGGGGGGGGGGGGGGGGGGGGGGGGGGGGGGGGGGGGGGGGGGGGGGGGGGGGGGGGGGGGGGGGGGGGGGGGGGGGGGGGGGGGGGCGGGGGGGGGGGGFEFGGGGGDGGGGGGGGGGGGGGGGFGGGGGGGGF+BEGGGGFCGFGFFFGGGGFGGGGGGGGGGGFFFGG5CFFDGFGGGEGGEGGFGGGGFGGGGGGGCGGF79FGAED?FF0>6@FFGCC9FFGGGF:FGGF<*C*
@M03364:276:000000000-BLYN8:1:1101:18860:6892 2:N:0:1
GGACTACAGGGGTTTCTAATCCTGTTTGCTCCCCACGCTTTCGAGCCTCAGCGTCAGTTACAGACCAGAGAGCCGCTTTCGCCTCCGGTGTTCCTCCATATATCTACGCATTTCACCGCTACACATGGAATTCCACTCTCCTCTCCTGCACTCAAGTCTCCCAGTTTCCAATGCACACAATGGTTGAGCCACTGCCTTTTACATCAGACTTAAGAAACCACCTGCGCTCGCTTTACGCCCAATAAATCCGG
+
CCCCCGGGGGGGFGGGGGCGGGGGGGGGGGGGGGGGGGGGGGGGGGGGGGGFGGGGGGGGGGGGGGGGGGCGGGGGGGGGGGGGGGGGGGGGGGGGGGGGGGGGGGGGGGGGGGGGGCEG>:FGGGGGGGGGGFGGGDEGGGGGGGGGGFGGGGGFGF3EGGGGGGGGGGGGGGGGGGGDFG6ECCEFGDCFFGCGGGGGDGFDFF5CC5;CF+=C47EGFGFFFFFFFFFFGGFFFDGGGFFFGCFEFG9
@M03364:276:000000000-BLYN8:1:1101:6463:6924 2:N:0:1
GGACTACAGGGGTATCTAATCCTGTTTGCTCCCCACGCTTTCGCACCTCAGTGTCAGTATCAGTCCAGGTGGTCGCCTTCGCCACTGGTGTTCCTTCCTATATCTACGCATTTCACCGCTACACAGGAAATTCCACCACCCTCTACCGTACTCTAGCTCAGTAGTTTTGGATGCAGTTCCCAGGTTGAGCCCGGGGATTTCACATCCAACTTGCTGAACCACCTACGCGCGCTTTACGCCCAGTAATTCCG
+
CCCCCGGGGGGGGGGGGGGGGGGGGGGGGGGGGGGGGGGGGGGGGGGGGGGGGGGGGGGGGGFFGGGGGGGGGGGGGGGGGGGGGGGGGGGGGGG9EFGGGCFGGGGGGGGGGGGGGGGGGGGGGGGGGGGGGGGGGGGGGGGGGGGGGGGGGDFGGDGGGGGGGFFFDEFEFG9DGGGGGGGGGGGGFGGGG>CGGGGGGGG79CC4CGGGCGGGGGFFFGFFFFFFFF5=CDFEFFGGGFFFGGACGG0
@M03364:276:000000000-BLYN8:1:1101:18175:6939 2:N:0:1
GGACTACTGGGGTATCTAATCCTGTTTGATCCCCACGCTTTCGCACATCAGCGTCAGTTACAGACCAGAAAGTCGCCTTCGCCACTGGTGTTCCTCCATATCTCTGCGCATTTCACCGCTACACATGGAATTCCACTTTCCTCTTCTGCACTCAAGTTTCCCAGTTTCCAATGACCCTCCACGGTTGAGCCGTGGGCTTTCACATCAGACTTAAGAAACCGCCTACGCGCGCTTTACGCCCAATAATTCCG
+
CCCCCGGGGGGGGGGGGGGGGGGGGGGGDGGGGGGGGGGGGGGGGGGGGGGFGGGGGGGGGGGGGGGGGDGGEGGGGGGGGGGDEFFGGGGGGGGGG@AFEFFGEFEFGGDGGFGGGGGGGGGGGGGGGGG:=FGGGGGGGGGGGGGGGGF?FGGGGGGG=DGC=ECDFGGGFGGFFGGGGFGGGGGGGGGGGGGEGGGG+CFGFGFGGF>CCFGFGDGGFGD2@FDEF>>ECDFC8;ECGD@FGG=?CFG
@M03364:276:000000000-BLYN8:1:1101:26729:6945 2:N:0:1
GGACTACCGGGGTTTCTACTCCTGTTTTCTACCCATGCTTTCGAGCCGCAGCGTCAGTTACAGACCAGACAGCCGCCTTCGCCACTGGTGTTCTTCCATATATCTACGCATTTCACCGCTACACATGGAGTTCCTCTGTCCTCTTCTGCACTCAAGTTTCCCAGTTTCCCATTCACTTCTTCGTTTGAGCCGCACGCTTTCACATCAGACTTAAGCAACCGCCTGCACCCGCTTTACGCCTAATAAATCAC
+
@C9CC8,;@C@C@:FF<E<CFFFGCEF,C@FG,C,EFGA9@9F<6@:++86@6FC:FAEEF,,6C<CE@C<EFGEG>FGC,:?,FG<<5,CFFGGA,,C@F9EC,@C+@++B,CFFGG:+@CEEF:@C5,A,,C4,,@C,,,=3>B;,8D==D,,33@@E=9=,3@DGF,37,8,=:,9ECG?6FC>,+46+*4**4BBFG>C+=C7*;9;9@++04;8F;CEDB6(0(0.)98C9+(8@*2)32119C**
@M03364:276:000000000-BLYN8:1:1101:4438:6952 2:N:0:1
GGACTACCGGGGTTTCTAATCCTGTTTGCTCCCCACGCTTTCGCACCTGAGCGTCAGTCTTCGTCCAGGGGGCCGCCTTCGCCACCGGTATTCCTCCAGATCTCTACGCATTTCACCGCTACACCTGGAATTCTACCCCCCTCTACGAGACTCTAGCTTGCCAGTTTCAAATGCAGTTCCCAGGTTGAGCCCGGGGATTTCACATCTGACTTAACAAACCGCCTGCGTGCGCTTTACGCCCAGTAATTCCG
+
CCCCCGGGGGGGGGGGGGGGGGGGGGGGGGGGFGGGGGGGGGGGGGGGFGGGGGGGGGGGGGGGGGGGGGGGGGGGGGGGGGGGGGGGGGGGGGGGGGGGGGGGGGGGGGGGGGGGGGGGGGGGGDFGGGGGGFGGGGGGGGGGGGG68CEGGGGGGGGGGGGCFGFGCFFGFGGGGGGGFGGGGEFGFFGGGGGGGGG6@7?CFGGGGGGGF:CFGC=F>E::<>6B(7>ECGGAFFGGG>BFCFFFGG<
@M03364:276:000000000-BLYN8:1:1101:15915:6953 2:N:0:1
GGACTACCCGGGTTTCTAATCCTGTTCGCTCCCCACGCTTTCGAGCCTCAGCGTCAGTTACAGTCCAGAGAGTCGCCTTCGCCACTGGTGTTCTTCCTAATCTCTACGCATTTCACCGCTACACTAGGAATTCCACTCTCCTCTCCTGCACTCTAGATACTCAGTTTGGAATGCAGTACTCGGGTTGAGCCCAAGTATTTCACATCCCACTTAAGTATCCGCCTACGCTCCCTTTACTCCTAATACATCCG
+
<A@CCEFC8@BCFG><CEG@FCFGCFEGCF8@@;@FGEGGGEEGGGCFGGGGGGEDGGGFGGGGFCAEAFFCGGEDGGGGFCFCCF@@?<FBFGF??FC9FFFEA,99+4BBEGGF?CFGEEGFGFGD@FFGG<C:E8EE@EGFGGFEFDDFFFA=CFDGBB9DGGGG6>DGF99EEA9F9+@+>+3@6@3:@CFGGGGGG7;<AF>7FGC>:++B9C=E?F*-5*-85)028;C*+*46,*)+:+*);;3
@M03364:276:000000000-BLYN8:1:1101:3557:7009 2:N:0:1
GCACTCGGGCGGTTTGGTAGCTGGTACGGCGCCTTGTCTTTCGAGTCAGGTACTGTTTTACCAACCGTCTCTTGGCTTCTGCGGCCAGGGTGCCGTTGTGCAACTGAGCGTTTCGCTTGCCCTACGCGCCTATCCTTTACCGCATTTCCCTCCGGCTCACCCACTGACCACTCCGCTTCCACTGCCTCCTTTCCCGTTTGCACTACCGGGTTTCCACCCCGACTGCGCCCACTGCACTCCGATTACCGCCC
+
---A,;,86BC6C+8,;,,,;,;,C,CF+++8+,,,,6,,6,,:,,6,:,<,,,,,,,C,:C,,8B+,,6,,<,,,,:,,,C@4:=89++,4+,+8+4++,:9A=,,8B+44+:+++8>+3A,,88+@+8+3=,,,83,8,+++**75@,50****4>,,2,*6,?,,1,*,,,*4***,1,++,5++/++++++*2*31++3+)*0)/)957******2)*)((.-)(0).***)/)+0*)()/**(/91
@M03364:276:000000000-BLYN8:1:1101:7841:7026 2:N:0:1
GGACTACTGGGGTTTCTAATCCTGTTTGCTCCCCACGCTTTCGCACCTGAGCGTCAGTCTTCGTCCAGGGGGCCGCCTTCGCCACCGGTATTCCTCCAGATCTCTACGCATTTCACCGCTACACCTGGAATTCTACCCCCCTCTACGAGACTCAAGCTTGCCAGTATCAGATGCAGTTCCCAGGTTGAGCCCGGGGATTTCACATCTGACTTAACAAACCGCCTGCGTGCGCTTTACGCCCAGTAATTCCG
+
CCCCCGGGGGGGGGGGGGFGGGGGGGGGGGGGGGGGGGGGGGGGGGGGGGGGGGGGGGGGGGGGGGGGFGGGGGGGGGGGGGGGGGGGFGGGGGGGGGGGGGFGFGGGGGGGGGGGGCGGGFGGGGGGGGFGGGGFGGGGGGGGGFGGGEEFGGGGGGGGGGGGGGCGGGGGGG7FGGGGFFFDFFCFGGGGG58?EEGGGFGGFFFG@DCCGF>CG<FGEGEFFFFF<>:DGCC<B:GEED??GCB<FG6
@M03364:276:000000000-BLYN8:1:1101:23903:7028 2:N:0:1
GGACTACTCGGGTATCTAATCCTGTTTGCTCCCCACGCTTTCGAGCCTCAGCGTCAGTTACAGACCAGAGAGCCGCCTTCGCCACTGGTGTTCCTCCATATATCTACGCATTTCACCGCTACACATGGAATTCCACTCTCCTCTTCTGCACTCAAGTCTCCCAGTTTCCAATGACCCTCCCCGGTTGAGCCGGGGGCTTTCACATCAGACTTAAGAAACCGCCTGCGCTCGCTTTACGCCCAATAAATCCG
+
CCCCCGGGFGGGGGGGGGGGGGGGGGGGGGGGGGGGGGGGGGGDFGGGGGGGGGGGGGGGGGGFGGGGGGGGGGGGGGGGGGGGGGGGGGGGGGGGGGFGFFGGGFGGGGGGGGGGGGGGGGGG9EFGFFGFGGFGGGAEFGGGCFGFGGGGGG8EFGA;=DGDFGFGAFGGGFCFEGGGE>CGGGDCCFG5CEGCEDGGFFGGFG:==FF>C>3+;<FGFDDFFFFF;3)>GGF<FFDEGF?FGGFD*99
@M03364:276:000000000-BLYN8:1:1101:24649:7056 2:N:0:1
GGACTACCGGGGTATCTAATCCTGTTTGCTCCCCACGCTTTCGAGCCTCAGCGTCAGTTACAGACCAGAGAGCCGCCTTCGCCACTGGTGTTCCTCCATATATCTACGCATTGCACCGCTACACATGGAATTCCACTCTCCTCTTCTGCACTCAAGTCTCCCAGTTTCCAATGACCCTCCCCGGTTGAGCCGGGGGTTTTCAAATCAGCCTTAAGAAACCACCTCCCCTCCCTTTACGCCCAATAATTCCG
+
CCCCCGGGGGGGGEGGGACEGGGGFGGGFGDFECFGGCGCGGC@FGGGFDEFEGGGGGGGAECGGG?EE8FGCFDGD@FFFGFEEF88FEGG??,99A<F<EG,,AAD7FCE,,:??CFGGGGG9FFGFFFFCAEG;FDEGGGGGGGCB,>DD3@@FGFF9,==FA;;AEGFGD9D,,@::CC6FEGG6,6@>*4:/135:C+++;C****2CD+::9*=5=A8()(0,0..>G44F088E54>***.C**
@M03364:276:000000000-BLYN8:1:1101:20489:7082 2:N:0:1
GGACTACTGGGGTTTCTAATCCTGTTTGCTCCCCACGCTTTCGAGCCTCAGCGTCAGTTACAGACCAGAGAGCCGCCTTCGCCACTGGTGTTCCTCCATATATCTACGCATTTCACCGCTACACATGGAATTCCACTCTCCTCTTCTGCACTCAAGTCTCCCAGTTTCCAATGACCCTCCCCGGTTGAGCCGGGGGCTTTCACATCAGACTTACGAAACCGCCTGCGCTCGCTTTACGCCCAATAAATCCG
+
CCCCCGGGGGGGGEGGGGGGGGGGGGGGFGFGGGGGGGGGGGGGGGGGGGGGGGGGGGGGGGGGGGGGGGGFGGGGGGGGDGGGGEGGEGGGGGGGFGGFGGGGGGGGGGGGGGGGGGGGGGCF9EEGGDGGGF9FFDFGGGGGGGGGGFGGCE8EDGFGGGGGGGGGCF,EF9=@DF=E6EG>FGC?GCG>>C>5CGGGGCGFFFCFDD6FF+*7//CG5E:<;FBFFF:BDC*)13EEGF?F6C?B>41
@M03364:276:000000000-BLYN8:1:1101:14294:7094 2:N:0:1
GGACTACTGGGGTATCTAATCCTGTTTGCTCCCCACGCTTTCGCACCTGAGCGTCAGTCTTCGTCCAGGGGGCCGCCTTCGCCACCGGTATTCCTCCAGATCTCTACGCATTTCACCGCTACACCTGGAATTCTACCCCCCTCTACGAGACTCAAGCCTGCCAGTATCAGATGCAGTTCCCGGGTTGAGCCCGGGGATTTCACATCTGACTTAACAGACCGCCTGCGTGCGCTTTACGCCCAGTAATTCCG
+
CCCCCGGCFGGGGGGGGGGGGGGGGGGGGGGGGGGGGGGGGGGGGDGFFDGFGGGGGGGGGGGGGGGGGGGGGGGGGGGGGGFCFFGGGGGGGGGGGGFGGGGGGGGGDEGGGGGGGGGGGGGGGFGGFGGGGGGGGGGGGGGGGGGGGGGGGFGFGCEGGGGGGGGGGGGGGGCDGFFGGG5BFGGGGGGGGGGG:CGGGGGGFGGFFGGGGDGGGGGGFGFFFFFF:E5>GG:<F:EG5)8@GDFFF72
@M03364:276:000000000-BLYN8:1:1101:17333:7098 2:N:0:1
GGACTACAGGGGTTTCTAATCCTGTTCGCTACCCACGCTTTCGAGCCTCAGCGTCAGTTACAGACCAGAGAGCCGCTTTCGCCACCGGTGTTCCTCCATATATCTACGCATTTCACCGCTACACATGGAATTCTACCCCCCTCTACGAGACTCAAGCCTGCCAGTATCAGATGCAGTTCCCGGGTTGAGCCCGGGGATTTCCCATCTGACTTAACAGACCGCCTGCGTTCGCTTTACGCCCAGTAATTCCG
+
@CCCC<FGGDGGCFGEGFGGGGGGGGGGGGEG<DFEGEGGGGGGGGGGFFFEGGGGEEFFGGFFGGGGF,:@DGGG>EGDEGGGGGGGFEFDFGGGGGGGGFGGFDFDF:FGGG9FEC>C:CGFGGDG@EGCFGFDF=DGGGGG9FFEECEFF?FCFGEFEC,6D9DG:DFDE9,;D9EFDE:CCC*<,,2DEEDGEGEF>+=;+;@C++2+1;:C7;CE>E:(()(.()8>C*>976>EE5<):*76*C0
@M03364:276:000000000-BLYN8:1:1101:13747:7103 2:N:0:1
GGACTACTGGGGTTTCTAATCCTGTTTGCTCCCCACGCTTTCGTGCCTCAGTGTCAATGTTGGTCCAGGTAGCTGCCTTCGCCATGGATGTTCCTCCTGATCTCTACGCATTTCACTGCTACACCAGGAATTCCGCTACCCTCTACCACATTCTAGTCGCCCAGTATCCACTGCAGTTCCCAGGTTGAGCCCAGGGCTTTCACAACGGACTTAAACGACCACCTACGCACGCTTTACGCCCAGTAATTCCG
+
CCCCCGGGGGGGGGGGGGGGGFGGGGGGGGGGGGGGGGGGGGGGGGGGGGGGGGGGDGGGGGGGGGGGGGGGGGGFGGGGGGGGGGGGGGGGGGGGGGGFGGGGGGFFGGGGGGGGGGGGGGGGGGGGEGFFGGGDDGEGGGEFGGGGGGGFCGFGGGGGGCEFFFGGGGGCGCEFGGGGGGGCFEGG8@DFGGFEGGGGGGGGFGCD?CDGGCFGG5EG>FB=BFFF2)?6CDFEF@GEGA6FFGF<;7;
@M03364:276:000000000-BLYN8:1:1101:16214:7113 2:N:0:1
GGACTACAGGGGTATCTAATCCTGTTTGCTCCCCACGCTTTCGCACATGAGCGTCAGTACATTCCCAAGGGGCTGCCTTCGCCTTCGGTATTCCTCCACATCTCTACGCATTTCACCGCTACACGTGGAATTCTACCCCTGCCTAAAGTACTCAAGGTCCCCAGTATGAAATGCAATTCCCAGGTTAAGCCCGGGGATTTCACATCTCACTTAAAAACCCGCCTGCGTGCCCTTTACGCCCAGTCATTCCG
+
CCCCCGGGGGGGGGGGGGGGGGGGGGGGGGGGGGGGGGGGGGGGGGGGGGGGEGGGGGGGGGGGGGGGGGGGGGGGGGGGGGGGGGGGGGGGGGGGGGGGGGGGGGGGGGGGGGGGGGGGGGGGDGGGGGGGGGGFGGGGGEFGGFGGGGGGFFGGGGGGGGGGGGGGGGGGGGGGGGGGFGGGGGGGGGGGGGGGGEGGGGGFFGGGGGGGGGGGGGGGFGFFFFBEF>FACGGFFFGEGFFFG7@CGG9
@M03364:276:000000000-BLYN8:1:1101:15389:7115 2:N:0:1
GGACTACAAGGGTTTCTAATCCTGTTCGCTACCCATGCTTTCGAGCCTCAGCGTCAGTTGCAGACCAGAGAGCCGCCTTCGCCACTGGTGTTCTTCCATATATCTACGCATTCCACCGCTACACATGGAGTTCCACTCCCCTCTTCTGCACTCAAGAAAAACAGTTTCCGATGCAGTTCCCCGGTTAAGCCGAGGGCTTTCACATCCGACTTATTATTCCGCCTGCGCTCGCTTTACGCCCACTAAATCCG
+
BB@CCEFDFEFGGGGGGFGGGGGFFGCFEEB@FFGGGGGFGGECFGGGG8F8FCGGGGGGGGGCFGGGGGGGGCCF@FEFGGGGGGGGGGGGGFEF<,EFG<E9EGFGGGGGG95<BFEEGGGCFG9F,:AFGGGGAG,AEGGG,,,,;;FGGFEGGFF8,CEFG9D;@ECECEF83ECA,7>8CEC99@BE>@EGGGGGGFCC>C*;*?D<+=++=:CE4E>22;0;9BFFGF<7F1CEEE(8946);61
@M03364:276:000000000-BLYN8:1:1101:18095:7117 2:N:0:1
GGACTACTAGGGTATCTAATCCTGTTTGCTCCCCACGCTTTCGCACCTGAGCGTCAGTCTTCGTCCAGGGGGCCGCCTTCGCCACCGGTATTCCTCCAGATCTCTACGCATTTCACCGCTACACCTGGAATTCTACCCCCCTCTACGAGACTCAAGCCTGCCAGTATCAGATGCAGTTCCCGGGTTGAGCCCGGGGATTTCACATCTGACTTAACAGACCGCCTGCGTTCGCTTTACGCCCAGTAATTCCG
+
CCCCCGGGGGGGGFGGGGGGGGGGGGGGGGGGGGGGGGGGGGGEGGGGFGGGGGDGGGGFGEGCGGGGGGEGGGGGGGGGGGCFGGGGGGGGGGGGGGFGGFFGGGGGGGGGGGGGGGGGGGFG8FCEDGGGGFFGFGGGGGGGGGCECEEGGGGGGFFCFGGGGGGGC;EFFFG7,@AFGEGGGGCEGGGFEGGG5ECFGGGGFGGGGGFGGFGGFGGGFGFFFFFF0>DFGDCBF:GEE:0?CC?<FG6
@M03364:276:000000000-BLYN8:1:1101:25023:7138 2:N:0:1
GGACTACACGGGTTTCTAATCCTGTTTGCTCCCCACGCTTTCGCACCTGAGCGTCAGTCTTCGTCCAGGGGGCCGCCTTCGCCACCGGTATTCCTCCAGATCTCTACGCATTTCACCGCTACACCTGGAATTCTACCCCCCTCTACGAGACTCAAGCCTGCCAGTATCAGATGCAGTTCCCGGGTTGAGCCCGGGGATTTCACATCTGACTTAACAGACCGCCTGCGTGCGCTTTACGCCCAGTAATTCCG
+
CCCCCGGGGGGGGGGGGGFGGGGGGGGGGGGGGGGGGGGGGGGGGGGGGGGGGGGGGGGGGGGGGGGGGGGGGGGGGGGGGGGGGGGGGDGGGGGGGGFGGFGGGGGGGGGGGGGGGGGGGGGGGGGG8DFGGGGGAFGGGGGGGG6+CEGGGGGFGGGGGGGGGGGGCFC?FCDGGGGGG5EGGE5ACGGGGGGG5CCEFGGGFGGF7@GFF=FGGFFGBG3:15>EFBFFD3CAFBGGGDBFFGFFF=*
@M03364:276:000000000-BLYN8:1:1101:23139:7163 2:N:0:1
GGACTACTCGGGTTTCTAATCCTGTTCGCTACCCATGCTTTCGAGCCTCAGCGTCAGTTGCAGACCAGAGAGCCGCCTTCGCCACTGGTGTTCTTCCATATATCTACGCATTCCACCGCTACACATGGAGTTCCACTCTCCTCTTCTGCACTCAAGAAAAACAGTTTCCGATGCAGTTCCTCGGTTAAGCCGAGGGCTTTCACATCAGACTTATTCTTCCGCCTGCGCTCGCTTTACGCCCAATAAATCCG
+
CCCCCGGFFGEGFFCFGGGGGGGGGFGGGGGGGGGGGGGGGGGGGGGEFFGGGGGGGGFGGFFGGGGGF,CFFFGGGGE9@FGGGFGGGGFFFGFGGGGGGGGGGGGGEFGGFFCFGGECGGGG9FGFFGGGFC9EFGGGGGGGGFGGFFGDGGGGGGGFCGGGGGCFDEEEGGGGGGG:=FEGGGCCF9CGGGEE>FCFFGFG>GFG>FFGDGCFGGGGFCEF2F9BFEFFDCFEFFGE5>=FGCACGGC
@M03364:276:000000000-BLYN8:1:1101:13532:7186 2:N:0:1
GGACTACTAGGGTATCTAATCCTGTTTGCTCCCCACGCTTTCGCACATCAGCGTCAGTTACAGACCAGAAAGTCGCCTTCGCCACTGGTGTTCCTCCATATCTCTGCGCATTTCACCGCTACACATGGAATTCCACTTTCCTCTTCTGCACTCAAGTTTCCCAGTTTCCAATGACCCTCCACGGTTGAGCCGTGGGCTTTCACATCAGACTTAAGAAACCGCCTACGCGCGCTTTACGCCCAATAATTCCG
+
CCCCCGGGGGGGGFGGGGGGGGGGGGGGGGGGGGGGGGGGGGGGGGGGGGGFGGGGGGGGGGGFGFGGGCFFEGGGFGFGGGGDGGGGGGGGGGGGGGGGGGGGGGGGGGGGGGGGGGGGGGGGGGGGGGGGGGCFGGGGGGGGGGGGGGGGGGGGGGGGGGGGFGGGGGGGCGGGGFFGGCE8FGGFFGGGGEG>CFGGGGGCCGGGGGGGFGGDFGGGFGFFFFDF>FEFGGGFFFGEGF0F4CA?GF8
@M03364:276:000000000-BLYN8:1:1101:13038:7199 2:N:0:1
GGACTACCCGGGTTTCTAATCCTGTTTGCTCCCCACGCTTTCGAGCCTCAGTGTCAGTTACAGGCCAGAGAGCCGCTTTCGCCTCCGGTGTTCCTCCATATATCTACGCATTTCACCGCTACACATGGAATTCCACTCTCCTCTCCTGCACTCAAGTCTCCCAGTTTCCAATGCACACAATGGTTGAGCCACTGCCTTTTACATCAGACTTAAGAAACCACCTGCGCTCGCTTTACGCCCAATAAATCCGG
+
CCCCCGGGFGGGGGGGGGGGGGGGGGGGGGFGGGGEGGGGGGGGGGGGGGGFGGFGGGGGGGGGGGGGGGGGGGGGGEGGGGGGGFGGGGGGGFGGGGFGGGGGGGGGGGGGGGFGGGGGGGGGGGGGGFGGGFDGGGGGGGGGEGGFFF8=BFGGE9;CDGGGGGGGGGGFGGGGGG>@EFGGGGCCF@8EGFG:FEGG7::=A+**;*=:+++=776FFGFEFD=?@DFFGGCC?;GGG:;AFG85CC5
@M03364:276:000000000-BLYN8:1:1101:18999:7199 2:N:0:1
GGACTACAAGGGTATCTAATCCTGTTCGCTACCCACGCTTTCGAGCCTCAGCGTCAGTTACAGACCAGAGAGCCGCTTTCGCCACCGGTGTTCCTCCATATATCTACGCATTTCACCGCTACACATGGAATTCCACTCTCCCCTTCTGCACTCAAGTTCTACAGTTTCCAAAGCATACTATGGTTAAGCCACAGCCTTTCACTTCAGACTTATAAAACAGCCTGCGCTCGCTTTACGCCCAATAAATCCGG
+
CCCCCGGGGGGGGGGGGGGGGGGGGGGGGGGGGGGGGGGGGGGGGGGGGGGGGGGGGGGGGGGGGGGGGGGGGGGGGGGGGGGGDGGGGGGGGGGGGGGGGGGGGGGGGGGGGGGGGGGGDGGGGGGGFFGGGGFFGGGGGGGGGGGGGGGGGGGGGGGGGGGGGGGGGGGGGGGGGGGGGGGGGGDGGCFGGGGGGGFGGGGFFGGCFFC872CFGGGGF5FFFFAFFFFFGCF@D=GGGF8FFGFEGG:
@M03364:276:000000000-BLYN8:1:1101:19560:7203 2:N:0:1
GGACTACTGGGGTTTCTAATCCTGTTTGCTCCCCATGCTTTCGAGCCTCAGTGTCAGTTACAGGCCAGAGAGCCGCTTTCGCCTCCGGTGTTCCTCCATATATCTACGCATTTCACCGCTACACATGGAATTCCACTCTCCTCTCCTGCACTCAAGTCTCCCAGTTTCCAATGCACACAATGGTTGAGCCACTGCCTTTTACATCAGACTTAAGAAACCACCTGCGCTCGCTTTACGCCCAATAAATCCGG
+
CCCCCGGGGGGGE:CGGGGGGGGGGGGGGGDGGGGGGGGGGGGGGGGGGGGGGGGDGGGGGGGGGGGGGGGGGGGGEFGGGGGGEFDGGGGGGGGGGGGGGGGGGGGGGGGGGGGGCFGGGGGGGGGGGFFGGGGGGGGGFFDGGGGGGGGGFGGFGGGGGGGGGFGGGGGGGGGGFGG6ECFFFGFFG8DFGGFGGGGGGGGFF7FGGGGGGGGFFGGGFGFFFEFFA>4:CFCEB2E7=5>6:DFCGGD
@M03364:276:000000000-BLYN8:1:1101:4960:7205 2:N:0:1
GGACTACTGGGGTTTCTAATCCTGTTTGCTCCCCACGCTTTCGAGCCTCAGCGTCAGTTACAGACCAGAGAGCCGCCTTCGCCACTGGTGTTCCTCCATATATCTACGCATTTCACCGCTACACATGGAATTCCACTCTCCTCTTCTGCACTCAAGTCTCCCAGTTTCCAATGACCCTCCCCGGTTGAGCCGGGGGCTTTCACATCAGACTTAAGAAACCGCCTGCGCTCGCTTTACGCCCAATAAATCCG
+
CCCCCGGGGGGGGGGGGFGGGGGGGGGGGGGFGGGGGGGGGGGGGGGGGGGGGGGGGGGGGGGGGFFGGGGGGGGGGGGGGGGGGGGFFGGEGGGGGGCGFGCFEGGGEGGGGFGGG@FGGDGFG@FCFFGGFGGGG89FFGGDFGGDGGGGGGGGGFE;FDCGFGFFGGGGFGGGGCFGGGGEEGDFGFCEG>EGGG>GDGGFFGDFGGGGGDDCCCFF)*=??F@E>FFFCFGFF:EGG>6@6:*:CG)
@M03364:276:000000000-BLYN8:1:1101:22676:7223 2:N:0:1
GGACTACCGGGGTTTCTAATCCTGTTCGCTACCCATGCTTTCGAGCCTCAGCGTCAGTTGCAGACCAGAGAGCCGCTTTCGCCACTGGTGTTCTTCCATATATCTACGCATTCCACCGCTACACATGGAGTTCCACTCTCCTCTTCTGCACTCAAGAATGACAGTTTCCGATGCAGTTCCACGGTTGAGCCGTGGGCTTTCACATCAGACTTATCATTCCGCCTGCGCTCGCTTTACGCCCAATAAATCCG
+
CCCCCGFGGGGGDGGGGGGGGGGGGGGGGGGGGGGGGGGGGGGGGGGGGGGGGGGGGGGGGGGGGGGGGGFEGGGGGGGGGGGEGFGGFGGFCFGGFGGGGGGGGGFGECFGGGGGFGGGGDGGGGGGCGFGGFGGGGGGGGGGGFEFFGDFFGGCEDGGGG8FGGGGGGGGGGFFFGCFCFEG7EGC7EGEGGGDFGCCC9CFFGD4;FFG>DG=FFFFF5D=@FBFF>::D357A7BEGE(8CGF<FC9
@M03364:276:000000000-BLYN8:1:1101:17167:7227 2:N:0:1
GGACTACTAGGGTTTCTAATCCTGTTTGCTCCCCACGCTTCCGCACATCAGCGTCAGTTACAGACCAGAAAGCCGCCTTCGCCACTGGTGTGCCTCCAGATCTCTGCGTATTTCACCGCTACACCTGGAATTCGACTTTCCTCTTGTGCACTCAAGTTTCCCAGTTTCCGATGCACTTCTTCGATTGAGCCGTGAGCTTTCATAACAGAGTTAAGAAACCGCCTACGCTCGCTCCACGCCCAATAACTCCC
+
A--8@66CEE<E,C;ACEF<C,C,CE6F,C,,,B,@7@,@,C@,@6@,CF,6+,,,@@,C,6C@FE@F,CF8,:6:+,,,,B:FC8<F<E=,,,,BB,,??,95,CA:,@FGGFAF9+@4CE4,@F8,4,EFE+E4+@D,=C>9,4@>EG93,,@,37,,@EE8AD,,,3@E?+,=,@9D99++,@@,,,4++++*,3,,2;,2+*****5+5:8+5*,19*92()()/))5*1)()/*87)();F*);6*
@M03364:276:000000000-BLYN8:1:1101:4327:7230 2:N:0:1
GGACTACTAGGGTTTCTAATCCTGTTTGCTACCCATGCTTTCGAGCCTCAGCGTCAGTTACAGACCAGACAGCCGCCTTCGCCACTGGTGTTCTTCCATATATCTACGCATTTCACCGCTACACATGGAGTTCCACTGTCCTCTTCTGCACTCAAGTTTCCCAGTTTCCGATGCACTTCTTCGGTTGAGCCGAAGGCTTTCACATCAGACTTAAGAAACCGCCTGCGCTCGCTTTACGCCCAATAAATCCG
+
CCCCCGGGGGGGGGGGGGGGGGGGGGGGGGFFGGGGGGGGGGGGGGGGGGGEFGGGDFFGGGGCGGGGFCFGGGGGGGGGGGGGGFFGE@FGGFGGGGGFGFGGGFEGGGGGCF9FFEEG7EFGGGGFDFFFGFFGGECFGGFFFEFFGGGGGGEF@=EGGGGGGGGGDGCEGE86EFGG9>D6FGGGGGDEG6@EFGGGCFCG97+3;>FF7<;CF7FGFG>4:AAF9?;BDFF4@8CEEF@FFG8?GG9
@M03364:276:000000000-BLYN8:1:1101:18602:7232 2:N:0:1
GGACTACAGGGGTTTCTAATCCTGTTTGATCCCCACGCTTTCGCACATCAGCGTCAGTTACAGACCAGAAAGTCGCCTTCGCCACTGGTGTTCCTCCATATCTCTGCGCATTTCACCGCTACACATGGAATTCCACTTTCCTCTTCTGCACTCAAGTTTCCCAGTTTCCAATGACCCTCCACGGTTGAGCCGTGGGCTTTCACATCAGACTTAAGAAACCGCCTACGCGCGCTTTACGCCCACTAATTCCG
+
CCCCCGGGGGGGGGGGGGGGGGGGGGGGGGGGGGGGGGGGGGGCFGGGGGGGGGGGGGGGGGGGGGGGGGGGGGGGGGGGGGGDEGGGGGGGGGGGGGGGGGGGGGCCFGGGGGGGGGGGGGGGGGGGGGGGGGGGCFFGGGGGGGGGGGGGGDGGFG;EFGGGGGGGGGGGFAFFDEGDCFCEGG6,@FGGECCEGGGGGGGGFCCDFFFGGGGGGGGGDC?5>F?;@FFFGDC<FFGGGF(;CFF<CG6
@M03364:276:000000000-BLYN8:1:1101:8062:7264 2:N:0:1
GGACTACCCGGGTTTCTAATCCTGTTTGCTCCCCACGCTTTCGAGCCTCAGCGTCAGTTACAGACCAGAGAGCCGCCTTCGCCACCGGTGTTCCTCCATATATCTACGCATTTCACCGCTACACATGGAATTCCACTCTCCTCTTCTGCACTCAAGTCTCCCAGTTTCCAATGACCTTCCCCGGTTGAGCCGAGGGCTTTCACATCCGACTTAAGAAACCGCCTGCGCTCGCTTTACGCCCAATAAATCCG
+
CCCCCFECGGGGGGGCFGGGFGGGGGDFGGGGFGGGGEGGGFGGGGGGGGGGGGGGFFFGFGGGGFGFFEFEGGGGGDGGGGGGGGGGFGGGGGGGGGGFGGDFAFFG7FGGGFGGGGDGGGGGFFGGBFFFGFGFF8EGGGGDDFGGGFGFD8BFGGFAFF@F>EGGCFF9DFAEGGGGG66CFE*CCCFG5CECCGG68CFCFD*8*1:<FF7186EFAEA7=A(:25)):C*6FBEG5>?F4DFAGG)
@M03364:276:000000000-BLYN8:1:1101:24568:7270 2:N:0:1
GGACTACCAGGGTTTCTAATCCTGTTTGCTCCCCACGCTTTCGCACCTGAGCGTCAGTCTTCGTCCAGGGGGCCGCCTTCGCCACCGGTATTCCTCCAGATCTCTACGCATTTCACCGCGACACCTGGAATTCTACCCCCCTCTACGAGACTCAAGCCTGCCAGTTTCGGATGCATTTCCCGGGTGGAGCCCGGGGATTTCACATCCGACTTGACAGACCGCCTGCGTTCGCTTTACGCCCAGTAATTCCC
+
@-A@CCE@FFD7FFGFFDE9@FFGGGFFGGGGGGGDGGGGGGGGEGGD8<FEECCCFGGGGGGG,CFGF,@:@@+CFGGGF@BFGGGG=+B<<F9,FDFFFGGGGGGGGG@EGGGGGGG+CGDGG88DDFGGGFGGFDD7CGDGGC:CE*B*@6,3,:DFGGFG:;EF8E5>:,2,1BFF?E*:F*8/=EGGG5B?5CE+;C:*9C<7//95D**:DFC5):56(518(8@>***.92EG:33)70/)0**
@M03364:276:000000000-BLYN8:1:1101:19201:7276 2:N:0:1
GGACTACCGGGGTTTCTAATCCTGTTTGCTCCCCACGCTTTCGAGCCTCAGCGTCAGTTACAGACCAGAGAGCCGCCTTCGCCACTGGTGTTCCTCCATATATCTACGCATTTCACCGCTACACATGGAATTCCACTCTCCTCTTCTGCACTCAAGTCTCCCAGTTTCCAATGACCCTCCCCGGTTGAGCCGGGGGCTTTCACATCAGACTTAAGAAACCGCCTGCGCTCGCTTTACGCCCAATAAATCCG
+
CCCCCGGEFGGGGGGGGGGGGGGGGGGGGGGGGGGGGGGGGGGGGGGGGGGGGGGGGGGGGGGGGGGGGGGGGGGGGGGGGGGGGGGGGGGGGGGGGGGGGGGGGGFGGGGGGGGGFFGGGGGGGGGGF<FGGGGGGGGGGGGGGGGGGGGGGGFGFGGGGGGGGGGGFGCGGGG8ECGEEGGCCCEFGGGGGEDEGEGGGFFGFC76DGGFGFGGGFGGFGE<DFBF>><><DGFF18E*)47DGF4FD5
@M03364:276:000000000-BLYN8:1:1101:22786:7305 2:N:0:1
GGACTACTAGGGTTTCTAATCCTGTTTGCTCCCCACGCTTTCGAGCCTCAGTGTCAGTTACAGGCCAGAGAGCCGCTTTCGCCTCCGGTGTTCCTCCATATATCTACGCATTTCACCGCTACACATGGAATTCCACTCTCCTCTCCTGCACTCAAGTCTACCAGTTTCCAATGCATACAATGGTTGAGCCACCGCCTTTTTCACCCGACTTAATAAACCACCTGCGCTCGCTTTACGCCCCATAAATCCGG
+
CCCCCGGG,CEFFGGGGGGGGGGGGGFGGG9EFGFFFGGGGGGDGGGGGGGGGGGGGGGGGGG?FGG<EGGEFGEG@BE?FEG>F8CGEGCFFEEFFGCCF?E<;FFGGDFEFGFGGGGDCGG?9FFCE=<FFF,44@DFGFF=,@,,8DFDFDEFB;E9BFGG9EFCFC;>FECG:F?,=>8>FC@@DF?D,++448EF+3,53*;*9;>8::97=86,3:*)559)(288CGDEE<CG*81.2@@?>)9
@M03364:276:000000000-BLYN8:1:1101:21381:7323 2:N:0:1
GGACTACTAGGGTATCTACTCCTGTTTGCTCCCCACGATTTCGCACCTGAGCGTCAGTCTTCGTCCAGGGGGCCGCCTTCGCCACCGGTATTCCTCCAGATCTCTACGCATTTCACCGCTACACCTGGAATTCTACTCCCCTCTACGCGACTCTAGCTTGCCAGTTTCAAACGCAGTTCCCAGGTTGAGCTCGGGGCTTTCACATCTGACTTAACAAACCGCCTGCGTGCGATTTACGCCCAGTAATCCCC
+
CCCCCFC9FGFGCF,@FC,;EGFC6EECECF,FG8BC+:@C,C;@:BDF8CE:F@,B666E9CFFG7FGDB+@F7B+8CEGECF,BCG7>FC?9EC8BF,AFFC=CFFCF:CFFFFGGDG+:=EE:DB<FF8B?=D,@B=C8CC9;3+3++=>99=CGG?GCA,@>,;,,3,4**;;9D,>981?9:CFE,>5?***3;6+3<77;FF++2113>D*/*:5C:@F43.(0))*1*5@0C2C)()*0=A*7*
@M03364:276:000000000-BLYN8:1:1101:10536:7348 2:N:0:1
GGACTACACGGGTTTCTAATCCTGTTTGCTCCCCACGCTTTCGAGCCTCAGTGTCAGTTACAGGCCAGAGAGCCGCTTTCGCCTCCGGTGTTCCTCCATATATCTACGCATTTCACCGCTACACATGGAATTCCACTCTCCTCTCCTGCACTCAAGTCTCCCAGTTTCCAATGCACACAATGGTTGAGCCACTGCCTTTTACATCAGACTTAAGAAACCACCTGCGCTCGCTTTACGCCCAATAAATCCGG
+
CCCCCGGGFEEDGEGGGGDGGFGGGGGGGGGGGGGGGGGGGGGGFEEFF8FGGGGGGGGGGGGGGGGFFDGEFGGGGGGGDGGGGGGGGGGGGGGGGGGGGAEFGFFFGCFFGGGGDEGGE@FFFGGGG9<FFGGFGGGGGGG?FGGDFCEFGGDDDGFFEFGGFGGGGFGA8=AEFGEGGG8EFGGFDCEGGCCCCFGGDGACB7?5DD;8+52BFC8EF5AB9@A>D:DADCF=DFGGEFFACFFF;D>
@M03364:276:000000000-BLYN8:1:1101:12694:7350 2:N:0:1
GGACTACAGGGGTTTCTAATCCTGTTTGCTCCCCACGCTTTCGAGCCTCAGCGTCAGTTACAGACCAGAGAGCCGCCTTCGCCACTGGTGTTCCTCCATATATCTACGCATTTCACCGCTACACATGGAATTCCACTCTCCTCTTCTGCACTCAAGTCTCCCAGTTTCCAATGACCCTCCACGGTTGAGCCGTGGGCTTTCACATCAGACTTAAGAAACCGCCTACGCGCGCTTTACGCCCAATAATTCCG
+
CCCCCGGGGGGGGGGGGGGGGGGGGGGGGGGGGGGGGGGGGGGGGGGGGGGGGGGGGGGGGGGGGGGGGGGGGGGGGGGFGGGGGGGFFFGGGGGGGGGGGGGGGGGGGGGGGGGGGGGGGGGGGGGGFFGGGAAFFFGGGGFFFGGGGGGGGGFDED>FDFFF==FGCGDGFGGDE?FC8DC6FEGFFG8:CEE*4>FFFFGGFCCFGFG>C5=CF4E69CA5@F>E=)8>GCFE6(8C*5(.6>FBCCF
@M03364:276:000000000-BLYN8:1:1101:7369:7372 2:N:0:1
GGACTACTAGGGTTTCTAATCCTGTTTGCTCCCCACGCTTTCGCACCTGAGCGTCAGTCTTCGTCCAGGGGGCCGCCTTCGCCACCGGTATTCCTCCAGATCTCTACGCATTTCACCGCTACACCTGGAATTCTACCCCCCTCTACGAGACTCAAGCCTGCCAGTTTCGGATGCAGTTCCCGGGTTGAGCCCGGGGATTTCACATCCGACTTGACAGACCGCCTGTGTGCGCTTTACGCCCAGTAATTCCG
+
CCCCCGGGGGGGGGGGGGGGGGGGGGGGGGGGGGGGGGGGGGGGGGGGGGGGGGGGGGGGGGGGGGGGGGGGGGGGGGGGGGGGGGGGGGGGGGGGGDEFGGGGGGGGGGGGGFGGGGGGGGGGGGGGGGGGGGGGGGGGGGGGDGGGCEGGGGGGGGGGGGGGGGGFEEGGGGGGFEFGGGGGGCEFGGGGGGGGGGGGGGG7AGDGGGGDGGG765FFEGFFB@?F?BBEGGGFFFGGG:<FC7@2FG*
@M03364:276:000000000-BLYN8:1:1101:8453:7386 2:N:0:1
GGACTACTGGGGTATCTAATCCTGTTTGCTCCCCACGCTTTCGCACCTGAGCGTCAGTCTTCGTCCAGGGGGCCGCCTTCGCCACCGGTATTCCTCCAGATCTCTACGCATTTCACCGCTACACCTGGAATTCTACCCCCCTCTACGAGACTCAAGCCTGCCAGTATCAGATGCAGTTCCCGGGTTGAGCCCGGGGATTTCACATCTGACTTAACCGACCGCCTGCGTGCGCTTTACGCCCAGTAATTCCG
+
CCCCCGGGGGGGGGGGGGGGGGGGGGGGGGGGGGGGGGGGGGGGGGGGGGGGGGGGGGGGGFGGGGGGGGGGGGGGGGGGGGGGGGGGGGGGGGGGGGGGGGGGGGGGGGGGGGFGGGGGGGGGGGGGGGGGGGGGFFCGGGDGGGGGE>CDCFFEGGFGGGGGGGGGGGCFGGFGGGFGGGGCFGEFGGGGGGGG*CFGGGGFFF=FGCFGGGC*:5C5>EFFFF>>:>EFGGGAFFGGDBB?7*@<FF<
@M03364:276:000000000-BLYN8:1:1101:22280:7393 2:N:0:1
GGACTACCAGGGTTTCTAATCCTGTTTGCTCCCCACGCTTTCGAGCCTCAGTGTCAGTTACAGGCCAGAGAGCCGCTTTCGCCTCCGGTGTTCCTCCATATATCTACGCATTTCACCGCTACACAGGAAATTCCACCACCCTCTACCATACTCTAGTCAGTCAGTTTTGAATGCAGTTCCCAGGTTGAGCCCGGGGATTTCACATCCAACTTAACAAACCACCTACGCGCGCTTTACGCCCAGTAATTCCG
+
CCCCCGGGGGGGFFGGGGGGGGGGGGGGGGGGGGGGGGGGGGGGGGGGGGGGGGGGGGGGGGGGGFGFGGGGGGGGGGGGGGGGGGGGGGGGGGGGGGGGGGGGGGGGGGEGGGGGGGGGEGGGGGGFGGCGGGGGFGFFGGGGCGGFCGGFG9DFGGGGGGGGGGGC8BADFCFEEFEFGGGDGGGGEGD?EGGG5CGG79CG99CFGGGFGGGGG>C>FFEBBFDF>FFDGGGFFFGGEF;F7C*<D>2
@M03364:276:000000000-BLYN8:1:1101:4135:7407 2:N:0:1
GGACTACCAGGGTTTCTAATCCTGTTTGCTCCCCACGCTTTCGAGCCTCAGCGTCAGTTACAGACCAGAGAGCCGCCTTCGCCACTGGTGTTCCTCCATATATCTACGCATTTCACCGCTACACATGGAATTCCACTCTCCTCTTCTGCACTCAAGTCTCCCAGTTTCCAATGACCCTCCCCGGTTGAGCCGGGGGCTTTCACATCAGACTTAAGAAACCGCCTGCGCTCGCTTTACGCCCAATAAATCCG
+
CCCCCGGGGGGGGGGGGGGGGGGGGGGGGGGGGGGGGGGGGGGGGGGGGGGGGGGGGGGGGGFGGGGGGGGGGGGGGGGGGGGGGGGGGGGEGGGGGGGGGGGGGGGGGGGGGGGFGEGEGGGG?FGGF9EFGFAFFGFGGGGGGGGDFGGGGGGFGGDFFGFGGGGGGFGGFGGGC=EGDGEEGGGGFGGDECGG5>>FGFFGFGGGGGGF7C777>FGDGE0259E>35=<FC<F6>EC)3)>:BAC<5
@M03364:276:000000000-BLYN8:1:1101:25122:7408 2:N:0:1
GGACTACTCGGGTTTCTAATCCTGTTTGCTCCCCACGCTTTCGAGCCTCAGCGTCAGTTACAGACCAGAGAGCCGCCTTCGCCACTGGTGTTCCTCCATATATCTACGCATTTCACCGCTACACATGGAATTCCACTCTCCTCTTCTGCACTCAAGTCTCCCAGTTTCCAATGACCCTCCCCGGTTGAGCCGGGGGCTTTCACATCAGACTTAAGAAACCGCCTGCGCTCGCTTTACGCCCAATAAATCCG
+
CCCCCGGGGGGGGGGGGGEGGGGGGGGGGGGGGGGGGGGGGGGGGGGGGGGGGGGGGFGGGGGGGGGGGFDGGGGGGDGGGGGGGGGGFGGGFGGGGGGGGGFGFFFGD7BFFGFGGGGGGGFCGGGGFFFGGGGGGGGGGGGGGGGGGGGGGGGGGGGGGGGG<DDFFGFGGGGGGECCEGGGGGGGF?FCEGDCCEFGGGGFCF+08CG8C>FFG7CCAGAD1AFFFE))97DDFFDGE>6FG7@409)
@M03364:276:000000000-BLYN8:1:1101:27926:7434 2:N:0:1
GGACTACTCGGGTTTCTAATCCTGTTTGCTCCCCACGCTTTCGAGCCTCAGCGTCAGTTACAGACCAGAGAGCCGCCTTCGCCACTGGTGTTCCTCCATATATCTACGCATTTCACCGCTACACATGGAATTCCACTCTCCTCTTCTGCACTCAAGTCTCCCAGTTTCCAATGACCCTCCCCGGTGGAGCCTGGGGGTTTCATATAAGACTTAAGAACCCGCCTGCGCTCGCTTTACGCCCAATAAATCCG
+
@CCCCFF9CFGG,B;FFGAEFCFCC<9EEFGG8CF7@@@EFGGFFCFGGEFGGCFGDGGGGD@@FGFGGC<FFACGG,CFFFF@FGCF,6EFDGGGFGGGGDEGFFGFGGGGAFCGF@EGCCECFGFGEE<ECFFFGCFE8E?FG9CDFGGDGEDDB,,@3=D?,,@CCA;E8BEF8,=C+>EEF+++@D3,@@8**44989,B>+D=DFG7:8>FF*:/0:)6083>@EF:DDCE6(31*)3)>*96*>)
@M03364:276:000000000-BLYN8:1:1101:27215:7434 2:N:0:1
GGACTACCAGGGTTTCTAATCCTGTTTGCTCCCCACGCTTTCGAGCCTCAGCGTCAGTTACAGACCAGAGAGCCGCCTTCGCCACTGGTGTTCCTCCATATATCTACGCATTTCACCGCTACACATGGAATTCCACTCTCCTCTTCTGCACTCAAGTCTCCCAGTTTCCAATGACCCTCCCCGGTTGAGCCGGGGGCTTTCACATAAGACTGAAGAAACCGCCTGCGCTCGCTTTACGCCCAATAAATCCG
+
6BCCCGGGGGGGGGGGGFFFDAFGFGGGGGDFEEGCEGEGGFFFGEGGCEDE:FGGGGGGGGGFGDFCFFGEFC@7FGGGGG7CFGGFFGGGGGGEFGGGGDEFGGGGGGFGGC9?,4>?CFDGFFFFFFGGGGGGGGGGGGEFEAC,@CEFFGFCFG,@D@FFFG9FFGA;?D9,@=DEECC6<>CFC,@6CC5C5CFFGGG++++4+?F*8*CFD4:C:EFFF):BF3>5555<F0C8:>(867=AFF)
@M03364:276:000000000-BLYN8:1:1101:25165:7437 2:N:0:1
GGACTACAGGGGTATCTAATCCTGTTTGCTCCCCACGCTTTCGCACCTGAGCGTCAGTCTTCGTCCAGGGGGCCGCCTTCGCCACCGGTATTCCTCCAGATCGCTACGCATTTCACCGCTACACCTGGAATTCTACCACCCTCTACGAGACTCAAGCTTGCCAGTATCAGATGCAGTTCCCAGGTTGAGCCCGGGGATTTCACATCTGACTTAACAAACCGCCTGCGTGCGCTTTACGCCCAGTAATTCCG
+
CCCCCGGGGGGGGDCGGG9AFGGGGGGGGGGGGGGEGGGGGGGGGGGGFFGGGGEGGDFFGGGGGGDGGGGGGEGGGGGGGGGGGGGGGGFGGFGGFGGGGG7CFDGGGGGGGGGGG+FEFDFEGFFGCGG?FGGDG,@F@GGFFGGGCGGG8E89DF;D+@CFFF,@<D,DFCCFAEFGF9FGG9FGFFFFGGGD*=FFGGF7+;DG7CFFGDFGF48=5ED;<FFFFE:@G3D49:DCED1F7*9)7:7
@M03364:276:000000000-BLYN8:1:1101:19796:7444 2:N:0:1
GGACTACCGGGGTTTCTAATCCTGTTCGCTACCCATGCTTTCGAGCCTCAGCGTCAGTTGCAGACCAGAGAGCCGCCTTCGCCACTGGTGTTCTTCCATATATCTACGCATTCCACCGCTACACATGGAGTTCCACTCTCCTCTTCTGCACTCAAGAAAAACAGTTTCCGATGCAGTTCCTCGGTTAAGCCGAGGGCTTTCACATCAGACTTATTCTTCCGCCTGCGCTCGCTTTACTCCCAATAAATCCG
+
CCCCCGGGGGGGGGGGGFGGGGGGGGGGGGGGGGGGGGGGGGGGGGGGGGGGGGGGGGGGGGGGGGGGGGGGGGGGGGGGGGGGGGGGGGGGGFGGGGGGGGGGGGGGGEEGGGGGGGGGGGGGGGGFDFGGGGGGGGGGGFGGGGGGGGGGGGGGGG88FGGGGGGGGGDGGGGGGFGG:CGGGGGCFFGGGGGGCFGGGGGGFGFGFGFGGGGGGGGGAEFFDFBE>FFFGGGFC)B?FF@AGGFFGC/
@M03364:276:000000000-BLYN8:1:1101:6141:7445 2:N:0:1
GGACTACCAGGGTTTCTAATCCTGTTTGCTCCCCACGCTTTCGCACCTGAGCGTCAGTCTTCGTCCAGGGGGCCGCCTTCGCCACCGGTATTCCTCCAGATCTCTACGCATTTCACCGCTACACCTGGAATTCTACCCCCCTCTACGAGACTCAAGCCTGCCAGTTTCAAATGCAGTTCCCAGGTTGAGCCCGGGGATTTCACATCTGACTTAACAAACCGCCTGCGTGCGCTTTACGCCCAGTAATTCCG
+
CCCCCGGCGGGGGGGGGFFFGGGGGGGGGGGGGGGGGGGGGGGGGGGF<CFCGGGGGGFGGGGGGCGGGGGGGDGGGGGGGGGGG8FFGEFGGACEFCBFGFFGGGGGE7FBFGGFGGCE>FGG@FGGFGGGGGGG,8@CGDGGAFGGGEEFGGDGG888DFGGGGCGGEGGFGCF@EGGGGGGGGGFFFGGGGG5CEGGGGC>AFFGGFGG7@DDC**AAGF<;F(02@@>DC*)96EC5)(97*6:CF9
@M03364:276:000000000-BLYN8:1:1101:5103:7464 2:N:0:1
GGACTACACGGGTTTCTAATCCTGTTCGCTACCCATGCTTTCGAGCCTCAGCGTCAGTTGCAGACCAGAGAGCCGCCTTCGCCACTGGTGTTCTTCCATATATCTACGCATTCCACCGCTACACATGGAGTTCCACTCTCCTCTTCTGCACTCAAGAAAAACAGTTTCCGATGCAGTTCCTCGGTTAAGCCGAGGGCTTTCACATCAGACTTATTCTTCCGCCTGCGCTCGCTTTACGCCCAATAAATCCG
+
BCCABFEFGGGGGGGGGGGGEGFFGGFGDEBCEFGAFGFGG,FGGGEFGFGGGGGGGGFGG<,6FFFGFGGEEGGDGDCCFGGGGEGGGG,BFFDCFFFGGFEDFGG7FFGC9FAFFGGEEGGGGGFF,AEEECAF,4><CFD8DFEFFGGGGGG8C8,,38EFBFE;EGB8>E8DEF8DAFGGGGDCCECC5CBE58>ECGC79>>7CGG7F92=::BE>=55(;9?9EFEDCFEFDGCE;0)>>A?D2/
@M03364:276:000000000-BLYN8:1:1101:7968:7468 2:N:0:1
GGACTACAGGGGTTTCTAATCCTGTTTGCTCCCCACGCTTTCGAGCCTCAGCGTCAGTTACAGACCAGAGAGCCGCCTTCGCCACTGGTGTTCCTCCATATATCTACGCATTTCACCGCTACACATGGAATTCCACTCTCCTCTTCTGCACTCAAGTCTCCCAGTTTCCAATGACTCTCCCCGTTTGATCCGGGGGCTTTCACATATGACTTAAGAAACCGCCTGCGCTCGCTTTACGCCCAATAAAGCCT
+
8-A-A;@FCFCFGGG<EFGGDCCFGGGGGC6E8;<@CFFFDEG<AFDF,CE8:F,CF<EFEFFCCF@F<EC7@F>7@CCF<FC7?EACF=FG,FF:B<??FAD9;,E@FBFEEF9A<BFECC==9A,?EECE=AEF@6EC@F8DGCDF,;>D=,=@@@B,@=88=>EDFG9,6E8,7=D,,@++83+2,8@,9>5EGGF9+1,4=+1+=+==F+21+;,485>?()659D>07C8>F0**/.3>6C4-*0*
@M03364:276:000000000-BLYN8:1:1101:21887:7479 2:N:0:1
GGACTACCCGGGTTTCTAATCCTGTTTGCTCCCCACGCTTTCGAGCCTCAGCGTCAGTTACAGACCAGAGAGCCGCCTTCGCCACTGGTGTTCCTCCATATATCTACGCATTTCACCGCTACACATGGAATTCCACTCTCCTCTTCTGCACTCAAGTCTCCCAGTTTCCAATGACCCTCCCCGGTTGAGCCGGGGGCTTTCACATCAGACTTAAGAAACCGCCTGCGCTCGCTTTACGCCCAATAAATCCG
+
CCCCCGGGGGDGFGGGGGGGGGGGGGGGGGGGGGGGGGGGGGGGGGGGGDGGGGGGGFGCGGGGGGGGFFFGGGGGGGGGGGGGGGGGGGGGGGFGGGGGG9EFGGGGGGEGGGGGGGGGGGGGFGGGE:EECFDGGGGGGGGGGGGGGGGGGGGGGGGGCFGGFGFFGFGGGFGGGGFGGGGGGGEGGGG*@EEGGGGGGGGCFGFFFGGG>FF>C7EGFGF@;FBF>>B3CFCAFFEGGD?F4C?BGG5
@M03364:276:000000000-BLYN8:1:1101:22295:7498 2:N:0:1
GGACTACAGGGGTATCTAATCCTGTTTGCTCCCCACGCTTTCGAGCCTCAGTGTCAGTTACAGGCCAGAGAGCCGCTTTCGCCTCCGGTGTTCCTCCATATATCTACGCATTTCACCGCTACACATGGAATTCCACTCTCCTCTCCTGCACTCAAGTCTCCCAGTTTCCAATGCACACAATGGTTGAGCCACTGCCTTTTACATCAGACTTAAGAAACCACCTGCGCTCGCTTGACGCCCAATAAATCCTG
+
CCCCCGGGGGGGDGGGGGGGGGGGGGGGGGGGGGGGGGGGGGGGGEGGGGGGG@FGGGGFEFGGFGGGFFDEGGGGFFCFGCFGGGGGGG@FGGGGFFFFBFGGFGGGGGGGGGGGFGGGGCFCFGDGFF?FFGF9FGGGGGGGGED8EGGFGGFFEDD>E>,DFFFFGFGGGGGFGGCGGG8DFG6CF76DEGGGGFGGC7,+?8CGGGC+=BCFCF@5?995B4>@AFE>C**8B=8CE>;F7CC)*+2
@M03364:276:000000000-BLYN8:1:1101:4294:7499 2:N:0:1
GGACTACTGGGGTATCTAATCCTGTTTGCTACCCATGCTTTCGAGCCTCAGCGTCAGTTACAGACCAGACAGCCGCCTTCGCCACTGGTGTTCTTCCATATATCTACGCATTTCACCGCTACACATGGAGTTCCACTGTCCTCTTCTGCACTCAAGTTTCCCAGTTTCCGATGCACTTCTTCGGTTGAGCCGAAGGCTTTCACATCAGACTTAAGAAACCGCCTGCGCTCGCTTTACGCCCAATAAATCCG
+
CCCCCGGGGGGGGGGGGGGGGGGGGGGGGGGGGGGGGGGGGGGGGGGGGGGGGGGCGFEFGGGGGGGGGGGGGFEGGGGGGGGGGGFGGGFGGGGGFFGGGGGGGGGGGGGGGGGGGGGGGGGGGGGGGGGGGFEGGGGGGGGGFGGGGGGGGGG?EFGGGGGGGGGGGDEEDG8FGGGGGGCCFGGGGGGGDEGGGGGGGGGGFGC5*97ECFGGGFGFEGFADA=EFFEFGGGCF<EGE8(=FGFEGGD
@M03364:276:000000000-BLYN8:1:1101:17356:7511 2:N:0:1
GGACTACTGGGGTATCTAATCCTGTTCGCTCCCCACGCTTTCGAGCCTCAGCGTCAGTTACAGTCCAGAGAGTCGCCTTCGCCACTGGTGTTCTTCCTAATCTCTACGCATTTCACCGCTACACTAGGAATTCCACTCTCCTCTCCTGCACTCTAGATACTCAGTTTGGAATGCAGTACTCGGGTTGAGCCCAAGTATTTCACATCCCACTTAAGTATCCGCCTACGCTCCCTTTACGCCCAATAAATCCG
+
CCCCCGGGGGGGGGGGGGGGGGGGGGGGGGGGGGGGGGGGGGGFGGGGGGGGGGGGGGGGGGGGGGGGGGGGGGGGGGGGGGGGGGGGGGGGGGGGGGGGGGGGGGGGGGGGGGGGGGGGGGGGGGFGGGGGGGFGGGGGGGGGGGGGGGGGGGCDFGFGGGGGGGFGCFGGGGGGGFGGGGGEFGEGGGGGGGGGGGGGGGCCFFGCGGGGGGGGGGGGFGFDDFFFFF4?DGGFF9CGGFFFGGFEGGC
@M03364:276:000000000-BLYN8:1:1101:8572:7514 2:N:0:1
GGACTACCAGGGTATCTAATCCTGTTTGCTCCCCACGCTTTCGCACCTGAGCGTCAGTCTTCGTCCAGGGGGCCGCCTTCGCCACCGGTATTCCTCCAGATCTCTACGCATTTCACCGCTACACCTGGAATTCTACCCCCCTCTACGAGACTCTAGCTTGCCAGTTTCAAATGCAGTTCCCAGGTTGAGCCCGGGGATTTCACATCTGACTTAACAAACCGCCTGCGTGCGCTTTACGCCCAGTAATTCCG
+
CCCCCGFGGGGGGGGGGGGGGGGGGGGGGGGGGGGGGGGGGGGGGGGGGGGGGGGGGGGGGGGGGGGGGGGGGGGGGGGGGGGGGGGGGGGGGGGGGGGGGGGGGGGGGGGGGGGGGGGGGGGGGGGGGGGGGGGGGGGGGGGGGGGGGEGGGGGGGGGGGFGGGGGGGGGGGGGGGGGGGGGGGGGGGGGGEGGGGGGGGGGGFGGGGGGGGGGGGGGGFGFFFF9B?FFFGDFAFFGGGFFFG7@BFG7
@M03364:276:000000000-BLYN8:1:1101:21710:7520 2:N:0:1
GGACTACTAGGGTTTCTAATCCTGTTTGCTCCCCACGCTTTCGAGCCTCAGCGTCAGTTACAGACCAGAGAGCCGCCTTCGCCACCGGTGTTCCTCCATATATCTACGCATTTCACCGCTACACATGGAATTCCACTCTCCTCTCCTGCACTCAAGTCTCCCAGTTTCCAATGCACACAATGGTTGAGCCACTGCCTTTTACATCAGACTTAAGAAACCACCTGCGCTCGCTTTACGCCCAATAAATCCGG
+
CCCCCGGGGGGGGGGGGGGGGGGGGGGFGGGGGGGGGGGGGGGGGGGGGGGGGGGGGGGGGGGGGGGGGGFGGGGGGGGGGGGGGGGGEGGGGGGGGGGGGFGGGGGGGGGGGGGGGGGGGGGGGGGGGFGGGGGGGGGGGFGGGGGGGGFCFGGGGGFGEGGGGGGGGGGGGGGGCFG?DGDGGGFGG8:FFGFCGGFFCGGGFDGDGGFC8C8DGGFFFGFEFEAEFDFFGGFEDFDEE>@FFGFC;D:
@M03364:276:000000000-BLYN8:1:1101:14412:7525 2:N:0:1
GGACTACTCGGGTTTCTAATCCTGTTTGATCCCCACGCTTTCGCACATCAGCGTCAGTTACAGACCAGAAAGTCGCCTTCGCCACTGGTGTTCCTCCATATCTCTGCGCATTTCACCGCTACACATGGAATTCCACTTTCCTCTTCTGCACTCAAGTTTCCCAGTTTCCAATGACCCTCCACGGTTGAGCCGTGGGCTTTCACACCAGACTTAAGAAACCGCCTACGAGCGCTTTACGCCCAGTAATTCCG
+
CCCCCGGF8@FGGGGGGGGGGGGGGGGG,EFGGGGGGGGGGGGDBF:FGGFGGGGGGGGGGAE,CFGGCFGGCGFGGGGGGGGGGGGGGGGGGGGCFFEFFDGGFEFGGCGGGGGGGGGGGGGG98FGGFFFGGBFGF9FGGFG9E,EGGGGGGFFE,>DBFGGADFF8EF;?,9,,,6@88BCGE8EGF?+1@BEEFE6CDFC*7C>DFGG++2+2*=EBD?=@F-)(:/5C9CC=188ED(;D>ACCF8
@M03364:276:000000000-BLYN8:1:1101:5829:7542 2:N:0:1
GGACTACTGGGGTTTCTAATCCTGTTTGCTCCCCACGCTTTCGCACCTGAGCGTCAGTCTTTGTCCAGGGGGCCGCCTTCGCCACCGGTATTCCTCCAGATCTCTACGCATTTCACCGCTACACCTGGAATTCTACCCCCCTCTACGAGACTCTAGCTTTCCAGTTTCAAATGCAGTTACCAGGTTGAGCCCGGGGATTTCACATCTGACTTAACAAACCGCCTGCGTGCGCTTTACGCCCAGTAATTCCG
+
CCCCCGGGGGGGGGGGGGGGGGGGGGGGGGGGGGGGGGGGGGGGGGEGFGGGGGGGGFFGGGGGGGGGGGGGGGGGGGGGGGGGGGGGGGGGGGGGGGGGGGGGGGGGGGGGGGGGGGGGEGGGDEFGGGGGGAEG9D8FEGGGAF?>7CGGG,3@;CC,>EGGFFGGCGGGGFCD<9,,@@FCF,1,AFGFGGBE5BFGGGG++21;1CFC+++12*A7::)36;0A355>DGG2@(ACGF:0*2=)0:0
@M03364:276:000000000-BLYN8:1:1101:22306:7548 2:N:0:1
GGACTACTCGGGTTTCTAATCCTGTTTGCTCCCCACGCTTTCGCACCTGAGCGTCAGTCTTCGTCCAGGGGGCCGCCTTCGCCACCGGTATTCCTCCAGATCTCTACGCATTTCACCGCTACACCTGGAATTCTACCCCCCTCTACGAGACTCTAGCTTGCCAGTTTCAAATGCAGTTCCCAGGTTTAGCCCGGGGATTTCACATCTGACTTAACAAACCGCCTGCGTGCGCTTTACGCCCAGTAATTCCG
+
CCCCCGGGGGGGGGGGGGGGGGGGGGGGGGGGGGGGGGGGGGGGGGGFGGGGGGGGGGGGGGGFGGEGGGGGGGGGGGCFFGGDGGGGGGGGFDGGGGGGGGGGGGGGGGGEGGGGGCFGGEE=EGGGGCEGGGGGFGGGGGGGGGGGGGGGDGDEFDFGGGG?FGGGGGCGGGGGGGGGGFFGFG,9=BDGEEEE5;BFFGGFFFFGGF>CFDGFCGGFBG>6?F>D353BGGC<??CCC:?7CG?ADC*
@M03364:276:000000000-BLYN8:1:1101:5582:7580 2:N:0:1
GGACTACTCGGGTTTCTAATCCTGTTTGCTCCCCACGCTTTCGAGCCTCAGTGTCAGTTACAGGCCAGAGAGCCGCTTTCGCCTCCGGTGTTCCTCCATATATCTACGCATTTCACCGCTACACATGGAATTCCACTCTCCTCTTCTGCACTCAAGTCTCCCAGTTTCCAATTACCCTCCCCGGTTGAGCCGGGGGCTTTCACATCAGACTTAAGAAACCGCCTGCGCTCGCTTTACGCCCAATAAATCCG
+
CCCCCGGGFGGGGGGGGGGGGFGGGGGGGGGGGGGEGGGGGFGFECGGGGGGGGGGGGGGGGGGGGGGGGGGGFGGDFFGGGGGGGG7FFGGGAFGDFG<EFFGGGGFFGGGGGFFFFG>EFCC,AFDEFGGGGGGGD=FGGFGEFGGFGFCFFDFGGGGF>,@FEE;EF9,,@=DFFGEGE+>FEG69@DC7EGGGGGDGGGGFGFGGFGC787D7C?FEGFFFA9>9D>DDC*)9-8CEF(77CFACF7
@M03364:276:000000000-BLYN8:1:1101:19087:7581 2:N:0:1
GGAGTAGAGGGGTTTTTGATCTTCTTTGCTCCCGACGATTACGTGCCTCAGTGTCAATAACAGGTCAGTAGAGGACATACGCCACTGGTGTTCCGCGATAGAGGTATGCTTTTCACCGCTACATAGGTAATTCTATCGGCCTTGCCTTTATTCTAGTATGTGAGTTTGTAATGCGAACCGGATGTGAGCTCAGGGGCTTGGGCGTATGTTTATCATACACCCTACGCGTGGCGTACGACCATTAAATAC
+
-6A-A<,,,-,6C+,,C+,<6,,,CF@6EF,,,+,@:+,,,,6;,C,,C,6CFGE,;C,CF,,,,,,,<,,C,C,,,:F,4,++,B,CC6:BAF,,+7@4,,4,9,,,:,5C5,,C,44+@+,,4,,,,,9445,,6+++>A,6=,4,CFG?FE9D3E,,3,:;F9D;,,,,2,6++++++++4@,,54,3,1,,**@>***,33***++=+1=C+1+,,)48>(.,)(.0)):8(8(=?E4)***06*
@M03364:276:000000000-BLYN8:1:1101:21611:7606 2:N:0:1
GGACTACAGGGGTTTCTAATCCTGTTTGCTCCCCACGCTTTCGCACCTGAGCGTCAGTCTTCGTCCAGGGGGCCGCCTTCGCCACCGGTATTCCTCCAGATCTCTACGCATTTCACCGCTACACCTGGAATTCCACCCCCCTCTACGAGACTCAAGCCTGCCAGTTTCAAATGCAGTTCCCGGGTTGAGCCCGGGGATTTCACATCTGACTTAACAGACCGCCTGCGTGCGCTTTACGCCCAGTAATTCCG
+
CCCCCEFFFGGGGGGGGGGGGGGGGGGGGGFFGGGGGGGGGGGGGGGFFFGGGGGGGGGGGGGGGFGGGGGGGGGGGGGGGGCEGGGGGCFGFEGGGGGGGGGCFFGGGGEEGGGGGDGGGGGG@FGGGGGGGGGGFGGDGGGGF=FEGGGGGGGGGFFGGG,DFGGGGFGFGGGGGGGFGG58FEE66:EG=EEECEGDDGFGA6:17+2:+7:DDFGG@E@?<>;EFFB>DDF<=?C8C31FGC=>FG*
@M03364:276:000000000-BLYN8:1:1101:21510:7610 2:N:0:1
GGACTACTGGGGTTTCTAATCCTGTTCGCTACCCACGCTTTCGAGCCTCAGCGTCAGTTACAGACCAGAGAGCCGCTTTCGCCACCGGTGTTCCTCCATATATCTACGCATTTCACCGCTACACATGGAATTCCACTCTCCCCTTCTGCACTCAAGTTCTACAGTTTCCAAAGCATACTATGGTTAAGCCACAGCCTTTCACTTCAGGCTTATAAAACAGCCTGCGCTCGCTTTACGCCCAATAAATCCGG
+
CCCCCGGGGGGGGGGGGGGGGGEFGGGGGGGGGGDGFGGGGGEGGGGGGGGGGGGGGGGGGGGFGFGGGGGGGGGGGEGGGGGGGGGGGGGGGGGGCGGFGGGGEFGFGGGGGGGGGGGGGGGGGGGGGGGGGGGGGGGGGGGGF8FGGGGFGGFGGGGGGGGGGGGFGGAF@EFE=FG7E9DFGGGGGGGGGD:EGDFACCGGFGGD>9?FFGF7CCGGFGA=D>@>DB))99CE:(=*=>;ADG+7CGD
@M03364:276:000000000-BLYN8:1:1101:28541:7617 2:N:0:1
GGACTACCAGGGTTTCTAATCCTGTTTGCTCCCCACGCTTTCGAGCCTCAGTGTCAGTTACAGGCCAGAGAGCCGCTTTCGCCTCCGGTGTTCCTCCATATATCTACGCATTTCACCGCTACACATGGAATTCCACTCTCCTCTCCTGCACTCAAGTCTCCCAGTTTCCAATGCACACAATGGTTGAGCCACTGCCTTTTACATCAGACTTAAGAAACCACCTGCGCTCGCCTTACGCCCAATAAATCCGG
+
CCCCCCDCFGGGGGGGFFGGAFGGGGGFGGGGGGGEGGGGGGEFGGEGGGGFGCF9EFFEFFFFDGGGGGGGGGGGFEGFFCGCGFGGGGEGGFGGFFGCFEGGGGGGCGGGGF9FGEEEGGGGGGGFG,?FFCEGGGFDGGGGGGFFFGGFDGCEF;EGDFF8AFEFFCFG,3=DGGGCFFFGDEFFGGG,1@FG@;DEGGFGFGGD**25CFFGFG,CCCFFFF2ADA4)*:CEF=GC>>;F:CAE<5<
@M03364:276:000000000-BLYN8:1:1101:16135:7642 2:N:0:1
GGACTACCGGGGTTTCTAATCCTGTTTGCTACCCATGCTTTCGAGCCTCAGTGTCAGTTACAGGCCAGAGAGCCGCTTTCGCCTCCGGTGTTCCTCCATATATCTACGCATTTCACCGCTACACATGGAATTCCACTCTCCTCTCCTGCACTCAAGTCTCCCAGTTTTCAATGCACACACTGGTTGAGCCACTGCCTTTTACATCAGACTTAAGAAACCACCAGCGCTCGCTTTACGCCCAATAAATCCGG
+
CCC9CC,,6776@CF,CFEFFFDFE<C@F@CCFGGAEFFGGFG8F@CFE@CC<E6,CCFFE<CFF,CD@CF7FACDFGC<CFED?EC7FFEF<?EFFFFGGC;AECCDFEGEG9AC<?@C@@F8,AFEFGGGGG,,=FFGGEDB8@,@FDB+36=D;,7;9@8@FGG,@9BF,3=,,@E+@9D>C+54CCGF78?FC;>CGFFG++277C98DG>F57:FFE*)5@25@;>?FG7*?28**)6;0CCC*1)
@M03364:276:000000000-BLYN8:1:1101:3464:7657 2:N:0:1
GGACTACCGGGGTTTCTAATCCTGTTTGATCCCCACGCTTTCGCACATCAGCGTCAGTTACAGACCAGAAAGTCGCCTTCGCCACTGGTGTTCCTCCATATCTCTGCGCATTTCACCGCTACACATGGAATTCCACTTTCCTCTTCTGCACTCAAGTTTCCCAGTTTCCAATGACCCTCCACGGTTGAGCCGTGGGCTTTCACATCAGACTTAAGAAACCGCCTACGCGCGCTTTACGCCCACTAATTCCG
+
CCCCCGFFGGGGFGGGGGGGGGGGGDGGGGGGGGGGGGGGGGGGGGG9FGGGGGGGGGEGFFGGGGGGG@FGGGGGCEGGGGGGGGGGGFGGGGGGGGGGAEFFGF@FGGGGGGGGG7FEGGFF9AFGGGGGGGGGAFEFAEFGGGGGFFGC8DFEFG9EGGGF6@,@,@DDD9E8EGGGGGGGGGC?C7DC45B5CGFGGGGGFGGGFGGFGGF8=?FF45BF9A=FBFDBDDD<ADGGC@(077F<GGG
@M03364:276:000000000-BLYN8:1:1101:12739:7663 2:N:0:1
GGACTACCCGGGTTTCTAATCCTGTTTGCTCCCCACGCTTTCGTGCATGAGCGTCAGTGTTATCCCAGGGGGCTGCCTTCGCCATCGGTATTCCTCCACATCTCTACGCATTTCACTGCTACACGTGGAATTCTACCCCCCTCTGACACACTCTAGCCGTGCAGTCACCAATGCAATTCCCAGGTTAAGCCCGGGGATTTCACATCGGTCTTGCACAACCGCCTGCGCACGCTTTACGCCCAGTAATTCCG
+
CCCCCGGGGGGGGGGGGGGGGGGGGGGGGGGFDEGFGGGGGGGGGGGGGGGGGGGGGGGGGGGGGGGGGGEGGGGGGGGGGGGGGGGGGGGGGGGGGGGGGGGGGGGGGGGGGGGGGGGGGGGGDGGGGGGGGGGFGGGGGGGD8CFGFGEFGGGGGFGGDGGFGGFGG?FGGGGGGGGGGGGGGGGGFFGEGD>CCGGGGGFCAFGD9CCFCGFGGGGGDGFFFFB:(:BEDCGFFFGGG>0)?>FFGG0
@M03364:276:000000000-BLYN8:1:1101:28305:7664 2:N:0:1
GGACTACAGGGGTTTCTAATCCTGTTTGCTCCCCACGCTTTCGCACCTGAGCGTCAGTCTTCGTCCAGGGGGCCGCCTTCGCCACCGGTATTCCTCCAGATCTCTACGCATTTCACCGCTACACCTGGAATTCCACCCCCCTCTACGAGACTCAAGCCTGCCAGTTTCAAATGCAGTTCCCGGGTTGAGCCCGGGGATTTCACATCTGACTTAACAGACCGCCTGCGTGCGCTTTACGCCCAGTAATTCCG
+
CCCCCGGGGGGGGGGGGGGGGGGGGGGGGGGFFEFDEGGGGGGGGGGGGGGGGGGGDG,EEFFGG>CFDGGGGGGGCFGFDGGGGGGGGGGFFFDA=FFGG@EDEGGGGGGGFGGGFCCGGGGGFFGFGDFG9?FFGGGGGGGGGGD6BECDFFGFG8DFCEFGBEF9CF;;EGGGGGCFGGGGG>:F,<ECGGEEEG8CDGFFF*2:FFFGGGGGFFGGEE3??:9E005>D354*4E8:50/0*=A>*2
@M03364:276:000000000-BLYN8:1:1101:16249:7681 2:N:0:1
GGACTACAGGGGTATCTAATCCTGTTTGATCCCCACGCTTTCGCACATCAGCGTCAGTTACAGACCAGAAAGTCGCCTTCGCCACTGGTGTTCCTCCATATCTCTGCGCATTTCACCGCTACACATGGAATTCCACTTTCCTCTTCTGCACTCAAGTTTCCCAGTTTCCAATGACCCTCCACGGTTGAGCCGTGGGCTTTCACATCAGACTTAAGAAACCGCCTACGCGCGCTTTACGCCCAATAATTCCG
+
CCCCCGGFGGGGGDGGGGGGGGGGGGGGEFGGGGGGGGGGGGGGGGGGFGGGGGGGGGGGGGGFGGGGGGFGGGGGGGGGGGD>FFGFGGGGGGGGGGGCFGGGFGGGGCFFGGGGGGGGGGGGEEGGGGGGGGGGFEGGGGGGGGGACAFGG8EGFFGGGGGGDGGGGGGGGGGGGGGGGGGGGDGEFGGDEG6CFG8EGFFGFG:5*7ACDG>CFFGGFG>@=F945;DEG39>FFEGG>?AG*;?CDC
@M03364:276:000000000-BLYN8:1:1101:10275:7681 2:N:0:1
GGACTACAGGGGTTTCTAATCCTGTTTGCTCCCCACGCTTTCGAGCCTCAGCGTCAGTTACAGACCAGAGAGCCGCCTTCGCCACTGGTGTTCCTCCATATATCTACGCATTTCACCGCTACACATGGAATTCCACTCTCCTCTTCTGCACTCAAGTCTCCCAGTTTCCAATGACCCTCCCCGGTTGAGCCGGGGGCTTTCACATCAGACTTAAGAAACCGCCTGCGCTCGCTTTACGCCCAATAAATCCG
+
CCCCCGGGGGGGGGGGGGGGGGGGGGGGGGGGGGGGGGGGGGGGGGGGGGGFGGGGGGGGGGGGGGGGGGCFGGGGGGGGGGGGGGGGGGGGFFEGCFDFGGGGGGGGGGGGGGGFGGGGGGGGGGGGB=FGGFGGGGGGGGGGGGGFGFCFGGGGFFFGGGGGGGGGGGD;?FGGGGGEGEGDGGDFGGGGGGGECEGGG8,+BGFGFC>7>FGGGGGG>GDFFFFD(85)>FF2@?G87<:FGGF<>47
@M03364:276:000000000-BLYN8:1:1101:26427:7682 2:N:0:1
GGACTACAGGGGTTTCTAATCCTGTTTGCTCCCCATGCTTTCGAGCCTCAGTGTCAGTTACAGGCCAGAGAGCCGCTTTCGCCTCCGGTGTTCCTCCATATATCTACGCATTTCACCGCTACACATGGAATTCCACTCTCCTCTCCTGCACTCAAGTCTCCCAGTTTCCAATGCACACAATGGTTGAGCCACTGCCTTTTACATCAGACTTAAGAAACCACCTGCGCTCGCTTTACGCCCAATAAATCCGG
+
CCCCCGGGGGGGGGGGGGGGGGGGGGGGGGGFCGGCGGGGGGGGGGFEGGGFFGFFGGGGDDFFGGGGGF8FDFFGFGGGGGGGGGGGGGGGGGGGGFGGGFGGGGGGGGGGGGGGGGGGGGGGGGGGGFF8FGFG9EFGGFGGGFAFGGFGGGGGEEGGDBFD,>FGFGFGGGGGGGGGGGGDGCFFGGGF?@F?<DGCFGG7+::?FF@+BBFGGGCFF>*5:/):25>DCDCEA@GE=F80C>6)2:>
@M03364:276:000000000-BLYN8:1:1101:13051:7711 2:N:0:1
GGACTACTAGGGTTTCTAATCCTGTTTGCTCCCCACGCTTTCGCACCTGAGCGTCAGTCTTTGTCCAGGGGGCCGCCTTCGCCACCGGTATTCCTCCAGATCTCTACGCATTTCACCGCTACACCTGGAATTCTACCCCCCTCTACAAGACTCTAGCCTGCCAGTTTCGAATGCAGTTCCCAGGTTGAGCCCGGGGATTTCACATCCGACTTGACAGACCGCCTGCGTGCGCTTTACGCCCAGTAATTCCT
+
CCCCCGGGGGGGGGGGGGGGGGGGGGGGGGGGGGGGGGGGGGGGGGGGGGGGGGCFGGGGGGGGGGGGGDDGDGGGGGGGFGGGGGGGGEFGCGGFFBF?FFGFGGGGGG7FDGGGGEGGGGGGGGGGFGGGGGGADFGGGGG=AD;FDGGGGGCFGGGGGGCFGFFFCEGGGGFGFDFCFF88F9:FGGDFGGC?/BGC:+BDACFG*19DGC67CCF:):>?3)3B?:>>GGGFFBGE>3(000=AF7*
@M03364:276:000000000-BLYN8:1:1101:16167:7725 2:N:0:1
GGACTACTGGGGTTTCTAATCCTGTTTGCTACCCATGCTTTCGAGCCTCAGCGTCAGTTACAGACCAGACAGCCGCCTTCGCCACTGGTGTTCTTCCATATATCTACGCATTTCACCGCTACACATGGAGTTCCACTGTCCTCTCCTGCACTCAAGTCTCCCAGTTTCCAATGCACACAATGGTTGAGCCACTGCCTTTTACATCAGACTTAAGAAACCACCTGCGCTCGCTTTACGCCCAATAAATCCGG
+
CCCCCGGGGGGGGGGGGGGGGGGGGGGGGGGGEGGGGGGGGGGGGGGGGGGGGGGGGGGGGGGGGGGGGGGGGGGGGGGGGGEGGGGGGGGGGGGGGGGGGGF@FGGGGGGGGGGGGGGGDGFGGGGGFFFFGGGGGGGFGGFGGGGGGGGGFGGGGGFFDFGGGGGGGGGGGGGFFFG8DGFGGGGGGGGGGGGGGGGGGGGDCC?FGGFCCDG+;F87>EFFDFAEAFFAFGFFFFE8EFBFFGFCDDC
@M03364:276:000000000-BLYN8:1:1101:2952:7732 2:N:0:1
GGACTACAAGGGTATCTAATCCTGTTTGCTCCCCACGCTTTCGCACCTGAGCGTCAGTCTTCGTCCAGGGGGCCGCCTTCGCCACCGGTATTCCTCCAGATCTCTACGCATTTCACCGCTACACCTGGAATTCTACCCTCCTCTACGAGACTCTAGCTTGCCAGTTTCAAATGCAGTTCCCAGGTTGAGCCCGGGGATTTCACATCTGACTTAACAAACCGCCTGCGTGCGTTTTACGCCCAGTAATTCCG
+
CC9C@FEECEGGGFGGGGCEGG<FFC<FGGGGGGGG:CGGFFGGGE7FGGGGGGDECEF<@EFEFGGGCGGGGGGCFBCGF>FFE,@FFE7FD<EFGGG9DFFDGFGFDEEFGEGGFEGEGGEGFFFGFDC==?FGFD,AB8DC,3++8=EFGFE9=CEGGGGGCDFG,35EED@F7E,3<,@DDF8CGGG59C8*/:BFC:=8:D8@FFFC+::C:5F5AEEFDFFFF>0)1>C4*45CGF<?7*94CC9
@M03364:276:000000000-BLYN8:1:1101:21555:7775 2:N:0:1
GGACTACCGGGGTTTCTAATCCTGTTTGCTACCCATGCTTTCGAGCCTCAGCGTCAGTTACAGACCAGACAGCCGCCTTCGCCACTGGTGTTCTTCCATATATCTACGCATTTCACCGCTACACATGGAGTTCCACTGTCCTCTTCTGCACTCAAGTTTCCCAGTTTCCGATGCACTTCTTCGGTTGAGCCGAAGGCTTTCACATCAGACTTAAGAAACCGCCTGCGCTCGCTTTACGCCCAATAAATCCG
+
CCCCCGGGGGGGGGGGGFGGGGGGGGGGGGGGGGGGGGGGGGGGGGGGGGGGGGGGGFFGGGGGGFGGGCGGGGGGGGCGGGGDEGFGFGGGGGAFGGGGGGGGGGGGGGGGGGGGGGGGEC@@9FGGEGGFGGGGGGGGGGFFGFAFGGDFGGGCEFGGGGGGGGGGGGGEEGGGGGGGGGGDFEGGGGFG5CEGGGGGGGFFFGDFCCFGGFD:+;EFEEB=5F@D9AEB7<CEFFGGDF;FGGFEFG1
@M03364:276:000000000-BLYN8:1:1101:4498:7789 2:N:0:1
GGACTACAGGGGTTTCTAATCCTGTTTGCTCCCCACGCTTTCGCACCTGAGCGTCAGTCTTCGTCCAGGGGGCCGCCTTCGCCACCGGTATTCCTCCAGATCTCTACGCATTTCACCGCTACACCTGGAATTCCACCCCCCTCTACGAGACTCAAGCCTGCCAGTTTCAAATGCAGTTCCCGGGTTGAGCCCGGGGATTTCACATCTGACTTAACAGACCGCCTGCGTGCGCTTTACGCCCAGTAATTCCG
+
CCCCCGGFGGGGGGGGGGFGGGGGGGGGGGGGGGGGGGGGGGGGGGGGFGGCGGGGGGGGGGGGGGGGFGGGGGGGGGGGGGCGGGGGGGGGGGGGGFGFGDFGGGGGGGGGGGGGGGGGGGGGGGGGGGGGGGGGDEGGGGEGCFGGGCCFGGGFGGGGGGGGGGGGFGGGGGGGGGFGGGGGCEEFGG?@EEEGGGGGFGC@AFGGGGGGFGFGGCG5:EF0:4>@::5@GD<<@<GGGFFF=:?<FGF
@M03364:276:000000000-BLYN8:1:1101:10306:7793 2:N:0:1
GGACTACTAGGGTTTCTAATCCTGTTTGCTCCCCACGCTTTCGCACCTGAGCGTCAGTCTTCGTCCAGGGGGCCGCCTTCGCCACCGGTATTCCTCCAGATCTCTACGCATTTCACCGCTACACCTGGAATTCTACCCCCCTCTACGAGACTCTAGCTTGCCAGTTTCAAATGCAGTTCCCAGGTTGAGCCCGGGGATTTCACATCTGACTTAACAAACCGCCTGCGTGCGCTTTACGCCCCGTAATTCCG
+
CCCCCGGGGGGGGGGGGGGGGGGGGGGGGGGGGGGGGGGGGGGGGGGGFFGGGGEGGGGGGGGGGGGGGGGGGGGGGGGGGGGGGGGGGGGGGGGGGGGGGGGGGCCFG7FGGGGGGGGGGGGGGGGGGGGGGGGGGGGGGGGGGGGEEEEGGGGGGDCEGGFGGGDFFGGGGGGFFGGGGGGGFGGFFGGGGDDEEGGFFGGFFGGGGFGFGGGGGG=E)=BD1;9B?37>CDGFFBEG*),739>ADF*
@M03364:276:000000000-BLYN8:1:1101:7053:7797 2:N:0:1
GGACTACTGGGGTTTCTAATCCTGTTTGCTCCCCACGCTTTCGAGCCTCAGTGTCAGTTACAGGCCAGAGAGCCGCTTTCGCCTCCGGTGTTCCTCCATATATCTACGCATTTCACCGCTACACATGGAATTCCACTCTCCTCTCCTGCACTCAAGTCTCCCAGTTTCCAATGCACACAATGTTTGAGCCACTGCCTTTTACATCAGACTTAAGAAACCACCTGCGCTCGCTTTACGCCCAATAAATCCGG
+
@CCCCGGGGGGGGDGGGGGGGGGGGGGGGGGGGGGGGGGGGGGGGGGGGGGGGGGGGGGGGGGFFFGGGGGGGGGGGGFGGGG7FGGGGGGGGGGFGGGGGGFGGGGGGDGGGGGGGGGGGGFFFDFGGFGGFFGGGGGGGGGCEFGGGGGGGGFGAE;DGF?>FGGGGGGGGGGF8?6D8D3@FGCGGC,DGFCD6CGCFG7EFGFGGGGGG>FFCFFFFGFEFB=>=5BEF<8@D=8BC>@FCCAE6:<
@M03364:276:000000000-BLYN8:1:1101:19159:7829 2:N:0:1
GGACTACCGGGGTATCTAATCCTGTTTGCTACCCATGCTTTCGAGCCTCAGCGTCAGTTACAGACCAGACAGCCGCCTTCGCCACTGGTGTTCTTCCATATATCTACGCATTTCACCGCTACACATGGAGTTCCACTGTCCTCTTCTGCACTCAAGTTTCCCATTTTCCGATGCACTTCTTCGGTTGAGCCGAAGGCTTTCACATCAGACTTAAGAAACCGCCTGCGCTCGCTTTACGCCCAATAAATCCG
+
BCCCCFFCFGEEFCACFAGGFCC@FDFGFECE6CECFFAFGGGDFGGFGFFGGG7FEECFAAF,CD8FEF,BFCFGGEEEEGC=FFEFGG<FD,><FEFAED,5@FFF:4CF?FA,ECE==F,FE@FFGGGGGEFF,44CEFGGGFAFGG=646,3C;EACFC,CFD,3@E>EEDFF8E:=FF6FC>CCFFGD5@CCE:@DC7C@CDG7DF+2=D+=FFG>C552;2?@FFFGG5EF;BC/:00;D+77*:
@M03364:276:000000000-BLYN8:1:1101:10574:7836 2:N:0:1
GGACTACTCGGGTTTCTAATCCTGTTTGATCCCCACGCTTTCGCACATCAGCGTCAGTTACAGACCAGAAAGTCGCCTTCGCCACTGGTGTTCCTCCATATCTCTGCGCATTTCACCGCTACACATGGAATTCCACTTTCCTCTTCTGCACTCAAGTTTCCCAGTTTCCAATGACCCTCCACGGTTGAGCCGTGGGCTTTCACATCAGACTTAAGAAACCGCCTACGCGCGCTTTACGCCCAATAATTCCG
+
CCCCCGGGGGGGGGGFGGGGGGGGGGGGGGEEFGGGEGGGGFGGGGGGGGGGGGGGGGGGGGGGGFFGGGGGGGGGGGGGGGGGGGGFFEFDEGGGGGGGGGFGGGGGGGGGGCGGGGGGGEGGGGGGGGGGGGGGGGGGDFFFFDGGGGGGGGGGGG=DFGGCFGGGGD,@FGFD8DFDEDC6FGGCFGG>EEGGFGEGGGGGFD+*2?FGCC7CGCGGD*9((;>4())))1>>F;G7E5=FF:FC7;C
@M03364:276:000000000-BLYN8:1:1101:22324:7837 2:N:0:1
GGACTACAAGGGTTTCTAATCCTGTTTGCTCCCCACGCTTTCGCACCTGAGCGTCAGTCTTCGTCCAGGGGGCCGCCTTCGCCACCGGTATTCCTCCAGATCTCTACGCATTTCACCGCTACACCTGGAATTCTACCCCCCTCTACGAGACTCAAGCCTGCCAGTTTCGGATGCAGTTCCCGGGTTGAGCCCGGGGATTTCACATCCGACTTGACAGACCGCCTGCGTGCGCTTTACGCCCAGTAATTCCG
+
CCCCCGGGGGGGGGGGGGGGFFGGGGGGGGGGGGGGGGGGGGGGGGGGGFGGGGGGGGGGGGGGGGGGGGGGGGGGGGGGGGGGGGGGGGGGGGGGGFGFGGGGGGGFGGGGGGGGGGGGGGGGGGGGGGGGGGCEGGGGGGGGGGGEGDGDGGGGGGFFGGGGGGFF>GEGGGGFEGFGGGGGGGCC6EGGGGGEGEGCFGGGCFGGC<CDFGGDDFGFEGF08>1>0BFFGGGFF:EGGE:FCCFACF7
@M03364:276:000000000-BLYN8:1:1101:19609:7844 2:N:0:1
GGACTACAAGGGTTTCTAATCCTGTTTGCTCCCCACGCTTTCGCACCTGAGCGTCAGTCTTCGTCCAGGGGGCCGCCTTCGCCACCGGTATTCCTCCAGATCTCTACGCATTTCACCGCTACACCTGGAATTCTACCCCCCTCTACGAGACTCTAGCTTGCCAGTTTCAAATGCAGTTCCCAGGTTGAGCCCGGGGATTTCACATCTGACTTAACAAACCGCCTGCGTGGGCTTGACGCCCAGTACTCCC
+
<<AABEFFFGGGF8FGGFC<FGGGGGGGGGGGGGGGGGG;FGEGGGCFECA<CGGGGG@CDE@EFGEFGGGGE7EE>CFGGCCGGGDGCGFFGC;?<EGGGGDFGFGGGGGGGGGFF7CECF:<E@EFFDFCFGGFE@?=@>GGGDG68+>8>9E,=;BFFF,8<CGDACCF,93EFFGE6DFFGEFGF,,4CEGGG>:<779+;<FF7@7++:CF*55::E582=0<3)707*)(03EE*)4)0*/)0*
@M03364:276:000000000-BLYN8:1:1101:12401:7846 2:N:0:1
GGACTACTGGGGTATCTAATCCTGTTTGCTCCCCACGCTTTCGCACCTGAGCGTCAGTCTTCGTCCAGGGGGCCGCCTTCGCCACCGGTATTCCTCCAGATCTCTACGCATTTCACCGCTACACCTGGAATTCTACCCCCCTCTACGAGACTCTAGCTTGCCAGTTTCAAATGCAGTTCCCAGGTTGAGCCCGGGGATTTCACATCTGACTTAACAAACCGCCTACGCGCGCTTTACGCCCAATAATTCCG
+
CCCCCGGGGGGGGGGGGGGGGGGGGGGGGGGGGGGGGGGGGGGGGGGGGGGGGGGGGGGGGGGGGGGGGGGGGGGGGGGGGGGGGGGGGGGGGGGGGGGDEGGGGGGGGGGGGGGGGGGGGGGGGFGGGFFGGGGGGGGGGGGGGGGGG6EGGGGGGGFFGFGGGGFGGGGGGGGGFFGGGGFGGFGGGGGGGGGGGGGGGGGGFGGGGGGGGCFFGCGFEGF@;FFEFFFFDGGBFFGGCE(577@BGGF
@M03364:276:000000000-BLYN8:1:1101:5897:7852 2:N:0:1
GGACTACCGGGGTATCTAATCCTGTTTGCTCCCCACGCTTTCGAGCCTCAGCGTCAGTTACAGACCAGAGAGCCGCCTTCGCCACTGGTGTTCCTCCATATATCTACGCATTTCACCGCTACACATGGAATTCCACTCTCCTCTTCTGCACTCAAGTCTCCCAGTTTCCAATGACCCTCCCCGGTTGAGCCGGGGGCTTTCACATCAGACTTAAGAAACCGCCTGCGCTCGCTTTACGCCCAATAAATCCG
+
CCCCCGGGGGGGGGGGGGGGGGGGGGGGGGGGGGGGGGGGGGGGGGGGGGGGGGGGGGGGGGGGGGGGGGFGGGGGGGGGGGGGGGGGGGGGGGGGGGGGGGGGGGGGDGGGGGGGGGGGGGFGGGGGEACFGGGGFFGGGGGGGGGGGGGGGGGGGGGGGGGGEFGGGGGGGGGGGGGGGGGGEGDFGGGGGGGGGGGGGGGGFFF4CGCCGGGFGGGGFGFFFFFFBBFFGGGF?:CEGFFFFFFFGGC
@M03364:276:000000000-BLYN8:1:1101:10533:7859 2:N:0:1
GGACTACAGGGGTTTCTAATCCTGTTTGCTCCCCACGCTTTCGCACCTGAGCGTCAGTCTTTGTCCAGGGGGCCGCCTTCGCCACCGGTATTCCTCCAGATCTCTACGCATTTCACCGCTACACCTGGAATTCTACCCCCCTCTACAAGACTCTAGCCTGCCAGTTTCGAATGCAGTTCCCAGGTTGAGCCCGGGGATTTCACATCCGACTTGACAGACCGCCTGCGTGCGCTTTACGCCCAGTAATTCCG
+
CCCCCGGGGGGGGGGGGGGGGGGGGGGGGGGGGGGGGGFGGGGGGGGGGGGGGGGGGGGGGGGGGFFGGGGGGGGGGGGGGGGGGGGGGGGGGGGGGGGAFGGGGGGGGGCGGFGGGGGGGGGGGGGGGGGGGGGGGGGGGGGGGGGGFGGGGGGEGFGGGGGGFGGGGGGGGFGGGGGGGGGGGGGGFGGGGGGGCE,=FFGF69CDDDGGC*CDG4EFBGFF?F9B<EFEDDGF=<CEG30?*:@<G*2
@M03364:276:000000000-BLYN8:1:1101:26207:7863 2:N:0:1
GGACTACTGGGGTTTCTAATCCTGTTTGCTACCCACGCTTTCGGGCATGAACGTCAGTATTATCCCAGGGGGCTGCCTTCGCCATCGGTATTCCTCCACATTTCTACGCATTTCACTGCTACACGTGGAATTCTACCCCCCTCTGACATACTCTAGTCACCCAGTTACAAACGCAGTTCCCAGGTTATGCCCGGGGATTTCACATCTGACTTAAGTAACCGTCTGCGCCCGCTTTACGCCCAGTAATTCCG
+
CCCCCC8EFFGDC@BFGGAFDFGFFFFAFFGDGGGGC7,BDAGGED+BFEDEG@D7F@CAFGGAFGFGCEDFG+@F,E<EF7,8B=C7B<C,:@E9?8E8,,,9,AEFG7ECDGGG,AED=?EFG@DC+CFE9FCF,,>>8+6DDGG9C=DCF9>DF9>F9E?F<>,7==EGE6@8;CFG?ED@>:3,77EC7>*;E:>,=+=C8F7=DDCDF+:1+24:?=570A9DFFF>DD*);(::>32?7*9<C**
@M03364:276:000000000-BLYN8:1:1101:9130:7870 2:N:0:1
GGACTACTCGGGTTTCTAATCCTGTTTGCTCCCCACGCTTTCGAGCCTCAGCGTCAGTTACAGACCAGAGAGCCGCCTTCGCCACTGGTGTTCCTCCATATATCTACGCATTTCACCGCTACACATGGAATTCCACTCTCCTCTTCTGCACTCAAGTCTCCCAGTTTCCAATGACCCTCCCCGGTTGAGCCGGGGGCTTTCACATCAGACTTAAGAAACCGCCTGCGTGCGCTTTACGCCCAGTAATTCCG
+
CCCCCGGGGGGGGGGFGGGGGGGGGGGGGGGGGGGGGGGGGGGGGGGGGGGGGGGGDGGGGGGGGGGGGGGGGGGGDFGGGGGGGGGGGGGGGGGGGGCCFGGGGGGGGGGGGGGGGGGGGGGGGGGGGGFGGGGGGGG8EGGGGFGGGFEFGG?FGGGGGGGGGGGGGGFGGGGGGGGGGGGGGGGFGFFGGGGGGGGGGGGF6*:CDGFCFFGGG5FFEGFFFF@E;EFFGGC<?0CEE387:>B4CC9
@M03364:276:000000000-BLYN8:1:1101:27671:7871 2:N:0:1
GGACTACCAGGGTATCTAATCCTGTTTGCTCCCCACGCTTTCGTGCATGAGCGTCAGTACAGGTCCAGGGGATTGCCTTCGCCATCGGTGTTCCTCCGCATATCTACGCATTTCACTGCTACACGCGGAATTCCATCCCCCTCTACCGTACTCTAGCCATGCAGTCACAAAGGCAGTTCCCAGGTTGAGCACGGGGATTTCACATCTGACTTAACAACCCGCCTGCGTGCGCTTTACGCCCAGTAATTCCG
+
CCCC@FEFGGGGGGGGFGFGGGFGGGGGCFFFGGGGGG:@DCGGGG@9EACFCFFDGGCAEFGGGC@<F:FGGFFGEGGGGGGGCEG7F=FEFF@CFFGGGGA?;FFFGGG7FGED9,,@FFG@EFFCEGCFGDGGGF8A@CGGFFFGGG+=DFGA=B99BC@EG,,,,E6D?,@>FCGGDG,@F9,,67,@C5C8*>BFG@7++;D>C7C7FGGDF4*AA5>6?)60,=5>D*C418C7CDF6*;B)2:7
@M03364:276:000000000-BLYN8:1:1101:26344:7898 2:N:0:1
GGACTACTGGGGTTTCTAATCCTGTTTGATCCCCACGCTTTCGCACATCAGCGTCAGTTACAGACCAGAAAGTCGCCTTCGCCACTGGTGTTCCTCCATATCTCTGCGCATTTCACCGCTACACATGGAATTCCACTCTCCTCTTCTGCACTCAAGTCTCCCAGTTTCCAATGACCCTCCCCGGTTGAGCCGGGGGCTTTCACATCAGACTTAAGAAACCGCCTGCGCTCGCTTTACGCCCAATAAATCCG
+
CCCCCGGGGGGGGCCFGGCGGGGGGGGGGGGFGGGGGGGGGGGGGGGGGGGGGGGGGFGGGGGGGGGGGFGGGGGGGGGGGGGGGGGGF<EEGGGGGG9FCFFFGGGGGGGGGGGGGGGGGGGGGGGGFEEFGAFGGGGGGGGGGGGGGGGGGG@FFGFFGGGGGFGGGGGGGGGGC?FGGGGGGGEGCEGG>EGEEGGGGC9+=CGFGGGGGGGG7<FGFG>;DFF3:BEF7CFA?0C5CB05CFFFFF<
@M03364:276:000000000-BLYN8:1:1101:19562:7899 2:N:0:1
GGACTACTCGGGTTTCTAATCCTGTTTGCTCCCCACGCTTTCGCACCTGAGCGTCAGTCTTCGTCCAGGGGGCCGCCTTCGCCACCGGTATTCCTCCAGATCTCTACGCATTTCACCGCTACACCTGGAATTCCACCCCCCTCTACGAGACTCAAGCCTGCCAGTTTCAAATGCAGTTCCCGGGTTGAGCCCGGGGATTTCACATCTGACTTAACAGACCGCCTGCGTGCGCTTTACGCCCAGTAATTCCG
+
CCCCCGGGGGGGGGGGGGGGGGGGGGGGGGGGGGGGGGGGGGGGGGGGGGGGGGGGGGGGGGGGGGGGGGGGGGGGGGGGGGGGGGGGGGGGGGGGGGGGGGGGGGGGGGGGGGGGGGGGGGGGGGGGGGGGGGGGGGGDGGGGCGGGEGGGGGGGGGGGGGGGGGGGGGGGCF7;DEGGGGGGGGGGGGGGGGGG78BGGGGGCCFGGGGGGGGGGGGFDGB:BFFB:@>DGDGDF?GGGFFFG>FBFD9
@M03364:276:000000000-BLYN8:1:1101:12589:7912 2:N:0:1
GGACTACTAGGGTATCTAATCCTGTTTGCTCCCCACGCTTTCGCACCTGAGCGTCAGTCTTCGTCCAGGGGGCCGCCTTCGCCACCGGTATTCCTCCAGATCTCTACGCATTTCACCGCTACACCTGGAATTCTACCCCCCTCTACGAGACTCAAGCCTGCCAGTTTCGGATGCAGTTCCCGGGTTGAGCCCGGGGATTTCACATCCGACTTGACAGACCGCCTGCGTGCGCTTTACGCCCAGTAATTCCC
+
CCCCCGGGGGGGGGGGGGGGGGGGGGGGGGGGGGGGGGGGGGGGGGGGGGGGGGGGGGGGGGGGGGGGGGGGGGGGGGGGGGGGGGGGGGGGGGGGGGGGGGGGGFGFFEGGGGGGGGGGGGGGGCFGDFGGGGGGGGGGGGDGGGGGGGCCGFCGFGGGGGGGGFGFGGEGEGGDGFGGGGDGGEGFDGGGGCGGGGGGGGG7FGF<<DDGG7DFFGGGEGDFFFFFB:BEDDDB@?G5C@<FCFFDGG*
@M03364:276:000000000-BLYN8:1:1101:6664:7913 2:N:0:1
GGACTACAAGGGTTTCTAATCCTGTTTGCTCCCCACGCTTTCGAGCCTCAGTGTCAGTTACAGGCCAGAGAGCCGCTTTCGCCACCGGTGTTCCTCCATATATCTACGCATTTCACCGCTACACATGGAATTCCACTCTCCTCTCCTGCACTCAAGTCTACCAGTTTCCAATGCATACAATGGTTGAGCCACTGCCTTTTACACCAGACTTAATAAACCACCTGCGCTCGCTTTACGCCCAATAACTCCGG
+
CCCCCGFGFGFGGGGFGGFGGGGDGGGGGEFGGGGGGGGGGGGGGGGGGGGGGGGGGGGCFGGFGGGGGGGGGGGGC@BFGGFEGGDGGGCFGAAFFGGGGGBFGGGGGCFGGGGG<FGGD>EGGGGGGFDFFGGGGGGG?EFGGGC>8DF?FGGGGGGCFGFGFCEGGGCG=EGGGG8FCFFGGGGGFF66C6,8@FGFCDAC6CGGGGF+BFFF+?:13*9<:E=524BEGGFCF?C:EFDFG*@)8C>
@M03364:276:000000000-BLYN8:1:1101:20711:7917 2:N:0:1
GGACTACTAGGGTTTCTAATCCTGTTTGCTCCCCACGCTTTCGAGCCTCAGTGTCAGTTACAGGCCAGAGAGCCGCTTTCGCCTCCGGTGTTCCTCCATATATCTACGCATTTCACCGCTACACATGGAATTCCACTCTCCTCTCCTGCACTCAAGTCTCCCAGTTTCCAATGCACACAATGGTTGAGCCACTGCCTTTTACATCAGACTTAAGAAACCACCTGCGCTCGCTTTACGCCCAATAAATCCGG
+
CCCCCFGGGGGGGGGGGGGGGFGGGGGGGGGFGGGGGGGGGGGGGGGGGGGGGGGGGGGGGGGGGGGGGGGGGGGG7FGGCDGGGGGGGGGGGGGGGGGGGGGGGGGGGGG@FGGGGEGGGGGGGGGGGGAFGGGGGFGGGFDGGFGGGFGFFGFGGGGGGGGFGGFGGGGFGFFGGF6EGGCGF+@EF7FD6AFGGGGGDGFFF7CFGG7FGGG+@F6C5E>2>A=*49?)59C>BFGCE)=AGFFCGDD
@M03364:276:000000000-BLYN8:1:1101:19212:7920 2:N:0:1
GGACTACTGGGGTTTCTAATCCTGTTTGATCCCCACGCTTTCGCACATCAGCGTCAGTTACAGACCAGAAAGTCGCCTTCGCCACTGGTGTTCCTCCATATCTCTGCGCATTTCACCGCTACACATGGAATTCCACTTTCCTCTTCTGCACTCAAGTTTCCCAGTTTCCAATGACCCTCCACGGTTGAGCCGTGGGCTTTCACATCAGACTTAAGAAACCGCCTACGCGCGCTTTACGCCCAATAATTCCG
+
CCCCCGGGGGGGGGGGGGGGGGGGGGGGGGGGGGGGGGGGGGGGGGGGGGGGGGGGGGGGGGGGGGGGGGGGGGGGGGGFFGFGGGGGGGGGGGGGGGGGGGGGGGGGGGGGGGGGGGGGGGGGGGGGGGGGGGGGGGGGGGGGGGGFGGGDFFGGGGGGGGDGGGFGGGGGGGGFGGFEFGGGGGGGGGGGECGGGGFGGFF@>FCF>CGG7DFF7*<FEGFF@A=BBFFBDGGFA888C:@F<FFFCF<
@M03364:276:000000000-BLYN8:1:1101:8058:7921 2:N:0:1
GGACTACTAGGGTTTCTAATCCTGTTTGCTCCCCACGCTTTCGCACCTGAGCGTCAGTCTTCGTCCAGGGGGCCGCCTTCGCCACCGGTATTCCTCCAGATCTCTACGCATTTCACCGCTACACCTGGAATTCTACCCCCCTCTACGAGACTCAAGCCTGCCAGTATCAGATGCAGTTCCCGGGTTGAGCCCGGGGATTTCACATCTGACTTAACAGACCGCCTGCGTGCGCTTTACGCCCAGTCATTCCG
+
CCCCCGGGGGGGGGGGGGGGGGGGGGGGGGGGGGGGGGGGGGGEGGGGGGGGGGGEEFFGGGGGGGGGGGGGGGGGGGGGGGGGGGGGGGGFFGGGGGGGGGGGGGCFFGGFGGGGGGGGGGGGGGGGGGGGGGGGGGGGGGEGGGFGDEECGGGGGGGGGGGGGFGGGFGGGCCGGGFGFGCCFEGCFFGGGGGGGGGFFGGFFGGGGGGGC@FGGGGGF=B:(<B3())7C3FA46?EG@0/*:@<CGC
@M03364:276:000000000-BLYN8:1:1101:13706:7947 2:N:0:1
GGACTACAAGGGTTTCTAATCCTGTTTGCTACCCATGCTTTCGAGCCTCAGCGTCAGTTACAGACCAGACAGCCGCCTTCGCCACTGGTGTTCTTCCATATATCTACGCATTTCACCGCTACACATGGAGTTCCACTGTCCTCTTCTGCACTCAAGTTTCCCAGTTTCCGATGCACTTCTTCGGTTGAGCCGAAGGCTTTCACATCAGACTTAAGAAACCGCCTGCGCTCGCTTTACGCCCAATAAATCCG
+
CCCCCGGGGGGGGGGGGGGGGGGGGGGGGGGGGGGGGGGGGGGGGGGGGGGGGGGGGCFGGGGGGGGGGGGG?FGGGGGGGGGGGGGGGGGGGGGGGGGGGGGGGGGGGGGGGDGGGGGGGGGGGGGGGGGGGGGGFGGGGGGFGGGGGGGGFGGGCFGG9EGGGGGGGECGGGGGGGEFGFGEGGGDFGBEEGGGGGGGGFFC@FGGGGGGGGCGGGG6/*3<B>>;>>DFGCFFFFGCGB6FF7C<@FC
@M03364:276:000000000-BLYN8:1:1101:15704:7978 2:N:0:1
GGACTACTCGGGTATCTAATCCTGTTTGCTCCCCACGCTTTCGCACCTGAGCGTCAGTCTTCGTCCAGGGGGCCGCCTTCGCCACCGGTATTCCTCCAGATCTCTACGCATTTCACCGCTACACCTGGAATTCTACCCCCCTCTACAAGACTCCAGCCTGCCAGTTTCGAATGCAGTTCCCAGGTTGAGCCCGGGGATTTCACATCCGACTTGACAGACCGCCTGCGTGCGCTTTACGCCCAGTAATTCCG
+
CCCCCGFGGGGGGEGGGFGGGFGGGGGGGGGGE@EFGEGGGGGGGCFFGGGGGGGGGGGGGGGFFGFGFCCGGCFE+BFGGGEGGGGGGGGGFFGFGGGGGGGGGGGGGGG7FFGGGGGGEGGGGGGGGFGG9DDA>@8CEGGGGGGGFCFGGGG,DFFFFGG?FGGFEGGGGBEADGGDGGCGGGEEFGDFGEGGDCFEG=FGFF*/*CDDGGF:6CECBGE61>>>1>>>GCG9?:>5>>6FC:B)7*2
@M03364:276:000000000-BLYN8:1:1101:14675:7984 2:N:0:1
GGACTACCGGGGTTTCTAATCCTGTTTGCTCCCCACGCTTTCGAGCCTCAGCGTCAGTTACAGACCAGAGAGCCGCCTTCGCCACTGGTGTTCCTCCATATATCTACGCATTTCACCGCTACACATGGAATTCCACTCTCCTCTTCTGCACTCAAGTCTCCCAGTTTCCAATGACCCTCCCCGGTTGAGCCGGGGGCTTTCACATCAGACTTAAGAAACCGCCTGCGCTCGCTTTACGCCCAATAAATCCG
+
CCCCCGGGGGGGFGGGGGGGGFGGGGGGGGGFFFGGGEGGGGGGGGGF@EEFECFDFFGGGGFFGGGGGGFGFCFFGGGGGDFCFFGGGGGGGGGGGGGGGGGGGGGGECFGGDGGCGGGGGGGFFGGEFDFF?EGGGGFGFGFEGGGGFGGGGGFAD,EF8D?>DGGGGFGGG,D818CEGGGGGGGGFGGGDG=*=EDF7:CFGGGFCFGF77CFGF6>EFFFFF39)7BDGF2=:ECE@?@DFFFGFC
@M03364:276:000000000-BLYN8:1:1101:22487:7985 2:N:0:1
GGACTACTAGGGTTTCTAATCCTGTTTGCTCCCCACGCTTTCGAGCCTCAGTGTCAGTTACAGGCCAGAGAGCCGCTTTCGCCTCCGGTGTTCCTCCATATATCTACGCATTTCACCGCTACACATGGAATTCCACTCTCCTCTCCTGCACTCAAGTCTCCCAGTTTCCAATGCACACAATGGTTGAGCCACTGCCTTTTACATCAGACTTAAGAAACCACCTGCGCTCGCTTTACGCCCAATAAATCTGG
+
CCCCCGGGFGGGGGGGGGGGGGGGGGGGGGGGGGGGGGGGGGGGGGGGGFGGGGGGGGGGGGGGGGGGGGFGGGGGGGFGGGCFEFGGGGGGFFGGGGGGGGGGGGGGGGGGGFCFGGGGGGGGFFFEFDFGGGGFEGGGEFGGGEEFGGGGGGGC@DEEFFGGGGGGGGGGGGGACGGEFACEGGGGGGGFF6EFGG9C7?E79=FCFGFCDCFFGG6CFEFFF>)3>BEFGGFE42B8?ADFGGFE+@+
@M03364:276:000000000-BLYN8:1:1101:20088:8001 2:N:0:1
GGACTACCGGGGTATCTAATCCTGTTTGCTCCCCACGCTTTCGCACCTGAGCGTCAGTCTTCGTCCAGGGGGCCGCCTTCGCCACCGGTATTCCTCCAGATCTCTACGCATTTCACCGCTACACCTGGAATTCCACCCCCCTCTACGAGACTCAAGCCTGCCAGTTTCAAATGCAGTTCCCGGGTTGAGCCCGGGGATTTCACATCTGACTTAACAGACCGCCTGCGTGCGCTTTACGCCCAGTAATTCCC
+
CCCCCGGGGGGGGGGGGGGGGGGGGGGGGGGFGGGGGGGGGGGGGGGGGFGGGGGGGGGGGGGGGGGGGGGGGGGGGGGGGGGGGGGGGGGGGGGGGGFGGGGGGGGGGGGGGGGGGGGGGEDGGGGGFGGGGGGGGGGCEGEGFGG6EGGGGFGFGGGGGGGGGF@GGGGGGGGFGFFGGGDGGGGGGGGGGGGGGG69CGGGFFGGCFGGFGGGFGGGFGB?:FBF?DEF79C26(*?E3267>F:7:*
@M03364:276:000000000-BLYN8:1:1101:13199:8015 2:N:0:1
GGACTACTAGGGTTTCTAATCCTGTTTGCTCCCCACGCTTTCGCACCTGAGCGTCAGTCTTCGTCCAGGGGGCCGCCTTCGCCACCGGTATTCCTCCAGATCTCTACGCATTTCACCGCTACACCTGGAATTCTACCCCCCTCTACGAGACTCTAGCTTGCCAGTTTCAAATGCAGTTCCCAGGTTGAGCCCGGGGATTTCACATCTGACTTAACAAACCGCCTGCGTGCGCTTTACGCCCAGTACTTCCG
+
CCCCCGGGGGGGGGGGGGGGGGGGGGGGGGGGGGGGGDGGGGGGGGGGGGGGGGGGGGGGGGGGGGGGGGGGGGGGGGGGGGGGGGGGGGGGGGGGGCFACFGGGGGGG>FGGGGGGGGGGGGGGGGGFGFGGGGGFFEGGGGGGGGCECGDFFCGGGGGGGFBBFGGGGFGGCAFGFFFF?FGGGGGGGGGGEDDCGGGGFEFFC7DGFFFF7>F*;@E:GE?()(.(<DED>76=2*:ED(9:*/->C*
@M03364:276:000000000-BLYN8:1:1101:14525:8037 2:N:0:1
GGACTACCGGGGTTTCTAATCCTGTTCGCTACCCACGCTTTCGAGCCTCAGCGTCAGTTACAGACCAGAGAGCCGCTTTCGCCACCGGTGTTCCTCCATATATCTACGCATTTCACCGCTACACATGGAATTCCACTCTCCCCTTCTGCACTCAAGTTCTCCAGTTTCCAAAGCATCTTACGGTTAAGCCACAGCCTTTCACTTCAGACTTATAAAACAGCCTGCGCTCGCTTTACGCCCCATAAATCCGG
+
BC<ACFGGGGGEF@CDCFCFFGGGGGACGG:CFD6CBFGGGGGCGGGFECEFEGGG:CFF,6CFGG<E,@FF<FFG7FEGGGFE=BFC+@?CFAF9FFF?@FGFFGFGGGGGE9<FAFGGGGGG98FGFAFFFGCDDFFGG,@D,3@>>:D8E8DGFCDE,CFG<DCA;E9@CGC9,,37,@C3>C,@7,:>6@CGFGCFC@:FF9CCF7B+22CC+;C8)=4(7AB42)5AF:CC):CG*),8*;7<8>7
@M03364:276:000000000-BLYN8:1:1101:22521:8040 2:N:0:1
GGACTACTGGGGTATCTAATCCTGTTTGCTACCCATGCTTTCGAGCCTCAGCGTCAGTTACAGACCAGACAGCCGCCTTCGCCACTGGTGTTCTTCCATATATCTACGCATTTCACCGCTACACATGGAGTTCCACTTTCCTCTTCTGCACTCAAGTTTCCCAGTTTCCGATGCACTTCTTCGGTTGAGCCGAAGGCTTTCACATCAGACTTAAGAAACCGCCTGCGCTCGCTTTACGCCCAATAAATCCG
+
CCCCCGGFGGGGGCEFGGFGGGGGGGGGGGAFGGGFGGGGGGG?FGGGFGGGGGGGGEFAG9EEFGGGCFGGGGGGGGGGGEGGGG@FGFGGG9EGGGFGGCFGGGGGGGGGGGGGGGGGGGGGGGGG8,AFGFGD9,@AEGGGDF9EDFFGG?FF@==;;EGGGGGFGD6CCEFGGG8,@>DGGGGGGGGG6:BC?FGGGFGGFG89DFGF=+;=<CFCEGFF);9?250?DGG)@0E@E)2=CFA7DD)
@M03364:276:000000000-BLYN8:1:1101:4691:8068 2:N:0:1
GGACTACCGGGGTTTCTAATCCTGTTTGCTCCCCACGCTTTCGAGCCTCAGCGTCAGTTACAGACCAGAGAGCCGCCTTCGCCACTGGTGTTCCTCCATATATCTACGCATTTCACCGCTACACATGGAATTCCACTCTCCTCTCCTGCACTCAAGTCTACCAGTTTCCAATGCATACAATGGTTGAGCCACTGCCTTTTACACCAGACTTAATAAACCACCTGCGCTCGCTTTACGCCCAATAAATCCGG
+
CCCCCGGGGGGGGGGGGGGGGGGGGGGGGGGGGGGGGGGGGGGGGGGGGGGGGGCCFFFGGGGGGGGGGGGGGGGGDGGGGGGGGGGGGGGGGGGGGGGGGGGGGAGGGGGGGGGGGGGGGGGFFFGGGCFGGGGGGGCGGGFGGGEDGGGGFFGGF==FFF?DFFGGFGGGGGGFFFEFCCFGC6DGGGDGGGGD99EF7CCD6CFGGGGF:CGG72DFFDFFB?28>EFFGGDE8?GECF@)::19CDG
@M03364:276:000000000-BLYN8:1:1101:13457:8073 2:N:0:1
GGACTACTAGGGTTTCTAATCCTGTTTGCTCCCCACGCTTTCGCACCTGAGCGTCAGTCTTCGTCCAGGGGGCCGCCTTCGCCACCGGTATTCCTCCAGATCTCTACGCATTTCACCGCTACACCTGGAATTCTACCCCCCTCTACGAGACTCAAGCCTGCCAGTTTCGGATGCAGTTCCCGGGTTGAGCCCGGGGATTTCACATCCGACTTGACAGACCGCCTGCGTGCGCTTTACGCCCAGTAATTACG
+
CCCCCGGGGGGGGGGGGGGGGGGGGGGGGGGGGGGGGGGGGGGGGGGFFFGGGGGGGGGGGGGGGGGGGGGGGGGGGGFGFGGGGGGGGGGGGGGGGGGFGGGGGGGGGGGGGGGGGGGGDFGGGGGGGGGGGGGGGGGGGGGGGGGEGGGGGGGGGGGGGGGGGGGGGGEEGGGGGGGGGGCEGGGGGGGCEGGG5EFFGGGG=FFGGGGG7CF7CFGGFGFFF>>F:BE@GDGFF?GGGFFFGCFA>C1
@M03364:276:000000000-BLYN8:1:1101:26667:8086 2:N:0:1
GGACTACACGGGTTTCTAATCCTGTTTGCTACCCATGCTTTCGAGCCTCAGCGTCAGTTACAGACCAGACAGCCGCCTTCGCCACTGGTGTTCTTCCATATATCTACGCATTTCACCGCTACACATGGAGTTCCACTGTCCTCTTCTGCACTCAAGTTTCCCAGTTTCCGATGCACTTCTTCGGTTGAGCCGAAGGCTTTCACATCAGACTTAAGAAACAGCCTGCGCGCGCTTTACGCCCAATAAATCCG
+
CCCCCGGG,FGGGGGGGGGFGGGGGGGGFGGGGGGGGGGGGAFGGCEFGGGFGGGGGCEFF9FFGGGGGGGGGGGGCFGGGGGGCGGGFGGGGFF9AFGGGGGGFFFGGGGCFGGGGGGGGEFEFFGGF8F@FEGGGFGGGFGGGGGGCEEDGGGGEF;,=EF8FGFCF>@BEEEFDFGDEFGGGGGFGC8@7+@?,DGFGCGGFG>FGGGFFGG7+;F,?C>)7>@D(0?:CG3CF0>EGF05<CFEC68
@M03364:276:000000000-BLYN8:1:1101:22617:8114 2:N:0:1
GGACTACCGGGGTTTCTAATCCTGTTTGCTCCCCACGCTTTCGCACCTGAGCGTCAGTCTTCGTCCAGGGGGCCGCCTTCGCCACCGGTATTCCTCCAGATCTCTACGCATTTCACCGCTACACCTGGAATTCTACCCCCCTCTACGAGACTCTAGCTTGCCAGTTTCAAATGCAGTTCCCAGGTTGAGCCCGGGGATTTCACATCTGACTTAACAAACCGCCTGCGTGCGCTTTACGCCCAGTAATTCCG
+
CCCCCGGGGGGGGGGGGGGGGGGGGGGGGGGGGGGGGGGGGGGGGGGGGGGGGGGGGGGGGGGGGGGGGGGGGGGGGGGGFGGGGGGGGGGGGGGGGGG9FGGGGGGGGEGGGGGFGGGGGGGGGGGGCGGGGGGGGGGGDGGGGGGDEEEGGGGGGGGGGGGGFGGGGGCGGFGGGGGGGGG>?:CFFFGGEGD5EGFGGGGGFGGGFFF>F7;FGFGGFGEFFFBFFFF@CDCAFFGGEB?F7>B9CC*
@M03364:276:000000000-BLYN8:1:1101:5187:8114 2:N:0:1
GGACTACCCGGGTTTCTAATCCTGTTTGCTCCCCACGCTTTCGCACCTCAGTGTCAGTATCAGTCCAGGTGGTCGCCTTCGCCACTGGTGTTCCTTCCTATATCTACGCATTTCACCGCTACACAGGAAATTCCACCACCCTCTACCGTACTCTAGCTCAGTAGTTTTGGATGCAGTTCCCAGGTTGAGCCCGGGGATTTCACATCCAACTTGCTGAACCACCTACGCGCGCTTTACGCCCAGTAATTCCG
+
CCCCCGGGGGGGGGGGGGGGGGGGG9FGGGGGGGGGGGGGGGGGGGGGGGGGGGGGGGGGGGGGGFFGFGGGGGGGEFGGGGEFGGGFGGFGGGGGGGGGFGGFGGGGGGGGGGGGGGGGGDCGFGGEFFGGGGGGEECBBFG6>EFEGGGGGCGGGFADGFFGGGGGGGGGGGGGGGFGC9DFGGGGGGGGGGGGGGG,5CEGFG49?7C>@878:*>C4EEB=A@:=B:3CGGEF(BE550AD77-:C7
@M03364:276:000000000-BLYN8:1:1101:21250:8124 2:N:0:1
GGACTACTGGGGTATCTAATCCTGTTTGCTCCCCACGCTTTCGAGCCTCAGCGTCAGTTACAGACCAGAGAGCCGCCTTCGCCACTGGTGTTCCTCCATATATCTACGCATTTCACCGCTACACATGGAATTCCACTCTCCTCTTCTGCACTCAAGTCTCCCAGTTTCCAATGACCCTCCCCGGTTGAGCCGGGGGCTTTCACATCAGACTTAAGAAACCGCCTGCGCTCGCTTTACGCCCAATAAATCCG
+
CCCCCGGGGGGGGGGGGGGGGGGGGGGGGGGGGGGGGGGGGGGGGGGGGGGGGGGDGGGGGGGGGGGGGGGGGGGGGGGGGGGGGGGGGGGGGGGGGGGGGGGGGGGGGGGGGGFGGGGGGGGGGGGGFFFGGGGGGGGGGGGGGGGGGGGGGGGGGGGGGGGFGGFGGGGF8FGGGGGGGGGGGGGGGGGGGGGGGEG?CD7CFGFFGD<FFGGC7CGGEGFDFFFB6EFFGGGAF0CEG:BFGGFFGG7
@M03364:276:000000000-BLYN8:1:1101:7588:8143 2:N:0:1
GGACTACAGGGGTATCTAATCCTGTTTGCTCCCCACGCTTTCGCACCTGAGCGTCAGTCTTGGTCCAGGGGGCCGCCTTCGCCACCGGTATTCTTCCAGATCTCTACGCATTTCACCGCTACACCGGGAATTCTACCCCCCTCTACGACACTCTAGCTTGCCAGTTTCCATTGCAGTTCCCAGGTTAAGCCAGGGGCTTTCACCTCTGACTTAACAAACCGCCTGCTAGCCCTTTACGCCCAGTAATTCCG
+
CCCCCGGDGGGGG7FGGGGGDFGGGGCFGGGGGGEGGGGGGGEG,FEG<EGGFGGGGG9<,,:,CFGF8F+8F6CEFEGGGGGG,9>CF+BFF,CEA,?5?=EFGGFFGGGGAEDFFG+6FFEGG7@FDDGGG,E9ED8FB+@DAC8+++@>EA>FG9,@CC,>>C,?,,,,=DFD?E>74?,>F<,4:?6,=CC**4;EGCC*6/;CD=>++@GCD*@5.75;(5(*)9).07>A=:C87::6>27.222
@M03364:276:000000000-BLYN8:1:1101:19715:8170 2:N:0:1
GGACTACTAGGGTTTCTAATCCTGTTTGCTACCCATGCTTTCGAGCCTCAGCGTCAGTTACAGACCAGACAGCCGCCTTCGCCACTGGTGTTCTTCCATATATCTACGCATTTCACCGCTACACATGGAGTTCCACTGTCCTCTTCTGCACTCAAGTTTCCCAGTTTCCGATGCACTTCTTCGGTTGAGCCGAAGGCTTTCACATCCGACTTAAGAAACCGCCTGCGCTCGCTTTACGCCCAATAAATCCG
+
CCCCC8FGGGGGCFEGCEFF9EECCEGGGFFF8FFGGFGGGGGGGGGGGFGGEGGGGGFCFGCEGGGGGGGGGGGGDCFCGFCGGGGGGGGGGG9FGGGGAEEEFGGGGGFGGGFGFGGGGGDFGGGGGDEF9,9=EEGGGG99E=FG9D88DFGFEDGGF@EFGGGFGCC6=E=,98EFFGG6CECFFC=:9CCE6@FF8+@217*39C7DD8CFGFGCA>>9=49)(8/)CGFEFFGG=B0=DCFFGFC
@M03364:276:000000000-BLYN8:1:1101:9615:8192 2:N:0:1
GGACTACTCGGGTTTCTAATCCTGTTTGCTCCCCACGCTTTCGAGCCTCAGCGTCAGTTACAGACCAGAGAGCCGCCTTCGCCACCGGTGTTCTTCCATATATCTACGCATTTCACCGCTACACATGGAGTTCCACTGTCCTCTTCTGCACTCAAGTTCCCCAGTTTCCGATGCACTTCTTCGGTTGAGCCGAAGGCTTTCACATCAGACTTAAGAAACCGCCTGCGCTCGCTTTACGCCCAATAAATCCG
+
CCCCCGGGGGGGGGGGGGGGGGGGGGGGGGGGGGGGGGGGGGGGGGGGGGGGGGGGGGGGGGGGGGGGGGGGGGGGGGGGGGGGGGGGGGGFFFGGGGGGGGGGGGGGGGGGGGGGGGGGGGFGFFGGGGGGGGGGGGGGGGGGGGGGFGGGDFGGGFFFGGGGGAFGGGGGGGGGGGGGGGGGGGGGGGGGGG>CGGGGGFGGFGCCFGGGGC7@7DGGFGFFFFFFFFBBGGGEF@GGGF;AFGFE:C7
@M03364:276:000000000-BLYN8:1:1101:5974:8197 2:N:0:1
GGACTACTAGGGTTTCTAATCCTGTTTGCTACCCATGCTTTCGAGCCTCAGCGTCAGTTACAGACCAGACAGCCGCCTTCGCCACTGGTGTTCTTCCATATATCTACGCATTTCACCGCTACACATGGAGTTCCACTGTCCTCTTCTGCACTCAAGTTTCCCAGTTTCCGATGCACTTCTTCGGTTGAGCCGAAGGCTTTCACATCAGACTTAAGAAACCGCCTGCGCTCGCTTTACGCCCAATAAATCCG
+
CCCCCGGGGGGGGGGGGGFGGGGGGGGGGGGGGGGGGGGGGGGGGGGGGGGGGGGGGGGGGGGGGGGGGGGGGGGGGGGGGGDCGGGGGGGGGGGGGGGFFGGGGGGGGGGGFGFGGDDEFGGGGGGGFGGFGGGGGGFGGGGGGGGGGGGGGG8FFGGGAFFGGGGGGGC>EEGGGGGGGCFGGGGFGGFGG+B>FGGGGFGGFFD*C9FF8CCCFGG>9E>)-//8>;5?CFCEFFCGGB;A;DCCGGD
@M03364:276:000000000-BLYN8:1:1101:11476:8271 2:N:0:1
GGACTACTCGGGTTTCTAATCCTGTTTGCTCCCCATGCTTTCGAGCCTCAGTGTCAGTTACAGGCCAGAGAGCCGCTTTCGCCTCCGGTGTTCCTCCATATATCTACGCATTTCACCGCTACACATGGAATTCCACTCTCCTCTCCTGCACTCAAGTCTCCCAGTTTCCAATGCACACAATGGTTGAGCCACTGCCTTTTACATCAGACTTAAGAAACCACCTGCGCTCGCTTTACGCCCAATAAATCCGG
+
CCCCCGGGGGGGGGGGGGGGGGGGGGGGGGGGGGGGGGGGGGGGGGGGGGGGGGGGGGGGGGGGGGGGGGGGGGGGGGGGGGGGGGGGGGGGGGGGGGGGGGGGGGGGGGGGGGGGGGGGGG9FGGGGGGGGGGGGGGGGGGGGGGGGGGFGGFFFEEFGGGGGGGGGGGGGCGGGGGGGGFFGGGFFFFCGGGGGGGGGGGGGFGGFGG9DCFGFDGDFFDFEFFFEFFFFGGGFFFGGG57AFFF?9DC
@M03364:276:000000000-BLYN8:1:1101:6812:8273 2:N:0:1
GGACTACTCGGGTTTCTAATCCTGTTTGCTCCCCACGCTTTCGCACCTGAGCGTCAGTCTTCGTCCAGGGGGCCGCCTTCGCCACCGGTATTCCTCCAGATCTCTACGCATTTCACCGCTACACCTGGAATTCTACCCCCCTCTACGAGACTCTAGCTTGCCAGTTTCAAATGCAGTTCCCAGGTTGAGCCCGGGGATTTCACATCCGACTTAACAAACCGCCTGCGTGCGCTTTACGCCCAGTAATTCCG
+
CCCCCDGGGGGGFGCGGGGGGFGGGG9FGFGGGGGGGGGGGGGGGGGGAFAFGGGGGGGGGGGFGGGGFGGGGGGGGGGGGGGGGGGGGGGGFGFFGCGGCFFGGFEFDGGGGGGGGECGFGEGCFGGGGFFGGGGEFGGGGGGGGG688CCEEFGGGGFEF;C3EGGGEGCFF9EE9FGGCGGGGGFDGGGDGGGC>GGGFFFFC*/5DG<FFGFD*=EAGF0:>>76DBDG<F<F3AEG86/7:*6CFC
@M03364:276:000000000-BLYN8:1:1101:25310:8278 2:N:0:1
GGACTACCCGGGTATCTAATCCTGTTTGCTACCCATGCTTTCGAGCCTCAGCGTCAGTTACAGACCAGACAGCCGCCTTCGCCACTGGTGTTCTTCCATATATCTACGCATTTCACCGCTGCACATGGAGTTCCACTGTCCTCTTCTGCACTCAAGTTTCCCAGTTTCCGATGCACTTCTTCGGTTGAGCCGATGGCTTTCACATCAGACTTAAGAAACCGCCTGCGCTCGCTTTACGCCCAATAAATCCG
+
C9CCCE<@FE@7FFGFFGCG9EFEFFGCGGGDGGGGFGGCFEGFF,@8FFEDFCG:FC@FFGGGD<F<FFF8@FCF@FGGFGGDFFFFFDGGFGGGFGGGGF@EEGGGCCFGGGGFFGD>FCDAFFEGDGFA9?EEEFGG=DF+@EF9E;@FGGGEGFGC9EGGGGFC8BB8CCFFFGGG,3+8BE:7F?,@9+3+:B,CG9EFC5+?;*;98CCC74@EAGD2>6>;@EF>GC74;<DB:B(.;F@ED*1
@M03364:276:000000000-BLYN8:1:1101:19376:8303 2:N:0:1
GGACTACTCGGGTATCTAATCCTGTTCGCTACCCACGCTTTCGAGCCTCAGCGTCAGTTACAGACCAGAGAGCCGCTTTCGCCACCGGTGTTCCTCCATATATCTACGCATTTCACCGCTACACATGGAATTCCACTCTCCCCTTCTGCACTCAAGTTCTACAGTTTCCAAAGCATACTATGGTTAAGCCACAGCCTTTCACTTCAGACTTATAAAACAGCCTGCGCTCGCTTTACGCCCAATAAATCCGG
+
CCCCCGGGGGGGGGEGGGGGGGGGGGGGGGGGGGGGGGGGGGGGGGGGGGGGGGGGGGGGGGGGGGGGGGGGGGGGGGGGGGGGGGGGGGGGGGGGGFGGGGGGFGGGGCFEGGGGGGGGGGGGFGGGGGFGGG9EFGFFGDEFGGGGGGGGGFGGFGFGCFGGGGGGGGGGGGGGFGGGGFEGGGGGGGGGFCDFGGGG>CFGFGGGGGGGGGFGGGGGFGFFFDFEDFFFGGGF>@GGGFDFGGFFGGD
@M03364:276:000000000-BLYN8:1:1101:19685:8323 2:N:0:1
GGACTACAGGGGTATCTAATCCTGTTTGCTCCCCACGCTTTCGAGCCTCAGTGTCAGTTACAGGCCAGAGAGCCGCTTTCGCCTCCGGTGTTCCTCCATATATCTACGCATTTCACCGCTACACATGGAATTCCACTCTCCTCTCCTGCACTCAAGTCTCCCAGTTTCCAATGCACACAATGGTTGAGCCACTGCCTTTTACATCAGACTTAAGAAACCACCTGCGCTCGCTTTACGCCCAATAAATCCGG
+
CCCCCFFGGGGGGGGGGGGGFGGGGGGGGGGGGGGGGGGGGGGGGGGGGGGGGGFEGGGGGGGGGGGGGGGGGGGGGGGGGGGC@FGGGGGGGGGGGGGGGGGGGGGGGGGGGGGGGGGGGGGGGGGGGGGGGGGGGGGGGGGGGGGGGGGGGGGGGGGGGGGGFFGGGGGGDGGGGGCGGGGGGGF9EGCGGGFFGGGGGGGGFGGGGGF7FGFGGGGGFGFFFFFFFFFFGGGFFFGEEA@FCGFEGGD
@M03364:276:000000000-BLYN8:1:1101:26147:8343 2:N:0:1
GGACTACCGGGGTATCTAATCCTGTTTGCTCCCCACGCTTTCGAGACTCAGCGTCAGTTACAGACCAGAGCGCCGCCTTCGCCACTGGTGTTCCTCCATATATCTACGCATTCCACCGCTACACATGGAATTCCACTCTCCTCTTCTGCACTCAAGTCACCCAGTTTCCAATGAACCTCCCCGGTTGAGCCGAGGGCTTTCACATCAGACTTAAGAAACCTCCTGCGCTCGCTTTACTCCCAAGAAATCCC
+
CCCCCFG<+@BCF7E,CCEFGGGGDEAEFGC<FEF@CF@BFGC@F,FFFGGGGCFFGGCED,C<CDF8E8,8:FEEGGCFFCGGEGGFCBCC<?=BEAEFGDFGGG9<::FEDFFGGDFCGEFFFG@FE:,?E<EDFF9DCEDC,;=;>,@DGF,@@D7>E,8DD;3,7,=>=>,3:C?4@CEGC*@4,B6@7*>C5CG6+=@F6CF48?<+=++41*,0)2),);3)68):CF3>C)9>C)45*2)):70
@M03364:276:000000000-BLYN8:1:1101:22417:8349 2:N:0:1
GGACTACACGGGTTTCTAATCCTGTTTGCTCCCCACGCTTTCGAGCCTCAGCGTCAGTTACAGACCAGAGAGCCGCCTTCGCCACTGGTGTTCCTCCATGTATCTACGCATTTCACCGCTACACATGGAATTCAACTCTCCTCTTCTGCACTCAAGTCTCCCAGTTTCCAATGACCCTCCCCGGTTGAGCCGGGGGCTTTCACATCAGACTTAAGAAACCGCCTGCGCTCGCTTTACGCCCAATCAATCCG
+
CCCCC<FFGGGGGCFGGFEF9FGGGGGGGGGFFGDGGGGGFF@FGCEFGCFGGGGGCFGFGGDCAFGG?<EGGGCGC:FGGEEC:F,CFGGEEE@EFGGAEFDGE9C<F:CCEEFEFGGEFEFGEFDAEFEFG,EDCDFFGGGGGGGGGGGFDGFCGGGFCFCGFGGFCGGGGDFE@DFCEEGGG:CEGFG**@8CEGGGG=EFFGGGGGGGCDFGDFGGFG:?@F6DFDFFGGGFF0;:CD65*26>7C5
@M03364:276:000000000-BLYN8:1:1101:12435:8351 2:N:0:1
GGACTACCAGGGTATCTAATCCTGTTTGCTCCCCACGCTTTCGAGCCTCAGTGTCAGTTACAGGCCAGAGAGCCGCTTTCGCCTCCGGTGTTCCTCCATATATCTACGCATTTCACCGCTACACATGGAATTCCACTCTCCTCTCCTGCACTCAAGTCTACCAGTTTCCAATGCATACAATGGTTGAGCCACTGCCTTTTACACCAGACTTAATAAACCACCTGCGCTCGCTTTACGCCCAATAAATCCGG
+
CCCCCGGGFGGGGGGGGDFEGFGGGGGGFFGGGGGGC@FGGGGGGGGGF@FFFFGFGGGFGGGGGGGGGGGGFGGG@FFFGGGGGG@FFFGGGGFCCFGGG,;FEFGFGDGGGGGGGGDGEGFGFGGGGGGGD<EEFFFG@FFD8EFGGFD=DE,=EFGFGGGGFFFGGGGGGFGGDEF,8E8DEG=,A@8GFG9:,EAFGC7C?CC57C9+BC9@CFC7@EFB=*)::58?GF:CF95*/?@)*@=)*)/
@M03364:276:000000000-BLYN8:1:1101:16374:8360 2:N:0:1
GGACTACTGGGGTATCTAATCCTGTTTGCTACCCATGCTTTCGAGCCTCAGCGTCAGTTACAGACCAGAAAGTCGCCTTCGCCACTGGTGTTCCTCCATATCTCTGCGCATTTCACCGCTACACATGGAATTCCACTTTCCTCTTCTGCACTCAAGTTTCCCAGTTTCCAATGACCCTCCACGGTTGAGCCGTGGGCTTTCACATCAGACTTAAGAAACCGCCTACGCGCGCTTTACGCCCAATAATTCCG
+
CCCCCGGGGGGGGGGGGGGGGGGGGGGGGGGGGGGGGGGGGGGGGGGGGGGGGGGGGGGGGGGGGGGGGGGGGGGGGGGGGGGGGGGGGGGGGGGGGGGGGGGGGFGGGGDGGGGGGDGGGGGGGGGGGFGGGGGGGGGGGGGGGGGGFGGGGGGGGGGFGGGG=FGGFGGFFEFGGGGGFGGGGGD8FGGGGGGGGGGGDFCCAFDG>FGGGF7=FCFA5CB=5FAE94)55CF3A;CCEF()*;ACGG<
@M03364:276:000000000-BLYN8:1:1101:25222:8387 2:N:0:1
GGACTACTAGGGTTTCTAATCCTGTTTGCTACCCACACTTTCGAGCCTCAACGTCAGTTACAGTCCAGAAAGCCGCCTTCGCCACTGGTGTTCTTCCATATATCTACGCATTTCACCGCTACACATGGAGTTCCACTTTCCTCTACTGCACTCAAGTCATCCAGTTTCCAAAGCAATTCCTCAGTTGAGCTGAGGGCTTTCACTTCAGACTTAAATAACCGTCTGCGCTCGCTTTACGCCCAATAAATCCG
+
CCCCCGGGGGGGGGGGGGGGGGGGGGFFFGGGGGGGGGGGGGGGGGFFGGGGGGGGGGGGGGGGGGGGGGGGGFGGGGGGGG7FGGFGEFGEGFGGGGGGGGGGGGGFGEGGGGGGGGGGGGGGDFGGFEFGGGGGGGGGGGGDDADDFFFFGFGGGGGGGGDCBFGGFFGFCFGGFGGGGGGGGGGGGGGGGF6>ECGFGFGGFCGGFGGGGGDGGGF?EEFC=AB55ABDGGGFFAGGE)56CFFFGC9
@M03364:276:000000000-BLYN8:1:1101:10461:8404 2:N:0:1
GAACTACTGGGGTTTCTAATCCTGTTTGCTCCCCACGCTTTCGAGCCTCAGTGTCAGTTACAGGCCAGAGAGCCGCTTTCGCCACCGGTGTTCCTACATATATCTACGCATTTCACCGCTACACATGGAATTCCACTCTCCTCTCCTGCACTCAAGTCTACCAGTTTCCAATGCATACAATGGTTGAGCCACTGCCTTTTACACCAGACTTAATAAACCACCTGCGCTCGCTTTACGCCCAATAAATGCGG
+
C-A-AACA<FE7FFGGGGGGGEEGGGGGGAFFCGEGFFDG@@EEGGEFGFFCFFGGGGFGC<@FF:E@8C,BCFGFFGFFE7BFG8:C>FFGEGF,CFGCA<=?A@?7FEBEFGGDFFGDCGGF9:=FFEGGFFFGGGGD@F>64=FGC,@+4,DCDBE;FEDDBDFFA;DFEE8=EFC9DGFGF+,@@,>DGEGG9@DF722:CG>5?C=D+5?=CD879:4>4995AE:5?4D84/=CE>,2*;1);)1
@M03364:276:000000000-BLYN8:1:1101:27376:8411 2:N:0:1
GGACTACTAGGGTTTCTAATCCTGTTTGCTCCCCACGCTTTCGAGCCTCAGTGTCAGTTACAGGCCAGAGAGCCGCTTTCGCCTCCGGTGTTCCTCCATATATCTACGCATTTCACCGCTACACATGGAATTCCACTCTCCTCTCCTGCACTCAAGTCTACCAGTTTCCAATGCATACAATGTTTGAGCCACTGCCTTTTACACCAGACTTAATAAACCACCTGCGCTCGCTTTACGCCCAATAAATCCGG
+
CCCCCGGFGGGGGGGFFFGGGGGGGGGGGGGGGGGEGGGDGGGGG>FGGGGGCFGGGGGGGGGGGGGFGCFGGGGGG7DDFDGGGGDFGGCFECAEFGGGGGFFGGFGGGGGGGCGGGGGGGGDGFFGFFGGCGGGGGGGGGGGGGF8E@8=,,@=FCFGGGGGGCFGGFCCCFGGGCDGGGDFGGGEFGGGGFGGGGCE7?FGFFF7F5BFGGGGGGCGFGF@=BBFFFF:DGGEFFGGGFDFGGFFFCC
@M03364:276:000000000-BLYN8:1:1101:8552:8427 2:N:0:1
GGACTACCAGGGTATCTAATCCTGTTTGCTCCCCACGCTTTCGAGCCTCAGCGTCAGTTACAGACCAGAGAGCCGCCTTCGCCACCGGTGTTCCTCCATATATCTACGCATTTCACCGCTACACATGGAATTCCACTCTCCTCTTCTGCACTCAAGTCTCCCAGTTTCCAATGACCTTCCCCGGTTGAGCCGAGGGCTTTCACATCAGACTTAAGAAACCGCCTGCGCTCGCTTTACGCCCAATAAATCCG
+
CCCCCFGFGGGGGGGGGGGGGGGGGGGGGGGGGGGGGGGGGGGGGGGGGGGGGGGGGGGGGGGGGGGGGGGGGGGGGGGGGGGGGGGGGGGGGGGGGGGDGGGGGGGGGGGGGDFGGGGGEGGGGDGGF<FFGGGGGGGGGGGFFEFGGGGGGGGGGGGGGGGGFGGGGFCFFGGGGGGGGGGGGGG?FGGG5:EDGGGGGGDFFGGGGGGGFGGGFGGEEGFFFF@FBE35DFG):;EG=:0>FC=4DFC
@M03364:276:000000000-BLYN8:1:1101:27822:8428 2:N:0:1
GGACTACTAGGGTTTCTAATCCTGTTCGCTACCCATGCTTTCGAGCCTCAGCGTCAGTTGCAGACCAGACAGCCGCCTTCGCCACTGGTGTTCTTCCATATATCTACGCATTCCACCGCTACACATGGAGTTCCACTGTCCTCTTCTGCACTCAAGTCTGACAGTTTCCGATGCACTTCTTTGGTTAAGCCAAAGGCTTTCACATCAGACTTATCAAACCGCCTGCGCTCGCTTTACGCCCAATAAATCCG
+
CCCCCGFGGGGGGGGGGFGGGGGGGGGGGEGGGGGGGGGGGGGGGGGGCCFGGGGGGGGGGGGGGGGGGGGGGGGGGGGGGGGGGGGFFGFGDCGGGDGGG9EFGADFGGEGFGGFGGGGBFGGGGGFGGGGGGAFGGGGGGGGGGFCDGGFGFFGGGGGGGGGGGGGGGGGGGFCEGGGGGGGGGGGF9,:C6>,,@BF<CFFFGCCGGGGGGGG7CF>DGFFFF2B@FBEGGGFA@GEEF0AFG6)@FD
@M03364:276:000000000-BLYN8:1:1101:7691:8450 2:N:0:1
GGACTACCGGGGTTTCTAATCCTGTTTGCTCCCCACGCTTTCGAGCCTCAGCGTCAGTTACAGACCAGAGAGCCGCCTTCGCCACTGGTGTTCCTCCATATATCTACGCATTTCACCGCTACACATGGAATTCCACTCTCCTCTTCTGCACTCAAGTCTCCCAGTTTCCAATGACCCTCCCCGGTTGAGCCGGGGGCTTTCACATCAGACTTAAGAAACCACCTGCGCTCGCTTTACGCCCAATAAATCCG
+
CCCCCGGGGGGGGGGGGGGGGGGGGGGGGGGGGGGGGGGGGGGGGGGGGGGGGGGGGGGGGGGGGGGGGGGGGGGGGGGGGGGGGGGGGGGGGG9FGGGGGFGGGGFFGCGGGGGGGGGGGGGGGGGGG@EGGGGGGGGGGGGGGDGGGGGGFGGG=;DFGGGGFDGG8=FGGGGGGGGCEECEGGDCCFFGEDCECEGGGGECFGGGGGGGFG>CFDGD47B((=9B>A@D7DFAF6EGGE<FFCF<FG7
@M03364:276:000000000-BLYN8:1:1101:21049:8457 2:N:0:1
GGACTACACGGGTATCTAATCCTGTTTGCTCCCCACGCTTTCGCACCTGAGCGTCAGTCTTCGTCCAGGGGGCCGCCTTCGCCACCGGTATTCCTCCAGATCTCTACGCATTTCACCGCTACCGCTCGAATTCTACCCCCCTGTCCGAGACTCTAGCTTGCCAGTTTCAAACGCAGTTCCCAGCCTGAGCCCGGGGATTTCACACTTGTCTTAACAAACCGCCAGCGTGCTGTTTGCGCCCAGTCATTCCT
+
CCC98CF8C-@+C@EC,CEEF<,,;F<,;CE8FCF@:@CBDCCF,+8E<<@;@FEGGAFAC@C6,BBCFGGGG76F+B,A4C,B?A++8@+:E9EGFGG,:A,5@,B<BC:4?F<?,@FECF,+3+3=3<,@,,8CD,+@86+5,@++35>;6,5,3@;68692?,,?,?;,=**=/<;,>?F,*60;,BC5>88?**3<71C7)*2++2:;FG7:7C8:853((0(.())*2**,*,*;:@3:C7B)*:*
@M03364:276:000000000-BLYN8:1:1101:17052:8468 2:N:0:1
GGACTACAAGGGTTTCTAATCCTGTTTGCTCCCCACGCTTTCGAGCCTCAGCGTCAGTTACAGACCAGAGAGCCGCCTTCGCCACTGGTGTTCCTCCATATATCTACGCATTTCACCGCTACACATGGAATTCCACTCTCCTCTTCTGCACTCAAGTCTCCCAGTTTCCAATGACCTTCCCCGGTTGAGCCGAGGGCTTTCACATCAGACTTAAGAAACCACCTGCGCTCGCTTTACGCCCAATAAATCCG
+
CCCCCGGGGGGGGGGGGGGGGGGGGGGGGGGGGGGGGGGGGGGGGGGGGGGGGGGGGGGGGGGGGGGGGGEFGGGGGGGGGGGGGGGGGGGGGGGGGGGGCGFFFGGGGGGGGG9FGGGCEE@FGGGGFGGGGGGGGGGGGGFGGGGGF8DFGGGGEGDFDFFGFFFGGGGGGFGGGCFGGGEDGGDFGG?EGGGGGGGGG>FFCC74CCGC+CCF74CCA5?=BABFF55:DGF3A<GG*)3F*:F37FC
@M03364:276:000000000-BLYN8:1:1101:15456:8489 2:N:0:1
GGACTACTAGGGTTTCTAATCCTGTTTGCTACCCATGCTTTCGAGCCTCAGCGTCAGTTACAGACCAGACAGCCGCCTTCGCCACTGGTGTTCTTCCATATATCTACGCATTTCACCGCTACACATGGAGTTCCACTGTCCTCTTCTGCACTCAAGTTTCCCAGTTTCCGATGCACTTCTTCGGTTGAGCCGAAGGCTTTCACATCAGACTTAAGAAACCGCCTGCGCTCGCTTTACGCCCAATAAATCCG
+
CCCCCGGGGGGGGGGGGGGGGGGGGGGGGGGGGGGGGGGGGGGEFGGGGGGGGFGGGFGGGGGFGGGGGGFGGGGGGGGGGGGGGGFFGGGGGGGGGGGGGDGGGGGGGGGGGFGGGGGGDGGGGGGGFGGGGGGGGGGGGGGGGGFFGFFFGGGGGFFFGGFGGGGGGGGGGGGGGGGFFGFGGGGG8DD6@EEEGGGGGFFFFGGFGFGGGGGCFFFGBGEFFFFF@DEFCFCCFDGGGE6FC76<DF>
@M03364:276:000000000-BLYN8:1:1101:5213:8497 2:N:0:1
GGACTACCAGGGTTTCTAATCCTGTTTGCTCCCCACGCTTTCGCACCTCAGTGTCAGTATCAGTCCAGGTGGTCGCCTTCGCCACTGGTGTTCCTTCCTATATCTACGCATTTCACCGCTACACAGGAAATTCCACCACCCTCTACCGTACTCTAGCTCAGTAGTTTTGGATGCAGTTCCCAGGTTGAGCCCGGGGATTTCACATCCAACTTGCTGAACCACCTACGCGCGCTTTACGCCCAGTAATTCCG
+
C6C-BDEEGGDDFFGGGGGGDGGGGDGFGGG<FFGCF:FEFCEGGGGGGFGFGGGGFFAFGGFEFFCFAFGGGFGEFE@CFGGEEGEDCFFGGFFFEFGFGFCFFGFGD=BFGGGFFGGGGEEFGEGG8,A??FGGFDGGEFGCGEFGGGEFFFF8F;;?EFG,A@,@DEF9,8EFD=FEC=EFG9,,@8>FE+@>7C:6;F7;BC577C7D7DG784:>6FBBBF2)545>CDFEFFGGG512+;C3CF*
@M03364:276:000000000-BLYN8:1:1101:21914:8545 2:N:0:1
GGACTACTAGGGTTTCTAATCCTGTTTGCTCCCCACGCTTTCGCACCTGAGCGTCAGTCTTCGTCCAGGGGGCCGCCTTCGCCACCGGTATTCCTCCAGATCTCTACGCATTTCACCGCTACACCTGGAATTCCACCCCCCTCTACGAGACTCAAGCCTGCCAGTTTCCAATGCAGTTCCCGGGTTGAGCTCGGGGATTTCACATCGGACTTAACAGACCGCCTGCGTGCGCTTTACGCCCAGTAATTCCG
+
CC<ACGGCCFFG<FEFFFFGGFGGFGGGFGGGGEGFEGGEG,FCCGGGGCF8FGCCGGGGGGFEF7:FFG:F@@>=@FCFFEGEEEFFGGG9D<EF<=FFGFGGGGGGGEEFFGGFGGGGC:AA>F=FFDFFGFGGFGGD8@B+EFGEEDGFD6BE?:@DCFGGBFGG7D9FFFGFGGG?:CEGGCEGG<,4=5BDEGG6@:<>A7*/9>DGGCGCCCCC)2)48)2B6>;3<C3<*:E::>6FC*9:C0*
@M03364:276:000000000-BLYN8:1:1101:12509:8550 2:N:0:1
GGACTACTGGGGTTTCTAATCCTGTTTGCTACCCATGCTTTCGAGCCTCAGCGTCAGTTACAGACCAGACAGCCGCCTTCGCCACTGGTGTTCTTCCATATATCTACGCATTTCACCGCTACACATGGAATTCCACTCTCCTCTTCTGCACTCAAGTCTCCCAGTTTCCAATGACCTTCCCCGGTTGAGCCGAGGGCTTTCACATCAGACTTAAGAAACCGCCTGCGCTCGCTTTACGCCCAATAAATCCG
+
CCCCCGGGGGGGGGGGGGGGGGGGGGGGGGGGGGGGGGGGGGGGGGGGGGGGGGGGGGGGGGGGGFGFGGGGGGGGGGGGGGGGGGGGGGGGGGGGGGGGGGGGGGGGGGGGGGGGGGGGGGFGGGGGFFGGGFGGGGGGGGGGGGGGGGGGGGGGFGGGGGFGGGGGGGGGGGGGGGGGFFGGGGGGGGGGEGDEGGGGGGGDFCCCFGGGGFGG>FG>BGDD2ABE@5:>58CCFFGGGF?;DFCEGGC
@M03364:276:000000000-BLYN8:1:1101:2821:8550 2:N:0:1
GGACTACTCGGGTTTCTAATCCTGTTTGATCCCCACGCTTTCGCACATCAGCGTCAGTTACAGACCAGAAAGTCGCCTTCGCCACTGGTGTTCCTCCATATCTCTGCGCATTTCACCGCTACACATGGAATTCCACTTTCCTCTTCTGCACTCAAGTCTCCCAGTTTCCAATGACCCTCCACGGTTGAGCCGTGGGCTTTCACATCAGACTTAAGAAACCGCCTACGCGCGCTTTACGCCCAATAATTCCG
+
CCCCCGGGGGGGGGGGGGGGGGFCFGGGGGGGGGGGDGGGGGGGGGGGGFGGGGGGGGGGGGGGGGGGGGGGGGGGGGGGGGGGGGGGGGGGGGGGGGGGGGGGGGGGGGDGGGAEF>FEGGGGGG=EGGGFAFGGGGGCFGGGGGGGGGGGGGGDGFGCGFDGGGGG,>EFEGGC,@DEGGE>DEEF6@DEEDGEGG,A7@C7EC8CDGGGG7BFGFG;>E5@?A@B@;AADG*.:?>EEA0AGCAEGGG
@M03364:276:000000000-BLYN8:1:1101:16480:8565 2:N:0:1
GGACTACCGGGGTTTCTAATCCTGTTTGCTCCCCATGCTTTCGCGCCTCAGCGTCAGTTACAGACCAGACAGCCGCCTTCGCCACTGGTGTTCTTCCATATATCTACGCATTTCACCGCTACACATGGAGTTCCACTGTCCTCTTCTGCACTCAAGTTTCCCAGTTTCCGATGCACTTCCTCGGTTGAGCCCAAGGCTTTCACATCAGACTTAAGAACCCGCCTGCGCTCGCTTTACGCCCAGTAAATCCG
+
CCCCCGG,CFGGGGGGGGGGGGFEGGDGGG9FGGGGGGGFGGG;@FGGGGGGGGGGG<AFGDFGGGGGFFCFGGGGGGGGGGGEGGGGGGGGG<FGGGFFAFGGGGGGGGGGGG9FGDGGDGGG,AAFGEEFGFGGGGFFFGGG9BAGGGGGGGCG9=,=CFE8FFFGFECEEGDA=FF,<EG>FEGG6DD*,3>>9DFCFCG73C+49?FGF+=+C*DEEGB>(;@)(::)25C6C@GGGF/;:C+.@C9
@M03364:276:000000000-BLYN8:1:1101:27752:8573 2:N:0:1
GGACTACAGGGGTTTCTAATCCTGTTTGCTACCCATGCTTTCGAGCCTCAGCGTCAGTTACAGACCAGACAGCCGCCTTCGCCACTGGTGTTCTTCCATATATCTACGCATTTCACCGCTACACATGGAGTTCCACTGTCCTCTTCTGCACTCAAGTTTCCCAGTTTCCGATGCACTTCTTCGGTTGAGCCGAAGGCTTTCACATCAGACTTAAGAAACCGCCTGCGCTCGCTTTACGCCCAATAAATCCG
+
BCCCCGGGGGGGGGGGGGFGGGGGGGGFGGCGGGGFGGGGGGGGGGGGGGFGGGGGGGGGGGCFFFFGGGGGGGGGGGGGGGGGGFGFF8EGF,CFFEAEGFGGGFFGGGGGGGGGGGGGGGGGGGFFGDFFGCCG;EDGGGGGFCDDGGGDGG8DE,@>C@EFGFG9DB8ECCFEFGGA9DDEGGGGDFGGEDGE,@DGGGGGFGGGGGF>8FFCCGGCBEEFFF@FFFFFGGGCFFGGG5;FGG@EGG3
@M03364:276:000000000-BLYN8:1:1101:18075:8592 2:N:0:1
GGACTACAGGGGTATCTAATCCTGTTTGCTCCCCACGCTTTCGCACCTGAGCGTCAGTCTTCGTCCAGGGGGCCGCCTTCGCCACCGGTATTCCTCCAGATCTCTACGCATTTCACCGCTACACCTGGAATTCTACCCCCCTCTACGAGACTCAAGCCTGCCAGTTTCGGATGCAGTTCCCGGGTTGAGCCCGGGGATTTCACATCCGACTTGACAGACCGCCTGCGTGCGCTTTACGCCCAGTAATTCCG
+
CCCCCGGGGGGGGGGGGGGGGGGGGGGGGGGGGGGGGGGGGGGGGGGFGGGGGGGGGGGGGGGGGGGGGGGGGGGGGGGGGGGGGGGGGGGGGGGGGGGFGGGGGGGGGEGDGGGGGGGGGGGGGGGGFGGGGGGGGGFGGGGGGGGCCCEFGGDGGGFFGGF6DFGGGGGC7FCFFGGGGCCEEGE6CGGGGGGGGGGGGGGFFCGG:DGGGDCCFFFC3*58157B:DE>C5<AF<8EC5<F7FF47:>
@M03364:276:000000000-BLYN8:1:1101:9120:8605 2:N:0:1
GGACTACCGGGGTATCTAATCCTGTTTGCTCCCCACGCTTTCGAGCCTCAGCGTCAGTTACAGACCAGAGAGCCGCCTTCGCCACTGGTGTTCCTCCATATATCTACGCATTTCACCGCTACACATGGAATTCCACTCTCCTCTTCTGCACTCAAGTCTCCCAGTTTCCAATGACCCTCCCCGCTTGAGCCGGGGGCTTTCACATCAGCATTAAGAAACCTCCTGCGCTCCCTTTACGCCCAATAAATCCC
+
CCCCCGDEFFGDGGGGGGGAFGGGGFG<DCFGGGGGGGEEGGG8@:F?CFFGGFF:F9EGGEGFFG<EGG8FDGFGGEB<FBFCGFGGGGGC9FFEF,EFF9EEGGG7F+8+F<,<FGG+@CFGGGFGFGGGGGGGGGCGGGGGGGGFGGGDFDDGDFF;98EF6==E=C,>@9@DF?DE+4@+33*4,,>@CGG=?EC?+@C++2+*;+:+::7@C*5:)0;;)0:)()))27*6F08EC@0@6*1):7*
@M03364:276:000000000-BLYN8:1:1101:19752:8653 2:N:0:1
GGACTACTAGGGTATCTAATCCTGTTCGCTCCCCACGCTTTCGAGCCTCAGCGTCAGTTACAGACCAGAGAGCCGCCTTCGCCACCGGTGTTCCTCCATATATCTACGCATTTCACCGCTACACATGGAATTCCACTCTCCTCTTCTGCACTCAAGTCTCCCAGTTTCCAATGCCCTTCCCCGGTTGAGCCGAGGGCTTTCACATCAGACTTAAGAAACCGCCTGCGCTCGCTTTACGCCCAATAAATCCG
+
CCCCCGGG9FGGGGGGGGGGGGFGGGGGGGGGGGCFGGGGGGGDFFFFGGG?CFGGGGGFGGGFFGGG@CAFDEEF+CFEFGG@?BFGGGGGGFFEGCECF?FFFGGGGGGGGGGGGGGGFGGGCEGFEFFGGGADF89FG8DFDFGGGGGGGGGGFCF,,8DDGFGGDFDCG8A,,,6D,,@CFGGCEGG8*@E57DGC>FDCAG?C6DDFG7++=4EFEED@;FBB1A=BGGG31;GGC5(09C=<GFD
@M03364:276:000000000-BLYN8:1:1101:15549:8666 2:N:0:1
GGACTACTAGGGTATCTAATCCTGTTTGCTACCCATGCTTTCGAGCCTCAGCGTCAGTTACAGACCAGACAGCCGCCTTCGCCACTGGTGTTCTTCCATATATCTACGCATTTCACCGCTACACATGGAATTCCACTCTCCTCTTCTGCACTCAAGTCTCCCAGTTTCCAATGACCCTCCCCGGTTGAGCCGGGGGCTTTCACATCAGACTTAAGAAACCGCCTGCGCTCGCTTTACGCCCAATAAATCCG
+
CCCCCGGGGFGGGGGGGGGGGGGGGGGGGGGGFGGGGGGGGGGGGGGGGGGGGGGGGGGGGGGGGGGGGGGGGGGGGGGGGGGGGGGGGGGGGGGGGGGGGGGGGGGGGDGGGGGGGGDGFGFGGGGGFEGGGFGGGGGGGGGGEEGGFFGGGGGGGGGGGGGGFGGGGGGGGFGGGGGGGGGGGGGGGG6CEGGEGCFGGGGGCFDDFGGG>CCCG68EEGFFFF>D>>DFGGGEF?EGGF?>CF?AGFD
@M03364:276:000000000-BLYN8:1:1101:16668:8672 2:N:0:1
GGACTACAGGGGTTTCTAATCCTGTTTGATCCCCACGCTTTCGCACATCAGCGTCAGTTACAGACCAGAAAGTCGCCTTCGCCACTGGTGTTCCTCCATATCTCTGCGCATTTCACCGCTACACATGGAATTCCACTTTCCTCTTCTGCACTCAAGTTTCCCAGTTTCCAATGACCCTCCACGGTTGAGCCGTGGGCTTTCACATCAGACTTAAGAAACCGCCTCCGCGCGCTTTACGCCCAATAATTCCG
+
CCCCCCGGGGGGFGGGGGGGGGGGGGGGGGGGGGGGGGGGGGGGGGDGFA@FEGCCGGGGGGGFFGGGGFGGDFGGGGEGFGGEGGGGGGGGGFGGDCFFGFGGGGGGEGFGGGGGGGGGGGGGGGGFG?FGGGDFGCGFFGGGCFGGGFFGF?FGGFGADFFFFFFEEFAEGC8DFCDEGGGGGGGEG,DCECEDFGEGGGGGFGD?FGGG>CGGG*:69CB2(A@E=DDEDG34A<GGG32=C7+.:;8
@M03364:276:000000000-BLYN8:1:1101:7734:8672 2:N:0:1
GGACTACTGGGGTTTCTAATCCTGTTTGCTCCCCACGCTTTCGCACCTGAGCGTCAGTCTTCGTCCAGGGGGCCGCCTTCGCCACCGGTATTCCTCCAGATCTCTACGCATTTCACCGCTACACCTGGAATTCTACCCCCCTCTACGAGACTCTAGCTTGCCAGTTTCAAATGCAGTTCCCAGGTTGAGCCCGGGGATTTCACATCTGACTTAACAAACCGCCTGCGTGCGCTTTACGCCCAGTAATTCCG
+
CCCCCGGGGGGGGGGGGGGGGGGGGGGGGGGGGGGGGGGGGGGGGGGGGGGGGGGGGGGGGGGGGGGGGGGGGGGGGGGGGGGGGGGGGGGGGGGGGGGGGGGGGFGGGGGGGGGGGGGGGGGGGGGGGGGGGGGGFGGGGGGGGGGDGGGGGFGGGGGFEFGGFFFGFGFGEGGGGCEGGGGGGGGF6CFEGCGG5EGFDGGGFGF7CGGGGGGGGGGGFGFFFF>E0:;BDGGBFFGGG@BFGFBFGF7
@M03364:276:000000000-BLYN8:1:1101:2619:8678 2:N:0:1
GGACTACAGGGGTTTCTAATCCTGTTTGCTCCCCACGCTTTCGCACCTGAGCGTCAGTCTTCGTCCAGGGGGCCGCCTTCGCCACCGGTATTCCTCCAGATCTCTACGCATTTCACCGCTACACCTGGAATTCTACCCCCCTCTACGAGACTCTAGCTTGCCAGTTTCAAATGCAGTTCCCAGGTTGAGCCCGGGGATTTCACATCTGACTTAACAAACCGCCTGCGTGCGCTTTACGCCCAGTAAGTCCG
+
CCCCCGGFGGGGGGGGGGGGGGGGGFGGGGGGGGGGGGGGGGGGGGGGGGGGGGGGGFGCFFGGGGGGGGGGGGGGGGDGGGGGGGGGGGGGGGGGGGGGFGGGGGGFFGEGGFFGGGGGGGGGGGF8DDFDAFFFFDFGGGGGGGGDGC+=D9;FFFCCGDADFEEGGFFCFFFGGGGF6DFFGGGGGGCECEE5CCC6@CGFFGGGGGGF7CGFFFFG3C>@(89B?BB3)9FFFFG:C>?FF:*.>*1
@M03364:276:000000000-BLYN8:1:1101:23529:8702 2:N:0:1
GGACTACACGGGTTTCTAATCCTGTTTGCTCCCCACGCTTTCGCACCTGAGCGTCAGTCTTCGTCCAGGGGGCCGCCTTCGCCACCGGTATTCCTCCAGATCTCTACGCATTTCACCGCTACACCTGGAATTCTACCCCCCTCTACGAGACTCAAGCCTGCCAGTATCAGATGCAGTTCCCGGGTTGAGCCCGGGGATTTCACATCTGACTTAACAGACCGCCTGCGTGCGCTTTACGCCCAGTAATTCCG
+
CCCCCGGGGGGGGGGGGGGGGGGGGGGGGGGGGGGGGGGGGGGGGGGGFGGGGGGGGGGGGGGGGGGGGGGGGGGGGGGGGGGGGGGGGGGGGGDFGGGFCGGGGGGGGGGGGGGGGGGGDGGGFGGFAFFGGFFGGGGGGGGGGGGGGGGGGGGGGGGGGFFFGGGGGGC??CC7,<DGGGGGGGGGFGFG5ED5*=CFGGGCFGCCFGD7;CGFCGDCEG31:F>D:F@EGGF>FBEEEB0):FF2*:0
@M03364:276:000000000-BLYN8:1:1101:18237:8738 2:N:0:1
GGACTACTCGGGTTTCTAATCCTGTTTGCTCCCCACGCTTTCGCACCTGAGCGTCAGTCTTCGTCCAGGGGGCCGCCTTCGCCACCGGTATTCCTCCAGATCTCTACGCATTTCACCGCTACACATGGAATTCCACTCTCCTCTTCTGCACTCAAGTCTCCCAGTTTCCAATGACCCTCCCCGGTTGAGCCGGGGGCTTTCACATCAGACTTAAGAAACCGCCTGCGCTCGCTTTACGCCCAATAAATCCG
+
CCCCCGGGGGGGGGGGGGGGGGGGGGGGGGGGGGGGGGGGGGGGGGGGGGGGGGGGGGGGGGGGGGGGGGGGGGGGGGGGGGGGGGGGGGGGGGGGGGGGGGGGGGGGEGGGGGGGGGGGFGGGGGGGFFFGGFGGGGGGGGGGGGGGGGGGGGGDFGGGGGGGGGGGGGGGGGGGGGGGGGGGGGGGGGGGGGGGGGGGGFCGFGGGGGFGFGFGCFGFEGF?1@BFFFDDGFFAFBCEGFF>DGFACDC
@M03364:276:000000000-BLYN8:1:1101:14760:8749 2:N:0:1
GGACTACTCGGGTTTCTAATCCTGTTTGCTCCCCACGCTTTCGAGCCTCAGTGTCAGTTACAGGCCAGAGAGCCGCTTTCGCCTCCGGTGTTCCTCCATATATCTACGCATTTCACCGCTACACATGGAATTCCACTCTCCTCTCCTGCACTCAAGTCTCCCAGTTTCCAATGCACACAATGGTTGAGCCACTGCCTTTTACATCAGACTTAAGAAACCACCTGCGCTCGCTTTACGCCCAATAAATCCGG
+
CCCCCGGGGGGGFGGGGGGGGGGGGGGGGGGGGGGGGGGGGGGGGFFGGFGCEGFFGGGGGFFDGGGGCDFGGGGGGGGGGGGGGGGGGGGGGGGGGGGGGGGFGGGGGGGGGGGFGEGGEGGGGCDFGCGGEGC:EFGGGGGFGGGGGGGGGDEFEGFCFGGGGGCG8>;CEFGGGFGFGGGGGCDFGFFGE?CC?FCFFGFD9<**2;++2+B+;>CFF**053:/-8?EDG>C5(=C=)();:1)*2:
@M03364:276:000000000-BLYN8:1:1101:13204:8753 2:N:0:1
GGACTACTGGGGTTTCTAATCCTGTTTGCTCCCCACGCTTTCGCACCTGAGCGTCAGTCTTCGTCCAGGGGGCCGCCTTCGCCACCGGTATTCCTCCAGATCTCTACGCATTTCACCGCTACACCTGGAATTCTACCCCCCTCTACGAGACTCTAGCTTGCCAGTTTCAAATGCAGTTCCCAGGTTGAGCCCGGGGATTTCACATCTGACTTAACAAACCGCCTGCGTGCGCTTTACGCCCAGTAATTCCG
+
CCCCCGGGGGGGGGGGGGGGFGGGGGGGGGGGGGGGGGGGGGGGGGGGGGGGGGGGGGGGGGGGGFGGGGGGGGGGGGGGGGCGGGGGGGGGGFGCGGGGGGFFGGGGGGGGGGGGFEGGGGGGGGGGGGGGADFFGGGGGGGFFGGGGGGGGGGGGFFGGFGGCGFFGGGGGFGFCFEGGFGGGGGCCFGGGGGD*CFGGGFFFFFGCCFFGDFFGGGG:EB?DFFFFEFEDGFA*4EGE><FGG*:DFC
@M03364:276:000000000-BLYN8:1:1101:28752:8769 2:N:0:1
GGACTACCGGGGTTTCTAATACTGTTTGCTCCCCACTCTTTCGAGCCTCAGCGTCAGTTACAGACCAGAGAGCCGCCTTCGCCACTGGTGTTCCTCCATATATCTACGCATTTCACCGCTACACAGGGAATTCCACTCTCCTCTTCTGCACGCAAGTCTCCCAGTTTCCAACGACACTCCCCGGTTGAGCCGGGGGCTTTCACATCAGACGTAAGAAACCGCCTGCGCTCGCGTTACGCCCAATAAATCCG
+
CCCCCF,CBC>+@+BF,6FFCFGGFGADFDEGGGGC,C<9CF7CCCFCF,CFEFGGE,EFGGEFGC<EFCCEFECG7,BECG7FEGGDADF=BB,,BF,?EE,C=5EF::+8AFF9F7C+>F,AE,A:B44A?FGFAFFGD8DFFFGFCAB+@6@E,3>E9DDF<3>,@,>,1@6+@7:,533:F5E74D:89CEEED8?D>?7+*2*9*2:C*;77CF*=EE<059D9@3)7714::ECED(06*6)?*/
@M03364:276:000000000-BLYN8:1:1101:6254:8785 2:N:0:1
GGACGACTAGGGTGTCTAATCGTGTTTGCTACCCACGCTGTCGAGCCTCAGCGGCAGTGACAGACCAGACAGCCGCCTTCGCCACGGGAGCGCGTCCAGATATCTACGCATGTCACCGCTACACATGGAGGTCTACTGTCCGCTTCTGCACTCAAGTGTCACCGTTTCCGATGCACTTCTTCGGTTGAGCCGGAGGCTTTGACATCAGACTTAAGAAACCGCCTGCGCGCGCTTTACGCCCAAGAAATCCG
+
B@<C,7C6F@E<C,6ECDFDF,6;-6,6EDFFG8E,@F7,BFE,@BFFGFCGG+C@:,,C@,6,9DCC@,,@F7++@CCA?FGEE++7,++4++8@F79<FA9F,,54C:+4CC55CFF8>=EG9AFCAE7>:,,C,CCF@:E6+@E9;EG+@DF6@,7E,@,@64>D,6*11><,,2,D,,1;*6=,82:***3:5*2+*+<C:=FFF4677:F7CFGGF5;6BFFF1))))**)/(**:5()*2?4:7D
@M03364:276:000000000-BLYN8:1:1101:8348:8799 2:N:0:1
GGACTACTCGGGTTTCTAATCCTGTTTGCTCCCCACGCTTTCGAGCCTCAGTGTCAGTTACAGGCCAGAGAGCCGCTTTCGCCTCCGGTGTTCCTCCATATATCTACGCATTTCACCGCTACACATGGAATTCCACTCTCCTCTCCTGCACTCAAGTCTCCCAGTTTCCAATGCACACAATGGTTGAGCCACTGCCTTTTACATCAGACTTAAGAAACCACCTGCGCTCGCTTTACGCCCAATAAATCCGG
+
CCCCCGGGGGGGGGGGGGGGGGGGGGGGGGGGGGGGGGGGGGGGGGGGGGGGGGGGGGGGGGGGGGGGGGGGGGGGGGGGGGGGGGGGGGGGGGGGGGGGGGGGGBFGGGGGGGGGGGGGGGGGFGGGGGGGGGGGGGGGGGGGGGGGGGGGGGGGGGGGGGGGGGGGGGGGGGGGGGGFGGGGGGGGGG6EGGFGGGGG7;CFFFGCFFGGGCGCFCC7AGFFBFF>4?DFGGF=>@EGG5@F7FFFGGG
@M03364:276:000000000-BLYN8:1:1101:10965:8817 2:N:0:1
GGACTACCAGGGTTTCTAATCCTGTTTGCTCCCCACGCTTTCGCACCTGAGCGTCAGTCTTCGTCCAGGGGGCCGCCTTCGCCACCGGTATTCCTCCAGATCTCTACGCATTTCACCGCTACACCTGGAATTCTACCCCCCTCTACGAGACTCTAGCTTGCCAGTTTCAAATGCAGTTCCCAGGTTGAGCCCGGGGATTTCACATCTGACTTAACAAACCGCCTGCGTGCGCTTTACGCCCAGTAATTCCG
+
CCCCCGDFCGGGGGGFGGGGGGGGGGGGFGFGGGCGGGGGGGGGGGGFFFGGGGBFGGGGGCGGGGGGGGGGEFGGGGGFGGGGGFGEFCGFCEFGGGGFGGFGGEFCG@EEFGGGGGDEGGGGFEGF>FGGFCGFGDGGGGGGC;DBC>EGFFGGGFFC>8ACBFGGG;CFF,@ECEEEGGGGGGF69?2DEGGGEGGGGGF7FFGGGGGGFFF=CDGFDEDFDA9E?:5>D<F2?<C>E>8?C7*4:C2
@M03364:276:000000000-BLYN8:1:1101:14232:8819 2:N:0:1
GGACTACAGGGGTTTCTAATCCTGTTTGCTCCCCACGCTTTCGAGCCTCAGTGTCAGTTACAGGCCAGAGAGCCGCTTTCGCCTCCGGTGTTCCTCCATATATCTACGCATTTCACCGCTACACATGGAATTCCACTCTCCTCTCCTGCACTCAAGTCTCCCAGTTTCCAATGCACACAATGGTTGAGCCACTGCCTTTTACATCAGACTTAAGAAACCACCTGCGCTCGCTTTACGCCCAATAAATCCGG
+
CCCCCFFGGGGGFGGGGGGGGGGGGGGGGGGGGGGGGGGGGGGFGGGGGGGEFGGGGGGGGFGGGFGGGGFGGFGGFGGGGGGGDGGGGGGGGGGGG8?FGGGGGGFGGGGGGGGGGGGGGGFFF8?FF<FGGG9FEGFGGGGGEGGGGGGGGGGGGGCFGFDGFGGGGGAFGGGGFGC8FEBGGCEAFD6:6,@DGGFFDGFC++9*;CFGFC><CF6=FCF;B5952)?5DFFE>9EG5:=AF7:.*22
@M03364:276:000000000-BLYN8:1:1101:2908:8821 2:N:0:1
GGACTACAAGGGTATCTAATCCTGTTTGCTCCCCACGCTTTCGAGCCTCAGCGTCAGTTACAGACCAGACAGCCGCCTTCGCCACTGGTGTTCTTCCATATATCTACGCATTTCACCGCTACACATGGAGTTCCACTGTCCTCTTCTGCACTCAAGTTTCCCAGTTTCCGATGCACTTCTTCGGTTGAGCCGAAGGCTTTCACATCAGACTTAAGAAACCGCCTGCGCTCGCTTTACGCCCAATAAATCCG
+
CCCCCFFGGFGGGGGGGGGFGGGGGGGGGGGGGGFGGGGGGGGFECEGGGGGEFGGGFGGGGGGGGGGGFFGGFEGGDGFE@FGGGGGGFGFFGGGGGFGGFFGFGFDFGGGGGFGGGGGGGGGGGGCGGGGGGGGGGGGGGGGGGFAEFGGGGGG,EFGEFFDFCFGGCCE>6,@F=EGDFGGCCGGGFGDEE>>FGFFGGGGFGGDGGGFFFFC>7@EEGA25ABFFFFED<5CFFGGGB;FGDFEG;1
@M03364:276:000000000-BLYN8:1:1101:18346:8822 2:N:0:1
GGACTACTGGGGTTTCTAATCCTGTTTGCTCCCCACGCTTTCGCACCTGAGCGTCAGTCTTCGTCCAGGGGGCCGCCTTCGCCACCGGTATTCCTCCAGATCTCTACGCATTTCACCGCTACACCTGGAATTCCACCCCCCTCTACGAGACTCAAGCCTGCCAGTTTCAAATGCAGTTCCCGGGTTGAGCCCGGGGATTTCACATCTGACTTAACAGACCGCCTGCGTGCGCTTTACGCCCAGTAATTCCG
+
CCCCCFGGGGGGGGGGGGGGGGGGGGGGGGGGGGGGGGGGGGGGGGGGGGGGGGGGGGGGGGFGGGGEFCFDFGGGGGGGGGGGGGGGGGGGGGGGGGGGF@EFFGGGGGGGGGGGGGGEEGGGGGGGGGGGGGGGGGGGGGGDCCGDG8EGGGGGFFGGDFCFFGGGDGFGFGDGGGGGGGGGGGG6CECEGGGGGGCGGGGGFGGGD7FGGGDDCGGGEEFFFFBEF>BE<CF<F?EGEF?FGGFFGG2
@M03364:276:000000000-BLYN8:1:1101:17739:8834 2:N:0:1
GGACTACTCGGGTTTCTAATCCTGTTTGCTCCCCACGCTTTCGCACCTGAGCGTCAGTCTTCGTCCAGGGGGCCGCCTTCGCCACCGGTATTCCTCCAGATCTCTACGCATTTCACCGCTACACCTGGAATTCTACCCCCCTCTACGAGACTCTAGCTTGCCAGTTTCAAATGCAGTTCCCAGGTTGAGCCCGGGGATTTCACATCTGACTTAACAAACCGCCTGCGTGCGCTTTACGCCCAGTAATTCCG
+
CCCCCEGGGGGGGGGGGGGGGGGGGGGGGGGGGGGGGGGGGGGGGGGGGGGGGGGGGGGGGGGGGGGGGGGGGGGGGGGGGGGGGGGGGGGGGGGGGGGGGGGGGCGGGGGGGGGGGGGGGGGGGGGGGGGGGGGGGGGGGGGGGGGGG6CFGGGGGGGFGGGGGGGGGGGGGFDGGFFGGFGGGGGGG7DEGGGGDGGGGGGGFFFDGGGGF>FFFFFGDGFD<FF@1@FFGGGAFFGGGFF?FF6<CF*
@M03364:276:000000000-BLYN8:1:1101:12484:8844 2:N:0:1
GGACTACTAGGGTATCTAATCCTGTTTGCTCCCCACGCTTTCGCACCTGAGCGTCAGTCTTCGTCCAGGGGGCCGCCTTCGCCACCGGTATTCCTCCAGATCTCTACGCATTTCACCGCTACACCTGGAATTCTACCCCCCTCTACGAGACTCTAGCCTGCCAGTTTCGAATGCAGTTCCCAGGTTGAGCCCGGGGATTTCACATCCGACTTTACAGACCGCCTGCGTGCGCTTTACGCCCCGGAATTCCG
+
CCCCCGGGGGGGGGGGGFGGFGGGGGGGGFEGGGGGGGGGGGG@FFGFFGGGGGEGGGGGGFDGGGGGFGGGGGG@FCFGGGGGGGGGGGGGGGGGFFFGGGGGACFGEGGGGCFFGGGEG@9AEEF@DFFG9DFGGGGGGGGGECGEEEGDFGGGF?F?EFGFGGGFEGGGFFE,@EFCC,>EGFCFFFGGEEGGEGGGGGGGF0;*85CD+;@+0+:5>=B60>7>?3@BG55:F?8*C)-)/)720**
@M03364:276:000000000-BLYN8:1:1101:14353:8862 2:N:0:1
GGACTACAGGGGTTTCTAATCCTGTTTGCTCCCCACGCTTTCGCACCTGAGCGTCAGTCTTCGTCCAGGGGGCCGCCTTCGCCACCGGTATTCCTCCAGATCTCTACGCATTTCACCGCTACACCTGGAATTCTACCCCCCTCTACGAGACTCTAGCTTGCCAGTTTCAAATGCAGTTCCCAGGTTGAGCCCGGGGATTTCACATCTGACTTAACAAACCGCCTGCGTGCGCTTTACGCCCAGTAATTCCG
+
CCCCCGGGGGGGGGGGGGGGGGGGGGGGGGGGGGGGGGGGGGGGGGGGGGGGGGEGGGGGGGGGGFGGGGGGGGGGGGGGGGGGGGGEEGGGGGGGGGGFGGGGGFGGEDGGGGGGGGGGGGGGFGGGFF<FGG9FFGFGGGGGGGGCGEGGGGFGGGGGGGGGGGCGCEFFFFFFGGGGG9DEGGGFGGEGGGGD5ECFG7@FFGGGGF:DGGGGGGGGBGFF:>9D0>DFGGGAFFGGG:.9::F<>>2
@M03364:276:000000000-BLYN8:1:1101:23473:8868 2:N:0:1
GGACTACTGGGGTATCTAATCCTGTTCGCTACCCATGCTTTCGAGCCTCAGCGTCAGTTGCAGACCAGAGAGCCGCCTTCGCCACTGGTGTTCTTCCATATATCTACGCATTCCACCGCTACACATGGAGTTCCACTCTCCTCTTCTGCACTCAAGCAAAACAGTTTCCGATGCAGTTCCTCGGTTAAGCCGAGGGCTTTCACATTAGACTTATTTTTCCGCCTGCGCTCGCTTGACGCCCCATAAATCCG
+
B<-ABFFGGC,@FCEFGFAEFE<CF<FEFC:FF,C,<AE<CFC@E,@EC,CAB@@@CE<ECFFFGGFGGG<@FDE+8@8FF7BC@FGC,B9,B,,ECAAA9E,<4AFGC7FFD@AF<=F>@FFGGD@EG,9ACD;FFE,,,@DB@FFFG8E8DF,9,,,63@=D?EBE,6>B8CD8,@=@@D+BFECFGFF+@*@**344<DFF+=:FGFD9+=+9+=FG)=?@F4>D2?)22**6A28=:)6=F4:?F4)
@M03364:276:000000000-BLYN8:1:1101:6690:8874 2:N:0:1
GGACTACCGGGGTTTCTAATCCTGTTTGCTCCCCACGCTTTCGAGCCTCAGCGTCAGTTACAGACCAGAGAGCCGCCTTCGCCACTGGTGTTCCTCCATATATCTACGCATTTCACCGCTACACATGGAATTCCACTCTCCTCTCCTGCACTCAAGTCTCCCAGTTTCCAATGCACACAATGGTTGAGCCACTGCCTTTTACATCATACTTAAGAAACCACCTGCGCTCGCTTTACGCCCAATAATTCCGG
+
CCCCCGGGGGDGGEEGGGGGGEFFGGFGGGGGGGGGGGGGGGGGGGGGGGF@BFGGGGGGGGGGGGGGGDGEGGGDDGGGGGGGGGG<FGGCFGGGAFFGGGGGGGFGGGGEGGGGGGGGD@AFFG<AFEEFFECCEFEGGGGGGFGGGGGGGGDGDGGGGDGGGFGGGGGFGFG,3488AEBFFGE<788EF?F?FAEGGGFFFF+BFGGG77C77@FFFC465?()-:B8F7DEF@GGEF@A7CAECD>
@M03364:276:000000000-BLYN8:1:1101:8285:8898 2:N:0:1
GGACTACAGGGGTTTCTAATCCTGTTTGCTCCCCACGCTTTCGCACCTGAGCGTCAGTCTTCGTCCAGGGGGCCGCCTTCGCCACCGGTATTCCTCCAGATCTCTACGCATTTCACCGCTACACCTGGAATTCTACCCCCCTCTACGAGACTCTAGCTTGCCAGTTTCAAATGCAGTTCCCAGGTTGAGCCCGGGGATTTCACATCTGACTTAACAAACCGCCTGCGTGCGCTTTACGCCCAGTAATTCCG
+
CCCCCGGGGGGGGGGGGGGGGGGGGGGGGGGGGGGGGGGGGGGGGGGGGGGGGGGGGGGGGGGGGGGGGGGGGGGGGGGGGGGGGGGGGGGGGFGGGGGGGGGGGGGGGGDGGGGGGGGG@FGGGGGGGGGGGGGGFGGGGGGFGGGGEGGFGGGGGGGGGGGGGGGGGGGGGFGGGGGGGGGGG?,=F@DCCGDGGGGGGGGG@DGG+:C7DGFF7CECBGDDFFFF?FFDDDGFFFGGCBBFGGF9>FF
@M03364:276:000000000-BLYN8:1:1101:14712:8904 2:N:0:1
GGACTACTAGGGTATCTAATCCTGTTTGCTCCCCACGCTTTCGAGCCTCAGTGTCAGTTACAGGCCAGAGAGCCGCTTTCGCCTCCGGTGTTCCTCCATATATCTACGCATTTCACCGCTACACATGGAATTCCACTCTCCTCTCCTGCACTCAAGTCTCCCAGTTTCCAATGCACACAATGGTTGAGCCACTGCCTTTTACATCAGACTTAAGAAACCACCTGCGCTCGCTTTACGCCCAATAAATCCGG
+
CCCCCGGGGGGGGGGGGGGGGGGGGGGGGGGGGGGGGGGGGGGGGGGGGGGGGGGGGGGGGGGGGGGGGGGGGGGGGGGGGGFGGGGGDGGGFGAFGGGGGGGGGGGGGGGGGGGEGGGGGGGGGGGGFGGGGGGGGGGGGGGGGGGGGGGGGGGFGFGGGGGGFGGGGGFDFGGGGGGFFGGGFDFGGG6DGCCGGGGG7:CEFGG?FGFFC77DGGGGFGFFFFA?AEFE5*+9BDEGE)3FFFF?*7:
@M03364:276:000000000-BLYN8:1:1101:17859:8938 2:N:0:1
GGACTACTGGGGTTTCTAATCCTGTTTGCTCCCCACGCTTTCGCACCTGAGCGTCAGTCTTCGTCCAGGGGGCCGCCTTCGCCACCGGTATTCCTCCAGATCTCTACGCATTTCACCGCTACACCTGGAATTCTACCCCCCTCTACGAGACTCTAGCTTGCCAGTTTCAAATGCATTTCCCAGGTTGAGCCCGGGGATTTCACATCTGACTTAACAAACCGCCTGCGTGCGCTTTACGCCCAGTAATTCCC
+
CCCCCGGGGFGGGGGDFFGGGGGGGGGGGGGFGGGGGGDGGGEGGDGGCEEGGGFGGGGFGFGGGGDFGGGGGCG>FGGGGDEGGG=EFGGFCFEFAECFFGGGGFFGC7BFGGGGGGCC::FGGGGGGGGGGGGGFGDFE88FDFGEGGGGG9;7DFFGGCEGFFGF75,7<FGC:CEFD96CFGGCFGFFEC5ECECFG7EG7*@CDCFFGG=@C4**)/8;0F6<(5))>DF274EGGFF?C7F<::*
@M03364:276:000000000-BLYN8:1:1101:24738:8951 2:N:0:1
GGACTACCCGGGTTTCTAATCCTGTTTGCTCCCCACGCTTTCGAGCCTCAGCGTCAGTTACAGACCAGAGAGCCGCCTTCGCCACTGGTGTTCCTCCATATATCTACGCATTTCACCGCTACACATGGAATTCCACTCTCCTCTTCTGCACTCAAGTCTCCCAGTTTCCAATGACCCTCCCCGGTTGAGCCGGGGGCTTTCACATCAGACTTAAGAAACCGCCTGCGCTCGCTTTACGCCCAATAAATCCG
+
CCCCC8FEEGGGGGGGGGCFGFGGGGGGGGGGGGGGGGGGGGGGGDGFGGGGGGGGGGGGFDECGCFGGGGEGGGGGFGDFE:CFGGGGFGGDFFGGGGGGFGGGGGGG7+CCG9EFGDEGEFFDAFFFFFFGFGFGGGGGGGGGGGCGGFG88>=;>FFFDEFFFDG8FFGGEC??DFEEGG6F>8CFGG*5?EEGGGFFCFF>?GGC*7CGGGF+5C*8CB;(;9E6855CFGAF?EGGFFFG*94CFD
@M03364:276:000000000-BLYN8:1:1101:9153:8956 2:N:0:1
GGACTACTGGGGTTTCTAATCCTGTTTGCTCCCCACGCTTTCGAGCCTCAGTGTCAGTTACAGGCCAGAGAGCCGCTTTCGCCTCCGGTGTTCCTCCATATATCTACGCATTTCACCGCTACACATGGAATTCCACTCTCCTCTCCTGCACTCAAGTCTCCCAGTTTCCAATGCACACAATGGTTGAGCCACTGCCTTTTACATCAGACTTAAGAAACCACCTGCGCTCGCTTTACGCCCAATAAATCCGG
+
CCCCCGGGGGGGGGGGGGGGGGGGGGGGGGGGGGGGGGGGGGGGGGGGGGGGGGGGGGGGGGGCFGGGGGGGGGGGGGGGGGGGGGGGGGGGGGGGGGGGGGGGGGGGGGGGGGGGGGGGGGGGGGGGGGGGGEGGGGGGGGGGGGGGGGGFGGGGGGGGGGGGGGGGFGGGGGGA=DEGGGGGGGGGGFGGGGGGGGGGGGCGFGGCGGFGGGGGFG>FFGFFDEAFFFFFGFGF45CCEFF;C>AFCGD
@M03364:276:000000000-BLYN8:1:1101:28937:9008 2:N:0:1
GGACTACTGGGGTTTCTAATCCTGTTTGCTCCCCACGCTGTCGAGCCTCAGCGTGAGTTACAGACCAGAGAGCCGTCTTCGCCACCGGTGTTCCCCCATATATCTACGCATGTCACCGCGACACCTGGAATTCAACCCTCCTCTTCTTCACTCAAGTCTCCCAGTTTCTAATGACCTTCCCCGGTTGAGCCGACGGCTTCCACATCAGAATTAAGAAACCGCCTGCGCTCGCTTCACGCCCAATAAATCCG
+
CCCCC@;C,C<CG7FGFGFE9<FG-@FFFAAEC,;@++,,8CD<+@+BCFGF78,8B<CE<C6,9DEG?<<,CE@,8F,9@C:CBF7C6CB?AEEDFFGFFF,,,CFD7@BB5CA,E7>+8=F:+4E,:,87E,CB,88F>38D,37,63,2ED=EAF;E9=,@C,@A,5,7@;CC92@C:,5*533,1,6****4*=*,2=99)0090+3++2+1+;CEBDB@<F9E6@58DG3>*3CF5714***-:*)
@M03364:276:000000000-BLYN8:1:1101:22783:9024 2:N:0:1
GGACTACCAGGGTTTCTAATCCTGTTTGCTCCCCACGCTTTCGCACCTGAGCGTCAGTCTTCGTCCAGGGGGCCGCCTTCGCCACCGGTATTCCACCAGATCTCTACGCATTTCACCGCTACACCTGGAATTCTACCCCCCTCTACGAGACTCTAGCTTGCCAGTTTCAAATGCAGTTCCCAGGTTGAGCCCGGGGATTTCACATCTGACTTAACAAACCGCCTGCGTGCGCTTTACGCCCAGTAATTCCG
+
CCCCCGGGGGGGGGGGGGGGGGGGGGGGGGGFGGGGGGGGGGGGGGGGGGGGGGGGGGGGFGGGGG>FFGGGGGGGGGGGGGGGGGGGGGGFDFGGGGGGGGGFGFGGGEGGFFFFGGGGGGGGGGGGFGGFGGGFDFCFGGGGGGCEECGGGEFAFGGGGG78FDGGGGCGGGGCGGGGGGGGGGGGGGGC58CECGCCFG?CC<FCFFGGGGCCFFGFAGFFFFFD:ED>CDGFF:CE=3:FGGFFGGC
@M03364:276:000000000-BLYN8:1:1101:23750:9049 2:N:0:1
GGACTACCGGGGTATCTAATCCTGTTTGCTCCCCACGCTTTCGCACCTCAGCGTCAGTCTTCGTCCAGTGGGCCGCCTTCGCCACCGGTATTCCTCCTGATCTCTACGCATTTCACCGCTACACTTGGAATTCTGCCTCCCTCTACGATACTCAAGCCTCGCAGTATCAGTTCCATTTCCGGGTTTGACCCCGGCCTTTTCACATCTGCCTTCGCCGACCGCCTGCCTGCGTTTGACCCCAAGTATTTCCG
+
CCCCCGG,CFGGGGGGGGGGGGGGGGGGGGGGGGGGGGGGGGG>,CGG,C,CFGGGGG9,,CDFGGGG,,6BFFGGGGGGGGGGG<CEG+BFGGGGGD,CFFGGGGGGGGGGGGGGFGGEGG?G,,CFGGGFG9,D,,,A8DFG,>EE+AEGD,>8E?F8+@EGG,@A,@,,,@,3,7@,*5B3>**,5?FDC*1**6?C77,B8?+++*2:****//=*.=.(()(/.8))19*)*)*;:5(1**1)2:>
@M03364:276:000000000-BLYN8:1:1101:19677:9063 2:N:0:1
GGACTACAGGGGTATCTAATCCTGTTTGCTCCCCACGCTTTCGCACCTCAGCGTCAGTAATGGTCCAGTGAGCCGCCTTCGCCACTGGTGTTCCTCCGAATATCTACGAATTTCACCTCTACACTCGGAATTCCACTCACCTCTACCATACTCAAGACTTCCAGTATCAAAGGCAGTTCCGGGGTTGAGCCCCGGGATTTCCCCCCTGACTTAAAAGTCCGCCTACGTGCGCTTTACCCCCAGTAAATCCG
+
CCCCC@A8FGF@CGFGG96EFCEFGGGFCFG@FF<FFGGCFFGGEG7<FEGGGGGGGFG,EFF9FGFGG9FFEGGF7CCFGDF:?BEECFFBFGGGGGFFCEFGEFFC?FC7FGGGGGGFC<CE;8FF:CF=EFFDCFDGGGFDGC=8=9>CF=,=>DEG@=,386@,,7,=8ECDEGGGG>@CFE6,<;EFE88EEC8F79,3:))8*2;D>1@7CFE@)>>@0A08355:<*/):)+4=:(9*0*6CC7
@M03364:276:000000000-BLYN8:1:1101:17800:9080 2:N:0:1
GGACTACTGGGGTTTCTAATCCTGTTTGCTACCCATGCTTTCGAGCCTCAGCGTCAGTTACAGACCAGACAGCCGCCTTCGCCACTGGTGTTCTTCCATATATCTACGCATTTCACCGCTACACATGGAGTTCCACTGTCCTCTTCTGCACTCAAGTTTCCCAGTTTCCGATGCACTTCTTCGGTTGAGCCGAAGGCTTTCACATCAGACTTAAGAAACCGCCTGCGCTCGCTTTACGCCCAATAAATCCG
+
CCCCCGFGGGGGGGGGGGGGGGGGGGGGGGGGGGGGGGGGGGGGGGGGGGGGGGGGGGGGGGGGGGGGGGGGGGGFGGGGGGGGGGGGGGGGGGGGGGGFGGGGFGGGGGGGGGGGGGGGGGGGCGGGGGGGGGGFEGGGFGGGGGGGCGGGGGCDEG9;EGGGGGGGGGGGGGGGGGGGFGGGGGGGGGGEGGGGGF6EGGGGFGCDFFFGFG>+=CGEBEDFDF>EFFFFGGGFFDGGEB?FFGACCC)
@M03364:276:000000000-BLYN8:1:1101:17001:9101 2:N:0:1
GGACTACTGGGGTTTCTAATCCTGTTTGCTACACACGCTTTCGGGCATGAACGTCAGTATTATCCCAGGGGGCTGTCTTCGCCATCGGTATTGCTCCAAATCTCTACGCATTTCAGCGCTACACCTGGAATTCTACCACCCCCTACGAGACTCAAGCTGGCCGGTATCAGATGCAGTCTCCAGGTGTAGGCCGGGGATTTGACAGTGGACTTCACAAACCTCCTCCTGACGATTTCCGACCAGTAGTTCCG
+
C@CC6;;EDF?FG@FEA,F<FFFCC;9E,<,C,CF,@+6,CC,@++@FFC,CF@86,C,C66,,6CEFF7@+@@:,,5:E<:,4?EFEGCG9,,EBFF,A,?@FC,B4++8=<9A9C:+@C@,EEF,A<F9FGBE9,,,4++6+@,++@>7+338,,6,3@B6BC8F,,5>;9;9,3,,74EF,7,,42,@,*8*=5B??++1+**+*2*2*1=*16C//)*)((.()))2)**9)+/***049:*9)2*1
@M03364:276:000000000-BLYN8:1:1101:2697:9104 2:N:0:1
GGACTACACGGGTTTCTAATCCTGTTTGCTCCCCACGCTTTCGAGCCTCAGTGTCAGTTACAGGCCAGAGAGCCGCTTTCGCCTCCGGTGTTCCTCCATATATCTACGCATTTCACCGCTACACATGGAATTCCACTCTCCTCTCCTGCACTCAAGTCTCCCAGTTTCCAATGCACACAATGGTTGAGCCACTGCCTTTTACATCAGACTTAAGAAACCACCTGCGCTCGCTTTACGCCCAATAAATCCGG
+
CCCCCGGGGGGGGGGGGGFGGGGGGGGGGGGGGGGGGGGGGGGGGGGGGGGGGGGGGGGGGGGGGGGGG8FCFGGGGGGGGGGGBFGGGGGGGFGGGGGGGGGGFGGGGGG+FGGGGGGEGGGGG@EFDFGFGGGGGGG8EFG?8FFGGGGGGGGGGGGGGGGGGGFGDFDGFF8ADFGGCGFFGGGGGEGFGGGGGGGGGGGGFGDGFGGGGG7=?FGGFEFF=B=B@?4A?588;9CE553AFGFE*:>
@M03364:276:000000000-BLYN8:1:1101:14039:9115 2:N:0:1
GGACTACACGGGTATCTAATCCTGTTTGCTCCCCACGCTTTCGAGCCTCAGTGTCAGTTACAGGCCAGAGAGCCGCTTTCGCCTCCGGTGTTCCTCCATATATCTACGCATTTCACCGCTACACATGGAATTCCACTTTCCTCTCCTGCACTCAAGTCTACCAGTTTCCAATGCATATAATGGTTGAGCCCCTGCCTTTTACACCAGACTTAATAAACCACCTGCGCTCGCTTTACGCCCAATAAATCCGG
+
CCCCCGG@<FEEGGGGGGGGGGGGGGGGGGFGGGGDFGGGGGGFFFGGGGGFGGGGGGGGGGGGGGGGGFGGCFGGGGGGGGGGG<FEGGGGGGGGF8?FGGGGGGGG@CEEGFGGGGGGGDEGDE=EFFFFGG9FE,@FFGF?F,4@FGGGGFGG;B9,=9EGGGGG=F,EDG83=,,,869=D+D@FG+@+;,4<DEGCFCFA*?5**+5++?+B@3,*;/0)94*2?ABFFCC>DG7C5();C8?><5
@M03364:276:000000000-BLYN8:1:1101:5692:9131 2:N:0:1
GGACTACCCGGGTATCTAATCCTGTTTGCTCCCCACGCTTTCGTGCCTCAGTGTCAATGTTGGTCCAGGTAGCTGCCTTCGCCATGGATGTTCCTCCTGATCTCTACGCATTTCACTGCTACACCAGGAATTCCGCTACCCTCTACCACATTCTAGTCGCCCAGTATCCACTGCAGTTCCCAGGTTGAGCCCAGGGCTTTCACAACGGACTTAAACGACCACCTACGCACGCTTTACGCCCAGTAATTCCG
+
CCCCCGGGGFGGGEGGGGGGGGGGGGGGFGGGGGGGGGGGGGGEGGGGGGGGGGGGAFFFFGGGGGGGGGCEFGGGGGGGGGGGGGF<FFGGGGGGGGGGGGFGFGGGGGGGGGGGGAEFGGFGCCGGGGGGGGFEGGEFGGGGGGCDFFCFFGGGGG6>+48BFFCDFGGGGGGGGGGGGGGGG,DDGGGGFGFG>CE?FGGGF7?C7CDF+=:;*0CGFGFDEF5)(2)?89?4B6>EC)6F>CFFD72
@M03364:276:000000000-BLYN8:1:1101:24750:9137 2:N:0:1
GGACTACTGGGGTTTCTAATCCTGTTTGCTCCCCACGCTTTCGAGCCTCAGTGTCAGTTACAGGCCATAGAGCCGCTTTCGCCTCCGGTGTTCCTCCATATATCTACGCATTTCACCGCTACACATGGAATTCCACTCTCCTCTCCTGCACTCAAGTCTCCCAGTTTCCAATGCACACAATGGTTGAGCCACTGCCTTTTACATCAGACTTAAGAAACCACCTGCGCTCGCGTTACGCCCAATAAATCCGG
+
CCCCCFFDFGGGGCEGFFFGAFDGGGGGGGGGGGGEGEEEGGGGGGGGDEEFFFGFEGGGGG<DGGG8@FDFD<FF:C7FCEFFGGGGFECCGGAFGGGDFGGGGGGGGGGGGFEFGGGGF@FG9,9FFGGFGCGFEFGG@9D?DEGGGGGCGEFG=FFCABCFFGFGGGGGGGFEGG>D8EFFEEG8<3>FGD9DFGGG?CFGFDCCC>C7B<8DGFFGFGF2559BFFF):)/2?(3=:=3)*::<;5:
@M03364:276:000000000-BLYN8:1:1101:16520:9158 2:N:0:1
GGACTACCCGGGTATCTAATCCTGTTTGCTCCCCACGCTTTCGCACCTGAGCGTCAGTCTTCGTCCAGGGGGCCGCCTTCGCCACCGGTATTCCTCCAGATCTCTACGCATTTCACCGCTACACCTGGAATTCTACCCCCCTCTACGAGACTCAAGCCTGCCAGTATCAGATGCAGTTCCCGGGTTGAGCCCGGGGATTTCACATCTGACTTAACAGACCGCCTGCGTGCGCTTTACGCCCAGTAATTCCG
+
CCCCCGGGGGGGGGGGGGGGGGGGGGGGGGGGGGGGGGGGGGGGGGGGGGGGGGGGGGGGGGGGGGGGGGGGGGGGGGGGGGGGGGGGGGGGGGFGGGGGGFFFCFGGGGDGGGGGGGGGGGGGGGGGGGGGGGGGCFGGGGGGFFGGGGGGGFFFGGGGGGGGFGGGGGFFGGFC99DGFGGGGGGGGGGGGGGGDEGGGGGFF4FGCDCFFGG=FFGDBGFFBFFF?FBFCGGB?BGGGFFF77=AGG>
@M03364:276:000000000-BLYN8:1:1101:8822:9160 2:N:0:1
GGACTACTGGGGTTTCTAATCCTGTTTGCTCCCCACGCTTTCGAGCCTCAGCGTCAGTTAAAGACCAGAGAGCCGCCTTCGCCACTGGTGTTCCTCCATATATCTACGCATTTCACCGCTACACATGGAATTCCACTCTCCTCTTCTGCACTCAAGTCTCCCAGTTTCCAATGACCCTCCCCGGTTGAGCCGGGGGCTTTCCCATCAGACTTAAGAAACCGCCTGCGCTCGCTTTACGCCCAATAAATCCG
+
CCCCCGGGCFGG@FFGGGGGFFGGGGGGGGGGGGGGGGGFGGGGGGDGGGGGGGGGGFGG9FFGGGGGGGGGGGGGGCGFGGG@BFFGGGGGGGFGGGGGGGGGGGFGGGG@?EFABB:8CFGGFGGGE=FGGGGGF@BFGGGGFFGFGGGGGGGGFGGFADFGFGDDFFGFFDEGG?F>EECGFEDECEGGEEEEEEF?C+=81??CF4*;CC>+CFFGEGFFFFBFFDFF:C5966ECCDBF4F44C<5
@M03364:276:000000000-BLYN8:1:1101:5599:9163 2:N:0:1
GGACTACTCGGGTATCTAATCCTGTTTGCTCCCCACGCTTTCGAGCCTCAGCGTCAGTTACAGACCAGAGAGCCGCCTTCGCCACTGGTGTTCCTCCATATATCTACGCATTTCACCGCTACACATGGAATTCCACTCTCCTCTTCTGCACTCAAGTCTCCCAGTTTCCAATGACCCTCCCCGGTTGAGCCGGGGGCTTTCACATCAGACTTAAGAAACCGCCTGCGCTCGCTTTACGCCCAATAAATCCG
+
CCCCCGGGGGGGGGGGGGGGGGGGGGGGGGGGGGGGGGGGGGGGGGGGGGGGGGGGGGGGGGGGGGGGGGGGGGGGGGGGGGGGGGGGGGGGGGGGGGGGGGGGGGGGGGGGGGGGGGGGGGGGGGGGFFFGGGGGC@FGFGGGGGGGGGGGGGGGGGGGGGGGGGFGGGGGGGGGGGGGGGGGGDGFGGGGGGGGGDGC?FGGFDD4FGGFGG7DFGGGFGFFDFFFF3))/C*5BBGGGF:5D>FFGFD
@M03364:276:000000000-BLYN8:1:1101:21751:9169 2:N:0:1
GGACTACCGGGGTTTCTAATCCTGTTTGCTACCCATGCTTTCGAGCCTCAGCGTCAGTTACAGACCAGACAGCCGCCTTCGCCACTGGTGTTATTCCATATATCTACGCATTTCACCGCTACACGTGGAGGTCCACTGTCCTCTTCTGCACTCAAGTTTCCCAGTTTCCGATGCCCTTCTTCGGTTGAGCAGAAGGCTTTCACATCAGGCTTAAGAAACCGCCTTCGCTCGCTTTACGCCCAATAAAACCG
+
B@BCCDC,@FECF@F,CFGGFCFAFFFFGC6,CFE,@,CF@<:,EFE<C@F@FF@FE@DC<,C,C,6@<FFBFD@FCC,5F7=,?9CFGG6B,5,59,CAEEG9=<,,@4++AED<E?:>>4,:+9A:CE7C:EFGEFD98DFDFGGGFG8DC83333E9,,3,88,,,3@+@8,@@1,,@FFECC>,,,,,,,65@DCEC9,5=9CC*?FFFC>=+;F,@552(/:88?).*2C<A6C*7515**+)0*9
@M03364:276:000000000-BLYN8:1:1101:10874:9174 2:N:0:1
GGACTACCCGGGTTTCTAATCCTGTTTGCTCCCCACGCTTTCGCACCTCAGCGTCAGTAATGGTCCAGTGAGCCGCCTTCGCCACTGGTGTTCCTCCGAATATCTACGAATTTCACCTCTACACTCGGAATTCCACTCACCTCTACCATACTCAAGACTTCCAGTATCAAAGGCAGTTCCGGGGTTGAGCCCCGGGATTTCACCCCTGACTTAAAAGTCCGCCTACGTGCGCTTTACGCCCAGTAAATCCG
+
CCCCCGGGGGGGGGGGGGGGGGGGGGGGGGGGGGGGGGGGGGGGGGGGGGGGGGGGGGGGGGGGGGGGGGGGGGGGGGGGGGGGGGGGGGGGGGGGGGGGGGGGGGGGGGGGGGGGGGGGGGGGGGGGGGGGGFGGGGGGGGGGGGGGGGGGFGGGGGGGGGGFGGGGGGGGGGGGGGGGGGGGFGGGGGCDGGGGGGGGGGGGFCFFGGFGGFGGFGGGFGF@@FFF@>AB5<FFFFGGGFFFGG4<FF7
@M03364:276:000000000-BLYN8:1:1101:9418:9228 2:N:0:1
GGACTACGGGGTATCTAATCCTGTTTGCTCCCCACGCTTTCGAGCCTCAGCGTCAGTTACAGACCAGAGAGCCGCCTTCGCCACTGGTGTTCCTCCATATATCTACGCATTTCACCGCTACACATGGAATTCCACTCTCCTCTTCTGCACTCAAGTCTCCCAGTTTCCAATGACCCTCCCCGGTTGAGCCGGGGGCTTTCACATCAGACTTAAGAAACCGCCTGCGCTCGCTTTACGCCCAATAAATCCGG
+
CCCCCGGGGGGGGGGGGGGGGGGGGGGGGGGGGGGGGGGGGGGFGGGGGGGGGGGGGGGGGGGGGGGGGGGGGGGGGGGGGGGGGGGGGGGFFGFGGGGGFFGGGGGGGGDGGGGGCGGEGGFBFGGFGED,FAF9FEGGEFFG9EGFEFBFGFFGGDGGGGG8FCFDGFFEECFG@=EEECEGG8FFFFCEC::CEG?C88=18C=CGFCFFF+C44C7AGB01):BFEEBGF7A@<GEGF16*:@AC31
@M03364:276:000000000-BLYN8:1:1101:2956:9240 2:N:0:1
GGACTACCGGGGTTTCTAATCCTGTTTGCGCCCCACGCTTTCGCACCTGAGCGTCAGTCTTCGTCCAGGGGGCCGCCTTCGCCACCGGTATTCCTCCAGATCTCTACGCATTTCACCGCTACACCTGGAATTCTACCCCCCTCTACGAGCCTCAAGCCTGCCAGTTTCGGATGCAGTTCCCGGGTTGCGCCCGGGGATGTCACATCCGACTTTCCAGACCGCCTGCGTGCGCTTTCCGCCCAGGAATTCCG
+
-A@BCCF<FF7F@@FFGG<<E,CFFF,C,+@@@7@FEGC,CDGGGFEFGGGGGG,::EE@<CDAFFGG8F7CGGDGG7:EFGC@:FFFFC7AAEF9=FGF,EEEFFFGCCCEGGDFE@FE7@FFFFGGFF<FDFFDFGG7>8E>9FE*6**3,>DF,>CGFGGGGF9DGDEEEFCCCGFE:8C>F*:*=EEDG885=**<CFGFBFGD3979****2:::)181<@>5:5@))1*)92;*:;10*008F>6
@M03364:276:000000000-BLYN8:1:1101:5758:9265 2:N:0:1
GGACTACTCGGGTTTCTAATCCTGTTTGCTCCCCACGCTTTCGCACCTGAGCGTCAGTCTTCGTCCAGGGGGCCGCCTTCGCCACCGGTATTCCTCCAGATCTCTACGCATTTCACCGCTACACCTGGAATTCTACCCCCCTCTACGAGACTCAAGCCTGCCAGTTTCGGATGCAGTTCCCGGGTTGAGCCCGGGGATTTCACATCCGACTTGACAGACCGCCTGCGTGCGCTTTACGCCCAGTAATTCCG
+
CCCCCGGGGGGGGGGGGGGGGGGGGGGGGGGGGGGGGGGGGGGGGGDFFEFGDGGGGGFGGGGGGGGGGGGGGGGGGGGGGGGGGGGGGGGGGGCGGGGGEGGGGGGGGEEDGGGGGGGGDEDFGFGF8FGGFGGGADGGGGEGCFFG@>EFGGGGG8DGG@FDGGGGGGDDCC9,>CEFD8EGGGGCCCC=EGCECGGGGF?7AFCCGGDD:CGCGDGGFGDB6)9>?BFFGG<<?BEEG;:FGFFFGC9
@M03364:276:000000000-BLYN8:1:1101:18716:9266 2:N:0:1
GGACTACCAGGGTTTCTAATCCTGTTTGCTCCCCACGCTTTCGCACCTGAGCGTCAGTCTTCGTCCAGGGGGCCGCCTTCGCCACCGGTATTCCTCCAGATCTCTACGCATTTCACCGCTACACCTGGAATTCTACCCCCCTCTACGAGACTCTAGCTTGCCAGTTTCAAATGCAGTTCCCAGGTTGAGCCCGGGGATTTCACATCTGACTTAACAAACCGCCTGCGTGCGCTTTACGCCCAGTAATTCCG
+
CCCCCGGFGGGGGGGGGGGGGGGGGGGGGGGGGGGGGGGGGGGDGGGG<FGGGGGGGGG9EFGGGGGGGGGGGGGGGGGGGGGGDGGGGGGGGGGGCEFGGGGGFGGGGGGGGGGGGGGEGBFGGGGGGGGGFFDGFGFGGGG?FGGGGDGFFGGGFGGFGGGGGFGGGGGGGGGCEEGG?FGGGGGGFC6CE5CC=89CG=CG@6CCCFFGG+>:>5@FBGEF<49>?EFFDDGFF?DGGDFFGFFBCG9
@M03364:276:000000000-BLYN8:1:1101:24235:9279 2:N:0:1
GGACTACAGGGGTATCTAATCCTGTTTGCTCCCCACGCTTTCGCACCTGAGCGTCAGTCTTCGTCCAGGGGGCCGCCTTCGCCACCGGTATTCCTCCAGATCTCTACGCATTTCACCGCTACACCTGGAATTCTACCCCCCTCTACGAGACTCTAGCTTGCCAGTTTCAAATGCAGTTCCCAGGTTGAGCCCGGGGATTTCACATCTGACTTAACAAACCGCCTGCGTGCGCTTTACGCCCAGTAATTCCG
+
CCCCCGGGGGGGGGGGGGGGGGGGGGGGGGGGGGGGGGGGGGGGGFGFGCFFEGGGGGGGGGGGGGGGGGGGGGGGGGGGGGGGGGGGGDGGGGGGGGGGGGGGGGGGGGGGGGGGGGGGGGGGGDFGGGGGGGGFGGGGGGGGGGGGGGGGGGGGGGGGGGGGGGGGE;FGGGGGGGGGGGGCGGGDGGGGGGGDDGGCGGGGFGGGGGGGGGGFGFGGFGFFFFBFFFFFD7<44:>EGE6977@2:>0
@M03364:276:000000000-BLYN8:1:1101:26826:9294 2:N:0:1
GGACTACAGGGGTTTCTAATCCTGTTTGCTCCCCACGCTTTCGCACCTCAGCGTCAGTATCAGTCCAGGTGGTCGCCTTCGCCACTGGTGTTCCTTCCTATATCTACGCATTTCACCGCTACACAGGAAATTCCACCACCCTCTACCGTACTCTAGCTCAGTAGTTTTGGATGCAGTTCCCAGGTTGAGCCCGGGGATTTCACATCCAACTTGCTGAACCACCTACGCGCGCTTTACGCCCAGTAATTCCG
+
CCCCCGGGGGGGGGGGGGGGEGGGGGGGGGGDEGFGGGGGGGGGGGGGGGGGGGGGGGGGGGGGGGGGGGGGGGGGGGGGGGGGGGFFGGGGGGGGFDGGGGCFGGFGGCFFCEGGGGGG7C@FGGGGGGFFGGGGGEFEGGGFGGGDGGEGGGGGFGGGGGFFGGGGGGGGGGGFADFAFGFGGGDGGGGD>C:ECCEECFG7+9CFFC>FGGFGCCCGFFFBEF28>>>D5DCCF@EEG:??CFF):F*
@M03364:276:000000000-BLYN8:1:1101:25050:9325 2:N:0:1
GGACTACTGGGGTATCTAATCCTGTTTGCTACCCATGCTTTCGAGCCTCAGCGTCAGTTACAGACCAGACAGCCGCCTTCGCCACTGGTGTTCTTCCATATATCTACGCATTTCACCGCTACACATGGAGTTCCACTGTCCTCTTCTGCACTCAAGTTTCCCAGTTTCCGATGCACTTCTTCGGTTGAGCCGAAGGCTTTCACATCAGACTTAAGAAACCACCTGCGCTCGCTTTACGCCCAATAAATCCG
+
CCCCCGGGFGGGGCGGGGGGGGGGGGGGGGGGGGGGGGGGGGGGGGGGGGGGGGGGGGGGFGGFGGGGGGGFGGGGGGGGGGGGGFGGGGGGGGGGGGGGGGGGGGGGGGGDGGGFGGGGGGGGGG9EFFGGGGGGGGFGGGGGGGGGGGGGGGGGGF>EGGGGGGGGGGGGDCDDFFGGGGGGGGGFGGCC6:>8CFFGGGGGF5DGDFFFGGG7@DGFFGFFFFAEFFFFGG4>F?EGGFFFGFAEDG5
@M03364:276:000000000-BLYN8:1:1101:11518:9343 2:N:0:1
GGACTACACGGGTATCTAATCCTGTTTGCTACCCATGCTTTCGAGCCTCAGCGTCAGTTACAGACCAGACAGCCGCCTTCGCCACTGGTGTTCTTCCATATATCTACGCATTTCACCGCTACACATGGAGTTCCACTGTCCTCTTCTGCACTCAAGTTTCCCAGTTTCCGATGCACTTCTTCGGTTGAGCCGAAGGCTTTCACATCAGACTTAATAAACCACCTGCGCTCGCTTTACGCCCAATAAATCCG
+
CCCCCGGGGGGGGGGGGGGGGGGGGGGGGGGGGGGGGGGGGGGGGGGGGGGGGGGGGGGGGGGGGGGGGGGGGGGGGGGGGGGGGGGGGGCFGGGGGGGGFFGGFGGGGGGGGGGFGGGGGGGGGGGGGGGGGGGGGGGGGGGGGGGGGGGGGGFGGGGGGGGDGGGGGGGGGGCFFGGGGGGGGGGGCGGGD@EGFGGGGGGGFGGGCGGGGGGGDDFGFGFD=FBEBFFFGGGFFFGGGF=FGFFE7DC
@M03364:276:000000000-BLYN8:1:1101:17273:9366 2:N:0:1
GGACTACTCGGGTATCTAATCCTGTTTGCTCCCCACGCTTTCGCACCTCAGTGTCAGTATCAGTCCAGGTGGTCGCCTTCGCCACTGGTGTTCCTTCCTATATCTACGCATTTCACCGCTACACCTGGAATTCTACCCCCCTCTACGAGACTCTAGCTTGCCAGTTTCAAATGCAGTTCCCAGGTTGAGCCCGGGGATTTCACATCTGACTTAACAAACCGCCTGCGTGCGCTTTACGCCCAGTAATTCCG
+
CCCCCGGGGGGGGGGGGGGGGGGGGGGGGGGGGGGGGGGGGGGGGGGGGGGGGGGGGGGGGGGGGGGGGGGGGGGGGGGEGGGGGGGGGGGGGGGFFGGGGGGGGGGGGGGGGFGGGGGGGGGGGGGGGGGGGGGGGGGGGGGGGG?CEGGGGFGGGGGFGGGGGGGGGGGGDBFFGGGGDFGGGFGGGGGGGGGGEDGGGGGGFGGGFGGGGGGGGGGGFGFFFF@E;35BGGGFFDGG5),6CDF<D:*
@M03364:276:000000000-BLYN8:1:1101:28472:9380 2:N:0:1
GGACTACAGGGTTTCTAATCCTGTTTGCTCCCCACGCTTTCGCACCTCAGTGTCAGTATCAGTCCAGGTGGTCGCCTTCGCCACTGGTGTTCCTTCCTATATCTACGCATTTCACCGCTACACAGGAAATTCCACCACCCTCTACCGTACTCTAGCTCAGTAGTTTTGGATGCAGTTCCCAGGTTGAGCCCGGGGATTTCACATCCAACTTGCTGAACCACCTCCGCGCGCTTTACGCCCAGTAATTC
+
CCCCCGGFFGEGGGGGGGGGGGGGGGGGGGCGGGGGGGEGCCGGGGGEG?AAEDCGFFGGGFGAEFGGEFGGFGGCCFFF:B@FGGG,6:BDBEFDF9FE<FF<@FEEGGEEEGGDECF8=EFCE,::EFE;ECGGCFCEFGGFF,CFFGGGGGCGAFFGDFGGGGGFEF98@9EEFA=,@8>=FEGGF@CECEGGCDFGGGFG9C5?DGGGCGGF*;C7AE*(7)9526:)**;)=7BE*=;A>;FF
@M03364:276:000000000-BLYN8:1:1101:18257:9381 2:N:0:1
GGACTACACGGGTTTCTAATCCTGTTTGCTCCCCACGCTTTCGCACCTGAGCGTCAGTCTTCGTCCAGGGGGCCGCCTTCGCCACCGGTATTCCTCCAGATCTCTACGCATTTCACCGCTACACCTGGAATTCTACCCCCCTCTACGAGACTCTAGCTTGCCAGTTTCAAATGCAGTTCCCAGGTTGAGCCCGGGGATTTCACATCTGACTTAACAAACCGCCTGCGTGCGCTTTACGCCCAGTAATTCCG
+
CCCCCGGGGGGGGGGGGGGGGGGGGGGGGGGGGGGGGGGGGGGGGGGGGGGGGGGGGGGGGGGGGGGGGGGGGGGGGGGGGGGGGGGGGGGGGGGGGGGGGGGGGGGGGGGGFGGGGGGGGGGGGGGGGGGGGGGGGGGGGGGGFGGGGGGGGGGGGGGGGGGGGGGFGGGGGGGGGGGGGGGGGGGGGGGGGGGGGGGGGGGGFGGGFFGGG>CDFGGGFGFFFFFFFFEFGGGFF<ECEDBF7:FBGG7
@M03364:276:000000000-BLYN8:1:1101:18369:9393 2:N:0:1
GGACTACCAGGGTTTCTAATCCTGTTTGCTACCCATGCTTTCGAGCCTCAGCGTCAGTTACAGACCAGACAGCCGCCTTCGCCACTGGTGTTCTTCCATATATCTACGCATTTCACCGCTACACATGGAGTTCCACTGTCCTCTTCTGCACTCAAGTTTCCCAGTTTCCGATGCACCTCTTCGGTTGAGCCGAAGGCTTTCACATCAGACTTAAGCAACCGCCTGCGCTCGCTTTACGCCCAATAAATCCG
+
BCCCCFEGFECEGGGGGGDCEGGGGGGFGGGGFEFGGGF9,E@CFFC<8CEFGFGGGFEFCFGGDGGGGCDBFGEEGCBDF@FCCEFGCGA,@5E9EDDEGDA9@AFFG7CGCGGGFEFEG>AF>=FFG8AFFEFF9ECEF=BF9EEA,,@+,4@D=FGFF9=,AEFGGDG>8C8E,1=DD;FGGCE,6DF>:+43@EGEGCE7=9<7***5B:++54D7@ED4>;2:/2/8*974:1875>?FCGFFCF9
@M03364:276:000000000-BLYN8:1:1101:6678:9423 2:N:0:1
GGACTACAGGGGTTTCTAATCCTGTTTGATCCCCACGCTTTCGCACATCAGCGTCAGTTACAGACCAGAAAGTCGCCTTCGCCACTGGTGTTCCTCCATATCTCTGCGCATTTCACCGCTACACATGGAATTCCACTTTCCTCTTCTGCACTCAAGTTTCCCAGTTTCCAATGACCCTCCCCGGTTGAGCCGGGGGCTTTCACATCAGCCTTAAGAAACCGCCTGCGCTCGCTTTACGCCCAATAAATCCG
+
CCCCCGGGGGGGGGGGGGGGGGGGGGFGGGGGGGGGGGGGGGGGDGGGGGGGGGGGGGGGGGGGGGGGGGGGGGGGGGGGGGGGGGGGGGGGGGGGGGGGGGGGGGGGGGGGGGGGGGGGGGGGGFGGGGGGGGGGGGGGFCFGFGGGGGGGGDGGEGGGFGGGFFGGGGGGGGGFGGGGGGGGGGGGF@FGGGGGGGGFGFGGFC;4*;?GC?8D7<EGFGFFFFFFFFFFGGG>FFDCEE6:FFFAGGC
@M03364:276:000000000-BLYN8:1:1101:14873:9428 2:N:0:1
GGACTACACGGGTTTCTAATCCTGTTTGCTCCCCACGCTTTCGAGCCTCAGTGTCAGTTACAGGCCAGAGAGCCGCTTTCGCCTCCGGTGTTCCTCCATATATCTACGCATTTCACCGCTACACATGGAATTCCACTCTCCTCTCCTGCACTCAAGTCTCCCAGTTTCCAATGCACACAATGGTTGAGCCACTGCCTTTTACATCAGACTTAAGAAACCACCTGCGCTCGCTTTACGCCCAATAAATCCGG
+
CCCCCGGGGGGGGGGGGGGGGGGGGGGGGGGGGGGGGGGGGGGGGGGGGGGGGGGGGGGGGGGGGGGGGGGGGGGGGGGGGGGGGGGGGGGGGGGGGGGGGGGGGGGGGGGGGGGGFGGGGGGGGGGGFFGGGGGGGGGGGGGGGGGGGGF8=EGGGGGGFGGGGGGGGGGGGGGGGGGDDFGGGGGGGGGGDFGDGGGGFG7;@FFGGGGGGGGFGGCGFGA=5A=DFDFFGGGF>DGEG>@FCFCEGGD
@M03364:276:000000000-BLYN8:1:1101:4799:9461 2:N:0:1
GGACTACTGGGGTATCTAATCCTGTTCGCTACCCACGCTTTCGAGCCTCAGCGTCAGTTACAGACCAGAGAGCCGCTTTCGCCACCGGTGTTCCTCCATATATCTACGCATTTCACCGCTACACATGGAATTCCACTCTCCCCTTCTGCACTCAAGTTCTACAGTTTCCAAAGCATACTATGGTTAAGCCACAGCCTTTCACTTCAGACTTATAAAACAGCCTGCGCTCGCTTTACGCCCAATAAATCCGG
+
CCCCCGGGGGGGGGGGGGGGGGGGGGGGGGGGGGGGGGGGGGGGGGGGGGGFGGGGGGGGGGGGGGGGGGGGGGGGGGGFGGGGGGGGEGGGGGGGGGGGGGGGGGGGGGGGGGGGGGGGGGGGDGGGGGGGGGGGGGGGGGGGGGCGGGGD?GFGGGGGFGGGGGGGGGGGGGGGGGGGGGGGGGGGGGGGGFFGGFCEGGGGFGGGGFFGGGFGGGFFAFFFFFFFFFFFGGGEFFGEGFFFGGFFGGG
@M03364:276:000000000-BLYN8:1:1101:2947:9484 2:N:0:1
GGACTACAGGGGTTTCTAATCCTGTTTGCTACCCATGCTTTCGAGCCTCAGCGTCAGTTACAGACCAGACAGCCGCCTTCGCCACTGGTGTTCTTCCATATATCTACGCATTTCACCGCTACACATGGAGTTCCACTGTCCTCTTCTGCACTCAAGTTTCCCAGTTTCCGATGCACTTCTTCGGTTGAGCCGAAGGCTTTCACATCAGACTTAAGAAACCGCCTGCGCTCGCTTTACGCCCAATAAATCCG
+
9CCCCGGGGGGGGEGGGGGGGFGGGGGGGGGGGFGGGGGGGGGG8FGFGGGFGGGGEFAF<CFGGGGFGGGGGGGGGDEFEGGGGFFG,?FFGGGGGGGGGGGGGGGGCGGDGFE?FGGGGGGGGGFGFEGGGFGFGGGGGGGGFGGADEGGGGGGDC9ABFG8FGGGFGGECEGFGFGFAFD>FECFFFGGCCCCEGGGFGGGCGGGGG5;88CGGGGGFGE2(6(5988A*97CFDGGGBFFGG6/@6:
@M03364:276:000000000-BLYN8:1:1101:8914:9507 2:N:0:1
GGACTACCGGGGTTTCTAATCCTGTTTGCTCCCCACGCTTTCGAGCCTCAGCGTCAGTTACAGACCAGAGAGCCGCCTTCGCCACTGGTGTTCCTCCATATATCTACGCATTTCACCGCTACACATGGAATTCCACTCTCCTCTTCTGCACTCAAGTCTCCCAGTTTCCAATGACCCTCCCCGGTTGAGCCGGGGGCTTTCACATCAGACTTAAGAACCCGCCTGCGCTCGCTTTACGCCCAATAAATCCG
+
CCCCCGGGGGGGGGGGGGGGGGGGGGGGGGGGGGGGGGGGGGGGGGGGGGGGGGGGGGGGGGGGGGGGGGGGGGGGGGGGGGGGGGGGGGGGGGGGGGFGGGGGGGGGGGGGFGGGGGGGGGGGGGGGFAEFFGGGGGGGGGGGGGGGGGGGGGGGGGGGGGFGGGGGGGFFFGGGGGGGGGEGGEGFCFGGGGEGGGGGGGGGFFFGGGGGGGGGF*=EBGFF;A>B(7:@DGFAFFGGGFFFGFF<GGC
@M03364:276:000000000-BLYN8:1:1101:4580:9531 2:N:0:1
GGACTATGGGGTTTCTAATCCTGTTTGCTACCCATGCTTTCGAGCCTCAGCGTCAGTTACAGACCAGACAGCCGCCTTTGCCACTGGTGTTCTTCCATCTATCTACGCATTTCACCGCTACACATGGAGTTTCACCGTCCTCTTCTGCACTCAAGTTTCACAGTTTCCGATGCACTTCTTCGGTTGAGCCTAAGGTTTTCACACCAGCCTTAAGAAACCCCCTTCGCTCGCTTTAAGCCCAATAAATCCGG
+
CCCCCGGGFGG@FGFG,<@CFFCCFG,,=CDFGACF?@EF<FDC@FD@CC8FF@FBCDGE96,6,6,CCFC@D7@BC7,:,EF,C<EFGGGFFG;<E,,,,,,9C<<+4=F<9@FFC@==:,499,:E,4?,F,=,+@448,@DG,9,,,C=DFDGGEG,,4@EFE=D+>>>EECGF,=,7+B=FE,,6,,@,5B,@E:,=7=0:+**03A9C++CFC>*31/))*)*)):6CC+*4*66,?:)C++.*):
@M03364:276:000000000-BLYN8:1:1101:7693:9534 2:N:0:1
GGACTACAAGGGTTTCTAATCCTGTTTGCTCCCCACGCTTTCGAGCCTCAGCGTCAGTTACAGACCAGAGAGCCGCCTTCGCCACTGGTGTTCCTCCATATATCTACGCATTTCACCGCTACACATGGAATTCCACTCTCCTCTTCTGCACTCAAGTCTCCCAGTTTCCAATGACCCTCCCCGGTTGAGCCGGGGGCTTTCACATCAGACTTAATAAACCACCTGCGCTCGCTTTACGCCCAATAAATCCG
+
CCCCCGGGGGGGGGGGGGGGGGGGGGGGGGGGGGGGGGGGGGGGGGGGGGGGGGGGGGGGGGGGGGGGGGGGGGGGGGGGGGGGGGGGGGGGGGGGFGGGGGGGGGGGGGGGGGGGGGGGGGGGGGGGFDFGGGGGGGDFFGFFGFGGGGGGGDGGGGGGGGGGFGCFFGGGGGGGFFGGGGGCGGGGFGGGGGD5CEGFGGGFFC+?FGGFD:CF>@CCFGFFEF>>9FFFGGG<@?GGGFB>CCFDGGD
@M03364:276:000000000-BLYN8:1:1101:9206:9571 2:N:0:1
GGACTACACGGGTATCTAATCCTGTTTGCTCCCCACGCTTTCGAGCCTCAGTGTCAGTTACAGGCCAGAGAGCCGCTTTCGCCTCCGGTGTTCCTCCATATATCTACGCATTTCACCGCTACACATGGAATTCCACTCTCCTCTCCTGCACTCAAGTCTCCCAGTTTCCAATGCACACAATGGTTGAGCCACTGCCTTTTACATCAGACTTAAGAAACGACCTGCGCTCGCTTTACGCCCAAGAAATCCGG
+
C<C9@C<<,8++=6C,CFAF9EFG66<6,;<C6FFECEC,D<FFA@@4@@CC@6EC,;CEFFGGGGG,CCC@<<7@F,@A,:@:,B@FCF?F9@E<=,?@E?4C@,<DFGG4E,A5?C+CCC9,49F8E5F:??@,4@EF,E,=F=FCE8>+@DBACDCFAF8,AB,,@ED9,>,EFDGD3E83,+49@,@:,,@<C,3@+4,23+2*;A>F<FF87;*4:=*-:5>4@DD4*146A;8:>:(;4*+)21)
@M03364:276:000000000-BLYN8:1:1101:15999:9591 2:N:0:1
GGACTACCCGGGTTTCTAATCCTGTTTGCTCCCCACGCTTTCGAGCCTCAGCGTCAGTTACAGACCAGAGAGCCGCCTTCGCCACTGGTGTTCCTCCATATATCTACGCATTTCACCGCTACACATGGAATTCCACTCTCCTCTTCTGCACTCAAGTCTCCCAGTTTCCAATGACCCTCCCCGGTTGAGCCGGGGGCTTTCACATCAGACTTAAGAAACCGCCTGCGCTCGCTTTACGCCCAATAAATCCG
+
CCCCCGGGGGGGGGGGGGGGGGGGGGGGGGGGGGGGGGGGGGGGGGGGGGGGGGGGGGGGGGGGGGGGGGGGGGGGGGGGGGGGGGGGGGGGGGGGGGGGGGGGGGGGGGGGGGGGGGGGGGGGGGGGFFGGGGGGGGGGGGGGGGGG9EGGGGGGGGGGGGCFGGGGG;DECGFEFFGEGGGGGGEGFGGGGGGGGGGGCFGGFFCGGG4DFGGGGGGGBEDF0)6>9>BFGGG<@?GC5>0)2074*97
@M03364:276:000000000-BLYN8:1:1101:25145:9600 2:N:0:1
GGACTACACGGGTTTCTAATCCTGTTTGCTACCCATGCTTTCGAGCCTCAGCGTCAGTTACAGACCAGACAGCCGCCTTCGCCACTGGTGTTCTTCCATATATCTACGCATTTCACCGCTACACATGGAGTTCCACTGTCCTCTTCTGCACTCAAGTTTCCCAGTTTCCGATGCACTTCTTCGGTTGAGCCGAAGGCTTTCACATCAGACTTAAGAAACCGCCTGCGCTCGCTTTACGCCCAATAAATCCG
+
CCCCCGGGGGGGGGGGGGFFGFGGGGGGGGGGGGGGGGGGGGGGGGGGGGGGGGGGGGGGGGGGGGGGGGGGGGGGGGGGGGCGGGGG?AFGFGGFFGGGGGGGGGFGGGGGGGGGGGGGGGGGGGGGGGGGGGGGGGGGGGGGGGFGFGGGGGGGGGGGGGGGGGGGGGGGGGFGGFGGGGFGGGGGGGFG>CEGGGGGGFFFFGG>FGGGFGCG@GGGBGFFFFFB@EEBGGDEF;GG=)3AGGFCCF)
@M03364:276:000000000-BLYN8:1:1101:7635:9606 2:N:0:1
GGACTACTCGGGTTTCTAATCCTGTTCGCTACCCACGCTTTCGAGCCTCAGCGTCAGTTACAGACCAGAGAGCCGCTTTCGCCACCGGTGTTCCTCCATATATCTACGCATTTCACCGCTACACATGGAATTCCACTCTCCCCTTCTGCACTCAAGTTCTACAGTTTCCAAAGCATACTATGGTTAAGCCACAGCCTTTCACTTCAGACTTATAAAACAGCCTGCGCTCGCTTTACGCCCAATAAATCCGG
+
CCCCCGGGGGGGGGGGGGGGGGGGGGGFGGGGGGGGGGGGGGGGGGGGGFFGFEFGGCFGGGGGG?DGGGGGGGGGGGGGGGGGGGGGFGGGGGGGGGGGGGFFGGGGGGGGGGGGGGGGGGGGGGGGEAFFGGGGGGGFGGGFCDFGGGFFGGGGGAFGGGAFFGGGGGGGGFGGGGGGGGGGFFGGGFGGGGGGFGCEGGGG>9CGGGGGGGGC79@;9:A@@@=B>EFDFG+9?DCCE)3)2@ACFGD
@M03364:276:000000000-BLYN8:1:1101:12487:9615 2:N:0:1
GGACTACCGGGGTATCTAATCCTGTTTGCTCCCCACGCTTTCGCACCTGAGCGTCAGTCTTCGTCCAGGGGGCCGCCTTCGCCACCGGTATTCCTCCAGATCTCTACGCATTTCACCGCTACACCTGGAATTCTACCCCCCTCTACGAGACTCTAGCTTGCCAGTTTCAAATGCAGTTCCCAGGTTGAGCCCGGGGATTTCACATCTGACTTAACAAACCGCCTGCGTGCGCTTTACGCCCAGTAATTCCG
+
CCCCCGGGGGGGGGGGGGGGGGGGGGGGGGGGGGGGGGGGGGGGGGGGGGGGGGFGGGGGGGGGGGGGGGGGGGGGCGFGGGGGGGGGGGGGGGGFFGGGGGGGGGDGGGGGGGGGGGGGEGC8DGGGBFGGGGGGGGGGGGGGGGGGGDGGGGGGGGGGEGGGGGGGGG;EFGGGGGGGEDGGGGFGGGGFGGCE*BCFFGGGCGGFCCFFGCGGFGGGEG36:F9B6>DEGGGFFFGGGE6<7*9AFD9
@M03364:276:000000000-BLYN8:1:1101:7808:9616 2:N:0:1
GGACTACAAGGGTTTCTAATCCTGTTCGCTCCCCACGCTTTCGCGCCTCAGCGTCAGTTACGGCCCAGTAAGTCGCCTTCGCCACTGGTGTTCCTCCCAATCTCTACGCATTTCACCGCTACACTGGGAATTCCACTTACCTCTTCCGCACTCAAGCTGTACAGTCTCCAAAGCAATTCCCACCTTGAAAGCAGGACTTTCACTCCAGACTTATACCGCCGCCTACACGCCCTTTACGCCCAGTCATTCCG
+
CCCCCGGGGGGGGGGGGGGGGGGGGGGGGGGGGGGGGGGGGGGGGGGGGGGGGGGEGGGGGDEGDGGGGGGGGGGGGGGGGGGGGGGGGGGGGGGGGGGGGGGGGGGGGGGGGGGGGGGEGGGGGGGGGGGFFGGGGGFGGGGGGGGGGGGGGGGGGGGGDGGFGGGGGGGGGGGGFFGFGGGGGGGGFGFFFGGGDFEGGGGGF4>7FGGFGGGGFGEGFG>?FF@FFF3>DGGFFFGGGF@8CFFAGG6
@M03364:276:000000000-BLYN8:1:1101:26572:9618 2:N:0:1
GGACTACCAGGGTATCTAATCCTATTTGCTCCCCACGCTTTCGCACCTGAGCGTCAGTCTTCGTCCAGGGGGCCGCCTTCGCCACCGGTATTCCGCCAGATCTCTACGCATTTCACCGCTACACCTGGAATTCTACCCCCCTCTACGAGCCTCTAGCTTGCCAGTTTCAAATGCAGTTCCCAGGTTGAGCCCGGGGATTTAACATCTGACTTAACAAACCGCATGCGTGCGCTTTACGCCCAGGAATTCCG
+
C-CCCGEFGGF@E@FGFFFF9FEDGGGGGGCFFGGGCEEEGFCGFGGCC@CFFFC@B,CFGCGAF@CGGGGGG@@>FGGF@E@EGGGGFCG,AF8FGCF<BFAC:FEDE@FD<DFGFGEGGGFGGGGFGAF,AFFFG8B@EG60@;DCG+++7@EGGB,,4@FD@BAF,@,BFCCFG,,:9,6*?98,=DGGGD88=*?6+3A7@<>+@CFCCDGF77==:E)63947(07)197)*4EEE3()/*947**
@M03364:276:000000000-BLYN8:1:1101:21839:9639 2:N:0:1
GGACTACCGGGGTATCTAATCCTGTTTGCTCCCCACGCTTTCGCACCTGAGCGTCAGTCTTTGTCCAGGGGGCCGCCTTCGCCACCGGTATTCCTCCAGATCTCTACGCATTTCACCGCTACACCTGGAATTCTACCCCCCTCTACAAGACTCTAGCCTGCCAGTTTCGAATGCAGTTCCCAGGTTGAGCCCGGGGATTTCACATCCGACTTGACAGACCGCCTGCGTGCGCTTTACGCCCAGTAATTCCG
+
CCCCCDFFGFGGGDGGGGGGGGGFGGGGGGGGGGGGGGGGGGGGGGGGGGGGGGGGGGGGGGGGFGGGGGGGGGGGGGGGGGGGGGGGGGGGGFGGGFGDFGGGGAEGGGGGGGGGGGGEGGGGGGGGGFGFFFGGFGCFGDGCFGGGGGGGGGGADFGGGFGEFGGGGGGGGGDGFFEGCFFFFFFF6@CCEGGGGGGGGGGGFCFG5CDGGGGFDFGGFGFF?F>D:EFBG3F9?BG>E3?40:@:*C*
@M03364:276:000000000-BLYN8:1:1101:27521:9648 2:N:0:1
GGACTACAAGGGTTTCTAATCCTGTTTGCTCCCCACGCTTTCGAGCCTCAGCGTCAGTTACAGACCAGAGAGCCGCCTTCGCCACTGGTGTTCCTCCATATATCTACGCATTTCACCGCTACACATGGAATTCCACTCTCCTCTACTGCACTCAAGTCTCCCAGTTTCCAATGACCCTCCCCGGTTGAGCCGGGGGCTTTCACATCAGACTTAAGAAACCGCCTGCGCGCGCTTTACGCCCAATAAATCCG
+
CCCCCGG,,EFGFCFGGGGGGGGECFFGGGGGGGGGGGGGGGGC<CGF@FGFGGGGGF,;,6;,:DFF<FCCFGGGEGGDGGGGGDFEE8FFGGGGGGAGGGFGGGGGGGGGFGGFCCEEGEEF9FGGFF<FF,CF4>,E8@=F,C>9=FGGGEGF=DF,CFFGFGFFDDFFG9,6@@6EC+CEFGGFG8@@?EEG58CGFCCFFFCGGGGGCC8@+;FFDDEF@FF3(=@>DD7:F<EGGF:50:*6:6)
@M03364:276:000000000-BLYN8:1:1101:12799:9675 2:N:0:1
GGACTACTCGGGTTTCTAATCCTGTTTGCTCCCCACGCTTTCGCACCTGAGCGTCAGTCTTCGTCCAGGGGGCCGCCTTCGCCACCGGTATTCCTCCAGATCTCTACGCATTTCACCGCTACACCTGGAATTCTACCCCCCTCTACGAGACTCTAGCTTGCCAGTTTCAAATGCAGTTCCCAGGTTGAGCCCGGGGATTTCACATCTGACTTAACAAACCGCCTGCGTGCGCTTTACGCCCAGTAATTCCC
+
CCCCCGGGGGGGGGGGGGGGGGGGGGGGGGGGGGGGGGGGGGGGGGGGGGGGGGGGGGGGGGGGGGGGGGGGGGGGGGGGFGGGGGGGGGGGGGGGGGGDEGGGGCFFGGGGGGGGGGGGGGFGFFGGGCFGGGAFFFGGGGGGGGGD7+BCC9ECFGGGGGGGEGFGGGCGGFA7DFGGFCF5FGD?FGGGGGGEG>FFF7EGAF>F+;DGG7>CG5CGEGD;@F>D?E37DGGFF6EGG;?FG=FADG*
@M03364:276:000000000-BLYN8:1:1101:23872:9682 2:N:0:1
GGACTACAGGGGTTTCTAATCCTGTTTGCTCCCCACGCTTTCGAGCCTCAGCGTCAGTTACAGACCAGAGAGCCGCCTTCGCCACTGGTGTTCCTCCATATATCTACGCATTTCACCGCTACACATGGAATTCCACTCTCCTCTCCTGCACTCAAGTCTCCCAGTTTCCAATGCACACAATGGTTGAGCCACTGCCTTTTACATCAGACTTAAGAAACCACCTGCGCTCGCTTTACGCCCAATAAATCCGG
+
CCCCCGGGGGGGCGGGGGGGGGGGGGGGGGGGGGGGGGGGGGGGGGGGGGGGGGGGGGGGGGGGGGGGEFGGGGGGGGGGGGGGGGGGFGGGGFGGGGGGGFFGFGGGGGGEGGGGFBEGGGGGGGGGFDFGGGGGE89BFGGGGGGGGGGGFDGF,@FEGGGGGGGFEGGGGDA9=FG8EFGGFEGGGGFGGGGGGFGGGFA7?FGGF5+B8BFCCGDFFGFFFF9B2;5?FGC@A@CBE31A7:FC;CC
@M03364:276:000000000-BLYN8:1:1101:3609:9689 2:N:0:1
GGACTACTAGGGTATCTAATCCTGTTTGCTCCCCACGCTTTCGAGCCTCAGCGTCAGTTACAGACCAGAGAGCCGCCTTCGCCACTGGTGTTCCTCCATATATCTACGCATTTCACCGCTACACATGGAATTCCACTCTCCTCTTCTGCACTCAAGTCTCCCAGTTTCCAATGACCCTCCCCGGTTGAGCCGGGGGCTTTCACATCAGACTTAAGAAACCGCCTGCGCTCGCTTTACGCCCAATAAATCCG
+
CCCCCGGGGGGGGFGGGGGGGGGGGGGGGGGGGGGGGGGGGGGGGGGGGGGGG@CCFEFGGGGGGGGGGEGGGDGGGGGGGGGGGGGFGGGGGGGGGGGGGGGGGGGGGGGGGGGGG>FG@FFGGGGGFEFGGGGGGGGFGGGGGGGGFGGGGGGFGGGGFG?GGGGGGGGGCGGFGGGGGEGCGGEG?FGGGGGGGGGGGFGGFGG4DFFGGGGGCFGGFGFD@FFE>F>BDDFFF?GGC><FGGFADFC
@M03364:276:000000000-BLYN8:1:1101:15401:9692 2:N:0:1
GGACTACTCGGGTTTCTAATCCTGTTCGCTCCCCACGCTTTCGCTCCTCAGCGTCAGTAACGGCCCAGAGACCTGCCTTCGCCATTGGTGTTCTTCCCGATATCTACACATTCCACCGTTACACCGGGAATTCCAGTCTCCCCTACCGCACTCAAGCCCGCCCGTACCCGGCGCGGATCCACCGTTAAGCGATGGACTTTCACACCGGACGCGACGAACCGCCTACGAGCCCTTTACGCCCAATAAATCCG
+
CCCCCGGGGGGGGGGGGGGGGGGGGGGGGGGGGGGGGGGGGGGGGGGGGGGGGGGGGGGGGGGGGGGGGGGGGGGGGGGGGGGGGEFFGGGDFGGGGGGGGGGGGGGGGGGGGGFFGGGGGGGGGGGGGCEFGGGGGGDFGGGGGGGEGGEGGGGGGGGGGEEE<EGGGGGGCEEGD5CGGGGGGEGCFGG5CEDGFG997:ECFGGDCDGGGDGDGDEC;CD:6<?FFFFFGFG9B<GGG36@CF?BGG<
@M03364:276:000000000-BLYN8:1:1101:25834:9699 2:N:0:1
GGACTACTGGGGTTTCTAATCCTGTTTGCTCCCCACGCTTTCGAGCCTCAGCGTCAGTTACAGACCAGAGAGCCGCCTTCGCCACTGGTGTTCCTCCATATATCTACGCATTTCACCGCTACACATGGAATTCCACTCTCCTCTTCTGCACTCAAGTCTCCCAGTTTCCAATGACCCTCCCCGGTTGAGCCGGGGGCTTTCACATCAGACTTAAGAAACCGCCTGCGCTCGCTTTACGCCCAATAAATCCG
+
CCCCCGGGGGGGGGGGGFGGGGGGGGGGGGFGGGGGGGGGGGGCGGGGGG8EFGCFGGGGGFGGGGFDGGGGGGGGGGGGGGEGG@FGGGGCFFFGGGGGGGGGGGGGGGGFFECFGGGGGGGGD4ECB,5=;FAFGGGEGFFGGGGGFGGGGGGGEGFFCEGGGAFGFGFGG9EFGGGGDGGGGGGGGGGCCGGGDGFFFGGGFG+;4CFGGC>71*07>*8:;52).8>BDCC<F?GGGEFF7DFAF<)
@M03364:276:000000000-BLYN8:1:1101:4339:9703 2:N:0:1
GGACTACTGGGGTATCTAATCCTGTTTGCTCCCCACGCTTTCGAGCCTCAGCGTCAGTTACAGACCAGAGAGCCGCCTTCGCCACTGGTGTTCCTCCATATATCTACGCATTTCACCGCTACACATGGAATTCCACTCTCCTCTTCTGCACTCAAGTCTCCCAGTTTCCAATGACCCTCCCCGGTTGAGCCGGGGGCTTTCACATCAGACTTAAGAAACCGCCTGCGCTCGCTTTACGCCCAATAAATCCG
+
CCCCCGGGGGGGGGGGGGGGGGGGGGGGGGGGGGGGGGGGGGGGGGGGGGGGGGGGGGGGGGGGGGGGGGGGGGGGGGGGGGGGGGGGGGGGGGGGGGGGGGGGGGGGGGGGGGGGGGGGGGGGGGGGFFFFGGGGGFFGGGGGGGGGFGGGGGGGGGGGGGGGGGGGGGGGGGGGGGGGGGGGGGGGGGGGCGGGGGGGFDGGFGGGGGGGGGGGGGG6BGF;;F3A;FEB*CFFFFGGGF?FGCF<FD>
@M03364:276:000000000-BLYN8:1:1101:28145:9708 2:N:0:1
GGACTACTCGGGTTTCTAATCCTGTTTGCTCCCCACGCTTTCGCACCTGAGCGTCAGTCTTCGTCCAGGGGGCCGCCTTCGCCACCGGTATTCCTCCAGATCTCTACGCATTTCACCGCTACACCTGGAATTCTACCCCCCTCTACGAGACTCTAGCTTGCCAGTTTCAAATGCAGTTCCCAGGTTGAGCCCGGGGATTTAACATCTGACTTAACAAACCGCCTGCGTGCGCTTTACGCCCAGTAATTCCG
+
CCCCCGGGCGGGGGDFGGGGCFGGGFGGFFGGFCGFGGGGEFGGGGGGGGGGGGGCEGFGGGGGGGGGGDGGCGDGE7FCFGGEEBFCGEG@FGGGGGFGFG9<EFGEFCCCGCFFGEFCGCFEE8FFGDFGGGFGGGCGGGG6DBF6>@8+:,3EFGGGFGCFFGGGCFFACFEFEC,>:9DGGGGF,?DFGC*C5CG+++=C79CFC>FF7@:CCCG5:EA@15;<6>:3D*16BBGGCB?FGG4:?C>
@M03364:276:000000000-BLYN8:1:1101:4177:9724 2:N:0:1
GGACTACCGGGGTTTCTAATCCTGTTTGCTCCCCACGCTTTCGCACCTGAGCGTCAGTCTTCGTCCAGGGGGCCGCCTTCGCCACCGGTATTCCTCCAGATCTCTACGCATTTCACCGCTACACCTGGAATTCTACCCCCCTCTACGAGACTCTAGCTTGCCAGTTTCAAATGCAGTTCCCAGGTTGAGCCCGGGGATTTCACATCTGACTTAACAAACCGCCTGCGTGCGCTTTACGCCCAGTAATTCCG
+
CCCCCFGGGGGGGGGGGGGGGGGGGGGGGGFGGGGGGGGGGGGGGGGGGGGGGGGGGGGGGGGGGGGGGGGGGGGGGEGGGGGFEGGGGGGGGGGGGGFGGGGGGGGGGGGGGGGGGGGGGGCCFGGGGGGFGGGGGGGGGGGGGGGGCEGGFCGGGGGGGGGGGGFGGG;C?GFFGFGGGFGFGGGGGGGFEGGGGGGG@79766D7+1:FGGGGFFGG3C>12>9D6B@BGGGFFBEGGE:FGFF<7:0
@M03364:276:000000000-BLYN8:1:1101:25479:9741 2:N:0:1
GGACTACTAGGGTTTCTAATCCTGTTTGCTCCCCACGCTTTCGAGCCTCAGCGTCAGTTACAGACCAGAGAGCCGCCTTCGCCACTGGTGTTCCTCCATATATCTACGCATTTCACCGCTACACATGGAATTCCACTCTCCTCTTCTGCACTCAAGTCTCCCAGTTTCCAATGACCCTCCCCGGTTGAGCCGGGGGCTTTCACATCAGACTTAAGAAACCGCCTGCGCTCGCTTTACGCCCAATAAATCCG
+
CCCCCFGGGGGGGGGGGGGGGGGGGGGGGGGGGGGGGGGGGGGGGGGGGGGGGGGDGGGGGGGGGCFGGGGGGGGGGGGGGGGGGGGGGGGGGGGGGFGGGGGGGGGGGGGGGGGGGGGGGGGGGGFGEFGGGGGGGGGGGGGGGGGGGC8=B8EDDFGGFGGFAEGGGGCGGGGGGGDGEGGC:EGGGG?EEEGDGGG?CFGGFGGFDDFGGGGGF59CAEEFFFFB;AAEG379FFDGGD?FG7B2C</
@M03364:276:000000000-BLYN8:1:1101:25814:9744 2:N:0:1
GGACTACTGGGGTTTCTAATCCTGTTTGCTCCCCATGCTTTCGAGCCTCAGTGTCAGTTACAGGCCAGAGAGCCGCTTTCGCCTCCGGTGTTCCTCCATATATCTACGCATTTCACCGCTACACATGGAATTCCACTCTCCTCTCCTGCACTCAAGTCTCCCAGTTTCCAATGCACACAATGGTTGAGCCACTGCCTTTTACATCAGACTTAAGAAACCACCTGCGCTCGCTTTACGCCCAATAAATCCCG
+
CCCCCGGCFGGGGGGGGGGGGGGGGGGGGG9FGGG8FEFFGGGGGGGGGGFFGGD9AFFGGGGGGGGGFEEGGGGGGGGGGGGGGFGGGGGGGCFGGGGFFFGGCGGGGGGGGGGGGEGCEFFGFECFGFGGFGGGG,4E>DFD8EFEGGGGGGGGGC,,C>FGGGGGFG9D,DEF,@+@AEEGGE8=EF,D@FFGCFFF?DFCF:+2;?F+:2=F5CEGF:6==DFBDEFFCD7=?@GGGF9FGG@);*2
@M03364:276:000000000-BLYN8:1:1101:28596:9751 2:N:0:1
GGACTACTAGGGTATCTAATCCTGTTTGCTACCCATGCTTTCGAGCCTCAGCGTCAGTTACCGACCAGACAGCCGCCTTCGCCACTGGTGTTCTTCCATATATCTACGCATTTCACCGCTACACATGGAGTTCCACTGTCCTCTTCTGCACTCAAGTTTCCCAGTTTCCGATGCACTTCTTCGGTTGAGCCGAAGGCTTTCACATCAGACTTAAGAAACCGCCTGCGCTCGCTTTACGCCCAATAAATCCG
+
CCCCCGGGGGGGGFGFFFGGGFGGFGGGGG,EEGGFFCFGGGGC,BFGFFGGGGGGGGGGF,B,FFEFF@GFGC@EEGGGGGGGGFCFGFEGGGDC?DCFGFFGGFGGG:FEGGGEEGGGGGGF,?FGCFFGF5EFGFFDGGGFGGFAFCEDFDFGDGGD9D9DF9;E:B3@CE,6@@8,76+>FEGGGGGE++:C5DFCDGCGFGGF7>*?78++2AFFEGDFBF@>2B>FGGG9A;*BEF?FC*27;7)
@M03364:276:000000000-BLYN8:1:1101:3145:9754 2:N:0:1
GGACTACCCGGGTTTCTAATCCTGTTTGATCCCCACGCTTTCGCACATCAGCGTCAGTTACAGACCAGAAAGTCGCCTTCGCCACTGGTGTTCCTCCATATCTCTGCGCATTTCACCGCTACACATGGAATTCCACTTTCCTCTTCTGCACTCAAGTTTCCCAGTTTCCAATGACCCTCCACGGTTGAGCCGTGGGCTTTCACATCAGACTTAAGAAACCGCCTACGCGCGCTTTACGCCCAATAATTCCG
+
CCCCCGGGGGGGGGGGGGGGGGGGGGGGGGGGGGGGGGGGGGGGGGGGGGGGGGGGEGGGGGGGGGGGGGGGGGGGGGCGGGGGGGGGFGGGGGGGGGGGGFGFGGGGGDGGGGCFGGGGGGGGGGGGGGGGGGGGFGGFGGGGFCFGGGGGGGGFEFGGGGFGDGADGGGGFE8FCFGGGGGGFCEFGGGGCEGGGGGGGGGCFGD>**4=C72=B4@F>GFD>A245>3:DCF<A?5BCD(;*:*4:7*
@M03364:276:000000000-BLYN8:1:1101:7521:9758 2:N:0:1
GGACTACTCGGGTTTCTAATCCTGTTTGCTCCCCACGCTTTCGAGCCTCAGCGTCAGTTACAGACCAGAGAGCCGCCTTCGCCACTGGTGTTCCTCCATATATCTACGCATTTCACCGCTACACATGGAATTCCACTCTCCTCTTCTGCACTCAAGTCTCCCAGTTTCCAATGACCCTCCCCGGTTGAGCCGGGGGCTTTCACATCAGACTTAAGAAACCGCCTGCGCTCGCTTTACGCCCAATAAATCCG
+
CCCCCGGGGGGGGGGGGGGGGGGGGGGGGGGGGGGGGGGGGGGGGGGGGFGGGGGGGGGGGGGGGFGGGGGGGFGGGDFGGGFFFGGGGGGGGGGGGGGGGGGGGGGGGDEGGGFGGGGGGEGGGFGGFFGGGGFFFGCFFFGGGGGGGGGGGGGGGGFDFGGD,CEF:FFFDGGG8AFGGGGDGGGGFGG*@8CEEDFGGGGGFGFCFGGGGFFGGGGGFGFFFFFFFFFBGCC4@:GECEFFGGBACC9
@M03364:276:000000000-BLYN8:1:1101:2170:9780 2:N:0:1
GGACTACCGGGGTTTCTAATCCTGTTTGCTCCCAACGCTTTCGAGCCTCAGTGTCAGTTACAGGCCAGAGATCCGCTGTCGCCGCCGGGGTTCCTCCATATATCTACGCATTTTACCGCTACACATGTAAGTCCACTCTCCTCTCCTTCACTCAAGTCTCCCAGTTTCCAGTGCACAGAATGTTTGAGCCACTGCCTTTTACATCACACTTAATAAACCACCTGCTCTCACTTTACGCCCATAAAAGCCGG
+
CBCCCCFEE7+@F7;EEF@F<66CFFFCA9C<@,;C7FGC@C,C,874CA,,6CFGGGFEFEEAFGEGGDE,,CBFG+,CE7,+6>7F+4+8=,,54AEDBDE,CEF<+CC=@,F,C+8@:F:4,A@,:A7:EEFC,,35,36BD@F,C9C9,,3,,@,78,@>FBC9DC,@,,;AA,3@,@,7F8;@CCBE9,>,@999CC:9B7*499;CC7+2+0,,0=AE2)5=7*1=+*26)(:**)(*1++/29)
@M03364:276:000000000-BLYN8:1:1101:11984:9783 2:N:0:1
GGACTACTCGGGTTTCTAATCCTGTTTGCTACCCATGCTTTCGAGCCTCAGCGTCAGTTACAGACCAGACAGCCGCCTTCGCCACTGGTGTTCTTCCATATATCTACGCATTTCACCGCTACACATGGAGTTCCACTGTCCTCTTCTGCACTCAAGTTTCCCAGTTTCCGATGCACTTCTTCGGTTGAGCCGAAGGCTTTCACATCAGACTTAAGAAACCGCCTGCGCTCGCTTTACGCCCAATAAATCCG
+
CCCCCGGGGGGGGGGGGGGGGGGGGGGGGGGGGGGGGGGGGGGGGGGGGGGGGGGGGGGGGGGGGGGGGGGGGGGGGGGFGGGGGGGGGGGGGGGGGGGGGGGGGGGGGGGGGGGGGGGGGGGGFGGGGGGGGGGGGGGGGGGGGGGGGGGGGGGGGGFGFGFGGGGGGGGGGGGGGGGGGGGGGGGGGGGGDGGDFCGGGGGFFGFFDGGGFGFGFFGGFGFFFFFFFFFEGGGFFFGGGDFFCGFFGG9
@M03364:276:000000000-BLYN8:1:1101:24044:9785 2:N:0:1
GGACTACAAGGGTTTCTAATCCTGTTTGCTACCCATGCTTTCGAGCCTCAGCGTCAGTTACAGACCAGACAGCCGCCTTCGCCACTGGTGTTCTTCCATATATCTACGCATTTCACCGCTACACATGGAGTTCCACTGTCCTCTTCTGCACTCAAGTTTCCCAGTTTCCGATGCACTTCTTCGGTTGAGCCGCAGGCTTTCACATCAGACTTAAGAAACCGCCTGCGCTCCCTTTACGCCCAATAAATCCG
+
CCCCCGGE<FGGGFGGGGGGGGGGGGGGGGCGGGG@CFGEFGGGGGGGGGGGGGGGGGGGGGGGGGGGGFFGGGGGGGGGGGGGGGGGFGGGGGGGGCFGFGGGGGGGGGGGGGGGGGGGGGGG@EFFGCEFGGGGEFEDGCBF9EGGGGGGGGGGEFGGGGGGGFFGGGEGGGGDEGDFDGGGGGGFFGGG+@3@CGGFFGGG>FFGGGGGGGF+=;DF4CEA@AFDBE)8?GGFA@GEGFDFGGFCGFC
@M03364:276:000000000-BLYN8:1:1101:6760:9792 2:N:0:1
GGACTACAAGGGTTTCTAATCCTGTTTGCTACCCATGCTTTCGAGCCTCAGCGTCAGTTACAGACCAGACAGCCGCCTTCGCCACTGGTGTTCTTCCATATATCTACGCATTTCACCGCTACACATGGAGTTCCACTGTCCTCTTCTGCACTCAAGTTTCCCAGTTTCCGATGCACTTCTTCGGTTGAGCCGAAGGCTTTCACATCAGACTTAAGAAACCGCCTGCGCTCGCTTTACGCCCAATAAATCCG
+
CCCCCGGGGGGGGGGGGGGGGGGGGGGGGGGGGGGGGGGGGGGGGGGFGGGGGFGGGGGGGGGGGGGGGGGGGGGGEFGGGGGGGGGGGGCFEGGGGGGGGGGGGGFGGGGGGGGGGGGGGGGGGGGGGGGGGGGGGGGGGGGFFGGGGGGGGGGGGEDCGGGGGGGGGGGDCEFGGFGDEGGEGGGGGFGG>E6CGGFGFFFFAFCDFGFGGFFGGGGCDGFFFFF>@FFFGGF=F@G8EEDADFFCFF<
@M03364:276:000000000-BLYN8:1:1101:16006:9817 2:N:0:1
GGACTACTGGGGTTTCTAATCCTGTTTGCTCCCCACGCTTTCGCACCTGAGCGTCAGTCTTCGTCCAGGGGGCCGCCTTCGCCACCGGTATTCCTCCAGATCTCTACGCATTTCACCGCTACACCTGGAATTCTACCCCCCTCTACGAGACTCAAGCCTGCCAGTATCAGATGCAGTTCCCGGGTTGAGCCCGGGGATTTCACATCTGACTTAACAGACCGCCTGCGTGCGCTTTACGCCCAGTAATTCCG
+
CCCCCGGGGGGGGGGGGGGGGFGGGGGGGGGGGGGGGGGGGGGEDGGFFGGGGGGGGGGGGGGFFGGGGGGGGDGGGGGGGGGGGFGGGGGGGGG,4FGDFGGGGGGGGGGGGGGGGGGGGGGGFGGGGGGGGGGGGGGGGGGGGGGEGEGGGGGGGGGGGGGGGGGGFGGGGGGGGGGGFGEGGG5C?CFFG:C55B*=7@CGAFFG7@FGGGGFCC8>>GF<?FFFFED>GGGAFFGGEBB:07@DGG*
@M03364:276:000000000-BLYN8:1:1101:16958:9827 2:N:0:1
GGACTACTCGGGTTTCTAATCCTGTTCGCTCCCCACGCTTTCGAGCCTCAGCGTCAGTTACAGACCAGAGAGCCGCCTTCGCCACTGGTGTTCCTCCATATATCTACGCATTTCACCGCTACACATGAAATTCCACTCTCCTCTTTTGCACTCAAGTCTCCCGGTTTCAAAGGACCCTCCCCGTTTGACCGGGGGGTTTTACCATCAAACTTAGAAACCCGCCTGCGCTGCCTTTCCGCCCATAAAATCCG
+
CCCCCGGGGGGGGGGGGGGFGGGGFGGGGGGGGGGGGC:CFFGFGGGGFGGFGFEGGGGGGGGGGGFGGGGGGGGGGGGGGGEGGGGGGGGGGGEGGGGGGGGGGGGGGEEEDFGDF::+++,:,,C,C,C=EE94=,4A,4,?,,4,,,363D,@@E=DE8++8>8E:==,6,@@+,@8A6B4:DC,,4*;@EG8/:EF**2*/***2*20:**20***)2)4(.()())02>*)*2CGCB(.9CB<F*9
@M03364:276:000000000-BLYN8:1:1101:9782:9832 2:N:0:1
GGACTACACGGGTTTCTAATCCTGTTTGCTCCCCACGCTTTCGAGCCTCAGTGTCAGTTACAGGCCAGAGAGCCGCTTTCGCCTCCGGTGTTCCTCCATATATCTACGCATTTCACCGCTACACATGGAATTCCACTCTCCTCTCCTGCACTCAAGTCTCCCAGTTTCCAATGCACACAATGGTTGAGCCACTGCCTTTTACATCAGACTTAAGAAACCACCTGCGCTCGCTTTACGCCCACTAAATCCGG
+
CCCCCGGGGGGGGGGGGGGGGGGGGGGGGGGGGGGGGGGGGGGGGGGGGGGGGGGGFGGGGGFGGGGGGGGGGGGGGGGGGGGGGGGGEGGGGGGGGGGFGGGGGGGGGGGGGGGGGGGGGGGGGGGGFGDGGFFCFGGGGGGGGGGGGGGGCFFFFF;EGGGGGGGGFGGGFGGDFGGGGGGGGGGGGGGGGGGGGGGGGGGGFGCCFGFFC@C>FGC>*CA@@>9>DDEEGGGFFDEEG)56DGFFGG)
@M03364:276:000000000-BLYN8:1:1101:12438:9842 2:N:0:1
GGACTACAGGGGTTTCTAATCCTGTTTGCTACCCATGCTTTCGAGCCTCAGCGTCAGTTACAGACCAGACAGCCGCCTTCGCCACTGGTGTTCTTCCATATATCTACGAATTTCACCGCTACACATGGAGTTCCACTGTCCTCTTCTGCACTCAAGTTTCCCAGTTTCCGATGCACTTCTTCGGTTGAGCCGAAGGCTTTCACATACGACTTATTCTTCCGCATGCGCTCGCTTTACGACCAATAAATCCG
+
C<CCCGFG,EEDFEEAFFFFECFAFGGGAA6F<FC<EFCFGGFGGG@8CFC<@@::7FF<CEC<CCFG?<CEEFGGEGE=F,CCCFFE6,CFE9@E6FC<AFGF;<F@,,,49CFCFFCCCC,EF8EFF,ECFB;:E,@FGDFBFG;9A@D=8>=E@EFGG?A,,=DFA6CE8=ADF,,7,@+83>@CFG8CD>EC?F6@CGFGF+*C5C;5:9CE79=7@D*5>A2;B45AG4CC6(*1==;6CCACFG:
@M03364:276:000000000-BLYN8:1:1101:4522:9850 2:N:0:1
GGACTACTCGGGTTTCTAATCCTGTTTGCTCCCCACGCTTTCGCACCTGAGCGTCAGTCTTCGTCCAGGGGGCCGCCTTCGCCACCGGTATTCCTCCAGATCTCTACGCATTTCACCGCTACACCTGGAATTCTACCCCCCTCTACGAGACTCTAGCTTGCCAGTTTCAAATGCAGTTCCCAGGTTGAGCCCGGGGATTTCACATCTGACTTAACAAACCGCCTGCGTGCGCTTTACGCCCCGTAATTCCG
+
CCCCCGGGGGGGGGGGGGGGGGGGGGGGG<FGGGGGGGGGGGGGGGGGGGGGGGGGGGGGGGGGGGGGGGGGGGGGGGGGGGGGGGGGGGFFFGFGGGGGGFFGGGGGGGGGGGGGGGGGGGGGGGGGGGGGGGGGGGGGGGGGGGGGGGGGGGGGGGGGGGGGGGGGGGGGGGDGGGGGGGGF:DEGFGGGGGGG5BFFGGFGFCCCDDGGGGGGGGGGFEFDFFFFBFFFGGG>FFEGD)(0>D>:7C9
@M03364:276:000000000-BLYN8:1:1101:6965:9875 2:N:0:1
GGACACTGGGGTTTCTAATCCTGTTTGCTCCCCACGCTTTCGAGCCGCAGCGTCAGTTACAGACCAGAGAGCCGCCTTCGCCACTGGTTTTCCTCCATATATCTACGCAGTTCACCGCTACACATGGAATTCCACTCTCCTCTCCTGCACTCAAGTCTACCAGTTTCAAATGCATACAATGGTTGAGCCACTGCCTTTTACACCAGACTTAATAAACCACCTGCGATCGCTTTACGCCCAATAAATCTGG
+
@@CB@FCCFFE@FF9CCADCFFFGGF@AE,,@FECFCGGC<FFC7F+@@FCGG,CC,C<<FGAE7FG?FFGCF:6FFCFF7FE:E=,C,BFGC<EFFEC<A<;EEDFDG+??DDA,?7+=CFGDFF8AFGFA,7CADE8EEEGF8E8?@=@+,D=6;DCC98@D,3=,@;>3EFGGGGGGGCFGE8F,A,74AF6@A>9:?C,4<F>*35=::DFCC9D**,*5>)(285/8*++/:>*B5A/6+3@);D
@M03364:276:000000000-BLYN8:1:1101:13464:9879 2:N:0:1
GGACTACAAGGGTATCTAATCCTGTTCGCTACCCACGCTTTCGAGCCTCAGCGTCAGTTACAGACCAGAGAGCCGCTTTCGCCACTGGTGTTCTTCCATATATCTACGCATTTCACCGCTACACATGGAGTTCCACTGTCCTCTTCTGCACTCAAGTTTCCCAGTTTCCGATGCACTTCTTCGGTTGAGCCGAAGGCTTTCACATCAGACTTAAGAAACCGCCTACGCGCGCTTTACGCCCAATAATTCCG
+
CCCCCGGGGGGGGGGGGGGGGGGGGGGGGGGGGGGGGGGGGGGGGGGGGGGGGGGGGGGGGGGGGGGGGGGGGGGGGGGGGGGGGGGGGGGGGGGGGGGGGGGGGGGGGGGGGGGGGGGGGGGGGGGGGGGGGGGGDGGGGGGGGGGGDFGGGGGGGGGGGGGGGGGGGGGGGGGGGFGGFGGGGGGGGGGGGGGGGGGGGGGGFGGGGGGGGGFFGGGCEGFFFF28@DA>DGGFFDGGGB<;<7FAGGC
@M03364:276:000000000-BLYN8:1:1101:7926:9905 2:N:0:1
GGACTACAGGGGTTTCTAATCCTGTTTGCTCCCCACGCTTTCGCACCTGAGCGTCAGTCTTCGTCCAGGGGGCCGCCTTCGCCACCGGTATTCCTCCAGATCTCTACGCATTTCACCGCTACACCTGGAATTCTACCCCCCTCTACGAGACTCAAGCCTGCCAGTATCAGATGCAGTTCCCGGGTTGAGCCCGGGGATTTCACATCTGACTTAACAGACCGCCTGCGTGCGCTTTACGCCCAGTAATTCCG
+
CCCCCGGGGGGGGGGGGGGGGGGGGGGGGGGGGGGGGGGGGGGGGGGGGGGGGGGGGGGGGFGFGGGGGDGGGGGGGGGGGGGGGFGGGDGGGGGGGGGGGGFGGGGGGGGGGGGGGGGGGGGGGGGGGGGGGGGGGGGGGEGFFFCEGGGGFFGGGGGGGGGGGGFGCFCFGGGFFGGFGGEEGGGGGGGGC=EGGGGGGGGGF<7>FGG@GGF+*9CCEE5<B@FFFFFEGDFFFBGEGFFFGG?AGF4
@M03364:276:000000000-BLYN8:1:1101:24889:9909 2:N:0:1
GGACTACAGGGGTTTCTAATCCTGTTTGCTACCCACGCTTTCGGGCATGAACGTCAGTATTATCCCAGGGGGCTGCCTTCGCCATCGGTATTCCTCCACATCTCTACGCATTTCACTGCTACACGTGGAATTCTACCCCCCTCTGACATACTCTAGTCACCCAGTTTCAAACGCAGTTCCCAGGTTAAGCCCGGGGATTTCACATCTGACTTAAGTAACCGTCTGCGCCCGCTTTACGCCCAGTAATTCCG
+
CCCCCFFEG9FCFGDFDGEGGGGGGGGFGGGGFFG7E:CC<EEEDGGGGGG@EFGGGGGGGDC@CCFEGDC:@F@@EGAFCCEB7F7CFFC?EFA9F,E<FGCEEFGFDECFGGGGGGGGFFC<>FFGCFCFFDGGGGD78CEFCFGGGGGDEGD,C,@@EF+@@DDAAFGGGCEEGGGGGG,8DEFGC,@8:CECGB8,BFFFFFGG+14=BFCFGCE,5458;C9ADBBEGGGCA;E855?F7:94:C0
@M03364:276:000000000-BLYN8:1:1101:14898:9918 2:N:0:1
GGACTACCGGGGTTTCTAATCCTGTTTGCTCCCCACTCTTTCGCACCTGAGCGTCAGTCTTCGTCCAGGGGGCTGCCTTCGCCACCGGTATTCCTCCAGATCTCTACGCATTTCACCGCTACACCTGGAATTCTACCCCCCTCTACGAGACTCAAGCCTGCCAGTATCAGATGCAGTTCCCGGGTTGAGCCCGGGGATTTCACATCTGACTTAACAAACCGCCTGCGTGCGCTTTACGCCCAGTAATTCCG
+
CCCCCGGGGGGGGGGGGGGGGGGGGGGGGGGGGGGGGGGGGGGGGGGGGGGGGGGGGGGGGGGGGGGGGGGGGGGGGGGGGGGGGGGGGGGGGGGGGGGFFGFGGGGGGGGGGGGGGGGGEGGGGGGGGGFFFGGGGGGGEGGGGGGGGGGGGGCGFGGFDFGFGFGGGFGGGGGFGGGGGGGCFCEDGGGGGGGEGDCGGGGG7C@FFFGGGGFCC4C5AGBFFFFFBFEFDGFFFFGEGF?F*:9):C9
@M03364:276:000000000-BLYN8:1:1101:11945:9981 2:N:0:1
GGACTACTGGGGTTTCTAATCCTGTTTGCTACCCATGCTTTCGAGCCTCAGCGTCAGTTACAGACCAGACAGCCGCCTTCGCCACTGGTGTTCTTCCATATATCTACGCATTTCACCGCTACACATGGAGTTCCACTGTCCTCTTCTGCACTCAAGTTTCCCAGTTTCCGATGCACTTCTTCGGTTGAGCCGAAGGCTTTCACATCAGACTTAAGAAACCGCCTGCGCTCGCTTTACGCCCAATAAATCCG
+
CCCCCGGGGGGGGGGGGGGGGGGGGGGGGGGGFGGGGGGGGGGGGGGGGGGGGGGGGFGGGGGGGGGGGGGGGGGGGGGGGGGGGGGGEGGGGGGGGGGGGGGGGGGGGGGGGFGGGGGGGGGGFGFGFGGGGGGGGGGGGGFGGGGGGGGGGGGGGFGGGGGGGGGGFE8EGGGGGGGGGGGGGGEDFFCEGEGGGGGGGGGGFGGGGGGGGCGGGGGGFGFAFA@FFFEBGGGFFDEGEFF;>CACFC:
@M03364:276:000000000-BLYN8:1:1101:9048:9983 2:N:0:1
GGACTACCCGGGTATCTAATCCTGTTTGATCCCCACGCTTTCGCACATCAGCATCAGTTACAGACCAGAAAGTCGCCTTCGCCACTGGTGTTCCTCCATATCTCTGCGCATTTCACCGCTACACATGGAATTCCACTTTCCTCTTCTGCACTCAAGTTTCCCAGTTTCCAATGACCCTCCACGGTTGAGCCGTGGGCTTTCACCTCAGACTTAAGAAACCGCCTACGCGCGCTTTACGCCCAATAATTCCG
+
CCCCCCGGFGGGFGEGGGGGGFFGGGGGGFFFF@CFFE:FCFEGGGGGGGFGGFGDC@EGFGCFGGFFFFGDCGGGGCGGFGGEGFFFFFFGGGGGGFFG9?FGDGGGEFGG<E9EFCF6FG?=9AFGG9FCFF,:ED>FEFG8FF;DGFE8FG?=E>;DEFG8AEDDDFGA8DFGGDEGGGGGGGEG98>CE>ECGG,,=FA*;?F*=C9FF+BFC*@FEGE@=ADFF)8375D<FDGEG><A**+7DF4
@M03364:276:000000000-BLYN8:1:1101:20514:10023 2:N:0:1
GGACTACCGGGGTTTCTAATCCTGTTTGATCCCCACGCTTTCGCACATCAGCGTCAGTTACAGACCAGAAAGTCGCCTTCGCCACTGGTGTTCCTCCATATCTCTGCGCATTTCACCGCTACACATGGAATTCCACTTTCCTCTTCTGCACTCAAGTTTCCCAGTTTCCAATGACCCTCCACGGTTGAGCCGTGGGCTTTCACATCAGACTTAAGAAACCGCCTACGCGCGCTTTACGCCCAATAATTCCG
+
CCCCCGGGGFGGGCGFGFGCDGGGGGGFGGGGGGGGGGGGGGGGGGGCCEGGGGGGGGGGGGGGGGGGGDFFGFCGGGGGGGGGGGGGFGGGGGGGFGGGFGGGGG9CCEGGGGGGGGGEEG?EDFFGGGGFGGAFFG9F9D>@DFCFGGCDGDFGDDDF,EDF>DFG8D=FGFE,@EFGDFEGGGC<CGGGGDEGCEGGFGGGFGFC7?CFGFCGG7:A;EA9@A@FFB3BCDD967E8>B0FFF?AFG<
@M03364:276:000000000-BLYN8:1:1101:15741:10026 2:N:0:1
GGACTACAGGGGTATCTAATCCTGTTTGCTCCCCATGCTTTCGAGCCTCAGTGTCAGTTACAGGCCAGAGAGCCGCTTTCGCCTCCGGTGTTCCTCCATATATCTACGCATTTCACCGCTACACATGGAATTCCACTCTCCTCTCCTGCACTCAAGTCTCCCAGTTTCCAATGCACACAATGGTTGAGCCACTGCCTTTTACATCAGACTTAAGACACCACCTGCGCTCGCTTTACGCCCAATAAATCCGG
+
CCCCCCAFFGGGCGCFFEFEEGFFGGGGGGGGFGGGGGGGGEGGGGGG,FF<<FEEFEFACFGGGDGGCFCBFGGFEEFGGFGGD@FEGGGGGFCFCFEFGFGGCGCGCEEGFGGACGD8ECCFGDFDEGGGGFFFGGGGGGGGCEG?@DFFGFGDEC,E=@DGGGGGGF,6@=8D=88DGF,@D=8DF8D?FGGFG;92?8C@9:?7;F7CC+5*4*@7?C>)7@9*/:>B74CE>28CCF(;D>FC*8)
@M03364:276:000000000-BLYN8:1:1101:14320:10046 2:N:0:1
GGACTACTAGGGTATCTAATCCTGTTTGCTCCCCACGCTTTCGCACCTGAGCGTCAGTCTTCGTCCAGGGGGCCGCCTTCGCCACCGGTATTCCTCCAGATCTCTACGCATTTCACCGCTACACCTGGAATTCTACCCCCCTCTACGAGACTCTAGCTTGCCAGTTTCAAATGCAGTTCCCAGGTTGAGCCCGGGGATTTCACATCTGACTTAACAAACCGCCTGCGTGCGCTTTACGCCCAGTAATTCCG
+
CCCCCGGGGFGGGGGGGGGGGGGGGGGGGGGGGGGGGGGGGGGFGGGGGGGCFGGGGGGGGFDGGGGGGGGGGGGGGGGGFGGGGGGGGGGGGGGGFGGGGGGCEFGGGGDFFGGGGGGGGGGGGGGGGGGG9EEGFC?GEGGCFE68>CEGGFFCFFGGGGGGFCFGFFDGGGGGGGEFG9:FGGGGGGGGGGEGG>8CC7CGFGF:+1;CD>FFF8EFDC5<DF>>07DFDDF<F?GG5BF@7:@2*>2
@M03364:276:000000000-BLYN8:1:1101:12863:10046 2:N:0:1
GGACTACACGGGTATCTAATCCTGTTTGCTCCCCACGCTTTCGAGCCTCAGCGTCAGTTACAGACCAGAGAGCCGCCTTCGCCACCGGTGTTCCTCCATATATCTACGCATTTCACCGCTACACATGGAATTCCACTCTCCTCTTCTGCACTCAAGTCTCCCAGTTTCCAATGACCTTCCCCGGTTGAGCCGAGGGCTTTCACATCAGACTTAAGACACCGCCTGCGCTCGCTTTACGCCCAATAAATCCG
+
CCCCCGGGGGGGGGGGGGGGGGGGGGGGGGGGGGGGGGGGGGGGGGFGGGGGGGGDGEGGGGGGGGGGGGGGGGGGGGGGGGEFFGGGGGGGGGGGGGGGGGGGGGGGGGGGGGGGGGGGGGGGGGGGB<EFGGGGFGGGGGGGGGGGGGGG88>DFDEFFGGGDGGGGGGG?BF88DFGGGGEGGGGGGGGGGGGGGGGGGGF>FGGGGGGG:DF*?FGFGFFFF0>1:DFGGG461CCGB1FCFFFGF7
@M03364:276:000000000-BLYN8:1:1101:14469:10054 2:N:0:1
GGACTACAAGGGTTTCTAATCCTGTTTGCTCCCCACGCTTTCGCACCTGAGCGTCAGTCTTTGTCCAGGGGGCCGCCTTCGCCACCGGTATTCCTCCAGATCTCTACGCATTTCACCGCTACACCTGGAATTCTACCCCCCTCTACAAGACTCTAGCCTGCCAGTTTCGAATGCAGTTCCCAGGTGGAGCCCGGGGATTTCACATCCGACTTGACACACCGCCTGCGTGCGCTTTACCCCCAGTAATTCCG
+
CCCCCGGFFFGGGGGGGGGGGGGGGGGGGGGGGGGGGGGGGGGGGGGGGGGGGGGGGGGEGAFGGGGGECDGGGGGGGGGGGGGGFGGGCGGGGGGGFBFGEEGGGGGGGGGGGGGGGGGGGGGGGGGGGGGGGGG98DFGGGGGGFG9DGGGDGGGGGGGGGGGGGF*DFF6DFEC;7F6,@>F,4A1DGGGGGGCEGEC@7+AF5C3)8CFFFF*5AE)CBF:>752>35D3C>*)<8E:<@F*9<FC9
@M03364:276:000000000-BLYN8:1:1101:4628:10059 2:N:0:1
GGACTACAAGGGTATCTAATCCTGTTTGCTCCCCACGCTTTCGAGCCTCAGCGTCAGTTACAGACCAGAGAGCCGCCTTCGCCACTGGTGTTCCTCCATATATCTACGCATTTCACCGCTACACATGGAATTCTACCCCCCTCTACGAGACTCTAGCTTGCCAGTTTCAAATGCAGTTCCCAGGTTGAGCCCGGGGATTTCACATCTGACTTAACAAACCGCCTGCGTGCGCTTTACGCCCAGTAATTCCG
+
CCCCCGFGGGGGGGFFGGGGGGGGGGGGGGDEFFGGGGFGGGGGGGGGGG<FCGGGGEGGGGGGGGGGGGGGGGEDGGGGGGEGGGGFE@FGGGGGGGGGGGGGGGFGGGGGGGFGGGGGGGDFGFFG@AFFGGGGCCFGGGGGGGFGGGEGGGFFFFFGFFFCGGFFFFGGGCFGGGGGGFFFF9FFF,@FGGGGGGGDGFGG@CGCCCFGGGGGGGFF8C:;@FFF0:>>GGG3C0B:>;2<CCF5FF2
@M03364:276:000000000-BLYN8:1:1101:27585:10070 2:N:0:1
GGACTACTCGGGTTTCTAATCCTGTTTGCTCCCCACGCTTTCGAGCCTCAGTGTCAGTTACAGGCCAGAGAGCCGCTTTCGCCTCCGGTGTTCCTCCATATATCTACGCATTTCACCGCTACACATGGAATTCCACTCTCCTCTCCTGCACTCAAGTCTCCCAGTTTCCAATGCACACAATGGTTGAGCCACTGCCTTTTACATCAGACTTAAGAAACCACCTGCGCTCGCTTTACGCCCAATAAATCCGG
+
9CCCCFGEFEGGGGGFGGGGGGGGGGGGGGGGGGGGGGEGFFGGGCEFGGGFGGGGGGGGGGGGGGGGGGFGGGGDEGGGGGGGGGGCFFFGGGGGGGGFGGGFFECFDGGGGGFGGGGGGGGGDFFFGEGFG9=EFFGG@FGGGCGGGGFGF?FGGFF;FGFGFGGGGCDGFGGG=88+@FFGGEGGGGGG6DCCFBDFCFG7++;CCGFFFFGGGG>FFDF=BB9:)?BEDFF=D2BEG>;6;@C?GD:
@M03364:276:000000000-BLYN8:1:1101:18218:10071 2:N:0:1
GGACTACTGAGGTTTCTAATCCTGTTTGCTACCCATGCTTTCGAGCCTCAGCGTCAGTTACAGACCAGACAGCCGCCTTCGCCACTGGTGTTCTTCCATATATCTACGCATTTCACCGCTACACATGGAGTTCCACTGTCCTCTTCTGCACTCAAGTTCCCCAGTTTCCGATGCACTTCTTCGGTTGAGCCGACGGCTTTCACATCAGACTTACGAAACCGCCTGCGCTCGCTTTACGCCCAATAAATCCG
+
CCCCCFFGGC@FGFEFFGGGGFEFGGAFFFFDGGGGGGGGGGGGGGGGEFGF@FGGGGAFFGGFFDGGGFFGGGGFEGGFGGGGCCEGGGFGFGFGGFGGGGGGFGGGGGGEFFCCFFEGGGFGGGGGFGGGGGGFGGGGGGFGGGGFEFGGGGGFFD,7>EGC<EAF:EEGGDGFGC=CDAFDGGEGFF?EG+@CCCEGGGGFACF?;C>DC+;4;*;985?D=A2?())2/:<);;8=580;DF=.@;)
@M03364:276:000000000-BLYN8:1:1101:13846:10090 2:N:0:1
GGACTACAGGGGTTTCTAATCCTGTTTGATCCCCACGCTTTCGCACATCAGCGTCAGTTACAGACCAGAAAGTCGCCTTCGCCACTGGTGTTCCTCCATATCTCTGCGCATTTCACCGCTACACATGGAATTCCACTTTCCTCTTCTGCACTCAAGTTTCCCAGTTTCCAATGACCCTCCACGGTTGAGCCGTGGGCTTTCACATCAGACTTAAGAAACCGCCTACGCGCGCTTTACGCCCAATAATTCCG
+
CCCCCGFGGGGGGGGGGGGGGGGGGGGGGGGFFGGFEGGGGCGFEGEGGGFGGGGGGGGGGGGGGGGGGGGGGGEGGGG@FGGEGGGGGGGGGGGGGGCFFGFFGD<FC@GGFEFGGGGEGGGGF8FGGGGGFFGGGGGGGGGDFGGGCFECBCG96EDGGFGGG,@FEGGFGFGG?FGC,,@@FGGFFGGDCEGGDCFGGFFGFG72;DGGDG7DGC6CBGF??FFFFEFFGGD;F?GGGF@FG7+9DG7
@M03364:276:000000000-BLYN8:1:1101:18325:10108 2:N:0:1
GGACTACAGGGGTTTCTAATCCTGTTTGCTCCCCACGCTTTCGAGCCTCAGTGTCAGTTACAGGCCAGAGAGCCGCTTTCGCCACCGGTGTTCCTCCATATATCTACGCATTTCACCGCTACACATGGAATTCCACTCTCCCCTCCTGCACTCAAGCCTACCAGTTTCCAATGCATACAATGGTTGAGCCACTGCCTTTTACACCAGACTTAATAAACCACCTGCGCTCGCTTTACGCCCAATAAATCCGG
+
CCCCCGGGGGGGGCFGGGGGGGDGGGGGGGGGGGGGGGGGGGGCFFGGGGGFFGGGGGGGFGGCGGGGGFGGGGGGCGGGGGGGGGGGGGGGGGGGG8EFGGGGGGGGGGGGGFGGGGGEGGGGGBFGFGGGGGGGGGFGG,CFGGGE8DFGG?DG,8D>DFGGGGGGGGFFCFCF,69,=EEGGCF6AD:D7,,DFEGCGDA8A*9**;B>+=:9DFFFFEA<=*25>)887C8@B<EGGF@;*;;?FD5
@M03364:276:000000000-BLYN8:1:1101:23813:10133 2:N:0:1
GGACTACTGGGGTATCTAATCCTGTTTGCTCCCCACGCTTTCGCACCTGAGCGTCAGTCTTCGTCCAGGGGGCCGCCTTCGCCACCGGTATTCCTCCAGATCTCTACGCATTTCACCGCTACACCTGGAATTCTACCCCCCTCTACGAGACTCAAGCCTGCCAGTATCAGCTGCAGTTCCCGGGTTGAGCCCGGGGATGTCACATCTGACTTAACAGACCGCCTGCGTGCGCTTTACGCCCAGTAATTCCG
+
CCCCCCGGGGGGGGGGGGGGGGGGGGGGGGGGGGGGGGDGGGGGGGGGGGGGGGGGGGGGGGGGGGGGFGGGGGGGGGGGGGGGGGGGFGGGGGGGGGGFFGGGGGGFECGDGGGFGGGGGGGGGGGGGGGFGGCGFGDGDGGG9D6CE6@FGGFFGCDFGGGEGFGGGG,@CCGGFEFFCGGGGGGFCF?GE5>E5C*=7DGGFGGDFGGCF=F+;D=FE=B:?F(5(775DG3<FFEE55:?FFF):F*
@M03364:276:000000000-BLYN8:1:1101:21233:10138 2:N:0:1
GGACTACCAGGGTTTCTAATCCTGTTTGCTCCCCACGCTTTCGCACCTCAGCGTCAGTCATCGTCCAGGGGGCCGCCTTCGCCACCGGTATTCCTCCAGATCTCTACGCATTTCACCGCTACACCTGGAATTCTACGCCCCTCTACGAGACTCTAGCTTGCCCGTTTCAAATGCAGTTCCCAGGTTGAGCCCGGGGATTTCACACCTGACTTAACAAACCGCCTGCGTGCGCTTTACGCCCAGTAATTCCG
+
BC9CCAFCEEGGGF;6CFFFF9CFGDAFFGGGFEGGGGGGGCEE>GG?,CCCFFFGGFF,,CE@<C@F<C7@GGFGFCE@G@FGG,@F@FGFDCCFF,<<<FEFFGGGDEEECGDGGGGGGCFG@FDDGCGF,@EF+++@>D6=,C6+3@@;EGG9CDFFGG68@@>,,5EFGGFCD;;@FFGD:9:CFGF8CCGG*C?97:CC)25CFGC7C>C1*8:F:C>6?F>;05<@3CC-0,/C=:27CF46F>C
@M03364:276:000000000-BLYN8:1:1101:26304:10138 2:N:0:1
GGACTACTGGGGTATCTAATCCTGTTTGCTCCCCACGCTTTCGAGCCTCAGCGTCAGTTACAGACCAGAGAGCCGCCTTCGCCACTGGTGTTCCTCCATATATCTACGCATTTCACCGCTACACATGGAATTCCACTCTCCTCTTCTGCACTCAAGTCTCCCAGTTTCCAATGACCCTCCCCGGTTGAGCCGGGGGCTCTCACATCAGACTTAAGAAACCGCCTGCGCTCGCTTTACGCCCAATAAATCCG
+
CCCCCFGDFGGGGGGGGGGFFFGGGGGGGGGGGGGGGGGG<FCFGGGGGFEGGGGGGGGGGGGGGGGGFGGGGFDG@FGGGGGGGGGGFGGEGGGGFGGGGGGGGFDGGGG>EGGGGGDGGEGGFFGGEFFFGGGGGGFGGGGFFGGGGGGG,@EGGGGGGGGFADEC=D;;EGGDGGGGGCEDECEGGGGEC>BEEG*AFCGG6?FC=FCDFG=FFFGGBEDD;A@E9DBFD<FFFFGGG><>CC=AGF7
@M03364:276:000000000-BLYN8:1:1101:11780:10157 2:N:0:1
GGACTACCGGGGTTTCTAATCCTGTTTGCTCCCCACGCTTTCGAGCCTCAGTGTCAGTTACAGGCCAGAGAGCCGCTTTCGCCTCCGGTGTTCCTCCATATATCTACGCATTTCACCGCTACACATGGAATTCCACTCTCCTCTCCTGCACTCAAGTCTCCCAGTTTCAAATGCACACAATGGTTGAGCCACTGCCTTTTACATCCGACTTAAGAAACCGCCTGCGCTCTCTTTACGCCCAATAAATCCGG
+
BCCCCGCFF@CFGGGAFGFCF9EFFGGFAFGG,@;@CGGGGFGFDCFGFE<FFFCDEFGF<<FFGGGFGEGCFGGGGCFFGC=F?EFGEGEGGGFGEC99AA@EECF<FCCCGF9FGGE8FF=4,AFFFGG8EFAF,EEFG,,68>9=8=DFGC,68E>EGGF8FFGG,EDEGGD=DFGFF9CE9B,,@8,,@?,,,3@,5CE+;*3799;857+5*;EC>DB29?281);A+C7C>;=8C>3);C:30<)
@M03364:276:000000000-BLYN8:1:1101:6666:10160 2:N:0:1
GGACTACTAGGGTATCTAATCCTGTTCGCTCCCCACGCTTTCGAGCCTCAGCGTCAGTTACAGTCCAGAGAGTCGCCTTCGCCACTGGTGTTCTTCCTAATCTCTACGCATTTCACCGCTACACTAGGAATTCCACTCTCCTCTCCTGCACTCTAGATACTCAGTTTGGAATGCAGTACTCGGGTTGAGCCCAAGTATTTCACATCCCACTTAAGTATCCGCCTACGCTCCCTTTACGCCCAATAAATCCG
+
CCCCCCGCGGGGGGGGGFFGGGGFGGGGGGGCFGGGGGGGGGGFEGGGGGGGGGBFEGGGGGGGGGF8FFGGGGGGGGDGGED7=FF=,?C:FDFGGGAFEFABEEGGGGGEGEFGGFGGGDFFGGGGGCFCDECFGGDFG8DFGGG8F,ED?BEFGGGGGG,=?=DFEGGGFGFFGGDFGCEE=++6<CGFGFG9,>8,++7D1;C;FF7DF7@BFGG:5CDF265AD>>AGGGEF2CGGFBFGD:5+C)
@M03364:276:000000000-BLYN8:1:1101:3198:10163 2:N:0:1
GGACTACCCGGGTTTCTAATCCTGTTTGCTCCCCACGCTTTCGAGCCTCAGCGTCAGTTACAGACCAGAGAGCCGCCTTCGCCACCGGTGTTCCTCCATATATCTACGCATTTCACCGCTACACATGGAATTCCACTCTCCTCTTCTGCACTCAAGTCTCCCAGTTTCCAATGACCTTCCCCGGTTGAGCCGAGGGCTTTCACATCAGACTTAAGAAACCGCCTGCGCTCGCTTTACGCCCAATAAATCCG
+
CCCCCFDFGGGGGGGGFGGGGGGGGGGGGGGFGGGGGGGGGGGGGGGGGGGGGGGGEFGGGGFGGGGGGGGGGGGGGGGGGGGGGFGGCFFGGGGGGGGGGG@FGGGGGGGGGCFGGEEGGGGFFFFGFFEGFFGFEGFFGCFGGGFCACFGG?FF=9EAFFGGFFGGGGGGGGADDFFGGGGDEGDFGGFEGGGGEGFGFC:FFGF4?FCGGGF:FCGGFGFFFFFFFD8D3<<CFFGCED?>CCFFG49
@M03364:276:000000000-BLYN8:1:1101:16974:10164 2:N:0:1
GGACTACTCGGGTTTCTAATCCTGTTTGCTCCCCACGCTTTCGCACCTGAGCGTCAGTCTTTGTCCAGGGGGCCGCCTTCGCCACCGGTATTCCTCCAGATCTCTACGCATTTCACCGCTACACCTGGAATTCTACCCCCCTCTACAAGACTCTAGCTGACCAGTTTCAAATGCAGTTCCCAAGTTAAGCTCGGGGATTTCACATCTGACTTAATCAACCGCCTGCGTGCGCTTTACGCCCAGTAATTCCG
+
CCCCCGGGFGGGGGGGGGGGGGGGGGGGGGGGGGGGGGGGGGGGGGGGFGGGGGGGEGGGGGGGGGGGGGGGGGGGGGGGGGGGGGGGGGGGGGGGGGGGGGGGGFGGGGGGGGGGGEGGCFGGGGGGGGGGGGGGGGGGGGGGGGGGGCFDGGGGGGGGGGGGGGGGFGGGGGGGGGGGGGFFEGFFFGECGG5E=EGFGGCGFGGGGGGGGGGGGGGGFGFF@F6D6BFDG3C<FFGGGFBFGDFAGF*
@M03364:276:000000000-BLYN8:1:1101:14990:10164 2:N:0:1
GGACTACACGGGTTTCTAATCCTGTTTGCTCCCCACGCTTTCGAGCCTCAGCGTCAGTTACAGACCAGAGAGCCGCCTTCGCCACTGGTGTTCCTCCATATATCTACGCATTTCACCGCTACACATGGAATTCCACTCTCCTCTTCTGCACTCAAGTCTCCCAGTTTCCAATGACCCTCCCCGGTTGAGCCGGGGGCTTTCACATCAGACTTAAGAAACCGCCTGCGCTCGCTTTACGCCCAATAAATCCG
+
CCCCCGGGGGDGGGGGGGGGGGGGGGGGGGGGGGGGDGGGFGGGGGGGGGGGGGGGGFGGFGGGGGGGFFGGGGGGGGGFGGGEGGGGGGGGGGGGGGGDGGFGGGGGGGGGGGGFGGGGGGGGGGGGEEFFCGGGGGGGGGGGGGGGGGGGGGGGGGGGGGGGFFGGGG;AGFGFGFGEEEGEGGDFGCDCGGGEGGGGGGGGFFGGF<C7:FGGGGGG>GD;8A9D@:@BDGGFFFGGGFFFG=FAG49
@M03364:276:000000000-BLYN8:1:1101:7248:10177 2:N:0:1
GGACTACTGGGGTTTCTAATCCTGTTTGCTCCCCACGCTTTCGCACCTCAGCGTCAATTATAGTCCAGATAGTCGCCTTCGCCTCTGGTGTTCCTTCTAGTATCTACAGATTCCACTCCTACACTAGAAATTCCACTATCCTCTCCTACATTCTAGTAGTACAGTTTTAAAGGCAGTTCCACAGGTAGGCTGTGGGATTACACCTCTAACTTATACTACCGCCTACGCGCGCTTTACGCCCAGTAATTCCG
+
CCCCCGGGGGGGGGGGGGGGGGGGGGGGGGGGGGGGGGGGGGGGGGGGGGGGDGGGGGGGGGGGGGGGGGGGGGGGGGGGGGGGGGGGGGFFGGGGGGGGGGGGGGGGGGGFGGGEFFFFGGGGGGGGGGGGGGGGGGGGGGGGGGGGGGGGGGGFFFGGGGGGGGGGGFFAAFGEGFGGCFGFFFGFGGFGGGDGGGGGGGGGFFCFFGGECFGFCCFGFGFFFFFFFDDFGGGFFFGGGFFFGFFECC;
@M03364:276:000000000-BLYN8:1:1101:10213:10216 2:N:0:1
GGACTACAGGGGTTTCTAATCCTGTTTGCTCCCCACGCTTTCGCACCTGAGCGTCAGTCTTCGTCCAGGGGGCCGCCTTCGCCACCGGTATTCCTCCAGATCTCTACGCATTTCACCGCTACACCTGGAATTCTACCCCCCTCTACGAGACTCTAGCTTGCCAGTTTCAAATGCAGTTCCCAGGTTGAGCCCGGGGATTTCACATCTGACTTAACAAACCGCCTGCGTGCGCTTTACGCCCAGTAATTCCG
+
CCCCCGGGGGGGGGGGGGGGGGGGGGGGGGGGGGGGGGGGGGGGGGGGGGGGGGGGGGGGGGGGGGGGGGGGGGGGGGGGGGGGGGGGGGGGGGGGGGGGGGGGGGGGGDGGGGGGGGGGGGGGGGGGGGGGFGGGGG6@CGGGFGGDEGGGGGGGGGGFGGGGGGGGGGEACGFFCCFGFFGGGGG?CFGFEGDGEEGGFGGGFFD7CDGF777;CC=FEGB@?F>70<>DGGF4B?GGGFBFF>69DG*
@M03364:276:000000000-BLYN8:1:1101:18164:10245 2:N:0:1
CGACTACTGGGGTTTCTAATCCTGTTTGCTTCCCACTCTTTCGCCCCTGAGCGTCAGTCTTCGTCCAGGGGGCCGCCTTCGCCACCGGTATTCCTCCAGATCTCTACGCATTTCACCGCTCCACATGGAATTCTACCCCCCTCTCTGAGACTCTAGCTTGCCAGTTTCAAATGCAGTTCCCAGGTTGAGCCCGGGGATTGCACATCCGACTTAACAAACCCCCTGCGTGCGCTTTACGCCCAGTGATTCCG
+
-8-8,8FDF9E@F7,<9@EFFGF,CEFGA,,,;6,E,CCGGG7868@D<<F<+8@,B@C,;6C@,886,B++C@EGE7FG,CF7C=F4CF+@FE9FFC,,5,4@E?FGCEECFG9,C:F++@E=,,:AD@FGGB=3=8E7B>6=,,7,8,@CG99,,,3@DF78,,7@,@D,@BE9;9:DF,D53249<2,:*4*==*?,*1=:12*:*:/:C++:C2=5)*:2(8(04)579*9291*:5)4)***.::2
@M03364:276:000000000-BLYN8:1:1101:14639:10251 2:N:0:1
GGACTACTAGGGTTTCTAATCCTGTTTGCTCCCCACGCTTTCGAGCCTCAGTGTCAGTTACAGGCCAGAGAGCCGCTTTCGCCTCCGGTGTTCCTCCATATATCTACGCATTTCACCGCTACACATGGAATTCCACTCTCCTCTCCTGCACTCAAGTCTCCCAGTTTCCAATGCCCACAATGGTTGAGCCACTGCCTTTTACATCAGACTTAAGAAACCACCTGCGCTCGCTTTACGCCCAATAAATCCGG
+
-8ACCEGGA<EGFEFCFEGEGEFCFCFGGCCEFGGGGDECFEGGGCFCGCDFGFFGGGGCFFFCFFFC<FDCFGED+CFGGGGD@FGCFF:4:EFDGGGGGGFGFGG=>?FFAE<FCCFEEE9FEFCGFGFGGGGGGGGGGGFBFGGGGGGDDGDFGG9BFGGC3>>D:AFFGG8DEGG?,@EF9=DD88DE6:?E6DFF7DFGFG>CDFF+CFGGCGC>CGF2-92*-9?)8/1*8>EEC>8;:DAC4C)
@M03364:276:000000000-BLYN8:1:1101:23025:10274 2:N:0:1
GGACTACCGGGGTTTCTAATCCTGTTTGCTCCCCACGCTTTCGCACCTGAGCGTCAGTCTTCGTCCAGGGGGCTGCCTTCGCCATCGGTATTCCTCCACATCTCTACGCATTTCACTGCTACACGTGGAATTCTACCCCCCTCTGACACACTCTAGCCGTGCAGTCTCCAATGCAATTCCCAGGTTAAGCCCGGGGATTTCACATCGGTCTTGCACAACCGCCTGCGCACGCTTTACGCCCAGTAATGCCG
+
CCCCCGGEFGGGGCFGGGGGGGGGGGGGGGGGGGGGGGGGGGGGGEGGGGCE@@F@FEAFFEFCCGCFE@E7FFGGEFGGGCFFEFGGGC@FEFF<=FFFEFFGAAFEG77FEFFF@FFG99EFGFFCFEFGGGF=DB++>=6==9=9B,==>EGGD,+>@E8>=F,,<E6BCD79,EFG,3DFGGGFFC6@75B85EGFCFFC6CCDDGG:7:F*+5C*:=>D(5(.4>:@<CC4=?58E5??F*9)*9)
@M03364:276:000000000-BLYN8:1:1101:4522:10284 2:N:0:1
GGACTACTGGGGTTTCTAATCCTGTTTGATCCCCACGCTTTCGCACATCAGCGTCAGTTACAGACCAGAAAGTCGCCTTCGCCACTGGTGTTCCTCCATATCTCTGCGCATTTCACCGCTACACATGGAATTCCACTTTCCTCTTCTGCACTCAAGTTTCCCAGTTTCCAATGACCCTCCACGGTTGAGCCGTGGGCTTTCACATCAGACTTAAGAAACCGCCTACGCGCGCTTTACGCCCAATAATTCCG
+
CCCCCEGGGGGGGGGFGFGGGGGFGGGFGGGGGGFGGGEGEFGGGGGGGGGGGGGGGGGGGGGGGGGGGGDDGGGGGGGGGGGEGGGGGGFGGGGGGFGGGGGGGGGGGGGGGGGGGE7EFEGGEGFGGGGFGEGGFGGGGGGFGGGGGGGGGGGGFDFGGGGDFGGGGGGFFGF8=DFGGGDGGGGGFGGGGGCGG6D7D7CF9CGDGGG+@=7@DCGF>EEFFFFFFFFFD<CCF@GCCE<4<C6CGFC
@M03364:276:000000000-BLYN8:1:1101:26135:10317 2:N:0:1
GGACTACAAGGGTTTCTAATCCTGTTTGCTCCCCACGCTTTCGCACCTGAGCGTCAGTCTTCGTCCAGGGGGCCGCCTTCGCCACCGGTATTCCTCCAGATCTCTACGCATTTCACCGCTACACCTGGAATTCTACCCCCCTCTACGAGACTCTAGCTTGCCAGTTTCAAATGCAGTTCCCAGGTTGAGCCCGGGGATTTCACATCTGACTTAACAAACCGCCTGCGTGCGCTTTACGCCCAGTAATTCCG
+
@CCCCDGGGGGGGGEGGGCEFGGGGGGGGGGGGGGGGGGGGGDDFEGGFGGGGGGG:FGGGGGGGGGGGGDFGEGGGGGGGGBFGFGECGGGGGGGFGGFFFFGGGGGGGGCGGGG9FGGGGGGG8FGGGGGGGGFGGGGGGDGGGGGGDGFGGGGGGGFGGGGGCFGGGGGGGGGGEGGGGFGGFGFGGFFCEEDE5BCCGG776FF7CCFGFGGGGGG3EFF<A>>07>EGGGFFFGGG@4?G*8<>D9
@M03364:276:000000000-BLYN8:1:1101:21607:10319 2:N:0:1
GGACTACCGGGGTATCTAATCCTGTTTGCTCCCCACGCTTTCGAGCCTCAGTGTCAGTTACAGGCCAGAGAGCCGCTTTCGCCTCCGGTGTTCCTCCATATATCTACGCATTTCACCGCTACACATGGAATTCCACTCTCCTCTCCTGCACTCAAGTCTCCCAGTTTCCAATGCACACAATGGTTGAGCCACTGCCTTTTACATCAGACTTAAGAAACCACCTGCGCTCGCTTTACGCCCAATAAATCCGG
+
CCCCCGGGGGGDGGGGGGGGGGGGGGGGGGGGGGGGGGGGGGGGGGGGGGGGGGGGGGGGGGFFGGGGGGGGGGGGGGGGGGGGGGGDGGGGGGGGGGGGGGGGGGGGG7FEGGGGGEGGGGGGGFCEFFGGGGGFGGGGGGGGGGGGGGGGGGFGGGFGGG?DFGGGFFFGGGGGGGDFCAFGGGDFCFGCGF?FGGGGGGADFGF>FCCGGDGGCF8,979254>EFB;DGGFCF;CEEF@FF7;?CD<
@M03364:276:000000000-BLYN8:1:1101:18198:10331 2:N:0:1
GGACTACCGGGGTTTCTAATCCTGTTTGCTCCCCACGCTTTCGAGCCTCAGCGTCAGTTACAGACCAGAGAGCCGCCTTCGCCACTGGTGTTCCTCCATATATCTACGCATTTCACCGCTACACATGGAATTCCACTCTCCTCTTCTGCACTCAAGTCTCCCAGTTTCCAATGACCCTCCCCGGTTGAGCCGGGGGCTTTCACATCAGACTTAAGAAACCGCCTGCGCTCGCTTTACGCCCAATAAATCCG
+
CCCCCGGGGGGGGGGGGGGGGGGGGGGGGGGGGGGGGGGGGGGGGGGFGGGGGGGGGGGGGGGGGGGGGFGGGGGGGGGGGGGGGGGGGGGGGGGGGGGGGGGFFFGGGGGGGGGFGGGGGGGGGGGGFEFGGGGGGGGGGGGGGFGGGGGGGGGGDFFDCFGGGG9==F9EFGGFDGGGGGGGGGDGDGGGGGGCGGEGDGGGFGG4CFGGDGGFGGFFDGFFDFBEFFFFGGCAF<EEGF<5CFFBFG5
@M03364:276:000000000-BLYN8:1:1101:29252:10337 2:N:0:1
GGAAGAAGAGGGGGGCGAAGCCGGGTGGAGCCCCACGCTGTCGCACAGCAGCGTCAGTGACAGACCAGAAAGTCGCCGTCGCCACGGGGGGGCCGCCAGATCGCTGCGCAGTTCACCGCTACACATGGAACGCCACGGTCCTCTGCGTAACGCAAGTTGCCGCGTGTCCAATGACCCTCTACGGTGGAGCCGTGGGCTTTCACATCAGTCTGAACAAACCGCCTACTCGCGCGTTACGCCCCAGTATTCCG
+
8---8,,6,66;7++>:BF+>F+@+@+@E,BCFEFDGC:+C<=7FC7,AFG?:F7F7B,,BA98><3<F8@8F9:7<*@737FEGC77*7**:58?CE*:<85*/;58::*;C++<7?DDCCE8C<66<<+**?****2ACF7D++/**2*//CC5AF+<7**/:*;*39+<+390*:**++28C*85*0;=:*5**;C6*:<*9C7*0*:2*2**99@FED@??))04>B51>C:)(**1)()*2*):**
@M03364:276:000000000-BLYN8:1:1101:17958:10366 2:N:0:1
GGACTACTCGGGTATCTAATCCTGTTTGCTACCCACACTTTCGAGCCTCAACGTCAGTTACAGTCCAGTAAGCCGCCTTCGCCACTGGTGTTCTTCCATATATCTACGCATTCCACCGCTACACATGGAGTTCCACTTACCTCTACTGCACTCAAGTTAACCAGTTTCCAATGCCATTCCGGAGTTGAGCTCCGGGCTTTCACATCAGACTTAATCAACCGTCAGCGCTCCCTTTCCGCCCAATAAATCCG
+
CCCCCGGGFGGGGDGGGGGEGGGGFGGGGGGGGGGEEGGGGGGGGGGCFGEFGGGGGGDGFGGGGGGGGGGGGGECGGGGGGGGGGGGGGGGGGFGG9EFGDGFGGGG>CFFGFGGGGGGDFGF,,CFFD?FGGGGGGGGGCFCGGG,EFGFFFFF=EFDEFCDFFDDGG9DFG?FDFGG83+6F8,=,@9=D6C:7EF6<2,5+;+;7C>GF7C+C5:;**3))3)*-?));+*10(=E*)(.7>+9@68
@M03364:276:000000000-BLYN8:1:1101:7480:10370 2:N:0:1
GGACTACAGGGGTTTCTAATCCTGTTTGCTCCCCACGCTTTCGCACCTGAGCGTCAGTCTTTGTCCAGGGGGCCGCCTTCGCCACCGGTATTCCTCCAGATCTCTACGCATTTCACCGCTACACCTGGAATTCTACCCCCCTCTACAAGACTCTAGCCTGCCAGTTTCGAATGCAGTTCCCAGGTTGAGCCCGGGGATTTCACATCCGACTTGACAGACCGCCTGCGTGCGCTTTACGCCCAGTAATTCCG
+
CCCCCGGGGGGGGGGGGGGGGGGGGGGGGGGGGGGGGGGGGGGGGGGGGGGGGGGGGG9FGGGGGGGG@FDGGGGGGGGGGGGGGGGGGGGGGF9EFGGGGGGGGGGGGGGGFGGGGGGGEEFGGGGFGCGGGGGG9DFGGGGGGGGDFGGGGGGGGGGGGGEGGG9BEGGGGGGGGGGFGGGGGGGGFDEGEGGGGGGGGGGGFGGGGGGGG>GGGFF*=5@?F>>E:BEFGDFAFFGCEF66>CFAGG>
@M03364:276:000000000-BLYN8:1:1101:4475:10375 2:N:0:1
GGACTACCAGGGTTTCTAATCCTGTTTGCTACCCATGCTTTCGAGCCTCAGCGTCAGTTACAGACCAGACAGCCGCCTTCGCCACTGGTGTTCTTCCATATATCTACGCATTTCACCGCTACACATGGAGTTCCACTGTCCTCTTCTGCACTCAAGTTTCCCAGTTTCCGATGCACTTCTTCGGTTGAGCCGAAGGCTTTCACATCAGACTTAAGAAACCACCTGCGCTCGCTTTACGCCCAATAAATCCG
+
CCCCCGGGGGGGGGGGGGGGFGGGGGGGGGGGGGGGGGGGGGGGGGGFGGGGGGGGGGGGGGGGGGGGGGGGGGDGGGGGGGGGGFGFFGGGGGGGGGGGGGGFGGGGGGGGGGGGGGGGGGGFFFGGGGGGGGGGCFEGGGGGGGGGGFFFFGFFGGGGGGDGFGGGGGGGE6DFGGGGFGGGGGGGGGGGGEGGGGGGGGFGFGGFGFGGGGG7CCFE>FFBFFBE2DDFGGCEF>5BCA(=CDFCC*:
@M03364:276:000000000-BLYN8:1:1101:15897:10377 2:N:0:1
GGACTACACGGGTATCTAATCCTGTTTGATCCCCACGCTTTCGCACATCAGCGTCAGTTACAGACCAGAAAGTCGCCTTCGCCACTGGTGTTCCTCCATATCTCTGCGCATTTCACCGCTACACATGGAATTCCACTTTCCTCTTCTGCACTCAAGTTTCCCAGTTTCCAATGACCCTCCACGGTTGAGCCGTGGGCTTTCCCATCAGACTTAAGAAACCGCCTACGCGCGCTTTACGCCCAATAATTCCG
+
CCCCCGGGGGGGGGGGGGGGGGGGGGGGFGGGGGGGGGGGGGGGGGGGGGGGGGGGGGGGGGGGGGGGGGFGCFGGGGGGGGGEGGGGGGGGGGGGGFGGGAFGGFGGGGGGGGGGGGGGGGGGGGGGGGGGGGGGFGGGGGGG9FGGFGGGGGDFE9@EEGFGFGGGGGGGGC8FD88C8FGGDEDF?FGE:?8@5CEGG+,=8CDFGGGGF:8BB9DG*7?2@FDF2:BFGGGFA:EGEE8;CGF<:FC
@M03364:276:000000000-BLYN8:1:1101:21815:10381 2:N:0:1
GGACTACCGGGGTTTCTAATCCTGTTTGCTCCCCACGCTTTCGCACCTGAGCGTCAGTCTTCGTCCAGGGGGCCGCCTTCGCCACCGGTATTCCTCCAGATCTCTACGCATTTCACCGCTACACCTGGAATTCTACCCCCCTCTACGAGACTCAAGCCTGCCAGTATCAGATGCAGTTCCCGGGTTGAGCCCGGGGATTTCACATCTGACTTAACAGACCGCCTGCGTGCGCTTTACGCCCAGTAATTCCG
+
CCCCCGFAFGGGGGGGGGGGGGGGGFGGGGGGGGGGGGGGGGGGGCGFFGGFGGEFGGGGADGFCEGGGGGGGGGGGGGGGGGGCECG@EGD9AAFGGGGGGGFFFGGGGG@FGGGGGGEGG:BDDGFEGGGGGGGGGGGGGGGGGGGGGGGGGGGGFC>CFGGGGGFCFFGGGFGGGGGFCEGGGCEGGFGGGCEG5FFCFGFFFFC:CFCC7:CG5CG@C@:?FFEB7@DGD39B0C8:5<<CDF<DG7
@M03364:276:000000000-BLYN8:1:1101:15319:10384 2:N:0:1
GGACTACCGGGGTTTCTAATCCTGTTCGCTACCCATGCTTTCGAGCCTCAGCGTCAGTTGCAGACCAGAGAGCCGCCTTCGCCACTGGTGTTCTTCCATATATCTACGCATTCCACCGCTACACATGGAGTTCCACTCTCCTCTTCTGCACTCAAGAAAAACAGTTTCCGATGCAGTTCCTCGGTTAAGCCGAGGGCTTTCACATTAGACTTATTTTTCCGCCTGCGCTCGCTTTACGCCCAATAAATCCG
+
CCCCCGGGGGGGGDGGGGGGGGGGGGGGGGGGGGGGGGGGGGGFGGGGGGGFEGGGGGGGGGGGGFGGGGGGGGGGGGGGGGGGGGGGFFCFGFGGGGGGGGGCEGGGGGGGGGGGFGGGGGGGGGGGGGGGGGGGCGGGFEBFGGGGGGGGGFGD9FGGDGGGGGGGGGGGGGGGGGG,<FGDGDGGGGF>7>GGGGGGFG7:E7C7CGFCGFFCGDCFAGB@FFFFBBEEDGG<@;EGGF6>7CBAG47
@M03364:276:000000000-BLYN8:1:1101:16893:10392 2:N:0:1
GGACTACAAGGGTTTCTAATCCTGTTTGCTCCCCACGCTTTCGCACCTGAGCGTCAGTCTTCGTCCAGGGGGCCGCCTTCGCCACCGGTATTCCTCCAGATCTCTACGCATTTCACCGCTACACCTGGAATTCTACCCCCCTCTACGAGACTCTAGCTTGCCAGTTTCAAATGCAGTTCCCAGGTTGAGCCCGGGGATTTCACATCTGACTTAACAAACCGCCTGCGTGCGCTTTACGCCCAGTAATCCCG
+
CCCCCGGFCFGGEGGGGGGGGGGGGGGGGGGGGGGGGGGGGGGGGGGGGGGGGGGGGGGGGGGGGGGGFCGGGGGGGGGGGGGGGGGGGGGGGGGGGGGGGGGDFGGGGGGGGGGGGGGGGGGGGDF@FGGGGGCFGGGGGGGFGGF6>EGGGCCEGEG6EGGDFG9CFGGGCFGGGGGGGGGGGGFFFGCFG=E57EGFGGCCF7+++7C77;77*7EG)5>;1FF7(0).>DGDF1CEGE6FCFF)*9*
@M03364:276:000000000-BLYN8:1:1101:26555:10397 2:N:0:1
GGACTACCGGGGTTTCTAATCCTGTTTGCTCCCCACGCTTTCGAGCCTCAGTGTCAGTTACAGGCCAGAGAGCCGCTTTCGCCTCCGGTGTTCCTCCATATATCTACGCATTTCACCGCTACACATGGAGTTCCACTGTCCTCTTCTGCACTCAAGTTTCCCAGTTTCCGATGCACTCCTTCGGTTGAGCCGAAGGCTTTCACATCAGACTTAAGAAACCGCCTGCGCTCGCTTTACGCCCAATAAATCCG
+
CCCCCGFCCEGGECFGGFGGGCGGGGGDGGAFFGGCE@FGGGGF,BFFFGGFDGFEDFFFDEG@GE@FGFGG,CFF@CFGGGC@FFCC+@F=?E,CFGGGGGGFGGGDF@+?FCEGGGGE@FEFFFFFFFDFGDFEB8E9BEG?FGC;;C,+8BFC@FGG9BAEEGGGF+>++@FGG,3<E,+3C8871,>878>87>8,::,=+*+**;CF75+1=0=C>E>=24:B1>>A:*7)81>CEE;A7>8.:F9
@M03364:276:000000000-BLYN8:1:1101:8189:10398 2:N:0:1
GGACTACTCGGGTATCTAATCCTGTTTGCTCCCCACGCTTTCGAGCCTCAGTGTCAGTTACAGGCCAGAGAGCCGCTTTCGCCTCCGGTGTTCCTCCATATATCTACGCATTTCACCGCTACACATGGAATTCCACTCTCCTCTCCTGCACTCAAGTCTCCCAGTTTCCAATGCACATAATGGTTGAGCCCCTGCCTTTTACATCAGACTTAAGAAACCACCTGCGCCCGCTTTACGCCCAATAAATCCGG
+
CCCBCGGGGGGGGGGGFGGGGGGGGGGGGGGGGGGGGGGGGGGFGGGGGGFGGGGGGGGGGGGGGGGGGGGGGGGGGEDFEGGGGGGGGGGGGGGGCGGGGGGGGGGGGDDGGGGGGGGG7+CF9FFGGGGGGFCFGG9FGGBDFGGGEDE8,6D83@EFCFCFCGGGGGGGFCAFGGFGGGFGGGGGGF+:FDFCFFGAFGGGFDFFGG78F>8C>FG7@GFFFEF*58DAGGCEF>CEGFFFGGF39DC
@M03364:276:000000000-BLYN8:1:1101:22925:10403 2:N:0:1
GGACTACTGGGGTTTCTAATCCTGTTTGCTCCCCACGCTTTCGAGCCTCAGCGTCAGTTACAGACCAGAGAGCCGCCTTCGCCACCGGTGTTCCTCCATATATCTACGCATTTCACCGCTACACATGGAATTCCACTCTCCTCTTCTGCACTCAAGTCTCCCAGTTTCCAATGACCCTCCCCGGTTGAGCCGGGGGCTTTCACATCAGACTTAAGAAACCGCCTGCGCTCGCTTTACGCCCAATAAATCCG
+
CCCCCGGGGDFGGGGGGGGGGGGGGGGGGGGGGGGGGGGGGGGGGGGGGGGGGGGGGGGGGGGGGGGGGGGGGGGGGGGGGGGGGGGGGGGGGGGGGGGGGGGGGGGGGGGGGGGGGGGGGGGFGGGGGGGGGGGG9EFGGDGGGGGGGGGGGGGGGGGGGGGGGGGGGGGGGGGGGGGGGGGGGGGGFFGGEGGGEGGGGGGGFGCFGGGGFCCGGGGFFEB03A9EFFFFGGGDFBGGG3:FFCB)*>7
@M03364:276:000000000-BLYN8:1:1101:17433:10412 2:N:0:1
GGACTACAAGGGTATCTAATCCTGTTTGCTCCCCACGCTTTCGCACCTGAGCGTCAGTCTTCGTCCAGGGGGCCGCCTTCGCCACCGGTATTCCTCCAGATCTCTACGCATTTCACCGCTACACCTGGAATTCTACCCCCCTCTACGAGACTCAAGCCTGCCAGTATCAGATGCAGTTCCCGGGTTGAGCCCGGGGATTTCACATCCGACTTAACAGACCGCCTGCGTGCGCTTTACGCCCAGTAATTCCC
+
CCCCCGGGGGGGGGGGGGGGGGGGGGGGGGGGGGGGGGGGFGGGGGGGGGGGGGGGGGGGGGGGGGGGGGGGGGGGGGGGGGGGGGGGGGGGGGGGGGGGGGGGGGGGGGGGGGGGGGGC@FGGGFGGGGGGGGGGGGGGGGGGFGECEEEGGFFGGGF>EGGGGCDAC9E9CCE<EFGGGGGD:CEF6BFGCGGGEEGCC7@FC<*79D3DFFD7:CFGEEF<?>;B(8>EGD3<B,?EEF1?FFF>GG*
@M03364:276:000000000-BLYN8:1:1101:22086:10419 2:N:0:1
GGACTACTCGGGTATCTAATCCTGTTTGCTCCCCACGCTTTCGAGCCTCAGCGTCAGTTACAGACCAGAGAGCCGCCTTCGCCACTGGTGTTCCTCCATATATCTACGCATTTCACCGCTACACATGGAATTCCACTCTCCTCTTCTGCACTCAAGTCTCCCAGTTTCCAATGACCCTCCCCGGTTGAGCCGGGGGCTTTCACATCAGACTTAAGAAACCGCCTGCGCGCGCTTTACGCCCAATAAATCCG
+
@CCCCGFFFGGCF7EGFGFFGGCFFDFFFEGGGGFEEEEFFGGGGGGGFEEFFGGBFGG<CF@CFGGG8FGGGGGG7CCEGE7CFGGF?BF:FC,CFFGCFG9,4CA<FFCF?DFFGGGG7BFFF8FFEFFCFFGFGGB@FF,?FGGAEFGDE8>DFFGGC@=>8>@FGCDG?FGFGGGEGGGDFGG7EFFG*@*=5EGGG7C8+80C8D*=+;DGCCF6.:5;?A9).55@5C<>?6>EE31)9:=<DF5
@M03364:276:000000000-BLYN8:1:1101:27350:10464 2:N:0:1
TGACTACTGGGGTTTCTAATCCTGTTTGATACCCACGCTTTCGTGCCCCAGCGTCAGTTGTATGCTGGTAAGCTGCCTTCGCAATCGGCGTTCTGTGACATATCTAAGCAGTTCACCGCTAGCCGTCACATTCCGCCTACCTCGTTTACACTCAAGGTCACCAGTTTCAATGGCTTGGGATGGTTGAGCCACACGCTTTCACCACTCACTTACTACCCCGCCTACGCACCCTTTACACCCATGAAATCCGG
+
-AB<BCFGGGGGC+,CFCDFEEG,CCFFG9EF<@EFG>,8CF,,DE8,:BCFGE7,8CC<E9E<F<,C,C@FD<,,E<5AB,8+8B<B+@6+BD;?CFGFEFCC9BEEED,C<EGGC++=@+,4=C7+=,@EEFFFCECEE8AC+>83,3,?,7333E9,3E=F<D9>EGCCD8,3C+,5@B+@D+<<E,,5@**8*4*@D=E*/7*4;8+5++=+*31*0/)(-?>4(.0.;*:7@8<:C)(122;1759
@M03364:276:000000000-BLYN8:1:1101:23990:10472 2:N:0:1
GGACTACCGGGGTTTCTAATCCTGTTTGCTACCCATGCTTTCGAGCCTCAGCGTCAGTTACAGACCAGACAGCCGCCTTCGCCACTGGTGTTCTTCCATATATCTACGCATTTCACCGCTACACATGGAGTTCCACTGTCCTCTTCTGCACTCAAGTTTCCCAGTTTCCGATGCACTTCTTCGGTTGAGCCGAAGGCTTTCACATCAGACTTAAGAAACCACCTGCGCTCGCTTTACGCCCAATAAATCCG
+
CCCCCGGGGGGGGGGGGGGGGGGGGGGGGGGGGGGGFGGGGGGGGGGGGGGGGGGGEFGGGGGGGGGGGGFGGGGGGGGGGGGGGGFGGGGGGGCFFGGDEGGGGGGGGGGEEGGGGGGGGGGGGGGGGDEFGGGGGGGGGGGGFFDGGGGGFGGGGGGGGGGFGGGGGGGGGGGGGFFDFGGDGGG?CGFGGGGCGGGFFDGC@F>FGGG>DDGFFGGGFGBDEFFFFFFFDCC)80ECEEFFC7A<>*1
@M03364:276:000000000-BLYN8:1:1101:9232:10503 2:N:0:1
GGACTACTCGGGTTTCTAATCCTGTTTGCTCCCCACGCTTTCGCACCTGAGCGTCAGTCTTCGTCCAGGGGGCCGCCTTCGCCACCGGTATTCCTCCAGATCTCTACGCATTTCACCGCTACACCTGGAATTCTACCCCCCTCTACGAGACTCAAGCCTGCCAGTTTCAAATGCAGTTCCCAGGTTAAGCCCGGGGATTTCACATCTGACTTAACAGACCGCCTGCGTGCGCTTTACGCCCAGTAATTCCG
+
CCCCCGGGGGGGGEGGGGGGGGGGGGGGGGGGGGGGGGGGGGGGGGGGFGGGGGGGGGGGGGGGGGGGG>FGGGGGGGGGGGGGGGGGGGGGGGGGGGGGGFGGGGGGGGGGGGGGGGGGGGGGGGGGGGGGGFGGDGGGGGGGGGFDCGDFGGGGGGGGGGGGGGGGGGFGGGGGGGGGGGGGGGFGGGGG5EGGEGGGGGGGFG7FGGGGGFGGCFGGFGFF2>0>?EF3CCF9F?GEEFFFGFFBGG>
@M03364:276:000000000-BLYN8:1:1101:7752:10505 2:N:0:1
GGACTACTGGGGTTTCTAATCCTGTTTGCTCCCCACGCTTTCGCAGCTGAGCGTCAGTCTTCGTCCAGGGGGCCGCCTTCGCCAACGGTATTCCTCCAGACCTCTACGCATTTCACCGCTAATGCCGGTATTCTACCCCCCTCTAAGAGACTCAAGCATGCCAGTATCAGATGCAGATCCCGGGATGAGCCCGGGGATTTCACATCTGACTTAAAAGAACGCCCGCGTGCGCTTTACTGCGCGTAAGTCCG
+
BC-6A<,,C<CCFG@EE,<CEACECFGD9CE,C@<CFGG7D<@F,,7B,@F@EFG::C@@@,<CCC,:8C7C++@=:,BF<,B7+B,:?+9,59,5AEEF+44,CA?===FB?,7<8CCE@+,,63+8+@<AC?;,8DF+=@69,,,@E,,4D8,,@,@,DCGCDFCFAC:CF99<,2<,=>***48,=2,/=EEE5BEDGG7++>7;+1;+:+++3**28:>(,)479B>577*-7)++*.4)9*).*:*
@M03364:276:000000000-BLYN8:1:1101:8304:10516 2:N:0:1
GGACTACTGGGGTTTCTAATCCTGTTTGCTCCCCACGCTTTCGCACCTGAGCGTCAGTCTTCGTCCAGGGGGCCGCCTTCGCCACCGGTATTCCTCCAGATCTCTACGCATTTCACCGCTACACCTGGAATTCTACCCCCCTCTACGAGACTCTAGCTTGCCAGTTTCAAATGCAGTTCCCAGGTTGCGCCCGGGGATTTCACATCTGACTTAACAAACCGCCTGCGTGCGCTTTACGCCCAGTAATTCCG
+
CCCCCGGGGGGGGGGGGGGGGGGGGGGGGGGGGGGGGGGGGGGGGGGGGGGFGGGGGGGGGGGGGGGGGGGGGGGGGGGGGGGGGGGGDGGGGFGGGGGGGGGGGGGGDCFGGFGGGGGGGGFGGGGGGGGGGGGGGGGFGGGGGGGEGEGFGGGGFGGGGGGGGFFGG9CFGGGGGGGGGGGFFGE,=CG=EDEGCEFGGGGF=;DD:FGG>CFDC*=FEG>06F07(.5>GGG94888EF<FGCF40:9
@M03364:276:000000000-BLYN8:1:1101:19446:10559 2:N:0:1
GGACTACAGGGGTTTCTAATCCTGTTTGCTCCCCACGCTTTCGAGCCTCAGCGTCAGTTACAGACCAGAGAGCCGCCTTCGCCACTGGTGTTCCTCCATATATCTACGCATTTCACCGCTACACATGGAATTCCACTCTCCTCTTCTGCACTCAAGTCTCCCAGTTTCCAATGACCCTCCCCGGTTGAGCCGGGGGCTTTCACATCAGACTTAAGAACCCGCCTGCGCTCGCTTTACGCCCACTAAATCCG
+
CCCCCGGGGGGGGGGGGGGGGGGGGGGGGGGGGGGGDGGGGGGGDFGFEGGGGGGGGGGGGFGGGGGGGGGDGGGGGGGGGGGGGGGGGGGGGGGGGGGGGFC<BFGGGGGGGGGGGGGGGGGGGGGFF<FGGGGGGGGGGGFDFFFFGGGGGGGDDFC>DG8EFGGGAFC98EEGG=EGGGGGGGG,CGF5CEGGGGCCG+=8FGG46C4CCDF7C*CGEE>;@F(>9B>>C9D)=<GGGD(7*9?>7<9
@M03364:276:000000000-BLYN8:1:1101:26650:10581 2:N:0:1
GGACTACAAGGGTTTCTAATCCTGTTTGCTCCCCACGCTTTCGAGCCTCAGCGTCAGTTACAGACCAGAGAGCCGCCTTCGCCACTGGTGTTCCTCCATATATCTACGCATTTCACCGCTACACATGGAATTCCACTCTCCTCTTCTGCACTCAAGTCTCCCAGTTTCCAATGACCCTCCCCGGTTGAGCCGGGGGCTTTCACATCAGACTTAAGAAACCGCCTGCGCTCGCTTTACGCCCATGAAATCCG
+
CCCCCGGGGGGGGDFGGGGEGGGGCFGGGGGGGGGGGGGGGGGGGGGGGGGGGGGGGGGGGGGGGGGGFADFDGGGGGGGGGEEGFGGF8:BEFGFGGGDEC9?EGGGDGGDB?EGFFGGEEFGFGGG?,EFGG,EF@CFFFF?=>F;EGG+=DFGFC;;>DEFBFGG=EFGGGF,@FEGGGG>F6;7EGGGG5>:::F,;898+8+*;80BFCCC+;CC>CB;75650>>3597<@6C85@()2:F):67
@M03364:276:000000000-BLYN8:1:1101:16105:10708 2:N:0:1
GGACTACACGGGTATCTAATCCTGTTTGATCCCCACGCTTTCGCACATCAGCGTCAGTTACAGACCAGAAAGTCGCCTTCGCCACTGGTGTTCCTCCATATCTCTGCGCATTTCACCGCTACACATGGAATTCCACTTTCCTCTTCTGCACTCAAGTTTCCCAGTTTCCAATGACCCTCCACGGTTGAGCCGTGGGCTTTCACATCAGACTTAAGAAACCGCCTACGCGCGCTTTACGCCCAATAATTCCG
+
CCCCCGGGG;F7FEF@FFGAFGGCGFDFGGGEGFFGGGGGGEEGGGGEFGGFEGGGGGGGGGGGFGGGGGDEGGCFGG7FAFFGFDFGF8CCFFGFACFGEGCG9AEDGG@E9F9FFEGGGGGGGGGGFGG8=FEGGFCGGFFFB>,6=EFFDEGGFGGGGFFF=6=EFE9EEGGG?DFGFF>EFCEGFGGDCEGGGGGCC9,+?C<7CFGGG78CCGGG>E5(>)5?2?BFDCG3+6C8:D:A4>FCGF7
@M03364:276:000000000-BLYN8:1:1101:25541:10764 2:N:0:1
GGACTACAGGGGTTTCTAATCCTGTTTGCTCCCCACGCTTTCGCACCTGAGCGTCAGTCTTCGTCCAGGGGGCCGCCTTCGCCACCGGTATTCCTCCAGATCTCTACGCATTTCACCGCTACACCTGGAATTCTACCCCCCTCTACGAGACTCTAGCTTGCCAGTTTCAAATGCAGTTCCCAGGTTGAGCCCGGGGATTTCACATCTGACTTAACAAACCGCCTGCGTGCGCTTTACGCCCAGTAATTCCG
+
CCCCCGGGGGGGEDCGGGGGGGGGGGGGGCFGFGGGGGGGGEFGEFGGFGGGGGGGGGGGGGGGGEGGGGGGGGGGGGGGGGGGGGGGGGGGFGFGGGGG,,,C@FFGDF=FCGGGACF@=FGCF,>FFGGGGGGFG8ECEEGDG9EGGDECGGGGGGGGFGGCFDGA;CFGGGGGGGFGGGG5FGF?68FGEGGGGGG6C7C7C67@+;CFCCFFGDGFBGFF:F>:?E3>CD36?3CCE53/:?@)??9
@M03364:276:000000000-BLYN8:1:1101:19271:10774 2:N:0:1
GGACTACCAGGGTTTCTAATCCTGTTTGCTCCCCACGCTTTCGAGCCTCAGTGTCAGTTACAGGCCAGAGAGCCGCTTTCGCCTCCGGTGTTCCTCCATATATCTACGCATTTCACCGCTACACATGGAATTCCACTCTCCTCTCCTGCACTCAAGTCTCCCAGTTTCCAATGCACACAATGGTTGAGCCACTGCCTTTTACATCAGACTTAAGAAACCACCTGCGCTCGCTTTACGCCCAATAAATCCGG
+
CCCCCGGGGGGGGGGGGGGGGGGGGGGGGGGGGGGGGGGGGGGGGGGGGGGGGGGGGGGGGGGGGGGG@FCGGGGGGEFGGGGGGGGGGGGGGGGGGGDGGGGGGGGGGGGGFGGGGGGGGGGG9FGCECFFGGGGGGGGGGGGDGGFGFGGGGDGEFFGGGGGGGGGCFGGGGGGGGGGFGGGFC?,@EEFFGGFFGGGGGG@F8CGGFGGF>8@FFGGFEFFFFAEFBAB<DFEEFGGEFFAGDF?GGD
@M03364:276:000000000-BLYN8:1:1101:17466:10779 2:N:0:1
GGACTACTCGGGTTTCTAATCCTGTTTGCTCCCCACGCTTTCGCACCTGAGCGTCAGTCTTCGTCCAGGGGGCCGCCTTCGCCACCGGTATTCCTCCAGACCTCTACGCATTTCACCGCTACACCTGGAATTCTACCCCCCTCTACGAGACTCTAGCTTGCCAGTTTCAAATGCAGTTCCCAGGTTGAGCCCGGGGATTTCACATCTGACTTAACAAACCGCCTTCGTGCGCTTTACGCCCAGTAATTCCG
+
CCCCCGGGGGGGFGGGGGGGGGGGGGGGGGGGGGGGGGGGGGGGGGGGFGGGGGGGGGGGGGGGGGGGGGDGGGGGGGGGGGGGGGGGGGGGGGGGGGGGCCGGGGGGGGGGGGGGGGGGGGGGGGGGGGGGGGGGGEDEGGGGGGGGGGGGGGGGGGF6>8FGFGFCFGGGGFGFGGGGFFCFGGFFF@DGGDDGEEFFGGGFFGFGFGFGFGGGGGGGFGD0(9:FFFFBDDGFF?CEEFFFGGFFGG7
@M03364:276:000000000-BLYN8:1:1101:26849:10781 2:N:0:1
GGACTACTCGGGTTTCTAATCCTGTTTGCTCCCCACGCTTTCGCACCTGAGCGTCAGTCTTCGTCCAGGGGGCCGCCTTCGCCACCGGTATTCCTCCAGATCTCTACGCATTTCACCGCTACACCTGGAATTCTACCCCCCTCTACGAGACTCTAGCTTGCCAGTTTCAAATGCAGTTCCCAGGTTGAGCCCGGGGATTTCACATCTGCCTTCACAAACCGCCTGCGTGCGCTTTACGCCCAGTAATTCCC
+
CCCCCGGGGGGDGGDGGFGFGFGGGGGGGGGGGG,@+6@FGGCFGGGGG8FFGGFFGGAEFFDEEG76F:F@FFF@GGEFGFCEE87BCEGGGE@5<ABFDDG,4EEF++BCFFFGCCEG>GCFGGGG<>AFGFF;>8DGEGGCCGFC74:CCFFGGCGGGGEFGGGGF;B;9,33>?D?:9,*7:@FCBD**/*=5B*<@7C7AFCC+2;;*2*1C48E5C)2251@:D@3CD*)10*:E)(0:C?-27*
@M03364:276:000000000-BLYN8:1:1101:23084:10799 2:N:0:1
GGACTACTCGGGTTTCTAATCCTGTTTGCTCCCCACGCTTTCGAGCCTCAGTGTCAGTTACAGGCCAGAGAGCCGCTTTCGCCTCCGGTGTTCCTCCATATATCTACGCATTTCACCGCTACACATGGAATTCCACTCTCCTCTCCTGCACTCAAGTCTCCCAGTTTCCAATGCACACAATGGTTGAGCCACTGCCTTTTACATCAGACTTAAGAAACCACCTGCGCTCGCTTTACGCCCAATAAATCCGG
+
CCCCCGGGFGGGGGGGGFGGGGGGGGGGGGGGGGGGGGGGGGGGGGGGGGGGGGGGFGGGGGFGGGGGGEGGGGGGGGGGGGGGGGGGGGGGGGGGGCEGGGGGGCFGGEGGGGGGGGGGGDFGGGGFGGGGGGGGGGGGGGGGGGGGGGGGG8DFFGGF9DGFFDCFFCFAFGGFFGGGFF,3@>CFGG6DFGGCCGGFGGFGFGFDCDGFGFDCGFGDF>A))/59486)9DC=42ECGADA>77.>9D
@M03364:276:000000000-BLYN8:1:1101:7971:10802 2:N:0:1
GGACTACAGGGGTTTCTAATCCTGTTTGCTCCCCACGCTTTCGAGCCTCAGTGTCAGTTACAGGCCAGAGAGCCGCTTTCGCCACTGGTGTTCCTCCATATATCTCCGCATTTCACCGCTACACATGGAATTCCACTCTCCTCTCCTGCACTCAAGTCTCCCAGTTTCCAATGCACACAATGGTTGAGCCACTGCCTTTTACATCAGACTTAAGAAACCACTTGCGCTCGCTTTAAGCCCAATTAATCCGG
+
CCCCCGGGCGGGGGGGGGGGDCEFFFDGCFFGGGGGGD@FGGGFFGEGGGDGDFGFGCEGFGGGGGGGCGGGGFGGF:DFGFGGGGE8FGGGGGG9E8FGGCGGF,<CCGGGDGGGGGGGGEC<9?DFEEFCFFFFEGDFFFGCBDFFGGGGGGG8EGFC=D,D,,@EFG,EDGDF8F=EFF=BCC?D8DBE?8EFCFCEFG7+C8*;**++++=80;6,9,+165=9ABEE4C+*;>F77?(+4:89;DD
@M03364:276:000000000-BLYN8:1:1101:12160:10902 2:N:0:1
GGACTACAGGGGTATCTAATCCTGTTTGCTCCCCACTCTTTCGCACCTGAGCGTCAGTCTTCGTCCAGGGGGCCGCCTTCGCCACCGGTATTCCTCCAGATCTCTACGCATTTCACCGCTACACCTGGAATTCTACCCCCCTCTACGAGACTCTAGCTTGCCAGTTTCAAATGCAGTTCCCAGGTTGAGCCCGGGGATTTCACATCTGACTTAACAAACCGCCTGCGTGCGCTTTACGCCCGGTAATTCCG
+
C@@@CFEFFFGGFGGGGFGGEGFDEACFFFGGGGGDGGGGGGGGDEFGGGGGGGEGGGGFFGGFGGGGGDGGGGGGEGEGGGGFCFF=FFFFGGFGF88<EFC@FFG+@CGEGGGGGGGEDFDGF84=FB<FFGGGGBDCGEBDFFE8@EEGGGGGGGGGGGGGGFGGEA;CCB7E;FCG,EEGGF>CEGGFEGDD**,<+:9:FG7CFCGD7CGG7FCC:EF?@52>05<>17*:?:CE*),7C979C>7
@M03364:276:000000000-BLYN8:1:1101:27965:10908 2:N:0:1
CCGGTTATTTGGGGGTTTCATATATTTGTTTTCCCCCCCGGTCTACCTGTGGATTGATTTTTTTTTGTGCGCGGGGGCTTTCCACCCCCAGTGCTCTCTCATTTTGCCTCACTTTACACCTCACACCGCGCTTATCCACCCCCCTCACATACACCCCACTCACCCTTGTTTTTGACAGTCGCTCCTTATCCCACGCGGGTGTACTCAAACCCTACCCGCACCCACCAGGGCGGTGTGTTGGTCCGCGACAC
+
8-8-,+,,,-,-,86++8,C@,,,6,E,,,,,,,;,@:6++67,9,:,,6,6,9,,,,<,9C++8++,,,,+8++8+++3,,:,,:8C+++,::3,,,,3,,,,,,,8,@,3,,,,8,,,,8,6,,3*5**1**2,,,6,4*1)**3*4++*++?*1*332+03*;**1+**:**+22++1**2*++++0+++02***2*))+21:*****12****)**)1)(()()())))))-3(***)-0)9),7)/
@M03364:276:000000000-BLYN8:1:1101:7226:10915 2:N:0:1
CCGTCAATTCATTTGAGTTTTAGCCTTGCGGCCGTACTCCCCAGGCGGGGCACTTAATGCGTTAGCTACGGCGCGGAAAACGTGGAAATGTTCCCCACACCTAGTGCCCAACGTTTACGGCATGGACTACCAGGGTATCTAATCCTGTTCGCTCCCCATGCTTTCGCTCCTCAGCGTCAGTAACAGCCCAGAGACCTGCCTTCGCCATCGGTGTTCCTCCTGATATCTGCGCATTTCACCGCTACACCAGG
+
CCCCCGGGGGGGGGGGGGGGFGGGGGGGGGGGGGGGGGGGGGGGGGGGGDGGGGGGGGGGCEGFGGGGGGGGGGGCEGGGGGGGGGGGGGGGGGGFGGGGGGGGGGGGGGGGGGGGGGGGGDEGEGGGGGGGCGGGGG9FGGGGGGGGGGGGGGEGEGGGGGGGGGGEFGCCCFFGGGGGGGGGGGGCEGGFGFGGC8CEGGG:@CC<FD7975CCGFFFFGFFFFFFAFFFDDD>=4F+:>B:DFFFDFC
@M03364:276:000000000-BLYN8:1:1101:21133:10918 2:N:0:1
GGACTACCGGGGTATCTAATCCTGTTTGCTCCCCACGCTTTCGCACCTGAGCGTCAGTCTTCGTCCAGGGGGCCGCCTTCGCCACCGGTATTCCTCCAGATCTCTACGCATTTCACCGCTACACCTGGAATTCTACCCCCCTCTACGAGACTCTAGCTTGCCAGTTTCAAATGCAGTTCCCAGGTTGAGCCCGGGGATTTCACATCTGACTTAACAAACCGCCTGCGTGCGCTTTACGCCCAGTAATTCCG
+
CCCCCGGGGGGGGGGGGGGGGGGGGGGGGGGGGGGGGGGGGGGGGGGGGGGGGGGGGGGGGGGGGGGGGGGGGGGGGGGGGGGGGGGGGGGGGGGGGGGGGGGGGGGGGGGGGGGGGGGGGGGGGGGGGGGCGGGGGGGGGGGGGGGGGGGGGGGGGGGGGGGGGGGGGDGGGGGGGGDGGGGGGGGGGGGGGGGEGDGCCFGGFGFDGGGGGGGGGGGGFGFF?F>DFFEEGGGFFBGCGB?FGGFFGF7
@M03364:276:000000000-BLYN8:1:1101:26900:10918 2:N:0:1
GGACTACAGGGGTTTCTAATCCTGTTTGATCCCCACGCTTTCGCACATCAGCGTCAGTTACAGACCAGAAAGTCGCCTTCGCCACTGGTGTTCCTCCATATCTCTGCGCATTTCACCGCTACACATGGAATTCCACTTTCCTCTTCTGCACTCAAGTTTCCCAGTTTCCAATGACCCTCCACGGTTGAGCCGTGGGCTTTCACATCAGACTTAAGAAACCACCTGCGCTCGCTTTACGCCCAATAAATCCG
+
CCCCCGGGGGGGGGGGGGGGGGGGGGGGGFGGGGGGGGGGGGGGGGEGGGGGGGGGGGFGGGGGGFGFGGGFFGGGGGGGGGGGGEFGC=EGGGGGGGGGEGGGGGGGGGEGGAEGGGGGGGGGGGGGGEGGGGGGGGGGGGGGE9EFGFFFGGGGEAGGFFGGAE=DAF9EFCEGFGGAFGGCFGE66EGGCGGGGGGGGCFGFGDGGGFGGF>@C481**@4=F=B@EFFGGGFFDEBEFFFDG6<7<5
@M03364:276:000000000-BLYN8:1:1101:10432:10921 2:N:0:1
GGACTACAAGGGTTTCTAATCCTGTTTGCTCCCCACGCTTTCGTGCATGAGCGTCAGTGTTATCCCAGGGGGCTGCCTTCGCCATCGGTATTCCTCCACATCTCTACGCATTTCACTGCTACACGTGGAATTCTACCCCCCTCTGACACACTCTAGCCGTGCAGTCACCAATGCAATTCCCAGGTTAAGCCCGGGGATTTCACATCGGTCTTGCACAACCGCCTGCGCACGCTTTACGCCCAGTAATTCCG
+
CCCCCGGGGGGGGGGGGGFFGGGGGGGGGGGGGGGGGGGGGGGGGGGGGGGGGGGGGGGGGGGGFGGGGGGGGGGGGGGFGGGGGGGGGGGGGGGGGGGGGGGGGGGGGDGCGGGGGGGGGGGGEFGGEGGGGGGGGGGFGGGGGGGGGGGGGGGGGGGG7EFGGGGGGGGGGGGGGGGCFG6CGGGGGGGGGCGDGEGFGGGGFGGGGGGGGGGGGGGGDGB?@FFFFFFFGGGFFBEGGEBF7>F<CD2
@M03364:276:000000000-BLYN8:1:1101:28606:10935 2:N:0:1
GGACTACTAGGGTTTCTAATCCTGTTTGCTACCCATGCTTTCGAGCCTCAGCGTCAGTTACAGACCAGACAGCCGCCTTCGCCACCGGTATTCCTCCAGATCTCTACGCATTTCACCGCTACACCTGGAATTCTACCCCCCTCTACGAGACTCTAGCTTGCCAGTTTCAAATGCAGTTCCCAGGTTGAGCCCGGGGATTTCACATCTGACTTAACAAACCGCCTGCGTGCGCTTTACGCCCAGTAATTCCC
+
CCCCCGGGGGGGGGGGGGGGGGGGGGGGGGGGGFGFGGGGGGFGGGGGGGGCEG@CGFGGGGFGFFGGGGFDEFEGGGGGGE7FFG7FFGFEGGGFFGGGGGGFGGGGDGGGGGCGFGGGGGGDGFFGFFGFGFGGGFGGEGGG9EFEEGGCEAEFAD9>EFF=DD=EGGFGG,DGFGGGDCGD<DCC<7>FEECC*>6,5=@F97:FCFCCFC7+;68F)5?7;FBDD>5>G3CEF@GGG>:6:FF9GC*
@M03364:276:000000000-BLYN8:1:1101:21980:10967 2:N:0:1
GGACTACTGGGGTTTCTAATCCTGTTCGCTACCCATGCTTTCGAGCCTCAGCGTCAGTTGCAGACCAGAGAGCCGCCTTCGCCACTGGTGTTCTTCCATATATCTACGCATTCCACCGCTACACATGGAGTTCCACTCTCCTCTTCTGCACTCAAGAAAAACAGTTTCCGATGCAGTTCCTCGGTTAAGCCGAGGGCTTTCACATCAGACTTATTCTTCCGCCTGAGCTCGCTTTACGCCCAATAAATCCG
+
CCCCCGGGGGGE@GGGGGGFGEFFGGGGGFGGGGGGGGGGGGGDGGECGGGGGGGD:EFGGGGAG7FGFGGGGGGGGGGGGGGGGGGFGFFEEFDGGGFEFFAAFFCFEFECF@CEFGCCEGGCGGFFE@FFFGGGGGGGGGGCGFAFGFGGFCFDAGFFF7FCFGGG,B8CGEDGGF,E=EEGCEGGFGGDDC585B:?CGGF9@2ACDFC>>CGEFFE?=B9()74*9A;DFGFA;EC*8/;<C+);8/
@M03364:276:000000000-BLYN8:1:1101:7621:10971 2:N:0:1
GGACTACAGGGGTATCTAATCCTGTTTGATCCCCACGCTTTCGCACATCAGCGTCAGTTACAGACCAGAAAGTCGCCTTCGCCACTGGTGTTCCTCCATATCTCTGCGCATTTCACCGCTACACATGGAATTCCACTTTCCTCTTCTGCACTCAAGTTTCCCAGTTTCCAATGACCCTCCACGGTTGAGCCGTGGGCTTTCACATCAGACTTAAGAAACCGCCTACGCGCGCTTTACGCCCAATAATTCCG
+
CCCCCGDGGGGGEGGFGFGGGGGGGGGGGGGGGGCGGGGGGGGGGGGGGGGGGGGGGGGGGGGGGGGGGGGGGGGGGGGGGGGGGGGGGGFGGGFGGGGGGGG<FGGGGGGGGGGGFFGGGGGGGGGGGGGFGGGGGEFGGGGGGEAGF8BFGGEDEGGGCGGGGGGEFFFGGFGFG?DE8EGGGGDEGGGEEGGGGFGGC7EF>DFGCDCGGCCC:*5CDEFFDF?FFFFFGGG3+1CCEE0AC>CCGGF
@M03364:276:000000000-BLYN8:1:1101:3307:10983 2:N:0:1
GGACTACTGGGGTTTCTAATCCTGTTTGCTCCCCACGCTTTCGAGCCTCAGTGTCAGTTACAGGCCAGAGAGCCGCTTTCGCCTCCGGTGTTCCTCCATATATCTACGCATTTCACCGCTACACATGGAATTCCACTCTCCTCTCCTGCACTCAAGTCTCCCAGTTTCCAATGCACACAATGGTTGAGCCACTGCCTTTTACATCTGACTTAAGAAACCACCTGCGCTCGCTTTACGCCCAATAAATCCGG
+
CCCCCGGGEGGGGGGGGGGFGGGGGGGGGGGGGGGGGGGGGGGFFGFGGGGFGGGGGGGGGGG8FFGGF,CCGGGGFFGGGGGEDEGGGGGGGGGGGF9FE9EFGGGGGGGGGGGGGGGGGGGGC,AEFEGGGFFFFFDGGGCFDGA?FDGFGF888BFFCFGGGGFDEGDFGGGCA?C@FF?EG@D?EGDGE,@@EFGF7CFF6++=C>CCD++<59FFF7;)0*:9>DFBG<+8)/B*C53);;AEGG7
@M03364:276:000000000-BLYN8:1:1101:22576:11006 2:N:0:1
GGACTACCGGGGTTTCTAATCCTGTTTGCTCCCCACGCTTTCGCACCTGAGCGTCAGTCTTCGTCCAGGGGGCCGCCTTCGCCACCGGTATTCCTCCAGATCTCTACGCATTTCACCGCTACACCTGGAATTCTACCCCCCTCTACGAGACTCTAGCTTGCCAGTTTCAAATGCAGTTCCCAGGTTGAGCCCGGGGATTTCACATCTGACTTAACAAACCGCCTGCGTGCGCTTTACGCCCAGTAATTCCG
+
CCCCCGGGGGGGGGGGGGGGGGGGGGGGGGGEGGGGGGGGGGGGGFGGGGGGGGGDEGGGGGGGGGGGGGGGGGGGGGGGGGGGGGGGGGGGGGGGGGGGGFFFGFGFGGGEFGGGCFGGGGGGGGGGGGGGFGGGGGGGGGGGFGGGGGGGGGGFGGGGGGGGGGGGFGFGGGFFGGGFFFGGGGGFFFGG5EGGGGGGGGGGFGGGFGGGGGGGGGGGFGFFF>>F?FBFGCGB?BGGGBB?>>@BFG6
@M03364:276:000000000-BLYN8:1:1101:10689:11006 2:N:0:1
GGACTACTAGGGTTTCTAATCCTGTTTGCTACCCATGCTTTCGAGCCTCAGCGTCAGTTACAGACCAGACAGCCGCCTTCGCCACTGGTGTTCTTCCATATATCTACGCATTTCACCGCTACACATGGAGTTCCACTGTCCTCTTCTGCACTCAAGTTTCCCAGTTTCCGATGCACTTCTTCGGTTGAGCCGAAGGCTTTCACATCAGACTTAAGAAACCGCCTGCGCTCGCTTTACGCCCAATAAATCCG
+
CCCCCGGGGGGGGGGGGGGGGGGGGGGGGGGGGGGGGGGGGGGGGGGGGGFGGGGGGGGGGGGGGGGGGGGGGGGGGGGGGGGGGGGGGGGGGGGGGGGGGGGGGGGGFEGGGGGGGGGGGGGGGGGGGGGGGGGGGGGGGGGGGGGGGGGGGGFGGGGGGGGGGGGGGGGGGGGGGGGGGGFGGG>?DFGGGCCC6FDGGGGGFGGCF59CGGFGG5:F4EE>DFFF>?BDD45EF0>EGF?AFG6?DCC
@M03364:276:000000000-BLYN8:1:1101:7857:11034 2:N:0:1
GGACTACAGGGGGTTCTAATCCTGTTTGCTCCCCACGCTTTCGAGCCTCAGCGTCAGTTACAGACCAGAGAGCCGCCTTCGCCACTGGTGTTCCTCCATATATCTACGCATTTCACCGCTACACATGGAATTCCACTCTCCTCTTCTGCACTGAAGTCTCCCAGTTTCCAATGACCTTCCCCGGTTGAGCCGGGGTCTTTCACGTAAGACTTAAGAAACCGCCTCTTCTTGCTTTACGCCCAATAAATCCG
+
CC@CCF@EFFGG+666CEFF<@FFADG8<<CE,,;7@:,B,,B6C@F,,CCFGF7FFCF9<CF9CF<<:,68<66+7?=?,BFEGGGEF=<:<,C5E,,5E?@,9<FG@FB+5,CFC7BE@>4AE,<?EEEDBF;E,@FBEEEG9E;=BF8D,@=8,6@D338B3,@;8=F>=>EG,@3D8FC:543,9@DE5CG*1,DFG>C*;*//C=CDCFF+1;,,2*8<())39+;F7>C.+6*1=)4F7FF)*9C
@M03364:276:000000000-BLYN8:1:1101:19249:11041 2:N:0:1
GGACTACAGGGGTATCTAATCCTGTTTGCTCCCCACGCTTTCGAGCCTCAGCGTCAGTTACAGACCAGAGAGCCGCCTTCGCCACTGGTGTTCCTCCATATATCTACGCATTTCACCGCTACACATGGAATTCCACTCTCCTCTTCTGCACTCAAGTCTCCCAGTTTCCAATGACCCTCCCCGGTTGAGCCGGGGGCTTTCACATCAGACTTAAGAAACCGCCTGCGCTCGCTTTACGCCCAATAAATCCG
+
CCCCCGGGGGGGGGGGGGGGGGGGGGGGGGGGGGGGGGGGGGGGGGGGGGGGGGGGGGGFGGGGGGGGGGGGGGGGGGGGGGGGGGGGGGGGGGGGGGGGGGGGGGGGGGGGGGGGGGGGGGGGGGGGB?FFFGGGGGGGGGGFFBDGGGC8FFGGFGFCAFFDDFCGGGGGGGGGGGGGGGGGGGGFGGGCEGEGGGGGGGGGFFFCGF6D>DCCFGGGFGFFDABFF5BDDGGFFBEGGFF>DF@9F61
@M03364:276:000000000-BLYN8:1:1101:24341:11049 2:N:0:1
GGACTACTAGGGTTTCTAATCCTGTTTGCTCCCCACGCTTTCGAGCCTCAGCGTCAGTTACAGACCAGAGAGCCGCCTTCGCCACTGGTGTTCCTCCATATATCTACGCATTTCACCGCTACACATGGAATTCCACTCTCCTCTTCTGCACTCAAGTCTCCCAGTTTCCAATGACCCTCCCCGGTTGAGCCGGGGGCTTTCACATCAGACTTAAGAAACCGCCTGCGCTCGCTTTACGCCCAATAAATCCG
+
CCCCCGGGGGGGGGGGGGGGGGGGGGGGGGGGGGFDGDGGGGGGGGGGGGGGGGGGGFGGGGGGGFGGGGGGGGGGGGGGGGGGGGGGGGGGGGGGGGGGGGFGGGGGGGGGGGGGGGGGGGGGGGGGFEFGGGGGFGGGGGGGFGGGGGGGGGGGGGGGGFFGGGGGGGGFGEGGGGGGGGGGGGGGFFGGGGGGCEGFFGGGFGGG=CDGGGFCDFGGFGEF6FFFFFFFGGGFFBGGC:?FFFFDGG<
@M03364:276:000000000-BLYN8:1:1101:10679:11051 2:N:0:1
GGACTACTGGGGTTTCTAATCCTGTTTGCTACCCATGCTTTCGAGCCTCAGCGTCAGTTACAGACCAGACAGCCGCCTTCGCCACTGGTGTTCTTCCATATATCTACGCATTTCACCGCTACACATGGAGTTCCACTGTCCTCTTCTGCCATCAAGTTCCCCAGTTTCCGATGCACTTCTTCGGTTGAGCCGAAGGCTTTCACATAAGACTTAAGAAACCGCCTGCGCTCGCTTTCCGCCCAATGAATCCG
+
ACC@6CDFDFDDF:@CD,,6E@CFFFGCFGFC@FECCCAFGGGDF7CE,;;;@CC::@6@EFFFEF8FE<<FF,+7F,,A<@,,:FCC9EFCFF9FFGDF@<DA9EAED7F?E??C?CFCFDG@F:=B54EFFGFG=EFGGD>DB=C=,,,+666=C;D9E@4>FF9EGD33=+,6DAFDCCE+3@>,@C:CEGDDGFGGGCCC62<?<*<E78B=CC:?BC*)(2()/2:?4C*)9;E@E31;*2;7+;D
@M03364:276:000000000-BLYN8:1:1101:29013:11064 2:N:0:1
GGACTACTAGGGTTTCTAATCCTGTTTGCTCCCCACGCTTTCGCACCTGAGCGTCAGTCTTCGTCCAGGGGGCCGCCTTCGCCACCGGTATTCCTCCAGATCTCTACGCATTTCACCGCTACACCTGGAATTCTACCCCCCTCTACGAGACTCTAGCTTGCCAGTTTCAAATGCAGTTCCCAGGTTGAGCCCGGGGATTTCACATCTGACTTAACAAACCGCCTTCGTGCGCTTTACGCCCAGTAATTCCC
+
CCCCCGCFFGGFFGGGGGGGGGGGGGGFGGGGGGGG@GGDCFEGGGGFEEGGGGGE7FDGGG@FEGDEG>E+F7FFCFFGGGGGGE>FGGGFGGFGGGGGFGGGGGGGGGCFFGGGGGGGDFGGGGGGGFF@GGGFCF?CEGGCGEDEEGG7>>D,>,@,4@<@>E;>:CCC,@F9DCGGGDD>DD>FECFFGGDC5:6ACC?777@CC++;DGGG=DGG35BD(;754D>>71CBF?GEC:46CFF2CD*
@M03364:276:000000000-BLYN8:1:1101:5789:11095 2:N:0:1
GGACTACCAGGGTTTCTAATCCTGTTTGCTCCCCACGCTTTCGCACCTGAGCGTCAGTCTTCGTCCAGGGGGCCGCCTTCGCCACCGGTATTCCTCCAGATCTCTACGCATTTCACCGCTACACCTGGAATTCTACCCCCCTCTACGAGACTCTAGCTTGCCAGTTTCAAATGCAGTTCCCAGGTTGAGCCCGGGGATTTCACATCTGACTTAACAAACCGCCTGCGTGCGCTTTACGCCCAGTAATTCCC
+
CCCCCGGGGGGGGGGGGGGGGGGGGGGGGGGGGGGGGGGGGGGGGGGGGFFGGGGGGGGGGGGGGGGGGGGGGGGGGGGGDGGGGFGGGGGGGGGGGGGGGGGGGGGGGGGGGGFGGGGGGGGGGGGGFGGGGGGGGGGGGGGGDFFGGGGGGGGGGGGGGGGG7BFGGG9EFGGGFGGGFFGGGGGGGGFGGEG=EGGCFGGGFGCFGGGGFGGGGFGF>G:7@FBFB:3@GGGAF?GEE:1?G=F9DC*
@M03364:276:000000000-BLYN8:1:1101:6198:11098 2:N:0:1
GGACTACTCGGGTATCTAATCCTATTTGCTCCCCACGCTTTCGTGCCTCAGTGTCAATAACAGGCCAGTAGACCGCCTACGCCACTGGTGTTCCTCCATATATCTACGCATTTCACCGCTACACATGGAATTCCATCTACCTCTCCTGTATTCTAGTAAGACAGTTTTCAAGGCGAACCGGAGTTGAGCTCCGGCCTTTAACCCTAAACTTATCAAACCACCTACGCACCCTGTACGCCCAATAAATCCGG
+
CCCCCGGGGGGEGGGGGGGGGGGFGGGGGGGGGGGGGGGGGGGGFGGGGGGGGGGGGGGGGGGGGGGGGGGGGGGGGGGGGGGGGGGGGGGGGGGGGGGGGGGGGGGGGGGGGCFGGGGGDEGGGGCGGGGFCCGGGGGGGGGGGGGGGGGGFGFGGGGGGGGGGGGGGGDD8FEGGGGGGGGGGCAFFEEGGDGEEGFFGFGGFGG4FGGFGGGCGGGGFGFFFE>EFFEFGC73:0BEGFDFGGF?FDD
@M03364:276:000000000-BLYN8:1:1101:21941:11107 2:N:0:1
GGACTACTCGGGTATCTAATCCTGTTTGCTCCCCACGCTTTCGCACCTGAGCGTCAGTCTTCGTCCAGGGGGCCGCCTTCGCCACCGGTATTCCTCCAGATCTCTACGCATTTCACCGCTACACCTGGAATTCTACCCCCCTCTACGAGACTCGAGCTTGCCAGTTTCAAATGCAGTTCCCAGGTTGAGCCCGGGGCTTTCACATCTGACTTAACAAACCGCCTGCGTGCGCTTTACGCCCAGTCACTCCG
+
CCCCCFFGAFGGGE8FGGGGGGGGGGFGGG<FGGGCFGGCFGGC@CEB@FGGGGGGGEF<<FGCFGGGGGGGGGGGGGGGGGEGG?GGGEGFGFGGGGDFGGGGGGGGGGGGCGF@FGGGGGCFCFGG<FG=9?EF>EBFE>EG9DF8BEEGG+8C8CEF7DFGGGGA,,7BFGGGGGF?F?FEG9,AFGF:E8CE*:FGGFFGF4::DGGDG+01;CCGEDEFFF(.4;BFGGGF=0;CE52;*2*)291
@M03364:276:000000000-BLYN8:1:1101:10241:11161 2:N:0:1
GGACTACTGGGGTTTCTAATCCTGTTTGCTCCCCACGCTTTCGCACCTGAGCGTCAGTCTTCGTCCAGGGGGCCGCCTTCGCCACCGGTATTCCTCCAGATCTCTACGCATTTCACCGCTACACCTGGAATTCTACCCCCCTCTACGAGACTCTAGCTTGCCAGTTTCAAATGCAGTTCCCAGGTTGAGCCCGGGGATTTCACATCTGACTTAACAAACCGCCTGCGTGCGCTTTACGCCCAGTAATTCCG
+
CCCCCGGGGGGGGGGGGGGGGGGGGGGGGGGGGGGGGGGGGGGGGGGFGFGGGGGGGGGGGGGGGGGGGGGGGGGGGGGGGGGGGGGGGGGGGGGGGFGGGGGGGGGGGGGGGGGGGGGG=EGGGGGGDGGGGGAFGGGGEGGGGGGCECGGGGCEGGGFGGGGGFDGFGGFGGC@@FGGGGGGGGGGGGGGGGGGGGGGGGGGFGGGGG7:C:CFG<EG>CD3?>>D?FEBCDGAFFDEGF?FFDFACG<
@M03364:276:000000000-BLYN8:1:1101:10641:11189 2:N:0:1
GGACTACTAGGGTTTCTAATCCTGTTTGCTCCCCACGCTTTCGAGCCTCAGCGTCAGTTACAGACCAGAGAGCCGCCTTCGCCACTGGTGTTCCTCCATATATCTACGCATTTCACCGCTACACATGGAATTCCACTCTCCTCTTCTGCACTCAAGTCTCCCAGTTTCCAATGACCCTCCCCGGTTGAGCCGGGGGCTTTCACATCAGACTTAAGAAACCGCCTGCGCTCGCTTTACGCCCAATAAACCCG
+
CCCCCGGG<FFGGGGGGGGGDFGGGGGFGGGGGGGEGGGEGGGFGGEGEDFGGGGGGGGFGGEDF@GGCFEFGGGGGGGGFGGGGGGGGGGGGGGFGFFGGGGGFGGGGGGGGFEFFGGGGGGGDEGFFFCFGEGGFFFFGGCFFGGG9EFGGG?8=>;>DGFFFFFDGAFFC=ED8,@8CCEGGDECCCFEGGGGGGF6CDGFFFGGGGGGGGDFF59EDCDF@F9DBAD>DGCA??GDCD07<F/)*19
@M03364:276:000000000-BLYN8:1:1101:25526:11192 2:N:0:1
GGACTACTCGGGTATCTAATCCTGTTTGCTCCCCACGCTTTCGCACCTGAGCGTCAGTCTTCGTCCAGGGGGCCGCCTTCGCCACCGGTATTCCTCCAGATCTCTACGCATTTCACCGCTACACCTGGAATTCTACCCCCCTCTACGAGACTCTAGCTTGCCAGTTTCAAATGCAGTTCCCAGGTTGAGCCCGGGGATTTCGCATCTGACTTAACAAACCGCCTGCGTGCGCTGTACGCCCAGTAATTCCG
+
CCCCCGFGGEGEGGGGGGGGGGFF-CFGGGFGG7FFEE@G@AFGEFFGGGGFGGEEGGGGGGGEC@FGGGGGFGGG=CFFGECG:FGDFGGCFD9FFGGGGFFCFFGGGG>CGGFGGGGGEEGGEFGGGGF@CAEFFCGEG6CFGEGEEGE7,,8EFGFGGGG6FEDBFA93BFCCFGE7FFGCDGGGG7EGEEGGEE*<7075>CFGGGC@GGFGGGFEEDA607>5(75)C)*6*,/2*0()2:B2C7*
@M03364:276:000000000-BLYN8:1:1101:21847:11194 2:N:0:1
GGACTACTCGGGTTTCTAATCCTGTTTGATCCCCACGCTTTCGCACATCAGCGTCAGTTACAGACCAGAAAGTCGCCTTCGCCACTGGTGTTCCTCCATATCTCTGCGCATTTCACCGCTACACATGGAATTCCACTTTCCTCTTCTGCACTCAAGTTTCCCAGTTTCCAATGACCCTCCACGGTTGAGCCGTGGGCTTTCACATCAGACTTAAGAAACCGCCTACGCGCGCTTGACGCCCAATAATTCCG
+
CCCCCGGDDCEC@@BCEEE<6FFGGGGFFFFGFGEEFC@EFGEGDC:@<CFFGCFGGFFFGCFGFGGFGCCFGCFGG@CFD@FC7@FGCFF:FGFGGGGE<FFFGGGEEEF=F<D,CBCE:CFF,AAC=9F?F?@FG9DFE8DDFEG9=EG8BDF?@>EAG,6=FFGGGFGC?AFGC888=?EGGGEC9@CC?E6C?8FFFGGECGC**;F7:2=7BF8FD9B==A9B@D:)):710(;ECDFFDCF6+:*
@M03364:276:000000000-BLYN8:1:1101:22959:11233 2:N:0:1
GGACTACAGGGGTTTCTAATCCTGTTTGCTCCCCACGCTTTCGCACCTGAGCGTCAGTCTTCGTCCAGGGGGCCGCCTTCGCCACCGGTATTCCTCCAGATCTCTACGCATTTCACCGCTACACCTGGAATTCTACCCCCCTCTACGAGACTCAAGCCTGCCAGTATCAGATGCAGTTCCCGGGTTGAGCCCGGGGATTTCACATCTGACTTAACAGACCGCCTGTGTGCGCTTTACGCCCAGTAATTCCG
+
CCCCCGG8FGGGGGDGFGGGGGGGGGGGGGGGGGGGGGGGGGGGCGGFEGGGGGGGGGGGGDGGGGGGG>FGGGGGGGGGGGDGGDFFG:FGGGGGGGGGGCGGGGGGGGGGAFGGGGGGGGGGGGGGGFGFGGGG,@DFGGGGGGGG+@EFFGGGFCGGGCCFGCGGGGFGGGGGGCFGGEGGEE=CGGGFCEEE5BC+@FGD+>C+CFDFFFG>7*3ABE@:<*888FB3DD79F?GGGF?FFC?2772
@M03364:276:000000000-BLYN8:1:1101:15072:11241 2:N:0:1
GGACTACCGGGGTTTCTAATCCTGTTTGCTCCCCACGCTTTCGTGCCTCAGTGTCAATGTTGGTCCAGGTAGCTGCCTTCGCCATGGATGTTCCTCCTGATCTCTACGCATTTCACTGCTACACCAGGAATTCCGCTACCCTCTACCACATTCTAGTCGCCCAGTATCCACTGCAGTTCCCAGGTTGAGCCCAGGGCTTTCACAACGGACTTAAACGACCACCTACGCACGCTTTACGCCCAGTAATTCCG
+
CCCCCGGGGGGGGGGGGGGGGGGGGGGGGGGGGGGGGGGGGGGGGGGGGGGGGGGGGGGGGFGGGGGGGGGGGGGFGGGGGGGGGGGGGGGGGGGGGGGGGGFDCFGGGGGGGGGGGGGGGGGGGGGGGGGFFGGGGGGFGGGGGGGGGGGFGGGGGGCGEGGGCF9EFAFD?CADGEGGF9=8FBDFGG?FGCFEEGGFGGGGFDDC?DDCFCGF*;EEEGEDFFFFFBF5DGGFFFGCEA,;FCFCGG2
@M03364:276:000000000-BLYN8:1:1101:10110:11265 2:N:0:1
GGACTACAAGGGTTTCTAATCCTGTTTGCTTCCCACGCTTTCGAGCCTCAGCGTCAGTTACAGACCAGAGAGCCGCCTTCGCCACTGGTGTTCCTCCATATATCTACGCATTTAACCGCTACACATGGAATTCCACTCTCCTCTTCTGCACTTAAGTCTCACAGTTTCCAATGACCCTCCCCGTTTGAGCCGGGGGCTTTCACATAAGACTTAAGAAACCGCCTGCACTCGCTTTACGCCCAATAAATCCG
+
CCCCCDGDCEFEFGGGGGCFF<<<FA@@C9,<,CCC@@FC<FC@@B+BFDE<@,B:CEECC@CEDC8F86,@,C@FE@FA@FEEGGG8CFDE?5,CF@F9?9,,4A,,C:F:<,:9?C:8>FE<9A9,B,5EFB9=;,4A4@,?9C444EFD,,8@@,43,@,78C;=E,6,=ED8,,@6CEG+,639@D8:73*C>EG?8+146+44:4?C+2+=CCGG;::3(./2>F3):5<76(**>3(<C764>F)
@M03364:276:000000000-BLYN8:1:1101:2144:11271 2:N:0:1
GGACTACCGGGGTTTCTAATCCTGTTTGCTCCCCACGCTGTCGAGCCTCAGCGTCAGTTACAGACCAGAGAGCCGCCTTCGCCACTGGTGTTCCTCCATATATCTACGCATTTCACCGCTACACATGGAATTCCACTCTCCTCTTCTGCACTCAAGTCTCCCAGTTTCCAATGACCCTCCCCGGTTGAGCCGGGGGCTTTCACATCAGACTTAAGAAACCGCCTGCGCTCGCTTTACGCCCAATAAATCCG
+
CCCCCGEGGGGDCGGGGGFFGGGGDFDEFDFGGGGGEEG,8CEFFGDFFGFGGGGGGGGFGFFGGGGGG<FF7FEEECFGGGF7EEFFCFFEFFGFGGEFFFFGGCGGCCF>GGGGGGGG:CGGGFGGBCCFABFFGGGGGGGGGGG;EGGFFFF,:>D;C,,D>EFFDF9DDFG?F7:>EEGEF5CFEFGGGGGG5:FFFGGFFGGGGG6;1C+CFFFDDGF;@F>),0)7DCF<B<GEC>(7CCF4:<>
@M03364:276:000000000-BLYN8:1:1101:7811:11293 2:N:0:1
GGACTACTGGGGTTTCTAATCCTGTTTGCTCCCCACGCTTTCGCACCTGAGCGTCAGTCTTCGTCCAGGGGGCCGCCTTCGCCACCGGTATTCCTCCAGATCTCTACGCATTTCACCGCTACACCTGGAATTCTACCCCCCTCTACGAGACTCTAGCTTGCCAGTTTCAAATGCAGTTCCCAGGTTGAGCCCGGGGATTTCACATCTGACTTAACAAACCGCCTGCGTGCGCTTTACGCCCAGTAATTCCG
+
CCCCCGGGGGGGGGGGGGGGGGGGGGGGGGFGGGGGGGGGGGGGGGGGGGGGGGGGGGGGGGGGGGGGGGGGGGGGGGGGGGGGGGGGGGGGGGGGGGGGGCFGGGGGGGGGGGDFGGGGGGGGGGGGGGGGGGGGGDGGGGGGGGGGGGGGGGFDGGGGGGGGGGGFGGGGGGGGGEFGGFFDGGGGGGGGGGGGGGGGGGGGACFFFGGGGGGDGGGG>EE;<F;B0:B>DGGFF?GGD>?FGGF2CGD
@M03364:276:000000000-BLYN8:1:1101:18745:11303 2:N:0:1
GGACTACACGGGTTTCTAATCCTGTTTGCTCCCCACGCTTTCGCACATGAGCGTCAGTACATTCCCAAGGGGCTGCCTTCGCCTTCGGTATTCCTCCACATCTCTACGCATTTCACCGCTACACGTGGAATTCTACCCCTCCCTAAAGTACTCAAGGTCCCCAGTATGAAATGCAATTCCCAGGTTAAGCCCGGGGATTTCACATCTCACTTAAAAACCCGCCTGCGTGCCCTTTACGCCCAGTCATTCCG
+
CCCCCGGGGGGGGGGGGGGGGGGGGGGGGGGGGGGGGGGGGGGGGGGGGGGGGGGGGGGGGGGGGGGFGDGGGGGGGGGGGGGGGGGGEGGGGGGGGGGGGGGGGGGGGGGGGGGGGGGGGGGFEGGGGGGGGGGGEGGGGGEGGGGGGGGGFGGGGGGGGGGGGGGGGFGGFGGGGGGFGFGFGGGGFGGGGGGDGGGGGGGGFDC>7=FBF+=>FGGDFGFFBABFDFFFGGGFFFGGGFFFGGFFCG2
@M03364:276:000000000-BLYN8:1:1101:14511:11312 2:N:0:1
GGACTACAAGGGTATCTAATCCTGTTTGCTCCCCACGCTTTCGAGCCTCAGTGTCAGTTACAGGCCAGAGAGCCGCTTTCGCCACCGGTGTTCCTCCATATATCTACGCATTTCACCGCTACACATGGAATTCCACTCTCCTCTCCTGCACTCAAGTCTACCAGTTTCCAATGCATACAATGGTTGAGCCACTGCCTTTTACACCAGACTTAATAAACCACCTGCGCTCGCTTTACGCCCAATAAATCCGG
+
<C@CCFGGGGGEGGGGGGFDFFGGGFFGEFFFGGGGGDGFFGG@EEFGGGGCEGFGFGGFFEEEFGCGDFGEFGEE+@@EFCFGGGGGGGGGGGDFE@FFGGACFGGGGGGGGG9FFGGGGGGGG:FFC<F@FECCEF@FFGGG88BFEFFDCFGF;DEGGD8DFFGGGGC;FFD8:FGGGCEDFDF88EFFE?F6<DGACFGDFGC7?D9:DFFCCDCGFCFFDB4?=>BDDCFFFF5CG4@FGGFC>D8
@M03364:276:000000000-BLYN8:1:1101:25613:11350 2:N:0:1
GGACTACAGGGGTTTCTAATCCTGTTTGCTCCCCACGCTTTCGAGCCTCAGTGTCAGTTACAGGCCAGAGAGCCGCCTTCGCCTCCGGTGTTCCTCCATATCTCTACGCATTTCACCGCTACACCTGGAATTCCACTCTCCTCTCCTGCACTCAAGTCTCCCAGTTTCCAATGCACACAATGGTTGAGCCACTGCCTTTTACGTCAGACTTAAGAAACCACCTGCGCTCGCTTTACGCCCAATAAATACGG
+
C<C<@<@FE?CFF+BFFD,6C,6CCCFFFCFDC7EFG:@BFGG,,,+B<CEE<FGFAF9A,C,,9C@FF<C:C6@@+@FAF:6,8BFEG=?,?,49EF?F,,9AFFGFFE?FFDFA?FGGDCE,,AF<F@FE,<CFGEG=EFFF,84@FFD+@D883=DFDFGG=;;@EFF;D=9@D86DGGGGC>,5,,,4@3>,<,,,+3**;0*5C3?=C++5*0,=?5?.5)/?55?458+/)(3878()*+:);/*
@M03364:276:000000000-BLYN8:1:1101:19153:11356 2:N:0:1
GGACTACTCGGGTATCTAATCCTGTTTGCTCCCCACGCTTTCGAGCCTCAGCGTCAGTAATGATCCAGTATGTCGCCTTCGCCACTGGTGTTCTTCCGAATATCTACGAATTTCACCTCTACACTCGGAGTTCCACATACCTCTATCACACTCAAGACACCCAGTATCAAAGGCAGTTCCAGAGTTGAGCTCTGGGATTTCACCCCTGACTTAAATGTCCGCCTACGCTCCCTTTACGCCCAGTAATTCCG
+
CCCCCGGGGGGGGGGGGGGGGGGGGGGGGGGGGGGGEGGGFFGGGGGGGGGGGGGGGGGGGGGGGGGGFGGGGGGGGGGGGGGGGGGGGGGGGGFGGGGGGGFGGFGGGGGGGGGGGGGGGGFG=ECFGDGFGDEGGGGGGFGGGGGGGGGGFGGFGGGFGGGGGGGGGGGGGGGGGGGGGGGGGGGGGGGGFGGGFBFFGF:DFDFGFGFG>>BCFDGFFC>A>FDFFEFFFG**15EGG4>/@+=9CC7
@M03364:276:000000000-BLYN8:1:1101:4877:11357 2:N:0:1
GGACTACAGGGGTTTCTAATCCTGTTTGCTCCCCACGCTTTCGCACCTGAGCGTCAGTCTTCGTCCAGGGGGCCGCCTTCGCCACCGGTATTCCTCCAGATCTCTACGCATTTCACCGCTACACCTGGAATTCTACCCCCCTCTACGAGACTCTAGCTTGCCAGTTTCAAATGCAGTTCCCAGGTTGAGCCCGGGGATTTCACATCTGACTTAACAAACCGCCTGCGTGCGCTTTACGCCCAGTAATTCCG
+
CCCCCFGGGGGGGGGGGGGFGGGGGGGGGGGGGGGGGGGGGGGGGGGGGGGGGGGGGFCFGFFFGGGGGGGGGGGGGGGGGGGGGGGGGGGGGDDFGGGGFGDGFGGGGGGGGFFGGGGGGGGGGGGGGGGGGGGGGGGGGGGGGGGDGGGGGGFGGGG?FGGFGGCBCFFFGGGGGGGGGGGGGG6FCGCGGGCGCGCC7@?FFGGGGGGGGC7CDFFE55AD?F>D<<5>DCF)9<CEGE:6>7@27C7
@M03364:276:000000000-BLYN8:1:1101:21628:11369 2:N:0:1
GGACTACCGGGGTTTCTAATCCTGTTTGCTCCCCACGCTTTCGAGCCTCAGTGTCAGTTACAGGCCAGAGAGCCGCTTTCGCCACCGGTGTTCCTCCATATATCTACGCATTTCACCGCTACACATGGAATTCCACTCTCCTCTCCTGCACTCAAGTCTACCAGTTTCCAATGCATACAATGGTTGAGCCACTGCCTTTTACACCAGACTTAATAAACCACCTGCGCTCGCTTTACGCCCAATAAATCCGG
+
CCCCCGGGGGGGGGGGGGGGGGGGGGGGFGGFGGFGGGGGGGGGGGGGGGGGGGGGGGGGGFGGGEGGGGGGGGGGGGGGGGGGGGGGGGGGGGGGGGGGGGGGGGGGGGGDGGGDGGGGGEFGGGGGFFFGGGGGGGGGGFGGGGGGGGGGGGGCGGGGGGGGDGGGFGGFGGGGGGGGGGGGEEGCGGGGGGFGGGGGGGGGFGD*9CGG+CCG7F:7?*95>;@D@A>BGGCC5;5BE>@FGG75CDC
@M03364:276:000000000-BLYN8:1:1101:16027:11370 2:N:0:1
GGACTACTAGGGTATCTAATCCTGTTTGATCCCCACGCTTTCGCACATCAGCGTCAGTTACAGACCAGAAAGTCGCCTTCGCCACTGGTGTTCCTCCATATCTCTGCGCATTTCACCGCTACACATGGAATTCCACTTTCCTCTTCTGCACTCAAGTTTCCCAGTTTCCAATGACCCTCCACGGTTGAGCCGTGGGCTTTCACATCAGACTTAAGAAACCGCCTACGCGCGCTTTACGCCCAATAATTCCG
+
CCCCCGGGGGGGGGGGGGGGGGGGGGGGGGGGGGGGGGGGGGGGGGGGGGGGGGGGGGGGGGGGGGGGGGGGGGGGGGGGGGGGGGGGGGGGGGGGGGGGGGGGGGGGGGGGGGGGGGGGGGGGGGGGGGGGGGGGCEFGGGGGGGGGGGGGGGGGGEFGGGGGGGGGGGGGGGGGGGGGGGGGGGGGGGGGGGGGDFGCFGGFFGGGGGCFGGGGGGGCBGEFFFFF>DBEGGGFF?DGG>;AFGFEGGF
@M03364:276:000000000-BLYN8:1:1101:12797:11377 2:N:0:1
GGACTACAGGGGTTTCTAATCCTGTTTGCTCCCCACGCTTTCGAGCCTCAGCGTCAGTTACAGACCAGAGAGCCGCCTTCGCCACTGGTGTTCCTCCATATATCTACGCATTTCACCGCTACACATGGAATTCCACTCTCCTCTTCTGCACTCAAGTCTCCCAGTTTCCAATGACCCTCCCCGGTTGAGCCGGGGGCTTTCACATCAGACTTAAGAAACCGCCTCCCCTCGCTTTACGCCCACTAAATCCG
+
AA@CCGGGGGGGGGCEFFGFGGGGDGCFGDAFGEFGGGGGGGGCGCC@DGGGGGGGGGGFC<@CFGGGGGDCFG@CGGGFFGFGGGFFFCGGCFGGGGGGGG;A;FCFCEGFGGDFEFEGGGGGGGGGEAEEE,;FG8DFG8,3E9BFFFFGGCGFEGGG9D@EAF97:>B@F9DFFEGEGGGGEE87,DFE*@CEGGGGGGGFFFFGGGGGC+++;C*;3CEF()(),200177AF?EEGE0)6664D69
@M03364:276:000000000-BLYN8:1:1101:6841:11380 2:N:0:1
GGACTACTAGGGTATCTAATCCTGTTTGCTCCCCACGCTTTCGTGCCTCAGTGTCAGTGTTGGTCCAGGTAGCTGCCTTCGCCATGGATGTTCCTCCTGATCTCTACGCATTTCACTGCTACACCAGGAATTCCGCTACCCTCTACCACACTCTAGTCGTCCAGTATCCACTGCAGTTCCCAGGTTGAGCCCAGGGCTTTCACAACGGACTTAAACGACCACCTACGCACGCTTTACGCCCAGTAATTCCG
+
CCCCCGGGGGGGGGGGGGGGGGGGGGGGGGGGGGGGGGGGGGGGGGGGGGGGGGGGGGGGGGGGGGGGGGGGGGGGGGGGGGGGGGGAFGGGGGGGGGGGGGFGGFGGGGDFGGGGGGGGGGGGGGGGGGGGGGGDGGGCGGGGGGGGGGGGGGFGGGGGGGGGFGGGGGGGGGGGGGGGGGGGGGGGGGGGGGGGCGGGGGGGAGGG6CGGGGDF5DGEBGFFEFAEFFFFGGGEFFDGGD0AFGFFGF2
@M03364:276:000000000-BLYN8:1:1101:15292:11398 2:N:0:1
GGACTACACGGGTTTCTAATCCTGTTTGCTCCCCACGCTTTCGCACCTGAGCGTCAGTCTTCGTCCAGGGGGCCGCCTTCGCCACCGGTATTCCTCCAGATCTCTACGCATTTCACCGCTACACCTGGAATTCTACCCCCCTCTACGAGACTCTAGCTTGCCAGTTTCAAATGCAGTTCCCAGGTTGAGCCCGGGGATTTCACATCTGACTTAACAAACCGCCTGCGTGCGCTTTACGCCCAATAATTCCG
+
CCCCCGGGGGGGGGGGGGDGGGGGGGGGGGGGGGGGGGGGGGGEGGDFGGGGDGGGGGGGGCFGGGGGGGGGGGGGGGGGGGGDGGGGGGGGGGGGGGGGGGGGGGFFGGGGFGGGGGGGGGGGGGGGGGGGGGGGGFFEGGGGEGGGCEGGGG9EGGGGGGGGGGGGGGGDGFGGGEGGGGGGGGGCCG,=ECEGDGGG=CFF6;CCFGGGGGGFFCGCAEFFBFBFB>>@GDGA?6GGC>2<CFF:7:0
@M03364:276:000000000-BLYN8:1:1101:25189:11402 2:N:0:1
GGACTACTAGGGTTTCTAATCCTGTTTGCTACCCATGCTTTCGAGCCTCAGCGTCAGTTACAGACCAGACAGCCGCCTTCGCCACTGGTGTTCTTCCATATATCTACGCATTTCACCGCTACACATGGAGTTCCACTGTCCTCTTCTGCACTCAAGTTTCCCAGTTTCCGATGCACTTCTTCGGTTGAGCCGAAGGCTTTCACATCAGACTTAAGAAACCGCCTGCGCTCGCTTTACGCCCAATAAATCCG
+
CCCCCGGGGGGGGGGGGGEGCGGGGFGGGGGGGGGGGGGGGGGGGGGGGGGGGGGGGGGGGGGGGGGGGGGGGGGEGGGGGGGGGGGGGGGGGGGGGGGGGGGGFGGGGDEEGGGGFGGGGFGCFGFGGGGGGGGGGGGGGGGGGGGGGFC?DGGGGGGGGGGGGGGGGGGGDE,EDGGGGGGGGGDFGGGCGCEEGGGFFGFFFFDF>>GG><7CDFGGDEDA);A:BFFFDCGC+6:EGFFFFGFEGD5
@M03364:276:000000000-BLYN8:1:1101:22507:11405 2:N:0:1
GGACTACTAGGGTATCTAATCCTGTTTGCTCCCCACGCTTTCGAGCCTCAGCGTCAGTTACAGACCAGAGAGCCGCCTTCGCCACTGGTGTTCCTCCATATATCTACGCATTTCACCGCTACACATGGAATTCCACTCTCCTCTTCTGCACTCAAGTCTCCCAGTTTCCAATGACCCTCCCCGGTTGAGCCGGGGGCTTTCACATCAGACTTAAGAAACCGCCTGCGCTCGCTTTACGCCCAATAAATCCG
+
CCCCCGGGGGGGGDGGGGGGFGGGGGGGGGGGGGGGGGGGGGGGGGGGGGGGGGGGGGGGGGGGGGGGGGGGGGGGGGGGFGGGGGGGFGGGGGF9FFG<FEGGFGGGGGGDFGGCFGGGGEGGGGGGEAEFGGFEAE>FGGGFGGCDGGGG?DG8E,>=9FFGFGDFGFACGGGGGGGDGEGGGCECDFGECECGCCEGGGGCF<+;66248CDGCFFF3CD0;:>B>))0*9CAF0ECCB:)CF44>FC
@M03364:276:000000000-BLYN8:1:1101:7777:11408 2:N:0:1
GGACTACTGGGGTTTCTAATCCTGTTTGCTCCCCACGCTTTCGAGCCTCAGTGTCAGTTACAGGCCAGAGAGCCGCTTTCGCCACCGGTGTTCCTCCATATATCTACGCATTTCACCGCTACACATGGAATTCCACTCTCCTCTCCTGCACTCAAGTCTACCAGTTTCCAATGCATACAATGGTTGAGCCACTGCCTTTTACACCAGACTTAATAAACCACCTGCGCTCGCTTTACGCCCAATAAATCCGG
+
CCCCCGGGGGGGGGGGGGCGGGGGGGGGGGGGGGGGGGGGGGGFGGGGGGGGGGGGGGGFGGGGGGGGGGGDFGGGGGGGGGGGGGGGGGGGGGGGGGGGGGGGFGGGGGGGGGGFGGGGGGGGGGGGGGGGGGGGGGGGGGGGGGGGGGGGGGGGGGGGGGGGGGGGAFGGGGGFGGGGGGFGGGGGGDFGGGGGGGGGGGGGFGFFFGGGFGGFGFGFF>FF@EABFEEDF58>;2ECG3,6CF6);CD
@M03364:276:000000000-BLYN8:1:1101:20142:11418 2:N:0:1
GGACTACAGGGGTTTCTAATCCTGTTCGCTACCCACGCTTTCGAGCCTCAGCGTCAGTTACAGACCAGAGAGCCGCTTTCGCCACCGGTGTTCCTCCATATATCTACGCATTTCACCGCTACACATGGAATTCCACTCTCCCCTTCTGCACTCAAGTTCTACAGTTTCCAAAGCATACTATGGTTAAGCCACAGCCTTTCACTTCAGACTTATAAAACAGCCTGCGCTCGCTTTACGCCCAATAAATCCGG
+
CCCCCGGGGGGGGGGGGGGGGGGGGGGGGGGGGGGGGGGGGGGFFGGGGGGGGGGGGGGGGGGGGGGGGGGGGGGGEGGGGGGEFGGGGGGGGGGGGG9FGFGGGGGGGGGDGGGGGGGGGGGGGGGGFGGGGGGGGGGGGDGGGGGFGGGGGGFGEGGGGGFGGGGDGGGGGGGGCFG,;CBDFCECCF6ECFGGGGFC9=EFFGGGGGGGGGGGCGG?FE>>BB@?DEFDFFGFFF>EE5;FGGFFGG8
@M03364:276:000000000-BLYN8:1:1101:15557:11445 2:N:0:1
GGACTACAGGGGTTTCTAATCCTGTTTGATCCCCACGCTTTCGCACATCAGCGTCAGTTACAGACCAGAAAGTCGCCTTCGCCACTGGTGTTCCTCCATATCTCTGCGCATTTCACCGCTACACATGGAATTCCACTTTCCTCTTCTGCACTCAAGTTTCCCAGTTTCCAATGACCCTCCACGGTTGAGCCGTGGGCTTTCACATCAGACTTAAGAAACCGCCTACGCGCGCTTTACGCCCAATAATTCCG
+
CCCCCGGGGGGGGGGGGGGGGGGGGGGGFGGGGGGGGGGGGGGGGGGGGGGGGGGGGGGGGGGFGGGGFEGGEFEGGGGGGGGGGGGGGGGGGGGGGGFGFFGGFCFGGGGGGGGGGGGGGEGGCCFGGGGGFGFGGGFGGGGGFGGGGGGGGFGGF9EAFGGGFGGGEGFGGGGFE8==,@CCGG+7,@F+43B@5EGGCFFD6CC7FCDFF8++=4EE>EFFDFFFBD>BC<F>F4EGGE05*2@7CGD
@M03364:276:000000000-BLYN8:1:1101:8031:11456 2:N:0:1
GGACTACTCGGGTTTCTAATCCTGTTTGCTCCCCACGCTTTCGCACCTGAGCGTCAGTCTTCGTCCAGGGGGCCGCCTTCGCCACCGGTATTCCTCCAGATCTCTACGCATTTCACCGCTACACCTGGAATTCTACCCCCCTCTACGAGACTCTAGCTTGCCAGTTTCAAATGCAGTTCCCAGGTTGAGCCCGGGGATTTCACATCTGACTTAACAAACCGCCTGCGTGCGCTTTACGCCCAGTAATTCCC
+
CC?C8A@CFGGD@@CFFFCCFGFGGGGGGGEFCGGGGGGFGGD;@FCFFA8FFGGDC<ECFGG8FBCFDGGDGGEGGGGGFGECCFFEGGFE5F9ACFFEFGCFDFFFFECEEFGGECDGCGCGFDDFDFFFDCF,E8B+BEEGECC68@BFE9BCFGFFFDCC,@CB:;EFC;DFC9>FGEFFA,:CCGGDE*8C5=B?>:AC+;>7:17CF:02:*=EDD3,2A97-.0539C9*4;8C>0<7**)2**
@M03364:276:000000000-BLYN8:1:1101:17275:11479 2:N:0:1
GGACTACCGGGGTTTCTAATCCTGTTTGCTCCCCACGCTTTCGCACCTGAGCGTCAGTCTTCGTCCAGGGGGCCGCCTTCGCCACCGGTATTCCTCCAGATCTCTACGCATTTCACCGCTACACCTGGAATTCCACCCCCCTCTACGAGACTCAAGCCTGCCAGTTTCAAATGCAGTTCCCGGGTTGAGCCCGGGGATTTCACATCTGACTTAACAGACCGCCTGCGTGCGCTTTACGCCCAGTAATTCCG
+
CCCCCGGGGGGGGGGGGGGGGGGGGGGGGGGGGGGGGGGGGGGGGGGGGGGGGGGGGGGGGGGGGGGGGGGGGGGGGGGGGGGGGGGGGGGGGGGGGGGFGGGGGGGGGGGGGGGGGGGGGGGGGGGGGGGGGGGGGGGGGDGGGGGGDGGGFGGEFGGGGGGGGGGGGGCFDF??FGGGGGGGG>GGGGGGGGGE=CFGGGGGFGGGFGGGFFGGF*/:BCD:?F9@?@7>GDGAF6E*CB?F>>4:*;9
@M03364:276:000000000-BLYN8:1:1101:11529:11492 2:N:0:1
GGACTACCGGGGTTTCTAATCCTGTTTGCTACCCATGCTTTCGAGCCTCAGCGTCAGTTACAGACCAGACAGCCGCCTTCGCCACTGGTGTTCTTCCATATATCTACGCATTTCACCGCTACACATGGAATTCCACTCTCCTCTCCTGCACTCAAGTCTCCCAGTTTCCAATGCACACAATGGTTGAGCCACTGCCTTTTACATCAGACTTAAGAAACCACCTGCGCTCGCTTTACGCCCAATAAATCCGG
+
CCCCCGGFFEGGGGGGGGGGGGGGGGGGGGGGGGGGGGGGGGGGGGGGGGGGGGGGGGGGGGGGGGGGGGGGGGGGGGGGGGGGGGGGGGGGFGGGGGGGGGGGGGGGGGGGGFGGGGGGGGGGGGGGDFCGCFGGFGGGGGGGGGGGGGGGDFGGEFFGGGGGGDGGGGB;?FGGGGGGGGGGGGGGGCGGFGGGGGGG9CFGFGG5FGDGFFGGGGC5?EFE9*)995>>GF+6)/BEG)3=>FFFCG9
@M03364:276:000000000-BLYN8:1:1101:13209:11506 2:N:0:1
GGACTACTAGGGTATCTAATCCTGTTTGCTCCCCACGCTTTCGCGCCTCAGTGTCAGTTACAGGCCAAAAAGCCGCCTTCGCCACTGGTGTTCCTCCTAATCTCTACGCATTTCACCGCTACACTAGGAATTCCACTTTTCTCTCCTGCACTCAAGTTTAACAGTTTCCAATGACCTTCCACGGTTGAGCCGTGGGCTTTCACATCAGACTTTTTAAACCACCTGCGCGCGCTTTACGCCCAATAATTCCG
+
CCCCCGGGGGGGGGGGGGGGGGGGGGGGGGGGGGFGGGGGGGGGGGGGGGGGGGGGGGGGGGGGGDGGGGGGGGGGGGGGGGGGGGGGGGGGGGGGGGGGCFGGFGGGGGGGGGGGFGGGGGGGGGGGFGGFGGDGGGGEFGGGGGGGGGGGFGGGFGGGGGGGGFFGGGGGD;F?DDGGGFE6DEGGGGGDGGGGGGBFCFFFFF>FCDFGG99CFFCFAC>BEF>;@FFEDDFEF@GCCB05CDFFGG6
@M03364:276:000000000-BLYN8:1:1101:8664:11514 2:N:0:1
GGACTACAAGGGTTTCTAATCCTGTTTGCTCCCCACTCTTTCGCACCTGAGCGTCAGTCTTCGTCCAGGGGGCCGCCTTCGCCACCGGTATTCCTCCAGATCTCTACGCATTTCACCGCTACACCTGGAATTCTACCCCCCTCTACGAGACTCAAGCCTGCCAGTATCAGATGCAGTTCCCGGGTTGAGCCCGGGGATTTCACATCTGACTTAACAGACCGCCTGCGTGCGCTTTACGCCCAGTAATTCCG
+
CCCCCGGGGGGGGGGGGGGGGGGGGGGGGGGGCFFGFDFGGGGGGGGGGGGGGGGGGGGGGGGGCFEFGGGGGGGGGGGGGGGGGGGGGGGGGFGGGGGFGGGFGGFFFGGGGGGGGGGGCFGGGGGGGGGGFGGGGGGGGGGGGGGGGGGGGGFGGCGGGGGGGFGGCFGGGGGGGGGGGGGGGGGGGDGGGGGG5CEGGGGFAFFGCGGGFFFF758AEEA:1FBFFFFFDGGFFFGEE>?F>FF<F:0
@M03364:276:000000000-BLYN8:1:1101:21053:11515 2:N:0:1
GGACTACTGGGGTTTCTAATCCTGTTTGCTACCCATGCTTTCGAGCCTCAGCGTCAGTTACAGACCAGACAGCCGCCTTCGCCACTGGTGTTCTTCCATATATCTACGCATTTCACCGCTACACATGGAGTTCCACTGTCCTCTTCTGCACTCAAGTTTCCCAGTTTCCGATGCACTTCTTCGGTTGAGCCGAAGGCTTTCACATCAGACTTAAGAAACCGCCTGCGCTCGCTTTACGCCCAATAAATCCG
+
CCCCCGGGGGGGGGGGGGGGGGGGGGGGGGGGGGG,FGGGGGGFGGGGGGGGGGGGGGGGGGG@FGGGDCFGGGGGGGGGGGGEGGGGGGGGG<EEGFFFGGGGGGGGGGGGGGGGGGGGGGGGCAEDG,EEGGGGFCGGGGGGGGGFGGGGGGGGG,DFFGGGGGGGGEGGGGGGDFF@DDGGGGEFGGGECEE6EFGFCDGGFGGFDGGFGG>8CFGFEE?D>6@B2?>>DFF3+:EEGFDAFGA5C<8
@M03364:276:000000000-BLYN8:1:1101:21824:11535 2:N:0:1
GGACTACAGGGGTATCTAATCCTGTTTGCTCCCCACGCTTTCGAGCCTCAGTGTCAGTTACAGGCCAGAGAGCCGCTTTCGCCACCGGTGTTCCTCCATATATCTACGCATTTCACCGCTACACATGGAATTCCACTCTCCTCTCCTGCACTCAAGTCTCCCAGTTTCCAATGCACACAATGGTTGAGCCACTGCCTTTTACATCAGACTTAAGAAACCCCCTGCGATCGCTTTACGCCCAATAAATCCGG
+
CCCCCGGGGGGGGGGGGGGGGGGGGGGGGGGGGGGGGGGGGGGGGGCFGFGEGGGFFFGGGGGG8@FG?F8FGDGGCG7FGGEGGGGGGGEGGGFGBCEGGFGGFGFDGGGGGGGGFFGDGGGGDDCGG9BEFCFFFGGGGGGF?F,8EFFGGFGGGG;>EFFGGFGDGG9E?DF8=EEDAFGGGCFGED,3@?EGFCGG9+,?@D*7CCCG7;+=?D:**=99D4)25:?;FG+@55BE*8=FCD8?C<C
@M03364:276:000000000-BLYN8:1:1101:18883:11541 2:N:0:1
GGACTACAGGGGTTTCTAATCCTGTTTGCTCCCCACGCTTTCGAGCCTCAGCGTCAATTACAGACCAGAGAGTCGCCTTCGCCACTGGTGTTCCTCCATATATCTACGCATTTCACCGCTACACATGGAATTCCACTCTCCTCTTCTGCATTCAAGTTTCCCAGTTTCCAATGACCTTCCTCGGTTGAGCCGAGGGCTTTCACATCAGACTTAAGAAACCGCCTGCGCTCGCTTTACGCCCAATAAATCCG
+
CCCCCFGFCFGGF:FCFDFFFFDGGGFFA,C6:FGGG@,B@FCCFGGFGF8ECCFFGFFFFCFEGGFFGGGGGG7FEEFGCGEEGEGGC<F@<<@F@AEAFA;,@E?F4@FC95@?FFC+8CE<EG=F=,9A,A4,4EDFGGGFFCFCE=,=@F,=E;;BCFFGA9,D8DB,,7@=9EDEDF>GGGECE>,@EECE7DG?C>2C>*+;CFGC::BC+0<6*76>=ABF()2=3887@?GE537=D089+*5
@M03364:276:000000000-BLYN8:1:1101:22581:11557 2:N:0:1
GGACTACTGGGGTTTCTAATCCTGTTTGCTCCCCACGCTTTCGAGCCTCAGCGTCAGTTACAGACCAGAGAGCCGCCTTCGCCACTGGTGTTCCTCCATATATCTACGCATTTCACCGCTACACATGGAATTCCACTCTCCTCTTCTGCACTCAAGTCTCCCAGTTTCCAATGACCCTCCCCGGTTGAGCCGGGGGCTTTCACATCAGACTTAAGAAACCGCCTGCGCTCGCTTTACGCCCAATAAATCCG
+
CCCCCGGGGGGGGGGGGGGGGGGGGGGGGGGGGGGGGGGGGGGGGGGGGGGGGGGGGGGGGGGGGGGGGFGGGGGGGGGGGGGGGGGGGGGGGGGGGGGGGGGGGGGGGGCGGGGGGGGGGGGGGGGGFFFGGGGGGCFGFAFGGGGGAFFGGGGGGGGGFGGGGGGGGGGGGGGGGGGEEGGGGGGGGFGGGGGGGGGGGGGGFGCGFGGGGGGGGGGGFGDDFFFFBFFFGGGFF<GGGF0FGGFBGG7
@M03364:276:000000000-BLYN8:1:1101:16376:11578 2:N:0:1
GGACTACCAGGGTATCTAATCCTGTTTGCTCCCCACGCTTTCGCACCTGAGCGTCAGTCTTCGTCCAGGGGGCCGCCTTCGCCACCGGTATTCCTCCAGATCTCTACGCATTTCACCGCTACACCTGGAATTCTACCCCCCTCTACGAGACTCTAGCTTGCCAGTTTCAAATGCAGTTCCCAGGTTGAGCCCGGGGATTTCACATCTGACTTAACAAACCGCCTGCGTGCGCTTTACGCCCAGTAATTCCG
+
CCCCCGGGGGGGGGGGGGGGGGGGGFGGGGGGGGGGGGGGGGGGGGGGGGGGGGGGGGGGGGGGGGGGGGGGGGGGGGGGGGGGGGGEGGGGGGGGGGGGGGGGFFGGGGGGGGGGGGGGGGGGGGGGGGGGGGGGGGGGGGGGGGGGGGGGGGGGGGGGGGGGGGGGGGGGGEFGGGGGFGGGGGGGGGGGGGGGGGGGGGGGAFGGGGGGGGGGGGGGFGFFF:>E<>>DDGGAFB>?GF?6?FFFGG7
@M03364:276:000000000-BLYN8:1:1101:24593:11632 2:N:0:1
GGACTACCCGGGTTTCTAATCCTGTTTGCTCCCCACGCTTTCGAGCCTCAGTGTCAGTTACAGGCCAGAGAGCCGCTTTCGCCTCCGGTGTTCCTCCATATATCTACGCATTTCACCGCTACACATGGAATTCCACTCTCCTCTCCTGCACTCAAGTCTCCCAGTTTCCAAGGCACACAATGGTTGAGCCACTGCCTTTTACATCAGACTTAAGAAACCACCTGCGCTCGCTTTACGCCCAATAAATCCGG
+
CCCCCGGGFGGGGGGGGFFGGGGGGGGGGGGGGGGGDCEGGGEF?FEGGGGGGGGCFGGGGGG?FGGGGGGCFG@EGGGGGGGGGGGCFFGGFGGGGGGGGGGGGGGG@FFGGFGGGGGGGGGGD8FAEFFGGGGGGGDFGCD=FFGGGFGGGGC,6@FGFFFFEFAF,,,,1+3=88EFGGGGGEG?C78E7DFCGAEG>:,=<FFG572:CCFC7?CC>EA):95>@>455*7>:0CEG3,9C7AEG3C
@M03364:276:000000000-BLYN8:1:1101:12808:11644 2:N:0:1
GGACTACCGGGGTATCTAATCCTGTTTGCTCCCCACGCTTTCGCACCTGAGCGTCAGTCTTCGTCCAGGGGGCCGCCTTCGCCACCGGTATTCCTCCAGATCTCTACGCATTTCACCGCTACACCTGGAATTCTACCCCCCTCTACGAGACTCTAGCTTGCCAGTTTCAAATGCAGTTCCCAGGTTGAGCCCGGGGATTTCACATCTGACTTAACAAACCGCCTGCGTGCGCTTTACGCCCAGTAATTCCG
+
CCCCCGGGGGGGGGGGGGGGGGGGGGGGGGGGGGGGGGGGGGGGGGGGGGGGGGGGGGGGGGGGGGGGGGGGGGGGGGGGGGGGGGGGGGGGGGGGGGGGFGGGGGGGGGGGGGFGGGDGGGGGGGGGGGGGGGGGGGGGGGGGFFGGGGGFGGGGGGGGGGGGGGGGGGGGGGGGGFFFGFGGGGGGGGGGGGGGEGGGGGGF7;DDGGGGGFGGGCFGFGFFFFBF?EBFGGG:B?GGGF:FFFFFG:7
@M03364:276:000000000-BLYN8:1:1101:2061:11648 2:N:0:1
GGACTACTCGGGTTTCTAATCCTGTTCGCTCCCCACGCTTTCGAGCCTCAGCGTCAGTTACAGTCCAGAGAGTCGCCTTCGCCACTGTTGTTCTTCCTAATCTCTACGCATTTCACCGCTACACATGGAATTCCACTCTCCTCTCCTGCACTCAAGTCTCCCAGTTTCCAATGCACACAATGGTTGAGCCACTGCCTTTTACATCAGACTTAAGAAACCCCCTGCCCCCGCTTTACGCCCACTAAATCCGG
+
CCCCCGC<CFGGFEGGGGGGGGGGGDCFE@<FFGGGGDGGFFCFGDGFGGGFGGCEEFEFGFGGCFGGFDFGGCFFGGCFFEEFD<F6CAFFFGCEFF<<FEFFFGGFCGEGGGGFABEGECFF@:FEEFFFGFGCFGFDFFDGG8F8=DEFGGGDFCE;DFCBFGGB,,@BFD8F9DC6DDFGFGGGGG6,,<ECC9FGCFG7B79;C59CFGGFF5D**@>):*7*-:;?CC7>/(=8E)(2>FFCDC7
@M03364:276:000000000-BLYN8:1:1101:6751:11666 2:N:0:1
GGACTACTGGGGTTTCTAATCCTGTTTGCTCCCCACGCTTTCGCACCTGAGCGTCAGTCTTCGTCCAGGGGGCCGCCTTCGCCACCGGTATTCCTCCAGATCTCTACGCATTTCACCGCTACACCTGGAATTCTACCCCCCTCTACGAGACTCTAGCTTGCCAGTTTCAAATGCAGTTCCCAGGTTGAGCCCGGGGATTTCACATCTGACTTAACAAACCGCCTGCGTGCGCTTTACGCCCAGTAATTCCG
+
CCCCCGGGGGGGGGGGGGGGGGGGGGGGGGGGGGGGGGGGGGGGGGGGGGGGGGGGGGGGGGGGGGGGGGGGGGGGGGGGGGGGGGGGGGGGGGGGGGFEGGGGGGGGGGGGGGGGGGGGDGFGGGGGGGGGGGGGGGGGDCEFEGGGGGGGGGFGGGBFGGGGGGGGGGGFEGGGGGGGGDFFGGGFFGGGGG>CEGGGGGGGFGGGGFGGG7FGGGGFEDFFFFFFFBD@<DFFF?EGGDBFGG42C>9
@M03364:276:000000000-BLYN8:1:1101:12038:11706 2:N:0:1
GGACTACCAGGGTATCTAATCCTGTTTGATCCCCACGCTTTCGCACATCAGCGTCAGTTACAGACCAGAAAGCCGCCTTCGCCACTGGTGTTCCTCCATATCTCTGCGCATTTCACCGCTACACATGGAATTCCACTTTCCTCTTCTGCACTCAAGTTCCCCCGTTTCCAATGCCGCTCCACGGTTGAGCCGTGGGCTTTCACAGCAGACTTAAGAAACCGCCTACGCGCGCTTTACGCCCACTAATTCCG
+
6CA<@@F<<@C@<<CFAEFFGGAEG6EFCFCCFF,+@F:FFGGGC::F@FDCCC:FCE9C,<6E,CEF@,,9,9@F+4BE@FGGF<<FAFGCA,@BBEFEEF=EED9FGGDEF9<A,6==FGG?9,5<A<<AC?,:,4,,8=EGCG,@>;B8=DDGFG9,8>++@>,6@;B,,@8+++63,,@>F6+@73D*@C8C5,>,;@F74;*0997E75++4;?86CB(6A;>>BD3:DC4@(2:7>(.**1.0**
@M03364:276:000000000-BLYN8:1:1101:10414:11724 2:N:0:1
GGACTACTGGGGTATCTAATCCTGTTTGCTCCCCACGCTTTCGCACCTGAGCGTCAGTCTTCGTCCAGGGGGCCGCCTTCGCCACCGGTATTCCTCCAGATCTCTACGCATTTCACCGCTACACCTGGAATTCTACCCCCCTCTACGAGACTCTAGCTTGCCAGTTTCAAATGCAGTTCCCAGGTTGAGCCCGGGGATTTCACATCTGACTTAACAAACCGCCTGCGTGCGCTTTACGCCCCGTAATTCCG
+
CCCCCFGGGGGGGGGGGGGGGGGGGGGGGGGGGGGGGGGGGGGGGGGGGGGGGGGGGGGGGGGGGGGGGGGGGGGGGGGGGGGGGGGGGGGGGGGFGGGGGGGGGGGGGGGGGGGGGGGGGGGGGGGGGGGGGGGGGGGGGGGGFGGGG:CGGGGGGGGFGGGFGGGGGGGA9FGG7<DFCFFFFFGFGGGGGGDE*4<AC+@7A<FFGGGDDGGGGGGGFGD(387>FFFFDDG9=?GG5)47>CFAGF9
@M03364:276:000000000-BLYN8:1:1101:8917:11727 2:N:0:1
GGACTACAAGGGTATCTAATCCTGTTTGCTCCCCACGCTTTCGAGCCTCAGTGTCAGTTACAGGCCAGAGAGCCGCTTTCGCCTCCGGTGTTCCTCCATATATCTACGCATTTCACCGCTACACATGGAATTCCACTCTCCTCTCCTGCACTCAAGTCTCCCAGTTTCCAATGCACACAATGGTTGAGCCACTGCCTTTTACACCAGACCTACTAAACCACCCGCGCTCGCTTTACGCCCCATAAATCCGG
+
CCCCCGGGGG8CGGGGGGGGGGGGGGGGGGGGGGGGDGGGGGFGFGGGGGGGGGGGGGGCFGCEFGGCGGFGFCGG7BBEGGGECEEGCCGGGGGGGGGGGGGGGGGFGG7CGGGGGGG8CFGGG=FBBCF?FGGF;EEFG=EFGGGGGGGCDF884==EGGGC=DFGGGCFFFGGGF>6@=DFFEFDFG8FF,@ECGGF7@CGFFFC7*3;*3<CDC61:C*)-*882/;547+))6*:*.,;6:8<FC3
@M03364:276:000000000-BLYN8:1:1101:10509:11728 2:N:0:1
GGACTACTGGGGTTTCTAATCCTGTTCGCTACCCATGCTTTCGAGCCTCAGCGTCAGTTGCAGACCAGAGAGCCGCCTTCGCCACTGGTGTTCTTCCATATATCTACGCATTCCACCGCTACACATGGAGTTCCACTCTCCTCTTCTGCACTCAAGAATGACGGTTTCCGATGCAGTTCCACGGTTGAGCCGTGGGCTTTCACATCAGACTTATCATTCCGCCTGCGCTCGCTTTACGCCCAATAAATCCG
+
CCCCCGGGGGGGGGGGGGGGGGGGGGGGGGGGGGGGGGGGGGGGGGGGGGGGGGGGGGGGGGGGGFGFGGGGGGGGGGGGGGGGGGGGGGGGGGGGGGGGGGGFGGGGEGGGGGGGGGEGCEGGGGGGGGGGGGGGGGGGGGGGGFGGGGFCEFGGFGGGGGGGGGGGGGGGGGGGGGGGGGGGGGGGGGGGGGGGGGGGGGGGFGGDGGDGGGGGGGGGFGFFFF@FBEBDGGGE62>CGB0=CGFFGFD
@M03364:276:000000000-BLYN8:1:1101:19956:11745 2:N:0:1
GGACTACCAGGGTTTCTAATCCTGTTTGCTCCCCACGCTTTCGAGCCTCAGCGTCAGTTACAGACCAGAGAGCCGCCTTCGCCACTGGTGTTCCTCCATATATCTACGCATTTCACCGCTACACATGGAATTCCACCCCCCTCTACGAGACTCAAGCCTGCCAGTTTCAACTGCAGTTCCCGGGTTGAGCCCGGGGCTTTCACATCTGACTTAACAGGCCGCCTGCGTGCGCTTTACGCCCAGTAACTCCG
+
CCCCCGGFGGGGGDFGGGGGGGGGGGGGGGGGGGGGGGGGGGGCGGGGGGGGGGEGGGDFGDG<FGFGCFFGGFGGGGGGGGGGGFGGFFGGGGFGGGFGGGGGGG<FGGGGGGGGGGGGGGGG,:?<FGGGGGFFGB8FEGGGGC3>>+8=FGGGGGG8DE,8>CCFFF9CEFA,AFGFDEEGGGGGFFFF7:CE5CGGF>7+=CFFGFFGGF8D:*;EBGFFFF95;ED>DGG2*38EEF(07D?BGG9
@M03364:276:000000000-BLYN8:1:1101:4349:11749 2:N:0:1
GGACTACTGGGGTTTCTAATCCTGTTTGCTCCCCACGCTTTCGAGCCTCAGCGTCAGTTACAGACCAGAGAGCCGCCTTCGCCACTGGTGTTCCTCCATATATCTACGCATTTCACCGCTACACATGGAATTCCACTCTCCTCTTCTGCACTCAAGTCTCCCAGTTTCCAATGACCCTCCCCGGTTGAGCCGGGGGCTTTCACATCAGACTTAAGAAACCGCCTGCGCTCGCTTTACGCCCAATAAATCCG
+
CCCCCGGGGGGGGGGGGGGGGGGGGGGGGGGGGGGGGGGGGGGFGGGGGGGFGGGGGFGGGGGGGGGGGGGGGGGGGGGGGGGGGGGGGGGGGGGGGGGGGGGGGCGGGGEDFGGGGGGGGGGGGGGGFFFGFGGFGGCGGGGGGGGGGGGGFFGGGGGGGGGGGFFGGGGFGGGFGGGGGGG6FEDFFGGGGG*:CE;FGGGGFGGFCFGF7@FDGGFGFGEDDFFEFFFFDGCAFFGGGFBFGD4<CF/
@M03364:276:000000000-BLYN8:1:1101:20050:11770 2:N:0:1
GGACTACTCGGGTTTCTAATCCTGTTTGCTCCCCACGCTTTCGAGCCTCAGTGTCAGTTACAGACCAGAGAGCCGCCTTCGCCACTGGTGTTCCTCCATATATCTACGCATTTCACCGCTACACATGGAATTCCACTCTCCTCTTCTGCACTCAAGTCTCCCAGTTTCCAATGACCCTCCCCGGTTGAGCCGGGGGCTTTCACATCAGACTTAAGAAACCGCCTGCGCTCGCTTTACGCCCAATAAATCCG
+
CCCCCGGGGGGGGGGGGGGGGGGGGGGGGGGGGGGGGGGGGGGGGGGGGGGGGGGGGGGGGGGGGGGGGGGGGGGGGGGGGGGGGGGGGGGGGGGGGGGGGGFGGGDGGGGGGGGGGGGGGGGGGGGGEFFFGGGGGGGGGGGGFGGGGGGGFFEGGGGGGGGGGGGGGGGGGGGGGGGGGGGGGEGGGGGDGGGGCEFGGGGGFGG4DGGFDFFGGGGGEGD;2A9BBDB>CFGFF?DGGFFFGGFAGG)
@M03364:276:000000000-BLYN8:1:1101:8156:11775 2:N:0:1
GGACTACAAGGGTTTCTAATCCTGTTTGCTCCCCACTCTTTCGCACCTGAGCGTCAGTCTTCGTCCAGGGGGCCGCCTTCGCCACCGGTATTCCTCCAGATCTCTACGCATTTCACCGCTACACCTGGAATTCTACCCCCCTCTACGAGACTCAAGCCTGCCAGTATCAGATGCAGTTCCCGGGTTGAGCCCGGGGATTTCACATCTGACTTAACAGACCGCCTGCGTGCGCTTTACGCCCAGTAATTCCG
+
CCCCCGGFCFGGGDGGGGGGGGGGGGGGGGGGGGGEDEFDFGGEGGGGCGGGGGGGGGFF<CFFGGGGCCCEGGGGGGGGGGGEE8FEGCEGGFGDGG<FGCGGFGGGGDGGGGGGDGGGCGGG8FGGGGGGG,CFB,DGGGGC>FB66;EGG6EGC:?FGGGCG,@B:>9CAFF7<EGCGGG8FG:?FGGGGGCE5EEFDFGG6CC:@CGGDFCF**A=)/)46F9D(7:>DDFA*3ECEF<9:??:CC7
@M03364:276:000000000-BLYN8:1:1101:20014:11795 2:N:0:1
GGACTACTCGGGTTTCTAATCCTGTTTGCTCCCCATGCTTTCGTACCTCAGCGTCAGTGTTAGGCCAGATGGCTGCCTTCGCCATCGGTATTCCTCCAGATCTCTACGCATTTCACCGCTACACCTGGAATTCTACCATCCTCTCCCACACTCTAGCTAACCAGTATCGAATGCAATTCCCAAGTTAAGCTCGGGGATTTCACATCCGACTCAATTAGCCGCCTACGCACGCTTTACGCCCAGTAAATCCG
+
CCCCCGGGGGGGGGGGGGGGGGGGGGGGGGGGGGFGGGGGGGGGGGGGGGGGGGGGGGGGGGGGGGFGGGGGGGGGGGGGGGGGGGGGGGGGGGGGGGGDGGGGGGGGGGGGGGGGGGGGGGGGGGFGGGGGGGGGGGGGGCD9D8FGGGGGGGGGGGGGGGGFGGGGGGG?FGGGGGFFFFFGFEGGGFEGGGGGGEFGGGGGFGGGDCDGGFGGGGGGFGFAAFDFFFA>GGFEF?GGGF1=CC+<FC5
@M03364:276:000000000-BLYN8:1:1101:18422:11795 2:N:0:1
GGACTACTAGGGTTTCTAATCCTGTTTGCTCCCCACGCTTTCGCACCTGAGCGTCAGTCTTTGTCCAGGGGGCCGCCTTCGCCACCGGTATTCCTCCAGATCTCTACGCATTTCACCGCTACACCTGGAATTCTACCCCCCTCTACAAGACTCTAGCCTGCCAGCTTCGAATGCAGTTCCCAGGTTGAGCCCGGGGATTTCACATCCGACTTGACAGACCGCCTGCGTGCGCTTTACGCCCAGTAATTCCG
+
CCCCCGGGGGGGGGGGGGGGGGGGGGGGGGGFGGGGGGGGGGGGGGGGGGGGGGGGGGGGGGGGGGGGGGGGGFGGEGGGGGFEGGGGGGGGGFGGGFGGFGAFGGGGDGGGGGGGGGGGGGGGGGGGGGGGGGGGGGGGGGGGGGGGGGFGGGGGGGGGGGGGFGGGGFGGGGGGGGGGE9EFGGGFGGGGDG>CEGGFGFFFFGGGDGGGCCFGG4=EEGA??:3B6B@3C3<4=:EEGE26:CF>GG*
@M03364:276:000000000-BLYN8:1:1101:3098:11827 2:N:0:1
GGACTACTAGGGTATCTAATCCTGTTTGCTACCCATGCTTTCGAGCCTCAGCGTCAGTTACAGACCAGACAGCCGCCTTCGCCACTGGTGTTCTTCCATATATCTACGCATTTCACCGCTACACATGGAGTTCCACTCTCCTCTTCTGCACTCAAGAAAAACAGTTTCCGATGCAGTTCCTCGGTTAAGCCGAGGGCTTTCACATCAGACTTATTCTTCCGCCTGCGCTCGCTTTACGCCCAATAATTCCG
+
CCCCCGGGGGGGGGGGGGGGGGGGGGGGGGGGGGGGGGGGGGGCEGGDGGGGGGGGG@FFGGGGGGGG?FGGGGGGGGGGGGGGGGGGGGGGGGGGGGGGGGGGGGGGGGDGGGGGGGFGD@EGGGGGGGGGGGGFGGCDFGGGCEGGGGGGGGEFGFG?FGGGGGGGGGGGGGGGGGGGGGGGGGGGFG,@EGG>EFGGGFGCFFG>FGGGFGGCFFF:*=DD@F>:=BF>DGG<6;GGC5=FGG+.1C4
@M03364:276:000000000-BLYN8:1:1101:19816:11829 2:N:0:1
GGACTACAGGGGTTTCTAATCCTGTTTGCTCCCCACGCTTTCGAGCCTCAGCGTCAGTTACAGACCAGAGAGCCGCCTTCGCCACTGGTGTTCCTCCATATATCTACGCATTTCACCGCTACACATGGAATTCCACTCTCCTCTTCTGCACTCAAGTCTCCCAGTTTCCAATGCCCCTCCCCGGTTGAGCCGGGGGCTTTCACATCAGACTTAAGAAACCGCCTGCGCTCGCTTTACGCCCAATAAATCCG
+
CCCCCGGGGGGGGGGGGGGGGGGGGGGGGGGGGGG>FGGGGGGFFGGGGGGGGGGGGGGFGGGDGGGGGFGGGGGGGGGGGGGGGGGGGGGGGGGGGFFFGGGGGGGGGGGGGGGGGGGGGGGGGGGGGFFGGGGGG8EFGGGGGGGGGGGGGGGGF,7=EDGGGGGGFFGGG8,=3DCGEGGGGGGGCFGG**BEGGGGGFGGFFGGDGGFGGFDFGGGDGFF;A>A(=B@DFFAF18EGEBFGGF4799
@M03364:276:000000000-BLYN8:1:1101:16412:11863 2:N:0:1
GGACTACACGGGTATCTAATCCTGTTTGATCCCCACGCTTTCGCACATCAGCGTCAGTTACAGACCAGAAAGTCGCCTTCGCCACTGGTGTTCCTCCATATCTCTGCGCATTTCACCGCTACACATGGAATTCCACTTTCCTCTTCTGCACTCAAGTTTCCCAGTTTCCAATGACCCTCCACGGTTGAGCCGTGGGCTTTCACATCAGACTTAAGAAACCGCCTACGCGCGCTTTACGCCCAATAATTCCG
+
CCCCCGGGGGGGGGGGGFGGGGGGGGGGGGEFGGGGGGGGGGGCGGEG?EFGGGGGGGGFGFGGFFGGGGDFAFGGGGGGGGGGGFFFFFFGGGGGG@GFGGGGGGGGGGGGGGGGGGGGGGGGGFCFGGGGGGFFGGGGGGGGGGGGGGGGGGGGEDDFGFGGFGGGGGAFG;DFFCGE8DGDGGGG6FG>ECDE7EFGGGGD?;8FCFG>:FFG8*DC4CEFDF@62?55D3<CF?GGGD;AF7@7FGF
@M03364:276:000000000-BLYN8:1:1101:15726:11863 2:N:0:1
GGACTACCCGGGTTTCTAATCCTGTTTGCTCCCCACGCTTTCGAGCCTCAGCGTCAGTTACAGACCAGAGAGCCGCCTTCGCCACTGGTGTTCCTCCATATATCTACGCATTTCACCGCTACACATGGAATTCCACTCTCCTCTTCTGCACTCAAGTCTCCCAGTTTCCAATGACCCTCCCCGGTTGAGCCGGGGGCTTTCACATCAGACTTAAGAAACCGCCTGCGCTCGCTTTACGCCCAATAAATCCG
+
CCCCCGGGGGGGGGGGGGGGGGGGGGGGGGGGGGGGGGGGGGGGGEGGGGGGGGGGGGGGGGGGGGGGGGGGGGGGGGGGGGGGGGGGGGGGGGGGGGGGFGFGGGGGGGGGGGGGGGGGGGGGGGGGECFFGGGGGGGGGGGGGGGGGGGGGGFGFGGGGFGGGGGGGGCFGGGGGGGGGGGGGGGGGGGGGGGDE:CFGGGGFGGFFGGFGFGGGDGGDGFFFFFFFA>>GGGFF?GGGEF@GGFFGGD
@M03364:276:000000000-BLYN8:1:1101:8565:11891 2:N:0:1
GGACTACCAGGGTTTCTAATCCTGTTTGCTCCCCACGCTTTCGAGCCTCAGTGTCAGTTACAGGCCAGAGAGCCGCTTTCGCCTCCGGTGTTCCTCCATATATCTACGCATTTCACCGCTACACATGGAATTCCACTCTCCTCTCCTGCACTCAAGCCTCCCAGTTTCCAATGCACACAATGGTTGAGCCACTGCCTTTTACATCAGACTTAAGAAACCACTTGCGCTCGCTTTACGCCCAATAAATCCGG
+
C@@ACFF@FFEGGG@FFGGE<FFCGGGGGGGFF78FF@CEF@:CECFFFGGGG<FFDCCEFCFDDFFCFGGGFCF@7FDF:C@BFEFGFEGGGDEEA,5BA<,CEAFGDGGGGCFCFEGGGGDD9FFC=9FGGDGGGG9CBEFGGGFGEFGGG8E,,+@=8+,@FFGGFGCFDGF8EFGDDDFGF68,4,6:E6EGG9;:+=FGFG;9CGF<B8C8CC,,*,39EBB>@4;:CFC@)(:85;3):::?<8>
@M03364:276:000000000-BLYN8:1:1101:16044:11930 2:N:0:1
GGACTACAGGGGTTTCTAATCCTGTTTGCTACCCACGCTTTCGGGCATGAACGTCAGTATTATCCCAGGGGGCTGCCTTCGCCATCGGTATTCCTCCACATCTCTACGCATTTCACTGCTACACGTGGAATTCTACCCCCCTCTGACATACTCTAGTCACCCAGTTTCAAACGCAGTTCCCAGGTTAAGCCCGGGGATTTCACATCTGACTTAAGTAACCGTCTGCGCCCGCTTTACGCCCAGTAATTCCG
+
CCCCCGGGGGGGF:CFGGFGGGGDEEC<EFAFGGEGGGGGFGGGGGCGFGDGGGGGGGFFFGGGFGGFGGEGGEGGGGGGGGGG>EFGGDFCFFCGGGG8FFCFFGEBCEEGCGGG9FGGFF9FDGGGEGGGGGGCCFGGEEGGGCECFGGGG=;9DDGGGCEECFGG:FGGCCEEGGGGG9DGG?AFFGGGGCEEG5C9FGGGFGGDFGGGGGG8@CFGFGFF;A9D?3))/:C4:<CGD:69::6<FG*
@M03364:276:000000000-BLYN8:1:1101:9394:11937 2:N:0:1
GGACTACCGGGGTTTCTAATCCTGTTTGCTCCCCACGCTTTCGAGCCTCAGTGTCAGTTACAGGCCAGAGAGCCGCTTTCGCCTCCGGTGTTCCTCCATATATCTACGCATTTCACCGCTACACATGGAATTCCACTCTCCTCTCCTGCACTCAAGTCTCCCAGTTTCCAATGCACACAATGGTTGAGCCACTGCCTTTTACATCAGACTTAAGAAACCACCTGCGCTCGCTTTACGCCCAATAAATCCGG
+
CCCCCGGGGGGGGGGGGGGGGGGGGGGGGGGGGGGGGGGGGGGGGGGGGGGGGGGGGGGGGGGFGGGGGGGGGGGGGGFGGGGGGGGGGGGGGGGGGGGGGGGGGGGGGGGGGGGGGGGEGGGGGGFGGGGGGGGGGGGGGGGGGGGGGGGGGGGGDFFGFGGGGGGGGGGGGGFGGGGFGFGGGCFFGGGGCGCFFGGGGGGGFGGGGGG>FGGGGGGGFEFEFF>>DFFFFGFEFFGCG:@FFGFFCC9
@M03364:276:000000000-BLYN8:1:1101:15808:11938 2:N:0:1
GGACTACAAGGGTTTCTAATCCTGTTTGCTCCCCACGCTTTCGAGCCTCAGCGTCAGTTACAGACCAGAGAGCCGCCTTCGCCACTGGTGTTCCTCCATATATCTACGCATTTCACCGCTACACATGGAATTCCACTCTCCTCTTCTGCACTCAAGTCTCCCAGTTTCCAATGACCCTCCCCGGTTGAGCCGGGGGCTTTCACATCAGACTTAAGAAACCGCCTGCGCTCGCTTTACGCCCAATAAATCCG
+
CCCCCGGGGGGGGGGGGGGGGGGGGGGGGGGGGGGGGGGGGGGGGGGGGGGGGGGGGGGFGGGGGGGGGGGGGGGGGGGGGGGGGGGGGGGGGGGGGGFFGGGGFEGGGGGGGGGGGGGGGGGGGGGGFAFGGGGGGGGGGGGDFGGGGGGGGGGDEGFGGGGGFGGGFGDGGGGGGGGDGGGGGGGGGGFEG>EGGEGGGGGGFGGDFGGGGGGG>FGGEGF0(;9BB>BFG:D>FBCEDFFFGGFFGGD
@M03364:276:000000000-BLYN8:1:1101:17895:11974 2:N:0:1
GGACTACTAGGGTTTCTAATCCTGTTTGCTCCCCACGCTTTCGAGCCTCAGCGTCAGTTACAGACCAGAGAGCCGCCTTCGCCACCGGTGTTCCTCCATATATCTACGCATTTCACCGCTACACATGGAATTCCACTCTCCTCTTCTGCACTCAAGTCTCCCAGTTTCCAATGACCCTCCCCGGTTGAGCCGGGGGCTTTCACATCAGACTTAAGAAACCGCCTGCGCTCGCTTTACGCCCAATAAATCCG
+
CCCCCGGGGGGGGGGGGGGGGGGGGGGGGGGGGGGGGGGGGGGGGGGGFGGGGGGGGGGGGGGGGGGGGGGGGGGGGGGGGGGGGGGGGGGGGGGGGGGGGGGGGGGGGGGGGGGGGGGGGGGGGGGGGGGGGGGGGGGGGGGGGGGGGGGGGGGGGGGGGGGGFGGGGGGGGGGGGGGGGGG>GGGGGGGGGGGGGDDGGGFFFFGGGGGGGGGGGGGGFGBD0:9E>EFFGGGD=?GGGFFFFFFB7<C
@M03364:276:000000000-BLYN8:1:1101:9250:11978 2:N:0:1
GGACTACAAGGGTTTCTAATCCTGTTTGCTCCCCACGCTTTCGCACCTGAGCGTCAGTCTTCGTCCAGGGGGCCGCCTTCGCCACCGGTATTCCTCCCGATCTCTACGCATTTCACCGCTACACCTGGAATTCTACCCCCCTCTACGAGACTCTAGCTTGCCAGTTTCAAACGCAGTTCCCAGGTTGAGCCCGGGGATTTCACAGCGGACTTAACAAACCGCCTGCGTGCGCTTTACGCCCAGTCATTCCG
+
CCCCCGG,,CCFGGGGFGGGGGF<FGAFGGGGGGFCFGGGGGGF:FFG<FGFGGGGGEFG<EFCFGEG8@7+B@CGEGGGGGG@FFGCF7FFGFGGC:F7@CFGGGGFGGGDGGGGGDEG7FGGG8F,FDFFG,6DE,=FG8CDFG:3+;CFF,==FGAFE8FEFFFG,@,,=C**=EEGFFFGBC@?FGGG5CECCCDF@CG@6;)9):DCFFG=FCFG3CD?1>,82>>EDCF2=(CGG3()***-2>*
@M03364:276:000000000-BLYN8:1:1101:7038:11982 2:N:0:1
GGACTACTCGGGTATCTAATCCTGTTTGCTCCCCACGCTTTCGAGCCTCAGCGTCAGTTACAGACCAGAGAGCCGCCTTCGCCACTGGTGTTCCTCCATATATCTACGCATTTCACCGCTACACATGGAATTCCACTCTCCCCTTCTGCACTCAAGTTCTACAGTTTCCAAAGCATACTATGGTTAAGCCACAGCCTTTCACTTCAGACTTATAAAACAGCCTGCGCTCGCTTTACGCCCAATAAATCCGG
+
CCCCCGGGGGGGGGGGGGGGGGGGGGGGGFGGGGGGGGGGGGGGGGGGGGGGGGGGGGGGGGGGGGGGGGGGG@FGGGGGGGGGGGGGGGFGGGGGGGGGGGGGGGGGGGGGGGFGGGGGGGGGGGGGFFGGGGGCFGGGGFGGDGGGGGGGGGGGGGGGFGGGFFGDEFGGGGGGGGGGGGCFGGGGGGGGGGGFGGGFGDCDFGGGCFFDDGGGGGGFF9A>BBAEFFFFGCFFB2CCE>;FGCAC<D:
@M03364:276:000000000-BLYN8:1:1101:28800:12012 2:N:0:1
GGACTACACGGGTATCTAATCCTGTTTGCTCCCCACGCTTTCGCACCTGAGCGTCAGTCTTCGTCCAGGGGGCCGCCTTCGCAACCGGTATTCCTCCAGATCTCTACGCATTTCACCGCTACACCTGGAATTCCACCGCCCTCGACGAGACTCAAGCCTGCCATTTTCAAATGCAGTTCCCGGGTTGAGCCCGGGGATTTCACATCTGACTTAACAGACCGCCTGCGTGCGATTTACGCCCAGTACTTCCG
+
C<<9<A,<FEGD:F@FFGF9FFA@EFGFFEFGDCEFEGG@FFFFGEFGGDFGCGEE7C<EEFFC:C@DFGFGGGEECGGGGG,>@ECE==FEFCE9FFFGCG9,E<FG7F+BCF,5584CEFGG8FDBACEE;FGD8+>:BCE+3@B>*@8?C8D?CCGGG7?,,@DC?9>CFGGGGC;FGG5E<BGEGGB*/?5ECECGFF::FGGGGG7+;CGCFGGC>=5:04;@05B)*17-*3*2:>0?7**.:*/
@M03364:276:000000000-BLYN8:1:1101:26274:12069 2:N:0:1
GGACTACAAGGGTATCTAATCCTGTTTGCTCCCCACGCTTTCGCACCTGAGCGTCAGTCTTCGTCCAGGGGGCCGCCTTCGCCACCGGTATTCCTCCAGATCTCTACGCATTTCACCGCTACCCCTGGAATTCTACCCCCCTCTCCGAGACTCCAGCTTGCCAGTTTCAAATGCAGTTCCCAGGTTGAGCCCGGGGCTTTCACATCTGACTTAACAAACCGCCTGCGTTCGCTTTACGCCCAGTCATTCCC
+
C@-BCDGA9FGGG8DDGCEFEF<FC<FFGECFGGG7@F7FCE@C,@FG?EFDECFFEDGF6C@,BF@F8,+@@FEGGEEFGGG7FGFEG7DFG9EF88F9E,9@@EFDFFCC@E<FFCC6+F,AE7?F,DFGF?FDF8?@CCE8,@++@8E7E6>@86D?@,,37>7>;EGC,EDGFF?DD;,17D:FDFFDEEED*8C6DGF7+*1;+;7;77C7:*3C52:(()()())8*19AF68E5),9*:*.CF*
@M03364:276:000000000-BLYN8:1:1101:23370:12071 2:N:0:1
GGACTACCGGGGTATCTAATCCTGTTTGCTCCCCACGCTTTCGAGCCTCAGCGTCAGTTACAGACCAGAGAGCCGCCTTCGCCACTGGTGTTCCTCCATATATCTACGCATTTCACCGCTACACATGGAATTCCACTCTCCTCTTCTGCACTCAAGTCTCCCAGTTTCCAATGACCCTCCCCGGTTGAGCCGGGGGCTTTCACATCAGACTTAAGAAACCGCCTGCGCTCGCTTTACGCCCAATAAATCCG
+
CCCCCGGGGGGGGGGGGGGGGGGGGGGGGGGGGGGGGGGGGGGGGGGGGGGGGGGGGGGGGGGGGGGGGGGGGGGGGGGGGGGGGGGGGGGGGGGGGGGGGGDGGGGGGGGGGGGGGGGGGGGGGGGGFFGGGGGGGGGGGGGGGGGGGGGGGGGFFGGGGGGG@;DGGGGGGGGFEFGGGGGGEGGFFGGGGCEGGDCFGGGGFFGGFGGGGGGFGGGGFGFFFF@EBF>EDFC2F0EEGD?FGC?BGG5
@M03364:276:000000000-BLYN8:1:1101:14441:12075 2:N:0:1
GGACTACTGGGGTATCTAATCCTGTTCGCTACCCATGATTTCGAGCCTCAGCGTCAGTTGCAGCCCAGAGAGCCGCCTTCGCCACTGGTGCTCTTCCATATATCTACGCATTCCACCGCTACACATGGCGTTCCACTCTCCTCTTCTGCACGCAAGAAAAACAGTATCCGATGCAGTTCCTCGGTTAAGCCGAGGGCTTTCACATCAGACTTATTCTTCCGCCTGCGCTCGCTTTACGCCCAATAAATCCG
+
-A-66,,;,6F:FF8FAF<<FADC-C6B:F@+CEDEF,<,C6,,,,8@ECF<C@FF,<,,E,E,;,6C<F,BF,+@@,4?@6B7,9,,:B,?E,4??,,<??;,9@ECEEGGG9<EFEG+4@,A>,A,,84++9;E=84?EDF+>EGGCA8+@3@=,,,>@C?8E,@=,+@=+:7A9<F,5EE8F6*AFGGG*@5*92,CC7CFFG78=88>C8++8=EG)=?995930>>EC51)+4EEC>0)0*1)C7)
@M03364:276:000000000-BLYN8:1:1101:2706:12094 2:N:0:1
GGACTACCCGGGTATCTAATCCTGTTTGCTCCCCACGCTTTCGAGCCTCAGTGTCAGTTACAGGCCAGAGAGCCGCTTTCGCCTCCGGTGTTCCTCCATATATCTACGCATTTCACCGCTACACATGGAATTCCACTCTCCTCTCCTGCACTCAAGTCTCCCAGTTTCCAATGCACACAATGGTTGAGCCACTGCCTTTTACATCAGACTTAAGAAACCACCTGCGCTCGCTTTACGCCCAATAAATCCGG
+
CCCCCGGGGGGGGGGGGGGGGFGGGGGGGGGGGGGGGGGGGGGGGGGGGGGGGGGGGGGGGGGGGGGGGGGGGGGGGGGGGGGFGGCGGGGGGGCGGGGCEF9FGGG7C@GGGGFGGGGGDEFFGGGGFCFGGFFGGGGGCCFFGGFGGFFGGGGGFFGGGGGCFGGGGGFGCF9EDDE6@CGGGGFFGGC?FGGGGGGG7FGGFFFGGD+=88C8CG,,39;=)9>?@54)9CGCD@CEG33A>CFF4C)
@M03364:276:000000000-BLYN8:1:1101:4451:12100 2:N:0:1
GGACTACTGGGGTATCTAATCCTGTTTGCTACCCATGCTTTCGAGCCTCAGCGTCAGTTACAGACCAGACAGCCGCCTTCGCCACTGGTGTTCTTCCATATATCTACGCATTTCACCGCTACACATGGAGTTCCACTGTCCTCTTCTGCACTCAAGTTTCCCAGTTTCCGATGCACCTCTTCGGTTGAGCCGAAGGCTTTCACATCAGACTTAAGAAACCACCTGCGCTCGCTTTACGCCCAATAAATCCG
+
CCCCCGGFFGGGGDGGGGGGFGGGGGGGGGEGGGGCFGGGGGGGGGGGGGGGGGGGGFGGGGGGGGGGGGGGGGGGGGGG?EGGGGFFFGGGGAFFGGGGDFGGGGGGGECFGGGFGGGGGCFGGGGFG@DEFGGGD8@FGGGG9EDEEFGDG8@,@,>E9,,4AEFFEBCGGC,6,6@==;DEGGGFGGGC+3BEFDFGGFE99?7;57CCFFF7@4:?*?B@EFFFB?5?DGC;F257=:?FGGFFGF1
@M03364:276:000000000-BLYN8:1:1101:2344:12104 2:N:0:1
GGACTACTAGGGTTTCTAATCCTGTTTGCTCCCCACGCTTTCGCGCTTCAGCGTCAGTATCTGTCCAGTGAGCTGACTTCTCCATCGGCATTCCTACAAATATCTACGAATTTCACCTCTACACTTGTAGTTCCGCCCACCTCTCCAGTACTCTAGAAAAACAGTTTCCAACGCAATACGGAGTTGAGCCCCGCATTTTCACATCAGACTTATTTTTCCGCCTAGACGCGCTTTACGCCCAATAAATCCGG
+
CCCCCGFGGGGGGGGGGGFGGGGGGGGGGGGGGGGGGGGGGGGGGGGGGGGGGGGGGGGGGGGGGGGGGGGGGGGGGGGGGGGGGGGGGGGGGGGGGGGGGGGGFGGGGGGGGGGGGGGGGGGGGGGGGGGGFGDGGGEGGGGGGDFFFGGGGGDFGCF,>CEFGGGGGFCDEGGGGGGGGGGG89DFC:CC>+3@EGGGGGEC>C52;C?BGGGGFDEGFEBFDAEB=08A3>7150:EG:@;77CE*>8
@M03364:276:000000000-BLYN8:1:1101:18320:12124 2:N:0:1
GGACTACCGGGGTATCTAATCCTGTTTGCTCCCCACGCTTTCGCACCTGAGCGTCAGTCTTCGTCCAGGGGGCCGCCTTCGCCACCGGTATTCCTCCAGATCTCTACGCATTTCACCGCTACACCTGGAATTCTACCCCCCTCTACGAGACTCTAGCTTGCCAGTTTCAAATGCAGTTCCCAGGTTGAGCCCGGGGATTTCACATCTGACTTAACAAACCGCCTGCGTGCGCTTTACGCCCAGTAATTCCG
+
CCCCCGGGGGGGGGGGGGGGGGGGGGGGGGGGFGCFCGGGGGDGGGGGG8FEEGGGGGGGGG@CFBCFF7BCEGGEGGGGGGGGCFGGGCFGGFGGE8FFGGGGGGGGGGGGGGGGGEGEGGGGCFFFFGGGGGGCFGGDGGECCGB6>EGGGGG7>FDGGDFFGFGGGCCEGGGGFCGGGGGCF9:EFF8CEGGG=EFGFGGG=8@+@FFGG7DC*;8C>570:@>D6B)7D*>9??GGC@:62:=AGG7
@M03364:276:000000000-BLYN8:1:1101:3255:12136 2:N:0:1
GGACTACAAGGGTTTCTAATCCTGTTTGCTCCCCACGCTTTCGCACCTGAGCGTCAGTCTTCGTCCAGGGGGCCGCCTTCGCCACCGGTATTCCTCCAGATCTCTACGCATTTCACCGCTACACCTGGAATTCTACCCCCCTCTACGAGACTCAAGCCTGCCAGTTTCGGATGCAGTTCCCGGGTTGAGCCCGGGGATTTCACATCCGACTTGACAGACCGCCTGCGTGCGCTTTACGCCCAGTAATTCCG
+
CCCCCGGGGGGGGGGGGFGGGGGGGGGGGGGFGGGGGGGGGGGGDGGG<FGGGGGGGGGGGGGGGGGGGGGGGGGGGGGGGGGGGGGGGGGGGFGGGGGGGGGGGGGFEDGDGGGGGGGGEGGGGGGFGFGGGGGGGGGGGGGGFGGGGGGGFGFFGGGGGGGCFGGGGGDCEFGGGGFGGGGGDCGG?:EFGGDEEGGGGGGGFGG37DDG=79*67FFEGD?FFBF:>>EGGG976ECG@(<7?=6CF9
@M03364:276:000000000-BLYN8:1:1101:10541:12153 2:N:0:1
GGACTACTGGGGTATCTAATCCTGTTTGCTCCCCACGCTTTCGCACCTGAGCGTCAGTCTTCGTCCAGGGGGCCGCCTTCGCCACCGGTATTCCTCCAGATCTCTACGCATTTCACCGCTACACCTGGAATTCTACCCCCCTCTACGAGACTCTAGCTTGCCAGTTTCAAATGCAGTTCCCAGGTTGAGCCCGGGGATTTCACATCTGACTTAACAAACCGCCTGCGTGCGCTTTACGCCCAGTAATTCCG
+
CCCCCGGGGGGGGGGGGGGGGGGGGGGGGGGGGGGGGGGGGGGGGGGGGGGGGGGGGGGGGGGGGGGGGGGGGGGGGGGGGGGGGGGGGGGGGGGGGGGGGGGGGFGGGGGGGGGGGGGGGGGGGGGFFGGGGGGGGGGGGGGGGGGGGGGFGGGGGFGFGGGGEGFGGADAFGFGGFGFG9FGGGGGGGGGGGGGDCFFGGGFC<+@FGCF7DDG7<FFED>;<FFF:BEFGGC)@BEEGE0<>F647D2
@M03364:276:000000000-BLYN8:1:1101:12494:12163 2:N:0:1
GGACTACACGGGTTTCTAATCCTGTTTGCTACCCATGCTTTCGAGCCTCAGCGTCAGTTACAGACCAGACAGCCGCCTTCGCCACTGGTGTTCTTCCATATATCTACGCATTTCACCGCTACACATGGAGTTCCACTGTCCTCTTCTGCACTCAAGTTTCCCAGTTTCCGATGCACTTCTTCGGTTGAGCCGAAGGCTTTCACATCAGACTTAAGAAACCGCCTGCGCTCGCTTTACGCCCAATAAATCCG
+
CCCCCGGGGGGGGGGGGGGGGGGGGGGGGGGGGGGGGGGGGGGGGGGGGGGGGGGGGGGGGGGGGGGGGGGGGGGGGGGGGGGGGGGGGGDGGGGGGGGGGGGGGGGGGGGGGGGGGGGG7FFGGGGGCFGFGGGGGGGGGGGGGGGGGGGGGFGFCFDGGGGFGDFGGGGDGGGGGGGGFGGDGGGCEGFE9@C8:,DFGGGGFG7C9CFC>CC8FFGGFGFFDA28@BEFGGGEF;GGGF046F+<CF)
@M03364:276:000000000-BLYN8:1:1101:6977:12206 2:N:0:1
GGACTACCGGGGTTTCTAATCCTGTTTGCTCCCCACGCTTTCGAGCCTCAGCGTCAGTTACAGACCAGAGAGCCGCCTTCGCCACTGGTGTTCCTCCATATATCTACGCATTTCACCGCTACACATGGAATTCCACTCTCCTCTTCTGCACTCAAGTCTCCCAGTTTCCAATGACCCTCCCCGGTTGAGCCGGGGGCTTTCACATCAGACTTAAGAAACCGCCTGCGCTCGCTTTACGCCCAATAAATCCG
+
AC@CCFGDEEGGGGGCCFEF@DFGGGAFGEGF?CFGFGGGGGE8F7:FFGEGEG@EGGGGG@F<FFDFGGEEFFGGGGEGGGF?FFECEFEFDGGGC<<FFFGCAFDFG=CGFGFEFG7==:,FEFFGFBFGGACF9,>F>=FD9,3,3@FF8>3=DDAFGCEFFGGG8EGGG9DFFGGGGEGGGEE?C>DEDEGC=BEFGFCG+;FG4CC>FCDCGFFFFGED?A9@9>E59C35=6?C*7(59CFBGGD
@M03364:276:000000000-BLYN8:1:1101:28087:12211 2:N:0:1
GGACTACTGGGGTATCTAATCCTGTTTGCTCCCCACGCTTTCGCACCTGAGCGTCAGTCTTCGTCCAGGGGGCCGCCTTCGCCACCGGTATTCCTCCAGATCTCTACGCATTTCACCGCTACACCTGGAATTCTACCCCCCTCTACGAGACTCAAGCCTGCCAGTTTCGGATGCAGTTCCCGGGTTGAGCCCGGGGATTTCACATCCGACTTGACAGACCGCCTGCGTGCGCTTTACGCCCAGTAATTCCG
+
CCCCCGGGGGGGGGGGGGGGGGGGGGGGGGGGGGGGGGGGGGGGGFGGGGGGGGGGGGFGGGGGGGGGGCDGGDGGGGGGGGEGGGEGGGFFGA4AEFGGG@FGGFADF@@FFFGGGGGGEGDFFEFFFGGGGGGGGGGGGCGGGGG+BEGFFFFGGGGGGGGG7>EFEG5CEFGGCEFGGGGGGGGGG?FG=CEE5CGGGFG=@CCCDGC<F7DFFFEC753:BF>FFE3><736@0E*C3:F7:65CCC
@M03364:276:000000000-BLYN8:1:1101:16432:12222 2:N:0:1
GGACTACTCGGGTTTCTAATCCTGTTTGCTCCCCACGCTTTCGAGCCTCAGTGTCAGTTACAGGCCAGAGAGCCGCTTTCGCCTCCGGTGTTCCTCCATATATCTACGCATTTCACCGCTACACATGGAATTCCACTCTCCTCTCCTGCACTCAAGTCTCCCAGTTTCCAATGCACACAATGGTTGAGCCACTGCCTTTTACATCAGACTTAAGAAACCACCTGCGCTCGCTTTACGCCCAATAAATCCGG
+
CCCCCGGGGGGGGGGGGGGGGGGGGGGGGGGGGGGGGGGGGGGGGGGGGGGGGGGGGGGGGGGGGGGGGGGGGGGGGGGGGGGGGGGGGGGGGGGGGGGGGGGGGGGGGGGGGGGGGGGGGGGGGGGGFBFGGGGGGGGGGGGGGGGGGGGGFFFFGGGGGGGGGGGGGGGGGGGGGGGGGGGGGDGGGGGGGGGGGGGGGGFFFGFGGGGGGGGGDFGGFEA@BFBF28?FGGGFDFG@E3,ACCFFGDC
@M03364:276:000000000-BLYN8:1:1101:1857:12257 2:N:0:1
GGACTACTGGGGTTTCTAATCCTGTTTGCTGCCCACGCTTTCGAGCCTCAGCGTCAGTTACAGACCAGAGAGCCGCCTTCGCCACTGGTGTTCCTCCATATATCTACGCATTTCACCGCTACACATGGAATTCCACTCTCTTCTTCTGAACTCAAGTCTCCCAGTTTCCAATGACCCTCCCCGGTTGAGCCGGGGGCTTTCACATCAGACTTATTCTTCCGCCTGCGCTCGCTTTACGCCCAATAAATCCG
+
CCCCCGEFFGGGG@GGGFGGGGGGFFGGFG,CCCCBC7CE8EFFCGEGFGGCF@CFCEGGGCFAF@<FGFFG7ACFFFGGGGGF?FGG?BFGG<EFFEFDFGG9EEFG@FGCC,A??8:@FFEDEGFGGE9=,A@DE,,A,6>DF;DF,7,DBB>,8@@>,,@83C;GGGFCDF,@,1+6+36BFGCGFF6CCEGGGGG,;C7D6<:D=*2:=8+++21<8*)6;A(8(:5BDGGCF1;2><07DDBB>69
@M03364:276:000000000-BLYN8:1:1101:11363:12263 2:N:0:1
GGACTACTAGGGTATCTAATCCTGTTTGATCCCCACGCTTTCGCACATCAGCGTCAGTTACAGACCAGAAAGTCGCCTTCGCCACTGGTGTTCCTCCATATCTCTGCGCATTTCACCGCTACACATGGAATTCCACTCTCCTCTTCTGCACTCAAGTCTCCCAGTTTCCAATGACCTTCCCCGGTTGAGCCGAGGGCTTTCACATCAGACTTAAGAAACCGCCTGCGCTCGCTTTACGCCCAATAAATCCG
+
CCCCCGGGGGGGGGGGGGGGGGGGGGGGGGGGGGGGGGGGGGGGGGGGGGGGGGGGGGGGFGGGGGGGGGGGGGGGGGGGGGGGGGGGGGGGGGGGGGGGGFGGGGFGGGGGGGGGGGGGGGGGGGGGEFFFAEFEGFGGGGGGGGGGGGGGGGGGGGGGGDCFGGGGGFFAFGGGGGGGGGG>GD?7CFGGCEGEDEGGGGFGFGGGGFF7CFGGGFGEBC5594@F>>BBGGGEADGGGFF4CFFEGGC
@M03364:276:000000000-BLYN8:1:1101:11008:12268 2:N:0:1
GGACTACTGGGGTATCTAATCCTGTTTGCTCCCCACGCTTTCGAGCCTCAGCGTCAGTTACAGACCAGAGAGCCGCCTTCGCCACTGGTGTTCCTCCATATATCTACGCATTTCACCGCTACACATGGAATTCCACTCTCCTCTTCTGCACTCAAGTCTCCCAGTTTCCAATGACCCTCCCCGGTTGAGCCGGGGGCTTTCACATCAGACTTAAGAAACCGCCTGCGCTCGCTTTACGCCCAATAAATCCG
+
CCCCCGGGGGGGGGGGGGGGGGGGGGGGGFGGGGGGGGGGFGEG8FGGGGGGGGGGGGFGGGGGGGGGGGGGGGGGGGGGGGGGGGGGGGGGGGGGDCFGGGBFC<<FEGGGGGGGFGGECCCFGGGGECBFGGGGGGAFGGGCFEEF,EE?CFCEDFAFCF88FC9>EGFGGFFFGGGGGGGGGGC?EGGECEGD5*=CG7:C>CCDFGGFGGGCGGGG8EDFFF>E;AEFGGGFF?GGGF::FCF>GFD
@M03364:276:000000000-BLYN8:1:1101:13601:12274 2:N:0:1
GGACTACTCGGGTTTCTAATCCTGTTTGCTCCCCACGCTTTCGAGCCTCAGTGTCAGTTACAGGCCAGAGAGCCGCTTTCGCCACCGGTGTTCCTCCATATATCTACGCATTTCACCGCTACACATGGAATTCCACTCTCCTCTCCTGCACTCAAGTCTACCAGTTTCCAATGCATACAATGGTTTAGCCACTGCCTTTTACACCAGACTTAATAAACCACCTGCGCTCGCTTTACGCCCAATAAATCCGG
+
CCCCCGGGGGGGGGGGGGGGGGGGGGGGGGGGGGGGGGGGGGGGFGGGGGGGGGGGGGGGGGGGGGGGGGGGGGGGGGGGGGGGGGDGGGGGGGGGGGGFGAFGGGGFGGGGGGGGGGGGGGCFGGGGFFGGGGGGFGAFEFGDGFC=FFGDEDFFFFGAFGGGGGGFFFGG?FGGGGG?FGGGG,==DCFEFFFCEEGFD7FF6;;FGDFGFCC+=8:,0;AEFFB4>DFFGG7>?=CCCA@4CCF328)
@M03364:276:000000000-BLYN8:1:1101:24777:12304 2:N:0:1
GGACTACCGGGGTTTCTAATCCTGTTTGCTCCCCACGCTTTTGCACCTGAGCGTCAGTCTTCGTCCAGGGGGTCGCCTTCGCCACCGGTATTCCTCCAGATCTCTACGCATTTCACCGCTACACCTGGAATTCTACCTCCCTCTACGAGACTCTAGCTTGCCAGTTTCAAATGCAGTTCGCAGGTTTAGCCCGGGGTTTGTACATCTGACTTAACAAACCCCCTGCGTGCGCTTTACGCCCAGTAATTCCG
+
<C<@@E,EFGG+8@C<E<FFA,CFGG,EFCCCC@E:+CCFF,;CF9<BC,C,C@,8@FFD<@@E:,,6,6666,8=,,B<A48=,E+78>7<FGDEEAGG9F;FFEFDG7BCA@<??C7CBCC,@:D8,3F8FFGFG,,AE8>?9,D38CC+35,5EEAC>@A6F9>;,,@>7,@A7E;*@B>*D,,9C96,;C854CC**1+:+++2+3:1:+;@F**/)281=52>6DFF)9D29,*//7:6>F?)***
@M03364:276:000000000-BLYN8:1:1101:12754:12308 2:N:0:1
GGACTACACGGGTTTCTAATCCTGTTTGCTCCCCACGCTTTCGCACCTGAGCGTCAGTCTTCGTCCAGGGGGCCGCCTTCGCCACCGGTATTCCTCCAGATCTCTACGCATTTCACCGCTACACCTGGAATTCTACCCCCCTCTACGAGACTCTAGCTTGCCAGTTTCAAATGCAGTTCCCAGGTTGAGCCCGGGGATTTCACATCTGACTTAACAAACCGCCTGCGTGCGCTTTACGCCCAGTAATTCCG
+
CCCCCGGGGGGGGGGGGGGGGGGGGGGGGGGGGGGGGGGGGGGGGGGGGGGGGGGGGGGGGGGGGGGGGGGGGGGGGGGGGGGGGGGGGGGGGGGGGGGGGGGGGFGGGGGGGGGGGGGGCFGGGGGGGGGGGGGGGGGGGGGGGGGGGGGGGGGGGGGGGGGGGGGGGGFGGGGGGGGGCFGGFGGGGGGGEGGGGEGGGDGGFGGG7CGGGFGGGGGGEGDDB4;B05@EGGGFFFGDGF?FFGFFGGC
@M03364:276:000000000-BLYN8:1:1101:21404:12331 2:N:0:1
GGACTACAGGGGTATCTAATCCTGTTTGCTCCCCATGCTTTCGAGCCTCAGTGTCAGTTACAGGCCAGAGAGCCGCTTTCGCCTCCGGTGTTCCTCCATATATCTACGCATTTCACCGCTACACATGGAATTCCACTCTCCTCTCCTGCACTCAAGTCTCCCAGTTTCCAATGCACACAATGGTTGAGCCACTGCCTTTTACATCAGACTTAAGAAACCACCTGCGCTCGCTTTACGCCCAATAAATCCGG
+
CCCCCGGGGGGGGGGGGGGGGGGGGGGGGGGGGGGGGGGGGGGGGGGGGGGFFFGGGGGGGGGCFEGGGCDGGGGGGGGGGGGGGGGGGGGGGGGGG8EGGGFGGGGGGGGGGGGGGGGGGGGGGGGGFGGGGGGGGGFGGGGGGGFDFGGGGGGGGFAFEGGGGGGFFGGGGGGGFE>DFGDFGGGGGGGGFGGGGFGGGGGGFC7?CF7BCFGCGFFCFGFFFDA5299;5CC>4(=@EF:)CGFFC<:
@M03364:276:000000000-BLYN8:1:1101:5869:12332 2:N:0:1
TGCCTACACTGGTTTCGAATCCTGTTTGCTCCCCACGCCTTCGGGCCTCAGCGTCAGTTACAGACCAGAGAGCCGCCTTCACCACTGGTGTGCCTGCATATATCTACGCAATTCACCGCTCCACCTGGAATTCCACTCTTCGCTTCTGCACTCAAGTCTCCAACTTTCCAATGACCATACCCGGTTGAGCCGGGGGCTGTCACATCCGACTTAAGAACCTGCCTGCGCTCGCTTTACGCCCAACAAATCCG
+
-8-A,6,C6-;-E9C,6@@FGGFGF@@C,C<8F;E+::,;,CC,@B+@FCFCCFCE7E6FD,C,E,,:,6:,6CE:C7@F,,EFFEG8,9C,,:=,B<,?,9,,9:F,+,+8,5,?EECC++9=,A,AFFGCAEE,4@,,8++++@>93,,+@,=,:,@=B,3,683,E9,,=;9,,,,6=,@+<C?7,,6:CECE*=:84CC7+**2*):D=:+2;***;:583F25,.05>/151(;:*02)*5.)6*)
@M03364:276:000000000-BLYN8:1:1101:26307:12351 2:N:0:1
GGACTACAGGGGTTTCTAATCCTGTTTGCTCCCCACGCTTTCGAGCCTCAGTGTCAGTTACAGGCCAGAGAGCCGCTTTCGCCACCGGTGTTCCTCCATATATCTACGCATTTCACCGCTACACATGGAATTCCACTCTCCTCTCCTGCACTCAAGTCTACCAGTTTCCAATGCATACAATGGTTGAGCCACTGCCTTTTACACCAGACTTAATAAACCACCTGCGCTCGCTTTACGCCCAATAAATCCGG
+
CCCCCGGGGGGGGDFGGGEFGGCEGG9EFGGGGGGGGGGGGGFDEGGFGDFEFGFGGGGGGGGGGGGGGGGGGGGGEGGG:EDGGGGD>CF@F?EGGFGGGGGGGGGGGEFEGGGGGGGGGGGGGGFGEEFGGGGGGGCGG8DD7EGGFGGGGGGGFFFFGGFDD9>DEGGCEGGDDGGCFAF>C>FC?E,4@8:@@;DDGGGF9CD**2+5=C9FG*D59=;455-/5?>?7FCC50=EC>;8CGF5C9C
@M03364:276:000000000-BLYN8:1:1101:8242:12358 2:N:0:1
GGACTACTGGGGTTTCTAATCCTGTTTGCTACCCATGCTTTCGAGCCTCAGCGTCAGTTACAGACCAGACAGCCGCCTTCGCCACTGGTGTTCTTCCATATATCTACGCATTTCACCGCTACACATGGAGTTCCACTGTCCTCTTCTGCACTCAAGTTTCCCAGTTTCCGATGCACTTCTTCGGTTGAGCCGAAGGCTTTCACATCAGACTTAAGAAACCGCCTGCGCTCGCTTTACGCCCAATAAATCCG
+
CCCCCGGGGGGGGGGGGGGGGGGGGGGGGGGGGGGGGGGGGGGGGGGGGGGGGGGDEGGGGCFCEFFGGGGGGGGGGGGGGGGGGGGGGGGGGGGGGGGGGGGGGDFGGGDFGGGGGGGGGGGGGGGGFGGGGGGGGGGGGGGCGGFGGAFGGGGGGFGGGGGFGGGGFGGGGGGGG?8A9EFGGGGGGGGG6:BCFGGGGFGGFF89*A>FGFFGG4CFFGEFFABDBE6>DGGFFDGGGE(A<F;?GGD
@M03364:276:000000000-BLYN8:1:1101:27043:12371 2:N:0:1
GGACTACAAGGGTTTCTAATCCTGTTTGCTCCCCACGCTTTCGCACCTGAGCGTCAGTCTTCGTCCAGGGGGCCGCCTTCGCCACCGGTATTCCTCCAGATCTCTACGCATTTCACCGCTACACCTGGAATTCTACCCCCCTCTACGAGACTCTAGCTTGCCAGTTTCAAATGCAGTTCCCAGGTTGAGCCCGGGGATTTCACATCTGACTTAACAAACCGCCTGCGTGCGCTTTACGCCCAGTAATTCCG
+
CCCCCGGFGGGGGGGGGGFGGGGGGGGGGGGGGGGGGGGGGFGGGGGGGGGGGGGGFGGGGGGE@FGGGGGGGGGGGGGGGGGGGGGGGCCGGFGGFGGGGGGGGGGGGGGGGGGGFGGGGGGGFCGGGAFFFGGGGGGGGGGGGGGCC+BF8FGGGGFGGFCGFEDFGGFGGGFGGGGGGFGC>ECGG7BFC88ECEFFGGGGFGGFGGCGGGGGGFGGBCEFFFFFFFFFGGF9??>EGE0@>FFDGG*
@M03364:276:000000000-BLYN8:1:1101:9599:12376 2:N:0:1
GGACTACTAGGGTATCTAATCCTGTTTGCTCCCCACGCTTTCGAGCCTCAGTGTCAGTTACAGGCCAGAGAGCCGCTTTCGCCTCCGGTGTTCCTCCATATATCTACGCATTTCACCGCTACACATGGAATTCCACTCTCCTCTCCTGCACTCAAGTCTCCCAGTTTCCAATGCACACAATGGTTGAGCCACTGCCTTTTACATCAGACTTAAGAAACCACCTGCGCTCGCTTTACGCCCAATAAATCCGG
+
CCCCCGGGGGGGGCGGGFGGGGGGGGGGGGGGGGGGGGGGGGGGGGGGFGGGGGGGGGGGGGGFGGGGGGGGGGGGFCEFGGGGGGGGGGGGGGGGGFGGGGGGGGGGGDGGGGGGFGGGGGGG9FGGGGGGGGCGGGGGGGGGGGGGGGGGGGGGEDEFFGGGFDFGDGGGGGGF,=>FGGGGGGGGGG8DEGGGGGGG?FGFC7:CDCCFCDFF5965C>?25AFF>EFBGG=CA=G7*83FCF67*)2
@M03364:276:000000000-BLYN8:1:1101:10664:12403 2:N:0:1
GGACTACCAGGGTTTCTAATCCTGTTTGCTCCCCACGCTTTCGCACCTGAGCGTCAGTCTTCGTCCAGGGGGCCGCCTTCGCCACCGGTATTCCTCCAGATCTCTACGCATTTCACCGCTACACCTGGAATTCTACCCCCCTCTACGAGACTCTAGCTTGCCAGTTTCAAATGCAGTTCCCAGGTTGAGCCCGGGGATTTCACATCTGACTTAACAACCCGCCTGCGTGCGCTTTACGCCCAGTAATTCCG
+
CCCCCGFCCFGGGGGGDGFGCEFCCFGGGGGGFFGGGGGGGGGGGCGCGGGFGGECFGGGFGGFEGGGFGGGEGGEGGGGGGGGGGGGGGGGGGGGFFGFGGGGGGGGGGGGFGGGGGGGFFGGDFGGFGGGGGGGGCEGGEGGFFGGGGGGFGGFFGGF7DCFFFFGGGGCFGGGGGGCDFEGGGGGCGFGGGGGEEGGDFGGFGGFGGF@C7CDG*;5.C):=F9;?7>FCCCAFFGDCDFFFG*4CC*
@M03364:276:000000000-BLYN8:1:1101:22416:12426 2:N:0:1
GGACTACAGGGGTTTCTAATCCTGTTTGCTCCCCACGCTTTCGAGCCTCAGCGTCAGTTACAGACCAGAGAGCCGCCTTCGCCACTGGTGTTCCTCCATATATCTACGCATTTCACCGCTACACATGGAATTCCACTCTCCTCTTCTGCACTCAAGTCTCCCAGTTTCCAATGACCCTCCCCGGTTGAGCCGGGGGCTTTCACATCAGCCTTAAGAAACCGCCTGCGCTCGCTTTACGCCCAATAAATCCG
+
CCCCCFGGGGGGGGGGGGGGGGGGGGGGGGGGGGGGGGGGGGGFGGGGGGGGGGGGGGGGGGGGGGGGGGGGGGGGGGGGGGGGGGGGGGGGGGGGGGGGGGGGFGGGGGGGFGGGGGGGGGGGGGGFBEFGGGGGGGGGGGGGGGGFGGC==?FGGGFGDFFGFFGGGGFGGGG?FFGGE>EGGCGGCFFEGEGEDCFCGGGGFG7**;CGCDC:FGGGDGFF?F>E>>)>CFC<F0;EGE?FGDFFGF/
@M03364:276:000000000-BLYN8:1:1101:26965:12435 2:N:0:1
GGACTACCAGGGTTTCTAATCCTGTTTGCTCCCCACGCTTTCGTGCATGAGCGTCAGTGTTATCCCAGGAGGCTGCCTTCGCCATCGGTGTTCCTCCGCATATCTACGCATTCCACCGCTACATGCGGAATTCCACCTCCCTCTGACAGACTCTAGCCTTGCAGTCACCAATGCAGTTCCCAGTTTAAGCCCGGGGATTTCACATCGGTCTTGCAAAATCGCCTTCGCACTCTTTCCGCCCAGTAATTCCG
+
@CCCCGGGGGGDCFEGCCGEEE<CFACDECFGF7FCCECFGGGFGGCFGGGGGG>FECFEG9C<C,<@7CG>FFFCGGFED7F:FD7FFGGCF9E,<F,>7@;?EFD?F7B+,C,?F:@+=CFGGG@F7BDDDFFCE=BA88DFFEG9,,@=E9=ABCGFFG89F@,,@=BFC889EFCCDED8>DF7CC,8+35EGE69CFCCAG4*;4?=:8CC+*,=65?2(2=B0A3)+;;3+(;85>?F7C@EFG0
@M03364:276:000000000-BLYN8:1:1101:6296:12469 2:N:0:1
GGACTACAGGGGTTTCTAATCCTGTTTGCTCCCCACGCTTTCGAGCCTCAGTGTCAGTTACAGGCCAGAGAGCCGCTTTCGCCTCCGGTGTTCCTCCATATATCTACGCATTTCACCGCTACACATGGAATTCCACTCTCCTCTCCTGCACTCAAGTCTCCCAGTTTCCAATGCACACAATGGTTGAGCCACTGCCTTTTACATCAGACTTAAGAAACCACCTGCGCTCGCTTTACGCCCAATAAATCCGG
+
CCCCCFGGGGDGGGEGGGGGGFFGFGGGGGGGGGGGGGGGGGGGCF:EFGGGGGGGGGGF<FGGGECFG8FEFGGGEE@AGGCFCFCEG7FF9E=?FFGDGGGGFGDGGEFFFBFGGGGGGGGGGGGEECFGGCAFGFFGDGGGFFBEGGGGGFGGGADE9FDCAEFCGFFG,D9=FGGG9BDGGGFFGGGGGGG8EFCFFGGFFF5CFGCFF+:>FGFFF*;6B*:5>DAEG<FFFFGGG33A*CFECD9
@M03364:276:000000000-BLYN8:1:1101:18190:12492 2:N:0:1
GGACTACTGGGGTATCTAATCCTGTTTGCTCCCCACGCTTTCGCACCTGAGCGTCAGTCTTCGTCCAGGGGGCCGCCTTCGCCACCGGTATTCCTCCAGATCTCTACGCATTTCACCGCTACACCTGGAATTCTACCCCCCTCTACGAGACTCTAGCTTGCCAGTTTCAAATGCAGTTCCCAGGTTGAGCCCGGGGATTTCACATCTGACTTAACAAACCGCCTGCGTGCGCTTTACGCCCAGTAATTCCG
+
CCCCCGGGGGGGGGGGGGGGGGGGGGGGGGGGGGGGGGGGGGGGGGGGGGGGGGDFGG9CFGGGGGGGGGGGGGGGGGGGGGFGGGDDGGGGGGGGGFGGGGGGGGGGGGGGGGGGGGGGDCGGGGGGGFFFGGGGGGGGGGGGGGG>CGGGGGGGGGGGFFGGGGGGGGGFGFFGGGGEFGGGGGGGGG,DEGGGDEGFGDFGFGGGGFGCGGGGGDGGFG3;<:>F:>E>GDFBFFGCG@?FGGFFGGC
@M03364:276:000000000-BLYN8:1:1101:5362:12514 2:N:0:1
GGACTACTCGGGTATCTAATCCTGTTTGCTCCCCACGCTTTCGCACCTGAGCGTCAGTCTTCGTCCAGGGGGCCGCCTTCGCCACCGGTATTCCTCCAGATCTCTACGCATTTCACCGCTACACCTGGAATTCTACCCCCCTCTACGAGACTCAAGCCTGCCAGTATCAGATGCAGTTCCCGGGTTGAGCCCGGGGATTTCACATCTAACTTAACAGACCGCCTGCGTGCGCTTTACGCCCAGTATTTCCG
+
CCCCCGFGGEGGGGGGGFGGGGGGGGGGGGFGGGGDGGEGGGGE@FGGGDGGGGGGGG9C<EDEBFGGGDGGGGDEGGGGGEGGGGGFGGGGGGGGGGGFFGCGGFFFGGGGGGGGGGDCCF,EEGGGF<DGGGEFGGFCC>EGDFG>E>BFCG?FED,@FGCFFEC;7BFAECFF9FG7DE>EG8E??FGFEECG5ECC7DGGFC7++;7CF7C+;<FEEG)8?FFB?FFFGGGBFBGGE5<?G*9:GG/
@M03364:276:000000000-BLYN8:1:1101:15206:12557 2:N:0:1
GGACTACTAGGGTATCTAATCCTGTTTGCTCCCCACGCTTTCGCACCTGAGCGTCAGTCTTCGTCCAGGGGGCCGCCTTCGCCACCGGTATTCCTCCAGATCTCTACGCATTTCACCGCTACACCTGGAATTCTACCCCCCTCTACGAGACTCTAGCTTGCCAGTTTCAAATGCAGTTCCCAGGTTGAGCCCGGGGATTTCACATCTGACTTAACAAACCGCCTGCGTGCGCTTTACGCCCAGTAATTCCG
+
CCCCCGGGGGGGGGGGGGGGGGGGGGGGGGGGGGGGGGGGGGGGGGGGGGGGGGGGGGGGGGGGGGGGGGGGGGGGGGGGGGGGGGGGGGGGGGGGGGGGGGGGGGGGGGGGGGGGGGGGGGGGGGGGGGGGGGGGGGG7CGGGGGGGGGGGGGGGGGGGGGGGGGGGGGGGGGGGGGGGGGGGGGGGGGGGGGGGDDF6CGGGFGFGGGGFCD>FGGGGFGF?@FFFFFFFDDG<F?GGCB:FGFB9FG4
@M03364:276:000000000-BLYN8:1:1101:6098:12562 2:N:0:1
GGACTACTCGGGTTTCTAATCCTGTTTGCTACCCATGCTTTCGAGCCTCAGCGTCAGTTACAGACCAGACAGCCGCCTTCGCCACTGGTGTTCTTCCATATATCTACGCATTTCACCGCTACACATGGAGTTCCACTGTCCTCTTCTGCACTCAAGTTTCCCAGTTTCCGATGCACTTCTTCGGTTGAGCCGAAGGCTTTCACATCAGACTTAAGAAACCGCCTGCGCTCGCTTTACGCCCAATAAATCCG
+
CCCCCGDCFGGGFEGCFGGGGGDFGGGGGGFG8FFDFGGFGGGFFGCFGGGFGGGGGGGDF9F9<DGGFFFGGGGGGGGGGEGGGGGGGGGGCGDGGGFFGA;EFGGGG7=FFFGFGGGGDCFGFGGGFGGFF,4AEF;F8EGGGGGGGGGF?8EGFGGGGFEEGGGGGGG>>E8F8DGDFGGGGEGCCGGGGGGDFGGFFCGFBCGGDGF7@C7<B7,=9CDA2A=;=>D4*?7)@;CEG)4;DF:?+;2
@M03364:276:000000000-BLYN8:1:1101:5892:12573 2:N:0:1
GGACTACAAGGGTTTCTAATCCTGTTTGCTCCCCACGCTTTCGAGCCTCAGTGTCAGTTACAGGCCAGAGAGCCGCTTTCGCCTCCGGTGTTCCTCCATATATCTACGCATTTCACCGCTACACATGGAATTCCACTCTCCTCTCCTGCACTCAAGTCTCCCAGTTTCCAATGCACACAATGGTTGAGCCCCTGCCTTTTACATCAGACTTAATAAACCACCTTCGCTCGCTTTACGCCCAATAAATCCGG
+
CCCCCGGGGGGGGGGGGGGGGGGGGGGGGCFGGGGGGGGGGGGGGGGFGGGFGGGGGGGDGDG8DFGGGFFDCGGD+CFGGGGEG<FGGGGGGGFGG8EGGGGFFGGGGGEFGGGGGGGGGGGGFFFGGEFGGGGCF,4AFFGFGGGGFGGGFFGG;=;DDGGGGGFFCFF9DFFGCC+3@E,7B+8?FC8CGGGEEFGGCFEB<<77DGFFGFF+BCCC@CF35*2959;?C<7>B=:B=5@F*7=6DDC
@M03364:276:000000000-BLYN8:1:1101:3729:12590 2:N:0:1
GGACTACAGGGGTATCTAATCCTGTTTGCTCCCCACGCTTTCGAGCCTCAGCGTCAGTTACAGACCAGAGAGCCGCCTTCGCCACTGGTGTTCCTCCATATATCTACGCATTTCACCGCTACACATGGAATTCCACTCTCCTCTTCTGCACTCAAGTCTCCCAGTTTCCAATGACCCTCCCCGGTTGAGCCGGGGGCTTTCACATCAGACTTAAGAAACCGCCTGCGCTCGCTTTACGCCCAATAAATCCG
+
CCCCCGGGGGGGGGGGGGGGGGGGGGGGGGGGGGGGGGGGGGGGGGGGGGGGGGDGGGGGGGGGGGGGGGGGGGGGGGGGGGGGGGGGGGGGGGGGGGGGGGCGCFGGGGGGGGGGGGGGGGGGGGGG?,CFGGGGGGFGGGGFGCFGCGGGGGGGDGGFGGGGFFCAAEFGGGGGGGG6EGGGFGGGGDGGGGGGGGG6+:FGF<>FGGGGGGGFFGGGEGE@@F>A6ADDCDGFFFGEGF0:CGFFGGD
@M03364:276:000000000-BLYN8:1:1101:25883:12619 2:N:0:1
GGACTACTCGGGTTTCTAATCCTGTTTGCTCCCCACGCTTTCGAGCCTCAGCGTCAGTTACAGACCAGAGAGCCGCCTTCGCCACTGGTGTTCCTCCATATATCTACGCATTTCACCGCTACACATGGAATTCCACTCTCCTCTTCTGCACTCAAGTCTCCCAGTTTCCAATGACCCTCCCCGGTTGAGCCGGGGGCTTTCACATCAGACTTAAGAAACCGCCTGCGCTCGCTTTACGCCCAATAAATCCG
+
CCCCCGGGGGGGFGGGGGGGGGGGGGGGGGGGGGGGDGGGGGGGGGGGGGGGGGGGGGGGGGGGGGGGGGGGGGGGGGGGGGGGGGGGGGGGGFGGGGGGGGGGGGGGGGEGGGGGGGGGGGGGGGGGEE<FFGGGFGGGGGGGGGGFFGGGGGGFAFGGGGGGFGGGGGFFGGGGGGGGGGGGGGGGGGG5C5EGDGFGGGGCFFGG=CFFFGCFGGGGAEFDFF;FFFFE37CBF?CCEB04979:GGC
@M03364:276:000000000-BLYN8:1:1101:29334:12621 2:N:0:1
GGACTACAGGGGTTTCTAATCCTATTTGCTCCCCACGATTTGGTGCCTCAGTGTCAATAAAAGGCCAGGAGACCGCCTACGCGACTGGTGTTCCTCAATATATCTACGCATTCCACCGCTAAACATGGAATTCCATCTACGTATCCTGTATTCTAGTAAGACAGTTTTCAAGTCGAACCGGAGTTGAGCTCCGGCCTTTAACCCTAAACTTATCAAACCACCTACGCTCCCTGCACGCCCATCAAATCCGG
+
BBC6@@,<E-FFC@B@E96CFFFGGGGFGGFGG;FGE+C<,,CFG,,C,6C<C<,,,<CFC<F,C<8C,,BEC,@F:@FFGD+76@FCFGGG<FG9<F9EA<B9@,,A7++B9,CDF>+6>6AE9F8=97?F,,,:4,@<+=,64,@EE8,6@;E6E;D>>EFF?9>,7,7>=DE6F8+@C+@4<E,,4@3:75**@>,=F7,;A4**3=+*+=CC78*,:*)5;D2)(2:;<*0;86*4/)(/*03)2)2
@M03364:276:000000000-BLYN8:1:1101:13949:12632 2:N:0:1
GGACTACTAGGGTTTCTAATCCTGTTTGCTCCCCACGCTTTCGCACCTGAGCGTCAGTCTTCGTCCAGGGGGCCGCCTTCGCCACCGGTATTCCTCCAGATCTCTACGCATTTCACCGCTACACCTGGAATTCTACCCCCCTCTACGAGACTCTAGCTTGCCAGTTTCAAATGCAGTTCCCAGGTTGAGCCCGGGGATTTCACATCTGACTTAACAAACCGCCTGCGTGCGCTTTACTCCCAGTAATTCCG
+
CCCCCGGGGGGGGGGGGGGGGGGGGGGGGGGGGGGGGGGGGGGGGGGGGGGFGGGGGGGGGGGGGGGFGGGGGGGGGGGGGGGGGGGGDGGFGGGGGGGGGGGGGGGGGGG:BFGGGGGGCGGGGGGGGGGGGGFGGGGGGGGGGGGGGGGGGGFGGGF?FGGFFFCCFGGGDGGGFGGGGFE1>EGGGG8FEGGGGGGGGG9:74+:CCFFFGGGGGGD:E)(3:>DBFFFGD<AB)<<5<>)0:69C>2
@M03364:276:000000000-BLYN8:1:1101:18777:12673 2:N:0:1
GGACTACCGGGGTTTCTAATCCTGTTTGCTCCCCACGCTTTCGTGCCTCAGTGTCAATGTTGGTCCAGGTAGCTGCCTTCGCCATGGATGTTCCTCCTGATCTCTACGCATTTCACTGCTACACCAGGAATTCCGCTACCCTCTACCACATTCTAGTCACCCAGTTTCAAACGCAGTTCCCAGGTTAAGCCCGGGGATTTCACATCTGACTTAAGTAACCGTCTGCGCCCGCTTTACGCCCAGTAATTCCG
+
CCCCCGGGGGGGFGGGGGGGGGGGGGGGGGGGGGGGGGGGGFGGGGGGGGGGGGGGGGGGGGGGGGGGGGGGGGGGGGGGGGGGGGGGGGGGEGGCGGGGGGGGGGGGGGGFFGGGGGGGGGGGGGFDFGGGGGGGGGGGGGGGGGGGGGGGFGGGFCGFGGGGGGGGGGGGGGGEGGGGGGGGGGGGFGFFGGGGGGG?DFCFA;FGGGGGGFGGGGGGEEFFFFFFD46AGGGFFFGCGF?FGGFFGG0
@M03364:276:000000000-BLYN8:1:1101:3867:12673 2:N:0:1
GGACTACACGGGTTTCTAATCCTGTTTGCTACCCATGCTTTCGAGCCTCAGCGTCAGTTACAGACCAGACAGCCGCCTTCGCCACTGGTGTTCTTCCATATATCTACGCATTTCACCGCTACACATGGAATTCCACTCTCCTCTTCTGCACTCAAGTCTCCCAGTTTCCAATGACCTTCTCCGGTTGAGCCGAGGGCTTTCACATCAGACGTAAGAAACCGCCTGCGCTCGCTTTACGCCCAATAAATCCG
+
<CCCCAFDGEEGGDGGGGGGGG,C;EGGCC@FGGGGDGG9FFGGGGGGGGFFC@FEGGGDGGGGFFGGF<9EF<C7+BFGGDFGEGEGC<CFFF9FGGGGGGFFFDF,+?=?EF9FGCEEECEGFFDC?:?ACFGDG@EFGG89>E;,=;EF,4@FGGFECFG,8EFGGGEGGGG,EFC8AFG>>CE?98B6@E+C5D>7:>FGFG>77F*;9*/:CFF,?E??2)5)(2.5C5F;A7GECBFF<FCEGDD
@M03364:276:000000000-BLYN8:1:1101:4937:12698 2:N:0:1
GGACTACTAGGGTTTCTAATCCTGTTTGCTCCCCACGCTTTCGCACCTGAGCGTCAGTCTTCGTCCAGGGGGCCGCCTTCGCCACCGGTATTCCTCCAGATCTCTACGCATTTCACCGCTACACCTGGAATTCTACCCCCCTCTACGAGACTCAAGCCTGCCAGTATCAGATGCAGTTCCCGGGTTGAGCCCGGGGATTTCACATCTGACTTAACAGACCGCCTGCGTGCGCTTTACGCCCCGTAATTCCG
+
CCCCCGGGGGGGGGGGGGGGGGDFGGGGGGGGGGGGGGGGGGGGGGGGGGGGGGGGGGGGGGGGGGGGGGCEGGGGGGGGGGGGGGGGGGGGGGFGGFFFGGG<FFGGGGDFGGGGGGGGFEGGGGGGGCGCDFGGGGGGGEGDCFGGGDGGGDFFGG?:CGGGGGGFFGGGGGGGGGDGGGGEGG*CFGF5:EECE5C6+;EFFGFFFGG>G>>C77/CAGF?FF>B6)))9/C)91:8E)7.)9>)0:*
@M03364:276:000000000-BLYN8:1:1101:5957:12699 2:N:0:1
GGACTACTAGGGTTTCTAATCCCGTTCGCTACCCTGGCTTTCGTGTGTGAGCGTCAGATTTGGACCAGTGCGCTGCCTTCGCCTTTGGTGTTCCCCACGATATCAACGGATTTCACCCCTACACCGTGAGTTCCACGCACCTCTTCCAACCTCGAGTCATGCCGTTTCACTTGCGGGCCTGAAGTTGAGCCCCAGGATTTTACGAATGACTTACCTGCTCGCCTCGACCCCCTTTACGCCCAGTTATTCCG
+
CCCCCGGGCGGGGGGGGGGGGG@EGGFGGGCFFGGDEFGGGGGEFGFF@9ECEGGGGEGFEFGEGGGGGGCCEGFEGGGFGFEGGGGGFGFCEC>A,8+CCF+FDGFGCFGG@FFFFFCFGGGFDCEEF7FFEEFECEGDGGGFFFFGCD70>@88>D,@=B8@FBF?,3,,7,@:@EE5@8,>DF7:C,,4:***4BC,+4CC)9CFFFF+@>*=C*+<>=:<(0().5>D58DA41E55)4<2:@<F7*
@M03364:276:000000000-BLYN8:1:1101:20579:12762 2:N:0:1
GGACTACTAGGGTATCTAATCCTGTTTGCTCCCCACGCTTTCGCACCTGAGCGTCAGTCTTCGTCCAGGGGGCCGCCTTCGCCACCGGTATTCCTCCAGATCTCTACGCATTTCACCGCTACACCTGGAATTCTACCCCCCTCTACGAGACTCAAGCCTGCCAGTTTCGGATGCAGTTCCCGGGTTGAGCCCGGGGATTTCACATCCGACTTGACAGACCGCCTGCGTGCGCTTTACGCCCAGTAATTCCG
+
CCCCCGGGGGGGGGGGGGGGGGGGGGGGGGGGGGGGGGGGGGGGGGGGGGGGGGGGGGGGGGGGGGGFGGGGGGGGGGGGGGGGGGGGEGGGFGGGGGGGGGGGGGGCGGGGGGGGGGGGGGGGGGGGGGGGFGGGGGGGGGGGGGGGGGGGGGGGGGGFGGFGGFGGGDGGGGFGGGGGGGGC::EGFCGCEGDEE5E6CFFCFCFGGGGGGC7+65@FFGE08@>D6DEBGGGFF0E>E@?7DCFAFF6
@M03364:276:000000000-BLYN8:1:1101:5343:12772 2:N:0:1
GGACTACTAGGGTTTCTAATCCTGTTTGCTCCCCACGCTTTCGAGCCTCAGTGTCAGTTACAGGCCAGAGAGCCGCTTTCGCCTCCGGTGTTCCTCCATATATCTACGCATTTCACCGCTACACATGGAATTCCACTCTCCTCTTCTGCACTCAAGTCTCCCAGTTTCCAATGACCCTCCCCGGTTGAGCCGGGGGCTTTCACATCAGACTTAAGAAACCGCCTGCGCTCGCTTTACGCCCAATAAATCCG
+
CCCCCFGGGGGGFGGGGGGGGGGGGGGGGGGGGGGGGGGGGGGGGGGGGGGGGGGGGGGGGGGGGGGGFDGGGGGGGGGGGGGGGGGGGGGGGGGGGGGGGGFGGFGGGGGGGGGGGGGGGGGGGGGFF=BFDGGGGGGGGGGGGGGGGGGFGFFFEF9EFEGGGGGGFGFGDCGFGGGGG>CEEEEFGFGGGGGGGGG687=CCCDFCFGC@:B:CGGGFGFDDFBFFE>EGGGAFFGGCDFFGGFFGG)
@M03364:276:000000000-BLYN8:1:1101:11679:12790 2:N:0:1
GGACTACTGGGGTTTCTAATCCTGTTCGCTACCCATGCTTTCGAGCCTCAGCGTCAGTTGCAGACCAGAGAGCCGCCTTCGCCACTGGTGTTCTTCCATATATCTACGCATTCCACCGCTACACATGGAGTTCCACTCTCCTCTTCTGCACTCAAGAAAAACAGTTTCCGATGCAGTTCCTCGGTTAAGCCGAGGGCTTTCACATTAGACTTATTTTTCCGCCTGCGCTCGCTTTACGCCCAATAAATCCG
+
CCCCCGGGGGGGGGGGGGFGGGGGGGGGGGGGGGGGGGGGGGGGGGGGGGGGGGGGGGGGGGGGGGGGGGGGGGGGGGGGGGFGGFGGGGFGGGGGGGGGGGGGGGGGGGGGGGGGGGDGGGGGFFGGGGGGGGCFE@DGGF8D7EFFFGGGGGFFCGGGGGGGGGGGGG6BC>AFGGGGFGGGGGCCFGG>EEECGGGGGGGDFDGGGGGGCCCFFCFF)=;@DF@FFFFEGGGFFDEGG=6AFGFFGF7
@M03364:276:000000000-BLYN8:1:1101:18878:12790 2:N:0:1
[truncated: 30,800,900 more chars]
