# Supplementary material for: Captivity causes taxonomic and functional convergence of gut microbial communities in bats
Source: PeerJ. 2019 Apr 30;7:e6844. doi: 10.7717/peerj.6844 (PMC6499062; doi:10.7717/peerj.6844)
Supplement: Data S37 — Raw data of FRf8. [file peerj-07-6844-s042.gz › D8j5400-FRf8_R2.fq]

@M03364:276:000000000-BLYN8:1:1101:11652:1230 2:N:0:1
GGACTACTGGGGTTTCTAATCCTGTTCGCTCCCCACGCTTTCGAGCCTCAGCGTCAGTTACAGTCCAGAGAGTCGCCTTCGCCACTGGTGTTCTTCCTAATCTCTACGCATTTCACCGCTACACTAGGAATTCCACTCTCCTCTCCTGCACTCTAGATACTCAGTTTGGAATGCAGTACTCGGGTTGAGCCCAAGTATTTCACATCCCACTTAAGTATCCGCCTACGCTCCCTTTACGCCCAATAAATCCG
+
CCCCCGGGGGGGGGGGGGGGGGEFGFGEGGFEGGGGGEEGEGDGGG@FCEFGGGGCGGGGFGGGGGGGGGGGGGGGGGGGEGGGGDGGGGGGGGFGGGGGFCFGFFGGGGGGGGFGGGGCGFFGGGGGFGGGGFGEFFFF8ADCBFGFCD8?FGGDAGFGFGGGGGGGEEGGGGGGGGGGGE3BFBECFG?;CG:@CGGGGGGG9DD9CC7CF8>CCFGGFGDFAADD2?EFG7CEFFGGDE@5CF8CGF5
@M03364:276:000000000-BLYN8:1:1101:14386:1239 2:N:0:1
GGACTACAGGGTATCTAATCCTGTTTGCTCCCCACGCTTTCGAGCCTCAGCGTCAGTTACAGACCAGAGAGCCGCCTTCGCCACTGGTGTTCCTCCATATATCTACGCATTTCACCGCTACACATGGAATTCCACTCTCCTCTCCTGCACTCAAGTATCCCATTTTCCAATGCACACAATGGTTGACACACTGCCTTTTCCATCAGACTTAAGAAACCACCTGCGCTCGCTTTACGCCCAATAAACCCGC
+
CCC<CCFGGGDEFDEGGFFGGGGGFGEFCFGGGGGGCGCE<FC@FC@FG8FFCFEEFCGG9<FFFD68FDCDGGDFC@9,F::CC==C=FEFEBFFDGGCE9EFC9FGC,?E99BF@CFEGGG9F9<E,5,,9,>;ECGC>E,+=ED,@@CDF8,@,@FA,@,,8,@=,3@,83EDFE6F8D=DCF,,6@C:<6DF,D;,39,+*=D7C+++++=F>9@>9C;244):9B445B+(:5::C46*@;A(83
@M03364:276:000000000-BLYN8:1:1101:16068:1262 2:N:0:1
GGACTACTGGGGTATCTAATCCTGTTTGCTACCCATGCTTTCGAGCCTCAGCGTCAGTTACATACCAGACAGCCGCCTTCGCCACTGGTGTTCTTCCATATATCTACGCATTTCACCGCTACACATGGAGTTCCACTGTCCTCTTCTGCACTCAAGTTTCCCAGTTTCCGATGCACTTCTTCGGTTGAGCCGAAGGCTTTCACATCAGACTTAAGAAACCGCCTGCGCTTGCTTTACGCCCAATAAATCCG
+
@@C@CGGGGGGGGGGGGGGGGGFGAEEFGGDFFCFGFFGGGGGGFGEFGGEGG@FGD<FCFD,CFAAFGGGGGFG@FCGGGGEFE8EGGGGGDFGEGGFGGGFE9AF@@7FF<F9EF77@EGGGGGGCF8,FGDF9EFDEFD9=DGGGGGGGG8FF@EDGGFC,8C;ACEEEEEDGG89=9;88FE?8FFFGC>ECFFFFFCFF+;?C2AGG>=7:FFGGEGF=26@E9)0)4=CCF>EECE6407C3F*)
@M03364:276:000000000-BLYN8:1:1101:18058:1281 2:N:0:1
GGACTACCAGGGTTTCTAATCCTGTTTGCTCCCCACGCTTTCGCACCTGAGCGTCAGTCTTTGTCCAGGGGGCCGCCTTCGCCACCGGTATTCCTCCAGATCTCTACGCATTTCACCGCTACACCTGGAATTCTACCCCCCTCTACAAGACTCTAGCCTGCCAGTTTCGAATGCAGTTCCCAGGTTGAGCCCGGGGATTTCACATCCGACTTGACAGACCGCCTGCGTGCGCGTTACGCCCAGTAATTCCG
+
9CCCCFFCCCGGGGGGGGDFGCGGECCFGGFFFEGGGGGGGGGGGE@EFFFGGGGGGEFFGGGGGGFGGDDCF:@=FGGGGGGGCEGGEGG<FFFGDFG9EEFFGEFDEFFGGGGGFCGGGGGGGG8FF8A:FGGC9>FGGGEGGGG9EEFF,@EFGGGGGGGGGFFGD5FBFA;A;9EGGDC8DEF9CB8F7CBE7CC?DFGG;CCDDGDGGGDDFGGFB*=18>9B:555)9<13(*:E3<?*:@2776
@M03364:276:000000000-BLYN8:1:1101:9949:1309 2:N:0:1
GGACTACAAGGGTTTCTAATCCTGTTTGCTACCCATGCTTTCGAGCCTCAGCGTCAGTTACAGACCAGACAGCCGCCTTCGCCACTGGTGTTCCTCCATATATCTACGCATTTCACCGCTACACATGGAATTCCACTCTCCTCTTCTGCACTCAAGTCTCCCAGTTTCCAATGACCCTCCCCGGTTGAGCCGGGGGCTTTCACATCAGACTTAAGAAACCGCCTGCGCTCGCTTTACGCCCAATAAATCCG
+
CCCCCGGGGGGGGGGGGGFGGFGGGGGGGGGGGGGGGGGGGGGGGGGGGGGGGGGGGGGGGGGGGGGGGGGGGGGGGGGGCGGGGGGGGGGGGGGFGGGGGGGGGGGGGGGGGGGGGGEEEEFFFGGGGGGGGGGGGGFGGGGGGGGGGGGDGGGCCFFGGFFGFFFGDGFDGGGCF,+@EEEGG6CFGDFGGGGGGGGGGGGGFD:F*;CF>GFFG*=:5533=FFF6DBB<CF<F;EGGF?5DCF<7C1
@M03364:276:000000000-BLYN8:1:1101:8588:1346 2:N:0:1
GGACTACAGGGGTATCTAATCCTGTTCGCTACCCACGCTTTCGAGCCTCAGCGTCAGTTACAGTCCAGAGAGTCGCCTTCGCCACTGGTGTTCTTCCTAATCTCTACGCATTTCACCGCTACACTAGGAATTCCACTCTCCTTTCCTGCACTCTAGATACTCAGTTTGGAATGCAGTACTCGGGTTGAGCCCAAGTATTTCACATCCCACTTAAGTATCGGCCTACGCTCCCTTTACGCCCAATAAATCCG
+
CCC@CFFGGGGGGGGGGFFFGFGGGFGGG@,@<C@CFDCGFGEFGGGG8DFFGFGGGGGFGECF,CF,6CEC<CEFGED97FEEGCFDC8FF?BAFDA?9FFDFF<A<FEE:5:?CFGCCCCAA4,9=EFGGDFGGEGEFEF,6@>AD8?FGGFDE,,@EDFA8D,@;+>9EG,E89,7,6++=F8>?F7D6,@,,7@,,+<;D<*4C97?FG82+<;,4/=94:F>>ABD?<CC:6>C7CBD56F6?78>
@M03364:276:000000000-BLYN8:1:1101:15584:1367 2:N:0:1
GGACTACTGGGGTTTCTAATCCTGTTTGCTCCCCACGCTTTCGAGCCTCAGTGTCAGTTACAGGCCAGAGAGCCGCTTTCGCCTCCGGTGTTCCTCCATATATCTACGCATTTCACCGCTACACATGGAATTCCACTCTCCTCTCCTGCACTCAAGTCTCCCAGTTTCCAATGCACACAATGGGTGAGCCACTGCCTTTTACATCAGACTTAAGAAACCACCTGCGCTCGCTTTACGCCCAATAAATCCGG
+
CCCCCGGGFGGGGGGGGGGGGGGGGGGGGGGGGGGGGGGGGGGGGGDGGGGFGGGGGGGGGGGGGGGGGGGGGGGGFGFGGGGGG,FFGGGGFGGGGFFGFGGGGGGGGGGGGGGGGGGDGGGG9,CDFFCGGGGG9EDFGGGGGFG?FGGGGGGGCDFCADGGGGGG,=>EGCEEEFGFFFD,@CFCCGDG6FF:FGGGGGGF68;5**;<88FG5?879EFF=54/():5FC+8?=G8E)/=FCFE<DD
@M03364:276:000000000-BLYN8:1:1101:13510:1371 2:N:0:1
GGACTACCGGGGTTTCTAATCCTGTTTGCTCCCCACGCTTTCGCACCTGAGCGTCAGTCTTCGTCCAGGGGGCCGCCTTCGCCACCGGTATTCCTCCAGATCTCTACGCATTTCACCGCTACACCTGGAATTCTACCCCCCTCTACGACACTCAAGCTGACCAGTATCAGATGCAGTTCCCAGGTTGAGCCCGGGGATTGCACATCTGACTTAACAAACCGCCTGCGTGCGCTTTACGCCCAGTAATTCCG
+
CCCCCF@<CEFGCFEGAFCEECEFGFEFGDFGG;FBCC7FGCEECGGGGGGDGGECFEFFAAFGGGDGGG7CFFGGGGGGBFF?B?FGGGGGFED<FFFG,A=DGAGFGDE@CG<BF@7@CE:DFGGGGGFGGGGG9>B+8CCFGGFC+3@>F88DFDFG7EFCDCFFGGG,=DFGC7,>>CGCGGDFF7B8*=BECEF6CCFFAFC>FGG772:CFF=G3CD08508:>>B7CCA=:5CC@BFFGF<CC*
@M03364:276:000000000-BLYN8:1:1101:10378:1373 2:N:0:1
GGACTACTGGGGTTTCTAATCCTGTTTGCTCCCCACGCTTTCGAGCCTCAGTGTCAGTTACAGGCCAGAGAGCCGCTTTCGCCTCCGGTGTTCCTCCATATATCTACGCATTTCACCGCTACACATGGAATTCCACTCTCCTCTCCTGCACTCAAGTCTCCCAGTTTCCAATGCACACAATGGTTGAGCCACTGCCTTTTACATCAGACTTAAGAAACCACCTGCGCTCGCTTTACGCCCAATAAATCCGG
+
CCCCCGGGEGGGGGGGGGGGGGGGGGGGGGGGGGGGGGGGGGGGGGGGFFG9FGGGGGGGGGGGGGGGFGGGGGGGGGFG:FGECGGGGGGGGGGFGGGGGGGGGGGFDGFGGGGGGGGGGGGGGGFFCFGGGGFGFGFFFGGGDGGGGGGGFGGGB;FFFEEGFGF,EGGG8DGDGGC8DFGGGDGGGF6EGGGFGGFG7CFC?:CFGGFGG+=:FDGFFDA=BD=EFFE4CGC*6@GGD:6):CF3CD9
@M03364:276:000000000-BLYN8:1:1101:20887:1537 2:N:0:1
GGACTACTAGGGTATCTAATCATGTTTGCTCCCCACGCATTCGCACCTGAGCGTCAGTCTTCGTCCAGGGGGTCGCCTTCGACACCGGTATTCCTCCAGATCTCTACGCAATTCAACGCTACACCAGGAATTCTATCCCCATCTACGAGAATCTAGATTGTCAGTTTCCAATGACCCTCCCCGGTTGAGCCGGTGGATTTCATATCAGACTTAACAAACCCCCTGCGCTCGCTTTACTCCCTATAAATCCC
+
B-C9,6,@@-,-;@CCF9E6F,;,6;E<F,,,,BEC7++BB<EC6@:,6,,C+6@F,6;,;;C,6,BCF:@:+6+>6,CF,,88>,+7>+:,BF9,,A<,:,E,E,,++@+45,,,:4@CC+,A=+4++AFCFF93,@8+,63=E>?E8+++7,C,,,735@F9383;:ECD,,433,35*@5>FGCEF8D:**1/*4,=+B,=+:++C**4+3++*2=*)*0(,2()6553CCC<*)++2).02CF)27*
@M03364:276:000000000-BLYN8:1:1101:11844:1571 2:N:0:1
GGACTACTCGGGTTTCTAATCCTGTTTGCTCCCCACGCTTTCGCACCTGAGCGTCAGTCTTCGTCCAGGGGGCCGCCTTCGCCACCGGTATTCCTCCAGATCTCTACGCATTTCACCGCTACACCTGGAATTCTACCCCCCTCTACGAGACTCAAGCTGACCAGTATCAGATGCAGTTCCCAGGTTGAGCCCGGGGATTTCACATCTGACTTAATCAACCGCCTGCGTGCGCTTTACGCCCAGTAATTCCG
+
CCCCCGGGGGGGGGGGGGGGGGGGGGGGGGGGGGGGGGGGGGGGGGGGGGGGGGGGGGGGGGGGGGGGGDGGGGGGGGGGGGGGGGGGGGGGGGGGGGGGGGGGGGGGGGGGGGGGGGGGGGGGFFGGDGGGGGGGGGGGGGGGGGGGGGGGGGGGGGGGFFC5@FAF,7@FGGGGGGGGFGGGGC>FGFGGGGGGGCEGGGDGFCDFFGGGGGF77CFFFGE;;F>F:5@DGG3AFF?EGF?FGFFFGGC
@M03364:276:000000000-BLYN8:1:1101:16121:1583 2:N:0:1
GGACTACCCGGGTTTCTAATCCTGTTTGCTCCCCACGCTTTCGCACCTGAGCGTCAGTCTTCGTCCAGGGGACCGCCTTCGCCACCGGTATTCCTCCAGATCTCTACGCATTTCACCGCTACACCTGGAATTCTACCCCCCTCTACGAGACTCAAGCTGACCAGTATCAGATGCAGTTCCCAGGTTGAGCCCGGGGATTTCACATCTGACTTAATCAACCGCCTGCGTGCGCTTTACGCCCAGTAATTCCG
+
CCCCCFGGGGGGGGGGGGGGGGGGGGGGGGGGGGGGGGGEGGGGGGGGGGGGGGEGGGGGGGFGGGGGGGGGGGGGGGGGGGGGGGGDCGGGFGGFGGCFCFFGCEGGGGGGGGFGGGGGGGGFFEFFFFGGGGGFGG?GECGGGGGGGDGGGFCEGGG9FGF,@,@DFGGGGGFCFGGGGGGGG?FFFGGGGGGGGGGC8FGDCGGG>F>FF>C7@60A>CEFDFFF;)>DCD*6?6E:EFBFC79)C7*
@M03364:276:000000000-BLYN8:1:1101:16271:1589 2:N:0:1
GGACTACTAGGGTTTCTAATCCTGTTTGCTCCCCACGCTTTCGCACCTGAGCGTCAGTCTTCGTCCAGGGGGCCGCCTTCGCCACCGGTATTCCTCCAGATCTCTACGCATTTCACCGCTACACCTGGAATTCTACCCCCCTCTACGAGACTCTAGCTTGCCAGTTTCAAATGCAGTTCCCAGGTTGAGCCCGGGGATTTCACATCTGACTTAACAAACCGCCTGCGTGCGCTTTACGCCCAGTAATTCCG
+
BCCCCGGGGGGDFGGGGGGGGGGGGGGGGGGGGGGGEDGGGGGGGGGGF8EE@@FGGGGGFGGGGGGCEGGGGGGGGGGG<,CFGFFGGGGGGGDGGGGFGGGGGGGGGGCECGGGGGGGFGGGG8<<8FGGGGFGGGCEGEGFAF8:@ECGGGGD9CAFGGF8FG9FGAFFFGGGGGFFGDFFGGGFGFC;>EGGE5F6CF9:=6CCCFD=F7>:>CFF8EFD;FF315)7)9CAF1EGE5:6DF=2CD*
@M03364:276:000000000-BLYN8:1:1101:15925:1634 2:N:0:1
GGACTACAGGGGTATCTAATCCTGTTCGCTCCCCACGCTTTCGAGCCTCAGCGTCAGTTACAGACCAGAGAACCGCCTTCGCCACTGGTGTTCCTCCATATATCTACGCATTTCACCGCTACACATGGAATTCCACTCTCCTCTTCTGCACTCAAGCCTCCCAGTTTCCAATGACCCTCCCCGGTTGAGCCGGGGGCTTTCACATCAGACTTAACAAACCGCCTGCGCCCGCGTTACGCCCAATAAATCCC
+
@AC<C<C8FGGCF@FGG@,E,E<EF@<CBFG7@FG7@+8BCFGFEF7E@FFFEGGEEGGE<ED,CF8C,:C,CFFGGGGGGG7FC4E,9BCFG9=BF,FAFC,,95?DF7:75ABEFE7=C4==,AFFFDFFCF9DEF,<ED>DDFGDC,8+6=8?,66@,@F8,,7,=,7,6>688EGCC>+3>C5,1,43**1?*BFGF7=++;;FFCD>7+++*2=F)::@@4150>)539>2),;*:)4>C*/4:7*
@M03364:276:000000000-BLYN8:1:1101:16319:1635 2:N:0:1
GGACTACCAGGGTTTCTAATCCTGTTTGCTCCCCACGCTTTCGCACCTGAGCGTCAGTCTTCGTCCAGGGGGCCGCCTTCGCCACCGGTATTCCTCCAGATCTCTACGCATTTCACCGCTACACCTGGAATTCTACCCCCCTCTACGAGACTCTAGCTTGCCAGTTTCAAATGCAGTTCCCAGGTTGAGCCCGGGGATTTCACATCTGACTTAACAAACCGCCTGCGTGCGCTTTACGCCCAGTAATTCCG
+
CCCCCGGGGGGGGFGFGGGGGGGGCFGGGGGGGGG@FGGGGGDGGGGGDCFGGGGGGGGGGGGFGGGGGGGGGGEGGGGGGGGGGGGGGGGGGGGGFFGGGGGGGGGGGGGGGGFCFF7EGFGGGGGGGGGGGGGGGGFEEEGGBCD6EGGD:@EFGGBFGGGGFCGGGGGGFGFFGCGGGGGFFGGGGGGGEDGGEGF?7C9:ACCFF>FFF>F7*58=BEA?6A;73BFECDF<@BGGG>0?FDB4>72
@M03364:276:000000000-BLYN8:1:1101:8980:1638 2:N:0:1
GGACTACTCGGGTTTCTAATCCTGTTTGCTCCCCACGCTTTCGCACCTGAGCGTCAGTCTTCGTCCAGGGGGCCGCCTTCGCCACCGGTATTCCTCCAGATCTCTACGCATTTCACCGCTACACCTGGAATTCTACCCCCCTCTACGAGACTCTAGCTTGCCAGTTTCAAATGCAGTTCCCAGGTTGAGCCCGGGGATTTCACATCTGACTTAACAAACCGCCTGCGTGCGCTGTACGCCCAGTAATTCCG
+
CCCCCFFGGGGGGGGGGGGGGGGGGGGGGGGGGGDFGDGFGFGGGGGGGDGGGGGGGGGGGGGGGGGGGGGGGGGGGGGGGGFFGGGGGGGFGGGGGGGGGGGG9FFGDEGGGGGGGGGGGGGFGGEFGGG@FGDFFGGFGGGGGGGGGDEFGGG7DFEFG@AFGDCFF;FGFGGGGGGG6BECFCC,<FGFC?EC**:FGGCF:FGCCGGGF7FGGGGGBGD?;49EF>DFG)947<GGG@19:C@<CC9
@M03364:276:000000000-BLYN8:1:1101:10277:1655 2:N:0:1
GGACTACCGGGGTTTCTAATCCTGTTTGCTCCCCACGCTTTCGAGCCTCAGCGTCAGTTACAGACCAGAGAGCCGCCTTCGCCACTGGTGTTCCTCCATATATCTACGCATTTCACCGCTACACATGGAATTCCACTCTCCTCTTCTGCACTCAAGTCTCCCAGTTTCCAATGACCCTCCCCGGTTGAGCCGGGGGCTTTCACATCAGACTTAAGAAACCGCCTGCGCTCGCTTTACGCCCAATAAATCCG
+
CCCCCGGGGGGGFGGGGFGGGGGGGGGFGFFFGGFGEGGGGGGFFGGGGGGGGGGGGGGGFGFGGGGCFFGGGGGGGGFGFG7FGFFDFFFGGGFGGFGDGGFFFGGGGG+CFGGGCCGGGGGGGGG?FFFGFGGGGD>==DFGDGFF9D888DGFFGFGGG?F,=3DEFDE?;FF8=?EGEG:FE5?1,3;;EEGGD;=7FGGFFFGCCD+1:+;7566>DD((;0:9735CGGFFFCEG@BFGG4)2C7
@M03364:276:000000000-BLYN8:1:1101:17398:1683 2:N:0:1
GGACTACAAGGGTATCTAATCCTGTTTGCTCCCCACGCTTTCGAGCCTCAGTGTCAGTTACAGGCCAGAGAGCCGCTTTCGCCTCCGGTGTTCCTCCATATATCTACGCATTTCACCGCTACACATGGAATTCCACTCTCCTCTCCTGCACTCAAGTCTCCCAGTTTCCAATGCACACAATGGTTGAGCCACTGCCTTTTACATCAGACTTAAGAAACCACCTGCGCTCGCTTTACGCCCAATAAATCCGG
+
CCCCCGGGGGGGGGGGGGGGGGGGGGGGGGGGGGGGGGGGGGGG<FGGGGGGGGGGGGGFGGGGGGGGGGGGGGGGCFGGGG@FFGGGGGGGGGGGGGGGGGGGGGGGGGGGAGGGGGGGGGGGGGGGEGGGGFGGGGGGGGGGGGGGGGGGG8FGGFGGGGGGGGGGGGFGGGGGGGGFGGGGGGGGFGGGGGGGGCGG7CCGFGGGGGGGGGGFGG>CFEAB@DFFFFF>GF:@?@8CEF;FCGFEGDD
@M03364:276:000000000-BLYN8:1:1101:9722:1695 2:N:0:1
GGACTACTCGGGTATCTAATCCTGTTCGCTCCCCACGCTTTCGAGCCTCAGCGTCAGTTACAGTCCAGAGAGTCGCCTTCGCCACTGGTGTTCTTCCTAATCTCTACGCATTTCACCGCTACACTAGGAATTCCACTCTCCTCTCCTGCACTCTAGATACTCAGTTTGGAATGCAGTACTCGGGTTGAGCCCAAGTATTTCACATCCCACTTAAGTATCCGCCTACGCTCCCTTTACGCCCAATAAATCCG
+
CCCCCGGGGGGGGGGGGGGGGGGGGG@FGCFGGGGGGGGGGGGDGG7F<FGGGGGGGGGG9C6CFFGG,<8F<EEFEGGGGGGG@@FGGGGGGFEFGDGEFFGGGFDFGEFGGGCCAF@EGDGGGCGGGGGGGGGGEE9EFGGCC894,@@=@DFC,@;,,EFGGG9=+@,=8FGGGFG:FCCGCE+ACCF:73@EFFGGFGGGFG5>CDGGGGFFGGFGEGFD2A>E9B5?GFCEFFGGED(;DDCEGG>
@M03364:276:000000000-BLYN8:1:1101:23102:1721 2:N:0:1
GGACTACACGGGTTTCTAATCCTGTTTGCTCCCCACGCTTTCGAGCCTCAGTGTCAGTTACAGGCCAGAGAGCTGCTTTCGCAATCGGTGTTCCTCCATATATCTAAGCATTTCACCGCTACACATGGAATTCCACTCTCCTCTCCTGCACTCAAGTCAACCAGTTTCCAATGCATACAATGGTTTAGCCCCCGCCTTTTACACCAGCCTTAAAAAATCACTTGAGCCCGCTTTACGCCCCATAAATCCGG
+
C@6ACEGGCEEGFGGGGGGFFGGFGGGGGGCFFEGEDFEGGG,@EGGGGFEGGG<FDFGFGGF,CB@F8<@@F,<FF,CBFG,+8BCC??FFGCEC6<?ECDCFFG,AEEFDGFFGFEGGD:===95A?<FFFG9F@EGCCC=DEGFG@@86,>E8,4,4EE@BF;EG8F9F?8=,,26@9,,@9,32=B,3++3++4,@++,****4*0;*<+8*;*19@,4**;33-)0)/:F=>2CC*.()6C7)9:)
@M03364:276:000000000-BLYN8:1:1101:9492:1740 2:N:0:1
GGACTACTAGGGTATCTAATCCTGTTTGCTACCCATGCTTTCGAGCCTCAGCGTCAGTTACAGACCAGACAGCCGCCTTCGCCACTGGTGTTCTTCCATATATCTACGCATTTCACCGCTACACATGGAGTTCCACTGTCCTCTTCTGCACTCAAGTTTCCCAGTTTCCGATGCACTTCTTCGGTTGAGCCGAAGGCTTTCACATCAGACTTAAGAAACCGCCTGCGCTCGCTTTACGCCCACTAAATCCG
+
@CCCCGGGGGGGGGGGGGFGGGGGGGGGGFDFGGGGGGGDEGGFGGGGGGGGGB@FGCFGGFFGGGCG8FGFGGGGGGGABFG>EGGGDGFDFFFGGGGFGDEGGGGGGCE7FFGGGCEGGGGGGGGFEEFGGGFGFEGGGFFGGDFFA8@=>8@AECFGFGFEFEEGGG886CEFGFFC9E6+3@CEGGECCECGGGGCF?FGF5+9*;?+=7@+8CGFEDBADAAEFDBBGGDCFFGEGE(5D6)?FG)
@M03364:276:000000000-BLYN8:1:1101:12348:1742 2:N:0:1
GGACTACTGGGGTTTCTAATCCTGTTTGCTCCCCACGCTTTCGCACCTGAGCGTCAGTCTTTGTCCAGGGGGCCGCCTTCGCCACCGGTATTCCTCCAGATCTCTACGCATTTCACCGCTACACCTGGAATTCTACCCCCCTCTACAAGACTCTAGCCTGCCAGTTTCGAATGCAGTTCCCGGGTTGAGCCCGGGGATTTCACATCTGACTTAACAGACCGCCTGCGTGCGCTTTACGCCCAGTAATTCCC
+
CCCCCFGGGGGGGGGFFFGGGGGFGFGGDFFGGGFGGGGGGFG;FCFFGGGGGGGGGGGGFGCFGAEFGCEFGGGGEFEGGG:CBFCC=FFEGGCEFCGGGGGGFGGFCEGGGGGGGCDG>==FEEE8DGFCFFG9EDEGCECFGGFEGGGGGGGEC?D6CC6DGACEGFF,,;;AFGGFFGEDFGGGFE?ECEE5>EF?7DDC79::CF>FGF++:<GF)*)(4)(88D>B7*9>?BGGG)20?FFA*:*
@M03364:276:000000000-BLYN8:1:1101:17058:1749 2:N:0:1
GGACTACTCGGGTTTCTAATCCTGTTTGCTCCCCACGCTTTCGAGCCTCAGTGTCAGTTACAGGCCAGAGAGCCGCTTTCGCCTCCGGTGTTCCTCCATATATCTACGCATTTCACCGCTACACATGGAATTCCACTCTCCTCTCCTGCACTCAAGTCTCCCAGTTTCCAATGCACACAATGGTTGAGCCACTGCCTTTTACATCAGACTTAAGAAACCACCTGCGCTCGCTTTACGCCCAATAAATCCGG
+
CCCCCGGGGGGGGGGGGGGGGGGGGGGGGGGGGGGGGGGGGGGGGGGGGGGGFGGGGGCFGGFGFGGGGGGGGGGGGGGGGGGGGGGGGGGGGGGGGGGGGGGFAFFGGGGGGGGGGGGGEGGGGGGGGFFGGGGGGF9FFGGGGGGFGGGGGGGGGGGGGGGGFGGGGGCD8FCGGGEGGGGFGGGFEGGGGGFCF9>EGGGCFGF>FG=FGGGGGGGGFEF=245@AEE?FF+*8>GGG:@FGC@?CC:
@M03364:276:000000000-BLYN8:1:1101:9023:1815 2:N:0:1
GGACTACCCGGGTTTCTAATCCTGTTCGCTCCCCACGCTTTCGAGCCTCAGCGTCAGTTACAGTCCAGAGAGTCGCCTTCGCCACTGTTGTTCTTCCTAATCTCTACGCATTTCACCGCTACACTAGGAATTCCACTCTCCTCTCCTGCACTCTAGATACTCAGTTTGGAATGCAGTACTCGGGTTGAGCCCAAGTATTTCACATCCCACTTAAGTATCCGCCTACGCTCCCTTTACGCCCAATAAATCCG
+
CCCCCGGFGGGGGGGGGGGGGGGGGGFGGDGGGGGGGGGGGGGG?GGGEGGFGGGGGGGGGGFGGGGGFGGGGGGGDGGGFGGGEFG,?BFGGFGGGGGGGGGGCGEGGGGGGGGDFGGGECFFCFEFGEEGGGGGGGF8EFGGGCEFDGFF,>EFGFGGFGGCGGGGC8DGGGGAFFGFGGEEEEDC9;::C6FFF;FFFFFFFFDF5@FCFG7E9@7=?59>AFF;2?B58C98@2CEC>();*25@0/
@M03364:276:000000000-BLYN8:1:1101:13669:1862 2:N:0:1
GGACTACCGGGGTTTCTAATCCTGTTTGCTCCCCACGCTTTCGAGCCTCAGTGTCAGTTACAGGCCAGAGAGCCGCTTTCGCCTCCGGTGTTCCTCCATATATCTACGCATTTCACCGCTACACATGGAATTCCACTCTCCTCTCCTGCACTCAAGTCTCCCAGTTTCCAATGCACACAATGGTTGAGCCACTGCCTTTTACATCAGACTTAAGAAACCACCTGCGCTCGCTTTACGCCCAATAAATCCGG
+
CCCCCGFFGGGGGCFGGGFFGGGGGGGGGGGGGGGGGGGGGGGGGGGGFGGGGGGGGGGGGGFFGGGGGGGGGGGGGGGGGGGGGGGGCGGGFGDGGGGGGGGGGGGGGGGGGGGGGGGEGGGGGGGGGGGGGGCAEGGGFGFDG@FGGFGGGGFD9>EFCEGG@FEDFG;F8DFFGG6+EF,E9EGGC@,DCAC6AFBFCF<@F7D*CFGDGFDFGG65?EF=DB2)5AEFCF7CD1=EGA;FD++7718
@M03364:276:000000000-BLYN8:1:1101:23370:1876 2:N:0:1
GGACTACTAGGGTATCTACTCCTGTTTGATCCCCACGCTTTCGCACATCAGCGTCAGTTACAGACCAGAAAGTCGCCTTCGCCACTGGTGTTCCTCCATATATCTACGCATTTCACCGCTACACATGGAGTTCAACTGTCCTCTTCAGCACTCAAGTTTCCCAGTTTCCGATGCACTTCTGCGGTTGAGCCGAAGGCTTTCACATCAGACTTAAGACACCGCCTGCGCTCGCTTTACGCCCAATAAATCCG
+
CCCCCCC<C9DFGDDFEG,FGF9FFAFG9@EEFGGEGGGD@FE@FG:E,CEF@FBF@F<FE,E,EFFG?FG,6<CFCCGGGG7@FAFF:=FGFECFGCA9E<E,CBEFGGG7FG?EFGGGGGGG9EEEEFGGF5CF94@?B=BFGG,,CDFGD88,,477EGF=AE;>33888EDC3@DD,,@3>C=FGGFC+@CGF?FFGGDFFG+*;59=BF+=*319?EEA>)/5(8)848<981BEGB<5<>+)3*)
@M03364:276:000000000-BLYN8:1:1101:11011:1937 2:N:0:1
GGACTACAAGGGTTTCTAATCCTGTTTGCTCCCCACGCTTTCGAGCCTCAGTGTCAGTTACAGGCCAGAGAGCCGCTTTCGCCTCCGGTGTTCCTCCATATATCTACGCATTTCACCGCTACACATGGAATTCCACTCTCCTCTCCTGCACTCAAGTCTCCCAGTTTCCAATGCACACAATGGTTGAGCCACTGCCTTTTACATCAGACTTAAGAAACCACCTGCGCTCACTTTACGCCCAATAAATCCGG
+
CCCCCGGGDGGGGGGGGGGGGGGGGGGGGDGGGGGGGGGGGGGDFGGGGGGGGGGGGGGGGGGGGGGGGGGGGGGGGGGGGGGGGGGGGFGGGGGGGGGFGGGGGGGFGGGGGGGGGEGGGGGGGFFGGGGGGFFGFGGGGGGGGGGGGGGGGGE8@EGGGFGGGGFGGGGGGGGGGG>EGG@EFEGGGGFFGFGGGGGG7?FCC>>>FFCFCGGGGFCFFGFFFFFEF>FFFFFEF>GGGFBF*BA?F39
@M03364:276:000000000-BLYN8:1:1101:11802:2006 2:N:0:1
GGACTACTCGGGTATCTAATCCTGTTTGCTCCCCACGCTTTCGCACCTGAGCGTCAGTCTTCGTCCAGGGGGCCGCCTTCGCCACCGGTATTCTTCCAGATCTCTACGCATTTCACCGCTACACCTGGAATTCTACCCCCCTCTACTAGACTCTAGCTTGCCAGTTTCAAATGCAGTTCCCGGGTTGAGCCCGGGGCTTTCACATCTGACTTAACAGACCGCCTGCGCTCGCTTTACGCCCAGTAATTCCG
+
CCCCCGGA8FGGGEGGGGGGGGGGGGGGGGFGFGGGCGGGGGGGCFGGCFFGGGGGGGGG9CFFGGGGGGCGGGGGGGGGGGGGG8FEGCGDG,EFFGCFGGGGGFFGGGGGFGGGGGGGGGGGDGGGFAGFGDFF9,@FCEGGED,3>5EFFDGG9E;>FGGGGCFG,>DEFGCCGGFCFGGGGGGGGGFGGGGG*BFFCCCGFGCFGGGFGGGG77FGFGFBBF6)(78DDCD471EEGB(/:DB:7F4
@M03364:276:000000000-BLYN8:1:1101:11407:2076 2:N:0:1
GGACTACCCGGGTATCTAATCCTGTTTGCTCCCCACGCTTTCGCACCTGAGCGTCAGTCTTCGTCCAGGGGGCCGCCTTCGCCACCGGTATTCCTCCAGATCTCTACGCATTTCACCGCTACACCTGGAATTCTACCCCCCTCTACGAGACTCTAGCTTGCCAGTTTCAAATGCAGTTCCCAGGTTGAGCCCGGGGATTTCACATCTGACTTAACAAACCGCCTGCGTGCGCTTTACGCCCAGTAATTCCG
+
CCCCCGGGGGGGGGGGGGGGGGGGGGGGGGGGGGGGGGGGGGGGGGGGGGGGGGGGGGGGGGGGGGGGGGGGDGGGGGGGGGGGGGGGGGGDGGGGG?FGGGGGGGGGGGGGGGGFGGGGGD:8DFGDFGGGFGGGGGGGGGGGGGGGGGGFGAFGGGGGGGGGFFGGA>BDCGFFGGGFGGGGGFGGCCECEEGG*:FGGGGGFGGGGFFGGGGGF*AEEGFFFFFF?BFFGDFFFFGGGFFFGFFFGF>
@M03364:276:000000000-BLYN8:1:1101:23691:2078 2:N:0:1
GGACTACTGGGGTTTCTAATCCTGTTTGCTCCCCACGCTTTCGCACCTGAGCGTCAGTCTTCGTCCAGGGGGCCGCCTTCGCCACCGGTATTCCTCCAGATCTCTACGCATTTCACCGCTACACCTGGAATTCTACCCCCCTCTACGAGACTCAAGCCTGCCAGTTTCGGATGCAGTTCCCGGGTTGAGCCCGTGGATTTCACATCCGACTTGACAGACCGCCTGCGTGCGCTTTACGCCCAGTAATTCCG
+
@BCCCFGGGGFGGGGGGGGFFGFGEGEEFFFGGGFFGDGGGFGECFCFFGGGGGGGEGGG<FCEGGGGF7F+@:CGGGD@FGGGGGDGEC7<EFACFG8?F8@AFGGGDGGDGGGGGGGCFEEGGGFDGGGGGGGFGGGFG6EDEGC+8@CCFFGGFGFFCGCFGGF9?CEEGGGF>7=>E8>EG5CFGGGGD*1**2C?FGGF7*8>DDG37CFD**3:>E30:5953>EFGDC<B0*:E5:?7CF<FD*
@M03364:276:000000000-BLYN8:1:1101:8512:2128 2:N:0:1
GGACTACCGGGGTTTCTAATCCTGTTTGCTCCCCACGCTTTCGAGCCTCAGTGTCAGTTACAGGCCAGAGAGCCGCTTTCGCCACCGGTGTTCCTCCATATATCTACGCATTTCACCGCTACACATGGAATTCCACTCTCCTCTCCTGCACTCAAGTCTACCAGTTTCCAATGCATACAATGGTTGAGCCACTGCCTTTTACACCAGACTTAATAAACCACCTGCGCTCGCTTTACGCCCACTAAATCCGG
+
CCCCCGGGGGGGGGGGGGGGGGGGGGGGGGGGGGGDGGGGGGGFGGGGGGGF<FFGGGGGGGGGGEFGGGGGGGGGEGGGGDGGGGGGFEFFFGGGGGGGFDGGGGGGGGGGGFGGGCFGFGCGGGGGGGGGGGFGGFGGGFGFGGGGDEFGGFGGGFC>DGFD>DDFCF;DGG8==DFFFGFFGGGGG7>@FEEGGGB,2;EGCGFF5C:CFFGG+:8;>CFBBF@5=558CF+9ADG*A)(67<6?*:<
@M03364:276:000000000-BLYN8:1:1101:19852:2169 2:N:0:1
GGACTACTAGGGTATCTAATCCTGTTTGCTCCCCACGCTTTCGAGCCTCAGTGTCAGTTACAGGCCAGAGAGCCGCTTTCGCCTCCGGTGTTCCTCCATATATCTACGCATTTCACCGCTACACATGGAATTCCACTCTCCTCTCCTGCACTCAAGTCTCCCAGTTTCCAATGCACACAATGGTTGAGCCACTGCCTTTTCCATCAGACTTAAGAAACCACCTGCGCTCGCTTTACGCCCAATAAAACCGG
+
CCCCCGGGGGFGGGGGGGGGGGGGGGGGGGGGGGGGGGGGGGGGGGGGGGGFGGGGGGGGGCFGGGGFF8@FGGGG7FEFGGGGGGGGEGGGGGGGGBFGGGGGGGGGG>GGGGGGGGGGGGGGE:AFCAFFCGCFGDFGGGFFGGFFFEGFGFCGEECF,@F?FFEFGGF,@CFF9=8=EGGGG>?FGG6E6@CFFAF9+=,=+=;7FFCC7?+50;DG>EAE2@BBAFD)?C+*/(::?A1);7+)1)1
@M03364:276:000000000-BLYN8:1:1101:19081:2177 2:N:0:1
GGACTACCGGGGTATCTAATCCTGTTTGCTCCCCACGCTTTCGAGCCTCAGTGTCAGTTACAGGCCAGAGAGCCGCTTTCGCCTCCGGTGTTCCTCCATATATCTACGCATTTCACCGCTACACATGGAATTCCACTCTCCTCTCCTGCACTCAAGTCTCCCAGTTTCCAATGCACACAATGGTTGAGCCACTGCCTTTTACATCAGACTTAAGAAACCACCTGCGCTCGCTTTACGCCCAATAAATCCGG
+
CCCCCGGEEGGGGGGGGGGGGGGGGGGGGGGGGGGGGGGGGGG@EGGGGGGGGGGGGGGGCAFGGGGGGFGCGGGGCGGGGGGGGFGGG74CEFFFG8FFGGGGGFDDEEFGGGGGGGGGGGFGGCGGGGGGGGGGGGGGGGGGGGFFGGGGGFGGFGG9CFFGGGGGGGAF?EGFCG>:9>DGGGGDFGBEGFCFGGGGGGC7@7CGGGFGFGF:FDFGFDA256=B@EFFGGGFFFGGGF84:7=CGGC
@M03364:276:000000000-BLYN8:1:1101:17563:2223 2:N:0:1
GGACTACTCGGGTTTCTAATCCTGTTTGCTCCCCACGCTTTCGAGCCTCAGTGTCAGTTACAGGCCAGAGAGCCGCTTTCGCCTCCGGTGTTCCTCCATATATCTACGCATTTCACCGCTACACATGGAATTCCACTCTCCTCTCCTGCACTCAAGTCTCCCAGTTTCCAATGCACACAATGGTTGAGCCACTGCCTTTTACATCAGACTTAAGAAACCACCTGCGCTCGCTTTACGCCCAATAAATCCGG
+
CCCCCGGGGGGGGGGGGGGGGGGGGGGGGGGGGGGGGGGGGGGGGGGGGFGGGGGGGGGGGGGGGGGGGGGGGGGGGEGGGGGGGGGG>FGGGGGGGGGGGGGFGGGGGGGGGGGGGGGGGGFGCGFGEFFGGFFFECEFFGGGGGGEFGGFGGGGFDEECEGGGFGGGGGGGGGGFGGDFGCEFGGF?FGGGGGGGCFGG7CFFG>CGGGGFGF@FGFC>>A=BD2/5?DEF4CCEFG7E:3FGGA);C5
@M03364:276:000000000-BLYN8:1:1101:10896:2337 2:N:0:1
GGACTACCGGGGTTTCTAATCCTGTTTGCTCCCCACGCTTTCGAGCCTCAGTGTCAGTTACAGGCCAGAGAGCCGCTTTCGCCTCCGGTGTTCCTCCATATATCTACGCATTTCACCGCTACACATGGAATTCCACTCTCCTCTCCTGCACTCAAGTCTCCCAGTTTCCAATGCACACAATGGTTGAGCCACTGCCTTTTACATCAGACTTAAGAAACCACCTGCGCTCGCTTTCCGCCCAATAAATCCGG
+
CCCCCGGGGGGGGGGGGGGGGGGGGGGGGGGFGGGGGGGGGGGGGGGGGGGGGGGGGGGGGGGGGGGGGGGGFGGGGGGGGGGGEGGGBFGGGGGGGGGGGGGGGGGGGGGGEGGGGGGCEGGGGGGGF=FGFGGGEGGGGGGGFGGFGGDFFGG,@E;EGGGGGGGGGGGGGGGGGGG+,ECF98@FCG?CFGFGFFGGGGGGFDCFGF::88FGCD@FFGF2:B=>@BFEGF+4>D=EGFFADGFEFD9
@M03364:276:000000000-BLYN8:1:1101:10381:2353 2:N:0:1
GGACTACAGGGGTTTCTAATCCTGTTTGCTACCCATGCTTTCGAGCCTCAGCGTCAGTTACAGACCAGACAGCCGCCTTCGCCACTGGTGTTCTTCCATATATCTACGCATTTCACCGCTACACATGGAGTTCCACTGTCCTCTTCTGCACTCAAGTTTCCCAGTTTCCGATGCACTTCTTCGGTTGAGCCGAAGGCTTTCACATCAGACTTAAGAAACCGCCTGCGCTCGCTTTACGCCCAATAAATCCG
+
CCCCCGGGGGGGGGGGGGGGGGGGGGGGGGGGGGGGGGGGGGGGGGGGGGGGGGGGGGGGGGGGGGGGGGGGGGGGGGGGGGGGGGGGGGGGGFGGGGGGGGGGGGGGGGGGGGGGGGGGGGFGGGGGGGGGGGGGGGGGGGGCFGGGGGGGGGGGGGGGGGFGGGFAF8CEGGFFGGGGFGGGGGGGGGGGGGGGGGGGGGGGFGGGGGGGGG778DGF5EEDFFFFFFFFGGGFFDGGGD;FGGF?FFG
@M03364:276:000000000-BLYN8:1:1101:14444:2355 2:N:0:1
GGACTACCAGGGTTTCTAATCCTGTTCGCTCCCCACGCTTTCGAGCCTCAGCGTCAGTTACAGACCAGAGAGCCGCCTTCGCCACTGGTGTTCCTCCATATATCTACGCATTTCACCGCTACACATGGAATTCCGCTCTCCTCTTCTGCACTCAAGTCTCCCAGTTTCCAATGACCCTCCCCGGTTGAGCCGGGGGCTTTCACATCAGACTTAAGAAACCGCCTGCGCTCGCTGTACGCCCAATAAATCCG
+
CCCCCGCGGGGGGGGGGFGGFGCFGFGGG7FGGG<@FEEFGEEG?FGGGGGGGGGGGGGGGGGAFFGFDEDCFGGGGGGGGGGGGC<FGDEEFGGGGFGEGGGGGFGGDDEFFFGGGGG>CFFG?AFEFEEGGGFGEEDC==@F,C>;;:F8D8=DDFFGG8@DFCFFFGGGGFG8DFFCCCED3B8CGGDGGGGGGC86CGGF6C76*8DF>+3@>FGGD5>81;3:,)>>C*1)94?ECB2F4*/)CC<
@M03364:276:000000000-BLYN8:1:1101:14765:2403 2:N:0:1
GGACTACACGGGTTTCTAATCCTGTTTGCTCCCCACGCTTTCGCACCTGAGCGTCAGTCTTCGTCCAGGGGGCCGCCTTCGCCACCGGTATTCCTCCAGATCTCTACGCATTTCACCGCTACACCTGGAATTCTACCCCCCTCTACGAGACTCTAGCTTGCCAGTTTCAAATGCAGTTCCCAGGTTGAGCCCGGGGATTTCACATCTGACTTAACAAACCGCCTGCGTGCGCTTTACGCCCAGTAATTCCG
+
CCCCCGGGGGGGGGGGGGGGGGGGGGGGGGGGGGGGGGGGGGGEGGGGFGGGGGGGGGGFGGGGGGGGGGGGGGGGGGGGGGEEFGGGG7FGGGGGGGGGGCGFGFGGGGGGFFFGF7FEGGGGGGGGGGGGGFGFGFDGGGGGAEGC7CCCCFFFFGG88FGCGFGFFFFFFF?EFGGGGGC5C91AEGGGGGDGCGGGGDGFFGGCGGGGGGGGG*CCEDF;:>07(75))9F4*2EEGD69:CFBFF6
@M03364:276:000000000-BLYN8:1:1101:16962:2408 2:N:0:1
GGACTACTCGGGTATCTAATCCTGTTTGCTCCCCACGCTTTCGAGCCTCAGTGTCAGTTACAGGCCAGAGAGCCGCTTTCGCCTCCGGTGTTCCTCCATATATCTACGCATTTCACCGCTACACATGGAATTCCACTCTCCTCTCCTGCACTCAAGACTCCCAGTTTCCAATGCACACAATGGTTGAGCCCCTGCCTTTTACATCAGACCTAACAAACCCCCTGAGCTGGCTTTACGCCCAAGAAATCCGG
+
CCCCCGGGCGGGGCGGGGGGGGGGGGGGGGGGGGGGGGGGGGGFGGGGGGGFGGGGGGGGG,E,DFGGC<A@CFGGCFGGGFG,C<FEGGGGGGGGG<FAGGGGGGGGEGGGGGGGGGGCEGFGECGGGGGGGG9,E>@FFGGGGGFFGGGGGGF=,@3@,@FCEGFG8@=@FFE=9F8==FEBF>:ECF+@++3<<FGG77,+1+272*;5?*;CC9***=*))*(+.):6CD+/)-:C55()2;+.;8C
@M03364:276:000000000-BLYN8:1:1101:14354:2417 2:N:0:1
GGACTACCGGGGTATCTAATCCTGTTTGCTCCCCACGCTTTCGAGCCTCAGTGTCAGTTACAGGCCAGAGAGCCGCTTTCGCCTCCGGTGTTCCTCCATATATCTACGCATTTCACCGCTACACATGGAATTCCACTCTCCTCTCCTGCACTCAAGTCTCCCAGTTTCCAATGCACACAATGGTTGAGCCACTGCCTTTTACATCAGACTTAAGAAACCGCCTGCGCTCGCTTTACGCCCAATAAATCCGG
+
CCCCCGGGGGGGGGGGGGGGGGGGGGGGGGGGGGGGGGGGGGGGGGGGGGGGGGGGGGGGGGGGGGGGGGGGGGGGGGGGGGGGGGGGGGGGGGGGGGGGGGGGGGFGGGGGGGGGCEGGGGGGGGGGFGFGGGGGGGGGGGGGGFFGGGGGFCFGGGGGG@FGGGGGFFFFGGGGGGE+<98EFDGGGGGFFGGGGFGGGGGFFDDFF>CG:CFFCF>EDEEFFE>?@;3>DC+737=EE5@A7FFECGG
@M03364:276:000000000-BLYN8:1:1101:23376:2423 2:N:0:1
GGACTACTCGGGTATCTAATCCTGTTTGCTCCCCACGCTTTCGCACCTGAGCGTCAGTCTTCGTCCAGGGGGCCGCCTTCGCCACCGGTATTCCTCCAGATCTCTACGCATTTCACCGCTACACCTGGAATTCTACCCCCCTCTACGAGACTCTAGCTTGCCAGTTTCAAATGCAGTTCCCAGGTTGAGCCCGGGGATTTCACATCTGACTTAACAAACCGCCTGCGTGCGCTTTACGCCCAGGAATTCCT
+
CCCCCGGGGGGGGGGFGGGGFGGGGGGGGGGGGGGGGGGEFGGGGGGGGGGGGGGGGGGGGGGGGGGGGGGGGGDGEGGGGGGGFGGDFFFCFG9FGGFF9EEGCEFDEFGGGGGGG:FEDFGGGGGGGGGGGGFGGGG7EGGDGGGGGGGGGGA,>A;8DFGFFFFFCEGGGGFGGGGGGGGGEGEGFGGGGGGGGDC6:CFDFFG7FFG7CCFGGDCGFEF@<F9>2<>)/>D9??C8>D0)/7@?CC*
@M03364:276:000000000-BLYN8:1:1101:21766:2431 2:N:0:1
GGACTACAAGGGTATCTAATCCTGTTTGCTCCCCACGCTTTCGCACCTGCGCGTCAGTCTTCGTCCAGGGGGCCGCCTTCGCCACCGGTATTCCTCCAGATCTCTACGCATTTCACCGCTACACCTGGAATTCTACCCCCCTCTACGAGCCTCAAGCCTGCCAGTATCAGATGCAGTTCCCGGGTTGAGCCCGGGGATTTCACATCTGACGTAACAGACCGCCTGCGTGCGCTTGACGCCCAGTAATTCTG
+
CCCCCGFCEECF,E8FGGG9,EFGG<EFGFGGGGGGGGFGFGGDGFFG,,8CFFGC:FFFFGGFCFGGGGGGGDGGGFGF@FBC:,@:FFEFDCEGGGFDFCDDED,AF7FGF@F<FEDGGGFFGDDGD@F,;FG9F8DG78E7DCF>E:8FFFGGGF6CFCFGFG9;:D,22,,>DF<DFD55F**<?FFEC=EC*;E+;@+;@*;7:7/*9<DG=*:5>C>?:)104533)>*363>C=>?6*28<7**
@M03364:276:000000000-BLYN8:1:1101:24131:2434 2:N:0:1
GGACTACACGGGTTTCTAATCCTGTTTGCTCCCCACGCTTTCGAGCCTCAGTGTTAGTTACAGGCCAGAGAGCCGCTTTCGCCTCCGGTGTTCCTCCATATATCTACGCATTTCACCGCTACACATGGAAGTCCACTCTCCTCTCCTGCACTTAAGTCTCCCAGTTGTCAATGCACACAATGGTTGAGCAACTGCCTTTTACATCAGACTTAAGAAACAACCTGCGCTCGCTTTACGCCCAATAAATCCGG
+
@-6@CGD8FE7@CF,C9FGFDGCCFGGGGEDE@CDCFEEFFF@CF7@AFDEFAE,<EFEFAFGCFCCDDGFE@<+@@FFCC,@@,=6@CFCB,5,,9=FEFDE@@A?=++B+,,5@?CC@F+EE=FGCFF,4FFGGD>@F,=,=,4EFDG8+,,36@,76C=FF,@,,3>BEAF8FGGE?FFG;FED,<,4@7:E8,@ECC8@B@F>FC9ECCFFC>C,43;9244592B))**+1/918:8@FC+1)0))
@M03364:276:000000000-BLYN8:1:1101:7781:2439 2:N:0:1
GGACTACCAGGGTTTCTAATCCTGTTTGCTCCCCACGCTTTCGCGCCTCAGTGTCAGTTACAGGCCAGAGAGCCGCCTTCGCCTCCGGTGTTCCTCCATATCTCTACGCATTTCACCGCTACACCTGGAATTCCACTCACCTCTACTGCACTCAAGTCTCCCAGTATCCAATGCACCCACGGGGTGACCCCCTGCTTTTTCCCACAGACCTTAGCAACCACCTTCGCTCGCTTTTCGCCCAATAAATCCGG
+
CCCCCGG8,;BEFGGGFFFGFGGGGCEGGGGGGGGCFGGGGGD,76@:,CF,CCF@FF@,CAF,CCGGDGGGFCBC@BFGGGF,=BFEG7FEGGGG8?,:EA,<E,,?:?F>?EB?F+CE7FFG@GGGGG?DF,@?,,48ED8+,8,,8=DFF?F,C;F;FGF>>,>@8;BD@DD,,1+++4++8>*4,3*;*4>6=DCG48,*/*****0*+*+=+6A75A6)()()()))2**9;0B=*.6;7+A5*))
@M03364:276:000000000-BLYN8:1:1101:21375:2459 2:N:0:1
GGACTACAGGGGTTTCTAATCCTGTTTGCTACCCATGCTTTCGAGCCTCAGCGTCAGTTACAGACCAGACATCCGCCTTCGCTACTGGAGTTCTTTCTACTCTCTACGCACTTCACCGCTACACTAGGAATTCCACCCTCCTCTCCTGCACTCTATATACTCAGTTTGGAATGCAGTATTCGGGTTGTGCCCAAGTCTTCCACATCCCACTTAAGTATCCGCCTACGCTCCCTTTAACCCCACTAAATCCG
+
CCCCC8EE8<BFEGFFGDEECAFCEF,6<<CF@<EFCFEDAFGG?;CGGG8;:BFCFGG@DCF,,,666:,9:<C7F@7=,B,8+,,:,ACEE9>,,A,,5,,,C,?<7:+@5<5C:@CE789<=FA8BDBFGF;E,>+9@FE+@@9EFFFFGFG8E;D;E@AEG@CE+>=DE9=9E,,,3,=B3@=+18@,@D,,,5@,+52+3=+;;C*+55;++5,;57*-594*-99?G78/+*24=A()20)*=29
@M03364:276:000000000-BLYN8:1:1101:11422:2492 2:N:0:1
GGACTACTGGGGTTTCTAATCCTGTTTGCTCCCCACGCTTTCGCACCTGAGCGTCAGTCTTCGTCCAGGGGGCCGCCTTCGCCACCGGTATTCCTCCAGATCTCTACGGATTTTACCCCTACACGTGAAATTCCCCTGCCCCCTCCGACATTCTAGACTAGCAGTTTCAGGCGCAGTTTCGAGGTTGAGCCCCGAGATTTCACACCTGACTTGCTGATCCGCCTGCGCGCGCTTTACGCCCAATGATTCCG
+
CCCCCGGGGFGGGGGGGGGGGGGGGGGGGGGGGGGGGGGGGGGDGGGGFGFGGGGGGGGGGGGGGGGGFGGGGGGGGGGGGGGGGGGGGGGGGGGGGGGGFFGGGGAFGEGGGGGGGGGGGGGG8FFGF9FFGGFFDGGGGGGGGGGGGDG?FGGGGGGG7EGCCFGGC9E6:E88EF,2::ED<FGGFFGGE=*/5CFGGFF+):CGGFCCD>CD7*+=FGFF0:9:6>)8917)91CGGF<FC*79F*0
@M03364:276:000000000-BLYN8:1:1101:23576:2496 2:N:0:1
GGACTACCAGGGTTTCTAATCCTGTTTGCTCCCCACGCTTTCGAGCCTCAGCGTCAGTTACAGACCAGAAAGTCGCCTTCGCCACTGGTGTTCCTCCATATCTCTGCGCATTTCACCGCTACACATGGAATTCCACTTTCCTCTTCTGCACTCAAGTTTCCCAGTTTCCAATGACCCTCCACGGTTGAGCCGTGGGCTTTCACATCAGACTTAAGAAACCGCCTACGCGCGCTTTACGCCCAATAATTCCG
+
9@CCCGGFGGGGFFGGGGCGGGGGGGGGGGFGGGF@GGCGGGGGGEGGGGGGGGGGGGGGGGGGGGGGG8EGGGFGGGGDGEGGGGGG?EFEGGGCFGGGFFFGGFFCGGEGFDFE,8C=@FCF9:EE<=FGFGDCA=FFD8FGGG9DGGG+6,@,EEAC=EGGAB=D8=EDFGDGGGFE?,6@BCCG,>DC7+4++@,AFGG7BGDDF759F8B>+9DFDG>F2A(?@BDFGC37A@CEEEFFGFC)71*
@M03364:276:000000000-BLYN8:1:1101:21547:2530 2:N:0:1
GGACTACTGGGGTATCTAATCCTGTTCGCTCCCCACGCTTTCGAGCCTCAGCGTCAGTTACAGTCCAGAGAGTCGCCTTCGCCACTGGTGTTCTTCCTAATCTCTACGCATTTCACCGCTACACTAGGAATTCCACTCTCCTCTCCTGCACTCTAGATACTCAGTTTGGAATGCAGTACTCGGGTTGAGCCCAAGTATTTCACATCCCACTTAAGTAGCCGCCTACGCTCCCTTTACGCCCAATAAATCCG
+
CCCCCFGGGGGGGGGGGGDCGGGGGGFGGGGGEGGGGGGGGGGGGGGG?FGGGDEGGGGFDFGGGGCGGFEFGGGGGEGGFGGGGGDFFGGGFFG?FCCFGFFFGGGGG?CFGGGEFGGGGGGGGGFFGFFGEGFFFFFGGFF=?DG=8DFGGGFDCGGGFGF>?FFGEGGFFGFGGD9=FG>8FGGFCCFGACGD,,@C+2=CAFGCD?CDFDDF@+,4*7@/<AAF=?BAF408B=ECG>156>6?FG9
@M03364:276:000000000-BLYN8:1:1101:9718:2532 2:N:0:1
GGACTACAAGGGTTTCTAATCCTGTTTGCTACCCATGCTTTCGAGCCTCAGCGTCAGTTACAGACCAGACAGCCGCCTTCGCCACTGGTGTTCTTCCATATATCTACGCATTTCACCGCTACACATGGAGTTCCACTGGCCTCTTCTGCACTCAAGATTCACAGTTTCCGATGCACTTCTTCGGTTGAGCCGAAAGCTTTCACATCAGACTTAAAATCCCGCCTGCTCGCGCTTTACGCCCAATAAATCCG
+
CCCCCGGF,FFFG,BEFGGGGGGGGGGGGGFFGFG<FGGGG9@,C;FFGFGDGGEEFFGG9@E@EFGD,:6EFGGGGGGGGGEGGGGGGGGFG,>FFA<FFGEFGFGFEGGC<FFFGC@8F@@FE,FAE8EFFG9FC,8FEFGDDF9DGAD?6@FG9>,,,C@EGFFGGC>6C68=A2,6@9=>=>C==8@3@++@1E9;CFF;FGDFGGFG72+++*>7399>)*);2?5;CDGFF;EGG)1;CGF3CF>
@M03364:276:000000000-BLYN8:1:1101:15708:2535 2:N:0:1
GGACTACAAGGGTTTCTAATCCTGTTCGCTCCCCACGCTTTCGAGCCTCAGCGTCAGTTACAGTCCAGAGAGTCGCCTTCGCCACTGGTGTTCTTCCTAATCTCTACGCATTTCACCGCTACACTAGGAATTCCACTCTCCTCTCCTGCACTCTAGATACTCAGTTTGGAATGCAGTACTCGGGTTGAGCCCAAGTATTTCACATCCCACTTAAGTATCCGCCTACGCTCCCTTTACGCCCAATAAATCCG
+
CCCCCGGGFGFGGGGFFFFGGGGGGGFFGGGGGGGGGGGGGGGGFGGGFGGFGGGGDCFGGGGGGFFGGGGGGGGGGGGGGGGEGGGGGGGGGGGGGGGGEFEFFFGGG7FEGDECGB>CFEGGGGGGGG=FEFGGFGGGFFG+7@DEFFFGGGFCED9DFC98FFGGGGGGGGEFGGGGGEEGCEE?CGGFGGFAEFFFDFCF+;7FGGGFFFFFDFDF4CBA=9>5:@?AGGGFADEEEFFFCFF5CGG
@M03364:276:000000000-BLYN8:1:1101:20549:2538 2:N:0:1
GGACTACAGGGGTTTCTAATCCTGTTCGCTCCCCACGCTTTCGAGCCTCAGCGTCAGTTACAGTCCAGAGAGTCGCCTTCGCCACTGGTGTTCTTCCTAATCCCTACGCATTTCACCGCTACACTAGGAATTCCACTCTCCTCTCCTGCACTCTAGATACTCAGTTTGGAATGCCGTACTCGGGTTGAGCCCAAGTATTTCACATCCCACTTAAGTATCCGCCTACGCTCCCTTTACGCCCAATAAATCCG
+
CCCCCGGGDGGGGGGG<FFFGGGFGA9FGGGGGGGGGEEGGGGEEGGGGGFGGFGGF,CEFGGGGGFGCC@FGGGGGGGGGGF@GGGFCFAFAFGGGGCEFF,989=BFDFFFGFGGGG6:=AF,,CFGA8FCFCGGGGGGGGFGGGGGGFGGF98DD,73,=DAF9EGGGGGG8CGCGFGEGGGG67CCEGCCF@AC,,+=:F+*;79DG+:8>=C::CEGEFF4@F968?FG6CF(C7EA(847A?F*/
@M03364:276:000000000-BLYN8:1:1101:8388:2547 2:N:0:1
GGACTACTAGGGTATCTAATCCTGTTTGCTCCCCACGCTTTCGCACCTGAGCGTCAGTCTTTGTCCAGGGGGCCGCCTTCGCCACCGGTATTCCTCCACATCTCTACGCATTTCACCGCTACACATGGAATTCTACCCCCCTCTACAAGACTCTAGCTGACCAGTATCAGATGCAATTCCCGGGTTAAGCCCGGGGATTTCACATCTGACTCAATCAACCGCCTGCGTGCGCTTTACGCCCAGTAATTCCG
+
CCCCCGGGGGGGGGGFGGGGGGGGGGGGGFGFFGGGGGGGGGGGGGGGGGGGGGGGGGGGGGGGFFGFFCEGGGGGDGGGGEFGDGGGGEGGGGCGGGGGGGGFGGGFDEGGGGFFEFGGGGGCFGGGG9FGFGGGGGEDECGGGGGDEGDFGGGGFGG:FGG83,@AEGGGGGGGGDEEFGDGGGGGGFG55CCEEDGFGCFGFGFGGG:C<D@GGFEFDGFFDF65:)<5D3CB6(;*:5?FF0=ADFD
@M03364:276:000000000-BLYN8:1:1101:10021:2551 2:N:0:1
GGACTACCGGGGTTTCTAATCCTGTTTGCTCCCCACGCTTTCGCACCTCAGTGTCAGTATCAGTCCAGGTGGTCGCCTTCGCCACTGGGGTTCCTTCCTATATCTACGCATTTCACCGCTACACAGGAAATTCCACCACCCTCTACCGTACTCTAGCTTGCCAGTTTTGGATGCAGTTCCCAGGTTGAGCCCGGGGCTTTCACATCCAACCTAACAAACCACCTACGCGCGCTTTACGCCCAGTAATTCCG
+
@C<B<<FFGEG7FC@C<<C@6FFDEE9CFFG8,CFFF:@BD9@FGEFEFGFCFGFEFGD9CFEFGGFGG<E@FFGCEG7AA@C7C,9C68@CFG9FGGG9EB95@FGFDF:BFC,@FEDG:F,EFG?8<=ECGGGGEEFF86DFFFFDG6CGGCF8DFF8EEDC>E,>,>,6@?CCA7DAF9@EC?D,@,3313B**>D,=ED@F*CD44*2?6CCCCFF4=)6;;;A9)8B53*6=?GEG3??F:*4CF*
@M03364:276:000000000-BLYN8:1:1101:12479:2560 2:N:0:1
GGACTACCGGGTTTCTAATCCTGTTTGATCCCCACGCTTTCGCACATCAGCGTCAGTTACAGTCCAGAGAGTCGCCTTCGCCACTGGTGTTCTTCCTAATCTCTACGCATTTCACCGCTACACTAGGAATTCCACTCTCCTCTCCTGCACTCTAGATACTCAGTTTGGAATGCAGTACTCGGGTTGAGCCCAAGTATTTCACATCCCACTTAAGTATCCGCCTACGCTCCCTTTACGCCCAATAAATCCGG
+
CCCCCGGGGGGGGGGGGGGGGGGGGGGGDGGGGGGGGGGGFGGGGGGGFGGGGGGGFGGGGGGGGGFFGGGGGGGGGGGGGGGGGGGGGGGGGGGFFGGGGGGGGGGGGGGGGGGGGGGGGFGGGGGGGGGGGGFFGFGGGGGFGGGGFGGGGGGGGGGGGGGGGGGGGGGGGGFGFFFGGGDGGGGGCDFGGGGGGGGGGGGGFGGGGGGGGGGGGGCGFGEAFFFDDFFFF<@CE@CEDFDFFGFFC<C
@M03364:276:000000000-BLYN8:1:1101:15261:2585 2:N:0:1
GGACTACCAGGGTATCTAATCCTGTTCGCTCCCCACGCTTTCGAGCCTCAGCGTCAGTTACAGTCCAGAGAGTCGCCTTCGCCACTGGTGTTCTTCCTAATCTCTACGCATTTCACCGCTACACTAGGAATTCCACTCTCCTCTCCTGCACTCTAGATACTCAGTTTGGAATGCAGTACTCGGGTTGAGCCCAAGTATTTCACATCCCACTTAAGTATCCGCCTACGCTCCCTTTACGCCCAATAAATCCG
+
CCCCCGGGGGGGGGGDFGGGGGGGGGGGGGGGGGGGGGGGGGGGFEGGGGGGGGGGGGGGGGFGGGGGGGCEFGFGGGGGGGGDFFFGFGGDGGGGGGGGGGGGGFGGGGGGGGGGGGGGGGGGGGGGGGGGGGGGFGGGGGGDFGGGGGG?DEGFCDFGCDDGGGGGGGF9DGFGEDEGGGGGGGGFFGG6CFFFGGACFFF79C;?2*@<C>8FFFD=3;:5@F):>A;5?FD=FFDGGF9=GGF3CG<
@M03364:276:000000000-BLYN8:1:1101:10034:2617 2:N:0:1
GGACTACTGGGGTTTCTAATCCTGTTTGCTCCCCACGCTTTCGAGCCTCAGTGTCAGTTGCAGGCCAGAGAGCCGCTTTCGCCTCCGGTGTTCCTCCATATATCTACGCATTTCACCGCTACACAGGGAATTCCACTCTCCTCTCCTGCACTCAAGACCCCCAGTTTCCAATGCACATAATGGTTTAACCCCTGCCTTTTCCCTCATACTTAAGAACCCCCCTGCGCTCGCCTTACGCCCAAGAAATCCCG
+
CCCCCGGGGGGGGGGGGGGGGGGGGGGGGGGGGGGGGGGGGGGGGGGGGGG9FGGGGGG,C<F,+BFG,,6CFEFG+CEGGGC7BBFGGGGGGGGFF85EFCGGGGGGGGGGGGGGGGGEGGGGB,AFFGFGGG9FA8,AEGFG8E9,8DFDFGGG,>,6@EGDEGFD8DFFFFGFA,3EFCGFG,,,2@,5@:3,,@EF7*,+**+5+2=+=++=9*1*3*)(-02),0:):C6;:(BC*8()2;FE4*1
@M03364:276:000000000-BLYN8:1:1101:6722:2621 2:N:0:1
GGACTACTGGGGTATCTAATCCTGTTCGCTCCCCACGCTTTCGAGCCTCAGCGTCAGTTACAGTCCAGAGAGTCGCCTTCGCCACTGGTGTTCTTCCTAATCTCTACGCATTTCACCGCTACACTAGGAATTCCACTCTCCTCTCCTGCACTCTAGATACTCAGTTTGGAATGCAGTACTCGGGTTGAGCCCAAGTATTTCACATCCCACTTAAGTATCCGCCTACGCTCCCTTTACGCCCAATAAATCCG
+
CCCCCFGGGGGGGGGGGGGGGGGGGGGGGGGGGGGGGGGGGGGGGGGGGGGGGGGGGGGGGGGGGGGGFGGGGGGGGGGGGGEEGGGGGGGGGGGGGGGGGGGEGGGGGGGGGGGGGGGGGGGGFGFCEFFGFGFG94@DFGGGGGGFFGGGGCC,EFGGAECEGGGG6DGGG,=,@AAFFGGGGGECFGGGGF?;=FGGCGGGF7*;?7F7CF+25?FGEGFFFF75>BEFGGGEF2EEGF7;CCA);7>
@M03364:276:000000000-BLYN8:1:1101:8087:2637 2:N:0:1
GGACTACTGGGGTTTCTAATCCTGTTTGCTCCCCACGCTTTCGAGCCTCAGCGTCAGTTACAGACCAGAGAGCCGCCTTCGCCACTGGTGTTCCTCCATATATCTACGCATTTCACCGCTACACATGGAATTCCACTCTCCTCTTCTGCACTCAAGTCTCCCAGTTTCCAATGACCCTCCCCGGTTGAGCCGGGGGCTTTCACATCAGACTTAAGAAACCGCCTGCGCTCGCTTTACGCCCAATAAATCCG
+
CCCCCGGGCFGGGDEFCFGGGGGGGGGGGGEGDFFGGGGFFGEGGGGGGCGGGGGGGCEGGFGCFGGGGG8FFC@FGDGGGGDFGGGGGGGGGGGGGFGGGGGGGGGFGDGDGGGGFE++@+CF=:EFAEEFFGGGGGEGFGG@AFF9=EEG8,@EDEAEFFF8DFFGGFCF?=88DF@EE@8@CC:E6,@@>:>*:::?F+B8FC8CFFCCCCGGGDFFDC5?0)6>>EAD35C4=<GG5B6>FGF<:>9
@M03364:276:000000000-BLYN8:1:1101:17805:2658 2:N:0:1
GGACTACCAGGGTTTCTAATCCTGTTTGCTCCCCACGCTTTCGAGCCTCAGCGTCAGTTACAGACCAGAGAGCCGCCTTCGCCACTGGTGTTCCTCCATATATCTACGCATTTCACCGCTACACATGGAATTCCACTCTCCTCTTCTGCACTCAAGTCTCCCAGTTTCCAATGACCCTCCCCGGTTGAGCCGGGGGCTTTCACATCAGACTTAAGAAACCACCTGCGCTCGCTTTACGCCCAATAAACCCG
+
CCCCCGGGGGGGFGGGGGGGGGGGGGGGFGGGFGGGGGGGGGGGFG>EGGGGGGGGGGGGGGGGGGGGGGGGCFGGGGGGGGFGGGGGGGGGGGGGGGGGGGGGGGGGGGCGGGGGGGGGGGGGGGGCFGGGGGGGGGGGGGGGGFGGGGCGGFFABFFGGGGGFFFCFGAFFFGFG?=CCGGGGGCEFGCECGEGGGFGGGG7BGGGGGGFGCFCFGGGFGE31A>51:EEGFGFFBDGGFB4<F?)*11
@M03364:276:000000000-BLYN8:1:1101:17727:2663 2:N:0:1
GGACTACCGGGGTATCTAATCCTGTTTGCTCCCCACGCTTTCGAGCCTCAGCGTCAGTTACAGTCCAGAGAGTCGCCTTCGCCACTGGTGTTCTTCCTAATCTCTACGCATTTCACCGCTACACTAGGAATTCCACTCTCCTCTCCTGCACTCAAGTCTCCCAGTTGCCAATGCACACAATGGTTGTGCCACTGCCTTTTACATCAGACTTACGAACCCACCGTCCGTCGCTTTACGCCCAATAACGCCGG
+
@C@CCG6<CCFGCCCEFFCDGGFGGFGGFFGCFGGGFEG@DFGGGG@@D8E,FFF7FFFGGCEFFFFFFFFFFFGG7:F<FE@,:<FFGGGFFGGGGGC9<<DCF@5FG:?=B,AFFGEG:FGGC8EC=EFDCFGG9E9F,,,+4=,>8,=?FFFCE9,EAEGGGG9EAFCCFG,,,63D,>6D98++:3@@?8ED?FGFF:,+=+2**3?C+0*9*/=*/10(/)(2(8?5<*2.86C47A(8C*),/<9
@M03364:276:000000000-BLYN8:1:1101:22232:2677 2:N:0:1
GGACTACTGGGGTTTCTAATCCTGTTTGCTCCCCACGCTTTCGCACCTGAGCGTCAGTCTTTGTCCAGGGGGCCGCCTTCGCCACCGGTATTCCTCCAGATCTCTACGCATTTCACCGCTACACCTGGAATTCTACCCCCCTCTACGAGACTCTAGCTTGCCAGTTTCAAATGCAGTTCCCAGGTTGAGCCCGGGGATTTCACATCTGACTTAACAAACCGCCTGCGTGCGCTTTACGCCCAGTAATTCCG
+
CC9ACGGGGGGG:CGGGGGGGGGGGGGGGGGGGGGGGDGGGGGGDGGGGGGGGGGGGGGGGGGGGGCFGGGGGDFCGGGGFGCG7FG>FGGGGFGGGGGA=EFGE9FGGGEFGFGGFFGGGGFGGGGGGGGGGGGGGGGGGGGGDGGDGGGGGGGGG9CECCEGGCFGFGFGGGGGGGGGFFFGGC6EGC8CEGGGCGCGGGFCFGGGGGGGC7F7CCFGE=BFDA;DFFFFGCC>=:E85566FGFBGG7
@M03364:276:000000000-BLYN8:1:1101:14718:2700 2:N:0:1
GGACTACTCGGGTTTCTAATCCTGTTTGCTCCCCACGCTTTCGAGCCTCAGTGTCAGTTACAGGCCAGAGAGCCGCTTTCGCCTCCGGTGTTCCTCCATATATCTACGCATTTCACCGCTACACATGGAATTCCACTCTCCTCTCCTGCACTCAAGTCTCCCAGTTTCCAATGCACACATTGGTTGAGCCACTGCCTTTTACATCAGACTTAAGAAACCACCTGCGCTCGCTTTACGCCCAGTAAATCCGG
+
B@C-@FCFCGDFE@FGGFF<F<FEFGGGGFGGFGF7:FFCDGGGGEEG8@C;CEFEGCEEAF@8C:C,CECCGGGC7@<5,@CFGG7FG7BCF,9CA8FF<<BFFG9<@@FFADFEA++C:FGDFF=FF@BEFG;?;F9FFGGFG8D=>E8DF,,3CEA9>D8>F,@;AFGC,3EFGGG8=9,@FCF6C788ECCC,3>E+=C@;8*;>>;FD>:C?>6;*;A@)/)9AF>)8?+*0(=BE)6+::F3<>9
@M03364:276:000000000-BLYN8:1:1101:23635:2701 2:N:0:1
GGACTACTGGGGTTTCTAATCCTGTTCGCTCCCCACGCTTTCGAGCCTCAGCGTCAGTTACAGTCCAGAGAGTCGCCTTCGCCACTGGTGTTCTTCCTAATCTCTACGCATTTCACCGCTACACTAGGAATTCCACTCTCCTCTCCTGCACTCTAGATACTCAGTTTGGAATGCAGTACTCGGGTTGAGCCCAAGTATTTCACATCCCACTTAAGTATCCGCCTACGCTCCCTTTACGCCCAATAAATCCG
+
CC9CCECFGGGGG+CFGGFGGGGGGGFEGEGGGFGDGGGGGGE8@FGGGFGGGGGGGGFFF996CFACFG<FGCFEGEGGGGC:FFFGGGG7CDFFGGFGGGGFGGGGG>EGGG9A?FGGGGG@,9EGGGGFGGGGG,,5EDFG?FGFFGCF8>F9EGFGD,,=DFGCEEGCFGACF=AECEGC3B;,5@@D??EFGG@CEFGCBF7DGFCF8D+?CFFGEGFFAFD?>A4?DGFEF288C81=601.3;3
@M03364:276:000000000-BLYN8:1:1101:18720:2707 2:N:0:1
GGACTACTGGGGTATCTAATCCTGTTCGCTCCCCACGCTTTCGAGCCTCAGCGTCAGTTACAGTCCAGAGAGTCGCCTTCGCCACTGGTGTTCTTCCTAATCTCTACGCATTTCACCGCTACACTAGGAATTCCACTCTCCTCTCCTGCACTCTAGATACTCAGTTTGGAATGCAGTACTCGGGTTGAGCCCAAGTATTTCACATCCCACTTAAGTATCCGCCTACGCTCCCTTTACGCACAATAAATCCG
+
CCCCCGGGGGGGGGGGGGGGGGGGGGGGGGGGGGGGGGGGGGGGGGGGGGGGGGGEGGGGGGGGGGGGGGGGGGGGGGGGGDGGGGGGGGGGGGGGGGGGGGGGGGGGGGGGFGGGGGGE:FFGGGGGFFGGGGGGGGFGFFGG?FGGFGGGGGGGGGFGGGGGGGFGGGGGGGGGGGGGGGGGGCEGGGFGGGEGGGGGGGFGADGGFFGGG>CCCDGC?FDDFA=>AE?AGFGFF>CGGFFFGGFCGG9
@M03364:276:000000000-BLYN8:1:1101:22807:2722 2:N:0:1
GGACTACCGGGGTATCTAATCCTGTTTGCTCCCCACGCTTTCGAGACTCAGTGTCAGTTACAGGCCAGAGAGCCGCTTTCGCCTCCGGTGTTCCTCCATATATCTACGCATTTCACCGCTACACATGGAATTCCACTCTCCTCTCCTGCACTCAAGTCTCCCAGTTTCCAATGCACACAATGGTTGAGCCACTGCCTTTTACATCCGACTTAAGAAACCACCTGCGCTCGCTTTACGCCCAATAAATCCGG
+
CCCCCGGGGGGGGGGGGFGFGGGGGGGFGGGGFGFEGGGGGGD8FFEGGGGGEG9FFFFFGGGFGGGGGGGGGG@GGGFGGGEF:ECBCCFDCFGGCGFCFFGGGGFGGGGGGGFFGGGGGGFF9BFDFE9FGFGG9EEGGG,+>E=>FGG=D,>9@E3=DE?DFFEFGCFGFFF9E8+63E8FGG6FF:DFGFGE@EF7<>77@**3?C>CFFFFCD>5@CFFFA>EDF4)29>CBFD1*)/):@F?<))
@M03364:276:000000000-BLYN8:1:1101:7998:2756 2:N:0:1
GGACTACACGGGTTTCTAATCCTGTTTGCTCCCCACGCTTTCGCACCTGAGCGTCAGTCTTTGTCCAGGGGGCCGCCTTCGCCACCGGTATTCCTCCAGATCTCTACGCATTTCACCGCTACACCTGGAATTCTACCCCCCTCTACAAGACTCTAGCCTGCCAGTTTCGAATGCAGTTCCCAGGTTGAGCCCGGGGATTTCACATCCGACTTGACAGACCGCCTGCGTGCGCTTTACGCCCAGTAATTCCG
+
CCCCCGG<@FGGGGGGGGGGGGGGGGGGGGGGGGGGGGGGGGGG7FFGEFGFGGGGGGEGAEECGGGGDGGDGGGGGGGGGGGGGGGGGGGGGGGGGGGCFGFGGGGGGGDGFGGGGGDGDCGGGGGGGGGGGFGGFG+FBEGGGGF>BGGGGGGGGCDBFFGGGFGDE8DC?FG7;A:F?;D*D,=9?G6D7EECCEGFC7<@CF73/)1:F7*C>FGGDD>1()(8()87DG<>6(CEGF69FF?47:9
@M03364:276:000000000-BLYN8:1:1101:19308:2765 2:N:0:1
GGTCTACCAGTGTTTCTAATTCTGTTTGCTCCCCACGCTTTCGATCCTCAGTGTCAGTTACAGGCCAGAGAGTCGCTTTCGCCTCCGGTGTTCCTCCATATATCTACGTATTTCACCTCTACACATGGAATTCCACTCCCCTCTCCTGCCCTCAAGTCTCCCAGTTTCTAATGCAACTAATGGTTGAGGCACTGCCTTTTACATCAGACGTAAGAACCCACCTGTGCTCGCTTTACGCCCAATTATTTGGT
+
AC8-A,<CF<@EFAC,CCF,,,;,<6CC,CAF8;<7C7FC,E7,,,,;,,;<CF<6,CFFA,FCE6C,66,,,;+@:BF<@,FC,:76@CFF<,@<FDDFCD,,C<,,,,C4A,5?,,,,,9=<,9E<FFB8,,,9C,,,@,++9@EGF,,6,,9@E@9,,84,A,=,,6,@8,63,,6,=>,@,3,,,+6@8D98@9,,2D,6++++5+++3=+<++@*<*9)**1?***/9*+>9)>8:?>++++*+12
@M03364:276:000000000-BLYN8:1:1101:10705:2792 2:N:0:1
GGACTACAAGGGTATCTAATCCTGTTTGCTCCCCACGCTTTCGAGCCTCAGTGTCAGTTACAGGCCAGAGAGCCGCTTTCGCCTCCGGTGTTCCTCCATATATCTACGCATTTCACCGCTACACATGGAATTCCACTCTCCTCTCCTGCACTCAAGTCTCCCAGTTTCCAATGCACACAATGGTTGAGCCACTGCCTTTTACATCAGACTTAAGAAACCACCTGCGCTCGCTTTACGCCCAATAAATCCGG
+
CCCCCGGGGGGGGGGGGGGGGGGGGGGGGGGGGGGGGGGGGGGFGGGGGGGGGGGGGGGGGGGGGGGGGGGGGGGGGGGGGGGGGGGGGGGGGGGGGGGGFGGGGGGGGGGGGGGFGGGGGEFGFFGGGFGGGGGGFGGGGGGGFGGGGDEGFGDGFGGGFGGGGGGGGGGGGGGGGDCDFGGGFGGGGCFCGGFCEG9AGGGGF?FFGGGGFDGFDG8>F>F:B>ABAFEF55:45=C8=)/;7+@EG>G
@M03364:276:000000000-BLYN8:1:1101:17630:2808 2:N:0:1
GGACTACTAGGGTTTCTAATCCTGTTTGCTCCCCACGCTTTCGAGCCTCAGTGTCAGTTACAGGCCAGAGAGCCGCTTTCGCCTCCGGTGTTCCTCCATATATCTACGCATTTCACCGCTACACATGGAATTCCACTCTCCTCTCCTGCACTCAAGTTTCACAGTTTCCAATGCACACAATGGTTGAGCCACTGCCTTTTACATCAGACTTAAGAAACCACCTGCGCTCGCTTTACGCCCAATAAATCCGG
+
CCCCCGFGCFGGGGGGGGFGGGGGGG9FGGGGFGF>FGGGGGGGGGGEFGEGGGGFFGG9FGGGGDF<EGFGFGGGGGGFGDFGF<FEFEGGGE9FFGGFGFGGGGGD77F?FFCF,@CCGGGGGGFGFFGGGGGFGGGFGFGGGFFFCDFFFGFF@,3E,CD=FGFGDD9=DFDCCEGFDG8@DGGGGC3DEDGFGFGGGGF9FFCCDFFD>+CF5*4,@;A@9BAE)@D><5+*)0=CE)();DA);3:
@M03364:276:000000000-BLYN8:1:1101:14374:2858 2:N:0:1
GGACTACCCGGGTTTCTAATCCTGTTTGCTCCCCACGCTTTCGCACCTGAGCGTCAGTCTTCGTCCAGGGGGCCGCCTTCGCCACCGGTATTCCTCCAGATCTCTACGCATTTCACCGCTACACCTGGAATTCTACCCCCCTCTACGAGACTCTAGCTTGCCAGTTTCAAATGCAGTTCCCAGGTTGAGCCCGGGGATTTCACATCTGACTTAACAAACCGCCTGCGTGCGCTTTACGCCCAGTAATTCCG
+
CCCCCFGFGGGGGGGGGGGGGGGGGGGGGGGGGGGGGGGGGGGGGGGGGGGGGGGGGGGGGGGGGGGGGGGGGGGGGGGGGGGGGGGGDEFFGGGGGGGGGGGGGGGGGCFGGGGGGGGGGGGGGGGGGGGGGGGGDGGGGGGGDGGGGGGGFFGGGGGGGG9EFGGGGFFDGGG?FGGGG?CFFGG?FFGG5:EGEECGGGGGFG>FFGGGGFFFFGFGDG>B:FFE:BDEGGG2FBGEGF:FF>F<FF7
@M03364:276:000000000-BLYN8:1:1101:12906:2901 2:N:0:1
GGACTACAGGGGTTTCTAATCCTGTTCGCTCCCCACGCTTTCGAGCCTCAGCGTCAGTTACAGTCCAGAGAGTCGCCTTCGCCACTGGTGTTCTTCCTAATCTCTACGCATTTCACCGCTACACTAGGAATTCCACTCTCCTCTCCTGCACTCTAGATACTCAGTTTGGAATGCAGTACTCGCGTTGAGCCCAAGTATTTCACATCCCACTTAAGTATCCGCCTACGCTCCCTTTACGCCCAATAAATCCG
+
CCCCCGFGGGGGGGGGGGGGGGGGGGGGGGGGGGGGGGGGGGG8FGFGGGGGGGGGGGGGGGGGGGGGGGGGGGGGGGGGGGGGGFFGGGGEGGGGGGGGGGGF;CFFGDFGGGGGGGGGGFFFGGGFGGGCEGGGFGGGGGGGGGGGGGDFFGGGGFF,DCFFDF;FC8FGGGGGGGGGFG+4CEG7FGFCDEFFCGFFGGGDFC>FGCCCGDFGFGG:9FD9AFF>?F>>C>F:69CECE0;F*ACG2)
@M03364:276:000000000-BLYN8:1:1101:14145:2901 2:N:0:1
GGACTACCGGGGTTTCTAATCCTGTTTGCTCCCCCCGCTTTCGCACCTGAGCGTCAGTCTTTGTCCAGGGGGCCGCCTTCGCCACCGGTCTTCCTCCAGATCGCTACGCATTTCACCGCTACACCTGCAGTTCTGCCCCCCTCTACCATACTCTAGCCTGCCCGTTTCTAATGCAGTTGCGAGGTTGAGCCTGGGGCTCTCACATCCGACGTGACAGGCCGCCGGCGGGCGCTTTATGCCCAGTACGTCCG
+
9C-A6,;E+@++@+@EDFA<6,CEFG<FF9<6,@++@FFC,CFCC@:AC,:CC+FF,F@,CF,CFF,EC7:C:>FGGGEDCFEE7F:FF:+,C?,<,4,,A8+@E:FCF:38,,,CDFE++3,33><,>,77E<,333>@EGC5,7,,,,7=9C,<DGFCC>8*<DFG,,,2=,,5,=,,**11<FG6+:8*2=5:*3*+*0+*+;***1)9/19*9**:8*7(171)(07597*)*6CCC6<)2*).57)
@M03364:276:000000000-BLYN8:1:1101:12268:2955 2:N:0:1
GGACTACAAGGGTATCTAATCCTGTTCGCTCCCCACGCTTTCGAGCCTCAGCGTCAGTTACAGTCCAGAGAGTCGCCTTCGCCACTGGTGTTCTTCCTAATCTCTACGCATTTCACCGCTACACTAGGAATGCCACTCTCCTCTCCTGCACTCTAGATACTCAGTTTGGAATGCATTACTCGGGTTGAGCCCAAGTATTTCACATCCCACTTAAGTATCCGCCTAAGCTCCCTTTACGGCCAATAAATCCG
+
CCCCC8<@<F@CFFF9EECFFGA9CEFGGGFDFG6@CFDFFGD8FCCFG@<FCFGGGCFGGGGGGGGG,,6BFFFEEGEFGG@@EFG<<BCFFGG9EFGAF<@EE9F7F7,BFE@AF7C4F=EFGDGAFFC,9,CF,>FAE==B8E=88,EC@DE=FFC;;EED?FFCE?,627=,@DDFECG8=+3,,8>D:CFA:D;@+=F7BDD;5CF:CC>GFCC<5CE9)*)//AFFGGD*+(*4=5569*;7:C8
@M03364:276:000000000-BLYN8:1:1101:7784:2965 2:N:0:1
GGACTACTGGGGTATCTAATCCTGTTTGCTCCCCACGCTTTCGAGCCTCAGTGTCAGTTACAGGCCAGAGAGCCGCTTTCGCCTCCGGTGTTCCTCCATATATCTACGCATTTCACCGCTACACATGGAATTCCACTTTCCTCTCCTGCACTCAAGTCTCCCAGTTTCCAATGCACACAATGGTTGAGCCACTTCGTTTTACATCAGACTTAAGAAACCACCTGCGCTCGCGTTTCGCCCAATAAATCCGG
+
CCCCCFGGGEFDGEFGG<EGGGGGG,EFFGGGGGDFGGGGGGGFGEGFGGFFFG9FFGGGGGG@FGDFGGGGDCFGDGGC7CECE9CFGGGGGAECFFFGG9EEFGGFCFGFGGGGGGGGGCFGG,<FFDCGGG9,C,,5C=EGGF94,=ECGGEF;,,7,@DEFD;EFE,EC8FC91=DGGDDA+6,9D8DC99+@3D9??:=E8**9;=8+?8=*;3@9**.7>)*-08):C)))(;C1)//0++6*)2
@M03364:276:000000000-BLYN8:1:1101:12349:2974 2:N:0:1
GGACTACCGGGGTTTCTAATCCTGTTCGCTCCCCACGCTTTCGAGCCTCAGCGTCAGTTACAGTCCAGAGAGTCGCCTTCGCCACTGGTGTTCTTCCTAATCTCTACGCATTTCCCCGCTACACTAGGAATTCCACTCTCCTCTCCTGCACTCTAGATACTCAGTTTGGAATGCAGTACTCGGGTTGAGCCCAAGTATTTCACATCCCACTTAAGTATCCGCCTACGCTCCCTTTACGCCCAATAAATCCG
+
CCCCCGGFFGGGCFGGGGGGGDGGGGGECFFFGGGGGGFGGFGGGGDFGGGGGGGDEGGGGFGGGGGGFFGGGGGGGGGDFFFGDGGGFFG7EGG9FFCDBA=<FGFGGDGGGG,:FFDEFCFFCFFGGGGGFGGGFGGGGDGGFGFFGGGFGGGF,>>EFFFGGGGGG8FDFGGFFGFGGG>DCEEGGGGCE:DGDFGE<+=CFCCD*99D:@FF9:,=ADD?=42854?FGDC<628E5)6;CCFFGG>
@M03364:276:000000000-BLYN8:1:1101:24919:2980 2:N:0:1
GGACTACCAGGGTATCTAATCCTGTTCGCTCCCCACGCTTTCGAGCCTCAGCGTCAGTTACAGTCCAGAGAGTCGCCTTCGCCACTGGTGTTCTTCCTAATCTCTACGCATTTCACCGCTACACTAGGAATTCCACTCTCCTCTCCTGCACTCTAGATACTCAGTTTGGAATGCAGTACTCGGGTTTAGCCCAAGTATTTCACATCCCACTTAAGTATCCGCCTACGCTCCCTTTACGCCCAATAAATCCG
+
CCCCCGFGFF77FGGGGGGGGGGGGGGGEFFGGGGGGGGGGGGGFGGGGGFGGGGGGGGGGGGGGGGGGGGGGGEGGGEFFGEEGGGDEGGGGGGGGGGGGGGGGGGGGGGGGGGGGGGGGGGGGGGGFGGGGGDFGGCGFDF8>=FCFGFFEG;=CFBAB=E?DFFG6FGGGGGGGGGCGCEEFC+,,@:EFGGGGGGGGGG7EFFGGFGG8CFGCD:FFGF>)A=4<AEF?GGF==E8EE(6*;;5@61
@M03364:276:000000000-BLYN8:1:1101:8363:3004 2:N:0:1
GGACTACAAGGGTTTCTAATCCTGTTTGCTCCCCACGCTTTCGAGCCTCAGTGTCAGTTACAGGCCAGAGAGCCGCTTTCGCCTCCGGTGTTCCTCCATATATCTACGCATTTCACCGCTACACATGGAATTCCACTCTCCTCTCCTGCACTCAAGTCTCCCAGTTTCCAATGCACACAATGGTTGAGCCACTGCCTTTTACATCAGACTTAAGAAACCACCTGCGCTCGCTTTACGCCCAATAAATCCGG
+
CCCCCGGGGGGGGGGGGGGGGGGGGGGGGGGGGGGEFGGGGGGGFGGGGGGGGGFGGGGGGGGGGGFDGFFEGGGGGGGGDEG:@FFGGGGGGGGGGGGGGFGGGGGGDGGGGGGGGFGGGGGGFEFGFGGGGGGGGGGGGGGGGGGGGGCFEFGGGGGGGGGGGGGGGGGGGGGDGGGGGGGFFGFCE:BGGGGGGGGGGGF9FFCGGGGGGGGGDGCGFCF@=>9B>DEFGGCEEDGGGF@FGFAC*>8
@M03364:276:000000000-BLYN8:1:1101:20576:3014 2:N:0:1
GGACTACCAGGGTTTCTAATCCTGTTTGCTACCCATGCTTTCGAGCCTCAGCGTCAGTTACAGACCAGACAGCCGCCTTCGCCACTGGTGTTCTTCCATATATCTACGCATTTCACCGCTACACATGGAGTTCCACTGTCCTCTTCTGCACTCAAGTTTCCCAGTTTCCGATGCACTTCTTCGGTTGAGCCGAAGGCTTTCACATCAGACTTAAGAAACCGCCTGCGCTCGCTTTACGCCCACTAAATCCG
+
CCCCCGGCFGEEFFCGGGGGGGGGFGFGGG<FFFGFGGGFGGGGDGGCEFDCGGGEGFFDF,,<FFFG<FFGCGGGGDEGFGGGGCFGEBA:F@;?FEGGA,4FDFFGGEEGAFGGGGGEFGFFEEFEFGDGGGGGG@@<EFGGFG>EGAFGGF8=,@DEEFGGGGGGFGGG=CE9DGGF89EDEDCFFFG>+5B6?FGEGFGCFGGDFCFCDG>>:9FGEG>>=F>B@BDED<*961*BCA(=F6))C4)
@M03364:276:000000000-BLYN8:1:1101:7786:3023 2:N:0:1
GGACTACACGGGTATCTAATCCTGTTTGCTCCCCACGCTTTCGAGCCTCAGTGTCAGTTACAGGCCAGAGAGCCGCTTTCGCCTCCGGTGTTCCTCCATATATCTACGCATTTCACCGCTACACATGGAATTCCTCTCTCCTCTTCTGCACTCAAGTCTCCCAGTTTCCAATGACCCTCCCCGGTTGAGCCGGGGGCTTTCACATCAGACTTAAGAAACCGCCTGCGCTCGCTTTACGCCCAATAAATCCG
+
CCCCCGGGCFGGGGGGGGGGGGGGGGGGGGGGGGGGGGGGGGGGGGGGGGGGGGGFGGGGGFCGGFGGGGGGGGGG>FGGGGGGGGDGGGGGGGGGGGGGGFGGFGGGDGGGGGGFGGGGGGGGFGGFGFGGGE;FGFF9EG?DFECFCFGGGGG?DD,39D,,,8DCDD,9EGECFDFGGGGGGGGCFC?G*:BEEE>FFCFGFCFG4FGGC+;C:D6FBG8;@FF34>57>CFBB6ECCBFF:FB>FGD
@M03364:276:000000000-BLYN8:1:1101:21894:3032 2:N:0:1
GGACTACTGGGGTATCTAATCCTGTTTGCTCCCCACGCTTTCGCACCTGAGCGTCAGTCTTCGTCCAGGGGGCCGCCTTCGCCACCGGTATTCCTCCAGATCTCTACGCATTTCACCGCTACACCTGGAATTCCACCCCCCTCTACGAGACTCAAGCCTGCCAGTTTCAAATGCAGTTCCCGGGTTGAGCCCGGGGATTTCACATCTGACTTAACAAACCGCCTGCGTGCGCTTTACGCCCAGTAATTCCG
+
CCCCCFGGGGGGGGFGGGGGGGGFGGGGGGGGGCFGGGGGGGGGGGGGGGGGGGGGGGGGGGGGEGDGGGD@FEGGGGGGGGGGGGGGGGGGGGGGGGG,5EEEFGGC7:7CFGGGGGGEGGGG@FGFGGGGGGGGCE+>>CCFFEE6C;CF6ECGGFFGDGFFGGGGGG9FAFEGGGF7F88EGGGGGGGGCCGGEEFEFF<FFFGFFGCFGFGG*8C*:EBBF:;;:BFBGD597:CG:52FDF=6:D*
@M03364:276:000000000-BLYN8:1:1101:7380:3036 2:N:0:1
GGACTACTAGGGTTTGTAATCCTGTTTGCTCCCCACGCTTTCGAGCCTCAGTGTCAGTTACAGGCCAGAGAGCCGCTTTCGCCTCCGGTGTTCCTCCATATATCTACGCATTTCACCGCTACACATGGAATTCCACTCTCCTCTCCTGCACTCTAGATTCTCAGTTTGGAATGCAGTACTCGGGTTGAGCCCAAGTATTTCACATCCCACTTAAGTATCCGCCTACGCTCCCTTTACGCCCAATAAATCCG
+
CCCCCGGCFGGGG8F;FFGGFFGGGFFGFG9FGGGGGGGGGGGGGGGGGGG@FGGGGGFGGGGFGGGGGGGGGCFGCFGGGGG:C<CFGGEGGACGFCFGGFGGGGGGGGGGGGGGGGGGGGGGGGGCGGGCGGGGG,@FGCGGDFFGDEFD89EE9A,7,CEGGGGFCFEGFGGCD,EFFED>=CGCFGG@CDGG,@EDF@FGFG**;FGFGGGFG7<@9?>@DFD@)::;6DFFF2BGGFDF4DF?:D<
@M03364:276:000000000-BLYN8:1:1101:16596:3038 2:N:0:1
GGACTACCCGGGTTTCTAATCCTGTTTGCTCCCCACGCTTTCGAGCCTCAGCGTCAGTTACAGACCAGAGAGCCGCCTTCGCCACTGGTGTTCCTCCATATATCTACGCATTTCACCGCTACACATGGAATTCCACTCTCCTCTTCTGCACTCAAGTCTCCCAGTTTCCAATGACCCTCCCCGGTTGATCCGGGGGCTTTCACATCAGCCTCAAGACACCGCCTACGCTCGCTTTACGCCCAATAAAGCCG
+
A@<CC8F,EF@FF;CC,6<EFF9FEA<,EFFD@F8@@@C6CE,9FDBFGF8FGFF,B,CFGGF,FD@E@FFCEFC7FGDGGGB,FFDGGFC4@FCFGCE,,,9C;CFCFFG:AF<<FEGG=F,F9AFDF9AFFGDFFCEFG9F8>EDE9;DCG,@D=DCDDF?FB9;=DD,>EG9FGGFCEDC>FCE6,@,,*:CDCC5CFB788DCD<4**2**;*2:C>5)(,)()(8.)995)*(*?E:6)>7=)0C)
@M03364:276:000000000-BLYN8:1:1101:21305:3096 2:N:0:1
GGACTACTAGGGTTTCTAATCCTGTTTGCTCCCCAGGCTTTCGAGCCTCAGTGTCAGTTACAGGCCAGAGAGCCGCTTTCGCCTCCGGTGTTCCTCCATATATCTACGCATTTCACCGCTACACATGGAATTCCACTCTCCTCTCCTGCACCCAAGTCTCCCAGTTTCCAATGCACACAATGGTTGAGCCACAGCCTTTTACATCTGACCTAAGAAACCACCTGAGCTGGCTTTACGCCCACTAAATCCGG
+
CCCCCAFGGDGGGGGAFACAFEFF<EFFFFGFFGG,CFFFGGDC<BFGDFGGFFE<FF9EEGGGG@FEGGFDFGDDG7FEGEDG>,@F@E:FA?@<B=EAFEGFFEBDF:CEFGGG<F78CFEGGGGCFFFGFGECA,@,9D=9DEF,>8,++6+6C>;;9DEFGA9>=DD98=,=FGEC8AF;>@DA?6=D,,4DC99E9FC7?++5+*2;;?*B*0,,3@9:4/>F2/@A4*88?@EG562);?C?<5<
@M03364:276:000000000-BLYN8:1:1101:7935:3097 2:N:0:1
GGACTACAGGGGTATCTAATCCTGTTTGCTCCCCACGCTTTCGAGCCTCAGTGTCAGTTACAGGCCAGAGAGCCGCTTTCGCCTCCGGTGTTCCTCCATATATCTACGCATTTCACCGCTACACATGGAATTCCACTCTCCTCTCCTGCACTCAAGTCTCCCAGTTTCCAATGCACACAATGGTTGAGCCACTGCCTTTTACATCAGACTTAAAAAACCACCTGCGCTCGCTTTACGCCCAATAAATCCGG
+
@CCCCF@FGDE>CCFAEFAFFEEG<FCEEGG<ED<CCDGGGEBFE,+,CEEGGGGGF<FGFGDFC:F@CEGECC@CGGGEFFC@,BFEGDFF@FG<?CFGFDEFGGGCCEEC95@FGGGEC+AE,AFCEFG@F<@==EGGCFGGGGFCCDE8>DBD=,=,@8D8>DF,,@DC8BC=DECFFFGGDEFFF::8739<@F97+3@CF>*7?5EFG+:7**17/A9.:92?>;46F<+943E8E=1A7CFE7C)
@M03364:276:000000000-BLYN8:1:1101:22712:3124 2:N:0:1
GGACTACAAGGGTATCTAATCCTGTTTGCTCCCCACGCTTTCGCACCTGAGCGTCAGTCTTCGTCCAGGGGGCCGCCTTCGCCACCGGTATTCCTCCAGATCTCTACGCATTTCACCGCTACACCTGGAATTCCACCCCCCTCTACGAGACTCAAGCCTGCCAGTTTCAAATGCAGTTCCCGGGTTGAGCCCGGGGATTTCACATCTGACTTAACAGACCGCCTTCGTGCGCTTTACGCCCAGTAATTCCG
+
<CCCCFG@GGGGGGGGGGGGGGGGGGGGG9FFFCCGGGGGGGGGGGGGG@FFCFGGGGFFGGGGGGGGGGGGGGGGGGGGFGF@:FG7FCGGGGGGGCFGGGGEEGGGEGGGGFCFCE7CGGGGFGGFGGFFGGGFGGGFDDGF9=F6BEEGGGG9C?GGGGGGGGGGCGAEGF7DFGGGGGDCEEC6EGGGGGEC=CFGFGGFAFGGGGGGGFGFGGGGF=>((1(8?57)9CF2*:EEE@?@*:?<C7*
@M03364:276:000000000-BLYN8:1:1101:17475:3145 2:N:0:1
GGACTACCGGGGTATCTAATCCTGTTTGCTCCCCACGCTTTCGCACCTGAGCGTCAGTCTTCGTCCAGGGGGCCGCCTTCGCCACCGGTATTCCTCCAGATCTCTACGCATTTCACCGCTACACCTGGAATTCTACCCCCCTCTACGAGACTCTAGCTTGCCAGTTTCAAATGCAGTTCCCAGGTTGAGCCCGGGGATTTCACATCTGACTTAACAAACCGCCTGCGTGCGCTTTACGCCCAGTAATTCCG
+
CCCCCGGGGGGGGCFCFGGGGGGGGGGGGGGGGDGEGGGGGGGEGGDCFGGGGGEFGGGGGGGGDFEGGGGGDCGGGGGGGGGGGGGFFGGGGGGGGFFGGGGGGGGGGGGGGGGGGFGGGEGGDFGGGFGGGGGGGDDFGDGGEGGD7EGGG,@,DFFGCCAFGGGEF9?DFGGGGGGGGFGGGD6?CFEGEDG55EGG:@ED+;+;;CCGDGG=CCFFECE,2>>@::B>DDGBF:;:/<19DD=)*?*
@M03364:276:000000000-BLYN8:1:1101:9445:3157 2:N:0:1
GGACTACTCGGGTTTCTAATCCTGTTTGCTCCCCACGCTTTCGCACCTGAGCGTCAGTCTTTGTCCAGGGGGCCGCCTTCGCCACCGGTATTCCTCCAGATCTCTACGCATTTCACCGCTACACCTGGAATTCTACCCCCCTCTACAAGACTCTAGCCTGCCAGTTTCGAATGCAGTTCCCAGGTTGAGCCCGGGGATTTCACATCCGACTTGACAGACCGCCTGCGTGCGCTTTCCGCCCCGTAATTCCC
+
<CCCCGGGGGGGGGGGGGGGGGGGGGGGGFFFFGGGGGEGGFEFFGEGFGFFGGGGGGGGGGGFGFFGGGGGGCEGGECFCGGGGGGGGGGGCGGGGGGGGGGDFGGGGGECAFEFGGGGD>FGEFFFGGGGGF9FCFGGGEGCDFFGEGFCEGGDDEGGGGGFGGF;3>6DFCF7DCFEGGC5DFFGFDGFGEG5*CCF7DCDFCF<9DGDC7;+7DCEBGA?B>(763>BCD:)98EG5)(0>DF::**
@M03364:276:000000000-BLYN8:1:1101:24536:3206 2:N:0:1
GGACTACTGGGGTTTCTAATCCTGTTTGATCCCCACGCTTTCGCACATCAGCGTCAGTTACAGACCAGAAAGTCGCCTTCGCCACTGGTGTTCCTCCATATCTCTGCGCATTTCACCGCTACACATGGAATTCCACTTTCCTCTTCTGCACTCAAGTTTCCCAGTTTCCAATGACCCTCCACGGTTGAGCCGTGGGCTTTCACATCAGACTTAAGAAACCGCCTACGCTCGCTTTACGCCCAATAATTCCG
+
CCCCCGGGGGGGGGGGDGFGGFGFFGGGGGGGDGGGGGGGGGGGGGGGGGGGGGGGGGGFECGGGGGGFFGGGGGGGGGGGGGGGGGGGGGGGGGCFFGGGGGFFFGGGGGGGGGFFEGGGGGGFFGGF?FGGGG9>E9FGGF+DFA,,@88BFGGGG,@CFGGGGGGGGGDFGGFGGGG?FCEFEC6CFGGGDE6>FFGGGFG>FCFGFFB+=C++;@F?C5>@F24())2:<F.8(=CEBDAC7F?:D*
@M03364:276:000000000-BLYN8:1:1101:19020:3225 2:N:0:1
GGACTACCGGGGTTTCTAATCCTGTTTGCTCCCCACGCTTTCGCACCTGAGCGTCAGTCTTCGTCCAGGTGGCCGCCTTCGCCACCGGTTTTCCTCCAGATCTCTACGCATTTCACCGCTACACCTGGAATTCTACCCCCCTCTACTAGACTCTAGCTTGCCAGTTTCAAATGCAGTTCCCGGGTTGAGCCCGGGGATTTCACATCTGACTTAACAAACCGACTGCGTGCGCTTTACGCCCAGTAAATCCG
+
@BCCC<CEBECEF:,@FD<CFFGFFFGFGF<CDBF@+CFEFGG7,6+B6CFC:F:66CF@C@FGDGG<,,C<EFF7@?F9B,BFF==7F+:<5<E?E=EEGC,,CFFFE7CFG9F@,@B8C7EFG8DDF=FD=<3@D8+3@@==DE,>,,C<@ECC,;;,+@EFGFDG<E;BCGCFA,,@<*:8>857EGFC**4=:C6?FF::A*:++;C+;++;***=>58((5:71.)7/9<:?(*1/),0:>45*01
@M03364:276:000000000-BLYN8:1:1101:22459:3237 2:N:0:1
GGACTACAGGGGTATCTAATCCTGTTTGCTCCCCACGCTTTCGAGCCTCAGTGTCAGTTACAGGCCAGAGAGCCGCTTTCGCCTCCGGTGTTCCTCCATATATCTACGCATTTCACCGCTACACATGGAATTCCACTCTCCTCTCCTGCACTCAAGTCTCCCAGTTTCCAATGCACACAATGGTTGAGCCACTGCCTTTTACATCAGACTTAAGAAACCACCTGCGCTCGCTTTACGCCCAATACATCCGG
+
CCCCCGGGGGCGGGGGGGGFFGGGGGGGGGGFGGGGGGGGGGGGGGGFCFGGGGGGGGGGGGFGGGGGGGGGGGEGCEGGGGGGEGGGGGGGGGGGGGGGGFGGGGGFFEFGF<FGGGD=FGGG9FFGFFAFGGGGGGCE8E?DGFGGGGGGGGGGGCFGGGFDFGGGFGGGCEDGGGGGGGGGF+@?CGGFCC9?FGGGGGGGFF7FFCCF>DFGFG8>FGFF2*)@4ADAGGFF)5CGGF;4*0@);CD
@M03364:276:000000000-BLYN8:1:1101:19289:3249 2:N:0:1
GGACTACCAGGGTATCTAATCCTGTTCGCTCCCCACGCTTTCGAGCCTCAGCGTCAGTTACAGTCCAGAGAGTCGCCTTCGCCACTGGTGTTCTTCCTAATCTCTACGCATTTCACCGCTACACTAGGAATTCCACTCTCCTCTCCTGCACTCTAGATACTCAGTTTGGAATGCAGTACTCGGGTTGAGCCCAAGTATTTCACATACCACTTAAGTATCCGCCTACGCTCCCTTTACGCCCAATAAATCCG
+
CCCCCGGDGGGGGFCFGGCFGGGGGGGGGGGGGGGGGGGGGGGGGGGGGGGGGGFGGGGGGGGGGGGGGGGGGFGGGGGFFGFCCFGGGGGGGGFGFGGGGGGGGGFGEEDEGGGFGGGGGGGGGGGGGFGGGFGGGFGFGGFFGGGGGGGGGGGDFGFFGFGFGGGGGFE,AGFGGC9=FCC>EEECCFCFE:EFGGGG+?CD++;***AFDCCGCFFCBGFFFFFFAFB52:**B@EEEB9);>@3>65
@M03364:276:000000000-BLYN8:1:1101:12410:3263 2:N:0:1
GGACTACTGGGGTATCTAATCCTGTTTGCTACCCATGCTTTCGAGCCTCAGCGTCAGTTACAGACCAGACAGCCGCCTTCGCCACTGGTGTTCTTCCATATATCTACGCATTTCACCGCTACACATGGAGTTCCACTGTCCTCTTCTGCACTCAAGTTTCCCAGTTTCCGATGCACTTCTTCGGTTGAGCCGAAGGCTTTCACATCAGACTTAAGAAACCGCCTGCGCTCGCTTTACGCCCAATAAATCCG
+
CCCCCGGGGGGGGGGGGGGGGGGGGGGGGGGGGGGGGGGGGGGGGGGGGGGGGGGGGGGGGGGGGGGGGFGGGGGGGGGGGGGGGGGGGGGGGFGGGGGGGGGGGEFGGGGGGGGGGGGGGGGGGGGGGGGGGGGGGGGGGGGGGGGGGGGGGGGGGGGGAEFEGGDGGGGD>8=FGGGGFGGGGGGGGGEGGEGGGGGGGGGGFGGFGF>FGGGGFGG>97@AFF=D>EFFGFG9+1BCEDFFGGF?CG9
@M03364:276:000000000-BLYN8:1:1101:11820:3282 2:N:0:1
GGACTACCAGGGTATCTAATCCTGTTCGCTCCCCACGCTTTCGAGCCTCAGCGTCAGTTACAGTCCAGAGAGTCGCCTTCGCCACTGGTGTTCTTCCTAATCTCTACGCATTTCACCGCTACACTAGGAATTCCACTCTCCTCTCCTGCACTCTAGATACTCAGTTTGGAATGCAGTACTCGGGTTGAGCCCAAGTATTTCACATCCCACTTAAGTATCCGCCTACGCTCCCTTTACGCCCATTAAATCCG
+
@CCCCGFCFGGGGGGGGGGFFGFGGGGGGGGGDEFGFGGGGGGGGGCFFEGGGCFEFFGGF,EFGDF8FGFGGGGGDFGGG@CBFFFGGGGGGGGGGCFCFFGFGFGGC7F@F9<FDGGEC7BEEGGGGFGGGGGGFGGF,EFGGF9DF8@FGGD8,@EFDEFGGGGGG?>DFG,,@9DGGGEGGGGGG@FGC@,,5@E;7CFGFC5*4*9CG7+?FGFGEGBD)34?ABEFGDG982ECE6(++;A)+2)
@M03364:276:000000000-BLYN8:1:1101:18609:3286 2:N:0:1
GGACTACCCGGGTTTCTAATCCTGTTTGCTACCCATGCTTTCGAGCCTCAGCGTCAGTTACAGACCAGACAGCCGCCTTCGCCACTGGTGTTCTTCCATATATCTACGCATTTCACCGCTACACATGGAGTTCCACTGTCCTCTTCTGCACTCAAGTTTCCCAGTTTCCGATGCACTTCTTCGGTTGAGCCGAAGGCTTTCACATCAGACTTAAGAAACCGCCTGCGCTCGCTTTACGCCCAATAAATCCG
+
CCCCCGGGGGGGGGGGGGGFGGGGGGGGGGGGGGGGGGGGGGCFCEGGGGGGGGGGGGGGGGGGGGGGGGGGGGGGGGDGGGGDGGGGFGGGGCCGGGGGGGGGFCGGGGEGGGGGGGGGGGGGCFFFFGFGGGFFGGGGGGGGFGGGGGGGGCFGGGFF@EFGGGGGGD>EGGFFF,@EAFFGGGCGGGGGGEGGGGGGFGGGFGGGGGGGGFDFGFGGFGB@DF>FFBEFGFFEFFGGGA(=CFAEC6/
@M03364:276:000000000-BLYN8:1:1101:10836:3302 2:N:0:1
GGACTACAGGGGTATCTAATCCTGTTTGCTACCCATGCTTTCGAGCCTCAGCGTCAGTTACAGACCAGACAGCCGCCTTCGCCACTGGTGTTCCTCCATATATCTACGCATTTCACCGCTACACTAGGAATTCCACTCTCCTCTCCTGCACTCTAGATACTCAGTTTGGAATGCAGTACTCGGGTTGAGCCCAAGTATTTCACATCCCACTTAAGTATCCGCCTACGCTCCCTTTACGCCCAATAAATCCG
+
CCCCCGGGGGGGGGCGGGGGGGGGGGGGGGGGGGGGGGGGGGGGGGGGGGGGGGGGGGGGGGGGGGGGGGGGGGGGGGGGGGGGGGGGGGGGGGGGGGGGGGGGGGGGGGGGGGGGGGGGGGGFGGGGGGGGGGGGGGGGGGFDGGGGGGGGGGGGGGGGGGGGGGGGGGGGGGGGGGGGGGGGGEECFGGCFDFGGGGGGGGC?F7CFGGGGGGGGGFAEGFFFFFEDFFFG8FC6(6=CDFFFGFFGG<
@M03364:276:000000000-BLYN8:1:1101:15658:3303 2:N:0:1
GGACTACTCGGGTTTCTAATCCTGTTTGCTCCCCACGCTTTCGCACCTGAGCGTCAGTCTTCGTCCAGGGGGCCGCCTTCGCCACCGGTATTCCTCCAGATCTCTACGCATTTCACCGCTACACCTGGAATTCTACCCCCCTCTACGAGACTCTAGCTTGCCAGTTTCAAATGCAGTTCCCAGGTTGAGCCCGGGGATTTCACATCTGACTTAACAAACCGCCTGCGTGCGCTTTACGCCCAGTAATTCCC
+
CCCCCGGGGGGGGGGGGGGGGGGGGGGGGGGGGGGGGGGGGGGGGGGGGCFGGGGGGGGGGGDGGGGGGGGGGGGGGGGGGGGGGGGGGGGGGGGGGGGCFGGGGGGGGGGGFGGGGGGGFGGGGFGGFFGGGGGGGGGGGGEF9EFEGGGGGGGFGGFGFG9FFFGF7D;CGFGGGGFEGCGGGG669FFGGGGGGGGC++=CFGGFGC7DG7:+;5EE>GFFFF>5(7@BGDGBFFEGGDBF*2=<FC*
@M03364:276:000000000-BLYN8:1:1101:16130:3309 2:N:0:1
GGACTACAGGGGTTTCTAATCCTGTTTGCTCCCCACGCTTTCGAGCCTCAGTGTCAGTTACAGGCCAGAGAGCCGCTTTCGCCTCCGGTTTTCCTCCATATATCTACGCATTTACCCGCTACACATGGAATTCCACTCTCCTCTTCTGCACTCAAGTCTCCCCGTTTCCAAGGACCCTTCCCGGTTGAGCCGGGGGCTTTCACATCGGACTTAAGAAAACTCCTGCGCTCGCCTTACGCCCAATAAATCCG
+
AC-88,C@F9;@F+6CE<EEF9C<EFGE<CFD<BD7:C,8C6B,CFGGGCFCFFD,@F<;<<F,@,C@E,,B<DC>CF,<BF7BGGD76+B=C?E9,FCA9AFFGF94=FF:F9,9<C>8=F94>4,AEFFGFGFG;>EF8=E99;DE94=F,,DE=E9,,8+6@>DG8,,,+,@=E?,@D8+@F>C,1@,*@3@8*=CF8CG+B***:8);7@++2**=)0;;3A1>93=))9C<F08EE@6:C>*6CF1
@M03364:276:000000000-BLYN8:1:1101:21627:3315 2:N:0:1
GGACTACTAGGGTTTCTAATCCTGTTTGCTCCCCACGCTTTCGCACCTGAGCGTCAGTCTTCGTCCAGGGGGCCGCCTTCGCCACCGGTATTCCTCCAGATCTCTACGCATTTCACCGCTACACCTGGAATTCCACCCCCCTCTACGAGACTCAAGCCTGCCAGTTTCAAATGCAGTTCCCGGGTTGAGCCCGGGGATTTCACATCTGACTTAACAGACCGCCTGCGTGCGCTTTACGCCCATTAATTCCG
+
CCCCCGDGFGGGGGGGGGFGGGGGGGGGGGGGGGGGGGGGGEGGEEGG@AEGGGGGGGGGGGGGDC,C,,@CFGGG@FGGGGGGGGGGGGGGGGGGG<E<FFFGGGF@FFFFEF,CFGGGGDGC>FEG8FGGGGGGCEGDGGGGAFGGG>B76,@6,>FGGGFCFFD;<DEG7;A9>=?FFGG5FE568,?CE5E55;BFFGFCADFD7CGDG=>7:*=F.>@<07(0(8>B<CF966EG*029::@<CD*
@M03364:276:000000000-BLYN8:1:1101:21103:3321 2:N:0:1
GGACTACTCGGGTTTCTAATCCTGTTCGCTCCCCACGCTTTCGAGCCTCAGCGTCAGTTACAGTCCAGAGAGTCGCCTTCGCCACTGGTGTTCTTCCTAATCTCTACGCATTTCACCGCTACACATGGAATTCCACTCTCCTCTCCTGCACTCAAGTCTCCCAGTTTCCAATGCACACAATGGTTGAGCCACTGCCTTTTACATCAGACTTAAGAAACCACCTGCGCTCGCTTTACGCCCAATAAATCCGG
+
@CCCCGDGGGGGGGGFGGGGGGGGGGGGGGGGGGGGGGGGGGGGGGGGGCFGGEGGGGGGGFGGGGGGGGFGGGGGGGGGGGGGGGGGFGGGGGGGFEGGGGGGF9EFGFGGGGGGGEGGGGGGGGGGGGGGGGGGCEFGGGEGGGGGGGGGGGGGEFGGGFGGGFFGGGDGFGGGGGG6EGGGAE6CFGGGGGFGGGFCFGGGA8C9**58:=<FCGGG>9F2BDABA>4A577;BFGGEFDFFGFCFDC
@M03364:276:000000000-BLYN8:1:1101:16391:3336 2:N:0:1
GGACTACTCGGGTATCTAATCCTGTTTGCTCCCCACGCTTTCGCACCTGAGCGTCAGTCTTCGTCCAGGGGGCCGCCTTCGCCACCGGTATTCCTCCAGATCTCTACGCATTTCACCGCTACACCTGGAATTCTACCCCCCTCTACGAGACTCTAGCTTGCCAGTTTCAAATGCAGTTCCCAGGTTGAGCCCGGGGATTTCACATCTGACTTAACAAACCGCCTGCGTGCGCTTTACGCCCAGTAATTCCG
+
CCCCCGGGGGGGGEGGGGGGGGGGGGGGGGGGGGGGGGGGGGGGDFGFGGGGGGGGGGGGGGGGGGGGGGGGGGGGGGGGGGGGGGGGGGGGGFGGGGGGGGGGGGGGGGGGGGGGGGGGGGFGGGGGGGGGGGGGGGGGGGDGGCF68>:?DGGGGGGGGGGGGGGGGCFGGFCFEGGCGGGGGGGGGGGGE5EEEGGGGGGGFFGGGGGGGGGGGFGGFGFFFA6B?FFFGGGAF(;EGFFF70=<F77
@M03364:276:000000000-BLYN8:1:1101:7571:3384 2:N:0:1
GGACTACAAGGGTATCTAATCCTGTTTGCTACCCATGCTTTCGAGCCTCAGCGTCAGTTACAGACCAGACAGCCGCCTTCGCCACTGGTGTTCTTCCATATATCTACGCATTTCACCGCTACACATGGAGTTCCACTGTCCGCTTCTGCACTCAAGTTTCCCAGTTTCCGCTGCACTTCTTCGGTTGAGCCGAAGGCTTTCACATCCGATGTAAGAAACCGCCTGCGCTCGCTTTACGCCCAATAAATCCG
+
CCCCCGG?FGGGGCEFFFGGGGGGGGFGGGGGFF<CFGGGGGGGGGDGFGGGEGGEGGGGGGGDGGGGG@EGGFFGFGGFGGGGGGGGGGGGGGFGGDGGGGGGGGGGGDFGGGGGGGGGDGGG@FE?=<AFGC=FG,@E8+6@8EFGGFG?DFGG;CFGFFC8ADDFAC+3@BD?F,EF,3@BF6@,@DFCC6B51BFC7<@;F******3++5@+7F7BC;52694555;C**.+(=CGB,5CF=?F*)
@M03364:276:000000000-BLYN8:1:1101:5896:3414 2:N:0:1
GGACTACAGCGGTATCTAGTCCTGTTTGCTCCCCACGCTTGCGCACCTGATCGTGAGTCTGCTTCCAGCGGTCCGCCTTCGCCAGCGGTATTCCTCCAGATCTCTACGCGGTTCACCGCCACACCTGGAATTCCACCCCCCGCTACGAGACGCAAGCCGGCCCGTTTGAAACGCAGGTCCCAGGTTGAGCCCGGCTGTTGCACATCTGACTAAACAAACCGCCTCGGTGCGCGCTACGCCCGGTAATCCCG
+
9<CC<,,;C-@C@@CFF9,6,6<EE9,@@9@,C@,+8@C;,,8+@FCFGF,CC6,,8C,,,,,,6:CE,67,8FFGE,,5BC,B+:+@,+:5B<,,BAC,,?,59,5AF++8@=9,B4F+++,++AF8D,?33,EF8E+@@C+3@76+:C**3**5>8**1*/**,,1,,?,413:?*0+*321,2=+0+**78*/**0+*2CF*6***:7***2:9*;*8E),()-0-7)8))/()(*/7)4)9**):**
@M03364:276:000000000-BLYN8:1:1101:14305:3424 2:N:0:1
GGACTACCAGGGTTTCTAATCCTGTTTGCTCCCCACGCTTTCGAGCCTCAGTGTCAGTTACAGGCCAGAGAGCCGCTTTCGCCTCCGGTGTTCCTCCATATATCTACGCATTTCACCGCTACACATGGAATTCCACTCTCCTCTCCTGCACTCAAGTCTCCCAGTTTCCAATGCACACAATGGTTGAGCCACTGCCTTTTCCATCAGACTTAAGAAACCACCTGCGCTCGCTTTACGCCCAATAAATCCGG
+
CCCCCGFGGGGGGGGGGGFGGGGGGGGGGGGGGGGGGGGGGGGGGGGGGGGGGGGGGGGGGAFGGGGGDFGGGGGGGGGGGFGGEGGGGGGGGGGGGGGFGGFFFGGGGGGGGGGGGGGGFGFGGGGGGGGGGGGGGGGGGGGGFGGFGGGGGFGGGGFDGGGFGFGGAFGGGGGGGGGGFGEFGD8@CB>FG6EGGGGG+CCC757CFGGGGFCFCDGGFGFEDAB*9AE?FGGEF@E7:A(67+;CFDC
@M03364:276:000000000-BLYN8:1:1101:20640:3446 2:N:0:1
GGACTACAGGGGTTTCTAATCCTGTTTGCTCCCCACGCTTTCGAGCCTCAGTGTCAGTTACAGGCCAGAGAGCCGCTTTCGCCTCCGGTGTTCCTCCATATATCTACGCATTTCACCGCTACACATGGAATTCCACTCTCCTCTCCTGCACTCAAGTCTCACAGTTTCCAATGCACACAATGGTTGAGCCACTGCCTTTTCCATCAGACTTAATAAACCACCTGCGCTCGCTTTACGCCCAATAAATCCGG
+
CCCCC8FCFGGGGGGGGGGGGFGFGGGGGGGGDEGGG7B@DFGGGGGGGGGGEEFFCFFGGFGGGGGGGGFGGGCCEGFGGGGGGGGGGGGGGGGF@EGGGCFCGGFGGDFEGGGCFGDGGGCCGGECEFFCGAAFGCFFDGGGGDBF88EDGFDFFGGE3DAFCDFFF9DAEFF=EC=+EDD=F8D?C@,@EGGGDFFF+:A?B9D55;@:C+?<:FFG>*6<:9ADD5;D4C:CFFGEGF@AG7A<FD<
@M03364:276:000000000-BLYN8:1:1101:19407:3499 2:N:0:1
GGACTACCAGGGTTTCTAATCCTGTTTGCTCCCCACGCTTTCGCACCTGAGCGTCAGTCTTCGTCCAGGGGGCCGCCTTCGCCACCGGTATTCCTCCAGATCTCTACGCATTTCACCGCTACACCTGGAATTCTACCCCCCTCTACGAGACTCTAGCTTGCCAGTTTCAAATGCAGTTCCCAGGTTGAGCCCGGGGATTTCACATCTGACTTAACAAACCGCCTGCGTGCGCTTTACGCCCAGTAATTCCG
+
CCCCCGGGGGGGGGGGGGGGGGGGGGGGGGGGGGGGGGGGGGGGECEGGGFGGGGGGGGGGGGGGFEGGGGGGGGGGGGGGGGGGGGGGGGGGCFFGGGDGGGGGGGGGGGGGGGFGGGGGFGGGGGGGFGGFFGGGGGGGGGGFG+>E>CGGGFFFGGGGGGGGGGGGGDFGFGFCGGGGGCFGDFGGG6EDEEG=EGGGGGFFGGCGGGGFFFCCCGGDE>01AFFFFFFGGG4@<8:E:??CFFFGGD
@M03364:276:000000000-BLYN8:1:1101:12484:3501 2:N:0:1
GGACTACAAGGGTTTCTAATCCTGTTTGCTCCCCACGCTTTCGAGCCTCAGTGTCAGTTACAGGCCAGAGAGCCGCTTTCGCCTCCGGTGTTCCTCCATATATCTACGCATTTCACCGCTACACATGGAATTCCACTCTCCTCTCCTGCACTCAAGTCTCCCAGTTTCCAATGCACACAATGGTTGAGCCACTGCCTTTTACATCAGACTTAAGAAACCACCTGCGCTCGCTTTACGCCCAATAAATCCGG
+
CCCCCGGGGGGGGGGGGFGGGGGGGGGGGGGGGGGGGGGGGGGGGGGGGGGGGGGGGGGGGGGGGGGGFGGDFGGGGGGGGGEFCFGGGGGGGGGFGGGGGGGGGGGGEGGGGGGGGDGGGGGGGGGGGGGGGGGGGGGGGGGGGGGGGGGGGGFGGGGGGGFGGFGFEA9DFGGGGGGFGGFFGEGGGC68FEFFGCGFGGGGFGGGC>@FGGGCGGGGFGFEFE9?9B>5?4+9?@CEE5=FGFFEFD8
@M03364:276:000000000-BLYN8:1:1101:19358:3540 2:N:0:1
GGACTACAGGGGTTTCTAATCCTGTTTGCTCCCCACGCTTTCGCACCTGAGCGTCAGTCTTTGTCCAGGGGGCCGCCTTCGCCACCGGTATTCCTCCAGATCTCTACGCATTTCACCGCTACACCTGGAATTCTACCCCCCTCTACAAGACTCAAGCCTGCCAGTTTCAAATGCAGTTCCCAGGTTAAGCCCTGGGATTTCACATCTGACTTAACAGCCCGCCTGCGTGCGCTTTACCCCCAGTAATTCCG
+
CCCCCAFFFGGGGGGGGGGGGGGG9EGCEGDEEEGEED@F@EGCCE@F<<FFGGGGDFG@FFFDGGGG8@:FFEFEEEGGGGDFFF@BFEGEFC9EFFEFFGFGGFDGGEEGGCEFGGGGC+=E8EFDGDFFFFCGC@8@E>E=D,@9>:FF6:@@DCGFEGFF:=D;DCGGGGGGGGFG,DF5>DFG,;DC,:BEEE66C:FFF6+488D>8CF>8*;C>=B<DA(:3A>))274*)3;C54)0?@AGD2
@M03364:276:000000000-BLYN8:1:1101:13855:3555 2:N:0:1
GGACTACTGGGGTTTCTAATCCTGTTTGCTCCCCACGCTTTCGAGCCTCAGTGTCAGTTACAGGCCAGAGAGCCGCTTTCGCCTCCGGTGTTCCTCCATATATCTACGCATTTCACCGCTACACCTGGAATTCCACTCTCCTCTCCTGCACTCAAGCCTCCCAGTTTCCAATGCACACAATGGTGGAGCCACTGCCTTTTACATCAGACTTAAGAAACAACCTGCGCTCGCTTTACGCCCAATAAATCCGG
+
CCCCBF@FF?FGC@FECF9FGFFFFACFEFGF@CEFGCGCF,8CAFFFGGCGGFFGGGGGFGGGGD<FCEF:@FGG7:FEFGGG@==C=+B=ED9FFCFGDF9CEFEEFGCBE<FGGC+@CFFC,9EFF@AFGDB:FGC?8E@DFF=8@FCF=DFD,+,3>CFGCA;DDDCAGGFGGF6=89@F,3;:6@B:CFFFGGG7@CC9FD?F;7=+=;++;;,1*4/7>E2??5)?C*+9;0*4*)(20;A<CCC
@M03364:276:000000000-BLYN8:1:1101:14491:3561 2:N:0:1
GGACTACTAGGGTTTCTAATCCTGTTCGCTCCCCACGCTTTCGAGCCTCAGCGTCAGTTACAGTCCAGAGAGTCGCCTTCGCCACTGGTGTTCTTCCTAATCTCTACGCATTTCACCGCTACACTAGGAATTCCACTCTCCTCTCCTGCACTCTAGATACTCAGTTTGGAATGCAGTACTCGGGTTGAGCCCAAGTATTTCACATCCCACTTAAGTATCCGCCTACGCTCCCTTTACGCCCAATAAATCCG
+
CCCCCGGGGGGGGGGGGGGGGGGGGGFGGGGGGGGGGGGGGGGGGGGGGGGGDGGGGGGGGGGGGGGGGGGGGGGGGGGGGGGGGGGGGGGGGGGGGGCGGGGFGGCFGGGGFGGGGGGGGGGGGGGGGAEGGGGGFGGGGGGGGGGGG8FGGGGFFGDFGGGGGGGGGGGGFGGGGGGGGGGGGGGFFDGGFDGGFGGGGGGGFGFGGGGG+BFGGCE7?F5=AAD4)/??GFC4B@GGG5@A<F@77C8
@M03364:276:000000000-BLYN8:1:1101:13925:3563 2:N:0:1
GGACTACAAGGGTATCTAATCCTGTTTGCTCCCCACGCTTTCGCACCTGAGCGTCAGTCTTCGTCCAGGGGGCCGCCTTCGCCACCGGTATTCCTCCAGATCTCTACGCATTTCACCGCTACACCTGGAATTCTACCCCCCTCTACGAGACTCTAGCTTGCCAGTTTCAAATGCAGTTCCCAGGTTGAGCCCGGGGATTTCACATCTGACTTAACAAACCGCCTGCGTGCGCTTTACGCCCAGTACTTCCG
+
CCCCCGGCCFGGGGGGGGGGGGGGGGGGGGGGGGGGGGGGGGGGGGGGGGGGGGGGGGGGGFGGGGGGGGGGGGGGDGGGGGGGGGGGGGGGGGGGGGGGGGGFGGGGGGGGGFEFFFGGGGGGGGGGGFGGGGGGGGGGGGD6EF66CEGFGGGFG9DDCEFGGGGG:CAFGCC;;EGGGGGF:CFCGFB:EGEGDGGGGGGGFGGGCFFFGFF>CGGGFGFF<F;DFBEFC<34@?E?E34<D*@AC>*
@M03364:276:000000000-BLYN8:1:1101:11615:3578 2:N:0:1
GGACTACTCGGGTATCTAATCCTGTTTGCTCCCCACGCTTTCGCACCTGAGCGTCAGTCTTCGTCCAGGGGGCCGCCTTCGCCACCGGTATTCCTCCAGATCTCTACGCATTTCACCGCTACACCTGGAATTCTACCCCCCTCTACGAGACTCTAGCTTGCCAGTTTCAAATGCAGTTCCCAGGTTGAGCCCGGGGATTTCACATCTGCCTTAACAAACCGCCGGCGTCCGCTTTACGCCCATTAATTCCG
+
CCCCCGGGFGGGGFFGGDEFFFFGGGGGGGGGGGFGGGGEGFGGGGGGFGFGGGGGEEDFFGGGGGGFDGGGGGEFGGGGGGE,CF@FGGGFGGGFGGFGDGGGGDABFFG=FGGGGGGGGG@<EGGCFDFFGGGGGGGGGGGC=E+:BCEGGFCFDFD?FEGCFGFFFFFFCFFEGGG7@,?EGGG1,DFGGEGCEGFF7CF7:F>C+*0:80+;CCCE5/)-(71)(.)55CF2*(;EC)(*007):**
@M03364:276:000000000-BLYN8:1:1101:8181:3641 2:N:0:1
GGACTACCAGGGTTTCTAATCCTGTTTGCTACCCATGCTTTCGAGCCTCAGCGTCAGTTACAGACCAGACAGCCGCCTTCGCCACTGGTGTTCTTCCATATATCTACGCATTTCACCGCTACACATGGAGTTCCACTGTCCTCTTCTGCACTCAAGTTTCCCAGTTTCCGATGCACTTCTTCGGTTGAGCCGAAGGCTTTCACATCAGACTTAAGAAACCGCCTGCGCTCGCTTTACGCCCAATAAATCCG
+
CCCCCGGFGGGGGGGGGGGGGGGGGGGGGGGGGGGGGGGGGGGGGGGGGGGGGDGGGEFGGGGFGGGGGGGGGGGGGGGFGGGGGFFGGGGGGGGGGGGGGGGGFGGGGDFCGGGGGGGGGGGGGGGGFGGEFGGGG8=FFCEFFGGGGGGGGGGGGGGGGGGGGGGGDGGGGGGG8D@=DFEGGG6DCFC+CEEDGGGGG7@<CGGGFGGGFGGF7D?F45B=>4=BFFBBCFFC=?E=5>;FDGFCF;:
@M03364:276:000000000-BLYN8:1:1101:10087:3656 2:N:0:1
GGACTACTAGGGTTTCTAATCCTGTTTGCTCCCCACGCTTTCGAGCCTCAGTGTCAGTTACAGGCCAGAGAGCCGCTTTCGCCTCCGGTGTTCCTCCATATATCTACGCATTTCACCGCTACACATGGAATTCCACTCTCCTCTCCTGCACTCAAGTCTCCCAGTTTCCAATGCACAACATGGTTGAGCCCCTGCCTTTTCCATTCGACTTAATAAACCAGCTTTGCTCGCTATACGCCCAATAAATCCGG
+
CCCCCFGGGCDDFGG9F<F9EEF9EGA<FG9F<,CFF+BFFGEFG,7@CFF,CFFG<FGG9F@F@FEF869@,,@6@,<?CFEE,:++@7F7FEFE,,CCF?,<@<,,8@BCFC,,C+=@F::,CAEFGCAE=9,,,4@59@8==,@8@,,6,4>=@;EEA,@D,,737E,,,,3=@,+3,@,9C6,6A8::FGGCEDDA28,?++5+03@7B++5<*,,*,****11>**/**+1054=:?(;?+:?*))
@M03364:276:000000000-BLYN8:1:1101:10186:3669 2:N:0:1
GGACTACTGGGGTATCTAATCCTGTTTGCTCCCCACGCTTTCGCACCTGAGCGTCAGTCTTCGTCCAGGGGGCCGCCTTCGCCACCGGTATTCCTCCAGATCTCTACGCATTTCACCGCTACACCTGGAATTCTACCCCCCTCTACGAGACTCTAGCTTGCCAGTTTCAAATGCAGTTCCCAGGTTGAGCCCGGGGATTTCACATCTGACTTAACAAACCGCCTGCGTGCGCTTTACGCCCAGTAATTCCG
+
CCCCCGGGGGGGGFGGGGGGGGGGGGGGGGGGGGGGGGGGGGGGGGGGFFGGGGGGGGGGGGGGGGGGFEGGGGFGGGGGGGGGGGGGGDGGGGGGGGGGGGGGGGGGGGGGGGGGGGGGGGGGGGGGGGGGGGGFFGGGGGGGCGGDGGGGGGGGGGFGGGGGGGGGGAEFGGGGGGGGGGGGGGGGCFGGGGGGEGGGDFFGCGFGGGGC@FGGGGC=AGFFFFFFFFFEGGGBF?GDD>::C>?AGG0
@M03364:276:000000000-BLYN8:1:1101:11190:3715 2:N:0:1
GGACTACAGGGGTATCTAATCCTGTTTGCTCCCCACGCTTTCGAGCCTCAGTGTCAGTTACAGGCCAGAGAGCCGCTTTCGCCTCCGGTGTTCCTCCATATATCTACGCATTTCACCGCTACACATGGAATTCCACTCTCCTCTCCTGCACTCAAGTCTCCCAGTTTCCAATGCACACAATGGTTGAGCCACTGCCTTTTACATCAGACTTAAGAAACCACCTGCGCTCGCTTTACGCCCAATAAATCCGG
+
CCCCCFGGGGGGGGGGGGGGGGGGGGGGGGGFGGGGGGGGGGGFGGGGGGGGGGGGGGGGGGGGGGGGGGGGGGGGGEFFGGGGGFGGGCFGGGGGGGGGGAEGGGFFGDCGGGGGGGGGGDFFGGGGGGGG=FFFGGGGGGGGGCGFGFGFGGGFGCFGFGGGGGGGEGGGGG8@DDE6DFGGGEGDGGGGGG9@CFGGGFGG++;9DGG7:+B>FG69@C94@FFA=A)8:D+>D=ECE33A7CACF<8
@M03364:276:000000000-BLYN8:1:1101:16888:3715 2:N:0:1
GGACTACAGGGGTTTCTAATCCTGTTCGCTCCCCACGCTTTCGAGCCTCAGCGTCAGTTACAGTCCAGAGAGTCGCCTTCGCCACTGGTGTTCTTCCTAATCTCTACGCATTTCACCGCTACACTAGGAATTCCACTCTCCTCTCCTGCACTCTAGATACTCAGTTTGGAATGCAGTACTCGGGTTGAGCCCAAGTATTTCACATCCCACTTAAGTATCCGCCTACGCTCCCTTTACGCCCAATAAATCCG
+
CCCCCFGGGGGDGGGFGFCFFEFGGGGGGGGGGGGBFGGGGDF<AGGDGGGGGGGGGGGGF<FECFEGGFCFGGGDGC@GGGFEDFGGGFGGCFF<EG?FGGFGGCAFGE@FFF<EFECGFGGGGCGGFEGGEDDGAFDFEC=B4EDC=@@?FGGFFGAGGFFF<ED;=B;==DF,@=EFEGGGGG>FCCFG6;6,:;@C<9CCAG7>FGGG8B;E7:<=>FA@>ADB2AB);+08B@EEE3=5C0;.:68
@M03364:276:000000000-BLYN8:1:1101:20369:3729 2:N:0:1
GGACTACTGGGGTTTCTAATCCTGTTTGCTCCCCACGCTTTCGCACCTGAGCGTCAGTCTTCGTCCAGGGGGCCGCCTTCGCCACCGGTATTCCTCCAGATCTCTACGCATTTCACCGCTACACTAGGAATTCCACTCTCCTCTCCTGCACTCTATATACTCAGTTTGGAATGCAGTATTCGGGTTGAGCCCAAGTATTTCACATCCCACTTAAGTATCCGCCTACGCTCCCTTTACGCCCAATAACTCCG
+
CCCCC,;F6FDFEEGGGFDCAFFGGDFFGF@EFFFGCGFG8FEFGC7EFGGGGGCF,FFGGF,FEGDGC:F77F:FEEF9<FFGGGGGGGFGBFFGGCFFG89EEDFGGEC7,A??F:FG+C9A9,><B,<FACFDCGCFDFFDCDFFC=8?F9;,CEGG9DC6DA>D8:F99,@9FE@A,4DEFEDGFF?F>1:F7,2:+:EFFGG<<;C7CCGGCD<:5:?294;31:D>CC*;=(8BE5;A<C*;FF5
@M03364:276:000000000-BLYN8:1:1101:12672:3737 2:N:0:1
GGACTACTAGGGTATCTAATCCTGTTTGCTCCCCACGCTTTCGCACCTGAGCGTCAGTCTTCGTCCAGGGGGCCGCCTTCGCCACCGGTATTCCTCCAGATCTCTACGCATTTCACCGCTACACCTGGAATTCTACCCCCCTCTACGAGACTCAAGCCTGCCAGTATCAGATGCAGTTCCCGGGTTGAGCCCGGGGATTTACCATCTGACTTAACAGACCGCCTGCGTGCGCTTTACGCCCAGTAATTCCG
+
CCCCCGGGGGGGGFGGGGGGGGGGGGGGFGDGGDFGGDGGGGGGGGGGGGGGGGGGGG9FGGGGGEGGEEEGGGGGGGGGGGCFFGGGGGGGGGCGGCEFGGGGGGGGGFGGGGGGGGGGG@EFEGFGFGGGGGGGGGCGGGGGBFD>:?EFDCGGFGGGGGGFGGGGGAEGFCF9<FG7D:EGGD>FGGG*:CGG5*?++++188CFDFGCGGG+07EE>E><673::B>>GCC<FFDDEE:?CFFBGG<
@M03364:276:000000000-BLYN8:1:1101:12964:3763 2:N:0:1
GGACTACTCGGGTTTCTAATCCTGTTTGCTCCCCACGCTTTCGAGCCTCAGTGTCAGTTACAGGCCAGAGAGCCGCTTTCGCCTCCGGTGTTCCTCCATATATCTACGCATTTCACCGCTACACATGGAATTCCACTCTCCTCTCCTGCACTCAAGTCTCCCAGTTTCCAATGCACACAATGTTTGAGCCACTGCCTTTTACATCAGACTTAAGAAACCACCTGCGTTCGCTTTACGCCCAATAAATCCGG
+
CCCCCD<CE;FFGGGGFFCGEGGGGGGGGGGFFGF:FGGEFDGCFGEFGFFGGGGEFFGFDEFGC@FFC8DFC@FGEGFFEC@F:<FEFFGGGCFGGGGGGGGGGFAEEFDGGGG,CFGGEGGGGGGGGFGGG9FGG8DE8E?8,4E?FFGGGGFE@AD;EFGGDFF9EFFGGGGGFGG8FF3EF=F6CCGFGG9EGGGEC7:?CFG5*;F>:F>:D5@EF497:*)3-*2/9*=>8@EGE>8);+3)29:
@M03364:276:000000000-BLYN8:1:1101:7727:3777 2:N:0:1
GGACTACTGGGGTTTCTAATCCTGTTCGCTCCCCACGCTTTCGAGCCTCAGCGTCAGTTACAGTCCAGAGAGTCGCCTTCGCCACTGGTGTTCTTCCTAATCTCTACGCATTTCACCGCTACACATGGAATTCCACTCTCCTCTCCTGCACTCAAGTCTCCCAGTTTCCAATGCACACAATGTTTGAGCCACTGCCTTTTACATCAGACTTAAGAAACCACCTGCGCTCGCTTTACGCCCAATAAATCCGG
+
CCCC@FGGFGGGFGGGGGGGGGGGGGGGGG?FGGGGGGEEGGGFGGGGGGFGGGGGGFDEFGFGFFFGFFG7,<@CFGEGGGGGG4CFFGGGGGGGEFFFFFCEFCDFGEGGGGGGC:CEGGGG=EFGBFGGGGGGGG,ADFGCCGGFGGGGCFDDD;7EFGGGGGGGGFGGGGGGGGEC8=,,,@A6CGCF6D9??FFF+;CF>79CF7?DC8C>*CEF9*;6>>9*:??)558;;2CEGF@FGG8CCDD
@M03364:276:000000000-BLYN8:1:1101:6922:3788 2:N:0:1
CCGTCAATTCCTTGAGTTTCAACCTTGCGGTCGTACTCCCCAGGCGGAGTGCTTAATGCGTTAACTGCAGCACTGAAGGGCGGAAACCCTCCAACACTTAGCACTCATCGTTTACGGCGTGGACTACCAGGGTATCTAATCCTGTTTGCTACCCACGCTTTCGAGCCTCAGCGTCAGTTACAGACCAGAGAGTCGCCTTCGCCACTGGTGTTCCTCCATATATCTACGCATTTCACCGCTACACATGGAAT
+
CCCCCGGGGGGGGGGGGFGGGGGGGGGGDGGGGGGGGGFGEGGFGGGGGEGFGGGGG<FFEGDGGGGGGGGGGGGG9F8@EGFDGGGGGEDGGGFGGGGGFGDGGGGGGFGGGGGGGGGGGGGGCFGFFFDGGFGGGGGGG8FGGGGGGGCCFGGD7EG8EFCDFDG?EFGGCB>8CCGGGGGGGFGCCFGG?FEGEGGGGGE<ADCC>FGGC:+;CFGGFGFFE=)895>B7D:AF:EEGEFFG<?:F9:
@M03364:276:000000000-BLYN8:1:1101:20943:3790 2:N:0:1
GGACTACTGGGGTTTCTAATCCTGTTTGCTCCCCACGCTTTCGAGCCTCAGCGTCAGTTACAGTCCAGAGAGTCGCCTTCGCCACTGGTGTTCTTCCTAATCTCTACGCATTTCACCGCTACACTAGGAATTCCACTCTCCTCTCCTGCACTCTAGATACTCAGTTTGGAATGCAGTACTCGGGTTGAGCCCAAGGATTTCACATCCCACTTAAGTATCCGCCTACGCTCCCTTTACGCCCAATAAATCCG
+
CCCCCGGGGGGGGGGGGGGGGGGGGGGGGGGGGGGGGGGGFGGFGGGFGFGGGGGGGEFGEFGGGGGGFGGGGGGGG7@GGFGDFGGGFGGGGEFDGFGGFFGGGGFG7CCFC<EFGGGGFGFGGGGGFGGGGFGDGGFGGGEFG@EGGGGGFGGGFFGGFGGGGGBGEFAAFGF9FA===8CCDECGG7FDGGG+7DDFFGGGAFFGG*;<<:@9CF:F>?4:9A4?):));CCEA(;:C6>ADCF<CC)
@M03364:276:000000000-BLYN8:1:1101:24984:3801 2:N:0:1
GGACTACCGGGGTTTCTAATCCTGTTTGCTCCCCACGCTTTCGCACCTGAGCGTCAGTCTTCGTCCAGGGGGCCGCCTTCGCCACCGGTATTCCTCCAGATCTCTACGCATTTCACCGCTACACCTGGAATTCTACCCCCCTCTACGAGACTCAAGCTGACCAGTATCAGATGCAGTTCCCAGGTTGAGCCCGGGGCTGTCACATCTGACTTAATCAACCGCCTGCGTGCGCTTTACGCCCCGTAATTCCG
+
CCCCCGGGGGGGGGGGGGGGGGGGGGGGGGGGGGGGGGGGGGGGGGGGCGCGEGGGGGGCFDFFFGGG8FCFGGGGGGEG7FGGG8FGGGGGG9EFG8FGFFEAFECGGGGGDFGGF7CE@EFDF@FFGDGDGGGGC@6FGCEFGGG6E>ECFG?FFC8?CFFGG,D>FGGGGGFGGCGFG9?CGGD0AF,:EGED*:*=C7CCADF7CFGGFG7CGFEFD5>?<F>>BEDB)95<?18?*)2559@ADG9
@M03364:276:000000000-BLYN8:1:1101:6336:3808 2:N:0:1
GGACTACAGGGGTATCTAATCCTGTTTGCTCCCCACGCTTTCGAGCCTCAGTGTCAGTTACAGGCCAGAGAGCCGCTTTCGCCTCCGGTGTTCCTCCATATATCTACGCATTTCACCGCTACACATGGAATTCCACTCTCCTCTCCTGCACTCAAGTCTCCCAGTTTCCAATGCACACAATGGTTGAGCCACTGCCTTTTACATCAGACCTAAGAAACCACCTGCGCTCGCTTTACGCCCAATAAATCCGG
+
CCCCCFGGGGGDGGGFGGGGGCGGGGCGFGFGGGGGGGGGGGGGEEGGGGGGGGFGFCFFGFGGFGGGGGGGFDGGGGCFGEGEEGGGGGGGGCFGFGGAFGGGGGGGGEGGFGGGGGGGGGGG,?E8F9FEFFFG9E,7>EEDGGF?FFGGG?FGGF,EDFFFFEEADFGF,DFGGGDFGEFDDCF,@@DGF6DGGGFA+C<B6C*;4**2***2;9DCF>6)<9)99BEA4?8/89ECEFFFGDF)2C8
@M03364:276:000000000-BLYN8:1:1101:11665:3816 2:N:0:1
GGACTACCCGGGTTTCTAATCCTGTTTGCTCCCCACGCTTTCGCACCTGAGCGTCAGTCTTCGTCCAGGGGGCCGCCTTCGCCACCGGTATTCCTCCAGATCTCTACGCATTTCACCGCTACACCTGGAATTCTACCCCCCTCTACGAGACTCTAGCTTGCCAGTTTCAAATGCAGTTCCCAGGTTGAGCCCGGGGATTTCACATCCGACTTGACAGACCGCCTGCGTGCGCTTTACGCCCAGTAATTCCG
+
CCCCCGGEDGGGGGGGGGGGGGGGGGGGGGEGGGGEGGGGGGGGGGGGEGGGGGGGGGACEFGEGGGGCF@EGGGGGGGGGGGGGGGGGGGGGGGGGGDGGGGGGFGFGGGGGGGGGGGGGGGGDGGGGGGGFDGGFG87BEGG9EFC8?EGG;ECFGGGGCEFCFFFCGFGGGGGFC,>>9FGGCFGGG6EGGDGCGGD7+9@FG5D5)>DGFGGGGF55CD6()(88BFFCDGD?1EGC>?FF>F:FD>
@M03364:276:000000000-BLYN8:1:1101:13904:3837 2:N:0:1
GGACTACAGGGGTTTCTAATCCTGTTTGCTACCCATGCTTTCGAGCCTCAGCGTCAGTTACAGACCAGACAGCCGCCTTCGCCACTGGTGTTCTTCCATATATCTACGCATTTCACCGCTACACATGGAATTCCACTCTCCTCTTCTGCACTCAAGTCTCCCAGTTTCCAATGACCCTCCCCGTTTGAGCCGGGGGCTTTCAAATCAGACTTAAGAAACCGCCTGCGCTCGCTTTACGCCCAATAAATCCG
+
CCCCCGGGGGGGGEGGGGGGGGGGGGGGGGGGGGGGGGGGGGGGGGGGFGGGGGGGGGGGGGGGGFGGGGGGGFEGGGGGGGGGGFGGGGGGGGGFGGGGGGGGGGGGGGGDGDEDEGGGGGGGFGGGGGGGGFGGA=FFGFGGFGGGF88=EFGGGD>>FFFGEGGGGGGGFADF8@DEC@C+@DG88;BCGGEG*BEFF7,5=6C8*2;@DGG8C48:/C),,5:)(25>D9>3;2;EGEB>GC*5C*)
@M03364:276:000000000-BLYN8:1:1101:18387:3844 2:N:0:1
GGACTACCGGGGTTTCTAATCCTGTTCGCTCCCCACGCTTTCGAACCTCAGCGTCAGTTACAGTCCAGAGAGTCGCCTTCGCCACTGGTGTTCTTCCTAATCTCTACGCATTTCACCGCTACACTAGGAATTCCACTCTCCTCTCCTGCACTCTAGATACTCAGTTTGGAATGCAGTACTCGGGTTGAGCCCAAGTATTTCACATCCCACTTAAGTATCCGCCTACGCTTCCTTTACTCCCAATAAATCTG
+
CCCCC,<6@FEECGGEFGGGGGFGEG<FEGGE@FFGGGGGGGEGDEEEFGGGGFECFGGGGGFGGGFGFG,@FFF+F@FGD@F@FGGGG8FEFGGG9EFCAD@FFFFGEGGEEF9FEFCEECF<EFE<F9EEG5EECDFFGFG9>8EG8====9,DDFGGG,AFGG>=CD99=DAC@9;CGG+CE>>F6CEC5D5EFGGGF<;C>>*73C*;:+2555:,3**-5/-?0)0;+=>C8)?+74(07711:++
@M03364:276:000000000-BLYN8:1:1101:5670:3847 2:N:0:1
GGACTACCGGGGTTTCTAATCCTGTTTGCTCCCCACGCTTTCGAGCCTCAGTGTCAGTTACAGGCCAGAGAGCCGCTTTCGCCACCGGTGTTCCTCCATATATCTACGCATTTCACCGCTACACATGGAATTCCACTCTCCTCTCCTGCACTCAAGTCTACCAGTTTCCAATGCATACAATGGTTGAGCCACTGCCTTTTACACCAGACTTAATAAACCACCTGCGCTCGCTTTACGCCCAATAAATCCGG
+
CCCCCGGGGGGGEGGGGGGGGGGGGGGGGGGDFGGGGGGGGGGGGGGGGGGGGGDGGGGGGG<FGGGGGGGGDGGGGGFGGEFEEFGEFGGGGFFGGGGGGE9FGGGGGGEEGGFFGEGGDECFGCFGGGGGGGGFGFDFFGFGGGGFFF8?CFGF9@EEGGGFFFGGDGDFGGGGGFGGGG6CF>6CGGF:9DFFCFCC;CF?AG5?FD:F>FF>DFDF>EF2:BBEFEFD**@C)6=C5F3)>:7?0:C
@M03364:276:000000000-BLYN8:1:1101:11099:3859 2:N:0:1
GGACTACACGGGTATCTAATCCTGTTTGCTCCCCACGCTTTCGAGCCTCAGCGTCAGTTACAGACCAGAGAGCCGCCTTCGCCACTGGTGTTCCTCCATATATCTACGCATTTCACCGCTACACATGGAATTCCACTCTCCTCTTCTGCACTCAAGTCTCCCAGTTTCCAATGACCCTCCCCGGTTGAGCCGGGGGCTTTCACATCAGACTTAAGAAACCGCCTGCGCTCGCTTTACGCCCAATAAATCCG
+
CCCCCGGGGGGGGGGGGGGGGGGGGGGGGGGGGGCGGGGGGGGGGGGGGGGGGGGDGGGGGEGGGGGGGGGGGGGGGGGGGGGDGGGGGGGGGGGGGGGGGGGGGGGGGGGGGGGGGGGGGGGGGGGGGGGGGGGGGGFGGGGGGGGGFFGGGFFGGGGGGGGGGGGFGGGGGFGGGGGEGGGGGGGGFGGGGEGGGGGGGGGGFGG4FFGGGGGFGGGGFGFFFFFFFBDEGGGFFBGGGF0>FFFFGD>
@M03364:276:000000000-BLYN8:1:1101:21692:3922 2:N:0:1
GGACTACTAGGGTTTCTAATCCTGTTTGCTCCCCACGCTTTCGCACCTGAGCGTCAGTCTTCGTCCAGGGGGCCGCCTTCGCCACCGGTATTCCTCCAGATCTCTACGCATTTCACCGCTACACCTGGAATTCTACCCCCCTCTACGAGACTCTAGCTTGCCAGTTTCAAATGCAGTTCCCAGGTTGAGCCCGGGGATTTCACATCTGACTTAACAAACCGCCTGCGTGCGCTTTACGCCCAGTAATTCCG
+
CCCCCFGFGGGGGFGGGGFEFCGGGFGGGGGGGGF:FECGGCG7CFGG8FFCFGGDG,<FCCFEECEF87CFGGGGCEGGGGEF:F7C@CFFADCFDFGCC<EGGEGGGD?F9<FDA=FGGGGGC8FC@FFFFBED9>@FGEEF,ED87EGGGGGGGFGGGF76FGGGGGGG7DFGF9DFECGCFGGFGFGGGCG=5BCGDFG>FGGGFFGG7:C+:FF=DDBDFFFBBD5<<5C4F:EE::,6:>6>CC6
@M03364:276:000000000-BLYN8:1:1101:14977:3930 2:N:0:1
GGACTACCCGGGTTTCTAATCCTGTTTGCTCCCCACGCTTTCGAGCCTCAGTGTCAGTTACAGGCCAGAGAGCCGCTTTCGCCACCGGTGTTCCTCCATATATCTACGCATTTCACCGCTACACATGGAATTCCACTCTCCTCTCCTGCACTCAAGTCTACCAGTTTCCAATGCATACAATGGTTGAGCCACTGCCTTTTACACCAGACTTAATAAACCACCTGCGCTCGCTTTACGCCCAATAAATCCGG
+
CCCCCFGGGGGGGGGGGGGGGGGGGGGGGGGGGGGGGGGGGGGGGDGGGFFGGGFGGGGGGGGGGGGGDGGGGGGGGGGGGGGGGGGGGGFGFCEEGGGFGGGGGGGGFCEGGGFGGDGECFFGG8EFGGGGGGGCEFGGGFGDFF9EGGGFE8FDFGGGFGGFFFGG8;;DFGGGFGGFGGFEDGGGGGGGGGCFCFGG7:FGAFGFGGCF7?797C:F*;A=:A=;=6BF<F7*:9EEGFFF*::<<D3
@M03364:276:000000000-BLYN8:1:1101:22235:3931 2:N:0:1
GGACTACAGGGGTTTCTAATCCTGTTTGCTCCCCACGCTTTCGCACCTGAGCGTCAGTCTTCGTCCAGGGGGCCGCCTTCGCCACCGGTATTCCTCCAGATCTCTACGCATTTCACCGCTACACCTGGAATTCTACCCCCCTCTACGAGACTCTAGCTTGCCAGTTTCAAATGCAGTTCCCAGGTTGAGCCCGGGGATTTCACATCTGACTTAACAAACCGCCTGCGTGCGCTTTACGCCCAGTAATTCCG
+
CCCCCGGGGGGGGGGGGGFGGGGGGGGGGGGGGGGDGGGGGGG>EEGGF@CFGGGGGGGFDF7FGGGGFGFGGGGGGGGGGGGGGGGGGEFGGGGGG<DAFCEGGGGGGCGGGGGGGGGGGGGG=AFGGGGGGGGGF8>FGGGGGGGC@CED8EG99DEC8,,@BFGG7FF9FF9@DE7F?CFGGGGGGGGG5ECE5CGGGGGGFGCGGGFFDCGGG*:FEGFFBFB>(<);D<9<F1C8C3(97DFAGG6
@M03364:276:000000000-BLYN8:1:1101:13743:3935 2:N:0:1
GGACTACTGGGGTTTCTAATCCTGTTTGCTCCCCACGCTTTCGAGCCTCAGTGTCAGTTACAGGCCAGAGAGCCGCTTTCGCCTCCGGTGTTCCTCCATATATCTACGCATTTCACCGCTACACATGGAATTCCACTCTCCTCTCCTGCACTCAAGTCTCCCAGTTTCCAATGCATACAATGGTTGAGCCACTGCCTTTTACACCAGACTTAATAAACCACCTGCGCTCGCTTTACGCCCAATAAATCCGG
+
CCCCCGGGGGGGGGGGGGGGGGGGGGGGGGGGGGGGGGGGGGGGGGGGGGGGGGGGGGGGGGGGGGGGGGGGGGGGGGGFGGEFFEGGGGGGGGGGGGGGGGGCFGGGEGGGGFGGGGGGGGGGGGGGG9FFDAEGGGGFGFGGGGGGGGGGGGGGGGFGGGGGFFG;FFGG?88ACFGGGGFGGDFGF@>DFFCEGFGGCFCFA5**03+B:FFC>F,1?>6>7B=4>?DBFDCE>@:7:5/=>CCE*C<
@M03364:276:000000000-BLYN8:1:1101:24190:3943 2:N:0:1
GGACTACTCGGGTTTCTAATCCTGTTCGCTCCCCACGCTTTCGAGCCTCAGCGTCAGTTACAGTCCAGAGAGTCGCCTTCGCCACTGGTGTTCTTCCTAATCTCTACGCATTTCACCGCTACACTAGGAATTCCACTCTCCTCTCCTGCACTCTATATACTCAGTTTGGAATGCAGTACTCGGGTTGAGCCCAAGTATTTCACATCCCACTTAAGTATCCGCCTACGCTCCCTTTACGCCCACTAAATCCG
+
CCCCCFGGGGGGGEGGGGEFGGGGGGFGGGGFCF<:@:E;FGG@FGGGGFCCEB:FEAFFFCCGGGFF9FEGGFDGFFEF,,BC:BFF<FGGGGFFEF9A?F@CECFFG,=BFDFFGGGC=CGFF8AEA,FFFFFFCGE<FGGCD,7@D,@==>=,8E>FGGDF@@DFCC,6D;EGFFGGFGEGGGG6<C,@1+,DF,@22?E9;*;*77DF>:BC+BAC*:?A26<*>E??C+?:=@E@5)()8029FG<
@M03364:276:000000000-BLYN8:1:1101:21914:3945 2:N:0:1
GGACTACAGGGGTATCTAATCCTGTTTGCTCCCCACGCTTTCGTGCCTCAGTGTCAGTTACAGGCCAGAGAGCCGCTTTCGCCTCCGGTTTTCCTCAATATATCTACGCATTTCACCGCTACACATGGAATTCCACTCTCCTCTCCTGCACTCAAGTCCCCCAGTTTCCAATGCACACAATGGTTGAGCCCCTGCCTTTTACATCAGAATTTACCAACCACCCTCGCCCGCCTTTCGCCCCATAGATCCGG
+
CCCCCGGCFGGDGGGGGGGGGG9FGGGGGG<EFG,7FF:FGGF,CBFGGCGFGGGFG@<FGDC8FGGGGGF,<F7C:@DFGBFEBE7FG+BFFGD,6A,EFGGGGGFG7,?FGGGGDEEEFGCE9@,ABAFGFCF,949,4EFCF@DG8@EGGDG88,,6@C+CFC>E=BDGEFGGF=++=B,=FB@,,8+3;D,@2@DF+225?:977+5+++*22;:*3C5-)*/)(08)15*90,:8*8()*38?;*)
@M03364:276:000000000-BLYN8:1:1101:7082:3949 2:N:0:1
GGACTACCCGGGTATCTAATCCTGTTTGCTCCCCATGCTTTCGTACCTCAGCGTCAGTATTAGGCCAGATGGCTGCCTTCGCCATCGGTATTCCTCCAGATCTCTACGCATTTCACCGCTACACCTGGAATTCTACCATCCTCTCCCATACTCTAGCTTCCCAGTATCGAATGCAATTCCTAAGTTAAGCTCAGGGATTTCACATCCGACTTAAAAAGCCGCCTACGCACGCTTTACGCCCAGTAAATCCG
+
CCCCCGGGGGGGGGGGGGGGGGGGGGGGGGGGGGGGGGGGGGGGGGGGGGGGGGGGGGGGGGGGGGGDDGGGGGGGGGGGGGGGGGGGGGGGGGGGGGGGGGGGGGGGGGGGGGGGGGGGGGGGGGGGGGGGGGGGGFGFEFEDCFCFGGGGGGGGGGGGGFGGFCGGGGFECAFFGG8EGGCFGGGF,EDFGFGGGGGCDCGFFGGGGGGDCF7D*;FEBGBFDFABADFDGGGFFFEGGFFAFC@?CG)
@M03364:276:000000000-BLYN8:1:1101:7255:3960 2:N:0:1
GGACTACTAGGGTTTCTAATCCTGTTTGCTCCCCACGCTTTCGCACCTGAGCGTCAGTCTTCGTCCAGGGGGCCGCCTTCGCCACCGGTATTCCTCCAGATCTCTACGCATTTCACCGCTACACCTGGAATTCTACCCCCCTCTACGAGACTCTAGCTTGCCAGTTTCAAATGCAGTTCCCAGGTTGAGCCCGGGGATTTCACATCTGACTTAACAAACCGCCTGCGTTCGCTTTACGCCCAGTAATTCCG
+
CCCCCGGGGGGGGFGGGGGGGGGGGGGGGGGGGGGGGGGGGGGGGGGGFGGGGGGGGGGGGGGGGGGGGGCCFGGGGGGGGGGGGDGGGGGGGGGGGGGF<FGFCADFGGGGGGGGGDGGFGGGGGGFFFCEGGGG9E?FGGEFGGGEG6C?FC9;9EFEFFDFGGGFGGGG,DFCGGGGGFGFGC,AFGGGGCEDGGGGD+ADFDF=7FFGGGGGGCFG>5>?FF;B()5797<AB0CGG>B:FGF2*:*
@M03364:276:000000000-BLYN8:1:1101:24608:3970 2:N:0:1
GGACTACACGGGTTTCTAATCCTGTTCGCTCCCCACGCTTTCGAGCCTCAGCGTCAGTTACAGTCCAGAGAGTCGCCTTCGCCACTGGTGTTCTTCCTAATCTCTACGCATTTCACCGCTACACTAGGAATTCCACGCTCCTCTCCTGCACTCTAGATACTCAGTTTGGAATGCAGTACTCGGGTGGAGTCCAAGTATTTCCCATCCCACTTTAGTACACGCCTACGCTCCCTTTACCCCCAATAAATCCG
+
CCCCCGGGGGGGGGGGGGGDFGGGGGFGDGGGGGGGF+:CFGGGG>@FFCFGGGCCGFGGFFGGGGGGGGGEGGD7CCFG,CGGGGGGGGGGFGGGFGFCGGDFGDFGG7FFGGG<FGGG7FBFCEFGGGDFF9EF++=++@,6D>9BFGDDEF9=BAFAFF,@FEFD6E;9DA,DFC9CAEGGG+:?>,4EFGC9,@C=2+24+*33;F4+*52==+,,/=)728@D26??FD*>A)<:5:;5676);*)
@M03364:276:000000000-BLYN8:1:1101:6493:3973 2:N:0:1
GGACTACAGGGGTTTCTAATCCTGTTCGCTCCCCACGCTTTCGAGCCTCAGCGTCAGTTACAGTCCAGAGAGTCGCCTTCGCCACTGGTGTTCTTCCTAATCTCTACGCATTTCACCGCTACACTAGGAATTCCACTCTCCTCTCCTGCACTCTAGATACTCAGTTTGGAATGCAGTACTCGGGTTGAGCCCAAGTATGTCACATCCCACTTAAGTATCCGCCTACGCTCCCTTTACGCCCAATAAATCCG
+
CC9ACEE@FGGGGCGDFFFFCFFG@FCF7CFGGBCFF7FGFGDEE@CFFCFGGG:FGGGGGGGGGGGGGG8CEEGGG:CGEGGGEFCFFGG@EEFAFC<?AAEEGFAA@FG7FF9EFB:8FFFGGG,E<FG8=EFGGFEGFG?GD8,@FF8FDF9=BD9>CFGGGGGGGFG9,@=D98DD=CEGFBC,,4@+,@67:E;EFFGCBGF7>FF722?==9@=?G4@2>AE@E4/2?FCFDDGE5()**1)@FG
@M03364:276:000000000-BLYN8:1:1101:7145:3986 2:N:0:1
GGACTACTCGGGTTTCTAATCCTGTTTGATCCCCACGCTTTCGCACATCAGCGTCAGTTACAGACCAGAAAGTCGCCTTCGCCACTGGTGTTCCTCCATATCTCTGCGCATTTCACCGCTACACATGGAATTCCACTCTCCTCTTCTGCACTCAAGTCTCCCAGTTTCCAATGACCCTCCCCGGTTGAGCCGGGGGCTTTCACATCAGACTTAAGAAACCGCCTGCGCTCGCTTTACGCCCAATAAATCCG
+
CCCCCGGGGCCGGGGGGGGGGGGGGGGGGG9FGEGGGGGGGGGCEGGFGGGGG:FFGEACFGGGGGGGGGFGGGGGGGGGFGGEGGGGGFFEFGGGGGGGGGGGFFFGGGGGDFFFFFGGGGGGGGGGE=?FDGGGGGGGGGGGDFD9,4@DFGGFFGFGFGGGGF9ECGGGGGGGEDE>EEGGGG>F,>DEEG8?CEFCGGGGFGG4CCDDFFFGC<86=GB?@FBF(=B>GGG960;CCD?>4C?AGGD
@M03364:276:000000000-BLYN8:1:1101:22307:4006 2:N:0:1
GGACTACTAGGGTTTCTAATCCTGTTTGCTCCCCACGCTTTCGCACCTGAGCGTCAGTCTTCGTCCAGGGGGCCGCCTTCGCCACCGGTATTCCTCCAGATCTCTACGCATTTCACCGCTACACCTGGAATTCCACCCCCCTCTACGAGACTCAAGCCTGCCAGTTTCAAATGCAGTTCCCGGGTTGAGCCCGGGGATTTCACATCTGACTTAACAGACCGCCTGCGTGCGCTTTACGCCCAGTAATTCCG
+
CCCCCGGGGGGGGGGGGGCGGGGGGGGGGGGGGGGGGGGGGGGDGGGGGGGGGGGGGGFGGGGGGGGGGGGGGGGGGGGGGGGD@FGGGEGGGGGGGFEEFGGGGFGGGGGGGGCEGGGGGGGGGGGGGGGGGGG,D@E+CCEGFDFGCEGGFGEGG68:EFGGGG,@7FAFGFGGGGGGGGGGGGGGGGGFE5E5=GGG@CFF8CCC7@FFGGGCF;EC;C>?B>>E?B:)9<F96:GCE36<7FFDFG*
@M03364:276:000000000-BLYN8:1:1101:8035:4007 2:N:0:1
GGACTACCGGGGTTTCTAATCCTGTTTGCTCCCCACGCTTTCGAGCCTCAGTGTCAGTTACAGGCCAGAGAGCCGCTTTCGCCTCCGGTGTTCCTCCATATATCTACGCATTTCACCGCTACACATGGAATTCCACTCTCCTCTCCTGCACTCAAGTCTCCCAGTTTCCAATGCACACAATGGTTGAGCCACTGCCTTTTACATCAGACTTAAGAAACCACCTGCGCTCGCTTTACGCCCAATAAATCCGG
+
CCCCCGGGGGGGFGGGGGGGGGGGGGGGGGGGGGGGGGGGGGCGGDGGGGGGGGGGGGGGGGGGGGGGGGGGGGGGGEGGGGGGGGGGGGGGGGGGGGGGGGGGGGGGGGGGGGGGGGGGGGGGGGGGGGFFGGGGGGGGGGGGGGGGGFGGGGGGGGGGGGGGGGGGGGGGGGGGGGEGGGFEGGDFGCFFGFFGGGGF9FGGFGGFGGGGGGGC?F@FFGFEFA@DFFFDDFGF3;>@C>DFGG=);7:
@M03364:276:000000000-BLYN8:1:1101:23213:4008 2:N:0:1
GGACTACTGGGGTTTCTAATCCTGTTTGCTCCCCACGCTTTCGAGCCTCAGCGTCAGTTACAGACCAGAGAGCCGCCTTCGCCACTGGTGTTCCTCCATATATCTACGCATTTCACCGCTACACATGGAATTCCACTCTCCTCTTCTGCACTCACGTCTCCCAGTTTCCAATGACCCTCCCCGGTTGAGCCGGGGGCTTTCACATCAGACTTAAGAAACCGCCTACGCTCCCTTTACGCCCAATAAATCCG
+
CCCCCEGGCGGGGGGGGGCFFGGGGGGGGGCFGC@F@FGGGGGGFDGGCFGGCGGDGGGGFGGGFGGGGGGDGGGEGGGGGGGGGGG,EFGFFD,BFFGFFGGFFGGGDGGGA,<FFGGC>FFGEFGFFEFGGGGGAFDEEG8FDFG9AFGGGG,8DFGGCG,=FEF9,D;D,3EDDDEGGGD>GGE6,@DGE5CEGDFDCFEGFF:CCCFDD+;>+>FGEGFFFFDB(8>)*:C:FBDGGF650:@AGG3
@M03364:276:000000000-BLYN8:1:1101:9001:4043 2:N:0:1
GGACTACTAGGGTTTCTAATCCTGTTCGCTCCCCACGCTTTCGAGCCTCAGCGTCAGTTACAGTCCAGAGAGTCGCCTTCGCCACTGGTGTTCTTCCTAATCTCTACGCATTTCACCGCTACACTAGGAATTCCACTCTCCTCTCCTGCACTCTAGTTACTCAGTTTGGAATGCAGTACTCGGGTTGAGCCCAAGTATTTCACATCCCACTTAAGTATCCGCCTACGCTCCCTTTACGCCCACTAAATCCG
+
CCCCCDAFEDCCEGEGFGGGGFGGFGCCEGGEGGF+@FGCGGGFGGGGFGGGEGDEGGGCFGEFG@FGGG?FGGFGGGEFGGGDECFGGF<=EE;EGGCCGGGGGFG@FFCGAFGF9FG>F+,EFEFFC9F8FGFFGFAE884648=BFF8DFFED,@9E,CA8CC=FGG9FGG8FEECG8CEGF>+,4EGFGGGDEEFGF+@EFGGCC*A+=+<<@FGG>E45=AD>2?>?F:8EF(:4?>(;<*A?CC)
@M03364:276:000000000-BLYN8:1:1101:9159:4053 2:N:0:1
GGACTACTGGGGTATCTAATCCTGTTTGCTCCCCACGCTTTCGAGCCTCAGCGTCAGTTACAGTCCAGAGAGTCGCCTTCGCCACTGGTGTTCTTCCTAATCTCTACGCATTTCACCGCTACACTAGGAATTCCACTCTCCTCTCCTGCACTCTAGATACTCAGTTTGGAATGCAGTACTCGGGTTGAGCCCAAGTATTTCACATCCCACTTAAGTATCCGCCTACGCTCCCTTTACGCCCAATAAATCCG
+
CCCCCFFGGGGCGGGGGGGGGGGGGGGGGGGGGDGGGGGGGGGGGGGFEGCEF7FFEGGG9FGGGGGGGGGGGGGG@@FGGGGGGGGGGFFGFFGG,CFEFGGGGGGCGDFGFFGGCFGGGGG?FG@FDFFGGGGFFGGG?DFFGG9DF,,AFGGGFGFFFGGGGGGGGCEGGGDGGGGGFECEGGG8@BFEF?C@CFGFF+;CF?CGGGGFFGDDFF7CDGFA>F>B=>EFFGFC=9CEGD(/2C@6C<5
@M03364:276:000000000-BLYN8:1:1101:15373:4073 2:N:0:1
GGACTACAGGGGTTTCTAATCCTGTTCGCTCCCCACGCTTTCGAGCCTCAGCGTCAGTTACAGTCCAGAGAGTCGCCTTCGCCACTGGTGTTCTTCCTAATCTCTACGCATTTCACCGCTACACTAGGAATTCCACTCTCCTCTCCTGCACTCTAGATACTCAGTTTGGAATGCAGTACTCGGGTTGAGCCCAAGTATTTCACATCCCACTTAAGTATCCGCCTACGCTCCCTTTACGCCCAATAAATCCG
+
CCCCCGGGGGGGGGGGGGGGGGGGGGGFGGGGGGGGGGGGGGGGGGGGGGGGGGGGGGGGGGGGGGGGGFGGGGGGGGGFGGGGGGGGGGGGGGGGGGGGGGGGGGGGGGGGGGGGGGGGGGGGGGGGGGGGGGGGGC,,EFF@EFGGGFGGGGGGFG9EFG8DFGGGDGGGFGGGGGFDCEGGGGG?7@CFFGGGGFGGC7EGFGFCFGGF7DCFFGGGFGFDAF>A=E;FGGG4F?GGGF@;FGFFGF<
@M03364:276:000000000-BLYN8:1:1101:18324:4082 2:N:0:1
GGACTACTGGGGTATCTAATCCTGTTTGCTCCCCACGCTTTCGAGCCTCAGTGTCAGTTACAGGCCAGAGAGCCGCTTTCGCCTCCGGTGTTCCTCCATATATCTACGCATTTCACCGCTACACATGGAATTCCACTCTCCTCTCCTGCACTCAAGTCTCCCAGTTTCCAATGCACACAATGGTTGAGCCACTGCCTTTTACATCAGACTTAAGAAACCACCTGCGCTCGCTTTACGCCCAATAAATCGGG
+
CCCCCGCEEGGDGCFC@FGGG,FEGGGGGF,CFFGFGGGGGGGEFGGGGGGGGGGGGGGGGFGDC@E@FGGGGGGEGGFEG@:FE<FGGGGGGGFEF<FFGCA<EGGGGGF@EFAFF7CEGFFGEFF8FFFGGAFCEFF?@D8BDGGG8DEDFE8D;E@;9DEDFEGG8;3ED,,9,AE6@9EGCBECGFGGCCCCGCGGFGGDC+;FGFGC+B++;D@@>564@BFFA4?EFC@=>=*:CF@AGC+)*2)
@M03364:276:000000000-BLYN8:1:1101:18867:4117 2:N:0:1
GGACTACCAGGGTTTCTAATCCTGTTCGCTCCCCACGCTTTCGAGCCTCAGCGTCAGTTACAGTCCAGAGAGTCGCCTTCGCCACTGGTGTTCTTCCTAATCTCTACGCATTTCACCGCTACACTAGGAATTCCACTCTCCTCTCCTGCACTCTAGATACTCAGTTTGGAATGCAGTACTCGGGTTGAGCCCAAGTATTTCACATCCCACTTAAGTATCCGCCTACGCTCCCTTTACGCCCAATAAATCCG
+
CCCCCGGFGGGGGGGGGGGGGGGGFGGGGGGGGGGDDGGGGGGFGGGFGGGGGGGGGGGGGGGGGGGGGGFGGGGGGGGGFGEGGGGGGDFGGG9FFGGGGFGGGGGGGGGGGGGGGGGGGGGGGGGGGGGGGFGGGGGGDGGGGGGCGGGGGGGGCFFGGGGGFGGGDGGFGGGGGGGGGGG6FGGFFGGGFEFGGGGGGFGF>9?FCDGGCCCGG@FGFGBF>*)*<DFFGFCEFD>EEAFF4766C9:
@M03364:276:000000000-BLYN8:1:1101:17108:4147 2:N:0:1
GGACTACTAGGGTTTCTAATCCTGTTTGCTCCCCACGCTTTCGAGCCTCAGCGTCAGTTACAGACCAGAGAGCCGCCTTCGCCACTGGTGTTCCTCCATATATCTACGCATTTCACCGCTACACATGGAATTCCACTCTCCTCTTCTGCACTCAAGTCTCCCAGTTTCCAATGACCCTCCCCGGTTGAGCCGGGGGCTTTCACATCAGACTTAAGAAACCGCCTGCGCTCGCTTTACGCCCAATAAATCCG
+
CCCCCGGGGGGGGGGGGGFGGGGGGGGGGGGGGGGGGGGGGGGGFGGGGGGGGGGGGGGGGGGGGGGGGGGGGGGGGGGGGGGGGGGGGGGGGGGFGGGGGGGGGGGGGGGEGGGGFGGEGGGGGGGGFFFGGGGGGGGGGGGGGGGGGGCCGGGGGGGFGGGGFGGGFFGGGGGGGGGDGGGGGGGFGGGEGGGGCCGGGGGGFFFFCFFGFGGGGGGGFGFFFFFFFFFFGFG9@<GEC>1>FD?B7CC
@M03364:276:000000000-BLYN8:1:1101:11278:4151 2:N:0:1
GGACTACAGGGGTATCTAATCCTGTTTGCTCCCCACGCTTTCGAGCCTCAGTGTCAGTTACAGGCCAGAGAGCCGCTTTCGCCTCCGGTGTTCCTCCATATATCTACGCATTTCACCGCTACACATGGAATTCCACTCTCCTCTCCTGCACTCAAGTCTCCCAGTTTCCAATGCACACAATGGTTGAGCCACTGCCTTTTACATCAGACTTAAGAAACCACCTGCGCTCGCTTTACGCCCAATAAATCCGG
+
CCCCCGGGGGGGGGGGGFGGGGGGGGGGGGGGGGDGGGGGGGGDGCEFFGGDFGGGGGFEGG?FFEGGGDFGGGGE:FGFGEGGG8FGEGGGGFGGGGGFGGGGGGGGGGGGGGGGGGGGGGGGGGGGGFGGGGGGGDGGGGGGDGGGGGGCFCFG;,8;>F?DGGGGAAD9DGF,3A=+EGGDFCGFGC,CFGFGGGGFGGG9+<>7>FFC+C>CFG6@??F44*>@AA?A5CDC4@G>CF;67>F3C<1
@M03364:276:000000000-BLYN8:1:1101:11662:4171 2:N:0:1
GGACTACAAGGGTTTCTAATCCTGTTCGCTCCCCACGCTTTCGAGCCTCAGCGTCAGTTACAGTCCAGAGAGTCGCCTTCGCCACTGGTGTTCTTCCTAATCTCTACGCATTTCACCGCTACACTAGGAATTCCACTCTCCTCTCCTGCACTCTAGATACTCAGTTTGGAATGCAGTACTCGGGTTGAGCCCAAGTATTTCACATCCCACTTAAGTATCCGCCTACGCTCCCTTTACGCCCAATAAATCCG
+
CCCCCGGGGGGGGGGGGGGGGGGGGGGGGGGGGGGGGGGGGGGGGGGGGGGGGGGGGGFGGGGGGGGGGGGGGGGGGGGGGGGGGGGGGGGGGGGFFGGFGGGGGGGGGGGGGGGGGGDGGGGGGGGGGGGGGGGGGGFGGGGGGGGGGGGGGGGGGGFFGGGGGGGGGDFGGGGGFFGGGDGGGEGGGG6ECGGGGGGGCFC+?9997CC?CCCFCCFFEFFDDFFB=B?AGFGFF@GEGB(5C>A5>;C
@M03364:276:000000000-BLYN8:1:1101:17672:4178 2:N:0:1
GGACTACAGGGGTTTCTAATCCTGTTCGCTCCCCACGCTTTCGAGCCTCAGCGTCAGTTACAGTCCAGAGAGTCGCCTTCGCCACTGGTGTTCTTCCTAATCTCTACGCATTTCACCGCTACACAAGGAATTCCACTCTCCTCTCCTGCACTCTAGTTACCCAGTTTGCAATGCAGTACTCGGGTTGATCCCAAGCATTTCACATCCCACTTAAGTATCCGCCTACGCTCCCTTTACGCCCAATAAATCCG
+
CCCCCGGF<FGGGGGGGGGGGGGGGGFGCGAGGGGGGGGGGGGGGCEFGFGGGGGGGGG<FECFGGGG9EFG6EFGFGGGGGEFG,EFE@FGGGGGGG9FFGGGGGADFGFGGGDGGGGGFGGG,+9ECGGGGDCFAE,AFGFDDFGF8FGFGDGG,,,@,@EGGGB>,73@FFCFF,9C=@@EFGCC,>7D9:D+,@FGG+,+4C55***5CCC2=9E@*=454FF42??FGD6C=(6CC>(;<CC.CCC
@M03364:276:000000000-BLYN8:1:1101:17984:4193 2:N:0:1
GGACTACAAGGGTATCTAATCCTGTTTGCTCCCCACGCTTTCGAGCCTCAGTGTCAGTTACAGGCCAGAGAGCCGCTTTCGCCTCCGGTGTTCCTCCATATATCTACGCATTTCACCGCTACACATGGAATTCCACTCTCCTCTCCTGCACTCAAGTCTCCCAGTTTCCAATGCACACAATGGTTGAGCCACTGCCTTTTACATCAGACTTAAGAAACCACCTGCGCTCGCTTTACGCCCAATAAATCCGG
+
CCCCCGFGGGGGGFGFFGGGGGGGGGGFGGGGGGGGGGGGGGGFGGGGGGGGGGGGGGGGFGFGGGGGGFG7FGGGGGGGGGEDGGGGGGGGGGGCFGGGGGGGGFGGGGGGGGGGGGGEGGGFEGGGG9FDGGGGGGGFGGGGGGGEGFEGGG8FFGFGGFGGGGGGGGFGGGGGFGGFGGGGCC8DF@6DACEF?FGGGGGFFGG>F5?>8CGFGGGGFCFE@>AF=B>DFGFE:@CEC>(;7CFC<CD
@M03364:276:000000000-BLYN8:1:1101:13176:4196 2:N:0:1
GGACTACAAGGGTATCTAATCCTGTTTGCTCCCCACGCTTTCGAGCCTCAGCGTCAGTTACAGACCAGAGAGCCGCCTTCGCCACTGGTGTTCCTCCATATATCTACGCATTTCACCGCTACACATGGAATTCCACTCTCCTCTTCTGCACTCAAGTCTCCCAGTTTCCAATGACCCTCCCCGGTTGAGCCGGGGGCTTTCACATCAGACTTAAGCAACCGCCTGCGCTCGCTTTACGCCCAATAAATCCG
+
CCCCCGGGGGGGGGGGGGGGGGGGGGGGGGGGGGGGGGGGGGGGGGGGGFGGGGGGGGGGGGGFGGGGGGFGGGGGGGGGGGGGGGGGGGGGGGGGGGGGGGFGGGGGGGGGGGGGGGGGGGGGGGGGG9FEDGGGGGGGGGGGFGFGGGGGGFEAEFGGGGGGGGGGGGA;=>EDFFGGGEGDGGE,9@FGGGGGGGGEFC98=?>C4FGGGC:++*::.:)((.(2.825DCF24:GE55(0C>=)29)
@M03364:276:000000000-BLYN8:1:1101:5921:4197 2:N:0:1
GGACTACACGGGTTTCTAATCCTGTTTGCTCCCCACGCTTTCGCACCTGAGCGTCAGTCTTTGTCCAGGGGGCCGCCTTCGCCACCGGTATTCCTCCAGATCTCTACGCATTTCACCGCTACACCTGGAATTCTACCCCCCTCTACAAGACTCTAGCCTGCCAGTTTCGAATGCAGTTCCCAGGTTAAGCCCGGGGATTTCACATCCGACTTGACAGACCGCCTGCGTGCGCTTTACGCCCACTAATTCCG
+
CCCCCGGFGGGG@FGGGGGGGGGGGGGGGGGGGGGGGGGGGGGGGGGGEFGGGGGGGFFGGGGGGGGGGGDGGGGGGGGGGGCGGGGGGGGGGGFGGGGGGGCF,@AFGFFEFFGGGEEEGGFGG@FGGGGGGGGGG8DGGGGFGGFGGGFFCFGFGC98EGGGGGGGGEFGDGACCFG:<;DFFDGGGCFGGG*:*;:6CFGGFGGDGGGGF7;+9CFC857(-:;E::7><<F<*,CEG5()29=47C9
@M03364:276:000000000-BLYN8:1:1101:8560:4205 2:N:0:1
GGACTACTGGGGTTTCTAATCCTGTTCGCTCCCCACGCTTTCGAGCCTCAGCGTCAGTTACAGTCCAGAGAGTCGCCTTCGCCACTGGTGTTCTTCCTAATCTCTACGCATTTCACCGCTACACTAGGAATTCCACTCTCCTCTCCTGCACTCTAGATACTCAGTTTGGAATGCAGTACTCGGGTTGAGCCCAAGTATTTCACATCCCACTTAAGTATCCGCCTACGCTCCCTTTACGCCCAATAAATCCG
+
CCCCCGGGGGGGGGGGGGGGGGFGGGGGGGGGGGGGGGGGGGGGGGGGGGGGGGGGGGGGGGGGGGGGFGGGGGGGGGGGGGGGGGGGGGGGFGGGGGGGGGGGGGGGGFGGGFGGGGGGGGGGGGGGGGGGG,@FGGGGGGGGGGGGGGGGGGGGAFGFFEGGGGGGGGFCFFGGGGGGGGGGGGGFGGGGGGGGGGGGGFFGFGCFCCCGG>FFF@CFFGFFFFF>9;??FDGEFFGGGFFFCFFEFF3
@M03364:276:000000000-BLYN8:1:1101:24496:4218 2:N:0:1
GGACTACCAGGGTATCTAATCCTGTTTGCTCCCCACGCTTTCGAGCCTCAGTGTCAGTTACAGGCCAGAGAGCCGCTTTCGCCACCGGTGTTCCTCCATATATCTACGCATTTCACCGCTACACATGGAATTCCACCCTCCTCTCCTGCACTCAAGTCTACCAGTTTCCAATGCATACAATGGTTGAGCCACTGCCTTTTACACCAGACTTAATAAACCACCTGCGCTCGCTTTACGCCCAATAAATCCGG
+
BBCCCFC,FGDGGGGGGGGGGGGEFGGGGGGGFGCG>FGGGE,,CCFGGGGCDFFDAEEFF<EFGGG8,CE@?DCG7CFGDG>CGG+FGGGGGFEFGGGGGGGFGGGGGGGGFGGGGCEGGGDC,AFFGGGGCF;A,++DEG?66@=84@FFD?@,,6>;FFGF<,=3,,>D=EF8,@DGGG8EDCFG6,,,5,DD@EFGGGC+9@5DGC?25?7+2?CE5C402@A*)?B)99>>?=5CG3=/*@6)2/2
@M03364:276:000000000-BLYN8:1:1101:5110:4226 2:N:0:1
GGACTACCGGGGTTTCTAATCCTGTTTGCTCCCCACGCTTTCGAGCCTCAGTGTCAGTTACAGGCCAGAGAGCCGCTTTCGCCTCCGGTGTTCCTCCATATATCTACGCATTTCACCGCTACACATGGAATTCCACTCTCCTCTCCTGCACTCAAGTCTCCCAGTTTCCAATGCACACAATGGTTGAGCCACTGCCTTTTACATCAGACTTAAGAAACCACCTGCGCTCGCTTTACGCCCAATAAATCCGG
+
CCCCCGGGGGGGFFGGGGGGGGGGGGGGGFGGGGGGGGGGGGGFFGCFFGGGGGGGGGGGGGGGGGGGGGGGGGGGGGGGGGGGGGGGGFGGGGGGGGGGGGGGGGGGGGGGGFGGGGDEGGGGGGFGGFFFGGGGGGGGFGFGGGGGGGGGGGDCGGGGGFGFFFGAFGGGGGGGGGGGCFEFFGGFDGGGGGGGGGGGGGGCFGGFGC9C+=FFGG6CF9AEBFFFDFFFCCD>B@GGGFFFGGFF49:
@M03364:276:000000000-BLYN8:1:1101:18882:4281 2:N:0:1
GGACTACCAGGGTATCTAATCCTGTTTGCTCCCCACGCTTTCGAGCCTCAGTGTCAGTTACAGGCCAGAGAGCCGCTTTCGCCTCTGGTGTTCCTCCATATATCTACGCATTTCACCGCTACACATGGAATTCCACTCTCCTCTCCTGCACTCAAGTCTCCCAGTTTCCAATGCACACAATGGTTGAGCCACTGCCTTTTACATCAGACTTAAGAAACCACCTGCGCTCGCTTTACGCCCAATAACTCCGG
+
CCCCCGGGGGGGGGGGGGGGGGGGGGGGGGGGGGGGGGGFGGGGGGGGGGGGGGGGGGGGGFGGGGGGDFGGGGDGEEFGGG:FG8FGGGGGGGGGGGGGFGFFGGGGGGGGGGGGGGDGDGGGGCFFF<FFGGGGGGGGFEGFFFGGFCGGGGGGGGGGGCCFFGGGGGCFGFGGGGG6EFCGGGGGDFFFGFGGGGGGGFGGFFC+=FFGFFCGFF6CF>FEFFFFF4BEFGCEE@GGG>5AG*=A7DC
@M03364:276:000000000-BLYN8:1:1101:24999:4281 2:N:0:1
GGACTACTAGGGTTTCTAATCCTGTTTGGTCCCCACGCTTTCGCACCTGAGCGTCAGTCTTCGTCCAGGGGTCCGCGTTCGCCACCGGTATTCCTCCAGATCTCTACGCATTTCACCGCTACACCTGGAATTCTACCCCTCTCTACGAGACTCTAGCTTGCCAGTTTCAAATGCAGTTCCCATGTTGAGCCCGGGGATCTCACACCTGGCTTAACAAACCGCCTGCGTGCGCGTTACGCCCAGTAATTCCC
+
--8<,CF9;C8F<,BFEF9C,FFFGE@@,C<F@C,@+@F@<F6F@6FFF,,EC@FF7FGEGFF,6,BEC@F:B<@+++7?,=?@FFC:4+C,:ED9BD,,:4EA9CFGE>+CEA<??FE6+=AF@=F8<<,8EFFGG,D+@=DGDEGDE+@8B,6,C;EDD@9?=B>9,@,>C@,@9EA:<,,6E,,71,4D@8CCC>*,59=F4C*2*;8*8:;8>*A=)=;3=)2>@3;B)/9051*2/)():*/-***
@M03364:276:000000000-BLYN8:1:1101:10105:4289 2:N:0:1
GGACTACAGGGGTTTCTAATCCTGTTTGCTCCCCACGCTTTCGCACCTGAGCGTCAGTCTTCGTCCAGGGGGCCGCCTTCGCCACCGGTATTCCTCCAGATCTCTACGCATTTCACCGCTACACCTGGAATTCTACCCCCCTCTACGAGACTCTAGCTTGCCAGTTTCAAATGCAGTTCCCAGGTTGAGCCCGGGGATTTCACATCTGACTTAACAAACCGCCTGCGTTCGCTTTCCGCCCAGTAATTCCG
+
CCCCCGGGGGGGGGGGEGGFGGGGGGGGFGCGGGGGGGGGGGGGGGGGGGGGFGDFGGGGGGGGGEGGGGGGDGGGGGGGGGGGEFGGGGGGGFGGFGG9<<EGGGGGGGGGGGG<FGGGEGGGFGGFF=<FGGGGGCFEGGGGCGGEGGGGGGGGFFCCFGGDFGGDCEFF=,=<;C<D9>CGGCC?7FC8*=C=5BEFGGGGFGGGGFGGF>CCF4FF:EE664(.(00793C)/3AECD?FCCF<G70
@M03364:276:000000000-BLYN8:1:1101:19462:4300 2:N:0:1
GGACTACTCGGGTTTCTAATCCTGTTTGCTCCCCACGCTTTCGAGCCTCAGTGTCAGTTACAGGCCAGAGAGCCGCTTTCGCCTCCGGTGTTCCTCCATATATCTACGCATTTCACCGCTACACATGGAATTCCACTCTCCTCTCCTGCACTCAAGTCTCCCAGTTTCCAATGCACACAATGGTTGAGCCACTGCCTTTTACATCAGACTTAAGAAACCACCTGCGCTCCCTTTACGCCCAATAAATCCGG
+
CCCCCGGGGGGGFFEGGGAEFGGGGGGGGGGGGGGGCCFDFGG8EFDFGGFFFGEFFGGGGGGCDFGG8FFGGGGGGEGGGFF@CFGG+FFGGGEFGGGFFGGGDAFGGGGGF?FFFEGGGGGG,4F=FFFFDGFFAFFGGGGGGGG?FGGF8DEGFFGGGGGGGCF9D==E?FDFGG6@DFCGAE??FGGG,@9@,EAACCCGFFCFFGFG8FC:0?EFFEFEDD=/:?AFF*:6B@ECC46F7:CEDGC
@M03364:276:000000000-BLYN8:1:1101:17602:4352 2:N:0:1
GGACTACCCGGGTATCTAATCCTGTTTGCTCCCCACGCTTTCGAGCCTCAGTGTCAGTTACCGTCCAGAGAGCCGCTTTCGCCTCCGGTGTTCCTCCATATATCTACGCATTTCACCGCTACACATGGAATTCCACTCTCCTCTCCGGGACTCAAGTCTGCCAGTTTCAAATGCACACAATGGTTGAGCCACTGCCTTTTACATCAGACTTACGAAAACACCTGAGCTCGCTTTACGCCCAATAAATCCGG
+
CCCCCGG<<FGGCCFGGFAECFFGGGGGGGGFGGGGD7FGFFE,;@FE<FEFGGGFEG<C,,8,BB@F<F<CFG@C+@DF7:F=?<7+>FFFGCEDFGGCFFGGGGFCCCGE9FFF,CF=CFCFEFFFGGGGGFGFGGGGGG8DD8+6+3@DD8EF=9;AFGG?F;;C3,7D<DECFCEF,@>EFE67,,:D?CFG6DF72?7E>FC*3;98+/3C>*A7;C;((00=))0)9811)(:CE3(/7@@?<):
@M03364:276:000000000-BLYN8:1:1101:9478:4373 2:N:0:1
GGACTACCAGGGTTTCTAATCCTGTTCGCTCCCCACGCTTTCGAGCCTCAGCGTCAGTTACAGTCCAGAGAGTCGCCTTCGCCACTGGTGTTCTTCCTAATCTCTACGCATTTCACCGATACACTAGGAATTCCACTCTCCTCTCCTGCACTCAAGTCTCCCAGTTTCCAATGACCCTCCCCGGTTGCGCCGGGGGCTTTCACATCAGACTTAAGAAACCGCCTGCGCTCGCGTTACGCCCAATAAATCCG
+
CCCCCGFFFGGGGGGFGD@EFGGGGGGGGGGEGGGDEGGGGGGGGGGGFFGGGGDEGFG9FGG<<EFF98C@C6@FFEGC,B,=C,C8,BFFAFGCFFFD,5EE;FEDCECFCGCFG7+48>C?EDF=EEFFDDC,CE9E>AFD,84=8,@?DFGG,E;DAFFGCG;FC;C,6@EE,,@+@EGC@45,@4@EC=>CEECCGF777C706DC7C+;:C0CFBEB?(;(.-))))19(.-;?:B?4<*/)295
@M03364:276:000000000-BLYN8:1:1101:17897:4383 2:N:0:1
GGACTACAGGGGTTTCTAATCCTGTTTGCTCCGCACGCTTTCGCACATGAGTGTCATTCTTCGTTCAGGGCGCCGCCTTCGCCACCTGTATTCCTCCATATTTCTACGCATTTCACCGCTACACCTGGAATTAAACCCTCCTATACTACACTCAACGCTGCCAGTTTCAAATGAAGTTCCCGGGTTGAGCCCCGGGACTTCACATTTGACTTAACAGACCGACTGCTTGCTGTTTACGCCACGTAATTC
+
@<@-ACC<,<8+C7,6CFF9C,,CC,6C,CC<,BF676@FG9F7:F+B,,,6C;FG,E,,6<,,,CFC@,,6+++8+8C,=,6,,,,:CF9?,:C9,,,,:,@?@,C@++8+@F9,5:+64+,,@B,<B=F8,8,4EC,F=,,?FG,,,@=BD3,,+6@@+,,,@;D;ECG,E,,@,@,,,65*>8:C9;8**=8*5*4A++=:B+28+=@DG7?:*;,/.*.,,;)2/)1+3;+)3,51/)()2*))*
@M03364:276:000000000-BLYN8:1:1101:19806:4391 2:N:0:1
GGACTACCGGGGTTTCTAATCCTGTTTGCTCCCCACGCTTTCGAGCCTCAGTGTCAGTTACAGGCCAGAGAGCCGCTTTCGCCTCCGGTGTTCCTCCATATATCTACGCATTTCACCGCTACACATGGAATTCCACTCTCCTCTCCTGCACTCAAGTCCCCCAGTTTCCAATGCACACAATGGTTGAGCCACTGCCTTTTACATCAGACTTAAGAAACCACCTGCGCTCGCTTTACGCCCAATAAATCCGG
+
CCCCCGFGGGGGGGGGFFGFGGGGGGGGGGGFGGGGGGGGGGGGGGGGGGGGGGGGGGGGGGGGGGGGG?FDFGGGGGGGGGGGGGDGGGGGGGGGGGGGGGGGGGGGGGGFFGGG9FEGDGGG,AFFF9FGG9AFFFFGGGG9DCFEFCFF88DDD9,6@BC8D9EDCFFGGFGGGGGGFGFGF>CFDGFF9FGGCFGECFGG>8***@C8D8CCFGGGFEF(>52:=B3>FGDEF?=EG3=FGGFE*)/
@M03364:276:000000000-BLYN8:1:1101:11644:4399 2:N:0:1
GGACTACTCGGGTTTCTAATCCTGTTTGCTCCCCACGCTTTCGCACCTGAGCGTCAGTCTTCGTCCAGGGGGCCGCCTTCGCCACCGGTATTCCTCCAGATCTCTACGCATTTCACCGCTACACCTGGAATTCTACCCCCCTCTACGAGACTCTAGCTTGCCAGTTTCAAATGCAGTTCCCAGGTTGAGCCCGGGGATTTCACATCTGACTTAACAAACCGCCTGCGTGCGCTTTACGCCCAGTAATTCCG
+
CCCCCGGGFGGGGGGGGGGGGGGGGGGGGGGGGGGGGGGGGGGGEGGFFFGGGGGGGGGGFFGGGGGGGGGGGGGGGGGGGGGGGGGGGDDCGCFGGGGGGGGGFFGGEGGGGGGGGGGGDGGG?FGGGGGG;EGGGGDF8CCDFGG>EGGCGCGFGGCFGFGGGGGCGFFFGGGGGGFFFF?>FGGFGFFEGGDGGGGG@+:FAFCCDGGFG77@FCFGFGFFFF>><EFFGCG<*4EGG>?F>DFAFC*
@M03364:276:000000000-BLYN8:1:1101:16466:4472 2:N:0:1
GGACTACTAGGGTTTCTAATCCTGTTCGCTCCCCACGCTTTCGAGCCTCAGCGTCAGTTACAGTCCAGAGAGTCGCCTTCGCCACTGGTGTTCTTCCTAATCTCTACGCATTTCACCGCTACACTAGGAATTCCACTCTCCTCTCCTGCACTCTAGATACTCAGTTTGGAATGCAGTACTCGGGTTGAGCCCAAGTATTTCACATCCCACTTAAGTATCCGCCTACGCTCCCTTTACGCCCATTAAATCCG
+
CCCCCFGGGGGGGGGGGGGGGGGGGGFGGGGGGGGGGGGGGGGGGGGGGGGGGGGGGGGGGGGGGGGGFC<FEGEGEFGGGGGGGFGGGGGGGGGGGGEGGGGGGGGGGGGGGGGGGGGGGGGGF8FGGEGGGGGGGGFGGGGGGGGGGGGGGGGGED,389ADFGFFCGGGGGGGGDFGDGGGGGE77DFG?:@CFFFFGGGGFGGC57?CG7C@C7;FFGAADF=><BEFGGFFFFDGDB(01C6<FG>
@M03364:276:000000000-BLYN8:1:1101:12512:4509 2:N:0:1
GGACTACAGGGGTTTCTAATCCTGTTCGCTCCCCACGCTTTCGAGCCTCAGCGTCAGTTACAGTCCAGAGAGTCGCCTTCGCCACTGGTGTTCTTCCTAATCTCTACGCATTTCACCGCTACACTAGGAATTCCACTCTCCTCTCCTGCACTCTAGATACTCAGTTTGGAATGCAGTACTCGGGTTTAGCCCAAGTATTTCACATCCTACTTAAGTATCCGCCTACGCTCCCTTTACGCCCAATAAATCCG
+
@C@CCE<@EEGCGEGD<F@EE@C@F,CB@FDCCEDECG7FFE@CF7:F@,@<FG:@@EFGFAFDCF,CFDGEFCECCF@5DFC7B8C=,,C?FFF?9FEGF<@FG,59@FF7@BFAFC>EE:E<D,A?E9=,F<EFC,@,,=>9,@@8EEE83@EAE=;;,DD8FGDB+,7EE@,=@=FFF868FC+<;,@:CCFGGGFGFCC7BCF*?7;>+2?CF;;CD7?A=FAA2?4?FGG4=5CCG>;A<DA3+;)
@M03364:276:000000000-BLYN8:1:1101:14727:4535 2:N:0:1
GGACTACCGGGGTATCTAATCCTGTTCGCTCCCCACGCTTTCGAGCCTCAGCGTCAGTTACAGTCCAGAGAGTCGCCTTCGCCACTGGTGTTCTTCCTCATCTCTACGCATTTCACCGCTACACATGGAATTCCACTCTCCTCTCCTGCACTCAAGTCTCCCAGTTTCGAATGCACACAATGGTTGATCCACGTCCTTTTACATCCGACTGAACAAGCCCCCTGCGCTCGCTTTGCGCCCAAAAACTCCGG
+
CC@@C<FECGDG@FFGG,@AFGGF6<,B:C<@F@FEGGGGGGG,CCFF8,EF:@FE7F9EFFFGGGG,:F6:EFGGGGGGFE@CC,C8EECFFGGGFG,A5,95EF<9BFGC,CCAA+@+@FFG,FF=C9FEA,,A,,7AFD@DD8FDF,@DGGCE;A,3E@,6@D=D6DDD8963=6++,@8,@:,,7E,5**3;EC;,?82<+3*///*4;*=*07=*8E)0(8@>@3.)>C*.56C:C)(./2))771
@M03364:276:000000000-BLYN8:1:1101:17051:4554 2:N:0:1
GGACTACTGGGGTATCTAATCCTGTTCGCTCCCCACGCTTTCGAGCCTCAGCGTCAGTTACAGTCCAGAGAGTCGCCTTCGCCACTGGTGTTCTTCCTAATCTCTACGCCTTTCACCGCTACACTAGGAATTCCACTCTCCTCGCCTGCACTCTAGATACTCAGTTTGGAATGCGGTACTCGGTTTGAGCCCAAGTATTTAACATCCCACTTAATTATCCGCCTACGCTCCCTTTACCCCCAATAATTCCG
+
<@@BBFGCGGGEGGGGGGDG<EEDFFAFGGFCDEGGGGGEFEF@,,@F<,C8F,,@FF9E<EF<E<EEACDEDGEGGF4EFBBC@FCG6E=@EC,CFFCEF?EFE,5<C+,+C<FGE:FC7F:<;=A@8??AD,CFGGF,E88+@+64>DF?=DFACD,3>BDDFGG9C@A9D,++6+4ACC6+3@E7?B6DCC,@,@E:+5AFFC4@4C4:CD++=9DFBC?(56>A26)?FG;>63:C*.(8;C+5:@7
@M03364:276:000000000-BLYN8:1:1101:16139:4579 2:N:0:1
GGACTACTCGGGTATCTAATCCTGTTTGCTACCCATGCTTTCGAGCCTCAGCGTCAGTTACAGACCAGACAGCCGCCTTCGCCACTGGTGTTCTTCCATATATCTACGCATTTCACCGCTACACATGGAGTTCCACTGTCCTCTTCTGCACTCAAGTTTCCCAGTTTCCGATGCACTTCTTCGGTTGAGCCGAAGGCTTTCACATCAGACTTAAGAAACCGCCTGCGCTCGCTTTACGCCCAATAAATCCG
+
CCCCCGGGGGGGGGGGGGEGGGGGGGGGGGGFGGGGDGGGGGGGGGGGGGGGDGGGGGGGGGGGGGGGGGGGGGGGGGGGGGGGGGGFGGGGGGGGFGGGGGGGGGFGGGGGGCCEFFGGGGGFFFGFFFFGGGAAEGGGGGGGGFFGGGGGGGG8,@@;FGGGGGGGGD+3+@FEGFFGGFGGGGCDGFFGD6CE6?GCFF7F92=57CFCCFFGGGGGE>AFFF@>2/5)/CDCF6GEEFFFGC6)2;5
@M03364:276:000000000-BLYN8:1:1101:22992:4602 2:N:0:1
GGACTACTGGGGTTTCTAATCCTGTTCGCTCCCCACGCTTTCGAGCCTCAGCGTCAGTTACAGTCCAGAGAGTCGCCTTCGCCACTGGTGTTCTTCCTAATCTCTACGCATTTCACCGCTACACTAGGAATTCCACTTTCCTCTCCTGCACTCTAGATACTCAGTTTGGAATGTAGTACTCGGGTTGAGCCCAAGTATTTCACATCCCACTTAAGTATCCGCCTACGCTCCCTTTACGCCCAATAAATCCG
+
CCCCCGFGGGFGGGGF<FGGGGGGGGDFGGGGGGGGGGGGD@CCEGFFF6C@FGEGGGGGG,C<FFGGF@FE8<FFGGGGGG@CGFFGGGFEFGGDFGGGGCC?EFDFGGGGGFGG,@FEEDF8;C9F55A??FGCE,4E98EG?,@D@,>FCAFFFDFEDFF8FEA==BEGF,,=E=ECFECEFGD6CCFG6:,E,5E,+2;B?F*;;5*==@DGFCF@**@25A24:5?FF794+5C7ED(.7:667C)
@M03364:276:000000000-BLYN8:1:1101:18731:4638 2:N:0:1
GGAGTCCTTGGGTTTCTTATACTGTTTGCTCCCCACGCTTTCGAGCCTCAGTGTCAGTTGCTGTCCAGGGAGGCGCTTTCGCCACCGTTTTTCCTCCAGATATCTATGCATTTCACCGCTCCACAAGGAATTCCACCTTCCTCTCCTTCACTCAAGAATCCCAGTTTCCAATTCACACCATGGTTTGGCCCCATCGTTTTTCATACCACTTTATAAACCCACTGCGGTCCCCTTTCGCCCCACAAATCCCG
+
A<--8,;;,-C<,,6,6,C,6C,,C@E,,,,,:6,78@:FF9,,;,7,@F<6CC,,CFEA,,6,CC6E,8,@+876+8A?,,8,6,+,,,8B=FG?D=,,:9C<;,,9:,5CEF?,54@C++49>,,,:A5=A<,C8,,A>=B98=,4,,,3>,=,4,,,6B=EFGF,,@C9,,ED,1++6,@DF=++,@+31@3++@EG69<C+=*;?*+*+++5=*@**=9)**)30)2);D*8)5*=*:()*/9.9**
@M03364:276:000000000-BLYN8:1:1101:11449:4639 2:N:0:1
GGACTACTGGGGTTTCTAATCCTGTTCGCTCCCCACGCTTTCGAGCCTCAGCGTCAGTTACAGTCCAGAGAGTCGCCTTCGCCACTGGTGTTCTTCCTAATCTCTACGCATTTCACCGCTACACTAGGAATTCCACTCTCCTCTCCTGCACTCTAGATACTCAGTTTGGAATGCAGTACTCGGGTTGAGCCCAAGTATTTCACATCCCACTTAAGTATCCGCCTACGCTCCCTTTACGCCCAATAACTCCG
+
CCCCCGGGGGGGGGGGGGGGGGGGGGGGGGGGGGGGGGGGGGGGGGGGGGGGGGGGGGGGGGGGGGGGGGFFGGGGGGGGGGGGGGGGGGGGGGGGGGGGGCFGGGGGGFGGGGGGGGGGGGGGGGGGGGGGGGGGGGFGGFGGGGGGGGGGGGGGGGGGGGGGGGGGGG9FGGGGGFGGGGGEGGCFGGGGGGGGGGGGFGGGFGF99CFGGFCFGGGGFGFF);2:@EFFGGG4=>GGGF(07D*6:F<
@M03364:276:000000000-BLYN8:1:1101:20345:4642 2:N:0:1
GGACTACCGGGGTTTCTAATCCTGTTCGCTCCCCACGCTTTCGAGCCTCAGCGTCAGTTACAGTCCAGAGAGTCGCCTTCGCCACTGGTGTTCTTCCTAATCTCTACGCATTTCACCGCTACACTAGGAATTCCACTCTCCTCTCCTGCACTCTAGATACTCAGTTTGGAATGCAGTACTCGGGTTGAGCCCAAGTATTTCACATCCCACTTAAGTATCCGCCTACGCTCCCTTTACGCCCAATAAATCCG
+
CCCCCGGGGGGGGGGAFGGGGGGGGGFCFGGGGGGGGGGGGGGGGGGGGGGGGGGGGGGGGGGGFGGGDCCFGGGGEGGGGFGGGGGGFDFGGGGGGGFGGGGGGGGGGGGGGGGGGGGGGGGGGGGGGGGGGFGGDEGGGGGGGCEGFFDF?EFGFGGGCFGGGGGGGGFGFGGGGGGGF>EGFGGGGGGG,DD7CGGGGGGGFG>CDFGGGD7CFCFCBGFF?ADFFBFFGGFC+,BEGFFFCFAC@F8
@M03364:276:000000000-BLYN8:1:1101:9180:4712 2:N:0:1
GGACTACCGGGGTATCTAATCCTGTTCGCTCCCCACGCTTTCGAGCCTCAGCGTCAGTTACAGTCCAGAGAGTCGCCTTCGCCACTGGTGTTCTTCCTAATCTCTACGCATTTCACCGCTACACTAGGAATTCCACTCTCCTCTCCTGCACTCTAGATACTCAGTTTGGAATGCAGTACTCGGGTTGAGCCCAAGTGTTTCACATCCCACTTAAGTATCCGCCTACGCTCCCTTTACGCCCAATAAATCCG
+
CCCCCGGGGGGGGGGGGGGGGGGGGGGGGGGGGGGGGCFGGGGGGGGGGGGGGGGGGGGGGGGGGGGGGFEGGGGGGGGGCGGGGGGGGGGGGGGGGFFGGGGGGGFGGGGGGGGGGGGGGEGFGGGGGGCFFEGFGGGGGGGGGGGGGGG8DEGGGFFGGGGGGGGGDGGGFGFFGGGGGGGGGGGGGGGFGDGGGGGGGFGC9F7CGF4D+8CF@FGFEGFF=FDFFFFFGGGFFFGEGF<FGCF?CGC
@M03364:276:000000000-BLYN8:1:1101:11032:4715 2:N:0:1
GGACTACTCGGGTTTCTAATCCTGTTCGCTCCCCACGCTTTCGAGCCTCAGCGTCAGTTACAGTCCAGAGAGTCGCCTTCGCCACTGGTGTTCTTCCTAATCTCTACGCATTTCACCGCTACACTAGGAATTCCACTCTCCTCTCCTGCACTCTAGATACTCAGTTTGGAATGCAGTACTCGGGTTGAGCCCAAGTATTTCACATCCCACTTAAGTATCCGCCTACGCTCCCTTTACGCCCAATAAATCCG
+
CCCCCGGGGGGGGGGGGGGGFGGGGGFGGGGGFGGDEGGGGGGGGGGGGFFGGGGGDGGGGGGGGGGGGGGGGGGGGGGGGGGGGGGGGGGGGGGGGEFGGGGGGGFGGGGGGGGGGGGGGGGGGGCGGGFGGCFGGGGGGFFDEFGGGGGGGGGGFFGFFFGGGGGFDFCFGFGGGFFFGGGGGGGFGGGGCFGFGGGGGGGGFGGFGGGGGGGGGGGFDG?AFFF>=EFFGGGFF=GGGFFFGGFFGGD
@M03364:276:000000000-BLYN8:1:1101:8837:4718 2:N:0:1
GGACTACTGGGGTTTCTAATCCTGTTTGCTCCCCACGCTTTCGAGCCTCAGTGTCAGTTACAGGCCAGAGAGCCGCCTTCGCCTCCGGTGTTCCTCCATATATCTACGCATTTCACCGCTACACATGGAATTCCACTCTCCTCTTCTGCACTCAAGTCTCCCAGTTTCCGATGCACACCATGGTTTGGCCCCTGCGTTTTCAATCCGACTTTAGTAACCCGCCGGCCCCCCCTTTCGCCCAAATAATTCCG
+
CCCCCGGFFGGGGGGGGGGGGGGGGGGGGG9FGGG7FGGGGGGGGGGGGGG<EFGGGFGFGGGDGGGGGDGGGGGG7FEGGGG:B,CGFGGGGFGGGGGCF<EFGGGGGGGGGGGGGGGGGGGG9EGGGCFFGGFGF,@FFGGD9E;;FGGGFGGGG9;DGG8DFGGGC+@EEEC9,,++3,:3E:++,3++4*,413CE++,5=*****3+52+=++,,/:5(,0,5().)9C*)0(;?*7(/:D*):*9
@M03364:276:000000000-BLYN8:1:1101:24753:4721 2:N:0:1
GGACTACCAGGGTTTCTAATCCTGTTTGCTCCCCACGCTTTCGAGCCTCAGTGTCAGTTACAGGCCAGAGAGCCGCTTTCGCCTCCGGTGTTCCTCCATATATCTACGCATTTCACCGCTACACATGGAATTCCACTCTCCTCTCCTGCACTCAAGTCTCCCAGTTTCCAATGCACACAATGGTTGAGCCCCTGCCTTTTACATCAGACTTAAGAAACCACCTGCGCTCGCTTTACGCCCAATAAATCCGG
+
CCCCCEEGGGGGGGGGGGGGGGGGGGGGCFGGGGGGFGGGGGGGGGGGGGGGEECGFGGFGGFGCGGFGGGGGGGDFFGGCGDE:E7FGEGGGFFGGGFGGGF9EG5?F:?F<FFGC>FGGGGGGEFGGGGGGGGGG,@EEFGGG89DF?8DGGGFEGAFAFGGGEFGGCGDFGG9=FEFFG,@9>FFC7+4+:EFG,EC+2@+?=9DD9?C++++3*,=ACA;)@>@2)?5C78@BFGGG)647CA?*)/
@M03364:276:000000000-BLYN8:1:1101:18451:4746 2:N:0:1
GGACTACAAGGGTATCTAATCCTGTTTGCTCCCCACGCTTTCGAGCCTCAGTGTCAGTTACAGGCCAGAGAGCCGCTTTCGCCTCCGGTGTTCCTCCATATATCTACGCATTTCACCGCTACACATGGAATTCCACTCTCCTCTCCTGCACTCAAGTCTCCCAGTTTCCAATGCACACAATGGTTTAGCCACTGCCTGTTACATCAGACTTAAGAAACCACCTGCGCTCGCTTTACGCCCAATAAATCCGG
+
CC@CCGFGCG@7CFGGGGGGGFGGGGFEGCF@FGGDEGGGGGGFFCFFGGFGGGGFFAFGFGGGGC8FGEFGGF:FECFBFFGG7FEEFGEG<FFF@,CF,EFGGCFGG@FCFFEGAFFGGG?EBFC8BA?E9<E:,9EFFGGGGFGGGEFDDFE8EG;EEF8DBFEDGG,D8D3@DEC+,38DD8=EC8>EF8CFE6@<7;C@CCFFGGG>88=F*@6@FC6>:BAFFFF;<C+965EEGF@;C++563)
@M03364:276:000000000-BLYN8:1:1101:6534:4798 2:N:0:1
GGACTACTGGGGTTTCTAATCCTGTTTGCTCCCCACGCTTTCGAGCCTCAGTGTCAGTTACAGGCCAGAGAGCCGCTTTCGCCTCCGGTGTTCCTCCATATATCTACGCATTTCACCGCTACACCTGGAATTCTACCCCCCTCTACGAGACTCTAGCTTGCCAGTTTCAAATGCAGTTCCCAGGTTGAGCCCGGGGATTTCACATCTGACTTAACAAACCGCCTGCGTGCGCTTTACGCCCAGTAATTCCG
+
CCCCCEDFGGGGGGGGGGGGGGGGGGFGGGGFGGGGGGGGGGGFFFGGGGGGGGGGGFGGGGGGFGGGGGGGCDGGFF@,BFFGEGGGGGEGCEGGGGDGFGFFGGGGGGGGGGGGFGGGGGGGGGGGF8FGFGGGGGGGDEGGFGGGG>CFGADFFFCCGGGGGE;DCFFGCDFFFGGGGDEGGGDGGGGGGGG5?B,CGFGGAC7DDGGGGGGGGGGGDDB@;A9>0>DFGGCCC@C:C@06>*9<D:4
@M03364:276:000000000-BLYN8:1:1101:24875:4927 2:N:0:1
GGACTACCCGGGTTTCTAATCCTGTTTGCTCCCCACGCTTTCGAGCCTCAGCGTCAGTTACAGACCAGAGAGTCGCCTTCGCCACTGGTGTTCCTCCATATATCTACGCATTTCACCGCTACACATGGAATTCCACTCTCCTCTTCTGCACTCAAGTCTCCCAGTTTCCAATGACCCTCCCCGGTTGAGCCGGGGGCTTTCACATCAGACTTAAGAACCCGCCTGCGCTCGCTTTACGCCCAATAAATCCG
+
C9CC@ECGCFGGEGGFGGD<EFGDGGFGGF<FFFGGGGGGGFD<F>FFFCECFFGCBFFFGC9FGG@F?EFG9FEGGGGCFGGGF?F8FF,C<F;FGFGAC<,AE9?ABECGGGGCGCF=CFGE@EFGFEFEFGGGEEGGGGGGGGFGGCGDE>BEGGGFFF8E,,@D,,@FGD98D8DCEGGGGGDFGGGGDGGD**;CFFGD8FGC6C677CFDG**/8*.3=F1>0>>B375461CCC@?@4CFDGC<
@M03364:276:000000000-BLYN8:1:1101:8650:4942 2:N:0:1
GGACTACCAGGGTTTCTAATCCTGTTTGCTCCCCACGCTTTCGCACCTGAGCGTCAGTCTTCGTCCAGGGGGCCGCCTTCGCCACCGGTATTCCTCCAGATCTCTACGCATTTCACCGCTACACCTGGAATTCCACCCCCCTCTACGAGACTCAAGCCTGCCAGTTTCAAATGCAGTTCCCGGGTTGCGCCCGGGGATTTCACACCTGCCTTAACATGCTGCCTGCGTGCGCTTTACGCCCAGTAATTCCG
+
@CCCCFA<F@CEFDBFFGFFFFFGFGGFCCFGGG,@@:C@FGGGEG7BFE,<:CCBF9<ECF@@F,6C<E@FGDGG+B,AFF:,BFFEEE<F?FGEGG,,:FEGEBFF7CE7<B5FFFE>FCF@F:D@8FFGFFFGGCGGGCBFGGF6@4>:,:>FC*>>7>6>FCGGFD;FC9,5,2>,>8C55;?,:8*=CCE*:E*+++2+)*22*;=;;+:+3*3+/00)5>>F?37.77FA*-;:=5?):>6:>:2
@M03364:276:000000000-BLYN8:1:1101:19821:5014 2:N:0:1
GGGCTGCTCGGGGTTCTACTCCTGTTTGCTCCCCACGCTTTTGAGCCTCAGCGGCAGGTCACGTCCAGAAAGGCGCCTTCGCCACCGGGGGTCCTCCCAATATCTACGCATTTCACCGCTTCACCAGGCATTTCACGTTCCTCTTTTTGACTCTCGTTCCCACCTTTTCACACACACTCCCCCGTTGGGCCCGGGCGTTCTACTGTACCATATCGAAAACCCCACGGGCTGCTTTTCGCCCCATCAAACCG
+
@C--,,8F,@+@@6+,,,,<,C@F6CD,,C,,CF,++6B7D,,,,,;4E<E,++++++6,,,666B,,,,:A,,8:>B:9,,8,B,+@+=:@+4,,B+,,,,,:;,8+3+83,,555:+++8,,38@:+,,,8@,E,,65@:C:3,3,**@+7,,*3*,42,4><,,;:,6,,**4=4A6,=***2***2***/1*2//***0***0********/2*/0)2)(()()()))**:)*(*2*)(.**/.771
@M03364:276:000000000-BLYN8:1:1101:4756:5077 2:N:0:1
GGACTACTGGGGTATCTAATCCTGTTTGCTCCCCACGCTTTCGCACCTGAGCGTCAGTCTTCGTCCAGGGGGCCGCCTTCGCCACCGGTATTCCTCCAGATCTCTACGCATTTCACCGCTACACCTGGAATTCCACCCACCTCTACGCGACTCAAGCCTGCCAGTTTCAAATGCCGTTCCCGGGTTTAGCCCGGGGATTTCACATCTGCCTTAACAGACCGCCTGCGTGCGCTTTACGCCCAGTCATTCCG
+
<CCCCGGF9FGGD;FGFGDFGGGGGG9FE@F<FC8FGGCFFFEEFE7FFFFGGGGGGGDGGGGGGGGGCGG@CFCGEGGGGGGGGC7>FEDAEFDGF,BF<=EFD9?AF@FEFGCEFGGC7F@CDFFFFGCFD9@:,@+@CFEGFD>+38CCEC,AGDCFG>8>>B>;,>B9,,,44AFCFCEBGG*0=,B@?E***3*=CFFCFG7@16;C=+;;><CEFGB:2>0>2)))1>F260E>E.()*2*)::0
@M03364:276:000000000-BLYN8:1:1101:23048:5093 2:N:0:1
GGACTACTAGGGTTTCTAATCCTGTTTGCTCCCCACGCTTTCGAGCCTCAGTGTCAGTTACAGGCCAGAGAGCCGCTTTCGCCTCCGGTGTTCCTCCATATATCTACGCATTTCACCGCTACACATGGAATTCCACTCTCCTCTCCTGCACTCAAGTCTCCCAGTTTCCAATGCACACAATGGTTGAGCCACTGCCTTTTACATCAGACTTAAGAAACCACCTGCGCTCGCTTTACGCCCAATAAATCCGG
+
CCCCCFGGGGGGGGCEGGFGGGGGGGGGGGGGGGGGGGGGGGGGGDGGGGGGGGGGDGGGGG?FGGCFGCEGCGGGGGGF>7CF,BBFGGGGGCGGGGGGGGGCGG<9BFFFEAFGEGGEGGGGGG@DFFGGGGGGGGGGGEFGGGGF@@FDBDFGGGDDAGFGGGGGGGGG8=FD8EG6@EFFG>FGGDFGGFCGGFFEGGGG7:=FFGGFGGG>FF,@?EF)7?=*)9?617C=B?EEGF;F*:11C38
@M03364:276:000000000-BLYN8:1:1101:17442:5098 2:N:0:1
GGACTACTAGGGTTTCTAATCCTGTTCGCTCCCCACGCTTTCGAGCCTCAGCGTCAGTTACAGACCAGAGAGCCGCCTTCGCCACTGGTGTTCCTCCATATATCTACGCATTTCACCGCTACACATGGAATTCCACTCTCCTCTTCTGCACTCAAGTCTCCCAGTTTCCAATGACCCTCCCCGGTTGAGCCGGGGGCTTTCACATCAGACTTAAGAAACCGCCTGCGCTCGCTTTACGCCCAATAAATCCG
+
CCCCCGGGGGGGGGGDFGGGFFGGGGGGGDFFGDFFGDGGGGGEGFFGG?FFEEGGGDF9C9FFFEGGDFGEGFEGGD:FFG@FGGGGGGGGGGGAFFCFFGFCEFFFD7FFDG<CEFGGGCGGGDFCFGGGGFDGGGGGGDDFFGGGC;>6@@>88EEEF88>CB>9@E,@FFFGGFF6EEE>FEEFCCFGGGCCCCGGG7BF64>=?C4DFG+;+9AFBEA;().5:35>GCF29:8ECB346>BAFFG
@M03364:276:000000000-BLYN8:1:1101:17747:5103 2:N:0:1
GGACTACACGGGTTTCTAATCCTGTTCGCTCCCCACGCTTTCGAGCCTCAGCGTCAGTTACAGTCCAGAGAGTCGCCTTCGCCACTGGTGTTCTTCCTAATCTCTACGCATTTCACCGCTACACTAGGAATTCCACTCTCCTCTCCTGCACTCTAGATACTCAGTTTGGAATGCAGTACTCGGGTTGAGCCCAAGTATTTCACATCCCACTTAAGTATCCGCCTACGCTCCCTTTACGCCCACTAAATCCG
+
CCCCCGGG8FGGGGGGGGGGGGGGGGGGGGGGGGGGGGGGGGGCACCGGGGGGGGGGGGGGGGGGGFGFGFGGGGGGGGGGGGGGGGGGDEDGFGGGGGFGGGGGACFGGGGGGG<FCFEEEEGGCGFGGCGGGGGAFDFGFDGGGGFGGGFFFGAEFGGGDDGGGGFGCF>8FDFGFGGFEB6F+@CFFFFCFF@;FGGGDG;>F*9FDGGGGGG+:DDEGFD=A45-:B:CFG4:@CGCA(06467C41
@M03364:276:000000000-BLYN8:1:1101:8037:5128 2:N:0:1
GGACTACAAGGGTTTCTAATCCTGTTTGCTCCCCACGCTTTCGAGCCTCAGTGTCAGTTACAGGCCAGAGAGCCGCTTTCGCCTCCGGTGTTCCTCCATATATCTACGCATTTCACCGCTACACATGGAATTCCACTCTCCTCTCCTGCACTCAAGTCTCCCAGTTTCCAATGCACACAATGTTTGAGCCACTGCCTTTTACATCAGACTTAAGAAACCACCTGCGCTCGCTTTACGCCCAATAAATCCGG
+
CCCCCGGGGGGGGGGGGGGGGGGGGGGGGGGGGGGGDGGGGGED<FGFCFGGGFGGGGGGFG<<FEFGGGFGGDGGGGGGCGGGCGGGGGGGGGGGGGDAFGGGGGGGGGGGGGGGFGGGGGGGGGGGFCFGGGGG;=,FFEGGEFGDGGGGGGFGGGEA,@E?FEDF8=DG,DFFFG+D=E,3F8AFG7FF?FGGGEGGGFG@7C>*;F7@D+==CC,5*AA2B5:?5?4?FGC:)(8CE:;4*:F<FD3
@M03364:276:000000000-BLYN8:1:1101:4459:5134 2:N:0:1
GGACTACTGGGGTTTCTAATCCTGTTTGCTCCCCACGCTTTCGAGCCTCAGTGTCAGTTACAGGCCAGAGAGCCGCTTTCGCCTCCGGTGTTCCTCCATATATCTACGCATTTCACCGCTACACATGGAATTCCACTCTCCTCTCCTGCACTCAAGTCTCCCAGTTTCCAATGCACACAATGGTTGAGCCACTGCCTTTTACATCAGACTTAAGAAACCACCTGCGCTCGCTTTACGCCCAATAAATCCGG
+
CCCCCGGGDGGGGGGGGGGGGGGGGGGGGGGGGGGGGDGGGGEGGGGGGGGFGGGGGGGGGGGGGGGGFGGGGGGGGGCFEDGGEFFGC=FGGFFGGCEFGGGGGGFFEGGDGGGGFGDGDEGGGGGGGGGDAEFFDCAFGGGGGGGGFGCFFDEFGCDEGGGGGGGGGGGGGGGDEFG68BCFDEC?78D,,@:ECFFGGGG@A+**;C@@:BFGC>>GFG>;BF=4>54A4CFFFFC*===ACFC5>DC
@M03364:276:000000000-BLYN8:1:1101:18829:5141 2:N:0:1
GGACTACAGGGGTTTCTAATCCTGTTCGCTCCCCACGCTTTCGAGCCTCAGCGTCAGTTACAGTCCAGAGAGTCGCCTTCGCCACTGGTGTTCTTCCTAATCTCTACGCATTTTACCGCTACACTAGGAATTCCACTCTCCTCTCCTGCACTCTAGATACTCAGTTTGGAATGCAGTACTCGGGTTGAGCCCAAGTATTTCACATCCCACTTAAGTATCCGCCTACGCTCCCTTTACGCCCAATAAATCCG
+
CCCCCGGGGGGGGGGGGGGGGGGGGGGGGGGGGGGGGGGGGGGGGGGGGGGGGGGGGGGGGGGGGGFGGGGGGGGGGGGGGGGGGGGGGGGGGGGGGGGGGGGGGGGGGGGGGGGGGGGGGGGGGGFFGGGGGGGGGGGGGGGGF89FGFFFGFGGCGGGGGGFGGGGGFGGGGGGGGGGGEGGGGGGGGGGGCGGGGGGGGGGFCFFFFGGCFFGGGGFFEAFDFFFFF5FFFGEFFGGGFFFF*8CGGC
@M03364:276:000000000-BLYN8:1:1101:26482:5142 2:N:0:1
GGACTACAAGGGTATCTAATCCTGTTTGCTCCCCACGCTTTCGCACCTGAGCGTCAGTCTTCGTCCAGGGGGCCGCCTTCGCCACCGGTATTCCTCCAGATCTCTACGCATTTCACCTCTACACCTGGAATTCTACCCCCCTCTACGAGACTCTAGCTTGCCAGTTGCAACTGCAGTTCCCCGGTTTAGCCCGTGTATTTCACATCTGACTTAACAAACCGCCTGCGTGCGCTTTCCGCCCAGTAATTCCG
+
CCCC8F<@F6CFFDCFFF<EFFECFGFG9,FFGGFE7FG,FFGF@FFFA<FCFFE,@FF@EGDFGGEEF77B76+@CFCFGGGGCEFEFE7,CF=FF8FEE@=F,5CFF+BF<FF?:,A=FBFGFFFG8E,4=C;,8=+@++6=B>D>7+@7D;@DCCDEC:;F@C93<>,,@,,@@CCEG,8C18*,,>:,:*444,,=+=C+1244=8072CD+C4@F3C>((;(:;35>)CF)=18:=71/77967*0
@M03364:276:000000000-BLYN8:1:1101:9193:5147 2:N:0:1
GGACTACCAGGGTTTCTAATCCTGTTTGCTCCCCACGCTTTCGAGCCTCAGTGTCAGTTACAGGCCAGAGAGCCGCTTTCGCCTCCGGTGTTCCTCCATATATCTACGCATTTCACCGCTACACCTGGAGTTCTACCCCCCTCTACGAGACTCTAGCTTGCCAGTTTCAAATGCAGTTCCCAGGTTGAGCCCGGGGATTTCACATCTGACTTAACAAACCGCCTGCGTGCGCTTTACGCCCAGTAATTCCG
+
CCCCCGGGGGGGGGGGGGGGGGGGGGGGGGGFGGGGGGGGGGGGGGGGGGGGGGGGGGGGGGGGGGGGGGGGGGGGGGFGGGGGGGGGGGGGGFFGGGGGGAGGFFFFGEGGGGGGGGGGDEGGGGGGG8EFFGGGGGGGGGGGGGGCEGGGGGFGGGGGGGGGGGGGGGGGGGGGGGGGGGGGGGDF?EF*7CGGGEFDFGGFCGGF=CFFGCGFFF5=B:BFFFFFFEDA<DF9FDGGGFF?FFFAGG9
@M03364:276:000000000-BLYN8:1:1101:22701:5173 2:N:0:1
GGACTACTGGGGTTTCTAATCCTGTTTGCTCCCCACGCTTTCGAGCCTCAGTGTCAGTTACAGGCCAGAGAGCCGCTTTCGCCTCCGGCGTTCCTCCATATATCTACGCATTTCACCGCTACACATGGAATTCCACTCTCCTCTCCTGCACTCAAGTCTCCCAGTTTCCAATGCACACAAAGGTTGAGCCACTGCCTTTTACATCCGAGTTAAGCAACCACCTGCGCTCGCTTTACGCCCAATAAATCCGG
+
CCCC@66@F<FD@CC<CCEFGGGGGEFEFA,CCFGD7F@F8FFFFC+;CEGGF@FC9E<E,CCFF,E<,,CED,CFGGFGC@@4,BF:++@B7?4?,AFEE,,,9CFGCC::E<5ED@EEG:,?9=,AE<A:=?DCEGG<E9DFGF,=FE,+@>F,ED;FGFCC>,6=DDEGGGGFFG>5,>@D,739C8CFG89D<,;,CF79B*@**33:CF+;*;EGFGF2:5=A>EBB38C>>1=:C3(9*@FEGG1
@M03364:276:000000000-BLYN8:1:1101:10770:5187 2:N:0:1
GGACTACAGGGGTTTCTAATCCTGTTTGCTCCCCACGCTTTCGAGCCTCAGTGTCAGTTACAGGCCAGAGAGCCGCTTTCGCCTCCGGTGTTCCTCCATATATCTACGCATTTCACCGCTACACATGGAATTCCACTCTCCTCTCCTGCACTCAAGTCTCCCAGTTTCCAATGCACACAATGGTTGAGCCACTGCCTTTTACATCAGACTTAAGAAACCACCTGCGCTCGCTTTACGCCCAATAAATCCGG
+
CCCCCGGGGGGGGGGGGGGGGGGGGGGGGGGGGGGGGGGGGGGGGGGGGGGGGGGGGGGGGGFGGGGGGGGGGGGGGGGGGFGGGGGGGGGGGGGGGGGGGFGGGGFGGGGGGFFGGGGGGGGGCGGGFFGGGGGGGGGGGGGDCEGGGGGGGGGGGGGGGGFGFGGFGFGGGGGGGGGFGGGGGGGGG7DCFGGGGGGGFGGGFGGGGGGG7BFCGF6FAEFEFEA>@EFFFGGF49BCEFDFGGF5DD>
@M03364:276:000000000-BLYN8:1:1101:23893:5246 2:N:0:1
GGACTCTCGGGTTTCTAATCCTGTTTGCTCTCCACGCTTTCGAGCCTCAGTGTCAGTTACAGGCCAGAGAGCCGCTTTCGCCTCCGGTGTTCCTCCATATATCTACGCATTTCACCGCTACACATGGAATTCCACTCTCCTCTTCTGCAGTCAAGTCTCCCAGTTTCCAATGACCCTCCCCGTGTGAGCCGCGGGCTTTCACATCAGTCTTAGGAAACCGCCTGCGCTCGCTTTAAGCCCAAAAAACTGGG
+
<<C@CGE8BFG6@,EFF,;9,CEFA,CCEG<@,CCB+@:@@@F8,+,B6E,6CCA,6CF<EF8<FEG,;FFCGFC@@,,?@8C:F@C::FBF5F;<FFG9?CEGG<,8FC,:?EAFCFG6:FGFEF8=AFF,CEFEEE8,,@,D,C,,8,46E=,48@DC@FGF,EF;,33=,,@8==+3=@++86@;,8B+@C5CE,?5+:=23:9+++24+*11?FF741)/28,)(0.59>7)03+=CA<F35))*2*
@M03364:276:000000000-BLYN8:1:1101:11150:5251 2:N:0:1
GGACTACTGGGGTTTGTAGTCCTGTTTGCTCCCCATGCTTTCGCACCTGAACGTCAGTCTTCGTGCAGGGGGCCGCCTTCGCCACCGGTATTCGTCGAGATCACTACGCTTTTCACCGCTACGCCTGGAATTATGCCCCTCTCTACGAGGCTCTAGCTAGCCAGTTTCTAATGCAGTTCCCAGGTTGAGCGCGGGGATTTCCAAGTTGAATTCACGACCCGCCTGCGTCCGCTCTGGGCCCATAAATCCGG
+
8B-6A,6,,;6+8CF,,6,<6CFEC<6CFF6FF;,,,66<CF:F,++;6,,;FCDFGCF,C,@;,BC,67+6+@++@,,,4C=:BFFGCG,?,,4+++7,9A,A,5FF+4++,C?,ECEE4F+33=338,5D,,,,83=+8,@=33@88+@93,@9;;,4DFG8BE,D,,,,7@;3EF,,2,?F<2:,48:1:*=*=**32112/+1++++1+***11*>>5B((.(.(00)9)/)).*2:5()*:*-*/)
@M03364:276:000000000-BLYN8:1:1101:23643:5258 2:N:0:1
GGACTACCAGGGTATCTAATCCTGTTTGCTCCCCACGCTTTCGAGCCTCAGCGTCAGTTACAGACCAGAGAGCCGCCTTCGCCACTGGTGTTCCTCCATATATCTACGCATTTCACCGCTACACATGGAATTCCACTCTCCTCTTCTGCACTCAAGTCTCCCAGTTTCCAATGACCCTCCCCGGTTGAGCCGGGGGCTTTCACATCAGACTTAAGAAACCGCCTGCGCTCGCTTTACGCCCAATAAATCCG
+
CCCCCGCFGGGGGGGGGDGGGFCFGFGGGGGGGGGGGGGGGGGGGGGGGGFGGGGGGFGGGGGGGFGFGGGDGGGGDCGGGGGGGGFGGGFGG9EEEGGGFGGAEGBFEEDFFGGGGGGGGGGGGGGCF=CFCCFFGGGFE8FGGGGGG;EDGGFGGGFFDF8EGGF;FFADFGGFGGGDECG6:E6<,@6:?CEDGGGGFFGC8*:66C6++=87CGGG>E>;62(:>EFFD3CAB6ECCE(7DF*4:91
@M03364:276:000000000-BLYN8:1:1101:13600:5311 2:N:0:1
GGACTACTGGGGTTTCTAATCCTGTTTGCTCCCCATGCTTTCGTACCTCAGCGTCAGTATTAGGCCAGATGGCTGCCTTCGCCATCGGTATTCCTCCAGATCTCTACGCATTTCACCGCTACACCTGGAATTCTACCCCCCTCTACAAGACTCTAGCCTGCCAGTTTCGAATGCAGTTCCCAGGTTGAGCCCGGGGATTTCACATCCGACTTGACAGACCGCCTGCGTGCGCTTTACGCCCAGTAATTCCG
+
CCCCCGGGGGGGGDGGGGFFGGGGGGGGGGGGGGGGGGGGGGGGGGGGGGGGGGGGGGGGGGFGGGGGGGGGGGGGGGGGGGGGGGGGGGGGGGGGGGGGGGGGDFGGGGGGGGGGGGGCFGGGGGGGGGGGGGGGEGFGGEGG9=F=FCFGGGGFD8EFGGGDGGGGG6@FFFGFGFGGGGGGGEFGGGGFGGGG>EGGGGG9>4?DCGGGGCDDC4FFEDB=DFB>;EFFGGGFFFGGGF;FGFF.:>7
@M03364:276:000000000-BLYN8:1:1101:6545:5315 2:N:0:1
GGACTACCGGGGTTTCTAATCCTGTTTGCTCCCCACGCTTTCGAGCCTCAGTGTCAGTTACAGGCCAGAGAGCCGCTTTCGCCTCCGGTGTTCCTCCATATATCTACGCATTTCACCGCTACACATGGAATTCCACTCTCCTCTCCTGCACTCTAGATACTCAGTTTGGAATGCAGTACTCGGGTTAAGCCCAAGTATTTCACATCCCACTTAAGTATCCGCCTACGCTCCCTTTACGCCCAATAAATCCG
+
CCCCCGG8@FGGCGGGGGGGGGGGGGFGGGFGGGF@FFGGGFGGG7FFGGGCFGGFAFGFGGG,FFGGG8FGGGGG@@FGGGG:FAFGGGGGG<EFGGGGGGGGGGGFGGDC,EFGGGGGGGGDEFGGG,FEGGGGG8>FGGFF,DGGGGGGGGGG;>D;8EF8FAFE+,@FGGG=FFGGG8EDFG+:CF8:EGGG:ADCCFGGFGC7DCF:F8555+>C49?>2A(5>E;6F?66FFGE5:@F<FFFG<3
@M03364:276:000000000-BLYN8:1:1101:18799:5345 2:N:0:1
GGACTACTGGGGTTTCTAATCCTGTTTGCTCCCCACGCTTTCGCACCTGAGCGTCAGTCTTCGTCCAGGGGGCCGCCTTCGCCTCCGGTGTTCCTCCATATATCTACGCATTTCACCGCTACACATGGAATTCCACTCTCCTCTCCTGCACTCAAGTCTCCCAGTTTCCAATGCACACAATGGTTGAGCCACTGCCTTTTACATCAGACTTAAGAAACCACCTGCGCTCGCTTTACGCCCAATAAATCCGG
+
CCCCCGGGGGGGGGGGGGGGGGGGGGGGGGGGGGGGGGGGGGGGGGGFGGGGGGGGGGGGGGGGGGGGGGGGGGGGGGGFFGGGFGGGGGGGFGFGGGGGGGGGGGGGGGDGGGFFFGGGCCFGGGGGGFGGDCEGGGGGGGGGGFFGGFGDDCGGGCFGGGGGGGGGFGGGGGGF7FGDAFDCFGFGG@?FGGGCFGGFGGGGACG4*?CCFCFCFF6=;CFFFF>E?FFFFFGCBFC7C5@)07*69C7
@M03364:276:000000000-BLYN8:1:1101:6816:5371 2:N:0:1
GGACTACCGGGGTTTCTAATCCTGTTTGCTCCCCACGCTTTCGCACCTGAGCGTCAGTCTTCGTCCAGGGGGCCGCCTTCGCCACCGGTATTCCTCCAGATCTCTACGCATTTCACCGCTACACCTGGAATTCTACCCCCCTCTACGAGACTCTAGCTTGCCAGTTTCAAATGCAGTTCCCAGGTTGAGCCCGGGGATTTCACATCTGACTTAACAGACCGCCTGCGTGCGCTTTACGCCCAGTAATTCCG
+
CCCCCGGGGGGGFGGGGGGGGGGGGGGGGGGGGGGGGGGGGGFGGGGGGFGGGGGGGGGGGGGGGGGGGGGGGGGGGGGGGGGGGGGGGGGGGGGGG?FFGGGGGGGGGGGGGGGGGGGGGGGGGGGGG@FCGGGGGGGGGGGFGGGCEGGGGGGGGGGFGGGGFGGGGGGGGGGGGGGGGGGGGGGFGGGGGGGG=5:FGGGGFFGFFGGGGGGGDFGFEGEFFFBE?FFFGGGFFFGGGBBFGGFFF79
@M03364:276:000000000-BLYN8:1:1101:7499:5374 2:N:0:1
GGACTACTGGGGTATCTAATCCTGTTTGCTCCCCACGCTTTCGAGCCTCAGTGTCAGTTACAGGCCAGAGAGCCGCTTTCGCCTCCGGTGTTCCTCCATATATCTACGCATTACCGCTACACATGGAATTCCACTCTCCTCTCCTGCACTCAAGTCTCCCAGTTTCCAATGCACACAATGGTTGAGCCACTGCCTTTTACATCAGACTTAAGAAACCACCTGCGCTCGCTTTACGCCCAATAAATCCGGA
+
CCCCCFGGGGGDGGGGGFGGFGGGGFFGG,F<FGGGGGGGGGEGFGGFGGGGGGGGGGGGGGGGEFGGGGFGGGGGFDFFGGGDEGGGGDGGGGCFEGGFGGFEGFCE7CEBFCE:CCEEFF@8E8F9,=FGGGF=@EFCEFGFFGGGGFFFDEAEA>EGGCGG9EFF89,,EB,=>+ED8DDCGGFF9FGGCFFCC9;ECCFCF>FFED7;FDFDGCFGA<42:9<4=BFF+:*8)(BECF=6@F)(/8
@M03364:276:000000000-BLYN8:1:1101:24158:5376 2:N:0:1
GGACTACCGGGGTTTCTAATCCTGTTCGCTCCCCACGCTTTCGAGCCTCAGCGTCAGTTACAGTCCAGAGAGTCGCCTTCGCCACTGGTGTTCCTCCATATATCTACGCATTTCACCGCTACACATGGAATTCCACTCTCCTCTTCTGCACTCAAGTCTCCCAGTTTCCAATGACCCTCCCCGGTTGAGCCGGGGGCTTTCACATCAGACTTAAGAACCCGCCTGCGCTCGCTTTACGCCCAATAAATCCG
+
6@ACCFGEGGDGGGGGGFEFGGGGGG9CFGGGGGGGGGGGGGGGGGGGGGFGGGGG@FGEEFEFGGGDF8FCEGEGGGGGFGGGGFGGGDFGGGGGG8FFGAFGGDFCEGGGGGGGG+=C@GGF,AFAFGGGGAFGFGFGFGGGGGGFEFF==,=,CEFGFGFGGGFGGGGG89D,DEGEGEBGGGEG6FGEGGCGGEFG77977*+8CGCGC7CCD5:CDGDD6F9>>>EEGFC2B:>EE)4><G4<G6)
@M03364:276:000000000-BLYN8:1:1101:18709:5385 2:N:0:1
GGACTACAAGGGTATCTAATCCTGTTTGCTCCCCACGCTTTCGAGCCTCAGCGCCAGTTACAGACCAGAGAGCCGCCTTCGCCACTGGTGTTCCTCCATATATCTACGCATTTCACCGCTACACATGGAATTCCACTCTCCTCTTCTGCACTCAAGTCTCCCAGTTTCCAATGACCCTCCCCGGTTGAGCCGGGGGCTTTCACATCAGACTTAAGAAACCGCCTGCGCTCGCTTTACGCCCAATAAATCCG
+
CCCCCGGGGGGGGGGGGGGGGGGGGGGGGGGGGGGGGGGGGGGDFGGGGGGGG@FGGGGGGGGGGFGGGGDGGGGGGGGGGEGGGGGGGGGGGGGGGGGGGGGGGGFGGGGGGGGGGGGGGGGGGGGGGGGGGGGGGGGGGGFBCFFFFGGGGDGGGGGF9@FFDFDFGGGGCGGGGGGGGGGGGGGFGDF>EEGGEEFEGFGGFGGGGGGGGGGGFGGD>DEFFFFF;D3)9CGAFFEEGF?F6CFDFCC
@M03364:276:000000000-BLYN8:1:1101:5592:5423 2:N:0:1
GGACTACTAGGGTTTCTAATCCTGTTCGCTCCCCACGCTTTCGAGCCTCAGCGTCAGTTACAGTCCAGAGAGTCGCCTTCGCCACTGGTGTTCTTCCTAATCTCTACGCATTTCACCGCTACGCTAGGAATTCCACTCTCCTCTCCTGCACTCTAGATACTCAGTTTGGAATGCAGTACTCGGGTTGAGCCCAAGTATTTCACATCCCACTTAAGTATCCGCCTACGCTCCCTTTACGCCCAATAAATCCG
+
CCCCCGGGGGGGGGGGGGGGGGGGGGGGGGGGGGGGGGGGGGGGGGGGGCGGGGGGGGGGGGGGGGGEEGFGGGGGGGGGGGGGGGGGGGGGGGGGGGGGGGGGGGGGGGGGGGGGGGGGGGGGGGGGGGGGGGGGGGGGGGGGGGGGGGGGGGGFGGGGGCAFGGGGGGGGGGGGFFGGGGGGGGGGGGGGGGGFGGGGGGGGFGGGGGFGGGFFGGGGBGEAAFFFFFFFGGGCF@GGGD<FGGCCGGD
@M03364:276:000000000-BLYN8:1:1101:24449:5439 2:N:0:1
GGACTACTGGGGTATCTAATCCTGTTTGCTCCCCACGCTTTCGCACCTGAGCGTCAGTCTTCGTCCAGGGGGCCGCCTTCGCCACCGGTATTCCTCCAGATCTCTACGCATTGCACCGCTACACCTGGAATTCTACCCCCCTCTACGAGACGCAAGCCTGCCATTATCAGATGCAGTTCCCGGGTTCAGCCCGGGGATTTCACATCTGACTTAACAGACCGCCTGCGTGCGCTTTACGCCCAGTAATTCCG
+
C9CCCFGGGGGGC7FFAFGCFFCCFCCGGGGGGGGGGCCECCCEEEFGGGFGC:FFGGCFGGGFEEEDFGCC7+@CFCCFFGGGGGGDCFGF<E9FFGGCFFEGCGGDGGCCCCFGGCCE=BFFG=FFGCC,8A=FFCF+>CGGFGCCEE8+3CE>FGG8,@D,7;DFGF9D?E,,DBAFGGE5<*,4<CEEDEEECCFGGGGC66:77C>@:@CC>FGC>E5<F41>(<>DG*9:B<GEC@09C>F<GF9
@M03364:276:000000000-BLYN8:1:1101:20566:5444 2:N:0:1
GGACTACTGGGGTTTCTAATCCTGTTCGCTCCCCACGCTTTCGAGCCTCAGCGTCAGTTACAGTCCAGAGAGTCGCCTTCGCCACTGGTGTTCTTCCTAATCTCTACGCATTTCACCGCTACACTAGGAATTCCACTCTCCTCTCCTGCACTCTAGATACTCAGTTTGGAATGCAGTACTCGGGTTGAGCCCAAGTATTTCACATCCCACTTAAGTATCCGCCTACGCTCCCTTTACGCCCAATAAATCCG
+
CCCCCFECAFGGFGGGGGGGGGGGGGGGGGGGGGGD7FGGGGGGGGG<<EFGGGGFGGGGGGFGCCFFFE<FGAC+FGGFG@FG7FGGFCFECGC<EF<?FGGFFGGGGGECEGGAFEDEEF9FGGGFGGGGGGGGGGDGGGC=8EFE@@FCGGGGGG;DFEFG@EDFGGGGGGGCFD=FGDCGGGGC68E+7@:DFGGFCF7D>*9CFGGGGGFFDFF:95:==FA?9A>?<84*82CEC;?F47+91*)
@M03364:276:000000000-BLYN8:1:1101:22849:5483 2:N:0:1
GGACTACAAGGGTTTCTAATCCTGTTCGCTCCCCACGCTTTCGAGCCTCAGCGTCAGTTACAGTCCAGAGAGTCGCCTTCGCCACTGGTGTTCTTCCTAATCTCTACGCATTTCACCGCTACACTAGGAATTCCACTCTCCTCTCCTGCACTCTAGATACTCAGTTTGGAATGCAGTACTCGGGTTGAGCCCAAGTATTTCACATCCCACTTAAGTATCCGCCTACGCTCCCTTTACGCCCAATAAATCCG
+
CCCCCGGGGGGGGGGGGGGGGGGGGGFGGGGGGGGGGGGGGGGGGGGGGGGGGGGGGGGGGGGGGGGGGGGGGGGGGGGGGGFGGGGGGGGGGGGGGGGGGGGGGGGGGGGGGGGGGDGGDDFGGFGGGGGGGGGGGGGFGGGGGFFGGGGGGGGGGGGGGGGGGDDFGGGGGGGGGGGGGGGGGGGGGDFFGGGGGFGGCGGGFG5CFFGG7CFGGFFGFGF@AFFFA4?FFGGEFFGGGFFFGGFFGGD
@M03364:276:000000000-BLYN8:1:1101:13701:5517 2:N:0:1
GGACTACTGGGGTTTCTAATCCTGTTCGCTCCCCACGCTTTCGAGCCTCAGCGTCAGTTACAGTCCAGAGAGTCGCCTTCGCCACTGGTGTTCTTCCTAATCTCTACGCATTTCACCGCTACACTAGGAATTCCACTCTCCTCTCCTGCACTCTAGATACTCAGTTTGGAATGCAGTACTCGGGTTGAGCCCAAGTATTTCACATCCCACTTAAGTATCCGCCTACGCTCCCTTTACGCCCAATAAATCCG
+
CCCCCGGGGGGGGGGGGGGGGGGGGGGGGGGGGGGGGDGGGGGFCGGFFGGGGGGGGGGGGGGGFFGGCGGGGGGGGGGGGGGGGGGGGGGGGGGGGGEFGDFGGDFGGGGGGGGGGGGGGGGGG=FFFFGGGDGGGFDGGFGGEFGGGGGGFGGGCFFGFBD?FFFGGGFFGFFCDCGFEGDGFGGFGGGGGFF@,@EFFF:C<;C*3ADD<FGGF7,=BFBF2AAEDFF;FGGC=@GCED059>@<CG5
@M03364:276:000000000-BLYN8:1:1101:9483:5540 2:N:0:1
GGACTACCAGGGTTTCTAATCCTGTTTGCTCCCCACGCTTTCGCACCTGAGCGTCAGTCTTCGTCCAGGGGGCCGCCTTCGCCACCGGTATTCCTCCAGATCTCTACGCATTTCACCGCTACACCTGGAATTCCACCCCCCTCTACGAGACTCAAGCCTGCCAGTTTCAAATGCAGTTCCCGGGTTGAGCCCGGGGATTTCACATCTGACTTAACAGACCGCCTGCGTGCGCTTTACGCCCAGTAATTCCG
+
CCCCCGEDCFGGGGGGGGGGGGGGFGGGGGGGGDGGGGGGGGGGGGGGGGGGGEEGEGGGGGGGGGDGGGGGGGGGGGGDFGECCFGGGCFFFGGGEFGGGGGFFCFGGGGGGGAGDFGGDCGCFGGGGGGGGDEFGEEGCEEFDFGCGDGFGGFFGGGG>FGFFGGGGG9;CFGGGGGGGGGGEGGFFGFFE?EE53<CGGGG+0:1@DCCC>C7>*@E5:7(-<1@:@>>DGG262AEGFBFD7@<GD7
@M03364:276:000000000-BLYN8:1:1101:13932:5549 2:N:0:1
GGACTACCGGGGTTTCTAATCCTGTTCGCTCCCCACGCTTTCGAGCCTCAGCGTCAGTTACAGTCCAGAGAGTCGCCTTCGCCACTGGTGTTCTTCCTAATCTCTACGCATTTCACCGCTACACTAGGAATTCCACTCTCCTCTCCTGCACTCTAGATACTCAGTTTGGAATGCAGTACTCGGGTTGAGCCCAAGTATTTCACATCCCACTTAAGTATCCGCCTACGCTCCCTTTACGCCCAATAAATCCG
+
CCCCCGGGGGGGGGGGGGGGGGGGGGGGGGGGGGGGGGGGGGGFGGGGGGGGGGGGGGGGGGGGGGGGGGGGGGGGGGGGGGGGGGFGGGGGGGGGGGFGGGGGGGGGGGGGGGGGGGGGGGGGFFGGGDFGGGFFGGGGGGGGGGF,=?EGGGGGGGCFFFFGGGGGGGGGGGGGGGFFEGGGGGEGGGGGGGGGGFEFC97EFG4CCGGGCGGFCCEFAGBD>F@F(??FGGF<F0CEGE@FCF6CDG)
@M03364:276:000000000-BLYN8:1:1101:19864:5554 2:N:0:1
GGACTACCCGGGTTTCTAATCCTGTTTGCTACCCATGCTTTCGAGCCTCAGCGTCAGTTACAGACCAGACAGCCGCCTTCGCCACTGGTGTTCTTCCATATATCTACGCATTTCACCGCTACACATGGAATTCCACTCTCCTCTCCTGCACTCAAGTCTCCCAGTTTCCAATGCACACAATGGTTGAGCCACTGCCTTTTACATCAGACTTAAGAAACCACCTGCGCTCGCTTTACGCCCAATAAATCCGG
+
CCCCCGGGGGGGGGGGGGFGGGGGGGGGGGGGGGGGGGGGGGDGGGGGGGGGGGGGGGGGGGGGGFGGGGGGGGGGGGGGGGGGGGGFGGGGGGGGGGGFGFGGGGGGGGGGGGGGGGGGGGGGGGGGFFGGFD9FFGGGFGGGGGGGGGGGGGGGGGGGGGGGGGGG89EFGGGGGGGGGGGGGGGDEDCFFGGGGGGFD?FFF?9CFG7CCFGGGGFGFEFFF>A>D>??GG7C>2=CG>@;DCFFGG9
@M03364:276:000000000-BLYN8:1:1101:17231:5583 2:N:0:1
GGACTACAGGGGTTTCTAATCCTGTTTGCTCCCCACGCTTTCGAGCCTCAGTGTCAGTTACAGGCCAGAGAGCCGCTTTCGCCACCGGTGTTCCTCCATATATCTACGCATTTCACCGCTACACATGGAATTCCACTCTCCTCTCCTGCACTCAAGTCTACCAGTTTCCAATGCATACAATGGTTGAGCCACTGCCTTTTACACCAGACTTAAGAAACCGCCTGCGCTCGCTTTACTCCCAAGAAATCCGG
+
CCCCCGGGGGGGEGGGGGFFGGGGGGGGGGGGGGGGGGGGGGEFGGFGCEFFGGFGGGGGFGGGCGGGCGGGGGGG:FFFEGGGGGGGGGGGGGGEGGGGG9FGGGFFEGGGGGGGGC7@ECFGGFGGGGGGFGFFF,9,EFEDDGADGGFGGGGGGFB@>C=DFEEFGFGGGGGGE?D,3EF,C>=ECFFFCFFGFGGGGD7:*;0*7?DGGCFGGGCC*=>BF*(/-?BDGC+*+.B7*5()*;6C>55
@M03364:276:000000000-BLYN8:1:1101:20466:5591 2:N:0:1
GGACTTCTCGGGTTTCTAATCCTGTTTGCTACCCATGCTTTCGAGCCTCAGCGTCAGTTACAGACCAGACAGCCGCCTTCGCCACTGGTGTTCTTCCATATATCTACGCATTTCACCGCTACACATGGAGTTCCACTGTGCTCTTCTGCACTCGAGTTTCCCAGTTTCCGATGCACTTCTTCGGTTGAGCCGAAGGCTTTCACATCCGACTTAAGAAAGCGCCTTCCCTCGCTTTACGCCCAATACATCCG
+
A@-BC,C,C@@F,BCFGEFDFCFFA<CDEE,,,;;EECEFCC7,C@CEG,6C@B@,@6F@,,CCE<FFGFG8<CF@E@F@F:CCBEFFG8FFBFG9F9<,@?,,4?F7::CF<E,,AFGD+4F,,4A<EF??,C@FF@E,EE,=99EGGC,+,+8@>>;EC9@B<ECD,6>31+@A,=ECFGF6F>EG,,D:78C6AD8,+2@;B7*3**9*52=+=*,=*:?>(*()0ADE**9)+6;8/)(8;**)+0/
@M03364:276:000000000-BLYN8:1:1101:21730:5592 2:N:0:1
GGACTACCAGGGTTTCTAATCCTGTTTGCTCCCCACGCTTTCGCACCTGAGCGTCAGTCTTCGTCCAGGGGGCCGCCTTCGCCACCGGTATTCCTCCCGATCTCTACGCATTTCACCGCTACACCTGGAATTCTACCCCCCTCTACGTGACTCTAGCTTGCCCGTTTCAAATGCAGTTCCCAGGTTGAGCCCGGGGATTTCACATCTGACTTAACAAACCGCCTGCGTGCGCTTTACGCCCAGTAATTCCG
+
CCCCCGFFGGGGFGGGGCFFGGAFGFG@AFCCDEFGGEGEFCGE7FGFFDEFGGGGDGAECFG@FC7,,,@F@EGGGGGCFDE@C<++@>BFCFGGF+C?FFGGGDGFGG>?E<<<FFF?7+CDGGGGGGFFFFFGG,8+>C6A,5D,,535@>=CFGAF78,@F88:DFG?:?9ADFD7A,,*7?,9EFBC5*CC5CEE:7C7@C@FCFF>71C7:DG20CB??>9D(5)<CDGAF?GGG:1?7C?4*:0
@M03364:276:000000000-BLYN8:1:1101:16819:5598 2:N:0:1
GGACTACTGGGGTTTCTAATCCTGTTCGCTCCCCACGCTTTCGAGCCTCAGCGTCAGTTACAGACCAGAGAGCCGCCTTCGCCACTGGTGTTCCTCCATATATCTACGCATTTCACCGCTACACATGGAATTCCACTCTCCTCTCCTGCACTCAAGTCTCCCAGTTTCCAATGCACACAATGGTTGAGCCACTGCCTTTTACATCAGACTTAAGAAACCACCTGCGCTCGCTTTACGCCCAATAAATCCGG
+
CCCCCGGGGGGGGGGGGGFGGGGGGGGGGGGGGGGGGGGGGGGGGGGGFGGGGGGGGGGGGGGGGGGGGGGGGGGGGGGGGGDGGGGGGGGGGGGGGGGGGGGGGGGGGGGGGGGGGGGGGGGGGGGGGGGGGFGGGGGGGGGGGCFGGFGFGGGFFFGDGGGFBFGGCDFGGGGGFGGFGGGGGGGGGGCGGGGFFGGGDFG+1<?7CDCF7CGCCGFGFGFFBFFFFFFFGGGE:<GGGFDFGGCE>55
@M03364:276:000000000-BLYN8:1:1101:6149:5634 2:N:0:1
GGACTACTCGGGTTTCTAATCCTGTTTGCTCCCCACGCTTTCGAGCCTCAGTGTCAGTTACAGGCCAGAGAGCCGCTTTCGCCTCCGGTGTTCCTCCATATATCTACGCATTTCACCGCTACACATGGAATTCCACTCTCCTCTCCTGCACTCAAGTCTCCCAGTTTCCAATGCACACAATGGTTGAGCCACTGCCTTTTACATCAGACTTAAGAAACCACCTGCGCTCGCTTTACGCCCAATAAATCCGG
+
CCCCCGGGGGGGGGGGGGGGGGGGGGGGGGGGGGGGGGGGGGGGGGGGGGGGGGGGGFGGGGGGGGGGGGGGGGGGGGGGGGGGGGGGGGGGGGGGGGGGGGGGGGGGGGGFGGGGGGEEGEFFFGGGFFGGGGGGFGGGGGGGGDFFGGGGGGGCDFDGGF,@=DDGDFFGG8,,,6+@EEGFGEFGGGFG7?EFGGGGDDGGA+2;;7CCFCCG>C@FFDF@):>A=?A4DGGFF2E>:FDFGGF)2>5
@M03364:276:000000000-BLYN8:1:1101:7308:5656 2:N:0:1
GGACTACTGGGGTTTCTAATCCTGTTTGCTCCCCACGCTTTCGAGCCTCAGTGTCAGTTACAGGCCAGAGAGCCGCTTTCGCCACCGGTGTTCCTCCGTATATCTACGCATTTCACCGCTACACATGGAATTCCACTCTCCTCTCCTGCACTCAAGTCTACCAGTTTCCAAGGCATACAATGGTTGAGCCACTGCCTTTTACACCAGACTTAATAAACCACCTGCGCTCGCTTTACGCCCAATAAATCCGG
+
-BCCCGCAEEFCGCFGDFEFCF,CFCC<DFFC@F@FGGD;CF:FGC+BFG@@@E<<,CCECF@6@BEF8FG:CC++@@FFCEG:EE7C>C6F<@45B+B<?F45@A<FFGDBFG9F?F7ED4AE,AFCFGGG,F=:,,4864>9D,DB>@8D=B8333>F;9DDGC9,:=,,688,=,6@AF8@BEGDF,,DFGGG?999CF77CCFDGG7BC2+BCG695?6;B9=;(8;477@CA1EEC38;7:A?*/:
@M03364:276:000000000-BLYN8:1:1101:19082:5657 2:N:0:1
GGACTACTGGGGTTTCTAATCCTGTTCGCTCCCCACGCTTTCGAGCCTCAGCGTCAGTTACAGTCCAGAGAGTCGCCTTCGCCACTGGTGTTCTTCCTAATCTCTACGCATTTCACCGCTACACTAGGAATTCCACTCTTCTCTCCTGCACTCTAGATACTCAGTTTGGAATGCAGTACTCGGGTTGAGCCCAAGTATTTCACATCCCACTTAAGTATCCGCCTACGCTCCCTTTACGCCCAATAAATCCG
+
CCCCCGGGGGGGGGGGGGFGFGGGGGGGGGGGGGGGGGGFFGGFGEGGGFGGGFGGGGFGFFGGG8DFGDFGGGGDGGEGGGEE?FGGGGGGGGGGGGFEFGGGGCFFGGGGGFAFGFGGGFG8FGGGGCFGGGGGFG,,8EBDGGGGGGFF>FGFGGGFGFDFFG9=EF9D8EADFGGGGGDGGGGFFC8+9@6EGEGG7;E>F>CGCFFGGGGGGCC@BFDFAA9>AD??C7;C=2;EGF0;CCFEGGC
@M03364:276:000000000-BLYN8:1:1101:15578:5663 2:N:0:1
GGACTACTCGGGTTTCTAATCCTGTTCGCTCCCCACGCTTTCGAGCCTCAGCGTCAGTTACAGTCCAGAGAGTCGCCTTCGCCACTGGTGTTCTTCCTAATCTCTACGCATTTCACCGCTACACTAGGAATTCCACTCTCCTCTCCTGCACTCTAGATACTCAGTTTGGAATGCAGTACTCGGGTTGAGCCCAAGTATTTCACATCCCACTTAAGTATCCGCCTACGCTCCCTTTACGCCCAATAAATCCG
+
CCCCCFGGGFGGGGGGGEGGGGGGGGGGDCFFGGGGDGGGGFGFGGGGGGFFGGEGEGGFGFGGGECFFEGGGGGGGGGGGGEDGGGGGGGGGGGGGGFFFGGFGGGGGDGGGGGGGDGGCGGGGFGFGGGGGCFGFGGGGGGGFFGGGGGGGGGG9E;A9=EGGGGGDDGGGGGGGGF8E66CFEDGGGGGGGGFEFG;7@FGFGCDC59CCFCBCGGDBGFFFA=>AFFFGGG482CEGFFF4DF<765
@M03364:276:000000000-BLYN8:1:1101:24844:5663 2:N:0:1
GGACTACAAGGGTTTCTAATCCTGTTTGCTCCCCACGCTTTCGCGCCTCAGTGTCAGTTACAGGCCAGAGAGCCGCTTTCGCCTCCGGTGTTCCTCCATATATCTACGCATTTCACCGCTACACATGGAATTCCACTTTCCTCTTCTGCACTCAAGTTTCCCAGTTTCCAATGACCCTCCACGGTTGAGCCGTGGGCTTTCACATCAGACTTAAGAAACCGCCTGCTCTCGCTTTACGCCCAATAAATCCG
+
CCCCCGGGFGGGGGGGGGGGGGGGGGGGFFFDFGGGGGGGGFG@FGGGGFGEGGGGGGGEFEGGGFGGFF8FGGGGEFGGGGG@CFGGGEGGGGGGGGGGGGG9@FGCGGGGGGGGFEGGGGGGGGGEGGG?G9EEEF9FFGGG9=DA,EEFGGFFC,E=@EFCEFGG8>DCC,D8@D?E,,@+@C+7CGFEGCCECCF7C@,+3;;*2*3DGGDF+;EC/*:=BF(+*855C*9;F(*:5;()0C=?@C/
@M03364:276:000000000-BLYN8:1:1101:16699:5664 2:N:0:1
GGACTACTCGGGTTTCTAATCCTGTTTGATCCCCACGCTTTCGCACATCAGCGTCAGTTACAGACCAGAAAGTCGCCTTCGCCACTGGTGTTCCTCCATATCTCTGCGCATTTCACCGCTACACATGGAATTCCACTTTCCTCTTCTGCACTCAAGTTTCCCAGTTTCCAATGACCCTCCACGGTTGAGCCGTGGGCTTTCACATCAGACTTAAGAAACCGCCTGCGCTCGCTTTACGCCCAATAAATCCG
+
CCCCCGGGGGGGGGGGGGGGGGGGGGGGGGGGGGGGGGGGGGGGDGGGGGGGGGGGGGGGGGGGGGGGGGGGGGGGGGGGGGGGGGGGGGGGGGGGGGGGGGGGGGGGGGGGGGGEFGGCGGGGGGGGGGGGGGGGGGGGGGGGGGGGGGGGGFFGGGGGG@E8DFGGGGGFDFGGDEG638=CFEGCFFFGGGGGGGGFGGG79D8>77CCGGGGGGGGAGFFBFFEFD>DGGGCA0EG7=6AFC6?>8D
@M03364:276:000000000-BLYN8:1:1101:13039:5665 2:N:0:1
GGACTACTGGGGTATCTAATCCTGTTTGCTCCCCACGCTTTCGAGCCTCAGCGTCAGTTACAGACCAGAGAGCCGCCTTCGCCACTGGTGTTCCTCCATATATCTACGCATTTCACCGCTACACATGGAATTCCACTCTCCTCTTCTGCACTCAAGTCTCCCAGTTTCCAATGACCCTCCCCGGTTGAGCCGGGGGCTTTCACATAAGACTTAAGAAACCGCCTGCGCTCGCTTTACGCCCAATAAATCCG
+
CCCCCFFGGGCGGFGGGGGGGGGFGGGGFGGG8FEEGGGGGFCFGGEGGGEFGF@FCGCEFFGGG7CFFG@CGFGGGGGGGGEGGDFFG<FCFG;FFEFAAFGFFFFGE?FGG9EAFFCGDCGGGFG<BEGGGGGCC,9FFGDFE,,EFC,=8>>=FFFGDC8?FGFGEE33=,@@F?E8C+B8FCCC7F,+CEGG5CF6?DC+1+428*:CF7+1;4=7)5527A>33.=>D7DBB<GC*74;<DFA7*1
@M03364:276:000000000-BLYN8:1:1101:6454:5685 2:N:0:1
GGACTACAGGGGTTTCTAATCCTGTTTGCTCCCCACGCTTTCGCACCTGAGCGTCAGTCTTCGTCCAGGGGGCCGCCTTCGCCACCGGTATTCCTCCAGATCTCTACGCATTTCACCGCTACACCTGGAATTCTACCCCCCTCTACGAGACTCTAGCTTGCCAGTTTCAAATGCAGTTCCCAGGTTGAGCCCGGGGATTTCACATCTGACTTAACAAACCGCCTGCGTGCGCTTTACGCCCAGTAATTCCG
+
CCCCCGGGGGGGGGGGGGGGGGGGGGGGGGGGGGGGGGGGGGGGGGGGGGGGGGGGGGGGGGGGGGGGGGDGGGGGGGGGGGGGGGGGGGGGGGDFGGGGGGGGGGGGGGGGGGGGGCEGGDGGGGGGGGGGGGGGGFGGGGGGGGGEGEGGGFFGGGGGGGFGGGFGGGGFGCFDG9DFFFGFFEC6?GGFEEGGGGG?FGGGFGGFGGFGF7:CGGGGFGFFF@(7:>DBDDG4F<GGC)8FGGF9F>0
@M03364:276:000000000-BLYN8:1:1101:10186:5700 2:N:0:1
GGACTACTAGGGTTTCTAATCCTGTTTGCTCCCCACGCTTTCGCACCTGAGCGTCAGTCTTCGTCCAGGGGGCCGCCTTCGCCACCGGTATTCCTCCAGATCTCTACGCATTTCACCGCTACACCTGGAATTCCACCCCCCTCTACGAGACTCAAGCCTGCCAGTTTCAAATGCAGTTCCCGGGTTGAGCCCGGGGATTTCACATCTGACTTAACAGACCGCCTGCGTGCGCTTTACGCCCAGTAATTCCG
+
CCCCCGGGGGGGGGGGGGGGGGGGGGGGGGGGGGGGGGGGGGGGGGGGGGGGGGGGGGGGGGGGGGGGCGGGGGGGGGGGGGGGGGGGFEGGGGGGGGGGGGGGGGGGGGGGGGGGGGGGGGGGGGGGGGGGGGGGGGGGGGGGFGGEGDEGGGGGGGGGGGDCGGGFFGGGGCCFGGGGGGGCGEGFF?CGGGGGGGGFFGGGFFFGGGGGGFGFCCFGFG@6?FBFF:)09DGBFB5CEB09CGFAGF9
@M03364:276:000000000-BLYN8:1:1101:23665:5711 2:N:0:1
GGACTACAAGGGTTTCTAATCCTGTTTGCTCCCCACGCTTTCGAGCCTCAGTGTCAGTTACAGGCCAGAGAGCCGCTTTCGCCTCCGGTGTTCCTCCATATATCTACGCATTTCACCGCTACACATGGAATTCCACTCTCCTCTCCTGCACTCAAGTCTCCCAGTTTCCAATGCACACAATGGTTGAGCCACTGCCTTTTACATCAGACTTAAGAAACCACCTGCGCTCGCTTTACGCCCAATAAATCCGG
+
CCCCCGGGGFGGGFGGFGGGGGGGGFEGGGGGGGFGGGGGGGGE8FGFGCGGCFG9FFGGGGFFGG8DFGFEGGDGEFGGEGGGGGGGEGGGGGGDE?FGGGGGGGFGGGGGCGGGGGGGGGGGFGGGG?FGFGGFAGFF8=FGGGDCDCF8DDDFGG@FGGC8FFGFEFFDFGFGGFCEED>DFE@DFEGGGFGFGG99;FFGF7C5FG9CCG8FGGGGFEF)4@=@AFFEFGGE>DGD5>3):+@9<C5
@M03364:276:000000000-BLYN8:1:1101:5421:5717 2:N:0:1
GGACTACTAGGGTTTCTAATCCTGTTTGCTCCCCACGCTTTCGAGCCTCAGCGTCAGTTACAGTCCAGAGAGTCGCCTTCGCCACTGGTGTTCTTCCTAATCTCTACGCATTTCACCGCTACACATGGAATTCCACTCTCCTCTCCTGCACTCAAGTCTCCCAGTTTCCAATGCACACAATGGTTGAGCCACTGCCTTTTACATCAGACTTAAGAAACCACCTGCGCTCGCTTTACGCCCAATAAATCCGG
+
CCCCCGGGGGGGFGGGGGGGGGGGGGGGGGGFGDGFEGGGGCFGGGCFFFGGGGFGGGGGFGGGGGGGGGDGGGGGGGGGGGGGGGGGGG8FDFFCFFFGGGGGGGGGGGGGGGGGGGDGEGFGGEDGGFGGFGGGFFFFGFFFFFGGGGGGGGGGGGFGGGGGGGGGGGGFGGGGGFGFGGGGGD=DFGGFGGGGGDGG7CF79+A6;DC?>@C7DFCFFEF@C>BBFF>>5*+@>DGEGFBFGGFE7<C
@M03364:276:000000000-BLYN8:1:1101:7672:5719 2:N:0:1
GGACTACTGGGGTTTCTAATCCTGTTTGATCCCCACGCTTTCGCACATCAGCGTCAGTTACAGACCAGAAAGTCGCCTTCGCCACTGGTGTTCCTCCATATCTCTGCGCATTTCACCGCTACACATGGAATTCCACTCTCCTCTTCTGCACTCAAGTCTCCCAGTTTCCAATGACCCTCCCCGGTTGAGCCGGGGGCTTTCACATCAGACTTAAGAAACCGCCTGCGCTCGCTTTACGCCCAATAAATCCG
+
CCCCCGGGDGGGGGGGGGGGGGGGGGGGGGGGGGGGGGGGGGGGGGGGGGGGGGGGGGGGGGGGGGGGGGGGGGGGGGGGGGGGGGGGGGGGGGGGGGGGGGGGGGGGGGGGGGGGGGGGGGGGGGGGGGGFFGGGGGDGFFGFFGGGGGGGGGGGGGGGGGGGGGFGFGGGGGGGGGGGEDEEGEGGGGGGGGGGGGFGGGGGBFFF=8CCDGF=>DCFEGB@DFFFFFFEGGGBF:EGGE65FCF9DFC
@M03364:276:000000000-BLYN8:1:1101:8405:5720 2:N:0:1
GGACTACTGGGGTTTCTAATCCTGTTCGCTCCCCACGCTTTCGAGCCTCAGCGTCAGTTACAGTCCAGAGAGTCGCCTTCGCCACTGGTGTTCTTCCTAATCTCTACGCATTTCACCGCTACACTAGGAATTCCACTCTCCTCTCCTGCACTCTAGATACTCAGTTTGGAATGCAGTACTCGGGTTGAGCCCAAGTATTTCACATCCCACTTAAGTATCCGCCTACGCTCCCTTTACGCCCAATAAATCCG
+
CCCCCGFGGGGGGGGGGGGGGGGGGGGGGGFGGGGGGGGGGGGGGGGGFFGGGGGGGGGGGGFGGGGFECFFGGGGGGGGGGGGGGFGEFGGGGGGFGEFFGFFGGGGGGGFFFGGGGGGCFFD,=FFGFGFG9EFGGGDGGGGGGGGCFGGGGGGCFGGGGGGGC=EG8DFGGGGGADDFGGGGDCGGGFGFCFCCDFDGGGFFFG>FGFGFGGGGGGCDGFFFFA5>EDFGGGEF@GGGFDFGGFE7C:
@M03364:276:000000000-BLYN8:1:1101:26308:5730 2:N:0:1
GGACTACCGGGGTTTCTAATCCTGTTTGCTACCCATGCTTTCGAGCCTCAGCGTCAGTTACAGACCAGACAGCCGCCTTCGCCACTGGTGTTCTTCCATATATCTACGCATTTCACCTCTACACATGGAGTTCCACTGTCCTCTTCTGCACTCAAGTTCCCCAGTTTCCGATGCACTTCTTCGGTTGAGCCGAAGGCTTTCACATCTGACTTAAGACACCGCCTGCGCTCGCTTTACACCCATTAACTCCG
+
CCCCCGG,@BFD@FF<FCFFGGGFEFGGGGGFGGG,@F<FGFG@EEGGGC8EFEGBCFGAC@,,CFF8C6C,,6@FGF@A7F@,FCFCFFAFE9EFGGG,CEDGA<FEE7FC9FEFG,9,CF9<EE<4BA4=EE99=@@9=EAF=EBDEF>?8F=46,,4C,=EBFGG8=831@9=DDGGGC8=FEE?<7D8++58C>8<F@:9992+5=:B+B:>**4;5CB?2A>?(2)0>554A)<:73(0;:+);6*
@M03364:276:000000000-BLYN8:1:1101:13155:5735 2:N:0:1
GGACTACTAGGGTTTCTAATCCTGTTTGCTCCCCACGCTTTCGCACCTGAGCGTCAGTCTTCGTCCAGGGGGCCGCCTTCGCCACCGGTATTCCTCCAGATCTCTACGCATTTCACCGCTACACCTGGAATTCTACCCCCCTCTACGAGACTCAAGCCTGCCAGTATCAGATGCAGTTCCCGGGTTGAGCCCGGGGATTTCACATCTGACTTAACAGACCGCCTGCGTGCGCTTTACGCCCAGTAATTCCG
+
CCCCCGFGGGGGGGGGGGGGAFGFFGGGFGGGGGGEGGGGGGGGGGGFGFGDGGGGGGGGGGGGGGGGGGGGGGGGGGGGGGGGGGGGGGGGGGGGG8F<EGGGGGGGGGGGGGGGGGFG>FFGGGGGGGGGGGGGGGGGGGGGGGC8EEGGGGGGGGGGGFCFGGGGGG>FGGGGGGGGGGGGGGGGGGGGGGGGECFF:7CDCFGGGGG=CCGD7CFEBGE0:F0D63DBCD:96?DG/)(9>:@BFD2
@M03364:276:000000000-BLYN8:1:1101:6789:5747 2:N:0:1
GGACTACTCGGGTTTCTAATCCTGTTCGCTCCCCACGCTTTCGAGCCTCAGCGTCAGTTACAGTCCAGAGAGTCGCCTTCGCCACTGGTGTTCTTCCTAATCTCTACGCATTTCACCGCTACACTAGGAATTCCACTCTCCTCTCCTGCACTCTAGATACTCAGTTTGGAATGCAGTACTCGGGTTGAGCCCAAGTATTTCACATCCCACTTAAGTATCCGCCTACGCTCCCTTTACGCCCAATAAATCCG
+
CCCCCGGGFGGGGGGGGGGGGGGGGGGGGDGGGGGGGGGGGGGGGGGGGGGGGGGGGGGGGGGGGFGGGGGGGGGGGGGGGGGGGGGGGGGGGGGGGGGGGFGGGGGGGDGGFFGGGGGGGGGFGGGGGGGGDFGGGGGGGGGGGFGGGGGGGGGCGGGGGGGGFGGGGGGGGGGGGGGGGGG>AECGFGGGGDGFFFGG@CGGFGG>DGFGGGGGGFGGEGF==FFFFD4AFGG=F2EEEDDFGG=?FG3
@M03364:276:000000000-BLYN8:1:1101:18318:5752 2:N:0:1
GGACTACCGGGGTTTCTAATCCTGTTTGCTCCCCACGCTTTCGCACCTGAGCGTCAGTCTTCGTCCAGGGGGCCGCCTTCGCCACCGGTATTCCTCCAGATCTCTACGCATTTCACCGCTACACCTGGAATTCTACCCCCCTCTACGAGACTCTAGCTTGCCAGTTTCAAATGCAGTTCCCAGGTTGAGCCCGGGGATTTCACATCTGACTTAACAAACCGCCTGCGTGCGCTTTACGCCCAGTAATTCCG
+
CCCCCGGGGGGGGGGGGGGGGGGGGGGGGGGGGGGGGGGGGGGGGGGGGGGGGGGGGGGGGGGGGGGGGGGGGGGGGGGGGGGGGGGGGGGGGGGGGGGFGGGGAGGGGGGGGGGGGGGGEGGGGGG8DGGGGGGGGGGGGGGGGFGGG>EGGGGGGG9EGGGGFGGGCCCFCGGGGGFGGG?FFGGGCFFGGGGEECGFGGGGFGGGGGG7FDGGFFGF3EE?649DFFFFGDG<FBGC5:??G>=):C7
@M03364:276:000000000-BLYN8:1:1101:22601:5777 2:N:0:1
GGACTACTAGGGTATCTAATCCTGTTTGCTCCCCACGCTTTCGCACCTGAGCGTCAGTCTTCGTCCAGGGGGCCGCCTTCGCCACCGGTATTCCTCCAGATCTCTACGCATTTCACCGCTACACCTGGAATTCTACCCCCCTCTACGAGACTCTAGCTTGCCAGTTTCAAATGCAGTTCCCAGGTTGAGCCCGGGGATTTCACATCTGACTTAACAAACCGCCTGCGTGCGCTTTACTCCCAGTAATTCCG
+
CCCCCGGGGGGGGGGGGGGGGGGFGGGGFGGFGGGGGGGGGGGGGGGGGGGGGGCEGGGGGGGGC:FCDFGDG7CGCGGGGDCEFGGGGEGGGFGEEGCFFFFFGFFGGDEGGGGGFEGGGGGGGFFGDCGGGGFGFFGGEGGGGFGGCEDGGGGFGGFFDGGGGGGFGF9FGFGGGGFGGGGGGGGGFGGGGGGGGGGGG>CCAFGFGGFG+;DFDFGFBEEFF:>>6>DDGC7>F)<<FFFFFD66C70
@M03364:276:000000000-BLYN8:1:1101:17005:5785 2:N:0:1
GGACTACTGGGGTTTCTAATCCTGTTTGCTCCCCACGCTTTCGCACCTGAGCGTCAGTCTTCGTCCAGGGGGCCGCCTTCGCCACCGGTATTCCTCCAGATCTCTACGCATTTCACCGCTACACCTGGAATTCTACCCCCCTCTACGAGACTCTAGCTTGCCAGTTTCAAATGCAGTTCCCAGGTTGAGCCCGGGGATTTCACATCTGACTTAACAAACCGCCTGCGTGCGCTTTACGCCCAGTAATTCCG
+
CCCCCGGGGFGG7FF<FA,CCECFGGFGGGCCFGCFGGGEEFGCFG>F<CFFGGGEGEDFGGGGGGGGGGGGDEFGGGGGGFGG:=FGGGGGF,CEG,B<EFFGGGGGGGCCFFCCC=FECFFFGCFFFDGGA9DDF8=FGEGGFCF8ECEF8FF7FGCC@:,@FGFGAEDC,@C7DCF:,?DF@CC69FDCC55C5CFC7@:F80+:+:7CFCDGGGGGFED0;FFFFFF>DGGF6:CE5BB:*:@)*:9
@M03364:276:000000000-BLYN8:1:1101:12200:5791 2:N:0:1
GGACTACTAGGGTTTCTAATCCTGTTTGCTCCCCACGCTTTCGCACCTGAGCGTCAGTCTTCGTCCAGGGGGCCGCCTTCGCCACCGGTATTCCTCCAGATCTCTACGCATTTCACCGCTACACATGGAGTTCCACTGTCCTCTTCTGCACTCAAGTCTCCCAGTTTCCAATGACCCTCCCCGGTTGAGCCGGGGGCTTTCACATCAGACTTAAGAAACCGCCTGCGCTCGCTTTACGCCCAATAAATCCG
+
CCCCCGGGGGGGGGGGGGGGGGGGGGGGGGGGGGGGGGGGGGGCEGGGGGGGGGGGGGFGGFFGFGGGGGGGGEGGGGGGGGGGGGGGGDGGGGGGGGGGGGGGGGGGGGGGGGGGGGGGDCFGGGGGGGGGGGGGGFGGGGGGGGGGGGFGGGGGGGGFFFGFGGGGCFGGGGGGCFGCGGEEGGGGGGFEEDDEEGFGGGGGFGGGGGGGGGGGFGGGDG::?FFEB>BEGGGFF?GGGFFFFF4AFFD
@M03364:276:000000000-BLYN8:1:1101:17262:5820 2:N:0:1
GGACTACTCGGGTTTCTAATCCTGTTCGCTCCCCACGCTTTCGAGCCTCAGCGTCAGTTACAGTCCAGAGAGTCGCCTTCGCCACTGGTGTTCTTCCTAATCTCTACGCATTTCACCGCTACACTAGGAATTCCACTCTCCTCTCCTGCACTCTAGATACTCAGTTTGGAATGCAGTACTCGGGTTGAGCCCAAGTATTTCACATCCCACTTAAGTATCCGCCTACGCTCCCTTTACGCCCAATAAATCCG
+
CCCCCGGGGGGGGGGGGGGGGGGGGGGGGGGGGGGGGGGGGGGGGGGGGGGGGGGGGGGGGGGGGGGG9FEGGGGGGGGGGGGGGGGGGGGGGGGFGGGGGCGGGGGGFGGGGGGGGGGGGGGGGDGGGGGGGGGGGGBGGGGGGGGGDFGGGGGFFFGGGGGGGGGGGFGFGGGGGDDGFG>GGGGGGGFGGGGGGGGGGGGFFGGGGGGGGFGGGGGFFGB@DF2B=EEFGGGFF?GEGA0AFG65CC9
@M03364:276:000000000-BLYN8:1:1101:11811:5835 2:N:0:1
GGATACCAGGGTTTCTAATCCTGTTCGCTCCCCACGCTTTCGAGCCTCAGCGTCAGTTACAGTCCAGAGAGTCGCCTTCGCCACTGGTGTTCTTCCTAATCTCTACGCATTTCACCGCTACACTAGGAATTCCACTCTCCTCTCCTGCACTCTAGATACTCAGTTTGGAATGCAGTACTCGGTTTGAGCCCAAGTATTTCACATCCCACTTAAGTATCCGCCTACGCTCCCTTTACGCCCAATAAATCCGG
+
CCCCCFGGGGGFFGFGGGGCGGEGGDGGEGGGGDGGGGGGGGFGDGGGFEFGGD,FGGGGGDGGFFGCFCCFGGGGDFGGGGGEGGFFDGGGGFGFGAFG9AEFFGGGGGGGF9FFGC>EGBFD,FGGGGFC,AAFGGGGGGGFFFFG8@FGF9C=;,,@ED8EFDFDFBFGGGDFFADD>E+>>+@CG?DC6,EECFE:7DFFFGD5DGFFD7C=@9A1:ED=4@2*4856CC7=>2EG*:5)7+@EGGG
@M03364:276:000000000-BLYN8:1:1101:22243:5847 2:N:0:1
GGACTACCGGGGTATCTAATCCTGTTCGCTCCCCACGCTTTCGAGCCTCAGCGTCAGTTACAGTCCAGAGAGTCGCCTTCGCCACTGGTGTTCTTCCTAATCTCTACGCATTTCACCGCTACACTAGGAATTCCACTCTCCTCTCCTGCACTCTAGATACTCAGTTTGGAATGCAGTACTCGGGTTGAGCCCAAGTATTTCACATCCCACTTAAGTATCCGCCTACGCTCCCTTTACGCCCAATAAATCCG
+
CCCCCGGGGGGGGEGGGGFGCFGGGGGCGGGGGCGGGGGGGGGGGGGGGGGGGGDCFGGGGGGGGGGGGFGDFGGGGGGGGGDGGGGGGGGGGGGGGGFFFGGGGDFGGGGGGFFG9FGGGG9FFFGDGFGGGGGGGGGGGGGGGFGGGGG8@FGFGGGGG9DEGFFGGGFGGFGGGGFGGGDEGGGGGGFGGGGGGGGGGFGFFGFGGGGGFGCGGDGF5FEDFF>E=EDAGGGE6;EGED657:@CG;9
@M03364:276:000000000-BLYN8:1:1101:13906:5884 2:N:0:1
GGACTACACGGGTTTCTAATCCTGTTCGCTCCCCACGCTTTCGAGCCTCAGCGTCAGTTACAGTCCAGAGAGTCGCCTTCGCCACTGGTGTTCTTCCTAATCTCTACGCATTTCACCGCTACACTAGGAATTCCACTCTCCTCTCCTGCACTCTAGATACTCAGTTTGGAATGCAGTACTCGGGTTGAGCCCAAGTATTTCACATCCCACTTAAGTATCCGCCTACGCTCCCTTTACGCCCAATAAATCCG
+
CCCCCGGGGGGGGGGGGGGGGGGGGGGGGGGGGGGGGGGGGGGGGGGGGGGGGGGGGGGGGGGGGGGGGGFFGGGGGGGGGGGGGGGGGGGGGGGGGGFGGGFFGGGGGGGGGGGGGGGGGGGGGGGGGFGGGGGGFGGGGGGGGGFGGGGGFGFGDFCEGGGDGGGGGGGGGGGGGGGFFGGDGGGGGFGDE6FEGGGGCGG7BCFFGFCGGCGGFCGBBFFFFFDFFEBFGGCCF?GCEBD;FGA5CGD
@M03364:276:000000000-BLYN8:1:1101:18641:5886 2:N:0:1
GGACTACTAGGGTTTCTAATCCTGTTTGCTCCCCACGCTTTCGAGCCTCAGTGTCAGTTACAGGCCAGAGAGCCGCTTTCGCCTCCGGTGTCCCTCCATATATCTGCGCATTTCACCGCTACACATGGAATTCCACTCTCCTCTCCTGCCCTCAGGTCTCCCCGTTGCCAATGAACACAATCGCTGAGCGCCTGCCGTTCACATCAGCCTTCAGCAACCAACCGCGCTCGATTTACGCCCCACCAATCCGG
+
6BB@,6,<<@<9FEDGEFE9,FADFE,@<FGG,C,@@CFCF,BC,BCF?C@FFCFFGECF@CDE<,,96CCCFE@CE@,A,@FF,,+@+CB,,94,,:CF5,,5@,<=C=?+9AAE,4=67FD4,4,,,,5A=,,9,9=F84DF?F9FG8E6,336>B,,,8+68>+63,@,@,===,@+<,++36@,5+33:*,:**@,32,=A+**032**52+;*=*)/)-()(:70).+*+1.(B:*2.0*>)4*1/
@M03364:276:000000000-BLYN8:1:1101:16503:5898 2:N:0:1
GGACTACCGGGGTTTCTAATCCTGTTCGCTCCCCACGCTTTCGAGCCTCAGCGTCAGTTACAGACCAGAGAGCCGCCTTCGCCACTGGTGTTCCTCCATATATCTACGCATTTCACCGCTACACATGGAATTCCACTCTCCTCTTCTGCACTCAAGTCTCCCAGTTTCCAATGACCCTCCCCGGTTGAGCCGGGGGCTTTCACATCAGACTTAAGAAACCGCCTGCGCTCGCTTTACGCCCAATAAATCCG
+
CCCCCGGGGGGGGGGGGGGGGGGGGGGGGGGGGGGGGGGGGGGDGGGGGFGGFGGGGGGGGGGFGFGGFGCCFFBFEGGGGGGGGGGGGGFGGGGGGGGGGGFFGAGGGGGGGGGGGGGGGGGF9EGGFFGGGGGGGGGCFFGGGAFFC8EFGGGGGGGGGGGFFGGGGGFEFGGGGGG>GEGGGGC6CFCEGGGD5ECGG+97:*:>*CFGGGF7C4?FDDAFFF93(@B5DDG<=0;E5)-.9F@<DG3
@M03364:276:000000000-BLYN8:1:1101:12973:5924 2:N:0:1
GGACTACTCGGGTTTCTAATCCTGTTTGCTCCCCACGCTTTCGAGCCTCAGCGTCAGTTACAGACCAGAGAGCCGCCTTCGCCACTGGTGTTCCTCCATATATCTACGCATTTCACCGCTACACATGGAATTCCACTCTCCTCTTCTGCACTCAAGTCTCCCAGTTTCCAATGACCCTCCCCGGTTGAGCCGGGGGCTTTCACATCAGACTTAAGAAACCGCCTGCGCTCGCTTTACGCCCAATAAATCCG
+
CCCCCGCFGGGGGGGGGGGGGGGGGGGGGGGGGGGGGGGGGGGGGGGGFGGGGGGGGGGDCGGGGGGGGGFGGGGGEGGGGGGGGGGGGGGGGGGGGGGGGFGGGGGGGGGGGGGGGFGGGGGG9FGGG9FGGACGFGFGGGGGGEFFDGGFF8DGGGGGGGGGDFFGGGFGFFGGGGGGGGGGGDGFFGFGGGGG5EGDDGFFFC+;?FCCFGF+@5FGEGFFFFFE>):)9>F<FFGE558:CC?ACF)
@M03364:276:000000000-BLYN8:1:1101:7162:5937 2:N:0:1
GGACTACTGGGGTATCTAATCCTGTTTGCTCCCCACGCTTTCGAGCCTCAGTGTCAGTTACAGGCCAGAGAGCCGCTTTCGCCTCCGGTGTTCCTCCATATATCTACGCATTTCACCGCTACACATGGAATTCCACTCTCCTCTCCTGCACTCAAGTCTCCCAGTTTCCAATGCATACAATGGTTGAGCCACTGCCTTTTACACCAGACTTAATAAACCACCTGCGCTCGCTTTACGCCCAATAAATCCGG
+
CCCCCGGGFGGGGGGGGGGGGGGGGGGGGGGGGGGGGGGGGGGGGGGGGGGGGGGGGGGGGGGGGGGGGGGGGGGGGGGGGGEGGGGGGGGGGGGGGGGGGGGGGGGGGGDGGGGGGGGGGGFGGGGGGGGGGGFGGFCGGGGGGGGGGFGGGGGFFE,6BDGGGGFG8BFGGFGGGCF8EFEF9CDGGEFGGFFG?CD9DFFGFGGGF*;:C9DFGGGGFDFEB>2?AEE;:5+*85=BE>8FCG=<6C3
@M03364:276:000000000-BLYN8:1:1101:6558:5938 2:N:0:1
GGACTACCAGGGTTTCTAATCCTGTTTGCTCCCCACGCTTTCGAGCCTCAGTGTCAGTTACAGGCCAGAGAGCCGCTTTCGCCTCCGGTGTTCCTCCATATATCTACGCATTTCACCGCTACACATGGAATTCCACTCTCCTCTCCTGCACTCAAGTCTCCCAGTTTCCAATGCACACAATGGTTGAGCCACTGCCTTTTACATCAGACTTAAGAAACCACCTGCGCTCGCTTTACGCCCAATAAATCCGG
+
CCCCCGFFGGGGGGGGGGGGGGGGGGGGGGGGGGGGGGGGGGGGFGGGGGGGGGGGGGGGGGGGGGGGGGGGFGGGGCGGGGGGGGGGGDGFGGFGGGGGGCEFGGGGGGGGGFEGGGGGGGGGCGGGGGGGGGGGFGFDEGGFGGGGGGGG>FGGGGGGGGGDGGGGD>D;FGGGDGEFGG8DFD,AEDF?<EFGGGGFGGF7+5A7FG?:CCGCFFCFFCFEFE=?AFFFG*+6A2B@E3=FGGFC<D5
@M03364:276:000000000-BLYN8:1:1101:11773:5961 2:N:0:1
GGACTACTAGGGTTTCTAATCCTGTTTGCTCCCCACGCTTTCGAGCCTCAGTGTCAGTTACAGGCCAGAGAGCCGCTTTCGCCTCCGGTGTTCCTCCATATATCTACGCATTTCACCGCTACACATGGAATTCCACTCTCCTCTCCTGCACTCAAGTCTCCCAGTTTCCAATGCACACAATGGTTGAGCCACTGCCTTTTACATCAGACTTAAGAAACCACCTGCGCTCGCTTTACGCCCAATAAATCCGG
+
CCCCCGGFGGGGGGGGGGGGGGGGGGGGGGGGGGGGGGGGGGGFGGGGGGGFGGGGGGGGGGGFEGGGGGGGGGGGGGGGGGEC@FGGGGGGGGGGGGG9FCFGGGGGEGGGFGGGGGGGGGFGGGGGFGGGGGGGGGGGGFF8DEDFGFFFGCD9,EFGFGFGCFGEFGGGGGFGAFEGGGGDFEDGGGGGGGCGGGGGGGGFAFD*;FGG+BFCFGC>FGFFFEFEFFFF55=>FFCBE3;F7:FFGGD
@M03364:276:000000000-BLYN8:1:1101:6733:6032 2:N:0:1
GGACTACTGGGGTTTCTAATCCTGTTTGCTCCCCACGCTTTCGCACCTGAGCGTCAGTCTTCGTCCAGGGGGCCGCCTTCGCCACCGGTATTCCTCCAGATCTCTACGCATTTCACCGCTACACCTGGAATTCCACCCCCCTCTACGAGACTCAAGCCTGCCAGTTTCAAATGCAGTTCCCGGGTTGAGCCCGGGGATTTCACATCTGACTTAACAGACCGCCTGCGTGCGCTTTACGCCCAGTAATTCCG
+
CCCCCGGGGGGGGGGGGGGGGGGGGGGGGGGGGGGGGGGGGGGGGGGGGGGGGGGGGGGGGGGGGGGGGGGGGGGGGEEGGGGGGGGGGGGGGGGGFGFGDF9FGGFGGGGGGGGGGGGGGGGGGGGFGGGGGGGGGGGGGGGGGGGEEGGGGGGGGGGGGGGGFGC;CGGGGGFGGFGGGGEEEEGGGGFFGGGGGGGFFDGGFGFCFGGFG7CGGGGGBGEF<:9DFEB@DG<<FBDGGEB?GFFFGGC
@M03364:276:000000000-BLYN8:1:1101:19093:6037 2:N:0:1
GGACTACCGGGGTGTCTAATCCTGTTTGCGCCCCACGCTTTCGAGCCTCAGTGGCAGTTACAGGCCAGAGAGCCGCTTTCGCCTCCGGCGTTCCTCCATATATCTACGCATGTCACCGCTACACATGGAATGCCACTGTCCTCTCCTGCACTCAAGTCTCCCAGTTCGCAATGCAAACAATGGTTGAGCCACTGCCTTTTACATCAGACGTAAGAAACCACCTGCGCCCGCTTTACGCCCAATAAAGCGGG
+
68@ACD,6FGDEG77C,;66;EFCCEFF,+:,++8@:+,8C,86;,6AFCF,C@,@@,,C<DEC<,CFF<<FC,@+7B,EF,8:??FC+>++8:,9BAAF,F,9@EAD@:++,:<,,=@@FEGG@FGFF<,,3,3>>,7,,ED=FGCCDF8F?,@C@,;@@8DE>3,*56@CFF93,4DFGF65>><?CCGGGCFCGGFFF?FDAFG**/958C77<73*21)(,8()(200**25<?*:E;<:7:*.)15
@M03364:276:000000000-BLYN8:1:1101:8079:6061 2:N:0:1
GGACTACCGGGGTTTCTAATCCTGTTTGCTCCCCACGCTTTCGAGCCTCAGCGTCAGTTACAGACCAGAGAGTCGCCTTCGCCACTGGTGTTCCTCCATATATCTACGCATTTCACCGCTACACATGGAATTCCACTCTCCTCTTCTGCACTCAAGTCTCCCAGTTTCCAATGACCCTCCCCGGTTGAGCCGGGGGCTTTCACATCAGACTTAAGAAACCGCCTGCGCTCGCTTTACGCCCAATAAATCCG
+
CCCCCGGGGGGGFFGGGGGGGGGGFGGGGGGGGGGGGGGGGGGGGGGGGGGGGGGGGGGGGGGGGGGGGGGGGGGGDGGGGGGGGGGGGGGGGGGGGGGGGGGGGGGGGGGGGGGGGGGGGGGGGFGGEFFGGGGGGGGGFEGGGFGGGGGFGGGGGGGGGGGGDD9F:FGGEGDDFCFGGGGGGGGGDGGGGGGGGGGGGGF76DFGGGGGGGGGGG8CDG>?FFFFFFFFGGC283CC=B0)9C8):*7
@M03364:276:000000000-BLYN8:1:1101:8203:6069 2:N:0:1
GGACTACAAGGGTTTCTAATCCTGTTTGCTCCCCACGCTTTCGAGCCTCAGTGTCAGTTACAGGCCAGAGAGCCGCTTTCGCCTCCGGTGTTCCTCCATATATCTACGCATTTCACCGCTACACATGGAATTCCACTCTCCTCTTCTGCACTCAAGTCTCCCAGTTTCCAATGACCCTCCCCGGTTGAGCCGGGGGCTTTCACATCAGACTTAAGAAACCGCCTGCGCACGCTTTACGCCCAATAAATCCG
+
CCCCCGGGFFGGGGGGGGGGGGGGGGGGGGGGGGGGGGGGGGGGGGGFGGFCFFGGGGGGGGGFFGGFFGFGGGGG@FGGGGFECGFGEGEFGFCF<,<FFGGGGGGGGGGGGGGGGGGGGGGGGGGFFGGGGGGGGGAFGFFFDEGGFFFGGGGCECEGGFFGFEDFCGGDDFGFGGGGDGGGDDGGGGGGGDECEGFGGFGC>6+;C??8DFGGCCCF;EDF@FFF(:5>DDFAF?85C>B4FGF2FGD
@M03364:276:000000000-BLYN8:1:1101:13016:6108 2:N:0:1
GGACTACTGGGGTTTCTAATCCTGTTTGCTACCCACACTTTCGAGCCTCAACGTCAGTTACAGTCCAGAAAGCCGCCTTCGCCACTGGTGTTCTTCCATATATCTACGCATTTCACCGCTACACATGGAGTTCCACTTTCCTCTACTGCACTCAAGTCATCCAGTTTCCAAAGCAATTCCTCAGTTGAGCTGAGGGCTTTCACTTCAGACTTAAATAACCGTCTGCGCTCGCTTTACGCCCAATAAATCCG
+
CCCCCGGGGGGGCFGGGGGGGGGGGFGGGGGGFGGGGGGGGGGGGGGGGGGGGGGGGGGGGGGGGGGGGGGGGGGGDGGGGGGGGGGGFGFGGGGGGGGGGGGGGGGGGGGGGGGGGGGGGGGGGGGGFGGGGGGGGGFFFFFGGGGGGGGGGGGGGEFGGGGFEGGGGGDDGGDGGGFGFFFGGGGFD@E@8DGGGGGFGGGGFG7DD6CGGGGGGGGFBA>=CF=?5*339944B=EGCEBFFGF<C6C
@M03364:276:000000000-BLYN8:1:1101:9431:6133 2:N:0:1
GGACTACTGGGGTTTCTAATCCTGTTTGCTCCCCACGCTTTCGAGCCTCAGTGTCAGTTACAGGCCAGAGAGCCGCTTTCGCCTCCGGTGTTCCTCCATATATCTACGCATTTCACCGCTACACATGGAATTCCACTCTCCTCTCCTGCACTCAAGTCTCCCAGTTTCCAATGCACACAATGGTTGAGCCACTGCCTTTTACATCAGACTTAAGAAACCACCTGCGCTCGCTTTACGCCCAATAAATCCGG
+
CCCCCGGGGGGGGGGGGGGGGGGGGGGGGGGGGGGGGGGGGGGGGGGGGGGGGGGGGGGGGGGGGFGGGGGGGGGGGGGGGGGGGGGGCGGGGGGGGGGGGGGGGFGGGGGGGGGGGGGGGGGGGGGGGFFGGGGGFDDGGGGGGGFGGGGGGGFGFDADDFGGGGGGFGGGGGGGGGGGGD,@=8<CEGFGGFFFGGGGGGFCAFG7FGFFGGGGCF8CFCABBDAFA;4>F<FCBF>CG)/);7AE6DG
@M03364:276:000000000-BLYN8:1:1101:14420:6136 2:N:0:1
GGACTACCAGGGTTTCTAATCCTGTTTGCTACCCATGCTTTCGAGCCTCAGCGTCAGTTACAGACCAGACAGCCGCCTTCGCCACTGGTGTTCTTCCATATATCTACGCATTTCACCGCTACACATGGAGTTCCACTGTCCTCTTCTGCACTCAAGTTTCCCAGTTTCCGATGCACTTCTTCGGTTGAGCCGAAGGCTTTCACATCAGACTTAAGAAACCGCCTGCGCTCGCTTTACGCCCAATAAATCCG
+
CCCCCGGGGGGGGGGGGGGGGGGGGGGGGGGGGGGGGGGGGGGGGGGGGGGGGGGGGGGGGGGGGGGGGGGGGGGGGGGGGGGGGGGGGGGGGGGGGGGGGGGGGGGGGGGGGGGGGGGGGGGGGGGGGFGGGGGFFFGGGFGGGGGGGGGGGGGGGGGGGGGGGGGDEGGGGGGGGGGGGGGGGGGGGGGGGGGGGGGGGG79FG>CFGGGGFGGGFFGBGFFFFBDFFFFGGD<FDEEGF@FGGFFGDD
@M03364:276:000000000-BLYN8:1:1101:6294:6185 2:N:0:1
GGACTACCAGGGTATCTAATCCTGTTTGCTCCCCACGCTTTCGTGCCTCAGCGTCAGTTACAGTCCAGAGAGCCGCCTTCGCTACTGGTGTTCCTCCTAATATCTACGCATTTCACCGCTACACATGGAATTCCACTCTCCTCTCCTGCACTCAAGTCTCCCAGTTTCCAATGCACACAATGGTTGAGCCACTGCCTTTTACATCAGACTTAAGAAACCACCTGCGCTCGCTTTACGCCCAATAAATCCGG
+
CCCCCGGFGGGGGGGGGGGGGGGGGGGGGGGGGGGGGGGGGGGGGGGGGGGGGGGGGGGGGGGGGGGGGGFGGGGGGGGGGGGGGGGGGGGGGGGGGGGGGGGGGGCGGEFGGGGGGGGDGGGG9EFGGFGGGGGAEGGGGGGGDEGGGGGGGGGGGFCFGGG8FGGGGGAFGGGG8FEGGGGGCEFGGF,@FFFGGCFG9CF?CD7DGGGDCCGGGGGGFGF:=DAD9?E>GCC=DDGGDA@AC:8<C<7
@M03364:276:000000000-BLYN8:1:1101:22829:6187 2:N:0:1
GGACTACTCGGGTATCTAATCCTGTTTGCTCCCCACGCTTTCGCACCTGAGCGTCAGTCTTTGTCCAGGGGGCCGCCTTCGCCACCGGTATTCCTCCAGATCTCTACGCATTTCACCGCTACACCTGGAATTCTACCCCCCTCTACAAGACTCTAGCCTGCCAGTTTCGAATGCAGTTCCCAGGTTGAGCCCGGGGATTTCACATCCGACTTGACAGACCGCCTGCGTGCGCTTTACGCCCAGTAATTCCG
+
CCCCCGGGFFGGGFGGGGGGGGDFGGGGGGGGGGGGGGGGGGGE@+@FEFGGEEFGGAFCEFAFGGGGCC@:FGGGGGDGGGGDGGGGGGGGGGGGGGGCF<BEFGGGDGGDGGGGGGGDGGGGGGGGGGGFGGCGFF?CEGGGDF;E,:@DF>FFGGFGGGEGFG3EA5F,@CFCFEFGC9D5?9:,<7?4@EGDGGF6:+A@C47DC</:7*81>*=FBEFF0:952355D<7>??GGGF00:C@AGD2
@M03364:276:000000000-BLYN8:1:1101:8482:6193 2:N:0:1
GGACTACCCGGGTATCTAATCCTGTTTGCTCCCCACGCTTTCGCACCTGAGCGTCAGTCTTCGTCCAGGGGGCCGCCTTCGCCACCGGTATTCCTCCAGATCTCTACGCATTTCACCGCTACACCTGGAATTCCACCCCCCTCTACGTGACTCAAGCCTGCCAGTTTCAACTGCAGTTCCCGGTTTGAGCCCGGGGATTTCCCATCTGACTTAACAGACCGCCTGCGCGCGCGTTACGCCCCGTAATTCCG
+
CCCCCGFGFGGEFFFGGGGGFGFAFGGGGGGGFGGGCGGGGFGG>FGGAFFEFEGDEGGGCFFGGGGFGC+7BFCGCEEGGGECE<FGC7FFGFFCFFGCFGGGGGG?FC7CFGGGGEFGG73ADEAADFGF9D,7DGGGGGEF9DE,8DDC>?8DCED,>FFGGG;F73,DCC78DCCFFEE*=**,*,?:=CEG*=*=7+<76FG77:2;@CFG0>E5):76(8()(0>3)17(7(182)(./*8):**
@M03364:276:000000000-BLYN8:1:1101:21218:6221 2:N:0:1
GGACTACTGGGGTTTCTAATCCTGTTTGCTCCCCACGCTTTCGCACCTGAGCGTCAGTCTTCGTCCAGGGGGCCGCCTTCGCCACCGGTATTCCTCCAGATCTCTACGCATTTCACCGCTACACCTGGAATTCTACCCCCCTCTACGAGACTCTAGCTTGCCAGTTTCAAATGCAGTTCCCAGGTTGAGCCCGGGGACTGCACATCTGACTTAACAAACCGCCTGCGTGAGCTTTACGCCCAGTAATTCCC
+
--6@,CE,FFFE@FGGFAEE<<,FFCF8<EFG<FC++@FCC,,,BCFGGGGGGGGGG@E9FCG6,B6<C,CC+6+6>FF<FG,,,,@FGGC9FEEBECFF9B,CE<?@::::EF,,A64=CFCEFGGGEFFF9FAF9>?F@GGF9;C683C+4,@;F,,,:DFG>CAB,>;BBA9A2,,<:E65D,,=?EF**:****<*8:C7+9@77+++1277**=C5EA1850<:))9:*:64(;1:5:97:*6CF*
@M03364:276:000000000-BLYN8:1:1101:19688:6233 2:N:0:1
GGACTACTAGGGTTTCTAATCCTGTTTGCTCCCCACGCTTTCGAGCCTCAGTGTCAGTTACAGGCCAGAGAGCCGCTTTCGCCTCCGGTGTTCCTCCATATATCTACGCATTTCACCGCTACACATGGAATTCCACTCTCCTCTCCTGCACTCAAGTCTCCCAGTTTCCAATGCACACAATGGGTGAGCCACTGCCTTTTACATCAGTCTTAAGAAACCACCTTCGCTCGCTTTACGCCCAATAAATCCGG
+
CCCCCEGGFG@FGGGGGGGGGGGGGGGGGGGGGGGGGGGGGGGFGGGGGGGGFGGDGGGGGGGCGGGFFGGGGGGGBF@EGGGGGFEGEBCCDGGFGFCFG94F=ADFGGGGGGGGGEEEGGGGGGGDGDEEFGFEGFFGGGGFG89=8DFFGGFGGG;DE@,@ADDFFGCFDGDA,AEE,9D,8@+6<F689,@EF9;:2;:;FGG+=+?+?8C@GGGG>AA):55*)*3)9CFED2BEE)7);DAFGDC
@M03364:276:000000000-BLYN8:1:1101:5656:6279 2:N:0:1
GGACTACTAGGGTATCTAATCCTGTTTGCTCCCCACGCTTTCGAGCCTCAGTGTCAGTTACAGGCCAGAGAGCCGCTTTCGCCTCCGGTGTTCCTCCATATATCTACGCATTTCACCGCTACACATGGAATTCCACTCTCCTCTCCTGCACTCAAGTCTCCCAGTTTCCAATGCACACAATGGTTGAGCCACTGCCTTTTACATCAGACTTAAGAAACCACCTGCGCTCGCTTTACGCCCAATAAATCCGG
+
CCCCCGGGGGGGGGGGGGGGGGGGGGGGGGGGGGGGGGGGGGGGGGGGGGGGGFFGGGGGGGGGGGGGGGGGGGGGGGGGGGEFGFGGGGGGGGFGFGGGGDECGFGGGGDGGGGGGEEGGGGGFFGGGFGGCFGGGGGGGGGGCEFGGFGGGGGGGG9EFGGGGGGFEGGGGFCGFDC=EFGGGGGDFDCD7FGGFGGGGGF@CDFCGGGCB>FGGDDGFDC==DFB>>BFGGG=B@E:C4();CA?*95
@M03364:276:000000000-BLYN8:1:1101:10352:6296 2:N:0:1
GGACTACAGGGGTTTCTAATCCTGTTTGCTCCCCACGCTTTCGAGCCTCAGCGTCAGTTACAGACCAGAGAGCCGCCTTCGCCACTGGTGTTCCTCCATATATCTACGCATTTCACCGCTACACATGGAATTCCACTCTCCTCTTCTGCACTCAAGTCTCCCAGTTTCCAATGACCCTCCCCGGTTGAGCCGGGGGCTTTCACATCAGACTTAAGAAACCGCCTGCGCTCGCTTTACGCCCAATAAATCCG
+
CCCCCGGGGGGGGGGGGGGGGGGGGGGGGGGCFGGGEGGGGGGGGGGGGGGGGGGGGGGGGGGGFGGGGGFGGGGGGGGGGGGGGGGGGGGGEFGGGGGGGGGGGFEEEDEGGGGFGGGEFGGGFGGGGGGGGGGGGFGGGGGGGGGGGGGGGGGGGGGGGGGGFGGGGGGGGDFGF=8EGEGCFCCFGFEEGGDGGG>EGGGG6*+8?DGFGGGGG*<6BE3/1)3A9>D@5F<<*1EEE3:>G=?<CD5
@M03364:276:000000000-BLYN8:1:1101:4814:6304 2:N:0:1
GGACTACCGGGGTATCTAATCCTGTTTGCTCCCCACGCTTTCGCACCTGAGCGTCAGTCTTCGTCCAGGGGGCCGCCTTCGCCACCGGTATTCCTCCAGATCTCTACGCATTTCACCGCTACACCTGGAATTCCACCCCCCTCTACGAGACTCAAGCCTGCCAGTTTCAAATGCAGTTCCCGGGTTGAGCCCGGGGATTTCACATCTGACTTAACAGACCGCCTGCGTGCGCTTTACGCCCAGTAATTCCG
+
CCCCCGGGGGGGGGGGGGGGGGGGGGGGGGGGGGGGGGGGGGGGGGGGGGGGGGGGGGGGGGGGGGGG8FDGGGGGGGGGGGGGGG@FGGGGGFGGGGGGGGGGGGGGGGGGGGGGGGGGGDDGGGGGGFGGGGGFF>BFGGGGGGGGCGGGGGGGGGGFFGGGGGGGGG,;@GFGGFGCFGGGGGGGGGGGDDEGEGGGGGGGFFGGCFGGCFGGGGG5>E)425;D:BB37<FFFFGGE@1F7FBAGG*
@M03364:276:000000000-BLYN8:1:1101:13899:6312 2:N:0:1
GGACTACTAGGGTATCTAATCCTGTTCGCTCCCCACGCTTTCGAGCCTCAGCGTCAGTTACAGTCCAGAGAGTCGCCTTCGCCACTGGTGTTCTTCCTAATCTCTACGCATTTCACCGCTACACTAGGAATTCCACTCTCCTCTCCTGCACTCTAGATACTCAGTTTGGAATGCAGTACTCGGGTTGAGCCCAAGTATTTCACATCCCACTTAAGTATCCGCCTACGCTCCCTTTACGCCCAATAAATCCG
+
CCCCCGGGGGGGGGGGGGGGGGGGGGFGGGGGGGGGGGGGGGGFGGGGGGGGGGGGGGGGGGGGGGGCFGGGGGGGGGGGGGGGGGGGGGGGGFGGGGGGGGGGGGGGGGGGGGGGGGGGGGGGGGGFGGGGGCFGGGGGFGGGGGGGGGGGGGGGFGDGGGFFGGGD6DCGF;FFFGFGGGGGGGGGGGGGF8FDAFGGGGGGFGG5CCGGFDDFGGGGFGEFDFDFFFFFGGGFFFGGGFDFGGFFFG<
@M03364:276:000000000-BLYN8:1:1101:15240:6313 2:N:0:1
GGACTACTGGGGTATCTAATCCTGTTTGCTCCCCACGCTTTCGCACCTGAGCGTCAGTCTTCGTCCAGGGGGCCGCCTTCGCCACCGGTATTCCTCCAGATCTCTACGCATTTCACCGCTACACCTGGAATTCTACCCCCCTCTACGAGACTCTAGCTTGCCAGTTTCAAATGCAGTTCCCAGGTTGAGCCCGGGGATTTCACATCTGACTTAACAAACCGCCTGCGTGCGCTTTACGCCCAGTAATTCCG
+
CCCCCGGGGGGGGGGGGGGGGGGGGGGGGGGGGGGGGGGGGGGGGGGGGGGGGGGGGGGGGGGGGGGGGGGGGGGGGGGGGGGGGGGGGGGGGGGGGGGGFGGGGGGGGGGGGGGGGGGGGGGGGGGGGGGGGGGGGGGGGGGGGGGGGGGGGGGGGFGGGGGGGGGGGGGGGGGGGGGGGGGFGGGGGGGGGGGGGGGGGFFGFGGGGGGGFGGGG5EFEGE12A>BFFFFGGGFF?GEGE<:CCB<FG7
@M03364:276:000000000-BLYN8:1:1101:5877:6318 2:N:0:1
GGACTACCGGGGTTTCTAATCCTGTTTGCTCCCCACGCTTTCGCACCTGAGCGTCAGTCTTCGTCCAGGGGGCCGCCTTCGCCACCGGTATTCCTCCAGATCTCTACGCATTTCACCGCTACACCTGGAATTCCACCCCCCTCTACGAGACTCAAGCCTGCCAGTTTCAAATGCAGTTCCCGGGTTGAGCCCGGGGATTTCACATCTGACTTAACAGACCGCCTGCGTGCGCTTTACGCCCAGTAATTCCG
+
CCCCCGGGGGGGGGGGGGGGGGGGGGGGGGGGGGGGGGGGGGGGGGGGGGGGGGGGGGGGGGGGGGGGFGGGGGGGGGGGGGGGGGGGGGGGGGGGGGGGGGGGGFGGGGGGGGGGGGGGGEFGGGGGGGGGGGGGGGGGGGGGEFGCBEGGGFGGGGGFGGFGGGGFFGGGGGGFFG7FGEGGGG56CGGGGDEGGG6FGGGGFGF77>FGFGGGGGGGBCE?1)(.(08>59FAF?EGGEBFFGFF>F6
@M03364:276:000000000-BLYN8:1:1101:8153:6359 2:N:0:1
GGACTACTCGGGTTTCTAATCCTGTTTGCTCCCCACGCTTTCGCACCTGAGCGTCAGTCTTTGTCCAGGGGGCCGCCTTCGCCACCGGTATTCCTCCAGATCTCTACGCATTTCACCGCTACACCTGGAATTCCACCCCCCTCTACGAGACTCAAGCCTGCCAGTTTCAAATGCAGTTCCCGGGTTGAGCCCGGGGATTTCACATCTGACTTAACAGACCGCCTGCGTGCGCTTTACGCCCAGTAATTCCG
+
BCCCCGFGGGGGGGGGFFFGGGGGFFGGGGGFGGGGGGGGFFGCCGGGG<FGGGGGFGFGGGGGGCFFGGGGGGGGGGEFFGECCDGEFGGGGFFFEDGGDFFGGGGGEEGGGDGGGGGGGGGFGFGGGGGGGGGGFGGGGGEDGGFGD>BC@,D?E6DEGGCGGGGGFFFFGGAFGGGGGG5*>8*<<CFGGDGG5;FFFFGFACFF>DFFF>>+74CF:EE<?FB>0<@FGGG)71ECGBBFD7=>GD*
@M03364:276:000000000-BLYN8:1:1101:26170:6362 2:N:0:1
GGACTACAAGGGTTTCTAATCCTGTTTGCTCCCCACGCTTTCGCACCTGAGCGTCAGTCTTCGTCCAGGGGGCCGCCTTCGCCACCGGTATTCCTCCAGATCTCTACGCATTTCACCGCTACACCTGGAATTCTACCCCCCTCTACGAGACTCTAGCTTGCCAGTTTCAAATGCAGTTCCCAGGTTGAGCTCGGGGATTTCACATCTGACTTAACAAACCGCCTGCGTGCGCTTTACGCCCAGTAATTCCG
+
CCCCCGC<<EEDFFGGG<CFGGGGFGGG9E@FG@EEF@FGCFG,,@CFEFG<@FGDGG9<E9FFEFCGFCCCD:FFGF@FGG@FGCFDGDFACEEGG<FAE,C<EFCDFEGGGG,EFFGGCCF<6,EFFFGGG<,F,,+>>?8F9=+>+8@??FFFGG;:@CFB,7,@EFA9CCCC@CA:<>FFGGCFFG,8*:8/*=:?F7E+10+7FFFF7+:C**=E)55(3A3A65>BGD<978GECE?FG>*):**
@M03364:276:000000000-BLYN8:1:1101:8810:6370 2:N:0:1
GGACTACTCGGGTATCTAATCCTGTTTGCTCCCCACGCTTTCGAGCCTCAGTGTCAGTTACAGGCCAGAGAGCCGCTTTCGCCTCCGGTGTTCCTCCATATATCTACGCATTTCACCGCTACACCTGGAATTCTACCCCCCTCTACGAGACTCAAGCTGACCAGTATCAGATGCAGTTCCCAGGTTGAGCCCGGGGATTTCACATCTGACTTAATCAACCGCCTGCGTGCGCTTTACGCCCAGTAATTCCG
+
CCCCCGGFGFGGGGGGGGGGGGGGGGGGGGGGGGGGGGDGGGGGGGGGGGGCFGGGGGGGGGGGGFGGGGGGGGEGG7A9C@FC:FFGEGGDGGGGGGGGFGEFAFFGGGGGGGGGGGGGGGGGGGGGFFFGGGGGGG6FGGGGGGGCEGGGGFGFGGGDCFGFGGGGGF9CAFGG<EGGGFGGGGC<CDGFEEGEE58CFGGGFGFGGGGGCGFDGDFGFGEFDFFFFD>:39F9FF55C51FCFF>FGC
@M03364:276:000000000-BLYN8:1:1101:11556:6401 2:N:0:1
GGACTACAAGGGTTTCTAATCCTGTTTGCTCCCCACGCTTTCGAGCCTCAGTGTCAGTTACAGGCCAGAGAGCCGCTTTCGCCACCGGTGTTCCTCCATATATCTACGCATTTCACCGCTACACATGGAATTCCACTCTCCTCTCCTGCACTCAAGTCTACCAGTTTCCAATGCATACACTGGTTGAGCCACTGCCTTTTACACAAGACTTAATAAACCACCTGCGCTCGCTTTACGCCCAATAAATCCGG
+
CCCCCGGFFGGGFFGGFFGGGGGFGGGGFCFGF@FEFGGCEEFG?CCFDGGFFGGGFGGFFAFCFFFGGFDE@EFGGGGGEGGGCFCGGGGGGGGGFEDFGGFGFGGFCFCCFFGEGGGEBGGG9FGGGGGGGGGE9EFDFCFGFGCEFFGDED=@FFGGFGGGCD>;=;EG8FFFGGG8D,D9=8,,,6@DC8FFGGGFDDGG*+4*;8+5C9=CC*:C>7A;4BAE>A44D<CCD@BEGA@FGG+721/
@M03364:276:000000000-BLYN8:1:1101:14962:6419 2:N:0:1
GGACTACTCGGGTTTCTAATCCTGTTCGCTCCCCACGCTTTCGAGCCTCAGCGTCAGTTACAGTCCAGAGAGTCGCCTTCGCCACTGGTGTTCTTCCTAATCTCTACGCATTTCACCGCTACACTAGGAATTCCACTCTCCTCTCCTGCACTCTAGATACTCAGTTTGGAATGCAGTACTCGGGTTGAGCCCAAGTATTTCACATCCCACTTAAGTATCCGCCTACGCTCCCTTTACGCCCAATAAATCCG
+
CCCCCGGGGGGGGGGGGGGGGGGGGGFGGGGGGGGGGGGGGGGGGGGGGGGGGGGGGGGGGGGGGGGGGGGGGGGGGGGGGGGGGGGGGFFGGGGGGGGGGGEFGGEGGEGGGGGGGGGGGGGGGGGGGGGGFGFGGGFGGGGGGGGGGGGGGGGG9B;DFGGGGGGGGGGGGGGGGGGGGGGGGGGGFGGGFGGGFGGGGGCCFGF*;>FGGGGGGGGFEGFFAFFFFFDFGGGEFDGGGFDFGFFFGG5
@M03364:276:000000000-BLYN8:1:1101:10827:6429 2:N:0:1
GGACTACAGGGGTTTCTAATCCTGTTCGCTCCCCACGCTTTCGAGCCTCAGCGTCAGTTACAGTCCAGAGAGTCGCCTTCGCCACTGGTGTTCTTCCTAATCTCTACGCATTTCACCGCTACACTAGGAATTCCACTCTCCTCTCCTGCACTCTAGATACTCAGTTTGGAATGCAGTACTCGGGTTGAGCCCAAGTATTTCACATCCCACTTAAGTATCCGCCTACGCTCCCTTTACGCCCAATAAATCCG
+
CCCCCGGGGGGGGGGGGGGGGGGGGGGGGGGGGGGGGGGGGGGGGGGGGGGGGGGGGGGGGGGGGGGGGGFEGGGGGGGGGGGGGGGGGGGGGGGGGGGGGGGGGGGGGGGGGGGGGGGGGGGGGDGGGGGGGGGGGGGGGGGGGGGGGGGGGGGGGGGGGGGGGGGGGGGGGGGGGGGGGGGGGGGGGGGGGGGGGGGFFGGFFGGGGGGGGDGGGGGGFGFFFFFEFFFFGGG=8@GGGF?F<F=5CGD
@M03364:276:000000000-BLYN8:1:1101:26143:6441 2:N:0:1
GGACTACTGGGGTTTCTAATCCTGTTTGCTCCCCACGCTTTCGCACCTGAGCGTCAGTCTTCGTCCAGGGGGCCGCCTTCGCCACCGGTATTCCTCCAGATCTCTACGCATTTCACCGCTACACCTGGAATTCTACCCCCCTCTACGAGACTCTAGCTTGCCAGTTTCAAATGCAGTTCCCAGGTTGAGCCCGGGGATTTCACATCTGACTTAACAAACCGCCTGCGTGCGCTTTACGCCCAGTAATTCCG
+
CCCCCCCFGGCGGGGGGGGFGFCFFFFGGGGC<FFFEDGGGGGCCG@FGFFGGEGGEGFFGGFEF,B@E77B7>FGGGDFFGCFEFEGGDGGGGG<FAFDF8D<EGFGD7FGFFGDDFEDF+EFG=D88DFFGGAFAFGGC>EGFAFEEGGG?,=7DGFF7DCFCFFFFG,EF997<CG7CGEFAFG6?F6*4?EC*;CC:FFDA4@FGFGDC7DFD4@*2C>;?@951B>DD<7<*(*:C3(9DG=6CDC
@M03364:276:000000000-BLYN8:1:1101:18998:6449 2:N:0:1
GGACTACCCGGGTTTCTAATCCTGTTCGCTCCCCACGCTTTCGAGCCTCAGCGTCAGTTACAGTCCAGAGAGTCGCCTTCGCCACTGGTGTTCTTCCTAATCTCTACGCATTTCACCGCTACACTAGGAATTCCACTCTCCTCTCCTGCACTCTAGATACTCAGTTTGGAATGCAGTACTCGGGTTGAGCCCAAGTATTTCACATCCCACTTAAGTATCCGCCTACGCTCCCTTTACGCCCAATAAATCCG
+
CCCCCGGGGGGGGGGGGGGGGGGGGGGGGGGGGGGGGGGGGGGGGGGGGGGGGGGDGGGGGGGGGGGGG?FGGGGGGGGGGGGGGGGGGGGGGGGGGGGFGGGGGGGGGGGGGGGGGGGGGGGGGGGGGGFGGGGGGGDAGAFFGGGGG8FGGFGD9EADFGGGGGFFGGEGGGGGGGGGGGCEFEEGGFGGGGFFGEFFBFFGFGGFCDFGGGGGGGGGDGFF=FFFFFFFGCF=C9GGGDDFFF6);C/
@M03364:276:000000000-BLYN8:1:1101:12110:6453 2:N:0:1
GGACTACTCGGGTATCTAATCCTGTTTGCTCCCCACGCTTTCGAGCCTCAGTGTCAGTTACAGGCCAGAGAGCCGCTTTCGCCTCCGGTGTTCCTCCATATATCTACGCATTTCACCGCTACACATGGAATTCCACTCTCCTCTCCTGCACTCAAGTCTCCCAGTTTCCAATGCACACAATGGTTGAGCCACTGCCTTTTACATAAGACTTACGAAACCACCTGCGCTCGCTTTACGCCCAATAAATCCGG
+
CCCCBFGGDGGGGEGGGGGGGGGGGFGGGGFGGGGEGGGGGGEFGGGGGFFGGGGGFFEFGGGGGGFFEGFGFGGGGGFGGGGGFGGCGGGGDGFFGFFGGGCGGGGDGGGGCGGGGGGGGGGGGGGGDBFFFFGG;8D@FGGGFGFGGG88EFGGFGDGFG8DFFGGFF9FFEGGDGGFFE8FG68978,31,7@EFGG+8E+++=C??>82**77CCFFC>E=DFFFDF>F4FEEFE8E),)2;8)65>
@M03364:276:000000000-BLYN8:1:1101:18288:6461 2:N:0:1
GGACTACTAGGGTATCTAATCCTGTTTGCTCCCCACGCTTTCGCACCTGAGCGTCAGTCTTCGTCCAGGGGGCCGCCTTCGCCACCGGTATTCCTCCAGATCTCTACGCATTTCACCGCTACACCTGGAATTCTACCCCCCTCTACGAGACTCTAGCTTGCCAGTTTCAAATGCAGTTCCCAGGTTGAGCCCGGGGATTTCACATCTGACTTAACAAACCGCCTGCGTGCGCTTTACGCCCAGTAATTCCG
+
CCCCCGGGGGGGGGGGGGGGGGGGGGGGGGGGGGGGGGGGGGGGGGGGGGGGGGGGGGGGGGGGGGGGGGGGGGGGGGGGGGGGGGGGGGGGGGGGGGFGDGGGGFGGGGGGGGGGGGGGGG=FGGGGGGGGGGGGGGGGGGGGGGGGGGGGGGGDFF,@EGGGGGGGGGGGGGGCEFGGGGFGGFFGGGGGGGGGGGGGGGGGFGFGGGGG+@CGGGGGFGFFFFFFFFFFGGGFF?GG=>:@>F?AGG6
@M03364:276:000000000-BLYN8:1:1101:22659:6471 2:N:0:1
GGACTACACGGGTTTCTAATCCTGTTTGCTCCCCACGCTTTCGCGCCTCAGTGTCAGTTACAGGCCAGCGAGCCGCTTTCGCATCGGGTGTTCCTGCATATCTCTACGCATTTCACCTCTACACCTCGAATTCCATTCGCCTCTCCTGCACTCAAGTCTCCCAGTTTCCAATGCACACATTGGTTGACCCACTGCCTTTTCCATATGCCTTAATAAATCACCTTCGCTCGCGTTACCCCCCATGAATGCGG
+
@@<@C@@<F-@E@BFGG96CF<FGGE9,6C,6FCGCGGG7CFF,@@+46EFDFGGGGGG9,,6,CB,D,++66@FC7?FGEC,,+,87C74BC?4,:,C@?,C5,5C+4@+=EFG9F,,@ABFD,4,+8AA+EDC,C8,+3@+=FD,,8=>=D,D@,7;DG,,@6>D>D;D,<DGFFF:,,,@,>B<,,3,*45,@,737+2=5++5+4+=*++25++5491*)(/842)2):)*/+.:8*83)7@7)1/1
@M03364:276:000000000-BLYN8:1:1101:16995:6497 2:N:0:1
GGACTACTCGGGTATCTAATCCTGTTTGCTCCCCACGCTTTCGAGCCTCAGTGTCAGTTACAGGCCAGAGAGCCGCTTTCGCCTCCGGTGTTCCTCCATATATCTACGCATTTCACCGCTACACATGGAATTCCACTCTCCTCTCCTGCACTCAAGTCTCCCAGTTTCCAATGCACACAATGTTTGAGCCACTGCCTTTTACATCCGACTTAAGAAACCACCTGCGCTCGCTTTCCGCCCAATAAATCCGG
+
CCCCC?FFFGGGG>EGGFGEGGGGGGGGGGGGGGGCFGGGGGGGGGGGGGGFFGGGGGGGGGGCFGGGGGGGGGGG7FFGGGGCFDGGGGFEGGGGGGG9AAEGGGGGGDGGCFGGGGGGFGGGGGGGFCEGGGGGGGGGGGGGDFGGGGGGF8FGG@,79>DFGGFGGDD9DGGGFG+=8B,;FFFFFGFGCGGFFGGGGGGD>***<*9=+?:8C?<,:>F=442)-0)):D+*/6EED5=):D@);)8
@M03364:276:000000000-BLYN8:1:1101:13144:6498 2:N:0:1
GGACTACTGGGGTTTCTAATCCTGTTTGCTCCCCACGCTTTCGAGCCTCAGCGTCAGTTACAGACCAGAGAGTCGCCTTCGCCACTGGTGTTCCTCCATATATCTACGCATTTCACCGCTACACATGGAATTCCACTCTCCTCTTCTGCACTCAAGTCTCCCAGTTTCCAATGACCCTCCCCGGTTGAGCCGGGGGCTTTCACATCAGACTTAAGAAACCACCTGCGCTCGCTTTACGCCCACTAAATCCG
+
CCCCCGGGGGGGGGGGGGGGGGGGGGGGGGGGGGGGGGGGGGGGGGGGGGGGGGGGGGGGGGGGGGGGGGGGGGGGGGGGGGGGGGGGGGGGGGGGGGGGGFGGGGFGGGGGGGGGGGGGGGCGGGGGFFGGGGGFCFGGGGGGGGGGFGGDD?EGGGGGGGFFGGGGGGDGGGG?DGGGGGG6F>CFGFFGGDGGGGGCGGGGFGFG4FGGGCFCGGGCAGFFFFFFFFEFGGGFF?EGC>(74CF<FGC
@M03364:276:000000000-BLYN8:1:1101:17337:6500 2:N:0:1
GGACTACCAGGGTTTCTAATCCTGTTCGCTCCCCACGCTTTCGAGCCTCAGCGTCAGTTACAGTCCAGAGAGTCGCCTTCGCCACTGGTGTTCTTCCTAATCTCTACGCATTTCACCGCTACACTAGGAATTCCACTCTCCTCTCCTGCACTCTAGATACTCAGTTTGGAATGCAGTACTCGGGTTGAGCCCAAGTATTTCACATCCCACTTAAGTATCCGCCTACGCTCCCTTTACGCCCAATAAATCCG
+
CCCCCGGGGGGGGGGGGGGGGGGGGGGGGGGGGGGGGGGGGGGGGGGGGGGGGGGGGGGGGGGGGGGGFGGGGGGGGGGGGGGGGGGGGGGGGGGGGGGGGGGGGGGGGGGGGGGGGGGGGGGGGGGGGGGGCGGGGGCFFGGGGGGGGGGGGGGCCGEFGGGGGGGGCFGGGFGGGFGGGGCGGGGFGGFGGGGFGGEFGGGGFGGGGGGGGGCCFGGGEFFFDF9BDDFFGGGFC>GGGF786FCFGFD
@M03364:276:000000000-BLYN8:1:1101:4688:6509 2:N:0:1
GGACTACTAGGGTATCTAATCCTGTTTGCTCCCCACGCTTTCGAGCCTCAGTGTCAGTTACAGGCCAGAGAGCCGCTTTCGCCTCCGGTGTTCCTCCATATATCTACGCATTTCACCGCTACACATGGAATTCCACTCTCCTCTCCTGCACTCAAGTCTCCCAGTTTCCAATGCACACAATGGTTGAGCCACTGCCTTTTACATCAGACTTAAGAAACCACCTGCGCTCGCTTTACGCCCAATAAATCCGG
+
CCCCCGGGGGGGGGGGGGGGGGGGGGGGGGGGGGGGGGGGGGGGGGGGGGGGGGGGGGGGGGGGGGGGGGGGGGGGGGGGGGGGGGGGGGGGGGGGGGGGGGGGGGGGGGGGGGGGGGGGGGGGGGGGFCGGGGGGGGGGFGGGGGGGGGGGFF@FGGDCGGGCGGGGGGFDGGGGGGGGGGGGGEGGGF?@FFFGGGGGFCA7CDF6CF@FGGFFGGDGFGFF9@BB2?;DCF:@>@C8C?@)>:CE><>
@M03364:276:000000000-BLYN8:1:1101:19504:6518 2:N:0:1
GGCTACTGGGTTTCTAATCCTGTTTGCTCCCCACGCTTTCGAGCCTCAGCGTCAGTTACAGACCAGAGAGCCGCCTTCGCCACTGGTGTTCCTCCATATATCTACGCATTTCACCGCTACACATGGAATTCCACTCTCCTCTTCTGCACTCAAGTCTCCCAGTTTCCAATGACCCTCCCCGGTTGAGCCGGGGGCTTTCACATCAGACTTAAGAAACCGCCTGCGCTCGCTTTACGCCCAATAAATCCGG
+
CCCCCDDFGGGGGGGGGGGAFGGGGGGGGGGGGGGGDGGGGGGGGGGGGGGGGGGFGGGGGGGGGGFEFGGGGGGGGGGGGGGGGGGGGGGGGGGFGFGEFFBFGGGGGGGGGGGGGGGEFFDEGGFEGGGGGGGFF8DGGGGGF9EDGGGGFFFGEGFGGGDEGGCDGGDGDFGGGGGGGGGGFFFGGGGCGGGGGGGFG7?GFCCGGC7@FDGDCFGGEGFDFF@B;FDFFFFFFFGGGFFF7*80C<
@M03364:276:000000000-BLYN8:1:1101:6853:6526 2:N:0:1
GGACTACTGGGGTTTCTAATCCTGTTCGCTCCCCACGCTTTCGAGCCTCAGCGTCAGTTACAGTCCAGAGAGTCGCCTTCGCCACTGGTGTTCTTCCTAATCTCTACGCATTTCACCGCTACACTAGGAATTCCACTCTCCTCTCCTGCACTCTAGATACTCAGTTTGGAATGCAGTACTCGGGTTGAGCCCAAGTATTTCACATCCCACTTAAGTATCCGCCTACGCGCCCTTTACACCCAATAAATCCG
+
CCCCCGGGGGGGGCGFGGGGGDF@FG9CCFGCFGGGGEGGGGG8FDGGGGGGGGGGGGGGEGG@CEFGCEFE<FGGGGGGFGEGGGGGGGFGE@C?CC,?E9EFGFFFGGGGGGGGGD@CCCFGFEDA?,F@EGGG,,@FFE8DFFGF8@EFFFGCD9D=8EA=DBFC+DFFGGG8=,,,7++@F>:CFF6@C:BFGGGE;2:++*33;CFCG>C+29F:97>=965*(/:)CC8;A)?BC>,;7CFFFC)
@M03364:276:000000000-BLYN8:1:1101:3708:6528 2:N:0:1
GGACTACAGGGGTTTCTAATCCTGTTTGCTCCCCACGCTTTCGTGCCTCAGTGTCAATGTTGGTCCAGGTAGCTGCCTTCGCCATGGATGTTCCTCCTGATCTCTACGCATTTCACCGCTACACCTGGAATTCTACCCCCCTCTACGAGACTCTAGCTTGCCAGTTTCAAATGCAGTTCCCAGGTTGAGCCCGGGGATTTCACATCTGACTTAACAAACCGCCTGCGTGCGCTTTACGCCCAGTAATTCCG
+
CCCCCCGGGGGGCGGFGGGGGGGGGDFFGGFFGGGGGGGDFFFFFGFGGGGDEFFGGGGGGGGGGGGGEFFGGGGGGGGGGGGGGGGDFEFGFGGGGGGFBEEFFGGGGFEGGGGCEEGGEEFDFFGGGGFGGGGGFFDFGECDGC8CGGG7@DAFGGGGFGGGGGGGGGGGGCFGGGGFGGGGGGGGGFFGEEGCEEFF>FGGCFGDCD7F@CDFGFFGDGAFBFBFFFFB5DFEFFCECDFACF+);F9
@M03364:276:000000000-BLYN8:1:1101:20558:6529 2:N:0:1
GGACTACAGGGGTTTCTTATCCTGTTTGCTCCCCCCGCTTTTGAGCCTCAGCGGCAGTTACAGACCAGAGAGTCGCCTTCGCCACTGGTGTTCCTCCATATATCTACGCATTTCACCGCTACACATGGAAATCCCCTCTCCTCTTCTGCACTCAAATCTCCCCGTTTCCAATGACCCTCCCCGGTTGAGCCCGGGGCTTTCACATCCAAACTAAGAAACCGCCCGAGGCCGCTTTTCGCCCCATAAAATCC
+
CC<9@<6,,CFGCFGCC,;,;C,CFFGGFCAFGG++6+@FF,,6@<F8EED@F+@+8,C,CE,,6DC8@CF:,,86=4C5D:FFD<EF?FFC9F4ABCAE,,4,9,,+=B+BC,,9,6+++8,6,,5A,?,A98=>,8D<8,@83CA,C=,2DCC,,,,>B88+8D>,;EE,,73:D,5CEG*@*B*,=6>*1*>C5*,<:@@81****+*20*00@F*:.:A01.()(.0)1*/)92:C=),)>FF)*22
@M03364:276:000000000-BLYN8:1:1101:13450:6530 2:N:0:1
GGACTACTGGGGTTTCTAATCCTGTTTGCTCCCCACGCTTTCGAGCCTCAGCGTCAGTTACAGACCAGAGAGCCGCCTTCGCCACTGGTGTTCCTCCATATATCTACGCATTTCACCGCTACACATGGAATTCCACTCTCCTCTTCTGCACTCAAGTCTCCCAGTTTCCAATGACCCTCCCCGGTTGAGCCGGGGGCTTTCACATCAGACTTAAGAAACCGCCTGCGCTCGCTTTACGCCCAATAAATCCG
+
CCCCCFGGGGGGGGGGGGGGGGGGGGGGGGGGGGGGGGGGGGGCGGGGGGGGGGGGGGGGGGGGGGGGGGGGGGGGGGGGGGGGGGGGGGGGGGGGGGGGGGGGGGGGGGGGGGGGGGGG:CDGGGGGFFGGFGGGGGGGGGGGGGGGDGGFFFGGGGGGFGGGGGGGGGFFGGFGFEFGGDGGGGGFFGFGGGGCEG8C7=@CBDGGF*8C>:CFFGGGEGFFFFFF@FFFGGGFFFGGGFFFGGFACG<
@M03364:276:000000000-BLYN8:1:1101:9461:6532 2:N:0:1
GGACTACAGGGGTTTCTAATCCTGTTCGCTCCCCACGCTTTCGAGCCTCAGCGTCAGTTACAGTCCAGAGAGTCGCCTTCGCCACTGGTGTTCTTCCTAATCTCTACGCATTTCACCGCTACACTAGGAATTCCACTCTCCTCTCCTGCACTCTAGATACTCAGTTTGGAATGCAGTACTCGGGTTGAGCCCAAGTATTTCACATCCCACTTAAGTATCCGCCTACGCTCCCTTTACGCCCAATAAATCCG
+
CCCCCGGCGDEEEGGGGGCFCFGGGGGGGGGGGGFEG7FGFFGGGGGG8EFFECGGGGGGFEGGGGGGGCEGGGGGGGG9FGFFFF<EFAFEGGGCGGGG<FFGFFGGCEC7FFA<F@EEDGFGGGGGGDGGGFEFGGGGGCC@EFGGGGFGCFG83EFGGGFGFGGFGFGGGGFFGGGGGGGDCBE67@CFC?6ECFGGGGCDCCD>7FFG7:CGD:DFDFFF9AFF?DEFF>DEF@5C>.=F6C6?GG8
@M03364:276:000000000-BLYN8:1:1101:20058:6535 2:N:0:1
GGACTACTCGGGTTTCTAATCCTGTTTGCTCCCCACGCTTTCGAGCCTCAGCGTCAGTTACAGACCAGAGAGCCGCCTTCGCCACTGGTGTTCCTCCATATATCTACGCATTTCACCGCTACACATGGAATTCCACTCTCCTCTTCTGCACTCAAGTCTCCCAGTTTCCAATGACCCTCCCCGGTTGAGCCGGGGGCTTTCACATCAGACTTAAGAAACCGCCTGCGCTCGCTTTACGCCCAATAAATCCG
+
CCCCCGGGGGGGGGGGGGGGGGGGGGGGGGGGFGGGGGGGGGGGGGGGGGGGGGGGGGGGGGGGGGGGGGGGGGGGEGGGGGGEGDFGGGGGGGGGGGGGGGGGGGGGGGGGGGGGFGG>FGGGGGGFFEFGGGGGGGGGGGGCCEFGGDFGGFDGFFFGGGGGFFGGGGGGGGGGGGGGGGGC:EEGGGGGEDEEGGGGG=FCFGGG;<8BDGGGGGGGFGDF@FFB>FFFG:FF??GGGFFFGFFADG<
@M03364:276:000000000-BLYN8:1:1101:9083:6537 2:N:0:1
GGACTACTGGGGTATCTAATCCTGTTTGCTCCCCACGCTTTCGCACCTGAGCGTCAGTCTTCGTCCAGGGGGCCGCCTTCGCCACCGGTATTCCTCCAGATCTCTACGCATTTCACCGCTCCACCTGGAATTCTACCCCCCTCTACGAGACTCTAGCTTGCCAGTTTCAAATGCAGTTCCCAGGTTGAGCCCGGGGATTTCACATCTGACTTAACAAACCGCCTGCGTGCGCTTTACGCCCAGTAATTCCC
+
CCCCCGGGGGGGGGGGGGGGGGGGGGGGGGGGGGGGGGGGGGGGGGGGGFGGGGGGGGGGGGGGGEGGGGGGGCEGGGGGGGGGEFGGGGGGGGGGGGFD=ECGEFGFGGGGGF9FGGGC+6AFGGGFGFGGFFGG,@8FBEEFFG+8BEGFFCGEFFA87CCGFGC;EE,,,,@FGFFGCDGFGG67?FFFEEDGDEG677<7;FGCGF>DCFGGF5F*5CBD<FB8(7<>DDG4?:GCG31@F:F<7:*
@M03364:276:000000000-BLYN8:1:1101:15150:6541 2:N:0:1
GGACTACACGGGTTTCTAATCCTGTTTGCTACCCATGCTTTCGAGCCTCAGCGTCAGTTACAGACCAGACAGCCGCCTTCGCCACTGGTGTTCTTCCATATATCTACGCATTTCACCGCTACACATGGAGTTCCACTGTCCTCTTCTGCACTCAAGTTTCCCAGTTTCCGATGCACTTCTTCGGTTGAGCCGAAGGCTTTCACATCAGACTTAAGAAACCGCCTGCGCTCGCTTTACGCCCAATAAATCCG
+
CCCCCGGGGFGGGGGGGGGGGGGGGGGGGGGGGGGGGGGGGGGGGGGGGGGFGGGGGFGGGGGGGGGGGGGGGGGGGGGGGGDGGGGGGGGGGGGGGGGGGGGGGGGGGGGGGEGGGGGG7FFGFFFG?8FGGGAAFGGGGGGGGGGGGGGGFGGGGGGFGGAFFFGGGGGGGGGGGGGFFGGGGGGDGGGGEEECGGGGGGGGFGGGGFG+=CFGGGGGFGFDFF>>@BFFGGGFF;EGGBFFGGFFFG5
@M03364:276:000000000-BLYN8:1:1101:12254:6544 2:N:0:1
GGACTACTGGGGTTTCTAATCCTGTTTGCTCCCCACGCTTTCGAGCCTCAGTGTCAGTTACAGGCCAGAGAGCCGCTTTCGCCTCCGGTGTTCCTCCATATATCTACGCATTTCACCGCTACACATGGAATTCCACTCTCCTCTCCTGCACTCAAGTCTCCCAGTTTCCAATGCACACAATGGTTGAGCCACTGCCTTTTACATCAGACTTAAGAAACCACCTGCGCTCGCTTTACGCCCAATAAATCCGG
+
CCCCCGGGGGGGGGGGGGGGGGGGGGGGGGGGGGGGGGGGGGGGGGGGGGGGGGGGGGGFGGGGGGGGGGGGGGGGEEFGGGGGGGGGGGGGGGFGGGGGGGGGGDFGGGGGGGGGGGGDDGGGGGGGFFGGGGGGGGAFGGF9DFF,EGGGGGGGFGGGGGGFFGAFFGGGGCEFGGGD8D,;FGGGGGGGGGGGGGGC2?FFFGFGGFFGGGGGG>DC4AFEDFFA)?A>FFC=49C*:5@FDGACDD<
@M03364:276:000000000-BLYN8:1:1101:18588:6545 2:N:0:1
GGACTACCGGGGTTTCTAATCCTGTTCGCTCCCCACGCTTTCGAGCCTCAGCGTCAGTTACAGACCAGACAGCCGCCTTCGCCACTGGTGTTCTTCCATATATCTACGCATTTCACCGCTACACATGGAGTTCCACTGTCCTCTTCTGCACTCAAGTTTCCCAGTTTCCGATGCACTTCTTCGGTTGAGCCGAAGGCTTTCACATCAGACTTAAGAAACCGCCTGCGCTCGCTTTACGCCCAATAAATCCG
+
CCCCCGGGGGGGGGGGGGGGGGGGGGGGGGGGGGGGGGGGGGGGGGGGGGGGGGGGGGGGGGGGGGGGGGGGGGGGGGGGGGGGGGGGGGGGGGGGGGGGGGGGGGGGGGGGGGGGGGGGGGGGGGGGGGGGGGGGGGGGGFGGGGGGFGGGGGGGGGGGGGGGGGGGGCCGGGGGGFFGGGGGGGGGGFGGGGGGGGGGFGGGFGFGGGGFGCD7FGFGFGFF@F9B9EDDGGGFFFGGE:(57CFBGG>
@M03364:276:000000000-BLYN8:1:1101:8537:6552 2:N:0:1
GGACTCCTCGGGTATCTAATCCTGGTTGCTCCCCACGCTATCGAGCCTCAGTGTCAGTTACAGGCCAGCGAGCCGCTTTCGCCACCGGTGCTCCTCCATATAGCTACGCAGTTCACCGCTAGACATGGAATTCCACTCTCCTCCCCTGCACTCACGTCTCCAAGTTTCCAATGCACACACTGCTTGAGCCACTCCCTTTCACACGAGACGTAAGAAACCACCTGCGCCGGCTTTACGCCCAATCACTCCGG
+
--668,,,CFG7@+6C,,CFGGA6-C,8@@,6,,,8++,,6C7,:6@8FG<C,C<,<,<@CFFG,F<@,@+++8@+F,9C,,=4,,@F>F+9,,,,B,,:9<,,4,CB+4+8,:,9??C>++,:8?7<?,E,F<,,,@EEGG8+=+,+@6DD=8,@368=B,,,,@,63,3,,,,@9C++5@,;=,,,@,,5,,6DF,,7522*/*/3@*3***41*2,,/*)6>8()())0:*;>B@1BC.(.***)2*1
@M03364:276:000000000-BLYN8:1:1101:5597:6610 2:N:0:1
GGACTACAAGGGTTTCTAATCCTGGTTGCTCCCCACGCTTTCGAGCCTCAGTGTCAGTTACAGGCCAGAGAGCCGCTTTCGCCTCCGGTGTTCCTCCATATATCTACGCATTTCACCGCTACACATGGAATTCCACTCTCCTCTTCTGCACTCAAGTCTCCCATTTTCCAATGACCCTCCCCGGTTGAGCCGGAGGTTTTCAATTCAGCCTTAAGAAACCGCCTGCGCTTGCTTTTCGCCCAATAAATCCG
+
CCC@CGDFGEC;FFE<ECFEFGFD-CDCGFAFCBC@@7@;,68<@;@@,;EC@FGGFGGGEEFGG@E<FG@@DEC:@@49::CFFF@FBFCF<9C<EC<??FF,9EFG7FEGGDAF?:FC+@FED8?8?,?,=99C4=DCD,@D9>B,,,@8448=;DDG,3,,CEF93,>>,D,=F8=+3@EEGCED6@6CC*5**42=9::+1+29+*33A:+=8?0C)/5=BA()().)+23)+3***0,)9*1.+*8
@M03364:276:000000000-BLYN8:1:1101:12674:6631 2:N:0:1
GGACTACTGGGGTTTCTAATCCTGTTTGCTACCCACGCTTTCGGGCATGAACGTCAGTATTATCCCAGGGGGCTGCCTTCGCCATCGGTATTCCTCCACATCTCTACGCATTTCACTGCTACACGTGGAATTCTACCCCCCTCTGACATACTCTAGTCACCCAGTTTCAAACGCAGTTCCCAGGTTAAGCCCGGGGATTTCACATCTGACTTAAGTAACCGTCTGCGCCCGCTTTACGCCCAGTAATTCCG
+
CCCCCGFGGGGGGGGGGGFFGGGGGGGGGGGGGGGGGEGGGGGGGGGGGGGGGGGGGGGGGGGCGGGGGGGGGGGGGGGGGGGGGGGGGGGGGGGGGGGGGGGGGGGGGGGGGGGGGGGGGGGGGGGGGFGGGGGGGFGGGGGGGGGGGFGGGGGGGGAEGGGGFGGGGGGGGGGGGGGGGGGGGGGAFFFFGGGGCEGFFG:+=FFGGGGFFFFGGGGGFGFF@=;>FEFFGDGFFFDEGF?FFGFAFG>
@M03364:276:000000000-BLYN8:1:1101:16949:6633 2:N:0:1
GGACTACACGGGTTTCTAATCCTGTTTGCTCCCCACGCTTTCGCACCTGAGCGTCAGTCTTCGTCCAGGGGGCCGCCTTCGCCACCGGTATTCCTCCAGATCTCTACGCATTTCACCGCTACACCTGGAATTCTACCCCCCTCTACGAGACTCTAGCTTGCCAGTTTCAAATGCAGTTCCCAGGTTGAGCCCGGGGATTTCACATCTGACTTAACAAACCACCTGCGTGCGCTTTACGCCCAGTAATTCCG
+
CCCCCGGGFGGDFD@EEF@FF<FGGGGGFFGFGGG>@FFFFFCC,@@FAEGCCFFGEFGGDFGGGGCF,CFFGG@DEFGDGGGGF@FGGGGGGGFGGFGABFFGGGFFGC@F9<FGFDGG7FEGDFGGGGGGGD9E9=ECEEGGCFD8::BCFGA<BD;6FD7FGGGEFGACF?CCGCCG?D?FF,1,=CCFEGC=*=?<FGGGFCD7DFF+:+;7CCC=)=A@;)(84:DBDC54*4EG*).07>F<F**
@M03364:276:000000000-BLYN8:1:1101:3680:6657 2:N:0:1
GGACTACTGGGGTTTCTAATCCTGTTTGCTCCCCACGCTTTCGCACCTGAGCGTCAGTCTTCGTCCAGGGGGCCGCCTTCGCCACCGGTATTCCTCCAGATCTCTGCGCATTTCACCGCTACACATGGAATTCCACTTTCCTCTTCTGCACTCAAGTTTCCCAGTTTCCAATGACCCTCCACGGTTGAGCCGTGGGCTTTCACATCAGACTTAAGAAACCGCCTACGCGCGCTTTACGCCCAATAATTCCG
+
CCC<CGGGGGGGEGGGGGGGGGGGGGGGGGGGGEF7FGEECFGEFEGGGGGGGGEGGGGGGGGEFGGGFGFGG=FGGGGGGGGG7AFGFCFGGGGGFGGGGGGGD,FF@=BFGGGFF7FEGGGGGCGGFGGGGFFGGCDDFGGGGGDEGGGGGGGGGGFGGGFGG,@F,@FGGFA6,4D;EFGGGGGGGGFE>EGG=FFFFGGFAC?FCD4CFFGGG<FFBDD;?F186>>3CDFBB?CGGF0>G>?<GFC
@M03364:276:000000000-BLYN8:1:1101:12723:6662 2:N:0:1
GGACTACACGGGTTTCTAATCCTGTTCGCTCCCCACGCTTTCGAGCCTCAGCGTCAGTTACAGTCCAGAGAGTCGCCTTCGCCACTGGTGTTCTTCCTAATCTCTACGCATTTCACCGCTACACTAGGAATTCCACTCTCCTCTCCTGCACTCTAGATACTCAGTTTGGAATGCAGTACTCGGGTTGAGCCCAAGTATTTCACATCCCACTTAAGTATCCGCCTACGCTCCCTTTACGCCCAATAATTCCG
+
CCCCCGGGGGGGGGGGGGGGGGGGGGFFEGGFGGGGGGGGGFGGGGGGGGGFEGGDEGGGGGGFGGGGGGGGGGGGECGFGGEGGGGGFFGGGGGGFGGGGGGGGGGGGGGGGFFGGGGGEFCGGFGGGGGGG<@FEFFGGGGGGGGGGGGGGEGDEFD=>EGGGGGGGGGFGFGFGGGGGGGGGGGGFCGCFECGGDFGGGGGFGGCCFGCF8DFF9>E47@ADFFF>E>FGDGFFDGGEE0;4:+.@:6
@M03364:276:000000000-BLYN8:1:1101:17923:6672 2:N:0:1
GGACTACAAGGGTATCTAATCCTGTTTGATCCCCACGCTTTCGCACATCAGCGTCAGTTACAGACCAGAAAGTCGCCTTCGCCACTGGTGTTCCTCCATATCTCTGCGCATTTCACCGCTACACATGGAGTTCCACTGTCCTCTTCTGCACTCAAGTTCCCCAGTTTCCGATGCACTTCTTCGGTTGAGCCGACGGCTTTCACATCCGACTTAAGAACCCGCCTGCGCTCGCTTTACGCCCACTAAATCCG
+
<C<CCEFGGGGGGEFFFFFGGGGGFGDFC9FF8CFEFF6FFFGG>FGFG9C@FEGGGGE9@9F9FFGGGFEFFGGGEEEGGD@@CFFG@=FF?EGGGGGF<EEFGGGGEGBCFFGGAFFGGG?FGDG@<EA=,AEGCEEG8@EDGGFF9=>==,>D:;,@EF8CGCFGGG6CCEAFA2E=D,>CB=8C6C>EG+C5CCCGGCFFFF***/?4C78D@*,4?5A92),)1>DFDF5.:;EGEB(7**0<F<D
@M03364:276:000000000-BLYN8:1:1101:20419:6676 2:N:0:1
GGAGTACTCGGGGTTTTTATACTGTTTGCTCCCCCCCCTTTTGCACCTGGGCGTCTGTTTTTGTTCAGGGGGCCGCCTTTCCCACCCGGTTTCCCTCCGATATCTACGCATTTCCCCGCTCCACCCGGAATTCTTCCCCCCTCTACGCGACTCTAGCTTTTCACTTTTCAATTAAGTTCCCCGGTTGGGGCCCGGGGGTTTACCTTCGCACTAACAAACCACCTGCGGTGGCTTTATCCCCCCGACATTCT
+
AC--8,;<C-8F78C,C,6@6@,,<EF,,,,CCF@:866CF,,,,:CB8:6@@@@,9E,,,,@F,C,,,CFC+>44@=+,,5C,BC+>+48C,A,,:++@++45,,A+:++B?,,5B:=+++6,@++<5>+8,@,,7DCGE5B;,>****:C:2,5,42,++++,<C9+3+5+5+++=1598*31:****12*:C=**:5**+*/****1)9*2<6C7*2)/)((.,)-)).*19)*)0+/0()/1),***
@M03364:276:000000000-BLYN8:1:1101:17674:6681 2:N:0:1
GGACTACTCGGGTTTCTAATCCTGTTCGCTCCCCACGCTTTCGAGCCTCAGCGTCAGTTACAGTCCAGAGAGTCGCCTTCGCCACTGGTGTTCTTCCTAATCTCTACGCATTTCACCGCTACACTAGGAATTCCACTCTCCTCTCCTGCACTCTAGATACTCAGTTTGGAATGCAGTACTCGGGTTGAGCCCAAGTATTTCACATCCCACTTAAGTATCCGCCTACGCTCCCTTTACGCCCAATAAATCCG
+
CCCCCGGGGGGGGGGGGGGGGGGGGGFGGGGGGGGGGGGGGGGGEGGGGGGGGGGGGGGGGGGGGGGGGGGGGGGGGGGGGGGGGGGGFGGGGGGGGGGFFGGGFECGGGGGGGGGGGGGGCGGCFFGGGGGFGGGGGFFGGGC8FGGGGGGGGGGGGFFCFGGGGGFGF9EGCCFGE=D@BEDFD>6CEGFGFGGGFGGGD:CCGGGF5;DGG+++5DFBDDF=AAE=EFFGFD=F2EGGFFFGGFFGG)
@M03364:276:000000000-BLYN8:1:1101:8904:6746 2:N:0:1
GGACTACTGGGGTTTCTAATCCTGTTTGCTCCCCACGCTTTCGAGCCTCAGTGTCAGTTACAGGCCAGAGAGCCGCTTTCGCCTCCGGTGTTCCTCCATATATCTACGCATTTCACCGCTACACATGGAATTCCACTCTCCTCTCCTGCACTCAAGTCTCCCAGTTTCCAATGCACACAATGGTTGAGCCACTGCCTTTTACATCAGACTTAAGAAACCACCTGCGCTCGCTTTACGCCCAATAAATCCGG
+
CCCCCGGGGGGGGGGGGGFGGGGGGGGGGGGGGGGGGGGGGGGGGGGGGGGGGGGGGGGGGGGGGGGGGGGGGGGGGGGGGGGGGGGGFEGGGGGGGGGGGGGGGGGGGGEGGGGGGGGGGGGGGGGGFFEGFCGGGGGGGGGGGGGGGFFGGGGGGGGGGGGGGGGGGGFCEGGFCGEGGGDGGEGFFFGGGFGGGGGGGGGGFFFCGGCFGCGGGGFGFGFFFDB49BEFGDCCEFDGG:@F>FFFGGD
@M03364:276:000000000-BLYN8:1:1101:4686:6751 2:N:0:1
GGACTACTAGGGTTTCTAATCCTGTTTGCTCCCCACGCTTTCGAGCCTCAGCGTCAGTTACAGACCAGAGAGCCGCCTTCGCCACTGGTGTTCCTCCATATATCTACGCATTTCACCGCTACACATGGAATTCCACTCTCCTCTTCTGCACTCAAGTCTCCCAGTTTCCAATGACCCTCCCCGGTTGAGCCGGGGGCTTTCACATCAGACTTAAGAAACCGCCTGCGCTCGCTTTACGCCCAATAAATCCG
+
CCCCCGGGGGGGGGGGGGGGGGGGGGGGGGFGGGGGGGGGGGGGFGGGGGFGGGGGGGGGGGGGGGGGGGCEGGGGGGGGGGGGGGEGFGGGGFFGGGGGGGGGGCGGGGGGGGGGGGGGGGGGGGGGFFGGGGGGFGGGGGGGGGGGGFGGGGGGGGECGFFGGGGGGGGFFGGGGGGGGGGGGGGGGGGG>EGGGEGGGGFGCFCDGD<DCCFFGCFC>GDFFF(51588D<FDF0;EDDBFGGFFGG7
@M03364:276:000000000-BLYN8:1:1101:11016:6804 2:N:0:1
TAATCATATTTTAAATAGTAAAATTTCTTATCAAAAAAATATTATTCTTGAACATTTTTCAATTAACTTTGTATATACATATGGTACCTTTCGAGAAATAAATGGCAGTGAGGCTATCAGGACATTTCTGGAAACAATGTCGATTGATCCAACTAGTATAAATTTAAATTGACACATTATTTTGAATTTTGATCACAGTCCTAATATGTAAACGTGAGAGATTGATTTACTATAGATTTCTTCTTTCG
+
9<-6<9E,;@C9,,6,C,<FAFEFG,6F9,,;,<,@DCEC,,66CEEFEF9<6CFGFEC,C@FF6,,<FCD,,6B<,C@,,@C9EDF96@CA@,>86,CFG,,,,,A@:=,:,,,,:,,,,,,,@F,,C,944A,4>,,54,,69,,4,=4=,@@@,,@D;9=,999,,@E,,,,9@8,9,,,,+,4@,64+,6,6=,6=+=;+++3+6?6+?6+++6,25=+:*53?E+<+2++*+2@8@@E7+5+)
@M03364:276:000000000-BLYN8:1:1101:11483:6816 2:N:0:1
GGACTACTCGGGTTTCTAATCCTGTTTGCTCCCCACGCTTTCGCACCTGAGCGTCAGTCTTCGTCCAGGGGGCCGCCTTCGCCACCGGTATTCCTCCAGATCTCTACGCATTTCACCGCTACACCTGGAATTCTACCCCCCTCTACGAGACTCAAGCCTGCCAGTTTCGGATGCAGTTCCCGGGTTGAGCCCGGGGATTTCACATCCGACTTGACAGACCGCCTGCGTGCGCTTTACGCCCAGTAATTCCG
+
CCCCCGGGGGGGGGGGGGGGGGGGEFGGGGGGGGGGGGGGGGGGGGGGGGGGGGGGGGGGGGGGGGGGGGGGGGGGEGGGGGGGGGGGGGGGGGGGGGGGGGGGGGGGGGGEGGGGGGGGGGGGGGFG8FGGGGGGGGGGGGED9FGCEGGGGFCEGGGGFGFFFFGGGGGGGGGGGGGGGGEGDGGDCFFFGGGCEEFGF7CDFFDG*)5<FCFFGGGGFG3:?:6B:EFBDDFFFFGGGF<@7:B>GF9
@M03364:276:000000000-BLYN8:1:1101:24706:6821 2:N:0:1
GGACTACTGGGGTTTCTAATCCTGTTTGCTCCCCACGCTTTCGAGCCTCAGTGTCAGTTACAGGCCAGAGAGCCGCTTTCGCCTCCGGTGTTCCTCCATATATCTACGCATTTCACCGCTACACATGGAATTCCACTCTCCTCTCCTGCACTCAAGTCTCCCAGTTTCCAATGCACACAATGGTTGAGCCACTGCCTTTTACATCAGACTTAAGAAACCACCTGCGCTCGCTTTACGCCCAATAAATCCGG
+
CCCCCGGGGGGGGEGGGGGGGGGGGGGGGGGGGGGGGGGGFGGGFGGGGGGGGGGGGGGGGGGGGGGCGG8FGGGGGEGGGGGDGGGGGGGGGFDFGGGGGGGGGGGGDDEGGGGGGGGGGGGGFGGGFFGGGGGGGGGGGGGGFFGGGGGGGGGGFGA=@FFGFFEGGGGGFGGGGGGFGGFGGGGGGGGGEFGGGGGGGGGGFGF5@FGGGC8FFGGGFGFFFBBF9)5?F*:@DFGEG)6A7C=)9D:
@M03364:276:000000000-BLYN8:1:1101:8320:6838 2:N:0:1
GGACTACTGGGGTATCTAATCCTGTTTGCTCCCCACGCTTTCGAGCCTCAGTGTCAGTTACAGGCCAGAGAGCCGCTTTCGCCTCCGGTGTTCCTCCATATATCTACGCATTTCACCGCTACACATGGAATTCCACTCTCCTCTCCTGCACTCAAGTCTCCCAGTTTCCAATGCACACAATGGTTGAGCCACTGCCTTTTACATCAGACTTAAGAAACCACCTGCGCTCGCTTTACGCCCAATAAATCCGG
+
CCCCCGGGGGGGGGGGGGGGGGGGGGGGGGGGGGGGGGGGGGGGGGGGGGGGGGGGGGGGGGGGGGGGGGGG7FGGGGGGGGEGGGGGGGGGGGGGGGGGGGGGCGGGGGGGGGGGGGGDGGGGGGGGFAFGGGFGFGGGGGGGGGGGGGGGFGFGGGGGGB8=FFGGGGCGFGDFCCEEFGGGGGGDFGCCGGGGGGGGCGGFAGC5;FGGCC>FFGFGFEFE=>A?AFFEGFGEFF8:E33AGC@CCGD
@M03364:276:000000000-BLYN8:1:1101:6367:6843 2:N:0:1
GGACTACAGGGGTTTCTAATCCTGTTTGCTCCCCACGCTTTCGAGCCTCAGTGTCAGTTACAGGCCAGAGAGCCGCTTTCGCCACCGGTGTTCCTCCATATATCTACGCATTTCACCGCTACACATGGAATTCCACTCTCCTCTCCTGCACTCAAGTCTCCCAGTTTCCAATGCACACAATGGTTGAGCCACTGCCTTTTACATCAGACTTAAGAAACCACCTGCGCTCGCTTTACGCCCAATAAATCCGG
+
CCCC8;@E@@;FGC8FGC,EC<C<FCCCEFFE,FDECCEE<C@F,BCBFGGF<C,@,<CCFA@CDGGGGCFGGGGG7CDC@ECGBDE>=FFDGG9BFC9E@E;<@F,AFG7CF9@<<+>@@CEGFEFFGFF,A<EF,@DE88,9,8E8@FG?=3@FGD,;EC?FG=FFGFEF8DA93@=D=>DB,>D7C8,@,DFD@DCCFGFFA>;*;DG>88@DCCEF?E4>=*):5:B5**=>;@E8C8(8777?*85
@M03364:276:000000000-BLYN8:1:1101:6156:6856 2:N:0:1
GGACTACAGGGGTTTCTAATCCTGTTTGCTCCCCACGCTTTCGAGCCTCAGTGTCAGTTACAGGCCAGAGAGCCGCTTTCGCCTCCGGTGTTCCTCCATATATCTACGCATTTCACCGCTACACATGGAATTCCACTCTCCTCTCCTGCACTCAAGTCTCCCAGTTTCCAATGCACACAATGGTTGAGCCACTGCCTTTTACATCAGACTTAAGAAACCACCTGCGCTCGCTTTACGCCCAATAAATCCGG
+
CCCCCGGGGGGGGGGGGGGGGGGGGGGGGGGGGGGGGGGGGGGGGGGGGGGGGGGGGGGGGFGGGGGGGGGGGGGGGGGGGGGGFGGGGGGGGGGGGGGFFCGGGGGGGCGGGCGGGGGGGGGGGGGGGGGGCFGGGGGGGGGGFFGGGGGFGGGGGGGGGGGGGFFGGG9DDGGGGGGGFG?FFGGGFFFGGGGFGGGGGGGGFFG5CGFFFGF8>C8FF59>DFAFFFFFGGGFFFB:C3=F7@AC75<
@M03364:276:000000000-BLYN8:1:1101:12677:6862 2:N:0:1
GGACTACCGGGGTATCTAATCCTGTTTGCTCCCCACGCTTTCGCACCTGAGCGTCAGTCTTCGTCCAGGGGGCCGCCTTCGCCACCGGTATTCCTCCAGATCTCTACGCATTTCACCGCTACACCTGGAATTCTACCCCCCTCTACAAGACTCTAGCCTGCCAGTTTCGAATGCAGTTCCCAGGTTGAGCCCGGGGATTTCACATCCGACTTGACAGACCGCCTGCGTGCGCTTTACGCCCAGTAATTCCG
+
CCCCCGGGGGGGGGGGGGGGGGGGGGGGGGGGFGFGGGGGGGGGGGGGGGGGGGGGGGGGGGGGEGGGGGGGGGGGGGGGGGGGGGGGGGGGGGGGGGGGGGGGGGGGGGGGGGGGGGDGEFFGGGGGGGGGGGGGGGGGGGGGGGGGDGGGGGGGGGGGGGGCGGGGGGGGFCGGGGGFGGGGGGGGGGGGEGGGGGGGGGGGFGGG<DDGGCFF=8FGFEBFFFFFFFBEGDGFF?CEEE?FGC=<FD9
@M03364:276:000000000-BLYN8:1:1101:8511:6877 2:N:0:1
GGACTACCGGGGTATCTAATCCTGTTTGCTCCCCACGCTTTCGAGCCTCAGCGTCAGTTACAGACCAGAGAGCCGCCTTCGCCACTGGTGTTCCTCCATATATCTACGCATTTCACCGCTACACATGGAATTCCACTCTCCTCTTCTGCACTCAAGTCTCCCAGTTTCCAATGACCCTCCCCGGTTGAGCCGGGGGCTTTCACATCAGACTTAAGAAACCGCCTGCGCTCGCTTTACGCCCAATAAATCCG
+
CCCCCGGGGGGGGGGGGGFGGGGGGGGGGGGGGGGGGGGGGGGFGGGGGGGGGGGGGGGGGGGGGGGGGGGGGGGGGGGGGGGGGGFGGGGGGGGGFFEFGGGGGGGGEGGGGEGGGGGGGGGGGGGGFDGGGGGGGGGGGGGGGGGGGGGFGGGGGGFGGGFFGGDGFGGGGFFCGGGDGGGGGDGDGGGGDGDGEGGGGGGGFGGGCGGGGGGG>CEEDGBFFFFFFEEFDFGFFFEGGD?FFGFFGGC
@M03364:276:000000000-BLYN8:1:1101:8104:6887 2:N:0:1
GGACTACAAGGGTTTCTAATCCTGTTTGCTCCCCACGCTTTCGCACCTGAGCGTCAGTCTTCGTCCAGGGGGCCGCCTTCGCCACCGGTATTCCTCCAGATCTCTACGCATTTCACCGCTACACCTGGAATTCCACCCCCCTCTACGAGACTCAAGCCTGCCAGTTTCAAATGCAGTTCCCGGGTTGAGCCCGGGGATTTCACATCTGACTTAACAGACCGCCTGCGTGCGCTTTACGCCCAGTAATTCCG
+
CCCCCGGGDGGGGGGGGGGGGGGGGGGGGGGGGGGGGGGGGGGGGGGGGGGGGGGGGFGGGFGGGGGGGGGGGGFGGGGGGGGGGGGGGGGGFGDGFFFGG8EFEFGGGGGGGGGGGGGCFG9CGGGGG?EGGGCGGECFCEGG9EFEGGGGGGGGGGG>GGEC,57E@9EFCGEEGGGGGGGDGCDDGFCFEGGG=EFFGFCFFGGFFF7C@C77;7CFDG32:>()(07)9<CAF:>CC:06*:F6:C*
@M03364:276:000000000-BLYN8:1:1101:12602:6896 2:N:0:1
GGACTACCAGGGTTTCTAATCCTGTTTGCTCCCCACGCTTTCGCACCTGAGCGTCAGTCTTCGTCCAGGGGGCCGCCTTCGCCACCGGTATTCCTCCAGATCTCTACGCATTTCACCGCTACACCTGGAATTCTACCCCCCTCTACGAGACTCAAGCTGACCAGTATCAGATGCAGTTCCCAGGTTGAGCCCGGGGATTTCACATCTGACTTAATCAACCGCCTGCGTGCGCTTTACGCCCAGTAATTCCG
+
CCCCC@FGGGGGGGGGGGGGGGGGGGGGGGGGGGGGGGGGGGGGGGGGGGGGGGGGGGGGGGGGGGGGGGGGGGGGGGGGGGGGGGGGGGGGGGGGGGDGGGGGGGGGGGGGGGGGGGGGGGGGGGGGGFGGGGGGGGGGGGGGGGGGGGGGGGGFGGG?BFGGGFGGGG9>FGGGCEGGGGGCFGGDGGGGGEGGCEFFGGGGFGGGGF7DFGGDCCGFDGFFDF07:EFFGDFFF?EGGFF?F:FBGG*
@M03364:276:000000000-BLYN8:1:1101:11921:6910 2:N:0:1
GGACTACCAGGGTTTCTAATCCTGTTTGCTCCCCACGCTTTCGAGCCTCAGTGTCAGTTACAGGCCAGAGAGCCGCTTTCGCCACCGGTGTTCCTCCATATATCTACGCATTTCACCGCTACACATGGAATTCCACTCTCCTCTTCTGCACTCAAGTCTCCCAGTTTCCAATGACCCTCCCCGGTTGAGCCGGGGGCTTTCACATCAGACTTAAGAAACCGCCTGCGCTCGCTTTACGCCCAATAAATCCG
+
CCCCCGGFGGGGGGGGGGGGGGGGGGGGGGGGGGGGGGGGGGG8FFGFGGGFGGGGGGGGGGGGGGGGFFEGGGGGEEFEGGGGGGGGGGGGGGGGGGGGGGGGGFFGGGGCGGGGGGGEGGGGGCDGGGGGGFGG=EEGFFFGGGDGC=EDFB8EGGDE=DGGGGGGGG9EDGGF8?FGEGGGGDDFFGG6?*CEGGGGGFGG86CCCFGFGG77CGC6>GB0(5(8288>CFFA?:EGGF?FGG=9FF9
@M03364:276:000000000-BLYN8:1:1101:16957:6917 2:N:0:1
GGACTACTGGGGTTTCTAATCCTGTTTGCTACCCATGCTTTCGAGCCTCAGCGTCAGTTACAGACCAGACAGCCGCCTTCGCCACTGGTGTTCTTCCATATATCTACGCATTTCACCGCTACACATGGAGTTCCACTGTCCTCTTCTGCACTCAAGTTTCCCAGTTTCCGATGCACTTCTTCGGTTGAGCCGAAGGCTTTCACATCAGACTTAAGAACCCGCCTGCGCTCGCTTTACGCCCAATAAATCCG
+
CCCCCGGGGGGGGGGGGGGGGGGGGGGGGGGGGGGGGGGGGGGGGGGGGGGGGGGGGGGGGGGGGGGGEGGGGGGGGGGGGGGEDFGGFFGGGGGGGAGFGGGFFGGGGGGGGGGGGGGGGGGGCFGGGFGGGGFGGFFGGGGG9EFF=DGFFFGEFGDGFGGGGGGGGGEGEEFC8DDFFED6FEEGGGFDEEEGCGGF?+22BFGFCGDFGGG7:0:19C*):8:D=BDFDGG<ADCG*)(;CFF?G<5
@M03364:276:000000000-BLYN8:1:1101:19460:6919 2:N:0:1
GGACTACCGGGGTTTCTAATCCTGTTTGCTCCCCACGCTTTCGCACCTGAGCGTCAGTCTTCGTCCAGGGGGCCGCCTTCGCCACCGGTATTCCTCCAGATCTCTACGCATTTCACCGCTACACAGGAAATTCCACCACCCTCTACCGTACTCTAGCTTGCCAGTTTTGGATGCAGTTCCCAGGTTGAGCCCGGGGCTTTCACATCCAACTTAACAAACCACCTACGCGCGCTTTACGCCCAGTCATTCCG
+
CCCCCGGGGGGGGGGGGGGFGGGGGGGGGGGGGGGGGGGGGGGGGGGGFGGGGGGEGGGGGGGGGFGGGDCFGGGGGGGGGGGGGGGGGEGGGGGGGGFFGGE<FGGGGCGGGGFGGGGGGGGGGFFGFDFDGFGFDGGGDGGGDFGEFGGGGGGFGGFGGGGGGGGG@>FFCGFFEGGGFG,DFG8CEC:EE888**;AD7E@FGCF<F4FFDC+>GGGFGE@FFFF6>>DGGG988CCGF:?*:=4CC9
@M03364:276:000000000-BLYN8:1:1101:27411:6927 2:N:0:1
GGACTACCAGGGTTTCTAATCCTGTTTGCTCCCCACGCTCTCGAGCCTCAGTGTCAGTTACAGGCCAGAGAGCCGCTTGCGCCTCCGGTGGTCCTCCATATATATACGGATTTCACCGCTACACATGGAATTCAACTCTCCTCTCCTGCACTCAAGCATCCCAGTTTCCAATGCACACAATGGTTGATCCACTGCCTTTGACATCAGACTTAAGAAACCACCTGCGCTCGCTTTACGCCCAATAAATACGG
+
CCCC8<F<E-BCC@BA<ECFF<,CED,CCFFFFGG7@:C,9,6<:;+BDFE<<EFF<6CCFF9F,,,,,6F:,,@+@C,A@+,B:E7=FC+8,E9EFD<<<9;,@5?<,,BC,,:,,8C@F+,E,95AE99EFAEG;B4,,7DFD84,>D8+,8>,,,7@88,8D,7;33>DDFA==ED=D=,7=>E,@8@?FF,3@D9,2=FFF77C*;?@88<+;C8=5*3:)?)@2)??89FCF9:**),)2;7)29C
@M03364:276:000000000-BLYN8:1:1101:23708:6933 2:N:0:1
GGACTACAAGGGTTTCTAATCCTGTTTGCTCCCCACGCTTTCGAGCCTCAGTGTCAGTTACAGGCCAGAGAGCCGCTTTCGCCTCCGGTGTTCCTCCATATATCTACGCATTTCACCGCTACACATGGAATTCCACGCTCCTCGCCTTCCTTCAAGTCTCCCAGTTTCAAATGCACACACTGGTTGAGCCACTGCCTTTTCCATCAGACTTAAACAACCACCTGCGCTCGCATTACGCCCAATAAATCAGG
+
BCCCC<,@6@<;F,@FFFCCECEEFEEFDEFFFEFC+@B@,<,,C,C,C<8;CCFCFDGE9F<AE@,DEC<FFGEED7CF:7,B8<+6>+8BFAE<D<F9@EE,4?E@+=7,@?,B,+C@BCCFG,?DFGFFE9EF7CECC,=+@+++,,,+,38@EFDC3D,,@9=>,,>>A9,6,,6+,3>9:@,@CG?D,@CD6;EF+*5;BDFG99+2:+*2/@5EA*6>289)()?)?*3;:7CEE./6;:AC**0
@M03364:276:000000000-BLYN8:1:1101:15322:6951 2:N:0:1
GGACTACCGGGGTTTCTAATCCTGTTTGCTCCCCACGCTTTCGAGCCTCAGTGTCAGTTACAGGCCAGAGAGCCGCTTTCGCCTCCGGTGTTCCTCCATATATCTACGCATTTCACCGCTACACATGGAATTCCACTCTCCTCTCCTGCACTCAAGTCTCCCAGTTTCCAATGCACACAATGGTTGAGCCACTGCCTTTTACATCAGACTTAAGAAACCACCTGCGCTCGCTTTACGCCCAATAAATCCGG
+
CCCCCGGGGGGGGGGGGGGGGGGGGGGGGGGGGGGGGGGGGGGGDGGGGGGGGGGGGGGGGGGGGGGGGGGGGGGGGGGGGGGGGGGGGGGGGGGGGGGGGGGGGGGGFGGGGGGGGDGGGGGGGGGGFFGGGGGGFFDGGGGGGGGGGGGGGGGGGDFGGGGGGGGGGGEGGGGGGGGCEGFGGEEGGFFGG?FGGGGGGGGGFF>CDCCFGGGFGGGGFGFEFB=:@FFEGGDC5;GGEFDFCFFFGGG
@M03364:276:000000000-BLYN8:1:1101:3468:6953 2:N:0:1
GGACTACCGGGGTTTCTAATCCTGTTTGCTCCCCACGCTTTCGAGCCTCAGCGTCAGTTACAGACCAGAGAGCCGCCTTCGCCACTGGTGTTCCTCCATATATCTACGCATTTCACCGCTACACATGGAATTCCACTCTCCTCTTCTGCACTCAAGTCTCCCAGTTTCCAATGACCCTCCCCGGTTGAGCCGGGGGCTTTCACATCAGACTTAAGAAACCGCCTGCGCTCGCTTTACGCCCAATAAATCCG
+
CCCCCGGGGGGGFGGFGGGGGGGGGGGGGGGGGGGGGGGGGGGGGGGFCGGGGGGGEGGGGGGCFGGGGGGGGGGGGGGGGGGGGGGGGGGGGGGGFEFFFG9FFFGFGDGCEGFGGGGEDCGGGGGGG9EG9FFGFEFGGGGGFGGGFGGGGGGGGG9ECF?FBFCFGGFFGFFF8,@ECGEEGC*9CGFGGEEEGGCD7FC7@F7C6FGC7;CG=<FGFG>@@46>>>DFGCFFF:*:*705CG?BGDD
@M03364:276:000000000-BLYN8:1:1101:23285:6957 2:N:0:1
GGACTACTGGGGTTTCTAATCCTGTTTGCTCCCCACGCTTTCGCACCTGAGCGTCAGTCTTTGTCCAGGGGGCCGCCTTCGCCACCGGTATTCCTCCAGATCTCTACGCATTTCACCGCTACACCTGGAATTCTACCCCCCTCTACAAGACTCTAGCCTGCCAGTTTCGAATGCAGTTCCCAGGTTGAGCCCGGGGATTTCACATCCGACTTGACAGACCGCCTTCGTGCGCTTTACGCCCAGTAATTCCG
+
CCC<8FF9<FFGGFGGFEGGGGFGAFGGGG,FCFGGEGFGFGEE,6CFF<FGDGEGGGG9C9F,CFFGGG:+7@FCFCFGFECEGFGGG7?9E@;F==EFF,,EEAAGF7+BFFFDGDFEGG@EFA8FFBCDFD,F3@FDGEGFFF,E9,@?F,,7=FF,@@DDFFCF*@DG9DCA9AAD@F,:?DFFFCCGCE8?*;8<1:EF+8839D<7*;FFCFGC>E33(9:0(8)57*>4=:CGGF0/:F65**0
@M03364:276:000000000-BLYN8:1:1101:7668:6966 2:N:0:1
GGACTACTAGGGTATCTAATCCTGTTTGCTCCCCACGCTTTCGCACCTGAGCGTCAGTCTTCGTCCAGGGGGCCGCCTTCGCCACCGGTATTCCTCCAGATCTCTACGCATTTCACCGCTACACCTGGAATTCCACCCCCCTCTACGAGACTCAAGCCTGCCAGTTTCAAATGCAGTTCCCGGGTTGAGCCCGGGGATTTCACATCTGACTTAACAGACCGCCTGCGTGCGCTTTACGCCCAGTAATTCCG
+
CCCCCGGGGGGGGGGGGGGGGGGGGGGGGGGGGGGGGGGGGGGGGGGGGGGGGGGGGGGGGGGGGGGGGGGGGGGGGGGGGGGGGGGGGDGGGGGGGGGGGGGGGGGGGGGGGGGGGGGGGGGGGGGGGGGGGGFGGEGGGEGGGGGGGGGGGGGGGGGGGGGGGGGGGGGGGGGGFGGGFGGGGC56FGFGGDGGGGGGGGGFFCGFGGGGGDGGGGGGFGF<?FFEFFFE<<FDFFGGGFFFFFFFGG7
@M03364:276:000000000-BLYN8:1:1101:10089:6995 2:N:0:1
GGACTACTAGGGTTTCTAATCCTGTTTGCTCCCCACGCTTTCGTGCATGAGCGTCAGTGTTATCCCAGGGGGCTGCCTTCGCCATCGGTATTCCTCCACATCTCTACGCATTTCACTGCTACACGTGGAATTCTACCCCCCTCTGACACACTCTAGCCGTGCAGTCACCAATGCAATTCCCAGGTTAAGCCCGGGGATTTCACATCGGTCTTGCACAACCGCCTGCGCACGCTTTACGCCCAGTAATTCCG
+
CCCCCGGGGGGGGGGGGGGGGGGGGGGGGGGGGGGGGGGGGGGGGGGGGGGGGGGGGGGGGGGGGGGGGGGGGGGGGGGGGGGGGGGGGGGGGGFFGGGGGGGGGGGGGGGGGGGGGGGGGGGGGGGGEGGGGGGGFGGGGGGGDGGGGGGGGGGCGGGGEDFGFFGGGGCFGGC9EGGGGGGGGGGGGGGGGDGGGGGGFGECFGGGGGGGGGFFGGGGEGBF?F9)(5>FGGGFF?5CGF:@FGFBGG9
@M03364:276:000000000-BLYN8:1:1101:27946:6998 2:N:0:1
GGACTACTGGGGTTTCTAATCCTGTTTGCTCCCCACGCTTTCGCACCTGAGCGTCAGTCTTCGTCCAGGGGGCCGCCTTCGCCACCGGTATTCCTCCTGATCTCTACGCATTTCACCGCTACACTTGGAATTCTACCTCCCCCTACGAGACGCTAGCTTGCCAGTTTCCAATGCAGTTCTCGGGTTGAGCCCGGGGATTTCACATCTGACGTAACCAACCGCCTGCGTGCGCGTTACGCCCAGTAAGTCCG
+
@CC@CGG9FFGG+C,CFC@@<C@DFAFG9@FGG;FCCFDGEFBCFGGGCEFFEFGECF@DFCE,BFG8F8+FGECGEGGGGGEEGGG+@@EF?CEFA,,??,EFFCGEE:+BAF9FFFGEGE:E4,CDF,5AF<D,,,7<++68+8@CC>86:6+@CE,3@@CFC,;;,5;@7@,9ECE7D55C,>CG9,?FC*=?*=FCFD++32;D:7*:9*2***35)*<?6:18(7.))1>071:1:<0/:C/6C7/
@M03364:276:000000000-BLYN8:1:1101:10760:7038 2:N:0:1
GGACTACAGGGGTATCTAATCCTGTTTGCTCCCCACGCTTTCGAGCCTCAGCGTCAGTTACAGACCAGAGAGTCGCCTTCGCCACTGGTGTTCCTCCATATATCTACGCATTTCACCGCTACACATGGAATTCCACTCTCCTCTTCTGCACTCAAGTCTCCCGGTTTCCAATGACCCTCCCCGGTTGAGCCGGGGGCTTTCACATCAGACTTAAGAAACCGCACGCGCTCGCTTTACGCCCATTAAATCCG
+
CCCCCGGGGGGGGGGGGGGGFGGGGGGGGGFGFDGGGGGGGGGGGGGGGDGFDFGGGGGGGGGGGGGGGGGGGGGGGGGGGGEGGGGGGGGG9DFGGGGGGGGADGGGDEGGGGGGGDGGGEDEFGGGG@FGFG9?EFGGGGGGDGGGGGGGCGFGGGGDFF6B=CGFFFFFGGF8DFGGGGGGGC>F9FFGGGDDEEG6?C,=CGGGGFCCD>CFGDC*:E)((06763)0C9<2=8CC5>(9:D@4C4C
@M03364:276:000000000-BLYN8:1:1101:23507:7046 2:N:0:1
GGACTACTCGGGTTTCTAATCCTGTTTGCTCCCCACGCTTTCGCACCTGAGCGTCAGTCTTCGTCCAGGGGGCCGCCTTCGCCACCGGTATTCCTCCAGATCTCTACGCATTTCACCGCTACACCTGGAATTCCACCCCCCTCTACGAGACTCAAGCCTGCCAGTTTCAAATGCAGTTCCCGGGTTGAGCCCGGGGATTTCACATCTGACTTAACAGACCGCCTGCGTGCGCTTTACGCCCAGTAATTCCG
+
CCCCCGFGGGGGGGGGGGGGGGGGGGGGGGGGGGGGGGGGGGGGGGGGGFGGGGGGGGGGCFGGGFGGGGGGGGGGGGGGGGGGGGGGGDGGGGGGGGGGGGGGGGGGGGG:FGGFGGGEGGGEFCFGGFFDFADFGGECEDGGGGF6BCGGGG@GGCEGGGGFGGGGFEGGGGCEGFGFFDEGGDCFGFBECCEEGG6FFGFGFGGGFGCDGGGGGFG=>EFF?F>@(55)9DFAFFGGGBFF:CFACF6
@M03364:276:000000000-BLYN8:1:1101:15733:7072 2:N:0:1
GGACTACCGGGGTTTCTAATCCTGTTCGCTCCCCACGCTTTCGAGCCTCAGCGTCAGTTACAGTCCAGAGAGTCGCCTTCGCCACTGGTGTTCTTCCTAATCTCTACGCATTTCACCGCTACACTAGGAATTCCACTCTCCTCTCCTGCACTCTAGATACTCAGTTTGGAATGCAGTACTCGGGTTGAGCCCAAGTATTTCACATCCCACTTAAGTATCCGCCTACGCTCCCTTTACGCCCAATAAATCCG
+
CCCCCGFGGGGGGGGGGGGGGGGGGGGGGGGGGGGGGGGGGGGGGGGGGGGFGGGGGGGGGDGGGGGGGFGGGGGGGGGGGGGGGGGGGGGGGGFGFFFFGCGGGGGGGGGGGGGGGGGGGGGGGGGGGGGGGAEFGGGGGGGGGGGGGFGGGGGA9CDEDFAEGGGGGGGGGG8,3@DFG68+DE+<EF,@FCEGCEGGGGCGFGF74C9C>FFFFFGD?FFFFFDD@BDFFFGFFDCGGF;FF*@3@C9
@M03364:276:000000000-BLYN8:1:1101:7810:7099 2:N:0:1
GGACTACTGGGGTATCTAATCCTGTTTGCTCCCCACGCTTTCGAGCCTCAGCGTCAGTTACAGACCAGAGAGCCGCCTTCGCCACTGGTGTTCCTCCATATATCTACGCATTTCACCGCTACACATGGAATTCCACTCTCCTCTCCTGCACTCAAGTCTCCCAGTTTCCAATGCACACAATGGTTGAGCCACTGCCTTTTACATCAGACTTAAGAAACCACCTGCGCTCGCTTTACGCCCAATAAATCCGG
+
CCCCCGGGGGGGGGGGGGGGGGGGGGGGGGGGGGGGGGGGGGG@FGGGGGGGGGGGGGGGGGGGGGGGGGGGGGGGGGGGGGGEGGGFFFGEGGGGGGGGGGGGGGGGGGGGGFEFGGGGGGGGGGGGGFGGGGGGGGGFGGGGGGGGGGGGEFGGGGGFCFGGGGGGGGGGGGGGDGGFGGFGGGFGGC,3CFGGGGGFDGFGFGDGGGGFCCFF55:,*AF@=:99))2?FGFFBDEEG:@F7DFEGG>
@M03364:276:000000000-BLYN8:1:1101:13579:7109 2:N:0:1
GGACTACCGGGGTATCTAATCCTGTTCGCTCCCCACGCTTTCGAGCCTCAGCGTCAGTTACAGACCAGAGAGCCGCCTTCGCCACTGGTGTTCCTCCATATATCTACGCATTTCACCGCTACACATGGAATTCCACTCTCCTCTCCTGCACTCAAGTCTCCCAGTTTCCAATGCACACAATGGTTGAGCCACTGCCTTTTACATCAGACTTACGAAACCACCTGCGCTCGCTTTACGCCCAATAAATCCGG
+
CCCCCGGGGGGGGEGGGGGGGGGGGGGGGGGGGGGGGGGGGGGGGGGGGGGGGGGGGGGGGGGGGGFGGGFGGGGGGGGGGCCFGGGDFGGGFGGGGGGGGGGGGGGGGGGGGGGGGGGEGGGGGGGGGGFGGFCFFEDGGGGCDFGFGCGGGGGGFGGGFGGGGGGGGGEFFGGGGGGGGG6F,+,@FD,8@EFGGGGG>CEF983*;CCD+39?**@FFEFFFFFFFFF:<CCEE@CEGFFF=DF5>DC
@M03364:276:000000000-BLYN8:1:1101:14622:7118 2:N:0:1
GGACTACTGGGGTATCTAATCCTGTTCGCTCCCCACGCTTTCGAGCCTCAGCGTCAGTTACAGTCCAGAGAGTCGCCTTCGCCACTGGTGTTCTTCCTAATCTCTACGCATTTCACCGCTACACTAGGAATTCCACTCTCCTCTCCTGCACTCTAGATACTCAGTTTGGAATGCAGTACTCGGGTTGAGCCCAAGTATTTCACATCCCACTTAAGTATCCGCCTACGCTCCCTTTACGCCCAATAAATCCG
+
CCCCCFGGGGGGGGGGGGGGGGGGGGGGGGGGGGGGGGGGGGGGGGGGGGGGGGGGGGGGGGGGGGGGGGFGGGGGDGGGGGGGGGGGGGGGGGGGGGGGGGGGGGGGGGGGGGGGGGGGGGGGGFGGGGGGGGGGFFFGGGGGGGGFGGGGGGGFAEDFGGGGGGGGGGGGGGGGGGGGGGCGGGGGGGGGGGGGFGGGFCFFFCGFFGGGGGGGGGGGFGFFDFFDFFFFGGGCF2EGE>@FD:A7CG5
@M03364:276:000000000-BLYN8:1:1101:9902:7154 2:N:0:1
GGACTACCAGGGTTTCTAATCCTGTTCGCTCCCCACGCTTTCGAGCCTCAGCGTCAGTTACAGTCCAGAGAGTCGCCTTCGCCACTGGTGTTCTTCCTAATCTCTACGCATTTCACCGCTACACTAGGAATTCCACTCTCCTCTTCTGCACTCTAGATCCTCAGTTTGGAATGCCCTACTCGGGTTGAGCCCAAGCATTTCACATCCCACTTAAGTCCACGCCTACGCTCACTTTACGCCCAATACATCCG
+
C9CCCFF@CF7F@ECFEFEEC,CFFC,FFCGEFGGCEGGCFFEDGGGGFGG8BF@FGGCCE@C@FGDGGFCFE<+CCFCFGG:@CEGGGGF@FEFEE,9,AA@FGGF,@FBCFF?,C44=+F9F,:FFFEEEF<,99@DE8@DC4,@BD;@3>EGC;;,,,@=8FF,@=D;BF,,,,1D=36+3@>:,,>BE,+,+,7,,5?EC67?;9FD+=88<++,4*=>2<6>D(2)4++**+5B:5)/5*02?FC1
@M03364:276:000000000-BLYN8:1:1101:19893:7202 2:N:0:1
GGACTACTCGGGTTTCTAATCCTGTTTGCTCCCCACGCTTTCGAGCCTCAGCGTCAGTTACAGACCAGAGAGCCGCCTTCGCCACTCGTGTTCCTCCATATATCTACGCATTTCACCGCTACACATGGAATTCCACTCTCCTCTTCTGCACTCAAGTCTCCCAGTTTCCAATGACCCTCCCCGGTTGAGCCGGGGGCTTTCACATCAGACTTAAGAAACCGCCTGCGCTCGCTTTACGCCCAATAAATCCG
+
CCCCCGGGGGGGGGGGGGGGGGGGGGGGGGGGGGGGGGGGGGGGGGGGGGGGGGGGGGGGGGGGGGGGGGGGGGGGGGGGGGGGGGGGGGGGGGGGGGGGGGGGGGGGGGGGGGGGGGGGGGGGFGGGGGGGGGGGGGGGGGGGGGGGGGGGGG@FDD;FGCG?ADECFGGGGCFGGGGGGGDEFG>CFFG>C:C8CGGGD7CGFCCC=GCF+@7:DGGGFEED?F@B>EEBDG<2F<GGGEFFFC?:*61
@M03364:276:000000000-BLYN8:1:1101:7857:7205 2:N:0:1
GGACTACAAGGGTTTCTAATCCTGTTCGCTCCCCACGCTTTCGAGCCTCAGCGTCAGTTACAGTCCAGAGAGTCGCCTTCGCCACTGGTGTTCTTCCTAATCTCTACGCATTTCACCGCTACACTAGGAATTCCACTCTCCTCTCCTGCACTCTAGATACTCAGTTTGGAATGCAGTACTCGGGTTGAGCCCAAGTATTTCACATCCCACTTAAGTATCCGCCTACGCTCCCTTTACGCCCAATAAATCCG
+
CCCCCGGGGGGGGGGGGGGGGGGGGGFGGGGGGGGGGGGGGGGFGGGGGGGGGGGGGGGGGGGGGGGGGGCGGGGGGGGGGGGGGGGGGGGGGGGGGGGGGGGGGGGGGGGGGGGGGGGGGGGGGGGGG9EFGGGGGGGGGGGGFGGGGGGFGFGG9AFF;@AEGCF9=FAGGF8DGCEFGGCGGGGGFGGGG6:@AFGGFGGFFGG59CGCFC>C72:@5FAAAFFF)@?FGFGEF@GGG5()0:;):79
@M03364:276:000000000-BLYN8:1:1101:23318:7209 2:N:0:1
GGACTACTCGGGTTTCTAATCCTGTTTGCTACCCACGCTTTCGAGCCTCAGTGTCAGTTACAGGCCAGAGAGCCGCCTTCGCCAACGGCGTTCCTACATATATCTACGCATTTCCCCGCTACACATGGAGTTCCACTCTCCTCCCCAGCACTCAAGTCTCCCAGTTTCCAACTCACTCAATGGTTGATCCCAGGATTTTCACATCAGACTTACCAAACCGCATACGCTCGCTTTACGCCCAATAAATCCGG
+
A-86@,;E,B;BE,BFC,6C6CC<FCEFA<,;CFE@:+@66C,CEG7,,6;,6<F<CFF,6EEG@F<6,9,6<F@+@F7A@,,,+:,C7F>=,<,,CFC9AA4,C??4:@?:,A,,:+>4@>EE,,7,:,AFFF9=,66>DF>+6B,+>=@88,@DEF,EC>,33C,36>3,,7,@,@D,,36EF8D,BC3,,**,@BCEGF7=A8DFDFGF7*=79C5*)*:(*)(82>5)*/;7):8858=FF719*)1
@M03364:276:000000000-BLYN8:1:1101:9867:7212 2:N:0:1
GGACTACAGGGGTTTCTAATCCTGTTCGCTCCCCACGCTTTCGAGCCTCAGCGTCAGTTACAGTCCAGAGAGTCGCCTTCGCCACTGGTGTTCTTCCTAATCTCTACGCATTTCACCGCTACACTAGGAATTCCACTCTCCTCTCCTGCACTCTAGATACTCAGTTTGGAATGCAGTACTCGGGTTGAGCCCAAGTATTTCACATCCCACTTAAGTATCCGCCTACGCTCCCTTTACGCCCAATAAAGCCG
+
CCCCCGGGGGGGGGGGGGGGGGGGGGGGGGGGGGGGGGGGGGGGGGGGGGGGGGGGGGGGGGGGGGGGGGGGGGGGGGGG@FGGGGGGGGGGGGGGGGGGGFGGG9FGGGGGGGGGGGGGGGGGGGFGGFGGGGGGGDFGFEGGGGGGGGGGGGGGBD;=FGFDFGGGGGGGGGGGGGGGGGGEFGGCEGGGG6FF7DGGFGEGFGGFGGGGGGGGGD:C>GEDFFFFDE?FGGGFFFGGG57FGG6)2C9
@M03364:276:000000000-BLYN8:1:1101:7656:7232 2:N:0:1
GGACTACTGGGGTATCTAATCCTGTTCGCTCCCCACGCTTTCGAGCCTCAGCGTCAGTTACAGTCCAGAGAGTCGCCTTCGCCACTGGTGTTCTTCCTAATCTCTACGCATTTCACCGCTACACTAGGAATTCCACTCTCCTCTCCTGCACTCTAGATACTCAGTTTGGAATGCAGTACTCGGGTTGAGCCCAAGTATTTCACATCACACTTAAGTATCCGCCTACGCTCCCTTTACGCCCAATAAATCCG
+
CCCCCAEFGGCFGDFGGFCGGGGGGGGGGGGGGGGGGGGGGGGGGGGGDGGE@GGGEGGGGGGFFECFGCFCFGGGGDFFFGGGGFECFGFFGGFGFGG,CFGGGGGFGGEGGFGGGGGGDGGG9A=8FFFDEE;FE@><EA8+==FFGFGG8=EFF9CA;D8FCEEDEFCEFGCDGGGGDB>+8+;1@7E8C6DDFACFGCECAF+;CDGCFB;?+;EF>F*596)5):))*426:2CE*:5AFC85:88
@M03364:276:000000000-BLYN8:1:1101:21363:7307 2:N:0:1
GGACTACAGGGGTTTCTAATCCTGTTTGCTACCCATGCTTTCGAGCCTCAGCGTCAGTTACAGACCAGACAGCCGCCTTCGCCACTGGTGTTCTTCCATATATCTACGCATTTCACCGCTACACATGGAGTTCCACTGTCCTCTTCTGCACTCAAGTTTCCCAGTTTCCGATGCACTTCTTCGGTTGAGCCGAAGGCTTTCACATCAGACTTAAGAAACCGCCTGCGCTCGCTTTACGCCCAATAAATCCG
+
CCCCCGGGGGGGGGGGGGGGGGGGGGGGGGGGGGGGGGGGGGGGGDGGGFGGGGDGGGGFGGGGGGGGGGGGGGGGGGGGGGGGDGGGGGGGFGGGGGFAFGGGFFGGGGGGGGGFGGGGGGFF9EGGFFGGGFGGGFGGGDFGFGG9FFGGGGGGECFGGGGDDFGGGGCEGGCEFFFGGGGGGGG8?7CE>CCEGGCEGGGGFGGGGD7FF7<CFGFF>C9@@FBB@EFFGFCCCDEGEF0AFGFE=62
@M03364:276:000000000-BLYN8:1:1101:26763:7314 2:N:0:1
GGACTACAAGGGTATCTAATCCTGTTTGCTCCCCACGCTTTCGCACCTGAGCGTCAGTCTTCGTCCAGAGGGCCGCCTTCGCCACCGGTATTCCTCCAGATCTCTACGCATTTCACCGCTACACCTGGAATTCCACCCCCCTCTACGAGACTCTAGCTTGCCAGTTTCAAATGCAGTTCCCAGGTTGAGCCCGGGGATTTCACATCTGACTTAACAAACCGCCTGCGTGCGCTTTACGCCCAGTAATGCCG
+
CCCCCGGGGGGGGDGGGGGGGGGGGGGGGGGGGGGDGGGGGFEGGFGGGGCF@FGGGFGGGGGGGGGGCGGGGGGGFGGGGGFGCGDGEFGGGCF<FFGCG<EFCCFCFG7FFGGDFECGGGFGD@FGGGGGCFGGGGGG7EGGFFG6EGCFGGGGFGGGGGGGCGGGGGGG9F7,@<AFDCD5>EFGC,BFGGDEDE?FGGFFA<CGFFCFD7>C>F8=)7A1189>DEEFGDF<B:>E*)(/:*@)0*)
@M03364:276:000000000-BLYN8:1:1101:8880:7320 2:N:0:1
GGACTACTAGGGTTTCTAATCCTGTTTGCTCCCCACGCTTTCGAGCCTCAGTGTCAGTTACAGGCCAGAGAGCCGCTTTCGCCTCCGGTGTTCCTCCATATATCTACGCATTTCACCGCTACACATGGAATTCCACTCTCCTCTCCTGCACTCAAGTCTCCCAGTTTCCAATGCACACAATGGTTGAGCCACTGCCTTTTACATCAGACTTAAGAAACCACCTGCGCTCGCTTTACGCCCAATAAATCCGG
+
CCCCCGGGGGGGGGGGGGGGGGGGGGGGGGGGGGGGGGGGGGGGGGGGGGGGGGGGGGGGGGGGGGG8<CFGGGGGGGGGDGGGGGGGGGGGFGGGGGGGGGGGGGGGGGGGFGGGGGGGGGGGGGGGFCGGGGGGGGGGGGGGGGGGGGGGGGDGFGGGGFGGGGGGGGGGCEGGGGG8DGCGGGGECDDFGGGFGGGGGGGGFFGGGG>C7;CG5D8FFEF=BAA>9@DFGG745>GEGFFF7DA?7D)
@M03364:276:000000000-BLYN8:1:1101:18813:7322 2:N:0:1
GGACTACTCGGGTTTCTAATCCTGTTTGCTCCCCACGCTTTCGAGCCTCAGCGTCAGTTACAGACCAGAGAGTCGCCTTCGCCACTGGTGTTCTTCCTAATCTCTACGCATTTCACCGCTACACTAGGAATTCCACTCTCCTCTCCTGCACTCTAGATACTCAGTTTGGAATGCAGTACTCGGGTTGAGCCCAAGTATTTCACATCCCACTTAAGTATCCGCCTACGCTCCCTTTACGCCCAATAAATCCG
+
CCCCCGGGGGGGGGGGGGGGGGGGGGGGGGGGGGGGGGGGGGGGGGGGGGGGGGGGGGGGGGGGGGGGGGGGGGGGGGGGGGGGGGGGGGGGGGGGGGGGGGGGGGGGGGGGGGGGGGGGDGFGGGGGGGGGGGGGGGGGGGGGGGGGGGFDFFGGGEFGGGGGGGGCEGFGGGCGFFDFFGGGGGC6EGGGGGGGGGGGGGFGFFCFGGGGCGGGGGFGFGFFFFADAFFFGGG=FDGGGFDFGGFCFG<
@M03364:276:000000000-BLYN8:1:1101:24358:7324 2:N:0:1
GGACTACCAGGGTATCTAATCCTGTTTGCTCCCCACGCTTTCGAGCCTCAGCGTCAGTTACAGACCAGAGAGTCGCCTTCGCCACTGGTGTTCCTCCATATATCTACGCATTTCACCGCTACACATGGAATTCCACTCTCCTCTTCTGCACTCAAGTCTCCCAGTTTCCAATGACCCCCCCCGGTTGAGCCGGGGGCTTTACCATCAGACTTAAGAAACCGCCTGCGCTCGCTTTCCGCCCAATAAATCCG
+
CCCCCFFGDFGGGFFGGGGGGGGGGFFFGGGGGGFFG7FFGFEFGGEFGGGGGGEDGCGGCAGCGGGFFA,:FFGGGFFGGEB7FGGGGGGGGGGGGCFDG9FGGGGGGGGGGF,CFGD>CFGGGGGGF?FGGFFGGFGGGFFFFFGFFEGF?FGGGGFFCGFFFFGG8DEB==6D,+6=>EGGF589,?EE*=5CECF7++<@1**27>FFF+1+;CE75CE10:(;>)5)/7*-*(21:<00>D?)073
@M03364:276:000000000-BLYN8:1:1101:3310:7325 2:N:0:1
GGACTACTCGGGTTTCTAATCCTGTTTGCTCCCCACGCTTTCGAGCCTCAGTGTCAGTTATCGTCCAGAGAGCCGCTTTCGCCTCCGGTGTTCCTCCATATATCTACGCATTTCACCGCTACACATGGAATTCCACTCTCCTCTCCTGCACTCAAGTCTCCCAGTTTCCAATGCACACAATGGTTGAGCCACTGGCTTTTCCATCAAGCTTAAGAAACCACCTTCTCCCCCTTTACGCCCAAAAAACTCGG
+
CCCCCGC<FEGE6CFFGGFFGGGGGGGGGFFFGCFFFGGEFCF,F>FEFGGCEGFGEGFG9,C;F:@E,CE7FFEF@FDEFGE,FFGEE@FGCFGFGGF,?@EDFCFFFFGCFGGCE7FG@CFFC8FE@BFG9EEF9,,8=D,3=8,,,,@FFGGF,@93,>,>A;76=DGFFC,3,@8E,3D@D+,5,8CE?88,4,@E+4,?B****2+++?=:*;D54EF))*14)*3/C4+425:ECF(2/8))2**
@M03364:276:000000000-BLYN8:1:1101:20496:7357 2:N:0:1
GGACTACCCGGGTATCTAATCCTGTTCGCTCCCCACGCTTTCGAGCCTCAGCGTCAGTTACAGTCCAGAGAGTCGCCTTCGCCACTGGTGTTCTTCCTAATCTCTACGCATTTCACCGCTACACTAGGAATTCCACTCTCCTCTCCTGCACTCTAGATACTCAGTTTGGAATGCAGTACTCGGGTTGAGCCCAAGTATTTCACATCCCACTTAAGTATCCGCCTACGCTCCCTTTACGCCCAATAAATCCG
+
CCCCCGGGGGGGGDDFGGGGGGGGGGFFGGGGGGGGGGGGGGGGGGGGGGGGGGGGGGGGGGGGGGGGFGGGGGGGGGGGGGGDGGGGFFGGGGGGGGGGGFGGGGGGGGEGGGGGGGGGGGGF,FFGGGGGFGGGGGFCED?9DGFFGGGGGGGGGGGGGGGDGG9;EFGGGGGGGFFFD+CEGGGCF7DFCDEGGGGGGCGGFC7CFGG>FFGGF9A7@?>9AA@>>4BAFFF4B@GEGF?FGGF5@*1
@M03364:276:000000000-BLYN8:1:1101:22951:7395 2:N:0:1
GGACTACCGGGGTTTCTAATCCTGTTTGCTCCCCACGCTTTCGCGCCTCAGCGTCAGTCTCAGACCAGAGAGCCGCCTTCGCCACTGGTGTTCCTCCATATCTCTACGCATTTCACCGCTACACCTGGAATTCCACTCTCCTCTTCTGCACTCAAGTCTCCCAGTTTCCAATGCACCTCCCCGGTTGAGCCCGGGGCTTTCACATCCGACTTAACAGACCACCTCCGCTCGCTTTACGCCCAATCACTCCG
+
CC9CC,,CCGC+@FEFG9CEFGEFC<F8EF9EFCGGGG>E@FE,6@FC:<FDCF7@@F,,,,<,:9EF,FCF<<EC+CC<DE,:BACFG<FCDAE<,A,?,,9,=AFGG7FGFAGFGFEG@FD8,6<8F<E4F<EEA>EDDCG?BF,,83>D8,,3,@;6CBFDFGDDD,=EE,,,3;@D@3EGGD5CEFG*CE*;CEFF>>GGCF***1)*1;+@:CFG;C:((0.)())8*99468>E5:(.*2).0**
@M03364:276:000000000-BLYN8:1:1101:21389:7400 2:N:0:1
GGGCTACTGGGGTTTCTAATCCTGTTTGCTCCCCACGCTTTCGAGCCTCAGTGTCAGTTACAGGCCAGAGAGCCGCTTTCGCCACCGGTGTTCCTCCATATATCTACGCATTTCACCGCTACACATGGAATTCCACTCTCCTCTCCTGCACTCAAGTCTACCAGTTTCCAATGCATACAATGGTTGAGCCACTGCCTTTTACACCAGACTTAATAAACCACCTGCGCTCGCTTTACGCCCAATAAATCCGG
+
CCCCCFGGGGGGGGGGGGGGGGGGGGGGGGGGGGGGGGGGGGGGGGGGGGGGGGGGGGGGGGFGGGGGGFGFGGGGGGGGGGGGGGGGGGGGGGFGGGGGGGGGGCFGGGGGGGGGGGGGGGGGGGGGGGGGGGGFEGGGGGGGGGGGGGGGGGGGGGGGGGGGDFGGGGGGGGGCFGGGGG?EG6E,CEGGGGGGGGG7EFGGFGGGGG=C8CGGCFFCF9A==BAFDDFFGGG@;>GBE:3AGGFFGGC
@M03364:276:000000000-BLYN8:1:1101:13689:7417 2:N:0:1
GGACTACAGGGGTATCTAATCCTGTTTGCTCCCCACGCTTTCGAGCCTCAGCGTCAGTTACAGACCAGAGAGCCGCCTTCGCCACTGGTGTTCCTCCATATATCTACGCATTTCACCGCTACACATGGAATTCCACTCTCCTCTTCTGCACTCAAGTCTCCCAGTTTCCAATGACCCTCCCCGGTTGAGCCGGGGGCTTTCACATCAGACTTAAGAAACCGCCTGCGCTCGCTTTACGCCCAATAAATCCG
+
CCCCCFFDGGGGEEGFGGGGFGGGGGGGGGFFFEEGFGGGGFE?FEGFFC<FFFEGGFGGGGGGGFFFGGGGGGGGGEGGGGGEEGGGEDGCEFFFGCEGGGGGFF?FGGGGGFFEGGGGGGEGGGGGGGGGGGGGGGFGGGGGGGGGGGGG?=@DGGF;E@FGDFGCC;,@@CFGGGCGEBCCGG8CFGGDGEGGGGFF>+CFFFCC*;?FGFGF7<CEDGF61:9BBFFFDC528(;?EF:@C*96DFD
@M03364:276:000000000-BLYN8:1:1101:24817:7418 2:N:0:1
GGACTACACGGGTTTCTAATCCTGTTTGCTACCCATGCTTTCGAGCCTCAGCGTCAGTTACAGACCAGACAGCCGCCTTCGCCACTGGTGTTCTTCCATATATCTACGCATTTCACCGCTACACATGGAGTTCCACTGTCCTCTTCTGCACTCAAGTTTCCCAGTTTCCGATGCACTTCTTCGGTTGAGCCGAAGGCTTTCACATCAGACTTAAGAAACCGCCTGCGCTCGCTTTACGCCCAATAAATCCG
+
CCCCCGGGGGGGGGGGGGGGGGGGGGGGGGGGGGGGGGGGGGGGGGGGGGGGG@FGGFGGGGFAGGGGGGGG8FED@FGGGGFDGGGGGGGGGGGE<FGGGGGFEFGGGGCGGGGGFGGGGGGGGGGG8FFFFEFGDCFEFGGGG9=FCGGGFCGFBEFGGFFFGGFFEGDEEG9AFGGFGDBEGGE9<@E>EGGGGGGGGGGFFGF>FFGFGGF+:9FCDDDF9FFEF??;DFCEA7EGG3=FGDFFG*)
@M03364:276:000000000-BLYN8:1:1101:21477:7493 2:N:0:1
GGACTACAGGGGTTTCTAATCCTGTTCGCTCCCCACGCTTTCGAGCCTCAGCGTCAGTTACAGTCCAGAGAGTCGCCTTCGCCACTGGTGTTCTTCCTAATCTCTACGCATTTCACCGCTACACTAGGAATTCCACTCTCCTCTCCTGCACTCTAGATACTCAGTTTGGAATGCAGTACTCGGGTTGAGCCCAAGTATTTCACATCCCACTTAAGTATCCGCCTACGCTCCCTTTACGCCCAATAAATCCG
+
CCCCCGGGGGGGGGGGGGGGGGGGGGGGGGGGGGGGGGGGGGGGGGGGGGGGGGGGGGGGGGGGGGGGGGGGGGGGGGGGGGGGGGGGGGGGGGGGGGGGGGGGGGGGGGGGGGGGGGGGGGEGFGGGGGGGGGGGGGFGGGGGGGGGFGGGGGGGGGDFFGGGGGFGCFGGGFGDFDCFGEGGGGGGGGGGGGGGCGGGGGGGFGFCDGGGFCFGGGGGFGFFFF2>@EFFGGF4C=GGGFFFFGFEGF5
@M03364:276:000000000-BLYN8:1:1101:5755:7495 2:N:0:1
GGACTACACGGGTTTCTAATCCTGTTTGCTCCCCACGCTTTCGAGCCTCAGCGTCAGTTACAGACCAGAGAGCCGCCTTCGCCACTGGTGTTCCTCCATATATCTACGCATTTCACCGCTACACATGGAATTCCACTCTCCTCTTCTGCACTCAAGTCTCCCAGTTTCCAATGACCCTCCCCGGTTGAGCCGGGGGCTTTCACATCAGACTTAAGAAACCGCCTGCGCTCGCTTTACGCCCAATAAATCCG
+
CCCCCGGGGGGGGGGGGGGGGGGGGGGGGGGGGGGGGGGGGGGGFGGGGGGGGGGGGGGGGGGGGGGGFCGGGGGGGGGGGGGGDFGGGGGGGGGGGGGGGGGGGGGGGGGGGGGGGGGGGGFGGGGGGGGGGGGGGGGEGGGCGGGGFDFFGGCEGGGGFGFCFGGGGDFGCGGGGGGGGGGGGEGG6DGGGDGGGGGGGGGGFF+8=DFGCFFGFGGFEGFFFFBFFFDFG5CBFFGGDE::FCFAGC<
@M03364:276:000000000-BLYN8:1:1101:4667:7496 2:N:0:1
GGACTACTCGGGTTTCTAATCCTGTTTGCTCCCCACGCTTTCGCACCTGAGCGTCAGTCTTCGTCCAGGGGGCCGCCTTCGCCACCGGTATTCCTCCAGATCTCTACGCATTTCACCGCTACACCTGGAATTCTACCCCCCTCTACGAGACTCTAGCTTGCCAGTTTCAAATGCAGTTCCCAGGTTGAGCCCGGGGATTTCACATCTGACTTAACAAACCGCCTGCGTGCGCTTTACGCCCAGTAATTCCG
+
CCCCCGGGGGGGGGGGGGGGGGGGGGGGGGGGGGGGGGGGGGGGGGGGGGGGGGGGGGGGGGGGGGGGGGGGGGGGGGGGGGGGGGGGGGGGFGGGGGGGGGGGGGGGGGGGGGGGGGDGGGGGGFGGGGGGGGGGGGGGGGGFFGFGECEGGFGGGGFGGGGGGGGGFGAFGGGGFGGGGGGGGGGGGFGGGGGGGGG677@CA6:C:DFGGFGGG7FCDGF0(;3>6>5BGGG<=?>EE>:FFDFADF9
@M03364:276:000000000-BLYN8:1:1101:20948:7605 2:N:0:1
GGACTACCGGGGTTTCTAATCCTGTTTGCTCCCCACGCTTTCGAGCCTCAGTGTCAGTTACAGGCCAGAGAGCCGCTTTCGCCTCCGGTGTTCCTCCATATATCTACGCATTTCACCGCTACACATGGAATTCCACTCTCCTCTCCTGCACTCAAGTCTCCCAGTTTCCAATGCACACAATGGTTGAGCCACTGCCTTTTACATCAGACTTAAGAAACCACCTGCGCTCGCTTTACGCCCAATAAATCCGG
+
CCCCCGGGGGGGGGGGGGFGGGGGGGGGGGGGGGGGGGGGGGGGGGGGGGGGGGGGGGGGGGGGGGGGGGGGGGGEGGGGGGDGGGGGGEGGGFGGGGGGGGGGFFFGGGGGGGGGGGGGGGFGGGGGG<FGGGGGGFF<EGGGGFGGGGGGGGGGGGGGGGGGGGGGFEGGGGGDGGDGGGGCFGG?E>,@CCGGFGGFGGG7?<77CC:DCF:CFGD5?GFFDB9)/:ABGGDEDFGGG5@;*@A78>9
@M03364:276:000000000-BLYN8:1:1101:13169:7615 2:N:0:1
GGACTACACGGGTTTCTAATCCTGTTTGCTCCCCACGCTTTCGCACCTGAGCGTCAGTCTTCGTCCAGGGGGCCGCCTTCGCCACCGGTATTCCTCCAGATCTCTACGCATTTCACCGCTACACCTGGAATTCTACCCCCCTCTACGAGACTCTAGCTTGCCAGTTTCAAATGCAGTTCCCAGGTTGAGCCCGGGGATTTCACATCTGACTTAACAAACCGCCTGCGTGCGCTTTACGCCCAGTAATTCCG
+
CCCCCGGGGGGGGGGGGGGGGGGGGGGGGGGGGGGGGGGGGGGGGGGGGEGGGGGGGGGGGGGGGGGGGGGGGGGGGGGGGGDDGGFGFGGGGGGGGFGFFGEGGDFFGGEGGGGGGGGECCCDEEGFGGGCDGGGGGGCE8>CAFFEEC7+,>,7EEGGFGGGGGGGGG;;AFGGGGGGFGGCGFGGGGGGE=GEEEG977CGCD>FGCFC>7CFG*=EBGF??FBFFEE@DGF47?GG5>?FGC?-:7*
@M03364:276:000000000-BLYN8:1:1101:22829:7624 2:N:0:1
GGACTACTAGGGTTTCTAATCCTGTTTGCTCCCCACGCTTTCGCACCTGAGCGTCAGTCTTCGTCCAGGGGGCCGCCTTCGCCACCGGTAATCCTCCAGATCTCTACGCATTTCACCGCTACACCTGGAATTCTACCCCCCTCTACGAGACTCAAGCCTGCCAATATCAGATGCAGTTCCCGGGTTGAGCCCGGGGATTTCACATCTGACTTAACAGACCGCCTGCGTGCGCTTTACGCCCAGTAATTCCG
+
CCCCCGGGGGGGGGGGGGGGGGGGGGGGGGGGGGGGGGGGGGGGGGGGGGGGGGGGGGGGGGGGGGGGGGGGGGGGGGGGGGGGGGGGGGCGGGDFFFGGGGGGGGGGDGGGGGGGGGGGGGGGGGGGGGGGGGGGGGGGEECFGGFGGGGGGGGCEGGGGGFCGGGGGFGCFGGGGCCFGGCDFEGFGFFFGGGG*=C?FCF7AFGGGGGGGGGGFCFC>E><?F6@?FFFGGG2F0CEED1/*0@<GG*
@M03364:276:000000000-BLYN8:1:1101:4723:7627 2:N:0:1
GGACTACAAGGGTTTCTAATCCTGTTTGCTCCCCACGCTTTCGCACCTGAGCGTCAGTCTTCGTCCAGGGGGCCGCCTTCGCCACCGGTATTCCTCCAGATCTCTACGCATTTCACCGCTACACCTGGAATTCTACCCCCCTCTACGAGACTCTAGCTTGCCAGTTTCAAATGCAGTTCCCAGGTTGAGCCCGGGGATTTCACATCTGACTTAACAAACCGCCTGCGTGCGCTTTACGCCCAGTAATTCCG
+
CCCCCGGGGGGGGGGGGGGGGGGGGGGGGGGGGGGGGGGGGGGGGGGGGGGGGGGGGGGGGGGGGEEGGGGGGGGGGGGGGGGGGFFGGGGGGGGGGCGGGGGGGGFGGGGGGGGGGGGGDGGGGGGGGGGGGGGGGGGGGGGGGGFEGGGFGFGGGGGGGGGGDGGGGGGGGGGFDFGGGGGGGGGGGCFFCECGGCGGGGGG6CGGGGGGGGGGCCGGFGFFFF;EBFFBGGD4=?GGGD??FCFAFC*
@M03364:276:000000000-BLYN8:1:1101:23339:7628 2:N:0:1
GGACTACAGGGGTTTCTAATCCTGTTTGCTCCCCACGCTTTCGCACCTGAGCGTCAGTCTTCGTCCAGGGTGCCGCCTTCGCCACCGGTATTCCTCCAGATCTCTACGCATTTCACCGCTACACCTGGAATTCTACCCCCCTCTACGAGACTCAAGCCTGCCAGTATCAGATGCAGTTCCCGGGTTGAGCCCGGGGATTTCACATCTGACTTAACAGACCGCCTGCGTGCGCTTTACGCCCAATAACTCCG
+
CCCCCGGGGGEDGGGGGGGGGGGGGGFDFGGFFGGGDCBFFGGGGGGCGDGFCF@FGFFFGGDGGDECG,,B:FEE7CEGFG=F,?@EBC,B,CD??4EGGGFGF9F<FFFEGGGCGFCE7FDFGDGGGFCFGGGGCEFEEGGG9FF8+CGGGFF?9EFEFG8F<EFGGGCCC9,3@EF;DEE>@EEC6CFDE88EGDGG+BFGF47@>D+1::C>C*8C>*=;(=6.(83)9939=(/*1)4767*-27/
@M03364:276:000000000-BLYN8:1:1101:10945:7649 2:N:0:1
GGACTAAGGGTTTCTAATCCTGTTTGCTCCCCACGCTTTCGAGCCTCAGTGTCAGTTACAGGCCAGAGAGCCGCTTTCGCCTCCGGTGTTCCTCCATATATCTACGCTTTTCACCGCTACACATGGAATTCCACTCTCCTCTCCTGCACTAAAGTCTCCAAGTTTCCAATGCACACAATGGTTGAGCCACTGCCTTTTACATCAGACTTAAGAACCCACCTGCGCTCGCTTTACGCCCAATAAATCCGGAC
+
<@CCCGDFGD6-B,ED<C66CEFEACFGG@D6CF@@@FF@FFD;FFFFGFF@@<E@ECFAGCCF8@,8CCCFEGECCG>F,8C,8@F7FF69E<,9?CFGG,=FFF:,BFEE<AE:@FGG=F?FFFEGGF,9,C9A=88<>@,8=,@48E,0D6CE=>,3@D=,C,@,@E8>,,7DE?FF8EG6FGGGEGFF,@:E9,;9CC,56+;3=C7++2*0*3@E6C*:)34@(?F:FG92;5C7*;8F>+/6C*)
@M03364:276:000000000-BLYN8:1:1101:12432:7651 2:N:0:1
GGACTACTGGGGTATCTAATCCTGTTCGCTTCCCACGCTTTCGAGCCTAAGCGTCAGTTACAGTCCAGAGAGTCGCCTTCGCCACTGGTGTTCTTCCTAATCTCTACGCATTTCACCGCTACACTAGGAATTCCACTCCCCTCTCCTGCACTCTAGATACTCAGTTTGGAATGAAGTACTCGGGTTGAGCCCAAGTATTTCACATCCAACTTAAGTATACGCTTACGCTCCCTTTACGCCCAATAAATCCG
+
CCCCC,FDGG?+FE@,CF@<,,<FFC,C+B,8CFFFE@BBDEF@DEC4,CF<FGGGEFG<F6,CFEED9FGEFG>E:C,AFG:@CFGCCEFBFDEGGA9F<E;,9C?CEFEGGG9@E@+8++,,,9=49,AFG,4C=F,,8D6=D8=FE8EG?9>EFF,>39=,9=>9EFDE8,,,,763,@+>3++,5,,@EF83<;;ECF7@+*3*20*=*==BDF,7**/:)*)*)*0:*2*9+(6=E>(;;7+11*)
@M03364:276:000000000-BLYN8:1:1101:12651:7653 2:N:0:1
GGACTACTGGGGTTTCTAATCCTGTTTGCTCCCCACGCTTTCGAGCCTCAGCGTCAGTTACAGACCAGAGAGCCGCCTTCGCCACTGGTGTTCCTCCATATATCTACGCATTTCACCGCTACACATGGAATTCCACTCTCCTCTTCTGCACTCAAGTCTCCCAGTTTCCAATGACCCTCCCCGGTTGAGCCGGGGGCTTTCACATCAGACTTAAGAAACCGCCTGCGCTCGCTTTACGCCCAATAAATCCG
+
C<-C@<E<D<FGCGG<E@@6666CED<FCF,C<,C@FCFC<@F@,C@FGCEDEG:@CE<FDG9F<DFFGG8FGFGGFFGGGGGGGF@D<FFGGGGGG?FGCFDFGGGGDGGGGGGGGGGGGG@FGGFGGGGGGGGGC@EGGF?CGGGGGFCGGDB?EGFGF?DFGGDFGAFGGFGC@FGEEDGGGGGGCGG5>E*=EGGGFFGGF4+8C?CC7@CF+;E=>EDFFFBF93>3><CAFBGGE3(8F=?BGGC
@M03364:276:000000000-BLYN8:1:1101:13400:7662 2:N:0:1
GGACTACAAGGGTTTCTAATCCTGTTCGCTCCCCACGCTTTCGAGCCTCAGCGTCAGTTACAGTCCAGAGAGTCGCCTTCGCCACTGGTGTTCTTCCTAATCTCTACGCATTTCACCGCTACACTAGGAATTCCACTCTCCTCTCCTGCACTCTAGATACTCAGTTTGGAATGCAGTACCCGGGTTGAGCCCAAGTATTTCACATCCCACTTAAGTATCCGCCTACGCGCCCTTTACGCCCAATAAATCCC
+
CCCCCG8D<FGGGGEAGG@CFEGCGFCFGEGECF@FGGGC@FEFFGEGGFGGGF7,CFGGGFGGFGDFCGEFGGG>:FGGFGGEEECFFFF=FEFFGG<ECFBFFFGGG,4BFF,@FGGC:FEF;8AFF<<F;FFA,@DCFGGGGG9?FCD?BCAF==DEGC,6ADDFGFFGED,@D86,,@@>GGCEFFGGD:DGGGFF+9<+?ACCCCCFF+;9C=@FEFEA=F2;(:)87CCCA;>C=305C7+97;*
@M03364:276:000000000-BLYN8:1:1101:13894:7667 2:N:0:1
GGACTACACGGGTTTCTAATCCTGTTTGCTCCCCACGCTTTCGCACCTGAGCGTCAGTCTTTGTCCAGGGGGCCGCCTTCGCCACCGGTATTCCTCCAGATCTCTACGCATTTCACCGCTACACCTGGAATTCTACCCCCCTCTACAAGACTCTAGCCTGCCAGTTTCGAATGCAGTTCCCAGGTTGAGCCCGGGGATTTCACATCCGACTTGACAGACCGCCTGCGTGCGCTTTACGCCCAGTAATTCCG
+
CCCCCGGGGGGGGGGGGGGGGGGGGGGGGGGGGGGGGGGGGGGGGGGGFGGGGGGGGGGGGGGGGGGGGGGGGGGGDGGGGGGGGGGGGEGGGGGGGGGGGGGGGGGGGGGGGGGGGGGGGGGGGGGGGGGGGGGGFCFGGGGGGGGCFGGGGGGGGGGGGGGGGGGGGGGGFGGGGGGGGDGGGGGGGFGGGGGGGGGFGGGGFGGGGGGGGFGGGGG=>EFFFFBFFBE>GGGFFFGGC>BFG7@AGGD
@M03364:276:000000000-BLYN8:1:1101:20632:7700 2:N:0:1
GGACTACCAGGGTTTCTAATCCTGTTCGCTCCCCACGCTTTCGAGCCTCAGCGTCAGTTACAGTCCAGAGAGTCGCCTTCGCCACTGGTGTTCTTCCTAATCTCTACGCATTTCACCGCTACACTAGGAATTCCACTCTCCTCTCCTGCACTCTAGATACTCAGTTTGGAATGCAGTACTCGGGTTGAGCCCAAGTATTTCACATCCCACTTAAGTATCCGCCTACGCTCCCTTTACGCCCAATAAATCCG
+
CCCCCGG8FFEGFGGGGGGGGGGGGGFGGG@FGGGGCGGGGGGGGGGGGGG@FGGGGGGGGGGGDFGG<E<FFCFGGGGGGGEGE@EFFGFGGGGG9FAFFFGGGGEGGGGGGGGGGGGGGGGGCGEGGGGGGGDG9=,AEGG9,,EFGGGGGGGGGGGFAF9FGAEF=FBFGGGGGE=ECEGGGGGGGGG@6D,5,EFCGFGG6F;CFGGGGGFFFGGGFCFDA4:?4ABFGGGC+(1:EFFFGGFFFF>
@M03364:276:000000000-BLYN8:1:1101:18119:7717 2:N:0:1
GGACTACACGGGTATCTAATCCTGTTTGCTCCCCACGCTTTCGCACCTGAGCGTCAGTCTTCGTCCAGGGGGCCGCCTTCGCCACCGGTATTCCTCCAGATCTCTACGCATTTCACCGCTACACCTGGAATTCTACCCCCCTCTACGTGACTCAAGCTGACCAGTATCAGATGCAGTTCCCAGGTTGAGCCCGGGGATTTCACATCTGACTTAATAAACCGCCTGCGTGCGCTTTACGCCCAGTAATTCCG
+
CCCCCGGGFFCEF@FFGGGFFGGFFGCDFFDGGGFCGGEEGGGC:@CFDGFDGGFGGG,EEEFGGGCG8FGEGCFEEGGEFGFFDGGGG:FAFGGFG?EFGFGGGGFGGG:CFGFGC@C==FCFFCEGGGGGGDEG,@DEEGGGGGG,3:C?>,@F9@8FGFFFFGFC,;,@7BCF;CF>DGF8FCCGC;?F*?C=CBFGGGFGFFC>F:C>++1+2@F6>GF;?FF>:35BDGC>*,CGC<07C7@5:**
@M03364:276:000000000-BLYN8:1:1101:2903:7750 2:N:0:1
GGACTACACGGGTTTCTAATCCTGTTTGCTCCCCACGCTTTCGCACCTGAGCGTCAGTCTTCGTCCAGGGGGCCGCCTTCGCCACCGGTATTCCTCCAGATCTCTACGCATTTCACCGCTACACCTGGAATTCTACCCCCCTCTACGAGACTCTAGCTTGCCAGTTTCAAATGCAGTTCCCAGGTTGAGCCCGGGGATTTCACATCTGACTTAACAAACCGCCTGCGTGCGCTTTACGCCCAGTAATTCCG
+
CCCCCGGGGGGGGGGGGGGGGGGGGGGGGGGGGGGGGGGGGGGGGGGGGGGGGGGGGGGGGGGGGGGGGGD>CGGGGGGFGGGGGGGGGGGGGGGGGGGGGGGGGGGGGGGGGGGGGGGGGGGGGGGGFGGGGGGGFFGGEGEGGGGGG6E?FGFGGGGGGGGGGGFGGGAFGFGCCGGC92DEGGF6E7CF5EE5CGGGCFGGC6DFFGFFGFGGCFGFDGFDFFFFFFFFGGCAF6E>EDBFGC?6FF6
@M03364:276:000000000-BLYN8:1:1101:9111:7757 2:N:0:1
AGACTACTCGGGTATCTAATCCTGTTCGCTCCCCACGCTTTCGAGCCTCAGCGTCAGTTACAGTCCAGAGAGTCGCCTTCGCCACTGGTGTTCTTCCTAATCTCTACGCATTTCACCGCTACACTAGGAATTCCACTCTCCTCTCCTGCACTCTAGATACTCAGTTTGGAATGCAGTACTCGGGTTGAGCCCAAGTATTTCACATCCCACTTAAGTATCCGCCTACGCTCCCTTTACGCCCAATAAATCCG
+
9CCCCGGGGGGGGGGGGGGGGGGGGGGGGGGGGGGGGGGGGGGGGGGGGGGGGGGGGGGGGGGGGGGGGGGGGGGGGGGGGGGGGFGGGGGGGGGGGGGGGGGGGGGGGGGGGAFGGGGGGGGGGGGGGGGGGFGGGGGGGGGGGGGGGGGGGGGGGGGGGGGGGGGGGGGGGGGGGGGGGGGGGGDG6FGGGGFFGGGGGGGGFFFGGGGGFGFC9CGGFGB>D>>5>EFFCFG=+:EGDFDFGGA?FCC
@M03364:276:000000000-BLYN8:1:1101:16131:7772 2:N:0:1
GGACTACTCGGGTTTCTAATCCTGTTTGCTCCCCACGCTTTCGAGCCTCAGTGTCAGTTACAGGCCAGAGAGCCGCTTTCGCCTCCGGTGTTCCTCCATATATCTACGCATTTCACCGCTACACATGGAATTCCACTCTCCTCTCCTGCACTCAAGTCTCCCAGTTTCCAATGCACACAATGGTTGAGCCACTGCCTTTTACATCAGACTTAAGAAACCACCTGCGCTCGCTTTACGCCCAATAAATCCGG
+
CCCCCGGGGGGGGGGGGGGGGGGGGGGGGGGGGGFGGGGGGGGGGGGGGGGGGGGGGGGGGGGGGGGGGGGGGGGGGGGGGGGGGGGGGGGGGGGGFFGGGGGGGGGGGGGGGGGGGGGGGGGGDGGGGGGGGGGGGGGGGGGGGGGGGGGGGGGGGGGGGGGGGGGFCGFFGGGGGGGFGG8>FDGGGFGGGGGGGGFGGGGFFFF*AFGFGGGGGGGGFCAEDFBDA>DBFF7>?=G@5FD;7@FC*>5
@M03364:276:000000000-BLYN8:1:1101:8738:7787 2:N:0:1
GGACTACTGGGGTTTCTAATCCTGTTTGCTCCCCACGCTTTCGCACCTGAGCGTCAGTCTTCGTCCAGGGGGCCGCCTTCGCCACCGGTATTCCTCCAGATCTCTACGCATTTCACCGCTACACCTGGAATTCTACCCCCCTCTACGAGACTCTAGCTTGCCAGTTTCAAATGCAGTTCCCAGGTTGAGCCCGGGGATTTCACATCTGACTTAACAAACCGCCTGCGTTCGCTTTACGCCCAGTACTTCCG
+
CCCCCGGGGGGGGGGGGGGGGGGGGGGGGGGGGGGGGGGGGGGGDGGGFGGGGGGGGGGGGGGGGGGGGGGGGGGGGGGGGGGGGFGGGFGGGGGGGFGGGFGGGAGGGGGGGFGGGGGGEGFGFGFGFFGGGGGGGGDGGGGG9FFBECEGGFEA;EGGGGGGFGGGGFFGGGGGGGGGGGGGGGGGGGG@:EDEDGCFGGG>A<+;CGGGG+:;FDGFFGE;?FF;(.8>DC5)*,?EGFB@F*92CF/
@M03364:276:000000000-BLYN8:1:1101:10390:7793 2:N:0:1
GGACTACCAGGGTATCTAATCCTGTTTGCTCCCCACGCTTTCGAGCCTCAGTGTCAGTTACAGGCCAGAGAGCCGCTTTCGCCTCCGGTGTTCCTCCATATATCTACGCATTTCACCGCTACACATGGAATTCCGCTCTCCTCTTCTGCACTCAAGTCTCCCAGTTTCCAATGCACGCAATGGTTGAGCCACTGCCTTTTACATCAGACTTAAGAAACCACCTGCGCTCGCTTTACGCCCAATAAATCCGG
+
CBCCCGGGGGGGGGGGGGFGGGGGGGGGGGGGGGGGGGGGGGGDFGGGGGGGGGGGGGGFGGGGGGGGGGGGGGGGGGGGGGGGGGGGGGGGFGGGGGGGGGGGGGGGGGGGGGCGGEGGGGGGGGGGCFGGGGGGGGGGGGGGGGGGGGGGGG@FGGFFFGEGFGGGFGAE,63==C8+AEFFCE,<?EEGG6C?,EEF78CCAF**2;C+=8CFGGFGFGFFF>@>D?DDF5=C43C77)5A7:;<CC:
@M03364:276:000000000-BLYN8:1:1101:22864:7793 2:N:0:1
GGACTACCCGGGTTTCTAATCCTGTTTGCTCCCCACGCTTTCGCACCTGAGCGTCAGTCTTCGTCCAGGGGGCCGCCTTCGCCACCGGTATTCCTCCAGATCTCTACGCATTTCACCGCTACACCTGGAATTCTACCCCCCTCTACGAGACTCTAGCTTGCCAGTTTCAAATGCAGTTCCCAGGTTGAGCCCGGGGATTTCACATCTGACTTAACAAACCGCCTGCGTGCGCTTTACGCCCAGTAATTCCG
+
CCCCCGGGGGGGGGGGGFGGGGGGGGGGGGGGGGGGGGGGGGGGGGGGFFGGGGGGGGGGGGGGGGGGFGGGGGGGGGGGGGGGGGGGG7F9EFFGFGGGGGGGGFGGEDGGGGGGGGGGGGGGGGGGGFGGGGGGGFGGGGGGGGG+B;E?FGGGGGGFFFFCFGGGF9FGGGGGGGGFGEFGGGGGGGGGGGCEGGGGGGGG=CCGFFGGG>FGC4AFDGFFF>>E?BBFGG3<FFGEG:0;C*96CG4
@M03364:276:000000000-BLYN8:1:1101:20330:7806 2:N:0:1
GGACTACTGGGGTTTCTAATCCTGTTTGCTCCCCACGCTTTCGAGCCTCAGCGTCAGTTACAGTCCAGAGAGTCGCCTTCGCCACTGGTGTTCTTCCTAATCTCTACGCATTTCACCGCTACACTAGGAATTCCACTCTCCTCTCCTGCACTCTAGATACTCAGTTTGGAATGCAGTACTCGGGTTGAGCCCAAGTATTTCACATCCCACTTAAGTATCCGCCTACGCTCCCTTTACGCCCAATAAATCCG
+
CCCCCGGGGGGGGGGGGGGGGGGGGGGGGGGGGGGGGGGGGGGFGGGGGGGGGGEGGGGGGGGGGGGGGGGGGGGGGGGGGGGGGGGGGGGGGGGGGGGGGGGGGEGGDFEGGGGGGGGGGDGGGGGGGFGGGGGGGGGGGGGGGGGGGGGFGGGFGGFGGGGGGGGGGGGGFGFGGGGGGGGGGGGGGGGGCFFGFCFC7DFCFGFC7DCDCGGGGGCGFFEFAF@4@ABFGGGEA@GGE;9;D*6CGGD
@M03364:276:000000000-BLYN8:1:1101:18906:7813 2:N:0:1
GGACTACCAGGGTTTCTAATCCTGTTTGCTCCCCACGCTTTCGCACCTGAGCGTCAGTCTTCGTCCAGGGGGCCGCCTTCGCCACCGGTATTCCTCCAGATCTCTACGCATTTCACCGCTACACCTGGAATTCTACCCCCCTCTACGAGACTCTAGCTTGCCAGTTTCAAATGCAGTTCCCAGGTTGAGCCCGGGGATTTCACATCTGACTTAACAAACCGCCTGCGTGCGCTTTACGCCCAGTAATTCCG
+
CCCCCGG8@FGGGGGGGCFFGGGGGGGGGGF@FGFEFGEGGGGC@FGF<CFGGGGGGGGEFEGEFGGGFFEFGGGGGGEGGGGGGGGGGDGGGFFGGGFFGCFGGGGGG7FFGGGGGGGGGGGG@EFGFFGGFA@FCGD@CEGG9F6383BDFEFGGGGGGGGGCFGG7,DFGGGFGFG?9,?CEGGGGGGGGGGG5CGGGGGG6CCGGGGGGGGGFFGGFGFFFFFD<FFFGGGAFFGGGB1FFCBBGG<
@M03364:276:000000000-BLYN8:1:1101:5736:7817 2:N:0:1
GGACTACTCGGGTATCTAATCCTGTTCGCTCCCCACGCTTTCGAGCCTCAGCGTCAGTTACAGTCCAGAGAGTCGCCTTCGCCACTGGTGTTCTTCCTAATCTCTACGCATTTCACCGCTACACTAGGAATTCCACTCTCCTCTCCTGCACTCTAGATACTCAGTTTGGAATGCAGTACTCGGGTTGAGCCCAAGTATTTCACATCCCACTTAAGTATCCGCCTACGCTCCCTTTACGCCCAATAAATCCG
+
CCCCCGGGCEGDGFGFGGGGGGGFGFGGGGGGEGGGGDEGFFGGGGGFFGGGGEGGEGGGGGCGFFGGFFFGGGGGGGGGGGEDGGGGGGGGFGFGEFCFGGGFFAFFG7F=EFGGGGGGGGGGGDGGGGGGFGGGGGGGGGFGG8DGGGGGGGGGGGGGGGGGDFFGGGG98DGGGGGGGGGDG6C6@FFCGCFGFFGGF7CFAFGGFGGGGGGGGDFDFG?4>FF49D5?D7CEFDGBEA1AGFA6+*1
@M03364:276:000000000-BLYN8:1:1101:20674:7820 2:N:0:1
GGACTACTAGGGTTTCTAATCCTGTTTGATCCCCACGCTTTCGCACATCAGCGTCAGTTACAGACCAGAAAGTCGCCTTCGCCACTGGTGTTCCTCCATATCTCTGCGCATTTCACCGCTACACATGGAATTCCACTTTCCTCTTCTGCACTCAAGTTTCCCAGTTTCCAATGACCCTCCACGGTTGAGCCGTGGGCTTTCACATCAGACTTAAGAAACCGCCTACGCGCGCTTTACGCCCAATAATTCCG
+
CCCCCGGGGGGGGGGGGGGGGGGGGGGGGGGGGGGGEEGGGGGEEGGGGGGGGGGGGGGGGGGGGGGGGGGGGGGGGGGGGGGGGGGGGGGEGFFGGGGGGGGDFFGGGGGGFGGGGGGG+FFGFEFGGEFGGGGGGFGGGGGGGGGFAFGGFFFGGGGGGGGGGGCCGGCAFFGGGDE=8DEGGCEGFGGGGGGGGFG?CCGGF5CFD>FGFGGGGGGGFGFFFF@D9BAADGDCA0CEGF;2>>F?F>F
@M03364:276:000000000-BLYN8:1:1101:16323:7824 2:N:0:1
GGACTACTCGGGTTTCTAATCCTGTTTGCTCCCCACGCTTTCGAGCCTCAGTGTCAGTTACAGGCCAGAGAGCCGCTTTCGCCTCCGGTGTTCCTCCATATATCTACGCATTTCACCGCTACACATGGAATTCCACTCTCCTCTCCTGCACTCAAGTCTCCCAGTTTCCAATGCACACAATGGTTGAGCCCCTGCCTTTTACATCAGACTTAAGAAACCACCTGCGCTCGCTTTACGCCCAATAAATCCGG
+
CCCCCGGGFGGGGGGGGGGGGGGGGGGGGGGGGGGGGGGGGGGGGGGGGGGGGGGGGGGGGGGGGGGGGGGEGGGGCGGGGGGGGGGGGGGGGGGGG8FGGGGGGFGGGDGGGGGGGGGGGGFG9FGGFFGGGGG:,@DFGGGCDFFDGGGGGGGGGGGGGFEFGGGGGGGGGFDGFGDCEFGGGGGGGB+@FFEFGGGGCGGFFGF7FGGGGGG8FG6,/;A==AAB98?4CC>EEDCGCFFFFGC)25<
@M03364:276:000000000-BLYN8:1:1101:14141:7828 2:N:0:1
GGACTACTGGGGTATCTAATCCTGTTTGCTACCCATGCTTTCGAGCCTCAGCGTCAGTTACAGACCAGACAGCCGCCTTCGCCACTGGTGTTCCTCCATATATCTACGCATTTCACCGCTACACATGGAATTCCACTCTCCTCTCCTGCACTCAAGTCTCCCAGTTTCCAATGCACACAATGGTTGAGCCACTGCCTTTTACATCAGACTTAAGAAACCACCTGCGCTCGCTTTACGCCCAATAAATCCGG
+
CCCCCGGGGGGGGGGGGGGGGGGGGGGGGGGFFGGGGGGGGGGGGDGGGGGFGGGEGGGGGGGGGGGGGGGGGGGGGGGGGGGGGGGGGGGGGGGGGGGGGFFCEGGGGGGGGGGGGGGGGGGGGGGGGFGGGGGGGGGGGGGFDFGFFGGGGGGGGGGGGGGGGGGGGGFAFGGGGGGGFGFFCGGFGFGGFFGGGGGGGGGGFGG6FGFFFDGG7C6C>EFFFFFDFFEFGFFEFFGDEFFFGGACCDC
@M03364:276:000000000-BLYN8:1:1101:17254:7856 2:N:0:1
GGACTACCCGGGTTTCTAATCCTGTTTGCTCCCCACGCTTTCGAGCCTCAGTGTCAGTTACAGGCCAGAGAGCCGCTTTCGCCTCCGGTGTTCCTCCATATATCTACGCATTTCACCGCTACACATGGAATTCCACTCTCCTCTCCTGCACTCAAGTCTCCCAGTTTCCAATGCACACAATGGTTGAGCCACTGCCTTTTACATCAGACTTAAGAAACCACCTGCGCTCGCTTTACGCCCAATAAATCCGG
+
CCCCCGGGGGGGGGGGGFGGGGGGGGGGGGGGGGGGGGGGGGGGGGGGGGGGGGGGGGGGGGGGGGGGGGGGGGGGFGGGGGGDGGGGGGGGGGGGGGECFGGGGGGGGGGGGGGGGGGGGGGGFGGGGGGGGGGGGGGGGGGGGGGGGGFFFGGGGGGGGG,DFGGGFGGGFGGGFGGGGFFFFGCFGF6D?FGGGGGD>FCGFGFFGGGCFGGF4;C9?>FE=B=?>DAEGGGCFDGGG)6AGG7<<C9
@M03364:276:000000000-BLYN8:1:1101:13966:7858 2:N:0:1
GGACTACCAGGGTATCTAATCCTGTTTGCTCCCCACGCTTTCGAGCCTCAGTGTCAGTTACAGGCCAGAGAGCCGCTTTCGCCTCCGGTGTTCCTCCATATATCTACGCATTTCACCGCTACACATGGAATTCCACTCTCCTCTCCTGCACTCAAGTCTCCCAGTTTCCAATGCACACAATGGTTGAGCCACTGCCTTTTACATCAGACTTAAGAAACCACCTGCGCTCGCTTTACGCCCAATAAATCCGG
+
CCCCCGFGGFGGGGGGFGGGGGGGGGGGGGGGGGGGGGGGGGGFGGGGGGGGGGGGGGGGGGGGGGGGGGGGGGGGGGGGGGGGGGGGGGGGGGGGGFGGGGGCGGGGEGGGGGGGGGDDGGGGGGGGFFGGFGGGGGGGGGFGGGGGGGGGGGGGFGGGGGGGGGGGCFCFGGGGGGGGGFGGGG8E?C88CGGFGGGGGGGGFDF5CFFG7DGGGGGGFE9;@4ADDFFFGFFCDDGCDFD4DDA<*>:
@M03364:276:000000000-BLYN8:1:1101:8917:7876 2:N:0:1
GGACTACTGGGGTTTCTAATCCTGTTTGCTACCCATGCTTTCGAGCCTCAGCGTCAGTTACAGACCAGACAGCCGCCTTCGCCACTGGTGTTCTTCCATATATCTACGCATTTCACCGCTACACCTGGAGTTCCACTGTCCTCTTCTGCACTCAAGTTTACCAGTTTCCGATGCACTTCTTCGGTTGAGCCGAAGGCTTTCACATCAGACTTAAGAAACCGCCTGCGCTCGCTTTACGCCCAATAAATCCG
+
@CCBCEFGGGFGGDEGGFDFEGFGGCECEFGGGF9EC?EFFGEC<CFGFGFGEGEEEECCFCFAF@EFECCE@CBEGEGGF7B@FGG869CBE,@5E<,C?FGGFGG<+,BFF<<FCCFGEGGG,,=<8=FFEFE9@ED9EFG=DFGGGFE?FCDGDD,4CEFBFEDBF6++6@D=E@AFAE6+@B8?7EB@C@CC6CG9FG<519CC279285?CFFF,:E*)()065))/95*7+(=@/=1FC7+9:C9
@M03364:276:000000000-BLYN8:1:1101:10066:7876 2:N:0:1
GGACTACTAGGGTTTCTAATCCTGTTTGCTCCCCACGCTTTCGCACCTGAGCGTCAGTCTTCGTCCAGGGGGCCGCCTTCGCCACCGGTATTCCTCCAGATCTCTACGCATTTCACCGCTACACCTGGAATTCTACCCCCCTCTACGAGACTCTAGCTTGCCAGTTTCAAATGCAGTTCCCAGGTTGAGCCCGGGGATTTCACATCTGACTTAACAAACCGCCTGCGTGCGCTTTACGCCCAGTAATTCCG
+
CCCCCFGGGGGGGGGGGGGGGGGGGGGGGGGGGGGGGGGGGGGGGGGGGGGGGGGGGGGGGGGGGGGGGGGGGGGGGGGGGGGGGGGGGGGGGGGGGFFFFGGGGGGGGGGGGGGGGGGGEEFGGGGGGGGGGGGGGGGGDGGG9FGDGEGGGGGGGGGGGGCGGGGGGGCFD;FFGGGGGGGGGGGGGGBFGGGGGGGG7DGGFGDFGFFGGGGGGGGGFGFFDFFFF>>BGGGFFBGGEB?FFFFFFG6
@M03364:276:000000000-BLYN8:1:1101:27038:7879 2:N:0:1
GGACTACCAGGGTATCTAATCCTGTTCGCTCCCCACGCTTTCGAGCCTCAGCGTCAGTTACAGTCCAGAGAGTCGCCTTCGCCACTGGTGTTCTTCCTAATCTCTACGCATTTCACCGCTACACTAGGAATTCCACTCTCCTCTCCTGCACTCTAGATACTCAGTTTGGAATGCAGTACTCGGGTTGAGCCCAAGTATTTCCCATCCCACTTAAGTATCCGCCTACGCTCCCTTTACGCCCAATAAATCCG
+
CCCCCGGGGGGGGFGGGFFGFGCGGGGGGDGFGGGGFG@FGGGGGDGGGGGGGGEGGGGGGGGGGFGGGGGFGFGGFFFGGDFGCGGGGFFGGGFFFFGGGGGGGGFGGGGGGGGGEFFGEGDFFGGGGGGCFFGGGF9AEGGCDFGFGGGF?FG8FEGFGGGCGFFGGDGGGFGGGGGGGGGGGGGFF4>3,@F7CCFC;+2@FGDFGGG8CDFF7;FA*??=DF4>DFFFGGD48@GGGF05>D66C4)
@M03364:276:000000000-BLYN8:1:1101:10811:7905 2:N:0:1
GGACTACCGGGGTATCTAATCCTGTTTGCTACCCATGCTTTCGAGCCTCAGCGTCAGTTACAGACCAGACAGCCGCCTTCGCCACTGGTGTTCTTCCATATATCTACGCATTTCACCGCTACACATGGAGTTCCACTGTCCTCTTCTGCACTCAAGTCTCCCAGTTTCCAATGACCCTCCCCGGTTGAGCCGGGGGCTTTCACATCAGACTTAAGAAACCGCCTGCGCTCTCTTTACGCCCAATAAATCCG
+
CCCCCGGGGGGGGGGGGGGGGGGGGGGGGGGGGGGGGGGGGGGGGGGGGGGGGGGGGGGGGGGGGGGGGGFGGGGGGGGGFFGGGGGGGGGGGGGGGGGGGGGGGGGGGGGGGGGGGGGGGGGGGGGGGGGGGGGGGGGGGGGGGGGGGGGGGFGGGGGGGCECFGEE@FGGGGGFGGGGGGGGGGGGFGFG5EEGGGGFGCEFFG7DFGGGFCGGGCFFAEEF6A6BF3)*;F74@?CEE3<>4DFAFF3
@M03364:276:000000000-BLYN8:1:1101:12083:7924 2:N:0:1
GGACTACTCGGGTATCTAATCCTGTTTGCTCCCCACGCTTTCGCACCTGAGCGTCAGTCTTCGTCCAGGGGGCCGCCTTCGCCACCGGTATTCCTCCAGATCTCTACGCATTTCACCGCTACACCTGGAATTCTACCCCCCTCTACGAGACTCTAGCTTGCCAGTTTCAAATGCAGTTCCCAGGTTGAGCCCGGGGATTTCACATCTGACTTAACAAACCGCCTGCGTGCGCTTTACGCCCAGTAATTCCG
+
CCCCCGGGGGGGGGGGGGGGGGGGGGGGGGGGGGGGGGGGGGGGGGGGGFGGGGGGGGGGGGGGGDFFGGGGGGGGGGGGGGGGGGGGGGGGGGGGFGGGGGGGGGGGGGGGGGGGGGGGDGGGGGGGGGGGGGGGGGGGGGGGGGG>EEGGGGGGGGGGGGGGGGGGGGCGGGGGGGGGGGGEGGGD6EFGE=EGGGGGGGGGFGGFDCFFGDGGGGGC>CB@FF9D?DBDGGG2@BEEED?FG7*):>2
@M03364:276:000000000-BLYN8:1:1101:6184:7947 2:N:0:1
GGACTACACGGGTTTCTAATCCTGTTCGCTCCCCACGCTTTCGAGCCTCAGCGTCAGTTACAGTCCAGAGAGTCGCCTTCGCCACTGGTGTTCTTCCTAATCTCTACGCATTTCACCGCTACACTAGGAATTCCACTCTCCTCTCCTGCACTCTAGATACTCAGTTTGGAATGCAGTACTCGGGTTGAGCCCAAGTATTTCACATCCCACTTAAGTATCCGCCTACGCTCCCTTTACGCCCAATAAATCCG
+
CCCCCGGGGGGGGGGGGGGGGGGGGGGGGGGGGGGGGGGGGGGGGGGGFFGGGGFFGGGGFGFGGGGGGGGGGGEGGGGGGGGGGGGFFGGGGGGGGGGFGGGGGGGGGGGGGGGGGF>>=+==E=EGGGGGGGDGFF>@=DFGGFGFFGGGGGG8=FGGFGGFGGGG68DDE9@EFGFGGGECCEGGFDFGF?FD:FGFGGCGFGFGGGGF7C7CFGGGFFDFFFDFD>E6<FDECFGGGF0AFFFCGG<
@M03364:276:000000000-BLYN8:1:1101:25969:7953 2:N:0:1
GGACTACTGGGGTTTCTAATCCTGTTCGCTCCCCACGCTTTCGAGCCTCAGCGTCAGTTACAGTCCAGAGAGTCGCCTTCGCCACTGGTGTTCTTCCTAATCTCTACGCATTTCACCGCTACACTAGGAATTCCACTCTCCTCTCCTCCACTCTAGATACTCAGTTTGGATTGCAGTACTCGGGTTGAGCCCAAGTATTTCACAACCCACTTAAGTATCCGCCTACGCTCCCTTTACGCCCAATAAATCCG
+
CCCCCGG<,-CFGGGGGGGGGGGGFCCCEECGFGGGDGGGGG:EFG+BFFFGCFEFGG<EFFFADG9FC,,,6,6C:BFF@F6==,9FAFF7FFEA<,B?FECFCG9FDEFGA?<FEGC>CEGG;:,8FEGGFA4A,6,A,7@D,>9,,6@=B9D=,=@F@EGGF;EA=8,6AEGFFA8F,=BCFECGFC6+9@,7@E9:+9<9*3<*3*0:+=:9+B,=9>?AAFFB?BDF*+**=(1B*)6A6>@5F7:
@M03364:276:000000000-BLYN8:1:1101:11173:7954 2:N:0:1
GGACTACAAGGGTTTCTAATCCTGTTTGCTACCCATGCTTTCGAGCCTCAGCGTCAGTTACAGACCAGACAGCCGCCTTCGCCACTGGTGTTCTTCCATATATCTACGCATTTCACCGCTACACATGGAGTTCCACTGTCCTCTTCTGCACTCAAGTTTCCCAGTTTCCGATGCACTTCTTCGGTTGAGCCGAAGGCTTTCACCTCAGACTTAAGAAACCGCCTGCGCTCGCTTTACGCCCAATAAATCCG
+
CCCCCCGGGGGGGGGGGGGF<FGGGGGGGGGG?FCFGGGGGGGFGGGGGDF8CGGGGFEGFGFFGGGGGFGG?FGGGGGCFEBCFGGGGCD:EGGGGCFGGGEEGGGGG7CEFDFGGGGGDGGGGGFCFEFFFFEGE8EEFDDDDFGGGGFDDGCEFGGGGGGCGFGGAECEGC8=DEGFDEFGGGGGFGFEC+@C6@DFGGD7FFFGGD>DF+=CF5@9AG>@BF5?(5??4CG3A;E7CEF;CGFC7<5
@M03364:276:000000000-BLYN8:1:1101:28071:7986 2:N:0:1
GGACTACTGGGGTTTCTAATCCTGTTCGCTCCCCACGCTTTCGAGCCTCAGCGTCAGTTACAGTCCCGAGAGTCGCCTTCGCCACTGGTGTTCTTCCTAATATCTACGCATTTCACCGCTACACTAGGAATTCCACTCTCCTCTCCTGCACTCTAGATACTCAGTTTGGAATGCAGTACTCGGGTTGAGCACAAGTATTTCACATCCCACTTAAGTATCCGCCTACGCTCCCTTTACGCCCAATAAATCCG
+
CCCCCGGCFFGGGEGGEGFCFFFGGG<CFEEEFF8FGEGGGGGCGGEGGGFGGGGEGGFGFFDGF@,@,@@CCFCGFCGGGGC:FGGGGGGGGGGFGGFGF,@FAFGGGGGG9F<F<FGCGGGG=8F8FFFFA,CFFF9AEFGGGFC,DF88F>FD9>3,,8DFGGCD8FFGGDGGGFAFGGGEGCCFFG,@C8>5@FGCFCF91*3*;CC78C7=++>=?D*)5A=>2?5)CFFFF9EGCE<4DGC);*1
@M03364:276:000000000-BLYN8:1:1101:10672:7987 2:N:0:1
GGACTACCCGGGTTTCTAATCCTGTTTGCTCCCCACGCTTTCGAGCCTCAGTGTCAGTTACAGGCCAGAGAGCCGCTTTCGCCTCCGGTGTTCCTCCATATATCTACGCATTTCACCGCTACACATGGAATTCCACTCTCCTCTCCTGCACTCAAGTCTCCCAGTTTCCAATGCACACAATGGTTGAGCCACTGCCTTTTACATCAGACTTAAGAAACCACCTGCGCTCGCTTTACGCCCAATAAATCCGG
+
CCCCCGGFGGGGGGGGGFFGGGGGGGGGGGGGGGGGGGGGGGGGGGGGFGGGGGGGGGGGGGGGGGGGGGGGGGGGGGCGGGGGGGGGGGGGGGGCFCGGGGGGGGGGEF@GGGGGGGGGGGGGGGGGFCFGGFGGGGGGGGGGGCGGGGE?D8BFGFFGGGGGFGGGGGGGGEGGGGGGGFCFGGFGGFFGFGGGGGGGCGGGFGGFCF9FGGGGGGDG>EFFFFFFFFFEFFFEFFGGE>@FFGFEGGD
@M03364:276:000000000-BLYN8:1:1101:16706:8005 2:N:0:1
GGACTACTGGGGTTTCTAATCCTGTTTGCTCCCCACGCTTTCGAGCCTCAGTGTCAGTTACAGGCCAGAGAGCCGCTTTCGCCTCCGGTGTTCCTCCATATAACTACGCATTTCACCGCTACACATGGAATTCCACTCTCCTCTTCTGCACTCAAGTCTCCCAGTTTCCAATGACCCTCCCCGGTTGAGCCGGGGGCTTTCACATCAGACTTAAGAAACCGCCTGCGCTCGCTTTACGCCCAATAAATCCG
+
CCCCCGGGGGGGGGGGGGGGGGGGGGGGGGGGGGGGGGGGGGGFGGGGGFGGGGGGGGGGGGGGGGGGGGGGGGGGGGGGGGGGGGGGFEGGGGGGGGGFGG9FGFGGGGGGGGGGGGGGEGGGGGGGGGGGGGGGGGGGGGGGEGGGGGGGGGGGFGGGGGGGGGGGGGDFGGGCGGGGGGGGGGGGGGGG7EGGGGGFG=?CFGFGDFGFGCDCFGGGDGF<7A6BFEFFGFG)9:DEGF?FG7BAGGC
@M03364:276:000000000-BLYN8:1:1101:17370:8017 2:N:0:1
GTACTACTAGGGTTTCTAACCCTGTTTGCTCCCCACGCTTTCGAGCTTCAGTGTCAGTTACAGGCCAGAGAGCCGCTTTCGCCTCCGGTGTTCCTCCCTATACCTACGCATTCCACCGCTACACTTGGAGTTCCACTCTCCTCTCCTGCACTCTAGTTACTCAGTTTGGAATGCAGTACTCGGGTTGACCCCACGTATTTCACATCCCACTTAAGTATCCGCCTACGCTCCCTTTAGGCCCACTAAATCCG
+
88--86,666,C6CFGF9,,C,,66C<<,6,CF@,@@+C@@F,,68+,;,6<FF<@FFE,C,,,C,E,F,:BC@6+64BE,,C:F@C7C+B:F,@FF7,?A,,C4?,6+,B?,:?BF@FD@=,4,,C,9,9E?,,9=>,E,@,?,846>=,+4>DE,@9,8,33AEC,+3,6@FGGCA9:,36C=8EG,,6A7++5,785<FG7B5;>2*0+5+5=:CC7>**45;-8(:2:FD*8+)?C5)(;*9/7C*)
@M03364:276:000000000-BLYN8:1:1101:10412:8033 2:N:0:1
GGACTACCCGGGTATCTAATCCTGTTCGCTCCCCACGCTTTCGAGCCTCAGCGTCAGTTACAGTCCAGAGAGTCGCCTTCGCCACTGGTGTTCTTCCTAATCTCTACGCATTTCACCGCTACACTAGGAATTCCACTCTCCTCTCCTGCACTCTAGATACTCAGTTTGGAATGCAGTACTCGGGTTGAGCCCAAGTATTTCACATCCCACTTAAGTATCCGCCTACGCTCCCTTTCCGCCCAATAAACCCG
+
CCCCCEEFFFGGGGGGGGGGGGGGGGGGGGFGGGGGGEGGGGGFFGEGGGGGGGGDGGGGGCFGG<EGGGGGEFFGGGGFGGGGGGGGGGFGGGGDEFEGEGGGGGGGGGGGFGGGFFGE@CFGF8AGGGGGGGGAE8BEGGGGGGGGGGGGGGG96@;>6,3BFFGGGB;=,,,=EF=:AEGGCGGG6FF?GFCGGG9@CD7CA>CCD59?8:+=:CGGFGEFFFF?@A??F80*+0CG=A6)0>8);*8
@M03364:276:000000000-BLYN8:1:1101:2968:8037 2:N:0:1
GGACTACTGGGGTTTCTAATCCTGTTTGCTCCCCACGCTTTCGAGCCTCAGCGTCAGTTACAGACCAGAGAGTCGCCTTCGCCACTGGTGTTCCTCCATATATCTACGCATTTCACCGCTACACATGGAATTCCACTCTCCTCTTCTGCACTCAAGTCTCCCAGTTTCCAATGACCCTCCCCGGTTGAGCCGGGGGCTTTCACATCAGACTTAAGAAACCGCCTGCGCTCGCTTTACGCCCAATAAATCCG
+
CCCCCCFGGEFGGGGGGGGFGGGGGGGGGGGGGGGGGGGGGGGGFGGGGGGGGGGCCGGGCFFGGGGGGGFGGGGGGGGGGGGGGGGGGGGGGGGGGGGGGGGGGGGGGGEEFFGGGGGGGGGGGGFFGGGGGGGGGGGGGGGGGGGGGGGGGG8DFGEGGGGGADFFGGGFC9FGGGGEGGGBFGGGGGGGDCGGGGCFFGGGFGCD66CFGF+77DGGEGBFFF>E6BDFDGDBFFGGGFFF*;6AFG)
@M03364:276:000000000-BLYN8:1:1101:8404:8056 2:N:0:1
GGACTACTCGGGTTTCTAATCCTGTTTGCTCCCCACGCTTTCGAGCCTCAGTGTCAGTTACAGGCCAGAGAGCCGCTTTCGCCTCCGGTGTTCCTCCATATATCTACGCATTTCACCGCTACACATGGAATTCCACTCTCCTCTCCTGCACTCAAGTCTCCCAGTTTCCAATGCACACAATGGTTGAGCCACTGCCTTTTACATCAGACTTAAGAAACCACCTGCGCTCGCTTTACGCCCAATAAATCCGG
+
CCCCCGGGGGGGGGGGGGGGGGGGGGGGGGGGGGGGGGGGGGGGGGGGGGGGGGGGGGGGGGGGGGGGGGGGGGGGGGGGGGGGGGGGFGGGFGGGGGGGGGGGGGGGGGGGGGGGGGGGGGGGGGGGFFFGGFFFFGGGGGFDEGGGGGGGGGGGGGGCGGGGGGGGGGGGGGGGFGGFGGGGGDGGGF8CFGGGGGGGGGF;;<CFFGGCCFFDGG8AF5AE2:AD=>EFGFFCFFGEGF3FCFACCGD
@M03364:276:000000000-BLYN8:1:1101:11514:8057 2:N:0:1
GGACTACTGGGGTTTCTAATCCTGTTCGCTCCCCACGCTTTCGAGCCTCAGCGTCAGTTACAGTCCAGAGAGTCGCCTTCGCCACTGGTGTTCTTCCTAATCTCTACGCATTTCACCGCTACACTAGGAATTCCACTCTCCTCTCCTGCACTCTAGATACTCAGTTTGGAATGCAGTACTCGGGTTGAGCCCAAGTATTTCACATCCCACTTAAGTATCCGCCTACGCTCCCTTTACGCCCAATAAATCCG
+
CCCCC<FGGGGGGGGGGGGFGFGGGGGGGGG@DEFFFCFGGGGGGGCFFGGFGGG:CFFFFGCGGGGGFGG@FGGGGGGGGGGGGGGGGGEFFGGFFGFGGGFFFFGGGGGGFGEGFGG6FF@GF?FGGFGGFGEF,@>FGGGDFGFGGGFDFGE8EF9DDEGGGGGGDFDDGDC=AEFADGDGFGGGFGGGGCCFFGGGGFF7@FG7CCG+=:7<9=75?*5@294BFAFFGGGEF@EEED(=CGF<>GC
@M03364:276:000000000-BLYN8:1:1101:8966:8119 2:N:0:1
GGACTACCGGGGTTTCTAATCCTGTTTGCTCCCCACGCTTTCGAGCCTCAGTGTCAGTTACAGGCAAGAGAGCCGCTTTCGCCTCCGGTGTTCCTCCATATATCTACGCATTTCACCGCTACACCTGGAATTCTACCCCCCTCTACGAGACTCTAGCTTGCCAGTTTCAAATGCAGTTCCCAGGTTGAGCCCGGGGATTTCACATCTGACTTAACAAACCGCCTGCGTGCGCTTTACGCCCAGTAATTCCG
+
CCCCCDFGGGGGEGGFFGGGDGGGGGGGGGGFCFFGGGGGGGGGGGCGFFG<FFFGFFFGGGGGG8EFGGGGGGGGEGDFG:CFGGGFEEE>FGAFEFGGGG@<EDFFGGGGGFGCGCFEFCEF8B@FFGGGCG9FECGGCEGF9,>=CCCFGGGGGGGDG?;FGG9C7ECGCG7C@CEF69DFF9ECCF?FEGGG5BFGG@9@F*=CFG=FG+8:*8@*)*81(8681BB>DGFF41CE5;?;7786**0
@M03364:276:000000000-BLYN8:1:1101:25279:8131 2:N:0:1
GGACTACTAGGGTTTCTAATCCTGTTTGCTCCCCACGCTTTCGAGCCTCAGCGTCAGTTACAGACCAGAGAGCCGCCTTCGCCACTGGTGTTCCTCCATATATCTACGCATTTCACCGCTACACATGGAATTCCACTCTCCTCTTCGGCACTCAAGTCTCCCAGTTTCCAATGACCCTCCCCGGTTGAGCCGGGGGCTTTCACATCAGACTTAAGAAACCGCCTGCGCTCGCTTTACGCCCAATAAATCCG
+
CCCCCGGGGGGGGGEGGGGFGFGGGGGGGFGGFGCGGGGEGGGGGGGGGGGGGGGGGGGFGFFFGGFGG,<FFGGGGGGGGGGGGGGGDF<=?FGGEFCGGGAFFGGGG,BFGGCGFGGGGGG?9=,?FFGGFFFA;E9<BEDDG;+@BCE6DBFECEFFGCCF>;>BFGGGCF,@=@DCEGGCFECC,8C@C*@CC>GGGGGGFFGG46C>FGG77C*=>5)6=A6:6>35*9CA=1CEE>,)0:8)0*9
@M03364:276:000000000-BLYN8:1:1101:3851:8132 2:N:0:1
GGACTACAAGGGTTTCTAATCCTGTTTGCTCCCCACGCTTTCGCACCTGAGCGTCAGTCTTCGTCCAGGGGGCCGCCTTCGCCACCGGTATTCCTCCAGATCTCTACGCATTTCACCGCTACACCTGGAATTCTACCCCCCTCTACGAGACTCTAGCTTGCCAGTTTCAAATGCAGTTCCCAGGTTGAGCCCGGGGATTTCACATCTGACTTAACAAACCGCCTGCGTGCGCTTTACGCCCAGTAATTCCG
+
CCCCCGGGGGGGGGGGGGGGGGGGGGGGGGGGGGGGDGGGGGGGGGGGGGGGGGGGGGGGGGGGGGGGGGGGGGGGGGGGGGGGGGGGGGGGGGGGGFGFGGGGGGGFGGGGGGGGGGGGGGGGGGGGGFGGGGGFEGDGGGGGGGGDEEECFGGGGGGGGG7>FGEGGCFGGGGGGGGGGGCFCF>FGGGFEGGCCCFGGDFG647FGGGGGGGGGGGGBGEDDF>F:D3>DC<AF:EGGFFFGGB2C?9
@M03364:276:000000000-BLYN8:1:1101:5991:8159 2:N:0:1
GGACTACAGGGGTTTCTAATCCTGTTCGCTCCCCACGCTTTCGAGCCTCAGCGTCAGTTACAGACCAGAGAGCCGCCTTCGCCACTGGTGTTCCTCCATATATCTACGCATTTCACCGCTACACATGGAATTCCACTCTCCTCTTCTGCACTCAAGTCTCCCAGTTTCCAATGACCCTCCCCGGTTGAGCCGGGGGCTTTCACATCAGACTTAAGAAACCGCCTGCGCTCGCTTTACGCCCAATAAATCCG
+
CCCCCGGGGGGGGGGGGGGGGGGGGGGGGGGGGGGGGGGGGGGGGGGGGGGGGGGGGGGGGGGGGGGGGGGGGGGGGGGGGGBCGGGGGGGGGGGGGGGGGGGGGG9EGGGGGGGGGGGGGGGF,EFGGGGGEGGGGGGGGGDGGFGGGGGGGGG9EGGG9DDGFGGGGGGCDGG?EGGGGGGGGGGGGGGDDEGGGGGGGGGF>47**7DG=FGGGGGGFGFFFF;:6DFFGGGAFFGCGDFFGFFFGGD
@M03364:276:000000000-BLYN8:1:1101:18819:8190 2:N:0:1
GGACTACTGGGGTATCTAATCCTGTTTGCTCCCCACGCTTTCGAGCCTCAGTGTCAGTTACAGGCCAGAGAGCCGCTTTCGCCACCGGTGTTCCTCCATATATCTACGCATTTCACCGCTACACATGGAATTCCACTCTCCTCTCCTGCACTCAAGTCTACCAGTTTCCAATGCATACAATGGTTGAGCCACTGCCTTTTACACCAGACTTAATAAACCACCTGCGCTCGCTTTACGCCCAATACATCCGG
+
CCCCCCFGGGGGGGGGGGGGGGGEGGGGGGGFFGDCFGGGGGGF@CGGGGGGGGGGCFFAGFGDGGGGCF8FDEGGGGGGGGG,6BCGGGGGGEGCF,B9F,CFGG9DCFGGGGGGGGGGFGGG,=AEFDGGGGGF,,,EGGGF,EGFEFGFGECG=@FAE9FFGFEFGGGDGGAFC=??9DD=E>,=F7D@FGGCFFGG+5@?5DD7?59<+D>GFGGGAGFFBF)55?5/?*+*/(=B585AF7+)271
@M03364:276:000000000-BLYN8:1:1101:22572:8202 2:N:0:1
GGACTACCAGGGTTTCTAATCCTGTTTGCTCCCCACGCTTTCGAGCCTCAGTGTCAGTTACAGGCCAGAGAGCCGCTTTCGCCTCCGGTGTTCCTCCATATATCTACGCATTTCACCGCTACACATGGAATTCCACTCTCCTCTCCTGCACTCAAGTCTCCCAGTTTCCAATGCACACAATGGTTGAGCCACTGCCTTTTACATCAGACTTAAGAAACCACCTGCGCTCGCTTTACGCCCAATAAATCCGG
+
CCCCCGFFFGGGGGGGGGGGGGGGGGGGGGGGGGGGGGGGGGGGGGGGGGGGGGGGGGGGGGGGGGGGGGGGGGGGGGGGGGGGGGGGGGGGGGGGGGGGGGFGGGGGGGGGGGGFFGGGEEGGGGGGGGGGGFGGGFFGFG8?GGGGGGGGGGG8DFDGGGGGGGGGGGGGGGGGGGGCFGGGFCGGGGFCFFGGGGGGGGGGA?CCFGGG8CGF>F65?=FF=DFF>>DFGF78;@G7/58;7CFEGGD
@M03364:276:000000000-BLYN8:1:1101:28054:8211 2:N:0:1
GGACTACAAGGGTTTCTAATCCTGTTTGCTCCCCACGCTTTCGCACCTGAGCGTCAGTCTTCGTCCAGGGGGCCGCCTTCGCCACCGGTATTCCTCCAGATCTCTACGCATTTCACCGCTACACCTGGCATTCTACCCTCCTCTACAAGCCTCTAGCCTGCCAGTTTCGAATGCAGTTCCCAGGTTGAGCCTTGTGATTTCACATCCGACTTGTCATACCGCCTGCGTGCGCTTTACGCCCAGTAATTCCG
+
CCCCCEFCAFFCF@;EF<EE,EEFFCFDGGGFFC<+@@FF@,F@6FCFCFGGEGEGFFD,@,CEC:C86,8@CCGD@BFE@EBF@,@>@+BFGF,E,<<,ABEAAFGGGG+BF<EFF:7=++4,8F?@,3?A=<;CB=,8@@>D3,,@,,+=BCGGDFFC,DA6F9CC6?DDC9@,5EF:,3,*7@D?6BC8,,,5<D9=B@:CB*9*:CDC8+4=+=C=AED;;)6>?35AD*:3A0C:*7(?D*7:D**
@M03364:276:000000000-BLYN8:1:1101:6642:8212 2:N:0:1
GGACTACCGGGGTTTCTAATCCTGTTTGCTCCCCACGCTTTCGAGCCTCAGCGTCAGTTACAGACCAGAGAGTCGCCTTCGCCACTGGTGTTCCTCCATATATCTACGCATTTCACCGCTACACATGGAATTCCACTCTCCTCTTCTGCACTCAAGTCTCCCAGTTTCCAATGACCCTCCCCGGTTGAGCCGGGGGCTTTCACATCAGACTTAAGAAACCGCCTGCGCTCGCTTTACGCCCAATAAATCCG
+
CCCCCGGGGGGGGGGGGGGGGGGGGGGGGGGGGGGGGGGGGGGGGGGGGGGGGGGGGGGGGGGGGGGGGGGGGGGGGGGGGGGGGGGGGGGGGGGGGGGGGGGGGGGGGGGGGGGGGGGGGGGGGGGGGGGGGGGGFGGGGGGGGGGGGGGGGGGGGGFGGGGGGGGGGFCGGGGCEFGGGGGGGGGGGGGGGEGGGGGGGFGGFGGGC<FGGG7FFGGF5CD;@FBA6DFFGGGFFFGGGF?FG>?):C7
@M03364:276:000000000-BLYN8:1:1101:23458:8225 2:N:0:1
GGACTACCAGGGTTTCTAATCCTGTTTGCTCCCCACGCTTTCGCACCTGAGCGTCAGTCTTCGTCCAGGGGGCCGCCTTCGCCACCGGTATTCCTCCAGATCTCTACGCATTTCACCGCTACACCTGGAATTCCACCCCCCTCTACGAGACTCAAGCCTGCCAGTTTCAAATGCAGTTCCCGGGTTGAGCCCGGGGATTTCACATCTGACTTAACAGACCGCCTGCGTGCGCTTTACGCCCAGTAATTCCG
+
CCCCCGGGGGGGGGGGGGGGGGGGGGGGGGGGGGGGGGGGGGGGDGGGGGGGGGGGGGGGGGGGGGGGGGGGGGGGGGGGGGGGGGGGGEGGGFGGGGGGGGGGGGGGGGGGGGGGGGGGGGGGGGGGGFGGGGGGFGGGGGGGFGG>EGGGGG7DEFGCGGCCGGG9FCGGGGGCDFGCFCDGGGGF?FGGEEEGEGGGGGGGFGDG7C7CGGGGFG*:>EE:(52>B>5>DDGFF?GEGD()::8<GD0
@M03364:276:000000000-BLYN8:1:1101:19880:8231 2:N:0:1
GGACTACTGGGGTTTCTAATCCTGTTCGCTCCCCACGCTTTCGAGCCTCAGCGTCAGTTACAGTCCAGAGAGTCGCCTTCGCCACTGGTGTTCTTCCTAATCTCTACGCATTTCACCGCTACACATGGAATTCCGCTCTCCTCTTCTGCACTCAAGTCTCCCAGTTTCCAATGACCCTCCCCGGTTGAGCCGGGGGCTTTCACATCAGACTTAAGAAACCGCCTGCGCTCGCTTTACGCCCAATAAATCCG
+
CCCCCGGGGGGGGGGFGGGGGGGGGG9CFG@FGGFGGGGGGGG8EFEEGFGCFFGGGGGGGGGGGFGGGGGGGGEGCFGFGGECCEFGGFFFFGGGGGGGGGGGGFFGDFGGGGGGGGGEFGFC9FG?FFFF=EECCEGGGGGGGGGGFFFFGCFFGGDD,B?8=EADGG;D?DFGGF?6=CCGECG67DFGEEG*:EF?F+,:4;C=FDCF++:CCGGGBEA034082))0773)0,8?C::4<*1:CF)
@M03364:276:000000000-BLYN8:1:1101:3437:8288 2:N:0:1
GGACTACTGGGGTTTCTAATCCTGTTTGCTCCCCACGCTTTCGCACCTGAGCGTCAGTCTTTGTCCAGGGGGCCGCCTTCGCCACCGGTATTCCTCCAGATCTCTACGCATTTCACCGCTACACCTGGAATTCTACCCCCCTCTACAAGACTCTAGCCTGCCAGTTTCGAATGCAGTTCCCAGGTTGAGCCCGGGGATTTCACATCCGACTTGACAGACCGCCTGCGTGCGCTTTACGCCCAGTAATTCCG
+
CCCCCGGGGGGGGGGGGGGGGGGGGGGGGGGGG>EGGGGGGGGGGGGG8EGFGFGGGDFGFGGGGG<FEGG7FFGGGGGGGGGGGGGGG7DEGGGGGC@FDGGFE<FGGGEEGCECFDGGGGGGGGGG?F9BACEF9DDGGGGGGGGGFGGFF@;E9:FGGG6?FFEFG5,:?FGGGCFGG98>FGGGFC>CG55:CEGGGGFG6>D**)):7*87;*8C>5A02@25(7)7C<5)*4>EE36?7:8AGG6
@M03364:276:000000000-BLYN8:1:1101:4362:8289 2:N:0:1
GGACTACCGGGGTATCTAATCCTGTTCGCTCCCCACGCTTTCGAGCCTCAGCGTCAGTTACAGTCCAGAGAGTCGCCTTCGCCACTGGTGTTCTTCCTAATATCTACGCATTTCACCGCTACACATGGAATTCCACTCTCCTCTCCTGCACTCAAGTCTCCCAGTTTCCAATGCACACAATGGTTGAGCCACTGCCTTTTACATCAGACTTAATAAACCACCCGCGCTCGCTTTACGACCAATAAATCCGG
+
CCCCCGG8@FGGGCFGGGGGEFGFGG,CCGGCGGGGGGGGGDEFGGGGGGCGGGGGGGGGGGGGGGFGGCCEGGCGEGGGGGDFGGGGGGGGD<>F9FGGG,EFGGGGGGGGGFGCGGGGGGGGGGGFB=,A;<BEG8DFGGDGGGCFGGGGGG@FC;,3,8DFGGGG89;EFGGED,3+4@,@F6D7CCF:,8D,<>FGFFC7B8*?99EC++2+5C@,*4*)(0()083.9C:;)(=15)460C=)9:7
@M03364:276:000000000-BLYN8:1:1101:23959:8306 2:N:0:1
GGACTACTGGGGTTTCTAATCCTGTTTGCTCCCCACGCTTTCGCACCTGAGCGTCAGTCTTCGTCCAGGGGGCCGCCTTCGCCACCGGTATTCCTCCAGATCTCTACGCATTTCACCGCTACACCTGGAATTCTACCCCCCTCTACGAGACTCTAGCTTGCCAGTTTCAAATGCAGTTCCCAGGTTGAGCCCGGGGATTTCACATCTGACTTAACAAACCGCCTGCGTGCGCTTTACGCCCAGTAATTCCG
+
CCCCCGGGGGGGFGGGGGGGGGGGGGGGGGGGGGGGDGGGGGGGGGGGGGGGGGGGGGGGGGGGGGGGGGEGGGGGGGGGGGGGGGGGGGGGGGGGGGGGGGGGGGGGGGEGGGGGGGGGGGGGGCGGGGGGGGFGGGGGGGGGGGGGG8EGGGGFGGGGGGGGGGGGGGG99AEGGGGGFDGGGGGGGBEFGGGGDEGGGGGGFFGGGFGFFGGGGGGGF5=@047DBEE>DDGDFFCGGFFFGGFFGG4
@M03364:276:000000000-BLYN8:1:1101:23778:8324 2:N:0:1
GGACTACAGGGGTATCTAATCCTGTTTGCTCCCCACGCTTTCGCACCTGAGCGTCAGTCTTCGTCCAGGGGGCCGCCTTCGCCACCGGTATTCCTCCAGATCTCTACGCATTTCACCGCTACACCTGGAATTCTACCCCCCTCTACGAGACTCTAGCTTGCCAGTTTCAAATGCAGTTCCCAGGTTGAGCCCGGGGATTTCACATCTGACTTAACAAACCGCCTGCGTGCGCTTTACGCCCAGTAAGTCCC
+
CCCCCGG@GGGGGG@EGGGGFGGGGGGGGGGGGGGCEGGGGGGGGGGGGGGGGC7@FFEGGGFGDG:@<EG:FGDDG@F@FGDEG?FEGG7CECEFFCF?,EEG9,?FCGE@9FFGG@FE7FFGGDFGE8<FF9EFD88FG6E6,,3+3CE7D,;,,;@68><:,@DF:EEFFFGA<:D;EE6CC98?CFG5EE>=E*?+CFGGFCCF>>C+@+;;C4=F:CD?241DB35:75><9-2:*).)***.:7*
@M03364:276:000000000-BLYN8:1:1101:3586:8345 2:N:0:1
GGACTACACGGGTTTCTAATCCTGTTTGCTCCCCACGCTTTCGAGCCTCAGCGTCAGTTACAGACCAGAGAGCCGCCTTCGCCACTGGTGTTCCTCCATATATCTACGCATTTCACCGCTACACATGGAATTCCACTCTCCTCTTCTGCACTCAAGTCTCCCAGTTTCCGATGCACTTCTTCGGTTGAGCCGAAGTCTTTCACATCAGACTTAAGAAACCGCCTGCGCTCGCTTTACGCCCAATAAATCCG
+
CCCCCGGGGGGGGGGGGGGGGGGGGGFGGGGFGGGGGGGGGGGGGGGGGGGGGGGGGGGGGDF9FGGGGCFDDFGGGGGGGGFFFFFFGGGGGGFE8=FCFFAFGGGGGG+BFGGGGDEEGDFGGG<FB:CFGGFGGGF888D9DEGDFAFGF?8==DFGDFGGGGFFGC6CCEGGG8@DFCGCEGGC6DG:E8E*=,@FGGECF*=9;CGFFFFCGGGCAEDFBA>F>EA3C5C<@(BCEE(8CF@7FD2
@M03364:276:000000000-BLYN8:1:1101:18874:8352 2:N:0:1
GGACTACACGGGTTTCTAATCCTGTTTGCTCCCCACGCTTTCGAGCCTCAGTGTCAGTTACAGGCCAGAGAGCCGCTTTCGCCACCGGTGTTCCTCCATATATCTACGCATTTCACCGCTACACATGGAATTCCACTCTCCTCTCCTGCACTCAAGTCTCCCAGTTTCCAATGCACACAATGGTTGAGCCACTGCCTTTTACATCAGACTTAAGAAACCACCTGCGCTCGCTTTACGCCCAATCAATCCGG
+
CCCCCGGGGGGGGGGGGGGGGGGGGGGGGGGGGGGGGGGGGGGGGGGGGGGGGGGGGGGGFGGGGGGGGGGGGGGGGGGGGGGGGGGGGGGGGGGGGFGGGGF?EFFGGGDGGGGGGGGGGGGGGGGGGGGGFGFFGGG?FEFGDGGGGGGGFGGGGGGGGGGGGGGGGGGGGGGGGGG?FGGGC6D6CGGGGFFGGGGGFGGGCCFGGFFGGFFGGFGFFGA@@A9BFFFFGG8CB(CGGF@);=AE4DD
@M03364:276:000000000-BLYN8:1:1101:13205:8358 2:N:0:1
GGACTACCGGGGTTTCTAATCCTGTTTGCTCCCCACGTTCGCGCCTCAGTGTCAGTTACAGGCCAGAGAGCGGCGTTCGCCTCCGGTGTTCCTCCATATATCTACGCATTTCACCGCTACACACGGAATTCCACTCTCCTCTCCTGCACTCTATTGTCCCACTTTCCAATGCACACAATGGTTGAGCCACTGCGTTTTACATCAGACTTAGTAAACCACCTGCGCTGGCTTTATTCCCACTACATCCGGC
+
CCCCCGGF7FFGCGGGGFGGGFGDEGFGGGEFFG,C7CC;,+@+6,C<<<C6,,<9,6CC,,:,,:CFG776+@+74,,@,8B,+++@C+,:,:,49,9?F<E,,+@+4+5,,C,4@+++CFE++6:3>,,,,@,>>E83BGG6B,,@FCG7,,,,8,,@4,3,@,;>EFC,,@9D:*<<8DEG,,5,4D:<C**44=,,+4=:A*;C+8++4+++*9C5AE;(,5(.()))3++);@C+*9()**)-))
@M03364:276:000000000-BLYN8:1:1101:15602:8362 2:N:0:1
GGACTACTCGGGTTTCTAATCCTGTTTGCTCCCCACGCTTTCGAGCCTCAGCGTCAGTTACAGACCAGAGAGCCGCCTTCGCCACTGGTGTTCCTCCATATATCTACGCATTTCACCGCTACACATGGAATTCCACTTTCCTCTTCTGCACTCAAGTTCCCCAGTTTCCAATGACCCTCCACGGTTGAGCCGTGGGCTTTCACATCAGACTTAAGAAACCGCCTACGCGCGCTTTACGCCCAATAATTCCG
+
CCCCCGGGGGGGGGGGGGGGGGGGGGGGGGGGGGGGGGGGGGGGGGGGGGGGGGGGGGGGGGGGGGGGGGGGGGGGGFGGGGGGGGGGGGGGGGGGGFGGGGGGGGGGGGGGGGFGGEECCGFFEGDGGGGGGGFGGGGGGGGGGGGGGGGFGGFGGGGGGGFGGGGGGGFDDGGEGGGGGGGGGGGEGGFGCE>EGGGGGGGCFCGC>FGGG7BCF>FFFG>>@FFD=BE3D5F3CDGGGF(.*:?<GD6
@M03364:276:000000000-BLYN8:1:1101:11868:8369 2:N:0:1
GGACTACTCGGGTTTCTAATCCTGTTTGCTCCCCACGCTTTCGCACCTGAGCGTCAGTCTTCGTCCAGGGGGCCGCCTTCGCCACCGGTATTCCTCCAGATCTCTACGCATTTCACCGCTACACCTGGAATTCTACCCCCCTCTACGAGACTCTAGCTTGCCAGTTTCAAATGCAGTTCCCAGGTTGAGCCCGGGGATTTCACATCTGACTTAACAAACCGCCTGCGTGCGCTTTACGCCCAGTAATTCCG
+
CCCCCGGGGGGGGGGGGGGGGGGGGGGGGGGGGGGGGGGGGGGGGGGGGGGGGGGGGGGGFFFFGGGGGGGGGGGGGGGGGGGGGGGGGGGGGGGGFGFAFGFFFGGGGGGGGGGGGGGGGGGGGGFFGGFFGGCFFC?FGGGCAFFGGGGFFGGGGGGGGGGG@FCBFC9DGGGGFGGGGGGGGGGGGGFFGGGGGGGGGGGFAFGGGGFFGGGGGCFGEEBFFFFF855373727<EEDDBFDF=AGF9
@M03364:276:000000000-BLYN8:1:1101:5539:8379 2:N:0:1
GGACTACTCGGGTTTCTAATCCTGTTTGCTCCCCATGCTTTCGTACCTCAGCGTCAGTATTAGGCCAGATGGCTGCCTTCGCCATCGGTATTCCTCCAGATCTCTACGCATTTCACCGCTACACCTGGAATTCTACCATCCTCTCCCATACTCTAGCTTCCCAGTATCGAATGCAATTCCTAAGTTAAGCTCAGGGATTTCACATCCGACTTAAAAAGCCGCCTACGCACGCTTTACGCCCAGTAAATCCG
+
CCCCCGGGGGGGGGGGGGGGGGGGGGGGGGGGGGGGGGGGGGGGGGGGGGGGGGGGGGGFFGGGGGGGGGFGGGGCFGGGGGGGGGGGGGGGGGGGGGGGGFGGGGGGGGGGGGGGFGGGGGGGEFGGGGGGGGGGF@FGGGGG?EEDGGGGGFFGGGFA8EF?E;DG>?88DDCFGDFCDF;EGGFGGG;=FGGGFFFGGFADFFGGGGGGGGG7DDFGECEFFFDFAEFFGDFEFDGGGB;F7:CCGC/
@M03364:276:000000000-BLYN8:1:1101:4606:8402 2:N:0:1
GGACTACCAGGGTTTCTAATCCTGTTTTCCCCCCACGCTTTCGAGCCTCAGCGTCAGTTACAGACCAGAGAGCCGCCTTCGCCACTGGTGTTCCTCCATATATCTACGCATTTCACCGCTACACATGGAATTCCACTCTCCTCTTCTGCACTCAAGTCTCCCAGTCTCCAATGACCCTCCCCGGTTGAGCCGGGGGCTTTCACATCAGACTGACGAAACCGCCTGCGCTCGCTTTACGCCCACTAAATCCG
+
CCCCCGGGGGEEFEDGGGGGFFGGGGGGGFGGGGGGGGGGGFEFGEGGFDFGEFEGGGF9CEEDFFFGFG,BFGCFGEGFGGC??FCDFGFFGFGFGCGGGG9FGDAFGCEGGGGGGGG>FC9FF:F8EFFBFGGGDE9EF9DF9FDGGGG8DEFGB=,E,>EFF,,@,DFF?D@FFDDGGGC+@6C7,>@EGDGGGGCFG8,+:CDC68D*;*7*:9EGEE)(/0,7355:D5*)0(:CE@(>44?)7<)
@M03364:276:000000000-BLYN8:1:1101:16302:8426 2:N:0:1
GGACTACAAGGGTATCTAATCCTGTTCGCTCCCCACGCTTTCGAGCCTCAGCGTCAGTTACAGTCCAGAGAGTCGCCTTCGCCACTGGTGTTCTTCCTAATCTCTACGCATTTCACCGCTACACTAGGAATTCCACTCTCCTCTCCTGCACTCTAGATACTCAGTTTGGAATGCAGTACTCGGGTTGAGCCCAAGTATTTCACATCCCACTTAAGTATCCGCCTACGCTCCCTTTACGCCCAATAAATCCG
+
CCCCCGGGGGGGGGGGGGGGGGGGGGGGGGGGGGGGGGGGGGGGGGGGGCFGGGGGGGGGGGGGGGGGFGGGGGGFGGGGGDGGGGGGGGGGGGGGGGFGGGGGGGFGGGGGGGGFGGEGGGGGGGGGGCFGGFFGGGGGGGGGGCEGGCGGGGGGFGFGFGGFGGGGGGGGGCGGGGGGGGGDGGGFGGGFGGGGGFGGGGGGFG7FFFGDF7+=FGGFFGB=AFAA>?DFGGGFF=GEEFDFDGF<C<>
@M03364:276:000000000-BLYN8:1:1101:9738:8430 2:N:0:1
GGACTACTAGGGTATCTAATCCTGTTCGCTCCCCACGCTTTCGAGCCTCAGCGTCAGTTACAGTCCAGAGAGTCGCCTTCGCCACTGGTGTTCTTCCTAATCTCTACGCATTTCACCGCTACACTAGGAATTCCACTCTCCTCTCCTGCACTCTAGATACTCAGTTTGGAATGCAGTACTCGGGTTGAGCCCAAGTATTTCACATCCCACTTAAGTATCCGCCTACGCTCCCTTTACGCCCAATAAATCCG
+
CCCCCGGGGGGGGGGGGGGGGGGGGGGGGGGGGGGGGGGGGGGGGGGGGGGGGGGGGGGGGGGGGGGGGGGGGGGGGGGGGGGGGGGGGGGGGGGGGGGGGGGGGGGGGGDFGGGGGGGGGGGGGGGFFEGGGFGGGGGFGGGGGGGGFGGGGGGGFFFGGGG?FGGCGFGG8FF9EGGGGGGGGGGGGGGGGDFGGGDGFGGGFGG>7DCFGGGGGGGGFGFFFFFFFFEFGGGFF2EGGB>FGG+7FG5
@M03364:276:000000000-BLYN8:1:1101:12238:8439 2:N:0:1
GGACTACAGGGGTTTCTAATCCTGTTTGCTACCCATGCTTTCGAGCCTCAGCGTCAGTTACAGACCAGACAGCCGCCTTCGCCACTGGTGTTCTTCCATATATCTACGCATTTCACCGCTACACATGGAGTTCCACTGTCCTCTTCTGCACTCAAGTTTCCCAGTTTCCGATGCACTTCTTCGGTTGAGCCGAAGGCTTTCACATCAGACTTAAGAAACCGCCTGCGCTCGCTTTACGCCCAATAAATCCG
+
CCCCCGGGGGGGGGGGGGGGGGGGGGGGGGGGGGGGGGGGGGGGGGGGGGGGGGGGGGGGGGGGGGGGGGGGGGGGGGGGGGGGGGGGGGGGGGGGGGGGGGGGGGGGE7CFGGGGGGGGGGGGGGGGGGGGGGGGGGGGGGGGGGGGGGGGGGGGGGGGGGGGGGGGGGGGGGGGGGGGGGGGGGGGGGGGGDED6EFGG>A>>CFGGFGGFGGFGGGFFGFFFFFBBFF:<CG<A?GGGF<FGG6CCF3
@M03364:276:000000000-BLYN8:1:1101:14889:8453 2:N:0:1
GGACTACTGGGGTTTCTAATCCTGTTTGCTCCCCACGCTTTCGCACCTGAGCGTCAGTCTTTGTCCAGGGGGCCGCCTTCGCCACCGGTATTCCTCCAGATCTCTACGCATTTCACCGCTACACCTGGAATTCTACCCCCCTCTACGAGACTCAAGCCTGCCAGTTTCGGATGCAGTTCCCGGGTTGAGCCCGGGGATTTCACATCCGACTTGACAGACCGCCTGCGTGCGCTTTACGCCCAGTAATTCCG
+
CCCCCGGGGGGGGGGGGGGGGGGGGGGGGGGGGGGGGGGGGGGGGGGGGGGFGGGGGGFGGGGGGGGGGGGGGGGGGGGGGGGGGGGGGEGGGGGGGGGGGGGGGGGFGGGGGGGGGGGGGGGGGGGGGGGGGGGGGGGGGGGGGGGEGGGGGGGGGGGCGGGGGFGFGGGEGGGGGFGGGGEGFEGFGGGGEGEE5EGGGGGGFGGG39CCFGGGGGGCEGF??FFF?>DDCDCAF?GGG>49DFFFGG9
@M03364:276:000000000-BLYN8:1:1101:13074:8464 2:N:0:1
GGACTACAGGGGTATCTAATCCTGTTCGCTCCCCACGCTTTCGAGCCTCAGCGTCAGTTACAGTCCAGAGAGTCGCCTTCGCCACCGGTATTCCTCCAGATCTCTACGCATTTCACCGCTACACCTGGAATTCCACCCCCCTCTACGAGACTCAAGCCTGCCAGTTTCAAATGCAGTTCCCGGGTTGAGCCCGGGGATTTCACATCTGACTTAACAGACCGCCTGCGTGCGCTTTACGCCCAGTAATTCCG
+
CCCCCGGGGGGGGGGGGGGGGGGGGGGGGGGGGGGGGGGGGGGGGGGFGGGGGGGGGGGGGGGGGGGGGGFGGGGGGGGGGGGGGGGGGGGGGGGGGGGGGGCGGGGGGGGGGGGGGGGGGEGGGGGGGGGGGGGGGGGGGGGGDGGGGCEFEFFGGGGGGC6DBFGFG;EGGGGGGGGGGGGGGGCFGGGGGGGGGGGGGGGGFGFG81:CGGGGFGGGFGDFFFFF@3>BGGGFFFGEGB:@D>4<FC*
@M03364:276:000000000-BLYN8:1:1101:4748:8471 2:N:0:1
GGACTACGGGGTTTCTAATCCTGTTCGCTCCCCACGCTTTCGAGCCTCAGCGTCAGTTACAGTCCAGAGAGTCGCCTTCGCCACTGGTGTTCTTCCTAATCTCTACGCATTTCACCGCTACACTAGGAATTCCACTCTCCTCTCCTGCACTCTAGATACTCAGTTTGGAATGCAGTACTCGGGTTGAGCCCAAGTATTTCACATCCCACTTAAGTATCCGCCTACGCTCCCTTTACGCCCAATAAATCCGG
+
C9CCCGGGGGGGGGFFCFGGGFFGGGGGDGGFGDGGGGGFGGGGEGGDFDGGGGGGGGGG9EGEGGGFFFGGGGGGGGGGGGGGGGGGGGGGGGGFGGFGGGGGGGGGGGDEFGGFDGGGGGGGGGGGGGGGGGGFECFGGGGF=EGGFFGGGGGFGFGG9FGGGGGGGEGGCG,DFDFGGC8F+4:?FFGFGGCEFCCCG>CFAGGGGGCDD+=:EGD>5C>A=>BF=EFFGF+/8>EE5F@FFGFFCGC
@M03364:276:000000000-BLYN8:1:1101:24719:8493 2:N:0:1
GGACTACAGGGGTTTCTAATCCTGTTTGCTACCCATGCTTTCTAGCCTCAGCGTCAGTAACAGACCAGACAGCCGCCTTCGCCCCTGGTGTTCTTCCATATATCTACGCATTTCACCGCTACACATGGTGTTCCACTGTCCTCTTCTGCACTCAAGTTGCCCAGTTTCCGATGCACTTCTTCGGTTGAGCCGAAGGCTTTCACATCAGACTTAATAAAGCGCCTGCGCTCGCTTTACGCCCAATAAATCCG
+
--AB<@EG,@,@C@,FFF,;ECFGC66CFGE<E8CFCCFEFDE9EE8EF8F?FEEF7,6C,C98FDFF8,,,9F:F@BFFFE,,@DF<CF<BECCBFF9FA<EFFFFGG74?<EDCE@E8FG9EC,,:,:A+,9,C@@EGE===DGA4E,,?FD8ED9,,CE838>=F8CE6==DF8DF,,733@EEFCF6::+@C6,@EFFAE43+*3A79CF+=7C,<99>)-*(/(:?5D4/>8;:*5=(;C*:?CDD
@M03364:276:000000000-BLYN8:1:1101:19589:8510 2:N:0:1
GGACTACTGGGGTTTCTAATCCTGTTTGCTCCCCACGCTTTCGCACCTGAGCGTCAGTCTTTGTCCAGGGGGCCGCCTTCGCCACCGGTATTCCTCCAGATCTCTACGCATTTCACCGCTACACCTGGAATTCTACCCCCCTCTACAAGACTCTAGCCTGCCAGTTTCAAATGCAGTTCCCAGGTTGAGCCCGGGGATTTCACATCTGACTTAACAAACCGCCTGCGTGCGCTTTACGCCCAGTAATTCCG
+
CCCCCGGGGGGGGGGGGGGGGGGGGGGGGGGGGGGGGGGGGGGGGGGFGFGGGGGGGGFGGGGGGFGGFGGGFGGGGGGGGGGGGFGGGGGGGGGGGGGGGGGGGGGGGGGGGGGGGGGGGGGGGGGGGGGGGGGGCGGGDEEGFGAE@FGGGGGGGGGGGGFGGGGGGGGGGFGGGGGGGGGGGGGGGGGGGGGGGGGGGFGGFGGGGFGGGGGGGGGGAGFF@F@EFFFFGGGA=:EEGE?FGFFFGG7
@M03364:276:000000000-BLYN8:1:1101:26480:8515 2:N:0:1
GGACTACCAGGGTTTCTAATCCTGTTTGCTCCCCACGCTTTCGCACCTGAGCGTCAGTCTTCGTCCAGGGGGCCGCCTTCGCCACCGGTATTCCTCCAGATCTCTACGCATTTCACCGCTACACCTGGAATTCCACCCCCCTCTACGAGACTCAAGCCTGCCAGTTTCAAATGCAGTTCCCGGGTTGAGCCCGGGGATTTCACATCTGACTTAACAGACCGCCTGCGTGCGCTTTACGCCCAGTAATTCCG
+
<BCCCGGEFFGGGGGFFFAFGGGGGDAFGGGGGGGDGGGGGGG>@FFFCCFAEFEGGGC@CFFFEG@FEE@EF:FEE:EFDGCFGCFDG=DFGGGGG8,C=?EFCFGGGGFGFGGGGGEDGED=EGGGGFGDFFGGEC@FCGGFFFFCCEGD6:@C,@FCC7:8@=@EA9FGGD,><@F<FCE8<EE??C8*4CE5CEFGGGGGFG1;CFGGGGFG7<FGEEE:<4>B(<BDGGC<??GCEB6<DCFAGC*
@M03364:276:000000000-BLYN8:1:1101:17016:8519 2:N:0:1
GGACTACAAGGGTATCTAATCCTGTTTGCTCCCCACGCTTTCGAGCCTCAGCGTCAGTTACAGACCAGAGAGCCGCCTTCGCCACTGGTGTTCCTCCATATATCTACGCATTTCACCGCTACACATGGAATTCCACTCTCCTCTTCTGCACTCAAGTCTCCCAGTTTCCAATGACCCTCCCCGGTTGAGCCGGGGGCTTTCACATCAGACTTAAGAAACCACCTGCGCTCGCTTTACGCCCAATAAATCCG
+
CCCCCFFGGGGGGGGGGGGGGGGGGGGGGGGGGGGGGGGGGGGGGGGGGGGGGGGGGGGGGGGGGGGGGGGGGGGGGGGGGGGGGGGGGGGGGGGGGGGGGGGGGGGGGGGGGGGGGGGGGGGGGGGGGGGGGGGGGGCFGGGGGGGGGGGGGGGGGGGGGGGGGGGGGGGGGFGGGGGGGGGGGGEGGGFG5EEGGGGGGC?FFGGDGGCFFGGGGGGFAF>@FFBDBFFFGFD3@?GGGE:FGFFAGGD
@M03364:276:000000000-BLYN8:1:1101:28392:8534 2:N:0:1
GGACTACTAGGGTATCTAATCCTGTTCGCTCCCCACGCTTTCGAGCCTCAGCGTCAGTTACAGTCCAGAGAGTCGCCTTCGCCACTGGTGTTCTTCCTAATCTCTACGCATTTCACCGCTACACTAGGAATTCCACTTTCCTCTCCTGCACTCTAGATACTCAGTTTGGAATGCAGTACTCGGGTTGAGCCCAAGTATTTCACATCACACTTAAGTATCCGCCTACGCTCCTTTTACACCCAATAAATCCG
+
CCCCCGG9@FGGG8FFGG<FGGGCFF,@BEFEGCFCCGGGGGGGFGCFGG8FGGGGGGGGG9FEFFGG9,C@CCCEDFFCGCG:FGCFFGGGF?FFDFCFF9EFGGGFGDEGEEFDGEGDGE,,;F@F8?EEEG9FF9,EFFFG8=,,@DGGF9F=F,77EFGFGGCA+@DGGG9DFFGGG>EEGGCG,;D:,4><,@AFGGAEFF+**;DGGC>2<7;@9CB>=AA>4?B*5::<=*6BGF2;DCF?GF4
@M03364:276:000000000-BLYN8:1:1101:10273:8546 2:N:0:1
GGACTACTAGGGTTTCTAATCCTGTTTGCTACCCATGCTTTCGAGCCTCAGCGTCAGTTACAGACCAGACAGCCGCCTTCGCCACTGGTGTTCTTCCATATATCTACGCATTTCACCGCTACACATGGAGTTCCACTGTCCTCTTCTGCACTCAAGTTTCCCAGTTTCCGATGCACTTCTTCGGTTGAGCCGAAGGCTTTCACATCAGACTTAAGAAACCGCCTGCGCTCGCTTTACGCCCAATAAATCCG
+
CCCCCGFGFGGGGGGDFFGGGFFGGGGGGGGGGGFGGGGGGGGGGGGGGGGGGGGGGGGGGGGGGGGGG@FGGGGGGGGGGGGGGGGGGGGGGFGCFGFGGGFFGGGGG7FGFGGGGGGGCFGGGGGFGFEFGGGGG=EFFFGGGGGGGGFFDFGGF=DFFFG8FFGGGE>EGGGGGGGFDGDGGGEGGFGGGEGGGGGGGFGGFFGGGGGG7<@+=>EGFDEA=F9D>B:DGFGFF<EE551A6>@EGD:
@M03364:276:000000000-BLYN8:1:1101:19778:8572 2:N:0:1
GGACTACACGGGTTTCTAATCCTGTTTGCTCCCCACGCTTTCGCACCTGAGCGTCAGTCTTTGTCCAGGGGGCCGCCTTCGCCACCGGTATTCCTCCACATCTCTACGCATTTCACCGCTACACCTGGAATTCTACCCCCCTCTACGAGACTCAAGCTGACCAGTATCAGATGCAGTTCCCAGGTTGAGCCCGGGGATTTCACATCTGACTTAATCAACCGCCTGCGTGCGCTTTACGCCCAGTAATTCCG
+
CCCCCGGGGGGGGGGGGGGGGGGGGGGGGGGGGGGGGGGGGGGGGGGGGGGGGGGEGFGGGGGGGGGGGGGGGGGGFGGGGGGGGGGGGGGGFGGGGGGGCEGGGGGGECGGGFGGFEGGGGGGFGGGCGGGGGGGGGGDGGGGGGG6C:CDGFFGGGGGGGGGGGGGGGFGG9DE>=EGGGGGGGGFF78DGDGGGG?FFFF>FCDFGGDCFGGFFGGGEDD@F@BF6EFFGGG46?ECE34?*CF:;>*
@M03364:276:000000000-BLYN8:1:1101:18616:8572 2:N:0:1
GGACTACAAGGGTATCTAATCCTGTTTGCTCCCCACGCTTTCGCACCTGAGCGTCAGTCTTTGTCCAGGGGGCCGCCTTCGCCACCGGTATTCCTCCAGATCTCTACGCATTTCACCGCTACACCTGGAATTCTACCCCCCTCTACGAGACTCTAGCTTGCCAGTTTCAAATGCAGTTCCCAGGTTGAGCCCGGGGATTTCACATCTGACTTAACAAACCGCCTGCGTGCGCTTTACGCCCAGTAATTCCG
+
CCCCCGGFGGGGFCFFFGGGGGGGGGGGGGGGGGGGGGGGGFGFCGGGGGGGGGGGGGGGGFGGGGGGGGGGCFGGGGGGFGGGGGGGGGGGGGGGGGFGGGGGGGGGGGGFGGGGGGGGGGGGGFGGGGGGGGGGCGDFGGGGCFGGGEGGGGFGGGGCEGGGGFEGGG,@FGGGGFCGGGGFFC,<EFGGGDGGGGGGGFFFFGGGGGGGC7>FFGGGFG>;?F;D@DFFGGGB=?GGGFBFGGFAFG9
@M03364:276:000000000-BLYN8:1:1101:6356:8573 2:N:0:1
GGACTACTGGGGTTTCTAATCCTGTTTGCTCCCCACGCTTTCGCACCTGAGCGTCAGTCTTCGTCCAGGGGGCCGCCTTCGCCACCGGTATTCCTCCAGATCTCTACGCATTTCACCGCTACACCTGGAATTCTACCCCCCTCTACGAGACTCTAGCTTGCCAGTTTCAAATGCAGTTCCCAGGTTGAGCCCGGGGATTTCACATCTGACTTAACAAACCGCCTGCGTGCGCTTTACGCCCAGTAATTCCG
+
CCCCCGGGGGGGGGGGGGGGGGGGGGGGGGGGGGGGGGGGGGGGGGGGGGGGGGGGGGCGGGGGGGGGGGGGGGGGGGGGGGGGGGGGGGGGGGGGDGGGGGGGGGGGGGGGGGGGGGGGCFFGGGGGGGGGGGGGGGGGGGGGFGGGGGGFGFGGGGGGGGGGGGGGGGGGGGGGGGGGFGGFGGGCGGGGGGGG5CGC7:CC8CGFGGGGGGGGG<FFDGE?;>;EFFFFGDG298EC*.2?F>BBGG9
@M03364:276:000000000-BLYN8:1:1101:14350:8599 2:N:0:1
GGACTACCAGGGTTTCTAATCCTGTTTGCTCCCCATGCTTTCGCACCTCAGCGTCAGTGTTAGGCCAGATGGCTGCCTTCGCCATCGGTATTCCTCCAGATCTCTACGCATTTCACCGCTACACCTGGAATTCTACCATCCTCTCCCACACTCTAGCTAACCAGTATCGAATGCAATTCCCAAGTTAAGCTCGGGGATTTCACATTTGACTTAATTAGCCGCCTACGCGCGCTTTACGCCCAGTAATTCCG
+
CCCCCGGGGGGGGGGGGGGGGGGGGGGGGGGGGGGGGGGGGGGGGGGGGGGGGGGGGFFGGGGGGGGGGGGGGGGDGGGGGFGGGGGGGGGGGGFFGGGGGGGGGGGGDGGGGGFFGGGGGGGGGGGGFGGGGGFGGGFGFGGGGGGGGGGGGGGGGGGGGGGGG9BF6D?EFGEGGGGGGGGGFGF8B9,=CDGG>EFGGGA9BCFFFCFFD7;DCFGF?EEDFF4@@>?>CGFFFFGGE3=FGGFFFG4
@M03364:276:000000000-BLYN8:1:1101:18687:8601 2:N:0:1
GGACTACCAGGGTTTCTAATCCTGTTTGCTCCCCACGCTTTCGAGCCTCAGTGTCAGTTACAGGCCAGAGAGCCGCTTTCGCCTCCGGTGTTCCTCCATATATCTACGCATTTCACCGCTACACATGGAATTCCACTCTCCTCTCCTGCACTCAAGTCTCCCAGTTTCCAATGCACACAATGGTTGAGCCACTGCCTTTTACATTCGACTTCAGAAACCACCTGCGCTCGCTTTACGCCCAATAAATCCGG
+
CCCCCFFFFGGGGGGGFCFGGGGGEGGGGGGGGGGGGCGGGCGGGGGGFFFGGGGGGGGGGGDFGEGGGFFGGGGGGGGFGGDF@FCEGDFGFGGGFGGGGE;FFGGGDCEGGEFGDFGEFGGGFEFGGGGGGAECCGGFEFGFF@FGGDGDGGFGGA,=DFGGFFFDFF;F?D9ACFGGGGCDEEGGGDB876E:FEFF77EF++++;C9+22?=FGDCFGFEF>=?AF>;FD+/?@DEGF167CAECDC
@M03364:276:000000000-BLYN8:1:1101:27696:8609 2:N:0:1
GGACTACAGGGGTTTCTAATCCTGTTTGCTACCCATGCTTTCGAGCCTCAGCGTCAGTTACAGACCAGACAGCCGCCTTCGCCACTGGTGTTCTTCCATATATCTACGCATTTCACCGCTACACATGGAGTTCCACTGTCCTCTTCTGCACTCAAGTTTCCCAGTTTCCGATGCACTTCTTCGGTTGAGCCGAAGGCTTTCACATCATACTTAAGAAACCGCCTGCGATCGCTTTACGCCCAATAAATCCG
+
C<CCC,CEFGGGCGGGGFC<FFGGGDFGGGGGG,EFF@FGGGDCEGG?EFGFGGCC@CEEEFFD,9,:,6@6,CFG7FCFFGCECEFFEEG,CB=EEFA?FFGEGGGG7FFBFFFFFC:C@F=FGFGG8FAF9,CFFFFFCEGFG=,7CEFFG?@9CD,=,E88FF>DG6+@++3@D=FGGGCCCCGCEFE67EE66CCGCGCDA?7+2=DCGFCDGF?,91?>D)8)(:))/:5>@:>:EDFFGF+9+7:
@M03364:276:000000000-BLYN8:1:1101:12873:8614 2:N:0:1
GGACTACCCGGGTTTCTAATCCTGTTTGCTACCCATGCTTTCGAGCCTCAGCGTCAGTTACAGACCAGACAGCCGCCTTCGCCACTGGTGTTCTTCCATATATCTACGCATTTCACCGCTACACTAGGAATTCCACTCTCCTCTCCTGCACTCTAGATACTCAGTTTGGAATGCAGTACTCGGGTTGAGCCCAAGTATTTCACATCCCACTTAAGTATCCGCCTACGCTCCCTTTACGCCCAATAAATCCG
+
CCCCCGFGGGGGGGGGGGGGGGGGGGGGGGGGGGGGGGGGGGGGGGGGGGGGGGGGGGGGGGGGGGGGGGGGGGGGGGGGGGGGGGGGGGGGGGGGGGGGGGGGGGGGGGGGGGGGGGGEGGGGGGGGGFGGG9EEGGGGGGGCDFGGGGGGGGGFFGDCEFGGGGGGGGGFFGGGGGADFGGGGGGGGGGGGGGGGGGGGGGGFGGFFFDGFCDGGGGGFG>ADFFFFFFFGGG4B@GGGEFFGFA?GG7
@M03364:276:000000000-BLYN8:1:1101:9159:8615 2:N:0:1
GGACTACACGGGTATCTAATCCTGTTCGCTCCCCACGCTTTCGAGCCTCAGCGTCAGTTACAGTCCAGAGAGTCGCCTTCGCCACTGGTGTTCTTCCTAATCTCTACGCATTTCACCGCTACACTAGGAATTCCACTCTCCTCTCCTGCACTCTAGATACTCAGTTTGGAATGCAGTACTCGGGTTGAGCCCAAGTATTTCACATCCCACTTAAGTATCCGCCTACGCTCCCTTTACGCCCAATAACTCCG
+
@CCCCGGGFGGCFGGEEGEGFFGGGGAFGCGGG7FCFGGGGGGFFDGFGGFGGGGFGGGGGGGGGGE8FFECEFGGGEEGGDCCGGGGFGGGGGGFGFGGGGF<EC?FEFGFGGGBFCCGDGGGG?GGGFGGGGGFGGGGGGFFF89DDFGGGFGFDFD;A93,FFFGGGGGFG9EF8,:@BEEEEE6FG,@E?FGGEFCCCC+BFFGGGGG7<C=CGFF>E>));@A@BAFG7CEFF*=C:;)*2*)7CD
@M03364:276:000000000-BLYN8:1:1101:7398:8617 2:N:0:1
GGACTACTGGGGTATCTAATCCTGTTTGCTCCCCACGCTTTCGCACCTGAGCGTCAGTCTTCGTCCAGGGGGCCGCCTTCGCCACCGGTATTCCTCCAGATCTCTACGCATTTCACCGCTACACCTGGAATTCTACCCCCCTCTACGAGACTCTAGCTTGCCAGTTTCAAATGCAGTTCCCAGGTTGAGCCCGGGGATTTCACATCTGACTTAACAAACCGCCTGCGTGCGCTTTACGCCCAGTAATTCCG
+
CCCCCGGGGGGGGGGGGGGGGGGGGGGGGGGGGGGGGGGGGGGGGGGGGGGGGGGGGGGGGGGGGGGGGGGGGGGGGGGGGGGGDGGGGGGGGGGGGGGGGGGGDGGGGGGGGGGGGGGGGGGGGGGGGGGGGGGGGGGGGEGDFGGGGDGFFFGGGGGGGGGGGGGFDC9EGGCGFGGGGGGGGGGGCGGCCGGEEGGGGGGCFFDFGGGGGDFGG5@C>EBF@F6BBFFFGGF2*-;EEEBFFCFAGD2
@M03364:276:000000000-BLYN8:1:1101:3451:8633 2:N:0:1
GGACTACTGGGGTTTCTAATCCTGTTTGCTCCCCACGCTTTCGCACCTGAGCGTCAGTCTTCGTCCAGGGGGCCGCCTTCGCCACCGGTATTCCTCCAGATCTCTACGCATTTCACCGCTACACCTGGAATTCTACCCCCCTCTACGAGACTCTAGCTTGCCAGTTTCAAATGCAGTTCCCAGGTTGAGCCCGGGGATTTCACATCTGACTTAACAAACCGCCTGCGTGCGCTTTACGCCCAGTAATTCCG
+
CCCCCGGGGGGGGGGGGGFGGGGGGCF@FGGGGGGGCGGGGGGGGGGGGGGGGGGGDGGGGGGGGGGGCEGEGGGGGGGGGGDEGGGGGGGFAFFG@4E<==EFFGGFCFCEGGGGGEGGFGGGGGGFGGGGGGFG9EFFGGGCDF?+@+8CGGGACFGGGGGGGGGD:CGF9F7EGGGGG?FG>>@<CFFGEEDCEGFFGGGDA6++2;DFGD>:CGGGFGE?;@;)4>F@DGG)93C?ED?@F7@AGG2
@M03364:276:000000000-BLYN8:1:1101:5841:8634 2:N:0:1
GGACTACTGGGGTTTCTAATCCTGTTTGCTACCCATGCTTTCGAGCCTCAGCGTCAGTTACAGACCAGACAGCCGCCTTCGCCACTGGTGTTCTTCCATATATCTACGCATTTCACCGCTACACATGGAGTTCCACTGTCCTCTTCTGCACTCAAGTTTCCCAGTTTCCGATGCACTTCTTCGGTTGAGCCGAAGGCTTTCACATCAGACTTAAGAAACCGCCTGCGCTCGCTTTACGCCCAATAAATCCG
+
CCCCCGGGGGGGGGGGGGGGGGGGGGGGGGGGGGGGGGGGGGGGACFCGGGFGGGGGGGGGGGGGGGGGGGGGGGGGGGGGGGGGGGGGGGGGGGGGFGGGGGGGFFGGGGGGGGGFEEDFGGGFGGGGGGGGGGGGGFFGGGGGGGGGGGGGGGGGGG;EFGFGGGGGGGGGGGGGF8FFGGGGEGGGGGDGDGGCGGGGGGGFGGG>FGFFGGGGGGGDGFA9ABFBEDBGGGFFFGGDE;;CGFFD<C
@M03364:276:000000000-BLYN8:1:1101:25884:8643 2:N:0:1
GGACTACAGGGGTATCTAATCCTGTTCGCTCCCCACGCTTTCGAGCCTCAGCGTCAGTTACAGACCAGAGAGCCGCCTTCGCCACTGGTGTTCCTCCATATATCTACGCATTTCACCGCTACACTAGGAATTCCACTCTCCTCTCCTGCACTCTAGATACTCAGTTTGGAATGCAGTACTCGGGTTGAGCCCAAGTATTTCACATCCCACTTAAGTATCCGCCTACGCTCCCTTTACGCCCAATAAATCCG
+
CCCCCGGGGGGGEFGGGGGGGGGGGGGGGGGGGGGGGGGGGGDFFDGFGGGGGGGGGGGGGGGDFGGGGFGGGFGGGGGGGGGGGGGFGGGGGGDGGGGFGGGGGGGGGGGDFFGGGDDGGDGGGGGGGGGGGGGGGGGGGGGGFEGGGGGGGGEDAFFFECFGGGFE>GF9?FGGFGGGGEGGGDE7FGGGGFGGGGGGGGGGF;DFFGDFGGCCFGFF>9BD=6=DDEEFGGFEF?GGGD65CFF?CD3
@M03364:276:000000000-BLYN8:1:1101:4696:8646 2:N:0:1
GGACTACCGGGGTTTCTAATCCTGTTTGCTCCCCACGCTTTCGCACCTGAGCGTCAGTCTTCGTCCAGGGGGCCGCCTTCGCCACCGGTATTCCTCCAGATCTCTACGCATTTCACCGCTACACCTGGAATTCCACCCCCCTCTACGAGACTCAAGCCTGCCAGTTTCAAATGCAGTTCCCGGGTTGAGCCCGGGGATTTCACATCTGACTTAACAGACCGCCTGCGTGCGCTTTACGCCCAGTAATTCCG
+
CCCCCGGGGGGGGGGGGGGGGGGGGGGGGGGFGGGGGGGGGGGGGGGGGGGGGGGEGGGGGGGGGGGGGGGGGGGGGGGGGGGGGGGGGGGGGGGGGGGGGGGGGDGFGGGGFGGGGGGGGGGGGGGGGGGGGFGGGGGGGGGGGGGGDGGGGGGGGGGGGGGGGGGGFGGGGGGGGFGGGGGGGGGGFGGGDDGGEGGGGGFFCFGGC>GGGCGDGGGFFGF?FF9)3;7BGC3)9<CC5@<FGGFFGF9
@M03364:276:000000000-BLYN8:1:1101:6667:8649 2:N:0:1
GGACTACTCGGGTTTCTAATCCTGTTCGCTCCCCACGCTTTCGAGCCTCAGCGTCAGTTACAGTCCAGAGAGTCGCCTTCGCCACTGGTGTTCTTCCTAATCTCTACGCATTTCACCGCTACACTAGGAATTCCACTCTCCTCTCCTGCACTCTAGATACTCAGTTTGGAATGCAGTACTCGGGTTGAGCCCAAGTATTTCACATCCCACTTAAGTATCCGCCTACGCTCCCTTTACGCCCAATAAATCCG
+
CCCCCGGGGGGGGGGGGGGGGGGGGGGGGGGGGGGGGGGGGGGGGGGGGGGGGGGGGGGGGGGGGGGGGGGGGGGGGGGGGGGGGGGGGGGGGGGGGGGGGGGGGGGGGGGGGGGGGGGGEEGGFGGGGGGGGGGGGGGGFGGGGEFFGGGGGGGGGGGCAEGGGGGGGGGF?FCGGGGGGGDGGDCFGGGGGF6FFFFCCFFGFDCFGGGGGDFGGGGFEGAFFFFB2?>FGGGCFFGGE31F*C=EFF3
@M03364:276:000000000-BLYN8:1:1101:19017:8655 2:N:0:1
GGACTACTGGGGTATCTAATCCTGTTTGCTCCCCACGCTTTCGAGCCTCAGTGTCAGTTACAGGCCAGAGAGCCGCTTTCGCCTCCGGTGTTCCTCCATATATCTACGCATTTCACCGCTACACATGGAATTCCACTCTCCTCTCCTGCACTCAAGTCTCCCAGTTTCCAATGCACACAATGGTTGAGCCACTGCCTTTTACATCAGACTTAAGAAACCACCTGCGCTCGCTTTACGCCCAATAAATCCGG
+
CCCCCFFGGGGGGFGGGGGGGGGGFGGGGGGGGGGEGGGGGGE,FGFFGGGFGGGGGFEEGGGGGGGGEGGGGGGGFG@9FF@FFFCGGGGGGGAFGGGCGFG9EGFDFGCFFGFGGGGGGFFGEGGFFC?FFCAGGE>FFEGFFGGGFGFDFCFGFGGGCDFFGGGGCEFGGGGFDFGGFGFGGDFFFG6CGEGFFGGGGGFCA7?7**5+=?CDFGCDFDFFFFFFFFFFGGGFB>EE5FDA>CC3CGC
@M03364:276:000000000-BLYN8:1:1101:26587:8695 2:N:0:1
GGACTACTGGGGTTTCTAATCCTGTTTGCTCCCCACGCTTTCGCACCTGAGCGTCAGTCTTAGTCCAGGTAGCCGCCTTCGCCACCGGTATTCCTCCAGATCTCTACGCATTTCACCGCTACACCTGGAATTCCACCCCCCTCTACGGCACTCAATCCGTCCAGTTTCACATGCACTTCCCTCGTTGAGCCCGGGGACTTCACATCTGACTTAACATACCGCCTGCCTTCGCTTTACGCCCATTAATTCCG
+
CCCCCFF,<@FDC+CFFGGGGGGGGD,CFFFGGGGFECFFGGGGGEEE,C@EGGEGGF<E,,C,CFFGC<,,CFGGEGGGGCGGC,@=F@FFA,4FE<,BF,,FGGGDEF7FEGGGGDCECGFG,AFCF<EEFF9=,8@FE+@?,C+++3@DF=D,6,3+>@@:,,@C7,@C66D,@@FG6,,3@>,71DGG5**84*6CF7CD6;++;:;71+2@++<28:B??)3/.*2:5CG961:EGF0*07*-770
@M03364:276:000000000-BLYN8:1:1101:23317:8711 2:N:0:1
GGACTACTCGGGTATCTAATCCTGTTTGCTCCCCACGCTTTCGCACCTGAGCGTCAGTCTTTGTCCAGGGGGCCGCCTTCGCCACCGGTATTCCTCCACATCTCTACGCATTTCACCGCTACACATGGAATTCTACCCCCCTCTACACGACTCTAGCTGACCAGTATCAGATGCAATTCCCGGGTTAAGCCCGGGGATTTCACATCTGACTCAATCAACCGCCTGCGTGCGCTTTACGCCCAGTAATTCCG
+
@BCCCCFFGGGEGGGGGEFGGGFGGFGCEGGGGGGGFGGGGGGGGGGGGGGFD@FGGGGGGGGGGGGG@FEEGGGGGGGGGGGGGGGGC7FFG9@FFFG<:EEGCGGGEGGGFGCFFGGGGE9FFGFAFFGFFGGDDCFFGEGG9AC,@@:+@>>EFG9CDGGFGGAFF9,@EFFADGGF?8CEFGGFDFGGGECE5C*=FFFDCGFGGGGGGGFGCFFGFGFBFF9B<B>D<*99B:::5<<@GGF<7**
@M03364:276:000000000-BLYN8:1:1101:19395:8720 2:N:0:1
GGACTACTGGGGTTTCTAATCCTGTTTGCTCCCCACGCTTTCGAGCCTCAGTGTCAGTTACAGGCCAGAGAGCCGCTTTCGCCTCCGGTGTTCCTCCATATATCTACGCATTTCACCGCTACACATGGAATTCCACTCTCCTCTCCTGCACTCAAGTCTCCCAGTTTCCAATGCACACAATGGTTGAGCCACTGCCTTTTACATCAGACTTAAGAAACCCCCTGCGCTCGCTTTACGCCCAATAAATCCGG
+
CCCCCFGGGGGGGGGGGGGGGGGGGGGGGGGGGGGGGGGGGGGGGGGGGGGGGGGGGGGGGGGGGGGGGGGGGGGG@FFGGGGEGGGGGGGGFGGGGGGGFGGGGGGGGGGGGGGGGFGGGGGGFGGGGGGGGGCFGGGGGGGGGCEGGGGGGGGGGGCGFGGGGGGGGAFC?FAD98E?@F8;FEGGGFFECFGGGGCGFGGGFFCFGGGFFGF@CGC*:CB=2?94>ABEFF7>BDEE:FFFGGF<FDC
@M03364:276:000000000-BLYN8:1:1101:17807:8736 2:N:0:1
GGACTACAGGGGTTTCTAATCCTGTTTGCTACCCATGCTTTCGAGCCTCAGCGTCAGTTACAGACCAGACAGCCGCCTTCGCCACTGGTGTTCTTCCATATATCTACGCATTTCACCGCTACACATGGAGTTCCACTGTCCTCTTCTGCACTCAAGTTTCCCAGTTTCCGATGCACTTCTTCGGTTGAGCCGAAGGCTTTCACATCAGACTTAAGAAACCGCCTGCGCTCGCTTTACGCCCAATAAATCCG
+
CCCCCGGGGGGGGGGGGGGGGGGGGGGGGFFFGGGGGGGGGGGGGGGGGGGGGGGGGGGGGGGGGGFGGFFEGGGGGGGGGGGGGGGGGGGGGGGGGGGGGGGGGGGGGGGGGGGGGGGDGGGGGGGFGGGGGGGGGGGGGGGGGGGGGGGGGGGGGGGGGGGGGGGGGGGGGGFGGGGGG9>=FGDGFGGGG6CEFGGGGGFF6CFGGGGGGGGGGGGGEG>AFF=)-8?BGGGFF<EEEF@FGGFEGGC
@M03364:276:000000000-BLYN8:1:1101:22652:8741 2:N:0:1
GGACTACCAGGGTATCTAATCCTGTTTGCTCCCCACGCTTTCGCACCTGAGCGTCAGTCTTCGTCCAGGGGGCCGCCTTCGCCACCGGTATTCCTCCAGATCTCTACGCATTTCACCGCTACACCTGGAATTCTACCCCCCTCTACGAGACTCTAGCTTGCCAGTTTCAAATGCAGTTCCCAGGTTGAGCCCGGGGATTTCACATCTGACTTGACAGACCGCCTGCGTGCGCTTTACGCCCAGTACTTCCG
+
CCCCCGGGGGGGFGGGGFGGGGGGGGGGGGGGGGGGGGGGGGGGGGGGGGGGGGGGGGGGGGGGGGGGGDEGGGGGDGGGGGGGGGGGGDGGGGGGGGDGGGGDGFGGGDGCFGGGGGGGGGGGGGGDGGGGGGGGFGGC@EGCFG?CGDGGF,E3BFGGGGGGADFF7DFGFFGGGGGGG,D*DFGDCEGGECEGGGGGGGGGAFFDDFGGGGGGG4CC>ED02A>B4@D@DCC4@?G>E>,07*9<F>5
@M03364:276:000000000-BLYN8:1:1101:12606:8750 2:N:0:1
GGACTACCGGGGTATCTAATCCTGTTTGCTCCCCACGCTTTCGCACCTGAGCGTCAGTCTTCGTCCAGGGGGCCGCCTTCGCCACCGGTATTCCTCCAGATCTCTACGCATTTCACCGCTACACCTGGAATTCTACCCCCCTCTACGAGACTCTAGCTTGCCAGTTTCAAATGCAGTTCCCAGGTTGAGCCCGGGGCTTTCACATCTGACTTAAAAAACCGCCTGCGTGCGCTTTACGCCCAGTAATTCCG
+
CCCCCGGFGGGGGCGGGFCGEFFGGGGGGGGGGGCFDFGGGGGGEEGEFGFGGGGGGDGEGGGGGFGGFFGGFGFCGGGGGGFGGGGGGGGGDGFGFCF,<F;FFFGGG7FEFF9EAFGG+@:FFFGGGGGGFGGFFCFGEEEFGEFGE>7?8FG,@EA>FGC:CGG,,?CE2,5DDF>EFCCFGG,,<CF=ECDG*:B6C74;A*77:;:1C+++2>8*)*0(,)(8273@G3C2/8CGG@2/:CF<FF0
@M03364:276:000000000-BLYN8:1:1101:17629:8779 2:N:0:1
GGACTACTGGGGTATCTAATCCTGTTCGCTCCCCACGCTTTCGAGCCTCAGCGTCAGTTACAGTCCAGAGAGCCGCTTTCGCCTCCGGTGTTCCTCCATATATCTACGCATTTCACCGCTACACATGGAATTCCACTCTCCTCTCCTGCACTCAAGTCTCCCAGTTTCCAATGCACACAATGGTTGAGCCACTGCCTTTTACATCAGACTTAACAAACCGCCTGCGTGCGCTTTACGCCCAATAAATCCGG
+
CCCCCGGGGGGGGGGGGGGGGGGGGGGGGGGGGGGGGGGGGGGGGGGGGGGGGGGGGGGGGGGGGGGGGGGGGGGGGGGGGGGGFGGGGGGGGGGGGGGGGGGGGGGGGGGGGGGGGGGGGGGGGGGGGFFGGGGGGGFGGGGGGGGGGGGGGGGGGGGGGFFGGGGGGGGGGGGGGGGGGGGFGGFGGFGGG6?FGGGGGGGGFGGGGFFFCFGDGGGGEGFFFFF>=4AEGGGFFD>EGFFFFFFC<DC
@M03364:276:000000000-BLYN8:1:1101:18172:8840 2:N:0:1
GGACTACCGGGGTTTCTAATCCTGTTTGCTCCCCACGCTTTCGAGCCTCAGTGTCAGTTACAGGCCAGAGAGCCGCTTTCGCCTCCGGTGTTCCTCCATATATCTACGCATTTCACCGCTACACATGGAATTCCACTCTCCTCTCCTGCACTCAAGTCTCCCAGTTTCCAATGCACACAATGGTTGAGCCACTGCCTTTTACATCAGACTTAAGAAACCACCTGCGCTCGCTTTACGCCCAATAAATCCGG
+
CCCCCEFGGGGGGGGGGGFFFGGGGGGGGGFGGGGGGGGGGGGGGGGGGGGGGGGGGGGGGGGGGGGGGGGGGGGGGGGGGGGGGGGGGGGGGGGGGGGGGGGGGGGGGGGGAGGGGGGGGGGFGDGGGCGGGGGGGGGGGGGGGGGGGGGGGGGGGFFGGGGGGGGGGGGGFGGGGGGFGGGGGGGGGFFFGF9DFFFG>DCFF7F>7DCG7:B2;DCFFG>):?28(/8BCC+>3?C@C>@F7CFECDD
@M03364:276:000000000-BLYN8:1:1101:7124:8847 2:N:0:1
GGACTACTAGGGTTTCTAATCCTGTTTGCTCCCCACGCTTTCGAGCCTCAGTGTCAGTTACAGGCCAGAGAGCCGCTTTCGCCTCCGGTGTTCCTCCATATATCTACGCATTTCACCGCTACACATGGAATTCCACTCTCCTCTCCTGCACTCAAGTCTCCCAGTTTCCAATGCACACAATGGTTGAGCCACTGCCTTTTACATCAGACTTAAGAAACCACCTGCGCTCGCTTTACGCCCAATAAATCCGG
+
CCCCCGGGGGGGGGGGGGGGGGGGGGGGGGGGGGGGGGGGGGGGGGGGGGGGGGGGGGGGGGGGGGGGGGGGGGGGGGGGGGGGGGGGGGGGGGGGGGGGGGGGGGGGGGGGGGGGGGGGGGGGGGGGGEGGGGGGGGGGGGGGGGGGGGGGGGGGGGGGGGGGGGGGFGGGGGGFAFEGGGFGGGGGGGGGGGGGGGGGGGGGFGGGGGGFDGGFFGECFGFFFFFB2BEEGGFF>@>8EFDFGGFFFG<
@M03364:276:000000000-BLYN8:1:1101:2819:8853 2:N:0:1
GGACTACCCGGGTATCTAATCCTGTTCGCTCCCCACGCTTTCGAGCCTCAGCGTCAGTTACAGTCCAGAGAGTCGCCTTCGCCACTGGTGTTCTTCCTAATCTCTACGCATTTCACCGCTACACTAGGAATTCCACTCTCCTCTCCTGCACTCTAGATACTCAGTTTGGAATGCAGTACTCGGGTTGAGCCCAAGTATTTCACATCCCACTTAAGTATCCGCCTACGCTCCCTTTACGCCCAATAAATCCG
+
CCCCCGGGGGGGGGGGGGGGGGGGGGGGGGGGGGGGGGGEGGGGGGGGGGGGGGGGGGGGGGGGGGGGGGGGGGGGGGGGGGGGGGGGGGGECGGGGGGGCFFGGGGFGGGGGGGGGGGGGGGGGGGGGGGGF9FFGGGGGGGGGGGGGGGGGFG@AFGFA9EGFGGGGGGGFDGGGGGGEGEGGGGGGFCFFFGGGGGGFGGFFGFFGGGGGGGG@=EEAGFFFFDD24)6DCFE8>EGGB@FGGC3:CC
@M03364:276:000000000-BLYN8:1:1101:21659:8855 2:N:0:1
GGACTACCAGGGTTTCTAATCCTGTTTGCTCCCCACGCTTTCGAGCCTCAGTGTCAGTTACAGGCCAGAGAGCCGCTTTCGCCTCCGGTGTTCCTCCATATATCTACGCATTTCACCGCTACACATGGAATTCCACTCTCCTCTTCTGCACTCAAGTCTCCCAGTTTCCAATGACCCTCCCCGGTTGAGCCGGGGGCTTTCACATCAGACTTAAGAAACCGCCTGCGCTCGCTTTACGCCCAATAAATCCG
+
CCCCCGGGGGGGGGGGGGEEGGGGGGGGGGGGGGGGGGGGGFGFFFGGGGGGGGGGGGGGGGGGGGGGFGGDGGGGGGGGGGGGGGEDFFGGGFGGGGGGGGGGGGGGGGGGGGGGGGGGGGGGCFGGGGGGGGFGDFGGGGGGGGGGGFGDF8FG;;DEGGGGEFGGGCGGGGF?DGGDGGGCGGGGDG?85EEGGGGGGGGDFFCF4;;DC@FF+CFFFG361;9BBEAA57C)9?GG5@1;FGF2F<>
@M03364:276:000000000-BLYN8:1:1101:21072:8879 2:N:0:1
GGACTACTGGGGTTTCTAATCCTGTTCGCTCCCCACGCTTTCGAGCCTCAGCGTCAGTTACAGTCCAGAGAGTCGCCTTCGCCACTGGTGTTCTTCCTAATCTCTACGCATTTCACCGCTACACTAGGAATTCCACTCTCCTCTCCTGCACTCTAGATACTCAGTTTGGAATGCAGTACTCGGGTTGAGCCCAAGTATTTCACATCCCACTTAAGTATCCGCCTACGCTCCCTTTACGCCCAATAAATCCG
+
CCCCCGGGGGGGGGGGGGGGGGGGGGGGGGGGGGGGGGGGGGGGFGGGGGGGGGGGGGGGGGGGFGGGFGGGGGGGGGGGGGGDGGGGGGGGGGGGFFFGGGGGGAFGGGEEGGGGGGGGGGFGGGGGGCE:F9EFFGGGGGG?GGGGFFGG?9AEAFFDFGC8FGGGCF9EGFCDFGGGGDGGFEGGGGFGGFFFGGGGD9A+BC7>7>CCGGGGCC7C4FEFFFFFFBFFFC*@6>GGD>@)02:?FF<
@M03364:276:000000000-BLYN8:1:1101:14023:8897 2:N:0:1
GGACTACCGGGGTTTCTAATCCTGTTTGCTCCCCACGCTTTCGCACCTGAGCGTCAGTCTTCGTCCAGGGGGCCGCCTTCGCCACCGGTATTCCTCCAGATCTCTACGCATTTCACCGCTACACCTGGAATTCTACCCCCCTCTACGAGACTCTAGCTTGCCAGTTTCAAATGCAGTTCCCAGGTTGAGCCCGGGGATTTCCCATCTGACTTAACAAACCGCCTGCGTGCGCTTTACGCCCAGTAATTCCG
+
CCCCCGGGGGGGGGGGGGGGGGGGGGGGGGGGGGGGGGGGGGGGEGGGGFFGGGGGGGGGGGGGGGGFGGGGGGGGEFGGGGGGGGGGGGGGGGGGGGGGGDFFGFFGGDGGGGFGGDGGGGGGGGGGGGGGGGCCC8B3CEGGGGGCEGGGGGFFGGGGGGGC?FFGGGFGGGFGGGFGGGGGGFFCEGGGGDGG*=EGF+AFFGG>CFGGG+:C:5EFBEB6:F>D?FDFGGG<BBGG5)::>:=A>F*
@M03364:276:000000000-BLYN8:1:1101:7237:8912 2:N:0:1
GGACTACAGGGGTTTCTAATCCTGTTCGCTCCCCACGCTTTCGAGCCTCAGCGTCAGTTACAGTCCAGAGAGTCGCCTTCGCCACTGGTGTTCTTCCTAATCTCTACGCATTTCACCGCTACACTAGGAATTCCACTCTCCTCTCCTGCACTCTAGATACTCAGTTTGGAATGCAGTACTCGGGTTGAGCCCAAGTATTTCACATCCCACTTAAGTATCCGCCTACGCTCCCTTTACGCCCAATAAATCCG
+
CCCCCGGGFGDCFGGGGGGGGFGGGGFGGGGEGGGGGGGGGGGFGGGG8FFGGGGGGFF<EFEEFF<FFGGGGGGGGGG@BFFGGG@FFFGGGGGGFGGFGGGGGGDDCCEEFGFGGFDEEEDFF8FFGGGGGEFCFEFFFGDDGGGGG8@CDDFFDDDDDFABFFGGGGAD8,DFGGGAECEGGEGGGGGFGGFCFGFGGC@<B5;7>FGGGGGGDCF?DC49@FDFFEF>C788B9C8EB0FFGCEGGD
@M03364:276:000000000-BLYN8:1:1101:14920:8915 2:N:0:1
GGACTACTGGGGTATCTAATCCTGTTTGCTCCCCACGCTTTCGAGCCTCAGTGTCAGTTACAGGCCAGAGAGCCGCTTTCGCCTCCGGTGTTCCTCCATATATCTACGCATTTCACCGCTACACATGGAATTCCACTCTCCTCTCCTGCACTCAAGTCTCCCAGTTTCCAATGCACACACTGGTTGAGCCCCTGCCTTTTACATCAGACTTAAGAAACCACCTGCGCCCGCTTTTCCCCCAATAAATCCGG
+
CCCCCGGGGGGGGGGGGGGGGGGGGGGGGGGGGGGGGGGGGGGGGGGGGGGGGGGGGGGGGGGGGGGGGGGGGGFGGGGGGGGGGGGCFFGGGGGGGGGFGGGGGGGGGGGGGGGGGGDEGGGGGGGGGGGGGFGGFG9EFDFGGGGGGGGGG8FCEFFFGGGGGGGGGGGGGGGG8DE+8B8@DGFCGD+@1@EGGFFG7DFGA+2*;AD72?F>79>9FGF:7:@*()/)92***0B::)3A>7;?7C<
@M03364:276:000000000-BLYN8:1:1101:27269:8949 2:N:0:1
GGACTACTGGGGTTTCTAATCCTGTTTGCTCCCCACGCTTTCGAGCCTCAGCGTCAGTTACAGACCAGAGAGCCGCCTTCGCCACTGGTGTTCCGCCATATATCTACGCATTTCACCGCTACACATGGAATTCCACTCTCCTCTCCTGCACTCTAGATACTCATTTTGGAATGCAGTACTCGGGTTGAGCCTAAGTATTTCACATCCCACTTAAGTATCCGCCTACGCTCCCTTTACGCCCAATAAATCCG
+
C9C@CEFEFGFGGGGCFEDGEDACFGFGGGAAFBA+@BEFFGGGGGGGGGGGGEGGDGGFGGGDEFG,CFGGG?@FGGF@FGGGGGGGGGGGGD,,BF?=FGGFGGG7FCGCFFAFFFC@BF=FFGF8FEFFGCGGGF9F8EC8,@>BFFGGGGGFDFGGGGF,,DA,@,>EFAA9EFA=D+4+>>EF?EG,,@DFGFCFG@7@AFFGDFCFF>FGG@CC>F>>9926286)*;?>F5CE=>?A*;+)369
@M03364:276:000000000-BLYN8:1:1101:26564:8959 2:N:0:1
GGACTACAAGGGTATCTAATCCTGTTCGCTCCCCACGCTTTCGAGCCTCAGCGTCAGTTACAGTCCAGAGAGTCGCCTTCGCCACTGGTGTTCTTCCTAATCTCTACGCATTTCACCGCTACACTAGGAATTCCACTCTCCTCTCCTGCACTCTAGATACTCAGTTTGGAATGCAGTACTCGGGTTGAGCCCAAGTATTTCACATCCCACTTAAGTATCCGCCTACGCTCCCTTTACGCCCAATAAATCCG
+
CCCCCGGGGGGGGGGGGFGGGGGGFF,,FGGGGEGGCFGDGFGCEGGGGGFGGGGGGGGGGCGFGGGGGGGDEE:FEGGGGGGEFEFGFGGGGGAEFFGGF?AFGGGGGDGGGGGGGGGGGGGG9EFFGGGGGG@FCFGGGFGGGGGGCFGFGDGGFGGGFEFGGFGA6@@GFDD,EGGGGG=EGDEFGDGF?E?FGGGGGGGD9C>*;FDF8+?CGCAFEC>29FDDAFFFDFGFA2EEEBDFCFCFGGC
@M03364:276:000000000-BLYN8:1:1101:15603:8968 2:N:0:1
GGACTACAAGGGTTTCTAATCCTGTTTGCTCCCCACGCTTTCGCACCTGAGCGTCAGTCTTCGTCCAGGGGGCCGCCTTCGCCACCGGTATTCCTCCAGATCTCTACGCATTTCACCGCTACACCTGGAATTCTACCCCCCTCTACGAGACTCTAGCTTGCCAGTTTCAAATGCAGTTCCCAGGTTGAGCCCGGGGATTTCACATCCAACTTAACAAACCACCTACGCGCGCTTTACGCCCAGTAATTCCG
+
CCCCCGGGGEGGGGGGGGFGGGGGGGGGGGGGGGGGGGGGGFGGGGGGGGGFGGGGGGGGGGGGGGGGGGGGGGGCGGGGGGFGGGGGGGGGDGGGGGGGGCFGGGFGGGGGGGGGGGGGGGGGGGGGGGGGGGGGGGGGGGDDDEGEGCGGGGFCFGGG>CCGCCFCCFFGGGGFG9EF?FGGGGG7,DBFGGGGGGGGGGGGFGCFFFCGGGGGFDGCAGE@@ADBBFFFCDGFFFGGDFFF>7@AGF>
@M03364:276:000000000-BLYN8:1:1101:21789:8995 2:N:0:1
GGACTACTAGGGTATCTAATCCTGTTTGCTCCCCACGCTTTCGAGCCTCAGTGTCAGTTACAGGCCAGAGAGCCGCTTTCGCCTCCGGTGTTCCTCCATATATCTACGCATTTCACCGCTACACATGGAATTCCACTCTCCTCTCCTGCACTCAAGTCTCCCAGTTTCCAATGCACACAATGGTTGAGCCACTGCCTTTTACATCAGACTTAAGAAACCACCTGCGCTCGCTTTACGCCCAATAAATCCGG
+
CCCCCGGGGGGGGGGGGGGGGFGGGGGGGGGGGGGGGGGGGGGGGGGGGGGGGGFGGGGGGGGGGGGGGGGGGGGGGGGAFGFGEFGGGGGGGGGFGGGGGGGGGGGGGGGGGGGGGGGG>EFGGGGGFFGGGGGGFCFGGGGGGGGGGGGGGG8FGGGGGGGGFGGGEFGGGGG8DGGCFGFGGGGFGFFGGGGFGGEGGGGF7<DDGFEFFD>C9FCFF5CE=DAAAFEBDD>>E=CGGFFFGFFCFG>
@M03364:276:000000000-BLYN8:1:1101:8420:9001 2:N:0:1
GGACTACCAGGGTTTCTAATCCTGTTTGCTCCCCACGCTTTCGCACCTGAGCGTCAGTTACAGTCCAGAGAGTCGCCTTCGCCACTGGTGTTCTTCCTAATCTCTACGCATTTCACCGCTACACATGGAGTTCCACTGTCCTCTTCTGCACTCAAGTTTCCCAGTTTCCGATGCACTTCTTCGGTTGAGCCGAAGGCTTTCACATCAGACTTAAGAAACCGCCTGCGCTCGCTTTACGCCCATGAAATCCG
+
CCCCCGGGGFGGFGGGGGGGGGGGFGGGGGGGGDGEDEGEFGGGGGGGGGGGGGGGGGGGGGGGGGGGGGGGGGGGECEGFDGCDGFFGGFEGGGGGGGGGFEEFGGGGGGGFFCGGGGEEFGGGGGGBFFFGGGGGDCFGGGGFGGGFDFGBDGGEDCGGGADFGGFFEEEGG9FCC?8DDFCGGGGFC?EC+@5,>@7CFFGB;:97CGGG>CF@7:EBEF=562?(?BFDG34F;CGGD()2@@CDG3
@M03364:276:000000000-BLYN8:1:1101:15839:9010 2:N:0:1
GGACTACTGGGGTTTCTAATCCTGTTCGCTCCCCACGCTTTCGAGCCTCACCGTCAGTTACCGACCAGAGAGCCGCCTTCGCCACTGGTGTTCCTCCATATATCTACGCATTTCACCGCTACACCTGGAATTCCGCTCCCCTCTTCGGCACTCAAGTCACCCAGTTTCCAATGCCCCCCCCCGGTTGAGCCCGGGGCTTTCACATCAGACTTAAGCAACCGCCTGCGCTCACTTTACGCCCACTAAATCCG
+
<<@CCDGAEGGD@@@C@EC@FEEGE<FG@@FFGEGGGG7BDE:,6,@<,C,;@FF@:FFGG,@,8FEG,,,B6ECEEGGFFFFGGGCF<AEEGDFGG,C9F9=?ECGGE77+FEEAFEGGCFDD,,?6<,,8CEE@=++A8DED3@+@C>E6F,=A@F,,,@@F8>;D,;,>C6D,***4*1=EF>*27C9*28CG58:?C7:***:CCCD::**0*2*27*72(04<>7)/::F4FBGGDD18D*0.:47
@M03364:276:000000000-BLYN8:1:1101:14338:9022 2:N:0:1
GGACTACTGGGGTTTCTAATCCTGTTTGCTCCCCACGCTTTCGCGCCTCAGTGTCAGTTACAGGCCAGCGAGCCGCTTTCGCCTCCGGTGTTCCTCCATATATCTACGCATTTCACCGCTCCCCATGGAATTCCACTCTCCTCTCCTGCACTCAAGTCGCCCAGTTTCCACTGCACACAATGGTTGAGCCCCTGCCTTTTACATCAGACTTAAGAAACCACCTGCGCTCGCTTTACGCCCAATAAATCCGG
+
-A-6A<@C<CDCFC@FFE<CFE@CCEC@A6C,DFGC+@@@FCB,+@@FGDF,CFFDFG96FE<@FC,D6@7CFCFG+,:<:FB7FGCFG=B?AF;F?,,C9A;?=,EFG7=CDC?<F@7++6+@,AB?F<EFGGFE,66ADFGDFFA,D,@D@>ED66+6@=883=3>:;,,5EFCAFE?,4,5,@:EF8*5;8DG<EGF+@CCFGG497++=7+1*84?67AB=555753>CC>;>?GCE)()2;A52)1
@M03364:276:000000000-BLYN8:1:1101:24507:9023 2:N:0:1
GGACTACCGGGGTTTCTAATCCTGTTTGCTCCCCACGCTTTCGAGCCTCAGTGTCAGTTACAGGCCAGAGAGCCGCTTTCGCCTCCGGTGTTCCTCCATATATCTACGCATTTCACCGCTACACATGGAATTCCACTCTCCTCTCCTGCACTCAAGTCTCCCAGTTTCCAATGCACACAATGGTTGAGCCACTGCCTTTTACATCAGACTTAAGAAACCACCTGCGCTCGCTTTACGCCCAATAAATCCGG
+
CCCCCEFFGGGGCFEGGFEFGGGGGFGGGGGGGGGGGGGGGGGGFGGGGFGGGGGGGCFGGGCFGGFGGFD@FFGGGEFFGGFGGGG+7CF@FD;BFGG,EGE<FDGGGGGGGGGGGGGGGGGF@FFGGGAFGFGGGGGCGFDDGGGGGGGGF8DGGFGGGGFGGGGGGGGGFGGGGGGGGGFGAC?CFGGGFGGGGGCFGFGFFGGDGG7+=8D89DC75EFFFEFFFFFFGFCEBFEEE:@FFDF<GDD
@M03364:276:000000000-BLYN8:1:1101:14131:9024 2:N:0:1
GGACTACTGGGGTATCTAATCCTGTTCGCTCCCCACGCTTTCGAGCCTCAGCGTCAGTTTCAGACCAGAGAGCCGCCTTCGCCACTGGTGTTCCTCCATATATCTACGCATTTCACCGCTACACATGGAATTCCACTCTCCTCTCCTGCACTCAAGTCCCCCAGTTTCCAATGCACACAATGGTTGAGCCCCTGCCTTTTACATCAGACTTAAGAAACCACCTGCGCTCGCTTTACGCCCAATAAATCCGG
+
CCCCCGGGGGGGGGGGGGGGGGGGGGCFGGGEGGGGGGGGGGGD8FGGGGG<FGGGGG,,CCFCGCGG,6CFDFFGGGGFGGGGGGGGGGGGGGGFG<FGGGGGGGGGGGGGGGGGGGGGGGGGG8E<B?FGCEF944>FEE?F8E>48EGGG?GG=@,3DCEE@DFDEDEFGGG89=6+5EFGGDGGG7+@1::>CFFF7DGF6<D>57:CFGG+99:C5;?2):2;5?A)9FCCBFGDGF3AG7A34)2
@M03364:276:000000000-BLYN8:1:1101:23970:9031 2:N:0:1
GGACTACAGGGGTTTCTAATCCTGTTTGCTCCCCACGCTTTCGAGCCTCAGCGTCAGTTACAGACCAGAGAGCCGCCTTCGCCACTGGTGTTCCTCCATATATCTACGCATTTCACCGCTACACATGGAATTCCACTCTCCTCTTCTGCACTCAAGTCTCCCAGTTTCCAATGACCCTCCCCGGTTGAGCCGGGGGCTTTCACATCAGACTTAAGAAACCGCCTGCGCTCGCTTTACGCACAATACATCCG
+
CCCCCGFFFGGGEEGGGGGGGGGGDGGGGGGGGGGGGGGGGGGGFGGGGGGGGGGDGGGGGGGGGGGGGGGGGGGGGGGGGGGGGGGGGGGGGGGCG<FGGFFGGGGGGGGGGGGGGGGGGGGGGGFEFEFGGGGGGGGGGGGGGGGGGCFGFFGGGGGGFGFGDGFG8DEF?B9FGGGGGGGGGGGDGFGGGDGE5CFGG>CFFGFGGG<FGDF+:FGFBGF@?5;:0>>EGCDAF1E*:>(?G*=<CD*
@M03364:276:000000000-BLYN8:1:1101:22681:9040 2:N:0:1
GGACTACCAGGGTTTCTAATCCTGTTCGCTCCCCACGCTTTCGAGCCTCAGCGTCAGTTACAGTCCAGAGAGTCGCCTTCGCCACTGGTGTTCTTCCTAATCTCTACGCATTTCACCGCTACACTAGGAATTCCACTCTCCTCTCCTGCACTCTAGATACTCAGTTTGGAATGCAGTACTCGGGTTGAGCCCAAGTATTTCACATCCCACTTAAGTATCCGCCTACGCTCCCTTTACGCCCAATAAATCCG
+
CCCCCGFGGFGGFGGGGGGGGGGGGGGGGGGFFEGGGGGGGGGGGGGGGFGGGGGGGGGGGGGFFGGGGGGGGGGGE@CFG7F77FFGGGGGFFFFGGGFGGDEEEFEEGGGGGGFGEEGGGCFE:FFFGFGGFDGGGGGGGCD=@=DFGGFFGGFEGGGGGGGGGFG>8EFFA=EG8=FG6>EG64,?CFGGGGGGGFGF7AFFCF7*CGGF7C+;E7@9>A>=FA>>EFF4C*8+2BEEE;FFF8?CG5
@M03364:276:000000000-BLYN8:1:1101:21765:9046 2:N:0:1
GGACTACCGGGGTATCTAATCCTGTTCGCTCCCCACGCTTTCGAGCCTCAGCGTCAGTTACAGTCCAGAGAGTCGCCTTCGCCACTGGTGTTCTTCCTAATCTCTACGCATTTCACCGCTACACTAGGAATTCCACTCTCCTCTCCTGCACTCTAGATACTCAGTTTGGAATGCAGTACTCGGGTTGAGCCCAAGTATTTCACATCCCACTTAAGTATCCGCCTACGCTCCCTTTACGCCCAATAAATCCG
+
CCCCCGGGGCFGGGGGGGGGGGGGGGGGGFFGGGGGGGGGGGGGGGGGGGGGGGGGGGGGGGGGGGFGGGGGGGGGGGGGGEGDFFFGGGGFGGFGGGGGGGGGGGGCGEGGGGGGGGGGGCEGFGGGGGCFGGGGGGDG8DFD8FGGGFGDFGGGGGCGGGGGGGGGEGGGGGGGGGGGGEGGGGDFGGGFGGGGGGGGFGGGFG5DFGGGFGGGGG,C>F95@A?A>54?FGC*=<DG5A7FFD6CFFD
@M03364:276:000000000-BLYN8:1:1101:18256:9049 2:N:0:1
GGACTACCGGGGTTTCTAATCCTGTTTGCTCCCCACGCTTTCGAGCCTCAGCGTCAGTTACAGACCAGAGAGCCGCCTTCGCCACTGGTGTTCCTCCATATATCTACGCATTTCACCGCTACACCTGGAATTCCACTCTCCTCTTCTGCACTCAAGTCTACCAGTTTCCAATGACCCTCCCCGGTTGAGCCGGGGGCTTTCACATCAGACTTAAGAAACCGCCTGCGCTCGCTTTCCGCCCAATAAATCCG
+
CCCCCFFGGGGGFGGGGGGFGGGGGGGGGGFGGGGGGGGGGGG@ECEFFCFEFGGDGGGFFFF<FFGGDDCFGFGDGGGGGFGDGGGGGGGGGGGGGGGGGGGGGGGGFDCFFABDFDGGGGFF,AEFGGFFGFFGGF4EFDGG9=>DEFGGD8>@CDD,>D8FDFDGDFFGGCF8D=@EGDEBFEE7CFGCEEEGC8ECFGGF=4+2*6;2+@@++CFGFGFF;4:B>:;>C5D)9:DGGE<7D7*6:<9
@M03364:276:000000000-BLYN8:1:1101:23320:9059 2:N:0:1
GGACTACTGGGGTATCTAATCCTGTTCGCTCCCCACGCTTTCGAGCCTCAGCGTCAGTTACAGTCCAGAGAGTCGCCTTCGCCACTGGTGTTCTTCCTAATCTCTACGCATTTCACCGCTACACTAGGAATTCCACTCTCCTCTCCTGCACTCTAGATACTCAGTTTGGAATGCAGTACTCGGGTTGAGCCCAAGTATTTCACATCCCACTTAAGTATCCGCCTACGCTCCCTTTACGCCCAATAAATCCG
+
CCCCCGGGGGGGGGGGGGGGGGGGGGFGDGGGGGGGGGGGGGGFGGGGGGGGGGGGDGGFGGGGGCFGGGGGGGGGGGGGGGBEGGGGGGGGGGGGG9D,CFFGGGGGGGGGGGDGGGGGGGGGD8E8FEEFGFEGGGGGGAEGGGGFFGGGGF;FFEGGCFD8F9@E+>;EFAFDAEGFDEECGG67FFGGE68DCFGGFGGGFGFDFDGGFCFFG9EEDGFFDF9@4?D>47C>F9EGGF?F<:ACDG5
@M03364:276:000000000-BLYN8:1:1101:23841:9079 2:N:0:1
GGACTACAAGGGTTTCTAATCCTGTTTGCTCCCCACGCTTTCGCACCTCAGCGTCAGTCTTCGTCCAGGGGGCCGCCTTCGCCACCGGTATTCCTCCAGATCTCTACGCATTTCACCGCTACACCTGGAATTCTACCCCCCTCTACGACACTCAAGCCTCCCAGTATCAGATGCACTTCCCGGTTGGAGCCCGGGGATTTCACATCTGACTTAACAGACCGCCTGCGTGCGCTTTCCGCCCACTAATTCCG
+
CCCCCGG8FGGGG,CGGGGGGGGGGGGGGGGGGGGGGGGGGGG78@FG,EFGGGGGGGC,66C,FGGG,C+CFGGGGGGGGGGGG8CFG+DFGGGGGD=EF,EFGGGGGGGGGGGGGGGGGGGGEGGGGGGFF?EG=E3@EEGGCG+++@EDGGGF@8D:DEG?F,EF,,@FGGG99,D>DCE*C*4<EFEG=EEC*=FFGFG7F<+:7:>+;@FF*2AF:E)((0,.45))7C*)*(;?=>()796):02
@M03364:276:000000000-BLYN8:1:1101:10313:9081 2:N:0:1
GGACTACTGGGGTTTCTAATCCTGTTTGCTACCCACGCTTTCGCGCATGAGCGTCAGTTATCGTCTAGCAAGTTGCCTTCGCAATCGGTGTTCTTCGTAATCTCTACGCATTTCACCGCTACACTAGGAATTCCGCTTTCCTCTCCTATACTCCAGGTACCCAGTTTCCATTGCAATTTGAGGTTAGGGCCGCCAACTTTAAGAACTACTTTAGTACCCGCCTGCGGCCGCCTTACACCCCATAAATTCGG
+
CCCCCGGGGGGGGGGGGGGGGGGGGGGG,F,CCF@F:FGGGGG7CF7B,C,EFGGGGGG,6,CF,,:F,CFF,,CFGGGGGG7@?FGG?CGGGGGG,F,BF<EGGG,=CCCGGGG9F7CEECGGCF9AFFGGGG8F+@+FGGG+6>,,,,3DE8DF,3,,CEG8A;EFD9,,,7@,,2,3,+@,@,,,,@C8**5**7;B+:2:+*2**2=++++5+=9*)*/(()()()0):C*683EE5>()22*):*9
@M03364:276:000000000-BLYN8:1:1101:7010:9082 2:N:0:1
GGACTACACGGGTATCTAATCCTGTTTGCTCCCCACGCTTTCGAGCCTCAGTGTCAGTTACAGGCCAGAGAGCCGCTTTCGCCTCCGGTGTTCCTCCATATATCTACGCATTTCACCGCTACACATGGAATTCCACTCTCCTCTCCTGCACTCAAGTCTCCCAGTTTCCAATGCACACAATGGTTGAGCCACTGCCTTTTACATCAGACTTAAGAAACCACCTGCGCTCGCTTTACGCCCAATAAATCCGG
+
CCCCCGGGGGGGGGGGGGGGGGGGGGGGGGGGGGGGGGGGGGGGGGGGGGGGGGGGGGGGGGGGGGGGGGGGGGGGGGFFGGGGFFGGGGGGGGGGGGGGGGGGGGGGGGGGFGGGGGGGGGGGGGGGFGGGGFAGGGGGGGGGGEFGGGGCEFEFGGGGGGGGGGGGGGFGGGGGAEG=EGFD;CFFGFCFCFFGGGGFCDFGFF7>5>;=@CDFGG87A5ABBE>@9?DDGGCC>2CCE:@FGCFE<D3
@M03364:276:000000000-BLYN8:1:1101:24313:9088 2:N:0:1
GGACTACCGGGGTTTCTAATCCTGTTTGCTCCCCACGCTTTCGAGCCTCAGTGTCAGTTACAGGCCAGAGAGCCGCTTTCGCCTCCGGTGTTCCTCCATATATCTACGCATTTCACCGCTACACATGGAATTCCACTCTCCTCTCCTGCACTCAAGTCTCCCAGTTTCCAATGCACACAATGGTTGAGCCACTGCCTTTTACATCAGACTTAAGAAACCACCTGCGCTCGCTTTACGCCCAATAAATCAGG
+
ACCCCC,@C@:@FGGFFAFG@FFGGGGGGGGGGGEE@CGGFGGGFD+B8FFFGGCEEDCFGGGGGGGGGGGGGGGGECFGGDGGGGGGGEGGFFAFGGGGGGFGFCGFFCCFGGFGGDC8=F:FFGDFFAFG9FEGFFCABEGG@BFGG8=DDG89@FFDDCGGGFGCGGGGG?,,6@389;EFGGF,@BDEF8B,E@FGDG,?C8CDFGC8FFF:CF,,:7A@()5?2/:?FFD9)63:738F72+9*02
@M03364:276:000000000-BLYN8:1:1101:27791:9106 2:N:0:1
GGACTACTCGGGTTTCTAATCCTGTTTGCTCCCCACGCTTTCGAGCCTCAGCGTCAGTTACAGACCAGAGAGCCGCCTTCGCCACTGGTGTTCCTCCATATATCTACGCATTTCACCGCTACACATGGAATTCCACTCTCCTCTCCTGCACTCAAGTCTCACAGTTTCCAATGCACACAATGGTTGAGCCACGGCCTTTTACATCAGACTTAAGAAACCACCTGCGCTCGCGCTATGCCCAATAACTCCGG
+
C@CCCFC,@FCCFE,E,EFEFGC@FGFGGGG<DF?CC:CF<FGGCGDFFCEGDGGGGFFFG,@<6FFCF<FEF<@CG7,,DFCGF8E@FFGF<EBEBA,CFC9FEFGF>F+BAFG99=C>:+:=EGGDF,CFEFCD,=9FGGGBDGGDFEE8DF89D;,7,@@=FG;B,,;@DFDFEGGFA3,73=DF23@,+@>EGGA,+=B;BDFFD9+=8728**,4@C45)?2?@4?))29(;;C+<)5)7*+)*/7
@M03364:276:000000000-BLYN8:1:1101:24393:9124 2:N:0:1
GGACTACTGGGGTATCTAATCCTGTTTGCTCCCCACGCTTTCGCACCTGAGCGTCAGTCTTCGTCCAGGGGGCCGCCTTCGCCACCGGTATTCCTCCAGATCTCTACGCATTTCACCGCTACACCTGGAATTCTACCCCCCTCTACGAGACTCTAGCTTGCCAGTTTCAAATGCAGTTCCCAGGTTGAGCCCGGGGATTTCACATCTGACTTAACAAACCGCCTGCGTGCGCTTTACGCCCAGTAATTCCG
+
CCCCCFGFGGGGGGGGGGGGGGGGGGGGGGGGGGFFGGGGGGD@FGEFGFGGGGGDGGGGGGGGGGGGDGGGGGGG>GGGGGGGGGGGGGGGGGGGGFG<FGGGGGGGGEDEGGFFA:FDEGGGGGGGFFGGGGGGFDFGGGGGGGEC+:EGG9CDEFF6DDGCFGGGFFCGACFGGFFGF9DGGGGGGDGGGGGGEGGCFGF:AGGC=+:CFFFFD5FGBGEFDF>B<37:D35>7:E*:)19>*@5CF0
@M03364:276:000000000-BLYN8:1:1101:11958:9133 2:N:0:1
GGACTACAAGGGTATCTAATCCTGTTCGCTCCCCACGCTTTCGAGCCTCAGCGTCAGTTACAGTCCAGAGAGTCGCCTTCGCCACTGGTGTTCTTCCTAATCTCTACGCATTTCACCGCTACACTAGGAATTCCACTCTCCTCTCCTGCACTCTAGATACTCAGTTTGGAATGCAGTACTCGGGTTGAGCCCAAGTATTTCACATCCCACTTAAGTATCCGCCTACGCTCCCTTTACGCCCAATAAATCCG
+
CCCCCGGGGGGGGGGGGGGGGGGGGGGGGGGGGGGGGGGGGGGGGGGGGGGGGGGGGGGGGGGGGGGGGGGGGGGGGGGGGGGGGGGGGGGGGGGGGGGGGGGGGGGGGGGGGGGGGGGGGGGFGFGGGGGGGGDFDGFGGGGGGGGGGGGFGGFGGGFGFFFCFGGGGGGGGGGGGF8DEGGGGGGGGGGGFFFFFGGGFGGGFFGGGGGFGFGFFFGGDGBFFFFF=BEFGGCEF2:EEB9FGG6<CF5
@M03364:276:000000000-BLYN8:1:1101:27116:9136 2:N:0:1
GGACTACCCGGGTTTCTAATCCTGTTTGCTCCCCACGCTTTCGTGCATGAGCGTCAGTGTTATCCCAGGGGGCTGCCTTCGCCATCGGTATTCCTCCACATCTCTACGCATTTCACTGCTACACGTGGAATTCTACCCCCCTCTGACACACTCTAGCCGTGCAGTCACCAATGCAATTCCCAGGTTAAGCCCGGGGATTTCACATCGGTCTTGCACAACCGCCTGCGCACGCTTTACGCCCAGTAATTCCC
+
CCCCCGGGGGGGGGGGGGGGGGGGGGGFGGGGGGFGG7FFFGGFGGFGGGGGEFGGGGEGGGGGGGGGGGDGGGGGGFGFFGDFGGGGGGGFECFD,AFCFFFCEGC<FFGGGGGGGGGGFFGGGFGGGGGGCFG;EFGFGEEGFEFEFGGGFFFFFFEB87+;CECGGGGGFGFAEGGGGDCB,@EEGFFGDGE57E??FGGGC457:DDFGFGGG4?E>5>11F9D65)0/>96F0C?C>(/*:@>D7*
@M03364:276:000000000-BLYN8:1:1101:28331:9146 2:N:0:1
GGACTACACGGGTTTCTAATCCTGTTTGCTCCCCATGCTTTCGTACCTCAGCGTCAGTATTAGGCCAGATGGCTGCCTTCGCCATCGGTATTCCTCCAGATCTCTACGCATTTCACCGCTACACCTGGAATTCTACCATCCTCTCCCATACTCTAGCTTCTCAGTATCGAATGCAATTCCTAAGTTAAGCTCAGGGATTTCACATCCGACTTAAGAAGCCGCCTACGCACGCTTTACGCCCAGTAAATCCG
+
CCCCCGGGEGGGGGGGGGGGGFGGGGGGGGGGGGGGGGGGGGGG@DGGGFGFFCFGGGDFGEGGFDFFGGFGDCGCGFDDFGCFEEFEGFGGGGGGGCFGG,CFGGGGGGGGGGFGGGFCGFGGGGGGGGGGDGDF9EA,@DD?D,DD;D,=9>EFGE,@,@=EGCA;@DDGGGG8:=D8@FFGGGFDE,6@DC8D6DFGGGGGF7?C69+=CF7C+;F:ACBAF49>DA*29DGFF2BEC?;A@775C<)
@M03364:276:000000000-BLYN8:1:1101:8764:9192 2:N:0:1
GGACTACCAGGGTATCTAATCCTGTTCGCTCCCCACGCTTTCGAGCCTCAGCGTCAGTTACAGTCCAGAGAGTCGCCTTCGCCACTGGTGTTCTTCCTAATCTCTACGCATTTCACCGCTACACTAGGAATTCCACTCTCCTCTCCTGCACTCTAGATACTCAGTTTGGAATGCAGTACTCGGGTTGAGCCCAAGTATTTCACATCCCACTTAAGTATCCGCCTACGCTCCCTTTACGCCCAATAAATCCG
+
CCCCCGGGFGGGGFGGGGGGGGGGGGGGGGGGGGGGGGGGGGGGGGGGGGGGGGEGGGGGGGGGGGGGGGGGGGGGGGGGGGGGGGGGGGGGGFGGGGGGGGGGGGGGGGGEGGGGGGGGE7EGGGGGGGFFFFGGGGCFGFGGGFFCCEGCFFFGFGGGDFGFFGGGGGGGGCDCFDFDAEGEGGGFGGGGGGGGGGGGGGGFAGFGGGGGGG72=CGEEGF)>;5@AFFFGGGFF@GGEF258CA?GGG
@M03364:276:000000000-BLYN8:1:1101:6543:9199 2:N:0:1
GGACTACTGGGGTATCTAATCCTGTTTGCTCCCCACGCTTTCGAGCCTCAGTGTCAGTTACAGGCCAGAGAGCCGCTTTCGCCTCCGGTGTTCCTCCATATATCTACGCATTTCACCGCTACACATGGAATTCCACTCTCCTCTCCTGCACTCAAGTCTCCCAGTTTCCAATGCACACAATGGTTGAGCCACTGCCTTTTACACCAGACTTAATAAACCACCTGCGCTCGCTTTACGCCCAATAAATCCGG
+
CCCCCGGGGGGGGGGGGGGGGGGGGGGGGGGGFGGGGGGGGGGFGGGGGGGGGGGGGGGGGGGGGGGGGGGGGGGGGGGGGGGGGFGGGDEDFGGGGGGGGGGGGGGGGGGGGGGGGGGGGFGFGGGGGGGGGGGGGGGGGGGG8E9DDGGGGGGGGGGGGGGGFGGGGGGFFFCF8FGFCEFGGGGFGGGGGGGGGGGGGGGGFGG>DFCFGGGG>F8FFEFEFBBFFEFFGGGCF>EEGFDFGFFEGGC
@M03364:276:000000000-BLYN8:1:1101:23163:9207 2:N:0:1
GGACTACCCGGGTTTCTAATCCTGTTTGCTCCCCACGCTTTCGAGCCTCAGTGTCAGTTACAGGCCAGAGAGCCGCTTTCGCCTCCGGTGTTCCTCCATATATCTACGCATTTCACCGCTACACATGGAATTCCACTCTCCTCTCCTGCACTCAAGTCTCCCAGTTTCCAATGCACACAATGGTTGAGCCACTGCCTTTTACATCAGACTTAAGAAACCACCTGCGCTCGCTTTACGCCCAATAAATCCGG
+
CCCCCGGGGGGGGGGGGGGGGGGGGGGGGGGGGGGGGGGGGGGGGGGGGGGFGGGGGGGGGGGGGGGGGGGGGGGGGGGGGGGGGGGGGGGGGGEGFGGGGGCDGGGGGGGGGEFGGGGGDGGGGGGGF<FGGGGGGFAFGGGFFGGGC,@DEG8EDG;DBFEGGGFDDGGGGGGFDFEFGGGGGGGGGGGGGEFGGGG<9FCCFFF5CFGGGC+<FGC>5CA;)*)8:?DBGGFCD?G>E>@AG==<D<7
@M03364:276:000000000-BLYN8:1:1101:11655:9220 2:N:0:1
GGACTACTAGGGTATCTAATCCTGTTTGCTCCCCACGCTTTCGCACCTGAGCGTCAGTCTTTGTCCAGGGGGCCGCCTTCGCCACCGGTATTCCTCCAGATCTCTACGCATTTCACCGCTACACCTGGAATTCTACCCCCCTCTACAAGACTCTAGCCTGCGAGTTTCGAATTCAGTTCCCAGGTTAAGCCCGGGGCTTTCACATCCGACTTGACAGACCGCCTGCTTGCGCTTTACGCCCAGTAATTCCT
+
@9CCCGGA,EF<F<FEFDCEEFGAFFA@FDGCFCE+@BCGGG7,B@@<FCF@@FGGGGAFGG9C<FCEFFGECBFFC:?,4:6,CB=:F7FFBECC<FEB<EE,9,?DEEC+<FGC<:+=F7FA,66,B?F:F?9F,6D+6@EC,,6E>FCF8,5,8>E6,+3+@CFAE*@D*5,,7<DD6;,1?9,<EG,*1*4*/=ECFGGC70*191C3*;*;8DG*):.,-)(*.)8B)97)*,*1:)(9*0=AG:0
@M03364:276:000000000-BLYN8:1:1101:18276:9225 2:N:0:1
GGACTACCGGGGTATCTACTCCTGTTTGCTCCCCACGCTTTCGAGCCTCAGTGTCAGTTACAGGCCAGAGAGCCGCTTTCGCCTCCGGTGTTACTCCATATATCTAGGAATTTAACCGCTACACATGGAATTCCACTCTCCTCTCCGGCACTCAAGTCTCCCAGTTTCCAATGCACACAATGGTTGAGCCACTGCCTTTTACATCAGACTTAAGAAACCACCTGCGCTCGCTTTACGCCCAATAAATCCGG
+
-@@C8E,<F@FFCEDGCE,C@,;CCEGGGGGF@,,+6@F@<<B,EB:FF8<F,,C,FC<<FE<<C6C,C@,BF8@FFGFGGGEC,:6++4B@,@BFGFA<E,C<EF,,,,B=,,,5568+6@FFFGG=B,CFEF9E,@9<6,,+@8++++=8@D,@EGEDC=EEGCGGDFGF8DFA,AEGGE?E,+31C:>34,>,<D,@>DGDF7CD42+5+=+BFC,95C)8:B@42;:BFC7C)6*==58)*;759C9
@M03364:276:000000000-BLYN8:1:1101:12523:9237 2:N:0:1
GGACTACCAGGGTATCTAATCCTGTTTGCTACCCATGCTTTCGAGCCTCAGCGTCAGTTACAGACCAGACAGCCGCCTTCGCCACTGGTGTTCTTCCATATATCTACGCATTTCACCGCTACACATGGAGTTCCACTGTCCTCTTCTGCACTCAAGTTTCCCAGTTTCCGATGCACTTCTTCGGTTGAGCCGAAGGCTTTCACATCAGACTTAAGAAACCGCCTGCGCTCGCTTTACGCCCAATAAATCCG
+
CCCCCGGGGGGGGGGGGGGGGGGGGGGGGGGGGGGGGGGGGGGGGGGGGGGGGGGGGFFGGGGGGGGGGGFGGGGGGGGGGGGGGGGGGGGGGGGGGGGGGGGGGGGFGGGGGGGGGGGGGGGGGGGGGGGGGGGGGGGGGGGGGGGFCFGGGGGGFGGGGGGGGGGGGGGGGGGGGGGFGGGCGGGGGGFGDGGGCGGGGGGGC>FGCFGFGGGGCDGDEGFDBF>EFFDFGGG4CD5CEB@FGGFFG6<
@M03364:276:000000000-BLYN8:1:1101:21229:9244 2:N:0:1
GGACTACAGGGGTTTCTAATCCTGTTTGCTCCCCACGCTTTCGCACCTGAGCGTCAGTCTTCGTCCAGGGGGCCGCCTTCGCCACCGGTATTCCTCCAGATCTCTACGCATTTCACCGCTACACCTGGAATTCCACCCCCCTCTACGAGACTCAAGCCTGCCAGTTTCAAATGCAGTTCCCGGGTTGAGCCCGGGGATTTCACATCTGACTTAACACACCGCCTGCGTTCGCTTTACGCCCAGTAATTCCG
+
CCCCCGGFGGGGGGGGGGGGGGGGGGGGGGGGGGGGGGGGGGGGCGGGFCAFGGGGGGGFFFGGGGGGG@CFGGGGGGGGGGGGGGGGGGGGGGGFG8BFFGGGGGGGGGGGGGGGGGGGGGGGGFGGGGGGGGGG87BEEGGGF9:@CGGGGCGGCFFC,@EGGGGGGGGFGGGGGGFFFGGGGGGGGGGG5EDE5CFGGFC:AD@FFGGGF+7:*1CEEED?:FF@()08DG3<F0CCGEF:D>?D>F7
@M03364:276:000000000-BLYN8:1:1101:12658:9274 2:N:0:1
GGACTACTGGGGTTTCTAATCCTGTTTGCTCCCCACGCTTTCGCACCTGAGCGTCAGTCTTTGTCCAGGGGGCCGCCTTCGCCACCGGTATTCCTCCAGATCTCTACGCATTTCACCGCTACACCTGGAATTCTACCCCCCTCTCCAAGACTCAAGCCTGCCAGTTTCGAATGCAGTTCCGAGGTTGAGCCCGGGGATTTCACATCCCACTTGCCAGCCCGCCTGCGTGCGCTTTACGCCCAGTAATTCCC
+
CCCCCGG9CFGGGGGGGFGGGGDFGGGGGGEGGGGGEGEGGGG76@FF@EGGGGGGG;9,,EFFGGGF8:@FGGGGGGGGGGGEGDGGG7FFGGGGF,EFGGGGGGGGGGEGAFGGFEEGGGGGGGFGGDGCFA,ACDFDG@EF8DF8,,3=E6DCC6,>:BDGBDFBG:FGFGGFGA,>**>BCF,=FGGGDCGCGEGGGGG+@D5*7<FC+3>+0*=:BGF?BF65(8)85CC<F18C=BFFFF?2*:*
@M03364:276:000000000-BLYN8:1:1101:9108:9285 2:N:0:1
GGACTACTAGGGTATCTAATCCTGTTTGCTCCCCACGCTTTCGCACCTGAGCGTCAGTCTTCGTCCAGGGGGCCGCCTTCGCCACCGGTATTCCTCCAGATCTCTACGCATTTCACCGCTACACCTGGAATTCTACCCCCCTCTACGAGACTCTAGCTTGCCAGTTTCAAATGCAGTTCCCAGGTTGAGCCCGGGGATTTCACATCTGACTTAACAACCCGCCTGCGTGTGCTTTACGCCCAGTAATGCCG
+
CCCCCGGGGGGGGGGGGGFGFGGGGGGGGGFGGGGGGGGGGGGGGGGGGFGGGGGGGGGGGGGGGGGGGGGGGGGGGGGGGGGGGGGGDDGGGGGGGGGFGGGFGFFGGGEGGGFGGGDEFGFGDCFGCFGGGGGGGGGGGGDFFGGGGGGGGGFGFFGGGGG,@DDF7;CFFGACGGGGG?:CGCGGGGGGGEEE:EFFGGC>8;@7++2;DDCFG4;/85;<7AB5<.)77774*288C@:FF:9-099
@M03364:276:000000000-BLYN8:1:1101:9252:9298 2:N:0:1
GGACTACCGGGGTTTCTAATCCTGTTTGCTCCCCATGCTTTCGTACCTCAGCGTCAGTATTAGGCCAGATGGCTGCCTTCGCCATCGGTATTCCTCCAGATCTCTACGCATTTCACCGCTACACCTGGAATTCTACCCCCCTCTACGAGACTCTAGCTTGCCAGTTTCAAATGCAGTTCCCAGGTTGAGCCCGGGGATTTCACATCTGACTTAACAAACCGCCTGCGTGCGCTTTACGCCCAGTAATTCCG
+
CCCCCGFGGGGGGGGGGGGGGGGGGGGGGGGGGGGGGGGGGGGGGGGGGGGGGFGGGFGGGGGGGGGGGGGGGGGGGGGGGGGGGGGGGGGGGGGGGGGGGGGGGGGGGGGGGGGGGGGGGGGGGGGGGGGGGGGGGCFCCGEGFGFGGEGGGGGGGGGGGGGGFGGGGGGGGGGGGFGGGGGGGGFGGFGGGGGGGGGGGGGGFGGGGGGGGGGGCFGGEG>=<FFF0).>DDF3:?EEGFFFGFFFGG9
@M03364:276:000000000-BLYN8:1:1101:5376:9305 2:N:0:1
GGACTACAGGGGTTTCTAATCCTGTTTGCTCCCCACGCTTTCGAGCCTCAGTGTCAGTTACAGGCCAGAGAGCCGCTTTCGCCTCCGGTGTTCCTCCATATATCTACGCATTTCACCGCTACACATGGAATTCCACTCTCCTCTCCTGCACTCAAGTCTCCCAGTTTCCAATGCACACAATGGTTGAGCCACTGCCTTTTACATCAGACTTAAGAAACCACCTGCGCTCGCTTTACGCCCAATAAATCCGG
+
CCCCCGGGGGGGGGGGGGGGGGGGGGGGGGGGGGGGGGGDGGGFGGGGGGGGGGGGGGGGGGGGGGGGGEDFGGGGGGGGDFGGGGGGGGGGGGGGGGGGGGGGGGGFGGGGGGGGGGGGGGGGGGGGFFGGGGCGD8@FGGGGGGGGGG8DGGGGGGGGGGGGGGGFGFEFGGGEFFGFGD>BFD@ECBEGGGGGGGGC7CCC9+*CFC@F>CFCCF87*;FEFBAAFDFFGGGFF2BEG>@F*;A.;D>
@M03364:276:000000000-BLYN8:1:1101:24192:9314 2:N:0:1
GGACTACTGGGGTTTCTAATCCTGTTCGCTCCCCACGCTTTCGAGCCTCAGCGTCAGTTACAGACCAGAGAGCCGCCTTCGCCACTGGTGTTCCTCCATATATCTACGCATTTCACCGCTACACATGGAATTCCACTCTCCTCTTCTGCACTCAAGTCTCCCAGTTTCCAATGACCCTCCCCGGTTGAGCCGGGGGCTTTCACATCAGACTTCAGAAACCGCCTGCGCTCGCTTTACGCCCAATAAATCCG
+
C@CCCFGGGGGGFGGGGGGGGGGGGG<FFEGGGGGGGDEGGGGGFEGGGGGEFGGCGGDCFGGCFGGGCAEFDFFDEGDGGGGGGGFFGGGGGGGCE,EFG9EEFFFGGGGGGGGGGGGEFFFFCFD=DEFGGGDFE@9FGDFG9FF>;=FFF8F8@DEGD888AFA,6EFGF,@EFGGGD6E>CE>6ECF5CE5E5:86?>E@FG747CGF+2;++*5AE=BD0A@F9DBD:GF4=?GCC384CG4<CC5
@M03364:276:000000000-BLYN8:1:1101:3414:9354 2:N:0:1
GGACTACTGGGGTTTCTAATCCTGTTCGCTCCCCACGCTTTCGAGCCTCAGCGTCAGTTACAGTCCAGAGAGTCGCCTTCGCCACTGGTGTTCTTCCTAATCTCTACGCATTTCACCGCTACACTAGGAATTCCACTCTCCTCTCCTGCACTCTAGATACTCAGTTTGGAATGCAGTACTCGGGTTGAGCCCAAGTATTTCACATCCCACTTAAGTATCCGCCTACGCCCCCTTTACGCCCAATAAATCCG
+
@9CBCGGFGCGGGDECFGFGFFGGGAGGGGGGGG@CGG@FGGGGGGGGGGGGGGCGGGGGGA<FEGFGFGFGFF@FGGDGGGGGGFGFGGG,AEFFGGGFDFGFFFGGGGGGCFGFGGGEGGGGECFGGGGADFG9,@9F8EF9CEB8,=EDDFGGG9=DFGGGFEDF=DD98=DFGFGDF>BEGC6C67DEF6,@CF9BFDAC6C7CGG58D>>E7:E7@C4)59)9(28));9@F?EEE>?5**+1@62
@M03364:276:000000000-BLYN8:1:1101:16951:9364 2:N:0:1
GGACTACTGGGGTTTCTAATCCTGTTCGCTCCCCACGCTTTCGAGCCTCAGCGTCAGTTACAGTCCAGAGAGTCGCCTTCGCCACTGGTGTTCTTCCTAATCTCTACGCATTTCACCGCTACACTAGGAATTCCACTCTCCTCTCCTGCACTCTAGATACTCAGTTTGGAATGCAGTACTCGGGTTGAGCCCAAGTATTTCACATCCCACTTAAGTATCCGCCTACGCTCCCTTTACGCCCAATAAATCCG
+
CCCCCGGGGGGGGGGGGGGGGGGGGGGGGGGGGGGGGGGGGGGGGGGGGGGGGGGGGGGGGGGFGGGGGGGGGGGGGGGGGGGGGGGGGGGGGGGGGGGGGGGGGGGDFGEGGGGFGEGGGGGGCEGGFDGGFGGGGGGGGGGGFGFGGGGGGGFACFGGGGFDFGFGGGGGGGGD9ADCFEGGGGGGFGGGGCEGGGGGGG:EEF?C*0;<C+?E9+>:**:@AA555??FGGC682CBEF0A<FF?GFG
@M03364:276:000000000-BLYN8:1:1101:6572:9368 2:N:0:1
GGACTACAAGGGTTTCTAATCCTGTTTGCTCCCCACGCTTTCGAGCCTCAGCGTCAGTTACAGACCAGAGAGCCGCCTTCGCCACTGGTGTTCCTCCATATATCTACGCATTTCACCGCTACACATGGAATTCCACTCTCCTCTTCTGCACTCAAGTCTCCCAGTTTCCAATGACCCTCCCCGGTTGAGCCGGGGGCTTTGACATCAGACTTAAGAAACCGCCTGCGCTCGCTTTACGCCCAATAAATCCG
+
CCCCCGGGGGGGGGGGGGGGGGGGGGGGGGGGGGGGGGGGGGGGGGGGGGGGGGGGGGGGGGGGGGGGGGGGGGGGGGGGGGGGGGGGFGGGGGGGGGGGGGGGGGGGGGGGGGGGGGGEGGFFGGGGGFGGGGGGFGGGGGGGGGGGGGGDGGFGGGGGGGGGFGGGDGFGGGGGGGGGGGDEGEEC?FGGGGGDEEGGGGGGFG7DGGFFGGFGGGGGFEBF7):D;FFFGGDAFFGGGFFFG=FBGGC
@M03364:276:000000000-BLYN8:1:1101:18154:9393 2:N:0:1
GGACTACCAGGGTTTCTAATCCTGTTTGCTCCCCACGCTTTCGAGCCTCAGTGTCAGTTACAGGCCAGAGAGCCGCCTTCGCCTCCGGTGTTCCTCCATATATCTACGCATTTCACCGCTACACATGGAATTCCACCCTCCTCTCCTGCACTCAAGTCTCCCAGTTTCCAATGCACCCAACGGTTGAGCCACTGCCTTTTACATTCAACTTATGAAACCACCTGCGCTCCCTTTACGCCCACTAAATCCGG
+
CCCCCGGDGGGGGGGGGGGGGGGGGGGGGGFGGGGGGGGGGGGGGGGGGGG6FFGGGGDFGGGCGGGFDE@CFGGG7BFGGGG:F<FGFGGGGGGGG<?FGFGGGGGGGGGGGGGGGGGGGGGG,4EFFDEFGG9E,6+AEGGG8EGGGGGCFGGG93D;B3DFFGGF,7D,=DD8,6@+++@BFEFFGG8:F6@FFGC7+=A9++2+;<?7+++++=87@GF)<45?D4?8FG+8/:EGG5;FG4C<FDD
@M03364:276:000000000-BLYN8:1:1101:6788:9417 2:N:0:1
GGACTACTGGGGTATCTAATCCTGTTCGCTCCCCACGCTTTCGAGCCTCAGCGTCAGTTACAGACCAGAGAGCCGCCTTCGCCACTGGTGTTCCTCCATATATCTACGCATTTCACCGCTACACATGGAATTCCGCTCTCCTCTTCTGCACTCAAGTCTCCCAGTTTCCAATGACCCTCCCCGGTTGAGCCGGGGGCTTTCACATCAGACTTAAGAAACCGCCTGCGCTCGCTTTACGCCCAATAAATCCG
+
CCCCCFGGGGGGGGGGGGGGGGGGGGGGGGGGGGGGGGGGGGGGGGGGGGGGGGGGGGGGGGGGGGGGGGGGGGGGGGGGGGGGGGGGGGGGGGGGGGGGGGGGGGGGGGGGGGGGGGGDFGGGGGGGGGGFGGGGGGGGGGGGGGGGGGGGGGCCEFCFGGCFFFGGGGGGGGGGGGGGGGGGGDGGGDFGGGGGGGGFGGGGFG7FCDFFGGGGGGGGFGFFFFFF9@DFGGGBFFGEED?FGGFFGFC
@M03364:276:000000000-BLYN8:1:1101:19952:9421 2:N:0:1
GGACTACTCGGGTTTCTAATCCTGTTTGCTCCCCACGCTTTCGCACCTGAGCGTCAGTCTTCGTCCAGGGGGCCGCCTTCGCCACCGGTATTCCTCCAGATCTCTACGCATTTCACCGCTACACCTGGAATTCCACCCCCCTCTACGAGACTCAAGCCTGCCAGTTTCAAATGCAGTTCCCGGGTTGAGCCGGGGGATTTCACATCTGACTTAACAGACCGCCTGCGTGCGCTTTACGCCCAGTAATTCCG
+
CCCCCGFGFGGGGGGGGGGGGGGGGGGGGGFGGGGGGGGGGGGGGGGGFGGGGGGGGGGGGCGGGGGGGGGGGGFFGGGGGGEGGGGGGGGGGGGGGFFAGGGGGGGGGGGGGGGGGGGGDGGGGGGGGGGFEGFGGGGGGDECFGFCE8CFCFFAFFGFGGGGFGGGGGGGFGGGGGGGGGGGGGGGGGG*:CEGCEFGGGGGFGC*:CG>D77775CFECE:(5158BEFG3D498GD5@?FGFBBGF6
@M03364:276:000000000-BLYN8:1:1101:3330:9435 2:N:0:1
GGACTACCCGGGTTTCTAATCCTGTTTGCTCCCCACGCTTTCGCACCTGAGCGTCAGTCTTTGTCCAGGGGGCCGCCTTCGCCACCGGTATTCCTCCAGATCTCTACGCATTTCACCGCTACACCTGGAATTCTACCCCCCTCTACAAGACTCTAGCCTGCCAGTTTCGAATGCAGTTCCCAGGTTGAGCCCGGGGATTTCACATCCGACTTGACAGACCGCCTGCGTGCGCTTTACGCCCAGTAATTCCG
+
CCCCCFEGFGGGGGGGGGGGGGGGGGDGGGFG@FGGGGG@EGCFGGDFGCFGGGCFEECFGGGGGGGGCGGGGGGGEGGGGGGGGGGGF7FGGGGGGFGGG8E<;95D@?FGGFFGGEFGGGFCFFF,:AAFCD9@EDCFE+3DFFFEG,@DCGFFGGGGGGGGGGCBA8,@CFF,>EGGGG?GGGGGFG6:=*=EGG6EFGGGFGGGDGGD*>FGC<FCEGD<<F951)7>DG5.@(8::::0:D?)2*2
@M03364:276:000000000-BLYN8:1:1101:25117:9446 2:N:0:1
GGACTACTCGGGTTTCTAATCCTGTTTGCTCCCCACGCTTTCGTGCATGAGCGTCAGTGTTATCCCAGGGGGCTGCCTTCGCCATCGGTATTCCTCCACATCTCTACGCATTTCACTGCTACACGTGGAATTCTACCCCCCTCTGACACACTCTAGCCGTGCAGTCACCACTGCAATTCCCAGGTTAAGCCCGGGGATTTCACATCGGTCTTGCACAACCGCCTGCGCACGCTTTACGCCCAGTACTTCCC
+
CCCCCGGFCFGGGGGGGGFGEFGGGGGGGGGEGCFGGGGGGGGGGGGG<FGGGGGGGGGGGFFCFGFGGC@CFFG@@FDGGGGGGGGGDGGFGGGAFEGGGGGGGGGGGGGCEGCFGGFGCGGGGGFGGGGGGGGEFGDCDCGG,;;@FGE8>DF8DD6B+C6BFFF99C+@FFG7EGDFGCFC,37@9DGECEEG>EED>@FGAC7*/:DGGFFGCFGGFGF1(838(:=A<DG483EEGE0?F*99FG*
@M03364:276:000000000-BLYN8:1:1101:9372:9453 2:N:0:1
GGACTACTGGGGTATCTAATCCTGTTTGCTCCCCACGCTTTCGAGCCTCAGTGTCAGTTACAGGCCAGAGAGCCGCTTTCGCCTCCGGTGTTCCTCCATATATCTACGCATTTCACCGCTACACATGGAATTCCACTCTCCTCTCCTGTACTCAAGTCTCCCAGTTTCCAATGCACACAATGGTTGACCCACTGCCTTTTACATCAGACTTAAGAAACCACCTGTGCTCGCTTTACGCCCAATAAATCCGG
+
CCCCCGGGDGGGGGGGGGGGGGGGGGGGGGGGGGGGGGGGGGGFFGGGGGG<FGGGGGGGGCECFCGG8FDECFGGDFGGDGFC:<CFGFFGGGGGGGDFC<EFGGG@CFEEEGGGGEGGGGGG,4AFFFFGGGGG99,EFGGGGG=,,4CDFG8,:6,73=,DFFG,@EA,=,@99=CDFD83>+32,4,@7@,32;EGGGG++5*4;*5:2;7@C5D>FE/)/*/4:5@/3C746>E7?)(;CC+/*):
@M03364:276:000000000-BLYN8:1:1101:13125:9483 2:N:0:1
GGACTACCGGGGTTTCTAATCCTGTTTGCTCCCCACGCTTTCGAGCCTCAGCGTCAGTTACAGACCAGAGAGCCGCCTTCGCCACTGGTGTTCCTCCATATATCTACGCATTTCACCGCTACACATGGAATTCCACTCTCCTCTTCTGCACTCAAGTCTCCCAGTTTCCAATGACCCTCCCCGGTTGAGCCGGGGGCTTTCACATCAGACTTAAGAAACCGCCTGCGCTCGCTTTACGCCCAATAAATCCG
+
CCCCCGGFGGGGFGGGGGGGGFGGGGGGGGGGGGGGGGGGGGGGGGGGGGGGGGGGGGGGGGGGGGGGGGGGGGGGGGGGGGGGGGGGGGGGGGGGGGGFGGGGGGGGGCCFFGGGGCGGGGFGGGGGGGGGGDGGGGGGGGGGGGGCFGGGGGFGFGDGGGGGFFGGFFGGGFGGGFGGGGGDFEEFDGG5>5CCEEBFGGGG=9C=6CFGF7D>FGGGFGEDDA>E9EEBD3D)6:GGGD0><FBAFF>
@M03364:276:000000000-BLYN8:1:1101:12129:9483 2:N:0:1
GGACTACTGGGGTTTCTAATCCTGTTTGCTCCCCACGCTTTCGAGCCTCAGTGTCAGTTACAGGCCAGAGAGCCGCTTTCGCCTCCGGTGTTCCTCCATATATCTACGCATTTCACCGCTACACATGGAATTCCACTCCCCTCTCCTGCACTCAAGTTTTCCAGTTTCCAATGCACACAATGGTTTAGCCACTGCCTTTTACATCAGACTTAAGAAACCACCCGCGCTCGCCTTTCGCCCAATAAATCCGG
+
CCCCCGGF,CFGG+FGFGGGGGGGGGFGGGFGGGGCGGGGGGGGGDEGGGGAFGGGGGGFGGGFGGGG<@FGGGGG:FGGGGG7FFGGGGGGGGGGGGGGFEGGGGFGGGGGDGGGGGGGGGGGGGGGGEFGGGGGG,,8@FGG8EFFFGGGGGBFF,,,CEFGGGGGGFGGGGGG88+3,6@DF,@,,@,4@,48,>FF+3@+1+3992=+=CG7D*DC>G*))3()0))0:D*9.2CGGF1);C6.*)9
@M03364:276:000000000-BLYN8:1:1101:18229:9494 2:N:0:1
GGACTACTGGGGTTTCTAATCCTGTTTGCTCCCCACGCTTTCGCACCTGAGCGTCAGTCTTCGTCCAGGGGGCCGCCTTCGCCACCGGTATTCCTCCAGATCTCTACGCATTTCACCGCTACACCTGGAATTCTACCCCCCTCTACGAGACTCAAGCCTGCCAGTTTCGGATGCAGTTCCCGGGTTGAGCCCGGGGATTTCACATCCGACTTGACAGACCGCCTGCGTGCGCTTTACGCCCAGTAATTCCG
+
CCCCCGGGGGGGGGGGGGGGGGGGGGGGGGGGGGGGGGGGGGGGGGGGGGGGGGGGGGGGGGGGGGGGGGGGGGGGGGGGGGGGGGGGGGGGGGGEFGGGGGGGGGGGGGGGGGGGGGGGGGGGGGGG8FGGGGGGGDGGGGGGGGGGGGGGGGGFGGGDF7FGGGGGGGG>EFGGGGGGGGGGGGEGGGGGGGGGGCGGGGGGFGGGGGDGGGGGGGG5:GE63FFB<@EFDGG>BBGGGFF?CGFFGG9
@M03364:276:000000000-BLYN8:1:1101:15912:9516 2:N:0:1
GGACTACAGGGGTTTCTAATCCTGTTTGCTCCCCACGCTTTCGCACCTGAGCGTCAGTCTTCGTCCAGGGGCCCGCTTCGCCCCCGGTATTCCCCCCGAACCCTACGCATTTTACCCCCACAACCTGAATTTTAACCCCCTCCTCGAGACCCCTGCTTGCCAAGTTTCAATTCAGTTCCCAGGTTTGACCCCGGGGATTCAAATTCGACTTAACAAACCGCCTGCGTGCGCCTTACGCCCCGTAATTCCCG
+
CCCCCGGGGGGGGGGGGGGGGFGGGGGGGGGGGGGGGGGGGGGGGGGGGGGGGGGGGGGGGGGGGGGGGGG7F++@:F=7,B,4F7FC+BF,C<,@:++++++48,++83BF,,,A,++++3,8+,:,B@F,,,,@EFCF++++3***,4*03**42?,1?,,,@D,,2;,,,,,,5,>6,,B>F,*,1?C*=EE5*BF+++1+++*3/*>****:C4C5>55(()4)()))19*50(:>5.(0*/=4C**
@M03364:276:000000000-BLYN8:1:1101:14808:9531 2:N:0:1
GGACTACTCGGGTTTCTAATCCTGTTTGCTCCCCACGCTTTCGAGCCTCAGCGTCAGTTACAGACCAGAGAGCCGCCTTCGCCACTGGTGTTCCTCCATATATCTACGCATTTCACCGCTACACTAGGAATTCTACTCTCCTCTCCTGCACTCAAGTCTTACAGTTTCAAGAGCTTACTACGGTTGAGCCGTAGCCTTTCACTCCTGCCTTGAAAGACCGCCTACGCCCCCTTTACGCCCAGTAATTCCGG
+
CCCCCGGGGGGGGGGGGGGGGGGGGGGGGGGFGGGGGGGGGGGGGGGGGGGGGGGGGGGGGGGGGGGGGGGGGGGGGGGGGGGGGGGGDGGGGGGGGGGGGF,E@FGGGGGGGGGGGGGG>E9FFFGFGGGGGGGGFCEGGEF9>EDFGGGGGGGGGGGGGGGGGGGGGGGGGFGGGGGGGGDGCCCGGCEEEEFF9FCA+95@9>F*;C+**;27CFCEDGD=28>)6?;:<C7CDFEEC;88+;A?>CC
@M03364:276:000000000-BLYN8:1:1101:18792:9545 2:N:0:1
GGACTACTGGGGTTTCTAATCCTGTTTGCTCCCCACGCTTTCGAGCCTCAGTGTCAGTTACAGGCCAGAGAGCCGCTTTCGCCTCCGGTGTTCCTCCATATATCTACGCATTTCACCGCTACACATGGAATTCCACTCTCCTCTCCTGCACTCAAGTCTCCCAGTTTCCAATGCACACAATGGTTGAGCCACTGCCTTTTACATCAGACTTAAGAAACCACCTGCGCTCGCTTGCCGCCCAATAAATCCGG
+
CCCCCGGGGGGGGGGGGFGGCGGGGGGGGGGGFFGDGGGGGGGGGGD8FFGCFFGGGGGDGDGCGCFGGGGGGGGGCCFGGGFGGGGGCGGGFGGEGGGGGFFGGGGGGGGGDGGGEG>EECGG9FFGGCGGFFGGDFGGG88DG8FGGGFCFF8@EFEAFGGGDFFGGGGGG8,63=EFGGFFGE6?EGDGGGC8<DGG9+2?E2*29?C>CFFFCGGGF>AB=D=DFEE)<**8?=8B=>@FC:A?FGD
@M03364:276:000000000-BLYN8:1:1101:3301:9569 2:N:0:1
GGACTACCGGGGTGTCTAATCCTGTTTGCTCCCCACGCTTTCGAGCCTCAGTGTCAGTTACAGGCCAGAGAGCCGCTCTCGCCTCCGGTGTTCCTCCATATATCTACGCATTTCACCGCTACACATGGAATTCCACTCTCCTCTCCTGCACGCAAGTCTCCCAGTTGCCAATGCACACAATGGTTGAGCCACTGCCTTTTACATCAGACTGAAGAATCCACCGGCGCTCGCTGTACCCCCAATAAAGCCGG
+
-AC@66C,@@FGE+@<FD96C@EFFEF@EF9@<@CFBEE,CF7FFCF,CEFFC<E9FF,CFGG8<@EF8,,66C@F++B,,8C:CFEGCCF=EFAFGDDGF9;FFCFFC7CEEFG9FFGGGCFFGGGGG@FE,EBFFGGG8EGG8DD,8,>+6+3+83EF=DFEFF,3EC8BE6,,37+:39D9@CC6?,:D?C98<;,4B*BFFC***3***0+8+:>CAF)05>(),5>>*9:.+/*=C)46***69C>
@M03364:276:000000000-BLYN8:1:1101:23328:9597 2:N:0:1
GGACTACAGGGGTTTCTAATCCTGTTCGCTCCCCACGCTTTCGAGCCTCAGCGTCAGTTACAGTCCAGAGAGTCGCCTTCGCCACTGGTGTTCTTCCTAATCTCTACGCATTTCACCGCTACACTAGGAATTCCACTCTCCTCTCCTGCACTCTAGATACTCAGTTTGGAATGCAGTACTCGGGTTGAGCCCAAGTATTTCACATCCCACTTAAGTATCCGCCTACGCTCCCTTTACGCCCAATAAATCCG
+
CCCCCGFGFGGGGGGGGGGGGGGGGGGGGGGGGGGCGGGGGGGDDEGGGGGFGGC@FGGGGGGGGGFGG8FG@EFGEGGG?EGGE8FCGGGCFFFGFFGFGFGGGFGFGGGGDGGGGGEGGGGGGGGGGGFFCFGGGGGFFFGGFFFGGGGFFGGA9@;DDDCFGGFFGEFDFG8DEGGGA=EGGDEEFC7DF6DG7EE,5;;CF9;9CGGGCDFFGFGFBGFFD/>>D?D;C+?C85CEGEFFC7ACG;5
@M03364:276:000000000-BLYN8:1:1101:7989:9616 2:N:0:1
GGACTACAGGGGTTTCTAATCCTCTTTGCTCCCCACGCTTTCGAGCCGCAGTGTCTGTTACCGGCCAGAGAGCCGCTTTCGCCTGCGGCGTTCCTCCCTATATCTACGCATTTCACCGCTACACATGGAATTCCACCCTCCTCTCCTGCCCTCAAGTCTACCAGCTTCCTATGCGCCCAATGGCTGAGGCACTGCCTTTTACAGCAGACTTACGAACCCACCTGCGCTCGCTTTCGGACGACTGAATCCGG
+
-6@-88,,C-,7BCCFD@9FG,@<-,CC6,CAFG8+6@,CDE:CA,@+@++8E6C,@EF,C,B+@@+96<,8@,6++8,EFGG7,BCE77F+C@EGFEC,59=FE<EFFE++8,,<ACEED>,,3356=>,A3F=,,6+@8,69,8E,>,,5@DC6,5,,85:,,3>DF9,349*4*14*=F8,?E,,**1,:62<C?F9+?,96;F4CG+2+8**))=*2=)((.(0()7)*9*()(/*:71)2:F<67)
@M03364:276:000000000-BLYN8:1:1101:29074:9630 2:N:0:1
GGACTACTGGGGTATCGAATCCTGTTCGCTCCCCACGCTTTCGAGCCTCAGCGTCAGTTACAGTCCAGAGAGTCGCCTTCGCCACTGGTGTTCTTCCTAAGCTCTACGCATTTCACCGCGACACTAGGAATTCCACTCTCCTCTCCTGGACTCTAGATACTCAGTTTGGAATGCAGTACTCGGGTTGAGCCTAAGTATTTCACATCCCACTTAAGTATCCGCCTACGCCCACTTTACGCCCAATAAATCCG
+
CCCCC<DFGGFGGFFF,9FFGG<DE<FBFGFG@@C@F>FCFGG8EF:4,,CECF7BF<EFFFC,,:CFGGCEFGGD7FFGGDEG@EDEF=CCG9E,EA<<,A==CFGGG7:7EC,CFCD>=CEC86,,5FFF;<;9EF,78=DD,@9@,33=D9E,,EA;@99DF,=>8FFC8DFFFG,,@B6@3@>CC,3,24>,5;@:C@,=F4?CD*;+=::B++5=*/2--)8)(8)87>01;1EDEB2577+6@*)
@M03364:276:000000000-BLYN8:1:1101:9251:9637 2:N:0:1
GGACTACCAGGGTTTCTAATCCTGTTTGCTCCCCACGCTTTTGCACCTGAGCGTCAGTCTTCGTCCAGGGGGCCGCCTTCGCCACCGGTATTCCTCCAGATCTCTACGCATTTCACCGCTCCACCTGGAATTCTACCCCCCTCTACGAGACTCTAGCTTGCCAGTTTCAAATGAAGTTCCCGGTTTGAGCCCGGGGATTTCACATCTGATTTAACAAACCGCCTGCGTGCGCTTTACGCCCAGAAATTCCG
+
CCCCCGGGGGGGGGGGGGGGGGGGGGGGGGGGGGGGGGGGGGGGGGGGGGGGGGGGGGGGGGGGGECFFGCGGGGGGGGGGGCFFGGGGGGGGGGGGGFGGGGGFGG?FGGGFCAGE?+++88F=,AAEFFDCADGGGGG@+++33@>8+3+@3,,,7@,DD<8FFC,E;;9,,7@DCFF6*>*>>CFFFGC5CC=*CGCFC7:70;:++;1@+2@FCGG350(()7D1;7)9DC4/88:5>2)**94C0*
@M03364:276:000000000-BLYN8:1:1101:6051:9643 2:N:0:1
GGACTACAGGGGTATCTAATCCTGTTTGCTCCCCACGCTTTCGCACCTGAGCGTCAGTCTTCGTCCAGGGGGCCGCCTTCGCCACCGGTATTCCTCCAGATCTCTACGCATTTCACCGCTACACCTGGAATTCTACCCCCCTCTACGAGACTCTAGCTTGCCAGTTTCAAATGCAGTTCCCAGGTTGAGCCCGGGGATTTCACATCTGACTTAACAAACCGCCTGCGTGCGCTTTACGCCCAGTACTTCCC
+
CCCCCGGGGGGGGGGGGGFFGGGGFGGGGGGGGGGGGGGGGGGGGGGGFFFGGGGGGGGGGGGGGGGGGGDGGGGGGGGGGGGGGGGGGGGGGGGGGGGCGGGGFGGGGDGGGGGGGGGGGGGEGGGGGGGGGGGGG86BEGGGGGGGCEGGGGGGGGGGGGGGGGCGGFGGGGGGFCFGFGFGGGGFFGGGGGEG=EGGG=FF+*;CC7:DGGGGGGGGFGFFFFFFFFFE<DF2*8ECGB?@F*/)0:*
@M03364:276:000000000-BLYN8:1:1101:22315:9648 2:N:0:1
GGACTACCGGGGTTTCTAATCCTGTTTGCTCCCCACGCTTTCGAGCCTCAGTGTCAGTTACAGGCCAGAGAGCCGCTTTCGCCTCCGGTGTTCCTCCATATATCTACGCATTTCACCGCTACACATGGAATTCCACTCTCCTCTCCTGCACTCAAGTCTCCCAGTTTCCAATGCACACAATGGTTGAGCCACTGCCTTTTACATCAGACTTAAGAAACCACCTGCGCTCGCTTTACGCCCAATAAATCCGG
+
CCCCCDGGGGGGGGGGGGGGGFGGGGGGGGGGGGGGGGGGGGGFGGGGGGGFGGGGGGGGGGFFGGGGGGGGGGGGGCDGGGGGGGGGGGGGGGGGGGGGGGDFGGGGGDGGGEGGGGGGGGGGGFGGEEEGGGGGGGFGCFGGGGGGGGFGFGGDDGGGGFGGFFGGGGGGGGGGGGGCFGGGGGGGG@8DFFGGGGGGGF7BB79CGGF8FCFFFFCFAGFFFEFF=DF4CFGEF6E@CF;F*@65;<>
@M03364:276:000000000-BLYN8:1:1101:2539:9652 2:N:0:1
GGACTACCAGGGTTTCTAATCCTGTTTGCTCCCCACGCTTTCGCACCTGAGCGTCAGTCTTCGTCCAGGGGGCCGCCTTCGCCACCGGTATTCCTCCAGATCTCTACGCATTTCACCGCTACACCTGGAATTCTACCCCCCTCTACGAGACTCTAGCTTGCCAGTTTCAAATGCAGTTCCCAGGTTAAGCCCGGGGATTTCACATCTGACTTAACAGACCGCCTGCGTGCGCTTTACGCCCAGTAATTCCG
+
CCCCCGGGFGGGGGGGGGGGGGGGGGFFGGGGGGGGGGGGGGGGGGGGGGGGGGGGGFGGGGGGGGGGGGGGGGGGGDGGGGGGGGGGBCGGGGCGGGGGGGGGGGGGGGGGGGGGGGGGGGGGGGGGFFGGGGGGGGGEGGGGGGGDGGGD8EFFGGGGGGGGGGGFGGGGGFFGGGGGEFEFGGGGGFGFGGGGGGCCFFGG66C;:DGGGGG7>FFGDE37?F><:DEDDG32@BGEGEF67:B<FG9
@M03364:276:000000000-BLYN8:1:1101:10453:9658 2:N:0:1
GGACTACTGGGGTATCTAATCCTGTTTGCTACCCATGCTTTCGAGCCTCAGCGTCAGTTACAGACCAGACAGCCGCCTTCGCCACTGGTGTTCTTCCATATATCTACGCATTTCACCGCTACACATGGAGTTCCACTGTCCTCTTCTGCACTCAAGTTTCCCAGTTTCCGATGCACTTCTTCGGTTGAGCCGAAGGCTTTCACATCAGACTTAAGAAACCGCCTGCGCTCGCTTTACGCCCAATAAATCCG
+
CCCCCGGGGGGGGGGGGGGGGGGGGGGGGGGGGGGGGGGGGGGGGGGGGGGGGGGGGGGGGGGGGGGGGGGGGGGGGGCGGGGGGGGGGGGGGGGGGGGGGGGGGGGGGGGGGGGGGGGGGGGGGGGGGGGFGGGGFGGGGGGGGGGGGGGGEGGGFGGAG?EFGGGGGE6CEEFGGGGGGGGGGGGGGGGGGGGGCGGGGGGGFGGGGGGGGFGFGGGGBGFFFF=;@?BEGGGFFFGGGFFFFGFEGGG
@M03364:276:000000000-BLYN8:1:1101:16190:9669 2:N:0:1
GGACTACTAGGGTTTCTAATCCTGTTCGCTCCCCACGCTTTCGAGCCTCAGCGTCAGTTACAGTCCAGAGAGTCGCCTTCGCCACTGGTGTTCTTCCTAATCTCTACGCATTTCACCGCTACACTAGGAATTCCACTCTCCTCTCCTGCACTCTAGATACTCAGTTTGGAATGCAGTACTCGGGTTGAGCCCAAGTATTTCACATCCCACTTAAGTATCCGCCTACGCTCCCTTTACGCCCAATAAATCCG
+
CCCCCGGGGGGGGGGGGGGGGGGGGGGGGGGGGGGGGGGGGGGGGGGGGGGGGGGGGGFFGGGGGGGGGGGGGGGGGGGGGGGGGGGGGGGGG?FGGCGFGGGGGGGGGGGGGGGGGGGGGGGGGCGGFFGGGGGGGGGGGGGGGGGGGGGFGFGCEGGGGGGGGGGGGGGGCFFGGGFFGEDGG>EFFGGGGGFGCGECCCDFFG>C5FGGGFFGGGGFFFB9=FDFFD4?GGD482CEG>2?6C6<F<C
@M03364:276:000000000-BLYN8:1:1101:5449:9712 2:N:0:1
GGACTACAAGGGTTTCTAATCCTGTTTGCTCCCCACGCTTTCGAGCCTCAGCGTCAGTTACAGACCAGAGAGCCGCCTTCGCCACTGGTGTTCCTCCATATATCTACGCATTTCACCGCTACACATGGAATTCCACTCTCCTCTTCTGCACTCAAGTCTCCCAGTTTCCAATGACCCTCCCCGGTTGAGCCGGGGGCTTTCACATCAGACTTAAGAAACCGCCTGCGCTCGCTTTACGCCCAATAAATCCG
+
CCCCCGGGGGGGGGGGGGGGGFGGGGGGGGGGFGGGGGGGGGGGGGGGGGGGGGGGGGGGGGGGGGGGGGGGGGGGGGGGGGGGGGGGGGGGGGGGGGGGGGGGGGGGGGGGGFGGGGGEGGGGFGGGFFGGGEGGGGGGGGGCGGGGGGGGGGGGGFGGGGGGGGGGGGGGGGGGGGGGGGGGGD8CEGGGGGGGGGGGGGGGFGGFCFGG7DDGGFGGFDDFFFFFBFFFGGGBF6EGEFFFCDFFGGD
@M03364:276:000000000-BLYN8:1:1101:16645:9716 2:N:0:1
GGACTACAAGGGTTTCTAATCCTGTTTGCTACCCATGCTTTCGAGCCTCAGCGTCAGTTACAGACCAGACAGCCGCCTTCGCCACTGGTGTTCTTCCATATATCTACGCATTTCACCGCTACACATGGAGTTCCACTGTCCTCTTCTGCACTCAAGTTTCCCAGTTTCCGATGCACTTCTTCGGTTGAGCCGAAGGCTTTCACATCAGACTTAAGAAACCACCTGCGCTCGCTTTACGCCCACTAAATCCG
+
CCCCCGGGGGGGGGGGGGGGGGGGGGGGGGGGGGGGGGGGGGGGGGGGFGGGGGGGGFGGGGGGGGGGCFGGGGGGGGGGGGGGGGGGGGFGGGFFGGGGGGGGGGGGEFGGGGGGGGGGGGGGGGGGGGGGGFFGGGGGGGGGGDFGGGGGGGGGGGGGGGGGGGGGGGGCEGFGGGGGGGGDGGDDFGGDGEGGGGGGGGFCFGGGGGGGGFFGGGGC>FFFEF@EFFF><78=FFGGG>(8DFFFGGD
@M03364:276:000000000-BLYN8:1:1101:22388:9730 2:N:0:1
GGACTACTAGGGTATCTAATCCTGTTCGCTCCCCACGCTTTCGAGCCTCAGCGTCAGTTACAGGCCAGAGAGCCGCCTTCGCCACTGGTGTTCCTCCATATATCTACGCATTTCACCGCTACACATGGAATTCCACTCTCCTCTTCTGCACTCAAGTCTCCCAGTTTCCAATGACCCTCCCCGGTTGAGCCGGGGGCTTTCACATCAGACTTAAGAAACCGCCTGCGCTCGCTTTACGCCCAATAAATCCG
+
CCCCCGGGFGGGGFFFGFFGGGGGGG@FGGAFGGGGGGGGGGGGGGGGGGFGGGGGGGGGGFGFGGGGF@ECGGGGGGGGGGGGGGGGGEGGGGGGGFFGGGGGGFGGGGGGFGFGGGGDGGGG9AFGG9FFGGCGGGAGGGGGGGFFGGGGGGGGGFGF9DCG<AFFGFGGGAD=8=E6ECEGGGEGGGGGCCECEGGGDFGGAGGCFGFGGF+;+;CFF5BD0FB31>EEGGGFF0CGGFBFGGFFFF>
@M03364:276:000000000-BLYN8:1:1101:11803:9731 2:N:0:1
GGACTACAGGGGTATCTAATCCTGTTTGCTCCCCACGCTTTCGAGCCTCAGTGTCAGTTACAGGCCAGAGAGCCGCCTTCGCCTCCGGTGTTCCTCCATATATCTACGCATTTCACCGCTACACATGGAATTCCACTCTCCTCTCCTGAACTCAAGTCTCCCAGTTTCCAATGCCCACACTGGTTGAGCCACTGCCTTTTCCATCAGACTGAAGACACCCCCTGCGCTCGCTTTACGCCCAATAAATCCGG
+
CCCCC<<CEF@+B@FAFEGGFGGGGAFGFGCD<FFF:CBCCGF8EBFGGFGDAC9EFEFF<CFEFGG79F,BCCFG+@BGDGE@FGC=BFG7,C9<DGGAEFE,=,B,=?+FA5,5A@+++@FGG,<AFEFFGGG9EF,,>FGF,EF8,,89@>=EGD;FC,=D3==EC9;;?=,,@CG=,>8D>B<,7B>FEGGGG9D9+4;C>FD*;7*222B*;9**3*/<=):?(/5854+/:@8:E33;*CFE689
@M03364:276:000000000-BLYN8:1:1101:19036:9741 2:N:0:1
GGACTACTAGGGTTTCTAATCCTGTTTGCTCCCCACGCTTTCGAGCCTCAGTGTCAGTTACAGGCCAGAGAGCCGCTTTCGCCACCGGTGTTCCTCCATATATCTACGCATTTCACCGCTACACATGGAATTCCACTCTCCTCTCCTACACTCAAGACTACCAGTTTCCAATGCATACAATGGTTGAGCCACTCCCTTTTACACCAGACATAATCAACCACCTGCGCTCGCTTTACGCCCAATAACTCCGG
+
<CB@66,CFGF@GGGEE9FE<FE,CCF8C,CFCF,FFEFGFG7F<CCDD@,<6F@EAC<FAE@,C@FFF<<B<CCFGFEG:@CC@@@:CCFG?F;AFGEEFA,A9A54+FBC<9,<5?+@F7=,,9,,5EF:CF=,,EA<>=B?,4,,6,464,@8,@,6@3,38>D;=DE9,,7EEFGF8,,@36,6,3,59,,3@,D<9CFCA55*<*2<8=+237@*9*3::9>EAB55CD+8):87:>;4:*+)0*)
@M03364:276:000000000-BLYN8:1:1101:22488:9773 2:N:0:1
GGACTACACGGGTTTCTAATCCTGTTCGCTCCCCACGCTTTCGAGCCTCAGCGTCAGTTACAGTCCAGAGAGTCGCCTTCGCCACTGGTGTTCTTCCTAATCTCTACGCATTTCACCGCTACACTAGGAATTCCACTCTCCTCTCCTGCACTCTAGATACTCAGTTTGGAATGCAGTACTCGGGTTGAGCCCAAGTATTTCACATCCCACTTAAGTATCCGCCTACGCTCCCTTTACACCCAGTAAATCCG
+
CCCCCGGGGGGGGGGGGGGGGGGGGGGGGGGGGGGGGGGGGGGGGGGGGGGGGGGGGGGGGGGGGGGGGGGGGGGGGGGGGGGGGGGGGGGGGGGGGGGFGGGGGGGGGGGGGGGGGDEGGGGGGGGGFGFGGGFGGGGGGGGGGGGGGGGGGGGGGGGGGGGGGGGGECFFFFGFGGGGGGCGGGGCFGGGGCFGCFGCGGGGFGGFGGFGGGGFGG@FFGFFFFFFFF>4CFGFFEGGGF?FGGFFGC>
@M03364:276:000000000-BLYN8:1:1101:15904:9799 2:N:0:1
GGACTACTGGGGTTTCTAATCCTGTTTGCTCCCCACGCTTTCGAGCCTCAGCGTCAGTTACAGACCAGAGAGCCGCCTTCGCCACTGGTGTTCCTCCATATATCTACGCATTTCACCGCTACACATGGAATTCCACTCTCCTCTCCTGCACTCAAGTCTCCCAGTTTCCAATGCACACAATGGTTGAGCCACTGCCTTTTACATCAGACTTAAGAAACCACCTGCGCTCGCTTTACGCCCAATAAATCCGG
+
CCCCCGGGGGGGGEGGGGGGGGGGFEGGGGGGGGGGGGGGGGGGGDEGFGGGGGGGGGGGGGGGGGGGGGGGGGGGGGEGGDCGGGGEFFGGGGGGGGGGGGGFGGGGGGGGGGGGGGGGGGGGGGGGFEFFGGG9EFFFGGG8=DGGGGGGGFDFGFDFDFGGGGGCFGFFGGGGGGGGGFFFGGGGGGGGGGGGGGGG??;FA:C*;9BFC>FGGGCGFCAEFFAFDBEFDDFF>?G@C:(6:@@?*89
@M03364:276:000000000-BLYN8:1:1101:17098:9821 2:N:0:1
GGACTACTAGGGTTTCTAATCCTGTTTGCTCCCCACGCTTTCGCACCTGAGCGTCAGTCTTCGTCCAGGGGGCCGCCTTCGCCACCGGTATTCCTCCAGATCTCTACGCATTTCACCGCTACACCTGGAATTCTACCCCCCTCTACAAGACTCTAGCCTGCCAGTTTCGAATGCAGTTCCCAGGTTGAGCCCGGGGCTTTCACATCCGACTTGACAGACCGCCTGCGTGCGCTTTACGCCCAGTAATTCCG
+
CCCCCGGGGGGGGGGGGGGGGGGGGGGGGGGGGGGGGGGGGGGGGGGGGGGGGGGGGGGGGGGGGGGGGGGGGGGGGGGGGGGGGGGGGGGGGGGGGGGGGGGGGGGGGGFCC?FFGGGGDFGGGGGGGGGGGCFFGFCFEGGGGGGCFCGGC9EFGGGGGGGFGGGFDFDGCC9C<CEGFFFGGGGGGG?EGGEE5CFGGGGD=CGGCDC8>>GF408C>EF<?FFFF>DFGGD>F?G2C@:6D7/<CF7
@M03364:276:000000000-BLYN8:1:1101:26598:9844 2:N:0:1
GGACTACTAGGGTTTCTAATCCTGTTCGCTCCCCACGCTTTCGAGCCTCAGCGTCAGTTACAGTCCAGAGAGTCGCCTTCGCCACTGGTGTTCTTCCTAATCTCTACGCATTTCACCGCTACACTAGGAATTCCACTCTCCTCTCCTGCACTCTAGATACTCAGTTTGGAATGCAGTACTCGGGTTGAGCCCAAGTATTTCACATCCCCCTTAAGTATCCGCCTACGCTCCCTTTACGCCCAAGAAATCCG
+
CBCCCGFCGGDGGGDGGCCFGGGGFFGGGG,F@6EFEDGGGDFGGD+,;FF8BF:CFFFGGGGGGG,EGGGCCFCGGG7EFE@F7BFCF=FGFAFFGGGGGF9FGGEFCF7FF?<E,@CCFFFGGGF8FAFGGD;:EFEFGGGG8EDEGGGGDFG8EFAF;9=6CFDB6B=9=AFC=8939C+BFED?77BFG68EFFGE7C:+?F7**39D*@@;F+,,:?59@FFBD?):C:*@A>ECC:,)0;467FD
@M03364:276:000000000-BLYN8:1:1101:18248:9870 2:N:0:1
GGACTACTGGGGTTTCTAATCCTGTTCGCTCCCCACGCTTTCGAGCCTCAGTGTCAGTTACAGGCCAGAGAGCCGCTTTCGCCACCGGTGTTCCTCCATATATCTACGCATTTCACCGCTACACATGGAATTCCACTCTCCTCTCCTGCACTCAAGTCTCCCAGTTTCCAATGCACACAATGGTTGAGCCACTGCCTTTTACATCAGACTTAAGAAACCACCTGCGCTCGCTTTACGCCCAATAAATCCGG
+
CCCCCGGGGGGGGGGGGGGGGGGGGGFGGGGGGGGGGGGGGGGGGGGGGGGGGGGGGGGGGGGGGGGGGGGGGGGGEGGGGGGGGGGGGGGGGGGGGGGGGGGGGGGGGGGGGGGGGGGGGGGGGGGGFGGGGGGGGGGGGGGGGGGGGGG=@FGGGGGGGGGGGGGGGGGGGGGGGGGDEGCGABEGGGGGGFCGGGGGFGGG6:F>CGGGGGGFGGFGFGFBDE>FFBEDGGGE?@GGGFDFGGFFGGD
@M03364:276:000000000-BLYN8:1:1101:24929:9912 2:N:0:1
GGACTACAGGGGTTTCTAATCCTGTTTGCTCCCCACGCTTTCGAGCCTCAGTGTCAGTTACAGGCCAGAGAGCCGCTTTCGCCACCGGTGTTCCTCCATTTATCTACGCATTTCACCGCTACACATGGAATTCCACTCTCCTCTCCTGCACTCAAGTCTACCAGTTTCCAATGCATACAATGGTTGAGCCACTGCCTTTTACATCAGACTTAAGAAACCACCTGCGCTCGCTTTACGCCCAATAAATCCGG
+
AC@CCFGGCGGGGGGAEEGGGGFFEGGGGGFGFGGFEEGC@F>FGGGGGFGGGGFFCGGGGGG8<F@DEFF:@EFGGGG,@C7CFGGC:FGGCFFGFGGGGGGGF9C<7:+BFFGCFFCEEEGCG=FGCFGFEAFEFGGGFGFDEFF8EDC+7,8@FGEFG988CDFGCDCC@=AFG8,@FC8EFG,@CCF,<FGF6FFFGCAC;F5**99D++:CGG6FAE6=@4=DFFBBFF+@45EEEF86D++107/
@M03364:276:000000000-BLYN8:1:1101:18678:9913 2:N:0:1
GGACTACCCGGGTTTCTAATCCTGTTTGCTCCCCACGCTTTCGAGCCTCAGCGTCAGTTACAGACCAGAGAGCCGCCTTCGCCACTGGTGTTCCTCCATATATCTACGCATTTCACCGCTACACATGGAATTCCACTCTCCTCTTCTGCACTCAAGTCTCCCAGTTTCCAATGACCCTCCCCGGTTGAGCCGGGGGCTTTCACATCAGACTTAAGAAACCGCCTGCGCTCGCTTTACGCCCAATAAATCCG
+
CCCCCGGGGGGGGGGGGGGGGGGGGGGGGGGGGGGGGGGGGGGGGGGGGGGGGGGGGGGGGGGGGGGGGGGGGGGGGGGGFGFGGGGGGGGGGGGGGGGGGGGGGGGGGGGGGGGGGGGGGGGGGGGGGGGGGGGGGGGGGGGGGGGGGGGGGGGGGGGGGGGGFGFGGGGGGGGGFGGGGGGGGGGGGGGGGGGGGDGGGGFFFGCFGGGGGF>FGGGGFGE<0ABD0BDBDGGBF:GGGF0FDGFBGGD
@M03364:276:000000000-BLYN8:1:1101:18014:9949 2:N:0:1
GGACTACTGGGGTATCTAATCCTGTTTGCTCCCCACGCTTTCGAGCCTCAGTGTCAGTTACAGGCCAGAGAGCCGCTTTCGCCTCCGGTGTTCCTCCATATATCTACGCATTTCACCGCTACACATGGAATTCCACTCTCCTCTCCTGCACTCAAGTCTCCCAGTTTCCAATGCACACAATGGTTGAGCCACTGCCTTTTACATCAGACTTAAGAAACCACCTGCGCTCGCCTTCCGCCCAATAAAACCGG
+
CCCCCGFGFGGGGGGGGGGGGGGGGGGGGGFGGGGGGGGGGGGGGGGGGGGGGGGGGGGGGGGFGGGGGGGGGGGGGGFGEGGEGFFGEFGGFGFGGGFGGFGGGGGGGGGGGGFGGGG6FFCFGFG@F=FGGGGGGGGGGGGGFFFGGGGGGGFGECFFGGGFFGGGGGDGGGGGC==+33,3C=3,5@>?,DF,<BGCCD,CACGFF9@<+++5CCCCFGF):9>*:6;)1/*()0=EE)(;*:+7CC9
@M03364:276:000000000-BLYN8:1:1101:21952:9952 2:N:0:1
GGACTACTCGGGTATCTAATCCTGTTTGCTCCCCACGCTTTCGAGCCTCAGTGTCAGTTACAGGCCAGAGAGCCGCTTTCGCCACCGGTGTTCCTCCATATATCTACGCATTTCACCGCTACACATGGAATTCCACTCTCCTCTCCTGCACTCAAGCCTACCAGTTTCCAATGCAGACAATGGTTGAGCCACCGCCTTTTACCACAGACTTAATAAACCACCTGCGCTCGCTTTAAGCCCAATAAATCCGG
+
CCCCCGGC<FFGGEGDFEFGGGGGEGEFEEDGGGGDFD@@FGGGGGGGGGFGGGGGAFGGGGFFFCFD,F,@<F@C:@DFGGGGFF+@+>FFF9EGGG9EFCFCBFFF@=FF<<<<FEGGGG:E=,C=FGGF=EFG;B,AFCD8=E,@ED@+>B8,,33,=DFFGFCCF9E9,>A,3@,,36DDFB87,4>@,+3+*:EF+*,5@5@?999++2++:8DF>EFEFF(5:/585C4)27:;7)()0@ACC<C
@M03364:276:000000000-BLYN8:1:1101:26173:9991 2:N:0:1
GGACTACCAGGGTTTCTAATCCTGTTCGCTCCCCACGCTTTCGAGCCTCAGCGTCAGTTACAGACCAGAGAGCCGCCTTCGCCACTGGTGTTCCTCCATATATCTACGCATTTCACCGCTACACATGGAATTCCACTCTCCTCTTCTGCACTCAAGTCTCCCAGTTTCCAATGACCCTCCCCGGTTGAGCCGGGGGCTTTCACATCAGACTTAAGAAACCGCCTGCGCTCGCTTTACGCCCAATAAATCCG
+
CCCCCGGGGGGGEGGGGGGGGGGGGGGGGGGGCFGFGGGGGGGGGGGGGGGGGGGGGFGGGGGFGGGGGGGGGGGGGGEGGGGGGGGGFGGGGGGGGFGGGGFGGGGGGDGGGGGGGGGGGGGGGGGGGGFFGFFGCFGGGGGGGGGGGGFF?FGGGG;DFGGG<EEGGGGGGGGGGGGEGGGGFGEFFGGGGGDGG8CFFGGGFGGGGGGFFGGGGGGGEGFFFFF3:AEECGG<FFGGE@174>@AGG9
@M03364:276:000000000-BLYN8:1:1101:29100:10001 2:N:0:1
GGACTACCAGGGTTTCTAATCCTGTTTGCTCCCCACGCTTTCGAGCCTCAGTGTCAGTTACAGGCCAGAGAGCCGCTTTCGCCTCCGGTGTTCCTCCATATATCTACGCATTTCACCGCTACACATGGAATTCCACTCTCCTCTCCTGCACTCAAGTCTCCCAGTTTCCAATGCACACAATGGTTGAGCCACTGCCTTTTACATCAGACTTAAGAAACCACCTGCGCTCGCTTTACGCCCAATAAATCCGG
+
CCCCCFEFFGEEGFGGGGGFGGGGGGGGGGFEGGGGEDGGGGGFEGGG8FGGFGGGGFGGGFFFGFG?CCCEGGGGGG<FGGGGGGGEEEGGG9EGGGGF<CEFFGCAFGGGGGFGGE@EFGFFCCEGFGAC;?EF;EFEFAFF8E9=BDB8>8EEF99DFCF=FFF,3@;DGGG,9E6=FGCFGGG8?>8DFC9@F;,,2;E+;C7*;DF@C>DGGG6C>C*):>2B>AFF4CFCBDGGGFDA*;73*)9
@M03364:276:000000000-BLYN8:1:1101:19630:10002 2:N:0:1
GGACTACTCGGGTATCTAATCCTGTTCGCTCCCCACGCTTTCGAGCCTCAGCGTCAGTTACAGTCCAGAGAGTCGCCTTCGCCACTGGTGTTCTTCCTAATCTCTACGCATTTCACCGCTACACTAGGAATTCCACTCTCCTCTCCTGCACTCTAGATACTCAGTTTGGAATGCAGTACTCGGGTTGCGCCCAAGTATTTCACATCCCACTTAAGTATCCGCCTACGCTCCCTTTACGCCCACTAAATCCG
+
CCCCCGFGGGGGGGGGGGGGGGGGGGGGGGGGGGGGGGGGGGGGGGGGGGGGGGGGGGGGGGGGGGGGGGDEFGGGGGGGGGGGGGGGGGGGGGGGGGGFGGGGGGGGGGGGGGGGGCGGGGGGGGGGGGGGGGGGCGGGGGGFGFGGDFGGGGEGGGFGGGGCGGGGEGCFFGGGGGGGGGGGGGC,9CEGDGGCFGGGGFGGFGCG57FFC@FFGGGD>F>A4A=;@EFFG7<4F@GGDD(;C<6?G4/
@M03364:276:000000000-BLYN8:1:1101:8584:10011 2:N:0:1
GGACTACCGGGGTATCTAATCCTGTTCGCTCCCCACGCTTTCGAGCCTCAGCGTCAGTTACAGTCCAGAGAGTCGCCTTCGCCACTGGTGTTCTTCCTAATCTCTACGCATTTCACCGCTACACTAGGAATTCCACTCTCCTCTCCTGCACTCAAGTCTCCCAGTTTCCAATGCACACAATGGTTGAGCCACTGCCTTTTACATCAGACTTAAGAACCCACCTGCGCTCGCTTTACGCCCAATAAATCCGG
+
CCCCCGGFGGGGGDGGGDGGGGGGGGGGGGGGGGGGGGGGGGGGGGGGGGGGGGGGGGGGGGGFGGGGGFGGGFGGGGGGGGGGEGGGGGGGGGGGGGGGGGGGGFGGGGGGGGGGGGGGDFCGGGGGGBFGGGGGGGGGGGGGGGGGGGGGGFGGFGGGGGGGGG9@EDCEFGGGGGGGGGG;FCGGGGCFGFF?FGGGGFFC97C*9D<FGGGF*3A75CFFDF@>@DFFGGFEFFGGEFF4DGFEFGG
@M03364:276:000000000-BLYN8:1:1101:14870:10033 2:N:0:1
GGACTACTGGGGTTTCTAATCCTGTTTGCTCCCCACGCTTTCGAGCCTCAGTGTCAGTTACAGGCCAGAGAGCCGCTTTCGCCTCCGGTGTTCCTCCATATATCTACGCATTTCACCGCTACACATGGAATTCCACTCTCCTCTCCTGCACTCAAGTCTCCCAGTTTCCAATGCACACAATGGTTGAGCCACTGCCTTTTACATCAGACTTAAGAAACCACCTGCGCTCGCTTTACGCCCAATAAATCCGG
+
CCCCCGGGGGGGGGGGGGFGGGGGGGGGGGGGGGGGGGGGGGGGGGGGGGGGGGGGGGGGGGGGGGGGGFGGGGGGGGGGGGGGGGGGFEGGGGGGGGGGGGGGGFGGGGGGGGGGGGGGGGGGFFDGF,EFGGFGGGFGGGGGFGGDFFGGGEFGFGFGGGGGGECFGGAFGGGGGGGGGGGGGGGGGGGGGGGGGGGGGGFFFGGCFFDFGGGGGGGGFG9):9>4=?EECGCEB=ECGFDFGGFCFGD
@M03364:276:000000000-BLYN8:1:1101:10129:10041 2:N:0:1
GGACTACCGGGGTTTCTAATCCTGTTTGCTACCCATGCTTTCGAGCCTCAGCGTCAGTTACAGACCAGACAGCCGCCTTCGCCACTGGTGTTCTTCCATATATCTACGCATTTCACCGCTACACATGGAGTTCCACTGTCCTCTTCTGCACTCAAGTTTCCCAGTTTCCGATGCACTTCTTCGGTTGAGCCGAAGGCTTTCACATCAGACTTAAGAAACCGCCTGCGCTCGCTTTACGCCCAATAAATCCG
+
CCCCCGGGGGGGGGGGGGGGGGGGGFGGGGGGGGGFGGGGGGGGGGGGGGGGGGGDEGFE<DF<FFFEF@8FGGGGGGGGGGGGGCGGGGGGGGGGGGAFDFFGGGGGCFGGGGGF9FGGCECF,AD=FGGFGGGGE8FGGGGFGFGGFGGGGCGFGGGGGGDFF=9@=BCEGGGFCGEGA9DCGCGGDGGGGEDE>FCFFCFFFGFFCGGGGGFFDDGGEGFFFFFFFFFFGGFEF6CE*8,=8F+6DC/
@M03364:276:000000000-BLYN8:1:1101:28550:10050 2:N:0:1
GGACACTGGGGTTTCTAATCCTGTTTGCTCCCCACGCTTTCGTGCATGAGCGTCAGTGTTATCCCAGGAGGCTGCCTTCGCCATCGGTGTTCCTCCGCATATCTACGCATTCCACCGCTACATGCGGAATTCCACCTCCCTCTGACACACTCTAGCCTTGCAGTCACCAATGCAGTTCCCAGGTTGAGCCCGGGGATTTCACATCTGACTTAACAAACCGCCTGCGTGCGCTTTACGCCCAGTAATTCCG
+
CCCCCFCGGGGGGEFGFGGGGGGFGGCEFGGGGGGGGCEGGGC8FEGGFCGGGDGCFGGGGGFDGGGGGGGDGFGGFFDGGEGEGBFGEGGFGGFGGGGGGGGGGCFGGGGGFGGGGGGGGGGC8C:FGEGCGGGFCFGGGCFGFGGGCGGGFGFADDFFGFDGGGGGFG88DFGGCGGGCFGFG8C7?CFE>:ED5D?CFGGFFCGGGGGGGGGFCFCEB:>108;><))88<7):;E@EF?FGFB)29
@M03364:276:000000000-BLYN8:1:1101:3381:10054 2:N:0:1
GGACTACTAGGGTTTCTAATCCTGTTTGCTCCCCACGCTTTCGCACCTGAGCGTCAGTCTTCGTCCAGGGGGCCGCCTTCGCCACCGGTATTCCTCCAGATCTCTACGCATTTCACCGCTACACCTGGAATTCCACCCCCCTCTACGAGACTCAAGCCTGCCAGTTTCAAATGCAGTTCCCGGGTTGAGCCCGGGGATTTCACATCTGACTTAACAGACCGCCTGCGTGCGCTTTACGCCCAGTAATGCCG
+
CC-ACGGGGGGGGGGFGCFGGGGFFDFFGGFGGGGGGGDFFGGGGDGGGFFGEGGGGGGGFGGGEC@E@CEDGGEGGGGFEGGDGGEEF>FGGGGGFFG9FAFGGEGGGGDFFGGGGGDEEGGGGFGGGGFF;FGGGGDGGEGGGFGGDEE+DGG69DGF78DCG,,@EGG9,>@EFEFC6E8EGEGGGGGFCEEG=*2<@GGGFGGF;C:;+:C@**8CAGFFFFFFFEE3>1727:ECE54<D7F):F<
@M03364:276:000000000-BLYN8:1:1101:19636:10060 2:N:0:1
GGACTACAGGGGTTTCTAATCCTGTTTGCTCCCCACGCTTTCGAGCCTCAGTGTCAGTTACAGGCCAGAGAGCCGCTTTCGCCTCCGGTGTTCCTCCATATATCTACGCATTTCACCGCTACACATGGAATTCCACTCTCCTCTCCTGCACTCAAGTCTCCCAGTTTCTAATGCACACAATGGTTCAGCCACTGCCTTTTACATCAGACTTAAGAAACAACCTGCGCTCGCTTTACGCCAAATACATCCGG
+
CCCCCCGGG9BF;FCEFDDFGGFGFE,,EFFEF;,C@@@CFGG?DEBFFEFECEEFGFC6CEG8@@FGE@8:CGDGECDFGFGE78FCCFGGCC=F<=FFA5EFGFGGGDEEFFFGGGDE+=EF@=E@B=A4;A,4E=,A,@@?E8C=F8>DD,>=CEEFFGGFEC;;,67==DFFC?+=CF,@,,3,@,,5,5DC,@9C7:,?;+2;;*+=BF7>FF,,*4372?95:)08:97=D5C**;)1+2@E*98
@M03364:276:000000000-BLYN8:1:1101:24944:10086 2:N:0:1
GGACTACCGGGGTTTCTAATCCTGTTTGCTCCCCACGCTTTCGAGCCTCAGTGTCAGTTACAGGCCAGAGAGCCGCTTTCGCCTCCGGTGTTCCTCCATATATCTACGCATTTCACCGCTACACATGGAATTCCACTCTCCTCTCCTGCACTCAAGTCTCCCAGTTTCCAATGCACACAATGGTTGAGCCACTGCCTTTTACATCAGACTTAAGAAACCACCTGCGCTCGCTTTACGCCCAATAAATCCGG
+
CCCCCGGGGGGGGGGGGGGGGGGGGGGGGGGGGGGGGGGDGGEGGGGGGGGGGGGGGGGGGG9@FGGGGEEFGGGGGGGGGGGGGGEGEGGGGGGGGFGFGGGGGGGGGGGGGGGGGGGGGGGGGGGGFFFGGGGDEEDCFF8DGGGGGGGGGGGGFGGGGGD?@EFGGGGGFFGGGGGGGGGGGGGGGGGGGGGGGGGGFFGGFGCFGGGFCCCFGGGGFGFFFFBFFFFDGG7C3<GGGF1;DGF?FDD
@M03364:276:000000000-BLYN8:1:1101:5821:10095 2:N:0:1
GGACTACTAGGGTTTCTAATCCTGTTCGCTCCCCACGCTTTCGAGCCTCAGCGTCAGTTACAGTCCAGAGAGTCGCCTTCGCCACTGGTGTTCTTCCTAATCTCTACGCATTTCACCGCTACACTAGGAATTCCACTCTCCTCTCCTGCACTCTAGATACTCAGTTTGGAATGCAGTACTCGGGTTGAGCCCAAGTATTTCACATCCCACTTAAGTATCCGCCTACGCTCCCTTTACGCCCAATAAATCCG
+
CCCCCGGGGGGGGGGGGGGGGGGGGGGGGGGGGGGGGGGGGGGGGGGGGGGGGGGGGGGGGGGGGGGGGGGGGGGGGGGGGGGGGGFGGGGGGGGGGGGGGGGGGGGGGGGGGGGGGGGGGGGGGGGGGGGGGGGGGGFGGFGGGFFGGGGGGGGGGFEFFGGFGGGGGGGFGGGGGGGFGGCEGGGGGGDFGGGGGGGGGGGGFGGFFFCD7FCFGGGFAEEAAFFFF?DFGGG4:@GEEFFFGGFCGGD
@M03364:276:000000000-BLYN8:1:1101:5730:10166 2:N:0:1
GGACTACTAGGGTTTCTAATCCTGTTTGCTCCCCACGCTTTCGCACCTGAGCGTCAGTCTTCGTCCAGTGGGCCGCCTTCGCCACCGGTATTCCTCCAGATCTCTACGCATTTCACCGCTACACCTGGAATTCTACCCCCCTCTACGAGACTCTAGCTTGCCAGTTTCAAATGCAGTTCCCAGGTTAAGCCCGGGGATTTCACATCTGACTTAATAAACCACCTGCGCTCGCTTTACGCCCAATAAATCCG
+
CCCCCGGGEGGGGGGGGGGGGEGGGFGGGGGGGGGEGGCFGGGEGGGGGGGGGGGG:CCCC,CCEGGG,,CFGGGGGGGGGGGGGAFGGFGGGGGGGDGF?EDGAFGFDFGGGGGGGGGGGGGFFFFGFGGGGG,FGC=FGEG69E?C8EGFFAEGDG,6>:96FGDFFGGGGGGFDFGGFA6FGC,22EFGE*8:*:E,8@F++;>FGGFF7+4+=DGE;E;(.03)(.)./:<)A7EEGF05C7*->C9
@M03364:276:000000000-BLYN8:1:1101:27986:10171 2:N:0:1
GGACTACCGGGGTTTCTAATCCTGTTTGCTCCCCACTCTTTCGCGCCTTAGTGTCAGTTACTGGCCAGAGAGCCTCTTTCGCGTCCGGTGTTCCTCCATATCTCTACGCATTTCACCGCTACACCTGGAATTCTACGCTCCTCTCCTGCACTCAAGTCTCCCAGTTTCCAATGCACACACTGGTTGACCACCGGCCTTTTACATTAGGTTTAAGCAACCACCAGCGATCCCTTTACGCCCAATAAATCCCG
+
CCCCCFE=F77@@@@<EE@C9EGFFFA<CEC6C;<+,;<FE@:,@+8,,;;;FF@,CE99C,C,C@FC6,6@7C,C,AFE:,+8C+@+@FGDAAFE8??@F9=<,CE77@+89FAE?+@84FFC,9=@FGG,,,CE+>6CEEE9,@,,8DF?33@@E;;>E,@,36D9E,;>86,59C6AF?F5,6<,A,*54*5*42>A+=2++5=++++0+4+;;C,=):)(//()()0)+8+.)(34*.(07+;)**2
@M03364:276:000000000-BLYN8:1:1101:24783:10179 2:N:0:1
GGACTACAGGGGTTTCTAATCCTGTTTGCTCCCCACGCTTTCGCACCTGAGCGTCAGTCTTCGTCCAGGGGGCCGCCTTCGCCACCGGTATTCCTCCAGATCTCTACGCATTTCACCGCTACACCTGGAATTCCACCCCCCTCTACGAGACTCAAGCCTGCCAGTTTCAAATGCAGTTCCCGGGTTGAGCCCGGGGATTTCACATCTGACTTAACATACCGCCTGCGTGCGCTTTACGCCCAGTAATTCCG
+
CCCCCGGGGFGGGGGGGGFGGGGGFGGGGGGGGGGGGGGGGGGGDGGGGGGGGGGGGGGGGG7EEGGGGGGGGGGGGGGGGGEGGGGGGGGGGGGGGGGGGGGGGFGFGGGGGGGGGGGGEGGGGGGGGGGGGGGGGGGGGGGGGGGGGGGGGGGGGGGGFGGGGGGGGGCGGGGGGGGGGGG>FGGGGGGGGGGCGEF9DCCFCGGGGGGGGGGG+;ECAG>:1>B>?FFFGDGF=1EEE>(0>CF2*22
@M03364:276:000000000-BLYN8:1:1101:13395:10180 2:N:0:1
GGACTACTCGGGTTTCTAATCCTGTTTGCTCCCCACGCTTTCGAGCCTCAGCGTCAGTTACAGACCAGAGAGCCGCCTTCGCCACTGGTGTTCCTCCATATATCTACGCATTTCACCGCTACACATGGAATTCCACTCTCCTCTTCTGCACTCAAGTCTCCCAGTTTCCAATGACCCTCCCCGGTTGAGCCGGGGGCTTTCACATCAGACTTAAGAAACCGCCTGCGCTCGCTTTACGCCCAATAAATCCG
+
CCCCCGGGGGGGGGGGGGGGGGGGGGGGGGGGGGGGGGGGGGGGGGGGGGGGGGGGGGGGGGGGGFGFGGGGGGGGGGGGGGGGGGGGGGGGGFGGGGGGGGGGGGGGGGGGGGFFGGGGGGGGGGGGGGGGGGGGFGGGGGGGGGGGGGGGGGGGEF9DFGGGFGGGGGFFGFGGGGFGGEGGGGGGGGGGGGGECEGCFDCFFGGG6FGGGF7FFGGGEG5;?A:E>DFFGGGF?:GCEB<7F7?<FGC
@M03364:276:000000000-BLYN8:1:1101:14714:10205 2:N:0:1
GGACTACAAGGGTTTCTAATCCTGTTTGCTCCCCACGCTTTCGCACCTGAGCGTCAGTCTTCGTCCAGGGGGCCGCCTTCGCCACCGGTATTCCTCCAGATCTCTACGCATTTCACCGCTACACCTGGAATTCTACCCCCCTCTACGAGACTCTAGCTTGCCAGTTTCAAATGCAGTTCCCAGGTTGAGCCCGGGGATTTCACATCTGACTTAACAAACCGCCTGCGTGCGCTTTACGCCCAGTAATTCCG
+
CCCCCGGGGGGGGGGGGGGGGGGGGGGGGGGGGGGGGGGGGGGGGGGGGGGGGGGGGGGGGGGGGGGGGGGGGGGGGGGGGGGGGGGGGGGGGGGGGGGGGGGGGGGGGGGGGGGGFDGGCFGGGFEGGGGGGGGGGGGGGGGGGGGGGGCCFCGCGGGGGGGGGGFGGGGGGGGGGGGGGGGGGGGGGGGGGGGCEGGCGGGGFGFDFGGFGCDGG5EABGFFFFF>:D@>3CC:4<GGC>09C:?9D02
@M03364:276:000000000-BLYN8:1:1101:22792:10226 2:N:0:1
GGACTACTGGGGTTTCTAATCCTGTTTGCTCCCCACGCTTTCGAGCCTCAGTGTCAGTTACAGGCCAGAGAGCCGCTTTCGCCTCCGGTGTTCCTCCATATATCTACGCATTTCACCGCTACACATGGAATTCCACTCTCCTCTCCTGCACTCAAGTCTCCCAGTTTCCAATGCACACAATGGTTGAGCCACTGCCTTTTACATCAGACTTAAGAAACCACCTGCGCTCGCTTTACGCCCAATAAATCCGG
+
CCCCCGGGGGGGGGGGGGGGGGGGGGGGGGGGGGGGGGGGGGGGGGGGGGGGGGGGGGGGGGGGGGGGGGGGGGGGGC@FGGGGGGGEGEGGGGGGGGGG9AEFFGCFDEGGGGE<FEECFGGGGGGGFFGFGFGGGGGGGFGGGGGGGGGGGGGGGGGGFGGGFGGGGGGGGGGGGGEGGGGFACCFGGGGGGGGFGGFFFC9FGGGGGFCFGGFGG6EFGFFFF=DFFFE47D4;@EEE58FGFFEGD:
@M03364:276:000000000-BLYN8:1:1101:8862:10242 2:N:0:1
GGACTACAAGGGTTTCTAATCCTGTTCGCTCCCCACGCTTTCGAGCCTCAGCGTCAGTTACAGTCCAGAGAGTCGCCTTCGCCACTGGTGTTCTTCCTAATCTCTACGCATTTCACCGCTACACTAGGAATTCCACTCTCCTCTCCTGCACTCTAGATACTCAGTTTGGAATGCAGTACTCGGGTTGAGCCCAAGTATTTCACATCCCACTTAAGTATCCGCCTACGCTCCCTTTACGCCCAATAAATCCG
+
CCCCCGGGGGGGGGGGGGGFGGGGGGGGGGGEGGGGEGGGGG>GFGGGFGEGGGGGGGGGGGGGGFFGGGGGGGGGGGGGGGGGGFGGGGGGGGGGGGGGGGGGGGGGGGGGGGGGGGGGGGGGGGFGGFFGFGGGGGGGGG?FG8EGGFGGFFG8FDFFFDFGGGGDC8,98EACFF8DDE6CFEC9FFFGGFFFGGCFFGGFFCDFCGGGGGFGGGGGFGFD)/:@ADAF<>FF6@EGGF(5C>6<CC5
@M03364:276:000000000-BLYN8:1:1101:9583:10242 2:N:0:1
GGACTACTCGGGTTTCTAATCCTGTTTGCTCCCCACGCTTTCGCACCTGAGCGTCAGTCTTCGTCCAGGGGGCCGCCTTCGCCACCGGTATTCCTCCAGATCTCTACGCATTTCACCGCTACACCTGGAATTCTACCCCCCTCTACGAGACTCAAGCTGACCAGTATCAGATGCAGTTCCCAGGTTGAGCCCGGGGATTTCACATCTGACTTAATCAACCGCCTGCGTGCGCTTTACGCCCAGTAATTCCG
+
CCCCCGGGGGGGGGGGGGGGGGGGGGGGGGGGGGGGGGEGGGGGGGGGGGGGGGGGGGGGGGGGGGGGGGGGGGGGGGGGGGGGGGGGGGGGGGGGGFFGGGGGGAGGGGGGFGGFGDGGGGGGGGGGGGGGGFGGFFEFGGGGFGG>EGGGGGGGGFG9@FGGGGCFGGCGGGFFFGGGFBCFGDCF?CGGCEEGGGGGGCEFFGGGGGGGGGGD+9CEDEDFFF(03>DDGG3)18EGG5:6D>?BCG6
@M03364:276:000000000-BLYN8:1:1101:22951:10279 2:N:0:1
GGACTACCGGGGTATCTAATCCTGTTTGCTCCCCACGCTTTCGAGCCTCAGCGTCAGTTACAGACCAGAGAGCCGCCTTCGCCACTGGTGTTCCTCCATATATCTACGCATTTCACCGCTACACATGGAATTCCACTCTCCTCTTCTGCACTCAAGTCTCCCAGTTTCCAATGACCCTCCCCGGTTGAGCCGGGGGCTTTCACATCAGACTTAAGAAACCGCCTGCGCTCGCTTTACGCCCAATAAATCCG
+
CCCCCGGGGGGGGGGGGGFGGGGGGGGGGGGGGGGGGGGGGGGGGGGGGGGGGGGGGGGGGGGGGGGGGGGGGGGGGGGGGGGGGGGGGGGGGGGGGGGGGGGGGGGGGGGGGGGGGGGGGGGGGGGFGFGGGGGGGGGGGGGGGGGGGFGGGGGGGGGGGGGGFGGGGGGGGGGGGGGGGDGEGEEFFGGG5CCDEGGFGGGGFGGG*>FC>CFGGDGGBDEF?F182DFFGFCFFFGCEE?FGGFFGGC
@M03364:276:000000000-BLYN8:1:1101:13230:10288 2:N:0:1
GGACTACTGGGGTTTCTAATCCTGTTGTCTCCCCACGCTTTCGAGCCTCAGTGTCAGATACAGGCCAGAGAGCCGCTTTCGCCTCCGGTGTTCCTCCATATATCTACGCATTTCACCGCTACCCATGGAATTCCACCCTCCTCCCCTGCACTCAAGTCTCCCAGTTTCCCATCCACACAATGGTTGAGCCACGGCCTTTTACAGCAGCCTTAAGAACCAACCTGCGCTCGCTTTCCGCCCAACAAATCCGG
+
C<<68<F<FG8FGE;<<FE9;,,;;C,,C;6@6BFFED:@,FFC,,7@C<<CCCE<C,;@FDCEFGGGCEGG7,6@74@FDGE:BFG+CC==F<CFG,9C?<,EE??BG7C?CE,5C76++8,4>8A,B<?:A,,9,@D<C,D+=8>+@=D8FGGGFF==DGG8@3=DF,,,,6==@EE?,@,,,3,5C:3:**@E7F,E7C7*3*9*30:?++5:*@,*8/;((26)(.2)8*+)2(;CCF3)C4+7CG)
@M03364:276:000000000-BLYN8:1:1101:21374:10311 2:N:0:1
GGACTACTGGGGTATCTAATCCTGTTTGCTCCCCACGCTTTCGAGCCTCAGCGTCAGTTACAGACCAGAGAGTCGCCTTCGCCACTGGTGTTCCTCCATATATCTACGCATTTCACCGCTACACATGGAATTCCACTCTCCTCTTCTGCACTCAAGTCTCCCAGTTTCCAATGACCCTCCCCGGTTGAGCCGGGGGCTTTCACATCAGACTTAAGAAACCGCCTGCGCTCGCTTTACGCCCAATAAATCCG
+
CCCCCGGGGGGGGGGGGGGGGGGGGGGGGGGGGGGGGGGGGGGGGGGGGGGGGGGGGGGGGGGGGGGGGGGGGGGGGGGGGGGGGGGGGGGGGGFGGGGGGGGGGGGGGGGGGGGGGEGGGGGGGGGGFCGGGGGGGGGGGGDGGFGGGGGFFGCGGGGGGGGGFFCEGGGGGGGGGGGGGGGGGGGGGGGGGGGGGGGGGGGGFCCDDFCDGGGGGGGGFGFFFFBFBFFFGGDBFFGGGEBFGFF<FCD
@M03364:276:000000000-BLYN8:1:1101:21947:10322 2:N:0:1
GGACTACTAGGGTTTCTAATCCTGTTTGCTACCCATGCTTTCGAGCCTCAGCGTCAGTTACAGACCAGACAGCCGCCTTCGCCACTGGTGTTCTTCCATATCTCTACGCATTTCACCGCTACACATCGAGTTCCACTGTCCTCTTCTGCACTCAAGTTTCCCAGTTTCCGATGCACTTCTTCGGTTGCGCCGAAGGCTTTCACATAAGACTTAAGACACCACCTGCGCTCGCTTTACGCCCAATAAATCCG
+
CCCCC8FEGFF<@FF<EFFCFCACFDEFFGGDCF,;,ECFGFCFGGE8C,66@F@7@F,6EEDFFFFFC<,B<@CG74CDFD:,BDEDFEFFC?FECFCFA,,9;F<AFG=:9E5C97>8=@BF9F,@4F=:E,;=>EE,949+>CGGGCEFB8,64@=D;=EFGFGGGC66+3@99F,@FF6=@C6,++@;7:C5,DCFCFE;9+2+5;?CGFF7*3,:*4:=(/(/5)0:DGFEF0CEC3;FF*+9:9)
@M03364:276:000000000-BLYN8:1:1101:7622:10337 2:N:0:1
GGACTACCCGGGTATCTAATCCTGTTTGCTCCCCATGCTTTCGTACCTCAGCGTCAGTATTAGGCCAGATGGCTGCCTTCGCCATCGGTATTCCTCCAGATCTCTACGCATTTCACCGCTACACATGGAGTTCCACTGTCCTCTTCTGCACTCAAGTTTCCCAGTTTCCGATGCACTTCTTCGGTTGAGCCGAAGGCTTTCACATCAGACTTAAGAAACCGCCTGCGCTCGCTTTACGCCCAATAAATCCG
+
CCCCCGGGGGGGGGGGGGFGGGGGGGGGGGGGGGGGGGGGGGGGGGGGGGGGGGGGGGGGGFGGGGGGGGGGGGGGGGGGGGGGGGGGGGGGGGGGGGGGGGGGGGGGGGGGGGGGGGGGGGGGGGGGGGGGGGGGGDFGGGGGFFGGGGGGGGGGFGGGGGGGGGGGGG6CCEFFGGGGGGGGGGGGFGGG+@CEFGGGGGGGFFDDGGGGFGCFCGGGBGFFFFBEFB:BGGGCA0EGGF?FGGFEGG7
@M03364:276:000000000-BLYN8:1:1101:26406:10343 2:N:0:1
GGACTACTCGGGTTTCTAATCCTGTTCGCTCCCCACGCTTTCGAGCCTCAGCGTCAGTTACAGTCCAGAGAGTCGCCTTCGCCACTGGTGTTCTTCCTAATCTCTACGCATTTCACCGCTACACTAGGAATTCCACTCTCCTCTCCTGCACTCTAGATACTCAGTTTGGAATGCAGTACTCGGGTTGAGCCCAAGTATTTCACATCCCACTTAAGTATCCGCCTACGCTCCCTTTACGCCCAATAAATCCG
+
CCCCCGGG?FGGFGCFGFGGGGGGGGGGGGGGGGGGGGGGGGGGGGGGGGGGGEGGGGGGGGGGGGGGGGDGGGGGGGDFGGGGGGGGGGGGGGGGGGGGGGFGFGGFGGGGFFFFGGGCGGCEBFGGGGFGGGGG=EGGGGGGGGGGGGGGGGCCF9DFGFGGGG,;CGDGGFGCGFGFGG>EEE?FFGFFGGGCGGGGGGGGFGGFFCFFGGFGGGGGEGAAFF4A2?FFDF*8A>5BED@4F>66FGD
@M03364:276:000000000-BLYN8:1:1101:26250:10344 2:N:0:1
GGACTACCCGGGTTTCTAATCCTGTTCGCTCCCCACGCTTTCGAGCCTCAGCGTCAGTTACAGTCCAGAGAGTCGCCTTCGCCACTGGTGTTCTTCCTAATCTCTACGCATTTCACCGCTACACTAGGAATTCCACTCTCCTCTCCTGCACTCTAGATACTCAGTTTGGAATGCAGTACTCGGGTTGAGCCCAAGTATTTCACATCCCACTTAAGTATCCGCCTACGCTCCCTTTACGCCCAATAAATCCG
+
CCCCCGGGGGGGGGGGGGGGGGGGGGFGGGGGGGGGGGGGGGGGGGGGGGGGGGGGGGGGGGGGGGGGGGGGGGGGGGGGGGGGGGGGGGGGGGGGGGGGGGGGGGGGGGEGFGGGGGGGGGGGDGGGGGGGGAAFGGGGGGGGGF9>EFFGGGGGFGFGFGGGGGGGEDFFFGGFGGGFGDGC>BEF6EGGCCFFGFGFGGG7?*;?75CFGCCGGGGFBGFFDF>F>FFFGCF=F=EGGA;AGGFCF61
@M03364:276:000000000-BLYN8:1:1101:21315:10350 2:N:0:1
GGACTACTAGGGTTTCTAATCCTGTTTGCTCCCCACGCTTTCGCACCTGAGCGTCAGTCTTCGTCCAGGGGGCCGCCTTCGCCACCGGTATTCCTCCATATATCTACGCATTTCACCGCTACACATGGAATTCCGCTCTCCTCTTCTGCACTCAAGTCTCCCAGTTTCCAATGACCCTCCCCGGTTGAGCCGGGGGCTTTCACATCAGACTTAAGAAACCGCCTGCGCTCGCTTTACGCCCAATAAATCCG
+
CCCCCGGGGGGGFGGGGGGGGGGGGGGGGGGGGGGGGGGGGGGGGGGGGGGGGGGGGGGGGGGGGCGGGGGGGGGGGGGGGGGGGGGGGGGGGGGGGGGGGGFGGGGGGGGGFFGGGGGGGGGGGGGGGGGGGGGGGGGGGGGGGGGGGFFFGG8DGGGGCGGGGGGGAGGGGGG6DEGGGGGGGGGGFGFEGGGGG>FGGGGGFGGGGG4FF7;F><FC>E>B:F>F6>@:DG*<?6EEGFFFC>8):77
@M03364:276:000000000-BLYN8:1:1101:25232:10355 2:N:0:1
GGACTACCGGGGTATCTAATCCTGTTCGCTCCCCACGCTTTCGAGCCTCAGCGTCAGTTACAGTCCAGAGAGTCGCCTTCGCCAATGGTGTTCTTCCTAATCTCTACGCATTTCACCGCTACACACGGAATTCCACTCTCCTCTCCTGCACTCAAGTCTCCCAGTTTCCAATGCACACAATGGTTGAGCCACTGCCTTTTACATCAGACTTAAGAAACCACCTGCGCTCGCTTTACGCCCAATAAATCCGG
+
<CCCCG<<FFD7@CFA9<EFFFDEFFFDCFFCGCFEF@FGF<@@E::EGGGGGCCC,,<@FG@@CFFG<F<FGEF>::FF=8FF+=C8EBFB?FFFAEE?,A9?FD,D7F+B<@EE9C74@FF89+84@=FF;<,:4EF<,=D+>8>,,6==B8E8D933CE8D==E9DG,>DGCGAFC@FF,E>ECFF?FG6:9?GA9EDFFCF7922C++2B++4;EG>7?@5>@F=A35**:)>;*4=55A*2@?4>C
@M03364:276:000000000-BLYN8:1:1101:10828:10357 2:N:0:1
GGACTACTGGGGTATCTAATCCTGTTTGCTCCCCACGCTTTCGCACCTGAGCGTCAGTCTTCGTCCAGGGGGCCGCCTTCGCCACCGGTATTCCTCCAGATCTCTACGCATTTCACCGCTACACCTGGAATTCCACCCCCCTCTACGAGACTCAAGCCTGCCAGTTTCAAATGCAGTTCCCGGGTTGAGCCCGGGGATTTCACATCTGACTTAACAGACCGCCTGCGTGCGCTTTACGCCCAGTAATTCCG
+
CCCCCFGGGGGGGGGFGGGGGGGGGGGGGGGGGGGGGGGGGGGGGGGGGGGGGGGGGGGGGGGGGGGGGGGGGGGGGGGGGGGGGGGGGGGGGGFGGGGEFGGGGGFGGGGGGGGGGGGGGGGGFGGGFGGGGGGGFGGDGGGGGGGCGDEFGGFFGBCBGFGGGGG9;EF;ACFGGFCGFG>EGGGFGCGDGGGGGGGGGDCFFFFGFGFFDFCCFGGGFD><?>;E?E3>CGG>6:ECE516CDFFGG9
@M03364:276:000000000-BLYN8:1:1101:21985:10376 2:N:0:1
GGACTACTGGGGTATCTAATCCTGTTTGCTCCCCACGCTTTCGAGCCTCAGTGTCAGTTACAGGCCAGAGAGCCGCTTTCGCCTCCGGTGTTCCTCCATATATCTACGCATTTCACCGCTACACATGGAATTCCACTCTCCTCTCCTGCACTCAAGTCTCCCAGTTTCCAATGCACACAATGGTTGAGCCACTGCCTTTTACATCAGACTTAATAAACCACCTGCGCTCGCTTTACGCCCAATAAATCCGG
+
CCCCCGGGGGGGGGGGGGGGGGGGGGGGGGGGGGGGGGGGGGGGGGGGGGGGGGGGGGGGGGGGGFGGGGGGGGGGCEFGGGGGDGGGFGGGGGGGGGGDGGGGGGGGGGGGGGGGGDGGFGGGGFCGFGGGGGGGGGGGGGGGGFGGGGGGGGGGFGGGGGGGFGGGGGFFGDFFGGE8FGFGGGFFGFGGGGGFGGGGGGFGFGGGGDFGF+BFGF,;>EFFFF)994?DGGGCE=EEGF@FC7A?7D)
@M03364:276:000000000-BLYN8:1:1101:20134:10389 2:N:0:1
GGACTACTGGGGTTTCTAATCCTGTTTGCTCCCCACGCTTTCGAGCCTCAGCGTCAGTTACAGACCAGAGAGCCGCCTTCGCCACTGGTGTTCCTCCATATATCTACGCATTTCACCGCTACACATGGAATTCCACTCTCCTCTCCTGCACTCAAGTCTCCCAGTTTCCAATGCACACAATGGTTGAGCCACTGCCTTTTACATCAGACTTAAGAAACCACCTGCGCTCGCTTGACGCCCAATAAATCCGG
+
CC@CCCFGGGGGCF7;C<6CF@<E-CFFC9EGGGGGGGGFGGGGGECCF8CEGGEC:C<C<<FCFCEE,ECC@FFDGGGGGEFG7EG?<FE:5BBFEFCFFGFFGGGDCE=BFGGGGGGD+@F8=,<FA<F?FGAGC,68@=EFGGGFEGD8,@DFDG;EDFD8,EA;DFA9E?=FFD+=8@DB9>D7F,@??@,@9BGAFF,5B7C5C55:BB>=*;DC>EA=DF>>=EB4C7*7B?BEG);ACC@?DDC
@M03364:276:000000000-BLYN8:1:1101:11416:10395 2:N:0:1
GGACTACACGGGTTTCTAATCCTGTTCGCTCCCCACGCTTTCGAGCCTCAGCGTCAGTTACAGTCCAGAGAGTCGCCTTCGCCACTGGTGTTCTTCCTAATCTCTACGCATTTCACCGCTACACATGGAATTCCACTCTCCTCTCCTGCACTCAAGTCTCCCAGTTTCCCATGCACACAATGGTTGAGCCACTGCCTTTTACAGCAGACTTAACAACCCACCTGCGCTGGCTTTACGCCCAATAAATCCGG
+
<CC@8C@@CF7@7C;CCFCFCC@C6CFC@@68@FD:B:BCFA@CEFCFC<EFGGGGCC<<C@<@C,<6,66@CFGGGCE9B:??CF<FGGFFF,;,C????<,A;F<DG:C7CFF9ECD>@FGF=8FEGE<FDCGD;@95>,,3>ECFCFE8=D8=CAD;FGC?,E,@,,,6@@,6DEEG,@8EFC,,A884,,@FC99,=C,*3***0*5=B+53*;*49C*):5(/(//?6D+*0>8*=;@A*2;5*95
@M03364:276:000000000-BLYN8:1:1101:17537:10397 2:N:0:1
GGACTACTAGGGTTTCTAATCCTGTTTGCTCCCCACGCTTTCGAGCCTCAGTGTCAGTTACAGGCCAGAGAGCCGCTTTCGCCACCGGTGTTCCTCCATATATCTACGCATTTCACCGCTACACATGGAATTCCACTCTCCTCTCCTGCACTCAAGTCTCCCAGTTTCCAATGCACACAATGGTTGAGCCACTGCCTTTTACATCAGACTTAAGAAACCACCTCCGCTCGCTTTACGCCCAATCAATCCGG
+
CCCCCGGGGGGGGGGGGGGGGGGGGGGGGGGGGGGGGGGGGGGGFGGGGGGFGGGGGGGGGGGCGGGFGGGGGGGGGGGGCGGGEGGGGGGGGFGGGDGGGGDGGGGGGGGGGGGFGGEEGEFG@DFGFGGGGGGGGGFGGGGFGGGGFGGGGGGGGGGGGF??AFGGGGGGGGGGFGEFFG8@FEFGGGFGFGFGGFFGGGGG78CFFCDFG7BF>FGG>E4):9@EFFF>FF>CBFEGG>@)>CACFG:
@M03364:276:000000000-BLYN8:1:1101:15507:10403 2:N:0:1
GGACTACCGGGGTTTCTAATCCTGTTCGCTCCCCACGCTTTCGAGCCTCAGCGTCAGTTACAGTCCAGAGAGTCGCCTTCGCCACTGGTGTTCTTCCTAATCTCTACGCATTTCACCGCTACACTAGGAATTCCACTCTCCTCTCCTGCACTCTAGATACTCAGTTTGGAATGCAGTACTCGGGTTGAGCCCAAGTATTTCACATCCCACTTAAGTATCCGCCTACGCTCCCTTTACGCCCAATAAATCCG
+
CCCCCGGGGGGGGGGGGGGGGGGGGGGGGGGGGGGGGGGGGGGGGGGGGGGGGGGGGGGGGGGGGGGGGGGGGGGGGDEGGGGGGGGGGGGGGGGGGGGGGGGGGDGGGGDGGGGGGEFGGGGGGGGGGGGGGGGGGGGGGGGGGGGGGGGFGGGGGGGGGGGGGGGGGGGGFGGGGGGGGGGGGDGGGGGGGFGFFGGGGGGGFG*?CGC>FGGGGCGGECB>@FFF?BDFFGCF=1CEGB(;CF6?FGD
@M03364:276:000000000-BLYN8:1:1101:2631:10414 2:N:0:1
GGACTACACGGGTATCTAATCCTGTTTGCTCCCCACGCTTTCGAGCCTCAGTGTCAGTTACAGGCCAGAGAGCCGCTTTCGCCTCCGGTGTTCCTCCATATATCTACGCATTTCACCGCTACACATGGAATTCCACTCTCCTCTCCTGCACTCAAGTCTCCCAGTTTCCAATGCACACAATGGTTTAGCCACCGCCTTTTACATCCTACTTAAGAAACCACCTTCGCTCGCTTTACGCCCAATAAATCCGG
+
CCCCCGG@FGGGG7FGGFGGGGGGGGGGFGGGGGGGFGFEGGGGGGGGGGGGGGGGGGGAFGGGC@EGG8EFF<FG:FFGGGG7?FCGFGGGGGGGF8?FGFEGGGDGCGGGGGGGGG>=FGGGFB,EFFGGGGGG,,@E@EF8BFGCFGGGFGGC36=,CB,@FDEF,6EA,=D,36+3@ABFF88@EE9@,3>*;CFFDGF7@**5*;8C@+:FCF>757;)./(/-))/8:+;038CEF5):C7);1C
@M03364:276:000000000-BLYN8:1:1101:9227:10427 2:N:0:1
GGACTACAAGGGTATCTAATCCTGTTCGCTCCCCACGCTTTCGAGCCTCAGCGTCAGTTACAGTCCAGAGAGTCGCCTTCGCCACTGGTGTTCTTCCTAATCTCTACGCATTTCACCGCTACACTAGGAATTCCACTCTCCTCTCCTGCACTCTAGATACTCAGTTTGGAATGCAGTACTCGGGTTGAGCCCAAGTATTTCACATCCCACTTAAGTATCCGCCTACGCTCCCTTTACGCCCAATAAATCCG
+
CCCCCGGGGGGGGCFFGGGGGGGGGGFFGGGGGGGGGGEGGGDFGGGGGGGGGGGGGGGGGGGGGFGGFFGGFFGGGGGGFGGGGGGGGGGGGGGGGGFGGGGGGGGGGGEGGGGGGGGGGGGGEFGGGGGGGFGG;FAFFCGGGGGG,DEDGGGGFF;DFFDGGGGAC?FCFGFFGFGGGGGGGEEFFGGFGFD7:DEFGG7++;7*3;FGGG+==9@FEF@=>A494?D;9CGFF2:B*)5?FGFCGCD
@M03364:276:000000000-BLYN8:1:1101:26716:10465 2:N:0:1
GGACTACACGGGTTTCTAATCCTGTTTGCTCCCCACGCTTTCGAGCCTCAGTGTCAGTTACAGGCCAGAGAGCCGCTTTCGCCTCCGGTGTTCCTCCATATATCTACGCATTTCACCGCTACACATGGAATTCCACTCTCCTCTCCTGCACTCAAGTCTCCCAGTTTCCAATGCACACAATGGTTGAGCCACTGCCTTTTACATCAGACTTAAGAAACCACCTGCGCTCGCTTTACGCCCAATAAATCCGG
+
CCCCCFGGGGGGGGGGGAEFGGGGGGGGGGGGGGGGGGGGGGGFEGGGGFGGGGGFGGGFGFEFFGGGGGFGGGDFGGGGDFGGEGGGGGGGGGGGGGGGGFGGGGGGGGGGGGGGGGGEGGGGGGGCFGGFGGFGGGGGGGGGGGG8FFGGGGGGGGEGFGGGGGGGGFDFGGDGGGEDFEGFGCGGGGCGFDGFFFGA9DFGFFGDFGG>C78DFFGGFGFBB*:>28BBFG=C;@CEE:@671@?GC5
@M03364:276:000000000-BLYN8:1:1101:18675:10477 2:N:0:1
GGACCACCAGGGTTTCTAATCCTGTTTTCGCCCCACGCTTTCGATCCTCCGTGTCCGTCACAAGCCAGAAACGCTTTATCGCCTTGGTTTTCACCCCATATTTCCAAGTATTTCAAAGCTACACTTGGAATTCCACTCACCTCTCCTGCACTCACGTGTCAAAGTTTCGAATGCACACATTTGTTGAGTTGATGCGTTTTCCATCAATCTTATTAAACCACCTGTTCTTGCTTTACGCCTAATTAATCCGC
+
6-A-,,6,,;,6CFG9,,C,EFG,FG,,6+,6,+86@F7,DFG@<FGG,,+DFGG,6F,B,,,6C,6,C,,,6@,,,,,C,6,,6,,9,6:,,5,,+,,4,,,,,C5,5,,CAEF,,A,@4CD4,A,A8,CFF,E,,,,,@,,?,@E,4D=DFG,,,4@,,,,39D33++@@,,,@,@+,63,,@E,=,,,,,3,+@CE6++,51=+55CF+++++?*,,<7*)*09+*+0BFG8<*)*,/2/++4+9+/*
@M03364:276:000000000-BLYN8:1:1101:20697:10479 2:N:0:1
GGACTACAGGGGTTTCTAATCCTGTTCGCTCCCCACGCTTTCGAGCCTCAGCGTCAGTTACAGTCCAGAGAGTCGCCTTCGCCACTGGTGTTCTTCCTAATCTCTACGCATTTCACCGCTACACTAGGAATTCCACTCTCCTCTCCTGCACTCTAGATACTCAGTTTGGAATGCAGTACTCGGGTTGAGCCCAAGTATTTCACATCCCACTTTAGTATACGCCTACGCCCCCTTTACGCCCAATAAATCCG
+
CC<CCGGGGGGGGGGGFFGFGDGGGGDFGGGGGGG7CGGGGGG8FGGGEGGGGECFFGGGAFGGGFGG<FFGGGGG:CGGGG:FCFFFFGGEGGGGF<FGGGGGGE<FGGGGGFGGGGGGGGEFFCFGGGGCEBEEEE98EADFEGGGF8EDF9;@,@,38>=,CFFGEFFGFFGFEBDEF688FGCCFG6DC?ECFG9CF9CGF5;CFCCD*=B>CD,=;9@>745)(28?CC<@C@>*=>0)2>69+02
@M03364:276:000000000-BLYN8:1:1101:25905:10491 2:N:0:1
GGACTACACGGGTTTCTAATCCTGTTTGCTCCCCACGCTTTCGAGCCTCAGTGTCAGTTACAGGCCAGAGAGCCGCCTTCGCCTCCGGTGTTCCTCCATATATCTACGCATTTCACCGCTACACATGGAATTCCACTCTCCTCTCCTGCACTCAAGTCTCCCAGTTTCCAATGCACACAATGTTTGAGCCACTGCCTTTTACATCAGACTTAAGAAACCACCTGCGCTCGCTTTACGCCCAATAAATCCGG
+
CCCCCGGGGG+FFGGFGFGGGGGGGGGGFGGGGGGGGGGGGGGGGGDGGGGFGGFFGEGGGGF,<@,FEFF7D@FD+BFFEGGC=FC7F7FGGACCCFGFFGAEGGDG7FEGGGFEF:CCGGG,9?F=F9EFFGGGGFDFGGGGFFGGGGEG?,>FF9@D3DFGGGGGG9FGD,9DFD=+3=,@FFD+<FF8CC,DCB,<CGGDF+3;7*+=FG+290=:5E9)59>)(0288*+/2(=*:>,6:DFF411
@M03364:276:000000000-BLYN8:1:1101:7136:10502 2:N:0:1
GGACTACCAGGGTTTCTAATCCTGTTCGCTCCCCACGCTTTCGAGCCTCAGCGTCAGTTACAGTCCAGAGAGTCGCCTTCGCCACTGGTGTTCTTCCTAATCTCTACGCATTTCACCGCTACACTAGGAATTCCACTCTCCTCTCCTGCACTCTAGATACTCAGTTTGGAATGCAGTACTCGGGTTGAGCCCAAGTATTTCACATCCCACTTAAGTATCCGCCTACGCTCCCTTTACGCCCAATAAATCCG
+
CCCCCGGFGGGGGGGGGGGGGGGGGGGGGGGGGGGGGGGGGGGGGGGGGGGGGGGGGGGGGGGGGGGGGGGGGGGGGGGGGGGGGGGGGGGGGGGGGGGGGGGGGGFGGGGGGGGGGGGGGGGGGGGGGGGGGGGGGGGGGGGGGF9DGGGGGGGGEGGGGGGGGCCFGGFGGGGGGGGGGGCCG>+ACFGGGFGGGGGGGGGGFGGFGGGGGGGGGGGFFGFFFFFBFF>FGGGEFFGEG:@FGFFFGG7
@M03364:276:000000000-BLYN8:1:1101:21142:10514 2:N:0:1
GGACTACTGGGGTTTCTAATCCTGTTTGCTCCCCACGCTTTCGAGCCTCAGCGTCAGTTACAGACCAGAGAGTCGCCTTCGCCACTGGTGTTCCTCCATATATCTACGCATTTCACCGCTACACATGGAATTCCACTCTCCTCTTCTGCACTCAAGTCTCCCAGTTTCCAATGACCCTCCCCGGTTGAGCCGGGGGCTTTCACATCAGACTTAAGAAACCGCCTGCGCTCGCTTTACGCCCAATAAATCCG
+
CCCCCGGGGGGGGGGGGGGGGGGGGGGGGGGGGGGGGGGGGGGGGGGGGGGGGGEGGGFCFGGGGFGGGGGGGGGGECEGGGGGGGGGGGGGGGGGGGFGGGFGGGGGGGFGG9FFGEGGGGGGGFGGB,CFFFGGGGGFGGGGGG9DE8FGF8EGDFFF9BDFFGGGGGD;DFGGFDF6CEEEFGGGG@FEG>EC5EGGGFGGFGGFFDFGGGCD+0C=AGF@@FBFFFF>3F3486EGGEFFGGFAG<)
@M03364:276:000000000-BLYN8:1:1101:15563:10525 2:N:0:1
GGACTACTGGGGTATCTAATCCTGTTTGCTCCCCACGCTTTCGCACCTGAGCGTCAGTCTTCGTCCAGGGGGCCGCCTTCGCCACCGGTATTCCTCCAGATCTCTACGCATTTCACCGCTACACCTGGAATTCTACCATCCTCTCCCATACTCTAGCTTCCCAGTATCGAATGCAATTCCTAAGTTAAGCTCAGGGATTTCACATCCGACTTAAAAAGCCGCCTACGCACGCTTTACGCCCAGTAAATCCC
+
CCCCCGGGGGGGGG8FDGGFGGGGFGGGGCFGGEGGGGGGGGGGGGGDDCFGEGGC@FGGFFEGCGEGGGGGEGGCFGGGGFGFGFGGGGDCGGGGGCGG9FGGDEGGGD@F9FDFGFECFFGFEGGCFGGCFGFEGCCFGGGGGGGGCEF7ED=FC;EGG:DFGGFGG:DFGGGG7FFGGGGGDGGFFD,DF?6D5FGFGGG7>FDDG<DD+=:7C4=:85B1<F6AFFFFGD79F?EGG3(67>4)*9*
@M03364:276:000000000-BLYN8:1:1101:25304:10537 2:N:0:1
GGACTACAAGGGTTTCTAATCCTGTTTGCTCCCCACGCTTTCGAGCCTCAGCGTCAGTTACAGACCAGAGAGCCGCCTTCGCCACTGGTGTTCCTCCATATATCTACGCATTTCACCGCTACACATGGAATTCCACTCTCCTCTTCTGCACTCAAGTCTCCCAGTTTCCAATGACCCTCCCCGGTTGAGCCGGGGGCTTTCACATCAGACTTAAGAAACCGCCTGCGCTCGCTTTACGCCCAATAAATCCG
+
CCCCCGGGGGGGGGGGGGGGGGGGGGGGGGGGGGGGGGGGGGGFGGFGGGGGGGDEGFGGGGFGGGGGGGGGGGGGGEGGGGGGGGGGF@FGGGCFGGGGGGGGGGFGGGDFEFFGFEEDGDFGGGGFGGGGGGGGCFGGGGGGCGGGGGGGFFBFGGGGG@EF=EGGGFGG8=EFGGGGGGGGGGGGGFGE5:EEGGGGGGGGFG=GCGGGGGGGGFGGFDA;8)6528B>GCDDFBG5:)377FF9FGC
@M03364:276:000000000-BLYN8:1:1101:7290:10565 2:N:0:1
GGACTACAGGGGTTTCTAACCCTGCTCGCTCCCCACGCTTGCGAGCCTCAGCGTCAGTTACAGTCCAGAGAGTCGCCTTCGCCACTGGTGCTCTTCCTACTCTCTACGCATTTCAACGCTACACTAGGAATTCCACTCTCCTCTCTTGCACTCTAGATCCTCTGTTTGGAATGCAGTACTCGGGTTGAGCCCCAGCATCTCACATCCCACTTAAGTCTCCGCCTACGCACCCTTTACGCCCAATACATCCG
+
-A-66,E,,E6+,6B66FE,;,CF-E,@@@F@DF,:C+,B,667+@+,6EFG@C@,@C@FGGGG9F,,:,,6CCFGEE7<,,84,4E=F8,C,<9FF<,,=5E,,,<DFEG4,CF,C=784+49,,:FA,A,,94ACF,FF,,3D,E,,6,+@9EG=D,=>,,>D9>=6,3,,@=DG8@=EE++@C8<C,>:*3C,,,,7=+,*+***3;9+==DFC9CA>C?(-)>B(6)0***121*:5;(.9*83C**
@M03364:276:000000000-BLYN8:1:1101:19739:10570 2:N:0:1
GACTACAGGGGTTTCTAATCCTGTTCGCTCCCCACGCTTTCGAGCCTCAGCGTCAGTTACAGTCCAGAGAGTCGCCTTCGCCACTGGTGTTCTTCCTAATCTCTACGCATTTCACCGCTACACTAGGAATTCCACTCTCCTCTCCTGCACTCAAGTCTCCCAGTTTCCAATGCACACAATGGTTGAGCCCAAGTATTTCACATCCCACTTAAGTATCCGCCTACGCTCCCTTTACGCCCAATAAATCCGG
+
CCCCCGFGGGGGGGGGGGGGGGGGGGGGGGGGGGGGGDGGGGGGGGGGGGGGGGGGGGGGGGGGGGGGGGGGGGGGGGGGDGGGGGGGGGGGGGGGGGFGGGGGGGGGGGGGGGGGGGGGGGGGGGGFBBF;FFFGGGGGFGGGGGGGGGGGGCCD;BFFGGGGGFFGGFGGGFG8FGGGGGGGGGGGGGGF?DCFGGG,?<CDFCC>>FGGGGG@;FEGDD?BAA):5>FFGFD2;(4*CF)*:+1;DG
@M03364:276:000000000-BLYN8:1:1101:27361:10579 2:N:0:1
GGACTACTGGGGTTTCTAATCCTGTTTGCTCCCCACGCTTTCGAGCCTCAGCGTCAGTTACAGTCCAGAGAGTCGCCTTCGCCACTGGTGTTCTTCCTAATCTCTACGCATTTCACCGCTACACTAGGAATTCCACTCCCCTCTCCGGCACTCTAGATACTCAGTTTGGAATGCAGTACTCGGGTTGAGCCCAAGTATTTCACATCCCACTTAAGTATCCGCCTACGCTCCCTTTACGCCCAATAAATCCG
+
CCCCCGG9CAECFCEECG9CEGGGGG,EEFEEGDEEGGGGGDFC<FG,,FGGEEFGGG9FF<EEGGGG9E,BE@@CCEGAFE:@@<E@FDACFFFGG9FGG?9?EFFFECFGAC@FE+FEC>:E>8FFGGG8F,@EFF8=CFE=,@++@8C68DDE9@,@,@ED@E3EEGFCEGGFGFFDE8C+>BEC7,@+4@D;FFGGCCFGF>FGGGGGGG>==BGCEGF>@;()6?BFGGGFFDC8CB15FC6.:*1
@M03364:276:000000000-BLYN8:1:1101:27952:10587 2:N:0:1
GGACTACTGGGGTTTCTAATCCTGTTCGCTCCCCACGCTTTCGAGCCTCAGCGTCAGTTACAGTCCAGAGAGTCGCCTTCGCCACTGGTGTTCTTCCTAATCTCTACGCATTTCACCGCTACACATGGAATTCCACTCTCCTCTCCTGCACTCACGTCTCCCAGTTTCCAATGCAAACAATGGTTGAGCAACTGCCTTTTACATCAGACTTAAGAAACCGCCTGCGCTCGCGTTACGCCCAATAAATCCGG
+
CCCCCGCCFFGGG:CFGGAF,@CFFGD@CFGGGFFDG7FEGGGGGCE,FFGGDBEEGGGGGGG9CCF@FGGEEDCC@EEDF7,?=EFDFFFEGF=FFFEFGG9AEF<AFG:FGDAFEFGG7FGGGDFFF9F?=FGGG8FGGGCFGGGGG?D+DD,@DGGGFFGFFGGG,DEDF,9,,=@?,E8EFGFGF,DFFE,DFC9FGGCFCGGFGFC8B>FGC7=74;@BBD2)-?)2:C3?37:*A>387+;6*2)
@M03364:276:000000000-BLYN8:1:1101:10518:10596 2:N:0:1
GGACTACAGGGGTTTCTAATCCTGTTTGCTCCCCACGCTTTCGCACCTGAGCGTCAGTCTTCGTCCAGGGGGCCGCCTTCGCCACCGGTATTCCTCCAGATCTCTACGCATTTCACCGCTACACCTGGAATTCTACCCCCCTCTACGAGACTCAAGCCTGCCAGTATCAGATGCAGTTCCCGGGTTGAGCCCGGGGATTTCACATCTGACTTAACAGACCGCCTGCGTGCGCTTTACGCCCAGTAATTCCG
+
CCCCCGGGGGGGGGGGGGGGGGGGGGGGGGGGGGGGGGGGGGGGGGGGGGGGGGGGGGGGGGGGDGGGGGGGGGGGGGGGGGGGGGGGGGGGGGGGGGGGGGGGGGGGGGGGGGGGGGGGGGGGFGGGGGGGGGGGGGGGGGGGFGGCEGGGFFGGGGGGGGGGGGGGGGGGGGGGGGGGFEGGGGDGGGEFGGGGGGGGFGGFFGGGGGGGGGFFFGGGFGF6:F>EF@DFGDGFFBGGGFFFGGBA>>>
@M03364:276:000000000-BLYN8:1:1101:21848:10616 2:N:0:1
GGACTACACGGGTTTCTAATCCTGTTTGCTCCCCACGCTTTCGAGCCTCAGCGTCAGTTACAGACCAGAGAGTCGCCTTCGCCACTGGTGTTCCTCCATATATCTACGCATTTCACCGCTACACATGGAATTCCACTCTCCTCTTCTGCACTCAAGTCTCCCAGTTTCCAATGACCCTCCCCGGTTGAGCCGGGGGCTTTCACATCAGACTTAAGAAACCGCCTGCGCTCGCTTTACGCCCAATAAATCCG
+
CCCCCGGGGGGGGGGGGGGGGGGGGGGGGGGGGGGGGGGGGGGGGGGGGGGGGGGGGGGGGGGGGGGGGGGGGGGGGGGGGGGGCGGGGGGGGGGGGGGGGGGFEGGGGDGGGGGGGGGGGGGGGGFGFFGGGGGGGGEGGGGGGFFGGGGGGG8EEFFGGGGGGGGGGFGGGGGGGGGGGGGGGGEF6BFGGGGGGG5FGCFFFGFGGGGGGFFGGGGGEEF00A@ABFE@DG:>FBGGGFF>F7BBGGD
@M03364:276:000000000-BLYN8:1:1101:24026:10652 2:N:0:1
GGACTACCGGGGTTTCTAATCCTGTTCGCTCCCCACGCTTTCGAGCCTCAGCGTCAGTTACAGACCAGAGAGCCGCCTTCGCCACTGGTGTTCCTCCATATATCTACGCATTTCACCGCTACACATGGAATTCCACTCTCCTCTTCTGCACTCAAGTCTCCCAGTTTCCAATGACCCTCCCCGGTTGAGCCGGGGGCTTTCACATCAGACTTAAGAAACCGCCTGCGCTCGCTTTACGCCCAATAAATCCG
+
CCCCCGGGGGGGGGGGGGGGGGGGGGGGGGGGGGGGGGGGGGGGGEGGGGGGGGGGGGGGGGGGGGGGGGGGFGGGGGGGGGGGGGGGGGGGGGGGGGGGGGGGGGGGGGGGGGGGGGGDGGGGGGGGGGGGGGGG9@EGGGGGGGGGGDGGGFEGFGGGGGFGFFFFGGFGGDFGFGFEGDEGGGGGGGGGGEGG=CGGGGGGFF>FFGDGGG=F7**=DGFF6F9DF>ED5CFA=?EEG@FFGG?DDG7
@M03364:276:000000000-BLYN8:1:1101:12377:10655 2:N:0:1
GGACTACCCGGGTTTCTAATCCTGTTTGCTCCCCACGCTTTCGCACCTGAGCGTCAGTCTTCGTCCAGGGGGCCGCCTTCGCCACCGGTATTCCTCCAGATCTCTACGCATTTCACCGCTACACCTGGAATTCTACCCCCCTCTACGAGACTCAAGCTGACCAGTATCAGATGCAGTTCCCAGGTTGAGCCCGGGGATTTCACATCTGACTTAATCAACCGCCTGCGTGCGCTTTACGCCCAGTAATTCCG
+
CCCCCGGGGGGGGGGGGGGGGGGGGGGGGGGGGGGGGGGGGGGGGGGGGGGGGGGGGGGGGGGGGGGGGGGGGGGGGGGFGGGGGGGGGGGGGGGGGGG9AFGGGFGFGGGGGGGGGGGGGGGGGGGGGGGGGGGGGGGGG>EGGGGGGGGGGGGGGGGGGGFFFGGGGFCGGGGGGGFGGGGGGGGGDGGGGGGE5EBEF>EGFGGG7CFFGGGGGGGGEEFFFF>FFFFEGDF<F:>EDD<?D>?AGG4
@M03364:276:000000000-BLYN8:1:1101:21453:10668 2:N:0:1
GGACTACTGGGGTTGCTAATCCTGGTTGCTACCCATGCTTTCGAGCCTCAGCGTCAGTTACAGACCAGACAGCCGCCTTCGCCACTGCTGTTCTTCCATATCTCTACGCATTTCACCGCTACACATGGAGTTCCACTGTCCTCTTCCGCCCTCAAGTTTCCCCGGTTCCGATGCACTTCTGATGTTGAGCCGCAGGTTCTCACATGCGGCTTAAGGAACCGCCTGCGTAACCTTGACGCCCAATAAATCGG
+
CCCCC<FGFCG@6@+C<,FAFFC9-C,,,,CEGCFE8CC9EF@,,BF;@CEC+B:,,<EE9C@,6CE<FC,EF:@C+@,A<CFGFGG,9E???5,C6,,:,,,9,CF=F:,,CFG9F?+8FG,4>,?,::A:=F,E9EFFGGG+,4,66=8=@BEC,@99DC,++8+>=C+6=>,5,4@,,,,7,,5<9;8:**@34,,<=9C7+**/**)287+*9*<*/*),(21)(.)0+*+.;18**)(.0*1-:**
@M03364:276:000000000-BLYN8:1:1101:22054:10683 2:N:0:1
GGACTACCGGGGTATCTAATCCTGTTTGCTCCCCACGCTTTCGCACCTGAGCGTCAGTCTTTGTCCAGGGGGCCGCCTTCGCCACCGGTATTCCTCCAGATCTCTACGCATTTCACCGCTACACCTGGAATTCTACCCCCCTCTACAAGACTCTAGCCTGCCAGTTTCGAATGCAGTTCCCAGGTTGAGCCCGGGGATTTCACATCCGACTTGACAGACCGCCTGCGTGCGCTTTACGCCCCGTAATTCCG
+
CCCCCGGGEEGGGGGGGGGFGGDFFGGGGGGGGGGGGGGGGGGGGGGGGGGGGGGGGGGFGGGGGFAFGGGGGDGDGGGGGGGGGGGGGGGGGGGGGFC<FGFEGGGGGDGGGGGGGGGGGGFCGGGF?EGGGG9FDFGGGGGGGAFFG@FDFGGGGGGGGGFGGGGGDEFGFFFGG?@GGGFFCGGFGGGEEEECGECFGGFGFGFDDGGGGGGCF8=F:CE6?FFF:>)5CD3<F?EG:)47<*7<CFC
@M03364:276:000000000-BLYN8:1:1101:6892:10690 2:N:0:1
GGACTACCGGGGTTTCTAATCCTGTTCGCTCCCCACGCTTTCGAGCCTCAGCGTCAGTTACAGTCCAGAGAGTCGCCTTCGCCACTGGTGTTCTTCCTAATCTCTACGCATTTCACCGCTACACTAGGAATTCCACTCTCCTCTCCTGCACTCTAGATACTCAGTTTGGAATGCAGTACTCGGGTTGAGCCCAAGTATTTCACATCCCACTTAAGTATCCGCCTACGCTCCCTTTACGCCCAATAAATCCG
+
CCCCCGGGGGGGGGGGGGGGGGGGGGFGGGGGGGGGGGGGGGGGGGGGGGGGGGGGGGGGGGGGGGGGGGGGGGGGGGGGGGGGGGGG?FGDGGGGGGGGGGGGGGGGGECFGGGFGEFGGCFGGFGFGGGGGGGGGGFGGGGF?DFFFFGGGGGGGGGGGGGGGGGGGGGGGGGCFDFGGGGGGGGGGGGGGFGGFFGGGGG>FGGGGFGFD>GGGG@FEGFFFFFE@FDFGGGEF@G>E>@FGG6CGG9
@M03364:276:000000000-BLYN8:1:1101:14982:10711 2:N:0:1
GGACTACTGGGGTTTCTAATCCTGTTTGCTCCCCACGCTTTCGCACCTGAGCGTCAGTCTTCGTCTAGGGGGCCGCCTTCGCCACCGGTATTCCTCCAGATCTCTACGCATTTCACCGCTACACCTGGAATTCTACCCCCCTCTACGAGACTCTAGCTTGCCAGTTTCAAATGCAGTTCCCAGGTTGAGCCCGGGGATTTCACATCTGACTTAACAAACCGCCTGCGTGCGCTTTACGCCCAGTAATTCCG
+
CCCCCGGGGGGGGGGGGGGGGGGGGGGGGGGGGGGGGGGGGGGGGGGGGGGGEGGGGGGGGGGGGGGGGGGDGEFEGGGGGGGGGGGGGGGGGGGGGGGGGGGGGGFFEDGG9<BFGGD67FFGGGGGGGGGGGGGGGGGGGGGFGGGCGGGGFGDGGGFGFFCFGGFG;FGFFECFGGGGGGGGGGGGGFGGGGGDGGGFCEFAFFDGGGGGFGGGCFGDC361F>>(>@EGGGBF?GEGFFFGCFAFF0
@M03364:276:000000000-BLYN8:1:1101:6482:10720 2:N:0:1
CGATTCCACGGCTTTCTAATCCTGTTCGCTCCCCACGCGTTCGTTCCTCAGCGTGAGCTACAGTCCAGAGAGTCGGCTTCGCGCCTGGTGTTCTTACTAGGCCCTCCGCATTTCACCGCTATACTAGGAAGGCCACTCTCCTCCGTTCGCGTCTAGATACTCAGTTTGGAATGCAGTACTCGGGTGCAGCCCATGTATTCCACATCCCTATTAGGTATCCGCGCACGATCCCTTGTGGCCCACTCAATCGC
+
-A--8,,,C-C+@C,E,6E,,,,,;6,@:,C+6CF+66+@FB,,,,6,C<FF@6,6,,C,,,:6,666,,9BC6@++B+,+,+++B4,,:,?,:4,C,B,9,,69,+84=F:AFG<FF++++9,C,E,:A,+A,3+@6,58,60++,,+++068:;,@,,,D,6@@,53,,@2@,,,7,,74**@*12,?,44,DE7;41++4*)8?***04++;=@7E95C)((0()/;=F<74))(2**0(0**/4?**
@M03364:276:000000000-BLYN8:1:1101:15574:10721 2:N:0:1
GGACTACCGGGGTTTCTAATCCTGTTTGCTCCCCACGCTTTCGAGCCTCAGTGTCAGTTACAGGCCAGAGAGCCGCTTTCGCCTCCGGTGTTCCTCCATATATCTACGCATTTCACCGCTACACATGGAATTCCACTCTCCTCTCCTGCACTCAAGTCTCCCAGTTTCCAATGCACACAATGGTTGAGCCACTGCCTTTTACATCAGACTTAAGAAACCACCTGCGCTCGCTTTACGCCCAATAAATCCGG
+
CCCCCGGGGGGGGGGGGGGGGGGGGGGGGGGGGGGGGGGGGGGGGGGGGGGGGGGGGGGGGGGGGGGGGGGGGGGGGGGGGGGGGGGGGGGGGGGGGGGGGGGGGGGGGGGGGGGGGGGGGGGGGGGGBEFFGFGGGGGGGGGGGGGGGGGGGGGGGGGGGGGGGGGGGGGGGGGGFGGFGGGGFGGFFGGGFGFGGGGFGGGGFGGGGGGGFCFGFGCFFEFFFF>?>DBFFFCEF@GEE3@FGGFE*:<
@M03364:276:000000000-BLYN8:1:1101:17608:10724 2:N:0:1
GGACTACAAGGGTTTCTAATCCTGTTCGCTCCCCACGCTTTCGAGCCTCAGCGTCAGTTACAGTCCAGAGAGTCGCCTTCGCCACTGGTGTTCTTCCTAATCTCTACGCATTTCACCGCTACACTAGGAATTCCACTCTCCTCTCCTGCACTCTAGATACTCAGTTTGGAATGCAGTACTCGGGTTGAGCCCAAGTATTTCACATCCCACTTAAGTATCCGCCTACGCTCCCTTTACGCCCAATAAATCCG
+
CCCCCGGGGGGGGGGGGGGGGGGGGGGGGGGGGGGGGGGGGGGGGGGGGGGGGGGGGGGGGGGGGGGGGGGGGGGGGGGGGGGGGGGGGGGGGGGGGGGGGGGGGGGGGGGGGGGGGGGGGGGGGGGGGFGGGGGGGGGGGGGGGGFGGGGGGGGGGGGGGGGGGGGFGGGGGGGGGGGGGGGGGGGGGGGGGGGGGGGGGGGGFGGGGGGGGGGG+;DFDGDFDFFFFFFFGGGFF=GGGF=FGGFEGG8
@M03364:276:000000000-BLYN8:1:1101:2129:10734 2:N:0:1
GGACTACCAGGGTTTCTAATCCTGTTTGCTCCCCACGCTTTCGCACCTGAGCGTCAGTCTTCGTCCAGGGGGCCGCCTTCGCCACCGGTATTCCTCCAGATCTCTACGCATTTCACCGCTACACCTGGAATTCTACCCCCCTCTACGAGAATCTAGCTTGCCAGTTTCAAATGCAGTTCCAAGGTTGAGCCCGGGGATTTCACATCTGACTTAACAAACCGCCTGCGTGCGCTTTACGCCCAGTAATTCCG
+
CCCCCGCFG-BFFGG,FCF<EFFEFCFFGGG8@FFGGGDGDF@BFGDDFEFC@@:FGECFGFGEBF7FCGEGFFGGGEGGGEGC:ECCGGGF9FEFB<EEFFFGGGFGGGG7FFGGGGCG@FGGE?FFF=CDFGGFFGGCEEEGC,DCED7+9,@EFFGGF7D?<=DFFGGFFGGG<C,>,6DFDFGFFEF:;CG5?8C6+7CD:CCGCFCCF77CF*;E>58;@F17:>D)/>CBFFGGGF?F7CF>G79
@M03364:276:000000000-BLYN8:1:1101:9131:10760 2:N:0:1
GGACTACCCGGGTTTCTAATCCTGTTTGCTCCCCACGCTTTCGCACCTGAGCGTCAGTCTTCGTCCAGGGGGCCGCCTTCGCCACCGGTATTCCTCCAGATCTCTACGCATTTCACCGCTACACCTGGAATTCCACCCCCCTCTACGAGACTCTAGCTTGCCAGTTTCAAATGCAGTTCCCAGGTTGAGCCCGGGGATTTCACATCTGACTTAACAAACCGCCTGCGTGCGCTTTACGCCCAGTACTTCCG
+
CCCCCGFFGGGGGEGGGGGGGGGGGGFFCGFGGDGGGGGGGGGDGGGGFFGGGGGCGGGGGGGGGCCFGG7EFGGGGGGGGEGDCFEFGGGGEFGFDGBFFGFGGFEFGGGCGGCGGGGGGGFGGGGGFGFFGGGG@EGEGGGGGGD8E8E>FGDFGGFEEGGGGFFGGGFGGGG?;FGG6EGGGGGGGGGGEGEGCEGGGFGFFFFGFGGGDDGGGGGGDGF?()4>0>5:<CGFFBG>G5()2*9<FF1
@M03364:276:000000000-BLYN8:1:1101:18076:10770 2:N:0:1
GGACTACTCGGGTTTCTAATCCTGTTTGCTACCCATGCTTTCGAGCCTCAGCGTCAGTTACAGACCAGACAGCCGCCTTCGCCACTGGTGTTCTTCCATATATCTACGCATTTCACCGCTACACATGGAGTTCCACTGTCCTCTTCTGCACTCAAGTTTCCCAGTTTCCGATGCACTTCTTCGGTTGAGCCGAAGGCTTTCACATCAGACTTAAGAAACCGCCTGCGCTCGCTTTACGCCCAATAAATCCG
+
CCCCCGGGGGGGGGGGGGGGGGGGGGGGGGGGGGGGGGGGGGGGGGGGGGGGGGGGGGGGGGGGGGGGGGGFGGGGGGGGGGGGGGGGGGGGGGGGGGGGGGGGGGGGGGGGGGGGGGGGGGGGGGCGGGGGGGGGGGGGGGGGGGGGGGGGGGGGGFGGGGGGGGGGGGGGGD8DFGGGGGGGGGGGGGGGG88EGGGGGGGGFGGF>DGGGFFCFFGGFGEFFFFFFFFFGGGFFDEGGFFFGGFFGG>
@M03364:276:000000000-BLYN8:1:1101:18891:10770 2:N:0:1
GGACTACTGGGGTTTCTAATCCTGTTTGCTCCCCACGCTTTCGAGCCTCAGTGTCAGTTACAGGCCAGAGAGCCGCTTTCGCCTCCGGTGTTCCTCCATATATCTACGCATTTCACCGCTACACATGGAATTCCACTCTCCTCTCCTGCACTCAAGTCTCCCAGTTTCCAATGCACACAATGGTTGAGCCACTGCCTTTTACATCAGACTTAAGAAACCACCTGCGCTCGCGTTACGCCCAATAAATCCTG
+
CCCCCGGGGGGGGGEFGGGGGGGGGGGGGGGGGGGGGGGG@FGGGGGGGGFFFGGGGGGGGGGGGGGGDFGGGGGGG@FGGGGGGGGGEGGGGGGGGFEGGG9FFG9FGGGFGGDEFGGGCFAEEGGGFGGGGGCEFG9EGGGGGGGGGGFGFDGCGGCF>FG8FGGDE>BA8DGGFGGFDDDFGG?A,@>3,@CF?DDFFGGGFGCFGCCC7BF7DCFGFGFB:>ADDD4):?425;EGGA@);;;?412
@M03364:276:000000000-BLYN8:1:1101:18694:10772 2:N:0:1
GGACTACCGGGGTTTCTAATCCTGTTTGCTCCCCACGCTTTCGAGCCTCAGCGTCAGTTACAGACCAGAGAGCCGCCTTCGCCACTGGTGTTCCTCCATATATCTACGCATTTCACCGCTACACATGGAATTCCACTCTCCTCTTCTGCACTCAAGTCTCCCAGTTTCCAATGACCCTCCCCGGTTGAGCCGGGGGCTTTCACATCAGACTTAAGAAACCGCCTGCGCTCGCTTTACGCCCAATAAATCCG
+
CCCCCGGGGGGGGGGGGGGGGGGGGGGGGGGGGGGGGGGGGGGGFGGGGGGGGGGGGFGGGGGGGGGGGFFGGFGGGGGGGGGGGGGGFFGGGGGGGGEGGGGGGGGGGGGGGGGGGGGGGGGGGGGGGF9FGGGGGGGGGGGGGGGGGGGFGGGGGG=FGGGFGGGFGGGGCFFGFFGGGE6BFEDFCGGGGGGGGGGGGGGGFGGGGGGCFCDGGGF65EF(3ABFB>@EDGGFFFGGGDFFFCB<FD9
@M03364:276:000000000-BLYN8:1:1101:4782:10788 2:N:0:1
GGACTACCAGGGTATCTAATCCTGTTTGCTCCCCACGCTTTCGAGCCTCAGTGTCAGTTACAGGCCAGAGAGCCGCTTTCGCCTCCGGTGTTCCTCCATATATCTACGCATTTCACCGCTACACATGGAATTCCACTCTCCTCTCCTGCACTCAAGTCTCCCAGTTTCCAATTCACACAATGGTTGAGCCACTGCCTTTTACATCAGACTTAAGAAACCACCTGCGCTCGCTTTACGCCCAATAAATCCGG
+
CCCCCGGECGGGGGGGGGGGGGGGGGGGGGGGGGGGGGGGGGGGGGGGGGGGGGGGGGGGGGGGGGGGGGGGGGGGCFGGGGGGGGGGGGGGGFFGGGFFGGGGGGGGGGFGGGGGGGGGGGGGFGGGGFGGGGGGFGFGGGG??@FGGGGGGGGGGGGGFFGGCAFGGGGGGGCGEF>+=DF;DC8DGGF81DFGGGGG?DEFF++*9C>FGCGDGGGC@EFFB::DDBDEGFCE)5:CEF;FGCACFD9
@M03364:276:000000000-BLYN8:1:1101:17036:10794 2:N:0:1
GGACTACTGGGGTTTCTAATCCTGTTTGCTCCCCACGCTTTCGAGCCTCAGTGTCAGTTACAGGCCAGAGAGCCGCTTTCGCCTCCGGTGTTCCTCCATATATCTACGCATTTCACCGCTACACTAGGAATTCCACTCTCCTCTCCTGCACTCTAGATACTCAGTTTGGAATGCAGTACTCGGGTTGAGCCCAAGTATTTCACATCCCACTTAAGTATCCGCCTACGCTCCCTTTACGCCCAATAAATCCG
+
CCCCCGGGGGGGGGGGGGGGGGGGGGGGGGGGGGGGGGGGGGGGGGGGGGGGGGGGGFGGGGGGGGGGGGGGGGGGGGGGGGGGFGGGGGGGGGGGGGGGGGFFGGFGGGGGGGGGGGGGGGGGGGGGGGGGGGGGGFGGGDGGGGGGGGGGGGGGGGGGGGGGGGGGGGGGGDFGGGFGGGGGGGGGGFGGFGFGGGGGGGGGFGGGGGGGGGGFGGGGFFFFFFFF@FEFGGG4:5=EGE1FGGFFGFC
@M03364:276:000000000-BLYN8:1:1101:23573:10795 2:N:0:1
GGACTACTAGGGTATCTAATCCTGTTTGCTCCCCACGCTTTCGAGCCTCAGTGTCAGTTACAGGCCAGAGAGCCGCTTTCGCCTCCGGTGTTCCTCCATATATCTACGCATTTCACCGCTACACATGGAATTCCACTCTCCTCTCCTGCACTCAAGTCTCCCAGTTTCCAATGCACACAATGGTTGAGCCACTGCCTTTTACATCAGACTTAAGAAACCACCTGCGCTCGCTTTACGCCCAATAAATCCGG
+
CCCCCGGGGGGGFDFFGGG9FFFGFGEGGGGFFGFGGGGGGGGGGGGGGFGGGGGGGFGGGAFGFGCFGGCEFGGC+C@EEGEGGGGGGGGEGGGGFGGG9<ECAFCGGGDGGGFGGFGDGC@GGGGGGCFFGGGGGGGDGFGFGGGDFGGCFDGGEEFGFCEGGCGFGDFFFDGGDDCGCG,E=EEFDFEG6:EF?EGGGGGG?+;+*;;CB+2=DGFG>CFF)9>B9*?DG5CCE2BEGFDFDGA37D<
@M03364:276:000000000-BLYN8:1:1101:6778:10797 2:N:0:1
GGACTACAGGGGTTTCTAATCCTGTTTGCTCCCCACGCTTTCGAGCCTCAGTGTCAGTTACAGGCCAGAGAGCCGCTTTCGCCTCCGGTGTTCCTCCATATATCTACGCATTTCACCGCTACACCTGGAATTCCACTCTCCTCTCCTGCACTCAAGTCTCCCAGTTTCCAATGCACACAATGGTTGAGCCACTGCCTTTTACATCAGACTTAAGAAACCACCTGCGCTAGTTTTACGCCCAATAAATCCGG
+
6CCCCAFF@CCBFF@FEDCFEGEEG@FGFFFGFGFGEE7CCFEC<,CFDFGGAFA9ECFFGGECF@C,,CEEF<::FG7<CEGGGGG==+6BFF;F<EE<FAE9CF,AC:?+AFGGGGC>FGC,,AFGAFAFGFAF=F=AE8=+D@F?8DFGGFDCFFBDA==,A==EF;EE8D3DF88E9DCGEGF,@7>DGGD:9D9,?FGGF>5*4*5+52=FCFF,?7A42/>*(2*44:+.26C*/5=;*1+1*:2
@M03364:276:000000000-BLYN8:1:1101:12696:10810 2:N:0:1
GGACTACTAGGGTTTCTAATCCTGTTCGCTCCCCACGCTTTCGAGCCTCAGCGTCAGTTACAGTCCAGAGAGTCGCCTTCGCCACTGGTGTTCTTCCTAATCTCTACGCATTTCACCGCTACACTAGGAATTCCACTCTCCTCTCCTGCACTCTAGATACTCAGTTTGGAATGCAGTACTCGGGTTGAGCCCAAGTATTTCACATCCCACTTAAGTATCCGCCTACGCTCCCTTTACGCCCAATAAATCCG
+
CCCCCGGGGGGGGGGGGGGGGGGGGGGGGGGGGGGGGGGGGGGGGGGGGGGGGGGGGGGGGGGGGGGGGGGGGGGGGGGGGGGGGGGGGGGGGGGGAFGGGGGGGGGGGGGGGGGGGGCEEG@EFFGGGGGGGGGGDFFGGGGGFGGDFGD8FGGGGGGGGGGGGGGGGGGGGGFCGFGGFGGGGGGFGGGGGGGGGFGGGGGGFF>9@C>FG77B@DFFEGBDFFA>@FFFGGGFFFGGEFFFGG+<CG<
@M03364:276:000000000-BLYN8:1:1101:4834:10812 2:N:0:1
GGACTACTGGGGTTTCTAATCCTGTTTGCTCCCCATGCTTTCGTACCTCAGCGTCAGTATTAGGCCAGATGGCTGCCTTCGCCATCGGTATTCCTCCAGATCTCTACGCATTTCACCGCTACACCTGGAATTCTACCATCCTCTCCCATACTCTAGCTTCCCAGTATCGAATGCAATTCCTAAGTTAAGCTCAGGGATTTCACATCCGACTTAAAAAGCCGCCTACGCACGCTTTACGCCCAGTAAATCCG
+
CCCCCGGGGGGGGGGGGGGGGGGGGGGGGEFFFGGGGGGGFGGGGGGGGGGGGGGGGGGGGGGFGGGGGGGGGGGGGGGGGGGGGGGGGGGGGGGGGGGEGGAFFGGGGGGGFGGGGGGGDGGGEFGGGGGGAE9FFGGGGDBFFCGGGGGGGGFGGGGGGGDGAEFFGGGGGGGFFGGGGGGGGG8FFGFFFGFD@>DEFFGGFGC6DGGGGCFG57EGF>5@DFABDE>4CDGFF=DEGADFGGFF7C2
@M03364:276:000000000-BLYN8:1:1101:22820:10826 2:N:0:1
GGACTACCCGGGTTTCTAATCCTGTTTGCTCCCCACGCTTTCGCACCTGAGCGTCAGTCTTCGTCCAGGGGGCCGCCTTCGCCACCGGTATTCCTCCAGATCTCTACGCATTTCACCGCTACACCTGGAATTCTACCCCCCTCTACGAGACTCTAGCCTGCCAGTTTCGAATGCAGTTCCCAGGTTAAGCCCGGGGATTTCACATCGGTCTTGCAAAACCGCCTGCGCACTCTTTACGCCCAGTAATTCCG
+
CCCCCGFGGGGGGGGGGGGGGGGGGGGGGFGGGGGGGGGGGGGGGGGGGGGGGGDCGGGGGGGGGGGGGGCCGGGCEGGGGCGDGFDGGGGGGGGGGGGGFGGGGGGGGGDGGGGGGGGGGGGFGCGGGGG?FGGGBFGGGGGGGGGCEGGGGAFACFGGGGGGGGGGGGGGGGFGGGGFACGGFCCGGEGGGGGGDEGGGGGFFGGGGGGGGGCGFGGGFGFFFF9B>EEFDFCAFBGCE7?9C7=-:C2
@M03364:276:000000000-BLYN8:1:1101:3859:10833 2:N:0:1
GGACTACTGGGGTTTCTAATCCTGTTTGCTCCCCACGCTTTCGAGCCTCAGTGTCAGTTACAGGCCAGAGAGCCGCTTTCGCCACCGGTGTTCCTCCATATATCTACGCATTTCACCGCTACACATGGAATTCCACTCTCCTCTCCTGCACTCAAGTCTACCAGTTTCCAATGCATACAATGGTTGAGCCACTGCCTTTTACATCCGACTTCAGAAACCACCTGCGCTCGCTTTACGCCCAATAAATCCGG
+
CCCCCGGGGGGGGGGGGGGGGGGGGGGGGGGGGGGGGGGGGGGGGGGGG8ECFGGGGGGCF@FCFEFGFEFFGGGGEGGGGGCFGGGGGGGGCFFFGGGGGGGGGGGDGGGGGGGGGGGGGGF@EFFGGGGDGG9FGGGGGGGGGGGGGGGGFGCGGCCGGGGGDFGGGGGFDFD,7AF8=DGFFGGGCFCD7CDFCFDCEGDC+*;DD;;+5+2;2;EGFGFEBA=45ABB/7:C;(:878=67@7<FGC
@M03364:276:000000000-BLYN8:1:1101:2537:10838 2:N:0:1
GGACTACTCGGGTTTCTAATCCTGTTTGCTCCCCACGCTTTCGAGCCTCAGTGTCAGTTACAGGCCAGAGAGCCGCTTTCGCCTCCGGTGTTCCTCCATATATCTACGCATTTCACCGCTACACATGGAATTCCACTCTCCTCTCCTGCACTCAAGTCTCCCAGTTTCCAATGCACACAATGGTTGAGCCACTGCCTTTTACATCAGACTTAAGAAACCACCTGCGCTCGCTTTACGCCCAATAAATCCGG
+
CCCCCGGGFGGGGG;FGGGGGGGGGGGGGGGGGGGGGGG@FGGGGGGGGGGGGGGGGGGGGGGCFGGGDCGGFFEGCFFGGGGDGFGGCFGGGGGGGGGFGGGGGGGCFE@FGGGGGGGGDGGGG8E8EBFFFGFGGGEFGFGGGGGFGGGGGFFEB9,EFDFGGGGGGFFGGFGGG,+@FFGGAEGFFGFGGGFEGG9FGGGGFGGGGGCGGF7FFCGGAGF):>)*:?BFFGGEE@EDE3=;>:@3*9:
@M03364:276:000000000-BLYN8:1:1101:28100:10848 2:N:0:1
GGACTACAGGGGTTTCTAATCCTGTTTGCTCCCCACGCTTTCGCACCTGAGCGTCAGTCTTTGTCCAGGGGGCCGCCTTCGCCACCGGTATTCCTCCAGATCTCTACGCATTTCACCGCTACACCTGGAATTCTACCCCCCTCTACGAGACTCAAGCTTGCCAGTTTCAAATGCAGTTCCCAGGTTGAGCCCGGGGATTTCACATCTGACTTAACAAACCGCCTGCGTGCGCTTTACGCCCAGTAATTCCG
+
CCCCCGGGGGGGFGGFGGGGGGGGFGGGGGGGGGGGGGGGGCFGGGGGGGGGDGGGGFFGGGGGGFGGGGGGGGGGGGGGGGGGGFGGGGGCGGGGGGGGGGGGGGGGGGDFGGFGGFGGGGGGGGGGGGGGGGGGGFEDGEEFGGGGGGGGGGGDGGGGGGFGGGGGGGGFGGGGGGFFFCGFGEG6C7EGGGD5CGGF>FGGFC:CGGGGFGGCCG=5BGF?<4>E0)))>3CAFBE5CD<6?FFFGF9
@M03364:276:000000000-BLYN8:1:1101:8092:10849 2:N:0:1
GGACTACTGGGGTTTCTAATCCTGTTTGCTCCCCACGCTTTCGCACCTGAGCGTCAGTCTTTGTCCAGGGGGCCGCCTTCGCCACCGGTATTCCTCCAGATCTCTACGCATTTCACCGCTACACCTGGAATTCTACCCCCCTCTACAAGACTCTAGCCTGCCAGTTTCAAATGCAGTTCCCGGGTTGAGCCCGGGGATTTCACATCTGACTTAACAGACCGCCTGCGTGCGCTTTACGCCCAGTAATTCCG
+
CCCCCGGGGGGGGGGGGGGGGGGGGGGGGGGGGGFGGGGGGGGGGGGGGGGGGGGGGGGGGGGGGGGGGGGGGGGGGGGGGGGGGGGGGGGGGGGGGGGGGGGGGGGGGGGGGGGGGGGDEGGGGGGGGFGGGGGGGGFGGGGGGGGGGGGFGGGGDGGGGDGFFGCFGGCFGGGGGGGGGGDGGGGGGGGGGGGGG5ECFGFGFGGGGGGG7FGGGC5CDCEFBFBB?35BCGD2@BEEGB6?DFFFFG9
@M03364:276:000000000-BLYN8:1:1101:21908:10855 2:N:0:1
GGACTACAAGGGTATCTAATCCTGTTCGCTCCCCACGCTTTCGAGCCTCAGCGTCAGTTACAGTCCAGAGAGTCGCCTTCGCCACTGGTGTTCTTCCTAATCTCTACGCATTTCACCGCTACACTAGGAATTCCACTCTCCTCTCCTGCACTCTAGATACTCAGTTTGGAATGCAGTACTCGGGTTGAGCCCAAGTATTTCACATCCCACTTAAGTATCCGCCTACGCTCCCTTTACGCCCAATAAATCCG
+
CCCCCGGGGGGGGGGGGGGGGGGGGGGGGGGGGGGGGGGGGGGGGGGGGGGGGGGGGGGGGGGGGGGGGGGGGGGGGGGGGGGGGGGGGGGGGGGGGGGGGGGGGGGGGGGGGFGGGGGDGGGGGGGGGGGGGGGGFGGGGGGGGGGGGGGGGGGGFGGGGGGCDAFGGGGGGGGCGGGGGGGGGGGGGGGGGFGGGGGCCGFFFGGFGGGGGDGGGGDCDGEA=A=BA>AF<DFCFFGDGF2A7FFEGG<
@M03364:276:000000000-BLYN8:1:1101:28768:10877 2:N:0:1
GGACTACCGGGGTTTCTAATCCTGTTCGCTCCCCACGCTTTCGAGCCTCAGCGTCAGTTACAGTCCAGAGAGTCGCCTTCGCCACTGGTGTTCTTCCTAATATCTACGCATTTCACCGCTACACTAGGAATTCCACTCTCCTCTCCTGCACTCTAGATACTCAGTTTGGAATGCAGTACTCGGGTTGAGCCCAAGTATTTCACATCCCACTTAAGTATCCGCCTACGCTCCCTTTACGCCCAATAAATCCG
+
CCCCCGGGGGGGGGGFGGGGGGGGGGEGGGFGGGGGGGGGGGGGGG>FGGGGGGFGGGFGGFFFGGGFGG?@FGCFGGGGGGGGGGGGGGGGGGGGGDEEF,EEADFGGGGGFFG9FFGGGCGG94EFGGGGFFGGFGBDE8DDG,EEGGGGGGGGGGGGDFFFGGGGDDFFGGGGGFFGC>>6FGC?FGDFF8DA;DFCCFGGFFG4@FFGFGC:DDF75CD@FF=B=B?FGDGFF85::BDAF7:)3;)
@M03364:276:000000000-BLYN8:1:1101:21781:10891 2:N:0:1
GGACTACAGGGGTTTCTAATCCTGTTCGCTCCCCACGCTTTCGAGCCTCAGCGTAAGTTACAGTCCAGAGAGTCGCCTTCGCCACTGGTGTTCTTCCTAATCTCTACGCATTTCACCGCTACACTAGGAATTCCACTCTCCTCTCCTGCACTCTAGATACTCAGTTTGGAATGCAGTACTCGGGTTGAGCCCAAGTATTTCACATCCCAATTAAGTAATCGACTACTCTCCCTTTACGCCCAAGAAATCCG
+
CCCCCGGEGFFG@BFDDFE6CE9FDFFFG,C@<BFGEG@FGGG@CFF@CEAFGF,BDEFFGCFFFF9FEGECCC++@,BFC:FEECAG9AFGFFGCGGDGG9E<EAFFGGC+EBCC,+CCEFC<EF98FGDFGEFFGG9BD,,@8EDDDFF??FDGGGFFA9939@FGCEFGGCA9ECFGGGGGFEGGG,DD?6,EEDE,9<ECFG7790ADG2+=++,53,:-:6*****/2;9*4-=E5?>)0*8;G4)
@M03364:276:000000000-BLYN8:1:1101:17399:10912 2:N:0:1
GGACTACAGGGGTTTCTAATCCTGTTTGCTCCCCACGCTTTCGAGCCTCAGTGTCAGTTACAGGCCAGAGAGCCGCTTTCGCCTCCGGTGTTCCTCCATATATCTACGCATTTCACCGCTACACATGGAATTCCACTCTCCTCTCCTGCACTCAAGTCTCCCAGTTTCCAATGCACACAATGGTTGAGCCACTGCCTTTTACATCAGACTTAAGAAACCACCTGCGCTCGCTTTACGCCCAATAAATCCGG
+
CCCCCGGF@FGGFFGGGFEFEGGG<FAEFFGGGGGGGGGCGFGFFGGFDEFCEFFECFGGGG?GGGGGCFGGGGGGGFA<@CF@BFGEFFGGGFCDFGGGGGGGFAFGGDGGCCG<FGGE:F@FFFGGGGGCG9EFFFCFFDFGBFGEGGGCFF8?@;FF9DGF<C,3==D98EF8EF6=@FF;=>D7?@DDFGGGFGGFD2@FF7CFG5+=@+=@F58;>EFEBFFDDFE):FFCD2B:CF167DAED37
@M03364:276:000000000-BLYN8:1:1101:17212:10922 2:N:0:1
GGACTACAAGGGTTTCTAATCCTGTTTGCTCCCCACGCTTTCGAGCCTCAGTGTCAGTTACAGGCCAGAGAGCCGCTTTCGCCTCCGGTGTTCCTCCATATATCTACGCATTTCACCGCTACACATGGAATTCCACTCTCCTCTCCTGCACTCAAGTCTCCCAGTTTCCAATGCACACAATGGTTGAGCCACTGCCTTTTACATCAGACTTAAGAAACCACCTGCGCTCGCTTTACGCCCAATAAATCCGG
+
CCCCCGGGGGGGGGGGGGGGGGGGGGGGGGGGGGGGGGGGGGGGGGGGGGGGGGGGGGGGGGGGGGGGGGGGGGGGCGGGGGGGGGGGGGGGGGGGGGGGGGGGGGGGGGGDGGGGGGGGGGGGGGGGFFFFGGGGGGGGGGGGGFGGGGGFGGGGGGEFGGGGGGGG:EGGGGGGGGGGGGGGGGGGGGFGGGGGGGGGGFFFFFFGCFFGFGGGGGGGFEFEFFFBADA;C4+88@GGGAFFGGFFGGD
@M03364:276:000000000-BLYN8:1:1101:4471:10932 2:N:0:1
GGACTACCCGGGTTTCTAATCCTGTTTGCTTCCCACGCTTTCGAGCCTCAGCGTCAGTTACAGACCAGAGAGCCGCCTTCGCCACTGGTGTTCCTCCATATATCTACGCATTTCACCGCTACACATGGAATTCCACTCTCCTCTTCTGCACTCAAGTCTCCCAGTTTCCAATGACCCTCCCCGGTTGAGCCGGGGGCTTTCACATCAGACTTAAGAAACCGCCTGCGCTCGCTTTACGCCCAATAAATCCG
+
CCCCCGGGGGGGGGGGGGGGGGGGGGGGGGGGGGGGGGGGGGGGGGGGGGGGGGGGGGGGGGGGGGGGGGGGGGGGGGGGCFGGGGGGGGGGGGGGGGGGGGGGGGGGGGGGGGGGGEGGGGGGGGGGGDGFGCGGGGGGGGGGGGGGGGGGGGGGGGGGGGGGGGGGCFFGGGGGFEGGGGGGGGDGGGFDEGGGGGGFGGGGFGGGGGGCFGGGFGGFEEB?<F0BBFEF<FGAFFDGGF?:CG@)*C9
@M03364:276:000000000-BLYN8:1:1101:14408:10959 2:N:0:1
GGACTACTCGGGTTTCTAATCCTGTTCGCTCCCCACGCTTTCGAGCCTCAGCGTCAGTTACAGTCCAGAGAGTCGCCTTCGCCACTGGTGTTCTTCCTAATCTCTACGCATTTCACCGCTACACTAGGAATTCCACTCTCCTCTCCTGCACTCTAGATACTCAGTTTGGAATGCAGTACTCGGGTTGAGCCCAAGTATTTCACATCCCACTTAAGTATCCGCCTACGCTCCCTTTACGCCCAATAAATCCG
+
CCCCCGGGGGGGGGDGGGFGGGGGGGGGGGGGGGGGGGGGGFGGGGGGGGGGGGGGGGGGGGGGGGGGGGGGGGGGGGEFGGGGGGGGGGGGGGGGGGGGGGGGGGGGGGGGGGGGGGGGGGGGGGGGGGGFFGGGGGCFGGGGGGGGGGGGGGGGGGGGGGGGGGGGGGGGGGGGGGGGFGGGGGGGDGGGGGGGGGFGF+7CFCDFGGFFFGGGGFEFFGFFFFFFFFFFGGGFF@GGGFFAF*;CG<)
@M03364:276:000000000-BLYN8:1:1101:4220:11020 2:N:0:1
GGACTACTGGGGTTTCTAATCCTGTTCGCTCCCCACGCTTTCGAGCCTCAGCGTCAGTTACAGTCCAGAGAGTCGCCTTCGCCACTGGTGTTCTTCCTAATCTCTACGCATTTCACCGCTACACTAGGAATTCCACTCTCCTCTCCTGCACTCTAGATACTCAGTTTGGAATGCAGTACTCGGGTTGAGCCCAAGTATTTCACATCCCACTTAAGTATCCGCCTACGCTCCCTTTACGCCCAATAAATCCG
+
CCCCCGGGGGGGGGGGGGGGGGGGGGCCGDGDGFGGGGGFGGGDGGGFGGGFGGGGGG9EFGGGGGGGFFGGGGGEGEFGCGCFEGGGFGGGGGFCCGGGFGG?@DGGFEEFGFFGGGCCGFGGGGGFFCAA=EGGGGCFFGGDGE9,>D=FGFGD,@CDBDFGFFGGEGGGFGGFGCFFGGDEGEEC,BFFEFEF7DFGFFFCFGGGGDF:FCFCDGGF*=?>AFAD@B):6FF4+::8:>@FGCFECCD
@M03364:276:000000000-BLYN8:1:1101:15616:11039 2:N:0:1
GGACTACCGGGGTTTCTAATCCTGTTTGCTCCCCACGCTTTCGAGCCTCAGTGTCAGTTACAGGCCAGAGAGCCGCTTTCGCCTCCGGTGTTCCTCCATATATCTACGCATTTCACCGCTACACATGGAATTCCACTCTCCTCTCCTGCACTCAAGTCTCCCAGTTTCCAATGCACACAATGGTTGAGCCACTGCCTTTTACATCAGACTTAAGAAACCACCTTCGCTCGCTTTACGCCCAATAAATCCGG
+
CCCCCGGEFGGGGEGGGGGGGGGGGGGGGGGGGGGGGGGGGGGGGGGGGGGDEEFGEGGGGFF8FGGGF8EFGGGGCFFGGGGDGBEEGEGGGGGGGGGFGGFFACGGGGGGGGGGGGGGGGGGGGGG?CFFFGFCFGCFGGGGGGGGGGGGGF,@EFFDDF,@FFGGCEGFGGFGGGGGCC,5,+:CFBCF?8FGGGFG9*E@FF79C2BCFGFGGG67?E*).:>5()5:5?+/)6=EE58F7C76>DC
@M03364:276:000000000-BLYN8:1:1101:10534:11041 2:N:0:1
GGACTACCGGGGTTTCTAATCCTGTTTGCTCCCCACGCTTTCGAGCCTCAGTGTCAGTTACAGGCCAGAGAGCCGCTTTCGCCACCGGTGTTCCTCCATATATCTACGCATTTCACCGCTACACATGGAATTCCACTCTCCTCTCCTGCACTCAAGTCTACCAGTTTCCAATGCATACAATGGTTGAGCCACTGCCTTTTACACCAGACTTAAGAAACCACCTGCGCTCGCTTTACGCCCAATAAATCCGG
+
CCCCCGGGGGGGGGGGGGGGGGGGGGGGGGGGGGGGGGGGGGGGGGGGGGGGGGGGGGGGGGGGGGGGGGGGGGGGGGGGGGGGFGGGGGGGGGGGGGGGGGGGGGGGEGGGGGGGGGGGGGGGGGGGGGGGGGGGGGGGGGDGGFGGGGGGGGGGGGGGGGGGGGGGGGGGGGGGGGFFGGGGGGGGGFGGGGGGGGGGFGGG*?DGGGFGGGCFCGFGFEFBDF259?;DFFFCFFBCE35FDFFFDDG
@M03364:276:000000000-BLYN8:1:1101:13751:11051 2:N:0:1
GGACTACTCGGGTATCTAATCCTGTTCGCTCCCCACGCTTTCGAGCCTCAGCGTCAGTTACAGTCCAGAGAGTCGCCTTCGCCACTGGTGTTCTTCCTAATCTCTACGCATTTCACCGCTACACATGGAATTCCACTCTCCTCTTCTGCACTCAAGTCTCCCAGTTTCCAATGACCCTCCCCGGTTGAGCCGGGGGCTTTCACATCAGACTTAAGAAACCGCCTGCGCTCCCTTTACGCCCAACAAATCCC
+
CCCCCGGGGGGGGGGGGGGGGGGGGGGGGGGGGGGGGGGGGGGGGGGGGGGGGGGGGGGGGGFGFGGGGGGGGGGDGGGGGGGGGGGGGGFGGGGGGGGGGGGGGGGGGGGGGGGGGGGCEGGGGGGGGGDG9FCGGGGGGGGGEFGGGGGGGDFFED,@FGGGGCGG=AFF8FGGGFGGGGGCFED69DGCEGGGGGGCFGGGA4869FGGG77CFFGGDGFFFFFF(:))2:C2@0CE77()9DF<99*
@M03364:276:000000000-BLYN8:1:1101:11524:11061 2:N:0:1
GGACTACAAGGGTTTCTAATCCTGTTTGCTCCCCACGCTTTCGAGCCTCAGCGTCAGTTACAGACCAGAGAGCCGCCTTCGCCACTGGTGTTCCTCCATATCTCTACGCATTTCACCGCTACACATGGAATTCCACTCTCCTCTCCTGCACTCTAGATACTCAGTTTGGAATGCAGTACTCGGGTTGAGCCCAAGTATTTCACATCCCACTTAAGTATCCGCCTACGCGCCCTTTACGCCCAGTAAATCCG
+
CCC@CFGG,EFGGEBFCGFFGGGGGGGGGGGGF7FFGGGGGGG,EF+,FFFDGFCGGFG9FAE,,CFFFG8CFGGGGC@FFGGGGGGGFCFGFFGGGGAEG,CEFGGFEGGCFCFF?FG>CFDFEEFCGGFGEEGE9E,5>=DFFECGGFECFGGGEGGFGGEGGCDG66=EGF8==AF=GCCEDEGGFG@:9@DEFGCFF;BFEG7;DFDF8+C99=:EEG>4<?@E5>)?DFGEA9GGGF(;@DA?FG9
@M03364:276:000000000-BLYN8:1:1101:11367:11076 2:N:0:1
GGACTACAAGGGTTTCTAATCCTGTTTGCTCCCCACGCTTTCGAGCCTCAGTGTCAGTTACAGGCCAGAGAGCCGCTTTCGCCTCCGGTGTTCCTCCATATATCTACGCATTTCACCGCTACACATGGAATTCCACTCTCCTCTTCTGCACTCAAGTCTCCCAGTTTCCAATGACCCTCCCCGGTTGAGCCGGGGGCTTTCACATCAGACTTAAGAAACCGCCTGCGCTCGCTTTACGCCCAATAAATCCG
+
CCCCCGGGGGGGFGGGGGGGGGGGGGGGGGGGGGGGGGGGGGGGGGGGGGGGGGGGGGGGGGGGGEGGGGGGGGGGGGGGGGGGGGGGGGGGGGGGGGGGGGGGGGGGGGGGGGGGGGGGGGGGGGGGGGGGGFGGGGGGGGGGFFFFGG?DGGGGGGGG9DEGFGFGGGGGGGGGFGGGGGGGGGGGGGFGGGGGGGGGGCGGFGGGGGFGGGFDF<FGFGFFDFBA9BFFGGGAFBGGGF?FGGFAGGG
@M03364:276:000000000-BLYN8:1:1101:7994:11085 2:N:0:1
GGACTACTCGGGTTTCTAATCCTGTTCGCTCCCCACGCTTTCGAGCCTCAGCGTCAGTTACAGTCCAGAGAGTCGCCTTCGCCACTGGTGTTCTTCCTAATCTCTACGCATTTCACCGCTACACTAGGAATTCCACTCTCCTCTCCTGCACTCTAGATACTCAGTTTGGAATGCAGTACTCGGGTTGAGCCCAAGTATTTCACATCCCACTTAAGTATCCGCCTACGCTCCCTTTACGCCCAATAAATCCG
+
CCCCCGGGGGGGGGGGGGGGGGGGGGGGGGGGGGGGGGGGGGGGGGGGGGGGGGGGGGGGGGGGGGGGGGGGGGGGGGGGGGGGGGGGGGGGGGGFGGGGGGGGGGGGGGGGGGGGGGGGGGGGGGGGGGGGGGGGGGGGGDDFE8EGGGGGGGGGFGGGGGGGFGGGGGGGFGGGGGGGFEGGGGGGGGGGGCGGGGGGGGCGFCGFFGGGG88FFGFGEGDDAFDFFFFFGGGFFFGGGFFFGGFFGG5
@M03364:276:000000000-BLYN8:1:1101:18424:11109 2:N:0:1
GGACTACTCGGGTATCTAATCCTGTTTGCTCCCCACGCTTTCGCACCTGAGCGTCAGTCTTCGTCCAGGGGGCCGCCTTCGCCACCGGTATTCCTCCAGATCTCTACGCATTTCACCGCTACACCTGGAATTCCACCCCCCTCTACGAGACTCAAGCCTGCCAGTTTCAAATGCAGTTCCCGGGTTGAGCCCGGGGATTTCACATCTGACTTAACAGACCGCCTGCGTGCGCTTTACGCCCAGTAATTCCG
+
CCCCCGGGGGGGGGGGGGGGGGGGGGGGGGGGGGGGGGGGGGGGGGGGGGGGGGGGGGGGGGGGGGGGGGGGGGGGGGGGGGGGGGGGGGGGGGGGGGGGGGGGGGGGGGGGGFGGCFFEGGGGGGGGGGGGGGGGGGGGG6EFGGGGGGGGGGGGGGGGGGGGGGGGGGGGFGG@<C?FGEGDECEGGGGGDEGGGGGGGGGGFGGGGGGGGGGGGGGEEGBFFF0>:@E>DGGFFFGGGF?6>CFAGGF
@M03364:276:000000000-BLYN8:1:1101:13643:11139 2:N:0:1
GGACTACAGGGGTTTCTAATCCTGTTCGCTCCCCACGCTTTCGAGCCTCAGCGTCAGTTACAGACCAGAGAGCCGCCTTCGCCACTGGTGTTCCTCCATATATCTACGCATTTCACCGCTACACATGGAATTCCACTCTCCTCTTCTGCACTCAAGTCTCCCAGTTTCCAATGACCCTCCCCGGTTGAGCCGGGGGCTTTCACATCAGACTTAAGAAACCGCCTGCGCTCGCTTTACGCCCAATCAATCCG
+
CCCCCGGGGGGGGGGGGGGGGGGGGGGDGGGGGGGGGGGGGGGGGGGGGGGGGGGGGGGGGGGGGGGGGGGGGGGGGGGGGGGGGGGGGGGGGGGGGGGGGCFFFGGGGGGGGGGGGGGGGGGFFGGFBCAFGGFGGGGGGGGGGFFFGGGGGGGGGGGFFGGGGGGGGGGGGGGGFCDEE@@>FGDFGGGEEG>CEEEFGGC>FGGGGGGGGFCFGC8FAD>(3F;B6>>>DGG4BFDEGF?@*964DGD
@M03364:276:000000000-BLYN8:1:1101:11258:11143 2:N:0:1
GGACTACAGGGGTTTCTAATCCTGTTTGCTCCCCACGCTTTCGCACCTGAGCGTCAGTCTTCGTCCAGGGGGCCGCCTTCGCCACCGGTATTCCTCCAGATCTCTACGCATTTCACCGCTACACCTGGAATTCTACCCCCCTCTACGAGACTCTAGCTTGCCAGTTTCAAATGCAGTTCCCAGGTTGAGCCCGGGGATTTCACATCTGACTTAACAAACCGCCTGCGTGCGCTTTACGCCCAGTAATTCCG
+
CCCCCGGGGGGGGGGGGGGGGGGGGGGGGGGGGGGGGGGGGGGGGGGGGGGGDGGGGGGGGGGGGGGGGGGGGGGGGGGGGDGGGGGGGGGFGGGGGGGGCEGGGGGEFGGGGFGGGGGGGGGGGGGGGGGGGGGGGGGGGGGGFGGGGGGGGGGGGGGGGGGGGGGGGGGGGGGGGGGGGGGGFFFCGBFGGGGGGGG6:C9>FGGGFGGGGGGGFGGFAGFDFF>:1@>:CCFAFFGCEE?FGGFAFG6
@M03364:276:000000000-BLYN8:1:1101:22757:11161 2:N:0:1
GGACTACAGGGGTTTCTAATCCTGTTTGCTCCCCACGCTTTCGAGCCTCAGCGTCAGTTACAGACCAGAGAGCCGCCTTCGCCACTGGTGTTCCTCCATATATCTACGCATTTCACCGCTACACATGGAATTCCACTCTCCTCTTCTGCACTCAAGTCTCCCAGTTTCCAATGACCCTCCCCGGTTGAGCCGGGGGCTTTCACATCAGACTTAAGAAACCGCCTGCGCTCGCTTTACGCCCAATAAATCCG
+
CCCCCGGGGGGGFFGGGGGGGGGGGGGGGGGGGGGGGGGGGGGGGGGGGGGGGGGGGFGGGGGGGGGGGGGGGGGGGGGGGGGGGGGGFGGGGGGGGGGGGGGGGGGGGGGGGGGGGGGGGGGGGGGGGGGGGGGGGGGGGGGGFGGGGGGGGGGGGGGGGGGGCFFGGGGGGGGGGGGGGGGGGGGGGGGGGGGGGGGGGGGGFGGGGGGGGGGGFGG6AGFFFFFFFFFFG:F2@3EGGF:>GGF9GGG
@M03364:276:000000000-BLYN8:1:1101:26492:11170 2:N:0:1
GGACTACCCGGGTTTCTAATCCTGTTTGCTCCCCACGCTTTCGCACCTGAGCGTCAGTCTTCGTCCAGGGGGCCGCCTTCGCCACCGGTATTCCTCCAGATCTCTACGCATTTCACCGCTACACCTGGAATTCTACCCCCCTCTACAAGACTCTAGCCTGCCAGTTTCAAATGCAGTTCCCAGGTTGAGCCCGGGGATTTCACATCGGACTTAACAAACCGCCTGCGTGCGCTTTAAGCCCAGTAATTCCG
+
CCCCCGGGGFGGGC7ECFFAEFDGAACFGGGGGGFCFGEGFDGFGCEGFGFGGGFGEC<FCFGCFCCFGGGGDGG=FE@FFGEE7FGGEGFGGG9EEGGC9C;FGCE@FGCEFGGGGFG>FFGGFDFBFGGFGGGEEF?CEGECEFFGGGGGDFGGAFFGCFF?,,@CF9EGGFFF59<:EGGFAFCFDGGCEEGE5C<9:FCF=***97C*;F+:>CFC>*)(4017?B5)79C<*)0<EF3);:7-:>7
@M03364:276:000000000-BLYN8:1:1101:25206:11181 2:N:0:1
GGACTACTGGGGTATCTAATCCTGTTTGCTCCCCACGCTTTCGAGCCTCAGTGTCAGTTACAGGCCAGAGAGCCGCTTTCGCCTCCGGTGTTCCTCCATATATCTACGCATTTCACCGCTACACATGGAATTCCACTCTCCTCTCCTGCACTCAAGTCTCCCAGTTTCCAATGCACACAATGGTTGAGCCACTGCCTTTTACATCAGACTTAAGAAACCACCTGCGCTCGCTTTACGCCCAATAAATCCGG
+
CCCCCGGGGGGGGGGGGGGGFGGGGGGGGGGGGGGGGGGGGGGFG@FFGGGGGGGGGGGDGGEFGGGGGFGFGGGGFFGGGGEGFGGGGEGGGGGGGGGGGGGGGGGGGGDGGGGGGGGGGGGGGFGDFEFDFGGGCGGGGGGGCDFGGGGGGGGGDDC9,DEGFGGGGFFFFGGFFGGFCEFGFECFE8DC7EFEFFACGGGGFGGGGGGGGGGF77DCFGFF:4>DDFFDG4>@A9C@EFF4CCF<GGD
@M03364:276:000000000-BLYN8:1:1101:22605:11221 2:N:0:1
GGACTACAGGGGTTTCTAATCCTGTTTGCTCCCCACGCTTTCGAGCCTCAGTGTCAGTTACAGGCCAGAGAGCCGCTTGCGCATCCGGTGTTCCTCCATATATCTACGCATTTCACCGCTACACATGGAATTCCACTCTCCTCTCCTGCACTCAAGTCTCACAGTTTCCAATGCACACAATGGTTGAGCCACTGCCTTTTACATCAGACTTACGAAACCACCTGCGCTCGTTTTACGCCCAATAAATCCGG
+
CCCCCGFCCEGG;CE,EF<F9E9FFF9CCEEFGGG7@C7C8CFGGGGG8EFEFE<EEAFEFGFGG,@CFF8,,CF7@F,A:7+B:,?FEGEE9,E54=EFGGFGGC,A:CF?9FGCEG@8EG?,C=<AEC?=EECF98,7=8DFD8>EFGE8D?8DEGFF,@,E,,@;=FF,,3DEFF>E8B8E9C,,,@:8,,,,4,@7DCFFFCF>FG7<+<;*?CDGFDFE@B(8()/0:*=:??E*==;42179*/7
@M03364:276:000000000-BLYN8:1:1101:16466:11248 2:N:0:1
GGACTACCAGGGTTTCTAATCCTGTTTGCTACCCATGCTTTCGAGCCTCAGCGTCAGTTACAGACCAGACAGCCGCCTTCGCCACTGGTGTTCTTCCATATATCTACGCATTTCACCGCTACACATGGAGTTCCACTGTCCTCTTCTGCACTCAAGTTTCCCAGTTTCCGATGCACTTCTTCGGTTGAGCCGAAGGCTTTCACATCAGACTTAAGAAACCGCCTGCGCTCGCTTTACGCCCAATAAATCCG
+
CBCCCDFC,EFGFF@FFDF9EF9ECFFGGFFE@DFGGFG9EEGCFGGDG8FGGGEFE6CFAFGGG,EEGGGFG7FCGGFFFEFGGGGGFGGGGGGGGGCFF,EFGGGGGGGGFGFGFGGGGGG8FFGGGGFDFFGDFGDFDGGGFGFGFGGGGGGGFGCF9CE84@AE:E>+AEGGFFGFAEFGBEE8=DDE6+3@FGC@+9@@FGFGGGGGGFGCGGD>9>BDBFBB@>EFGGG<F@EGEA;)0;+/:C)
@M03364:276:000000000-BLYN8:1:1101:22753:11276 2:N:0:1
GGACTACCAGGGTATCTAATCCTGTTTGCTCCCCACGCTTTCGCACCTGAGCGTCAGTCTTCGTCCAGGGGGCCGCCTTCGCCACCGGTATTCCTCCAGATCTCTACGCATTTCACCGCTACACCTGGAATTCCACCCCCCTCTACGAGACTCAAGCTGACCAGTATCAGATGCAGTTCCCAGGTTGAGCCCGGGGATTTCACATCTGACTTAATCAACCGCCTGCGTGCGCTTTACGCCCAGTAATTCCG
+
CCCCCGGGGGGGGGGGGGGGGGGGGGGGGGGGGGGGGGGGGGGGGGGGGGGGGGGGGGGGGGGGGGGGGGGGGGGGGGGGFGGDCFGGGGGGGGGGGGGFGGGGGGGGGGGGGGFFGGGGGGFGGGGFGGGGGGGGGGGGGGGDFGF6CEGGGDF99EFGGGGGGFFGGGC>FGGGGGGGGGGFGGGGGGFCGGDGGGGFFGGGADGGFGGGDGGF78FEACEFFF>@(73>GDGF40EEGD6?>7FFFG7
@M03364:276:000000000-BLYN8:1:1101:13754:11281 2:N:0:1
GGACTACAAGGGTTTCTAATCCTGTCTGCTCCCCACGCTTTCGAGCCTCAGTGTCAGTTACAGGCCAGAGAGCCGCTTTCGCCTCCGGTGTTCCTCCATATATCTACGCATTTCACCGCTACACATGGAATTCCACTCTCCTCTCCTGCACTCAAGTCTCCCAGTTTCCAATGCACACAATGGTTGAGCAACTGCCTTTTACATCAGACTTAAGCAACCACCTGCGCTCGCTTTACGCCCAATAAATCCGG
+
CCCCCGGGGGGGGFGGGGGGFGGGG,EFGGGGGFDGGGGGGGGGFGGGGGGGGGGGGGGGGGGGGGGGGGFEGGGCFGFGGGGCFFEG@FGEAFFGGGGGGGGGGGFGGGGGGGGGGGGGGGGGFGGGEFAFGFGGFEGGGGGDFFGGGGCCCB>8@BBEFC@FGCFFAEGGC?D8DFE6DG,@FGGCC8,@CEFGCDE@;CF7??*;FGC7DF+D7;@EFE9=0@5?AB>D57CC>@GCG:;/;>=EGGC
@M03364:276:000000000-BLYN8:1:1101:14873:11288 2:N:0:1
GGACTACCCGGGTATCTAATCCTGTTTGCTCCCCACGCTTTCGAGCCTCAGCGTCAGTTACAGACCAGAGAGTCGCCTTCGCCACTGGTGTTCCTCCATATATCTACGCATTTCACCGCTACACATGGAATTCCACTCTCCTCTTCTGCACTCAAGTCTCCCAGTTTCCAATGACCCTCCCCGGTTGAGCCGGGGGCTTTCACATCAGACTTAAGAAACCGCCTGCGCTCGCTTTACGCCCAATAAATCCG
+
CCCCCGGGGGGGGDFFGGGGGGGGGGGGCFGGFGGGGGGGGG7FFGGGGGFGGGGGGGGFGGGGGGGGGGGEGFGGGGGGFEGEGGGGGAFGGGFGGGGGGGDDEFCDGGGGFFCEGGGGGGG@FGFGFFGGFGGGGGEFFEGGGGFDF,@FFGG?EFFGGFCF=EGGGGGCCFGGGFFGEGE6@E6FGGGGGGGGGCE6;CC+BFCCFGGDFFGCFCFEEGE;;ABFBE>@CCCAF?GD55(7C7=2:D7
@M03364:276:000000000-BLYN8:1:1101:12274:11290 2:N:0:1
GGACTACTAGGGTTTCTAATCCTGTTTGCTCCCCACGCTTTCGCACCTGAGCGTCAGTCTTCGTCCAGGGGGCCGCCTTCGCCACCGGTATTCCTCCAGATCTCTACGCATTTCACCGCTACACCTGGAATTCTACCCCCCTCTACGAGACTCCAGCCTGCCAGTTTCGGATGCAGTTCCCGGGTTGAGCCCGGGGGTTTCACCTCCGACTTGAACGACCGCCTGCGTGCGCTTTACGCCCAGTAATTCCG
+
CCCC@@F<,EFCF<CFF9@9@FGGFAFCEF<@@FGEG>:BFGGGFDCE<CFCCF@@FF@AFAFEFFFD,BC@FGG7F7BFFCGED8>CF>F,C9,?F,BFGGFGGGGE=@7F9FFGFGG6>+:EFDF=DDFF95EFAEDCEGGF9FF:E:C+B,@?EGGGGGG6FCGFE8B8ECC;<=;<@CGCFEEGC:B8?C5=*:C5C:E*?C<C3/99:***17CEEGF(,.6)(8;BD*16*(;/*.,)*205>:*
@M03364:276:000000000-BLYN8:1:1101:23450:11290 2:N:0:1
GGACTACTCGGGTTTCTAATCCTGTTTGCTCCCCATGCTTTCGTACCTCAGCGTCAGTATTAGGCCAGATGGCTGCCTTCGCCATCGGTATTCCTCCAGATCTCTACGCATTTCACCGCTACACCTGGAATTCTACCCCCCTCTACGAGACTCTAGCTTGCCAGTTTCAAATGCAGTTCCCAGGTTGAGCCCGGGGATTTCACATCTGACTTAACAAACCGCCTGCGTGCGCTTTACGCCCAGTAATTCCG
+
CCCCCGGGGGGGGGGGGGGGGGGGGGGGGGGGGGGGGGGGGGGGGGGGGGGGGGGGGGGGGGFGGGGG8EDGGCFGGGGGGGGGGGGGGGGGGGGGGGGFEFGGGGGGGGGGGGGGGGGGCFGGFGGGGGFFGGGGGGEGGGDGFFFC7C8DFGCFGCFGFGGGDGGGG9EFFGGEGGEFECGFFGGGGFGC>EGGEGGGGGGGFGGGGGGFDF77DGGG:=A>=FFFFF>ED5F967EGG)=FGGFEG:*
@M03364:276:000000000-BLYN8:1:1101:19467:11296 2:N:0:1
GGACTACTAGGGTTTCTAATCCTGTTTGCTCCCCACGCTTTCGCACCTGAGCGTCAGTCTTCGTCCAGGGGGCCGCCTTCGCCACCGGTATTCCTCCAGATCTCTACGCATTTCACCGCTACACCTGGAATTCTACCCCCCTCTACGAGACTCTAGCTTGCCAGTTTCAAATGCAGTTCCCAGGTTGAGCCCGGGGATTTCACATCTGACTTAACAAACCGCCGGCGTGCGCTTTACGCCCAGTAATTCCG
+
CCCCCGGGGGGGGGGGGGGGGGGGGGGGGGGGGGGGGGGGGGGGGGGGGGGGGGGGGGGGGGGGEGGGGDGGGGGGGGGGGGGGGGGGGGGGGGGGGGGGGGGGGGFGGGGGGGGGGGGGGGGGGGGGGGGFGGGGGGGGGEGC9EFDCEGFGGGGGGACGGGCFF9EFGGGGGGGGGGGGGGDFFGGGGGGEEGCGGGGC77+;C7:DFGGG77@DGGGFGF((09@9)<3)CC<F0CGD@6;FDFDDF9
@M03364:276:000000000-BLYN8:1:1101:26450:11301 2:N:0:1
GGACTACTGGGGTTTCTAATCCTGTTTGCTCCCCACGCTTTCGAGCCTCAGTGTCAGTTACAGGCCAGAGAGCCGCTTTCGCCTCCGGTGTTCCTCCATATATCTACGCATTTCACCGCTACACATGGAATTCCACTCTCCTCTCCTGCACTCAAGTCTCCCAGTTTCCAATGCACACAATGGTTGAGCCACTGCCTTTTACATCAGACTTAAGAAACCACCTGCGCTCGCTTTACGCCCAATACATCCGG
+
CCCCC<@C,C6@CF@,;C,6CAC9CECEFCFG@B@FGGGEGFGFGGCEGDFFDGCF<F9EFFGGF,CFGGFGGFDF+,D<F@@FC,BECFGGFFFGF=,,,AEF,FGGGGEGADFGFCGGGGGDF8?EEBF,AA@EE4EF,=4BF8EFFF8+>DD=E,@EFGFGFFAE8DGF8,EFFDEFGGGGFGFGCG,DG<D,@EF72;,++=;DC9C+CDGGFFF5*194>DA4)8))1*46)(1*/.(2*::<*>8
@M03364:276:000000000-BLYN8:1:1101:27665:11310 2:N:0:1
GGACTACCAGGGTTTCTAATCCTGTTTGCTCCCCACGCTTTCGAGCCTCAGCGTCAGTTACAGACCAGAGAGCCGCCTTCGCCACTGGTGTTCCTCCATATATCTACGCATTTCACCGCTACACATGGAATTCCACTCTCCTCTTCTGCACTCAAGTCTCCCAGTTTCCAATGACCCTCCCCGGTTGAGCCGGGGGCTTTCACATCAGACTTAAGAAACCGCCTGCGCTCGCTTTACGCCCAATAAATCCG
+
CCCCCGFGGGGGGFGGGFGGGGGGGGGGGGGGGGGGGGGGGGGGGGGGGGGGGGGGGGGFGGGGGGGGGGGGFGGGGGGGGGGGGGFGGGGGGFGGGGGGGGGFGGGGGEGGGFFGFGGGGG?FGGGGGGGGCFF,>FDFFGG8DEFDFGG?88FGGFGFEGGGGGGFFGF9=DD?FGGCEGGGGGGGGGGGGGGG5:8FF>FGFGGG*8F7CCFGGGCCBG3;D:9D@EAA<CG213>>EFFFCFF):F9
@M03364:276:000000000-BLYN8:1:1101:26548:11321 2:N:0:1
GGACTACAAGGGTTTCTAATCCTGTTTGCTCCCCACGCTTTCGCACCTGAGCGTCAGTCTTCGTCCAGGGGGCCGCCTTCGCCACCGGTATTCCTCCAGATCTCTACGCATTTCACCGCTACACCTGGAATTCTACCCCCCTCTACGAGACTCTATCTTGCCAGTTTCAAATGCAGTTCCCAGGTTGAGCCCGGGGATTTCACACCTGACTTAACAAACCGCCTGCGTGCGCTTTACGCCCAGTAATTCCG
+
CCCCCGGF@FGGGGGGGFGG9FGGGGGGGGGGCFFFEGGGGGGGGGGGGGGGGGGGGECFGDGFGG:FGGGGGGGGGGGGGGDGGGDGF:FGAFF9EEGFGGGGGGGGGGGGGGGGGGGGDEDGGGECFFGGGGC7>D8BEEEGFGGGC88:EEG,@FAFDBEGFGFG7FEF7EGFFGGAEF,8?CEGGFGG5::E*8CEF@FC)2;6DFDG77>7*;CFEDADFA1@<BFB<CD28?ECEF??GG=<FGC
@M03364:276:000000000-BLYN8:1:1101:24519:11322 2:N:0:1
GGACTACAGGGGTATCTAATCCTGTTTGCTACCCATGCTTTCGAGCCTCAGCGTCAGTTACAGACCAGACAGCCGCCTTCGCCACTGGTGTTCCTCCATATATCTACGCATTTCACCGCTACACATGGAATTCCACTCTCCTCTCCTGCACTCAAGTCTCCCAGTTTCCAATGCACACAATGGTTGAGCCACTGCCTTTTACATCAGACTTAAGAAACCACCTTCGCTTGCTTTACGCCCAATAAATCCGG
+
CCCCCGGGGGGGGGFGGGGGGGGGGGGGGGGGGGGGGGGGGGGGGEGGGFGGGCFGGAEFGGF9EFG8FCFGGGGGGGGGGGGGGGGGGGGGGCGGGGGGGFGGFFF7BECDFFFGGGGGDGGG?DGGGEGF;?EFGDAFGEFGGGGGGGGFGFFGGGFGFF?FGGFEFFF98D8DCDCGGGFGFCFGF88DFFF39CCG?GF++2:=?CF+=BFFCF>9?E5)0:2/-**+59:;59E*?>:6*:BEF?4
@M03364:276:000000000-BLYN8:1:1101:16935:11343 2:N:0:1
GGACTACTGGGGTATCTAATCCTGTTTGCTCCCCACGCTTTCGAGCCTCAGTGTCAGTTACAGGCCAGAGAGCCGCTTTCGCCTCCGGTGTTCCTCCATATATCTACGCATTTCACCGCTACACATGGAATTCCACTCTCCTCTCCTGCACTCAAGTCTCCCAGTTTCCAATGCACACAATGGTTGAGCCACTGCCTTTTACATCTGACTTAATAAACCACCTGCGCTCGCTTTACGCCCAATAAATCTGG
+
CCCCCGGGGGDCFGGFGGGGGGGGGGGGCGGGGGGGDGDFFGGGFGGGFGGCGEGGGGGGEFF,DFGFGC8FDEGFEGCGGECE:FFGFFFGGGGGCFFFFFFFGGGGGGGGGGGFFGDCGGGGGGGGGGGGGGFG98=FFDF88EFF8@CF,D=D@EAEF8DCFE36EEFG8,7E3@C+=>D;F>3,4:,5@89,4@F@CDCF++5?DD<FGG>FCFCEFGAEB5-*://?*1=@?2C**:=)>F+)+12
@M03364:276:000000000-BLYN8:1:1101:13876:11343 2:N:0:1
GGACTACCGGGGTATCTAATCCTGTTTGCTCCCCACGCTTTCGAGCCTCAGCGTCAGTTACAGACCAGAGAGCCGCCTTCGCCACTGGTGTTCCTCCATATATCTACGCATTTCACCGCTACACATGGAATTCCACTCTCCTCTTCTGCACTCAAGTCTCCCAGTTTCCAATGACCCTCCCCGGTTGAGCCGGGGGCTTTCACATCAGACTTAAGAAACCGCCTGCGCTCGCTTTACGCCCAATAAATCCG
+
CCCCCGGGGGGGGGGGGGGGGGGGGGGGGGGGGGGGGGGGGGGGGGGGGFFGGGGGGGFGGFGGGGGGGGFEEGGGGGGGGGGGGGGGGGFFGGGGGGGGGGGGGGGGGGGGGGAFGGGGGGGGGGGGFE9EFFFGFFD8FGGGGGGBFGGGGGFCDGGGGGGGGGGGGGGGCGG?DEGGGGGEGGGGGGGGDGGGGGGGGGGFFGCCFGGGGFGCGGGFEGF60A@F>>D>DGGFF<EEGF?FFGFFGGC
@M03364:276:000000000-BLYN8:1:1101:4601:11361 2:N:0:1
GGACTACTGGGGTTTCTAATCCTGTTTGCTCCCCACGCTTTCGAGCCTCAGTGTCAGTTACAGGCCAGAGAGCCGCTTTCGCCTCCGGTGTTCCTCCATATATCTACGCATTTCACCGCTACACATGGAATTCCACTCTCCTCTCCTGCACTCAAGTCTCCCAGTTTCCAATGCACACAATGGTTGAGCCACTGCCTTTTACATCAGACTTAAGAAACCACCTGCGCTCGCTTTACGCCCAATAAATCCGG
+
CCCCCGGGFGGEC@FFFGFGFGGGGFGGGGGGGGGCGGGGGGGGGGEFGGGFGGFGGGCGGGGGGGGGGFDFGGGGDGEGECBF@FFG8@?@FF,E<EFFGFGGFGGFGDFGGF9DFFEGG=?FFGGCBFFGFEA=>F9AF9=9DGCFGGGGGFCF@;DDEGC?FEFCFGGC889@8@EFGG83;=DFGGGGFEEC9;BCCDGGFGGCFGDGFD:D5?FDFCFEFF23<4?>CGFEA@CGGF@FCFF3*::
@M03364:276:000000000-BLYN8:1:1101:20208:11366 2:N:0:1
GGACTACAGGGGTTTCTAATCCTGTTTGCTCCCCACGCTTTCGCACCTGAGCGTCAGTCTTCGTCCAGGGGGCCGCCTTCGCCACCGGTATTCCTCCAGATCTCTACGCATTTCACCGCTACACCTGGAATTCCACCCCCCTCTACGAGACTCAAGCCTGCCAGTTTCAAATGCAGTTCCCGGGTTGAGCCCGGGGATTTCACATCTGACTTAACAGACCGCCTGCGTGCGCTTTACGCCCAGGAATTCCG
+
CCCCCGGGGGGGGGGGGGGGGGGGGGGGGGGGGGGGGGGGGGGGGGGGGGGGGGGGGGGGGGGGGGGGGGGGGGGGGGGGGGGGGGGG::FFGFGGGGGDEGGGGGGGGGGGGGGGGGGGGGGGGGGGGGGGGGGGGGGGGGGGGGGGE6:?FGGFGFGGGGGFGGGGGF?FGGGGGGGGGD>8F8CGFGFGDCGEGCC?FGGGFGGGGGGFCFGGGGGF3=B??F>E05;BGDFAF?ECEE0)97::7C0
@M03364:276:000000000-BLYN8:1:1101:3489:11374 2:N:0:1
GGACTACTGGGGTTTCTAATCCTGTTTGCTCCCCACGCTTTCGAGCCTCAGTGTCAGTTACAGGCCAGAGAGCCGCTTTCGCCTCCGGTGTTCCTCCATATATCTACGCATTTCACCGCTACACTAGGAATTCCACTCCCCTCTCCTGCACTCTAGATACTCAGTTTGGAATGCAGTACTCGGGTTGAGCCCAAGTATTTCACATCCCACTTAAGTATCCGCCTACGCTCCCTTTACGCCCAATAAATCCG
+
CCCCCGGFFD8@FFEGFGGGGGGGGGGECGAGGGGGGGGFFFECEEFFGGGGFGGC,CAFGGFCGCDFFD,BDF:CCEGGCCECDFGFF@FGGGGGA<<DFGGGFGFCGGGCFGCFGGG>=@:EFFCFGGGGGGFG9>,AEGEFGFDDFCDFFBEEFG=;3,6DAEFDEFGC8BFGDF9=D+@+8BCDFFFDG+@,@D,@EC79BGGFGG7<8DC@C@:C4CEA9AAB(?BFGD<4C2CGEE?AF0:CF4)
@M03364:276:000000000-BLYN8:1:1101:12201:11378 2:N:0:1
GGACTACTAGGGTATCTAATCCTGTTTGCTCCCCACGCTTTCGAGCCTCAGTGTCAGTTACAGGCCAGAGAGCCGCTTTCGCCTCCGGTGTTCCTCCATATATCTACGCATTTCACCGCTACACATGGAATTCCACTCTCCTCTCCTGCACTCAAGTCTCCCAGTTTCCAATGCACACAATGGTTGAGCCACTGCCTTTTACATCAGACTTAAGAAACCACCTGCGCTCGCTTTACGCCCAATAAATCCGG
+
CCCCCGGGGGGGGGGGGGGGGGGGGGGGGGGGGGGGGGGGGGGFGGGGGGGGGGGGGGGGGGGGGGGGGGGEGGGGGDFGGGGGGGGGGGGGGGGGGGGGGGGGGGGGGGGGGGGGFFGGGGGGGGGGDADGGGFGFFBEGDFGGCGGG?GFFGGGGGGGGGGGFGDEGGGGGGGGCFEGGFFGGECGG8BFGGGGCFGGGGGGF+C6?7EGFGGG>;D>FGFBDF=?@FEDCFGF>>E8CA3AFFFFDD>
@M03364:276:000000000-BLYN8:1:1101:4318:11381 2:N:0:1
GGACTACTGGGGTTTCTAATCCTGTTTGCTCCCCACGCTTTCGAGCCTCAGTGTCAGTTACAGGCCAGAGAGCCGCTTTCGCCTCCGGTGTTCCTCCATATATCTACGCATTTCACCGCTACACATGGAATTCCACTCTCCTCTCCTGCACTCAAGTCTCCCAGTTTCCAATGCACACAATGGTTGAGCCACTGCCTTTTACATCAGACTTAAGAAACCACCTGCGCTCGCTTTACGCCCAATAAATCCGG
+
CCCCCGGGGGGGGGGGGGGGGGGGGGGGGGGGGGGCEGGGGGGGGGGGGGGFGFGGGGGGGGGGGGGGGGGGGGGGGGGGGGGGGGGGGGGGGGGGGGGGGGGGGGGGGGGGGGFGFGGGGGGGGGFGEFBFGGGGGGGGGGGGFGGGGGGGGGGGGGGGGGGGGGGGGGGGFGGGFFGGGFGGGCFGGGGGGGGGGGGGGGGDEFF5CF7>CFGFGGCGF:AFB?):A>DEFFFCFFG7*8;AFGFFFGD
@M03364:276:000000000-BLYN8:1:1101:18234:11395 2:N:0:1
GGACTACTCGGGTATCTAATCCTGTTTGCTCCCCACGCTTTCGAGCCTCAGTGTCAGTTACAGGCCAGAGAGCCGCTTTCGCCACCGGTGTTCCTCCATATATCTACGCATTTCACCGCTACACATGGAATTCCACTCTCCTCTCCTGCACTCAAGTCTACCAGTTTCCAATGCATACAATGGTTGAGCCACTGCCTTTTACACCAGACTTAATAAACCACCTGCGCTCGCTTTACGCCCAATAAATCCGG
+
CCCCCGGGFGGGGGGGGGGGGGGGGGFDGGGGGGGGGGGGGGGGFGGGGGGGGFGGGFGGGFFGGGGGGFEGGGDGEGGGGGGGGGGG:CFDCFFGGGGGGGGGGGFEEGGGGGGGGGGGGGGGGGGGFGGGGGGG;BFGGGG8EEFFGGGGGFDGEFFEGGGGFFGGGGGF8EFFGGGGFGF=EEGGGGGGGGGGGGGDFGGGFFF5FFCCFGFGDGGGFGFEBB=BDBDEFGCEFFGCE>3A7;AC;DD
@M03364:276:000000000-BLYN8:1:1101:9284:11399 2:N:0:1
GGACTACAAGGGTTTCTAATCCTGTTTGCTCCCCACGCTTTCGAGCCTCAGCGTCAGTTACAGACCAGAGAGCCGCCTTCGCCACTGGTGTTCCTCCATATATCTACGCATTTCACCGCTACACATGGAATTCCACTCTCCTCTTCTGCACTCAAGTCTCCCAGTTTCCAATGACCCTCCCCGGTTGAGCCGGGGGCTTTCACATCAGACTTAAGAAACCGCCTGCGCTCGCTTTACGCCCAATAAATCCG
+
CCCCCGGGGGGGGGGGGGGGGGGGGGGGGGGGGGGGGGGGGGGGGGGGGGGGGGGGGGGGGGGGGGGGGGGGGGGGGGGGGGGGGGGGGGGGGFGGGGGGGGGGGGGGFGGGGGGGGGGGGGGGGGGGGGGGGGGGGGGGGGGGGGGGGGGGGGGGADEFFGGGGGCGCFGGGGGFGGGGEGGGGGGGGGCCGGGGGDGGGFFGFGGGCFGGGD+;DFGGEDEFFF>A@EE><CGFFBGGGF?FCFFFGG<
@M03364:276:000000000-BLYN8:1:1101:11373:11414 2:N:0:1
GGACTACTGGGGTATCTAATCCTGTTCGCTCCCCACGCTTTCGAGCCTCAGCGTCAGTTACAGTCCAGAGAGTCGCCTTCGCCACTGGTGTTCTTCCTAATCTCTACGCATTTCACCGCTACACTAGGAATTCCACTCTCCTCTCCTGCACTCTAGATACTCAGTTTGGAATGCAGTACTCGGGTTGAGCCCAAGTATTTCACATCCCACTTAAGTATCCGCCTACGCTCCCTTTACGCCCAATAAATCCG
+
CCCCCGGGGGGGGGGGGGGGGGGGGGGGGGAFFGFFGGGGGGGGGGGDFGGGGGEGGGGGGGGGGFGGGGGGGGGGGGGFFGGGGGGGGGGGGGGGGGGGGGGGGGFGGGGGGFGGGGGGGFGGGGGGFFGGG9CFGGGGGGFGGFGG8=FFGGGGEFGGGFFGGGGGDGFDGGGGGFFGEGGGGGGGGGGFFFFGGGGFCGGGFF7CFGGDFGG2;;AFEG><<A9BFBDFFFGFF@GGGFFFFDCCGGG
@M03364:276:000000000-BLYN8:1:1101:2702:11440 2:N:0:1
GGACTACAGGGGTTTCTAATCCTGTTCGCTCCCCACGCTTTCGAGCCTCAGCGTCAGTTACAGTCCAGAGAGTCGCCTTCGCCACTGGTGTTCTTCCTAATCTCTACGCATTTCACCGCTACACGAGGAATTCCACTCTCCTCTCCTGCACTCAAGTCTCCCAGTTTCCAATGCACACAATGGTTGAGCCACGGCCTTTTACATCAGACTTAAGAAACCACCTGCGCTCGCTTTACGCCCAATAAATCCGG
+
CCCCCGGGGGGGGGGGGGGGGGGGGGGGGGGGGGGGGGGGDGGFGGGGCGGGGGGGGCCEGFGGGGGGFACCEAFGGGEFDGGGGGGGGGGGGBEFFGGAFFGFFFGGGGDGGGGGGGGGGGGG+:FGFGGGGGFG=ECFGGGGG8D,DFGGGGGGGG9F9DGF=F;DFDDFGGGFED6+;>FEGDGGGGGG+::@>DFF;DCCF79CFF+B88CGGF>F?EF@:?@E()2)9CCEE087EF8AF+7<658
@M03364:276:000000000-BLYN8:1:1101:6319:11458 2:N:0:1
CGTCTCTGGGCTGGCGCGATCACCGACCTCCTTCGACTCTAGCGTCCATGCCTACTCGTAGCTGTTCCTCTACCCCCATCTTGTCCTGAGGGTCCTCTACGACGCGCACCGCTCCCCTAAGCGCCGCGCCCATGCTTCGTTCCTGCATATTCTCTACCTCTACCACCACTTCTGTCCTCTCCACCCCTCCTGTTCCTAATCACAGTTCCACCCCTACATCTGTCATCGCGCCAGCTTATTCTCTCCCCATC
+
8---,,,;,-,;6C,=6+6+,,C,-7+++;,;,6,,,6,6,6,68B7,,<,9<,,,6,:,,9E,,,,,6,,:9,,,8+9,,,656,,,,,:,,,4:5,,9,,+++8++8++4++8++884,,+@+++6+++8>,,,58+,44:5,,73,,75,,,,5,373,7,,,*:*>,,,,,5,25,5,,2,1:/*6,,4,,4,,+1213*+*++++2*28**2*++3+;))+))()))))1./60+<*.*2*8(*0*
@M03364:276:000000000-BLYN8:1:1101:20211:11461 2:N:0:1
GGACTACTCGGGTTTCTAATCCTGTTCGCTCCCCACGCTTTCGAGCCTCAGCGTCAGTTACAGTCCAGAGAGTCGCCTTCGCCACTGGTGTTCTTCCTAATCTCTACGCATTTCACCGCTACACTAGGAATTCCACTCTCCTCTCCTGCACTCTAGATACTCAGTTTGGAATGCAGTACTCGGGTTGAGCCCAAGTATTTCACATCCCACTTAAGTATCCGCCTACGCTCCCTTTACGCCCAATAAATCCG
+
CCCCCGGGGGGGGGGGGGGGGGGGGGFGGGGGGGGGGGGGGGGGGGGGGGGGGGGGGGFGGGGGGGGGG?CFGGGGGGGGGGGGGGGGGGGGFGGGGCEFGGGGGFBFGGGGGGGGFFEGGGGGGGGGGGFGFFDFCFFGGGGGGECGCFFGGFGGGGGFGGFGGGGGGGGGGGGDGGDEGEGGFECFEGGGGGG,,3>CFGGGF*9*7CFGGGCDFGG,**3)7*>@5?>AFGG:+2EEGFF50:@?>F7
@M03364:276:000000000-BLYN8:1:1101:7934:11510 2:N:0:1
GGACTACTAGGGTATCTAATCCTGTTTGCTCCCCACGCTTTCGCACCTGAGCGTCAGTCTTCGTCCAGGGGGCCGCCTTCGCCACCGGTATTCCTCCAGATCTCTACGCATTTCACCGCTACACCTGGAATTCTACCCCCCTCTACGAGACTCTAGCTTGCCAGTTTCAAATGCAGTTCCCAGGTTGAGCCCGGGGATTTCACATCTGACTTAACAAACCGCCTGCGTGCGCTTTACGCCCAGTAATTCCG
+
CCCCCGGGGGGGGGFGFGGGAFEEGFGFFGGGFGGGGGFGC,BFGGEGGGF@:CBCFFGGGGFGFCFGGGGG@CFEGGGGG7@FGFFDFGGCF<EEFGG<EFGGGGCF7+CFGDFG,F=ECFGEEFGGGGGFFDDEGD8C88EDGFFGGG@+D9DFFFGGDEC6CFGD7C,ECGGFDCFC,22:F?EC7888=5EC*:BC+7@FFDCC7+C>FCFGGGG58/8(4A003>DF3<F<4:;CE)(9:F?<F:C
@M03364:276:000000000-BLYN8:1:1101:11445:11516 2:N:0:1
GGACTACTCGGGTATCTAATCCTGTTCGCTCCCCACGCTTTCGAGCCTCAGCGTCAGTTACAGTCCAGAGAGTCGCCTTCGCCACTGGTGTTCTTCCTAATCTCTACGCATTTCACCGCTACACTAGGAATTCCACTCTCCTCTCCTGCACTCTAGATACTCAGTTTGGAATGCAGTACTCGGGTTGAGCCCAAGTATTTCACATCCCACTTAAGTATCCGCCTACGCTCCCTTTACGCCCAATAAATCCG
+
CCCCCGGGGGGGGGGGGGGGGGGGGGGGGGGGGGGGGGGGGGGGGGGGGGGGGGGGGGGGGGGGGFGGGGGGGGGGGGGGGGGGGGGGGGGGGGGFGGGGGGGGGGGGGGGGGGGGGFGGDGGGGGGGGGGGGGGGGGGGGGGGGFGGFGCFGGGGFGGGGFGDGGGGGFFGGGGGGGGGFD6CG6CFGGGGGDGEFGFF@FGGADGFFGFGGFGCCEEGBG>=DFFFFFFFGGGFFFGGCA3=GC@?FD:
@M03364:276:000000000-BLYN8:1:1101:17187:11520 2:N:0:1
GGACTACCAGGGTTTCTAATCCTGTTTGCTCCCCACGCTTTCGAGCCTCAGTGTCAGTTACAGGCCAGAGAGCCGCTTTCGCCTCCGGTGTTCCTCCATATATCTACGCATTTCACCGCTACACTAGGAATTCCACTCTCCTCTCCTGCACTCTAGATACTCAGTTTGGAATGCAGTACTCGGGTTGAGCCCAAGTATTTCACATCCCACTTAGGTATCCGCATACGCTCCCTTTACGCCAAATAAATCCG
+
CCCCCFC<FFECFGGGGGGGGFFGGGGGGGGGGGFEEGEGGGGG8FFGFGGFFGGCEEFFEECFGGGGGGGGGGCFGCFGDGGCCFFGGDGGF,@FGFGGGFGEFGE7F@FECAFGBBBEFEF8EEFFGGGGGGGGGGGFFGGF8EG8DDGG8EGCGGGGGGG8FDFCEGGGGFFGGD8AFE6CEB+@<F8:CFCGGG9@+;E=>5*;FCDGG+7CFFE,9>*:>A4B2?4?FGGE=@C**28/3CF)+71
@M03364:276:000000000-BLYN8:1:1101:29563:11558 2:N:0:1
GGACTACAAGGGTTTCTAATCCTGTTTGCTCCCCACGCTTTCGCACCTGAGCGTCAGTCTTCGTCCAGGGGGCCGCCTTCGCCACCGGTATTCCTCCAGATCTCTACGCATTTCACCGCTACACCTGGAATTCTACCCCCCTCTACGAGACTCTAGCCTGCCAGTTTCCAATGCAGTTCCCAGGTTGAGCCCGGGGATTTCCCATCCGACTTGTCAGCCCGCCTGCGTCCGCTTTACGCCCAGTCATTCCG
+
CCCCCCEFECFEGG7<FDGFDGGFGFAEG@,CFFFC7FEGFGGC@FFGGGGGGEEEGGFCECFAEGGGGGGDGDEFFGGGCEGGGFGE7=FFECFGGGFACGGGGGGGGFCECFACE+=EE79FGFGG@E<FGGGGF,+:CEEGGGD648E?FCGGABCCD@EFDFE,,7,@96AAGCF,:DCFGFCGGGGGD=EE5EGG>+=76*>*5819>+0+20</857:(<6>())0>5/:6-?CEE0)*29<*:*
@M03364:276:000000000-BLYN8:1:1101:6019:11570 2:N:0:1
GGACTACCGGGGTATCTAATCCTGTTTGCTCCCCACGCTTTCGAGCCTCAGCGTCAGTTACAGACCAGAGAGTCGCCTTCGCCACTGGTGTTCCTCCATATATCTACGCATTTCACCGCTACACATGGAATTCCACTCTCCTCTTCTGCACTCAAGTCTCCCAGTTTCCAATGACCCTCCCCGGTTGAGCCGGGGGCTTTCACATCAGACTTAAGAAACCGCCTGCGCTCGCTTTACGCCCAATAAATCCG
+
CCCCCGGGGGGGEGGGG9FGGGCFGGGGGGFFGGGGGGGGGGGGGGGGGGGFGGGDEGGGGGGFGGGGFFFGGGGGGGGGGGGGGGGGGGGGGGFFGFGGGGGCFGGGEGGCFGGGG7FGGGGGGGCDGGGGGGGGGC9FEDDF9EGCGF8DFG@DEFGGGGFGGGGGGD,9@9AFFFFEDEGGGGGG6;FECCGGG8EFGGGG+?C0070::7CGGGG=:EEF?F@D>508D3FAF1EGGF0:F>FF7C5
@M03364:276:000000000-BLYN8:1:1101:10384:11576 2:N:0:1
GGACTACTAGGGTATCTAATCCTGTTTGCTCCCCACGCTTTCGCACCTGAGCGTCAGTCTTCGTCCAGGGGGCCGCCTTCGCCACCGGTATTCCTCCAGATCTCTACGCATTTCACCGCTACACCTGGAATTCTACCCCCCTCTACGAGACTCTAGCTTGCCAGTTTCAAATGCAGTTCCCAGGTTGAGCCCGGGGATTTCACATCTGACTTAACAAACCGCCTGCGTGCGCTTTACGCCCAGTAATTCCG
+
C<@CCGG9CFGGGFGEGFGGFEEFEGGGGGGGGEGGGGGGGGGGGGFGGFGGGGGGGGGGEFDFGGGGGGGGGGGGGGGGGGGGGGGGG7FFF<FGGGGEEF9FFFFCEGGGGDGGGGGE@FEG8FCEGGGCFGFDCDFEGCEGFGG>@EGGGCBFGGGFGGGGGCFGFGGGGFGGFCGFEFFG:DCEGGGFECEGGGGGFGEG=<7CFGGGGFFCC4CGFGAD0A>B:EEFDGGDF08ED369F:FAF=*
@M03364:276:000000000-BLYN8:1:1101:21236:11583 2:N:0:1
GGACTACCAGGGTTTCTAATCCTGTTTGCTACCCATGCTTTCGAGCCTCAGCGTCAGTTACAGACCAGACAGCCGCCTTCGCCACTGGTGTTCTTCCATATATCTACGCATTTCACCGCTACACATGGAGTTCCACTGTCCTCTTCTGCACTCAAGTTTCCCAGTTTCCGATGCACTTCTTCGGTTGAGCCGAAGGCTTTCACATCAGACTTAAGAAACCACCTGCGCTCGCTTTACGCCCAATAAATCCG
+
CCCCCGGGFGGGGGGGGGEGGGGGGGGGGGGGGGGGGGGGGFEFGGGGGGGFGGGGFEFGGGGDFGGGDCDGGGECFGGGGGGEEGGGGGGGGGGGGGGGDGFGGGGGGGGGGFGGGDGDFFFFGG?FGFGGGGGGGGEAEFGGFFFFG,@DBG,E@;;DFGGGFFFFGEEGGGGGGFGGGFFGGCEDEDFCEEGGG6FCGCFFFGCGC**DC>>DCFEFF5B@)95?58?DG4C4@>CGEDFFC78CGG:
@M03364:276:000000000-BLYN8:1:1101:9270:11600 2:N:0:1
GGACTACTAGGGTATCTAATCCTGTTTGCTCCCCACGCTTTCGCACCTGAGCGTCAGTCTCCGTCCAGGGGGCCGCCTTCGCCACCGGTATTCCTCCAGATCTCTACTCATTTCACCGCTACACCTGGAATTCTACCCCCCTCTACGAGACTCAAGCTTTCCAGTTTCGCATGCAGTTCACAGGCTGAGCCCGGGGATTTCACTCCTGACTTCACAAACCGCCTGCGTGCGCTTTACGCCCAGTAATTCCG
+
CCCC@EEECFGGF,EGGC,CCD<E<@FF9A<<F6C7@@:F@<FBFF@F@AD<@BFFEF9@,,@CF@FFGG+++6++@=,,:B,B84@FF:<<9AE,4,=A,,,CEC5,BA?,CAECFF4=+:FF@,A4B4<FC9C;,@6=EEECA>D+3=@83,4,3,;9@,@38,73**6>:CEFG7@=9>C5*>,==FG:C5E*/=,323+1+*22C<CC++*;0*3*:*=;6FB<()))9D3)*-;8:).97:@)7**
@M03364:276:000000000-BLYN8:1:1101:3410:11616 2:N:0:1
GGACTACTGGGGTTTCTAATCCGGTTTGCTCCCCACGCTTTCGAGCCTCAGTGTCAGTTACAGGCCAGAGAGCCGCTTTCGCCTCCGGTGTTCCTCCATATATCTACGCATTTCACCGCTACACATGGAATTCCACTCTCCTCTCCTGCACTCAAGCCTCCCAGTTTCCAATGCACACCATGTTTGAGCCACTGCCTTTTACATCAGACTTAAGAAACCACCTGCGCTCGCTTTACGCCCAATAAATCCGG
+
C-<AC<EG<F8F+FFFGFCFCF+CFGGGFAEFFCFGGGGCFGC8@FCFFDFF,CCF@FF<CC@ADFGGF,@@<EFGGDGEFGGGG<:FF@FGFFEC<FFGGAFF;FFEGGGEFAFGFDE8CED<4,CEDGGGF<=F,,>7E,,+68,@B8@DG?,,,@8FEEFFG;EGG;FFG?F9EG+@EF,@@,3+A,,@@69DC>DF7=<BFFC57F988:+2;9C5?>>)))-8(:A4**;4)6CCEFD6>++90>C
@M03364:276:000000000-BLYN8:1:1101:24325:11623 2:N:0:1
GGACTACTGGGGTTTCTAATCCTGTTTGCTCCCCACGCTTTCGAGCCTCAGCGTCAGTTACAGACCAGAGAGTCGCCTTCGCCACTGGTGTTCCTCCATATATCTACGCATTTCACCGCTACACATGGAGTTCCACTGTCCTCTTCTGCACTCAAGTTTCCCAGTTTCCGATGCACTTCTTCGGTTGAGCCGAAGGCTTTCACATCCGCCTTAATAAACCACCTGCGTGCGCTTTACCCCCAATAAATCCG
+
CCCCCEGFCFFEFFGGGGDFFAFGGGFGGGFFGGFGG7FFGGGFFCC<E@EGGGGGGGD<DFGGFFGGGGGDGF>@@C:D@CFG@FEFGCFEFFFGFFGGGGGGGGCGGGGGGGGGFGGGGGGDCGGFGGG:FFGGGFG<>8DFFFGFF8=FG>EF,;=EFC83FGFGFGGGGGECA?FGC9D+>CECG@FEGC8EFCDGGGGGF*****3/A:DDGDG,3;?33;2)0:86D7CEA)2;CB@FC>=<CF5
@M03364:276:000000000-BLYN8:1:1101:11609:11624 2:N:0:1
GGACTACTAGGGTATCTAATCCTGTTTGCTCCCCACGCTTTCGCACCTGAGCGTCAGTCTTCGTCCAGGGGGCCGCCTTCGCCACCGGTATTCCTCCAGATCTCTACGCATTTCACCGCTACACCTGGAATTCTACCCCCCTCTACGAGACTCAAGCCTGCCAGTTTCAAATGCAGTTCCCGGGTTGAGCCCGGGGATTTCACATCTGACTTAACAGACCGCCTGCGTGCGCTTTACGCCCAGTACTTCCG
+
CCCCCGGGGGGGGGGGGGGGGGGGGGGGGGGGGGGGGGGGGGGGGGGGGGGGGGGGGGGGGGGGGGGGGGGGGGGGGGGGGGGGGGGGGGGGGGGGGGGGGGGGGFGGGGGGGGGGFGGGGGGGGFFGGGGGGGGGGFGFGGGGGGGGDEGCFFCFG6DFGGGCGGFGGGGFGGGGGGGGGGGDGGEGGFGCEGGGGGF67CFDFGGGGGGGFGC+;*=F)>5:6F9B::BFGGGBF?GGGF?FC*7:DF9
@M03364:276:000000000-BLYN8:1:1101:20387:11630 2:N:0:1
GGACTACCGGGGTTTCTAATCCTGTTCGCTCCCCACGCTTTCGAGCCTCAGCGTCAGTTACAGTCCAGAGAGTCGCCTTCGCCACTGGTGTTCTTCCTAATCTCTACGCATTTCACCGCTACACTAGGAATTCCACTCTCCTCTCCTGCACTCTAGATACTCAGTTTGGAATGCAGTACTCGGGTTGAGCCCAAGTATTTCACATCCCACTTAAGTATCCGCCTACGCTCCCTTTACGCCCAATAAATCCG
+
CCCCCGGGGGGGGGGGGGGGGGGGGGGGGGGGGGGGGGGGGGGGGGGGGGGGGGGGGGGGGGGGGGGGGGGGGGGGGGGGGGCGGGGGFGGGGGGGGGGGGGGGGGGGGGGGGGGGGGGGGGGGGGGGGGGGGGGGGGGGGGGGGGGFGGFGGGGGGGGGGGGGGGGGGGGGGGGGGGGGGGGGGGGGGGGGGCEGFGGGGGGGFGGGGGFGGFFGGGGGEGF?@F?EFF4?FFC<F?GGGD6AFGFEGGC
@M03364:276:000000000-BLYN8:1:1101:6656:11642 2:N:0:1
GGACTACCGGGGTTTCTAATCCTGTTCGCTCCCCACGCTTTCGAGCCTCAGCGTCAGTTACAGTCCAGAGAGTCGCCTTCGCCACTGGTGTTCTTCCTAATCTCTACGCATTTCACCGCTACACTAGGAATTCCACTCTCCTCTCCTGCACTCTAGATACTCAGTTTGGAATGCAGTACTCGGGTTGAGCCCAAGTATTTCACATCCCACTTAAGTATCCGCCTACGCTCCCTTTACGCCCAATAAATCCG
+
CCCCCGGGGGGGGGGGGGGGGGGGGGFGGGGGGGGGGGGGGGGGGGGGGGGGGGGGGGGGGGGGGGGGFGGGGGGGGGGGGGGGGGGFEFGGGGFFFGGGGGGGGFGGFGGGGGGGGGGGGGGGGGGGGFDGGGGGFFFFGGGGG@FDFFGF@DE8==FGGGFFFGG98DGGFGGGGGFFGGGGGGGCGDECFFFEGGGGGGGGFGCCCGGGGGGGGGFFEG5>2A=>2)??DFGFF@GEGF2FGG6?DGC
@M03364:276:000000000-BLYN8:1:1101:13904:11645 2:N:0:1
GGACTACACGGGTATCTAATCCTGTTTGCTCCCCACGCTTTCGCACCTGAGCGTCAGTCTTCGTCCAGGGGGCCGCCTTCGCCACCGGTATTCCTCCAGATCTCTACGCATCTCACCGCTACACCTTGAATTCTACCCCCCTCTACGAGCCTCTAGCTTGCCAGTTTCAAATGCAGTTACCAGGTTGAGCCCGGGGGTTTCACACTTGAATTAACAAACCGCCTGCGTGCGCTTTATGCCAAGTAATTCCT
+
CCCC<F@F<;@@C@FCCFCFCEC9EEFCFGAFFC@@B@FGGFFCCCE@FCGC7F:FCEFEGG7CC,@EC@+:F6F:F=FF<B,?CFBFEGFFFGFG=,BE@<,C95EA+4B+CEFG8+6@:4C,@=,C?=?D9@DF,@+F>=BGEG68C+8=:DG7=;E8DGC,DEF,@DCF,,,,>9,2>>88?2=7,,?/?**/*33CC+<@6*C7C**2:D:*0/2:;*)-(),.())))1*)*.<++0.=7716::*
@M03364:276:000000000-BLYN8:1:1101:15765:11659 2:N:0:1
GGACTACTCGGGTTTCTAATCCTGTTTGCTCCCCACGCTTTCGCACCTGAGCGTCAGTCTTCGTCCAGGGGGCCGCCTTCGCCACCGGTATTCCTCCAGATCTCTACGCATTTCACCGCTACACCTGGAATTCTACCCCCCTCTACGAGACTCTAGCTTGCCAGTTTCAAATGCAGTTCCCAGGTTGAGCCCGGGGATTTCACATCTGACTTAACAAACCGCCTGCGTGCGCTTTACGCCCAGTAATTCCG
+
CCCCCFGGGGGGGGGGGGGGGGGGGGGGGGGGGGGGGGGGGGGGGGGGGGGGGGGGGGGGGGGGGGGGGGGGGEGGDEGGGGGGGGGGGGGGGGGFCFGGGGFGGGGGGGGGGFGGGGGGGGGGGGGGFFGFFFGGGGGGGGEGGGG>7EEFGGCGGFGGGGGFGGGGFGGGGGGGFGGG?FCEGGFGGGGGGGGGGGGGGGGGFGGDFGGGGCGFFFGF8*=<@F9>?EDDD*9)9<GEGDFFCC8)?F*
@M03364:276:000000000-BLYN8:1:1101:24952:11675 2:N:0:1
GGACTACAGGGGTTTCTAATCCTGTTTGCTCCCCACGCTTTCGCACCTGAGCGTCAGTCTTCGTCCAGGGGGCCGCCTTCGCCACCGGTATTCCTCCAGATCTCTACGCATTTCACCGCTACACCTGGAATTCTACCCCCCTCTACGAGACTCTAGCTTGCCAGTTTCAAATGCAGTTCCCTGGTTGAGCCCGGGGATTTCACATCTGACTTAACAAACCGCCTGCGTGCGCTTTACGCCCAGTAATTCCG
+
CCCCCGGFGGGGGGGGGGGGGGGGGGGGGGGGGGGGGGGGGGGGGGGGDGGGGGGGGGGGGGGGGGFGGGGGGGGGGGGGGGFEGGGGGGGGGGGGGGG9FFFFGGGGGGFGGGGGGGEGGGGDFGGGGGGGGGGGGGGGGGGGGGGGGGGGGGFGGGGGGGGGFGGGGCGGCGGGGGGFDGECFFGGGGGGGEGGDEFFGFGGFGGGGGGCC@DDGGGG3EB((79@2B5>39><4?EGGFF?DC4<F70
@M03364:276:000000000-BLYN8:1:1101:19090:11723 2:N:0:1
GGACTACTCGGGTATCTAATCCTGTTCGCTCCCCACGCTTTCGAGCCTCAGCGTCAGTTACAGTCCAGAGAGTCGCCTTCGCCACTGGTGTTCTTCCTAATCTCTACGCATTTCACCGCTACACATGGAATTCCACTCTCCTCTCCTGCACTCAAGTCTCCCAGTTTCCAATGCACACAATGGTTGAGCCACTGCCTTTTACATCAGACTTAAGAAACCACCTGCGCTCGCTTTACGCCCAATAAATCCGG
+
CCCCCGGGGGGGGDGGGGGGGGGGGGGGGGGGGGGGGGGGGGGGGGGGGGGGGGGGGGGGGGGGGGGGGGGGGGGGGGGGGGGGGGGGGGGGGGGGGGGGGGGGGGGGGGGGGGGGGGGGGGGGGGGGGFGGGGGGGGGGGGGFGGGGGGGGGGGGGGGGGGGGGGGGGGFCGGGGGGCGGGFGGGGGFFGGGGGGGGGFGGGGFCFGFFGGGGGG5FFGFEFEBF>B2):BGFFEDFGGGFFFGG6<<CC
@M03364:276:000000000-BLYN8:1:1101:7139:11724 2:N:0:1
GGACTGCACGGGTTTCTAATCCTGTTTGCTCCCCACGCTTTCGCACCTGAGCGTCAGTCTTCGTCCAGGGGGCCGCCTTCGCCACCGGTATTCCTCCAGATCTCTACGCATTTCACCGCTACACATGGAGTTCCACTGTCCTCTTCTGCACTCAAGTTTCCCAGTTTCCGATGCACTTCTTCGGTTGAGCCGAAGGCTTTCACATCAGACTTAAGAAACCGCCTGCGCTCGCTTTACGCCCAATAAATCCG
+
CCCCCCFEDGGGGEEGGGGGDGGGGGGGGGGF@FGGGG@FFGFGGGGGGGGGGFFEGGGGGFFGG7FG<EEGCFGGGGGGGGFFGGG>FFGGGFFGGDFDDGFGGFF@=:?B<EFFAFGGGCCAFFGGFG<DE,CFFFGGGGGGGG9EGGGGCFG9EEFFGDFCFGG9<ECCEGGGGFECC9D5FCEFG;DE7C58?FDFGCFGACFGF4CF7C@CCFFF>EADDF>36BA)1>GAFFGC=BFFGGF2C<9
@M03364:276:000000000-BLYN8:1:1101:21133:11725 2:N:0:1
GGACTACCAGGGTTTCTAATCCTGTTTGCTCCCCACGCTTTCGAGCCTCAGTGTCAGTTACAGGCCAGAGAGCCGCTTTCGCCTCCGGTGTTCCTCCATATATCTACGCATTTCACCGCTACACATGGAATTCCACTCTCCTCTCCTGCACTCAAGTCTCCCAGTTTCCAATGCACACAATGGTTGAGCCACTGCCTTTTACATCAGACTTAAGAAACCACCTGCGCTCGCTTTACGCCCAATAAATCCGG
+
CCCCCGGGGGGGGGGGGGGGGGGGGGGGGGGGGGGGGGGGGGGGFGGGGGGGGGGGGGGGGGGGGGGGGFGGGGGGGGGGGGGGGGGGGGGGGGAFGGGGGGGGGGGGGCGGGGGGGGGGDGGGGGGGGFGGFGGGFGGGGGGGGGGGGGGGGGGGGGGGDFGGGGGGGGGGGGGGGGG6EFFGGGGGGGGFCGFFGGGGGGGF=+7CDFGGG7DFGDFGFGF=454@DFFFGGGCB2EEEFDF:FFEFDD
@M03364:276:000000000-BLYN8:1:1101:22892:11738 2:N:0:1
GGACTACTGGGGTATCTAATCCTGTTCGCTCCCCACGCTTTCGAGCCTCAGCGTCAGTTACAGTCCAGAGAGTCGCCTTCGCCACTGGTGTTCTTCCTAATCTCTACGCATTTCACCGCTACACATGGAGTTCCACTGTCCTCTTCTGCACTCAAGTTTCCCAGTTTCCGATGCACTTCTTCGGTTGAGCCGAAGGCTTTCACATCAGACTTAAGAAACCGCCTGCGCTCGCTTTACGCCCAATAAATCCG
+
CCCCCFGGGGGGGGGGGGGGGGGGGGGGGGGGGGGGGGGGFGGGGGGGGGGGGGGGGGFFGGGGGGGGCF?FGDGGGGGGGG,CFGGGDGFFFGGFGGFGGGGGGGFFGGDGGGFGGGC>EGGGGGGGGGGFGGGGFGGGGFFGGGGECCGGGGCE,@EFCCFGGGGGFBEEEC899FGDGGGEGCEGGGGGGGE8@CFGGCCFFGGGDDF>CCGGGFCG4C6@FA@EBFFFGGFFF0CCEEFFGFFCFC>
@M03364:276:000000000-BLYN8:1:1101:16115:11739 2:N:0:1
GGACTACTAGGGTTTCTAATCCTGTTTGCTCCCCACGCTTTCGCACCTCAGTGTCAGTATCAGTCCAGGTGGTCGCCTTCGCCACTGGTGTTCCTTCCTATATCTACGCATTTCACCGCTACACAGGAAATTCCACCACCCTCTACCGTACTCTAGCTTGCCAGTTTTGGATGCAGTTCCCAGGTTGAGCCCGGGGCTTTCACATCCAACTTAACAAACCACCTACGCGCGCTTTACGCCCAGTAATTCCG
+
CCCCCGGGGGGGGGGGGGGGGGGGGGGGGGGGGGGGGGGGGGGGGGGGGGGGGGGGGGEGGGGGGGGGGGGGGGGGGGGGGGGGGGGFGFDGGGGGGGGGGGGGGGGGGGGGGGGGGGGGGGGGGGCGGGGGGGGGGFGGGD?FGGGGGGGGFFGGGGGGGGGGGGGGGGGGFGGGGGGGGGGGGFFGEF8CCCGGGGGC@DFGFGGCF?FGFCFFGCE>FGE=(/5?25:BDGDEF0>EEFFFGGCCGG0
@M03364:276:000000000-BLYN8:1:1101:8978:11745 2:N:0:1
GGACTACTCGGGTTTCTAATCCTGTTCGCTCCCCACGCTTTCGAGCCTCAGCGTCAGTTACAGTCCAGAGAGTCGCCTTCGCCACTGGTGTTCTTCCTAATCTCTACGCATTTCACCGCTACACTAGGAATTCCACTCTCCTCTCCTGCACTCTAGATACTCAGTTTGGAATGCAGTACTCGGGTTGAGCCCAAGTATTTCACATCCCACTTAAGTATCCGCCTACGCTCCCTTTACGCCCAATAAATCCG
+
CCCCCGGGGGGGGGGGGGGGGGGGGGGGGGGGGGFGGGGGGGGGGGGGGGGGGGGGGGGGGGGGGGGGGGGGGGGGGGGGGGGGGGGGGGGGGFBFGGGGGGGGGGGGGGGGGGGGGGGGDEGGGGGGGGGFGGGGGGGGFGGGGGGGGFFFFGGGGGGGFGGGGGGGGGGGFGFFGGDDFGGGGGGFGGFCFFCFGGGGGGGFFGG>FGGGGGGGGFGGBFDFFFAEDDEFGGCCFFCEGF;8D7AEGG7
@M03364:276:000000000-BLYN8:1:1101:11281:11811 2:N:0:1
GGACTACACGGGTTTCTAATCCTGTTTGCTCCCCACGCTTTCGAGCCTCAGTGTCAGTTACAGGCCAGAGAGCCGCTTTCGCCTCCGGTGTTCCTCCATATATCTACGCATTTCACCGCTACACATGGAATTCCACTCTCCTCTCCTGCACTCAAGTCTCCCAGTTTCCAATGCACACAATGGTTGAGCCACTGCCTTTTACATCAGACTTAAGAAACCACCTGCGCTCGCTTTACGCCCAATAAATCCGG
+
CCCCCGGGCGGGGGGGGGGGGGGGGGGGGGGGGGGGGGGGGGGGGGGGGGGGGGGGGGGGGFGGGGGGCFGGGGGGEGGGGGGGEFFFGGGGGAECG@FFGGGGGGFGGGGGGGGGGGGGGGGGC@FGFGGGGG=FGGFGGGGGGG9DFGGGGGGGG;E99DGGGGGGDF9ECGG,,@CFDFGGFECFGGGGFGGGGGGG+*<+?<CFFDF7CC7=**:5@**)-/-*-8?5CFFFB?GCG>DFFF7);DD
@M03364:276:000000000-BLYN8:1:1101:18122:11850 2:N:0:1
GGACTACTCGGGTTTCTAATCCTGTTCGCTCCCCACGCTTTCGAGCCTCAGCGTCAGTTACAGTCCAGAGAGTCGCCTTCGCCACTGGTGTTCTTCCTAATCTCTACGCATTTCACCGCTACACTAGGAATTCCACTCTCCTCTCCTGCACTCTAGATACTCAGTTTGGAATGCAGTACTCGGGTTGAGCCCAAGTATTTCACATCCCACTTAAGTATCCGCCTACGCTCCCTTTACGCCCAATAAATCCG
+
CCCCCGGGGGGGGGGGGGGGGGGGGGGGGGGGGGGGGGGGGGEGGGGGGGGGGGGGGGGGGGGGGGGGGGGGGGGGGGGGGGGGGGGGGGGGGGGGGGGGGGGGGGGGGGEGGFGGGDEGGGGGGGCGF?EFGCGGGGGGEFGCGGGGGGGGGGGFEGFFFDD=FDGGGGGG8FGGGGGECGCEFGGFFGDGG6FGCGGGGGGFFGGDGGGGGGGGGGG?EFFFFFA*:?):CCC4A-8:CD6A6F@5CG7
@M03364:276:000000000-BLYN8:1:1101:29006:11859 2:N:0:1
GGACTACTGGGGTTTCTAATCCTGTTTGCTCCCCACGCTTTCGAGCCTCAGTGTCAGTTACAGGCCAGAGAGCCGCCTTCGCCTCCGGTGTTCCTCCATATATCTACGCATTTCACCGCTACACATGGAATTCCACTCTCCTCTCCTGCACTCAAGCAGCCCAGTTTCCAATGCACACAATGGTTGAGCCACTGCCTTTTACCTCAGACTTAAGAAACCACCTGCGCTCGCTTTACGCCCAATAAATCCGG
+
CCCCCGGFGGGGGGGGGGGGGGGGG9EFGGGGGGGGGGGEGGG,FGGFFGG6EFGFGFG9<,C,CFGGGCF7FFEG@FGGCCF7?FGGFGGGGEEFF,,CEEACDAFF>C7BFFGGGGGGGGGG94C<<DFFGGFGG=BDFFEGGGC?8DFDF,@D9,,3@@@8FGE9,>;,6@DA,=++34DEE+@@,@,@98D,@DFC+*,+3*4*C7F58CCF4D6C?>AE2A=)/6;4?<+8/;CCE536>CA3C<D
@M03364:276:000000000-BLYN8:1:1101:20810:11866 2:N:0:1
GGACTACAAGGGTTTCTAATCCTGTTTGCTCCCCACGCTTTCGCACCTGAGCGTCAGTCTTCGTCCAGGGGGCCGCCTTCGCCACCGGTATTCCTCCAGATCTCTACGCATTTCACCGCTACACCTGGAATTCTACCCCCCTCTACGAGACTCTAGCTTGCCAGTTTCAAATGCAGTTCCCAGGTTGAGCCCGGGGATTTCACATCTGACTTAACAAACCGCCTGCGTGCGCTTTACGCCCAGTAATTCCG
+
CCCCCGGGGGGGGGGGGGGGGGGGGGGGGGGGGGGGGGGGGGGGGGGGGGGGGGGGGGGGGGGGGGGGGGGGGGGGGGGGGGGGGGGGGGGGGGGGGGGGGGGGGGGGGGGGGGGGGGGGGGGGGGGGGGGGGGGGGGGGGGGGGGGGGEC8DGGGGGGGGGGGGGGGGGGGFGGGGGGGGGGGGGGGGGGGGGGGDEGGGGGGFDDGGGGGGGGGGGGGFGFFDA2><7:@DDF<F?DGGFF:0CB>GGF
@M03364:276:000000000-BLYN8:1:1101:18878:11873 2:N:0:1
GGACTACCAGGGTATCTAATCGTGTTTGCTCCCAACGCTTTCGAGCCTCAGTGTCAGTTACAGGCCAGAGAGCCGCTTTCGCCTCCGGTGTTCCTCCATATATCTACGCATTTCACCGCTACACATGGAATTCCACTCTCCTCTCCTGCACTCAAGTCTCCCAGTTTCCAATGCACACAATGGTTGCGCCACTGCCTTTTACATCAGACTTAAGAAACCACCTGCGCTCGCTTTACGCCCAATAAATCCGG
+
6-68<EECFEGGGCE9FFGGA,,,;8,E,<@@@6CF7FGDE,B9CCF,@FEF<<EC,CCF,E<,C,CDFFD@F8@F7BFFBFBC@EFGEGGGGCGGGFFF<FE<E9<<+,BCE,,C??F>@GGCEFG<F<AFFF,,,4DF8EF9EFC?8@E+,4@?B3=EFF8DFGGG8,@@D8DF,@=8@D=DC881C++5@8FGGGGG;7:CF>C7>F2BCFGDFG,,>AFBFE(5@>B?F4@E4;GGC85F7+39C7/
@M03364:276:000000000-BLYN8:1:1101:16517:11920 2:N:0:1
GGACTACTGGGGTATCTAATCCTGTTCGCTCCCCACGCTTTCGAGCCTCAGCGTCAGTTACAGTCCAGAGAGTCGCCTTCGCCACTGGTGTTCTTCCTAATCTCTACGCATTTCACCGCTACACTAGGAATTCCAGTCTCCTCTCCTGCACTCTAGATACTCAGTTTTGAATTCAGTACTCGGGTTGAGCCCAAGTATTTCAAAGCCCACTTAACTCTCCGCCTACGCTCCCTTTAGGCCCAATCACTCCC
+
CCCCCCFGCAEDC7EFFG9FFEECEF<@ECFEFGE+@@8@FCFDCCFFG8<FFFGCB6@FF@FFGGACCEFEGE7@FGGDGGGGDGGGEFFFGFGG,:5CFGFGGGGGGGGGGGGGGGGEFCFFCA,45EFFFD9;@EBDGDFDFE,4>,@FFFGF,6,>=E,3EBD,6>EG8DDFFCF,9@CEFEEE?8EFCC8AFFF:=2,?+**9?DCFFD+++?DE*CDF292:95??<F4*+)62=8664C)9:C*
@M03364:276:000000000-BLYN8:1:1101:25501:11963 2:N:0:1
GGACTACTGGGGTATCTAATCCTGTTCGCTCCCCACGCTTTCGAGCCTCAGCGTCAGTTACAGTCCAGAGAGTCGCCTTCGCCACTGGTGTTCTTCCTAATCTCTACGCATTTCACCGCTACACTAGGAATTCCACTCTCCTCTCCTGCACTCTAGATACTCAGTTTGGAATGCAGTACTCGGGTTGAGCCCAAGTATTTCACATCCCACTTAAGTATCCGCCTACGCTCCCTTTACGCCCAATAAATCCG
+
CCCCCGFGGGGGGGGGGGGGGGGGGGGGGGGGGGGGGGGGFGGFGGGGGGGGGGGGGGGGGGGGGFGGGGFFGGGGGGGGGGGGGDCGGGGGGGGGGGCGGGGGGGGGGGGGGGGGGGGGGGGGGCFGFGGGGGGGGGGGGGGGFGFCEGGGGGGFGGGGGGGGGGGAEGGGCADFGGFFGEGEGGGGGGGGGGGGGGGGGGG9BDGDFGGGGGGFGGGGFGF>FF2?5?4?GGGEF=EGG5747CC?GGD
@M03364:276:000000000-BLYN8:1:1101:13877:11974 2:N:0:1
GGACTACTAGGGTATCTAATCCTGTTTGCTCCCCACGCTTTCGAGCCTCAGTGTCAGTTACAGGCCAGAGAGCCGCTTTCGCCTCCGGTGTTCCTCCATATATCTACGCATTTCACCGCTACACATGGAATTCCACTCTCCTCTTCTGCACTCAAGTCTCCCAGTTTCCAATGACCCTCCCCGGTTGAGCCGGGGGCTTTCCCATCAGACTTAAGAAACCGCCTGCGCTCGCTTTACGCCCAATAAATCCG
+
CCCCCGGGGGGGGGGGGGGGGGGGGGGGGGGGGGGGGGEGGGGGGGGGGGGFGGGGGGGGGGGGGEF@FFGGGGGGGGGGGGGGGGGGGGGGGGGGGGGGGGFGGGGGGGDGGGGGGGGGGGGGEFGFBCFFGGGGGFFGGGGGGFGGGGGGF8DG@DFDDGGGGGGC8EGGGFGDE8DECEGCFG?6,DC:EGG85B>6?+,*4?FFGGGGG7=CFGGF55)((0(),=)>DGGB71CE5B1>DC=4D4)
@M03364:276:000000000-BLYN8:1:1101:4528:11982 2:N:0:1
GGACTACAGGGGTATCTAATCCTGTTTGCTCCCCACGCTTTCGCACCTGAGCGTCAGTCTTCGTCCAGGGGGCCGCCTTCGCCACCGGTATTCCTCCAGATCTCTACGCATTTCACCGCTACACCTGGAATTCTACCCCCCTCTACAAGACTCTAGCCTGCCAGTTTCGAATGCAGTTCCCAGGTTGAGCCCGGGGATTTCACAGCCGACTTGACAGACCGCCTGCGTGCGCTTTACGCCCAGTAATGCCG
+
CCCCCGGGGGGGEFGGGGGGGGGGGGGGGGGGGGGGGGGGGGGGGGGFGGGGGGGGGGGGGGDGGGGGFGDCEGGDGGDGGGFDGGDFGGGGGGCGGFF?FGCFGFGGGGGGGGGGG>CE@FGGEDFGCGGGGGA;DDFCGGGFGGFEF?@?FGG9FGGEFGFFCEFGDFFECGF7AADFEFGCFFCEF,DDEDGEDGG67@F++;CGGG7CFGGGG4G*8=581;1@27<B<D<AFBGDG:?@G>@):C1
@M03364:276:000000000-BLYN8:1:1101:12102:11992 2:N:0:1
GGAATACTAGGGGTTCTAATCCTGTTCGCTCGCCACGCTTCCGCACCTAACGGTCAGTGACAGGCCACAGAGCCGCTTTAGCCACCGGTCTCCCACCCTATCTCCACGCATTTCACCTCGACACATGGAATTCCCCCCTCTTCTCCTACACTCCACTCTGCCACTTTCCATTGCATACATTGGTTCGGCCACTGCCTGTTACACCAGACTTTATAAACCACCTGCGCCCGCTTAACGCTCAATAAATCCGC
+
----,,666C,-+8@,C,E,6,,=EF@BF@,+7C,8+@FG7<F7+6+B,66,+,6,:C,,,,,,:,6,C6,@,6@++,,,:6C,9,++++,,,:444++,A,,,,5B:EG+?<,9C9,9++++8>E<,5,,84?,63B+63@@FGG93,@32DD8,,@D,E,,,,8,@E,,,75,,,,3,,,@5<,*@**4*4,,,,,6,+2,*///8881++4==F:,,::)(/=()(05)/*2/)1**:6)=DG*-*1*
@M03364:276:000000000-BLYN8:1:1101:25195:11997 2:N:0:1
GGACTACTCGGGTTTCTAATCCTGTTTGCTCCCCACGCTTTCGAGCCTCAGCGTCAGTTACAGACCAGAGAGTCGCCTTCGCCACTGGTGTTCCTCCATATATCTACGCATTTCACCGCTACACATGGAATTCCACTCTCCTCTCCTGCACTCAAGTCTCCCAGTTTCCAATGCACACAATGGTTGAGCCACTGCCTTTTACATCAGACTTAAGAAACCACCTGCGCTCGCTTTACGCCCAATAAATCCGG
+
CCCCCGGGGGGGGGGGGGGGGGGGGGGGGGGGGGGGGGGGGGGGGGGGGGGGGGGGGGGGGGGGGGGGGFGGGGGGGGGGGGGGGGGGGGGGGGGGGGGFGGGGGGGGGGGGGGGGGGGGGGGGGG@FF<CGFGGGGGGDGEFFFEF?GGGGGGGGGGCEGGGGGGGGGGGG,@FFCFCGGGGGGGGGFDFGGGFG?CCEFGGGFFD?CCDCFDCCFFFGFGF2@52?>EDBGGGFFDGGGFFFGGA)>DG
@M03364:276:000000000-BLYN8:1:1101:10292:12003 2:N:0:1
GGACTACTAGGGTTTCTAATCCTGTTTGCTACCCATGCTTTCGAGCCTCAGCGTCAGTTACAGACCAGACAGCCGCCTTCGCCACTGGTGTTCTTCCATATATCTACGCATTTCACCGCTACACATGGAGTTCCACTGTCCTCTTCTGCACTCAAGTTTCCCAGTTTCAGATGCACTTCTTCGGTTGAGCCGCAGGCTTTCACATCAGACTTAAGAAACCGCCTGCGCTCGCTTTACGCCCAATAATTCCG
+
CCCCCGGGGGGGG@GGGGGGGGGGGGGGGGGGGGGDGGGGGGGGGGGGGGGGGGGGGGGGGGGGGGGGC8FGG7FGGGGGGGE:@FFFFGGGGGGGFEGFGGGGGGFAEGGGGGGGGGGGDGGGGGGGGGGGGGGGGFGDFGGGFGGGGGGF88EFF9;FFFGGGFDF,6@EGA8EAFFGA;8EGGGFFGGD+@C>CFGFC9CFFG8CDGGGGGCFC>FFBGA=4AAFFE):5CF4B9GGGD<FCFCFGGC
@M03364:276:000000000-BLYN8:1:1101:6913:12009 2:N:0:1
GGACTACTGGGGTATCTAATCCTGTTTGCTCCCCACGCTTTCGAGCCTCAGTGTCAGTTACAGGCCAGAGAGCCGCTTTCGCCTCCGTTGTTCCTCCATATATCTACGCATTTCACCGCTACACATGGAATTCCACTCTCCTCTCCTGCACTCAAGTCTCCCAGTTTCCAATGCACACAATGGTTGAGCCACTGCCTTTTACATCAGACTTAAGAAACCACCTGCGTTCGCTTTACGCCCAATAAATTCGG
+
CCCCCGFGGDFGGGGGGGGGGGGGFGGEGFFEDFEGGGFGGGGGGGGGGGGFGGGGGFFGAFGFFBC<FEEFGGGG@FFGGGEEGGG,CFGGGGGGGGGFGFCGFGGGGGGGGGGGACEGGGGG9AFGGGGGGGGG9EDFFDDF,EFGFFGGDGFGED;F9EGFGEGFDAFGGGGGD,@@=DFGG+=DDGGGGCCEFF9C+?FF+<7?FF;D:;CFGGGGFG644?):>4BBGGGC>5:B=>=F8FF57C;
@M03364:276:000000000-BLYN8:1:1101:21530:12029 2:N:0:1
GGACTACCAGGGTTTCTAATCCTGTTTGCTCCCCACGCTTTCGCACCTGAGCGTCAGTCTTCGTCCAGGGGGCCGCCTTCGCCACCGGTATTCCTCCACATCTCTACGCATTTCACCGCTACACATGGAATTCTACCCCCCTCTACAAGACTCTAGCTGACCAGTATCAGATGCAATTCCCGGGTTAAGCCCGGGGATTTCACATCTGACTCAATCAACCGCCTGCGTGCGCTTTACGCCCAGTAATTCCG
+
CCCCCGGGGGGGGGGGGGGGGGGGGGGGGGGGGGGGGGGGGGGGGGGGGGGGDGGGGGGGGGGGGGCGGGGGGGGGGGGGGGGGGGGGGGGGGGGGGGGDFGGGGGGGGGDGGGGGGGGGGGGGGGGGGGGGGGGGGGGGGGGGGGGCFCGGGGGGGGGGGGGGGGFDFGGF7EEGGGGGGGGGGGGGGGGGDGGGEGGGGGGGFF7@@FCCGG7:FGGGFGF1?FBFBD55CG:AF:CGEFFFGDF-*;*
@M03364:276:000000000-BLYN8:1:1101:5027:12033 2:N:0:1
GGACTACTAGGGTTTCTAATCCTGTTCGCTCCCCACGCTTTCGAGCCTCAGCGTCAGTTACAGTCCAGAGAGTCGCCTTCGCCACTGGTGTTCTTCCTAATCTCTACGCATTTCACCGCTACACTAGGAATTCCACTCTCCTCTCCTGCACTCTAGATACTCAGTTTGGAATGCAGTACTCGGGTTGAGCCCAAGTATTTCACATCCCACTTAAGTATCCGCCTACGCTCCCTTTACGCCCAATAAATCCG
+
CCCCCGGGGGGGGGGGGGFGGGFGFGGGGGGCFGFEGGGGGGGFFGGGGCGFGGGGGGFGEGGGGGGGFGGGGGGGGGEFGGGGGFGGGGGGGGGFGGGGGGGGGGGGGGFEGFGGGGCGEGFDGGDFGGGGGGCGG89A8FFGGFGCGGGGGGGGFFGG9,@BFEFFEGGGGGGGGGAGFGGCGGEGGECG??F@:CFFCFFFCFGGGFC::C82=CFF>FFF>>AB2@BFFGFEC?>EEA=;77A5CF<
@M03364:276:000000000-BLYN8:1:1101:15492:12048 2:N:0:1
GGACTACAGGGGTATCTAATCCTGTTTGCTCCCCACGCTTTCGAGCCTCAGTGTCAGTTACAGGCCAGAGAGCCGCTTTCGCCTCCGGTGTTCCTCCATATATCTACGCATTTCACCGCTACACATGGAATTCCACTCTCCTCTCCTGCACTCAAGTCTCCCAGTTTCCAATGCACACAATGGTTGAGCCACTGCCTTTTACATCAGCCTTAGGAAACCCCCTGCGCTGGCTTACCGCCCATTAAATCCGG
+
CCCCCGGGGGGGGGGGGGGGGGGGGGGGGGGGGGGGGGGGGGGGGGGGGGGGGGGGGGGGFFGGGGGGGGGGGGGGGEGGGGGDGGGGGGGGGGGGGGGGGCFFGGGGGGGGGGGGGGGGDGGGGCFGGFGFFGGGGGGFGGGGGGGGGGGFGG8EFFGGFFFGFGCFGGFGGFGGGGDCGG?F,6,4<,,,,,@6?FFF@D:C6+;2;C*9**=C59,*313-747/());D*;.)8B*A.):@7167C<
@M03364:276:000000000-BLYN8:1:1101:22947:12091 2:N:0:1
GGACTACTAGGGTATCTAATCCTGTTTGCTCCCCACGCTTTCGCACCTGAGCGTCAGTCTTCGTCCAGGGGGCCGCCTTCGCCACCGGTATTCCTCCAGATCTCTACGCATTTCACCGCTACACCTGGAATTCTACCCCCCTCTACGAGACTCTAGCTTGCCAGTTTCAAATGCAGTTCCCAGGTTGAGCCCGGGGATTTACCATCTGACTTAACAAACCGCCTGCGGGCGCTTTACGCCCATTAATTCCG
+
CCCCCGGGGGGGGDFGCGGGGGGGGGFGGGGGGGGGGGGGGGGC,F@F,CFFGGGGGGG<@@FEF:@EE,+@FEGGGGGGGGCFFGGGGGGGGGGGDDGGF,CFFGAFGCGGGFGGGGGGGGGAF:,6EF9FF,CE98FFEGGGBF6+@+@CF,@ECA,@EGGGBCCFCE33EF,,77ECFF68:F87,,,:;C5:*1:A++<:A67:7:DCD7+;*/A*)=)/6;3)(7))9<3<*8EEC>(90:BAD*9
@M03364:276:000000000-BLYN8:1:1101:3071:12096 2:N:0:1
GGACTACTAGGGTTTCTAATCCAGTTTGCTCCCCACGCTTTCGAGCCTCAGTGTCAGTTACAGGCCAGAGAGCCGCTTTCGCCTCCGGTGTTCCTCCATATATCTACGCATTTCACCGCTACACATGGAATTCCACTCTCCTCTCCTGCACTCAAGTCTCCCAGTTTCCAATGCACACAATGGTTGAGCCACTGCCTTTTACATCAGACTTAAGAAACCACCTGCGCTCGCTTTACGCCCAATAAATCCGG
+
CCCCCGGGGGGGGGGGGGGGGGGGGGGGGGGGGGGGGGGGGGGGGGGGGGGGGEGGCGGGGGGGGGGGFFGGGGGGGGGGGGGGGGGGGGGGGGGGGGGGGGGGGGGGGGEGGGGGGEGGGGGGGCGCFGGGGGDGGGFGGGGGGGGGGGGGGGGGFGGGGGGGGGGGGGGGGGGGGGGFFF?DFEGFCFGEC<FGFGGGFGGGF7+*2;+:C8:FDGDC>EFE=>9>DF;6CFCCAFGGE)5ACFFFGDC
@M03364:276:000000000-BLYN8:1:1101:25998:12110 2:N:0:1
GGACTACACGGGTTTCTAATCCTGTTCGCTCCCCACGCTTTCGAGCCTCAGCGTCAGTTACAGTCCAGAGAGTCGCCTTCGCCACTGGTGTTCTTCCTAATCTCTACGCATTTCACCGCTACACTAGGAATTCCACTCTCCTCTCCTGCACTCTAGATACTCAGTTTGGAATGCAGTACTCGGGTTGAGCCCAAGTATTTCACATCCCACTTAAGTATCCGCCTACGCTCCCTTTACGCCCAATAAATCCG
+
CCCCCGGGGGGGGGGGGGGGGGGGGG9FGGGGGGGGGGGGGGGFGGGGGGFGGGGGGGGGGGGGGGGFGGGGGGGGGGGGGGGGGGGGGGGGGGGGGGGGGGFGGGGGGGGGGGGGGGGGGGGGFFGGGGGFFCDGGGGFGGGFEEFGGGGFGGGAFFFGFGGGGGGGGGGGGGFEGGGFDCGGGEEGGDFC?FF<FGA;=92?+3;**;7>>FDGGFGG?GF9AFFFFF4?FGGFF2CCGF08<>6CGF7
@M03364:276:000000000-BLYN8:1:1101:11383:12114 2:N:0:1
GGACTACAGGGGTATCTAATCCTGTTTGCTCCCCACGCTTTCGCACCTGAGCGTCAGTCTTCGTCCAGGGGGCCGCCTTCGCCACCGGTATTCCTCCAGATCTCTACGCATTTCACCGCTACACCTGGAATTCTACCCCCCTCTACGAGACTCAAGCTGACCAGTATCAGATGCAGTTCCCAGGTTGAGCCCGGGGATTTCACATCTGACTTAATCAACCGCCTGCGTGCGCTTTACGCCCAGTAATTCCG
+
CCCCCGFGGGGGGDFGGGGGGGCGGGGGGGGGGGGGGGGGGGGGGGGGGGGGGGGGGGGGGGGGGGGGGGGGGGGGGDGFGGGGGGGGGGGGGGGGGGGGGGGGGGGGGGGGGGGGGGGGGGGGFGGGGGGGFFGCGGGGGGE?AFGEEGEFGFEGGGGGGFC5FGFGGGGGFFGGGGGFGGGGG?8EE>DGGGGGEGF?FFF:@CDF7@7DFC>+CGGCDG;;;>078>FB5DF2F?CC::3):*14CC*
@M03364:276:000000000-BLYN8:1:1101:13756:12124 2:N:0:1
GGACTACCCGGGTTTCTAATCCTGTTTGCTCCCCACGCTTTCGCACCTGAGCGTCAGTCTTTGTCCAGGGGGCCGCCTTCGCCACCGGTATTCCTCCAGATCTCTACGCATTTCACCGCTACACCTGGAATTCTACCCCCCTCTACAAGACTCTAGCCTGCCAGTTTCGAATGCAGTTCCCAGGTTGAGCCCGGGGATTTCACATCCGACTTGACAGACCGCCTGCGTGCGCTTTACGCCCAGTAATTCCG
+
CCCCCGGGGGGGGGGGGGGGGGGGGGGGGGGGGGGGGGGGGGGGGGGGGGGGGGGGGGGGGGGGGGGGGGGGGGGGGGGGGGGGGGGGGGGGGGGGGGGFGGGGGGGGGGGGGGGGGGGGGGGGGGGGGGGGGGGGGGGGGEGGGGGGGFGFGGGGGGGGGGGGGGGGGGGGGGGGGGGGGGGGGGGGGGGGGGGGDGFGGGGGFGGGDDDGGGGCF;GGEGFFFFBE0>>>CGGFF6ECEBFFCFFFGG<
@M03364:276:000000000-BLYN8:1:1101:7110:12133 2:N:0:1
GGACTACTGGGGTATCTAATCCTGTTCGCTCCCCACGCTTTCGAGCCTCAGCGTCAGTTACAGTCCAGAGAGTCGCCTTCGCCACTGGTGTTCTTCCTAATCTCTACGCATTTCACCGCTACACTAGGAATTCCACTCTCCTCTCCTGCACTCTAGATACTCAGTTTGGAATGCAGTACTCGGGTTGAGCCCAAGTATTTCACATCCCACTTAAGTATCCGCCTACGCTCCCTTTACGCCCAATAAATCCG
+
CCCCCGGGGGGGGGGGGGGGGGGGGGGGGGGGGGGGGGGGGGGGGGGGGGGGGGGGGGGGGGGGGGGGGGGGGGGGGGGGGGGGGGGGGGGGGGGGGGGGGGGGGGGGGGGGGFGGGGGGGGGGGGGGGGGGGCGGGGGGGGGGGGGGGGGGGGGGGGGGGGGGGGGGGGGGFGGGGGGGGGGGGGGDGGGGGFGGAFGGGGDGFFC;?FGGG>FGGGGGEGFFFFDD=D>FGGGCFFGGGED4FFFEGCD
@M03364:276:000000000-BLYN8:1:1101:23194:12188 2:N:0:1
GGACTACTGGGGTTTCTAATCCTGTTCGCTCCCCACGCTTTCGAGCCTCAGCGTCAGTTACAGTCCAGAGAGTCGCCTTCGCCACTGGTGTTCTTCCTAATCTCTACGCATTTCACCGCTACACTAGGAATTCCACTCTCCTCTCCTGCACTCTAGATACTCAGTTTGGAATGCAGTACTCGGGTTGAGCCCAAGTATTTCACATCCCACTTAAGTATCCGCCTACGCTCCCTTTACGCCCAATAAATCCG
+
CCCCCFGGGGGGGGGGGGGGGGGGGGGGGGGGGGGGGGGGGGGGGGGGGGGGGEGGGGGGGGGGGGGGGGGGGGGGGGGGGGGGGGGGGGGGGGGGGGFGGDGGGGGGGGGGGGGGGGGGGGGGGGGFGGFGGGGGGGFGGGGGGGGGGGGGGGGGGFFGGGFDADGF6FFGGGGGGGFGGGCEGGGGGGFGGGGGGGGFGGGGFCFFDDGGGGGGFGG7?E4<DFFD=D4FF?FEC@ECE3?FFD6?GD)
@M03364:276:000000000-BLYN8:1:1101:15495:12194 2:N:0:1
GGACTACAAGGGTTTCTAATCCTGTTTGCTCGCCCCTCTTTCGAGCCTCAGTGTCAGTTACAGGCCATAGAGCCGCTATCGCGTCCGGAGTTCATCGCTATATCTCCGCATTTCAACGCTACCTCAGGACTCACACTCTGCTGTCCTGCATTCAAGTCACCCAGTTTACAATACACACAGTCATTCAACTACTGCCTTTTAAATCAGACTTATGACACCGCTAGATGCAGATTTCCACCCATACAAACAGG
+
6<-<8F<,6C6@C686,66E,,,,CC,,,C,6++,6,6,,<F,C,,6BF@6F,FE<EF9F,,E,D@E,,6,,9,++++44,,+4+4++,6649,,,,,,8=,,,,,,+++++,,,,9+++@+,,,,,,:4=,4,,,44,,,7,?,,7,3@,+7@9FG9,@36D3F,,,,,7@,,,6E@+,@,,5,5@,5,,@7<D,,,3,+2@+9*;*2*2C2@++=*=*/**0*+1138+*1++*+8,*=;3)0**6;2*
@M03364:276:000000000-BLYN8:1:1101:16913:12211 2:N:0:1
GGACTACCCGGGTTTCTAATCCTGTTTGCTCCCCACGCTTTCGAGCCTCAGCGTCAGTTACAGTCCAGAGAGTCGCCTTCGCCACTGGTGTTCTTCCTAATCTCTACGCATTTCACCGCTACACTAGGAATTCCACTCTCCTCTCCTGCACTCTAGATACTCAGTTTGGAATGCAGTACTCGGGTTGAGCCCAAGTATTTCACATCCCACTTAAGTATCCGCCTACGCTCCCTTTACGCCCAATAAATCCG
+
CCCCCGGGGGGGGGGGGGGGGGGGGGGGGGGGGGGGGGGGGGGFGGGGGGGGGGGGGGGGGGGGGGGGGGGGGGGGGGGGGGGGGGGGGGGGGGGGGGGGGGGGGGGFGGGGGGGGGGGGGGGGGGGGGGFGGGGGGGGFGGGGGGGGGGGFGGGGGGGGGFGGGGGGDFGGGGGDGGG8=EE6FEGGGGGGGGGGGGGGGGGGFGGGGGGG8FDGGGGGFGFAD;9D9?BFGGFEFD5EGE0;<CFFGG3
@M03364:276:000000000-BLYN8:1:1101:2934:12237 2:N:0:1
GGACTACTGGGGTTTCTAATCCTGTTTGCTACCCATGCTTTCGAGCCTCAGCGTCAGTTACAGACCAGACAGCCGCCTTCGCCACTGGTGTTCTTCCATATATCTACGCATTTCACCGCTACACATGGAGTTCCACTGTCCTCTTCTGCACTCAAGTTTCCCAGTTTCCGATGCACTTCTTCGGTTGAGCCGAAGGCTTTCACATCAGACTTAAGAAACCGCCTGCGCTCGCTTTACGCCCAATAAATCCG
+
C@CCCFGGGGFGGGGGFCGGGGGFGGGGGGGG,CFGGGGGGGGGGGGGG8,C@8BFECFFGGEFGFGGFGGGGGDGGGC9FGGGGFG?E<FGGGGGGGGGGCGGGGGCC7CFFCEFCFC6FEGGGDCFC,?EF<EFGCEFGGGG9,,6@EGFDFGGBDFF@DCFFF;,7CEEA6A8@FEG9>+@C+31,@CGDG>66,@CFGGG>FGGGGGGGC+@7C8C>*99=45)54??DFFCF@5*18(;C>F<7<2
@M03364:276:000000000-BLYN8:1:1101:15952:12246 2:N:0:1
GGACTACAAGGGTTTCTAATCCTGTTTGCTACCCATGCTTTCGAGCCTCAGCGTCAGTTACAGACCAGACAGCCGCCTTCGCCACTGGTGTTCTTCCATATATCTACGCATTTCACCGCTACACATGGAGTTCCACTGTCCTCTTCTGCACTCAAGTTTCCCAGTTTCCGATGCACTTCTTCGGTTGAGCCGAAGGCTTTCACATCAGACTTAAGAAACCGCCTGCGCTCGCTTTACGCCCAATAAATCCG
+
CCCCCGGGGGGGGGGGGGGGGGGGGGGGGGGGGGGGGGGGGGGGGGGGGGGGGGGGGFGGGGGGGGGGGGGGGGGGGGGGGGEFGGGGGGGGGGCFGGGGGGGGGGGGGGGGGGGGGGGGGGGGGGFGGGGGGGGGGGGGGGGGGGGGFCGGGGGGGCEGGGGGGAFGGGCEGDFGGGFFAFGCF6=8,DFG+@CEGGGGFGFGFFFGGGGGGFGGGGGGFGDAFFFA@EDEGGGEFDGDEE<FG>FEGG9
@M03364:276:000000000-BLYN8:1:1101:17504:12249 2:N:0:1
GGACTACTAGGGTATCTAATCCTGTTTGCTCCCCACGCTTTCGCACCTGAGCGTCAGTCTTCGTCCAGGGGGCCGCCTTCGCCACCGGTATTCCTCCAGATCTCTACGCATTTCACCGCTACACCTGGAATTCTACCCCCCTCTACGAGACTCTAGCTTGCCAGTTTCAAATGCAGTTCCCAGGTTGAGCCCGGGGATTTCACATCTGACTTAACAAACCGCCTGCGTGCGCTTTACGCCCAGTAATTCCG
+
CCCCCGGGGGGGGGGGGGGGGGGGGFGGGGGGGGGGGGGGGGGGGGGFFDGGGGDGFGGGGGGGGGGGGDGGGGGGGGGGGGGGGFGGGDGGGGGGGGGGGGGGGGGGGGGGF,EGGGGDEEGGFGGGGGGGGGGGGGGGGGGGCGFGGGGGFGGGGCFGGGGGGGCG7CFFFFFFGCFGGGGGFGFCG7E;CCGG5EE6BFEFFCFG=7>FGGGGGGGCB=B<?A0743@FGGGA=:E8C.(0:*7<GF9
@M03364:276:000000000-BLYN8:1:1101:12334:12253 2:N:0:1
GGACTACCGGGGTTTCTAATCCTGTTTGCTCCCCACGCTTTCGCACCTGAGCGTCAGTCTTTGTCCAGGGGGCCGCCTTCGCCACCGGTATTCCTCCAGATCTCTACGCATTTCACCGCTACACCTGGAATTCTACCCCCCTCTACAAGACTCTAGCCTGCCAGTTTCGAATGCAGTTCCCAGGTTGAGCCCGGGGATTTCACATCCGACTTGACAGACCGCCTGCGTGCGCTTTACGCCCAGTAATTCCG
+
CCCCCGGGGGGGGGGGGGGGGGGGGGGGGGGGGGGGGGGGGGGGGGGGGGGGGGGGGGGGGGGGGGGGGGGGGGGGGGGGGGGGGGGGGGGGGGGGGGGGGGCGGGGGGGGGGGGGGGGGGGGGGGGGGGGGGGGGFGGGGGGGGGGGGGGGGGGGGGGGGGGGGGGGGGGGGGGFGFEFGGFGGGGFGFGGGGGECEGGGGGGFG<DGGGCFGGGGGGGFGF??F>B0>BEGDGFF6GCEFF?7766:F9
@M03364:276:000000000-BLYN8:1:1101:6781:12264 2:N:0:1
GGACTACAGGGGTTTCTAATCCTGTTTGCTACCCATGCTTTCGAGCCTCAGCGTCAGTTACAGACCAGACAGCCGCCTTCGCCACTGGTGTTCTTCCATATATCTACGCATTTCACCGCTACACATGGAGTTCCACTGTCCTCTTCTGCACTCAAGTTTCCCAGTTTCCGATGCACTTCTTCGGTTGAGCCGAAGGCTTTCACATCAGACTTAAGAAACCGCCTGCGCTCGCTTTACGCCCAATAAATCCG
+
CCCCCGGGGGGGGGGGGGGGGGGGGGGGGGGGGGGGGGGGGGGGGGGGGGGGGGGGGFGGGGGGGGGGGGGGGGGGGGGGGGGGGGGGGGGGGGGGGGGGGGGGGGGGGGGGGGGGGGGGGGDGGGGGGGGGGGFGGGGGGGGGGGGGGGGGGGGGGFGGGFGGGGGGGGGGGGGGGGDGDGG6FE?DFGGGGGGEGGGG7CFGFGFCFGGFGGGGGGGF>GEFBFFD>?BEGG5;A?GGGF6FFGCCGGD
@M03364:276:000000000-BLYN8:1:1101:11298:12286 2:N:0:1
GGACTACAAGGGTTTCTAATCCTGTTTGCTCCCCACGCTTTCGAGCCTCAGTGTCAGTTACAGGCCAGAGAGCCGCTTTCGCCTCCGGTGTTCCTCCATATATCTACGCATTTCACCGCTACACATGGAATTCCACTCTCCTCTTCTGCACTCAAGTCTCCCAGTTTCCAATGACCCTCCCCGGTTGAGCCGGGGGCTTTCACATCAGACTTAAGAAACCGCCTGCGCTCGCTTTACGCCCAATAAATCCG
+
CCCCCGGGGGGGGGGGGGGGGGGGGGGGGGGGGGGGGGGGGGGGGGGGGGGFGGGGGGGFGGGGGGGFGGGGGGGGGGGGGGGGGGGGGGGGGGGGGGGGGGGGGGGGGGGGGGGGGGGGGGGGGDGGGFGFGGEGCGFG8DEGGGGGGGGGGFDGGGGGGGGGGGGGGGGGGFGGGGGGGGGGGGGGFGGGGGGGGGFC4:@=@CFGGGGFFGG7CFGGFGFFFFFF@:>EGFGABFGGGFFFGCFAGGC
@M03364:276:000000000-BLYN8:1:1101:18911:12290 2:N:0:1
GGACTACTCGGGTTTCTAATCCTGTTTGCTCCCCACGCTTTCGCACCTGAGCGTCAGTCTTCGTCCAGGGGGCCGCCTTCGCCACCGGTATTCCTCCAGATCTCTACGCATTTCACCGCTACACCTGGAATTCTACCCCCCTCTACGAGACTCAAGCCTGCCAGTTTCAAATGCAGTTCCCAGGTTGAGCCCGGGGATTTCACATCTGACTTAACAAACCGCCTGCGTGCGCTTTACGCCCAGTAATTCCG
+
CCCCCGGEFGGGGGGGGGGGGGGGGGGGFG<FGGGGCGGGGGG7:FBF,FFGGGGGGGF9<<FGGGGG,6+CFCGGGGGGGG:FCFGGG7FGGAEGE8EFG<EGGGFGGGGGGGGGGGGGGGGGGC=FGGGGGGFGG@6FGGGGGGGGCEGFGGGGFGC3DFGGG=FGGG,EFGG>FGCF?,?FFGGGGGG;5=5**=CFGGGG=FGGGGGGGCCCF<EFECD@(>B>(>5BCCGF*4EDGF0FGG?>FG9
@M03364:276:000000000-BLYN8:1:1101:21723:12338 2:N:0:1
GGACTACCCGGGTTTCTAATCCTGTTTGCTCCCCACGCTTTCGCACCTGAGCGTCAGTCTTTGTCCAGGGGGCCGCCTTCGCCACCGGTATTCCTCCAGATCTCTACGCATTTCACCGCTACACCTGGAATTCTACCCCCCTCTACAAGACTCTAGCCTGCCAGTTTCGAATGCAGTTCCCAGGTTGAGCCCGGGGATTTCACATCCGACTTGACAGACCGCCTGCGTGCGCTTTACGCCCAGTAATTCCG
+
CCCCCGGGGGGGGGEGFGGGGGGGGGGGFGGFGGGGGGGGGGGGCGGGGGGGGGGGGGGGGGGGG9AEGCFGGGGGGGGGGGFGGGGGGGGGGGGGGGGGGFGFGGFFGGGGGGGFGEGGDEFGGGGGGGGGGGGFBEFECECFGGGGGGGGGGGGGEFGGGGGGGGGGD,DE3ECF@DGGFGF7>FCFFGFGGCEECFGGCEGFCGC3DGDC:DCFFGEBEE?FF>E6>>3DGG9F?EGE@(<7>F>FCC
@M03364:276:000000000-BLYN8:1:1101:16186:12341 2:N:0:1
GGACTACACGGGTTTCTAATCCTGTTTGCTCCCCACGCTTTCGAGCCTCAGTGTCAGTTACAGGCCAGAGAGCCGCTTTCGCCTCCGGTGTTCCTCCATATATCTACGCATTTCACCGCTACACCTGGAATTCCACTCTCCTCTCCTGCACTCTAGATACTCAGTTTGGACTGCAGTACTCGGGTTGAGCCCAAGTATTTCACATCCCACTTAAGTATCCGCCTACGCTCCCTTTACGCCCAATAAATCCG
+
CC@CCG8FEFEE@F@GGFGGGFDGFGGGGGGGGGGGGGGGGGGGGGCFFFEFFGGGGFEGGGCGGCFEEGECGGGGEGFGGGGCGGDGCFFGFG9EFGGGGGGGGGFDEGGBFDFGGGGGGG9?,AFDGGGGGGGGGGFGGGGDFFG?CDGGGGF9,@@BBF9FF;EFEG,EFFCDDFGAFGGCF>ED9C6DG6,@,EDGGGGGFGC;?>9+=+=BCFGGEGB==F?>@FEFD:8*=2CGE>@;C*;5CG7
@M03364:276:000000000-BLYN8:1:1101:22009:12347 2:N:0:1
GGACTACTAGGGTATCTAATCCTGTTTGCTCCCCACGCTTTCGCACCTGAGCGTCAGTCTTCGTCCAGGGGGCCGCCTTCGCCACCGGTATTCCTCCAGATCTCTACGCATTTCACCGCTACACCTGGAATTCTACCCCCCTCTACGAGACTCAAGCCTGCCAGTTTCAAATGCAGTTCCCAGGTTGAGCCCGGGGATTTCACATCTGACTTAACAAACCGCCTGCGTGCGCTTTACGCCCAGTAATTCCG
+
CCCCCGGGGGGGGGGGGGGGGGGGGGGGGGGGGGGGGGGGGGGGGGGGGGGGGGGGGGGGGGGGGDGGGGGGGGGGGGGGGGGGGGGGGGGGGGGGGGG9FGGGGGGGGGGGGGGGGGGGGGGGGGGGGFGGGGGGGGGGGGGGDGGGGGGGGGGGGGGGGGGGFGGG7DGGGGGGGGGGGGGGGGCFGGGGGGGGEGGGGGG7AFFGGG>FFGFGGGGGFGFFFFFF:EFED<C>B0;E=:?FFFF2:C9
@M03364:276:000000000-BLYN8:1:1101:6609:12353 2:N:0:1
GGACTACCAGGGTTTCTAATCCTGTTTGCTCCCCACGCTTTCGCACCTGAGCGTCAGTCTTCGTCCAGGGGGCCGCCTTCGCCACCGGTATTCCTCCAGATCTCTACGCATTTCACCGCTACACCTGGAATTCTACCCCCCTCTACGAGACTCTAGCTTGCCAGTTTCAAATGCAGTTCCCAGGTTGAGCCCGGGGATTTCACATCTGACTTAACAAACCGCCTGCGTGCGCTTTACGCCCAGTAATTCCG
+
CCCCCGGGGGGGGGGGGGGGGGGGGGGGGGGGGGGGGGGGGGGGGGGGGGGGGGGGGGGGGGGGGGGGGGGGGGGGGGGGGGGGGGGDGGGGGCGGGGGFGFGGGGGGGGGGGGGGCFGGDGGGGGGGGGGFGDFGGGGGGGGFGGGGGGGGGGAEFGGGGGGGGGGGGGGGGGGGGGGGGGGDFGFFGGGFGGGGGGGGGGGFFGGGGFDFGFGGGGGFDGFFFFFF?>5BDDGFFFGGGFFFGGFBGGF
@M03364:276:000000000-BLYN8:1:1101:25436:12363 2:N:0:1
GGACTACACGGGTTTCTAATCCTGTTTGATACCCACACTTTCGAGCATCAGTGTCAGTGACAGTCTAGTGAGCTGCCTTCGCAATCGGAGTTCTTCGTGATATCTAAGCATTTCACCGCTACACCACGAATTCCGCCCACCTCTACTGTACTCAAGACTCCCAGTTTCAACTGCAATTTTACGGTTGAGCCGCAAACTTTCACAACTGACTTAACAATCCACCTACGCTCCCTTTAAACCCAATAAATCCG
+
CCCCCGGGGGGGGGGGGGGGGGGGGGGGGGGGGGGGGGGGGGGGGGGGGGGGGGGGGGGGGGGGGGGGGGGGGGGGGGGGFGGGGGGGEGGFCGGGGGGGGGGGGGGGGFFFGGGGGGGGGGGGGGGGGGGFGGFGGCGGGGGGGGGGGGGGGGGFGDGGFGGGFGGGFGGGGGGFFAFFDFEGGGGFFFGDGGGGGGGGGGGGFGFC>FGGGGGGGGDFAFFFEF9BFEFFGGGFFFFGGFBFCGFFGF5
@M03364:276:000000000-BLYN8:1:1101:15625:12375 2:N:0:1
GGACTACTGGGGTTTCTAATCCTGTTTGCTCCCCACACTTTCGAGCCTCAGTGTCAGTTACAGGTCAGAGAGCCGCTTTCGCCTTCGGTGTTCCTCCATATATCTACGCATTTCACCGCTACACATCGAATTCCACTCTCCTCTCCTGCACTCAAGTCCCCCAGTTTCAACTGCACACAATGGTTGAGCCCCCGCCTTTTCACTCAGAACTTAAAAACCAGCTGCGCCCCCCTTACACCCAATAAATCCGG
+
CCCCCGGGFGGGGGGGGGGGGGGGGGGGCF,FGGGG:FGGGGGGGG@F,F<CFGGGGGGGG9E<;,CF,C,CG,CF6CFGGG,,,CFG6BFGG9FG8<5EFGGGGG9FFGFGGGGGGGGGGDGG9?,?FF@FFGAG,E,AFGG+,@,DGGGGGGGG;,,4@CECF;EG,E3EFGC,,,++,,7,7+,,2@+A+++3*@EAD9,++***+35+;8@>DGD,*,*.()()()/.CF*4+.<E*.()2;6)93<
@M03364:276:000000000-BLYN8:1:1101:10875:12390 2:N:0:1
GGACTACAGGGGTTTCTAATCCTGTTTGCTCCCCACGCTTTCGAGCCTCAGTGTCAGTTACAGGCCAGAGAGCCGCTTTCGCCTCCGGTGTTCCTCCATATATCTACGCATTTCACCGCTACACATGGAATTCCACTCTCCTCTCCTGCACTCAAGTCTCCCAGTTTCCAATGCACACAATGGTTGAGCCACTGCCTTTTACCTCAGACTTAAGAAACCACCTGCGCTCGCTTTACGCCCAATAAATCCGG
+
CCCCCGGGGGGGFGGGGGGGGGGGGGGGGGFGGGGGG7CFGGGGGGGGGGGGGGGGGGGGGGGGGGGGGGGGGE@FGGFGGGBFGGGGGGGGGFGFFFGGGGGGGGFGGGGCGGGGGGGGGGGGGGGGGFGGGGFFGGGFGGGGGGGCGGGFDEGGEF;EGGFGGGGGGGGGGGCCFGGDFCGFDGFGGG6FFGFFFGGGF7,=9*77AC7+:8:<CG6>FE4>49495?4):<FC:@EGG31A*C@?<G<
@M03364:276:000000000-BLYN8:1:1101:14876:12394 2:N:0:1
GGACTACTAGGGTATCTAATCCTGTTTGCTACCCATGCTTTCGAGCCTCAGCGTCAGTTACAGACCAGACAGCCGCCTTCGCCACTGGTGTTCTTCCATATATCTACGCATTTCACCGCTACACATGGAGTTCCACTGTCCTCTTCTGCACTCAAGTTTCCCAGTTTCCGATGCACTTCTTCGGTTGAGCCGAAGGCTTTCACATCAGACTTAAGAAACCGCCTGCGCTCGCTTTACGCCCAATAAATCCG
+
CCCCCGGGAEGGGGGGGGGGGGGGGGGGGGCFGGGGGGGGGGGFFGGGGGGGGGGGGGGGGGGCFGGGGFGGGGGGGGGGFGGGGGGGGGGGGDEFGGGGGGGGGGGGDGGGGF@FGGGDGGGGCFGGGCGGGGGGGFGFGGGG9EGGFGGFGGGG;FFGFGGGGGGGDEDEEDGGGGCA@EGGGGGGFGGGEECGGFDFFGGFFG8>CFGGGGFDFFGGFGFADFA;@DEFGFGFFFGGGF0)*;;<FC5
@M03364:276:000000000-BLYN8:1:1101:10305:12396 2:N:0:1
TAATCCTGTTTGCTCCCCACGCTTTCGAGCCTCAGTGTCAGTTACAGGCCAGAGAGCCGCTTTCGCCTCCGGTGTTCCTCCATATATCTACGCATTTCACCGCTACACATGGAATTCCACTCTCCTCTCCTGCACTCAAGTCTCCCAGTTTCCAATGCACACAATGGTTGAGCCACTGCCTTTTACATCCGACTTAAGAATCCACCTGCGCTCGCTTTACGCCCAATAAATCCGGACAACGCTTGGGACCT
+
CCC9@EEGAF9@EGEGC7CBFGFCG@FCFF@8EFCF@E@FGCFGAFF<8B<<EEGEGGGGCCF<F@CFGFG:@6BC,@9AF<DEFE,CEFGEF:C=FD<FCCE=CFE=:<,BEDEFCFG9=B:5>AF5A,AECF8498>=4=>8BFGGGCF=B,4@44@DED8+8=D==E=FFGFFFFF8E;,D@9:8C,++@+>9CFCF+=,43AF79D>DD79C>9,=BGB(6;BF;+1=4))().*4/5(:9<4=F3*
@M03364:276:000000000-BLYN8:1:1101:22649:12399 2:N:0:1
GGACTACTCGGGTTTCTAATCCTGTTCGCTCCCCACGCTTTCGAGCCTCAGCGTCAGTTACAGTCCAGAGAGTCGCCTTCGCCACTGGTGTTCTTCCTAATCTCTACGCATTTCACCGCTACACTAGGAATTCCACTCTCCTCTCCTGCACTCTAGATACTCAGTTTGGAATGCAGTACTCGGGTTGAGCCCAAGTATTTCACATCCCACTTAAGTATCCGCCTACGCTCCCTTTACTCCCAATAAATCCG
+
CCCCCGGGGGGGGEDGGGGGGGGGGGEFGFGGGGGGGGGG,EFE8C7AEGDGGGGGGGFGGGFGGCFGFGGGGD@EFEFGCEEFGFGGGGG@ECCFGFGGGGGGGC?A:C@CGGGGGGGEFGGGGFGCFAFF,EF9EFGGGFGGGGFGFFGGGGGGGGGGGGGGGGGGGGGFFGFGGG8EFGGGGGGF7FEGGG,7<EFGGGGCFC5FGGGGGFCECGGGFGBAFFF>=DE4CCFC+*?CFFD4FCA);CC
@M03364:276:000000000-BLYN8:1:1101:23128:12419 2:N:0:1
GGACTACTGGGGTATCTAATCCTGTTTGCTCCCCACGCTTTCGCACCTCAGTGTCAGTATCAGTCCAGGTGGTCGCCTTCGCCACTGGTGTTCCTTCCTATATCTACGCATTTCACCGCTACACAGGAAATTCCACCACCCTCTACCGTACTCTAGCTTGCCAGTTTTGGATGCAGTTCCCAGGTTGAGCCCGGGGCTTTCACATCCAACTTAACAAACCACCTACGCGCGCTTTACGCCCAGTAATTCCG
+
9CCCCGGFGGGGGDGGFFGCFGGGGGGGGGGGGGGGDGDEGGEECFGGGGGGGFGGGGGGGFGGGFGGEF<FGGGGDGGGGGGGGGGFFFGGGGG<FCEEGGFFGCGFGGGGGGGGGGGGGGGGBBF8FFGGFEEEF,4FEFGGDE@EGGGGG9FGGGGGFEAFFDFC,8EADGGGGGEF8>?EGCFCGFECCCBE:G,AFFC+BFFFC4C88CF@CCFGFGBBFFDB2>>ED5D);7EE55(/+;@4*;6
@M03364:276:000000000-BLYN8:1:1101:24324:12433 2:N:0:1
[truncated: 32,045,347 more chars]
