# Supplementary material for: Captivity causes taxonomic and functional convergence of gut microbial communities in bats
Source: PeerJ. 2019 Apr 30;7:e6844. doi: 10.7717/peerj.6844 (PMC6499062; doi:10.7717/peerj.6844)
Supplement: Data S38 — Raw data of FRf9. [file peerj-07-6844-s043.gz › D8j5401-FRf9_R1.fq]

@M03364:276:000000000-BLYN8:1:1101:13775:1211 1:N:0:1
ACTCCTACGGGAGGCAGCAGTAGGGAATCTTCCACAATGGACGAAAGTCTGATGGAGCAACGCCGCGTGAGTGAAGAAGGTTTTCGGATCGTAAAACTCTGTTGTTGGAGAAGAACGTATTTGATAGTAACTGATCAGGTAGTGACGGTATCCAACCAGAAAGCCACGGCTAACTACGTGCCAGCAGCCGCGGTAATACGTAGGTGGCAAGCGTTGTCCGGATTTATTGGGCGTAAAGCGAGCG
+
GGGGG9FFGGGGGGGGGGGGGGGGGGGGGGGGGGGGGGGGGGGGGGGGGGGGGGGGGGGGGGGGGGG@FGGGGGGGGGGGGGGFGGGGGGGGGGGGGGGGGGGGGGGGGGGGGGGGGGGGGFGGGGGGGGGGGGGGGGGGGGGGGGGGGGGFGGGGGGGGGGGGGGG>FGGGGGGGGGGGGGGGGGGGGGGCEGGGGGGGEGGGGGGGGGGGGGGGG?CEGG5CFCGGDGGGGGGGGGGDDDGC
@M03364:276:000000000-BLYN8:1:1101:12365:1222 1:N:0:1
ACTCCTACGGGAGGCAGCAGTAGGGAATCTTCCACAATGGACGAAAGTCTGATGGAGCAACGCCGCGTGAGTGAAGAAGGTTTTCGGATCGTAAAACTCTGTTGTTGGAGAAGAATGTATCTGATAGTAACTGATCAGGTAGTGACGGTATCCAACCAGAAAGCCACGGCTAACTACGTGCCAGCAGCCGCGGTAATACGTAGGTGGCAAGCGTTGTCCGGATTTATTGGGCGTAAAGCGAGCG
+
GGGGGGGGGGGGGDEGGGGGGFGFGGGGGGGGGGGGGGGGGGGGGGGCGGGGGGGGGGGGGGGGGGGGGGGGFGGFGGFFGGGGFGGGGGGGGGGFGGGGGGGGEAAFFGGFGGGFGGGFGGGGGFGFGCGEGFFFGGG,CFFGGFGGCF+CFGF8>FFFGFGGGGGEEGGGGGFBDCGCFGAFGGGGGGGG*=EEFGGFGGGECG5CGFCFGGGEGGGGCCG79F7CGGFGGGGGGDFGDD59
@M03364:276:000000000-BLYN8:1:1101:13477:1246 1:N:0:1
ACTCCTACGGGAGGCAGCAGTGGGGAATATTGCACAATGGGCGCAAGCCTGATGCAGCCATGCCGCGTGTATGAAGAAGGCCTTCGGGTTGTAAAGTACTTTCAGCGAGGAGGAAGGTGGTGAGCTTAATACGCTCATCAATTGACGTTACTCGCAGAAGAAGCACCGGCTAACTCCGTGCCAGCAGCCGCGGTAATACGGAGGGTGCAAGCGTTAATCGGAATTACTGGGCGTAAAGCGCACG
+
GGGGGGGGGGGGGGGGGGGGGGGGGGGGGGGGGGGGGGGGGGGEGGGGGGGGGGGGGGGGGGGGGGGGGGGGGGGGGGGGGGGGGGGGGGGGGGGGGGGGGGGGGGGGGGGGGCGGGGGGGGGGGGGGGGGGGGEGGGGGGGFGGGGGGGGGFGGGGGGGGGGGGGGGGGGGGGGGG>:FCFGGGGGGGGGGGGGGGGGG5BCCECGGGGGGGGGG=9EGGGCFCCGGGGG=59C7FCCGGG97
@M03364:276:000000000-BLYN8:1:1101:15647:1268 1:N:0:1
ACTCCTACGGGAGGCAGCAGTGGGGAATATTGCACAATGGGCGCAAGCCTGATGCAGCCATGCCGCGTGTGTGAAGAAGGCCTTCGGGTTGTAAAGCACTTTCAGCGAGGAGGAAGGTGGTGAACTTAATACGTTCATCAATTGACGTTACTCGCAGAAGAAGCACCGGCTAACTCCGTGCCAGCAGCCGCGGTAATACGGAGGGTGCAAGCGTTAATCGGAATTACTGGGCGTAAAGCGCACG
+
GGGGGGGGGGGGGGGGGGGFGGGGGGEGGGGFGGGGGGGGGGGGGGGGGFGGGGGGGGGFGGGGGGG@CGGGGGGGGGGGCFGGGGGGGGGFGGGGGGGGGGCG9FGCEGGC:CFGGGGGGG9FFGGGGGGGGEFGGGGGGDFGGGG@FGGGGGGGC@FF7CGGGE@FEGGEGGGGGGGGCGGGFGFGGDGGEE8@FFGGGGGGGGGGGGGGGGE5CGGGGGGGGGGGG6:=DGGGGGGGDGG3
@M03364:276:000000000-BLYN8:1:1101:11575:1289 1:N:0:1
ACTCCTACGGGAGGCAGCAGTAGGGAATCTTCCACAATGGACGAAAGTCTGATGGAGCAACGCCGCGTGAGTGAAGAAGGTTTTCGGATCGTAAAACTCTGTTGTTGGAGAAGAATGTATCTGATAGTAACTGATCAGGTAGTGACGGTATCCAACCAGAAAGCCACGGCTAACTACGTGCCAGCAGCCGCGGTAATACGTAGGTGGCAAGCGTTGTCCGGATTTATTGGGCGTAAAGCGAGCG
+
GGGGGGGGGGGGGGGGGGGGGGGGGGGGGGGGGGGGGGGGGGGGGGGGGGFGGGGGGGGGGGGGGGGFGGGGGGGGGGGGGGGGGGGDGGGGGGGGGGGGGGGGGGGGGGGGGGGGGGGGGGGFDGFGGGGGGGDFGGGGGGGGGGGGGGGFEFGGCCEGGGGGGFGGEGGGGGGGGGGGGFCGGGGGGGGGDGGGGGGGGDGEFGGGGGGFEGEGGGGGGEGGGFGGGGGCDGGGGGGGDDD<
@M03364:276:000000000-BLYN8:1:1101:8976:1321 1:N:0:1
ACTCCTACGGGAGGCAGCAGTAGGGAATCTTCCGCAATGGGCGAAAGCCTGACGGAGCAACGCCGCGTGAGTGATGAAGGGTTTCGGCTCGTAAAACTCTGTTATTAGGGAAGAACAAACGTGTAAGTAACTGTGCACGTCTTGACGGTACCTAATCAGAAAGCCACGGCTAACTCCGTGCCAGCAGCCGCGGTAATACGGAGGGTGCAAGCGTTAATCGGAATTACTGGGCGTAAAGCGCACG
+
GGGGGGGGDGGGGGGGGGGGGGGGGGGGGGGGGGGGGGGGGFGGGGGGGGGGGGGGGGGGGGGGGGGGGGGGGGGGFGGGEGGGGGGGGGGGGGGGGGGGGGGGGGGGGGGGGGGGGGGG@FGGDFGGGGGGGGGGGGGGGGGGGGGDGGGGGGGGGGGGGGGGGFGGGGGGGGG9FEG7BEGGGGGGGGGGG>EGGCFGG>CGGDC8FGGGGGGDFGGGGGGFGGGGCFGGGGGGGGGGG:>/
@M03364:276:000000000-BLYN8:1:1101:19798:1321 1:N:0:1
ACTCCTACGGGAGGCAGCAGTGGGGAATATTGCACAATGGGCGCAAGCCTGATGCAGCCATGCCGCGTGTGTGAAGAAGGCCTTCGGGTTGTAAAGCACTTTCAGCGAGGAGGAAGGTGGTGAGCTTAATACGTTCATCAATTGACGTTACTCGCAGAAGAAGCACCGGCTAACTCCGTGCCAGCAGCCGCGGTAATACGGAGGGTGCAAGCGTTAATCGGAATTACTGGGCGTAAAGCGCACG
+
GGGGGGGGGGGGGGGGDGGGGGGGGGGGGGGGGGGGGGG<EFGGGGGGGGGGGGGGGFGFFGGGGGCFGGGGGGGDGGGGGFFFFFGGGCFCEGGGGGGGGGFGGGGGEDEGGEGGCFFGE<CFFGDFFGCEGFGGGDGGG9@@EGGGGGGGGG7EFEFGGGFGGG>>D@FDGGGGGGCFFGFGGDEFFCCEGGGGGGFGGGGGC8EGG9CGCE*CCEGGGGCFGGGCCGGGGGGGGGGC)9/1
@M03364:276:000000000-BLYN8:1:1101:11205:1325 1:N:0:1
ACTCCTACGGGAGGCAGCAGTAGGGAATCTTCCGCAATGGGCGAAAGCCTGACGGAGCAACGCCGCGTGAGTGATGAAGGGTTTCGGCTCGTAAAACTCTGTTATTAGGGAAGAACAAACGTGTAAGTAACTGTGCACGTCTTGACGGTACCTAATCAGAAAGCCACGGCTAACTACGTGCCAGCAGCCGCGGTAATACGTAGGTGGCAAGCGTTATCCGGAATTATTGGGCGTAAAGCGCGCG
+
GGGGGGGGGGDGGGGGGGGGGGGGGGGGGGGGGGGGGGGGGGGGGGGGGGGGGGGGGGGGGGGGGGGGGDGGGFGGGGGGGFGGGGGGGGGGGGGGGGGGGGGFGGGGGGGGGGGGGGGGEGGGGGGGGGGGGGGAFAFFGGGGGGGGGFCAFGGGGGGGGGGGFGGGGG@FGGGGGGGGGGGGGGGGGGGGGGGGGGGGFFFGGGGGGFGCEECEGGCGGGGGDFGGCEGFDCEC3CFDGGCC
@M03364:276:000000000-BLYN8:1:1101:13845:1331 1:N:0:1
ACTCCTACGGGAGGCAGCAGTAGGGAATCTTCGGCAATGGACGAAAGTCTGACCGAGCAACGCCGCGTGAGTGAAGAAGGTTTTCGGATCGTAAAACTCTGTTGTTAGAGAAGAACAAGGACGTTAGTAACTGAACGTCCCCTGACGGTATCTAACCAGAAAGCCACGGCTAACTACGTGCCAGCAGCCGCGGTAATACGTAGGTGGCAAGCGTTGTCCGGATTTATTGGGCGTAAAGCGCGCG
+
GGGGGGGGGGGGGGGGGGGGGGGGGGGGGGGGGGGGGGGGFGGGGGGFGGGGGGGGGGGGGGGGGGGGGGGGGGGGGGGGFGGGGGGGGGGGGFGGGGGGGGGGGGGGGGFFGGGGGGFFGGGGGGGGGGGGGGGGGGGGGGGGGGGGGGGD9FGG@DFGFFFGFGGGGGGGGGGGGGGGGGGGGGGGFGGGGGGEGGGGGGGGC9CGGGGGGG5CGGGGGGDEGGGGGGGGD<GGGGGGGGCG
@M03364:276:000000000-BLYN8:1:1101:17286:1340 1:N:0:1
ACTCCTACGGGAGGCAGCAGTAGGGAATCTTCGGCAATGGACGAAAGTCTGACCGAGCAACGCCGCGTGAGTGAAGAAGGTTTTCGGATCGTAAAACTCTGTTGTTAGAGAAGAACAAGGACGTTAGTAACTGAACGTCCCCTGACGGTATCTAACCAGAAAGCCACGGCTAACTACGTGCCAGCAGCCGCGGTAATACGTAGGTGGCAAGCGTTGTCCGGATTTATTGGGCGTAAAGCGAGCG
+
GGGGGGGGGGGGGGGGGGGGGGGGGGGGGGGGGGGGGGGGGGGGGGGGGGGGGGGGGGGGGGGGGGGGGDEGGGGGGGGGGGGGGGGGGGGGGGFGGGGGGGGGGGFGGGGGGGGGGGFGGGGGGGGGGGGGGGGGGGGEGGGGGGGGGGGGGGDGGGGGGGGGGGGGEGGGGGGGGGGDDFFGGGGGGGGGGGGGGGGF<:EEGGGGGGGGGGGGGGGGGGGGGGGFGGGGGDDGGGGGGGG5
@M03364:276:000000000-BLYN8:1:1101:13683:1347 1:N:0:1
ACTCCTACGGGAGGCAGCAGTAGGGAATCTTCGGCAATGGACGAAAGTCTGACCGAGCAACGCCGCGTGAGTGAAGAAGGTTTTCGGATCGTAAAACTCTGTTGGTAGAGAAGAACGTTGGTGAGAGTGGAAAGCTCATCAAGTGACGGTAACTACCCAGAAAGGGACGGCTAACTACGTGCCAGCAGCCGCGGTAATACGTAGGTCCCGAGCGTTGTCCGGATTTATTGGGCGTAAAGCGAGC
+
GGGGGGGGGGGGGGGGGGGGGFGGGGGGGGGGGGGGGGGGGFGGGGGGGGGGGGCGGEEGGGGGGGGGGGGGGGGGGGGGGGGGGGGGDCFGGGGGGGGGFGFGGGFGFFGGGGGGGGGGGFFCGCFFGFGGFDCFGGFGGCDFDFFGGGGGGGGFEFGEAF7DFGFGGE:FEGGGFGGGGGGGGGFGFGCGGGEGGGGF>CECGGGGGGGGGGGGGGGGGGGGG?CFGGGGGGGCGCFGGGD/
@M03364:276:000000000-BLYN8:1:1101:20695:1354 1:N:0:1
ACTCCTACGGGAGGCAGCAGTAGGGAATCTTCGGCAATGGACGAAAGTCTGACCGAGCAACGCCGCGTGAGTGAAGAAGGTTTTCGGATCGTAAAACTCTGTTGTTAGAGAAGAACAAGGACGTTAGTAACTGAACGTCCCCTGACGGTATCTAACCAGAAAGCCACGGCTAACTCTGTGCCAGCAGCCGCGGTAATACAGAGGGTGCGAGCGTTAATCGGATTTACTGGGCGTAAAGCGTGCG
+
FEGFGGGFFGGGGGCFGGGGDEEGGGGGFGG9@@FGGGGG<<:CFGD<@FGGFFEGGG7FFGGGGGG@:C?EFGCFGGDFFFGGGGGFEGGFGGGGGFFG<FGGGGFFFGGDGGFGFDEEFGGFG<EGFGG9<FEFFGG++@FDFFFC>F<<<FFGGGGDFF<F7FCDD7:FFCEF,D@CGGG,;BCF,CEE>CCECFCC9+<@EGCCC?*8=?*;=0A:5**/CE7<078F<1:EGFG)19CD
@M03364:276:000000000-BLYN8:1:1101:12389:1361 1:N:0:1
ACTCCTACGGGAGGCAGCAGTAGGGAATCTTCGGCAATGGACGAAAGTCTGACCGAGCAACGCCGCGTGAGTGAAGAAGGTTTTCGGATCGTAAAACTCTGTTGTTAGAGAAGAACAAGGACGTTAGTAACTGAACGTCCCCTGACGGTATCTAACCAGAAAGCCACGGCTAACTACGTGCCAGCAGCCGCGGTAATACGTAGGTGGCAAGCGTTGTCCGGATTTATTGGGCGTAAAGCGAGCG
+
GGGGGGGGGGGGGGGGGGGGGGGGGGGGGGGGGGGGGGGGGGGGGGGGGGGGGGGGGGGGGGGGGGGGGGGGGGGGGGGGGGGGGGGGGGGGGGGGGGGGGGGGGGGGGGGGCGGGGGGGFGGGGGGGGGGGGGGGGGGGGGGGGGGGGGGGGGGGGGGGGGGGGGGGGGGGGGGGGGGGGGGGGGGGGGGGGGGGGGGGGGGGGGGGGGGGGEGDGGGGGGGGGGGFFGGGGGGGGGGGGGGD
@M03364:276:000000000-BLYN8:1:1101:21022:1376 1:N:0:1
ACTCCTACGGGAGGCAGCAGTAGGGAATCTTCGGCAATGGACGAAAGTCTGACCGAGCAACGCCGCGTGAGTGAAGAAGGTTTTCGGATCGTAAAACTCTGTTGTTAGAGAAGAACAAGGACGTTAGTAACTGAACGTCCCCTGACGGTATCTAACCAGAAAGCCACGGCTAACTACGTGCCAGCAGCCGCGGTAATACGTAGGTGGCAAGCGTTGTCCGGATTTATTGGGCGTAAAGCGAGCG
+
CFGFDFEGGGG;CBF76BEFFFGGGGGFFC<EDFGGG,CF<FCEGCFGGGDAFC@FFGDDG@:@@CFGGEFGGGGFGGF?B?F7FCCGCEGF8EFGGC<FGGGGGGGGG9<FD@FGGFGFFFF>FD=EFFGGGGGGGFGD+>D@=DC:FC@CFF9FEFC77FF:5@FGGGGGCCE>C8FG7D;FGGGF;CEEGGGCC9F55<EEFEGCBEG5C;8//ACED8A2++233<=C3DCG77D3DDG<
@M03364:276:000000000-BLYN8:1:1101:20056:1383 1:N:0:1
ACTCCTACGGGAGGCAGCAGTAGGGAATCTTCCGCAATGGGCGAAAGCCTGATGCAGCCATGCCGCGTGTGTGAAGAAGGCCTTCGGGTTGTAAAGCACTTTCAGCGAGGAGGAAGGTGGTGAGCTTAATACGTTCATCAATTGACGTTACTCGCAGAAGAAGCACCGGCTAACTCCGTGCCAGCAGCCGCGGTAATACGGAGGGTGCAAGCGTTAATCGGAATTACTGGGCGTAAAGCGCACG
+
GDFGGFGGGGGGDGGGGGGGGFGGGGGGGGGGGGGGGGGGGGGGGGGGGGGGGGGGFAEGGGGGGGGFFGGGGGGGGFGGGGGGGGGGGGGGGGGGGGGGGGGGGGGGGGGGGGGGGFGGGGFGGGGGGGGGGGGGGGGGGGFGGGGGGFGGGGGGG7FGGGGGGGGGGGDGGGFFEGFFEGGGGGGGGGGGGGGGFFGGGGGGEGEGGGGGGGGGGGGGGGGG?C?FCFGGGGEGGFCDGDC3
@M03364:276:000000000-BLYN8:1:1101:14910:1436 1:N:0:1
ACTCCTACGGGAGGCAGCAGTGGGGAATATTGGACAATGGGCGAAAGCCTGATCCAGCCATGCCGCGTGTGTGAAGAAGGCCTTTTGGTTGTAAAGCACTTTAAGCGAGGAGGAGGCTACTTAGATTAATACTCTAGGATAGTGGACGTTACTCGCAGAATAAGCACCGGCTAACTCTGTGCCAGCAGCCGCGGTAATACAGAGGGTGCGAGCGTTAATCGGATTTACTGGGCGTAAAGCGTGC
+
GGGGGGGGGGGGGGGGGGGGGGGGGGGGGGGGGFGGGFGGGGGGGGGGGGGGGFGGGADFFFGGDEFGEG@FGGFGGGGCFGGCEGDFFGEFGGGGGGGGGDGGGGDCGGGEGGGGCFGGGGGGC@?FDDGGG9<FGGGFF<5FFFGGEFCCAFGG>CFGGGGFGGGGDCCECFFF9;,2@FFFDFGGG5EEE5EEEF9;B9CCGGGGGGDGEGGGGFFGGGGEEGGGFGFGCGGGCCCGCD*/
@M03364:276:000000000-BLYN8:1:1101:19619:1442 1:N:0:1
ATTCCTACGGGAGGCAGCAGTAGGGAATCTTCGGCAATGGACGAAAGTCTGACCGAGCAACGCCGCGTGAGTGAAGAAGGTTTTCGGATCGTAAAACTCTGTTGTTAGAGAAGAACAAGGACGTTAGTAACTGAACGTCCCCTGACGGTATCTAACCAGAAAGCCACGGCTAACTACGTGCCAGCAGCCGCGGTAATACGTAGGTGGCAAGCGTTGTCCGGATTTATTGGGCGTAAAGCGAGCG
+
GDFFGGGGGGGGGGGGGGGGGFGGGGGGGGGGGGGGGGGGGGGGDGGGGGGGGGGGGGGGGGGGGGGGGGGGGGGGGGGGGGGGGFGGGGGGGGGGGGGGGGGGGGGGGGGGGGGGGFBEFGGFGFDGGGGGGGGGGGGGGGGGGGG@FGEGGGGGGGGGGGGGFGGGGGGGGGGGGGFGGGGGFFFGFGGGGGGGFGGGGGGGGCFDGGGGGGGGGFGEEGGEDGGGDGGGG3=EGGGGGGG5
@M03364:276:000000000-BLYN8:1:1101:8622:1456 1:N:0:1
ACTCCTACGGGAGGCAGCAGTAGGGAATCTTCGGCAATGGACGAAAGTCTGACCGAGCAACGCCGCGTGAGTGAAGAAGGTTTTCGGATCGTAAAACTCTGTTGTTAGAGAAGAACATGGGTGAGAGTAACTGTTCACCCCTTGACGGTATCTAACCAGAAAGCCACGGCTAACTACGTGCCAGCAGCCGCGGTAATACGTAGGTGGCAAGCGTTGTCCGGATTTATTGGGCGTAAAGCGAGCG
+
GGGGGGGGGGGGGGGGGGGGGGGGGGGGGGGGGCGGGGGGGGGGGGGGGGGGGGGGEGGGGGEDFGGGGGEFGGFGGGGGGBFFGGGD@CEGFFGGGGFGCFGGDFGEFGGGGGGFEFDGF>CGGFFGFFFCFF<FFF<BEF,@FEFCGGGGGGGGGGGGGGGGGGGGEGGGFGCCGE,,DCGGGGGFG5E5CC8CGFFGC?8BCFGGCGGDEECEEFCGGGG5CFGG9?*:7):CCFDGGGGG
@M03364:276:000000000-BLYN8:1:1101:15686:1461 1:N:0:1
ACTCCTACGGGAGGCAGCAGTAGGGAATCTTCGGCAATGGACGAAAGTCTGACCGAGCAACGCCGCGTGAGTGAAGAAGGTTTTCGGATCGTAAAACTCTGTTGTTAGAGAAGAACAAGGACGTTAGTAACTGAACGTCCCCTGACGGTATCTAACCAGAAAGCCACGGCTAACTACGTGCCAGCAGCCGCGGTAATACGTAGGTCCCGAGCGTTGTCCGGATTTATTGGGCGTAAAGCGAGCG
+
GGGGGGGGGGGGGGGGGGGGGFGGGGGGCGGCFGGGGGGGGGG>FGGFFGGGGGCGGGGGGGGGGGGGGGGGGGGGGGGGECGGGGGGGGGGGFGGGGGG,CFFGFGGAFGFGGGGGGE8FCCF@A+A?DF<FFGFGCEFECAFFFGEGGGGGG,@FFEEGGFGGFFGGGGGFFCFGGCFG7EGFGGGGGGGGGGGGGGGGC88E<CCCGC=*:EGGC7=>*129E7FFCC5>CGE<?DDCC<7
@M03364:276:000000000-BLYN8:1:1101:17435:1466 1:N:0:1
ACTCCTACGGGAGGCAGCAGTAGGGAATCTTCGGCAATGGACGAAAGTCTGACCGAGCAACGCCGCGTGAGTGAAGAAGGTTTTCGGATCGTAAAACTCTGTTGTTAGAGAAGAACAAGGACGTTAGTAACTGAACGTCCCCTGACGGTATCTAACCAGAAAGCCACGGCTAACTACGTGCCAGCAGCCGCGGTAATACGTAGGTGGCAAGCGTTGTCCGGATTTATTGGGCGTAAAGCGAGCG
+
GGGGGGGGGGGGGGGGGGGGGGGGGGGGGGGGGCFGGGGGGGGGGGGGGGGGGGGDEGGGGGGGGGGGGGGGGGGGGGGGGGGGGGCFGGGGGGGGGGGGGGGGGGGGGGGGGGGGGGGGFGGGGGDGGGGGGGGGGGGGGGG@FGGGGGGGGGGGGGGGGGGGGGGGGGGGGGGGGGGGGGGGGGGGGEGGGGGDGFGG9CFEGGGGGGGGEGGGGGGGD=*:CFCGGFGFGGGGFGGGGGG)
@M03364:276:000000000-BLYN8:1:1101:11540:1484 1:N:0:1
ACTCCTACGGGAGGCAGCAGTAGGGAATCTTCGGCAATGGACGAAAGTCTGACCGAGCAACGCCGCGTGAGTGAAGAAGGTTTTCGGATCGTAAAACTCTGTTGTTAGAGAAGAACAAGGACGTTAGTAACTGAACGTCCCCTGACGGTATCTAACCAGAAAGCCACGGCTAACTACGTGCCAGCAGCCGCGGTAATACGTAGGTGGCAAGCGTTGTCCGGATGTATTGGGCGTAAAGCGAGCG
+
GGDFGFGGCFGGGGGGGGGGGAFGGGGGGGGGG7CFEGGGGGGEFEEFGFFGGGGCGDGGGGGGGGEGEGGCEGFAFFGFEFCFF:FDFGCFDGGGGFGCGGGGGFGGGGGGGBFGGGGGGGGGFGGGGGGGGGAEGGGGGGCC8DG><E@FG,=FGCGFGGGGFGGGDGGGGGGG@EGGGGGGGGGG@EGGGCCEFFGGCCFC?<>FCFGGEGEE=EF7EEC*<@CGG+;>DDG5D7DDDGG3
@M03364:276:000000000-BLYN8:1:1101:15940:1496 1:N:0:1
ACTCCTACGGGAGGCAGCAGTAGGGAATCTTCCACAATGGACGAAAGTCTGATGGAGCAACGCCGCGTGAGTGAAGAAGGTTTTCGGATCGTAAAACTCTGTTGTTGGAGAAGAACGTATTTGATAGTAACTGATCAAGTAGTGACGGTATCCAACCAGAAAGCCACGGCTAACTACGTGCCAGCAGCCGCGGTAATACGTAGGTGGCAAGCGTTGTCCGGATTTATTGGGCGTAAAGCGAGCG
+
GGGGGGGGGGGGGGGGGGGGGFGGGGGGGGGGGGGGGGGGGGGGGGGFGGGGGGGGGGGGGGGGGGGGGGEFFGGGGGGGGGGGGGGGGGGGGGGGGGGGGGGGEFFFEGGGGGGGGGGGGFG9EFGEAFGDFFGGGGGGDA<FEGGGGGGGGGFGGGGGGGGDGG7FGGFFGGGGGGFBFFGGFGGGGGDCGEGGGGFF9BGGGFB6CFE8EGCCEC@EG=EEGGGGFGGGGGCCFGGD<3C7
@M03364:276:000000000-BLYN8:1:1101:9312:1499 1:N:0:1
ACTCCTACGGGAGGCAGCAGTAGGGAATCTTCGGCAATGGACGAAAGTCTGACCGAGCAACGCCGCGTGAGTGAAGAAGGTTTTCGGATCGTAAAACTCTGTTGTTAGAGAAGAACAAGGACGTTAGTAACTGAACGTCCCCTGACGGTATCTAACCAGAAAGCCACGGCTAACTACGTGCCAGCAGCCGCGGTAATACGTAGGTGGCAAGCGTTGTCCGGATTTATTGGGCGTAAAGCGAGCG
+
GGGGGGGGGGGGGGGGGGGGGGGGGGGGGGGGGGGGGGGGGGGGGGGGGGGGGGGGGGGGGGGGGGGGGGGGGGGGGGGGGGGGGGGGGGGGGGGGGGGGGGGGGGGGGGGGGGGGGGGGGGGGGGGGGGGGGGGGGGGGGGGGGGGGGGFFGGGGGGGGGGGGGGGGGGGGGGGGGGGGGGGGGGGGGGGGGGGGGGGGGGGGGGGGGGGGGGCEGGGGGGGGGGGGFGGGGGGGGFGGGGGC
@M03364:276:000000000-BLYN8:1:1101:19816:1502 1:N:0:1
ACTCCTACGGGAGGCAGCAGTAGGGAATCTTCGGCAATGGACGAAAGTCTGACCGAGCAACGCCGCGTGAGTGAAGAAGGTTTTCGGATCGTAAAACTCTGTTGTTAGAGAAGAACAAGGACGTAAGTAACTGTACGTCCCCTGACGGTATCTAACCAGAAGCCACGGCTAACTACGTGCCAGCAGCCGCGGTAATACGTAGGTGGCAAGCGTTGTCCGGATTTATTGGGCGTAAAGCGAGCGC
+
GGGGGGGGGGGGGGGGGGGGGGGGGGGGGGGGGGGGGGGGGGGGGGGGGGGGGGGGGGGGGGGGGGGGGGGGGGGGGGGGGFGFGGGGGGGGGGGGGGGGGGGGGGGGGGGGGGGGGGGGGGGGGGGGGGGGGGGGGGGGGFFGGGGGGGFGGGGGGGGGGGGFGGGGGGGGGGGGGGGGGGFFGGGGGGGGGGGGGGGGGGGCCGGGGGGGCGGGGCCGGAE+AF:EFGGGDGGGGGGGGGD3
@M03364:276:000000000-BLYN8:1:1101:18687:1506 1:N:0:1
ACTCCTACGGGAGGCAGCAGTAGGGAATCTTCGGCAATGGACGAAAGTCTGACCGAGCAACGCCGCGTGAGTGAAGAAGGTTTTCGGATCGTAAAACTCTGTTGTTAGAGAAGAACGACGAGGAGAGTGGAAAGCTCCTCGTGTGACGGTATCTAACCAGAAAGGGACGGCTAACTACGTGCCAGCAGCCGCGGTAATACGTAGGTCCCGAGCGTTGTCCGGATTTATTGGGCGTAAAGCGAGC
+
GGGGGGGGGGGGGGGGGGGGGGGGGGGGGGGGGGGGGGGGGGGGGGGGGGGGGFGGGGGGGGGGGGGGGGGGGGGGGGGGGGGGGGGGGGGGGGGGGGGGGGGGGGGGGGGGGGGCEDEGGGGGEEGGGGGGGDGGGGGFGGGGGGGGGGGGGGFGGGGGGFD7FCCGGGGGGGGGGFGGGGGGGFFGGGGGGGGGGGCGD9>ED?9CGGGGGECECGGGGGGDEFGGFGFGFDGGGGGGGDD5
@M03364:276:000000000-BLYN8:1:1101:9123:1513 1:N:0:1
ACTCCTACGGGAGGCAGCAGTAGGGAATTTTCCGCAATGAGCGAAAGCTTGACGGAGCGACACAGCGTGCAGGATGAAGGTCTTCGGATTGTAAACTGCTGTTGTAAGGGAAGAAAAAATTTAATAGGAAATGATTAAATCTTGACGGTACCTTATTAGAAAGTGACGGCAAACTATGTGCCAGCAGCCGCGGTAATACATAGGTCACAAGCGTTATCCGGAATTATTGGGCGTAAAGCGTTCG
+
GGGGGGGGGGGGGGGGGGGGGGGGGGGGGGGGGGGGGGGGGGGGGGGGGGGGGGEGGGGGGGGGGGGGGGGGGGGGGGGGGGGGGGGGGGGGGGGGGGGFFGGGGGGGGGGGGGGGGGGGGGGGGDGGGGGGGGGGGGGGGGGGGGGGGGGGGGGGGGGGGGGGGGCCFGEGGGGGGGGGGGGGGGGGGGGGGEGEGGGGGGGGGFGGGFGGGGEGGGGGG5EFGGGGGG55CGGGGGGGGGGG
@M03364:276:000000000-BLYN8:1:1101:13985:1564 1:N:0:1
ACTCCTACGGGAGGCAGCAGTAGGGAATCTTCGGCAATGGACGAAAGTCTGACCGAGCAACGCCGCGTGAGTGAAGAAGGTTTTCGGATCGTAAAACTCTGTTGGTAGAGAAGAACGTTGGTGAGAGTGGAAAGCTCATCAAGTGACGGTAACTACCCAGAAAGGGACGGCTAACTACGTGCCAGCAGCCGCGGTAATACGTAGGTCCCGAGCGGTGTCCGGATTTATTGGGCGTAAAGCGAGC
+
GGGGGGGGGGGGGGGGGGFGGGGGGGGGGGGGGGGGGGGGGDEGEEG@FFGFGGGGGG@F@@@FGC:BF@BFGGGGGGGGB?DEFGGGC7C=FBB9F<EGGGEFGGGGF99EFFGCGFBFGCEFGAF@FEFF<<F<F>FGGGFDF=,@@+DFACCFEFFGF@FGGG:F@FDGGGCFD7C<FE:CCGFF7,=:C8*43+++=CC@@F;CCGG?55*2:C6+CEEG59+<2<<5*>/2>*:7<5>)
@M03364:276:000000000-BLYN8:1:1101:12115:1585 1:N:0:1
ACTCCTACGGGAGGCAGCAGTAGGGAATCTTCGGCAATGGACGAAAGTCTGACCGAGCAACGCCGCGTGAGTGAAGAAGGTTTTCGGATCGTAAAACTCTGTTGTTAGAGAAGAACAAGGACGTTAGTAACTGAACGTCCCCTGACGGTATCTAACCAGAAACCCCAGTAGTCC
+
GGGGGGGGGGGGGGGGGGGGGGGGGGGGGGGGGGGGGGGGGGGGGGGGGGGGGGGGGGGGGGGGGGGGGGGGGGGGGGGGGGGGGGGGGGGGGGGGGGGGGGGGGGGGGGGGGGGGGGGGGGGGGGGGGGGGGGGGGGGGGGGGGGGGGGGGGGGGGGGGGGGGGGGGGGGGGG
@M03364:276:000000000-BLYN8:1:1101:19106:1587 1:N:0:1
ACTCCTACGGGAGGCAGCAGTGGGGAATATTGCACAATGGGCGCAAGCCTGATGCAGCCATGCCGCGTGTGTGAAGAAGGCCTTCGGGTTGTAAAGCACTTTCAGCGAGGAGGAAGGTGGTGAGCTTAATACGCTCATCAATTGACGTTACTCGCAGAAGAAGCACCGGCTAACTCCGTGCCAGCAGCCGCGGTAATACGGAGGGTGCAAGCGTTAATCGGAATTACTGGGCGTAAAGCGCACG
+
GGGGGGGGGGGGGGGGGGGGGGGGGGGGGGGGGGGGGGGFGGGGGDGGGGGGGDGGGGGGGGGGGGGEGGGGGGGGGGGGGGGGGGCFGGGGGGFGGGGGGGGGGGGGGGDGGDGGDFFDGFGGGGGGGGGGGGGGGGGGGGGGGGGGGFGGGGGGGGGCGFGFGGGGGGGGFGGGGC>FGGGCFBFGGGGGGGGGGGFFE8EG7:CEGGGEGGEG=EGGGGEF6<9CFGGGGGDGGGGGGGG9
@M03364:276:000000000-BLYN8:1:1101:17406:1605 1:N:0:1
ACTCCTACGGGAGGCAGCAGTAGGGAATCTTCGGCAATGGACGAAAGTCTGACCGAGCAACGCCGCGTGAGTGAAGAAGGTTTTCGGATCGTAAAACTCTGTTGTTAGAGAAGAACAAGGACGTTAGTAACTGAACGTCCCCTGACGGTATCTAACCAGAAAGCCACGGCTAACTACGTGCCAGCAGCCGCGGTAATACGTAGGTGGCAAGCGTTGTCCGGATTTATTGGGCGTAAAGCGAGCG
+
GGGGGGGGGGGGGGGGGGGGGGGGGGGGGGGGGGGGGGGGGGGGGGGGGGGGGGGGGGGGGGGGGGGGGGGGGGGGGFGFFGGGGGGGGGGGGGGGGGGGGGGGGGFGEAFGCGGGGGGGGGGGCFFGGGGFGFGCFFFGGGGGGGGGGGGGEFDFGGGGGGGGCFFGGGCEGGGGGGGGGGGGGGFGFGGGGGGGGFFGBFGDGGGGGGGGGGC=:+<CEGGE@FGFGGGGGGGGGGGGGGG)
@M03364:276:000000000-BLYN8:1:1101:20098:1657 1:N:0:1
ACTCCTACGGGAGGCAGCAGTAGGGAATCTTCGGCAATGGACGAAAGTCTGACCGAGCAACGCCGCGTGAGTGAAGAAGGTTTTCGGATCGTAAAACTCTGTTGTTAGAGAAGAACAAGGACGTTAGTAACTGAACGTCCCCTGACGGTATCTAACCAGAAAGCCACGGCTAACTACGTGCCAGCAGCCGCGGTAATACGTAGGTGGCAAGCGTTGTCCGGATTTATTGGGCGTAAAGCCAGCG
+
GFAEFCFGGGGGGGGGGGFGGGFGGGFGFFFGGGGGGGGGGGGGFGGFFGDGGGGGGDGGGGGCCFGCFFGFFGGDGDFG?FF<EGGEB@F<<FGFGGFCEFGGGFAFGGGGGGGGGFA@GFGCFFGGGFFG9FGDF@EGGGGGFFGGGGGGGGGFGEGGGGGFGGFGEGGGGFFGGGF::>;CCGGGF5EGEGGCFGFFFG5EGFFEFGFFGEEGGFGGGEEEF?:@7CG*>DGGGGG4CFFC
@M03364:276:000000000-BLYN8:1:1101:19583:1668 1:N:0:1
ACTCCTACGGGAGGCAGCAGTAGGGAATCTTCGGCAATGGACGAAAGTCTGACCGAGCAACGCCGCGTGAGTGAAGAAGGTTTTCGGATCGTAAAACTCTGTTGTTAGAGAAGAACAAGGACGTTAGTAACTGAACGTCCCCTGACGGTATCTAACCAGAAAGCCACGGCTAACTACGTGCCAGCAGCCGCGGTAATACGTAGGTGGCAAGCGTTGTCCGGATTTATTGGGCGTAAAGCGAGCG
+
GGGGGGGGGGGGGGGGGGGGGGGGGGGGGGGGGGGGGGGGGGGGGGGGGGGGGGGGGGGGGGGEGGGGGGGFFGGGGGGGGGGGGGGGGGGGGGGGGGGFGGGGGGGGGGGGGGGGGGGGGGGGGGGGGGGGGGGGGGGGGGGGGGGGGGGGGGGGGGGGGGGGGGGGGEFGGGGGGGGGGGGGFGGGGGECEGCGGG9EFGFEFGFGGGGGGEGGGDCGGG=*<CEFFGGGGGGGGFGGGGDD
@M03364:276:000000000-BLYN8:1:1101:14177:1682 1:N:0:1
ACTCCTACGGGAGGCAGCAGTGGGGAATATTGCACAATGGGCGCAAGCCTGATGCAGCCATGCCGCGTGTATGAAGAAGGCCTTCGGGTTGTAAAGTACTTTCAGTCGGGAGGAAGGTGGTAAGGTTAATAACCTTGGCAATTGACGTTACCGACAGAAGAAGCACCGGCTAACTCCGTGCCAGCAGCCGCGGTAATACGGAGGGTGCAAGCGTTAATCGGAATTACTGGGCGTAAAGCGCACG
+
GGGGGGGFGGGDEGGGGGGGGGGGGGGGGGGGGGGGGGGGGGGGGGGGGGGGGGEGGGGGGGGGGGGEGEGFGGGGGGGGGGGGGGGGCFFGGGGGGGGGGGGGAF<FGGEGGGGGGFGGGGGGGGGGDFGGGCFFGGDGGGGFGGGGGFGF+>FGGFFGFGGFGGGGGGGCFGGGGGGGGEGGFFGGGEGGEGGGGGGGGGGGEGGGDEFGGGGDGGGGC=?:EGFGGGFFDGGDGGGGGGD)
@M03364:276:000000000-BLYN8:1:1101:18522:1711 1:N:0:1
ACTCCTACGGGAGGCAGCAGTAGGGAATCTTCCACAATGGACGAAAGTCTGATGGAGCAACGCCGCGTGAGTGAAGAAGGTTTTCGGATCGTAAAACTCTGTTGTTAGAGAAGAACGTTAAGTAGAGTGGAAAGTTACTTAAGTGACGGTATCTAACCAGAAAGGGACGGCTAACTACGTGCCAGCAGCCGCGGTAATACGTAGGTCCCAAGCGTTGTCCGGATTTATTGGGCGTAAAGCGAGC
+
GGGGGGGGGGGGGGGGGGGGGGGGGGGGGGGDGGGGGGG?EGGGGGGGGGGGGGGGGGGGGGGGGGGGEGGGGGGGGGGGGGGGGGGGGGGGGGGGGGGGGGGGEGFGEGGGGGGGGGGGGGGGGFGGGGGFGFGGGGGGGFFGGFGGGGGGGGGGGGGGGGFGGCEGGGGGGGGGGGDGFGEGGGGF@FEEEGGG>FGGGGGFGGGGGGGGGDCCEGGGGEEEEGGGFGGGGGGGGGGGGGG7
@M03364:276:000000000-BLYN8:1:1101:8116:1713 1:N:0:1
ACTCCTACGGGAGGCAGCAGTAGGGAATCTTCCACAATGGACGAAAGTCTGATGGAGCAACGCCGCGTGAGTGAAGAAGGTTTTCGGATCGTAAAACTCTGTTGTTGGAGAAGAACGTATTTGATAGTAACTGATCAGGTAGTGACGGTATCCAACCAGAAAGCCACGGCTAACTACGTGCCAGCAGCCGCGGTAATACGTAGGTGGCAAGCGTTGTCCGGATTTATTGGGCGTAAAGCGAGCG
+
GGGGGGGGGGGGGGGGGGGGGGGGGGGGGGGGGGGGGGGGGGGFGGGGGGGGGGGGGGGGGGGGGGGGGDDGGGGGGGGGGGGGGGGGGGGGGGGGGGGGGGGGGGGGGGGGGGGGGFGFGGGGGGGGGGGGGGGGGGGGGGGGGGGGGGGFGGGGGGGGGGGGFGGGGGGGGGGGGGGGGGGGGGGGGGGGGGGGCGGG?FGGGGFGFGGGGGGDCFGEGEC=CCFGGGGGGGGGGGGDG7DC
@M03364:276:000000000-BLYN8:1:1101:19240:1713 1:N:0:1
ACTCCTACGGGAGGCAGCAGTGGGGAATATTGGACAATGGGCGAAAGCCTGATCCAGCCATGCCGCGTGTGTGAAGAAGGCCTTTTGGTTGTAAAGCACTTTAAGCGAGGAGGAGGCTACTTAGATTAATACTCTAGGATAGTGGACGTTACTCGCAGAATAAGCACCGGCTAACTCTGTGCCAGCAGCCGCGGTAATACAGAGGGTGCGAGCGTTAATCGGATTTACTGGGCGTAAAGCGTGC
+
FGGGGGGGGGGGGGGGGGFGGGGGGGGGGGGGGGGGGGGGGGGGGGGGGGGGGFGFGGDFFFGGGGGGGFFGGGGGGGGGGGGGGGGGGGGGGGGGGGGGGGFDEGECGGGGGGGGGDEFFF9FEEGGGGGGGGDFGG?FFGDGG<FEGGGGGGE>FEC7CCFGGGGGGGEGGGGGGGGGGFG;FGGGGGDGGDCCCF<FG?FGGGGGC=EEGGGEG5?C:=CEG?CGGFFGGGGG:<>CCGDC
@M03364:276:000000000-BLYN8:1:1101:10398:1730 1:N:0:1
ACTCCTACGGGAGGCAGCAGTAGGGAATCTTCCACAATGGACGAAAGTCTGATGGAGCAACGCCGCGTGAGTGAAGAAGGTTTTCGGATCGTAAAACTCTGTTGTTGGAGAAGAATGTATCTGATAGTAACTGATCAGGTAGTGACGGTATCCAACCAGAAAGCCACGGCTAACTACGTGCCAGCAGCCGCGGTAATACGTAGGTGGCAAGCGTTGTCCGGATTTATTGGGCGTAAAGCGAGCG
+
GGGGGGGGGGGGGGGGGGGGGGGGGGGFGGGGGGGGGGGGGGGGGGGGGGGGGGGGGGGGGGGGGGG>FGGGGGGGGGGGGFGGFFFE,CEGGGGGGFGGGGGGGGGGGGGGGGGGGGGGGGGCGCAFDFFGGGGGGGGFGFFGGGGGGGGGGGGGGGCGGGGGGGGGCEGGGGGGGGGGGGFGGGGGGGGGGGCEDGGGGGGCCFFFFD5EG>GEGGG75?859CCCFGFGGGGGGGGGGDG9
@M03364:276:000000000-BLYN8:1:1101:9419:1747 1:N:0:1
ACTCCTACGGGAGGCAGCAGTAGGGAATCTTCCACAATGGGCGAAAGCCTGATGGAGCAACGCCGCGTGTGTGATGAAGGGTTTCGGCTCGTAAAACACTGTTGTAAGAGAAGAATGACATTGAGAGTAACTGTTCAATGTGTGACGGTATCTTACCAGAAAGGAACGGCTAAATACGTGCCAGCAGCCGCGGTAATACGTATGTTCCAAGCGTTATCCGGATTTATTGGGCGTAAAGCGAGCG
+
GGGGGGGGGGGGGGGGGGGGGGGGGGGGGGGGGGGGGGGGGGGGGGGGGGGGGGGGGGGGGGGGGGGGGGGGGGGGGCFGGGGGGGGGGGGGGGGGGGGGGGGGGGGGFFFGGGGGGGGGGFGGGGGGGGGGGGGGGGGGGGGGGGGGGGGGGGGGGGGGGGGGGGGGGGGGGGGGGGFFGGCGGFGGGGGGGGGGGFDFFFGGGGGGGGGGGEEECGGGGDEE6CCGGGGGGGGGGGGGGGG<
@M03364:276:000000000-BLYN8:1:1101:17308:1752 1:N:0:1
ACTCCTACGGGAGGCAGCAGTGGGGAATATTGCACAATGGGCGCAAGCCTGATGCAGCGACGCCGCGTGTATGAAGAAGGCCTTCGGGTTGTAAAGTACTTTCAGCGGGGAGGAAGGGATGAGCCTTAATACGGCTCGTCATTGACGTTACTCGCAGAAGAAGCACCGGCTAACTCCGTGCCAGCAGCCGCGGTAATACGGAGGGTGCAAGCGTTAATCGGAATTACTGGGCGTAAAGCGCACG
+
GGGGGGGGGGGGGGGGGGGGGGGGGGGGGGGGGGGGGGGGGGGGGGGGGCGGGGGGGGGEGGGGGGGGGGGGGGGGGGGGFGGGFGGEGGGGGGGFGGGGGGGGGGGGGGGDGFGGGCGGGGGGCGGEGGGGGGGGGGEEGGGGGGGFGGGGG7<:<C@FFGCFFGGDGGGGGGGB7;FGEGGGGFBFGGEDGEG*AC7CGEGGGGGDFGGFGECEFGEGGGGGGGGGCCFGDDEGGGGGG3<3
@M03364:276:000000000-BLYN8:1:1101:12743:1801 1:N:0:1
ACTCCTACGGGAGGCAGCAGTGGGGAATATTGCACAATGGGCGCAAGCCTGATGCAGCCATGCCGCGTGTATGAAGAAGGCCTTCGGGTTGGAAAGTACTTTCAGTCGGGAGGAAGGTGTCAAGGTTAATAACCTTGGCAATTGACGTTACCGACAGAAGAAGCACCGGCTAACTCCGTGCCAGCAGCCGCGGTAATACGGAGGGTGCAAGCGTTAATCGGAATTACTGGGCGTAAAGCGCACG
+
FGAFGGGGGDED@FCBFG9FGFGFGCFF,CEFGGGGFFDFCCFGGGGGG,F<FGFGFEGGGGFGGGGGG7CFCCF9,CFF@FEC,FDC:444BFGG?@FFGGGGGGEFGGCFGDECFFFFFGGFGG9FFGFDGDADFCADDFCF9FGGGGGG7F>>F@7FGGGGGGGGGGGECFFFDGEG>CCCGFGGC8E58CEGFGGEE8EGG**=6AFFGE58*<CFEE=CEGCFFGGGGDE=3CDDGGG<
@M03364:276:000000000-BLYN8:1:1101:17880:1806 1:N:0:1
ACTCCTACGGGAGGCAGCAGTGGGGAATATTGCACAATGGGCGCAAGCCTGATGCAGCCATGCCGCGTGTATGAAGAAGGCCTTCGGGTTGTAAAGTACTTTCAGCGGGGAGGAAGGTGATAAAGCGAATACCTTTATCAATTGACGTTACCCGCAGAAGAAGCACCGGCTAACTCCGTGCCAGCAGCCGCGGTAATACGGAGGGTGCAAGCGTTAATCGGAATTACTGGGCGTAAAGCGCACG
+
GGGGGGGGGGDGGGGGGGGGGGGGGGGGGGGGGGGGGGGGGFEGGGGGGGGGGGGGGGGGGGGGGGGCFGGGGGGGGGGGFFGGGGGGGGGGGGGGGGGGGFGGGGGGGGGGGGGGGGGFFFFGGGGGGGGGGGFFGGGGGGGGGGGGGGGGGGGGCEFGGGGGGGGGGGGGGGGFGDGGGFGFGGGGGGGGGGGGGFGG5CGGGGGGGGGGG558FGGGGGGGGGGGGGF=DDGDGFGDGGGD
@M03364:276:000000000-BLYN8:1:1101:19735:1823 1:N:0:1
ACTCCTACGGGAGGCAGCAGTAGGGAATCTTCCACAATGGACGAAAGTCTGATGGAGCAACGCCGCGTGAGTGAAGAAGGTTTTCGGATCGTAAAACTCTGTTGTTGGAGAAGAATGTATCTGATAGTAACTGATCAGGTAGTGACGGTATCCAACCAGAAAGCCACGGCTAACTACGTGCCAGCAGCCGCGGTAATACGTAGGTGGCAAGCGTTGTCCGGATTTATTGGGCGTAAAGCGAGCG
+
GGCFGGGGGGGGGGGGGGGGGGGGGFGGGGGGGGGFFGGGGGGGGEGGGFGGGGGGGGGGGE:FGGGFC:FGGGGEG8FGFFFGGGGGGGCFGGGGGGGGGGGGGGGGGGCGGGGAEGDGGGGGFGFGGGGGGGGGGGDFGGGGFGGGGGG9FFGGEGGGGGEGDF?BCEDEGGGFGEFFGDAFGG6EFECGGE58CEGGFFCCEFFGCEGCEE***3<CGG5*<+CGFFGGGGGGFGGC39C9
@M03364:276:000000000-BLYN8:1:1101:14639:1839 1:N:0:1
ACTCCTACGGGAGGCAGCAGTGGGGAATATTGCACAATGGGCGCAAGCCTGATGCAGCGACGCCGCGTGGGGGATGAAGGCCTTCGGGTTGTAAACTCCTTTCAACCATGACGAAGCATTATGTGACGGTAGTGGTAGAAGAAGCACCGGCTAACTACGTGCCAGCAGCCGCGGTAATACGTAGGGTGCGAGCGTTGTCCGGAATTACTGGGCGTAAAGAGCTCGTAGGTGGTTTGTCGCGTCG
+
GGGGGGGGGGGGGGGGGGGGGGGGGGGGGGGGGGGGGGGGGGGGGGGGGGGGGGGGGGGGGGGGGGGGGEGGGGGGGGGGGGGGFGGGGGGEGGGGGEFGGGGFFGDEGFGGGG@FGGGGGGGGGGGGGGGGFGGGGGGGGGF?GGFGFFEGGGGGGGGGGG>FFGGGGFEGEGGEGFFGGFFGE79CGGCGGGEGGGGGGGGDGGDGGGGGGGGGGGFFGGGGGEGGGGGGGGGGFFGF3)97
@M03364:276:000000000-BLYN8:1:1101:21877:1842 1:N:0:1
ACTCCTACGGGAGGCAGCAGTGGGGAATATTGGACAATGGGCGAAAGCCTGATCCAGCCATGCCGCGTGTGTGAAGAAGGCCTTTTGGTTGTAAAGCACTTTAAGCGAGGAGGAGGCTACTTAGATTAATACTCTAGGATAGTGGACGTTACTCGCAGAATAAGAACCGGCTAACTCTGTGCCAGCAGCCGCGGTAATACAGAGGGTGCGAGCGTTAATCGGATTTACTGGGCGTAAAGCGTGC
+
GGGGGGAFEF>BFFGGGGFFFGGGG@FGGGFCEFGGGFGFFCCFGG@86CFG@FCFFGFGGFGFEEGGGGGGGGGGGGGGF=EGFEFEFFGGGGGGGGGGFFEFFAC?FGGCCF7E+EFGGGGFFFE<FFGEE,EEFAAFFC?DBFFGFDCCFA@::B@FFFCF,@CFE>CFGG7BCCDGGGCFG@FFGFG8CC4B8FFC<C9C*88C8C8CCC=EGF7CC5**;@C+9<FGG3/>CCF7D<<*
@M03364:276:000000000-BLYN8:1:1101:18238:1845 1:N:0:1
ACTCCTACGGGAGGCAGCAGTGGGGAATATTGCACAATGGGCGCAAGCCTGATGCAGCCATGCCGCGTGTGTGAAGAAGGCCTTCGGGTTGTAAAGCACTTTCAGCGAGGAGGAAGGTGGTGAGCTTAATACGTTCATCAATTGACGTTACTCGCAGAAGAAGCACCGGCTAACTCCGTGCCAGCAGCCGCGGTAATACGGAGGGTGCAAGCGTTAATCGGAATTACTGGGCGTAAAGCGCACG
+
GGGGGGGGGGGGGGGGGGGGGGGGGGGGGGGGGGGGGGGGGGGGGGGGGGGGGGGGGGGGGGGGGGGGGGGGGGGGGGGGGGGGGGGGGDGGGGGGFGGGGGGGGGGGGGGGGGGGGGGGGGGGGCDGGGGGFFGGGGGGFGGGGGGEGGGGGGGGGGGGGGGGGGGGGGGGGGCGGGGGGGGGGGGGFEGGGGDGGGGGGGGGGGGGGGGGGGGGGGGGGDGGGGGGGGGGGGGC<>FGGGG5
@M03364:276:000000000-BLYN8:1:1101:7624:1847 1:N:0:1
ACTCCTACGGGAGGCAGCAGTAGGGAATCTTCGGCAATGGACGAAAGTCTGACCGAGCAACGCCGCGTGAGTGAAGAAGGTTTTCGGATCGTAAAACTCTGTTGGTAGAGAAGAACGTTGGTGAGAGTGGAAAGCTCATCAAGTGACGGTAACTACCCAGAAAGGGACGGCTAACTACGTGCCAGCAGCCGCGGTAATACGTAGGTCCCGAGCGTTGTCCGGATTTATTGGGCGTAAAGCGAGC
+
FFGCGFGFGGGDGGGGGGGGGDEGGGGGGGGGGGGGGGGGGCFGGEEFGGFFGGGGGGGGGGCFGEDFGGGGCFGGGGGGFFEFGCECFEGFFG@FGGGGFGGGGGGGGGGGFGGGGGFFGGFEFGGFFGGGGGGGGFGGA>FD<DGGGGGEGGGGFGGGGGGGGGGGGGEECFEDGGDGGFGGGGFFEGGGDC3C:FGEGFFDGFFGFGGGGGGGECFFCEEEG?:<9CC:CGGGGCGF:DD)
@M03364:276:000000000-BLYN8:1:1101:23034:1869 1:N:0:1
ACTCCTACGGGAGGCAGCAGTAGGGAATCTTCGGCAATGGACGAAAGTCTGACCGAGCAACGCCGCGTGAGTGAAGAAGGTTTTCGGATCGTAAAACTCTGTTGGTAGAGAAGAACGTTGGTGAGAGTGGAAAGCTCATCAAGTGACGGTAACTACACAGAAAGGGACGGCTAACTACGTGCCAGCAGCCGCGGTAATACGTAGGTGGCAAGCGTTGTCCGGATTTATTGGGCGTAAAGCGAGC
+
GGGGGGGGGGGEEGGGGGGFGGGGGGGGGGGF<CGGGGGGGGGFGGGGGGDGFCCCEGGGFGGGGGG@FFGEFG?FAFFFEFGGGGGGGDGGGGGGGGDFGEGGFFGFGGGC@FFDEFDDFGGAFGGGGGFAFG8=<>FFC9BFGFCEGCC7<@CG,@DFF::>FE7<:CCECCCCFFEDF7CGG8FGF5::8EGCEG998?FCEGGCEC?@AC:CEEC9C?8*;9F<7CG5<5**9FFGDDG7
@M03364:276:000000000-BLYN8:1:1101:15316:1920 1:N:0:1
ACTCCTACGGGAGGCAGCAGTGGGGAATATTGCACAATGGGCGCAAGCCTGATGCAGCCATGCCGCGTGTATGAAGAAGGCCTTCGGGTTGTAAAGTACTTTCAGCGAGGAGGAAGGCGTTGTGGTTAATAACCGCAGCGATTGACGTTACTCGCAGAAGAAGCACCGGCTAACTCCGTGCCAGCAGCCGCGGTAATACGGAGGGTGCAAGCGTTAATCGGAATTACTGGGCGTAAAGCGCACG
+
GGGGGGGGGGGGGGGGGGGGGGGGGGGGGGGGGGGGCGGEFGGGGGGGGGGFAFGGGGFGGCFEEEGGGGCFFG<EECGFGGGGGGGGGE+?FFGCFGGGGGGGGGGGGGGGGGGGGFGGGGEEGDFFGGGGGGGGGGGGGGGGGGGGGFGGGGGGGGGGGGGFCFGGGDCGGFFCFD:CCGFGGGGGGGDEGGCGGGGGGGGG8CCEEFGGGCECGGGGGGCFGGFDDFF5DDGGGGGG:551
@M03364:276:000000000-BLYN8:1:1101:11807:1921 1:N:0:1
ACTCCTACGGGAGGCAGCAGTGGGGAATATTGCACAATGGGCGCAATCCTGATGCAGCCATGCCGCGTGTGTGAAGAAGGCCTTCGGGTCGTAAAGCACTTTCAGCGAGGAGGAAGGTGGTGAGCTCAATACATTCATCAATTGACGTTACTCGCAGAAGAAGCACCGGCTAACTCCGTGCCAGCAGCCGCGGTAATACGGAGGGTGCAAGCGTTAATCGTAATTACTTGGCGTAAAGCGCACG
+
F@FGGGGGGCFGGGGGGFGGGGGGD@GGGD9C@EFFFFFA8FFEGG,EEEGDC<EFGGCF98FGGE:@F6DAFGFGGGEG,C,CCEG7E++CAFG,E<E?ECC,@?:4@@@8=CFGGG8=+B<D,C,ADFGG,CA<,,CFCGDEGG@C7FE9=<>F7>@C7C7FFGG@FGGCGGG9@E:FCF98ECCGG:=>*:=:BECFG***:=*8:><EEEEG*CF5*:EF7++<+<CC7CE*/:*/>7))
@M03364:276:000000000-BLYN8:1:1101:15906:1923 1:N:0:1
ACTCCTACGGGAGGCAGCAGTAGGGAATCTTCCACAATGGACGAAAGTCTGATGGAGCAACGCCGCGTGAGTGAAGAAGGTTTTCGGATCGTAAAACTCTGTTGTTGGAGAAGAATGTATCTGATAGTAACTGATCAGGTAGTGACGGTATCCAACCAGAAAGCCACGGCTAACTACGTGCCAGCAGCCGCGGTAATACGTAGGTGGCAAGCGTTGTCCGGATTTATTGGGCGTAAAGCGAGCG
+
GGGGGGGGGGGGGGGGGGGGGGGGGGGGGGGGGGGGGGGGGGGGGGGGGGGGGGGGGGGGGGGGGGGGGGGGGGGGGGGGGGGGGGGGGGGGGGGGGGGGGGGFGGGGFGGGGGGGGGGGGGGFGGGGGGGFGGGGGGGGGFGGGGGGGGGCFGGGGGGGGGGGGGGGGGGGGGGGGGGGGGGGGGGGGGGGGGGGGGGGGGGGGGGGGGGGGGGGGFGEGCA=FGGGFGGGDDEEGGGGG:57
@M03364:276:000000000-BLYN8:1:1101:8084:1949 1:N:0:1
ACTCCTACGGGAGGCAGCAGTGGGGAATATTGCACAATGGGCGCAAGCCTGATGCAGCCATGCCGCGTGTGTGAAGAAGGCCTTCGGGTTGTAAAGCACTTTCAGCGAGGAGGAAGGTGGTGAGCTTAATACGTTCATCAATTGACGTTACTCGCAGAAGAAGCACCGGCTAACTACGTGCCAGCAGCCGCGGTAATACGTAGGTGGCAAGCGTTGTCCGGATTTATTGGGCGTAAAGCGAGCG
+
GGGGGGGGGGGGGGGGGGGGGGGGGGGGGGGGGGGGGGGGGGGGGGGGGGGGGGGGGGGGGGGGGGGGGGGGGGGGGGGGGGGGGGGGGGGGGGGGGGGGGGGGGGGGGGGGGGGGGGGGGGGGGGGGGGGGGGGGGGGGGGGGGGGGGGGGGGGGGGGGGGGGGGGGGGGGGGGGGGGGGGEFGGGGFGGGGGGCEGGGGGGGGGGGGGGGGG=CEGGGG5:>CFGFFDCFGGGGGGGGGGGC
@M03364:276:000000000-BLYN8:1:1101:21429:1954 1:N:0:1
ACTCCTACGGGAGGCAGCAGTAGGGAATCTTCGGCAATGGACGAAAGTCTGACCGAGCAACGCCGCGTGAGTGAAGAAGGTTTTCGGATCGTAAAACTCTGTTGTTAGAGAAGAACAAGGACGTTAGTAACTGAACTTCCCCTGACGGTATCTAACCAGAAAGCCACGGCTAACTACGTGCCAGCAGCCGCGGTAATACGTAGGTGGCAAGCGTTGTCCGGATTTATTGGGCGTAAAGCGAGCG
+
GGGGGGGGGGGGGGGGGGGGGFGGGGGGGGGGGGGGGGGGGGGGEGGCFGGGFGGGGGGG,@CGGGGFF7:FGGGGGGGGGGGGGGGGGGGGGGGFGGGGFFFGGGFGGGGGGGGGGGE@F<=BDFGDGAFFGGGC3F9,6DFFFGGFFFCGEGGCFGGCFGGGGGGGDGGGGGGFGGGGGGGGGGDGGGGGGGGGGFFF<?FG<:*<FFGGDGGGEFGGGG*:CF<@FGGGGGG5FGGDDDGD
@M03364:276:000000000-BLYN8:1:1101:17991:1968 1:N:0:1
ACTCCTACGGGAGGCAGCAGTAGGGAATCTTCCACAATGGACGAAAGTCTGATGGAGCAACGCCGCGTGAGTGAAGAAGGTTTTCGGATCGTAAAACTCTGTTGTTGGAGAAGAATGTATCTGATAGTAACTGATCAGTTAGTGACGGTATCCAACCAGAAAGCCACGGCTAACTACGTGCCAGCAGCCGCGGTAATACGTAGGTGGCAAGCGTTGTCCGGATTTATTGGGCGTAAAGCGAGCG
+
FEGGGGGGGGEGGGGGGGGGGCFEGFFGFGFGGGGGGFGGGGGGEBCAFEFE,CECFGFGGF7@GGGFCEGGGGGGFEFGFGDFFGDEGE:=EGGGGGGGGGEFFGGGD@<?FGFFGGGGDCA@9FEGCGGGGGGGGG,??FF<FFEDEFG9?FFGDG,@FEDFCG:FFGEEFCF;:8FFF8CF:,@:FGGC>EE@EBCCCCGG9:*8=9A558?:AC+/*=*1>>FG7C=C39*>FFCGDDD<
@M03364:276:000000000-BLYN8:1:1101:19582:2000 1:N:0:1
ACTCCTACGGGAGGCAGCAGTAGGGAATCTTCCACAATGGACGAAAGTCTGATGGAGCAACGCCGCGTGAGTGAAGAAGGTTTTCGGATCGTAAAACTCTGTTGTTGGAGAAGAATGTATCTGATAGTAACTGATCAGGTAGTGACGGTATCCAACCAGAAAGCCACGGCTAACTACGTGCCAGCAGCCGCGGTAATACGTAGGTGGCAAGCGTTGTCCGGATTTATTGGGCGTAAAGCGAGCG
+
GGGGGGGGGGGGDGEGGGGGGGGGGGEGGGGGGGGGGGGGGGGGGGFGGGFGGGGDGFFFGGGGGDGGGGGFGFFGFFFGFGCFFGCGGGGGGGFGGGGGFGFGB<FGFGGGGGEFGGGGGFGGC9FFECGFGCCGGGGFFGFDFEGGGFFCFGGD7FEGGGGGGGGEGDGGDCCFCEFGFGGGGGGGGGGGGGGGGGFF?FFGGC>EFFGGGGEG:9CGEEGCFCCFGCFCDGGEFGGCDG55
@M03364:276:000000000-BLYN8:1:1101:17677:2004 1:N:0:1
ACTCCTACGGGAGGCAGCAGTAGGGAATCTTCCACAATGGGCGAAAGCCTGATGGAGCAACGCCGCGTGTGTGATGAAGGGTTTCGGCTCGTAAAACACTGTTGTAAGAGAAGAATGACATTGAGAGTAACTGTTCAATGTGTGACGGTATCTTACCAGAAAGGAACGGCTAAATACGTGCCAGCAGCCGCGGTAATACGTATGTTCCAAGCGTTATCCGGATTTATTGGGCGTAAAGCGAGCG
+
GGGGGGGGGGGGGGGGGGGGGGGGGGGGGGGFGGGGGGGGGGGGGGGGGEGGGGGGGGGGGGGGGGGGGGGGGGGGGFGGGGGGGGGGGGGGGGGGGGGGGGGGGGFFGGGGGGGGGGGGGGGGGGGGGGGGGGGGGGGGFFGGGGGGGGFGGGGGGGGGGGGFGGGGGGGDGGGGGFFGGGGCFFFGFDGGGGGGGGGGGGGGFGGGGGGFEGGGGGGGGEGGFFGFFCGGGGGGGCD3DDC7
@M03364:276:000000000-BLYN8:1:1101:17189:2022 1:N:0:1
ACTCCTACGGGAGGCAGCAGTAGGGAATCTTCGGCAATGGACGAAAGTCTGACCGAGCAACGCCGCGTGAGTGAAGAAGGTTTTCGGATCGTAAAACTCTGTTGGTAGAGAAGAACGTTGGTGAGAGTGGAAAGCTCATCAAGTGACGGTAACTACCCAGAAAGGGACGGCTAACTACGTGCCAGCAGCCGCGGTAATACGTAGGTCCCGAGCGTTGTCCGGATTTATTGGGCGTAAAGCGAGC
+
GGGGGGGGGGGGGGGGGGGGGGGGGGGGGGGGGGGGGGGGGGGGGGGGEGGGGGEGGGEGGGGGGGGGGGGGGGGGGGGGGGCFGGGGGGGGGGGGGGGGGGGGGGGGGGGGGGGGGFGGGGGGGFGGGGGGGGGGGGGGGGGGGGGGGGGGGGGG7FGGGGGCGGCFGGGGGGGGGGGGFG>FGGGF7FDEGGGCCCGGG?::EGGGGGGGGGEGEGGGGGC58++:?9CFFGGGG<FFDGG3
@M03364:276:000000000-BLYN8:1:1101:10540:2041 1:N:0:1
ACTCCTACGGGAGGCAGCAGTAGGGAATCTTCGGCAATGGACGAAAGTCTGACCGAGCAACGCCGCGTGAGTGAAGAAGGTTTTCGGATCGTAAAACTCTGTTGGTAGAGAAGAACGTTGGTGAGAGTGGAAAGCTCATCAAGTGACGGTAACTACCCAGAAAGGGACGGCTAACTACGTGCCAGCAGCCGCGGTAATACGTAGGTCCCGAGCGTTGTCCGGATTTATTGGGCGTAAAGCGAGC
+
GGGGGGGGGGGGGGGGGGGGGGGGGGFFGGGGGGGGGGGGGGGGGGGGGGGGGGGGGGGGGGGGGGGGGGEGGGGGGGGGAFFGGGGGGGGGGGGGGGGGGGGGGGGGGGGGGGGCEFFGGGGGGFF>FG@DFFGGGGGGGGGGGGGGGGGEFGGGFCGGGGGGGGGGGGGGG:CFGFEGGGGGGGGGGG5EEEGEGGGGGGGGGCBEC88=5::EDEGG=E;CE6CGGGGGGG5CDGGGGGC)
@M03364:276:000000000-BLYN8:1:1101:21210:2055 1:N:0:1
ACTCCTACGGGAGGCAGCAGTAGGGAATCTTCGGCAATGGACGAAAGTCTGACCGAGCAACGCCGCGTGAGTGAAGAAGGTTTTCGGATCGTAAAACTCTGTTGTTAGAGAAGAACAAGGACGTTAGTAACTGAACGTCCCCTGACGGTATCTAACCAGAAAGCCACGGCTAACTACGTGCCAGCAGCCGCGGTAATACGTAGGTGGCAAGCGTTGTCCGGATTTATTGGGCGTAAAGCGAGCG
+
GGGGGGGGGGGGGGGGGGGGGGGGGGGGGGGGGGGGGGGGGGGGGGGGGGGGGGGGGGGGGGGGGGGDC:FGGGGGGGGGEFGGGGGGGGGGGGGGGGGGGGGGGGGGFGGGGGGGGGGGGGGGGGGGGGGGGGGGGGGGFFGGGGGGGGGGGGGCFGGGGGDGFFGGGGGGGGGGGDGGGGGGGGGGGGGGGGGGGGGGBCFGGGGGGGGGGGGGGD7AEEC5<F??9CGFDDGGGGGGGDGD
@M03364:276:000000000-BLYN8:1:1101:10255:2068 1:N:0:1
ACTCCTACGGGAGGCAGCAGTGGGGAATATTGCACAATGGGCGCAAGCCTGATGCAGCCATGCCGCGTGTATGAAGAAGGCCTTCGGGTTGTAAAGTACTTTCAGCGAGGAGGAAGGCATTAAGGTTAATAACCTTAGTGATTGACGTTACTCGCAGAAGAAGCACCGGCTAACTCCGTGCCAGCAGCCGCGGTAATACGGAGGGTGCAAGCGTTAATCGGAATTACTGGGCGTAAAGCGCACG
+
GGGGGGGGGGGGGGGGGGGGGGGGGGGGGGGGGFGGGGGGGGGGEGGGGGGGGGGGGGGGGGGGGGGGGGFDGGGGGGGFFGGGGGGGGGGGGGGGGGGGGGGGGGGGGGGGGGGGGGGGGGGGGGGGGGGGGGGGCFGGGGFGFGGGGGGGGGGGGGGGGGGGFFGGGGGGGGGGGGGGGGFGGGGGECEGGEGGGGFGGDGGGGGGGGGGGGGGDGDGGGDGCFGCFFGGGDEEGGDGCDD7
@M03364:276:000000000-BLYN8:1:1101:8579:2076 1:N:0:1
ACTCCTACGGGAGGCAGCAGTAGGGAATCTTCGGCAATGGACGAAAGTCTGACCGAGCAACGCCGCGTGAGTGAAGAAGGTTTTCGGATCGTAAAACTCTGTTGTTAGAGAAGAACATGGGTGAGAGTAACTGTTCACCCCTTGACGGTATCTAACCAGAAAGCCACGGCTAACTACGTGCCAGCAGCCGCGGTAATACGTAGGTGGCAAGCGTTGTCCGGATTTATTGGGCGTAAAGCGAGCG
+
GGGGGFGGGGGGGGGEGGGGGFGGGGGGGGGGGGGGGGGGGGGGGGEGGGGGGGGGGDGGGGGGGGGGGGGGGGGFGGGCFFGGGGGGGGGGGGGGGGGGGGGGGGGGGGGGGGGGGGGGGGGFGGGGGGGGGGGFGFGGGGGGGGGGGGGGGGGGDCFFGGGGGGGGGGGGGGGGGGG7FE;DFFFGFGGGGGGGGGGGFGFGGGGGFCFGGGG5EFFEG5CEGC7CGGGGDDCGGGFDDGG7
@M03364:276:000000000-BLYN8:1:1101:17636:2078 1:N:0:1
ACTCCTACGGGAGGCAGCAGTGGGGAATATTGCACAATGGGCGCAAGCCTGATGCAGCCATGCCGCGTGTATGAAGAAGGCCTTCGGGTTGTAAAGTACTTTCAGCGGGGAGGAAGGGATGAGCCTTAATACGGTTCGTCATTGACGTTACCCGCAGAAGAAGCACCGGCTAACTCCGTGCCAGCAGCCGCGGTAATACGGAGGGTGCAAGCGTTAATCGGAATTACTGGGCGTAAAGCGCACG
+
GGGGGGGGGGGGGGGGGGGGGFGGGGGGGGGGGGGGGGGGGGGGGGGGGGGGGGGGGGGGGGGGGGGGGGGGGGGGGGGGGGGGGGGGGGGGGGGGGGGGGGGGGFGGGG7FFGGGGGGGEGGFGFGGGGGGGDGGFGGGCGFGGGGGGCCFGGGDEGFGGGGGGGGGGGGGGGGGGGGGGGGGFFECEGGGGCGGGGFFGCGGGGGGFFGCGGGEGFEGGGDGGGFFGGFGGGG*9**7CDD)
@M03364:276:000000000-BLYN8:1:1101:9866:2132 1:N:0:1
ACTCCTACGGGAGGCAGCAGTAGGGAATCTTCCACAATGGACGAAAGTCTGATGGAGCAACGCCGCGTGAGTGAAGAAGGTTTTCGGATCGTAAAACTCTGTTGTTGGAGAAGAACGTATTTGATAGTAACTGATCAGGTAGTGACGGTATCCACCCAGAAAGCCACGGCTAACTACGTGCCAGCAGCCGCGGTAATACGTAGGTGGCAAGCGTTGTCCGGATTTATTGGGCGTAAAGCGAGCG
+
GGGGGGGGGGGGGGGGGGGGGGGGGGGGGGGGGGGGGGGGFGGGGGGGGGGGGGGGGGGGGGGGGGGGGGGGGGGGGGGGEGGGGGGGGGGGGGGGGGGGGGGGGGGGGGGGGGGGGGGGGGGGGGGGGGGGGGGGGGGGGGGGGGGGGGGGGGGGGGGGGGGGGGGGGGGGGGGGGGGGGGGGGGGGGGGGGGGGGCGGFGGGGGGGGGGGGGGGGGGDGGEGGGGGGGGGGGGGGGGGGGGC
@M03364:276:000000000-BLYN8:1:1101:20493:2154 1:N:0:1
ACTCCTACGGGAGGCAGCAGTGGGGAATATTGCACAATGGGCGCAAGCCTGATGCAGCCATGCCGCGTGTATGAAGAAGGCCTTCGGGTTGTAAAGTACTTTCAGTCGGGAGGAAGGTGTCAAGGTTAATAACCTTGGCAATTGACGTTACCGACAGAAGAAGCACCGGCTAACTCCGTGCCAGCAGCCGCGGTAATACGGAGGGTGCAAGCGTTAATCGGAATTACTGGGCGTAAAGCGCACG
+
GGGGGGGGGGGGGGGGGGGGGGGGGGGGGGGGFGGGGGGGGGGGGCGGGGGGFGGGGGGGCG@CFGEGGGG,EG<FGFFGGG?,=FFG<FF+5EGGGG<<FGFEFFFEGG@CGECFGGGGG<?ECGFFGGGG<F?F,ADFGGGFGGEGGGEGGDCGGG@C<7FFFFFGG*>>>,,ECBFDGBGGGFGGC58CCE58;9CFCCGGGEGECECGGG58AFGFECE5@+:EG+:5CD=*/*2))9)1
@M03364:276:000000000-BLYN8:1:1101:10651:2158 1:N:0:1
ACTCCTACGGGAGGCAGCCTGAATTCCCCGTCGTAACTCGAGAATCCCGCCGTAACTCGAGAAAAACCACGTGGCTCCCCCGTCATCGCAAGATGAAGCCCTTTCCCGCTACAGCGCCTCAGGAGAAGTCCCACGTTAGGAATTGGAGGTCGAAAGGGCACTTGGCACCCTTGATGCGACCCACAAAGTTCCCCGAAACCCTTGTAGTCC
+
GGGFFGGGGGGGGCCGGGGFFFFGFGGGGGGGGGGGGGFGGGFEGFCFGGDGGGGGGFEFEFFFEFGEFFGGGGG8FF,4@CFBFDFGG@C7FFGFG<FBFFGGCGGFC@G:EFGGEE+BAF<=@EDFE<FF9BFFFGGFA@F<D<CFGGGG7D:FFBECE@<FCGCF@FGFGFGCEGGCFGGGEG,:6,?;2BEGECC*1C9FGGGGGC
@M03364:276:000000000-BLYN8:1:1101:12088:2165 1:N:0:1
ACTCCTACGGGAGGCAGCAGTGGGGAATATTGCACAATGGGCGCAAGCCTGATGCAGCCATGCCGCGTGTGTGAAGAAGGCCTTCGGGTTGTAAAGCACTTTCAGCGAGGAGGAAGGTGGTGAACTTAATACGTTCATCAATTGACGTTACTCGCAGAAGAAGCACCGGCTAACTCCGTGCCAGCAGCCGCGGTAATACGGAGGGTGCAAGCGTTAATCGGAATTACTGGGCGTAAAGCGCACG
+
GGGGGGGGGGGGGGGGGGGGGGGGGGGGGGGGGGGGGGGGGGGGGGGGGGGGGGGGGGGGGGGGGGGGGGGGGGGGGGGGGGGGGGGGGGGGGGGGGGGGGGGGGGGGGGEGGGGGGGGGGGGGFGGGGGGGGGGGGGGGGGGGGGGGGGGGGGGGGGGGGGGFCGGGGGGGGGGGGGGGGGGGGGGGFGEGGGGGGGGGGGGGGGGGGGGGGGGGGGGGEGEGGGGGGGFGGGGGCFGGGGGC
@M03364:276:000000000-BLYN8:1:1101:19139:2193 1:N:0:1
ACTCCTACGGGAGGCAGCAGTAGGGAATCTTCGGCAATGGACGAAAGTCTGACCGAGCAACGCCGCGTGAGTGAAGAAGGTTTTCGGATCGTAAAACTCTGTTGTTAGAGAAGAACAAGGACGTTAGTAACTGAACGTCCCCTGACGGTATCTAACCAGAAAGCCACGGCTAACTACGTGCCAGCAGCCGCGGTAATACGTAGGTGGCAAGCGTTGTCCGGATTTATTGGGCGTAAAGCGAGCG
+
GGGGGGGGGGGGGGGGGGGGGGGGGGGGFGGGGDGGGGGGFGGGEGGFGGGGGGGGGEGGGG>FEGGFGGGDFGCFFFGFBFFDGEFDE7FFFGGGGGGGGGGGGGGGGGGGGGGGGGGGGGGGF@FFGGGGGF<=FGGGGD8>FG7CFGGCGGGGGCGGGGFGGGGEGGGGGCFGGGGGGFFGGGGFCEEGGECEGGFGGGFGGGGGDGGGGGGGECGDE8CECFFG?FFFCDGGFGF7DDGD
@M03364:276:000000000-BLYN8:1:1101:10914:2196 1:N:0:1
ACTCCTACGGGAGGCAGCAGTAGGGAATCTTCGGCAATGGACGAAAGTCTGACCGAGCAACGCCGCGTGAGTGAAGAAGGTTTTCGGATCGTAAAACTCTGTTGTTAGAGAAGAACAAGGACGTAAGTAACTGTGCGTCCCCTGACGGTATCTAACCAGAAAGCCACGGCTAACTACGTGCCAGCAGCCGCGGTAATACGTAGGTGGCAAGCGTTGTCCGGATTTATTGGGCGTAAAGCGAGCG
+
GGGGGGGGGGGGGGGGGGGGGGGGGGGGGGGGGGGGGGGGGGGGGGGGGGGGGGGGGGGGGGGGGGGGGGGGGGGGGGGGGGGGGGGGGGGGGGGGGGGGGGGGGGGGGGGGGGGGGGGGGGGGGGGGGGGGGGGGGGGGGGGGGGGGGGGGGGEGGGGGGGFGFGGFGGGGGGGGGGGGGGGGGGGGGGGGGGGEG9EFFGGGGGGGGGGGGGGCEFGGGGGGGGGGGGGGGGGGDGGGGGGC
@M03364:276:000000000-BLYN8:1:1101:12607:2200 1:N:0:1
ACTCCTACGGGAGGCAGCAGTAGGGAATCTTCGGCAATGGGGGCAACCCTGACCGAGCAACGCCGCGTGAGTGAAGAAGGTTTTCGGATCGTAAAACTCTGTTGTTAGAGAAGAACGTTAAGTAGAGTGGAAAATTACTTAAGTGACGGTATCTAACCAGAAAGGGACGGCTAACTACGTGCCAGCAGCCGCGGTAATACGTAGGTCCCAAGCGTTGTCCGGATTTATTGGGCGTAAAGCGAGC
+
GGGGGGGGGGGGGGGGGGGGGGGGGGGGGGGGGGGGGGGGGGGGGGGGGGGGGGDGGGGGGGGGGGGFGGGGGGFGGGGGFGGGGGGCC@FGGGGGGGGGGGGGFFGGGGGGGGGGGGGGGGFGGDGGGGGGGGFGGGGEFFGGGFGGGGGGGGGGGGGGGFGGGGGGGGGGGGGGGGGGGGGGCFGGGGGGGGEGGFFFGGGGGGGGGGFGGGGGDEFGGG5:EGCFFGGGGGGGGGGGGDD3
@M03364:276:000000000-BLYN8:1:1101:18164:2226 1:N:0:1
ACTCCTACGGGAGGCAGCAGTAGGGAATCTTCGGCAATGGACGAAAGTCTGACCGAGCAACGCCGCGTGAGTGAAGAAGGTTTTCGGATCGTAAAACTCTGTTGTTAGAGAAGAACAAGGACGTTAGTAACTGAACGTCCCCTGACGGTATCTAACCAGAAAGCCACGGCTAACTACGTGCCAGCAGCCGCGGTAATACGTAGGTGGCAAGCGTTGTCCGGATTTATTGGGCGTAAAGCGAGCG
+
GGGGGGGGGGGGGGGGGGGGGGGGGGGGGGGGGGGGGGGGGGGGGDEGGGGGGGGGGGGGGGGGGGGEGGGGGGGGGGGGGGGGGGGGGGGGGGGGGGGGGGGGGGGGGGGGGGGGGGGGGGGGGGGGGGGGGGGGGGGCGGGGGGGGGGGGGGGGGGGGGGGGGGGGGGGEFGGGGGGGGGGGGGGGGGGGGGGGGGGGGGGGGGFFGGFGGGGGGGGGGEGGGGCCFFGGGGGGGGGGDGD3
@M03364:276:000000000-BLYN8:1:1101:16085:2264 1:N:0:1
ACTCCTACGGGAGGCAGCAGTAGGGAATCTTCGGCAATGGACGAAAGTCTGACCGAGCAACGCCGCGTGAGTGAAGAAGGTTTTCGGATCGTAAAACTCTGTTGGTAGAGAAGAACGTTGGTGAGAGTGGAAAGCTCATCAAGTGACGGTAACTACCCAGAAAGGGACGGCTAACTACGTGCCAGCAGCCGCGGTAATACGTAGGTCCCGAGCGTTGTCCGGATTTATTGGGCGTAAAGCGAGC
+
GGGGGGGGDGGGGGGGGGGGGFGGGGGGGGGGGGGGGGFGGGGGGGGGGGGGGGGGGGGGGGGGGGGGGGGGGGGGGGFGGFGGFFGCGGGGGGGGGGGGGGGGGGFGGGGFFGGGGGGGCGGGGGGGGGGGGGGGGGGGGGCFC3DFGGGCFGFGFGGGGGGGGGGGGGGGGFGGGGGGEGG?CFGGGGEGGGGGGGCEGGGG7<C92=E85ECEGGGGGGE5EF?FA?6=4CEGDGC=DDD/
@M03364:276:000000000-BLYN8:1:1101:15465:2314 1:N:0:1
ACTCCTACGGGAGGCAGCAGTAGGGAATCTTCGGCAATGGACGAAAGTCTGACCGAGCAACGCCGCGTGAGTGAAGAAGGTTTTCGGATCGTAAAACTCTGTTGTTAGAGAAGAACAAGGACGTTAGTAACTGAACGTCCCCTGACGGTATCTAACCAGAAAGCCACGGCTAACTACGTGCCAGCAGCCGCGGTAATACGTAGGTGGCAAGCGTTGTCCGGATTTATTGGGCGTAAAGCGAGCG
+
GGGGGFGGDGGGGGGGGGGGGGFCFFGFEEC,FBFGG8<@AFGCBFGEFEFFCEFGGGGGCFECG@FFCCBFGGGGGEFGGCFGGGGG7FCFFGDGGGGFAEFGFFABEEFGFGGGCFFDCFF>FEEFCACFFGCGB<FEEDECFGGGGCCFACFF79F:F@>F,,@@CEGEGFG?:8F7F>,?@BCFEGGGGEGG?F9C:<CC+<8CF68FEGCE*<9CE=CGCE0<C?F53CEGGG7DDD<9
@M03364:276:000000000-BLYN8:1:1101:11356:2318 1:N:0:1
ACTCCTACGGGAGGCAGCAGTAGGGAATCTTCGGCAATGGACGAAAGTCTGACCGAGCAACGCCGCGTGAGTGAAGAAGGTTTTCGGATCGTAAAACTCTGTTGTTAGAGAAGAACAAGGACGTTAGTAACTGAACGTCCCCTGACGGTATCTAACCAGAAAGCCACGGCTAACTACGTGCCAGCAGCCGCGGTAATACGTAGGTGGCAAGCGTTGTCCGGATTTATTGGGCGTAAAGCGAGCG
+
GGGGGGGGGGGGGGGGGGGGGGGGGGGGGGGGGGGGGGGGGGGGGGGGGGGGGGGGGGGGGGGGGGGGFGGGGGGGGGGGGGGGGGGGGGGGGGGGGGGGGGGGGGGGGGGGGGGGGGGGGGGGGGGGGGGGGGGGGGGGGGGGGGGGGGFFGGGGGGGGGGGGFGGGGGGGGGGGGGGGGGGGGGGGGGGGGGGGGGGGEGGGGGGGGGGGGGGGGGGGGGGDGGGGGGGGGGGGFGGGGGGD
@M03364:276:000000000-BLYN8:1:1101:18201:2321 1:N:0:1
ACTCCTACGGGAGGCAGCAGTAGGGAATCTTCGGCAATGGGGGCAACCCTGACCGAGCAACGCCGCGTGAGTGAAGAAGGTTTTCGGATCGTAAAACTCTGTTGTTAGAGAAGAACGTTAAGTAGAGTGGAAAGTTACTTAAGTGACGGTATCTAACCAGAAAGGGACGGCTAACTACGTGCCAGCAGCCGCGGTAATACGTAGGTCCCAAGCGTTGTCCGGATTTATTGGGCGTAAAGCGAGC
+
GGGGGGGGGGGGGGGGGGGGGGGGGGGGGGGGGGGGGGGGGGGGGGGGGGGGGGGGGGGGGGGGGGGGGGGGGGGGGGGGGGGGGGGGGGGGGGGGGGGGGGGGGGGGGGGGGGGGGGGFGFFGGFFGGGGGGGGGGFGGGGGGGGGGGGGGGGGFGGGGFGGGGGGFEGGGGGGGFCFGGGFGGGGGGGGGGGEGGGGGGGGGGG9CGGGGGGGGGEFGGGGGDFGGGGGGGGGGGGGGGDG)
@M03364:276:000000000-BLYN8:1:1101:23692:2321 1:N:0:1
ACTCCTACGGGAGGCAGCAGTAGGGAATCTTCCACAATGGACGAAAGTCTGATGGAGCAACGCCGCGTGAGTGAAGAAGGTTTTCGGATCGTAAAACTCTGTTGTTGGAGAAGAATGTATCTGATAGTAACTGATCAGGTAGTGACGGTATCCAACCAGAAAGCCACGGCTAACTACGTGCCAGCAGCCGCGGTAATACGTAGGTGGCAAGCGTTGTCCGGATTTATTGGGCGTAAAGCGAGCG
+
GGGGGGGFGDEEECGBFGGFFFDF@EFEFFFGGGFGCFGGGG@@FC+CEFG9E<EFFGGAFFEGGG@+@@CCCE,6CFAFFGGGFGCBCFEGGG<FGGGGEFEFE=FEFFFFF<A??<C@EGGGDCGG9EEEFGAFGGGGG9<FAF+F>DFGCC8BFGG?>DEFCFG@CFG:<FAAFBDGG8D;BEEDEEEDE*:C9,2B>F:CCCCGF?FGGG**/=<CG88A?++>FGFGDCCEFGGGGC)/
@M03364:276:000000000-BLYN8:1:1101:7631:2343 1:N:0:1
ACTCCTACGGGAGGCAGCAGTAGGGAATCTTCGGCAATGGACGAAAGTCTGACCGAGCAACGCCGCGTGAGTGAAGAAGGTTTTCGGATCGTAAAACTCTGTTGGTAGAGAAGAACGTTGGTGAGAGTGGAAAGCTCATCAAGTGACGGTAACTACCCAGAAAGGGACGGCTAACTACGTGCCAGCAGCCGCGGTAATACGTAGGTCCCGAGCGTTGTCCGGATTTATTGGGCGTAAAGCGAGC
+
GGGGGGGGGGGGGGGGGGGGGGGGGGGGGGGGGGGGGGGGGGGGGGGGGGGGGGGGGGGGGGGGGGGGGGGGGGGGGFGGGCGGGGGGGGGGGGGGGGGGGGGGGGGGGGGGGGGGGGGGG7FGFFFGGGGEEGGFGDFGGGGGGGGGGGGGGGGGFGGG7FFGGGGGGGGDGGGGGGGGGGGGGGGGGDGGGGEEEFGCGGGGGGGG>EGCGGEGEGGGGGECECGFGGGGGDCEDCDC<CD5
@M03364:276:000000000-BLYN8:1:1101:21475:2344 1:N:0:1
ACTCCTACGGGAGGCAGCAGTAGGGAATCTTCCGCAATGGGCGAAAGCCTGACGGAGCAACGCCGCGTGAGTGATGAAGGGTTTCGGCTCGTAAAACTCTGTTATTAGGGAAGAACAAATGTGTAATTAACTGTGCACGTCTTGACGGTACCTAATCAGAAAGCCACGGCTAACTACGTGCCAGCAGCCGCGGTAA
+
GGGGGGGGGGGGGGGGGGGGGFGGGGGG9EFDGGGGGGGGGGGCFGGGGGGG8C:FEG<FFGGGGGGGG7FFGGEFFGGG:BFFGGDCFGGGGGGFG,EFCGBFA,,5EFFFGGE>B,8CFFD??5,,C,,BFFGGG9<33FGGGGGGGGGCD3<,>F:8@FGG7FGGGGGGGGGDGGGGGGGGGGGGGGGGGGGG
@M03364:276:000000000-BLYN8:1:1101:17785:2361 1:N:0:1
ACTCCTACGGGAGGCAGCAGTAGGGAATCTTCCACAATGGACGAAAGTCTGATGGAGCAACGCCGCGTGAGTGAAGAAGGTTTTCGGATCGTAAAACTCTGTTGTTGGAGAAGAACGTATTTGATAGTAACTGATCAGGTAGTGACGGTATCCACCCAGAAAGCCACGGCTAACTACGTGCCAGCAGCCGCGGTAATACGTAGGTGGCAAGCGTTGTCCGGATTTATTGGGCGTAAAGCGAGCG
+
GGGGGGGGGGGGGGGGGGGGGGGGGGGGGGGGGGGGGGGGGGGGGEGGGGGGGGGGGGGGGGGGGGGGGDEGGGGGGGGGGGGGGGGGGGGGEFFGGGGGGGGFDFFGFGGGGGG?FGGGGGGGGGGGGGGGGGGGGFFFGFGGGGGCFGGGGGGGE@FGFEGFFFFGDGGDFFGGGGGGGGFGGGGGGGGGGGGGFGFFGGGCBFDCFGGGCE=EGGGGC=*5>F7@FGFDDDGGGGGGGGGC
@M03364:276:000000000-BLYN8:1:1101:6890:2370 1:N:0:1
ACTCCTACGGGAGGCAGCAGTAGGGAATCTTCGGCAATGGACGAAAGTCTGACCGAGCAACGCCGCGTGAGTGAAGAAGGTTTTCGGATCGTAAAACTCTGTTGGTAGAGAAGAACGTTGGTGAGAGTGGAAAGCTCATCAAGTGACGGTAACTACCCAGAAAGGGACGGCTAACTACGTGCCAGCAGCCGCGGTAATACGTAGGTCCCGAGCGTTGTCCGGATTTATTGGGCGTAAAGCGAGC
+
GGGGGGGGGGGGGGGGGGGGGGGGGGGGGGGGGGGGGGGGGGGGGGGGGGGGGGGGGGGGGGGGGGGGFGGGGGGGGGGGGGGGGGGGGGGGGGGGGGGGGGGGGGGGGGGGGGGGGFGGGGGGGFFGGGGGGGGGGGGGGGGGGGGGGGGFFGGGGGGGGGGGGGGGGGGGGGGGGGGGGGGGGGGGFGDGGGGGGGGGGGGGGGFGGGEGGGG5:A?FGGDEGGGGE?EFGGGCDG77C<>)
@M03364:276:000000000-BLYN8:1:1101:18315:2373 1:N:0:1
ACTCCTACGGGAGGCAGCAGTAGGGAATCTTCCACAATGGACGAAAGTCTGATGGAGCAACGCCGCGTGAGTGAAGAAGGTTTTCGGATCGTAAAACTCTGTTGTTAGAGAAGAACAAGGACGTTAGTAACTGAACGTCCCCTGACGGTATCTAACCAGAAAGCCACGGCTAACTACGTGCCAGCAGCCGCGGTAATACGTAGGTGGCAAGCGTTGTCCGGATTTATTGGGCGTAAAGCGAGCG
+
GGGGGGGGGGGGGGGGGGGGGGGGGGGGGGGGGGGGGGGGGGGGGGGGGGGGGGGGGGGGGGGGGGGGGGGGGGGGGGGGGGGGGGGGGGGGGGGGGGGGGGGGGGGGGGGGGGGGGGGGGGGGGGGGGGGGGGGGGGGFGGDGFGGGGGGGGGGGGGGGGGGGGGGGGGGGGGGGGGGGGGGGGGGGGGGGGGGGGGGGGGGGGGGGGGGGGGGGGGGGGGGGGGGGGGGGGGGGFGGGDGDC
@M03364:276:000000000-BLYN8:1:1101:14429:2389 1:N:0:1
ACTCCTACGGGAGGCAGCAGTAGGGAATCTTCGGCAATGGGGGCAACCCTGACCGAGCAACGCCGCGTGAGTGAAGAAGGTTTTCGGATCGTAAAACTCTGTTGTTAGAGAAGAACAAGGACGTTAGTAACTGAACGTCCCCTGACGGTATCTAACCAGAAAGCCACGGCTAACTACGTGCCAGCAGCCGCGGTAATACGTAGGTGGCAAGCGTTGTCCGGATTTATTGGGCGTAAAGCGAGCG
+
GGGGGGGGGGGGGGGGGGGGGGGGGGGGGGGGGGGGGGGGGGGGGGGGGGGGGGGGGGGGGGGGGGGGGGGGGGGGGGGGGGGGGGGGGGGGGGGGGGGGGGGGGGGGGGGFGGGGGGGGGGGGGGGGGGGGGGGGGGGGGGGGGGGGGGGGGGGGGGGGGGGGGGGGGGGGGGGGGGGGGGGGGGGGGGGGGGGGGGGGGGGGEGGGGGGGGGGGGCGGGGGGGGGGGGGGGGGGGGGGGDGC
@M03364:276:000000000-BLYN8:1:1101:18921:2398 1:N:0:1
ACTCCTACGGGAGGCAGCAGTAGGGAATCTTCGGCAATGGACGAAAGTCTGACCGAGCAACGCCGCGTGAGTGAAGAAGGTTTTCGGATCGTAAAACTCTGTTGTTAGAGAAGAACAAGGACGTTAGTAACTGAACGTCCCCTGACGGTATCTAACCAGAAAGCCACGGCTAACTACGTGCCAGCAGCCTCGGTAATACGTAGGTGGCAAGCGTTGTCCGGATTTATTGGGCGTAAAGCGAGCG
+
GGGGGGGDGGGGEGEF@FGGGFGGGGGGGFFGFDDGGGGFFGGGGGGFFEFGGGGGGGGGGGGGGGGFGCFFFFFGG8ECDFG@DFDGDC@EFGGGDGGGFGGGFFFGGGGG8DFGGGGFGGG=@<BFCFGGGGFGGF<>>FGG@FEGGGGGGGGGG@FGGGAC@FFGDEGGGGGGGGGGGGGGC@CFD,=ECEC7CGECFGGGFGEFFCGCCE*/1=@EGD*CCFF7<+:CGD=C52:3<DG7
@M03364:276:000000000-BLYN8:1:1101:10816:2423 1:N:0:1
ACTCCTACGGGAGGCAGCAGTAGGGAATCTTCGGCAATGGACGAAAGTCTGACCGAGCAACGCCGCGTGAGTGAAGAAGGTTTTCGGATCGTAAAACTCTGTTGTTAGAGAAGAACAAGGACGTTAGTAACTGAACGTCCCCTGACGGTATCTAACCAGAAAGCCACGGCTAACTACGTGCCAGCAGCCGCGGTAATACGTAGGTGGCAAGCGTTGTCCGGATTTATTGGGCGTAAAGCGAGCG
+
GGGGGGGGGGGEGGGGGGGGGGGGGGGGGGGGGGGGGGGGFGGGGGGGGGGGGGGGGGGGGGGGGGGGGGGFGGGCGGGGGGGFGGGGGGGGGGGGGGFGGGGGGGGGEGFGGGGFDGFGGGGGFGGGGGGGGGGGGGFCCFGGGGGGGFFGGGGGGGGGGFGGGGGGGGGGGGGGGGGGGFGGGGGEFGGEGGG7F+?C?CFDFFFGGGGCEEGGEGDEECEGFGG7FGG5C7CCCCCDGGDD
@M03364:276:000000000-BLYN8:1:1101:16130:2436 1:N:0:1
ACTCCTACGGGAGGCAGCAGTGGGGAATATTGCACAATGGGCGCAAGCCTGATGCAGCCATGCCGCGTGTGTGAAGAAGGCCTTCGGGTTGTAAAGCACTTTCAGCGAGGAGGAAGGTGGTGAACTTAATACGTTCATCAATTGACGTTACTCGCAGAAGAAGCACCGGCTAACTCCGTGCCAGCAGCCGCGGTAATACGGAGGGTGCAAGCGTTAATCGGAATTACTGGGCGTAAAGCGCACG
+
GGGGGGGGGGGGGGGGGGGGGGGGGGGGGGGGGGGGGGGGGGGGGGGGGGGGGGGGGGGGGFGGGGGGGGGGGGGGGGGGGGGGFGGGEGGGGGGGGGGGGGGGGGG@FGGGGGGGGGGFGGGGGGGGGGGGGFGGGGGFGGGDFGGGGGGGFGGGGGGGGGGGGGGGGGFGGGGGGGGGGGGGGGGGGGGGGGGGGG?FGGGGGGG>CE9CEGEGGGGGGDGFGFGGGGFFGGGGGGFCDDDC
@M03364:276:000000000-BLYN8:1:1101:23450:2449 1:N:0:1
ACTCCTACGGGAGGCAGCAGTAGGGAATCTTCGGCAATGGACGAAAGTCTGACCGAGCAACGCCGCGTGAGTGAAGAAGGTTTTCGGATCGTAAAACTCTGTTGGTAGAGAAGAACGTTGGTGAGAGTGGAAAGCTCATCAAGTGACGGTAACTACCCAGAAAGGGACGGCTAACTACGTGCCAGCAGCCGCGGTAATACGTAGGTCCCGAGCGTTGTCCGGATTTATTGGGCGTAAAGCGAGC
+
GGGGGGGGGGGGGGGGGFGGGGGGGGGGGGGGGGGGGGGGGGGGDGCEGGGGGGGFEGGGGGGGGGG@B::FGFGFGGGGGGGGGDGEEGGGEFGGFGGGGGGGFEFFGGGGGGG8FGCGGGGFG<FGGGGGF,BCFFGGGGGD@FGGGGGGGGGEG?AGGGG?CCFGGGGGGGGGG7FGCCFFGGGGFGG5EEGEGGGFC9:CGGGG5EG=EG:8CEEFE88C?+<EC<9:CGCCDDCCDGC)
@M03364:276:000000000-BLYN8:1:1101:16826:2469 1:N:0:1
ACTCCTACGGGAGGCAGCAGTAGGGAATCTTCGGCAATGGACGAAAGTCTGACCGAGCAACGCCGCGTGAGTGAAGAAGGTTTTCGGATCGTAAAACTCTGTTGGTAGAGAAGAACGTTGGTGAGAGTGGAAAGCTCATCAAGTGACGGTAACTACCCAGAAAGGGACGGCTAACTACGTGCCAGCAGCCGCGGTAATACGTAGGTCCCGAGCGTTGTCCGGATTTATTGGGCGTAAAGCGAGC
+
GGGGGGGGGGGGGGGGGGGGGGGGGGGGGGGGGGGGGGGGGGGGGGGFGGGGGGGGGGGGGGGGGGGGGGGGGGGGGGGGGFGGGGGCEGGGGGGGGGFGGGGGGGGGGGGGGGGGGGGGGGFGGFGGGGGGGGGGGGGGGGGGGFFGGGGEFGGGGGGGFCEGGGCGGGDEDGGGGGGGGGGGGGGGGGGGGGGGGGGGGGGGGGGGGGGGGGGGGEGFEGC:ECGGCGGGGGGGGGGGGGG5
@M03364:276:000000000-BLYN8:1:1101:15436:2471 1:N:0:1
ACTCCTACGGGAGGCAGCAGTAGGGAATCTTCGGCAATGGACGAAAGTCTGACCGAGCAACGCCGCGTGAGTGAAGAAGGTTTTCGGATCGTAAAACTCTGTTGTTAGAGAAGAACAAGGACGTTAGTAACTGAACGTCCCCTGACGGTATCTAACCAGAAAGCCACGGCTAACTACGTGCCAGCAGCCGCGGTAATACGTAGGTGGCAAGCGTTGTCCGGATTTATTGGGCGTAAAGCGAGCG
+
GGGGGGGGGGGGGGGGGGGGGGGGGGGGGGGGGGGGGGGGGGGGGEFGGGGGGGGGGGGGGGGGGGGGGEGGGGGGGGGGGGGGGGGGGGGGGGGGGGGGGGGGGGGGGGGFFFGGGGDFGGGFFGGGGGGGGGFGGGGG7FGGGGGGGGGFGGGGGGGGGGGGFGGGGGGGFGGCGGGGGGGGGGGGGGGGGGGGGFGGFGF*CFFGGGGGGGGGGGGGGEGGGGGGGGCGDGGEGGGGGGGC
@M03364:276:000000000-BLYN8:1:1101:10901:2474 1:N:0:1
ACTCCTACGGGAGGCAGCAGTAGGGAATCTTCCGCAATGGGCGAAAGCCTGACGGAGCAACGCCGCGTGAGTGATGAAGGGTTTCGGCTCGTAAAACTCTGTTATTAGGGAAGAACAAACGTGTAAGTAACTGTGCACGTCTTGACGGTACCTAATCAGAAAGCCACGGCTAACTACGTGCCAGCAGCCGCGGTAATACGTAGGTGGCAAGCGTTATCCGGAATTATTGGGCGTAAAGCGCGCG
+
GGGGGGGGGGGGGGGGGGGGGGGGGGGGGGGGGGGGGGGGGGGGGGGGGGGGGGGGGGGGGGGGGGGGGGGGGFGGGGGGGGGGGGGDGGG7FFGGGGGGGGGGGGGGGGGGGGGGGGGGGGGGGFFGGGGGGGGGGGGGGGGGGGGGGGGGGGGGGFFGGGGGGCCFGGGCFGGDGGGGGGGGGGGGGGGDCEGE+;FGGGGGGGGGGGGGDC?CFGFGGEGGDFGGGGGGGGGGDFGGG3CC
@M03364:276:000000000-BLYN8:1:1101:15838:2485 1:N:0:1
ACTCCTACGGGAGGCAGCAGTGGGGAATATTGCACAATGGGCGCAAGCCTGATGCAGCCATGCCGCGTGTGTGAAGAAGGCCTTCGGGTTGTAAAGCACTTTCAGCGAGGAGGAAGGTGGTGAGCTTAATACGTTCATCAATTGACGTTACTCGCAGAAGAAGCACCGGCTAACTCCGTGCCAGCAGCCGCGGTAATACGGAGGGTGCAAGCGTTAATCGGAATTACTGGGCGTAAAGCGCACG
+
GGGGGGGGGGGGGGGGGGGGGGGGGGGGGGGGGGGGGGGGGGGGGGGGGGGGGGGGGGGGGGGGGGGGGGGGGGGGGGGGGGGGGGGGGGGGGGGGGGGGGGGGGGGCFGGGGGGGGGGGGGGGGGGGGGGGGGGGGGGFGGGGGGGGGGGGGGGGGGGGGGGGGGGGGGGGGFGGGGGGGGGGGGGGGGGGGGGGGGGGGGGGGGGGGGGGGGGCFFGGGGGGGGGGGGGGGGGGGGGGGDC5
@M03364:276:000000000-BLYN8:1:1101:21938:2515 1:N:0:1
ACTCCTACGGGAGGCAGCAGTAGGGAATCTTCCACAATGGACGAAAGTCTGATGGAGCAACGCCGCGTGAGTGAAGAAGGTTTTCGGATCGTAAAACTCTGTTGTTGGAGAAGAATGTATCTGATAGTAACTGATCAGGTAGTGACGGTATCCAACCAGAAAGCCACGGCTAACTACGTGCCAGCAGCCGCGGTAATACGTAGGTGGCAAGCGTTGTCCGGATTTATTGGGCGTAAAGCGAGCG
+
GGGGGGGGGGGGGGGGGGGGGGGGDGGGGGGAFGGGGGGGGGGGGGGFGGGGGG9FGGGGGGGGGGCGGGGGGGFGGGGGEFFGFGGGGGGGGGGFGGGGDFGGECFG8FFGGGFGGGF<FGEAFEEGFGDCEGGFGA<FFFGFEFGGGGGGCA,@FGGCGEGGGGGEGEFEFGGA7CGGD>C@FFGGG58BEC8=<C9>CG>E,?*:9CF8E:8/7?95E8CE+9CGGFFGGDECFGFGGG:9
@M03364:276:000000000-BLYN8:1:1101:19623:2536 1:N:0:1
ACTCCTACGGGAGGCAGCAGTGGGGAATATTGGACAATGGGCGAAAGCCTGATCCAGCCATGCCGCGTGTGTGAAGAAGGCCTTTTGGTTGTAAAGCACTTTAAGCGAGGAGGAGGCTACTTAGATTAATACTCTAGGATAGTGGACGTTACTCGCAGAATAAGCACCGGCTAACTCTGTGCCAGCAGCCGCGGTAATATAGTGGGTGCGAGCGTTAATCGGATTTACTGGGCGTAAAGCGTTG
+
CFGGGGGGGGGGFGCFGGGFFFFFGGGGGGGGGGGGGGGGGFFGGGEFGGGGGCFGGC,CFFGGGDGGG?@FGGFGGGGGF8FGGGGGGGGGGGGGGGCGGGGGFGGDCGD:C7:7:<EF<ECDA9EFFFG,BBDFFGFGGGGGCFF3FFGGFBFGD@CBFDCCC=,@<:7<CFFGC9DF@GF;DFGGGCE>C*4BEEC+9;2;EGEDE=ECG>*/*/<755CEECCC978C57E*9C>CC5*)
@M03364:276:000000000-BLYN8:1:1101:21532:2574 1:N:0:1
ACTCCTACGGGAGGCAGCAGTGGGGAATATTGCACAATGGGCGCAAGCCTGATGCAGCCATGCCGCGTGTATGAAGAAGGCCTTCGGGTTGTAAAGTACTTTCAGCGAGGAGGAAGGCGTTGTGATTAATAACCGCAGCGATTGACGTTACTCGCAGAAGAAGCACCGGCTAACTCCGTGCCAGCAGCCGCGGTAATACGGAGGGTGCAAGCGTTAATCGGAATTACTGGGCGTAAAGCGCACG
+
GGGGGGGGGGGGGGGGGGGGGFGGGGGGFGGGGFGGGGGGGGGGGGGGGGGGGGGGGGGGGFGGGGGGGGGFFGGGGFGGFFGFFFGGFGGGGGGGGGGFEGGFGFG>FGEEGGFFGGGEGGGGFGDGGGGFGGGGGGGCFGBFFGGEGGGD9CEGGGGFGFGGGCFGGGGGGGGGGEFGGGGGGGGGGGGGGGGCFFGFEGGEEEGGGGGDEEGCFG7CC;;EFCGGGFFGGDCEDF7DGGG<
@M03364:276:000000000-BLYN8:1:1101:17051:2580 1:N:0:1
ACTCCTACGGGAGGCAGCAGTGGGGAATATTGCACAATGGGCGCAAGCCTGATGCAGCCATGCCGCGTGTATGAAGAAGGCCTTCGGGTTGTAAAGTACTTTCAGCGAGGAGGAAGGCATTAAGGTTAATAACCTTAGTGATTGACGTTACTCGCAGAAGAAGCACCGGCTAACTCCGTGCCAGCAGCCGCGGTAATACGGAGGGTGCAAGCGTTAATCGGAATTACTGGGCGTAAAGCGCACG
+
GGGGGFGDCF@CEGGEFEEFG<CEGGCE,CEF9@FEGGGFFDCDGGEFCFG@FCFFGGEECEFFGCGFEF8CEFGGGGGFECFGFGGCDEEGAF?F<FE?FFGGGGEGFCGGGDGGGGEFGDGGGGFFGGGGGFFGCFGDCDFDF9FFCBCGFGCFECFGGGACGGGEGGGGGGC=CBFGFFFGFFGGFCCEGGGGGGGGG>CGGGGCGGGGEGGECGGGC8C5F?C@+<ECCDEDFGGGGD33
@M03364:276:000000000-BLYN8:1:1101:19291:2581 1:N:0:1
ACTCCTACGGGAGGCAGCAGTAGGGAATCTTCGGCAATGGGGGCAACCCTGACCGAGCAACGCCGCGTGAGTGAAGAAGGTTTTCGGATCGTAAAACTCTGTTGTTAGAGAAGAACGTTAAGTAGAGTGGAAAGTTACTTAAGTGACGGTATCTAACCAGCAAGGGACGGCTAACTACGTGCCAGCAGCCGCGGTAATACGTAGGTCCCAAGCGTTGTCCGGGTTTATTGGGCGTAAAGCGAGC
+
GGGGGGGGGGGGGGGGGGGGGGFGGGGGGGGGFGDGGGGGGCGGGGF8CFGGGGGEGGGFGGGGGGGGG@?FGGFGF<<AFGGGGGGGGGGGFFFEECGGGGGGG@<FDFG?FGCFFFG8FEFF<DFFFEDCFGFFGGF,F<=FG=CC@F7@DGFGGGGG,@<DBFEGGG:FGFGGGGGGGG8CFCEGF,CEC81BEGBCFE+=C;;B89@CED::EE+?CC*2:5+<CFGG4<EE97CDDDC)
@M03364:276:000000000-BLYN8:1:1101:10551:2590 1:N:0:1
ACTCCTACGGGAGGCAGCAGTAGGGAATCTTCGGCAATGGACGAAAGTCTGACCGAGCAACGCCGCGTGAGTGAAGAAGGTTTTCGGATCGTAAAACTCTGTTGTTAGAGAAGAACAAGGACGTTAGTAACTGAACGTCCCCTGACGGTATCTAACCAGAAAGCCACGGCTAACTACGTGCCAGCAGCCGCGGTAATACGTAGGTGGCAAGCGTTGTCCGGATTTATTGGGCGTAAAGCGAGCG
+
FGGGGGGGGGGGGGGGGGGGG9FGGGGGCGGC<BFGGGGG9FF@@FGFCGGGFCFGGGGGGGGGGGGFGGGGGGGGGGGGFFGGGGGGGGGGGGGGGFGGGGGGGGFFGGFFGGGGFF@CC,@38C@FFA9DD<,:@@>CF8>+>FGEGC@FGGG9FF@EFCCF7,DFGGGEFGGGFGGGFGCGGF88CGGGGCEGGGGG<BFG;?FB>EGFGEGCEFGDEE*:CC+C?EGGDDGGGCCDDDD5
@M03364:276:000000000-BLYN8:1:1101:11210:2692 1:N:0:1
ACTCCTACGGGAGGCAGCAGTAGGGAATCTTCGGCAATGGACGAAAGTCTGACCGAGCAACGCCGCGTGAGTGAAGAAGGTTTTCGGATCGTAAAACTCTGTTGTTAGAGAAGAACAAGGACGTTAGTAACTGAACGTCCCCTGACGGTATCTAACCAGAAAGCCACGGCTAACTACGTGCCAGCAGCCGCGGTAATACGTAGGTGGCAAGCGTTGTCCGGATTTATTGGGCGTAAAGCGAGCG
+
GGGGGGGGGGGGGGGGGGGGGGGGGGGGGGGGGGGGGGGGGGGGGGGGGGGGGGGGGGGGGGGGGGGGGGGGGGGGGGGGEGGGGGGGGGGGGGGGGGGGGGGGFGGGGGGGGGGGGGGFGGGGGGGGGGGGGFGGGGGGGGGGGGGGGGGGGGGGGGGGGGGGGFGGGGGGGGGGGGGGGGGGGGGGGGGGGGGGGGGGGGGGGGGGGGGGGGGGGGGGGEGD6<FC9FFGGGGGGGGGGGGD
@M03364:276:000000000-BLYN8:1:1101:16482:2726 1:N:0:1
ACTCCTACGGGAGGCAGCAGTAGGGAATCTTCGGCAATGGACGAAAGTCTGACCGAGCAACGCCGCGTGAGTGAAGAAGGTTTTCGGATCGTAAAACTCTGTTGGTAGAGAAGAACGTTGGTGAGAGTGGAAAGCTCATCAAGTGACGGTAACTACCCAGAAAGGGACGGCTAACTACGTGCCAGCAGCCGCGGTAATACGTAGGTCCCGAGCGTTGTCCGGATTTATTGGGCGTAAAGCGAGC
+
GGGGGGGGGGGGGGGGGGGGGGGGGGGGGGGGGGGGGFGGGGGGGGGGGGGGGGGGGGGFGGGGGGGFGGGGGFGGGGGGFGGDGGDGGGGGGGGGGGGGGGGGGGGGGFCFGGGGGGGGGGGGFGGGFGFCGAFGGGGGGGGGGGGGGGGGGGGG7FGGGFDFGGGGGGGGGCGGGGGG@EGGGGGGGGGCCEEGGGFCFCGGGFGGGGGGGD*;>EGGGGECEGGDFGFGGGE5DFCFGGG)
@M03364:276:000000000-BLYN8:1:1101:13639:2743 1:N:0:1
ACTCCTACGGGAGGCAGCAGTAGGGAATTTTCCGCAATGAGCGAAAGCTTGACGGAGCGACACAGCGTGCAGGATGAAGGTCTTCGGATTGTAAACTGCTGTTGTAAGGGAAGAAAAAATTTAATAGGAAATGATTAAATCTTGACGGTACCTTATTAGAAAGTGACGGCAAACTATGTGCCAGCAGCCGCGGTAATACATAGGTCACAAGCGTTATCCGGAATTATTGGGCGTAAAGCGTTCG
+
GGGGGGGGGGGGGGGGGGGGGGGGGGGGGGGGGGGGGGGGGGGGGGGGGGGGGGGGGGGGGGGGGGGGGGGGGGGGGGGGGGGGGGGGGGGGGGGGGGGGGGGGGGGGGGGGGGGGGGGGGGGGGGGGGGGGGGGGGGGGGGGGGGGGGFGGGGGGGGGGGGFGGGGGGGGGGGFGFGGGGGGGGGGGGGGGGGGGGGFFDGGG;CGGGGGGGGGGGGFGGGGGGGGGGGCFGGGGGGGGGGD<
@M03364:276:000000000-BLYN8:1:1101:13384:2768 1:N:0:1
ACTCCTACGGGAGGCAGCAGTGGGGAATATTGCACAATGGGCGCAAGCCTGATGCAGCCATGCCGCGTGTGTGAAGAAGGCCTTCGGGTTGTAAAGCACTTTAAGCGAGGAGGAGGCTACCGAGATTAATACTCTTGGATAGTGGACGTTACTCGCAGAATAAGCACCGGCTAACTCTGTGCCAGCAGCCGCGGTAATACAGAGGGTGCGAGCGTTAATCGGAATTACTGGGCGTAAAGCGCAC
+
GGGGGGGGGGGGGGGGGGGGGGGGGEGGGGGGGGGGGGGGGGGGGGGGGGGGGGGGGGGGGGGGGGGGGGGGGGGGGGGGGGGGGGGGGGGGGGGGGGGGGGGGGGGGGGGGGGGGGGGGGGGGGGGGGGGGEGGGGGGGGGGGGGGGGGGGGGGGGGGGGGGGGGGGGGGGGGGGGGGGFGGGGGGGGGGGGGGGGGGGFGGGFGGGGGGGGGGGGFGCF=?CFGGFGFCFFDGGGD77>CG5
@M03364:276:000000000-BLYN8:1:1101:20058:2782 1:N:0:1
ACTCCTACGGGAGGCAGCAGTGGGGAATATTGCACAATGGGCGCAAGCCTGATGCAGCCATGCCGCGTGTGTGAAGAAGGCCTTCGGGTTGTAAAGCACTTTCAGCGAGGAGGAAGGTGGTGAACTTAATACGTTCATCAATTGACGTTACTCGCAGAAGAAGCACCGGCTAACTCCGTGCCAGCAGCCGCGGTAATACGGAGGGTGCAAGCGTTAATCGGAATTACTGGGCGTAAAGCGCACG
+
GGGGGGGGGGGGGGGGGDGGGGGGGGGGGGGGGGGGGGGGGGGGGGGGGGGGGGGGGGGGGGGGGGGGGGGGGGGGFFGGGGGGGGGGGGGGGGFGFGFGFFAFGGGCGGGGGGGGDFGGEFGGGGGGGGGFGGGGCF<FGGFFFGGGGGGGFGFGGGGCCGFGFGGGGGGGGGGFGG>FGGEGGGGFGGGGGGGGFGGGE>EGGGGGGGGGGGGGGGFGGGGGCE9FFFGFGGG=FGGGGD3<
@M03364:276:000000000-BLYN8:1:1101:12800:2829 1:N:0:1
ACTCCTACGGGAGGCAGCAGTAGGGAATCTTCGGCAATGGACGAAAGTCTGACCGAGCAACGCCGCGTGAGTGAAGAAGGTTTTCGGATCGTAAAACTCTGTTGTTAGAGAAGAACAAGGACGTTAGTAACTGAACGTCCCCTGACGGTATCTAACCAGAAAGCCACGGCTAACTACGTGCCAGCAGCCGCGGTAATACGTAGGTGGCAAGCGTTGTCCGGATTTATTGGGCGTAAAGCGAGCG
+
GGGGGGGEFFGFGGGGGGCFEGGGGGGGGGFGGGGGEFFGFGGGBBFGACFFDFC:FG@DEF>@F7EGGFEFGFGGGFGGFEDFGGGEFGGGGFF?FGGGGGCEFGGGGGDFF8FAFFGFGGC>F@FFGFGDGCF=ADFEGGGGGGGEGGC=FGFGFFGGFDGGGFB@FEGE7FEFFECEGGGGGGGGFGGDGGGEGFCC>CFCFFFGGGGGGGGGGFFGG5*:9ECGGGGGGGGGFCFGGGGC
@M03364:276:000000000-BLYN8:1:1101:20067:2874 1:N:0:1
ACTCCTACGGGAGGCAGCAGTAGGGAATCTTCGGCAATGGACGAAAGTCTGACCGAGCAACGCCGCGTGAGTGAAGAAGGTTTTCGGATCGTAAAACTCTGTTGTTAGAGAAGAACATGGGTGAGAGTAACTGTTCACCCCTTGACGGTATCTAACCAGAAAGCCACGGCTAACTACGTGCCAGCAGCCGCGGTAATACGTAGGTGGCAAGCGTTGTCCGGATTTATTGGGCGTAAAGCGAGCG
+
@EFFGFGECFEEG7C;CGGGC<FFGCCFFGGGGGG>+EFGGGEG@CFCFFGGFGDE:FBC<:@F@=F4FBCFGAFGFCCG8<F=FFGEGG:FG?FGGFFE<FFFFCGDGGGGDGD=FFGG7FG<FDDFFF@FG?DFFFC=CDEGCCGGG7C9=DBFE?FFFGGFGCGGDDFF7:DF:EFF:8;?D,CE7CC8CCC*9C?C?BBE<CF6*98*=B5E7C7:EEG*<<0<A9C*9CGC3DC<DD3<
@M03364:276:000000000-BLYN8:1:1101:7009:2900 1:N:0:1
ACTCCTACGGGAGGCAGCAGTAGGGAATCTTCGGCAATGGACGAAAGTCTGACCGAGCAACGCCGCGTGAGTGAAGAAGGTTTTCGGATCGTAAAACTCTGTTGTTAGAGAAGAACGACGAGGAGAGTGGAAAGCTCCTCGTGTGACGGTATCTAACCAGAAAGGGACGGCTAACTACGTGCCAGCAGCCGCGGTAATACGTAGGTCCCGAGCGGTGTCCGGATTTATTGGGCGTAAAGCGAGC
+
GGGGGGGGGGDGDEEFEGGFGGGGEFGGEEF,C;CFDFC@FGFCFFGDG9CCFFFGDFGGGEGEDEGGEFGGGC9CEFEGE9EFFGE:7=FCF?FG9FC9FB@EEAFGGGFFFGGG@BCFFFDCCD+,=CFGDG8>@FDGGGECFGGCFEGFGGFGGGGGGFGFFC,:BFGGG,6?FEEGF@F@CFC@CBC5EEEGEC9C*2:CEE?F8C58***;::F978A=EDF+CEFGGCCCDGGG35>)
@M03364:276:000000000-BLYN8:1:1101:24500:2905 1:N:0:1
ACTCCTACGGGAGGCAGCAGTGGGGAATATTGCACAATGGGCGCAAGCCTGATGCAGCCATGCCGCGTGTGTGAAGAAGGCCTTCGGGTTGTAAAGCACTTTCAGCGAGGAGGAAGGTGGTGAACTTAATACGTTCATCAATTGACGTTACTCGCAGAAGAAGCACCGGCTAACGCCGTGCCAGCAGCTGCGGTAATACGGAGGGTGCAAGCGTTAATCGGGATTACTGGGCGTAAAGCGCACG
+
FGGGGDGFEEEGGGFGGDGGCFGCFFE8CFGGGGGGGGGGFGGEGG@DDCF<FGGGFGEFAFFGGCEGGFGFGG9CCGGGGFFCEGGGGCFFFFGGGGGGGGGGFG77CFGGGDGGCEGEE@<F<EC<F9FDF8BDF,ADF9FG9FFBD=FF9EFEEGCE7,DFF7:CCCFCGG*>E*5<:CDCC8C@,CEC5=B8<9B:*BE@8BEEC7FDGG5CCF?EEEC*0<9@FGDGCGG59D*/CDC5
@M03364:276:000000000-BLYN8:1:1101:8112:2925 1:N:0:1
ACTCCTACGGGAGGCAGCAGTAGGGAATCTTCGGCAATGGACGAAAGTCTGACCGAGCAACGCCGCGTGAGTGAAGAAGGTTTTCGGATCGTAAAACTCTGTTGGTAGAGAAGAACGTTGGTGAGAGTGGAAAGCTCATCAAGTGACGGTAACTACCCAGAAAGGGACGGCTAACTACGTGCCAGCAGCCGCGGTAATACGTAGGTCCCGAGCGTTGTCCGGATTTATTGGGCGTAAAGCGAGC
+
GGGGGGGGGGGGGGGGGGGGGGGGGGGGGGGGGGGGGGGGGGGGGGGGGGGGGGGGGGGGGGGGGGGGGFGGGGGGGGGGGGGGGGGGGGGGGGGGGGGGGGGGGGGGGGFGGGGGGCGGGGGGGGGGGGGGGGGGGGGGGGGGGGGGCFFGGGGGGGGGGGGGGGFGGGGGGGGGGGGGGGGGGGGGGGGDEGGGDGFGGGGGGGGGGGGGGGGDGGGGGEEEGGGGGGGGCGEGGGGGGGG5
@M03364:276:000000000-BLYN8:1:1101:14493:2927 1:N:0:1
ACTCCTACGGGAGGCAGCAGTAGGGAATTTTCCGCAATGAGCGAAAGCTTGACGGAGCGACACAGCGTGCAGGATGAAGGTCTTCGGATTGTAAACTGCTGTTGTAAGGGAAGAAAAAATTTAATAGGAAATGATTAAATCTTGACGGTACCTTATTAGAAAGTGACGGCAAACTATGTGCCAGCAGCCGCGGTAATACATAGGTCACAAGCGTTATCCGGAATTATTGGGCGTAAAGCGTTCG
+
GGGGGGGGGGGGGGGGGGGGGGGGGGGGGGGGGGGGGGGGGGGGGGGGGGGGGGGGGGGGGGGGGGGGGEGGGGGGGFGGGGGGGGGDGGGGGGGGGGGGGGGGGGGGGGGGGGGGGGGGGGGGGGFGGGGGGGGGGGGGGGGGGGGGGGGGGGGGGGGGGGGGGGGGGGGGGGGCFGGGGGGGGGGGGGGGGGGGGGGGGGGGGGGGGFCGGEEEGCFGGCGGGGGGG6@CCGGCFCCDGDC7
@M03364:276:000000000-BLYN8:1:1101:11708:2936 1:N:0:1
ACTCCTACGGGAGGCAGCAGTAGGGAATCTTCCACAATGGACGAAAGTCTGATGGAGCAACGCCGCGTGAGTGAAGAAGGTTTTCGGATCGTAAAACTCTGTTGTTGGAGAAGAATGTATCTGATAGTAACTGATCAGGTAGTGACGGTATCCAACCAGAAAGCCACGGCTAACTACGTGCCAGCAGCCGCGGTAATACGTAGGTGGCAAGCGTTGTCCGGATTTATTGGGCGTAAAGCGAGCG
+
GGGGGGGGGGGGGGGGGGGGGGGGGGGGFGGGFGGGGGGG9FGGGGGFGGGGGGGGGGGGGGGGGGGGGGGFFGGGGGGGFGGGGGGGG7FFFGGFFGGGGGGFGDCFEFFGGGGCFFEEFEGFGFGGGGGGFGGGGGGEGGGGGFGGGGGGGCDGDGGFGGGGGA8CEDGGGGGFGDF7FCGGFGFFGEGGGEEEFFCCBFFGCFF>8<CCEGDGGGGGGECG?FGFGGG579>ECFGG3DC9
@M03364:276:000000000-BLYN8:1:1101:9689:2943 1:N:0:1
ACTCCTACGGGAGGCAGCAGTAGGGAATCTTCGGCAATGGACGAAAGTCTGACCGAGCAACGCCGCGTGAGTGAAGAAGGTTTTCGGATCGTAAAACTCTGTTGGTAGAGAAGAACGTTGGTGAGAGTGGAAAGCTCATCAAGTGACGGTAACTACCCAGAAAGGGACGGCTAACTACGTGCCAGCAGCCGCGGTAATACGTAGGTCCCGAGCGTTGTCCGGATTTATTGGGCGTAAAGCGAGG
+
GGGFFGGGGGDCGGGGGG9EGGGGGGGGGGGGGGGGGGGGFGGGGGGGGGDFGGGGGDGGGGGGGGGGEGGGGGGGGFGGGGGGGGGGG>FGGGG9FFGGGGGGFGGGEFGFGGGFGGGGGGGGGGGFGGG@EGGFGGGGGGGGGGGGGBGGFGGG>CCGGGGGGGGGGGDEGCCGFGGGGCFGG>EFFGGGGGGGGGFFDCEGGG?FFEGECEE=7EF77CEEEFGGGGGFFGGGGCC>7*7)
@M03364:276:000000000-BLYN8:1:1101:19168:2948 1:N:0:1
ACTCCTACGGGAGGCAGCAGTGGGGAATATTGCACAATGGGCGCAAGCCTGATGCAGCCATGCCGCGTGTGTGAAGAAGGCCTTCGGGTTGTAAAGTACTTTCAGCGGGGAGGAAGGTGATGAACTTAATACGTTCATCAATTGACGTTACCCGCAGAAGAAGCACCGGCTAACTCCGTGCCAGCAGCCGCGGTAATACGGAGGGTGCAAGCGTTAATCGGAATTACTGGGCGTAAAGCGCACG
+
GFGGGGFFGGGGGGGGGGGGFGGGGGGGGGGGGGGFCFGGGGGGGGGFGGGGGEGGGC8EFGGFGDGGEG7FCFGFGGGGGGFFGGG7FFGGGGGGGGGGGGAFGAFEEGGGGGGGDFGGGGGGGGGGGGFGGGGGGGGFCFFGGGGGGGGF7<BFGGGGGF:CCGGGGGGEEGGGGGGGGFFGGG>ECEGGEGDGGEFFGGDGGGDE+<EFGGGGGGG=ECCCGGGGG+AFGGCEGGGGGGGC
@M03364:276:000000000-BLYN8:1:1101:19698:2949 1:N:0:1
ACTCCTACGGGAGGCAGCAGTAGGGAATCTTCGGCAATGGACGAAAGTCTGACCGAGCAACGCCGCGTGAGTGAAGAAGGTTTTCGGATCGTAAAACTCTGTTGGTAGAGAAGAACGTTGGTGAGAGTGGAAAGCTCATCAAGTGACGGTAACTACCCAGAAAGGGACGGCTAACTACGTGCCAGCAGCCGCGGTAATACGTAGGTCCCGAGCGTTGTCCGGATTTATTGGGCGTAAAGCGAGC
+
GGGGGGGGGGGGGGGGGGGGGGGGGGGGGGGGGGGGGGGGGGGGGGGGGGGGGGGGGGGGGGGGGGGGGGGGGGGGGGGGGGGGGGGGGGGGGGGGGGGGGGGGGGFGGGGGGGGGGGFGGGGGGGGGGGGGGGFGGGGGGGGGGGGGGGGGGGGCFGGGGGGGGGGGGGDGEGGGGG7DGGGGGGGGGCEGGGGGGGGGGGGGGFGFGGGGGGGGGGGGGGEEG?FGGGGGGGGGGGGGGGG<
@M03364:276:000000000-BLYN8:1:1101:8632:2997 1:N:0:1
ACTCCTACGGGAGGCAGCAGTAGGGAATCTTCCGCAATGGGCGAAAGCCTGACGGAGCAACGCCGCGTGAGTGATGAAGGGTTTCGGCTCGTAAAACTCTGTTATTAGGGAAGAACATATGTGTAAGTAACTGTGCACATCTTGACGGTACCTAATCAGAAAGCCACGGCTAACTACGTGCCAGCAGCCGCGGTAATACGTAGGTGGCAAGCGTTATCCGGAATTATTGGGCGTAAAGCGCGCG
+
GGGGGGGGGGGGGGGGGGGGGGGGGGGGGGGGGGGGGGGGGGGGGGGGGGGGGGGGGGGGGGGGGGGGGGGGFFGGFGGGGGGGGGGGGGGGGGGGGGGGGGGGGGGGGGGGGGGGGGGGGGGGGGGGGGGGGGGGGGGGGGGGGGGGGGGFFGCFFGGDGGGGGGGGGGGDGGGGGGA:FFFFGGGFC5EGGGGGFGGFFGGGGGGGGCFGGGGGGGGGEGEFGGGGGCFFCDEG9CGGGGGG
@M03364:276:000000000-BLYN8:1:1101:17773:2997 1:N:0:1
ACTCCTACGGGAGGCAGCAGTAGGGAATCTTCGGCAATGGACGAAAGTCTGACCGAGCAACGCCGCGTGAGTGAAGAAGGTTTTCGGATCGTAAAACTCTGTTGGTAGAGAAGAACGTTGGTGAGAGTGGAAAGCTCATCAAGTGACGGTATCTAACCAGAAAGGGACGGCTAACTACGTGCCAGCAGCCGCGGTAATACGTAGGTCCCGAGCGTTGTCCGGATTTATTGGGCGTAAAGCGAGC
+
GGGGGGGGGGGGGGGGGGGGGGGGGFGGGGGGGGGGGGGGGGGGGGGGGGGGGGGGGGGGGGGGGGGGGGGGGGGGGGGGGGGGGGG>FGGGGGFGGGGGGGGGGGGGGGGGGGGGGGGGGGGGGGGGGGGGGGFGFGGGGGGGGGGGGGGGGGGGGGGGGGGGGGGGGGGGGGGGGGGFGGGGGGGDFGGGGGGGGGGGGGGGGGGGFE=EGGGG5AEEEGEGGGGGGGGFGGGGDCGGCCC)
@M03364:276:000000000-BLYN8:1:1101:25051:3020 1:N:0:1
ACTCCTACGGGAGGCAGCAGTAGGGAATCTTCGGCAATGGACGAAAGTCTGACCGAGCAACGCCGCGTGAGTGAAGAAGGTTTTCGGATCGTAAAACTCTGTTGTTAGAGAAGAACAAGGACGTAAGTAACTGTGCGTCCCCTGACGGTATCTAACCAGAAAGCCACGGCTAACTACGTGCCAGCAGCCGCGGTAATACGTAGGTGGCAAGCGTTGTCCGGATTTATTGGGCGTAAAGCGAGCG
+
CE@CCECDCC@8CBE-6BCFE9CFCF,@CFGGGCGGEF@C<FFEBB6CFFFCCF+@FG@F@F7@7:CF4B@CCA9CF8EFEECA9@@FGCEF8?4B=E<?FF9FBF??9<C8?4,B=,E8,,@3+>3EF9EFFGGG>FB:FD=<=,>CFF@CFGAFFC7FC,>FFFGD@*>:2,??FCCGC7B:CFFE:CEG5:8BF;+;<CF>+51BEC8EGGGEGFFGG8859+ACF98FD5C/7CG<79C)
@M03364:276:000000000-BLYN8:1:1101:11690:3027 1:N:0:1
ACTCCTACGGGAGGCAGCAGTAGGGAATCTTCGGCAATGGACGAAAGTCTGACCGAGCAACGCCGCGTGAGTGAAGAAGGTTTTCGGATCGTAAAACTCTGTTGTTAGAGAAGAACGACGAGGAGAGTGGAAAGCTCCTCGTGTGACGGTATCTAACCAGAAAGGGACGGCTAACTACGTGCCAGCAGCCGCGGTAATACGTAGGTCCCGAGCGTTGTCCGGATTTATTGGGCGTAAAGCGAGC
+
GGGGGGGGGGGGGGGGGGGGGGGGGGGGGGGGGGGGGGGGGGGGGGGGGGGGGGGGGGGGGGGGGGGGGGGGGGGGGGGGGGGGGGGGGGGGGGGGGGGGGGGGGGGGFGGGGGGGGGGGGGGGGDGGGGGGGGGGGGGGGGGGGGGGGGGGGGGGGGGGGGGGGGGGGDGGGGGGGGGGGGGGGGGGGGGGGGGGGGGGGGGGGGG?FECGGG8EGGGGEGGGDFEGGGGGGGGGGFF=CDD)
@M03364:276:000000000-BLYN8:1:1101:20206:3036 1:N:0:1
ACTCCTACGGGAGGCAGCAGTGGGGAATATTGGACAATGGGCGAAAGCCTGATCCAGCCATGCCGCGTGTGTGAAGAAGGCCTTTTGGTTGTAAAGCACTTTAAGCGAGGAGGAGGCTACTTAGATTAATACTCTAGGATAGTGGACGTTACTCGCAGAATAAGCACCGGCTAACTCTGTGCCAGCAGCCGCGGTAATACAGAGGGTGCGAGCGTTAATCGGATTTACTGGGCGTAAAGCGTGC
+
FGGGGGGGGGGGGGGGGGGGGGGGGGGGGGGGCFGGGGGGGFGGGGGGGGGGGCGGGG?DFFF@EFGGD?FGGGGGGGGGGFGFGGGGGEGEGFGGDGFGGGGGGCCE:@C7FEDC:FD,,<@<F?F,5C<F<F99DD,D?FFFC,36@@FGF<FGGDF<F;<B:9<<F:FFGCEG9,2@FCFGEGC8C:>*=:=@C92<CFGFFGCEG88C=E:?CC7C=:*:8+<CFGGGCCE59CFGGGG7
@M03364:276:000000000-BLYN8:1:1101:14475:3091 1:N:0:1
ACTCCTACGGGAGGCAGCAGTGGGGAATATTGCACAATGGGCGCAAGCCTGATGCAGCCATGCCGCGTGTATGAAGAAGGCCTTCGGGTTGTAAAGCACTTTCAGCGAGGAGGAAGGTGGTGAACTTAATACGTTCATCAATTGACGTTACTCGCAGAAGAAGCACCGGCTAACTCCGTGCCAGCAGCCGCGGTAATACGGAGGGTGCAAGCGTTAATCGGAATTACTGGGCGTAAAGCGCACG
+
GGGGGGGGGGGGGGGGGGGGGGGGGGGGGGGGGGGGGGGGGGGGGGGGGGGGGGGGGGGGGGG@FGGGGGGGGGGGFGGGGGGGGGGGGGGGGGGGGGGGGGGGGGGGGGGGGGGGGGGGGGGGGGGGGGGGGGGGGGFGGGFGGGC@FGGGGGGGGGGGGGGGGGGGGGGGGGGGGGGGGGGGFGGGFGGGGGGGGFGGGGGGDECGFFEGDGGDFGGGGGGGFGGGGGF=DGGGGGGGGDD/
@M03364:276:000000000-BLYN8:1:1101:8742:3116 1:N:0:1
ACTCCTACGGGAGGCAGCAGTGGGGAATATTGCACAATGGGCGCAAGCCTGATGCAGCCATGCCGCGTGTGTGAAGAAGGCCTTCGGGTTGTAAAGCACTTTCAGCGAGGAGGAAGGTGGTGAGCTTAATACGCTCATCAATTGACGTTACTCGCAGAAGAAGCACCGGCTAACTCTGTGCCAGCAGCCGCGGTAATACAGAGGGTGCGAGCGTTAATCGGATTTACTGGGCGTAAAGCGTGCG
+
GGGGGGGGGGGGGGGGGGGGGFGGGGGGGGGGGGGGGGGGGGGGGGGGGGGGGGGGGGGGGGGGGGGGGGGGGGGGGGGGGEFGGGGGGGGGGGGGGCGGGGGGGGFFCFFGGGGGGGGGGGGGGGFGGGGFGECGGGFDGFFGGGGCFGFGGGGEFFFGGGGGGGGGGGGGGFGGFGGAGGGGGGGGGGGEGGGGGCFFFFGGC:CDCEEC8CEC:FFEGDGGGGFFGGGGGGDGGC>DDCGC
@M03364:276:000000000-BLYN8:1:1101:17223:3130 1:N:0:1
ACTCCTACGGGAGGCAGCAGCTGCGGTAA
+
GGGGGGGGGGGGGGGGGGGGGGGGGGGGG
@M03364:276:000000000-BLYN8:1:1101:12516:3177 1:N:0:1
ACTCCTACGGGAGGCAGCAGTAGGGAATCTTCGGCAATGGACGAAAGTCTGACCGAGCAACGCCGCGTGAGTGAAGAAGGTTTTCGGATCGTAAAACTCTGTTGTTAGAGAAGAACAAGGACGTTAGTAACTGAACGTCCCCTGACGGTATCTAACCAGAAAGCCACGGCTAACTACGTGCCAGCAGCCGCGGTAATACGTAGGTGGCAAGCGTTGTCCGGATTTATTGGGCGTAAAGCGAGCG
+
GGGGGGGGGGGGGGGGGGGGGFGGGGGGGGGGGGGGGGGGGGGGGGGGGGGGGGGGGGGGGGGGGGGGGGGGGGGGGGGGEFFGGGGGGGGGGGGGGGGGGGGGGGGGGGGGGGGGGGGFGGGGGGGGGGGGGGGGFGGGGGGGGGGGGGFGGGGGGGGGGGGGGGFGGDGGGGGGGCFGGGGGGGFGGGGGGGCCEGGG?CFGFGGGDGGFGGGGGGGGGGCGGGFGGGGGGGGGGGGGDGGC
@M03364:276:000000000-BLYN8:1:1101:18282:3188 1:N:0:1
ACTCCTACGGGAGGCAGCAGTAGGGAATCTTCCACAATGGACGAAAGTCTGATGGAGCAACGCCGCGTGAGTGAAGAAGGTTTTCGGATCGTAAAACTCTGTTGTTGGAGAAGAATGTATCTGATAGTAACTGATCAGGTAGTGACGGTATCCAACCAGAAAGCCACGGCTAACTACGTGCCAGCAGCCGCGGTAATACGTAGGTGGCAAGCGTTGTCCGGATTTATTGGGCGTAAAGCGAGCG
+
GGGGGGGGGGGGGGGGGGGGGGGGGGGGGGGGGGGGGGGGGGGGGGGGGGGGGGGGGGFGGGGGGGGFGGGGGGGGGGGGGGGGGGGGGGGGGGGGGGGGGGGGGGGGFGGGGGGGGGGGFGGGGGFFGGGGGGGGGGGGFGGGGGGGGGGGGGGGGGGGGGGGFGGGGGGGGGGFGGGFGGGGGGGGGGGGGGGEGGGGFGGGGGGGGGGGGGGGEFGGGGGGGFFFGGGGGGGE5CGGGGGC
@M03364:276:000000000-BLYN8:1:1101:11960:3193 1:N:0:1
ACTCCTACGGGAGGCAGCAGTAGGGAATCTTCGGCAATGGGCGAAAGTCTGACCGAGCAACGCCGCGTGAGTGAAGAAGGTTTTCGGATCGTAAAACTCTGTTGTTAGAGAAGAACAAGGACGTTTGTAACTGAACGTCCCCTGACGGTATCTAACCAGAAAGCCACGGCTAACTACGTGCCAGCAGCCGCGGTAATACGTAGGTGGCAATCGTTGTCCGGATTTATTGGGCGTAAAGCGAGCG
+
EFGGGGGFEGGEFGFEC@-;C<FFEC<FCEEC@FDFEGGG,C@F7@FCFGGDD@FGGG:C<CFGGGGFFBCEFGCDD@FCE<FFF@B@F@BFGE<A<=FFGF9FFGEEFFGEFD<?=<F<FBBF+,8A9=EAFDFF@3=:+C=FEC@F8+5,=D=BFF<:<:FGFFAB>:7<,2,,7:B,*=,C*8:8E5*1*3::?CC8BFFCBB5CC++0/;*2C:CC5*/*30<+0ACCD9*17:>DDDGD
@M03364:276:000000000-BLYN8:1:1101:17446:3213 1:N:0:1
ACTCCTACGGGAGGCAGCAGTGGGGAATATTGCACAATGGGCGCAAGCCTGATGCAGCCATGCCGCGTGTGTGAAGAAGGCCTTCGGGTTGTAAAGCACTTTCAGCGAGGAGGAAGGTGGTGAACTTAATACGTTCATCAATTGACGTTACTCGCAGAAGAAGCACCGGCTAACTCCGTGCCAGCAGCCGCGGTAATACGGAGGGTGCAAGCGTTAATCGGAATTACTGGGCGTAAAGCGCACG
+
GGGGGGCGGGGGGGGCFGG?FGGGGGGGGGEAGGGGGGGGGGGGGDEEFGGGGGGG<FF<FGGGGGGGGGGGFGGGGGGGGGGGGGGGGGGGGCFFGGGGGGGGCGGDGGGGGFFDGEFGGGFFGGFGGGFDGGGGCDFFDGGGGGGGGGGGGGG7FC<>FGGCCFGEGGGDFGGGGGGGGFGGFCFCFCE>*B87;+;CEGEEDGGGGFGGGEGCFGGEEEEGGGGGC+;5)9CEGC:5<CC)
@M03364:276:000000000-BLYN8:1:1101:7129:3218 1:N:0:1
ACTCCTACGGGAGGCAGCAGTAGGGAATTTTCCGCAATGAGCGAAAGCTTGACGGAGCGACACAGCGTGCAGGATGAAGGTCTTCGGATTGTAAACTGCTGTTGTAAGGGAAGAAAAAATTTAATAGGAAATGATTAAATCTTGACGGTACCTTATTAGAAAGTGACGGCAAACTATGTGCCAGCAGCCGCGGTAATACATAGGTCACAAGCGTTATCCGGAATTATTGGGCGTAAAGCGTTCG
+
GGGGGGGGGGGGGGGGGGGGGGGGGGGGGGGGGGGGGGGGGGGGGGGGGGGGGGGGGGGGGGGGGGGGGGGGGGGGGGGGGGGGGGGGGGGGGGGGGGGGGGGGGGGGGGGGGGGGGGGGGGGGGGGGGGGGGGGGGGGGGGGGGGGGGGGGGGGGGGGGGGGGGGGGGGGGGGGGGGGGGGGGGGGGGGGGGGGGGGGGGGGGGGGGGGGGGGGGGFGGGGGGGGGGGGCGDGGEGGGGGGGD
@M03364:276:000000000-BLYN8:1:1101:24676:3231 1:N:0:1
ACTCCTACGGGAGGCAGCAGTAGGGAATCTTCGGCAATGGACGAAAGTCTGACCGAGCAACGCCGCGTGAGTGAAGAAGGTTTTCGGATCGTAAAACTCTGTTGTTAGAGAAGAACAAGGACGTTAGTAACTGAACGTCCCCTGACGGTATCTAACCAGAAAGCCACGGCTAACTACGTGCCAGCAGCCGCGGTAATACGTAGGTGGCAAGCGTTGTCCGGATTTATTGGGCGTAAAGCGAGCG
+
GGGGGGGGGGGGGGGGGGGGGGGGGFGGGGGGCFGGGGGGFGGECCF<EFEFFEFGGG>FGEDGGGGGGGG9EFGCGGGGGGGGGGEEGEGGGGGGGGGGGFEFG8AFFGGGGGGFGG8FEGG=FFEEAFCCFGA@BFDCGGGGGGCECFGFGGAFC@7>7BFG@FFDGDGG:>D@FGFGDGGGFFFFCCEDGECGG?9CFGD*5?C>EFFG5**:E7ECGG=*<A9<CFFGD)777CFG<CGD
@M03364:276:000000000-BLYN8:1:1101:14182:3236 1:N:0:1
ACTCCTACGGGAGGCAGCAGTAGGGAATCTTCCGCAATGGGCGAAAGCCTGACGGAGCAACGCCGCGTGAGTGATGAAGGGTTTCGGCTCGTAAAACTCTGTTATTAGGGAAGAACAAATGTGTAAGTAACTGTGCACGTCTTGACGGTACCTAATCAGAAAGCCACGGCTAACTACGTGCCAGCAGCCGCGGTAATACGTAGGTCCCGAGCGTTGTCCGGATTTATTGGGCGTAAAGCGAGCG
+
GGGGGGGGGGGGGGGGGGGGGGGGGGGGGGGGGGGFGFGGGGGGGGGGGGGGGGGGGGGGGGGGGGGGGGFFGGGGGGGGGGGGGGGGGGGGGGGGGGGGGGGGGGGGGGGGGGGGGFGGGGGGGGGGFGGGGGGGGGGGGGGGGGGGGGGGGGGGGGFGGGGDGGGGGGGGGGGGGGGFGGGGGGGGGGGGGGGDGGGGGGGGG99CEEGGDEGGGGGDC=EEGDGG??CGD3*:7?7DDGGC
@M03364:276:000000000-BLYN8:1:1101:9551:3238 1:N:0:1
ACTCCTACGGGAGGCAGCAGTGGGGAATATTGCACAATGGGCGCAAGCCTGATGCAGCCATGCCGCGTGTATGAAGAAGGCCTTCGGGTTGTAAAGTACTTTCAGTCGGGAGGAAGGTGTCAAGGTTAATAACCTTGGCAATTGACGTTACCGACAGAAGAAGCACCGGCTAACTCCGTGCCAGCAGCCGCGGTAATACGGAGGGTGCAAGCGTTAATCGGAATTACTGGGCGTAAAGCGCACG
+
GGGGGGGGGGGGGGGGGGGGGGGGGGGGGGGGGGGGGGGGGGGGGGGGGGGGGGGGGGGGGGGGGGGGGGGGGGGGGGGGGGGGGGGGGGGGGGGGGGGGGGGGGGGGGGGGGGGGGGGGGGGGGGGGGGGGGGGGGGGGGGGFGGGGGGGGGDEGGGGGGGGGGGGGGGGGGGGGGGFFGGGGGGGGGD>EGGGGGGGGGGGGE8CGGGFGGGGGGGGGEGGGGGGGGGGGGGGGGGGGGGGC
@M03364:276:000000000-BLYN8:1:1101:10816:3260 1:N:0:1
ACTCCTACGGGAGGCAGCAGTAGGGAATCTTCCACAATGGACGAAAGTCTGATGGAGCAACGCCGCGTGAGTGAAGAAGGTTTTCGGATCGTAAAACTCTGTTGTTGGAGAAGAATGTATCTGATAGTAACTGATCAGGTAGTGACGGTATCCAACCAGAAAGCGACGGCTAACTACGTGCCAGCAGCCGCGGTAATACGTAGGTGGCAAGCGTTGTCCGGATTTATTGGGCGTAAAGCGAGCG
+
GGGGGGGGGGGGGGGGGGGGGGGGGGGGFGGGGGGGFGGG<FGGGGEGGGGGGGGFGGGGEGGGGGGGGGEFGAFEGGGGG<EFGGDFFFGGGGGGGGGGGGGG8FFD,=FGAFFF9FFEGGGAFDFFFGGAFFGGFGGFEFDFCGECGF+?F<DGGGGCDFGG+@FGGG*<FGFGDGGFFG9;F7>>DG>>E:BCEE?5?:BGFGGGCFGFECEEGGGEG=CGG7AFFGGCDGEGGC0/><<5
@M03364:276:000000000-BLYN8:1:1101:23200:3271 1:N:0:1
ACTCCTACGGGAGGCAGCAGTAGGGAATCTTCGGCAATGGACGAAAGTCTGACCGAGCAACGCCGCGTGAGTGAAGAAGGTTTTCGGATCGTAAAACTCTGTTGTTAGAGAAGAACAAGGACGTTAGTAACTGAACGTCCCCTGACGGTATCTAACCAGAAAGCCACGGCTAACTACGTGCCAGCAGCCGCGGTAATACGTAGGTGGCAAGCGTTGTCCGGATTTATTGGGCGTAAAGCGAGCG
+
FFGGGGGGGGGGGGG;FGGGGGGGGGGGGGGGGGGGEGGFEFGCG:@CFEGGGGGGGG:FGGDGGGECEGGDFGGGGFGGGFGGGGGGG7FGGGGAFFGGFGFCGCAFFGGGFFGGGG8F8DEFGGGGGGFGDC=,>DFG7FGFGGDCGGGGG<F9FF@FC:E7FFGGFGGGGGGGFEFGFGGE@CBFFGGGDEGG+CEGGGCECFEFC6CFCEGGGGFGGC;AE+<FCFEGDGGGGGFDGDDD
@M03364:276:000000000-BLYN8:1:1101:14893:3291 1:N:0:1
ACTCCTACGGGAGGCAGCAGTGGGGAATATTGCACAATGGGCGCAAGCCTGATGCAGCCATGCCGCGTGTGTGAAGAAGGCCTTCGGGTTGTAAAGCACTTTCAGCGAGGAGGAAGGTGGTGAACGTAATACGTTCATCAATTGACGTTACTCGCAGAAGAAGCACCGGCTAACTCCGTGCCAGCAGCCGCGGTAATACGGAGGGTGCAAGCGTTAATCGGAATTACTGGGCGTAAAGCGCACG
+
GEGGFGGGGGGGEDEEEG9FGFGGD@G8<EFGGG?F<FCEGGGGG7FEGGGGGGFGGGGFC@FGFGGGGGGGFG9FG8FE<E<CFGGCF7FGGCGFD<FAGE<,<C=>FFFFGGDG7:=FFCG@A,:FGDGFG@D<F@,EGGGGGGD:@B@==F<>7>A3,@FFF@FCGEECFEGCFGEBFD;BFGFGG5*BCBCE9+2=5**:*=C>:1A5/A85*2AFGGGDF9CECCGFD<E*9>FGDC)9
@M03364:276:000000000-BLYN8:1:1101:15010:3295 1:N:0:1
ACTCCTACGGGAGGCAGCAGTAGGGAATCTTCCACAATGGACGAAAGTCTGATGGAGCAACGCCGCGTGAGTGAAGAAGGTTTTCGGATCGTAAAACTCTGTTGTTGGAGAAGAATGTATCTGATAGTAACTGATCAGGTAGTGACGGTATCCAACCAGAAAGCCACGGCTAACTACGTGCCAGCAGCCGCGGTAATACGTAGGTGGCAAGCGTTGTCCGGATTTATTGGGCGTAAAGCGAGCG
+
FGCCGGGEFBFGGGEFCGCFFGGFG<FFFGGGGGGGFDFFEGEEEGGGGGGCFCF?FGFDGGGFGGG8F@FEFGCFGFGDE?CEFGGECEFFFEA@FF,,CFAEF<FAFFGGGEF<FFGFCEFAEEFCEEEFFFFAEF<<<FFFAD+>@@FGFC8AFFAF@CCG8DFGGGGGCGFCGEGFFGF,@7>8DGCEG8::<FGE9,=EFFGGGCGGDEEC5?FGGCEGGGGGGF*=CDCEGGGGGGC<
@M03364:276:000000000-BLYN8:1:1101:25126:3316 1:N:0:1
ACTCCTACGGGAGGCAGCAGTAGGGAATCTTCCACAATGGACGAAAGTCTGATGGAGCAACGCCGCGTGAGTGAAGAAGGTTTTCGGATCGTAAAACTCTGTTGTCGGAGAAGAATGTATCTGATAGTAACTGATCAGGTAGTGACGGTATCTAACCAGAAAGCCACGGCTAACTACGTTCCAGCAGCCCGGGTACCACGGTGGCTGCAAGTGTTAATCGGAATTACTGGGCGTAAAGCGCGCG
+
EFCFFFGGGGGG@FGGGGGGGFGGGEDDDGF,;CDFDFGF,CC7@@:EA@FGG<EFFF@DGEEFGGGFFBE,CFFFAFGEGCFGGGGGG7CFFFG,,B?FCFGGG,=F:F:BFCG9FBF,B,,,55,5C5,,5B,,E=8:,::>9?@=FGDG,@93,88DF?DFFCFE@7+@>3EBFG:,3,@D@,,,4****41,,,<***142:8*5+>5+3<9++=CC=*/9>4+C6**:)*29*0>)))/
@M03364:276:000000000-BLYN8:1:1101:20531:3324 1:N:0:1
ACTCCTACGGGAGGCAGCAGTAGGGAATCTTCGGCAATGGACGAAAGTCTGACCGAGCAACGCCGCGTGAGTGAAGAAGGTTTTCGGATCGTAAAACTCTGTTGTTAGAGAAGAACATGGGTGAGAGTAACTGTTCACCCCTTGACGGTATCTAACCAGAAAGCCACGGCTAACTACGTGCCAGCAGCCGCGGTAATACGTAGGTGGCAAGCGTTGTCCGGATTTATTGGGCGTAAAGCGAGCG
+
GGGGGGGGGGGGGGGDGGGGGGGGGGGGGGGGGGGGGGGGGGGEFGEFGGGFFFGGGGGGGGGGGGGGGCFCFGFGGGGGGGGGGGGEGGGGGGGGGGGGGGGG8FFFDFGGGGGGGGGGC<FC><FFFGGGGGGGGFFFEFGGGGGCEGGGFF<FGGGFFFGGGGFFFGGECGGCFEGFCCFFGGGGGGE8CGDGGGGGEGFGFEFFC?FGGGDCEGGGD8?C9@EFGDGGGDCGFFGGC335
@M03364:276:000000000-BLYN8:1:1101:19362:3350 1:N:0:1
ACTCCTACGGGAGGCAGCAGTGGGGAATATTGCACAATGGGCGCAAGCCTGATGCAGCCATGCCGCGTGTATGAAGAAGGCCTTCGGGTTGTAAAGTACTTTCAGTCGGGAGGAAGGTGGTAAGGTTAATAACCTTATCAATTGACGTTACCGACAGAAGAAGCACCGGCTAACTCCGTGCCAGCAGCCGCGGTAATACGGAGGGTGCAAGCGTTAATCGGAATTACTGGGCGTAAAGCGCACG
+
EGGGGGGGGGGGGGGGDGEGGGGGGGGGGGGGGGGGGGGGGGGGGGGGGGGGGEGGGGGGGGGGDGGGGGCGGGEGGGGG?EGGFEGGFFGGFGGGDFFGGGCGFFFCFEFGGCFGEE,BFFGGGGGGFF9FGFFF9<<,?FG<EDEGGGCFECBFF<FG7C<,,@,>FGGCC@FDCEEFGCGF4,>82:*::EE*9>+BC*8CEEEE8?FCGC;EGG95EECGG?9ECEG5395=CC7CD5)/
@M03364:276:000000000-BLYN8:1:1101:10881:3355 1:N:0:1
ACTCCTACGGGAGGCAGCAGTGGGGAATATTGGACAATGGGCGAAAGCCTGATCCAGCCATGCCGCGTGTGTGAAGAAGGCCTTTTGGTTGTAAAGCACTTTAAGCGAGGAGGAGGCTACTTGGATTAATACTCTAGGATAGTGGACGTTACTCGCAGAATAAGCACCGGCTAACTCTGTGCCAGCAGCCGCGGTAATACAGAGGGTGCGAGCGTTAATCGGAATTACTGGGCGTAAAGCGCAC
+
GGGGGGGGGGGGGGGGGGGGGGGGGGGGEFGGGGGGGGGGGGGGGGGGGGGFGGGGGGGGGGGGGGGGGGGGGGGGGGGGGGGGGGGGGGGGGGGGGGGGGGGGGGGGGGGGGGGGGGGGGGGGGGGGFFGGGGGCFGCGGGGGGGGGGGGGGGGGGGGGGGGGDF:<FGGGGGGGGFFGGFCCFGGGGGGGGGGGGGGGGGGGGGGGEEGGGGGGDCFFCEECFGGFGGGGGGGG35FGGDG)
@M03364:276:000000000-BLYN8:1:1101:13085:3370 1:N:0:1
ACTCCTACGGGAGGCAGCAGTAGGGAATCTTCGGCAATGGACGAAAGTCTGACCGAGCAACGCCGCGTGAGTGAAGAAGGTTTTCGGATCGTAAAACTCTGTTGGTAGAGAAGAACGTTGGTGAGAGTGGAAAGCTCATCAAGGGACGGTAACTACCCAGAAAGGGACGGCTAACTACGTGCCATCAGCCGCGGTAATACGTAGGTCCCGAGCGTTGTCCGGATTTATTGGGCGTAAAGCGAGC
+
FGGC@EAFCCFCCFCGGEFFFGGGEGFGGFGGGDGE@EFGCAFFEEGGGGGGGCGFGD@FFGG@FCF@BFFGGGGGGGGGCG<DFGGDFGG=EGFGGFFFGGGGGGGGFF9AFFEEE?FFDB>?EGGGGG9FGGGADFFDF,C,@FFEGEGGGG93@FFF7F:FFGFGDGGDB::EFE7,=8C;,<B9FGGGGDECEGG+BBCFGGGG>?EEEC?*27C+:E=EGC+<CFGGGGGG*7CG<<D5
@M03364:276:000000000-BLYN8:1:1101:18247:3398 1:N:0:1
ACTCCTACGGGAGGCAGCAGTAGGGAATCTTCGGCAATGGACGAAAGTCTGACCGAGCAACGCCGCGTGAGTGAAGAAGGTTTTCGGATCGTAAAACTCTGTTGTTAGAGAAGAACAAGGACGTTAGTAACTGAACGTCCCCTGACGGTATCTAACCAGAAAGCCACGGCTAACTACGTGCCAGCAGCCGCGGTAATACGTAGGTGGCAAGCGTTGTCCGGATTTATTGGGCGTAAAGCGAGCG
+
GGGGGGGGGGGGGGGGGGGGGGCGGGGGGGGGGGGGGGGGGGGGGGGGGGGGGGGGGGGGGGGGGGGFEGEGGGGGGGGGGGGGGGGGGGDGFGGGGGGGGGGGGGGGGGGGGGGGGGFFGGGEGDGGGGGGGGGGGGGGGGGGGGGGGGGGGGGGGGGFGGGGGGGGGGGGGGGFFGG7CGGGGGGGGGGGGGGGGGGGGGGGFFFFFGGGGGGGGGGGGGGGGGGDFCFGGGEGDGGGGGD5
@M03364:276:000000000-BLYN8:1:1101:19382:3401 1:N:0:1
ACTCCTACGGGAGGCAGCAGTGGGGAATATTGCACAATGGGCGCAAGCCTGATGCAGCCATGCCGCGTGTATGAAGAAGGCCTTCGGGTTGTAAAGTACTTTCAGCGAGGAGGAAGGCGTTGTGGTTAATAACCGCAGCGATTGACGTTACTCGCAGAAGAAGCACCGGCTAACTCCGTGCCAGCAGCCGCGGTAATACGGAGGGTGCAAGCGTTAATCGGAATTACTGGGCGTAAAGCGCACG
+
CFGGGFGGGGEGGC;FDGGGFGGGGGGGGGCADA@FGGGGGDGGGGGGGGGFF<FGF<FGGGGGGGGFCFFFGDFFCFGGFGGFDF7F=FGGGGGGGGGGGGGGGGCBFEGGC+EEC<:FGCFGGGGGGGGGGDBF7CCG@,DEFGGGGGGGGGGGGGGGGGFGCCGGGGGGGGG9?EEGGFDGGGFFFEGGGEECCEG>CEEEE>CC+<FGGEEECCFFCGGGGGGGGGGGGGG5FCDDGGG)
@M03364:276:000000000-BLYN8:1:1101:16962:3404 1:N:0:1
ACTCCTACGGGAGGCAGCAGTGGGGAATATTGGACAATGGGCGAAAGCCTGATCCAGCCATGCCGCGTGTGTGAAGAAGGCCTTTTGGTTGTAAAGCACTTTAAGCGAGGAGGAGGCTACTTAGATTAATACTCTAGGATAGTGGACGTTACTCGCAGAATAAGCACCGGCTAACTCTGTGCCAGCAGCCGCGGTAATACAGAGGGTGCGAGCGTTAATCGGATTTACTGGGCGTAAAGCGTGC
+
GGGGGGGGGGGGGGGGGGGGGGGGGGGGGGGGGGGGGGGGGGGGGGGGGGGGGGGGGGGGGGGGGGGGGGGGGGGGFGGGGGGGGGGGGGGGGGGGGGGGGGGGGGGGGGGGGGGGGGGGGGGGGGGGGGGGGGGGGGGGGGGGGGGGGGGGGGGGGGGGGGGGGGGGGGGDGGGGGGGGGGGGGGGGGGGGGGGGDGGGGGGGGGGGGGGGGGGGGFGGGG=E;CGGGGGGGGGGGGGGGDD5
@M03364:276:000000000-BLYN8:1:1101:21853:3409 1:N:0:1
ACTCCTACGGGAGGCAGCAGTAGGGAATCTTCGGCAATGGGGGCAACCCTGACCGAGCAACGCCGCGTGAGTGAAGAAGGTTTTCGGATCGTAAAACTCTGTTGTTAGAGAAGAACGTTAAGTAGAGTGGAAAGTTACTTAAGTGACGGTATCTAACCAGAAAGGGACGGCTAACTACGTGCCAGCAGCCGCGGTAATACGTAGGTCCCAAGCGTTGTCCGGATTTATTGGGCGTAAAGCGAGC
+
FFGGGGF9@FF7@FFGGGGGGGGGGFFFCEGFF@F@FFGGGGGEEGEGDGGG?<BFCE:F@FGGGGGGGEGGGD?FGGGG<FEGGGG7:FFG@FFDGGCGFFGGGFGGFGGGGGGGGGG8FFFFF9?FFGGGGGGGFFFGGCGGFFGEGGGFCGFGGGGGGGGGFGGGEEGGDGGGGFGFCC8E,8CGGGDE8EECEGFGGGGFGF<<BCFFGG8*7:C+:EECE9+<<EFGGGGGGGGGGDG3
@M03364:276:000000000-BLYN8:1:1101:6747:3417 1:N:0:1
ACTCCTACGGGAGGCAGCAGTAGGGAATCTTCGGCAATGGACGAAAGTCTGACCGAGCAACGCCGCGTGAGTGAAGAAGGTTTTCGGATCGTAAAACTCTGTTGTTAGAGAAGAACAAGGACGTTAGTAACTGAACGTCCCCTGACGGTATCTAACCAGAAAGCCACGGCTAACTACGTGCCAGCAGCCGCGGTAATACGTAGGTGGCAAGCGTTGTCCGGATTTATTGGGCGTAAAGCGAGCG
+
GGGGGGGGGGGGGGGGGGGGGGGGGGGGGGGGGGGGGGGGGGGGGGGGGGGGGGGGGGGGGGGGGGGGGGGGGGGGGGGGGGGGGGGGGGGGGGGGGGGGGGGGGGGGGGGGGGGGGGGGGGGGGGGGGGGGGGGGGGGGGGGGGGGGGGGGGGGGGGGGGGGGGGGGGGGGGGGGGGGGGGGFGGGGGGGGGGGGGGGGFCFGGGGGGGGGGGGGGGGGGGGGGGGF?FGGGGGGGGGGGGGD
@M03364:276:000000000-BLYN8:1:1101:21655:3487 1:N:0:1
ACTCCTACGGGAGGCAGCAGTAGGGAATCTTCGGCAATGGACGAAAGTCTGACCGAGCAACGCCGCGTGAGTGAAGAAGGTTTTCGGATCGTAAAACTCTGTTGTTAGAGAAGAACAAGGACGTTAGTAACTGAACGTCCCCTGACGGTATCTAACCAGAAAGCCACGGCTAACTACGTGCCAGCAGCCGCGGTAATACGTAGGTGGCAAGCGTTGTCCGGATTTATTGGGCGTAAAGCGAGCG
+
GGGGGGGGGGGGGGGGGGFGGGGGGFGGGGGGGGGGGGGGGGGGGGGGGGGGGGGGGGGGGGGGGGGGGGGGGGGGGGGGGGGGGGGGGGGGGGGGGGGGGGGGGGCGGGGGGGGGGGGGGGGGGGGGGGGGGGGGGGGGGGGGGGGGGGGGGFGFGGGGGGGGGGGGGGGGGGGCFCFGGGGGGGGGGGGGGGGGGGGGFFGGGGGGGGGGGGGGGGGGGGGG6@GFGGGGGGGGGGGGGGG<
@M03364:276:000000000-BLYN8:1:1101:17736:3489 1:N:0:1
ACTCCTACGGGAGGCAGCAGTGGGGAATATTGGACAATGGGCGAAAGCCTGATCCAGCCATGCCGCGTGTGTGAAGAAGGCCTTTTGGTTGTAAAGCACTTTAAGCGAGGAGGAGGCTACTTAGATTAATACTCTAGGATAGTGGACGTTACTCGCAGAATAAGCACCGGCTAACTCTGTGCCAGCAGCCGCGGTAATACAGAGGGTGCGAGCGTTAATCGGATTTACTGGGCGTAAAGCGAGC
+
GGGGGGGGGGGGGGGGGGGGGGGGGGGGGGGGGGGGGGGGGGGGGGGGGGGGGGGGGGGGGGGGGGGGGGGGGGGGGGGGGGGGGGGGGGGGGGGGGGGGGGGGGGGGGGGGGGDGGGGGGGGGDGGFFGGGGFGGGGGGGGGGGGGGGGGGGGGGGGGGGGGGGGGGGGGGGGGGGGGGGGGGGGGGGGGGGGGGGGDFEGGGGDGGDGGGGGGGGGGGGGGGGGGGGGGGGGGGGGGGCDG3
@M03364:276:000000000-BLYN8:1:1101:6276:3506 1:N:0:1
ACTCCTACGGGAGGCAGCAGTAGGGAATCTTCGGCAATGGACGAAAGTCTGACCGAGCAACGCCGCGTGAGTGAAGAAGGTTTTCGGATCGTAAAACTCTGTTGTTAGAGAAGAACAAGGACGTTAGTAACTGAACGTCCCCTGACGGTATCTAACCAGAAAGCCACGGCTAACTACGTGCCAGCAGCCGCGGTAATACGTAGGTGGCAAGCGTTGTCCGGATTTATTGGGCGTAAAGCGAGCG
+
GGGGGGGGGGGGGGGGGGGGGGGGGGGGGGGGGGGGGGGGGGGGGGGGGGGGGGGGGGGGGGGGGGGGGGGGGGGGGGGGFGGGGGGGGGGGGGGGGGGGGGGGGGGGGGGGGGGGGGACGGGFGFGGGGGGGGGGGGGGGGGGGGGGGFGGGGGGGGGGGGGGGGGGGGGEGGGFGGGGGGFGFCE@CEGGGGEEFGGGGGGC9CGGG9FGGGGGGGGGEGEGGGGGGGDGGGGGGFGCDGGC
@M03364:276:000000000-BLYN8:1:1101:13483:3554 1:N:0:1
ACTCCTACGGGAGGCAGCAGTGGGGAATATTGCACAATGGGCGCAAGCCTGATGCAGCGACGCCGCGTGGGGGATGAAGGCCTTCGGGTTGTAAACTCCTTTCAGCCATGACGAAGCTGGCCTTGTTGGGTCAGTGACGGTAGTGGTAGAAGAAGCACCGGCTAACTACGTGCCAGCAGCCGCGGTAATACGTAGGGTGCGAGCGTTGTCCGGAATTACTGGGCGTAAAGAGCCCGTAGGTGGT
+
GGGGGGGGGGGGGGGGGGGGGGGGGGGGGGGGGGGGGGGGGGGGGGGGGGGGGGGGGGGGGGGGGGGGGGGGGGGGGGGGGGGGGGGGGGGGGGGGGGGGGGGGGGGGGGGGGGGGGGGGGGGGGGGGGGGGGGGGGGGGGGGGGGGGGGGGGGGGGGGGGGGG@GGGGGGGGGGGG?FGGGGGGGGGGFGGFGGGGGGGGEGGGGGGGGGGE>EGGGGGFGGGGGGGGGGGGFFGGGGG7CC/
@M03364:276:000000000-BLYN8:1:1101:10904:3557 1:N:0:1
ACTCCTACGGGAGGCAGCAGTAGGGAATCTTCGGCAATGGGGGCAACCCTGACCGAGCAACGCCGCGTGAGTGAAGAAGGTTTTCGGATCGTAAAACTCTGTTGTTAGAGAAGAACGTTAAGTAGAGTGGAAAGTTACTTAAGTGACGGTATCTAACCAGAAAGGGACGGCTAACTACGTGCCAGCAGCCGCGGTAATACGTAGGTCCCAAGCGTTTTCCGGATTTATTGGGCGTAAAGCGAGC
+
GGGGGGGGGGGGGGGEGGGGGGGGGGGGFGGGGGGGGGGGGGGEGGGFGGGGGGGGGGGGGGGGGGGCFGGGGFGGGGGGGGEFGGGGGEGGGGGGGGGGGGGGGGGGDGGGGGGFGDDDFFDG<CAFFGGGGGGGGGGGGGGDDFFG+@<FGGGG<FGCCG7DF>7*:FFCCFCCB8FGFD@;CE8:FCGDEEGCBCBFC<:C7B2?;AFF@C:C*/<<5*;EEGFF++2*C521>CGG)9D)
@M03364:276:000000000-BLYN8:1:1101:21037:3560 1:N:0:1
ACTCCTACGGGAGGCAGCAGTAGGGAATCTTCCGCAATGGACGAAAGTCTGACGGAGCAACGCCGCGTGTGTGAAGAAGGTTTTCGGATCGTAAAGCACTGTTGTTAGAGAAGAACAAGGATAAGAGTCACTGCTTGTCCCTTGACGGTATCTAACCAGAAAGCCACGGCTAACTACGTGCCAGCAGCCGCGGTAATACGTAGGTGGCAAGCGTTGTCCGGATTTATTGGGCGTAAAGCGAGCG
+
GGGGGGGGGGGGGGDGGGGGGGGGGGGGGGGGGGGGGGGGGGGGGGGGGGFFFGGDGGGGFGGGGGGGGGGGGGGGEGGGGGGGGGGGGGCFGEGFGGFGGGGGGGFGGGGFGGGGGGF8FGGGGGGGDFFGGGGGGGEGGGGGGGGDEGGGGGFGGGGGGGGGGDFGGEGG7CFGGCFGGGGGGDGGDECEGGGGGGGGECFEGGGFGGCFEE=/:FFGGECECFGGGGFGGGGGGDFC5DDD
@M03364:276:000000000-BLYN8:1:1101:15809:3585 1:N:0:1
ACTCCTACGGGAGGCAGCAGTAGGGAATCTTCCACAATGGACGAAAGTCTGATGGAGCAACGCCGCGTGAGTGAAGAAGGTTTTCGGATCGTAAAACTCTGTTGTTGGAGAAGAATGTATCTGATAGTAACTGATCAGGTAGTGACGGTATCCAACCAGAAAGCCACGTCTAACTACGTGCCAGCAGCCGCGGTAATACGTAGGTGGCAAGCGTTGTCCGGATTTATTGGGCGTAAAGCGAGCG
+
GGGGGGGGGGGGGGGGGGGGGGGGGGGGFFGGGGGGGGGGGGGGDGFFGGGGFGFFFGGGGGGGGGGGGEGFGGFGGGGGGFGGGGG>FCFF@FGCGGGGDGGFFFGGEGF<FG89AFEEFGGDFD9E?DFCFGGFGGCAFFFFCDFC:A@DBDDFGGGCFD<F3FFG++DEGG;DFGG,5:DFGG63@::CCC5=E9C*?EFG;E>68C=CGGDCEECCC5*/9>FFC6EGDCC=*:CCDG3D
@M03364:276:000000000-BLYN8:1:1101:17038:3593 1:N:0:1
ACTCCTACGGGAGGCAGCAGTAGGGAATCTTCCACAATGGACGAAAGTCTGATGGAGCAACGCCGCGTGAGTGAAGAAGGTTTTCGGATCGTAAAACTCTGTTGTTGGAGAAGAATGTATCTGATAGTAACTGATCAGGTAGTGACGGTATCCAACCAGAAAGCCACGGCTAACTACGTGCCAGCAGCCGCGGTAATACGTAGGTGGCAAGCGTTGTCCGGATTTATTGGGCGTAAAGCGAGCG
+
GGGGGGGGGGGGGGGGGGGGGGGGGGGGGGGGGGGGGGGGFGGGGGGGGGGGGGGGGGGGGGGGGGGGGGGGGGGGGGGGGGGGGGGGFGGGGGGGGGGGGGGGFCGGGGGGGGGGGGGGGFGGGGGGGGGGGGGGGGFFFGGGGGDFFFGGGFGGGGGGGGFG:FFGCGDGGGFGGGGGGGGGGGCGGGGGGGGGGGGGFFCEGGCCGGGGGGEEGGFGGGDCFGFFGGFGDGGGGGDGGGGD
@M03364:276:000000000-BLYN8:1:1101:12525:3593 1:N:0:1
ACTCCTACGGGAGGCAGCAGTAGGGAATCTTCCACAATGGACGAAAGTCTGATGGAGCAACGCCGCGTGAGTGAAGAAGGTTTTCGGATCGTAAAACTCTGTTGTTGGAGAAGAACGTATTTGATAGTAACTGATCAGGTAGTGACGGTATCCAACCAGAAAGCCACGGCTAACTACGTGCCAGCAGCCGCGGTAATACGTAGGTGGCAAGCGTTGTCCGGATTTATTGGGCGTAAAGCGAGCG
+
GGGGGGGGGGGGGGGGGGGGGGGGGGGGGGGGGGGGGGGGGGGGGEGFGGGGGGGGGGGGGGGGGGGGGGGGGGGGGGGGGGGGGGGGGGGGGGGGGGGGGGGGGGGCGGGGGGGGGGGGGGGGGGGGGGGGGGGGGGGGGGGGGGGGGGGGGGGGG>FGGGGGGGGGGGGGDGGGGGGGGGGGGGGGFGGGGGGCFGGGGFFGGGFGGGGGGGGEGGGEGEGGGGGGGGGGGDGCFGGD3CD7
@M03364:276:000000000-BLYN8:1:1101:8553:3659 1:N:0:1
ACTCCAGATCGGAAGAGCACCGTCTGAACTCCAGTCACCACCGGAACTCGTATGCCGTCTTCTGCTTGAAAAAAAAAAGGCCTTCGGGGTGTAAACTTCTGTTATACGGGACGAATTGTATGACGGTCAATAACCGTCTTAAGTTACTGTACCGTAAGAGAAAGACACGGCTAACTACTTGACAGCAACCGCGGTATGTCTAAGGTGGCAATATTAGTCCTGTATTGTTGTGCTGTAGATGCGC
+
GGGGGFFCEAFDFEFGGGGFEFCFGFGFGG9FGGF<FE<EFGGGG+7EFCFGFGGDGFEE7<@EEAE<<FGAEG=>F+,8,::5,,?7+8=CFC@,<?,B<@<?,<9<BCFC7+8,+5:,,<5,3+++33,,,C<@+33+3DFD3:=,,8@,@F+@@,>F7C,<,,>:@**56?4>7;,?<,?,,,=,6<E*:B8**+3+3+52+3+33*++0++++414+0+4+>+2+0*2**+022***291
@M03364:276:000000000-BLYN8:1:1101:12095:3677 1:N:0:1
ACTCCTACGGGAGGCAGCAGTAGGGAATCTTCCACAATGGACGAAAGTCTGATGGAGCAACGCCGCGTGAGTGAAGAAGGTTTTCGGATCGTAAAACTCTGTTGTTGGAGAAGAATGTATCTGATAGTAACTGATCAGGTAGTGACGGTATCCAACCAGAAAGCCACGGCTAACTACGTGCCAGCAGCCGCGGTAATACGTAGGTGGCAAGCGTTGTCCGGATTTATTGGGCGTAAAGCGAGCG
+
GGGGGGGGGGGGGGGGGGGGGGGGGGGGGGGGGGGGGGGGFGGGEGGGGGGGGGGGGGFGGGFGGGGGGGGGGGGGGGGGGGGGGGGGGGGGGGGGGGGFFGGGGGGGFFFGGGGGGGFGFFGGGGGGGGFFGGGGGGFECFFGGGGGGGGGGGGGGGGDFGGGGGGGGGGGGGGGGGGGGGGGGGFGGGGGGGGGGGGGGGGGGGGGGGGGGGGG:?FGGGGGFCFF7CEGGGGGGGGGDDG<
@M03364:276:000000000-BLYN8:1:1101:9816:3743 1:N:0:1
ACTCCTACGGGAGGCAGCAGTAGGGAATCTTCCACAATGGACGAAAGTCTGATGGAGCAACGCCGCGTGAGTGAAGAAGGTTTTCGGATCGTAAAACTCTGTTGTTGGAGAAGAACGTATTTGATAGTAACTGATCAGGTAGTGACGGTATCCAACCAGAAAGCCACGGCTAACTACGTGCCAGCAGCCGCGGTAATACGTAGGTGGCAAGCGTTGTCCGGATTTATTGGGCGTAAAGCGAGCG
+
GGGGGGGGGGGGGGGGGGGGGGGGGGGGFGGGGGGGGGGGGGGGGGGGGGGGGGGGGGGGGGGGGGGGGDGFGAEFGGGGFGGGGGGGGGGGGGGGGGGGGGGGGGGGGGGGGGGGGGGGGGGFGGGGGGGGGGGGGGGGGGGGGGGDGGGGGGGG@FGGGGGGFGFGGGGDFGGFFGGGGCFGGGGGGGDGGGCEGGGGGGGGFFGGGGGGDBEGGFGEGGEGGGGGGGGGGGGGGGGGGGGD
@M03364:276:000000000-BLYN8:1:1101:9534:3746 1:N:0:1
ACTCCTACGGGAGGCAGCAGTAGGGAATCTTCCACAATGGACGAAAGTCTGATGGAGCAACGCCGCGTGAGTGAAGAAGGTTTTCGGATCGTAAAACTCTGTTGTTGGAGAAGAATGTATCTGATAGTAACTGATCAGGTAGTGACGGTATCCAACCAGAAAGCCACGGCTAACTACGTGCCAGCAGCCGCGGTAATACGTAGGTGGCAAGCGTTGTCCGGATTTATTGGGCGTAAAGCGAGCG
+
GGGGGGGGGGGGGGGGGGGGGGGGGGGGGGGGGGGGGGGGGGGGGDFGGGGGGGGGGGGGGGGGGGGGGGGGGGGGGGGGGGGGGGGGGGGGGGGGGGGGGGGGGFGGGGGGGGGGGGGGGGGGGGGGGGGGGGGGGGGGGGGGGGGGGGGGGGGGGGGGGGGGGGGGGGGGGGGGGGGGGGGGGGGGGGGGGGGGG;FGGFGGGGGGGGGGGGGGGGGEGEGGGGFGFFGFGDGGFGGGGGG<
@M03364:276:000000000-BLYN8:1:1101:12117:3749 1:N:0:1
ACTCCTACGGGAGGCAGCAGTAGGGAATCTTCGGCAATGGACGAAAGTCTGACCGAGCAACGCCGCGTGAGTGAAGAAGGTTTTCGGATCGTAAAACTCTGTTGTTAGAGAAGAACATGGGTGAGAGTAACTGTTCACCCCTTGACGGTATCTAACCAGAAAGCCACGGCTAACTACGTGCCAGCAGCCGCGGTAATACGTAGGTGGCAAGCGTTGTCCGGATTTATTGGGCGTAAAGCGAGCG
+
GGGGGGGGGGGGGGGGGGGGGGGGGGGGGGGGGGGGGGGGFGGGGGGGGGGGGGGGGGGGGGGGGGGFGGGGGGGGGGGGGGGGGGGGGGGGGGGGGGGGGGGGGGGGGGGGGGGGGGGGGGGGGGGGGGGGGGGGGGFGGGGGGGGGGGGGGGGGGGGGGGGGGGGGGGGGGGGGGGGGGGGGGGGGDEGGGGGGFGGGGGGEFGGGGGGGGGGGGGGGGEEGGGGG9CGGGGGGFGGGGGGD
@M03364:276:000000000-BLYN8:1:1101:20662:3753 1:N:0:1
ACTCCTACGGGAGGCAGCAGTAGGGAATCTTCGGCAATGGACGAAAGTCTGACCGAGCAACGCCGCGTGAGTGAAGAAGGTTTTCGGATCGTAAAACTCTGTTGTTAGAGAAGAACAAGGACGTTAGTAACTGAACGTCCCCTGACGGTATCTAACCAGAAAGCCACGGCTAACTACGTGCCAGCAGCCGCGGTAATACGTAGGTGGCAAGCGTTGTCCGGACTTATTGGGCGTAAAGCGAGCG
+
9<,6CC9<CG+8@FG@@GGEG,EFGFFFGD9;C6@F7EF@CFDE+6C66C66C<C:@C7EFC:7>F=7+4,<EFDAA=FC4?,?BFC+?F+:,4B<EEFAFFFGGGG9<E?EFC8FCFF8F3+++BC<FGCFFFAFGFDC:F,=>DCGGCCBEC,@F<F:3D>FFGGCEC<@<FFGFCF<C>C8:7C<:EC>8:E89FEG+3BC<CFGG?CDEGGC:CC*>;*:9+<C??E=DG=>37FGDGG)
@M03364:276:000000000-BLYN8:1:1101:15068:3780 1:N:0:1
ACTCCTACGGGAGGCAGCAGTGGGGAATATTGGACAATGGGCGAAAGCCTGATCCAGCAACGCCGCGTGAGGGATGACGGCCTTCGGGTTGTAAACCTCTTTCAGCAGGGACGAAGCGAAAGTGACGGTACCTGCAGAAGAAGGACCGGCCAACTACGTGCCAGCAGCCGCGGTAATACGTAGGGTCCGAGCGTTGTCCGGAATTATTGGGCGTAAAGGGCTCGTAGGCGGTTTGTCGCGTCGG
+
GGGGGGGGGGGGGGGGGGGGGGGGGGGGGGGGGGGGGGGGGGGGGGGGGGGGGGGGGGGGGGGGGGGGGGGGGGGGGGGGGGGGGFGGGGGGGGGGFGGGGGGGGGGGGGGGGGGGGGGGGGGGGGGGGGGGGGFGFGFFGGGGGGGGGGGGGGGGGGGGGGFGGGGGFGGGGEGGGGGGG9CEGFFGGGGGGGGCEGGGGEGGCECFGGGGGGGGFC?CECFGGGGGGGGGDGGG>CGGGGDG
@M03364:276:000000000-BLYN8:1:1101:15884:3798 1:N:0:1
ACTCCTACGGGAGGCAGCAGTAGGGAATCTTCCACAATGGACGAAAGTCTGATGGAGCAACGCCGCGTGAGTGAAGAAGGTTTCGGATCGTAAAACTCTGTTGTTGGAGAAGAATGTATCTGATAGTAACTGATCAGGTAGTGACGGTATCCAACCAGAAAGCCACGGCTAACTACGTGCCAGCAGCCGCGGTAATACGTAGGTGGCAAGCGTTTTCCGGATTTATTGGGCGTAAAGCGAGCGC
+
GGGGGGGGGGGGGGGGGGGGGCGGGGGGGGGGGGGGGGGGGGGGGGGGGGGGGGGGGGGGGGGGGGGGGGGGGGGGGGGGGGGAFF7,8CFGGGGGFG<FFGFFGGGEF?FF8EE9FEA,CCAFEFFGGGGG9,BFFFFEAFGFFEGGGG?FADDF7<AFGD<FCA>CFC:FBCE7:D:>F;@:DDDGGD8>:*=FGFGC:,=2,=:8CC=8*=**+=CG5:EF+>:+AFCC)75F7795195)
@M03364:276:000000000-BLYN8:1:1101:20903:3817 1:N:0:1
ACTCCTACGGGAGGCAGCAGTGGGGAATATTGCACAATGGGCGCAAGCCTGATGCAGCCATGCCGCGTGTGTGAAGAAGGCCTTCGGGTTGTAAAGCACTTTCAGCGAGGAGGAAGGTGGTGAACTTAATACGTTCATCAATTGACGTTACTCGCAGAAGAAGCACCGGCTAACTCCGTGCCAGCAGCCGCGGTAATACGGAGGGTGCAAGCGTTAATCGGAATTACTGGGCGTAAAGCGCACG
+
GGGGGGGGGGGGGGGGGGGGGGGGGGGGGGGGGGGGGGGGGGGGGGGGGGGGGGGGGGGGGGGGGGGGGGGGGGGGGGGGGGGGGGGGGGGGGGGGCEGGGGFGGGGDGGGGGGGGGGGFFGGGGGGGGGFFGGGGGGGCGFFGGACGFGGGGGDGGE@CFGFFGGGGGGDGGGF@AGCFGFDGGGGGGEEEGGGG?<+:8=>EG858<@FGEGCE=9CGDEEGGGGFGGGGGGGGCFFDGGGD
@M03364:276:000000000-BLYN8:1:1101:21934:3822 1:N:0:1
ACTCCTACGGGAGGCAGCAGTGGGGAATATTGCACAATGGGCGCAAGCCTGATGCAGCCATGCCGCGTGTGTGAAGAAGGCCTTCGGGTTGTAAAGCACTTTCAGCGAGGAGGAAGGTGGTGAACTTAATACGTTCATCAATTGACGTTACTCGCAGAAGAAGCACCGGCTAACTCCGTGCCAGCAGCCGCGGTAATACGGAGGGTGCAAGCGTTAATCGGAATTACTGGGCGTAAAGCGCACG
+
GGGGGGGGGGGGGGGGGGGGGGFFGGGGGGGFGGGGGGGGGGGGGGGGGGGGGGCF<FCFGGGGGGGGGFGGGFGGFFGG84EFGGGGGGGGGGGGGFGGGGGGG9@:CGGGGGGGGGGGGGGGGG9FFGCGDFGC=D<FFFGFGGGFFGGG<F7>:BF,>:FGGCFEEGGDGGGGGGDFCGGGGGGGGGGGGGGDFFGFEE:8*=CCCCFGGGGG=CC=EG5:CFCFCGGGGGGGGGGGGDC)
@M03364:276:000000000-BLYN8:1:1101:5578:3824 1:N:0:1
ACTCCTACGGGAGGCAGCAGTGGGGAATATTGCACAATGGGCGCAAGCCTGATGCAGCCATGCCGCGTGTATGAAGAAGGCCTTCGGGTTGTAAAGTACTTTCAGTCGGGAGGAAGGTGTCAAGGTTAATAACCTTGGCAATTGACGTTACCGACAGAAGAAGCACCGGCTAACTCCGTGCCAGCAGCCGCGGTAATACGGAGGGTGCAAGCGTTAATCGGAATTACTGGGCGTAAAGCGCACG
+
GGGGDFGGGGGGGGGGGGGGGGGGGGGGGGGGGGGGGGGGGGGGGGGGGGGGGGGGGGGGGGGGGGGGGGGGGGGGGGGGGGGGGGGGGGGGGGGGGGGGGGGGGGGGGGGGGGGGGGGGGGGGGGGGGGGGGGGGGGGGGGGFGGGGGGGFG7@FGGGFGGGGGGGGGGGGGGDGGGGGGGGGGGCFFGGGGGGGFFGGGGGGEGGGGGGGGGGGFFFED=EFGFGGGGGGGGGGGCFDDC75
@M03364:276:000000000-BLYN8:1:1101:11606:3828 1:N:0:1
ACTCCTACGGGAGGCAGCAGTAGGGAATCTTCGGCAATGGACGAAAGTCTGACCGAGCAACGCCGCGTGAGTGAAGAAGGTTTTCGGATCGTAAAACTCTGTTGTTAGAGAAGAACAAGGACGTTAGTAACTGAACGTCCCCTGACGGTATCTAACCAGAAAGCCACGGCTAACTACGTGCCAGCAGCCGCGGTAATACGTAGGTGGCAAGCGTTGTCCGGATTTATTGGGCGTAAAGCGAGCG
+
GGGGGGGGGGGGGGGGGGGGGGGGGGGGGGGGGGGGGGGGGGGGGGGGGGGGGGGGGGGGGGGGGDEGGGGGGGGGGGGGGGGGGGGGGGGGGGGGGGGGGGGGGGGGGGGGGGGGGGDGGGGGGGGGGCFGGAFFGGGDGGGGGFFGGGGGGGGGFGGGGGGGCFGGGGGGFFGGGGGGGGFGGGGGFGGGGGGGGGGGGGGGGGFDGGGGGGGDGGGDGGEGFFFGGGFGGGGGGGGGCGG5
@M03364:276:000000000-BLYN8:1:1101:18823:3828 1:N:0:1
ACTCCTACGGGAGGCAGCAGTAGGGAATCTTCGGCAATGGACGAAAGTCTGACCGAGCAACGCCGCGTGAGTGAAGAAGGTTTTCGGATCGTAAAACTCTGTTGTTAGAGAAGAACAAGGACGTTAGTAACTGAACGTCCCCTGACGGTATCTAACCAGAAAGCCACGGCTAACTACGTGCCAGCAGCCGCGGTAATACGTAGGTGGCAAGCGTTGTCCGGATTTATTGGGCGTAAAGCGAGCG
+
GGGGGGGGGGGGGGGGGGGGGGGGGGGGGGGGGGGGGGGGFGGGGGGGGGGGFGGGGGCFFGGGGGGGGGGGGGGGGGGGGFGGGGGGGGGGGGGGGGGGGGGGGGGFFGGGGGGGGGGGGGGGGGGGGGGGGGGGGGGGGGGGGGGGGGGGGFFGFGGGGGGGGGGGGGGGGGGGGGGGGGGGGGGGDEGGGGGGGGGGFGGGFCGGGGGGGGGGGGGGGDCGGGFGGGGGGDGEGCCDGGGD
@M03364:276:000000000-BLYN8:1:1101:20745:3830 1:N:0:1
ACTCCTACGGGAGGCAGCAGTAGGGAATCTTCGGCAATGGACGAAAGTCTGACCGAGCAACGCCGCGTGAGGGAAGAAGGTTTTCGGATCGTAAAACTCTGTTGTTAGAGAAGAACAAGGACGTTAGTAACTGAACGTCCCCTGACGGTATCTAACCAGAAAGCCACGGCTAACTACGGGCCAGCAGCCGCGGTAATACGTAGGCGCCAAGCGTTGTCCGGGTTTATTGGGCGTAAAGCGAGCG
+
FGAFGGFGGGFE@FGFEDGGGGGGG@FGGGGGGGGGEGGF9FC:CEG<FFFGGGGCCCFF<BECGEF@F?C4BFE:CF@FDE?FGGGEFECFFGGGDFGGGGFGEECF<,CF=<FF?FC,D,@33ABB9FFAA<B8,:+++@D<F<FC>+@<<,@3>,6>FGC::FF7CG@*><F@CC*4*:B*:?,:7****=*1+5+*3?;C+**/*:***;E5*++*1*2A8ECF+<C*<D*77:*)19D)
@M03364:276:000000000-BLYN8:1:1101:12106:3879 1:N:0:1
ACTCCTACGGGAGGCAGCAGTAGGGAATCTTCCACAATGGGCGAAAGCCTGATGGAGCAACGCCGCGTGTGTGATGAAGGGTTTCGGCTCGTAAAACACTGTTGTAAGAGAAGAATGACATTGAGAGTAACTGTTCAATGTGTGACGGTATCTTACCAGAAAGGAACGGCTAAATACGTGCCAGCAGCCGCGGTAATACGTATGTTCCAAGCGTTATCCGGATTTATTGGGCGTAAAGCGAGCG
+
GGGGGGGGGGGGGGGGGGGGGGGGGGGGGGGGGGGGGGGGGGGGGGGGGGGGGGGGGGGGGGGGGGGGGGGGGGGGFFGGGGGGGGGGGGGGGGGGGGGGGGGGGGFGFGGGGGGGGGGGGGGGGAFFFGGGGGGGGGGGGGGGGGGGGGGGGGGGGGGGGGGGGGGGGDEGGGGGGGGGGGGGGGGGGGGGGGEGGGGGGGGGGGGGGGGGGGGEGGGGGGGCGCFGGGGGGGGGGGGGGGGD
@M03364:276:000000000-BLYN8:1:1101:7556:3889 1:N:0:1
ACTCCTACGGGAGGCAGCAGTAGGGAATCTTCGGCAATGGACGAAAGTCTGACCGAGCAACGCCGCGTGAGTGAAGAAGGTTTTCGGATCGTAAAACTCTGTTGGTAGAGAAGAACGTTGGTGAGAGTGGAAAGCTCATCAAGTGACGGTAACTACCCAGAAAGGGACGGCTAACTACGTGCCAGCAGCCGCGGTAATACGTAGGTCCCGAGCGTTGTCCGGATTTATTGGGCGTAAAGCGAGC
+
GGGGGGGGGGGGGGGGGGGGGGGGGGGGGGGFGGGGGGGGGDGEGGGGGGGGDGGGGGCGGGGGGGGGGGGFGFGGGGGGFGGGDFGGGGGGGGGGGGGGGGGGGGGGGGGFGGGGBFDCDFFGG<DAFFGGGGGE>ADDFE,@CGGGGECFGGGGCGGGEFFFCCGGGGGDGGGGG7>FFFGFGCB,:C5CCECEC9;CFFGGGFGFFC8CEG:;5:<C=C:*1CCFGGFFGGGG33:CGGG3
@M03364:276:000000000-BLYN8:1:1101:16145:3915 1:N:0:1
ACTCCTACGGGAGGCAGCAGTGGGGAATATTGCACAATGGGCGCAAGCCTGATGCAGCCATGCCGCGTGTATGAAGAAGGCCTTCGGGTTGTAAAGTACTTTCAGTCGGGAGGAAGGTGTTAAGGTTAATAACCTTGACAATTGACGTTACCGACAGAAGAAGCACCGGCTAACTCCGTGCCAGCAGCCGCGGTAATACGGAGGGTGCAAGCGTTAATCGGAATTACTGGGCGTAAAGCGAGCG
+
GGGGGGGGG>EEGGGGGGGGGGGGGGDGGGGFGGGGGGFGGGGGGGGGGEFGGGGGGGGGGGGGGGGGGGGGGFGGGGFGGGGGDGEGFGGGGGGGGGGGGGGFFGGGGGGEGGGGGGGGFGFGFGGDGGGFGFGGGGG<EF?FGGGGGGGEGEGGC<DFC@FCFGGEGGGEGGGGGGGGGGFFFGGFGGGGGGDGFGGGGCEGGCEGGGGFGGDGGGGGGCGGGGGGGGGGGGEGDGG3C3<7
@M03364:276:000000000-BLYN8:1:1101:9023:3928 1:N:0:1
ACTCCTACGGGAGGCAGCAGTAGGGAATCTTCGGCAATGGACGAAAGTCTGACCGAGCAACGCCGCGTGAGTGAAGAAGGTTTTCGGATCGTAAAACTCTGTTGTTGGAGAAGAATGTATCTGATAGTAACTGATCAGGTAGTGACGGTATCCAACCAGAAAGCCACGGCTAACTACGTGCCAGCAGCCGCGGTAATACGTAGGTGGCAAGCGTTGTCCGGATTTATTGGGCGTAAAGCGAGCG
+
GGGGGGGGGEGGGGGGGGGGGGGGGGGGFGDFFDEGGGGGFGGGGGGGGFFGGGGGGGGFGGGGGGGGDGGGGGGGGGGFGDFGGEGG+@=?FCGGGGCEEFAEFGGGFCCEE,?EGGGGGGGCFGGGGGGGFDFGGGGG<<>DGGGGGGGGGGGGGGGGGGGGGCCEGDECC:CCGGGGFDC8CCCEFEGGG8BEFCC5+9BE@9CFFCF=EBEEGFFE*/*1+<CC7EF5<GC=D7:CCDDD
@M03364:276:000000000-BLYN8:1:1101:19662:3956 1:N:0:1
ACTCCTACGGGAGGCAGCAGTGGGGAATATTGGACAATGGGCGAAAGCCTGATCCAGCCATGCCGCGTGTGTGAAGAAGGCCTTTTGGTTGTAAAGCACTTTAAGCGAGGAGGAGGCTACTTGGATTAATACTCTAGGATAGTGGACGTTACTCGCAGAATAAGCACCGGCTAACTCTGTGCCAGCAGCCGCGGTAATACAGAGGGTGCGAGCGTTAATCGGATTTACTGGGCGTAAAGCGTGG
+
GGGGGGGGGGGGGGCFGGGGFGGGGFFGCFGGGGGGFGGGGGGGGGGGGGGFFGGGGGFGGGGC@FFCEEGGGGGGGGGGGGGGAFGGGGGGGGGGGGGGGGGGGGCEEDGGDEGGGGGF<FAGDFADEGGGGGGGG,=FFCFGGGGGGG=FFGGC+>@FGGFGGGF7FCGCGGFGGGGGGGGC@CEFGGCEGGGDGFGGCD9FG53B5?8CGGGGGGFFF5EGGG?7CGGG57EE*CGGGC3)
@M03364:276:000000000-BLYN8:1:1101:24387:3969 1:N:0:1
ACTCCTACGGGAGGCAGCAGTAGGGAATCTTCGGCAATGGACGAAAGTCTGACCGAGCAACGCCGCGTGAGTGAAGAAGGTTTTCGGATCGTAAAACTCTGTTGGTAGAGAAGAACGTTGGTGAGAGTGGAAAGCTCATCAAGTGACGGTAACTACCCAGAAAGGGACGGCTAACTACGTGCCAGCAGCCGCGGTAATACGTAGGTCCCGAGCGTTGTCCGGATTTATTGGGCGGAAAGCGAGC
+
GGGCFFGGGGDC++6C,;CE@EFGGGGGGGCGGGGGGG<F<FCFECFFGGGA,CFGGGCGFGGBFGCFG7C,CCEFGCFGFFCB5=BCFFGGGGG,?<<FGFGGFB,C5ECFGGGGGD<>DCEFD,BDFFG@A<B<FFFF<>=DFGGGGEGFCCGCFE:D<7:6@>,@FDD<CFE9;,>FCFCECDGG>88:=C:B8CC9F?+CE;<BFGCC5CE5*:9<::E*;CGC3AGD*>*7<34FDDD)
@M03364:276:000000000-BLYN8:1:1101:10945:3992 1:N:0:1
ACTCCTACGGGAGGCAGCAGTGGGGAATATTGCACAATGGGCGCAAGCCTGATGCAGCCATGCCGCGTGTATGAAGAAGGCCTTCGGGTTGTAAAGTACTTTCAGCGGGGAGGAAGGCGATAAGGTTAATAACCTTGTCGATTGACGTTACCCGCAGAAGAAGCACCGGCTAACTCCGTGCCAGCAGCCGCGGTAATACGGAGGGTGCAAGCGTTAATCGGAATTACTGGGCGTAAAGCGCACG
+
GGGGGGGGGGGGGGGGGGGGGGGGGGGGGGGGGGGGGGGGGGGGGGGGGGGGGGFGGGGGGGGGGGGGGGGGGGGGGGGGGGGGGGGGGGGGGGGGGGGGGGGGGGGGGGGGGGGGGGGGGGGGGGGGGGGGGGGGGGGGGGGGGGGGGGGGGGGGGGGGGGGGGGGGGGDGGGGGGGGGGGGGFGGGGGGEGGGGGGGGGGGGGGGGGGGGGGGCGGGGGGGGGGCFGGGGGGGGGGGGGGG<
@M03364:276:000000000-BLYN8:1:1101:14189:3992 1:N:0:1
ACTCCTACGGGAGGCAGCAGTAGGGAATCTTCGGCAATGGACGAAAGTCTGACCGAGCAACGCCGCGTGAGTGAAGAAGGTTTTCGGATCGTAAAACTCTGTTGGTAGAGAAGAACAAGGACGTTAGTAACTGAACGTCCCCTGACGGTATCTAACCAGAAAGCCACGGCTAACTACGTGCCAGCAGCCGCGGTAATACGTAGGTGGCAAGCGTTGTCCGGATTTATTGGGCGTAAAGCGAGCG
+
GGGGGGGGGGGGGGGGGGGGGGGGGGGGGGGGGGGGGGGGGGGGGGGGGGGGGGGGGGGGGGGGGGGGGGGGGGGGGGGGGGGGGGGGGGGGGGGGGGGGGGGGGGGGGGGGGGGGGGGGGGGBFGGGGGGGGGGGGGGGGGGGGGGGGGGGGGGGGGGGFGGGGGGGGGGGFGGGGGGGGGGGGGGGGGGGGGGGGGGEGFGGGGGGGGGGGGE=EGFEGGGGGGGGGGGDCCEGGFGGDGGD
@M03364:276:000000000-BLYN8:1:1101:18075:4005 1:N:0:1
ACTCCTACGGGAGGCAGCAGTGGGGAATATTGCACAATGGGCGCAAGCCTGATGCAGCCATGCCGCGTGTGTGAAGAAGGCCTTCGGGTTGTAAAGCACTTTCAGCGAGGAGGAAGGTGGTGAGCTTAATACGTTCATCAATTGACGTTACTCGCAGAAGAAGCACCGGCTAACTCCGTGCCAGCAGCCGCGGTAATACGGAGGGTGCAAGCGTTAATCGGAATTACTGGGCGTAAAGCGCACG
+
GGGGGGGGGGGGGGGGGGGGGGGGGGGGAFGEFFGGGGGGGGGCGGGFGGGGGGCGGGFGGGGGGGGGGGGGGGGGGGGGEFGGGGGGGGGGGGGGGGGGFGFF?,>>>CFEEEGFE,AFFFGGFGD9FG9ADAEADFGFAFGGGGGCGGFGFGDGGC<AEGGGC<FGGGGGGGGFGGGGGGGGFGGGGGGGGGGGGGFDEGGGG88CFGGGGCCCEGGGGC?EGGGGGGGGGGGGGGGGGGD5
@M03364:276:000000000-BLYN8:1:1101:7878:4007 1:N:0:1
ACTCCTACGGGAGGCAGCAGTGGGGAATATTGCACAATGGGCGCAAGCCTGATGCAGCCATGCCGCGTGTATGAAGAAGGCCTTCGGGTTGTAAAGTACTTTCAGCGAGGAGGAAGGCACTAAGGTTAATAACCTTAGTGATTGACGTTACTCGCAGAAGAAGCACCGGCTAACTCCGTGCCAGCAGCCGCGGTAATACGGAGGGTGCAAGCGTTAATCGGAATTACTGGGCGTAAAGCGCACG
+
GGGGGGGGGGGGGGGGGGGGFGGGGFGGGGGGGGGGGGGGGGGGGGGGGGGGGGGGGGGGGGGGGGGFGEGGGGGFGGGGGEFGFGGGGGGGGGGGGGGGGGGGGGGDGGGGGGGGGGGGFFFFFGGGGGFGGGGFGG<F,ABFGFFFC<FFFGDGGGGGGGGGGGFGGGGGCCGDCGGGGGGGGGGGGGDCEGDGGGGGGGGGGGGGGGGGGGGEGFGGGCEFFCCC9FGGGCGG5CCD3>57
@M03364:276:000000000-BLYN8:1:1101:19648:4020 1:N:0:1
ACTCCTACGGGAGGCAGCAGTAGGGAATCTTCGGCAATGGACGAAAGTCTGACCGAGCAACGCCGCGTGAGTGAAGAAGGTTTTCGGATCGTAAAACTCTGTTGTTAGAGAAGAACAAGGACGTTAGTAACTGAACGTCCCCTGACGGTATCTAACCAGAAAGCCACGGCTAACTACGTGCCAGCAGCCGCGGTAATACGTAGGTGGCAAGCGTTGTCCGGATTTATTGGGCGTAAAGCGAGCG
+
GGGGGGGGGGGGGGGGGGGGGGGGGGGGGGGGGGGGGGGGGGGGGGGGGGGGGGGGGGGGGGGGGGGGGEEGGGGGGGGGGGGGGGGGGGGGGGGGGGGGGGGGGGGGGGGGGGGGGGGGGGGGGGGGGGGGGGGGGGGGEGGGGGGGGGGGGGGGGGGGGGFEGGFEGGGGGGFGEGGGGGGGGGGGGGGGGGGGFGGGCFGGGGGGFGGGGECEGFEEGEGGFFGGGFGGGGGGF7DCDGG3
@M03364:276:000000000-BLYN8:1:1101:10810:4031 1:N:0:1
ACTCCTACGGGAGGCAGCAGTAGGGAATCTTCGGCAATGGACGAAAGTCTGACCGAGCAACGCCGCGTGAGTGAAGAAGGTTTTCGGATCGTAAAACTCTGTTGTTAGAGAAGAACAAGGACGTTAGTAACTGAACGTCCCCTGACGGTATCTAACCAGAAAGCCACGGCTAACTACGTGCCAGCAGCCGCGGTAATACGTAGGTGGCAAGCGTTGTCCGGATTTATTGGGCGTAAAGCGAGCG
+
GGGGGGGGGGGGGGGGGGGGGGGGGGGGGGGGGGGGGGGGGGGGGGGFGGGGGGGGGGGGGEFGGGGGGEEGGGGGGGGGGGGGGGGGGGGGFGGGGGGGGGGGGGGGGGGGGGGGGGGDFGGGGFGGGGGGGGGGGFFCGGGGGGGGGGGGGGDGGGGGGGGG:CFFFGGGGGGFGGGGGGGGGGGGEC*=EGGDE?EFF9BEGFGG>EFGGGGGGCGEG5CGEFFGG?EDDG=EFFGGGGDD
@M03364:276:000000000-BLYN8:1:1101:9194:4035 1:N:0:1
ACTCCTACGGGAGGCAGCAGTGGGGAATATTGCACAATGGGCGCAAGCCTGATGCAGCCATGCCGCGTGTGTGAAGAAGGCCTTCGGGTTGTAAAGTACTTTCAGCGGGGAGGAAGGCGATAAGGTTAATAACCTTGTCGATTGACGTTACCCGCAGAAGAAGCACCGGCTAACTCCGTGCCAGCAGCCGCGGTAATACGGAGGGTGCAAGCGTTAATCGGAATTACTGGGCGTAAAGCGCACG
+
GGGGGGGGGGGGGGGGGGGGGGGGGGGGGGGGGGGGGGGGGGGGGGGGGGGGGGGGGGGFGGGGGGGGGGGGGGGGGGGGGGGGGGGGGGGGGGGGGGGGGGGGGGGGGGEGGGGGGGGGGGGGGGGGGGGGGGGGGGGGGGGGGGGGGGGGGGGGGGGGGGGGGGGGGGGGGGGGFGGGGGGGGGGGGGGGGGGGGFGGGGGGECGGGCCFEGGGGGGGGEGGG@GGGGGGGGGGGGGG33C3
@M03364:276:000000000-BLYN8:1:1101:11499:4058 1:N:0:1
ACTCCTACGGGAGGCAGCAGTAGGGAATCTTCCACAATGGACGAAAGTCTGATGGAGCAACGCCGCGTGAGTGAAGAAGGTTTTCGGATCGTAAAACTCTGTTGTTGGAGAAGAATGTATCTGATAGTAACTGATCAGGTAGTGACGGTATCCAACCAGAAAGCCACGGCTAACTACGTGCCAGCAGCCGCGGTAATACGTAGGTGGCAAGCGTTGTCCGGATTTATTGGGCGTAAAGCGAGCG
+
GGGGGGGGGGGGGGGGGGGGGGGGGGGGGGGGGGGGGGGGGGGGGGGGGGGGGGGGGGGGGGGGGGGGGGGGGGGGGGGGGGGGGGGGGGGGGGGGGGGGGGGGGGGGFFGGGGGGGGGGGGGGGGGGGGGGGGFGGGGFGFGGGGGGGGGDGGGFEGGGGGGGFGGGGGGGGGGGGGGDGGGGGGGGFGGGGGGGGFFGGFGGDGGGGGGGGGGGGGFGGGGGGGGGGGGGGGGGGGGGGGGD
@M03364:276:000000000-BLYN8:1:1101:24444:4071 1:N:0:1
ACTCCTACGGGCGGCAGCAGTAGGGAATCTTAGGCAATGGACGAAAGTCTGACGGAGCAACGCCGCGTGAGTGAAGAAGGTTTTCGGATCGTAAAACTCTGTTGTTAGAGAAGAACAAGGATGGTAGTCACTGAACGTCCCCTGACGGTATCTAACCAGAAAGCCACGGCTAACTACGTGCCAGCAGCCGCGGTAATACGTAGGTGGCAAGCGTTGTCCGGATTTATTGGGCGTAAAGCGAGCG
+
FDFGGG<F;FC:F68@F@F@6CCFCFGGDG@,,EEF@FAEDGG@EE:FCFGFG,@@F+FFF::FGGGGG7F?FDD5E<F<EBFGGGGGGGGGGFF9F,C<AFGAGCB5??D,B3FEFFCDG,:+C@3B,,:ED,>B<FB+<,@F<,@E@<@=,3E,@CFFGGF7FFCFCCF7,46BC8FD**6<CFCEC8CEDE>CEFFGFFEC90*:8<CGG8?CEG7*:*/:C9FG9?*A71:*9CC5*/CD
@M03364:276:000000000-BLYN8:1:1101:14240:4133 1:N:0:1
ACTCCTACGGGAGGCAGCAGTAGGGAATCTTCCACAATGGACGAAAGTCTGATGGAGCAACGCCGCGTGAGTGAAGAAGGTTTTCGGATCGTAAAACTCTGTTGTTGGAGAAGAATGTATCTGATAGTAACTGATCAGGTAGTGACGGTATCCAACCAGAAAGGCACGGCTAACTACGTGCCAGCAGCCGCGGTAATACGTAGGTGGCAAGCGTTGTCCGGATTTATTGGGCGTAAAGCGAGCG
+
GGGGGGGGGGGGGGGGGGGGGGGGGGGGGGGGGGGGGGGGGGGGGGGGGGGGGGGGGGGGGGFGGGGGGFGGGGGGGGGGGGGGGGGGGGGGGGGGGGGGGGGGGGGGGGGGGGGGGGDGGGGGGGGGGGGGGGGGGGGGGGGGGGDGGGGGGGGGDFGGGGG,DGGGGGGGGGGGGGGGGGGGGGGGGGGGDGGGGGGGGGGGGGGGGGGGGGGGGFGGGCEGGGGGGFGGGG=ECGGGGGGD
@M03364:276:000000000-BLYN8:1:1101:10827:4145 1:N:0:1
ACTCCTACGGGAGGCAGCAGTAGGGAATCTTCGGCAATGGACGAAAGTCTGACCGAGCAACGCCGCGTGAGTGAAGAAGGTTTTCGGATCGTAAAACTCTGTTGTTAGAGAAGAACGACGAGGAGAGTGGAAAGCTCCTCGCGTGACGGTATCTAACCAGAAAGGGACGGCTAACTACGTGCCAGCAGCCGCGGTAATACGTAGGTCCCGAGCGTTGTCCGGATTGATTGGGCGTAAAGCGAGG
+
GGGGGGGGGGGGEGGGGGGGGGDGF@FGFFFGGGGGGGGGGGGGGGGFGGGGG8CCECCFGGGDEDGFGGGFCGGGFGG8BFFGGGG7CCCEFFGFFFDGFGFGG@<FFGGGFGGFE7FC7FF++>C>FFGFGFFB,3@C:+>@F7><FFGF9FBCG:9>:<F@FEFC:FFGGC8FF@FFGFG9+86B9*=***3CCFGCFC:F5EC?*8CG*::8*2+<5E5:**+3CFGC>D:*7>F:)19/
@M03364:276:000000000-BLYN8:1:1101:21078:4157 1:N:0:1
ACTCCTACGGGAGGCAGCAGTAGGGAATCTTCGGCAATGGGGGCAACCCTGACCGAGCAACGCCGCGTGAGTGAAGAAGGTTTTCGGATCGTAAAACTCTGTTGTTGGAGAAGAATGTATCTGATAGTAACTGATCAGGTAGTGACGGTATCCAACCAGAAAGCCACGGCTAACTACGTGCCAGCAGCCGCGGTAATACGTAGGTGGCAAGCGTTGTCCGGATTTATTGGGCGTAAAGCGAGCG
+
GGGGFGGGGGGDEGEGGGGGGGGGGGGGGGGGGGGGDGGGGGGGGGGGGGGGGGGGGGGGGGGGGGGGGGGGGGGGGGGGGGGGGGGGGGGGGFFGGFGFGGFGFFGFGGGGGGGGGGDGFFGGGGGGGGGGGGGGGGGEGFGGGGGGGGGGGGGGGGGGGGGGGGGG>CEGGGGGGGGGFGGGGGGGFGGGGGCGGGCFCCFGGGGGGGGGGGGD*<FEGGGGGGGGCFFFGGGGGGGDGGD7
@M03364:276:000000000-BLYN8:1:1101:12744:4193 1:N:0:1
ACTCCTACGGGAGGCAGCAGTGGGGAATATTGCACAATGGGCGCAAGCCTGATGCAGCCATGCCGCGTGTATGAAGAAGGCCTTCGGGTTGTAAAGTACTTTCAGCGAGGAGGAAGGCATTAAGGTTAATAACCTTAGTGATTGACGTTACTCGCAGAAGAAGCACCGGCTAACTCCGTGCCAGCAGCCGCGGTAATACGGAGGGTGCAAGCGTTAATCGGAATTACTGGGCGTAAAGCGCACG
+
GGGFGF9EC@FGGGGEGGFGGGGGG7FFGGF@DCFGGGGGGGGEGGGFEGGGGGGGFGGGGDGGGGGGGGGGGAEFGCFGGFCFGFGDC?CGGGEA,BFGGGGFGGE7>:FGGGGGGGFGGGGGGGGGAEGGGFFFCGFGFDEFFGGGFGGGFCF@:F7EGGFGFGEFDEGGGEGGGGF7FC9CGFCFCEGGCEGCGGGGCE88B8BEG?@*=BCGGGCFGGD=FFFF77CFG55EFD7D3393
@M03364:276:000000000-BLYN8:1:1101:5975:4216 1:N:0:1
ACTCCTACGGGAGGCAGCAGTGGGGAATCTTCCACAATGGACGAAAGTCTGATGGAGCAACGCCGCGTGAGTGAAGAAGGTTTTCGGAACGTAAAACTCTGTTGTTGGAGAAGAACGTATTTGATAGTAACTGATCAGGTAGTGACGGTATCCAACCAGAAAGCCACGGCTAACTACGTGCCAGCAGCCGCGGCAATACGTAGGGGTCAAGCGTTGTCGGGATTGATTGGGCGTGAAGGGAGCG
+
FGGGGGGGGGGGGGGGGGGGG8FGGGGGGFGFGGGGGGGG?,@EGGG<EFGGGGDFGGCGGGGGGGGGGGGCFGGGGGGG,C5CFGG:+4BFGGGAFFGGAFDB4,94,BFGGFGFGF4:=,:,,,:@,CF9?B,,C=DF,E5A,:@@:+:>==,8C:F:F@FGF7>C>>C*7F,@BE,@*>,,*6,6:CEG***125<B3+=B*=***39>E:C8=F**:****++3<6CC39//>:057C)/
@M03364:276:000000000-BLYN8:1:1101:5841:4218 1:N:0:1
ACTCCTACGGGAGGCAGCAGTGGGGAATATTGCACAATGGGCGCAAGCCTGATGCAGCCATGCCGCGTGTATGAAGAAGGCCTTCGGGTTGTAAAGTACTTTCAGCGAGGAGGAAGGTGGTGAACTTAATACGTTCATCAATTGACGTTACTCGCAGAAGAAGCACCGGCTAACTCCGTGCCAGCAGCCGCGGTAATACGGAGGGTGCAAGCGTTAATCGGAATTACTGGGCGTAAAGCGCACG
+
GGGGGGGGGGGGGGGGGGGGGGGGGGGGGGGGGGGGGGGGGGGGGGGGGGGGGGGGGGGGGGFGGGGGGGGGGGGGGGGGGGGGGGGGGGGGGGGGGGGGGGGGGGGGGGGGGGGGGGGGGGFGGGGGGGGGGGGGGGGGGGGGGGGGGGGGGGDGGGGGGGGGGGGGGGGGGGGGGGFGGGGGGGGGGGGGGG5EGGGGGGGGGGGGGGGGGGEEGGGGGGEGGGGFGGGGGGGGGGGGGGG7
@M03364:276:000000000-BLYN8:1:1101:7795:4225 1:N:0:1
ACTCCTACGGGAGGCAGCAGTGGGGAATATTGCACAATGGGCGCAAGCCTGATGCAGCCATGCCGCGTGTGTGAAGAAGGCCTTCGGGTTGTAAAGCACTTTCAGCGAGGAGGAAGGTGGTGAGCTTAATACGTTCATCAATTGACGTTACTCGCAGAAGAAGCACCGGCTAACTCCGTGCCAGCAGCCGCGGTAATACGGAGGGTGCAAGCGTTAATCGGAATTACTGGGCGTAAAGCGCACG
+
GGGGGGGGGGGGGGGGGGGGGGGGGGGGGGGGGGGGGGGGGGGGGGGGGGGGGGGGGGGGGGGGGGGGGGGGGGGGGGGGGGGGGGGGGGGGGGGGGGGGGGGGGGGGGGGGGGGGGFGGGGGGGGGGGGGGGFGGGGGGGGGGGGGGGGGGCEGFGDGGGGGGGGGGGGGGGGGGGGGGGGGGGGGFFGGGGGGGGGGGGGGGGGGGGGGGGGGGGGGGGGGGGGGGGGGGGGGGGGGGGGGC
@M03364:276:000000000-BLYN8:1:1101:7989:4230 1:N:0:1
ACTCCTACGGGAGGCAGCAGTAGGGAATCTTCCACAATGGACGAAAGTCTGATGGAGCAACGCCGCGTGAGTGAAGAAGGTTTTCGGATCGTAAAACTCTGTTGTTGGAGAAGAATGTATCTGATAGTAACTGATCAGGTAGTGACGGTATCCAACCAGAAAGCCACGGCTAACTACGTGCCAGCAGCCGCGGTAATACGTAGGTGGCAAGCGTTGTCCGGATTTATTGGGCGTAAAGCGAGCG
+
GGGGGGGGGGGGGGGGGGGGGGGGGGGGGGGGGGGGGGGGGGGGGGGGGGGGGGGGGGGGGGGGGGGFGGGGGGGGGDGGGGGGGGGGGGGGGGGGGGGGGGGGGFGGFFGCFFGGGGGCCGECFGGGFFFFAEG9FGGFFGC@FFEFGGGGDFGGGGGGGGDDEFGG7FGGGDDGGGGGDFFCCGCGFGDGGCEDGGGGGGGGGGFGGGGGG8ECEFF>C=CEF7A>EFGG<CEGGGGGGGDD
@M03364:276:000000000-BLYN8:1:1101:20752:4242 1:N:0:1
ACTCCTACGGGAGGCAGCAGTGGGGAATATTGCACAATGGGCGCAAGCCTGATGCAGCCATGCCGCGTGTATGAAGAAGGCCTTCGGGTTGTAAAGTACTTTCAGCGAGGAGGAAGGCGTTGTGGTTAATAACCGCAGCGATTGACGTTACTCGCAGAAGAAGCACCGGCTAACTCCGTGCCAGCAGCCGCGGTAATACGGAGGGTGCAAGCGTTAATCGGAATTACTGGGCGTAAAGCGCACG
+
GGGGGGGGGGGGGGGGGGGGGGGGGGGGGGGGGGGGGGGGGGGGGGGGGGGGGGGGGGGGGGGGGGGGGGFGGGGGGGGGGGGGGGGGGGGGGGGGGGGGGGGGGGGGGGGGEGGGGGGGGGGGGGGGGGGGGGGGGGGGDFFGGGGGGGGGGGGDGGGGGGGGGGGGGGGGGGGGGGGGGGG7FGGGFGGGGGGGGGGGGGGGGEGGGGGGGGGEGGGGGGGGGGGGGGGGGGGGGGGGGGG<
@M03364:276:000000000-BLYN8:1:1101:12972:4243 1:N:0:1
ACTCCTACGGGAGGCAGCAGTGGGGAATATTGCACAATGGGCGCAAGCCTGATGCAGCCATGCCGCGTGTATGAAGAAGGCCTTCGGGTTGTAAAGTACTTTCAGCGGGGAGGAAGGGATGAGCCTTAATACGGTTCGTCATTGACGTTACCCGCAGAAGAAGCACCGGCTAACTCCGTGCCAGCAGCCGCGGTAATACGTAGGTCCCAAGCGTTGTCCGGATTTATTGGGCGTAAAGCGAGCG
+
GGGGGGGGGGGGGGGGEGGGGGGGGGGGGGGGFGGGGGGGGGGGGGGGGGGGGGGGGGGGGGGGGGGGGGGGGGGGGGGGGGGGGGGGGGGGGGFGGGGGGGGGGGGGGGGGGGGGGGFFGGGFDFGFFGGGGGFDGGCGGGGGGGGGGGGGGGGGGGGGGGGGGGGGGGGGGGGGGGGGGGGGGGGGGGGG>EGECF?8<FEGCCFGGCG=EGGGGGGGGEDCC?FF79EFDGGGGGGGGGG5
@M03364:276:000000000-BLYN8:1:1101:8878:4244 1:N:0:1
ACTCCTACGGGAGGCAGCAGTGGGGAATATTGGACAATGGGCGAAAGCCTGATCCAGCCATGCCGCGTGTGTGAAGAAGGCCTTTTGGTTGTAAAGCACTTTAAGCGAGGAGGAGGCTACTTGGATTAATACTCTAGGATAGTGGACGTTACTCGCAGAATAAGCACCGGCTAACTCTGTGCCAGCAGCCGCGGTAATACAGAGGGTGCGAGCGTTAATCGGATTTACTGGGCGTAAAGCGTGC
+
GGGGGGGGGGGGGGGGGGGGGGGGGGGGGGGGGGGGGGGGGGGGGGGGGGGGGGGGGGFGGGGGGGGGGGGGGGGGGGGGGGGGGGGGGGGGGGGGGGGGGGGGGGGGGGGGGGGGEGGGGGGGGGGGGGFGGC@DFGGGGGFGGGGGGGGGGGGGGGDFGGDGGGGGGGGGGGGG9DFGGGGGGGGGGGGGGGGGGFFGGGGGGGGGGGGGGGGGGGGGGGGEEGGGGGGGFGGGGGGFGGG*
@M03364:276:000000000-BLYN8:1:1101:12643:4245 1:N:0:1
ACTCCTACGGGAGGCAGCAGTAGGGAATCTTCCACAATGGACGAAAGTCTGATGGAGCAACGCCGCGTGAGTGAAGAAGGTTTTCGGATCGTAAAACTCTGTTGTTGGAGAAGAATGTATCTGATAGTAACTGATCAGGTAGTGACGGTATCCAACCAGAAAGCCACGGCTAACTACGTGCCAGCAGCCGCGGTAATACGTAGGTGGCAAGCGTTGTCCGGATTTATTGGGCGTAAAGCGAGCG
+
GGGGGGGGGGGGGGGGGGGGGGGGGGGGGGGGGGGGGGGGGGGGGGGGGGGGGGGGGGGGGGGGGGGGGGGGGGGGGGGGGGGGGGGDEGGGGGGGGGGGGGGGGGGGCFGFGGGGGGGDFGGGGGGGGGGGGFGGGGDEGGGGGGGGGGGGGGGGGGGGGGGGGGGGGGGGGGGGGGGGGGGGGFGGFGGGGGGGGGFGGGF8FGGGGGGGGGGGGGCCE8EGGGGGGGF5CGGGGGGGGGGC
@M03364:276:000000000-BLYN8:1:1101:6611:4252 1:N:0:1
ACTCCTACGGGAGGCAGCAGTAGGGAATCTTCGGCAATGGACGAAAGTCTGACCGAGCAACGCCGCGTGAGGGAAGAAGGTTTTCGGATCGTAAAACTCTGTTGTTAGAGAAGAACAAGGACGTTAGTAACTGAACGTCCGCTGACGGTATCTAAGCAGAAAGCCACGGCTAACTACGTGCCAGCAGCCGCGGTAATACGTAGGTGGCAAGCGTTGTGCGGATTTATTGGGTGTAAAGCGAGCG
+
FGGGGGGGGGGGGGGGGGGGG,EFEFGG@FG,C@FGDGGGFFGGGGC<FFGGGEEEFGEGGGGGGGGFGFE,BFEEGGGG4FEFGGG7F7FFCGF95<FGGGFG@@EG<EDFFGG@FD@<BFG++BCDA<DAFD<=@BDF+@<CEFC<C+<,3;;,@@F,,3DFF@CFG@CF@<DCFGF7*1?C8,,:,:5*8BC7C;9C+>**+21**+18*;8CE*<E=**19+<+<+;//)+<0:7C3739
@M03364:276:000000000-BLYN8:1:1101:15816:4261 1:N:0:1
ACTCCTACGGGAGGCAGCAGTAGGGAATCTTCCACAATGGACGAAAGTCTGATGGAGCAACGCCGCGTGAGTGAAGAAGGTTTTCGGATCGTAAAACTCTGTTGTTGGAGAAGAATGTATCTGATAGTAACTGATCAGGTAGTGACGGTATCCAACCAGAAAGCCACGGCTAACTACGTGCCAGCAGCCGCGGTAATACGTAGGTGGCAAGCGTTGTCCGGATTTATTGGGCGTAAAGCGAGCG
+
GGGGGGGGGGGGGGGGGGGGGGGGGGGGGGGGGGGGGGGGGGGGGGGGGGGGGGGGGGGGGGGGGGGGGGGGGGGGGGGGGGGGGGGGGGGGGGGGGGGGGGGGGGGGFGGGGGFFGGGGGGGGGFGGGGGGGGGGGGGGGGGGGGGGGGGGGGGGGGGGGGGGGGGGGGGGGGGGGGGGGFGGGGGGGGGGGGGGGGGGGGGGGGGGGGGGCEGGG?FGGECGGGGGGGGGGGGGGGGGGGG5
@M03364:276:000000000-BLYN8:1:1101:19659:4273 1:N:0:1
ACTCCTACGGGAGGCAGCAGTAGGGAATCTTCCACAATGGACGAAAGTCTGATGGAGCAACGCCGCGTGAGTGAAGAAGGTTTTCGGATCGTAAAACTCTGTTGTTGGAGAAGAACGTATTTGATAGTAACTGATCAGGTAGTGACGGTATCCAACCAGAAAGCCACGGCTAACTACGTGCCAGCAGCCGCGGTAATACGTAGGTGGCAAGCGTTGTCCGGATTTATTGGGCGTAAAGCGAGCG
+
GFCFGGGFGGGGGGGEGGGGGGGG@FGDGGGFGFGGFCFGFFGEC@FFFFGGGGFGGFFGGGGGGGGGGGGGGGGGGGGGFGGFGGGDFGGGGGCFFGGGFGGGGGDFDE@FGFFC:CFFGGGGF9DFGGGGFGFFFEGGGG9FFGGGGGGGGGFDGGGFG?FDFFGGGDEEFGGCGGGGGGGFGFFGF8EGGGCEF;CG9FFCEFFFFGGGGE8EGFFGGG5C6CFCFGF=GGGGGGFDGGG3
@M03364:276:000000000-BLYN8:1:1101:10869:4276 1:N:0:1
ACTCCTACGGGAGGCAGCAGTGGGGAATATTGCACAATGGGCGCAAGCCTGATGCAGCCATGCCGCGTGTGTGAAGAAGGCCTTCGGGTTGTAAAGCACTTTCAGCGAGGAGGAAGGTGGTGAACTTAATACGTTCATCAATTGACGTTACTCGCAGAAGAAGCACCGGCTAACTCCGTGCCAGCAGCCGCGGTAATACGGAGGGTGCAAGCGTTAATCGGAATTACTGGGCGTAAAGCGAGCG
+
GGGGGGFGGGGGGGGGGGGGGGGGGGGGGGGGGGGGGGGGGGGGGGGGGGGGGGGGGGGGGGGGGGGGGGGGGGGGGGGGGGGGGGGGGGGGGGGGGGGGGGGGGGGFEGGGGCFFG<FGGGGGGGGGGGGGGGGGGGGGGGGGGGGGGGGGGGGGGGGGGGFFGGGGGGGGGGGGGEFCGGGGGGGGGGGGDEGGGGGFGGGGDB:EGCGGGGC=FGGGDEGGGGGGGGGFGG=EFCGGGGG7
@M03364:276:000000000-BLYN8:1:1101:7598:4280 1:N:0:1
ACTCCTACGGGAGGCAGCAGTAGGGAATCTTCGGCAATGGACGAAAGTCTGACCGAGCAACGCCGCGTGAGTGAAGAAGGTTTTCGGATCGTAAAACTCTGTTGTTAGAGAAGAACGACGAGGAGAGTGGAAAGCTCCTCGTGTGACGGTATCTAACCAGAAAGGGACGGCTAACTACGTGCCAGCAGCCGCGGTAATACGTAGGTCCCGAGCGTTGTCCGGATTTATTGGGCGTAAAGCGAGC
+
GGGGGGGGGGGGGGGGGGGGGGGGGGGGGGGGGGGGGGGGGGGGGGGGGGGGGGGGGGGGGGGGGGGGGGGFGGGGGGGGGGGGGGGGGGGGGGGGGGGCGGGGGFGGGGGGGGGGGGGGGGGGGGGGGGGGGGGGFFGGGGGFGGGGGGGGGGGGGGGGGGGGGGGGGGGDGGGGGGGGGGGGGGGGGGGGGGGGGGGFFFGGGGGGFEGGGGGEGGGGGGCEECFGGGGGGGGGGGGGDGG3
@M03364:276:000000000-BLYN8:1:1101:16328:4356 1:N:0:1
ACTCCTACGGGAGGCAGCAGTAGGGAATCTTCGGCAATGGACGAAAGTCTGATGGAGCAACGCCGCGTGAGTGAAGAAGGTTTTCGGATCGTAAAACTCTGTTGTTGGAGAAGAATGTATCTGATAGTAACTGATCAGGTAGTGACGGTATCCAACCAGAAAGCCACGGCTAACTACGTGCCAGCAGCCGCGGTAATACGTAGGTGGCAAGCGTTGTCCGGATTTATTGGGCGTAAAGCGAGCG
+
GGGGGGGGGGGGGGGGGGGGGGGGGGGGGGGGGGGGGGGGGGGGGGGGGGGGGGGGGGGGGGGGGGGGGGGGGGGGGGGGGGGGGGGGGGGGGGGGGGGGGGGGGGGGGGGGFGGGGGGGGGGGGGGGGGGGGGGGGGGGGGGGGGGGGGGGGGGGGGGGGGGGGGGGGGGGGGGGGGGGGGGGGGGGGGGGGGGGGGGGEGGGGGGGGGGGGGGGGGDEG8;AFFGGGGGGGGGGGGGGGGGC
@M03364:276:000000000-BLYN8:1:1101:25353:4381 1:N:0:1
ACTCCTACGGGAGGCAGCAGTAGGGAATCTTCGGCAATGGACGAAAGTCTGACCGAGCAACGCCGCGTGAGTGAAGAAGGTTTTCGGATCGTAAAACTCTGTTGTTAGAGAAGAACAAGGACGTTAGTAACTGAACGTCCCCTGACGGTATCTAACCAGAAAGCCACGGCTAACTACGTGCCAGCAGCCGCGGTAATACGTAGGTGGCAAGCGTTTTCCGTATTTATTGGGCGTAAAGCGAGCG
+
GFFGFFGGGGEG7CEGEGGGGC@EEGGGFFGFG7F7FFFFC@F@::+@EEAF,CFEEGCGGGGGGGGEE:@5EFFGDGGCGGFGGGGEC:CFGGGGGGGGGGF9FEFGCFGGFGDGFFFEAFFF+DCFFGGGCFFGCECBFF@<FFDCF+5>FE==FFGCGGGFDFFF7*1>FG;BEEFCGC;C*,4:=8**3:CBCCF5C9EEFCCCEGGFG****23:+/;++2::9+;ADD575>>CGD59
@M03364:276:000000000-BLYN8:1:1101:16494:4395 1:N:0:1
ACTCCTACGGGAGGCAGCAGTAGGGAATCTTCGGCAATGGACGAAAGTCTGACCGAGCAACGCCGCGTGAGTGAAGAAGGTTTTCGGATCGTAAAACTCTGTTGTTAGAGAAGAACAAGGACGTTAGTAACTGAACGTCCCCTGACGGTATCTAACCAGAAAGCCACGGCTAACTACGTGCCAGCAGCCGCGGTAATACGTAGGTGGCAAGCGTTGTCCGGATTTATTGGGCGTAAAGCGAGCG
+
GGGGGGGGGGGGGGGGGGGGGGGGGGGGGGGGGGGGGGFGGGGGGGGGGGGGGFEGGGGGGGGGGGGFGGGGGGGGGGGGGGGGGGGGGGGGGGGGGGGGGGGGGGGGGGGFFGGGGGGGGGGGGGGGGGGGGGGG8FFEGGGGGGGGGGGGGGGGGGGGGGGGGGGGGGFEGGGGGGGGGGGGGGGGGGGGGGGGGFGGGGGGGGFGGGGGCGGEGGFEG8;CFFGFFDGGGGDDFFGGGGG7
@M03364:276:000000000-BLYN8:1:1101:12173:4395 1:N:0:1
ACTCCTACGGGAGGCAGCAGTGAGGAATATTGGTCAATGGCCGAGAGGCTGAACCAGCCAAGTCGCGTGAAGGAAGAAGGATCTATGGTTTGTAAACTTCTTTTATAGGGGAATAAAGTGGAGGACGTGTCCTTTTTTGTATGTACCCTATGAATAAGCATCGGCTAACTCCGTGCCAGCAGCCGCGGTAATACGGAGGATGCGAGCGTTATCCGGATTTATTGGGTTTAAAGGGTGCGTAGGG
+
GGGGGGGGGGGGGGGGGGGGGGGGFGGGGGGGGGGGGGFGGGGGGGGGGFCFFGGCFGDGGGFGGGGGGE7FGGGGGGGFFFGGGGGFFGGGGGFGGGGEGGGGGGEGGGGGGGGGF<BFGFEF@<CFCGGGGGGGGEGGFFGG<FFFGGGGGGGGGGGGGGGGGGGD7FGGFFFGGFGGGCE7@CEGGGCFFGGCGGGGGGGGDGGGGEC@FGEGGCEGGGGGGGGG5CEFC7*:9*9<CDD5
@M03364:276:000000000-BLYN8:1:1101:10918:4403 1:N:0:1
ACTCCTACGGGAGGCAGCAGTAGGGAATCTTCGGCAATGGACGAAAGTCTGACCGAGCAACGCCGCGTGAGTGAAGAAGGTTTTCGGATCGTAAAACTCTGTTGGTAGAGAAGAACGTTGGTGAGAGTGGAAAGCTCATCAAGTGACGGTAACTACCCAGAAAGGGACGGCTAACTACGTGCCAGCAGCCGCGGTAATACGTAGGTCCCGAGCGTTGTCCGGATTTATTGGGCGTAAAGCGAGG
+
GGGGGGGGGGGGGGGGGGGGGCFGGGGGGGGGGGGGGGGGEGGGGGGGGGGGFGGDFGGGFFGGGGGGGGGGGGGGGGGGFF9FGGGGGCFGGGGGGGGGGGGGGGCFGGGGGGGGEGGGGGGGFDGFFFFFGGGG?EGGGGGGGCEFGGGGFGGGGG::C@CFGCFGGGGGECGGGGGGFGF;@EGGGFGEGD8EGGECG<EGGGGGFGGCCGGEGGF7CGE5EEF7F+<5CGGGGGDGG7C)
@M03364:276:000000000-BLYN8:1:1101:24936:4410 1:N:0:1
ACTCCTACGGGAGGCAGCAGTAGGGAATCTTCGGCAATGGACGAAAGTCTGACCGAGCAACGCCGCGTGAGTGAAGAAGGTTTTCGGATCGTAAAACTCTGTTGGTAGAGAAGAACGTTGGTGAGAGTGGAAAGCTCATCAAGTGACGGTAACTACCCAGAAAGGGACGGCTAACTACGTGCCAGCAGCCGCGGTAATACGTATGTTCCAAGCGTTATCCGGATTTATTGGGCGTAAAGCGAGC
+
GGGGGGGGGGGGGGGGGGGGGGGGGGGGGGGGGGGGGGGGGGGGGGCFGGGGGGGGGGGGGEEGGGGFGEGGGFCEGEGGEGGGGGGGGGGFECCFGGGGGGGGGGGGGGGGGGGGGCFFGGGGGCFFGFFFGGGFDGGFGGGGGGGGGGGFGGGGF<<FGFAF@FCFGDGGGGGFGF@FEFGGDGGGGGGGD>EGDD9CFFFGFGFGGGECFGGGCCF7/?EEGGFGGFGGC<EEGCGFDDG9
@M03364:276:000000000-BLYN8:1:1101:19639:4415 1:N:0:1
ACTCCTACGGGAGGCAGCAGTGGGGAATATTGCACAATGGGCGCAAGCCTGATGCAGCCATGCCGCGTGTGTGAAGAAGGCCTTCGGGTTGTAAAGCACTTTCAGCGAGGAGGAAGGTGGTGAACTTAATACGTTCATCAATTGACGTTACTCGCAGAAGAAGCACCGGCTAACTCCGTGCCAGCAGCCGCGGTAATACGTAGGTGGCAAGCGTTGTCCGGATTTATTGGGCGTAAAGCGAGCG
+
GGGGGGGGGGGGGGGGGGGGFGGGGGGGGGGGGGGGGGGGGGGGGGGGGGGGGGGGGGGGGGGGGGGGGGGGGGGGGGGGGGGGGGGGGFGGGGGGGGGGGGGGGGGGGGGGGGFGGGGGGGGDFGGGGGGGGGGGDGGGDFGGGGGGGGGGGGGGGGGGGGGGGGGGGGEGGFGGGGGGGGGGGGGGGGGGGGGGGFGGGGGGGGGGGGGGGEGGEGGEGDG5ECGC7CGGGGGGGGGDDGG3
@M03364:276:000000000-BLYN8:1:1101:20451:4449 1:N:0:1
ACTCCTACGGGAGGCAGCAGTAGGGAATCTTCGGCAATGGACGAAAGTCTGACCGAGCAACGCCGCGTGAGTGAAGAAGGTTTTCGGATCGTAAAACTCTGTTGTTAGAGAAGAACAAGGACGTTAGTAACTGAACGTCCCCTGACGGTATCTAACCAGAAAGCCACGGCTAACTACGTGCCAGCAGCCGCGGTAATACGTAGGTGGCAAGCGTTGTCCGGATTTATTGGGCGTAAAGCGAGCG
+
GFGGGGGGGGGGGGGGGGGGGAEFEFFFGGFEFEEGGGGGCGGGGCGGGGGGGGGGG>FGGGGGGGGGEBCCFCF,EFGGFGGGF:CEFGGGGGGGFGGGGFFFGGBEFFFC=EFGCA?FGGGFGGCCCGGGGGGFFGFGGGG<F8<FGGDFGGGFFGGGGGG@FGGGGCFFGFGEFGG7>DGFFCGFBEEEGC58CGFFFFFGGFFF6<EFE8/5CGGGGCEGFGGGFGFG5CGEGGF3DGG3
@M03364:276:000000000-BLYN8:1:1101:9774:4459 1:N:0:1
ACTCCTACGGGAGGCAGCAGTAGGGAATCTTCGGCAATGGACGAAAGTCTGACCGAGCAACGCCGCGTGAGTGAAGAAGGTTTTCGGATCGTAAAACTCTGTTGTTAGAGAAGAACAAGGACGTTAGTAACTGAACGTCCCCTGACGGTATCTAACCAGAAAGCCACGGCTAACTACGTGCCAGCAGCCGCGGTAATACGTAGGTGGCAAGCGTTGTCCGGATTTATTGGGCGTAAAGCGAGCG
+
GGGGGGGGGGGGGGGGGGGGGGGGGGGGGGGGGGGGGGGGGGGGGGGGGGGGGGGGGGGGGGGGGGGGGGGGGGGGGGGGGGGGGGGGGGGGGGGGGGGGGGGGGGGGGGGGGGGGGGGGGGGGGGGGGGGGGGGGGGGGGGGGGGGGGGGGGGGGGGGGGGGGGGGGGGGGGGGGGGGGGGGGGGGGGGGGGGGGGGGGFGGGGGGGGGGGGGGGEGGGGGGGGGGGGGGGGGGGGGGGGGD<
@M03364:276:000000000-BLYN8:1:1101:11184:4468 1:N:0:1
ACTCCTACGGGAGGCAGCAGTGGGGAATATTGGACAATGGGCGCAAGCCTGATCCAGCCATGCCGCGTGTGTGAAGAAGGCCTTTTGGTTGTAAAGCACTTTAAGCGAGGAGGAGGCTACTTGGATTAATACTCTAGGATAGTGGACGTTACTCGCAGAATAAGCACCGGCTAACTCTGTGCCAGCAGCCGCGGTAATACAGAGGGTGCGAGCGTTAATCGGATTTACTGGGCGTAAAGCGTGC
+
GGGGGGGGGGGGGGGGGGGGGGGGGGGGGGGGGGGGGGGGGGGGGGGGGGGGGGGGGGGGGGGGGGGGGGGGGGGGGGGGGGGGGGGGGGGGGGGGGFGGGGGGGGGGGGGDGGGGGGGGGGGGGFGGGGGGGGGGGGGGDFGGGGGGGGGGGGGGGGGGGFEGGGGGGGGGGGGGGGGGGGGFGGGGGGGGGGGGGGGGGFCGGGGGGGDGGGGEGFGGGGCEGG9@GGGGGGCEGGGGGGD*
@M03364:276:000000000-BLYN8:1:1101:15987:4488 1:N:0:1
ACTCCTACGGGAGGCAGCAGTGGGGAATATTGCACAATGGGCGCAAGCCTGATGCAGCCATGCCGCGTGTATGAAGAAGGCCTTCGGGTTGTAAAGTACTTTCAGTCGGGAGGAAGGTGGTAAGGTTAATAACCTTGGCAATTGACGTTACCGACAGAAGAAGCACCGGCTAACTCCGTGCCAGCAGCCGCGGTAATACGGAGGGTGCAAGCGTTAATCGGAATTACTGGGCGTAAAGCGCACG
+
GGGGGGGGGGGGGGGGGGGGGGGGGGGGGGGGGGGGGGGGGGGGGGGGGGGGGGGGGF<EFGGGGGGGGG?GGGGGGGGGFDFGGGGGGGGGGGGGFGGGGGDGGGGEGGEGFEGGGGGGGF<FFFGEGGGGGFFGGGCFGGGGGGGGGGECFGGGGGGGGGFGGFCGDGGGFGGGGGGGCEGCGGGGGDGGEGGC?B9CEEGGGGEGGG?FGGGGGGGGGGGGGFFGGFGGGGGGGFGCCDC<
@M03364:276:000000000-BLYN8:1:1101:4762:4501 1:N:0:1
ACTCCTACGGGAGGCAGCAGTAGGGAATCTTCCACAATGGACGAAAGTCTGATGGAGCAACGCCGCGTGAGTGAAGAAGGTTTTCGGATCGTAAAACTCTGTTGTTGGAGAAGAATGTATCTGATAGTAACTGATCAGGTAGTGACGGTATCCAACCAGAAAGCCACGGCTAACTACGTGCCAGCAGCCGCGGTAATACGTAGGTGGCAAGCGTTGTCCGGATTTATTGGGCGTAAAGCGAGCG
+
GGGGDGGGGGGGGGGGGGGGGGGGGGGGGGGGGGGGGGGGGGGGGGGFGEGGGGGGGGGGGGGGGGGGGEGGGGGGGGGGGGGGGGGGGGGGGGGFGGGGGGGGGGGGGGGGGGGGGGGEGGGGGFGGGGGGGGFGGGGGGGGGGGGGGGGGGGGGGGGGGGGGFGGGGGGGGGGGGGGGGGGGGGGGGGGGGGGDGGGGFGGEGGGGGGGGGGGGGGGGGGECGGGGGGGGGGGGGGGGDGG<
@M03364:276:000000000-BLYN8:1:1101:6874:4501 1:N:0:1
ACTCCTACGGGGGCAGCAGTAGGGAATCTTCCACAATGGACGAAAGTCTGATGGAGCAACGCCGCGTGAGTGAAGAAGGTTTTCGGATCGTAAAACTCTGTTGTTGGAGAAGAATGTATCTGATAGTAACTGATCAGGTAGTGACGGTATCCAACCAGAAAGCCACGGCTAACTACGTGCCAGCAGCCGCGGTAATACGTAGGTGGCAAGCGTTGTCCGGATTTATTGGGCGTAAAGCGAGCGC
+
GGGGGGGGGGGGGGGGGGGGFGGGGGGGGGGGGGGGGGFGGGGGDGGGGGGGGGGFFGGGGGGDEGGGGGGGGFAEFGGGGGGGGGGGGGGGGGFGGGGGFGGDGGGFGGGGFGGGGGGGGGGGGGGGGGGFAGFFGGFEEDGFGGGGGGGGFGFEGGGGGGGFGGCEGGGGGGGGDDGG7FGGGGDCEGGEGEGFDCFGGF5EGGGGFGGG3BEG?CG=EEGDGGCFE*AEDDEG=FDGGGGD
@M03364:276:000000000-BLYN8:1:1101:18577:4528 1:N:0:1
ACTCCTACGGGAGGCAGCAGTGGGGAATATTGCACAATGGGCGCAAGCCTGATGCAGCCATGCCGCGTGTATGAAGAAGGCCTTCGGGTTGTAAAGTACTTTCAGCGAGGAGGAAGGCGTTGTGGTTAATAACCACAGCGATTGACGGTACTCGCAGAAGAAGCACCGGCTCACTCCGTGCCAGCAGCCGCGGCAATACGGCGGGTGCAAGCGTTAATCGGAATTACTGGGCGTAAGGCGCACC
+
GGGGGGGGGGGGGGGGGGCFGGFGGGGGGGGGC9FFGGG@@CFCFGG@F@GGFCGFGGC<DFFCFGGGGGGEGG<DFF@FFF8CFFFGGE+F<FFGGFFGGG,,CBEFEG7:++BEF@FE:FEE@=B,,C5AFF9DD<,@EG<+3>F+@FGF9FE7@*,>,6>FC>EC7:**7FFGF@*6:C,B7,=C,BCG=*3*:96C5**::8C8++<;EEG*5C?F5*2:A<0<<+2*/)2=*2<5)11)
@M03364:276:000000000-BLYN8:1:1101:10832:4581 1:N:0:1
ACTCCTACGGGAGGCAGCAGTGGGGAATATTGCACAATGGGCGCAAGCCTGATGCAGCCATGCCGCGTGTGTGAAGAAGGCCTTCGGGTTGTAAAGCACTTTCAGCGAGGAGGAAGGTGGTGAGCTTAATACGTTCATCAATTGACGTTACTCGCAGAAGAAGCACCGGCTAACTCCGTGCCAGCAGCCGCGGTAATACGGAGGGTGCAAGCGTTAATCGGAATTACTGGGCGTAAAGCGCACG
+
GGGGGGGGGGGGGGGGGGGGGGGGGGGGGGGGGGGGGGGGGGGGGGGGGGGGGGGGGGGGGGGGGGGGGGGGGGGGGGGGGGGGGGGGGGGGGGGGGGGGGGGGGGGDFGGGGGFGGGGGGGGGGGGGGGGGGGGGGGGGGGGGGGGGGGGGGGGGGGGGGGGGGGGGGGGCFGGGGGGGGGGGGFGGGGGGGGGGGGGGGCCGGGGGGGGGGGGGGGGGGGGGGGGGGGFCGGEEGFGGGGG<
@M03364:276:000000000-BLYN8:1:1101:18523:4584 1:N:0:1
ACTCCTACGGGAGGCAGCAGTAGGGAATCTTCGGCAATGGACGAAAGTCTGACCGAGCAACGCCGCGTGAGTGAAGAAGGTTTTCGGATCGTAAAACTCTGTTGTTAGAGAAGAACAAGGACGTTAGTAACTGAACGTCCCCTGACGGTATCTAACCAGAAAGCCACGGCTAACTACGTGCCAGCAGCCGCGGTAATACGTAGGTGGCAAGCGTTGTCCGGATTTATTGGGCGTAAAGCGAGCG
+
GGGGGGGGGGGGGGGGGGGGGGGGGGGGGGGGGGGGGGGGGGGGGGGGGGGGGGGGGGGGGGGGGGGGGGGGGGGGGGGGGGGGGGGGGGGGGGGGGGGGGGGGGGGGDGGGGFGGGGGGGGGGGGGGGGGGGGGGGGGGGGGGGGGGGGGGGFGGGGGGGGGGGGGGGGGGGGGGGGGGGGGGGGFFFGGGGGGGGGGGGGGDGGGGFGCGGGGGGFGGGGE5CCFGGGGGGDDEG77CGGGG
@M03364:276:000000000-BLYN8:1:1101:22821:4593 1:N:0:1
ACTCCTACGGGAGGCAGCAGTGGGGAATATTGCACAATGGGCGCAAGCCTGATGCAGCCATGCCGCGTGTATGAAGAAGGCCTTCGGGTTGTAAAGTACTTTCAGCGAGGAGGAAGGCGTTGTGGTTAATAACCGCAGCGATTGACGTTACTCGCAGAAGAAGCACCGGCTAACTCCGTGCCAGCAGCCGCGGTAATACGGAGGGTGCAAGCGTTAATCGGAATTACTGGGCGTAAAGCGCACG
+
GGGGGGGGGFCF>@FEGGFGG?<FGGGFGCEFGGGG<<@FGGGGEGGGF8F8E@FE<FFGGGGDGGEB+BFGFCEGGGGGFFF8FFGGGGGGFF,C5EFGGG<EBE7CGGFE=FE,?=FFGGGGGGGGGGFDDFGGG=CG@DGFFF7FF7BCF:FGG7FFFGF?GFA@EGFGGGGGGGGFGGGGGG6CCEEGC*BEGGFGG588EC*2<@CGG:C=CCGGGGCC8CCF<C**9>=C37*)775)
@M03364:276:000000000-BLYN8:1:1101:25246:4594 1:N:0:1
ACTCCTACGGGAGGCAGCAGTAGGGAATCTTCGGCAATGGACGAAAGTCTGACCGAGCAACGCCGCGTGAGTGAAGAAGGTTTTCGGATCGTAAAACTCTGTTGGTAGAGAAGAACGTTGGTGAGAGTGGAAAGCTCATCAAGTGACGGTAACTACCCAGAAAGGGACGGCTAACTACGTGCCAGCAGCCGCGGTAATACGTAGGTCCCGAGCGTTGTCCGGATTTATTGGGCGTAAAGCGAGC
+
GGEGGGGGEGGGGGGGGGGGGGGGGGGGGFGGGGGGGGGGGGDEFG:EFFFGGCC::FGGGGGEEGGGGGGEFCFGGDGGGDFGGGDGGGGGGGGDGGFGGFGGGEFGGGGGG@FGG=<DFGFGGFGGGFD9<FFF8DGGGGGGGGFGDCFEGGGGGGGGFGFFEDDFEGGGGGCGGGGG,C8EBEGGCFGGGGGG5CFCGGGGGGFFGGDECEEEDGD7EEE58<ECFCCDGGGGGFFGGGC)
@M03364:276:000000000-BLYN8:1:1101:20727:4620 1:N:0:1
ACTCCTACGGGAGGCAGCAGTAGGGAATCTTCGGCAATGGACGAAAGTCTGACCGAGCAACGCCGCGTGAGTGAAGAAGGTTTTCGGATCGTAAAACTCTGTTGGTAGAGAAGAACGTTGGTGAGAGTGGAAAGCTCATCAAGTGACGGTAACTACCCAGAAAGGGACGGCTAACTACGTGCCAGCAGCCGCGGTAATACGTAGGTCCCGAGCGTTGTCCGGATTTATTGGGCGTAAAGCGAGC
+
GGGGGGGGEGGGGGGGGGFGFGGGGGDFGGGGFGGGGGGGGGGGGGFFFGGGGGGGGGGGGGDGCDGFFGGGFGGFGGGGGGGGGGGGGGGGGEFGGGGGGGGGFGGGGGGGGGGGGCFGGGGGGGGFFGFFGEGGGGGGGGGGGFGGDEFEFGFGGCFGGFFGGGGDGDFF*?8FGGGFGGGGGGGGGFGGGEGGGGGGGGGGGGGGGG*8?C8AEGCCECCG=F+CFGG5DCGE3DGGGG59
@M03364:276:000000000-BLYN8:1:1101:7614:4625 1:N:0:1
ACTCCTACGGGAGGCAGCAGTGGGGAATATTGCACAATGGGCGCAAGCCTGATGCAGCCATGCCGCGTGTGTGAAGAAGGCCTTCGGGTTGTAAAGCACTTTCAGCGAGGAGGAAGGTGGTGAGCTTAATACGTTCATCAATTGACGTTACTCGCAGAAGAAGCACCGGCTAACTCCGTGCCAGCAGCCGCGGTAATACGGAGGGTGCAAGCGTTAATCGGAATTACTGGGCGTAAAGCGCACG
+
GGGGGGGFGGGGGGGGGGGGGGGGGGGGGGGGGGGGGGGGGGGGGGGGGGGGGGGGGGGGGGGGGGGGGGGGGGGGGGGGGGGGGGGGGGGGGGGGGGGGFGGGGGGGGGGGGGGGGGGGGGGGGABFGCCAFFGDFFAFGGDCGGGGFGGGGGDGGGGGGGGGGD:FGDGGGGF@FEFGGGGGGFGGGGDGGGGGCGFFCEGGGGGGGGGGGGGGFGGGGGGFFGGGGF5=GGGGGFGGGGGC
@M03364:276:000000000-BLYN8:1:1101:12128:4653 1:N:0:1
ACTCCTACGGGAGGCAGCAGTAGGGAATCTTCCACAATGGACGAAAGTCTGATGGAGCAACGCCGCGTGAGTGAAGAAGGTTTTCGGATCGTAAAACTCTGTTGTTGGAGAAGAATGTATCTGATAGTAACTGATCAGGTAGTGACGGTATCCAACCAGAAAGCCACGGCTAACTACGTGCCAGCAGCCGCGGTAATACGTAGGTGGCAAGCGTTGTCCGGATTTATTGGGCGTAAAGCGAGCG
+
GGGGGGGGGGGGGGGGGGGGGGGGGGGGGGGGGGGGGGGGGGGGGGGGGGGGGGGGGGGGGGGGGGGGGGGGGGGGGGGGGGGGGGGGGGGGGGGGGGGGGGGGGGGGFFGGGGGGGGGGGGGGGGGGGGGGGFFGGGGGGGGGGGGGGGGGGGGGGGGGGGGGGGGGGGGDGGGGGGGGGGGGGGGGGGDEGGGGGGGGGGGGGGGGGGGGGGGGGGGGGEGGGDGGGGGGGGGGGGGGGGGD
@M03364:276:000000000-BLYN8:1:1101:16456:4658 1:N:0:1
ACTCCTACGGGAGGCAGCAGTGGGGAATATTGGACAATGGGCGAAAGCCTGATCCAGCCATGCCGCGTGTGTGAAGAAGGCCTTTTGGTTGTAAAGCACTTTAAGCGAGGAGGAGGCTACTTAGATTAATACCCTAGGATAGTGGACGTTACTCGCAGAATAAGCACCGGCTAACTCTGTGCCAGCAGCCGCGGTAATACAGAGGGTGCGAGCGTTAATCGGATTTACTGGGCGTAAAGCGCAC
+
GGGGGGGGGEGGGGGGGGGGGGGGGGGGGGGGGGGGGGGGGGGGGGGGGGGGGGGGGGGGGGGGGGGGGGGGGGGGFGGGGGGGGGGGGGGGGGFGGGGGGGGGGGGGGGGGGGGGGGGGGGGGGGGGGGGGGGGFFG@FGGGGGGGGGGGGGGGGGGGGGFGGGGGGGGGGGGGGGGGGGGGGGGGGGGGGGGGGGGGGGGGGGGGGGGGGEE=EEGGGGGDGGGGGGGGGGGGGGGGFGGGC
@M03364:276:000000000-BLYN8:1:1101:9167:4696 1:N:0:1
ACTCCTACGGGAGGCAGCAGTAGGGAATCTTCGGCAATGGAGGAAAGTCTGACGGAGCAACGCCGCGTGAGTGAAGAAGGTTTTCGGATCGTAAAACTATGTTGTTAGAGAAGATCATGGCGGTAAGTAAGGAGGCGGCCCCTGACGGTAACTAACCAGCAAGCGAGGGCTAACGTCGGGCCCGCACCCGCTGCAGTATGTATGTGTGAAACGTTGTCCTGGTCGGTTGCGCGTAAAGCGTGCG
+
FGGGGF@FGGEGGGGGGDFGC,EAF8FFGGG<@@FGGGFGF,:CFC<CEFFF<,68::DFGE7CFFFGG:F,EA<FAFFGF,?FGGGGG@FFGFG9,B,<E?<,B,@F<FCEGG,A?,F,4+3@C35C<B,B,8>+6+83@<DD,,**6*>:;,,,>,D,D:,>*<*<:1,,?F*+4=*1*18:8******:C*++2+0+++3<+<+*<<+0***2/+++++3+:*/;**1>)/*****)*111
@M03364:276:000000000-BLYN8:1:1101:11166:4730 1:N:0:1
ACTCCTACGGGAGGCAGCAGTAGGGAATCTTCGGCAATGGACGAAAGTCTGACCGAGCAACGCCGCGTGAGTGAAGAAGGTTTTCGGATCGTAAAACTCTGTTGTTAGAGAAGAACAAGGACGTTAGTAACTGAACGTCCCCTGACGGTATCTAACCAGAAAGCCACGGCTAACTACGTGCCAGCAGCCGCGGTAATACGTAGGTGGCAAGCGTTGTCTGGATTTATTGGGCGTAAAGCGAGCG
+
GFGGGFEEFEGCEDDGC@EEGC<FGGGGGGGGGDGDFGGGCGGC@CCFGGGGGCFFEEG8FG7FGGGFGGGGGFFGG=FGFFFGFGGGEGGGGC@AFGGFGFGGGGGGGGGGGFGGGGGGGGGGG8CEGCFGFC9FF>FEEGGGGGGGGEFGG9<FDCFFF7CCGGGGGEGC,?D;FEFAEC9<*?FCGGDEGGG*>+?CFECGFGGGF+CF=EECCFGGG7<<CECEFG5=DDG5DFGDDGG5
@M03364:276:000000000-BLYN8:1:1101:17779:4736 1:N:0:1
ACTCCTACGGGAGGCAGCAGTAGGGAATCTTCGGCAATGGACGAAAGTCTGACCGAGCAACGCCGCGTGAGTGAAGAAGGTTTTCGGATCGTAAAACTCTGTTGTTAGAGAAGAACAAGGACGTTAGTAACTGAACGTCCCCTGACGGTATCTAACCAGAAAGCCACGGCTAACTACGTGCCAGCAGCCGCGGTAATACGTAGGTGGCAAGCGTTGTCCGGATTTATTGGGCGTAAAGCGAGCG
+
GGGGGGGGGGGGGGGGGGGGGGGGGGGGGGGGGGGGGGGGGGGGGGGGGGGGGGGGGGGGGGGGGGGGGGGGGGG,FGGGGGGGGGGGGGGGGGGGGGGGGGGGGGGGGGGGGGFFGGGGGGGGGGGGGGGGGGGGGGGGGGGGGGGGGGGGGGFFGGGGFFGGGGGGGDGGGGGGGGGGGGGGGGGGGGGGGGECGGGGGGGDGGGGGGGGGGGEEFGEECE59:CGGGGGGGGG<DFGGGG5
@M03364:276:000000000-BLYN8:1:1101:6567:4736 1:N:0:1
ACTCCTACGGGAGGCAGCAGTAGGGAATCTTCGGCAATGGACGAAAGTCTGACCGAGCAACGCCGCGTGAGTGAAGAAGGTTTTCGGATCGTAAAACTCTGTTGTTAGAGAAGAACATGGGTGAGAGTAACTGTTCACCCCTTGACGGTATCTAACCAGAAAGCCACGGCTAACTACGTGCCAGCAGCCGCGGTAATACGTAGGTGGCAAGCGTTGTCCGGATTTATTGGGCGTAAAGCGAGCG
+
GGGGGGGGGGGGGGGGGCGGGGCFEFGGFGGGGGGGGGGGGGGGGGG@FGGGAEFGEGEDGGGGGGGGGGCFGGGGDFFGFCGGGGEFGEGGGGGCFEFF9FCA,8CFFBF8<FG8DGEGGFFFFG8DEFAF9DFADFFFGGGGGFFCGGGFGGGA,FDFGGFC7:FG:CFG,<D9F7F7:FCFGGGGGGGEGGGGGGD85<8ECEFGGGGCEGDCE7?ECG:CEGCEFFDEDDEE77D<CDC9
@M03364:276:000000000-BLYN8:1:1101:6513:4744 1:N:0:1
ACTCCTACGGGAGGCAGCAGTAGGGAATCTTCGGCAATGGACGAAAGTCTGACCGAGCAACGCCGCGTGAGTGAAGAAGGTTTTCGGATCGTAAAACTCTGTTGTTAGAGAAGAACAAGGACGTTAGTAACTGAACGTCCCCTGACGGTATCTAACCAGAAAGCCACGGCTAACTACGTGCCAGCAGCCGCGGTAATACGTAGGTGGCAAGCGTTGTCCGGATTTATTGGGCGTAAAGCGAGCG
+
GGGGGGGGGGGGGGGGGGGGGGGGGGGGGGGGGGGGGGGGGGGGGGGGGGGGGGGGGGGGGGGGGGGGGGGGGGGGGGGGGGGGGGGGGGGGGGGGGGGGGGGGGGGGGGGGGGGGGGGGGGGGGGGGGGGGGGGGGGGGGGGGFGGGGGFGGGGFGGGGGGGGGGGGGDEFGGGGGGGFGGGGGGGGGGGGGGGGGGGGGDGGGGGGGGGGGGGGGGGGGDGGGGFGGGGFGGGGGGGGGGGC
@M03364:276:000000000-BLYN8:1:1101:17747:4768 1:N:0:1
ACTCCTACGGGAGGCAGCAGTAGGGAATTTTCCGCAATGAGCGAAAGCTTGACGGAGCGACACAGCGTGCAGGATGAAGGTCTTCGGATTGTAAACTGCTGTTGTAAGGGAAGAAAAAATTTAATAGGAAATGATTAAATCTTGACGGTACCTTATTAGAAAGTGACGGCAAACTATGTGCCAGCAGCCGCGGTAATACATAGGTCACAAGCGTTATCCGGAATTATTGGGCGTAAAGCGTTCG
+
GGGGGGGGGGGGGGGGGGGGGGGGGGGGGGGGGGGGGGGGGGGGGGGGGGGGGGGGGGGGGGGGGGGGGGGGGGGGGGGGGGGGGGGGGGGGGGGGGGGGGGGGGGGGGGGGGGGGGGGGGGGGGGGGFGGGGGGGGGGGGGGGGGGGGGGGGGGGGGGGGGGGGGGGGGGGGGGGGGGGGGGGGGGGGGGGGGGGGGGGGGGGGGGGFGGGGGGGGGDEGCGFGGGGGGGGGGGGGGGGDCDD
@M03364:276:000000000-BLYN8:1:1101:12094:4773 1:N:0:1
ACTCCTACGGGAGGCAGCAGTAGGGAATCTTCGGCAATGGACGAAAGTCTGACCGAGCAACGCCGCGTGAGTGAAGAAGGTTTTCGGATCGTAAAACTCTGTTGTTAGAGAAGAACGACGAGGAGAGTGGAAAGCTCCTCGTGTGACGGTATCTAACCAGAAAGGGACGGCTAACTACGTGCCAGCAGCCGCGGTAATACGTAGGTCCCGAGCGTTGTCCGGATTTATTGGGCGTAAAGCGAGC
+
GGGGGGGGGGGFGGGGGGGGGGGGGGFGGGGGGGGGGGGGGGGGGGGGGGGGGGGGGGGGGGGGGGGGGGGGGGGGGGGGGGGGGGGGGGGGGGGGGGGGGGGGGGGGGGGGGGGGGGGGGGGDGGGGGGGGGGGGGGGGGGGGGGGGGGGGGGGGGGGGGGGGGGGGGGGGGGGGGGGGGGGGGGGGGGGGGGGGGGGGGGFFGG?GFEDGEGEEGGGGGGCEGGGGGGGGGGGGGFFCGGG5
@M03364:276:000000000-BLYN8:1:1101:23024:4780 1:N:0:1
ACTCCTACGGGAGGCAGCAGTGGGGAATATTGCACAATGGGCGCAAGCCTGATGCAGCCATGCCGCGTGTATGAAGAAGGCCTTCGGGTTGTAAAGCACTTTCAGCGAGGAGGAAGGTGGTGAGCTTAATACGCTCATCAATTGACGTTACTCGCAGAAGAAGCACCGGCTAACTCCGTGCCAGCAGCCGCGGTAATACGGAGGGTGCAAGCGTTAATCGGAATTACTGGGCGTAAAGCGCACG
+
GGGGGGGGGGGGGGGGGGGFGGGGGGGGGGGGGGGGGGGGGGGGGGGGGGGGGGGGFFGGGGGGGGGGGGGGGGGGGGGGGGGGGGGGGGGGGGGGGGGGGGGGFGGDGGGGGGGGGGGGGGGGGGGGGGGGCFGGGGGGGGGGGGGGGGGGGGGGGGFFGGGGGGGGGGGGGGGGGGGGGGGGGGGGFEDGGGGGGGGGGGGEGGGGGGGFGGGGGGGGGGGGGGGG7FGGGGGGFCFGGGG<
@M03364:276:000000000-BLYN8:1:1101:5370:4784 1:N:0:1
ACTCCTACGGGAGGCAGCAGTAGGGAATCTTCCACAATGGACGAAAGTCTGATGGAGCAACGCCGCGTGAGTGAAGAAGGTTTTCGGATCGTAAAACTCTGTTGTTGGAGAAGAATGTATCTGATAGTAACTGATCAGGTAGTGACGGTATCCAACCAGAAAGCCACGGCTAACTACGTGCCAGCAGCCGCGGTAATACGTAGGTGGCAAGCGTTGTCCGGATTTATTGGGCGTAAAGCGAGCG
+
GGGGGGGGGGGGGGGGGGGGGGGGGGGGGGGGGGGGGGGGGGGGGGGGGGGGGGGGGGFGGGGGGGGGGGGGGGFGGGGGGGGGF:CEG:BGGGGGGGGGGGEFFFGGGGGGGGGGGGGGGGGFFGGGGGGGG9FGFFGGGGGGGGEGGGGGGGGGGGGGGFGGGGGGGGGGGGGGGGGGGGGGGGFGGGGGGGGGGGGGGGEECGGGGGGGGEGGGGGGGGCEEEFFGGGGGGGGGGGGGGG5
@M03364:276:000000000-BLYN8:1:1101:24418:4815 1:N:0:1
ACTCCTACGGGAGGCAGCAGTAGGGAATCTTCGGCAATGGACGAAAGTCTGACCGAGCAACGCCGCGTGAGTGAAGAAGGTTTTCGGATCGTAAACCTCTGTTGTTAGAGAAGAACAAGGACGTTAGTAACTGAACGTCCCCTGACGGTATCTAACCAGAAAGCCACGGCTAACTACGTGCCAGCAGCCGCGGTAATACGTCGGTCCCGAGCGTTGTCCGGATTTATTGGGCGTAAAGCGAGCG
+
GGGGGGF@F;F@CF7FFGGGGCEFG,CEGGDFFF@7FFFF<ECFG76CEFDD<FGGC+@F,@@FEGG@=C4,5C<FGEFFF?<C?@FGGEEG8FG,4BBF8EFFDGFFDFC=EF@FFEG8F=F=BDCF9?DDFCEGG7=+3@>BEF:F+8>=@F<FBAF,@,@FCGGG*>::2F,6CE>F7:;C786CC5:8::8BCGGE?*3B*;**58**?**/1<F55AC=<+<E?987CD=G*:?D*>37
@M03364:276:000000000-BLYN8:1:1101:14244:4816 1:N:0:1
ACTCCTACGGGAGGCAGCAGTGGGAAATATTGCACAATGGGCGCAAGCCTGATGCAGCCATGCCGCGTGTATGAAGAAGGCCTTCGGGTTGTAAAGTACTTTCAGCGGGGAGGAAGGTGATGAACTTAATACGTTCATCAATTGACGTTACCCGCAAAAGAAGCACCGGCTAACTCCGTGCCAGCAGCCGCGGTAATACGGAGGGTGCAAGCGTTAATCGGAATTACTGGGCGTAAAGCGCACG
+
GGGGGGGGGGGGGGGGGGGGGGGGFFGGFGGGGGGGGGGGGGGGGGGGGGGGGGGGGGGGGGGGGGGGGGGGGGGGGGGGGGGGFGGGGGGGGGGGGGGGGGGGGGGGGGGGGEFGGGGAFGGGGGGGGGGFGGGFFGGGGGGGGGGGGGGGGGGGGDGGGGGGGGGGGGGGGGGGGGGGGGGGGGGGGGGGGGDGFGGGGGGGEGGGGGGGGGGGGGGGGGCGGFGGGGFGGGEGGG=GDGGG
@M03364:276:000000000-BLYN8:1:1101:13899:4818 1:N:0:1
ACTCCTACGGGAGGCAGCAGTGGGGAATATTGCACAATGGGCGCAAGCCTGATGCAGCCATGCCGCGTGTATGAAGAAGGCCTTCGGGTTGTAAAGTACTTTCAGCGAGGAGGAAGGCGTTGTGGTTAATAACCGCAGCGATTGACGTTACTCGCAGAAGAAGCACCGGCTAACTCCGTGCCAGCAGCCGCGGTAATACGGAGGGTGCAAGCGTTAATCGGAATTACTGGGCGTAAAGCGCACG
+
EFFFGGDGDCEGGDGGFGEEFGGGGCGGDFFFFFGGGG<FEEFFEG@CDFGEGEFFGDFGGEAFC@FC6?=FG<FEFFCF@G?AFGGGCFGE<,@,EDFFGEFCFAFGGG@FEC@DFGDGGGGGGGGGGGGGG8CCFDGGFFFGFG:>@FFFGDED7CGG7BFFGCF@GGGDCCGGFGGGCFE@F8CEGEGD5*889CGF8BE>EEEGC<CCC:8;7<<ECEG5ACFGGFFCD>=5*?FD9)1)
@M03364:276:000000000-BLYN8:1:1101:12450:4827 1:N:0:1
ACTCCTACGGGAGGCAGCAGTAGGGAATCTTCGGCAATGGACGAAAGTCTGACCGAGCAACGCCGCGTGAGTGAAGAAGGTTTTCGGATCGTAAAACTCTGTTGTTAGAGAAGAACAAGGACGTTAGTAACTGAACGTCCCCTGACGGTATCTAACCAGAAAGCCACGGCTAACTACGTGCCAGCAGCCGCGGTAATACGTAGGTGGCAAGCGTTGTCCGGATTTATTGGGCGTAAAGCGAGCG
+
GGGGGGGGGGGGGGGGGGGGGGGGGGGGGGGGGGGGGGGGCGGGGGGGGGGGGGGGGGGGGGGGGGGGGGGGGGGGGGGGGGGGGGGGGGGGFGGGGGGGGGGGGGGGFGGGGGGGGGGGGGGGGGGGGGGGGGGGGGGGGGGGGGGGGFFGGGFFCCF@FGGGFGGGGGGGGGGGGGGGCFGGGGGGGGGGGGEGGGGGGGGGGGGGGGGFGGECGGGEGGGGGGGGGGGGGGGEGGGGDG37
@M03364:276:000000000-BLYN8:1:1101:6714:4845 1:N:0:1
ACTCCTACGGGAGGCAGCAGTAGGGAATCTTCCACAATGGACGAAAGTCTGATGGAGCAACGCCGCGTGAGTGAAGAAGGTTTTCGGATCGTAAAACTCTGTTGTTGGAGAAGAATGTATCTGATAGTAACTGATCAGGTAGTGACGGTATCCAACCAGAAAGCCACGGCTAACTACGTGCCAGCAGCCGCGGTAATACGTAGGTGGCAAGCGTTGTCCGGATTTATTGGGCGTAAAGCGAGCG
+
GGGGGGGGGGGGGGGGGGGGGGGGGGGGGGGGGGGGGGGGGGGGGGGGGGGGGGGGGGGGGGGGGGGGGGGGGGGGGGGGGGGGGGGGGGGGGGGGGGGGGGGGGGGGFFGGGGGGGGGGGGGGGGGGGGGGGGGGGGGFGGGGGGGGGGGGGGGGGGGGGGGGGGGGDGGGGGGGGGGGGGGGGGEGGGGGGGGGGGGGFGGGGGGGGGGGGGGGEGGGGDEGGGGGGG5CGGGGGFGDGGG<
@M03364:276:000000000-BLYN8:1:1101:25018:4847 1:N:0:1
ACTCCTACGGGAGGAAGCAGTAGGGAATCTTCGGCAATGGACGAAAGTCTGACCGAGCAACGCCGCGTGAGTGAAGAAGGTTTTCGGATCGTAAAACTCTGTTGTTAGAGAAGAACAAGGACGTTAGTAACTGAACGTCCCCTGACGGTATCTAACCAGAAAGCCACGGCTAACTACGTGCCAGCAGCCGCGGTAATACGTAGGTGGCAAGCGTTGTCCGGATTTATTGGGCGTAAAGCGAGCG
+
GGCFFGGGGGGFGG-CECFGGGEGEGEEFGFFGGGGEGCC9EEG6@FGGGGGGGGFGGGGGGDEFDG@@:FFGDFGGFGFEGFGGGGGGGGFD8FGGGGGDFGGGGGG9EGGGGGGGGGFGGGEGGEGGGDGGGGFFFGEFCFGFGGGGFFFG,>D<<BCFFG@FCFE7>FEDACFFGFE7DFC@7CE,=EE5EEGGF9B:CFGC9BFGCCGCCEGGG9>ECC=FCEFCF5ADDECFGG3DD<D
@M03364:276:000000000-BLYN8:1:1101:8253:4852 1:N:0:1
ACTCCTACGGGAGGCAGCAGTGGGGAATATTGCACAATGGGCGCAAGCCTGATGCAGCCATGCCGCGTGTGTGAAGAAGGCCTTCGGGTTGTAAAGCACTTTCAGCGAGGAGGAAGGTGGTGAGCTTAATACGTTCATCAATTGACGTTACTCGCAGAAGAAGCACCGGCTAACTCCGTGCCAGCAGCCGCGGTAATACGGAGGGTGCAAGCGTTAATCGGAATTACTGGGCGTAAAGCGCACG
+
GGGGGGGGGGGGGGGGGGGGGGGGGGGGGGGGGGGGGGGGGGGGGGGGGGGGGGGGGGGGGGGGGGGGGGGFGGGGGGGGGGGGGGGGGGGGGGGGGGGGGGGGGGGGGGGGGGGGGGGGGGGGGGGGGGGEGGGGGGGGGGGGGGGGGGGGGGGGGGGGGGGGGGGGGGGGGGGGGGGGGGGGGGGGGGGGGGGGGGGGGEEDGGGGGGGGGGGGGGCFGGGGGGGGGGGGGGGGGGGGGGGD
@M03364:276:000000000-BLYN8:1:1101:6149:4866 1:N:0:1
ACTCCTACGGGAGGCAGCAGTAGGGAATCTTCGGCAATGGACGAAAGTCTGACCGAGCAACGCCGCGTGAGTGAAGAAGGTTTTCGGATCGTAAAACTCTGTTGTTAGAGAAGAACAAGGACGTTAGTAACTGAACGTCCCCTGACGGTATCTAACCAGAAAGCCACGGCTAACTACGTGCCAGCAGCCGCGGTAATACGTAGGTGGCAAGCGTTGTCCGGATTTATTGGGCGTAAAGCGAGCG
+
GGGG8EFGGGGCFFGEEFGGGGCDFCGGGGG<FGGGCFGFCGG>GGFAFGGGG8FGGGGG@CCGG:FFEEGGGF<FGGGGG9EGDGGEGDGGGFGGFGGFFF<FFCEFGGGGGGGGGGGGGGGBFG@DEGGFA<<EFDF@GADFGGGD>FGGFGGFGGGF7FFDFGGGGGGGCFGFGGGGGCC78EFCGGCECE>@CFGGCFFGGGCFC?=CEGGDCFCEGCC*<9ECAC2:5)5:CFC<75C7
@M03364:276:000000000-BLYN8:1:1101:14388:4875 1:N:0:1
ACTCCTACGGAGGCAGCAGTAGGGAATCTTCGGCAATGGACGAAAGTCTGACCGAGCAACGCCGCGTGAGTGAAGAAGGTTTTCGGATCGTAAAACTCTGTTGTTAGAGAAGAACAAGGACGTTAGTAACTGAACGTCCCCTGACGGTATCTAACCAGAAAGCCACGGCTAACTACGTGCCAGCAGCCGCGGTAATACGTAGGTGGCAAGCGTTGTCCGGATTTATTGGGCGTAAAGCGAGCGC
+
GGGGGGGGGGGGGGGGGGGGGFGGGGGFGGGGGGGGGGGGGG>FFGGGGGGGGGGGGGGFGGGGGGEGGGGFEFGGGGGGGGGGGGGGGGGGFGGGGGGGGGGFGFGFGGGGFGGGGGGGGGGGGGGFGFGFDGGGGGDGGGGGGGGGFGGGGGFGGGGGGGGFGGGGGGGFFGGGGGFGGGGGGGGGGGGGEGGGDGGGGGGGFFFFGGGGCGGGFGGGEEGCGFFDFGGGGGCF>FGCDCD7
@M03364:276:000000000-BLYN8:1:1101:24018:4876 1:N:0:1
ACTCCTACGGGAGGCAGCAGTAGGGAATCTTCCACAATGGACGAAAGTCTGATGGAGCAACGCCGCGTGAGTGAAGAAGGTTTTCGGATCGTAAAACTCTGTTGTTGGAGAAGAATGTATCTGATAGTAACTGATCAGGTAGTGACGGTATCCAACCAGAAAGCCACGGCTAACTACGTGCCAGCAGCCGCGGTAATACGTAGGTGGCAAGCGTTGTCCGGATTTATTGGGCGTAAAGCGAGCG
+
GGGGGGGGGGGGGGGGGGGGGGGGGGGGGGGGGGGGGGGGGGGGGDGGGGGGGGGGGGGGGGGGGGGGGECFFGGGGGGGFGGGGGGGGCGGGGGGGGGGGGGGGGGGEGGGGGGGGGFGGG9DGGGGGGGGGGGGGGGGGFGFGGGGGGGGGGGGGGGGGGGFFFGGGGGGGGFFGGGGGDF7FGGGFGGGGGGGGGGGFGGGGGGGGGGGGGGGEGGGGGGGGGFGGF5FGGGGGGGGGGGC
@M03364:276:000000000-BLYN8:1:1101:4494:4905 1:N:0:1
ACTCCTACGGGAGGCAGCAGTAGGGAATCTTCGGCAATGGACGAAAGTCTGACCGAGCAACGCCGCGTGAGTGAAGAAGGTTTTCGGATCGTAAAACTCTGTTGTTAGAGAAGAACAAGGACGTTAGTAACTGAACGTCCCCTGACGGTATCTAACCAGAAAGCCACGGCTAACTACGTGCCAGCAGCCGCGGTAATACGGAGGGTGCAAGCGTTAATCGGAATTACTGGGCGTAAAGCGCACC
+
GGGGGGGGGGGGGGGGGGGGGGGGGGGFGGGDFGGGGGGGGGGGGGGFGGGGGGGGGGGGGGGGGGGFFGGCFGFGGGGGGGGGGGGG+@+BFGGGGGGG<FGCFGGGDFFDDCFGG<FFA,FFGGGGFFD,,:EFDFFFGF<<DFCGGFGCFGEG73FFGGGFGG7@::>FC,,?CD2>7>E8*:C:=C5E8*3*5C+:=;CCG8:5:@@CEGDGFGG*7*/*0<FGFFCFG)1:7:>CCGC)
@M03364:276:000000000-BLYN8:1:1101:18584:4914 1:N:0:1
ACTCCTACGGGAGGCAGCAGTAGGGAATCTTCGGCAATGGACGAAAGTCTGACCGAGCAACGCCGCGTGAGTGAAGAAGATTTTCGGATCGTAAAACTCTGTTGGTAGAGAAGAACGTTGGTGAGAGTGGAAAGCTCATCAAGTGACGGTAACTACCCAGAAAGGGACGGCTAACTACGTGCCAGCAGCCGCGGTAATACGTAGGTCCCGAGCGTTGTCCGGATTTATTGGGCGTAAAGCGAGC
+
GGGGGGGGGGGGGGGGGGGGGGGGGGGGGGGGGGGGGGGGGGGGGGGGGGGGGGGGGGGGGGGGGGGGGGGGGGGGGGGGGGGGGGGGGGGGGGGGGGGGGGGGGGGGGGGGGGGGGGFGGGGGGFGGGGFGGGGGGGGGGGGGGGGGGGGGGGGGGGGGGGGGGGGGGGGGGGGGGGGGGGGGGGGGGGGGGGGGGGGGGGGGGGFFGGGGGGGGGGGGGGGEGDF?CGGGGGGGGGGGGGG3
@M03364:276:000000000-BLYN8:1:1101:12645:4954 1:N:0:1
ACTCCTACGGGAGGCAGCAGTGGGGAATATTGCACAATGGGCGCAAGCCTGATGCAGCCATGCCGCGTGTATGAAGAAGGCCTTCGGGTTGTAAAGTACTTTCAGCGAGGAGGAAGGCGTTGTGGTTAATAACCGCAGCGATTGACGTTACTCGCAGAAGAAGCACCGGCTAACTCCGCGCCAGCAGCCGCGGTAATACGGAGGGTGCAAGCGTTAATCGGAATTACTGGGCGTAAAGCGCACG
+
GGGGGGGGGGGGGGGGGGGGGGGGGGGGGGGGGGGGGGGGGGGGGGGGGGGGGGGGGGGGGGGGGGGGGGGGGGGGGGGGGGGGGGGGGGGGGGGGGGGGGGGGGGGFFGGGGGGGGGGGGGGGGGGGGGGGGGGGGGGGGGGGGGGGGGGGGGGGGGGGGGGGGGFGGGGGGGGGGGGGGGGGGGGGGGGCEEGGGGGGGCGGGGGGGGGGDEGGGGGGGGEFFECGGGGGGDGGGGFGGGD<
@M03364:276:000000000-BLYN8:1:1101:8155:4959 1:N:0:1
ACTCCTACGGGAGGCAGCAGTAGGGAATCTTCGGCAATGGACGAAAGTCTGACCGAGCAACGCCGCGTGAGTGAAGAAGGTTTTCGGATCGTAAAACTCTGTTGTTAGAGAAGAACAAGGACGTAAGTAACTGTACGTCCCCTGACGGTATCTAACCAGAAAGCCACGGCTAACTACGTGCCAGCAGCCGCGGTAATACGTAGGTGGCAAGCGTTGTCCGGATTTATTGGGCGTAAAGCGAGCG
+
GGGGGGGGGGGGGGGGGGGGGGGGGGGGGGGGGGGGGGGGGGGGGGGGGGGGGGGGGGGGGGGGGGGGGGGDFGGGGGGGGGGGGGGGGGGGGGGGGGGGGGGGFGGGGGGGGGGGGGGGGGGGGGGGGGGFGGGGGGFGGGGGGGEGGGGGGGGGGGGFGGGGGGGGGGGGGGGGGGGGFCEEFGGGFGGGGGGEGGGGGGFGGGGFC?FGGG?CGGGGGC*:9C7EGC8FGGGGGGGG3CDC
@M03364:276:000000000-BLYN8:1:1101:13211:4969 1:N:0:1
ACTCCTACGGGAGGCAGCAGTAGGGAATCTTCGGCAATGGACGAAAGTCTGACCGAGCAACGCCGCGTGAGTGAAGAAGGTTTTCGGATCGTAAAACTCTGTTGGTAGAGAAGAACGTTGGTGAGAGTGGAAAGCTCATCAAGTGACGGTAACTACCCAGAAAGGGACGGCTAACTACGTGCCAGCAGCCGCGGTAATACGTAGGTCCCGAGCGTTGTCCGGATTTATTGGGCGTAAAGCGAGC
+
GGGGGGGGGGGGGGGGGGGGGGGGGGGGAFGFGGGGGGGGGGGGGGGFGFGGGGGGGGGGGGGGGGGGGGGGGGGGGGGGGGGGGGGGGGGGGGGGGGGGGGGGGGGGFFGFGGGGGGGGGGEAFDGGGGGGGGGGGGGFGGGGGGGGDGGEFGGGFGGGCFFFFCFGGGGGGFGFFGFGGGGGGGGGGGEDGGEGGGFCGB9FGGEGGGGGGGE;=GGDEEE=5ECGGCGGGGGEC<FFD*/)
@M03364:276:000000000-BLYN8:1:1101:7736:4993 1:N:0:1
ACTCCTACGGGAGGCAGCAGTAGGGAATCTTCGGCAATGGACGAAAGTCTGACCGAGCAACGCCGCGTGAGTGAAGAAGGTTTTCGGATCGTAAAACTCTGTTGTTAGAGAAGAACAAGGACGTTAGTAACTGAACGTCCCCTGACGGTATCTAACCAGAAAGCCACGGCTAACTACGTGCCAGCAGCCGCGGTAATACGTAGGTGGCAAGCGTTGTCCGGATTTATTGGGCGTAAAGCGAGCG
+
GGGGGGGGGGGGGGGGGGGGGGGGGGGGGGGGGGGGGGGGGGGGGGGGGGGGGGGGGGGGGGGGGGGGGGGGGGGGGGGGFGGGGGGGGGGGGGGGGGGGGGGGGGGGGGGGGGGGGGGGGGGGGGGGGGGGGGGGGGGGGGGGGGGGGGGGGGGGGGGGGGGGGGGGGGGGGGGGGGGGGGGGGGGGGGGGGGGGGGGGGGGGGGGGGGGGGGGGGGGGGDGEGGGGGGGGGGGGFFGGGGGD
@M03364:276:000000000-BLYN8:1:1101:13836:5019 1:N:0:1
ACTCCTACGGGAGGCAGCAGTAGGGAATCTTCGGCAATGGACGAAAGTCTGACCGAGCAACGCCGCGTGAGTGAAGAAGGTTTTCGGATCGTAAAACTCTGTTGTTAGAGAAGAACAAGGACGTTAGTAACTGAACGTCCCCTGACGGTATCTAACCAGAAAGCCACGGCTAACTACGTGCCAGCAGCCGCGGTAATACGTAGGTGGCAAGCGTTGTCCGGATTTATTGGGCGTAAAGCGAGCG
+
GGGGGGGGGGGGGGGGGGGGGDFGGGGGGGGGGGGGGGGGEFGGGGGEFGGGEGGGGGGGGGGGGGGGGGGGGGGGGGGGGGGGGGGGGFFGGGGGGGGGGGGGGGCF?FFGGGGGGGGGFFGGGGGGGG9FFG9FGGGGGGGG8CGGFGGGGGGGGGGCFFFGF<FFCEDD@F99<EFGGGCFFGFGFG58EE8CEGGGFBBECBGGFGG5CCGGGC?E58;=@FGGFFECD<CGGGDGGGDD
@M03364:276:000000000-BLYN8:1:1101:23291:5056 1:N:0:1
ACTCCTACGGGAGGCAGCAGTAGGGAATCTTCGGCAATGGACGAAAGTCTGACCGAGCAACGCCGCGTGAGTGAAGAAGGTTTTCGGATCGTAAAACTCTGTTGGTAGAGAAGAACGTTGGTGAGAGTGGAAAGCTCATCAAGTGACGGTAACTACCCAGAAAGGGACGGCTAACTACGTGCCAGCAGCCGCGGTAATACGTAGGTCCCAAGCGTTGTCCGGATTTATTGGGCGTAAAGCGAGC
+
GGGGGGGGGGGGGGGGGGGGGGGGGGGGFGGGGGGGGGGGGGGEGGGGGGGGGGGGGGGGFGGGGGGGGGGGGGGGGGGGGGGFGGGGGGGGGGGGGGGGGGGGGGFGGGGGGGGGGGGGGGGGGFGGGGGGFGGGGGGGGGGGGGGGGGGGGGGGGGGFGGFGFGCFGGGGGGGGGGGGGGGGGGFGGGGDGGGDEGGFGGGGGGFFGGFFCE8EGEGGEE8=CFCFGGGGGGGGGGGGGGG5
@M03364:276:000000000-BLYN8:1:1101:11526:5056 1:N:0:1
ACTCCTACGGGAGGCAGCAGTAGGGAATCTTCCACAATGGACGAAAGTCTGATGGAGCAACGCCGCGTGAGTGAAGAAGGTTTTCGGATCGTAAAACTCTGTTGTTGGAGAAGAACGTATTTGATAGTAACTGATCAGGTAGTGACGGTATCCAACCAGAAAGCCACGGCTAACTACGTGCCAGCAGCCGCGGTAATACGTATGTTCCAAGCGTTATCCGGATTTATTGGGCGTAAAGCGAGCG
+
GGGGGGGGGGGGGGGGGGGGGGGGGGGGGGGGGGGGGGGGGGGGGGGGGGGGGGGGGGGGGGGGGGGGGDGGGGGGGGGGGGGGGGGGGGGGGGGGGGGGGGGGGGGGFFGGGGGGGGGGGGFGGFGGGGGGGGGGGGGGCFGGGGGGGGGGGGGGGGGGGGGGGGGGGGGGGGGGDGGGGGGGGGGGGGGGGGGGGGGGGGGGGGFGCGGGGGGGGGGGGGGGGGFGGGGGGDGGGGGCDGD7
@M03364:276:000000000-BLYN8:1:1101:23456:5074 1:N:0:1
ACTCCTACGGGAGGCAGCAGTGGGGAATATTGCACAATGGGCGCAAGCCTGATGCAGCCATGCCGCGTGTGTGAAGAAGGCCTTCGGGTTGTAAAGCACTTTCAGCGAGGAGGAAGGTGGTGAACTTAATACGTTCATCAATTGACGTTACTCGCAGAAGAAGCACCGGCTAACTCCGTGCCAGCAGCCGCGGTAATACGGAGGGTGCAAGCGTTAATCGGAATTACTGGGCGTAAAGCGCACG
+
GGGGGGGGGGGGGGGGGGGGGGGGGDGGGGGGGGGGGGGGGGDGGGGGGGGGGGGGGGGGGGGGGGGGGGGGGGGGGGGGGGGGGGGGGGGGGGGGGGGGGGGGGGGDGGGGGGGGGGGGGGGGGGGGGGGGFGGGGGGGDGEGFGGGGGGGGGGGGGGGGGGGGGGGGGGGGGGGGGGGGGGGGGGGGGGGGEGGFGGGGGGGGGEEFFEFGGGGGGGGGG=FGGGGGGGGGGEGGGGGGGG)
@M03364:276:000000000-BLYN8:1:1101:24143:5075 1:N:0:1
ACTCCTACGGGAGGCAGCAGTGGGGAATATTGGACAATGGGCGAAAGCCTGATCCAGCCATGCCGCGTGTGTGAAGAAGGCCTTTTGGTTGTAAAGCACTTTAAGCGAGGAGGAGGCTACTTAGATTAATACTCTAGGATAGTGGACGTTACTCGCAGAATAAGCACCGGCTAACTCTGTGCCAGCAGCCGCGGTAATACAGAGGGTGCGAGCGTTAATCGGATTTACTGGGCGTAAAGCGTGC
+
GGGGGGFFGGGGGCGCFEFGGFFCCCFFGGGGCFGGFGG,EF7F7FFGGGGDFGGG@CF,CFEGGGGGGGGGFG,C<=FFGGFFGGF@CF:FF<FEFGGGGGGFFF>FCG:@ECC:FGBBFGFA9FFFCFGGGDCDC9CFDDEEFGGGGG@GGGGGCE@FFCFGGGGG<B:CFEGGACCFCGGGGGFFFFEEEGG8CCFGGGGFCGEEEGDGGGGG5CCD=E8EEFCFF7<EFDCG7CF>)>7<
@M03364:276:000000000-BLYN8:1:1101:26126:5091 1:N:0:1
ACTCCTACGGGAGGCAGCAGTGGGGAATATTGCACAATGGGCGCAAGCCTGATGCAGCCATGCCGCGTGTATGAAGAAGGCCTTCGGGTTGTAAAGTACTTTCAGCGGGGAGGAAGGGATGAGCCTTAATACGGCTCGTCATTGACGTTACTCGCAGAATAAGCACCGGCTAACTCTGTGCCAGCAGCCGCGGTAATACGGAGGGTGCAAGCGTTAATCGGAATTACTGGGCGTAAAGCGCACG
+
GFGGGGGGGGGGGG7FE@FFGFGGGGGGGGFGFGGGGGGGGGGGGEFFCFGGGFGGFG<EAEFGGGGGGDGCGGGEFFGF8EFGGDGDFGGGGGGGBEGG@EDFEG@FGGGDEGGGGGGEC<FC8FFCAFGGFGCCGG>@>DAG9FG*@F*;>FGGGCFGCCBFFGF@EGGEFFFECGGGG+CFEFFG=CEG51*=?CCC8/?EEEGGECECEECE=+<:EGGGGGGG7<5FDCEC*?FDGG5>
@M03364:276:000000000-BLYN8:1:1101:11104:5144 1:N:0:1
ACTCCTACGGGAGGCAGCAGTAGGGAATCTTCCACAATGGACGAAAGTCTGATGGAGCAACGCCGCGTGAGTGAAGAAGGTTTTCGGATCGTAAAACTCTGTTGTTGGAGAAGAATGTATCTGATAGTAACTGATCAGGTAGTGACGGTATCCAACCAGAAAGCCACGGCTAACTACGTGCCAGCAGCCGCGGTAATACGTAGGTGGCAAGCGTTGTCCGGATTTATTGGGCGTAAAGCGAGCG
+
FEFA@FFGEGDCF@F@FGECFFF@;EFFEGGGGFACEAFE@FD+@EFEEFEFGGGGCGGDGCG7FGE@F:@GGGCFADDGFFF=?FEGCGGGFDFCGEGGEE9EG=EA,E=E8<F?A5EE?FFF<EF<FGGFG9FFGFC7:EFGFFGGGGGGEFE@=CDFC=FGDCGFDGCC:DB;BGFGCGGFGGE8CGGGGGDEGDGG:?CCGGGGGGGGGEGGE7CEC;ECCGC<FGCF<CEG***9C3>9
@M03364:276:000000000-BLYN8:1:1101:15916:5170 1:N:0:1
ACTCCTACGGGAGGCAGCAGTGGGGAATATTGCACAATGGGCGCAAGCCTGATGCAGCCATGCCGCGTGTATGAAGAAGGCCTTCGGGTTGTAAAGTACTTTCAGCGGGGAGGAAGGTGAGTGGTTTAATACGCCATTCAATTGACGTTACCCGCAGAAGAAGCACCGGCTAACTCCGTGCCAGCAGCCGCGGTAATACGGAGGGTGCAAGCGTTAATCGGAATTACTGGGCGTAAAGCGCACG
+
GGGGGGGGGGGGGGGGGDFFGGGGGGGGFGGGCFGGGGGGGGGGGGGGGGGGGGGGGGGGGGGGGGGGGGGGGFFGGGGGG?FGGGGGGGGGGGFFGGGGGGFFCFGGEG@F>FGGGGGFGGGGGGGGDFEFGGGGGGGFGGGGGGGGGGGGGGGGGDCFGFGGGGGGG><CGGGGGGGGGGGGFGGFGGGGGGEGGCGGEGEGGGGGFCFCEGGGFGGGGGGGFGCFF6FFGDGGDGGGGGG<
@M03364:276:000000000-BLYN8:1:1101:22781:5180 1:N:0:1
ACTCCTACGGGAGGCAGCAGTAGGGAATCTTCGGCAATGGACGAAAGTCTGACCGAGCAACGCCGCGTGAGTGAAGAAGGTTTTCGGATCGTAAAACTCTGTTGTTAGAGAAGAACATGGGTGAGAGTAACTGTTCACCCCTTGACGGTATCTAACCAGAAAGCCACGGCTAACTACGTGCCAGCAGCCGCGGTAATACGTAGGTGGCAAGCGTTGTCCGGATTTATTGGGCGTAAAGCGAGCG
+
GGGGGGGGGGGGGGGGGGGGGGGGGGGGFGGGGCGGGGGGEFGDGGGEGGGGDGGGGGGGGGGGGGGGGGGGGGGGGGGGGFGGGGGGGCGGGGGGGGGGGFFFFGDGFGGGGGGGGFGGG=CFG9DDGGGFFDFCDED6@FFGGFEGGGGGGGGFGGGGGGGGGGGGEEGGG7DFGGGGGGGFGGFG>EDGGGDEFFFGGGGGGGGGGGGGGGGDCFCEGAEGGGGGFF@CDGCEFF7<3CG<
@M03364:276:000000000-BLYN8:1:1101:21089:5184 1:N:0:1
ACTCCTACGGGAGGCAGCAGTAGGGAATCTTCGGCAATGGACGAAAGTCTGACCGAGCAACGCCGCGTGAGTGAAGAAGGTTTTCGGATCGTAAAACTCTGTTGTTGGAGAAGAATGTATCTGATAGTAACTGATCAGGTAGTGACGGTATCTAACCAGAAAGCCACGGCTAACTACGTGCCAGCAGCCGCGGTAATACGTAGGTGGAAAGCGTTGTCCGGATTTATTGGGCGTAAAGCGAGCG
+
GGGGGGFGGGGEECGGGGCGEEEEGGGG@FGEGGCFGG<FFGGGCGEFGGGGCFGEFGCEAEG7@FGGGGEFCEEFGGCF<<DF?=FCCEFFFFGGGGG<FFGDEFCFFFFFGCE<FFGGFG9CFCFFECDFGFFGFGFGGGGCBDECFGGCFGDGCGGG@3>>FFGGEG@FE:,,@EEGC@FFD@FE@:CC>EBCE9<>C?>BBF5*++:=E*;CEG+AC58*+<9CF+;FCG=E*2?C55C/
@M03364:276:000000000-BLYN8:1:1101:15904:5205 1:N:0:1
ACTCCTACGGGAGGCAGCAGTAGGGAATCTTCGGCAATGGACGAAAGTCTGACCGAGCAACGCCGCGTGAGTGAAGAAGGTTTTCGGATCGTAAAACTCTGTTGTTAGAGAAGAACAAGGACGTTAGTAACTGAACGTCCCCTGACGGTATCTAACCAGAAAGCAACGGCTAACTACGTGCCAGCAGCCGCGGTAATACGTAGGTGGCAAGCGTTGTCCGGATTTATTGGGCGTAAAGCGAGCG
+
FAEFGGF<CFGCCGECF@FAFFA@;CEGEFFEFC:C:EEE<<C+@7BFGFFFCFGFGGEGGGCFGCF@:8?FEFGGGGGGCEAFEF@:?@FF@FBF9EG9<CEEFF9F9F,ABDEF=@FGGGE3BF@FG,@9?D,=,DF==B<BFG7>FFGCGAE<F9CFC,@:5DCF7F@7<FFGGGG7CGGFCFFGCEBCGGC*C;FFF<BCFFFGCAFGEC8:::CCGE8C@?:CFEGFG):>CFGG<5)1
@M03364:276:000000000-BLYN8:1:1101:4728:5226 1:N:0:1
ACTCCTACGGGAGGCAGCAGTAGGGAATCTTCCGCAATGGGCGAAAGCCTGACGGAGCAACGCCGCGTGAGTGATGAAGGGTTTCGGCTCGTAAAACTCTGTTATTAGGGAAGAACAAACGTGTAAGTAACTGTGCACGTCTTGACGGTACCTAATCAGAAAGCCACGGCTAACTACGTGCCAGCAGCCGCGGTAATACGTAGGTGGCAAGCGTTATCCGGAATTATTGGGCGTAAAGCGCGCG
+
GGGGGGGGGGGGGGGGGGGGGGGGGGDGGGGGGGGGGGGGGGGGGGGGGGGGGGGGGGGGGGEGGGGFGGGGGGGGGFGGGGGGGG@F<FFGGGGGGGGGGFFGGGGGGGGGGGGGGGGGEGGGFGGEFGGGGGGGGGGGGGGFGGGGGGGGGGGGGFDFGGGGCCGGGGGGFFDFGEGGGGGGGGGGGGDGGCDGGFFGGGGGGGGGGGGFGGGGGGGDGGGGDFFFFGGGGGCCD:7977DD
@M03364:276:000000000-BLYN8:1:1101:10252:5238 1:N:0:1
ACTCCTACGGGAGGCAGCAGTGGGGAATATTGCACAATGGGCGCAAGCCTGATGCAGCCATGCCGCGTGTATGAAGAAGGCCTTCGGGTTGTAAAGTACTTTCAGCGAGGAGGAAGGTGGTGAACTTAATACGTTCATCAATTGACGTTACTCGCAGAAGAAGCACCGGCTAACTCCGTGCCAGCAGCCGCGGTAATACGGAGGGTGCAAGCGTTAATCGGAATTACTGGGCGTAAAGCGCACG
+
GGGGGGGGGGGGGGGGGGGGGGGGGGGGGGGGGGGGGGGGGGGGGGGGGGGGGGGGGGGGGGGGGGGGGGGGGGGGGGGGGGGGGGGGGGGGGGGGGGGGGGGGGGGEGGGGGGGGGGGGGGGGGGGGGGGGGGGGGGGGGGGGGGFGGGGGFGGGGGGGGGGGGGGGGGGGGGGGGGGGEFGGFGGGFGGGGGGGGFGFGGGGGGGDGGGGGGGGGGGGGGGGGGGGGGGGGGCEGGGGGGG5
@M03364:276:000000000-BLYN8:1:1101:21395:5252 1:N:0:1
ACTCCTACGGGAGGCAGCAGTAGGGAATCTTCCGCAATGGGCGAAAGCCTGACGGAGCAACGCCGCGTGAGTGATGAAGGGTTTCGACTCGTAAAACTCTGTTATTAGGGAAGAACAAATGTGTAAGTAACTGTGCACGTCTTGACGGTACCTAATCAGAAAGCCACGGCTAACTACGTGCCAGCAGCCGCGGTAATACGTAGGTGGCAAGCGTTATCCGGAATTATTGGGCGTAAAGCGCGCG
+
GGCGGGGGGGGDGGGDGGGGGGGGGGGGGDFFGGGGEFGGGGGGGFE?EFCCEFFCFGGGGGCGEGGGDGGGGCFGFFFGGDD@FGDGGEGGGGGGGGGGGFGGGFGGGG@GGFG@FGFFGFGGGGGGGGCFGGGCDDEGGFGGGGGGGGGAEFGGF=FEFGGFGGGGGGGGE@FCC8FGGGGGGFGC7CCC>EGDGGGFFFGGGGGDC9CFGCGGCF7EGEGCCFFGGGGGGGGEGGFGGGGG
@M03364:276:000000000-BLYN8:1:1101:15956:5257 1:N:0:1
ACTCCTACGGGAGGCAGCAGTGGGGAATATTGCACAATGGGCGCAAGCCTGATGCAGCCATGCCGCGTGTGTGAAGAAGGCCTTCGGGTTGTAAAGCACTTTCAGCGAGGAGGAAGGTGGTGAGCTTAATACGTTCATCAATTGACGTTACTCGCAGAAGAAGCACCGGCTAACTCCGTGCCAGCAGCCGCGGTAATACGGAGGGTGCAAGCGTTAATCGGAATTACTGGGCGTAAAGCGCACG
+
GGGGGGGGGGGGGGGGGGGGGGGGGGGGGGGGGGGGGGGGGGGGGGGGGGGGGGGGGGGGGGGGGGGGGGGGGGGGGGGGGGGGGGGGGGGGGGGGGGGGGGGGGGGGGGGGGGGGGGGGGGGGGGGGGGGGGGGGGGGGGGGFGGGGGGGGGGGGGGGGGGGGGGGGGGGGGGGGGGGGGGGGGFFCCGGGGGGGGGGGGGGGGGGDDGGFGGGGGGGGGGGG?GGGGGGGGGEGGGFGGGG<
@M03364:276:000000000-BLYN8:1:1101:7504:5274 1:N:0:1
ACTCCTACGGGAGGCAGCAGTAGGGAATCTTCGGCAATGGACGAAAGTCTGACCGAGCAACGCCGCGTGAGTGAAGAAGGTTTTCGGATCGTAAAACTCTGTTGTTAGAGAAGAACAAGGACGTTAGTAACTGAACGTCCCCTGACGGTATCTAACCAGAAAGCCACGGCTAACTACGTGCCAGCAGCCGCGGTAATACGTAGGTCCCAAGCGTTGTCCGGATTTATTGGGCGTAAAGCGAGCG
+
GGGGGGGGGGGGGGGGGGGGGGGGGGGGGGGGGGGGGGGGGGGGGGGGGGGGGGGGGGGGGGGGGGGGGFGGGGGGGGFGFGGGFFGGGGGGGGGGGGFGGGGGGGGGGFGGGGGGGGGGGGGEGGGGGGGCGGGGG<FFFGGGGGGGGGGGGGFF@@FDFGGGFGGGGGGCFGGGGGGGGGGGGDGGGGEGGGGGGFFGGGFG@EEFFGFGGE==E7CEG=CCGGF97CF57DGGGGGGGGG5
@M03364:276:000000000-BLYN8:1:1101:8255:5290 1:N:0:1
ACTCCTACGGGAGGCAGCAGTAGGGAATCTTCGGCAATGGACGAAAGTCTGACCGAGCAACGCCGCGTGAGTGAAGAAGGTTTTCGGATCGTAAAACTCTGTTGTTAGAGAAGAACAAGGACGTTAGTAACTGAACGTCCCCTGACGGTATCTAACCAGAAAGCCACGGCTAACTACGTGCCAGCAGCCGCGGTAATACGTAGGTGGCAAGCGTTGTCCGGATTTATTGGGCGTAAAGCGAGCG
+
GGGGGGGGEGGGGGGGGGGGFGGFGGGGGGGFGGGGGGGGGGGGDGGFGFGGGFGGGGGGGCGGGGG:BBFFGGG9EGFGFGGGGGDGGGGGGGGGGGG9FFGGGGGGGGGGGGGGEGEGGF@FGGGGGGGGGGAFGGGFCBFDGGGEGGGGGGGCGDFGGGGGGGFFC@CFBBDDFGGGG7C<@EFGGGGG*=>BFGGGF9:BEGGGGGGGG>;CGGGGE;EGFCEE?9EGDDEEG=G<<DG5
@M03364:276:000000000-BLYN8:1:1101:11497:5312 1:N:0:1
ACTCCTACGGGAGGCAGCAGTAGGGAATCTTCGGCAATGGACGAAAGTCTGACCGAGCAACGCCGCGTGAGTGAAGAAGGTTTTCGGATCGTAAAACTCTGTTGGTAGAGAAGAACGTTGGTGAGAGTGGAAAGCTCATCAAGTGACGGTAACTACCCAGAAAGGGACGGCTAACTACGTGCCAGCAGCCGCGGTAATACGTAGGTCCCGAGCGTTGTCCGGATTTATTGGGCGTAAAGCGAGC
+
GGGGGGGGGGGGGGGGGGGGGGGGGGGGGGGGGGGGGGGGFGGGGGGGGGGGGGGGGGGGGGGGGGGGGGGGGGGGGGGGGGGGGGGGGGGGGGGGGGGGGGGGGGGGGGGGGGGGGGGGGGGGGGGGGGGGGFGGGGGGGGGGGGGGGGGGGGGFFGGGGGGGGGGGGGGGGGGGGGGGGGGGDGGGGGGGGGGGGGGGGGGGGGGGGGGGGGGGGGGFED=GGGGGGGGGGGGCGGGGGGG)
@M03364:276:000000000-BLYN8:1:1101:13580:5312 1:N:0:1
ACTCCTACGGGAGGCAGCAGTGGGGAATATTGCACAATGGGCGCAAGCCTGATGCAGCCATGCCGCGTGTATGAAGAAGGCCTTCGGGTTGTAAAGTACTTTCAGCGGGGAGGAAGGGGTGAGCCTTAATACGGTTCGTCATTGACGTTACCCGCAGAAGAAGCACCGGCTAACTCCGTGCCAGCAGCCGCGGTAATACGGAGGGTGCAAGCGTTAATCGGAATTACTGGGCGTAAAGCGCACG
+
GGGGGGGGGGGGGGGGGGGGGGGGGGGGGGGGGGGGGGGGGGGGGGGGGGGGGGGGGGGGGGGGGGGGGGGGGGGGGGGGGGGGGGGGGGGGGGGGGGGGGGGGGGGGGGGGGGGGGGGGGGGFGGGGGGGGGGFGGGGGFGGGGGGGGGGFFGGGDGFFGGGGGGGGGGGGGGGGGGGGGGGGGGGGGGGGGGGEFDFGEEGGGGGGGGGGGGGGFGGGGGGGGGCFCGGFDDEGGD>DGGG5
@M03364:276:000000000-BLYN8:1:1101:24851:5314 1:N:0:1
ACTCCTACGGGAGGCAGCAGTAGGGAATCTTCCACAATGGACGAAAGTCTGATGGAGCAACGCCGCGTGAGTGAAGAAGGTTTTCGGATCGTAAAACTCTGTTGTTGGAGAAGAATGTATCTGATAGTAACTGATCAGGTAGTGACGGTATCCAACCAGAAAGCCACGGCTAACTACGTGCCAGCAGCCGCGGTAATACGTAGGTGGCAAGCGTTGTCCGGATTTATTGGGCGTAAAGCGAGCG
+
GGGGGGGGGGGGGGGGGGGGGGGGGGGGGGGGGGGGGGGGGGGGGGGFGGGGGGGGGGGGGGGGGGGGGGGGGGGFFGGGGFFGGGGGGGDGGGGGGGGGGGGGGGGGGGGGGGGGGGGGGGGGGGGGGGFGGGGGGGGGGGGGGFGGGGGGEGGGGGGGGGGGGGGGGGGGFGGGGGGGGGG?FGGGCGGGGGGGGGGGGGCGFGGGGGCGEEGEGFGDGGGGGGFGGFFFGGGGFDFGGDDC
@M03364:276:000000000-BLYN8:1:1101:11083:5337 1:N:0:1
ACTCCTACGGGAGGCAGCAGTGGGGAATATTGCACAATGGGCGCAAGCCTGATGCAGCCATGCCGCGTGTGTGAAGAAGGCCTTCGGGTTGTAAAGCACTTTCAGCGAGGAGGAAGGTGGTGAGCTTAATACGTTCATCAATTGACGTTACTCGCAGAAGAAGCACCGGCTAACTCCGTGCCAGCAGCCGCGGTAATACGGAGGGTGCAAGCGTTAATCGGAATTACTGGGCGTAAAGCGCACG
+
GGGGGFGGGGGGGGGGGGGGGGGGGGGGGGGFGGGGGGGGGGGGGGGGGGGGGGGGGGGGGGGGGGGGGGGGGGGGGGGGFGGGGGGGGGGGG<FGGGGGGGFGGGG>FFFFGGGGGGGGEGGGGGGGGGFFDFGFDGGGEGGGGGGGGGGGGGGGGGGFFFGFGGGGGGGGFGGGGGGGGG?FGGGGFGGGGGGGGGGFGEGDGGD5CFGGGEG=FFGGGGGGGGGGFGGGDD5CDGGGCCD5
@M03364:276:000000000-BLYN8:1:1101:19251:5352 1:N:0:1
ACTCCTACGGGAGGCAGCAGTAGGGAATCTTCGGCAATGGACGAAAGTCTGACCGAGCAACGCCGCGTGAGTGAAGAAGGTTTTCGGATCGTAAAACTCTGTTGTTAGAGAAGAACGACGAGGAGAGTGGAAAGCTCCTCGTGTGACGGTATCTAACCAGAAAGGGACGGCTAACTACGTGCCAGCAGCCGCGGTAATACGTAGGTCCCGAGCGTTGTCCGGATTTATTGGGCGTAAAGCGAGG
+
GGGGGGGCFGGEGGGEEEEGGGGGGGGGGGGAFEGGGGGGGGGGGGGGGGGGGGGGGG7EAFGECFEFGEGGGG<F?FFG,9EFGGGGGGGFFDGGGGFGGGGGGGGGGFFFGGCFEFGGGGDCC,BFFFFGGF=FFFGGGFFFFE9B@GG7;DGFGGG@FGG7FGGGGGG:CECFGGGGG8FCE>CFG*=*BGEEGFF9FC9ACG9+2188=8:CEC9CGG*7*+2<7+<CCCEECCG=CDG)
@M03364:276:000000000-BLYN8:1:1101:6007:5362 1:N:0:1
ACTCCTACGGGAGGCAGCAGTGGGGAATATTGCACAATGGGCGCAAGCCTGATGCAGCCATGCCGCGTGTATGAAGAAGGCCTTCGGGTTGTAAAGTACTTTCAGCGGGGAGGAAGGTGATGAACTTAATACGTTCATCAATTGACGTTACCCGCAGAAGAAGCACCGGCTAACTCCGTGCCAGCAGCCGCGGTAATACGGAGGGTGCAAGCGTTAATCGGAATTACTGGGCGTAAAGCGCACG
+
GGGGGGGGGGGGGGGGGGGGFGGGGGGGGGGGGGGGGGGGGGGGGGGGGGGGGGGGGGGGGGGGGGGGGGGGGGGFGGGGGFGGGGGGGGGGGGGGGGGGGGGGGGGGGGGGGGFGGGGGGGGGGGGGGGGGGGGGGGGGGFGFDGGGGGGGGGGGGDGGGGGGGGGGEGEGGGGGGDGGGFGGGGFGGGGGGGGGGGGGGGGGEGGGGGGGGGGGGGGGGGEGGGGGGGGGGGGEGGFGGGD5
@M03364:276:000000000-BLYN8:1:1101:20350:5381 1:N:0:1
ACTCCTACGGGAGGCAGCAGTAGGGAATCTTCGGCAATGGGGGCAACCCTGACCGAGCAACGCCGCGTGAGTGAAGAAGGTTTTCGGATCGTAAAACTCTGTTGTTAGAGAAGAACGTTAAGTAGAGTGGAAAGTTACTTAAGTGACGGTATCTAACCAGAAAGGGACGGCTAACTACGTGCCAGCAGCCGCGGTAATACGTAGGTCCCAAGCGTTGTCCGGATTTATTGGGCGTAAAGCGAGC
+
GGGGGGGGGGGGGGGGGEDGGGGGGGGGGGGGGGGGGGGGGGEDGGFGGGGGGFGGGGGGGGGGDDFGGGGGGGGGGGGGGGGGCFEGGGGGGGFCGGF<FGGGGGGGGFGGGGFGGGGG@FGGGFGGGGGGCFGGGFGGFFGGGGFGD>CFGGGFGGGCFG7:FECFGGGGGGGGFFFGGGGGGGG7EGG5EGGGGGGGFFGGGGGGCGGGFGGE=EGGGGC:EFFDC+C=<5CGGGGGGGG5
@M03364:276:000000000-BLYN8:1:1101:10023:5402 1:N:0:1
ACTCCTACGGGAGGCAGCAGTAGGGAATCTTCGGCAATGGGGGCAACCCTGACCGAGCAACGCCGCGTGAGTGAAGAAGGTTTTCGGATCGTAAAACTCTGTTGTTAGAGAAGAACGTTAAGTAGAGTGGAAAGTTACTTAAGTGACGGTAACTACCCAGAAAGGGACGGCTAACTACGTGCCAGCAGCCGCGGTACTACGTAGGTCCCAAGCGTTGTCCGGATTTATTGGGAGTAAAGCGAGC
+
CEFGFGFGCGFGGGGG@FCFG9CEFGGGGGGCEEG7CFGGCFGGGGFFGGDFGGGGGGGF@@F7>FGCGGGGGCFCFEDGFGCFGGGDGGGGDDGGGGGGGGDGGFFFBFAFFFGFGFGGDFDCG9DBFCEF<FGADCFGGFCDG9<CCCFGGGGGF79@,>:>@>FCE**>*<>F9,*=FGFCFGGG7,8BEEC:*<2<B8CCEGGD>CEFF5C*7=CCE=:=869FG:<***10**2?337)
@M03364:276:000000000-BLYN8:1:1101:4153:5423 1:N:0:1
ACTCCTACGGGAGGCAGCAGTAGGGAATCTTCGGCAATGGACGAAAGTCTGACCGAGCAACGCCGCGTGAGTGAAGAAGGTTTTCGGATCGTAAAACTCTGTTGTTAGAGAAGAACAAGGACGTTAGTAACTGAACGTCCCCTGACGGTATCTAACCAGAAAGCCACGGCTAACTACGTGCCAGCAGCCGCGGTAATACGTAGGTGGCAAGCGTTGTCCGGATTTATTGGGCGTAAAGCGAGCG
+
GGGGEGGGGGGGGGGGGGGGGGGGGCGGGGCFGGGGGGGGGGGGGGGEGEGFACFFGGGFGGGGGGE>FEGDFFGGGGGGGG<FFGGGGGGGFFGGGGGGGGFGD<,?CFFFGFFGGFGCD,C8DFGGGGGDDFGGGFGGGFGGGFFGG@7@EFGGGGCDFFEGF<FGGEFCGGGGEGGFGC;FD7,=FG*8:BEGGD+3??EGFFDGGGGGGG5EGGGGGA8=CGC9?FF*)>=E9:FD31C/
@M03364:276:000000000-BLYN8:1:1101:13924:5431 1:N:0:1
ACTCCTACGGGAGGCAGCAGTGGGGAATATTGGACAATGGGCGAAAGCCTGATCCAGCCATGCCGCGTGTGTGAAGAAGGCCTTTTGGTTGTAAAGCACTTTAAGCGAGGAGGAGGCTACTTGGATTAATACTCTAGGATAGTGGACGTTACTCGCAGAATAAGCACCGGCTAACTCTGTGCCAGCAGCCGCGGTAATACAGAGGGTGCGAGCGTTAATCGGATTTACTGGGCGTAAAGCGTGC
+
GGGGGGGGGGGGGGGGGGGGGGGGGGGGGGGGGFGGGGGGGGGGGGGGGGGGGGGGGGGGGGGGGGGGGGGGGGGGGGGGGGGGGGGGGGGGGGGGGGGGGGGGGGGGGGGGGGGGGGGGGGGGFGGGGFGGGGGGGFCGGGGGGGGGGGGGGFGGGGGGGGGGGGGDGGGGGGGGGGGGGGGGGGGGGGGGGGGGGGGGGFDGGGGGGGEGGGGGDFFFFGCGEGF@FGGFDGGGGGGGGGG/
@M03364:276:000000000-BLYN8:1:1101:15803:5433 1:N:0:1
ACTCCTACGGGAGGCAGCAGTAGGGAATCTTCCACAATGGACGAAAGTCTGATGGAGCAACGCCGCGTGAGTGAAGAAGGTTTTCGGATCGTAAAACTCTGTTGTTGGAGAAGAACGTATTTGATAGTAACTGATCAGGTAGTGACGGTATCCAACCAGAAAGCCACGGCTAACTACGTGCCAGCAGCCGCGGTAATACGTAGGTGGCAAGCGTTGTCCGGATTTATTGGGCGTAAAGCGAGCG
+
GGGGGGGGGGGGGGGGGGGGGGGGGGGGGGGGFGGGGGGGFGGDGGGGGGGGGGGGGGGGGGGGGGGGGGGGGGGGGGGGGGGGGGGGGGGGGFFGGGGGGGGGGGGGGGGGGGCGGGGGGGGFGGGGGGGGGGGGFGDGGGGGGGDGEFGAFFDGDEFFFGGGCGGGGGGDDFGGGDGFFCGGGGGGGC8CGGGGGGGGGGGCFGFGFGDFGGGGGGGGGEGCFFCCFGFDDGEEDGFDGGDC
@M03364:276:000000000-BLYN8:1:1101:10446:5438 1:N:0:1
ACTCCTACGGGAGGCAGCAGTAGGGAATCTTCGGCAATGGACGAAAGTCTGACCGAGCAACGCCGCGTGAGTGAAGAAGGTTTTCGGATCGTAAAACTCTGTTGTTAGAGAAGAACAAGGACGTTAGTAACTGAACGTCCCCTGACGGTATCTAACCAGAAAGCCACGGCTAACTACGTGCCAGCAGCCGCGGTAATACGTAGGTGGCAAGCGTTGTCCGGATTTATTGGGCGTAAAGCGAGCG
+
GGGGGGGGGGGGGGGGGGGGGGGGGGGGGGGGGGGGGGGGGGGGGGGGGGGGGGGGGGGGGGGGGGGFGFGFGFFGGGGGGGGGGGGGGGGGGGGGGGGGGGCGGGGGGGGGGGGGGGGGGGGGGGGGGGGGGGGFFGGGGGGGGGGGGGGGGGGGGGGGGGGGBFFGGGGGGGGGGGGGGGGGGGGGGEGGGGCCGFGGG?FDGGGFFCFDGE==>FGEGCEEGFGFGGC=DGGGGGGGGGGD
@M03364:276:000000000-BLYN8:1:1101:14549:5453 1:N:0:1
ACTCCTACGGGAGGCAGCAGTAGGGAATCTTCCACAATGGACGAAAGTCTGATGGAGCAACGCCGCGTGAGTGAAGAAGGTTTTCGGATCGTAAAACTCTGTTGTTGGAGAAGAATGTATCTGATAGTAACTGATCAGGTAGTGACGGTATCCAACCAGAAAGCCACGGCTAACTACGTGCCAGCAGCCGCGGTAATACGTAGGTGGCAAGCGTTGTCCGGATTTATTGGGCGTAAAGCGAGCG
+
GGGGGGGGGGGGGGGGGGGGGGGGGGGGGGGGGGGGGGGGGGGGGGGGGGGGGGGGGGGGGGGGGGGGGCGGGGGGGGGGGGGGGGGGGGGGGGGGGGGGGGGGGGGGFGGGGGGGGGGGGGGFFFGFGGFFGGGGGGGFGGGGGGGEGGGGGGGGGGGFGGGGCEFEGGGGGGGGGGGGFFCGFGGGFGGGGGGDGGGGF:CEGGGGGGGGEGEEGGGGGEGGGDGFFGGGGGCEGGGGGGGD
@M03364:276:000000000-BLYN8:1:1101:5330:5506 1:N:0:1
ACTCCTACGGGAGGCAGCAGTAGGGAATCTTCGGCAATGGACGAAAGTCTGACCGAGCAACGCCGCGTGAGTGAAGAAGGTTTTCGGATCGTAAAACTCTGTTGTTAGAGAAGAACGACGAGGAGAGTGGAAAGCTCCTCGTGTGACGGTATCTAACCAGAAAGGGACGGCTAACTACGTGCCAGCAGCCGCGGTAATACGTAGGTGGCAAGCGTTGTCCGGATTTATTGGGCGTAAAGCGAGC
+
GGGGGGGGGGGGGGGGGGGGGGGGGGGGGGGGGGGGGGFGGGGGGGGGGGGGGGGGGGGGGGGGGGGFGDGGGGGGGGGGGGGGGFGGGGGGGGGGGFFGGGGGGGGGGGGGGGGGGGGGGGGGGGGGGGGGGGGGGGGGGGGGGGGGGGGGGGGFGGGGGGGGFGGGGGGGGGGGGGGGGGCGCFGFGGGGGGGGGFGGGGGGEEGC>FFGGGEE7EG?5EEGGGGFGG6CF37CGGGGGGG3
@M03364:276:000000000-BLYN8:1:1101:12949:5522 1:N:0:1
ACTCCTACGGGAGGCAGCAGTAGGGAATCTTCGGCAATGGACGAAAGTCTGACCGAGCAACGCCGCGTGAGTGAAGAAGGTTTTCGGATCGTAAAACTCTGTTGTTAGAGAAGAACAAGGACGTTAGTAACTGAACGTCCCCTGACGGTATCTAACCAGAAAGCCACGGCTAACTACGTGCCAGCAGCCGCGGTAATACGTAGGTGGCAAGCGTTGTCCGGATTTATTGGGCGTAAAGCGAGCG
+
GGGGGGGGGGGGGGGGGGGGGGGGGGGGGGGGGGGGGGGGGGGGGGGGGGGGGGGGGGGGGGGGGGGGGGGGGGGGGGGGGGGGGGGGGGGGGGGGGGGGGGGGGGGGGGGGGGGGGGGGGGGGGGGGGGGGGGGGGGGGGGGGGGGGGGGGGGGGGGGGGGGGCFGGGGGGGGGGGEGGGFFF>FGGGGDEEGGGGGGGFFFGGGGFDGFEEGGGEEFGD;EGGDGGGGCGGGCGGGGGGGDC
@M03364:276:000000000-BLYN8:1:1101:4393:5536 1:N:0:1
ACTCCTACGGGAGGCAGCAGTAGGGAATCTTCGGCAATGGACGAAAGTCTGACCGAGCAACGCCGCGTGAGTGAAGAAGGTTTTCGGATCGTAAAACTCTGTTGTTAGAGAAGAACATGGGTGAGAGTAACTGTTCACCCCTTGACGGTATCTAACCAGAAAGCCACGGCTAACTACGTGCCAGCAGCCGCGGTAATACGTAGGTGGCAAGCGTTGTCCGGATTTATTGGGCGTAAAGCGAGCG
+
GGGGGGGGGGGGGGGGGGGGGGGGGGGGGGFGGGGGGGGGGGFGGDGFGGGGGGDGGGGGGGGGGGGCFGGGGGGGFGGDGFGGGGGGEEGGGG@FGGGGGGGGF8FGEEAFGFGGGGGGGFGGGGGGGGCGGGGGGCFGGCFFGGGGFF<CEGGGEFGGGGGGGGEBEEGEGGCFGECFGGGGGGDEGGEGGGGGGFGGBCFGGGG6CGCGG>E5CFFGGDEGGGGCEFGGGGGGG7DGC<>C
@M03364:276:000000000-BLYN8:1:1101:8043:5575 1:N:0:1
ACTCCTACGGGAGGCAGCAGTAGGGAATCTTCCACAATGGACGAAAGTCTGATGGAGCAACGCCGCGTGAGTGAAGAAGGTTTTCGGATCGTAAAACTCTGTTGTTGGAGAAGAATGTATCTGATAGTAACTGATCAGGTAGTGACGGTATCCAACCAGAAAGCCACGGCTAACTACGTGCCAGCAGCCGCGGTAATACGTAGGTGGCAAGCGTTGTCCGGATTTATTGGGCGTAAAGCGAGCG
+
GGGGGFGGGGGGGGGGEGGGGGGGGGGGGGFGGGGGGGFGGGGGGGGGGGGGGGGGGGGGGGGGGGGFFEGGGGGGGGGFGGGFGGGGGGGGGGGGGGGGGGGGGGGGGGGG@FGFFGGGGGGGGGGGGEFFGGGGGGGEGFAFGGGGGGGGGGGGGGGGGGGGDGGGGGGGGGGGGGGFGGGGGGGCCEDGEGCGGGGGGGGGCGG6FEFGGGEGEFG5C=CGGGGGGCCGGGGGGGGGGGG5
@M03364:276:000000000-BLYN8:1:1101:25435:5581 1:N:0:1
ACTCCTACGGGAGGCAGCCGTGGGGAATATTGCACAATGGGCGCAAGCCTGATGCAGCCATGCCGCGTGTATGAAGAAGGCCTTCGGGTTGTAAAGTACTTTCAGCGAGGAGGAAGGCAGTAAGGTTAATAACCTTGTTGATTGACGTTACTCGCAGAAGAAGCACCGGCTAACTCCGTGCCAGCAGCCGCGGTAATACGGAGGGTGCAAGCGTTAATCGGAATTACTGGGCGTAAAGCGCACG
+
<66CF@<6666F+F@F6F-+BF@+6F@F@6,CF,@FF@<6F,+6@@CGG@FDG<FEDGGGG8:E:@+68=FG?,,C9CFCGGGGGGGCE==85A@????FEFFCFGGGEDF4=F<<+,8+:C<,BFDAC?,ECC,E,57>,3EF?FEF7BF9358@FFF<F,F<>,6CFF*1?>,DB:>1>D;D7?CC::EGECE89+51*=C8BCEGGFC=8*;*/<C5:C5A8@?F7D*ADD=*/:7<D7C)
@M03364:276:000000000-BLYN8:1:1101:21191:5602 1:N:0:1
ACTCCTACGGGAGGCAGCAGTAGGGAATCTTCGGCAATGGACGAAAGTCTGACCGAGCAACGCCGCGTGAGTGAAGAAGGTTTTCGGATCGTAAAACTCTGTTGTTGGAGAAGAATGTATCTGATAGTAACTGATCAGGTAGTGACGGTATCCAACCAGAAAGCCACGGCTAACTACGTGCCAGCAGCCGCGGTAATACGTAGGTCCCGAGCGTTGTCCGGATTTATTGGGCGTAAAGCGAGCG
+
GGGGGGGFGGDGGGGGGGGGGGGGGGFGGGGGGGGGGGGFFGGGGGGGGGGGEFEGGGGGGGGGGGGGGCGFCEGGGGGGFEFGGDEFGGGGGGFFFCFGGGGGGGGGGGGGGGGGGGGGFGGGGG9FGCFGGCGBFCCDAFGGCFGGGGGGGGGGG7>CFGGGGGGGGGGGGGGGGEFGG7FGCGGGGGDEGGDGFFGGCF*CF;<B>EE8EGGGG9EEG=CEDCFGFFGGDGGGCFGGGGGC
@M03364:276:000000000-BLYN8:1:1101:7414:5629 1:N:0:1
ACTCCTACGGGAGGCAGCAGTAGGGAATCTTCCACTATGGACGAAAGTCTGATGGAGCAACGCCGCGTGAGTGTAGAAGGTTTTCGGATCGTAAAACTCTGTTGTTGGAGAAGAATGTATCTGATAGTAACTGATCAGGTAGTGACGGTATCCAACCAGAAAGCCACGGCTAACTACGTGCCAGCAGCCGCGGTAATACGTAGGTGGCAAGCGTTGTCCGGATTTATTGGGCGTAAAGCGAGCG
+
GGGGGGGGGGGGGGGGGGGGGGGGGGGGGGGGGGGGGGGGGGGGGGGGGGGGGGGGGGGGGGGGGGGGGGGGGGGGFGGGGGGGGGG7CEGGGGGGGGGFGGGGGGFD8FGGGCFGGGGGGGGGGGGGGGGGGGGGGGGGGGGGFGGGGGGGGGGGGGGGGGGGGGGGGGGGGGGGGGFFGGGGGGGGGGGGGGGGGGFGGFGGGGGFGGGGGCEGGGGGG?E5CFGGGGGGGGGGGFGGGGGC
@M03364:276:000000000-BLYN8:1:1101:25132:5703 1:N:0:1
ACTCCTACGGGAGGCAGCAGTAGGGAATCTTCCACAATGGACGAAAGTCTGATGGAGCAACGCCGCGTGAGTGAAGAAGGTTTTCGGATCGTAAAACTCTGTTGTTGGAGAAGAATGTATCTGATAGTAACTGATCAGGTAGTGACGGTATCCAACCAGAAAGCCACGGCTAACTACGTGCCAGCAGCCGCGGTAATACGTAGGTGGCAAGCGTTGTCCGGATTTATTGGGCGTAAAGCGAGCG
+
GFGGGGGGGGDGGGGGGGGEGGGGGGGGGGGGGGFGGGGGGGGGGGGGGGGGGGGGGGGGGGGGGEEGGEGGGGGGGFGGFGGGGGGGGGGGGGFFFGGGGGFDFGFGGGGGGG<DFGGGGGGGGGGGGEF9FFGGGGGGGFGGFGGGGGGGGGGGFGGFGGGFGGGGGGGGGGGGGCGGGGGGGGGGF>ECGEGGGG?FGGFGGGGFGGFGGGGGGFCCGEGEFFFFG6FGCCEEGGGGGGD5
@M03364:276:000000000-BLYN8:1:1101:4810:5713 1:N:0:1
ACTCCTACGGGAGGCAGCAGTAGGGAATCTTCCACAATGGACGAAAGTCTGATGGAGCAACGCCGCGTGAGTGAAGAAGGTTTTCGGATCGTAAAACTCTGTTGTTGGAGAAGAATGTATCTGATAGTAACTGATCAGGTAGTGACGGTATCCAACCAGAAAGCCACGGCTAACTACGTGCCAGCATCCGCGGTAATACGTAGGTGGCAAGCGTTGTCCGGATTTATTGGGCGTAAAGCGAGCG
+
GGGGDFGGGGGGGGGGGGGGGGG9@CGGGGGGGGGGGGGGGGGGGGGDFGGGGGGFGGGGGGGGGGGGGEGGGGFGFGGGG<FGGGGEGGGGGGGGGGDGGFGGFGGGGGGCGGFGGGGCFGDGGGGGGGGFGGGGGGFEFGGGGGGGGGGGEGGGGGGGGGGDFDFEGGGGGFGGG7FFGGGFFC,@FGGGGGGGGGGGFGGGGGGCF?C8EEEGGGGG5CC5CCFGGEGGCDGGF*:<CDG3
@M03364:276:000000000-BLYN8:1:1101:8116:5716 1:N:0:1
ACTCCTACGGGAGGCAGCAGTGGGGAATATTGCACAATGGGCGCAAGCCTGATGCAGCCATGCCGCGTGTATGAAGAAGGCCTTCGGGTTGTAAAGTACTTTCAGCGAGGAGGAAGGCATTAAGGTTAATAACCTTAGTGATTGACGTTACTCGCAGAAGAAGCACCGGCTAACTCCGTGCCAGCAGCCGCGGTAATACGGAGGGTGCAAGCGTTAATCGGAATTACTGGGCGTAAAGCGCACG
+
GGGGGGGGGGGGGGGGGGGGGGGGGGGGGGGGGGGGGGGGGGGGGGGGGGGGGGGGGGGGGGGGGGGGGGGGGGGGGGGGGGGGGGGGGGGGGGGGGGGGGGGGGGGGGGGGGGGGGGGGGGGGGGGGGGGGGFGGGGGGGGGGGGGGGGGGGGGGGGGGGGGGGGGGGGGGGGGGGGGGGGGGGGGGGGGGGGGGGGGGGGGGGGGEGGGDGGGCFGGGGGGGGGGGGGGGGGGGGGGGGGG7
@M03364:276:000000000-BLYN8:1:1101:22680:5719 1:N:0:1
ACTCCTACGGGAGGCAGCAGTAGGGAATCTTCGGCAATGGGGGCAACCCTGACCGAGCAACGCCGCGTGAGTGAAGAAGGTTTTCGGATCGTAAAACTCTGTTGTTAGAGAAGAACGTTAAGTAGAGTGGAAAGTTACTTAAGTGACGGTATCTAACCAGAAAGGGACGGCTAACTAGGTGCCAGCAGCCGGGTTAATACGTAGGTCCCAAGCGTTGTCCGGATTTATTGGGCGTAAAGCGAGC
+
CFGGGGFFEGGGGGGGGGGGFGGGGGGGGGGFGGGGGGGGGDGGGGCFGGGGGFFGGGGGFGGGGGGGGCFGGGGGGGCDBFFGGGGFGFGGGGGFFFFG,FGGGFFGGGGFGGGGFGGG<,BFGFFG,D<=>DFAFGCFF9DDCDAC+++@=EFGA>FFGF7BF@@*>@*1C<2>,,6@<<2;C7EDF,**=*18BB<+3+5CGG+BEFCFGGGDGGCF588CE++<+<EC*7=EDFF75<7)
@M03364:276:000000000-BLYN8:1:1101:16168:5742 1:N:0:1
ACTCCTACGGGAGGCAGCAGTAGGGAATCTTCGGCAATGGACGAAAGTCTGACCGAGCAACGCCGCGTGAGTGAAGAAGGTTTTCGGATCGTAAAACTCTGTTGTTAGAGAAGAACAAGGACGTTAGTAACTGAACGTCCCCTGACGGTATCTAACCAGAAAGCCACGGCTAACTACGTGCCAGCAGCCGCGGTAATACGTAGGTGGCAAGCGTTGTCCGGATTTATTGGGCGTAAAGCGAGCG
+
GGGGGGGGGGGGGGGGGGGGGGGGGGGGGGGGGGGGGGGGGGGGGGGGGGGGGGGGGGGGGGGGGGGGGGGGGGGGGGGGGGGGGGGGGGGGGGGGGGGGGGGGGGGGGGGGGGGGGGGGGGGGGGGGGGGGGGGGGGGGGGGGGGGGGGGGGGGGGGGGGGGGGGGGGGGGGGGGGGGGGGGGGGGGGGGGGGGGGFGGGGGGGGGGGGGGGGGGGGGGGCGGGGGGGGGGGGGGGGGGGGGD
@M03364:276:000000000-BLYN8:1:1101:19586:5742 1:N:0:1
ACTCCTACGGGAGGCAGCAGTGGGGAATATTGCACAATGGGCGCAAGCCTGATGCAGCCATGCCGCGTGTGTGAAGAAGGCCTTCGGGTTGTAAAGCACTTTCAGCGAGGAGGAAGGTGGTGAGCTTAATACGCTCATCAATTGACGTTACTCGCAGAAGAAGCACCGGCTAACTCCGTGCCAGCCGCCGCGGTAATACGGAGGGTGCAAGCGTTAATCGGAATTACTGGGCGTAAAGCGCACG
+
FGGGGGGGGGGGGGGGGGGGFGGGGGGGGGGGGGGGGGGGEFFEGGG7FGGGGGGGGGDGGGGGGGGGGCFGFGGGGGGG8FFGGGGCGGGGGGGGGEGGGGFFGGGFFGGDGGCFCFFFGGGGGGGFEEECFEGGGGGGGGFGGF@=C@FGF@F7:FGFGC,BAFFGDE*>F7CC7>FFED,?8*=ECCEC>BCEFGF*5*:EGC88:<CFGEE=CGF=CC;C8<?CFCFCDDEA*:>DDGGD
@M03364:276:000000000-BLYN8:1:1101:3988:5773 1:N:0:1
ACTCCTACGGGAGGCAGCAGTAGGGAATCTTCCACAATGGACGAAAGTCTGATGGAGCAACGCCGCGTGAGTGAAGAAGGTTTTCGGATCGTAAAACTCTGTTGTTGGAGAAGAATGTATCTGATAGTAACTGATCAGGTAGTGACGGTATCCAACCAGAAAGCCACGGCTAACTACGTGCCAGCAGCCGCGGTAATACGTAGGTGGCAAGCGTTGTCCGGATTTATTGGGCGTAAAGCGAGCG
+
GGGGGGGGGGGGGGGGGGGGGGGGGGGGGGGGGGGGGGGGGGGGGGGFGGGGGGGGGGGGGGGGGGGGGGGGGGGGGGGGGGGGGGGGGGGGGGGGGGGGGGGGGGGGGGGGGGGGGGGGGGGGGGGGGGGGGGGGGGGGGGGGGGGGGGGGGGGGGGGGFGGGGGGGGGGGGGGGGGGGGGGGGGGGGGGGGGGGGGGGGGGGFGGGFGGGGGGGGGGEEGGGGGGGGGGGGGGGG7FGDGG<
@M03364:276:000000000-BLYN8:1:1101:21925:5777 1:N:0:1
ACTCCTACGGGAGGCAGCAGTAGGGAATCTTCGGCAATGGACGAAAGTCTGACCGAGCAACGCCGCGTGAGTGAAGAAGGTTTTCGGATCGTAAAACTCTGTTGTTAGAGAAGAACAAGTGGGAGAGTAACTGTTCCCACCTTGACGGTATCTAACTAGAAAGCCACGGCTAACTACGTGCCAGCAGCCGCGGTAATACGTAGGTGGCAAGCGTTGTCCGGATTTATTGGGCGTAAAGCGAGCG
+
GGGGGGFFGGGGGGGGGGGGGGGGGGGGGGGGGGGGGGGGGGGGGGGGGGGGGGGGGGGGGGGGGGGFGGGGGGGGGGGGGGGGGGGGGGGGGGGGGGGGGGGGGGGGGGGGGGGGGGGGGGGGGGGGGGGGGGGFGGGGGGGGFGGGGGGGGGGGGGGGGGGGGGGGGGGGGGGGGGGGGGGGGGGGGGGGGGGGGFGFFGGGGGDGGEFGGED8EGGGGGGGGGGGGGGGGGEGGGGGDDGD
@M03364:276:000000000-BLYN8:1:1101:17151:5778 1:N:0:1
ACTCCTACGGGAGGCAGCAGTAGGGAATCTTCCACAATGGACGAAAGTCTGATGGAGCAACGCCGCGTGAGTGAAGAAGGTTTTCGGATCGTAAAACTCTGTTGTTGGAGAAGAATGTATCTGATAGTAACTGATCAGGTAGTGACGGTATCCAACCAGAAAGCCACGGCTAACTACGTGCCAGCAGCCGCGGTAATACGTAGGTGGCAAGCGTTGTCCGGATTTATTGGGCGTAAAGCGAGCG
+
GGGGGGGGGGGGGGGGGGGGGGGGGGGGGGGGGGGGGGGGGGGGGGGGGGGGGGGGGGGGGGGGGGGGGGGGGGGGGGGGGGGGGGGGGGGGGGGGGGGGGGGGGGGGFGFGGGGGGGGGGGGGGGGGFGGGGGGGGGGGGGGGGGGGGGGGGGGGGGGGGGGGFGGGGGGGGGGGGGGGGGGGGGGGGGGGGGGGGGGGGGGGGGGGGGGGGGGGGGGGGGGEFGGGGFGGGGGGGFGGGGGC
@M03364:276:000000000-BLYN8:1:1101:16840:5811 1:N:0:1
ACTCCTACGGGAGGCAGCAGTAGGGAATCTTCGGCAATGGGGGCAACCCTGACCGAGCAACGCCGCGTGAGTGAAGAAGGTTTTCGGATCGTAAAACTCTGTTGTTAGAGAAGAACGTTAAGTAGAGTGGAAAGTTACTTAAGTGACGGTATCTAACCAGAAAGGGACGGCTAACTACGTGCCAGCAGCCGCGGTAATACGTAGGTCCCAAGCGTTGTCCGGATTTATTGGGCGTAAAGCGAGC
+
GGGGGGGGGGGGGGFGGGGGGGGGGGGGGGGGGGGGGGGGGGGGGGGGGGGGGGGGGGGGGGGGGGGFGFGGGGGGGGGGGGGGGGGGGGGGGGGGGGGGGGGGGGGGGGGGGGGGGGGGGGGGGGGGGGGGGGGGGGGGGGGGGGGGGGGGGGGGGGGGGGGGGGGGGGGGGGGGGGGGFGGGGGFGGGGDGGGGGGGCGGCFGGGGGGGGGGGG5CFFEGGGGGGGGFGGGGGGGGCCDGG<
@M03364:276:000000000-BLYN8:1:1101:17823:5818 1:N:0:1
ACTCCTACGGGAGGCAGCAGTAGGGAATCTTCGGCAATGGACGAAAGTCTGACCGAGCAACGCCGCGTGAGTGAAGAAGGTTTTCGGATCGTAAAACTCTGTTGTTGGAGAAGAATGTATCTGATAGTAACTGATCAGGTAGTGACGGTATCCAACCAGAAAGCCACGGCTAACTACGTGCCAGCAGCCGCGGTAATACGTAGGTGGCAAGCGTTGTCCGGATTTATTGGGCGTAAAGCGAGCG
+
GGGGGGGGGGGFGGGGGGGGGGGGGGGGGFFGGGGGGGGGCGGEFGFFGFGGGGGGGGGGGGGGGGGGGGGGGGGGGGGGGCFFFGGGGGGGGGGGGGGGGGGGGGGGDGGGGGGGGGGGGGGGGGGGGGGGGGGGGGGGGGFGGGGGGGGGGADGGGGGGGGGGGGGGGGGGGGGGGGGGGGGGGGGGGGGGGGE?CGGGGGGGGFFFFFFCCC8CFGGG=EEGC?CFFFFGGG=CDFGCGG5
@M03364:276:000000000-BLYN8:1:1101:14840:5824 1:N:0:1
ACTCCTACGGGAGGCAGCAGTGGGGAATATTGCACAATGGGCGCAAGCCTGATGCAGCCATGCCGCGTGTGTGAAGAAGGCCTTCGGGTTGTAAAGCACTTTCAGCGAGGAGGAAGGCATTAAGGTTAATAACCTTAGTGATTGACGTTACTCGCAGAAGAAGCACCGGCTAACTCCGTGCCAGCAGCCGCGGTAATACGGAGGGTGCAAGCGTTAATCGGAATTACTGGGCGTAAAGCGCACG
+
GDCGGGGGGGGGGGGGGGGGEFGGGEGGGGFGGGGGGGFGGGGGGGGGGGGCFGFGGGGGGGGGGGGGGGGGGGGGGGGGGGGGGGGGGGGGGFEGGGGGGGGGGGGCFGGGGGGGGGGGGFFGGGGFFGGGGGGGGGGFFGGGCGGGGFEGGGDGGEFGFFGGGGGGGGGDGGFFGGGGGC@FGGGGGGGGGGGGGFCFGGEGGGGGGGGGGGGGGGFGGD*7EDFFFFFGD<EGGFGGC317
@M03364:276:000000000-BLYN8:1:1101:12191:5876 1:N:0:1
ACTCCTACGGGAGGCAGCAGTGGGGAATATTCCACAATGGGGGAAAGCCTGATGGAGCAACGCCGCGTGAGTGAAGAAGGTTTTCGGATCGTAAAACTCTGTTGTTAGAGAAGAACAAGGACGTTAGTAACTAAACGTCGCCTGACGGTATCTAACCAGAAAGCCACGGCTAACTACGTGCAAGCAGCCGCGGTAATACGTAGGGGGCAAGAGTTGTCCGGGTTTATTGGGCATATAGCGAGTG
+
FFGGGGGGGGGGGGGGGGFGG,EFGGGG,FF9FFGGGGGG,,@FGDE,CFGGGGCFGG<FGGGGGGGGGFF<FFGGGGGGGFGGGGGEE+BFGGG<EGGGGGGGGGFG9FFGGG=EFBG,:,@CB<7@DFFF,5<,6D<++@>F@,5+5>+>D,3EFGG7F,>A,3,@*1:CGG;2>CFGG*2>@CC8,*=BC8**+?+1<92B*=8:*C=*;+<9<A+:*****+0+<9@F**++0:*1CG)9
@M03364:276:000000000-BLYN8:1:1101:20483:5884 1:N:0:1
ACTCCTACGGGAGGCAGCAGTGGGGAATATTGCACAATGGGCGCAAGCCTGATGCAGCCATGCCGCGTGTATGAAGAAGGCCTTCGGGTTGTAAAGTACTTTCAGCGGGGAGGAAGGTGATGAACTTAATACGTTCATCAATTGACGTTACCCGCAGAAGAAGCACCGGCTAACTCCGTGCCAGCAGCCGCGGTAATACGGAGGGTGCAAGCGTTAATCGGAATTACTGGGCGTAAAGCGCACG
+
GGGGGGGGGGGGGGGGGGGGGGGGGGGGGGGGCGCFGGGGGGGGGGGGGGGGGFGGGGGGGGGFEGGGGGGGGGGGCFFGFGGGGGGGFGGGFGDGGGGGGGGGGGGGGGGGGGGGGGGFFGGGGGGGGGFFGGGG8FGGGGFGCCGGGGGGGGGGGGGGGGGGGGGGGGGGGGG?FGGGGGGGGGGFGEGGGGGCFFDFEGGGGGGGGGGFGGGDFGGGDEGGGGFGGEGGGDDDGGGDGGGC
@M03364:276:000000000-BLYN8:1:1101:7602:5889 1:N:0:1
ACTCCTACGGGAGGCAGCAGTAGGGAATCTTCCACAATGGACGAAAGTCTGATGGAGCAACGCCGCGTGAGTGAAGAAGGTTTTCGGATCGTAAAACTCTGTTGTTGGAGAAGAATGTATCTGATAGTAACTGATCAGGTAGTGACGGTATCCAACCAGAAAGCCACGGCTAACTACGTGCCAGCAGCCGCGGTAATACGTAGGTGGCAAGCGTTGTCCGGATTTATTGGGCGTAAAGCGAGCG
+
GGGGGGGGGGGGGGGGGGGGGGGGGGGGGGGGGGGGGGFGGGGGGFEGFGGGGGGFGGGFGGCGGGGFGDGFGGGFGGGGAFFDFGGEFGGGGGGFGGGGGGFGG@EFGGGGGCFGGGGGGGGGGGGGFFGGFFGGGGGGFFGGGGGDGGG?FDGGGCGGGGGFCFDGCCEEGFFFFGGGC@FFCEFGCGGGGEEEGGGGGGDGGGGCFGGGGGGGGFFGC5A5CGGGFGFGDGGG<FGGGGDD
@M03364:276:000000000-BLYN8:1:1101:8724:5924 1:N:0:1
ACTCCTACGGGAGGCAGCAGTGGGGAATATTGCACAATGGGCGCAAGCCTGATGCAGCCATGCCGCGTGTGTGAAGAAGGCCTTCGGGTTGTAAAGCACTTTCAGCGAGGAGGAAGGTGGTGAACTTAATACGTTCATCAATTGACGTTACTCGCAGAAGAAGCACCGGCTAACTCTGTGCCAGCAGCCGCGGTAATACAGAGGGTGCGAGCGTTAATCGGATTTACTGGGCGTAAAGCGTGCG
+
GGGGGGGGGGGGGGGGGGGGGGGGGGGGGGGGGGGGGGGGGGGGGGGFGGGGGGGGGFEGGGGGGGGGGGGGGGFGFGGGGFGGGGGGGGGGGGGGGGGGGGFGGGGEFGGGGDGGGGGGGGGFGGGGGGFFGGGGGFEFGGGGGGGGGFGGGGGGGDEDGGGGFGFGGEGGGGFCEGGGCEBFGGGGFGGGEEGGCFDECCFGGGGDEGGGGGGGDFCEG5CECCFGFGFCDDGC<DFGGGGG
@M03364:276:000000000-BLYN8:1:1101:8594:5957 1:N:0:1
ACTCCTACGGGAGGCAGCAGTAGGGAATCTTCGGCAATGGGGGCAACCCTGACCGAGCAACGCCGCGTGAGTGAAGAAGGTTTTCGGATCGTAAAACTCTGTTGTTAGAGAAGAACGTTAAGTAGAGTGGAAAATTACTTAAGTGACGGTATCTAACCAGAAAGGGACGGCTAACTACGTGCCAGCAGCCGCGGTAATACGTAGGTCCCAAGCGTTGTCCGGATTTATTGGGCGTAAAGCGAGC
+
GGGGGGGGGGGGGGGGGGGGGGGGGGGGGGGGGGGGGGGGGGGGGGGGGGGGGGGGGGGGGGGGGGGGGGGGGGGGFGGGGGGGGGGDGGGGGGGGGGGGGGGGGGGGFGGGGGGGGGGGGGGGGGGGGGFFGGGGGGGGGGFGFGGGGGGGGGGGGGGFGGGGGGG:>FGGGGGGGGGGGGGGFFGGGGGGGGGGEGFGGGGGGGFGGGFGGGGGGGGGEGCC5CFEGGGGGGGGGDGDGGG5
@M03364:276:000000000-BLYN8:1:1101:15017:5997 1:N:0:1
ACTCCTACGGGAGGCAGCAGTAGGGAATCTTCGGCAATGGACGAAAGTCTGACCGAGCAACGCCGCGGGAGTGAAGAAGGCCTTCGGGTTGTAAAGCACTTTCAGCGAGGAGGAAGGTGGTGAGCTTAATACGCTCATCAATTGACGTTACTCGCAGAAGAAGCACCGGCTAAATCCGTGCCAGTAGCCGCGGTAATACGGAGGGTGCAAGCGTTAATCGGAAGTACTGGGCGTAAAGCGCACG
+
@CFG<F@EC7+8CFFE;F@6E@CEF<C<CEEEFC@F:6EF@CC@@@FEGGCCCCC@FGCEGG7@F7F+>>F=FFDF,<FFF,E??D:FBFGGFFGGGFGGD?B?F<F=FE+>FGGGG,BFFFCF8C8FC9FCFG:+C3FE=9@CCE@C*@79DE:<>1>EFFC>::FGDGFCF,,@<CFB*:BE2?B;CE8*B:/*+0@888EGDEECGDG8=;//:EFFEEC*<F7<:FG*>775FCC75CD5
@M03364:276:000000000-BLYN8:1:1101:7388:5999 1:N:0:1
ACTCCTACGGGAGGCAGCAGTAGGGAATCTTCCACAATGGACGAAAGTCTGATGGAGCAACGCCGCGTGAGTGAAGAAGGTGTTCGGATCGTAAAACTCTGTTGTTGGAGAAGAACGTAGTTGATAGTAACTGATCAGGTAGTGACGGTATCCAACCAGAAAGCCACGGCTAACTACGTGCCAGCAGCCGCGGTAATACGTAGGTGGCAAGCGGTGTCCGGATTGATTGGGCGTAAAGCGAGCG
+
GGF@@<<EFGGGGGDCGGGGEEGGGGGCG<<FGGGGFFFE@FFG@,@,C,<EEFFFGFFF<FGE@7C:=FFFFFC?<=EE,,98?CFE4+BBAE@C9,C<FB,E<,,:5<B?EC=BF+?,BC<A,5,:EF5@A58875=C,AC=<ECFFDDDDC>,F:,,8DF<><@FEGG@,@BCGG@DFC=BFGFFGG8E>C>C9;C:CFCEFGF68+3*=*3=/+=CCGC**0++:7FGDDC55F>DDGGD
@M03364:276:000000000-BLYN8:1:1101:16620:6009 1:N:0:1
ACTCCTACGGGAGGCAGCAGTGGGGAATATTGCACAATGGGCGCAAGCCTGATGCAGCCATGCCGCGTGTGTGAAGAAGGCCTTCGGGTTGTAAAGCACTTTCAGCGAGGAGGAAGGTGGTGAACTTAATACGTTCATCAATTGACGTTACTCGCAGAAGAAGCACCGGCTAACTCCGTGCCAGCAGCCGCGGTAATACGGAGGGTGCAAGCGTTAATCGGAATTACTGGGCGTAAAGCGCACG
+
GGGGGGGGGGGGGGGGGGFGGGGGGGGGGGGGGGGGGGGGGGGGGGGGGGGGGGGGGGGGGGGGGGGFFFFGGGGGGGGGGGFGGGGGFGFGGGGGDGGGGGGGGFGEGGGGGGDFEFGGFGFGGGFGGGGGGFDFEFFGFFFFFGGGFGGGGGGGGGGGGGGGGGFGGGGDFGGGGGGGGGGGGGGGGGDGGEEGGGFCEBCGGGGGGGGCEEDCGGGGGGGGG?9CFFFGG<EDGGGG3DGD
@M03364:276:000000000-BLYN8:1:1101:9717:6010 1:N:0:1
ACTCCTACGGGAGGCAGCAGTAGGGAATCTTCCACAATGGACGAAAGTCTGATGGAGCAACGCCGCGTGAGTGAAGAAGGTTTTCGGATCGTAAAACTCTGTTGTTGGAGAAGAATGTATCTGATAGTAACTGATCAGGTAGTGACGGTATCCAACCAGAAAGCCACGGCTAACTACGTGCCAGCAGCCGCGGTAATACGTAGGTGGCAAGCGTTGTCCGGATTTATTGGGCGTAAAGCGAGCG
+
GGGGGGGGGGGGGGGGGGGGGGGGGGGGGGGGGGGGGGGGGGGGGGFFGGGGGGGGGGGFGGGGGGGFGGGFG9FF<FGGGGCFFGGGEGGEFGGGGGGGGGGGEFGGCFGGGEGGGFFGGGGGGGGGGGGGGGGGGGGFGGGGGFGGGGFGGGGGGGGGGGGGGGGGFGGGFCFGGGGGGGGGGGGGGGGGGCEGGGFFGCFEBFGGGGGFGECGGG7CEC8C6FFGGGGGG<EGGGGGGGGD
@M03364:276:000000000-BLYN8:1:1101:6875:6027 1:N:0:1
ACTCCTACGGGAGGCAGCAGTAGGGAATCTTCGGCAATGGACGAAAGTCTGACCGAGCAACGCCGCGTGAGTGAAGAAGGTTTTCGGATCGTAAAACTCTGTTGTTGGAGAAGAACGTATTTGATAGTAACTGATCAGGTAGTGACGGTATCCAACCAGAAAGCCACGGCTAACTACGTGCCAGCAGCCGCGGTAATACGTAGGTGGCAAGCGTTGTCCGGATTTATTGGGCGTAAAGCGAGCG
+
GGGGGGGGGGGGGGGGGGGGGGGGGGGGGGGGGGGGGGGFFFGGGGGFF<FFGGGGGGGGGGGGGGGFFGGGGGGGGGGGGFFGGGGEGGGGGGGGGGGGGGGG8EGGGGGGGGGFFFFFF<FFEGGEGGGFGGFFGGG<FFFGGGGGGGGGGGGGGGGGGGGGGGFCEGGGGGGGGGGGGGGGGGGFCEGGGGG>FGGGGGG@<CEFGGGFEBEEE7FEDG55<CCCEFFGDDGGGGGDGGD7
@M03364:276:000000000-BLYN8:1:1101:24650:6031 1:N:0:1
ACTCCTACGGGAGGCAGCAGTAGGGAATCTTCGGCAATGGGGGCAACCCTGACCGAGCAACGCCGCGTGAGTGAAGAAGGTTTTCGGATCGTAAAACTCTGTTGTTAGAGAAGAACGTTAAGTAGAGTGGAAAGTTACTTAAGTGACGGTATCTAACCAGAAAGGGACGGCTAACTACGTGCCAGCAGCCGCGGTAATACGTAGGTCCCGAGCGTTGTCCGGATTGATTGGGCGTAAAGTGAGG
+
GGGGGGGGGGGGGGGGGGGGGGGGGGGGGGGGGGGGGGGGGGG7FGFGGGGGEACGGGGGEGGEGGGGGGGCGGGGGGGGBFFGGGGEGCFGGGGGFCGGGGGGGFFGDFGGGGG<FDFGFFDFGGGBFGGFGGFDF@,<CFF<=A,@F<F8<FFFF3>FGGFAFCFFGG>FFF,,,4=<FE8E:FFGGFEEBC1BC9G9C+:EDG<CD:C8?CE8:CFF>?=7C03CGCFDCD::DCF*00**
@M03364:276:000000000-BLYN8:1:1101:16367:6036 1:N:0:1
ACTCCTACGGGAGGCAGCAGTGGGGAATATTGCACAATGGGGGAAACCCTGATGCAGCGACGCCGCGTGAGTGAAGAAGTATTTCGGTATGTAAAGCTCTATCAGCAGGGAAGAAGAAAGACGGTACCTGACTAAGAAGCCCCGGCTAACTACGTGCCAGCAGCCGCGGTAATACGTAGGGGGCAAGCGTTATCCGGATTTACTGGGTGTAAAGGGAGCGTAGACGGCGAAGCAAGTCTGAAGG
+
GGGGGGGGGGGGGGGGGGGGGGGGGGGGGGGGGGGGGGGGGGGGGGGGGGFGFGGGGGGGGGGGGGGFGGGGGGGGGGGEEFGGGGGFFGGGGGGGGGGGGGGGGGGFGGGGGGGGGGGGGGGGGGGGGGGCDFFGGGGGGFDGGGGGGGGGGGGGGGGGGGGGGGGGGGGGGGGGGGGGGGGGGGGGGGCGFGDEGG>EGGGGGGGAC?FGGGGGGGGGGGGGFGGDGGEGDGGGGGGFCFG7
@M03364:276:000000000-BLYN8:1:1101:6513:6066 1:N:0:1
ACTCCTACGGGAGGCAGCAGTGGGGAATATTGGACAATGGGCGCAAGCCTGATCCAGCCATACCGCGTGGGTGAAGAAGGCCTTCGGGTTGTAAAGCCCTTTTGTTGGGAAAGAAAGCCAGCTGGCTAATACCAGGATGGGATGACGGTACCCAAAGAATAAGCACCGGCTAACTGCGTGCCAGCAGCCGCGGTAATACGAAGGGTGCAAGCGGTACTCGGAATTACTGGGCGTAAAGCGTGCG
+
FGGGGGGGGGGGGGGGGGGGGGGGGGGGGGGGGGGFGGFGGFG@FFE7DFGGFCFGGGGGA<FGGGGEG@GGGGGGGGGG8CFGGFGGFGGGGGGGG<FF<FGA4B4ECEGFGGFG,BEE84<<,C=9D9AGD,::+,=>8A,@AF:7@F:FBEFFGFG:DCFGCFCGG:<>@F=,,>>CGF@GDEFCDC5EC*:EEFGGGFEGE8CE6EC:?*=EEGGGGGGGF9AFGGFED3C53>CC/><G
@M03364:276:000000000-BLYN8:1:1101:24132:6079 1:N:0:1
ACTCCTACGGGAGGCAGCAGTTGGGAATATTGCACAATGGGCGAAAGCCTGATCCAGCCATGCCGCGTGTGTGAAGAAGGCCTTTTGGTTGTAAAGCACTTTAAGCGAGGAGGAGGCTACTTAGATTAATACTCTAGGATAGTGGACGTTACTCGCAGAATAAGCACCGGCTAACTCTGTGCCAGCAGCCGCGGTAATACAGAGGGTGCGAGCGTTAATCGGATTTACTGGGCGTAAAGCGTGG
+
GGGGGGGGGGGGGGGDGGFGG,C<FFFGGGGEGGGAFFGGEGGGGGGGGGGGFGGGFFGGGGGGGGGGGDGGGFG9?FGGFGFGCEGGGGGGGFGFFFGGGGGGGCFGGGGGGGGGGGGGGGGG9AFFGFGAACFGGGCFEFDFGGGGG?FDGCGGDDGGGGGGGGFGGG*:><DEFGFGGGFGGGGGGCGGGCEGDGDC9BCGFGEEEGGEGE/:EC7=>EGE89CFGGGFGGGCDCDCGD:)
@M03364:276:000000000-BLYN8:1:1101:9662:6090 1:N:0:1
ACTCCTACGGGAGGCAGCAGTAGGGAATCTTCCACAATGGACGAAAGTCTGATGGAGCAACGCCGCGTGAGTGAAGAAGGTTTTCGGATCGTAAAACTCTGTTGTTGGAGAAGAAGGTATCTGATAGTAACTGATCAGGTAGTGACGGTATCCAACCAGAAAGCCACGGCTAACTACGTGCCAGCAGCCGCGGTAATACGTAGGTGGCAAGCGTTGTCCGGATTTATTGGGCGTAAAGCGAGCC
+
FGGGFDEEGEECCCEEEGGGGGGFCFDEFCFFGDGCFEGE@FF7@F@CFFGGG<EFDGGECGCEGDFGFCFFFGGGCGFE,:CFGFGC@=FFEGG9FD<FFCGGGGGFFFFGGGG,EF9,B,??FEFF<,EBFEE<FFGFFC?8?,FFF<+C@@>,BCFCFFF@FD@CECEGFGGGCBC,5DFCDFC8:C*4B::CF;,:6<BEGGFG6+//A3/8EGGGDDC*>9A9+=:/9)1:*:CCDDD)
@M03364:276:000000000-BLYN8:1:1101:26895:6091 1:N:0:1
ACTCCTACGGGAGGCAGCAGTAGGGAATCTTCGGCAATGGACGAAAGTCTGACCGAGCCACGCCGCGTGAGTGAAGAAGGTTTTCGGATCGTAAAACTCTGTTGGTAGCGAAGAACGGTGGTGCGAGTGGCACGCTCATCAAGTGCCGGTCCCTCCCCAGAAAGGGACGGCTACCTACGTGCCAGCAGCCGCGGTAATCCGTAGGTCCCGCGCGTTGTCCTGATTTCTTGGGCGTACAGCGCGC
+
GAEFFEFEF@FECFGCFGCEGFGFFFGGGGGFGGCCDF<FFGG@ECFCEFGGFCC@F@CFFFGDGFGFEGFFGGG,9EE<EFFGCF7=?FGGGGGG,BFGEFFGGGGGCCFFCF8DG+BBG@<<@CFCFGEDC:CFGE<FC9<FGFGGDCFFGFF761D>7>FGGGCC@7<7<CF@FGG:+BEFDGGG7CE5E>CC*AF9EF8>EGG9FEGGEGEG5E9?+<++30<C0A?FFD5755*99177
@M03364:276:000000000-BLYN8:1:1101:17930:6112 1:N:0:1
ACTCCTACGGGAGGCAGCAGTAGGGAATCTTCGGCAATGGACGAAAGTCTGACCGAGCAACGCCGCGTGAGTGAAGAAGGTTTTCGGATCGTAAAACTCTGTTGTTAGAGAAGAACAAGGACGTTAGTAACTGAACGTCCCCTGACGGTATCTAACCAGAAAGCCACGGCTAACTACGTGCCAGCAGCCGCGGTAATACGTAGGTGGCAAGCGTTGTCCGGATTTATTGGGCGTAAAGCGAGCG
+
GGGGGGGGGGGGGGGGGGGGGGGGGGGGGGGGGGGGGGGGGGGGGGGEGGGGGGGGGGGGGGGGGFGGGGGGGGGGGGGGEFGGGGGGDGGGGGGGGGGGGGGGGGGGGGGGGGGGGGGGGGGFFGGGGGGGGGGGGGGGGGGGGGGDGGDGDGGGGGGGGGGGFGGGGGGGGGGGGEGGGGGGGGGFGGGGGGGGGGGGBEGGBFFFFGGFGGCCE9CEGEDC@FFCGFGGGDCCDFGGGGDC
@M03364:276:000000000-BLYN8:1:1101:17753:6113 1:N:0:1
ACTCCTACGGAGGCAGCAGTAGGGAATCTTCGGCAATGGACGAAAGTCTGACCGAGCAACGCCGCGTGAGTGAAGAAGGTTTTCGGATCGTAAAACTCTGTTGTTAGAGAAGAACAAGGACGTTAGTAACTGAACGTCCCCTGACGGTATCTAACCAGAAAGCCACGGCTAACTACGTGCCAGCAGCCGCGGTAATACGTAGGTGGCAAGCGTTGTCCGGATTTATTGGGCGTAAAGCGAGCGC
+
GGGGGGGGGGFGGGGGGGGGGGGGGGGGGGGGGGGGGGGGGGGGGGGGGFGGFFFGGGGGGGGGGGFFFGFFDGGGGGGFGGGGGGGGGGFEGGGGGGGGGGGGFGGGGGGGGGGGGGGGGGB@FGGGGGGGGGGFGGGGGGGGGGGGGGGGGGGGGGGGGGGGGGGGGGGGGGGGGGGGGGGGGGGGGGGGGEECGGGGGGGGGGGGGGGGEGGGC?CEEECEGGGGGGGGGDGGGGGGGCD3
@M03364:276:000000000-BLYN8:1:1101:17427:6124 1:N:0:1
ACTCCTACGGGAGGCAGCAGTAGGGAATCTTCGGCAATGGACGAAAGTCTGACCGAGCAACGCCGCGTGAGTGAAGAAGGTTTTCGGATCGTAAAACTCTGTTGTTAGAGAAGAACAAGGACGTTAGTAACTGAACGTCCCCTGACGGTATCTAACCAGAAAGCCACGGCTAACTACGTGCCAGCAGCCGCGGTAATACGTAGGTGGCAAGCGTTGTCCGGATTTATTGGGCGTAAAGCGAGCG
+
GGGGGGGGGGGGGGGGGGGGGGGGGGGGGGGGGGGGGGGGGGGGGGGGGGGGGGGGGGGGGGGGGGGGGGGGGGGGGGGGGGGGGGGGGGGGGGGGGGGGGGGGGGGGGGGGGGGGGGDGFGGFFGGGGGGGGGGGGGGGGGGGGGGGGGGFGGGGGGGGGGGGGGGGGGGGGGGGGGGGGGGGGGGGGGDGGGGGGGGGGFGGGGGGGGGGGGGGGGGGGGGDFGGGGDGGGGGGGGGGGGGD
@M03364:276:000000000-BLYN8:1:1101:18098:6136 1:N:0:1
ACTCCTACGGGAGGCAGCAGTAGGGAATCTTCGGCAATGGACGAAAGTCTGACCGAGCAACGCCGCGTGAGTGAAGAAGGTTTTCGGATCGTAAAACTCTGTTGTTAGAGAAGAACAAGGACGTTAGTAACTGAACGTCCCCTGACGGTATCTAACCAGAAAGCCACGGCTAACTACGTGCCAGCAGCCGCGGTAATACGTAGGTGGCAAGCGTTGTCCGGATTTATTGGGCGTAAAGCGAGCG
+
GGGGGGGGGGGGGGGGGGGGGGGGGGGGGGGGGGGGGGGGGGGGGGGGGGGGGGGGGGGGGGGGGGGGGGGGGGGGGGGGGGGGGGGGGGGGGGGGGGGGGGGGGGGGGGGGGGGGGGGGGGGGGGGGGGGGGGGGGGGEGGGGGGGGGGGGGGGGGGGGGGGGGGGGGGGGGGGGGGGGGGGGGGGGGGGGGGGGGGGGFDFGGGEDGFGGGGGGGGGGGDGEFFGGCEGGGGGGGGFGGGGG
@M03364:276:000000000-BLYN8:1:1101:10486:6164 1:N:0:1
ACTCCTACGGGAGGCAGCAGTAGGGAATCTTCGGCAATGGACGAAAGTCTGACCGAGCAACGCCGCGTGAGTGAAGAAGGTTTTCGGATCGTAAAACTCTGTTGGTAGAGAAGAACGTTGGTGAGAGTGGAAAGCTCATCAAGTGACGGTAACTACCCAGAAAGGGACGGCTAACTACGTGCCAGCAGCCGCGGTAATACGTAGGTCCCGAGCGTTGTCCGGATTTATTGGGCGTAAAGCGAGC
+
GGGGGGGGGGGGGGGGGGGGGGGGGGGGGGGGGGGGGGGGGGGGGEGGGGGGGGGGGGGGGGGGGGGGGGGGGGGGGFGGGGGGGGGGGGGGGGGGGGGGGGGGGGGGGGGGGGGGGFGGGGGGGGGGGGG9FGGGGGGGGGGFGGGGGGGGGGGGGGGGGGGGGGGGGGGGGGGGGGGGGFGGGGGGGGGGGGGGGGGGFGGGEGFGGGGEEGEDGGCGGEDGGFGGGGFGGGGGDFGGGGG3
@M03364:276:000000000-BLYN8:1:1101:6873:6172 1:N:0:1
ACTCCTACGGGAGGCAGCAGTAGGGAATCTTCGGCAATGGACGAAAGTCTGACCGAGCAACGCCGCGTGAGTGAAGAAGGTTTTCGGATCGTAAAACTCTGTTGTTAGAGAAGAACAAGGACGTTAGTAACTGAACGTCCCCTGACGGTATCTAACCAGAAAGCCACGGCTAACTACGTGCCAGCAGCCGCGGTAATACGTAGGTGGCAAGCGTTGTCCGGATTTATTGGGCGTAAAGCGAGCG
+
GGGGGGGGGGGGGGGGGGGGGGGGGGGGGGGGGGGGGGGGGGGGGGGGGGGGGGGGGGGGGGGGGGGGGGGGGGGGGGGGGGGGGGGGGGGGGGGGGGGGGGGGGGGGGGGGGGGGGGGGGGGGGGGGGGGGGGGGGGGGGGGGGGGGGGGGGGGGGGGGGGGGGGGGGDGEGGGGGGGGGGGGGGGGGGGGGGGGGGGGGGGGGGGGGGFGGGDGGFGGGDEGGGGGGGGCGDEGGGGGGGGD
@M03364:276:000000000-BLYN8:1:1101:27250:6201 1:N:0:1
ACTCCTACGGGAGGCAGCAGTGGGGAATATTGCACAATGGGCGCAAGCCTGATGCAGCCATGCCGCGTGTATGAAGAAGGCCTTCGGGTTGTAAAGCACTTTCAGCGAGGAGGAAGGCACTGAGGTTAATAAACTTAGTGATTGACGTTAATCGCAGAAGAAGCACCGGCTAACTCAGTGCCAGCAGCCGCGGTAATAAGGAGGGTGCAAGCGTTAATCGGAATTACTGGGCGTAAAGCGCATG
+
FGGGG9FGGGBFDCGDFDGGC8FF@CEGEFGGF9FCFGGFFGEEE@+6CFGGG<FFC?,CC<EFGFG>C,,CEAA,9EFF?=CFGF,7C7BFGGGF,,BFEF?<@FCFE>C7CEG8F,,E8,55DF,?,BAD,:,CFGGFFEDG<,C@:,>DFG>35+,@CF7CFC::CC<3>,,5,?,<>DFGGFCD>8*4=:*B,,<+:+=CE*;>8+9*=;5C*1<*75C52++0+0;C>DC5*:*/7)**
@M03364:276:000000000-BLYN8:1:1101:9277:6203 1:N:0:1
ACTCCTACGGGAGGCAGCAGTAGGGAATCTTCCACAATGGACGAAAGTCTGATGGAGCAACGCCGCGTGAGTGAAGAAGGTTTTCGGATCGTAAAACTCTGTTGTTGGAGAAGAATGTATCTGATAGTAACTGATCAGGTAGTGACGGTATCCAACCAGAAAGCCACGGCTAACTACGTGCCAGCAGCCGCGGTAATACGTAGGTGGCAAGCGTTGTCCGGATTTATTGGGCGTAAAGCGAGCG
+
GGGGGGGGGGGGGGGGGGGGGGGGGGGGGGGGGGGGGGGGGGGGGGGGGGGGGGGGGGGGGGGGGGGGGGGGGGGGGGGGGGGGGGGGGGGGGGGGGGGGGGGGGFGGDGGGGGGGGGGGGGGGGGGGGGGFGFGGGGGGGGGGGGGGGGGGGGGGGGGEGGGGGGGGGGGGGGGGGGGGGGGFGFCFFGGGGGGGGGGGGGGGGGGGGGGGGGGGGGCEGGGGCCGGFGFFGGGCDGG3DCD5
@M03364:276:000000000-BLYN8:1:1101:8880:6230 1:N:0:1
ACTCCTACGGGAGGCAGCAGTGGGGAATATTGCACAATGGGCGCAAGCCTGATGCAGCCATGCCGCGTGTATGAAGAAGGCCTTCGGGTTGTAAAGTACTTTCAGCGGGGAGGAAGGGATGAGCCTTAATACGGCTCGTCATTGACGTTACCCGCAGAAGAAGCACCGGCTAACTCCGTGCCAGCAGCCGCGGTAATACGTAGGTGGCAAGCGTTGTCCGGATTTATTGGGCGTAAAGCGAGCG
+
GGGGGGGGGGGGGGGGGGGGGGGGGGGGGGGGGGGGGGGGGGGGGGGGGGGGGGGGGGGGGGGGGGGGGGGGGGGGGGGGGGGGGGGGGGGGGGGGGGGGGGGGGGGGGGGGGGGGGGGGGGGGGGGGFGGGGGGGGGGGGGDGGGGGGGGGGGGGGGGGGGGGGGGGGGGGGGGGGGGGGGGGGGFGGGGGGGGGGGGGGGGGGDGGGGGGGGGGDGGGG5EGFGGFFGGGGGGGGGGGGGG<
@M03364:276:000000000-BLYN8:1:1101:19552:6239 1:N:0:1
ACTCCTACGGGAGGCAGCAGTAGGGAATCTTCCACAATGGACGAAAGTCTGATGGAGCAACGCCGCGTGAGTGAAGAAGGTTTTCGGATCGTAAAACTCTGTTGTTGGAGAAGAATGTATCTGATAGTAACTGATCAGGTAGTGACGGTATCCAACCAGAAAGCCACGGCTAACTACGTGCCAGCAGCCGCGGTAATACGTAGGTGGCAAGCGTTGTCCGGATTTATTGGGCGTAAAGCGAGCG
+
GGGGGGGGGGGGGGGGGGGGGGGGGGGGGGGGGGGGGGGGGGGGGGGGGGGGGGGGGGGGGGGGGGGGGGGGGGGGGGGGGGGGGGGGEGGGGGGGFGGGGGGGGGGGGGDFGGGGGGGGGGGGGGGGGGGGGGGGGGGGGGGGGGGGGGGGFGGGGGGGGGGGGGGGGGGGGFGGGGGGGGGGGGCFGGGGGGGGGGGGGGGGGGGGGGGGGGGG=FGGGGGGGGGGGGGGGGGGG7DGGGG<
@M03364:276:000000000-BLYN8:1:1101:14354:6243 1:N:0:1
ACTCCTACGGGAGGCAGCAGTAGGGAATCTTCGGCAATGGACGAAAGTCTGACCGAGCAACGCCGCGTGAGTGAAGAAGGTTTTCGGATCGTAAAACTCTGTTGGTAGAGAAGAACGTTGGTGAGAGTGGAAAGCTCATCAAGTGACGGTAACTACCCAGAAAGGGACGGCTAACTACGTGCCAGCAGCCGCGGTAATACGTAGGTCCCGAGCGTTGTCCGGATTTATTGGGCGTAAAGCGAGC
+
GGGGGGGGGGGGGGGGGGGGGGGGGGGGGGGGGGGGGGGGGGGGGGGGGGGGGGGGGGGGGGGGGGGGGGGGGGGGGGGGGGGGGGGGGGGGGGGGGGGGGGGGGGGGGGGGGGGGGFGGGGGGGCFGGGGGGGGGGGGGGGGGGGGGGGGGGGGGGGGGFGGGGGGGGGGGGGGGGGGGFGGGGGGGGGGGGGGGGGGGGGGGGGFGGGEGGGGGGGGGGGEGGGGGGGGG:<5CGGGGGDG)
@M03364:276:000000000-BLYN8:1:1101:25018:6276 1:N:0:1
ACTCCTACGGGAGGCAGCAGTAGGGAATCTTCGGCAATGGACGAAAGTCTGACCGAGCAACGCCGCGTGAGTGAAGAAGGTTTTCGGATCGTAAAACTCTGTTGTTAGAGAAGAACAAGGACGTTAGTAACTGAACGTCCCCTGACGGTATCTAACCAGAAAGCCACGGCTAACTACGTGCCAGCAGCCGCGGTAATACGTAGGTGGCAAGCGTTGTCCGGATTTATTGGGCGTAAAGCGAGCG
+
GGCGGGGGGGGGGGGGGGGGGGGGGFGGGGGGGGGGGGGGGGGGGGGGGGGGGGGGGGGGGGGGGGGFGDGGGGGGGGGGGGGGF7FGGGGFGGFFGGFGGGGGGGGGGGGGGGGGFGGFGGGG@FGGGGGGGGGGGGGGGGGGGGGGGGFGGGGGGGGGGGFFGGGEGGGGGGGGG7DCFFFGGGCGGGG8EE88EFFGFGFGGCCFGGGGG8AEGGGGGDG5C<FCE?FGGGGGGGGGGGGC
@M03364:276:000000000-BLYN8:1:1101:4107:6279 1:N:0:1
ACTCCTACGGGAGGCAGCAGTAGGGAATCTTCGGCAATGGACGAAAGTCTGACCGAGCAACGCCGCGTGAGTGAAGAAGGTTTTCGGATCGTAAAACTCTGTTGTTAGAGAAGAACAAGGACGTTAGTAACTGAACGTCCCCTGACGGTATCTAACCAGAAAGCCACGGCTAACTACGTGCCAGCAGCCGCGGTAATACGTAGGTGGCAAGCGTTGTCCGGATTTATTGGGCGTAAAGCGAGCG
+
GGGGGGGGGGGGGGGGGGGGGGGGGGGGGGGGGDGGGGGGGGGGGGGGGGFGGGGGGGGGGGGGDEGGGGGGGFD<EGGGGGGGGGGGGGGGGGGGGGGGGGGGGGFGFFGGGGGGGGGFGGEGGGGGGGGGGGGGGGGGGGGGGGGGGGGGGGGGGGGGGGGGGGGCEGGGGGGFGEGGGGGGGGGGGGGGGGGGGGGGGGGCGGGGGGFGGEGDGGGGGGEGFFGGG6F=CDEEFFF35DD5
@M03364:276:000000000-BLYN8:1:1101:11749:6292 1:N:0:1
ACTCCTACGGGAGGCAGCAGTGGGGAATATTGCACAATGGGCGCAAGCCTGATGCAGCCATGCCGCGTGTGTGAAGAAGGCCTTCGGGTTGTAAAGCACTTTCAGCGAGGAGGAAGGTGGTGAACTTAATACGTTCATCAATTGACGTTACTCGCAGAAGAAGCACCGGCTAACTCCGTGCCAGCAGCCGCGGTAATACGGAGGGTGCAAGCGTTAATCGGAATTACTGGGCGTAAAGCGCACG
+
GGGGGGGGGGGGGGGGGGGGGGGGGGGGGGGGGGGGGGGGGGGGGGGGGGGGGGGGGGGGGGGGGGGGGGGGGGGGGGGGGGGGGGGGGGGGGGGGGGGGGGGGGGGGGGGGGGGGGGGGGGGGGGGGGGGGGGGGGGGGGGGGGGGGGGGGGGGGGGGGGGGGGGGGGGGGGGGGGGGEGGGGGGGGGGGGGGGGGGGGGGGGGGGDGGGGGGGDGGGGGG5FGGGGGGGGGGDGGGGGGGGC
@M03364:276:000000000-BLYN8:1:1101:20539:6304 1:N:0:1
ACTCCTACGGGAGGCAGCAGTAGGGAATCTTCCACAATGGACGAAAGTCTGATGGTGCAACGCCGCGTGAGTGAAGAAGGTTTTCGGATCGTAAAACTCTGTTGTTGGAGAAGAATGTATCTGATAGTAACTGATCAGGTAGTGACGGTATCCAACCAGAAAGCCACGGCTAACTACGTGCCAGCAGCCGCGGTAATACGTAGGTGGCAAGCGTTGTCCGGATTTATTGGGCGTAAAGCGAGCG
+
GGGGGGGGGGGGGGGGGGGGGGGGGGGGGGGGGGGGGGGGGGGGGGGGGGGGGGFGGGGGGGGGGGGGGGGGGGGGGGGGGGGGGGGGGGGGGGGGGGGGGGGGGGGGGGGGGGGGGGGGGGGGGGGGGGGGGGGGGGGGGGGGGGGGGGGGGGGGGGGGGGGGGGGGGGGGGGGGGGGGGGGGGGGGGGGGGGGGGGFGGGFGGGGGGGGGGGGGGGGGGEGGGGGGGGGGGGGGGDGDGCD5
@M03364:276:000000000-BLYN8:1:1101:14035:6324 1:N:0:1
ACTCCTACGGGAGGCAGCAGTGGGGAATATTGCACAATGGGCGCAAGCCTGATGCAGCCATGCCGCGTGTGTGAAGAAGGCCTTCGGGTTGTAAAGCACTTTCAGCGAGGAGGAAGGTGGTGAACTTAATACGTCCATCAATTGACGTTACTCGCAGAAGAAGCACCGGCTAACTCCGTGCCAGCAGCCGCGGTAATACGGAGGGTGCAAGCGTTAATCGGAATTACTGGGCGTAAAGCGCACG
+
GGGGGGGGGGGGGGGGGGGGGGGGGGGGGGGGGGGGGGGGGGGGGGGGGGGGGGGGGGGGGGGGGGGGGGGGGGGGGGGGGGGGGGGGGGGGGGGGGGGGGGGGGGGGGGGGGGGGGGGGGGGGGGGGGGGGGG8C:EGGGGGGGGGGGGGGGGGGGGGGGGGGGGGGGGGGGGGFGGGGGGGGGGGGGGGGGGGGGGGGGGGGGGGGFGGGGGGDGGGGGDEGGGGG?CGFDGGGGGGGGGGC
@M03364:276:000000000-BLYN8:1:1101:17497:6350 1:N:0:1
ACTCCTACGGGAGGCAGCAGTGGGGAATATTGCACAATGGGCGCAAGCCTGATGCAGCCATGCCGCGTGTATGAAGAAGGCCTTCGGGTTGTAAAGTACTTTCAGCGGGGAGGAAGGTGATGAACTTAATACGTTCATCAATTGACGTTACCCGCAGAAGAAGCACCGGCTAACTCCGTGCCAGCAGCCGCGGTAATACGGAGGGTGCAAGCGTTAATCGGAATTACTGGGCGTAAAGCGCACG
+
GGGGGGGGGGGGGGGGGGGGGGGGGGGGGGGGGGGGGGGGGGGGGGGGGGGGGGGGGGGGGGGGGGGGGGGGGGGGGGGGGGGGGGGGGGGGGGGGGGGGGGGGGGGGGGDGGGGGGGGGGGGGGGGGGGGGGGGGGGGGGGGGGGGGGGGGGGGGGGGGGGGGGGGGGGGGGGGGGGGGGGGGGGGGGGGGGGGGGGGGGGGGGGGGGFCGGGGGGGGGGGGGGGGGFGGGGGE5CCDGGDG5
@M03364:276:000000000-BLYN8:1:1101:12012:6363 1:N:0:1
ACTCCTACGGGAGGCAGCAGTAGGGAATCTTCCACAATGGACGAAAGTCTGATGGAGCAACGCCGCGTGAGTGAAGAAGGTTTTCGGATCGTAAAACTCTGTTGTTGGAGAAGAATGTATCTGATAGTAACTGATCAGGTAGTGACGGTATCCAACCAGAAAGCCACGGCTAACTACGTGCCAGCAGCCGCGGTAATACGTAGGTGGCAAGCGTTGTCCGGATTTATTGGGCGTAAAGCGAGCC
+
GGGGGGGGGGGGGGGGGGGGGGGGGGGGGGFGGGGGGGGGEFGGGGGGGFGGGGGFGGGGGGGGGGGFGGGEFGGGGGGGGGGGGGGGGGGGGGGFGGGGGGGGEFGDFGGGGGGGGGGFGFGGGGGGGGGGFGGFFGGGGGGGGGGGGGGGGGGGGEGGGDFGGGGGGGGCGGGFGGGGG@FCCFGGGCEEGEGGFCGGEBBCE?FGFGGGGGGGGGFGGGEGGGGFC?;5CDGDGFC<CDD)
@M03364:276:000000000-BLYN8:1:1101:27054:6375 1:N:0:1
ACTCCTACGGGAGGCAGCAGTAGGGAATCTTCGGCAATGGACGAAAGTCTGACCGAGCAACGCCGCGTGAGTGAAGAAGGTTTTCGGATCGTAAAACTCTGTTGTTAGAGAAGAACAAGGACGTTAGTAACTGAACGTCCCCTGACGGTATCTAACCAGAAAGCCACGGCTAACTACGTGCCAGCAGCCGCGGTAATACGTAGGTGGCAAGCGTTGTCCGGATTTATTGGGCGTAAAGCGAGCG
+
GGGGGGGGGGGGGGEGGGFGFEFGGGGFCGGGGGGGGGGGGGGFGGGGGGGGGGGGGGGGFGGEGGGGDDGGFGGGGEGGFGGGGGGGGGG?FG@FFGF?EFGGGGGGGFECFGGGGGEFGGGEF8FGGFCFGFADFGDCCF,>C<FCGGF,EFGGGGCDFCGGGGGDGGGDACGGGGGGGGGGGGGBFGGGGEGGGGGGGGFEGGFEBEGFCC8:CF97E;8=FFGGG?CGGGGCFDFDDGG<
@M03364:276:000000000-BLYN8:1:1101:22929:6388 1:N:0:1
ACTCCTACGGGAGGCAGCAGTGGGGAATATTGCACAATGGGGGAAACCCTGATGCAGCGACGCCGCGTGAGCGAAGAAGTATTTCGGTATGTAAAGCTCTATCAGCAGGGAAGAAAATGACGGTACCTGACTAAGAAGCACCGGCTAAATACGTGCCAGCAGCCGCGGTAATACGTATGGTGCAAGCGTTATCCGGATTTACTGGGTGTAAAGGGAGCGTAGACGGATGGGCAAGTCTGATGTG
+
GGGFGGGGGGC;FEGGEEFEFFGFGGGGFC<CAEFFGGGGFGDGGGF<C@FFFGGGGGCFGGGGGGGGGCGGGGGGGGGGGFEGGCGGFF@FEGCGFGGG<EFGFGFF<:EEGGGCGGGGGGGG?BFGDFFGGGFDABFGGGEFGGGGGCFGGGGGGGGGGCCGGGC<CFGGGFFGGGG@CBC@2?FCGGGDFGEGCE>?9BF@FGCEECEFC:E*7C:E58;FCCGGGFFCC*A:CFFGFGFG
@M03364:276:000000000-BLYN8:1:1101:25390:6394 1:N:0:1
ACTCCTACGGGAGGCAGCAGTGGGGAATATTGCACAATGGGCGCAAGCCTGATGCAGCCATGCCGCGTGTGTGAAGAAGGCCTTCGGGTTGTAAAGCACTTTCAGCGAGGAGGAAGGTGGTGAACTTAATACGTTCATCAATTGACGTTACTCGCAGAAGAAGCACCGGCTAACTCCGTGCCAGCAGCCGCGGTAATACGGAGGGTGCAAGCGTTAATCGGAATTACTGGGCGTAAAGCGCACG
+
E9FEGFGGGGDGCEEEFGEGGEFCF;;FFFGFFGGGGGFGGGGGGGGGGGG8AFGGGGGGGGGGGGGGGGDF8CFG9FFF8FFE9CFFGFDCCGGGFGFFGGGGGFE:CG@=FFFFGFGGGGGGGGGGGGGGG9AD<FGGGGFG9FF:FFGFGCFGGFDFGGGGG7FF7FGGFFGGGEGGGGGGFGGGGGGGGG>:?9BFGCCGGBEECCEGGGGGFGGGG5CFGGEFF6CEGGEGGFFD31)7
@M03364:276:000000000-BLYN8:1:1101:5387:6420 1:N:0:1
ACTCCTACGGGAGGCAGCAGTAGGGAATCTTCGGCAATGGACGAAAGTCTGACCGAGCAACGCCGCGTGAGTGAAGAAGGTTTTCGGATCGTAAAACTCTGTTGTTAGAGAAGAACAAGGACGTTAGTAACTGAACGTCCCCTGACGGTATCTAACCAGAAAGCCACGGCTAACTACGTGCCAGCAGCCGCGGTAATACGTAGGTGGCAAGCGTTGTCCGGATTTATTGGGCGTAAAGCGAGCG
+
GGGGGGGGGGGFGGGGGGGGGGGGGGGGGGGGGGGGGGGGFGGGGGGGGGGGGGGGGGGGGGGGGGGFGGGGGGGGGGGGGGGGGGGGGGGGGGGGGGGGGGGGFGGGGGGGGGGGGGGGGGGGGGGGGGGGGGGGFGGFGGGGGGGGGGGGGGGGFGGGGGGGGGGGGGGDGGGGGGGGGGGGGGGGGGGGGGGGFGGGGGGGGGGGGGGGGGECEGGGGEGGCGGFGGGGGGGGGGGGGGGD
@M03364:276:000000000-BLYN8:1:1101:26026:6430 1:N:0:1
ACTCCTACGGGAGGCAGCAGTAGGGAATCTTCGGCAATGGACGAAAGTCTGACCGAGCAACGCCGCGTGAGTGAAGAAGGTTTTCGGATCGTAAAACTCTGTTGTTAGAGAAGAACATGGGTGAGAGTAACTGTTCACCCCTTGACGGTATCTAACCAGAAAGCCACGGCTAACTACGTGCCAGCAGCCGCGGTAATACGTAGGTGGCAAGCGTTGTCCGGATTTATTGGGCGTAAAGCGAGCG
+
GGFGGFGGGGGGGGGGGGGGGGGGGGGGGGGGGGGGGGGGGGGGGGGGGGGGGGGGGGGGGGGGGGGCFGGGGGGGGGGGGGGGGGGGGGGGGGGGGGGGGGGGGGGGGGGGGGGGGGGGGGGGGEFGGGGGGGGGGGGGGGGGGGGGGGGGGGGGGGGGGGGGGGGGGGGGGGGGGGGGGGGGGGGGGGGGGGEE?FGGGGGGFGGGCEGFEEEEEFGGGGEE?FG9FGGFDGGE:CFGGGGD
@M03364:276:000000000-BLYN8:1:1101:25689:6451 1:N:0:1
ACTCCTACGGGAGGCAGCAGTAGGGAATCTTCGGCAATGGACGAAAGTCTGACCGAGCAACGCCGCGTGAGTGAAGAAGGTTTTCGGATCGTAAAACTCTGTTGTTAGAGAAGAACAAGGACGTTAGTAACTGAACGTCCCCTGACGGTATCTAACCAGAAAGCCACGGCTAACTACGTGCCAGCAGCCGCGGTAATACGTAGGTGGCAAGCGTTATCCGGAATTATTGGGCGTAAAGCGCGCG
+
GGGGGGGGGGGGGGGGGGGGGGGGGGGGFFGGGGGGGGGGGGGGGCFGGGGGGGGGGGGGGGEGGGGGGGGGGGGGGGGGGGGGGGGGGCGGGGGGGGGGGGGGGGFGFFFGGCGGGGFGGGGFFGGGGGGGGGGGDF@F3@CFGFGGGGCGGGFFDFFFGGGG,FFGGCFFGGGCGGGGGGFGG7E7CEGGD:CEGGGGGGGGCCGFGGGGGEGDCCCEGEE5@9FGFGFF3>CEGGGD5<D>
@M03364:276:000000000-BLYN8:1:1101:25802:6460 1:N:0:1
ACTCCTACGGGAGGCAGCAGTAGGGAATCTTCGGCAATGGACGAAAGTCTGACCGAGCAACGCCGCGTGAGTGAAGAAGGTTTTCGGATCGTAAAACTCTGTTGGTAGAGAAGAACGTTGGTGAGAGTGGAAAGCTCATCAAGTGACGGTAACTACCCAGAAAGGGACGGCTAACTACGTGCCAGCAGCCGCGGTAATACGTAGGCCCCGAGCGTTGTCCGGATTTATGGGGCGTAAAGCGAGC
+
EGFGG,@CFCE;CFE>;BE<CFEDF6<CFCEDD@CEC<FG9EFFF6@66CCFEFGDG@+6CCFGCGG=CFGGDD?FFCFD:9,9FGFF::C,:B=EEEFCEE,?FGFGGDGC8<A46+,B<BFFFEDDGG9,,BC<DE<CB=<3CAGEG3>CGGGGGG:F<DFGFGGGG>7>CFCDAEEGFFC,?:FGC:CGDGC**<?;:BCGG9+;:EE/:/:*>/9C/?E**+9<++8CCCEG3*:C)*7)
@M03364:276:000000000-BLYN8:1:1101:15252:6462 1:N:0:1
ACTCCTACGGGAGGCAGCAGTGGGGAATATTGCACAATGGGCGCAAGCCTGATGCAGCCATGCCGCGTGTATGAAGAAGGCCTTCGGGTTGTAAAGCACTTTCAGCGAGGAGGAAGGTGGTGAGCTTAATACGTTCATCAATTGACGTTACTCGCAGAAGAAGCACCGGCTAACTCCGTGCCAGCAGCCGCGGTAATACGGAGGGTGCAAGCGTTAATCGGAATTACTGGGCGTAAAGCGCACG
+
GGGGGGGGGGGGGGGGGGGGGGGGGGGGGGGGGGGGGGGGGGGGGGGGGGGGGGGGGGGGGGGGGGGGGGGGGGGGGGGGGGGGGGGGGGGGGGGGGGGGGGGGGGGDGGGGGGGGGGGGGGGGGGFFGGGGGGGGGGGGGGGGGGGGFGGGGGGGGGGGGGGGGGGGGGGEGGGGGGGGGGGDGGGGGGGGGGGGGGGGGCCEGGGGGCFGGGGGGGFGGGEGGGGGFGGGDGDEFGGDGGD9
@M03364:276:000000000-BLYN8:1:1101:21444:6478 1:N:0:1
ACTCCTACGGGAGGCAGCAGTAGGGAATCTTCCACAATGGACGAAAGTCTGATGGAGCAACGCCGCGTGAGTGAAGAAGGTTTTCGGATCGTAAAACTCTGTTGTTGGAGAAGAATGTATCTGATAGTAACTGATCAGGTAGTGACGGTATCCAACCAGAAAGCCACGGCTAACTACGTGCCAGCAGCCGCGGTAATACGTAGGTGGCAAGCGTTGTCCGGATTTATTGGGCGTAAAGCGAGCG
+
GGGGGGGGGGGGGGGGGGGGGGGGGGGGGGGGGGGGGGGGGGGGGGGGGGGGGGGGGGGGGGGGGGGGGGGFGGGGGGGGGGGGGGGGGGGGGGGGGGGGGGGGGGGGFGGGGGGGGGGGGGGGGGGGGGGFGFGGGGGGGGGGGGGGGGGGGGGGGGGGGGGGGGGGGGGGGGGGGGGGGCEGGGGGGGGGGGGGGDFCFGGGGGFGGGGGDEEGGGGGDGGGGGGGGGFFGGGGGGGGGGGD
@M03364:276:000000000-BLYN8:1:1101:8332:6488 1:N:0:1
ACTCCTACGGGAGGCAGCAGTAGGGAATCTTCGGCAATGGACGAAAGTCTGACCGAGCAACGCCGCGTGAGTGAAGAAGGTTTTCGGATCGTAAAACTCTGTTGTTAGAGAAGAACGACGAGGAGAGTGGAAAGCTCCTCGTGTGACGGTATCTAACCAGAAAGGGACGGCTAACTACGTGCCAGCAGCCGCGGTAATACGTAGGTCCCGAGCGTTGTCCGGATTTATTGGGCGTAAAGCGAGC
+
GGGGGGGGGGGGGGGGGGGGGGGGGGGGGGGGGGGGGGGGGGGGGGGGGGGGGGGGGGGGGGGGGGGGGGGGGGGGGGGGGGGGGGGGGGGGGGGGGGGGGGGGGGGGFFGFGGGGGGGGGGGGGGGGGGGGGGGGGGGGGGGGGGGGGGGGGGGGGGGGGGGGGCFGGGGGGGGGGGGGGGGGGGGGGCEGGGGGGGGFGGGGGGGGGGGGGGGGGGGGGGGGGGGGFFFFGGGGGGGGGGG5
@M03364:276:000000000-BLYN8:1:1101:6052:6496 1:N:0:1
ACTCCTACGGGAGGCAGCAGTGGGGAATATTGCACAATGGGCGCAAGCCTGATGCAGCCATGCCGCGTGTATGAAGAAGGCCTTCGGGTTGTAAAGTACTTTCAGCGAGGAGGAAGGCGTTAAGGTTAATAACCTTAGTGATTGACGTTACTCGCAGAAGAAGCACCGGCTAACTCCGTGCCAGCAGCCGCGGTAATACGGAGGGTGCAAGCGTTAATCGGAATTACTGGGCGTAAAGCGCACG
+
GGGGGGGGGGGGGGGGGGGGGGGGGGGGGGGGGGGGGGGGGGGGGGGGGGGGGGGGGGGGGGGGGGGGGGGGGGFGGGGGGGGGGGGGGGFGGGGGGGGGGGGGGGGCGGGGGGGGGG@FEGGGGGGGGGGGGFGGGGFGGGCGGGGGGGGGGGGGGGGGGGGGFGGGGGGGGGGGGDGGGFGGFGGGGGGGGGGEGGGGG>EEGGGGGFGCEGGDGGGGGEGFGGGGGGGGGG=EFGGD33>5
@M03364:276:000000000-BLYN8:1:1101:26266:6499 1:N:0:1
ACTCCTACGGGAGGCAGCAGTAGGGAATCTTCCACAATGGACGAAAGTCTGATGGAGCAACGCCGCGTGAGTGAAGAAGGTTTTCGGATCGTAAAACTCTGTTGTTGGAGAAGAATGTATCTGATAGTAACTGATCAGGAAGTGACGGTATCCAACCAGAAAGCCACGGCTAACTACGTGCCAGCAGCCGCGGTAATACGTAGGTGGCAAGCGTTGTCCGGATTTATTTGGCGTAAAGCGAGCG
+
GGGGGGGGGGGGGGGGGGGGGFDGGGGGFGGGGGGGGGGGGFFGGGCGGGGG9<FFGGGGGGGGGGGGGG:6CFAFGDGGEECD9CGEEC+BEFGAGGF<AFCF?FG<<FDGDDC,5FF9EGFFDF9FFGFGGFEF9=76:<FCE9CFGC=FGF<FGGFFGGFDGCFEEGGDFGDAFCDBCDCD7,@DFCEEGGGG@CFGG9>EEGFC6C/=8C:8*:A:58C=?C?F+AFG:9CGF7*7DC<9
@M03364:276:000000000-BLYN8:1:1101:9619:6540 1:N:0:1
ACTCCTACGGGAGGCAGCAGTAGGGAATCTTCCACAATGGACGAAAGTCTGATGGAGCAACGCCGCGTGAGTGAAGAAGGTTTTCGGATCGTAAAACTCTGTTGTTGGAGAAGAATGTATCTGATAGTAACTGATCAGGTAGTGACGGTATCCAACCAGAAAGCCACGGCTAACTACGTGCCAGCAGCCGCGGTAATACGTAGGTGGCAAGCGTTGTCCGGATTTATTGGGCGTAAAGCGAGCG
+
GGGGFGGGGGGGGGGGGGGGGGGGGGGGGGGGGGGGGGGGGGGGGEFGGGGGGGGGGGGGGGGGGGGFEEGGGGGGGGGFFGGGGGGDGGGGGGGGGGGGGGGGGFGGGGGGFGGGGGGFGGGGFGGGGGDGGGGGGGGDFGGGCFFGGGGGGFGGGGGGGGGGDDFFGGGGGGGGGGGGGGGFFGFGGE5C=CC;<E;BFCFDGGGGGGG=*:=EEGGGG*;EGGGFG?@EGDEGGGG3>CDC
@M03364:276:000000000-BLYN8:1:1101:5457:6570 1:N:0:1
ACTCCTACGGGAGGCAGCAGTAGGGAATCTTCCACAATGGACGAAAGTCTGATGGAGCAACGCCGCGTGAGTGAAGAAGGTTTTCGGATCGTAAAACTCTGTTGTTGGAGAAGAATGTATCTGATAGTAACTGATCAGGTAGTGACGGTATCCAACCAGAAAGCCACGGCTAACTACGTGCCAGCAGCCGCGGTAATACGTAGGTGGCAAGCGTTGTCCGGATTTATTGGGCGTAAAGCGAGCG
+
GGGGGGGGGGGGGGGGGGGGGGGGGGGGGGGGGGGGGGGGGGGGGGGGGGGGGGGGGGGGGGGGGGGGGGGGGGGGGGGGGGGGGGGGGGGGGGGGGGGGGGGGGGGGGGGGGGGGGGGGGGGGGGGGGGGGADGGGGGFGFFGGGGGGGGGGGGGGGGFGGGGGFFGGGGGGGGGGGGGGGGGGGGGDEEGGGGGFGGGFEGGGGGGGGGGGGGGGGGGGGGGCEFGGGGGGGGGF=CCC<77
@M03364:276:000000000-BLYN8:1:1101:20676:6574 1:N:0:1
ACTCCTACGGGAGGCAGCAGTGGGGAATATTGGACAATGGGCGAAAGCCTGATCCAGCCATGCCGCGTGTGTGAAGAAGGCCTTTTGGTTGTAAAGCACTTTAAGCGAGGAGGAGGCTACTTGGATTAATACTCTAGGATAGTGGACGTTACTCGCAGAATAAGCACCGGCTAACTCTGTGCCAGCAGCCGCGGTAATACGGAGGGTGCAAGCGTTAATCGGAATTACTGGGCGTAAAGCGCAC
+
GGGGGGGGGGGGGGGGGGGGGGGGGGGGGGGGGGGGGGGGGGGGGGGGGGGGGGGGGGGGGGGGGGGGGGGGGGGGGGGGGGGGGGGGGGGGGGGGGGGGGGGGGGGGGGGGGGGGGGGGGGGGGGGGGGGGGGGGGGGGGGGGGGGGGGGGGGG>CGGFGFGGGGGGGGGGGGGGGGGGGGFGGGGGGGGGGGGGGGGGGGGGGEGGGGGFFGGDGGGGGGGGGGGGGGGGGGEGGGGGGCD5
@M03364:276:000000000-BLYN8:1:1101:26352:6592 1:N:0:1
ACTCCTACGGGAGGCAGCAGTGGGGAATATTGCACAATGGGCGCAAGCCTGATGCAGCCATGCCGCGTGTATGAAGAAGGCCTTCGGGTTGTAAAGTACTTTCAGCGAGGAGGAAGGCGTTGTGGTTAATAACCGCAGCGATTGACGTTACTCGCAGAAGAAGCACCGGCTAACTCCGTGCCAGCAGCCGCGGTAATACGGAGGGTGCAAGCGTTAATCGGAATTACTGGGCGTAAAGCGCACG
+
FGGGGGGGGGGGGGGGGGGGFGGGGGGGGGGGGGGGGGGGGCDGGGCFGGGFFGGGGGFFGGGGGGGGG=FGGGGFAE8CFDFFGGGDCFGGGGGFGGGGFGGGGGFFEGG7FGEFCGG7CFFEGFFGFGGGGGGGGFGEEFFGGGGFGGGGG7EE>FFGGG,@CFGFGF7FGGGFGGGGGGG7E@BECC8CEGGG9BFGGGEEEE5?FFFGGEGGDGFFGGG:8CGGFG5FDGGGFGFGDDDD
@M03364:276:000000000-BLYN8:1:1101:9659:6594 1:N:0:1
ACTCCTACGGGAGGCAGCAGTAGGGAATTTTCCGCAATGAGCGAAAGCTTGACGGAGCGACACAGCGTGCAGGATGAAGGTCTTCGGATTGTAAACTGCTGTTGTAAGGGAAGAAAAAATTTAATAGGAAATGATTAAATCTTGACGGTACCTTATTAGAAAGTGACGGCAAACTATGTGCCAGCAGCCGCGGTAATACATAGGTCACAAGCGTTATCCGGAATTATTGGGCGTAAAGCGTTCG
+
GGGGGGGGGGGGGGGGGGGGGGGGGGGGGGGGGGGGGGGGGGGGGGGGGGGGGGGGGGGGGGGGGGGGGGGGGGGGGGGGGGGGGGGGGGGGGGGGGGGGGGGGGGGGGGGGGGFGGFGGGGFGGGGGGGGGGGGGGGGGGGGGGGGGGGGGFGGGGGGGGGFGGGGGGGGGGGGGFGGGGGGGGGGGGGDGGGGGGGGFGFGGGCBFGGGGGGGGGGGGDCEFCFFGGGGGGGDGFDGCGDGD
@M03364:276:000000000-BLYN8:1:1101:10991:6623 1:N:0:1
ACTCCTACGGGAGGCAGCAGTAGGGAATCTTCGGCAATGGACGAAAGTCTGACCGAGCAACGCCGCGTGAGTGAAGAAGGTTTTCGGATCGTAAAACTCTGTTGTTAGAGAAGAACATGGGTGAGAGTAACTGTTCACCCCTTGACGGTATCTAACCAGAAAGCCACGGCTAACTACGTGCCAGCAGCCGCGGTAATACGTAGGTGGCAAGCGTTGTCCGGATTTATTGGGCGTAAAGCGAGCG
+
GGGGGGGGGGGGGGGGGGGGGGGGGGGGGGGGGGGGGGGGGGGGGGGGGGGFFGGGGGGGGGGGGGGGGBFGGGGGGGGGGGGGGGGGGGGGGGGGGGGGGGGGGGGGGFFGGGGGGGGGGGGGGGGGGGGGGGGGGGDGGGGGGGGGGFGGGGGGGGGGGGGGGGGGGGGGGGGGGGGFGGGGGGGGGGGGGGGGGGGGGGGGGGGGGGGGGGGGGFGGGEGDEGGCGFGGGGGGGFGGGGGC
@M03364:276:000000000-BLYN8:1:1101:17086:6657 1:N:0:1
ACTCCTACGGGAGGCAGCAGTAGGGAATCTTCGGCAATGGACGAAAGTCTGACCGAGCAACGCCGCGTGAGTGAAGAAGGTTTTCGGATCGTAAACCTCTGTTGTTAGAGAAGAACAAGGACGTTAGTAACTGAACGTCCCCTGACGGTATCTAACCAGAAAGCCACGGCTAACTACGTGCCAGCAGCCGCGGTAATACGTAGGTGGCAAGCGTTGTCCGGATTTATTGGGCGTAAAGCGAGCG
+
EGGGGGGGGEGEECG;FECFF,FFGG?ECEF@FEFECEGF@CFFFCFFGGGGGGGFGGGGGGGGGGGEEC@CE9FFF@EGAFFGGEGCC@CFFGG,BFFF<EEFGDFFGGGDFGGGGGFG8=CC73+CD,@@A<BFGGG:>FC@87FCGG7<@CE=D<F:<:FG7,DF@FDFCGGFGGGGG7CFF@FCF:138:B7E9B82+=CCGGGCF*=5;CGE+<CE*?E60<9FCF5C<*59CF7DDG3
@M03364:276:000000000-BLYN8:1:1101:12207:6659 1:N:0:1
ACTCCTACGGGAGGCAGCAGTGGGGAATATTGCACAATGGGCGCAAGCCTGATGCAGCCATGCCGCGTGTATGAAGAAGGCCTTCGGGTTGTAAAGTACTTTCAGCGGGGAGGAAGGTGATGAACTTAATACGTTCATCAATTGACGTTACCCGCAGAAGAAGCACCGGCTAACTCCGTGCCAGCAGCCGCGGTAATACGGAGGGTGCAAGCGTTAATCGGAATTACTGGGCGTAAAGCGCACG
+
GGGGGGGGGGGGGGGGGGGGGGGGGGGGGGGGGGGGGGGGGGGGGGGGGGGGGGGGGGDGGGGGGGGGGGGGGGGGGGGGFGGGGGGGGGGGGGGGGGGGGGGGGGGGGGGGGGGGGGGGGGGGGGGGFFGGGFGDFFFGGGGGFGGGGGGGGGGGGGGGGGGGGGGGGGGGGGFFFGGGGGGGGGGG@ECGGGGGGGGFGCEGGGGGGC7EEGDGFFCFGGGGFGFFGGGGCCE5CCDGGGG5
@M03364:276:000000000-BLYN8:1:1101:20466:6662 1:N:0:1
ACTCCTACGGGAGGCAGCAGTAGGGAATCTTCGGCAATGGACGAAAGTCTGACCGAGCAACGCCGCGTGAGTGAAGAAGGTTTTCGGATCGTAAAACTCTGTTGTTAGAGAAGAACAAGGACGTTAGTAACTGAACGTCCCCTGACGGTATCTAACCAGAAAGCCACGGCTAACTACGTGCCAGCAGCCGCGGTAATACGTAGGTGGCAAGCGTTGTCCGGATTTATTGGGCGTAAAGCGAGCG
+
GGGGGGGGGGGGGGGGGGGGGGGGGGGGGGGGGGGGGGGGGGGGGGGGGGGGGGGGGGGFGGGGGGGGGGGGGGGGGGGGGGGGGGGGGGGGGGGGGGGGGGGGGGGGGGGGGGGGGGGGGGGGGGGGGGGGGGGGGGGGGGGGGGGGGGGGGGGGGGGGGGGGGGGGGGGGGGGGGGGGFGGGGGGGGGGGGGGGGGGGGGGGGGGGGGGGGGGGGGGGGGGGGFGGGGGGGGGGGGGGGGG<
@M03364:276:000000000-BLYN8:1:1101:14676:6690 1:N:0:1
ACTCCTACGGGAGGCAGCAGTAGGGAATCTTCCACAATGGACGAAAGTCTGACCGAGCAACGCCGCGTGAGTGAAGAAGGTTTTCGGATCGTAAAACTCTGTTGTTAGAGAAGAACAAGGACGTTAGTAACTGAACGTCCCCTGACGGTATCTAACCAGAAAGCCACGGCTAACTACGTGCCAGCAGCCGCGGTAATACGTAGGTGGCAAGCGTTGTCCGGATTTATTGGGCGTAAAGCGAGCG
+
GGGGGGGGGGGGGGGGGGGGGGGGGGGGGGGGGGGGGGGGGGGGGGGGGGGGGGGGGGGGGGGGGGGGGGGGGGGGGGGGGGGGGGGGGGGGGGGGGGGGGGGGGGGGGGGGGGGGGGGGGGGGGGGGGGGGGGGGGGGGGGGGGGGGGGGGGGGGGGGGGGGGGGGGGGGGGGGGGGGGFGGGGGGGGGGGGGGDFGFGGGGGGGGGGGGGGGGGGGGGGGGCFGGFGGGGGGGGFFGGDGG5
@M03364:276:000000000-BLYN8:1:1101:18260:6693 1:N:0:1
ACTCCTACGGGAGGCAGCAGTAGGGAATCTTCCACAATGGACGAAAGTCTGATGGAGCAACGCCGCGTGAGTGAAGAAGGTTTTCGGATCGTAAAACTCTGTTGTTGGAGAAGAATGTATCTGATAGTAACTGATCAGGTAGTGACGGTATCCAACCAGAAAGCCACGGCTAACTACGTGCCAGCAGCCGCGGTAATACGTAGGTGGCAAGCGTTGTCCGGATTTATTGGGCGTAAAGCGAGCG
+
GGGGGGGGG;FGGGGGGGGGGGGGGGGGGGGGGGGGGGGGGGGGGGGGGGGGGGGGGGGGGGGGGGGGGGGGGGGGGGGGGGGGGGGGGGGGGGGGGGGGGGGGGGGGGGFGGFGGGGGGGGGGGGGGGGGGGGGGGGGGGGGGGGGGGGGGGGFGGGGGGGGGGGGGGGGGFGGGGGGGGGGGGGGGGGGGGGGGGGGGGGGGGGGGGGGGGGGGGGGDGEGGGFGGGGGGGGGGGGGGGGGD
@M03364:276:000000000-BLYN8:1:1101:26449:6741 1:N:0:1
ACTCCTACGGGAGGCAGCAGTAGGGAATCTTCCACAATGGACGAAAGTCTGATGGAGCAACGCCGCGTGAGTGAAGAAGGTTTTCGGATCGTAAAACTCTGTTGTTGGAGAAGAATGTATCTGATAGTAACTGATCAGGTAGTGACGGTATCCAACCAGAAAGCCACGGCTAACTACGTGCCAGCAGCCGCGGTAATACGTAGGTGGCAAGCGTTGTCCGGATTTATTGGGCGTAAAGCGAGCG
+
GGGGGGGGGGGGGGGGGGGGDFGGGGGGGGGGGGGGGGDFFGGEEGGFGGGFGGGGGGGGGGGGGGGGGGGGGGGGGGGGFEFFGGGGGFFGFGGFCGGGGGGGG<EGEFEEGGGCA<BF<EGGGFFGGGFGGCGD?<EFFGGGGGGGGGFGFFGG:CE8DFGGGFFGGGGGGGGGGGGDGFGGGF>FGGGGGGGGGGCCFGGGFGFGFFGGGGGGC?FCEG5CCFDGGGFGGGGGCGG:DGDC
@M03364:276:000000000-BLYN8:1:1101:7892:6753 1:N:0:1
ACTCCTACGGGAGGCAGCAGTGGGGAATATTGCACAATGGGCGCAAGCCTGATGCAGCCATGCCGCGTGTATGAAGAAGGCCTTCGGGTTGTAAAGTACTTTCAGCGAGGAGGAAGGCATTAAGGTTAATAACCTTAGTGATTGACGTTACTCGCAGAAGAAGCACCGGCTAACTCCGTGCCAGCAGCCGCGGTAATACGGAGGGTGCAAGCGTTAATCGGAATTACTGGGCGTAAAGCGCACG
+
FFG9FFCEFC:CBEECFGGGGFDGCG,@EFECFGGGGGFGG<F7C:@FEFAFFGGGFGGFFFFGFGGGGEFCDEEFGGGGFGFEFDECEEGFCFGGGFDFGGGEFGC@CF:FFC,EFDGG9FF9EFDCFGGGG8DCFFFDFGGA<FF=DFGGAFFDGC:CFGGGGGGG<EEEG@=FEG1:BD;DFCCFG*:::EG7;ECC*8CEGEEGGGCC:E8CFFGC588CGC?FGGCFCC*CDF*9)9D5
@M03364:276:000000000-BLYN8:1:1101:20358:6766 1:N:0:1
ACTCCTACGGGAGGCAGCAGTGGGGAATATTGCACAATGGGCGCAAGCCTGATGCAGCCATGCCGCGTGTATGAAGAAGGCCTTCGGGTTGTAAAGTACTTTCAGCGAGGAGGAAGGCGTTGTGGTTAATAACCGCAGCGATTGACGTTACTCGCAGAAGAAGCACCGGCTAACTCCGTGCCAGCAGCCGCGGTAATACGGAGGGTGCAAGCGTTAATCGGAATTACTGGGCGTAAAGCGCACG
+
GGGGGGGGGGGGGGGGGGGGGGGGGGGGGGGGGGGGGGGGGGGGGGGGGGGGGGGGGGGGGGGGGGGGGGGGGGGGGGGGGGGGGGGGGGGGGGGGGGGGGGGGGGGGGGGGGGGGGGGGGGGGGGGGGGGGGGGGCGGGGGGGGGGGGGGGGGGGGGGGGGGGGGGGGGGGGGGGGGGGGGGGGGGGGGGGGGGGGGGGGEEGGGGGGGGGGGGGGGGGGGGGGGGG?FGCCGGGGGGGGGGC
@M03364:276:000000000-BLYN8:1:1101:6419:6767 1:N:0:1
ACTCCTACGGGAGGCAGCCAGGTGCTCAGATGACGCCCCGCATACCAGACATCCTGTGTACCGTCACTACGAAGCAGCACATGCCACTCCAGCAGGGTGATCAGCCATTGTTTCATGGCGGTATCTTTCAGCCGGGTAGTCC
+
GGGGGGGGGGGGGGGGGGGGFGGGGGGGGGGGGGGGFGGGGGGGGGGGGGGGGGGGGGGGGGGGGCFFFGGGGGGGGGGGGGC?FGGFGGGGGGGGGGGGGGGGGGGGGGGGGGGGGGGGGGEFGGGGGGGGGGGEFGGGGG
@M03364:276:000000000-BLYN8:1:1101:6184:6785 1:N:0:1
ACTCCTACGGGAGGCAGCAGTAGGGAATCTTCGGCAATGGACGAAAGTCTGACCGAGCAACGCCGCGTGAGTGAAGAAGGTTTTCGGATCGTAAAACTCTGTTGTTAGAGAAGAACAAGGACGTTAGTAACTGAACGTCCCCTGACGGTATCTAACCAGAAAGCCACGGCTAACTACGTGCCAGCAGCCGCGGTAATACGTAGGTGGCAAGCGTTGTCCGGATTTATTGGGCGTAAAGCGAGCG
+
GGGGGGGGGGGGGGGGGGGGGGGGGGGGGGGGGGGGGGGGGGGGGGGGGGGGGGGGGGGGGGGGGGGGGGGGGGGGGGGGGGGGGGGFGEGGGGGGGGGGGGGGGGGGGGGGGGGGGGGGGGGGGGGGGGGGGGGGGGGGGGGGGGGGGGGGGGGGGGGGGGGGGGGGGGGGGGGGGGGGGGGGGGGGGGGGGGGGGGGGFGGGGGGGGGGGGGGGGGGGGGGGGGGGGGGGGGGGGGGGGGD7
@M03364:276:000000000-BLYN8:1:1101:14593:6803 1:N:0:1
ACTCCTACGGGAGGCAGCAGTAGGGAATCTTCCACAATGGACGAAAGTCTGATGGAGCAACGCCGCGTGAGTGAAGAAGGTTTTCGGATCGTAAAACTCTGTTGTTGGAGAAGAATGTATCTGATAGTAACTGATCAGGTAGTGACGGTATCCAACCAGAAAGCCACGGCTAACTACGTGCCAGCAGCCGCGGTAATACGTAGGTGGCAAGCGTTGTCCGGATTTATTGGGCGTAAAGCGAGCG
+
GGGGGGGGGGGGGGGGGGGGGGGGGGGGGGGGGGGGGGGGGGGGGGGGGGGGGGGGGGGGGGGGGGGGGGGGGGGGGGGGGGGGGGGGGGGGGGGGGGGGGGGGGGGGFGGGGGGGGGGGGGGGGGGGGGGGGGGGGGGGGGGGG<FGGGGGGGGGGGGGGGGGGGGGGGGGGGGGGGGGGGGGGGGGGGGGGGGGGGFGGGGGGGGGGGGGGGGGGGFGGEGGGGGGFF:FGGGGGFFGGGG<
@M03364:276:000000000-BLYN8:1:1101:27749:6811 1:N:0:1
ACTCCTACGGGAGGCAGCAGTAGGGAATCTTCGGCAATGGACGAAAGTCTGACCGAGCAACGCCGCGTGAGTGAAGAAGGTTTTCGGATCGTAAAACTCTGTTGTTAGAGAAGAACAAGGACGTTAGTAACTGAACGTCCCCTGACGGTATCTAACCAGAAAGCCACGGCTAACTACGTGCCAGCAGCCGCGGTAATACGTAGGTGGCAAGCGTTGTCCGGAATTATTGGGCGTAAAGCGCGCG
+
GEE@@CFFFDGEECCEFGGGGGGGGCFFEEGGGCFDCFGGGGEGGFFEFCFF<CC@FGGGGGEFC+@>FCFEFGGGGGFGFFGGGGGGGGGFG8EGGGGGGGGGFGGEGGGGGFEGGGFGGGGEGGGGGGGGFGGGGGGFGGGGGFEEG7<BFG=FGGGGGFDGFFGG7CEGFFGGGGGGGGGGC8EFGCE>EGGCFE?FEF>EEFGGCGCC5CEEECGGDC8CFCFFGDFFGGGA<7C<>577
@M03364:276:000000000-BLYN8:1:1101:21124:6878 1:N:0:1
ACTCCTACGGGAGGCAGCAGTGGGGAATATTGCACAATGGGCGCAAGCCTGATGCAGCCATGCCGCGTGTATGAAGAAGGCCTTCGGGTTGTAAAGTACTTTCAGTCGGGAGGAAGGTGGTGAACTTAATACGTTCATCAATTGACGTTACTCGCAGAAGAAGCACCGGCTAACTCCGTGCCAGCAGCCGCGGTAATACGGAGGGTGCAAGCGTTAATCGGAATTACTGGGCGTAAAGCGCACG
+
GGGGGGGGGGGGGGGGGGGGGGGGGGGGGGGAEEGGGGGGFGGGGGGGGGGGGGFGGGGFGGGGGGGGGEGGGGGGFFGFCDGGGGGGGEEGGGGFFEGGGGDGGGFDGGGGGGGEEFGGEE9E?EF?BFDCFBEGFGG9?FDGGGGGGGGGDF=+><:>FCFGDEFEGGGGFGFGGGGFGGGGGFGGGGGGGGBEGFFGGGGGDBEGGGF8EGGDGGGGGGDGGGGGGGFGGGGGGGCD35C)
@M03364:276:000000000-BLYN8:1:1101:25339:6883 1:N:0:1
ACTCCTACGGGAGGCAGCAGTAGGGAATCTTCGGCAATGGACGAAAGTCTGACCGAGCAACGCCGCGTGAGTGAAGAAGGTTTTCGGATCGTAAAACTCTGTTGGTAGAGAAGAACGTTAAGTAGAGTGGAAAATTACTTAAGTGACGGTATCTAACCAGAAAGGGACGGCTAACTACGTGCCAGCAGCCGCGGTAATACGTAGGTCCCAAGCGTTGTCCGGATTTATTGGGCGTAAAGCGAGC
+
FFGGGGGGGGGGGGCEGGFC-CFFGFGGEGAFFGGDEFFFEGGEEGEGGGFGCGGGGGGGC@GGGGGFECF?ECGGFCFGFGFFCFFGGG@F@FGGFGGGFFDFFCFGFFFFDEF<FFGGGGGGDDCFCFCFFGGGGGGGGGGGGGGGGCFG<F<FFCFFEG<FGGGGGEGEGFGGGGGGGGC@FDGG7CGCEDGGDFGGF?9BCGFF8C<CCG5CC/+<CE=5*<C9???FCC**9F7DGGG3
@M03364:276:000000000-BLYN8:1:1101:9207:6912 1:N:0:1
ACTCCTACGGGAGGCAGCAGTGGGGAATATTGGACAATGGGCGAAAGCCTGATCCAGCCATGCCGCGTGTGTGAAGAAGGCCTTTTGGTTGTAAAGCACTTTAAGCGAGGAGGAGGCTACTTAGATTAATACTCTAGGATAGTGGACGTTACTCGCAGAATAAGCACCGGCTAACTCTGTGCCAGCAGCCGCGGTAATACAGAGGGTGCGAGCGTTAATCGGATTTACTGGGCGTAAAGCGTGC
+
GGGGGGGGGGGGGGGGGGGGGGGGGGGGGGGGGGGGFGGGGGGGEGGGGGGGGGGGGGGGGGGGGGGGGGGGGGGGGGGGGFGGGGGGGGGGGGGGGGGGGGGGGGGGGGDGGGGGGGGGGGGGEGGEGGGGGGGGDGFGGGGGGGGGEGGGGGGGGDEGGGFGGGGGGGGGGGGGGFGFFGGGFGGGGGGGGGEGCFFGGGCFFEGGGGGGGG=EEGFFGGGGGGFGGGGGGGGGGDGFGGG*
@M03364:276:000000000-BLYN8:1:1101:11889:6917 1:N:0:1
ACTCCTACGGGAGGCAGCAGTAGGGAATCTTCCGCAATGGACGAAAGTCTGACCGAGCAACGCCGCGTGAGTGAAGAAGGTTTTCGGATCGTAAAACTCTGTTGTTAGAGAAGAACGACGAGGAGAGTGGAAAGCTCCTCGTGTGACGGTATCTAACCAGAAAGGGACGGCTAACTACGTGCCAGCAGCCGCGGTAATACGTAGGTCCCGAGCGTTGTCCGGATTTATTGGGCGTAAAGCGAGC
+
GGGGGGGGGGGGGGGGGGGGGGGGGGGGGGGGGGGGGGGGDGGGGGGGGGGGGGGGGGGGGGGGGGGGGGGGGGGGGGGGGGGGGDGGGGGGGGFGGGGGGGGGGGGGGGGGGGGGGEGGGGGGGGGGGGFGCGGGGGGGGGGGGGGGGGGGFF;FGGGGGFGGGGGGDDGGGGGGGGGF>FGGGGGGGGGGGGGGGGGGGGFGGGGGFG=CGGGGGGGGGG=ECGGGGG9FGDEGGGGGGDD)
@M03364:276:000000000-BLYN8:1:1101:10153:6917 1:N:0:1
ACTCCTACGGGAGGCAGCAGTGGGGAATATTGCACAATGGGCGCAAGCCTGATGCAGCCATGCCGCGTGTATGAAGAAGGCCTTCGGGTTGTAAAGTACTTTCAGCGGGGAGGAAGGGATGAGCCTTAATACGGTTCGTCATTGACGTTACTCGCAGAAGAAGCACCGGCTAACTCCGTGCCAGCAGCCGCGGTAATACGGAGGGTGCAAGCGTTAATCGGAATTACTGGGCGGACAGCGCACG
+
FGGGGGGGEGD@FDDGCFGFFGGGEFFFFCE<@CFCFGGGGGGFGGDCFECEFFGGAFGGGEEEEGGGGGGFFFGDC8<AC8=FGGGEGGCEGGG<BAGECGE<EGEFEFCGGBF8=C<<F,BFDFGGGGEFGGFGGG@:CBFFFGEGGGGG9FC7<FGGGG,:DFCGGDCFGFGFC8<F*=CFGGFFE::CCEGBEGFGGG5?C8ECFFCFGED=A:<=*/*22<F70C5=D):*9FFGC)/)
@M03364:276:000000000-BLYN8:1:1101:28001:6945 1:N:0:1
ACTCCTACGGGAGGCAGCAGTAGGGAATCTTCGGCAATGGACGAAAGTCTGACCGAGCAACGCCGCGTGAGTGAAGAAGGTTTTCGGATCGTAAAACTCTGTTGTTAGAGAAGAACAAGGACGTTAGTAACTGAACGTCCCCTGACGGTATCTAACCAGAAAGCCACGGCTAACTACGTGCCAGCAGCCGCGGTAATACGTAGGTGGCAAGCGTTGTCCGGATTTATTGGGCGTAAAGCGAGCG
+
FACCEEG-CFFGGGGCG;FE9FADCCFGGECFG;7CEGGC9EEF+BFFGGDCEFG++@E,EF+@:@>+8F@EF,C<,CFFEC9<EG7C@FCFFE?EEFFGFGGGGGGGCAFCFDGGFFF<8FGFEDFGGCBFFC=<B7@7BFFG,@FGG@FGCEFGGDFFF7B@@FFGEGDG?7>2,1><*DCCGG>CGE5ECE5BFC+;3+;BFFFGGGG5*BECECGG=:**+3:<C9C*<DEG*:>3D3/9
@M03364:276:000000000-BLYN8:1:1101:5337:6961 1:N:0:1
ACTCCTACGGGAGGCAGCAGTGGGGAATATTGCACAATGGGCGCAAGCCTGATGCAGCCATGCCGCGTGTGTGAAGAAGGCCTTCGGGTTGTAAAGCACTTTCAGCGAGGAGGAAGGTGGTGAACTTAATACGTTCATCAATTGACGTTACTCGCAGAAGAAGCACCGGCTAACTACGTGCCAGCAGCCGCGGTAATACGTAGGTGGCAAGCGTTGTCCGGATTTATTGGGCGTAAAGCGAGCG
+
GGGGGGGGGGGGCGGDGGGGGGGGGGGGFGCFGGGGGGGGGCFGGGEGGGGGGGGGGGGGGGGGGGGGGGGGGGGGGGGFG<FFGGGDGGGGCGGGGGGGEGGGFEGEGGGGGFFFFGGGDGGGGGGFGGFGGDFGGFGGGGGGGGGGGFGGGDGGGGGGGGGFGFGGDCFFGGGGCEGGGGGFGGGGGGGGGGGD9EFGGGGGGGGGGFFFGGGGGGGGGEGGGG7FG68=DGEGGGGGD5<5
@M03364:276:000000000-BLYN8:1:1101:24772:6967 1:N:0:1
ACTCCTACGGGAGGCAGCAGTGGGGGATATTGCACAATGGGCGCAAGCCTGATGCAGCCATGCCGCGTGTATGAAGCAGGCCTTCGGGTTGTAAAGTACTTTCAGCGGGGAGGAAGGTGTCAAGGTTAATAACCTTGGCAATTGACGTTACCGACAGAAGAAGCACCGGCTAACTCCGTGCCAGCAGCCGCGGTAATACGGAGGGTGCAAGCGTTAATCGGAATTACTGGGCGTAAAGCGCACG
+
GGGGGGGGGGGGG7F-@6F,<FG<:+@,,,C<F,C<6,6,6,6CFC+D@,,CCE,6:@FF<F<@:@68CF8E<5,C,C,D=BEC9C+4:?EGGGGGFGGG9FGG?F:FCGGGGDFGGFGFGDFGGGGGGCFGGFGFFFGGGGGGFDCFFFGGGGGEEGGGGGGGGGFGDF:*?FEFFCFGG@ECFFFFCEG5E8BECFFGDC8EDCEGGFGFC8EG=GGGGEEFGGGC?+8:<DD=F7CCGDG3
@M03364:276:000000000-BLYN8:1:1101:22501:6968 1:N:0:1
ACTCCTACGGGAGGCAGCAGTGGGGAATATTGCACAATGGGCGCAAGCCTGATGCAGCCATGCCGCGTGTGTGAAGAAGGCCTTCGGGTTGTAAAGCACTTTCAGCGAGGAGGAAGGTGGTGAACTTAATACGTTCATCAATTGACGTTACTCGCAGAAGAAGCACCGGCTAACTCCGTGCCAGCAGCCGCGGTAATACGGAGGGTGCAAGCGTTAATCGGAATTACTGGGCGTAAAGCGCACG
+
GGGGGGGGGGGGGGGGGGGGGGGGGGGGGGGGGGGGGGGGGGGGGGGGGGGGGGGGGGGGGGGGGGGEGGGGGGGGCFGGGGGGGGGGFGGGGGGGGGGGGGGGGGGGGGEFEGGGGGGGGGGGGGGGGGGGGGGGGGGGGGGGGGGGGGGGGGGGGGGGGGGGGGGGGGCGGGGGFGGGGGGGGGGGGGEGGGGGGGGGGBEEGGCEGGGGGGGGGGGFGGGGGGGGGGGGGGGGGGGGGGGD
@M03364:276:000000000-BLYN8:1:1101:14898:6978 1:N:0:1
ACTCCTACGGGAGGCAGCAGTAGGGAATCTTCGGCAATGGACGAAAGTCTGACCGAGCAACGCCGCGTGAGTGAAGAAGGTTTTCGGATCGTAAAACTCTGTTGGTAGAGAAGAACGTTGGTGAGAGTGGAAAGCTCATCAAGTGACGGTAACTACCCAGAAAGGGACGGCTAACTACGTGCCAGCAGCCGCGGTAATACGTAGGTCCCGAGCGTTGTCCGGATTTATTGGGCGTAAAGCGAGC
+
GGGGGGGGGGGGGGGGGGGGGGGGGGGGGGGGGGGGGGGGGGGGGGGGGGGGGGGGGGGGGGGGGGGGGGGGGGGGGGGGFGGGGGGGGGGGGGGGGGGGGGGGGGGGFGGGGGGFGGGGGGGGGGGGGGGGGGGGGGGGGGGGGGGGGGGGGGGGGGGGGGGGGGGGGGGGGGGGGFGGGGGGGCGGGGGGGGGGDGGGGGGGGGGGGGGGGGGGGGGGGGG=EGGGGGGGGGCGG3FFGGD)
@M03364:276:000000000-BLYN8:1:1101:10874:6992 1:N:0:1
ACTCCTACGGGAGGCAGCAGTGGGGAATATTGCACAATGGGCGCAAGCCTGATGCAGCCATGCCGCGTGTGTGAAGAAGGCCTTCGGGTTGTAAAGCACTTTCAGCGAGGAGGAAGGTGGTGAACTTAATACGTTCATCAATTGACGTTACTCGCAGAAGAAGCACCGGCTAACTCCGTGCCAGCAGCCGCGGTAATACGGAGGGTGCAAGCGTTAATCGGAATTACTGGGCGTAAAGCGCACG
+
GGGGGGGGGGGGGGGGGGGGGGGGGGGGGGGGGGGGGGGGGGGGGGGGGGGGGGGGGGGGGGGGGGGGGGGGGGGGGGGGGGGGGGGGGGGGGGGGFGGGGGGGGGGGGGGGGGGGGGGGGGGGGGGGGGGGGFGGGFFGGGGGGGGGGGGGGGGGGEFFGGGGGGGGGGGEGGGGGGGGGGGGGGGGGGGGGEEEGGGGGDGDGGGGGFGGGGGGGGGGGGGGGGFGGGGGGGGG7DGGGGGD
@M03364:276:000000000-BLYN8:1:1101:19301:7012 1:N:0:1
ACTCCTACGGGAGGCAGCAGTAGGGAATCTTCCACAATGGACGAAAGTCTGATGGAGCAACGCCGCGTGAGTGAAGAAGGTTTTCGGATCGTAAAACTCTGTTGTTGGAGAAGAATGTATCTGATAGTAACTGATCAGGTAGTGACGGTATCCAACCAGAAAGCCACGGCTAACTACGTGCCAGCAGCCGCGGTAATACGTAGGTCCCGAGCGTTGTCCGGATTTATTGGGCGTAAAGCGAGCG
+
GGGGGGGGGGGGGGGGGGGGGGGGGGGGGGGGGGGGGGGGGGGGGGGGGGGGGGGGGGGGGGGGGGGGGGGGGGGGGGGGGGGGGGGGGGGGGFGGGGGGGGGGGGGGGGGGGGGGGGGGGGGGGGGGGGGGGGGGGGGGGGGGGGCGGGGGGGGGGGGGGGGGFFGGGGGGGGGGGGGGGGGGGGGGGDGGGGGGGFGGGGGGFGGGGGGGGGGGGGGGGEGDFFGGG6FGGDGGGGGGDGG<
@M03364:276:000000000-BLYN8:1:1101:4890:7030 1:N:0:1
ACTCCTACGGGAGGCAGCAGTAGGGAATCTTCCGCAATGGGCGAAAGCCTGACGGAGCAACGCCGCGTGAGTGATGAAGGGTTTCGGCTCGTAAAACTCTGTTATTAGGGAAGAACATATGTGTAAGTAACTGTGCACATCTTGACGGTACCTAATCAGAAAGCCACGGCTAACTACGTGCCAGCAGCCGCGGTAATACGTAGGTGGCAAGCGTTATCCGGAATTATTGGGCGTAAAGCGCGCG
+
GGGGGGGGGGGGGGGGGGGGGGGGGGGGGGGGGGGGGGGGGGGGGGGGGGGGGGGGGGGGGGGGGGGGGGGGGGGGGGGGGGGGGGGGGGGGGGGGGGGGGGGGGGGGGGGGGGGGGGGGGGGGGGGGGGGGGGGGGGGGGGGGGGGGGGGGGGGGGGGGGGGGGGGGGGGGGEGGGGGGGGGGGGGGGGGGGGGGGGGGGGGEGGGGGGFGGGGGGGGGGCEGGGGGGGGGGGDGGGGGGGGG
@M03364:276:000000000-BLYN8:1:1101:24684:7042 1:N:0:1
ACTCCTACGGGAGGCAGCAGTAGGGAATCTTCGGCAATGGACGAAAGTCTGACCGAGCAACGCCGCGTGAGTGAAGAAGGTTTTCGGATCGTAAAACTCTGTTGGTAGAGAAGAACGTTGGTGAGAGTGGAAAGCTCATCAAGTGACGGTAACTACCCAGAAAGGGACGGCTAACTACGTGCCAGCAGCCGCGGTAATACGTAGGTCCCGAGCGTTGTCCGGATTTATTGGGCGTAAAGCGAGC
+
GGGGGGGGGGGGGGGGGGGGGFGGGGGGGGGGGGGGGGGGGGGGGGGGFGFGGGGFGGGGGGGGGGGGGGGGGGGGGGGGECCFGGGGGDEGGGGGGFGGGGD?EFEFEDFFGGGGGGGFG:=AFCDGCGCGGG8DD@CEFEGGGGGGGGGGGGFF7FFEFCGGFGGGGGGGGGGGGGGGGGGFGGGG>>>EEGGGDGGCFGGGGG9CEEGGGGGGCGGGGDEC8CGGGFGGGGGG<FFGGCG3
@M03364:276:000000000-BLYN8:1:1101:7821:7048 1:N:0:1
ACTCCTACGGGAGGCAGCAGTGGGGAATATTGCACAATGGGCGCAAGCCTGATGCAGCCATGCCGCGTGTATGAAGAAGGCCTTCGGGTTGTAAAGTACTTTCAGTCGGGAGGAAGGTGTCAAGGTTAATAACCTTGGCAATTGACGTTACCGACAGAAGAAGCACCGGCTAACTCCGTGCCAGCAGCCGCGGTAATACGGAGGGTGCAAGCGTTAATCGGAATTACTGGGCGTAAAGCGCACG
+
GGGGGGGGGGGGGGGGGGGGGGGGGGGGGGGGGGGGGGGGGGGGGGGGGGGGGGGGGGGGGGGGGGGGGGGGGGGGGGGGGGGGGGGGGGGGGGGGGGGGGGGGGGGGGGGGGGGGGGGGGGGGGGGGGGGGGGGGGGGGGGGGGGGGGGGGGEGDGGGGGGGGGGGGGGGGGGGGGGFGGGGGGGGGGGGGGGGGGCGGGGGGGGGGGGGGGGGGGGGFGGGGGGGGGEGGGGGGGGGGDCD<
@M03364:276:000000000-BLYN8:1:1101:26159:7048 1:N:0:1
ACTCCTACGGGAGGCAGCAGTAGGGAATCTTCGGCAATGGACGAAAGTCTGACCGAGCAACGCCGCGTGAGTGAAGAAGGTTTTCGGATCGTAAAACTCTGTTGTTAGAGAAGAACATGGGTGAGAGTAACTGTTCACCCCTTGACGGTATCTAACCAGAAAGCCACGGCTAACTACGTGCCAGCAGCCGCGGTAATACGTAGGTGGCAAGCGTTGTCCGGATTTATTGGGCGTAAAGCGAGCG
+
FGGGGGGGGGGGGGGGGGGGGFGGGGGGCFGFGGGGGGGG@EGGGGG@FGGGFF@FGGCGGGGGGGGGGGGFGGGGG8DFG<FFFEGGG:FGGGGFGGGGGF,:4,CEFGGGGGGGGGCEFGCDFG88CFDFG5EFGC,6@DDFFFFCGGFGGGGFGGFFGGDC<<FGEGGGGGGCFED@FFFCF,=CGBCECCC@FGGGC:FE<CFFCCEC=ECE:<9EGEG*99<9FFFGG7EEFCF>DDDD
@M03364:276:000000000-BLYN8:1:1101:13908:7057 1:N:0:1
ACTCCTACGGGAGGCAGCAGTAGGGAATCTTCGGCAATGGACGAAAGTCTGACCGAGCAACGCCGCGTGAGTGAAGAAGGTTTTCGGATCGTAAAACTCTGTTGGTAGAGAAGAACGTTGGTGAGAGTGGAAAGCTCATCAAGTGACGGTAACTACCCAGAAAGGGACGGCTAACTACGTGCCAGCAGCCGCGGTAATACGTAGGTCCCGAGCGTTGTCCGGATTTATTGGGCGTAAAGCGAGC
+
GGGGGGGGGGGGGGGGGGGGGGGGGGGGGGGGGGGGGGGGGGGGGGGGGGGGGGGGGGGGGGGGGGGGGGGGGGGGGGGGGGGGGGGGGGGGGGGGGGGGGGGGGGGGGGGGGGGGGGGGGGGGGDGGFCFFGGGGGGGGGGGGGGGGGGCFGFFGG7@FGFGGGGGGGGGGGGGGGGGGGGGGGGGGGGGGGGGGGGGGGGGGGGGGGDGGGGGGGGCFEGEGCGGGGGGG5DGGGFFFCCD5
@M03364:276:000000000-BLYN8:1:1101:11284:7098 1:N:0:1
ACTCCTACGGGAGGCAGCAGTAGGGAATCTTCCACAATGGACGAAAGTCTGATGGAGCAACGCCGCGTGAGTGAAGAAGGTTTTCGGATCGTAAAACTCTGTTGTTGGAGAAGAATGTATCTGATAGTAACTGATCAGGTAGTGACGGTATCCAACCAGAAAGCCACGGCTAACTACGTGCCAGCAGCCGCGGTAATACGTAGGTGGCAAGCGTTGTCCGGATTTATTGGGCGTAAAGCGAGCG
+
GGGGGGGGGGGGGGGGGGGGGGGGGGGGGGGGGGGGGGGGGGGGGGGGGGGGGGGGGGGGGGGGGGGGGGGGGGGGGGGGGGGGGGGGGGGGGFGGGGFGGGGGFGGGFGGGGGGGGGFFGGGGGGGGGGGGGGGGGGGGGGGGGFGGCDEGGGGGGGGGGGGGGGG:FGGDGGGGGGGGGDFGGGGFGGGGGG>EGGGFFFGDGGGGGGGGGGG:EDGGCC8EFGFFFGGGGGGGGDFGGGGD
@M03364:276:000000000-BLYN8:1:1101:9011:7111 1:N:0:1
ACTCCTACGGGAGTCAGCAGTAGGGAATCTTCGGCAATGGACGAAAGTCTGACCGAGCAACGCCGCGTGAGTGAAGAAGGTTTTCGGATCGTAAAACTCTGTTGTTAGAGAAGAACGTTAAGTAGAGTGGAAAGTTACTTAAGTGACGGTATCTAACCAGAAAGGGACGGCTAACTACGTGCCAGCAGCCGCGGTAATACGTAGGTCCCAAGCGTTGTCCGGATTTATTGGGCGTAAAGCGAGC
+
GGGGGGGGGGGGGGGGGGGGGGGGGGGGGGGGGGGGGGGGGGGGGGGGGGGGGGGGGGGGGGGGGGGGGGGGGGGGGGGGGGGGGGGGGGGGGGGGGGGGGGGGGGGGGGGGGGGGGGGFGGGGGGGGGGGGGGGGGGGGGGGGGGGGGGGGGGGGGGFFFGGGGGGGGGGGGGGGGGGGGGGGGGGGGGGGGD8CEGGGGGGGGGGGGGGGGG8ECGGGGDEGGFGGGGGGGDGGGGGGDDG5
@M03364:276:000000000-BLYN8:1:1101:12507:7112 1:N:0:1
ACTCCTACGGGAGGCAGCAGTAGGGAATCTTCGGCAATGGACGAAAGTCTGACCGAGCAACGCCGCGTGAGTGAAGAAGGTTTTCGGATCGTAAAACTCTGTTGTTAGAGAAGAACAAGGACGTTAGTAACTGAACGTCCCCTGACGGTATCTAACCAGAAAGCCACGGCTAACTACGTGCCAGCAGCCGCGGTAATACGTAGGTGGCAAGCGTTGTCCGGATTTATTGGGCGTAAAGCGAGCG
+
GGGGFGGGGGGGGGGGGGGGGGGGGGGGGGGGGGGGGGGGGGGGGGGGGGGGGGGGGGGGGGGGGGGGGGGGGGGGGGGGGGGGGGGGGGGGGFGGGGGGGGGGGGGGGGGGGGGGGGGGGGGGGGGGGGGGGGGGGGGGGGGGGGGGGGGGGGGGFGGFGGGGGGGGGGGGGGGDFCFDGGGGGGGGGGGGGGDEGGGFGGGDGGFFFFGGGGGGGGFGE5EAFGGGGGGGGGGGGGGGGGGC
@M03364:276:000000000-BLYN8:1:1101:23519:7128 1:N:0:1
ACTCCTACGGGAGGCAGCAGTGGGGAATATTGCACAATGGGCGCAAGCCTGATGCAGCCATGCCGCGTGTATGAAGAAGGCCTTCGGGTTGTAAATTACTTTCAGTCGGGAGGAAGGTGTCAAGGTTAATAACCTTGGCAATTGACGTTACCGACAGAAGAAGCACCGGCTAACTCCGTGCCAGCAGCCGCGGTAATACGGAGGGTGCAATCGTTAATCGGAATTACTGGGCGTACAGCGCACG
+
AFEEGGAFECC@FEG;FGGGFGFGDGEFCGGGCGGGDGDGFCCFGG+,DGE8,EFA@,CEGCDDFCFGEFEFEFFFFFECF<<EFGFG,CFGGGG9,EEGBEFG<CEF+@:=++B<=F?,5BEE8:CFGBA<,,,?5,=,7F,C<B+@+DFE+8@<:,<,FBFFGGGC:7>C:D=;7BD77*22B>,,=EGC*3=ECFBF88*BGGGEEF+0=:CFFC+*5*//0A?C?6C5)):*/:F)/)))
@M03364:276:000000000-BLYN8:1:1101:5559:7144 1:N:0:1
ACTCCTACGGGAGGCAGCAGTAGGGAATCTTCGGCAATGGGGGCAACCCTGACCGAGCAACGCCGCGTGAGTGAAGAAGGTTTTCGGATCGTAAAACTCTGTTGTTAGAGAAGAACGTTAAGTAGAGTGGAAAGTTACTTAAGTGACGGTATCTAACCAGAAAGGGACGGCTAACTACGTGCCAGCAGCCGCGGTAATACGTAGGTCCCAAGCGTTGTCCGGATTTATTGGGCGTAAAGCGAGC
+
GGGGGGGGGGGGGGGGGGFFGFGGGGGGGGGGGGGGGGGGGGEGGGGGGGGGGGGGGGGGGGGGGGGEGGGGGGGGGGGGGFGGGGGGGGGGGGGGGGGGGGGGGGGGFFFFGGGFC=CDGEFFGGGGGGGGGGGFGGGGGFGGGGGGGGGGGGGGDGGGGGFGGGGGEG>FGGFFCFFFFGFGFCFGGGG5CBCGEFGGGEDGGGC+3C@C*CC=EGGGGGGE=FGG+<FFGGGGD>D>DDD)
@M03364:276:000000000-BLYN8:1:1101:5941:7145 1:N:0:1
ACTCCTACGGGAGGCAGCAGTAGGGAATCTTCGGCAATGGACGAAAGTCTGACCGAGCAACGCCGCGTGAGTGAAGAAGGTTTTCGGATCGTAAAACTCTGTTGGTAGAGAAGAACGTTGGTGAGAGTGGAAAGCTCATCAAGTGACGGTAACTACCCAGAAAGGGACGGCTAACTACGTGCCAGCAGCCGCGGTAATACGTAGGTCCCGAGCGTTGTCCGGATTTATTGGGCGTAAAGCGAGC
+
GGGGGGGGGGGGGGGGGGGGGGGGGGGGGGGGGGGGGGGGGGGGGGGGGGGGGGGGGGGGGGGGGGGGGGGGGGGGGGGGGGGGGGGGGGGGGGGGGGGGGGGGGGGGGGGGGGGGGGGGGGGGGGGDGGGGGGGGGGGGGGGGGGGGGGGGGGGGGGGG7FGGGGGGGGGGGGGGGGGGGGGGGGGGGGGGGGGGGGGGGGGGGGFGGGGGGGGGGGC+AEE5CGGGGGGGGGGGGGGGGGG5
@M03364:276:000000000-BLYN8:1:1101:7526:7149 1:N:0:1
ACTCCTACGGGAGGCAGCAGTGGGGAATATTGCACAATGGGCGCAAGCCTGATGCAGCCATGCCGCGTGTATGAAGAAGGCCTTCGGGTTGTAAAGCACTTTCAGCGAGGAGGAAGGTGGTGAACTTAATACGTTCATCAATTGACGTTACTCGCAGAAGAAGCACCGGCTAACTCCGTGCCAGCAGCCGCGGTAATACGGAGGGTGCAAGCGTTAATCGGAATTACTGGGCGTAAAGCGCACG
+
GGGGGGGGGGGGGGGGGGGGGGGGGGGGGGGGGGGGGGGGGGGGGGGGGGGGGGGGGGGGGGGGGGGGGGGGGGGGGGGGGGGGGGGGGGGGGGGGGGGGGGGGGGGGGGGGGGGGGGGGGGGGGGCGGGGGGGGGGGGGFGGGGGGGGGGGGGGGGGGGGGGGGGGGGGGGGGFGGGGGGGGGDGGGGGGGGGGGGGGGGGEGGGGGGGGGGGGGGGGGGGGGGGGGGGGGGGGGGGGGGGG7
@M03364:276:000000000-BLYN8:1:1101:20942:7157 1:N:0:1
ACTCCTACGGGAGGCAGCAGTAGGGAATCTTCGGCAATGGACGAAAGTCTGACCGAGCAACGCCGCGTGAGTGAAGAAGGTTTTCGGATCGTAAAACTCTGTTGTTAGAGAAGAACGTTAAGTAGAGTGGAAAATTACTTAAGTGACGGTATCTAACCAGAAAGGGACGGCTAACTACGTGCCAGCAGCCGCGGTAATACGTAGGTCCCAAGCGTTGTCCGGATTTATTGGGCGTAAAGCGAGC
+
GGGGGGGGGGGGGGGGGGGGGGGGGGGGGGGGGGGGGGGGGGGGCEGGGGGGGGGGGGGGGGGGGGGGGGGGGGGGGGGGGGGGGGGGGGGGGGGGGGGGGGGGGGGGGGGGGGGGGGGFGGGFGGGFGGGGGGGGGGGGGGGGGGGGGGGGGGGGGGGGGGGGGGGGGGGGGGGGGGGGFGGGGGGGGGGDGGGGGGGGGGGGGGGGGGGGGGGCEGGGGGGGGDGGGGGGG3=EGGGGGGGD
@M03364:276:000000000-BLYN8:1:1101:5459:7203 1:N:0:1
ACTCCTACGGGAGGCAGCAGTAGGGAATCTTCCACAATGGACGAAAGTCTGATGGAGCAACGCCGCGTGAGTGAAGAAGGTTTTCGGATCGTAAAACTCTGTTGTTGGAGAAGAATGTATCTGATAGTAACTGATCAGGTAGTGACGGTATCTAACCAGAAAGCCACGGCTAACTACGTGCCAGCAGCCGCGGTAATACGTAGGTGGCAAGCGTTGTCCGGATTTATTGGGCGTAAAGCGAGCG
+
GGGGGGGGGGGGGGGGGGGGGGGGGGGGGGGGGGGGGGGGGGGGGGGGGGGGGGGGGGGGGGGGGGGGGGGGGGGGGGGGGGGGGGGGGGGGGGGGGGGGGGFFGGFGGGGGGGGGGGGGGGGGF9FGGGGGGFFGGGGGGGGGGFGGGGGGGGGGDFFGGGGGGGGGGGFGGGGGGGGGFFFGGFFFGGGGGGGGFGGGGGFGGGGGGGGGGGCCC7<EDEG5FFGGGGGGDGGGFFGGGGG7
@M03364:276:000000000-BLYN8:1:1101:21534:7208 1:N:0:1
ACTCCTACGGGAGGCAGCAGTGGGGAATATTGCACAATGGGCGCAAGCCTGATGCAGCCATGCCGCGTGTGTGAAGAAGGCCTTCGGGTTGTAAAGCACTTTCAGCGAGGAGGAAGGTGGTGAGCTTAATACGCTCATCAATTGACGTTACTCGCAGAAGAAGCACCGGCTAACTCCGTGCCAGCAGCCGCGGTAATACGGAGGGTGCAAGCGTTAATCGGAATTACTGGGCGTAAAGCGCACG
+
GGGGGGGGGGGEGGGGGGGGGGGGGGGGGGGGGGGGGGFGGGGGGGGGGGGGGGGGGGGGGGGGGGGGGGGGGGGGGGGGGGGGGGGGGGGGGGGGGGGGGGGGGGGGGGCGGEGGGGGGGGGGGGFGGGGGGGGGGGGGGGGGGGGGGGGGGGGGGGGGGGGGFFGGGGGGGGGGGGGGGGGGGGGGGGGGGGGGGFGGCEGGGGGDEGGFCEGGDGGGGDGGGGGGGGFGDDGGCFFGGGGC
@M03364:276:000000000-BLYN8:1:1101:12562:7218 1:N:0:1
ACTCCTACGGGAGGCAGCAGTAGGGAATCTTCGGCAATGGACGAAAGTCTGACCGAGCAACGCCGCGTGAGTGAAGAAGGTTTTCGGATCGTAAAACTCTGTTGGTAGAGAAGAACGTTGGTGAGAGTGGAAAGCTCATCAAGTGACGGTAACTACCCAGAAAGGGACGGCTAACTACGTGCCAGCAGCCGCGGTAATACGTAGGTCCCGAGCGTTGTCCGGATTTATTGGGCGTAAAGCGAGC
+
GGGGGGGGGGGEGGGGGGGGGGGGGGGGGGGGGGGGGGGGGGGGGGGGGGGGGGGGGGGGGGGGGGGGGGGGGGGGGGGGGGGGGGGGGGGGGGGGGGGGGGGGGGGGFGGGFGGGGGGGGGGGGGGGGGGGGGGGGGGGGGGGGFFEGGGGGGGGGFGGGGGGGGGFGDEGGGGGGGGGGGGGGGGGGGEGGGGGGGGGGGGGGGGGGGGDGGGGGG?FGGGCEGGGGGGFGGGGGFF7DCC)
@M03364:276:000000000-BLYN8:1:1101:8459:7261 1:N:0:1
ACTCCTACGGGAGGCAGCAGTGGGGAATATTGCACAATGGGCGCAAGCCTGATGCAGCCATGCCGCGTGTGTGAAGAAGGCCTTCGGGTTGTAAAGCACTTTCAGCGAGGAGGAAGGTGGTGAACTTAATACGTTCATCAATTGACGTTACTCGCAGAAGAAGCACCGGCTAACTCCGTGCCAGCAGCCGCGGTAATACGGAGGGTGCAAGCGTTAATCGGAATTACTGGGCGTAAAGCGCACG
+
GGGGGGFGGGGGGGGGGGGGGGGGGGGGGGGGFGGGGGGGGGGGGGGGGGGGGGGGGGGGGGGGGGGGGGGGGGGGGGGGGFGGGGGGGGGGGGGGGGGGGGGGF9FFEGEGGCGGGGGGGGCFGGGGGGGFGDGGGGGGGGGGGGGGGGGGCGGGGDGGGGGGGGGGGDFDFGC,@EFFGGDGCCFGGGCGGGEEGGEFEGGDEEGGFGGGGCC==CCFEC8CCCFFEGGGGGGGGG>75517
@M03364:276:000000000-BLYN8:1:1101:10734:7264 1:N:0:1
ACTCCTACGGGAGGCAGCAGTAGGGAATCTTCGGCAATGGACGAAAGTCTGACCGAGCAACGCCGCGTGAGTGAAGAAGGTTTTCGGATCGTAAAACTCTGTTGGTAGAGAAGAACGTTGGTGAGAGTGGAAAGCTCATCAAGTGACGGTAACTACCCAGAAAGGGACGGCTAACTACGTGCCAGCAGCCGCGGTAATACGTAGGTCCCGAGCGTTGTCCGGATTTATTGGGCGTAAAGCGAGC
+
GGGGEGGGGGEGGGGGGGGGGGGGGGGGGGGGGGGGGGGGGGGGGGGGGGGGGGGGGGGGGGCFGEFFFGGGGGGGGFGGGGGGGGGGGGGGGGGFGGGGGGGGGGGGDFGFGGGGGGGGGGGGGGGGGGGGGGGGGGGGGGGGGGGGGGGGGGGGFFFGFFGGGGGGGGGDGGGGGGGGGGGGGGGGGGGGGGGGGGGCFFGGGGGGGGGGGGGGGGGGGEGCEFFCFCGGGGG=C3FFG*9/
@M03364:276:000000000-BLYN8:1:1101:5679:7265 1:N:0:1
ACTCCTACGGGAGGAAACCCTAGTAGTCC
+
GGGGGGGGGGGGGGEGFGFFGGGGGGGDG
@M03364:276:000000000-BLYN8:1:1101:7201:7281 1:N:0:1
ACTCCTACGGGAGGCAGCAGTGGGGAATATTGCACAATGGGCGCAAGCCTGATGCAGCCATGCCGCGTGTGTGAAGAAGGCCTTCGGGTTGTAAAGCACTTTCAGCGAGGAGGAAGGTGGTGAGCTTAATACGTTCATCAATTGACGTTACTCGCAGAAGAAGCACCGGCTAACTCCGTGCCAGCAGCCGCGGTAATACGGAGGGTGCAAGCGTTAATCGGAATTACTGGGCGTAAAGCGCACG
+
GGGGGGGGGGGGGGGGGGGGGGGGGGGGGGGGGGGGGGGGGGGGGGGGGGGGGGGGGGGGGGGGGGGGGGGGGGGGGGGGGGGGGGGGGGGGGGGGGGGGGGGGGGGGGGGGGGGGGGGGGGGGGGGGGGGGGGGGGGGGGGGGGGGGGGGGGGGGGGGFFFFFGGGG7FEGF7;F7CFCFFCECFBFGC5EE8CEC9+CC>BEGC88EG?8:C5C5F7C5==FE9FG7CA=5CEGF7*175/)
@M03364:276:000000000-BLYN8:1:1101:18924:7283 1:N:0:1
ACTCCTACGGGAGGCAGCAGTGGGGAATATTGCACAATGGGCGCAAGCCTGATGCAGCCATGCCGCGTGTGTGAAGAAGGCCTTCGGGTTGTAAAGCACTTTCAGCGAGGAGGAAGGTGGTGAGCTTAATACGTTCATCAATTGACGTTACTCGCAGAAGAAGCACCGGCTAACTCCGTGCCAGCAGCCGCGGTAATACGGAGGGTGCAAGCGTTAATCGGAATTACTGGGCGTAAAGCGCACG
+
GGGGGGGGGGGGGGGGGGGGGGGGGGGGGGGGGGGGGGGGGGGGGGGGGGGGGGGGGGGGGGGGGGGGGGGGGGGGGGGGGGGGGGGGGGGGGGGGGGGGGGGGGGGGGGGGGGGGGGGGGGGGGGGGGGGGGGGGGGGGGGGGGGGGGFGGGGGGDGGGGGGGGGGGGGGGGGGGGGGGGGGGGGGGGGGGGGGGGGGGGDCEGGGGGGGGGGGGGGGGGGGGGGGGGGGGGGGGGGGGGGGC
@M03364:276:000000000-BLYN8:1:1101:22379:7287 1:N:0:1
ACTCCTACGGGAGGCAGCAGTAGGGAATCTTCGGCAATGGGGGCAACCCTGACCGAGCAACGCCGCGTGAGTGAAGAAGGTTTTCGGATCGTAAAACTCTGTTGTTAGAGAAGAACGTTAAGTAGAGTGGAAAGTTACTTAAGTGACGGTATCTAACCAGAAAGGGACGGCTAACTACGTGCCAGCAGCCGCGGTAATACGTAGGTCCCAAGCGTTGTCCGGATTTATTGGGCGTAAAGCGAGC
+
GGGGGGGGGGGGGGGGGGGGGGGGGGGGGGGGGGGGGGGGGGGGGGGGGGGGGGGGGGGGGGGGGGGGGGGGGGGGGGGGGGGGGGGGGGGGGGGGGGGGGGGGGGGGGGGGGGGGGFFFGGGCGFGGFGGGGGGGGFGGGGGGGF9F7FGFGGCFGGFGGGGGGGFGGGGGGGGGFFGGGFGFGGGGGCEGGGEECFGGFGGGGGFFGGGGGGGGDGGFGGEEEFCFGGGGCDGEG<FFGD))
@M03364:276:000000000-BLYN8:1:1101:5562:7303 1:N:0:1
ACTCCTACGGGAGGCAGCAGTGGGGAATATTGGGCAATGGACGCAAGTCTGACCCAGCAACGCCGCGTGAAGGAAGAAGGCTTTCGGGTTGTAAACTTCTTTTGTCAGGGAAGAGTAGAAGATGGTACCTGACGAATAAGCCACGGCTAACTACGTGCAAGCAGCCGCGGTAATACGGAGGGTGCAAGCGTTAATCGGAATTACTGGGCGTAAAGCGCACGCAGGCGGTTTGTTAAGTCAGATG
+
GGGGGGFGGGDGGGGGGGDEGGGGGGGGGGGGGGGGGFGGFGGGGDEFFFGGGGGGGGGGGGGGGGGGGGFGGGGGGFGGGGFGGGGGGGGGGGGGGGFGGFGBFFGGGGGFECFFF9CCEGGFGGFGFGGGGGGGGFGGG<D8@@@CGGDGGFGFFGGCCCEGGGGGGGGGGGGFGDDEGGGGGGEEFGG>CG9>BBCDFCGGGGGGG*=C?8F?:5::EGGG55>GG>8CGCF+0?FGG:D:
@M03364:276:000000000-BLYN8:1:1101:14451:7313 1:N:0:1
ACTCCTACGGGAGGCAGCAGTGGGGAATATTGCACAATGGGCGCAAGCCTGATGCAGCCATGCCGCGTGTATGAAGAAGGCCTTCGGGTTGTAAAGTACTTTCAGCGAGGAGGAAGGCATTAAGGTTAATAACCTTAGTGATTGACGTTACTCGCAGAAGAAGCACCGGCTAACTCCGTGCCAGCAGCCGCGGTAATACGGAGGGTGCAAGCGTTAATCGGAATTACTGGGCGTAAAGCGCACG
+
GFGDGGGGGGGGGGCGGGGGGGGGGGGGGGGGGGGGGGGGGGGGGGGGGGGGGGGGGGGGGGGGGGGGGFGGGG9FGGGGDFGGGGGGGGGGGGGGCFGGGGGGGGEGGGGGGEFCFFGGGFGGGGGGGGGGGCFGDGFGFFDFGGGGGGGGGGGGGC:FFGGGGGGGGGGGCGGGGGFGGGGGGGGGGGEGGGDEDGGGGC>B@;EEGDGGGGGEFFFFECEGGGGGGCGGDG=EGGGGGGGC
@M03364:276:000000000-BLYN8:1:1101:16934:7327 1:N:0:1
ACTCCTACGGGAGGCAGCAGTGGGGAATATTGCACAATGGGCGCAAGCCTGATGCAGCCATGCCGCGTGTGTGAAGAAGGCCTTCGGGTTGTAAAGCACTTTCAGCGAGGAGGAAGGTGGTGAACTTAATACGTTCATCAATTGACGTTACTCGCAGAAGAAGCACCGGCTAACTCCGTGCCAGCAGCCGCGGTAATACGGAGGGTGCAAGCGTTAATCGGAATTACTGGGCGTAAAGCGCGCG
+
GGGGGGGGGGGGGGGGGGGGGGGGGGGGGGGGGGGGGGGGGGGGGGGGGGGGGGGGGGGGGGGGGGGGGGGGGGGGFGGGGGGGGGGGGGGGGGGGGGGGGGGGGGGGGGGGGGGGGGGGGGGGGGGGGGGGGGGFFGGFGGFGGGGGGGGGGGGGGGGCCFGGGGGGGGGGGGGGGGGGGGGGGGGGGGGGGGDGGGGGGGGGGGGGFGGGDGGGGGGGGEGGGGGGGFGGGGGGGGGGDGGG
@M03364:276:000000000-BLYN8:1:1101:4240:7348 1:N:0:1
ACTCCTACGGGAGGCAGCAGTAGGGAATCTTCCACAATGGGCGAAAGCCTGATGGAGCAACGCCGCGTGTGTGATGAAGGGTTTCGGCTCGTAAAACACTGTTGTAAGAGAAGAATGACATTGAGAGTAACTGTTCAATGTGTGACGGTATCTTACCAGAAAGGAACGGCTAAATACGTGCCAGCAGCCGCGGTAATACGGATGTTCCAAGCGTTATCCGGATTTATTGGGCGTAAAGCGAGCG
+
FFGGGGGGGGGCFCFGGGGGGFGGGGGGGGGGGGFGGGEGGGGGGGGGGGGGGG9FGGGGGGGGGGGGGGFGGGAFGEFFGGGGGGGGGGGCFFFFFFGGGGFGGG99F@EF8FGGG9FGGGGGGGFFF<FGGGGGC<,7AFFF9FCG:DFGGGFG,=FFGGGCFFCEEGDGCCFGGGF7FGGGGGGCCEGGEEGECF9E**8C8CG+BF6*;E8CCC9CCEECE@C><CFDC)7:FF*CDGGC
@M03364:276:000000000-BLYN8:1:1101:23396:7382 1:N:0:1
ACTCCTACGGGAGGCAGCAGTAGGGAATCTTCGGCAATGGACGAAAGTCTGACCGAGCAACGCCGCGTGAGTGAAGAAGGTTTTCGGATCGTAAAACTCTGTTGGTAGAGAAGAACGTTGGTGAGAGTGGAAAGCTCATCAAGTGACGGTAACTACCCAGAAAGGGACGGCTAACTACGTGCCAGCAGCCGCGGTAATACGTAGGTCCCGAGCGTTGTCCGGATTTATTGGGCGTAAAGCGAGC
+
GGGGGGGGGGGGGGGGGGGGGGGGGGFGGGGGGGGGGGGGGGGGGGGGGGGGGGGGGGGGGGGGGGGGGGGFGGGGGGGGGGGGGGGGGGGGGGGGGGGGGGGGFGGGGGGGFGGGGGGGGGGGGGGGGGGGGGGEGGGGGGGGGGGGGGGGGGGGGGGGGGF,DE7FGGGGGGGGFGGGCGGGGGGGGCEGGGGGGGFGGGGGGGGGGGGGGGGGG5CCEEGDGGGGGGGGGGGGGGGGGGC5
@M03364:276:000000000-BLYN8:1:1101:12799:7383 1:N:0:1
ACTCCTACGGGAGGCAGCAGTGGGGAATATTGGACAATGGGCGAAAGCCTGATCCAGCCATGCCGCGTGTGTGAAGAAGGCCTTTTGGTTGTAAAGCACTTTAAGCGAGGAGGAGGCTACTTAGATTAATACTCTAGGATAGTGGACGTTACTCGCAGAATAAGCACCGGCTAACTCTGTGCCAGCAGCCGCGGTAATACAGAGGGTGCGAGCGTTAATCGGATTTACTGGGCGTAAAGCGTGC
+
GGGGGGGGGGGGGGGGGGGGGGGGGGGGGGGGGGGGGGGGGGGGGGGGGGGGGFGGGGGGGGGGGGGGGGGGGGGGGGGGGGGGGGGGGGGGGGGGGGGGGGGGGGGGGGGGGGGGGGGGGGGGGGGGGGGGGGGGGGFGGGGGGGGGGGGGGGGGGGGGGGGFGGGGGGGGGGGGGGGGGGGGGGGGGGGDGGGGGGGGGGGGGGGGGGGGGGGGGGGGGGGDGGGGGGGGGGGGGFFDGGG9
@M03364:276:000000000-BLYN8:1:1101:21565:7411 1:N:0:1
ACTCCTACGGGAGGCAGCAGTGGGGAATATTGCACAATGGGCGCAAGCCTGATGCAGCCATGCCGCGTGTGTGAAGAAGGCCTTCGGGTTGTAAAGCACTTTCAGCGAGGAGGAAGGTGGTGAACTTAATACGTTCATCAATTGACGTTACTCGCAGAAGAAGCACCGGCTAACTCCGTGCCAGCAGCCGCGGTAATACGGAGGGTGCAAGCGTTAATCGGAATTACTGGGCGTAAAGCGCACG
+
GGGGGGGGGGGGGGGGEGGGGGGGGGGGGGGGGGGGGGFFGGGGGGGGGGGGGGGGGGGGGGGGGGGGGGFGGGGGFGGGGGGGGGGGGGGGGGGGGGGGGGGGFGGEGGGGGGGGGGGGGGCFGGGGGGGGGGGGGGGGGGGGGGGGGGGGGGGDGGFGGGGGGGGEGGFDGGGGGGGGGGG7FFGGGGGGGGGGG?EGGGGG>EGGGGGGGGGGFGGGGGEGGGGGGGEFDGGGGGGCGGGC
@M03364:276:000000000-BLYN8:1:1101:23078:7416 1:N:0:1
ACTCCTACGGGAGGCAGCAGTGGGGAATATTGGACAATGGGCGAAAGCCTGATCCAGCCATGCCGCGTGTGTGAAGAAGGCCGTTTGGTTTTAAAGCACTTTAAGCGAGGAGGAGGCTACCGAGATTAATACTCTAGGATAGTGGACGTTACTCGCAGAATAAGCACCGGCTAACGCTGTGCCAGCAGCCGCGGTAATACAGAGGGTGCGAGCGTTAATCGGATTTACTGGGCGTCAAGCGTGC
+
EGGGGGFGCEFGGGGDGGGGGGGGEGEF?FGGFFEE,EFCEGGGEGGGGFFGCFGCFGGGGGFFFGGG7,CFGF9F9<FGGG+FBFEGG7,?FFFGGGGG<EFG<E@EGGGGGEECGFGGF7+>CC,D<F?FG9CDG9F,CFGGGGGCF7<@<CC@CEGGFFGFFGGCGF>FCEF**>><:C9CCFGFF5=*:CEEEC+C9+?E88B>CC;EGE/*>FGFGGDC*<7AEF6CCD**/19FDCD<
@M03364:276:000000000-BLYN8:1:1101:4681:7424 1:N:0:1
ACTCCTACGGGAGGCAGCAGTAGGGAATCTTCGGCAATGGACGAAAGTCTGACCGAGCAACGCCGCGTGAGTGAAGAAGGTTTTCGGATCGTAAAACTCTGTTGTTAGAGAAGAACAAGGACGTTAGTAACTGAACGTCCCCTGACGGTATCTAACCAGAAAGCCACGGCTAACTACGTGCCAGCAGCCGCGGTAATACGTAGGTGGCAAGCGTTGTCCGGATTTATTGGGCGGAAAGCGAGCG
+
GGGGFFGGGGGCFFGGEGDDFFFF7CCF9<FEF,CFEGFFDEFFEGGCFGGGGGGBFGGFGGGGGGGEEFC?CE?CFFGEFFGGGGGGCCGGCGGAF@FGGGGGDFGGFGFFGGGFFGEFCGGGGFGGCGCBFFGGGDE7FFGGFGGGGC+@FG9F,@FFGG:FGGECFGGGFGG9FCEFGGD8EGCFEEEG>EGEFFGGGF5B<CC6C6C=EG5EGF7CGGG:EGGGGGGGD):EDC4CDDD5
@M03364:276:000000000-BLYN8:1:1101:24459:7446 1:N:0:1
ACTCCTACGGGAGGCAGCAGTAGGGAATTTTCCGCAATGAGCGAAAGCTTGACGGAGCGACACAGCGTGCAGGATGAAGGTCTTCGGATTGTAAACTGCTGTTGTAAGGGAAGAAAAAATTTAATAGGAAATGATTAAATCTTGACGGTACCTTATTAGAAAGTGACGGCAAACTATGTGCCAGCAGCCGCGGTAATACATAGGTCACAAGCGTTATCCGGAATTATTGGGCGTAAAGCGTTCG
+
GGGGGGGGGGGGCGGGGGGGGGGGGGGGGGGGGGGGGGGGGGGGGGGGFGGGGGGGGGGGGGGGGGGGGGGFGEGGGGDGGGGGGGGGGGGGGGGGGGGGGGGGGGGGGGGGGGGGGGGGFGGGGGGCGGGGGGFGGGGGGGGCFGGGGGGGGGGGGGGGGGGGGGGGGGDGGGGGGGGGGGGDGGGGGGGGGGGGGGGGGGCGFGGGGGGGGGGGGGGGGDGGGGFGGCFGGGGGGGGGGGG<
@M03364:276:000000000-BLYN8:1:1101:28424:7449 1:N:0:1
ACTCCTACGGGAGGCAGCAGTAGGGAATCTTCGGCAATGGACGAAAGTCTGACCGAGCAACGCCGCGTGAGTGAAGAAGGTTTTCGGATCGTAAAACTCTGTTGTTAGAGAAGAACGACGAGGAGAGTGGAAAGCTCCTCGTGTGACGGTATCTAACCAGAAAGGGACGGCTAACTACGTGCCAGCAGCCGCGGTAATACGTAGGTCTCGAGCGTTGTCCGGATTTACTGGGCGTAAAGCGAGG
+
FFG9FGGFGGGGEGGCGGFEFEFGGFGGFFFGGC7FFFFGGGGEEG:CF<FGCC@FGF@FEF+6>:FGGCGAFCFDA<FGGCG7,@+=?CEGG8?ACFFFFFGGGFFGFGGGGGEFF7FEGFG>@F:FEFAEFAEAF7,@BBFFCC,>:CC@F;9=FCC7ABC3>FFF@7CEGFDCC<:,,*;C,=?CCFG>:8E*BFGFE?FCC<@+280:/**;7:?+:8=5C6F0A9C5*9**9C>F77D)
@M03364:276:000000000-BLYN8:1:1101:3920:7456 1:N:0:1
ACTCCTACGGGAGGCAGCAGTAGGGAATCTTCGGCAATGGACGAAAGTCTGACCGAGCAACGCCGCGTGAGTGAAGAAGGTTTTCGGATCGTAAAACTCTGTTGTTAGAGAAGAACAAGGACGTTAGTAACTGAACGTCCCCTGACGGTATCTAACCAGAAAGCCACGGCTAACTACGTGCCAGCAGCCGCGGTAATACGTAGGTGGCAAGCGTTGTCCGGATTTATTGGGCGTAAAGCGAGCG
+
GGGGGFGGGG7FGGGCFGFGGGGCGCGGGGGGGGGGGGGGGGGGGCFCAEGGGGGGGFG@EGGGEGGGEGCFGGGFGFGFFFGGGGDGGGGGDEFGGGCFGGGFFDFGGGCFGCFGGFFFGGCB@FGGGGFGGGGDFFGGGGGFGGGGG7BFGGGGGFCGGGGGGGGGDGGCFGGEFEGFFGGGDGGGGD5BEGG*3+?;FGGGGFFCG6@8EGCEE7?CE:8*<FGCFFGGGGDECC*759D5
@M03364:276:000000000-BLYN8:1:1101:9353:7474 1:N:0:1
ACTCCTACGGGAGGCAGCAGTGGGGAATATTGGACAATGGGCGAAAGCCTGATCCAGCCATGCCGCGTGTGTGAAGAAGGCCTTTTGGTTGTAAAGCACTTTAAGCGAGGAGGAGGCTACTTAGATTAATACTCTAGGATAGTGGACGTTACACGCAGAATAAGCACCGGCTAACTCTGTGCCAGCAGCCGCGGTAATACAGAGGGTGCGAGCGTTAATCGGATTTACTGGGCGTAAAGCGTGC
+
GGGGGGGGGDGGGGGGGGGGGGGGGGGGGGGGGGGGGGGGGGGGGGGGGGGGGGGGGGGGGGGGGGGGGGGGGGGGGGGGGGGGGGGGGGGGGGGGGGGGGGGGGGGGGGGGGGGGGGGGGGGGGGGGGGGGGGGGGGGGGGGGGGGGEGGGGGGGGGGGGGGGGGGGGGGGGGGGGGGGGGGGGGGGGGGGGGGCEGGGGGGGGGGGGGGGGGGGGGGGGGGGGGGGGGGGGGGGGGGGGGG<
@M03364:276:000000000-BLYN8:1:1101:13258:7485 1:N:0:1
ACTCCTACGGGAGGCAGCAGTGGGGAATATTGCACAATGGGCGCAAGCCTGATGCAGCCATGCCGCGTGTATGAAGAAGGCCTTCGGGTTGTAAAGTACTTTCAGCGGGGAGGAAGGTGATGAACTTAATACGTTCATCAATTGACGTTACCCGCAGAAGAAGCACCGGCTAACTCCGTGCCAGCAGCCGCGGTAATACGGAGGGTGCAAGCGTTAATCGGAATTACTGGGCGTAAAGCGCACG
+
GGGGCGGGEGGGGEGGGGGGGGGGGCEEGFGGFGGGCCAFCFEGEE:CFGGGGFFGGDEFGGGDFFEGGGGGDEFFFGG@<,EFEGGEEFGGEEDGGFGGGGFGFCFDEEGGGGG@E=>8CF@C,=FABFGCDFG8DD,E,DFCFFGGGGFGCFGGGGFGF@BF,FGDGDCCCEC,<:<<**?E7BECFGCEEGGDC9EFE8EGC>GGF90AE;18CCFFGGEGGC:CGGG*C7ECFGGD35C9
@M03364:276:000000000-BLYN8:1:1101:3191:7495 1:N:0:1
ACTCCTACGGGAGGCAGCAGTAGGGAATCTTCCACAATGGACGAAAGTCTGATGGAGCAACGCCGCGTGAGTGAAGAAGGTTTTCGGATCGTAAAACTCTGTTGTTGGAGAAGAATGTATCTGATAGTAACTGATCAGGTAGTGACGGTATCCAACCAGAAAGCCACGGCTAACTACGTGCCAGCAGCCGCGGTAATACGTAGGTGGCAAGCGTTGTCCGGATTTATTGGGCGTAAAGCGAGCG
+
GGGGGGGGGGGGGGGGGGGGGGGGGGGGGGGGGGGGGGGGGGGGGGGGGGGGGGGGGGGGGGGGGGGGGGGGGGGGGGGGGGGGGGGGGGGGGGGGGGGGGGGGGGGGCGGGGGGFGFGGGGGGGGGGGGGGGGGGGGGGGGGGGGGGGGGGGGGGGGGGGGGGGGGGGGGCFGGGGGGGGCGCGGGGGGGGGGGGGGGGGGGGGG>CFFGGDEEGGFGGGDEEGGGGGGGGGGGGGGGCGGDC
@M03364:276:000000000-BLYN8:1:1101:5300:7530 1:N:0:1
ACTCCTACGGGAGGCAGCAGTGGGGAATATTGCACAATGGGCGCAAGCCTGATGCAGCCATGCCGCGTGTATGAAGAAGGCCTTCGGGTTGTAAAGTACTTTCAGTCGGGAGGAAGGTGGTAAGGTTAATAACCTTGGCAATTGACGTTACCGACAGAAGAAGCACCGGCTAACTCCGTGCCAGCAGCCGCGGTAATACGGAGGGTGCAAGCGTTAATCGGAATTACTGGGCGTAAAGCGCACG
+
GGGGGGGGGGGGGGGGGGGGGGGGGGGGGGGGGGGGGGGGGGGGGGGGGGGGGGGGGGGGGGGGGGGGGGGGFGGGGGGGGGGGGGGGGGGGGGGGGGGGGGGGGGFGGGCFGGGGDBFGGGGGGGGGGGGGGCFGGGGGGGGGGGGGFFGGGCEGGGFGGFGGFGGGCFGGGGGFGGGGDGGGGGGGFGEGGGGGGGGGGGGGGGGGGGFGGGGD=CGGGG=CGGGGFFFGGGCCFFGGGGGC
@M03364:276:000000000-BLYN8:1:1101:4994:7532 1:N:0:1
ACTCCTACGGGAGGCAGCAGTGGGGAATATTGCACAATGGGCGCAAGCCTGATGCAGCCATGCCGCGTGTATGAAGAAGGCCTTCGGGTTGTAAAGTACTTTCAGCGGGGAGGAAGGTGATGAACTTAATACGTTCATCAATTGACGTTACCCGCAAAAGAAGCACCGGCTAACTCCGTGCCAGCAGCCGCGGTAATACGGAGGGTGCAAGCGTTAATCGGAATTACTGGGCGTAAAGCGCACG
+
GGGGGGGGGGGGGGGGGGGGGGGGGGGGGGGGGGGGGGGGGGGEGGGGGGGGGGGGGGGGGGGGGGGGGGGGGGGGGGGGGGGGGGGGGGGGGGGGGGGGGGGGGGGGGGGGGGGGGGGGGGGGGGGGGGGGGGGGGGGGGGGGGGGGGGGGGGGGGGGGGGFGGGGGDDC@GGGGGGGGGGGGGGGGGGGG5EGGGGGGGGGGGGGGGGGGGCECGGCFCGGGFGGGGGFGGGDEGFFGGGG<
@M03364:276:000000000-BLYN8:1:1101:3652:7548 1:N:0:1
ACTCCTACGGGAGGCAGCAGTAGGGAATCTTCGGCAATGGACGAAAGTCTGATGGAGCAACGCCGCGTGAGTGAAGAAGGTTTTCGGATCGTAAAACTCTGTTGTTGGAGAAGAATGTATCTGATAGTAACTGATCAGGTATTGACGGTATCCAACCAGAAAGCCACGGCTAACTACGTGCCAGCAGCCGCGGTAATACGTAGGTGGCAAGCGTTGTCCGGATTTATTGGGCGTAAAGCGAGCG
+
GGGGGGGGEGGGGGGGGGGG@FGGGGGGGGGGGGGGGGGGGGGGDGGGGGGGGGGDGGGGGGGGGGGGGGGGGF9FFGGGFFGGGGGGDGFGGGGGCGGGGGDFFFGG<FGGGFGGGFFGDGGGGGGGGGGGGEGGGGFFDGGGGGGGGFGGGGGGGDCFFGFFFGFDEDGGFGGGGDGG7ECGGGGG7E>CEEGCF@FGFFGGGGFGFGGEGGGGEEGEEEGGGGFC@FG=DGGGGFFDDDG<
@M03364:276:000000000-BLYN8:1:1101:20380:7551 1:N:0:1
ACTCCTACGGGAGGCAGCAGTAGGGAATCTTCGGCAATGGACGAAAGTCTGACCGAGCAACGCCGCGTGAGTGATGAAGGGTTTCGGCTCGTAAAACTCTGTTATTAGGGAAGAACATATGTGTAAGTAACTGTGCACATCTTGACGGTACCTAATCAGAAAGCCACGGCTAACTACGTGCCAGCAGCCGCGGTAATACGTAGGTGGCAAGCGTTATCCGGAATTATTGGGCGTAAAGCGCGCG
+
GGGGGGGGGGGGGGGGGGGGGGGGGGGGGGGGGGGGGGGGGGGGGGGGGGGGGGGGGGGGGGGGGGGGGGGGGGGGGGGGGGGGGGGGGGGGGGGGGGGGGGGGGGGGGGGGGGGGGGGGGGGGGGGGGGGGGGGGGGGGGGGGGGGDGGGGGGGGGGGGGGGGGGGGGGGGFGGGGGGGGGGGGGGGGGGGGGGGGGGGGGGDGGGGGGGGGGGGGGGGGGGGGGGGGGGGGGGGGCGGGGGG
@M03364:276:000000000-BLYN8:1:1101:13756:7556 1:N:0:1
ACTCCTACGGGAGGCAGCAGTAGGGAATCTTCGGCAATGGGGGCAACCCTGACCGAGCAACGCCGCGTGAGTGAAGAAGGTTTTCGGATCGTAAAACTCTGTTGTTAGAGAAGAACGTTAAGTAGAGTGGAAAGTTACTTAAGTGACGGTATCTAACCAGAAAGGGACGGCTAACTACGTGCCAGCAGCCGCGGTAATACGTAGGTCCCAAGCGTTGTCCGGATTTATTGGGCGTAAAGCGAGC
+
GGGGGGGGGGGGGGGGGGGGGGGGGGGGGGGGGGGGGGGGGGGGGGGGGGGGGGGGGGGGGGGGGGGGGGGGGGGGGGGGGGGGGGGGGGGGGGGGGGGGGGGGGGGGGGGGGGGGGGGGFGGGGGGGGGGGGGGGGGGGGGGGGGGGGGGGGGGGGGGGGGGGGGGGGGGGGGGGGGGGGGGGGGGGGGGGGGGGGGGGGGGGGGGGDFGGGGGGGGGFCGEGGGGGGGGGGGGEGGGFDDG)
@M03364:276:000000000-BLYN8:1:1101:17091:7576 1:N:0:1
ACTCCTACGGGAGGCAGCAGTAGGGAATCTTCGGCAATGGACGAAAGTCTGACCGAGCAACGCCGCGTGAGTGAAGAAGGTTTTCGGATCGTAAAACTCTGTTGGTAGAGAAGAACGTTGGTGAGAGTGGAAAGCTCATCAAGTGACGGTAACTACCCAGAAAGGGACGGCTAACTACGTGCCAGCAGCCGCGGTAATACGTAGGTCCCGAGCGTTGTCCGGATTTATTGGGCGTAAAGCGAGC
+
GGGGGGGGGGGGGGGGGGGGGGGGGFGGGGGGGGGGGGGGGGGGEGGFGGGGGGGGGGGGGGGGGGGGGGGGGGGGGGGGGGGGGGGGGGGGGGGEGGGGGGGGGGGGFGGDGGGGGGGGGGGGGCDGGGFDGGFGGGGFGGFGGGGGGGGGGGGGGGGGGCFGGGGGGGGGGGGGGGGGGGGGGGGGFGGGGGGGGGFGGGGGGGGGGGGGGGGGGGGGGE5CEGGGGGGGGGGGDFGGGGG3
@M03364:276:000000000-BLYN8:1:1101:23203:7594 1:N:0:1
ACTCCTACGGGAGGCAGCAGTAGGGAATCTTCCGCAATGGACGAAAGTCTGACGGAGCAACGCCGCGTGTGTGAAGAAGGTTTTCGGATCGTAAAGCACTGTTGTTAGAGAAGAACAAGGATAAGAGTCACTGCTTGTCCCTTGACGGTATCTAACCAGAAAGCCACGGCTAACTACGTGCCAGCAGCCGCGGTAATACGTAGGTGGCAAGCGTTGTCCGGAATTATTGGGCGTAAAGCGCGCG
+
GGGGFFFGGGGGCFGGEGGGGGGFGGGGGGGGGGGGGGFGGGGEGGGFGGGGGGGGGGCFGGGEFGGCGGGGGFGFG8FGCEFDFGGGGGGGGGFGFGGFGEFGGGGG<EBFGCAFCFACCGGG9CGFGGGGG?FGGGG9FGGGGGGDGGGGGGFGGCG7FGGGGGFGCFFGGGFFGGF:FGFF8DFFGGGGGGGGGGFFE9FEFF5CCGCGDGGD7:9EDECFGGCF7CCGGDG=D>FC3CD7
@M03364:276:000000000-BLYN8:1:1101:16856:7598 1:N:0:1
ACTCCTACGGGAGGCAGCAGTAGGGAATCTTCGGCAATGGACGAAAGTCTGACCGAGCAACGCCGCGTGAGTGAAGAAGGTTTTCGGATCGTAAAACTCTGTTGTTAGAGAAGAACAAGGACGTTAGTAACTGAACGTCCCCTGACGGTATCTAACCAGAAAGCCACGGCTAACTACGTGCCAGCAGCCGCGGTAATACGTAGGTGGCAAGCGTTGTCCGGATTTATTGGGCGTAAAGCGAGCG
+
GGGGGGGGGGGGGGGGGGGGGGGGGGGGGGGGGGGGGGGGGGGGGGGGGGGGGGGGGGGGGGGGGGGGGGGGGGGGGGGGGGGGGGGGGGGGGGGGGGGGGGGGGGGGGGGGGGGGGGGGGGGEGGGGGGFGGGGGGGGGGGGGGGGGGGGGGGGGGGGGGGGGFGGGGGGGGGGGGEGGGGGFFGGGGGGGGGGGGGGGGGGGGGFFGGGGGGEGGGGGGEGGGGGGGGGGGGGGGGGGGGGD
@M03364:276:000000000-BLYN8:1:1101:4731:7615 1:N:0:1
ACTCCTACGGGAGGCAGCAGTAGGGAATCTTCGGCAATGGACGAAAGTCTGACCGAGCAACGCCGCGTGAGTGAAGAAGGTTTTCGGATCGTAAAACTCTGTTGTTAGAGAAGAACGACGAGGAGAGTGGAAAGCTCCTCGTGTGACGGTATCTAACCAGAAAGGGACGGCTAACTACGTGCCAGCAGCCGCGGTAATACGTAGGTCCCGAGCGTTGTCCGGATTTATTGGGCGTAAAGCGAGC
+
GGGGGGGGGGGGGGGGGGGGGGGGGGGGGGGGGGGGGGGGFGGGGGGFGGGGGGGGGGEGGGGGGGGGGDGGGGGGGGGGGFGGGGGGGGGGGGGGGFGGGGFGGGGGGGGGGGGGGGGGEGGGGGGFGFGGGGFFGGGGGGGGGGGGGGGGGGGGGGGGGGGGGGGGGGGFFGGGGGGGGGGGGGGGGFGGGDGGGFCFGGGGGGFGFECEGGGGGGGGGGGGDGGGGGGCFGGGGFDCDGG)
@M03364:276:000000000-BLYN8:1:1101:6568:7630 1:N:0:1
ACTCCTACGGGAGGCAGCAGTAGGGAATCTTCCACAATGGACGAAAGTCTGATGGAGCAACGCCGCGTGAGTGAAGAAGGTTTTCGGATCGTAAAACTCTGTTGTTGGAGAAGAATGTATCTGATAGTAACTGATCAGGTAGTGACGGTATCCAACCAGAAAGCCACGGCTAACTACGTGCCAGCAGCCGCGGTAATACGTAGGTGGCAAGCGTTGTCCGGATTTATTGGGCGTAAAGCGAGCG
+
GGGGGGGGGGEGGGGFGGGGGGGGGGGGGGGGGGGGGGGGFGGGGGGGDFFGGGGGGGGGGGGGGDGGGGGFGFEEFGGG<FFGGGGGGDFGGGGGGGGGGGGGGGGG,E<@FEGGGGGCDGFFGGGFGCFAEGCFGFGGGGGGCAF7FG?9@FCDEFDFGGG?:BFGGGGEAFGGGGGGGFDFGGGGFE>>EGGGDC,CBFF*,?:<F?FCEC?3/A+==**:+1:+<C8*/17C3CFGGGC<
@M03364:276:000000000-BLYN8:1:1101:18408:7631 1:N:0:1
ACTCCTACGGGAGGCAGCAGTAGGGAATCTTCGGCAATGGACGAAAGTCTGACCGAGCAACGCCGCGTGAGTGAAGAAGGTTTTCGGATCGTAAAACTCTGTTGGTAGAGAAGAACGTTGGTGAGAGTGGAAAGCTCATCAAGTGACGGTAACTACCCAGAAAGGGACGGCTAACTACGTGCCAGCAGCCGCGGTAATACGTAGGTCCCGAGCGTTGTCCGGATTTATTGGGCGTAAAGCGAGC
+
GGGGGGGGGGGGGGGGGGGGGGGGGGGGGGGGGGGGGGGGGGGGGGGGGGGGGGGGGGGGGGGGGGGGGGGGGGGGGGGGGGGGGGGGGGGGGGGGGGGGGGGGGGGGGGGGGGGGGGGGGGFCFGGGGGGFGGGGGGGGGGGGGGGGGGGEGGGGGGGGGGGGGGGGGGGGGGGGGGGGGGGGGGGGGGGGGGGGGGGGGGGGGGGGGGGGGGGGGGGGEG=*?FFGFGGGGGGGGGGG39D)
@M03364:276:000000000-BLYN8:1:1101:19448:7632 1:N:0:1
ACTCCTACGGGAGGCAGCAGTGGGGAATATTGCACAATGGGCGCAAGCCTGATGCAGCCATGCCGCGTGTATGAAGAAGGCCTTCGGGTTGTAAAGTACTTTCAGCGAGGAGGAAGGCATTAAGGTTAATAACCTTAGTGATTGACGTTACTCGCAGAAGAAGCACCGGCTAACTCCGTGCCAGCAGCCGCGGTAATACGGAGGGTGCAAGCGTTAATCGGAATTACTGGGCGTAAAGCGCACG
+
GGGGGGGGGGGGGGGGGGGGGGGGGGGGGGGGGGGGGGGGGGGGGGGGGGGGGGGGGGGGGGGGGGGGGGGGGGGGGGGGGGGGGGGGGGGGGGGGGGGGGGGGGGGGGGGGGGGGGGGGGGGGGGGGGGGGGGGGGGGGGGGGGGGGGGGGGGGFGGFFGGGGGGGGGGGGGGGGGGGGGGGGGGGGGGGGGGGGGGGGGCGGGGGGGGGGGGGGGGGGGGGGGGGGGGGGGGGGFGGGGGGD
@M03364:276:000000000-BLYN8:1:1101:11640:7643 1:N:0:1
ACTCCTACGGGAGGCAGCAGTAGGGAATCTTCGGCAATGGACGAAAGTCTGACCGAGCAACGCCGCGTGAGTGAAGAAGGTTTTCGGATCGTAAAACTCTGTTGTTAGAGAAGAACGACGAGGAGAGTGGAAAGCTCCTCGTGTGACGGTATCTAACCAGAAAGGGACGGCTAACTACGTGCCAGCAGCCGCGGTAATACGTAGGTCCCGAGCGTTGTCCGGATTTATTGGGCGTAAAGCGAGC
+
GGGGGGGGGGGGGGGGGGGGGGGGGGGGGGGGGGGGGGGGGGGGGGGGGGGGGGGGGGGGGGGGGGGGGGGGGGGGGGGGGGGGGGGGGGGGGGGGGGGGGGGGGGGGGGGGGGGGGGGGEGGGGGGGGGGGGGGGGGFGGGGGGGGGGGGGGGGDGGGGGGGGGGGGGGGGGGGGGGGGGGGGGGGGGGGGGGGGGGGGGGGGGGGGFGGGGGGGGGGGGGGGGFGGGGGGGGGGGFFGGGG3
@M03364:276:000000000-BLYN8:1:1101:10460:7660 1:N:0:1
ACTCCTACGGGAGGCAGCAGTAGGGAATATTGGACAATGGGGGCAACCCTGATCCAGCAATGCCGCGTGAGTGATGAAGGCCTTAGGGTTGTAAAGCTCTTTTACCCGAGATGATAATGACAGTATCGGGAGAATAAGCTCCGGCTAACTCCGTGCCAGCAGCCGCGGTAATACGGAGGGAGCTAGCGTTGTTCGGAATTACTGGGCGTAAAGCGCACGTAGGCGGCGATTTAAGTCAGAGGTG
+
GGGGGGGGGGGGGGGGGGGGGGGGGGGGGGGGGGGGGGGGGGGGGGGGGGGGGGGGGGGGGGGGGGGGGGGGGGGGGGGGGGGGGGGGGGGGGGGGGGGGGGGGGGGGGGGGGGGGGGGGGGGGGGGGGGGGGGGDGGGGGGGGDGGGGGFGGGGGGGGGGGGGGGGGGGGGGGGG*BFFGGGGFGGGGGGGFGEDGGGGGGGFGGGGGGGGGFCEGGGGFGGGGGGEEEFGFFFGGFGGGGGF
@M03364:276:000000000-BLYN8:1:1101:20247:7667 1:N:0:1
ACTCCTACGGGAGGCAGCAGTAGGGAATCTTCGGCAATGGACGAAAGTCTGACCGAGCAACGCCGCGTGAGTGAAGAAGGTTTTCGGATCGTAAAACTCTGTTGGTAGAGAAGAACGTTGGTGAGAGTGGAAAGCTCATCAAGTGACGGTAACTACCCAGAAAGGGACGGCTAACTACGTGCCAGCAGCCGCGGTAATACGTAGGTCCCGAGCGTTGTCCGGATTTATTGGGCGTAAAGCGAGC
+
GGGGGGGGGGGGGGGGGGGGGGGGGGGGGGGGGGGGGGGGGGGGG>FFGGGGGGGGGGGGGGGGGGGGGGGGGGGGGGGGGGGGGGGGGGGGGGGGGGGGDGGGGGGGGGGGGGGGG=FFCFGGFGGGGGG<FGFDDCFGGGDFDFFGCC<FCFGGGGGFGGGGGEGGEEFGGG@BEGCGGFGGGFGFGGEDGGGGCFGGCCGGGG?GFCCEC>EE*:CCEGGGGGGGGGGGGDGGGDFGGDG)
@M03364:276:000000000-BLYN8:1:1101:5488:7674 1:N:0:1
ACTCCTACGGGAGGCAGCAGTGGGGAATATTGCACAATGGGCGCAAGCCTGATGCAGCCATGCCGCGTGTGTGAAGAAGGCCTTCGGGTTGTAAAGCACTTTCAGCGAGGAGGAAGGTGGTGAGCTTAATACGCTCATCAATTGACGTTACTCGCAGAAGAAGCACCGGCTAACTCCGTGCCAGCAGCCGCGGTAATACGGAGGGTGCAAGCGTTAATCGGAATTACTGGGCGTAAAGCGCACC
+
GGGGGGGGGGGDGGGGGGGGGGGFG7FGGGGGGGGGGGGGGGGGGGGGGGGGGGGGGFFGGGGGGGGFFFCFEGGGGGGGGGGGGGGGGGGGGGGGGGGFFGFGGGG7FG7FCFFFGGGFGGGGGGGGFGFGFEEGGCGFFGGGGDFGFDCGGGGGGGFGGGG7FFGEGGGGGCFG@CFGGGGGGGGGGGEGGGEGFGCFGGGGGGGGGGGGGCEEGGGGGGDGGGGG7CFGGGG5FFFGGGG)
@M03364:276:000000000-BLYN8:1:1101:28432:7691 1:N:0:1
ACTCCTACGGGAGGCAGCAGTAGGGAATCTTCGGCAATGGACGAAAGTCTGACCGAGCAACGCCGCGTGAGTGAAGAAGGTTTTCGGATCGTAAAACTCTGTTGTTAGAGAAGAACAAGGACGTAAGTAACTGTACGTCCCCTGACGGTATCTAACCAGAAAGCCACGGCTAACTACGTGCCAGCAGCCGCGGTAATACGTAGGTGGCAAGCGTTGTCCGGATTTATTGGGCGTAAAGCGAGCG
+
GGGGGGGGGGGEGCFGFGGGGEGGGGGFDE<FGGGGGGGGGGDGEGGG9EFGDFEFEGGGGGDGGGGCCGGGGGGGGGGG@FGGGGD7FFFFGGGGFGGGGGGGFGGDGGGFFGFEEGFFGFFFGGGGGGGGGCFGFGDGECFGFFE7C7FFGGGGCFCGGGFGFGGGGGGECGGF,CFFCFF,;CCGGGDCECEEGFFGFFFEFGCFFGG8CEEGEC9C5/85@FFF99CGGDEEC>GDDDD<
@M03364:276:000000000-BLYN8:1:1101:3754:7705 1:N:0:1
ACTCCTACGGGAGGCAGCAGTGGGGAATATTGCACAATGGGCGCAAGCCTGATGCAGCCATGCCGCGTGTATGAAGAAGGCCTTCGGGTTGTAAAGTACTTTCAGCGGGGAGGAAGGTGAGTGGTTTAATACGCCATTCAATTGACGTTACCCGCAGAAGAAGCACCGGCTAACTCCGTGCCAGCAGCCGCGGTAATACGGAGGGTGCAAGCGTTAATCGGAATTACTGGGCGTAAAGCGCACG
+
GGGGGGGGGGGEGGGGGGGGGGGGGGGGGGGGGGGGGGGGGGGGGGGGGGGGGGGGGGGGGGGGGGGGGGGGGGGGGGGGGGGGGGGGGGGGFFGGGGGGGGGGGFEGGGGGGGGGGGFFGGGGGGFGGGGFGGGGGGGGGGGGGGGGGFEGGGGGGG7FGGGGGGGGGFGGGGGCFDGGGGGGGGDGGGGGGGGGGGGGGGGGEGGGGGGGGGGGGGGGGGCFG??F7CFGGGGGGGGGD<D)
@M03364:276:000000000-BLYN8:1:1101:26637:7731 1:N:0:1
ACTCCTACGGGAGGCAGCAGTAGGGAATCTTCGGCAATGGGGGCAACCCTGACCGAGCAACGCCGCGTGAGTGAAGAAGGTTTTCGGATCGTAAAACTCTGTTGTTAGAGAAGAACAAGGACGTTAGTAACTGAACGTCCCCTGACGGTATCTAACCAGAAAGCCACGGCTAACTACGTGCCAGCAGCCGCGGTAATACGTAGGTGGCAAGCGTTGTCCGGATTTATTGGGCGTAAAGCGAGCG
+
GGGGGGDGGDEG+CFGGGGGGGGGGGGGGGGGFCGEGFGGGGGGGGGGGDGGGGGGGGGGGGGGGGGGGGGGGGGGGGGGFEDFFGGGGGGGGGGFGGGGGGFGGCGGGGFFGGGGGGGGGGGCFFGGGGCDGGFGGG<FGGGGGGGGGGCFFFCE:FGCGGGGDFGDGGGGFGGGGGFFGGGGFGGGGGGGGEGG?FGGFGFGC+=FDGGGGGGG5:9EGGGGGGGGGGGGGDEGGCFC35)/
@M03364:276:000000000-BLYN8:1:1101:10893:7737 1:N:0:1
ACTCCTACGGGAGGCAGCAGTAGGGAATCTTCGGCAATGGACGAAAGTCTGACCGAGCAACGCCGCGTGAGTGAAGAAGGTTTTCGGATCGTAAAACTCTGTTGGTAGAGAAGAACGTTGGTGAGAGTGGAAAGCTCATCAAGTGACGGTAACTACCCAGAAAGGGACGGCTAACTACGTGCCAGCAGCCGCGGTAATACGTAGGTCCCGAGCGTTGTCCGGATTTATTGGGCGTAAAGCGAGC
+
GGGGGGGGGGGGGGGGGGGGGGGGGGGGGGGGGEGGGGGGGGGGGGGCFFGGGGGGGGGGGGGGGGGGGGGGGGGGGGGGGGGGFGGDGGGGGGGGGGGGGGGGGGGGGGGGGGGGCFGGGGGGFFE=DDGDEGGGGGGFGFGGGGGGGGGGGGGGFGFFCGGGGGGGGGDGGGGGG7FGGGGGGGGGGFGGG>GGEG?EF?FFG?+?CEGGGDGECEGGGGGGGGFFGFGGGGGGDFGGGGG)
@M03364:276:000000000-BLYN8:1:1101:7945:7743 1:N:0:1
ACTCCTACGGGAGGCAGCAGTAGGGAATCTTCCACAATGGACGAAAGTCTGATGGAGCAACGCCGCGTGAGTGAAGAAGGTTTTCGGATCGTAAAACTCTGTTGTTGGAGAAGAATGTATCTGATAGTAACTGATCAGGTAGTGACGGTATCCAACCAGAAAGCCACGGCTAACTACGTGCCAGCAGCCGCGGTAATACGTAGGTGGCAAGCGTTGTCCGGATTTATTGGGCGTAAAGCGAGCG
+
GGGGGGGGGGGGGGGGGGGGGGGGGGGGGGGGGGGGGGGGGGGFGGGGGGGGGGGGGGGGGGGGGGGGGEGGGGGGGGGGGGGGGGGGGGGGGGGGGGGGGGGGGGGGGGGGGGGGGGGGGGGGGGGGGGGGGGGGGGGGGGGGGGGGGGGGGGGGGGGGGGGGGGGGGGGGGGGFGGGGGGGGGGGGGGGGGGGGGGFGGDFGGGGGGGGGGGGGGGGGGGEGFFGECFGGGGGGGGFGGDD<
@M03364:276:000000000-BLYN8:1:1101:23862:7755 1:N:0:1
ACTCCTACGGGAGGCAGCAGTAGGGAATCTTCCACAATGGACGAAAGTCTGATGGAGCAACGCCGCGTGAGTGAAGAAGGTTTTCGGATCGTAAAACTCTGTTGTTGGAGAAGAATGTATCTGATAGTAACTGATCAGGTAGTGACGGTATCCAACCAGAAAGCCACGGCTAACTACGTGCCAGCAGCCGCGGTAATACGTAGGTGGCAAGCGTTGTCCGGATTTATTGGGCGTAAAGCGAGCG
+
GGGGGGGGGGGGGGGGGGGGGGGGGGGGGGGGGGGGGGGGGGGGGGGGGGGGGGGGGGGGGGGGGGGGGGGGGGGGGGGGGGGGGGGGGGGGGGGGGGGGGGGGGGGGGGGGGGGGGGGGFGGGGGGGGGGGGGGGGGGGGGGGGGGGGGGGGGGGGGGFGGGGGGGFGGGGGGGGGGGGGGGGGGGDGGGGGGGGGGGGGGGGGGGCFFGGGGGDEGDEG=:EFGGGGGFGGGGGGGGGGGGC
@M03364:276:000000000-BLYN8:1:1101:7612:7763 1:N:0:1
ACTCCTACGGGAGGCAGCAGTAGGGAATCTTCGGCAATGGACGAAAGTCTGACCGAGCAACGCCGCGTGAGTGAAGAAGGTTTTCGGATCGTAAAACTCTGTTGTTAGAGAAGAACAAGGACGTTAGTAACTGAACGTCCCCTGACGGTATCTAACCAGAAAGCCACGGCTAACTACGTGCCAGCAGCCGCGGTAATACGTAGGTGGCAAGCGTTGTCCGGATTTATTGGGCGTAAAGCGAGCG
+
GGGGGGGGGGGGGGGGGGGGGGGGGFGGFGGFGEGGGGGGGCFGGGGGGGGGFGGGGGGGGGGCFEG=FCGFFGGGGGGGGGGGGGGGGGGGGFGCGGFGGGGGGGGGFFGGFD8FFFGDCDGGCDEGDGGGGGGG<FFGGGEGGFG>CFDGGG<C@FGGGGCGGGGGGGDFFGGFGGEF78,?CGGGGGGGCCGEGF<FB:EEGGGGGGGGGG8=7FGEGC5C?GGGGG5=3CGEGFF3DGD<
@M03364:276:000000000-BLYN8:1:1101:25933:7768 1:N:0:1
ACTCCTACGGGAGGCAGCAGTGGGGAATATTGGACAATGGGCGAAAGCCTGATCCAGCCATGCCGCGTGTGTGAAGAAGGCCTTTTGGTTGTAAAGCACTTTAAGCGAGGAGGAGGCTACTTGGATTAATACTCTAGGACAGTGGACGTTACTCGCAGTATATGCACCGGCTAACTCTGTGCCAGCAGCCGCGGTAATACAGCGGGTGCGAGCGTTACTCGGATTTACTGGGCGTAAAGCGTGC
+
CACFFFGGGCFGD@ECC7<EFFFGDBFFC9CF,CFF8@FGGGE@EC+:CFFGCF9CEC,<F8@@B@@>CBCFGGC,F,E<,CFE?DFDC,?FE,EFGCC=9E9FGF:+@C7+B==@FGFG8EFFAF,,,CFBC,?CAD8,,+:<<<DDGGGFFGGCBB+,7;,,73,8F7C*@,3;FDC@;DCF@7,,,D8C**=*6<;;EC+44*3*=CGG=E::=*<+:=*2*2+3?:85C/:=7*::5>C*
@M03364:276:000000000-BLYN8:1:1101:4988:7778 1:N:0:1
ACTCCTACGGGAGGCAGCAGTGGGGAATATTGCACAATGGGCGCAAGCCTGATGCAGCCATGCCGCGTGTGTGAAGATGGCCTTCGGGTTGTAAAGCACTTTCAGCGAGGAGGAAGGTGGTGAACTTAATACGTTCATCAATTGACGTTACTCGCAGAAGAAGCACCGGCTAACTCCGTGCCAGCAGCCGCGGTAATACGGAGGGTGCAAGCGTTAATCGGAATTACTGGGCGTAAAGCGCACG
+
GGGGGGGGGGGGGGGGGGGGGGGGGGGGGGGGGGGGGGGGGGGGGGGGGGGGGGGGGGGGGGGGGGGGGGGGGGGGGGGGGGGGGGGGGGGGGGGGGGGGGGGGGGGDGGGGGGGGGGGGGGGGGFGCGGGFGGGGGGGGGGGGGGGGGGGGGGGGGGGGGGGGGGGGGGGGGGGGGGGGGGGFGGGGGGGGGGGGGGGGGGGGGGGGGGGGGGGGGGGFEGGGGGGFGGGGDDGGGGGGDGD<
@M03364:276:000000000-BLYN8:1:1101:7051:7781 1:N:0:1
ACTCCTACGGGAGGCAGCAGTAGGGAATCTTCGGCAATGGGGGCAACCCTGACCGAGCAACGCCGCGTGAGTGAAGAAGGTTTTCGGATCGTAAAACTCTGTTGTTAGAGAAGAACGTTAAGTAGAGTGGAAAGTTACTTAAGTGACGGTATCTAACCAGAAAGGGACGGCTAACTACGTGCCAGCAGCCGCGGTAATACGCAGGTCCCTAGCGTTGTCCGGATTTATTGGGCGTAAAGCGAGG
+
FFGGGFGGGGGGGGGGGGGGGGGGGGGGFFGGCEGGGGGGGGGGGGGGGGGGEECCCGFGGGGGGGGFGFGFFFFGGGGGGAFGGEGGGGGGGGG,BFFGGGGGGGCFDGGGGGGGBDFGFGD?CFGFDDCFGFFCGFGGGFGFGFFCCGGCFGGGG<@FFF7CFDDFCB7BFGGFGFGGGFGGGFFFF5C5CCCEE9?CCECEDCGG5CGD6C?8CCCFGEC=*<+A9:C557CC/*2:797)
@M03364:276:000000000-BLYN8:1:1101:10942:7783 1:N:0:1
ACTCCTACGGGAGGCAGCAGTAGGGAATCTTCGGCAATGGGGGCAACCCTGACCGAGCAACGCCGCGTGAGTGAAGAAGGTTTTCGGATCGTAAAACTCTGTTGTTAGAGAAGAACGTTAAGTAGAGTGGAAAGTTACTTAAGTGACGGTATCTAACCAGAAAGGGACGGCTAACTACGTGCCAGCAGCCGCGGTAATACGTAGGTCCCAAGCGTTGTCCGGATTTATTGGGCGTAAAGCGAGC
+
GGGGGGGGGGGGGGGGGGGGGGGGGGGGGGGGGGGDGGGGFDGGGGGGGGGGGGGGCGGGGGGGGGGGGDGGGGFGGGGGGGGGGGGGGGGGGGGGGGGGAFFGFCGGGGGGGGGGG=>F7FA<FF<<FGCGGGGGGFAEFCGFGGGGDGGFGF9<FFGGGGCBC>,>CGGGGGDCCEEFFFFCGGGGGGD=8CE8EF?CFGGGGGCFFGF88CEEEG9?EGEDEGFFFFFCDDGGG5>>D:D)
@M03364:276:000000000-BLYN8:1:1101:19386:7791 1:N:0:1
ACTCCTACGGGAGGCAGCAGTGGGGAATATTGCACAATGGGCGCAAGCCTGATGCAGCCATGCCGCGTGTATGAAGAAGGCCTTCGGGTTGTAAAGTACTTTCAGCGGGGAGGAAGGGAGTAAAGTTAATACCTTTGCTCATTGACGTTACCCGCAGAAGAAGCACCGGCTAACTCCGTGCCAGCAGCCGCGGTAATACGGAGGGTGCAAGCGTTAATCGGAATTACTGGGCGTAAAGCGCACG
+
GGGGGGGGGGGGGGGGGGGGGGGGGGGGGGGGGGGGGGGGGGGGGGGGGGGGGGGGGGGGGGGGGGGGGGGGGGGGGGGGGGGGGGGGGGGGGGGGGGGGGGGGGFGGGGGGGGGGGGGGGGGGGGGGGGGGGGGGGGGGGGGGGGGGGGGGGGGEGGGGGGGGGGGGGGGGGGGGGGGGGGGGGGGGFGGGGGGGGGGGGGGGGGGGGGGGGGGGGGGGGGGGGGGGGGGGGGGGGGGGGGGC
@M03364:276:000000000-BLYN8:1:1101:21943:7802 1:N:0:1
ACTCCTACGGGAGGCAGCAGTAGGGAATCTTCCGCAATGGGCGAAAGCCTGACGGAGCAACGCCGCGTGAGTGATGAAGGGTTTCGGCTCGTAAAACTCTGTTATTAGGGAAGAACAAATGTGTAAGTAACTGTGCACGTCTTGACGGTACCTAATCAGAAAGCCACGGCTAACTACGTGCCAGCAGCCGCGGTAATACGTAGGTGGCAAGCGTTATCCGGAATTATTGGGCGTAAAGCGCGCG
+
GGGGGGGGGGGGGGGEGGGGGGGGGGGGGGGGGGGGGGGGGGGGGGGGGGGGGGGGGGGGGGGGGGGGGGGGFGGGGGGGDGGGGGGGGGGGGGGGGGGGGGGFGGGGGGGGGGGGEGGGGGGGGGGGGGGGGGGGGGGGGGGGGGGGGGGGGGGGGGGGGGGGGGGGGGGGGGGGGGGGGGGGGGGGGGGGGGGGGGFGGGGGGGGGGGGGGGGG5CFGGEGGFGGGGFGGGGGEFDGGGGGG
@M03364:276:000000000-BLYN8:1:1101:17785:7823 1:N:0:1
ACTCCTACGGGAGGCAGCAGTAGGGAATCTTCCACAATGGACGAAAGTCTGATGGAGCAACGCCGCGTGAGTGAAGAAGGTTTTCGGATCGTAAAACTCTGTTGTTGGAGAAGAATGTATCTGATAGTAACTGATCAGGTAGTGACGGTATCCAACCAGAAAGCCACGGCTAACTACGTGCCAGCAGCCGCGGTAATACGTAGGTGGCAAGCGTTGTCCGGATTTATTGGGCGTAAAGCGAGCG
+
GGGGGGGGGGGGGGGGGGGGGGGGGGGGGGGGGGGGGGGGGGGGGGGGGGGGGGGGGGGGGGGGGGGGGGGGGGGGGGGGGGGGGGGGGGGGGGGGGGGGGGGGGGGGGGGGGGGGGGGGGGGGGGGGGGGGGGGGGGGGGGGGGGGGGGGGGGGGGGGGGGGGGGGDGGGDGGGGGGGGGGGGGGGGGGGGGGGGGGGGGGGGGGGGGGGGGGGGGDFGGGGGF9FGGGGGGGGGGGGGGDGC
@M03364:276:000000000-BLYN8:1:1101:9051:7832 1:N:0:1
ACTCCTACGGGAGGCAGCAGTGGGGAATATTGCACAATGGGCGCAAGCCTGATGCAGCCATGCCGCGTGTGTGAAGAAGGCCTTCGGGTTGTAAAGCACTTTCAGCGAGGAGGAAGGTGGTGAACTTAATACGTTCATCAATTGACGTTACTCGCAGAAGAAGCACCGGCTAACTCCGTGCCAGCAGCCGCGGTAATACGGAGGGTGCAAGCGTTAATCGGAATTACTGGGCGTAAAGCGCACG
+
GGGGGGGGGGGGGGGGGGGGGGGGGGGGGGGGGGGGGGGGGGGGGGGGGGGGGGGGGGGGGGGGGGGGGGGGGGGGGGGGGGGGGGGGGGGGGGGGGGGGGGGGGGGGGGGGGFFGGGGGGGFGGGGGGGGGGGGGGGGGGGGGGGGGGFGGGGGGGGGGGGGGGGGGGGGGGGGGGGGGGGGGGGGGGGGGDEEGGGGGGGGGGGGGGGGGGGGGGGGGGGGGFGGGCCGGGGGCCGGGGGG<
@M03364:276:000000000-BLYN8:1:1101:9237:7843 1:N:0:1
ACTCCTACGGGAGGCAGCAGTAGGGAATCTTCGGCAATGGACGAAAGTCTGACCGAGCAACGCCGCGTGAGTGAAGAAGGTTTTCGGATCGTAAAACTCTGTTGGTAGAGAAGAACGTTGGTGAGAGTGGAAAGCTCATCAAGTGACGGTAACTACCCAGAAAGGGACGGCTAACTACGTGCCAGCAGCCGCGGTAATACGTAGGTCCCGAGCGTTGTCCGGATTTATTGGGCGTAAAGCGAGC
+
GGGGGGGGGGGGGGGGGGGGGGGGGGGGGGGGGGGGGGGFGGGGGGGGGGGGGGGGGGGGGGGGGGGGGGGGGGGGGGGGGGGGGGGGGGFGGGGGGGGGGGGGGGDGCFGGGGGGGGFGGGGGGFGFGGGGGGGGGGGGGGGGGGGGGG7FFGGGFGGGGGGGGGGGGGDGGGGGGGGGGGGGGGGGGGGGGGGG>EFGGGGGGG?FFEGGGGGEGEFGGGGEE9FGEEGGFGGEGGGGGGG3
@M03364:276:000000000-BLYN8:1:1101:12636:7890 1:N:0:1
ACTCCTACGGGAGGCAGCAGTAGGGAATCTTCCGCAATGGGCGAAAGCCTGACGGAGCAACGCCGCGTGAGTGATGAAGGGTTTCGGCTCGTAAAACTCTGTTATTAGGGAAGAACAAATGTGTAAGTAACTGTGCACGTCTTGACGGTACCTAATCAGAAAGCCACGGCTAACTACGTGCCAGCAGCCGCGGTAATACGGAGGGTGCAAGCGTTAATCGGAATTACTGGGCGTAAAGCGCACG
+
GGGGGGGGGGGGGGGGGGGGGGGGGGGGGGGGGGGGGGGGGGGGGGGGGGGGGGGGGGGGGGGGGGGGGGGGFCGGGGGGGGGGGGGGGGGGGGGGGGGGGGGGGGGGGGGGGGGGGFGGGGGGGGGGGGGGGGGGGGGGGGGGGGGGGGGGGGGGGGGGGGGGGGGGGGGGGGGGGGGGGGGGGGGGGGGGGGGGGGGGGGGGGGGGGGGGGGGGGGFGGGGGGGGGGGGGGGGG:FGGGGGC
@M03364:276:000000000-BLYN8:1:1101:6854:7890 1:N:0:1
ACTCCTACGGGAGGCAGCAGTAGGGAATCTTCCACAATGGACGAAAGTCTGATGGAGCAACGCCGCGTGAGTGAAGAAGGTTTTCGGATCGTAAAACTCTGTTGTTGGAGAAGAATGTATCTGATAGTAACTGATCAGGTAGTGACGGTATCCAACCAGAAAGCCACGGCTAACTACGTGCCAGCAGCCGCGGTAATACGTAGGTGGCAAGCGTTGTCCGGATTTATTGGGCGTAAAGCGAGCG
+
GGGGGGGGGGGGGG7FGGGGGGGGGGGGGGGGGGGGGGGGGGGGGGGGGGGGGGGGGGGGGGGGGGGGGGGGGGGGGGGGGGGGGGGGGGGGGGGGGGGGGGGGGF@FGGGGGGGGGGGGGGGGGGGGGGGGGGGGGGGFFGGGGGGGGGGGGGF?FGGFGGGGGGGGGGGGCCFGGDGFGGGGGGGGGGGGEEGGG;EGGGGGGGGFGGGGGGDCEFGGGGGGGGGGGGGGGGGGGFGGGGC<
@M03364:276:000000000-BLYN8:1:1101:26012:7892 1:N:0:1
ACTCCTACGGGAGGCAGCAGTGGGGAATATTGCACAATGGGCGCAAGCCTGATGCAGCCATGCCGCGCGTATGAAGAAGGCCTTCGGGTTGTAAAGTACTTTCAGCGGGGAGGAAGGGGTTGTGGTTAATAACCGCGGCCATTGACGTTACCCGCAGCAGAAGCACCGGCTAACTCCGTGCCAGCAGCCGCGGTAATACGGAGGGTGCAAGCGTTAATCGGAATTACTGGGCGTAAAGCGCACG
+
CFACFGGDFGGCGEGGEEFFEGGG@,B@FFFGGFFGGGFCGFGF@7+,CC@CFCFFGGGGFACGFCG+CFGCEEFDECDGFGD<,DFG8?FGG,EFF<F9FAFFFGGDD>FFC7>F+CFGFFEGGFGFGFFGF,@EEGDCGGC,DFCEGGGGGGGGE*<CCGFEFC:CC7::CFGGGGCFFFFCFEDCECEGGGCC?FFFCEC>EE8*+:CC8EEGFGG55AE5AE?@97;FGDG=*277DDG)
@M03364:276:000000000-BLYN8:1:1101:24394:7908 1:N:0:1
ACTCCTACGGGAGGCAGCAGTAGGGAATCTTCGGCAATGGACGAAAGTCTGACCGAGCAACGCCGCGTGAGTGAAGAAGGTTTTCGGATCGTAAAACTCTGTTGTTAGAGAAGAACAAGGACGTTAGTAACTGAACGTCCCCTGACGGTATCTAACCAGAAAGCCACGGCTAACTACGTGCCAGCAGCCGCGGTAATACGTAGGTGGCAAGCGTTGTCCGGATTTATTGGGCGTAAAGCGAGCG
+
GGGGGGGGGGGGGGGGGGGGGGGGGGGGGGGGGGGGGGGGGGGGGGGGGGGDFGGCEGGGGGGGGGGGGGGGGGGGAFGGFGGGGGGGGGGGGFG9AFGGGGGGFGGGFGGGGGGGGGGGGGGEFGGGGGGGGGGDGGGFEGGGGGGGGGGGGFGGGGGGGGDGFGGGGGGDCDECCGGGGGGGFGGGGGGGGGGGGDGGGGGGGGGGGGGGGGGGGGGGGEEGFGGGGGGGGGGGGFFDGD37
@M03364:276:000000000-BLYN8:1:1101:7068:7926 1:N:0:1
ACTCCTACGGGAGGCAGCAGTGGGGAATATTGCACAATGGGCGCAAGCCTGATGCAGCCATGCCGCGTGTATGAAGAAGGCCTTCGGGTTGTAAAGTACTTTCAGCGAGGAGGAAGGCGTTGTGGTTAATAACCGCAGCGATTGACGTTACTCGCAGAAGAAGCACCGGCTAACTCCGTGCCAGCAGCCGCGGTAATACGGAGGGTGCAAGCGTTAATCGGAATTACTGGGCGTAAAGCGCACG
+
GGGGGGGGGGGGGGGGGGGGGGGGGGGGGGGGGGGGGGGGGGGGGGGGGGGGGGGGGGGGGGGGGEGGGGGGGGGGGGGGGGFGGGGGFGGGGGGGGGGGGGGGFFEGGGGGGFGGGDEFGEGGCFGGGGGGGGGEEGCGGGGFCFGGGGGF<GGEEEGGGFGGGGGGDEGGGFGCCEGGGGFFCFGGGGGGGGGGGGFGGGEGGEEGGGGGGGGGGGDFG=EGGGGCG?FFGGGGGGGGDCC5
@M03364:276:000000000-BLYN8:1:1101:8017:7926 1:N:0:1
ACTCCTACGGGAGGCAGCAGTAGGGAATCTTCCACAATGGACGAAAGTCTGATGGAGCAACGCCGCGTGAGTGAAGAAGGTTTTCGGATCGTAAAACTCTGTTGTTGGAGAAGAATGTATCTGATAGTAACTGATCAGGTAGTGACGGTATCCAACCAGAAAGCCACGGCTAACTACGTGCCAGCAGCCGCGGTAATACGTAGGTGGCAAGCGTTGTCCGGATTTATTGGGCGTAAAGCGAGCG
+
GGGGGGGGGGGGGGGGGGGGGGGGGGGGGGGGGGGGGGGGGGGGGGGGGGGGGGGGGGGGGGGGGGGGGGGGGGGGGGGGGGGGGGGGGGGGGGGGGGGGGGGGGGGGEFGGGGGGGGGGFFGGGGGGGFGGGGGGGGGGGGGGFGGGGGGGGGGGGGFGGGGGGGGGGGGGGGGGGGGGGGGGGDGGGGGGGGGGGGGGGGGGGGGGFGGGGGGEGGGGGEGGGFGGFGGGGGGGGGFDCDGC
@M03364:276:000000000-BLYN8:1:1101:19667:7929 1:N:0:1
ACTCCTACGGGAGGCAGCAGTGGGGAATATTGCACAATGGGCGCAAGCCTGATGCAGCCATGCCGCGTGTATGAAGAAGGCCTTAGGGTTGTAAAGTACTTTCAGCGGGGAGGAAGGTGATAAGGTTAATACCCTTATCAATTGACGTTACCCGCAGAAGAAGCACCGGCTAACTCCGTGCCAGCAGCCGCGGTAATACGGAGGGTGCAAGCGTTAATCGGAATTACTGGGCGTAAAGCGCACG
+
GGGGGGGGGGGGGGGGGGGGGGGGGGGGGGGGGGGGGGGGGGGGGGGGGGGGGGGGGGGGGGGGGGGGGGGGGGGGGGGGGGGGGGGGGGGGGGGGGGGGGGGGGGGGGGCFGGGGGGGGGDFGGGDGGGGGFFFDGGGGGGGFGGGGGGGGGGGGGGGGGGGGGGGGGGGGGGGGGGGGGGGGGGGGGGGGGGGGGGGGGEEGGGGGGGGGGGGDFFGGGGGGGGGGGGGGGGGEF>7DDDGC
@M03364:276:000000000-BLYN8:1:1101:6460:7942 1:N:0:1
ACTCCTACGGGAGGCAGCAGTGGGGAATATTGCACAATGGGCGCAAGCCTGATGCAGCCATGCCGCGTGTGTGAAGAAGGCCTTCGGGTTGTAAAGCACTTTCAGCGAGGAGGAAGGTGGTGAACTTAATACGTTCATCAATTGACGTTACTCGCAGAAGAAGCACCGGCTAACTCCGTGCCAGCAGCCGCGGTAATACGGAGGGTGCAAGCGTTAATCGGAATTACTGGGCGTAAAGCGCACG
+
GGGGGGGGGGGGGGGGGGGGGGGGGGGGGGGGGGGGGGGGGGGGGGGGGGGGGGGGGGGGGGGGGGGGGGGGGGGGGGGGGGGGGGGGGGGGGGGGGGGGGGGGGGGGGGGGGGGGGGGGGGGGGGGGGGGGGGGGGGGGGGGGGGGGGGGGGEGGGGGGGGGGGGGGGGGGGGGGGGGGGGGGGGGGGGGGGGGGGGGGGDEGGGGEGFGGGGGGGGFGGDGGGGGGGFGGGGGGGGGGD<D5
@M03364:276:000000000-BLYN8:1:1101:16030:7959 1:N:0:1
ACTCCTACGGGAGGCAGCAGTGGGGAATATTGCACAATGGGCGCAAGCCTGATGCAGCCATGCCGCGTGTATGAAGAAGGCCTTCGGGTTGTAAAGTACTTTCAGCGAGGAGGAAGGCATTAAGGTTAATAACCTTAGTGATTGACGTTACTCGCAGAAGAAGCACCGGCTAACTCCGTGCCAGCAGCCGCGGTAATACGGAGGGTGCAAGCGTTAATCGGAATTACTGGGCGTAAAGCGCACG
+
GGGGGGEGGGGGGGGGGGEFGGGGGGGGGFGCEGGGGGGGGGGGGGGGGGGGGGGGGGFGGGGGGGGGGFFGGGGGGGGGGGGGGGGGGGGGGFGGGFGGGGFGGGGEGGFGGGGGG8FGGGGGGGGGGGGGFGGGGDGGGGGGGGGGGGGGFGGGGGGGGFGCGGGGGGFGG?FGGGFGGGGGGGFFGGGGGGGGGGGGECGEGGGGFGGGGGGECFFGGGGGGGGFDGGGDDGEGGDDCDDD
@M03364:276:000000000-BLYN8:1:1101:4059:7994 1:N:0:1
ACTCCTACGGGAGGCAGCAGTAGGGAATCTTCCACAATGGACGAAAGTCTGATGGAGCAACGCCGCGTGAGTGAAGAAGGTTTTCGGATCGTAAAACTCTGTTGTTGGAGAAGAATGTATCTGATAGTAACTGATCAGGTAGTGACGGTATCCAACCAGAAAGCCACGGCTAACTACGTGCCAGCAGCCGCGGTAATACGTAGGTGGCAAGCGTTGTCCGGATTTATTGGGCGTAAAGCGAGCG
+
GGGGGGGGGGGGGGGGGGGGGGGGGGGGGGGGGGGGGGGGGGGGGGGGGGGGGGGGGGGGGGGGGGGGGGGFGGGGGGGGGGGGDGGGGGGGGGGGFGGGGGGFFGGFFGGGDGGGGGGGGGGGGGGGGGGGGGGDFGGGGGGGFGGGGGGGGGGGGGGGGGGGGGGGGGGEGGGGFGGGFGGGGGGGGGGGGGGGGGGGGGGGGGGGGGGFGGGGEFGGG**:EGFFFGGGGGGGGGGGGGGD
@M03364:276:000000000-BLYN8:1:1101:22653:7999 1:N:0:1
ACTCCTACGGGAGGCAGCAGTAGGGAATCTTCGGCAATGGACGAAAGTCTGACCGAGCAACGCCGCGTGAGTGAAGAAGGTTTTCGGATCGTAAAACTCTGTTGTTAGAGAAGAACGACGAGGAGAGTGGAAAGCTCATCAAGTGACGGTAACTACCCAGAAAGGGACGGCTAACTACGTGCCAGCAGCCGCGGTAATACGTAGGTGGCGAGCGTTATCCGGATTTATTGGGCGTAAAGGGAGC
+
GGGGGGGGGGGGGGGGGGGGGGGGGGGGGGGGGGGGGGGGGGGGGGGGGGGGGGGGGGGGGGGGGGGGGGGGGGGGGGGGGGGGGGGGGGGGGGGGGGGGGGGGGGGGGGGGGGGGGGGGGGGGGGGGGGGGGGGGGGGGGFGGGGGGGGGGGGGGGGGGGGGGGDGGGGGGGGGGGGGGGGGGGGGGGGGGGGGGGGGGGGGGGGGFGGGGGGGGGFGGGGD>EFGCFGGGCCGGDFGGGGG3
@M03364:276:000000000-BLYN8:1:1101:5956:8026 1:N:0:1
ACTCCTACGGGAGGCAGCAGTGGGGAATATTGCACAATGGGCGCAAGCCTGATGCAGCCATGCCGCGTGTATGAAGAAGGCCTTCGGGTTGTAAAGTACTTTCAGCGGGGAGGAAGGGATGAGCCTTAATACGGCTCGTCATTGACGTTACCCGCAGAAGAAGCACCGGCTAACTCCGTGCCAGCAGCCGCGGTAATACGGAGGGTGCAAGCGTTAATCGGAATTACTGGGCGTAAAGCGCACG
+
GGGGGGGGGGGGGGGGGGGGGGGGGGGGGGGGGGGGGGGGGGGGGGGGGGGGGGGGGGGGGGGGGGGGGGGGGGGGGGGGGCFGGGGGGGGGGGGGGGGGGFA<FGGGGGEECFFGGGGGGGGGGFGGGEGFGGGEEGGGGG9FGGGBFGGGGGGGGGGGGGGGGGGGGGGEGFFGFDGGGGG+*BEDFGGGGGEGCFGGGGGGGEEEFFGFGEGGGGGFCEDGG7+AEGCCDDCGGFFGGDD)
@M03364:276:000000000-BLYN8:1:1101:6192:8040 1:N:0:1
ACTCCTACGGGAGGCAGCAGTAGGGAATCTTCGGCAATGGACGAAAGTCTGACCGAGCAACGCCGCGTGAGTGAAGAAGGTTTTCGGATCGTAAAACTCTGTTGTTAGAGAAGAACGACGAGGAGAGTGGAAAGCTCCTCGTGTGACTGTATCTAACCAGAAAGGGACGGCTAACTACGTGCCAGCAGCCGCGGTAATACGTAGGTCCCGAGCGTTGTCCGGATTTATTGGGCGTAAAGCGAGC
+
GGGGGGGGGGGGGGGGGGGGGGGGGGGGGGGGGGGGGGGGGGGGGGGGGGGGGGGGGGGGGGGGGGGGGGGGGGGGGGGGGGGGGGGGGGGGGGGGGGGGGGGGGGGGGGGGGGGGGGGGGGGGGGGGGGGGGGGGGGGGGFGGGGGGGGGGGGGGGGGFGGGGGGGGGGGGGGGGGGGGGGGGGGGGGGGGGGGGGGGGGGCGGG9CC5=EGGGCCGGGEGC*CEFFGGGGGGGGGFF:C7D3
@M03364:276:000000000-BLYN8:1:1101:26209:8053 1:N:0:1
ACTCCTACGGGAGGCAGCTGTAGGGAATCTTCGGCAATGGACGAAAGTCTGACCGATTAACGCCGCGTGAGTGAAGAAGGTTTTCGGATCGTAAAACTCTGTTGGTAGAGAAGAACGTTGGTGAGAGTGGAAAGCTCATCAAGTGACGGTAACTACCCAGAAAGGGACGGCTAACTACGTGCCAGCAGCCGCGGTAATACGTAGGTCCCGTGCTTTGTCCGGAGTTATTGGGCGTAAAGCGAGT
+
FG9,,CE9-6@C7FCF@C-66CCA7EFF6CC96BFE:F<ECGD6+67CC6<F,6@B+,,96@+7C+>@4BF9E<F?F=C8EFFGGGGCC@CFCFG99FC9BFGG,4AA?,5B<FG,44,BC3>DDFGGCFDGF><,F,>>FF9DCA3++@F<<FGFCFCBFFEF,FDFEC7<CFFF;8*@<D@F,*B:CCCCD5E7C+++*+?8*BC+;**3=*5<9<CFEE5/:*<C<9@54CE=C5C>)1))
@M03364:276:000000000-BLYN8:1:1101:13068:8068 1:N:0:1
ACTCCTACGGGAGGCAGCAGTAGGGAATCTTCGGCAATGGACGAAAGTCTGACCGAGCAACGCCGCGTGAGTGAAGAAGGTTTTCGGATCGTAAAACTCTGTTGTTAGAGAAGAACAAGGACGTAAGTAACTGTACGTCCCCTGACGGTATCTAACCAGAAAGCCACGGCTAACTACGTGCCAGCAGCCGCGGTAATACGTAGGTGGCAAGCGTTGTCCGGATTTATTGGGCGTAAAGCGAGCG
+
GFFGGGGEFGEEFGGDGGGEGGGGGGFGFGGGGG7FCGFEFGGGGGFEF@EFFGGCEGGGGGG@FGG=BFEEGFGGCFGGGFGGGGGGDDFGGGFGGGGFGGGGAF,AFCGCGFGFFFFGGGGGFFDGGGFGGGDG<FGFGGGFFGGDGGDEEGGG@EBFGGFDAFGGDGG7>FGCC:F,<>CEG,:FGGGGGGGDCGFF9BEECC8C>?EFDGC5CC?CE/;59<FFFGFFGGGEGG7C5DG5
@M03364:276:000000000-BLYN8:1:1101:18596:8107 1:N:0:1
ACTCCTACGGGAGGCAGCAGTAGGGAATATTGCACAATGGGCGCAAGCCTGATGCAGCCATGCCGCGTGTATGAAGAAGGCCTTCGGGTTGTAAAGTACTTTCAGTGAGGAGGAAGGCGTTGGGGATAATCACCGCAGCGATTGACGTTACTCGCAGAGGAAGCACCGGCTAACTCCGTGCCAGCAGCCGCGGTAATACGGAGGGTGCAAGCGTTAATCGGAATTACTGGGCGTAAAGCGCACG
+
FGGADFGGGGDEGGGFEEFGF,EGGE<FFDF<AFGGDFGF8FC+C7@F@@FGFG,CC@F<FGDGGEC@F:,CC<CF9CCF86CFFGG+C=FCEGF???FF,<C,B,5B@FCFFC<,+,@4@C,++++4,,,?8B:FE:CC+@>FDEG=CF>3=@F+@:+@FGGF:>FFCCG7:FCEGGFFFFCCGCGG7::88=8CFFFGDGGGDEECG9:CEE5CF+<5EECFGG9A+<CEDD=C<>7DD)97
@M03364:276:000000000-BLYN8:1:1101:11238:8151 1:N:0:1
ACTCCTACGGGAGGCAGCAGTGGGGAATATTGCACAATGGGCGCAAGCCTGATGCAGCCATGCCGCGTGTATGAAGAAGGCCTTCGGGTTGTAAAGTACTTTCAGTCGGGAGGAAGGTGATAAGGTTAATAACCTTATCAATTGACGTTACCGACAGAAGAAGCACCGGCTAACTCCGTGCCAGCAGCCGCGGTAATACGGAGGGTGCAAGCGTTAATCGGAATTACTGGGCGTAAAGCGCACG
+
GGGD8EFGGGGGGGGGGGDGGGGFGGGFGGGFGEGGGGGGGGGGGGGGGCFDGGCFFFFGGGG@CFFGGGFFFGGGGFEFGDGEFFGEFFEGFFFGGFGGGGFGGGFDEGGGGGFGDGGGGFFGGGGFGGGGGDGGGCGFGGGGGGGGGFBEEGGDGGGGGGGGFG@FG>FEBCFFFEGGG7CDGGGGGGGG>BECGCGGGCGGGEGGGGGGDGDEFFFFEE*=FCEFEGEEGGGEFFFD3CD7
@M03364:276:000000000-BLYN8:1:1101:8913:8159 1:N:0:1
ACTCCTACGGGAGGCAGCAGTGGGGAATATTGCACAATGGGCGCAAGCCTGATGCAGCCATGCCGCGTGTGTGAAGAAGGCCTTCGGGTTGTAAAGTACTTTCAGCGGGGAGGAAGGTGATGAACTTAATACGTTCATCAATTGACGTTACTCGCAGAAGAAGCACCGGCTAACTCCGTGCCAGCAGCCGCGGTAATACGGAGGGTGCAAGCGTTAATCGGAATTACTGGGCGTAAAGCGCACG
+
GGGGGGGGGGGGGGGGGGGGGGGGGGGGGGGGGGGGGGGGGGGGGGGGGGGGGGGGGGGGGGGGGGGEGGGGGGGGGGGGGGGGGGGGFGGGGGGGGGGGGGGGGGGGGGFGGGGGGGGGGGGGGGGGGGGGGGGGGGGGFGGGGGGGGGGGGGGGGGGGGGGGFGGGGGGGGGGFFDFGGGGGGGGGGGGGGGGGGGGGGEGGGGGGGGGGGGDEFFFGEGGGGGGGGGGGGGG5FGGGGDG7
@M03364:276:000000000-BLYN8:1:1101:17719:8179 1:N:0:1
ACTCCTACGGGAGGCAGCAGTAGGGAATCTTCCACAATGGACGAAAGTCTGATGGAGCAACGCCGCGTGAGTGAAGAAGGTTTTCGGATCGTAAAACTCTGTTGTTGGAGAAGAATGTATCTGATAGTAACTGATCAGGTAGTGACGGTATCCAACCAGAAAGCCACGGCTAACTACGTGCCAGCAGCCGCGGTAATACGTAGGTGGCAAGTGTTGTCCGGAGTTATTGGGCGTAAAGCGAGCG
+
GFEEFGCGEEGGGGDBFFGGGCFGDG@EDFGGGDF<DEGGG<CGGGEFGGGGGGGGGGGGGEGGG7FCE>BEFCCCEGGFGGFDGG:,?C:F8FCF9<FGGGFFFFCF<F<,EFF?FFDFGCCC?FGGGCE<FGCFFGG9ADF8CFCCFGDFA?<<FFGFFFFGACGG+CF7B:D;D>FE:F;8@@EDGEGE5:CCGGFGE:8:=2:>C9E+95C:7F7:*/*2*+1<@FFGGG*17:*9<5)9
@M03364:276:000000000-BLYN8:1:1101:28073:8195 1:N:0:1
ACTCCTACGGGAGGCAGCAGTAGGGAATCTTCCACAATGGACGAAAGTCTGATGGAGCAACGCCGCGTGAGTGAAGAAGGTTTTCGGATCGTAAAACTCTGTTGTTGGAGAAGAATGTATCTGATAGTAACTGATCAGGTAGTGACGGTATCCAACCAGAAAGCCACGGCTAACTACGTGCCAGCAGCCGCGGTAATACGTAGGTGGCAAGCGTTGTCCGGATTTATTGGGCGTAAAGCGAGCG
+
GGGGGGGGGGGGGGGGGGGGGGGGGGGGGFGGGGGGGGGFFGGGGGGGGGGGGGGGGGGGGGGGGGGGDCGGFFFGGGGFGGGGGGGGGGCAGGGGGGGGCFGGFGFGCFFGFGGGGGGGDAEFGGCEGGGGGFGGCC,:CFFGGGGGGD7DDGGGEGGCGGDFGGGGFGGGGC>F7CGFGGGGG7>CEEGGGGGCFCCFF?CEB,:EGGGGGCEGE7@EGGE=FGG@C6=FCDDC3CFD<DDD
@M03364:276:000000000-BLYN8:1:1101:4444:8208 1:N:0:1
ACTCCTACGGGAGGCAGCAGTGGGGAATATTGCACAATGGGCGCAAGCCTGATGCAGCCATGCCGCGTGTATGAAGAAGGCCTTCGGGTTGTAAAGTACTTTCAGCGGGGAGGAAGGTGAGTGGTTTAATACGCCATTCAATTGACGTTACCCGCAGAAGAAGCACCGGCTAACTCCGTGCCAGCAGCCGCGGTAATACGGAGGGTGCAAGCGTTAATCGGAATTACTGGGCGTAAAGCGCACG
+
GGGGGGGGGGGGGGGGGGFGGGGGGGGGGGGGGGGGGGGGGGGGGGGGGGGGGGGGGGGGGGGGGGGGGGGGGGGGGGGGGGGGGGGGGGGGGGGGGGGGGGGGGGGGGGGGGGGGGGGFGGGGGGGGGGGGGGGGGGGGGGGGGGGGGGGGGGGGGGGGGGGCGGGGGGGDGGGGGGGGGGGGGGGGGGGGGGGGGGGGDEGGGEEDCFGGGGGDGFCFGGEGGFGGGGGGGGGGGGGGGGG:
@M03364:276:000000000-BLYN8:1:1101:10211:8216 1:N:0:1
ACTCCTACGGGAGGCAGCAGTAGGGAATCTTCGGCAATGGACGAAAGTCTGACCGAGCAACGCCGCGTGAGTGAAGAAGGTTTTCGGATCGTAAAACTCTGTTGTTAGAGAAGAACATGGGTGAGAGTAACTGTTCACCCCTTGACGGTATCTAACCAGAAAGCCACGGCTAACTACGTGCCAGCAGCCGCGGTAATACGTAGGTGGCAAGCGTTGTCCGGATTTATTGGGCGTAAAGCGAGCG
+
GGGGGGGGGGGGGGGGGGGGGGGGGGGGGGGGGGGGGGGGGGGDGGGGGGGGGGGGGGGGGGGGGGGGGDGGGGGGGGGGGGGGGGGDGGGGGGGGGGGGGGGGGGGGFGGGGGGGFGGGGGGGGFGGGGGGGGGGGEECFFGGGGGGGGGFGGC<DGGGGGGGGGGGGGGGGGGGGGGGGGGGGGGGGGGGGGGGGGGGGGGEGGGGGGGGGGGGGGGGGGEGFFGGGGGGDDGDGGGGGGGC
@M03364:276:000000000-BLYN8:1:1101:2846:8223 1:N:0:1
ACTCCTACGGGAGGCAGCAGTAGGGAATCTTCCACAATGGACGAAAGTCTGATGGAGCAACGCCGCGTGAGTGAAGAAGGTTTTCGGATCGTAAAACTCTGTTGTTGGAGAAGAATGTATCTGATAGTAACTGATCAGGTAGTGACGGTATCCAACCAGAAAGCCACGGCTAACTACGTGCCAGCAGCCGCGGTAATACGTAGGTGGCAAGCGTTGTCCGGATTTATTGGGCGTAAAGCGAGCG
+
GGGGFGG@FFGGGGGGGGGGGGGGGGGGGGGGGGGGGGGGGGGGGCFFGGFGGGGGGGGGGGGGGGGFGGGGGGGGGGGGGGGGGGGDGFGGGGFFGGGGGGGGGGGGCGGFGFFGGGGEDGGGGGGGGGGGFGGGGGGGGGGGGGGGGGGGGGGGGGGGGGGGGGGGGGGCGGGGGGGCFGDGGGGGGGGGG*C7CGGGGCECFCCGCCGCEG=C=9:C=E8=FGGGGGCFGGGGGGFCCGDC
@M03364:276:000000000-BLYN8:1:1101:21905:8223 1:N:0:1
ACTCCTACGGGAGGCAGCAGTAGGGAATCTTCGGCAATGGACGAAAGTCTGACCGAGCAACGCCGCGTGAGTGAAGAAGGTTTTCGGATCGTAAAACTCTGTTGTTAGAGAAGAACGACGAGGAGAGTGGAAAGCTCCTCGTGTGACGGTATCTAACCAGAAAGGGACGGCTAACTACGTGCCAGCAGCCGCGGTAATACGTAGGTCCCAAGCGTTGTCCGGATTTATTGGGCGTAAAGCGAGC
+
GGGGGGGGGGGGGGGGGGGGGGGGGGGGGGGGGGGGGGGGGGGGGGGGGGGGGGGGGGGGGGGGGGGGGGGGGGGGGGGGGGGGGGGGGGGGGGFGGGGGGGGGGGGGGGGGGFFFGGGGGGGGGGGGGGGGGGGGGGGGGGGGGGGGGGGGGGGGGGGGGGGGGGGGGGGGGGGGGGGGGGGGGGGGGGGGGGGGDFFGGGGGGGGGGGGGGGGGGGGGGGEGGGGGGGGGGGGGGGGGGGG3
@M03364:276:000000000-BLYN8:1:1101:10448:8237 1:N:0:1
ACTCCTACGGGAGGCAGCAGTGGGGAATATTGCACAATGGGCGCAAGCCTGATGCAGCCATGCCGCGTGTGTGAAGAAGGCCTTCGGGTTGTAAAGCACTTTCAGCGAGGAGGAAGGTGGTGAGCTTAATACGCTCATCAATTGACGTTACTCGCAGAAGAAGCACCGGCTAACTCCGTGCCAGCAGCCGCGGTAATACGGAGGGTGCAAGCGTTAATCGGAATTACTGGGCGTAAAGCGCACG
+
GGGGGGGGGGGGGGGGGGGGGGGGGGGGGGGGGGGGGGGGGGGGGGGGGGGGGGGGGGGGGGGGGGGGGGGGGGGGGGGGGGGGGGGGGGGGGGGGGGGGGGGGGGGGGGEGGGGGGGGGGGGGGGGGGGGGGGGGGGGGGGGGGGGGGGGGGGGGGGGGGGGGGGGGGGGGGGGGGGGGGGGGFGGGGGGGGGGGGGGGGEGGGGGGGGGGGGGGGGGGGCCGGGGGGGGGGGGGGGGGGGGC
@M03364:276:000000000-BLYN8:1:1101:8616:8248 1:N:0:1
ACTCCTACGGGAGGCAGCAGTGGGGAATATTGCACAATGGGCGCAAGCCTGATGCAGCCATGCCGCGTGTGTGAAGAAGGCCTTCGGGTTGTAAAGCACTTTCAGCGAGGAGGAAGGTGGTGAACTTAATACGTTCATCAATTGACGTTACTCGCAGAAGAAGCACCGGCTAACTCCGTGCCAGCAGCCGCGGTAATACGGAGGGTGCAAGCGTTAATCGGAATTACTGGGCGTAAAGCGCACG
+
GGGGGGGGGGGGGGGGGGGGGGGGGGGGGGGGGGGGGGGGGGGGGGGGGGGGGGGGGGGGGGGGGGGGGGGGGGGGGGGGGGGGGGGGGGGGGGGGGGGGGGGGGGGEGGGGGGFFGGGGGGGGGGGGGGGGGGGGGGGGGGGGGGGGGGGGGGGGGGGGGGGGGGGGGGGGGGGGGGGGCGGGGGGGGGGGGGGGGGGGGEEGGGGGGGGGGGGCCGGGGEEGGGGGGGGGGGGGGGGGGGG5
@M03364:276:000000000-BLYN8:1:1101:23112:8254 1:N:0:1
ACTCCTACGGGAGGCAGCAGTAGGGAATCTTCGGCAATGGACGAAAGTCTGACCGAGCAACGCCGCGTGAGTGAAGAAGGTTTTCGGATCGTAAAACTCTGTTGTTAGAGAAGAACGACGAGGAGAGTGGAAAGCTCCTTGTGTGACGGTATCTAACCAGAAAGGGACGGCTAACTACGTGCCAGCAGCCGCGGTAATACGTAGGTCCCGAGCGTTGTCCGGATTTATTGGGCGTAAAGCGAGC
+
GGGGGGGGGGGGGGG@GGGGGGGGGGGGGGGGGGGGGGGGGGGGGGGGGGGGGGGGGGGGGGGGGGGGGGGGFGGGDGGGGGGGGGGGGEGGGGGGGFGGGGGGGGGGGGGGFGGGGGGGGGGGGGGGGGGGFCFFGGGGGGGGGGGGGGGGGGGGGGGG7FGGGGGGGFGGGGGGGGGG,BFGGGGGGGGGGGGGGGGGGGFGGGGGGGGEGGGGGGGGGGGGGFDFG7FGGGGGGGGFGGG5
@M03364:276:000000000-BLYN8:1:1101:11561:8280 1:N:0:1
ACTCCTACGGGAGGCAGCAGTAGGGAATCTTCGGCAATGGACGAAAGTCTGACCGAGCAACGCCGCGTGAGTGAAGAAGGTTTTCGGATCGTAAAACTCTGTTGGTAGAGAAGAACAAGGACGTTAGTAACTGAACGTCCCCTGACGGTATCTAACCAGAAAGCCACGGCTAACTACGTGCCAGCAGCCGCGGTAATACGTAGGTGGCAAGCGTTGTCCGGATTTATTGGGCGTAAAGCGAGCG
+
FGGGGGGGGGGGGGGGGGEFGFGGGGGG<EE@FBEGEFGGEGGDGFGGGGGGGGGGGGGGGGGGGGGCFGGGGGGGGGGG<ECCGGG+BBFGGGG9FFGGFGGGFFEE?BEFFFFGGF@FGGE=FEEGCGDCFAEC8@F@FFFE8>:7>F7CF<CGAF:FCFFGC:FFCCGGCGGFEEFGD8;<BFCGGEDG>8889<CEFFGD2?FFCEE*88CGEC<CE8;=EC+<FG*5C>CE<FC3C575
@M03364:276:000000000-BLYN8:1:1101:5391:8284 1:N:0:1
ACTCCTACGGGAGGCAGCAGTAGGGAATCTTCGGCAATGGACGAAAGTCTGACCGAGCAACGCCGCGTGAGTGAAGAAGGTTTTCGGATCGTAAAACTCTGTTGTTAGAGAAGAACAAGGACGTTAGTAACTGAACGTCCCCTGACGGTATCTAACCAGAAAGCCACGGCTAACTACGTGCCAGCAGCCGCGGTAATACGTAGGTGGCAAGCGTTGTCCGGATTTATTGGGCGTAAAGCGAGCG
+
GGGGGGGGGGGGGGGGGGGGGGGGGGGGGGGGGGGGGGGGGGGECFGGGGGGGGGGGGGGGGGGGGGGGGGGGGGGGGGGGGGGGGGGGGGGGGGGGGGGGGGGGGGGGGGGCGGGGGGFGGGGGGGGGGGGGGGGGGGDGGGGGGGGGFGGGGGGGGGGGFGGGGGGGGGGGGGGGGGGGGGGGGGFGGGGGGGGGGEFCGGGFFFGGGGFGGGDGGGGE:ACGGGFGGGGGCEGGGFGGGGD
@M03364:276:000000000-BLYN8:1:1101:23571:8311 1:N:0:1
ACTCCTACGGGAGGCAGCAGTAGGGAATCTTCCACAATGGGCGAAAGCCTGATGGAGCAACGCCGCGTGTGTGATGAAGGGTTTCGGCTCGTAAAACACTGTTGTAAGAGAAGAATGACATTGAGAGTAACTGTTCAATGTGTGACGGTATCTTACCAGAAAGGAACGGCTAACTACGTGCCAGCAGCCGCGGTAATACGTAGGTCCCAAGCGTTGTCCGGATTTATTGGGCGTAAAGCGAGCG
+
GGGGGFEGCGC;FFFGECGCE6ECCFFGEGFFFGGGFGF?EFGGGDGGCGGGCGF@ECFGGC@:FDG:6CFDF9FGFE,E,=<FFEE7FCGEFFCFGGFGFGGGGFF@9FCDEGGGGFFGCFFEFGF<,CADGGFAFGGGGGGGGGGGGCF<DDFADDEFGGGC@CFGGGGGGCFFACFGGFDGGGFCGECE5BECEF9FGGC7FG9CEFGGC8=8:EFEC5*:CFFG7CFFC<CGCF75DD<C
@M03364:276:000000000-BLYN8:1:1101:28474:8340 1:N:0:1
ACTCCTACGGGAGGCAGCAGTAGGGAATCTTCGGCAATGGGGGCAACCCTGACCGAGCAACGCCGCGTGAGTGAAGAAGGTTTTCGGATCGTAAAACTCTGTTGTTAGAGAAGAACGTTAAGTAGAGTGGAAAGTTACTTAAGTGACGGTATCTAACCAGAAAGGGACGGCTAACTACGTGCCAGCAGCCGCGGTAATACGTAGGTCCCAAGCGTTGTCCGGATTTATTGGGCGTAAAGCGAGC
+
GGGGGGGFGGGGCEGC@CEFFGGGGGFFCF<FGGGGGGGGGGFCGFFDGGDFGGGGGGCFG@FFF7@F7C@FAFGGGGG8FGGGGCGFE7FFFGG9EGGGFGGG?EEFFFGGGGFGCD>DCDGGFFD<FCFDGDGGFGFAFFFGFGFDEGGGFFCEFFCFGGGCFC,F@BCCFG@CAFCFGFGGGGFGG>ECEG:BCCC?*3<EEGFGGGGGGCC=EGGFG/CE8<EFF9EF:<E5D5*><9C>
@M03364:276:000000000-BLYN8:1:1101:18083:8341 1:N:0:1
ACTCCTACGGGAGGCAGCAGTAGGGAATCTTCCACAATGGACGAAAGTCTGATGGAGCAACGCCGCGTGAGTGAAGAAGGTTTTCGGATCGTAAAACTCTGTTGTTGGAGAAGAATGTATCTGATAGTAACTGATCAGGTAGTGACGGTATCCAACCAGAAAGCCACGGCTAACTACGTGCCAGCAGCCGCGGTAATACGTAGGTGGCAAGCGTTGTCCGGATTTATTGGGCGTAAAGCGAGCG
+
GGGGGGGGGGGEGGGGGGGGGGGGGGGGGGGGGGGGGGGGGGGGGGGGGGGFGGGGGCGGGGGGGGGGGGGGGGGGGGGGGGGGGGGGGGGGGGGGGGGGGGGGF@FGGGGGGFGGGGGGGGGFGGGGGGGGGGGGGGGGGGGGGGGGGGGGGFGGGGGGGGGGGGGGGGGDGGGGGGGGGGGGGGGGGGG5EGGGGGGGGDFEFGGGGGGCGGGGGCFE=8=>GGGG9CGGGGGEGGGGGGG<
@M03364:276:000000000-BLYN8:1:1101:20170:8358 1:N:0:1
ACTCCTACGGGAGGCAGCAGTGGGGAATATTGCACAATGGGCGCAAGCCTGATGCAGCCATGCCGCGTGTGTGAAGAAGGCCTTCGGGTTGTAAAGCACTTTCAGCGAGGAGGAAGGTGGTGAGCTTAATACGCTCATCAATTGACGTTACTCGCAGAAGAAGCACCGGCTAACTCCGTGCCAGCAGCCGCGGTAATACGGAGGGTGCAAGCGTTAATCGGAATTACTGGGCGTAAAGCGCACG
+
GGGGGGGGGGGGGGGGGGGGGGGGGGGGGGGGGGGGGGGGGGGGGGGGGGGGGGGGGGGGGGGGGGGGGGGGGGGGGGGGGGGGGGGGGGGGGGGGGGGGGGGGGGGGGGCGGGGGGGGGGGGGGGGGGGGGGGGGGGGGGGGGGGGGGGGGGGGGGGGGGGGGGGGGGGGGGGGGGGGGGGGGGGGGGGGGGGGGGGGGGGGGGGGGGGGGGGGGGGGGGGGGGGGGGGGGGGGGGGGGGGGC
@M03364:276:000000000-BLYN8:1:1101:14939:8371 1:N:0:1
ACTCCTACGGGAGGCAGCAGTAGGGAATCTTCCACAATGGACGAAAGTCTGATGGAGCAACGCCGCGTGAGTGAAGAAGGTTTTCGGATCGTAAAACTCTGTTGTTGGAGAAGAATGTATCTGATAGTAACTGATCAGGTAGTGACGGTATCCAACCAGAAAGCCACGGCTAACTACGTGCCAGCAGCCGCGGTAATACGTAGGTGGCAAGCGTTGTCCGGATTTATTGGGCGTAAAGCGAGCG
+
GGGGGGGGGGGGGGGGGGGGGGGGGGGGGGGGGGGGGGGGGGGGGGGGGGGGGGGGFFFGGGGGGGGGGGGGGGGGGGGGGGGGGGGGGDFGGGGGGGGGGGGGGGGGGGGGGGFCFGGGGGGGGGGGGGGGGGGGGGGGGGGGGGGGGGGGGFDGFEGG8FFGGGFGGGGGGGGGGGGGGGGGGGGGGGGGGGCCGGGGGGGGGGGGGG@*;EGGGGGGG5;>ECFGCGGGDCEGGGGDGD)1
@M03364:276:000000000-BLYN8:1:1101:25034:8375 1:N:0:1
ACTCCTACGGGAGGCAGCAGTAGGTAATCTTCGGCAATGGACGAAAGTCTGACCGAGCAACGCCGCGTGAGTGAAGAAGGTTTTCGGATCGTAAAACTCTGTTGGTAGAGAAGAACGTTGGTGAGAGTGGAAAGCTCATCAAGTGACGGTAACTACCCAGAAAGGGACGGCTAACTACGTGCCAGCAGCCGCGGTAATACGTAGGTCCCGAGCGTTGTCCGGATTTATTGGGCGTAAAGCGAGC
+
GDFFGGGGCDGGCEG@FGCFFGGG6EEFGGFFGGEGCFFF<FGGGGGD@FE9EF@CGGGGGGGGGGDGGGGCFFFGD8FGGGECGGGGDEGGGFGFGGGFFFGGGGFGFFGGGAF?CF<4AFG9A<BFF<<FAFGGGGFFFFBDADG>ECFGAFCG<<@@F:>FF7<>FCCGGGGCEGD<,>>;:FGGGFECGE8CEGGGGGFGEGGFGGGGGGCCGGGGGDG=:0CC?CEFG3CECFGGGD31
@M03364:276:000000000-BLYN8:1:1101:25398:8382 1:N:0:1
ACTCCTACGGGAGGCAGCAGTAGGGAATTTTCCGCAATGAGCGAAAGCTTGACGGAGCGACACAGCGTGCAGGATGAAGGTCTTCGGATTGTAAACTGCTGTTGTAAGGGAAGAAAAAATTTAATAGGAAATGATTAAATCTTGACGGTACCTTATTAGAAAGTGACGGCAAACTATGTGCCAGCAGCCGCGGTAATACATAGGTCACAAGCGTTATCCGGAATTATTGGGCGTAAAGCGTTCG
+
GGGGGGGGGGGGGGGGGGGGGGGGGGGGGGGGGGGDGGGGGGGGGGGGGGGGGGGGGGGGGGGFGGGGGDFGGEGGGGGGGGGGGGGGGGGGGGGGGGGGGGGGFEFFCFFGGFGGGGGGGGGFGGG8AFFGGGGGGGGFGGGGCGGGGGGGGDFFGGGGGGGGGGGGGGG7FGGFFCGGGGGGGGGGGGGGGGGGGGGGGGGGGGGGGGGGGGGDGGGEEEGGFEFGGGGGGGCGFFGGGGGG
@M03364:276:000000000-BLYN8:1:1101:2825:8395 1:N:0:1
ACTCCTACGGGAGGAAACCCGAGTAGTCC
+
GGGGGGGGGGGGGGGGGGGGGGGGGGGGG
@M03364:276:000000000-BLYN8:1:1101:11250:8407 1:N:0:1
ACTCCTACGGGAGGCAGCAGTAGGGAATCTTCGGCAATGGACGAAAGTCTGACCGAGCAACGCCGCGTGAGTGAAGAAGGTTTTCGGATCGTAAAACTCTGTTGTTAGAGAAGAACAAGTGGGAGAGTAACTGTTCCCACCTTGACGGTATCTAACCAGAAAGCCACGGCTAACTACGTGCCAGCAGCCGCGGTAATACGTAGGTGGCAAGCGTTGTCCGGATTTATTGGGCGTAAAGCGAGCG
+
GGGGGGGGGGGGGGGGGGDGGFGGGGGGGGGGGGGGGGGGGGGGEGGCGGGGGGGGGGGGGGGGFGGFGEGGGGGGGGGGGGGGGGGEGGFGGFGGFGFFGGGGGGDGGGGGGGGGGGGGGGGDFGGGDFGGGGGDFGGGGGGGGGGGEDFGGFGGGGGGGGGGDGCFEGGGGGGGGGGGGGGGGGGGGGGGGG5CDGGGGCFGCCGGF+88CGDGGGGGG8C*0:CFGGG=DGGG37DD1599
@M03364:276:000000000-BLYN8:1:1101:15549:8414 1:N:0:1
ACTCCTACGGGAGGCAGCAGTGGGGAATATTGCACAATGGGCGCAAGCCTGATGCAGCCATGCCGCGTGTGTGAAGAAGGCCTTCGGGTTGTAAAGCACTTTCAGCGAGGAGGAAGGCATTAAGGTTAATAACCTTAGTGATTGACGTTACTCGCAGAAGAAGCACCGGCTAACTCCGTGCCAGCAGCCGCGGTAATACGGAGGGTGCAAGCGTTAATCGGAATTACTGGGCGTAAAGCGCACG
+
GGGGGGGGGGGGGGGGGGGGGGGGGGGGGGGGGGGGGGGGGGGEGGGGGGGGGGGGGGGGGGGGGGGGGGGGGGGGGGGGGGGGGGGGFGGGGGGGGGGGGGGGGGGFGG@FGEFFGGGFGFEFGGGGGFGFGGFFFGFGGGGF@FEGGGGGGGGGGGGGGGGGGGGFGGGGGGGGGGGGGGGGGGGGGGGGGGGECCCFGGGEEEEGGGGGGGGE5?EGGGGGFEGFFGGDGGGEFD7CDDCC
@M03364:276:000000000-BLYN8:1:1101:4860:8415 1:N:0:1
ACTCCTACGGGAGGCAGCAGTAGGGAATCTTCGGCAATGGGGGCAACCCTGACCGAGCAACGCCGCGTGAGTGAAGAAGGTTTTCGGATCGTAAAACTCTGTTGTTAGAGAAGAACGTTAAGTAGAGTGGAAAGTTACTTAAGTGACGGTATCTAACCAGAAAGGGACGGCTAACTACGTGCCAGCAGCCGCGGTAATACGTAGGTCCCAAGCGTTGTCCGGATTTATTGGGCGTAAAGCGAGC
+
GGGGGGGGGGGGGGGGGGFGGGGGGGGGGGGGGGGGGGGGGGGGGGGGGGGGGGGGGGGGGGGGGGGFEDGGGGGGGGGGGGGGGGGGGGGGGGGGGGGGGGGGGGGGGGGGGGGGGBFGGGGGGGGGGGGGGGGGGGGGGGGGGGGGGGGFGGGGGGGGGGGGGGGGGGGGGGGGGGGGGGFFGGGGGGGGGGGGGGGGGGGGGGGGCFGGGGGEGEGGGGDEGGGFFGGGGGGGGGGGGGG7
@M03364:276:000000000-BLYN8:1:1101:21200:8417 1:N:0:1
ACTCCTACGGGAGGAAGCAGTGGGGAATATTGCACAATGGGCGCAAGCCTGATGCAGCCATGCCGCGTGTGTGAAGAAGGCCTTCGGGTTGTAAAGCACTTTCAGCGAGGAGGAAGGTGGTGAACTTAATACGTTCATCAATTGACGTTACTCGCAGAAGAAGCACCGGCTAACTCCGTGCCAGCAGCCGCGGTAATACGGAGGGTGCAAGCGTTAATCGGAATTACTGGGCGTAAAGCGCACG
+
FFGEGGGGGGCCFF-CEFCFFGGGDCFFFGGGGGGGGGGGGGGGGGGGGGGGGGGGGGGGGGGGGGGGGGGGGGGGGGGGGGGGGGGGGGGGGGGGGGGGGGFGGFEGGGGGGGGGGGGGGGGGGGGGGGGGGGGGGGGGGGGGGGGGGGGGGGGGGG7FE@FFGGFGGDGGGGGGGGGGGGGGGGGGGGDGGGGGGGGFGGGGGGGGGGF@CGGGGGGGGGGGFGGGGGGGGGEDFGGDDDC7
@M03364:276:000000000-BLYN8:1:1101:25959:8434 1:N:0:1
ACTCCTACGGGAGGCAGCAGTAGGGAATCTTCGGCAATGGACGAAAGTCTGACCGAGCAACGCCGCGTGAGTGAAGAAGGTTTTCGGATCGTAAAACTCTGTTGGTAGAGAAGAACGTTGGTGAGAGTGGAAAGCTCATCAAGTGACGGTAACTACCCAGAAAGGGACGGCTAACTACGTGCCAGCAGCCGCGGTAATACGTAGGTCCCGAGCGTTGTCCGGATTTATTGGGCGTAAAGCGAGC
+
GGGGGGGGGGGGGGGGGGGGGGGGGGGGGGGGGGGGGGGGGGGGGGGGGGGGGGGGGGGGGGGGGGGGGGGGGGGGGGGGGGGGGGGGEEGGGGGGGGGGGGGGGGGGGGGGGGGGGGFCFGGGGGGGGGGGGGGGGGGGGGGGGGGGGGGGGGFC@FGGGGGGGGGGGGGGGGGGGGGGGGGGGGGGGGGGGEGGGGGGGGGGGGGG5CCEGGDEGGGGGGDGEFGGGCFFGGGGGGGGD9D3
@M03364:276:000000000-BLYN8:1:1101:23515:8458 1:N:0:1
ACTCCTACGGGAGGCAGCAGTAGGGAATCTTCCGCAATGGGCGAAAGCCTGACGGAGCAACGCCGCGTGAGTGATGAAGGGTTTCGGCTCGTAAAACTCTGTTATTAGGGAAGAACAAATGTGTAAGTAACTGTGCACGTCTTGACGGTACCTAATCAGAAAGCCACGGCTAACTACGTGCCAGCAGCCGCGGTAATACGTAGGTGGCAAGCGTTGTCCGGCTTTATTGGGCGTAAAGCGAGCG
+
GGGGGGGGGGGGGGGGGGGGGGFGGGGGGGGGGGGGGGGGGGGGGGGGGGGGGGGGGGGGGGGGGGGGGFGFGGGGGGGGGFFGGGGGGGGGGGGGCEGGFGCGGG9EFGFEGDFGG@EGGFGGGFGGGGFGGGDGGGGGGGGGGGDEFGGGGGGGGGDGGGGGGGFGGGGGGFFGGDFDGGGGGGGGF8EEEEEEFFGGGGGGGGFGGC=AGGE*A9CEE8*C6E:FFCCFDCC577F:CDD3
@M03364:276:000000000-BLYN8:1:1101:11796:8469 1:N:0:1
ACTCCTACGGGAGGCAGCAGTGGGGAATATTGCACAATGGGCGCAAGCCTGATGCAGCCATGCCGCGTGTGTGAAGAAGGCCTTCGGGTTGTAAAGCACTTTCAGCGAGGAGGAAGGTGGTGAACTTAATACGTTCATCAATTGACGTTACTCGCAGAAGAAGCACCGGCTAACTCCGTGCCAGCAGCCGCGGTAATACGGAGGGTGCAAGCGTTAATCGGAATTACTGGGCGTAAAGCGCACG
+
GGGGGGGGGGGGGGGGGGGGGGGGGGGGGGGGGGGGGGGGFGG+@FEEGGGGGGGGGGFGFGGGGGGGGBFGGGGGGGGGECFGGGGGGGGGGGGGGFGGFGGGGGG+@FFCFGDEEFGFEGAAFFGGGFG<BFGFEDFG9FGGDECGFGFFEGGGGGFGGGGGGGGGGEGGGGGGG8*>FGFGFGGGGGCEEG>CCE9C58EEECECFGGGGGGG5+:CEGEF?FCFCEGGGGC=>>7C<DDD
@M03364:276:000000000-BLYN8:1:1101:19381:8481 1:N:0:1
ACTCCTACGGGAGGCAGCAGTGGGGAATATTGCACAATGGGCGCAAGCCTGATGCAGCCATGCCGCGTGTGTGAAGAAGGCCTTCGGGTTGTAAAGCACTTTCAGCGAGGAGGAAGGTGGTGAACTTAATACGTTCATCAATTGACGTTACTCGCAGAAGAAGCACCGGCTAACTCCGTGCCAGCAGCCGCGGTAATACGGAGGGTGCAAGCGTTAATCGGAATTACTGGGCGTAAAGCGCACG
+
GGGGGGGGGGGGGDGGGGFGGGGGGGGGFGGGGGGGGGGGGGGGCGGGGGGGGGGGGGGGGGGGGGGGGGGGGGGGFFFGGGGGGGGGGGGGGGGGGGGGGGGGGGGEGGGGGGGGGGGGGGAEGGGGGGGFGGGGGGGGGGGGGGGGGGGGGGGGGGGGGGGGGGGGGGGGGGGGGEGGGGGGGGGGGGGGGGGGGGGGGDGGGGGGGGGDEGGGGGFGGGEFFGGGGGGGGGGGFGGGGGC7
@M03364:276:000000000-BLYN8:1:1101:25561:8524 1:N:0:1
ACTCCTACGGGAGGCAGCAGTAGGGAATTTTCCGCAATGAGCGAAAGCTTGACGGAGCGACACAGCGTGCAGGATGAAGGTCTTCGGATTGTAAACTGCTGTTGTAAGGGAAGAAAAAATTTAATAGGAAATGATTAAATCTTGACGGTACCTTATTAGAAAGTGACGGCAAACTATGTGCCAGCAGCCGCGGTAATACATAGGTCACAAGCGTTATCCGGAATTATTGGGCGTAAAGCGTTCG
+
GGGGGGGGGGGGGGGGGGGGGGGGGGGGGGGGGGGGGGGGGGGGGEGGGGGGGGGGGGGGGGGG@EFGGGGGGGGGGGGGGGGGGGGGGGGGGGGG9FGGGGGGEGGGGGGGGGGGGGGGGGGGGGGGFGGGFGGGGGGCFFGGGGCGGGGGGGFGGFDGFGGGGGGGGGGFFGGGGGGGGGGGDDEGGGGGGGGDGGGGGCCDCFGGGGGGGGGGGGGGGGGGGFFF+?CFGGGGGGGGGGGG
@M03364:276:000000000-BLYN8:1:1101:18308:8531 1:N:0:1
ACTCCTACGGGAGGCAGCAGTAGGGAATCTTCGGCAATGGACGAAAGTCTGACCGAGCAACGCCGCGTGAGTGAAGAAGGTTTTCGGATCGTAAAACTCTGTTGTTGGAGAAGAATGTATCTGATAGTAACTGATCAGGTAGTGACGGTATCCAACCAGAAAGCCACGGCTAACTACGTGCCAGCAGCCGCGGTAATACGTAGGTGGCAAGCGTTGTCCGGATTTATTGGGCGTAAAGCGAGCG
+
GGGGGGGGGGGGGGGGGGGGGGGGGGGGGGGGGGGGGGGGGGGGGGGGGGGGGGGGGGGGGGGGGGGGGGGGGGGGGGGGGGGGGGGGGGGGGGGGGGGGGGGGFGGGGGGGGGGGGGGGGGGGGGGGGGGGGGGGGGGGGGGGGGGGGGGGGGGGGGGGGGGGGGGGGGGGGGGGGGGGGGGGGGGFGECEGGGGGGGGGFFGGGGGGGGGGGGGGGGGGGGGGGGGGGGGGGGGGGGGGGDD
@M03364:276:000000000-BLYN8:1:1101:14201:8541 1:N:0:1
ACTCCTACGGGAGGCAGCAGTGGGGAATATTGCACAATGGGCGCAAGCCTGATGCAGCCATGCCGCGTGTGTGAAGAAGGCCTTCGGGTTGTAAAGCACTTTCAGCGAGGAGGAAGGTGGTGAACTTAATACGTTCATCAATTGACGTTACTCGCAGAAGAAGCACCGGCTAACTCCGTGCCAGCAGCCGCGGTAATACGGAGGGTGCAAGCGTTAATCGGAATTACTGGGCGTAAAGCGCACG
+
GGGGGFGGGGGGGGGGGGGGGGGGGGGGGGGGGGGGGGGGGGGGGGGGGGGGGGGGGGGGGGGGGGGGGGGGGGGGGGGGGGGGGGGGGGGGGGGGGGGGGGGGGGGGGGGGGGGGGGGGGGDGGGGGGGGGGGGGGGGGGGGGGGGGGGGGGGGGGGGGFGGGGGCFGGGGGGGGGGGGGGGGGGGGCEGGGGGGGGGGGGGGGGGGGDGFGGGGFGGGGGGGGGGGGGGGGGGGGGGGGGG<
@M03364:276:000000000-BLYN8:1:1101:10509:8548 1:N:0:1
ACTCCTACGGGAGGCAGCAGTAGGGAATCTTCGGCAATGGACGAAAGTCTGACCGAGCAACGCCGCGTGAGTGAAGAAGGTTTTCGGATCGTAAAACTCTGTTGTTAGAGAAGAACGACGAGGAGAGTGGAAAGCTCCTCGTGTGACGGTATCTAACCAGAAAGGGACGGCTAACTACGTGCCAGCAGCCGCGGTAATACGTAGGTCCCGAGCGTTGTCCGGATTTATTGGGCGTAAAGCGCGC
+
GGGGGGGGGGGGGGGGGGGGGGGGGGGGGGGGGGGGGGGGFFFFGGGGGGGGGGGGGGGGGGGGGGGGGGGGGGGGGGGGGGGGGGGGGGGGGGGDGGGGGGGGGGGGCFFGGGG@FCGC>FGDFDCFGGGGGGGGGGGGGFGFGCFEGGGFGFF@FF<CCGGGGGGGGGEGGGGFFGFD@EGGGGGGGFGG>CBBEC?;CCFGGGEFGDEECEEEECCFGG*:8<99?ECFGDG57CFDDDD3
@M03364:276:000000000-BLYN8:1:1101:6438:8575 1:N:0:1
ACTCCTACGGGAGGCAGCAGTAGGGAATCTTCGGCAATGGACGAAAGTCTGACCGAGCAACGCCGCGTGAGTGAAGAAGGTTTTCGGATCGTAAAACTCTGTTGGTAGAGAAGAACGTTGGTGAGAGTGGAAAGCTCATCAAGTGACGGTAACTACCCAGAAAGGGACGGCTAACTACGTGCCAGCAGCCGCGGTAATACGTAGGTCCCGAGCGTTGTCCGGATTTATTGGGCGTAAAGCGAGC
+
GGGGGGGGGGGGGGGGGGGGGGGGGGGGGGGGGGGGGGGGGGGGGGGGGGGGGGGGGGGGGGGGGGGGGGGGGGGGGGGGGGGGGGGGGGGGGGGGGGGGGGGGGGGGFGGGGGGGGGGGGGGGGGGGGGFGGGGGGGGGGGGGGGGGGGGGGGGGGGGGGGGGGGGGGGGGGGGGGFGGGGGGGGGGGGGGGGGGGGGGGGGGGGGGGGGGGGGGEGGGGGCCEGGGGGG=CCEGGGDC39D5
@M03364:276:000000000-BLYN8:1:1101:2657:8592 1:N:0:1
ACTCCTACGGGAGGCAGCAGTAGGGAATCTTCCACAATGGACGAAAGTCTGATGGAGCAACGCCGCGTGAGTGAAGAAGGTTTTCGGATCGTAAAACTCTGTTGTTGGAGAAGAATGTATCTGATAGTAACTGATCAGGTAGTGACGGTATCCAACCAGAAAGCCACGGCTAACTACGTGCCAGCAGCCGCGGTAATACGTAGGTGGCAAGCGTTGTCCGGAGTTATTGGGCGTAAAGCGAGCG
+
GGGGGGCECFG7FFE;FCGGFDEGGGGF@GD<@FFGGGGG@CCEEDGGGFFGEFGGGGCFFC:@FGE>F7:CECFGGGGGGAFGGGGGCFCG<BFEFFGCEFCEE<EF@CFE8<BEEFFFGFF9FGGE?5?B<FFFFFCFGGFFGGFC>AFCAEABFEGDGDCF8D,F::C:BCECFE,5@:E7*@>D:8BCEEDEG9EBFGG7,<B6:CF=E85*=:<=EC*/=C+>FFGGGGGGGG>D:5)1
@M03364:276:000000000-BLYN8:1:1101:21459:8614 1:N:0:1
ACTCCTACGGGAGGCAGCAGTAGGGAATCTTCGGCAATGGACGAAAGTCTGACCGAGCAACGCCGCGTGAGTGAAGAAGGTTTTCGGATCGTAAAACTCTGTTGGTAGAGAAGAACGTTGGTGAGAGTGGAAAGCTCATCAAGTGACGGTAACTACCCAGAAAGGGACGGCTAACTACGTGCCAGCAGCCGCGGTAATACGTAGGTCCCGAGCGTTGTCCGGATTTATTGGGCGTAAAGCGAGC
+
GGGGGGGGGGGGGGGGGGGGGGGGGGGGFGGGGGGGGFGGGGGGGGGGGGGGGGGGGGGGGGGGGGGGGGGFFFGGF<FGBDCFGGGEGGGGGGGGGGGGGGGGGGGGGGGGGGGGFDFFGGGFGAFGGGGFFCGDGGGEGFFFFGGGDGGEFFGGFEFGGFGF::CFG7CEGFGG9CG:,7CFGGGGG5:CEGECGGGFGFGEE?ECEECEGG5*1ACFED1**3+<A<FGGGGGDCDGD<D)
@M03364:276:000000000-BLYN8:1:1101:4915:8626 1:N:0:1
ACTCCTACGGGAGGCAGCAGTAGGGAATCTTCGGCAATGGACGAAAGTCTGACCGAGCAACGCCGCGTGAGTGAAGAAGGTTTTCGGATCGTAAAACTCTGTTGTTAGAGAAGAACAAGGATAAGAGTCACTGCTTGTCCCTTGACGGTATCTAACCAGAAAGCCACGGCTAACTACGTGCCAGCAGCCGCGGTAATACGTAGGTGGCAAGCGTTGTCCGGATTTATTGGGCGTAAAGCGAGCG
+
GGGGGGGGGGGGGGGGGGGGGGGGGGGGGGGGGGGGGGGGGGGGGGGGGGGGGGGGGGGGGGGGGGGFGGGGGGGGGGGGGGGGGGGGGGGGGGGGGGGGGGGGGGGGGGGGGGGGGGGGGGGGGGGGGGGGGGGGGGFFGGGGGGGGGGGGGGGGGGGGGGGGGGGGGGGGGGGGGGGGGGGGGCCGGGGGGGGGGGGGGGGEGGGFGGF5EGGGGGGGGGGGGGGGGFGGGGGGGGF<CDG5
@M03364:276:000000000-BLYN8:1:1101:13314:8663 1:N:0:1
ACTCCTACGGGAGGCAGCAGTGGGGAATATTGGACAATGGGCGAAAGCCTGATCCAGCCATGCCGCGTGTGTGAAGAAGGCCTTTTGGTTGTAAAGCACTTTAAGCGAGGAGGAGGCTACTTGGATTAATACTCTAAGATAGTGGACGTTACTCGCAGAATAAGCACCGGCTAACTCTGTGCCAGCAGCCGCGGTAATACAGAGGGTGCGAGCGTTAATCGGATTTACTGGGCGTAAAGCGTGG
+
GGGGGGGGGGGGGGGGGGGGGGGGGGGGGGGGGGGGGGGGGGGGGGGGGGGGGGGGGGGGG,EGGGGGGGGGGGGGGGGGGGGGGGGGGGGGGGGGGGGGGGGGGGGGGGGGGGDGGGGGGGGGGGGGGGGFGGFGEFGGGGGGGGGGGGGGGFGGDGGGGGGGGGGGGGGGGGGGGGGGGGGDEGGGGGGGGGGGGGFCFFFGGCGGGGEGGGGCC*2ACEEGGFGFGGGGGGGGGGGGGGG)
@M03364:276:000000000-BLYN8:1:1101:25633:8674 1:N:0:1
ACTCCTACTGGAGGCAGCAGTGGGGAATATTGCACAATGGGCGCAAGCCTGATGCAGCCATGCCGCGTGTGTGAAGAAGGCCTTCGGGTTGTAAAGCACTTTCAGCGAGGAGGAAGGTGGTGAGCTTAATACGTTCATCAATTGACGTTACTCGCAGAAGAAGCACCGGCTAACTCCGTGCCAGCAGCCGCGGTAATACGGAGGGTGCAAGCGTTAATCGGAATTACTGGGCGTAAAGCGCACG
+
FFGGGGGG-;-CEFGGE;FAE89<CEGGAF@,6CFGGGGE<DEEGECCGCGGGGGGGGCAEDECCCCFCEGGGFF?FGGF8FF@=F@CFFECF<EDCFGF=FFGG,>BBCED@CGAFFFG@DCEAFFDGGFADGCCDG,<A<FGGGFGGGGGFDFCCF@,@A<<:>FG<FGGGGDFC*>@>DGGGGGG>*B*BCEGGGGFGCEGGEGDCF?FECGGGFGDE58CFGGGG+:=DGG5>FGGDGG9
@M03364:276:000000000-BLYN8:1:1101:15036:8678 1:N:0:1
ACTCCTACGGGAGGCAGCAGTGGGGAATATTGCACAATGGGCGCAAGCCTGATGCAGCCATGCCGCGTGTATGAAGAAGGCCTTCGGGTTGTAAAGTACTTTCAGCGAGGAGGAAGGCATTAAGGTTAATAACCTTAGTGATTGACGTTACTCGCAGAAGAAGCACCGGCTAACTCCGTGCCAGCAGCCGCGGTAATACGGAGGGTGCAAGCGTTAATCGGAATTACTGGGCGTAAAGCGCACG
+
GGGFGGGFGGGGGGGCGGGGGGGGGGGGGGGGGGGGGGGGGGGGGGGGGGGGGGGGGGGGGGGGGGGGGGGGGGGGFGGGGGGGGGGGGGGGGGGGGGGGGGGGGGGGGGGGGGGFGGGGGCFGGGGGGGGGCDGGGGGGGGFGGGGGGGGGGGGGGGGGGGGGCF7FEGGGFGGGGGGGGGGGGGGGGGGGGGGGGGGGGGGGGGGGGGGGGGGDFGGGGGGGGGGGGGGGGGGEFGGGGGGC
@M03364:276:000000000-BLYN8:1:1101:26832:8692 1:N:0:1
ACTCCTACGGGAGGCAGCAGTAGGGAATCTTCGGCAATGGACGAAAGTCTGACCGAGCAACGCCGCGTGAGTGAAGAAGGTTTTCGGATCGTAAAACTCTGTTGTTAGAGAAGAACAAGGACGTTAGTAACTGAACGTCCCCTGACGGTATCTAACCAGAAAGCCACGGCTAACTACGTGCCAGCAGCCGCGGTAATACGTAGGGGGCAAGCGTTGTCCGGAGTTATTGGGCGTAAAGCGAGCG
+
FGGGGGGGGGGGGGGGGGGGGFGGGGGGGGGG@;FGGGGGDGGGGGGFGGGG<,@FGGEG,FGGGGGGGGEGGGGGGGGGFGGGGGG+FFGGGGFAFDFGFG9<<F9E,BF8FGF84FB,,:::+B+CF<FAAF9,,@>7+3@FGGGGGG<=FFA,3@77FGGGCDFGGGGGGGGCFGGGGGGFGGGGGDGCGGGGGGGG??FD*:CGGGFFGEE5C<EEGD*:;FCGFGFFGGGGGGGD*939
@M03364:276:000000000-BLYN8:1:1101:16615:8712 1:N:0:1
ACTCCTACGGGAGGCAGCAGTGGGGAATATTGCACAATGGGCGCAAGCCTGATGCAGCCATGCCGCGTGTATGAAGAAGGCCTTAGGGTTGTAAAGTACTTTCAGCGGGGAGGAAGGTGATAAGGTTAATACCCTTATCAATTGACGTTACCCGCAGAAGAAGCACCGGCTAACTCCGTGCCAGCAGCCGCGGTAATACGGAGGGTGCAAGCGTTAATCGGAATTACTGGGCGTAAAGCGCACG
+
GGGGGGGGGGGGGGGGGGGGGGGGGGGGGGGGGGGGGGGGGGGGGGGGGGGGGGGGGGGGGGGGGGGGGGGGGGGGGGGGGGGGGGGGGGGGGGFGGGGGGGGGGGGGGGGGG7BFGGGCFADGGGGGGGGGGGGGFEGGGGGGGGGGGGGGGGGGGGGGGGGGGGGGGGGGGGGGGGGGGGGGGGGGGGGGGGGGGGGGGGGGGGGDGFFFGGGGFGGGGCEGGGGGGGGGGGGGGGGGD5D3
@M03364:276:000000000-BLYN8:1:1101:5435:8737 1:N:0:1
ACTCCTACGGGAGGCAGCAGTAGGGAATCTTCGGCAATGGACGAAAGTCTGACCGAGCAACGCCGCGTGAGTGAAGAAGGTTTTCGGATCGTAAAACTCTGTTGTTAGAGAAGAACAAGGACGTTAGTAACTGAACGTCCCCTGACGGTATCTAACCAGAAAGCCACGGCTAACTACGTGCCAGCAGCCGCGGTAATACGTAGGTGGCAAGCGTTGTCCGGATTTATTGGGCGTAAAGCGAGCG
+
GGGGGGGGGGGDGGGGGGGGGGGGGGGGGGGGGGGGGGGGGGGGGGGGGGGGGGGGGGGGGGGGGGGGGGGGGGGGGGGGGGGGGGGGGGGGGGGGGGGGGGGGGGGGGGGGGGGGGGGGGGGGGGGGGGGGGGGGGGGGGGGGGGGGGGGGGGGGGGGGGGGGGGGGGGGGGGGGGGGGGFFGGGGGGGGGGGGGGGGGCDGGGGGGGGGGGGDGGGGGGDEGGGGGGGGGDGEGGGGGDGGD
@M03364:276:000000000-BLYN8:1:1101:24066:8750 1:N:0:1
ACTCCTACGGGAGGCAGCAGTAGGGAATCTTCGGCAATGGACGAAAGTCTGACCGAGCAACGCCGCGTGAGTGAAGAAGGTTTTCGGATCGTAAAACTCTGTTGGTAGAGAAGAACGTTGGTGAGAGTGGAAAGCTCATCAAGTGACGGTAACTACCCAGAAAGGGACGGCTAACTACGTGCCAGCAGCCGCGGTAATACGTAGGTCCCGAGCGTTGTCCGGATTTATTGGGCGTAAAGCGAGC
+
GFGFEFGEGDGGGGGGGGGFGGGFEGGGGFFGGGGGGEGGGGGGGGGGGGGFD8FGGGGGGG>FFGE=C@FFFFGGGEFGFFGDFDEEC@FGG?CG9FEDGGFGGECFGAFGFFFEEF<FGFEFGFGGGGGGGGGGGGGGGGGGFFGGGFGFFFGGGGGG@CFG>FGGGD@FECGGGG<FCC;E7C?C7:=*B5=CEFFGG9:BEG9:8:*?5CEE5C9?=E8E*<?CF7FCDDGCGGC*93))
@M03364:276:000000000-BLYN8:1:1101:14359:8752 1:N:0:1
ACTCCTACGGGAGGCAGCAGTAGGGAATCTTCGGCAATGGGGGCAACCCTGACCGAGCAACGCCGCGTGAGTGAAGAAGGTTTTCGGATCGTAAAACTCTGTTGTTAGAGAAGAACGTTAAGTAGAGTGGAAAGTTACTTAAGTGACGGTATCTAACCAGAAAGGGACGGCTAACTACGTGCCAGCAGCCGCGGTAATACGTAGGTCCCAAGCGTTGTCCGGATTTATTGGGCGTAAAGCGAGC
+
GGGGGGGGGGGGGGGGGGGGGGGGGGGGGGGGGGGGGGGGGGGGGGGGGGGGGFGGGGGGGGGGGGGGGGGGGGGGGGGGGGGGGGGGGGGGGGGGGGGGGGGGGGGGGGGGGGGGGGGGGGGGGGGGGGGGGGGGGGFGGGGGGGGGGGGGGGGGGGGGGGGGGGGGGGGGGGGGGFGGGGGGFGGGGFGEGGGGEGGGGGGGGGGGGGGGGGGGGGGGGGEGGGGGGFGGGGGG3FGFDDG3
@M03364:276:000000000-BLYN8:1:1101:24397:8761 1:N:0:1
ACTCCTACGGGAGGCAGCAGTAGGGAATCTTCGGCAATGGACGAAAGTCTGACCGAGCAACGCCGCGTGAGTGAAGAAGGTTTTCGGATCGTAAAACTCTGTTGGTAGAGAAGAACGTTGGTGAGAGTGGAAAGCTCATCAAGTGACGGTAACTACCCAGAAAGGGACGGCTAACTACGTGCCAGCAGCCGCGGTAATACGTAGGTCCCGAGCGTTGTCCGGATTTATTGGGCGTAAAGCGAGC
+
GCFGGGGGEGGGGGGGGGGGG9FCCFGGGGGCGCCG@FG8CFGG@7@FFGGGEGGEGGGGFGGGGGGCGGGGGGGGGFGG=FGGGD>+BFEE?,ABFEEGFGGGGFFGFAFGGCGDGGFGCFFFGC8FGFG<FGA<=FDFGGGGGGGGFFGDGGGGGGGFGEFCCEGGGGGGDGFFDCFGGGGGGGFEGGGGGGGGGGCFGGGGEGGFF8EGGGGGGGGGGG5C5EGGGGGGGDEED377D<D>
@M03364:276:000000000-BLYN8:1:1101:27889:8778 1:N:0:1
ACTCCTACGGGAGGCAGCAGTAGGGAATCTTCGGCAATGGACGAAAGTCTGACCGAGCAACGCCGCGTGAGTGAAGAAGGTTTTCGGATCGTAAAACTCTGTTGTTAGAGAAGAACAAGGACGTTAGTAACTGAACGTCCCCTGACGGTATCTAACCAGAAAGCCACGGCTAACTACGTGCCAGCAGCCGCGGTAATACGTAGGTGGCAAGCGTTGTCCGGATTTATTGGGCGTAAAGCGAGCG
+
GGGGGGGGGGDGGGGGGGGGGGGGGGGGGGGGGGGGGGGGGGGEGGGGGGFGGGGGGGGFGGGGGGGFGGGGGGGGGGGGGGGGGGGG>FGGGGGGGFGGGGGGGGGFGGGGGGGGFGFGGDGFFGGGGGGGGFGGGGGDGGGGGGGGGGFGGGGFGGGGGFFFGGGGGGGGGGGGGGGGGGG?FGGGGGGGGGDEGGGG?FGEGGGGGGGGGGGGGGGGGDE5EFFGEGFFD3=7>FGDGGG5
@M03364:276:000000000-BLYN8:1:1101:4158:8789 1:N:0:1
ACTCCTACGGGAGGCAGCAGTAGGGAATCTTCGGCAATGGACGAAAGTCTGACCGAGCAACGCCGCGTGAGTGAAGAAGGTTTTCGGATCGTAAAACTCTGTTGGTAGAGAAGAACGTTGGTGAGAGTGGAAAGCTCATCAAGTGACGGTAACTACCCAGAAAGGGACGGCTAACTACGTGCCAGCAGCCGCGGTAATACGGAGGTGGCAAGCGTTGTCCGGATTTATTGGGCGTAAAGCGAGC
+
GGFDGFFGGGGGGGGGGGGGGGGGGGGFGGGFDGEGG@E<FGGG@CEFGGFGDG>@CEGGFEEGGDGGGDFGGGGGGGGGFFFBFEEFGGGGGGGGGGF9FFGGGCFFEGGGACGGEBECGBBFGAC5E7BFGFGGGFGGF>DDF=FGGEGGGGAFEF9FF7,DGGGGCFGGGGGGGFGFFGGGGGGGGFEE>C:CE9FGG*8BGC5CFFCFFG5:CECFG=E58EF?F?9A<DE7C5FGDG31
@M03364:276:000000000-BLYN8:1:1101:28603:8800 1:N:0:1
ACTCCTACGGGAGGCAGCAGTAGGGAATCTTCGGCAATGGACGAAAGTCTGACCGAGCAACGCCGCGTGAGTTAAGAAGGTTTTCGGATCGTAAAACTCTGTTGTTAGAGAAGAACAAGGACGTTAGTAACTGAACGTCACCTGACGGTATCTAACCAGAAAGCCACGGCTAACTACGTGCCAGCAGTCGCGGTAATACGTATGTGGCAAGCGTTGTCCGGTTTTATTGGGCGTAAAGCGAGCG
+
GFGGAF<F@7FEEGDGGGGGA<EFEGFFG96C,@BFGGGGGD:FGCCC<,@<E,8@FDFCFC7CFCFCCCFG9EE5?CFCFG5?<FEE+@BFFGCBDGFFGFFA<E<,E9?FFGGFFF,,EFE+BF:FABBGFFD>FG7+8D<<CDF7<B7BFFFAFFCFDGDGFFCC*@CFEG?FG>,@F*6,=@8,4=**11=859BB5?+4+5+;CFGCE58C:+<:C**7*<EE7C5A59E55C*C<5)1
@M03364:276:000000000-BLYN8:1:1101:22439:8813 1:N:0:1
ACTCCTACGGGAGGCAGCAGTGGGGAATATTGCACAATGGGCGCAAGCCTGATGCAGCCATGCCGCGTGTGTGAAGAAGGCCTTCGGGTTGTAAAGCACTTTCAGCGAGGAGGAAGGTGGTGAACTTAATACGTTCATCAATTGACGTTACTCGCAGAAGAAGCACCGGCTAACTCCGTGCCAGCAGCCGCGGTAATACGGAGGGTGCAAGCGTTAATCGGAATTACTGGGCGTAAAGCGCACG
+
GGGGGGGGGGGGGGGGGGGGGGGGGGGGGGGGGGGGGGGGGGGGGGGGGGGGGGGGGGGGGGGGGGGGGGGGGGGGGGGGGGGGGGGGGGGGGGGGFGGGGGGGGGGGGGFGGGGGGGDFGGGFGGGFFGGFGFGGGGGGGGGGGGGGGGGGGGGGEGFDGFGGGGGGGGGGGGGGGGGGGGGGGGGGGGGGGGGGGFG>EEGGGGGGGGGG=EGGGGGGGGGGGGGGGGGGGGGGGGGGDGG3
@M03364:276:000000000-BLYN8:1:1101:10414:8816 1:N:0:1
ACTCCTACGGGAGGCAGCAGTGGGGAATATTGCACAATGGGCGCAAGCCTGATGCAGCCATGCCGCGTGTGTGAAGAAGGCCTTCGGGTTGTAAAGCACTTTCAGCGAGGAGGAAGGTGGTGAACTTAATACGTTCATCAATTGACGTTACTCGCAGAAGAAGCACCGGCTAACTCCGTGCCAGCAGCCGCGGTAATACGGAGGGTGCAAGCGTTAATCGGAATTACTGGGCGTAAAGCGCACG
+
GGGGGGGFGDGGGGGGGGGGGGGGGFGGGGGGGGGGGGGGGGGGGGGGGGGGGGGGGGGCGGGGGGGGGGGGGGGGGGGGGGGGGGGGGGGGGGGGGGGGGGGGGGG:FGFGGGFFGGGGGGGGGGGGGGGGGGGGGGGGGGGGGGGGGGGGGGGGGGGGGGGGGGGEGGGGFGGGGGGGGGGGGGGGFGGGGGDGGF?CGCECGGGGFGGGGGGGGGFGGGEGGGGGGGGFGGGDFFGDGGGD
@M03364:276:000000000-BLYN8:1:1101:22910:8817 1:N:0:1
ACTCCTACGGGAGGCAGCAGTGGGGAATATTGCACAATGGGCGCAAGCCTGATGCAGCCATGCCGCGTGTATGAAGAAGGCCTTCGGGTTGTAAAGTACTTTCAGCGAGGAGGAAGGCGTTGTGGTTAATAACCGCAGCGATTGACGTTACTCGCAGAAGAAGCACCGGCTAACTCCGTGCCAGCAGCCGCGGTAATACGGAGGGTGCAAGCGTTAATCGGAATTACTGGGCGTAAAGCGCACG
+
GGGGGGGGGGGGGGGGGGGGGGGGGGGGGGGGGGGGGGGGGGGGGGGGGGGGGGGGGGGGGGGGGGGGGGGGGGEGGFGGGGGG9CFGEFGGFGGGGGGGGGFAFFGEEGFGG:E@C?7FEGGGGGFAFFFCCFFGGE>FGECCFGGGGGGGGG7@E:@FCAFC::<>FCGECF@EGEGFEFGFFCFGGDE5CE8CECCB>E8CCEDDG79CECE5CEC7C=8E6AFG9ECCG9EGFFDDD7C5
@M03364:276:000000000-BLYN8:1:1101:7319:8824 1:N:0:1
ACTCCTACGGGAGGCAGCAGTGGGGAATATTGCACAATGGGCGCAAGCCTGATGCAGCCATGCCGCGTGTATGAAGAAGGCCTTCGGGTTGTAAAGTACTTTCAGTCGGGAGGAAGGTGTCAAGGTTAATAACCTTGGCAATTGACGTTACCGACAGAAGAAGCACCGGCTAACTCCGTGCCAGCAGCCGCGGTAATACGGAGGGTGCAAGCGTTAATCGGAATTACTGGGCGTAAAGCGCACG
+
GGGGGGGGGGGGGGGGGGGGGGGGGGGGGGGGGGGGGGGGGGGGGGGGGGGGGGGGGGGGGGGGGGGGGGGGGGGGGGGGGGGGGGGGGGGGGGGGGGGGGGGGGGGGGGCFGGEFGGGGGGGGGGGGGGGGGGGGGGGGGGGGGGGGGFGGGGGGGGGGGGGGGGGGGGGGFGGGGGGGGGGGGGGGGGGGGGGGGGGGGGGDGGGGGGGGGGGGGGGGGGGFGGGGCFGGGGGGFGFGGGG<
@M03364:276:000000000-BLYN8:1:1101:24129:8825 1:N:0:1
ACTCCTACGGGAGGCAGCAGTAGGGAATCTTCGGCAATGGACGAAAGTCTGACCGAGCAACGCCGCGTGAGTGAAGAAGGTTTTCGGATCGTAAAACTCTGTTGGTAGAGAAGAACGTTGGTGAGAGTGGAAAGCTCATCAAGTGACGGTAACTACCCAGAAAGGGACGGCTAACTACGTGCCAGCAGCCGCGGTAATACGTAGGTCCCGAGCGTTGTCCGGATTTATTGGGCGTAAAGCGAGC
+
GGGGGGGGGGGGGGGGGG@EFGGGGGGGGGGGGDGGGGGGFGEGGCCGGGGGGGGGGGGGGGGG7F@FGG@FEGFGGGGFGGGGG7CFGGGGGGCDFGGGGGGGGGGGGGGGGGFGGGGGGGGGGFFGGGGGGACFGGGGGGGGGGGCFGGGGGGGGGFFEG7FGCFGG>FGGGGGGGGGCGFG?F,7BF>EGGGGGGFGCGGGCFGGGGGGGCEGGGFGGCEEGDGCCG?CGGGGGGGGGDD)
@M03364:276:000000000-BLYN8:1:1101:17887:8831 1:N:0:1
ACTCCTACGGGAGGCAGCAGTAGGGAATCTTCGGCAATGGACGAAAGTCTGACCGAGCAACGCCGCGTGAGTGAAGAAGGTTTTCGGATCGTAAAACTCTGTTGTTAGAGAAGAACAAGGACGTTAGTAACTGAACGTCCCCTGACGGTATCTAACCAGAAAGCCACGGCTAACTACGTGCCAGCAGCCGCGGTAATACGTAGGTGGCAAGCGTTGTCCGGATTTATTGGGCGTAAAGCGAGCG
+
GGGGGGGGGGGGGGGGGGGGGGGGGGGGGGGGGGGGGGGGGGGGGGGGGGGGGGGGGGGGGGGGGGGGGGGGGGGGGGGGGGGGGGGGGGGGGGGGGGGGGGGGGGGGGGGGGGGGGGGGGGGGGGGGGGGGGGGGGGGFGGGGGGGGGGGGGGGGGGFGGGGGGGGGGGGGGGGGGEGGGGGGGGGGGGGGGGGGGGGGGGGGGGGGGGGGGGGGGFGGGGGGGGGGGGGGGGGGG>FGGGCC
@M03364:276:000000000-BLYN8:1:1101:20675:8836 1:N:0:1
ACTCCTACGGGAGGCAGCAGTGGGGAATATTGCACAATGGGCGCAAGCCTGATGCAGCCATGCCGCGTGTATGAAGAAGGCCTTCGGGTTGTAAAGTACTTTCAGTCGGGAGGAAGGTGGTAAGGTTAATAACCTTATCAATTGACGTTACCGACAGAAGAAGCACCGGCTAACTCCGTGCCAGCAGCCGCGGTAATACGGAGGGTGCAAGCGTTAATCGGAATTACTGGGCGTAAAGCGCACG
+
GGGGGGGGGGGGGGGGGGGGGGGGGGGGGGGFGGGGGGGGGGGGGGGGGGGGGGGGGGGGGGGGGGGGGGGGGGGGGGGGGGGGGGGGGGGGGGGGGGGGGGGGGGGGGGFGGGGGGGGGGGGGGGGGGGGGGGGGGGGFGGGGGGGGGGGGGGGGGGGGGGGGGGGGGGGGGGGGGGGGGGGGGGGGGGGGGGGGGGGGGGGGGGGGGGGGGGGGGGGGGGGGGGGGGGGGDGGGGGGGGGG<
@M03364:276:000000000-BLYN8:1:1101:10262:8839 1:N:0:1
ACTCCTACGGGAGGCAGCAGTGGGGAATATTGCACAATGGGCGCAAGCCTGATGCAGCCATGCCGCGTGTATGAAGAAGGCCTTCGGGTTGTAAAGTACTTTCAGCGGGGAGGAAGGTGAGTGGTTTAATACGCCATTCAATTGACGTTACCCGCAGAAGAAGCACCGGCTAACTCTGTGCCAGCAGCCGCGGTAATACAGAGGGTGCGATCGTTAATCGGAATTACTGGGCGTAAAGCGCACG
+
<FFGGGFGGGGCGGGGGGDEGCFFGEGGC<E<DGFGGGGFGFGGCECGFFGCFEGGGF<F@EGGDFFGEE8CFG9FFFFFGGGGFGGGGGGGGFCFF9BB?FGGG,FFFG+C:FFGGGG<8FFGGGGGDCA=+=@FGF9@3,,3=,:>+8+,,@:FGD7CC7FC<E7>7<:<CFF,FFFGEBFFFF68B8C8CB5*>9;;+25B>A*CE=*/1*;*:EAFDG5A8CCCFGGGG5/A*?7)9<5)
@M03364:276:000000000-BLYN8:1:1101:23304:8856 1:N:0:1
ACTCCTACGGGAGGCAGCAGTGGGGAATATTGGACAATGGGCGAAAGCCTGATCCAGCCATGCCGCGTGTGTGAAGAAGGTCTTCGGATTGTAAAGCACTTTAAGTTGGGAGGAAGGGCAGTAAGTTAATACCTTGCTGTTTTGACGTTACCAACAGAATAAGCACCGGCTAACTTCGTGCCAGCAGCCGCGGTAATACGAAGGGTGCAAGCGTTAATCGGAATTACTGGGCGTAAAGCGCGCG
+
GGGGGGGGGGGGDGGGGGGGGGGGGGGGGGGGGGGGGGGGGGGGGGGGGGGGGGGGGGGGGGGGGGGGGGGGGGGGGGGGGGGGGGGGGGGGGFGGGGGGGGGGGGGGGGGGGGGGGGGGGGGGGGGGGGGGGGGGGGGGGGGGGGGGGGGGGGGGGGGGGGGGGGGGGGGGGGGGGGGGGGGGGGGGGGGGGGGGGGGGGFGGGGGGGGGGGGGGGGGGGGGGGGGGGGGGDGG=FGGGGGGD
@M03364:276:000000000-BLYN8:1:1101:21293:8869 1:N:0:1
ACTCCTACGGGAGGAAGCAGTAGGGAAACTTCGGCAATGGACGAAAGTCTGACCGAGCAACGCCGCGTGAGTGAAGAAGGTTTTCGGATCGTAAAGCTCTGTTGTTAATCAAGAACGTTGAGAAGAGTGGAAAGTTTCTCAAGTGACGGTAATTAACCAGAAAGGGACGGCTAACTACGTGCCAGCAGCCGCGGTAATACGTAGGTCCCGAGCGTTGTCCGGATTTATTGGGCGTAAAGCGAGC
+
GGFGFGFF@FCFGGECE@C6CCFGDE@EFFGFCGGDEFE@F<F+8@@6C6EFFGGGDGEDE+@F:CB@F=FFGGGEFFGD=<5DDE:+8CFGE44FFGFFCGDFG8@CFGGGGCGGG<EE@E89DDFF<D9DFFA@DF3E=B=CE<FCGGCCCF,,,7@7FA,@,F3@FFFE7:DCFG@CCBGGCC,<,=>:CEGDDF?9C:EFEFFGGCC5C>:CGE?FECE=C9CG7?FFFDE5>CFGGG3)
@M03364:276:000000000-BLYN8:1:1101:17080:8929 1:N:0:1
ACTCCTACGGGAGGCAGCAGTAGGGAATCTTCGGCAATGGGGGCAACCCTGACCGAGCAACGCCGCGTGAGTGAAGAAGGTTTTCGGATTGTAAAACTCTGTTGTTAGAGAAGAACGTTAAGTAGAGTGGAAAATTACTTAAGTGACGGTATCTAACCAGAAAGGGCCGGCTAACTACTTGCCAGCAGCCGCGGTAATACGTAGGTGCCAAGCGTTGTCCGGATTTATTGGGCGTAAAGGGAGC
+
GGGGGGGGGGGGGGGGGGGGGGGGGGGGCFGGGGGGGGGGGGGEGGGGGGGGGGGGGGGGGGGGGGGGGFEFFGGGGFGG=,EFGGC?8+BFGGG9=FGGGGGCG?F9?FDCFGGGG<=3+?FGAGG@FFG<,DF@<DB<E9,:3,,@+85F=FG,3,3,@F,<3<**@***6D,,24,2,?,2,187C5::CCEED9+23<:C7?+2:@88**=**12+:8*:EC7A+0<:5</55*?*/*1)
@M03364:276:000000000-BLYN8:1:1101:24890:8932 1:N:0:1
ACTCCTACGGGAGGCAGCAGTAGGGAATCTTCGGCAATGGGGGCAACCCTGACCGAGCAACGCCGCGTGAGTGAAGAAGGTTTTCGGATCGTAAAACTCTGTTGTTAGAGAAGAACGTTAAGTAGAGTGGAAAGTTACTTAAGTGACGGTATCTAACCAGAAAGGGACGGCTAACTACGTGCCAGCAGCCGCGGTAATACGTAGGTCCCAAGCGTTGTCCGGATTTATTGGGCGTAAAGCGAGC
+
GGGGGGGGGGGGGGGGGGGGGEGGGGGGGGGGGDGDGGGGGGGGGGD8FGGGGGGGGFGGGGDGGGGGGGGGGGGGGGFGGGGGGGGC@FEFGGGGGGGGGGGGGGGGCFFGGGF8FGGGFFGADGGGGGGGGGGGGGCEBDFGGFGEE@FGGGGGGGGGGFGGGGGGGDGGGGGFCFGGGGGGGGGGGGGGGGGGGFFCFFGGGGGECGFCFGGGEECCCCGGGGGGGGGFGGGDGDFGGD31
@M03364:276:000000000-BLYN8:1:1101:22311:8941 1:N:0:1
ACTCCTACGGGAGGCAGCAGTGGGGAATATTGGACAATGGGCGGAAGCCTGATCCAGCCATGCCGCGTGTGTGAAGAAGGCCTTTTGGTTGTAAAGCACTTTAAGCGAGGAGGAGGCTACTTGGATTAATACTCTAGGATAGTGGACGTTACTCGCAGAATAAGCACCGGCTAACTCTGTGCCAGCAGCCGCGGTAATACAGAGGGTGCGAGCGTTAATCGGATTTACTGGGCGTAAAGCGTGC
+
GGGGGGGGGGGGGGGGGGGGGGGGGGGGGGGGGGGGGGGFGGGGGGGGGGGGGGFGGGGGGGGFGGGGGGGGGGGGFGGGGGGGGGGGFGGGGGGGGGGGGGGGGGGGGGCGGGGGGGGGGGGGCEGFDFGFFGGCGGGGFGGGGGGGGGGGGGGGGGGGGGGGGGGGDEEEGGGGEFGGGGGGGGGGGGGGGGGGGGGGFDCGGGGGGGGGGGEEGFGGGGCEGFFGGGGGGGG=DCFGCGGC
@M03364:276:000000000-BLYN8:1:1101:7294:8996 1:N:0:1
ACTCCTACGGGAGGCAGCAGTAGGGAATCTTCCACAATGGACGAAAGTCTGATGGAGCAACGCCGCGTGAGTGAAGAAGGTTTTCGGATCGTAAAACTCTGTTGTTGGAGAAGAATGTATCTGATAGTAACTGATCAGGTAGTGACGGTATCCAACCAGAAAGCCACGGCTAACTACGTGCCAGCAGCCGCGGTAATACGTAGGTCCCGAGCGTTGTCCGGATTTATTGGGCGTAAAGCGAGCG
+
GGGGGGGGGGGGGGGGGGGGGGGGGGGGGGGGGGGGGGGGGGGGGGGGGGGGGGGGGGGGGGGGGGGGGGGGGGGGGGGGGGGGGGGGGGGGGGGGGGGGGGGGGFGGFGGGGGGGGGGGGGGGGGGGGGGGGGGGGGGGGGGGGGGGGGGGGGGGGGGGGGGGGGGGGGGGGFFGGGFGGGGGGGGGGGGGGGGGGGGGGGGGGGFGEEGGGGGGGGGGGGGGGGGGGGGGGGGGGGGGGGGC
@M03364:276:000000000-BLYN8:1:1101:7761:9000 1:N:0:1
ACTCCTACGGGAGGCAGCAGTAGGGAATCTTCCACAATGGACGAAAGTCTGATGGAGCAACGCCGCGTGAGTGAAGAAGGTTTTCGGATCGTAAAACTCTGTTGTTGGAGAAGAACGTATTTGATAGTAACTGATCAGGTAGTGACGGTATCCAACCAGAAAGCCACGGCTAACTACGTGCCAGCAGCCGCGGTAATACGTAGGTGGCAAGCGTTGTCCGGATTTATTGGGCGTAAAGCGAGCG
+
GGGGGGGGGGGGGGGGGGGGGGGGGGGGGGGGGGGGGGGGGGGGGGGGGGGGGGGGGGGGGGGGGGGEGGGGGGGGGGGGFGFGGGGGGGGGGGGGGGFGGGGGGGGGGGGGGGGGGGGGGFGGGGGGGGGGGGGDGGGGGGGGGGGGGGGFGGGGDGGGGGGGGGGGEGGGGGGGGGGGGGGGGGGGGGGGGEEGG9EGFFGGGGGGGGGGGEGCEGGGEC*ACFGGGGGGGGGDC*:CGDDC
@M03364:276:000000000-BLYN8:1:1101:21821:9002 1:N:0:1
ACTCCTACGGGAGGCAGCAGTGGGGAATATTGCACAATGGGCGCAAGCCTGATGCAGCCATGCCGCGTGTATGAAGAAGGCCTTCGGGTTGTAAAGCACTTTCAGCGAGGAGGAAGGTGGTGAACTTAATACGTTCATCAATTGACGTTACTCGCAGAAGAAGCACCGGCTAACTCCGTGCCAGCAGCCGCGGTAATACGGAGGGTGCAAGCGTTAATCGGAATTACTGGGCGTAAAGCGCACG
+
GFGFGGGGEGGEG7F>CFGGGFGGGEEFFGGGGCFGDFEFGGGGGEGG7FFCGGCFGGGGGGGGGDGGGGGGG,FFGGGGEGGFGGDEEFGGFFFGCCFCFGGGGGGGGG@7F7FGGAAEC@,=EFF?FGDA<FFFCFFGFFFGGGGCFF:FFGGGGGGGGGGGGGCGGGGGGGGFGGGGEGGFFFGCGEGGGGGDFGGGGGEEDGEGGGGGGGEGGGGGGDGGGGGGGFGFDDECGGGGGGGC
@M03364:276:000000000-BLYN8:1:1101:12707:9002 1:N:0:1
ACTCCTACGGGAGGCAGCAGTGGGGAATATTGCACAATGGGCGCAAGCCTGATGCAGCCATGCCGCGTGTGTGAAGAAGGCCTTCGGGTTGTAAAGCACTTTCAGCGAGGAGGAAGGTGGTGAGCTTAATACGTTCATCAATTGACGTTACTCGCAGAAGAAGCACCGGCTAACTCCGTGCCAGCAGCCGCGGTAATACGGAGGGTGCAAGCGTTAATCGGAATTACTGGGCGTAAAGCGCACG
+
GGGEFGGGGGGGGGGGGGGGGGGGGGGGGGGFGGGGGGGGGGG7CGCFGGGGGGFGGGGGGGGGEFFGGGGGGGFFGFFGGGGGGGGGGGGGGGGGGGGGFGGGGGG>FEGGGGFFGGFFEDFEFGFCCDDECFG,FCEGFGGEF<FFBFGFGGGDEGGFG>FGGGGGGDGGGGGG7CFGGGGGGGFCEEGGGEGGFGCCE>ECCGGEGGGGGGGG7C+A5=CFCFFFGGGGDDGG<7:395<D
@M03364:276:000000000-BLYN8:1:1101:18475:9014 1:N:0:1
ACTCCTACGGGAGGCAGCAGTAGGGAATCTTCCACAATGGACGAAAGTCTGATGGAGCAACGCCGCGTGAGTGAAGAAGGTTTTCGGATCGTAAAACTCTGTTGTTGGAGAAGAATGTATCTGATAGTAACTGATCAGGTAGTGACGGTATCCAACCAGAAAGCCACGGCTAACTACGTGCCAGCAGCCGCGGTAATACGTAGGTGGCAAGCGTTGTCCGGATTTATTGGGCGTAAAGCGAGCG
+
GGGGGGGGGGGGGGGGGGGGGGGGGGGGGGGGGGGGGGGGGGGGGGGGGGGGGGGGGGGGGGGGGGGGGGGGGGGGGGGGGGGGGGGGGGGGGGGGGGGGGGGGGGGGCFGGGGGGGGGGGGGGGFGGGGGGGGGGGGGFGGGFGGGGGGGDGGGGGGGGGGGFGGGGGGGGGGGGGGGGCGGGGGGGGGGGGGGGGGGGFGGGGEBGCGFCEGEEGGGGECGGGGGGFFGGGGGGGDGGGGGG
@M03364:276:000000000-BLYN8:1:1101:22899:9028 1:N:0:1
ACTCCTACGGGAGGCAGCAGTAGGGAATCTTCGGCAATGGACGAAAGTCTGACCGAGCAACGCCGCGTGAGTGAAGAAGGTTTTCGGATCGTAAAACTCTGTTGTTAGAGAAGAACAAGGACGTTAGTAACTGAACGTCCCCTGACGGTATCTAACCAGAAAGCCACGGCTAACTACGTGCCAGCAGCCGCGGTAATACGTAGGTGGCAAGCGTTGTCCGGATTTATTGGGCGTAAAGCGAGCG
+
GGGFGGGGEDGGGGGGGGGFGGGGGGGGGGGGGGGGGGGGGGGGGGGGGGGFGGGGDCEGGGGGGGGGGGGDFGGGGGGGGFFGDFGGGGGGD?FFGGGGGGGGGGGGGGGGGGGGCGGFGGEFCFEGAAFGGGGGGGGGFEGGFGGGGGGGGGGGGGGGG?>CGGFFGGGGGG?CGEFCCGG7CFFCFGGGGGCEFFFGGFGGGF*<C<5@EEC8EFFCECEG9FF+:CFFGGEGGGGGGGGD
@M03364:276:000000000-BLYN8:1:1101:10248:9029 1:N:0:1
ACTCCTACGGGAGGCAGCAGTAGGGAATCTTCGGCAATGGACGAAAGTCTGACCGAGCAACGCCGCGTGAGTGAAGAAGGTTTTCGGATCGTAAAACTCTGTTGGTAGAGAAGAACGTTGGTGAGAGTGGAAAGCTCATCAAGTGACGGTAACTACCCAGAAAGGGACGGCTAACTACGTGCCAGCAGCCGCGGTAATACGTAGGTCCCGAGCGTTGTCCGGATTTATTGGGCGTAAAGCGAGC
+
GGGGGGGGGGGGGGGGGGGGGGGGGGGGGGGGGGGGGGGGGGGGGGGGGGGGGGGGGGGGGGGGGGGGGGGGGGGGGGGGGGGGGGGGGGGGGGGGGGGGGGGGGGGGGGGGGGGGGGGGGGGGGGGGGGGGGGGGGGGGGGGFGGGGGGGGGGGGGGGGGGGGGGGGGGGGGGGGGGGGGFGGGGGGGGGGGGGGGGGGGGGGGGGGGGGGGGGGGGGGGGEEGC?EGGGGDGEGDGGGG<C)
@M03364:276:000000000-BLYN8:1:1101:7741:9033 1:N:0:1
ACTCCTACGGGAGGCAGCAGTAGGGAATCTTCGGCAATGGGGGCAACCCTGACCGAGCAACGCCGCGTGAGTGAAGAAGGTTTTCGGATCGTAAAACTCTGTTGTTAGAGAAGAACGTTAAGTAGAGTGGAAAGTTACTTAAGTGACGGTATCTAACCAGAAAGGGACGGCTAACTACGTGCCAGCAGCCGCGGTAATACGTAGGTCCCAAGCGTTGTCCGGATTTATTGGGCGTAAAGCGAGC
+
GGGGGGGGGGGGGGGGGGGGGGGGGGGGGGGGGGGGGGGGGGGGGGGGGGGGGGGGGGGGGGGGGGGGGGGGGGGGGGGGGGGGGGGGGGGGGGGGGGGGGGGGGGGGGGGGGGGGGGGGGGGGGGGGGGGGGGGGGGGGGGGGGGGGGGGGGGGGGGGGGGGGGGGGGGGGGGGGGGGGGGGGGGGGGGGGGGGGGGGGGGGGGGGGFCFGGGGGGGGGGG=CDFGGGGGGGGGGGGGGGGG3
@M03364:276:000000000-BLYN8:1:1101:6874:9085 1:N:0:1
ACTCCTACGGGAGGCAGCAGTGGGGAATATTGCACAATGGGCGCAAGCCTGATGCAGCCATGCCGCGTGTATGAAGAAGGCCTTCGGGTTGTAAAGTACTTTCAGCGAGGAGGAAGGCATTAAGGTTAATAACCTTAGTGATTGACGTTACTCGCAGAAGAAGCACCGGCTAACTCCGTGCCAGCAGCCGCGGTAATACGGAGGGTGCAAGCGTTAATCGGAATTACTGGGCGTAAAGCGCACG
+
GGGGGGGGGGGGGGGGGGGGGGGGGGGGGGGGGGGGGGGGGGGGGGGGGGGGGGGGGGGGGGGGGGGGGGGGGGGGGGGGFGGGGGGGGGGGGGGGGGGGGGGGGGGGGGGGGGGGGGGGGGGGGGGGGGGGGGGGGGGGGGGGGGGGGGGGGGGGGGGGGGGGGGGGGGGGGGGGGGGGGGGGGGGGGGGGGGGGGGGGGGGGGGGGGGGGGGGGGGGGGGGGGGFGEGGGGGGGGGGGDGG:
@M03364:276:000000000-BLYN8:1:1101:8248:9089 1:N:0:1
ACTCCTACGGGAGGCAGCAGTAGGGAATCTTCGGCAATGGGGGGAACCCTGACCGAGCAACGCCGCGTGAGTGAAGAAGGTTTTCGGATCGTAAAACTCTGTTGTTAGAGAAGAACAAGGACGTTAGTAACTGAACGTCCCCTGACGGTATCTAACCAGAAAGCCACGGCTAACTACGTGCCAGCAGCCGCGGTAATACGTAGGTGGCAAGCGTTGTCCGGAATTATTGGGCGTAAAGCGCGCG
+
GGGGGGGGGGGGGGGGGGGGGGGGGGGGGGGGGGGGGGGGGGGGGGGGGGGGGGGGGGGGGGGGGGGGGGGGGGGGGGGGGGGGGGGGGGGGGGGGGGGGGGGGGGGGGGGGGGGGGGGGGGGGGGGGGGGGGGGGGGGGGGGGGGGGGGGGGGGGGGGGGGGGGGGGGGGGGGGFGGGGGGGGGGGGGGGGGGDEGFFGGFGGGGGFGGGGGGGGGGGEGG5CEFFGGGFGGGGGGGGGGGGG
@M03364:276:000000000-BLYN8:1:1101:10541:9096 1:N:0:1
ACTCCTACGGGAGGCAGCAGTGGGGAATATTGGACAATGGGCGAAAGCCTGATCCAGCCATGCCGCGTGTGTGAAGAAGGCCTTTTGGTTGTAAAGCACTTTAAGCGAGGAGGAGGCTACTTGGATTAATACTCTAGGATAGTGGACTTTACTCGCAGAATAAGCACCGGCTAACTCTGTGCCAGCAGCCGCGGTAATACAGAGGGTGCGAGCGTTAATCGGATTTACTGGGCGTAAAGCGTGC
+
GGGGGGGGGGGGGGGGEGFGGGFGGGGGCGGGGGGGGGGGGGGGGGGGGGGGGGFGFDGGFGCGGGGGGGGGGGGGGGGGDFFGGGGGGGGGGGGGGGFGGGFGGGGCFGGGGGGGGGGEGGGGFGCGGGGGGGGGGGFGFGDGGGGGGGGGG9EGDGD:FGGGGGGGGEEGGGGGCFGCGGGFGGGGGFGGGGGEGGGGDCFGGDEEGGGGGGGGDEFGGGGEGGGGGGGGGGGECGGFGGGC
@M03364:276:000000000-BLYN8:1:1101:6058:9144 1:N:0:1
ACTCCTACGGGAGGCAGCAGTAGGGAATCTTCGGCAATGGGGGCAACCCTGACCGAGCAACGCCGCGTGAGTGAAGAAGGTTTTCGGATCGTAAAACTCTGTTGTTAGAGAAGAACGTTAAGTAGAGTGGAAAGTTACTTAAGTGACGGTATCTAACCAGAAAGGGACGGCTAACTACGTGCCAGCAGCCGCGGTAATACGTAGGTCCCAAGCGTTGTCCGGATTTATTGGGCGTAAAGCGAGC
+
GGGGGGGGGGGFGGGGGGGGGGGGGGGGGGGGFDGGGGGGFGEGGGGGGGGGGGGGGGGGGGGGGGGGGGGFFGGGGGGGFGGGGGGCGGGGGGGGGGGGGGGGGGGGGGGFGGGGGGGGGGGGGFGGGFFEGGFGGGGGGFGGGFFGEEGGGGGGGGGGFGFGGGGGGDFEGGGGGGGGFGGGGGFGGFEGCGECEGGFGGGGCFFGFFGGFGEGGGGGEDEE=EFGGGGFGGGGDGGGGGG)
@M03364:276:000000000-BLYN8:1:1101:15664:9164 1:N:0:1
ACTCCTACGGGAGGCAGCAGTAGGGAATCTTCGGCAATGGACGAAAGTCTGACCGAGCAACGCCGCGTGAGTGAAGAAGGTTTTCGGATCGTAAAACTCTGTTGTTGGAGAAGAACGTATTTGATAGTAACTGATCAGGTAGTGACGGTATCCAACCAGAAAGCCACGGCTAACTACGTGCCAGCAGCCGCGGTAATACGTAGGTGGCAAGCGTTGTCCGGATTTATTGGGCGTAAAGCGAGCG
+
GGGGGGGGGGGGGGGGGGGGGGGGGGGGGGGGGGGGGGGGGGGGGGGGGGGGGGGGGGGGGGGGGGGGGGGGGGGGGGGGFGGGGGGGGGGGGGGGGGGGGGGGGGGGGGGGGGGGGGGGGGGGGGGGGGGGGGGGGGGGGGGGGGGGGGGGGGGGGGGGGGGGGGGGGGGGGGGGGGGGGGGGGGGGGGGGGGGGGGGGGGGGGGGGGGGGGGCGEGGGGGEGFGGG7FFGGGGGGGGGGGG<
@M03364:276:000000000-BLYN8:1:1101:25551:9171 1:N:0:1
ACTCCTACGGGAGGCAGCAGTGGGGAATATTGCACAATGGGCGCAAGCCTGATGCAGCCATGCCGCGTGTATGAAGAAGGCCTTCGGGTTGTAAAGTACTTTCAGTCGGGAGGAAGGTGTTAAGGTTAATAACCTTGACAATTGACGTTACCGACAGAAGAAGCACCGGCTAACTCCGTGCCAGCAGCCGCGGTAATACGGAGGGTGCAAGCGTTAATCGGAATTACTGGGCGTAAAGCGCACG
+
FFGGGGGGGCEGGGGGGGGGGGGGGGGGGGG@CGFGGGGGGGGGGGCFGGGGGGGGGGFDFFGGGGGGDFGFGFGGGGGGGGGGGGGGCFGEFEGGGGGGGGGGGGGGGG@FGDDGCFGGGGCGGGGGGGGGAD<F?CFFGGGGCFGEGGGGEFC>>FC@FGGFCCCCEFCFF:DECEGFCFGGGGGGGEGEE*8BFGGCC5CGC;EGGGGGGEGEFCFG58EGG?C:7CFGG<:CDGFGDGGC
@M03364:276:000000000-BLYN8:1:1101:8816:9180 1:N:0:1
ACTCCTACGGGAGGCAGCAGTAGGGAATCTTCGGCAATGGACGAAAGTCTGACCGAGCAACGCCGCGTGAGTGAAGAAGGTTTTCGGATCGTAAAACTCTGTTGGTAGAGAAGAACGTTGGTGAGAGTGGAAAGCTCATCAAGTGACGGTAACTACCCAGAAAGGGACGGCTAACTACGTGCCAGCAGCCGCGGTACTACGTAGGTCCCGAGCGTTGTCCGGATTCATTGGGCGTAAAGCGAGG
+
FG<@FFFGGDGGGGGGGGGGGGGGEGGCFGGFGGGGGGFG<FGGGGG9F9EGGGCFGG@CFFGGGGGGGGGFEFGGGCFGB5E?FFGFGCFEFCGGGFGGGFCFG@EGAECFFGGGE:<BFE@FGDG8<EGGGGGFEDFGFCFDFFGGECBFG=FGFGGF<FCGFGGFCCFDEGFGGGGGFGC9FFGFG>EGGGE@*2>EEF+=EGCFGG5C=E*/:=CCECC1*+30++07CDE=DGGGD<D)
@M03364:276:000000000-BLYN8:1:1101:25688:9183 1:N:0:1
ACTCCTACGGGAGGCAGCAGTAGGGAATCTTCCACAATGGGCGAAAGCCTGACCGAGCAACGCCGCGTGAGTGAAGAAGGTTTTCGGATCGTAAAACTCTGTTGGTAGAGAAGAACGTTGGTGAGAGTGGAAAGCTCATCAAGTGACGGTAACTACCCAGAAAGGGACGGCTAACTACGTGCCAGCAGCCGCGGTAATACGTAGGTCCCGAGCGTTGTCCGGATTTATTGGGCGTAAAGCGAGC
+
EFGGGGGGGGGGGGGGGGGGGFFGGGGGGGG<FGGGGGGGGFGGCG:FGGGGGGCCFGGGGGGGGGGGDGGAFGFGGFGFGGGGGGCFGBFFFGGCFFGGGGAE88EF?FFFDGGFGF,BFGGDF,B=DFDGGGG9,,CFGGG,,C<=FGFFCGGGC79FGGCFGEGGGGG>BCC@FGGFGCFFGGGGFGECGDGGGGFGGGCFGGGG5=ECEGE8C><9CECE5++2<9FF*9=C35:CD3C)
@M03364:276:000000000-BLYN8:1:1101:5073:9187 1:N:0:1
ACTCCTACGGGAGGCAGCAGTAGGGAATTTTCCGCAATGAGCGAAAGCTTGACGGAGCGACACAGCGTGCAGGATGAAGGTCTTCGGATTGTAAACTGCTGTTGTAAGGGAAGAAAAAATTTAATAGGAAATGATTAAATCTTGACGGTACCTTATTAGAAAGTGACGGCAAACTATGTGCCAGCAGCCGCGGTAATACATAGGTCACAAGCGTTATCCGGCATTATTGGGCGTAAAGCGTTCG
+
FFAF@DFC;FC7FGG;FGEEFG<C@FCFGDA@F7FFFEDCFGEFFGEGAFGGGCFGGG::F:+CF@BFGGGFFFGGF<E<<CEFF=B=B=EFFG9EBFFDFGGGGGFGGFGE@EEFFF:FBFEF9@@FA?8F,,C<FFFFF<,5@BF7@<=,8@>,@A@;FGGFGGGGDEGCCFGG,@FFFGG8FFFGGGGGC:CCFCCEG@E,6B,,BC@58=C87:F*C**/;+=<C?8CDGGEGGCD<C**
@M03364:276:000000000-BLYN8:1:1101:2400:9197 1:N:0:1
ACTCCTACGGGAGGCAGCAGTAGGGAATCTTCCACAATGGACGAAAGTCTGATGGAGCAACGCCGCGTGAGTGAAGAAGGTTTTCGGATCGTAAAACTCTGTTGTTGGAGAAGAATGTATCTGATAGTAACTGATCAGGTAGTGACGGTATCCAACCAGAAAGCCACGGCAAACTATGTGCCAGCAGCCGCGGTAATACATAGGTCACAAGCGTTATCCGGAATTATTGGGCGTAAAGCGTTCG
+
GGGG,EFFEGGGGGGGGGGGGGGGGGGGGGGGGGGGGGFFGGGGGGGFGGGGFGGGGGGGGGDGGGGFFEGFFFGGGGGGGGGGGGGGGECFFGGGBFD9FGGGG?FGFGGDGFGFFGGGGGGGG9FGGGGGGGGGGGGFGGGGGGGGGGGGGGGGGGGGGGGGGGGGEG>FFGFFAEFFGGGGGFGGFGGGGCEEDFFGGFGGGFDGCGGFGEGEFC7=CCG5FGCFG+;CGGDGGFGGGDCD
@M03364:276:000000000-BLYN8:1:1101:24059:9213 1:N:0:1
ACTCCTACGGGAGGCAGCAGTAGGGAATTTTCCGCAATGAGCGAAAGCTTGACGGAGCGACACAGCGTGCAGGATGAAGGTCTTCGGATTGTAAACTGCTGTTGTAAGGGAAGAAAAAATTTAATAGGAAATGATTAAATCTTGACGGTACCTTATTAGAAAGTGACGGCAAACTATGTGCCAGCAGCCGCGGTAATACATAGGTCACAAGCGTTATCCGGAATTATTGGGCGTAAAGCGTTCG
+
GGGGGGGGGGGGGGGGGGGGGGGGGGGGGGGGGGGGGGGGGGGGGGGGGGGGGGGGGGGGGGGGGGGGGGGGGGGGGGGGGGGGGGGGGGGGGGGGGGGGGGFGGGGGGGGGGGGGGGGGGGGGGGGGGGGGGGGGGGGGGGGGGGGCGGGGGGGGGGGGGGGGGGGGGGGGGGGGGGGGGGGGGGGGGGGGGGGGGGGGGGGGGGGGGGGFGGGGGGGGGEEGGGGGGFFGDGGGGGGGGGGC
@M03364:276:000000000-BLYN8:1:1101:21705:9231 1:N:0:1
ACTCCTACGGGAGGCAGCAGTAGGGAATCTTCGGCAATGGGGGCAACCCTGACCGAGCAACGCCGCGTGAGTGAAGAAGGTTTTCGGATCGTAAAACTCTGTTGTTAGAGAAGAACGTTAAGTAGAGTGGAAAATTACTTAAGTGACGGTATCTAACCAGAAAGGGACGGCTAACTACGTGCCAGCAGCCGCGGTAATACGTAGGTCCCAAGCGTTGTCCGGATTTATTGGGCGTAAAGCGAGC
+
GGGGGGGGGGGGGGGGGGGGGGGGGGGGGGGGGGGGGGGGGGGGGGFGGGGGGGGGGGGGGGGGCFGGGGGGFFGGGGGGEFGGGGGGGGGGGGGGGGGGGGGGGGGGFGGGGGGFGGGFGFFCGGCFGFGGGGFGGFGFGGGGGDGGGGGGGGGGC@FG7@:G7FGGGGGDFFFEGGGGGFFGCGCFGGCGGGEGGGGGGGGGGCFGGGGGGGCE5AE7CEGGEFFFGGGEDGGGGFFGGGG7
@M03364:276:000000000-BLYN8:1:1101:12798:9242 1:N:0:1
ACTCCTACGGGAGGCAGCAGTAGGGAATCTTCGGCAATGGACGAAAGTCTGACCGAGCAACGCCGCGTGAGTGAAGAAGGTTTTCGGATCGTAAAACTCTGTTGTTAGAGAAGAACAAGGACGTTAGTAACTGAACGTCCCCTGACGGTATCTAACCAGAAAGCCACGGCTAACTACGTGCCAGCAGCCGCGGTAATACGTAGGTGGCAAGCGTTGTCCGGATTTATTGGTCGTAAAGCGAGCG
+
FGFEAEFECCGGGEGEFE<FGGGFCCFDC<EF?@@FCCEFF@@FG:@@CFGGGGGEGEGCCB@CCGGGGEG,<FFCFFGG?FEBFGC?FGCFFCCF<FFEAFGGFFCD<<F=FFFG@F,=A>FG=F@F?CF9,DDDED=>>,>FDFG@FC73@F9D<7,6DDCC7C<>@EGEEGG,,1D:FEGEF8<@FGGG>8*=9+?8?BCEG9*CF6*:;BCC50<:EGCE9F9CFD0019FE<DDDC5)/
@M03364:276:000000000-BLYN8:1:1101:17231:9251 1:N:0:1
ACTCCTACGGGAGGCAGCAGTAGGGAATCTTCGGCAATGGACGAAAGTCTGACCGAGCAACGCCGCGTGAGTGAAGAAGGTTTTCGGATCGTAAAACTCTGTTGTTAGAGATGAACAAGGACGTTAGTAACTGAACGTCCCCTGACGGTATCTAACCAGAAAGCCACGGCTAACTACGTACCAGCAGCCGCGGTAATACGTAGGTGGCAAGCGTTGTCCGGATTTATTGGGCGTAAAGCGAGCG
+
GGGGGGGGGGGGGGGGGGGGGGGGGGGGGGGGGGGGGGGGGGGGGGGGGGGGGGGGGGGGGGGGGGGGGGGGGGGGGGGGGGGGGGGGGGGGGGGGGGGGGGGGGGGGGGGGGGGGGGGGGGGGGGGGGGGGFGGGGGGGGGGGGGGGGGGGGGGGGGGGGGGGFGGGGGGGGGGGGGGGGGGGGGGGGGGGGGGGGGFGGGGGGGGGGGGGGGGGEFFEGGG=CGGGGFGGGGGGGGGGGGGD
@M03364:276:000000000-BLYN8:1:1101:28389:9256 1:N:0:1
ACTCCTACGGGAGGCAGCAGTAGGGAATCTTCGGCAATGGACGAAAGTCTGACCGAGCAACGCCGCGTGAGTGAAGAAGGTTTTCGGATCGTAAAACTCTGTTGTTAGAGAAGAACGACGAGGAGAGTGGAAAGCTCCTCGTGTGACGGTATCTTACCAGAAAGGAACGGCTAAATACGTGCCAGCAGCCGCGGTAATACGTATGTTCCAAGCGTTATCCGGATTTATTGGGCGTAAAGCGAGC
+
EGCFFFCFGGCG>FGGGGGGG9<FCFGGGFGAD@CFGGGGEEEFGGEFGGGF,C:FGE+CCF+6@>FGGDECFGGGGGGGEC9A9FEF@FFGGGFGGG@FGFDFEGGAFD9F<BFEECECCCG++83B<<FFGDFGC<D7FEFGC=@+*@@*C9EEB:CC7CCF:<FCBG>C72<BFFGC,*BFGGGG,::5*8:CEFGGCCF@C<;B+13+;*CEG5?7C5;=1+<CE?+:9CGE73?*/*1)
@M03364:276:000000000-BLYN8:1:1101:10958:9275 1:N:0:1
ACTCCTACGGGAGGCAGCAGTGGGGAATATTGCACAATGGGCGCAAGCCTGATGCAGCCATGCCGCGTGTATGAAGAAGGCCTTCGGGTTGTAAAGTACTTTCAGCGAGGAGGAAGGCGTTGTGGTTAATAACCGCAGCGATTGACGTTACTCGCAGAAGAAGCACCGGCTAACTCCGTGCCAGCAGCCGCGGTAATACGGAGGGTGCAAGCGTTAATCGGAATTACTGGGCGTAAAGCGCACG
+
GGGGGGGGGGGGGGGGGGGGGGGGGGGGGGGGGGGGGGGGGGGGGGGGGGGGGGGGGGGGGGGGGGGGGGGGGGGGGGGGGGGGGGGGGGGGGGGGGGGGGGGGGGGGGGGGGGGGGGGGGGGGGGGGGFGGGGGGGGGGEGGGGFGGGGGGGGGGGGGGGGGGGGFGGGGGGGGGGGGGGFGFGGGGGGGGGGGGGGGGGCGGGGGGGGGGGGGGGGGGGGGGGGGGGGGGGGGGFGGGGGG<
@M03364:276:000000000-BLYN8:1:1101:6872:9282 1:N:0:1
ACTCCTACGGGAGGCAGCAGTGGGGAATATTGGACAATGGGCGAAAGCCTGATCCAGCCATGCCGCGTGTGTGAAGAAGGCCTTTTGGTTGTAAAGCACTTTAAGCGAGGAGGAGGCTACTTAGATTAATACTCTAGGATAGTGGACGTTACTCGCAGAATAAGCACCGGCTAACTCTGTGCCAGCAGCCGCGGTAATACAGAGGGTGCGAGCGTTAATCGGATTTACTGGGCGTAAAGCGTGC
+
GGGGGGGGGGGGGGGGGGGGGGGGGGGGGGGGGGGGGGGGGGGGGGGGGGGGGGGGGGGGGGGGGGGGGGGGGGGGGGGGGGGGGGGGGGGGGGGGGGGGGGGGGGGGGGGGGGGGGGGGGGGGGGGGGGGGGGFGGGCGGGGGGGGGGGGGGGGGGGGGGGGGGGGGGGGGGGGGGGGGGGGGGGGGGGGGGGCGGGGGGGFFGGGGGGGGGGGGEGGFGGGGGGGGGGGGGGGGGCCFGGG5
@M03364:276:000000000-BLYN8:1:1101:18927:9293 1:N:0:1
ACTCCTACGGGAGGCAGCAGTAGGGAATCTTCCACAATGGACGAAAGTCTGATGGAGCAACGCCGCGTGAGTGAAGAAGGTTTTCGGATCGTAAAACTCTGTTGTTGGAGAGGAACGTATTTGATAGTAACTGATCAGGTAGTGACGGTATCCAACCAGAAAGCCACGGCTAACTACGTGCCAGCAGCCGCGGTAATACGTAGGTGGCAAGCGTTGTCCGGATTTATTGGGCGTAAAGCGAGCG
+
GGGGGGGGGGGGGGGGGGGGGGGGGGGGGGGGGGGGGGGGGGGGGGGGGGGGGGGGGGGGGGGGGGGGGGGGGGGGGGGGGGGGGGGGGGGGGGGGGGGGGGGGGGGGGGGGGGGGGGGGGGGGGGGGGGGGGGGGGGGGGGGGGGGGGGGGGGGGGGGGGGGGGGGGGGGGGGGGGGGGGGF@FGFGGGGGGEGGGGGGGGGGGGGGGGGGGGGGGGGGGEEDFFGGGGGGGGGGGFGGGGGD
@M03364:276:000000000-BLYN8:1:1101:21384:9302 1:N:0:1
ACTCCTACGGGAGGCAGCAGTAGGGAATCTTCGGCAATGGACGAAAGTCTGACCGAGCAACGCCGCGTGAGTGAAGAAGGTTTTCGGATCGTAAAACTCTGTTGTTAGAGAAGAACGACGAGGAGAGTGGAAAGCTCCTCGTGTGACGGTATCTAACCAGAAAGGGACGGCTAACTACGTGCCAGCAGCCGCGGTAATACGTAGGTCCCGAGCGTTGTCCGGATTTATTGGGCGTAAAGCGAGC
+
GGGGGGGGGGGGGGGGGGGGGGGGGGGGGGGGGGGGGGGGGGGGGGGGGGGGGGGGGGGGGGGGGGGGGGGGGGGGGGGGGGGGGGGGGGGGGGGGGGGGGGGGGFGGGGGGGGGGGGGGGGGGGGGGGGGGGGGGGGGGGGGGGGGGGFGGGGGGGGGGGGGGGGGGGGGGGGGGGGGGGG>CFFGGGGGEEGGGGGGGGGFGGGGGGGGGGGGGGGGGEC;5CCCFEEGGGDEEGGGGDGD)
@M03364:276:000000000-BLYN8:1:1101:7403:9315 1:N:0:1
ACTCCTACGGGAGGCAGCAGTGGGGAATATTGCACAATGGGCGCAAGCCTGATGCAGCCATGCCGCGTGTATGAAGAAGGCCTTCGGGTTGTAAAGTACTTTCAGCGAGGAGGAAGGCATTAAGGTTAATAACCTTAGTGATTGACGTTACTCGCAGAAGAAGCACCGGCTAACTCCGTGCCAGCAGCCGCGGTAATACGGAGGGTGCAAGCGTTAATCGGAATTACTGGGCGTAAAGCGCACG
+
GGGFGGGGGGGGGGGGGGGGGGGGGGGGGGGGGGGGGGGGGFGGGGGGGFGGGGFGGFGGGGGGGGGGGGGGGGGGGGGGGGGGGGGGGGGGACFGGFGGFGGGGFGDGGCFECFGC8EFGGGDGGGG9FGGGGGGGGGGGFGGGGGGGGGGGGGDEDGDGFGGGGGGGGG7BCCFFGFDEG98CFFGFEGGGGDDF?FGGGEEC88EFFGGGGGGGGGGGGGGGGFGFGGGGGGGGGGGGCD<
@M03364:276:000000000-BLYN8:1:1101:11902:9324 1:N:0:1
ACTCCTACGGGAGGCAGCAGTAGGGAATCTTCGGCAATGGACGAAAGTCTGACCGAGCAACGCCGCGTGAGTGAAGAAGGTTTTCGGATCGTAAAACTCTGTTGTTAGAGAAGAACAAGTGGGAGAGTAACTGTTCCCACCTTGACGGTATCTAACCAGAAAGCCACGGCTAACTACGTGCCAGCAGCCGCGGTAATACGTAGGTGGCAAGCGTTGTCCGGATTTATTGGGCGTAAAGCGAGCG
+
GGGGGGGGGGGGGGGGGGGGGGGGGGGGGGGGGGGGGGGGGGGGGGGGGGGGGGGGGGGGGGGGGGGGGGGGGGGGGGGGGGGGGGGGGGGGGGGGGGGGGGGGGGGGGGGGGGGGGGGGGGGGGGGGGGGGGGGGGGGGGGGGGGGGGGGGGGGGGGGGGGGGGGGGGGGGGGGGGGGGGGGGGGGGEGGGGGGGGGGGGGGGGGGGGFGDGGGGGGFGGGGGGGFGGGGGGGGGGFGC<DDC
@M03364:276:000000000-BLYN8:1:1101:27310:9333 1:N:0:1
ACTCCTACGGGAGGCAGCAGTAGGGAATCTTCCACAATGGACGAAAGTCTGATGGAGCAACGCCGCGTGAGTGAAGAAGGTTTTCGGATCGTAAAACTCTGTTGTTGGAGAAGAATGTATCTGATAGTAACTGATCAGGTAGTGACGGTATCCAACCAGAAAGCCACGGCTAACTACGTGCCAGCAGCCGCGGTAATACGTAGGTGGCAAGCGTTGTCCGGATTTATTGGGCGTAAAGCGAGCG
+
GFGGGGGFG7:8C@ECFEGGGGFGGGGCEGGGDGGGGGGGGGGG+CFFFGGCGFGGGGFGGGGGCEGGG=FCEFEGGCFGFFFGF:C,?FGGGGCCFGG<FGG9:BFF8ECB?==EFFAAEEAFGGGGCFGGGFGAEGGGGGGFGGGGFFGC9D3@CFGGGFFFFDGGG@FEFFGGGGGGGFFG7,DFBCCCEG>CGGGCB9C7CE*:FFG581:?=9FED*3A<FGGGG5AD7C5CFFCGDD3
@M03364:276:000000000-BLYN8:1:1101:5428:9338 1:N:0:1
ACTCCTACGGGAGGCAGCAGTAGGGAATCTTCGGCAATGGACGAAAGTCTGACCGAGCAACGCCGCGTGAGTGAAGAAGGTTTTCGGATCGTAAAACTCTGTTGGTAGAGAAGAACGTTGGTGAGAGTGGAAAGCTCATCAAGTGACGGTAACTACCCAGAAAGGGACGGCTAACTACGTGCCAGCAGCCGCGGTAATACGTAGGTCCCAAGCGTTGTCCGGATTTATTGGGCGTAAAGCGAGC
+
GGGGGGGGGGGGGGGGGGGGGGGGGGGGGGGGGGGGGGGGGGGGGGGGGGGGGGGGGGGGGGGGGGGGGGGGGGGGGGGGGGGGGGGGGGGGGGGGGGGGGGGGGGGGGGGGGGGGGGGGGGGGGGGFGGGGGGGGGGGGGGGGGGGGGEGGGGGGGGGGGGGGGGGGGGGGGGGGGGGGGGGGGGGGGGGGGGGGGGFFGGEFGFEFGG6FGGEEGGGGGGEGGFEFGGGGGGGGGFGGGGD5
@M03364:276:000000000-BLYN8:1:1101:11596:9348 1:N:0:1
ACTCCTACGGGAGGCAGCAGTAGGGAATCTTCCACAATGGACGAAAGTCTGATGGAGCAACGCCGCGTGAGTGAAGAAGGTTTTCGTATCGTAAAACTCTGTTGTTGGAGAAGAATGTATCTGATAGTAACTGATCAGGTAGTGACGGTATCCAACCCGAAAGCCACGGCTAACTACGTGCCAGCAGCCGCGGTAATACGTAGGTGGCAAGCGTGGTCCGGATTTATTGGGCGTAAAGCGAGCG
+
FGGGGGGGGGGGGGGGGGGGGDGGGGGGGGGDFGGGGGGG,EF+FFG,EFGG@F9FGGGGGGGGGGGFGCC6CCFGAEGGF<<FFGEFGFGFFGGFFCE<EGG,B=EDBEFG=FF9FEFCB@?@,EFE,CBEC<,5?F,C,5CFCFG7>B<DD<=FC:@CBCCF@<:33+>F7D3,<B>F7DE@@FG88EEGG8CE;FGGG?F7CFFG9988EE*/AAEG=/*797A+AFG599CCC>C5>DDC
@M03364:276:000000000-BLYN8:1:1101:20871:9361 1:N:0:1
ACTCCTACGGGAGGCAGCAGTAGGGAATCTTCCACAATGGACGAAAGTCTGATGGAGCAACGCCGCGTGAGTGAAGAAGGTTTTCGGATCGTAAAACTCTGTTGTTGGAGAAGAACGTATCTGATAGTAACTGATCAGGTAGTGACGGTATCCAACCAGAAAGCCACGGCTAACTACGTGCCAGCAGCCGCGGTAATACGTAGGTGGCAAGCGTTGTCCGGATTTATTGGGCGTAAAGCGAGCG
+
GGGGGGGGGGGGGGGGGGGGGGGGGGGGGGGGGGGGGGGGGGGGGGGGGGGGGGGGGGGGGGGGGGGGGGGDGGGGGGGGGGGGGGGGGGGGGGGGGGGGGGGGGGGGGGGGGGGGGGGGGGGGGGGGGGGGGGGGGGGGGGGGGGGGGGGGGGGGGGGGGGGGGGGGGGGGGGGGGGGGGGGGGGGGGGGGGGGGGGGGGGGGGGGGGGGGGGGGGGFECEDGGGGGGGGGGGGGGGGGGGGD
@M03364:276:000000000-BLYN8:1:1101:20687:9371 1:N:0:1
ACTCCTACGGGAGGCAGCAGTAGGGAATCTTCGGCAATGGACGAAAGTCTGACCGAGCAACGCCGCGTGAGTGAAGAAGGTTTTCGGATCGTAAAACTCTGTTGTTAGAGAAGAACAAGGACGTTAGTAACTGAACGTCCCCTGACGGTATCTAACCAGAAAGCCACGGCTAACTACGTGCCAGCAGCCGCGGTAATACGTAGGTGGCAAGCGTTGTCCGGATTTATTGGGCGTAAAGCGAGCG
+
GGGGGGGGGGGGGGGGGGGGGGGGGGGGGGGGGGGGGGGGGGGGGGGGGGGGGGGGGGGGGGGGGGGGGGGGGGGGGGGGGGGGGGGGGGGGGGGGGGGGGGGGGGGGGGGGGGGGGGGGGGGGGGGGGGGGGGGGGGGGGGGGGGGGGGGGGGGGGGGGGGGGGGGGGGGGGGGGGGGGGGGGGGGGGGGGGGGGGGGGGGGGGGGGGGGGGGGGGGGGGGGGGGGGGGGGGGGDGGGGGGGD
@M03364:276:000000000-BLYN8:1:1101:13866:9375 1:N:0:1
ACTCCTACGGGAGGCAGCAGTAGGGAATCTTCGGCAATGGACGAAAGTCTGACCGAGCAACGCCGCGTGAGTGAAGAAGGTTTTCGGATCGTAAAACTCTGTTGGTAGAGAAGAACGTTGGTGAGAGTGGAAAGCTCATCAAGTGACGGTAACTACCCAGAAAGGGACGGCTAACTACGTGCCAGCAGCCGCGGTAATACGTAGGTCCCGAGCGTTGTCCGGATTTATTGGGCGTAAAGCGAGC
+
GGGGGGGGGGGGGGGGGGGGGGGGGGGGGGGGGGGGGGGGGGGGGGGGGGGGGGGGGGGGGGGGGGGGGGGGGGGGGGGGGGGGGGGGGGGGGGGGGGGGGGGGGGGGGGGGGGGGGDGGGGGGGGGGGFFGGGGGGGGGGGGGGGGGGGGGGGGGFGGGGGGGGGGGGGGGGGGGGGGGGGGGGGFFGGGGGGGGGGGGGGGGGGGGGGGGGGGGGGGGGGGGGGGGGGGGGGGGGCGGGGG)
@M03364:276:000000000-BLYN8:1:1101:6422:9381 1:N:0:1
ACTCCTACGGGAGGCAGCAGTAGGGAATCTTCCACAATGGACGAAAGTCTGATGGAGCAACGCCGCGTGAGTGAAGAAGGTTTTCGGATCGTAAAACTCTGTTGTTGGAGAAGAATGTATCTGATAGTAACTGATCAGGTAGTGACGGTATCCAACCAGAAAGCCACGGCTAACTACGTGCCAGCAGCCGCGGTAATACGTAGGTGGCAAGCGTTGTCCGGACTTATTGGGCGTAAAGCGAGTG
+
FEFEGFGGEGGEGGEEEFG?CCFGGGGG9C@,<CGAFGGCCEGCGC+C<FEFGG,CFFFFEFGGG7FF=7=FFGG9CEE,,:FFFCGGG7=FEFGCBFFFCG9,EF=,:BA,EFE9AEA9EFCE,F,8B5,C,C<9@EFEF,CFC<73>7AF<9@>:>DDFFFGG,3@EC:+@FG=>CGGGGCG7D:C,>51**48;F9*,6=EC9C,8?@EGE88=A75/:*=9@:CCC5*1>:*9:*7C7)1
@M03364:276:000000000-BLYN8:1:1101:26177:9391 1:N:0:1
ACTCCTACGGGAGGCAGCAGTAGGGAATCTTCCACAATGGACGAAAGTCTTATGGAGCAACGCCGCGTGAGTGAAGATGGTTTTCGGATCGTAAAACTCTGTTGTTAGAGAAGAACGTTAAGTAGAGTGGTAAGTTACTTAAGTGACGGTATCTAACCAGAAAGGGACGGCTAACTACGTGCCAGCAGCCGCGGTAATACGTAGGTCCCAAGCGTTGTCCGGATGTATTGGTCGTAAAGCGAGC
+
FEFFFGDEFGCEEGC;CEGEGFGGDGFGCFEFGGGGGFEFG8CE@FFGDGFFGFGFGGCGF@:+@CFGGCGFFD9E<,CCCFECFCE7F7FDFFFG,,=E<EFGGGGDEBEFF@<FB:=?FF,,5<FBFG,B55@B,5DFGGGGFFF=CGGGGDF<FFGGGFFFCFFE@FGGG7,ECFF<:BCECCDCC,*8C5B8BEFG5<CGEC9?8C*C*;;**/=CCE5=3>7>FGG+*9>C*<F*9*9)
@M03364:276:000000000-BLYN8:1:1101:23593:9394 1:N:0:1
ACTCCTACGGGAGGCAGCAGTAGGGAATTTTCCGCAATGAGCGAAAGCTTGACGGAGCGACACAGCGTGCAGGATGAAGGTCTTCGGATTGTAAACTGCTGTTGTAAGGGAAGAAAAAATTTAATAGGAAATGATTAAATCTTGACGGTACCTTATTAGAAAGTGACGGCAAACTATGTGCCAGCAGCCGCGGTAATACATAGGTCACAAGCGTTATCCGGAATTATTGGGCGTAAAGCGTTCG
+
GGGGGGGGGGGGGGGGGGGGGGGGGGGGGGGGGGGGGGGGGGGGGGGGGGGGGGGGGGGGGGGGGGGGGGGGGGGGGGGGGGGGGGGGGGGGGGGGGGGGGGGGGGGGGGGGGGGGGGGGGGGGGGGGGEGGGGGGGGGGGGGGGGGDFFGGGGGGGGFGGGGGGGGGGGGGGGGGGGGGGGGGGGGGGGGGGGGGGGGGGGGGGFFGGGDFGGGGGGGGGGDGGGGGGGGGGGGGGGGGGGGD
@M03364:276:000000000-BLYN8:1:1101:8339:9396 1:N:0:1
ACTCCTACGGGAGGCAGCAGTAGGGAATCTTCGGCAATGGACGAAAGTCTGACCGAGCAACGCCGCGTGAGTGAAGAAGGTTTTCGGATCGTAAAACTCTGTTGGTAGAGAAGAACGTTGGTGAGAGTGGAAAGCTCATCAAGTGACGGTAACTACCCAGAAAGGGACGGCTAACTACGTGCCAGCAGCCGCGGTAATACGTAGGTCCCGAGCGTTGTCCGGATTTATTGGGCGTAAAGCGAGC
+
GGGGGGGGGGGGGGGGGGGGGGGGGGGGGGGGGGGGGGGGGGGGGGGGGGGGGGGGGGGGGGGGGGGFGGGGGGGGGGGGGGGGGGGGGGGGGGGGGGGGGGGGFGGGGGGGGGGGGGGGGGGGGGGGGGGGGGGGGGGGGGGGGGGGGGGGGGGGGGGGGGGGGGGGGGGGGGGGGGGGGGGGGGGGGGGGGGGGGGGGGGFFGFGGGGGGGGEEGGGGGGDGGGGGGGGCCDGGGGDGGGG7
@M03364:276:000000000-BLYN8:1:1101:25062:9396 1:N:0:1
ACTCCTACGGGAGGCAGCAGTAGGGAATCTTCGGCAATGGACGAAAGTCTGACCGAGCAACGCCGCGTGAGTGAAGAAGGTTTTCGGATCGTAAAACTCTGTTGGTAGAGAAGAACGTTGGTGAGAGTGGAAAGCTCATCAAGTGACGGTAACTACCCAGAAAGGGACGGCTAACTACGTGCCAGCAGCCGCGGTAATACGTAGGTCCCGAGCGTTGTCCGGATTTATTGGGCGTAAAGCGAGC
+
GGGGGGGGGGGGGGGDGGGGGGGGGGGGGGGGGGGGGGGGGGGGGGGGGGGGGGGGGGGGGGGGGGGGGGGGGGGGGGGGGGGGGGGGGGGGGGGGGGGGGGGGGGGGGGGGGGGGGGGGGGGGGGGGGGGDFGGGGGGGGGGGFGGGGGGEGGGGGGGGGGGGCGGGGGGGGGFFFGGGGGGGGGGGGGGGGGGEGGGGGGGGGGFFFGCCGGGG=EGGGGGEGGDGGGGF<DGGGGGGDGG5
@M03364:276:000000000-BLYN8:1:1101:28171:9402 1:N:0:1
ACTCCTACGGGAGGCAGCAGTAGGGAATCTTCGGCAATGGGGGCAACCCTGACCGAGCAACGCCGCGTGAGTGAAGAAGGTTTTCGGATCGTAAAACTCTGTTGTTAGAGAAGAACGTTAAGTAGAGTGGAAAGTTACTTAAGTGACGGTATCCAACCAGAAAGCCACGGCTAACTACGTGCCAGCAGCCGCGGTAATACGTAGGTGGCAAGCGTTGTCCGGATTTATTGGGCGTAAAGCGAGC
+
GGFGGGEGGGGGGEEGGGGFGGGGGGGGGGGGGGGGEFGGGGCGGGFGGGGGFFGEGGGF@FGGGGGGG>FFGGGGGGGFFGGFFGG@@CEGGGGGFGGGGFGGEGGGGGGGFGGGGDFFGDFFGGGGFGGGCGGGGGGFFAFAF9CFFG7@<FCFGFGGGGFCGAFGGGCFFFFF9ECFGD7,7CGC7CEEGCCEGFEC82CE7<?CCFGG5B;CCGGFEE8C59CGD?CF4DGGC3FGGGD7
@M03364:276:000000000-BLYN8:1:1101:5922:9421 1:N:0:1
ACTCCTACGGGAGGCAGCAGTAGGGAATCTTCGGCAATGGACGAAAGTCTGACCGAGCAACGCCGCGTGAGTGAAGAAGGTTTTCGGATCGTAAAACTCTGTTGTTAGAGAAGAACATGGGTGAGAGTAACTGTTCACCCCTTGACGGTATCTAACCAGAAAGCCACGGCTAACTACGTGCCAGCAGCCGCGGTAATACGTAGGTGGCAAGCGTTGTCCGGATTTATTGGGCGTAAAGCGAGCG
+
GGGGGGGGGGGGGGGGGGGGGGGGGGGGGGGGGGGGGGGGGGGGGGGGGGGGGGGGGGGGGGGGGGGGGGGGGGGGGGGGGGGGGGGGGGGGGGGGGGGGGGGGGGGGGGGGGGGFGGGGGEGGGGGGGGGGGGGGGGGGGGGGGGGGGGGGGGGGGGGGGGGGGGGGGGGGGGGGGGGGGGGGGGGGGGGGGGGGGF<CFGGGGGGGGGGGGGGGGGFGG8CEEFEGGGGCC<EGGGFDCDD5
@M03364:276:000000000-BLYN8:1:1101:21728:9422 1:N:0:1
ACTCCTACGGGAGGCAGCAGTGGGGAATATTGGACAATGGGCGCAAGCCTGATCCAGCCATGCCGCGTGTGTGAAGAAGGCCTTTTGGTTGTAAAGCACTTTAAGCGAGGAGGAGGCTACTTGGATTAATACTCTAAGATAGTGGACGTTACTCGCAGAATAAGCACCGGCTAACTCTGTGCCAGCAGCCGCGGTAATACAGAGGGTGCGAGCGTTAATCGGATTTACTGGGCGTAAAGCGCAC
+
GGGGGGGGGGGGGGGGGGGGGGGGGGGGGGGGGGGGGGGGGGGGGGGGGGGGGFGGGGGGGGGGGGGGGGGGGGGGGGGGGGGGGGGGGGGGGGGGGGGGGGGGGGGGGGGGGGGGGGGGGGGGGGGGGGGGGGGGGGCFFGGGGGGGGGGGGGGGGGGGGGGGGGGGGGGGGGGGGGGGGGGFFGGGGGGGGGEGEGGGFFFGGGGGGGGDEGGGGGGGGEGGGFFFGGGGCDGGGGGGGGGD
@M03364:276:000000000-BLYN8:1:1101:4490:9439 1:N:0:1
ACTCCTACGGGAGGCAGCAGTGGGGAATATTGCACAATGGGCGCAAGCCTGATGCAGCCATGCCGCGTGTGTGAAGAAGGCCTTCGGGTTGTAAAGCACTTTCAGCGAGGAGGAAGGTGGTGAGCTTAATACGTTCATCAATTGACGTTACTCGCAGAAGAAGCACCGGCTAACTCCGTGCCAGCAGCCGCGGTAATACGGAGGGTGCAAGCGTTAATCGGAATTACTGGGCGTAAAGCGCACG
+
GGGGGGGGGGGGGGGGGEGGFGGGGGGGGGGGGGGGGGGFGGGGGGGGGGGGGG9FGFFGGGGGGGGCFGGGGGGGGGGGGGGGGGGGGGGEGGGGGGGGGFGGGGGEEGFGGEGGGGGGGGFGGGGGGGGGGGGGGGGGGGGGGGGGGGGGGGGDEGGGGGGGGGGGGGGGGGGGGGGGGGGFGFGGGGGGGEEDGGGGGGEEGGGGG?<CGGGGGFFGGGEGGFGGGGGGDDGCGGGG3CD3
@M03364:276:000000000-BLYN8:1:1101:14533:9464 1:N:0:1
ACTCCTACGGGAGGCAGCAGTAGGGAATCTTCGGCAATGGGGGCAACCCTGACCGAGCAACGCCGCGTGAGTGAAGAAGGTTTTCGGATCGTAAAACTCTGTTGTTAGAGAAGAACATGGGTGAGAGTAACTGTTCACCCCTTGACGGTATCTAACCAGAAAGCCACGGCTAACTACGTGCCAGCAGCCGCTGTAATACGTAGGTGGCAAGCGTTGTCCGGATTTATTGGGCGTAAAGCGAGCG
+
EGGGGGGGGGGGGGGGGGGGGFGGGGGGGGGEFGGGGGGGGCG7FG@FGGGGGGEGGGEGGGGGGGGGGGG9FGGGGGGGGCGFGGGGGCGGGGGAFGGDFGFF<,EF,CFFGGGCGA<FC3==FDGF<DFGGDD==>,@:=DA,>FBFG<FGGB9,73<<C>:>CGG@C:CGGGGGGGFF7;<BCGEFE5*=1?<<CCF<B*1?>E66EFF8B*=7?FEC2?59<+9+C5:7):CFDGDDGD<
@M03364:276:000000000-BLYN8:1:1101:8334:9468 1:N:0:1
ACTCCTACGGGAGGCAGCAGTAGGGAATCTTCGGCAATGGACGAAAGTCTGACCGAGCAACGCCGCGTGAGTGAAGAAGGTTTTCGGATCGTAAAACTCTGTTGTTAGAGAAGAACAAGGACGTTAGTAACTGAACGTCCCCTGACGGTATCTAACCAGAAAGCCACGGCTAACTACGTGCCAGCAGCCGCGGTAATACGTAGGTGGCAAGCGTTGTCCGGATTTATTGGGCGTAAAGCGAGCG
+
GGGGGGGGGGGGGGGGGGGGGGGGGGGGGGGGGGGGGGGGGGGGGGGGGGGGGGGGGGGGGGGGGGGGGGGGGGGGGGGGGGGGGGGGGGGGGGFGGGGGGGGGGGGGGGGGGGGGGGGGGGGGGGGGGGGGGGGGGGGGGGGGGGGDGGGGGGGGGGGGGGGGGGGGGGGGGGGGGDGGGGGGGGGGGGGGGGGGGDFGEGGGGGGGGGGGGGDEGGGGGEGEFFGGGGGEDDGEGCFGDC<7
@M03364:276:000000000-BLYN8:1:1101:23907:9488 1:N:0:1
ACTCCTACGGGAGGCAGCAGTAGGGAATCTTCGGCAATGGACGAAAGTCTGACCGAGCAACGCCGCGTGAGTGAAGAAGGTTTTCGGATCGTAAAACTCTGTTGTTAGAGAAGAACAAGGACGTTAGTAACTGAACGTCCCCTGACGGTATCTAACCAGAAAGCCACGGCTAACTACGTGCCAGCAGCCGCGGTAATACGTAGGTGGCAAGCGTTGTCCGGATTTATTGGGCGTAAAGCGAGCG
+
GGGGGGGGGGGGGGGGGGGGGGGGGGGGGGGGGGGGGGGGGGGGGGGGGGGGGGGGGGGGGGGGGGGEGGGGGGGGGGGGGGGGGGGGGGGGGGGGGGGGGGGGGFGGGGGFGGGGGGGGGGGGGGGGFFGGEGGGGGGGGGGGGGGGG7CGGGGGGGGDFGGCGGGGDEGGGGGGGGGGGGGGGGGGGGGGGGGGGGFFGGGGGGGGGGFGG=EEEGFGGGGD+<FFGGGGGGGGGGGDGGGD
@M03364:276:000000000-BLYN8:1:1101:23946:9490 1:N:0:1
ACTCCTACGGGAGGCAGCAGTAGGGAATCTTCCACAATGGACGAAAGTCTGATGGAGCAACGCCGCGTGAGTGAAGAAGGTTTTCGGATCGTAAAACTCTGTTGTTGGAGAAGAACGTATTTGATAGTAACTGATCAAGTAGTGACGGTATCCAACCAGAAAGCCACGGCTAACTACGTGCCAGCAGCCGCGGTAATACGTAGGTGGCAAGCGTTGTCCGGATTTATTGGGCGTAAAGCGAGCG
+
GGGGGGGGGGGGGGGGGGGGGFGGGGGGGGGGGGGGGGGGGGGGGGGGGGGGGGFGGGGGGGGGGGGGGGGGGGGGGGGGGGGFGGGGGGGGGGGGCGGGGGGGGFFGGGGGGGGGGGGGGFGGGGGFFFGEFGGGGGGGGGGGCFEGGGCGGGGGGGGFGFGGGFGGGGGGGGGGGGGGGGGGGGGGGGGGGGGGGGFGGGGEFGGGGGGGGGGGGGGGGE*=CFF<EEGGGGGGGGGGGGGC
@M03364:276:000000000-BLYN8:1:1101:5622:9514 1:N:0:1
ACTCCTACGGGAGGCAGCAGTAGGGAATCTTCGGCAATGGACGAAAGTCTGACCGAGCAACGCCGCGTGAGTGAAGAAGGTTTTCGGATCGTAAAACTCTGTTGGTAGAGAAGAACGTTGGTGAGAGTGGAAAGCTCATCAAGTGACGGTAACTACCCAGAAAGGGACGGCTAACTACGTGCCAGCAGCCGCGGTAATACGTAGGTGGCAAGCGTTGTCCGGATTTATTGGGCGTAAAGCGAGC
+
GGGGGGGGGGGGGGGGGGGGGGGGGGGGGGGGGGGGGGGGGGGGGGGGGGGGGGGGGGGGGGGGGGGGGGGGGGGGGGGGGGGGGGGGGGGGGGGGGGGGGGGGGGGGGGGGGGGGGGGGGGGGGGGGGGGGGGGGGGGGGGGGGGGGGGGGGGGGGGGGGGGGGGGGFGGGGGGGGGGGGGGGGGGGGFGGGGGGGGGGGGGGGGGGGGGGGGGGGGFGGGGGGFGGGGGCFGGGGFDF3DG5
@M03364:276:000000000-BLYN8:1:1101:15427:9515 1:N:0:1
ACTCCTACGGGAGGCAGCAGTGGGGAATATTGCACAATGGGCGCAAGCCTGATGCAGCCATGCCGCGTGTGTGAAGAAGGCCTTCGGGTTGTAAAGCACTTTCAGCGAGGAGGAAGGTGGTGAGCTTAATACGTTCATCAATTGACGTTACTCGCAGAAGAAGCACCGGCTAACTCCGTGCCAGCAGCCGCGGTAATACGGAGGGTGCAAGCGTTAATCGGAATTACTGGGCGTAAAGCGCACG
+
GGGCGGGGGGDG:FGGE,CFGGGGDGGGCFF<FFGGGFGGGGGEGGGGF@FGGAFCFFGGGCEFFGGGGGCFFFG9FGGGFFGGGGGGGGGFFFFFGGGGDFGGFCEBFGF@FBFGCEBGFGF8FFGG,B?DFDF,AAADFGDFCG7@FGGCGCGDE@C:<FFGGG7F7FFGGC,DG>*<FDCFGFE8CEGGECCGGGFG5CEGGGDE:FGFG>?*:CGF52C*<CFFFCC57>EGGG=CGC1)
@M03364:276:000000000-BLYN8:1:1101:27158:9516 1:N:0:1
ACTCCTACGGGAGGCAGCAGCCGCGGTAA
+
GGGGGGGGGGGGGGGGGGGGGGGGFC@CF
@M03364:276:000000000-BLYN8:1:1101:24347:9536 1:N:0:1
ACTCCTACGGGAGGCAGCAGTAGGGAATCTTCGGCAATGGACGAAAGTCTGACCGAGCAACGCCGCGTGAGTGAAGAAGGTTTTCGGATCGTAAAACTCTGTTGTTAGAGAAGAACAAGGACGTTAGTAACTGAACGTCCCCTGACGGTATCTACCCAGAAAGCACCGGTTAACTCCTTGCCGCCACCCGGGGTAATCGGTAGGTGGCAAGCTTGGTCGGGATTTATGGGGCGTAAGGCGGCGC
+
GGGGGGGGGGGGGCG@FGFGFGGGGGGGGGFGGGGGCDFGGGGGGGGGFGGGEEGGGGGGGGGGGDGGDCGGGGGGGGGGGGGGGGGGGGGGGGGGFGGGGCFGFGGGGGGFFGFGGGDF@G>FFGEGGGGGGGGGGGGGGFGGGGGGGGGGF=,@,,,@F,,@,,@C3**>,,5,,,,,62**1**6*4*=E8C+++3*3*=72?*<8+3*+3**0<*:/*:7+2:+<C**))27**0)))1)
@M03364:276:000000000-BLYN8:1:1101:11206:9576 1:N:0:1
ACTCCTACGGGAGGCAGCAGTAGGGAATCTTCGGCAATGGACGAAAGTCTGACCGAGCGACGCCGCGTGAGTGAAGAAGGTTTTCGGATCGTAAAACTCTGTTGTTAGAGAAGAACAAGGACGTTAGTAACTGAACGTCCCCTGACGGTATCTAACCAGAAAGCCACGGCTAACTACGTGCCAGCAGCCGCGGTAATACGTAGGTGGCAAGCGTTGTCCGGATTTATTGGGCGTAAAGCGAGCG
+
GGGGGGGGGGGGGGGGGGGGGGGGGGGGGGGGGGGGGGGGGGGGGGGGGGGGGGGGGGGGGGGGGGGGGGGGGGGGGGGGFGGGGGGGGGGGGGGGGGGGGGGGGGGGGGGGGGGGGGGGGGGGGGGGGGGGGGGGGGGGGGGGGGGGGGGGGGGGGGGGGGGGFGGGGGGGGGGGGGGGGGGGGGGGGGGGGGGGG?BCGGGGGGGGGGGGGGGGGGGGGGEGGGGGGGGGDGGGGGDGGDC<
@M03364:276:000000000-BLYN8:1:1101:9120:9605 1:N:0:1
ACTCCTACGGGAGGCAGCAGTAGGGAATCTTCGGCAATGGACGAAAGTCTGACCGAGCAACGCCGCGTGAGTGAAGAAGGTTTTCGGATCGTAAAACTCTGTTGTTAGAGAAGAACAAGGACGTTAGTAACTGAACGTCCCCTGACGGTATCTAACCAGAAAGCCACGGCTAACTACGTGCCAGCAGCCGCGGTAATACGTAGGTCCCAAGCGTTGTCCGGATTTATTGGGCGTAAAGCGAGCG
+
GGGGGGGGGGGGGGGGGGGGGGGGGGGGGGGGGGGGGGGGGGGGGGGGGGGGGGGGGGGGGGGGGGGGGGGGGGGGGGGGGGGGGGGGGGGGGGGGGGGGGGGGGGGGGGGGGGGGGGGGGGGGGGGGGGGGFGGGGGGGGGGGGGGGGGGGGGGGFGGGGGGGGGGGGGGGGGGGGGGGGGGGGGGGGGGGGGGGGGGGGGGGGGGGGGGGGEGGGGGGGGGGFGGGGGGGGGG5CGGGGGG<
@M03364:276:000000000-BLYN8:1:1101:21450:9637 1:N:0:1
ACTCCTACGGGAGGCAGCAGCCGCGGTAA
+
GGGGGGGGGGGEFEGGGGGGGGGGGGCGG
@M03364:276:000000000-BLYN8:1:1101:8993:9656 1:N:0:1
ACTCCTACGGGAGGCAGCAGTGGGGAATATTGCACAATGGGCGCAAGCCTGATGCAGCCATGCCGCGTGTATGAAGAAGGCCTTCGGGTTGTAAAGTACTTTCAGCGGGGAGGAAGGGATGAGCCTTAATACGGCTCGTCATTGACGTTACCCGCAGAAGAAGCACCGGCTAACTCCGTGCCAGCAGCCGCGGTAATACGGAGGGTGCAAGCGTTAATCGGAATTACTGGGCGTAAAGCGAACG
+
GGGGGGEGGGGGGGGGGGGGGGGGGGGGGGGDFGGGGFFFGFGGGGGGGCFDGGGGGGGGFGGFGG>FEGGGGEGGFGGGGFAFFGG7CFEGGG9EAEFGCF?EFDCEGGEGGGFGD+=B>DD,DFGFF=FG<C@FEC>CF,@<3B76@FCFG*CFCGGD@7<D:FF:CC<BFG;CFEGGGFGCFFG7B***::C><C@5C8EDCEGEGGG88:CCFCC55=E=CGGFGF*759C7C0?D*9<5
@M03364:276:000000000-BLYN8:1:1101:29026:9674 1:N:0:1
ACTCCTACGGGAGGCAGCAGTGGGGAATATTGGACAATGGGCGAAAGCCTGATCCAGCCATGCCGCGTGTGTGAAGAAGGCCTTTTGGTTGTAAAGCACTTTAAGCGAGGAGGAGGCTACTTAGATTAATACTCTAGGATAGTGGACGTTACTCGCAGAATAAGCACCGGCTAACTCTGTGCCAGCAGCCGCGGTAATACAGAGGGTGCGAGCGTTAATCGGATTTACTGGGCGTAAAGCGTGC
+
GGGGGGGGGGGGGGGGGGGGFGGGGGGGGGGGGGGGGGGGGGGGGGGFFFGG<FGFFGGGGGGFGGGGGGGGGGFAFGGGCFCFCFGG<7FCFFGGGGGGGGGGGGGGEGGGGGG@EEEEFGGGGGGGGFGGFFDFGGGGGGFGGFGGFGGGGGGGGGDFGGFGGG7CCFGGGGGGFFGGGFGGGGFGGGGGGGGGGGGGCEGGGGGGGGGG5C:?EGGGGGGEGGGFGGGF<DGCD>FFGDG9
@M03364:276:000000000-BLYN8:1:1101:8679:9678 1:N:0:1
ACTCCTACGGGAGGCAGCAGTAGGGAATCTTCCACAATGGACGAAAGTCTGATGGAGCAACGCCGCGTGAGTGAAGAAGGTTTTCGGATCGTAAAACTCTGTTGTTGGAGAAGAACGTATTTGATAGTAACTGATCAGGTAGTGACGGTATCCAACCAGAAAGCCACGGCTAACTACGTGCCAGCAGCCGCGGTAATACGTAGGCGGCAAGCGTTGTCCGGATTTATTGGGCGTAAAGCGAGCC
+
<CFGGDEGDGG;FFCBB7FGF9FGBFFGFF,C<EGGDFG@,EF:F@@F<E,C@FEEFCFF@C@CFGGEEEG<F<CE9D8CC5<FGGGGGDBFGGGAFFF<FFECF,F<<E@FGEGGGGGF8EBEAFE?<?@?,?,<,7>5EGGGGDEC@=B<C@,>>>F=FGDCCC@GGGCCGCBCF@,@E738>>,>>:>:8*::,C,B6<2*,::ECCGGG8A*=F:CEC*:@9F+99859DE*7>CDD55)
@M03364:276:000000000-BLYN8:1:1101:9689:9679 1:N:0:1
ACTCCTACGGGAGGCAGCAGTGGGGAATATTGCACAATGGGCGCAAGCCTGATGCAGCCATGCCGCGTGTATGAAGAAGGCCTTCGGGTTGTAAAGTACTTTCAGCGAGGAGGAAGGCATTAAGGTTAATAACCTTAGTGATTGACGTTACTCGCAGAAGAAGCACCGGCTAACTCCGTGCCAGCAGCCGCGGTAATACGGAGGGTGCAAGCGTTAATCGGAATTACTGGGCGTAAAGCGCACG
+
GGGGGGGGGGGGGGGGGGGGGGGGGGGGGGGGGGGGGGGGGGGGGGGGGGGGGGGGGGGGGGGGGGGGGGGGGGGGGGGGGGGGGGGGGGGGGGGGGGGGGGGGGGGGGGGGGGGGGGGGGGGGGGGGGGGGGDFGGGGGGGGGGGGGGGGGGGGGGGGGFGGGFGGGGGGGGGGGGGGGGGGFGGGGGGGGGGGGGGGGGEEGGGGGEGGGGGGGGGGGGGGGGGGGGGGGGGGCFCGGGGGC
@M03364:276:000000000-BLYN8:1:1101:7499:9725 1:N:0:1
ACTCCTACGGGAGGCAGCAGTGGGGAATATTGCACAATGGGCGCAAGCCTGATGCAGCCATGCCGCGTGTATGAAGAAGGCCTTCGGGTTGTAAAGTACTTTCAGCGGGGAGGAAGGTGATGAACTTAATACGTTCATCAATTGACGTTACCCGCAGAAGAAGCACCGGCTAACTCCGTGCCAGCAGCCGCGGTAATACGGAGGGTGCAAGCGTTAATCGGAATTACTGGGCGGAAAGCGCACG
+
GGGGGGGGGGGEFEGGGGGGFGGGG;FGDDGGGGDGAFGGGGCGGGGGGGFGGGGFGFGGGGGGGEGGGGGFGGGGFFGGGGGGGGGGGGGGFFFFGGAFGGFFGGGGGGCBFGGGGEEG9@FFG9DGGGGCGGGFGGFGDDFCFGGEFFGGFCEGG7FGFGFGGGGG>@FGGGDFF@FGGGGGGGGFBCEG51BCEFFCEECGGEEGGGFFGECEGFGGEGD*CF7<C?FGD):5CGGGGGG:
@M03364:276:000000000-BLYN8:1:1101:24292:9783 1:N:0:1
ACTCCTACGGGAGGCAGCAGTGGGGAATATTGCACAATGGGCGCAAGCCTGATGCAGCCATGCCGCGTGTGTGAAGAAGGCCTTCGGGTTGTAAAGCACTTTCAGCGAGGAGGAAGGTGGTGAGCTTAATACGCTCATCAATTGACGTTACTCGCAGAAGAAGCACCGGCTAACTCCGTGCCAGCAGCCGCGGTAATACGGAGGGTGCAAGCGTTAATCGGAATTACTGGGCGTAAAGCGCGCG
+
GGGGGGGGGGGGGGGGGGGGGGGGGGGGGGGGGGGGGGGGGGGGGGGGGGGGGFGGGGGGGGGGGGGGGGGGGGGGGGGGGGGFGGGGGGGGGGGGGGGGGGGGGGGGGEEGGGGGGFDGGGGGGFFGGGGFGGGGEFFG<FFFGGDFFGGA<FGCFGGGGGGGGGGGEGGGGGGGGGGFG7CFGGGGFEEEEGGDGGGEEEEGGGGGCGGGGGGGGGFFEG8CGFGGGGG5CCEEGFGDGGC)
@M03364:276:000000000-BLYN8:1:1101:19569:9803 1:N:0:1
ACTCCTACGGGAGGCAGCAGTAGGGAATCTTCGGCAATGGACGAAAGTCTGACCGAGCAACGCCGCGTGAGTGAAGAAGGTTTTCGGATCGTAAAACTCTGTTGTTAGAGAAGAACAAGGACGTTAGTAACTGAACGTCCCCTGACGGTATCTAACCAGAAAGCCACGGCTAACTACGTGCCAGCAGCCGCGGTAATACGTAGGTGGCAAGCGTTGTCCGGATTTATTGGGCGTAAAGCGAGCG
+
GGGFGGGGGGGGGGDGGGCGGGGGGGGGGFFGGGGGGGGGGGGGGDGGGGGC<FGGGEGGGGGEGFGGEGEGGGGGGGGGECEFGGGCGGGGGFGGGGGGGGGGGGGGGGGFFGGCGGGGG?FGCGEGGDFGGG9FGGGCFGGGGGGGGGFGGGGGDFGGGGGGFGGGGGGGGGGGGEFGGFGGGFGGGGGGGGG@?EBCFFGGFGGFGGCDGCC=ECFEGEGDGGFGGGGGDDCGFGGGGDD<
@M03364:276:000000000-BLYN8:1:1101:28214:9805 1:N:0:1
ACTCCTACGGGAGGCAGCAGTAGGGAATCTTCGGCAATGGACGAAAGTCTGACCGAGCAACGCCGCGTGAGTGAAGAAGGTTTTCGGATCGTAAAACTCTGTTGTTAGAGAAGAACAAGGACGTTAGTAACTGAACGTCTCCTGACGGTATCTAACCAGAAAGCCACGGCTAACTACGTGCCAGCAGCCGCGGTAATACGTAGGTGGCAAGCGTTGTCCGGATTTATTGGGCGTATAGCGAGCG
+
GGFFGGGGGGGDGGG@CEGGCFGGGGGFGGGEFEG:C<FFEGCFBF@FGGGG,EFGGGGGCGGGGGEGGCFCFCFGFCGF=EEFFF+++4BFFDFGFGGGFGGFFFEE<FFDG<EFEFFAFGGGGFCFCGGGEFGCDG@,@FEGGG7CFC7FCC@FGCCCCGGG7CCC@CGDFGGGGEAFGCGGFFFC,:BE5:CGE9E>5<FEEECCGC@8C8C8:FCEG=ECC7EFGGGGGCG*9*CDGGD3
@M03364:276:000000000-BLYN8:1:1101:22370:9807 1:N:0:1
ACTCCTACGGGAGGCAGCAGTAGGGAATCTTCCACAATGGACGAAAGTCTGATGGAGCAACGCCGCGTGAGTGAAGAAGGTTTTCGGATCGTAAAACTCTGTTGTTGGAGAAGAATGTATCTGATAGTAACTGATCAGGTAGTGACGGTATCCAACCAGAAAGCCACGGCTAACTACGTGCCAGCAGCCGCGGTAATACGTAGGTGGCAAGCGTTGTCCGGATTTATTGGGCGTAAAGCGAGCG
+
GGGGGGGGGGGGGGGGGGGGGGGGGGGGGGGCGGFGGGGGGGGGGGGGGGGGFGFCFGGGGGGGGGGGGGGEEFGGFCFGGFGGGGGGGGGGGFGGGGGGGGGGGGGGGGGGGGGGGGGFGGGGGGGCCGGGGDF9FFGGGGGGGGGGGGGEGGGGGGGGGGGGGGGGGCGGGGFGGGFFGGGGGGGGFG>ECGGGGGGGGGGGGGGGGGGGGGGGEF?=EE5CCEGDGGFGGGGGFGGGGGGD
@M03364:276:000000000-BLYN8:1:1101:25674:9808 1:N:0:1
ACTCCTACGGGAGGCAGCAGTGGGGAATATTGCACAATGGGCGCAAGCCTGATGCAGCCATGCCGCGTGTATGAAGAAGGCCTTCGGGTTGTAAAGTAATTTCAGCGAGGAGGACGGTGTTGTGGTTAATAACCGCAGCGATTGACGTTAGTCGCAGAAGAAGCACTGGCTAACTCCGTGCCAGCAGCAGCGGTAATACGGAGGGTGCAAGCGTTAATCGGAATTATTGGGCGTAAAGCGCACG
+
GGGGFGGGGDCCFG788;-C<FAFGE@FCFGG9CFEGCFCFGGF7C:C@CD<FFAFFGCCAEE8:BC==B,?C?C<F,EC,,C,5CC@FC+BD<FFF,,C,@CFC,>7FCECCD4==+B?:<BCF,+,5EC,B@F>7C=7+>:@AFD3D7+87@CGG>7>FF7FFF,>7>CF7<9?,>FFC8;,CFF>2=CGGGC8+;C5E*:7CC8BF+>C=8CG:F?F58;=<7+3?EG57>5:<*>D3)97
@M03364:276:000000000-BLYN8:1:1101:20313:9812 1:N:0:1
ACTCCTACGGGAGGCAGCAGTGGGGAATATTGCACAATGGGCGCAAGCCTGATGCAGCCATGCCGCGTGTATGAAGAAGGCCTTCGGGTTGTAAAGTACTTTCAGCGAGGAGGAAGGCGTTGTGGTTAATAACCGCAGCGATTGACGTTACTCGCAGAATAAGCACCGGCTAACTCTGTGCCAGCAGCCGCGGTAATACAGAGGGTGCGAGCGTTAATCGGATTTACTGGGCGTAAAGCGTGCG
+
GGGGGGGGGGGGGGGGGGGGGGGGGGGGGGGGGGGGGGGGGGGGGGGGGGGGGGGGGGGGGGGGGGGGGGGGGGGGGGGGGGGGGGGGGGGGGGGGGGGGGGGGGGGGGGGGGGGGGGGGGGGGGGGGGGGGGGGEEGGGGGGGGGG:FGGGGGGGGGGGGGGGGGGGGGGGGGGGGGGGGFG7FGGGGGGGGGGDFGGGGCFGGGGGGGGGGDEE=EE=EGGGGGGGGGGGGGGEGGGGGGGG
@M03364:276:000000000-BLYN8:1:1101:26885:9824 1:N:0:1
ACTCCTACGGGAGGCAGCAGTAGGGAATCTTCCACAATGGACGAAAGTCTGATGGAGCAACGCCGCGTGAGTGAAGAAGGTTTTCGGATCGTAAAACTCTGTTGTTGGAGAAGAATGTATCTGATAGTAACTGATCAGGTAGTGACGGTATCCAACCAGAAAGCCACGGCTAACTACGTGCCAGCAGCCGCGGTAATACGTAGGTGGCAAGCGTTGTCCGGATTTATTGGGCGTAAAGCGAGCG
+
GGGGGGGGGGGGGEGGGGGGGGGGGGGGGGGGGGGGGGGGGGGGGGGGGGGGGGGGGGGGGGGGGGGFGGGGGGGFGGGGGGGGGGGGGGGGGGGGGGGGGGGGGGGGGGGGGGFGGGGGGGGGGGGGGGGGGDFGGGGGGGGGGGGGGGFDEGGGGGGGGGGGFGGGGGGGFGGGGGGFGGGGGGGGDGGGGGGGGGCFGGGGGCGGGGGGGGGGGGGGGG*AFGGGGGFGGDEGGGGGCDD5
@M03364:276:000000000-BLYN8:1:1101:15412:9833 1:N:0:1
ACTCCTACGGGAGGCAGCAGTAGGGAATCTTCCACAATGGACGAAAGTCTGATGGAGCAACGCCGCGTGAGTGAAGAAGGTTTTCGGATCGTAAAACTCTGTTGTTGGAGAAGAACGTATTTGATAGTAACTGATCAGGTAGTGACGGTATCCAACCAGAAAGCCACGGCTAACTACGTGCCAGCAGCCGCGGTAATACGTAGGTGGCAAGCGTTGTCCGGATTTATTGGGCGTAAAGCGAGCG
+
GGGGGGGGGGGGGGGGGGGGGGGGGGGGGGGGGGGGGGGGGGGGGGGGGGGGGGGGGGGGGGGGGGGGGGGFGGGGGGGGFGFFGGGGGDGGGGGGGGGGGGGGGGGGGGGGGGGGGGGGGGGGGGGGGGGGGGGGGGGGGGGGGGGGGGGGGGGFGGGGGGGGGGGGGGGGGGDCGGGGGGGGGGFGGGGGGGGGGGGG9C>EGGFGDCGFCCCEGGGGGGCEFGGGGGGGGGGDGGCDGDD7
@M03364:276:000000000-BLYN8:1:1101:11381:9843 1:N:0:1
ACTCCTACGGGAGGCAGCAGTAGGGAATCTTCCACAATGGACGAAAGTCTGATGGAGCAACGCCGCGTGAGTGAAGAAGGTTTTCGGATCGTAAAACTCTGTTGTTGGAGAAGAATGTATCTGATAGTAACTGATCAGGTAGTGACGGTATCCAACCAGAAAGCCACGGCTAACTACGTGCCAGCAGCCGCGGTAATACGTAGGTGGCAAGCGTTGTCCGGATTTATTGGGCGTAAAGCGAGCG
+
GGGGGGGGGGGGGGGGGGGGGGGGGGGGGGGGGGGGGGGGGGGGGGGEGGGGGGGGGGGGGGGGGGGFGGGGGGGGGGGGGGGGGGGDGGGGGGGGGGGGGGGGGGGGGGGGGGFGGGGGGGGGGGGGFGGGGGGDFFGFGGGGGGGGGFGGGGGGGGGGGGGGGGGGGGGGGGGGGGGGGGGGGGGGGGGGGGDGGGGGGG5EFGGGGGGFGEGGGFGGGG5=C?CGGFGGGGGGGGGGGGGG
@M03364:276:000000000-BLYN8:1:1101:11846:9844 1:N:0:1
ACTCCTACGGGAGGCAGCAGTAGGGAATCTTCGGCAATGGACGAAAGTCTGACCGAGCAACGCCGCGTGAGTGAAGAAGGTTTTCGGATCGTAAAACTCTGTTGTTAGAGAAGAACAAGGACGTTAGTAACTGAACGTCCCCTGACGGTATCTAACCAGAAAGCCACGGCTAACTCTGTGCCAGCAGCCGAGGTAATACAGAGGGTGCAAGCGTTAATCGGAATTACTGGGCGTAAAGCGCACG
+
GGGGGGGGGGGGGGDFGGGGGEGGGGGGGGG<C7FGGGGGFFGGGGGFGGGGFGEGGGEGCEDCGGGGGGGCFGGGFGGGFFAFDGGDFCFGCGGGFFFGGFGDGGFGFFGEFFEFGGGDGFGCDFEGGGGC?,C<FGG+FGGG8AFEEGGGGCCCFFCF7:BFGDF77:7:FGGGFFGGGCFFGF6BFC*8B1CFFGCC<C68EG5>2<+;*3;CFFFGGG=FCF?EECFFDDEG5>*9<<D3
@M03364:276:000000000-BLYN8:1:1101:23365:9869 1:N:0:1
ACTCCTACGGGAGGCAGCAGTAGGGAATCTTCGGCAATGGGGGCAACCCTGACCGAGCAACGCCGCGTGAGTGAAGAAGGTTTTCGGATCGTAAAACTCTGTTGTTAGAGAAGAACGTTAAGTAGAGTGGAAAGTTACTTAAGTGACGGTATCTAACCAGAAAGGGACGGCTAACTACGTGCCAGCAGCCGCGGTAATACGTAGGTCCCAAGCGTTGTCCGGATTTATTGGGCGTAAAGCGAGC
+
GGGGFGGGGGGGGGGGGGGGGGGGGGGGGGGGGEGGGGGGGGGGGGGGGGGFFFGGGGGGFGGGGGGCEEGFGGEFGDGGGGGGGGGDGGGGGGGGGGGGGGGGGGGGGGGGFFGGGFFGGGGGGGGFGGGGGGGGGGDFGGGCFDCGGGGGGGGGEFGFFGGGGDGGGGGGDGGGC7:<CG>FG7EFFGGGGGGGGGGGGFFGEGGF>FCF=C;CEC9FEEDGGGCCFGFG:CGGGGGGGDG<
@M03364:276:000000000-BLYN8:1:1101:9541:9881 1:N:0:1
ACTCCTACGGGAGGCAGCAGTAGGGAATCTTCGGCAATGGACGAAAGTCTGACCGAGCAACGCCGCGTGAGTGAAGAAGGTTTTCGGATCGTAAAACTCTGTTGGTAGAGAAGAACGTTGGTGAGAGTGGAAAGCTCATCAAGTGACGGTAACTACCCAGAAAGGGACGGCTAACTACGTGCCAGCAGCCGCGGTAATACGTAGGTCCCGAGCGTTGTCCGGATTTATTGGGCGTAAAGCGAGC
+
GGGGGGGGGGGGGGGGGGFGGGGGGGGGFGGGGGGGGGGGFFGGGDGGGGGGGGGGGGGGGGGGGGGGGGGGGGGGGGGGGGGGGGGDGDGGGGGGGGFGGGGGGGGGGGGGGGGGGGGGGGGGGGFGGGGGGGFGGGGGGGGGGGGGGGFGGGGG<C9FGFGGGGGGGGGGGGGGGF7FGGGGGGGGGCEGGG5B*+;C>FFGGGFGG5E55CEEGCFGGG*58CGGGFGGGDEDDFCDDGG3
@M03364:276:000000000-BLYN8:1:1101:14170:9886 1:N:0:1
ACTCCTACGGGAGGCAGCAGTAGGGAATCTTCGGCAATGGACGAAAGTCTGACCGAGCAACGCCGCGTGAGTGAAGAAGGTTTTCGGATCGTAAAACTCTGTTGTTAGAGAAGAACAAGGACGTTAGTAACTGAACGTCCCCTGACGGTATCTAACCAGAAAGCCACGGCTAACTACGTGCCAGCAGCCGCGGTAATACGTAGGTGGCAAGCGTTGTCCGGATTTATTGGGCGTAAAGCGAGCG
+
GGGGGGGGGGGGGGGGGGGGGGGGGGGGGGGGGGGGGGGGGGGGGGGGGGGGGGGGGGGGGGGGGGGGGGGGGGGGGGGGGGGGGGGGGGGGGGGGGGGGGGGGGGGGGGGGGGGGGGGGGGGGGGGGGFGGGGGGGGGGGGGGGGGGGGGGGGGGGGGGGGGGGGGGGGGGGGGFGGGGGGGGGGGGGGGGGGGEGGG5?CFEGGGGGGGGGGGGGGFCEGGGGFGGGGCGGGGGFGGGGGGD
@M03364:276:000000000-BLYN8:1:1101:12119:9905 1:N:0:1
ACTCCTACGGGAGGCAGCAGTGGGGAATATTGCACAATGGGCGCAAGCCTGATGCAGCCATGCCGCGTGTGTGAAGAAGGCCTTCGGGTTGTAAAGCACTTTCAGCGAGGAGGAAGGTGGTGAGCTTAATACGCTCATCAATTGACGTTACTCGCAGAAGAAGCACCGGCTAACTCCGTGCCAGCAGCCGCGGTAATACGGAGGGTGCAAGCGTTAATCGGAATTACTGGGCGTAAAGCGCACG
+
GGGGGGGGGGGGGGGGGGGFGGGGGGGGFFGGGGGGGGGGGGGGGGGGGGGGGGGGGGGGGGGGGGGFGGGGGGGGGGGGGGGGGGGGGGGGGGGGFEGGFGGGGGGCFGGGGGGGGGGGGGGGGCFGDFFGGGGGDCFDGGFFDFGFGGEGGGGCC<C:FECG?EGGDGEEFGGGGGFGFFFGGGGFFGGCGEGGGEECEEGGGGGGGGGGGGG5CFFGGGGGC@FFGGGGDGEGGGFGGGDC
@M03364:276:000000000-BLYN8:1:1101:28440:9911 1:N:0:1
ACTCCTACGGGAGGCAGCAGTAGGGAATCTTCCACAATGGGCGAAAGCCTGATGGAGCAACGCCGCGTGTGTGATGAAGGGTTTCGGCTCGTAAAACACTGTTGTAAGAGAAGAATGACATTGAGAGTAACTGTTCAATGTGTGACGGTATCTTACCAGAAAGGAACGGCTAAATACGTGCCAGCAGCCGCGGTAATACGTATGTTCCAAGCGTTATCCGGATTTATTGGGCGTAAAGCGAGCG
+
GGGDFFFGGGGGGGGGGGGGGGGGGGGGGGGGGGGGGGGGFGGGEGGGE@FGFGGGFCCFG:FFGGEGGEFGGGGGGGFGGGFFGGGEFGECEDGGGGGGGGGGGGFGGGGFG@FGFFGDAEAFFGGFGDDFACBDFDGGEGGGGDGGCDCGGGGGGGGGFGGCGGGGDFDGGGGGGGGF7BF78FE:EGDEG>CDGG9CCGFG;CC9CGGGGGGGGGGGDGCE?@FGGGGC7CEEFGGGGD35
@M03364:276:000000000-BLYN8:1:1101:10732:9914 1:N:0:1
ACTCCTACGGGAGGCAGCAGTGGGGAATATTGCACAATGGGCGCAAGCCTGATGCAGCCATGCCGCGTGTGTGAAGAAGGCCTTCGGGTTGTAAAGCACTTTCAGCGAGGAGGAAGGTGGTGAGCTTAATACGTTCATCAATTGACGTTACTCGCAGAAGAAGCACCGGCTAACTCCGTGCCAGCAGCCGCGGTAATACGGAGGGTGCAAGCGTTAATCGGAATTACTGGGCGTAAAGCGCACG
+
GGGGGGGGGGGGGGGGGGGGGGGGGGGGGGGGGGGGGGGGGGGGGGGGGGGGGGGGGGGGGGGGGGGGGGGGGGGGGGGGGGGGGGGGGGGGGGGGGGGGGGGGGGGGGGGGGGGGGGGGGGGGGGGGGGGGGGGGFGGGGGGGGGGGGGGGGGGGGGGGGGGGGGGGGGGGGGGGGGGGGGGGFGGGGGGGGGGGGGGGGGGGGGGGGGGGGGGGFFGGGGGGGGGGGGGGDGGGGGGGGGGC
@M03364:276:000000000-BLYN8:1:1101:11690:9925 1:N:0:1
ACTCCTACGGGAGGCAGCAGTAGGGAATCTTCGGCAATGGGGGCAACCCTGACCGAGCAACGCCGCGTGAGTGAAGAAGGTTTTCGGATCGTAAAACTCTGTTGTTAGAGAAGAACGTTAAGTAGAGTGGAAAATTACTTAAGTGACGGTATCTAACCAGAAAGGGACGGCTAACTACGTGCCAGCAGCCGCGGTAATACGTAGGTCCCAAGCGTTGTCCGGATTTATTGGGCGTAAAGCGAGC
+
GGGGGGGGGGGGGGGGGGGGGGGGGGGGGGGGGGGGGGGGGGGGGGGGGGGGGGGGGGGGGGGGGGGGGGGGGGGGGGGGGGGGGGGGGGGGGGGGGGGGGGGGGGGGGGGGGGGGGGGDEGGGGGGGGGGGGGGFGGGGGGFGGGGGGGGGGGGGGGGGGGGGGGGGGGGGGGGGGGGGFGGGGGGGGGGGGGGGGGGGGGGGGGGGGGGGGGGGGGGGGGCGGGGGGGGGGGGGGGGGDGG3
@M03364:276:000000000-BLYN8:1:1101:6398:9929 1:N:0:1
ACTCCTACGGGAGGCAGCAGTAGGGAATCTTCCACAATGGACGAAAGTCTGATGGAGCAACGCCGCGTGAGTGAAGAAGGTTTTCGGATCGTAAAACTCTGTTGTTGGAGAAGAATGTATCTGATAGTAACTGATCAGGTAGTGACGGTATCCAACCAGAAAGCCACGGCTAACTACGTGCCAGCAGCCGCGGTAATACGTAGGTGGCAAGCGTTGTCCGGATTTATTGGGCGTAAAGCGAGCG
+
GGGGGGGGGGGGGGGGGGGGGGGGGGGGGGGGGGGGGGGGGGGGGGGGGGGGGGGGGGGGGGGGGGGGGGGGGGGGGGGGGGGGGGGGGGGGGGGGGGGGGGGGGGGGGGGGGGGGGGGGGGGGGGGGGGGGGGGGGGFEGGGGGGGGGGFGGGGGGGGGGGGGGGGGGGGGGGGGGGGGGGGGGGGGGGGGGGGGGGGGFFGGDCGGGGGGGGGGGGFGGEEGGFGGGGFGGGGGGGGGGGG<
@M03364:276:000000000-BLYN8:1:1101:24338:9934 1:N:0:1
ACTCCTACGGGAGGCAGCAGTGGGGAATATTGCACAATGGGCGCAAGCCTGATGCAGCCATGCCGCGTGTGTGAAGAAGGCCTTCGGGTTGTAAAGCACTTTCAGCGAGGAGGAAGGTGGTGAGCTTAATACGTTCATCAATTGACGTTACTCGCAGAAGAAGCACCGGCTAACTCCGTGCCAGCAGCCGCGGTAATACGGAGGGTGCAAGCGTTAATCGGAATTACTGGGCGTAAAGCGCACG
+
GGGGGGGGGGGGGGCGGGGGGGGGGGGGFGGGGGGGGGGGGGGGGGGGGGGFGGGGGGGGGGGFGFEGGGGGGGGGGGGGGGGDGGGGGGGGGGGGGFGGGGGGGDFEEGGEFGCGGFGFGGGGGGGGGGGGGGGGGGGGGGGGGGGGGGGGGGGGGGG7CFGGGGGGGGEGGGGGGGGGGGGGGGGGGGDGGGGGGGGG>CCEDEGGGGGGDGGGGGGGGGDCFGGGFFGFGGGG<DD<DGG<
@M03364:276:000000000-BLYN8:1:1101:5984:9962 1:N:0:1
ACTCCTACGGGAGGCAGCAGTAGGGAATCTTCCACAATGGACGAAAGTCTGATGGAGCAACGCCGCGTGAGTGAAGAAGGTTTTCGGATCGTAAAACTCTGTTGTTGGAGAAGAATGTATCTGATAGTAACTGATCAGGTAGTGACGGTATCCAACCAGAAAGCCACGGCTAACTACGTGCCAGCAGCCGCGGTAATACGTAGGTGGCAAGCGTTGTCCGGATTTATTGGGCGTAAAGCGAGCG
+
CGGFGGGGGGGGGGGGGGGGFEFGGGGGGGGGGGGGFGGGFEFFEGEFFGGGGGGGGGGGGGGGGGGFGEG<EFGGGGGGGGGGGGGGGGGGGGGFGGFGGGEGGG@FCEFGGGGDDG<DDGCFG<?EBDGFFBFADEFFFDFGFGGGGGEFF<=FEDGFFFFGEFDGGDFGGG;CCEFGGFFCCCCF8>8EEB>BBFC54,2B;BFGCE8CE5CC=C+=C5EC??EEFE85CC5:CFDGDG<C
@M03364:276:000000000-BLYN8:1:1101:12107:9970 1:N:0:1
ACTCCTAGGGAGGCAGCAGTAGGGAATCTTCGGCAATGGGGGCAACCCTGACCGAGCAACGCCGCGTGAGTGAAGAAGGTTTTCGGATCGTAAAACTCTGTTGTTAGAGAAGAACGTTAAGTAGAGTGGAAAGTTACTTAAGTGACGGTATCTAACCAGAAAGGGACGGCTAACTACGTGCCAGCAGCCGCGGTAATACGTAGGTCCCAAGCGTTGTCCGGATTTATTGGGCGTAAAGCGAGCG
+
GGGGGGGGGGGGGGGGGGGGGGGGGGGGGGGGGGGGGGGGGGGGGFGGGGGGGGGGGGGGGGGGGGGGGGGGGGGGFGGGGFGGGGGGGGGGGGGGGGGGGGGGFGGGGGGGGGGGFFGGGFFGGGGGGGGGGGGGGGGGGGGFGGGGGGGGGGGFGGGGGGGGGGGGGDEGGGGGGGGGGGGGGGGGGEGGGGGCFGGGGGGGGFGGGGGFGGGGGGGGGGGGGGGGGGGGGGGGGGGDDGGD
@M03364:276:000000000-BLYN8:1:1101:21901:9980 1:N:0:1
ACTCCTACGGGAGGCAGCAGTAGGGAATCTTCGGCAATGGACGAAAGTCTGACCGAGCAACGCCGCGTGAGTGAAGAAGGTTTTCGGATCGTAAAACTCTGTTGTTAGAGAAGAACAAGGACGTTAGTAACTGAACGTCCCCTGACGGTATCTAACCAGAAAGCCACGGCTAACTACGTGCCAGCAGCCGCGGTAATACGTAGGTGGCAAGCGTTGTCCGGATTTATTGGGCGTAAAGCGAGCG
+
GGGGGGGGGGGGGGGGGGGGGGGGGGGGGGGGGGGGGGGGGGGGGGGGGGGGGGGGGGGGGGGGGGGFGGGGGGGGGGGGGGGGGGGGDGGGGGGGGGGGGGGGGGGGGGGGGGGGGGGGGGGGGGGGGGGGGGGGGGGGGGGGGGGGGGGGGGGGGGFGGGGGGGGGGGCFGGGGGGGGGGGFFGGGGGGGGGGGGGGGGGGGGGGGGGGGGGGGGGGGGGGGGGGFFFGGGGGGGGGGDCC>
@M03364:276:000000000-BLYN8:1:1101:6926:9981 1:N:0:1
ACTCCTACGGGAGGCAGCAGTAGGGAATCTTCGGCAATGGACGAAAGTCTGACCGAGCAACGCCGCGTGAGTGAAGAAGGTTTTCGGATCGTAAAACTCTGTTGTTAGAGAAGAACAAGGACGTTAGTAACTGAACGTCCCCTGACGGTATCTAACCAGAAAGCCACGGCTAACTACGTGCCAGCAGCCGCGGTAATACGTAGGTGGCAAGCGTTGTCCGGATTTATTGGGCGTAAAGCGAGCG
+
GGGGGGGGGGGGGGGGGGGGGGGGGGGGGGGGGGGGGGGGGGGGGGGGGGGGGGGGGGGGGGGGGGGGGGGGGGGGGGGGFGGGGGGGGGGGGGGGGGGGGFGGGGGGGGGGGGGGGGFGGGGGGGGGGGGGGG9FFDCGDGGGFGGGGGDGGGGGGGGGGGGGGFGGGGGGGGGGGGGGGGGGGGGGGGGGGGGGGGGGGGGGGGGGGCDGGGGGGGGGGECEFGGFFGFGGGGGGCDGGGDG
@M03364:276:000000000-BLYN8:1:1101:9677:9984 1:N:0:1
ACTCCTACGGGAGGCAGCAGTGGGGAATATTGCACAATGGGCGCAAGCCTGATGCAGCCATGCCGCGTGTGTGAAGAAGGCCTTCGGGTTGTAAAGCACTTTCAGCGAGGAGGAAGGTGGTGAGCTTAATACGCTCATCAATTGACGTTACTCGCAGAAGAAGCACCGGCTAACTCCGTGCCAGCAGCCGCGGTAATACGGAGGGTGCAAGCTTTAATCGGAATTACTGGGCGTAAAGCGCACG
+
GGGGGGGGGGGGGGGGGGGGGGGGGGGGGGGGGGGGGGGGGGGGGGGGGGGGGGGGGGGGGGGGGGGGGGGGGGGGGGGGGGGGGGGGGGGGGGGGGGGGGGGGGGGGGGGGGGGGGGGGGGGGGGGGGGGGGGGGGGGGGGFGGGGGGGGGGGGGGGGGGGGGGGGGGGGGGGGGGGGGGGGGGGGGGGGGGGGGGGGGGGGGGGGGGGGGGGGGGGGGGGGGGGGGGGGGGGGGGGGGGGGD
@M03364:276:000000000-BLYN8:1:1101:9393:9988 1:N:0:1
ACTCCTACGGGAGGCAGCAGTAGGGAATCTTCCACAATGGACGAAAGTCTGATGGAGCAACGCCGCGTGAGTGAAGAAGGTTTTCGGATCGTAAAACTCTGTTGTTGGAGAAGAATGTATCTGATAGTAACTGATCAGGTAGTGACGGTATCCAACCAGAAAGCCACGGCTAACTACGTGCCAGCAGCCGCGGTAATACGTAGGTGGCAAGCGTTGTCCGGATTTATTGGGCGTAAAGCGAGCG
+
GGGGGGGGGGGGGGGGGGGGGGGGGGGGGGGGGGGGGGGGGGGGGGGGGGGGGGGGGGGGGGGGGGGGGGGGGGGGGGGGGGGGGGGGGGGGGGGGGGGGGGGGGGGGFGGGGGGGGGGGGGGGGGGGGGGGGGGGGGGGGGGGGGGGGGGGFFGGDGGGGGGGFGGGGGGGFGGGGGGGGGGGGGGGGGGGGGGGGGFGGFGEGGGGGGGGGGGDGGGGGGGGGFGFGGGGGGGGGGGGGGD<
@M03364:276:000000000-BLYN8:1:1101:24093:9991 1:N:0:1
ACTCCTACGGGAGGCAGCAGTAGGGAATCTTCCACAATGGACGAAAGTCTGATGGAGCAACGCCGCGTGAGTGAAGAAGGTTTTCGGATCGTAAAACTCTGTTGTTAGAGAAGAACAAGGACGTTAGTAACTGAACGTCCCCTGACGGTATCTAACCAGAAAGCCACGGCTAACTACGTGCCAGCAGCCGCGGTAATACGTAGGTGGCAAGCGTTGTCCGGATTTATTGGGCGTAAAGCGAGCG
+
GGGGGGGGGGGGGDGGGGGGGGGGGGGGGGGGGGGGGGGGGGGGGGGGGGGGGGGGGGGGGGGGGGGGGGGGGGGGGGGGGGGGGGGGGGGGGGGGGGGGGGGGGFGGGGGGGGGGGGG?FGGGGGGGGGGGGGGFGGGFFFGGGGGGGFGGGFDFGGGFGGGGGGGGGGGGGGGGGGGGGGGGGGGGGGGGGGGGGGGGGGGGFGFGGGGGGGGGGGGGG=5:FCEFGGGFGGGGGGGGDGGD
@M03364:276:000000000-BLYN8:1:1101:17358:9996 1:N:0:1
ACTCCTACGGGAGGCAGCAGTAGGGAATCTTCCACAATGGACGAAAGTCTGATGGAGCAACGCCGCGTGAGTGAAGAAGGTTTTCGGATCGTAAAACTCTGTTGTTGGAGAAGAATGTATCTGATAGTAACTGATCAGGTAGTGACGGTATCCAACCAGAAAGCCACGGCTAACTACGTGCCAGCAGCCGCGGTAATACGTAGGTGGCAAGCGTTGTCCGGATTTATTGGGCGTAAAGCGAGCG
+
GGGGGGGGGGGGGGGGGGGGGGGGGGGGGGGGGGGGGGGGGGGGGGGGGGGGGGGGGGGGGGGGGGGGGGGGGGGGGGGGFGGGGGGGGGGGGFGGGGGGGGGGGGGGGGGGGGGGGGGGGGGGGGGGGGGGGGGGGGGGGGGGGGGGGGGGGGGGGGGGGGGGGGGGGGGGGGGGGGGGGGFGGGGGGGGGGGGGGGGGBFGGGFGGGGGGGGGGGGGGDEEECCGGGGGGGGGGGGGGGGGC
@M03364:276:000000000-BLYN8:1:1101:23730:9997 1:N:0:1
ACTCCTACGGGAGGCAGCAGTGGGGAATATTGCACAATGGGCGCAAGCCTGATGCAGCCATGCCGCGTGTATGAAGAAGGCCTTCGGGTTGTAAAGTACTTTCAGCGGGGAGGAAGGGATGAGCCTTAATACGGCTCGTCATTGACGTTACCCGCAGAAGAAGCACCGGCTAACTCCGTGCCAGCAGCCGCGGTAATACGGAGGGTGCAAGCGTTAATCGGAATTACTGGGCGTAAAGCGCACG
+
GGGGGGGGGGGGGGGGGGGGGGGGGGGGGGGGGGGGGGGGGGGGGGGGGGGGGGGGGGGGGGGGGGGGGGGGGGGGGGGGGGGGGGGGGGGGGGGGGGGGGGGGGGGGGGGGGGGGGGGGGGGGGGGGGGGGGGGGGGGGGGGGGGGGGGGGGGGGGGGGGGGGGFGGGGGGGGGGGGGGGGGGGFFGGGGGGGGGGGGGGEGGGGGGGGGGGGGGGGGGGGGGGGGGGF==DDGGGGGGGGG<
@M03364:276:000000000-BLYN8:1:1101:23802:10004 1:N:0:1
ACTCCTACGGGAGGCAGCAGTAGGGAATCTTCCACAATGGACGAAAGTCTGATGGAGCAACGCCGCGTGAGTGAAGAAGGTTTTCGGATCGTAAAACTCTGTTGTTGGAGAAGAATGTATCTGATAGTAACTGATCAGGTAGTGACGGTATCCAACCAGAAAGCCACGGCTAACTACGTGCCAGCAGCCGCGGTAATACGTAGGTGGCAAGCGTTGTCCGGATTTATTGGGCGTAAAGCGAGCG
+
GGGGGGGGGGEGGGGGGGGFGGGGGGGGGGGGGGGGGGGGFGGDGGGGGGGGGGGGGGGGGGGGGGGGGFGFGGGGFGGGGGGGGGGGGCGGGGGGGGGGGGGGFGGGGGGGGGGGGGGFGGGGGGGGGGGGGGGGGGGFGGGGGFGGGF7FGGGGGGGGGGGGFGGEEGCGGGGGGGGGGGGGGGGGFGGE>CGGGGGGFGFCGGGGGGGGGCEGGGGGGDEEGGGGGGGGGDGGFFGGGGGD
@M03364:276:000000000-BLYN8:1:1101:27601:10008 1:N:0:1
ACTCCTACGGGAGGCAGCAGTAGGGAATCTTCCACAATGGACGAAAGTCTGATGGAGCAACGCCGCGTGAGTGAAGAAGGTTTTCGGATCGTAAAACTCTGTTGTTGGAGAAGAATGTATCTGATAGTAACTGATCAGGTAGTGACGGTATCCAACCAGAAAGCCACGGCTAACTACGTGCCAGCAGCCGCGGTAATACGTAGGTGGCAAGCGTTGTCCGGATTTATTGGGCGTAAAGCGAGCG
+
GGFFFFFCFEGFCF;BB8<FFGGGGGFGFFAFGGCFGGGGFDFDEBCEFAFGGGGECAFFGGD@@FEFFFGGEGEDF8EFGC,CCCFEGGGGFEDGC8FGGFFG=F8FFGC8E<FGGGC9FEEDGEFGGGGAFFGA@FEGGGFFGCFFG?EFGGG?GCFC=FGGG8=BE@FE,,>=<CF7FGCGE@@>DCCGE>8=BGFEGCCECFDFFEF*=8CEECCGEG**>;C@FGEFDG=55>CD3DGC
@M03364:276:000000000-BLYN8:1:1101:15023:10028 1:N:0:1
ACTCCTACGGGAGGCAGCAGTGGGGAATATTGCACAATGGGCGCAAGCCTGATGCAGCCATGCCGCGTGTATGAAGAAGGCCTTCGGGTTGTAAAGTACTTTCAGTCGGGAGGAAGGTGTCAAGGTTAATAACCTTGGCAATTGACGTTACCGGCAGAAGAAGCACCGGCTAACTCCGTGCCAGCAGCCGCGGTAATACGGAGGGTGCAAGCGTTAATCGGAATTACTGGGCGTAAAGCGCACG
+
GGFFGGGGGGCDGEGGGGGGFCFG@FCGGGAFFEGEGGD8<FGCGEEFGGGGEGGEGFCFFCCGGCG>:=CFFFGFFF=CFFGGGGGEG@E?FGGGFF9FFFFF<C,+8C7>C7FEEGGEB<EEFGFGGGEF@D,A9F8,CFGG9?F3@<>3C+6FEF<FGG7<DGGGGGGGGGCF@CFG7DDFGFGF8CGDGGGC9F9C8CEE8EEC??GGG8?*:9FF5:E5EFGCC65ECCG5<FDDDG<9
@M03364:276:000000000-BLYN8:1:1101:13282:10040 1:N:0:1
ACTCCTACGGGAGGCAGCAGTAGGGAATCTTCGGCAATGGACGAAAGTCTGACCGAGCAACGCCGCGTGAGTGAAGAAGGTTTTCGGATCGTAAAACTCTGTTGTTAGAGAAGAACAAGGACGTTAGTAACTGAACGTCCCCTGACGGTATCTAACCAGAAAGCCACGGCTAACTACGTGCCAGCAGCCGCGGTAATACGTAGGTGGCAAGCGTTGTCCGGATTTATTGGGCGTAAAGCGAGCG
+
GGGGGGGGGGGGGGGGGGGGGGGGGGGGGGGGGGGGGGGGGGGGGGGGGGGGGGGGGGGGGGGGGGGGGGGGFGGGGGGGGGGGGGGGGGGGGGGGGGGGGGGGGGGGGGGGGGGGGGGGGGGGGGGGGGGGGGFGGGGGGGGGGGGDGGGGGG<FGGGGGGGGGGGGDGGGGGGGGGGGGGGGGGGGGGGGGCEEDGGGGGGGGGGFGGGGGGGDEGGDC*;CGGGGFGGGGGGGGCCGGGGC
@M03364:276:000000000-BLYN8:1:1101:21569:10047 1:N:0:1
ACTCCTACGGGAGGCAGCAGTAGGGAATCTTCCACAATGGACGAAAGTCTGATGGAGCAACGCCGCGTGAGTGAAGAAGGTTTTCGGATCGTAAAACTCTGTTGTTAGAGAAGAACAAGGACGTTAGTAACTGAACGTCCCCTGACGGTATCTAACCAGAAAGCCACGGCTAACTACGTGCCAGCAGCCGCGGTAATACGTAGGTGTCAAGCGTTGTCCGTATTTATTGGGCGTAAAGCGAGCG
+
EGGFG9CCFGGCGGGGE>@@F9EFDFEFAFF@FEF@FGGF,CF7:F@F<FGGGG<ADF<FF7BB@FEGGGGGGFAGGDFCA?EFGGGFGEFGG8F9:=EF,CEFGF,E,CFFFDF<FC,B,BF=DFCE8?FDE?B>D33>>ABFFCFCC+@FGCF9=,::<@FF,3@<FECEGGFC74FDGGEF*?>,4>CCEEEGCFG59:889E;8+>E6CE***+27*/*3>@CEGFGGGGG53C:<<7C)
@M03364:276:000000000-BLYN8:1:1101:2344:10054 1:N:0:1
ACTCCTACGGGAGGCAGCAGTAGGGAATCTTCGGCAATGGACGAAAGTCTAACCGAGCAACGCCGCGTGAGTGAAGAAGGTTTTCGGATCGTAAAACTCTGTTGTTAGAGAAGAACAAGGACGTTAGTAACTGAACGTCCCCTGACGGTATCTAACCAGAAAGCCACGGCTAACTACGTGCCAGCAGCCGCGGTAATACGTAGGTGGCAAGCGTTGTCCGGATTTATTGGGCGTAAAGCGAGCG
+
GGGGGGGGGGGGGGGGGGGGGGGGGGGGGGGGGGGGGGGGGGGGGGGGGGEGGGGGGGGGGGGGGGGGGGGGGGGGGGGGGGGGGGGGGGGGGGGFGGGGGGGGFGGGGGGGFGGGGGGFGGGGFGGGGGGGGGGGGGGEGGGGGGGGGGGGGFFEGGGGGGGGGGGGGGGGGGGGGGGGGGGFFFGGGGGGDEGGGGGGGGFGGGGGGFGGGGGGGGFGEEG=ACFGGFGGDGGGDFFDDDG<
@M03364:276:000000000-BLYN8:1:1101:2786:10055 1:N:0:1
ACTCCTACGGGAGGCAGCAGTAGGGAATCTTCGGCAATGGACGAAAGTCTGACCGAGCAACGCCGCGTGAGTGAAGAAGGTTTTCGGATCGTAAAACTCTGTTGTTAGAGAAGAACAAGGACGTTAGTAACTGAACGTCCCCTGACGGTATCTAACCAGAAAGCCACGGCTAACTACGTGCCAGCAGCCGCGGTAATACGTAGGTGGCAAGCGTTGTCCGGAGTTATTGGGCGTAAAGCTAGCG
+
GGGFFEFGGCFFGGDEGGGGE,CEFFGEGGGGFDEGFDFG?FGGGDFFGGGDGGGGGGGGGGGGGGGGGGGGFGDFFDGGGGGGGGGGGGGGGFGEFGGGGGGGFFGFCEFFGEFFFFFFGGGGGGGFGGGGGGGGGGGDGGGGGGCEGGGGGGFFGGGGGFGGGGFCE@FGGGGCFGFCFGGGGGGGGGGEGGG>EFGGG98EF9EGC+*3;8EEGGGGGC*:*<CGGGGGD7:7*:C*:>DC
@M03364:276:000000000-BLYN8:1:1101:3331:10062 1:N:0:1
ACTCCTACGGGAGGCAGCAGTAGGGAATCTTCGGCAATGGACGAAAGTCTGACCGAGCAACGCCGCGTGAGTGAAGAAGGTTTTCGGATCGTAAAACTCTGTTGTTAGAGAAGAACAAGGACGTTAGTAACTGAACGTCCCCTGACGGTATCTAACCAGAAAGCCACGGCTAACTACGTGCCAGCAGCCGCGGTAATACGTAGGTGGCAAGCGTTGTCCGGAATTATTGGGCGTAAAGCGCGCG
+
GGGGGGGGGGGGGGGGGGGGGGGGGGGGGGGGGGGGGGGGGGGGGGGGGGGGGGGGGGGGGGGGGGGGGGGGGGGGGGGGGGGGGGGGGGGGGGGGGGGGGGFGGGGGGGGGGGGGGGGGGGGGGGGGGGGGGGGGGGGCGGGGGGGGGGGGGGGGGGGGGFFFGGGGGGGGGGGGGGGGGGGGGGGGGGGGGGGGGGGGGGGGGG>FGGGGGGGEGGGG=CGGGGGGGGGGGGGDFGGGGGG7
@M03364:276:000000000-BLYN8:1:1101:15318:10065 1:N:0:1
ACTCCTACGGGAGGCAGCAGTAGGGAATCTTCCACAATGGACGAAAGTCTGATGGAGCAACGCCGCGTGAGTGAAGAAGGTTTTCGGATCGTAAAACTCTGTTGTTGGAGAAGAATGTATCTGATAGTAACTGATCAGGTAGTGACGGTATCCAACCAGAAAGCCACGGCTAACTACGTGCCAGCAGCCGCGGTAATACAGAGGGTGCGAGCGTTAATCGGATTTACTGGGCGTAAAGCGTGCG
+
GGGGGGGGGGGGGGGGGGGGGGGGGGGGGGGGGGGGGGGGGGGGGGGGGGGGGGGGGGGGGGGGGGGGGGGGGGGGGGGGGGGGGGGGGGGGGGGGGGGGGGGGGGGGGGGGGGGGGGGGGGGGGGGGGGGGGGGGGGGGGGGGGGGGGGGGGGGGGGGGGGGGGGGDGGGGGGGGGGGGGGGGGGGGGGGGGDGGGGGGGGGGGGGGGGGGGGGGGGGGGGGDGGGGGGGGGGGGGGGGGGGD
@M03364:276:000000000-BLYN8:1:1101:5820:10070 1:N:0:1
ACTCCTACGGGAGGCAGCAGTGGGGAATATTGCACAATGGGCGCAAGCCTGATGCAGCCATGCCGCGTGTATGAAGAAGGCCTTCGGGTTGTAAAGTACTTTCAGTCGGGAGGAAGGTGCCAAGGTTAATAACCTTGGCAATTGACGTTACCGACAGAAGAAGCACCGGCTAACTCCGTGCCAGCAGCCGCGGTAATACGGAGGGTGCAAGCGTTAATCGGAATTACTGGGCGTAAAGCGCACG
+
GGGGGGGGGGGGGGGGGGGGGFGGGGGGFFGGGGGGGGGGGGGGGGGGGGGGGGGGDGFGGGGGGGGGGGGGGGGGGGGGGGGGGGGGGDGGGGGGGGGGGGFGGGGGGGGGGGGGGGGGGGGGGGGGGFGGGFGGGGGGGGGGGGGGGGGGGGGGGGGGGGGGGGGGGGGGGCEGGGGGGGGGGGGGGGGGGGGGGGGCEEGGGGGGGGGGGEGGGGGGGGGGGGGFCFFFGGGGGGGGGGG<
@M03364:276:000000000-BLYN8:1:1101:5935:10080 1:N:0:1
ACTCCTACGGGAGGCAGCAGTAGGGAATCTTCGGCAATGGACGAAAGTCTGACCGAGCAACGCCGCGTGAGTGAAGAAGGTTTTCGGATCGTAAAACTCTGTTGTTAGAGAAGAACAAGGACGTTAGTAACTGAACGTCCCCTGACGGTATCTAACCAGAAAGCCACGGCTAACTACGTGCCAGCAGCCGCGGTAATACGTAGGTGGCAAGCGTTGTCCGGATTTATTGGGCGTAAAGCGAGCG
+
GGGGGGGGGGGGGGGGGGGGGGGGGGGGGGGGGGGGGGGGGGGGGGGGGGGGGGGGGGGGGGGGGGGGGGGGGGGGGGGGFGGGGGGGGGGGGGGGGGGGGGGGGGGGGGGGGGGGGGGGGGGEGGGGGGGGGGGGGGGGGFGGGGGGGGGGGGGGGGGGGGGGGGGGGGGGGGGGGGGGGGGFGGGGGGGGGGGGGEGGGGGGGGGGG6FGGGGGGGGEECCEGGGGGGGGGGGGGCFGGGG7
@M03364:276:000000000-BLYN8:1:1101:14315:10100 1:N:0:1
ACTCCTACGGGAGGCAGCAGTAGGGAATCTTCGGCAATGGACGAAAGTCTGACCGAGCAACGCCGCGTGAGTGAAGAAGGTTTTCGGATCGTAAAACTCTGTTGTTAGAGAAGAACAAGGACGTTAGTAACTGAACGTCCCCTGACGGTATCTAACCAGAAAGCCACGGCTAACTACGTGCCAGCAGCCGCGGTAATACGTAGGTGGCAAGCGTTGTCCGGATTTATTGGGCGTAAAGCGAGCG
+
GGGGGGGGGGGGGGGGGGGGGGGGGGGGGGGGGGGGGGGGGGGGGGGGGGGGGGGGGGGGGGGGGGGGGGGGGGGGGGGGGGGGGGGGGGGGGGGGGGGGGGGGGGGGGGGGGGGGGGGGGGGFGGGGGGGGFGGGGGGEGGGGGGGGGGGGGGGGGGGGGGGGGGGGGGGGGGGGGGGGGGGGGGGGGGGGGGGGGGGGGGGGFCGGGGGGGGGGGGGGGGGEFGGGGGGGGGGGGGGGGGGG
@M03364:276:000000000-BLYN8:1:1101:24553:10114 1:N:0:1
ACTCCTACGGGAGGCAGCAGTGGGGAATATTGCACAATGGGCGCAAGCCTGATGCAGCCATGCCGCGTGTATGAAGAAGGCCTTCGGGTTGTAAAGTACTTTCAGTCGGGAGGAAGGTGTCAAGGTTAATAACCTTGGCAATTGACGTTACCGACAGAAGAAGCACCGGCTAACTCCGTGCCAGCAGCCGCGGTAATACGGAGGGTGCAAGCGTTAATCGGAATTACTTGGCGTAAAGCGCACG
+
GGGGGGGGGGGGGGGGGGGGGGGGGGGGGGGGGGGGGFGGGGGGGGGGFGGGGFGGGFGGGGGGGGGGGGGGGGDGFGGGGGDFGGGGGGGGGCGGGGFGGGGGGGGDFG@CCFFFGGGGGGGGGGGGGGFDEGGGDFCFFFGGGGGGGGGGGGGFGGECFGGGGGGEGGGGFGGGEEGGGGGGGCGGGGE*:CGGGGGGDBCCC*:C?FGFGGGGGGGGGGEEGGGG+?GFGGGGGGGGCGG<
@M03364:276:000000000-BLYN8:1:1101:9746:10122 1:N:0:1
ACTCCTACGGGAGGCAGCAGTAGGGAATCTTCGGCAATGGACGAAAGTCTGACCGAGCAACGCCGCGTGAGTGAAGAAGGTTTTCGGATCGTAAAACTCTGTTGGTAGAGAAGAACGTTGGTGAGAGTGGAAAGCTCATCAAGTGACGGTAACTACCCAGAAAGGGACGGCTAACTACGTGCCAGCAGCCGCGGTAATACGTAGGTCCCGAGCGTTGTCCGGATTTATTGGGCGTAAAGCGAGC
+
GGGGGGGGGGGGGGGGGGGGGGGGGGGGGGGGGGGGGGGGGGGGGGGGGGGGGGGGGGGGGGGGGGGGGGGGGGGGGGGGGGGGGGGGGGGGGGGGGGGGGGGGGGGGFGGGGGGGGGGGGGGGGGGGGGGGGGGGGGGGGGGGGGGGGGGGGGGGGGGGGGGGGGGGGGGGGGGGGGGGGGGGGGGGGGGGGGGGGGGGGGGGGGGGGGGGGGGE5>FGGGEDGFGGGGFGGGGGGGGGGGG3
@M03364:276:000000000-BLYN8:1:1101:3157:10149 1:N:0:1
ACTCCTACGGGAGGCAGCAGTGGGGAATATTGGACAATGGGCGAAAGCCTGATCCAGCCATGCCGCGTGTGTGAAGAAGGCCTTTTGGTTGTAAAGCACTTTAAGCGAGGAGGAGGCTACTTGGATTAATACTCTAGGATAGTGGACGTTACTTGCAGAATAAGCACCGGCTAACTCTGTGCCAGCAGCCGCGGTAATACAGAGGGTGCGAGCGTTAATCGGATTTACTGGGCGTAAAGCGTGC
+
GGGGFGGGGGGGGGGGGGGGGGGGGGGGGGGGGGGGGGGGFGGGGGGGGGGGGGGGGGGGGGGGGGGGGGGGGGGGGGGGGGGFGGGGGGGGGGGGGGGGGGGGGGGGGGGGGGGGGGGGGGGGGGFGGGGGGCGGGGFGGGGGGGGDGGGGG,FFGGGGGGGGGGGGGGGGGGGGGGGGGGGGGGGGGGGGGGGGGGGGGGFGGECEGGGGGEGGGGGGG58=EGGGGGGGGDGGGGGCDG31
@M03364:276:000000000-BLYN8:1:1101:11930:10160 1:N:0:1
ACTCCTACGGGAGGCAGCAGTAGGGAATCTTCGGCAATGGACGAAAGTCTGACCGAGCAACGCCGCGTGAGTGAAGAAGGTTTTCGGATCGTAAAACTCTGTTGTTAGAGAAGAACAAGGACGTTAGTAACTGAACGTCCCCTGACGGTATCTAACCAGAAAGCCACGGCTAACTACGTGCCAGCAGCCGCGGTAATACGTAGGTGGCAAGCGTTGTCCGGATTTATTGGGCGTAAAGCGAGCG
+
GGGGGGGGGGGGGGGGGGGGGGGGGGGGGGGGGGGGGGGGGGGGGGGGGGGGGGGGGGGGGGGGGGGFGFGGGGGGGGGGGGGGGGGGGGGGGGGGGGGGGGGGGGGGGGGGGGGGGGGCGGGEGGGGGGGGGGGGGGGGGGGGFGGGGGGGGGDGGGGGGGGGGGGGGGGGGGGGGGGFGGGGFGGFGGGGGGGGGGFGGGGGGGGCGGGFGGEEGGGEGGGGEFFCFGCFGGGGGGFDGGGD
@M03364:276:000000000-BLYN8:1:1101:23930:10164 1:N:0:1
ACTCCTACGGGAGGCAGCAGTAGGGAATCTTCGGCAATGGACGAAAGTCTGACCGAGCAACGCCGCGTGAGTGAAGAAGGTTTTCGGATCGTAAAACTCTGTTGTTAGAGAAGAACAAGGACGTTAGTAACTGAACGTCCCCTGACGGTATCTAACCAGAAAGCCACGGCTAACTACGTGCCAGCAGCCGCGGTAATACGTAGGTGGCAAGCGTTGTCCGGATTTATTGGGCGTAAAGCGAGCG
+
FGCGFFGFGGGGGGGGGGFFFGGGGGGGGGGCC@FDGFGG@FGGGGGFGGGGGGG7FGGGGGGGGEGGC@FGFFGGGGGG8F9DFF:@CCEGGGGFGGGGFFFEBF<FGEFGGGGFGGGGGFG7ADCFGFFCFCCCFGGGGGG@FCC@@7FFC<FFGFFFGFGGGGG*@CGGFEC;::>DCCFFGGG7EGGE5:88E<BCEFG7?CC*8CCFC;?5*ACCCC*:CF<97?8FGGGC7DFCC5D7
@M03364:276:000000000-BLYN8:1:1101:22709:10183 1:N:0:1
ACTCCTACGGGAGGCAGCAGTGGGGAATATTGCACAATGGGCGCAAGCCTGATGCAGCCATGCCGCGTGTATGAAGAAGGCCTTCGGGTTGTAAAGTACTTTCAGTCGGGAGGAAGGTGTCAAGGTTAATAACCTTGGCAATTGACGTTACCGACAGAAGAAGCACCGGCTAACTCCGTGCCAGCAGCCGCGGTAATACGTAGGTGGCAAGCGTTGTCCGGATTTATTGGGCGTAAAGCGAGCG
+
GGGGGGGGGGGGGGGGGGGGGGGGGGGGGGGGGGGGGGGGGGGGGGGGGGGGGGGGGGGGGGGGGGGGGGGGGGGGGGGGGGGGGGGGGGGGGGGGGGGGGGGGGGGGGGGGGGDFGGGGGGFGGGGGGGGGGGGGGGGGGGGGGGGGGGGGGDFG@EGGGGGGGGGGGGGCGGGGGGGCGGGGGGGGGGGGGGGGGGGFEFGGGGGGGGGGGGGGGGGGGGGGGGGGGGFFGGGEGGGGGGGC
@M03364:276:000000000-BLYN8:1:1101:3947:10187 1:N:0:1
ACTCCTACGGGAGGCAGCAGTGGGGAATATTGCACAATGGGCGCAAGCCTGATGCAGCCATGCCGCGTGTATGAAGAAGGCCTTCGGGTTGTAAAGTACTTTCAGCGAGGAGGAAGGCGTTGTGGTTAATAACCGCAGCGATTGACGTTACTCGCAGAAGAAGCTCCGGCTAACTCCGTGCCAGCAGCCGCGGTAATACGGAGGGTGCAAGCGTTAATCGGAATTACTGGGCGTAAAGCGCACG
+
GGGGGGGGGGGGGGGGGGGGGGGGGGGGGGGGGGGGGGFFGGGGGGGGGGGGGGGGGGGGGGGGGGGGGGGGGGGGGGGGGGGGGGGGGGGGFGGGGGGGGGFGGGG7FGDFGGGGGGGGGGGGGGGGGGGGGFGGGGGGFFFGGGGGGGGGGGDGGFEGDFGGGFGGGGGGFGGGGGGFGGGGFGFGGGGGGG>EGGGGGGGGGGGGGGGGGGGGGGGGGGGGGGGGGGGGG<CE<FGGGGG3
@M03364:276:000000000-BLYN8:1:1101:19267:10190 1:N:0:1
ACTCCTACGGGAGGCAGCAGTAGGGAATTTTCCGCAATGAGCGAAAGCTTGACGGAGCGACACAGCGTGCAGGATGAAGGTCTTCGGATTGTAAACTGCTGTTGTAAGGGAAGAAAAAATTTAATAGGAAATGATTAAATCTTGACGGTACCTTATTAGCAAGTGACGGCAAACTATGTGCCAGCAGCCGCGGTAATACATAGGTCACAAGCGTTATCCGGAATTATTGGGCGTAAAGCGTTCG
+
GGGGGGGGGGGGGGGGGGGGGDGGGGGGCFG9FCEGGGGADCFGGG:<@FFG<FFGGGGGG:F,EFGGGCFGGGDGGGGGGFGGGGGGGGGGGGGGGGGFGGGGGGGGGGG=EGEFG,@,,?E5CAF8<F8,:<A<<,A5,:AF976+@<@D<FA=CFF,EDCFE9;FC@ECCGGGCFGCGGGFFEEF:>CDC*=:BF;9?=,?<CB<CFD8EC5E=FGE==E50<<E+=C5></*7DGD9CDG
@M03364:276:000000000-BLYN8:1:1101:2102:10220 1:N:0:1
ACTCCTACGGGAGGCAGCAGTGGGGAATATTGCACAATGGGCGCAAGCCTGATGCAGCCATGCCGCGTGTGTGAAGAAGGCCTTCGGGTTGTAAAGCACTTTCAGCGAGGAGGAAGGTGGTGAGCTTAATACGTTCATCAATTGACGTTACTCGCAGAAGAAGCACCGGCTAACTCCGTGCCAGCAGCCGCGGTAATACGGAGGGTGCAAGCGTTAATCGGAATTACTGGGCGTAAAGCGCACG
+
GGGGGGGGGGGGGGGGDGGGGGGGGGGGGGGGGGGGGGGGGGGGGGGGGGGGGGGGGGGGGGGFGGGGGGGGGGGGGGGGGGGFGGGG8FGGGGGGGGGGGGGGGCGEGGGGGGGFGGGGGGGGCGGGGGGGGGGGF,@FGECGGFGGGGGGGGGGFGGGGGGGGGGGGGGGGGGGGGGCEFGGGGGGF5EEGGGGGGGGG>EEGGGDGG?FEGCEGGFGEEEFGGGGCCCFDGCEGCGGGGG5
@M03364:276:000000000-BLYN8:1:1101:8638:10246 1:N:0:1
ACTCCTACGGGAGGCAGCAGTAGGGAATCTTCGGCAATGGACGAAAGTCTGACCGAGCAACGCCGCGTGAGTGAAGAAGGTTTTCGGATCGTAAAACTCTGTTGTTAGAGAAGAACGACGAGGAGAGTGGAAAGCTCCTCGTGTGACGGTATCTAACCAGAAAGGGACGGCTAACTACGTGCCAGCAGCCGCGGTAATACGTAGGTCCCGAGCGTTGTCCGGATTTATTGGGCGTAAAGCGAGC
+
GGGGGGGGGGGGGGGDGGGGGDGGGGGGGGGGGGGGGGGGGGGGGCGGGGGGAFGGGGGGGGGGGGGGGGGGGGGGGGGGFFGFGGGEGGGGGGGGGGGGGFGGGGGGGGGGGGGGGGGGGGGGGCG8DEGGFFFGGGCGGC,>FFGGGGGGGFGGGCGFGGFFGGFGGGGGGGGGFGGGGGGGGGGGGGGGGGGGGFCFGBEGGGGFFEGGGGGGGECGEDEC5CFGGGFGGCEEDFFGG37)
@M03364:276:000000000-BLYN8:1:1101:23366:10268 1:N:0:1
ACTCCTACGGGAGGCAGCAGTAGGGAATCTTCGGCAATGGACGAAAGTCTGACCGAGCAACGCCGCGTGAGTGAAGAAGGTTTTCGGATCGTAAAACTCTGTTGTTAGAGAAGAACAAGGACGTTAGTAACTGAACGTCCCCTGACGGTATCTAACCAGAAAGCCACGGCTAACTACGTGCCAGCAGCCGCGGTAATACGTAGGTGGCAAGCGTTGTCCGGATTTATTGGGCGTAAAGCGAGCG
+
GGGGGGGGGGGGGGGGGGGGGGGGGGGGGGGGGDGGGGGGGGGGGDGGEGFGFGGGGGGGGGEGGGGGGGGGGGGGGGGCFFGGGGGGGGGGGGFGGGGGGGGGGGGGGGGGFGGGGGAFEGG>FGGGGFFGGGGGGGGGGGGGGGGGFGGFGGGGGGGFFGGGGGGGGGGGGGGGGGGFGGGGGGGGFGGGGGGCCFFGGGGGGCFGGGGGGGEEEGFCEGEGFE9CFFFGDGGGGGGGDDD9
@M03364:276:000000000-BLYN8:1:1101:4736:10280 1:N:0:1
ACTCCTACGGGAGGCAGCAGTAGGGAATCTTCGGCAATGGACGAAAGTCTGACCGAGCAACGCCGCGTGAGTGAAGAAGGTTTTCGGATCGTAAAACTCTGTTGTTAGAGAAGAACAAGGACGTTAGTAACTGAACGTCCCCTGACGGTATCTAACCAGAAAGCCACGGCTAACTACGTGCCAGCAGCCGCGGTAATACGTAGGTGGCAAGCGTTGTCCGGATTTATTGGGCGTAAAGCGAGCG
+
GGGGGGGGGGGGGGGGGGGGGGGGGGGGGGGGGGGGGGGGGGGGGGGGGGGGGGGGGGGGGGGGGGGGGGGGGGGGGGGGGGGGGGGGGGGGGGGGGGGGGGGGGGGGGGGGGGGGGGFGGGGGGGGGGGGGGGGGGGGDFGGGGGGGGGGGGGGGGGGGGGGGGGGGGGGGGGGGGGGGGGGFFGGGGGGGGGGGGGGGGGGGGGGGGGGGGGGGGGGGGGGEEFFGGGGGGGGGGGGGGGGC
@M03364:276:000000000-BLYN8:1:1101:18423:10329 1:N:0:1
ACTCCTACGGGAGGCAGCAGTGGGGAATATTGGACAATGGGCGAAAGCCTGATCCAGCCATGCCGCGTGTGTGAAGAAGGCCTTTTGGTTGTAAAGCACTTTAAGCGAGGAGGAGGCTACTTGGATTAATACTCTAGGATAGTGGACGTTACTCGCAGAATAAGCACCGGCTAACTCTGTGCCAGCAGCCGCGGTAATACAGAGGGTGCGAGCGTTAATCGGATTTACTGGGCGTAAAGCGTGC
+
GGGGGGGGGGGGGGGGGGGGGGGGGGGGGGGGGGGGGGGGGGGGGGGGGGGGGGGGGGGGGGGGGGGGGGGGGGGGGGGGGGGGGGGGGGGGGGGGGGGGGGGGGGGGGGGGGGGGGGGGGGGGGGGGFGGGGGGFGGGGGGGGGGGGGGGGGGGGGGGGGGGGGGGGGGGGGGGGGGGGGGGGGGGGGGGGGGGGGGGGGDGFGGGGGGGGGGGGGFGGGGDGGGGGGGGCFGGDGGFFGGG7
@M03364:276:000000000-BLYN8:1:1101:20628:10331 1:N:0:1
ACTCCTACGGGAGGCAGCAGTGGGGAATATTGCACAATGGGCGCAAGCCTGATGCAGCCATGCCGCGTGTGTGAAGAAGGCCTTCGGGTTGTAAAGCACTTTCAGCGAGGAGGAAGGTGGTGAACTTAATACGTTCATCAATTGACGTTACTCGCAGAAGAAGCACCGGCTAACTCCGTGCCAGCAGCCGCGGTAATACGGAGGGTGCAAGCGTTAATCGGAATTACTGGGCGTAAAGCGCACG
+
GGGGGGGGGGGGGGGGGGGGGGGGGGGGGGGGGGGGGGGGGGGGGGGGGGGGGGGGGGGGGGGGGGGGGGGGGGGGGGGGGGGGGGGGGGGGGGGGGGGGGGGGGGGGGGGGGGGGGGGGGGGGGGGGGGGGGGGGGGGGGGGGGGGGGGGGGGGGGGGGGGGGGGGGGGGGGGGGGGGGGGGGGGGGGGGGGGGGGGGGGGGGGGGGGGGGGGGGCFGGGGGGGGGGGGGGGGEGGGGGGGGC
@M03364:276:000000000-BLYN8:1:1101:5909:10340 1:N:0:1
ACTCCTACGGGAGGCAGCAGTAGGGAATCTTCGGCAATGGACGAAAGTCTGACCGAGCAACGCCGCGTGAGTGAAGAAGGTTTTCGGATCGTAAAACTCTGTTGGTAGAGAAGAACGTTGGTGAGAGTGGAAAGCTCATCAAGTGACGGTAACTACCCAGAAAGGGACGGCTAACTACGTGCCAGCAGCCGCGGTAATACGTAGGTCCCGAGCGTTGTCCGGATTTATTGGGCGTAAAGCGAGC
+
GGGGGGGGGGGGGGGGGGGGGGGGGGGGGGGGGGGGGGGGGGGGGGGGGGGGGGGGGGGGGGGGGGGGGGGGGGGGGGGGGGGGGGGGGGGGGGGGGGGGCGGGGGGGGGGGGGGGGGGGGGGGGFFEGGGGEFGEFGGGGGGGFGGGGGGGGGGGGGGGGGGGGGGGGDGGGGGDFGGGGGGGFFGGGFCCEGGGGGGGGGGGGGGGDGGEGGGGGGGGGG=EGGGGGGGGGGGGGGGGGGG5
@M03364:276:000000000-BLYN8:1:1101:19504:10346 1:N:0:1
ACTCCTACGGGAGGCAGCAGTAGGGAATCTTCGGCAATGGACGAAAGTCTGACCGAGCAACGCCGCGTGAGTGAAGAAGGTTTTCGGATCGTAAAACTCTGTTGTTAGAGAAGAACAAGGACGTTAGTAACTGAACGTCCCCTGACGGTATCTAACCAGAAAGCCACGGCTAACTACGTGCCAGCAGCCGCGGTAATACGTAGGTGGCAAGCGTTGTCCGGATTTATTGGGCGTAAAGCGAGCG
+
GGGGGGGGGGGFGGGGGGGGGGGGGGGGGGGGGGGGGGGGGGGGGGGGGGGGGGGGGGGGGGGGGGGGGGGGGGGGGGGGGGGGGGGGGGGGGGGGGGGGGGGGGGGGGGGGGGGGGGGGGGGEGGGGGGGGGGGGGGGGGGGGGGGGGGGGGGGGGGGGGGGGGGGGGGGGGGGGGGGGGGGGGGGGGGGGGGGGGGGGGGGGGGGGGGGGGGGGGGGGGEEEFGGGGGGGGGGGGGGGGGGD
@M03364:276:000000000-BLYN8:1:1101:23401:10354 1:N:0:1
ACTCCTACGGGAGGCAGCAGTAGGGAATCTTCGGCAATGGACGAAAGTCTGACCGAGCAACGCCGCGTGAGTGAAGAAGGTTTTCGGATCGTAAAACTCTGTTGTTAGAGAAGAACGACGAGGAGAGTGGAAAGCTCCTCGTGTGACGGTATCTAACCAGAAAGGGACGGCTAACTACGTGCCAGCAGCCGCGGTAATACGTAGGTCCCGAGCGTTGTCCGGATTTATTGGGCGTAAAGCGAGC
+
GGGGGGGGGGGGGGGGGGGGGGGGGGGGGGGGGGGGGGGGGGGGGGGGGGGGGGGGGGGGGGGGGGGGGGGGGGGGGGGGGGGGGGGGGGGGGGGGGGGGGGGGGGGGGGGGGGGGGGGGGGGGGGGGGGGFGGGGGGGGGGFGGGGGGGGGGGGGGGGGGGGGGGGGGGGGGGGGGGGGGGGGGGGGGGGGGGGGGGGGGGGGGGGGGGGGGGEEGGGGGGGGDFFGGGGGGGGGGGGGGGG5
@M03364:276:000000000-BLYN8:1:1101:21032:10358 1:N:0:1
ACTCCTACGGGAGGCAGCAGTGGGGAATATTGGACAATGGGCGCAAGCCTGATCCAGCCATGCCGCGTGTGTGAAGAAGGCCTTTTGGTTGTAAAGCACTTTAAGCGAGGAGGAGGCTACTTGGATTAATACTCTAGGATAGTGGACGTTACTCGCAGAATAAGCACCGGCTAACTCTGTGCCAGCAGCCGCGGTAATACAGAGGGTGCGAGCGTTAATCGGATTTACTGGGCGTAAAGCGTGC
+
GGGGGGGGGGGGGGGGGGFAFGGGGGGGGGGGGGGGFFGGGGGDCGFGGGGGGFFGGGGGGGGGGGGGGFGGGGEGGGGCGGGGGGGGGGGGFFG<FGGGGGGGGCG7CEDDGGGGGFDFGGG8EFCCDFGGGGGGGGCFGGGGGGGG:>DFCFGG@CCGFGCEFGGGGDGDGFGGGCFF9DF;DFGGGGGECEBE>FFFGD+?F>CEGEG*:CEE=CGF=AC5E6FGFFGEDCEG5DFGGGG9
@M03364:276:000000000-BLYN8:1:1101:11140:10395 1:N:0:1
ACTCCTACGGGAGGCAGCAGTAGGGAATCTTCGGCAATGGACGAAAGTCTGACCGAGCAACGCCGCGTGAGTGAAGAAGGTTTTCGGATCGTAAAACTCTGTTGTTAGAGAAGAACGACGAGGAGAGTGGAAAGCTCCTCGTGTGACGGTATCTAACCAGAAAGGGACGGCTAACTACGTGCCAGCAGCCGCGGTAATACGTAGGTCCCGAGCGTTGTCCGGATTTATTGGGCGTAAAGCGAGC
+
GGGGGGGGGGGGGGGGGGGGGGGGGGGGGGGGGGGGGGGGDGGGGGGGGGGGGGGGGGEFGGGGGGGGGGGGGGGGGGGGGGGGGGGGGGGGGGGGGGGGGGGGGGGGGGGGGGGGGGGGGGGGGGGGGGFGGGGGGGGGGGGGGGGGGGGGGGGGGGGGGGGGCFGGGGGGGGGGGGGGGGGGGGGGGGGGGGGGGG9BFFFGGGGCCGGGGGGDGEGGGGGGCGGGGGGCGCGGG3CCDDC7
@M03364:276:000000000-BLYN8:1:1101:25830:10411 1:N:0:1
ACTCCTACGGGAGGCAGCAGTAGGGAATCTTCCACAATGGACGAAAGTCTGATGGAGCAACGCCGCGTGAGTGAAGAAGGTTTTCGGATCGTAAAACTCTGTTGTTAGAGAAGAACAAGGACGTTAGTAACTGAACGTCCCCTGACGGTATCTAACCAGAAAGCCACGGCTAACTACGTGCCAGCAGCCGCGGTAATACGTAGGTCCCGAGCGTTGTCCGGATTTATTGGGCGTAAAGCGAGCG
+
FGGFFCEGG7C7FGEFDEGGGEGFGFDFAFCFGACGFEFDFFGGGGGA9@FDA,CCFGFGGEEGECGGGGDGCG9?FFFGE<,,?>B@?EEG<EFFFGFGCFCEFFGGFGGGF,F<EBF<FD7BFBCBEF<9EFG==FE@:FDFC8BCF+=CCFD,@FGCFGFGFFG<:*@:C,>,>BFGGGGGC7DBFCEEGE5BBE,=9C>@F9?;*;?EEG*=79@5=C=*<<70+<8CGC7CGFDD<<)1
@M03364:276:000000000-BLYN8:1:1101:14855:10430 1:N:0:1
ACTCCTACGGGAGGCAGCAGTAGGGAATCTTCCACAATGGACGAAAGTCTGATGGAGCAACGCCGCGTGAGTGAAGAAGGTTTTCGGATCGTAAAACTCTGTTGTTGGAGAAGAATGTATCTGATAGTAACTGATCAGGTAGTGACGGTATCCAACCAGAAAGCCACGGCTAACTACGTGCCAGCAGCCGCGGTAATACGTAGGTGGCAAGCGTTGTCCGGATTTATTGGGCGTAAAGCGAGCG
+
GGGGGGGGGGGGGGGGGGGGGGGGGGGGGGGGGGGGGGGGGGGGGGGFGGGGGGGGGGGGGGGGGGGGGGGGGGGGGGGGGGGGGGGGGGGGGGGGGGGGGGGGGGGGGGGGGGGGGGGGGGGGGGGGGGGGGGGGGGGGGFGGGGGGGGGGGGGGGGGGGGGGGGGGGGGGGGGGGGGGGGGGGGGGGGGGGGGGGGGGGGGGGGGGGGGGGGGGGGGGGGGGGGGGGGGGGGGGGGGGGGGC
@M03364:276:000000000-BLYN8:1:1101:25235:10431 1:N:0:1
ACTCCTACGGGAGGCAGCAGTGGGGAATATTGCACAATGGGCGCAAGCCTGATGCAGCCATGCCGCGTGTATGAAGAAGGCCTTCGGGTTGTAAAGTACTTTCAGCGGGGAGGAAGGGGTGAGCCTTAATACGGTTCGTCATTGACGTTACCCGCAGAAGAAGCACCGGCTAACTCCGTGCCAGCAGCCGCGGTAATACGTAGGTGGCAAGCGTTGTCCGGATTTATTGGGCGTAAAGCGAGCG
+
GGGGGGGGGGGGGGGGGGGGGGGGGGGGGGGGGGGGGGGGGGGGGGGGGGGGFFGGGFGGGGGGGGGGGGGGGGGGFGGGGGGGGGGGGGGGGGEFGGGGGGGGGCGGGGGGGGGGGGGGDGD?EGGGGGGGGGGGGGGGGGGFGFFFFGG9FGGGGCFGGGCFFGFG7CGGGGGGGGGGGGGGGGGGGGGGGGGGGGFGGGGGGCGGGGGGGGGEGFGGGGGGGEGGG6CFGGGGGGGGDGGC
@M03364:276:000000000-BLYN8:1:1101:2873:10456 1:N:0:1
ACTCCTACGGGAGGCAGCAGTAGGGAATCTTCGGCAATGGGGGCAACCCTGACCGAGCAACGCCGCGGGAGTGAAGAAGGTTTTCGGATCGTAAAACTCTGTTGTTAGAGAAGAACGTTAAGTAGAGTGGAAAATTACTTAAGTGACGGTATCTAACCAGAAAGGGACGGCTAACTACGTGCCAGCAGCCGCGGTAATACGTAGGTCCCAAGCGTGGTCCGGATTTATTGGGCGTAAAGCGAGC
+
CFGDEGFFEFGEGGGCDG@FCCFFFGFGGF,CDCFECFFGGGGGGGGGGFFGGGDFGC:<EGCEFCG7CFGGGGFGEFFG?F9DFG7FG7FFF<FE<=FFGFGG,BAF?FGFGGFGG>=8D9CFF,FFDCC<FGCFCFG<<@FFGGGF:FGGGGFFCCFGFFFGGGFGEGGGGFFGDCECF:FFFFFG7CEDGDGD>CFFGGGGGGGFFGC=5EE***<6CG8=;9CFFGGFF5C5DC*29<D)
@M03364:276:000000000-BLYN8:1:1101:26755:10457 1:N:0:1
ACTCCTACGGGAGGCAGCAGTAGGGAATCTTCCACAATGGGCGAAAGCCTGATGGAGCAACGCCGCGTGAGTGAAGAAGGTTTTCGGATCGTAAAACTCTGTTGTTGGAGAAGAATGTATCTGATAGTAACTGATCAGGTAGTGACGGTATCCAACCAGAAAGCCACGGCTAACTACGTGCCAGCAGCCGCGGTAATACGTAGGTGGCAAGCGTTGTCCGGATTTATTGGGCGTAAAGCGAGCG
+
GGGGGGGGGGGGGGGGGGGGGGFGGGGGGGGGGGGGGGGGGGGGGGGGGGGGGGGGGGGGGGGGGGGFGGGGFGGFGGGGGGGGGGGGGGGGGGGGGGGGGGGGGGGGGGGGGFGGGGGGGGGGGGGGGGGGGGGGAFDDGGGGGGGGGGGGGGGGGGGGGGGGGGGG>FGDGGGGGGGFFFGGGGGGGGGGGGGEGGGGGGGGGGGGGGGGGGGGGGGEGEEGG7CFGFGGGGGCFFGGGGGC
@M03364:276:000000000-BLYN8:1:1101:26067:10463 1:N:0:1
ACTCCTACGGGAGGCAGCAGTAGGGAATCTTCGGCAATGGGGGCAACCCTGACCGAGCAACGCCGCGTGAGTGAAGAAGGTTTTCGGATCGTAAAACTCTGTTGTTAGAGAAGAACGTTAAGTAGAGTGGAAAGTTACTTAAGTGACGGTATCTAACCAGAAAGGGACGGCTAACTACGTGCCAGCAGCCGCGGTAATACGTAGGTCCCAAGCGTTGTCCGGATTTATTGGGCGTAAAGCGAGC
+
GGGGGGGGGGGGGGGGGGGGGGGGGGGCGGGGGGGGGGGFFEDGGGGGGGGGGGGGGGGGGGGGGGGGGGGGGGGGGGGGGGGGGGGGGGDGGFGGGGGGFGGCGGGGGGGGGGGGGFGGGGGGGGGGGGGGGGGGGGGGGGGGGGGGGGGGGGGGGGGGFGGGEGFGGGGGGGGGGGGGGGGGGGFGGGGGGGGGGFEGGG?CEFGGGGGGDEEGGGGGGGG5CCGGGGGGGGEEDGGGGGG5
@M03364:276:000000000-BLYN8:1:1101:7279:10494 1:N:0:1
ACTCCTACGGGAGGCAGCAGTAGGGAATCTTCGGCAATGGGGGCAACCCTGACCGAGCAACGCCGCGTGAGTGAAGAAGGTTTTCGGATCGTAAAACTCTGTTGTTGGAGAAGAATGTATCTGATAGTAACTGAACAGGTAGTGACGGTATCCAACCAGAAAGCCACGGCTAACTACGTGCCAGCAGCCGCGGTAATACGTAGGTGGCAAGCGTTGTCCGGATTTATTGGGCGTAAAGCGAGCG
+
GGGGGGGGGGGGGGGGGGGGGGGGGGGGGGGGGGGGGGGGGGGGGGGGGGGGGGGGGGGGGGGGGGGGGGGGGGGGGGGGGGGGGGGGGGGGGGGGGGGGGGGGGGGGGGGFGGGGGGGGGGGGGGGGGGGGGGGGGGGGGGGGGGGGGGGGFGGGGGGGGGGGGGGGGGGGGGGGGGGGGGGGGGGGGGGGGGGGGGGGGGGCFGGGGGGGDEGGGGGGGDGGGGGGGGGGGGGGGGGGGGGG
@M03364:276:000000000-BLYN8:1:1101:15977:10498 1:N:0:1
ACTCCTACGGGAGGCAGCAGTAGGGAATCTTCCACAATGGACGAAAGTCTGATGGAGCAACGCCGCGTGAGTGAAGAAGGTTTTCGGATCGTAAAACTCTGTTGTTGGAGAAGAATGTATCTGATAGTAACTGATCAGGTAGTGACGGTATCCAACCAGAAAGCCACGGCTAACTACGTGCCAGCAGCCGCGGTAATACGTAGGTGGCAAGCGTTGTCCGGATTTATTGGGCGTAAAGCGAGCG
+
GGGGGGGGGGGGGGGGGGGGGGGGGGGGGGGGGGGGGGGGGGGGGGGGGGGGGGGGGGGGGGGGGGGGGGGGGGGGGGGGGGGGGGGGGGGGGGGGGGGGGGGGGGGGGGGGGGGGGGGGGGGGGGGGGGGGGGGGGGGGGGGGGGGGGGGGGGGGGGGGGFFGGGGGGGGGGGGGGGGGGGGGGGGGGDDGGGGGGGGGGFFGGGGGGGGGGGGDEGEEGGEGFGGGGGGGGGGGGGGGGGG5
@M03364:276:000000000-BLYN8:1:1101:23859:10528 1:N:0:1
ACTCCTACGGGAGGCAGCAGTAGGGAATCTTCGGCAATGGACGAAAGTCTGACCGAGCAACGCCGCGTGAGTGAAGAAGGTTTTCGGATCGTAAAACTCTGTTGGTAGAGAAGAACGTTGGTGAGAGTGGAAAGCTCATCAAGTGACGGTAACTACCCAGAAAGGGACGGCTAACTACGTGCCAGCAGCCGCGGTAATACGTAGGTCCCGAGCGTTGTCCGGATTTATTGGGCGTAAAGCGAGC
+
GGGGGGGGGGGGGGGGGGGGGGGGGGGGGGGGGGGGGGGGGGGGGGGGGGGGGGGGGGGGGGGGGGGGGGGGGGGGGGGGFFGGGGGGGGGGGGGGGGGGGGGGGGGGGGGGGGGGGGGGGGGGGGGGGGGGGGGGGGGGGGGGGGGGGGGGGGGGGGGGGGGGGGGGGGGGGGGGGGGGGGGGGGGGGGGGGGGGGGGGGGGGGGGGGGGGGGGEGGFGGGEGGCGGGGGGGGGGGFGFGGGC
@M03364:276:000000000-BLYN8:1:1101:13734:10548 1:N:0:1
ACTCCTACGGGAGGCAGCAGTAGGGAATCTTCGGCAATGGACGAAAGTCTGACCGAGCAACGCCGCGTGAGTGAAGAAGGTTTTCGGATCGTAAAACTCTGTTGTTAGAGAAGAACAAGGACGTTAGTAACTGAACGTCCCCTGACGGTATCTAACCAGAAAGCCACGGCTAACTACGTGCCAGCAGCCGCGGTAATACGTAGGTGGCAAGCGTTGTCCGGATTTATTGGGCGTAAAGCGAGCG
+
GGGGGGGGGGGGGGGGGGGGGGGGGGGGGGGGGGGGGGGGGGGGGGGGGGGGGGGGGGGGGGGGGGGGGGGGGGGGGGGGGGGGGGGGGGGGGGGGGGGGGGGGGGGGGGGGGGGGGGGGGGGGGFGGGGGGGGGGGGGGGGGGGGGGGGGGGGGGGGGGGGGGGGGGGGGGGGGGGGGGFGGGGGGGGGGGGGGGGGGGGFFGGGGGGGGDGGGGGGGGGGEGGGGGFFGGGGGGGDGGGGG7
@M03364:276:000000000-BLYN8:1:1101:2174:10550 1:N:0:1
ACTCCTACGGGAGTCAGCAGTAGGTAAGCTGCGGCAAGGGGGGCAACCCTGACCGAGCAACGCCGCGGGAGGGAAGAAGGTTTGCGGATCGTAAAACTCTGTTGTTAGAGAAGAACGTTAAGGATAGTGGAAAGTTACTTGAGTGACGGTATCTAACCAGAAAGGGACGACGAACTACGTGCCAGCAGCCGCGGTAAGACGGAGGTCCCAAGCGTTGTCCGGATGTATTGGGCGTAAAGCGAGG
+
GACFDFC<FF@@@,CF<FEFGC@A6C9,CF8,7:C@+6CCE7FGG<@FGFBEF<+@BF@FGEGC3F3++@:>@<,@,838?><:>:CEEGGCF,1@3@F<3,<C,*??:,CF8882418<F9,28:?<F7FFFAFG+@E<+<20<+CE51*;+<C<9*2;F8C@FG>8**2*28CC?C52*;CF68*C*;//8*2:>+++;**:C80+*<0*1;/2=EG7*25**+<@?+<*9CE555*:)9>)
@M03364:276:000000000-BLYN8:1:1101:9444:10575 1:N:0:1
ACTCCTACGGGAGGCAGCAGTGGGGAATATTGCACAATGGGCGCAAGCCTGATGCAGCCATGCCGCGTGTGTGAAGAAGGCCTTCGGGTTGTAAAGCACTTTCAGCGAGGAGGAAGGTGGTGAACTTAATACGTTCATCAATTGACGTTACTCGCAGAAGAAGCACCGGCTAACTCCGTGCCAGCAGCCGCGGTAATACGGAGGGTGCAAGCGTTAATCGGAATTACTGGGCGTAAAGCGCACG
+
GGGGGGGGGGGGGEEGEGGGGFCGGD@FGGGGGGGGGCFGFGGGGGDGG@FGGFGGGGGFGGGGGGGCCFGGGGGGFFGGGGGGGGGGGGGGGGGGGGGGGGGFDFGDGGDGGGGGGGGFGGFGGGFFFGFFGDGGFCGGGGFGGGGGGGF9CFGGCGGGGEG7FGGGGGE:FFFGEE<FEGGGGGGFGDCCCBCEGFGGGGGGGEEGGG?CEEGDFGGGGGDGCFFFC6F5DDDEFGFGGDG<
@M03364:276:000000000-BLYN8:1:1101:10073:10588 1:N:0:1
ACTCCTACGGGAGGCAGCAGTGGGGAATATTGCACAATGGGCGCAAGCCTGATGCAGCCATGCCGCGTGTGTGAAGAAGGCCTTCGGGTTGTAAAGCACTTTCAGCGAGGAGGAAGGTGGTGAACTTAATACGTTCATCAATTGACGTTACTCGCAGCAGAAGCACCGGCTAACTCCGTGCCAGCAGCCGAGGTAATACGGAGGGTGCAAGCGTTAATCGGAATTACTGGGCGTAAAGCGCACG
+
GGGF<FDE@CF@FGGGGGGGFFGFGEGGGGGGGGGGFFGFC8CGGGFFGFFDAFFGFG8<CFGFGECFGFDFGFGFFFEGFGGGFDGGFEGF<FECEEGFFGEFA?C:+@CFF:=ECFGGGFD95A?<FDGGD<FGFEBADFEF>9C+=DEFC:>>C+8,DFFG:,@*33@F@79EFGGDGGGGGGGGGG=8:C,@B++1:31*=CCC6CCGGEGGCCF=EEDGFGGC?GGGD7/*7**)19D)
@M03364:276:000000000-BLYN8:1:1101:15055:10604 1:N:0:1
ACTCCTACGGGAGGCAGCAGTAGGGAATCTTCCACAATGGACGAAAGTCTGATGGAGCAACGCCGCGTGAGTGAAGAAGGTTTTCGGATCGTAAAACTCTGTTGTTGGAGAAGAACGTATTTGATAGTAACTGATCAGGTAGTGACGGTATCCAACCAGAAAGCCACGGCTAACTACGTGCCAGCAGCCGCGGTAATACGTAGGTGGCAAGCGTTGTCCGGATTTATTGGGCGTAAAGCGAGCG
+
GGGGGGGGGGGGGGGGGGGGGGGGGGGGGGGGGGGGGGGGGGGGGGGGGGGGGGGGGGGGGGGGGGGGGGGGGGGGGFGGFGGGGGGGGGGGGGGGGGGGGGGGGGGGGGGGGGGGGGGGGGGGGGFGGGGGGGGGGGGGGGGGGGGGGGGGFGGGGGGGGGGGFGGGGGGGGGGGGGGGGGGGGFFGGGGGGEEEFGGGEGGGFGGGGGGGGGGGGGGGG8A5C;@FGGGGGGGGFGGGGGGC
@M03364:276:000000000-BLYN8:1:1101:20994:10611 1:N:0:1
ACTCCTACGGGAGGCAGCAGTGGGGAATATTGGACAATGGGCGAAAGCCTGATCCAGCCATGCCGCGTGTGTGAAGAAGGCCTTTTGGTTGTAAAGCACTTTAAGCGAGGAGGAGGCTACTTAGATTAATACTCTAGGATAGTGGACGTTACTCGCAGAATAAGCAACGGCTAACTCTGTGCCAGCAGCCGCGGTAATACAGAGGGTGCGAGCGTTAATCGGATTTACTGGGCGTAAAGCGTGC
+
FGEFGGGGGGGGGECFGGGCFFGGGCECAEFCEFGFFFGFGGGGGGGGGGGGGGGGGGFGFFFGGGG>F,CCFFFGFF@G?FFGA?E:F=FFGGG9FCGG,EEFFF7FCEEEGG@CGGFFFGGD,@FFCGEFB@EDAF8BFCFGGFGGCFGEF<>BC:FFFFFGC<7FFGEGGGGFGGGFGFGGGDGFGFGGGGGGGCFCFF9CF5CCCEEGEDCCC7FGFGCGEFGDFGGGCD5=CCCGDDD5
@M03364:276:000000000-BLYN8:1:1101:21479:10616 1:N:0:1
ACTCCTACGGGAGGCAGCAGTAGGGAATCTTCGGCAATGGACGAAAGTCTGACCGAGCAACGCCGCGTGAGTGAAGAAGGTTTTCGGATCGTAAAACTCTGTTGTTAGAGAAGAACAAGGACGTTAGTAACTGAACGTCCCCTGACGGTATCTAACCAGAAAGCCACGGCTAACTACGTGCCAGCAGCCGCGGTAATACGTAGGTGGCAAGCGTTGTCCGGATTTATTGGGCGTAAAGCGAGCG
+
GGGGGGGGGGGGGGGGGGGGGGGGGGGGGGGGGGGGGGGGGGGGGGGFGGGGGGGGGGGGGDGGGGGGGGGGGGGGGGGGGGGGGGGGGGGGGGGGGGGGGGGGGGGGGGGGGGGGGGGGGGGGGGGGGGGGGGGGGGGFGDCGGGGGGGGGGGGGGGGGGGGGFGGGGGGGGGGGGGGGGGGGCFGGGGGGGGGGGGGGFGFGGGGGGGGGGGGGGGGGGEEGGFGGFGGGGDGGGGGDDGGD
@M03364:276:000000000-BLYN8:1:1101:5817:10619 1:N:0:1
ACTCCTACGGGAGGCAGCAGTAGGGAATCTTCGGCAATGGGGGCAACCCTGACCGAGCAACGCCGCGTGAGTGAAGAAGGTTTTCGGATCGTAAAACTCTGTTGTTAGAGAAGAACGTTAAGTAGAGTGGAAAGTTACTTAAGTGACGGTATCTAACCAGAAAGGGACGGCTAACTACGTGCCAGCAGCCGCGGTAATACGTAGGTCCCAAGCGTTGTCCGGATTTATTGGGCGTAAAGCGAGC
+
GGGGGGGGGGGGGGGGGGGGGGGGGGGGGGGGGGGGGGGGGGGGGGGGGGGGGGGGGGGGGGGGGGGGGGGGGGGGGGGGGGGGGGGGGGGGGGGGGGGGGGGGGGGGGGGGGGGGGGGGGGGGGGGGGGGGGGGGGGGGGGGGGGGGGGGGGGGGGGGGGGGGGGGGGGGGGGGGGGGGGGGGGGGGFGGGGGGGGGGGGGGGGGGGGGGGGGGGGGGGGEGGGGGGGGGGGDGGGGFGGGG5
@M03364:276:000000000-BLYN8:1:1101:20495:10634 1:N:0:1
ACTCCTACGGGAGGCAGCAGTAGGGAATCTTCGGCAATGGACGAAAGTCTGACCGAGCAACGCCGCGTGAGTGAAGAAGGTTTTCGGATCGTAAAACTCTGTTGTTAGAGAAGAACAAGGACGTTAGTAACTGAACGTCCCCTGACGGTATCTAACCAGAAAGCCACGGCTAACTACGTGCCAGCAGCCGCGGTAATACGTAGGTGGCAAGCGTTGTCCGGATTTATTGGGCGTAAAGCGAGCG
+
GGGGGGGGGGGGGGGGGGGGGGGGGGGGGGGGGDGGGGGGGGGGGGGGGGGGGGGGGGGGGGGGGGGGGGGGGGCFGGGGGFDGFGGECFGGGGGGGGGGGGGFFGFGEFDFFFGGGGCA<FEBFFGADGFDCDGGGGF7B<<FGGDGC7+EFDFCGGGGGG@FG>E:FEC<FFGC@CFGGGGGGGGGFBECGGCEFEEC:EFG+BB6BF8*;EG8:+<CEC8CGFGGGGGGGGEGGGCGCD))
@M03364:276:000000000-BLYN8:1:1101:6317:10635 1:N:0:1
ACTCCTACGGGAGGCAGCAGTGGGGAATATTGGACAATGGGCGAAAGCCTGATCCAGCCATGCCGCGTGTGTGAAGAAGGCCTTTTGGTTGTAAAGCACTTTAAGCGAGGAGGAGGCTACTTGGATTAATACTCTAGGATAGTGGACGTTACTCGCAGAATAAGCACCGGCTAACTCTGTGCCAGCAGCCGCGGTAATACAGAGGGTGCGAGCGTTAATCGGATTTACTGGGCGTAAAGCGTGC
+
GGGGGGGGGGGGGGGGGGGGGGGGGGGGGGGGGGGGGGGGGGGGGGGGGGGGGGGGGGGGGGGGGGGGGGGGGGGGGGGGGGGGGGGGGGGGGGGGGGGGGGGGGGGGGGGGGGGGGGGGGGGGGFGGGGGGGGGGGGGGGGGGGGGGGGGGGGGGGGGGGGGGGGGGGGGDGGGGGGGGGGGGGGGGGGGGGGGGDGGGGGGGGGGGDGGGGGGGEFGGGGGGGGGGGGGGGGGGGGGGGGG<
@M03364:276:000000000-BLYN8:1:1101:28988:10655 1:N:0:1
ACTCCTACGGGAGGCAGCAGTGGGGAATATTGGACAATGGGCGCAAGCCTGATCCAGCCATGCCGCGTGTGTGAAGAAGGCCTTTTGGTTGTAAAGCACTTTAAGCGAGGAGGAGGCTACTCGGATTAATACTCTAATATAGTGGACGTTACTCGCAGAATAAGCACCGGCTAACTCTGTGCCAGCAGCCGCGGTAATACAGAGGGTGCGAGCGTTAATCGGATTTACTGGGCGTAAAGCGTGC
+
FGGGGFGGGGGGGGGGGGGGGFGGGGGG9CF@EC<FGGGG<FC@FGG7FGGGDG,FFGFG<FGGGDGGG6FFCGGGCGGGC<FC<?CCFFGGGFFCG8FGFG<@B,@?:FFDCC++48BF5,8==CFDFC<B9,:57,75@,@FF9@CG<<FG,7F7CFFFGGGFGCFFE:>F,?;A>EGEFFF77B2DCECGD>EGG+?<?9BFGG55*8:EEGDC5<+A8;EG6<9CC<547CEGFF=<CDD
@M03364:276:000000000-BLYN8:1:1101:22165:10694 1:N:0:1
ACTCCTACGGGAGGCAGCAGTGGGGAATATTGCACAATGGGCGCAAGCCTGATGCAGCCATGCCGCGTGTGTGAAGAAGGCCTTCGGGTTGTAAAGCACTTTCAGCGAGGAGGAAGGTGGTGAACTTAATACGTTCATCAATTGACGTTACTCGCAGAAGAAGCACCGGCTAACTCCGTGCCAGCAGCCGCGGTAATACGGAGGGTGCAAGCGTTAATCGGAATTACTGGGCGTAAAGCGCACG
+
GGGGGGGGGGGGGGGGGGGGGGGGGGGGGGGGGGGGGGGGGGGGGGGGGGGGGGGGGGGGGGGGGGGGGGGGGGGGGGGGGGGGGGGGGGGGGGGGGGGGGGGGGGGGGGGGGGGGGGGGGGGGGGGGGGGGGGGGGGGGGGGGGGGGGGGGGGGGGGGFGGGGGGGGGGGGGGGGGEFGGGGGGGGGGGGGGGGGGGGGGGGGGGGDGGGGGEGEGGGGGGGGGFGGDGGGGGGGGGGGGGGD
@M03364:276:000000000-BLYN8:1:1101:15663:10707 1:N:0:1
ACTCCTACGGGAGGCAGCAGTGGGGAATATTGCACAATGGGCGCAAGCCTGATGCAGCCATGCCGCGTGTATGAAGAAGGCCTTCGGGTTGTAAAGTACTTTCAGCGAGGAGGAAGGCATTAAGGTTAATAACCTTAGTGATTGACGTTACTCGCAGAAGAAGCACCGGCTAACTCCGTGCCAGCAGCCGCGGTAATACGGAGGGTGCAAGCGTTAATCGGAATTACTGGGCGTAAAGCGAGCG
+
GGGGGGGGGGGGEGGGGGGGGGGGGGGGGGGGGGGGGGGFGGGGGGGGGGGGGGGGGGGGGGGGGGGGGGGGGGGGGGGGGGGGGGGGGGGGGGGGGGGGGGGGFGGGGGGGGGGGGGGGGGGGGGGGGGGGGGGCFFGGGGGGFGEGGGGGGGGGGGGGGGGGCGFFGGGGGGGGGGGGGGGGGGGGGGGGGGGGGF?FDEGEGGGGFGGGGG=CEGGFGGGGE7CFGGGGGGCGGGGG<CD7
@M03364:276:000000000-BLYN8:1:1101:3330:10722 1:N:0:1
ACTCCTACGGGAGGCAGCAGTGGGGAATATTGCACAATGGGCGCAAGCCTGATGCAGCCATGCCGCGTGTGTGAAGAAGGCCTTCGGTATGTAAAGCACTTTAAGCGAGGAGGATGCTACTGGTATTAATACTCTAGGATAGTGGACGTTACTCGCAGAATAAGCACCTGCTAACTCTGTGCCAGCAGTCGCGGGAATACAGAGGGTGCGAGCGGTAATCGGATGTACTGGGCGTAAAGCGTGC
+
GGGGGGGGGGGGGGGGGGGGFGGGGGGGGGGGGGGGGGGGE<FCFF+,DFGGGGGGGG8FCFGGGGGGG=FGDFGGGGG8CFGGGGC,,CFFGGGGGFGGAF<FGG7+@FG@FG,??FD9A,B5BAF<,5,55?,B<F,A5,7C,7<38@FFF=FG73+,8,@,,353,,,@DE>FBGGC@DFFEC:D,3*1*4**4=:,?<;B8>EGD=E8CE*;777=*;;C/+0<F3+*/11C<FC79C3*
@M03364:276:000000000-BLYN8:1:1101:8237:10746 1:N:0:1
ACTCCTACGGGAGGCAGCAGTAGGGAATCTTCGGCAATGGACGAAAGTCTGACCGAGCAACGCCGCGTGAGTGAAGAAGGTTTTCGGATCGTAAAACTCTGTTGTTAGAGAAGAACAAGGACGTTAGTAACTGAACGTCCCCTGACGGTATCTAACCAGAAAGCCACGGCTAACTACGTGCCAGCAGCCGCGGTAATACGTAGGTGGCAAGCGTTGTCCGGATTTATTGGGCGTAAAGCGAGCG
+
GGCFGGGGGGGEGGEFGFGGFFGGGCFFCEGGGGGGDFFFGGGGGEFGGGGGA8FFGGGGGGG:FGGFGGGFGFGCA,FFGGGGGGGGGGEGGGGGGGGGGGGGGGDFDFGD@FFGFGGFGGGGGGGGGGFFGGGGDGFFEFFGGGGGGGGGCA=FD<FCGGFGFGGGGEGGGGGGGGGGGGEGGEFF@EEGGEGDG9?FBEFEGFFFFFGGGGDGGGGGG5CEFGGFG+2*9DDGGG7D37CD
@M03364:276:000000000-BLYN8:1:1101:7572:10755 1:N:0:1
ACTCCTACGGGAGGCAGCAGTGGGGAATATTGCACAATGGGCGCAAGCCTGATGCAGCCATGCCGCGTGTATGAAGAAGGCCTTCGGGTTGTAAAGTACTTTCAGTCGGGAGGAAGGTGTCAAGGTTAATAACCTTGGCAATTGACGTTACCGACAGAAGAAGCACCGGCTAACTCCGTGCCAGCAGCCGCGGTAATACAGAGGGTGCGAGCGTTAATCGGATTTACTGGGCGTAAAGCGTGCG
+
GGGGGGGGGGGGGGGGGGGGGGGGGGGGGGGGGGGGGGGGGGGGGGGGGGGGGGGGGGGGGGGGGGGGGGGGGGGGGGGGGGGGGGGGGGGGGGGGGGGGGGGGGGGGGGGGGGFDEGGGGGGGGCGGGGGGGGGGGGGGGGGGGGGGGGGGGGGGGGGGGGGGGGGGFDGGGGGGGGGGGGGGGGGGGGGCGGG@FGG?FFGGGGGGGEEEGGGGGGGGGEGGGGGGGGGGGGGGGGGGDDG<
@M03364:276:000000000-BLYN8:1:1101:6294:10760 1:N:0:1
ACTCCTACGGGAGGCAGCAGTGGGGAATATTGCACAATGGGCGCAAGCCTGATGCAGCCATGCCGCGTGTGTGAAGAAGGCCTTCGGGTTGTAAAGCACTTTCAGCGAGGAGGAAGGTGGTGAACTTAATACGTTCATCAATTGACGTTACTCGCAGAAGAAGCACCGGCTAACTCCGTGCCAGCAGCCGCGGTAATACGGAGGGTGCAAGCGTTAATCGGAATTACTGGGCGTAAAGCGCACG
+
GGGGGGGGGGGGGGGGGGGGGGGGGGGGGGGGGGGGGGGGGGGGGECGGGGGGGGGGGGGGGGGGGGGGGGGGGGGGGGGGGGGGGGGG>FGGGGGGGGGGGGGFGGGGGGGEFFGGGGGGGGGGGGGGGCDEFFFGGAFBFGDEGGCGGFFGGGGGGGGGGGGGGGGGGGEFGFFGDFFGGGGGGGGGGGGGGGGDFFGGGGGGGGGGGGGGGG*:CFGGDCGGFCCECFGGGGGGGGGGDC<
@M03364:276:000000000-BLYN8:1:1101:2746:10760 1:N:0:1
ACTCCTACGGGAGGCAGCAGTAGGGAATCTTCGGCAATGGGGGCAACCCTGACCGAGCAACGCCGCGTGAGTGAAGAAGGTTTTCGGATCGTAAAACTCTGTTGTTAGAGAAGAACGTTAAGTAGAGTGGAAAGTTACTTAAGTGACGGTATCTAACCAGAAAGCCACGGCTAACTACGTGCCAGCAGCCGCGGTAATACGTAGGTGGCAAGCGTTGTCCGGATTGATTGGGCGTAAAGCGAGC
+
GGGGGGGGGGGGGGGGGGGGGGGGDFGGGGGGGGGGGGGGGGGGGGGGFGGGGGGGGGGGGGGGGGG:FECFGGGGGGGGGFFGGGGGGGGGFGFGGGGCGGFGGGGGGGGGFGGCGFGFGA?FGGGFFGGGGGGGGDGDGGGGFGGGGGGGCFGGGGGGGGGGGGGGDEDEGGFGGGGGGGGGFGGGG,=EEDEEEGFGGC9CGGG>FGGFCEEGEEGGC5C:C8CF+:C*1)>CGGGGDDD)
@M03364:276:000000000-BLYN8:1:1101:9285:10784 1:N:0:1
ACTCCTACGGGAGGCAGCAGTAGGGAATCTTCGGCAATGGACGAAAGTCTGACCGAGCAACGCCGCGTGAGTGAAGAAGGTTTTCGGATCGTAAAACTCTGTTGTTAGAGAAGAACAAGGACGTTAGTAACTGAACGTCCCCTGACGGTATCTAACCAGAAAGCCACGGCTAACTACGTGCCAGCAGCCGCGGTAATACGTAGGTGGCAAGCGTTGTCCGGATTTATTGGGCGTAAAGCGAGCG
+
GGGGGGGGGGGGGGGGGGGGGGGGGGGGGGGGGGGGGGGGGGGGGGGGGGGGGGGGGGGGGGGGGGGGGGGGGGGGGGGGGGGGGGGGGGGGGGGGGGGGGGGGGGGGGGGFGGGGGGGGGGGFGGGGGGGGGGGGGGGGGGGGGGGGGGGGGGGGCFGGGGGGGGGGGGGGGGGGGGGGGGGGGGGGGGGGGGGGGGGGGGGGGGGGGGGFGGGGE?FGG=EGGGGGGFGGGGGGGGGGGGGD
@M03364:276:000000000-BLYN8:1:1101:4188:10822 1:N:0:1
ACTCCTACGGGAGGCAGCAGTGGGGAATATTGCACAATGGGCGCAAGCCTGATGCAGCCATGCCGCGTGTGTGAAGAAGGCCTTCGGGTTGTAAAGCACTTTCAGCGAGGAGGAAGGTGGTGAACTTAATACGTTCATCAATTGACGTTACTCGCAGAAGAAGCACCGGCTAACTCCGTGCCAGCAGCCGCGGTAATACGGAGGGTGCAAGCGTTAATCGGAATTACTGGGCGTAAAGCGCACG
+
GGGGGGGGGGGGGGGGGGGGGGGGGGGGGGGGGGGGGGFFGGGGGGGGGFGGGGGGGGGGGGGGGGGGGGGGGGGGGGGGGGGGGGGGGGGGGGGGGGGGGGGGGGGGGGGGGGGGGGGGGGGGGGFFGGGGGFGGGGGGGGGGGGGGGFGGGGGDGGGGGGGGGGGGGGGGGGGGGGGGGGFFGGGGGGGGD8EGGGGGGEGGGGGGGGGGGGGGGGGGCEDGEFCCFFGGCG5CFGGGGGG)
@M03364:276:000000000-BLYN8:1:1101:6231:10823 1:N:0:1
ACTCCTACGGGAGGCAGCAGTAGGGAATCTTCGGCAATGGACGAAAGTCTGACCGAGCAACGCCGCGTGAGTGAAGAAGGTTTTCGGATCGTAAAACTCTGTTGTTAGAGAAGAACAAGGACGTTAGTAACTGAACGTCCCCTGACGGTATCTAACCAGAAAGCCACGGCTAACTACGTGCCAGCAGCCGCGGTAATACGTAGGTGGCAAGCGTTGTCCGGATTTATTGGGCGTAAAGCGAGCG
+
FGGGGGGGGGGGGGGGGGGGGGGGGGGGGGGGGGGGGGGGGGGGGGGFGGGGGGGGGGGGGGGGGGGCFGGGGGGGGGGGGGGGGGGGFGGGGGGGGGGGGGGGGGGGGGGGGGGGGGGGGGGFFGGGGGGFFGGGGGGGGGGGGGGGGGGGGGGGGGGGGFFGFDGGGGGGGGGFGGGGGGGGGGGGGGGGGGGGGGGGGGGGCFGGGGGGGEGGEFGGGGC5AFGGGGGGGGGGGGGGGGG<
@M03364:276:000000000-BLYN8:1:1101:2781:10841 1:N:0:1
ACTCCTACGGGAGGCAGCAGTGGGGAATATTGCACAATGGGCGCAAGCCTGATGCAGCCATGCCGCGTGTGTGAAGAAGGCCTTCGGGTTGTAAAGCACTTTCAGCGAGGAGGAAGGTGGTGAACTTAATACGTTCATCAATTGACGTTACTCGCAGAAGAAGCACCGGCTAACTCCGTGCCAGCAGCCGCGGTAATACGGAGGGTGCAAGCGTTAATCGGAATTACTGGGCGTAAAGCGCACG
+
GGGGGGGGGGGGGGGGGGGFGFGFGGGGGGGGGGGGGGGGGGGGGGGGGGGGGGGGGGGGGGGGGGGGGGGGGGGGGGGGGGGGGGGGGGGGGGGGGGGGGGGGGGGDGGGGGGGGGGGGGGGGGGGGGGGGGGGGGGGFGGGGGGGGGGGGCGGDGGGGGGGGGGGGEFGGGGGGGGGGGGGFCFGGFGGGGGGGGGGGGGDGGGGGGGGFEGEGEGGGGGGGGGGGGGF5DGGGC7CDD5D5
@M03364:276:000000000-BLYN8:1:1101:13227:10849 1:N:0:1
ACTCCTACGGGAGGCAGCAGTAGGGAATCTTCGGCAATGGGGGCAACCCTGACCGAGCAACGCCGCGTGAGTGAAGAAGGTTTTCGGATCGTAAAACTCTGTTGTTAGAGAAGAACGTTAAGTAGAGTGGAAAGTTACTTAAGTGACGGTATCTAACCAGAAAGGGACGGCTAACTACGTGCCAGCAGCCGCGGTAATACGTAGGTCCCAAGCGTTGTCCGGATTTATTGGGCGTAAAGCGAGC
+
GGGGGGGGGGGGGGGGGGGGGGGGGGGGGGGFF;FFGGGGFDGGGGGGGGGGGGGGGGFGGGGGGGGGGFCEFGGGGGGGGFGGGGFGGGGGGGGGGGGGGGGGGC<FCFGGGGGFGGGGGGFFG,BDDECFGGGGGDGFFGGFFGGGGGGGGGGGG,ECFGFFGGGGG:FEG7DFDEGGCGGGGGCGGGGGGC8CEFGGGFGFEGGCFGGCFGG8E:<CEGG*:+AC<+<7CDECGGDGD<C)
@M03364:276:000000000-BLYN8:1:1101:21407:10851 1:N:0:1
ACTCCTACGGGAGGCAGCAGTAGGGAATCTTCGGCAATGGGGGCAACCCTGACCGAGCAACGCCGCGTGAGTGAAGAAGGTTTTCGGATCGTAAAACTCTGTTGTTAGAGAAGAACGTTAAGTAGAGTGGAAAGTTACTTAAGTGACGGTATCTAACCAGAAAGGGACGGCTAACTACGTGCCAGCAGCCGCGGTAATACGTAGGTCCCAAGCGTTGTCCGGATTTATTGGGCGTAAAGCGAGC
+
GGGGGGGGGGGGGGGGGGGGGGGGGGGGGGGGGGGGGGGGGGGGGGGGGGGGGGGGGGGGGFDGGGGGGGGGGGGGGGGGGGGGGGEGGGGGGGGGGGGGGGGGGGGGGGGGGGGGGGDGGGGGGGGFEGGGGGFGGGGGGGGFGGGGGGFFGGCFFCGGGGGFGFGGGGGGGGGGGGECCDGGDFGGGGGGGGGGGGGFFCCFGGCGGGFF=EGGGGGGDEEGGFGGGGFGFGCEDGGFGGG)
@M03364:276:000000000-BLYN8:1:1101:26705:10851 1:N:0:1
ACTCCTACGGGAGGCAGCAGTGGGGAATATTGCACAATGGGCGCAAGCCTGATGCAGCCATGCCGCGTGTATGAAGAAGGCCTTCGGGTTGTAAAGTACTTTCAGTCGGGAGGAAGGTGGTAAGGTTAATAACCTTATCAATTGACGTTACCGACAGAAGAAGCACCGGCTAACTCCGTGCCAGCAGCCGCGGTAATACGTAGGGTGCAAGCGTTAATCGGAATTACTGGGCGTAAAGCGCACG
+
GGGGGGGGGGGGGGEGGGGGGGGGGFEGGGGGGGFFGGGGGGGFCEFFFGFCFFGGGCGFGGGGGGGGGF8CFDGGGGGGGGFGGGCGGGGGGGGFFBFGGGDF?<,BFCCGG7F,CFC7FG9FGGF,?CC,FFGG<FGF9A:A?A:FBFG<:+8+>F,DG7BFGGGGDGGGGFAF?1FFGGGGGG>FCDE*BE>8CFG8++2B7CEE6@+=*=8E5CFF5;8A@9CFCC5ACGGCC7:)9>D5
@M03364:276:000000000-BLYN8:1:1101:10940:10853 1:N:0:1
ACTCCTACGGGAGGCAGCAGTAGGGAATCTTCCACAATGGACGAAAGTCTGATGGAGCAACGCCGCGTGAGTGAAGAAGGTTTTCGGATCGTAAAACTCTGTTGTTGGAGAAGAATGTATCTGATAGTAACTGATCAGGTAGTGACGGTATCCAACCAGAAAGCCACGGCTAACTACGTGCCAGCAGCCGCGGTAATACGTAGGTCCCGAGCGTTGTCCGGATTTATTGGGCGTAAAGCGAGCG
+
GGGGGGGGGGGGGGGGGGGGGGGGGGGGGGGGGGGGGGGGGGGGGGGGGGGGGGGGGGGGGGGGGGGGGGGGGGGGGGGGFGGGGGGGGGGGGGGGGGGGGGGFGEGGFFGGGGGGGGGGGGGGGGGGGGGGGGGGGGFFFGGGGGGGGGG9FGGGEGGGGGGGGGGGGGGGGGGGGGCFGFGFGGGGGGGGGGGGCFCFFGGGGGGGEGGGGGGGGGGEGEGGGGGGGGGGGGGGGGGGGGGG
@M03364:276:000000000-BLYN8:1:1101:16584:10877 1:N:0:1
ACTCCTACGGGAGGCAGCAGTGGGGAATATTGCACAATGGGCGCAAGCCTGATGCAGCCATGCCGCGTGTATGAAGAAGGCCTTCGGGTTGTAAAGTACTTTCAGTCGGGAGGAAGGTGGTAAGGTTAATAACCTTATCAATTGACGTTACCGACAGAAGAAGCACCGGCTAACTCCGTGCCAGCAGCCGCGGTAATACGGAGGGTGCAAGCGTTAATCGGAATTACTGGGCGTAAAGCGCACG
+
GGGGGGGGGGGGGGGGGGGGGGGGGGGGGGGGGGGGGGGGGGGGGGGGGGGGGGGGGGGGGGGGGGGGGGGGGGGGGGGGGGGGGGGGGGGGGGGGGGGGGGGGGGGGGGGGGGGGGGGGGGGGGGGGGGGGGFGGGGGGGGGGGGGGGGGGGGGGGGGGGGGGGGGGGGGGGGGGGGGGGGGGGGGGGGGGGGGGGGGGGGGGGGGGGGGGGGGGGGGGGGGGGGGGGGGGGGGGGGGGGGGD
@M03364:276:000000000-BLYN8:1:1101:21324:10912 1:N:0:1
ACTCCTACGGGAGGCAGCAGTAGGGAATCTTCGGCAATGGGGGCAACCCTGACCGAGCAACGCCGCGTGAGTGAAGAAGGTTTTCGGATCGTAAAACTCTGTTGTTAGAGAAGAACGTTAAGTAGAGTGGAAAGTTACTTAAGTGACGGTATCTAACCAGAAAGGGACGGCTAACTACGTGCCAGCAGCCGCGGTAATACATAGGTCACAAGCGTTATCCGGAATTATTGGGCGTAAAGCGTTC
+
GGGG@<FGGGGGGG7FGECEGG9FGGFFGGGGGGCFEDFGGFGGGGGGGGGGFFEGEGGGGGGGGGGFCEGGGDFGGGGCFF<DAFGD@EEGGFGGGGC?DFF<EFCFGGGGGGGGGGGFGGFGGCEGGG@DFGFFFGGAFEDFGG9FEFGGDGF<C@FGGGGFG*><CFGDGGFFFGGGGGCFFFC@CCB::13=8EEFGGGFGFCEGGGG=BEGEGFF5C;5CCFCFCFGGGE5C5DDG5C5
@M03364:276:000000000-BLYN8:1:1101:24687:10939 1:N:0:1
ACTCCTACGGGAGGCAGCAGTAGGGAATCTTCGGCAATGGACGAAAGTCTGACCGAGCAACGCCGCGTGAGTGAAGAAGGTTTTCGGATCGTAAAACTCTGTTGGTAGAGAAGAACGTTGGTGAGAGTGGAAAGCTCATCAAGTGACGGTAACTACCCAGAAAGGGACGGCTAACTACGTGCCAGCAGCCGCGGTAATACGTAGGTCCCGAGCGTTGTCCGGATTTATTGGGCGTAAAGCGAGC
+
GGGFAFEGGGGFGGGGDGGGE@EFGFGFCFEFCGGG@@FCFDFGC@FGEFFCFGGGGEGGGGGC:CFGGGGEA<?FC<FFEFGGGCCG7FGCE?FFGDFGF?DGGGGGGGGGGCFC:ABFGGGGGFFGGGDFFEFGC9FFGGFFGCGEGGGEGGGGFGGF7CFGFFCFEEGGGGFGGGGGGFFGGGGGGGGDGGC88CDGGGGGGGFG>EEGGGGGDECF58;*8C9CEFGCGGG57FGGGGG3
@M03364:276:000000000-BLYN8:1:1101:21920:10981 1:N:0:1
ACTCCTACGGGAGGCAGCAGTAGGGAATCTTCGGCAATGGGGGCAACCCTGACCGAGCAACGCCGCGTGAGTGAAGAAGGTTTTCGGATCGTAAAACTCTGTTGTTAGAGAAGAACGTTAAGTAGAGTGGAAAATTACTTAAGTGACGGTATCTAACCAGAAAGGGACGGCTAACTACGTGCCAGCAGCCGCGGTAATACGTAGGTCCCAAGCGTTGTCCGGATTTATTGGGCGTAAAGCGAGC
+
GGGGGGGGGGGGGGGGGGGGGGGGGGGGGGGGGGGGGGGGGGGGGFGGGGGGGGGGGGGGGGGGGGGGGGGEGGGGGGGGGGGGGGGGGGGGGGGGGGGGGGGGGGGGGGGGGGGGG=FGFGGFCGGFGGGGGGGGGGGGGGGGGGGGGGFFGGGGGGGGGFFGFEGGGGGGGGGGGFGGGGGGGGGGGGGGGGGGGGGGGFFFGGGGGGGGGGGGGGGGGGDCGFGGGGGGGGGGGGGGGGG)
@M03364:276:000000000-BLYN8:1:1101:10605:10982 1:N:0:1
ACTCCTACGGGAGGCAGCAGTGGGGAATATTGCACAATGGGCGCAAGCCTGATGCAGCCATGCCGCGTGTGTGAAGAAGGCCTTCGGGTTGTAAAGCACTTTCAGCGAGGAGGAAGGTGGTGAACTTAATACGTTCATCAATTGACGTTACTCGCAGAAGAAGCACCGGCTAACTCCGTGCCAGCAGCCGCGGTAATACGGAGGGTGCAAGCGTTAATCGGAATTACTGGGCGTAAAGCGCACG
+
GGGGGGGGGGGGGGGGGGGGGGGGGGGGGGGGGGGGGGGGGGGGGGGGGGGGGGGGGGGGGGGGGGGGDGFGGGGGGGGGGGGGGGGGFFGCFFFFDGGGGGGGGGGDGGGGGGGGGGGG@DFFGGGGGGGGGGGGGGDGFDCFGGGGGGGGGGDFGGFGGGGGGGGGGGGGFGFCGGFGGGGGCGCFFCGGGGCCCGGGGEEGGGGGGFECCEGCFGGGCEEGEFGGGFGFDDEGGGFDGGG5
@M03364:276:000000000-BLYN8:1:1101:15793:10990 1:N:0:1
ACTCCTACGGGAGGCAGCAGTGGGGAATATTGCACAATGGGCGCAAGCCTGATGCAGCCATGCCGCGTGTATGAAGAAGGCCTTCGGGTTGTAAAGTACTTTCAGCGAGGAGGAAGGCGTTGTGGTTAATAACCGCAGCGATTGACGTTACTCGCAGAAGAAGCACCGGCTAACTCCGTGCCAGCAGCCGCGGTAATACGGAGGGTGCAAGCGTTAATCGGAATTACTGGGCGTAAAGCGCACG
+
GGGGGGGGGGGGGGGGGGGGGGGGGGGGGGGGGGGGGGGGGGGGGGGGGGGGGGGGGGGGGGGGGGGGGGGGGGGGGGGGGGGGGGGGGGGGGGGGGGGGGGGGGGGGGGGGGGGGGGGGGGGGGGGGGGGGGGGGGGGGGGGGGGGGGGGGGGGGGGGGGGGGGGGGGGGGGGGGGGGGGGGGGGGGGGGGGGGGGGGGGGGGGDGGGGGGGGGGFGGGGGGGGGGGGGGGGGGGGGFGGGGC
@M03364:276:000000000-BLYN8:1:1101:10951:11033 1:N:0:1
ACTCCTACGGGAGGCAGCAGTAGGGAATCTTCGGCAATGGACGAAAGTCTGACCGAGCAACGCCGCGTGAGTGAAGAAGGTTTTCGGATCGTAAAACTCTGTTGTTAGAGAAGAACGACGAGGAGAGTGGAAAGCTCCTCGTGTGACGGTATCTAACCAGAAAGGGACGGCTAACTACGTGCCAGCAGCCGCGGTAATACGTAGGTCCCGAGCGTTGTCCGGATTTATTGGGCGTAAAGCGAGC
+
FDGGGG9F;ECGD@FGGGFFGGG<B<FFGGGGFEGGGGGG<EEC@@FGGCFFCE7@@FGGGGC7FGGGGGGFGCDFGGGG,CECFC7:@FFFGFGGGGGDDFFFE,AF<FDAFGGCFCEEGGGGGFCFEF@FGGGADFGGGGG@EFGGC:>DFGECCGGFFGGGFEFC:FEE7C8CF@FFGC7;@FGGGGGGGGG78CCFDFGGGF+<;EDE=>GGEC<CGG*2/0+:<:9CFGGGGGDCGCC)
@M03364:276:000000000-BLYN8:1:1101:10910:11088 1:N:0:1
ACTCCTACGGGAGGCAGCAGTAGGGAATCTTCCGCAATGGGCGAAAGCCTGACGGAGCAACGCCGCGTGAGTGATGAAGGGTTTCGGCTCGTAAAACTCTGTTATTAGGGAAGAACATATGTGTAAGTAACTGTGCACATCTTGACGGTACCTAATCAGAAAGCCACGGCTAACTACGTGCCAGCAGCCGCGGTAATACGTAGGTGGCAAGCGTTATCCGGAATTATTGGGCGTAAAGCGCGCG
+
GGGGGGGGGGGGGGGGGGGGGGGGGGGGGGGGGGGGGGGGGGGGGGGGGGGGGGGGGGGGGGGGGGGGGGGGGGGGGGGGGGGGGGGGGGGGGGGGGGGGGGGGGGGGGGGGGGGGGGGGGGGGGGGGGGGGGGGDGFGEFGGGGGGGGGGGGGGGGGGGGGGGDGGGEGGG:FFBEEGGFGGGGGGGFDEEGGDECFCEGFGGFGGGGGG=EGGGGGGGGGGFGGGGGGGGGGGGG7*9CGGG
@M03364:276:000000000-BLYN8:1:1101:18714:11089 1:N:0:1
ACTCCTACGGGAGGCAGCAGTAGGGAATCTTCGGCAATGGACGAAAGTCTGACCGAGCAACGCCGCGTGAGTGAAGAAGGTTTTCGGATCGTAAAACTCTGTTGTTAGAGAAGAACATGGGTGAGAGTAACTGTTCACCCCTTGACGGTATCTAACCAGAAAGCCACGGCTAACTACGTGCCAGCAGCCGCGGTAATACGTAGGTGGCAAGCGTTGTCCGGATTTATTGGGCGTAAAGCGAGCG
+
GGGGGGGGGGGGGGGGGGGGGGGGGGGGGGGGGGGGGGGGGGGGGGGGGGGGGGGGGGGGGGGGGGGGGGGGGGGGGGGGGGGGGGGGGGGGGGGGGGGGGGGGGGGGGGGGGGGGGGGGGGGGGGGGGGGGGGGGGGGGGGGGGGGGGGGGGGGGGGGGGGGGGGGGGGGGGGGGGGGGGGGGGGGGGGGGGGGGGGFGGGGGGGGGGGGGGGGGGGGGGGGDGGGGGGGGGGGGGGGGGGGD
@M03364:276:000000000-BLYN8:1:1101:3209:11090 1:N:0:1
ACTCCTACGGGAGGCAGCAGTAGGGAATCTTCCACAATGGACGAAAGTCTGATGGAGCAACGCCGCGTGAGTGAAGAAGGTTTTCGGATCGTAAAACTCTGTTGTTGGAGAAGAATGTATCTGATAGTAACTGATCAGGTAGTGACGGTATCTAACCAGAAAGCCACGGCTAACTACGTGCCAGCAGCCGCGGTAATACGTAGGTGGCAAGCGTTGTCCGGATTTATTGGGCGTAAAGCGAGCG
+
GGGGGGGGGGGGGGGGGGGGGFGGGGGGGGGGGGGGGGGGGGGGGGGCFGGGGGGGGGGGGGGGGGGGGGG<FGGGGGGGGGGGGGGGGGGGGGGFGGGGDFGGGF<AEEEGGFF9EBDF9FCE9<5@?BFGF<FFFCFADEFFEDEGGGGG,CFGGG8DGFGGFGGGEEGGGGGGGCFFGGGGGGGGDEGGGGGGGFFEFFC@EEDE:EGGGEG8/<CGC=GCFGCGFFG5DGGGGGGGDDGD
@M03364:276:000000000-BLYN8:1:1101:6627:11101 1:N:0:1
ACTCCTACGGGAGGCAGCAGTGGGGAATATTGCACAATGGGCGCAAGCCTGATGCAGCCATGCCGCGTGTATGAAGAAGGCCTTCGGGTTGTAAAGTACTTTCAGTCGGGAGGAAGGTGTCAAGGTTAATAACCTTGGCAATTGACGTTACCGACAGAAGAAGCACCGGCTAACTCTGTGCCAGCAGCCGCGGTAATACAGAGGGTGCGAGCGTTAATCGGATTTACTGGGCGTAAAGCGTGCG
+
GGGGGGGGGGGGGGGGGGGGGGGGGGGGGGGGGGGGGGGGGGGGGGGGGGGGGGGGGGGGGGGGGGGGGGGGGGGGGGGGGGGGGGGGGGGGGGGGGGGGGGGGCEGGGGGGGGGGGGGGGGGGGGGGGGGGGGGGGGGGGGGGGGGGGGGGGGDCECGGGGGGGGGDGGGGGGGGFFGGGGGGGGGGGGGGGGGGGGG9EFGCEGGGGGGGGGGDGFGGGEGGGGGGGGGGGGDEDFGGGDGG
@M03364:276:000000000-BLYN8:1:1101:14941:11115 1:N:0:1
ACTCATACGGGAGGCAGCAGTGGGGAATATTGCACAATGGGCGCAAGCCTGATGCAGCCATGCCGCGTGTGTGAAGAAGGCCTTCGGGTTGTAAAGCACTTTCAGCGAGGAGGAAGGTGGTGAGCTTAATACGTTCATCAATTGACGTTACTCGCAGAAGAAGCACCGGCTAACTCCGTGCCAGCAGCCGCGGTAATACGGAGGGTGCAAGCGTTAATCGGAATTACTGGGCGTAAAGCGCACG
+
GGGG,CFGGGGGEEEGGG9FEFGGGGFG@FGCFFGGD<FGGGGCDFGGGECGGFGG9FGGGFGFGGGGGEGGGGGGDFEEGFGGFGCGGGGGGFGFGGGGFGGGGGGGGGGGGGFFE=<FFCE=EDFDFGFFGDGGGGGFGAAFGGGGFGGFGEFEEGCFGGGGGGGGGGGGCFGFABF7F>DFGGGGGGGD81C7BFFFB*BEE8CCGGCFG?8*:CFG5;CF89FGFCCGGD=CFDGGGGD5
@M03364:276:000000000-BLYN8:1:1101:3104:11135 1:N:0:1
ACTCCTACGGGAGGCAGCAGTAGAGAATCTTCGGCAATGGACGAAAGTCTGACCGAGCAACGCCGCGTGAGTGAAGAAGGTTTTCGGATCGTAAAACTCTGTTGTTAGTGAAGAACAAGGACGTTAGTAACTGAACGTCTCCTGACGGTATCTAACCAGAAAGCCACGGCTAACTACGTGCCAGCAGCCGCGGTAATACGTAGGTGGCAAGCGTTGTCCGGATTTATTGGGCGTAAAGCGAGCG
+
FDDC@D<FC@C7@BBFGFF<EEFEFFFGGGEFFEEFE@@F9@@@FGGFGA<EGFCEFEGF@:@FCGG:FFGGGGG,5=FC=F?FFCEGGEEG8FDAFFC<,9C5=F@E5CFGFEFGGGFFCDE@3DFFC9,EFA,<33+,37E,@F:+>CFCFAEFEFGGFC<F<@:C:7@:FFFD::FGD*;>D7CCFGCCCE58<99822*;BC5E8+388BEE/<?C5CC*2@F+<FG5D9517CDC5)//
@M03364:276:000000000-BLYN8:1:1101:7479:11155 1:N:0:1
ACTCCTACGGGAGGCAGCAGTGGGGAATATTGCACAATGGGCGCAAGCCTGATGCAGCCATGCCGCGTGTATGAAGAAGGCCTTCGGGTTGTAAAGTACTTTCAGTCGGGAGGAAGGTGTCAAGGTTAATAACCTTGGCAATTGACGTTACCGACAGAAGAAGCACCGGCTAACTCCGTGCCAGCAGCCGCGGTAATACGGAGGGTGCAAGCGTTAATCGGAATTACTGGGCGTAAAGCGCACG
+
GGGGGGGGGGGGGGGGGGGGGGGGGGGGGGGGGGGGGGG@GGGGGGGGGGGGGGGGGGGGGGGGGGGGGGGGGGGGGGGGCGGGGGGDGGGGGGGAGGGGGGGGGGGGGGEGGEGGGGGGGGGGGGGGGGGGGGGGGGGGGGGGGGGGGGGGGGGGGGGGGGGGGGGGGGGGGGGGGGGGGFGFGGGGGDGGGGGGGGG>E5CEEGGGGGGCCGGGGGGGDGGGGGFFGEGCGGGGGGGGGGD7
@M03364:276:000000000-BLYN8:1:1101:11093:11179 1:N:0:1
ACTCCTACGGGAGGCAGCAGTGGGGAATATTGGACAATGGGCGAAAGCCTGATCCAGCCATGCCGCGTGTGTGAAGAAGGCCTTTTGGTTGTAAAGCACTTTAAGCGAGGAGGAGGCTACTTAGATTAATACTCTAGGATAGTGGACGTTACTCGCAGAATAAGCACCGGCTAACTCTGTGCCAGCAGCCGCGGTAATACAGAGGGTGCGAGCGTTAATCGGATTTACTGGGCGTAAAGCGTGG
+
GGGGGGGGEGGGGGGGGGGGGGGGGGGGGGEGGGGGGGGGGGGGGGGGGGGGGGGGGGGGGGGGGGGGGGGGGGGGGGGGFGGGGGGGGGGGGGGGGDGGGGFGGGGDGGGGGGGGGGGGGGGGGGGGGGGGGGGGGGCGGGGGGGDGCFFGGFGGGGGGGGGGGGGGGGGGGGGGGFGGGGGGGGGGGGGGGGGGDGGGGGGGGGGGGGGGGGGGGG7FGGGGGGGGGGGGGGC=DGGGGGG)
@M03364:276:000000000-BLYN8:1:1101:8061:11212 1:N:0:1
ACTCCTACGGGAGGCAGCAGTAGGGAATCTTCGGCAATGGACGAAAGTCTGACCGAGCAACGCCGCGTGAGTGAAGAAGGTTTTCGGATCGTAAAACTCTGTTGTTAGAGAAGAACAAGGACGTTAGTAACTGAACGTCCCCTGACGGTATCTAACCAGAAAGCCACGGCTAACTACGTGCCAGCAGCCGCGGTAATACGTAGGTGGCAAGCGTTGTCCGGATTTATTGGGCGTAAAGCGAGCG
+
GGGGGGGGGGGGGGGGGGGGGGGGGGGGGGGGGGGGGGGGGGGGGGGGGGGGGGGGGGGGGGGGGGGGGGGGGGGGGGGGGGGGGGGGGGGGGGGGGGGGGGGGGGGGGGGGGGGGGGGGFGGGGGGGGGGGGGGGGGGFGGGGGGGGGGGGGGGGGGGGGGGGGGGGGGGGGGGGGGGFGGGFGGGGGGGGGGGEGGGGGGGGGGGGGGGGGGGGGGGGGGGGGGGGGGGGGGGGGGGDDCDD
@M03364:276:000000000-BLYN8:1:1101:19605:11228 1:N:0:1
ACTCCTACGGGAGGCAGCAGTAGGGAATCTTCCACAATGGACGAAAGTCTGATGGAGCAACGCCGCGTGAGTGAAGAAGGTTTTCGGATCGTAAAACTCTGTTGTTGGAGAAGAATGTATCTGATAGTAACTGATCAGGTAGTGACGGTATCCAACCAGAAAGCCACGGCTAACTACGTGCCAGCAGCCGCGGTAATACGTAGGTGGCAAGCGTTGTCCGGATTTATTGGGCGTAAAGCGAGCG
+
GGGGGGGGGGGGGGGGGGGGGGGGGGGGGGGGGGGGGGGGGGGGGGGGGGGGGGGGGGGGGGGGGGGGGGGGGGGGGGGGGGGGGGGGGEGGGGGGGGGGGGGGGFGGGGGGGGGGGGGGGGGGGGGGGGGGGGGGGGGGGGGGGGGGGGGGGFGGGGGGGGGGGGGEGGGGGGGGGGGGGGGFFGGGGGGGGGGGGGGG?FFGGGGGGGGFGGGGGGGGGGG=FGFFGGGFCDGGCCF<DDGC
@M03364:276:000000000-BLYN8:1:1101:22687:11251 1:N:0:1
ACTCCTACGGGAGGCAGCAGTGGGGAATATTGCACAATGGGCGCAAGCCTGATGCAGCCATGCCGCGTGTATGAAGAAGGCCTTCGGGTTGTAAAGTACTTTCAGTCGGGAGGAAGGTGGTAAGGTTAATAACCTTATCAATTGACGTTACCGACAGAAGAAGCACCGGCTAACTCCGTGCCAGCAGCCGCGGTAATACGGAGGGTGCAAGCGTTAATCGGAATTACTGGGCGTAAAGCGCACG
+
GGGGGGGGGGGGGGGGGGGGGGGGGGGGGGGGGGGGGGGGGGGGGGEGGGGGGGGGGGGGGGGGGGGGGGGGGGGGGGGGGGGGGGGGGGGGGGGGGGGGGGGGGGGGGGGGGGGGGGGGGGGGGGGFFGGGGGGGGGGGGGGGGGGGGGGGGGGGGGGGGGGGGGGGGGGGGGGGGGGGGGGGGGGGGGGGGGGGGFFFGGGGGGGGGGGGGGGGGGGGGGGGGGFGGGGGGGGGGGGGGGG<
@M03364:276:000000000-BLYN8:1:1101:12327:11311 1:N:0:1
ACTCCTACGGGAGGCAGCAGTGGGGAATATTGGACAATGGGCGAAAGCCTGATCCAGCCATGCCGCGTGTGTGAAGAAGGCCTTTTGGTTGTAAAGCACTTTAAGCGAGGAGGAGGCTACTTAGATTAATACTCTAGGATAGTGGACGTTACTCGCAGAATAAGCACCGGCTAACTCTGTGCCAGCAGCCGCGGTAATACAGAGGGTGCGAGCGTTAATCGGATTTACTGGGCGTAAAGCGTGC
+
GGGFFCEFGGGGGG7FDEGGFGFGGGGGGDFCEEFGGGFGD?FCEEBFFFGG9EFGGGGGGGGFG7FGC6CFFGGGCFGCCFFDAFGEGGGGFFCEA<=FGFGGFFEE@F::CB:C7DFFFFGEGFFFFFFFFFGGGG8FE8FFFCGDC7FFFGDGEEDFCEGCFGC>BBEFGDGGG9FF@FGGFCGGGFGGG5=CEF?C9+5?CGGEE=8CGE:=EC99AE8EEGCEEECCCGG5CGG77<7*
@M03364:276:000000000-BLYN8:1:1101:29581:11314 1:N:0:1
ACTCCTACGGGAGGCAGCAGTAGGGAATCTTCGGCAATGGGGGCAACCCTGACCCAGCAACGCCGCGTGAGCGAAGAATGTTTTCGGATCGTAAAACTCTGTTGTTAGAGAAGAACAAGGACGTTAGTAACTGAACGTACCCTGACGGTATGTAACCAGAAAGCCACGGCTAACTACGTTCCAGCAGCCGCGGTAATAAGTAGGTTGCAAGCGTTGGCCGGATTTATTGGGAGTAAAGCTAGCG
+
EE9EEEGGGGGGGGGGGBFF<9CFEFDF,EF,,FFEGGG@F,@7@F<F,EFF<C,6CFFFFGGGGGGFC7,,8>7CCD,C5CEFGGECE+=FGGGAEGGFAFF,8,,,<EF8EEF,B,3,3383+>+3,,:@>D,DE@,+<@F,7D>:>EB,73;F,>7,@FD@F,<<EF::>FC,78<:<,,>CC,,4***=3=C+3+52?>B<+225+08C1::*+<575**<039++**97+320****2)
@M03364:276:000000000-BLYN8:1:1101:24450:11333 1:N:0:1
ACTCCTACGGGAGGCAGCAGTAGGGAATCTTCGGCAATGGGGGCAACCCTGACCGAGCAACGCCGCGTGAGTGAAGAAGGTTTTCGGATCGTAAAACTCTGTTGTTAGAGAAGAACGTTAAGTAGAGTGGAAAGTTACTTAAGTGACGGTATCTAACCAGAAAGGGACGGCTAACTACGTGCCAGCAGCCGCGGTAATACGTAGGTCCCAAGCGTTGTCCGGAGTTATTGGGCGTAAAGCGAGC
+
GGGGGGGGGGGGGGGGGGGGGGGGGGGGGGGGGGGGGGGGGGGGGGGGGGGGGGGGGGGGGGGGGGGGGGGGGGGGGGGGGGGGGGGGGGGGGGGGGGGGGGGGGGGGGGGGGGGGGGGGGGGGGGGGGGGGGGGGGGGGGGGGGGGGGGGGGGGGGGGGGGGGGGGGGGGGGGGGGGGGGGGGGGGGGGDGGGGGGGGGGGGGGGGGGGGGFGGGGEGGGGG*AFGGGGGGGGGGGFGFDDDC
@M03364:276:000000000-BLYN8:1:1101:12130:11334 1:N:0:1
ACTCCTACGGGAGGCAGCAGTAGGGAATCTTCGGCAATGGACGAAAGTCTGACCGAGCAACGCCGCGTGAGTGAAGAAGGTTTTCGGATCGTAAAACTCTGTTGTTAGAGAAGAACAAGGACGTTAGTAACTGAACGTCCCCTGACGGTATCTAACCAGAAAGCCACGGCTAACTACGTGCCAGCAGCCGCGGTAATACGTAGGTGGCAAGCGTTGTCCGGATTTATTGGGCGTAAAGCGAGCG
+
GGGGGGGGGGGGGGGGGGGGGGGGGGGGGGGGGGGGGGGGGGGGGGGGGGGGGGGGGGGGGGGGGGGGGGGGGGGGGGGGGGGGGGGGGGGGGGGGGGGGGGGGGGGGGGGGGGGGGGFFGGGGGGGGGGGGGGGGGGGGGGGGGGGGGGGGGGGGGGGGGGGGGGGGGGGGGGGGGGGGGGGGGGGGGGGGGGGGGGGGGGGGGGGGGFGGGGGGGGGGGEEGGGGGGGGGGGGGGGGGGGGD
@M03364:276:000000000-BLYN8:1:1101:8923:11335 1:N:0:1
ACTCCTACGGGAGGCAGCAGTGGGGAATATTCCACAATGGGCGCAAGCCTGATGCAGCCATGCCGCGTGTGTGAAGAAGGCCTTCGGGTCGTAAAGCACTTTCAGCGAGGAGGAAGGTGGAGAACATAATACGTTCATCAAATGACGTTAATCGCAGAAGAAGCACAGGCTAACTCCGTGCCAGCAGCCGCGGTAATACGGAGGGTGCCAGCGTTAATCGGAATTACTGGGCGTAAAGCGCACG
+
GGGGGGGGGGGGGGGGGGGGG@FGGGGG,FG,,6EGGGGGG<CFGG+CFGGGC,6CEGAFCGGGGGGGGCGGGGGGGGGGF4EFGGG7F+CFGGG9F@FG<F?,,?:+4@F:FGG8BF=+7C=F,,,:,AF,+8B,D,3<F,3,3,3+38+@F7+@++@FFGC,36,,@6>,D,,5,111>DBC7?::D**1=18C+3+*B*1:CE8E*>68:3?5*<?*:*AFGF?FGGG*/92:C72<<C<)
@M03364:276:000000000-BLYN8:1:1101:14946:11338 1:N:0:1
ACTCCTACGGGAGGCAGCACCCGTGTAGTCC
+
GGGGGGGFGGGGGGGGGGGGGGGGGGGGFGG
@M03364:276:000000000-BLYN8:1:1101:20900:11339 1:N:0:1
ACTCCTACGGGAGGCAGCAGTGGGGAATATTGCACAATGGGCGCAAGCCTGATGCAGCCATGCCGCGTGTGTGAAGAAGGCCTTCGGGTTGTAAAGCACTTTCAGCGAGGAGGAAGGTGGTGAGCTTAATACGTTCATCAATTGACGTTACTCGCAGAAGAAGCACCGGCTAACTCCGTGCCAGCAGCCGCGGTAATACGGAGGGTGCAAGCGTTAATCGGAATTACTGGGCGTAAAGCGCACG
+
GF9FGCFF-CCGGEGFD;<CFDGGECC@FAECAFGAFGG8FGG7FCGEGGGGFFFDGFFFGFGG@CC@CFFFGFDFFGFFG8EEFFGGGGGGGGFDGGGGGFGFF9C+F:@C=FFDFEFGGGEFGGGFFGGGGDFGEGFFF,@FFGGEGGGGGGDC:@ACCFFEDA<FEGGDCF;>FGFGGG9>FFFFFGGEGGGG9BBCC*3=EGDCGGGGEGDEE<CFEGGG6?FGFFFFGGGC<FGCDDG<
@M03364:276:000000000-BLYN8:1:1101:28034:11375 1:N:0:1
ACTCCTACGGGAGGCAGCAGTGGGGAATATTGGGCAATGGGCGAAAGCCTGACCCAGCAACGCCGCGTGAAGGAAGAAGGCCTTCGGGTTGTAAACTTCTTTTAAGAGGGACGAAGAAGTGACGGTACCTCTTGAATAAGCCACGGCTAAATACGTGCCAGCAGCCGCGGTAATACATAGGTCACAAGCGTTATCCGGAATTATTGGGCGTAAAGCGTTCGTAGGCGGTGTGTTAAGTCTAG
+
EFGCGGGGGG7FGGGGGGGGGFGFFEGGCFGGGGGGGGGGGGGCEF:FGGGGGGGGGGGGGDGGGGGGGDEGGGGGGGGG<,EFGGGDGGGGGGGFFGGGFFGC<,EFCEGGGGGDEFC5E<FCEFGCF,C=AF<D=F>9F,:DFED75,,7,@*@ACGGGFGGAD*CF7*16@@,C;B9FB@FCCFF7BBBC5<C8:BE5<CCCCGFE=CE5*ACC5CEGEGG5+2CE*;=F*+A7>7CF=
@M03364:276:000000000-BLYN8:1:1101:12088:11377 1:N:0:1
ACTCCTACGGGAGGCAGCAGTAGGGAATCTTCGGCAATGGACGAAAGTCTGACCGAGCAACGCCGCGTGAGTGAAGAAGGTTTTCGGATCGTAAAACTCTGTTGTTAGAGAAGAACAAGGACGTTAGTAACTGAACGTCCCCTGACGGTATCTAACCAGAAAGCCACGGCTAACTACGTGCCAGCAGCCGCGGTAATACAGAGGGTGCGAGCGTTAATCGGATTTACTGGGCGTAAAGCGTGCG
+
GGGGGGGGGGGGGGGGGGGGGGGGGGGGGGGGGGGGGGGGGGGGGGGGGGGGGGGGGGGGGGGGGGGGGGGGGGGGGGGGGGGGGGGGGGGGGGGGGGGGGGGGFGGGGGGGGGGGGGFGGGGGGGGGGGGGGGGGGGGGGGGGGGGGGGGGGGGGGGGGGGGGGGGGGGGGGGGGGGGGGGGGGGGGGGGGGGGGGGGGGGGGGGGGGGGGGGGGGGGGGGGGGGGGGGGGGGGGGGFGGDCC
@M03364:276:000000000-BLYN8:1:1101:9140:11378 1:N:0:1
ACTCCTACGGGAGGCAGCAGTGGGGAATATTGGACAATGGGCGAAAGCCTGATCCAGCCATGCCGCGTGTGTGAAGAAGGCCTTTTGGTTGTAAAGCACTTTAAGCGAGGAGGAGGCTACTGAGATTAATACTCTTGGATAGTGGACGTTACTCGCAGAATAAGCACCGGCTAACTCTGTGCCAGCAGCCGCGGTAATACAGAGGGTGCGAGCGTTAATCGGATTTACTGGGCGTAAAGCGTGC
+
GGGGGGGGGGGGGGGGGGGGGGGGGGGGGGGGGGGGGGGGGGGGGGGGGGGGGGGGGGGGGGGGGGGGGGGGGGGGGGGGGGGGGGGGGGGGGGGGGGGGGGGGGGGGGGGGGGGGGGGGGGGGGGGGGGGGGGGGGGGGGGGGGGGGGGGGGGGGGGGGGGGGGGGGGGGGGGGGGGGGGGGGGGGGGGGGGGGGGGGGGGGGGGGGGGGGGGGGGGGGGGGGGGGGGGGGGGEGGGGGDGG<
@M03364:276:000000000-BLYN8:1:1101:20079:11379 1:N:0:1
ACTCCTACGGGAGGCAGCAGTAGGGAATCTTCCACAATGGACGAAAGTCTGATGGAGCAACGCCGCGTGAGTGAAGAAGGTTTTCGGATCGTAAAACTCTGTTGTTGGAGAAGAATGTATCTGATAGTAACTGATCAGGTAGTGACGGTATCCAACCAGAAAGCCACGGCTAACTACGTGCCAGCAGCCGCGGTAATACGTAGGTGGCAAGCGTTGTCCGGATTTATTGGGCGTAAAGCGAGCG
+
GGGGGGGGGGGGGGGGGGGGGGGGGGGGGGGGGGGGGGGGGGGGGGGGGGGGGGGGGGGGGGGGGGGGGEGGGGGGGGGGGGGGGGGGGGGGGGGGGGGGGGGGGGGGGGGGGGGGGGGGGGGGGGGGGGGGGGFGGGGGGGGGGGGGGGGGGGGGGGGGGGGGGGGGGGGGGGGGGGGGGGGGGGGGGGGGGGGGGGGGGGGGGGGGGGGGGEGGGGDEE5EGGGGGGGGGGGGGGGGGGGGC
@M03364:276:000000000-BLYN8:1:1101:17726:11379 1:N:0:1
ACTCCTACGGGAGGCAGCAGTAGGGAATCTTCGGCAATGGACGAAAGTCTGACCGAGCAACGCCGCGTGAGTGAAGAAGGTTTTCGGATCGTAAAACTCTGTTGTTAGAGAAGAACAAGGACGTTAGTAACTGAACGTCCCCTGACGGTATCTAACCAGAAAGCCACGGCTAACTACGTGCCAGCAGCCGCGGTAATACGTAGGTGGCAAGCGTTGTCCGGATTTATTGGGCGTAAAGCGAGCG
+
GGGGGGGGGGGGGGGGGGGGGGGGGGGGGGGGGGGGGGGGGGGGGGGFGGGGGGGGGGGGGGGGGGGGGGGFGGGGGGGGFGGGGGGGGGGGGGGGGGGGGGGGGGGGGGGGGGGGGGGGGGGGGGEFGGGGGGGGGGGGEGGGGGGCGGGFGGGGGGGGGGGGGAFGGGGGGGGGGGGGGGGGGGGGGGGGGGGGGGGGGGGGFGGGGGFFDGGGGGGGGGGGFGGGGGGGGGGGGGGD7<C5
@M03364:276:000000000-BLYN8:1:1101:5356:11420 1:N:0:1
ACTCCTACGGGAGGCAGCAGTAGGGAATCTTCGGCAATGGACGAAAGTCTGACCGAGCAACGCCGCGTGAGTGAAGAAGGTTTTCGGATCGTAAAACTCTGTTGTTAGAGAAGAACAAGTGGGAGAGTAACTGTTCCCACCTTGACGGTATCTAACCAGAAAGCCACGGCTAACTACGTGTCAGCAGCCGCGGTAATACGTAGGTGGCAAGCGTTGTCCGGATTTATTGGGCGTAAAGCGAGCG
+
GGGGGGGGGGGGGGGGGGGGGGGGGGGGGGGGGGGGGGGFGGGGGGGGGGGGGFGGGGGGGGGGGGGGDGGGGGGGGGGGGGGGGGGGGGGGGGGGGGGGGGGGGGGGGGGGGGGGGGGGGGGFGGGGGGGGGGGGGGGGGGGGGGGGGGGGGGCFGGEGGGGGGCGGGGGGGGGGGGGGGGCCFGGGGGGGGEGEGGGGGGGGGGFDGGGGGGGG=7EEGGGGGGGGGGGGGGGGGGGGGGG7
@M03364:276:000000000-BLYN8:1:1101:15679:11422 1:N:0:1
ACTCCTACGGGAGGCAGCAGTAGGGAATCTTCCACAATGGACGAAAGTCTGATGGAGCAACGCCGCGTGAGTGAAGAAGGTTTTCGGATCGTAAAACTCTGTTGTTGGAGAAGAATGTATCTGATAGTAACTGATCAGGTAGTGACGGTATCCAACCAGAAAGCCACGGCTAACTACGTGCCAGCAGCCGCGGTAATACGTAGGTGGCAAGCGTTGTCCGGATTTATTGGGCGTAAAGCGAGCG
+
GGGGGGGGGGGGGGGGGGGGGGGGGGGGGGGGGGGGGGGGGGGGGEGFGGGGGGGGGGGGGGGGGGGGGGGGGGGGGGGGGGGGGGGGGGGGGGGGGGGGGGGGCFFGGGGAFGGFGGGGGGGGGGGGGGGGGGGGGGGFGGFFGGGGGGGGGGGGGGGGGGGGFGGGGGGGFGGGGGGGGGGGGGGGGGGGGGGGGGGGFGGGCFCFFGGDGGGGGGGGGGGGGGGGGGCFDGGGGFGDDGGD
@M03364:276:000000000-BLYN8:1:1101:3542:11431 1:N:0:1
ACTCCTACGGGAGGCAGCAGTAGGGAATCTTCGGCAATGGGGGCAACCCTGACCGAGCAACGCCGCGTGAGTGAAGAAGGTTTTCGGATCGTAAAACTCTGTTGTTAGAGAAGAACGTTAAGTAGAGTGGAAAGTTACTTAAGTGACGGTATCTAACCAGAAAGGGACGGCTAACTACGTGCCAGCAGCCGCGGTAATACGTAGGTCCCAAGCGTTGTCCGGATTTATTGGGCGTAAAGCGAGC
+
GGGGGGGGGGGGGGGGGGGGGGGGGGGGGGGGGCGGGGGGGGGGGGGGGGGGGGGGGGGGGGGGGGGGGGGGGGGGGGGGGFGGGGEGGGGGGGGGGGGGGGGGGGGGGGGGGGGGGGGGGGGGGGGGGGGGGCFGGGGGGGGGGGGGGGGGGGGGGGGGGGGGGGFGGGGGGGGGGGGGFGGGGGGGGGGGGGGGEGGGGGGF@GGGGGGGGGGG=CEFGCEGDFGFCFGGGGEE:<DFDGD5
@M03364:276:000000000-BLYN8:1:1101:2429:11444 1:N:0:1
ACTCCTACGGGAGGCAGCAGTGGGGAATATTGCACAATGGGCGCAAGCCTGATGCAGCCATGCCGCGTGTATGAAGAAGGCCTTCGGGTTGTAAAGTACTTTCAGCGGGGAGGAAGGGGTTGTGGTTAATAACCGCGGCCATTGACGTTACCCGCAGAAGAAGCACCGGCTAACTCCGTGCCAGCAGCCGCGGTAATACGGAGGGTGCAAGCGTTAATCGGAATTACTGGGCGTAAAGCGCACG
+
GGGGGGGGGGGGGGGGGGGGGGGGGGGGGGGGGGGGGGGGGGGGGGGGGGGGGGGGGGGGGGGGGGGGGGGGGGGGGGGGGFGGGGGGGGGGGGGGGGGGGGGGGGGGGGCGGGGGGGGG7FGFGGFGGGGGGFGGGGGGGGGGFDGGGGGFGGGGGGGGGGGGGGGGGDEFGGGGGGGGGGGGGGGGGGGGGGGGGFGGEEEGGGGDGF?8CEGEFGGGGCGGCFF+?CFGGGGGGGGGDC9<
@M03364:276:000000000-BLYN8:1:1101:27940:11460 1:N:0:1
ACTCCTACGGGAGGCAGCAGTGGGGAATATTGCACAATGGGCGCAAGCCTGATGCAGCCATGCCGCGTGTGTGAAGAAGGCCTTCGGGTTGTAAAGCACTTTCAGCGAGGAGGAAGGTGGTGGAGTTAATACGTTCATCAATTGACGTTACTCGCAGAAGAAGCACCGGCTAACTACGTGCCAGCAGCCGCGGTAATACGGAGGGTGCAAGCGTTAATCGGAATTACTGGGCGTAAAGCGCACG
+
FGGGGGGGGGGGGGGGGGGGG<FGGGGG@FGC@EGGGGGG@FGGGGG7FGGGFG<FGGAF<FFGGGGGG,CFGGGGGGGGGGGGGGGCG:FGGGGCGDGG<F,5@,4+4@F:FGG,+,B+8F+B,8,,@8,,BFGF8AF5=FGGGGGFFG:,38++5C7:DFFGCEGGGGGGGGF,DEEGGGGGGGGGGGGGGGGGGGGGDEGG7BEGGGGGGGGGFGGGGG;FGF+CFGGFDG5CDGCD)9CC
@M03364:276:000000000-BLYN8:1:1101:2964:11471 1:N:0:1
ACTCCTACGGGAGGCAGCAGTAGGGAATCTTCGGCAATGGACGAAAGTCTGACCGAGCAACGCCGCGTGAGTGAAGAAGGTTTTCGGATCGTAAAACTCTGTTGTTAGAGAAGAACAAGGACGTAAGTAACTGAACGTCCCCTGACGGTATCTAACCAGAAAGCCACGGCTAACTACGTGCCAGCAGCCGCGGTAATACGTAGGTGGCAAGCGTTGTCCGGATTTATTGGGCGTAAAGCGAGCG
+
GGGGGGGGGGGGGGGGGGGGGGGGGGGGGGGGGGGGGGGGFGGGGGGGGGGGGGFGGGGGGGGGGGGGGGGGGGGGGGGGGCFGGGGGGGGGGGGGGGGGGGGGGGGGEDFGGGGGGGGGGGGGGGGGGGGGGGGGGGGGGGGGGGGGGGGGGGGGGGGGGFGG>CGGGGGGGGGGGGGFGGGGGGGGGGGGGGGGGGGGFGGGGGGGGGGGGGGGGGGEGGGGGGFFCFGGGGGGGGGGCGGD
@M03364:276:000000000-BLYN8:1:1101:18044:11493 1:N:0:1
ACTCCTACGGGAGGCAGCAGTGGGGAATATTGCACAATGGGCGCAAGCCTGATGCAGCCATGCCGCGTGTATGAAGAAGGCCTTCGGGTTGTAAAGTACTTTCAGCGAGGAGGAAGGCGTTGTGGTTAATAACCGCAGCGATTGACGTTACTCGCAGAAGAAGCACCGGCTAACTCCGTGCCAGCAGCCGCGGTAATACGGAGGGTGCAAGCGTTAATCGGAATTACTGGGCGTAAAGCGCACG
+
GGGGGGGGGGGGGGGGGGGGGGGGGGGGGGGGGGGGGGGGGGGGGGGGGGGGGGGGGGGGGGGGGGGGGGGGGGGGGGGGGGGGGGGGGGGGGGGGGGGGGGGGGGGGGGGGGGGGGGGGGGGGGGGGGGGGGGGGGGGGGGGGGGGGGGGGGGGGGGGGGGGGGGGGGGGGGGGGGGGGGGGGGGGGGGGGGGGGGGGGGGGGGGGGGGGGGGGGGGGGDGEGGGFGGGGGGGGGGGGGGGGC
@M03364:276:000000000-BLYN8:1:1101:27991:11493 1:N:0:1
ACTCCTACGGGAGGCAGCAGTAGGGAATCTTCCACAATGGACGAAAGTCTGATGGAGCAACGCCGCGTGAGTGAAGAAGGTTTTCGGATCGTAAAACTCTGTTGTTGGAGAAGAATGTATCTGATAGTAACTGATCAGGTAGTGACGGTATCCAACCAGAAAGCCACGGCTAACTACGTGCCAGCAGCCGCGGTAATACGTAGGTGGCAAGCGTTGTCCGGATTTATTGGGCGTAAATCGAGCG
+
GGGGGGGEGDFFGGGGGGGGGGGGGGGFFGEFGGGGGGGGGFGGGGGFGGGGGGGGGGGGGGGGGGG>@FGGGGGGGGGGGFGGGGGGEGGGGGGGGGGFGGGFEGGFFGGGGGGAFFGDGGGGGGGGGGGFGGFGGGCEED?FFGEGGGG,EFGFFGGGGGGGGGFFGGGGGGGGGGEFFGGGGGGGGGGDGDGGC<CFCFCEGGGGGGGCE8==EFCGGC/:?GC9<98EGGDED*07CC57
@M03364:276:000000000-BLYN8:1:1101:13190:11503 1:N:0:1
ACTCCTACGGGAGGCAGCAGTGGGGAATATTGCACAATGGGCGCAAGCCTGATGCAGCCATGCCGCGTGTATGAAGAAGGCCTTCGGGTTGTAAAGTACTTTCAGCGAGGAGGAAGGCGTTGTGGTTAATAACCGCAGCGATTGACGTTACTCGCAGAAGAAGCACCGGCTAACTCCGTGCCAGCAGCCGCGGTAATACGGAGGGTGCAAGCGTTAATCGGAATTACTGGGCGTAAAGCGCACG
+
GGGGGGGGGGGGGGGGGGGDFFGGGCFFGGFGGGGGGFGGGGGGGGGGGGGGGGGEGGGFGGGGGGGCFGGGGGGGFFFGFGFGGGGGFGDFGGGGGCFAFGGGGDFFFEFCCGFGDFGGEGGGGFGFGGGAF<CFEGGGDFGFGFFGGGGG9FGDEEGGGC<<>FB<*5>FFF,?FEFGGCEGGGGGF8EBEEDGF?CGGGEEGGEGGC9*;E=CGCCC5C:FGGGGFGGGGGGGGFFDCGG<
@M03364:276:000000000-BLYN8:1:1101:12857:11522 1:N:0:1
ACTCCTACGGGAGGCAGCAGTAGGGAATCTTCGGCAATGGACGAAAGTCTGACCGAGCAACGCCGCGTGAGTGAAGAAGGTTTTCGGATCGTAAAACTCTGTTGGTAGAGAAGAACGTTGGTGAGAGTGGAAAGCTCATCAAGTGACGGTAACTACCCAGAAAGGGACGGCTAACTACGTGCCAGCAGCCGCGGTAATACGTAGGTGGCAAGCGTTGTCCGGATTTATTGGGCGTAAAGCGAGC
+
GGGGGGGGGGGGGGGGGGGGGGGGGGGGGGGGGGGGGGGGGGGGGGGGGGGGGGGGGGGGGGGGGGGGGDGGGGGGGGGGGGGGGGGGGGGGGGGGGGGGGGGGGGFGGGGGGGGGGGGGDGGGGGGGGGGGGGGGGGGGGGGGGGGEGFGGGGGGGGGGGGGGGGGGGDGGGGGGGGGGDGGGGGGGGGGGGGGGGGGGGGGGGGGGGGGGGGGG*CFGGDGGGGGGGGGGGGGGGFGGGGG:
@M03364:276:000000000-BLYN8:1:1101:5751:11527 1:N:0:1
ACTCCTACGGGAGGCAGCAGTAGGGAATCTTCGGCAATGGGGGCAACCCTGACCGAGCAACGCCGCGTGAGTGAAGAAGGTTTTCGGATCGTAAAACTCTGTTGTTAGAGAAGAACGTTAAGTAGAGTGGAAAGTTACTTAAGTGACGGTATCTAACCAGAAAGGGACGGCTAACTACGTGCCAGCAGCCGCGGTAATACGTAGGTCCCAAGCGTTGTCCGGATTTATTGGGCGTAAAGCGAGG
+
GGGGGGGGGGGGGGGGGGGGGGGGGGGGGGGGGGGGGFGGGDGGGFFGGGGGGGGGEEGGGGGGGGGGGGGGGGGGGGGGF9FFGGGCGGGGGGGFGFGGGGGGGAA,?BFCFGFFF8BADGFFFCGEFFGGA<FGDDF<F<FDFFGBEFGGECGGGGGGFG7<C@7@C:@>:,>EAEBFGF:,BCGFFECEGG8ECCCCE+?CCBFFCC6@FEGG57?AA=EGD60AFGG=57CGG<7:C*1)
@M03364:276:000000000-BLYN8:1:1101:13226:11530 1:N:0:1
ACTCTACGGGAGGCAGCAGTAGGGAATCTTCGGCAATGGACGAAAGTCTGACCGAGCAACGCCGCGTGAGTGAAGAAGGTTTTCGGATCGTAAAACTCTGTTGTTAGAGAAGAACGTTAAGTAGAGTGGAAAGTTACTTAAGTGACGGTATCTAACCAGAAAGGGACGGCTAACTACGTGCCAGCAGCCGCGGTAATACGTAGGTCCCAAGCGTTGTCCGGATTTATTGGGCGTAAAGCGAGCG
+
GGGGGGGGGGGGGGGGGGGGGGGGGGGGGGGGGGGGGGGGGGGGGGGGGGGGGGGGGGGGGGGGGGGGGGGGGGGGGGGFGGGGGGGGGGGGGGGGGGGGGGFGGGDFGGGGGGGGGGGGGGGGGGCFGGGGGGGGGGGGGGGGGGGGGGGGGGGGGGGGDGGGGGGGGGGGGGGGGGGGGGGGGGGGGGGGGGGGGGGGGGGGGFFGGGGGGGGDCGFECCCEGGGGGGGGGGGGG:CDGGGC
@M03364:276:000000000-BLYN8:1:1101:23274:11540 1:N:0:1
ACTCCTACGGGAGGCAGCAGTAGGGAATCTTCGGCAATGGACGAAAGTCTGACCGAGCAACGCCGCGTGAGTGAAGAAGGTTTTCGGATCGTAAAACTCTGTTGTTAGAGAAGAACAAGGACGTTAGTAACTGAACGTCCCCTGACGGTATCTAACCAGAAAGCCACGGCTAACTACGTGCCAGCAGCCGCGGTAATACGTAGGTGGCAAGCGTTATCCGGAATTATTGGGCGTAAAGCGCGCG
+
GGGGGGGGGGGGGGGGGGGGGGGGGGGGGGGGGGGGGGGGGGGGGGGGGGGGGGGGGGGGGGGGGGGGGGGGGGGGGGGGGGGGGGGGGGGGGGGGGGGGGGGGGGGGGGGGGGGGGGGGGGGGGGGGGGGGGGGGGGGGGGGGGGGGGGGGGGGGGGGGGGGGGGGGGGGGGGGGGGGGGGGGGGGGGGGGGGGGGGGGGGGGGGGGGGGGGGGGGGGGGGGGGGGGGGGGGGGGGGGGGGGG
@M03364:276:000000000-BLYN8:1:1101:18938:11558 1:N:0:1
ACTCCTACGGGAGGCAGCAGTAGGGAATCTTCGGCAATGGACGAAAGTCTGACCGAGCAACGCCGCGTGAGTGAAGAAGGTTTTCGGATCGTAAAACTCTGTTGGTAGAGAAGAACGTTGGTGAGAGTGGAAGGCTCATCAAGTGACGGTAACTACCCAGAAAGGGACGGCTAACTACGTGCCAGCAGCCGCGGTAATACGTAGGTCCCGAGCGTTGTCCGGATTTATTGGGCGTAAAGCGAGC
+
GGGGGGGGGGGGGGGGGGGGGGGGGGGGGGGGGGGGGGGGGGGGCGGGDGFGFGGGGGGGGGGGGGGGEFFFFGGGGGGG8EFGGGGCGGGGGGGGGGGGGGGGFFFFDGGGGGGGGGGGGGGFGGGDFGGFFDD<FGGGGGGGGGG:EFGGGGGGG>FF7FEFGGFGGGGGDCFG9D@F7CGGGGGFGGGGGDE@>FGGGFGGDGGFCE8=EGCEEEGGGGD*;@?@CC?FGGGGDGGDGCG3
@M03364:276:000000000-BLYN8:1:1101:15378:11563 1:N:0:1
ACTCCTACGGGAGGCAGCAGTGGGGAATATTGCACAATGGGCGCAAGCCTGATGCAGCCATGCCGCGTGTATGAAGAAGGCCTTCGGGTTGTAAAGTACTTTCAGCGAGGAGGAAGGCATTAAGGTTAATAACCTTAGTGATTGACGTTACTCGCAGAAGAAGCACCGGCTAACTCCGTGCCAGCAGCCGCGGTAATACGGAGGGTGCAAGCGTTAATCGGAATTACTGGGCGTAAAGCGCACG
+
GGGGGGGGGGGGGGGGGGGGGGGGGGGGGGGGGGGGGGFGGGGGGGGGGGGGGGGGGGGGGGGGGGGGGGGGGGGGGGGGGGGGGGGGGGGGGGGGGGGGGGGGGGGGGGGGGGFGGGGGGGGGGGGGFFGGGGGGGGGGGGGGFGGEDF>DGGFGGGGGFGGGGGGGGGGGGGGGGGCFGGGGGGGGFGGGGGGGGGGGDEGGGGGGGCGGGGGE=FGCGGGGCFGGGCFFGDCEGGGGGGC)
@M03364:276:000000000-BLYN8:1:1101:13217:11577 1:N:0:1
ACTCCTACGGGAGGCAGCAGTAGGGAATCTTCCACAATGGACGAAAGTCTGATGGAGCAACGCCGCGTGAGTGAAGAAGGTTTTCGGATCGTAAAACTCTGTTGTTGGAGAAGAATGTATCTGATAGTAACTGATCAGGTAGTGACGGTATCCAACCAGAAAGCCACGGCTAACTACGTGCCAGCAGCCGCGGTAATACGTAGGTGGCAAGCGTTATCCGGATTTATTGGGCGTAAAGCGAGCG
+
GGGGGGGGGGGGGGGGGGGGGGGGGGGGGGGGGGGGFGFGFFEGGGGGGGGGGEGGGGGGGGGGGGGGGGGFFGGGGGGGFEGGGGGGGGGGGGGGGGGGGGGFFFGGGGGGGGGCFFFFGGGGGGGGGGGGGGDFEGGGGGGGGGGEGGGGGGFFGDFGGGGGGGGGGGGGGGGGGGCFGGGFGGGGGEDEEGEGGGGGFFCGCEGGGGGGGGGGFCFGGGEEGGGGGFGGGGGGGGGGGGDC
@M03364:276:000000000-BLYN8:1:1101:14001:11593 1:N:0:1
ACTCCTACGGGAGGCAGCAGTAGGGAATCTTCGGCAATGGACGAAAGTCTGACCGAGCAACGCCGCGTGAGTGAAGAAGGTTTTCGGATCGTAAAACTCTGTTGGTAGAGAAGAACGTTGGTGAGAGTGGAAAGCTCATCAAGTGACGGTAACTACCCAGAAAGGGACGGCTAACTACGTGCCAGCAGCCGCGGTAATACGTAGGTCCCGAGCGTTGTCCGGATTTATTGGGCGTAAAGCGAGC
+
GGGGGGGGGGGGGGGGGGGGGGGGGGGGGGGGGGGGGGGGGGGGGGGGGGGGGGGGGGGGGGGGGGGGGGGGGGGGGGGGGGGGGGGGGGGGGGGGGGGGGGGGGGGGGGGGGGGGGGGGGGGGGFGGGGGGGGGGGGGGGGGGGGGGGGGGGGGGGGGGGGGGGGGGGGGGGGGGGGGGGGGGGGGGGGGGGGGGGGGGGGGGGGGGGGGGGGGGGGGGGGG5E?EGGGGGGGGGGGGGGGG3
@M03364:276:000000000-BLYN8:1:1101:22517:11613 1:N:0:1
ACTCCTACGGGAGGCAGCAGTGGGGAATATTGCACAATGGGCGCAAGCCTGATGCAGCCATGCCGCGTGTATGAAGAAGGCCTTCGGGTTGTAAAGTACTTTCAGCGGGGAGGAAGGGATGAGCCTTAATACGGTTCGTCATTGACGTTACCCGCAGAAGAAGCACCGGCTAACTCCGTGCCAGCAGCCGCGGTAATACGGAGGGTGCAAGCGTTAATCGGAATTACTGGGCGTAAAGCGCACG
+
FAAFGGFGGEG;FE-B;EGGEFFGGGDF@FFFDGFGGFGGD@FGE7FGGGGFGGGGFGGGGF8,@+@FEGGGGGGGGGGGGGGGGGC@EFFGEGGGFGCGGFFGGFGGGGGGGGGGGGGFG8>DGGGGGGGGGGGF@FCGGGEGGFGEEGGCGGGGGGG@CFFGGFFGGEFG7C;E7BFCFFGGFFFFF*8BCEGGGFGGGGGEEGEDFG?EEECE=?9AEGEFGCF??C:CDDEGD7*95CC/
@M03364:276:000000000-BLYN8:1:1101:10528:11627 1:N:0:1
ACTCCTACGGGAGGAAACCCGAGTAGTCC
+
GGGGGGGGGGGGGGFGGGECGGGFGGGGG
@M03364:276:000000000-BLYN8:1:1101:3890:11631 1:N:0:1
ACTCCTACGGGAGGCAGCAGTGGGGAATATTGGACAATGGGCGAAAGCCTGATCCAGCCATGCCGCGTGTGTGAAGAAGGCCTTTTGGTTGTAAAGCACTTTAAGCGAGGAGGAGGCTACTTGGATTAATACTCTAGGATAGTGGACGTTACTCGCAGAATAAGCACCGGCTAACTCTGTGCCAGCAGCCGCGGTAATACAGAGGGTGCGAGCGTTAATCGGATTTACTGGGCGTAAAGCGTGG
+
GGGGGGGGGGGGGGGGGGGGGGGGGGGGGGGGGGGGGGGGGGGGGGEGGGGGGGGGGGGGGGGGGGGGGGGGGGGGGGGGGGGGGGGGGGGGGGGGGGGGGGGGGGGEFGGGGG7@FFFGGGGG?FFGGGGFGGGGGF8CFFDGGEGGGGGGGCEDDFEBFGFDFGGFGGEGGGGGGGGGGGGGGGGGGFC>EC::BCB9BFFEGGGGGGGGGGGGGFFGGGGGGGGGGGGFFDEEGGC7)59)
@M03364:276:000000000-BLYN8:1:1101:3176:11633 1:N:0:1
ACTCCTACGGGAGGCAGCAGTAGGGAATCTTCGGCAATGGACGAAAGTCTGACCGAGCAACGCCGCGTGAGTGAAGAAGGTTTTCGGATCGTAAAACTCTGTTGGTAGAGAAGAACGTTGGTGAGAGTGGAAAGCTCATCAAGTGACGGTAACTACCCAGAAAGGGACGGCTAACTACGTGCCAGCAGCCGCGGTAATACGTAGGTCCCGAGCGTTGTCCGGATTTATTGGGCGTAAAGCGAGC
+
GGGGGGGGGGGGGGGGGGGGGGGGGGGGGGGGGGGGGGGGFGGEGGGGGGGGGGGGGGGGGGEGGGGGGGGGGGGGGFGGGGGGGGGDFGGGGGDGGGGGGGGGGGGGGGGGGGGGGGGGGEGFGFFGGGGCFGGGGGGGGGFGGFFGGGGGGGGGGFGGGGGGGGGGGGGGGGGGGGDFEGFGGGGGGG5EGGGGGGD?CFFGGGGFGG=EGEEGGGGGGGGEGDFGGGGGGGGGGFGGD5D5
@M03364:276:000000000-BLYN8:1:1101:29379:11637 1:N:0:1
ACTCCTACGGGAGGCAGCAGTGGGGAATATTGCACAATGGGCGCAAGCCTGATGCAGCCATGCCGCGTGTGTGAAGAAGGCCTTCGGGTTGTAAAGCACTTTCAGCGAGGAGGAAGGTGGTGAACTTAATACGTTCATCAATTGACGTTACTCGCAGAAGAAGCACCGGCTAACTCCGTGCCAGCAGCCGCGGTAATACGGAGGGTGCAAGCGTTAATCGGAATTACTGGGCGTAAAGAGCACG
+
GGGGGGGGGGGGGGGGFFFF-CEGG@FEEFGCFGGGDGFGGGGGGGGF?FGGGGGGACGGG8CFGGGGGEGFFFGGGDFGCCFFGGGGGGDGGCFFGGGGGGGGFFFGEGGGGEGCCAFGCEADFCGGGGGFGFGFCFGAFFCGBFGG7FGGAEFFGCFGGGGGGG7FG7>FFGFEFGGGGGGGGGC>ECGGGGGG9CFGGDGGGEEGFGGGG>E=EFGGGEEGGG7A?CFFDDGGGG*09CGC
@M03364:276:000000000-BLYN8:1:1101:24840:11655 1:N:0:1
ACTCCTACGGGAGGCAGCAGTGGGGAATATTGCACAATGGGCGCAAGCCTGATGCAGCCATGCCGCGTGTGTGAAGAAGGCCTTCGGATTGTAAAGTACTGTTATCGGAGAGGAAGGCGTTGTGGTTAATAACCGCAGCGATGGACGTGACTCGCAGAAGAAGCACCCGCCAAATTCGTGCCAACAGCCCCGGTAATAAGGAAGGTGCAAGCGTTAATCGGAATTAATGGGCGTAAAGCGCACC
+
FFFGFGGGGEGGEGGGFGGGF@FCEGGG,CF@,,CFEEFGG,CFGEEFFFFFA,9CFE8F<EDFGGGGGF,CFGGGGFFF8=EFGGG,B,BFFFF,C5EF?F,,5<+++8@+CFF<F===+@F+B8+,,5:D,,8+@++8@336>>7++3+@F7>F3*@FEGC@,35*>>**>,,,2*4**6,,6*,,6*11=31;22+23+*=CFCC+>;=:*;*:CC55*;EFF+<<AF*))2AC:*/)9))
@M03364:276:000000000-BLYN8:1:1101:10359:11657 1:N:0:1
ACTCCTACGGGAGGCAGCAGTGGGGAATATTGCACAATGGGCGCAAGCCTGATGCAGCCATGCCGCGTGTATGAAGAAGGCCTTCGGGTTGTAAAGTACTTTCAGTCGGGAGGAAGGTGGTAAGGTTAATAACCTTGGCAATTGACGTTACCGACAGAAGAAGCACCGGCTAACTCCGTGCCAGCAGCCGCGGTAATACGGAGGGTGCAAGCGTTAATCGGAATTACTGGGCGTAAAGCGCACG
+
GGGGGGGGGGGGGGGGGGGGGGGGGGGGGGGGGGGGGGGGGGGGGGGGGGGGGGGGGFFGGGGFGGGFGGGGGGGGGGGGGGGGGGGGGGGGGGGGGGGGGGGGGGGGGGGGGGGGGGGGGGGGGGGGGGGGGGGGGGGGGGGGGGEFGGGGGGGGGGGGGGGGGGGGGGGGGGGGGGGGGGGGGGGGGGGGGGGGGGGGGGGGGGGGGGGGGGGGGGGGGGGGGGGGGGGGGGCEGGGGGDD5
@M03364:276:000000000-BLYN8:1:1101:17391:11660 1:N:0:1
ACTCCTACGGGAGGCAGCAGTAGGGAATCTTCCACAATGGACGAAAGTCTGATGGAGCAACGCCGCGTGAGTGAAGAAGGTTTTCGGATCGTAAAACTCTGTTGTTGGAGAAGAACGTATTTGATAGTAACTGATCAGGTAGTGACGGTATCCACCCAGAAAGCCACGGCTAACTACGTGCCAGCAGCCGCGGTAATACGTAGGTGGCAAGCGTTGTCCGGATTTATTGGGCGTAAAGCGAGCG
+
GGGGGGGGGGGGGGGGGGGGGGGGGGGGGGGGGGGGGGGGGGGGGGGGGGGGGGGGGGGGGGGGGGGGGGGGGGGGGGGGGGGGGGGGGGGGGGGGGGGGGGGGGGGGGGGGGGGGGGGGGGGGGGGGGGGGGGGGGGGGGGGGGGGGGGGGGGGGGGGGGGGGGGGDGGGGGGGGGDGGFGGGGGGGGGGGGGGGGGGGGGGGGGGGGGGGGGGGGGGGGGEEGFFGGGGGDGGGGGGGGGG<
@M03364:276:000000000-BLYN8:1:1101:10213:11700 1:N:0:1
ACTCCTACGGGAGGCAGCAGTAGGGAATGTTCCACAATGGCCGAAAGTCTGATGGAGCAACGCCGCGTGAGTGAAGAAGGTTTTCGGATCGTAAAGCCCTGTTGTTGGAGAAGAATGTATCTGATATTAACTGATCCGGTAGTGACGGTATCCAACCAGAAAGCCACGGTTAACTACGTGCCAGCAGCCGCGGTAATACGTAGGTGGCTGGCGTTGTCGGCATTTATGGGGCGTAAAGCGAGCG
+
@F9C@A9FFGD@F+-;B,C<CFE9B,,C,;,,C6,;C6F,,;F+8++<;CF,FE,,,CCE,@FFEFG6@,?6?6<<<,,9,,,9?CECF++9:E=,5,+:,:,,:B8E?,,B8,4,AE@,EGG,F@,C:5C<E,?,,A:+3>AFA9F+@3+CF<,@++@FFC,,@3>+F35@C=;CF*6DD@9,D,,,,*41****6<4:B4:B9<B****=C13C2A*=**2+++2+77C*11:=*:7)*)1)
@M03364:276:000000000-BLYN8:1:1101:17021:11705 1:N:0:1
ACTCCTACGGGAGGCAGCAGTGGGGAATATTGCACAATGGGCGCAAGCCTGATGCAGCCATGCCGCGTGTGTGAAGAAGGCCTTCGGGTTGTAAAGCACTTTCAGCGAGGAGGAAGGTGGTGAACTTAATACGTTCATCAATTGACGTTACTCGCAGAAGAAGCACCGGCTAACTCCGTGCCAGCAGCCGCGGTAATACGGAGGGTGCAAGCGTTAATCGGAATTACTGGGCGTAAAGCGCACG
+
FGFFGGGGGGEGGGGGEGGGGFGGGDCGGGGGGGFGGGGGGGGDFFGGGGGGAFFGAFGGGGGGGGG7CFFFGCGCGGGGGGGGGGGGGGGGGGGGGFGGGGGGGFGGGGGGGGGGGGGGGGGDGGFGGGGGGDDFGGGGGF=AFGGGGG7FD::FGFGGGGGGGGGGEFGGEGFFFGGFGCFCFGGGG>EGGGGGGGGG>EGGGGGGGGEGCEGGGGDFGGGGGGGGGGGGGGGGG7DGGG3)
@M03364:276:000000000-BLYN8:1:1101:1807:11707 1:N:0:1
ACTCCTACGGGAGGCAGCAGTGGGGAATATTGCACAAGGGGCGCAAGCCTGATGCAGCCATGCCGCGTGGATGAAGAGGGACTTCGGGTGGTAAAGTACTTTAGGGGGGGAGGAAGGTTAAACGGTTAATAACCTTGGGTAGGTAGGTTACCGGAAGAAGAAGCACCGGCTAACCCGTTGCCGGAGGCCGCGGTAATAGGGAGGGTGCAAGCGGTAATCGGAATCACTTGGGTGAAAGGGCAGC
+
GGGGGGGFFGGFDGGGGGGGGGFGGGGF,CF@,,;CF,CF++@FGE+D<C8,6<@FGE,C9<F,8BF=:+,,,C5,5,:84:BF9FCFF+@FF??5C<F,BB,,,,@@7*/:5:;>E,,2,3,1;**/,3,<C,<,:+/*3*/+3+/0+3C9*/1/*20+<++++02*/*/;:?***/2;C2*1**1*:/*1?8880++00*2C*1**+00*/*2/:+2/78*:+0++2<C5*1*<**1***1/
@M03364:276:000000000-BLYN8:1:1101:6985:11712 1:N:0:1
ACTCCTACGGGAGGCAGCAGTAGGGAATCTTCGGCAATGGACGAAAGTCTGACCGAGCAACGCCGCGTGAGTGAAGAAGGTTTTCGGATCGTAAAACTCTGTTGGTAGAGAAGAACGTTGGTGAGAGTGGAAAGCTCATCAAGTGACGGTAACTACCCAGAAAGGGACGGCTAACTACGTGCCAGCAGCCGCGGTAATACGTAGGTCCCGAGCGTTGTCCGGATTTATTGGGCGTAAAGCGAGC
+
GGGGGGGGGGGGGGGGGGGGGGGGGGGGGGGGGGGGGGGGGGGGDGGGGGGGGGGGGGGGGGGGGGGGGGGGGGGGGGGGGGGGGGGGGGGGGGGGGGGGGGGGGGGGGGGGGGGGGGGGGGGGGFGGGGDFGGGGGGGGGGGGGGGGGGGGGFGGGGGGGGGGGGGGGGGGGGGGGGGGGGFCFGGGGGGGGGGGGGGGGFGGGGGGGGEGGGG5EEFGGEGGG9FCGGGCFD=CDFFGDGG)
@M03364:276:000000000-BLYN8:1:1101:5713:11712 1:N:0:1
ACTCCTACGGGAGGCAGCAGTGGGGAATATTGCACAATGGGCGCAAGCCTGATGCAGCCATGCCGCGTGTGTGAAGAAGGCCTTCGGGTTGTAAAGCACTTTCAGCGAGGAGGAAGGTGGTGAGCTTAATACGTTCATCAATTGACGTTACTCGCAGAAGAAGCACCGGCTAACTCCGTGCCAGCAGCCGCGGTAATACGGAGGGTGCAAGCGTTAATCGGATTTACTGGGCGTAAAGCGTGCG
+
GGGGGGGGGGGGGGGGGGGGGGGGGGGGGGGGGGGGGGGGGGGGGGGGGGGGGGGGGGGGGGGGGGGGGGGGGGGGGFGGGGGGGGGGGGGGGGGGGGGGGGGGGGGGGGGGGGGGGGGGGGGGGGGGGGGGGGGDGGGGGGGGGGGGGGGGGGGGGGGGGGGGFGGGGGGGGGFGGGGGGGGGFGGFCGDGEGGGGFGGGGGGGGGGGGGGGGGDGGGGGGGCFGGGGGGGGGGGGFGDGGGD
@M03364:276:000000000-BLYN8:1:1101:19549:11727 1:N:0:1
ACTCCTACGGGAGGCAGCAGTAGGGAATCTTCGGCAATGGACGAAAGTCTGACCGAGCAACGCCGCGTGAGTGAAGAAGGTTTTCGGATCGTAAAACTCTGTTGGTAGAGAAGAACGTTGGTGAGAGTGGAAAGCTCATCAAGTGACGGTAACTACCCAGAAAGGGACGGCTAACTACGTGCCAGCAGCCGCGGTAATACGTAGGTCCCAAGCGTTGTCCGGATTTATTGGGCGTAAAGCGAGC
+
GGGGGGGGGGGGGGGGGGGGGGGGGGGGGGGGGGGGGGGGGGGGGGGGGGGGGGGGGGGGGGGGGGGGGGGGGGGGGGGGFGGGGGGGGGGGGGGGGGGGGGGGGGGGGGGGGGGGGGGGGEGGGGGGGGGGGGGGFFGGGGGGGGGGGGGGGGGGGGGGGGGGGEGGGGGGGFGGGGGGGGGGFFGGGGGGGGGGGGGGGGGGGFGGGGGGGGGGGGGCE=5CEEGGGGGFFGGGGGGGGGG)
@M03364:276:000000000-BLYN8:1:1101:15428:11749 1:N:0:1
ACTCCTACGGGAGGCAGCAGATCGGAAGAGCACACGACGGAACACCAGCTGCCCGCGCAACGCGGAGGCAGTCTTGTGGGTGATCGGATCGTAAAACTCTGTTGTTAGAGAAGAACAAGGACGTTAGTAACTGAACGTCCCCTGACGGTATCTAACCAGAAAGCCACGGCTAACTACGTGCCAGCAGCCGCGGTAATACGTAGGTGGCAAGCGTTGTCCGGATCTATTGGGCGTAAAGCGAGCG
+
GGGGGGGGGGGGGGGGGGGG-,-CFGG+6,6,,,C6+++@F7+,,,,,,,,,:,,+@+C=F:F++77+44BF,,5,,,++@++5,++B44+,:FGGF?5?AFCCBFFGGGCFGGFGGG8FFF@FF?FFFFFGGGGD@G+@@FFCFFFEGFCACF;,><DFF7?FF:>FCE<:FCGGCEFCFGCECGG7CEGEGEEEGGGFGGGGGGFGG6CFEGGGECFE*;/*3+C9+<@*9D*:3:DD*)9)
@M03364:276:000000000-BLYN8:1:1101:5576:11749 1:N:0:1
ACTCCTACGGGAGGCAGCAGTGGGGAATATTGCACAATGGGCGCAAGCCTGATGCAGCCATGCCGCGTGTATGAAGAAGGCCTTCGGGTTGTAAAGTACTTTCAGTCGGGAGGAAGGTGTCAAGGTTAATAACCTTGGCAATTGACGTTACCGACAGAAGAAGCACCGGCTAACTCCGTGCCAGCAGCCGCGGTAATACGGAGGGTGCAAGCGTTAATCGGAATTACTGGGCGTAAAGCGCACG
+
GGGGGGGGGGGGGGGGGGGGGGGGGGGGGGGGGGGGGGGGGGGGGGGGGGGGGGGGGGGGGGGGGGGGGGGGGGGGGGGGGGGGGGGGGGGGGGGGGGGGGGGGGGGGGGGGGGGGGGGGGGGGGGGGGGGGGGGGGGGGGFFGGGGGGGGGGGGGGGGGGGGGGGGGGGGGGGGGGGGGGGGGGGGGGGGGGGGGGGGGGGGGDEGGGGGGGGGDEGGGGG=FGFGGGGGGGGGGGGGGGGG<
@M03364:276:000000000-BLYN8:1:1101:21128:11758 1:N:0:1
ACTCCTACGGGAGGCAGCAGTGGGGAATATTGCACAATGGGCGCAAGCCTGATGCGGCCATGCCGCGTGTGTGAAGAAGGCCTTCGGGTTGTAAAGCACTTTCAGCGAGGAGGAAGGTGGTGAACTTAATACGTTCATCAATTGACGTTACTCGCAGAAGAAGCACCGGCTAACTCCGTGCCAGCAGCCGCGGTAATACGGAGGGTGCAAGCGTTAATCGGAATTACTGGGCGTAAAGCGCACG
+
GGGGGGGGGGGGGGGGGGGGGGGGGGGGGGGGGGGGGGGGGGGGGGGGGGGGGGGGGGGGGGGGGGGGGGGGGGGGGGGGGGGGGGGGGGGGGGGGFGGGGGGGGGGFGGFGGGGGG8DGGGGGGGGGGGGGGGGGGGFGGGGGGGGGGGGGGGGDEGGGGGGGGGGGGGGEGGGGGGGGGGGGGGGGGGGGGGGGGGGGG*BCEGGGGGGDGGGGGGGGGGGGGGGGGGGGGGGGGGGGGGD7
@M03364:276:000000000-BLYN8:1:1101:26132:11764 1:N:0:1
ACTCCTACGGGAGGCAGCAGTAGGGAATCTTCGGCAATGGACGAAAGTCTGACCGAGCAACGCCGCGTGAGTGAAGAAGGTTTTCGGATCGTAAAACTCTGTTGTTAGAGAAGAACAAGGACGTTAGTAACTGAACGTCCCCTGACGGTATCTAACCAGAAAGCCACGGCTAACTACGTGCCAGCAGCCGCGGTAATACGTAGGTGGCAAGCGTTGTCCGGATTTATTGGGCGTAAAGCGAGCG
+
GGGGGGGGGGGGGGGGGGGGFGGGGGGGGGGGGGGGGGGGGGGGGGGGGGGGGGGGGGGGGGGGGGGGGGGGGGGGGGGGGGGGGGGGGGGGGGGGGGGGGGGGGGGGGGGGGGGGGGGGGGGGGGGGGGGGGGGGGGGGGGGGGGGGGGGGGGGGGGGGGGGGGGGGGGGGGGGGGGGGGGGGGGGGGEGCEGGGGGGGGGGGFGGGGGGGGGGGGGGGGGGGGGGFGGGGGGGGGFGGGGGC
@M03364:276:000000000-BLYN8:1:1101:29158:11769 1:N:0:1
ACTCCTACGGGAGGCAGCAGTAGGGAAACTTCCACAATGGACGAAAGTCTGATGGAGCAAAGCCGCGTGAGTGACGAAGGTTTTCGGATCGTAAAACTCTGTTGTTGGAGCAGAATGTATCTGATAGTAACTGATCAGGTAGTGACGGTATCCAACAAGAAAGCCACGGCTAACTACGTGCCAGCAGACGCGGTAATACGTAGGTGGCAAGCGTTGTCAGGATTTATTGGGCGTAAAGCGAGCG
+
CEE66,;6B;+@+CB;@;FFCC<E;8C6C,C<FCCE@CFG9CF@76:;,EFEGG9C6E@C,CCE@:CFFEEFFF,6::7>C?F<?C+,,4BFCF+<EAF?DAFEEDF8FF,B<,:E?FEA95?@E9<E<FFA<,C,CFGFG@FG9?FG7CA7A<,3+>@DD:,,:,@:++3@:FEFF+>DFGGGGGF,38*>EGGCFG;*,6=;FFFFGE5:CC8CEF+<6++++51AFFFGCD5=<DF3CDG)
@M03364:276:000000000-BLYN8:1:1101:10638:11781 1:N:0:1
ACTCCTACGGGAGGCAGCAGTAGGGAATCTTCCACAATGGACGAAAGTCTGATGGAGCAACGCCGCGTGAGTGAAGAAGGTTTTCGGATCGTAAAACTCTGTTGTTGGAGAAGAATGTATCTGATAGTAACTGATCAGGTAGTGACGGTATCCAACCAGAAAGCCACGGCTAACTACGTGCCAGCAGCCGCGGTAATACGTAGGTGGCAAGCGTTGTCCGGATTTATTGGGCGTAAAGCGAGCG
+
GGGGGGGGGGGGGGGGGGGGGGGGGGGGGGGGGGGGGGGGEGGGGGGGGGGGGGGGGGGGGGGGGGGGGGGGGGGGGGGGGGGGGGGGGGGGGGGGGGGGGGGGGGGGGFGFGGGGGGGGGGGGGGGGGGGGGGGGGGGFFFGGFGGGGGGGGGGGGGGGGGGGGGGGGGGGGGGGGGGGGGGGGGGGGGGGGGGEGGGGGGGGGGGGGCFGGGGGEGGGGGGGGFFGGGGCDGGGGGGGGGGC
@M03364:276:000000000-BLYN8:1:1101:9022:11783 1:N:0:1
ACTCCTACGGGAGGCAGCAGTAGGGAATCTTCGGCAATGGACGAAAGTCTGACCGAGCAACGCCGCGTGAGTGAAGAAGGTTTTCGGATCGTAAAACTCTGTTGTTAGAGAAGAACAAGGACGTTAGTAACTGAACGTCCCCTGACGGTATCTAACCAGAAAGCCACGGCTAACTACGTGCCAGCAGCCGCGGTAATACGTAGGTGGCAAGCGTTGTCCGGATTTATTGGGCGTAAAGCGAGCG
+
GGGGGGGGGGGGGGGGGGGGGGGGGGGGGGGGGGGGGGGGGGGGGGGGGGGGGGGGGGGGGGGGGGGGGGGGGGGGGGGGFGGGGGGGGGGGGGGGGGGGFFGGGGGGGGGGGGGGGGEFGGGGFFGGGGGGGGGGGGGEGGGGGGGGGGFGGGGGGGGGGGGGGGGGGGGGGGGGGGGGGGGGGGGGGGGGGGGGGGGGGGGGFGGGGGGGGGEEC?FGGCE5CGGGGGGGGGGGGGGGGGGC
@M03364:276:000000000-BLYN8:1:1101:27040:11800 1:N:0:1
ACTCCTACGGGAGGCAGCAGTGGGGAATATTGCACAATGGGCGCAAGCCTGATGCAGCCATGCCGCGTGTATGAAGAAGGCCTTCGGGTTGTAATGTACTTTCAGCGAGGAGGAAGGCGTTGTGGTTAATAACCGCAGCGATTGACGTTACTCGCAGAAGAAGCACCGGCTAACTCCGTGCCAGCAGCCGCGGTAATACGGAGGGTGCAAGCGTTAATCGGAATTACTGGGCGTAAAGCGCACG
+
FGGGGGGGGGGGGGGGGGGGGGGGGGGGGGGGGGGGGGGGGGGGGGGGGFGGGGGGGGGGFGGCCFGGGBFFGFGGGGGF8FFGGGGCGCFGGGCEFFGGGGFFFGB4@FGGGGGGG8F:F>F>CBFDCGDFDFCEGDEC3F+3>FGCDCFC=7CCCCFGGGGFCGFGG@*CGCGGFGGGGGGGGGGGGGECEE5CFCFFE8CCDE?EF++1;CGE=CGGG==:EGGFCFEFG5EGGGCDGDD5
@M03364:276:000000000-BLYN8:1:1101:6797:11800 1:N:0:1
ACTCCTACGGGAGGCAGCAGTGGGGAATATTGCACAATGGGCGCAAGCCTGATGCAGCCATGCCGCGTGTGTGAAGAAGGCCTTCGGGTTGTAAAGCACTTTCAGCGAGGAGGAAGGTGGTGAGCTTAATACGTTCATCAATTGACGTTACTCGCAGAAGAAGCACCGGCTAACTCCGTGCCAGCAGCCGCGGTAATACGGAGGGTGCAAGCGTTAATCGGAATTACTGGGCGTAAAGCGCACG
+
GGGGGGGGGGGGGGGGGGGGGGGGGGGGGGGGGGGGGGGGGGGGGGGGGGGGGGGGGGFGGGGGGGGGGGGGGGGGGGGGGGGGGGGGGGGGGGGGFEFGGGGGGGGGGGEGGGGGGGFFEFFGGGGGGGGCFGGGGFGGGGFFGGGGFGGGGGGGEEGDDGGGGGGGGGGGGGGGGDGGGGGGGGGGGDDGGGGGGG?FDEGGGGGGGGGFGGGG=CGGGGGDGDEGGDFFGGDGFGDDDG3)
@M03364:276:000000000-BLYN8:1:1101:18893:11805 1:N:0:1
ACTCCTACGGGAGGCAGCAGTAGGGAATCTTCGGCAATGGACGAAAGTCTGACCGAGCAACGCCGCGTGAGTGAAGAAGGTTTTCGGATCGTAAAACTCTGTTGGTAGAGAAGAACGTTGGTGAGAGTGGAAAGCTCATAAAGTGACGGTAACTACCCAGAAAGGGACGGCTAACTACGTGCCAGCAGCCGCGGTAATACGTAGGTCCCGAGCGTTGTCCGGATTTATTGGGCGTAAAGCGAGC
+
GFGFFFGGGGG;FGGGEGGGGGFGGGGGGGGGGGGG@CEGGFGGEEGFGCFFGGGGEGGDGGEFFFGFFECGFEFGAF@E=<<DFEGGGGGG@FGCCFGFGGGGGGGGGEFGEFFFFFEGGBBFGDGDEGGC9DFFGGG9CEDFGGGGEFGEGGFFCFFGFFGG,@FFGCGG@FGGGGGF>CBC@FGFGDGGEGGG5BEGGGGGDGG9C8=:CE??CGGCGEG5;@FF+:<CGGGG<FFF<DD3
@M03364:276:000000000-BLYN8:1:1101:6953:11818 1:N:0:1
ACTCCTACGGGAGGCAGCAGTAGGGAATCTTCGGCAATGGGGGCAACCCTGACCGAGCAACGCCGCGTGAGTGAAGAAGGTTTTCGGATCGTAAAACTCTGTTGTTAGAGAAGAACGTTAAGTAGAGTGGAAAGTTACTTAAGTGACGGTATCTAACCAGAAAGGGACGGCTAACTACGTGCCAGCAGCCGCGGTAATACGTAGGTCCCAAGCGTTGTCCGGATTTATTGGGCGTAAAGCGAGC
+
GGGGGGGGGGGGGGGGGGGGGGGGGGGGGGGGGGGGGGGGGGGGGGGGGGGGGGGGGGGGGGEGGGGGGGGGGGGGGGGGGDGGGGGGGGGGGGGGGGGGGGGGGGFGGGGGGGGGGFGGGGFGGGGGGGGGGGGGGGGGGGFCFGGGGGGGGGGGGGGGGGFGCGGGGGDGGGGGGGGGGGGGGGGGGGGDG>CEGGGGGGGFGGGGDFGGGGGE7EGGEGEEGGFGGGGGGGEGGCFFCCD)
@M03364:276:000000000-BLYN8:1:1101:16116:11827 1:N:0:1
[truncated: 33,372,531 more chars]
