# Supplementary material for: Captivity causes taxonomic and functional convergence of gut microbial communities in bats
Source: PeerJ. 2019 Apr 30;7:e6844. doi: 10.7717/peerj.6844 (PMC6499062; doi:10.7717/peerj.6844)
Supplement: Data S39 — Raw data of FRf9. [file peerj-07-6844-s044.gz › D8j5401-FRf9_R2.fq]

@M03364:276:000000000-BLYN8:1:1101:13775:1211 2:N:0:1
GGACTACTAGGGTATCTAATCCTGTTTGCTCCCCATGCTTTCGTACCTCAGCGTCAGTATTAGGCCAGATGGCTGCCTTCGCCATCGGTATTCCTCCAGATCTCTACGCATTTCACCGCTACACATGGAGTTCCACTGTCCTCTTCTGCACTCAAGTTTCCCAGTTTCCGATGCACTTCTTCGGTTGAGCCGAAGGCTTTCACATCAGACTTAAGAAACCGCCTGCGCTCGCTTTACGCCCAATAAATCCG
+
CCCCCGGGGGGGGGGGGGGGGGGGGGGGGGGGGGGGGGGGGGGGGGGGGGGGG@FCGGDGGGGGGGGGGGFGGGGGGGGGGGGGGGGGGGGGGGGGGGGGGGGGGGGGGGCCFGGFGGGGGGGGGGGGGGFGGGGGGGGGFFGGDFEGGFFDGGGGFGFGGFFCFF=CFGGGEGGGGDDFEAFEGGGGGGGGCCG>CEGGGGGGFGD6?FG7+<?CGGFG*CDDFFAFAFEF<FDEFFGGGD(;CGFFGG:
@M03364:276:000000000-BLYN8:1:1101:12365:1222 2:N:0:1
GGACTACTAGGGTATCTAATCCTGTTTGCTACCCATGCTTTCGAGCCTCAGCGTCAGCTACAGACCAGACAGCCGCCTTCGCCACTGGTGTTCTTCCATATATCTACGCATTTCACCGCTACACATGGAGTTCCACTGTCCTCTTCTGCACTCAAGTTTCCCAGTTTCCGATGCACGTCTTCGGTTGAGCCGAAGGCTTTCACATCAGACTTAAGAAACCGCCTGCGCTCCCTTTACGCCCAATAAATCCG
+
CCCCCGGGGGGGFCFGGGFGFGEFFFCEGGGFG?FGEGG9FFGGGGGGFGGFE@FGC,EFEC@F<FFEG@EFFF+FE7FFDEGEEGFFF8C?FG;@<9CFGGB<EGGGGGDGFGEDFECECFGDEGFCGFDFG<DF,EDFFFCGFGGGGGGGGFCGGEEGEGF>FFFGAE66@EGG+=?F6DG+CCC,8@6@6C+C,DF6ACA<+*<FC>@9C>FFGGD,*49)/*2?@/):*;C6C28C75()9C85:;<
@M03364:276:000000000-BLYN8:1:1101:13477:1246 2:N:0:1
GGACTACCAGGGTTTCTAATCCTGTTTGCTCCCCACGCTTTCGCACCTGAGCGTCAGTCTTTGTCCAGGGGGCCGCCTTCGCCACCGGTATTCCTCCACATCTCTACGCATTTCACCGCTACACATGGAATTCTACCCCCCTCTACAAGACTCTAGCTGACCAGTATCAGATGCAATTCCCGGGTTAAGCCCGGGGATTTCACATCTGACTCAATCAACCGCCTGCGTGCGCTTTACGCCCAGTAATTCCG
+
CCCCCGGGGGGGGGGGGGGGGGGGGGGGGGGGGGGGGDGGGFGGGGGGGGGGGGGGGGDFGGFECFGGGGGGGGEFGGEGGDGGGGGGEGGCGGGGGGFF@GFAEFGGGGCGCGGFFGGGGGGGGGGGGGGFFGGAF8==CC>FFGGCDGFGGECFGGGFBFG6>FACAFGCGGFEECCEEGDEGGGGGF6DC=EEEGGFG7EFFDFCC:+;FCFDDFFF>E:,3=>>BF3)7DD>41E5C:00:>*60?*
@M03364:276:000000000-BLYN8:1:1101:15647:1268 2:N:0:1
GGACTACTGGGGTTTCTAATCCTGTTTGCTCCCCACGCTTTCGCACCTGAGCGTCAGTCTTCGTCCAGGGGGCCGCCTTCGCCACCGGTATTCCTCCAGATCTCTACGCATTTCACCGCTACACCTGGAATTCTACCCCCCTCTACGAGACTCAAGCTTGCCAGTTTCAAATTCAGTTCCCAGGTTGAGCCCGGGGATTTCACATCTGACTTAACAAACCGCCTGCGTGCGCTTTACGCCCAGTAATGCCG
+
CCCCCGFGGGGG6FFGGGGGGGGGGGGGGGGFGGGGGCFGGGGGGFGGGFGFGGGGDGGGGGGGGGGGGGEDEGGGGDGGGG@CCFGGGG7FG9EFEFG<5AEEGGFFEGCFGGGDFEGGEGGGGFGCFFEFGFFF9D+=@8CDDFGE768CFF7FGFG67:F6FDGGCF9>,@:7D=FDEFGB>ECF?@?:7C*8CCGGFDCFFGGFGGG7F7>7CFG*85BFD@9D0).777C>B0?E5;39D*7)*2)
@M03364:276:000000000-BLYN8:1:1101:11575:1289 2:N:0:1
GGACTACTCGGGTATCTAATCCTGTTTGCTACCCATGCTTTCGAGCCTCAGCGTCAGTTACAGACCAGACAGCCGCCTTCGCCACTGGTGTTCTTCCATATATCTACGCATTTCACCGCTACACATGGAGTTCCACTGTCCTCTTCTGCACTCAAGTTTCCCAGTTTCCGATGCACTTCTTCGGTTGAGCCGAAGGCTTTCACATCAGACTTAAGAAACCGCCTGCGCTCGCTTGACGCCCAATAAATCCG
+
CCCCCGGGGGGGFGGGGGGGGGGGGGGGGGGGGGGGGGGGGGGGFEGGGGGGGGGGGGGGGFGGGGGGGGGGGGGGGGGGGGGGGFGGGGGGGGGGGGGGGGGGGGGGGGGGFGGGGGGGGGGGGGGGGGGGGGGGGFDFEFGGGGGGGGGGGGGGGGGGGGGCFFEFGCCEGDGGGGGGFGGGGDGDCFGGGCECEGGGFGGGFFF>DFG7>+8CFFGGFDFA>A@EFFEEGG*(0;EGC51;<FF?CD>
@M03364:276:000000000-BLYN8:1:1101:8976:1321 2:N:0:1
GGACTACAAGGGTATCTAATCCTGTTTGCTCCCCACGCTTTCGCACCTGAGCGTCAGTCTTCGTCCAGGGGGCCGCCTTCGCCACCGGTATTCCTCCAGATCTCTACGCATTTCACCGCTACACCTGGAATTCTACCCCCCTCTACGAGACTCTAGCTTGCCAGTTTCAAATGCAGTTCCCAGGTTGAGCCCGGGGATTTCACATCTGACTTAACAAACCGCCTGCGTTCGCTTTACGCCCAGTAATTCCG
+
CCCCCGGGGGGGGGGGGGGGGGGGGGGGGFGFEEGGGGGGGGGGGGEFFGGDGGGGGGGGGGGFGGGGF@7CEFFGGGGGGGCEGFFDEGGGG<;FGGGDEGGGDBFFGGGGGGGGCEEGGGGGGGGGGCGGGGEGGE8=EEEGFGGEE6C7DCGGGGGFGGGGGFGGGGGGGFGGFEFFCEGCFG@FCFF>EEGD*BFGFGGF7>CGCGGGGGDGGCEDAE:7?:(0()077C<2*4EGGB?:>764C20
@M03364:276:000000000-BLYN8:1:1101:19798:1321 2:N:0:1
GGACTACTAGGGTATCTAATCCTGTTTGCTCCCCACGCTTTCGCACCTGAGCGTCAGTCTTCGTCCAGGGGGCCGCCTTCGCCACCGGTATTCCTCCAGATCTCTACGCATTTCACCGCTACACCTGGAATTCTACCCCCCTCTACGAGACTCTAGCTTGCCAGTTTCAAATGCAGTTCCCAGGTTGAGCCCGGGGATTTCACATCTGACTTAACAAACCGCCTGCGTTCGCTTTACGCCCATTAATTCCG
+
@@CCCGGCDFFFGGGGGFGGGGGGFG<FGGGGGGG:FGGGGGGGGGGFCF,FFEEBFGGGGGGGCEDF8,@FGGGGDGD@FG7FGGGEGGGGGCDFGCCFGFGFC,EFGGFFGGGGGGDGGGGGFGDCGGGGGGGGGG6FGEGGGGFC:CCGGGG7DE;?FGGCFGFGFG9FGGGGGGGGCFFCFGGG6DGGD=C5**:CGGG=FFDFCGDG+3>CC7E=5CB0(A9>(8>:D37<?(12:3,1:C@-:7*
@M03364:276:000000000-BLYN8:1:1101:11205:1325 2:N:0:1
GGACTACAAGGGTATCTAATCCTGTTTGATCCCCACGCTTTCGCACATCAGCGTCAGTTACAGACCAGAAAGTCGCCTTCGCCACTGGTGTTCCTCCATATCTCTGCGCATTTCACCGCTACACATGGAATTCCACTTTCCTCTTCTGCACTCAAGTTTCCCAGTTTCCAATGACCCTCCACGGTTGAGCCGTGGGCTTTCACATCAGACTTAAGAAACCGCCTACGCGCGCTTTACGCCCAATAATTCCG
+
CCCCCGGGGGGGGGFGGGGGGGGGGGGGGGGGGGGGGGGGGGGGGGGGGGGGGGGGGGGGGGGGGGGGGGGGGGGGGGGGGGDGGGGGGGGGGGGGGGGGGGGGGFGGGGGGGGGGGGGGGGFGGGGGGGFGGGGDDGFGGGGGGGGGGGGGG=EEE;DDEGCFGFGGDF9DFGGFGDCCEGGG@EEGFGGEGG6>FGGF?>FFFG8>CCFGGGGGGGGGBEFDDF@D>EBFGDGFFFG=7A<)>7:7:@*
@M03364:276:000000000-BLYN8:1:1101:13845:1331 2:N:0:1
GGACTACTGGGGTTTCTAATCCTGTTTGATCCCCACGCTTTCGCACATCAGCGTCAGTTACAGACCAGAAAGTCGCCTTCGCCACTGGTGTTCCTCCATATCTCTGCGCATTTCACCGCTACACATGGAATTCCACTTTCCTCTTCTGCACTCAAGTTTCCCAGTTTCCAATGACCCTCCACGGTTGAGCCGTGGGCTTTCACATCAGACTTAAGAAACCGCCTACGCGCGCTTTACGCCCAATAAATCCG
+
CCCCCGGGGGGGGGGGGGGGGGGGGGGGGGGGGGGGGFGGGGGGGGGGGGGGGGGGGGGGGGGGGGGGEGGGGGGGGGGGGGGGGGGGGGGGGGGFFCGGAFGGG<EFGGGGGGGGGGGGGGGFEFGGGGGGGGFGGGGGGGGGGGGGGGGGGGGGFG@@EEDFGG9FGGEGG,=88=@38DEGGDEF6DB8+@+@CG5FGGF7AC>5;CDFGFDC77=FBEEF?F9B=DBDGGGFF1*BEB;FGG=<F<7
@M03364:276:000000000-BLYN8:1:1101:17286:1340 2:N:0:1
GGACTACAGGGGTTTCTAATCCTGTTTGCTCCCCACGCTTTCGAGCCTCAGTGTCAGTTACAGGCCAGAGAGCCGCTTTCGCCTCCGGTGTTCCTCCATATATCTACGCATTTCACCGCTACACATGGAATTCCACTCTCCTCTTCTGCACTCAAGTCTCCCAGTTTCCAATGACCCTCCCCGGTTGAGCCGGGGGCTTTCACATCAGACTTAAGAAACCGCCTGCGCTCGCTTTACGCCCAATAAATCCG
+
CCCCCGGGGGGGGGGGGGGGGGGGGGGGGGGGGGGGGGGGGGGGGGGGGGGGGGGGGGGGGGGGGGGGG?FGGGGGGGGGGGGGGGGGGEGEGGGGGGGGGGCGGGGGGGGGGGGGGGCEEEGGGGGGFDFFFFGG>E>FGGGGGFCDGGGGGGGCFGGGGFGGGGGGGGGGFGGGGDDGDEE6>C>FFCFGCCEEDGGGGGFGFCDCC<DGGGFC78C*5CA6(=6:(2)5C3>AFBGGGF0)2:@6CF7
@M03364:276:000000000-BLYN8:1:1101:13683:1347 2:N:0:1
GGACTACAAGGGTATCTAATCCTGTTTGCTCCCCACGCTTTCGAGCCTCAGTGTCAGTTACAGGCCAGAGAGCCGCTTTCGCCACCGGTGTTCCTCCATATATCTACGCATTTCACCGCTACACATGGAATTCCACTCTCCTCTCCTGCACTCAAGTCTACCAGTTTCCAATGCATACAATGGTTGAGCCACTGCCTTTTAACCCAGACTTAATAAACCACCTGCGCTCGCTTTACGCCCAATAAATCCGG
+
CCCCCGGCCFGGGGGGGDFFECFGGGGGGGGGGGFGGDFGGGGFGGGGGGGGGGGGGGGGFDF<F7FFFG@FCEGC:FFEGGEFGEFFEFGGA<@FDFGFGGGGGGFEFGGGF<FFA@EC7=D89FEAFGGGG9FFEEA8EDDFFGC8FGGG?,,=3,,,,>DFCD9EDEEFGGGGDGGGGGGFGDDE8F8??CF:9EGFF+,5:6@FGC@+B+2D>?,1<**.2:4*)*:A*9D44>EDGF;4*:;)>3)
@M03364:276:000000000-BLYN8:1:1101:20695:1354 2:N:0:1
GGACTACAGGGGTTTCACATCCGACTTAAAAAGCCGCCTACGCACGCTTTACGCCCAGTAAATCCGATTAACGCTCGCACCCTCTGTATTACCGCGGCTGCTGGCACAGAGTTAGCCGTGGCTTTCTGGTTAGATACCGCCAGGGGACGTTCAGTTACTAACGTCTTTGTTCTTCTCTAATAACAGAGCTTTACGATCTGAAAACCTTCTTCACTCACGCGGCGTTGCTCGGTCAGACGTTCGTCCAACGC
+
CCCCCGD,EFFGC@FFA,C,6C;C@BFFF@@FCE8F+8CFEFBC6CE@CC9FG@BCF,FFGGGGGGGC@FGEFG,BBC4>>F,=,FEGGCFEGC=F>FECGDE<CF@EFF@<E7EEFG:E7FFF8FFF,EFAFCFGCDE+3=C+4>CEG**3@B;,533;,>;@@,4?DD?;,D,52:;=,2?9<CGC,C,>,54*::,<BCEC557***;13*1+*2*7D*59(76546)899*(9)**/7175C))**)
@M03364:276:000000000-BLYN8:1:1101:12389:1361 2:N:0:1
GGACTACTCGGGTATCTAATCCTGTTTGATCCCCACGCTTTCGCACATCAGCGTCAGTTACAGACCAGAAAGTCGCCTTCGCCACTGGTGTTCCTCCATATCTCTGCGCATTTCACCGCTACACATGGAATTCCACTTTCCTCTTCTGTACTCAAGTTTCCCAGTTTCCAATGACCCTCCCCGGTTGAGCCGGGGGCTTTCACATCAGACTTAAGAAACCGCCTGCGCTCGCTTTACGCCCAATAAATCCG
+
CCCCCGGGGGGGGGGGGGGGGGGGGGGGGGGGGGGGGGGGGGGGGGGGGGGGGGGGGGGGGGGGGGGGGGGGGGGGGGGGGGGGGGGGGGGGGGGGGGGGGGGGGGGGGGGGGGGGGGGGGGGGGGGGFCEFFGGGGGGGGFFGGGGGGGGFFFGGGGGGGGGGGGFGGGFGGGGGGFGGGGGGGGGGGGEGGGGDGDGGFFCGFGGGGFGGFC7CGFFFFGF?6F;DFFFDDCFFFFGGGB08FGF>7CD
@M03364:276:000000000-BLYN8:1:1101:21022:1376 2:N:0:1
GGACTACTGGGGTTTCTAATCCTGTTTGCTCCCCACGCTTTCGAGCCGCAGCGTCAGTTACAGACCAGAGAGCCGCCTTCGCCACGTGTGTTCCTCCATATATCTACGCACTTCACCGCTACACATGGAATTCCACTCTCCTCGTCCGCACTCAAGTCTCCCAGTTTCCAATGACCCTCCCCGGTTGAGCCGCGGGCGTTCACATCAGACATAAGAAACCGCTTGCGTGCGCTTTACGCCCAAGAAATCCG
+
9C@C@,6FFEFGGGF,6CCCCFFDG<FFA,CCFCD+@@:FEGC<,,@+@FD+C,8,8CFCE<6,CD,@,C8F,8++=FEFCG,==+4<CD,4,C,BBAFCAC4C@??DC:+8AEEDGF>+=4C<E,,:EFFC,EEGDF983,@+66+++3+03>DFA,,7=B6D3=;3;;;;?CF8@CF@>8:>3@C67;FE5:E=E*3*2*<>6<:*74*1:::CF<600:),-07)()8)/9*-0(*//53095.-:*)
@M03364:276:000000000-BLYN8:1:1101:20056:1383 2:N:0:1
GGACTACCGGGGTTTCTAATCCTGTTTGCTCCCCACGCTTTCGCACCTGAGCGTCAGTCTTCGTCCAGGGGGCCGCCTTCGCCACCGGTATTCCTCCAGATCTCTACGCATTTCACCGCTACACCTGGAATTCTACCCCCCTCTACGAGACTCTAGCTTGCCAGTTTCAAATGCAGTTCCCAGGTTGAGCCCGGGGATTTCACATCTGACTTAACAAACCGCCTGCGTGCGCTTTACGCCCAGTAATTCCT
+
CCCCCGFCFGGGFEGGGFGGCGGGGGGGGDFCFCFDGGGGGGGGGFGGGGGGGGGGGGGGGGGGFGCFGGEEGCFFE?FGGGCFG8CEGGGGGGGCFCGAEDAFFCFGGGDGFAFGGGGGDGG?FFCGFGGCFFGGGGGGG6:CCFFGEEGGGGGGGGGG7EGGGGGGGGGGGCGGGFFGGGFGCFCCCEGFCEEE=CGGF=C>7CGF7@FCFGGGGGGFFGF<<493(5557CF4*-*:C::/:C?4::*
@M03364:276:000000000-BLYN8:1:1101:14910:1436 2:N:0:1
GGACTACTGGGGTATCTAATCCTGTTTGCTCCCCATGCTTTCGTACCTCAGCGTCAGTATTAGGCCAGATGGCTGCCTTCGCCATCGGTATTCCTCCAGATCTCTACGCATTTCACCGCTACACCTGGAATTCTACCATCCTCTCCCATACTCTAGCTTCCCAGTATCGAATGCAATTCCTAAGTTAAGCCCAGGGATTTCACATCCGACTTAAGAAGCCGCCTACGCACGCTTTACGCCCAGTACATCCG
+
CCCCCFFGGGGGGGGGGGGGGGGGGGGGGGGGGGGGGGGGGGGGGGGGGGGGG@CEEEFGGGFDFGGFCFFDGGEGGGGGGGCFCGGGGCFGFFFGG8FGGGGGGGGGGGGGFGGGGGGGGGGGFGGDDFGGGFFGFFCFGFGGGGGCDFGGFFFFFCFGFDFGGAEFC?FFCFG=FGGFEFF8FF8FFG,3@=BECFGGGGG7+=CDDDGGGF;FGGD6**<>DFFFAEAFGGGEFDGGDFFFG711CF8
@M03364:276:000000000-BLYN8:1:1101:19619:1442 2:N:0:1
GGACTACAAGGGTTTCTAATCCTGTTTGCTCCCCACGCTTTCGAGCCTCAGTGTCAGTTACAGGCCAGAGAGCCGCTTTCGCCACCGGTGTTCCTCCATATATCTACGCATTTCACCGCTACACATGGAATTCCACTCTCCTCTCCTGCACTCAAGTCTCCCAGTTTCCAATGCACACAATGGTTGAGCCACTGCCTTTTACATCAGACTTAAGAAACCACCTGCGCTCGCTTTACGCCCAATAAATCCGG
+
CC99CDFFGFGGCFEFGGGFGGGGGGG?GFGGGGGGDGGGGGGGFGGGGGGGGGGDGGGGGGFGCGGGGGGGGGGG:CFCGECFGFEEFGGGGGGGGGGGGGGGEFGGGEGGGFGGFFEGCGEGGGGGFGEFGGGFGGGDGGGGFGGC8DFCFG8DBFFGGF?8<;EF:D,@DDAEFGG=FGGGGGFGGGG?,DDCEG,:CFFFCFGDGGGGGGGGGGFFFG*))9@5AFFD7CFE>DG7:FFFCGFC459
@M03364:276:000000000-BLYN8:1:1101:8622:1456 2:N:0:1
GGACTACCCGGGTTTCTAATCCTGTTTGCTACCCATGCTTTCGAGCCTCAGCGTCAGTTACAGACCAGACAGCCGCCTTCGCCACTGGTGTTCTTCCATATATCTACGCATTTCACCGCTACACATGGAATTCCACTCTCCTCTTCTGCACTCAAGTCTCCCAGTTTCCAATGACCCTCCCCGGTTGAGCCGGGGGCTTTCACATCAGACTTAAGAAACCGCCTGCGCTCGCTTTACGCCCAATAAATCCG
+
CCCCCFG<CFGGGGGGGGGGGGGGGGGGFFGGGGGGGGFGG9B<FFCGDFFGGDGGGFGCFAGGGDFFDFGGG?FGCGGGGGFGGGFGFGGGFGGG<F9FGGFFFD9<C=FGGFFFGGGGGEGGGGGGFFFFGFAFEFCEEFFC9FGGGGGGCGGGEFFCF@DFGFGGGGGGGGCG?FD+A@CGGGGGF7DGG>B87:5?8DFC8?8FCDFGGG71=7CGBD>?DFB:1ABDG9C<618:5><F4:BFFFD
@M03364:276:000000000-BLYN8:1:1101:15686:1461 2:N:0:1
GGACTACACGGGTATCTAATCCTGTTTGCTCCCCACGCTTTCGCGCCTCAGCGTCAGTTACAGACCAGAGAGCCGCCTTCGCCACCGGTGTTCCTCCATATATCTACGCATTTCACCGCTACACATGGAATTCCACTCTCCTCTCCTGCACTCAAGTCTACCAGTTTCCAATGCATACAATGGTTGAGCCACTGCCTTTTACACCAGACTTAATAAACCACCTGCGCTCGCTTTAAGCCCAATAAATCCGG
+
CCCCCGGGGGGGGGGGGGGGGGGGGGGGGGGGGGGGGGGGFGGGGGGGGGDGGGGGGGCFGDCAFGGGF@FGGGEGGGGGGGGGGCGGGGGGGGGGGFGGGGGGGGGGGGGGGGGGGGGGGGGGGGGGFEFGGGGGGFEGF8DG?EGGGGGGGG8D,7E,CEGFGGGG,DEFFGFFCFC3EDFG9+@C6DGG7AFCFGCGGGGGF>C>F79CC9+BCC6C>EA9(05?9)8):91);4BFGFF;DF7.CD3
@M03364:276:000000000-BLYN8:1:1101:17435:1466 2:N:0:1
GGACTACTGGGGTTTCTAATCCTGTTTGCTCCCCACGCTTTCGAGCCTCAGCGTCAGTTACAGACCAGAGAGCCGCCTTCGCCACTGGTGTTCCTCCATATATCTACGCATTTCACCGCTACACATGGAATTCCACTCTCCTCTTCTGCACTCAAGTCTCCCAGTTTCCAATGACCCTCCCCGGTTGAGCCGGGGGCTTTCACATCAGACTTAAGAAACCGCCTGCGCTCGCTTTACGCCCAATAAATCCG
+
CCCCCGGGGGGGGGGGGCGGGFGGGGGGGGGGGGGGGGGGGGEFGCFGGGGGFGGDEGGGGGGFGGGFFE?FGGGECFGGGGGGGFGGGDCFGF=FGGGGE?EGCFFGGGGGGGGGGGEEDCFFFEFGB??FFFGGGGGGG9DCAFFDGG@DGGGDBDFGGGGGFFGGGGGGFGCGDCE8CGGCFGGGFC8E*@ECEE86DFGGF6+8866:@F77:7EF>CBF?F>D9D55*C39FBDGGFF>FC?<DF)
@M03364:276:000000000-BLYN8:1:1101:11540:1484 2:N:0:1
GGACTACTGGGGTTTCTAATCCTGTTTGCTCCCCACGCTTTCGAGCCTCAGCGTCAGTTACAGACCAGAGAGCCGCCTTCGCCACTGGTGTTCCTCCATATATCTACGCATTTCACCGCTACACATGGAATTCCACTCTCCTCTTCTGCACTCAAGTCTCCCAGTTTCCAATGACCTTCCCCGGTTGAGCCGGGGGCTTTCACATCAGACTTAAGAAACCGCCTGCGCTCGCTTTACGCCCAATAACTCCG
+
-BCCCC<FFCGC:@CFGGE6CF,C;E@CC,EF@@CFEG7,6F:6,@:FD,C<@B:FBCE9F,6EFFGGFG<BDE:FECEFD@GGE=,6?<94,CEAFE<9,,,5@9CFCFGCFFGFGGG6+@:,,95,99,A?,49,@9FFA8D>>@F>,EDFGG8=,,@>D8,,>9,7@9,,@,,,,,,@F>EC8+,@C::7****=BC?7=8+?4**0*=+++2+907>C5;;F7:658:3*9A@688=50>*0*)29*
@M03364:276:000000000-BLYN8:1:1101:15940:1496 2:N:0:1
GGACTACTGGGGTTTCTAATCCTGTTTGCTACCCATGCTTTCGAGCCTCAGCGTCAGTTACAGACCAGACAGCCGCCTTCGCCACTGGTGTTCTTCCATATATCTACGCATTTCACCGCTACACATGGAGTTCCACTGTCCTCTTCTGCACTCAAGTTTCCCAGTTTCCGATGCACTTCTTCGGTTGAGCCGAAGGCTTTCACATCAGACTTAAGCAACCGCCTGCGCTCGCTTTACGCCCAATAAATCCG
+
CCCCCGGGGGGGGGGGGGGGGGGGGGGGGGDFGGGEGGGGGGGGGGGGGGGGGGGGGGGGGGGCGGGGGGGGGGGGGGGGGGGGGGGGGGGGG9EGGGGGGGGGGGFGEGGGGGGGGGGGGGGGFEGGGFGGGGEGFCDGGGGGFGDF,EFGFGGGECDEFGGGGFGGFEDGGDCFGGGGFGGGGGGGGGGGDCGGFGGGFFE>6C+*;CCF@FG+2*DGFGFFBF=A9EFFGGG<FFG7EEFFGG=6@D7
@M03364:276:000000000-BLYN8:1:1101:9312:1499 2:N:0:1
GGACTACAGGGGTTTCTAATCCTGTTTGCTCCCCACGCTTTCGAGCCTCAGCGTCAGTTACAGACCAGAGAGCCGCCTTCGCCACTGGTGTTCCTCCATATATCTACGCATTTCACCGCTACACATGGAATTCCACTCTCCTCTTCTGCACTCAAGTCTCCCAGTTTCCAATGACCCTCCCCGGTTGAGCCGGGGGCTTTCACATCAGACTTAAGAAACCGCCTGCGCTCGCTTTACGCCCAATAAATCCG
+
CCCCCGGGGGGGGFGGGGGGGGGGGGGGGGGGGGGGGGGGGGGGGGGGFGGGGGGGGGGGGGGGGGGGGGGGGGGGGGGGGGGGGGGGGGCGGGGGGGGGGGGGGCDGGGGGGGGFGGGGGGGGGFFFEC?FGGGGFGGGGGGGCDFGE8EFGGG?FGGGGGGGGGGG8>EFFFFGGGGGGGGGGGGGGGGEEGGGGGGFFFGCCGC98C4CGGG7CGG65E>;;F(>>A8BGFGAB0EGGFFFFGF4:D7
@M03364:276:000000000-BLYN8:1:1101:19816:1502 2:N:0:1
GGACTACTGGGGTATCTAATCCTGTTTGCTACCCATGCTTTCGAGCCTCAGCGTCAGTTACAGACCAGACAGCCGCCTTCGCCACTGGTGTTCTTCCATATATCTACGCATTTCACCGCTACACATGGAGTTCCACTGTCCTCTTCTGCACTCAAGTTTCCCAGTTTCCGATGCACTTCTTCGGTTGAGCCGAAGGCTTTCACATCAGACTTAAGAAACCGCCTGCGCTCGCTTTACGCCCAATAAATCCG
+
CCCCCGGGGGGGGGGGGGGGGGGGGGGGGGGGGGGGGGGGGGGGGGGGGGGGGGGGGFGGGGGGGGGGGGGGGFEGDCFGGGFGGGGGEEFGGGGGGGGGFEGGGGGGGEGGGGGGGEEGGGGFEGGE8EFGGG9FFFGGGGGGCFGGGGGFFFGGGGGGGG8FGGFG8@B+=ECGGGGGGFGCCEEGCEGGGGGDGGGFCFFF9*=FFGCGGC@DCFGGDGFAFF=8-8?;<DGF6,:CEA(=FGF?F*2
@M03364:276:000000000-BLYN8:1:1101:18687:1506 2:N:0:1
GGACTACTAGGGTATCTAATCCTGTTTGCTCCCCACGCTTTCGAGCCTCAGTGTCAGTTACAGGCCAGAGAGCCGCTTTCGCCTCCGGTGTTCCTCCATATATCTACGCATTTCACCGCTACACATGGAATTCCACTCTCCTCTCCTGCACTCAAGTCTACCAGTTTCCAATGCATACAATGGTTGAGCCACTGCCTTTTACACCAGACTTAATAAACCACCTGCGCTCGCTTTACGCCCAATAAATCCGG
+
CCCCCGGGGGGGGGGGGGGGGGGGGGGGGGGGFGGGGGGGGGGGGGGGGFGGGGGGGGGGGGGGGGGGGFFGGF>F:FFFGGGGGGGGGGGGGDGFGGEDFGGGGGGGGGGGEFGFGCGGGGAFCEFGFFFGGGGGFGCFGFD=DGGGGGGGF,EFEBEGGGGFFGCFFDFGFGFGDFGGFAEFGGGGDFFG8CFGGFGGDGGFFGGDCF7@CFGG+?CFFEFE4BA9=EBD<FDEEFCCEFBFCFFFGCC
@M03364:276:000000000-BLYN8:1:1101:9123:1513 2:N:0:1
GGACTACCGGGGTTTCTAATCCTGTTTGCTCCCCACGCTTTCGTCCCTGAGCGTCAGTGTACATCCAGTAAATTGCCTTCGCCATTGGTGTTCTTCCTAATATCTACGCATTCCACCGCTTCACTAAGAATTCCATTTACCTCTATGTAACTCTAGTTTGCTAGTATCCAAAGCGGGCTGAGGTTGAGCCTCAGGCTTTAACTCTAGACTTAACAAACCGCCTACGAACGCTTTACGCCCAATAATTCCGG
+
CCCCCGFGGGGGGGGGGGGGGGGGGGGGGGGGGGGGGGGGGGGGGGGFGGGGGGGGGGGGFGGGGGGGGGGGGGGGGFGGGGGGGGGGDFFFFGGGGFGFFGGGGGGFGFCFFFGGGGGGGFFGGGGGGFFGGGGGDFGGGGGGGGGGGGF8DGGFFFFGGGEGGGAF=EGFCFG>CEGEGFGGGGGGGFGGGGFCGG6FGFGFAC8CFFCFFGGGFG5C>EF==B=6=B:;D*+/>?1B=AD4:CF<CF7
@M03364:276:000000000-BLYN8:1:1101:13985:1564 2:N:0:1
GGACTACAAGGGTATCTAATCCTGTTTGCTCCCCACGCTTTCGAGCCTCAGTGTCAGTTACAGGCCAGAGAGCCGCTGGCGCCACCGGTGTTCCTCCATAGATCTACGCATTTCACCGCTCCACATGGAATTCCACCCTCCTCTCCTCCACCCAAGTCTAGCAGTCTCCAATGCCTACAACGGCTGAGCCACCCCCTGTCACACCAGCCTTCATAAACCACCTTCGTCCGCTTTAAGCCCAAACAAGTCGG
+
-8CCC<C,C-CBE8<FF<<,;FFFE,,;@FGGC@<+6F78FFFGEE:@A8E<,CA@EFCA@,,@CCCF@FC@@,+@:+447FGGCGGC7+8?,,4CE,C?,C45@,CFGC7=<AFCE:FE+@9,,9F?<,9A=EE,,@=FE?8+@6,,8==+++3=DF,3,C9D9,37AD8,88,,,@65,35+@C5C1@34,*@81*4,=+57@F4*/2***++41:E6:5).()(.,858*21)+/B85F()/*))2/1
@M03364:276:000000000-BLYN8:1:1101:12115:1585 2:N:0:1
GGACTACTGGGGTTTCTGGTTAGATACCGTCAGGGGACGTTCAGTTACTAACGTCCTTGTTCTTCTCTAACAACAGAGTTTTACGATCCGAAAACCTTCTTCACTCACGCGGCGTTGCTCGGTCAGACTTTCGTCCATTGCCGAAGATTCCCTACTGCTGCCTCCCGTAGGAGTACACGTT
+
CCCCCGGGGGGGGGGGGGGGGGGGGGGGGGGGGGGGGGGGGGGGGGGGGGGGGGGGGGGGGGGGGGDEGGGGGGGGGGGGGGGGGGGGGGGGGGGGFFGGGGGGGGFGGGGGGGGGGEEGGDFCG?FGGGGGGGGGGGGFGGGDDEGGGGGGGGGGGGGGGGGGGGE>CEGGFFFGGGGFG
@M03364:276:000000000-BLYN8:1:1101:19106:1587 2:N:0:1
GGACTACTGGGGTATCTAATCCTGTTTGCTCCCCACGCTTTCGCACCTGAGCGTCAGTCTTCGTCCAGGGGGCCGCCTTCGCCACCGGTATTCCTCCAGATCTCTACGCATTTCACCGCTACACCTGGAATTCTACCCCCCTCTACGAGACTCTAGCTTGCCAGTTTCAAATGCAGTTCCCAGGTTGAGCCCGGGGATTTCACATCTGACTTAACAAACCGCCTGCGTGCGCTTTACGCCCAGTAATTCCC
+
CCCCCGGGGGFGGGGGGGGGGGGGGGGGFGGGGGGGGGGGGGGGGGGGGGGGGGG@FGFFGGGGGGGGGGGGGGGGGGEGGGGGGGGCGGGGGGGGGGGGC=EGGFGGGGGDFGGGGGGGGGFGG=FGGFGGGGGGGGGGGGGGGGGGGGGF:EFGGGGFFDFDFFFGGGF,;CCFGGGGGGGGGG6?F@FGGGDEEGGC+;@>76;FFGDCC>D>CGGCBGF;DF>>:EB@C*94?0E8C709*:*6>**
@M03364:276:000000000-BLYN8:1:1101:17406:1605 2:N:0:1
GGACTACTAGGGTTTCTAATCCTGTTTGCTCCCCACGCTTTCGAGCCTCAGTGTCAGTTACAGGCCAGAGAGCCGCTTTCGCCTCCGGTGTTCCTCCATATATCTACGCATTTCACCGCTACACATGGAATTCCACTCTCCTCTCCTGCACTCAAGTCTCCCAGTTTCCAATGCACACAATGGTTGAGCCACTGCCTTTTACATCAGACTTAAGAAACCGCCTGCGCTCGCTTTACGCCCAATAAATCCGG
+
CCCCCGGDGGGGGEGGGCGGGGGGGFDGGGGGGGGGGGGGGGG@FGGGGFGFFGGGGGGGGGGGGGGGFFGGGGGG@FGDGCCF@FDGFGGDFGGGGGGGGGGGGGGGGGGGGGGGAFGG:FFGGGFDEAFGGAEGCE9EGGGFGGGFGGGGGEGGF>EDFGGGGGGGCE9>DFFFGFECEFCGGCFGFGGGGFD6@CEGGGGCFD?**;7BDGCGGFG5?75=BDFB@EE58CG@>@GEEF@A*;ACFG2
@M03364:276:000000000-BLYN8:1:1101:20098:1657 2:N:0:1
GGACTACTGGGGTTTCTAATCCTGTTTGCTCCCCACGCTTTCGAGCCTCAGCGTCAGTTACAGACCAGAGAGCCGCCTTCGCCACTGGTGTTCCTCCATATAGCTACGCATTTCACCGCTACACATGGAATTCCACTCTCCTCTTCTGCACCCAAGTCTCCCAGTTTCCAATGACCCTCCCCGGTTGAGCCGGGGGCTTTCACATCAGACTTAAGAACCCGCCTGCGCTGGCTTTACGCCCAATAAAGCCG
+
CCCCCGGGGGFGCGGGGFFGGFGGFGFFGFGFGCFGGGDGFGGGF@FFGGGFGDGGGGFFFGAC<,EFGGGGGFF>FCFEGG7FGGGGFFGGFFFGFCFB@9,9@EFG++CFFGGFGGGGEGGDCF9FFFFEEGGGGFGFFFFFFFAFEF@++3+@DEFCF88BDD,3==3@DEFGGG?+=CGGFGGF6EGE5C>85CCC7+,+:*+;*0;::DCDD*=5>EB(6AB5.053***)/-//>><)*:*)*99
@M03364:276:000000000-BLYN8:1:1101:19583:1668 2:N:0:1
GGACTACTCGGGTTTCTAATCCTGTTTGCTCCCCACGCTTTCGAGCCTCAGCGTCAGTTACAGACCAGAGAGCCGCCTTCGCCACTGGTGTTCCTCCATATATCTACGCATTTCACCGCTACACATGGAATTCCACTCTCCTCTTCTGCACTCAAGTCTCCCAGTTTCCAATGACCCTCCCCGGTTGAGCCGGGGGCTTTCACATCAGACTTAAGAAACCGCCTGCGCTCGCTTTACGCCCAATAAATCCG
+
CCCCCGGGGGGGGGGGGGDFFGGGGGGGGGGGGGGGGGGGGGGGGGGGGGGGGGGGGDFGGGGGGFGGGGFGGGGGGGGGGGGGGGGFFFGGGGGGGGGGGGGGGGGGGF>FGGFGBFGEGGGGGGGGF=EFGGDGF8=EFGGGGGGGGGGGGG,,CEGGFGGGGGGGAE9EFGGCGFCEGGGGGGGGGGGCEEGG=CFGGGGFF;DDCC4CGGGG>FGGDE><DF6B@DDB7DC9FFDCGD?F*:6<D<9
@M03364:276:000000000-BLYN8:1:1101:14177:1682 2:N:0:1
GGACTACTCGGGTTTCTAATCCTGTTTGCTCCCCACGCTTTCGCACCTGAGCGTCAGTCTTCGTCCAGGGGGCCGCCTTCGCCACCGGTATTCCTCCAGATCTCTACGCATTTCACCGCTACACCTGGAATTCTACCCCCCTCTACGAGACTCTAGCTTGCCAGTTTCAAATGCAGTTCCCAGGTTGAGCCCGGGGATTTCACATCTGACTTAACAAACCGCCTGCGTGCGCTTTACGCCCAGTAATTCCG
+
@CC@CGGCGGGGGGGGGCFFCCEFDGFGGGGGGDF:EEGGGAFGGGDGFGGDGF7CFCCFFFFGGGEGFG7FGG>FGGGGGDCFGGGGGGGG9FFGCCF<EFAFGGGGGGEFC9FFCEDGEGGCGGFGFFGGC9E=EEGE@EGGFCC6BEGGGFFFCCFCF7EGGFGGCBGG7DGGGGGC?E?FGCFCFFGGGGG5?*:EC:CD+*1CC>+@CC7FCC5ED5>1(240(0.>C3*)11C::>197:F>DC*
@M03364:276:000000000-BLYN8:1:1101:18522:1711 2:N:0:1
GGACTACTGGGGTATCTAATCCTGTTTGCTCCCCACGCTTTCGAGCCTCAGTGTCAGTTACAGGCCAGAGAGCCGCTTTCGCCTCCGGTGTTCCTCCATATATCTACGCATTTCACCGCTACACATGGAATTCCACTCTCCTCTCCTGCACTCAAGTCTCCCAGTTTCCAATGCACACAATGGTTGAGCCACTGCCTTTTACATCAGACTTAAGAAACCACCTGCGCTCGCTTTACGCCCAATAAATCCGG
+
C?CCCGGGGGGGGGGGGGGGGGGGGGGGGGGGGGGGGGGGGGGGGGGGGGGGGGGGGGGGGGGGGGGGGGGDGGGGGGGGGGGGEGGGGGGGGGGGGGG9FGGGGGGGGGGGGDGGGGGGGGGGCGDFEECFGGGGGGGFGGGGGGGGGGGGGFGGEF;EDCF?DDFGGGGGGGG89DCGGGCDFGDFGGFC?6,D9FFGDGGGCCFFDF9CFCDG*;,@@EAE@B=4)2))9C@E5@GGGF();@6?47)
@M03364:276:000000000-BLYN8:1:1101:8116:1713 2:N:0:1
GGACTACTGGGGTTTCTAATCCTGTTTGCTACCCATGCTTTCGAGCCTCAGCGTCAGTTACAGACCAGACAGCCGCCTTCGCCACTGGTGTTCTTCCATATATCTACGCATTTCACCGCTACACATGGAGTTCCACTGTCCTCTTCTGCACTCAAGTTTCCCAGTTTCCGATGCACTTCTTCGGTTGAGCCGAAGGCTTTCACATCAGACTTAAGAAACCGCCTGCGCTCGCTTTACGCCCAATAAATCCG
+
CCCCCFGGGGGGCFGGGGGGGGGGGGGGGGGGGGGGGGGGGGEGGGGGGGGGGGGGGCGGGFGGGFGGGGGFFGGEGGGGGGGGGGGGFFFGGGGGGGGGGGGGGGGG7FGGGGGGGGGGGGGDCFGFFGGGGGGGGGGGGGGGGGGGGGFGGGGGGGFGFGGGGGGGFEGGGGGGGGGFADFGGGGFECEGGGGGGGFFGGGFFGGGGGGG@CCDFGF655?AFFFF9DADGG74+4;CC3(;CFAC7*1
@M03364:276:000000000-BLYN8:1:1101:19240:1713 2:N:0:1
GGACTACACGGGTATCTAATCCTGTTTGCTCCCCATGCTTTCGTACCTCAGCGTCAGTATTAGGCCAGATGGCTGCCTTCGCCATCGGTATTCCTCCAGATCTCTACGCATTTCACCGCTACACCTGGAATTCTACCATCCTCTCCCATACTCTAGCTTCCCAGTATCGAATGCAATTCCTAAGTTAAGCTCAGGGATTTCACATCCGACTTAAAAAGCCGCCTACGCACGCTTTACGCCCAGTAAATCCG
+
CCCCCAFEF@FEGFGGGFFFGGGGGFFGFGGDFF?FE@FFGGGGGFGFGGGFGGEB:FEFGFGFGGGGG,CFF8CFFGGGGG@FEGGGGFFFGFFFGAFGG8EEEFDFGGGGGGGG9=BEEEFGFCEFGFGGG,@BCBCFGFGGGGE84@FFGGGGCFDGGGC,ECFF6DFGGGGC:DF=D96@F;FC=93@E=E8+=D9++25<6?G+=0+252B;786*;:=)*5/)3/87<*9F?CCE32;+:81:2)
@M03364:276:000000000-BLYN8:1:1101:10398:1730 2:N:0:1
GGACTACTAGGGTATCTAATCCTGTTTGCTACCCATGCTTTCGAGCCTCAGCGTCAGTTACAGACCAGACAGCCGCCTTCGCCACTGGGGTTCTTCCATATATCTACGCATTTCACCGCTACACATGGAGTTCCACTGTCCTCTTCTGCACTCAAGTTTCCCAGTTTCCGATGCACTTCTTCGGTTGAGCCGAAGGCTTTCACATCAGACTTAAGAAACCGCCTGCGCTCGCTTTACGCCCATGAAATCCG
+
@CCCCGGGGGGGGGGGGGGGGGEGGGGGGGGGGGGFGGDGGGGGGGEGGF?FGGGCGGGGGG?CFGGFADFGG?FGGGGG@EGGGGGF,@FGGGADFGEGGGGGGFGFGGGEGGFGGGFG>CGGGFGGGGFGAFGFFFGGGGGF9EFDECEDFF@4CFFBFGGFAC6DFD6CEG899@,:AFDEED>,,378>EE:?FEFFFC9FGGFCFC@C>;CFGGGEGD=BF=?9BBEG5FCF?GE::(22;A3CC5
@M03364:276:000000000-BLYN8:1:1101:9419:1747 2:N:0:1
GGACTACTGGGGTATCTAATCCTGTTTGCTACCCATGCTTTCGAGCCTCAACGTCAGTTACAGTCCAGAAAGCCGCCTTCGCCACTGGTGTTCTTCCATATATCTACGCATTTCACCGCTACACATGGAGTTCCACTTTCCTCTACTGCACTCAAGTCATCCAGTTTCCAAAGCAATTCCTCAGTTGAGCTGAGGGCTTTCACTTCAGACTTAAATAACCGTCTGCGCTCGCTTTACGCCCAATAAATCCG
+
CCCCCGGGGGGGGGGGGGGGGGGGGGGGGGGGGGGGGGGGGGGGGGGGGGGGGGGGGGGGFGGGCEGGFGGEGGGGGGGGGCFGGGGGGFGGGGGGGGGGGGFGGGGGGGCFGGGG9FEGGGFFGGDGGGGGGGGGGGGGGGGGGGGFGGGFCDGGFGGGGGFGFEGGGGGFDCEDEFFFGC9EFG=EC8>,2=FGGGGGGGGGA2CFDGGCFGGGGG6@ACEFFFBF>>549>74AAGG55(28:@C>*)
@M03364:276:000000000-BLYN8:1:1101:17308:1752 2:N:0:1
GGACTACTCGGGTATCTAATCCTGTTTGCTCCCCACGCTTTCGCACCTGAGCGTCAGTCTTTGTCCAGGGGGCCGCCTTCGCCACCGGTATTCCTCCACATCTCTACGCATTTCACCGCTACACATGGAATTCTACCCCCCTCTACAAGACTCTAGCTGACCAGTATCAGATGCAATTCCCGGGTTAAGCCCGGGGATTTCACATCTGACTCAATCAACCGCCTGCGTGCGCTTTACGCCCAGTAATTCCG
+
CCCCCGGGGGGGGGGGGGGGGGGGGGGGGGGGGGGGGGGGGGEGEGGGGGGFGGGGGGGGGGGGGAFGFGGGGGGGGGGGFGGGGGGGGGGGFFGGGGGGGGGFGGGGGGG:FGGGGGGGGGGGGGGGGGGGGGGGAGGGGGGGGGGGGGGFFGCGGGGGFFG6@E;E:DF9CA7CEFEFFCECCGFGGGFGC/:EGEGCFCFGFG+;DGC>F4@FGGGG>CD:@FBDFBFFGGFFF6?5=@?:D>=4DG>
@M03364:276:000000000-BLYN8:1:1101:12743:1801 2:N:0:1
GGACTACAAGGGTTTCTAATCCTGTTTGCTCACCACGCTTTCGCACCTGAGCGTCAGTCTTCGTCCAGGGGGCTGCCTTCGCCCCCGGTGTCCCTCCTGATCTCTACGCATTCCACCTCTACACCTGGAATTCTACCCCCCTCTCGGAGACCCTAGCTTGCCAGTTTCAATGGCAGTTCCCAGGTTGCGCCCGGGGATTTCACACCTGACTAAACAAACCGCCTGCGTGCGCTTTACGCCCAGGAATCCGG
+
8--8,C<<,CCFFFEG9,6,CF9<C,6<<,C,6C<FCFD,,C:@@FDCFCFFEEGDG<FDACC<,B7C@FCED+BBC,C?<@B,>+++++89,C9<F,B<BEDFFD,A:F7=,5,A,,9@E<,AF,A,B,7,47,@=8DF@CCD,+++8+8+,7:DFFFCE><8>DEG,,,,@D,C@CFC,,6874,,48B5C=8*7*?<@F?>)9*>5D71*99F5*:58EDDFF>>05.))*1)98CECE0.*20)2))
@M03364:276:000000000-BLYN8:1:1101:17880:1806 2:N:0:1
GGACTACCAGGGTATCTAATCCTGTTTGCTCCCCACGCTTTCGCACCTGAGCGTCAGTCTTCGTCCAGGGGGCCGCCTTCGCCACCGGTATTCCTCCAGATCTCTACGCATTTCACCGCTACACCTGGAATTCTACCCCCCTCTACGAGACTCAAGCCTGCCAGTATCAGATGCAGTTCCCGGGTTGAGCCCGGGGATTTCACATCTGACTTAACAGACCGCCTGCGTGCGCTTTACGCCCAGTAATTCCG
+
CCCCCGGGGGGGGGGGGGGGGGGGGGGGGGGGGGGGGGGGGGGGGGGGEGGGGGGGGFGGGGGGGGGGGGEGGGGGGGGGGGGGGGGGGGGGGGGGGGGGGFFEFGGGGGGDEDGFGGGGGGGGGGGGFDFCEGGGGDDFGEGGGGGGEEGFGGGCGGC88FECFGFCFGFGFGG7DC;FFGGGGGGGGGGGEG5E5EGF77:>+>>DFGGFFF>DFGD78EE:?F(0:BEE35F6F6C?CD<)7:8<CF*
@M03364:276:000000000-BLYN8:1:1101:19735:1823 2:N:0:1
GGACTACAAGGGTTTCTAATCCTGTTTGCTACCCATGCTTTCGAGCCTCAGCGTCAGTTACAGACCAGACAGCCGCCTTCGCCACTGGTGTTCTTCCATATATCTACGCATTTCACCGCTACACATGGAGTTCCACTGTCCTCTTCTGCACTCAAGTTTCCCAGTTTCCGATGCACTTCTTCGGTTGAGCCGAAGGCTTTCACATCAGACTTAAGAAACCGCCTGCGCTCGCTTTACGCCCAATAAATCCG
+
CCCCCFFGGGGGGCCGGGGGGGGGGGGGGGGGGGGGGGGGGGGGGGGGGGGGGGGGGGGGGGGGGCFGFFFGGG7CCGGGGGGGGGGGFGFGGGGGGGGGGGGGGGGGGGGGGGGGGGGGGGGGGGGFCFGGGGDGGGGFGDGGGGGGGFGGGGGGFFFGEGGGGGGGGGGGEGFD8EF8,@=CFG6FGGGGCCEGGGFGGGGGFG>7CGGGG7=FGGGFB5?>24()8ABBG8F4=;GEGD@FFFFFCF<
@M03364:276:000000000-BLYN8:1:1101:14639:1839 2:N:0:1
GGACTACTGGGGTATCTAATCCTGTTCGCTACCCATGCTTTCGCTCCTCAGCGTCAGTTACTGCCCAGAGACCTGCCTTCGCCATTGGTGTTCCTCCTGATATCTGCGCATTTCACCGCTACACCAGGAATTCCAGTCTCCCCTACAGCACTCAAGTTATGCCCGTATCGCCTGCACGCCCGGAGTTAAGCCCCGGCATTTCACAGACGACGCGACAAACCACCTACGAGCTCTTTACGCCCAGTAATTCC
+
CCCCCGFGGGGGGFDCFGGGGGGGGGGGGGGGGGGFGGGGGGGGGGGGGEGGGGGGGGGGGGGGGGGGCGGFDFCFGGFFG>FEGGGGGGGGGGGGGGGGFGFCEFGGFGGGGGGGFCE=7@FGC7F+CDFGGGGGGFGGGGGGGGGFGCE8FFGGGGGGGGGF>+=D8B=6+@=8,66+=BE>FGE,5,;DFGCE5*:,5C:FF7;D*:DC55))/:6>F5>;3065()5<C7*6=2/;C>(8700-0:F
@M03364:276:000000000-BLYN8:1:1101:21877:1842 2:N:0:1
GGACTACAGGGGTATCTAATCCTGTTTGCTCCCCATGCTTTCGTACCTCAGCGTCAGTATTAGGCCAGATGGCTGCCTTCGCCATCGGTATTCCTCCAGATATCTACGCATTTCACCGCTACACCTGGAATTCTACCATCCTCTCCCATACTCTAGCTTCCCAGTATCGAATGCAATTCCTAAGTTAAGCTCAGGGATTTCACATCCGACTTAAAAAGCCGCCTACGCACGCTTTACGCCCAGAAAATCCG
+
CCCCCGFGGGGGGEFAFFGGGGFGGGGGGGFFGGFGGGGGFDGF<FGC9EGGGGEGEE<CFGCGFCCFFGCFGFG78F<FG>@:F8F@FG@FG,@A<EEGC,CEGEF=4@C@FEFCEFCGG@EA,AFCFEFGGGGGACFFGGGD,@8@BFFCCDEG,,,7@EFFFD9>=@FC=EFFG8A8:DF8FGAFCD6==8D8DFGGGDC97C+=DCDGCF+BCC,@?E?A@9<5)39?7CF41>E:/?9)2;4>4;/
@M03364:276:000000000-BLYN8:1:1101:18238:1845 2:N:0:1
GGACTACACGGGTTTCTAATCCTGTTTGCTCCCCACGCTTTCGCACCTGAGCGTCAGTCTTCGTCCAGGGGGCCGCCTTCGCCACCGGTATTCCTCCAGATCTCTACGCATTTCACCGCTACACCTGGAATTCTACCCCCCTCTACGAGACTCTAGCTTGCCAGTTTCAAATGCAGTTCCCAGGTTGAGCCCGGGGATTTCACATCTGACTTAACAAACCGCCTGCGTGCGCTTTACGCCCAGTAATTCCG
+
CCCCCGGGGGGGGGGGGGGGGGGGGGGGGGGGFGGGGGGGGGGGGGGGGGGGGGGG:FGGGGGFGGGGGGGGGGGGGGDGGGGGGGGGGGGGG@FGGGGGGGGGGDGGGGGGGGGFGEGGGGGGGGGGGGGGGGGGGGGGGGGGGGD8CEGGGGGGGGGFGGGFGGFCFGCFGCFCF<FGCFCCFGG?CFGFGE5E=EGGGFCFFGGGGCGFGGGGGGGGEC313@;B<EF:59*6=6E:CD:@G>452C0
@M03364:276:000000000-BLYN8:1:1101:7624:1847 2:N:0:1
GGACTACCGGGGTTTCTAATCCTGTTTGCTCCCCACGCTTTCGAGCCTCAGTGTCAGTTACATGCCAGAGAGCCGCGTTCGCCACCGGTGTTCCTCCATATATCTACGCATTTCACCGCTACACATGGAATTCCACTCTCCTCTCCTGCACTCAAGTCTACCAGGTTCCAATGCATACAATGGTTGAGCCACTGCCTTTTACACCAGACTTAATAAACCACCTGCGCTCGCTTTACGCCCAATAAATCCGG
+
CCCCCD@GFGEGGGEGG9CFCF<;CCFA9EEFFGDCF7CBDFGCFGGF<EAEFG9<EFGGCG,C@E@FEGGCGF+@7@F@7>:F:AF78=FGGG,?F@FAFGEDFFDDC+8=E9EBGGG>@CEEG:FG<F9EFDDFCFFFFGGGDGG88=@FF,36,6@9B988+@EFDC;><CDGGF9FFC,57>,@,@:FG6EFGGGGGG:8A794D?5:CFDF>8?58:?B352A(0=5CCFE3?E@CA@)2;7);))
@M03364:276:000000000-BLYN8:1:1101:23034:1869 2:N:0:1
GGACTACAAGGGTTTCTAATCCTGTTTGATCCCCACGCTTTCGCACATCAGCGTCAGTTACAGACCAGAAAGTCGCCTTCGCCACTGGTGTTCCTCCATATCTCTGCGCATTTCACCGCTACACATGGAATTCCACTTTCCTCTTCTGCACTCAAGTTTCCCAGTTTCCAATGACCCTCCACGGTTGAGCCGTGGGCTTTCACATCAGACTTAAGAAACCGCCTGCGCTCGCTTTACGCCCAATAAATCCG
+
CCCCCGGFGGGGGGDGGGGGGGGGGGGGGGGGGGGGGGGGGGGGCGGFFGGCEGGGGGGGGGGFGGGGGFGGFEEG7FGGGDGGGGGGGGGGGFGGGGCFG,EFGFGFGGGGGFGGGF7CEGGGGDFGGGGG9EFEF=FDEDFG9EGG9DFFGGGGG@@E,EACFFCFCD,@E9DD8?FEEBEGGGEGGGGEECD>+DGGGCCD99<>5*3?=+8+=DGF>EADBFB?BA>;CF94:7BGE>1);FFEDCC
@M03364:276:000000000-BLYN8:1:1101:15316:1920 2:N:0:1
GGACTACTCGGGTATCTAATCCTGTTTGCTCCCCATGCTTTCGTACCTCAGCGTCAGTATTAGGCCAGATGGCTGCCTTCGCCATCGGTATTCCTCCAGATCTCTACGCATTTCACCGCTACACCTGGAATTCTACCCCCCTCTACAAGACTCTAGCCTGCCAGTTTCGAATGCAGTTCCCAGGTTGAGCCCGGGGATTTCACAGCCGACTTGACAGACCGCCTGCGTGCGCTTTACGCCCAGTAATTCCG
+
CCCCCGGGGGGGGGGGGGGGGGGFGGGGGGGGGGGGGGGGGGGGGGGGGGGFGFFGGGGGGGGGGGGGFGGGFGEGGGGGGGGCFGGGGCFGG9;FGGGGGGGGGFGFGGGGGGGGGGGGGGGGGGGFGGGGGGGGGGEFCGGFFGGFGCEFGGFGGFFGGGGGGGGGGFCFFFFGGGGGGEGGGGF86@FGGGGGGGFE79AG+CDCCGCGFFFGGDF55=D@?FB53>:>G7DEF@EEGB7@FGF9CC7
@M03364:276:000000000-BLYN8:1:1101:11807:1921 2:N:0:1
TGACTAAAGGGGTGTCTAATCCGGTTTGCTCCCCACGCTTTCGCACCTCAGCGTCAGTGTGTGTCCAGGGGGCCGCCTTCGCCACTGGTATTACTGCAGATCTGTACGGATTTAACCGCTACAACGGGAATTCCATCACCCTCTAGGATACTGAAGCCTGCCAGTTTCAAATGCATGTCGCGGGTTGAGCCCGGGGTTTTCGCATCTGCTTTAACAAACCACCTGACTCCCTGTTATGCCCATGAAGTCG
+
--6-AC,,,C@+8+7<@F9CFF+@@+;,C9EF@C<+@E,8,;F,,@@@6,C,+BFGDFC<,69C<,CFC@+@:7F@+?:,BBFEC858F,?,,,,,5?EF98;,9,,++4+B,,:,5C+68@F=,++++>,,=,@@C,,,8+6+,,,,8@8<,,@9,7,,8@,68,@;,3,,@93,,@,8*>**<:*68,?*=8C511;A+)11))+2++++102**9=E)*)(.)(*))))***)1.+<*9()*2/-0*
@M03364:276:000000000-BLYN8:1:1101:15906:1923 2:N:0:1
GGACTACAGGGGTATCTAATCCTGTTTGCTCCCCACGCTTTCGAGCCTCAGCGTCAGTTACAGACCAGAGAGCCGCCTTCGCCACTGGTGTTCCTCCATATATCTACGCATTTCACCGCTACACATGGAATTCCACTCTCCTCTTCTGCACTCAAGTCTCCCAGTTTCCAATGACCCTCCCCGGTTGAGCCGGGGGCTTTCACATCAGACTTAAGAAACCGCCTGCGCTCGCTGTACGCCCAATAAATCCG
+
CCCCCGGGGGGGGGGGGGGGGGGGFGGGGGGGGGGGGGGGGGGGGGGGGGGGGGGGGGGFFGGGGGGFGGFEGGGGGGGGGGGGGGGGGGGGGGGAFGGGGGGGGGGGGGGGCGGGGGGGGG?G@E@FFFGGGCGF9>FGGGCFFFGGGGGGGGGGGGCFGGGGGG9>DFGFGGGGGFFEEGGGGGGFCGG8CEGGGDFFGGGFCGC66;<FG7C7@;EFBGFFDF;37DBDG*9:F(?CC>679CBAGF5
@M03364:276:000000000-BLYN8:1:1101:8084:1949 2:N:0:1
GGACTACAAGGGTATCTAATCCTGTTTGCTACCCATGCTTTCGAGCCTCAGCGTCAGTTACAGACCAGACAGCCGCCTTCGCCACTGGTGTTCTTCCATATATCTACGCATTTCACCGCTACACATGGAGTTCCACTGTCCTCTTCTGCACTCAAGTCTCCCAGTTTCCAATGACCCTCCCCGGTTGAGCCGGGGGCTTTCACATCAGACTTAAGAAACCGCCTGCGCTCGCTTTACGCCCAATAAATCCG
+
CCCCCGGGGGGGGGGGGGGGGGGGGGGGGGGGGGGGGGGGGGGGGGGGGGGGGGGGGGGGGGGGGGGGGGGGGGGGGGGGGGGGGGGGGGGGGGGGCFFGGGGCGGGGGGGGGGGGGGGGGGGGGGGGCGGGGGGGGGGGGFGGFFGGFGGGGFGFGGGGGGFGFGGGGGGGFCFGG=FECGGGGEDGFGGC>E5EEGGGGGG7FGGGGGGGGCFGGGGGFGFF@F@FFFFFDGG3@@GGGFFFCFF<*>/
@M03364:276:000000000-BLYN8:1:1101:21429:1954 2:N:0:1
GGACTACTGGGGTTTCTAATCCTGTTTGCTCCCCACGCTTTCGAGCCTCAGCGTCAGTTACAGACCAGAGAGCCGCCTTCGCCACTGGTGTTCCTCCATATATCTACGCATTTCACCGCTACACATGGAATTCCACTCTCCTCTTCTGCACTCAAGTCTCCCAGTTTCCAATGACCCTCCCCGGTTGAGCCGGGGGCTTTCACATCAGACTTAAGAAACCGCCTGCGCTCGCTTTACGCCCAATAAATCCG
+
CCCCCEFGDFCEGGGGDEFGGGGGGGGFGGGFGGGGGDGCCFF@8BFGGGGGFGGG7CF<EGG,FFDEFCDFGGGCGGFGGFGFGGCFCFGGGGFAEFGGGGGGGGFCCFECGGGG9=GGECFGGGFFFFCGCGFA,@EGGGGG9E;,C;E8DEFGD;=DFEEG@DF,@EDEGGD8FFGEE=B+F+@7<FG5*@E>58FFGGGF6C848FCFGC+:C*<F)7>F<F>E@B>3>F*.9:EG558:GGF>>F)
@M03364:276:000000000-BLYN8:1:1101:17991:1968 2:N:0:1
GGACTACTGGGGTATCTAATCCTGTTTGCTACCCATGCTTTCGAGCCTCAGCGTCAGTTACAGACCAGACAGCCGCCTTCGCCACTGGTGTTCTTCCATATATCTACGCATTTCACCGCTACACATGGAGTTCCACTGTCCTCTTCTGCACTCAAGTTTCCCAGTTTCCGATGCACTTCTTCGGTTGAGCCGAATGCTTTCCCATCATACTTAAGAAACACCCTGCGCACGCTTTACGCCCACTAAATCCG
+
CCCC,CDGEFFDGGC@,6,C,<FECCGCFGCF,6C,,CEECA@C<,:@,CE,@@CFEFC,FAF9E,<FFC6<FGFEDCFFGCFCC<FEC,C@FFGG<EECGGGAFGEFGGGGAFF?9?FEGD9FGGG8,,AAFFGGD8DFFGC=4,@9=D>=BFGGGF=D96EE,,7@=6+3=6,66,,,@,++F8@?,=,@CC+<E9EC++54<7C+5:899+5+5*4,*4*)-3-*/?AFGC*/=5EE55()2>))3*)
@M03364:276:000000000-BLYN8:1:1101:19582:2000 2:N:0:1
GGACTACTGGGGTATCTAATCCTGTTTGCTACCCATGCTTTCGAGCCTCAGCGTCAGTTACAGACCAGACAGCCGCCTTCGCCACTGGGGTTCGTCCATATATCTACGCATTTCACCGCTACACATGGAGTTCCACTGTCCTCTTCTGCACTCAAGTTTCCCAGTTTCCGATGCACTTCTTCGGTTGAGCCGAAGGCTTTCACAGCAGACTTAAGAAACCGCCTGCGCTCGCTTTACTCCCAATAAATCCG
+
CCCCCC@FCFDCF@FDEFFGGGGGGGCDEFEFCGGEEFGFFFGGFD:,CFFGCFD:,CEFFCCCGFD@CDGGFC++6@,=DF:CGGGG,@FGG+@C=C,<EAE<ECFGG@BFGGGFFDCE:@:EEFGFGFGGGDFGGGGC8;>F9EFGC,@?>BD@DEF9;D9>F,E=ECEEE+=DDFCF9BDEFGG7?3,::E5C5DC,<9A++0;F>?4B78+=7C:CEGA@FF(?(8A5CG3>+)?BEF;4;D@C7*1
@M03364:276:000000000-BLYN8:1:1101:17677:2004 2:N:0:1
GGACTCCAGGGGTATCTAATCCTGTTTGCTACCCACACTTTCGAGCCTCAACGTCAGTTACAGTCCAGAAAGCCGCCTTCGCCACTGGTGTTCTTCCATATATCTACGCATTTCACCGCTACACATGGAGTTCCACTTTCCTCTACTGCACTCAAGTCATCCAGTTTCCAAAGCAATTCCTCAGTTGAGCTGAGGGCTTTCACTTCAGACTTAAATAACCGTCTGCGCTCGCTTTACGCCCAATAAATCCG
+
CCCCAEEFEGGD;BCCFGGGGGGGGGAFGCFGGGGGGGGAFGC<FGGGGGGGEDFEGEEFGGGGGGGGGGGGGFGGGGGGGF7CGGFGFGEEGGFFGGFGDFAFGFGGGGGGGGGGGDGGGGGGGGGCFFGGF,EFFFGFFFFGGGGFGCGGFGFFGGGGDGGFGGGGFGGGC?,@DGGGFDCCDFGGFFGCD8DE6EGGG?FFFC78@FGGFFDGFGGG59>55BA4)/@>DGFEFF5B7?2;FGFC7C9
@M03364:276:000000000-BLYN8:1:1101:17189:2022 2:N:0:1
GGACTACTAGGGTATCTAATCCTGTTTGCTCCCCACGCTTTCGAGCCTCAGTGTCAGTTACAGGCCAGAGAGCCGCTTTCGCCACCGGTGTTCCTCCATATATCTACGCATTTCACCGCTACACATGGAATTCCACTCTCCTCTCCTGCACTCAAGTCTACCAGTTTCCAATGCATACAATGGTTGAGCCACTGCCTTTTACACCAGACTTAATAAACCACCTGCGCTCGCTTTACGCCCAATAAATCCGG
+
CCCCCGGGGGGGGGGGGGGGGGGGGGGGGGGFGGFGEDGFFGGGGGGGGGGGGGGGGGGGGGGFGGGGGGGGGGGGGEGFGG7FFGEG@@FFGGGGGGGGG9EFGGDGGGGEGDCDGGGGGGGGGGGGFGGGG?ECFGGGGGGGFFDFGFFGGG?FGEDFGGGGGGFFGFGGGFCAA@FFGGGGGGF88EFFGCCF?FFF?GG+;CF6CFGGCD>CDGCF>EFBBBFDA4BA4CG*?@E@EF:FF+6701/
@M03364:276:000000000-BLYN8:1:1101:10540:2041 2:N:0:1
GGACTACAAGGGTATCTAATCCTGTTTGCTACCCATGCTTTCGAGCCTCAGCGTCAGTTACAGACCAGACAGCCGCCTTCGCCACTGGTGTTCTTCCATATATCTACGCATTTCACCGCTACACATGGAATTCCACTCTCCTCTCCTGCACTCAAGTCTACCAGTTTCCAATGCATACAATGGTTGAGCCACTGCCTTTTACACCAGACTTAATAAACCACCTGCGCTCGCTTTACGCCCAATAAATCCGG
+
CCCCCGFGGGGGGGGGGGDGGGGGGGGGGGDEGGFFFFFGGGEGGGGGGFGGGGGDEGFFGGGFFGGGGGGGGGGGFGGG<@FEGGGGGGGGGGGGFEFGGGGGFFGGGEGGGGGGFDEEGGFGFGGGGGGGG<;FFGFFFGGGGGGGGGGGGGFGG;9EEFFFGGGGGGGGGFFGFGGDFGGGGGGGFGGGGG?8AFGGGGGGAFF6CFFFFFC+:F6CF>?@=D55@BFDGGGF)5:=?FBFFDFC8?9
@M03364:276:000000000-BLYN8:1:1101:21210:2055 2:N:0:1
GGACTACACGGGTATCTAATCCTGTTTGCTCCCCACGCTTTCGAGCCTCAGCGTCAGTTACAGACCAGAGAGCCGCCTTCGCCACTGGTGTTCCTCCATATATCTACGCATTTCACCGCTACACATGGAATTCCACTCTCCTCTTCTGCACTCAAGTCTCCCAGTTTCCAATGACCCTCCCCGGTTGAGCCGGGGGCTTTCACATCAGCCTTAAGAAACCGCCTGCGCTCGCTTTACGCCCAATAAATCCG
+
CCCCCGGGGGGGGGGFGGGGGGFFFGGGGGGCFEGGGGGGFGGGGGGGGGGGGGGGGFGGG,FFEDFF@FFGGGGGGEGGGEBFGGGGGGGGGGFGFFGGGGGGGGGGGGGGGGGGGGG6F7FGE?AGFFGGGGGGF8,ECDFGCGDFGGGGFFGGFGDBDFGEAEFDFGGEGGGGGGGGGGGCGGGGFGGGGEDEDCFGGGGG6<+8*8CGFC>F78@F)CBF?49BFBBBG>*4F1CGD5<FFF*)295
@M03364:276:000000000-BLYN8:1:1101:10255:2068 2:N:0:1
GGACTACTAGGGTATCTAATCCTGTTTGCTACCCATGCTTTCGAGCCTCAGCGTCAGTTACAGACCAGACAGCCGCCTTCGCCACTGGTGTTCTTCCATATATCTACGCATTTCACCGCTACACCTGGAATTCTACCCCCCTCTACGAGACTCTAGCTTGCCAGTTTCAAATGCAGTTCCCAGGTTGAGCCCGGGGATTTCACATCCGACTTGACAGACCGCCTGCGTGCGCTTTACGCCCAGTAATTCCG
+
CCCCCGGGGGGFGGGGGGGGGGGGGGGGGGGGGGGGGDGGGGGGGEGGGGGGGGGGDAFGGGGGGGGGFGGGGGGGGGGGGCGGGGGGGGGGGGGGGGGGGGFGGGGGGEDGGGGGGGGGGGGGGGGGGGGGGGGGCEFGGGGGGGG6CEGGFGGGFGC=@FFGFCFCG9FFGGGGGGGGGGGGGGGGGGGFEEGGGGGGFGGGFG4CGGGDFGGGGDE=>GF@FFFA@A5D3C746;CEGF:6>D6>GF9
@M03364:276:000000000-BLYN8:1:1101:8579:2076 2:N:0:1
GGACTACTGGGGTTTCTAATCCTGTTTGCTCCCCACGCTTTCGAGCCTCAGCGTCAGTTACAGACCAGAGAGCCGCCTTCGCCACTGGTGTTCCTCCATATATCTACGCATTTCACCGCTACACATGGAATTCCACTCTCCTCTTCTGCACTCAAGTCTCCCAGTTTCCAATGACCCTCCCCGGTTGAGCCGGGGGCTTTCACATCAGACTTAAGAAACCGCCTGGGCTCGCTTTACGCCCAATAAATCCG
+
CCCCCGGGGGGGGGGGGGGGGGGGGGGGGGGGGGGGGGGGGGGGFGGFGGGGGGGGGGGGGGGGGGGGGGGGGGGGGGGGGGGGGGGGGGGGGGGGGGGGGGFGGGGGGGGGGFGGGGGGGEGGFGGFFDEGGGGGDFDCGGGFFFG9ED=DGGFFFDGGGGGGGGGGC9FFGFDFGFF8ECEGGGGGGGGGC:EGGGG6:CFCAD>C888FG:FFDD8EDGFF;)(2,..8CFFA4,;E:565*:=-*97
@M03364:276:000000000-BLYN8:1:1101:17636:2078 2:N:0:1
GGACTACAGGGGTATCTAATCCTGTTTGCTCCCCACGCTTTCGCACCTGAGCGTCAGTCTTCGTCCAGGGGGCCGCCTTCGCCACCGGTATTCCTCCAGATCTCTACGCATTTCACCGCTACACCTGGAATTCTACCCCCCTCTACGAGACTCAAGCCTGCCAGTTTCGGATGCAGTTCCCGGGTTGAGCCCGGGGATTTCACATCCGACTTGACAGACCGCCTGCGTGCGCTTTACGCCCAGTAATTCCG
+
CCCCCGGGGGGGGGGGGGGGGGGGGGGGGGGGGGGGGGGGGGGGGGGGGGGGGGGGGFGGGGGGGGGGGGGGGGGGDGGGGGGGGGDGGGGGGGGGGFFGGGGGGDGGGDCCFGGGGGGEFGGFFGGGGEFFGGCFGGGGGGGGFGGCCEGGGG7,ECGGGGGGGFGCEGGGGGGGGGGFGEEGGGGGGGGGG*:5*;FFGGGGFGGGGGGGGGGGC48:BEFFFFFFFFEDD7DA@?CCC@?FC7F4CF*
@M03364:276:000000000-BLYN8:1:1101:9866:2132 2:N:0:1
GGACTACCAGGGTATCTAATCCTGTTTGCTACCCATGCTTTCGAGCCTCAGCGTCAGTTACAGACCAGACAGCCGCCTTCGCCACTGGTGTTCTTCCATATATCTACGCATTTCACCGCTACACATGGAGTTCCACTGTCCTCTTCTGCACTCAAGTTTCCCAGTTTCCGATGCACTTCTTCGGTTGAGCCGAAGGCTTTCACATCAGACTTAAGAAACCGCCTGCGCTCGCTTTACGCCCAATAAATCCG
+
CCCCCGGGGGGGGGGGGGGGGGGGGGGGGGGGGGGGFGGGGGGGGGGGGGGGGGGGGGGGGGGGGGGDGGGGGGGGCGGGGGGGGGGGGGGGGCFGGFGGGGGGGGGGGGGGFFGGGGGGGGGGGFC8EGGGGEFGGGGDGCG?DFDFFFFFGGGGGGGGGGGGGG9FGCCGGGGGFGDGEGG+>>EGGG?EC>EEGGCCFGGGFGG559CDFGGFFFGGFGFABFBFFFEF7F4*8;EC55;A4FACGG:
@M03364:276:000000000-BLYN8:1:1101:20493:2154 2:N:0:1
GGACTACAAGGGTTTCTAATCCTGTTTGCTCCCCACGCTTTCGCACCTGAGCGTCAGTCTTTGTTCAGGGGGCCGCCTTCGCCACCGGTATTCCTCCAGATCTCTACGCATTTCACCGCTACACATGGAATTCTACCCCCCTCTACAAGACTCTAGCTGACCAGTATCAGATGCAATTCCCGGGTTAAGCCCGGGGATTTCACATCTGACTCAATCAACCGCCTGCGTGCGCTTTACGCCCAGTAATTCCG
+
CCCCCGGGGGGGGGGGGGCFGGGGFGGGGG9FGGGG7FGGGGGGGGGGGGFCFGGGCC<FFCEG,,<FECC:C:FGGGGGEFGGD?FE+>FGG,EF8AFGGGFFGGGFEGGGCGGGGGGGEFDGCFFGGGGBFFAF9>6@CEEDGGGFFFGGGAFGGA@EGCED=FGGG9>E,9;AFF,,4BEGGG8CFEG>E5***6?<71=CFFGG=FC+;C+:F=FFF=B@;FF5(8>>GG<AF:EGGD(6CF=<CC0
@M03364:276:000000000-BLYN8:1:1101:10651:2158 2:N:0:1
GGACTACAAGGGTTTCGGGGAACTTTGTGGGTCGCATCAAGGGTGCCAAGTGCCCTTTCGACCTCCAATTCCTAACGTGGGACTTCTCCTGAGGCGCTGTAGCGGGAAAGGGCTTCATCTTGCGATGACGGGGGAGCCACGTGGTTTTTCTCGAGTTACGGCGGGATTCTCGGGTTACGACGGGGAATTCAGGCTGCCTCCCGTAGGAGTACACGTTAGATCGGAAGAGCGTCGGGTAGGGGAAGGTGG
+
CCCCCGGFFFGGGGGGGGGDGGGGGGGGGGGGGGGGDGFFFGGGFGGCEFEGGGGGGCEGGD:FGGCC<FFGGGGGGGFEFEFFGGFGGGGFGC44FFG7FFGGGDGGFFGGGGDGGGGGFGGGGGGFDCCF>EGGGGFGGFGG38>D8DFFD>E@>?F8C*:EE@*?<+CB*:/*/6;C?*?EG880<++0<*::58+<7CC>)/C*97>:*299<<=C*+08(5(.37D)71)4.,;CE)-)/5).*
@M03364:276:000000000-BLYN8:1:1101:12088:2165 2:N:0:1
GGACTACAGGGGTATCTAATCCTGTTTGCTCCCCACGCTTTCGCACCTGAGCGTCAGTCTTCGTCCAGGGGGCCGCCTTCGCCACCGGTATTCCTCCAGATCTCTACGCATTTCACCGCTACACCTGGAATTCTACCCCCCTCTACGAGACTCTAGCTTGCCAGTTTCAAATGCAGTTCCCAGGTTGAGCCCGGGGATTTCACATCTGACTTAACAAACCGCCTGCGTGCGCTTTACGCCCAGTAATTCCG
+
CCCCCGFGGGGGGGGGGGGGGGGGGGGGGGGGGGGGGGGGGGGGGGGGGGGGGGGGGGGGGGFFEEGGGGGGGEGGGGGGGGGGGGGGGGGGGGGGGGGGGGGGGCFFFGGGGGGGGGDEEFGGGGGGGFDDGGGGGBFGGGGFGGDCGCEF?D>7FACGFGGGGGGGDF9>CCA,>7AFGGGGGGG6?FD8:EGGCGFFGFGGFGDFFGFFD7CGCGC:BDD@FFFFBEF55>39FBGEGEF@G76):?*
@M03364:276:000000000-BLYN8:1:1101:19139:2193 2:N:0:1
GGACTACTGGGGTATCTAATCCTGTTTGATCCCCACGCTTTCGCACATCAGCGTCAGTTACAGACCAGAAAGTCGCCTTCGCCACTGGTGTTCCTCCATATATCTACGCATTTCACCGCTACACATGGAATTCCACTCTCCTCTTCTGCACTCAAGTCTCCCAGTTTCCAATGACCTTCCCCGGTTTAGCCGGGGGCTTTCACATCAGACTTAAGAAACCGCCTGCGCTCGCTTTACGCCCAATAAATCCG
+
CCCCCGGGGGGGGGGGGGGGFGGGGGGGGGFFGGC7FGGGGGGC@EFGGGFEEGGGEGGGGGGGFFGG8EFFFEFGGGGGGG@FE,CFEFEFG?EFFCBFGGGGGG<FGGGGGGFGGCGGGFGE,?=@EFGGGFFGGFFGGFGG>EGFGFGGGGD?:E=,=BFGGFFCAFCGGFF?,66@DEGE=E+@FCGD?68:CECEGGF+1;+CDDFFGF>++;CG)7AF;FFA>F3>CCFF+/;CE>3>4D=9FF)
@M03364:276:000000000-BLYN8:1:1101:10914:2196 2:N:0:1
GGACTACTAGGGTATCTAATCCTGTTTGCTCCCCACGCTTTCGAGCCTCAGTGTCAGTTACAGGCCAGAGAGCCGCCTTCGCCACTGGTGTTCCTCCATATATCTACGCATTTCACCGCTACACATGGAATTCCACTCTCCTCTTCTGCACTCAAGTCTCCCAGTTTCCAATGACCCTCCCCGGTTGAGCCGGGGGCTTTCACATCAGACTTAAGAAACCGCCTGCGCTCGCTTTACGCCCAATAAATCCG
+
CCCCCGGGGGGGGGGGGGGGGGGGGGGGGGGGGGGGGGGGGGGGGGGGGGGGGGGGGGGGGGGGGGGGGGGGGGGGGGGGGGGGGGGGGGGGGGGGGGGGGGGGGGGFGGGGGGGGGGGGGGGGGGGGFGFGGGGGGFDFGGGGGGGGGGGGF?8FFGFGGFDFFGGGGGGGGGGGGGGGGGG>FEEFFGGGGGGGEGGGCDFGFFFG*;F7F>8CDGGGFGFFFFFB9DFBD<FC6(8CEE?>FFFACGD
@M03364:276:000000000-BLYN8:1:1101:12607:2200 2:N:0:1
GGACTACTGGGGTATCTAATCCTGTTTGCTCCCCACGCTTTCGAGCCTCAGTGTCAGTTACAGGCCAGAGAGCCGCTTTCGCCACCGGTGTTCCTCCATATATCTACGCATTTCACCGCTACACATGGAATTCCACTCTCCTCTCCTGCACTCAAGTCTCCCAGTTTCCAATGCACACAATGGTTGAGCCACTGCCTTTTACATCAGACTTAAGAAACCACCTGCGCTCGCTTTACGCCCAATAAATCCGG
+
CCCCCGGGGGGGGEGDFFGGGGGGGGGGGGGGGGGGGGGGGGGGFGGGGGGGGGFGGGGGGGCGGGGGGGGGGGGGGGCFGGGEGGGGGGGGGGGGGFGGFFFGGGGGGEGGGGGGGGGGGGFEFFGGFFEF9FDGGGGGCGGGGGGGGGGFGGFC@9EG9EGGGGGFGG9FGGGGGGGGDG,@CEFFGGGFFGGGGFFGDFG7EGGFF9+5=CGGFGDEFG6>5AAFDEEEGFGC>@C:>A@FGF=?63>
@M03364:276:000000000-BLYN8:1:1101:18164:2226 2:N:0:1
GGACTACACGGGTATCTAATCCTGTTTGCTCCCCACGCTTTCGAGCCTCAGTGTCAGTTACAGGCCAGAGAGCCGCTTTCGCCTCCGGTGTTCCTCCATATATCTACGCATTTCACCGCTACACATGGAATTCCACTCTCCTCTCCTGCACTCAAGTCTCCCAGTTTCCAATGCACACAATGGTTGAGCCACTGCCTTTTACATCAGACTTAAGAAACCGCCTGCGCTCGCTTTACGCCCAATAAATCCGG
+
CCCCCGGGFGGGGGGGGGGGGGGGGGGGGGGGGGGGGGGGGGGGGGGGGGGGGGGGGGGGGGGGGGGGGGGGGGGGGGFFFGGGGGGGGGBFGGGGGGGGGGGGGGGGGGGGFGGGGGGGGGGFEFGGFFFCGFGGGGGGGGFDGGGG?DGFGGGGGGDFDC?FFFGFFCFGGGGGGC>FGGGGGGGFGGGGGGDCGGGGGGG9?FG59D7CDFGGGGGGFEF=)/5?>DDFGFGFFDGGG>@FGFFE;DC
@M03364:276:000000000-BLYN8:1:1101:16085:2264 2:N:0:1
GGACTACTGGGGTTTCTAATCCTGTTTGCTCCCCACGCTTTCGAGCCTCAGCGTCAGTTACAGACCAGAGAGCCGCCTTCGCCACTGGTGTTCCTCCATATATCTACGCATTTCACCGCTACACATGGAATTCCACTCTCCTCTTCTGCACTCAAGTCTCCCAGTTTCCAATGACCCTCCCCGGTTGAGCCGGGGGCTTTCACATCAGACTTAAGAAACCGCCTGCGCTCGCTTTAAGCCCAATAAATCCG
+
CCCCCGGGGGGECFGGGGCFGGGFGFFGGGGGDGGGGDGG8<F@EE7FFGGGEGFGEGGGGGCAEGGGGGGGGFEGGEGGGGGEGGGGGGGEGGGGGGGGGFGGGGGGGGG=FFGGGEGGGGGGGGGFFCFFGGGGGGGGGGCGGGGGFGFFFGF8=EGF>BEFFA9E=EGFFF,@81=CC+++CEGGGGCEG5>EEGGFGDCF8*:;?C<CGFF:@DGC5>>;(;6DB855C3DD*-:FGF,)97B9CC/
@M03364:276:000000000-BLYN8:1:1101:15465:2314 2:N:0:1
GGACTACAAGGGTTTCTAATCCTGTTTGCTCCCCACGCTTTCGAGCCTCAGTGTCAGTTACAGGCCAGAGAGCCGCTTTCGCCACCGGTGTTCCTCCATATATCTACGCATTTCACCGCTACACATGGAATTCCACTCTCCTCTCCTGCACTCAAGTCTCCCAGTTTCCAATGACCCTCCCCGGTTGAGCCGGGGGCTTTCACATCAGACTGACGAAACCGCCTGAGCACGCTTTACGCCCAATAAATCGG
+
@CCC@FF<CEFEG8C<F69<,<FACE,FA@,6<FCGG+BF8FFC@;6EFFE,<CCDA,,C@CC@FCGE,F@BDECGFG7A@CGG,BCCFGF7FFCEF=EDGGGGGGGF:FB?FD9?E@F+>::F@:FC???:FFAFEEGF,@8DFGG@EGGD?=>E63EE,@FDD,DD8=EDFCFC==8E8>8EF68,4;D8@E>>5:86DC9C6*;680**9*9DC5?CBG3,()6));887**.9?:8CE,5**/)2*/
@M03364:276:000000000-BLYN8:1:1101:11356:2318 2:N:0:1
GGACTACTAGGGTTTCTAATCCTGTTTGCTCCCCACGCTTTCGAGCCTCAGCGTCAGTTACAGACCAGAGAGCCGCCTTCGCCACTGGTGTTCCTCCATATATCTACGCATTTCACCGCTACACATGGAATTCCACTCTCCTCTTCTGCACTCAAGTCTCCCAGTTTCCAATGACCCTCCCCGGTTGAGCCGGGGGCTTTCACATCAGACTTAAGAAACCGCCTGCGCTCGCTTTACGCCCAATAAATCCG
+
CCCCCGGGGGGGGGGGGGGGGGGGGGGGGGGGGGGGGGGGGGGGGGGGGGGGGGGGGGGGGGGGGGGGGGGGGGGGGGGGGGGGGGGGGGGGGGGGGGGGGGGGGGGGGGCGGGGGGGGGGGGGFFGGFFFGDGGGGGGGGGGGGGGGGGGGDFGGGGGFDGGGG>DFEAFGGGGGGGGGGGGGGGGGGGGGGDEGGGGGGGFFFGGGFFGGGGGGGGGG>=>6;5>FFFFFGGGBF<EGGF?FGGFFG<C
@M03364:276:000000000-BLYN8:1:1101:18201:2321 2:N:0:1
GGACTACTAGGGTTTCTAATCCTGTTTGCTACCCATGCTTTCGAGCCTCAGCGTCAGTTACAGACCAGACAGCCGCCTTCGCCACTGGTGTTCTTCCATATATCTACGCATTTCACCGCTACACATGGAGTTCCACTGTCCTCTTCTGCACTCAAGTTTCCCAGTTTCCGATGCACTTCTTCGGTTGAGCCGAAGGCTTTCACATCAGACTTAAGAAACCACCTGCGCTCGCTTTACGCCCAATAAATCCG
+
CCCCCGGGGGGGGCEGGGGGGGGGGGGGGGGGFGGGGGGGFGGGGGGGGGGGGGGGGFGGGGGGGGGGGGGGFGGGGGC<FGGGGGGGGGGGGGGGGGGGGGGGGGGGGGEGGGGDGGGGEGGGGGGGFGGGGGGGGFGGGGGGGGGFFAF=CGG8EFGGGGGFGCFGGGEGEGGGDGGGGGGGGG6EGGFGGGGGGGGCFGGGFGFGGGGGGDFGG*DFF7A7)AAD25?BGGGFFDGGGF6FGGFFGG9
@M03364:276:000000000-BLYN8:1:1101:23692:2321 2:N:0:1
GGACTACTGGGGTATCTAATCCTGTTTGCTCCCCACGCTTTCGAGCCTCAGCGTCAGTTACAGACCAGAGAGCCGCCTTCGCCACTGGTGTTCCTCCATATATCTACGCATTTCACCGCCACACATGGAATTCCACTCTCCTCTTCTGCACTCAAGTCTCCCAGTTTCCAATGACCCTCCCCGGTTGAGCCGGGGGCTTTCACACAAGCCTTAAGAAACCGCCTGCGCTCGCTTTCCGCCCAATAAATCCG
+
C9BCCCFGGGCF:B,@EFGGED9EFCGGFC9FFGGDG>,@C,F,CFGCGCF87CCGGF,C@FFCGGGFFD87CE:C7F:FC,BCFF<CCAC=@9=FE@F?,CEFCFFFC:,=ECGGFEG+@+E?E,C=E5C==FGGCFGGC9F8>FF4EFGFF8D8EDFADGGCFGA363EFG;DEF8DEGDC+@B@9E8>:>3@55*=FCFGC4*2?4<6C*>>DGGGFBED<=A4BFFFDGC3-9(2?>><57>6)*9)
@M03364:276:000000000-BLYN8:1:1101:7631:2343 2:N:0:1
GGACTACTGGGGTATCTAATCCTGTTTGCTCCCCACGCTTTCGAGCCTCAGTGTCAGTTACAGGCCAGAGAGCCGCTTTCGCCACCGGTGTTCCTCCATATATCTACGCATTTCACCGCTACACATGGAATTCCACTCTCCTCTCCTGCACTCAAGTCTACCAGTTTCCAATGCATACAATGGTTGAGCCACTGCCTTTTACACCAGACTTAATAAACCACCTGCGCTCGCTTTACGCCCAATAAATCCGG
+
CCCCCGGGGGGGGGGGGGGGGGGGGGGGGGGGGGGGGGGGGGGGGGGGGGGGGGGGGGGGGGGCGGGGGGGGGGGGEGGGGGGGGG>EGEGGGGFGGGGGGDEGFFGGGGFGGGGFGGGGGGFGCDFGGGGGGGFCEFGGFGGGEFGGFGGGGFFGCEGCFFGFDFFGGFGGGGFGA9,@=ADFE6@=FG6DFGGGGGGG7C:89C*7CFCFCGGG+C6:FGFB@F2*78?5<5CCE?GC5>;A>F:)25:
@M03364:276:000000000-BLYN8:1:1101:21475:2344 2:N:0:1
TTACCGCGGCTGCTGGCACGCCGTTAGCCGCGGCTTTCTGATTAGGTACCGTCAAGACGTGCACAGTTACTTACACATTTGTTCTTCCCTAATAACAGAGTTTTACGAGCCGAAACCCCTCATCACTCACGCGGCGTTGCCCCGTCAGGCCTTCGCCCATTGCGGACGATTCCCTACTGCTGCCTCCCGTAGGAGTACACGTTAGATCGGAAGAGCATCGTGCCGGGACAGCGTGTCGCCCTCGCTGGTCG
+
B<CCC@G7+@@@FGD,@FFG+,@@F@;FFG+@@FE7<EFC,666@,<CF,B9BB:FCF:F:@CEFF<,<CDF,CEF,,5,95,:5,CEEAEEA?,B,A,:5CEDFCEG+=:F+4>FFC+DC,,,,85CA,=F++++8+3@,3D>*8::7D8D,?DCG:6?22>B@C**/*8<CF?+*35C+3?EA:ECC4***5:<6ECC3*27:>>>5***/025**</7:)(-)(0()8)/7C3)3**2)45)*)40;)
@M03364:276:000000000-BLYN8:1:1101:17785:2361 2:N:0:1
GGACTACTAGGGTATCTAATCCTGTTTGCTACCCATGCTTTCGAGCCTCAGCGTCAGTTACAGACCAGACAGCCGCCTTCGCCACTGGTGTTCTTCCATATATCTACGCATTTCACCGCTACACATGGAGTTCCACTGTCCTCTTCTGCACTCAAGTTTCCCAGTTTCCGATGCACTTCTTCGGTTGAGCCGAAGGCTTTCACATCAGACTTAAGAAACCGCCTGCGCTCGCTTTACGCCCAATAAATCCG
+
CCCCCGGGGGGGGGGGGGFGGGGGGGGGGGGGFGGGGGGGGGGGGDGGGGGGGGGGGGGFGGGFGGGGDFGFGFGGDFGGCFGGGGGGFCGGGGGGGGFGGGGGGGGGGDGGGGGGGGDEGGGGGGGGGGGGGGGGGCFGGGGGGFFGGGGGGGGFEFGGGGGGGGFGAECEEEGGGGGGGGGGGGGGGGGGGGGGGGGGGGGGFGFDCCFCFGGGDFG>A>>9-*)2(68?G?FEFFGGGD()CDCEGGG
@M03364:276:000000000-BLYN8:1:1101:6890:2370 2:N:0:1
GGACTACCGGGGTATCTAATCCTGTTTGCTCCCCACGCTTTCGAGCCTCAGTGTCAGTTACAGGCCAGAGAGCCGCTTTCGCCACCGGTGTTCCTCCATATATCTACGCATTTCACCGCTACACATGGAATTCCACTCTCCTCTCCTGCACTCAAGTCTACCAGTTTCCAATGCATACAATGGTTGAGCCACTGCCTTTTACACCAGACTTAATAAACCACCTGCGCTCGCTTTACGCCCAATAAATCCGG
+
CCCCCGGGGGGGGGGGGGGGGDGGGGGGGGGGGGGGGGGGGGGGGGGGGGGFGGGFGFGGGFGGGGGGFGGGGGEEGGGG7FEGGGGGGGGGGGGGGCFFGGGDGGGGGGGGGGGGGGGEEGGGGFGFFCAFGGGGGGGGGGGFDEDCDCGFGGF?CBFGGGGGFGGG8DCEFFFGFGGD;CCEBEGG?@FE6DC@@EFCFFGG6?F5CGCDGGGFGF,CF>>;B>BF2664DFFFB@GGG384CG=CFG:
@M03364:276:000000000-BLYN8:1:1101:18315:2373 2:N:0:1
GGACTACTGGGGTATCTAATCCTGTTTGCTCCCCACGCTTTCGAGCCTCAGCGTCAGTTACAGACCAGAGAGCCGCCTTCGCCACTGGTGTTCCTCCATATATCTACGCATTTCACCGCTACACATGGAATTCCACTCTCCTCTTCTGCACTCAAGTCTCCCAGTTTCCAATGACCCTCCCCGGTTGAGCCGGGGGCTTTCACATCAGACTTAAGAAACCGCCTGCGCTCGCTTTACGCCCAATAAATCCG
+
CCCCCGGGGGGGGGGFGGGGGGGGGGGGGGGGGGGGGGGGGGGGGGGGGGGGGGGGGGGGGGGGGGGGGGGGGGGGGGGGGGGGGGGGGGGGGGGGGDGGGGGGGGGGDGGGGFFGGGGGDFFGGGGGFEEFFFGGGGFGGGGGGGGGGGGGGCFGEFGGCEGGFF;EDGGGGGF8DDFGGGGGGGGGGGGGGGDGGGFGGFGFFFC4FGGGDGGGGGGFBGEDDFF>1>3@7DGFFFGGG5?FFGF<G*1
@M03364:276:000000000-BLYN8:1:1101:14429:2389 2:N:0:1
GGACTACAAGGGTATCTAATCCTGTTTGCTCCCCACGCTTTCGAGCCTCAGCGTCAGTTACAGACCAGAGAGCCGCCTTCGCCACTGGTGTTCTTCCATATATCTACGCATTTCACCGCTACACATGGAGTTCCACTGTCCTCTTCTGCACTCAAGTTTCCCAGTTTCCGATGCACTTCTTCGGTTGAGCCGAAGGCTTTCACATCAGACTTAAGAAACCGCCTGCGCTCGCTTTACGCCCAATAAATCCG
+
CCCCCGGGGGGGGGGGGGGGGGGGGGGGGGGGGGGGGGGGDFGGGGGGGGGGGGGGGGGGGGGGGFFGGGGGGGGGGGGGGGGGGGGGGFGGGGGGGGGGGGGGGGGGGGGGGGGGGGGGGGGGGGGGGGGGGGGGA,EFGFGGGFGGGFEDGDGGGGGGGGGGGGCGFGEEEGCEGFDDFGCCFGD6CFG>CGGGGGGGGD7?AFFF>F*@F7=CFGGG>GFFFF(?9ADFGGGFFDGGGFDFGG+6FG<
@M03364:276:000000000-BLYN8:1:1101:18921:2398 2:N:0:1
GGACTACTGGGGTTTCTAATCCTGTTTGCTCCCCACGCTTTCGAGCCTCAGCGTCAGTTACAGACCAGAGAGCCGCCTTCGCCACTGGTGTTCCTCCATATATCTACGCATTTCACCGCTACACATGGAATTCCACTCTCCTCTCCTGCACTCAAGTCTACCAGTTTCCAATGCATACAATGGTTGAGCCACTTCCTTTTACACCAGACTTAATAAACCACCTGCGCTCGCTTCACGCCCAATAAATCCGG
+
C9CCCGEGGFGGFCGDCFFFGDGGFGFDFFGGEGDFGEFCF9@FFDFGGG?FG6:,BCDFGGGGGEF8CFGCGGEGGGDGCEGDF8FGC<CCFEFF@FGF?<=AFGFGGBCF9F<@F7FEGGDFFGGFEF?,EFCGGG,F,DEDCGG886==>D=@EGG;;F=EG;DFF99>DFGF,EE?8F,E,6=D7DCFG7EFGA;AFFGGFGG>F;9B8FG7::<5@5365?=9AD4)9*43824=C)3/CF+6CD/
@M03364:276:000000000-BLYN8:1:1101:10816:2423 2:N:0:1
GGACTACTGGGGTTTCTAATCCTGTTTGCTACCCATGCTTTCGAGCCTCAGCGTCAGTTACAGACCAGACAGCCGCCTTCGCCACTGGTGTTCTTCCATATATCTACGCATTTCACCGCTACACATGGAGTTCCACTGTCCTCTTCTGCACTCAAGTTTCCCAGTTTCCGATGCACTTCTTCGGTTGAGCCGAAGGCTTTCACATCAGACTTAAGAAACCGCCTGCGCTCGCTTTACGCCCAATAAATCCG
+
CCCCCFGEFGGGFEGGGGGGGGGGGGGGGGFFGGGGGGGGGGGGGGGGGGGGGGGGGFFFGGGGGGGGGGCFGGGGGGGGGGGGGGGGGGGFGFGGGGGGGGFGGFCFFFEGGGGFGCEEGGGGGGGGCGGGGGFGGGGGGGFGGGGGECF8,DGGFGGGFFGFGGCCCE6+@EE8E89DCAFEFBC88CFEC8CCEF8CFGGFFC:9;FFDF8C8C7EC>7>A2;2B@>B;5CFFFDEG:8()<FCEG47
@M03364:276:000000000-BLYN8:1:1101:16130:2436 2:N:0:1
GGACTACCGGGGTATCTAATCCTGTTTGCTCCCCACGCTTTCGCACCTGAGCGTCAGTCTTTGTCCAGGGGGCCGCCTTCGCCACCGGTATTCCTCCAGATCTCTACGCATTTCACCGCTACACCTGGAATTCTACCCCCCTCTACGAGACTCTAGCTTGCCAGTTTCAAATGCAGTTCCCAGGTTGAGCCCGGGGATTTCACATCTGACTTAACAAACCGCCTGCGTGCGCTTTACGCCCAGTAATTCCG
+
CCCCCGGGGGGGGGGGGGGGFGGGGGGGGGGGGGGGGGGGGFEGGGGGGGGGGGGGGGGGGGGGGGGGGGGGGGGGGGGGGGEFGGGGGGGGGGGGGGGGGFFEGGGGGGGGGGGGGGGEEGGFGGGGFGGGGGGGGGGGGGGGFGGCEDG7DCGGGGGGGCGGGGGGFGGGGGF?DCDGGGGGGFFEFGGGGC>EGG8FG7F=FGGGGFFGC>DDFCGG>G>B?F>E?@DFGGGBF:EGDB?9CFFAFF>
@M03364:276:000000000-BLYN8:1:1101:23450:2449 2:N:0:1
GGACTACTCGGGTATCTAATCCTGTTCGCTCCCCACGCTTTCGAGCCTCAGCGTCAGTTACAGACCAGAGAGCCGCTTTCGCCACCGGTGTTCCTCCCTATATCTACGCATTTCACCGCTACACATGGAATTCCACTCTCCTCTTCTGCACTCAAGTCTCCCAGTTTCCAATGACCCTCCCCGGTTGAGCCGGGGGCTTTTACATCAGACTTAAGAAACCGCCTGCGATCGCTTCACGCCCAACAAATCCG
+
CCCCCFDFDGGEGGGGGGGFFGGGGGGGGGGGGGFCEGGGFGCC<@@AGFFFGFGGGGFGG<EFFGGG<8@FGGGGGGFGGCGFCGGE>CF7FFGGG,FE@<4FFFGGG78CAFAE?=B87FEF?EEGGCFCEGGGFGGGGGFF,>EC9:8DFG8?FDCFFGGG8;;CFGF=8F8@DD:EGGG>FGGCC@EECGGD*4:,*:EGFFCC=FGGF:+:7CF=BG537F6),.0)19*-18FF:51)99)-6*1
@M03364:276:000000000-BLYN8:1:1101:16826:2469 2:N:0:1
GGACTACAGGGGTATCTAATCCTGTTTGCTCCCCACGCTTTCGAGCCTCAGTGTCAGTTACAGGCCAGAGAGCCGCTTTCGCCACCGGTGTTCCTCCATATATCTACGCATTTCACCGCTACACATGGAATTCCACTCTCCTCTCCTGCACTCAAGTCTACCAGTTTCCAATGCATACAATGGTTGAGCCACTGCCTTTTACACCAGACTTAATAAACCACCTGCGCTCGCTTTACGCCCAATAAATCCGG
+
CCCCCGGGGGGGGGGGGGGGGGGGGGGGGGGGGGGGGGGGGGGGGGGGGGGGGGGGGGEGCGGGGGGGFGDGGGGGGGGG7FFGGC7FGGGGGGGGGGCFGF;EFAFGGGGGGFGGGGGGGGGG9FGGGFGGGFGGGGGGEFEF8EFFGGG?ECGGFGDEGGGGGGGGFFGEGC,,3AEGFDGGFE?F?76D?EGGGGFE+2=FA99FFGDGGFDGFGF7@GFFF*)*:AE):7:>55ECEF@4CFF?C<9
@M03364:276:000000000-BLYN8:1:1101:15436:2471 2:N:0:1
GGACTACTGGGGTTTCTAATCCTGTTTGCTCCCCACGCTTTCGAGCCTCAGCGTCAGTTACAGACCAGAGAGCCGCCTTCGCCACTGGTGTTCCTCCATATATCTATGCATTTCACCGCTACACATGGAATTCCACTCTCCTCTTCTGCACTCAAGTCTCCCAGTTTCCAATGACCCTCCCCGGTTGAGCCGGGGGCTTTCACATCAGACTTAAGAAACCGCCTGCGCTCGCTGTACGCCCAATAAATCCG
+
CCCCCGGGGGGGGGGGGGGGGGGGGGFGGGGGGGGGGGGGGGGGGGGGGGGGGGGGGGGGGGGGGGGGFGGGGGEGCFGGGGGGGGGGGGGGGEFGGGGGGGGGFC,ACFGGGGGGGGGGGGGGFGGGFFEFGFGFFFGGGGGGGCFGFGDFGGFGEG;;9DFGGGGGGGGGDFF8,@DCE>>CF>EC,3@C>CEGGGF6CFFGFGGGCFC+=8:+:7@FEGF0(26D15AAD*/67:?EC;-)9C*):7C
@M03364:276:000000000-BLYN8:1:1101:10901:2474 2:N:0:1
GGACTACAGGGGTTTCTAATCCTGTTTGATCCCCACGCTTTCGCACATCAGCGTCAGTTACAGACCAGAAAGTCGCCTTCGCCACTGGTGTTCCTCCATATCTCTGCGCATTTCACCGCTACACATGGAATTCCACTTTCCTCTTCTGCACTCAAGTCTCCCAGTTTCCAATGACCCTCCCCGGTTGAGCCGGGGGCTTTCACATCAGACTTAAGAAACCGCCTACGCGCGCTTTACGCCCAATAATTCCG
+
CCCCCGGGGGGGGGGGFGGGGGGGGGGGGGGFGGGFG>EGGGGGEGGGGGGGGGGGGGGGGGGGGGGGGGGGGGGGGGGGGGCGGGGGGGGGGGGGGGGGGDGGGGGGGGEGGAFFFCEECGGGGGGFGFGGGG9?CFFGGGGCC=,BFFFGGFFGGFFGGGCFF9E>8=D98FAGGGGGGGG6@BEG?FFGCEGC5EGGGGGGFGGGGFGGGGF87FECADF;?A@F6::<)93>96CGG:0>GF4.:*2
@M03364:276:000000000-BLYN8:1:1101:15838:2485 2:N:0:1
GGACTACCGGGGTATCTAATCCTGTTTGCTCCCCACGCTTTCGCACCTGAGCGTCAGTCTTCGTCCAGGGGGCCGCCTTCGCCACCGGTATTCCTCCAGATCTCTACGCATTTCACCGCTACACCTGGAATTCTACCCCCCTCTACGAGACTCTAGCTTGCCAGTTTCAAATGCAGTTCCCAGGTTGAGCCCGGGGATTTCACATCTGACTTAACAAACCGCCTGCGTGCGCTTTACGCCCAGTAATTCCG
+
CCCCCGGGGGGGGGGGGGGGGGGGGGGGGGGGGGGGGGGGGGGGGGGGGGGGGGGGGGGGGGGGGGGGGGGGGGGGGGGGGGGGGGGGGGGGGGGGGGGGGGGGGGGGGGGGGGGGFEGGGGGGGGGGGGGGGGGGGGGGGGGF9DFGGGGGGGGGGG;EGGGGFGGGGGGGGGGGGGGGGGFGGGGGGGGGEGGGEGGGGGGGFGGGGFFGGCC7>DFGFGFFFFBB?DDFGGD<F?GGEB?F7CFAGGC
@M03364:276:000000000-BLYN8:1:1101:21938:2515 2:N:0:1
GGACTACAGGGGTATCTAATCCTGTTTGCTCCCCACGCTTTCGAGCCTCAGCGTCAGTTACAGACCAGAGAGCCGCCTTCGCCACTGGTGTTCCTCCATATATCTACGCATTTCACCGCTACACATGGAATTCCACTCTCCTCTTCTGCACTCAAGTCTCCCAGTTTCCAATGACCCTCCCCGGTTGAGCCGGGGGCTTTCACATCAGACTTAAGAAACCGCCTGCGCGCGCTTTACGCCCAATAAATCCG
+
CCCCCGGGGGGGGGGFGGGGGGGGGGGGGGF@EFGGGGGGGGGGGDGGGGGFGE@@FGGFGGFGGGGGC@GGFGGG+FGGFGGDGGGCEFGGGEGGF<CFGGGGGGFGDGDGGGGGGCGECGEGG?FGF<EDEFCFGGCEGGGGGA,@FFGGFDFC@F9>DDFF>EE93DADGAD,@FGGGGGG@EGGGCEEGGG5EGFGGGGC>FCCFGDGD+;7D4AF3ED605:)()88<DG4@(;CC>:FGF7<*>)
@M03364:276:000000000-BLYN8:1:1101:19623:2536 2:N:0:1
GGACTACCGGGGTATCTAATCCTGTTTGCTCCCCATGCTTTCGTACCTCAGCGTCAGTATTAGGCCAGATGGCTGCCTTCGCCATCGGTATTCCTCCAGATCTCTACGCATTTCACCGCTACACTTGGAATTCTACCATCCTCTCCCATACTCTAGCTTCCCAGTATCGAATGCAATTCCTAGGTTAAGCTCAGGGATTTCACATCCGACTTACGAAGCCGCCTACGCACGCTTTACGCCCAGTAAATCCG
+
CCCCCGGCECEGG7FEFFGGGGEGFGGGGFGGGGGGGGGGGGGG8CCF<FG8FFGECG<CFDFFGGGGFCFGF,BCGFGGGGDEGGGGGFFGGGGGG8?F<<=EDCGGGGGGFGAEDFCCGGGG,4,E8FGGFFAF,,,A@=@DFC8D,DFDCGGDAEF9>FFEFDFFGGGC?AD,@AFG:E,,EFGFD9,@6,DC?DGGFGF79D0:+*3;<+**39:?5>>A4A(8@B?DDGG4F;CE=8=;C7@3:6)
@M03364:276:000000000-BLYN8:1:1101:21532:2574 2:N:0:1
GGACTACAAGGGTATCTAATCCTGTTTGCTCCCCACGCTTTCGCACCTGAGCGTCAGTCTTTGTCCAGGGGGCCGCCTTCGCCACCGGTATTCCTCCAGATCTCTACGCATTTCACCGCTACACCTGGAATTCTACCCCCCTCTACAAGACTCTAGCCTGCCAGTTTCGAATGCAGTTCCCAGGTTGAGCCCGGGGGTTTCACATCCGACTTGACAGACCGCCTGCGTGCGCTTTACCCCCAGTCATTCCG
+
CCCC8FE@@<A@FCF9@E9FEF<FCFGGFGGFFGGC6@:@CEFGG:@EFGCFFEEF:CEFGF9F<<,C6C7CGGGGGCCFC:F7CDFGGCDE5E,,B<,5FF,5@<FFECE+C,A<FEF>:F,EC@D=E<D:>,=F9EGGG6>DEF,@D8@=@DECEDGGF@6,>B;>CG>DEFCCF,7@56@FA9FGFG?**488*=87@DFC769*9C>3:*9*9*8/7EB?()(04>BBGD3<=)<;E309*206:7*
@M03364:276:000000000-BLYN8:1:1101:17051:2580 2:N:0:1
GGACTACACGGGTTTCTAATCCTGTTTGCTCCTCACGCTTTCGCACCTGAGCGTCAGTCTTAGTCCAGGGGGCCGCCTGCGCCACCGGTATTCCTCCAGATCTCTACGCATTTCACCGCTACACCTGGAATTCTACCCCCCTCTACAAGACTCTAGCCTGCCAGTTTCGAATGCAGTTCCCAGGTTGAGCCCGGGGATTTCACATCCGACTTGACAGACCGCCTGCGTGCGCTTTACGCCCAGTAATTCCG
+
CCCC8CE,,8C@@CEF9,CFF6C@C9<<<6CF,;CCC<CFD<,B@FGGE?AEGGDCCC<E,,9<ECC@FGC@77CF@F,=@78+4,4@CFF<5,,BB<FDF,4A@FD7F=:?EFC,54=@EG?D,AFGBEFG;DFFGDFC+=>DGGG9CDC7@>EE,@D8F8<8,3>;8DEFGG9@3@:;E>6*DC>??FG5CCCG=C80=7F7A*05CD5D>C6C*>C:;ED((097(>@BD33<F?GEGD2<FF=<FFD
@M03364:276:000000000-BLYN8:1:1101:19291:2581 2:N:0:1
GGACTACCGGGGTTTCTAATCCTGTTTGCTCCCCACGCTTTCGAGCCTCAGCGTCAGTTACAGACCAGAGAGCCGCCTTCGCCACCGGTGTTCCTCCATATATCTACGCATTTCACCGCTCCACATGGAATTCCACTCTCCTCTTCTGCACTCCAGTCTCCCAGTTTCCAATGACCCTCCCCGGTTGAGCCGGGGGCTTTCACATCAGACTTAAGAAACCGCCTGCGCTCGCTTTACGCCCAATAAATCCG
+
CCCCC8F,@FGGGDGGGGGFGC<FGGFCGFGGGDFCGGGGGAF@ACFFGFGGGEC7FGECGFG@FGFGEG,CFECEGGGFGGF7F,=F>+BFGGGGF85?A,EFGDGGGFGGGDDGGGDD:FFG,AF=EFAEGG9AED,=EGG?3CDGG8D8F,=DEF;BDF?D>,@;=;,@,;EF,4@3@>85>>*7,@,*4*4*=E*CF::;+*2;CG*:++2:7>FF)2>??F9:3B539<G96(;EG>:F4**):CC
@M03364:276:000000000-BLYN8:1:1101:10551:2590 2:N:0:1
GGACTACAAGGGTTTCTAATCCTGTTTGATCCCCACGCTTTCGCACATCAGCGTCAGTTACAGACCAGAAAGTCGCCTTCGCCACTGGTGTTCCTCCATATCTCTGCGCATTTCACCGCTACACATGGAATTCCACTTTCCTCTTCTGCACTCAAGTTTCCCAGTTTCCAATGACCCTCCCCGGTTGAGCCGGGGGCTTTCACATCAGACTTAACAAACCGCCTGCGCTCGCTTTACGCCCAATAAATCCG
+
CCCCCGGF<EGGGFGGGGFGGGGGGGGG<EFFGGGGGG>FGGGGGGCF<FGFGGGGGGF<FEGFGGDGCCDF@EFGGGGGGGFGGGGFEECFFGGGFGDGGGGGGEFGGGGGGGGGFGGGGGGGDFGGGFGGGAEFGEFGGGFG,E,=,@ECEFGG4,@DFFGFFDGB,6@FD,=@=D6=8CEDGGGG6DGGGEEC>8F6?DGGFG8FFGGG7C+:8FGF>EBF0AFE0355DC*564CGGFBFGFBDGD>
@M03364:276:000000000-BLYN8:1:1101:11210:2692 2:N:0:1
GGACTACTGGGGTTTCTAATCCTGTTTGATCCCCACGCTTTCGCACATCAGCGTCAGTTACAGACCAGAGAGCCGCCTTCGCCACTGGTGTTCCTCCATATATCTACGCATTTCACCGCTACACATGGAATTCCACTCTCCTCTTCTGCACTCAAGTCTCCCAGTTTCCAATGACCCTCCCCGGTTGAGCCGGGGGCTTTCACATCAGACTTAAGAAACCGCCTGCGCTCGCTTTACGCCCAATAAATCCG
+
CCCCCGGGGGGGGGGGGGGGGGGGGGGGGGGGGGGGGGGGGGGGGGGGGGGGGGGGGGGGGGGCGGGGGGGGGGGGGGGGGGGGGGGGCFGEFGGGGGGGGGGGGGGGGGGGGFFGGGGGEGGGGGGGF<EFGGGFGGCGGGGGEEFGCFFFGGGGGGFGGC?BFFGGDGFGGGGF8?DEGGGDGG>FGGGGGGGGGGCGF7CC@FCFFGDGG7C7FCGGFGF<7ABE9):<3C5<?(;EEEBFCF4AFFC
@M03364:276:000000000-BLYN8:1:1101:16482:2726 2:N:0:1
GGACTACTGGGGTTTCTAATCCTGTTTGCTCCCCACGCTTTCGAGCCTCAGTGTCAGTTACAGGCCAGAGAGCCGCTTGCGCCACCGGTGTTCCTCCATATCTCTACGCATTTCACCGCTACACATGGAATTCCACTCTCCTCTCCTGCACTCAAGTCTACCAGTTTCCAATGCATACAATGGTTGAGCCACTGCCTTTTACACCAGACTTAATAAACCACCTGCGCTCGCTTTACGCCCAATAAATCCGG
+
CCCCCFGGGGGDGGGGGG9FEEFAFFFGGGGFGGGFGGGGGGGGGGDEGGFGFGGCGGFFG<F8FGGGGGGGGFCFCC,9+@@@FF@FFE@FE9FGGCFGG,CFFFGGGGFFGGFGFEEGFGFD@EGGGGGGGGDFFGB8>E8+@FFFGGGGF=BEF,,@EFDGGGG;,,@E?88FEGGFG9833+,@@CFFCDFGGGGF<CC8@CF>>D@8:F7++;8:@CF)-//)8B?:<FFC;@G*:):A*:+1*:)
@M03364:276:000000000-BLYN8:1:1101:13639:2743 2:N:0:1
GGACTACACGGGTATCTAATCCTGTTTGCTCCCCACGCTTTCGTCCCTGAGCGTCAGTGTACATCCAGTAAATTGCCTTCGCCATTGGTGTTCTTCCTAATATCTACGCATTCCACCGCTTCACTAAGAATTCCATTTACCTCTATGTAACTCTAGTTTGCTAGTATCCAAAGCGGGCTGAGGTTGAGCCTCAGGCTTTAACTCTAGACTTAACAAACCGCCTACGAACGCTTTACGCCCAATAATTCCGG
+
CCCCCGGGGGGGGGGGGGGGGGGGGGGGGGGGFGGGGGGGGGGGGGGGGGGGGGGGGGGGGGGGGGFGGGGGGGGGGGGGGGGGGGGGGGGGGGGGGGGFGGGGGGGGGGGGFFGGFGGGGGGGGGCFGGGGGGGGGGGGGGGFGF>=;DEGGGGGGGADFC8DBFGGGFGFDECCEGGGGG6DFFGFGD6<FFFGGGGGGGGGFGGF>D>FGGGGGGGGFGFABD2A@FFDG4:@>@EEGF84:C=7;CD
@M03364:276:000000000-BLYN8:1:1101:13384:2768 2:N:0:1
GGACTACTGGGGTTTCTAATCCTGTTTGCTCCCCACGCTTTCGCACCTGAGCGTCAGTCTTTGTCCAGGGGGCCGCCTTCGCCACCGGTATTCCTCCACATCTCTACGCATTTCACCGCTACACATGGAATTCTACCCCCCTCTACAAGACTCTAGCTGACCAGTATCAGATGCAATTCCCGGGTTAAGCCCGGGGATTTCACATCTGACTCAATCAACCGCCTGCGTGCGCTTTACGCCCAGTAATTCCG
+
CCCCCFFGGGGGE:FAFFFFFFFGGGGGGGGGGGCECEGGGGGGGGGGG@FGEGGGGFGGGGGGFFEFFGGGGGFFGG@FFEEGGGGGGGGGGGGFGGGGGGFGGFGFGGE7FGGGGGGCCCEGGGGGGGFFGGGGG,D++6>DGGGFGGGGGGGGGGFFGDCFG9B>:ECAGGGGGGGGGGEB@>FGECFGGCGGGGGC+:AFAGGGCCCGDF++9=FCADED=A9EFB35DDGAFFCGGE29>C4)?C*
@M03364:276:000000000-BLYN8:1:1101:20058:2782 2:N:0:1
GGACTACTAGGGTATCTAATCCTGTTTGCTCCCCACGCTTTCGCACCTGAGCGTCAGTCTTCGTCCAGGGGGCCGCCTTCGCCACCGGTATTCCTCCAGATCTCTACGCATTTCACCGCTACACCTGGAATTCTACCCCCCTCTACGAGACTCTAGCTTGCCAGTTTCAAATGCAGTTCCCAGGTTGAGCCCGGGGATTTCACATCTGACTTAACAAACCGCCTGCGTGCGCTTTACGCCCAGTAATTCCG
+
CCCCCGGGGGGGGGGGG<FGGGGGGGGGGGGFFGGGGGDEFGGGGGGGGCGGGGEEEGGGGGGGGGGGGGGFGGGGGGGGGGFGFGGG7CFDGGAGGEFFGDFGAAFGGG=FGGDGDGGG7CEGFFGGGGGGGGGGFG8FEGEDGGG@C>CCFFFEFGGFCC7DGFGGEG9,,D9F,EFGCG?CF?64<CBF>EECEGGGGGF>=FGF7CFGGGF7D5F=)5A<<F>505:5)>CBF?GE5BF9*>FBFF2
@M03364:276:000000000-BLYN8:1:1101:12800:2829 2:N:0:1
GGACTACAAGGGTATCTAATCCTGTTTGCTCCCCACTCTTTCGAGCCGCAGCGGCAGTTACAGACCAGAGAGCCGCCTTCGCCACTGGTGTTCCTCCATATATCTACGCATTTCACCGCTACACATGGAATTCCACTCTCCTCTTCTGCACTCAAGTCTCCCAGTTTCCAATGACCCTCCCCGGTTGAGCCGGGGGCTTTCACATCAGACTTAAGCAACCGCCTGCGCTCGCTTTACGCCAAATAAATCCG
+
66@CCFGF,;<-CE<F<EF9FGC<C@6<@6CFC@@@,CCC,C6,,6++@@:CF+F7FCFFD<FEGD@FGC@FFCCFG7,C?:==CF<F,AF,@,CBEA9FAE4E@EFGGG7CE?,EFEGEEGFEE:FFFG<?A,@F;>9EEFCF,3>EGFG8B,,@EFD;DF88@CDG:C,@?GE=E8DECGGC:*C7EGFGG*>EGEFC81=+:6:*>FF77+3+02A00:B315@D>3)01*C2@6;?/)(*2*0-:69
@M03364:276:000000000-BLYN8:1:1101:20067:2874 2:N:0:1
GGACTACTGGGGTTTCTAATCCTGTTTGCTCCCCATGCTTTCGTACCTCAGCGTCCGTCTTAGGCCAGATGGCTGCCTTCGCCACCGGTATTCCTCCAGAGCTCTACGCCTTTCACCGCGACACATGGAATTCCACTCTCCTCTTCTTCACTCAAGTCTCCCAGTTTCCAGTGACCCTCCCCGGTTGAGCCGGCGGCTGTCACATCAGACTTAAGAAACCGCCTGTGCGCGCTTTACGCCCAATAAATC
+
6AB-8@F,CEFCCC,EFC,CF9C,C6,;@EECFGGD,,;CE6BE<FCFGGGGG7:+@E,EC9FFFFFF8@,B@CFE8C,,BFBF,:+8C+6,@E;9:,?,,A,=EFFFG+?7,55??+>++44CEFCEEAEFAF9F98>E,EDB,>,,@=E8,6@9C,,@EF@@=;,@CF,6=>=E8DCE8@B>3CG96BDEC*>=::*,0=F8+2+;7*;F77:+18CG5C3(3+/+,85:5//491/:C3()*:7)*
@M03364:276:000000000-BLYN8:1:1101:7009:2900 2:N:0:1
GGACTACTGGGGTATCTAATCCTGTTTGCTCCCCACGCTTTCGAGCCTCAGTGTCAGTTACAGGCCAGAGAGCCGCTTTCGCCACCGGTGTTCCTCCATATATCTACGCATTTCACCGCTACACATGGAATTCCACTCTCCTCTCCTGCACTCAAGACTACCAGTTGCTAATGCATACAATGGTTGAGCCCCTGCCTTTTACACCAGACTGAATAAACCACGTGTGCTCCCTTTCCGCCCAATAAATCCGG
+
CCBCCFCFGGFDGG@<FECEFCCCFEF,C9FAFF,@6CCCFG7DEEF@FGCEFCCAFEGFGCF,C@EF8,,@C:6@C4D,8CCCC@FEG:FEAF,EADF<,C;FCGDF:,B=?F<<FF@GGGEF,4,4ACFFFFGCEF=E>8D+DBAFD8E??FDD,8EGGGGG,3,7,6E,7=D,@9E@@D,@>88=C,+@++:DCB9,+52*00*;5D;;FFF=CF6:A*340**31*/989+>B>GC7)(;8:C?79:
@M03364:276:000000000-BLYN8:1:1101:24500:2905 2:N:0:1
GGACTACTGGGGTATCTAATCCTGTTTGCTCCCCACGCTTTCGCACCTGAGCGTCAGTCTTTGTCCAGGGGGCCGCCTTCGCCACCGGTATTCCTCCAGATCTCTACGCATGTCACCGCTACACCTGGAATTCTACCCCCCTCTACAAGACTCTAGCCTGCCAGTTTCGAATGCAGTTCCCAGGTTGAGCCCGGGGCTTTCACATCTGACTTAACAAACCGCCTGCGTGCGCTTTACGCCCAGTAATCCCG
+
CCCCCGGGGGGGGGGGGGFGGGGGGGGGGGFGGGGGGGGGGGGGDEEG8FFGGFGGGG9FGGF<FGGG8BFFGCFGEGGGGGGGG@FGGDFGGGGGG,BEE@FGFGFFCEE+CFFGG7FG7FDG@4EFEDEGGGGGFFGGEDEGGGGC@?DCF9ECGGA6DEGCFCCGECFF?F,<DCFFFFCCF9D7,>>*;CE=*:C?CDA@FG>FGFCF7DF>*1C5>CD0(A>01))<57C)=0;:E@1?7FB9F6*
@M03364:276:000000000-BLYN8:1:1101:8112:2925 2:N:0:1
GGACTACTAGGGTTTCTAATCCTGTTTGCTACCCATGCTTTCGAGCCTCAGCGTCAGTTACAGACCAGAGAGCCGCCTTCGCCACTGGTGTTCCTCCATATATCTACGCATTTCACCGCTACACATGGAATTCCACTCTCCTCTTCTGCACTCAAGTCTCCCAGTTTCCAATGCATACAATGGTTGAGCCACTGCCTTTTCCACCAGACTTAATAAACAACCTGCGCTCGCTTTACCCCCAATAAATCCGG
+
CCCCCGGGGGGGFGGGGGGGGGGGGGGGGGGGGGGGGGGGGGGGGGGGGGGGGGGGGGGGGGGGGGGGGGGGGEGGGGGGGGGGGGGGGGGGGGGGGGGGGGGGGFGGGFGGFGFFGGGGGGGGGGGGGGGGGGGFDF=EEFGDFGGGGGGGGGGGE@;FGGFFGGGGGF,;DFGGG?CCFGGCFGFGF,>DFFCGFFGF++<CADC6C9CF7D?+BF,,;CFFDEF>>9?>4?7:*(;=E4(9*=85*?5
@M03364:276:000000000-BLYN8:1:1101:14493:2927 2:N:0:1
GGACTACTGGGGTTTCTAATCCTGTTTGCTCCCCACGCTTTCGTCCCTGAGCGTCAGTGTACATCCAGTAAATTGCCTTCGCCATTGGTGTTCTTCCTAATATCTACGCATTCCACCGCTTCACTAAGAATTCCATTTACCTCTATGTAACTCTAGTTTGCTAGTATCCAAAGCGGGCTGAGGTTGAGCCTCAGGCTTTAACTCTAGACTTAACAAACCGCCTACGAACGCTTTACGCCCAATAATTCCGG
+
CCCCCGGGGGGGGGGGGGGGGGGGGGGGGGGGGGGGDGGGGGGGGGGFGGGGGGGGGGGGGGGGGGGGGGGGGGGGGGGGGGGGGGGGGGGGGGGGGGGGGFGGGGGGGGGGGFGGGGGGCCEGGGGGGGGGGGGGFGGGGGGGGGGGGGGGGFFGCFGGGGGGGGGGGGG9FGDGGGGGDFGGGG@CCGFDEFFFGGGCFGGGFCDGFFGG7<D79FFEFEDDFF=448>EDFG=)/=7C31;:7+)3*:
@M03364:276:000000000-BLYN8:1:1101:11708:2936 2:N:0:1
GGACTACCGGGGTATCTAATCCTGTTTGCTCCCCACGCTTTCGAGCCTCAGCGTCAGTTACAGACCAGACAGCCGCCTTCGCCACTGGTGTTCTTCCATATATCTACGCATTTCACCGCTACACATGGAGTTCCACTGTCCTCTTCTGCACTCAAGTTCCCCAGTTTCCGATGCACTTCTTCGGTTGAGCCGAAGGCTTTCACATCAGACTTACGAAACCGCCTGCGCTCGCTTTACGCCCAATAAATCCG
+
CCCCCGGFEGGGG>FGGGGGGGGGGGGGGGGGGGGGGGGGGGGGDGGGGGGGGGGGGGGGGGGGGGGGFFGGGGGGGGGGGGGGGDFGGGG>FEFGGGGGGGFGGGFGGDGGGGGGGGGGGGGGGGGGGGGGGGGFGGGGGGGGGGGGGGGGFFGGGCE6CFGDGGGGGGCECEGFGGGGFAEGGGGGGGGDD58:FGGGGFGFFF7?D>FCG7><CDE68CEFDF>:9D>EGGGFF;EGGFB@CFFAGG9
@M03364:276:000000000-BLYN8:1:1101:9689:2943 2:N:0:1
GGACTACTAGGGTTTCTAATCCTGTTTGCTCCCCACGCTTTCGAGCCTCAGTGTCAGTTACAGGCCAGAGAGCCGCTTTCGCCACCGGTGTTCCTCCATATATCTACGCATTTCACCGCTACACATGGAATTCCACTCTCCTCTCCTGCACTCAAGTCTACCAGTTTCCAATGCATACAATGGTTGAGCCCCTGCCTTTTACACCAGCCTTAATAAACCACCTGCGCTCGCTTTACGCCCAATAAATCCGG
+
CCCCCGGGGGGGGGGGGGGGFGFGGGGGGGGGGGGGGGGGGGGGGGGGGGFGGGFFGGGGGFGFGGGGGGGGGGGGGGGGGGGGDGGGGGGGGGGGGGGGGAEEGFGGGGDFGGGGGGGGGGGGDGG@FGGGGG,C,=DFGGGGGDGGGGFDEGF?;EDGGGGCD;,@DF9,,3@D,AFEDFDF=+,@=8++:D?FCCCFE:2+@G9***:77CCF+;,C?;A=45)*:8?:9CGEB9EGDF@FF:+/>57
@M03364:276:000000000-BLYN8:1:1101:19168:2948 2:N:0:1
GGACTACTGGGGTTTCTAATCCTGTTTGCTCCCCACGCTTTCGCACCTGAGCGTCAGTCTTTGTCCAGGGGGCCGCCTTCGCCACCGGTATTCCTCCAGATCTCTACGCATTTCACCGCTACACCTGGAATTCTACCCCCCTCTACGAGACTCAAGCCTGCCAGTTTCAAATGCAGTTCCCAGGTTGAGCCCGGGGATTTCACATCTGACTTAACAGACCGCCTGCGTGCGCGTTACGCCCAGTAATTCCG
+
BCCCCGG@FGGG:FGFFCGGGFGGGFDFFGGGGGGE7FGGGGGGGGGGGGGGEGEEGGGGGGGGDFGGGEGDGGGGGEGCGGGEBEDGGGGFF@=EGGDFFCFGGGGGCGGGFEFGGCFD+>=DFGGGDGE8FGGADGGCGE6DEGGGC+BFG?F9FCFGGGGGGFGGDD995;FG;;DFGF,:FD87FFFGGGG=7CGGGGGFAFC:@C2;F+:C7<CE3CB@;>1@:DB@)993B08EED?6CCFA7**
@M03364:276:000000000-BLYN8:1:1101:19698:2949 2:N:0:1
GGACTACTGGGGTATCTAATCCTGTTTGCTCCCCACGCTTTCGAGCCTCAGCGTCAGTTACAGACCAGAGAGCCGCCTTCGCCACTGGTGTTCCTCCATATATCTACGCATTTCACCGCTACACATGGAATTCCACTCTCCTCTTCTGCACTCAAGTCTCCCAGTTTCCAATGACCCTCCCCGGTTGAGCCGGGGGCTTTCACATCAGACTTAACAAACCACCTGCGCTCGCTTTACGCCCAATAAATCCG
+
CCCCCGGGGGGGGGGGGGGGGGGGGGGGGGGGGGGGGGGGGGGGGGGGGGGGGGGGGGGGGGGGGGGGGF<FGGGGGGGFGGGGGGGGGGGGGGGGGGGGGGGGGGGGGGGGGGGGGGGGCGGGGGGGGGGGGGGGGFGGGCFFDFGGFGGGGGGGFGFFGGGGGGGGGGGGGFGC?FGEGGGGGEG?FGGGGGGGGGGGGFDFFGF*8F<GGGGFFFGGFGB(4A654>>>DGF<F0CCE>(8DC?<C<)
@M03364:276:000000000-BLYN8:1:1101:8632:2997 2:N:0:1
GGACTACTGGGGTATCTAATCCTGTTTGATCCCCACGCTTTCGCACATCAGCGTCAGTTACAGACCAGAAAGTCGCCTTCGCCACTGGTGTTCCTCCATATCTCTGCGCATTTCACCGCTACACATGGAATTCCACTTTCCTCTTCTGCACTCAAGTTTCCCAGTTTCCAATGACCCTCCACGGTTGAGCCGTGGGCTTTCACATCAGACTTAAGAAACCGCCTACGCGCGCTTTACGCCCAATAATTCCG
+
CCCCCGGG9FGGGGGGGGGGGGGGGGGGGGGGGGGEGGGGGGGGGGGGGGGGGGGGGGGGGFGGFGGGGGGGGGGGGGGGGGGGGGFCFGGGGGGGFCGGAGGGG9FGGGGGGGFGGDEECFFGGGGGGGGGGGGGGGGGGGGGGGGAFFGGGGGGGGGGG@CEGGFGGGGGGGGGGGFD=DE8DE6D6B8>E8E6CFFEFCGFFGGGGGGGGFFDCCCFBE5A=A@F=;55<CF)145EGF0=6>73CF4
@M03364:276:000000000-BLYN8:1:1101:17773:2997 2:N:0:1
GGACTACCGGGGTATCTAATCCTGTTTGCTCCCCACGCTTTCGAGCCTCAGTGTCAGTTACAGGCCAGAGAGCCGCTTTCGCCACCGGTGTTCCTCCATATATCTACGCATTTCACCGCTACACATGGAATTCCACTCTCCTCTCCTGCACTCAAGTCTACCAGTTTCCAATGCATACAATGGTTGAGCCACTGCCTTTTACACCAGACTTAATAAACCACCTGCGCTCGCTTTACGCCCAATAAATCCGG
+
CCCCCGGGDGGGGGGGGGGGGGGGGGGGGGGGGGGGGGGGGGGGGGGGGFGGGGGGGGGGGGGFGEGGGGGGGGGGGEGGGGGGGGGGGGGGGGGGGGGGGGGGGGGGGGGGGGFFGGGGGGGGGGG?EGGGFGG9E=FGGGGGGGGGGGF?FEDFEFGFGF8FGGFFGGGGGGGGGGGGGDC>ACD?FC,59EGFEFGA9DGGA9C*9CCG7:CC@FG9FGF:=E@;@488FG=C:?CEGF@F7DCCCDC
@M03364:276:000000000-BLYN8:1:1101:25051:3020 2:N:0:1
GGACTACTGGGGTTTATAACCCTGTTTGCTCCCCAAGCTTTCGAGCCTCAGCGTCAGTTACAGACCCGCGAGCCGCCTCCGCCACTGGTGTTCCCCCCTACATCTACGCATTCCAACGCTACACATGGAATTCCACTCTCCTCTTCTGCACTCCAGTCTCCCAGTTTCCAATCACCCTCCCCGGTTTAGCCGGGGGCTTTCACATCAGACTCAACACACCGCCTGCGTCCGCTTTACGCCCACTAAATCCG
+
6---A;C<FC<:@+C,,6C,C,,,E<CEFFFF:FF,,,6C<CB6<C7EE<,C@@,B:6C<FF@<FC,@++86@FG7@=,A+BB+B9E8F,FFCC,:+4+B,,CF9EFCFF@=,?,,=+@6+@E,,A,<B,A:EFD>>DD<FFGFDGFB;88=D8=,CF,;>>DF353;E,,@,3@:57@C>CEE>>*,55?*1:*3=8:+;7:DAC+>*>D*2;*2*1A*0C.3(.()(0))9*9)93E>5>:F*7)6C6/
@M03364:276:000000000-BLYN8:1:1101:11690:3027 2:N:0:1
GGACTACTAGGGTATCTAATCCTGTTTGCTCCCCACGCTTTCGAGCCTCAGTGTCAGTTACAGGCCAGAGAGCCGCTTTCGCCTCCGGTGTTCCTCCATATATCTACGCATTTCACCGCTACACATGGAATTCCACTCTCCTCTCCTGCACTCAAGTCTCCCAGTTTCCAATGCACACAATGGTTGAGCCACTGCCTTTTACATCAGACTTAATAAACCACCTGCGCTCGCTTTACGCCCAATAAATCCGG
+
CCCCCGGGGGGGGGGGGGGGGGGGGGGGGGGGGGGGGGGGGGGGGGGGGGGGGGGGGGGGGGGGGGGGGGGGGGGGGGGGGGGGEGGGGCGFGGGGGFGGGGGGGGGGGGGGGGFFGGEECGGGGGGGFDFGGGGGGGGGGGGFGGGCDGGGGGFGGGGFFGGGGGGGGGGCCFFGCFEGGGGGD6,ADEGFGGFGGGGFGGGFFGG9;DFG7@99DG8@>CA44929<?>5CCF402:EGFF4DCA?<DC
@M03364:276:000000000-BLYN8:1:1101:20206:3036 2:N:0:1
GGACTACTAGGGTTTCTAATCCTGTTTGCTCCCCATGCTTTCGTACCTCAGCGTCAGTATTAGGCCAGATGGCTGCCTTCGCCATCGGTATTCCTCCAGATCTCTACGCATTTCACCGCTACACCTGGAATTCTACCATCCTCTCCCATACTCTAGCTTCCCAGTATCGAATGCAATTCATAAGTTAAGCTCAGGGATTTCCCATCCGACTTAAAAAGCCGCCTACGCACGCTTTACCCCCAGTAAATCCG
+
CCCCCGGDCFGGGFEGGGGGGGGGAFGGGGGCFGGGDGGGGGGFGGDCFGGGG:FGGEGE@EFFGEFFCEGFFC:FFFCF@FCCFGEDGFGFGGFGG8E9F8EGGGCFGGFGGCGGGGGGGGGGEBGCDEGGFG=FGFGGGGGGDGEDFC@FCFEF947EECFCGG,;@=8DF9=E=AF,@EC,E>E:,CD,2@F,+6,6++6+=0@=+=D>FC7F675C?G*1)/-3)*:5DDG4=*6=*)5AG+47+09
@M03364:276:000000000-BLYN8:1:1101:14475:3091 2:N:0:1
GGACTACTGGGGTTTCTAATCCTGTTTGCTCCCCACGCTTTCGCACCTGAGCGTCAGTCTTCGTCCAGGGGGCCGCCTTCGCCACCGGTATTCCTCCAGATCTCTACGCATTTCACCGCTACACCTGGAATTCTACCCCCCTCTACGAGACTCTAGCTTGCCAGTTTCAAATGCAGTTCCCAGGTTGAGCCCGGGGATTTCACATCTGACTTAACAAACCGCCTGCGTGCGCTTTACGCCCAGTAATTCCG
+
CCCCCGGGGGGGGEGGGGDGGGGGGGGGGGGGGGGGGGGGGGGGDFGGGGGGGGCEEEFGGGFGGGGGGGGGEEGDGGGGFGGDGBFGGCFEFGGG8FFEGGGF;FGGGC7FA<<ECCE>FD:EGGGGGDGFGFGGCFGGGGGGGFGCGEGCB,5;DFAEDEGCGGFEFGGGGGGGCFGGGGDGGCFGGGGGGGGGGEGFGGGF+01@+2>F7FFGCCFEEE>2;F>EF3:)>CC>*2>E:>60>C=AGD6
@M03364:276:000000000-BLYN8:1:1101:8742:3116 2:N:0:1
GGACTACAAGGGTTTCTAATCCTGTTTGCTCCCCATGCTTTCGTACCTCAGCGTCAGTATTAGGCCAGATGGCTGCCTTCGCCATCGGTATTCCTCCAGATCTCTACGCATTTCACCGCTACACCTGGAATTCTACCATCCTCTCCCATACTCTAGCTTCCCAGTATCGAATGCAATTCCTAAGTTAAGCTCAGGGATTTCACATCCGACTTAATAAGCCGCCTACGCACGCTTTACGCCCAGTAAATCCG
+
CCCCCGGFGGGGGGGGGGGGFGGGGGGGGGGGGGGGGGGGGGGGGGGGGGGGGGGGGGGGGFFFGGGGGGFGGFGGGGGGGGGGGG@CG@FAGGGGFGGGGGGGGGGGGEDGGGGGGEDEEGGGGGGGGGGGGGGGDF9FGGGGGGGD9DEGGGGDGFCGFGGCFEFEECFFCFGCFFGGGGF,C>EFGG,=,,D?DFGGG7AGFG+=>CGGGFFG9FGF>EF5);9?)@EFDDF=F@GGGEBFGGFFFF1
@M03364:276:000000000-BLYN8:1:1101:17223:3130 2:N:0:1
TTACCGCAGCTGCTGCCTCCCGTAGGAGTACACGTT
+
CCCCCGGGGGGGGGGGGGGGGGGGGGGGGGGGGGGG
@M03364:276:000000000-BLYN8:1:1101:12516:3177 2:N:0:1
GGACTACTGGGGTTTCTAATCCTGTTTGCTCCCCACGCTTTCGAGCCTCAGCGTCAGTTACAGCCCAGAGAGCCGCCTTCGCCACTGGTGTTCCTCCATATATCTACGCATTTCACCGCTACACTTGAAATTCCACTCCCCTCTTCTGCACTCAAGCCTCCCCGTTTCCATTGCCCCTCCCCGGTTGAGCCGGGGCCTTTCACACCCGACTTAAGAAACCCCCTGCGCCCGCTTTACTCCCACTAATTCCG
+
CCCCCGGGDGGGGGG<EGFFGGGAFGF@CCGFGG,@CGGGGDB,,B:FFF@<BFEE@F9,6CD,CCFF@@6CFFGFGGGG<FBCC8FD,,C?FFFCG8,,,9454@9DFB@F9B,C?+@>FE,A,,A,B<FDGDGG;,,AC=8D,4>4,E@=,,@E,+,3@7+3@BFG,@,,,39D=8EGG>E+@B*,,>>CCCG8?EC9+1=+)*)2):C57;+1:5FG5:891.(.(.)0C37)/.<<55(07C*-C>7
@M03364:276:000000000-BLYN8:1:1101:18282:3188 2:N:0:1
GGACTACTGGGGTATCTAATCCTGTTTGCTACCCATGCTTTCGAGCCTCAGCGTCAGTTACAGACCAGACAGCCGCCTTCGCCACTGGTGTTCTTCCATATATCTACGCATTTCACCGCTACACATGGAGTTCCACTGTCCTCTTCTGCACTCAAGTTTCCCAGTTTCCGATGCACTTCTTCGGTTGAGCCGAAGGCTTTCACATCAGACTTAAGAAACCGCCTGCGCTCGCTTTACGCCCAATAAATCCG
+
CCCCCGGGGGGGGGGGGGGGGGGGGGGGGGGGGGGGGGGGFGGGGGGGGFGGGGGGGFGGGGGGGGGGGFGGGGGGGGGGGGGGGGGGGGGGGGGGGGFGGGGGGGGGGGGGGGCFGGGG@@FGGGGGFGGGGGFGFGGCEG9DGEGGFGGGGGGGGGGGGGGGFGGGGGEGCECGGGGGGGGGGGGDGGGGGCGEGGGGFDGGFGGGGGGGGGGFGGGFBGFFF4=DBDFFGGFEF6E7CB7AGGFEGG>
@M03364:276:000000000-BLYN8:1:1101:11960:3193 2:N:0:1
GGACTACTGGGGTTTCTAATCCTGTTTGCTCCCCACGCTTTCGAGCCTCAGTGTCAGTTACAGGCCAGAGAGCCGCTTTCGCCTCCGGTGTTCCTCCATATATCTACGCATTTCACCGCTACACATGGAATTCCACTCTCCTCTCCTTCACTCAAGTCGCCCAGTTTCCCATGACCCTCCCCGGTTGAGCCGGGGGCTTTCACATCAGACTTAAGCAACCGCCTGCGCCCGCTTTGCGCCCAATAACTCCG
+
C9-ACCEA6FFECCFEEFGD<96CFGE<FGGGGC@@FG:@C<,@E;BCCCC,@6FFGCF<<,,CCF<FCE,8<C@C+@FA@CE,@FGG=FF:?FGEFGFC?AEFFGFG7CGGGGC<FFF=CC9=,9,4B??D,AEGCG9FFGDDFF9,CD>+D8BF@>+6@B+>F;@;,3,3@FF8,13A8CEGFEC<7,,*4:CEG*B?+=E++0+;*66:@71+2*<*2*:,/=>)())7)/C)*3>EGB(76D64CG*
@M03364:276:000000000-BLYN8:1:1101:17446:3213 2:N:0:1
GGACTACTGGGGTTTCTAATCCTGTTTGCTCCCCACGCTTTCGCACCTGAGCGTCAGTCTTCGTCCAGGGGGCCGCCTTCGCCACCGGTATTCCTCCAGCTCTCTACGCATTTCACCGCTACACCTGGAATTCTACCCCCCTCTACGAGACTCAAGCCTGCCAGTTTCGGATGCAGTTCCCAGGTTGAGCCCTGGGATCTCACATCTGCCTTAACAAACCGCCTGCGTGCGCTTTACGCCCCGCACTTCCG
+
CCCCCFFGGGGGFGGDF9@F9EFGGGGGFDAEFGGGGDFFGGCF,@FEEC@ECGG7FFGGGGGDGGGGGCFEGGGGECGG7@FGEECC:F7FGGGEE<F,:?E@F99DC@F:FE<?FC:==:,FGF8<F,C=DCGGCFGGGEEFG9++++858C::DECGGGG?FABFGC*6@>D?,5:,,?CBF9C??,B/,=C8,6*=C7:*:;+1+**3*:;;29CF358;;FB:(37.)9/-*,*8>)3)/)08FC*
@M03364:276:000000000-BLYN8:1:1101:7129:3218 2:N:0:1
GGACTACTCGGGTATCTAATCCTGTTTGCTCCCCACGCTTTCGTCCCTGAGCGTCAGTGTACATCCAGTAAATTGCCTTCGCCATTGGTGTTCTTCCTAATATCTACGCATTCCACCGCTTCACTAAGAATTCCATTTACCTCTATGTAACTCTAGTTTGCTAGTATCCAAAGCGGGCTGAGGTTGAGCCTCAGGCTTTAACTCTAGACTTAACAAACCGCCTACGAACGCTTTACGCCCAATAATTCCGG
+
CCCCCGGGGGGGGGGGGGGGGGGGGGGGGGGGGGGGGGGGGGGGGGGGFGGGGGGGGGGGGGGGGGGGGGGGGGGGGGGGGDFEGAFGGGGGGGGGGGGGGGGGGGGGGGGGAFGGFGDGGGGGGFFFFFGGEFEGGGGGGGGGFGGGGGGFGGGFFGGGGFFGDGFG;DDFC?E6EGCECFFGG8FFGGGGGGGGGGGF7<:2=CDFFG7:FGFGGG8>5?AA4BF9=>A>DD8;DFGGGFDA;C=?>CD
@M03364:276:000000000-BLYN8:1:1101:24676:3231 2:N:0:1
GGACTACTCGGGTATCTAATCCTGTTTGCTCCCCACGCTTTCGAGCCTCAGCGTCAGTTACAGACCAGAGAGCCGCCTTCGCCACTGGTGTTCCTCCATATCTCTGCGCATTTCACCGCTACACATGGAATTCCACTTTCCTCTTCTGCACTCAAGTCTCCCAGTTTCCAATGACCCTCCACGGTTGAGCCGTGGGCTTTCACATCAGACTTAAGAAACCGCCTGCGCTCGCTTTACGCCCAATAACTCCG
+
CCCCCGGGGGGGGCFGFFGGGFGGGGGGGGGGGGGGGGGGGGGGGGGFGGGGGEEGGGGGGGGC@FGGGGG7DEFDCCEGGGFGGGGGGGGGGGFGGGGAEGGFFFAFGGC@FFFGGGGCFFGG,AFGFFEGFGGGGFFGGFG8@EFAEF88DG8FFF;EAE8FGGFF,;,@@>D?DGGGGGGDG>E6?7>CCEGGGC>?FFFG>F+CDFDDD:++29EEBD?@@F@E@>BEGFC6C;CE5>754>4;7D/
@M03364:276:000000000-BLYN8:1:1101:14182:3236 2:N:0:1
GCGGATGTGGTGGGTGTACCTCTATTTGCTTTCCCACTCGTTCAATCCGGTTGGTAGTTCTCTTGCTTGCGTCCCCCCTCTCCACCGCTCGTGGGTCATCATCTCTTGGAATTCCTCCGTCATCCATGTTACTCACTCTCCTCTCCCTCGCATCACCTCTACCGATTCTTATGCGTACCACTTCTTTACAACCTCCTTCTAGCCGCTACTTCATCAACCCGTCACACACGCTGTCATCTCCCACAACACT
+
----,++,,-6=,@+,6,,,,;,,-<C,,6<C;,<,;,;:;,,,,;;,++6+8@F,;CC,,,;C6,,9<96+@+6,++87:C8,,:+8+48C,,+4?,,,,,,,,,,,,,,5,:,<C:++,+,,,,,,:<,,,86,4,4,@,4+,4,,,++++6,,8@,,,8,++3@3,7,,,,+3++:,5,33,7,,5,5,*3,,4,,,+5,**/*//*+41221*0,*)/)((+(),)))*/2)19+++)(2:*)/**
@M03364:276:000000000-BLYN8:1:1101:9551:3238 2:N:0:1
GGACTACTGGGGTTTCTAATCCTGTTTGCTCCCCACGCTTTCGCACCTGAGCGTCAGTCTTTGTCCAGGGGGCCGCCTTCGCCACCGGTATTCCTCCACATCTCTACGCATTTCACCGCTACACATGGAATTCTACCCCCCTCTACAAGACTCTAGCTGACCAGTATCAGATGCAATTCCCGGGTTAAGCCCGGGGATTTCACATCTGACTCAATCAACCGCCTGCGTGCGCTTTACGCCCAGTAATTCCG
+
CCCCCGGGGGGGGGGGGGFFGGGGGGCGGGGGGGGGGGGGGGGGEGGGGGGGGGGGDGGGGGGGGGGGGGGGGGGGGGGGGFGGGGGGGFGEFGGGGGGGAFGGGGGGGGDGGGGGGGGGGGGCGGGGGGGGGGGGGGGGGGGGDGGGF6EGF9F9FAAEGGGGGGFGDFFGGGGGDFGFGGGGGDGF@FGGCDCE58F+CFGGFGGGDG7FGGGGDDFDBEFF6=17?DBFGGGFFBGGG3():*=9CD2
@M03364:276:000000000-BLYN8:1:1101:10816:3260 2:N:0:1
GGACTACAAGGGTATCTAATCCTGTTTGCTACCCATGCTTTCGAGCCTCAGCGTCAGTTACAGACCAGACAGCCGCCTTCGCCACTGGTGTTCTTCCATATATCTACGCATTTCACCGCTACACATGGAGTTCCACCGTCCTCTTCTGCACTCAAGTTCCCCAGTTTCCGATGCACTTCTTCGGTTGAGCCGAAGGCTTTCACATCAGACTTAATAACCCGCCTGCGCGCGCTTTACGCCCAATAAATCCG
+
CCCCCGGF@EFEGFGFFFAFGGGGGGFF<F<FFGGGDGDFGCFGGGGGGGGGG@F7@FEFG,E,C8EC@,CADD@FFECG7BFEFDDEGFACG<FFGGGGGFGGGGGGGG>FFFFGGG>@7F9E>B<FGCEEEFF,,8>FGGG?DCE,CD==8DGGC9,,CFGCEE==3+@CEEGGF8,@E;DEBEGFFDB+1583,6@62=A+1CC**;D95++=9*>F4C//6AB4/8:><DC<FDGGG>(;CF+);C1
@M03364:276:000000000-BLYN8:1:1101:23200:3271 2:N:0:1
GGACTACTGGGGTATCTAATCCTGTTTGCTCCCCACGCTTTCGAGCCTCAGCGTCAGTTACAGACCAGAGAGTCGCCTTCGCCACTGGTGTTCCTCCATATATCTACGCATTTCACCGCTACACATGGAATTCCACTCTCCTCTTCTGCACTCAAGTCCCCCAGTTTCCAATGACCCTCCCCGGTTGAGCCGTGGGCTTTCACATCAGACTTAAGAAACCGCCTGCGCCCGCTTTACGCCCAATAAATCCG
+
CCCCCCFGFGGGG@FGGGGGGGGGGGGGGFEFGGGGGGGGFFE8AFGGGGGGGGEGG9FC9E,6FGGFF<,@FFGGDGGGGG7FFG=EEBFGGGGFFGGGGGEGFGGGGGGGGGGGDEG6F=:FE,,FFEFGFGGGDCFGGGGG9,EBAFGFGGGG4,,,6@ED>BFBFFCFFFEC@,6@+@>>FCEC,8D81:>CFF8<:CF947+;7C>98+5::*<E)=B2(;55(:5577*);0EGDA6;**177C)
@M03364:276:000000000-BLYN8:1:1101:14893:3291 2:N:0:1
GGACTACCGGGGTATCTAATCCTGTTTGCTCCCCACGCTTTCGCACCTGAGCGTCAGTCTTTGTCCAGGGGGCCGCCTTCGCCACCGGTATTCCTCCAGATCTCTACGCATTTCACCGCTACACCTGGAATTCTACCCCCCTCTACGAGACTCAAGCTTGCCAGTTTCCAATGCAGTTCCCAGGTTGAGCCCGGGGATTTCACATCTGACTTAACAACCCGCCTGCGTGCGCTTTACGCCCAGTAATTCCG
+
@C@CCG8FGCEEFEGFFFGGGGGFFDDEF,@FCFCFGGDGCFGG:@@<E8,FFFG7F,E<EFCFGGG<CCEE@@FCCFEFGG:BFEF+CCFE<FAEE,?,,=E<;F<F>+C7FEED,C=@GGGGG?FFFDFDCD99D86@8C+C;DFGG+>@CC7:>D,D:FCEG9>C3?;;=FCFGFFG69C5FF8,=CF5:*BC*:<C7:++;CDG77>7+7;+2*3:)77<:FF3(.7BGGC<F?G8*8:F7*9<7:2
@M03364:276:000000000-BLYN8:1:1101:15010:3295 2:N:0:1
GGACTACTGGGGTTTCTAATCCTGTTTGCTCCCCACGCTTTCGAGCCTCAGCGTCAGTTACAGACCAGAGAGTCGCCTTCGCCACTGGTGTTCCTCCATATACCTACGCATTTCACCGCTACACATGGAATTCCACTCTCCTCGTCTGCACTCAAGTCTCCCAGTTTCCAATGACCCTCCCCGGTTGAGCCGGGGGCTTTCACAGCAGACTTAAGAAACCGCCTGCGCTCGCTGTACGCCCAATAAATCCG
+
CC<CC<CFCG<FC:,EFC<FCFDEDF<CE;EA@@<FFGFEGFE8EEEE@8F6CF@,,CFDFFGEFCFGFGFC,C+@,C,EFCFEFFC8,BECAFFG8,<BF<,,,<,4>,8FFGGG97++8@A,,AFGEF,?AE;?FG9F88E++@D?FAEDF8D9EGBDFGGGDDFF,3,BF93==@FD+=:+5+@C?EF*CEEGCE>6:+=>0C6D4DD:7@7C7CFG>ED@@F05.)<BC1/)*,2:E@?>FFF<GGC
@M03364:276:000000000-BLYN8:1:1101:25126:3316 2:N:0:1
GGACTACTGGGGTATCTAATCCTGTTTGCTCCCCACGCTTTCGCATCTGAGCGTCAGTTTTTGTCCAGGGGGCCGCCTTCGCCACTGGTGTTCCTCCTGATCTCTACGCATTTCACCGCTACACCTGGAATTCTACTTCCCTCTACAAGACTCTAGCCTCCCAGTTTCAAACGCAGTTCCCAGGTTGAGCCAGGGGCTTTCACATATGACTTAACCTACCGCCTGTGTGCGCTTTACACCCAGTAATTCCG
+
CCCC@,C<EGGG7FFGGFF<;@@FGGGFGGAFFGFD:+@6CF:@,,7CCE,CF+CFDF,<CC@FGFGG8,6@@:CE+B:?FGFG:4CFF,EFC?@EF8<E?,@DFGGC+4CEE9D9C+@@4>,,,,A<,AEFGF,E,,,AEGGGEGG9,@E?FGF,@=,,,@@>D9,37@;,4@:@@;A7,,@DCF>6CCF,4*>59B:ED+:+1+++4B>8+1+*+*14:78;00.3(7=>D<C3+)+?756)++1)1@;
@M03364:276:000000000-BLYN8:1:1101:20531:3324 2:N:0:1
GGACTACTAGGGTTTCTAATCCTGTTTGCTCCCCACGCTTTCGAGCCTCAGCGTCAGTTACAGACCAGAGAGTCGCCTTCGCCACTGGTGTTCCTCCATATATCTACGCATTTCACCGCTACACATGGAATTCCACTCTCCTCTTCTGCACTCAAGTCTCCCAGTTTCCAATGACCCTCCCCGGTTGAGCCGGGGGCTTTCACATCAGACTTAAGAAACCGCCTGCGCTCGCTTTACGCCCAATAAATCCG
+
CCCCCGGGEGGGFGGGGGGGGGGGGGGGGGGFGGGGGGGGGGGGEEGGGGGGGGGCGGGGGGGFGGGF8DFE@FGGGGGGGGGGGGGGGGGGGGGGG8CFGGGGGAFFGGGGGGGGGGGGGGFGFFGGEFFGGGGGGGGGGFGFFG;EFGGGFFCF4=BFGGFGGGGGGGAEGDFGF,DE?6BEGGECFGGC7EEEGDGGG:CFFGG=FGF:@CCCD<FGFC3((A@F9EBDGGG)9:CGGFBFGCFFGG3
@M03364:276:000000000-BLYN8:1:1101:19362:3350 2:N:0:1
GGACTACTGGGGTTTCTAATCCTGTTTGCTCCCCACGCTTTCGCACCTGAGCGTCAGTCTTTGTCCAGGGGGCCGCCTTCGCCACCGGTATTCCTCCACATCTCTACGCATTTCACCGCTACACATGGAATTCTACCCCCCTCTACAAGACTCTAGCTGACCAGTATCAGATGCAATTCCCGGGTTAAGCCCGGGGATTTCACATCTGACTCAATCAACCGCCTGCGTGCGCTTTACGCCCAGTAATTCCG
+
CCCCCGGGGGGGFFGGGGGGGDGGGGGGGGGGGGGGGGGGGGG7FGCFDGGGGGGGGGAFGGGG6CCFF@FC@@@EGGGGGGGEB@FGGGGGGEEG=FFFGGFGGGFFFGGCGGGFGGGGGGGGFG?FFFGFFGFFGF6FEGGGGG9FEFFFF9DFGG9,@DGGG,@;CC9EFGGFGGGGG5*:FGEFF;D:CEGG5CGGGGGCAGGFFGG@6CFC489E5C5;;:77?@:5CDD>FF>EEB:)::762C*
@M03364:276:000000000-BLYN8:1:1101:10881:3355 2:N:0:1
GGACTACAGGGGTTTCTAATCCTGTTTGCTCCCCACGCTTTCGCACCTGAGCGTCAGTCTTTGTCCAGGGGGCCGCCTTCGCCACCGGTATTCCTCCAGATCTCTACGCATTTCACCGCTACACCTGGAATTCTACCCCCCTCTACGAGACTCAAGCCTGCCAGTTTCGGATGCAGTTCCCGGGTTGAGCCCGGGGATTTCACATCCGACGTGACAGACCGCCTGCGTGCGCTTTACGCCCAGTAATTCCG
+
CCCCCGGGGGGGGGGGGGDGGGGGGGGGGGGGGGGGGGGGGGGCFGGGGGGGGGGGGFFGGFGGGGGGGGGGGGGGGGGGGGGGGGGDGEGGGGGGGGGGGGGFGGGGGEBFGGGGGGGGGGGGGGGFGGGGGGGGGGGGGGGGGGGEGGGGGGGCGGGGGDGGGGGG8CEC>FGGGGG?CEGGGGGFGGFFEEG8>C8<::CFFG5DD<5DCDDGGGGGFG>??FF<:DFEGC<>F6EEG@66:*=.:>>
@M03364:276:000000000-BLYN8:1:1101:13085:3370 2:N:0:1
GGACTACTCGGGTATCTAATCCTGTTTGCTACCCACACTTTCGAGCCTCAACGTCAGTTACAGTCCAGAAAGCCGCCTTCGCCACTGGTGTTCTTCCATATATCTACGCATTTCACCGCTACACATGGAGTTCCACTTTCTTCTACTGCACTCAAGTCATCCAGTTTCCAAAGCAATTCCTCAGTTGAGCTGATGGCTTTCACTTCAGACTTAAATAACCGTCTGCGCTCGCTTTACGCCCACTAAATCCG
+
CC-@C@FFGCGEF@EDEGC,C,CFCEEFGGGFFFDE7FFFAF7CFFGGGEA<CFEEGGECF<CFGF,EC,CEGF@GGGGGDGGGD<AEGFF@EF;E<FA95<FFG9DFGGE7<AEFFGCCCC9AB,:A,===,999EDFF,9ED,EF9>,EFF?,=EED,C,,6C=FFFA;>8DF8,A9FFDGFA9D,@8DC2,,6=,6@AD:E3?CGGG6CCC7C@?9A@*<):C9>5@BAD*3/B)1C5?(;**;/=;C
@M03364:276:000000000-BLYN8:1:1101:18247:3398 2:N:0:1
GGACTACTGGGGTTTCTAATCCTGTTTGCTCCCCACGCTTTCGAGCCTCAGTGTCAGTTACAGGCCAGAGAGCCGCTTTCGCCACCGGTGTTCCTCCATATATCTACGCATTTCACCGCTACACATGGAATTCCACTCTCCTCTCCTGCACTCAAGTCTCCCAGTTTCCAATGACCCTCCCCGGTTGAGCCGGGGGCTTTCACATCAGACTTAAGAAACCGCCTGCGCTCGCTTTACGCCCACTAAATCCG
+
CCCCCGFGGGGGGGGGGGEGFGGDGGGGGGGGGGGGGGGGGGGGGGGGGGGFFGGGFEFFGGGGGGGGGGGGGFGGGGGGGGGGGGGGGGFFGGGGGCGGGGGGGGGGGGDGGGFGGGGGGGDGFF@FFEFCGGGGGGFGGGGGGGGGGGGGGGFGGGGGGGGGFGGGFDFGGGGCGGFEGGEGGGGGGFD>EEDEEE,<DCFF@F78*8FCFFC7DGGG3EF0(=932;BBD3349(/:ED()29?AGG<
@M03364:276:000000000-BLYN8:1:1101:19382:3401 2:N:0:1
GGACTACTGGGGTTTCTAATCCTGTTTGCTCCCCACGCTTTCGCACCTGAGCGTCAGTCTTTGTCCAGGGGGCCGCCTTCGCCACCGGTATTCCTCCACATCTCTACGCATTTCACCGCTACACCTGGAATTCTACCCCCCTCTACAAGACTCTAGCCTGCCAGTTTCGAATGCAGTTCCCAGGTTGAGCCCGGGGATTTCACATCCGACTTGACAGACCGCCTGCGTGCGCTTTACGCCCAGTAATTCCG
+
CCCCCCFGGGGGGGEEGGFFGGCFGGEGGGGFGEGGGGGGGFEGGGGGGGGGGGGGGGGGGGGFGAFFGECEGGGG:FGGGGEGGGGG@>FCFDG9FFGGGGGGFEGGGE+BEFGGGGDGEC=FFGGGGFADGGFFFGGGGGGGGGGGE?CFCGC9EFG6DGFGCCF;E5DFFGFFCE;AEC,:FD8E6CGGGG5C5:CFGGGGFGD<*588D>*+><GFDGF?:F>:(<@@C*5)18C*:;4;F7@DFG<
@M03364:276:000000000-BLYN8:1:1101:16962:3404 2:N:0:1
GGACTACAAGGGTATCTAATCCTGTTTGCTCCCCATGCTTTCGTACCTCAGCGTCAGTATTAGGCCAGATGGCTGCCTTCGCCATCGGTATTCCTCCAGATCTCTACGCATTTCACCGCTACACCTGGAATTCTACCATCCTCTCCCATACTCTAGCTTCCCAGTATCGAATGCAATTCCTAAGTTAAGCTCAGGGATTTCACATCCGACTTAAGAAGCCGCCTACGCACGCTTTACGCCCAGTAAATCCG
+
CCCCCGGGGGGGGGGGGGGGGGGGGGGGGGGGGGGGGGGGGGGGGGGGGGGGGGGGGGFGGGGFGGGGGGGGGGGGGGGGGGGGGGGGGGGGGGGGGGGGGGGGGGGGGGGGGGGGGGGGGGGGGGGGGGGGGG;FGGFGGGGFGGGGGGGGGGGGGGAFGGFEGGGGGGGGGGGGGGGFFFGGGGFFG998DFGGGFGGGGGGFDGC7DGDDGGGGFFGEGFAAFFFFFB4DGGEFFGGD>=8DFFFGC2
@M03364:276:000000000-BLYN8:1:1101:21853:3409 2:N:0:1
GGACTACACGGGTTTCTAATCCTGTTTGCTCCCCACGCTTTCGAGCCTCAGTGTCAGTTACAGGCCAGAGAGCCGCTTTCGCCTCCGGTGTTCCTCCATATATCTACGCATTTCACCGCTACACATGGAATTCCACTCTCCTCTCCTGCACTCAAGTCCCCCAGTTTCCAATGCACTCAATGGTTGAGCCACTGCCTTTTACATCAGCCTTAAGACACCACCTTCGCTCGCTTTACGCCCAATAAATCCGG
+
CCCCCFGEFFD@CF7,@F@<C<FCCCEFGAEE@FFEGGFEGGCDFGGGGGCFFGEFEGGGGFC8DFFGE8FCD<FF@:D<FGFCB=CCGCF4A@99A?9,55@BEFFGGCFGGGG9EF7ECFFA,,=?FECF,?EE,,6A8DFFDFFGC,43,3@9,,,,>CEEFE;DFG>,=>FG,@,,@,333+3,5@,:1@9:E9,9+=C7+5*2*3=*2+2*0;:1:?43435)(8A?5CDC)(3*25;)7:87C<D
@M03364:276:000000000-BLYN8:1:1101:6747:3417 2:N:0:1
GGACTACTAGGGTATCTAATCCTGTTTGCTCCCCACGCTTTCGAGCCTCAGCGTCAGTTACAGACCAGAGAGCCGCCTTCGCCACTGGTGTTCCTCCATATATCTACGCATTTCACCGCTACACATGGAATTCCACTCTCCTCTTCTGCACTCAAGTCTCCCAGTTTCCAATGACCCTCCCGGGTTGAGCCGGGGGCTTTCACATCAGACTTAAGAAACCGCCTGCGCTCGCTTTACGCCCAATAAATCCG
+
CCCCCGGGGGGGGGGGGGGGGGGGGGGGGGGGGGGGGGGGGGGGGGGGGGGGGGGGGFGGGGGGGGGGGGGGGGGGGGGGGGGGGGGGFGGGGGGFGGGGGGGGGGGGGGGGGGGGGGGGGGGGDFGGFFFGFGGGGGGGGGGGGGGGGGGGGGG8EDFGGGGGEDFGAEGGGFFEFFGGG6CGGGGFFGGG6CEGGGGGC7CGFGGFGF8>FDGGFFGGFGED;A>D6;>BGGGFFFGGGFFFGGFBGGD
@M03364:276:000000000-BLYN8:1:1101:21655:3487 2:N:0:1
GGACTACTCGGGTTTCTAATCCTGTTTGCTCCCCACGCTTTCGAGCCTCAGCGTCAGTTACAGACCAGAGAGCCGCCTTCGCCACTGGTGTTCCTCCATATATCTACGCATTTCACCGCTACACATGGAATTCCACTCTCCTCTTCTGCACTCAAGTCTCCCAGTTTCCAATGACCCTCCCCGGTTGAGCCGGGGGCTTTCACATCAGACTTAAGAAACCGCCTGCGCTCGCTTTACGCCCAATAAATCCG
+
CCCCCGGGGGGGGGGGGGDGGGGGGGGGGGGGGGGGGGGGGGGGGGGGGGGGGGGGGGGGGGGGGGGGGEFGGFGGGGGGGGGGGGGG9EGGGGFGGGDGGFGGGFGGGEGDFGGGGGGEGGGGGGGGF<F:EFGGGGGGGGGGGGGGGGGGGGGGFGAFFGFGFG9FGGDC,DFCFGGEGGGDFGG,<FGEEGEGGGDCFGG7FGGGGDCCGGGG7CGGFGFFFF9EFFFFDGGFFFGEGF:44:7<FG<
@M03364:276:000000000-BLYN8:1:1101:17736:3489 2:N:0:1
GGACTACTGGGGTTTCTAATCCTGTTTGCTCCCCACGCTTTCGAGCCTCAGCGTCAGTTACAGACCAGAGAGCCGCCTTCGCCACTGGTGTTCCTCCATATATCTACGCATTTCACCGCTACACATGGAATTCCACTCTCCTCTTCTGCACTCAAGTCTCCCAGTTTCCAATGACCCTCCCCGGTTGAGCCGGGGGCTTTCACATCAGACTTAAGAAACCGCCTGCGCTCGCTTTACGCCCAGTAAATCCC
+
CCCCCGGGGGGGGGGGGGGGGGGGGGGGGGGGGGGGGGGGGGGGFGGGGGGGGGGGGGGGGGGGGGGGGGGGGGGGGGGGGGGGGGGGGGGGGGGGGGGGGGGGGGGGGGGGGGGGGGGGGGGGGGGGGGGGGGGGGGGGGGGGGGGGGGGGGFGGGFGGGGGGDFGGGGGGGGGGGGGGDDB>FECFGGGEG5CGEGGGG8@FF0+8CFGGFFGD+*=A35A@DF>D@FF>GCG<BBEGC5?FFFFFG4*
@M03364:276:000000000-BLYN8:1:1101:6276:3506 2:N:0:1
GGACTACTAGGGTATCTAATCCTGTTTGCTCCCCACGCTTTCGAGCCTCAGCGTCAGTTACAGACCAGAGAGCCGCCTTCGCCACTGGTGTTCTTCCATATATCTACGCATTTCACCGCTACACATGGAGTTCCACTGTCCTCTTCTGCACTCAAGTTCCCCAGTTTCCGATGCACTTCTTCGGTTGAGCCGAAGGCTTTCACATCAGACTTAAGAAACCGCCTGCGCTCGCTTTACGCCCAATAAATCCG
+
CCCCCGGGGGGGGGGGGGGGGGGGGGGGGGGGGGGGGGGGGGGGGGGGGGGGGGGGG9FGGGGGGGGGGGGGGGGGGGGGGGGGGGGGGGGGGGGGGGGGGGGGGGGGGGG@FGGGGGGGGEGGGFGGGGGGGGGGGGGGGGADEEFGGFEFFGGGGFGGGGGGGGGGGGGGGGGGGGGGGGGGGGGGGF6CEEECCFGGFGGGFGGGGGFFGGCCFFG7?DD?FFF>=DBEGG:4=;EEGFFF7CF3+69
@M03364:276:000000000-BLYN8:1:1101:13483:3554 2:N:0:1
GGACTACTGGGGTTTCTAATCCTGTTCGCTACCCATGCTTTCGCTCCTCAGCGTCAGTAACTGCCCAGAGACCTGCCTTCGCCATCGGTGTTCCTCCTGATATCTGCGCATTTCACCGCTACACCAGGAATTCCAGTCTCCCCTACAGTACTCAAGTTATGCCCGTATCGCCTGCACGCCCGGAGTTAAGCCCCGGAATTTCACAGACGACGCGACAAACCACCTACGGGCTCTTTACGCCCAGTAATTCC
+
CCCCCGGGGGGGGGGGGGGGGGGGGGGGGGGGGGGGGGGGGGGGGGGGGGGGGGGGGGGGGGGGFGGGGGGGGGGGGGGGGGGGGGGGGGGGGGGGGGGGGGGGGGFFGGGGGGGGGGGGGGGGFFGGGGGGCFGGCDEGEFGGGGGFGCEFGGGGGGGFEFGGDEGFFGGEEFGGGGGG6EEGGGGGGEFDFGGGG>C?>FGGFFCFCDDDGD<D5CCC:FF28;EFFF55DCD<44?EGF649C?<7CD
@M03364:276:000000000-BLYN8:1:1101:10904:3557 2:N:0:1
GGACTACTAGGGTATCTAATCCTGTTTGCTCCCCACGCTTTCGAGCCTCAGTGTCAGTTACAGGCCAGAGAGCCGCTTTCGCCACCGGTGTTCCTCCATATATCTACGCATTTCACCGCTACACATGGAATTCCACTCTCCTCTCCTGCACTCAAGTCTACCAGTTTCCAATGCATACAATGGTTGAGCCACTGCCTTTTACACCAGACTTAAGAAACCACCTGCGCTCGATTTCAGCCCAATAAATCGGG
+
CCCCCCE6EFFCFEFFFFGGGDGGGGGGGGFGGGGG@FGGG9CDEEGGGGGG<FFFAFFAEFFGCFFGGCEGG8@CF@D,@FEGGCFGGEGG?@=FGGGGGA=94FFFGCEEGGGGGG>=CFCEFEFGDEEGGGGGGFDFB@8+D@FEFGGFFGGGG9;>AFGFGGG9=F9EF8FG:@9EGGFD9BF,@D,=E?E8CEEGC7,=:9=DCF@C+<7+AC:75*;@)*/3)*))4*+*+*2*,:5;>FF***2
@M03364:276:000000000-BLYN8:1:1101:21037:3560 2:N:0:1
GGACTACTGGGGTATCTAATCCTGTTTGCTCCCCACGCTTTCGAGCCTCAGCGTCAGTTACAGACCAGAGAGCCGCCTTCGCCACTGGTGTTCCTCCATATATCTACGCATTTCACCGCTACACATGGAATTCCACTCTCCTCTTCTGCACTCAAGTCTCCCAGTTTCCAATGACCCTCCCCGGTTGAGCCGGGGGCTTTCACATCAGACTTAAGAAACCGCCTGCGCTCGCTTTACGCCCAATAAATCCG
+
CCCCCGFGGGGGGGGGGGAFGGGGGGGGGGGFGEG+@FFEFFGGGGGGGFGGGGCFEGGGGGGDAFGGFCFGFGGGGGGGGGD7?FGGGGEFFGGGGGGFGGG?@FGGGGGGGGGFGGGG@:,?EFGCFCFGGFFF;>=EEFDDCCCGAAF?FF?=EEFAF?8DGGGG8@>FF,EE?F?>+>>EEGGD9FFG>558EGFD+CF768;668GGCFGFG5FGFDAD64;:>DEED*9578CEEE0;FC=AG49
@M03364:276:000000000-BLYN8:1:1101:15809:3585 2:N:0:1
GGACTACTGGGGTTTCTAATCCTGTTTGCTCCCCACGCTTTCGAGCCTCAGCGTCAGTTACAGACCAGAGAGCCGCCTTCGCCACTGGTGTTCCCCCATATACCTACGCATTTCACCGCTACACATGGAATTCCACTCTCCTCTTCTGCACTCAAGTCTCCCATTTTCCAATGCCCTCCCCCGTTTGAGCCGAAGGCTTTCACATCAGACTTAAGAAACCCCCTGCGCTCGCTTTCCGCCCAATAAATCCG
+
CC9AA,CFGGGGFF@66E,6CF@@FGA@<<FGGDG:FCGGFC@,CF:,6C,,@6:CFCFGG9F,E<CFCFFEF,@C@C:,,B:,84C<?FFEF?,?CFFEE?,?,,,,++BF99,CEC+++4,A,,?,B<EEG9,EBFAF,@@D9,,4@,3+6>,33;,@CB,,5;;=D,,6,,=@,,6AEC8+,4+:7D6CC>E5CFFCC:,=:9+3**;5=@CCFF?,)*)0(6263)83:CC98<EGGE3;*>F):4)
@M03364:276:000000000-BLYN8:1:1101:17038:3593 2:N:0:1
GGACTACTGGGGTATCTAATCCTGTTTGCTACCCATGCTTTCGAGCCTCAGCGTCAGTTACAGACCAGACAGCCGCCTTCGCCACTGGTGTTCTTCCATATATCTACGCATTTCACCGCTACACATGGAGTTCCACTGTCCTCTTCTGCACTCAAGTTTCCCAGTTTCCGATGCACTTCTTCGGTTGAGCCGAAGGCTTTCACATCAGACTTAAGAAACCGCCTGCGCTCGCTTTACGCCCAATAAATCCG
+
CCCCCGGGGGGGGGGGGGGGGGGGGGGGGGGFFGGGGGGGGGGGGGGFGGGGGGGGGGGGGGGGGGGGFFGGGGGGGGGGGGGGGGGGGGGGGGGGGGGGGGGGGGGGGGGGGGGGGGFEGGGGGGGGGFGGGGGGGFFAEFFGGFFGGGEFGGGGGGGGGGGGGGGGGC>CEGFEFGGGGGGCFEEEDGGGGCCEGGGGGFCFF>>CFGFGFGGGCCFGBGF9>ABF@BABDGGFF?EGG:(.>F:9+8:
@M03364:276:000000000-BLYN8:1:1101:12525:3593 2:N:0:1
GGACTACAGGGGTTTCTAATCCTGTTTGCTCCCCACGCTTTCGAGCCTCAGTGTCAGTTACAGGCCAGAGAGCCGCTTTCGCCACCGGTGTTCCTCCATATATCTACGCATTTCACCGCTACACATGGAGTTCCACTGTCCTCTTCTGCACTCAAGTTTCCCAGTTTCCGATGCACTTCTTCGGTTGAGCCGAAGGCTTTCACATCAGACTTAAGAAACCGCCTGCGCTCGCTTTACGCCCAATAAATCCG
+
CCCCCGGGGGGGGGGGGGGGGCGGGGGGGGGGGGGGGGGGGGGGGGGGGGGFGGGGGGGGGGGGGGGGGGGGGGGGGGGGGGGGGGGGGGGGGGGGGGGGGGGGGGGGGGGGGGGGGGGGGGGGGGGG8FGGGGGGGGGGGGGGGGGGGGGGGGGGGGGGGFGGGGGFGGGGDGGCEFCGGGGGGGGGGGGGGGGGGGGGFGGGFGGG4;FGF788C?FF>EB25AB>9:BFGGGEC?GGGE?FFGFEGGD
@M03364:276:000000000-BLYN8:1:1101:8553:3659 2:N:0:1
NNNNNNNNNNNNNNNNNNNNNNNNNNNNNNNNNNN
+
###################################
@M03364:276:000000000-BLYN8:1:1101:12095:3677 2:N:0:1
GGACTACACGGGTTTCTAATCCTGTTTGCTACCCATGCTTTCGAGCCTCAGCGTCAGTTACAGACCAGACAGCCGCCTTCGCCACTGGTGTTCTTCCATATATCTACGCATTTCACCGCTACACATGGAATTCCACTCTCCTCTCCTGCACTCAAGTCTCCCAGTTTCCAATGCACACAATGGTTGAGCCACTGCCTTTTACATCAGACTTAAGAAACCACCTGCGCTCGCTTTACGCCCAATAAATCCGG
+
CCCCCCGGFGGGGGGGGGGGGGGGGGGGGGGGGGGGGGGGGGGGGGGGGGFGGGGGGGGGG9FAFGGGFGFGGGGGGGGGGGCCGFGGGGGGGGGGGGGGGGGGGGGGGGGGGGGGGGGGGGGG,EGGGFGGF<@FDGFGFGGGGGDCCDF=DDGG4>=DFDGFGGFGC=;DFGCGFFE6=ACFFC?DFG8CFGGDCGF9+5@<FFGGFGFFFCFF57,1@EFE@*4@>>BBGC+/8=E**28AF7A<;3)
@M03364:276:000000000-BLYN8:1:1101:9816:3743 2:N:0:1
GGACTACACGGGTATCTAATCCTGTTTGCTCCCCACGCTTTCGAGCCTCAGCGTCAGTTACAGACCAGAGAGCCGCCTTCGCCACTGGTGTTCCTCCATATATCTACGCATTTCACCGCTACACATGGAATTCCACTCTCCTCTTCTGCACTCAAGTCTCCCAGTTTCCAATGACCCTCCCCGGTTGAGCCGGGGGCTTTCACATCAGACTTAAGAAACCGCCGGCGCTCGCTTTACGCCCAATAAATCCG
+
CCCCCGGGGGGGGGGGGGGGGGGGGGGGGGGFGGGGGGGGGGGFFEGGGGGGGGGGGGGFFGFEGGGGFGGGGGDGGGGGGGGGEGGGGGGG<FGGGGGGG<FGFGGFEEEGGGGGGEEEGGGGGGGGGEGGGGGGCGGGGGGGGGGGEFF88=FFGFEF9D8EFFGGGGGF,=E8=@8CGGGGGCEFFGGGGGGGGGFGGGGGFGGCCFFCFCF+C*==>E:(,)(767>BDFFFFFGCEF6>F==5C79
@M03364:276:000000000-BLYN8:1:1101:9534:3746 2:N:0:1
GGACTACTAGGGTTTCTAATCCTGTTTGCTACCCATGCTTTCGAGCCTCAGCGTCAGTTACAGACCAGACAGCCGCCTTCGCCACTGGTGTTCTTCCATATATCTACGCATTTCACCGCTACACATGGAGTTCCACTGTCCTCTTCTGCACTCAAGTTTCCCAGTTTCCGATGCACTTCTTCGGTTGAGCCGAAGGCTTTCACATCAGACTTAAGAAACCGCCTGCGCTCGCTTTACGCCCAATAAATCCG
+
CCCCCGGGEGGGGGGGGGGGGGGGGGGGGGGGGGGGGGGGGGGGGGGGFGGFGGGGGGGGGGGGGGGGGGGGGGGGGGGGGGGGGGGGGFFGGGGGCCGEGFGGGGGGGGGGGGGGFGGGGGGGGGGGGGGFFGAFFGGGGGFFGGGGGGGGGGGGADGGGFACGGGGGGCECD,@9DDGGGFGGGCGGGGGGDCEFGGGGGGGFDCFGGGGGGGGGFGGECEFDFAE5BBBGGFCF?EGC0/;CFF?GG7
@M03364:276:000000000-BLYN8:1:1101:12117:3749 2:N:0:1
GGACTACCAGGGTTTCTAATCCTGTTTGCTCCCCACGCTTTCGAGCCTCAGCGTCAGTTACAGACCAGAGAGCCGCCTTCGCCACTGGTGTTCCTCCATATATCTACGCATTTCACCGCTACACATGGAATTCCACTCTCCTCTTCTGCACTCAAGTCTCCCAGTTTCCAATGACCCTCCCCGGTTGAGCCGGGGGCTTTCACATCAGACTTAAGAAACCGCCTGCGCTCGCTTTACGCCCAATAAATCCG
+
CCCCCGGGGGGGGGGGGGGGGGGGGGGGGGGGGGGGGGGGGGGGGGGGGGGGGGGGGGGGGGGGGGGGGGGGGGGGGGGGGGGGGGGGGGGGGGGGGGGGGGGGGGGGG>EGGGGGGGGGGGGGGGGGFFFGGGGGGGGGGGGGGGGFDGGGGFGGGC>FFGGGGGGGGGCFFCFGFGGGGGGGGGGGFGGG?EGGEEGGFGGGF<C=4CFFFFGGG5EF>GFFFFFE9B;55CG9B?GGGB1:FGB4CG5
@M03364:276:000000000-BLYN8:1:1101:20662:3753 2:N:0:1
GGACGGCTGGGGTTTCTACTCGTGTTTGCTACCCATGCTCTCGAGCCCAGGCGTCTGTTACAGACCAGACAGCCGCCTTCGCCGCTGGTGTTCTTCCATCTATCTACGCCTTTCCCCGCTCCACTTGGAATTCCACTCTCCTCTTCTGCACTCAAGTCTCCCAGTTTCCAATGACCCTCCCCGGTTGAGCCCGCGGCTTTCCCATCCGCCTTAAGAGACCGCCTCAGCGCGCTTGTCGCCCAATAGATCCG
+
8@C9,++=6B,+86,CCD6C8,;C-C,CEA,C8,;,CEG,C9CF@@C,,,66@@:,,C,,C,C,<F,<,,C8E,@FG,CFCCB+@F++,B4B<,C?F99,:54C@,CFD@,+C?,=F+++4@,?4,5,:,?,CF,9>F9F8EF+,,,,;8,2,6>88@,7@,,,,@@933,,,@;@6,@C58>**3?=,>2*=*=E5:*+20+*1********+1+**=:>*)((0()(0)093*(1:**:>24***);9*
@M03364:276:000000000-BLYN8:1:1101:15068:3780 2:N:0:1
GGACTACTAGGGTATCTAATCCTGTTCGCTCCCCATGCTTTCGCTCCTCAGCGTCAGGTAATGCCCAGAGAACCGCCTTCGCCACCGGTGTTCCTCCTGATATCTGCGCATTCCACCGCTACACCAGGAATTCCATTCTCCCCTGCATACCTCTAGTTTGCCCGTATCGGAAGCACGCTCAGGGTTGAGCCCTGAGTTTTCACTCCCGACGCGACAAACCGCCTACGAGCCCTTTACGCCCAATAATTCCG
+
CCC9CEGGGGGGGGGGGGFGGGGGGGGGGGGGGGGGGGFFFGGGGGGGGGGGGGGGGGGGGGGGEGGGGGFGFCGGCFFGGGFGGGGCFGGGGFGGGGGCF9EFFGCFGGGGGFGGGGCEEGGGGGGE@FGFAFFG;EGGGGDFFGFFFDEG9EFGDGCFFFGGGEFDEGEEEGGF8>>:CF6FGGECE@DE9,@FFFFF7C=EFF44*;CGD)857C=C8>>DDF@>20<5*7C)*(:1>7202*16FD<
@M03364:276:000000000-BLYN8:1:1101:15884:3798 2:N:0:1
GGACTACAGGGGTTTCTAATCCTGTTTGCTACCCATGCTTTCGAGCCTCAGCGTCAGTTACAGACCAGACAGCCGCCTTCGCCACTGGTGTTCTTCCATATATCTACGCATTTCACCGCTACACATGGAGTTCCACTGTCCTCTTCTGCACTCAAGTTTCCCAGTTTCCGATGCACTTCTTCGGTTGAGCCGAAGGCTTTCACATCAGACTTAAGAAACCGCCTGCGCTCGCTTTACGCCCAATAAATCCG
+
CCCCCFGGGGGGGGGGGGGGGGGGGGGGGGFGGGGGGGGGGGGGFDGGGGGGGGGFGGGGGGGGGGGGEFFFGGGGGGGGGGGGGGGGGGGEEFGGGGGGGGFGGGGGGGGGGFGGGDDGCGGFEGEFC8FGGGGGGDGGGFGGGGGGGGGFGFGFFGGFGFGGGGGGGG6CEEFGGGCFEFF6FGGGGGGECC>CGGGFD9ECCC7C9FGGGFFCCCF79>995;24(/:?GCFEF;GEGE6FGGA?FC)
@M03364:276:000000000-BLYN8:1:1101:20903:3817 2:N:0:1
GGACTACACGGGTTTCTAATCCTGTTTGCTCCCCACGCTTTCGCACCTGAGCGTCAGTCTTTGTCCAGGGGGCCGCCTTCGCCACCGGTATTCCTCCACATCTCTACGCATTTCACCGCTACACATGGAATTCTACCCCCCTCTACAAGACTCTAGCTGACCAGTATCAGATGCAATTCCCGGGTTAAGCCCGGGGATTTCACATCTGACTCAATCAACCGCCTGCGTGCGCTTTACGCCCAGTAATTCCG
+
CCCCCGGFDGGGGGGGGGGGGGGGGGGGGGGFGGGGDGGGGGGGGGGGFGGGGGGGGG<FGGGDGGGG8,FGGGGGGGGGGGGGGCGGFGGGGGGGGFFGGAFGGGGGGGGG,E<FFCEEGGGGFDFCFFGGGAEGGGFGGGGGFGC9;CDFGFGFGGGGGGGGGFGGG9BEFGGGGGGCGDEGGGGGGGGGE=EG=CEGFGG7FGGGFGG+**3+;CFDDGFFFFBD(>DDGGG2?(?EGEFFFCFFGG4
@M03364:276:000000000-BLYN8:1:1101:21934:3822 2:N:0:1
GGACTACCGGGGTTTCTAATCCTGTTTGCTCCCCACGCTTTCGCACCTGAGCGTCAGTCTTCGTCCAGGGGGCCGCCTTCGCCACCGGTATTCCTCCAGATCTCTACGCATTTCACCGCTACACCTGGAATTCTACCCCCCTCTACGAGACTCTAGCTTGACAGTTTCAAATGCAGTTCCCCGGTTGAGCCCGGGGATTTCACATCTGACTTAACAAACCGCCTGCGTTCTCTTTACGCCCAGTAATTCCG
+
CCCCCGFFGGDGGGGGGGGGGGGGGGGGGGFFGGGDFGGGGGD>FGGG@EFGGGEGGGGFFGGG>FGGCF@FEGGGGGGFGGD7=FGGGGCEGBFFF<FGG8EEFDGF>E@F9FGGC7FEGEEG8FFF8CFGCACFD8>@EEGCCFG:@@EFGC9@FA,,,@F?3@@F,?;FGGGFC<,2,,4BFG5C,6?*/::85*2<C7@FFGGG+:CDGD+2*1:EDG3::FF>(<)7DFG2@<C?57(0:*1<CC9
@M03364:276:000000000-BLYN8:1:1101:5578:3824 2:N:0:1
GGACTACTGGGGTATCTAATCCTGTTTGCTCCCCACGCTTTCGCACCTGAGCGTCAGTCTTTGTCCAGGGGGCCGCCTTCGCCACCGGTATTCCTCCACATCTCTACGCATTTCACCGCTACACATGGAATTCTACCCCCCTCTACAAGACTCTAGCTGACCAGTATCAGATGCAATTCCCGGGTTAAGCCCGGGGATTTCACATCTGACTCAATCAACCGCCTGCGTGCGCTTTACGCCCAGTAATTCCG
+
CCCCCGGGGGGGGGGGGGGGGGGGGGGGGGGGGGGGGGGGGGGGGGGGGGGGGGGGGGGGGGGGGFGGGGGGGGGGGGGGGGGGGGGGGGGGGGDGGGGGGGGGGGGGGGGGGGGGGGGGGGGGGGGGGFGGGGGGGGGEEGG8DGGG?FFGGGGGGGGGGGFGGFGGGGFGGGGFGGDEFGGGGGGGGGFGDGGG=EGCCGGGFGGGCGFGGGFGGGGGEGD?0ABDFFFDGGC<FFCCC519>DFDGGC
@M03364:276:000000000-BLYN8:1:1101:11606:3828 2:N:0:1
GGACTACTCGGGTATCTAATCCTGTTTGCTCCCCACGCTTTCGAGCCTCAGCGTCAGTTACAGACCAGAGAGCCGCCTTCGCCACTGGTGTTCCTCCATATATCTACGCATTTCACCGCTACACATGGAATTCCACTCTCCTCTTCTGCACTCAAGTCTCCCAGTTTCCAATGACCCTCCCCGGTTGAGCCGGGGGCTTTCACATCAGACTTAAGAAACCGCCTGCGCTCGCTTTACGCCCAATAAATCCG
+
CCCCCGGGGGGGGGGGGFGGGGGGGGGGGGGGGGGGGGGGGFGGGGGGGGGGGGGGGGGGGGFFGFFGGGG:FFGGGGGGGGGGGGGGGGGGGGGGFGGGGGGGECFGGGGGFGGGFGGGEGFDFFCCFAFGGFDFGGCFDFGGEGGGGGGGFCFGGGDFGG8FFEFFGGEGGGGGGGGGGGGGFECECFFGGGDGGGGGGFGGCF+;CDCFGCCF:CFF:E>2?F9DBF>:<F3<F?ECGF?)6*9AGF5
@M03364:276:000000000-BLYN8:1:1101:18823:3828 2:N:0:1
GGACTACACGGGTTTCTAATCCTGTTTGCTACCCATGCTTTCGAGCCTCAGCGTCAGTTACAGACCAGACAGCCGCCTTCGCCACTGGTGTTCTTCCATATATCTACGCATTTCACCGCTACACATGGAATTCCACTCTCCTCTTCTGCACTCAAGTCTCCCAGTTTCCAATGACCCTCCCCGGTTGAGCCGGGGGCTTTCACATCAGACTTAAGAAACCGCCTGCGCTCGCTTTACGCCCACTAAATCCG
+
CCCCCGGFGGGGGGGGGGGGGGGGGGGGGGFGGGGGGGGGGGGGGGGGGGGGGGGGGGGGGGGGGGGGGGCGGGGGGGGGGGGGGGGGGGGGGGGGGGGGGGGGGGGGGGGGGGGGGGGGGGGGGGGGFEFGGF=FFFDGGGGG=EFFGGGGGFGG,@EGGFGGGGGGGGFFGCEFCDGGG>EGGGGFCEFGGDGGGEFFFGGGFG?44C?CFFGGGGGGFGFFDFF>2DFEGGC)=?EGGF(8966AGG<
@M03364:276:000000000-BLYN8:1:1101:20745:3830 2:N:0:1
GGACTACCTGGGTTTCTAATCCTGTTTGCTTCCCACGCTTTCGAGCCTCAGTGTCAGTTACAGGCCATAGAGCCGCTTTCGCCACTTGTGTTCCTCCATATATCTACGCATTTCACCGCTACACATGGAATTCCACTCTCCTCTCCTTCACTCAAGTCTACCATCTTCCAATGCATACAATGGTTGAGCCACTGCCTTTTACACCAGACTTAATAAACGACCTGCGCTGGCTTTACGCCCAATAAATCCGG
+
CCCCBDGG,FCF@B,CFF,CD,C<EF9C@CE,E,CFF+,@CFFDDF@FGGGGFEFGGCECCF,CD,,6,CC@<@67@F7FF@B7:,,CC,E<,9,:,AE9F<,,,A9,@:==E5A5BE744+,949CF?:,4A?@EEC,9@ADF8EE,9=EF,=>94,,7CE8,,,7@84>>,,=,=E8,79,7=+6,@DCD8,@DD=@,2AD8C+?7;D+B+9<98=3@9C9510:9)9**9?2:>@BCE)>)4+198C8
@M03364:276:000000000-BLYN8:1:1101:12106:3879 2:N:0:1
GGACTACTGGGGTTTCTAATCCTGTTTGCTACCCACACTTTCGAGCCTCAACGTCAGTTACAGTCCAGAAAGCCGCCTTCGCCACTGGTGTTCTTCCTTATATCTACGCATTTCACCGCTACACATGGAGTTCCACTTTCCTCTACTGAACTCAAGTCATCCAGTTTCAAAAGCAATTCCTCAGTTCAGCTGAGGGCTTTCCCTTCATCCTTAAATACCCGTCTGCGGCCGCTTTACTCCCATTAACTCCG
+
CCCCC8CFFGGGGCEFFEFEFGGFFGGGGGG,CFEG>EFGCAFGGGGFEFFGGGGDGGFDGAFE,6,C,C@EFF77FEG9F@6,:,CFFGFGGAECF,,??FEEC<<DGC7=<A?CFCEC@FFF@E=E<<F:494CEC=EEC;FGDE>,,@?@,>DF,=E,C,@?,ED,3@,1DFGF==DFA9,@,,2,,33,6@=CDFGGD6=<+++2+3+=?+55+5,*158:+8*)*322C<*+*,2,;*+1++/;F3
@M03364:276:000000000-BLYN8:1:1101:7556:3889 2:N:0:1
GGACTACTAGGGTTTCTAATCCTGTTTGCTACCCATGCTTTCGAGCCTCAGCGTCAGTTACAGACCAGACAGCCGCCTTCGCCACTGGTGTTCTTCCATATATCTACGCATTTCACCGCTACACATGGAGTTCCACTGTCCTCTTCTGCACTCAAGTTTCCCAGTTTCCGATGCACTTCTTCGGTTGAGCCGAAGGCTTTCACATCAGACTTAAGAAACCGCCTGCGCTCGCTTTACGCCCAATAAATCCG
+
CCCCCGGGGGGGGGGGGGGGGGGGGGGGGGFGGGCEFGGGGGGCFEFGGGGGGGGGGGGFGDFGG8CGFFFGGGGGGDGGGGCGGGGGGGGGGGC9F?EFGGGGGG9FCEGGGGGGGGGGGGG@,AEFDFFFFGDGG=EFCEGGCFFGDF@DGCGGFFGFCGFGFFFFFE+@CEFCDFGGFG6BFGGC?8=ECEGEFGCFGCFG@?CC9CFGDCDFGGG7BGB=5A249?;BGGGFF@CGEA=FGGFEFF5
@M03364:276:000000000-BLYN8:1:1101:16145:3915 2:N:0:1
GGACTACCAGGGTATCTAATCCTGTTTGCTACCCATGCTTTCGAGCCTCAGCGTCAGTTACAGACCAGACAGCCGCCTTCGCCACTGGTGTTCTTCCATATATCTACGCATTTCACCGCTACACATGGAGTTCCACTGTCCTCTTCTGCACTCAAGTTTCCCAGTTTCCGATGCACTTCTTCGGTTGAGCCGAAGGCTTTCACATCAGACTTAAGAAACCGCCTGCGCTCGCTTTACGCCCAGTACTTCCG
+
CCCCCFGEFGGGGGGGGGGGCGGGGGGGGGGGGGGGGGGGGAEGGGGFGF8FGGGGG<F<FFGGFDGDGGFGGGGGGGE@FGEGGGG@EDF@EDFGGGCFGFGGGGGGEGEGGGGEDGGGECGGGGFGFEGEFFFGGGG<F4@DD;EFAFGFGGCFFGGFGGCFFGCEG=CGGDEA=EFGGFGGCEGDFGGGGGGGGGGGGCACACCF>FGFFGGGF5<C>EEFBFFA(8?AC<DEF?EGG>D6F+;?DG/
@M03364:276:000000000-BLYN8:1:1101:9023:3928 2:N:0:1
GGACTACTGGGGTATCTAATCCTGTTTGCTCCCCACGCTTTCGAGCCTCAGCGTCAGTTACAGACCAGAGAGCCGCCTTCGCCACTGGTGTTCCTCCATATATCTACGCATTTCACCGCTACACATGGAATTCCACTCTCCTCTTCTGCACTCAAGTCTCCCAGTTTCCAATGACCCTCCCCGGTTGAGCCGGGGGCTTTCACATCAGACTTAAGAAACCGCCTGCGCTCGCTTTACGCCCAATAAATCCG
+
CCCCCFFGGGGGGGGGGGGGGCFFFFGGGGFGGGGGGGGGGGGGGGGDGGFGGGGGGGGGGGGGGGGGGGFGG<FGGGGGGEGGGFGGCFGGGGGGGGGGGGGGGGGGGGGEGFGGFGGGGDGFGFGGE9FGGF9EEF9D@FGGGFFGGGGGGGCGFGGGDFEFFFFF8;FDDFCGFEGGDECDEC8C7CFGEDGDCECEFGGGFGGGC6CDFGD77DFG>CDFFF9EFEDDGCFAFFGCGFFFCFFFC9>
@M03364:276:000000000-BLYN8:1:1101:19662:3956 2:N:0:1
GGACTACTCGGGTATCTAATCCTGTTTGCTCCCCATGCTTTCGTACCTCAGCGTCAGTATTAGGCCAGATGGCTGCCTTCGCCATCGGTATTCCTCCAGCTCTCTACGCATTTCACCGCTACACCTGGAATTCTACCATCCTCTCCCATACTCTAGCTTCCCAGTATCGAATGCAATTCCTAAGTTAAGCTCAGGGATTTCACACCCGACTTAAAAAGCCGCCTACGCACGCTTTACGCCCATTAAATCCG
+
C@CCCFGGGGGGGGGDFGGGCFGGFDEGGGGG88FFFGGGGGGGGGGFGGGGGFE@FGFGGA@,CF@F<FGCFGGGEFGGGGGGEGD7FGGGGFGB,,A,A?E=FFGGGGEGGGGFGGGGGEFADFFCFFGGGGGGGFGGGCGGG@DFDFFGGFGGCAGGGGG8FFAGEGGFCFGCFF9@:F9D@EFF8E,@DF8,1DF8D98;*+39DGD*=+++;C>CEGEAA9)359?;CDGE8(**=:(/;71/:6>
@M03364:276:000000000-BLYN8:1:1101:24387:3969 2:N:0:1
GGACTACTCGGGTATCTAATCCTGTTTGCTCCCCACGCTTTCGCGCCTCAGTGTCAGTTATAGTCCAGAGAGCCGCGTTCGCCACCGGTGTGCCTCCATATATCTACGCATTTCACCGCTACACATGGAATTCCACTCTCCTCTCCTGCACTCAATCCTACTAGTTTTCAATGCACACAATGGTTGAGCCACTGCCTTTTACATCAGACTTAAGACACCATCTGCGCTCGCCTTACGCCCAATCAATCCGG
+
BC9CC8CEGGEFGDEFCCFGEFFCFFFGGGEGGEFEGEGGGGG,@7F@FGGFGFE9<C9<,CE,E,<,CE@:FGG7+8CE77FCGE+6+>B,5B,EFFFAADAEFD?D@:CCFA,,:4@EE=A<9,5AF,AEEEE?,,77@=,9EG9DC@8FE8=,,3=,,,,77@D,=,3,23A,,4:6,E63,+@9,:D66@,3,34@=*,+1+9***2+5+=70;*1*48*956)/:5):<6@F@EGD)();4+)*:9
@M03364:276:000000000-BLYN8:1:1101:10945:3992 2:N:0:1
GGACTACTCGGGTTTCTAATCCTGTTTGCTCCCCACGCTTTCGCACCTGAGCGTCAGTCTTCGTCCAGGGGGCCGCCTTCGCCACCGGTATTCCTCCAGATCTCTACGCATTTCACCGCTACACCTGGAATTCTACCCCCCTCTACGAGACTCAAGCCTGCCAGTTTCGGATGCAGTTCCCGGGTTGAGCCCGGGGATTTCACATCCGACTTGACAGACCGCCTGCGTGCGCTTTACGCCCAGTAATTCCG
+
CCCCCGGGFGGGGGGGGGGGGGGGGGGGGGGGGGGGGGGGGGGGGGGGGGGGGGGGGGGGGGGGGGGGGGGGGGGGGGGGGGGGGGGGGGGGGGGGGGGFGGGGGGGGGGGGGGGGGGGGGGFGGGGGFGGGFGGGFGGCGGGGGGGGGGGGGGGGGGGGGGGGGGFGGGGGGGGGGGGGGGGGGGGFGCGFEGGGCGGGGGGGFGDD3CG8CDGGGGGGEGFF?>BFFFEFGGGFFFGG::6?GFFFGGC
@M03364:276:000000000-BLYN8:1:1101:14189:3992 2:N:0:1
GGACTACAGGGGTTTCTAATCCTGTTTGCTCCCCACGCTTTCGAGCCTCAGTGTCAGTTACAGGCCAGAGAGCCGCTTTCGCCTCCGGTGTTCCTCCATATATCTACGCATTTCACCGCTACACATGGAATTCCACTCTCCTCTCCTGCACTCAAGTCTACCAGTTTCCAATGCATACAATGGTTGAGCCACTGCCTTTTACACCAGACTTAATAAACCACCTGCGCTCGCTTTACGCCCAATAAATCCGG
+
CCCCCGGGGGGGGGGGGGGGGGGGGGGGGGGGGGGGEGGGGGGGGGGGGGGGGGGGGGGGGFGGGGGGGGGGGGGGGGGGGGGGGGGGGGGGGGGGGGGGGCCGGGGGGGGGGGGGFGGGGGGGGGGGFDFGGGGGGGGGFGGGGGGGGGGGGGFFFFCDFFFGGGGGGFFGGGGGGGGGGG8DGGG,@@CGGGGGGGGCFCFGFFFFFCCD8F;C@F,1@EFEBFBEAB:BF<:CF?ECE)66;@@?F<:
@M03364:276:000000000-BLYN8:1:1101:18075:4005 2:N:0:1
GGAGTACACGGGTTTCTAATCCTGTTTGCTCCCCACGCTTTCGCACCTGAGCGTCAGTCTTCGTCCAGGGGGCCGCCTTCGCCACCGGTATTCCTCCAGATCTCTACGCATTTCACCGCTACACCTGGAATTCTACCCCCCTCTACGAGACTCTAGCTTGCCAGTTTCGGATGCAGTTCCCGGGTTGAGCCCGGGGATTTCACATCCGACTTGACAGACCGCCTGCGTGCGCTTTACGCCCAGTAATTCCG
+
CCCCCGGCFGGGFGGGGGGGGGGGGGGGGGGGGGGGGGGGGGGGEEGGCFGGGGGGGGGFEEFFGGGGGGGGGGGGGGGGGGGGGGGGGGFGGGGGGGFGGFGGGGGGGGGGGGGGGGGGGGGGGGGGGGGGGGGGGG6FGGGFFG?CCEGGGGGFGGGCGGGGGGGGD>E>E,255=:FGECGGGGGGGGGGGGG5EGFFDFGFGGDDDGD7FC04C5CBGF?BFB)1>5>GGFAB?GGGF:FFG?:FG6
@M03364:276:000000000-BLYN8:1:1101:7878:4007 2:N:0:1
GGACTACTCGGGTATCTAATCCTGTTTGCTCCCCACGCTTTCGCACCTGAGCGTCAGTCTTTGTCCAGGGGGCCGCCTTCGCCACCGGTATTCCTCCACATCTCTACGCATTTCACCGCTACACATGGAATTCTACCCCCCTCTACAAGACTCTAGCTGACCAGTATCAGATGCAATTCCCGGGTTAAGCCCGGGGATTTCACATCTGACTCAATCAACCGCCTGCGTGCGCTTTACGCCCAGTAATTCCG
+
CCCCCCGGGGGGGGGGGGFGDGGGFGFGGGGGGGGDFCFFGGE7FEEFGCGGGGGGGGFFGGGGGGGGGFDGGEF@GGGGGGGGGFFFGDGGGGFGGCFGGGGGGCEFCEGGGGGGGFDEEG9B,AFD8FFDGGGA9D?EECGCE;;9EC@CFGCFCGGGGDFFGGGGFG9CFGG,:EFDCGDCF>8?FFGF>E5CE5CEGFFF+*+;DG7DCCDCCFGG>C57;FFE?F>3CDF96:EEEDB9>F64>FF
@M03364:276:000000000-BLYN8:1:1101:19648:4020 2:N:0:1
GGACTACAAGGGTATCTAATCCTGTTTGCTCCCCACGCTTTCGAGCCTCAGCGTCAGTTACAGACCAGAGAGTCGCCTTCGCCACTGGTGTTCCTCCATATATCTACGCATTTCACCGCTACACATGGAATTCCACTCTCCTCTTCTGCACTCAAGTCTCCCAGTTTCCAATGACCCTCCCCGGTTGAGCCGGGGGCTTTCACATCAGACTTAAGAAACCGCCTGCGCTCGCTTTACGCCCAATAAATCCG
+
CCCCCGGGFGFGG?FGGGGGGGGGFGFFGGGGGGGGGGGGGGGGGGGGGGGGGGGGGGGAFFFFGGGGGGGGGGDGECGGGGGGGGGDGGGGGGGGGGGGGGGFGGGGGGGGGGGFFGGGDEFGCFGGFFEGGGGGGG>FFGGGFEFGFGGGGD89EFGGG?8FFGGGGGFF?;DFFEFEGGCEGGGG?FG>6EGGGGGFFGFFAFGG6F<CFFFFGGFGFG:6;A6:3=85CCC<82C:C>04*:F<C<9
@M03364:276:000000000-BLYN8:1:1101:10810:4031 2:N:0:1
GGACTACAAGGGTATCTAATCCTGTTTGCTCCCCACGCTTTCGAGCCTCAGCGTCAGTTACAGACCAGAGAGCCGCCTTCGCCACTGGTGTTCCTCCATATATCTACGCATTTCACCGCTACACATGGAATTCCACTCTCCTCTTCTGCACTCAAGTCTCCCAGTTTCCAATGACCCTCCCCGGTTGAGCCGGGGGCTTTCACATCAGACTTAAGAAACCGCCTGCGCTCGCTTTACTCCCAATAAATCCG
+
CCCCCGGGGGGGGFGGGGGGGGGGGGGGGGGGGGGGGGGGGGGGGGGGGFGGGEGGGGGFGGGFGGGGF<FGGGGGG>FFGGGGDGGGGGGGGGGGGGGGGGCFGGCEFEBGGGGGGEDGFGGGGGFDB<FFGGFGGGGGDF?FFGGAEDGGGGFFFEDFGGGGGADFDG9F8AFE81+@EEGGGGCCFGGGGGGGDGGFFGGFFFFF4CF@7:C7@<?FECBFFA9>(:5AGGGFF2::/4()9745C<9
@M03364:276:000000000-BLYN8:1:1101:9194:4035 2:N:0:1
GGACTACTGGGGTTTCTAATCCTGTTTGCTCCCCACGCTTTCGCACCTGAGCGTCAGTCTTTGTCCAGGGGGCCGCCTTCGCCACCGGTATTCCTCCACATCTCTACGCATTTCACCGCTACACATGGAATTCTACCCCCCTCTACAAGACTCTAGCTGACCAGTATCAGATGCAATTCCCGGGTTAAGCCCGGGGATTTCACATCTGACTCAATCAACCGCCTGCGTGCGCTTTACGCCCAGTAATTCCG
+
CCCCCGGGGGGGGGGGG<FGGGGGFGEFGFCGGGFGGGEGGGGGGGGGGFGGG@@FEFFGGGGGGGGCGGGGGGGGGGGGFEGGGGGCFC<FGGFGGFEFGGGGFCGGGGGGGGGGGEGGGGGG,EEBFDFC;FFGGF?@EE@+@EFFGFFFFFFFGGGGG7ABF;;BFFGG,B9EFCGGGGC*>8FCCGGGGGECCEG?FGFC6CFDCG778;FG47CFBEDFDFF@0>E@CCFAFFGGED?F7:=AGG9
@M03364:276:000000000-BLYN8:1:1101:11499:4058 2:N:0:1
GGACTACTCGGGTATCTAATCCTGTTTGCTACCCATGCTTTCGAGCCTCAGCGTCAGTTACAGACCAGACAGCCGCCTTCGCCACTGGTGTTCTTCCATATATCTACGCATTTCACCGCTACACATGGAGTTCCACTGTCCTCTTCTGCACTCAAGTTTCCCAGTTTCCGATGCACTTCTTCGGTTGAGCCGAAGGCTTTCACATCAGACTTAAGAAACCGCCTGCGCTCGCTTTACGCCCAATAAATCCG
+
CCCCCFGGGGGGGGGGGGGGGGGGGGGGGGGGGGGGGGGGGGGGGGGGGGGGGGGGGGGGGGGGGGGGGCFFGGGGGGGGGGDGGGGGGGGGGGGGGGGGGGGGGGGGGGGGGGGGGGGGGC@FGGGGGGGGGGGGGGGGGDGGGGCGGGGGGGGGGGGGGGGFGGGGGGCCEGGGGFF8EFBEGGEFFGGCCCGG6EEFGGGGFG7FGGGGG8CFDGGGFGFF949?>DFFGGGFF0EEGF6AFFFEDGD
@M03364:276:000000000-BLYN8:1:1101:24444:4071 2:N:0:1
GGACTACCAGGGTTTCTAATCCTGTTTGCTACCCATGCTTTCGCGCCTCAGCGTCAGTTACAGACCAGAGAGCCGCCTTCGCCACTGGTGTTCTTCCATATATCTACGCATTTCACCGCTACACATGGAATTCCACTGTCCTCTTCTGCACTCAAGTGTCCCAGTTTCCGATGCTCTTCTTCGGTTGAGCCGAAGGCTTTCACATCAGACTTAAGAAACCGCCTGCGCGCGCTTTACGCCCAATAACTCCG
+
--8AAF<,;;B7EFF9FC,CFFFFFFGGGGEEFF<6,;6C<E@,:F7@,,66@FGG:FFFGGCGFG@F,,C,C,+8CFC=,C@:F=C,:=C4A54E<5FFF99E;AD<4,CFGC<BFGFEB=:=EFE88,CACA=:E8EE=8A=DEE;@=>=DB,48,76>,,,,8>B=+3>E3,6,6@D8E?CCCE,@,,+:+@CCFGG7?<;9F:;@C59+5++2*1,:EA@BAB4-58>DG*7F68C50154>*7:*1
@M03364:276:000000000-BLYN8:1:1101:14240:4133 2:N:0:1
GGACTACTGGGGTATCTAATCCTGTTTGCTCCCCACGCTTTCGAGCCTCAGCGTCAGTTACAGACCAGAGAGCCGCCTTCGCCACTGGTGTTCCTCCATATATCTACGCATTTCACCGCTACACATGGAATTCCACTCTCCTCTTCTGCACTCAAGTCTCCCAGTTTCCAATGACCCTCCCCGGTTGAGCCGGGGGCTTTCACATCAGACTTAAGAAACCGCCTGCGCTCGCTTTACGCCCAATAAATCCG
+
CCCCCGGGGGGGGGGGGGGGGGGGGGGGGGGGGGGGGGGGGGGGGGGGGGGFGGGGGGGGGGGGGGGFGG?FGGGGGGGGGGGGGGGGGGGGGGGGGGFFGGGGGGGGGGGGGGGGGGGGGGGGGGGGFFGGGAECFGFGGGGGFCGGGGGGGG8AFFGGGGGGGGGGGGGGGGGEGGDEGGG6FGEF9CFGDGGGGGG6FGG76*:CFFGGD8FGGGGGFGFF@A;>4:::DGGFFFGGDDFFFDF:F49
@M03364:276:000000000-BLYN8:1:1101:10827:4145 2:N:0:1
GGACTACTGGGGTTTCTAATCCTGTTTGCTCCCCACGCTTTCGAGCCTCAGTGTCAGTTACAGGCCAGAGAGCCGCTTTCGCCACCGGTGTTCCTCCATATATCTACGCATTTCACCGCTACACATGGAATTCCACTCTCCTCTCCTGCACTCAATTCTACCAGTTTCCAATTCATACAATGGTTTAGCCACTGCCTTTTACACCAGACTTATTAAACCACCTGCTCTCGCTTTACGCCCACTAAATCCGG
+
CCCCCGGGFGGDGGGGGGCFFGGGGGGGGGGFDFGGGGGGGGG8EEGGGGGAFF9FFGFGFCCFCEGG?EGGGGFE7FF<@FEGFCGGEEFEFGG9FCGGGADFGDDFGGGGGGGGEGGEC:EF>EFGGGGGGD9=B,7=ECFF>=EFGFFDD6D,:6@,3E885BFD,@EA,@E:=DC3EEFGC8=@=CEFFG?,9EFGD7EF**40*7+=++B2;*:,0*/)0*:96*@*3;76)(=8:)(2;8+/0)2
@M03364:276:000000000-BLYN8:1:1101:21078:4157 2:N:0:1
GGACTACTAGGGTTTCTAATCCTGTTTGCTCCCCACGCTTTCGCACCTGAGCGTCAGTCTTCGTCCAGGGGGCCGCCTTCGCCACCGGTATTCCTCCAGATCTCTACGCATTTCACCGCTACACCTGGAATTCTACCCCCCTCTACGAGACTCTAGCTTGCCAGTGTCAAATGCAGTTCCCAGGTTGAGCCCGGGGATTTCACATCCGACTTGACAGACCGCCTGCGCTCGCTTTACGCCCAATAAATCCG
+
CCCCCGGGGGGGGGGGGFGGGGGGGGGGGGGGGGG@EFGGGGEFGGGFGGDCFGEGGGGGGGGGGGGGGGGGGEGGGGGGGGFEGGGGGGGGGGGGFGGGFGGGGFGFGGGGGGFGG>FGGGGGGGGGGGG:FDAF9,>CGDEFCAFGEGGFGGGFGGGGGGGGC,@@DFAFGGG7ACGGFFFGF9EFCFFFGGGGGGGCFGGGFGFGGGDDC*4C=5C5>G>B?F>F6:BD*CFAFBGEGF:FGGFFGGD
@M03364:276:000000000-BLYN8:1:1101:12744:4193 2:N:0:1
GGACTACAAGGGTATCTAATCCTGTTTGCTCCCCACGCTTTCGCACCTGAGCGTCAGTCTTTGTCCAGGGGGCCGCCTTCGCCACCGGTATTCCTCCAGATCTCTACGCATTTCACCGCTACACCTGGAATTCTACCCCCCTCTACAAGACTCTAGCCTGCCAGTTTCGAATGCAGTTCCCAGGTTGAGCCCGGGGATTTCACATCGGACTTGACAGAGCGCCTGCGTGCGCTGTACGCCCAGTAATTCCG
+
<CC?CFF8<FFGFDFFFE<FGGGGGGGGFFGGGGGGGGGGGGEGCEGCFFGGGGDGGDFGCG@@FFGGGGGGDCFCCF=<AFG7BEEGGGGGGGGG@EEAAFGGGFFDFEEFD<5,EC=@@FFG,6AF,ADFGGCCFFFFE6EFFFC9E8D8FGDFGFGEGCF?@EA;5*,@CCFGGCGEGGGE,DFFGG?EEGDDEG69+14+:C**/9CFF:*;F4+7):0(:A@)3B@3D3CAFBEG5)4?D7@27C*
@M03364:276:000000000-BLYN8:1:1101:5975:4216 2:N:0:1
GGACTACTGGGGTGTCTAATCCTGTTTGCTACCCATGCTTTCGAGCCTCAGCGTCAGTTACAGTCCAGACAGCCGCCTTCGCCACTGGTGTTCTTCCATATATCTACGCATTTCACCGCTACACATGGAGTTCCACTTCCCTCTTCGGCACTCAAGTTTCCCAGTTTCCGATGCACTTCTGCGGTTGAGCCGAAGGCTTTCACATCAGACTGAATTCTCCGCCTGCGCTCCCTTTCCGCCCACTAAATCCG
+
CCCCCFG,CFFGE+@FAFE<DFFGGGCFCE9FGGG,CDCFCAFEGGG,@F8CC,C,FFEFG,C,ECFC,,CEACCFGGGGGGC7FFGGEGGEGAAEF?<,CAECGFF<CCGD9E,C9+@C@+AF9,:,:,AAEG9A99,9@,>89E+@@8C?8EFF963,63EDGGDGG6++6+38=,6,@38CFC>6CGG>7*4@7B?FGFF++;+;3A>4**++++,5:5BD28552).8CFF.+,8BE5/2;6)6@>D
@M03364:276:000000000-BLYN8:1:1101:5841:4218 2:N:0:1
GGACTACTAGGGTTTCTAATCCTGTTTGCTCCCCACGCTTTCGCACCTGAGCGTCAGTCTTCGTCCAGGGGGCCGCCTTCGCCACCGGTATTCCTCCAGATCTCTACGCATTTCACCGCTACACCTGGAATTCTACCCCCCTCTACGAGACTCTAGCTTGCCAGTTTCAAATGCAGTTCCCAGGTTGAGCCCGGGGATTTCACATCTGACTTAACAAACCGCCTGCGTGCGCTTTACGCCCAGTACTTCCG
+
CCCCCEFFEGGGGGGGGGGGGGGGGGGGGGFFGGGGGGGGGGGGGGGGFFFGGGGGGGGGGGGGGGGGGGGGGGGGGCEGFGGGGFCFGGGF9FFGGGGCFGGGGGGGGGGGFGGGGC7CECBFEC@EFGFFDGGGGFGGGEGFFG?:@:>??ACFGGGGG89>@FFGGGGGG99FFFGF6?DFC9DCFFGGGGE=5CCFFFGFFDGCFGFF+@>7*>FGAEE@DA(>6B>BC3C<FBGEE>09C*9>GG9
@M03364:276:000000000-BLYN8:1:1101:7795:4225 2:N:0:1
GGACTACTAGGGTTTCTAATCCTGTTTGCTCCCCACGCTTTCGCACCTGAGCGTCAGTCTTCGTCCAGGGGGCCGCCTTCGCCACCGGTATTCCTCCAGATCTCTACGCATTTCACCGCTACACCTGGAATTCTACCCCCCTCTACAAGACTCTAGCCTGCCAGTTTCAAATGCAGTTCCCAGGTTGAGCCCGGGGATTTCACATCTGACTTAACAAACCGCCTGCGTGCGCTTTACGCCCAGTAATTCCG
+
CCCCCGGGGGGGGGGGGGGGGGGGGGGGGGGGGGGGGGGGGGGGGGGGGGGGGGGGGGGGGGGGGGGGGGGGGGGGGGGGGGGGGGGGGGGGGGGFGGGFGGGGGGGGGGGGGGGGFGGGGGGGGGGGDGGGGGGGGGFGGGGGGGGGGGGFFGGGGGGGGGGGGFGGGDGGGGGDGGGGG9D>FGGGGGGGGGGGGGFGGGGGFCFGGFGGGFC:D<GFFGFFFFFFFFFFGGFAFFEGEDFFGFFACF9
@M03364:276:000000000-BLYN8:1:1101:7989:4230 2:N:0:1
GGACTACTGGGGTTTCTAATCCTGTTTGCTACCCATGCTTTCGAGCCTCAGCGTCAGTTACAGACCAGACAGCCGCCTTCGCCACTGGTGTTCTTCCATATATCTACGCATTTCACCGCTACACATGGAGTTCCACTGTCCTCTTCTGCACTCAAGTTCCCCAGTTTCCGATGCACTTCTTCGGTTGAGCCGAAGGCTTTCACATCAGACTTAAGAAACCGCCTGCGCTCGCTTTACGCCCAATAAATCCG
+
CCCCCGGGGGGGGGGGGGGGGGGGGGGGGGDGGGGGGGGGGGEGGGGGGGGGGGEGGGGGGGGFGGGGGCFGGGGGGDFCFGGGGGGGGFGGGGFGGGGGGGGGGGGGEGGGGGGGGGGGCGGGE=FFGGGGFGAEF,EFFGGGFGGGGGGGGGFDCFC=9EDEGGGGGGGGGGGFGGGFFGEDEGDGGGDGCCED5DFFGGGGFDCFGGGGDC7CC7FDAC>=FF@>@8?>GDFCFFGGGD7FGGA<FGG
@M03364:276:000000000-BLYN8:1:1101:20752:4242 2:N:0:1
GGACTACTCGGGTTTCTAATCCTGTTTGCTCCCCACGCTTTCGCACCTGAGCGTCAGTCTTTGTCCAGGGGGCCGCCTTCGCCACCGGTATTCCTCCAGATCTCTACGCATTTCACCGCTACACCTGGAATTCTACCCCCCTCTACAAGACTCTAGCCTGCCAGTTTCGAATGCAGTTCCCAGGTTGAGCCCGGGGATTTCACATCCGACTTGACAGACCGCCTGCGTGCGCTTTACGCCCAGTAATTCCG
+
CCCCCDGCGFGGGGGGGGFFGFGGGFGGGGGGGGGGGGGGGGGGGGGGGGCFGGGDG<FFGGFFGGGGGGGGGGGGGGGGGEGEGGGGGGEGGGGGGGGGGGGGGGGGGGGGGGGGGGDEEGGGGDFFGGGGDFGGFGGGEGGF,EDD@87CFEF9A8C8DCFF<>FBE>FFGGGGGFFG?,?B?C6CFFFGGGDE58:EFGGGFGGDCDGGGFG7**=FFG>?6F65()8>3<C29188C50/7CF4:C*
@M03364:276:000000000-BLYN8:1:1101:12972:4243 2:N:0:1
GGACTACACGGGTTTCTAATCCTGTTTGCTCCCCACGCTTTCGAGCCTCAGTGTCAGTTACAGGCCAGAGAGCCGCTTTCGCCTCCGGTGTTCCTCCATATATCTACGCATTTCACCGCTACACATGGAATTCCACTCTCCTCTCCTGCACTCAAGTCTCCCAGTTTCCAATGCACACAATGGTTGAGCCACTGCCTTTTCCATCAGACTTAAGAAACCACCTGCGCTCGCTTTACGCCCAATAAATCCGG
+
CCCCCGGFCGGGGGGGGGGGGGGGGGGGGGFGGGGGGGFGGGGGGFEGGGGFFGGGGGF@FFGGGGGGFGGGFFGGEFFFECGGGGCCGFGGGGGABFGGGGEFGEGGGGGCAFCGGGGGGG?F9A,AFF?FEEE?,6D=EG8=DG98EGFGGGGFCFFGD=DFGGGCCGEG?FCFGDEFAA,EFE6CFG847,ECCFGG7?;CFD97CFFC+BF>5CDGF54<BBAB@FEF54+6?>C7>A@)02AE*91
@M03364:276:000000000-BLYN8:1:1101:8878:4244 2:N:0:1
GGACTACTGGGGTATCTAATCCTGTTTGCTCCCCATGCTTTCGTACCTCAGCGTCAGTATTAGGCCAGATGGCTGCCTTCGCCATCGGTATTCCTCCAGATCTCTACGCATTTCACCGCTACACCTGGAATTCTACCATCCTCTCCCATACTCTAGCTTCCCAGTATCGAATGCAATTCCTAAGTTAAGCTCAGGGATTTCACATCCGACTTAAAAAGCCGCCTACGCACGCTTTACGCCCAGTAAATCCG
+
CCCCCGGGGGGGGGGGGGDGGGGGGGGGGGGGGGGGGGGGGGGGGGGFGGGGGG7FGGCGGGGGGGGGGGFEFGGGGGGECFGGGGDEGFGFGGGGGGGFEEGGGGGGCCFEFEFGFGC>=FEGGGGGGGGGGGGGGCFGGFGGFFF8E=B?EGGGGGEFEFFGGGFG6=DGFFF=DFGDFFCFGFGFF9DFGGGGDGGGDDEFFG67DGGD<7FFGGGGBGEAAFFEDDD>D<F=FDEGGD9;F7A?GG5
@M03364:276:000000000-BLYN8:1:1101:12643:4245 2:N:0:1
GGACTACTGGGGTATCTAATCCTGTTTGCTCCCCACGCTTTCGAGCCTCAGCGTCAGTTACAGACCAGAGAGCCGCCTTCGCCACTGGTGTTCCTCCATATATCTACGCATTTCACCGCTACACATGGAATTCCACTCTCCTCTTCTGCACTCAAGTCTCCCAGTTTCCAATGACCCTCCCCGGTTGAGCCGGGGGCTTTCACATCAGACTTAAGAAACCGCCTGCGCTCGCTTTACGCCCAATAAATCCG
+
CCCCCGGGGGGGGGGGGGGGGGGGGGGGGGGGGGGGGGGGGGGGGGGGGGGGGGGGGGGGGGGGGGGGGGGGGGGGGGGGGGGGGGGGGGGGGGGGGGGGGGGGGGGGGGGEGGGGGGGGGGGGGGGGF@DFGGGGGGGGGGGGGGGGGGGGFFGGGGGGDGGGGGGGGGFGGGGFFFGGGGGDFGGFGFFGGGGGGGGGGGFF86CFGGGGGGGGF4CF>E>@?A;EFAEFGG34B?GGGB25>FF<FD>
@M03364:276:000000000-BLYN8:1:1101:6611:4252 2:N:0:1
GGACTACAAGGGTTTCTAATCCTGTTTGCTCCCCACGCTTTCGAGCCTCAGCGTCAGTTACAGACCAGAGAGCCGCCTTCGCCACTGGTGTTCCTCCATATATCGACGCATTTCACCGCTACACATGGAATTCCACTCTCCTCTTCTTCACTCAAGACTCCCAGTTTCCAATGACCCTCCCCGGTTGAGCCGGGGGCTTTCACATCAGACTTAAGAAACCGCCTGCGCTCGCTTTACGCCCACTAAATCCG
+
CCC@CEG<EFDGFFG<CCEE<FECFEFGGDGGFGGGGGGGGGGFGGGCE<FF@@BEGFGGDCEEF@<@,C,6CFGGGEFCFGG7C,C8C66BFGGFGE,CFFF<,ABFGGGGGEEEGGGGEEFGG:FFG,EFGG9FCFCGGGGFGDD,8@D9=BE9,>36@EF?DDAEGG9>1,=,@,=8@EGGGE8C6EF***>C5CG,?:<7=F>CGGGDC>;FF<F6::A<(=03>B>DC17:F088CB0@CF:27CC
@M03364:276:000000000-BLYN8:1:1101:15816:4261 2:N:0:1
GGACTACTGGGGTTTCTAATCCTGTTTGCTACCCATGCTTTCGAGCCTCAGCGTCAGTTACAGACCAGACAGCCGCCTTCGCCACTGGTGTTCTTCCATATATCTACGCATTTCACCGCTACACATGGAGTTCCACTGTCCTCTTCTGCACTCAAGTTCCCCAGTTTCCGATGCACTTCTTCGGTTGAGCCGAAGGCTTTCACATCAGACTTAAGAAACCGCCTGCGCTCGCTTTACGCCCAATAAATCCG
+
CCCCCGGGGGGGGGGGGGGGGGGGGGGGGGGGFGGGGGGGGGGGGGGGGGGGGGCCGFGGGGGGGGGGGGGGGGGGGGGGGGGGGCGFFFGGGGGGGGGGGGGFFGFGGGGDGFGGGGGGGGFFFGFG,?FFGGGGGGGGGGGGGGGGGGGGGGGGACFFGF?EDFGGFG>CCEGGGGGGGFGGGGGGGGFEC6+CFGGF7DFDFGGGDGGGGFGFGGGGFD>ABF@B@>DFGFGEC;E=EFDFGGFCG;)
@M03364:276:000000000-BLYN8:1:1101:19659:4273 2:N:0:1
GGACTACTGGGGTTTCTAATCCTGTTTGCTACCCATGCTTTCGAGCCTCAGCGTCAGTTACAGACCAGACAGCCGCCTTCGCCACTGGTGTTCTTCCATATAGTTACGCATTTCACCGCTACACATGGAGTTCCACTGTCCTCTTCTGCACTCAAGTTTCCCAGTTTCCGATGCACTTCTTCGGTTGCTCCGAAGGCTTTCACATCAGACTTAAGAAACCGCCTGCTCTCGCTCGACGCCCAATAAATCCG
+
B<C9,,;F<-,@@6C6CFFF<6@C;6C<A<@CF@F<8FEFG,C,6,6BEC86@BF:@;6,C<E<,,6,6DE<<@@++B@BF@,B6@C=,9CF?,C,65E,AE,,,9C:,,,,?A,?FEGC:+BF@AE8,4EFGA,9=>=9@D>8=E=F9=B=,4>=EB=FAFG,6,,6,++@++36@2,,63++@B6,,3,5:EED,@6@FFGG+;+;*3*<8<+259D,/*355*(;>A?BD*)().:8C5(.0;8CGG)
@M03364:276:000000000-BLYN8:1:1101:10869:4276 2:N:0:1
GGACTACCGGGGTTTCTAATCCTGTTTGCTACCCATGCTTTCGAGCCTCAGCGTCAGTTACAGACCAGACAGCCGCCTTCGCCACTGGTGTTCTTCCATATATCTACGCATTTCACCTCTACACATGGAGTTCCACTGTCCTCTTCTGCACTCAAGTTTCCCAGTTTCCGATGCACTTCTTCGGTTGAGCCGAAGGCTTTCACATCAGACTTAAGAAACCGCCTGCGCTCGCTTTACGCCCAGTAATTCCG
+
CCCCCGGGGGGGEEGGFFGGGGGGGGGGGGGDGGGGGGGGGGDGGGGGGGGGDFGGGGFDGGGGGGGGGGGGGGGGGGGGGGGGGGGGGFGGGGGGFGGGGF;FGGFFC@FGGGDGGFFGGGGGCFGG<FGGGG;FC8@DFGGFGFGFF,,?FFGGGGGFGCC8CF;DF>EE6CFEDFFGGFG6FECCFG6CC>E5CGGCGDFDA5<7DFFFFG>+=CF:9C52(45?-5?AGFF)14BEE30A7+1)3C*
@M03364:276:000000000-BLYN8:1:1101:7598:4280 2:N:0:1
GGACTACTGGGGTATCTAATCCTGTTTGCTCCCCACGCTTTCGAGCCTCAGCGTCAGTTACAGACCAGAGAGTCGCCTTCGCCACTGGTGTTCCTCCATATATCTACGCATTTCACCGCTACACATGGAATTCCACTCTCCTCTTCTGCACTCAAGTCTCCCAGTTTCCAATGACCCTCCCCGGTTGAGCCGGGGGCTTTCACATCAGACTTAAGAAACCGCCTGCGCTCGCTTTACGCCCAATAAATCCG
+
CCCCCGGGGGGGGEFFGGGGGGGGGGGGGGGGGGGGGGGGGGGGGGGGGGGGGGGGGGGGGGGGGFGFGGGGGGGGGGEGFGGGGGGGGGGGGGGGGGGGGGGGGGGGGGGGGGGGGGGGGGGGGGGFFEFGGFGFFGGGDGFGGECGGGGC@8EGGG9EGGGFC9FGGGFE8EGDD8EGE>68CEEGGGGGGGGGGDFCGGGGFGGGDGCGGFF>DCFFEGE(3A9E@5:AGFCAB0AEGB14CFF>G<9
@M03364:276:000000000-BLYN8:1:1101:16328:4356 2:N:0:1
GGACTACCCGGGTTTCTAATCCTGTTTGCTCCCCACGCTTTCGAGCCTCAGTGTCAGTTACAGGCCAGAGAGCCGCTTTCGCCACCGGTGTTCCTCCATATATCTACGCATTTCACCGCTACACATGGAGTTCCACTGTCCTCTTCTGCACTCAAGTTCCCCAGTTTCCGATGCACTTCTTCGGTTGAGCCGAAGGCTTTCACATCAGACTTAAGAAACCGCCTGCGCTCGCTTTACGCCCAATAAATCCG
+
CCBCCGGDEGGGGGGGGGGGGGGGGGGGGGGGGGGGGGGGGGGGGGGGGGGFGGGGGGEGGGGGGGGGGGFGGGGGGGFGGGGGGGGGGGGGGGGGGGGCFFFGGGGGGFGGGGGGGGCEGGFGGFGG?FGGGGFGGGGGGGGGGGGFGGGFBFFGEDFGCDFEGGF;EG6ECE=EGGGGFGG+CE8C?FGGGC:ECGECG7CCFFGFFDGGGGCFGFGG4CD9(8@>6B5>DFGFF0CEC>=FDFF6@CC
@M03364:276:000000000-BLYN8:1:1101:25353:4381 2:N:0:1
GGACTACAAGGGTTTCTAATCCTGTTTGCTACCCATGCTTTCGAGCCTCAGCGTCAGTTACAGACCAGACAGCCGCCTTCGCCACTGGTGTTCTTCCATATATCTACGCATTTCACCGCTACACATGGAGTTCCACTGTCCTCTTCTGCACTCAAGTCTCCCAGTTTCCAATGACCCTCCCCGGTTGAGCCGTGGGATTCCACATCAGACTTAAGAAACCGCCTGCGCTCGCTCTACGCCCAATCACTC
+
CC<CCEG8DFGGDEGCEFCFDFC<E<FFFFCE,@FDFF9FGGGFGCEFCFGFDBF,BCCFFGGA@<FCAFFFGFEC7FCE@F,BBEEFGGCFFEGFF?<<EE9CECF77FCCFDCFGGGGFG?,>AF<F8E4AFCFE8498;E@>ED,C4,?8D==EG;>,6,,88@E,D9BFF,36A+CEEC>FE6@68E>+3+?,,@,++@*;>CCF*CDF72++0DC5E>92)(:9?BEC*/;C65853()*2/7C
@M03364:276:000000000-BLYN8:1:1101:16494:4395 2:N:0:1
GGACTACTAGGGTTTCTAATCCTGTTTGCTCCCCACGCTTTCGAGCCTCAGTGTCAGTTACAGACCAGACAGCCGCCTTCGCCACTGGTGTTCTTCCATATATCTACGCATTTCACCGCTACACATGGAGTTCCACTGTCCTCTTCTGCACTCAAGTTTCCCAGTTTCCGATGCACTTCTTCGGTTGAGCCGAAGGCTTTCACATCAGACTTAAGAAACCGCCTGCGCTCGCTTTACGCCCAATAAATCCG
+
CCCCCGGGGGGGGGGGFGGGGGGGGGGGGGGGGGGGCEGGGGGGGGGGGGGGAFGGGGGGGGGGGGGGGGGGGGGGGGGGGGGGGGGGGGGGGGGGGGGGGGEFGEFFFGGGGGGGGGGGGGGGGGCFGGGGGGGGGGGGFDGGGGGGGGGGGG8AEFGDGFGGGGGGGDEGGEGDGGGGGGDCEEGGGGGGGGGGGGGGGCEDCGFFCFFGF7>FFFGGFGFF2A@EBBDDG<FEFDEGGD6AGGF?FFD
@M03364:276:000000000-BLYN8:1:1101:12173:4395 2:N:0:1
GGACTACAAGGGTATCTAATCCTGTTTGATCCCCACTCTTTCGTGCTTCAGTGTCAGTTATGGTTTAGTAAGCTGCCTTCGCAATCGGAGTTCTGCGTGATATCTATGCATTTCACCGCTACACCACGCATTCCGCCTACCTCACACACACTCAAGTAACCCAGTTTCAACGGCAATTTTATGGTTGAGCCACAAACTTTCACCTCTGACTTAAATCACCACCTACGCACCCTTTAAACCCAATAAATCCG
+
CCCCCGCCCFFGGDFGA<FFCEDFGGFFEFC<E8AFFGFGGCBFFGGFGGFC<@EFGGGGGGCF<FCFFGGCFFF?F9FFGGGEEGGC:CFGGFCFGGC,<<EFGFDGBDFGGGGGGGEGGGFGDCBC@7?F9FGD7BCFDDGF,>B8CGGGGGDFGGFGGE8DFDEC:DF8EDGEFFCG8DFG;EEGC8DEE?FFEFACFGFG*;9?>F:CGDCFGGCECGFFBFDFAB*??C<CC4CFG4(A<;6>FG?
@M03364:276:000000000-BLYN8:1:1101:10918:4403 2:N:0:1
GGACTACTGGGGTTTCTAATCCTGTTTGCTCCCCACGCTTTCGAGCCTCAGTGTCAGTTACAGGCCAGAGAGCCGCTTTCGCCACCGGTGTTCCTCCATATATCTACGCATTTCACCGCTACACATGGAATTCCACTCTCCTCTCCTGCACTCAAGTCTACCAGTTTCCAATGCATACAATGGTTGAGCCACTGCCTTTTACACCAGACTTAATAAACCACCTGCGCTCGCTTTACGCCCAATAAATCCGG
+
CCCCCGGGFGGGGGGGGGGGGGGGGGGGGGGGGGGGGGGGGGGGFGGGGGGGGGGGGGGGCEFGGGGGDFGGGGGGGGGGGGGGCFGEEGGGGGGGGGGGGGGGGDFGGGGGGGGGGGGGGGCGGGGGGFGGFGGGG@=EGGFFCFGF8DGDD=DF@>ECFGGGAFFGFGF,=>EGCFECEE8EC6@=9D?@@FGGGDGF+:7CFCFDGFGFG@7EG8@,:*;>44)?-???CF+8)2B*2;@4*C7<CDC
@M03364:276:000000000-BLYN8:1:1101:24936:4410 2:N:0:1
GGACTACTGGGGTATCTAATCCTGTTTGCTACCCACACTTTCGAGCCTCAACGTCAGTTACAGTCCAGAAAGCCGCCTTCGCCACTGGTGTTCTTCCATATATCTACGCATTTCACCGCTACACATGGAGTTCCACTTTCCTCTACTGCACTCAAGTCATCCAGTTTCCAAAGCAATTCCTCAGTTGAGCTGAGGGCTTTCACTTCAGACTTAAATAACCGTCTGCGCTCGCTTGACGCCCAATAAATCCG
+
CCCCCGGGGGGGGGGGGGFFG,EFGGGGGGGGG8FFGGGGGGGGGDGGGGGFGCFEGGFGGGDFGCGDGFGCFGGGEGGGGGFGGGCFGG,BDFGGGGGFGFGFGFGGGGGGGGGGGGGGGGGGGGEGCEFGGGDGGGGCFGGGGGGDEGGG?FCGGGGGGFGFAF9DDFGCGGGGFGGGFGFGFG8FFGGGGGGG+DCF7+@CFGGCCFGGGGGGGGG?*C?CDFF>)9@>;D*))-*CEB>FCF8*=C9
@M03364:276:000000000-BLYN8:1:1101:19639:4415 2:N:0:1
GGACTACTGGGGTTTCTAATCCTGTTTGCTCCCCACGCTTTCGAGCCTCAGCGTCAGTTACAGACCAGAGAGCCGCCTTCGCCACTGGTGTTCCTCCATATATCTACGCATTTCACCGCTACACATGGAATTCCACTCTCCTCTTCTGCACTCAAGTCTCCCAGTTTCCAATGACCCTCCCCGGTTGAGCCGGGGGCTTTCACATCAGACTTAAGAAACCGCCTGCGCTCGCTTTACGCCCAATACATCCG
+
CCCCCGGGGGGGGGGGGGGGGGGGGGGGGGGGGGGGGGGGGGGGGGGGFFGGGGGGGGGGGDGCGGGGGGGGGGGGGGGFCGGGGGGGGGGGFGGGGGGEGFGGGGFFGGGGGGGGGGGGGDEFFEFCGGGGCFGGFFGGGCFGGGGGGCGGGGGGGGGFFFGGGFGGGGGGGGGFDGGGG>88:CEGFFGDCEG558BCDGGGFC:CFGGFC:7>GGGGFGFDDFFA>FB:DGGAFFGGGFFFG*/6FC5
@M03364:276:000000000-BLYN8:1:1101:20451:4449 2:N:0:1
GGACTACACGGGTATCTAATCCTGTTTGCTCCCCACGCTTTCGAGCCTCAGCGTCAGTTACAGACCAGAGAGCCGCCTTCGCCACTGGTGTTCCTCCATATATCTACGCATTTCACCGCTACACATGGAATTCCACTCTCCTCTTCTGCACTCAAGTCTCCCAGTTTCCAATGACCCTCCCCGGTTGAGCCGGGGGCTTTCACATCAGACTTAAGAAACCGCCTGCGCTCGCTTTACGCCCAATAAATCCG
+
CCCCCGGGGGGDFFEFGFEGGGGGCFGGGGG@FGGFGGGGFGGGGGEGFGFEGGGGGFGFGGG9FGFG8,CFGGGGGGGF@GGGGGGGFGGGGFGFFCFFGCGGGGGGDGGG9FCFGGGGGGGGGGFFFCFGF9EGGGGGGGDGCFF9EADDD,@@E96@EDFGGA>DEGFGGGG,,16C@CE+@B6AE7,5@*>EG>FGGDDDFG+*;?FGGCF7CGG6>5)/8)6>F)7)*9FBF?DG*8(.7*85*79
@M03364:276:000000000-BLYN8:1:1101:9774:4459 2:N:0:1
GGACTACCGGGGTTTCTAATCCTGTTTGCTACCCATGCTTTCGAGCCTCAGCGTCAGTTACAGACCAGACAGCCGCCTTCGCCACTGGTGTTCTTCCATATATCTACGCATTTCACCGCTACACATGGAGTTCCACTGTCCTCTTCTGCACTCAAGTTTCCCAGTTTCCGATGCACTTCTTCGGTTGAGCCGAAGGCTTTCACATCAGACTTAAGAAACCGCCTGCGCTCGCTTTACGCCCAATAAATCCG
+
CCCCCGGFGGGGGGGGGGGGGGGGGGGGGGGGGGGGGGGGGGGGFGGGGGGGGGGFGGGGGCGGGGGGCFFGGGEGGGGFGGGGGDGCGGGGGGFGGCFGGGGGGGGGGGEGGGGGGGGGGGGGGGGGFDGFAFCFGGGGGGGGGGGFGCFGGGDDFGGGGGGGGGGFGGCEGGGCFFGFGGGEEG+@@EFGGD>EGGGGF9EGFGC79FGGGGG>CCF:>E?@BA=>@DFFGGG9A0:CEFFF4:A?FG<
@M03364:276:000000000-BLYN8:1:1101:11184:4468 2:N:0:1
GGACTACTCGGGTTTCTAATCCTGTTTGCTCCCCATGCTTTCGTACCTCAGCGTCAGTATTAGGCCAGATGGCTGCCTTCGCCATCGGTATTCCTCCAGATCTCTACGCATTTCACCGCTACACCTGGAATTCTACCATCCTCTCCCATACTCTAGCTTCCCAGTATCGAATGCAATTCCTAAGTTAAGCTCAGGGATTTCACATCCGACTTAAGAAGCCGCCTACGCACGCTTTACGCCCAGTAAATCCG
+
CCCCCGGGGGGGGGGGGGGGGGGGGGGGGGGGGGGGGGGGGGGGGGEGGGGGGGECFGFGGGGGFFFGFGGGGGGGGGGGGGGGGGGGGGGGGGGGGGGDFGGGGGGGDEEGGFGGGGGGGGGGGGGGGGGGGGGGEFGGGGGGGGG?EGGGGGG8EFGGGGGGGGFGGCFGEFGGGGGEFF=CFADFGE;3@FGGCBDGGFGGFFCDDGGGCFGGGGGG5EDF>F=>AFFADCGFFFGGGFFFGGA)@C5
@M03364:276:000000000-BLYN8:1:1101:15987:4488 2:N:0:1
ACGGTGGATGGTGGCCTTGTGACGTTTTGTCCTTCGCGTTGGTTTCCTGGGTTTCGTTCTTCGTTCTTTCCTCCGCCTTTCCCACCCGTTCGTCTCCGTATGTCTTTGGCGGCCCCTTCGTCCGCCGACTTCCTTATCCTATCTTACCCACTCCCCGCCCCCCCTTTCCTTCTACGTCCCTCTTCAACTCTCCATGTTTTATACTCCCACTCCCATTCCTGGTGTAACGCCCATGTGTCTCACCCGATCCC
+
----6:+,,-,;6,,,,,,,;,,,=6,6,66,,,,,,+686;6,,;,,;,CC6,68;,,,<,,E6,,,<,6,,66,884<,,:,:,86B,6,88,,,+9,A:C,,,,C<,++++++:?ED,B++++8+++8,,,,,,C>,,7E+,3,@6,366,8+@+3+*****2,,,6,64?9*,,*=,=:,2,44,,,10+++4++*++++3***02*22**1++++++)/(2.+,)))/97)*6++0*.)*1)()*2
@M03364:276:000000000-BLYN8:1:1101:4762:4501 2:N:0:1
GGACTACTGGGGTATCTAATCCTGTTTGCTACCCATGCTTTCGAGCCTCAGCGTCAGTTACAGACCAGACAGCCGCCTTCGCCACTGGTGTTCTTCCATATATCTACGCATTTCACCGCTACACATGGAGTTCCACTGTCCTCTTCTGCACTCAAGTTTCCCAGTTTCCGATGCACTTCTTCGGTTGAGCCGAAGGCTTTCACATCAGACTTAAGAAACCGCCTGCGCTCGCTTTACGCCCAATAAATCCG
+
CCCCCGGGGGGGGGGGGGGGGGGGGGGGGGGGGGGGGGGGGGGGGGGGGGGGGC@GGFGGGGGGGGGGGFGGGGGGGGGGGGGGDGGGGGGGGGGGGGGGGGGGGGGGDFGGGFGGGGGGGGGGGGGG?FFGGFGGGGGGGGGGGACFGGGGGGGGDEGGFGGFGEGG:88CGGGGGGGGDDCEGGGGGGGGGGGGGFFFG>EGFGCCGGFGGFFGGDC7?GF==ABF=4AEGGFFF6EGGFFFDGF?GGG
@M03364:276:000000000-BLYN8:1:1101:6874:4501 2:N:0:1
GGACTACTGGGGTTTCTAATCCTGTTTGCTACCCATGCTTTCGAGCCTCAGCGTCAGTTACAGACCAGACAGCCGCCTTCGCCACTGGTGTTCTTCCATATATCTACGCATTTCACCGCTACACATGGAGTTCCACTGTCCTCTTCTGCACTCAAGTTTCCCAGTTTCCGATGCACTTCTTCGGTTGAGCCGAAGGCTTTCACATCAGACTTAAGAAACCGCCTGCGCTCGCTTTACGCCCAATAAATCCG
+
CCCCCFGGGGGGGGGGFFGGGGGGGGGGGGGGGGGGGGGGGGGGGGGGFFGGGGGGGFFGFFGFGGGGFFFGGGGGGGGGGGFFGGGGGGGGGGGGGGGGGGGDGFFFGGGGGGGGGGGGGGGGGCFGFCGGGDFFFGGGGGGGA,7>ECGGFGF9CDECEG8EGGFGDC8EEDA=FDGF9EGGFE68AFB8C8BCFGGF7CGGFG>7D?>FC<2<FGGFEGAFFABBBE>>GFFEFDG8CE?FGGFFGC:
@M03364:276:000000000-BLYN8:1:1101:18577:4528 2:N:0:1
GGACTACCGGGGTTTCTAATCCTGTTTGCTCCCCACGCTTTCGCACCTGAGCGTCAGTCTTCGTCCAGGGGGCCGCCTTCGCCACCGGTATTCCTCCAGATCTCTACGCATTTCACCGCTACACCTGGAATTCTACCTCCCTCTACGAGACTCAAGCTTGCCAGTTTCAAATGCAGTTCCCAGGTTGAGCCCGGGGCTTTCACATCTGACTGAACAAACCGCCTGCGTGCGCTTTACGCCCAGTAATTCCG
+
CCCCCGD8@:FEEGGGDFGGGCGGGFFECDEFGGGEGGCGGGGDCGGGFCE@FFCCEEAA,,,,6@FG,,@7F7CFDGGGGGFFC,@BE:FGF<EFEEAD<FFGFFGFGGEGFGGG9=FEEGGFDD,F,:@FDF9=B,,8@DD63E+@8EEGFCG9C:ABFG9ECEGFG,>DF5EFAED;F9CFF,@CCFDC7:EE*8CEGCFGFGGGGGF+;;<+**3/5EE62F9B?)))//*-=(8?E:?FFG4-*:9
@M03364:276:000000000-BLYN8:1:1101:10832:4581 2:N:0:1
GGACTACTAGGGTATCTAATCCTGTTTGCTCCCCACGCTTTCGCACCTGAGCGTCAGTCTTCGTCCAGGGGGCCGCCTTCGCCACCGGTATTCCTCCAGATCTCTACGCATTTCACCGCTACACCTGGAATTCTACCCCCCTCTACGAGACTCTAGCTTGCCAGTTTCAAATGCAGTTCCCAGGTTGAGCCCGGGGATTTCACATCTGACTTAACAAACCGCCTGCGTGCGCTTTACGCCCAGTAATTCCG
+
CCCCCGGGGGGGGGGGGGGGGGGGGGGGGGGGGGGGGGGGGGGGGGGGGGGGGGGGGGGGGGGGGGGGGGDGGGGGGGGGGGGGGGGGGGGGGGGGGCEFGGGGGGGGGGGGGGGGGGGGGGGGGGGGGGGGGGFGFGFFGGGGGGGGGGD8EFFC9EDDFGGGGGGGFGFFFGGGGGGG?CGGGGGF?FF8ECGDGGGG7C@CAFGFGGGGG7>FGCGG>5ADFFBE?@BE3DGAFFG8=D??>CF)2:7
@M03364:276:000000000-BLYN8:1:1101:18523:4584 2:N:0:1
GGACTACTGGGGTATCTAATCCTGTTTGCTCCCCACGCTTTCGAGCCTCAGTGTCAGTTACAGGCCAGAGAGCCGCTTTCGCCTCCGGTGTTCCTCCATATATCTACGCATTTCACCGCTACACATGGAATTCCACTCTCCTCTCCTGCACTCAAGTCTCCCAGTTTCCAATGACCCTCCCCGGTTGAGCCGGGGGCTTTCACATCAGACTTAAGAAACCGCCTGCGCTCGCTTTACGCCCAATAAATCCG
+
CCCCCGGGGGGGGGGGGGGGGGGGGGGGGGGGGGGGGGGGGGGGGGGGGFGGGGGGGGGGGGGGGGGGFEFGFGGGGGGGGGGGGGGGGGGGGGGGGGGFGFGGGGGGGGGGGGGGGGGGGGGGGGGGGGGGGGGGGGGGGGGGGGGGGFF8DEGGFGGGCFFFFGGGGGGGGGGGGGFEGGGGEGGGGGGGGGGGGDGGGGGGFGGGCDGGGGGGGGGGFGFDFFFFFBDFGGGFFBEGGFFFF>FFGGC
@M03364:276:000000000-BLYN8:1:1101:22821:4593 2:N:0:1
GGACTACTGGGGTATCTAATCCTGTTTGCTCCCCACGCTTTCGCACCTGAGCGTCAGTCTTCGTCCAGGGGGCCGCCTTCGCCACCGGTATTCCTCCAGATCTCTATGCATGTCACCGCTACACCTGGAATTCTACCCCCCTCTACGAGACTCTAGCTTGCCAGTTTCACATGCAGTTCCCAGGTTGAGCCCGGGGATTTCACATCTGACTTAACAAACCGCCTGCGTGCGCTTTACGCCCAGTAATTCCG
+
-A@CC?DEFFEEFG@FFA;<EEFGGGGGGFFGDG<FCECGGFEEC+6BFEFGG+6@@6CEEGF<@FEFGD77CF@+>?B99BFFEGGGCFF,CB@EEEE9,4C@,C,CF9D9CEFGDCF8BC@BF@G8,,C,AFDC9@GECEGGGGFBECEFG9DE;DCEF@76>EFGF;FGGGGCGFFD6F,:>DFG?@DC@5**=8,<:CE+@CCG++:+:@>CC5/ADE30()(24>5>7CG9F:EGCE2?*:*)?**
@M03364:276:000000000-BLYN8:1:1101:25246:4594 2:N:0:1
GGACTACTCGGGTATCTAATCCTGTTTGCTCCCCATGCTTTCGAGCCTCAGCGTCAGTTACAGACCAGAGAGCCGCCTTCGCCACCGGTGTTCCTCCATATATCTACGCATTTCACCGCTACACATGGAATTCCACTCTCCTCTCCTGCACTCAAGTCTACCAGTTTCCAATGCATACAATGGTTGAGCCACTGCCTTTTACACCAGACTTAATAAACCACCTGCGCTCGCTTTACGCCCAATAAATCCGG
+
CCCCCGGGGGGGGGGGGGFGGACEFGGFDGCEFGG,C@FFDGCDGGGGGGGGGGGG@FCA<FEFFFGGFFGGGGGGGGGFFGGG@FGGBFG7E,@FGG<E9FGGGFGGD774CF9B,6C@BCAFGCDDE5CEEFGGGFGGFAGDEEFFG?EF?F8,EEFFFD8FFDFGFGGGF8==DGGGGGGFFC??F7DF?CFFGCGDGGGF59C>97@+=DC;+*@@55A=292?DFFFGF>C;D8CEF(8*775C85
@M03364:276:000000000-BLYN8:1:1101:20727:4620 2:N:0:1
GGACTACCGGGGTTTCTAATCCTGTTTGCTCCCCACGCTTTCGAGCCTCAGTGTCAGTTACAGGCCAGAGAGCCGCTTTCGCCACCGGTGTTCCTCCATATATCTACGCATTTCACCGCTACACATGGAATTCCACTCTCCTCTCCTGCACTCAAGTCTACCAGTTTCCAATGCATACAATGGTTGAGCCACTGCCTTTTACACCAGACTTAATAAACCACCTGCGCTCGCTTTACGCCCACTAAATCCGG
+
CCCCCGGGGGFG@CFEFGFFFEGGFGGGGGGGFGGGGGGGGFFGGDFAFGGGGGGGGGGGGGGGGGGGGGEEFGGGGFDFFGGGEGGG7CC@FACFFCFCEAAFGGGGGGGGGGGGGDCCFEFGC,5EFAAGGFGGGGFFBFFDFGGC8D8AFFFCFCGCDFGGGGFFGFBED8DCCGFEFGFGFGGGEGGGFEGDGFC7CF7D5CFGGCFG+@:FGG,AFEF2>5>?DFFF4CF<>;GE7)3)7CFFFGG
@M03364:276:000000000-BLYN8:1:1101:7614:4625 2:N:0:1
GGACTACCGGGGTATCTAATCCTGTTTGCTCCCCACGCTTTCGCACCTGAGCGTCAGTCTTCGTCCAGGGGGCCGCCTTCGCCACCGGTATTCCTCCAGATCTCTACGCATTTCACCGCTACACCTGGAATTCTACCCCCCTCTACGAGACTCTAGCTTGCCAGTTTCAAATGCAGTTCCCAGGTTGAGCCCGGGGATTTCACATCTGACTTAACAAACCGCCTGCGTGCGCTTTACGCCCAGTAATTCCG
+
CCCCCFGGGGGGGGGAFGFGGGFGGCGGFGGGGGGGGGEGGGEGEGGGFGGGGGEGGGGGEAFGFGGG<FEGGGGGG:FGGGGGGGGGGCFFGFGGGGFGDGAFFFGFGGGGGGGGGEDGGGGGFGGGFFFFFEFFDGGGGGGGCFGDGGG7FGGGGGGCC@FGGFFGGGGF9EGFFCF?FFCFGGGFFFE8CEDDCEGGGGFC68+;CFF:+:DF7CFCBCB?:FF>15)77C3<F?GG57(9D:@<:C2
@M03364:276:000000000-BLYN8:1:1101:12128:4653 2:N:0:1
GGACTACTGGGGTATCTAATCCTGTTTGCTACCCATGCTTTCGAGCCTCAGCGTCAGTTACAGACCAGACAGCCGCCTTCGCCACTGGTGTTCTTCCATATATCTACGCATTTCACCGCTACACATGGAGTTCCACTGTCCTCTTCTGCACTCAAGTTCCCCAGTTTCCGATGCACTTCTTCGGTTGAGCCGAAGGCTTTCACATCAGACTTAAGAAACCGCCTGCGCTCGCTTTACGCCCAATAAATCCG
+
CCCCCGGGGGGGGGGGGGGGGGGGGGGGGGGGGGGGGGGGGGGGGGGGGGGGGEGGGGGGGGGGGGGGFFGGGGGGGGGGGGGGGGGGGGGGGGGGGGGGGGGGGGGGGGGGGGGGGGGGGGGGFGGGGGGGGFFGGGGGFGGGGGGGGGGGGCGGGGGGGGGGGGGGFGGGGGGGGGEFGGGGGGGGGGGG6:EEFGGGGGGGFGGGDCFGG@78FGFGBEFFBFFEFEAFGGGFFFGGG>@ACF+6D>>
@M03364:276:000000000-BLYN8:1:1101:16456:4658 2:N:0:1
GGACTACTAGGGTATCTAATCCTGTTTGCTCCCCACGCTTTCGCACCTGAGCGTCAGTCTTCGTCCAGGGGGCCGCCTTCGCCACCGGTATTCCTCCAGATCTCTACGCATTTCACCGCTACACCTGGAATTCTACCCCCCTCTACGAGACTCAAGCCTGCCAGTTTCGGATGCAGTTCCCGGGTTGAGCCCGGGGATTTCACATCCGACTTGACAGACCGCCTGCGTGCGCTTTACGCCCAGTAAATCCG
+
CCCCCGGGGGGGGFGGGGGGGGGGGGGGGGGGGGGGGGGGGGGGGGGFGGFGGGGGGGGGGGGGGGGGGGGGGGGGGGGGGGGGGGGGGGGGGGGGGGGGGGGGGFGGGGGGGGGGGGGGGGGGGGGFFGGGGGGGGGGGGGGGCEGGGGGGGGGGGGGGCFGGGGGGGDEGGGGGGGGGGGGGGGGGGFGGGGGGEEFGGGGFFFGGDGGGGFDFG<=F@>@06FBDBDFBGGG>4:CEGE69FGFFGD9
@M03364:276:000000000-BLYN8:1:1101:9167:4696 2:N:0:1
GGACTACCGGGGTTTCTAATCCTGTTTGCTCCCCACGCTTTCGAGCCTCAGCGTCAGTTACAGTCCAGAGAGCCGCCTTCGCCACTGGTGTTCCTCCATATATCTACGCATTTCACCGCTACACCTGGAATTCCACTCTCCTCTTCTGCACTCAAGACTCTCAGTTTCCAATGCCGCTCCCCGGTTGATCCCGGGGCTTTCACATCTGACTTACGAACCCGCCTCCCCTCGCTTTACGCCCACTAAATCCG
+
CCCCCGGF+CEGGFEFGGGGGGGGGGGFGGGGGGGGGGGGGGEFFFGFGCEFGGEEGGGGGFFEFGDGAAC@<@FCGGGGFFGDDFFDGGGGG,EFG,5:55CFFECDCECEFGGGGDGGGGGG8,9AFGGGEF99EF9EGCFG,EFFGFGGG8FG,,,6,@=EFCED=EAE,,,+31@>@@8EGG>,,3E,**4**1,8;87:CF+2+2;FC8?5C)=EDGF@3)(.,53=5CF9=4ECED(8CD49D6)
@M03364:276:000000000-BLYN8:1:1101:11166:4730 2:N:0:1
GGACTACAGGGGTATCTAATCCTGTTTGCTACCCATGCTTTCGAGCCTCAGCGTCAGTTACAGACCAGACAGCCGCCTTCGCCACTGGTGTTCCTCCATATATCTACGCATTTCACCGCTACACATGGAATTCCACTCTCCTCTTCTGCACTCAAGTCTCCCAGTTTCCAATGACCCTCCCCGGTTGGGCCGGGGGCTTTCACATCAGCCTTAAGAAACCGCCTGCGCTCGCTTTACCCCCAATAACTCC
+
CC@BC<@<FEFGGF<F<@,CF<FGFFAFFF<FG<<FFGGEGGEF<FGF8@EEC@FFCC<@FGGCFGE<@CFE@EEEFFCGGFGGGGCFE@EEGB,FG8FC9AFFFCFF:BECEEFGGGGGGGGGGG?EFE9A;,=F9DFGGGGGGGDGD8E8D8,@EFA==4@>ADAFGDG;8EADC8DGGE=EF=;++8>C*;EEDGGCCC,+1?>C4F4:C777+;<7.5)(/59EF>3>C*94*)32:@?>GF45FF
@M03364:276:000000000-BLYN8:1:1101:17779:4736 2:N:0:1
GGACTACTAGGGTTTCTAATCCTGTTTGCTCCCCACGCTTTCGAGCCTCAGCGTCAGTTACAGACCAGAGAGCCGCCTTCGCCACTGGTGTTCCTCCATATATCTACGCATTTCACCGCTACACATGGAATTCCACTCTCCTCTTCTGCACTCAAGTCTCCCAGTTTCCAATGACCCTCCCCGGTTGAGCCGGGGGCTTTCACATCAGACTTAAGAAACCGCCTGCGCTCGCTTTACGCCCAATAAAGCCG
+
CCCCCGGGFGGGGGGGG9FFGGGGGGGGGGGGGEEGEGGGGGGGGGGGGGGGGGGGGGGCFGGGGGGGGGFGGFGGGGGGGGEGGGGGFGGGGFBCGGGGGGGGGGGGGGGGGGGGGGG>EGFGGGGCBCEAFGGGGGGGGGGGGGGFFEGDGGGCGFBGGGGGAFGGGGDGGGGGC=DGGEGEGGGFG?8EEGEECEGEFDC>CFGGD6C8F+==7<?7>CB;?A186>DEGGCDF:>EG>6@C7*)*99
@M03364:276:000000000-BLYN8:1:1101:6567:4736 2:N:0:1
GGACTACTAGGGTATCTAATCCTGTTTGCTCCCCACGCTTTCGAGCCTCAGCGTCAGTTACAGACCAGAGAGTCGCCTTCGCCACTGGTGTTCCTCCATATATCTACGCATTTCACCGCTACACATGGAATTCCACTCTCCTCTTCTGCACTCAAGTCTCCCAGTTTCCAATGAACCTCGCCGGTTGAGCCGGGGGCTTTCACATCAGACTTAAGAAACCGCCTGCGCTCGCTTCACGCCCAATAATACCG
+
CCCCCFGGGAEFEGGFGGFGGGGGCDFGGGGEEF,FEGGGGGGCGGGG8CFGGFGEFGGD<,ECEFF@<FFGFDCF8BBFE@BE:EF8EAFDFFFC<A,<FEEF,AE<FG7CFGFGGGGEGEGG9EG8B=AFFDEGDFDEGFF+4CCDCFGGGGFFEGFFG88=FGF9ADBFG9,@+DG+@CEGGGDFFFFEEC>>EECFFC9:+0+2?CCFF1:CCFF=A583(;7D9)):77*./(**/)-5<>*6:C9
@M03364:276:000000000-BLYN8:1:1101:6513:4744 2:N:0:1
GGACTACTAGGGTTTCTAATCCTGTTTGCTACCCATGCTTTCGAGCCTCAGCGTCAGTTACAGACCAGACAGCCGCCTTCGCCACTGGTGTTCTTCCATATATCTACGCATTTCACCGCTACACATGGAGTTCCACTGTCCTCTTCTGCACTCAAGTTTCCCAGTTTCCGATGCACTTCTTCGGTTGAGCCGAAGGCTTTCACATCAGACTTAAGAAACCGCCTGCGCTCGCTTTACGCCCAATAAATCCG
+
CCCCCGGGGGGGGGGGGGGGGGGGGGGGGGGGGGGGGGGGGGGGGGGGGGGGGEGGGGGGGGGGGGGGGGGGGGGDGGGGGGGGGGGFGGGGGGGFGGGGGGGFGGGGGE7CFGCGGGGGGGGGFGAFCFFGFG9E9FGGGGGFGGGGGGGGGGGGGGCFFFF?FGGGGGGGGGGGGGGGGFGDECEFFGGC>ECGFGFGGGGGFGGGGGGGGGGGGGGFEGFFFFFF=):BDGGEFFGGGA75CFFCCGC
@M03364:276:000000000-BLYN8:1:1101:17747:4768 2:N:0:1
GGACTACAAGGGTATCTAATCCTGTTTGCTCCCCACGCTTTCGTCCCTGAGCGTCAGTGTACATCCAGTAAATTGCCTTCGCCATTGGTGTTCTTCCTAATATCTACGCATTCCACCGCTTCACTAAGAATTCCATTTACCTCTATGTAACTCTAGTTTGCTAGTATCCAAAGCGGGCTGAGGTTGAGCCTCAGGCTTTAACTCTAGACTTAACAAACCGCCTACGAACGCTTTACGCCCAATAATTCCGG
+
CCCCCGGGGGGGGGGGGGGGGGGGGGGGGGGGGGGGGGGGGGGGGGGGGGGGGGGGGGGGGGGGGGGGGGCFGGGGGGGGGGGGGGGGGGGGGGGGGGGGGGGGGGGGGGGGCFFGGGGEGGGGGG?FGGGGGGGGGGGGGGGGGGGGGGGGGGGGGGGGGGGDGGGGGGGGGGGGGDGCGGFF:FGGGGF88DFGGFGGGGGGFGFGGGCGGGGGGC@EDEFFFFFF>B>BGGC*)(::CF@F7@@):4<
@M03364:276:000000000-BLYN8:1:1101:12094:4773 2:N:0:1
GGACTACTGGGGTTTCTAATCCTGTTTGCTCCCCACGCTTTCGAGCCTCAGTGTCAGTTACAGGCCAGAGAGCCGCTTTCGCCACCGGTGTTCCTCCATATATCTACGCATTTCACCGCTACACATGGAATTCCACTCTCCTCTCCTGCACTCAAGTCTACCAGTTTCCAATGCATACAATGGTTGAGCCACTGCCTTTTACACCAGACTTAATAAACCACCTGCGCTCGCTTTACGCCCAATAAATCCGG
+
CCCCCGGGGGGGGGGGGGGGGGGGGGGGGGGGGGGGGGGGGGGGGGGGGGGGGGGGGGGGGGFFGGGGGGGGGGGGGGGGGGGGGGGGGGGGGGGGGGGGGGGGGGGGGGGGGGGGGG7CFFGGGCEFFFFGGGGGGGGGGGGGGGGGGGGFGGGGFGGGGGGGGGGGGGCFFGGFGGGGGGGGGGFGGGFGFGGGGGGF7DFGF**;FGFG7CFCGDFEFGFED4=ADFFEGGCEF@EEE)6AFCCECDD
@M03364:276:000000000-BLYN8:1:1101:23024:4780 2:N:0:1
GGACTACTGGGGTATCTAATCCTGTTTGCTCCCCACGCTTTCGCACCTGAGCGTCAGTCTTCGTCCAGGGGGCCGCCTTCGCCACCGGTATTCCTCCAGATCTCTACGCATTTCACCGCTACACCTGGAATTCTACCCCCCTCTACGAGACTCTAGCTTGCCAGTTTCAAATGCAGTTCCCAGGTTGAGCCCGGGGATTTCACATCTGACTTAACAAACCGCCTGCGTGCGCTTTACGCCCAGTAATTCCG
+
CCCCCGGGFGGGGGGGGGGGGFGGGGGGGGGGFGGGGGGGGGGGGDGEGGGGGGGGGGGGDGGGGGGGGGGGGGGGGGGGGGGGGGGGGGGGGGGGGGGGGBEFFGFGGGGGGGFGGCFGGGGDGGGGGGGGGGGCE8DCGGGGGGG:E68FFGGGGGGDGGFGGGGGGGGGGGGGGGGGGGGGGGGGGG2DEE5EGGGGGGGGFGGG7CFGFCFFCFC=>DEFFFFF?DEFGGGAFFEEGE?FGGFFGG4
@M03364:276:000000000-BLYN8:1:1101:5370:4784 2:N:0:1
GGACTACACGGGTATCTAATCCTGTTTGCTACCCATGCTTTCGAGCCTCAGCGTCAGTTACAGACCAGACAGCCGCCTTCGCCACTGGTGTTCTTCCATATATCTACGCATTTCACCGCTACACATGGAGTTCCACTGTCCTCTTCTGCACTCAAGTTTCCCAGTTTCCGATGCACTTCTTCGGTTGAGCCGAAGGCTTTCACATCAGACTTAAGAAACCGCCTGCGCTCGCTTTACGCCCAATAAATCCG
+
CCC<CGGGGGGGGDGGFGAEAFGGGGGGGGGGFGGGGGGGGGGGGGGGGGFGGGDCEGFFGFGGGGGGGGGGGGDGGGGGGGGGGGGGGGGGGG;EGFGCGGGGGGGGGG@7FFGGGGGGGGFG@FAF8EFGGGGEGGGGG;=DGGGDF,>?F?GFEACFGGGGGGGGFGCECGFGGGGG,>@CFCE?CCGG7>>EGGGFGDGGFG>5DF7C7DFGFGGF*@A=DF9E>;//:CFFFFGGGF@A<F6<FG:
@M03364:276:000000000-BLYN8:1:1101:24418:4815 2:N:0:1
GGACTACTGGGGTATCTAATCCTGTTTGCTCCCCACGCTTTCGAGCCTCAGCGTCAGTTACAGGCCAGAGAGCCGCTTTCGCCACCGGTGTTCCTCCAGATATCTACGCATTTCACCGCTACACATGGAATTCCACTCTCCTCTCCTGCACTCAAGTCTACCAGTTTCCATTGCATACAATGGTTGAGCCACTGCCTTTTACACCAGGCCTCAGAAACCACCTGCGCTCGCCTTTCGCCCAAGAAATCCGG
+
6BCCA@FEFGFGGG@,E@EEDDFGFGGCF@,CFGGGDGGGGAF,,BFF8EF,@@:@BFGGFCE,CFFGGDD@<8FG+FG<FF@=B,=:C@CGGGGGF8,:C?E,9F?CF7:=F@@EFBFEGGFF9A9=F9,AFGGD>==EDA8+DFD?CCD=D,>9CACFCFDCF9DFG,,@=D,:,@,93,@D;>8?FFFGGFD8?FFG9:,2****3*;****+;*DG>*96@>9A=A>)7:*.505B*2(.*;A);/5
@M03364:276:000000000-BLYN8:1:1101:14244:4816 2:N:0:1
GGACTACAGGGGTATCTAATCCTGTTTGCTCCCCACGCTTTCGCACCTGAGCGTCAGTCTTTGTCCAGGGGGCCGCCTTCGCCACCGGTATTCCTCCAGATCTCTACGCATTTCACCGCTACACCTGGAATTCTACCCCCCTCTACAAGACTCTAGCCTGCCAGTTTCGAATGCAGTTCCCAGGTTGAGCCCGGGGATTTCACATCCGACTTGACAGACCGCCTGCGTGCGCTTTACGCCCAGTAATTCCG
+
CCCCCCFEFGGGGEGGGGGGFGGGGGGGGGFFGGFGGGGGGGGGGGGFGGGGGGGEGGGGGGGGFGGGGGGGG7FFGGGGGGGEFGGGGGGGGGGFGGGFDGGFGGAFEEGGGGGGGGGGDGGGGGGGGGDDFGGGGGGGEDGGDFCFGGGGGFDFGGGCCCGGFFDECF,8C9FGFFGGGGFGGGGDF@EEEGGGGEGFGGFGCGFD:DGDGFGCF4FCAGBF0;4B?BFBGCFD?<GGC>(/*284:>6
@M03364:276:000000000-BLYN8:1:1101:13899:4818 2:N:0:1
GGACTACCAGGGTATCTAATCCTGTTTGCTCCCCACGCTTTCGCACCTGAGCGTCAGTCTTTGTCCAGGGGGCCGCCTTCGCCACCGGTATTCCTCCAGATCTCTACGCCTTTCACCGCTACACCTGGCATTCTACCCCCCTCTACGAGCCTCTAGCTTGCCAGTTTCAAATGCAGTTCCCAGGTTGAGCCCGGGGATTTCACATCTGACTTAACAAACCGCCTGCGGTCGCTTTACGCCCCGTAATTCCG
+
-CCCC@C@FFGGFDFGGFFGGGGGC9C<<EFGFDDCFEGDGGGEEEGGCFGC@@FCFCAAFCFD<FDG8BF:@@CG@FGGGGGCEGG=CCF9EFGG?FEFF,EFFGGGF+EE,CFGFGGECFGEFAFG,?DCFGGG9BEGGCEGDGEEC+8=:EACEGGCF@DG:D,E,@739BFEC,5E?CFGFFFEGGGGDGG8CGGDCFGD:C1;@F+:C7:777CF:=EFFF>3:)08DDD>F(8:C3(0)*7-:C*
@M03364:276:000000000-BLYN8:1:1101:12450:4827 2:N:0:1
GGACTACTAGGGTTTCTAATCCTGTTTGCTCCCCACGCTTTCGCACCTGAGCGTCAGTCTTTGTCCAGGGGGCCGCCTTCGCCACCGGTATTCCTCCAGATCTCTACGCATTTCACCGCTACACCTGGAATTCTACCCCCCTCTACGAGACTCTAGCTTGCCAGTTTCAAATGCAGTTCCCAGGTTGAGCCCGGGGATTTCACATCAGACTTAAGAAACCGCCTGCGCTCGCTTTACGCCGATTAACTCCG
+
CC?CCFGGCGGEFGDGFGDGFFFGGFFFGGGFFGGEEFGGGGGGGGGFF8FCEGGE7FEFGGGGGEDFF,:@@F:EEGE=FFFECBF+@CDF<A9CEE8C9FEE;DEDEFGEGGBFFGEE@@FFG@FFD8AFAF,,8@>8@CGFA,@CE6E?8ED7,@D?FFG?FF9F7,@EEFFEGD7DCFGGGGG,CFGG55*CC>C?CGGGF;:>FFCCCFFD7CEC:E38;A7),8>BGFG2@?EG*)(.1:*5?*9
@M03364:276:000000000-BLYN8:1:1101:6714:4845 2:N:0:1
GGACTACTAGGGTATCTAATCCTGTTTGCTACCCATGCTTTCGAGCCTCAGCGTCAGTTACAGACCAGACAGCCGCCTTCGCCACTGGTGTTCTTCCATATATCTACGCATTTCACCGCTACACATGGAGTTCCACTGTCCTCTTCTGCACTCAAGTTTCCCAGTTTCCGATGCACTTCTTCGGTTGAGCCGACGGCTTTCACATCAGACTTAAGAAACCGCCTGCGCTCGCTTTACGCCCAATAAATCCG
+
CCCCCGGGGGGGGGGGGGGGGGGGGGGGGGGGGGGGGGGGGGGGGGGGGGGGGGGGGGGGGGGGGGGDGGGGGGDGGGGGGGGGGGGGGGGGGGGGGGGGGGGGGGGGGGGGGGGGGGGGGGGGGGGGGGGGGGGGGGGFGGGGGGFFGGGGGGGGGGFGEGG8FGGGGG6EGG9FDFFGGGFCGGEECGGGD6+@5CEGGGGFA?GGGGGGGC7CFGGCEGFFFF>:@DFEGGGEFFGEGF;FFFFFGGD
@M03364:276:000000000-BLYN8:1:1101:25018:4847 2:N:0:1
GGACTACTAGGGTATCTAATCCTGTTTGCTACCCATGCTTTCGAGCCTCAGCGTCAGTTACAGACCAGACAGCCGCCTTCGCCACTGGTGTTCTTCCATATATCTACGCATTTCACCGCTACACATGGAGTTCCACTGTCCTCTTCTGCACTCAAGATTCTCAGTTTCCGATGCACTTCTTCGGTTGAGCCGACGGCTTTCACATCAGACTTAAGAAACCGCCTGCGCTCGCTTTACGCCCAATAAATCCG
+
CCCCC@FCGDFFGFGFG9EF9CFFGGGGGGGGGC@D@FGAFGGGGGGGGGGEFCCCC;CEEGGC<CFF@F8<6DCFFGCFFGC@@FGGGGFGGGG9DEG99AEFGGGG77FFF<,<FCFEGGFDDFFE,EEEGG9C>,@FEFF=4=FEC,,=D?FF,@6>,,=@<EGEGG>=CEGAEFF8DA?CGEGGG@FEC+@>CCEFC7@++*8?>FFGGFFGFFF,*1?DDFF4(:>:GFGCF?CC*8/;CCFCG49
@M03364:276:000000000-BLYN8:1:1101:8253:4852 2:N:0:1
GGACTACTAGGGTATCTAATCCTGTTTGCTCCCCACGCTTTCGCACCTGAGCGTCAGTCTTCGTCCAGGGGGCCGCCTTCGCCACCGGTATTCCTCCAGATCTCTACGCATTTCACCGCTACACCTGGAATTCCACCCCCCTCTACGAGACTCTAGCTTGCCAGTTTCAAATGCAGTTCCCAGGTTGAGCCCGGGGATTTCACATCTGACTTAACAAACCGCCTGCGTGCGCTTTACGCCCAGTAATTCCG
+
CCCCCGGGGGGGGGGGGGGGGGGGGGGGGGGGGGGGGGGGGGGGGGGGGGGGGGDGGGGGGGGGGGGGGGGGGGGGGGGGGFGGGGGGGGGGGGGGFGGEGGGGGGGGGGGGGFGGGEEGGGFGGGGGGDFFGGGGGGGGGGGGFGG>EGGGGGGFFG9CGGGFFGGFGGGGGGGGGGGGGGGGGGGGGCGDGGGGGGGGFGGDACCGGFGGFGGGGFGFBGE;?:9BFFF>DDF<F?EEGD?FFCF<GG9
@M03364:276:000000000-BLYN8:1:1101:6149:4866 2:N:0:1
GGACTAACGGGGTATCTAATCCTGTTTGCTACCCATGCTTTCGAGCCTCAGCGTCAGTTACAGACCAGACAGCCGCCTTCGCCACTGGTGTTCTTCCATATATCTACGCATTTCACCGCTACACATGGAATTCCACTCTCCTCTCCTGCACTCAAGTCTCCCAGTTTCCAATGACCCTCCCCGGTTGAGCCGGTGGCTTTCACATCAGACTTAAGCAACCGCCTGCGCGCGCTTTACGCCCACTAAATCCG
+
CCC<CF,6@@CFGG<FFG9<EGGGGG9CCE,FDFCCFFDGEGFEFEG<8F@<CCGGDAEC,<C,<FEE8<F8EDG7:CFGGCEGFFFFG<C@F9CD<9F,A,EF,9CF:,?B<FACFGGGDE9E@8FFGCADAF;ECD9,,9DFFGFGG,EFGC,4EF;DFGGGECGGG,3@@,@8D=@EEGGCF8C?1,8:6*5@,,69FFC++9;*9?*+28C784:,0:8@()2?,5>DGGD6+(:C=B84*7:)CD)
@M03364:276:000000000-BLYN8:1:1101:14388:4875 2:N:0:1
GGACTACCCGGGTTTCTAATCCTGTTTGCTCCCCACGCTTTCGAGCCTCAGCGTCAGTTACAGACCAGAGAGCCGCCTTCGCCACTGGTGTTCCTCCATATATCTACGCATTTCACCGCTACACATGGAATTCCACTCTCCTCTTCTGCACTCAAGTCTCCCAGTTTCCAATGACCCTCCCCGGTTGAGCCGGGGGCTTTCACATCAGACTTAAGAAACCGCCGGCGCTCGCTTTACGCCCAATAAATCCG
+
CCCCCGGFFGGGGGGGGEEFFGGGGGGGGGGFGGGCCGGGGGGGGGGGGGGGGGGEGGFFGGGGGGGGGFGGGGGGGGEGGGG7FFEGFFFEFGGGGFGD<FFGF9FGGGCG9<EF,@FEEEGGFGGGFEGECFEF;EGGFGGGBCAEGFF8FGGGEF;3EB8?,;9;,@;DF=AGG?GEGGE+FCC66;6@EGECCGC677,4:CFFGFCCC+;7DDC7>E3((07)4)85<*9)*(2?=B6>FG=47<9
@M03364:276:000000000-BLYN8:1:1101:24018:4876 2:N:0:1
GGACTACTAGGGTTTCTAATCCTGTTTGCTACCCATGCTTTCGAGCCTCAGCGTCAGTTACAGACCAGACAGCCGCCTTCGCCACTGGTGTTCTTCCATATATCTACGCATTTCACCGCTACACATGGAGTTCCACTGTCCTCTTCTGCACTCAAGTTTCCCAGTTTCCGATGCACTTCTTCGGTTGAGCCGAAGGCTTTCACATCAGCCTTAAGAAACCGCCTGCGCTCGCTTTACGCCCAATAAATCCG
+
CCCCCFGGGGGFGDFGFGGGGGGGGGGGGGGGGGGF8FGGGGGGGGGGDGGGGGGGGGGGGGGGGGGGGFGGGGGGGGGGGGGGGGGGGFGGGFFFFGDFGGGGGGGGDGDGGGGGGGEGFFGGEFGGGGGGCFGGGGGGGGGGGFGGFGGDGGFGFD=>AFGGGAFGA6>ECDFFGGGD=DE>CD6=EGGGGGG>FGGC?FG7@9+**3;CC+?CC5F69EB)-;2A@ED;D*:CFFGEG>(;DG@<FC8
@M03364:276:000000000-BLYN8:1:1101:4494:4905 2:N:0:1
GGACTACAAGGGTATCTAATCCTGTTTGCTCCCCACGCTTTCGCACCTGAGCGTCAGTCTTCGTCCAGGGGGCCGCCTTCGCCACCGGTATTCCTCCAGATCTCTACGCATTTCACCGCTACACCTGGAATTCCACCCCCCTCTACAAGACTCTAGCCTGCCAGTTTCGAATGCAGTTCCGAGGTTGAGCCCGGGGATTTCACATCCGACTTCACAGACCGCCTGCGTGCGCTTTACGCCCAGTAATTCCG
+
CCCCCGFA<FGGGGGGGGGGGGGGGGAFGGGGGG@B:CEGGGGG@FGFCFGGGGGGGC9,<,CFECGF<@::ECEGGGGGGGGGECFG7=FFCA99F<EC@=EFFGFDGGGGGFCGGGGGCGGGGFGGDGGGG9DF=CCCGGGDB;D,>68DCCEEC69,>FGFGFE,@*@FEE7EEFGC*6BCFGGGGG?8C=C*1CCFGGGFAFG35DGD++*+2CCC0*762FBB0B<>CDFAF(2::),9*?@DG7>
@M03364:276:000000000-BLYN8:1:1101:18584:4914 2:N:0:1
GGACTACTAGGGTATCTAATCCTGTTTGCTCCCCACGCTTTCGAGCCTCAGTGTCAGTTACAGGCCAGAGAGCCGCTTTCGCCACCGGTGTTCCTCCATATATCTACGCATTTCACCGCTACACATGGAATTCCACTCTCCTCTCCTGCACTCAAGTCTACCAGTTTCCAATGCATACAATGGTTGAGCCACTGCCTTTTACACCAGACTTAATAAACCACCTGCGCTCGCTTTACGCCCAATAAATCCGG
+
CCCCCGGGGGGGGGGGGFGGGGGGGFGGGFGGGGGGGGGGGGGGFGGGGGGGGGGGGGGGGCGGGGGGGFGGGGGGGGGGGGGDCFGGGGFGGFGGGFGFGGGGFGGGGEGGFDFCDFGGFE9A9ECFGGGGGGFGGGFGGGGGGGG8>88DGGGGGAFFGGGGDBEGGFFGGGGGGFC9D98DFGGGGGGFFDGGGGGGGGGGFGD6D7@CCC>FGDCGFGF=4D2@DFA87C>>E?8*?5>4FFF3F59
@M03364:276:000000000-BLYN8:1:1101:12645:4954 2:N:0:1
GGACTACTAGGGTTTCTAATCCTGTTTGCTACCCATGCTTTCGAGCCTCAGCGTCAGTTACAGACCAGACAGCCGCCTTCGCCACCGGTATTCCTCCAGATCTCTACGCATTTCACCGCTACACCTGGAATTCTACCCCCCTCTACAAGACTCTAGCCTGCCAGTTTCGAATGCAGTTCCCAGGTTGAGCCCGGGGATTTCACATCCGACTTGACAGACCGCCTGCGTGCGCTTTACGCCCAGTAATTCCG
+
CCCCCGGGGGGGGGGGGGGGGGGGGGGGGGGGGGGGGGGGGGGGGGGGGGGGGGGGGGGGGGGGGGGGFGGGGGGGGGGGGGGGGGGGGGGGGGGGGGGFFGGGGGGGGGGGGGGGGGGGEGAGFGGGFFGGGGGGGG6FGGGGCFGGC8=DFGGGGGGGGFGGGGGGGCGFFGGGGGGFGAF6FGFGGGGGDGGDGGGGGG?>FGGDCD9988<=FGFC5=B?FF>FFA>BGGFCF?ECGBFFG*@4F>*
@M03364:276:000000000-BLYN8:1:1101:8155:4959 2:N:0:1
GGACTACAAGGGTATCTAATCCTGTTTGCTCCCCACGCTTTCGAGCCTCAGCGTCAGTTACAGACCAGAGAGCCGCCTTCGCCACTGGTGTTCCTCCATATATCTACGCATTTCACCGCTACACATGGAATTCCACTCTCCTCTTCTGCACTCAAGTCTCCCAGTTTCCAATGACCCTCCCCGGTTGAGCCGGGGGCTTTCACATCAGACTTAAGAAACCGCCTGCGCTCGCTTTACGCCCAATAAATCCG
+
CCCCCGGGGGGGGGGGGGFGGGGGGGGGGGGGGGGGGGGGGGG?FGGGGGFGGGGGGGGGGGGGGGGGFGGGCFEGGGGGGGGGGGGGGGGGGGGGGGFGGGGGGGGGGCGGGGGGGGGGGGGGFEFGEEAFGGGGGGGGGGGGGFEFGFGGFGGFFFFFGFFGFGGFGD;FGBFF8DFG6EEGGG669CFE5EEGGGGGGGGGFFFF*0?F88877CFFFDD?0AB::EAEGGG)9(CEGEFF4FF:CF)
@M03364:276:000000000-BLYN8:1:1101:13211:4969 2:N:0:1
GGACTACTGGGGTATCTAATCCTGTTTGCTCCCCACGCTTTCGAGCCTCAGTGTCAGTTACAGGCCAGAGAGCCGCTTTCGCCACCGGTGTTCCTCCATATATCTACGCATTTCACCGCTACACATGGAATTCCACTCTCCTCTCCTGCACTCAAGTCTACCAGTTTCCAATGCATACAATGGTTGAGCCACTGCCTTTTACACCAGACTTAATAAACCACCTGCGCCAGCTTTACGCCCAATAAATCCGG
+
CCCCCGGGGGGDFCGGG<EGGGGGGGGGGGGGGGGGGGGGGGGDEGGGGGGGGGGGGGGGGGGGGGGGDFGGGGGG7@FGGGGGGGGDGGGGGFGGGCFFGGGGGGGGGGDEGG<DEEGECGGFCGGGGGGGGGGGGGGGGGGGGF9DFGFADGGGEF;,@EGFEGFGDF9F?FGGGG8DAFEFGCFC,D,DF?B<?C9A++,=*30?FCECC7;B+4:5*=*:@*)*)3:/?D7C4(B:5)5)7:+)0>)
@M03364:276:000000000-BLYN8:1:1101:7736:4993 2:N:0:1
GGACTACCGGGGTATCTAATCCTGTTTGCTACCCATGCTTTCGAGCCTCAGCGTCAGTTACAGACCAGAGAGCCGCCTTCGCCACTGGTGTTCCTCCATATATCTACGCATTTCACCGCTACACATGGAATTCCACTCTCCTCTTCTGCACTCAAGTCTCCCAGTTTCCAATGACCCTCCCCGGTTGAGCCGGGGGCTTTCACATCAGACTTAAGAAACCGCCTGCGCTCGCTTTACGCCCAATAAATCCG
+
CCCCCGGGGGGGGGGGGGGGGGGGGGGGGGGGGGGGGGGGGGGGGGGGGGGGGGGGGGGGGGGGGGGGGFGGGGGGGGGGGGGGGGGGGGGGGGGGGCFGGGGGGGGGGGGGGGGGGGGGGGGGGGGFBCCFGGGGGGGGFGGGGGGGGGGGGFGGFGEFECGGGGGGGGDGFFGFEFGAEECEGCEGGGGGGDEDEGGGGGGGFGGGGGGGGFFGGGGGDGE@;=BFF>BFGGF98?GGGFFFGGFFGGD
@M03364:276:000000000-BLYN8:1:1101:13836:5019 2:N:0:1
GGACTACTGGGGTATCTAATCCTGTTTGCTCCCCACGCTTTCGAGCCTCAGCGTCAGTTACAGACCAGAGAGCCGCCTTCGCCACTGGTGTTCCTCCATATATCTACGCATTTCACCGCTACACATGGAATTCCACTCTCCTCTTCTGCACTCAAGTCTCCCAGTTTCCAATGACCCTCCCCGGTTGAGCCGGGGGCTTTCACATCAGACTTAATACACCGCCTGCGCTCGCTCTACGCCCACTAAATCCG
+
CCCCCFGGCFGGGFFGGGFGGGGGGGGGGGGGGGGEGGG7FGGFGGGGGGFCCFCFGGGFGDFAFGGGC8FGCFGGGGGGGGGGGGGGGGGGGGGGG8<FFGGFEEFGGGGGGGGGGGGEGGGGCFGGF<FFGFGGGGGGGFFGDGGAE,@AF8>F=DCFGFDFGGGFFGGFFGGGG?FEE+@BCEGEFFGGGDCGDEGGCCFDFGC8*98FD++;::@;8C),,)(:(.):<*927.C>EB(7664:DCC
@M03364:276:000000000-BLYN8:1:1101:23291:5056 2:N:0:1
GGACTACAGGGGTTTCTAATCCTGTTTGCTCCCCACGCTTTCGAGCCTCAGTGTCAGTTACAGGCCAGAGAGCCGCTTTCGCCTCCGGTGTTCCTCCATATATCTACGCATTTCACCGCTACACATGGAATTCCACTCTCCTCTCCTGCACTCAAGTCTCCCAGTTTCCAATGCACACAATGGTTGAGCCACTGCCTTTTACATCAGACTTAAGAAACCACCTGCGCTCGCTTTACGCCCAATAAATCCGG
+
CCCCCFGGGGGGGGGFGGCFGGGGGGGGGGGGFGGGGGGGGGGGGGGGGGGGGGGGGGGGGGDFGGGGGGGGGGEGGGGGGDGGG8FDGEGGGGGGGGGFGGGGGGCFGGGFC?@FGGGGGGGFGGGGGGGGGGGGGGGGGFFDCFGGGGGGGGGGFEAFFGFFGDFGFFGGDGFGGGGFGGGGGGGGG33@CCFGGFGFGGGFF79DDCCGFDG>DFFFFEFFBFFEFEE4CC765>EGGF;F=CF34D/
@M03364:276:000000000-BLYN8:1:1101:11526:5056 2:N:0:1
GGACTACCCGGGTTTCTAATCCTGTTCGCTCCCCACGCTTTCGAGCCTCAGCGTCAGTTACAGACCAGAGAGCCGCCTTCGCCACTGGTGTTCCTCCATATATCTACGCATTTCACCGCTACACATGGAGTTCCACTTTCCTCTACTGCACTCAAGTCATCCAGTTTCCAAAGCAATTCCTCAGTTGAGCTGAGGGCTTTCACTTCAGACTTAAATAACCGTCTGCGCTCGCTTTACGCCCAATAAATCCG
+
CCCCCGGGGGGGGGGGGGGGGGGGGGGGGGGGGGGEGGGGGGGGGGGGGGGGGGGGGGGGGGGGGGGGGGGGGGGGGGFFGGFGGGFGFFGGGGGGGGGGGGGGGGGGGGGGGGGGGGGGGGGGGGGGGGGGGGGGGGGGFGCFGGGGC9EFFDFEGGGGGCGGFGGGGGGD8FFGGCGEDF9BEGGGGGGFGGGGEFGFCF<FFFFG759DGGGGFGGGDE>@5B@2/8?EGC<6+7CEGF?F<F6<FGG
@M03364:276:000000000-BLYN8:1:1101:23456:5074 2:N:0:1
GGACTACTGGGGTATCTAATCCTGTTTGCTCCCCACGCTTTCGCACCTGAGCGTCAGTCTTCGTCCAGGGGGCCGCCTTCGCCACCGGTATTCCTCCAGATCTCTACGCATTTCACCGCTACACCTGGAATTCTACCCCCCTCTACGAGACTCTAGCTTGCCAGTTTCAAATGCAGTTCCCAGGTTGAGCCCGGGGATTTCACATCTGACTTAACAAACCGCCTGCGTGCGCTTTACGCCCAGTAATTCCG
+
CCCCCGGGGGGGGGGGGGGGGGGGGGGGGGGGGGGGGGGGGGGGGEGGGGGFGEGGGFFFGGGGGGGGGGGDGGGDGGDFFGGGGGGGGGGGGGGGGFGCFFGGGCFFGGGGGGGGGGGGEGGGGGGGGFGGGGG9EGGGEGGGGGGGGGGGGGGGGGGFGGGGGGGGGGGGGGGGCEGGGGGGGGGGF7DFEGGGGEEGGGGFF6:@77C:FFGGGFFFE=B;04;F237BGGG9F?G57)2<FGFFFG9
@M03364:276:000000000-BLYN8:1:1101:24143:5075 2:N:0:1
GGACTACAGGGGTTTCTAATCCTGTTTGCTCCCCATGCTTTCGTACCTCAGCGTCAGTATTAGGCCAGATGGCTGCCTTCGCCATCGGTATTCCTCCAGATCTCTACGCATTTCACCGCTACACCTGGAATTCTACCATCCTCTCCCATACTCTAGCTTCCCAGTATCGAATGCAATTCCTAAGTTAAGCTCAGGGATTTCACATCCGACTTAAAAAGCCGCCTACGTACGCTTTACGCCCAGTAAATCCG
+
68A@C<FC@FECFCFGGC,CFCEFFGFFFFFDFGGFGFGGGG@EEGGF9DFFGEE7@,CAFFAFF?FFFFAF?C:@6FGGF7,4CFEDF<FEGGGFCCGA?EEA4EFGGCF,CE<CEE7+4CC,8FF@FBDFGGF;EGG?8EGGGEDGFGG89=EEFGEFDGD86>=D6B,,=EFEGGGGGAFC,3=AD9=DFGFFDCFGGGFF7+?DCDC6+<2CC5,@@5ADFA@**:@EG45;A(===82ADD+)3;2
@M03364:276:000000000-BLYN8:1:1101:26126:5091 2:N:0:1
GGACTACTAGGGTATCTAATCCTGTTTGCTCCCCACGCTTTCGCACCTGAGCGTCAGTCTTTGTCCAGGGGGCCGCCTTCGCCACCGGTATTCCTCCAGATCTCTACGCATTTCACCGCTACACCTGGAATTCTACCCCCCTCTACAAGACTCTAGCCTGCCAGTTTCGAATGCAGTTCCCAGGTTGAGCCCGGGGATTTCACATCCGACTTGACAGACCGCCTGCGTGCGCTTTACGCCCAGTAATTCCG
+
CCCCCGGGFGGGGGFGGGGGGGGGGGGGGGGGGGGGGGGGGGG>FGGGFG8EFEGDGFAFGFEEGFGG8EDGGGCEFEGDGG@FGGGGGEGGFGGFG8=,?FFGGGGFGGGGDFGGDEGGGGGGGGGGGGGGGDFDEC@FGGGFCE=D9DFGGGDGC6D6CBCGEGGGCFGFFFGCEEEF6,@@FF>F6DFFGG5CGGFGGFGGFGCDGGGGG**+;CF5>C>?DAB>1>EFGD3<FF*?E3?FGD?AG70
@M03364:276:000000000-BLYN8:1:1101:11104:5144 2:N:0:1
GGACTACAAGGATATCTAATCCTGTTTGCTCCCCACGCTTTCGAGCCTCAGTGTCAGTTACAGGCCAGAGAGCCGCTTTCGCCTCCGGTGTTCCTCCATATATCTACGCACTTCACCGCTACACATGGAATTCCACTCTCCTCTTCTGCACTCAAGTCTCCCAGTTTCCACTGACCCTCCCCGGTTGAGCCGGGGGCTTTCACATCAGACTTAAGAAACCGCCTGCGCTCGCCTTACGCCCAATAAATCCG
+
6-C-@<,6C66-,,C@A@,CF<<EC<<,FECGG@E:@F@;C,66,;@FGFGFCCE9CECFF<F@CFGGFC@:CE:B+4@FGGC:FECG=:8,CB4,E<D9@D,<@,CFEC+>E9CF<F:=CFEED8FAB,E8FG,4@FGG8=?=AFGFF,>+6D,@;,8EFF3@FFC,,7,@8933=D8CE6C6:CC,4BCG5:5*?CB6:+9:FC>=?D8CC8B@+00ABGF0=F0>9;))/9D2?(88C:<)679)*0)
@M03364:276:000000000-BLYN8:1:1101:15916:5170 2:N:0:1
GGACTACTGGGGTTTCTAATCCTGTTTGCTCCCCACGCTTTCGCACCTGAGCGTCAGTCTTCGTCCAGGGGGCCGCCTTCGCCACCGGTATTCCTCCAGATCTCTACGCATTTCACCGCTACACCTGGAATTCCACCCCCCTCTACGAGACTCAAGCCTGCCAGTTTCAAATGCAGTTCCCGGGTTGAGCCCGGGGCTTTCACCTCTGACTTAACAGACCGCCTGCGTTCGCTTTACCCCCAGTAATTCCG
+
CCCCCDGGGGC@FFGGGFDEGGGFGFGGGGGGDFGGGGGGGFEFGGGF@EFFGGGGGGGGGGGGGGDGG7FGGGGGGEGGGGGGGFFGGGGFDFGGG?E9FFCFGGGGDFEGAFGGFDCECF,A3,:DF=FFGGDFGGGGGEDFFFGGGCCFFF7,,@D6FGGFFGGA,BEF79AFF:5>DGGGGGGFGGG5*:>E*=C?:+1**194FFD>7>DF=CGC55>?6F9>(07BDGC>F)<CGE??7:=AGG0
@M03364:276:000000000-BLYN8:1:1101:22781:5180 2:N:0:1
GGACTACTGGGGTATCTAATCCTGTTTGCTCCCCACGCTTTCGAGCCTCAGCGTCAGTTACAGACCAGAGAGTCGCCTTCGCCACTGGTGTTCCTCCATATATCTACGCATTTCACCGCTACACATGGAATTCCACTCTCCTCTTCTGCACTCTAGTCTCCCAGTTTCCAATGACCCTCCCCGGTTGAGCCGGGCGCTTTCACATCAGACTTAAGAAACCGCCTGCCCTCGCTTTACGCCCAATAAATCCG
+
CCCCCGGGEFEGGEFGGGGGGGG9FGFGGGGGGGGGGGGGGGG8FGGGGGGGGGGGGGGGGG@ACCFGGCGCCFEDGGGGGGGGGGGFGFFGGEGGFE<BFGFEEFGGGGG>FGEGGGGEGGCEG8<CFEFGGGDF;@F=FGFD>C;FCDG?D,=;8@,@9D=EDEE;DFCDGGDC,,+@?CG+CGCDCFF>1?*@*4>585=C19+**2;8C7+++2=CBC?8()(;(5)5DCF967CGC)/)2:6<DF5
@M03364:276:000000000-BLYN8:1:1101:21089:5184 2:N:0:1
GGACTACTGGGGTATCTAATCCTGTTTGCTCCCCACGCTTTCGAGCCTCAGCGTCAGTTACAGACCATAGAGTCGCCTTCGCCACTGGTGTTCCTCCATATATCTACGCATTTCACCGCTACACTTGGAATTCCACTCTCCTCTGCTGCACTCAAGGCTCCCAGTTTCCAATGCCCCTCCCCGGTTGAGCCGTGGGCTTTCACATTAGCCTTAAGAAACCGCCTGCGCTCGCGTTACGCCCACTACATCCC
+
CCCCCE,F,C<F@C8<CDEEEFFGAFD<FEEGG@AG>ECCFDGF@C+4EE,CFCE7F;,CF<,,CEC,6CFAFCC+6F@FG,,8,,6C,BFFG<EF,,A,C9=<E,5AF4?4A,?E<=+=C+=E,9A<?5EFGFAE>EAEFC?C@,,,C8,+4@==,+,>+@=@A,@9D,>>8,@@86=8C+>EB>:CFGGC***5*,69<+@+42+5**;C*++2+*51/?A52;2)/8).)2)(0:EG5518**9)*2/
@M03364:276:000000000-BLYN8:1:1101:15904:5205 2:N:0:1
GGACTACTGGGGTTTCTAATCCTGTTTGCTCCCCACGCTTTCGAGCCTCAGCGTCAGTTACAGACCAGAGAGCCGCCTTCGCCACTGGTGTTCCTCCATATATCTACGCATTTCACCGCTTCACATGGAATTCCACTCTCCTCTTCTGCACTCAAGTCTCCCAGTTTCCAATGACCCTCCCCGGTTGAGCCGGGGGCTTTAGCATCTGCCTTAAGAAACCGCCTGCATGCGCTTTACTCCCACTAACTCCG
+
CCCCC,C,,C6@66@F<E,CCECC@EFCEEFC<F@@C@:@@6F,CF7@C,C<FFB,@FG9,FC,9D<6,:C7FC:@C:FE78,,,,CFFBFFG,;?F=F,?EECFEFCG,?45A,,B=F++8,C9@<F?=?ADFFCE99A,9,BGFG;;=EDF,,3,7@F9D,8A,,,,@;,,@=,,,6+@=@+86@,@>C8:8*C5EG,++,+4*+4+**+2++;7DE=B5=??)(3);)))*296)<AE>(0CC).77*
@M03364:276:000000000-BLYN8:1:1101:4728:5226 2:N:0:1
GGACTACAAGGGTTTCTAATCCTGTTTGATCCCCACGCTTTCGCACATCAGCGTCAGTTACAGACCAGAAAGTCGCCTTCGCCACTGGTGTTCCTCCATATCTCTGCGCATTTCACCGCTACACATGGAATTCCACTCTCCTCTTCTGCACTCAAGTCTCCCAGTTTCCAATGACCCTCCCCGGTTGAGCCGGGGGCTTTCACATCAGACTTAAGAAACCGCCTACGCGCGCTTGACGCCCAATAATTCCG
+
CCCCCGGGGGGGGGGGGFGGGGGGGGGGGGGGGGGGDGGGCFGGGGGGGGFFCEGGCFGGGGFGGGGGGGGGGGGGGGGDGGGGDGEGCFGEBFFGGDGGGGCGGGFEDGDFGGGFGGGGGGGGGGFGFFGGGGGGFGGGGGFDFGGGGGFFFFGGGGFGGGGC<D9EFD,>FFFGDCGGGGGGC6CCFGGGEGGGGC,=CCCFFFCGFG*+CF8DGCCC5EB08F@D6.>DGG3:?:>EEB?FFC*:>DF
@M03364:276:000000000-BLYN8:1:1101:10252:5238 2:N:0:1
GGACTACCGGGGTTTCTAATCCTGTTTGCTCCCCACGCTTTCGCACCTGAGCGTCAGTCTTCGTCCAGGGGGCCGCCTTCGCCACCGGTATTCCTCCAGATCTCTACGCATTTCACCGCTACACCTGGAATTCTACCCCCCTCTACGGGACTCAAGCCTGCCAGTTTCGGATGCAGTTCCCGGGTTGAGCCCGGGGATTTCACATCTGACTTAACAAACCGCCTGCGTGCGCTTTACGCCCAGTCATTCCG
+
CCCCCGFFFGGGGGGGGGGGGGGGGGGGGGGGGGGGGGGGGGGGGGGGGGGGGGGGGGGGGGGGGGGGGGGGGGGGGGGGGGGGGGGGGGGGGGGGGGGGGGGGAFGFGGGGGGGGGGGGCFFGGGGGGGGFGGGGGGGCEGDFGGGEG5CFEFCFGFGGGCFEGGGGGGEGGGGGGGGGGGGGGGDGGEGGGGGGGGGGGGG7:9DGFFGGFGGGGGFEBGF:?@>>?E>3C5CA*4?CEE??*:=<CC9
@M03364:276:000000000-BLYN8:1:1101:21395:5252 2:N:0:1
GGACTACCGGGGTATCTAATCCTGTTTGATCCCCACGCTTTCGCACATCAGCGTCAGTTACAGACCAGAAAGTCGCCTTCGCCACTGGTGTTCCTCCATATCTCTGCGCATTTCACCGCTACACATGGAATTCCACTTTCCTCTTCTGCACTCAAGTTTCCCAGTTTCCAATGACCCTCCACGGTTGAGCCGTGGGCTTTCACATCAGACTTAAGAAACCGCCTACGCGCGCTTTACGCCCAATAATTCCG
+
CCCCCGGGGGGGGEGGGGGGGGGGGGGGGGGGGGGDFGGGGGGGGGEFFGGGGGGGGGGGGGFGGGGGGGGGGGGGGGGGGGGGGGGFGGGGG9EGGGGGGDDFFEEFGGGGGGGGGGGGGGGGGGGGGEFGEFFGF9E<FGGGGEFFGGGFGGGGGFFGEDCGFGGGFFGGGCDEDEFEEGGGGGG?GCEECECG5DFGGFCCFGCG4CGGGFDGF>C7?EFFDFFFBEDB:<DCFFGGED(<C:/2*2*
@M03364:276:000000000-BLYN8:1:1101:15956:5257 2:N:0:1
GGAGTACTGGGGTATCTAATCCTGTTTGCTCCCCACGCTTTCGCACCTGAGCGTCAGTCTTCGTCCAGGGGGCCGCCTTCGCCACCGGTATTCCTCCAGATCTCTACGCATTTCACCGCTACACCTGGAATTCTACCCCCCTCTACGAGACTCTAGCTTGCCAGTTTCAAATGCAGTTCCCAGGTTGAGCCCGGGGATTTCACATCTGACTTAACAAACCGCCTGCGTGCGCTTTACGCCCAGTAATTCCG
+
CCCCCGGFGGGGGGGGGGGGGGGGGGGGGGGGGGGGGGGGGGGGGGGGGGGGGGGGGGGGGGGGGFGGGGGGGGGGGGGGGGGGGGGGGGGGFGGGGFGCGGGGGGGGGGGGFGGGGEEGFGGGGGGDFFGGGGGGGGGGGGGGEGGGGGGGCGGGGGGGGGFGFGGGGGGGG9FGGGGGGGGGGFGFCFGFGGGGGCGDGGGFFGGGGFFGGGGFGFGGEE>0(=>F?FFECDGFFFGGGE6FFC?<FFF
@M03364:276:000000000-BLYN8:1:1101:7504:5274 2:N:0:1
GGACTACAGGGGTTTCTAATCCTGTTTGCTCCCCACGCTTTCGAGCCTCAGTGTCAGTTACAGGCCAGAGAGCCGCTTTCGCCACCGGTGTTCCTCCATATATCTACGCATTTCACCGCTACACATGGAATTCCACTCTCCTCTCCTGCACTCAAGTCTCCCAGTTTCCAATGCACACAATGGTTGAGCCACTGCCTTTTACATCAGACTTAAGAAACCACCTGCGCTCGCTTTACGCCCAATAAATCCGG
+
CCCCCGGGGGGGGGGGGGGGGGGGGGGGGGGGGGGGGDGGGGGGCGGGGGGGGFFGGGGGGGGFGGGGGGGGGGGGGGGGGGGGGGGEFGGGFGFGGGGGGGGGGG9=FGGGGGGGGGGD@FFGDGGFFFFGGGGGFGFGGFG=>EFFGGGGGCFFFGFGGFD,A=B;=DD;DDE8EG>FFF?;DC?EGGGGGGG6CGGGGGGGFGGFGG+B>DFCFFCGFGFB:4)@>BA6CDCCFDD@C)=A*@F30:>
@M03364:276:000000000-BLYN8:1:1101:8255:5290 2:N:0:1
GGACTACTGGGGTATCTAATCCTGTTTGCTCCCCACGCTTTCGAGCCTCAGCGTCAGTTACAGACCAGAGAGCCGCCTTCGCCACTGGTGTTCCTCCATATATCTACGCATTTCACCGCTACACATGGAATTCCACTCTCCTCTTCTGCACTCAAGTCTCCCAGTTTCCAATGACCCTCCCCGGTTGAGCCGGGCGCTTTCACATCAGACTTAAGAAACCGCCTGCGCTCGCTTTACGCCCAATAAATCCG
+
CCCCCF8FGFGGGEEC@,CFEGGFFFGGED<CFGFGEG@BFGGCGGGGGGGFFFGGGFF9FFFGGGGGGGGEGGGDGGGGGEE@EFGC<=,BFAFFGCGGGFGCEFCFGE@FDFDGCFGGCGGG>@A=FFG?BAEFEEEGGGFGA9>=EFEGGFFF;DGFFDDB6CBCEFA=DDD8DCGGG+=8CGEE,;FGDC*4@BE7CFDG+*+2;GGGC=C8+;FF>GB76:;EFEE>35>38;E@EEFFG7?2:C<
@M03364:276:000000000-BLYN8:1:1101:11497:5312 2:N:0:1
GGACTACTGGGGTTTCTAATCCTGTTTGCTCCCCACGCTTTCGCACCTGAGCGTCAGTCTTTGTCCAGGGGGCCGCCTTCGCCACCGGTATTCCTCCAGATCTCTACGCATTTCACCGCTACACATGGAATTCCACTCTCCTCTCCTGCACTCAAGTCTACCAGTTTCCAATGCATACAATGGTTGAGCCACTGCCTTTTACACCAGACTTAATAAACCACCTGCGCTCGCTTTACGCCCAATAAATCCGG
+
CCCCCGGGGGGGGGGGGGGGGGGGGGGGGGGGGGGGGGGGGGGGGGGGGGGGGGGGGGGGGGGGGGGGGGGGGGGGGGGGGGGGGGGGGGGGGGFFBFGGGGGGGGGGGGGGGGGFGGGGGGFGGGGGGFGGGGFGGFGGGG8D@EGGGGGGGG8DFGGGGEGGGGGGGGGGGGGGFGG?FGGGGGGGGGGGGGD?EFGGGGGGFGG7CGGGCFGGFGCCFCFEFF>B<FFFGG7>BFGGGFFADFFF4C7
@M03364:276:000000000-BLYN8:1:1101:13580:5312 2:N:0:1
GGACTACCGGGGTTTCTAATCCTGTTTGCTCCCCACGCTTTCGCACCTGAGCGTCAGTCTTTGTCCAGGGGGCCGCCTTCGCCACCGGTATTCCTCCACATCTCTACGCATTTCACCGCTACACCTGGAATTCTACCCCCCTCTACGAGACTCAAGCCTGCCAGTTTCGGATGCAGTTCCCGGGTTGAGCCCGGGGATTTCACATCCGACTTGACCGACCGCCTGCGTGCGCTTTACGCCCAGTAATTCCC
+
CCCCCGFGGGGGFGGGGFFGGGGGGGGGGGGGGGGGGGGGGGGGGGGFGGGGGDGEGGGGGGGFFCEEGGGGGGGG>CEFGGGGGGGGGGGFFFGGGGGCGGGGGGGGGGGGGGGGGGGGCFFFGGGGDGGGGGFGG=FGGGGGGGGCCGGGG?FCGGEFGGGGGGGGGGGGEGFGGFFGFGG5CGCFGFG:EGGG*B:?D7:CADGGDGGGFF7*/9EG5C>:()-8<BD:/CF281:*C317*?FDFC*
@M03364:276:000000000-BLYN8:1:1101:24851:5314 2:N:0:1
GGACTACAGGGGTATCTAATCCTGTTTGCTACCCATGCTTTCGAGCCTCAGCGTCAGTTACAGACCAGACAGCCGCCTTCGCCACTGGTGTTCTTCCATATATCTACGCATTTCACCGCTACACATGGAGTTCCACTGTCCTCTTCTGCACTCAAGTTTCCCAGTTTCCGATGCACTTCTTCGGTTGAGCCGAAGGCTTTCACATCAGACTTAAGAAACCGCCTGCGCTCGCTTTACGCCCAATAAATCCG
+
CCCCCGGGGGGGGGGGGGGGGFGGGGGGGGGGGGGGGGGGGGGGGGGGGGGGGEEEGGGFFGGGGGGGGGGGGGGGGGGGDGGGGGGGGGGGGAFGGCFGGGGGGGGGG>FEGGGGGGGGDGFFGGGGGGGGGGGFFFGGGGFGFGGFGGGGGGGGFC;=,9@FGGDFGGGGGGGGGFDFFGF6FCEGGGGGGGGGGGGGGFGF6C+ACDGGDFC>CDGGB>B9)A>45A4>DGGEFFGGG:@A7:A6DC)
@M03364:276:000000000-BLYN8:1:1101:11083:5337 2:N:0:1
GGACTACTGGGGTTTCTAATCCTGTTTGCTCCCCACGCTTTCGCACCTGAGCGTCAGTCTTCGTCCAGGGGGCCGCCTTCGCCACCGGTATTCCTCCAGATCTCTACGCATTTCACCGCTACACCTGGAATTCTACCCCCCTCTACGAGACTCTAGCTTGCCAGTTTCAAATGCAGTTCCCAGGTTGAGCCCGGGGATTTCACATCTGACTTAACAAACCGCCTGCGTGCGCTTTACGCCCAGTAATTCCG
+
CCCCCEFFFGGGGGGGGGGGGGGGGGGGGGGGGGGGGGFGGGGGGGGGGGGGGGGGGGGGGGGGGGGGGGGGGEGGGGGGGGGGGGGDGGGCEGGGGFG9FGGGGGGBECFFGGGDFFGGCFDDGGGGGGGGGGGGGCFGGGGGCGFEG6CFGGEGDGGFFGF?GGDFGGFGGGGGGGGGGGGGGGGGGDGGGGGGGGGGFGGGFGGGGGGG=7CCGDGGFGDD@F>;(75BG:<9FFECE:?FG78:CC*
@M03364:276:000000000-BLYN8:1:1101:19251:5352 2:N:0:1
GGACTACTAGGGTATCTAATCCTGTTTGCTCCCCACGCTTTCGAGCCTCAGTGTCAGTTACAGGCCAGAGAGCCGCTTTCGCCACCGGTGTTCCTCCATATATCTACGCATTTCACCGCTACACATGGAATTCCACTCTCCTCTCCTGCACTCAAGTCTACCAGTTTCCAATGCATACAATGGTTGAGCCACTGCCTTTTACACCAGACTTAATAAACCACCTGCGCTCGCTTTACGCCCAATAAATCCGG
+
CCCCCGFGGGGGGFGGGGGGFGGGGGGGGGCFFGF:F>FGGGGGCFGGGGGGGGGFGGFGGGGGF@@DFFF@CGGDFGGFGGFGGBFGGGGGGFFEF?AGGGGGGGFG@EFGGGGGECCECFGC>FGGF,EFFEEFGEEFGC8FGGGGGGGGFCE8EDEEDGEDGFFA@EAF8DGEF8EFAFFGGEF8,DD,9DC6CFGGCFGG?G++*?C7:CDCD>,4*@6=5?>A)*?6:D7>>2*:CF24:>6);:<
@M03364:276:000000000-BLYN8:1:1101:6007:5362 2:N:0:1
GGACTACTCGGGTTTCTAATCCTGTTTGCTCCCCACGCTTTCGCACCTGAGCGTCAGTCTTCGTCCAGGGGGCCGCCTTCGCCACCGGTATTCCTCCAGATCTCTACGCATTTCACCGCTACACCTGGAATTCTACCCCCCTCTACGAGACTCTAGCTTGCCAGTTTCAAATGCAGTTCCCAGGTTGAGCCCGGGGATTTCACATCTGACTTAACAAACCGCCTGCGTGCGCTTTACGCCCAGTAATTCCG
+
CCCCCGGGGGGGFGGGGGGGGGGGGGGGGGGGGGGGGGGGGGGGGGGGGGGGGGGEGGFGFGGGGGGGGGGGGGGGGGGGGGGGGGGGGGGGGGGGDDGGGGGGGGGGGGGGGGGGFFEGGGFGGGGGGGGFFGGGGGGGGGGGFGGGGGG+>E>;EEGGGGGGGGGGFG9FGGGGGGGGGGGCGGGDGGFGGDGG=CFGGGGGFFGFGGGG+7CFGFGFEGAFFFFF<BEFGGGFFFGGEE(?::74::9
@M03364:276:000000000-BLYN8:1:1101:20350:5381 2:N:0:1
GGACTACTGGGGTTTCTAATCCTGTTTGCTACCCATGCTTTCGAGCCTCAGCGTCAGTTACAGACCAGACAGCCGCCTTCGCCACTGGTGTTCTTCCATATATCTACGCATTTCACCGCTACACATGGAGTTCCACTGTCCTCTTCTGCACTCAAGTTCCCCAGTTTCCGATGCACTTCTTCGGTTGAGCCGGGGGCTTTCACATCAGCCTTAAGAAACCGCCTGCGCTCGCGTTACGCCCAATAAATCCG
+
CCCCCEFGGGGGGGGGGGFGFGGGGGGGGGGGGGGGGGGGGGGGDFGGGGGGGGGGGCFGFGGGGGGGGDGFGFGGDFGGGGF,FFFGGGFGFGGGGGGGGGGEFGGFFGGEFGGGFEDGCCD84,CFFGGGGGFFFFGGGDDCCFGGGAEFCDEFEFGGGGGGFGGGGED6+@3@EFGGFAD6FEECCC8+96C>9CC9?C,BB042*;?FF7DFG<<66*=1@)3):>D))2><3(2/1>6F478.:>D
@M03364:276:000000000-BLYN8:1:1101:10023:5402 2:N:0:1
GGACTACCGGGGTTTCTAATCCTGTTTGCTCCCCACGCTTTCGCGCCTCAGCGTCAGTTACAGACCAGAGAGTCGCCTTCGCCACTGGTGTTCCTCCATATATCTACGCATTTCACCGCTACACATGGAATTCCCCTCTCCTCTCCTGCACTCAAGTCTCCCAGTTTCCAATGGACACACTGGTTGACCCACTGCCTTTTACATCCGACTTCAGAAACACCCTTCGCTCGCTTTACGCCCAATACATCCGG
+
A6-AAEF@FGG@@:FCFDE9F,CAF9<F<FC8,,,@::BFCFF,@+@4@FFCGC::BFGGF9C,E<<@F8@BFEB7FEG9FFGEBE<CEFFEGCE,4:E,,,95@,<F:==:EFGFD@@>==,FE4E4=,CEF,,6,+6AFA86,@E8E88?8,>,@EFGGG=?,C;6E,,==,,5<1,33>6>9@:,<3,@@<E<E9EGCFFDF7?*C7*+++2180,,::)-5)685))>*<+95(3:5)660*757/)
@M03364:276:000000000-BLYN8:1:1101:4153:5423 2:N:0:1
GGACTACAGGGGTTTCTAATCCTGTTTGCTCCCCACGCTTTCGAGCCTCAGGGTCAGTTACAGGCCAGAGAGCCACTTTCGCCACCGGTGTTCCTCCATATATCTACGCATTTCACCGCTACACATGGAATTCCACTCTCCTCTTCTGCACTCAAGTGTCCCAGTTTCCAATGACCCTCCCCGGTTGAGCCGGGGGCTTTCACAGCAGACTTAAGAAACCGCCTGCGCTCGCTTTACTCCCAATACATCCG
+
CCCCCGGGGGGGFGGGGGGFAD<AFFC@@ECF8@FGGD@FGFEGGGG8E,6,CCFCFGGGGGGGGE<CFGFCDE,C<,AFC@CG,@@=+=8?,A;DD<,<FGC,9,BFG=8B9?<FFG+84@FAFGGGGGAC=?;:,8,,444?,466,7,+4,,@,,7EFEFGA9EFDFF9AFF8E8FGGE8C:CGF7>8C;:*1*12=;+=@84*;<**=8+312*<6.5>(6)(.()25<**5=)3+:@:47*9609<
@M03364:276:000000000-BLYN8:1:1101:13924:5431 2:N:0:1
GGACTACTAGGGTATCTAATCCTGTTTGCTCCCCATGCTTTCGTACCTCAGCGTCAGTATTAGGCCAGATGGCTGCCTTCGCCATCGGTATTCCTCCAGATCTCTACGCATTTCACCGCTACACCTGGAATTCTACCATCCTCTCCCATACTCTAGCTTCCCAGTATCGAATGCAATTCCTAAGTTAAGCTCAGGGATTTCACATCCGACTTAAAAAGCCGCCTACGCACGCTTTACGCCCAGTAAATCCG
+
CCCCCGGGGGGGGGGGGGDFGGGGGGGGGGGGGGFGGGGGGGGGFFGFGGGGGGGGGGGGGGGGGGGGFGGFGGGGGGGGGGGGGGGGGFGGGFGGGFFFGGGGGGGGGGGGGGGGFGGGGGFGGGGGGGGGGGGGGGGGGGGGGGGFGGGGFDFG9EFGGF8EGGGGGDGGGGCAFGFAFA@EGGGGFGAFFFGGGGGGGGGCFGFGGGGGF77<CDGGEDFF56>>4?>EGGGCFFGGEDBFGCF<FF)
@M03364:276:000000000-BLYN8:1:1101:15803:5433 2:N:0:1
GGACTACTAGGGTATCTAATCCTGTTTGCTACCCATGCTTTCGAGCCTCAGCGTCAGTTACAGACCAGACAGCCGCCTTCGCCACTGGTGTTCTTCCATATATCTACGCATTTCACCGCTACACATGGAGTTCCACTGTCCTCTTCTGCACTCAAGTTTCCCAGTTTCCGATGCACTTCTTCGGTTGAGCCGAAGGCTTTCACATCAGACTTAAGAAACCGCCTGCGCTCGCTTTACGCCCAATAAATCCG
+
CCCCCGGGGGGGGGGGGGGGGGGGGGGGGGFGFGGGGGGGGGGGGGGFEFFGGGGGGGGGGGGGGGGGGGGGGGGGGGGGGGGGGGGGGGGGGGGGGGGGGGGFFDEFGDGGGGFGGGGGGGGGFGGGGGGGFGG:E8FFGGGGGCGGGFFGGGG8EDFG@ECGGGFGGDE88CFFDD,=EDFEGGGGGGGGGEGECGGGGGGGFGGGC>7FGGG8FGGGFGF>9ABFB>DEGG:*44=EE>;FGGAECFC
@M03364:276:000000000-BLYN8:1:1101:10446:5438 2:N:0:1
GGACTACAAGGGTTTCTAATCCTGTTTGCTCCCCACGCTTTCGAGCCTCAGCGTCAGTTACAGACCAGAGAGCCGCCTTCGCCACTGGTGTTCCTCCATATATCTACGCATTTCACCGCTACACATGGAATTCCACTCTCCTCTCCTGCACTCAAGTCTACCAGTTTCCAATGCATACAATGGTTGAGCCACTGCCTTTCACATCAGCCTTAAGAAACCGCCTGCGCTCGCTTTACGCCCAATAAATCCGG
+
CCCCCGGGGGGGGGGGGGGGGGGGGGGGGGGGGGGGGGGGGGGGGGGGGGFGGGGGGGGGGGGGGGGGGFGGGFGGGGGGGGGGGGGGCGGGGGGGGGGCGGGGGGGGGGGGGGGGGGGGGGGGFGGGEFGGGGGGGGGGGGGGG?FGGGGDFFGCFGGGGCCEEG9C=DFFFFGGGGG8FGDGGG8EGDEF?DFGFFFGDFFGFGC+;C**+<DDDGF9BGFBB4)*():5FGG=5@GCG:@6DDFCFDD
@M03364:276:000000000-BLYN8:1:1101:14549:5453 2:N:0:1
GGACTACCAGGGTTTCTAATCCTGTTTGCTACCCATGCTTTCGAGCCTCAGCGTCAGTTACAGACCAGACAGCCGCCTTCGCCACTGGTGTTCTTCCATATATCTACGCATTTCACCGCTACACATGGAGTTCCACTGTCCTCTTCTGCACTCAAGTTTCCCAGTTTCCGATGCACTTCTTCGGTTGAGCCGAAGGCTTTCACATCAGACTTAAGAAACCGCCTGCGCTCGCTTTACGCCCAATAAATCCG
+
CCCCCGGGFGGGGGGGGGGGGGGGGGGGGGGGGGGGGGGGGGEGGGGGFGGGGGGGGGGGGGGGGGGGE7FFGGFFFGGGGGFGGGGGGGGGGGGGGGGGGGGGGGGGGEGDFFGGGGGGGGGGDFGG@CGGGDGGGGCFFGGFDGGFFGGGGGGGGGG9FGGGGGGG8>EEEGGGGGGGGGGGGG>DCDFEGDEGGGGGGCA@?C8;FGFDCDCCD*=,@E*):@B?@FF>GFGFFFGGEF74>F=?DFD
@M03364:276:000000000-BLYN8:1:1101:5330:5506 2:N:0:1
GGACTACTAGGGTATCTAATCCTGTTTGCTCCCCACGCTTTCGAGCCTCAGCGTCAGTTACAGACCAGAGAGCCGCCTTCGCCACTGGTGTTCCTCCATATATCTACGCATTTCACCGCTACACATGGAATTCCACTCTCCTCTTCTGCACTCAAGTCTCCCAGTTTCCAATGACCCTCCCCGGTTGAGCCGGGGGCTTTCACATCAGACTTAAGAAACCGCCTGCGCTCGCTTTACGCCCAATAAATCCG
+
CCCCCGGGGGGGGGGGGGGGGGGGGGGGGGGGGGGGGGGGGGGGGGGGGGGGGGGGGGGGGGGGGGGGGGGGGGGGGGGGGGGGGGGGGGGEFGGGGGGGGGGGGGGGGGGGGGGGGGGGEFGGGGGFBEFGGGGFGDFFGGGGGGGCCEGGGGGGGECFFFGGG>EGGGGGGFG=FDGGGGGCGGDFGGCGCEGGGGGGFGCFFFCFCFDFC=C+=DEF:ED<25(.6>EFDF:<B<GG5>?FGGFAG<C
@M03364:276:000000000-BLYN8:1:1101:12949:5522 2:N:0:1
GGACTACAGGGGTATCTAATCCTGTTTGCTCCCCACGCTTTCGAGCCTCAGCGTCAGTTACAGACCAGAGAGCCGCCTTCGCCACTGGTGTTCCTCCATATATCTACGCATTTCACCGCTACACATGGAATTCCACTCTCCTCTTCTGCACTCAAGTCTCCCAGTTTCCAATGACCCTCCCCGGTTGAGCCGGGGGCTTTCACATCAGACTTAAGAAACCGCCTGCGCTCGCTTTACGCCCAATAAATCCG
+
CCCCCGGGGGGGGGGGGGGGGGGGGGGGGGGFGGGGGGGGGGGGGGGGGGGGGGGGGGGGGGGGGGGGGGGGGGGGGGGGGGGGGGGGGGGGGGGGGGGGGGGGGGGGGGGGGFGGGGGGGGGGGGGGGGGGGGGGGGGGGGGGGGGGFGGGGFEGFGGGGGGGGGGGFGFGF9EEDGGEGGGGGCEGGGDGEEGGGGGGFCEDFGGGGGGGGGGCFGGFEGFFFFBB9>8BGGG2BBGGGF?FFFF4*97
@M03364:276:000000000-BLYN8:1:1101:4393:5536 2:N:0:1
GGACTACTAGGGTTTCTAATCCTGTTTGATCCCCACGCTTTCGCACATCAGCGTCAGTTACAGACCAGAAAGTCGCCTTCGCCACTGGTGTTCCTCCATATCTCTGCGCATTTCACCGCTACACATGGAATTCCACTTTCCTCTTCTGCACTCAAGTTTCCCAGTTTCCAATGACCCTCCACGGTTGAGCCGTGGGCTTTCACATCAGACTTAAGAAACCGCCTGCGCTCGCTTTACGCCCAATAAATCCG
+
CCCCCGGGGGGGEGGFGGGCFGGGGGGFGGGFGGGGGGG7FGGGGGGGGGEGGGGGG,CFFFEFFGGFGGFFFG7CGGGGGGGGGF@@F89BFFGGGGGGGFFEFGGGDGGGGFFGGGGGGGGGGGGGFFFFGGGGGGEDFG9@DFGGGGFGGGGGGCBFG==FGGEGGGF98DDGCFGEGF8@FC=D=FGDCCGD6FF78@FGFGCF>F5FGF<CCFFFBEFADFB:@EBBGF<;F0>=E>0;<FFCFC7
@M03364:276:000000000-BLYN8:1:1101:8043:5575 2:N:0:1
GGACTACTAGGGTTTCTAATCCTGTTTGCTACCCATGCTTTCGAGCCTCAGCGTCAGTTACAGACCAGACAGCCGCCTTCGCCACTGGTGTTCTTCCATATATCTACGCATTTCACCGCTACACATGGAGTTCCACTGTCCTCTTCTGCACTCAAGTTTCCCAGTTTCCGATGCACTTCTTCGGTTGAGCCGAAGGCTTTCACATCAGACTTAAGAAACCGCCTGCGCTCGCTTTACGCCCAATAAATCCG
+
CCCC@FDFGGDGGGGGGDEFGGGGGGGGGGGGGGGGGCGCGFGGGCFGCCFGGFFEFCFFGGGAFFGDGGGGGGGGGGDFGGGGEFGFEFF:FFGGGGGGGGGGGG<FF:FGAFDGGDGGGGGACEFG?FGGGDAFGGGFEFFDEFFFEGGGFGGGGGGGGGGGGEEGGEDGGGGFFFGGDDGCFGGGGGGGGGGGCDG@:+@FFGFGGFDCFGGGGGFGFGFFFF95()844C5*1:EGGADA7*+.CF8
@M03364:276:000000000-BLYN8:1:1101:25435:5581 2:N:0:1
GGCCTCCATGGGTATCTAATCCTGTTTGCTCCCCACGCCTTCGCACCTGAGCGTCAGTCCTCGCCCAGGGGGCCGCCTTCGCACGCGGTATTCCGCCAGATCTATACGCCTTTCACCGCCACCCCCGGAATTCTACCCCCCTCTACGAGACTCCACCTTGCCAGCTTCAAATGCAGTTCCCAGGTTGAGCCCGGGCACTTCCTATCCGACTTGACAGACCTCCCGCGTGCGCTTTACGCCCAGTACTTCCC
+
B---@,;,,-CF8,,CEFGEG<F<;,,,CFG<@FG@+:,666,,,@+;6,CF7:FEG66,66C++BF,,B+++6+87,,9DF,++74++4B?EA,B@:F,5=,5,CF,F:,BFFAEFFC+83,+8+@:+8>7EACGFG+FEEEFFA::B*>:,2?,2>BE,21B*,2?C,,,,?,<11,>19B*7+=6CFGCE5:*=*236*+++**/1C)**00**9CF)3.,(<0)-7:B9C*6*(**:7:):*7)::*
@M03364:276:000000000-BLYN8:1:1101:21191:5602 2:N:0:1
GGACTACCCGGGTATCTAATCCTGTTTGCTCCCCACGCTTTCGAGCCTCAGTGTCAGTTACAGGCCAGAGAGCCGCTTTCGCCACCGGTGTTCCTCCATATATCTACGCATTTCACCGCTACACATGGAATTCTACTCTCCTCTCCTGCACTCAAGTCTACCAGTCTCCAATGCATACAATGTTTGAGCCACTGCCTTTTACACCAGACTTAATAAACCACCTGCGCTCGCTTTATGCCCAATAAATCCGG
+
CCCCCFAFGGGGFFFEFGFFDC,CFGG<FGA<C7FGG7FG<@F,FEEF8FGF@@EGFFGGFGA@DEFEA@EEGC@C:CFFGGGDCEF:BCFEGGCFEGF<ED9,EF<F:+C:<E@FECDC:=FCE8AEE9E:F,C=,8@=E8DFFEF,E?8D8=DF33EF,CDED3E,,7>EDFGE8=D,EA,3CB,+9:FDFCF,4@D9@*:=9*555C2:==+?CFC,999)4@A465>DGF+*+*440==6:C65*91
@M03364:276:000000000-BLYN8:1:1101:7414:5629 2:N:0:1
GGCTACTGGGGTATCTAATCCTGTTTGCTCCCCACGCTTTCGAGCCTCAGTGTCAGTTACAGGCCAGAGAGCCGCCTTCGCCACTGGTGTTCTTCCATATATCTACGCATTTCACCGCTACACATGGAGTTCCACTGTCCTCTTCTGCACTCAAGTTTCCCAGTTTCCGATGCACTTCTTCGGTTGAGCCGAAGGCTTTCACATCAGACTTAAGAAACCGCCTGCGCTCGCTTTACGCCCAATAAATCCGG
+
CCCCCGGGGGGGGGGFGGGGEFGGGGGGGGGGGGGGGGGGGGFGGGGGFGGGGGGGGGGGGGGGGGGFGGGGGGGGGGGGGGGGGGGGGGGGGGAEFFFGGGGGGGGGGGGGGGGGGGGGGGGGGGF8FGEFFGGGFGGGFGG?FGGGGGGGGGGFGFDFGCFGGGGFC+CBECFFFFGFGGCEFEGG6@8:+@@8FGGGGFFDFG777DFG+;+D*;DE@4@4=?@E(/56>F7>E(BBE)39C7+79C<
@M03364:276:000000000-BLYN8:1:1101:25132:5703 2:N:0:1
GGACTACTGGGGTTTCTAATCCTGTTTGCTCCCCACGCTTTCGAGCCTCAGCGTCAGTTACAGACCAGAGAGCCGCCTTCGCCACTGGTGTTCCTCCATATATCTACGCATTTCACCGCTACACATGGAATTCCACTCTCCTCTTCTGCACTCAAGTCTCCCAGTTTCCGATGCACTTCTTCGGTTGAGCCGAAGGCTTTCACATCAGACTTAAGAAACCGCCTGCGCTCGCTTTACGCCCACTAAATCCG
+
CCCCCDFGGGGDGG7CFCFGGGGGGGGGGFED8CFFGGGGGGGGGGGGGGGGGGGGGCCEEFGFGGGG8FFGFGEEGGFG7CGGGGG@FGGGGGGGGGGFFFGGG9FFGGGGGGGFFGEG:C?A9EEFF9FGGGG?DFGGDGGGFGGGGGGFCG89@DDDFFFGGGGGGCCC6>DEGF?8,7@E>E>F,>CG6CBC5BFGGGGG>*2;4CFG78CC8>F>5ED@2?9D@DFFGGFFC0C8CE()7989@F9
@M03364:276:000000000-BLYN8:1:1101:4810:5713 2:N:0:1
GGACTACTCGGGTTTCTAATCCTGTTTGATCCCCACGCTTTCGCACATCAGCGTCAGTTACAGACCAGAAAGTCGCCTTCGCCACTGGTGTTCCTCCATATCTCTGCGCATTTCACCGCTACACATGGAATTCCACTTTCCTCTTCTGCACTCAAGTTTCCCAGTTTCCAATGACCCTCCACGGTTTAGCCGTGGGCTTTCACATCAGACTTAAGAAACCGCCTGCGCTCGCTTTACGCCCAATAAATCCG
+
CCCCCGGGDEDGEF;CFCFGGGGGFEFGGGGGFGGGGGGGG9FGGGGGGGFFEGGEEGGFCGCGGGGGFFGGGFDG:FGGG,BFGGGDFFFGG99FGGFFEGGGFFGFFGDEGGGGGGG6FFGGGCFGFECGGGGGF9DFFCE8EFCFGF,88@,@E,@F=C,D=,>EGGGG8FGFGGFG8EGCF6+6EF6?C:B6?8D,<FCC9DCFDGG7BFC8C>?F?GFFBF=;(:?)*2*98;CEGEFFGF=?FC:
@M03364:276:000000000-BLYN8:1:1101:8116:5716 2:N:0:1
GGACTACTCGGGTATCTAATCCTGTTTGCTCCCCACGCTTTCGCACCTGAGCGTCAGTCTTTGTCCAGGGGGCCGCCTTCGCCACCGGTATTCCTCCACATCTCTACGCATTTCACCGCTACACATGGAATTCTACCCCCCTCTACAAGACTCTAGCCTGCCAGTTTCGAATGCAGTTCCCAGGTTGAGCCCGGGGATTTCACATCCGACTTGACAGACCGCCTGCGTGCGCTTTACGCCCAGTAATTCCG
+
CCCCCGGGFGGGGGGGGGGGGGGGGGGGGGGGGGGGGGGGGGGGGGGGFGGGGGGGGGFGGGGGGGGGGGGGGGGGGGGGGGGGGGGGGGGGGGGGGGGGGGGGGGGGGGGGGGGGGGGGGGGGGGGGGFGGGGGGGGGGGDGGGGGFEFGGGGGGGFGGGGGGGGGGGGGGGGGGFGEFGGGGGGGGGFGGGGGGGGGFGFGGFGDGDGGGGFGFGGGGFGFFFFBD0@EFGGC)/8ECGFFF=CBBFC7
@M03364:276:000000000-BLYN8:1:1101:22680:5719 2:N:0:1
GGACTACTCGGGTATCTAATCCTGTTTGCTCCCCACGCTTTCGCGCCTCAGCGTCAGTTACAGACCAGAGAGCCGCCTTCGCCACTGGTGTTCCTCCATATATCTACGCATTTCACCGCTACACATGGAATTCCACTCTCCTCTCCTGCACTCAAGTCTCCCAGTTTCCAATGCACACAATGGTTGAGCCACTGCCTTTTACATCAGACTTAAGAAACCACCTGCGCTCGCTTTACGCCCAATAAATCCGG
+
CCCCCGGGAFGGG:EGGGGGGGGGGGGGGGGGGGGGGGGGGGG>FGGGGGGFGGGGGGGGGFF,EFGGGGGGGGGGGGGGGGGGG,FGGGGGGGGGGGGGGGFGGGGGGGGGGGGGGGGGGGGG@FGGFFGGGGGGGGGGGGGGGFCFG?8AFGGGFFFBFDFFGGGGGGGGGGGAFGECFFCEG>FG7FGGGGG?FGGGGGADF+;9;9C@>+227?DGFEF=:ABF?BE4?C7;>;EED38/;FFCFCC
@M03364:276:000000000-BLYN8:1:1101:16168:5742 2:N:0:1
GGACTACAAGGGTATCTAATCCTGTTTGCTCCCCACGCTTTCGAGCCTCAGCGTCAGTTACAGACCAGAGAGCCGCCTTCGCCACTGGTGTTCCTCCATATATCTACGCATTTCACCGCTACACATGGAATTCCACTCTCCTCTTCTGCACTCAAGTCTCCCAGTTTCCAATGACCCTCCCCGGTTGAGCCGGGGGCTTTCACATCAGACTTAAGAAACCGCCTGCGCTCGCTTTACGCCCAATAAATCCG
+
CCCCCGGGGGGGGGGGGGGGGGGGGGGGGGGGGGGGGGGGGGGGGGGGGGGGGGGGGGGGGGGGGGGGGGFGGGGGGGGGGGGGGGGGGGGGGGGGGGGGGGGGGGGGGGGGGGGGGGGGGGGGFFGGFEGGGGGGGGGGGGGGGGGGGGFDFFGGGGFFFGGGGGGGGGGG?FGGGEGGGGGDGGGGGGGGGDGEGGGGGFGGFGDF=FFCFGFGFFGGFGF?DAB>9>DEGGG<FBDGGF0)9DFBGG3
@M03364:276:000000000-BLYN8:1:1101:19586:5742 2:N:0:1
GGACTACCGGGGTTTCTAATCCTGTTTGCTCCCCACGCTTTCGCACCTGAGCGTCAGTCTTCGTCCAGGGGGCCGCCTTCGCCACCGGTATTCCTCCAGATCTCTACGCATTTCACCGCTACACCTGGAATTCTACCCCCCTCTACGAGACTCTAGCTTGCCAGTTTCAAATGCAGTTCCCAGGTTGAGCCCGGGGATTTCACATCTGACTTAATAAACCGCCTGCGTGCGCTTTACGCCCAGTAATTCCG
+
CCCCCFGG:FGGGGGGGGGGGGGGGGGGGG9EDGGEEGGGGGGE:FGF@CFGGGGGGGEFGCDFGGGGDD@EGGGGGGGGGGGGG,CFG7FGGFGGG8FFG@EFGGGGGDGDFFGGFDGG7FFFG8FFGCFGGF=F9,+@CEGGFFDG3@EFF9EEFCGD:DGFFC@,,6D?CGFGGGG,2,4=FFC6?FFFCCEG5CGGGGG>:9:@DFGG+++3:CFGEEEFFFF.(<7@DCCAFFGCGBBF=>*::D*
@M03364:276:000000000-BLYN8:1:1101:3988:5773 2:N:0:1
GGACTACTGGGGTTTCTAATCCTGTTTGCTACCCATGCTTTCGAGCCTCAGCGTCAGTTACAGACCAGACAGCCGCCTTCGCCACTGGTGTTCTTCCATATATCTACGCATTTCACCGCTACACATGGAGTTCCACTGTCCTCTTCTGCACTCAAGTTTCCCAGTTTCCGATGCACTTCTTCGGTTGAGCCGAAGGCTTTCACATCAGACTTAAGAAACCGCCTTCGCTCGCTTTACGCCCAATAAATCCG
+
CCCCCGGGGGGGFGGGGGGGGGGGGGGGGGGGGGGGGGGGGGGGFGGGGGFFGFGGGCFGGGGGGGGGGGGGGGEGGGGGGGGGGGGGGGGGGGFGGGGGGGGGGGGGGGGGGGGGGGGGGGGGGGGGGGGGGD;FGGGGGGGGGGGDGGFF8DFGFGGFGFGGGGGGFGGGGGFGGGGGGGGGGGGGGGGGGGGGFGGGFFGGFGGGGGGD7C@F>CCC>GEA-*8>5FEFGGG:FD5C=>?FFGFFGGC
@M03364:276:000000000-BLYN8:1:1101:21925:5777 2:N:0:1
GGACTACTAGGGTTTCTAATCCTGTTTGCTACCCATGCTTTCGAGCCTCAGCGTCAGTTACAGACCAGACAGCCGCCTTCGCCACTGGTGTTCTTCCATATATCTACGCATTTCACCGCTACACATGGAGTTCCACTGTCCTCTTCTGCACTCAAGTTTCCCAGTTTCCGATGCACTTCTTCGGTTGAGCCGAGGGCTTTCACATCAGACTTAAGAAACCGCCTGCGCTCGCTTTACGCCCAATAAATCCG
+
CCCCCGFGGGGGGGGGG9FGFGGGGGGGGGGGGGGGGGGGGGGGGGGGGGGGGGGDFFFGGGGGGGGGGGGGGGGGGGGGGGGGGGGGFFGGGGGGGCEFGGGGGGGFGG:FGGGG9FFEGGGGGGG<CFGGGGGGGGGGCFGFDFFGGGGGG8EDEFFFEGGGGGFGGG6EEGGGGFGGGGG6FECFFFFEG>ECEGGGGGFFFF>FGFGG>>@CD7EG49?>=A9DFFFFGFG<F;EEEE?FFGFCC6:
@M03364:276:000000000-BLYN8:1:1101:17151:5778 2:N:0:1
GGACTACTAGGGTTTCTAATCCTGTTTGCTACCCATGCTTTCGAGCCTCAGCGTCAGTTACAGACCAGACAGCCGCCTTCGCCACTGGTGTTCTTCCATATATCTACGCATTTCACCGCTACACATGGAGTTCCACTGTCCTCTTCTGCACTCAAGTTTCCCAGTTTCCGATGCACTTCTTCGGTTGAGCCGAAGGCTTTCACATCAGACTTAAGAAACCGCCTGCGCTCGCTTTACGCCCAATAAATCCG
+
CCCCCGGGGGGGGGGGGGDGGGGGGGGGGGGGGGGGGGGGGGEGGGGGGGGGGGGDFGGGGGGGGGGGFGGFGGGGGGGGGGGGGGGGGFFGGGGGGGGGGGGGGGGGGGGGGGGGGGGGGGGGGGGGGGGFGFFFFGGCFFGGGGGGGGGFFFEGGGGGGGGGGGGGGCEGGGGGGGGGGGGGGGGGGGGD6CEGGGGGGGGGFGFDCGGGGG>FFGGGFGFFFFFF94?>DFG4=?GEGD6ADGFEFGD
@M03364:276:000000000-BLYN8:1:1101:16840:5811 2:N:0:1
GGACTACTGGGGTATCTAATCCTGTTTGCTACCCATGCTTTCGAGCCTCAGCGTCAGTTACAGACCAGACAGCCGCCTTCGCCACTGGTGTTCTTCCATATATCTACGCATTTCACCGCTACACATGGAGTTCCACTGTCCTCTTCTGCACTCAAGTTTCCCAGTTTCCGATGCACTTCTTCGGTTGAGCCGAAGGCTTTCACATCAGACTTAAGAAACCGCCTGCGCTCGCTTTACGCCCAATAAATCCG
+
CCCCCGGGGGGGGGGGGGGGGGGGGGGGGGGGGGGGGGGGGGGGGGGGGGGFGGGGGGGGGGGGGGGGGGGGGGGGGGGGGGGGGGGGGGGGGGGGGGGGGGGGGGGGGGGGGGGGGGGEGGGGGGGGFGGGGFGGGGGGGGGGGFGGGFGGGGGGGGGFFCFGGGGGGGDGGGGGG@FGGGGGGGGFGGCCGGGGGGGGF>EFEFGGGGGGGGGGFGG,@EF==F@FFFFFGGGFFDGGDDDFGGA?CCD
@M03364:276:000000000-BLYN8:1:1101:17823:5818 2:N:0:1
GGACTACTCGGGTTTCTAATCCTGTTTGCTCCCCACGCTTTCGAGCCTCAGCGTCAGTTACAGACCAGAGAGCCGCCTTCGCCACTGGTGTTCCTCCATATATCTACGCATTTCACCGCTACCCATGGAATTCCACTCTCCTCTTCTGCACTCAAGTCTCCCAGTTTCCAATGACCCTCCCCGGTTGAGCCGGGGGCTTTCACATCAGACTTAAGAAACCGCCTGCGCTCGCTTTACGCCACATAAATCCG
+
CCCCCGGFGGGGGGDFFGDGGGGGGFGGGGGGGGGGEGGDGGGFFFGFGGFFGGGGEFGGGFFFEGFCECFEFDCEC@BEFFFCEFGGEGGGCFGFFDD<F9EEGA<DD@7CFCFGGGDCFE,EEFGGBCEFFGGFA,@F8EG?DGF9,,>=,,@DEFGGGFCEFBADFFFGD,6@DFFEG6@+C>CE6EDE@5CEEE>6CFFCFCFC8888+:7+1*3*8::7=A(82=ABC/9)91>E*)(0:7=4*91
@M03364:276:000000000-BLYN8:1:1101:14840:5824 2:N:0:1
GGACTACTAGGGTATCTAATCCTGTTTGCTCCCCACGCTTTCGCACCTGAGCGTCAGTCTTCGTCCAGGGGGCCGCCTTCGCCACCGGTATTCCTCCAGATCTCTACGCATTTCACCGCTACACATGGAATTCTACCCCCCTCTACAAGACTCTAGCTGACCAGTATCAGATGCAATTCCCGGGTTAAGCACGGGGATTTCACATCTGACTCAATACACCGCCTGCGTGCGCTTTACGCCCAGTAATTCCG
+
CCCCCGGGGGGGGGGFFGFGGGFFFGGGGGFGGGFFGGGGGGGGGGGFEFGGEF@FGGDGGFGEFG7@FGFGGFGGFE:F@CB7FGGGGEFGFGGGFCFC<FGGFGFGGEEFGGGFFGGGGGGGGGGGGEFGGGCDFCFEGGGFFGG,D8BDGGGGGFGFECGFFFGGCECCFGG,<CFFGGGEGG>FC9,<?EEG=EGC:D9+8;;@+;>G4C7+*2A6:75(:F>F6:>BDG:993EE=):6C*=AGF<
@M03364:276:000000000-BLYN8:1:1101:12191:5876 2:N:0:1
GGACTACTGGGGTATCTAATCCTGTTTGCTCCCCACGCTTTCGAGCCTCAGCGTCAGTTACTGACCAGTGAGCCGCCTTCGCCACTGGTGTTCCTCCATATATCTACGCATTTCACCGCTACACCTGGAATTCCACTGTCCTCTGCTGCACTCAAGTTTCACAGTTTCCGATGCACTTTTTCGGTTGAGCCGAAGGCTTTCACATCAAACTTAAGAAACCGCCTGCGCTCGCTTTACGCCCAATAAATCCG
+
CCCCCGGGGGGGG7FGGGGGGGGGGGGGGG9FGGGGEGGGGGGDGGGGFGEGDEGGGFGC,,C,CFGG,,:EGGGDGGGGGGGGGGGGGGGGGGGGGE,CF@EFGGGGGGGGAFGGCCFEGGGE,,AFFFGGDE=FE8>FGFDF,>;,,6>=DFGG=,@,,CDGGGGA,3B8CEF9=E,69,>CG>8EGDFCC:**1@EGFF7<=FC*=CCFCC8+2*==DDF2(6@DFFD>GGGEF;EGGF0AGG67;F>
@M03364:276:000000000-BLYN8:1:1101:20483:5884 2:N:0:1
GGACTACTGGGGTTTCTAATCCTGTTTGCTCCCCACGCTTTCGCACCTGAGCGTCAGTCTTCGTCCAGGGGGCCGCCTTCGCCACCGGTATTCCTCCAGATCTCTACGCATTTCACCGCTACACCTGGAATTCCACCCCCCTCTACGAGACTCAAGCCTGCCAGTTTCAAATGCAGTTCCCGGGTTGAGCCCGGGGATTGCACATCTGACTTAACAGACCGCCTGCGTGCGCGTTACGCCCAGTAATTCCG
+
CCCCCFGGGGGGGGGGGF,CFFFGFGFGGGGFGGGGGGG;FEGGGEFFFC<F@FFEGGGGGGGGGEEGGGDG7FECFGG=?FGCEECEGEGGGGGGEGFDFGGGDFGGGGGGGFFGFGDG@CEAFGFFGGAFGGGGGG>CEGGGGFFECEEGGCFGG>FFFFCCGGCGDFGGGGGCD?ECEEGGGGEG?CGGG5CE*;9*222C1;@>:CGGGC7;CFG77EB??F9>?3:D)>5(03CCC:(6:*9):*2
@M03364:276:000000000-BLYN8:1:1101:7602:5889 2:N:0:1
GGACTACAAGGGTTTCTAATCCTGTTTGCTACCCATGCTTTCGAGCCTCAGCGTCAGTTACAGACCAGACAGCCGCCTTCGCCACTGGTGTTCTTCCATATATCTACGCATTTCACCGCTACACATGGAGTTCCACTGTCCTCTTCTGCACTCAAGTTCCCCAGTTTCCGATGCACTTCTTCGTTTGAGCCGAAGGCTTTCACATCAGACTTAAGAAACCGCCTGCGCTCGCTTTACGCCCAATAAATCCG
+
CCCCCGGGGGGGGGGGGGGGGGGGGGGGGGGGGGGGFGGGGGEGGGGGGGGGGGGGGDGFFGGGFFFGGFGGFGGFGEDFGGGGGFGFEGGGGGGFGGGGGGGGGFGGCFEFFGGCDBCEGGGGGGG?B8AFG9@FE@F9@DCDGEGGGGGFFGGGGGGG@FF6FGGGGG6EGGGGCFEFEFG,=ECDGGGG6EGE?FGGGF,=B729*2;FGGG>FC,C5EBDB>75>A>ADFDEF<GGC:;AGGF?DCC
@M03364:276:000000000-BLYN8:1:1101:8724:5924 2:N:0:1
GGACTACCGGGGTATCTAATCCTGTTTGCTCCCCATGCTTTCGTACCTCAGCGTCAGTATTAGGCCAGATGGCTGCCTTCGCCATCGGTATTCCTCCAGATCTCTACGCATTTCACCGCTACACCTGGAATTCTACCATCCTCTCCCATACTCTAGCTTCCCAGTATCGAATGCAATTCCTAAGTTAAGCTCAGGGATTTCACATCCGACTTAAAAAGCCGCCTACGCACGCTTTACGCCCAGTAAATCCG
+
CCCCCGGFGGGGGGGGGGGGGGGGGGGGGGFGGGGGGGGGGGGGCCFFGGGGGGGGGGGGGGGGGGGGFGFGGGGGGGGGGGGGGFFGGFGGGGGGGGGGG?FGGGGGGGGGGGGGFGGGGGGGGGFGE=FFGGGGGGGGGGGD8FFGGGGGGGGGGGFFGGGGGGGGGE8DFFGADGGFGG9DGGGFCFBDEGGF+@EGGGGGFGGGGGGGG>FFGDGFEE>=)@>4:BEFDGFCA@GCEFFF7DCEFGD
@M03364:276:000000000-BLYN8:1:1101:8594:5957 2:N:0:1
GGACTACTAGGGTTTCTAATCCTGTTTGCTCCCCACGCTTTCGAGCCTCAGTGTCAGTTACAGGCCAGAGAGCCGCTTTCGCCTCCGGTGTTCCTCCATATATCTACGCATTTCACCGCTACACATGGAATTCCACTCTCCTCTCCTGCACTCAAGTCTCCCAGTTTCCAATGCACACAATGGTTGAGCCACTGCCTTTTACATCAGACTTAAGAAACCACCTGCGCTCGCTTTACGCCCAATAAATCCGG
+
CCC<CDFGGGGGGGGFFGCFGGGGGGFGFGFDEFFGGGGGGGGGGGDGGGGGGGGGGGGGGGGGG7@CAFGGGCGGDGFAFEFFEGDGGGGGGGG<EFGGGCFFFFEA>=FGGFGG9CC=FFFFCFFFEEDGGFC9FDGFFDF=B,DD@FGGCCFGFGGDFEDGGGGCGGGGGDDFGGGCFF?DGCEDGFF8@DGF<BGFGGCF9AC>>GC++=:CFGCGFGF@BA=EFF:DFG+1:@CBE>34C:@<*>>
@M03364:276:000000000-BLYN8:1:1101:15017:5997 2:N:0:1
GGACTACAAGGGTATCTAATCCTGTTTGCTCCCCACGCTGTCGCACATGAGCGGCAGTCTTGGTCCAGGGGGCCGCCTTCGCCACCGGTATTCCTCCAGATCTCTACGCATTTCACCGCTACACCTGGAATGCTACCCACCTCTACAAGACTCTAGCCTGCCAGTTTCGAGTGCAGGTCCCAGGTTGCGCCCGGGGATGTGACATCCGACTTGACAGACCGCCTGCGTGCGCTTTACGCCCAGTAATTCCC
+
A--68,,,;@C;C6,6C@,,CC,C-6,,,6C,9@,6@@6,8,C,@6+5;F,,++8@@6,,9,,:C,,C@:@:++CF:?,C<F,BF,=FF+BF,,,5?<B5,,99=?FGG:++5CBAFE@++=C,@A8<,:5,,86D,8,8>=8+@FE99,863;DD;B9D@F:B,3@3*8,,4BE9,4:C,9DF26:,4>*:??8=*=*3++<:+;**7<85C:4+;5C5./<,-.1.4)0073/4735*/)4/**16::*
@M03364:276:000000000-BLYN8:1:1101:7388:5999 2:N:0:1
GGGCTACTAGGGTTTCTAATCCTGTTTGCTCCCCACGCTTTCGAGCCTCAGTGTCAGTTACAGGCCAGAGAGCCGCTTTCGCCACCGGTGGGCCTCCATATACCTACGCATTTCACCGCTAACAAGGGAATTCCCCTCTCCTCTCCTGCACTCAAGTCTACCCGTTTCCCATGAGCCTCCCCGGCTGAGCGGGGGGCTTTACCAGCAGCCTTAAAAAACCGCTCGCGCCCGCTTTCGGCCCAATAAATCCG
+
-A--66C=CCFEC@@F9E@EDA9F6;,CFFGFGCF@7F@G?<CDFG7AFEF;,,,CF;EEF9E,<C@<,:,,,,++6,9CF,6,@,++88+:D,>FF=<F,F@A,,,8>?++,,,,56++++,,4,4@=<EA=D,=E88E,,6BD8ED88@+,,,68@,3388E+3,D,,@3@@,@=,@,3+>6*334AF*:*=385:*+**+*)1***/2*0***91AE5C)2(),0(0057*1))(/;:)(06:7-*9)
@M03364:276:000000000-BLYN8:1:1101:16620:6009 2:N:0:1
GGACTACTGGGGTTTCTAATCCTGTTTGCTCCCCACGCTTTCGCACCTGAGCGTCAGTCTTCGTCCAGGGGGCCGCCTTCGCCACCGGTATTCCTCCAGATCTCTACGCATTTCACCGCTACACCTGGAATTCTACCCCCCTCTACGAGACTCTAGCTTGCCAGTTTCAAATGCAGTTCCCAGGTTGAGCCCGGGGATTTCACATCTGACTTAACAAACCGCCTGCGTGCGCTTTACGCCCAGTAATTCCG
+
CCCCCGG9FGGGG@FGDGGGGGFECFFGGGGGGGGGGGEFGGGGGGGGGFFFGEEGGGDDGGEFGGGGGGGGGGGGGGGGGGGGGGGGGEGGGG9FGGFECGFEFGGGGGCCBEGGGGGGGGGGG,A@EEFGGGGGGGGCEGGFGGGGGGGGG9EFGG,@FGGGGDCGGGGDEEGGFGGFCFGGGFGGGF6DEDECE>BFCFFFFF:CGGGCCGFF>9E5BGE<;FB><>DBCC36BB5CEDFF>:76C:9
@M03364:276:000000000-BLYN8:1:1101:9717:6010 2:N:0:1
GGACTACCGGGGTTTCTAATCCTGTTTGCTACCCATGCTTTCGAGCCTCAGCGTCAGTTACAGACCAGAAAGTCGCCTTCGCCACTGGTGTTCCTCCATATCTCTGCGCATTTCACCGCTACACATGGAGTTCCACTGTCCTCTTCTGCACTCAAGTTTCCCAGTTTCCGATGCACTTCTTCGGTTGAGCCGAAGGCTTTCACATCAGACTTAAGAAACCGCCTGCGCTCGCTTTACGCCCAATAAATCCG
+
CC9CCGF,@FGGF@CGGFGGFGGG<F9FGGCFFGGFFFGEF9FCGCFFEEE@FFGGE@CFGGFGFGGGFDGCFCGGGGGFEGDG@EFGEEFGFGGDFGDGFFEFGGFEFCFBFGGFEFFEGGGGGGCFEFFFEFGGGGFGGAFGFFGG9DGCCFFGG3@EFD,@DCDDG>CE8CDGDFGGFGGGEDGGFBFEECGGGCDCCFFG+3<FFFDCGC@CFCGGFGF?>FFD>>DBD3:;:?CGEA(8DC@5@F<
@M03364:276:000000000-BLYN8:1:1101:6875:6027 2:N:0:1
GGACTACTAGGGTATCTAATCCTGTTTGCTACCCATGCTTTCGAGCCTCAGCGTCAGTTACAGACCAGACAGCCGCCTTCGCCACTGGTGTTCTTCCATATATCTACGCATTTCACCGCTACACATGGAGTTCCACTGTCCTCTTCTGCACTCAAGTTTCCCAGTTTCCGATGCACTTCTTCGGTTGAGCCGAAGGCTTTCACATCAGACTTAAGAAACCGCCTGCGCTCGCTTTACGCCCAATAAATCCG
+
BCCC8FDCEGGGFFG9<<FEGGGGGGGGGGGGGGGFGGGGGGGGGGGGFFGGGEGGGCEFGGGGGCFFCGGGFFGGCFGGGDEGCFECFFFEGGCGGGAEFGFG9F9FGGEFGFGGG:F==@FCF:F@,AFGG9EFCFFGGFEF,>BDFFCD8FCF@EEGFFFCFA=@CCBEC6FGFF?F9BE>+3C?@F?EEEGECFFE7;ECFFGF57CFG+;>F5DF4>55@FBE2)8?C<CEFFEG*2(8>CFCF*:
@M03364:276:000000000-BLYN8:1:1101:24650:6031 2:N:0:1
GGACTACTGGGGTTTCTAATCCTGTTTGCTCCCCACGCTTTCGAGCCTCAGTGTCAGTTACAGGCCAGAGAGCCGCTTTCGCCACCGGTGTTCCTCCATATATCTACGCATTTCACCGCTACACATGGAATTCCACTCTCCTCTCCTGCACTCAAGTCTACCAGTTTCCAAGGCATACAATGGTTGAGCCACTGCCTTTTACACCAGACTTAATAAACCACCTGCGCTCGCTTTACGCCCAATAAATCCGG
+
CCCCCGG9EFFGG:FEFGGCG@FFFFFGGFGEFGFGGCEFGGGFGGGGDGGGGGGGGFFFDFG,CEFGFFGGFGGG7,BFGGFCF8FGEGEGG,@FCFGFGFGGGGFGDGDGGDGGGGGCEFCFEFGGDFGGGFGCFE9=FGGGGF9DCF,?DGFGFF;C9ECFFFGF,;;,@DF8E2EC8DDFGDFC,@CC98:D,5DCG8E8FGGFG*++=+B@FCDC*AAB=D=?2;4?:4C466CGGA@FGGF?435
@M03364:276:000000000-BLYN8:1:1101:16367:6036 2:N:0:1
GGACTACCGGGGTATCTAATCCTGTTTGCTCCCCACGCTTTCGAGCCTCAACGTCAGTTACTGTCCAGTAAGCCGCCTTCGCCACTGGTGTTCCTCCTAATATCTACGCATTTCACCGCTACACTAGGAATTCCACTTACCTCTCCAGCACTCTAGCAAAACAGTTTCCAAAGCAGTCCCGCGGTTGAGCCCCGGGCTTTCACTTCAGACTTGCTTCGCCGTCTACGCTCCCTGTACACCCAGTAAATCCG
+
CCCCCGGGGGGGGDGGGGGGGGGGGEGGGGGGGGGGGGGGGGGF?FGGGGGGGGGGGGGGGGGGGGGFGGGGGGGGGGGGGGGGGGGGGGGGGGGGGGGGGGGFFGFGGGDGGGGGGFGGGGGGGGGGGGGGGGGGGE9FGFGFGGGG?=FGGGGGGGAF@FGGFEGFFGGDDGGGGDG8=:CDCCEGGGGG7EEGG>FGGGGFFGGGCFGGGGGGGDEEFC>((;7;<DFFG*;<FFGGGFFFGCFFFGG
@M03364:276:000000000-BLYN8:1:1101:6513:6066 2:N:0:1
GGACTACTCGGGTTTCTAATCCTGTTTGCTCCCCACGCTTTCGTGCCTCAGTGTCAATGTTGGTCCAGGTAGCTGCCTTCGCCATGGATGTTCCTCCTGATCTCTACGCATTTCACTGCTACACCAGGAATTCCGCTACCCTCTACCAGATTCTAGTCGCCCAGTATCCACTGCAGTTCCCAGGTTGAGCCCAGGGCTTTCACAACGGACTTAAACGACCACCTACGCACGCTTTACGCCCAGTAATTCCG
+
CC@CCGG<8FEC<BEFGGGGGGACGFFGGGGGGGGG@F:CFGGFDBC@@DFAFGGFFG9@,CF@F<A@C,C<@FE8FFEGGG:@@8FFGEGGFBEGGGGF9FAFFGGG>CC=E9BC,CFCGGGGFDEGG?FFCFE:BB6?EFG?DDCD,@,=E9EF=B6C8CEGFEGGGGGGGGA,,@F8=,DDFGGGFGF6,,8=+DBFDFGC?+=779;7=754**4CDGEDFA=E2?6;D5C=A>DDGFFFF7+);CF
@M03364:276:000000000-BLYN8:1:1101:24132:6079 2:N:0:1
GGACTACTGGGGTATCTAATCCTGTTTGCTCCCCATGCTTTCGTACCTCAGCGTCAGTATTAGGCCAGATGGCTGCCTTCGCCATCGGTATTCCTCCAGATCTCTACGCATTTCACCGCTACACCTGGAATTCTACCATCCTCTCCCATACTCTAGCTTCCCAGTATCGAATGCAATTCCTAAGTTAAGCTCAGGGATTTCACATCCGACTTAAAAAGCCGCCTACGCACGCTTTACGCCCAGTAAATCCG
+
CCCCCG8F@9FGGG@FEEFFEGGFFD9EFGD8@FE6EFCGFDGFFFGGFGFFG7FCGCF<FGGGGGDFFGGGFGGG?FAGFGGG:EEEGGGFGGFGGGGAAF,CFEFGEGG?5EGGBBCEEFFGF8EDGGGGG9FGFF9FE8EGGGGGGGGGD,C@EFAD8EGGGGFGDC?B8;9,:2@EGFFGADFGG9,@9DBFGGFG?D:9@9CCDG++=<FGFGCF>7?):AAF>DFF<*:CF@GGG>==FCCCF07
@M03364:276:000000000-BLYN8:1:1101:9662:6090 2:N:0:1
GGACTACAAGGGTATCTAATCCTGTTTGCTACCCATGCTTTCGAGCCTCAGCGACAGTTACAGACCAGACAGCCGCCTTCGCCACTGGTGTTCTTCCATATATCTACGCATTTCACCGCTACACATGGAGTTCCACTGTCTTCTTCTGCACTCAAGTGTCCCAGTTTCCGATGCACTTCTTCGGTTGAGCCGAAGGCTTTCACATCAGACTTAAGAAACCGCGTGCGCTCGCTTTACGCCCAATAAATCCG
+
@-<CC<CE,CEC@<E,@E,CE@66E,,;6@@C<@<<F<,,6C@FFGC,F,;EC+@FB;66C@E,;CF<8FFC8<FCG7FCFC@BFE=FGGC,554@<,5<,E;?ECG@:7?,EF<FEC7+>49E9:CFFGA?FFGGC8><,9=E;E9>984=D88D,,@>FE,,8,,6:>C8@+3@=@EF9D838>+1,8,+@5@EG,,1?F,DB9AF**3+=+C:>FGGD7*)()-8>;DAG37<6(=1*.30>>+9:*:
@M03364:276:000000000-BLYN8:1:1101:26895:6091 2:N:0:1
GGACTACCGGGGTTTCTCCTCCGTTTTGCTCCCCCCGCTTTCGCGCCTCCGCGTCCGTTCCCGCCCCGCGCGCCGCCTTCGCCCCTGGTGTTCCTCCCTCTCTCTCCTCCTTTCACCTCTCCCCCTGGCCTTCCCCTCTCCTCTCCTGCCCTCCAGTCTCCCCGTTTCCCCTGCCTCACATGGTTGCGCCCCTGCCTTTTCACCCCGCCTTCCTCACACCCCTGCGCTCGCTTTACGCCACCTCCCTCCGG
+
<@-8CDFFCFGD:+CFD9F,CC+CF8CEGGGGGGEEF@FCFFG@F7F@@FFGGGGCF=<CFGGGD@CGGC:FGGGGGGGAFGGGGGGGDGGGF9CEFEFGG@FGFFGCF7D9AFFC<:::,@DCEEGFDF9:,<EE8CEFFFE7DFGGC@2;E8:6;BFC;CEEB@,BCGBE5ECGGF8?@2?CCE8CECEGEEGG9C:9>>F7))19C<**0*:*7*<2>C)-(0772)<@CCG9518*/.1:CD:7D3)
@M03364:276:000000000-BLYN8:1:1101:17930:6112 2:N:0:1
GGACTACTAGGGTATCTAATCCTGTTTGCTCCCCACGCTTTCGAGCCTCAGCGTCAGTTACAGACCAGAGAGCCGCCTTCGCCACTGGTGTTCCTCCATATATCTACGCATTTCACCGCTACACATGGAATTCCACTCTCCTCTTCTGCACTCAAGTCTCCCAGTTTCCAATGACCCTCCCCGGTTGAGCCGGGGGCTTTCACATCAGACTTAAGAAACCGCCTGCGCTCGCTTTACGCCCAATAAATCCG
+
CCCCCGGGGGGGGGGGGGGGGGGGFGGGGGFGGGGGGGGGGGGEGFGGGGGGGFGGGFGGGGGGGGGGGGGGGGGGGGGGGGGGGGGGGFFGGGGGGGGGGGCGFGGGGGDGGGGGGFGGGGGGGGGGEACFFGGGDFGGGGGGGGGGDA@DGFGFFF,EGGDG,;EFGGCGDGGEGGGDGGGGGEGFGGGGDGEGG>:CCGGGFGGGGGGGFGGGFFGF>DBD?FFF@EFFGCFAFFCEGFFFGGF2C*9
@M03364:276:000000000-BLYN8:1:1101:17753:6113 2:N:0:1
GGACTACAAGGGTATCTAATCCTGTTTGCTCCCCACGCTTTCGAGCCTCAGCGTCAGTTACAGACCAGAGAGCCGCCTTCGCCACTGGTGTTCCTCCATATATCTACGCATTTCACCGCTACACATGGAATTCCACTCTCCTCTCCTGCACTCAAGTCTCCCAGTTTCCAATGACCCTCCCCGGTGGAGCCGGGGGCTTTCACATCAGACTTAAGAAACCGCCTGCGCTCGCTTTACGCCCAATAAATCCG
+
CCCCCGGGGGGEFGGGGGGGGGGGGGGGGGGGGGGGGGGGGGGGGGGGGGGGGFEGGGGGGGGGGGGGGGGGGGGGGGGGGGGGGGGGGGGGFGFGGGGGGGGGGGGGGGGGGGGGGGGGCGGGGGGGFFCGGFCGGGFFGGGGGGFDEFGGGGDECDEFGGFG=EFGGGFFFGGGGGFEGGGDG+@FGG6CGDGGD:CFFGGGFGGFFGCFCCFFGDGGFG:3=A>B;>>BGG*)9:GGGE?FFGFFFCC
@M03364:276:000000000-BLYN8:1:1101:17427:6124 2:N:0:1
GGACTACTGGGGTATCTAATCCTGTTTGCTCCCCACGCTTTCGAGCCTCAGCGTCAGTTACAGACCAGAGAGCCGCCTTCGCCACTGGTGTTCCTCCATATATCTACGCATTTCACCGCTACACATGGAATTCCACTCTCCTCTTCTGCACTCAAGTCTCCCAGGTTCCAATGACCCTCCCCGGTTGAGCCGGGGGCTTTCACATCAGACTTAAGAAACAGCCTGCGCTCCGTTTACGCCCAATAAATCCG
+
CCCCCGGGGGGGGDGGGGGGGGGGGGGGGGFGGEGGGGGGGGGGGGGGGFGFGGGGGGGGGGGCFGFGGGGGEGGEGGGGGEGGGGGGGGGGGGGGFGGGGGGFGGGGDGGEFGGGGGGGGGGGGGGGFFFFGGGGFGA@CFGCGAFGGEE8EGGGGG9;9FGG+DDG8EGGGGF3@FGGGGGGEGGCCGGECGGGE5B?FFFFFGG=FD*@DC>F7CG*)*:@@FFFF3))2*2=F?G5CD05DFFDG6D
@M03364:276:000000000-BLYN8:1:1101:18098:6136 2:N:0:1
GGACTACTCGGGTATCTAATCCTGTTTGCTCCCCACGCTTTCGAGCCTCAGCGTCAGTTACAGACCAGAGAGCCGCCTTCGCCACTGGTGTTCCTCCATATATCTACGCATTTCACCGCTACACATGGAATTCCACTCTCCTCTTCTGCACTCAAGTCTCCCAGTTTCCAATGACCCTCCCCGGTTGAGCCGGGGGCTTTCACATCAGACTTAAGAAACCGCCTGCGCTCGCTTTACGCCCAATAAATCCG
+
CCCCCGGGGGGGGGGGGGGGGGGGGGGGGGGGGGGGGGGGGGGGGGFGGFGGGGGGGGGGGGGGGGGGGGGGGGGGGGGGGGGGGGGGFGGGGGGGGGGGGGGGGGGGGGGGGGGGGGGGGGGGGGGGFFFGGFGGGGGGGGGGGGGGGGGGGGFF;FGCFFGGGGGGGGDGGGGGGGGGGGGGEGGGGGGGGGGGGGGGGGGGFGDF=FFFGGGGGGGFAG>??FFBFFEF3/9<BBGGDF07FFFDD47
@M03364:276:000000000-BLYN8:1:1101:10486:6164 2:N:0:1
GGACTACTAGGGTTTCTAATCCTGTTTGCTCCCCACGCTTTCGAGCCTCAGTGTCAGTTACAGGCCAGAGAGCCGCTTTCGCCACCGGTGTTCCTCCATATATCTACGCATTTCACCGCTACACATGGAATTCCACTCTCCTCTCCTGCACTCAAGTCTACCAGTTTCCAATGCATACAATGGTTGAGCCACTGCCTTTTACACCAGACTTAATAAACCACCTGCGCTCGCTTTACGCCCAATAAATCCGG
+
CCCCCGGGGGGGGGGGGGGGFGGGGGGGGGGGGGGGGGGGGGGGGGGGGGGGGGGGGGGGGGGGGGGGGGGGGGDGDGGGGGGGGGGGGGGGGGGGGGGFAB,FFDFGGGGGGGGCGGGGGGDGCFGGGGGGGGGDFGGGGGGGFGGGGFFGDFGGGGGGGGGGGGGGGGGGFGGGFGF,@FCFGGGGGG8EGCCGGGGGGGGFFFGGGGGG>CGFCF6EF@AF@EFFFE:EGFGFFFGCEFFFGGF?GGG
@M03364:276:000000000-BLYN8:1:1101:6873:6172 2:N:0:1
GGACTACTGGGGTTTCTAATCCTGTTTGCTCCCCACGCTTTCGAGCCTCAGCGTCAGTTACAGACCAGAGAGCCGCCTTCGCCACTGGTGTTCCTCCATATATCTACGCATTTCACCGCTACACATGGAATTCCACTCTCCTCTTCTGCACTCAAGTCTCCCAGTTTCCAATGACCCTCCCCGGTTGAGCCGGGGGCTTTCACATCAGACTTAAGAAACCGCCTGCGCTCGCTTTACGCCCAATAAATCCG
+
CCCCCGGGGGGGGGGGGGGGGGGGGGGGGGGGGGGGGGGGGGGGGGGGGGGGGGGGGGGGGGGGGGGGGGGGGGGGGGGGFGGGGGGGGGGGGGGGGGGGGGGGGGGGGGGGGGGGGGC>FGFGGGGGEFFGGGGGGGGFEGGGGGGGGGGFGGGCFGGGGGFGGFGGAFFGGGGGGGGGGEGDGEEG6FGD>EG5CEGGGDDDFGGG6CGFGD>CFGGGFGF;(;;E>FFFG<D9F<DEEE0>GFFAGG9
@M03364:276:000000000-BLYN8:1:1101:27250:6201 2:N:0:1
GGACTACAGGGGTATCTAATCCTGTTTGCTCCCCACGCTTTCGCACCTGAGCGTCAGTCTCCGTCCAGGGGGCCGCCTTCGCCACCGGTGTTCCTCCAGATCTCTACGCATTTCACCGCTACACCTGGAATTCTACCCCCCTCTACGACACTCAAGCTTGCCAGTTTCCAATGCAGTTCCCAGGTTGAGCCCGGGGATTTCACATCTGACTTAACAAACCGCCTGCGTTCGCTTTACGCCCAGTAATTCCG
+
CCCCCFF,CFECGCGFFFFGGGGGGGGGGGGGGGGC@CFGGGG,8@@F,;EFEGGDFG96,,@:@F@DC8@EGGGGCGGGGGCFG,@EG+CCFCFFEEEFG,@FFGFGDBCGFFGGGGGGGGGG8FGGG8ADD@ED=8E=CCEF,@86+@CFFGCD9C3,*@D>F;CC<?D>16D9D7;7@,?5FFGCCF,:?5=8CCFCGGG>8*@CCF>7DGFG=4CC55<?<F(.(08DGFG)*(;*>::;DF*.:F7
@M03364:276:000000000-BLYN8:1:1101:9277:6203 2:N:0:1
GGACTACTAGGGTTTCTAATCCTGTTTGCTACCCATGCTTTCGAGCCTCAGCGTCAGTTACAGACCAGACAGCCGCCTTCGCCACTGGTGTTCTTCCATATATCTACGCATTTCACCGCTACACATGGAGTTCCACTGTCCTCTTCTGCACTCAAGTTCCCCAGTTTCCGATGCACTTCTTCGGTTGAGCCGAAGGCTTTCACATCAGACTTAAGAAACCGCCTGCGCTCGCTTTACGCCCAATAAATCCG
+
CCCCCGGGGGGGGFGGGGGGGGGGGGGGGGGGGGGGGGGGGGGGGGGGGGGGGGGGGGGGGGGGGGGGGGGGGGGGGGGGGGGGGGGGGGGGGGGGGGGGGGGGGGGGGGGGGFGGFGGGGGGGGGGGGGGGGGGGGGGGGGGGGGGGGGGGFGGGEFGGGGGGGGFFGGGGGGFGGGGGGGGGGGGGGGFGCEEGGGGGGGFCAFGGFGGGFFGFG5@FFGFAFFFEFBEFDGGFFDGGGB6FFGF?@69
@M03364:276:000000000-BLYN8:1:1101:8880:6230 2:N:0:1
GGACTACCGGGGTATCTAATCCTGTTTGCTACCCACACTTTCGAGCCTCAACGTCAGTTACAGTCCAGAAAGCCGCCTTCGCCACTGGTGTTCTTCCATATATCTACGCATTTCACCGCTACACATGGAGTTCCACTGTCCTCTTCTGCACTCAAGTTTCCCAGTTTCCGATGCACTTCTTCGGTTGAGCCGAAGGCTTTCACATCAGACTTAAGAAACCGCCTGCGCTCGCTTTACGCCCAATAAATCCG
+
CCCCCGGGGGGGGGGGGGGGGGGGGGGGGGDFGGGGGGGGGGGGGGGGGGGGGGGGGGGGGGGGGGGGGGGGGGGGGGGGGGGGGGGGGGGGGGGGGGGGGGEDEGGGGGGGGGGGGGGGFGGGGGGGGGGGGGGGGGGGGGGGGGGGFGGGGCFGGGGGDGGGGGGGGGGGGGGGFFFFFGGDGG6CGGGGG>EGGGGGGFGGFGGFGGGGGCDFGGGGEGFFDF=A@F:ACFGFF@5CCE?FG7AFGF7
@M03364:276:000000000-BLYN8:1:1101:19552:6239 2:N:0:1
GGACTACCGGGGTATCTAATCCTGTTTGCTACCCATGCTTTCGAGCCTCAGCGTCAGTTACAGACCAGACAGCCGCCTTCGCCACTGGTGTTCTTCCATATATCTACGCATTTCACCGCTACACATGGAGTTCCACTGTCCTCTTCTGCACTCAAGTTTCCCAGTTTCCGATGCACTTCTTCGGTTGAGCCGAAGGCTTTCACATCAGACTTAAGAAACCGCCTGCGCTCGCTTTACGCCCAATAAATCCG
+
CCCCCGGGGGGGGGGGGGGGGGGGGGGGGGGGGGGGGGGGFGGGGGGGGGGGGGFGGGGGGGG9DGGGGGGGGGGGGGGGGGGGGGGGFGGGGGGGCGGGGGGGGGGGGGGGGGFGGGGE:FFFFGGGGGGGFGGGGGGGGGGGGC;>EFGCFC@FGDGGGGGFGGFGFD6=CCFEFCDDFGDGGGCC6FGG6>BEFGGGGFGF9;C9*22:7B8FC9EF4C?@5F>E=?5>CDF<61EGGE6FGGFEGF/
@M03364:276:000000000-BLYN8:1:1101:14354:6243 2:N:0:1
GGACTACTGGGGTATCTAATCCTGTTTGCTCCCCACGCTTTCGAGCCTCAGTGTCAGTTACAGGCCAGAGAGCCGCTTTCGCCACCGGTGTTCCTCCATATATCTACGCATTTCACCGCTACACATGGAATTCCACTCTCCTCTCCTGCACTCAAGTCTACCAGTTTCCAATGCATACAATGGTTGAGCCACTGCCTTTTACACCAGACTTAATAAACCACCTGCGCTCGCTTTACGCCCAATAAATCCGG
+
CCCCCGGGGGGGGGGGGGGGGGGGGGGGGGGGGGGGGGGGGGGGGGGGGGGGGGGGGGGGGGGGGGGGGGFGGGGGGGGGGGGGGGGGGGGGGGGGGGGGFGGGFFGGGGGGGGGGGGGG7FEGFGGGGGGGGGGGFGGGGGGFCGFGGGGGGGFGGGGGGGGGFGGGGGGFFGCFFGGGGGGGGGCGGGGG?AFFGGGGCFGGFGGGGGGGGGGGGCFG>EFEFFB>AFF4DFFFFFGGD>@4D7ACFD>
@M03364:276:000000000-BLYN8:1:1101:25018:6276 2:N:0:1
GGACTACTCGGGTTTCTAATCCTGTTTGCTCCCCACGCTTTCGAGCCTCAGCGTCAGTTACAGACCAGAGAGCCGCCTTCGCCACTGGTGTTCCTCCATATATCTACGCATTTCACCGCTACACATGGAATTCCACTCTCCTCTTCTGCACTCAAGTCTCCCAGTTTCCAATGACCCTCCCCGGTTGAGCCGGGGGCTTTCACATCAGACTGAAGAAACCGCCTGCGCTCGCTTTACGCCCAATAAATCCG
+
CCCCCGGGGGGGGGGGGGGGGGGGGGGGGGGGGGGGGGGGGGGGGGGGGFDFGGGFGFGGGGGGGGGGGGGGGGGGGGGGGGGGGGGGGGGGGGGGGFGDGDFGGGFFGGGGGGGGGGGEGGG@EGFFECFGGFGGGGGGGFFGGGGGGFGGGGFFGGGGFGGFFGGGGGGGG9DFGGGEGGGGGDCF6DBC5?CGEGFFGGGFA4:C*;?*2:;D*;FGEG>11A>E6:)>DFCAF<EGGB:@4CFFGG5
@M03364:276:000000000-BLYN8:1:1101:4107:6279 2:N:0:1
GGACTACTGGGGTATCTAATCCTGTTTGCTCCCCACGCTTTCGAGCCTCAGCGTCAGTTACAGACCAGAGAGCCGCCTTCGCCACTGGTGTTCCTCCATATATCTACGCATTTCACCGCTACACATGGAATTCCACTCTCCTCTTCTGCACTCAAGTCTCCCAGTTTCCAATGACCCTCCCCGGTTGAGCCGGGGGCTTTCCCATCAGACTTAAGAAACCGCCTGCGCTCGCTTTACGCCCAATAAATCCG
+
CCCCCGGGGGGGGGGGGGGGGFGGGGGCFGGGGGGGGGGGGGGGGGGGFFGGDGGGGGGGGGGGF,FGGGGGGGGGGGGG@FGGGFCFFGGGFGGGGGGGGFGFGGGGGGGGGGGGGGGEFGGGCE<ABA?FGGFGGGGGGGGGGEGGGGGGGGFGGGGGGGC?FGGGCGGFDAFCF8EG6CE6>E8EFF?>EG>5CEGGG+<>8;;84*CDDF71;*ACDGE(/;2>;FFFGG3662EEEE(8CFFA7*1
@M03364:276:000000000-BLYN8:1:1101:11749:6292 2:N:0:1
GGACTACAAGGGTTTCTAATCCTGTTTGCTCCCCACGCTTTCGCACCTGAGCGTCAGTCTTCGTCCAGGGGGCCGCCTTCGCCACCGGTATTCCTCCAGATCTCTACGCATTTCACCGCTACACCTGGAATTCTACCCCCCTCTACGAGACTCTAGCTTGCCAGTTTCAAATGCAGTTCCCAGGTTGAGCCCGGGGATTTCACATCTGACTTAACAAACCGCCTGCGTGCGCTTTACGCCCAGTAATTCCG
+
CCCCCGGGGGGGGGGGGGGGGGGGGGGGGGGGGGGGGGGGGGGGGGGGGGGGGGGGGGGGGGGGGGGGGGGGGGGGGGGGGGGGGGGGGGGGGGGGGGG9FGGGGGGGGGGGGGGGGGGGGGGGGGGGFGGGGGGGGGGGGGGGGGGGGGGGGGGDGGGGGGGGGGGGDFFGGGGFGGGGGGGGGGGGGGGEEDCEGGGGGGGGFGGGGGFGCFGGGGGFEGA?;FFF?EFFGGGFFFGGGFFFGDF>G:2
@M03364:276:000000000-BLYN8:1:1101:20539:6304 2:N:0:1
GGACTACCGGGGTATCTAATCCTGTTTGCTACCCATGCTTTCGAGCCTCAGCGTCAGTTACAGACCAGACAGCCGCCTTCGCCACTGGTGTTCTTCCATATATCTACGCATTTCACCGCTACACATGGAGTTCCACTGTCCTCTTCTGCACTCAAGTTTCCCAGTTTCCGATGCACTTCTTCGGTTGAGCCGAAGGCTTTCACATCAGACTTAAGAAACCGCCTGCGCTCGCTTTACGCCCACTAAATCCG
+
CCCCCGGGGGGGGGGGGGGGGGGGGGGGGGGGGGGGGGGGGGGGGGGGGGGGGFGGGFGGGGGGGGGGGGGGGGGGGGGGGGGCGGGGGFGGGGGGGGFGGGGCFGGGGGGGGGGGGFGGGGGGGGGGGFGGGGGGGGGGGGGGGFGGGGGGFFGGGGGGGGGGFFGGFEGGGGGGGGGFEFFGGDGGFGGGGGGCGFGFGFGGFFDC>CGFFGF:DGCGFGADDFFFFFFFG37CF0BE5A()7CFEG*/
@M03364:276:000000000-BLYN8:1:1101:14035:6324 2:N:0:1
GGACTACAAGGGTATCTAATCCTGTTTGCTCCCCACGCTTTCGCACCTGAGCGTCAGTCTTCGTCCAGGGGGCCGCCTTCGCCACCGGTATTCCTCCAGATCTCTACGCATTTCACCGCTACACCTGGAATTCTACCCCCCTCTACGAGACTCAAGCTTGCCAGTATCAGATGCAGTTCCCAGGTTGAGCCCGGGGATTTCACATCTGACTTAACAAACCGCCCGCGTGCTCTTTACGCCCAGTAATTCCC
+
CCCCCFGGGGGGGGGGGGGGGGGGGGGGGGGGGGGGGGGGGGGGGGGGFFGGDGGGGGGGGGGGGGGGGGGGGGGGGGGGGGGGGGGGGGGGCGGGGGGEFFGGGGGGGFGGFGDFGGGD7FFGGGFFG@FGGGFGGGG>EGGGGGGGGGGGGGGGFFG?FGG6FGGGCDCGFGGGFGGGGGCDG,:,1DFDEGGGDEGGCCFGCDDC7:;DCCFD>CGF3E)(,<0>>))10:C4@(;>>),0:*9::F*
@M03364:276:000000000-BLYN8:1:1101:17497:6350 2:N:0:1
GGACTACAAGGGTATCTAATCCTGTTTGCTCCCCACGCTTTCGCACCTGAGCGTCAGTCTTCGTCCAGGGGGCCGCCTTCGCCACCGGTATTCCTCCAGATCTCTACGCATTTCACCGCTACACCTGGAATTCTACCCCCCTCTACGAGACTCAAGCCTGCCAGTTTCAAATGCAGTTCCCGGGTTGAGCCCGGGGATTTCACATCTGACTTAACAGACCGCCTGCGTGCGCTTTACGCCCAGTAATTCCG
+
CCCCCGGGGGGGGGGGGGGGGGGGGGGGGGGGGGGGGGGGGGGGGGGGGGEGGGGGGGGGGGGGGGGGGGGGGGGGGGGGGGGGGGGGGGGGGDGGGGGGGGGGGGGGGGGGGGGGGGGGGGGGFGGGGGGGGGGGGGGGGGGGGGGGGEDFGGGGGGFGGGGGGGGGGG9EFGGGGFGGGGGGGGGGGGGGGGGGCGFGGGG=+7FGGGGGGGGGGGGE5EF<2@>B?>DDDGGFFFGGC5<?DFFFG*2
@M03364:276:000000000-BLYN8:1:1101:12012:6363 2:N:0:1
GGACTACTAGGGTATCTAATCCTGTTTGCTACCCATGCTTTCGAGCCTCAGCGTCAGTTACAGACCAGACAGCCGCCTTCGCCACTGGTGTTCTTCCATATATCTACGCATTTCACCGCTACACATGGAGTTCCACTGTCCTCTTCTGCACTCAAGTTCCCCAGTTTCCGATGCACTTCTTCGGTTGAGCCGAAGGCTTTCACATCAGACTTAAGAAACCGCCTGCGCTCGCTTTACGCCCAATAAATCCG
+
B9<C@<@FFEFGF8FFGDFGFFGGGCEFDGGGGGGGFFCFFFCDFEGG<ED8:FFGEGGGAFGCCFEFGGGCFGGGEGF?F7@C7EF8CAFGFG;FEFGFFGG?FFBFC:FEGGGGFECEGFG<DCF@E8EFGE9EDFGC@EF8B,4@;,4?BB=DGGC;=>8+A>AE8CCEEG8EDF?FA>FDEEEFCF8@7;BCGGGG?<FCFCDF>DCCFFGGGGG,9EEA=65)(208<FC=A2B1158FD>F3+91
@M03364:276:000000000-BLYN8:1:1101:27054:6375 2:N:0:1
GGACTACTCGGGTTTCTAATCCTGTTTGCTCCCCACGCTTTCGAGCCTCAGCGTCAGTTACAGACCAGAGAGCCGCCTTCGCCACTGGTGTTCCTCCATATATCTACGCATTTCACCGCTACACATGGAATTCCACTCTCCTCTTCTGCACTCAAGTCTCCCAGTTTCAAATGACCCTCCACGGTTGAGCCGGGGGCTTTCACATCAGACTTAAGAAACCGCCTGCGCTCGCTTTACGCCCACTAAATCCG
+
@CCCCFFFFFGGE;FGGGGGGGGGCEFGGGCGGGACFGGGGCFFECB@FFGGG@FGGGFCFEDDG7CCFGGGG8B@C@FGGGCCFGDEF8CFEGGF,4BFGGFGFGCEFGGGGEEGDFC=@CFDFFFFEF<FFGGGF,>FFDFD,CEGGGGGGG?FGGG;9>FFGGGG,,@EADG8DD6=,@ECGGGGF,DEEDGGGG5FFGGFFGFC6CF>D>7DFFG2:EDFFF9D.8>D7*:)885/:7(77CF4D4D
@M03364:276:000000000-BLYN8:1:1101:22929:6388 2:N:0:1
GGACTACTGGGGTATCTAATCCTGTTTGCTCCCCACGCTTTCGAGCCTCAACGTCAGTTACTGTCCAGTAAGCCGCCTTCGCCACTGGTGTTCCTCCTAATATCTACGCATTTCACCGCTACACTAGGAATTCCACTTACCTCTCCAGCACTCTAGATGAACAGTTTCCAATGCAGTCCCGGGGTTGAGCCCCGGGATTTCACATCAGACTTGCCCAGCCGTCTACGCTCCCTTTACACCCAGTAAATCCG
+
CCCCCGGE,EFGCBCFE<FEF<FFEFCFCDFGFFGGGGGDFG7EGCFGFGCC@DFEGFFGFGGGGGGGF<EGFC@@CCGFGG:,CA,,6EEFD,@<EFGFGFGGFGFE7@CFEC,CFEC6=FFCFF@=FGGFF,,C@4@,4D,==E;DFFGDF9F;8@CDFF989@,@DF9>@,@D9=,@CE+3@EGFGGGFGCE***3<=9=C:9:**2*5*+49**;CA5A2(4(5>.8857*967F+7538FD6<C*/
@M03364:276:000000000-BLYN8:1:1101:25390:6394 2:N:0:1
GGACTACTCGGGTATCTAATCCTGTTTGCTCCCCACGCTTTCGCACCTGAGCGTCAGTCTTCGTCCAGGGGGCCGCCTTCGCCACCGGTATTCCTCCAGATCTCTACGCATTTCACCGCTACACCTGGAATTCTACCCCCCTCTACGAGACTCTAGCTTGCCAGTTTCAAATGCAGTTCCCAGGTTGAGCCCGGGGATTTCACATCTGACTTAACAAACCGCCTGCGTTCGCTTTACGCCCAGTAATTCCG
+
CCCCCEDGGGDGECFGGGFFF@FGGGGGFGGFGCDGGGEGGGGGGGGGGFG8CFF:CFGGFGGGGFGGGDGG7FEEGGGFGGECCCEE=FCGAFFGGGGDFGCFFGGFGGGGGGGGGGG8CCGGGFGGGF<>FD@CE>FGGG68A=FG@CEFGGFGGGGGGDF?FGGAFGGDCDDCDC:D:?D5FFFGGGGG=C5E**BF1+4++02713C7@:>F748C)=DFFF(5(7<B<59443?>E>06:7@5*:0
@M03364:276:000000000-BLYN8:1:1101:5387:6420 2:N:0:1
GGACTACTGGGGTTTCTAATCCTGTTTGCTCCCCACGCTTTCGAGCCTCAGCGTCAGTTACAGACCAGAGAGCCGCCTTCGCCACTGGTGTTCCTCCATATATCTACGCATTTCACCGCTACACATGGAATTCCACTCTCCTCTTCTGCACTCAAGTCTCCCAGTTTCCAATGACCCTCCCCGGTTGAGCCGGGGGCTTTCACATCAGACTTAAGAAACCGCCTGCGCTCGCTTTACGCCCAATAAATCCG
+
CCCCCGGGGGGGGGFGGGGGGGGGGGGGGGGGFGGGGGGGGGGGGGGGGGGGGGGDGGGGGGGGGGGGGGGGGGGGGGGGGGGGGGGGFGGGGGGGFGGGGGGFGFFGGGGGGGGGGGGGGGGGGGGGGFGGGFGGGGGGGGGGGFGGGGGGGGGGDGGGGGGGGGGGGGGGGGGG8EG8CEG6FEE?FFFEGGGGGDGGGGGGFGG4DGGGFFFFFCFGFGA@?FFEFFB:DGFFFFGGD>1@GGFAGG5
@M03364:276:000000000-BLYN8:1:1101:26026:6430 2:N:0:1
GGACTACTGGGGTATCTAATCCTGTTTGCTCCCCACGCTTTCGAGCCTCAGCGTCAGTTACAGACCAGAGAGCCGCCTTCGCCACTGGTGTTCCTCCATATATCTACGCATTTCACCGCTACACATGGAATTCCACTCTCCTCTTCTGCACTCAAGTCTCCCAGTTTCCAATGACCCTCCCCGGTTGAGCCGGGGGCTTTCACATCAGACTTAAGAAACCGCCTGCGCTCGCTTTACGCCCAATAAATCCG
+
CCCCCGGGGGGGFGGGGGGGGGGGGGGGGGGGGGGGGGGGGGDGFCFGFGGGGC:@FGGGGGGFGGFGGGFGGGGGGGGGGGGGGGGGGGGGGGGGGGFGGGCFGGGGGGGGGGGGGGCCFGGGGGGGFFFGGGGGGGGGGGGGGGFCGGGGGGGDCCAEFFFGBFGGGFGGGGGGFFFGGDEGGG>FFGC6*@EDEDGF+:CFCGGGGGGCGDGGFGGG3EBF@FFF>3>BDGDDF?GDGFFF<*94CFC
@M03364:276:000000000-BLYN8:1:1101:25689:6451 2:N:0:1
GGACTACACGGGTATCTAATCCTGTTTGCTCCCCACGCTTTCGAGCCTCAGCGTCAGTTACAGACCAGAGAGCCGCCTTCGCCACTGGTGTTCCTCCATATCTCTGCGCATTTCACCGCTACACATGGAATTCCACTTTCCTCTTCTGCACTCAAGTTTCCCAGTTTCCAATGACCCTCCACGGTTGAGCCGTGGGCTTTCACATCAGACTTAAGAAACCGCCTACGCGCGCTTTACGCCCAATAATTCCG
+
CCCCCGGGGGGGEGFDGGGGFGGGGGGGGGGGGGGGGGGGGGGG8FGGGGGFGGGGGAFFGGGGGGGGGFGFFFGGGGGGGGGGGGGGGGGGGGGFGFGGFCFFGFGGGGGDGGGGGGGGGGGGG8FGFGGGGF9FFGGCGGGFDCFGGGG?FGGFE>@;,CFC<;FGGGFGGAAD?DF6@=CEGGEGGGGG7*@C*DFGG77;>C>DFGGFGGGGGGGGEGFFFF?B@:B3C*9CF(CEE>:4<F@4CFG
@M03364:276:000000000-BLYN8:1:1101:25802:6460 2:N:0:1
GGACTAATAGGGTATCTAATCCTGTTTGCTCTCCACGCTTTGGAGCCTTAGTGTCAGTTACAGGCCAGAGAGCCGCTTTCGCTACCGGTGGTCCTTCATATAGCTACGCATTTCACCGCTACACATGGAAATCCGCTCTCACCTCCTGCACTCAAGTCTCGCAGAGTCCAATGCATACAATGGTTGCGCCACTCCCTTTTACACCAGACTCAATAAACCACCGGCGCTCGCTTTACGCCCACTAAACCCGG
+
-@ACC<,<9E@CC,E,,,=CFED9C,,,,<;,,CCFEEE,9,6EF,,@,6C6C;CCC,;,<,CF,,,:;,,6D8@F:,4AF>,4C4:@+@+B,A,,CC<9,A,5,5,@F=,4EE<,:6++++4=,,:AE,,,4,+A78>,,,,668@D@8F8DG8=CB,,,@36++@9,;9E?89,,63=3,,6,+,4++5:,,43,334;2@DAC77***A4+52+*54**3)-/68/:>)17+)821::)()*0)(:))
@M03364:276:000000000-BLYN8:1:1101:15252:6462 2:N:0:1
GGACTACTAGGGTATCTAATCCTGTTTGCTCCCCACGCTTTCGCACCTGAGCGTCAGTCTTCGTCCAGGGGGCCGCCTTCGCCACCGGTATTCCTCCAGATCTCTACGCATTTCACCGCTACACCTGGAATTCTACCCCCCTCTACGAGACTCTAGCTTGCCAGTTTCAAATGCAGTTCCCAGGTTGAGCCCGGGGATTTCACATCTGACTTAACAAACCGCCTGCGTGCGCTTTACGCCCAGTAATTCCG
+
CCCCCGGGGFGGGGGGGGGGGGGGGGGGGGGGGGGGGGGGGGGGGGGGGGGGGGDGGGGGGGGGGGGGGGGGGGGGGGGGGGGGGGGGGGGGGGGGGGGGGGGGGGGGGGGGGGGGGGGG@FGGGGGGGGGGGGGGGGGGGGGGGGGGGGGGGGGGGGGFGF3DFGGGFFGGG99FGGGGFGGGGGG6,8DDGGGGCGGFFGDCAFC7CFGC+@>CF<8EBGDFFFFF03BBGDGAB?GGGE?F7*99FG0
@M03364:276:000000000-BLYN8:1:1101:21444:6478 2:N:0:1
GGACTACTAGGGTATCTAATCCTGTTTGCTCCCCACGCTTTCGCACCTGAGCGTCAGTCTTTGTCCAGGGGGCCGCCTTCGCCACCGGTATTCCTCCAGATCTCTACGCATTTCACCGCTACACATGGAGTTCCACTGTCCTCTTCTGCACTCAAGTTTCCCAGTTTCCGATGCACTTCTTCGGTTGAGCCGAAGGCTTTCACATCAGACTTAAGAAACCGCCTGCGCTCGCTTTACGCCCAATAAATCCG
+
CCCCCGGGGGGGGGGGGGGGGGGGGGGGGGGGGGGGGGGGGGGGGGGGFGGGGGGGGGGGGGGGGGGGGGGGGEGGGGGGGGGGGGGGGGGFGGGGGGGFGGGGGGGGGGGGGGGGGGGGGGGGGGGGGGGGGGGGGGGGGGGGGGGGGGGGGGGGGGFFEGGGGEDFGGGGGD7CGGGGAFCEGG5CGGGG58B5EFFEGGGGFGGG4FGCGG=F>CFFFGB01A;E9>>EG57>F;EG5>?>C>9:FF9
@M03364:276:000000000-BLYN8:1:1101:8332:6488 2:N:0:1
GGACTACTGGGGTATCTAATCCTGTTTGCTCCCCACGCTTTCGAGCCTCAGTGTCAGTTACAGGCCAGAGAGCCGCTTTCGCCACCGGTGTTCCTCCATATATCTACGCATTTCACCGCTACACATGGAATTCCACTCTCCTCTCCTGCACTCAAGTCTACCAGTTTCCAATGCATACAATGGTTGAGCCACTGCCTTTTACACCAGACTTAATAAACCACCTGCGCTCGCTTTACGCCCAATAAATCCGG
+
CCCCCGFGGGGGGGGGGGGGGGGGGGGGGGGGGGGGGGGGGGGGGGGGGGGGGGGGGGGGGGEGGGGGGGGGGGGGGGGGGGGGGGGGGGGGGGGGGGGGGGGGGGGGGGGGGGGGGGGGEGGGGGGGGFGGGGGGGGGGGGGGGGGGGGGGGGGGGGGGGGGGGGGGGGGGGGGGGGGGGGEGGGGGGGEEGGGGGGFGGGGGAGGCGGGGCCGG>DGGFGF=@F29AFFEGGGED?GGGA@AFGFCGGG
@M03364:276:000000000-BLYN8:1:1101:6052:6496 2:N:0:1
GGACTACTGGGGTATCTAATCCTGTTTGCTCCCCACGCTTTCGCACCTGAGCGTCAGTCTTTGTCCAGGGGGCCGCCTTCGCCACCGGTATTCCTCCAGATCTCTACGCATTTCACCGCTACACCTGGAATTCTACCCCCCTCTACAAGACTCTAGCCTGCCAGTTTCGAATGCAGTTCCCAGGTTGAGCCCGGGGATTTCACATCCGACTTGACAGACCGCCTGCGTGCGCTTTACGCCCAGTAATTCCG
+
CCCCCGGGGGGGGGGGGGGGGGGGGGGGGGGGGGGGGGGEGGGGGGGGGFGGGGGDGGGGGGGGGGGGGGGGGGGGGGGGGGGGGGGGGGGGGGGGGGGFGGGGGGGGGDGGGGGGGGGGGGGGFFGGGFGGGGGGGGFGGGGFGGGGFGGGGGFFFFFFGGFFGGGGG*DEEGGFGGGGGCFGGGF6?FGGGGGGGGGDFGGGF<FGCGDDG*>CD<FGFGD32@;>(5>DGGG2*(1?5@<FGDFAGG6
@M03364:276:000000000-BLYN8:1:1101:26266:6499 2:N:0:1
GGACTACTGGGGTTTCTAATCCTGTTTGCTCCCCACGCTTTCGAGCCTCAGCGTCAGTTACAGACCAGAGAGTCGCCTTCGCCACTGGTGTTCCTCCTTATATCTACGCATTTCACCGCTACACATGGAATTCCACTCTCCTCTACTGCACTCAAGCCTACCAGTTTCCAATGCATACAATGGTTAAGCCACTGCCTTTTACACCAGACTTAAGAAACCACCTACGCTCGCCTTACGCCCAATAAATCCGG
+
CCCCCGGGGGGGG+CFGGGGGGGGGGGGGGGGGGGGGGGGGGG8<FGGGGGGGGGGGG9F,CE9FGGGC,FFFGGGGGGGGGGGGGGFGGGGGCE?F,9EFFGGGGGGGGGGGCEGGGGGGGGGE8F=FGGGGGGGCEAFGGGG,E;,4EFGFDFF,>3@,DFGGGGG8=,,,,=,6@,6,,>3E,=,@=>DEG98CFA<CF7+;F67C9@D8++=*9DEFGF)7*)3-*8):D45)(:CG586DF85C)7
@M03364:276:000000000-BLYN8:1:1101:9619:6540 2:N:0:1
GGACTACAAGGGTTTCTAATCCTGTTTGCTACCCATGCTTTCGAGCCTCAGCGTCAGTTACAGACCAGACAGCCGCCTTCGCCACTGGTGTTCTTCCATATATCTACGCATTTCACCGCTACACATGGAGTTCCACTGTCCTCTTCTGCACTCAAGTTCCCCAGTTTCCGATGCACTTCTTCGGTTGAGCCGAAGGCTTTCACATCCGACTTAAGAAACCGCCTGCGCTCGCTTTACGCCCAATAACTCCG
+
CCCCCGEEFGGG<<FCGFGGGEFGGGGGGGFFEGGGGGGGGGGGGGGGGGGFFFGGGFFGGGFGGCFGGGFCGGG@GGGGFGGGGGGGGGF7ECFGGGGGGGGFFGGFEF7FFGA<F@EEFEGGGGGGCEEFFGGGAFDGGFFGFGGFFGGGGBFGG9DGEFFDEGE=EEGGGDGFFD8EAFGCE6EDF8:CCEG6@@?C87@FEG*<5CCCC@8FGGGG4EF?DFBE@D4>3<*1;;EEGB04;D47DF*
@M03364:276:000000000-BLYN8:1:1101:5457:6570 2:N:0:1
GGACTACTGGGGTTTCTAATCCTGTTTGCTACCCATGCTTTCGAGCCTCAGCGTCAGTTACAGACCAGACAGCCGCCTTCGCCACTGGTGTTCTTCCATATATCTACGCATTTCACCGCTACACATGGAGTTCCACTGTCCTCTTCTGCACTCAAGTTTCCCAGTTTCCGATGCACTTCTTCGGTTGAGCCGACGGCTTTCACATCAGACTTAAGAAACCGCCTGCGCTCGCTTTACGCCCAATAAATCCG
+
CCCCCGGGGGDGGGGGGGGGGGGGGGGGGGGGGGGGGGGGGGGGFGGGGGGGGGGGGGGGGGGGGGGGGGGGGGGGGGGGGGGGGG8FFGFGGFDFGGGGDFFFGGGGCGGGGGGGGGGGGGGGGGGGFGGG9F;DFFDFGGFGGGGGFEGGGGFGGGCFFGGGGGGGGGGGG69DFGGGAF+>FEGC,;F:E+@8C*:AFGGFCGFF>FFF7FG7CFG6ACD@242?9:>>DCFFFDGD=5;FGFFFG*1
@M03364:276:000000000-BLYN8:1:1101:20676:6574 2:N:0:1
GGACTACTGGGGTATCTAATCCTGTTTGCTCCCCACGCTTTCGCACCTGAGCGTCAGTCTTTGTCCAGGGGGCCGCCTTCGCCACCGGTATTCCTCCACATCTCTACGCATTTCACCGCTACACATGGAATTCTACCCCCCTCTACAAGACTCTAGCCAACCAGTTTCAGATGCAATTCCCAAGTTAAGCTCGGGGCTTTCACATCTGACTTAATTGACCGCCTGCGTGCGCTTTACGCCCAGTAATTCCG
+
CCCCCFGGGGGGGGGGGGGGGGGGGGGGFGFGGGGGGGGGGGGGGGGGEGGGGGGGGGGGGGGGGGGGGGGGGGGGGGGGGGGGGGGGGGGGGGGGGGGGGGGGGGGGGGGGGGGGGGGGGGGGGGGGGGGGGGGGGFGCEEGGDFGGGGGGGGGGFGGGGGGFGGGGGGGGFGGGGGFFCAEGFDGFGGGGGGCEGGGFGFGGFGGGFDDFGGFF7CFGFGFD6)3>?EE3>GFAF<CGED?FGGFFG*2
@M03364:276:000000000-BLYN8:1:1101:26352:6592 2:N:0:1
GGACTACTGGGGTTTCTAATCCTGTTTGCTACCCATGCTTTCGAGCCTCAGCGTCAGTTACAGACCAGACAGCCGCCTTCGCCACTGGTGTTCTTCCATATATCTACGCATTTCACCGCTACACATGGAGTTCCACTGTCCTCTTCTGCACTCAAGTTTCACAGTTTCCGATGCACTTCTTCGGTTGAGCCGAAGGCTTTCACATCAGACTTAACAAACCGCCTGCGTTCGCTTTACGCCCAGTAATTCCG
+
CCCCCGGCFFGGGGGGGGFGGGGGFFGGGGGGGGGGGGGFGFCGFGGGGGCFGGGGG<FEFGFGGGGGGGFFGGGGGGGGGGGGGGGGGG<FGCGGFFFGGGGGGGGGGGCGFGGCGDEGDGGG@FGGGFFGGGEFFFFGGFGGGGCFFGGGCFGGFG9E,CDDFFF9EEDCCGGGGGGG,@DCFGGGCE@8ECCECGGGGGFGFFGGFFGGGFGGGCF5?C9)-8>?(//?DCGFFDGGE3=);@F37@2
@M03364:276:000000000-BLYN8:1:1101:9659:6594 2:N:0:1
GGACTACTAGGGTTTCTAATCCTGTTTGCTCCCCACGCTTTCGTCCCTGAGCGTCAGTGTACATCCAGTAAATTGCCTTCGCCATTGGTGTTCTTCCTAATATCTACGCATTCCACCGCTTCACTAAGAATTCCATTTACCTCTATGTAACTCTAGTTTGCTAGTATCCAAAGCGGGCTGAGGTTGAGCCTCAGGCTTTAACTCTAGACTTAACAAACCGCCTACGAACGCTTTACGCCCAATAATTCCGG
+
CCCCCGGGGGGGGGGGGGGGGGGGGGGGGGGGGGGGGGGGGGEGGEGGGFGGGGGGGGGGAFGGGGGGGGGGGGGGGGGGGGGGGGGGGGFGGGGFFGGGGGGGGGDFDGEGGDGGGGGGFGGGGGGGGGGGGGGGGGGGGGGGFGGGGGGGGGGGGGFGDFFGGGFGGGGFFG68EEEGGGFFGGGFGGGGGGGGGGGGGCCFFCF?CGCCFGF7CF5?DGFABEFFFB;?DCGEE@EGG>3A>FA5CCD
@M03364:276:000000000-BLYN8:1:1101:10991:6623 2:N:0:1
GGACTACAGGGGTATCTAATCCTGTTTGCTACCCATGCTTTCGAGCCTCAGCGTCAGTTACAGACCAGACAGCCGCCTTCGCCACTGGTGTTCTTCCATATATCTACGCATTTCACCGCTACACATGGAGTTCCACTGTCCTCTTCTGCACTCAAGTTTCCCAGTTTCCGATGCACTTCTTCGGTTGAGCCGAAGGCTTTCACATCAGACTTAAGAAACCGCCTGCGCTCGCTTTACGCCCAATAAATCCG
+
CCCCCGGGGGGGGGGGGGFFGGGGGGGGFF@CFGGGGFFGGGGGGGGGGGGGGCGGGGGFGGGFFGGGGGFFGGGGGEGGGGGDFGFGGGGGGGGDFGGGGGFGGGGGGGGGGGGGFEGEGG9FFFFCDEGGAFFFFFGGGGGGGGGGGGGGGF8AFGGGGGG8A=DF=>EGGGF8EEFGGGGGGGG?FFD:C>E>F6@,:7:;BC+*2;DFGGFF<FGG@GEFBFFF(:5?DC*9:?CE558;FFF3CG5
@M03364:276:000000000-BLYN8:1:1101:17086:6657 2:N:0:1
GGACTACACGGGTTTCTAATCCTGTTTGCTCCCCACGCTTTCGCGCCTCAGCGTCCGTTACAGACCAGATAGTCGCCTTCGCCACTGGTGTTCCTCCGTATATCTACGCATTTCACCGCTACACAAGGAATTCCACTCTCCTCTTCTGCACTCAAGTCTCCCAGTTTCCACTGCCCCTCCCCGGTTGAGCCGGGGGCTTTCACCTCTGCCTTAAGAGACCGCCTCCGCTCGCTTTACGCCCACTCAATCCG
+
@-A@BCA,C@FE76,C<,6;CFGG@@FGAFEC8F8CGEG@,@B,CCF7:CFGGC,7+:FBE,C,6D@8,,6CEEFDG@FGGDFCC4E<FDFC<E9<B+ABEFGGEEGGG::FFG,A<FGGCFGFG+,,BFFGEFA,,E=FFGG8EFFAE,DFC,33@93,8D8D@>DF,C9,D,6,=1+48>C>>8@CFGG?E5CE=>ECCGF*;F*C64*+20+3*2AFFGB1(0456>)>5DC4@?555504*29<>4)
@M03364:276:000000000-BLYN8:1:1101:12207:6659 2:N:0:1
GGACTACCGGGGTATCTAATCCTGTTTGCTCCCCACGCTTTCGCACCTGAGCGTCAGTCTTCGTCCAGGGGGCCGCCTTCGCCACCGGTATTCCTCCAGATCTCTACGCATTTCACCGCTACACCTGGAATTCTACCCCCCTCTACGAGACTCAAGCCTGCCAGTTTCAAATGCAGTTCCCGGGTTGAGCCCGGGGATTTCACATCTGACTTAACAGACCGCCTGCGTTCGCTTTACGCCCAGTAATTCCG
+
CCCCCGGGGGGGGGGGGGGGGGGGGGGGGGGGGGGGGGGGGGGGGGGGGGGGGGGGGGGGGGGGGGGGGGGGGGGGGGGGGGGDGGGGGGGGGGGGGGGGFGGGGGGGGGGGGGGGGGGGGGGGGGGGGFFGGFGAFDFEGGGGFGGEG5EFGC8?GGGGGGGGGGGGGFFFGGGGGGGGGGEGGGGGGFGGDEGG5CGC@FGCA*CGGGGGGGGG7CFCEG3??FB7()7>CGGFF:E:EE?)CFF<FF9
@M03364:276:000000000-BLYN8:1:1101:20466:6662 2:N:0:1
GGACTACTAGGGTATCTAATCCTGTTCGCTCCCCACGCTTTCGAGCCTCAGCGTCAGTTACAGACCAGAGAGCCGCCTTCGCCACTGGTGTTCCTCCATATATCTACGCATTTCACCGCTACACATGGAATTCCACTCTCCTCTTCTGCACTCAAGTCTCCCAGTTTCCAATGACCCTCCCCGGTTGAGCCGGGGGCTTTCACATCAGACTTAAGAAACCGCCTGCGCTCGCTTTACGCCCAATAAATCCG
+
CCCCCGGGGGGGGDGGGGGGGGGGGGGGGGGGGGGGGGGGGGGGGGGGGGGGGGGGGGGGGGFGGGGGGGGGGGGGGGGGGGGGGGGGGGGGGGGGGGGGGGGGGGGGGGGGGGGGGGGGGGGGGGGGF9AFGCGGGGGGGGGGGGGGGGGGGGGGGFGGGGGGFGGGFGGFGGGGGGGGGGDGGGGDGGGGGGGGGGGGG7CGF488**2=FGCGC4ECDGFFFF>>9EFEGG3>F?CEGFFFGGFFGG)
@M03364:276:000000000-BLYN8:1:1101:14676:6690 2:N:0:1
GGACTACTGGGGTATCTAATCCTGTTTGCTACCCATGCTTTCGAGCCTCAGCGTCAGTTACAGACCAGACAGCCGCCTTCGCCACTGGTGTTCTTCCATATATCTACGCATTTCACCGCTACACATGGAGTTCCACTGTCCTCTTCTGCACTCAAGTTTCCCAGTTTCCGATGCACTTCTTCGGTTGAGCCGAAGGCTTTCACATCAGACTTAAGAAACCGCCTGCGCTCGCTTTACGCCCAATAAATCCG
+
CCCCCGGGGGGGGCFGGGGGGGGGGGGGGGGGGGGGGGGGGGGGGGGGGGGGGEGGGGGGGGGGGGGGGGGGGGGGGGGGGGGGGGGFGGGDGGGGGGGGGGGGGGCGGGGGGFGGGGGGGGGGGGGGEFGGGGGGGGGGGGGGGGGFGGGGGGGGGGGGGGGGGGGGGGDEGGGGGGGFFGGEGGGFGGGCEGGGGGGGGGGGFGGGFGGGGGG+CCGCDGFFFFFF=BBFGGF)@?EGD3=FGGF<CDD
@M03364:276:000000000-BLYN8:1:1101:18260:6693 2:N:0:1
GGACTACACGGGTTTCTAATCCTGTTTGCTCCCCACGCTTTCGAGCCTCAGCGTCAGTTACAGACCAGAGAGCCGCCTTCGCCACTGGTGTTCCTCCATATATCTACGCATTTCACCGCTACACATGGAGTTCCACTGTCCTCTTCTGCACTCAAGTTCCCCAGTTTCCGATGCACTTCTTCGGTTGAGCCGAAGGCTTTCACATCAGACTTAAGAAACCGCCTGCGCTCGCTTTACGCCCAATAAATCCG
+
CCCCCGGGGGGGGGGGGGGGGGGGGGGGGGGGGGGGDGGGGGGGGGGGGGGGGGGGGGGGGGGGGGGGGGGGGGGGGGGGGGGGGGGD6BFGGGGGGGGGGGGGGGGGGGGGGGGGGGGGGGGGGGGGGFDFAFGGGGGGGFGGGGGGGGGGGGGGGGGGGGGGGGGGGGGGGC8DAEGG8DFCFEGFGGGDECEEG?EFGGGGFG7?CFGGGGGGGGGGFGFDFFFF@>EFGDF4CDDGG>;FFGF5FFC
@M03364:276:000000000-BLYN8:1:1101:26449:6741 2:N:0:1
GGACTACTGGGGTATCTAATCCTGTTTGCTACCCATGCTTTCGAGCCTCAGCGTCAGTTACAGACCAGACAGCCGCCTTCGCCACTGGTGTTCTTCCATATATCTACGCATTTCACCGCTACACATGGAGTTCCACTGTCCTCTTCTGCACTCAAGTTTCCCAGTTTCCGATGCGCTTCTTCGGTTGAGCCGAAGGCTTTCACATCAGACTTAAGAAACCGCCTGCTCTCGCTTTACGCCCAATAAATCCG
+
CCCCCGGGGGGGGGFGGGGGGGGGGGGFGGEFGGGADFGGGGGCFGGGGGGGGGGFFFC<FEGGGGGGG7@FCGGDGGGGFFGEGGGGGEGGGFGGGGFGGGGGGGGCEGEGGGGGFGGGEEFGGGGGGGGGGFGGGFGFGGGGAFFGFAFGDDEFG,D;EF8DFDFFFCGGGGEEDGGFGFDGGGGGFFF81++@5EFGG+EFFGC*C;*=+B>:FGGF9E49BF(886?EGFD4@(BEEA(2CF+/:*)
@M03364:276:000000000-BLYN8:1:1101:7892:6753 2:N:0:1
GGACTACTGGGGTATCTAATCCTGTTTGCTCCCCACGCTTTCGCACCTGAGCGTCAGTCTTTGTCCAGGGGGCCGCCTTCGCCACCGGTATTCCTCCAGATCTCTACGCATTTCACCGCTACACCTGGAATTCTACCCCCCTCTACAAGACTCTAGCCTGCCAGTTTCGAATGCAGTTCCCAGGTTGAGCCCGGGGATTTCACATCCGACTTGACAGACCGCCTGCGTTCGCTTTACGCCCAGTAAGTCCG
+
CCCCBEEFFGFEGCEEECEFGGFGGCCFAFEGCEFGGGGGGFEG7FCF@FGFGFC:FC<C<6EEFF9EFC@CCF@CFFC<BEC=CFGCFDGGGGGFGEFE,FF9E<FGGGG@EF9FFFDED=FFGEF<=<DGFD,@@8@F>CC8FG;EFDDDFFBA,@98D:FGGGGGG>6D7FGGGFFGCFFFG,D<C,D8EE*:5*<CCFCFF6895/9C72>79*=58=>068(017;BCGGA6(/*:5(97:/.*0*
@M03364:276:000000000-BLYN8:1:1101:20358:6766 2:N:0:1
GGACTACTGGGGTATCTAATCCTGTTTGCTCCCCACGCTTTCGCACCTGAGCGTCAGTCTTCGTCCAGGGGGCCGCCTTCGCCACCGGTATTCCTCCAGATCTCTACGCATTTCACCGCTACACCTGGAATTCTACCCCCCTCTACGAGACTCTAGCCTGCCAGTTTCGAATGCAGTTCCCAGGTTGAGCCCGGGGATTTCACATCCGACTTGACAGACCGCCTGCGTGCGCTTTACGCCCAGTAATTCCG
+
CCCCCGGGGGGGGGGGGGGGGGGGGGGGGGGGGGGGGGGGGGGGGGGGGGGGGFGGGGGGGGGGGGGGGGGGGGGGGGGGGGGGGGGGGGGGGGGGGGGGFFGGGGGGGGGGGGGGGGGGGGGGGGGDFFFGGGFGGGGGGCGGGGGGGGGD?FGGGGGGGGGF@CEGGFFGGGDFGGGGGGGGGCF7EFGDGGGCECECFDGDA6C<<DGC7:4CFGGGFG@66F>>?FFFGGGBF?GCE3(9F>FDGG6
@M03364:276:000000000-BLYN8:1:1101:6419:6767 2:N:0:1
GGACTACCCGGCTGAAAGATACCGCCATGAAACAATGGCTGATCACCCTGCTGGAGTGGCATGTGCTGCTTCGTAGTGACGGTACACAGGATGTCTGGTATGCGGGGCGTCATCTGAGCACCTGGCTGCCTCCCGTAGGAGTACACGTT
+
CCCCCGGGGGGGGGGGGGGGGGGGGGGGGGGGGGGGGGGGGGGGGGGGGGGGGFGGGGGGGGGGGGGGGGGGGGGGGGGGGGGGGGGGGGCFGGGGGGFGGFGCGGGGGFGGFGGGGGGGGGGGFGGGGGGGGGGGGGC<EGGGGGGGC
@M03364:276:000000000-BLYN8:1:1101:6184:6785 2:N:0:1
GGACTACTAGGGTTTCTAATCCTGTTTGCTCCCCACGCTTTCGAGCCTCAGCGTCAGTTACAGACCAGAGAGCCGCCTTCGCCACTGGTGTTCCTCCATATATCTACGCATTTCACCGCTACACATGGAATTCCACTCTCCTCTTCTGCACTCAAGTCTCCCAGTTTCCAATGACCCTCCCCGGTTGAGCCGGGGGCTTTCACATCAGACTTAAGAAACCGCCTGCGCTCGCTTTACGCCCAATAAATCCG
+
CCCCCGGGGGGGGGGGGGGGGGGGGGGGGGGGGGGGGGGGGGGGGGGGGGGGGGGGGGGGGGGGGFGGGGFGGGGGGGGGGGGGGGGGGGGGGGFGGGGGGGGGGGGGGGGGGGFGGGGE@FFGGGGFBCEFGGFEEFFGGGGGGFGFGGGGGGGGFGFFGFGGFGAFAFFGE9EGGGCEGGG>FCECGGGGGGGGGGGGGFEG6<FG=FGGGFDGGCGF5E>;(;9AFFFFGGGF=(ACE@?@FG4.*91
@M03364:276:000000000-BLYN8:1:1101:14593:6803 2:N:0:1
GGACTACTCGGGTATCTAATCCTGTTTGCTACCCATGCTTTCGAGCCTCAGCGTCAGTTACAGACCAGACAGCCGCCTTCGCCACTGGTGTTCTTCCATATATCTACGCATTTCACCGCTACACATGGAATTCCACTCTCCTCTTCTGCACTCAAGTCTCCCAGTTTCCAATGACCCTCCCCGGTTGAGCCGGGGGCTTTCACATCAGACTTAAGAAACCGCCTGCGCTCGCTTTACGCCCAATAAATCCG
+
CCCCCGGGGGGGGGGGGGGGGGGGGGGGGGGGGGGGGGGGGGGGGGGGGGGGGGGGGGGGGGGGGGGGGGGGGGGGGGGGGGGGGGGGGGGGGGGGGGGGGFGGGGGG@CGGGGGGGGGGGGGGGGGGFFGGGGGGGGGGGGGGFGGGGGGGGGGFFGGGGFGGGGGGGGGGGGGDGGGGDGGGGGEFFCGGGGGEGGGGGGGGFGDGGGGGGGGFGCDF>E:7@FFF;>>EGGFFFFGGGF6>FGF909>
@M03364:276:000000000-BLYN8:1:1101:27749:6811 2:N:0:1
GGACTACTGGGGTTTCTAATCCTGTTTGCTCCCCACGCTTTCGAGCCTCAGTGTCAGTTACAGACCAGAGAGCCGCCTTCGACACTGGTGTTCCTCCATATATCTACGCATTTCACCGCTACACATGGAATTCCACTCTCCTCTTCTGCACTCCCGTCTCCCAGTTTTGAGTGACCCTCCTCGGTTGAGCCGAGGGCTGTCACACTCAACTTAAAAGACCTCCTGCGCTCGCTTTACGCCCAATAATTCCG
+
CCCCC,@FF@CF7@7CFDFFGGGGGGGF<F6@D@<@FGGGEGEDFGFFECEFGGFGGEGCAFEG<DFE8D8@FA7@FCCFG,@CFFE<CFCFFC,,A?FFF9;<EFFGCGEEAF9?BCC8F>EFF8,BEC<=EFEFGGFA,,69DFFFGFEDG8,@>C3DEFFGAB;D=6B=9DFC?,3ADGE+@8+,,,6+@C5CGG4=C+9=9*39099>D++5+2AC),206)(/()))19*.+(*1*)6)**+)33*
@M03364:276:000000000-BLYN8:1:1101:21124:6878 2:N:0:1
GGACTACCGGGGTTTCTAATCCTGTTTGCTCCCCACGCTTTCGCACCTGAGCGTCAGTCTTCGTCCAGGGGGCCGCCTTCGCCACCGGTATTCCTCCAGATCTCTACGCATTTCACCGCTACACCTGGAATTCTACCCCCCTCTACGAGACTCTAGCTTGCCAGTTTCAAATGCAGTTCCCAGGTTGAGCCCGGGGATTTCACATCTGACTTAACAAACCGCCTGCGTGCGCTTTACGCCCAGTAATTCCG
+
CCCCCGGGGGGGGGGGGGGGGGGGGGGGGGGGGGGDGGGGGFG>,FGG@GGGGGGCGGFFAEFGGGGGCECGGGGGGGGGGGGGGAFDGGGGFGGGGG@FGEFGGGFEGGGGGGGGGGGGGGDGGGGGFCGCFGAF9FCCGEEF;E?@+@CDGFGGGFGCBGGFGGGG:BD;CC,>>:5>FFFDGGCFGGC=EGGG*=EFGGGGFGGC+@FGGF;D78=5>CDBB:;74>DFGDGFFFGGG>197:=<*:*
@M03364:276:000000000-BLYN8:1:1101:25339:6883 2:N:0:1
GGACTACCGGGGTATCTAATCCTGTTTGCTCCCCACGCTTTCGAGCCTCAGCGTCAGTTACAGACCAGAGAGCCGCCTTCGCCACTGGTGTTCCTCCATATATCTACGCATTTCACCGCTACACATGGAATTCCACTCTCCTCTCCTGCACTCAAGTCTCCCAGTTTCCAATGCACACAATGGTTGAGCCACTGCCTTTTACATCAGACTTAAGAAACCACCTGCGCTCGCTTTACGCCCAATAAATCCGG
+
@CCCCGGAFCBCFFGGGGGGGFGGGGGGGGGGGGFC@EGGGGGGGGGFE<@FDGGGGGFFAEEFGGCGGCD@FFDEGGFCGFDCEGGGGGFGGFGGGGGGGGGGGGGGGFEGGGGGGFCEGGGFGGGGGGGGFFGGGGAF8=8D8=FFFGGF8DGCFGFG=DEFDDGA8EGAFFGF==EFAD,DBE,4A763,,@DCB,A9>EFA>G7*2+2:+=F4*,:47@4-)(?(548C:+7)/*4=.5AGGF)0C:
@M03364:276:000000000-BLYN8:1:1101:9207:6912 2:N:0:1
GGACTACTGGGGTATCTAATCCTGTTTGCTCCCCATGCTTTCGTACCTCAGCGTCAGTATTAGGCCAGATGGCTGCCTTCGCCATCGGTATTCCTCCAGATCTCTACGCATTTCACCGCTACACCTGGAATTCTACCATCCTCTCCCATACTCTAGCTTCCCAGTATCGAATGCAATTCCTAAGTTAAGCTCAGGGATTTCACATCCGACTTAAGAAGCCGCCTACGCACGCTTTACGCCCAGTAAATCCG
+
CCCCCGFGGGGGGGGGGGGFFGGGGGGFEGCFFE,FGGFGGGGGGGGGCECFEB@,BCFEFCFGGGEGGGGGGGGGGCFGGGGBFCCGFGGGEF,AEFFCDFGDGGGGGD==F<?FGGGGGG9EFCFGAFGGGFGG9@FGFGD8DEFGGFFGGF=DFGGGGFGGGGGDC6E?CFEGGGGGGGGGGGFGFGA8EFFGDG=E7@EC9DFGDDDGFGGC+;FC?7*82A@>AE>EDGGC8@CEGBBFGG6CGG5
@M03364:276:000000000-BLYN8:1:1101:11889:6917 2:N:0:1
GGACTACAGGGGTATCTAATCCTGTTTGCTCCCCACGCTTTCGAGCCTCAGTGTCAGTTACAGGCCAGAGAGCCGCTTTCGCCACCGGTGTTCCTCCATATATCTACGCATTTCACCGCTACACATGGAATTCCACTCTCCTCTCCTGCACTCAAGTCTACCAGTTTCCAATGCATACAATGGTTGAGCCACTCCCTTTTACACCAGACTAAATAAACCACCTGCGCTCGCTTTACGCCCAATAAATCCGG
+
CCCCCGGGGGGGGGGGGGGGGAFCFGGGGGGGGGFFGGCFFGGGEGGFGGGGGGFGGGGGGFGFFGGGGGGGGFEGGGFFGGGGGFGGGCEEGGGFGGGCFDA9E@FFFGGGGGGGG7@EFFGGGGFEB=EFG<EC==F@FGD6DFF?EGCDFF,=@EDAFGGGGGGGGGGGGGCF8EGFFGFFGGGEG7B:5,,@;E,:+=FFFFD59F*2*+<8+C,AFGA):?AAA4>BF4:>6(=:C)(8DF=7*9)
@M03364:276:000000000-BLYN8:1:1101:10153:6917 2:N:0:1
GGACTACTGGGGTATCTAATCCTGTTTGCTCCCCACGCTTTCGCACCTGAGCGTCAGTCTTTGTCCAGGGGGCCGCCTTCGCCACCGGTATTCCTCCAGATCTCTACGCATTTCACCGCTACACCTGGAATTCTACCCCCCTCTACAAGACTCTAGCCTGCCAGTTTCGAATGCAGTTCCCAGGTTGAGCCCGGGGATTTCACATCCGACTTGACAGACCGCCTGCGTGCGCTTTACGCCCAGTAATTCCG
+
CCCCCGGEGGGGGCGGGGGGGGGGGGGGGGGGGGGGGGGGGGGGGGGGGGGGGGGDGGGGGGGGGGGGFGGGGGGGGGGGGGGDGFGGGGGGGGGGGF@9FFGGFGGGGDGGGGGGGDGGFGGFGGGCF@FFGGGGGGGGGGGGFGG=9CFCGGGG9@D8DFGFFGGFGFGGGGCCGGGGGGCDGGGGGGGGGDGGCEGGGGGCFGF3<DGGFFGCFGGGFEFF0>B),<55CDF<F?GGG>0@***)*22
@M03364:276:000000000-BLYN8:1:1101:28001:6945 2:N:0:1
GGACTACTAGGGTTTCTAATCCTGTTTGCTCCCCACGCCTTCGCACCTGAGCGTCAGTCTTCGTCCAGGGGGCCGCCTTCGCCACCGGTATTCCTCCAGATCTCTACGCACTTCACCGCTACACAGGGAATTCCACTCTCCTCCTCTGCACTCAAGTCTCCCAGTTTCCAATGACCCTCCCCGGTTGAGCCGGGGGCTTTCACATCAGACTTAAGAAACCGCCGGCGCACGCTCTACGCCCATTCTATCCG
+
<CCCCCFGCDFCFFEC,C6C<@,CEDEFFAFDFDC7C7,C@EEEC+@EFFGGGFGEGGFDG9@E7:,E87+@:+7@:,C<FGGEG8FD=CBE?E;A,,B,AE@ADD?<::++9EFBBE+8+C@@,,3@DAB3C?;BDFGFFFG+7>@DG8=+3=,@EGGG9D:48@EG<,5@<F943:D**4**>:>,12>*=*1:55=30+12@C+*;C<+:7@7+;0*)>3(4)(.(.))**/.62**/7(***1)***
@M03364:276:000000000-BLYN8:1:1101:5337:6961 2:N:0:1
GGACTACTGGGGTTTCTAATCCTGTTTGCTCCCCACGCTTTCGAGCCTCAGCGTCAGTTACAGACCAGAGAGCCGCCTTCGCCACTGGTGTTCCTCCATATATCTACGCATTTCACCGCTACACATGGAATTCCACTCTCCTCTTCTGCACTCAAGTCTCCCAGTTTCCAATGACCCTCCCCGGTTGAGCCGGGGGCTTTCACATCAGACTTAAGAACCCGCCTGCGCTCGCTTTACGCCCAATAAATCCG
+
CCCCCDFFFFFGGGGGGGCFGGGGGGEFGGFG@FFG>7F@CFFFFCDFEFFGGGGGGFGGFCAGFGGG8CE@FC@F@CGGDEFFGGFFC,:BFEEFGFGEFF9EEEFGCEGG@,EEGEGGGCFF9FFFF<FGGCACDFGGFGGGE;EG9DCDFF@,E,CDD88BFF9DFGB;6E8F?8@8E8+8FCG6<FGGC:CGCGFFFGGGFG:DFFGG=+:7:*:7)5)68F@)6.:DG3F</2C8E>:;4>?>791
@M03364:276:000000000-BLYN8:1:1101:24772:6967 2:N:0:1
GGACTACTGGAGGAGCTAATCCTATTTCCGCCCCACGCTGTCTCACGTGAGCGTGAATCTTCGGCCAGGGGGCCGCCTTCGCCACCGGTATTCCTCCAGATCTCTACGCATTTCACCGCTACACCTGGAATTCTACCCCCCTCTACGAGACTCTATCTTGCCATTTTCAAATGCAGTTCCCAGGTTGAGCCCGGGGATTTCACATCTGACTTAACAAACCGCCTGCGTGCGCTTTACGCCCCGTAATTCCG
+
CCCCC8F,F9,C,F,,;,C<,6C,-6C,6,86+8,@F76,B,,,,,,;,@F,CF,,,,,<6C,,+8+C,,@@C:6+4,8:4?7F,:4+7CAEEGGCFDFGGDGFFGEFGGGGGGGGFGGGGGF8BFGFFGGGGGGG,@DFE>EG9E?ECCEFGFC,@BDE>EG,,@D>A@CDFGFGG:C,:;8:?FF77FCCE*=*>BFGGGC7@GGGFFGGGFGFG4FG)CEB?F>@,@D3)>CDFFGGG)(7)9))*:2
@M03364:276:000000000-BLYN8:1:1101:22501:6968 2:N:0:1
GGACTACAGGGGTATCTAATCCTGTTTGCTCCCCACGCTTTCGCACCTGAGCGTCAGTCTTTGTCCAGGGGGCCGCCTTCGCCACCGGTATTCCTCCAGATCTCTACGCATTTCACCGCTACACCTGGAATTCTACCCCCCTCTACAAGACTCTAGCTGACCAGTTTCAAATGCAGTTCCCAGGTTGAGCCCGGGGATTTCACATCTGACTTAACAAACCGCCTGCGTGCGCTTTACGCCCAGTAATTCCG
+
CCCCCGGGGGGGGGGGGGGGCFGGGGGGGGGGGGGGGGGGGGGGGGGGG8FFGGGGGGGGGGGGGGGGGGGGGGGGGGGGGGGGGGGGGGGCGGGGGGGGGGGGGGGGGGGGGGGGGGGGGGGGGGGGGGGGFGGGGGEGGGDGGGGFF6>FGGGFGGGGGGGGGGGGGGGGGGFGCGGFGFFCGCE7<DCGGDGGGDFFGGGGFGGGG@FDGCFC7DGGFGF;?A9EF@D:<C3:F?5?E5:?7CFBGG4
@M03364:276:000000000-BLYN8:1:1101:14898:6978 2:N:0:1
GGACTACTAGGGTATCTAATCCTGTTTGCTCCCCACGCTTTCGAGCCTCAGTGTCAGTTACAGGCCAGAGAGCCGCTTTCGCCACCGGTGTTCCTCCATATATCTACGCATTTCACCGCTACACATGGAATTCCACTCTCCTCTCCTGCACTCAAGTCTACCAGTTTCCAATGCATACAATGGTTGAGCCACTGCCTTTTACACCAGACTTAATAAACCACCTGCGCTCGCTTTACGCCCAATAAATCCGG
+
CCCCCGGGGGGGGGGGGGGGGGGGGGGGGGGGGGGGGGGGGGGFGGGGGGGGGGGGGGGGGGGGGGGGGGFGGGGGGGGGGGGGGGGGGGGGGGGFGGGGGGGGGGGGGCFGGGGGGGGGGGFGFGGGGGGGGGGGDFFFGGGGGGGGGGGDF?DGEFFAEGFFGGGGGGCGGGGGAFG?FGGGGGGGGGFDFCCFGGGGGGGGFFF?5977BCF78C6EFGF25?=9=>EFGGGC4>EGGF=;:CFE4C8
@M03364:276:000000000-BLYN8:1:1101:10874:6992 2:N:0:1
GGGGTTGAAACGGGTGTTTTATCTTTTTCTCCCCCCCCCCTTCTCCCCTCGGGGCTGCCTTCTTTTCCGGGGGGGGCGTCCCCCCCCGGGCTCCTCCCCCCGCCATCTCAGTCTCCCCCCCCCACCCCCAGTCTTCCCCCCCCCACCCCGACCCCCCTTTCGCCTGTTCTCTTACATTCCCCCCACGTGGCCCCGGGTGGGCTATTCGATAGCAAAATACACCACCGTCTGCGCTTTTCCCCCTACTCATT
+
68--,++,,66-8,@+8C6,,,,,-6E@,,,;,8CFE7:++:,CF,6B,,+,++++,,6,9,,5,,,,8+>=+*/*2*****11*/**/**/**+,0**/***1**,+,+3,339,;**1*1:*2*/***/3+0+0+***:*:)*2*:/22)***2***0+1*;:*3++0+++3+3+++3+228***//2?@*:*8*2/*)**/******/*******++074(()(.-))*)))(),+<+7()**1)2**
@M03364:276:000000000-BLYN8:1:1101:19301:7012 2:N:0:1
GGACTACCGGGGTTTCTAATCCTGTTTGCTCCCCACGCTTTCGCACCTGAGCGTCAGTCTTCGTCCAGGGGGCCGCCTTCGCCACCGGTATTCCTCCAGATCTCTACGCATTTCACCGCTACACCTGGAATTCTACCCCCCTCTCCTGCACTCAAGTCTACCAGTTTCCAATGCATACAATGGTTGAGCCACTGCCTTTTACACCAGACTTAATAAACCACCTGCGCTCGCTTTACGCCCAATAAATCCGG
+
CCCCCGGGGGGGGGGGGGFGFGGGGGGGGGGGGGGGGGGGGGGGGGGGGGGGGGGGGGGGGGGGGGGGGGGGGGGGGGGGGGGGGGGGGGGGGGGGGGGFGGGF9FGGGGGGGGGGGGGGGGGGGGGGGFFCDFGGGGGGGGGGGGGGGGGGGDFGGGF9DECFGGGGFFGGGGGGGFC:FGGGGC8EFB8FG89CFGGFFGCFFGG<FCFDFGGGFGC=FGFEDEFFFDB5DF7>:?EC55:@GCBDF)1
@M03364:276:000000000-BLYN8:1:1101:4890:7030 2:N:0:1
GGACTACTGGGGTTTCTAATCCTGTTTGCTCCCCACGCTTTCGAGCCTCAGCGTCAGTTACAGACCAGAGAGTCGCCTTCGCCACTGGTGTTCCTCCATATATCTACGCATTTCACCGCTACACATGGAATTCCACTTTCCTCTTCTGCACTCAAGTTTCCCAGTTTCCAATGACCCTCCACGGTTGAGCCGTGGGCTTTCACATCAGACTTAAGAAACCGCCTACGCGCGCTTTACGCCCAATAATTCCG
+
CCCCCGGGGGGGGGGGGFGGGGGGGGGGGGGGGGGGGGGGGGGGGGGGGGGGGGGGGGGGGGGGGGGGFGGGGGGGGGGGFGGGGGGGGGGGGGGGGGGGGGGGGGGGGGGGGGGGFEGGGGGGFGGFFGGGGGGGGGGGGGGGGGGGF;FFGGGGGGFGGGFGGGGGGGFGGGGDFFGGE8ECFGGGGGGGGGEGGGGGGGGGFGGGGGGGDFFGFGGGFGFF2F@FBEEE3DFFF;GGGE?4FGFCGGF
@M03364:276:000000000-BLYN8:1:1101:24684:7042 2:N:0:1
GGACTACCGGGGTATCTAATCCTGTTTGCTCCCCACGCTTTCGAGCCTCAGTGTCAGTTACAGGCCAGAGAGCCGCTTTCGCCACCGGTGTTCCTCCATATATCTACGCATTTCACCGCTACACATGGAATTCCACTCTCCTCTCCTGCACTCAAGTCTACCAGTTTCCAATGCATACAATGGTTGAGCCACTGCCTTTTACACCAGACTTAATAAACCACCTGCGCTCGCTTTACGCCCAATAAATCCGG
+
CCCCCGGFGGGGGDGGGGGGGGGFGGGGFGGGGGGGGGGGGGCGGGGGGGGGGGGFGGGFFFF,FEFGGFGGFGGGFGGFGDEGGGGGEEGFF<EFF8AFFAEFGFGFEEGGGG9FAFFGGGGFC,EEFGGGGGGGG@FFEFGC?FF8DCFFB,>@@AEEGGCGGFEC:E;DFFGG8?9=;,8EGEGFFE,3@,@D9>FGFGGC90;7;9F77=C+:?8CFGFFF4@DDFFFGF>45;E858=FFDCEFC:
@M03364:276:000000000-BLYN8:1:1101:7821:7048 2:N:0:1
GGACTACTGGGGTTTCTAATCCTGTTTGCTCCCCACGCTTTCGCACCTGAGCGTCAGTCTTTGTCCAGGGGGCCGCCTTCGCCACCGGTATTCCTCCACATCTCTACGCATTTCACCGCTACACATGGAATTCTACCCCCCTCTACAAGACTCTAGCTGACCAGTATCAGATGCAATTCCCGGGTTAAGCCCGGGGATTTCACATCTGACTCAATCAACCGCCTGCGTGCGCTTTACGCCCAGTAATTCCG
+
CCCCCGGGGGGGGGGGGGGGGGGGGGGGGGGGGGGGGGGGGGEGGGGGGGGGGGGGGGGGGGGGGGGGGGGGGGGGGGGGGGGGDFGGGGGGGGGGGGGGGGGGGGGGGGGGCFFGGGGDGGGGGGFGGGGGGGGGGFGGGGGGGGGGGGGGGGGGGGGGGGGFE9@F79:DGGGGGGGGGGGGGGGGGGGGCGGDEEGGGGGFFFGGFFF><CGGGCGGFGFDFFFE0>DEGGGFFFEGGFF@FGFFGG6
@M03364:276:000000000-BLYN8:1:1101:26159:7048 2:N:0:1
GGACTACTAGGGTATCTAATCCTGTTTGCTCCCCACGCTTTCGAGCCTCAGCGTCAGTTACAGACCAGAGAGTCGCCTTCGCCACTGGTGTTCCTCCATATATCTACGCATTTCACCGCTACACATGGAATTCCACTCTCCTCTCCTGCACTCAAGTCTCACAGTTTCCAATGACCCTCCCCGGTTGAGCCGGGGGCTTTCACATCAGACTTAAGAAACCGCCTGCGCTCGCTTTACGCCCAATAAATCCG
+
CCCCCGGA<FGGGEFGGGFGGGGGGGGGGGGGGGGGGGGGGGG<FGGGGGGGGGGGGGCF,EF,EFGG8AFFFGGGGGGGGGGGGCGGFAFGGGGGGEF9EABDFGGGGGGGGGGGGGGGGGGG,,CEFGGGGFGGFC9EFFGF,E,6>DGGGFG?@D,=9CDCCDDF,EDDFGA,=8FG8>+@3@89@F:+++>8CEFF7>FFFGCCGCFFG+=+:*ACFEDD;A>E>F>:D7FEF0EGGF(.>G?ACC)
@M03364:276:000000000-BLYN8:1:1101:13908:7057 2:N:0:1
GGACTACAGGGGTTTCTAATCCTGTTTGCTACCCATGCTTTCGAGCCTCAGCGTCAGTTACAGACCAGACAGCCGCCTTCGCCACTGGTGTTCTTCCATATATCTACGCATTTCACCGCTACACATGGAGTTCCACTGTCCTCTTCTGCACTCAAGTTTCCCAGTTTCCGATGCACTTCTTCGGTTGAGCCGAAGGCTTTCACATCAGACTTAAGAAACCACCTGCGCTCGCTTTACGCCCAATAAATCCG
+
CCCCCFGGGGGGGGGGGGGGGGGGGGGGGGFEGGGGGGGGGGGGGGGGGGGGGGGGGGGGGGGGGGGGGGGGGGGGGGGGGGGGGGGGGGGGGGGGFGGGGGFEFGGGGGGGGGGGGGGGGGGGGGGGGGGGGGGGGDGGGGGGEGGFGGEFGGFCGGGGGGGGGGGGGE3CEGFFGGFE=3D=C8EFGGGG>EEEGFGGGGGGFGG5CGGG>GFCFGGGFFDFFA4?@ADFGGGFF7EGCD0;*>A5+C:
@M03364:276:000000000-BLYN8:1:1101:11284:7098 2:N:0:1
GGACTACTAGGGTTTCTAATCCTGTTTGCTACCCATGCTTTCGAGCCTCAGCGTCAGTTACAGACCAGACAGCCGCCTTCGCCACTGGTGTTCTTCCATATATCTACGCATTTCACCGCTACACATGGAGTTCCACTGTCCTCTTCTGCACTCAAGTTCCCCAGTTTCCGATGCACTTCTTCGGTTGAGCCGAAGGCTTTCACATCAGACTTAAGAAACCGCCTGCGCTCGCTTTACGCCCAATAAATCCG
+
CCCCCGGGGGGGGGGGGGGGGGGGGGGGFGGGFFGGGGGGGGGGGGGGGGGGGGGGGGGGGGGGGGFFGGGGGGGGGGGGFGEDEFGGGGGGGGGGGFFGGGGGGCGGGGE@FGGGGGGG7+:,EFGG8=EGGGGGGCDGGGFGGFGGGFFGGGGG9@AFGGGGGGGFFE>EGGAGFGGFGGGGGGDGFGFEGGGCFGGGFCFDF>?**;DGG7DGGFCGFGFFFFFFBFF4D7DEFFEGE>7FFGFFFG9
@M03364:276:000000000-BLYN8:1:1101:9011:7111 2:N:0:1
GGACTACCGGGGTATCTAATCCTGTTTGCTCCCCACGCTTTCGAGCCTCAGCGTCAGTTACAGACCAGAGAGCCGCCTTCGCCACTGGTGTTCCTCCATATATCTACGCATTTCACCGCTACACATGGAATTCCACTCTCCTCTTCTGCACTCAAGTCTCCCAGTTTCCAATGACCCTCCCCGGTTGAGCCGGGGGCTTTCACATCAGACTTAAGAAACCACCTGCGCTCGCTTTACGCCCAATAAATCCG
+
CCCCCGGGGGGGGGGGGFGGGGGGGGGGGGGFGGGGGGGGGGGGGGGGGGGGGGGGGGFFGGGGGGGGGGGGGGGGGGGGGGGGGGGGGGGGGGGGGGGGGGGGGGGGGGGGGFGGGGGGGGGGGGGGGGGGGGGGGGGGGGGGGGGGFGGGGGFGGCDFGEFGGDDGFGGGGGGGF83AEGGGFGGFEGGGE>ED=CCFFGFFFGCGGGFGG=DFGCFEFFFFFA6B:DFEDGF<F?GGGEBFGGFDG<9
@M03364:276:000000000-BLYN8:1:1101:12507:7112 2:N:0:1
GGACTACTAGGGTTTCTAATCCTGTTTGCTCCCCACGCTTTCGAGCCTCAGCGTCAGTTACAGACCAGAGAGCCGCCTTCGCCACTGGTGTTCCTCCATATATCTACGCATTTCACCGCTACACATGGAATTCCACTCTCCTCTTCTGCACTCACGTCTCCCAGTTTCCAATGACCCTCCCCGGTTGAGCCGGGGGCTTTCACATCAGACTTAAGAAACCGCCTGCGCTCGCTTTACGCCCAATAAATCCG
+
CCCCCGGGGGGGGGGGGGGGGGGGGGGGGGGGGGGGGGGGGFGGGGGGGGGFGGGGGGGGGGGGGGGGGGGGGGGGFGGGGGCCFGGGGGGGGAEGGGGGGGGGFCFFEDGGGGGGG@FEEEGGGGGFFDEGFGFFFFFEGGGFEFGEECGFEG,@EFDFFGGGFGGF,>EFE9DGFGGGGGG8FGGF6DDG>8CCCEGGGFGCA*8CFCCCGG7CF;FF>G31=)351;>FG*7)7:EGD@:FFD?4>CD
@M03364:276:000000000-BLYN8:1:1101:23519:7128 2:N:0:1
GGACTACTGGGGTATCTAATCCTGTTTGCTCCCCACGCTTTCGCACCTGAGCGTCAGTCTTCGTCCAGGGGGCCGCCTTCGCCACCGGTATTCCTCCAGATCTCTACGCATTTCACCTCTACACCTGGAATTCTACCCACCTCTACGAGACTCTAGCTTGCCAGGTTCAAATGCAGTTCGCAGGTTGAGCCCCGGGATTTCACATCCGACTTGACGGACCGCCTGCGTGCGCTTGACGCCAAGTAATTCCC
+
CB@ABF<EFC8C@6C@,66,;CFAF<@,CCE<CEFE@BFGFGG7@C+B;,FEFGGG:E9EGCD<7@:<,8@:7@F@+8BFF@FGGGG+>FF,,?EGGG=EEEFFCFB?+C:7F<FEE,E=FE;A8,,,4?,7C,CF,6,>CCF63CDB8+8=>,,3=E,4+,,,+8339C>D7@DA9@E*3@*@:,1,,,,4*44/:8:98+4+4;**?8CD:*6*2*=:85)6(0404>)0175(0,/:*8(9*216:**
@M03364:276:000000000-BLYN8:1:1101:5559:7144 2:N:0:1
GGACTACAGGGGTTTCTAATCCTGTTTGCTCCCCACGCTTTCGAGCCTCAGCGTCAGTTACAGACCAGAGAGCCGCCTTCGCCACTGGTGTTCCTCCATATATCTACGCATTTCACCGCTACACATGGAATTCCACTCTCCTCTCCTGCACTCAAGTCTCCCAGTTTCCAATGCACACAATGGTTGAGCCACTGCCTTTTACATCAGACTTAAGAAACCACCTGCGCTCGCTTTACCCCCAATAAATCCGG
+
CCCCCFGFGGGGFGGGGGGGGGGGGGGGGGGGGGGCFGGGGGGFGGGGGGGGEGFGGGGGGEFGGGGGGGGGGGGGGGGGGGGGGGGGGGGGGA;FGGGGGGGGC<FGGGGGGGGGGGDGGGGGGGGGGFGGGFGGGGFGGGGGDGGGGGGGGGGGEFGFGFGFGGGFCAEGG8,,=ACFGGGGG6?F?ECCFCGFGGGEFGDCF+7772<8@FG>*;6CFDF)5559(5844D+**.*8C>19F7@663/
@M03364:276:000000000-BLYN8:1:1101:5941:7145 2:N:0:1
GGACTACTCGGGTATCTAATCCTGTTTGCTCCCCACGCTTTCGAGCCTCAGTGTCAGTTACAGGCCAGAGAGCCGCTTTCGCCACCGGTGTTCCTCCATATATCTACGCATTTCACCGCTACACATGGAATTCCACTCTCCTCTCCTGCACTCAAGTCTACCAGTTTCCAATGCATACAATGGTTGAGCCACTGCCTTTTACACCAGACTTAATAAACCACCTGCGCTCGCTTTACGCCCAATAAATCCGG
+
CCCCCGGGGGGGGGGGGGGGGGGGGGGGGGGGGGGGGGGGGGGGGGGGGGGGGGGGGGGGGGGGGGGGGGGGGGGGD@FFGGGGGFDGGGGGGGGGGGFGGGGGGGGGGGGGGGGGGGGGGGGGEFGGGGGGGFGGGGGGGGGGGGGGGGGGGGGGGGGGGGGGFGGGGFGGGGGGGGFFFFDEGC8DGGFGCFGF6FGGGGGGFGFGGGFGCGGGDGFFFGFEF?A5ADADFF=EEFEGGFFAGCA3<8:
@M03364:276:000000000-BLYN8:1:1101:7526:7149 2:N:0:1
GGACTACACGGGTATCTAATCCTGTTTGCTCCCCACGCTTTCGCACCTGAGCGTCAGTCTTCGTCCAGGGGGCCGCCTTCGCCACCGGTATTCCTCCAGATCTCTACGCATTTCACCGCTACACCTGGAATTCTACCCCCCTCTACGAGACTCTAGCTTGCCAGTTTCAAATGCAGTTCCCAGGTTGAGCCCGGGGATTTCACATCTGACTTAACAAACCGCCTGCGTGCGCTTTACGCCCAGTAATTCCG
+
CCCCCGGGGGGGGGGGGGGGGGGGGGGGGGGGGGGGGGGGGGGGGGGGGGGGGGGGGGGGGGGGGGGGGGGGGGGGGGGGGGGGGGGGGGGGGGGGGGGGGGGGGGGGGGGGGGGGGGGGGGGGGGGGGGGGGGGGGGGGGGGGGGGGGGGGGGEFGGGGGCAFGGGG;EFGGGGGFFGGGCGGG?CGGGGGGGGGGGGGGGGGFGGGFCGFGFGGGGGFADB;:F>E:>BFGGGAFFGEGBBFCC64DG7
@M03364:276:000000000-BLYN8:1:1101:20942:7157 2:N:0:1
GGACTACACGGGTATCTAATCCTGTTTGCTCCCCACGCTTTCGAGCCTCAGTGTCAGTTACAGGCCAGAGAGCCGCTTTCGCCACCGGTGTTCCTCCATATATCTACGCATTTCACCGCTACACATGGAATTCCACTCTCCTCTCCTGCACTCAAGTCTCCCAGTTTCCAATGCACACAATGGTTGAGCCACTGCCTTTTACATCAGACTTAAGAAACCACCTGCGCTCGCTTTACGCCCAATAAATCCGG
+
CCCCCGGGGGDGGGGGGGGGGFGGFGGGGGGFGGGGGGGGGGGFGGGGGGGFGGGGGGGGGGGGGGGGGGGGGGGGD@FGGGGGGGGGGGGGGGGGGGGGGGFFGGGGGGGGGGGGGGGGGGGG@FGCFFFGGGFFGGGFGGGGFGGGGGGDBFFGGGFGGGGGGGGEGGGGGGGGGGGG8EBFFG67FFDGFGGGFGFGFGD?BCF5DFFGGFGGFG:C>EFF=E=@@FFFFFGFEDGGGFFF7C@?GCG
@M03364:276:000000000-BLYN8:1:1101:5459:7203 2:N:0:1
GGACTACAAGGGTATCTAATCCTGTTTGCTCCCCACGCTTTCGAGCCTCAGCGTCAGTTACAGACCAGAGAGCCGCCTTCGCCACTGGTGTTCCTCCATATATCTACGCATTTCACCGCTACACATGGAATTCCACTCTCCTCTTCTGCACTCAAGTCTCCCAGTTTCCAATGACCCTCCCCGGTTGAGCCGGGGGCTTTCACATCAGACTTAAGAAACCGCCTGCGCTCGCTTTACGCCCAATAAATCCG
+
CCCCCGGGGGGGGGGGGGGGGGGGGGGGGGGGGGGGGGGGGGGGGGGGGGGGGGGGGGGGGGGGGGGGFGGGGGGGGGGGGGGGGGGGGGGGGGGGGFGGGGGGGFGGGGGGGGGGGGGGGFFFGGGGFFFDFGFG9EFFGGGGGGGGFGGGGGGGGFGCFGGGGGGGGGGGGD8=D?8EEGEGGGG6,@DEEGGGGGGGGFGFFF?CGFG7=DFFGGGG)C>2?FBFFEFFGGFFF?GGGF?FGFFFGF5
@M03364:276:000000000-BLYN8:1:1101:21534:7208 2:N:0:1
GGACTACTCGGGTATCTAATCCTGTTTGCTCCCCACGCTTTCGCACCTGAGCGTCAGTCTTCGTCCAGGGGGCCGCCTTCGCCACCGGTATTCCTCCAGATCTCTACGCATTTCACCGCTACACCTGGAATTCTACCCCCCTCTACGAGACTCTAGCTTGCCAGTTTCAAATGCAGTTCCCGGGTTGAGCCCGGGGATTTCACATCTGACTTAACAAACCGCCTGCGTGCGCTTTACGCCCAGTAATTCCG
+
CCCCCGGGGGGGGGGGGGGGGGGGGGGGGGGGGGGGGGGFGGDGGGGGCFGGGGGGGGGGGGGGGGGG8FGDGGGGGGGGGGGGGGGGGGGGGGGGGGGGGGFFGGGGGGGGCE@FGGGG@FFGGGGGGGGFFFFGFGGGGGEGGGG6CEEGFGGGGGCDGGGGBFGGGFGGFGCGGFGGGGGGGGGFGGGGGGG=EE?FGGGGFGFCFFGGFFFGFGGGFGFFFF9><EEFGGF<B6>EE@?@C*=>GG4
@M03364:276:000000000-BLYN8:1:1101:12562:7218 2:N:0:1
GGACTACCGGGGTTTCTAATCCTGTTTGCTCCCCACGCTTTCGAGCCTCAGTGTCAGTTACAGGCCAGAGAGCCGCTTTCGCCACCGGTGTTCCTCCATATATCTACGCATTTCACCGCTACACATGGAATTCCACTCTCCTCTCCTGCACTCAAGTCTACCAGTTTCCAATGCATACAATGGTTGAGCCACTGCCTTTTACACCAGACTTAATAAACCACCTGCGCTCGCTTTACGCCCATTAAATCCGG
+
CCCCCGGFGEGGGGGFFGGFAFGGGGGGGGGGGGGGGGGGGGGGGGGGEGGGGGGGGGGFFGGGGGGFGGFEGEGDGGGGEEGEGGGGGCFGCFGGCFGGEFGFGFGDFD@FGGGGGGGGGGG==EFFFFGGFCDFGGGGGEGGGCGGGFFFGGD93@=;FFFGFCGCFFGFFFGGGGGFFGCGFE6C67E@9:>?FFFGG7BC*<>DGFGGGGGG7;,;*=9::B=5>56:5*+9)(:*=)7@FG6)*)/
@M03364:276:000000000-BLYN8:1:1101:8459:7261 2:N:0:1
GGACTACTCGGGTTTCTAATCCTGTTTGCTCCCCACGCTTTCGCACCTGAGCGTCAGTCTTCGTCCAGGGGGCCGCCTTCGCCACCGGTATTCCTCCAGATCTCTACGCATTTCACCGCTACACCTGGAATTCTACCCCCCTCTACGAGACTCTAGCTTGCCAGTTTCAAATGCAGTTCCCAGGTTGAGCCCGGGGATTTCACATCTGACTTAACAAACCGCCTGCGTGCGCTTTACGCCCAGTAATTCCG
+
CCCCCGGG<FGGGGGGGGGGGGGGGGGGGGGGGGGGGGGGGGGGGGGFFFGGGGGGGGGGGDGGGGGGGGGGGGGGGGGGGGGGGGGGGEGGGGGGGGGGGGGGGGGGGGGGGGGGGGGGGGGGGGGGGGGGGFGGGGGGGGGGGGCCGGECFGGGGGGFFGGGGGGGGGFFGGFGGFFGGFCFGGFGGGGGGGGGDGGGGFCG=C7C7FCFFFGGGGGGBE:?DAB:6EEFGGGFFFEGC@<FCFFFGG4
@M03364:276:000000000-BLYN8:1:1101:10734:7264 2:N:0:1
GGACTACTAGGGTATCTAATCCTGTTTGCTCCCCACGCTTTCGAGCCTCAGTGTCAGTTACAGGCCAGAGAGCCGCTTTCGCCACAGGTGTTCCTCCATATATCTACGCATTTCACCGCTACACATGGAATTCCACTCTCCTCTCCTGCACTCAAGTCTACCAGTTTCCAATGCCTACAATGGTTGAGCCACTGCCTTTTACACCAGACTTAATAAACCACCTGCGCTCGCTTTACGCCCAATAAATCCGG
+
CCCCCFEAFGGFGDFGGGGFDFECFGGGGGGFGGGGGDEEGGGGGGDFGGFFGG9EEFFGFFFGG:8CFECFDG:FCDFAEEEGG,C8EGFGGGGGCAEE9,=ECEFCGGGGCGGFD:++4:FFCAFFFG9FGGCEDGCFGGC+@>EDEC8D>=,@;EADEFGG?B@=ED;D=8,,,AF,9>>@,8@F88,@=AC?EE,A9:CFADF6@6+5==CG78FFFEF5)<>*<4@@3;C>)(=E56@A8B=8*/1
@M03364:276:000000000-BLYN8:1:1101:5679:7265 2:N:0:1
GGACTACTAGGGTTTCCTCCCGTAGGAGTACACGTT
+
CCCCCGGGGGGGGGGGEDEFGFGCEGFFGGGGGGGG
@M03364:276:000000000-BLYN8:1:1101:7201:7281 2:N:0:1
GGACTACAAGGGTATCTAATCCTGTTTGCTCCCCACGCTTTCGCACCTGAGCGTCAGTCTTCGTCCAGGGGGCCGCCTTCGCCACCGGTATTCCTCCAGATCTCTACGCATTTCACCGCTACACCTGGAATTCTACCCCCCTCTACGAGACTCTAGCTTGCCAGTTTCAAATGCAGTTCCCAGGTTGAGCCCGGGGATTTCACATCTGACTTAACAAACCGCCTGCGTGCGCTTTACGCCCAGTAATTCCG
+
CCCCCGGGGGGGGGGGGGGGGGGGGGGGGGGGGGGGGGGGGGGGGGGGFGGGGGGGGGGGGGGGGGGGGGGGGGGGGGGGGGGGGGGGGGGGGGGGGGGGGGGGGGGGGGGGGGGGGGGGGGGGGGGGGGGGGGGGGGFGGGGGGGF8C:EGGGGGGGGGGGGGGGGGGGGFFGGGFFGGGGGGGGGGGGGGGGE5CEEFCFGGFGGGGGGGGGGGCFGGDGE@DFFFFFE5/5C4F:EEGFF?7:BDGG9
@M03364:276:000000000-BLYN8:1:1101:18924:7283 2:N:0:1
GGACTACAAGGGTTTCTAATCCTGTTTGCTCCCCACGCTTTCGCACCTGAGCGTCAGTCTTTGTCCAGGGGGCCGCCTTCGCCACCGGTATTCCTCCACATCTCTACGCATTTCACCGCTACACATGGAATTCTACCCCCCTCTACAAGACTCTAGCTGACCAGTATCAGATGCAATTCCCGGGTTAAGCCCGGGGATTTCACATCTGACTCAATCAACCGCCTGCGTGCGCTTTACGCCCAGTAATTCCG
+
CCCCCGGGGGGGGGEGGGGGGGGGGGGGGGGGGGGGGGGGGGGGGGGGGFFGGGGGGFGGGGGGGGFGGGGGGGGGGGGGGGGGGGGGGGGGGGGGFGGGGGFFFAFGGGGGGGGGGGGGGGGGFGGGGGGGDGGGADFGGGGGGGGFCGGGGGG7FFFGGGGGGGGGGGGGGGGG<CGFEGEGGEGFGGGFGGGGGDFGGGGGFGGGFGCCFFGGGFGGFGF;@F>8,>@EGGDAFBEEEF??D7@)CF*
@M03364:276:000000000-BLYN8:1:1101:22379:7287 2:N:0:1
GGACTACTGGGGTTTCTAATCCTGTTTGCTCCCCACGCTTTCGAGCCTCAGTGTCAGTTACAGGCCAGAGAGCCGCTTTCGCCTCCGGTGTTCCTCCATATATCTACGCATTTCACCGCTACACATGGAATTCCACTCTCCTCTCCTGCACTCAAGTCTCCCAGTTTCCAATGCACACAATGGTTGAGCCACTGCCTTTTACATCAGACTTAAGAAACCCCCTGCGCTCGCTTTACGCCCAATAAATCCGG
+
CCCCCDFGGGGGGGGGGGFGFGGGGGGGGGGGGGGGGGGGGGGGGGGGGGGGGGGGGGGGGGDGGGGGGF8@FGDGCFFGGGGGGFGGGGGGGGGGGGGGGGGGGGGGGGGCFGG9EFFGGGGF9FGGFGGGGGGGGF>DFGGDGGGGGGGGG=FGGGFGEDDCFAAF8,@D,DFGGGG8DGDGGGGCGG?FFGGGGGGG?FED>D9>FGD+=+::CC,**=A>FBF;5?)6CG7@4@CGG:1;*:@)7CD
@M03364:276:000000000-BLYN8:1:1101:5562:7303 2:N:0:1
GGACTACACGGGTATCTAATCCTGTTTGCTCCCCACGCTTTCGCACCTGAGCGTCAGTCTTCGTCCAGGGGGCCGCCTTCGCCACCGGTATTCCTCCAGATCTCTACGCATTTCACCGCTACACCTGGAATTCTACCCCCCTCTACGAGACTCTAGCTTGCCAGTTTCAAATGCAGTTCCCAGGTTGAGCCCGGGGATTTCACATCTGACTTAACAAACCGCCTGCGTGCGCTTTACGCCCAGTAATTCCG
+
CCCCCGGGGEGGGGGGGGGGGGGGGGFGGGGGGGGGGGGGGFGGCFGGEFGGGGGGGGGGGCFGGGGGFGDEGGGGGGGGGGGGGGGGGFGGG9ECGGCFGFGGGGGGGGGGGGGGGGGGGGGGGGGGGGGGGGGGGGFGGGGGGGFE7CEFGGGGFG9,@CGGEFGGEFGGGGGGGGCGGGGGGGFDFDGGDGDE:EGGGGGGFF777DFGDCFCGGGGBGFFF<9B(78>DDG<FFGGEFF?DG?>FC9
@M03364:276:000000000-BLYN8:1:1101:14451:7313 2:N:0:1
GGACTACTAGGGTTTCTAATCCTGTTTGCTCCCCACGCTTTCGCACCTGAGCGTCAGTCTTTGTCCAGGGGGCCGCCTTCGCCACCGGTATTCCTCCAGATCTCTACGCATTTCACCGCTACACCTGGAATTCTACCCCCCTCTACAAGACTCTAGCCTGCCAGTTTCGAATGCAGTTCCCAGGTTGAGCCCGGGGATTTCACATCCGACTTGACAGACCGCCTGCGTGCGCTTTACGCCCAGTAATTCCG
+
CCCCCGGGG9CFGGGGGGGGCFFGGGGGGGGGGGGGGGGGF9FECEGGGE@<FGFCFFGEFEGGGFGGCGGGGGGGDEDGGCFGGGGGF:FG,?EFEAFFDEFFGGGGGGGGGGCEGGGGCFGGF@FFG8EFA<;7ED>FDCGDBF@F@FGGFECF,,DDCGFFGDC9EG>EGGCFCF:E6DE8F9DFGCECCCEC=EDFGGGDFFFG:38C>CFG**3A>5=;;FF>(8@@C/5<F?E8ED?FC:BAGG7
@M03364:276:000000000-BLYN8:1:1101:16934:7327 2:N:0:1
GGACTACTGGGGTTTCTAATCCTGTTTGCTCCCCACGCTTTCGCACCTGAGCGTCAGTCTTTGTCCAGGGGGCCGCCTTCGCCACCGGTATTCCTCCAGATCTCTACGCATTTCACCGCTACACCTGGAATTCTACCCCCCTCTACAAGACTCTAGCCTGCCAGTTTCGAATGCAGTTCCCAGGTTGAGCCCGGGGATTTCACATCCAACTTGCTGACCCACCTACGCGCGCTTTACGCCCAGTAATTCCG
+
CCCCCGGGGGGGGGGGGGGGGFGGGGGGGGGGGGGGGGGGGGGGGGGGGGGGGGGGGGGGGGGGGGGGGGGGGGGGGGGGGGGGGCEGGGGGGGGGGFGGGGGGGGGGGGGGGAFGGGGGEGGGGGGGGFGGGGFGAEGGGGGGGGGGDEGGGGFGGGGFFGGGFFFG>FGFGGGGGFFGGFDFGFGGGGGGGGGGCECGGGGGFDCC<FCFCDFGG*<=FGFFFFFB9DFFGG59=8?EE5<FFCFAG>7
@M03364:276:000000000-BLYN8:1:1101:4240:7348 2:N:0:1
GACTACTGGGGTTTCTAATCCTGTTTGCTACCGACACTTTCGAGCCTCAACGTCAGTTACAGGCCAGAAAGCCGCCTTCGCCACTGGTGTTCTTACATGTATCTACGCATTTCACCGCTACACATGGCGTTCTACTTTCCTCTACTGCACTCAAGTAATCCAGATTCCAAAGCAATTCCTCAGTTGAGCTGATAGCTTTCACTTCAGACTTATATAACCGTCTGCGCCCGCTTTACGCCCAATCAATCCGG
+
@@B-,,6,;-@@FG9EFGGAFFFFG9E<9<@<6@6+@<9C@:<;C+C<,;EFGGEEFCF9<,,,8C<,@EE88@C@FEA,86=,CE,F<=?@E,,BFA,9E9EFF,,4FCE9,?E,B+4@C9,?@:84@=@76@EFFGCE;4D+44,46=B+,69383@D,3=,5E,,,3,,6>,DFC,3@>DD93=C@FF,,,,72,@,5?<+:+55*;+:+?BE7DEED5>76A)*0:)):*2*2(4725/)*2;)2)2
@M03364:276:000000000-BLYN8:1:1101:23396:7382 2:N:0:1
GGACTACTGGGGTTTCTAATCCTGTTTGCTCCCCACGCTTTCGAGCCTCAGCGTCAGTTACAGACCAGAGAGCCGCCTTCGCCACTGGTGTTCCTCCATATATCTACGCATTTCACCGCTACACATGGAATTCCACTCTCCTCTCCTGCACTCAAGTCTACCAGTTTCCAATGCATACAATGGTTGAGCCACTGCCTTTTACACCAGACTTAATAAACCACCTGCGCTCGCTTTACGCCCAATAAATCCGG
+
CCCCCGGGGGGGGGGGGGGGGGGGGGGGGGGGGGGGGGGGGGGGGGGGGGGGGGGGGGGGGGGGGGGGGGGGGGGGGGGGGGGGGGGGGGGGGGGGGGGGGGGFGFGGGGGGGGGGGGGDEGGGGGGGGGGGGGGGGGGFGGGDGCFGGGGGGGGGGGC;FGGGGGGGFEECCGGGGGGFGG8FFE8=EGGGE6BFGGFFGGGGFFGC7FGGGGG+DF:EFGFEFBAE>D))8?+>8@EGC8@AC@+)29)
@M03364:276:000000000-BLYN8:1:1101:12799:7383 2:N:0:1
GGACTACTAGGGTTTCTAATCCTGTTTGCTCCCCACGCTTTCGTACCTCAGCGTCAGTATTAGGCCAGATGGCTGCCTTCGCCATCGGTATTCCTCCAGATCTCTACGCATTTCACCGCTACACCTGGAATTCTACCATCCTCTCCCATACTCTAGCTTCCCAGTATCGAATGCAATTCCTAAGTTAAGCTCAGGGATTTCACATCCGACTTAAAAAGCCGCCTACGCACGCTTTACGCCCAGTAAATCCG
+
CCCCCGGGGGGGGGGGGGGGGGGGGGGGGGFGGGGGGGGGGGGGGDGGGGGGGECEFGGGFGGGGGGGGGGGGGGGGGGGGGGGGGGGGGGGGGGGGGGFGGGGGGGFGGGGGGGGGGGGGGCCFGGCFFFGGGFGGGGFGFGGGGFGFDGGGGGGGGGAFGGGGGGGD?FGGGFGGGGGGGFGGGGGGGGGGGGGFGGGGGGGFDFDGGGGGGCCFDGFDGAD96>*):54CDGCF>GEED6AF+;<CG)
@M03364:276:000000000-BLYN8:1:1101:21565:7411 2:N:0:1
GGACTACTGGGGTATCTAATCCTGTTTGCTCCCCACGCTTTCGCACCTGAGCGTCAGTCTTTGTCCAGGGGGCCGCCTTCGCCACCGGTATTCCTCCACATCTCTACGCATTTCACCGCTACACATGGAATTCTACCCCCCTCTACAAGACTCTAGCTGACCAGTATCAGATGCAATTCCCGGGTTAAGCCCGGGGATTTCACATCTGACTCAATCAACCGCCTGCGTGCGCTTTACGCCCAGTAATTCCG
+
CCCCCGGGGGGGGFGGGGGGGGGGGGGGGGGGGGGGGGGGGGGGGGGGFGGGGGGGGGGGGGGGGGGGGGGGGGGGGGGGGGGGGGGGGGGCFGGGGGGGGGGGGGGGGGGGGGGGGGGGGGGGFGGGGGGGGGGGGGGGGGGGCFGCEGGGGGGGGGGFFGGGGFFGGGGGGGGGGGGFGGCEGGFGGFGGGGGGEGGGGGGGFCFGGGD:C*;CDFFGFGEFFFF><EFFGDGAFFEGGFF6:FFFGG6
@M03364:276:000000000-BLYN8:1:1101:23078:7416 2:N:0:1
GGACTACTGGGGTTTCTAATCCTGTTTGCTCCCCATGCTTTCGTACCTCAGCGTCAGTATTAGGCCAGATGGCTGCCTTCGCCATCGGTATTCCTCCAGATCTCTACGCATTTCACCGCTACACCTGGAATTCTACCCTCCTCTCCCATACTCTAGCTTCCCAGTATCGAATGCAATTCCTAAGTTAAGCTCAGGGATTTCACATCCGACTTAAAAAGCCGCCTACGCACGCTTTACGCCCAGTAAATCCG
+
C?ABCGFGGGGGGDEFGGF,CFGFGGGGGGGGGGF<8,FFGGGFGGGGGGGCFGGGGFGCC<F9EFGF@E9DFFGGFGFFFDGC@FCEFDGGFFFG,,:F<FFGGGGGGCGDGGGFGEGEGEGGGGGFD,CFFGA;9,>FEEFFC@FDGGFC?=8@EFFGFG8EG,E=+8,61EGFGFGC,@3DBF,@@FED@6=8?EGFD+:7<3?+++@?F+<C5*;C5E445FFF=*)):*2688;CGD0)+;67+;/
@M03364:276:000000000-BLYN8:1:1101:4681:7424 2:N:0:1
GGACTACTCGGGTATCTAATCCTGTTTGCTCCCCACGCTTTCGAGCCTCAGCGTCAGTTACAGACCAGAGAGCCGCCTTCGCCACTGGTGTTCCTCCATATATCTACGCATTTCACCGCTACACATGGAATTCCACTCTCCTCTTCTGCACTCAAGTCTCCCAGTTTCCAATGACCCTCCCCGGTTGAGCCGGGGGCTTTCACATCAGACTTAAGAAACCGCCTGCGCTCGCTTTACGCCCAATAACTCCG
+
@CC<CD@FGE,@EFAFEF99FFEGGEFCAE<FG7CF7FECFFE8,@FGEFGG7@@@FFFFA9C,6DFA@C@B7FGEE@FFDGGGG8,EGEFEFFCFF8E,5EFG9,?DEG@B@FGF,FCEFGFGFGFFBEFE?FFFFGC8EFG+@EDFGEED884,66@DDFF?>,@,DEG9=9EGD=D=+@+4@>@6CCFC55C>5*4=C>9@CGG*6C*+4+;F+7E6>E:(=FF>(.075*/-91E85;1:6>*):91
@M03364:276:000000000-BLYN8:1:1101:24459:7446 2:N:0:1
GGACTACTAGGGTATCTAATCCTGTTTGCTCCCCACGCTTTCGTCCCTGAGCGTCAGTGTACATCCAGTAAATTGCCTTCGCCATTGGTGTTCTTCCTAATATCTACGCATTCCACCGCTTCACTAAGAATTCCATTTACCTCTATGTAACTCTAGTTTGCTAGTATCCAAAGCGGGCTGAGGTTGAGCCTCAGGCTTTAACTCTAGACTTAACAAACCGCCTACGAACGCTTTACGCCCAATAATTCCGG
+
CCCCCGGGGGGGGCFGGFGGGGGGGGGGGGGGGGGGGGGGGGGGGGGGGGGGGGGGGGGGGGGGGG?FFGGGGGGGGGGGGGGGGGGGGGGGGGFGGGGGGGGFGGGGGDGFGGGGGEGEGGGGFFGGGGGGGGGGGGEFGGFGGGGGG8FDFGGGGGGGGGGCGFAFEFFFGGEDDGGD8DFFCEGCFCGDFGGGGGGGGFAFFCFGGGGGGGGGGGGDAG5@@B5FA>)5CF7>>(BE=A3=FFFFGGC
@M03364:276:000000000-BLYN8:1:1101:28424:7449 2:N:0:1
GGACTACTGGGGTTTCTAATCCTGTTTGCTCCCCACGCTTTCGAGCCTCAGCGTCAGTTACAGACCAGAGAGCCGCCGTCGCCACTGGTGTTCAGCCATATATCTCCGCATTTCACAGCTACACATGGAATTCCACTCTCCTCTTCTTCACCTAAGTCTCCCAGTTTCTAATGACCCTCCCCGGTAGAGCCGGGGGCTTTTACTTCAGACTTAAGAATCCACCTGCGCTCCCTTTACGCCCAATAAATCCG
+
C@-<,@F,C<,C+@@FC9,CC=CEC<CF@FE,D7C+@+CF@EC8,8+<CFGDEFGG@FCCFAFFEFE88F8@,FCE7+@FGGGC,BFFA8F:9,,:,A,=EF=F@5,8=FCF<FEF,,,9CFD,,,:,B,EE9,8,,@,EE=D8E9,,C,,+36>=C,@,6D8,3C,>,,37EE9DDGG++@:CC+3,2,4:*@>EC*:8*=C+14=8+00+++11++++2325@F(09)))*+7)+-*8*84)77*.*2)
@M03364:276:000000000-BLYN8:1:1101:3920:7456 2:N:0:1
GGACTACTGGGGTATCTAATCCTGTTTGCTCCCCACGCTTTCGAGCCTCAGCGTCAGTTACAGACCAGAGAGCCGCCTTCGCCACTGGTGTTCCTCCATATATCGAGGCATTTCACCGCTACACATGGAATTCCACTCTCCTCTTCTGCACTCAAGTCTCCCAGTTTCCAATGACCCTCCCCGGTTTAGCCGGGGGCTTTAACATCAGAGTTAAGAAACCGCCTGCCCTCGCTGTACTCCCAATCAATCCG
+
<<C-8,;C<FFC@@@,,CC@<FDEG<FGGFGGC;A@FFG@@CBDGCF,E8@EGG7CFEGGGDFDFCGC@G8FGGCG:4CFGG7C7A=,:ECFGF,C<<E<FG=F,,,4@B,F<@FG9BEE=FCFFFG<B=9AFC=E;EFCEFFFBE9=D;>+@F,,@D,>AG,DAEC;CAAD=9DD8FF+=@BC@+31@E:>C55>C*B,+41++2;***4++:7+:CFF8=>1:A()6=55**1)*.<87>0@**7)7>5
@M03364:276:000000000-BLYN8:1:1101:9353:7474 2:N:0:1
GGACTACTGGGGTATCTAATCCTGTTTGCTCCCCATGCTTTCGTACCTCAGCGTCAGTATTAGGCCAGATGGCTGCCTTCGCCATCGGTATTCCTCCAGATCTCTACGCATTTCACCGCTACACCTGGAATTCTACCATCCTCTCCCATACTCTAGCTTCCCAGTATCGAATGCAATTCCTAAGTTAAGCTCAGGGATTTCACATCCGACTTAAAAAGCCGCCTACGCACGCTTTACGCCCAGTAAATCCG
+
CCCCCGGGGGGGGGGGGGGGGGGGGGGGGGGGGGGGGGGGGGGGGGGGGGGGGGGGGGGGGGGGGGGGFGGGGGGGGGGGGGGGGGGGGGGGGGGGGGGGGDFGGGGGGGGGGGGGGDGGEGGGGGGGGGGGGFGGGGGGGGFGGGGGGGGGGGGGFEGGGGGGGGGGGGGGFFGGGGFGGGGGGGGFGGCGGGDGGGGGFGGGFGFDGGGGGGGGGGGGFGAA26@EF>?6<GFFFFGGGFFFG=FFGG<
@M03364:276:000000000-BLYN8:1:1101:13258:7485 2:N:0:1
GGACTACACGGGTTTCTAATCCTGTTTGCTCCCCACGCTTTCGCACCTGAGCGTCAGTCTTCGTCCAGGGGGCCGCCTTCGCCACCGGTATTCCTCCAGATCTCTACGCATTTCACCGCTACACCTGGAATTCCACCCCCATCTACGAGACTCAAGCCTGCCAGTTTCAAATGCAGTTCCCGGGTTGAGCCCGGGGATTTCACATCTGACTTAACAGACCGCCTGCGTGCGCTTTACGCCCAGTAATTCCG
+
@@@@<F8ECCCGFCE9FFF6CFGDE<FEFCFFCFGGGEGGCAFEEECFEC@FGGGGCFF<FAF@:CFG<EECECEDCEEDFCCEGGF:FCGF9FFGGGFGEG;,EE,AFF@CF<FDFCB8+8?FFEGGFEGFG,6>D+@@+,6=F@@+@?326,>9F>E8:38DEA,,@5;>9CC9C9D?EEG5F**=,8CF5=*4*;??DF9:FFGGG@CF77C770=*)*)-4)45,7>E3DF)93117<?4C**)0*2
@M03364:276:000000000-BLYN8:1:1101:3191:7495 2:N:0:1
GGACTACACGGGTATCTAATCCTGTTTGCTACCCATGCTTTCGAGCCTCAGCGTCAGTTACAGACCAGACAGCCGCCTTCGCCACTGGTGTTCTTCCATATATCTACGCATTTCACCGCTACACATGGAGTTCCACTCTCCTCTTCTGCACTCAAGTCTCCCAGTTTCCAATGACCCTCCCCGGTTGAGCCGGGGGCTTTCACATCAGACTTAAGAAACCGCCTGCGCTCGCTTTACGCCCAATAAATCCG
+
CCCCCGGGGGGEGGGGGGGGGGGGGGGGGGGGGGGGGGGGGGGGGGGGGGGGGGGGGFFGGGGGGGGGGGFGGGGGGGGGGGGDDGGGGGFFGGGGGGGGGGGGGGGGGGGGGGGGGGGGGGGGGGGGFGGGGGGFGGGGGGGGGGGGGGGGGGGGDGGCFD8FFCGGCFDG8FGGGFC>CEEGGGG6CEGGEGG>5EGCCFGGFF+8=DG>FFG+=<F6=ED@1A@3(285DGG)91EGEB?FGGFFG:)
@M03364:276:000000000-BLYN8:1:1101:5300:7530 2:N:0:1
GGACTACTAGGGTTTCTAATCCTGTTTGCTCCCCACGCTTTCGCACCTGAGCGTCAGTCTTCGTCCAGGGGGCCGCCTTCGCCACCGGTATTCCTCCAGATCTCTACGCATTTCACCGCTACACCTGGAATTCTACCCCCCTCTACGAGACTCTAGCTTGCCAGTTTCAAATGCAGTTCCCAGGTTGAGCCCGGGGATTTCACATCTGACTTACCAAACCGCCTGCGTGCGCTTTACGCCCAGTAATTCCG
+
CCCCCGGGFGGGGGGGGGGGFGGGGGGGGGGFFGGGGGGEFGGGGGGFGFGGGGGGGGGGFFGGGGGFGCGGGGGGGGEFGGGGGGGGGGGFGGGGGGGAFGGGGGGGGGGCFGGGGGGG:>=FGFFDGGGGGGG9FGGGGDGFCFFCB+BFGCDEGGFGGFCEFGFG7>FEECFGGGGGGDFGFGCF6DFF>CEECEGGGD7CCGGGC+++;+27C5@FEGA7;FFF?3>BGC99B,;C=>??>:9ACGC
@M03364:276:000000000-BLYN8:1:1101:4994:7532 2:N:0:1
GGACTACTGGGGTATCTAATCCTGTTTGCTCCCCACGCTTTCGCACCTGAGCGTCAGTCTTCGTCCAGGGGGCCGCCTTCGCCACCGGTATTCCTCCAGATCTCTACGCATTTCACCGCTACACCTGGAATTCCACCCCCCTCTACGAAACTCAAGCCTGCCAGTTTCAAATGCAGTTCCCGGGTTGAGCCCGGGGATTTCACATCTGACTTAACAGACCGCCTGCGTGCGCTTTACGCCCAGTAATTCCG
+
CCCCCGGGGGGGGGGGGGGGGGGGGGGGGGGGGGGGDGGGGGGGGGGGGGGGGGGGGGGGGGGGGGGGGGGGGGGGGDGGGGGGGGEGGGGGGGGGGGGGGGGGGGGGGGGGGGFGGGGGGGGGGFGGGGGGGGGGGGGGGGGFFGGGFGGGGGFGGGGGGGG6>CFC7BCF7,9DFGGGGGG>C8CFFCCFDGGEECCFD:++:*;;CFGGGGF7:**755>?6:9E1>:8)9C>FFGGGD<?FGFFDD>
@M03364:276:000000000-BLYN8:1:1101:3652:7548 2:N:0:1
GGACTACAAGGGTTTCTAATCCTGTTTGCTACCCACACTTTCGAGCCTCAACGTCAGTTACAGTCCAGAAAGCCGCCTTCGCCACTGGTGTTCTTCCATATATCTACGCATTTCACCGCTACACATGGAGTTCCACTGTCCTCTTCTGCACTCAAGTTTCCCAGTTTCCGATGCACTTCTTCGGTTGAGCCGAAGGCTTTCACATCAGACTTAAGAAACCGCCTGCGCTCGCTTTACGCCCAATAAATCCG
+
CCCCCGFFGGGGGGGGGGGDFGGGGGGGGGGGFGGGGGGGGG7CF@CFGF8FGGGGGEEEGGGGCGGGGDFGGGGGGECAFGGGCFGGFFDEGGGFGGGFGBEGGGGGGGG,A<FGGG@EEGGGGGGGGCAFBFGFGGFF8EFGFGFGD==DFGFGGGGGGFFEFFG9DEEEE>AF9D8CDF+@FEE?FGFD6CEGCFGGFGGC>FD7FGDF+D<FGGGGFGFFFFFE2BB;*/?CC@GECD08DF=)19:
@M03364:276:000000000-BLYN8:1:1101:20380:7551 2:N:0:1
GGACTACCAGGGTATCTAATCCTGTTTGATCCCCACGCTTTCGCACATCAGCGTCAGTTACAGACCAGAAAGTCGCCTTCGCCACTGGTGTTCCTCCATATCTCTGCGCATTTCACCGCTACACATGGAATTCCACTTTCCTCTTCTGCACTCAAGTTTCCCAGTTTCCAATGACCCTCCACGGTTGAGCCGTGGGCTTTCACATCAGACTTAAGAAACCGCCTACGCGCGCTTTACGCCCAATAATTCCG
+
CCCCCGGGGGGGGGGGGGGGGGGGGGGGGGGGGGGGGGGGGGGGGGGGGGGGGGGGGGGGGGGGGGGGGGGGGGGGGGGGGGGDEGGGEFGGGGGGGGGGGGGGGFGGGGGGGGGGGGGGGGGGGGGGGGGGGGGGGGGGGGGGGGGGGGGGGGGGFGFGGGGFGFGGGGGGGGGGGGGGGGGEGGE8@EGGG6CGFGGGCFGGFGGGGGGGGFFGGGGGFGFF969A(8>EG:F<C@GGGD?FG:FFFFC
@M03364:276:000000000-BLYN8:1:1101:13756:7556 2:N:0:1
GGACTACTAGGGTTTCTAATCCTGTTTGCTCCCCACGCTTTCGAGCCTCAGCGTCAGTTACAGACCAGAGAGCCGCCTTCGCCACTGGTGTTCTTCCATATATCTACGCATTTCACCGCTACACATGGAGTTCCACTGTCCTCTTCTGCACTCAAGTTTCCCAGTTTCCGATGCACTTCTTCGGTTGAGCCGAAGGCTTTCACATCAGACTTAAGAAACCACCTGCGCTCGCTTTACGCCCAATAAATCCG
+
CCCCCGGGGGGGGGGGGGGGGGGGGGGGGGGGGGGGGGGGGGGGGGGGGGGGGGGGGGGGGGGGGGGGGGGGGGGGGGGGGGGGGGGGGGGGGGGGGGGGGGGGGGEGGGGGGGGGGGGGGGGGGGGGEAFGGGGGGGGGFGGGGGGGGGGGGGGGGGGGGGGGGGGGGGGGGGGGGGGGGGGCFGEFGGGGGEGDGGGGGGGGFGGGGGGGGGGGGGGGFGDBFFFD@?EFGGGFFFGGGBFFGFFEGGC
@M03364:276:000000000-BLYN8:1:1101:17091:7576 2:N:0:1
GGACTACTGGGGTTTCTAATCCTGTTTGCTCCCCACGCTTTCGTCCCTGAGCGTCAGTGTACATCCAGTAAATTGCCTTCGCCATTGGTGTTCTTCCTAATATCTACGCATTCCACCGCTTCACTAAGAATTCCATTTACCTCTATGTAACTCTAGTTTGCTAGTATCCAAAGCGGGCTGAGGTTGAGCCTCAGGCTTTAACTCTAGACTTAACAACCCACCTGCGCTCGCTTTACGCCCAATAAATCCGG
+
CCCCCGFFGGGGGGGGGGGGGGGGGGGGGGGGGGGGGGGGGGGGGGFGGGGGGGGGGGGGGGGGGGGGGGGCGGGEGGGGGGGGGGGGGGGGGGGGGGGGGFGGGFGGGCFFGGGGGGGGCEFGGGGGGGGGGGFFEG9FGFGGGGCGFGGGGGGGGGCEFGGGGGGFCFG9FG>ECEGGGGFGGGGFGDBFFE6FGGGCFCCFFCD7<FGG7CFGDGC:DEF<BDAD=>EADG>CF?BCE>@FC>FC*9:
@M03364:276:000000000-BLYN8:1:1101:23203:7594 2:N:0:1
GGACTACAAGGGTTTCTAATCCTGTTTGATCCCCACGCTTTCGCACATCAGCGTCAGTTACAGACCAGAGAGCCGCCTTCGCCACCGGTGTTCCTCCATATATCTACGCATTTCACCGCTACACATGGAATTCCACTCTCCTCTTCTGCACTCCAGTCTCCCAGTTTTGAGTGACCCTCCTCGCTTGAGCCGACGGCTTTCACACCCAACTTAAAAGACCGCCTTCGCGCGCTTTACGACCAATAATTCCG
+
C9AC<@FF9FEGEGE<@;EGCFGGG9E<FFEFFGGGCFDEDCEEGGDGGGGFEGGGDGFGGGGDG7DFEGCEFFGGCFEF7FCEGCGG:+84BF,:BFFGGG9FCAF=C@FEGFGGF7FEC7FF9FFGFEB8FGCF,@A?FGGFGGG,,,@DG?FGCF,@DF8>>,@38BFFAEFFGGGG8F6+@@8FFFCC5*5*9BCCFFC:**??8D478>+2+7C6?EE;(9;36A357*1)/4//:5:F*CF47C*
@M03364:276:000000000-BLYN8:1:1101:16856:7598 2:N:0:1
GGACTACTCGGGTATCTAATCCTGTTTGCTACCCATGCTTTCGAGCCTCAGCGTCAGTTACAGACCAGACAGCCGCCTTCGCCACTGGTGTTCTTCCATATATCTACGCATTTCACCGCTACACATGGAGTTCCACTGTCCTCTTCTGCACTCAAGTTTCCCAGTTTCCGATGCACTTCTTCGGTTGAGCCGCAGGCTTTCACATCAGACTTAAGAAACCGCCTGCGCTCGCTTTACGCCCAATAAATCCG
+
CCCCCFCGGGGGGGGGGGGGGGGGGGGGGGGGGGGGGGGGGGGGGGGGGGGGGGGGGGGGGGGGGGGGGGGGGGGGGGGGGGGGGGGGGGGGGGGGGGGGGGGGGGGGGGDGGGGGGGGGDFFGFGGGGGGGGGGGGGGGGGGGGGGFGGGGGFGGFGGGGGGGGGGGGGGGGEGGGGGGGGDBFDEFDGGG+@:EGGGGGGGGFGGGGGGGGDGGG4EG>E5=>FF>2?DEGGGEF0EGGF@FFGFFGD7
@M03364:276:000000000-BLYN8:1:1101:4731:7615 2:N:0:1
GGACTACAAGGGTATCTAATCCTGTTTGCTCCCCACGCTTTCGAGCCTCAGTGTCAGTTACAGGCCAGAGAGCCGCTTTCGCCACCGGTGTTCCTCCATATATCTACGCATTTCACCGCTACACATGGAATTCCACTCTCCTCTCCTGCACTCAAGTCTACCAGTTTCCAATGCATACAATGGTTGAGCCACTGCCTTTTACACCAGACTTAATAAACCACCTGCGCTCGCTTTACGCCCAATAAATCCGG
+
CCCCCGGGGGGGGGGGGGGGGGGGGGGGGGGGGGGGGGGGGGGGGGGGFGGGGGGGGGGGEGGGGGGGGGGGGGGGGGGGGGGGGGEGGEGGGGGGGGFGGGGGGGGGGGGGGGGGGGGGGEGGFGGGEEFGGFAF9EFGGGGGGGGGGGGGGGGGGGGGGGGGGGGGCFGGGGFGFFGGGG8BFCFC?88DGGGGFGGGGFGGFGCFGGGGFFGDGDCGFDFEFDFFFFF>7*84?>GEE)66CCFFFGD
@M03364:276:000000000-BLYN8:1:1101:6568:7630 2:N:0:1
GGACTACAGGGGTTTCTATCCCTTTTTCTACCCCTGCTTTTGAGCCTCAGCCGTCGGTACCGGCCAGGCAAGCGCCTTTCCCACCGGTGGTCTTCCATATTACCACGGCTTTCACCCCCTCCCCTGGGGGTTCAACTTCCCCTTTTTCACCCCAGTTTTCCAATTTTCGGATCACTTCTTCGGGTTACGCCAAGGCCTTTCAATCAGGCTTAAGAAACCGGCTGCGCCCCCTTTACGCCCAAAAAAATCCG
+
CCCCCGGGFGGGGGGGGG<,C,66EF,,,,,CF,:,,,CF,,69,C,46,,,6,+6+@,,,,6+@66,:C,,C,7@,B,,,C,9,4@+4+B,9C,CB?,,,,,,,,++++@F9,:E,+++4+++88=+++@+A,6,3,6C,,6=,,,3,,,6+@+,8E3EFB,,@9,@4**31,4,E,,>;*:*@>=,*>**:,6*,6B,4+4+1*0***;0:;FGGC@*)*),356)()))29*.)(2C*5()9C)(9*1
@M03364:276:000000000-BLYN8:1:1101:18408:7631 2:N:0:1
GGACTACTAGGGTTTCTAATCCTGTTTGCTCCCCACGCTTTCGAGCCTCAGTGTCAGTTACAGGCCAGAGAGCCGCTTTCGCCACCGGTGTTCCTCCATATATCTACGCATTTCACCGCTACACATGGAATTCCACTCTCCTCTCCTGCACTCAAGTCTACCAGTTTCCAATGCATACAATGGTTGAGCCACTGCCTTTTACACCAGACTTAATAAACCACCTGCGCTCGCTTTACGCCCAATAAATCCGG
+
CCCCCGGGGGGGGGGGGGDGGGGGGGGGGGGGGGGGGGGEFGGGGGEGGGGGFGGGGFFGG9EFGGGGGGGGGGGGFFGFGGGGGFEGGGGGGGGGGGGGGGFFFGGGGGGGGGGGGGGCEGGFDGGGGGGFFFGGGGGGGGGGGGGFFGFGGFGFDFFFGGGGGGGGFGGGGGFF8=F,,9BDGDGGCF8FGGGG6EGGGGG?FGF55FCFFG7@:*:CFCF=B9A59?4>FGGFE=1::;@6CGAEGGC
@M03364:276:000000000-BLYN8:1:1101:19448:7632 2:N:0:1
GGACTACTGGGGTATCTAATCCTGTTTGCTCCCCACGCTTTCGCACCTGAGCGTCAGTCTTCGTCCAGGGGGCCGCCTTCGCCACCGGTATTCCTCCAGATCTCTACGCATTTCACCGCTACACCTGGAATTCTACCCCCCTCTACGAGACTCTAGCTTGCCAGTTTCGAATGCAGTTCCCAGGTTGAGCCCGGGGATTTCACATCCGACTTGACAGACCGCCTGCGTGCGCTTTACGCCCAGTAATTCCG
+
CCCCCFFGGGGGGGGGGGCFGGGGGGGGGGGGGGGGGGGGGGGGGGGGGGGGGGGGGGGGGGGGGGGGGGGGGGGGGGGGGGGGGGGDGDGGGGGGGGGGGDGGGGGGGGGGGGGGGGG>FGFGGGGGGGGGGGGGGGGDEEGG=EGDGEGGGFGGGGGGGGGGGGDFGGDGGFGGGGFFGGGG:?FC?CFGGDGGDEGGGGGCFDGGGGGGGFDFDGGGFGFF<70>05<:CD3)*4CGEFB4CCFBGG6
@M03364:276:000000000-BLYN8:1:1101:11640:7643 2:N:0:1
GGACTACTGGGGTATCTAATCCTGTTTGCTCCCCACGCTTTCGAGCCTCAGTGTCAGTTACAGGCCAGAGAGCCGCTTTCGCCACCGGTGTTCCTCCATATATCTACGCATTTCACCGCTACACATGGAATTCCACTCTCCTCTCCTGCACTCAAGTCTACCAGTTTCCAATGCATACAATGGTTGAGCCACTGCCTTTTACACCAGACTTAATAAACCACCTGCGCTCGCTTTACGCCCAATAAATCCGG
+
CCCCCGGGGGGGGGGGGGGGGGGGGGGGGGGGGGGGGGGGGGGGGGGGGGGGGGGGGGGGGGGGGGGGGGGGGGGGGGGGGGGGGFGGGGGGGGGGGGGFGGGGGGGGGGGGGGGGGGGGGGGGGGGGEFEGGGFECEAFGGGGFFFFFFGCDGGGGFGGGGGFFGGGCFFGGGCDFGGAFGGGGGFGC>BGGGGDFGGGCGGG?CGFGCDGGGGGFGFGF>FEFEAFA5BDGGD=5=>:C)667C7?>G7
@M03364:276:000000000-BLYN8:1:1101:10460:7660 2:N:0:1
GGACTACTGGGGTATCTAATCCTGTTTGCTCCCCACGCTTTCGCACCTCAGCGTCAATACCTGTCCAGTGAGCCGCCTTCGCCACTGGTGTTCTTCCGAATATCTACGAATTTCACCTCTACACTCGGAATTCCACTCACCTCTCCAGGATTCAAGCAATCCAGTCTCAAAGGCAGTTCCGGGGTTGAGCCCCGGGCTTTCACCTCTGACTTAAATCGCCGCCTACGTTCGCTTTACGCCCAGTAATTCCG
+
CCCCCGGGGGGGGGGGGGGGGGGGGGGGGGGGGGGGGGGGGGGGGGGGGGGGGGGCGGGGGGGGGGGGGGGGGGGGGGGGGGGDGGGGGGGGGGGEFGGGGGGGGGGGG?FGGGGGGGGGGGGGFFGGGGGGGGGGGGGGGFCFGGGGGGGGFGGGFEFGGGGGGGGGGGFGFFGGGDE8CEGGGGGGGGGFEGGGGGCC:CFF>FFFFFGGGF7CDDCGFD>@FF08(0.:CGGFFDGGGD?FCFF2*?7
@M03364:276:000000000-BLYN8:1:1101:20247:7667 2:N:0:1
GGACTACTCGGGTTTCTAATCCTGTTTGCTCCCCACGCTTTCGAGCCTCAGTGTCAGTTACAGGCCAGAGAGCCGCTTTCGCCACCGGTGTTCCTCCATATATCTACGCATTTCACCGCTACACATGGAATTCCACTCTCCTCTCCTGCACTCAAGTCTACCAGTTTCCAATGCATACAATGGTTGAGCCACTGCCTTTTACACCAGACTTAATAAACCACCTTCGCTCGCTTTACGCCCAATAAATCCGG
+
CCCCCGGGGGGGGGGGGGGGGGGGGGGGGGGGGGGGGGGGGGGGGGGGGGGGGGGGGGGGGGGCDGGGGGGGGGGG+CFGGGGGGEFEFGGGGFGGGGGGGGGGGGGGGEGGGGGGFFGGGGGGGGGGGGGGCGGGGGGGGGGGFFFGGGGGGGGGGGG9FGGGGGGGFGCEGGGGGGGFCFFGFE?E7>8@CFGFCAFFFCC;FG5?CFGG7+?EC8:FFD>).:@BFD8?FGD4A=EGCF1);:ACD<C
@M03364:276:000000000-BLYN8:1:1101:5488:7674 2:N:0:1
GGACTACTGGGGTTTCTAATCCTGTTTGCTCCCCACGCTTTCGCACCTGAGCGTCAGTCTTCGTCCAGGGGGCCGCCTTCGCCACCGGTATTCCTCCAGATCTCTACGCATTTCACCGCTACACCTGGAATTCTACCCCCCTCTACGAGACTCTAGCTTGCCAGTTTCAAATGCAGTTCCCAGGTTGAGCCCGGGGATTTCACATCTGACTTAACAAACCGCCTGCGTGCGCTTTACGCCCAGTAATTCCG
+
CCCCCFGFEFGGGGECFGFEEF<FGGGGGGGEFGGGGGG7<FGGGGGG<FFGEFGGGGGGFA@FCEEGDFG7CE+C=CGGGGG:CFGGFBFAFGG9?8<<5:@FFFDFEECFG<EFEGGECEGFGGGGBFFC=FDEF=DCGGGGGG6BEEE;ECDCFGGGFEGF:EE@CF9BC99>D,<<EF8*7?41=EF@GGCE*;B+1;@7;0:+13:C7;++2;A5>5A0(7671>ED)9*)*,2:5)1;*7*4FF0
@M03364:276:000000000-BLYN8:1:1101:28432:7691 2:N:0:1
GGATACTGGGGTATCTAATCCTGTTTGCTCCCCACGCTTTCGAGCCTCAGCGTCAGTTACAGACCAGAGAGCCGCCTTCGCCACTGGTGTTCCTCCATATATCTACGCATTTCACCGCTACACATGGAATTCCACTCTCCTCTTCTGCACTCAAGTCTCCCAGTTTCCAATGACCCTCCCCGGTTGAGCCGGGGGCTTTCACATCAGACTTAAGAAACCGCCTGCGCTCGCTTTACGCCCAATAAATCCGG
+
CCCCCGGGGGGGEGFGCEFFGGFFEGG,,6@CFFGGGCGG9C@FEDG8FGCCFE:FCFDFDFA8FDFCGGGFGGGGDCFGGGEG=FGGGGG9F?ECFGGGG,EAE,DFFGGGGGAFECEDEGGGFGGFFEFE9FEGGGG,8@EGGGCCGGFFFFGG9,7,@ECD,CD,==EEFFG,=?E6ECCEE>F??FD>EG8EEGGFGCE>)08FGCC>88:CFG**8:>@<F6>(>D:35C6B:GG5;7@*084*57
@M03364:276:000000000-BLYN8:1:1101:3754:7705 2:N:0:1
GGACTACAAGGGTATCTAATCCTGTTTGCTCCCCACGCTTTCGCACCTGAGCGTCAGTCTTCGTCCAGGGGGCCGCCTTCGCCACCGGTATTCCTCCAGATCTCTACGCATTTCACCGCTACACCTGGAATTCCACCCCCCTCTACGAGACTCAAGCCTGCCAGTTTCAAATGCAGTTCCCGGGTTGCGCCCGGGGATTTCACATCTGACTTAACAGACCGCCTGCGTGCGCTTTACGCCCAGTAATTCCG
+
CCCCCGGGGGGGGGGGGGGGGGGGGGGGGGGGGGGGGGGGGGGGGGGGFGGGGGGGGGGGGGGGGGGGGGGGGGGGGGGGGGGGGGGC=EFGGAEGGF8FGGGGGGGGGGGGGGGGGGGGGGF8EFFGGCGGGGGGGGGGGGGGGGGGCEEGGFFFCFGGGFGGGGGFGGGFCCGGGGCCGDGGGGG,:EEGGGGDGGGG=DGGACCGGGGGGGGF*;F/5EB?FFFE?DEBDDDBB?GG=)4FG79A7C9
@M03364:276:000000000-BLYN8:1:1101:26637:7731 2:N:0:1
GGACTACTGGGGTATCTAATCCTGTTTGCTCCCCACGCTTTCGAGCCTCAGCGTCAGTTACAGACCAGAGAGCCGCCTTCGCCACTGGTGTTCCTCCATATATCTACGCATTTCACCGCTACACATGGAATTCCACTCTCCTCTTCTGCACTCAAGTCTCCCAGTTTCCAATGACCCTCCCCGGTTGAGCCGGGGGCTTTCACATCAGACTTAAGAAACCGCCTGCGCTCGCTTTACGCCCAATAAATCCG
+
CCCCCFFGGGGGGDGGGGGGGGGGFGGFFFFGGGGGGGGGGGGCE@CFCFGGEGGGDFFFGCGGGGFGFG@FGGGGGGGGGGGEGGGGGFGGGGFGGGAEA?FEGGGGGEGGGGGGGGGGGEBEEFGFF,AFGFGGGG,<EFGGD;FGFC@+@FCGEECAGGCFGGFD:FGF8AFDDFGGGCGEEGE7EFG:5*@E5:B,:89CAFG46CCCCC7C78EC5CF6=F6>>DBBGC35F?CEGD:5DC=)26<
@M03364:276:000000000-BLYN8:1:1101:10893:7737 2:N:0:1
GGACTACAAGGGTTTCTAATCCTGTTTGCTCCCCACGCTTTCGAGCCTCAGTGTCAGTTACAGGCCAGAGAGCCGCTTTCGCCACCGGTGTTCCTCCATATATCTACGCATTTCACCGCTACACATGGAATTCCACTCTCCTCTCCTGCACTCAAGTCTACCAGTTTCCAATGCATACAATGGTTGAGCCACTGCCTTTTACACCAGACTTAATAACCCACCTGCGCTCGCTTTACGCCCAGTAAATCCGG
+
CCCCCFFF,CFGGFGGGGGGGGGGGGGGGGGGGFGGGGGGGGGDFEGGEGFCFGGGGGGGEFG?FCEEFGCBFGGGGGGGGDEGGGFE>@GG<AEDE@EFEEFGFGGGGGGDGGGGGGGGGGGGGFGGGGGGGFGGFFA@FGGG?FGGGGDFGGEFDBFGGGGGGGGGDEDEEFFE8FF,@AGGGC=88=8DE6?<CFG7+;E;5=7*9C++<DFG*;:>D>6@@B)/:65?C77;4@ECE8;1@;@?*>5
@M03364:276:000000000-BLYN8:1:1101:7945:7743 2:N:0:1
GGACTACTGGGGTTTCTAATCCTGTTTGCTACCCATGCTTTCGAGCCTCAGCGTCAGTTACAGACCAGACAGCCGCCTTCGCCACTGGTGTTCTTCCATATATCTACGCATTTCACCGCTACACATGGAGTTCCACTGTCCTCTTCTGCACTCAAGTTTCCCAGTTTCCGATGCACTTCTTCGGTTGAGCCGAAGGCTTTCACATCAGACTTAAGAAACCGCCTGCGCTCGCTTTACGCCCAATAAATCCG
+
CCCCCGGGGGGGGGGGGGGGGGGGGGGGGGGGGGGGGGGGGGGGGGGGGGGGGGGEGFGGGGGGGGGGGGGGGGGDDGGGGGGGGGGGGGFGGGGGGGGGGGGGGGGGGDFGFGGGGGGGGGGGDFFG,AFGGGGGGGGGGGGGGGGGGGGGGGGGGGFGGGGFGGGGFGGGGGGGGFGGFFDGGG6FFGGGGEEGGGGCDGGGFF>FGGGGGGFFFGGEAGEAFFFFFDEFDFFFF@DCE>?FGGFCGC9
@M03364:276:000000000-BLYN8:1:1101:23862:7755 2:N:0:1
GGACTACTGGGGTATCTAATCCTGTTTGCTACCCATGCTTTCGAGCCTCAGCGTCAGTTACAGACCAGACAGCCGCCTTCGCCACTGGTGTTCTTCCATATATCTACGCATTTCACCGCTACACATGGAGTTCCACTCTCCTCTTCTGCACTCAAGTCTCCCAGTTTCCAATGACCCTCCCCGGTTGAGCCGGGGGCTTTCACATCAGACTTAAGAAACCGCCTGCGCTCGCTTTACGCCCAATAAATCCG
+
CCCCCGGGGGGGGGGGGGGGGGGGGGGGGGGGGGGFFGGGGGGGGGGGGGGGGGGGGGGGGGGGGGGGGGGGGGGGGGGGGGGGGGGGGGGGFGGGGGGGGGGGGGGGGDDGGGGGGGGGGGGGGGGGGFGGGGGGGFGGGGGGFGGGGGGGGGGGG;,@EGFGGFEFG9DFFADGGGG=8EE6=BEDGEGGDEEEGGGGGGG7BC>4CF*CG7@7C68FDGED0:@FBFBFG3C>F:DEGFFFGG?ADF)
@M03364:276:000000000-BLYN8:1:1101:7612:7763 2:N:0:1
GGACTACTGGGGTATCTAATCCTGTTTGCTCCCCACGCTTTCGAGCCTCAGCGTCAGTTACAGACCAGAGAGCCGCCTTCGCCACTGGTGTTCCTCCATATATCTACGCATTTCACCGCTACACATGGAATTCCACTCTCCTCTTCTGCACTCAAGTCTCCCAGTTTCCAATGACCCTCCCCGGTTGAGCCGGGGGCTTTCACATCAGACTTAAGAAACCGCCTGCGCTCCCTTTACGCCCAATAAATCCG
+
CCCCCGGEFGGGGBGGGGGGGGGGGGGGGGEGGGGGGGGGGGGGGGGGGGGGGGGGGGG9FFF<FGGGG<FGDFGGGGGGCDFGGDGGGGGGGGG9FF9FGGFFAFGGEGGGGFGGGGGEEEFG9DCFGGCFFFFGGECFGGGG,C;>;EF?DF,E6@,,8DFC,CFDAFGFG9,,@EFGEGECCEGGGGFG75BE58E?>><:+60;;FGGG+;@:5CF>CAF(=:DB)..C>C<F6EGEE05C*1676)
@M03364:276:000000000-BLYN8:1:1101:25933:7768 2:N:0:1
GGACTACCTGGGTTTCTAACCTTGTTTGCGCCCCATGCCTTCGCACCTCCGCGTCAGAATTAGTCCAGATGGCCCCTTTCGCCACCGGTTTTCCTCCGCATCTCTAGTCATTTCACCGCCACACCTGGAATTCCACCATCCTCTCCCATACTCTAGCTTACCAGTATCGAAGGCAATTGCGAAGTTAACCCCAGGGATCTCACCTCAGACGTAAACCGCCGCCTCCGACAGCTTTACGCCCTGGAAATCC
+
---86@@E,6;-E,@EC;,,C,;EC6E,C+@CFC,;,C,<C,,,,+@,66@,@F+B,,,<,,C,CFA,<AE,C8,6,@,:7F,,B4++++B9,,,,,+,++7,C,,,:5A?,C<A9?=>4+B,44,A,8F,84,6?E8BG8,@+>8@8,,8+,3CD9@,3,8,68,,@+63++3,,,,,7+++*3,,,,,,5*3*11,1,5+5;A4*0=?)/:<5+*)4*)126()(..)..70+/=1EE5).)***):7
@M03364:276:000000000-BLYN8:1:1101:4988:7778 2:N:0:1
GGACTACTAGGGTTTCTAATCCTGTTTGCTCCCCACGCTTTCGCACCTGAGCGTCAGTCTTCGTCCAGGGGGCCGCCTTCGCCACCGGTATTCCTCCAGATCTCTACGCATTTCACCGCTACACCTGGAATTCTACCCCCCTCTACGAGACTCTAGCTTGCCAGTTTCAAATGCAGTTCCCAGGTTGAGCCCGGGGATTTCACATCTGACTTAACAAACCGCCTGCGTGCGCTTTACGCCCAGTAATTCCG
+
CCCCCGGGGGGGGGGGGGGGGGGGGGGGGGGGGGGGGGGGGGGGGGGGFGGGGGGGGGGGFGGGGGGGGGGGGGGGGGGGGGGGGGGGBFGGGGGGGGGGGGGGGGGGGGGDGGGGGGGGGGGGGGGGGGGGDFGGGGGGGGGGGGGGG>ECFAEFEFGGGGGGGGGGGGGGGGGGGGGFGFGGGGGGGGGGGGGD5EGGGGGFFGFGGGGG77DGGFGG>DEFFA2@2@EEGGFDF:EEGE:?F>BAGGG
@M03364:276:000000000-BLYN8:1:1101:7051:7781 2:N:0:1
GGACTACTGGGGTATCTAATCCTGTTTGCTACCCATGCTTTCGAGCCTCAGCGTCAGTTACAGGCCAGAGAGCCGCTTTCGCCACCGGTGTTCCTCCCTATATCTACGCATTTCACCGCTACACATGGAATTCCACTCTCCTCTGCTGCACTCAAGACTACCAGTTTCCAATGCATACAATGGTTGAGCCACTGCCTTTTCAACCAGACTTAATAAACCACCTGCGCTCGCTTTACTCCCAATAAATCCGG
+
CCCCCFGDFGGGC6FGGFFGGGGGFFFGGGGGGGGGFGGGGGGGGGGGGGGGGGGGGGGGFCG<DGGG8ECFGGGGCFCEG7FCF@FGGDFECFFFE,<?EFFGGGGGGGGGGFGFGCCGGCDG,9EFFDFFFCFGE,9FGGGC,E;@=8EFDFGF989E8D?FDDD>EFE,,6EC:D=@F9@,CB?=FG,D<FG?<DGF9+7+*?FG*3@C+?+5+=DFFE>:B/:9))8/9D+/+*668;:/:C7)2/2
@M03364:276:000000000-BLYN8:1:1101:10942:7783 2:N:0:1
GGACTACTGGGGTATCTAATCCTGTTTGCTCCCCACGCTTTCGAGCCTCAGTGTCAGTTACAGGCCAGAGAGCCGCTTTCGCCTCCGGTGTTCCTCCATATATCTACGCATTTCGCCGCTACACATGGAATTCCACTCTCCTCTCCTGCACTCAAGTCTCCCAGTTTCAAATGCACACACTGGTTGAGCCACTGCCTTTTACATCAGACCTAAGAAACCACCTGAGCTCGCTTTACGCCCAATAAATCCGG
+
CCCCCGGGFGGGGGGGGGGGGGGGGGGGFGGGGGGGEGGGGGG8CGGGGGGEGGGGGGGGGGGGGDGGGFGGGGGG@BEGCFGCGGGGGGGGG,EFGBEGGGGGFGGGGGEFGG8CCGGGCGGGGGGGGGGGGGGGCCF8FF8?CFGGCGGGFGGGGGGGF,=DFAF>@@>@DADD,@C8DC6EB@FFFGF87CF,AF9FGGGGFG*A**3;;;7+;*:>556>)*0468ABGC+*)95EE:8FFGFEF<D
@M03364:276:000000000-BLYN8:1:1101:19386:7791 2:N:0:1
GGACTCCACGGGTATCTAATCCTGTTTGCTCCCCACGCTTTCGAGCCTCAGCGTCAGTTACAGACCAGAGAGCCGCCTTCGCCACTGGTGTTCCTCCATATATCTACGCATTTCACCGCTACACATGGAATTCCACTCTCCTCTTCTGCACTCAAGTCTCCCAGTTTCCAATGACCCTCCCCGGTTGAGCCGGGGGCTTTCACATCAGACTTAAGAAACCGCCTGCGTGCGCTTTACGCCCAGTAATTCCG
+
CCCCCGGGGGGGGGGGGGGGGGGGGGGGGGGGGGGGGGGGGGGFGGGGGGGGGGGGGGGGGGGGGGGGGFGGGGGGGGGGGGGGGGGGGGGGGGGGGGGGGGCGGGGGGGGGGGGGGGGGGGGGGGGGGGGGGGGGGGGGGGGGGGGGGGGGGGFGGFFFGGCGGGGGGGAFGGFGGGGGGGGGFEGCFGGGGGDDGEGFGDCCFGFGGGGGGGG7DGFGFGB<?FBA(8.)>DFAF:EDGFFFF=4<DG0
@M03364:276:000000000-BLYN8:1:1101:21943:7802 2:N:0:1
GGACTACACGGGTTTCTAATCCTGTTTGCTCCCCACGCTTTCGAGCCTCAGCGTCAGTTACAGACCAGAGAGCCGCCTTCGCCACTGGTGTTCCTCCATATATCTACGCATTTCACCGCTACACATGGAATTCCACTCTCCTCTTCTGCACTCAAGTTTCCCAGTTTCCAATGACCCTCCACGGTTGAGCCGTGGGCTTTCACATCAGACTTAAGAAACCGCCTACGCGCGCTTTACGCCCAATAATTCCG
+
CCCCCGGGGGGGGGGGGGGGGGGGGGGGGFFFGGGGGGGGGGGGGGGGGDFGGEDEFGGCFCGAEGGGGGGGGGGGGGGGGG7FFGGGFCEF<FDFGFEGGEEDEGGG:CGGGDFCFC7CEE:FFGCEFFGDGGFGCGGGGGGGGGGDFGD8DDDGCDFGAFGGF9>FAEFFGGG@EDGC8ECCFGGFFGGGGGGGGCCEDCEGAGFC>DGGF>CFG48E4552@AF)5)08DGFFFF>EGE:>7>@>F:*
@M03364:276:000000000-BLYN8:1:1101:17785:7823 2:N:0:1
GGACTACAAGGGTTTCTAATCCTGTTTGCTCCCCACGCTTTCGAGCCTCAGCGTCAGTTACAGACCAGAGAGCCGCCTTCGCCACTGGTGTTCCTCCATATATCTACGCATTTCACCGCTACACATGGAGTTCCACTGTCCTCTTCTGCACTCAAGTTTCCCAGTTTCCAATGACCCTCCCCGGTTGAGCCGGGGGCTTTCACATCAGACTTAAGAAACCGCCTGCGCTCGCTTTACGCCCAATAAATCCG
+
CCCCCGGGGGGGGGGGGGGGGGGGGGGGGGGGGGGGGGGGGGGEGGGGGGGGGGGGGGGGGGGGGGGGGGGGGGGGGGGGGGGGGGGGGGGGGGFGGGGGGGGGGGGGGGGGGGGGGGGGGGGGGGGGGGGGGGFGGGGGGFGGGGGGGGGGGGGGEFGGGGGGGDCGCFFGGGGGGGGGGGDGGGGGGGGGGGGGGGGGGGFGFC+;4CDG:FGG75CGFGFFFF0BFEEBGDFAFBGGGF:FGG=2C<)
@M03364:276:000000000-BLYN8:1:1101:9051:7832 2:N:0:1
GGACTACAAGGGTTTCTAATCCTGTTTGCTCCCCACGCTTTCGCACCTGAGCGTCAGTCTTCGTCCAGGGGGCCGCCTTCGCCACCGGTATTCCTCCAGATCTCTACGCATTTCACCGCTACACCTGGAATTCTACCCCCCTCTACGAGACTCTAGCTTGCCAGTTTCAAATGCAGTTCCCAGGTTGAGCCCGGGGATTTCACATCTGACTTAACAAACCGCCTGCGTGCGCTTTACGCCCAGTAATTCCG
+
CCCCCGFGGGGGGGGGGGGGGGGGGGGGGGGGGGGGGGEGGGGGGGGGGGGGGGGGGGGGGGGGGGGGGGGGGGGGGGGGGGGGGGGGGGGGGGGGGGGGFGGGGFGGGGGGGGGGGGGGGGGGGGGGGGGGGGGGGGGGGGGGDGGGGGGGFGGGFFFGGGGGCGFGCECFGGGGGGGGGGGGGECCFGGGGGGG5EGFFGGFFGFGFGGGCFGGCGG=BGFFFFFF0@>EGGFFFFGGGFFF7FFFGG*
@M03364:276:000000000-BLYN8:1:1101:9237:7843 2:N:0:1
GGACTACCGGGGTTTCTAATCCTGTTTGCTCCCCACGCTTTCGAGCCTCAGTGTCAGTTACAGGCCAGAGAGCCGCTTTCGCCACCGGTGTTCCTCCATATATCTACGCATTTCACCGCTACACATGGAATTCCACTCTCCTCTCCTGCACTCAAGTCTACCAGTTTCCAATGCATACAATGGTTGAGCCACTGCCTTTTACACCAGACTTAATAAACCACCTGCGCTCGCTTTACGCCCAATAAATCCGG
+
CCCCCGFGGGGGGGGGGGGGGGGGGGGGGGGGGGGGGGGGGGGGGGGGGGFCFGGGGGGGFGGGGGGGGGCEGGDGGGGGGGGGGGGGGGGGGGGGFGGGGGGGGGGGE:?FGGGGGGGGGGGGGGFGGGGGGGA=FGGGGGGGGFGGGGGFGGFGGGGGFGGG7C,7=EF9@FGFCC,EFGEGFG66CCE?F6FFFGFF>FAGFFGFF?DF7CDGF7,:?CFEDEB8@BD?FDFEBDEEC5;A7@67CD5
@M03364:276:000000000-BLYN8:1:1101:12636:7890 2:N:0:1
GGACTACCGGGGTTTCTAATCCTGTTTGCTCCCCACGCTTTCGCACCTGAGCGTCAGTCTTTGTCCAGGGGGCCGCCTTCGCCACCGGTATTCCTCCAGATCTCTACGCATTTCACCGCTACACCTGGAATTCTACCCCCCTCTACAAGACTCTAGCCTGCCAGTTTCGAATGCAGTTCCCAGGTTGAGCCCGGGGATTTCACATCTGACTTAACAAACCGCCTGCGTGCGCTTTACGCCCAGTAATTCCG
+
CCCCCGGGGGGGGGGGGEFGFGGGGGGGGGGFFGGGGDGGGGGGGGEFGDGGGGGGGGGGGGGGEGGGFGGGGGGGGGGDGGGGGFGGGGGGFGFDG@F9FGGGGGGGGGGGGGGGGGGGDEGGGGGGGGFFGGGFGGGDGCBFGGGGGGGGGGFGGGGDGGGGGEFGGGEGC,,>AFCGD9DFGCCEGGDGGGGGCGGGGGGGFGGGDFFGGCFFCGG7BG>B6@0>15>BGGGF63;?C@:?GCFFGG4
@M03364:276:000000000-BLYN8:1:1101:6854:7890 2:N:0:1
GGACTACAGGGGTATCTAATCCTGTTTGCTACCCATGCTTTCGAGCCTCAGCGTCAGTTACAGACCAGACAGCCGCCTTCGCCACTGGTGTTCTTCCATATATCTACGCATTTCACCGCTACACATGGAGTTCCACTGTCCTCTTCTGCACTCAAGTTTCCCAGTTTCCGATGCACTTCTTCGGTTGAGCCGAAGGCTTTCACATCAGACTTAAGAAACCGCCTGCGCTCGCTTTACGCCCAATAAATCCG
+
CCCCCGGGGGGGGGGGGGGGGGGGGGGGGGGGGGGGGGGGGGGGGGGGGGGGGGGGGGGGGFGGGGGGGGGGGGGGGDGGGGGGGGGGGGGGGGFGGGGGGGGGGGGGGGGGGGGGGGGGGGGG@FGG<=FGGGCFGGGGGGGGFGFGGGGGGGGGGGGGGGGFGGF>FGGGEGFGGGG8FGGGGGGGDGGGG6CGGGGF8CEGFGGGG>CFCFGGGGGGDGE))/5?2;AEGDGEFFGGGF0A<F+9CC9
@M03364:276:000000000-BLYN8:1:1101:26012:7892 2:N:0:1
GGACTACTCGGGTTTCTAATCCTGTCTGCTCCCCACGCTTTCGCACCTGAGCGTCAGTCTTCGTCCAGGGGGCCGCCTTCGCCACCGGTATTCCTCCAGATCTCTACGCATTTCACCGCTACACCTGGAATTCTACCCCCCTCTACGAGACTCAAGCCTGCCAGTTTCGGATGCAGTTCCCGGGTTGTGCCCGGGGATTTCACATCCGACTTGCAAGACCGCCTGCGTGCGCGTTACGCCCAGTAATACCG
+
C9CCCFEGGG>CF,CCF<FFFG@EF,CEEEFGDCFBFEGDGGGGGGED,EFEEGE:CFEEECCFGF@FFE+@@@FC7::EFGC7CEFGCCDDEGA5FFE99A;<E,?FGD+C<FDE9C78++A,@FF8F8?AFA;;F,@>8+@?DG8886C:,>D,48DF,@8873E,@>5*1,4>A9EFD5CEGC=*=F6,/:EC55?+;7C7+*;D*/:*7****2C=>=@11>>)35>5)1)2:(**1.():*8)001
@M03364:276:000000000-BLYN8:1:1101:24394:7908 2:N:0:1
GGACTACTGGGGTATCTAATCCTGTTTGCTCCCCACGCTTTCGAGCCTCAGCGTCAGTTACAGACCAGAGAGCCGCCTTCGCCACTGGTGTTCCTCCATATATCTACGCATTTCACCGCTACACATGGAATTCCACTCTCCTCTTCTGCACTCAAGTCTCCCAGTTTCCAATGACCCTCCCCGGTTGAGCCGGGGGCTTTCACATCAGACTTAAGAAACCGCCTGCGCTCGCTTTACGCCCAAGAAATCCG
+
CC9CCGCFGFGGFCFEFFDFGGGFEFGGGGFGGGGEGGGGGGGGGDGFGFFGGEGGGAFFGFGGGGGFCFGDFGGCEEEE@FEEEGGGGGGGG9EFGFGGGG9?FEFG@GEEFAEGFBFEC@B=EG9FB,C?FFGGDGGGGGGGC,@DGFF=BGF?3@FCE888A>3>8E9EFFAF=FGDGG6>BECGGGGGGCC8*:2<?@FCAC+8*;?8CDG>F<FC>E:08),>0>>ECDG<F<EEEF:)2*<<DGC
@M03364:276:000000000-BLYN8:1:1101:7068:7926 2:N:0:1
GGACTACTGGGGTATCTAATCCTGTTTGCTCCCCACGCTTTCGCACCTGAGCGTCAGTCTTTGTCCAGGGGGCCGCCTTCGCCACCGGTATTCCTCCAGATCTCTACGCATTTCACCGCTACACCTGGAATTCTACCCCCCTCTACAAGACTCTAGCCTGCCAGTTTCGAATGCAGTTCCCAGGTTGATCCCGGGGATTTCACATCCGACTTGACAGACCGCCTGCGTGCGCTTTACGCCCAGTAATTCCG
+
CCCCCGGGGGGGGGGGGGGGGFGGGGC@FGGEFEGGGGGGGGCEGGEGGFFF@FEEFFFGF<FGFFFFCFDGCECF=EGGGGGEGGGDGFGG<@EEE@FG,<EFGG9D7FGEFGGGGGGDGGGFG?FFDGGDF<DC=>=:CE6=FGDFGGGGGGGGGGGF@CFCFGGCEBDFCCFAF9<FED6>ACC,,,?=CGC*=4CE8:1=B<DGDCDGGCFFGFFF3CEFFF6B?5BF5DC</1*/C3:6>>FBFG2
@M03364:276:000000000-BLYN8:1:1101:8017:7926 2:N:0:1
GGACTACTGGGGTATCTAATCCTGTTTGCTACCCATGCTTTCGAGCCTCAGCGTCAGTTACAGACCAGACAGCCGCCTTCGCCACTGGTGTTCTTCCATATATCTACGCATTTCACCGCTACACATGGAGTTCCACTGTCCTCTTCTGCACTCAAGTTTCCCAGTTTCCGATGCACTTCTTCGGTTGAGCCGAAGGCTTTCACATCAGACTTAAGAAACCGCCTGCGCTCGCTTTACGCCCAATAAATCCG
+
CCCCCGGGGGGGGGGGGGGGGGGGGGGGGGGGGGGGGGGGGGGGGGGGGGGGGGGGGFGGGGGGGGGGGGFGGGGGGGGFGGGGGGGGGGGGGGFFGGGGGGGGGGGFFGGGGGGGGGGGEGGGGGGGGGGGGGGGGGGGGFCGGGGGGGGGGGGGFGGGGGGGGGGGGGGGGGGGGGGGGGGDGGG8DGGGGGGGFGGF8CFFF5+CFGGFCCFFG*:,@EFF24(6>E:BGGGFC@GGGFFFGG67@F:
@M03364:276:000000000-BLYN8:1:1101:19667:7929 2:N:0:1
GGACTACCCGGGTTTCTAATCCTGTTTGCTCCCCACGCTTTCGCACCTGAGCGTCAGTCTTTGTCCAGGGGGCCGCCTTCGCCACCGGTATTCCTCCACATCTCTACGCATTTCACCGCTACACATGGAATTCTACCCCCCTCTACAAGACTCTAGCCAACCAGTTTCAGATGCAATTCCCAAGTTAAGCTCGGGGCTTTCACATCTGACTTAATTGACCGCCTGCGTGCGCTTTACGCCCAGTAATTCCG
+
CCCCCGGGGGGGGGGGGGGGGGGGGGGGGGGGGGGGGGGGGGGGGGGGFFGGGGGGGGGGGGGGGG9FFGGGGGGGGGGGGGGGGGGDGDFGGGGGCGGGGGGGG9?FEGDGGAFGFGGGFGGGGGGG<DFGGGGGGFGGGGGGCFF9EGGFGGGGGGGGGGGGFGGGGGGGGGGGFFGGGG8EGGGCFGFGGGGGGEGFGGGGFGGGCFFG+CDFGGGFFGEDFFFE?3BBDDGFF?E?EDFFG7F>FG>
@M03364:276:000000000-BLYN8:1:1101:6460:7942 2:N:0:1
GGACTACTCGGGTATCTAATCCTGTTTGCTCCCCACGCTTTCGCACCTGAGCGTCAGTCTTCGTCCAGGGGGCCGCCTTCGCCACCGGTATTCCTCCAGATCTCTACGCATTTCACCGCTACACCTGGAATTCTACCCCCCTCTACGAGACTCTAGCTTGCCAGTTTCAAATGCAGTTCCCAGGTTGAGCCCGGGGATTTCACATCTGACTTAACAAACCGCCTGCGTGCGCTTTACGCCCAGTAATTCCG
+
CCCCCGGGGGGGGGGGGFGGGGGGGGGGGGGGGGGGGGGGGGGGGGGGGGGGGGGGGGGGGGGGGGGGGGGGGGGGGGGGGGGGGGGGGGGGGGGGGGGGGGGGGGGGGGGGGGGGGGGGGGGGGGGGGGGGGGGGGGGGGGGGGGGGGGGGGGGGGGGGGGGGGGDGFGGGGGGGGGGGGGGGGGC6CGGFGGDGGEGDFGGGFD7CCGGGGGGGFFGGFGDFFFFF:EFEGGGFFFGGG::6FCF<7C*
@M03364:276:000000000-BLYN8:1:1101:16030:7959 2:N:0:1
GGACTACTAGGGTATCTAATCCTGTTTGCTCCCCACGCTTTCGCACCTGAGCGTCAGTCTTTGTCCAGGGGGCCGCCTTCGCCACCGGTATTCCTCCACATCTCTACGCATTTCACCGCTACACATGGAATTCTACCCCCCTCTACAAGACTCTAGCTGACCAGTATCAGATGCAATTCCCGGGTTAAGCCCGGGGATTTCACATCTGACTCAATCAACCGCCTGCGTGCGCTTTACGCCCAGTAATTCCG
+
CCCCCGGGGGGGGFGGGGGGGGGGGGGGGGGGGGGGGGGGGGGGGFGFGGGEGGEEGGGGGGGGGCFFGGGGGGGGGGGGGGGGGGGGGGGGGGGFEGGGGGGGGGGFECFGGFGGGGGGGGGGGGGGCFGFGFFG=FF7CGGGGGGCFG8DGGGGGGGGGGGGGFFFGGGFFGGGGGGGCECGGGG9FGGGGGGGCGCCC@:8FCCFD>>+7>7@F4ECBGED<F>F(>EFGGGAFFCEG@<FFCF<772
@M03364:276:000000000-BLYN8:1:1101:4059:7994 2:N:0:1
GGACTACAAGGGTATCTAATCCTGTTTGCTCCCCACGCTTTCGAGCCTCAGTGTCAGTTACAGGCCAGAGAGCCGCTTTCGCCACCGGTGTTCTTCCATATATCTACGCATTTCACCGCTACACATGGAGTTCCACTGTCCTCTTCTGCACTCAAGTTTCCCAGTTTCCGATGCACTTCTTCGGTTGAGCCGAAGGCTTTCACATCAGACTTAAGCAACCGCCTGCGCTCGCTTTACGCCCAATAAATCCG
+
CCCCCFGGGGGGGGGGGGGGGGFGGGGGGGGGFGFGDGGGGGGGGGGFGGGGGEGGCCFFFGGGGGGGGGAEGGGGGGGGGGGGGGGF>FFFGGGDGGGGGGGGGGGGGGGGGGFGCFGDCGGGFGGGGGFFDGGCD=;<>DFD9EF;A,EDGGGDE>;EGGGGFFGFGGGGGGFGG?EEA=DEGG>7FFFGEGGDGGGGFFE>ADFG>CCC7@:+;C,19>D99F2?>DB:**9>FFGCEF;FGG=CC*2
@M03364:276:000000000-BLYN8:1:1101:22653:7999 2:N:0:1
GGACTACCGGGGTATCTAATTCTGTTTTCTCCCCACGCTTTCGAGCCTCAGCGTCAGTTACAGTCCAGAGAGTCGCCTTCGCCACTGGTGTGTTTCCTAATCTCTACGCCTTTCACCGCTCCCCCAGGGATTTCCCTCTCCTCCCCTGCCCTCTAGATACTCAGTTTGGAATTCAGTACTCGGGGTGAGCCCAAGTATTTTACCATCCACTTTAGTATTCGCCTACGCTCCCTTTACGCCCAATAAATTCC
+
A@--A<,C:CFF+6C,C,E<,C,,CEE,,,<CFE,@+@:BF,@,,8@,C8@EEE@7:FC,9C<F@C@,EFC::C:+@@C,4:F,BB8EC=C,,4@,<5:5,,9CE,?<7+,8E:,9F7F8+8++++4A+4,8,9,,,8,AE43+6B,+,,8+8D,,,,3=;EA,7CED+,@,,7,5@,;@;++++@**:ECF,145,5,=+59*42;@4?8C*4+BCF,465A2-)682>>F<>D)835CE):5**@)+;3
@M03364:276:000000000-BLYN8:1:1101:5956:8026 2:N:0:1
GGACTACAAGGGTATCTAATCCTGTTTGCTCCCCATGCTTTCGTACCTCAGCGTCAGTATTAGGCCAGATGGCTGCCTTCGCCATCGGTATTCCTCCAGATCTCTACGCATTTCACCGCTACACCTGGAATTCTACCCCCCTCTACGAGACTCAAGCCTGCCAGTTTCGGATGCAGTTCCCGGGTTGAGCCCGGGGATTTCACATCCGACTTGACAGACCGCCTGCGTGCGCTTTACGCCCAGTAATTCCG
+
CCCCCGGGFGGGGGGGGGGGGGGGGGGGGGGGGGGGGGGGGGGGGGGGFGGGGFGGGGGGGFGGGGGGFGFGGGGGGGGGGGGGGGGGGGGGGGGFGGGGGGGGGGGGGFFFDFFFFEGGGGGGFGGGGGG8DGGGGGGGGGGGFGFG>EGGGGGGGGGFGGGGGGGACD6EGG8FFFEDFGECFGGGDGGGGDGGEGG?@@CD@9?DGDD5**0+64:FEEFF<A6B;BEEGGGFFFGD5)8?G:9)0:2
@M03364:276:000000000-BLYN8:1:1101:6192:8040 2:N:0:1
GGACTACTCGGGTTTCTAATCCTGTTTGCTCCCCACGCTTTCGAGCCTCAGCGTCAGTTACAGACCAGAGAGCCGCCTTCGCCACTGGTGTTCCTCCATATATCTACGCATTTCACCGCTACACATGGAATTCCACTCTCCTCTTCTGCACTCAAGTCTCCCAGTTTCCAATGCACACAATGGTTGAGCCACTGCCTTTTACATCAGACTTAAGAAACCACCTGCGCTCGCTTTACGCCCAATAAATCCGG
+
CCCCCGGGGGGGGGGGGGGGGGGGGGGGGGGGGGGGGGGGGGGGGGGGGGGGGGGGGGGGGGGGGGGGGGGGGGGGGGGGGGGGGGGGGGGGGGGGGGGGGGGGGGGGGGGGGGGGGGGGGGFGGGGGFFFGGGGGGGGGGGGFFGGGGGGGFFGFDFFFGGGGGFGDCFGGGGGGGGGGGGFGFGGGGF,@ECEGGGGGGGGGFGGFGGGGGGGGGG,15CFFDFFEFFFEGGGFFFGCEF@AGDFFCDD
@M03364:276:000000000-BLYN8:1:1101:26209:8053 2:N:0:1
GGAGTACAGGGGTATCTAATCCTGTTTGATCCCCACGCTTTCTAGCCTCAGACTCAGTTACATGTCAGAGATCCGCATTAGCCACCGGGGTTCCACCATTATGCGCTGCATTTGACAGCTAAACAATGAATTCCACGCTACTCACCTGCACTAAATTCTAGTTGTTTACAATGCATACACTAGTTGTGCTAACACCTAGTACACTAGACTTCATAAATCAAGTGCGCTCGCCTTCCGTCCAACTAATCTGG
+
8@C-,;,<,6,F@;<<@@<<,,C,FD,;,C,,,,;@@@,8,,,,,,,;,,;,,;,C,C<FEC,,,,,,;C,,,,9@+BB,@@@BE,@F+8C7<<@,,A,,,,,5,6+8+,,9E,,:,,,,,,,,9,9,C,,CE<,9+84+@@,+,6@,,4,+,64,,,@D,4,7?,D;,3@,,@D88,=,@,,@,,3+,,,3,,6+@,3@F7AC+=+2=7C+5+2?++,2*,+***)3)3**/3*))),4:F()02+012+
@M03364:276:000000000-BLYN8:1:1101:13068:8068 2:N:0:1
GGAATATTGGGGTATCTAATCCTGTTTGCTCCCCACGCTTTCGAGCCTCAGCGTCAGTTACAGACCAGAGAGCCGCCTTCGCCACTGGTGTTCCTCCATATATCTACGCATTTCACCGCTACACATGGAATTCCACTCTCCTCTTCTGCACTCACGTCTCCCAGTTTCCAATGACCCTCCCCGGTTGAGCCGGGGGCTTTCACCTCGGACTTAAGAACCCGACTGCGCTCGCTTTACGCCCAATAAATCCG
+
-BC-AF,,C6,8766<,,EC@,C<FGD,CC@F<@,66+BF@C@C6BC@,CFGC@,,B<E9EAA@CF8CEC@F<@++7B:EG:8B7F==,:C=<?@F8,:@<,,9,,54+,84CF9,B@4=B@,A,A5EFFF,C?DEFGF=876B>,ED,@,=@,863+,>=@DCA,@EFG,;EGGGGD?33BEE>C>F7,:89>CD5E>6+=,*;*/9)))2:CCG77C*)*0(4A@A0.8BD**)/4:EGD()9*9)*29
@M03364:276:000000000-BLYN8:1:1101:18596:8107 2:N:0:1
GGACTACACGGGTATCTAATCCTGTTTGCTCCCCACGCTTTCGCACCTGAGCGTCAGTCTCCGTCCAGGGAGCCGCCTTCGCCACCGGTATTCCTCCAGATCTCGACGCATTTCACCGCTACACCTGGAATTCCCCCCCCCTCGCCTGCACTCAAGCCTCCCAGTTTCGAATGCACCTCCCCGGGTGAGCCGGGGGTTCTCACATCCGACTTGAACGACCGCCTGCGTTCGCTTTACGCCCAGTAATTCCG
+
CCCCCEG<,87FC+C@F@CFECFFFE<FGF9CCC<7C@F@DGGE::FFC8ECBCF,C<,@,9@:EF,9,868C,@FDFCGGGD:BE4F>+CFGA;BFF,5AA=@,AFCD:=FFEEECFD8+>4EE8,,,3E>=?,8+36@B3+**5*33,>FG,8DC*6,>EG6D,>D=:,,,,1,0=CFG5EG7CC*;<F8E58C*?*+:7C*99CD*9597:06*1*5)*73:F()(0.5<F*6@FGEG@()*2*):79
@M03364:276:000000000-BLYN8:1:1101:11238:8151 2:N:0:1
GGACTACTAGGGTATCTAATCCTGTTTGCTCCCCACGCTTTCGCACCTGAGCGTCAGTCTTTGTCCAGGGGGCCGCCTTCGCCACCGGTATTCCTCCACATCTCTACGCATTTCACCGCTACACATGGAATTCTACCCCCCTCTACAAGACTCTAGCTGACCAGTATCAGATGCAATTCCCGGGTAAGCCCGGGGATTTCACATCTGACTCAATCAACCGCCTGCGTGCGCTTTACGCCCAGTAATTCCGT
+
CCCCCGGGGGGGGGFGGGGGGFGGGGGGGGGGGBFGGGEEFGGEEEGFGCGFGGGGGGGGGGGGGGGGGGGGGGGGEGDGFEGEGCGEGDGAFGFGCFFGGGGGGGGGDEGGGGGGGGDEFGGGDGGGDFGGGGGGFGGGGGGGGGGFGGGGEGFGGGGGGGGCGGFGGBD99EGGGGGGGGGG:::CFFFGDGG:?CF7:+=8FGC:1C76CF709<F5):8?@D1)(.)7CCG9>FG*5>(8>GF9FF*
@M03364:276:000000000-BLYN8:1:1101:8913:8159 2:N:0:1
GGACTACCGGGGTATCTAATCCTGTTTGCTCCCCACGCTTTCGCACCTGAGCGTCAGTCTTTGTCCAGGGGGCCGCCTTCGCCACCGGTATTCCTCCAGATCTCTACGCATTTCACCGCTACACCTGGAATTCTACCCCCCTCTACAAGACTCTAGCCTGCCAGTTTCGAATGCAGTTCCCAGGTTGAGCCCGGGGATTTCACATCCGACTTGACAGACCGCCTGCGTGCGCTTTACGCCCAGTAATTCCG
+
CCCCCGGGGGGGGGGGGGGEGGGGGGGGGGGGGGGGGGGGGGGEEGGGFGGGGGGGGGGGGGGGGGGGFGGGGDGGGGEGGGGGGFGGGGGGGGGGEDCFGCEFGGGGGGGG9FGGGGGGGGGG=FGGGGGGGGGG,DGGGGGGACFC9DFGE9CEGGGGGGFGFGGGGGGGGFGC?FGCCEFFGGGGGGGGGDGG5EGGFFGGFFFGDDGGC>F+**8CDGBF?F;D0>>EGGGFFFAEGF:?7>8:7>2
@M03364:276:000000000-BLYN8:1:1101:17719:8179 2:N:0:1
GGACTACTGGGGTATCTAATCCTGTTTGCTACCCATGCTTTCGAGCCTCAGCGTCAGTTACAGACCAGACAGCCGCCTTCGCCACTGGTGTTCTTCCATATATCTACGCATTTCACCGCTACACATGGAGTTCCACTGTCCTCTTCTGCACTCAAGTTTCCCAGTTTCCGCTGCACTTCTTCGGTTGAGCCGAAGGCTTTCACATCAGACTTAAGAAACCGCCTGGGCTAGCTTTACGCCCAATAAATCCG
+
C?C-<CFG?FDC@6FGGCFD;CFFFG@F<F@C<CCEF<A,CE@,CC+EFEEGEEFGGFFFFDFGFGG6@7,@<FFGCEFFGG7:CBEFGFGCG?AEF<E<@?@FEFBFC,4,,,A<,@F>:F@4E,<F,A<:E,9E;,9EEG99,CCDFD4AE8,@@D478,,@FEDFG6+BC8,,3@,:@,6+@=+=D88C6+38@:8,<+E9;@FDCFFF7=DG+*,,**9-))()();AD+=9B>>7C>1A4>+7;7C
@M03364:276:000000000-BLYN8:1:1101:28073:8195 2:N:0:1
GGACTACTGGGGTATCTAATCCTGTTTGCTACCCATGCTTTCGAGCCTCAGCGTCAGTTACAGACCAGACAGCCGCCTTCGCCACTGGTGTTCTTCCATATATCTACGCATTTCACCGCTACACATGGAGTTCCACTGTCCTCTTCTGCACTCAAGTTTCCCAGTTTCCGATGCACTTCTTCGGTTGAGCCGAAGGCTTTCACATCAGACTTAAGAAACCGCCTGCGCTCGCTTTACGCCCACTAAATCCG
+
CCCCCFG9FGGEGGGGGGGGGGFGGGFFGGDFGGG88FGGFAFF8,FGFGGGDGGGGGGGGGGGDGGG<CCFF7@FEGGGFGGGDGGGGGGGGCFDGGGGGGGGFEGCGGCGG9<DCFF8=FGFFDFGFEFGGFFGGGGGFCGGFGGGGG8=DED?BE9>9ED8EFDD==6BGCDFFGGF8,@8FECC,>DEEEGG,DFGG77EFFGGGGGGD+?C298,359@)?@E9??47CCCF<EGGE(=7CAFGG<
@M03364:276:000000000-BLYN8:1:1101:4444:8208 2:N:0:1
GGACTACTGGGGTTTCTAATCCTGTTTGCTCCCCACGCTTTCGCACCTGAGCGTCAGTCTTTGTCCAGGGGGCCGCCTTCGCCACCGGTATTCCTCCAGATCTCTACGCATTTCACCGCTACACCTGGAATTCTACCCCCCTCTACGAGACTCTAGCTTGCCAGTTTCAAATGCAGTTCCCAGGTTGAGCCCGGGGATTTCACATCTGACTTAACAAACCGCCTGCGTGCGCTTTACGCCCAGTAATTCCG
+
CCCCCGGGGGGGGGGGGGGGGGGGGGGGGGGGGGGGGGGGGGGGGGGGGGGGGGGGGGGGGGGGGGGGGGGGGGGGGGGGGGGGGGGGGGGGGGGGGGGGGGGGGGGGGGGGGGGGGGGGCGFGGGGGGGGGGGGGGGFGGGGGCFFEGGGGGGFFGGGGGGGGGGGGGGGGGGDGGGFGGGGGGFDGGGGGGGGGGGGCDFFFAG727:CGDGFGGGGGFGFFFFFF?DFFD5CB??EGG:6@FCFFGG7
@M03364:276:000000000-BLYN8:1:1101:10211:8216 2:N:0:1
GGACTACTAGGGTTTCTAATCCTGTTTGCTCCCCACGCTTTCGCACCTGAGCGTCAGTCTTCGTCCAGGGGGCCGCCTTCGCCACCGGTATTCCTCCAGATCTCTACGCATTTCACCGCTACACCTGGAATTCTACCCCCCTCTACGAGACTCTAGCTTGCCAGTTTCAAATGCAGTTCCCAGGTTGAGCCCGGGGATTTCACATCTGACTTAAGAAACCGCCTGCGCTCGCTTTACGCCCAATAAATCCG
+
CCCCCGGGGGGGGGGGGGGGGGGGGGGGGG<EFGGFGGGGGGGGDGGG@8FFEGGGGGDFFGGGGGGGFGGGGGGGGGGGGGGGGFGGGGGGGGGGGGFGGFGGGGGGGCCEFGGGGGGCFDFGGCGGGGGGGGGGGGGGGGGG9EGEEC+:F;;FEFGFGGFGGGGG,>FGFFFFEDGGG,>CFDFGGGGGGDCGCCGGGGGGFGGGGFGG+;+215CFEGE;DF6)73):D554@:DEED677*=-00)
@M03364:276:000000000-BLYN8:1:1101:2846:8223 2:N:0:1
GGACTACAGGGGTATCTAATCCTGTTTGCTACCCATGCTTTCGAGCCTCAGCGTCAGTTACAGACCAGACAGCCGCCTTCGCCACTGGTGTTCTTCCATATATCTACGCATTTCACCGCTACACATGGAGTTCCACTGTCCTCTTCTGCACTCAAGTTTCCCAGTTTCCGATGCACTTCTTCGGTTGAGCCGAAGGCTTTCACATCAGACTTAAGAAACCGCCTGCGCTCGCTTTACGCCCAATAAATCCG
+
CCCCCGGGGCFGGGGGGGGGGGGGGGGGGGGGGGGGGFGGGGGGGGGGGGGGGBEGD6EFGGGGGGGGGGGGGGGGGEEGGGGGGGGGGGGGGGGGGFGGGGGGGGDDFGFGGGGFGFG>EGGGGGFFGGGDGGFFGGGGGGGGGGGGGGGGGGGGGGGGGGGGGGGGGGGGGGFGGGGC,DFEGGDGGGGGGGGGGGGGFCFFFFGGCCFCF+;@FCFFEGFFFF=42?EBGGDEF;GGGD7AGGFCGFC
@M03364:276:000000000-BLYN8:1:1101:21905:8223 2:N:0:1
GGACTACTAGGGTATCTAATCCTGTTTGCTACCCATGCTTTCGAGCCTCAGCGTCAGTTACAGACCAGACAGCCGCCTTCGCCACTGGTGTTCTTCCATATATCTACGCATTTCACCGCTACACATGGAGTTCCACTGTCCTCTTCTGCACTCAAGTTTCCCAGTTTCCGATGCACTTCTTCGGTTGAGCCGAAGGCTTTCACATCAGACTTAAGAAACCGCCTGCGCTCGCTTTACGCCCAATAAATCCG
+
CCCCCGGGGGGGGGGGGGGGGGGGGGGGGGGGGGGGGGGGGGGDGGGGGGGGGGGGGEGGGGGFGGGGGGGGGGGGGGGGGGGGGGGGGGGGGGGGGGGGGGGGGGGGGGGGGGGGGGGGGGGGFGBFFGGGGGFGEGGFGGGDAEGGGFGFGGGGGGGGFGGEAEGGGGGGGGGGGGGGGGGGGGDFGGGDCGGDGGGGGGGGFGGGGG5CGFGGGGG>DGFFFFB>>??DDFFCF0CEED15<F66CD8
@M03364:276:000000000-BLYN8:1:1101:10448:8237 2:N:0:1
GGACTACTGGGGTTTCTAATCCTGTTTGCTCCCCACGCTTTCGTCCCTGAGCGTCAGTGTACATCCAGTAAATTGCCTTCGCCATTGGTGTTCTTCCTAATATCTACGCATTCCACCGCTTCACTAAGAATTCCATTTACCTCTATGTAACTCTAGTTTGCTAGTATCCAAAGCGGGCTGAGGTTGAGCCTCAGGCTTTAACTCTAGACTTAACAAACCGCCTGCGTGCGCTTTACGCCCAGTAATTCCG
+
CCCCCGGGGGGGGGGGGGGGGGGGGGGGGGGGGGGGGGGGGGGGGGGGGGGGGGGGGGGGGGGGGGGGGGGGGGGGGGGGGGGGGGGGGGGGGGGGGGGGGBFGGGGGGGGGGGGGGGGGGGGGFAEFCGGGGGGGGGGGGGGGAFGGCDFGGGGGGGGGGGGFGGGGGGGGGGGGGDEGGGGGGGG8FFFFFGGGGGGGDFFFFCC97@DFDGG7CF>>5EDFFEDEFFFFGFFEF?CCGFEA+:A5DG
@M03364:276:000000000-BLYN8:1:1101:8616:8248 2:N:0:1
GGACTACTGGGGTATCTAATCCTGTTTGCTCCCCATGCTTTCGTACCTCAGCGTCAGTATTAGGCCAGATGGCTGCCTTCGCCATCGGTATTCCTCCAGATCTCTACGCATTTCACCGCTACACCTGGAATTCTACCCCCCTCTACGAGACTCTAGCTTGCCAGTTTCAAATGCAGTTCCCAGGTTGAGCCCGGGGATTTCACATCTGACTTAACAAACCGCCTGCGTGCGCTTTACGCCCAGTAATTCCG
+
CCCCCGGGGFGGGDGGGGGGGGGGGGGGGGGGGGGGGGGGGGGGGGGGFFGFGGGDGFGGGGGGGGGGEGFGGGGGGGGGGFGFGGGGGGGGDFEFFFGGFFGGGGGFGGGGGGGGGGGGGGGGGGGGF8EGGGCEFGGGGGGGFGG>E6EGGGFGFGG?FGGGGGGFC9;;8ECFGFFGGGGGGGFFGDEGGGDG@GCGG@FG97B>FGGGGGGGGGGGEGDFFF@EFBFFGGG<FFEG=)6FDC@?FG*
@M03364:276:000000000-BLYN8:1:1101:23112:8254 2:N:0:1
GGACTACCGGGGTATCTAATCCTGTTTGCTCCCCACGCTTTCGAGCCTCAGTGTCAGTTACAGGCCAGAGAGCCGCTTTCGCCACCGGTGTTCCTCCATATATCTACGCATTTCACCGCTACACATGGAATTCCACTCTCCTCTCCTGCACTCAAGTCTACCAGTTTCCAATGCATACAATGGTTGAGCCACTGCCTTTTACACCAGACTTAATAAACCACCTGCGCTCGCTTTACGCCCAATAAATCCGG
+
CCCCCGGGGDGGGGGGGGGGGGGGGGGGGGGGGGGGGGGGGGGGGGGFGGGGGGGGGGGGGAGFGGGGGGGGGGGGDGGGGGEGGGGGGGGGGFEBFFGGGGFFGGGGGGGGGGFGGGGGGGGGFGGGFFG?FGGGGGGGGGGGGFGFG8EDFEFDFCFCEFGDCDGGC;;DEFGGGFGGGGGGCECFCFFCCFG6ECGD7DFGFGG5@7?C==>DCD6>FC60<;(?94;?F8@CA?BEG)3=D+@?FGD
@M03364:276:000000000-BLYN8:1:1101:11561:8280 2:N:0:1
GGACTCCAGGGGTTTCTAATCCTGTTTGCTCCCCACGCTTTCGAGCCTCAGCGTCAGTTACAGACCAGAGAGCCGCCTTCGCCACTGGTGTTCCTCCATATATCTACGCATTTCACCGCTACACATGGAATTCCGCTCTCCTCTTCTGCACTCAAGTCTCCCAGTTTCCAATGACCCTCCCCGGTTGAGCCGGGGGCTTTCACATCAGACTTAACAAACCGCCTGCGCGCGCTTTACGCCCAATAAATCCG
+
CCCCC,C66FCFCGCAF,EE<FFGFGGGA<F8CCCBE7@CCFF8FCDGG,;EFF,,B@6CFFG,F<EF,F<F7A++@CFE@F@F=F<=CF=FGGGGFC,:9F,CE,5AFF7=FFFGGGEC@FF8EEBEF,5?,F,@>E8,@DEF,@=EDGC+@@EF,3,@FD=FB=DG8EFFD3ED8,DE86CB@E8CF7,3*@CEG:ECGCCG>*0*C<<F++++*2A5>=)33A0:2>DF5*94?11:C@1)>F*6>7>
@M03364:276:000000000-BLYN8:1:1101:5391:8284 2:N:0:1
GGACTACTCGGGTTTCTAATCCTGTTTGCTCCCCACGCTTTCGAGCCTCAGTGTCAGTTACAGGCCAGAGAGCCGCTTTCGCCACCGGTGTTCCTCCATATATCTACGCATTTCACCGCTACACATGGAATTCCACTCTCCTCTTCTGCACTCAAGTCTCCCAGTTTCCAATGACCCTCCCCGGTTGAGCCGGGGGCTTTCACATCAGACTTAAGAAACCGCCTGCGCTCGCTTTACGCCCAATAAATCCG
+
CCCCCGGGGGGGGGGGGGGGGGGGGGGGGGGGGGGGGGGGGGGGGGGGFGGGGGGGGGGGGGGGGGGGGGGGGGGGGGGGDGEGG?FEGGGGGFGGGGGGGGGGGGGGGGGGGGGGDGC>FGGGGGDGBCFGF9EGGGGGGGGGGCFFGGF?FFFGF=3;EDFGGGGGGGGGGCGDGFGGDGGGGDEGGGGGGDGGGGGGGG?C>FFGGGGG>>F+2>F65:>?DF()..8>DG39F:EGG::FGGF<769
@M03364:276:000000000-BLYN8:1:1101:23571:8311 2:N:0:1
GGACTACAAGGGTATCTAATCCTGTTTGCTCCCCACGCTTTCGAGCCTCAGTGTCAGTTACAGGCCAGAGAGCCGCTTTCGCCTCCGGTGTTCCTCCATATATCTACGCATTTCACCGCTACACATGGAATTCCACTCTCCTCTCCTGCACTCAAGTCTCCCAGTTTCCAATGCACACAATGGTTGAGCCACTACCTTTTACAACAGACTTAAGAAACCACCTGCGCTCGCTTTACGCCCAATAAATCCGG
+
CCCCCGG@GGGGGGGGGGGGGGGGGGFGGGEGGGG:CGGGGGGGGDGGGGGEGGGGGGGFGGGFGGGGF<FFGG>F7FDFGGGGGFGGGGGGG9EFGFGFFGGGGGGGGGGG<FGGGGGGGGGGG@BEG,EGGGGGC=,EEGG8,4@FGGGGGGGGGCCFGGGGFFGGGAEEFDCGGC+3=A,6>+=,2DFFC,6@9FFEGF,+*4*4;CFF7C><F>65:C*::?29@5))29=*62BEC36A*C@9F5C
@M03364:276:000000000-BLYN8:1:1101:28474:8340 2:N:0:1
GGACTACTGGGGTATCTAATCCTGTGTGCTACCCATGCTTTCGAGCCTCAGCGTCAGTTACAGACCAGACAGCCGCTTTCGCCTCCGGTGTTCCTCCATATATCTACGCATTTCACCGCTACACATGGAATTCCACTCTCCTCTCCTGCACTCAAGTCTCCCAGTTTCCAATGCACACAATGGTTGAGCCACTGCCTTTTACATCAGACTTAAGAAACCACCTGCGCTCGCTTTACGCCCAATAAATCCGG
+
@@@BCEEGGCFEGEFGGG<EC<FFG,CFDGGF@FFGGCFF<EGGFCF@8FFGGGEGGAFCCEFGFG,@FG<,CF@EECDF@F@@B@FG+88BFEFFFGCDFCECEAE@FG:CFGGFFEDEG74AE:E=FB,EFFCFGC>?>=8+4@4>ECE8=B,@@,37,>=8AE,@E,=,8DGCAF6@DFDGC>FFD=6:CEGGD,B92AC9+537**5C7CF+7?,@>C9):5>54354?1+9B=C15)(20;CCF)2
@M03364:276:000000000-BLYN8:1:1101:18083:8341 2:N:0:1
GGACTACCGGGGTATCTAATCCTGTTTGCTCCCCACGCTTTCGAGCCTCAGCGTCAGTTACAGACCAGAGAGCCGCCTTCGCCACTGGTGTTCCTCCATATATCTACGCATTTCACCGCTACACATGGAATTCCACTCTCCTCTTCTGCACTCAAGTCTCCCAGTTTCCAATGACCCTCCCCGGTTGAGCCGGGGGCTTTCACATCAGCCTTAAGAAACCGCCTGCGCTCGCTTTACGCCCAATAAATCCG
+
CCCCCCEGGGGGFCFGGCDFGFGGGGGGGGEGGGGFGGGGFFGEGGFFFGFGGFFEFFFGGGGFGCFD<FCEGGGGGGGGGGFE7EFGGGGCFFGFGFGGGGGGGGGGDGGGGFFGFGDCCEFGGFDFGGGGFGGGGGGGGGGGGDGGGGGG8,>FGGGGGGGGGDFGCGGC8,EFFDGGGGGEGE5@C7BEGEE85CF6;17;A4:*2;CGGFGC@**=DGA17)(0-7>@DFGAF?D:CB17FGFAC*9
@M03364:276:000000000-BLYN8:1:1101:20170:8358 2:N:0:1
GGACTACTGGGGTATCTAATCCTGTTTGCTCCCCACGCTTTCGCACCTGAGCGTCAGTCTTCGTCCAGGGGGCCGCCTTCGCCACCGGTATTCCTCCAGATCTCTACGCATTTCACCGCTACACCTGGAATTCTACCCCCCTCTACGAGACTCTAGCTTGCCAGTTTCAAATGCAGTTCCCAGGTTGAGCCCGGGGATTTCACATCTGACTTAACAAACCGCCTGCGTGCGCTTTACGCCCAGTAATTCCG
+
CCCCCGGGGGGGGCGFGGGGGGGGGGGGGGGGGGGGGGGGGGGGGGGGGGGGGGGGGGGGGGGGGGGGGGGGGGGGGGGGGGGGGGFGGGGGGGGGGFGGGGGGGGGGGEGGGGGGGGGEFF=FGFGGGGGGGGGGGGGGGGGG9AF:EEEGGGGGFGGGGDEGGGFGGF9CGGGGGGGGGGGFFDGGGGGGGGGCGGGFGGGGFFGGGGGGFGGGGCGGEEF<=FFFFFFFGGG<7<GGGE09C*@>FF*
@M03364:276:000000000-BLYN8:1:1101:14939:8371 2:N:0:1
GGACTACAGGGGTTTCTAATCCTGTTTGCTCCCCACGCTTTCGAGCCTCAGCGTCAGTTACAGACCAGAGAGCCGCCTTCGCCACTGGTGTTCCTCCATATATCTACGCATTTCACCGCTACACATGGAATTCCACTCTCCTCTTCTGCACTCAAGTCTCCCAGTTTCCAATGACCCTCCCCGGTTGAGCCGGGGGCTTTCACATCAGACTTAAGAAACCGCCTGCGCTCGCTTTACGCCCAATAAATCCG
+
CCCCCGGGGGGGGGEGDGGGDFGGGGGGGGGGFGGGGGGGGGGGGGEGFGGGEGGGGGGFGGGFGGGGGGFGGGGDGGGGGGGGGGGGFGGGGGGGGGGGGDFGGFFGGGGGGFGCGFEGGG9EDEFGFFGGGFGGGGGGGGGGGGGGGGG8F?GGFGGGGGGGGFGGGGFGGGADGFGEGGGGGGGGGGGGDGGGGGGGGGGGFGGCGFGDGFFDC;FFFG:?FF>BBFFDGCGBFFGGEFF49F*6:C9
@M03364:276:000000000-BLYN8:1:1101:25034:8375 2:N:0:1
GGACTACAAGGGTATCTAATCCTGTTTGCTCCCCACGCTTTCGAGCCTCAGTGTCAGTTACAGGCCAGAGAGCCGCTTTCGCCACCGGTTTTCCTCCATATATCTACGCATTTCACCGCTACACATGGAATTCCACTCTCCTCTCCTGCACTCAAGTCTACCAGTTTCCAATGCATACAATGGTTGAGCCACTGCCTTTTACATCATACTTAAGAAACCACCTGCGCCCGCTTTACGCCCAATAAAGCCGG
+
CCCCCDFGGFGGGGFGGCCE,CFACFGFGGGADFG:CB:@,@BF8FEEFEEDCFC,CF@FECFGGG?FGFFGG<FF@:75@@:@,<@FC:F,9EF9FGGCB<C?E?EF7@CEED9FAEEGD:,AEFCFG9?FDF94EC=E8,,6=>DFGGFGCBCGGGGFAECGGFA9,6,EFF9DFF@8=D?E>8?FGDGGF69DFEF7CFFCA7+5BC+BDC@85C6@F*3=@*)*:5/628:6A@E:7/-);:1);)1
@M03364:276:000000000-BLYN8:1:1101:25398:8382 2:N:0:1
GGACTACAAGGGTATCTAATCCTGTTTGCTCCCCACGCTTTCGTCCCTGAGCGTCAGTGTACATCCAGTAAATTGCCTTCGCCATTGGTGTTCTTCCTAATATCTACGCATTCCACCGCTTCACTAAGAATTCCATTTACCTCTATGTAACTCTAGTTTGCTAGTATCCAAAGCGGGCTGAGGTTGAGCCTCAGGCTTTAACTCTAGACTTAACAAACCGCCTACGAACGCTTTACGCCCAATAATTCCGG
+
CCCCCGGG<FGGGGGGGGGGGGGGFGGGGGGGGGGGGGGGGGGGGGGGGGGGGGGGGGGGGGGDGGGGFGGGGGGGFFGGGGGGGGFGFFGGGGGGFGGFGFGGGGGGGGGEGFFGGGGGGEGGGGGGGFGDGGGGGEBFFGGGGFFGCE=DG9EGGGGGGGFCBDEGGGGCEFCE>EEEGE?FG8=DDD,6=FFG6DEFGFGGFFGGGGD+CC>7?FFDDEEFB42*-:?6CGCEFFGEGFFFFFFECD3
@M03364:276:000000000-BLYN8:1:1101:2825:8395 2:N:0:1
GGACTACTCGGGTTTCCTCCCGTAGGAGTACACGTT
+
CCCCCGGGGGGGGGGGGGGGGGGGGGGGGGGGGGGG
@M03364:276:000000000-BLYN8:1:1101:11250:8407 2:N:0:1
GGACTACTGGGGTTTCTAATCCTGTTTGCTACCCACGCTTTCGAGCCTCAGCGTCAGTTACAGACCAGAGAGTCGCCTTCGCCACTGGTGTTCCTCCATATATCTACGCATTTCACCGCTACACATGGAATTCCACTCTCCTCTTCTGCACTCAAGTCTCCCAGTTTCCAATGACCTTCCTCGGTTGAGCCGAGGGCTTTCACATCAGACTTAAGAAACCGCCTGCGCTCGCTTTACGCCCAATAAATCCG
+
BCC<CFGFFGGGGGGGGGGGGGGGGGGFFEFGFEFGGCFGGGGFGGGGG<E<FCE:FFGGGGGGGDGCFGGGGFEGGGGCEEGGGGFCGGGGGGGGG=FAF,9CEEFBCEEGGGGBFFGGGGGGGFGGE,AEFGGGFFGGGCFCDECCDCGGGG8EFGA;FGD?FFFG8,>DFGG8=DEGGDE+FE68FF,@9C>5@D>@++@EFGFC4CCC:>7++ACGEGF2=F()6)5)5*77@:5EGF6FGG6<D47
@M03364:276:000000000-BLYN8:1:1101:15549:8414 2:N:0:1
GGACTACCAGGGTATCTAATCCTGTTTGCTCCCCACGCTTTCGCACCTGAGCGTCAGTCTTCGTCCAGGGGGCCGCCTTCGCCACCGGTATTCCTCCAGATCTCTACGCATTTCACCGCTACACCTGGAATTCTACCCCCCTCTACGAGACTCAAGCTTGCCAGTTTCCAATGCAGTTCCCAGGTTGAGCCCGGGGATTTCACATCCGACTTGACAGACCGCCTGCGTGCGCTTTACGCCCAGTAATTCCG
+
CCCCCGFFFFGGGFGGGGGGGGGDGGGGGGGGGGGGGGGGGGGEEGGGGGGGGGGGGGDGGGGEFGGGGGGGGGGGGGGGGGGGGGGGGGGGGGGGGGGGGGGGGGFGGGGGGGGGGGGG@FGGF?FDGDDFFGGGGEFGGGGGAGGDE6EFGGFGGGC8DECCFGG>,EDFCGGFFCC,<,DFGGGGCFEE5C:E/=CGGGGGA<CDGDC3**;CF*CFDGF??F>F(5@>DDG<F?>EGD8<7>*:F7*
@M03364:276:000000000-BLYN8:1:1101:4860:8415 2:N:0:1
GGACTACTAGGGTATCTAATCCTGTTTGCTCCCCACGCTTTCGAGCCTCAGTGTCAGTTACAGGCCAGAGAGCCGCTTTCGCCACCGGTGTTCCTCCATATATCTACGCATTTCACCGCTACACATGGAATTCCACTCTCCTCTCCTGCACTCAAGTCTACCAGTTTCCAATGCATACAATGGTTGAGCCACTCCCTTTTACATCAGACTTAAGAAACCACCTGCGCTCTCTTTACGCCCAATAAATCCGG
+
CCCCCGGGGGGGGGGGGGGGGGGGGGGGGGGGGDFEE@GGC@CEFGFGGGGCDGGG<FGGFFGFGGFE8CECF<@FGCDAFGGGGGGGE:FFGGGGGDGBEFFGGG<FGEGGGGDG,:=@FE?EE@EAF<<FGFCCAECGGGG88E94@C,6DG@8E@DCFF8DGGEGADA,8==,,,@,EGEGGEC??8,@<,@DFFGFGGG9CCF6:D2=2+=C9F,49@A@@:>E2*9>F>+9/(=1:)7ACC8>6C)
@M03364:276:000000000-BLYN8:1:1101:21200:8417 2:N:0:1
GGACTACCGGGGTATCTAATCCTGTTTGCTCCCCACGCTTTCGCACCTGAGCGTCAGTCTTTGTCCAGGGGGCCGCCTTCGCCACCGGTATTCCTCCAGATCTCTACGCATTTCACCGCTACACCTGGAATTCTACCCCCCTCTACAAGACTCTAGCCTGCCAGTTTCAAATGCAGTTCCCAGGTTGAGCCCGGGGATTTCACATCTGACTTAACAAACCGCCTGCGTGCGCTTTACGCCCAGTACTTCCG
+
CCCCCGE<FEGGGGGAFFEEGDGGGGGGGGCFFGGEGGEGGEGEEGGGFGGGGGDCFGGGGFGGGGGGGEECGGGGGGGGGGEGGGGGGGGGGGGGGGFAFGGGGFEGGGGGGGGGGGGG7ECFGGGGGFFGGBFGGFFGGGGGGGECC68<:@FC;89DGGGGGGGGGG9E9FGGGGGFG?FGGGGGFGGF*?8E7CFGG+=C+7FFFCDG@++1*;EFBEDFFF>>0)07CDGFF:CGGF??C*84CG9
@M03364:276:000000000-BLYN8:1:1101:25959:8434 2:N:0:1
GGACTACTGGGGTATCTAATCCTGTTTGCTCCCCACGCTTTCGAGCCTCAGTGTCAGTTACAGGCCAGAGAGCCGCTTTCGCCACCGGTGTTCCTCCATATATCTACGCATTTCACCGCTACACATGGAATTCCACTCTCCTCTCCTGCACTCAAGTCTACCAGTTTCCAATGCATACAATGGTTGAGCCACTGCCTTTTACACCAGACTTAATAAACCACCTGCGCTCGCTTTACGCCCAATAAATCCGG
+
CCCCCGGGGGGGGGGGGGGGGGGGGGGGGGGGGGGGGGGGGGGGGGGGGGGGGGCGGGGGGGGCGGGGGGG:EGFGGDFFGGFGGGGGGGGGGGGGGGFGGGGGGGGGGGDGGGGGGEGGGEEGGGGGFFGGGGGGGGGGGGGGGGG?FGDF?FGGFGAFGGGGFFGGGGFFGGGGGGGCEFFFGGGCFFGDFCEGGGGDC8FGACFCGGGCCFFGGGFGF>6B24@>>EEFGGGFB9EGGFFFGGFEGG5
@M03364:276:000000000-BLYN8:1:1101:23515:8458 2:N:0:1
GGACTACTGGGGTATCTAATCCTGTTTGCTACCCATGCTTTCGAGCCTCAGCGTCAGTTACAGACCAGACAGCCGCCTTCGCCACTGGTGTTCTTCCATATATCTACGCATTTCACCGCTACACATGGAGTTCCACTGTCCTCTTCTGCACTCAAGTTTCCCAGTTTCCGATGCACTTCTTCGGTTGAGCCGAAGGCTTTCACATCAGACTTAAGAAACCGCCTGCTCTCGTTTTACGCCCAATAAATCCG
+
CCCCCGGGGGGGGGGGGGGFGGGGGGGGGGGGGGGFFFFGFGGFFGGGFGGGGGFGE6EAGFFGGFGGGGGDCFGGGGGGGGGGGGGGFFGDFGCCDGGFGGFGGGGGDG@CFGGGGGGGGGGGGGGGDAEFFFGFDFGGGGGGEGA,EGG=EFG?@EFGG9FGDEFFFGGEC6=EDFGGDFGGGGGFFFGGCGEECCGGGGFFFF7C5;?FC+?FFGFFDC*)7*5+/2/)*1*/9>GG5A(A0;@CGGD
@M03364:276:000000000-BLYN8:1:1101:11796:8469 2:N:0:1
GGACTACTAGGGTATCTAATCCTGTTTGCTCCCCACGCTTTCGCACCTGAGCGTCAGTCTTCGTCCAGGGGGCCGCCTTCGCCACCGGTATTCCTCCAGATCTCTACGCATTTCACCGCTACACCTGGAATTCTACCCCCCTCTACAAGACTCTAGCCTGCCAGTTTCGAATGCAGTTCCCAGGTTGAGCCCGGGGATTTCACATCCGACTTGACAGACCGCCTGCGTGCGCTTTACGCCCAGTAATTCCG
+
CCCCCGGGFGGGGEGFGGGGGAFGGGGGGGGGGGGDEGGGGCFGGGGGFEGGCGEEEGEFGGFFGEEF@@CGGGGGGGGGGGCGG=FFGFGGGGGGG?F?<FGGGGGGGGGGGG<EF:FEGGGG=EFGFGGGGGA;E8CEGGGGAFCF9,8=FFGGCC,DFGGGGGGGEF6DFFFGG7CGABFFGGFGGGGGEGGGCBFGGGGGFG*CC3CDGCGFF*;E3E>?(49<685<DGCAF8GE=)4FFGF)0C6
@M03364:276:000000000-BLYN8:1:1101:19381:8481 2:N:0:1
GGACTACAGGGGTTTCTAATCCTGTTTGCTCCCCACGCTTTCGCACCTGAGCGTCAGTCTTCGTCCAGGGGGCCGCCTTCGCCACCGGTATTCCTCCAGATCTCTACGCATTTCACCGCTACACCTGGAATTCCACCCCCCTCTACAAGACTCTAGCCTGCCAGTTTCGAATGCAGTTCCCAGGTTGAGCCCGGGGATTTCACATCCGACTTGCCAGACCGCCTGCGTGCGCTTTACGCCCAGGAATTCCG
+
CCCCCGGGGGGGGGGGGGGGGGGGGGGGGGGFFGGGGGGGGGGGGGGGGGGGGGGGGGGGGGGGGGCGGGCGGGGGGFGGGGGGGGGGGGGGFFGGGGG?EFGGGGGGGGGGGGGGFGGGGGGFDGFDFCFGGGGGGEGGGGEGGFGFGGGGFGFCFFFGGGGGGGFGGD8FCGGFDGGFG2>EGFF6<FGGEDGGCEGCDDGDFCDC<DG3:+;>CGGG>>5?FFF<?EEDGGCD4<E8E>2)9*08CF7
@M03364:276:000000000-BLYN8:1:1101:25561:8524 2:N:0:1
GGACTACCGGGGTATCTAATCCTGTTTGCTCCCCACGCTTTCGTCCCTGAGCGTCAGTGTACATCCAGTAAATTGCCTTCGCCATTGGTGTTCTTCCTAATATCTACGCATTCCACCGCTTCACTAAGAATTCCATTTACCTCTATGTAACTCTAGTTTGCTAGAATCCAAAGCGGGCTGAGGTTGAGCCTCAGGCTTTAACTCTAGACTTAACAAACCGCCTACGAACGCTTTACGCCCAATAATTCCGG
+
CCCCCGGGEGGDGEGGFGGGGGFFGFGGGGGGGGGGGGGGGGGGGEGGGGGGGGGGGGGGGGGGGGGGGGGGGGGGGGGGGGGGGGGGGGGGFGBFGGGFFGGGGGGGGGGGGGGGGGGGGGGGGGFGGGGGGGGGAFGGCDFGGGGGGGGDDFGGFFGGGGGGGCDE8DFGGGG>ECEEFG6,DFGFG@B8CFGGG,DFGGGGFFCD>D<DGGGGGGGGFEEDFB2F>DE47CG)21B:EA@;DFFFGC9
@M03364:276:000000000-BLYN8:1:1101:18308:8531 2:N:0:1
GGACTACTGGGGTTTCTAATCCTGTTTGCTACCCATGCTTTCGAGCCTCAGCGTCAGTTACAGACCAGACAGCCGCCTTCGCCACTGGTGTTCTTCCATATATCTACGCATTTCACCGCTACACATGGAGTTCCACTGTCCTCTTCTGCACTCAAGTTTCCCAGTTTCCGATGCACTTCTTCGGTTGAGCCGAAGGCTTTCACATCAGACTTAAGAAACCGCCTGCGCTCGCTTTACGCCCAATAAATCCG
+
CCCCCGGGGGGGGGGGGFFFGFFGGGGGGGGGFGGGGGGGGGGGGGGGGGGGGGGGGGGGGGGGGGGGFGGGGGGGDGGFGGFGGGGGGGGGGGGGGGGFGGGGGGGGGGGGGGGGGGDEFGFFGGGGGGGGGGGGFGGGGFGGGGGGGGGGGGGGGGGEGGFGGGGGDEEGGGGGGGGGGGGGGGG8DF>E6CGDFGGGGGGGFGFGGGG7C@8CCFGGBGEFBFFFFEDFGGFEF1CEGFFAFGFFGF<
@M03364:276:000000000-BLYN8:1:1101:14201:8541 2:N:0:1
GGACTACTAGGGTTTCTAATCCTGTTTGCTCCCCACGCTTTCGCACCTGAGCGTCAGTCTTCGTCCAGGGGGCCGCCTTCGCCACCGGTATTCCTCCAGATCTCTACGCATTTCACCGCTACACCTGGAATTCTACCCCCCTCTACGAGACTCTAGCTTGCCAGTTTCAAATGCAGTTCCCAGGTTGAGCCCGGGGATTTCACATCTGACTTAACAAACCGCCTGCGTGCGCTTTACGCCCAGTAATTCCG
+
CCCCCFGGGGGGGGGGGGGGGGGGGGGGGGG<FFGGGGGGGGGGEGGGGGGGGGGGGGGGGGGGGGGGGGGCGFGGEGGGGGGGGGDGGGGGGGGGDEGAFGGGFGGGE>FGGGGGGGFGDFCFGGFG8>FGFGFGFFGGGGGGGGG6C8EFGFFGFFGGGFDFGGD9A>FGGGGGGGGGFFGGFCFGGGDEEEDGCG?FFGGGCFGGG=FFCCGGF<FC>DB?DFF5<FF>755)94ECC5?FDCFAFCC
@M03364:276:000000000-BLYN8:1:1101:10509:8548 2:N:0:1
GGACTACACGGGTTTCTAATCCTGTTTGATCCCCACGCTTTCGCACATCAGCGTCAGTTACAGACCAGAAAGTCGCCTTCGCCACTGGTGTTCCTCCATATCTCTGCGCATTTCACCGCTACACATGGAATTCCACTTTCCTCTTCTGCACTCAAGTTTCCCAGTTTCCAATGACCCTCCACGGTTGAGCCGTGGGCTTTCACATCAGACTTAAGAAACCGCCTACGCGCGCTTTACGCCCAATAAATCCG
+
CCCCCGGGGGGGGGGGGGGGGGGGGGGG,FFAFGGEGGGGGGGG@F7FGGGGGGGGGGGGGGGGGGGGGGGGGGGGGGGGGGFGGGGGGGGGGFFGGCFGGGGGGGGGGGGGGGGGGGGGDGGGGGGGGGGGGGGGGDDFFFGGFGGE,EFGGGGGGCAFDFGGGGGGGGCFGDD8E@8>DEGGGGGGGGGGE8CGC>FGGGGFFGF5CGGGGF>DC4EFEGFFDFF>=EEFGCFEFFGGGD?FDDF:C4C
@M03364:276:000000000-BLYN8:1:1101:6438:8575 2:N:0:1
GGACTACAAGGGTATCTAATCCTGTTTGCTCCCCACGCTTTCGAGCCTCAGTGTCAGTTACAGGCCAGAGAGCCGCTTTCGCCTCCGGTGTTCCTCCATATATCTACGCATTTCACCGCTACACATGGAATTCCACTCTCCTCTCCTGCACTCAAGTCTCCCAGTTTCCAATGCACACAATGGTTGAGCCACTGCCTTTTACATCAGACTTAAGAAACCACCTGCGCTCGCTTTACGCCCAATAAATCCGG
+
CCCCCGGGGGGGGGGGGGGGGGGGGGGGGGGGGGGGGGGGGGGGGGGGGGGGGGGGGGGGGGGGGGGGGGGCGGGGGGGGGGGGGGGGGGGGGGGGGGGGGGGGGGGGEGGGGGGGGGGGGGGGGGGGGGGGGGGGGG9FGGFFGGGGGGGGGGGGGGGGGFGGGGGGGGGGGGGGFGGGGGGFFEDGGG887?EGGGGFFGGGFGGCGGGGGGGGGG,,5AF:<?2*):B5C77@BFGEGA@FGD766C5
@M03364:276:000000000-BLYN8:1:1101:2657:8592 2:N:0:1
GGACTACTGGGGTATCTAAACCTGTTTGCTACCCATGCTTTCGAGCCTCAGCGTCAGTTACAGACCAGACAGCCGCCTTCGCCACTGGTGTTCTTCCATATATCTACGCATTTCACCTCTACACATGGAGTTCCACTGTCCTCTTCTGCACTCAAGTTGCCCAGTTTCCGATGCACTTCTTCGGTTGAGCCGAAGGCTTTCACATCAGACTTAAGAAACCGCCTGCGCTCGCTTTACGCCCAATAAATCCG
+
BCCCCCF,6CFB@6CCFF9,CFEFG9@FCF<66;6C<EC@E,CCCF7B<F8ECFEGGC,CCF@9F<EECFACF@BG@FFG<F,BFFFFGGD,,<>FC9,CAF,?EA?FFEB,9<AEB,,@B54,9?<,AEA==54EF8><=EG8@;>@A,>DFC,@FG,@>,=DE>D,6++3@E8,@DF88@FG7>+=8@8CG6>C7C6C8;,51?8C75D<88BDFGGGFGED);5;2)8;CF<41(3=EB68<7:5CG8
@M03364:276:000000000-BLYN8:1:1101:21459:8614 2:N:0:1
GGACTACTGGGGTATCTAATCCTGTTTGCTCCCCACGCTTTCGAGCCTCAGCGTCAGTTACAGGCCAGAGAGCCGCTTTCGCCACCGGTGTTCCTCCATATATCTACGCATTTCACCGCTACACATGGAATTCCACTCTCCTCTCCTGCACTCAAGTCTACCAGTTTCCAATGCATACAATGGTTGAGCCCCTGCCCTTTACACCAGCCTTAATAAACCCCCTGCGCTCGCTTTACGCCCAATAAATCCCG
+
CCCCCGGFFGGGGCFGGGGDGGGGGGGGGGGGGGGGGGGGGGGFGGGGGGG8FGGGGGGGGGG8FGGGGGGGGGGG:FGGGGGGG<CEGGEGG,EGFGGGGGGGGGGGGGGGGGGGGGGGGGFGGGGGGFGFFGGGGGGGGFGGBGGGGGGGGGGCFGG9DD?DFFGGGFFGGGGGG=83@3>DF68A7D6+9D88,@CF72,=******43A=7@8*,*3:A=@?=596?55D748(=EC:@);F;3**2
@M03364:276:000000000-BLYN8:1:1101:4915:8626 2:N:0:1
GGACTACTGGGGTTTCTAATCCTGTTTGCTCCCCACGCTTTCGAGCCTCAGCGTCAGTTACAGACCAGAGAGCCGCCTTCGCCACTGGTGTTCCTCCATATATCTACGCATTTCACCGCTACACATGGAATTCCACTCTCCTCTTCTGCACTCAAGTCTCCCAGTTTCCAATGACCCTCCCCGGTTGAGCCGGGGGCTTTCACATCAGACTTAAGAAACCGCCTGCGCTCGCTTTACGCCCAATAAATCCG
+
CCCCCGGGGGGGG:FGGGGGGGGGGGGGGGGGGGGGGGGGGGGGGGGGGGGGGGGGGGGGGGGGGGGGGGGGGGGGGGGGGGGGGGAFGGGGGFFGGGGGGGGGGFGGGGGGGGGGDEGGGGGGCGFFFFFGFGGGGGGC==DGGGGFGGGFGGGGGGGGGGGGFCFFFGGGFFGGD8DCECE8FEGGCC?EGGGGGGGDFGGFAGG=4?FGGGGGDFG>;EDFDFFB9885CFCAFFGGG:6>CDFBGFD
@M03364:276:000000000-BLYN8:1:1101:13314:8663 2:N:0:1
GGACTACAGGGGTTTCTAATCCTGTTTGCTCCCCATGCTTTCGTACCTCAGCGTCAGTATTAGGCCAGATGGCTGCCTTCGCCATCGGTATTCCTCCAGATCTCTACGCATTTCACCGCTACACCTGGAATTCTACCATCCTCTCCCATACTCTAGCTTCCCAGTATCGAATGCAATTCCTAAGTTAAGCTCAGGGATTTCACATCCGACTTAAGAAGCCGCCTACGCACGCTTTACGCCCAGTACATCCG
+
CCCCCGGGGGGGGGGGGGGGGGGGGGGGGGGGGGGGGGGGGGGGCGGGGGGGGGGGGGGGGGGGGGGGGGGGGFGGFFGGGGGGGGGGGFGGGGGGGGGFGDGGGGGFGDGGGDGDGFGGGGGGGGGGGGGGGGGGGGG@FFGGGGCFGGFGGGGGGGGGGGGGGGGGEC8DC>DFGGD8DGFGGGGGFG9=FCGG6=EFGGGGFGCCCGGGGF7D7AFGFC>AFFFFD*:6<7F4ADG7=??FF+;EGG3
@M03364:276:000000000-BLYN8:1:1101:25633:8674 2:N:0:1
GGACTACTGGGGTTTCTAATCCTGTTTGCTCCCCACGCTTTCGCACCTGAGCGTCAGTCTTCGTCCAGGGGGCCGCCTTCGCCACCGGTCTTCATCCATATATCTACGCATTTCACCGCTACACCTGGAATTCTACCCCCCTCTACGAGACTCTAGCTTGCCAGTTTATAATGCAGTTCTCAGGTTAATCCCTGGGATTTCACATCTGACTTAACAAACCGCCTGCGTGCGTTTTACTCCCCGTACTTCCC
+
CCCCCFG,ECFE@C;FFGGG,EFFFFGGEG9FEEFF:FG7FFD,,@FEDGG8@6CCEFA96,@,BFFE@:C@@FFGG:FGGEFGGFC7B+8,C,4,?F<FF,C9@F9<:=8F,CFFGCCGEG?<,ADDC<,,C<=E,,+@>=6=9D+@38EGC5@AFF,4*,<,@FC,,3,EECDAE,D,,,?,,,,2,6>6,5*=6,89CCC7+0=2BB:D7C8>*;=E)*:;6A9D?F:)*5*)*)3<*)()1*8):0*
@M03364:276:000000000-BLYN8:1:1101:15036:8678 2:N:0:1
GGACTACTGGGGTATCTAATCCTGTTTGCTCCCCATGCTTTCGTACCTCAGCGTCAGTATTAGGCCAGATGGCTGCCTTCGCCATCGGTATTCCTCCAGATCTCTACGCATTTCACCGCTACACCTGGAATTCTACCCCCCTCTACAAGACTCTAGCCTGCCAGTTTCGAATGCAGTTCCCAGGTTGAGCCCGGGGATTTCACATCCGACTTGACAGACCGCCTGCGTGCGCTTTACGCCCAGTAATTCCG
+
CCCCCGGGGGGGGGGGGGFGGGGGGGGGGGGGCEGGGGGGGGGGFGGGGGGGGGGGGGFGGGGGFFFGGGGGGGGGGGGGGGGCGDDGGGFGGGDGGGGCDGGAFDGFGGGGGGFFFEGGDGGG8FGGFFGGGGGFGGGGGGGGGGFGDGGGFGGFGEFFGGF8=EEDEG,DFGGGGGDGGAFFFGG??8FFGGGG>EFCEG7CFC*9C?9CFDGCDGGG4E?25A9FDBBFC<3)13CGC)3A>7=<GG<
@M03364:276:000000000-BLYN8:1:1101:26832:8692 2:N:0:1
GGACTACCAGGGTTTCTAATCCTGTTTGCTCCCCACGCTTTCGAGCCTCAGCGTCAGTTACAGACCAGAGAGCCGCCTTCGCCACTGGTGTTCCTCCATATATCTACGCATTTCACCGCTACACATGGAATTCCACTCTCCTCTTCTGCACTCAAGCTTCCCAGTTTCCAATGACCCTCCCCGGTTGAGCCGGGGGCTTTCACATCAGACTTAATAAACCGCCTGCGCTCGCTTTACGCCCAATAAATCCG
+
CCCCCGGEFGGGGFGGGGGGGGGGGGGGGGGGGGGGGGGGGGG,6BFG<FGGGGGGGFE<@EFCGGGGCAFGGGGGGGGGGGGGG@FGGFGGGFCFGG,<FFGGGGGGGGGGFGGGGC7=FGGEFFGGGFGGGCEGCFDFGGFFDFGF;DGGGG8F,,6,@=DFFGGG8EFGGDDD,6@=ECEDGGEGCFGC>CEGEGGFGFGGFG+;FGGGG7+17:CFFGEF?FFFBEFFGFG2FBG5=DB402*:D6)
@M03364:276:000000000-BLYN8:1:1101:16615:8712 2:N:0:1
GGACTACTCGGGTTTCTAATCCTGTTTGCTCCCCACGCTTTCGCACCTGAGCGTCAGTCTTTGTCCAGGGGGCCGCCTTCGCCACCGGTATTCCTCCACATCTCTACGCATTTCACCGCTACACATGGAATTCTACCCCCCTCTACAAGACTCTAGCCAACCAGTTTCAGATGCAATTCCCACGTTAAGCTCGGGGCTTTCACATCTGACTTAATTGACCGCCTGCGTGCGCTTTACGCCCAGTAATTCCG
+
CCCCCFGGFGGGEGGGGCAFGFGGGGGGGGGGGGDFGGGEGGGGDGGGGGGGGGGEGGGFGDFGGGGGGGGGFGGGGEGGGGGECCFGEGFFGGGGGGGFGGGGGGGGGGG7FFGGFEGEDGGGDFGGBDGGGGFGGFGGGGGFDGG?F8FFGGFFGGGGGGEGGGGGEGFFFG,EACGGGG,>FFGCFF>69ECGGGFGGGGGFGGGGGGGG=7C:DCE3CD?FF0=8>:)95D>F?GGED??7:94?C*
@M03364:276:000000000-BLYN8:1:1101:5435:8737 2:N:0:1
GGACTACTCGGGTTTCTAATCCTGTTTGCTCCCCACGCTTTCGAGCCTCAGCGTCAGTTACAGACCAGAGAGCCGCCTTCGCCACTGGTGTTCCTCCATATATCTACGCATTTCACCGCTACACATGGAATTCCACTCTCCTCTTCTGCACTCAAGTCTCCCAGTTTCCAATGACCCTCCCCGGTTGAGCCGGGGGCTTTCACATCAGACTTAAGAAACCGCCTGCGCTCGCTTTACGCCCAATAAATCCG
+
CC?CCGGGGGGGGGGGGGGGGGGGGGGGGGGGGGGGGGGGGGGGGGGGGGGGGGGGGGGGGGGEGGGGGGGGGGGGGGGGGGDGGGGGGGGGGGGGGGGGGGGGGGGGGGGGGGGGGGGGGGGGGGGGFFFGGCGGGGGGGGGGGGGGGGGGFFGGGGGGGGGGGGGGG,CFFFGGD8DGEEG>FGDFGGGGGGGGGGGFCCFFFGGGGCCGGDGGGGGGAGB?7FFE9DDFGGC27:GEGF0:FGFFFFD
@M03364:276:000000000-BLYN8:1:1101:24066:8750 2:N:0:1
GGACTACTCGGGTTTCTAATCCTGTTTGCTCCCCACGCTTTCGCACCTGAGCGTCAGTCTTCGTCCAGGGGGCCGCTTTCGCCACCGGTGTTCCTCCATATATCTACGCATTTCACCGCTACACATGGAATTCCACTCTCCTCTCCTGCACTCAAGTCTACCAGTTTCCAATGCATACAATGGTTGATCCACTGCCTTTTAAACCAGACTAAATAAACAACCTGCTCTCTCTTAACGCCCAATAAATCCGG
+
CCCCC@ECFGDGFECFGGGGGGGGGGGDFF9CD@6@CG:F8FFGGC7EFCFC:FGEC,CFGGDFFEGC@FG7FFDCCFFFGEEG7,@F@C=BFEGGGGGGGFGGGFEFE:C+5FGEE:CEEGGCEEEGG9BB,8E,,,=D8ECFFFG,,=>DFGE,CDF9EDEF7DF,5DFD,,3@;2E3@,D@AE6,,7@@;8DCFFEG7*:DFCCD;C**;:FG88,,;C6>2)0B3*;A:++75(CEC)(;:C;)*2)
@M03364:276:000000000-BLYN8:1:1101:14359:8752 2:N:0:1
GGACTACTGGGGTTTCTAATCCTGTTTGCTCCCCACGCTTTCGAGCCTCAGTGTCAGTTACAGGCCAGAGAGCCGCTTTCGCCTCCGGTGTTCCTTCATATATCTACGCATTTCACCGCTACACATGGAATTCCACTCTCCTCTCCTGCACTCAAGTCTCCCAGTTTCCAATGCACACAATGGTTGAGCCACTGCCTTTTACATCAGACTTAAGAAACCACCTGCGCTCGCTTTACGCCCAATAAATCCGG
+
CCCCCGGGGGGGGGGGGGFFGGGGGGGGGGGGGGGGGGGGGGGGGGGGGGGGGGGGGGGGGGGGGGGGGGGGGGGGGGGGGGGGGGGGGGGGGGGGGGGGGGGGGGGGGGDGGGGGGGGGGGGGGGGGGFGGGGGFFGGGFGGGGGFGGGGGFFFGGGGGGGGGGGGGCDGGGGFFFDCGGF8EFG6CGEFCCGGFEGFGFGGGFGGGGGGGGGGGGGFGFEFB@EBBAEFFGGF=BDGGG>@FGGFFFG:
@M03364:276:000000000-BLYN8:1:1101:24397:8761 2:N:0:1
GGCCTACAGGGGTATCTAATCCTGTTTGCTCCCCACGCTTTCGAGCCTCAGTGTCAGTTACAGGCCAGAGAGCCGCTTTCGCCACCGGTGTTCCTCCATATATCTACGCATTTCACCGCTACACATGGAATTCCACTCTCCTCTCCTGCACTACAGTCTACCAGTTTCCAATGCATACACTGGTTGAGCCACTGCCTTTTCCACCCGCCTTAATAAACCACCTGCGCCCGCTTTACCCCCAATACATCCGG
+
CC-ACEC@FFCEFBCEF<,@FEFGGGF<E6CFGGCE@EEGGFE,FGG<<FCCCEFCDFGFEDFGGGGF6,,BCFCF@FFDGCCCBBFGE+BCFFCGFF9CE<EFFFGGGGCEGGCFGGDE>=EC9FFCAFCEFD,:EEFDFDG+>84@@FG+,,8D3,,,C9,@C=DDFA,@AFGGDFC,,,3,C=D=CE,D,@EEF9EF++,+**3**9C>F7CGFCCC4E4)5?B)-6>)/578*(1==>;)**+5<79
@M03364:276:000000000-BLYN8:1:1101:27889:8778 2:N:0:1
GGACTACTGGGGTATCTAATCCTGTTTGCTCCCCACGCTTTCGAGCCTCAGCGTCAGTTACAGACCAGAGAGCCGCCTTCGCCACTGGTGTTCCTCCATATATCTACGCATTTCACCGCTACACATGGAATTCCACTCTCCTCTTCTGCACTCAAGTCTCCCAGTTTCCAATGACCCTCCCCGGTTGAGCCGGGGGCTTTCACATCAGACTTAAGAAACCGCCTGCGCTCGCTTTACGCCCAATAAATCCG
+
CCCCCGGGGGGGGGGFGGGGGGGGGGFGGGGFGGGGGGGGGGGGFGGGGGGCGGGGGGGGGGGGGGGGGGGGGGGGDGGGGEGGGGDFGGGGGGGGGGGGGGGGEGGGGGG+FFGGFEGGGGGGGGGGFEFCFGGGGGGGGGGGGGGGGGGGGGGGDCGFGGFGFFFG8DEG8CFFGEFDCEGGGGGGGGF8EE5EGGGGGGGFFF788D*=FFGGG7AEDEF<FF@FBEFFGGC<F?CEEFBFCF?ACD)
@M03364:276:000000000-BLYN8:1:1101:4158:8789 2:N:0:1
GGACTACAGGGGTATCTAATCCTGTTTGCTACCCATGCTTTCGATCCTCAGCGTCAGTTACAGACTAGACAGCCGCCTTCGCCACTGGTGTTCTTCCATATATCTACGCATTTCACCGCTACACATGGAGTTCCACTGTCCTCTTCTGCACTCAAGTTTCCCAGTTTCCGATGCACTTCTTCGGTTGAGCCGAAGGCTTTCACATCAGACTTAAGAAACCGCCTGCGCTCGCTTTACGCCCAATAACTCCG
+
<@CCCAFEFGG@FGGGFFEEG,6@C<FFGGGGGFFF,@CECFCG,FEGF<F<:BFCF<FDFGGCE,C@EG<FGGFGGCE<,@,BFFFG6@F,AF;EDD,FFGCCE<FDC:?CEFCEFEGC@FFD9E=?<FEEFGAEFGAEFFBD9EFFFGGGFGEGD9FFFGCFFCGGGGD>1BEGG?CD8FFCE63==DD=@:C+,,4@DFFG7?F>7?C7+<+:+9@F*;?=@FAF=5;BDFFCF2B7C305C**.;>3
@M03364:276:000000000-BLYN8:1:1101:28603:8800 2:N:0:1
GGACTACTGGGGTATCTAATCCTGTTTGCTCCCCACGCTTTCGAGCCTCAGCGTCAGTTACAGACCAGAGAGCCGCCTTCGCCACTGGTGTTCCTCCATATATCTACGCATTTCACCGCTACACATGTAATTCCACTCTCCTCTTCTGCACTCAAGTCCCCCAGTTTCCAATGACTCTCCCCGGTTGAGCAGGGGGCTTTAACAACACACATAAGAAACCACCTGCGCTCGCTTGTGTCCCAATAAATCCG
+
CCCCC?8@FEGGCGGF<@EGGGGAC6,<FEFFGFFFG>FCCC:FFEFF<,EC7B6@C<E<FF9<@<CF@FGE,,@CFCE,4@,CFFGCCFFFG9F,BEFGGBEC99EFE>CCFFGGAFCEF=EF>BF,99<=FBEBF8EGEF8=DEFD9EGGFFCFG,,>,8CE=D>9D;EEDFD,@9D8D6@CGB8FCF,5+@8EECB1+5,+*/;****;+BDGGDFC)4)76)(89))219:()(5+0;=FGGFC+99
@M03364:276:000000000-BLYN8:1:1101:22439:8813 2:N:0:1
GGACTACACGGGTTTCTAATCCTGTTTGCTCCCCACGCTTTCGCACCTGAGCGTCAGTCTTCGTCCAGGGGGCCGCCTTCGCCACCGGTATTCCTCCAGATCTCTACGCATTTCACCGCTACACCTGGAATTCTACCCCCCTCTACGAGACTCTAGCTTGCCAGTTTCAAATGCAGTTCCCAGGTTGAGCCCGGGGATTTCACATCTGACTTAACAAACCGCCTGCGTGCGCTTTACGCCCAGTAATTCCG
+
CCCCCGFGGGGGGDGGGGGGGGGGGGGGGGGGFGGEGGGGGGGGGEGGGGGGGGCFGGGGGGGGDFGGGGGGGGGGCGGGGGGGGGGGGGGGGGFGFFGFGGFGGGGGEGGGGGFFFFGEGGCGGGGGGGGGGGGGFGGGDGGGFFG6B+8=BFGGGGGGGGGGGGGGCFGGGGGGFFCFFGGGGGGGFEFGGGGGGGGGGGGGFGGGFGGGGGGGFFGGDGBDFFFF:>BFGDCAFBEGGFFFGGB<DG6
@M03364:276:000000000-BLYN8:1:1101:10414:8816 2:N:0:1
GGACTACAAGGGTATCTAATCCTGTTTGCTCCCCACGCTTTCGCACCTGAGCGTCAGTCTTCGTCCAGGGGGCCGCCTTCGCCACCGGTATTCCTCCAGATCTCTACGCATTTCACCGCTACACCTGGAATTCTACCCCCCTCTACGAGACTCTAGCTTGCCAGTTTCAAATGCAGTTCCCAGGTTGAGCCCGGGGATTTCACATCTGACTTAACAAACCGCCTGCGTGCGCTTTACGCCCAGTAATTCCG
+
CCCCCFGEFDGGGGGGGGGGGGGGGGGGGGGGGGFGEGGGGGEGGFGFGGF8FGEEEGGGGGGGGGGGCEFGGGGGGDEGGGGGGGGGGGGGGGGGGFGGGGGGGGGGGGEGGFGGGGCGGGFFCDGGGFFFGGFGGGFDECED9DFBC8:8?FGGGGGGGGFFGGGGGAGGGGGFGGGCF9DFGC@FGGGGGGGDCEGGFGDGFGGGGGFGGGGGG4CCDGA?(;(78>BDDGGFFFGGC::?>FFFGC7
@M03364:276:000000000-BLYN8:1:1101:22910:8817 2:N:0:1
GGACTACTAGGGTATCTAATCCTGTTTGCTCCCCACGCTTTCGCACCTGAGCGTCAGTCTTTGTCCAGGGGGCCGCCTTCGCCACCGGTATTCCTCCAGATCTCTACGCATTTCACCGCTACACCTGGAATTCTACCCCCCTCTACAAGACTCTAGCCTGCCAGTTTCGAATGCAGTTCCCAGGTTGAGCCCGGGGTTTTCACATCCGCCTTGACAGACCGCCTGCCTGCGCTTTACGCCCAGTAATTCCG
+
CCCCCGGGGGGGGFGGGGGGGGGGGGGGFG9FGGGGGGCGGGGGEGGGCFGGGGGGGGCFGFEFGGGGDCFBCCFGGGDGGGC74FFGGGGGGGGG,=FFGDFGGGGGGGGGGGGGGGGGGGGGGGFGGGGGGGGA=,+CEGGC9>,E98@FFGFF=FGGGGGGGFGG+D3>CFCE7@FCF9F*@,441DCFG5>C*:CE7+=CFC<589DDGFFCF*558E3((2(1)8D>GG35@:EGGF<9CFFADD9
@M03364:276:000000000-BLYN8:1:1101:7319:8824 2:N:0:1
GGACTACTGGGGTTTCTAATCCTGTTTGCTCCCCACGCTTTCGCACCTGAGCGTCAGTCTTTGTCCAGGGGGCCGCCTTCGCCACCGGTATTCCTCCAGATCTCTACGCATTTCACCGCTACACCTGGAATTCTACCCCCCTCTACAAGACTCTAGCTGACCAGTATCAGATGCAATTCCCGGGTTAAGCCCGGGGATTTCACATCTGACTCAATCAACCGCCTGCGTGCGCTTTACGCCCAGTAATTCCG
+
CCCCCGGGGGGGGGGGGGGGGGGGGGGGGGFGGGGGGFGGGGGGGGGGGGFGGGGGGGGGGGGGGGGGGGGGGEGGGGFFFGGGGGGGGGGGGGGGGGGGFGGGGGGGGGGGGGGGGGGGDGGGFGGGFFGGFFGGGGGGGGGGGGFGG?FGGGGFFEGGGGGGFGFFFGGGGGGGGGGFFGE5>>DFGGGGGGGDGGGGGGGGF6@CFGGGGGGFF4E63EEF@49B?@BECDG2=<EGGFFFGFFFGD7
@M03364:276:000000000-BLYN8:1:1101:24129:8825 2:N:0:1
GGACTACTGGGGTATCTAATCCTGTTTGCTCCCCACGCTTTCGAGCCTCAGTGTCAGTTACAGGCCAGAGAGCCGCTTTCGCCACCGGTGTTCCTCCATATATCTACGCATTTCACCGCTACACATGGAATTCCACTCTCCTCTCCTGCACTCAAGTCTACCAGTTTCCAATGCATACAATGGTTGAGCCACTGCCTTTTACACCAGACTTAATAAACCACCTGCGCTCGCTTTACGCCCAATAAATCCGG
+
CCCCCFGGG9@EGGGGGGGGGGGGGGGGGGGGGGGGGGGGGGGGGGGGGGGGGGGGGGGFGGGFGGGGGGFGGGGGGGGGGGGGGGGGGGGGGGGGGGGGFGGGGGGFECFFGGGGGGGGGGGCDGGFFEGGGGGGGGGGGGGGGGGFFFFFFBFGFCFGGGCGFFGGGGGGGFGGGG?EGF?FGEGGF8DFFGGFFFGD+@EFF9CCC7;CCF>@DD?>CEFF=B29=>EFGGFC?@GCEFFFGCFEGG7
@M03364:276:000000000-BLYN8:1:1101:17887:8831 2:N:0:1
GGACTACTGGGGTATCTAATCCTGTTTGCTCCCCACGCTTTCGAGCCTCAGCGTCAGTTACAGACCAGAGAGCCGCCTTCGCCACTGGTGTTCCTCCATATATCTACGCATTTCACCGCTACACATGGAATTCCACTCTCCTCTTCTGCACTCAAGTCTCCCAGTTTCCAATGACCCTCCCCGGTTGAGCCGGGGGCTTTCACATCAGACTTAAGAAACCGCCTGCGCTCGCTTTACGCCCAATAAATCCG
+
CCCCCGGGGGGGGDGGGGGGFGGGGGGGGGGGGGGGGGGGGGGGGGGGGGGGGGGGGGGGGGGGGGGGGGGGGGGGGGGGGGGGDFGGGGGGGGGGFGGGGGGGGDFGGGFGFGGGGDEGDGGFGGGGFFGGGGGG9=EGGGGGGGFGGGGGC8,EEGGFFFGGGGGGCFGGGGGGFFFEGGG6CEGGFDEGGGGEEGGGGFGG=DDC4?DGGC@+;FC6>GFFFF6>15>DG3C)@:EGGD4>4D4)0>7
@M03364:276:000000000-BLYN8:1:1101:20675:8836 2:N:0:1
GGACTACCCGGGTTTCTAATCCTGTTTGCTCCCCACGCTTTCGCACCTGAGCGTCAGTCTTTGTCCAGGGGGCCGCCTTCGCCACCGGTATTCCTCCACATCTCTACGCATTTCACCGCTACACATGGAATTCTACCCCCCTCTACAAGACTCTAGCTGACCAGTATCAGATGCAATTCCCGGGTTAAGCCCGGGGATTTCACATCTGACTCAATCAACCGCCTGCGTGCGCTTTACGCCCAGTAATTCCG
+
CCCCCGGFGGGGGGGGGGGGGGGGGGGGGGGGGGGGGGGGGGGGGGGGGFGGGGGGGGGGGGGGGGGGGGGGGGGGGGGGGGGGGGGGGGGGGGGGGGGGGGGGGGGGGGGDFGGGGGGGEFGGGGGGGGGGGGGGGGGGGGGGGGGGGGGGGGGGGGGGGGGGGGGGGCFGGGGGGGGGGGGGGGGG7CFGGEEEGCFGGGGCFGFFF+;DDGFFGGGGFGDFFF>FFD33C<DAFBGGGFFFGGF>CF2
@M03364:276:000000000-BLYN8:1:1101:10262:8839 2:N:0:1
GGACTACTGGGGTTTCTAATCCTGTTTGCTACCCATGCTTTCGAGCCTCAGCGTCAGTAACAGGCCAGCCAGCCGCCTTCGCCACCGGTATTCCTCCAGATCTCTCCGCATTTCACCGCTACACCTGGAATTCTAGCCCCCTCTACGATACTCAACCCTGCCAGTTTCGGAAGCACTTCCCGGGTTGAGCCCCGGGCTTTCAACTCCGACTTGACATACCGCCTGCGTGCGCTTTACGCCCAGGAATTCCT
+
@@@A<F8CECEEFGGGGGG<AA9FEGG8E@<@EFG@FA6,<FC<,,+BFEEFGECCG,,C,<C,,B<,,:E<FCEEDGG9FEF,C,@:F7FFD,,::,:E,AEFA<FBECFCE<EF9CCC7BEG=F,==A,9A,E4==,4C>CFGA=8+AE=E,3,8+,,6>,@=,@F68++1:D,@,,5@+:CCE8,13D@7*:**4;?D:,240CDGG53;74++000)*06(.751>35DC><F<CE=32)**0.0**
@M03364:276:000000000-BLYN8:1:1101:23304:8856 2:N:0:1
GGACTACTGGGGTATCTAATCCTGTTTGCTCCCCACGCTTTCGCACCTCAGTGTCAGTATCAGTCCAGGTGGTCGCCTTCGCCACTGGTGTTCCTTCCTATATCTACGCATTTCACCGCTACACAGGAAATTCCACCACCCTCTACCGTACTCTAGCTCAGTAGTTTTGGATGCAGTTCCCAGGTTGAGCCCGGGGATTTCACATCCAACTTGCTGAACCACCTACGCGCGCTTTACGCCCAGTAATTCCG
+
CCCCCFGGGGGGGGGGGGGGGGGGGGGGGGGGGGGGGGGGGGGFGGGGGGDFFGGGGGGGGGGGCGGFGGGGGGGGGGGGGGCFGFFGGFFGFGGGGC<FFEEFFFGFGGDGGGFFGGGGGGFG@:EDFFGGGGGFGGCFGGGGGGFGGGGFGGGGGFFFGGFGGGFGFG8E?FGGGGEFFEDGCFFGGFGGGGGEGGGGG@GDA59;FGGGGGGFGCCCAFFFEFFD2AAE5D*6+6BB*.49CGF?@G*
@M03364:276:000000000-BLYN8:1:1101:21293:8869 2:N:0:1
GGACTCCAGGGGTATCTAATCATGTTTGCTCCCCACGCTTTCGAGCCTCAGTGTCAGTTACAGGCCAGAGAGCCGCTTTCGCCCACGGTGTTCATCCATATACCTACGCATTTCACCGCTACACATGGAATTCCACTCTCCTCTCCTGCACTCAAGTCTACCAGTTTCAAATGCATACAATGGTTTAGCCACTGCCTGTTACACCAGACTTACTAAACCACCTGCGCTAGCTTTACGCCCAATAAATCCGG
+
6--CCGGCFFG:@6<E9,CCC,CEC6FF9;;FF@<8@FFCFFD<FG@FGG8<<F<<,C<CE9C,6@FFC<EFC6FC+@<E,,64,B>7CFF7F<E<F8FE<9,,4AE,@BFCFEDFAFC>=FC8=EFDEDF:FE99E8C,,6=DECECDF8DD?=DD;F=E@F?FCDF86E9EA9E8EDFGFGF,,=@E@BFEFC,4,7<+2;D*37;*35:+5+DCGGF9*/))3>?)*3++=DC62*1C)76C7B)*)2
@M03364:276:000000000-BLYN8:1:1101:17080:8929 2:N:0:1
GGACTACTCGGGTTTCTAATCCTGTTTGCTACCCATGCTTTCGAGCCTCAGCGTCAGTTACAGACCAGACAGCCGCCTTCGCCACTGGTGTTCCTCCATATATCTACGCATTTCACCGCTACACATGGAGTTCCACTGTCCTCTTCTTCACTCAAGTTTCCCAGTTTCCGATGCACTTCTTCGGTTGAGCCCACGGCTTTCACACCAGACTTAAGCAACCGCCTGCGCTCGCTTTACGCCCACTAAATCCG
+
CCCCCGGG,FGGG;FFGFFGDGGGGGGGGGEFFGG<<AFGGGG,EEGFGGFDGGGGGGGGGFG9FGGFG@FG8FGGGGGGGGGGGGGGGGGGF,EFG8,EFFGGGGGGGGGGGGGGGGGGEGGGCEFGA4EEGFCE;,9FEDFG,E;,8CFDFGCG4;,,,CAFGGGGG+C+@EC8E,6@@,>CEG6==EC+A+5C;B8FGGG7*3*;CGGG72=+57=F4C4>()-85?4>D5D3A(=CGF0;CDA?FC9
@M03364:276:000000000-BLYN8:1:1101:24890:8932 2:N:0:1
GGACTACTAGGGTTTCTAATCCTGTTTGCTCCCCACGCTTTCGAGCCTCAGTGTCAGTTACAGGCCAGAGAGCCGCTTTCGCCTCCGGTGTTCCTCCATATATCTACGCATTTCACCGCTACACATGGAATTCCACTCTCCTCTCCTGCACTCAAGTCTCCCAGTTTCCAATGCACACAATGGTTGAGCCACTGCCTTTTACATCAGACTTAAGAAACCACCTGCGCTCGCTTTACGCCCAATAAATCCGG
+
CCCCCGGGCFGGFGGGGGGGGGGGGGGGGGGGGGGGGGGGGGGGGGGGGGGFGGFGGGGGGGG8FGGGFGGGFGGGGGFGGG7FB@FGEGGGG9EFFFGFGGGGGG<FEEGGGGGGFEGGGGFGGFGGFFGGGGFG9>EFFDGGDEFGGGGFFGFGEFGDFFGGGFDF,EGGGCE9DF+@9,@@9+,=8D,@?6?,@EFA+22;3++**4?+=CFFFFGG>**))/:*<DA?CFC458EGCFD47@1/>39
@M03364:276:000000000-BLYN8:1:1101:22311:8941 2:N:0:1
GGACTACTAGGGTATCTAATCCTGTTTGCTCCCCATGCTTTCGTACCTCAGCGTCAGTATTAGGCCAGATGGCTGCCTTCGCCATCGGTATTCCTCCAGATCTCTACGCATTTCACCGCTACACCTGGAATTCTACCATCCTCTCCCATACTCTAGCTTCCCAGTATCGAATGCAATTCCTAAGTTAAGCTCAGGGATTTCACATCCGACTTAAAAAGCCGCCTACGCACGCTTTACGCCCAGTAAATCCG
+
CCCCCGGGFFGGFFGFFGCFFGGGFDFGGGGGF7C@FFGGFGEGGGGGDFGCGGGGGGAAFCGFGGEF?FGFFGGGGGGGGGGGDFGGGGGGDGFFGDGFEFGCGCGGGGGGGGGGGGGGGGDF,EFG<AFFGGGGGGGF8DA+@@DGFGGFFGGGGGGGGGEGGEFGGGGGGGGGDGGDFDDFGFGGGFGGGGCDDBDFGGGFFGGGGGGDD8DCC75A>E5>>4>DFEFFGDF4:9EGGEBFGFC?FF3
@M03364:276:000000000-BLYN8:1:1101:7294:8996 2:N:0:1
GGACTACTGGGGTTTCTAATCCTGTTTGCTCCCCACGCTTTCGAGCCTCAGTGTCAGTTACAGGCCAGAGAGCCGCTTTCGCCACCGGTGTTCCTCCATATATCTACGCATTTCACCGCTACACATGGAATTCCACTCTCCTCTCCTGCACTCAAGTCTACCAGTTTCCAATGCATACAATGGTTGAGCCACTGCCTTTTACACCAGACTTAATAAACCACCTGCGCTCGCTTTACGCCCAATAAATCCGG
+
CCCCCGGGGGGGFGGGGGGGGGGGGGGGGGGGFGGGGGGGGGGGGGGGGGGGGGGGGGGGGGGFGGGGGGDGGGGGGGGGGGGGGGGGGGGGGGGGGFGGGGGGGGGGGGFGGGGGGGGGGFGGGGGGFEEFFFGFGGGCFEGGGFGGGGGGGGGGGGGGGGGGGGGGGFGGGGFAEGGGGG?GGGFGGGFGGGGGGGGGFGGGFGGGGGGF>CFG>>CGFGF@@DB>=BDEGFFEEFGGGFDAGGFEGD>
@M03364:276:000000000-BLYN8:1:1101:7761:9000 2:N:0:1
GGACTACTGGGGTATCTAATCCTGTTTGCTACCCATGCTTTCGAGCCTCAGCGTCAGTTACAGACCAGACAGCCGCCTTCGCCACTGGTGTTCTTCCATATATCTACGCATTTCACCGCTACACATGGAGTTCCACTGTCCTCTTCTGCACTCAAGTTTCCCAGTTTCCGATGCACTTCTTCGGTTGAGCCGAAGGCTTTCACATCAGACTTAAGAAACCGCCTGCGCTCGCTTTACGCCCAATAAATCCG
+
CCCCCGGGGGGGGGGGGGGGGGGGGGGGGGGFFGGGGGGGGGGGGGGGGGFGGGFGGGGGGGGGGGGG?EGGGGGEGGGGGGGGGGGGGGGGGGGFGDGGGFGGGGFGG>FGGGGGGGGGGGGGGGGFGGFGGCFFGFGGGFGF=,EFFFGGFGGFEEFGG,E=8;DFFDGGGGGGGGGGDCFEGGGF?DGGC+>@FGGGFFD>6C+97CGGCC;8+9C7?C?AFF>>>BFF<DG96;5CED;AGFFECF)
@M03364:276:000000000-BLYN8:1:1101:21821:9002 2:N:0:1
GGACTACAGGGGTATCTAATCCTGTTTGCTCCCCACGCTTTCGCACCTGAGCGTCAGTCTTCGTCCAGGGGGCCGCCTTCGCCACCGGTATTCCTCCAGATCTCTACGCATTTCACCGCTACACATGGAATTCTACCCCCCTCTACAAGACTCTAGCTGACCAGTATCAGATGCAATTCCCGGGTTAAGCCCGGGGATTTCACATCTGACTCAATCAACCGCCTGCGTGCGCTTTACGCCCAGTAATTCCG
+
CCCCCGCAFDGEF;EGGGAFGDFFFGGGDGGCC;<CEEGEFFG7@FFFFGGGGGGECF<FFGFGEGGGG>FGDCF7BFGGFE4:4EBEBFGG9FGG@EF9<FF,EFF7FCCFGGFFFGG>FDCFE@@CD=ADFDAA=D++@CE89F=3E<@+8D9DDGGFB8FFCAEF:ECCFGGGGFFC6*>8CCGGCFCCEGGC58EFFGGGFGCG+;+CD6@C486C3=3;?FFE<5>BDGGA4:?C:)39:*=<7F*
@M03364:276:000000000-BLYN8:1:1101:12707:9002 2:N:0:1
GGACTACAAGGGTATCTAATCCTGTTTGCTCCCCACGCTTTCGCACCTGAGCGTCAGTCTTCGTCCAGGGGGCCGCCTTCGCCACCGGTATTCCTCCAGATCTCTACGCATTTCACCGCTACACCTGGAATTCTACCCCCCTCTACGAGACTCTAGCTTGCCAGTTTCAAATGCAGTTCCCAGGTTGAGCCCGGGGATTTCACCTCTGACTTAACAAACCGCCTGCGTGCGCTTTACGCCCAGTAATTCCG
+
CCCCCGDDCGGGGGGFGGFGFGGGGGGGGGEGCFFGEFFGGGGDCGBB,C;FGGGGGGGFGGGGGGGGDEGGGGGGCGGCFGGGGAFGGDGGEGGGG@=C<FCFGFFGC:FFGE9,CCCEGE9AEFGGGCA:AEA,,8@FCC68=DFEC8CFG9EGGGGGDD7:@;EE<DC9CE,@FAAAFEGGFEFGFGGGDEGECEGGGFC*;8CGGGFF>+::CDGCA5><@F>@0:53C7F2=8E*2<:?7264>D*
@M03364:276:000000000-BLYN8:1:1101:18475:9014 2:N:0:1
GGACTACCAGGGTTTCTAATCCTGTTTGCTACCCATGCTTTCGAGCCTCAGCGTCAGTTACAGACCAGACAGCCGCCTTCGCCACTGGTGTTCTTCCATATATCTACGCATTTCACCGCTACACATGGAGTTCCACTGTCCTCTTCTGCACTCAAGTTTCCCAGTTTCCGATGCACTTCTTCGGTTGAGCCGAAGGCTTTCACATCAGACTTAAGAAACCGCCTGCGCTCGCTTTACGCCCAATAAATCCG
+
CCCCCGGGGGGGGGGGGGGGGGGGGGGGGGGGGGGGGGGGGGGGGGGGGGGGGGGGGGGGGGGGGGGGGGGGGGGGGGGGGGGGGGGGGGGGGGGGGGGGGGGGGGGGGGGGGGGGFGGGGGGGGGGGFGGGGFGGGGGGGGGGGGGGGGGFFGGGGGGGDGGGGGGGGGGGGGGGGGGGGGGGGGGGGFGGDGGGGGGGGGG>CCFCGGGGGGGGGGFGFD4>BFFFFFFFGGDEFFGGDFF;CFCEGF9
@M03364:276:000000000-BLYN8:1:1101:22899:9028 2:N:0:1
GGACTACACGGGTTTCTAATCCTGTTTGCTCCCCACGCTTTCGAGCCTCAGCGTCAGTTACAGACCAGAGAGCCGCCTTCGCCACTGGTGTTCCTCCATATATCTACGCATTTCACCGCTACACATGGAATTCCACTCTCCTCTTCTGCACTCAAGTCTCCCAGTTGCCAATGACCCTCCCCGGTTGAGCCGGGGGCTTTCACATCAGACTTAAGAAACCGCCTGCGCTCGCTTGACGCCCAATAAATCCG
+
CCCCCGGGGGGGGGGGGGGGGFGGGGG8FGGGGGGFEGFGGGGGGGGFFGGGGGGGGFCFGGGFF@@CEFCFGGDC@FGGGGGGGDF,CFFDGCAFCFDFGGGGGGGGDDGEGGGGGGGGGGGGGGFGFFAFGFGGG@FGGGGGGGDCF=E8BFGGD;FGDGFGFG,E,@E88;F,DEGCEGE6>8@?,DGG>ED=CEGGCC,+1*:647F;:@DDFFC=>D>6(27).)07><*(),C85:6>G>=)06/
@M03364:276:000000000-BLYN8:1:1101:10248:9029 2:N:0:1
GGACTACTAGGGTTTCTAATCCTGTTTGCTCCCCACGCTTTCGAGCCTCAGCGTCAGTTACAGACCAGAGAGCCGCCTTCGCCACTGGTGTTCCTCCATATATCTACGCATTTCACCGCTACACATGGAATTCCACTCTCCTCTCCTGCACTCAAGTCTACCAGTTTCCAATGCATACAATGGTTGAGCCACTGCCTTTTACACCAGACTTAATAAACCACCTGCGCTCGCTTTACGCCCAATAAATCCGG
+
CCCCCGGGFGGGGGGGGGGGGGGGGGGGGGGGGGGGGGGGGGGGGGGGGGGGGGGGGGGGGGGGGGGGGGGGGGGGGGGGGGGGGGGGGGGGGGGGGGGGGGGGGGGGGGGGGGGGGGGGGGGGGGGGGGGGGGFDFGGGGGGGGGGGGGGGGGGGGGGGGGGGFDGGGGGGGGGGGGGGGGGGGGFGGGDGGEFGGFGGGFCFFGG>FG97CFFDGG8,:CFEFF=>=DDDGGGFADC>E?@FGGFEDD5
@M03364:276:000000000-BLYN8:1:1101:7741:9033 2:N:0:1
GGACTACTCGGGTATCTAATCCTGTTTGCTCCCCACGCTTTCGAGCCTCAGTGTCAGTTACAGGCCAGAGAGCCGCTTTCGCCTCCGGTGTTCCTCCATATATCTACGCATTTCACCGCTACACATGGAATTCCACTCTCCTCTCCTGCACTCAAGTCTCCCAGTTTCCAATGCACACAATGGTTGAGCCACTGCCTTTTACATCAGACTTAAGAAACCACCTGCGCTCGCTTTACGCCCAATAAATCCGG
+
CCCCCGGGGGGGGGGGGGGGGGGGGGGGGGGGGGGGGGGGGGGGGGGGGGGGGGGGGGGGGGGGGGGGGGGGGGGGGGGGGGGGGGGGGGGGGGGGGGGGGGGGGGGGGGGGGGGGGGGGGGGGGGGGGEGGGGGGGGGGGGGGGGGGGGGGGGGGGGGGGGGGGGGGGFCFFBAFGGGEGGFGGGFEGG6DGGGGGGGGGGGGFFGDGGGFGGFGCDCFFEF:BFFDD>)2CFDEFFGE53;AGGFEGGD
@M03364:276:000000000-BLYN8:1:1101:6874:9085 2:N:0:1
GGACTACAAGGGTATCTAATCCTGTTTGCTCCCCACGCTTTCGCACCTGAGCGTCAGTCTTTGTCCAGGGGGCCGCCTTCGCCACCGGTATTCCTCCAGATCTCTACGCATTTCACCGCTACACCTGGAATTCTACCCCCCTCTACAAGACTCTAGCCTGCCAGTTTCGAATGCAGTTCCCAGGTTGAGCCCGGGGATTTCACATCCGACTTGACAGACCGCCTGCGTTCGCTTTACGCCCAGTAATTCCG
+
CCCCCGGGGGGGGGGGGEFGGGGGGGGGGGGGGGGGGGGEGGGGGGGGGGGGGGDGGGFGGGGGGGGGGGGDGGGGGGGFGGGGGGGGGGGGGGGGGGGGGGGGGGGGGGGGGGGGGGGGGGGFGGGGGGGGGGGFDGGGGGEDBDGDGFGFGGGGGGCFGGFGGGGGG>CEFGGGGGGGGGGGFG8FGGGEEGGG=EGFGGGGFGGGGDG<D7FGFGGGFGD0;49B(5>EGGGFFBGCE:8?FFF<CG<
@M03364:276:000000000-BLYN8:1:1101:8248:9089 2:N:0:1
GGACTACTAGGGTTTCTAATCCTGTTTGCTCCCCACGCTTTCGAGCCTCAGCGTCAGTTACAGACCAGAGAGCCGCCTTCGCCACTGGTGTTCCTCCATATATCTACGCATTTCACCGCTACACATGGAATTCCACTCTCCTCTTCTGCACTCAAGTCTCCCAGTTTCCAATGACCCTCCACGGTTGAGCCGTGGGCTTTCACATCAGACTTAAGAAACCGCCTACGCGCGCTTTACGCCCAATAATTCCG
+
CCCCCGGGGGGGGGGGGGGGGGGGGGGGGGGGGGGGGGGGGGGGGGGGGGGGGGGGGGGGGGGGGGGGGGGGGGGGGGGGGGGGGGGGGGGGGGGGGGFGGFFGGGGGGGGGGGGGDFGGGGGGGGGGFFGGGGGGGGGGGFGGFFFGGGGGDCFGGGGFGDGGFAFGFGGFC;FGGGGD8BEEGGGFGGGDE8CGGGGGGGGFFGCGGGGCDF>CF4@FBDF5@FFF=AFBGGGF=?G8E:@FGFFEGFC
@M03364:276:000000000-BLYN8:1:1101:10541:9096 2:N:0:1
GGACTACTGGGGTATCTAATCCTGTTTGCTCCCCATGCTTTCGTACCTCAGCGTCAGTATTAGGCCAGATGGCTGCCTTCGCCATCGGTATTCCTCCAGATCTCTACGCATTTCACCGCTACACCTGGAATTCTACCATCCTCTCCCATACTCTAGCTTCCCAGTATCGAATGCAATTCCTAAGTTAAGCTCAGGGATTTCACATCCGACTTAAAAAGCCGCCTACGCACGCTTTACGCCCAGTAAATCCG
+
@CCCCDFGGGGGGGGGGFFGGEGGGGGGGGGGGGDGGGGGGGGGGGGGGGFFFFFEFFFFGGGGGGGGGGGEFGGGFGFFGGGGGGG>F@F@FFAFGCGGGCEGGGGFCFGGG9A<F7:C=:A,EFECCFEAEFFG98=FF?D88E8>E=>D9>@EFGEFE@,DFGAFGG8DEFGGGGGDF9=D;;DF,BBE=EG8DF8E7+6+?7;>C>D6+=CCFDGC?*<>=A@4@A>5CDCCF=*CC4>FG:67CF)
@M03364:276:000000000-BLYN8:1:1101:6058:9144 2:N:0:1
GGACTACTGGGGTATCTAATCCTGTTTGTTCCCCACGCTTTCGAGCCTCAGTGTCAGTTACAGGCCAGAGAGCCGCTTTCGCCTCCGGTTTTCCTCCATATATCTACGCATTTCACCGCTACACATGGAATTCCACTCTCCTCTCCTGCACTCAAGTCTCCCAGTTTCCAATGCACACAATGGTTGAGCCACTGCCTTTTACATCAGACTTAAGAAACCACCTGCGCTCGCTTTACGCCCAATAAATCCGG
+
CCCCCFGGFGGGGGGGGGGFGGGGFGGGGGFGGGGGGFGGGGGGGGGGGGGGGGFGGGGDFGGFGGGGGGFGGGGGEEGGEGDEDCCE@+BDDFGGGGGGGGGGGGGGEDFG9@<BFFGGGGG<9EFGD<FGGAEGDF9FCFFC8EGGFGGCGGGGGGFCEGG8ADAFCF9EE?EFGCE=FFFGFCEGGG?FFGDFGFGGGGFF?FGGFF+:+<CC*93?5CF4>B2?AFD?2?DEBDGEG>8A7CAEC55
@M03364:276:000000000-BLYN8:1:1101:15664:9164 2:N:0:1
GGACTACTAGGGTTTCTAATCCTGTTTGCTACCCATGCTTTCGAGCCTCAGCGTCAGTTACAGACCAGACAGCCGCCTTCGCCACTGGTGTTCTTCCATATATCTACGCATTTCACCGCTACACATGGAGTTCCACTGTCCTCTTCTGCACTCAAGTTTCCCAGTTTCCGATGCACTTCTTCGGTTGAGCCGAAGGCTTTCACATCAGACTTAAGAAACCGCCTGCGCTCGCTTTACGCCCAATAAATCCG
+
CCCCCGGGGGGGGGGGGGGGGGGGGGGGGGGGGGGGGGGGGGGGGGGGGGGGGGGGGFGGGGGGGGGGGGGGGFCGGGGGGGGGGGGGGGGGGGGGGGGGGFEGGGGFGGGGGGGGGGGGGGGGGGDFGGGGGGGGGGGGGGGFFAFFGGGGEFGGFGGGGGFGGGGGGGGGGGGGGGGGGGGGGDCFGGGGGGGGGGGGGGGGFFGGFGGGGFGGDGGCECA=BFFFFEBADFGEFFGGGF05CGFF>C)
@M03364:276:000000000-BLYN8:1:1101:25551:9171 2:N:0:1
GGACTACTGGGGTTTCTAATCCTGTTTGCTCCCCACGCTTTCGCACCTGAGCGTCAGTCTTTGTCCAGGGGGCCGCCTTCGCCACCGGTATTCCTCCACATCTCTACGCATTTCACCGCTACACATGGAATTCTACCCCCCTCTACAAGACTCTAGCTTACCAGTATCAGATGCAATTCCCGGGTTAAGCCCGGGGATTTCACATCTGACTCAATCAACCGCCTGCGTGCGCTTTACGCCCAGTAATTCCG
+
CCCCCCAEGFGGGGDGGFGFFGGGGFFGGGGEFGEEGDGCFFGGC@FFGGGGGGGG@CFAAEGGGGGGGDGGGGGG>GDD@FCC:FCGGEFFFG9BFGGGGGGGGFGCEDDFEFGGGGECFECFGAEGGGGGFGGF,8D@7CEGGGGCEDCGEBC;EC,EECGGGCFGGGDEGGGGGGGCGGD>FEGC7;:D>ECEE58+;CFFFGGGGGGGGGCGGCF*8EE@FFFFFDEDGGGAB:CCEDF6FGFFC>7
@M03364:276:000000000-BLYN8:1:1101:8816:9180 2:N:0:1
GGACTACCGGGGGTTCTAATCCTGTTTGCTACCCATGCTTTCGAGCCTCAGCGTCAGTTACAGACCAGACAGCCGCCTTCGCCACTGGTGTTCTTCCATATATCTACGCATTTCACCGCTACACCTGGAATTCCACTCTCCTCTTCTGCACTCAAGTCTCCCAGTTTCCAATGACCCTCCCCGGTTGAGCCGGGGGCTTTCACATCAGCCTTAAGAAACCACCTGCGCCCGCTTTACGCCCAATAAATCCG
+
CCCCCGGGEEGE+8@EGGGGGA9EE<ECF<,CFEFAFGGG<F7FFEGGFFFFGGGGGC9<ECF9<FCEC@EGDCFF=C7EDCGGGGFF?BFGGGGGGA<F9<EFFG,AFC=+A<FFGCCEFF:=,4ECFEEFFFEFB8,DDAF8D9;BFFGFDFGG@9,,@@DF8@EGGGC;C;@E,7D8:CC5>@>F,DFEEEGGEGCEC7+7;F7;*;**2033+8@CFG3(5@;B()0)11*)04>?EF0>C7*)26)
@M03364:276:000000000-BLYN8:1:1101:25688:9183 2:N:0:1
GGACTACTCGGGTTTCTAATCCTGTTTGCTCCCCACGCTTTCGAGCCTCAGTGTCAGTTACAGGCCAGAGAGCCGCTTTCGCCACCGGTGTTCCTCCATATATCTACGCATTTCACCGCTACACATGGAATTCCACTCTCCTCTCCTGCACTCAAGTCTACCAGTTTCCAATGCATACTATGGTTGAGCCACTGCCTTTTACACCAGACTTAATAAACCACCTGCGCTCGCTTTACGTCCAATAAATCCGG
+
C9<<8EFECEGEF@;EFFFGGDFFGGGGGFFFFFFGGGGGCEG8CFGFDGG6E<FDGFEFFGGGGGGGCG8CFGGG+F7EFGGGDFCEF7FGGFGGGGDGGGAEEFGGGEEEFFFEFCGGGGFGGDGGFGG8=FEE,E9FFGGFDF9@E,8+DFGE@>D9EDFGF,@A89>FGGGCECA8DDGG,@CC2,,@CGEG9ECADF78*379;7CDF7;<CDC79?;=25-5428?C4+967FC5?44:++);97
@M03364:276:000000000-BLYN8:1:1101:5073:9187 2:N:0:1
GGACTACCAGGGTATCTAATCCTGTTTGCTCCCCACGCTTTCGTCCCTGCGCGTCAGTGTACATCCAGTAAATTGCCTTCGCCATTGGTGTTCTTCCTAATATCTACGCATTCCACCGCTTCACTAAGAATTCCATTTACCTCTATGTAACTCTAGTTTCCTAGTATCCAAAGCGGGCCGCGGTTGAGCCTCAGGCTTTAACTCTAGACTAAACAAACCTCCTACGACCGATCTACGCCCACTAATTCAGG
+
-A@A@FCFG<6FG<C,,@C6,C,;C@FEFA,ECB<6+6B6CECE,,6B,,+@@@B,@C9F<,CEF@8FGEC,,C@FF,E=B:CG7BC<?<FCF,C5CFCBEFFGDE?F7C,=FCE<B4>=?F,=4,,5,A,9;F9=,4>AE;,+,,,99,46,==AF9=,,8=9E,7EEA,4A8+@+++@+B+4*@,1,@6,,@8D68D5B222=2B+;+2*;3;7*1*0),2.>B9)65):)>C4:(:=E)/)9*1.*0;
@M03364:276:000000000-BLYN8:1:1101:2400:9197 2:N:0:1
GGACTACTGGGGTATCTAATCCTGTTTGCTCCCCACGCTTTCGTCCCTGAGCGTCAGTGTACATCCAGTAAATTGCCTTCGCCATTGGTGTTCTTCCTAATATCTACGCATTCCACCGCTTCACTAAGAATTCCATTTACCTCTATGTAACTCTAGTTTGCTAGTATCCAAAGCGGGCTGAGGTTGAGCCTCAGGCTTTAATCCTAGACTCAACAAACCGCCTACGAACGCTTTACGCCCACTATTTCCGG
+
-CCCCGG9<CFCFCGGGGGFGGGFGGGGGGGGG,EEFEF7<<FEF,CFEGGGF7@CGGFFGGFFDGGGGGFGGGGGGGGGFCFEGFGG,AFGFGGFCFEE?F=AE9EDCFFFAEGFFEGEGFFFDG8A<ECFDGGGFGG<FDF?F;9>,==FA=EGGEFGFEFGGGGGGGG9?FEGEGEG,6DFGGGGGFDCGGEGFCFF7+,55=29?C*3*4?75C@C>E>)-/)/:AE4/*=>;=EEC)(;++35DCD
@M03364:276:000000000-BLYN8:1:1101:24059:9213 2:N:0:1
GGACTACCAGGGTTTCTAATCCTGTTTGCTCCCCACGCTTTCGTCCCTGAGCGTCAGTGTACATCCAGTAAATTGCCTTCGCCATTGGTATTCTTCCTAATATCTACGCATTCCACCGCTTCACTAAGAATTCCATTTACCTCTATGTAACTCTAGTTTGCTAGTATCCAAAGCGGGCTGAGGTTGAGCCTCAGGCTTTAACTCTAGACTTAACAAACCGCCTACGAACGCTTTACGCCCAATAATTCCGG
+
CCCCCGGGGGGGGGGGGGGGGGGGGGGGGGGGGGGGGGGGGGGGGGGGGGGGGGGGGGGGGGGGGGGGGGGFGGGGGGFGGGGGGCFGG,EFGGFGGGGGGGGGGGGGGGEGGGGGGGGGGGGGGGEGGGGGGGGGGGGGGGGFGFCFGFFGG9E8CEFFGFGFFGGGGGGGGGDE>EGGFGGGGGF8DF??FEGGDGGGGCFGFGGGGGGGFGGGFGCGFGF9=D@ABFFEG<B@?DGDGFBFFGFCCFD
@M03364:276:000000000-BLYN8:1:1101:21705:9231 2:N:0:1
GGACTACTCGGGTTTCTAATCCTGTTTGCTCCCCACGCTTTCGAGCCTCAGTGTCAGTTACAGGCCAGAGAGCCGCTTTCGCCTCCGGTGTTCCTCCATATATCTACGCATTTCACCGCTACACATGGAATTCCACTCTCCTCTCCTGCACTCAAGTCTCCCAGTTTCCAATGCACACAATGGTTGAGCCACTGCCTTTTACATCAGACTAAAGAAACCACCTGCGCTCGCTTTACGCCCAATAAATCCGG
+
CCCCCGGGFGGGGGGGGFCFGGGGGGGGGGGGGGGGGGGGGGGGGGGFGGGGGGFGGGGFGGFGEFGGGGGGGGGGFFCGGGGDFGGGGGGGGGGGECGGGGGGFGF7FEGGDGGGGEECGGGFG8FCFFGGFGGGGGFGGFFGGFGGEFFGG8DGGEGGGGGGFFGGFGFEGFFE9?C+@D,>CCEGFFFFGGGFFEEG77ACF7C>DG**9C87C>C>5AAEDFFD>BFDCC>;;>:BEFDFFFFE*1:
@M03364:276:000000000-BLYN8:1:1101:12798:9242 2:N:0:1
GGACTACCAGGGTATCTAATCCTGTTTGCTCCCCACGCTTTCGAGCCTCAGCGTCAGTTACAGACCAGAGAGCCGCCTTCGCCACTGGTGTTCCTCCATATATCTACGCATTTCACCGCTACACATGGAATTCCACTCTCCTCTTCTGCACTCAAGTCTCCCAGTTTCCAATGACCCTCCCCGGTTGAGCCGGGGGCTTTCACATCAGACTTAAGCAACCGCCTGCGCTCGCTTTACGCCCAATAAATCCG
+
@CB<CF<F<<,6CCFCF<DAFGGCC@6CE<6C@,6:@@@C,EFCFD+AC,CFF@FGGCCF<CFG,CFEF<C,:<@FG:BCDFGG:F8<FEEF?F,FGGFGAA,C@FFG::F,EGAF9F+4@+994AAC?,E:,5=9C,4=>DDFEECFF;48844E,6E9B@CDA;D>,>FGC;,DCDGC+>+8FCEE7EGC**44:8FGGGECF48?4*8FGG7+02<CB5A0=52B@FBD37*)98/:C>?497=)*2/
@M03364:276:000000000-BLYN8:1:1101:17231:9251 2:N:0:1
GGACTACCGGGGTATCTAATCCTGTTTGCTACCCATGCTTTCGAGCCTCAGCGTCAGTTACAGACCAGACAGCCGCCTTCGCCACTGGTGTTCTTCCATATATCTACGCATTTCACCGCTACACATGGAGTTCCACTGTCCTCTTCTGCACTCAAGTTTCCCAGTTTCCGATGCACTTCTTCGGTTGAGCCGAAGGCTTTCACATCAGACTTAAGAAACCGCCTGCGCTCGCTTTACGCCCAATAAATCCG
+
CCCCCGGGGGGGGGGGGGGGGGGGGGGGGGGGGGGGGGGGGGGGGGGGGGGGGGGGGGGGGGGGGGGGGGGGGGGGGGGGGGGGGGGGGGGGGGGGGGGGGGGGGGGGGGGGGGGGGGGGGGGGGGGGGGGGGGGGFGGGGGGGGGGGGGGGGGGGGGGGGGFGGGGGGG6EEGGGGGGGFGGGGGGGGGGGGGGGGGGGGGGGFGGGGGGGGGGGGGGGFGFFFFFFFFEFGGGFFDGGGFFFFGF?GGC
@M03364:276:000000000-BLYN8:1:1101:28389:9256 2:N:0:1
GGACTACTCGGGTTTCTAATCCTGTTTGATACCCATGCTTTCGAGCCTCAGCGTCAGTTACAGACCAGACAGCTGCCTTCGCCACTGGCGTTCTTCCATATATCTACGCATTTCACCGCTACACATGGAGTTCCACTTTCCTCTACTGCACTCAAGTCATCCAGTTTCCAATGCAATTCCTCAGTTGAGCTGATGGCTTTCACTTCAGACTTAAATAACCGTCTGCGCTCGCTTTACGCCCAATAAATCCG
+
CCCCCFFF,BFEGGGCFFGFFFEFGFGF,CFFCFFEEFGGGGGCGCFGFGG8FCFCF@E9FFGE6DCC<,:6C,,6FGGFDF@B,,C8,@FE7DE,,,@?FFGGGC?@EDEEFGGGCEG>FGGF,,=,:A?FDFFF;EA?E84+9EEG9D,AFFGD;E@EGBF?EFGG,@3,@DFFDE==3>D>=DDC=E9D8,7,,@FFGFFCA@922:C@F?C@C+@9*4908+)*:5BDC*/1+:*=EFBAGGF8+*2
@M03364:276:000000000-BLYN8:1:1101:10958:9275 2:N:0:1
GGACTACAAGGGTTTCTAATCCTGTTTGCTCCCCATGCTTTCGTACCTCAGCGTCAGTATTAGGCCAGATGGCTGCCTTCGCCATCGGTATTCCTCCAGATCTCTACGCATTTCACCGCTACACCTGGAATTCTACCCCCCTCTACAAGACTCTAGCCTGCCAGTTTCGAATGCAGTTCCCAGGTTGAGCCCGGGGATTTCACATCCGACTTGACAGACCGCCTGCGTGCGCTTTACGCCCAGTAATTCCG
+
CCCCCGGGGGGGGGGGGGGGGGGGGGGGGGGGGGGGGGGGGGGGGGGGGGGGGGGGGGGGGAFGGGGGGDGDGGGGGGGGGGGGGGGGGGGGGGGGGGFFFDGGGGGGGGGGGGGGGGGGGGGGGGGGGGGGGGGGGGDGGGGG9ADDEFGGGGGGFCGGGGGGGGGGGGDFGGFGG8DGFFGGGGGGGDEFGGGG5CFGGGGFFG9DGGGGG8F+*;CCEGF=>FF>8))8DDGCFFGGC:16CFFFGG9
@M03364:276:000000000-BLYN8:1:1101:6872:9282 2:N:0:1
GGACTACCGGGGTTTCTAATCCTGTTTGCTCCCCATGCTTTCGTACCTCAGCGTCAGTATTAGGCCAGATGGCTGCCTTCGCCATCGGTATTCCTCCAGATCTCTACGCATTTCACCGCTACACCTGGAATTCTACCATCCTCTCCCATACTCTAGCTTCCCAGTATCGAATGCAATTCCTAAGTTAAGCTCAGGGATTTCACATCCGACTTAAAAAGCCGCCTACGCACGCTTTACGCCCAGTAAATCCG
+
CCCCCGGGGGGGGGGGGGGGGGGGGGGGGGGGGGGGGGGGGGGGGGGGGGGGGGGGGGGGGGFGGGGGGGGGGGGGGGGGGGGGGGGGGGGGGGGGGGGGGGGGGGGGGGGGGGGGGGGGGGGGGGFGGGGGGGGGGGGGG?FGGGGGGGGGGGFGGGGGGGGGGGGGDGGDGGGGGGGGGGG,CDG8EG;8CFFGGGGGGGGGFGG>CGGGFC+DFDDC@G>92AAA2?DFGGGEF;CE=>;FF7CCGG:
@M03364:276:000000000-BLYN8:1:1101:18927:9293 2:N:0:1
GGACTACTGGGGTATCTAATCCTGTTTGCTACCCATGCTTTCGAGCCTCAGCGTCAGTTACAGACCAGACAGCCGCCTTCGCCACTGGTGTTCTTCCATATATCTACGCATTTCACCGCTACACATGGAGTTCCACTGTCCTCTTCTGCACTCAAGTTTCCCAGTTTCCGATGCACTTCTTCGGTTGAGCCGAAGGCTTTCACATCAGACTTAAGAAACCGCCTGCGCTCGCTTTACGCCCAATAAATCCG
+
CCCCCFGGGGGGGGGGGGGGGGGGGGGGGGGGGGGGGGGGGGGGGGGGGGGGGGGDGGFGGGGGGGGGGGGGGFGGGGGGGGGGEFGGGGGGGGGGGCFFGGGGGGGGGGEGGGGGGGGGGGGG?GGGGGGGGGGGGGGGGGGGFFFGGGGGGGFGEGGGGGGGGFGGGGGGDGGGGGGGGGFGGGGGGGGGGGGGGGGGGGGGFGGGGGFGGC7<CFGGDGFDFFFFFFFEDGG)A@GGGF?FGGFFGG<
@M03364:276:000000000-BLYN8:1:1101:21384:9302 2:N:0:1
GGACTACAAGGGTTTCTAATCCTGTTTGCTCCCCACGCTTTCGAGCCTCAGTGTCAGTTACAGGCCAGAGAGCCGCTTTCGCCACCGGTGTTCCTCCATATATCTACGCATTTCACCGCTACACATGGAATTCCACTCTCCTCTCCTGCACTCAAGTCTACCAGTTTCCAATGCATACAATGGTTGAGCCACTGCCTTTTACACCAGACTTAATAAACCACCTGCGCTCGCTTTACGCCCAATAAATCCGG
+
CCCCCGGGGGGGGGGGGGGGGGGGGGGGGGGGGGGGGGGGGGGGGGGGGGGGGGGGGGGGGGGGGGGGGGGGGGGGGGGGGGGEFGGCGGGGGGGGGGGGGGAFGGGGDGGGGGGGGGGDGGGGG?EGFFGGGFGGDGGGFFGGGGGGGGGGGGGGDDFGGGGGGGFGAFGGGGGGGGG9DFGGGGG=DEFFGGGGGGCGGGGGFGGGGFFFGGFGGGFC5EAE=?AFDFABCF74;2CGGFFFCFF<D5C
@M03364:276:000000000-BLYN8:1:1101:7403:9315 2:N:0:1
GGACTACACGGGTTTCTAATCCTGTTTGCTCCCCACGCTTTCGCACCTGAGCGTCAGTCTTCGTCCAGGGGGCCGCCTTCGCCACCGGTATTCCTCCAGATCTCTACGCATTTCACCGCTACACCTGGAATTCTACCCCCCTCTACAAGACTCTAGCCTGCCAGTTTCGAATGCAGTTCCCAGGTTGAGCCCGGGGATTTCACATCCGACTTGACAGACCGCCTGCGTGCGCTTTACGCCCCGTAATTCCG
+
CCCCCFFGEGDEEGGGGGGGGEGGGGGGGGGFGGGGDGGE,@FGGGGGGFGGGGGGGGCFFGGGGGGGGGGGGGGGGGG?,BFGGGGDGGGDGGGGFGGG9,=FGGGGGFGGGGGGGGD6:FFFGGGEFGGF,CFGF8DGEGEFGGGFFGGGGGG9;FGFF>8EGGFFC>>8CF7;<CEFFF68FD>67D>FGGGG*;E+3@:CFGGG5<D5:*;@C4AC;7>?<72;1075)93:FB8CE)()1*5<::2
@M03364:276:000000000-BLYN8:1:1101:11902:9324 2:N:0:1
GGACTACAAGGGTATCTAATCCTGTTTGCTCCCCACGCTTTCGAGCCTCAGTGTCAGTTACAGGCCAGAGAGCCGCTTTCGCCACCGGTGTTCCTCCATATATCTACGCATTTCACCGCTACACATGGAATTCCACTCTCCTCTCCTGCACTCAAGTCTACCAGTTTCCAATGCATACAATGGTTGAGCCACTGCCTTTTACACCAGACTTAATAAACCACCTGCGCTCGCTTTACGCCCAATAAATCCGG
+
CCCCCGGGGGGGGGGGGGGGGGGGGGGGGGGGGGGGGGGGGGGGGGGGGGGFGGGGGGGGGGGGGGGGGGGGGGGGGGGGGGGGGGGGGGGGGGGGGGGGGGGGGGGGFFGGGGGGGGGGGGGGGGGGFCFFGFGGGGFGGFF=F@CFGGGGGGGGGGGGGFGGFGGGCFCFFGGGGGGFCF8FGECDFGGGGEGGGGGGGGGGFG?DFGGGFGGGGGFFF5FB9DA>4BBEGF74?DGCGFFFDFFF;<D
@M03364:276:000000000-BLYN8:1:1101:27310:9333 2:N:0:1
GGACTACTGGGGTTTCTAATCCTGTTTGCTACCCATGCTTTCGAGCCTCAGCGTCAGTTACAGACCAGACAGCCGCCTTCGCCACTGGTGTTCTTCCATATATCTACGCATTTCACCGCTACACATGGAGTTCCACTGTCCTCTTCTGCACTCAAGTTTCCCAGTTTCCGATGCACTTCTTCGGTTGAGCCGAAGGCTTTCACATCAGACTTAAGAAACCGCCTGCGCTCGCTTTACGCCCAATAAATCCG
+
CCCCCG8EFGGGFCEGF<CF9FGGGGGFGGGGGG9FE8EFFFEGDGGGGGEFGGGGG@EFGGGGGGGGGF<EFFGGFEGGGFGDG@FGGGGFGGFGGGGGDGGDGFDF:7FC<F<FGGGGGDCECFFFG?AEEFGGFGGGD8B=E;AA@C==@88EF9EFGGGFFFC9DCEB+=8@,=D,6>B@FEGGGGGGGCEE,3@FFGG+1C+7;>D+=:C78?6?>5?==FFEBB;;85DEFFEGGFDFGG+6:01
@M03364:276:000000000-BLYN8:1:1101:5428:9338 2:N:0:1
GGACTACTGGGGTATCTAATCCTGTTTGCTCCCCACGCTTTCGAGCCTCAGTGTCAGTTACAGGCCAGAGAGCCGCTTTCGCCTCCGGTGTTCCTCCATATATCTGCGCATTTCACCGCTACACATGGAATTCCACTCTCCTCTCCTGCACTCAAGTCTCCCAGTTTCCAATGCACACAATGGTTGAGCCACTGCCTTTTACATCAGACTTAAGAAACCACCTGCGCTCGCTTTACGCCCAATAAATCCGG
+
CCCCCGGGGGGGGGGGGGGGGGFGGGGGGGGGGGCFCGGGGGGGGGGGGGGGGGGGGGGGGGGGGGGGGFGGG<FGGGGGGDGG@ECE@CGGGGGGGGGGGGFGFFGGGGGGGGGGGGGGGGGGGGGGGGGGCGGGGCFGGFGGGGGFGDGGGDGGFADF=D@BFGGGFFCEFGGA8DEEGGC=DEGGGGGG6DCDGFDF??FGFCF7CFDGGCFFCG,A?EF:BE2*(?A?DCG9A>=CE>@F>FFE>DC
@M03364:276:000000000-BLYN8:1:1101:11596:9348 2:N:0:1
GGACTACACGGGTTTCTAATCCTGTTTGCTACCCATGCTTTCGCGCCTCAGCGTCAGTCACAGACCAGACAGCCGCCTTCGCCACTGGTGTTCTTCCATCTATCTACGCATTTCACCGCTACACATGGAGTTCCACTGTCCTCTTCTGCACTCAAGTTTCCCAGTTTCAGATGCACTTCTCCGGTTGAGCCGACGGCTTTCACATATGACTTACGAAGCCGCCTGCGCTCGCTTTACGCCCAATAATTCCG
+
CCCCCFG,@BFGGGGGGFAFGGGGFEF8CE6FFGC<,EFGGGE,@FGCGGGGGFEGGG,EDDF,CFCEGFFFFGGGGG:=FGECFDFAFFA7EGFEF?D,,:,9=A?DCCGE5C,FF7B>CFDF9,A<B<4?F<=FF==?E8EDBAF,4@ED?DBE69,EFF=FGG9C,@,,=36,8,3:,,6+8>;FFFECC+@5;CGC+5,+++++52B+:+3?6*=;?EAD(;931>AEGGG36(=E*8,<>>*)::9
@M03364:276:000000000-BLYN8:1:1101:20871:9361 2:N:0:1
GGACTACTGGGGTATCTAATCCTGTTTGCTCCCCACGCTTTCGAGCCTCAGTGTCAGTTACAGGCCAGAGAGCCGCTTTCGCCACCGGTGTTCTTCCATATATCTACGCATTTCACCGCTACACATGGAGTTCCACTGTCCTCTTCTGCACTCAAGTTTCCCAGTTTCCGATGCACTTCTTCGGTTGAGCCGAAGGCTTTCACATCAGACTTAAGAAACCGCCTGCGCTCGCTTTACGCCCAATAAATCCG
+
CCCCCGGGGGGGGGGGGGGGGGGGGGGGGGGGFGGGGGGGGGGGGGGGGGGGGGGGGGGGGGGGGCGGGGGGGGGGDCFFGEGGGGGGGGFFFGGGGGGGGGGGGGGGGGGDGGGGGGGGGGFGFGGGFGGGGGGGGCGFGGFGFGGGGGGGGGFGGGGGDFFFFGGGGGEEGGGGGGGGGGGGGDEFGGGGDGD8CGG6+9=9?7CF5>FFGGGGGGGGFGA=BA@BBFFFGGGFFDGCEE<FFGFF7F>
@M03364:276:000000000-BLYN8:1:1101:20687:9371 2:N:0:1
GGACTACCGGGGTTTCTAATCCTGTTTGCTACCCATGCTTTCGAGCCTCAGCGTCAGTTACAGACCAGACAGCCGCCTTCGCCACTGGTGTTCTTCCATATATCTACGCATTTCACCGCTACACATGGAATTCCACTCTCCTCTTCTGCACTCAAGTCTCCCAGTTTCCAATGACCCTCCCCGGTTGAGCCGGGGGCTTTCACATCAGACTTAAGAAACCGCCTGCGCTCGCTTTACGCCCAATAAATCCG
+
CCCCCGGGGGGGGGGGGGGGGGGGGGGGGGGGGGGGGGGGGGGGGGGGGGGGGGGGGGGGGGGGGGGGGGGGGGGGGGGGGGGGGGGGGGGGGGGGGGGGGGGGGGGGGGDGGGGGGGGGGEGGGGGGFFCFFGGGGGGGFGFFFGGGGGGGGGGGGGFGGGGGFFGFGGGGGGFGGGGGEEGGGGGGGGGGGGGGGGGFDFFGCGG=CFF7+CFGGGFGFGFDFFFF9B355C5A8:GGD5?FGGFAG75
@M03364:276:000000000-BLYN8:1:1101:13866:9375 2:N:0:1
GGACTACTAGGGTTTCTAATCCTGTTTGCTCCCCACGCTTTCGAGCCTCAGTGTCAGTTACAGGCCAGAGAGCCGCTTTCGCCACCGGTGTTCCTCCATATATCTACGCATTTCACCGCTACACATGGAATTCCACTCTCCTCTCCTGCACTCAAGTCTACCAGTTTCCAATGCATACAATGGTTGAGCCACTGCCTTTTACACCAGACTTAATAAACCACCTGCGCTCGCTTTACGCCCAATAAATCCGG
+
CCCCCGGGGFGGFGGGGGGGGGGGGGGGGGGGGGGGGGGGGGGGGGGGGGGGGGGGGGGGGGDFGGGGGGGGGGGGDGGGGGGGGGGGCCGFGGGGGGGGGGGGGGGGGFGGGGGGGGGGDCFGGGFGGFFFFCFGGGGFGFGGEGGDFDEFGDGFEGGGGGGGGFFGAFGDGGGGGGGFGGGFACG8FFGGGFF:CDEGGFGGFGG*3C@CDFGGD>?F5>A@B?=*:?EEFGFEEFBEGF@)>7=)>7<
@M03364:276:000000000-BLYN8:1:1101:6422:9381 2:N:0:1
GGACTACTGGGGTTTCTAATCCTGTTTGCTCCCCACGCTTTCGAGCCTCAGCGTCAGTTACAGACCAGAGAGCCGCCTTCGCCACTGGTGTTCCTCCATATATCTACGCATTTCACCGCTACACATGGAATTCCACTCTCCTCTTCTGCACTCAAGTCTCTCAGTTTCCAATGACCCTCCCCGGTTGAGCCTGGGGATTTCACATCAGACTTAAGAAACCCCCTCAGCTCCCTTTACGCCCAATAAAAC
+
CCCCCGG<EAFDGCF@FGFGGGGF<F,CF<,EEFFGGGGGGAFFFEEDCDFFEGC@CFF,CEFGFFGG9,C:FEEGGGGGGGG:FGGGGCFGGF9AFFFGG@EFGGFFG:+?FGGGFGGGDFGGFGFCF<EGGGGFG86AEDFDAB;;>@>=D88=;,6,,8=DF;>FA,@9@===,,@=@CEEFE6AF,:,4:EC*B@9CC2+=753;**2B5++=;@F**)8()(//;):CF*6+(385>1.2>F)0
@M03364:276:000000000-BLYN8:1:1101:26177:9391 2:N:0:1
GGACTACAAGGGTATCTAATCCTGTTTGCTACCCACGCTTTCGAGCCTCAGCGTCAGTTACAGACCAGACAGCCGCCTTCGCCACTGGTGTTCTTCCATATAGCTACGCATTTCACCGCTACACATGGAATTCCACTCTCCTCTCCTGCACTCAAGTCTCCCAGTTTCCAATGCATACAATGGTTGAGCCACTGCCTCTGACATCAGACTTAAGAAACCACCTTCGCTCGCTTTCCGCCCAATCAATCCGG
+
CCCCCFDFFF8FF8<FF,C9EA,CFD9CEG<EF8E,CCGGFFGGGGGGGGGFEFCFGC<FGGG<E<EE<<<F@FEG7BFF<F:,,:<E,<FB9EBFFG9F9,,9,,BC@CF7FFCA,++6@>CB9EBEA?A,A,,CE89==DD=@B,@E8EF@>8E@;A@,,@8D=EA=,,@@=8,3@=E,,,@E+3ED@EGGGGFF,65++,=A:7+9327+?D:?>DG5C*))*)/-**::*+*)5CEG45);*:>C))
@M03364:276:000000000-BLYN8:1:1101:23593:9394 2:N:0:1
GGACTACTAGGGTATCTAATCCTGTTTGCTCCCCACGCTTTCGTCCCTGAGCGTCAGTGTACATCCAGTAAATTGCCTTCGCCATTGGTGTTCTTCCTAATATCTACGCATTCCACCGCTTCACTAAGAATTCCATTTACCTCTATGTAACTCTAGTTTGCTAGTATCCAAAGCGGGCTGAGGTTGAGCCTCAGGCTTTAACTCTAGACTTAACAAACCGCCTACGAACGCTTTACGCCCAATAATTCCGG
+
CCCCCGGGGGGGGGGGGGGGGGGGGGGGGGGGGGGGGGGGGGGGGGGGGGGGGGGDGGGGGGGGGGGGGGGGGFGGGGGGGGGGGGGGGGGGGGGGGGFFGGGGGGGGGGGGGGGGGGGGGGADFGGGGGGGGGGGGGGGGGGFGGGGGGGGGGGGGGGGGGGGGGGGCGGGGGDGEGGGDGFGGGGGGGGGGCFGGGGGDDGGFCFGGGGGGGCGDGGGFGFFFFFFFFDEDGGFE2CEGFFFGDF3CG>
@M03364:276:000000000-BLYN8:1:1101:8339:9396 2:N:0:1
GGACTACCAGGGTATCTAATCCTGTTTGCTCCCCACGCTTTCGAGCCTCAGCGTCAGTTACAGACCAGAGAGCCGCCTTCGCCACTGGTGTTCCTCCATATATCTACGCATTTCACCGCTACACATGGAATTCCACTCTCCTCTTCTGCACTCAAGTCTCCCAGTTTCCAATGACCCTCCCCGGTTGAGCCGGGGGCTTTCACATCAGACTTAAGAAACCACCTGCGCTCGCTTTACGCCCAATAAATCCG
+
CCCCCGGFGGGGGGGGGGGGGGGGGGGGGGGGGGGGGGGGGGGGGGGGGGGGGGGGGGGGGGGGGGGGGGGGGGGGGGGGGGGGGGGGGGGGGGGGGGGGGGGGGGGGGGGGGGGGGGGGGGGGFGGGGFGFGGGGGGGGFD?FGGGGGGGGGGGGGGGGGGGGFGGGGGGGGGGFFGGGDGGE>CEGGGGGGGGGEGCGGGGGAFGGFGGGGGGGGGGFFGFF@FFBBFFFGGFEFFGGG32FFFFFGGG
@M03364:276:000000000-BLYN8:1:1101:25062:9396 2:N:0:1
GGACTACTCGGGTATCTAATCCTGTTTGCTCCCCACGCTTTCGAGCCTCAGTGTCAGTTACAGGCCAGAGAGCCGCTTTCGCCACCGGTGTTCCTCCATATATCTACGCATTTCACCGCTACACATGGAATTCCACTCTCCTCTCCTGCACTCAAGTCTACCAGTTTCCAATGCATACAATGGTTGAGCCACTGCCTTTTACACCAGACTTAATAAACCACCTGCGCTCGCTTTACGCCCAATAAATCCGG
+
CCCCCGGGGGGGGGGGGGGGGGGGGGGGGGGGGGGGGGGGGGGGGGGGGGGGGGGGGGGGGGGGGGGGGGGDGGGGGEFGGDFGGGGGGGGGGGGGGFGGGGGGGGFGGGGFGGGGGDGGGGGGGGGGGGGGGGGGGGFFGGGGFFGGGGGGGGGGGGGGGGGGFFGGGGCFGG9=EGG8FFGGGGGGGGGGGG?FGCFGG?GGFGGGGG28BF>>FGGGFGFF9>B>DFFFGGGFDFEECFFFG7+90C:
@M03364:276:000000000-BLYN8:1:1101:28171:9402 2:N:0:1
GGACTACAAGGGTATCTAATCCTGTTTGCTCCCCACGCTTTCGAGCCTCAGCGTCAGTTACAGACCAGAGAGCCGCCTTCGCCACTGGTGTTCCTCCATATATCTACGCATTTCACCGCTACACATGGAATTCCACTCTCCTCTTCTGCACTCAAGTCTCCCAGTTTCCAATGACCCTCCCCGGTTGAGCCGGGGGCTTTCACAGCAGACTTAAGAAACCGCCTGCGATCGCTTTACGCCCAATAAATCCG
+
CCCCCDDGGGGGFG<FGGGEFFGGGDFC@EFGGG8C7+BCDFF<FGGGGGGGFEECGGG,FFGFGDEEFGGGGFGCGGGFFGEE7,CEFF<BFFFEFFFA,C4A=FFFGE,B?EEGGG7CCC,AEFGGG<FFGGGGGGDF8=D6@FGGFFG+,>,=ECDGECG?BFGGGC,@,EADDGFE+@>E7@>?,4DE5@:E5*2?C7C++**?*?48:+1;+2=EDGF68),)(2:>F*9)*38CC33)7:*):D<
@M03364:276:000000000-BLYN8:1:1101:5922:9421 2:N:0:1
GGACTACTAGGGTATCTAATCCTGTTTGCTCCCCACGCTTTCGAGCCTCAGTGTCAGTTACAGACCAGAGAGTCGCCTTCGCCACTGGTGTTCCTCCATATATCTACGCATTTCACCGCTACACATGGAATTCCACTCTCCTCTTCTGCACTCAAGTCTCCCAGTTTCCAATGACCCTCCCCGGTTGAGCCGGGGGCTTTCACATCAGACTTAAGAAACCGCCTGCGCTCGCTTTACGCCCAATAAATCCG
+
CCCCCGGGGGGGGGGGGGGGGGGGGGGGGGGGGGGGGGGGGGGGGGGGGGGGGGGGGGGGGG99FGGGGGGGGGGGGGGGGGEGGGGFGGGGGGGGGGGGGGGFGGGGGGGGGGGGGGGGGDGFGGGGECFGGFGGGGGGGGGGGGGCGGGGGGGGGGGGGGGGDGGGFFGGGGFFC8EGGGGGGGGGGGGGGGDGGGGGGGGGFGGGGGGGGGGGCGGGFGD?FFFFB3)>DFGFFFGGG>6@FCFFGGD
@M03364:276:000000000-BLYN8:1:1101:21728:9422 2:N:0:1
GGACTACTGGGGTTTCTAATCCTGTTTGCTCCCCACGCTTTCGCACCTGAGCGTCAGTCTTTGTCCAGGGGGCCGCCTTCGCCACCGGTATTCCTCCAGATCTCTACGCATTTCACCGCTACACCTGGAATTCTACCCCCCTCTACAAGACTCTAGCCTGCCAGTTTCGAATGCAGTTCCCAGGTTGAGCCCGGGGATTTCACATCCGACTTGACAGACCGCCTGCGTGCGCTTTACGCCCAGTAAATCCG
+
CCCCCFGGGGGGFGGGGGGGGGFFGGGGGGGGGGGGGGGGGGGGGFGGGGGGGGGDFGGGGFFGGGGGGGGGEGGGGGGGGGGGGGGGGGGGFGGGGGGGGGGGGGGGGGCGGGGGGGGGGGGGGGGDGFGGGGGGG@FGGGGGGGGGDFGGGGGGGGGFFF8CFG,E?ECEEFGGGFGGGGGGFC:FGFGFEEGD51?9CFCFC*CDCDGDFFFFGDDCDGF6:54>0>>>3<CA??CCC::FGF?>G49
@M03364:276:000000000-BLYN8:1:1101:4490:9439 2:N:0:1
GGACTACACGGGTATCTAATCCGGTTTGCTCCCCACGCTTTCGCACCTGAGCGTCAGTCTTTGTCCAGGGGGCCGCCTTCGCCACCGGTATTCCTCCACATCTCTACGCATTTCACCGCTACACATGGAATTCTACCCCCCTCTACAAGACTCTAGCTGACCAGTATCAGATGCAATTCCCGGGTTAAGCCCGGGGATTTCACATCTGACATACCAAACCGCCTTCGTCCGCTTTACGCCCAGTCATGCCC
+
CCCCCDFFG7C7FCFGG<<6CF++CBFFFGCEDFFGG7,CFCFDEGDGFEEGFGGGDFFFGGGFFECFCCC7FCFGGG>F<FF7EGGGC@CFFCFGFEA8EFGG9?BFG+F@EG,BA7FEEGGGFEGGCFFFGDFGFCGGGGECCFF9B:D<ED;9D,7>EFCFGF;BA9EFCDF7C:99D8CBFCF7CFFGG5*85CCEGG7C+;7++;4+:**;*2=F>5)((98F(055CCF29(;C5)197>=)0>5
@M03364:276:000000000-BLYN8:1:1101:14533:9464 2:N:0:1
GGACTACTGGGGTATCTAATCCTGTTTGCTCCCCACGCTTTCGAGCCTCAGCGTCAGTTACAGACCAGAGAGTCGCCTTCGCCACTGGTGTTCCTCCATATATCTACGCATTTCACCGCTACACATGGAATTCCACTCTCCTCTTCTGCACTCAAGTCTCCCAGTTTCCAATGAACCTCCCCGGTTGAGCCCGGGGCTTTCACACCAGACTTAAGAAACCGCCTGCGCTCGCTTTACGCCCAATAAATCCG
+
CCCCCGGGGGGGG7FFEGGGGGGGGGGGGGGGGGGGGGGGGGGCG7FFFGGGGGEGGGGE<<F,EGGG89F,,CFGGGGGGGGGG?FGGGGGGGGGGFFGGAFCFFGGGGGGGGGGGGGGGGGG,4C@E?FEGG;=FD9EFGGG9FD9E=FFGGGG=>,6,@@FFGGGFG;B?,,6==@@+6@CGGGGGGG++**@CCFGFGGF*7**@FFCC+++=*<FFGF?(5()(2)8C3DCF;EEGF/.7>6ADG7
@M03364:276:000000000-BLYN8:1:1101:8334:9468 2:N:0:1
GGACTACTGGGGTATCTAATCCTGTTTGCTACCCATGCTTTCGAGCCTCAGCGTCAGTTACAGACCAGACAGCCGCCTTCGCCACTGGTGTTCTTCCATATATCTACGCATTTCACCGCTACACATGGAGTTCCACTGTCCTCTTCTGCACTCAAGTTTCCCAGTTTCCGATGCACTTCTTCGGTTGAGCCGAAGGCTTTCACATCAGACTTAAGAAACCGCCTGCGCTCGCTTTACGCCCAATAAATCCG
+
CCCCCGGGGGGGGGGGGGGGGGGGGGGGGGGGGGGGGGGGGGGGGGFGGGGGGGGGGGGGGGGGFGGGGGGGGGGGGGGGGGGGGGGGFGGGFGGFGGGGGGGGGGGF@EGGGGGGGFGEECEFGFFGEFGGGGGGGFGGGGFFGFGGFGF=4DEFGGGGGGGGFGGFGGGGEEFGGGGGGGGGGGEFCFGGGGGGFEGGGFFFF>DF5CFGGCFGG7:EDGEAFF>45?BBGG:4CDGGGF<FF>FCFFG
@M03364:276:000000000-BLYN8:1:1101:23907:9488 2:N:0:1
GGACTACTAGGGTATCTAATCCTGTTTGCTCCCCACGCTTTCGAGCCTCAGCGTCAGTTACAGACCAGAGAGCCGCCTTCGCCACTGGTGTTCCTCCATATATCTACGCATTTCACCGCTACACATGGAATTCCACTCTCCTCTTCTGCACTCAAGTCTCCCAGTTTCCAATGACCCTCCCCGGTTGAGCCGGGGGCTTGCACATCAGACTTAAGAAACCGCCTGCGCTCGCTTTACGCCCAATAAAGCCG
+
CCCCCGGGGEGGGFGGGGFGGGGGGGGGGGGGGGDGGGGGGGGGGGGGGGGGGGGGGGGGGGGFGGGGGGGGGGGGGGGGGGGGGGGGGGCCGFFGGGGGGGGGGGGGGGGGGGGGGGGGGGGGGGGFEAFGGGGFFGGGGGGGGFGGGGGGGGFG;E=DDFGGFGFGGGGG8EGGG?8>EDEEGEGGCFFEECC5EGG*5=FFFGG4CC6:CGG::CFGFGFFFF9E6>)>DG*:93EGG@BFFG=)*97
@M03364:276:000000000-BLYN8:1:1101:23946:9490 2:N:0:1
GGACTACCGGGGTATCTAATCCTGTTTGCTACCCATGCTTTCGAGCCTCAGCGTCAGTTACAGACCAGACAGCCGCCTTCGCCACTGGTGTTCTTCCATATATCTACGCATTTCACCGCTACACATGGAGTTCCACTGTCCTCTTCTGCACTCAAGTTTCCCAGTTTCCGATGCACTTCTTCGGTTGAGCCGAAGGCTTTCACATCAGACTTAAGAAACCGCCTGCGCTCGCTTTACGCCCAATAAATCCG
+
CCCCCGGGGGGGGGGGGGGGGGGGGGGGGGGGGGGGGGGGGGGGGGGGFGGGGGGGGFGGGGGFGGGCDGGGGFGGGGGGGGGGEGGGGGGGGGGGGGFGGGFGGGGGGEGGGGGGGGGGGGFGGGGGGGGGGFGGGGFFGGGGGFGG9FGGGGGGCFGGGGGGGGGGGGGGGGGGGGGGGGGGGGGG?FFGEGG5FGGGGGG7>FG44CFGC8C>8FGGBGFFDFFFFEFF3CGCA;=CEFFFFGFFGGD
@M03364:276:000000000-BLYN8:1:1101:5622:9514 2:N:0:1
GGACTACTGGGGTATCTAATCCTGTTTGCTCCCCACGCTTTCGAGCCTCAGCGTCAGTTACAGACCAGAGAGCCGCCTTCGCCACTGGTGTTCCTCCATATATCTACGCATTTCACCGCTACACATGGAATTCCACTCTCCTCTTCTGCACTCAAGTCTCCCAGTTTCCAATGACCCTCCCCGGTTGAGCCGGGGGCTTTCACAGCAGACTTAAGAAACCGCCTGCGCTCGCTTTACGCCCAATAAATCCG
+
CCCCCGGGGGGGGGGGGGGGGGGGGGGGGGGGFGEFGGGGGGGGGGGGGGGGGEGGGGGGGGGGGGGFGGGGGGGGGGGGEGGGGGGGGGGGGGGGFDFGGGFGGGGGGGGGGGGGGGGGGGCGGGCFEFAFGGGGGGGGGGGGGGGGGGGGGGFDGGDFGGGGFGGGGGDFCFGGGGGGGGGGDGGGGGGGCE5EGGGGGGGG+CD6CCGCDFGFG4@GFGFFFF>E;EFFDGG9*8EEED27CD=<FF>
@M03364:276:000000000-BLYN8:1:1101:15427:9515 2:N:0:1
GGACTACAGGGGTATCTAATCCTGTTTGCTCCCCACGCTTTCGCACCTGAGCGTCAGTCTTCGTCCAGGGGGCCGCCTTCGCCACCGGTATTCCTCCAGATCTGTACGCATTTCACCGCTACACCTGGAATTCCACCCCCCTCTACGAGACTCAAGCCTGCCAGTTTCAAATGCAGTTCCCAGGTTGAGCCCGGGGTTTTCACTTCTGATTTAACAAACCGCCTGCGTGCGCTTTCCGCCCAGTAATTCCC
+
@C@CCEFFF<FGF;EFDEFGCGGGFCGC@@@FGF,+@FG7EFEFFFEGG8EFG@CFGGGGGGGFGDGF8@F:EG7BCC@FEGDGCFCEB7BFGEEAF8,C<A9,4:EFE:FGGGGGGGGGDCCCFFF@FFGGGG99@+@>BGG6,3+3@>B7ED,,>>,,4>34D=;E7@D9=FFGGFCDFBF5F981C@F8EE***38*:+2++;7CD+;:@++;0/3=57:(4>25,5@E)*1)*-;87:4)*264CC0
@M03364:276:000000000-BLYN8:1:1101:27158:9516 2:N:0:1
TTACCGCGGCTGCTGCCTCCCGTAGGAGTACACGTT
+
CCCCCFGGGGGGGGGGGGGGGGFGGGFGGGGGGGGF
@M03364:276:000000000-BLYN8:1:1101:24347:9536 2:N:0:1
GGACTACCGGGGTATCTAATCCTGTTTGCTACCCATGCTTTCGAGCCTCAGCGTCAGTTACAGACCAGACAGCCGCCTTCGCCACTGGTGTTCTTCCATATATCTACGCATTTCACCGCTACACATGGAGTTCCACTGTCCTCTTCTGCACTCAAGTTTCCAAGTTTCCGATGCACTTCTTCGGTTGAGCCGAAGGCTTTCACATCAGACTTAAGAAACCGCCTGCGCTCGCTTTACTCCCATGAAATCCG
+
CCCCCGCE@CFGEGFGFGGEGGFG-ECFGFE@FFGGG8FEFEFDD@EGF8FCEG::F<EFFGGGFDEFDGGGGGCFGGEGGG7CEFGGGFDFGGGGFDEF?AEGFFFGDFGCFDG9BFGE::FGGGGG8FF8A<EGDEEGGGCF9;=E9DGFGGG?@DEGA,@9FDGGGGE6EGFF8D8:,@EEFGG?EGGGGC5@FFFGG+<9ACCD*37E+2=+:FGGBE5>2A9;(?A)>FC3;)25;5))*::7C6)
@M03364:276:000000000-BLYN8:1:1101:11206:9576 2:N:0:1
GGACTACTAGGGTATCTAATCCTGTTTGCTCCCCACGCTTTCGCACCTGAGCGTCAGTCTTCGTCCAGGGGGCCGCCTTCGCCACCGGTATTCCTCCAGATCTCTACGCATTTCACCGCTACACATGGAATTCCACTCTCCTCTTCTGCACTCAAGTCTCCCAGTTTCCAATGACCCTCCCCGGTTGAGCCGGGGGCTTTCACATCAGACTTAAGAAACCGCCTGCGCTCGCTTTACGCCCAATAAATCCG
+
CCCCCGFGGGGGGGGGGGGGGGGGGGGGGGGFGGGGGGGGGGGGGGGGFGGGGGGGGGGGGGGGGGGGGGGGGGGGGGGGGGGGGGGGGGGGGGGGGGGGGFEFGCFGGGGGGGGGGGGGGGGGFGGGFDFGGGGGF8BDFFGGGGGGFFGGGGGGEFFGGGGGGGGGGGGG?GGGFFFECGGGGGGGGGGGGGGGGGGGGGGGFGGFGGFFGGGGGGGGFGFFBF>FFEFFGGF2FFGGGF?FFG*52><
@M03364:276:000000000-BLYN8:1:1101:9120:9605 2:N:0:1
GGACTACTGGGGTATCTAATCCTGTTTGCTACCCATGCTTTCGAGCCTCAGCGTCAGTTACAGACCAGACAGCCGCCTTCGCCACTGGTGTTCTTCCATATATCTACGCATTTCACCGCTACACATGGAGTTCAACTGTCCTCTTCTGCACTCAAGTTTCCCAGTTTCCAATGCACACAATGGTTGAGCCACTGCCTTTTACATCAGACTTAAGAAACAACCTGCCCTCGCTTTACGCCCAATAAATCCGG
+
CCCCCGGGGGGGGGGGGGGGGGGGGGGFGGGGGGGGGGGGGGGGGGGGGGGGGGGGGGGGGGGGGGGGGGGGGGGGGGGGGGGGGGGFGGGGGGGGGGGGGGGGGGGGGGDGGGGGGGGGGGGGGGGGGGEGG,@FGGGGGGGGGGFFFGGGGGGGGCFDGFGFGGGGCG9EFGGDDFEGDGGGFEGGG8D8=DFGGGGG7D7CFG?CCF+8<CCGGG,,6CF=:*1*19939*+**:E*:5:FGG>5C77
@M03364:276:000000000-BLYN8:1:1101:21450:9637 2:N:0:1
TTACCGCGGCTGCTGCCTCCCGTAGGAGTACACGTT
+
CCCC@FGGGGGGGGGGGGCCFFFGGGCFGGGFGGGG
@M03364:276:000000000-BLYN8:1:1101:8993:9656 2:N:0:1
GGACTACTGGGGTTTCTAATCCTGTTTGCTACCCATGCTTTCGTACCTCAGCGTCAGTATTAGGCCAGATGGCTGCCTTCGCCATCGGTATTCCTCCAGATCTCTACGCATTTCACCGCTACACCTGGAATTCTACCCCCCTCTACGAGACTCAAGCCTGCCAGTTTCGGATGCCGTTCCCGGGTTGAGCCCGGGGATTTCACATCCGACTTGACAGACCGCCTGCGTGCGCTTTACGCCCAGTAATTCCC
+
CCCCCGGGCFCCFGGGGGGAFEFAEFFGGGGGGGGGGGGG9FGGGGG9EA@CFGGE>CA9CC@@<FFCEDEFFGGGGGGGGGGGDGEGGGFFGGGFF<EA<E@FEFFGGD@C<F9FFEGGCFGGFAE,,AE=FF;FFEEGG8>F9EG87+@D=DF3C8DF,8=>FF,6A+@6CD,@8>FG6CCGGGEFG7D:C*5@?BFFDDF+=DG5755?C:6=C*=:3CE01F9865557*94F?G:ED09>>44FF*
@M03364:276:000000000-BLYN8:1:1101:29026:9674 2:N:0:1
GGACTACAGGGGTTTCTAATCCTGTTTGCTCCCCATGCTTTCGTACCTCAGCGTCAGTATTAGGCCAGATGGCTGCCTTCGCCATCGGTATTCCTCCAGATCTCTACGCATTTCACCGCTACACCTGGAATTCTACCATCCTCTCCCATACTCTAGCTTCCCAGTATCGAATGCAATTCCTAAGTTAAGCTCAGGGATTTCACATCCGACTTAAAAAGCCGCCTACGCACGCTTTACGCCCAGTAAATCCG
+
CCCCCGGGGGEGGCFFFAEGFEGFFGFFGGGGGEGGGFGGGGGGGFGFFGGFGGGCCGFGGFDGGFFGCFDGGGGFGFFGGGGGCEC@CFGGGGCFFGG9F8;FFGGGEGEGGGGGGGGGGG@E=FFGGGGG9EGGGGGGGFFGGGGGGGCFGGFCADEGFGGGGGFGCFGDFFGGGGGGGE,8DFGGGAFGCFFG?ED99EGGF6;:7>6D8:CGGDGC@C>A9F>BDFDDGGGFFFGGGB;AFG637;/
@M03364:276:000000000-BLYN8:1:1101:8679:9678 2:N:0:1
GGACTACTAGGGTTTCTAATCCTGTTTGCTCCCCATGCTTTCGAACCTCAGCGTCAGTTATAGACCAGAGAGCCGCCTTCGCCACTGGTTTTCCTCCATATCTCTACGCATTTCACCGCTACACCTGGAGTTCTACTCTCCTCTTCTACACTCTAGCTTGCCAGTTTCCGATGCAGTTCCTAGGTTGAGCCGCAGGCTTTCACATCCGACTTAACAAACCGCCTGCGCTCGCTTTACGCCCAATAAATCCG
+
CCCCCEFE,CFGG<FGGGGGEGGFGGGGGA<FGEGDFEGGGGG,,CFF,C@,@FFEGG<,,6<,CFGF<,,BFE7FFGCFGGGDE8FFF,CFG<ECFGGGG,CFGGGGGG:FF9FGGEGGGEFDEFFGD,AAF,EE4,49@FGG,C9,,7E?E,C=4,=,DFADADDG,+63+@A,@,=,,,@?FGC?=DE+++5++DCC?;:;;F*9@GGG8+5+*3DED5@26A9A>?;597C76(C**)6);F63:;>
@M03364:276:000000000-BLYN8:1:1101:9689:9679 2:N:0:1
GGACTACTGGGGTATCTAATCCTGTTTGCTCCCCACGCTTTCGCACCTGAGCGTCAGTCTTTGTCCAGGGGGCCGCCTTCGTCACCGGTATTCCTCCAGATCTCTACGCATTTCACCGCTACACCTGGAATTCTACCCCCCTCTACAAGACTCTAGCCTGCCAGTTTCGAATGCAGTTCCCAGGTTGAGCCCGGGGATTTCACATCCGACTTGACAGACCGCCTGCGTGCGCTTTACGCCCAGTAATTCCG
+
CCCCCGGGGGGGGGGGGGGGGGGGGGGGGGGGGGGGGGGGGGGGGGGGGGGGGGGGGGGDGGGGGEGGGGGGGGGGGGGGGGGGGGGGGGGGDGGGGGGGGGGGFGGGGGGGGGGGGGGGGGGGGFGG?FFFGGGGGGGGGGGGFGGGGGGCDGGGGGGGGGGFGGGGGGGGGGGGGGGGFAFFCFEFFGGGG>58?BCFCFGGFFDCGGGDGGGGGFGGFGF;1>>@::>@D3DAB:CC5:?@GGF)CD>
@M03364:276:000000000-BLYN8:1:1101:7499:9725 2:N:0:1
GGACTACTGGGGTTTCTAATCCTGTTTGCTCCCCACGCTTTCGCACCTGAGCGTCAGTCTTCGTCCAGGGGGCCGCCTTCGCCACCGGTATTCCTCCAGATCTCTACGCATTTCACCGCTACACCTGGAATTCCACCCCCCTCTACGAGACTCAAGCCTGCCAGTTTCAAATGCAGTTCCCGGGTCGAGCCCGGGGAGTTCACATCTGCCTTAACAGACCGCCTGCGTGCGCTTTACGCGCAGTAATTCCC
+
CCBCC<FFFG,FFEEFF,FFF,EAFFFEGGGGGGFGGGEFFGGGGGGGGFGGGFFEEDDCFGCF@:@FE7@FGGGG7?F,B?FCGFGGGGGGGGGGCFF9,A@ACFGC+@=CGGGBFGDCCGGGGG@@F,?F;FCDFCCF+33=C@8EEEEFFF@993,@FG6EDFFF,B@BCGFGF@7DFEGGG*4:CEE5*8*:**32@7CCA77@+00:*:2:>0/15551(76>?@<>3C*6=:C*753<**067*2
@M03364:276:000000000-BLYN8:1:1101:24292:9783 2:N:0:1
GGACTACTCGGGTTTCTAATCCTGTTTGCTCCCCACGCTTTCGCACCTCAGTGTCAGTATCAGTCCAGGTGGTCGCCTTCGCCACTGGTGTTCCTTCCTATATCTACGCATTTCACCGCTACACAGGAAATTCCACCACCCTCTACCGTACTCTAGCTCAGTAGTTTTTGATGCAGTTCCCAGGTTGAGCCCGGGGATTTCACATCCAACTTGCTGAACCACCTACGCGCGCTTTACGCCCAGTAATTCCC
+
C<CBCD?FFGGCEGGFGFFGGGG@FGGFFGGGFGGGEDGGGGGG@CFFEFFGDGGGGGGGGFGGDGGFEGGG@FGCGGGFGDGEE8EEDCFFFFGGA8FEF9FGGGGGGEGGGGGGGGGGGGF@=FF8?FEGFF,FF?8:BDGGGGEEGGCDFDFFF,,@DEDGGGGG6CEGDGFGFDEE9C>DGBF8CG6D+@CEEE?<9;AFFFFCDCF::+=279FD4A?B@62)(?5):7*)1,=CC),=7CF)+;*
@M03364:276:000000000-BLYN8:1:1101:19569:9803 2:N:0:1
GGACTACTAGGGTTTCTAATCCTGTTTGCTCCCCACGCTTTCGAGCCTCAGCGTCAGTTACAGACCAGAGAGCCGCTTTCGCCTCCGGTGTTCCTCCATATATCTACGCATTTCACCGCTACACATGGAATTCCACTCTCCTCTCCTGCACTAAAGTCTCCCAGTTTCCAATGCACACAATGGTTGAGCCACTGCCTTTTACATCAGACTTAAGAAACCGCCTGCGCTCGCTTTACGCCCAATAAATCCGG
+
CBC9CFFGF@DE6E@9EE9ECFFFDEEF9FEF?@EFGCFC6<BFEBFFGFDGGEFB8FFFCFC96<FECGFD,F:EE:FFCFEFC8+F+7BCEF9E,,,EEB;FGGEG+?:C,EACECC6+8A,4EDD=FDFE9,,,845EF8?8,,6>,6+,,,,,=>3,,3D3B9DECDDEFEF,,+6E9DEFE,@,DFCGDFF<;3<EFG@E7>>CFFG+?CGFG>E>GD>295A2)2)?77@>1*=*)//;+;.7>8
@M03364:276:000000000-BLYN8:1:1101:28214:9805 2:N:0:1
GGACTACCGGGGTTTCTAATCCTGTTTGCGCCCCACGCTTTCGAGCCTCAGTGTCAGTTACAGCCCAGAGAGCCGCCTTCGCCACTGGTGTTCCTCCATATATCTACGCATTTCACCGCGACACATGGAATTCCACTCTCCTCTTCTGCACTCAAGTCTCACAGTTTCCAATGACCCTCCCCGGTTGAGCCGGGGGCTTTCACATCAGACTTAAGAAACCGCCTGCTCGCGCTTTACGCCCAATAAATCCG
+
<CCCCFF<++@F@FCFGGEAECFFGFGGE7FG7+FE@FGFGFEDDBFFDEG,CFGGGE@F<AF,9B,,:ED:FEFCF:FE?F7FF8FD:?=FF9F<=FFGFG9FFGGG7++4?EE9<4@+@CCFD:FGG=?FDECFG?,D>3DFF,63=:DFD8EG,@=D=EFF35,533@,A;C,35@+@CEGEC*<FGGC7*:CCE*6>DC78D>7CF;:CCFF7**=):B:6<(1,))059*6@?G>C>1.>CFB*9/
@M03364:276:000000000-BLYN8:1:1101:22370:9807 2:N:0:1
GGACTACTGGGGTATCTAATCCTGTTTGCTCCCCACGCTTTCGAGCCTCAGTGTCAGTTACAGGCCAGAGAGCCGCTTTCGCCACCGGTGTTCCTCCATATATCTACGCATTTCACCGCTACACATGGAATTCCACTCTCCTCTTCTGCACTCAAGTCTCCCAGTTTCCAATGACCCTCCCCGGTTGAGCCGGGGGCTTTCACATCAGACTTAAGAAACCGCCTGCGCTCGCTTTACGCCCAATAAATCCG
+
C9CCCGGGGGGGECFEDCGGGGGGGGGGGGG@DFGGGGGGDGGGGFGGGGFFGFGGGGDGGGGCGFGGGFGGDFGD+@CFFGGG7FCFFGEGGGGE,4B<EAB<9FFGDE7=AFGGGGGGCCFGGFG8BCEFFGFFGGCGGGGGGGGGGFGGDDE?ADFGGFGGFDFGGGFGGFFDD@DE6EGGG6CC68EEDC8875:6?8F>FGCDCF<D=F7DF5C68C>DFF@:9=5.7<9AF6?C*;?FC7@):9)
@M03364:276:000000000-BLYN8:1:1101:25674:9808 2:N:0:1
GGACTACTAGGGTTTCTAATCCTGTTTGCTCCCCACGCTTTCGCACCTGAGCGTCAGTCTTTGTCCAGGGGGCCGCCTTCGCCACCGGTATTCCTCCAGATCTCTACGCATTTCACCGCTACACCTGGAATTCTACCCCCCTCTACAAGACTCTAGCCTGCCAGTTTCGAATGCACTTCCCAGGTTGAGCACGGGGATTTCACATCCGACTTGACAGACCGCCTGCGTGCGCTTTACGCCAAGTAATTCCT
+
6<-ACF8E,CE9;CFEACFFF<ADFFACE9@FFGFDCCCEFEG@,@@FGGGG>FGGG,;CCFGGFFFF8FGGG:C@@F,E,CFE7E::>CDFA,EF@F8,:,@FF9FFGGGGCGF?94C=C>EF,A6A,ADA,9C;96++@8C?DACEG@@?8D9E;DCB,@::@;,9*@8EFEF,52EFFC6E:FDFGF,<1*4*=*?C8FFD8FFDC)>*;DFCC5EFE5A61=@EB3557D*6?:*2*../**94>**
@M03364:276:000000000-BLYN8:1:1101:20313:9812 2:N:0:1
GGACTACTCGGGTTTCTAATCCTGTTTGCTCCCCATGCTTTCGTACCTCAGCGTCAGTATTAGGCCAGATGGCTGCCTTCGCCATCGGTATTCCTCCAGATCTCTACGCATTTCACCGCTACACCTGGAATTCTACCATCCTCTCCCATACTCTAGCTTCCCAGTATCGAATGCAATTCCTAAGTTAAGCTCAGGGATTTCACATCCGACTTAAGAAGCCGCCTACGCACGCTTTACGCCCAGTAAATCCG
+
CCCCCGGGGGGGGGGGGGGGGGGGGGGGGGGGGGGGGGGGGGGGGGGGGGGGGGGGGGGGGGGGGGGGGGGGGGGGFGGGGGGGGGGEGGGGGGGGF?FFGGCGGGGGGGGGGGGGGGEG:FGGGGGGGGGFGGAGFDGDGGGGGGGGGGGGGGGGGGGGGGGFEFGFGGGGGGGGGGGGGDGGGFGGGGGFGGGGFFGGG=D9CFDDGGGGF?<CCCF>>>5AAFAAAFFFGGC=F?ECEFB67C87CCD
@M03364:276:000000000-BLYN8:1:1101:26885:9824 2:N:0:1
GGACTACTGGGGTTTCTAATCCTGTTTGCTACCCATGCTTTCGAGCCTCAGCGTCAGTTACAGACCAGACAGCCGCCTTCGCCACTGGTGTTCTTCCATATATCTACGCATTTCACCGCTACACATGGAGTTCCACTGTCCTCTTCTGCACTCAAGTTCCCCAGTTTCCGATGCACTTCTTCGGTCGAGCCGAAGGCTTTCACATCAGACTTAAGAAACCGCCTGCGCTCGCTTTACGCCCAATAAATCCG
+
CCCCCGGGGGGGGGGGGFGGGGGGGGGGGGGFGGGGGGGGGGGGGGGGFFGGGGGGGGGGGGGGGGGGGGGFGGGGGGGGGGGGGGGGGGGGGGGGGGGGFGGDFGGGG>FFGGGGDCGGGGGGGGGG8FGGGGFGGGGGGGGFGFGAFFGGGDFF8@DF,ECEGGGGGGCEEGGFG88AFGGGGGCEEGGCC>>ECFGFFFGGFFGCF479=FGF@C8E>EFFDFFA9D:BG<C3:;EGGDFFGGAEFF8
@M03364:276:000000000-BLYN8:1:1101:15412:9833 2:N:0:1
GGACTACTCGGGTTTCTAATCCTGTTTGCTACCCATGCTTTCGAGCCTCAGCGTCAGTTACAGACCAGACAGCCGCCTTCGCCACTGGTGTTCTTCCATATATCTACGCATTTCACCGCTACACATGGAGTTCCACTGTCCTCTTCTGCACTCAAGTTTCCCAGTTTCCGATGCACTTCTTCGGTTGAGCCGAAGGCTTTCACATCAGACTTAAGAAACCGCCTGCGCTCGCTTTACGCCCAATAAATCCG
+
CCCCCGGGGGGGGGEGGGGGGGGGGGGGGGGGGGGGGGGGGGDFFDGGGGGGEGGGGFGFGFGGGDGGGGGGCGGDEGGGGGGGGGGGGGGGGGGGFGFGGGGGGGGGGGGGGGGGGGEGGGGGDGGGFGGGGGGGGGGGGCFGGGGGGGGGGGGGGGGGGGGGGGGGGGGGGGGGGG?AFGG>BEEFCGCEDGDEGGFFGGFGFGGGGGGFCFFGCFFFBEDF9FFA2BFFDG37::C8CF7FC>A<>F:
@M03364:276:000000000-BLYN8:1:1101:11381:9843 2:N:0:1
GGACTACTAGGGTTTCTAATCCTGTTTGCTCCCCACGCTTTCGAGCCTCAGCGTCAGTTACAGACCAGCGAGCCGCCTTCGCCACTGGTGTTCCTCCATATATCTACGCATTTCACCGCTACACATGGAATTCCACTCTCCTCTCCTGCACTCAAGTCTACCAGTTTCCAATGCATACAATGGTTGAGCCACTGCCTTTTACACCAGACTTAATAAACCACCTGCGTTCGCTTTACGCCCAATAAATCCGG
+
CCCCCGGD<FGGGGGGFG9FAFFFGGCFGG<FFGGCGDGGGGGGGGGGGGFCE7FGGGFGCGDCEFCA,@C@C@CGEEFCFEEEFFGGGGFEFFGE4<F5ABF9EA94=:FGGGGGGGDGGGGFGGGGG9EEAFAC,EDFGGCC8EFCCEFCDDFF@E,@E6@D<,9E=;;BFC8==AD8FGC>=>C79DGGGGGGGGFC+3=FA5F**2?>@@<FG7D75EF2>B)*(:8A<C@4?2CC*8==C:+.*:2
@M03364:276:000000000-BLYN8:1:1101:11846:9844 2:N:0:1
GGACTACTGGGGTTTCTAATCCTGTTTGCTCCCCACGCTTTCGCACCTGAGCGTCAGTCTTTGTCCAGGGGGCCGCCTTCGCCACCGGTATTCCTCCAGATCTCTACGCATTTCACCGCTACACCTGGAATTCTACCCCCCTCTACAAGACTCTAGCCTGCCAGTTTCGAATGCAGTTCCCAGGTTGAGCCCGGGGATTTCACATCTGACTTGACAGACCGCCTGCGCGCGCTTTACTCCCAGTACTTCCG
+
CC<CCFGGGGGEEFGGGGFFGEFAFFFGGGGGGGGGGGGGDGGGDGGGGGGFGGECFFFF@FFGGAFFGDGDGGD@CG:FGGGGGGGGGGGGGFFGGGGGC,@FFCGGDCGGCFFGGGGC:FGGGGGGGGGB;BDFG,@FEECD=F933@DDFAFCD?9?ECF8FEEE>@FDF9;9E9:,,,?*?9:7?DCCE*:5:E:9=+=C:<+;:CGF>**1C5CF:CE((8()-5))9CFAF)2CF5:FF*94*>C
@M03364:276:000000000-BLYN8:1:1101:23365:9869 2:N:0:1
GGACTACTCGGGTTTCTAATCCTGTTTGCTCCCCACGCTTTCGAGCCTCAGTGTCAGTTACAGGCCAGAGAGCCGCTTTCGCCTCCGGTGTTCCTCCATATATCTACGCATTTCACCGCTACACATGGAATTCCACTCTCCTCTCCTGCACTCAAGTCTACCAGTTTCCAATGCATACAATGGTTGAGCCACTGCCTTTTACACCAGACTTAATAAACCACATGCGCTCGCTTTACGCCTAATAAATCCGC
+
CCCCCGGGGGGGGGGGGGFGGGGGGGGFGGFGEDFGGGG7DFFCFGGGCCFGGFGGGGGGGGFGGGFCAF8FGGGGGGCGGEEGGGGGGGFGGGGG?BFFFFGFGGGGGGGGFFGFGCEEFFFGGGGGFGFGGGGGDB9AEF,=DFFGGG8D?8DF@DGGGFFGFGFEF9FG?FEFFGFFAFFGAE8?,@FFF8?:?DFCFGGG;7?C7FCFCFC@>CGFF5A3>45?@?45DGFFDFE,:/9FC:+9F8*
@M03364:276:000000000-BLYN8:1:1101:9541:9881 2:N:0:1
GGACTACTAGGGTATCTAATCCTGTTTGCTACCCATGCTTTCGAGCCTCAGCGTCAGTTACAGACCAGACAGCCGCCTTCGCCACTGGTGTTCTTCCATATATCTACGCATTTCACCGCTACACATGGAGTTCCACTGTCCTCTTCTGCACTCAAGTCTACCAGTTTCCAATGCATACAATGGTTGAGCCACTGCCTTTTACACCAGACTTAATAAACCACCTGCGCTCGCTTTACGCCCAATAAATCCGG
+
CCCCCGGGGGGGGGGGGGGGGGGGGGGGGGGGGGGGGFGGGGGGGGGGGGGGGGFGGGGGGGGGGGGGGGFGGFGGEGGGGGGGGFGGGGDCGGGGGGGGGGDFFDFGEDEEFGGFGGGGGGGGGGFG8FGGGGGGGGFG@FGCFGGGGGDC4DG?ECDGFFFGFGGGFFGGGGGGGFGGGFFEGGGGGGGGGGGGGG9AF?EFFGG+?FFFFCF?FDFGFDFF55)*:9DEFCGEDFGGG:@A>FFF*)2
@M03364:276:000000000-BLYN8:1:1101:14170:9886 2:N:0:1
GGACTACTCGGGTATCTAATCCTGTTTGCTCCCCACGCTTTCGCACCTGAGCGTCAGTCTTTGTCCAGGGGGCCGCCTTCGCCACCGGTATTCCTCCACATCTCTACGCATTTCACCGCTACACATGGAATTCTACCCCCCTCTACAAGACTCTAGCTGACCAGTATCAGATGCAATTCCCGGGTTAAGCCCGGGGCTTTCACATCAGACTTAAGAAACCGCCTGCGCTCGCTTTACGCCCAATAAATCCG
+
CCCCCGGGGGGGGGGGGGGGGGGGDFGGGGGGGGGGGGGGGFGEFGGGGGGGGGGGGGGGGGGGGGFGGGGGGGGGGGEGGGGGGFGGGGFFFFGGGGGG@GFGFGGGGGGDFGGGGGGGGGGGGGGGGGGFDGGFGFFEGGGGGGGGGGGGGGGFGGCGGGGGGGGGGGGGGGGFFFGG9C>EGEGEGGGCG:EE*:CGG+<CFGFCFGGGG7@CDFGG3EDD@A>EFBFFGGFAF<E?=@<FGG?AGG3
@M03364:276:000000000-BLYN8:1:1101:12119:9905 2:N:0:1
GGACTACCCGGGTTTCTAATCCTGTTTGCTCCCCACGCTTTCGCACCTGAGCGTCAGTCTTCGTCCAGGGGGCCGCCTTCGCCACCGGTATTCCTCCAGATCTCTACGCATTTCACCGCTACACCTGGAATTCTACCCCCCTCTACGAGACTCTAGCTTGCCAGTTTCAAATGCAGTTCCCAGGTTGAGCCCGGGGCTTTCACACCTGCCTTAACAAACCGCCTGCGTGCGCTTTACGCCCAGTAATCCCG
+
CCCCCGGE<FGGGGGGGGGGGGGGGGGGGGGGGGGGGGGGGGGGGGGGEGGGGGGGGGGCFGGCGGGGGFCFEGGGGGGGGDGGGGGGGCFAEGGFGGGGGGGGGGFFGGEEGGGGGGG6CGGGGGGFFGFGGEFFF8DFGDGGEE63@CEGGGGDFGF,DEAGEGFGA,>DCF?7>FFGGGEFGGCCCFGGGG5C*=F6;7C@)9***222*7C>:8CFBE>(,717()7>9C92438EC><<F29)2*1
@M03364:276:000000000-BLYN8:1:1101:28440:9911 2:N:0:1
GGACTACTCGGGTATCTAATCCTGTTTGCTACCCATGCTTTCGAGCCTCAGCGTCAGTTACAGACCAGACAGCCGCCTTCGCCACTGGTGTTCTTCCATATATCTACGCATTTCACCGCTACACATTGAATTCCACTTTCCTCTACTGCACTCAAGTCATCCAGTTTCCAAAGCAATTCCTCAGTTGAGCTGAGGGATTTCACTTCAGACTTAAATAACCGTCTTCGCTCGCTGTACGCCCAATAAATCCG
+
CCCCCGGGGDCCGGGGFFGGGGGGGGGGGGFDFFGFCFECFFEFFG7B<FGFEB7@@FGGGGGGGFGGGGGGG76CEGGGGGE:,EFGGFEEGF;EEFGGGGGGGFGGGGFDGGGGF7FEDGGGFF,<FFFF9FCFAFFG9E9FDA9,,@8=8>EFEFFFECGGFA,,@=,@=FFGGGCA:ECCCDA:F,>D=FDD+D>CCC@7=?;CDFGGCGG;=<EF*@*))4=BDF?*;*;>FBGG=D(2;:8?F*)
@M03364:276:000000000-BLYN8:1:1101:10732:9914 2:N:0:1
GGACTACTCGGGTATCTAATCCTGTTTGCTCCCCACGCTTTCGCACCTGAGCGTCAGTCTTCGTCCAGGGGGCCGCCTTCGCCACCGGTATTCCTCCAGATCTCTACGCATTTCACCGCTACACCTGGAATTCTACCCCCCTCTACGAGACTCTAGCTTGCCAGTTTCAAATGCAGTTCCCAGGTTGAGCCCGGGGATTTCACATCTGACTTAACAAACCGCCTGCGTGCGCTTTACGCCCAGTAATTCCG
+
CCCCCGGGGGGGGGGGGGGGGGGGGGGGGGGGGGGGGGGGGGGGGGGGGGGGGGGGGGGGGGGGGGGGGGGGGGGGGGGGGGGGGGGGGCGGGGGGGGGGGGGGGGGGGGGGGGGGGGGGGGGGGGDFGGGGGGGGGGGGGGGGFEFEGGGGGGGGGGFGGGGGGGGCDGECGGGGGGGGGCFGGGGGGGGGGGGGGEGFGGGGFGGGGGGGGFGGGGGFFGFF?F>>2BBFGDG>4<GEEB??G>@4FG*
@M03364:276:000000000-BLYN8:1:1101:11690:9925 2:N:0:1
GGACTACAAGGGTATCTAATCCTGTTTGCTACCCATGCTTTCGAGCCTCAGCGTCAGTTACAGACCAGAGAGCCGCCTTCGCCACTGGTGTTCCTCCATATATCTACGCATTTCACCGCTACACATGGAATTCCACTCTCCTCTTCTGCACTCAAGTCTCCCAGTTTCCAATGACCCTCCCCGGTTGAGCCGGGGGCTTCACCATCAGACTTAAGAAACCGCCTGCGCTCGCTTTACGCCCAATAAATCCG
+
CCCCCGGGGGGGGGGGGGFGGGGGGGGGGGGGGGGGGGGGGGGGGGGGGGGGGGGGGGGGGGGGGFEFGGGGGGGGGGGGGGGGGGGGGFEGFGGGGFGGGGGGGGGGDGGGGFGGGGGGGGGFCFGGEEFFGAECFFFGGGGGGF;BEGGGGGGGED@EEF8EFGGCFGGGFFFGGD?EGGGEGG69@DCEEGGGGGG,2*,**;?C46F:FDDGGGGGDGFF?:6;0>BEDCG<CDGGGF?FGF@>CF7
@M03364:276:000000000-BLYN8:1:1101:6398:9929 2:N:0:1
GGACTACCGGGGTTTCTAATCCTGTTTGCTACCCATGCTTTCGAGCCTCAGCGTCAGTTACAGACCAGACAGCCGCCTTCGCCACTGGTGTTCTTCCATATATCTACGCATTTCACCGCTACACATGGAGTTCCACTGTCCTCTTCTGCACTCAAGTTTCCCAGTTTCCGATGCACTTCTTCGGTTGAGCCGAAGGCTTTCACATCAGACTTAAGAAACCGCCTGCGCTCGCTTTACGCCCAATAAATCCG
+
CCCCCGGGGGGGGGGGGGGGGGGGGGGGGGGGGGGGGGGGGGGGGGGGGFFGGGGGGGGGGGGGGGGGGGGGGGGGGGGGGGGGGGGGGGEGGGGGGGGGGGGGGGFFGGGGGGGGFGGGGGGGGFGGGGGGGGGGGGGGGFGGGGGGGGGFFG8FFFFGFDGEFGGGGGGGGGGGGGGGFGGDGGDGGGECED:CCEGGGFGGF>>79CGF>CDCGCGGBGFFDA(/-:=AGGGEFFGGGF?AFG=CGGG
@M03364:276:000000000-BLYN8:1:1101:24338:9934 2:N:0:1
GGACTACCGGGGTATCTAATCCTGTTTGCTCCCCACGCTTTCGCACCTGAGCGTCAGTCTTCGTCCAGGGGGCCGCCTTCGCCACCGGTATTCCTCCAGATCTCTACGCATTTCACCGCTACACCTGGAATTCTACCCCCCTCTACGAGACTCTAGCTTGCCAGTTTCAAATGCAGTTCCCAGGTTGAGCCCGGGGATTTCACATCTGACTTAACAAACCGCCTGCGTGCGCTTTACGCCCAGTAATTCCG
+
CCCCCGGGGGGGGGGGGGGGGGGGGGGGGGGGGGGGGGGGGGGEGGGGGGGGGGGGGGGGFGGGGDGGGGEGGGGGGGGGGGGGGGGGGGGGFGGFGGGFGGFFGGGGGDEGGGGGFGGGGGFGGGGGGGGGGGGFDF6BEGGGFFG8C>ECFGGGGGGGGGGFGGGGG?FGGGFE9?<EGEEGGG=FFGFGGGGCCGGGGC=CFDFG7DCGGGGCCCF=DC>BFFFF:@FBDDGF=?GGGD(9C7@AFF4
@M03364:276:000000000-BLYN8:1:1101:5984:9962 2:N:0:1
GGACTACTGGGGTATCTAATCCTGTTTGCTACCCATGCTTTCGAGCCTCAGCGTCAGTTACAGACCAGACAGCCGCCTTCGCCACTGGTGTTCTTCCATATATCTACGCATTTCACCGCTACACATGGAGTTCCACTGTCCTCTTCTGCACTCAAGTTTCCCAGTTTCCGATGCACTTCTTCGGTTGAGCCGAAGGCTTTCACATCAGACTTACGCAACCGCCTGCGCTCGCTTTACGCCCAATAAATCCG
+
BCCCCFGG9FGGGD@FGGGG@FGGGGGGGGCGFGGCFGC6CCGGCEGDD<8FFFGEGFFAFGGDFGGG8<FFGGGGGCCFGGGGCCGGFFGFFGGFCECFGFG9FG9F7?BCFGGFG:CEGEG?,,CF<?FFDF4CFGEGC,@9>E,4CDEFG?EFGFFGEC=F=FD,=+>31@,69,33EFGCFE+DFGD8++@:7ECEG7,?BF+*23;+229*/*:C5C)((A/?9BE>C*1)16CE=)/.2;8CC<7
@M03364:276:000000000-BLYN8:1:1101:12107:9970 2:N:0:1
GGACTACACGGGTATCTAATCCTGTTTGCTCCCCACGCTTTCGAGCCTCAGTGTCAGTTACAGGCCAGAGAGCCGCTTTCGCCACCGGTGTTCCTCCATATATCTACGCATTTCACCGCTACACATGGAATTCCACTCTCCTCTCCTGCACTCAAGTCTACCAGTTTCCAATGCATACAATGGTTGAGCCACTGCCTTTTACATCAGACTTAAGAAACCACCTGCGCTCGCTTTACGCCCAATAAATCCGG
+
CCCCCGGGGGGGGGGGGGGGGGGGGGGGGGGGGGGGGGGGGGGGGGGGGGGGGGGGGGGGGGFGGGGGGGGGDGGGEGGGGGGGGGGGFGGGGFGGGGGGGGGGGGGGGGGGGCEGE@FEGFGDGGGGGFFGGGFGGGGGGFFF8EGGGGGGGGGGCFGGGGGGGDGGFGGFGFGGEGG89BFFDGDGGGGF9@FFDGGGD7CFFF59CCC8DF7DGGFGFCA5>>)@=B>4?/B=ADEEE>@FGFC?C)2
@M03364:276:000000000-BLYN8:1:1101:21901:9980 2:N:0:1
GGACTACTGGGGTTTCTAATCCTGTTTGCTCCCCACGCTTTCGAGCCTCAGCGTCAGTTACAGACCAGAGAGCCGCCTTCGCCACTGGTGTTCCTCCATATATCTACGCATTTCACCGCTACACATGGAATTCCACTCTCCTCTTCTGCACTCAAGTCTCCCAGTTTCCAATGACCCTCCCCGGTTGAGCCGGGGGCTTTCACATCAGACTTAAGAAACCGCCTGCGCTCGCTTTACGCCCAATAAATCCG
+
CCCCCGGGGGGGGGGGGGGGGGGGGGGGGGGGGGGGGGGGFGGGGGGGGGGGGGGGGGGGGGGGGGGGGGGGGGGGGGGGGGGGGGGGFGGGGGGGGGGGGGGGGGGGGGGGGGGGGGGGGGGGGGGGBC<FGGGGGGGGGGGDGGGGGGCFGGGGGGDCFGGGFDDGGGGGGGGGGGGGGGGDGGDFGGGGCCGGGGGGGGGGFGGCCFGFGGGG=CF6:EF;;4;:>FFFGGGFF6EEEBFFGGFAFF<
@M03364:276:000000000-BLYN8:1:1101:6926:9981 2:N:0:1
GGACTACAGGGGTATCTAATCCTGTTTGCTCCCCACGCTTTCGAGCCTCAGTGTCAGTTACAGGCCAGAGAGCCGCTTTCGCCACCGGTGTTCCTCCATATATCTACGCATTTCACCGCTACACATGGAATTCCACTCTCCTCTTCTGCACTCAAGTCTCCCAGTTTCCAATGACCCTCCCCGGTTGAGCCGGGGGCTTTCACATCAGACTTAAGAAACCGCCTGCGCTCGCTTTACGCCCAATAAATCCG
+
CCCCCGGGGGGGGGGGGGGGFGGGGGGGGGGFFGFGGGGGGGC@FGGGGGGGFFGEECFFGGDGGEGGFFGGGFFGGECFFGEEFFGGEFGGGGGGGGGGGGGGGGFFGGGGFGFFGGGDGFCF9FGDFGEGGGGGE@FFGCFG9AD9;EGGGGGGC9FGDCFGG9BFGGCDGGDFG8=ACEG6FCCC6DEE>EGGDG5CFFG@86;*?DFFGGGGFCFGECEDFF6:6A3)19DDFFGGCD?>6DB<G<D
@M03364:276:000000000-BLYN8:1:1101:9677:9984 2:N:0:1
GGACTACCGGGGTTTCTAATCCTGTTTGCTCCCCACGCTTTCGCACCTGAGCGTCAGTCTTCGTCCAGGGGGCCGCCTTCGCCACCGGTATTCCTCCAGATCTCTACGCATTTCACCGCTACACCTGGAATTCTACCCCCCTCTACGAGACTCTAGCTTGCCAGTTTCAAATGCAGTTCCCAGGTTGAGCCCGGGGATTTCACATCTGACTTAACAAACCGCCTGCGTGCGCTTTACGCCCAGTAATTCCG
+
CCCCCGGGGGGGGGGGGGGGGGGGGGGGGGGGGGGGGGGGGGGGGGGGGGGGGGGGGGGGGGGGGGGGGGGGGGFGGGGGGGGGGGGCGEGGGGGGGGGGGGGGGGGGGGGGGGEGGGGGGGGGGGGGGGGGGGGGGGGGGGGFCFGDEEGGGFAFGGGFGGGGDGGGGGGGGGGGGGGGGGGFGCCCGGGGGGGGGGGGGGGGFCGGFGGGGFGGGGGG>EDFFFFE6:B:DDFAFFGGG38?F*6<>C0
@M03364:276:000000000-BLYN8:1:1101:9393:9988 2:N:0:1
GGACTACTGGGGTATCTAATCCTGTTTGCTACCCATGCTTTCGAGCCTCAGCGTCAGTTACAGACCAGACAGCCGCCTTCGCCACTGGTGTTCTTCCATATATCTACGCATTTCACCGCTACACATGGAGTTCCACTGTCCTCTTCTGCACTCAAGTTTCCCAGTTTCCGATGCACTTCTTCGGTTGAGCCGAAGGCTTTCACATCAGACTTAAGAAACCGCCTGCGCTCGCTTTACGCCCAATAAATCCG
+
CCCCCGGGGGGGGGGGGGGGGGGGGGGGGGGGGGGGGGGGGGGGGGGGGGGGGGGGGGGGGGGGGGGGGGGGGGGGGGGGGGGGGGGGGGGGGGGGGGGGGGGGGGGGGGGGEGGGGGGGGGGGGGGGFFFFGGGGGGFGGGGGGGGGGGGGGGGGGEGDGGGGGGGGGGDGGGFGGGGGGGGGGGGGGGGDGEGGGGGGFGGFFGG>GG>@D7FGFGGFBGFFDFFF>BEDGCFEFFGCE>(AGGFEFFC
@M03364:276:000000000-BLYN8:1:1101:24093:9991 2:N:0:1
GGACTACCAGGGTATCTAATCCTGTTTGCTCCCCACGCTTTCGAGCCTCAGCGTCAGTTACAGACCAGAGAGCCGCCTTCGCCACTGGTGTTCCTCCATATATCTACGCATTTCACCGCTACACATGGAATTCCACTCTCCTCTTCTGCACTCAAGTCTCCCAGTTTCCAATGACCCTCCCCGGTTGAGCCGGGGGCTTTCACATCAGACTTAAGAAACCGCCGGCGCTCGCTTTACGCCCAATAAATCCG
+
CCCCCGGGGGGGGGGGGGGGGGGGGGGGGGGGGGGGGGGGGGGGGGGGGGGGGGGGGGGGGFGGGGGGGGGGGGDGGGGGGGGGGEFGEFFGGGGGGCFGGGGGFGGGGGGGGGGGGCFEGGGGGGGGFFGFGGGGFGGGGGGGGCFGGFGGGGGGGGGGGGFFFGCEGGGG8DAF?8=C8@EDG8EFCGGGGGGGGECFD79+8C+;=FGFDCD+:CGFBG>((82@>>:DCFGBF:GGDFB>GGFBGD)
@M03364:276:000000000-BLYN8:1:1101:17358:9996 2:N:0:1
GGACTACTGGGGTATCTAATCCTGTTTGCTACCCATGCTTTCGAGCCTCAGCGTCAGTTACAGACCAGACAGCCGCCTTCGCCACTGGTGTTCTTCCATATATCTACGCATTTCACCGCTACACATGGAGTTCCACTGTCCTCTTCTGCACTCAAGTTTCCCAGTTTCCGATGCACTTCTTCGGTTGAGCCGAAGGCTTTCACATCAGACTTAAGAAACCGCCTGCGCTCGCTTTACGCCCAATAAATCCG
+
CCCCCGGGGGGGGGGGGGGGGGGGGGGGGGGGGGGGGGGGGGGGGGGGGGGGGGGGGFGGGGGGGGGGGGGGGGGGGGGGGGGGGGGGGGFFGGGGGGGGGGGGGGGGGGGGGGFGGGGEGGGGGGGGGGGGGGGGG8DFGGGDFGGGGFFGFGGGGGGFFGG?GGFGGGGGCGGFGFEDGGGGGGGGGGFEEGGGGGGFGC7DFGFGGF?F@FGFGGGCEEDF=FB;-:8BCFG363CE7A0;CF=?CGC
@M03364:276:000000000-BLYN8:1:1101:23730:9997 2:N:0:1
GGACTACCGGGGTATCTAATCCTGTTTGCTCCCCACGCTTTCGCACCTGAGCGTCAGTCTTCGTCCAGGGGGCCGCCTTCGCCACCGGTATTCCTCCAGATCTCTACGCATTTCACCGCTACACCTGGAATTCTACCCCCCTCTACGAGACTCAAGCCTGCCAGTTTCGGATGCAGTTCCCGGGTTGAGCCCGGGGATTTCACATCCGACTTGACAGACCGCCTGCGTGCGCTTTACGCCCAGTAATTCCG
+
CCCCCGGGGGGGGGGGGGGGGGGGGGGGGGGGGGGGGGGGGGGGGGGGGGGGGGGGGGGGGGGGGGGGGGGGGGGGGGGGGGGGGGGGGGGGGGGGGGGGGGGGGGGGGGGGGGGGGGGGFCFFGGGGGGGGGGGGGGGGGGGGGGGGGGGGGGGGGGGGGGGGGGGGGGGGGGGGGGGGGDGGGGGGGGGGGGGDEGGGG7CC7FGGDGG<FGGFFFGGEDFBFFFFF@E>9DC9=?GGE:<FGCF2C:7
@M03364:276:000000000-BLYN8:1:1101:23802:10004 2:N:0:1
GGACTACTAGGTTATCTAATCCTGTTTGCTCCCCACGCTTTCGAGCCTCAGTGTCAGTTACAGGCCAGAGAGCCGCTTTCGCCTCCGGTGTTCCTCCATATATCTACGCATTTCACCGCTACACATGGAATTCCACTCTCCTCTCCTGCACTCAAGTCTCCCAGTTTCCAATGCACACAATGGTTGAGCCACTGCCTTTTACATCAGACTTAAGAAACCACCTGCGCTCGCTTTACGCCCAATAAATCCGG
+
CCCCCGGGFGGGFGGGGGGGGGGGGGGGGGGGGGGGGGGGGGGGGGGGCGGGGEGGGGGGGGGGGGGGGGGDGGGGDFEFGGGGEGGGGGGGGGGGGGGGGGGGGGGGGDGGGGDGGGGGGFGGFGF?FFFGGFGGGGFGGGGGGFFGDFFFFFGG=DAFFGFGDEAFDCDGGGGGGGGGFFGGG6DFGFFGGGG8ECFGCCF@?7DGGGGGC+8DGGGGAEFE2:2/-:D><7@ED6EGGFBFGFA3C7C
@M03364:276:000000000-BLYN8:1:1101:27601:10008 2:N:0:1
GGACTACTGGGGTTTCTAATCCTGTTTGCTACCCATGCTTTCGAGCCTCAGCGTCAGTTACAGACCAGACAGCCGCCTTCGCCACTGGTGTTCTTCCATATATCTACGCATTTCACCGCTACACATGGAGTTCCACTGTCCTCTTCTGCACTCAAGTTTCCCAGTTTCCGATGCACTTCTTCGGTTGAGCCGAAGGCTTTCACATCAGACTTAAGAAACCGCCTGCGCTCGCTTTACGCCCAATAAATCCG
+
8<CCCFFGGGGGGGGG9@FF<FFFG9FGFFGGEEAFGGAFFEGFFFGGGFGCDGGEFGFGGGGGGGGFFFEFGEGGGD@AFFGGGGGGGFGCGGGGGGGFFE;?EFFFGGGGA,AEFGGGGGGGGGGG,EFGGGFA9EFE@FGGGGGGGGGGGGGGC9,48>=EAD9E,@>E>ECD8DFGGGGG@CGG?7:CEG>CFG@?CFG7@5+2*;77++BDFFGG?>DDFF=/5?AB:>CEF?GGE:7AF7A<F6)
@M03364:276:000000000-BLYN8:1:1101:15023:10028 2:N:0:1
GGACTACTGGGGTATCTAATCCTGTTTGCTCCCCACGCTTTCGCACCTCAGCGTCAGTCTTTGTCCAGGGGGCCGCCTTCGCCACCGGTGTTCCTCCACATCTCTACGCATTTCACCGCTACACATGGAATTCTACCCCCCTCTACAAGACTCTAGCTGACCAGTTTCAGATGCACTTCCCCGGTTAAGCCCGGGGATTTCACATCAGACTCAACCAACCGCCTGCGTGCGCTTTACGCCCAGTAATTCCG
+
CCCCCGGF<FGGG,EFGGGGGGGGGGFGGGDGGGGFGGGGGGG;,+@F,CFGGGGGGG9,,,C,CFFGF,6CGGGGGGGGGGGGG<FFE+CFGEFGGGCGGECFGGGGGGGG<FGGGGGGGGGGGFGGGFFGG,@F93DFGGGGFG=9,@FGF9EGCG5,@DGGG,@E:EGGGGG,D?FGC,BEGGCGGGG5/5CE7*8CFGGGFG0==FF*96**1*AEFGFF:>30,7)7C5FDF:CGGFBFFGF4:F0
@M03364:276:000000000-BLYN8:1:1101:13282:10040 2:N:0:1
GGACTACAGGGGTTTCTAATCCTGTTTGCTCCCCACGCTTTCGAGCCTCAGCGTCAGTTACAGACCAGAGAGCCGCCTTCGCCACTGGTGTTCCTCCATATATCTACGCATTTCACCGCTACACATGGAATTCCACTCTCCTCTTCTGCACTCAAGTCTCCCAGTTTCCAATGACCCTCCCCGGTTGAGCCGGGGGCTTTCACATCAGACTTAAGAAACCGCCTGCGCTCGCTTTACGCCCAATAAATCCG
+
CCCCCGGGGGGGGGGGGGGGGFGFFGGGGGGGGGGGGGGGGGGGGGGG?DFGGGGGGGGGFGGGGGGGGGGGGGGGGGGGGGGGGGGGGGGGGGDGGDFGFGGGGGGGFGGGGGGFFGGGGGGG,EFFF=FGFGGGGG9FFGGGFDDFGGGGFGGDDFFFFGGGDFGGGGFGGGG8@EGGGECGG>:C<EFE5EGGGGGGGGGGFCF?DGGFFF7C>FGFDGF@?FFE08BECCC9??DEGF:7C765>F)
@M03364:276:000000000-BLYN8:1:1101:21569:10047 2:N:0:1
GGACTACAAGGGTATCTAATCCTGTTTGCTACCCATGCTTTCGAGCCTCAGCGTCAGATACAGACCAGACAGCCGCCTTCGCCACTGGTGTTCCTCCATATATCTACGCATTTCACCGCTACACATGGAGTTCCACTGTCCTCTTCTGCACTCAAGGTTCCCAGTTTCCGATGCACTTCTTCGGTTGAGCCGTGGGCTTTCACATCACCCTATAAAAACCGCCTGCGCCCCGTTTCCGCCCACTAAACCCG
+
CCCCCGGG9EF@F8EFGGAFGE@FFGGGGGGEF<E,,;CEFGGC6;CEGGGCFF7:7,,CEC@,;CFGF<@B8FEDEGGGGEGGGDD8CF68E,CCF8F9FEEGFFFCCG7=,55<EF+=:>=F9?=E,,9AFFCG9,@F@DCD>FGFCEE?@8,@,6,@F>=8F==EGCE+C6==D=FC,6>+>+6,,DF6++4;7:D,<=AE;?8**403*++5=*?*/@?)()(0(0))12*)32ECCB1;F*/.;C8
@M03364:276:000000000-BLYN8:1:1101:2344:10054 2:N:0:1
GGACTACTGGGGTTTCTAATCCTGTTTGCTCCCCACGCTTTCGAGCCTCAGCGTCAGTTACAGACCAGAGAGCCGCCTTCGCCACTGGTGTTCCTCCATATATCTACGCATTTCACCGCTACACATGGAATTCCACTCTCCTCTTCTGCACTCAAGTCTCCCAGTTTCCAATGACCCTCCCCTGTTGAGCCGGGGGCTTTCACATCAGACTTAAGAAACCGCCTGCGCTCGCTTTACGCCCAATAAATCCG
+
CCCCCGGGGGGGDGGGGGGGGGGGGGGFGGGFGDGGGGGGGGGGGGGGGGGGGGGGGGDFGGGGGGGGFGCFFGGGGGGGGGGGGGGGCEFGGGGGGGGGGGCFFGGGEEGGFGGFFGGGGFGGGEDCBCFFGGGGG?CGGGGGGG=4CEF?8=FGFCCEADF83C;EGGGGG,D8FFGDE6,@DGF7CFG66C>EEEFGFFG8+8;8*60=CDFGGGGG:C><<FFF;DED5C3>F?GGGE:@FD?<FG9
@M03364:276:000000000-BLYN8:1:1101:2786:10055 2:N:0:1
GGACTACAAGGGTTTCTAATCCTGTTTGCTCCCCACGCTTTCGAGCCTCAGCGTCAGTTACAGACCAGACAGCCGCCTTCGCCACTGGTGTTCTTCCATATATCTACGCATTTCACCGCTACACATGGAATTCCACTCTCCTCTTCTGCACTCAAGTCTCCCAGTTTCCAATGACCCTCCCCGGTTGAGCCGGGGGCTTTCACATCAGACTTAAGAAACCGCCTGCGCTCGCTTTACGCCCAATAAATCCG
+
CCCCCFEFGGGGFGFFGFFGEGGGFGGGGGGGDGFGGGGDGGEGFCFFGGGGGGGGEFG9CFGGGGGGGG8,C<FGEGGGGGGGEFGGFGFEGFFBFGGFGGAFFGGGDEEEGGGGGG>CGGFGD@@FFFGGGFGFGGGGDFGFFC;FFGGFG8EEGFFFFGFCFGFGGGCFGDG?DFGGEGECF@+@<B8ECE5?*1;C:>,:1*0;*?FG+=+=+2=EEG>;(),.6A3>CD7)93EEGFFF:D4<F43
@M03364:276:000000000-BLYN8:1:1101:3331:10062 2:N:0:1
GGACTACAAGGGTTTCTAATCCTGTTTGCTACCCATGCTTTCGAGCCTCAGCGTCAGTTACAGACCAGACAGCCGCCTTCGCCACTGGTGTTCTTCCATATATCTACGCATTTCACCGCTACACATGGAGTTCCACTCTCCTCTTCTGCACTCCAGTCTCCCAGTTTTGAGTGACCCTCCTCGGTTGAGCCGAGGGCTTTCACACCCAACTTAAAAGACCGCCTGCGCGCGCTTTACGCCCAATAATTCCG
+
CCCCCGGGGGGGGGGGGGGGGGGGGGGGGGGGGGGGGGGGGGFGGGGGGGGGGGGGGGGGGGGGGGGGGGGGGGGGGGGGGGGGGGGGGGGGGGGGGGGGGGCGGGGGGGGGGGGGGGGGGGGGGGGG?BEGGGGGGGGGGGGGFGGGGGGGGGGGFBFGGFGGGGGGGC6EGGGGFDGGGGGCBEG?FGF>EEGGGCF9CGFFFGCGGGFGGGGFGFG:?GFFFFF4(08=CCG3+,CEGB?FGFFA>D7
@M03364:276:000000000-BLYN8:1:1101:15318:10065 2:N:0:1
GGACTACCGGGGTTTCTAATCCTGTTTGCTCCCCATGCTTTCGTACCTCAGCGTCAGTATTAGGCCAGATGGCTGCCTTCGCCATCGGTATTCCTCCAGATCTCTACGCATTTCACCGCTACACCTGGAATTCTACCATCCTCTCCCATACTCTAGCTTCCCAGTATCGAATGCAATTCCTAAGTTAAGCTCAGGGATTTCACATCCGACTTAAAAAGCCGCCTACGCACGCTTTACGCCCAGTAAATCCG
+
CCCCCGGGGGGGGGGGGGGGGGGGGGGGGGGGGGGGGGGGGGGGGGGGGGGGGGGGGGGGGGGGGGGGGGGGGGGGGGGGGGGGGGGGGGGGGGGGGGGGGGGGGGGGGGGGGDFGGGGGGGGGGGGGGGGGGGGGGGGGGGGCGGGGGGGGGGGGGGGGGGGGGGGGGGGGGGGGGGGGGCEGGGGGGG;DFGGGGGGGGGGGFGFDGGGGGGGGGGCCEGFFFFFEFFFFGGGFFFGGGFFFGCFEGG5
@M03364:276:000000000-BLYN8:1:1101:5820:10070 2:N:0:1
GGACTACCGGGGTTTCTAATCCTGTTTGCTCCCCACGCTTTCGCACCTGAGCGTCAGTCTTTGTCCAGGGGGCCGCCTTCGCCACCGGTATTCCTCCAGATCTCTACGCATTTCACCGCTACACCTGGAATTCTACCCCCCTCTACAAGACTCTAGCCTGCCAGTTTCAAATGCAGTTCCCGGGTTGAGCCCGGGGATTTCACATCTGACTTAACAGACCGCCTGCGTGCGCTTTACGCCCAGTAATTCCG
+
CCCCCGGGGGGGGGGGGGGGGGGGGGGGGGGGGGGGGGGGGGGGGGGGGGGGGGGGGGGGGGGGGGGGGGGGGGGGGGGGGGGGGGGGGGGGGGGGGGCA9FFGGGGGGGGDFGGGE=FEFFGGGGGGGGGGGGGGGGGGGGGGADFFGGGGGGGFGGGGGGGGGGGGGDCEC;ECG?@E<EGCFG=CCGFGGEC5*=CCC7CF6C7FGGGGFGFFD4E*.::08>>FFFFFGG3962CC5517C*9-:>*
@M03364:276:000000000-BLYN8:1:1101:5935:10080 2:N:0:1
GGCTACAGGGGTTTCTAATCCTGTTTGCTCCCCACGCTTTCGAGCCTCAGCGTCAGTTACAGACCAGAGAGCCGCCTTCGCCACTGGTGTTCCTCCATATATCTACGCATTTCACCGCTACACATGGAATTCCACTCTCCTCTTCTGCACTCAAGTCTCCCAGTTTCCAATGACCCTCCCCGGTTGAGCCGGGGGCTTTCACATCAGACTTAAGAAACCGCCTGCGCTCGCTTTACGCCCAATAAATCCGG
+
CCCCCGFGGGGGGGGGGGGGGGGGGGGGGGGGGGGGGGGGGGGGGGGGGGGGGGGGGGGGGGGGGGGGFGGGGGGGGGGGGGGGGGGGGGGGGGFGGGGGGAFGGGGGGGGFFGGEEGGGGGGECD@FFFCFCGGGGGGGGGGGGGGGFGEFGGGGGFFGFGFFGFG=DFGEFGG86=CEE8BEGEGGF>CEGGGGGGFCD7CFFGCCDF>CFC7@<FCEF=>@?F>B@BFF3CC4><EDGFF?GG=>FD>
@M03364:276:000000000-BLYN8:1:1101:14315:10100 2:N:0:1
GGACTACAGGGGTTTCTAATCCTGTTTGCTACCCATGCTTTCGAGCCTCAGCGTCAGTTACAGACCAGACAGCCGCCTTCGCCACTGGTGTTCTTCCATATATCTACGCATTTCACCGCTACACATGGAGTTCCACTGTCCTCTTCTGCACTCAAGTTTCCCAGTTTCCGATGCACTTCTTCGGTTGAGCCGAAGGCTTTCACATCAGACTTAAGAAACCGCCTGCGCTCGCTTTACGCCCAATAAATCCG
+
CCCCCGGGGGGGGGGGGGGGGGGGGGGGGGGGGGGGGGGGGGGGGGGGGGGGGGGGGGGGGGGGGGGGGGGGGGGGGGGGGGGGGGGGCGGFGGGGGGGGGGGDFGGGGFGGGGGGGGGGGGGGGGGGGGGGGGGGGGGGGFGGGGGGFGGGGGGGFGGFCFGGGGGGGGGGGGGGGGGGGGGGGGGGCGGDGGGGDDFGGGGGFGGGGGGCGF>FGGG>DEFFFFF69?BDCCFCFFGGGFFFGGFEGF9
@M03364:276:000000000-BLYN8:1:1101:24553:10114 2:N:0:1
GGACTACTGGGGTATCTAATCCTGTTTGCTCCCCACGCTTTCGCACCTGAGCGTCAGTCTTTGTCCAGGGGGCCGCCTTCGCCACCGGTATTCCTCCACATCTCTACGCATTTCACCGCTACACATGGAATTCTACCCCCCTCTACAAGACTCTAGCTGACCAGTATCAGATGCAATTCCCGGGTTAAGCCCGGGGATTTCACATCTGACTCAATCAACCGCCTGCGTGCGCTTTACGCCCAGTAATTCCG
+
CCCCCGGGGGGGGGGGGGGGFGFGFGGGGGGGGGGGGGGGGGGGGGGGGGGGGGEEGGGGGGFFFGGGGDGCDGGGGGGFGGDCFGGGGGGAFGGGGGGGFGGGGGGGEGDDFGGGGGGGGGGFGGFGGGGGGGGFGGGGGGGFGFG?EDFFFGFFGGGGG?,DFGGGFGGGGGGFGGGGGGGGGGGGGGGGGG5?E5,ADFGGFFDFCDFGGGGFGGFGDEDFFF;>BEFFGDGFFFE>EDBFGCF)*:*
@M03364:276:000000000-BLYN8:1:1101:9746:10122 2:N:0:1
GGACTACAGGGGTTTCTAATCCTGTTTGCTCCCCACGCTTTCGAGCCTCAGTGTCAGTTACAGGCCAGAGAGCCGCTTTCGCCACCGGTGTTCCTCCATATATCTACGCATTTCACCGCTACACATGGAATTCCACTCTCCTCTCCTGCACTCAAGTCTACCAGTTTCCAATGCATACAATGGTTGAGCCACTGCCTTTTACACCAGACTTAATAAACCACCTGCGCTCGCTTTACGCCCAATAAATCCGG
+
CCCCCGGGGGGGGGGGGGGGGGGGGGGGGGGGGGGGGGGGGGGGGGGGGGGGGGGGGGGGGGGGGGGGGGGGGGGGGGGGGGGGGGGGGGGGGGGGGGGGGGGGGGGGGGGGGGGGGGGGGGGGGGGGGGGGGGGGGGGGGGGGGGGGGGGGGGGGGGGGGGGGGGFGGGFCFGFFGFGGGGGGGGGGGGGGGFGGGGGGGGGGFGGGGGFFFGGCGGGGFGFE=>AE@D>8CFGFD?GEG3@FCFAC8>D
@M03364:276:000000000-BLYN8:1:1101:3157:10149 2:N:0:1
GGACTACAGGGGTTTCTAATCCTGTTTGCTCCCCATGCTTTCGTACCTCAGCGTCAGTATTAGGCCAGATGGCTGCCTTCGCCATCGGTATTCCTCCAGATCTCTACGCATTTCACCGCTACACCTGGAATTCTACCATCCTCTCCCATACTCTAGCTTCCCAGTATCGAATGCAATTCCTAAGTTAAGCTCAGGGATTTCACATCCGACTTAAAAAGCCGCCTACGCACGCTTTACGCCCAGTAAATCCG
+
CCCCCGGGGCGGGGGGGGGGGGGGGGGGGGGGGGFGGGGGGGGGGGGGGGGGGGGGGGGGGGGGGGGDEGEFGFGGGGGGGGGGGGGGGGGGGGGGGGGGGGGGGGGGGGGGGGGGGGGGGGGGGGGGGGGGGGGGGGGGGGGGG8DGGCFGGGG8EGCFGGGGGGGGGGGGGGGFDFGGGGDGFFEFGGD??8EFDGGGGGGGFGGCDDGGGFGGDCG6?GFDDFFE>BA;DDGFFFGGGFFFGG6<7F)
@M03364:276:000000000-BLYN8:1:1101:11930:10160 2:N:0:1
GGACTACTGGGGTTTCTAATCCTGTTTGCTACCCACACTTTCGAGCCTCAACGTCAGTTACAGTCCAGAAAGCCGCCTTCGCCACTGGTGTTCTTCCATATATCTACGCATTTCACCGCTACACATGGAGTTCCACTTTCCTCTTCTGCACTCAAGTCCCCCAGTTTCCAATGACCCTCCCCGGTTGAGCCGGGGGCTTTCACATCAGACTTAAGAAACCGCCTGCGCTCGCTTTCCGCCCAATAAATCCG
+
CCCCCGGGGGGGGGGGGGGGFGGGGGGGGGGGGGGGGGGGGGGGGGGGGGGGGGGGGGGGGGGGGGGGGGGGGGGGGGGGGGGFGFGGGGGGGGGGGGGGGGFGGGGGGGGGGGGGGGGGGGGGGFGGGEGGGGGGGGGGGGGGEE9;ECFDGGFGCE,@@EEGGGGGFG,@FCGGGGGEGGGDFGG?6EGGGGGDEGFFGGGGFF+822?C8:BGGFFGAGDD0;,),0.):FF)90CEEE05<G?2>G5
@M03364:276:000000000-BLYN8:1:1101:23930:10164 2:N:0:1
GGACTACACGGGGATCTAATCCTGTTTGGTACCCACACTTTCGAGCCTCAACGTCAGTTACAGTCCAGAAAGCCGCCTTCGCCACTGGTGTTCTTCCATATATCTACGCATTTCAACGCTACACATGGAATTCCACTCTCGTCTTCTGCACTCAAGCCTCCCAGGTTCCAATGACCCTCCCCGGTTGAGCCGGCGGCTTTCACATCAGACTTAAGCAACCGCCTGCGCTCGCTTTACGCCCCATAAATCCG
+
6B@C,C<CFE::+6@C@CF96E@FGGFG,CFFG@@@:@CC,6B,EE@EEG8FGFFGCC,C<EGCFCF8C<E@F@FFF:CEBC:FG8<EF8,4EFE?,A9E?,CFF,CFEDG:,,<,EC>+8F@8499?BEAEEFC,,,9?+66=D9E=E;E8D?BF,6=8>E8@+@,@DGFGCB9=@8+=CC68>B?@<8C87*4@ECDC8===868=DF2;>77+06**05B2<89)6:BFDG59??EEC)-<FFF)295
@M03364:276:000000000-BLYN8:1:1101:22709:10183 2:N:0:1
GGACTACTGGGGTTTCTAATCCTGTTTGCTACCCATGCTTTCGAGCCTCAGCGTCAGTTACAGACCAGACAGCCGCCTTCGCCACTGGTGTTCTTCCATATATCTACGCATTTCACCGCTACACATGGAGTTCCACTGTCCTCTTCTGCACTCAAGTTTCCCAGTTTCCGATGCACTTCTTCGGTTGAGCCGAAGGCTTTCACATCAGACTTAAGAAACCGCCTGCGCTCGCTTTACGCCCAATAAATACG
+
CCCCCGGGGGGGGGGGGGGGGGGGGGGGGGGGGGGGGGGGGGGGGGGGGGDGGGGGDGGFGGGGGGGGGGGGGGGGGGGGGGGGGGGGGGGGGGGFGGGGGGFGGCFFGGGGGGGGGGGGGGGGGGGGGGGGGGGGGGGGGGGGGGGCFGGGGFGGGGGGGGGCGGGCFGGGGCFGGGGCFGGCFGEFFGGGGGDDDGGGGGGCFFGGCGGGGGFFGFGGFGFFBF>DFBFFGGGCA?GEGDFFGF8?+;*
@M03364:276:000000000-BLYN8:1:1101:3947:10187 2:N:0:1
GGACTACACGGGTTTCTAATCCTGTTTGCTCCCCACGCTTTCGCACCTGAGCGTCAGTCTTCGTCCAGGGGGCCGCCTTCGCCACCGGTATTCCTCCAGATCTCTACGCATTTCACCGCTACACCTGGAATTCTACCCCCCTCTACAAGACTCTAGCCTGCCAGTTTCGAATGCAGTTCCCAGGTTGAGCCCGGGGATTTCACATCCGACTTGACAGACCGCCTGCGTGCGCTTTACGCCCAGTAATTCCG
+
CCCCCGGGGGGGEGGGGGGGGFGGGGGGGGGGGGGGGGGGGGGGGGGGGGGGGGGEGGGGGGGGGGGGGGGGGGGGGGGGGGGGGGGGGGGGGGGGG8FFGGGGGGGGGGDGGGGGGGGG=FGGGGGGFGGGGGGGGGFGGGGGGCAF@FGGGGDFGGGDGGGF@>;ECCGGGFGGGGGGGGGGFGFGGCG=EGGGGGGGGGFC7CFGGGCGGGFGGFGFFGFFB>>FFFEDGDF9??CEG@?F>D4>GC7
@M03364:276:000000000-BLYN8:1:1101:19267:10190 2:N:0:1
GGACTACAAGGGTATCTAATCCTGTTTGCTCCCCACGCTTTCGTCCCTGAGCGTCAGTGTACATCCAGTAAATTGCCTTCGCCACTGGTGTTCTTCCTAATATCTACGCATTCCACCGCTTCACTAAGAATTCCATTTACCTCTATGTCACTCTAGTTTGCTAGTATCCAAAGCGGGCTGTGGGTGAGCCCCAGGCTTTAACTCTACACTTAACAAACCGCCTACGAACGCGTTTCGCCCAATAATTCCGG
+
CCCCCGGFDFGCFGGGGGGGGGGGGGGFGF<FFCFCFGGGGGG<6CFE6EEFEGDGGGF@,,6,CFGFGGC<A<FFFGGGGGGG,@FFGGGGC@EGGGEFGEEFGGGFGGGGGFEFFEGGFGGFFC,AFGFCGG;@,@EGCFGGDFAF,=FGC9EA=,@DDF8,C9E;,>>46D+@ECE+,@@+@+8,1>+51++:,6,=+2:=8++508C7CGCFF7*4*;*))@9)9?52:C))),=EC>()0+;5@*2
@M03364:276:000000000-BLYN8:1:1101:2102:10220 2:N:0:1
GGACTACTCGGGTTTCTAATCCTGTTTGCTCCCCACGCTTTCGCACCTGAGCGTCAGTCTTCGTCCAGGGGGCCGCCTTCGCCACCGGTATTCCTCCAGATCTCTACGCATTTCACCGCTACACCTGGAATTCTACCCCCCTCTACGAGACTCTAGCTTTCCAGTTTCAAATGCAGTTCCCAGGTTGAGCCCGGGGATTTCACATCTGACTTAACAAACCGCCTGCGTGCGCTTTACGCCCAGTAATTCCG
+
CCCCCFGGGGGGGGGGGGGGGGGGGGGGGGGGFGGGGGGCGGGGGGGGGGGGCGGGGGFFGGGGGGGGGGGGGGEGGGGGGGGGGGGGGGGGGGGGGGGGGGGGGGGGGGGGA,CFGDGGGGGGFGGGGGGGGFGGG8DFEGGGGGG8EEGGGGGGGG9,=DGFFGGGCFFAFGFFGGGG6CEGGGGGGGGGGGGECEGGGGFDFGGGGGGGGDGGFCGG3EEFFA;E6>>BGGG<F1CEGEFFG*44CF9
@M03364:276:000000000-BLYN8:1:1101:8638:10246 2:N:0:1
GGACTACTAGGGTATCTAATCCTGTTTGCTCCCCACGCTTTCGAGCCTCAGTGTCAGTTACAGGCCAGAGAGCCGCTTTCGCCACCGGTGTTCCTCCATATATCTACGCATTTCACCGCTACACATGGAATTCCACTCTCCTCTCCTGCACTCAAGTCTACCAGTTTCCAATGCATACAATGGTTGAGCCACTGCCTTTTACACCAGACTTAATAAACCACCTGCGCTCGCTTTACGCCCAATAAATCCGG
+
CCCCCGFGAFGGFEGFGGGGGGGGGGGDFFG8FEFDGGGGGGGFGGGGGGFFGGFGGG<@FGGGGGGGFFGGGGGGGGGGGGGGGGGGCCGGGGGGGGGGG<FGGGGGGGGGGGFGFGGGGGGGCFFGGGGGGGGGCD=FDGGGGGGGGGGGF?EGFGGFGGCFFGFGC9FGGGGA8E99AF?FFGCEFC8@EFFFFGCEDGD+:C:+<7@C7799DG?,<CA))*:/7*56CG7>59EGG)()>@+793C
@M03364:276:000000000-BLYN8:1:1101:23366:10268 2:N:0:1
GGACTACTCGGGTTTCTAATCCTGTTTGCTCCCCACGCTTTCGAGCCTCAGCGTCAGTTACAGACCAGAGAGCCGCCTTCGCCACTGGTGTTCCTCCATATATCTACGCATTTCACCGCTACACATGGAATTCCACTCTCCTCTTCTGCACTCAAGTCTCCCAGTTTCCAATGACCCTCCCCGGTTGAGCCGGGGGCTTTCACATCAGGCTTAAGAAACCGCCTGCGCTCGCTTTACGCCCAATATATCCG
+
C@ACCFCDAFGFFCFGCFGGG9FFFEFFFFGFGGGG7FGGDFEGC,FFF8DFDEGGGGCCFAEFG@C@FGCGCFGGCCFGGGGGGF@EFGF:5BAAE?FG9FCGFEGGE:?F9EGAEGD>F7EF@FGFEEEEFGD9EFEG>DC?EGC,CAEADCFDAFGFCFG8AB9;CFG,,@9?=8@CE88CG6:CFFFC*@**:BBCGGGC6*8****2*:@FFF6*:EA0(:63(0)7*9C9??>:EEFFC*0<77/
@M03364:276:000000000-BLYN8:1:1101:4736:10280 2:N:0:1
GGACTACCGGGGTTTCTAATCCTGTTTGCTCCCCACGCTTTCGAGCCTCAGTGTCAGTTACAGGCCAGAGAGCCGCTTTCGCCTCCGGTGTTCCTCCATATATCTACGCATTTCACCGCTACACATGGAATTCCACTCTCCTCTCCTGCACTCAAGTCTCCCAGTTTCCAATGCACACAATGGTTGAGCCACTGCCTTTTACATCAGACTTAAGAAACCGCCTGCGCTCGCTTTACGCCCAATAAATCCGG
+
CCCCCGGGGGGGGGGGGGGGGGGGGGGGGGGGGGGGGGGGGGGGGGGGFFGGGGGGGGGGGGGGGGGGGGGGGGDGGGGGGGGGGGGGGGGGGGGGGGGGGGGGGGGFGCGGGGGGGDGGGCEFFGGFEFFGGFGGGGGGGGFGGGGGGGGGGGGGGGGGGGG,@FGG8DFFFFEFGGDFGG6EGGGGGGGGG@FFGFGGGGFFFGCCFGFGF>CGGFCEDEFFB:@>@D>BFGGEFFCGGFFFGGFEC<1
@M03364:276:000000000-BLYN8:1:1101:18423:10329 2:N:0:1
GGACTACTGGGGTTTCTAATCCTGTTTGCTCCCCATGCTTTCGTACCTCAGCGTCAGTATTAGGCCAGATGGCTGCCTTCGCCATCGGTATTCCTCCAGATCTCTACGCATTTCACCGCTACACCTGGAATTCTACCATCCTCTCCCATACTCTGGCTTCCCAGTATCGAATGCAATTCCTAAGTTAAGCTCAGGGATTTCACATCCGCCTTAAAAAGCCGCCTACGCACGCTTTACGCCCAGTAAATCCG
+
CCCCCGGGGGGGGGGGGGGGGGGGGGGGGGGGGGGGGGGGGGGGGGGGGGGGGGGGGGGGGGGGGGGGGGGFGGDGGGGGFGFDCGGGGGGGGGGGGGGEGGGGGGGGGGGGFGGFGGGGGGGGGGGGGGGGGGGG9EFGGGGGGFGGGDEGGGGGGGGGGGGGGGGGGFFGGGGGGGGGF9FGGFFGGGFF,@,@8FGDGGG+9CGG+0:CGGGGGGGGEGFF2@A>DFFED<<CFFGGGE;FGDFCGF)
@M03364:276:000000000-BLYN8:1:1101:20628:10331 2:N:0:1
GGACTACAAGGGTTTCTAATCCTGTTTGCTCCCCACGCTTTCGCACCTGAGCGTCAGTCTTCGTCCAGGGGGCCGCCTTCGCCACCGGTATTCCTCCAGATCTCTACGCATTTCACCGCTACACCTGGAATTCTACCCCCCTCTACGAGACTCAAGCCTGCCAGTTTCGGATGCAGTTCCCGGGTTGAGCCCGGGGATTTCACATCCGACTTGACAGACCGCCTGCGTGCGCTTTACGCCCAGTAATTCCG
+
CCCCCGGGGGGGGGGGGGGGGGGGGGGGGGGGGGGGGGGGGGGGGGGGGGGGGGGGGGGGGGGGGGGGGGGGGGGGGGGGGGGGGGGGGGGGGFGGGGGGFGGGGGGGGGGGGGGGGGGGGGGGGGGGGGGGGGGGGGGGGGGGGGGGCGGGGGGFGGFGGGGGGGGGECC8ED?DGGGFGGGGGGGGGGGGGDGGGCGGGFGGFGGGGGGGGCCFGGEGEEFFFFB@0@DFGGGFF:EGGFFFCDF<7:7
@M03364:276:000000000-BLYN8:1:1101:5909:10340 2:N:0:1
GGACTACAGGGGTATCTAATCCTGTTTGCTCCCCACGCTTTCGAGCCTCAGTGTCAGTTACAGGCCAGAGAGCCGCTTTCGCCACCGGTGTTCCTCCATATATCTACGCATTTCACCGCTACACATGGAATTCCACTCTCCTCTCCTGCACTCAAGTCTACCAGTTTCCAATGCATACAATGGTTGAGCCACTGCCTTTTACACCAGACTTAATAAACCACCTGCGCTCGCTTTACGCCCAATAAATCCGG
+
CCCCCGGGGGGGGGGGGGGGGGGGGGGGGGGGGGGGGGGGGGGGGGGGGGGGDFGGGGGGGGGGGGGGGGGGGGGGGGGGGGGGGDFGGGGDGGGDGGGGFGFE9FFGGGGGGGGGGGGGGGFGGFGGGGGGGGGGGGGGGGGGGGGGGCGGGGGGGGGGGGGGFGGGGGGGGFGGGGGFFGGGGGGGGGGGGGGGGGGGGGGGFGD*;FFFGGGGGGGFFGFFFFBD=;>E5C8@E@E:E)()2CFCFDC
@M03364:276:000000000-BLYN8:1:1101:19504:10346 2:N:0:1
GGACTACAAGGGTATCTAATCCTGTTTGCTCCCCACGCTTTCGAGCCTCAGCGTCAGTTACAGACCAGAGAGCCGCTTTCGCCACCGGTGTTCCTCCATATATCTACGCATTTCACCGCTACACATGGAATTCCACTCTCCTCTTCTGCACTCAAGTCTCCCAGTTTCCAATGACCCTCCCCGGTTGAGCCGGGGGCTTTCACATCAGACTTAAGAAACCGCCTGCGCTCGCTTTACGCCCAATAAATCCG
+
CCCCCGGGGGGGGGGGGGGGGGGGGGGGGGGGGGGGGGGGGGGGGGGGGGGGGGGGGGGGGGGGGGGGGGGGGGGGGGGGGGGGGGGGGFGGGGGGGGGGGGGGGFGGGGGGGGGGGGGGGGGGGGGGEEFGGGGGGGGGGGGGGGGGGGGFGGGGGG;FGGCFGGFGGGGGGGGFGGGGGGGGGGGGGGGDGGGDEGGGGFGGFFFFGGGGGGGFFGGGFGBF;F@EFFFDDGGFFFGGGFBFG>FAFGC
@M03364:276:000000000-BLYN8:1:1101:23401:10354 2:N:0:1
GGACTACTGGGGTATCTAATCCTGTTTGCTCCCCACGCTTTCGAGCCTCAGTGTCAGTTACAGGCCAGAGAGCCGCTTTCGCCACCGGTGTTCCTCCATATATCTACGCATTTCACCGCTACACATGGAATTCCACTCTCCTCTCCTGCACTCAAGTCTACCAGTTTCCAATGCATACAATGGTTGAGCCACTGCCTTTTACACCAGACTTAATAAACCACCTGCGCTCGCTTTACGCCCAATAAATCCGG
+
CCCCCGGGGGGGGGGGGGGGGGGGGGGGGGGGGGGGGGGGGGGGGGGGGGGGGGGGGGGGGGGGGGGGGGGGGGGGGGGGGGGGGGGGFGGGGGGGGGGGGGGGGGGGGGGGGGGFGGGGGGGGFFGGFFFGGGGGGGGGGGGGGGGGGGGGGGGGGGGGGGGGGG9AEFFFGDFGA8,=FGFGF8DFGF8FGFF?9FGGDFFFCG5DFGFGGFGGGG8EACFEFBBFFEFEGGCF>=EEE>D4G>F?GGG
@M03364:276:000000000-BLYN8:1:1101:21032:10358 2:N:0:1
GGACTACTCGGGTATCTAATCCTGTTTGCTCCCCATGCTTTCGTACCTCAGCGTCAGTATTAGGCCAGATGGCTGCCTTCGCCATCGGTATTCCTCCAGATCTCTACGCATTTCACCGCTACACCTGGAATTCTACCATCCTCTCCCATACTCTAGCTTCCCAGTATCGAATGCAATTCCTAAGTTAAGCCCAGGGATTTCACATCCGACTTTAAAAGCCGCCTACGCACGCTTTTCGCCCAGTAAATCCG
+
CCCCCFGCGGGGDCF9C<FEAFGGGGGGDF,CDEGGGGGGGGGGF@FG<FFCEBCGGGFDCFGCFFEGGGFFF@CFGFGGFGGEFDEGG,CFGEFGGGGFFEAFFGGFE7FGGGFFEFEECCEFFFG8EFGGFGDD9>ADFFGC,@>8FCEFF9>E,DFFFGG,A;ED+@D@?FGFAFFGF,@?FGAEF63@DF?ECFGGGGGCF+3@>?+=D7==+=C9@E>DFF>*)*3?5C**+-=8EEFFGGFFG41
@M03364:276:000000000-BLYN8:1:1101:11140:10395 2:N:0:1
GGACTACAGGGGTTTCTAATCCTGTTTGCTCCCCACGCTTTCGAGCCTCAGTGTCAGTTACAGGCCAGAGAGCCGCTTTCGCCACCGGTGTTCCTCCATATATCTACGCATTTCACCGCTACACATGGAATTCCACTCTCCTCTTCTGCACTCAAGTCTACCAGTTTCCAATGCATACAATGGTTGAGCCACTGCCTTTTACACCAGACTTAATAAACCACCTGCGCTCGCTTTACGCCCACTAAATCCGG
+
CCCCCGGFGGGG@EEGFGGGGFFGGGGDD@EFGGGGGEEEGGGFGGGGGGGGGGGGFGGGGGGGGGGGGGGGGGGGDGFGGGGGDGGDEGGGGGDDGFGFGDAFFGGDEGGGGFFGFF7EGEGGGGGGFFCGGDFFEFFCEFGFFFGGA8@AFGCFFFGFFDEGGGGGGCEGGF9FF8DFFF8EGE,@GDGGCFD,@DDCDFGGFGG*<9CGFC>DCF,7?CFBD5:9@E:EFCDEEFDEG)36*2@EGD5
@M03364:276:000000000-BLYN8:1:1101:25830:10411 2:N:0:1
GGACTACAAGGGTTTCTAATCCTGTTTGCTCCCCACGCTTTCTAGCCTCAGTGTCAGTTACAGGCCAGAAAGCCGCGTTCGCCACCGGTGTTCCTCCATATATCTACGCATTTCACCGCTACACCTGGAATTCCACTCTCCTCTCCTGCACTCAAGTCTACCAGTTTTGAATGCATACAATGGTTGAGCCACTGCCTTTTACACGCGACTTAATCAACCACCTGCGCTCGCCTTACGCCCAAGTAATCCGG
+
CCCBCFCFCAFEDGE@FF<CED@FFG<89E<F<C,6@FEGEF,C@9F9<AG;EFG<E<@FFGGFGDDF,,;BACFF7CCGGCE:BAF+@=C?F9AD8,CFGF;FF@FGED+BFFFGC@:+=FDF,,9ABEBEFGCA;E,5@8D9,ED88DFGF==,,67>3C8FCGG,,3,7=F8=:,,@DFEADGE9C8DF?FCE?9999;EF***;?C7D+5++*3,1)7)(55(2(28):9*.::5CEF(+31@)@3)
@M03364:276:000000000-BLYN8:1:1101:14855:10430 2:N:0:1
GGACTACCGGGGTATCTAATCCTGTTTGCTCCCCACGCTTTCGAGCCTCAGTGTCAGTTACAGGCCAGAGAGCCGCTTTCGCCTCCGGTGTTCCTCCATATATCTACGCATTTCACCGCTACACATGGAATTCCACTCTCCTCTCCTGCACTCAAGTCTCCCAGTTTCCAATGACCCTCCCCGGTTGAGCCGGGGCTTTCAAATCAGACTTAAGAAACCGCCTGCGCTCGCTTTACGCCCCATAAACTCGG
+
CCCCCGGGGGGGGGGGGGGGGGGGGGGGGGGGGGGGGGGGGGGGGGGGGGGGGGGGGGGGGGGGGGGGGGGGGGGGGGGGGGGGGGGGGGGGGGGGGGGGGGGGGGGGGGGGGGGGGGGGGGGGGFFGFFFGGGGGGGGGGGGGGGGGGGGGGGGGGGFGGGGGFGGGGGGGGGGGFFGGGGGGGGGGGGGGGGG5:>D?++,+/4**02B8@++BFGF*5C5(/)65;))):C+.0(?>5707DG*6C59
@M03364:276:000000000-BLYN8:1:1101:25235:10431 2:N:0:1
GGACTACTGGGGTATCTAATCCTGTTTGCTCCCCACGCTTTCGAGCCTCAGCGTCAGTTACAGACCAGAGAGCCGCCTTCGCCACTGGTGTTCCTCCATATATCTACGCATTTCACCGCTACACATGGAATTCCACTCTCCTCTTCTGCACTCAAGTCTCCCAGTTTCCAATGACCCTCCCCGGTTGAGCCGGGGGCTTTCACATCAGACTTAAGAAACCGCCTGCGCTCGCTTTACGCCCAATAAATCCG
+
CCCCCGGGGGGGGGGGGGGGGGGGGGGGGGGGGFGGGGGGGGGGGGGGGGGGGGGGGGGGGGGGGGGGGGGGGGGGGDDGGGGGGFGGGEGGGGGGGGGGGGGFGGGGGGGGGGGGGGGGGGGGGGGGGGGGGFCAECGGFGGGGFGGGGGDFDFGGGGGGGGGA@AFEGGGGGGFGGFE8EGDFGG69CGGGGDGGDGC+BF18C>CCFGGFGG>FGGGFGD(6A>>BEE3D3547(;E=B15FFFFC41
@M03364:276:000000000-BLYN8:1:1101:2873:10456 2:N:0:1
GGACTACTGGGGTTTCTAATCCTGTTTGCTACCCAGGCTTTCGAGCCTCAGCGTCAGTTACAGACCAGACAGCCGCCTTCGCCACTGGTGTTCTTCCATATATCTACGCAGTTCACCGCTACACATGGAGTTCCACTCTCCTCTCCTGCACTGAAGTCGCCCAGTTTCCAATGCACACAATGCTTGAGCCACTGCCTTTTACATCATACGTAAGAAACCACCTGCGCTCGCTTTACGCCCAATAAATCCGG
+
6--AC,EEG@,@@CF9EDFGGGDEG9CFFG9,CE9,:C@,C@@@@;CF<,6C+,,B@F,,6C,,6,:E8D,6,6CC:FGG<E@:,4=FGGE,9,>FGGC9F,E?=FGGE,4F,?AFD+:@:CECC:,??<AFFCF:FEFF=A>=FGFGGGG8,6448,+6@=CD<ECGFCFG8,@EF?==@@,,,ED7,DFGFGGC,>;<7=,=+2++2*320CC7;C,,:9*:29=4()2:DDF=>>>7C5@AC7FC<5)
@M03364:276:000000000-BLYN8:1:1101:26755:10457 2:N:0:1
GGACTACTGGGGTATCTAATCCTGTTTGCTACCCATGCTTTCGAGCCTCAGCGTCAGTTACAGACCAGACAGCCGCCTTCGCCACTGGTGTTCTTCCATATATCTACGCATTTCACCGCTACACATGGAGTTCCACTGTCCTCTTCTGCACTCAAGTTTCCCAGTTTCCGATGCACTTCTTCGGTTGAGCCGAAGGCTTTCACATCAGACTTAAGAAACCGCCTGCGCTCGCTTTACGCCCAATAAATCCG
+
CCCCCGGGGGGGGGGGGGGGGGGGGGGGGGCGGGGGGGGGGGGGGGGGGGGGGGGGGGGGGGGGGGGF,FFGGGGDGGGGFGGDGGGDGGGGGGGGGGGGGGFGGGGGE:FGGGGGGGDEGGGF,EFGFGGGGGGGGDGGGGGGG9CBFFGFGGGGGGGGGGGGGGGGGGGGGGAFFFGGGF?EGGGGFGGDGGGGGGGGFFG>FG752A>FCC72B7DG>CEDBF9B>>BFGGFFF@EEGE1;*>6?FG8
@M03364:276:000000000-BLYN8:1:1101:26067:10463 2:N:0:1
GGACTACCGGGGTATCTAATCCTGTTTGCTCCCCACGCTTTCGAGCCTCAGTGTCAGTTACAGGCCAGAGAGCCGCTTTCGCCTCCGGTGTTCCTCCATATATCTACGCATTTCACCGCTACACATGGAATTCCACTCTCCTCTCCTGCACTCAAGTCTCCCAGTTTCCAATGCACACAATGGTTGAGCCACTGCCTTTTACATCAGACTTAAGAAACCACCTGCGCTCGCTTTACGCCCAATAAATCCGG
+
CCCCCGGGGFEGGGGDGDEGGGGGGGGGGGGGGGGGGGGFGCEFFCFFGFGFGGFGGGGGGG@GGGGGGGGGGGGGGGFGEGGGDGGGEGFGGGGFGGGFFGGGGGGGGGGGGGGGGGGDGGGGFGGGA?ADFGGGGGGGGGF=EFGGGGGFDGFGGGGG9ECF8>,EFADFGGGFGGGFFFCFGG?7?@FGGCGG,@FGGGGGFCFGGGFGGC7BFFFF>EAEBA@68BFEGD@C8;CGGF(;*;AEFCC
@M03364:276:000000000-BLYN8:1:1101:7279:10494 2:N:0:1
GGACTACAGGGGTTTCTAATCCTGTTTGCTCCCCACGCTTTCGCGCCTCAGCGTCAGTTACAGACCAGAGAGCCGCCTTCGCCACTGGTGTTCCTCCATATATCTACGCATTTCACCGCTACACATGGAATTCCACTCTCCTCTTCTGCACTCAAGTCTCCCAGTTTCCAATGACCCTCCCCGGTTGAGCCGGGGGCTTTCACATCAGACTTAAGACACCGCCTGCGCTCGCTTTACGCCCAATAAATCCG
+
CCCCCGGGGGGGGGGGGGGGGGGGGGGGGGGFGGGGGGGGGGGGGGGGGGGGGGGGGGGGGGGGGGGGGGGGGGGGGGGGGGGGGGGGGGGGGGGGGGGGGG9FGGGFGGGGGFGFGGGGGGFGGGGGFCFGGGGGGGGGGGGGGFGGGGGGGGGGGGGGGGGGGGFGGGCGFGGGGGGGGGGGGGGGGGGGGGGGGGGGGGGGFGGGCGGFGGFG*>FFDGEDFF;DFFEFG5DAFFGGGDFFGGFFGG3
@M03364:276:000000000-BLYN8:1:1101:15977:10498 2:N:0:1
GGACTACTGGGGTATCTAATCCTGTTTGCTACCCATGCTTTCGAGCCTCAGCGTCAGTTACAGACCAGACAGCCGCCTTCGCCACTGGTGTTCTTCCATATATCTACGCATTTCACCGCTACACATGGAGTTCCACTGTCCTCTTCTGCACTCAAGTTCCCCAGTTTCCGATGCACTTCTTCGGTTGAGCCGAAGGCTTTCACATCAGACTTAAGAAACCGCCTGCGCTCGCTTTACGCCCAATAAATCCG
+
CCCCCGGGGGGGGGGGGGGGGGGGGGGGGGGGGGGGGGGGGGGGGGGGGGGGGGGGGFGGGGGGGGGGGGGGGGGGGGGGGGGGGGGGGGGGGGGGGGGGGGGGGGGGGGGGGGGGGGGGGGGGGGGGGGGGGGGGGGGGGGGGFGGGGGGGGGGGGGGGGGGGGGGGGGGGGGGGGGGGGGGDEGGGGGGGGGGGGGGGF7,DBGCGGGGFGGGCFDF7?GD=DFFFBFBFDGGFFFGGGFFFGFCEDF5
@M03364:276:000000000-BLYN8:1:1101:23859:10528 2:N:0:1
GGACTACTAGGGTTTCTAATCCTGTTTGCTACCCATGCTTTCGAGCCTCAGCGTCAGTTACAGACCAGACAGCCGCCTTCGCCACTGGTGTTCTTCCATATATCTACGCATTTCACCGCTACACATGGAGTTCCACTGTCCTCTTCTGCACTCAAGTTTCCCAGTTTCCGATGCACTTCTTCGGTTGAGCCGAAGGCTTTCACATCAGACTTAAGAAACCGCCTGCGCTCGCTTTACGCCCAATAAATCCG
+
CCCCCGGGGGGGFGGGGGGGGGGGGGGGGGGGGGGFGGGGGGGGGGGGGGGGGGGDGGGGGGGGGGGGGGGGGGGGGGGGGGGGGGGGGGGGGGGGGGGGGGGGGFGGGDGGGGGGGGGGGGGGGG9FGGGGGCEGGGGGGGGGGGG>9DGGGGGGFFGGGGFGGGGGCEGGEGGGGGGGFGGGGGGGGFGGGEGGDGFGGGGF>F8FGGGGF8@DGGGGFGFFFFAE@EE4*:5@B;GGGEFFFGFECF8
@M03364:276:000000000-BLYN8:1:1101:13734:10548 2:N:0:1
GGACTACTCGGGTTTCTAATCCTGTTTGCTCCCCACGCTTTCGAGCCTCAGTGTCAGTTACAGGCCAGAGAGCCGCTTTCGCCACCGGTGTTCCTCCATATATCTATGCATTTCACCGCTACACATGGAATTCCACTCTCCTCTTCTGCACTCAAGTCTCCCAGTTTCCAATGACCCTCCCCGGTTGAGCCGGGGGCTTTCACATCAGACTTAAGAAACCGCCTGCGCTCGCTTTACGCCCAATAAATCCG
+
CCCCCGEGGGGGGGGGGGGGGGGGGGGGGGGGGGGGGGGGGGGGDFGGGGGFGGGGGFGGGGGGGGGGGGGGGGGGGGFGGGGGGGGGFGGGEAFGGGAGGGFGGGGGGGGGGGGGGGGGGGGGGGGGFFBFFGFF9E9FFFCF9;DFGGCGGGFFE9,@DF?FFCFFDDEGFDDGFE=CEGGCFGDGGGFGEEDGGGGGGGGG=CDFCDFFG>FCC4FE:E>(/59:;BBEGGC<F:>8EB(.CFF27C9
@M03364:276:000000000-BLYN8:1:1101:2174:10550 2:N:0:1
GGACTACTGGGTGTTCTAATCCTGTTGGCTCCCCAGGCTTTCGTACCTCAGCGTCAGGATTAGGCCAGATGGCGGCCGGCGCCATCTGTGTTCCTCGAGATCGCTACGCATTTCACGGCTACACATGAAATTCCACTCTCCGCTCCTGCGCTCAACGCGCCCAGTGTCCAATTCACACAATGGTTTGGCGACGACCTTTGACGTCAGACTGATGAAACCACCGGCCTTCGCTTTACGCCCAGCAAATCCGG
+
@<C-A,,;C-C-,66;,EFGF9E9CEAF,,66:,C6CF,CF,BCE,8@FAEFGBF,,,,CEFG,6FG7<,C,6++++++8++7+,B,,,,<:5:=9++8?+EE7EC:@C:FFACEF,=>E+,86,AF,CFFGG99,8@,<,3+++8,7D+8;>8B,+5**4@:,D,DCF99;,,>9;C8*,,?6,,**<*:*2**:*+++++*:)7*+00***02**:8*72.,-)(/)0))*9*.7028C)(026*)*1)
@M03364:276:000000000-BLYN8:1:1101:9444:10575 2:N:0:1
GGACTACTCGGGTTTCTAATCCTGTTTGCTCCCCACGCTTTCGCACCTGAGCGTCAGTCTTCGTCCAGGGGGCCGCCTTCGCCACCGGTATTCCTCCAGATCTCTACGCATTTCACCGCTACACCTGGAATTCAACCCCCCTCTACGAGACTCTAGCTTGCCAGTTTCAAATGCAGTTCCCAGGTTGAGCCCGGGGATTTCACATCTGACTTAACAAACCGCCTGCGTGCGCTTTACCCCCCGTAATTCCG
+
CCCCCDFDGGGGGGGGFFAFCEFGGGGGGEGFGGDCFGGGGFGCFGD<FFF8FF:FGGACFGGGCFEF<7FFFGGGGGGFGG77,BF7@FFGFGGGC<BE9FGG99EFGCEG<<,C,@B=FEFFE,ADFFG=F,,93@C>=8E?FGGE853+73@9;EAFFCE?FGF;EAFGF9A,>=E>CFG*DDFCCDGC5EGD5CCG7++7+2;:CFGGG7D:C***)5=0881<6BE:DDF5*)3;*)-779@4CF2
@M03364:276:000000000-BLYN8:1:1101:10073:10588 2:N:0:1
GGACTACACGGGTATCAAATCCTGTTTGCTCCCAACGCTTTCGCACCTAAGCGTCAGTCTTCGTCCAGGGGGCCGCCTTCGCCACCGGTATCCCGCCAGATCTCTACCCCTTTAACCGCTACACCTGGAATTCTACCCCCCCCAACGAGTCCCTAGCTTGCCAGTTTCAAATCCAGTTCCCAGCTTGCGCCCGGGCATTTCACTCATGACTAAACAACCCGCCTGCGCGCGCTTGCCGCCCAGACATCCCC
+
B988@;66@C:@++,C,CC,CF<,FFAC<,6;C,,,,@F;6,,,@@F<,;,,@68@:E@FF,,:B@7ED7FF7>7F>F,?===FDEFF=CF,<84@+++,,495C5B,464E,7:A<=:++8,33=,,3,7AFD9CEFC3++5**6**3*3+2,2=D9D,>D7B32?EC;=B,,514,1>924,,65*/=EEG53*1251;++++0+++2;*0*0*94*2)*<31;()(8)0/**()(:8/7()**1)*19
@M03364:276:000000000-BLYN8:1:1101:15055:10604 2:N:0:1
GGACTACTAGGGTTTCTAATCCTGTTTGCTACCCATGCTTTCGAGCCTCAGCGTCAGTTACAGACCAGACAGCCGCCTTCGCCACTGGTGTTCTTCCATATATCTACGCATTTCACCGCTACACATGGAGTTCCACTGTCCTCTTCTGCACTCAAGTTTCCCAGTTTCCGATGCACTTCTTCGGTTGAGCCGAAGGCTTTCACATCAGACTTAAGAAACCGCCTGCGCTCGCTTTACGCCCAATAAATCCG
+
CCCCCGGGGGGGGGGGGGGGGGGGGGGGGGGGGGGGGGGGGGGGG@FGGGGGGGGDFAEDGCFGGGGGG@FGGGGGGGGGGGGEGGGGDGGEFFGGGGGGGGGGGGGFGGEGGGGGGGGGGGGGGGGGFE<FGGGGF@GGGGGGFGGGGGGGGGGGGG9;=EFGGGGGGCEGGGGGCEGF,EDGFGGGFGGGGE8>FGGGGGGGFGGGGGGFG+5BGGGGFGEDFFFDBF:B7DGFFDGEEB7FGGFCGGD
@M03364:276:000000000-BLYN8:1:1101:20994:10611 2:N:0:1
GGACTACAAGGGTTTCTAATCCTGTTTGCTCCCCATGCTTTCGTACCTCAGCGTCAGTATTAGGCCAGATGGCTGCCTTCGCCATCGGTATTCCTCCAGATCTCTACGCATTTCACCGCTACACCTGGAATTCTACCATCCTCTCCCATACTCTAGCTTCCCAGTATCGAATGCAATTCCTAAGTTAAGCTCAGGGATTTCACATCCGACTTAAAAAGCCGCCTACGTACGCTTTACGCCCAGTAAATCCG
+
CCCCCGGGFGGGGGGGGGGGGGGGFFGGGGGGGGGFGGGGGGGEGGGGFGGGGGGGGGGGGGGCGGGGC<FGGGGGGGGGGGGGGGGDGGGGGGGGGGG9FFFGGGGGGDGGGGGGGGGGGGGGGGGGGGGGGGFGGCGFGGGGBFFDGGGGG@EFGGGGGGGGGGGGCGGFGGGG:FFGGG=DFGG:@D;F,DC8+@FE9D@DFGC>CDC@@C8CF<DF>EE=4;>*1/9@DC4/+(:C56=AGG65C*2
@M03364:276:000000000-BLYN8:1:1101:21479:10616 2:N:0:1
GGACTACAAGGGTATCTAATCCTGTTTGCTCCCCACGCTTTCGAGCCTCAGCGTCAGTTACAGACCAGAGAGCCGCCTTCGCCACTGGTGTTCCTCCATATATCTACGCATTTCACCGCTACACATGGAATTCCACTCTCCTCTTCTGCACTCAAGTCTCCCAGTTTCCAATGACCCTCCCCGGTTGAGCCGGGGGCTTTCACATCAGACTTACGAAACCGCCTGCGCTCGCTTTACGCCCAATAAATCCG
+
CCCCCGGGGGGGGGGGGGGGGGGGGGGGGGGGGGGGGGGGGGGGGGDFGGGGGGGGGFGECFGGGGGGGGGGGGGGGGGGGGGGGGGGGGF:FFGGGGGGCEEGGGGGDGGGGFGGGGGCGGGGG?9EBFAFFGGGGGGGFEGGGGGFGFGDFGGCEFA=EFGGFGGGGDGFGGGFFFGGGGGGEDCCCGGDEG5*=8:?FFGCFGFFG6CC8+*2CGDGFGF((),5(2>3*9*6F0EG=>0>DC44F<9
@M03364:276:000000000-BLYN8:1:1101:5817:10619 2:N:0:1
GGACTACAAGGGTTTCTAATCCTGTTTGCTCCCCACGCTTTCGAGCCTCAGCGTCAGTTACAGACCAGAGAGCCGCCTTCGCCACTGGTGTTCCTCCATATATCTACGCATTTCACCGCTACACATGGAATTCCACTCTCCTCTTCTGCACTCAAGTCTCCCAGTTTCCAATGCACACAATGGTTGAGCCACTGCCTTTTACATCAGACTTAAGAAACCACCTGCGCTCGCTTTACGCCCAATAAATCCGG
+
CCCCCGGGGGGGGGGGGGGGGGGGGGGGGGGGGGGGGGGGGGGGGGGGGGGGGGGDGGGGGGGGGGGGGGGGGGGGGGGGFGGGGGGGGGGGGGGGGGGGGGGGGGGGGGGGGGFGGGGGGGGGGGGGF@GGGGGGGGFFGGGGGGGGFFGGGGC8@EGGGGDFGGGGGGGGGG9CFGG8DCCFFE??FGGGGGGGGGGG?FGGFFGFGGGGF7>FGGCGA;FBFEFFFF>;FD>EF>EEGFF)>DAE>CD
@M03364:276:000000000-BLYN8:1:1101:20495:10634 2:N:0:1
GGACTACTAGGGTTTCTAATCCTGTTTGCTCCCCACGCTTTCGTCCCTGAGCGTCAGTGTACATCCAGTAAATTGCCTTCGCCATTGGTGTTCTTCCTAATATCTACGCATTCCACCGCTTCACTAAGAATTCCATTTACCTCTATGTAACTCTAGTTTGCTAGTATCCAAAGCGGGCTGAGGTTGAGCCTCAGGCTTTAACTCTAGACTTAACAAACCGCCTGCGCTCGCTTTACGCCCAATAAATCCGG
+
CCCCCGGGGGGGGGGGGGGGGGGGGGGGGGGGGGGGGGGGGGGGEGGGFGGGGGGGGGAFDFFFGGGGFGGFFEGGGGGGGGDEGBGGGGGGGGGGGGGCFGGGGGGGGGGGFGGGGGGGGGGGGGGFGGGGGFGFFFAFFGGGFFFDEFGGGFGGFFGGGFGGGGGGGGFGCFCCEGGGGGFGGDFGDEGGGCFGCFCCFF:8@GGF7D??FFFGFCFEBEF4<>2:>BDFCGGFFFG*:8;FCFACDGC
@M03364:276:000000000-BLYN8:1:1101:6317:10635 2:N:0:1
GGACTACAGGGGTTTCTAATCCTGTTTGCTCCCCATGCTTTCGTACCTCAGCGTCAGTATTAGGCCAGATGGCTGCCTTCGCCATCGGTATTCCTCCAGATCTCTACGCATTTCACCGCTACACCTGGAATTCTACCATCCTCTCCCATACTCTAGCTTCCCAGTATCGAATGCAATTCCTAAGTTAAGCTCAGGGATTTCACATCCGACTTAAAAAGCCGCCTACGCACGCTTTACGCCCAGTAAATCCG
+
CCCCCGGGGGGGGGGGGGGGGGGGGGGGGGGGGGGGGGGGGGGGGGGGGGGGGGGGGGGGGGGGGGGGGGCFGGGGGGGGGGGGGGGGGGGGGGFGGGGGGGGGGGGGGGGGGGGGGGGGGGGGGGGGGGGGGGGGGGGGGGGGGGGGGGGGGGGGGGGGGGGGGGGGEG?FGGGGGGGGGGGFGGFFGGFGGGGGCGGGGGGGFGGGGGGGGGGGGGGGEG>A>AAEDEFFGGGCFFGG5A@FFGFEGG)
@M03364:276:000000000-BLYN8:1:1101:28988:10655 2:N:0:1
GGACTACTAGGGTATTTAATCCTGTTTGCTCCCCCTGCTTTCGTCCCTAAGCGTAAGTATTAGGCCAGATGGCTGCCTTCCCCCTCGGTATTCCTCCAGATCTCTCCGCATTTCACCGCTCCCACTGAATTTCTACCATCTTTTCCCCTACTCTAGCTTCCCATTATCGAATGCCCTTCCTAAGTTATGCTCAGGGTTTTCCAATCCACTTTAAGAAGCCGCCTACGCACGCTTTACGCCAAGTAACTCTG
+
CCCCCGGAEFFFG,6,,6,,C@<CFGF<,CFGG,+@,,CFCEFG,F@5,6,,66,,;EEC<@@E@,CCFFDACE:B,E55,:,4C@@,CFF<FA,C=,,,,,,C@,,8:+BF@,5C<,+4+++,,9A,C,C=FE@CD,9A,,,3,,9,,94=8;E8EFFGF@6,C@,746,>,@=,@8DFDD,,CEC,,8>@28,8,@B+++,+3+3+++5+9=2?++,,*@*8)6/5)9@*;D5*=(BE*)(++2+/2++
@M03364:276:000000000-BLYN8:1:1101:22165:10694 2:N:0:1
GGACTACTGGGGTATCTAATCCTGTTTGCTCCCCACGCTTTCGCACCTGAGCGTCAGTCTTCGTCCAGGGGGCCGCCTTCGCCACCGGTATTCCTCCAGATCTCTACGCATTTCACCGCTACACCTGGAATTCTACCCCCCTCTACGAGACTCTAGCTTGCCAGTTTCAAATGCAGTTCCCAGGTTGAGCCCGGGGATTTCACATCTGACTTAACAAACCGCCTGCGTGCGCTTTACGCCCAGTAATTCCG
+
CCCCCGGGGGGGGGGGGGGGGGGGGGGGGGGGGGGGGGGGGGGGGGGGGGGGGGGGGGGGGGGGGGGGGGGGGGGGGGGGGGGGGGGGGGGGGGGGGGGGGGGGGGGGGGGGGGGGGGGGGGGFGGGGGGGGGGGGGGGGGGGGGGGGGCEGGGGGGGGGGGGGGGECFGGGGGGGGGGGGGGGGGGDGGGCEGGG5EEGFFGGFDGGGFCDFCFGFGGGBDDDFFFEFFFFGDC2@?EEGF:7D>BBGG*
@M03364:276:000000000-BLYN8:1:1101:15663:10707 2:N:0:1
GGACTACTAGGGTATCTAATCCTGTTTGCTACCCATGCTTTCGAGCCTCAGCGTCAGTTACAGACCAGACAGCCGCCTTCGCCACTGGTGTTCTTCCATATATCTACGCATTTCACCGCTACACATGGAGTTCCACTGTCCTCTTCTGCACTCAAGTTTCCCAGTTTCCGATGCACTTCTTCGGTTGAGCCGAAGGCTTTCACATCAGACTTAAGAAACCGCCTGCGCTCGCTTTACGCCCAGTAATTCCG
+
CCCCCGGGGGGGGFGGGGGGFGGGGGGGGGCGGGGAFFGGGGG8FGGFFGGGGGGDGFCFEGGFGGGGFGGGGGGGGGGGGGGGGGGGEFGGGGGGGFGFFGGGFGGGGGGGGGGGEFGGGGGGFFEGG8AFF<,C=EDFGGGGFGD9EFGGGGGGGFGGGGFFGFBFFC6>EGCFGGGG8D8CFEDFCGGCG6CEFGGGCGGGAFCFGGGFF+2:DGGGFGFFFF=E2)8?49:6F@CEEA(;+1;3:;8
@M03364:276:000000000-BLYN8:1:1101:3330:10722 2:N:0:1
GGACTACTGGGGTATCTAATCCTGTTTGCTCCCCATGCTTTCGTACCTCAGCGTCAGTATTAGGCCAGCTGGCTGCCTTCGCCATCGGTATTCCTCCAGATCTCTACGCATTTCACCGCTACACTTGGAATTCTACCATCCTCTCCCATACTCTAGCTTCCCAGTATCGAATGCAATTCCTAAGTTAAGCTCAGGGATTTCACATCCGACTTAAAAAGCCTCCTACGCACGCTTTACTCCCAGTAAATCCG
+
CCCCCGGF,CFGGEGGGGGGGGGGFGGGGGGGGGGFGGGCGGGEEGGGGGGFCGEEEG9@CFG,EFFG8<;FFAFGGGGGGGGGE8FGGDDGGGGGGC,EA=,@FGGGGGGGGFFGGDGGGGGG,9EFFGGGGGGGC,=FFFFFEG8=;@FGGGA4EE,@8EFFG9EF==?8DGG,EAFG8>,@FG8DAE=8@=D8+@DFF9E+4:;6+9C+8+=:*7D7*@*889)0-9*5D>FCF<FGGF=A@FFCGG)
@M03364:276:000000000-BLYN8:1:1101:8237:10746 2:N:0:1
GGACTACTAGGGTTTCTAATCCTGTTTGCTCCCCACGCTTTCGAGCCTCAGCGTCAGTTACAGACCAGAGAGCCGCCTTCGCCACTGGTGTTCCTCCATATATCTACGCATTTCACCGCTACACATGGAATTCCACTCTCCTCTTCTGCACTCAAGTCTCCCAGTTTCCAATGACCCTCCCCGGTTGAGCCGGGGGCTTTCACATCAGACTTAAGAAACCGCCTGCGCGCGCTTTACGCCCCATAAATCCG
+
CCCCCGFGGFGGFGGDFGGCF9FGGGFGGGG8CFF7FGGGGGGCFBBFGGGFDGFGGFGAFGGGEFGGFFCGGCE7FCCCC7@7BECFF<F7ECFGGDFFAA,5@E9DEG:FAFA<BFEGG7FFGGGG<,9EDAFF,,,A>FGFDFGDFDFGFF8EG;@CDD8>FCED,,7@=@D36@F+=EE6FE+@FFB+@55CGECE8CBDAD:CCGGG>1+++0=C5EBF@F@F,.8>3/>466?**)4?<4F<F6D
@M03364:276:000000000-BLYN8:1:1101:7572:10755 2:N:0:1
GGACTACCGGGGTATCTAATCCTGTTTGCTCCCCATGCTTTCGTACCTCAGCGTCAGTATTAGGCCAGATGGCTGCCTTCGCCATCGGTATTCCTCCAGATCTCTACGCATTTCACCGCTACACCTGGAATTCTACCATCCTCTCCCATACTCTAGCTTCCCAGTATCGAATGCAATTCCTAAGTTAAGCTCAGGGATTTCACATCCGACTTAAAAAGCCGCCTACGCACGCTTTACGCCCAGTAAATCCG
+
CCCCCGGGGGGGGGGGGGGGGGGGGGGGGGGGGGGGGGGGGGGGGGGGGGGGGGGGGGGFGGFGGGGFFGGDFGGGGGGGGGGGGGGGGGGGGGGGFEGGGGGGGGGGGGGGGGGGGGGGGFGGGGGGGGGGGGGGGGGGGGGGGGGFGGGFGGGGGGGGFGGGGGFFG8BFFGGFG9FGGGAFGCDFFGEFGGFGCG6CDCGGFF?CCDDDGFGGGCGGFGFFFFDFFFFEGDGFFFGEGFFFGGCCGD5
@M03364:276:000000000-BLYN8:1:1101:6294:10760 2:N:0:1
GGACTACTAGGGTATCTAATCCTGTTTGCTCCCCACGCTTTCGCACCTGAGCGTCAGTCTTCGTCCAGGGGGCCGCCTTCGCCACCGGTATTCCTCCAGATCTCTACGCATTTCACCGCTACACCTGGAATTCTACCCCCCTCTACGAGACTCTAGCTTGCCAGTTTCAAATGCAGTTCCCAGGTTGAGCCCGGGGATTTCACATCTGACTTAACAAACCGCCTGCGTGCGCTTTACGCCCCGTAATTCCG
+
CCCCCGGGGGGGGGGGGGGGGGGGGGGGGGGGGGGGGGGGGGGGGGDGFGGGGGGGGGGGGGGGGGGGC@EGGEGGGGGGGGGECFEC@B<EFFGGGGGFGGFEFGGGGGDGGFFGFEDGGEGGGCFGGGGGGGGG9BDGGGGGA,D88CGDGE9EGGGGGF7?FGGGFGGGGGGGGGGGFDFFGDFGGGFGGGGD55CG77@>17FF+;C::CGGGGF=5E3;=:6B())8DGGF?(:ED)35>5>>>F*
@M03364:276:000000000-BLYN8:1:1101:2746:10760 2:N:0:1
GGACTACTAGGGTATCTAATCCTGTTTGCTACCCATGCTTTCGAGCCTCAGCGTCAGTTACAGACCAGACAGCCGCCTTCGCCACTGGTGTTCTTCCATATATCTACGCATTTCACCGCTACACATGGAATTCCACTCTCCTCTTCTGCACTCAAGTCTCCCAGTTTCCAATGACCCTCCCCGGTTGAGCCGGGGGCTTTCACATCAGACTTAAGAAACCGCCTGCGCTCGCTTTACGCCCAATAAATCCG
+
@CCCCGGFFDGGGGGGGGGGGGGGGGGGGGGGGGGGGGGFGGGGG>FGGGGGGGGGG9FGGGGFGGGGGGGGGFGGGGGGGGGGGGGGGGGGGGGGGGGGGGGGGGGGGGGGGGGGGGGGGGGGGGGGFAE8AFGGGGGGEFGGEFGGGGGGGGGFGGGGDGGGGGFGFGGG8A=DEFGGCGGGGG=DGGGG6EGCCEFGGGG9BFFG=CGFFGFCFCGCDGF@;4:E1:55DFGCA6CE5@?F*C@4C41
@M03364:276:000000000-BLYN8:1:1101:9285:10784 2:N:0:1
GGACTACAAGGGTATCTAATCTTGTTTGCTCCCCACGCTTTCGAGCCTCAGCGTCAGTTACAGACCAGAGAGCCGCCTTCGCCACTGGTGTTCCTCCATATATCTACGCATTTCACCGCTACACATGGAATTCCACTCTCCTCTTCTGCACTCAAGTCTCCCAGTTTCCAATGACCCTCCCCGGTTGAGCCGGGGGCTTTCACATCAGACTTAAGAAACCGCCTGCGCTCGCTTTACGCCCAATAAATCCG
+
CCCCCGGGGGGGGGGGGGGGGGGGGGGGGGGGGGGGGGGGGGEGGGGGGGGGGGGGGGGGGGGGGGGGFGGGGGGEGGGGGGGGGGGGGGGGGGGGGGGGGGGGGGGDGGGGGGGGGGGGGGGGGGGFBC?FGCGGF?FGGGGGGG9DFGGGGFEDBDGGDCFFGGGGFGGGGGGG?DFGGGGDGCEGGGFEGEGGGGGGFFGGACCGFGGGG=8FGGGEEGB@7F9DB>AADCFDFBGGGB:>FGFFGCD
@M03364:276:000000000-BLYN8:1:1101:4188:10822 2:N:0:1
GGACTACAGGGGTATCTAATCCTGTTTGCTCCCCACGCTTTCGCACCTGAGCGTCAGTCTTCGTCCAGGGGGCCGCCTTCGCCACCGGTATTCCTCCAGATCTCTACGCATTTCACCGCTACACCTGGAATTCTACCCCCCTCTACGAGACTCTAGCTTGCCAGTTTCAAATGCAGTTCCCAGGTTGAGCCCGGGGATTTCACATCTGACTTAACAGACCGCCGGCGTGCGCTTTACGCCCAGTAATTCCG
+
CCCCCGGGGGGGGGGGGGGGGGGGGGEFGGGGGGGGGGGGGGDGGGGGGGGGGGGGGGGGGCGGGGGGGGEGGGGGGGGGGGGGGGGGGGFFGGGGGGGGGGGGGGGGGEGGAFCGGDEEFGDGGGGGFGGFGGGGGGGGG=@DCDFEEGGGCECDGGGGGGAC:EGGGGGGGFFGGFGGGG6*F,,<CFFGGGCECGGGGGEFFFCCDFC>C7:77DG1.>3(-;>59>5:35>4*(22:::6:*9):*0
@M03364:276:000000000-BLYN8:1:1101:6231:10823 2:N:0:1
GGACTACCGGGGTATCTAATCCTGTTTGCTCCCCACGCTTTCGAGCCTCAGTGTCAGTTACAGGCCAGAGAGCCGCTTTCGCCTCCGGTGTTCCTCCATATATCTACGCATTTCACCGCTACACATGGAATTCCACTCTCCTCTCCTGCACTCAAGTTTCCCAGTTTCCGATGCACTTCTTCGGTTGAGCCGAAGGCTTTCACATCAGACTTAAGAAACCGCCTGCGCTCGCTTTACGCCCAATAAATCCG
+
CCCCCGGGGGGGGGGGGGGGGGGGGGGGGGGGGGGGGGGFGGGGGGGGGGGFGGGGGGGGGGGGGGGGDGGGGGGGGGGFGGGEGFFGGGGGGGGGGGDFGGGGGDGFGGGGGGGGGGGGEGGGGGGGFGFGGGGGAE=?FGGGGGGGGGGGGGFGGGGFGGGFGFGGFCCEEGFGFCGG@CF>F+57,@CEGGEGGGGFGFDDFGGGFFGC:>8FGFGGE5BDF:>:9>>ED3>98;GGEF@ADGFFGGG
@M03364:276:000000000-BLYN8:1:1101:2781:10841 2:N:0:1
GGACTACTGGGGTATCTAATCCTGTTTGCTCCCCACGCTTTCGCACCTGAGCGTCAGTCTTTGTCCAGGGGGCCGCCTTCGCCACCGGTATTCCTCCACATCTCTACGCATTTCACCGCTACACATGGAATTCTACCCCCCTCTACAAGACTCTAGCTGACCAGTATCAGATGCAATTCCCGGGTTAAGCCCGGGGATTTCACATCTGACTCAATCAACCGCCTGCGTGCGCTTTACGCCCAGTAATTCCG
+
CCCCCGGGGGGGGGGFGGGFGGGGGGGGGGGGGGGGGGGGGGDGGGGGFDFGGGGGGGGGGGGGGG9FGGGGGDEGGGGGGGGGEGGGGGGFEGGGGGGGFGGGGGGGGGDEFGGGGGGEGGGGGGGGGGGGGGGGFGGGGGGGGGGFG,@FFGGGGFFCFGGGGGFFFGGFFGFFGFEEFGGGGGCCCFFFGGG5=EF6>FFDACCF7:+;D4CFGGGGFGF?;)178D:5CGGDFFG>E>?9F7@>GF6
@M03364:276:000000000-BLYN8:1:1101:13227:10849 2:N:0:1
GGACTACTGGGGTTTCTAATCCTGTTTGCTCCCCACGCTTTCGAGCCTCAGTGTCAGTTACAGGCCAGAGAGCCGCTTTCGCCTCCGGTGTTCCTCCATATATCTACGCATTTCACCGCTACACATGGAATTCCACTCTCCTCTCCTGCACTCAAGTCTCCCAGTTTCCAATGCACACAATGGTTGAGCCACTGCCTTTTACATCCGACTTAAGAAACCACCTGCGCTCGCTTTACGCCCCATCAATCCGG
+
CCCCCFFC9<F@CFGFCFFFFFGGFGGGGEFAEGGF@GGEGGG<EFGCGGDFFEFGGGGGGDCEGGGFCFEFCE@:CFFECFEFGGCG7F:FFFGFG,95,9@FDGC@FGDGGCECDCCEEG9A9:FAF9FGGGGG,@DCE8==DFFGGGFGGD@337,3>FGCDDDEDF9=@CFG8=E63@E;,+4,,@B8@@9F99>ACFC9<**<DDDC+++2*4<AFGA):B2)-)?5C<CED0*1*8()9*3;8/)
@M03364:276:000000000-BLYN8:1:1101:21407:10851 2:N:0:1
GGACTACTAGGGTATCTAATCCTGTTTGCTCCCCACGCTTTCGAGCCTCAGTGTCAGTTACAGGCCAGAGAGCCGCTTTCGCCACCGGTGTTCCTCCATATATCTACGCATTTCACCGCTACACATGGAATTCCACTCTCCTCTCCTGCACTCAAGTCTACCAGTTTCCAATGCATACAATGGTTGAGCCACTGCCTTTTACATCAGACTTAAGAAACCACCTGCGCTCGCTTTACGCCCAATCAATCCGG
+
CCCCCGGGGGGGGGGGGGGGGGGGGGGGGGGGGGGGGGGGGGGGGDGGFFGGGGGGGGFFGGGGGGGGFFFGGGGGGGGGGGGGGGGGGGGGGGGGGGGGGFEEGGGGGGEGGGGGGGGGGGGGFGGGGGGGGGGGFGGGGGGD>EFGFDFCD?FGGFFGGGGGFFFGGGGGGGGGFEDFCDFD,BFGG8=DCFGGGGGGFFGGFFFGGGGDFFGGG*DF59A5@D24>EADGGGFFF*=EFF)9CCFGGD
@M03364:276:000000000-BLYN8:1:1101:26705:10851 2:N:0:1
GGACTACTGGGGTTTCTAATCCTGTTTGCTCCCCACGCTTTCGCACCTGAGCGTCAGTCTTTGTCCAGGGGGCCGCCTTCGCCACCGGTATTCCTCCACATCTCTACGCATTTCACCGCTACACATGGAATTCTACCCCCCTCTACAAGACTCTAGCTGACCAGTATCAGATGCAATTCCCGGGTTAAGCCCGGGGCTTTCACCTCTGACTCAATCAACCGCCTGCGTGCGCTTTACGCCCAGTACTTCCT
+
CCCCCGGGCFDGGGGGGGGGGGGFGGGGGGGG@FFGEGGGGGG@FFGG8EFGGFFCCFEFAFFGGFG8,B7FFGEGGGGGGGGCF8:@F+FEFGGGG8BD<,CFFFFFGGGGGGGGGGGGFGGGGCFD8BFGEFFD=DCCCEGGFG9=9DGGGFFC9@>,@CFFF7EF:3,@CGGGCFGFGEGGGG>9FFFGG*8:*:=?7+:7AFF6CFG746:+0;*=5=B<?>;B(00<CG<29(8::B::F*94FG*
@M03364:276:000000000-BLYN8:1:1101:10940:10853 2:N:0:1
GGACTACCAGGGTTTCTAATCCTGTTTGCTACCCACGCTTTCGCACATCAGCGTCAGTTACAGACCAGAAAGTCGCCTTCGCCACTGGTGTTCCTCCATATCTCTGCGCATTTCACCGCTACACATGGAATTCCACTCTCCTCTCCTGCACTCAAGTCTACCAGTTTCCAATGCATACAATGGTTGAGCCACTGCCTTTTACACCAGACTTAATAAACCACCTGCGCTCGCTTTACGCCCAATAAATCTGG
+
CCCCCGFGGGGGGGGGGGGGGGGGGGGGGGGGGGGGGGGGGGGGGGGGFGGFGGGGGGGGGGGGGGGGGGGGGGGGGGGGGGDGGGGGGGGGGGGGGGGGGGGGGGGDEGGGGGGFGGGGGGGGGGGGFFFGGEGGGFGGGFGGCEGGGDGGFGGGGGGGGGGGGGGGGGGAFFGGGGGGGGGGGGG8D8BEGGGFFFGGG?GGAFGFFG>FGGGGGG?FFCFEC4>DFFFFGDDCF>:77?BFFDFE>FC
@M03364:276:000000000-BLYN8:1:1101:16584:10877 2:N:0:1
GGACTACCAGGGTATCTAATCCTGTTTGCTCCCCACGCTTTCGCACCTGAGCGTCAGTCTTTGTCCAGGGGGCCGCCTTCGCCACCGGTATTCCTCCACATCTCTACGCATTTCACCGCTACACATGGAATTCTACCCCCCTCTACAAGACTCTAGCTGACCAGTATCAGATGCAATTCCCGGGTTAAGCCCGGGGATTTCACATCTGACTCAATCAACCGCCTGCGTGCGCTTTACGCCCAGTAATTCCG
+
CCCCCGFGGGGGGGGGGGGGGGGGGGGGGGGGGGGGGGGGGGGGGGGGGGGGGGGGGFGGGGGGGFGGGGGGGGGGGGGGGGGGGGGGGGGGGGGGGGGGGGGGGGGGGGGGGGGGGGGGGGGGGDFGGGGGGGGGGGGGGGGGGGGGGGGGGGGGGGGGGGFGGGGGGFGGGGGGGF7FGGDEFEFFGGGCGGDC*=CGGGGGFGGGGGC7DGGF4>FGEGF;DFFD0>EBDGFFFFGGDD:?GCFFGG2
@M03364:276:000000000-BLYN8:1:1101:21324:10912 2:N:0:1
GGACTACTGGGGTTTCTAATCCTGTTTGCTCCCCACGCTTTCGTCCCTGAGCGTCAGTGTACATCCAGTAAATTGCCTTCGCCATTGGTGTTCTTCCTAATATCTACGCATTTCACCGCTTCACTAAGAATTCCATTTACATCTATGTAACTCTAGCTTGCTAGTATCCAAAGCGGGCTGAGGTGGAGCCTCAGGCTTTAACTCTAGGCTTATCAAAGCGCCTCCGAACGCTTTACGCCCAATAATTCCGG
+
CC6-<;EA@FFGGGG@EEAFCFCCGFFGGGDDD;@CFGGGGGGDFCFF<6FFCGGDEGDD96E6,CFEFGD9@<BD9A,A<C:,B,9,E<F7@9EGGAF,EAE<C,BF:CF7,,:?<,8=7?FCDFEAFFD9=<B=@,,9,,4+>EGF@,@+9DE8,=@8=9,,,4@>=>,>,4@88+6+,=6,3+6A8+,51@,,,@>9++<C728**3*;+2952+59@**-:?29-:/8?<:CE2CEEFDF7+;);61
@M03364:276:000000000-BLYN8:1:1101:24687:10939 2:N:0:1
GGACTACCGGGGTATCTAATCCTGTTTGCTCCCCACGCTTTCGAGCCTCAGCGTCAGTTACAGACCAGAGAGTCGCCTTCGCCACTGGTGTTCCTCCATATATCTACGCATTTCACCGCTACACATGGAATTCCACTCTCCTCTTCTGCACTCAAGTCTCCCAGTTTCCAATGACCCTCCCCGGTTGAGCCGGGGGCTTTCACATCAGCCTTAAGAAACCGCCTGCGCTCGCTTTACGCCCAATAAATCCG
+
CC@CC<FDCCEDB6C<CE<@@<EEFGA@CAFCCFGGGFGCE,B6C,@FCCEFFGFEG,,EFFGACF@FDE8FC@FGGEGFGGGGGFFCEFCFF@EGCDEGGFFC;AFF=7=+@C<<FCE6>:F<E8?EGGGGC,EFEFF8EF8DC=AECA8AFD8=F,33C@,,8=,7,,@3@==@@FG6+@CEG63,@,@EE>:**=8,;:9:BGDC*;5:CFC+;58207500A031<@D35F2F?G*:7()7:9-:69
@M03364:276:000000000-BLYN8:1:1101:21920:10981 2:N:0:1
GGACTACACGGGTATCTAATCCTGTTTGCTCCCCACGCTTTCGAGCCTCAGCGTCAGTTACAGACCAGAGAGTCGCCTTCGCCACTGGTGTTCTTCCATATATCTACGCATTTCACCGCTACACATGGAGTTCCACTGTCCTCTTCTGCACTCAAGTTTCCCAGTTTCCGATGCACTTCTTCGGTTGAGCCGAAGGCTTTCACATCAGACTTAAGAAACCACCTTCGCTCGCTTTACGCCCAATAAATCCG
+
CCCCCGGGGGGGGGGGGGGGGGGGGGGGGGGGGGGGGGGGGGGGGGGGGGGGGGGDGGFGGGGGGGGGGGFGGGGGGGGGGGGGGFGGGFGGGGGGGGGGG9FGGGGGGGGGGGGGGEGGGGGGFGGGGGGGGGGGGGGGGGFCFGGGGGGGCFGGGGGGGGGGGGGGGG8C6C9AFGGGFGFGGGC?6DCEGEGGFGGGGGGGFGGGGCFGDD>B=DFGFGD4))0?@FDDCFCCFFGGEFFFGGF7FF3
@M03364:276:000000000-BLYN8:1:1101:10605:10982 2:N:0:1
GGACTACCAGGGTTTCTAATCCTGTTTGCTCCCCACGCTTTCGCACCTGAGCGTCAGTCTTCGTCCAGGGGGCCGCCTTCGCCACCGGTATTCCTCCAGATCTCTACGCATTTCACCGCTACACCTGGAATTCTACCCCCCTCTACGAGACTCTAGCTTGCTAGTTTCAAATGCAGTTCCCAGGTTGAGCCCGGGGATTTCACATCTGACTTAACAAACCGCCTGCGTGCGCTTTACGCCCAGTAATTCCG
+
BCCCCGGFFGGGGFGGGGGGFEGGGGGGGGGDGDFEGGGGGGGGDGDEFEFGGGGGGGFGGGFGGC:FGG@EEGCFCFFGGGGG7FGGGGGGEFGGGGACFGCFFAFGEDGDFGGGFGDE@FDF@8BFFGGGG9A;ECEGDEE69>@CECEGGC;FEFAFF,5EGGACFFGFCGGFCGGG6BEGGGGGGGGGGGGGGGGGDFFGFGGF:@FFG7:CGGGGFGED?A>FBEF>DD3>=?G:C5:;F=FBC07
@M03364:276:000000000-BLYN8:1:1101:15793:10990 2:N:0:1
GGACTACTGGGGTATCTAATCCTGTTTGCTCCCCACGCTTTCGCACCTGAGCGTCAGTCTTCGTCCAGGGGGCCGCCTTCGCCACCGGTATTCCTCCAGATCTCTACGCATTTCACCGCTACACCTGGAATTCTACCCCCCTCTACGAGACTCAAGCCTGCCAGTTTCGGATGCAGTTCCCGGGTTGAGCCCGGGGATTTCACATCCGACTTGACAGACCGCCTGCGTGCGCTTTACGCCCAGTAATTCCG
+
CCCCCGGGGGGGGGGGGGGGGGGGGGGGGGGGGGGGGGGGGGGGGGGGGGGGGGGGGGGGGGGGGGGGGGGGGGGGGGGGGGGGGGGGGGGGGGGGGGGGEGGGGFGGGGGGGGGGGGGGGGGGGGGGGGGGGGGGGGGGGGGGGGGGGGGGGGGGGGGGGGGGGGGFGG8:CFGFGGGGCGGGGGGGGGGGDGGEGGFGFCC7AGGGGGGDGFF*7FGGFGFF?42@:>BDGGGFF1EEE5:?GGFFGG6
@M03364:276:000000000-BLYN8:1:1101:10951:11033 2:N:0:1
GGACTACTAGGGCATCTATTCCTGTTTGCTACCCATGATTTCGAGCCTCAGTGTCAGTTACAGACCAGAAAGCCGCCTTAGCCACCGGTGTGCTTCCATCTATCTACGCCTTTCACCACTTCACATGGAGTTCCACTATCCTCTCTTGCACTCAAGTTTACCAGTTTCCGATGCACTTCTTTGGTTGAGCCGCAGGCTTCCACCTCTGACTTACCAAACAACTGTCGCCCTCGTTGAGCCCAATCAACACG
+
-6AC@<,,<-CF,9,C,C,,<E,;-6@<F9,,6;<FF,C<@F<D@FG,E6C,CE<6FFEF9@F,;,C,,,6B,;@F:@,,5,E,C,8+@@8,,:4FAA:,9?;B9,C<++B8?A9F,,99,59FE;?FA<FEGGGF,,,,9@@D,,,,,,434,,4C,,,9E,@F,=67@++1+4@9,6@9,3,3+@6,83@+3++4@,,2+7+3+3;7+558<*C**@,*4*)3?)*)/*3*/*))0,,*/()0*6025C
@M03364:276:000000000-BLYN8:1:1101:10910:11088 2:N:0:1
GGACTACTGGGGTTTCTAATCCTGTTTGCTCCCCACGCTTTCGAGCCTCAGCGTCAGTTACAGACCAGAGAGCCGCCTTCGCCACTGGTGTTCCTCCATATATCTACGCATTTCACCGCTACACATGGAATTCCACTTTCCTCTTCTGCACTCAAGTTTCCCAGTTTCCAATGACCCTCCACGGTTGAGCCGTGGGCTTTCACATCAGACTTAAGAAACCGCCTACGCGCGCTTTACGCCCAATAATTCCG
+
CCCCCFGGGGGGGGGGGGGGGGGGGGGGGGGGGGGGGGGGGGGGGDGGGGGGGGGGFEFGGGGGGGGFGGGGDFGGGEEGGGEGGGGGGGGGGGGGGGGGGGFGEFFGFCFGGGGGGGGGGGGGGGGFFGGGGFEGGGGGGGFFGE9;9;EGGFGGGGGGCCEGFGGGGGGGFGGGGGG68=@6>CCFCCDEGGGGFGGGGGDCF5CDC>DCF>CFFGGGFG:@=F@B>3=ACG3;C;E:EBFFGGFF*?G
@M03364:276:000000000-BLYN8:1:1101:18714:11089 2:N:0:1
GGACTACTGGGGTATCTAATCCTGTTTGCTACCCATGCTTTCGAGCCTCAGCGTCAGTTACAGACCAGACAGCCGCCTTCGCCACTGGTGTTCTTCCATATATCTACGCATTTCACCGCTACACATGGAATTCCACTCTCCTCTTCTGCACTCAAGTCTCCCAGTTTCCAATGACCCTCCCCGGTTGAGCCGGGGGCTTTCACATCAGACTTAAGAAACCGCCTGCGCTCGCTTTACGCCCAATAAATCCG
+
CCCCCGGGGGGGGGGGGGGGGGGGGGGGGGGGGGGGGGGGGGGGGGGGGGGGGGGGCFFFGGGGGGGGGGGGGGGGGGGGGGGGGGGGGGGGGGGGGGGGGGFFGGGGC:BFGGGGGGGGGEGGFGGGFFFGGGGGGGGGGGGGGGGGGGGGGGGGGGGGGGGGGGGGGGGF,@FGGGGGGGGGGGGGGGGGGGG>5BFFFGFFCDC686FDGGFGGGGG5>A0;F>FFFFFGDGCF<EGGF:FCFF):C9
@M03364:276:000000000-BLYN8:1:1101:3209:11090 2:N:0:1
GGACTACTGGGGTTTCTAATCCTGTTTGCTCCCCACGCTTTCGAGCCTCAGTGTCAGTTACAGACCAGACAGCCGCCTTCGCCACTGGTGTTCTTCCATATATCTACGCATTTCACCGCTACACATGGAGTTCCACTGTCCTCTTCTGCACTCAAGTTTCCCAGTTTCCGATGCACTTCTTCGGTTGAGCCGAAGGCTTTCACATCAGACTTATGAAACCGCCTGCGCTCGCTTTACGCCCAATAAATCCG
+
CCCCCGGGD?FGGGGGGGGGGGGGGGGGGGGGGGGGGGGGGGGEGGGGGGGDEFGGCGGG9DGFFGGGC7EEFCGGGGGGGGGGGGGGGGGGG@EGGC9FFGGGGGGGGGGFFFGFGGGGGGGG9AFCF,AFFGG=C,@FGGGGAGGDFAFGGG8DE9>;FEEFFFFGGE6EGGC9=@9=E;D8FB6@EFE>76>E5:FEDGFGFD+?*3*5=+52=+D9?E4)(;>5(/):<FGFF1EE*5(.;CFEG</
@M03364:276:000000000-BLYN8:1:1101:6627:11101 2:N:0:1
GGACTACAAGGGTATCTAATCCTGTTTGCTCCCCATGCTTTCGTACCTCAGCGTCAGTATTAGGCCAGATGGCTGCCTTCGCCATCGGTATTCCTCCAGATCTCTACGCATTTCACCGCTACACCTGGAATTCTACCATCCTCTCCCATACTCTAGCTTCCCAGTATCGAATGCAATTCCTAAGTTAAGCTCAGGGATTTCACATCCGACTTAAAAAGCCGCCTACGCACGCTTTACGCCCAGTAAATCCG
+
CCCCCFGGGGGGGGGGGGGGGGGGGGGGGGGGGGGGGGGGGGGGGGGGGGGGGGGGGGGGGGGGGGGGFGGGGGGGGGGGGDGGGGGGGGGGGGGGGGGGGGGGGGGFGGGGGGGGGGGGGGGGGGGGGGGGGGFEGGGGGGGGGFGGEGGGGGG8EFEGGGFFGDFF>8BFFG9AAF,EFGF8CDFFGGCF988FGGGFGDGGFGCDDDDD+:FCGDFEDGE>FF>ADFFFDDDFFFGGGE=FGG6);>2
@M03364:276:000000000-BLYN8:1:1101:14941:11115 2:N:0:1
GGCCTACTAGGGTTTCTAATCCTGTTTGCTCCCCAAGCTTTCGCACCTGAGCGTCAGTCTTTGTCCAGGGGGCCGCCTTCGCCACCGGTATTCCGCCAGATCTCTACGCATTTCACCGCTACACCTGGAATTCTACCCCCCTCTACAAGACTCTAGCCTGCCAGTTTCGAATGCAGTTCCCAGGTTGAGCACGGGGATTTCACATCCGACTTGACAGACCGCCTGCGTGCGCTTTACGCCCAGTAATTCCG
+
---8<6EF<ED<EFEFGCF<FF9,;C,C99;CC@C8C,C,CC,,,6+;;;FFGGC7FFFCCA<C,@;EF7+++6@:+,4=?FEGGGCE>:D9FG8FF7+9,AE?E,,9CFG7FGFGFCCEEGFGGF,,8A<AFFDA,,@>+6@DDDFE93>7EGGCGGDGFC6DF,@>5E,>,>9E<9FGGGGGFGG67;,4=5B8E*2=DFCFAFD45C55*:D+*5@C>GF;;F>BFFFFDG*4@BE>:>:67*/)::*
@M03364:276:000000000-BLYN8:1:1101:3104:11135 2:N:0:1
GGACTACCGGGGTATCTAATCCTGTTTGCTCCCCACGCTTTCGAGCCTCATCTTCAGTTACAGACCAGAGAGCCGCATTCGCCACTGGTGTTCCTCCATATACTTACGCATTTCACCGCTACACGTGGAATTCCACTCTCCTCTTCTGCACTCAACTCCCCCAGTTTCCAATGACCCTCACCGGTTGAGCCGGGGTCTTTCACATCAGACTTAAGAAACCGCCTGCGCTCTTTTCACGCCCACTAAAGCCC
+
CB@@@AC,:++6@@,,C6E,C<CFE9,,6,CCDFCFE+B7CCFFFBCFE,,,,<@,,,9<E,6,9:,,,,C6CECF+BF?<,,B,?C<C?FFG9=B<A,C,A,,9C<,B:+BF,,?,++6FGGF+9A++=<E=DEF,E9?,4@DG,>;ECFGGG8,;,,66>EE3@33@9CAF,E,3,@8,,+3@EEGF7D8**14=B;CCF,+=CCG*698+=:8:9C8)=0,/5()(0.*;7+/7(CB*.(0*0/.*2*
@M03364:276:000000000-BLYN8:1:1101:7479:11155 2:N:0:1
GGACTACTGGGGTTTCTAATCCTGTTTGCTCCCCACGCTTTCGCACCTGAGCGTCAGTCTTCGTCCAGGGGGCCGCCTTCGCCACCGGTATTCCTCCACATCTCTACGCATTTCACCGCTACACATGGAATTCTACCCCCCTCTACAAGACTCTAGCTGACCAGTATCAGATGCAATTCCCGGGTTAAGCCCGGGGATTTCACATCTGACTCAATCAACCGCCTGCGTTCGCTTTACGCCCAGTAATTCCG
+
CCCCCGGGGGGGGGGGGGGGGGGGGGGGGGGGGGGGGGGGGGGGGGGGF<CFGGGGGGCFFGGGGGGGCEGGGGGGGGGGGGGGGGGGGCFFEFGGGGGGGGGGGGGGGGGGGGGFFGGEEGFGCF,FCGGGGGGGGCDGGGGFGGGC@?DFGGGGDFFGGFDGGCG9<FDGGGGFGFGGGGGCGEGC<FFGCEDGC>C6FFEG6CGFGGC7;DDCFFGFFEDFFFFF4)).7CF96:58C38FC>BAFD2
@M03364:276:000000000-BLYN8:1:1101:11093:11179 2:N:0:1
GGACTACGAGGGTTTCTAATCCTGTTTGCTCCCCATGCTTTCGTACCTCAGCGTCAGTATTAGGCCAGATGGCTGCCTTCGCCATCGGTATTCCTCCAGATCTCTACGCATTTCACCGCTACACCTGGAATTCTACCATCCTCTCCCATACTCTAGCTTCCCAGTATCGAATGCAATTCCTAAGTTAAGCTCAGGGATTTCACATCCGACTTAAAAAGCCGCCTACGCACGCTTTACGCCCAGTAAATCCG
+
CCCCCGG,FGGGGGGGGGGGGGGGGGGGGGGGGGGGGGGGGGGGGGGGGGGGGGGGGGGGGGGGGGGGGGGGGGGGGGGGGGGGGGGGGGGGGGGGGGGFGGFGFGFGFGGGFFFFGGGGCGGGFFGGGGGGGGGFDFGGGGGGGGGGGFEFGGGFGFGGGGGGFGGEEGFGGGGGGGGGGGGGGGFEFDADFFGCFGFGGGGGFGGGGC7DG7+=DDFGFDA9AFFDFBBE47C:FFCGEED;F7AEFC8
@M03364:276:000000000-BLYN8:1:1101:8061:11212 2:N:0:1
GGACTACTCGGGTTTCTAATCCTGTTTGCTCCCCACGCTTTCGAGCCTCAGCGTCAGTTACAGACCAGAGAGCCGCCTTCGCCACTGGTGTTCCTCCATATATCTACGCATTTCACCGCTACACATGGAATTCCACTCTCCTCTTCTGCACTCAAGTCTCCCAGTTTCCAATGACCCTCCCCGGTTGAGCCGGGGGCTTTCACATCAGACTTAAGAAACCGCCTGCGCTCGCTTTACGCCCAATAAATCCG
+
CCCCCGGGGGGGGGGGGGGGGGGGGGGGGGGGGGGGGGGGGGGGGGGGGGGGGGGGGGGGGGGGGGGGGF@EGGGGGGFGGGGGGGGGG8FGGGGGGGGGGGGGGGGGGGGGGGGGGGGGGGGGGFGGFFGGGGGGGGGGGGGGGGGGGGGGGGGGGGGCGGGGGGF;ECFFF=8EFGGGGGGDGGCEFGGGGEE5EGGGGGGGFGFGFGGGGGDDDGGGFGEF?FFFFFFFGGGAF<ECGE(5DFFAGG<
@M03364:276:000000000-BLYN8:1:1101:19605:11228 2:N:0:1
GGACTACAGGGGTATCTAATCCTGTTTGCTACCCATGCTTTCGAGCCTCAGCGTCAGTTACAGACCAGACAGCCGCCTTCGCCACTGGTGTTCTTCCATATATCTACGCATTTCACCGCTACACATGGAGTTCCACTGTCCTCTTCTGCACTCAAGTTTCCCAGTTTCCGATGCACTTCTTCGGTTGAGCCGAAGGCTTTCACATCAGACTTAAGAAACCGCCTGCGCTCGCTTTACGCCCAATAAATCCG
+
CCCCCGGGGFGGGDCGGGGGGGGGGGGGGGGGFFGGGGGGGGGGFGGGGGGGG@FEGEEFGGGGGGGGGGFGGGEGGGGGGEGGGFEGGGFCFGGGFFFGG<FGGGGGEGGGGGGGFGGGGGGGFGGFGGGGGFGG;8>FGGFFGGGGFFGGGGGGFGFCFGGGGGGGGDGGGGGGGGGGGGG>FEGGGGGG6CEGGGGFGGGGBCGFGD52CFGGGGGGECDA>FFFB68BGGF964CCCB@FGCCCGGD
@M03364:276:000000000-BLYN8:1:1101:22687:11251 2:N:0:1
GGACTACTGGGGTATCTAATCCTGTTTGCTCCCCACGCTTTCGCACCTGAGCGTCAGTCTTTGTCCAGGGGGCCGCCTTCGCCACCGGTATTCCTCCACATCTCTACGCATTTCACCGCTACACATGGAATTCTACCCCCCTCTACAAGACTCTAGCTGACCAGTATCAGATGCAATTCCCGGGTTAAGCCCGGGGATTTCACATCTGACTCAATCAACCGCCTGCGTGCGCTTTACGCCCAGTAATTCCG
+
CCCCCGGGGGGGGGGGGGGGGGGGGGGGGGGGGGGGGGGGGGGGGGGGGGGGGGGGGGGGGGGGGGGGGGGGGGGGGGGGGGGGGGGGGGFGGGGGGGGGGGGGGGGGGGGGGGGGGGGGGGGGGGGGGCCFGDFGGGGGGGGFGGGFGFGGGGGGGGGGGGGGGGGGGGGGGGGGFEGGGGGDGGGD:FGGGGGG=E6CFGGGFGG:7CCDGGGC4DGGFGDDDFB>0@EFDGG<B:EEEF?FGGFFGF*
@M03364:276:000000000-BLYN8:1:1101:12327:11311 2:N:0:1
GGACTACTCGGGTTTCTAATCCTGTTTGCTCCCCATGCTTTCGTACCTCAGCGTCAGTATTAGGCCAGATGGCTGCCTTCGCCTTCGGTATTCCTCCAGATCTCTACGCATTTCACCGCTACACCTGGAATTCTACCATCCTCTCCCATACTCTAGCTTCCCAGTATCGAATGCAATTCCTAAGTTAAGCTCAGGGATTTCACATCCGACTTAAAAAGCCGCCTACGAACGCTTTACGCCCAGGAAATCCG
+
C@CCCGDGCFEGFGGGGGGGCCFGCGGGG9FGDFFFG8FGGCEC8CC9CFGCGGGGGGFEFFGFFFEFF9EGGGG:E<EBFGE,BEFEFGFAAFCF<A<FDEGG9FEGC,,?FFGGEFCEGFFFG8FGDFGGGGGG9EGFEFGCDFCFCDFGFGFF,@D>EFFFFGFGCF?8=,3@=2EAEGAFFGGGACF,,@F?GGGGGGGGF++3=>9C7C+8708EBEB4-*5*09548*:CF2CE5?=)*;).@22
@M03364:276:000000000-BLYN8:1:1101:29581:11314 2:N:0:1
TGACTTCTGGGGTTTCTAATCCTGTTTGCTCCCCACGCTTTCGAGCCTGAGCGTCAGTTACAGTCCAGAGAGCCGCCTTCGCCACTGGTGTTCCTCCAGATATCTACGCATTTCACCGCTACACATGGATTTCTACTGTCCTCTTCTGCACTCAAGTCTCCCAGTTTCCGATGCACTTCGTCGGTTGAGCCCAAGGCTTTCACATCTGACTTAAGAAACCGCCTTCGCTCGCTTTACGCCCAGTAAATCCT
+
<@CCC9@6CCECG+CFGFGGGFGCFGG@FGCEGCFGGGGGGGCC<BEF,CEG@C7:,E,@,,C,CCCE<E@FF,FG:FEG@:FDG8FFF@FFG<,EGG89EA@B@ED7C@=4CFFFGEGGGC,A=FGG85CA;?E;,94CEGGGAE==@;>==@8AC,>,C@,DFFGFACCE+>,,@DF3,33+@EEF6,D*4*3*4@8<A=:2BC+=FF8=+=+==0D9>E;:5A>4(2/8DFDE63>BE>2;7F+6C6+
@M03364:276:000000000-BLYN8:1:1101:24450:11333 2:N:0:1
GGACTACTAGGGTATCTAATCCTGTTTGCTACCCATGCTTTCGAGCCTCAGCGTCAGTTACAGACCAGACAGCCGCCTTCGCCACTGGTGTTCTTCCATATATCTACGCATTTCACCGCTACACATGGAATTCCACTCTCCTCTCCTGCACTCAAGTCTCCCAGTTTCCAATGCACACAATGGTTGAGCCACTGCCTTTTACATCAGACTTAAGAAACCACCTGCGCTCGCTTTACGCCCAATAAATCCGG
+
CCCCCGGGGGGGGGGGGGGGGGGGGGGGGGGGGGGGGGGGGGGGGGGGGGGGGGGGGGGGGGGGFGGGGGGGGGGGGGGGGGGGGGGGACGGGGGGGGGGGGGGGGGGGGGGGGGGGGGGGGGGGGGGGGGGGGGGGGGGGGGGGGGFGGGGGGGGDGFGGGGGGGFGGGFGGGFFGGEGGGGGGGGGFFGGGGGGGGGGGGGCFGGFFFGGGFGGGGEFFGFF@EFFFFFFGGGFFFGGG::6C8BCGGC
@M03364:276:000000000-BLYN8:1:1101:12130:11334 2:N:0:1
GGACTACAGGGGTATCTAATCCTGTTTGCTCCCCACGCTTTCGAGCCTCAGCGTCAGTTACAGACCAGAGAGCCGCCTTCGCCACTGGTGTTCCTCCATATATCTACGCATTTCACCGCTACACATGGAATTCCACTCTCCTCTTCTGCACTCAAGTCTCCCAGTTTCCAATGACCCTCCCCGGTTGAGCCGGGGGCTTTCACATCAGACTTAAGAAACCGCCTGCGCTCGCTTTACGCCCAATAAATCCG
+
CCCCCGGGGGGGGGGGGGGGGGGGGGGGGGGGGGGGGGGGGGGGGGGGGGGGGGGGGGGGGGGGGGGGGGGGGGGGGGGGGGGGGGGGGGGGGGGGGGGGGGGGGGGGGGGGGGGGGGGGGGGGGGGGACFFGGGGGFGGGGGGGGGGGGGGGGGGGGGGGGGGGGGGGGGGGFGF?=EGGGGDGGEGGGF8EGGGGGGCFGGGFGCDGGGGGFCGGGGEBEE?FA6>@>EFD<FF=6GG=:2FGGFAFGD
@M03364:276:000000000-BLYN8:1:1101:8923:11335 2:N:0:1
GGACTACAGGGGTATCTACTCCTGTTTGCTCCACACGCTCTCGAGCCTCAGTGTCAGTTACAGGCCAGAGAGCCGCTTTCGCCTCCGGTGTTCCTCCATATATCTACGCATTTCCCCGCTACACATGGAATTCCACTCCCCTCTCCGCACCTCACGCCTCCCAGTTTCCAATGCACACCCCAGCTGAGCCACTGCCTTTTAACTCCGCCCTAACCAACCCACACCGCTCGCTTTCCCCCCAGAAACTCCGG
+
C-6@C,;,;F;EF@E<CE9@@F,,CEE8,CAF,CC,+@:,6E:E,BF<C6CC<FF,CFEEAE<C@@@D8<,BFGEF8@<<7@B,BFE7E=,BEFAAFGC9,:@?95C@F,,8,<,:BCCE7BFFC8=8BEAEFAEF4,,AE?C?F,++8+8=DD,@,66@D883,,,>,333A,,,,,+++36,,,,,4@,47,4342>=+*,++**3**)*2**2*:*/)=)((0,53):)/*+)*/:?*)(7**/)**)
@M03364:276:000000000-BLYN8:1:1101:14946:11338 2:N:0:1
GGACTACACGGGTGCTGCCTCCCGTAGGAGTACACGTT
+
CCCCCGGGGGGGGGEGGCGGGGGGCFGGGGGFGGGGFG
@M03364:276:000000000-BLYN8:1:1101:20900:11339 2:N:0:1
GGACTACACGGGTTTCTAATCCTGTTTGCTCCCCACGCTTTCGCACCTGAGCGTCAGTCTTCGTCCAGGGGGCCGCCTTCGCCACCGGTATTCCTCCAGATCTCTACGCATTTCACCGCTACACCTGGACTTCTACCCCCCTCTACGATACTCTAGCTTGCCAGTTTCACATGCAGTTCCCAGGTTGACCCCGGGGATTTCACATCTGACTTACCAAACCGCCTGCGTGCGCTTTACGCCCAGTAATTCCC
+
-C<<C<C@,86CFFGECFGE,CAFCFF<EEGG@@A:66B@8FEGBFF4@6,CF@FFGFFCEFFE,@@C,@FEEGGG:=@FGD>,B<CCF+B<FGFGE88,,?EEGF,47CC+AFD<EFD+:>:=F:FA<,,A3EFGFFG7@C69EF?E+++5>7,3;ECEFC,4>=@BF;,E,,22,,>,>?:>F9,4,?EC55:***B+@+1;CG+;+3:7C+*19DGGEG520)4>0>359>*)92C55<(0**9<*:*
@M03364:276:000000000-BLYN8:1:1101:28034:11375 2:N:0:1
GGACTACTCGGGTTTCTAATCCTGTTTGCTCCCCACGCTTTCGTCCCTCAGCGTCAGTGTACATCCAGTAAATTGCCTTCGCCTTTGGTGTTCTTCCTAATATCTACGCATTCCACCGCTTCACTAAGAATTCCATTTACCTCTATGTAACTCTAGTTTGCTAGTATCCAAAGCGGGCTGAGGTTGAGCCTCAGGCTTTAACTCTAGACTTAACAAACCGCCTACGAACGCTTTACGCCCAATAATTCCGG
+
CCCCCGGGCFGGG7FGGGDGCGGGGGGGFGGGGGGGGGFFGGGF:BEF,CEEGGGDGGGGG9,6CFFFEFFGGDGGDDGGGGG,@@FGGGGGGGDGGGF,AEFGGGGGEGGGFE?EEFGC7+4AEE=FGFGFGGG9EED@FGGGCFGG9DEFGFFFG,@BCEFGG=DFFAF=FD+8+@=+,@8>DF?C=8,@1:8DCFG:E7,2+5B+<C+58:78D*:*@GD4)@5*:6?67C>C495:=F1;DFF3+22
@M03364:276:000000000-BLYN8:1:1101:12088:11377 2:N:0:1
GGACTACCGGGGTTTCTAATCCTGTTTGCTCCCCATGCTTTCGTACCTCAGCGTCAGTATTAGGCCAGATGGCTGCCTTCGCCATCGGTATTCCTCCAGATCTCTACGCATTTCACCGCTACACCTGGAATTCTACCATCCTCTCCCATACTCTAGCTTCCCAGTATCGAATGCAATTCCTAAGTTAAGCTCAGGGATTTCACATCCGACTTAAGAAGCCGCCTACGCACGCTTTACGCCCAGTAAATCCG
+
CCCCCGGGGGGGGGGGGGGGGGGGGGGGGGGGGGGGGGGGGGGGGGGGGGGGGGGGGGGGGGGGGGGGGGGGGGGGGGGGGGGGGGGGGGGGGGFGGGGGGGGGGGGGGGGGGGGGGGGGGGGGGGGGGGGGGGGGGGGGGGGGGG,DFGGGGGGGGGGGGGGDGGFGGGFGGGGGGGGGGCFFGGFFFCE,AGFFEGGGGFACAGGD7CDGFGGGGGGGFGF22;AFFFBEDGGFF>GGGF<AGGFFFF2
@M03364:276:000000000-BLYN8:1:1101:9140:11378 2:N:0:1
GGACTACCGGGGTATCTAATCCTGTTTGCTCCCCATGCTTTCGTACCTCAGCGTCAGTATTAGGCCAGATGGCTGCCTTCGCCATCGGTATTCCTCCAGATCTCTACGCATTTCACCGCTACACCTGGAATTCTACCATCCTCTCCCATACTCTAGCTTCCCAGTATCGAATGCAATTCCTAAGTTAAGCTCAGGGATTTCACATCCGACTTAAAAAGCCGCCTACGCACGCTTTACGCCCAGTAAATCCG
+
CCCCCGGGGGGGGGGGGGGGGGGGGGGGGGGGGGGGGGGGGGGGGGGGGGGGGGGGGGGGGGGGGGGGGGGGGGGGGGGGGGGGGGGDGGGGGGGGGGGGGGGGGGGGGGGGGGGGGGGGGGGGGGGGGFDGGGGGGGGGFGGGGGGGGGGGGGGGGGGGGGGGGGFGEFB8@ADGFGGGGGGGGGGGGGFGGFGGGGGGGGGGFGGGGGGGGGGGGGGGFGFAAFFFFDDE:DFCF@C7EBFFGGFFFG7
@M03364:276:000000000-BLYN8:1:1101:20079:11379 2:N:0:1
GGACTACTGGGGTATCTAATCCTGTTTGCTACCCATGCTTTCGAGCCTCAGCGTCAGTTACAGACCAGACAGCCGCCTTCGCCACTGGTGTTCTTCCATATATCTACGCATTTCACCGCTACACATGGAGTTCCACTGTCCTCTTCTGCACTCAAGTTTCCCAGTTTCCGATGCACTTCTTCGGTTGAGCCGAAGGCTTTCACATCAGACTTAAGAAACCGCCTGCGCTCGCTTTACGCCCAATAAATCCG
+
CCCCCGGGGGGGGGGGGGGGGGGGGGGGGGGGGGGGGGGGGGGGGGGGGGGGGGGGGGGGGGGGGGGGGGGGGGGGGGGGGGGGGGGGGGGGGGGGGGGGGGGGGGGGGGGGGGGGGGGGCEGGGGGGGGGGGGGGGFGGGGDFGGGGGGCCFBFGFGGGGGGGGGGGGGCCDGFGGGGGGGGGGGGCGEGGGEEGGGGFFGGGFGGGGGGGGGGCFFFGFGF=BF@FFFFEGGGEFFGGDBDFGG@CFF5
@M03364:276:000000000-BLYN8:1:1101:17726:11379 2:N:0:1
GGACTACAAGGGTATCTAATCCTGTTTGCTCCCCACGCTTTCGAGCCTCAGCGTCAGTTACAGACCAGAGAGCCGCCTTCGCCACTGGTGTTCCTCCATATATCTACGCATTTCACCGCTACACATGGAATTCCACTCTCCTCTTCTGCACTCAAGTCTCCCAGTTTCCAATGACCCTCCCCGGTTGAGCCGGGGGCTTTCACATCAGACTTAAGAAACCGCCTGCGCTCGCTTTACGCCCAATAAATCCG
+
CCCCCFGGGGGGGGGGGGGGGGGGGGGGGGGGGGGGGGGGGGGGGGGGGGGGGGGGGGGGGGGGGGGGGGFFGGGGGGFGGGGGGGGGGGGGGGGGGGGGGGGGGGGGGGGGGGGGGGGGGEGGGGGGGGGGGGGGGGGGGGGGGGGGGG@D?8EFGGGGGGDGFGGGGGGG?FF=DFGGGGG6F6CFGGGDGEGGGGGGGCFGFGGFCGGGFCFGGFGGFGFF;ABFFFFFGCFBFBGG55:>CGFFFF<
@M03364:276:000000000-BLYN8:1:1101:5356:11420 2:N:0:1
GGACTACTAGGGTATCTAATCCTGTTTGCTCCCCACGCTTTCGAGCCTCAGCGTCAATTACAGACCAGAGAGTCGCCTTCGCCACTGGTGTTCCTCCATATATCTACGCATTTCACCGCTACACATGGAATTCCACTCTCCTCTTCTGCATTCAAGTTTCCCAGTTTCCAATGACCTTCCTCGGTTGAGCCGAGGGCTTTCACATCAGACTTAAGAAACCGCCTGCGCTCGCTTTACGCCCAATAAATCCG
+
CCCCCGGGGGGGGGGGGGGGGGGGGGGGGGGGGGGGGGGGGGGGGGGGGGGGGGGGGGGGGGGGGGGFC,CFGGGGGGGGFGGGGGGGGGGGGGGGGGGGGGGGGGGGGGGGGGGGGGGGGGGGCFGGFFFGGGGGGGEGGGGGCFDEGGGGGGGGEGFFFFGFGGGFFGFGFGGGGFGGGGG>FDECFGECDGGGCGGGGDGGFGFGGGGGF7=:D4DFFGFDFFFFFEBEGFGFFDGGGB(8FGFEGGC
@M03364:276:000000000-BLYN8:1:1101:15679:11422 2:N:0:1
GGACTACTGGGGTTTCTAATCCTGTTTGCTCCCCACGCTTTCGAGCCTCAGCGTCAGTTACAGACCAGACAGCCGCCTTCGCCACTGGTGTTCTTCCATATATCTACGCATTTCACCGCTACACATGGAGTTCCACTGTCCTCTTCTGCACTCAAGTTTCCCAGTTTCCGATGCACTTCTTCGGTTGAGCCGAAGGCTTTCACATCAGACTTAAGAAACCGCCTGCGCTCGCTTTACGCCCAATAAATCCG
+
@C<CCGFGGGGG@FEGGFFGGGGGFGGGGGGGGGFGGGGGGGGFGGGGGGGGGGGGGFFDFFGCFGGFFGFGGGCGGFEGFFGGE<EFGGG>C9;FGGEFFCEGGFGGGC=FFGGGGGGGGGGEG?FGFGEFFGGGGCGFGGGGGGG9EACDGGGGGGGGDFFFFFFGGGGEEG9FADGGGGFGGGG?CDGGCEEGCFFGGGGDFGGGGGGGDFG+C>,;?GF5>F@B26EF3<8;FFGGE3?FGGF<CG7
@M03364:276:000000000-BLYN8:1:1101:3542:11431 2:N:0:1
GGACTACTGGGGTATCTAATCCTGTTTGCTCCCCACGCTTTCGAGCCTCAGTGTCAGTTACAGGCCAGAGAGCCGCTTTCGCCTCCGGTGTTCCTCCATATATCTACGCATTTCACCGCTACACATGGAATTCCACTCTCCTCTCCTGCACTCAAGTCTCCCAGTTTCCAATGCACACAATGGTTGAGCCACTGCCTTTTACATCAGACTTAAGAAACCATCTGCGCTCGCTTTACGCCCAATAAATCCTG
+
CCCCCFFGGGGGEGGGGGGGGGGGGGGGGGGGFGGGGGGGGGGCDGDGGGGGGGGGGGGGGGGGFEGGGGGEGGGGGGGGGGGGGGG>GEGGGGGGGGGDGGGGDGGGGGGGGDFF?FDGGGGG,FGGFFFFGFCEFGGGGCEDDFGCCCFFGGDGCDGGGGFGDEFGGGGFGDFGGGG6DG,@FEFGGFGGGGC8EFFGGG7;B>*29C9FGG>DFCC,3AA*/@)3<@??C9C>FDCGGFF;FG=C*+2
@M03364:276:000000000-BLYN8:1:1101:2429:11444 2:N:0:1
GGACTACTGGGGTATCTAATCCTGTTTGCTCCCCACGCTTTCGCACCTGAGCGTCAGTCTTCGTCCAGGGGGCCGCCTTCGCCACCGGTATTCCTCCAGATCTCTACGCATTTCACCGCTACACCTGGAATTCTACCCCCCTCTACGAGACTCTAGCTTGCCAGTTTCAAATGCAGTTCCCAGGTTGAGCCCGGGGATTTCACATCTGACTTAACAAACCGCCTGCGTGCGCTTTACGCCCAGTAATTCCG
+
CCCCCGGGFFGGGGGGGGGGGGGGGGGGGGGGGGGGGGGGFGGGGGEGGGGGGGGGGGFGGGGGGDGGGGDCGGGGGGGGGGGGGGGGGGGGGGGGGGGCFFGGGGGGGGGGGGGGGGGGGGFFFEFF@FGGFGDEFFGGGGGGGGG:EGGGG@FGGGGF7EGGFFGGGGFCFGFGAFCFGGGGGGGGGGGGGCEEGGGGFGE>AFGGFGGGGFFFDFGGFDE@DFB)2:BEGGGFFFEEG337C>4<G*2
@M03364:276:000000000-BLYN8:1:1101:27940:11460 2:N:0:1
GGACTACTGGGGTTTCTAATCCTGTTTGCTCCCCACGCTTTCGCACCTGAGCGTCAGTCATCGTCCAGGGGGCCGCCTTCGCCACCGGTATTCCTCCAGATCTCTACGCATTTCACCGCTACACCTGGAATTCTACCCCCCTCTACGAGACTCAAGCTTGCCAGTTTCAAATGCAGTTCCCAGGTTGAGCCCGGGGATTTCACATCTGACTTAACAAACCGCCTGCGTGCGCTTTACGCCCAGTAATTCCG
+
CCCCCGG<FGGGGGGGGGGFGGGGGGGGGGGGGGGGGGGGGGG7CFGG8FGGGGGGGG,,C@ACFGGGGGCGGGGGGGGGGGGDG<CFG7FCGGGGGG?CG8EDFGGGDGGGGGGGGDGGGGFGDGGGFGGFCFFGCFC:EGD63@>+8C8FF,8CCGC6:CGGG9FD,@EFGCGGG?EF,;D*FFCC6FGC58EC7BBFGFGGFGCFDCFFGC7C75=CEDFFF>>>?:>EGGFFF6C8C5::7764:C*
@M03364:276:000000000-BLYN8:1:1101:2964:11471 2:N:0:1
GGACTACTAGGGTTTCTAATCCTGTTTGCTCCCCACGCTTTCGAGCCTCAGCGTCAGTTACAGACCAGAGAGCCGCCTTCGCCACTGGTGTTCCTCCATATATCTACGCATTTCACCGCTACACATGGAATTCCACTCTCCTCTTCTGCACTCAAGTCTCCCAGTTTCCAATGACCCTCCCCGGTTGAGCCGGGGGCTTTCACATCAGACTTAAGAAACCGCCTGCGCTCGCTTTACGCCCAATAAATCCG
+
CCCCCGGGGGGGGGGGGGGGGGGGGGGGGGGGGGGGGGGGGGGCFEGGGGGGGGGGGGGGGGGGGGGGGDGGGGGGGGGGGGGGGFGGGGGGGGGGGGGFG9EGGGGGGGGGGGGGGGGGDGGGEGFFFBFFFFFG9C@FGGG8AFGGGGGGGGGGDFAEFGGGGGGFGGGFCFDF8AFGGGGGGGGGGGGGGGGDE8CGGGGGFG>FGGGGFGCGF;GFAGFFFFFF6BFFGGGFFBDG=D(<<*9AGGC
@M03364:276:000000000-BLYN8:1:1101:18044:11493 2:N:0:1
GGACTACTCGGGTTTCTAATCCTGTTTGCTCCCCACGCTTTCGCACCTGAGCGTCAGTCTTTGTCCAGGGGGCCGCCTTCGCCACCGGTATTCCTCCAGATCTCTACGCATTTCACCGCTACACCTGGAATTCTACCCCCCTCTACAAGACTCTAGCCTGCCAGTTTCGAATGCAGTTCCCAGGTTGAGCCCGGGGATTTCACATCCGACTTGACAGACCGCCTGCGTGCGCTTTACGCCCAGTAATTCCG
+
CCCCCGGGGGGGGGGGGGGGGGGGGGGGGGGGGGGGGGGGGGGGGGGGGGFGGGGGGGGGGGGGGGGGGGGGDGGGGGGGGGGGGGGGGGGGGGGGGGGGGGGGFGGGGGGGGGGGGGGGGEGAEGGGGGGGFFGGGGGGGGGGGGGGGGCFGGGGGFGGGGFGGGGGGFGGGFDGGGGGGGGGGFGGGGGGGGGGCCGGGGGGFGGGDCG3CFGF4CGFEGF?FFF@07<DDGG<F:8CGF?FFG?2:D*
@M03364:276:000000000-BLYN8:1:1101:27991:11493 2:N:0:1
GGACTACCGGGGTTTCTAATCCTGTTTGCTACCCATGCTTTCGAGCCTCAGCGTCAGTTACAGACCAGACAGCCGCCTTCGCCACTGGTGTTCTTCCATATATCTACGCATTTCACCGCTACACATGGAGTTCCACTGTCCTCTTCTGCACTCAAGTTTCCCAGTTTCCGATGCACTTCTTCGGTTGAGCCGAAGGCTTTCACATCAGACTTAAGAAACCGCCTGCTCTCGCTTTACGCCCAATAAATCCT
+
CCCCCGGGGGGGGFCEFFGFGFGGGGGGGGAFFGGGGGGGFGGGGGEFGGGGGFGGGCFGGGGGGGGGGGGGGGDGFGGGGCFGGGGGG8FEFCEFGGGGGGGFGG9D:FGGCFGGGGGGGGGFGFFFGGGGGCEGGF9FDFFFGGGGFGFGGGGECAA,E9DFFGCGF6BCEGGGGGGG89=CGGGCGGGGGGGGGECC=2@BFGGFGGG>>8C@FFF6>5?D9F(;7?AEGCFCA0CCG>7FCGFCFG+
@M03364:276:000000000-BLYN8:1:1101:13190:11503 2:N:0:1
GGACTACCAGGGTTTCTAATCCTGTTTGCTCCCCACGCTTTCGCACCTGAGCGTCAGTCTTCGTCCAGGGGGCCGCCTTCGCCACCGGTATTCCCCCAGATCTCTACGCATTTCACCGCTACACCTGGAATTCTACCCCCCTCTACGAGACTCTACCTTGACAGTTTCAAATGCAGTTCCCAGGTTGAGCCCGGGGCTTTCACATCTGACTTAACAAACCGCCTGCGTGCGCTTTACGCCCAGTAATTCCG
+
C<B<BFFFFC7FGFD<<CDDAF@EC9EFGGGF8CFGEF@F<FGGEGGFAEGGG@,C@CFFGGGGE7:CGGCG@CCEEE:FFEGGGGGG@F7BFF,=BE+,5AEFEGGGGEC+EFGFA+74>C,,=:FE<F?DFC,;@8>:CGCCAGG63@ECFE9,3>;;,6,>D;EG,;,>=BCF<:@?9;D>244,7BFGGCGG=BE+;CEG74;C@>>++::+;;C5)=5;1:><0)))9D528<EE=7()**16CF7
@M03364:276:000000000-BLYN8:1:1101:12857:11522 2:N:0:1
GGACTACAGGGGTATCTAATCCTGTTTGCTCCCCACGCTTTCGAGCCTCAGTGTCAGTTACAGGCCAGAGAGCCGCTTTCGCCACCGGTGTTCCTCCATATATCTACGCATTTCACCGCTACACATGGAATTCCACTCTCCTCTCCTGCACTCAAGTCTACCAGTTTCCAATGCATACAATGGTTGAGCCACTGCCTTTTACACCAGACTTAATAAACCACCTGCGCTCGCTTTACGCCCAATAAATCCGG
+
CCCCCGGGGGGGGEC9FGFGGGGGGGGGGGGGGGGFGGGGGGGGGGGGGFGGGGGGGFFGGGGGGGGGGGFFGGGGGGGGGGGGEAFGGG7FFFGGFGGGGGGGGGGG>EGGGGGGGGEGGGGGFGDGGFFFGGGGDFFFFGGFGGGGDCFCGFG?6EEGAFFCFFGFGGGGGFGGGGG,,,,@=EGFFF,@CEGC?FGGGGGGF>9**9;C@FGGGG,@@GF:B>AAA5BEFD:=?2CBC3(=FGFEF<C
@M03364:276:000000000-BLYN8:1:1101:5751:11527 2:N:0:1
GGACTACTGGGGTTTCTAATCCTGTTTGCTCCCCACGCTTTCGAGCCTCAGTGTCAGTTACAGGCCAGAGAGCCGCTTTCGCCTCCGGTGTTCCTCCATATATCTACGCATTTCACCGCTACACATGGAATTCCACTCTCCTCTCCTGCACTCAAGTCTCCCAGTTTCCAATGCACACAATGGTTGAGCCACTGCCTTTTACATCAGACTAAAGAAACCACCCGCGCTCGCTTTACGCCCACTAAATCCGG
+
CCCCCDCF@FGGGGGGGGGGGGF,EFGGGGGGFGGGGGGEGGEFGGGGGGGFGGFGGGGGGGGGGGGDGFGEGGGG@FFGG7C@CGGGGEEGGFAFGFGGGGCEFEGGGGGGDEFGE@FGDGGGGGGGGGGGGCEGGFDFGGFDGFDEF?EFGG8EFGGCDFGCFGGDGGFGGCFGGGDG8EDGGGG??CFGGGFGGGF9<CCFF?**;9*372=FFFFDFE55@D>;D>BEGG=98<GC5)6;C*;77C3
@M03364:276:000000000-BLYN8:1:1101:13226:11530 2:N:0:1
GGACTACTAGGGTTTCTAATCCTGTTTGCTCCCCACGCTTTCGAGCCTCAGTGTCAGTTACAGGCCAGAGAGCCGCTTTCGCCACCGGTGTTCCTCCATATATCTACGCATTTCACCGCTACACATGGAATTCCACTCTCCTCTCCTGCACTCAAGTCTACCAGTTTCCAATGCATACAATGGTTGAGCCACTGCCTTTTACACCAGACTTAATAAACCACCTGCGCTCGCTTTACGCCCAATAAATCCGG
+
CCCCCGGGGGGGGGGGGGGCEFFGGFGGGGGGGGGGGGGGGGGGGGGDFGGGGGGGGGGGGGGCFEFCGGGGGGGGDE@FGGGGEGGGGGFEFGGGGGFDFGGGGGGGCGGGGGGGGGGGGEEFFGGGFGEEGGGGAEEGFGGGGGDGGGGGGFCCEFFGGGGGGCD;EGFF8DGFFFGFFGGGGGGGGF8@FCEFFGGFF?FGAF7FFDFC<9EGGFCFA>F:2*)*/9?5C?+4)>CEGF@;DFFFGDC
@M03364:276:000000000-BLYN8:1:1101:23274:11540 2:N:0:1
GGACTACAAGGGTATCTAATCCTGTTTGCTACCCATGCTTTCGAGCCTCAGCGTCAGTTACAGACCAGACAGCCGCCTTCGCCACTGGTGTTCCTCCATATATCTACGCATTTCACCGCTACACATGGAATTCCACTCTCCTCTTCTGCACTCAAGTCTCCCAGTTTCCAATGACCCTCCACGGTTGAGCCGTGGGCTTTCACATCAGACTTAAGAAACCGCCTACGCGCGCTTTACGCCCAATAATTCCG
+
CCCCCGGGGGGGGGGGGGGGGGGGGGGGGGGGGGGGGGGGGGGGGGGGGGGGGGGGGGGGGGGGGGGGGGGGGGGGGGGGGGGGGGGGGGGGGGGGGGGGGGGGGGGGGGGGGGGGGGEGGGGGGGGGF=FGGGGGGFGGGGGGGGGDGGGGGG8EFGGGGGGGFGFFGGGGGGGGGGGGGGGCFEGGGGGC;@68EFFGGGGCAFGDCFGGGGGGGGGGFGFFFFFF9DFEGCGCFFGGGF;;*CFEGGF
@M03364:276:000000000-BLYN8:1:1101:18938:11558 2:N:0:1
GGACTACTGGGGTATCTAATCCTGTTTGCTCCCCACGCTTTCGAGCCTCAGTGTCAGTTACAGGCCAGAGAGCCGCTTTCGCCACCGGTGTTCCTCCATATATCTACGCATTTCACCGCTACACATGGAATTCCACTCTCCTCTCCTGCACTCAAGTCTACCAGTTTCCAATGCATACAATGGTTGAGCCACTGCCTTTTACACCAGACTTAATAAACCACCTGCGCTCGCTTTACGCCCATTAAATCCGG
+
CCCCCGGGGGGGGGGGGGGGGGGGGGGGGGGGGGGGGGGGGGGG,CBFGGGGGGGEFFFFGGGGGGCGGGGGCGDGE7FGGGEGEGGGGGGGGGGFGGFFGGEDFFGGEFFEFGGGGGEEG:AFFCCFFCFGGGGGGGGGGGFCGGGGGGF8@EFGGFGGGDFFF,EDFFGGGGGGGGG?FGC=FEFGGGGGFGGGGGGGGGGGFCGCGGFGCC>DGGGDFGF=9?AEAEFFGGFED@EEE)77;;6<;CC
@M03364:276:000000000-BLYN8:1:1101:15378:11563 2:N:0:1
GGACTACAAGGGTTTCTAATCCTGTTTGCTCCCCACGCTTTCGCACCTGAGCGTCAGTCTTTGTCCAGGGGGCCGCCTTCGCCACCGGTATTCCTCCAGATCTCTACGCATTTCACCGCTACACCTGGAATTCTACCCCCCTCTACAAGACTCTAGCCTGCCAGTTTCGAATGCCGTTCCCAGGTTGAGCCCGGGGATTTCACATCCGACTTGACAGACCGCCTGCGCTCGCTTTACGCCCAGTAATTCCC
+
CCCCCGGGGGGGFGGGGFGGGGGFEGGGGGGGGGGGGEEGGGGGDGGGGGGGGGGFGGGCCEEFGGGGCGFCFFFGGGDGGGGGGFGEFCFGGGGGGGGGGEGGGGFFGG7FCFGGGGDG+>:F=?<8ABFGGGGD=DFGGGEGGG,>9DFGGGGGGGG6@FGF@>EEECF,@,,5A>FGECC5F9D6FFGGGGGD=8E6CDC7AG5:5CD*CCF+;C8*0>7,8:6)(057D/><F?CGGFF?:**5:C0
@M03364:276:000000000-BLYN8:1:1101:13217:11577 2:N:0:1
GGACTACTCGGGTTTCTAATCCTGTTTGCTACCCACACTTTCGAGCCTCAACGTCAGTTACAGTCCAGAAAGCCGCCTTCGCCACTGGTGTTCTTCCATATATCTACGCATTTCACCGCTACACATGGAGTTCCACTTTCCTCTACTGCACTCAAGTCATCCAGTTTCCAAAGCAATTCCTCAGTTGAGCTGAGGGCTTTCACTTCAGACTTAAATAACCGTCTGCGCTCGCTTTACGCCCAATAAATCCG
+
CCCCCGGFGGGGFGGGGGGGGFGGGFCGGFGGGGFGEGGGGGGFGGGGGGGGGGGGGGGGGGGFGGGGGGFGGGGGGEGGGFFFFGFEFGGCGGGGGGGGGDDFFFFFGGGCEGGGGDGGGGGGDCFFGDFCE@9EFGAFFFGFDFFFFCEDFGFFGDFF9EGGGGFGFBFDGGG@FFG,E@FFCDEGD8FFGFFG+D8CFGFGFG9FFFF+:FFGFFDFB>@@CF):9?EFCFGCFFC*=82AFFFCGG7
@M03364:276:000000000-BLYN8:1:1101:14001:11593 2:N:0:1
GGACTACTGGGGTATCTAATCCTGTTTGCTACCCACGCTTTCGAGCCTCAGTGTCAGTTACAGGCCAGAGAGCCGCTTTCGCCACCGGTGTTCCTCCATATATCTACGCATTTCACCGCTACACATGGAATTCCACTCTCCTCTCCTGCACTCAAGTCTACCAGTTTCCAATGCATACAATGGTTGAGCCACTGCCTTTTACACCAGACTTAATAAACCACCTGCGCTCGCTTTACGCCCAATAAATCCGG
+
CCCCCGGGGGGGGGGGGGGGGGGGGGGGGGGGGGGGGGGGGGGGGGGGGGFGGGGGGGGGGGGGGGGGGGGGGGGGGGGGGGGGGGGGGGGGGGGGGGGGGGGGGGGGGGGGGFGGGGGGGGGGGGGGGGGGGGGGGGGGGGEFGGCDGGFCFGEEFGGGGGGGGGFGGFGGGGD:DFGGGFFGGGFCD8DFFGGGGGGF?FGGFGGFFGCCFGGGFG?FFEFE@>@DDDB?95DEEDE7C)3A7CFCFD:
@M03364:276:000000000-BLYN8:1:1101:22517:11613 2:N:0:1
GGACTACACGGGTTTCTAATGCTGTTTGCTCCCCACGCTTTCGTACCTGAGCGTCAGTCTTCGTCCAGGGGGCCGCCTTCGCCAGCGGTATTCCTCCAGATCTCTACGCATTTCACCGCTACACCTGGAATTCTACCCCCCTCTACGAGACTCTAGCTTGCCAGTTTCAAACGCAGTTCCCAGGTTGAGCCCGGGGATTTAACATCCGCCTGGACAGACCGCCGTCGTGCGGTTTACGCCCAGTAATCCCG
+
--AAA@FA,BFGGG7CC<9C,<,6;E9E,EDFC,,6@FBBD@F6,6@5E@,8FGC:CF,C,,@@B@C@DGGEECED7BFEF@CB+BCFFGG9<FF?FB,:58C?@EEFGGGD,9?5F@7+86F@EGG8FE?,CDE33@D@C6CD9>EG+++=8;ECAFGCF:3:,>D9;>@,@CC>;,2DCF:8<?:6?F,=C*B=ED?0+++1;C51**2/*8*2:*A>>G>(-77@?FF3C)12@0:::)(/:>4)*21
@M03364:276:000000000-BLYN8:1:1101:10528:11627 2:N:0:1
GGACTACTCGGGTTTCCTCCCGTAGGAGTACACGTT
+
CCCCCGGGGGGGGGGFEEFGGGGG@EFFFGGDFGGG
@M03364:276:000000000-BLYN8:1:1101:3890:11631 2:N:0:1
GGACTACACGGGTATCTAATCCTGTTTGCTCCCCATGCTTTCGTACCTCAGCGTCAGTATTAGGCCAGATGGCTGCCTTCGCCATCGGTATTCCTCCAGATCTCTACGCATTTCACCGCTACACCTGGAATTCTACCATCCTCTCCCATACTCTAGCTTCCCAGTATCGAATGCAATTCCTAAGTTAAGCTCAGGGATTTCACATCCGACTTAAAAAGCCGCCTACGCACGCTTTACGCCCAGTAAATCCG
+
CCCCCGGGGGGGGGGGGGGGGGGGGGGGGGGGGGGFGGGFGGGGGGGGGGGGGGGGGGGGGGGGGGGFFGAFGGGGGGGGGGGGGGGGGGGGGGGGGGGGGGGGGGGGGGGGGFFGGDGGGGGGFGFGFFGGGGGGGGGGGGGGGGGGGGGGGGGGFG9EFGF?FGGGGGFGGGG8CDGGGGGGGGGGGGC=EGGF?FGFFGGGFGGGDGGDCDDG>DF>>5@A9@AEDFFFGGGFFFCEE>;AGGFFFGD
@M03364:276:000000000-BLYN8:1:1101:3176:11633 2:N:0:1
GGACTACCCGGGTTTCTAATCCTGTTTGCTCCCCACGCTTTCGAGCCTCAGCGTCAGTTACAGACCAGAGAGCCGCTTTCGCCACCGGTGTTCCTCCATATATCTACGCATTTCACCGCTACACATGGAATTCCACTCTCCTCTCCTGCACTCAAGTCTACCAGTTTCCAATGCATACAATGGTTGAGCCACTGCCTTTTACACCAGACTTAATAAACCACCTTCGCTCGCTTTACGCCCAATACATCCGG
+
CCCCCGGGGGDCGFGGGGGGGGGGGGGGGGGGFGGGGGGGGGGDFGGGGGGCFGGGGECFGGGGEGGFGGGEFGGGGGGGGGGGGGGGGGGGDGGGGGGCFGGGGGFGGDGGGGGGGGGEEGGGG8FFFFGFGGGGFGGGGGCDGCCFGGGDGGFFGGFDGGGGGGFGGGFGGGGG,=FFAF8E9@:@FGFCGGGGF;DFFCGGFGG>FFFG7CFGGDE5?9A4)*6/5;>AFFDEFFCEG)/;*;FEFD7
@M03364:276:000000000-BLYN8:1:1101:29379:11637 2:N:0:1
GGACTACCGGGGTTTCTAATCCTGTTTGCTCCCCACGCTTTCGCACCTGAGCGTCAGTCTTCGTCCAGGGGGCCGCCTTCGCCACCGGTATTCCTCCAGATCTCTACGCATTTCACCGCTACACCTGGAATTCTACCCCCCTCTACGAGACTCTAGCTTGCCAGTTTCAAATGCAGTTCCCAGGTTGAGCCCGGGGATTTCACATCTGACTTAACAAACCGCCTTCGTGCGCTTTACGCCCAGTAATTCCG
+
CCCCCGGCFGGGGGGGGGEGGGGGGGGGGGGGGGGGGGGGGGGGGGGGGGGGGGGGGGGGFGGGGGGGGGGGGGEGGGGGGGGGGGGGGGGGGFGGGGFFDGGGGGFGG7F>EFGGG>FGFEGGGGGGGGGGGGFFGGGGGGGFDEDGEGGFGFGGGFFEFCDFGGG;:FFGGDGFEGGGGGGGG9,,<FGGGC>E5EGGG7E:@CGGD++;7CFFD5CGBGFF(9:F:37)7C<6*(/CE:2/CC@9C:*
@M03364:276:000000000-BLYN8:1:1101:24840:11655 2:N:0:1
GGACTACTCGGGTTTCTAATCCTGTTTGCTCCCCACGCTTTCGAACCTGAGCGTCAGTTTCTGTCCAGGGAGCCGCATTCGCCTCCGGTATTCCTCCATATATCTACGCATTTCACCGCTACACCTGGAATTCCACTCTCCTCTCCAGCACTCTAGCCTCCCAGTTTCGAATGCAGTCCCCAGGTTGACCCCGGGGATTTAACATAGGCCTTGACAGACCCCCCGCGTGGGCTTTCGCCCCAGTAATTCCG
+
CCCCC<E<CFGGFGDGCCCFGFGGGFCFCF9FGGGGDEFEGFG,CFFG<<C8CFCEGG,C,@6,CFGG8FCCCGCF68CC<CF,BF7@F+CBB9E<EE,BF,C?EDFGGGGGGFFFFE+CFGDG8EGFFGGGGAF:,@4AEFGG8E;,,@8=E=BFEEF8DEFFGGFE6+@8@@8=,,,,,,6+743,,3,37CC**6?C9=5++52***2*8**4*2/A):),,)(2.2)02>9))(;**516CC4)::F
@M03364:276:000000000-BLYN8:1:1101:10359:11657 2:N:0:1
GGACTACTGGGGTATCTAATCCTGTTTGCTCCCCACGCTTTCGCACCTGAGCGTCAGTCTTTGTCCAGGGGGCCGCCTTCGCCACCGGTATTCCTCCACATCTCTACGCATTTCACCGCTACACATGGAATTCTACCCCCCTCTACAAGACTCTAGCTGACCAGTATCAGATGCAATTCCCGGGTTAAGCCCGGGGATTTCACATCTGACTCAATCAACCGCCTGCGTGCGCTTTACGCCCAGTAATTCCG
+
CCCCCCGFGGGGGDDFGGGGGGFGGGCFGFFFGGFGGGGGFFGGGGGGGEECFFGGGF9FFFEFEDFGGGGGGGGGGGDCFGGGGGGGGGGGGGGGGFGGGFGGGGFFGGDGFGGFGGGGGGGGGGGGGGGGGGGGFGGDGGGGGFGGGGGGGCCGGGFGGGGGF>;EFFGGGFGGGGGFECEGGEDGGGFFGGC=CEGG7+CG7*+:FC7CGGG+76078EBFD4(8(<>BGGGA=:E:E>BFGC?AG02
@M03364:276:000000000-BLYN8:1:1101:17391:11660 2:N:0:1
[truncated: 34,173,298 more chars]
