# Supplementary material for: Captivity causes taxonomic and functional convergence of gut microbial communities in bats
Source: PeerJ. 2019 Apr 30;7:e6844. doi: 10.7717/peerj.6844 (PMC6499062; doi:10.7717/peerj.6844)
Supplement: Data S40 — Raw data of FRf10. [file peerj-07-6844-s045.gz › D8j5402-FRf10_R1.fq]

@M05453:56:000000000-BLWTW:1:1101:13433:1066 1:N:0:15
ACTCCTACGGGAGGCAGCAGTAGGGAATCTTCCGCAATGGACGAAAGTCTGACGGAGCAACGCCGCGTGTGTGAAGAAGGTTTTCGGATCGTAAAGCACTGTTGTTAGAGAAGAACAAGGATAAGAGTCACTGCTTGTCCCTTGACGGTATCTAACCAGAAAGCCACGGCTAACTACGTGCCAGCAGCCGCGGTAATACGTAGGTGGCAAGCGTTGTCCGGAATTATTGGGCGTAAAGCGCGCGCAGGCGGTCTTTTAAGTTGGGTGTTAAAGCCCTCGGCTCAACCGAGGAGG
+
GGGGGGGGGGGGGGGGGGGGGGGGGGGGEGGCEEGGGGGGGGGGGGGFGGGGFGEGGGGGGGFGGGGGGEDEFGEGGGGGFFFGDGGGGEEGGGGGGFFFGGGD,FGGBFFGGGGFGFGGG<F9D?FGGGGGGFGGGGB?BFD3FGGGGGGFFGAB<9DGFGGGGGGGECC@FFGGGDB,:1;?C8EGFEE58C*C9CECC9=EEFFGC97CC*:EGDFDD97*7*9EC9>C@DEGG<=35@@9377))55/0)-:4B?FF74F08?;(944)*.7:@B:21,2<<2,090(4?
@M05453:56:000000000-BLWTW:1:1101:17460:1099 1:N:0:15
ACTCCTACGGGAGGCAGCAGTGGGGAATATTGCACAATGGGCGCAAGCCTGATGCAGCCATGCCGCGTGTATGAAGAAGGCCTTCGGGTTGTAAAGTACTTTCAGCGAGGAGGAAGGCATTAAGGTTAATAACCTTAGTGATTGACGTTACTCGCAGAAGAAGCACCGGCTAACTCCGTGCCAGCAGCCGCGGTAATACGTAGGTCCCAAGCGTTGTCCGGATTTATTGGGCGTAAAGCGAGCGCAGGTGGTTTCTTAAGTCTGATGTAAAAGGAAGTGGCTCAACCATTGTGT
+
GGGGGGCGGGGGGGGGGGGGGGGGGGGGGGGGGGGGGGGGGGGEGGGGFDFGGGGGGGGGGGGGGGGGGGGGCFGGGGGGGGGFGFEGFGGGGCCFFGGFGGFFGGGGGGGGDCFF7EFGFGGFFGDGGGGGGGFDGGGGGCFGFCFFCEFFGEECFGFFGGGGGCFGDEEG8FGFGGFGGGGGGGGFFEGGGGGGFGF=9>FEFGFGGCCFG=3CD>CDGDGGGG=?C4>C>GBGGFF75DB>EGFFFFFGFF<BF4)9=C)9>FAFDF>)4>(519FFFB7?D47:29ABF8
@M05453:56:000000000-BLWTW:1:1101:9783:1107 1:N:0:15
ACTCCTACGGGAGGCAGCAGTGGGGAATTTTGGACAATGGGGGCAACCCTGATCCAGCCATGCCGCGTGTCTGAAGAAGGCCTTCGGGTTGTAAAGGACTTTTGTCAGGGAAGAAAAGGTCATGGTTAATAGCTATGGCTGATGACGGTACCTGAAGAATAAGCACCGGCTAACTACGTGCCAGCAGCCGCGGTAATACGTAGGGTGCGAGCGTTAATCGGAATTACTGGGCGTAAAGCGGGCGCAGACGGTTACTTAAGTCAGATGTGAAATCCCCGGGCTTAACCTGGGAAC
+
GGGGGGGGGGGGGGGGGGGGGGGGGGGGCFGGGGGGGGGGGEGGGGDGGGGGGGGGGGGGGGGGGGGGGGGGGGGGGGGGGGGGGGGGGDGGGGGGGGGGGGGGGGGGGGGGGGGGGGGFFGGFFAFFGGGGGGAGEFGG@FGGGGGGGF=DGGGFFGGGGGGGFGGGGGGDGGGFGGGGGGGGGGGGGGGGGGGGGGGGGCFGGGGGGGGGG>DCGGGGGDGGGGFGGG>CEDBGF>?GDDBFEGE:FEFC?DBFFFFFFGAFBFAFFFFFFF4@:BDBFB?FFFBF?<B:>3
@M05453:56:000000000-BLWTW:1:1101:13773:1141 1:N:0:15
ACTCCTACGGGAGGCAGCAGTGGGGAATATTGCACAATGGGCGCAAGCCTGATGCAGCCATGCCGCGTGTATGAAGAAGGCCTTCGGGTTGTAAAGTACTTTCAGCGAGGAGGAAGGCATTAAGGTTAATAACCTTAGTGATTGACGTTACTCGCAGAAGAAGCACCGGCTAACTCCGTGCCAGCAGCCGCGGTAATACGGAGGGTGCAAGCGTTAATCGGAATTACTGGGCGTAAAGCGCACGCAGGCGGTTTGTTAAGTCAGATGTGAAATCCCCGGGCTCAACCTGGGAAC
+
GGGGGGFGGGGGGGGGGGGGGGGGGFGGGGGGGFGGGGGGGGGGGGGGGGGGGGGGGGGGGGGFGGGGGGGGGGFGFGCGGDGGGGGGGGGGGGGGGGGGGGGGGGEEGGGGGGGGGGGGGGGGGGGGGGGGGGGFGGGGGGGGGCGGGGGGGGGGGGGGGFGGGGGGGGGGGGGGGEFGGGCFFGFGGGGGGGGCFFGFGEGGGGGDGF7FGGGGG7FCCDGGGGFGCFFGFGEGFF?DDF>4@GFFFFF13;?FFFAFFC9B2*-:<FFAFFFF?EBD>B<F71<FFF?FF1
@M05453:56:000000000-BLWTW:1:1101:14402:1163 1:N:0:15
ACTCCTACGGGAGGCAGCAGTGGGGAATATTGCACAATGGGCGCAAGCCTGATGCAGCCATGCCGCGTGTATGAAGAAGGCCTTCGGGTTGTAAAGTACTTTCAGCGAGGAGGAAGGCGTTGTGGTTAATAACCGCAGCGATTGACGTTACTCGCAGAAGAAGCACCGGCTAACTCCGTGCCAGCAGCCGCGGTAATACGGAGGGTGCAAGCGTTAATCGGAATTACTGGGCGTAAAGCGCACGCAGGCGGTCTGTTAAGTCAGATGTGAAATCCCCGGGCTCAACCTGGGAAC
+
GGGGGGGGGGGGGGGGGGGGGGGGGGGGGGGGGGGGGGGGFGGGGGGGGGGGGGGGGGGGGGFGGGGGGGGGGGGGGGGGFGGCFGGGGGGGGGGGGGGGGGGGGGGFGGCFG7=FGGGGGGGGGGGGGGGGGGGGGGGGGGFGGGGGGGGGGCEEGGGGGGGGGGGGGGEGGGGGGD@EEFFGGGGGGGGGGGGGGGGGG*:CECCDGCEFEGDGGGGFGDCFFDFGGC:CBCEDGDFCEFFFFGFFFFD7653AA=<FFFFF<FAFFFFDFFFF?B)813:?FFFFF?BFF?
@M05453:56:000000000-BLWTW:1:1101:12617:1165 1:N:0:15
ACTCCTACGGGAGGCAGCAGTGGGGAATATTGCACAATGGGCGCAAGCCTGATGCAGCCATGCCGCGTGTATGAAGAAGGCCTTCGGGTTGTAAAGTACTTTCAGCGGGGAGGAAGGTGATGAACTTAATACGTTCATCAATGGACGTTACCCGCAGAAGAAGCACCGGCTATCTCCGTTCCAGCAGCCGCGGTAATACGGTGGGTGGAAGCGGTAATCGGGATTACTGGGCGTAAAGGCCACGCAGGCGGTCTGTTAAGTCAGTTTTGAAATCCCCGGGCTCAACCCGGGAAC
+
GGGGGGGGGGGGGGGGGGGGGGGGGGGGGGGGGGGGGGGGFGGCFGGGGGGGGGGGGG8FCFGGGGGGGCGGGGGGGGGGCEGGGGG@FGGGGGGFGFGGCGEC?ECF@FG7FGGGE@DDGFCGGAAFFFGE77>FGFFFGF,@CEC:D,+@F>CF7FGGGGCGCGFEGG8*<8;,,44,2?;,:CE:FCC5C=*819+1**2:E=E)*<0*:*9=3:7*9)95729C*>47577CC)**083->5)8>>DGF>?FFFF=?C)=)*)-,)))-*,93)8>224)5?FFB0717(
@M05453:56:000000000-BLWTW:1:1101:16621:1227 1:N:0:15
ACTCCTACGGGAGGCAGCAGTAGGGAATCTTCCACAATGGACGAAAGTCTGATGGAGCAACGCCGCGTGAGTGAAGAAGGTTTTCGGATCGTAAAACTCTGTTGTTGGAGAAGAATGTATCTGATAGTAACTGATCAGGTAGTGACGGTATCCAACCAGAAAGCCACGGCTAACTACGTGCCAGCAGCCGCGGTAATACGTAGGTGGCAAGCGTTGTCCGGATTTATTGGGCGTAAAGCGAGCGCAGGCGGTTTCTTAAGTCTGATGTGAAAGCCTTCGGCTCAACCGAAGA
+
GGGGGGGGGGGGGGGGGGGGGGGGGGGGGGGGGGGGGGGGGFGGGGGGGGGGGGGGGGGGGGGGGGGGGGGGGGGGGGGGGGGGGGGGGGGGGGGGGGGGGGGGFGGGGGGGGGGGGGGGGGGGGGGGGDFGGGGGFGFAFFGGGGGGGGGGGGGGGGGGGGGFGGGGGGGGGCFGGGGGGGGGGGGGG>CGGGG5FDGGGGGCBFGGGFGGGGGCDGFGDGGEGGFGGGFG@G@DGBFGFEFBFC:@FDDGFEBA28<?FGFFBF>AA=><AFFFA45BFBFF7<2;9291
@M05453:56:000000000-BLWTW:1:1101:21990:1242 1:N:0:15
ACTCCTACGGGAGGCAGCAGTGGGGAATATTGCACAATGGGCGCAAGCCTGATGCAGCCATGCCGCGTGTATGAAGAAGGCCTTCGGGTTGTAAAGTACTTTCAGCGAGGAGGAAGGCATTAAGGTTAATAACCTTAGTGATTGACGTTACTCGCAGAAGAAGCACCGGCTAACTCCGTGCCAGCAGCCGCGGTAATACGGAGGGTGCAAGCGTTAATCGGAATTACTGGGCGTAAAGCGCACGCAGGCGGTCTGTTAAGTCAGATGTGAAATCCCCGGGCTCAACCCGGGAAC
+
GGGGGGGGGGGGGGGGGGGGGGGGGGGGGGGGGGGGGGGGGGGGGGGGGGGGGGGGGGGGGGGGGGGGGCFGGGGGGGGGGFGGGGGGFGGGGGGGGGGGGGGGGGGFEGEGGGGGGFFGGGFFFFGG9EFGGEGFGGGGGGGGFFEFGGEGGGGDGGGGGGGGGGGGGDEGGGGGCECFGGGFGCGGGG5C87CCFE?C5*=C5=:DGGGFGCDGCDFGCDGDE7@FGGF4@7:3CA4C>><>EG@BFF>D>@:AF6<?FC96<*<9<F>9AF36(737991<2:?:>>07>8
@M05453:56:000000000-BLWTW:1:1101:10364:1277 1:N:0:15
ACTCCTACGGGAGGCAGCAGTAGGGAATCTTCGGCAATGGGGGCAACCCTGACCGAGCAACGCCGCGTGAGTGAAGAAGGTTTTCGGATCGTAAAACTCTGTTGTTAGAGAAGAACGTTAAGTAGAGTGGAAAATTACTTAAGTGACGGTATCTAACCAGAAAGGGACGGCTAACTACGTGCCAGCAGCCGCGGTAATACGTAGGTCCCAAGCGTTGTCCGGATTTATTGGGCGTAAAGCGAGCGCAGGTGGTTTCTTAAGTCTGATGTGAAAGCCTTCGGCTCAACCGAAGA
+
GGGGGGGGGGGGGGGGGGGGGGGGGGGEGGGGGGGGGGGFFGGGGGGGGGGGGGGGGGGGGGGGGGGCGGGGGGGGGGGGFGGGGGGG7FGFGGGFGGGFGGGGGGFFGGGGGFFGGFGGFFGGGGGGGGGGFEGGGGGGGGGGGGGGGGFFGGGGFGGGGGGGGGGGGGGGGGGGGGGGGGGGGGG6EGGCEGEECFGGGGGGCFCFFGGGGGGGGDGFDGGCEDFGG74*>DBGGFFGFFEBDGEE3<FG?F?>2FAFFFFFFFFFFF<BFFFF(?FFFFFFFF7:>>(26
@M05453:56:000000000-BLWTW:1:1101:12448:1312 1:N:0:15
ACTCCTACGGGAGGCAGCAGTAGGGAATCTTCCACAATGGACGAAAGTCTGATGGAGCAACGCCGCGTGAGTGAAGAAGGTTTTCGGATCGTAAAACTCTGTTGTTGGAGAAGAATGTATCTGATAGTAACTGATCAGGTAGTGACGGTATCCAACCAGAAAGCCACGGCTAACTACGTGCCAGCAGCCGCGGTAATACGTAGGTGGCAAGCGTTGTCCGGATTTATTGGGCATAAAGCGAGCGCAGGCGGTTTCTTAAGTCTGATGTGAAAGCCTTCGGCTCAACCGAAGA
+
GGGGGGGGGGGGGGGGGGGGGGGGGGGFGGGGGGGGGGGGGGGGGGEGGGGGGGFGGGGGGGGGGGGGGGGGGGGAFEGGGGGFGGGGGGGGGGGGGGGGGGFGGGGFFGGGGGGGGGGGGGGFGGGGGGGGGGCFGGGFFGGGGGGGGGGFGGGGGGGGGGFGGGGGGGG>CFE;DEGDGGGGFGGGGGGGGGGCFGGFGGGGGFGGFGDGEGGGGGGGGGDCCCFGGGFGFGF7DAFGDBF>FGFFFFF)(8A2<@BFFGAFFFBABFDAFF<FF@F@>1:?FF<>>6><
@M05453:56:000000000-BLWTW:1:1101:19494:1320 1:N:0:15
ACTCCTACGGGAGGCAGCAGTAGGGAATCTTCGGCAATGGACGAAAGTCTGACCGAGCAACGCCGCGTGAGTGAAGAAGGTTTTCGGATCGTAAAACTCTGTTGTTAGAGAAGAACAAGGACGTAAGTAACTGTACGTCCCCTGACGGTATCTAACCAGAAAGCCACGGCTAACTACGTGCCAGCAGCCGCGGTAATACGTAGGTGGCAAGCGTTGTCCGGATTTATTGGGCGTAAAGCGAGCGCAGGCGGTTTCTTAAGTCTGATGTGAAAGCCCCCGGCTCAACCGGGGAGG
+
GGGGGGGGGGGGEGGEGGGGGGGGGGGGGGGGFFGGEFGGDFGGEGGFGGEDGGGDFEFEFGGGGGGGGGGGGGGGCFEGFGGFGEGGGGGGGGGGGGGFFGGGGGGGGGGGGGGGGGGGGGGGGGGGGGGGGGCGGGGFFFGGGGGGGGGGGGGGGGGGFGGGGGGGEGGGGGGGGGGGFGGGGFDFGGGGGGGGGGGGGFGGGGFFGGGGGGG=DGGGGGG5FFFFGGFGFGFGGFFCDFEBFGFFFFBD>DFFB46?FGA@<FBD<4>FBFFFFFF:>>B?<??BFFF107
@M05453:56:000000000-BLWTW:1:1101:13737:1342 1:N:0:15
ACTCCTACGGGAGGCAGCAGTGGGGAATATTGCACAATGGGCGCAAGCCTGATGCAGCCATGCCGCGTGTATGAAGAAGGCCTTCGGGTTGTAAAGTACTTTCAGCGAGGAGGAAGGCATTAAGGTTAATAACCTTAGTGATTGACGTTACTCGCAGAAGAAGCACCGGCTAACTCCGTGCCAGCAGCCGCGGTAATACGGAGGGTGCAAGCGTTAATCGGAATTACTGGGCGTAAAGCGCACGCAGGCGGTTTGTTAAGTCAGATGTGAAATCCCCGGGCTCAACCTGGGAAC
+
GGGGEFFGGGGGECCFGGGGGGGGGGGFGGGGFFGGGGGGCFGGEFGGGGGGFGGGFCFGCC<DG@CFCFGGGFGGGFGGFFGG<FFGGGGG,EFGFF,FFGGCGGGCFG+BCBFFGGCGFG9<FFEGGFEGGGFF<FG,ED9=FGE:@EC9D@@FECF:CCDGC,,+@CCEFCFGGGF*8B;:F8DEFD*=:C5;EFFC=EGGCGGGFC775:8:5C>77*9FGGFGGG7*7C:DDB655@37@)7BDFFG9)-8?F2/92)*6=262*<:AF(9:85)3(48?01(((-8?6
@M05453:56:000000000-BLWTW:1:1101:15438:1352 1:N:0:15
ACTCCTACGGGAGGCAGCAGTGGGGAATATTGCACAATGGGCGCAAGCCTGATTCAGCCATGTCGCGTGTATGAAGAAGGCCTTCGGGGTGTAAAGTACTTTCAGCGAGGAGGAAGGCATTAAGGTTAGTAACCTTAGTGATGGACGTTACTCGCAGAAGAAGCACCGGCTAACTCCGTGCCAGCAGCCGCGGTAATACGTAGGGTGCAAGCGTTAATCGGAATTACTGGGCGTATAGCGCAGGCATGCGGTTTGTTAAGTCAGAAGTGAAATCCTCGGGCTCTACCCTGGTCT
+
FGGGGGGGEGDGGCGEGCFDFFFGDGGGAFGFF<E@F@EDGFE:FFF@FGGD<,CCECFGCF6EFGFFCCFECFGGGE,<FGC<<7BC+@4@,5A,<:A<FGEC9F@++@F7+?F,B,AF?BF?=,:E,CDA,??<CFF,EF,,3FGCFFCFDCCB<C@>:,@:7D:>788CBDFDF5:**1,2*>:,4:5*:EGE++>*++***::7E++*=:<55C7:<**12:*<**75@))*0)*17@)-;5)765@1(),4(94**0-04*4:B4).)0.*.)053(2(6))()46())
@M05453:56:000000000-BLWTW:1:1101:18336:1372 1:N:0:15
ACTCCTACGGGAGGCAGCAGTGGGGAATATTGCACAATGGGCGCAAGCCTGATGCAGCCATGCCGCGTGTATGAAGAAGGCCTTCGGGTTGTAAAGTACTTTCAGCGAGGAGGAAGGCATTAAGGTTAATAACCTTGGTGATTGACGTTACTCGCAGAAGAAGCACCGGCTAACTCCGTGCCAGCAGCCGCGGTAATACGGAGGGTGCAAGCGTTAATCGGAATTACTGGGCGTAAAGCGCACGCAGGCGGTTTGTTAAGTCAGATGTGAAATCCCCGGGCTCAACCTGGGAAC
+
GGGGGGGGGGGGGGGGGGGGGGGGGGGGGGGGGGGGGGGGGGGGGGGGGGGGGGGGGGGGGGGGGGGGGGGGGGGGGGGGGGGGGGGGGGGGGGGGGGGGGGGGGGGGGGGGGGGGGGGGGGGGGGGGGGGGGGGGGGGGGGGGGGGGGGGGGGGGGGGGGGGGGGGGGGGGFGGGGGGGGGGGGGGGGGGGGGGGFGGGGGGGGGGGGGGGGGGGGGGGGGGGGGFGGGFGFGBGGFFG3;EFEDB:BFFGBFFFFFFFFGFFFFFFFFFAAFF?87>360:?FFFF??BB?0
@M05453:56:000000000-BLWTW:1:1101:21877:1389 1:N:0:15
ACTCCTACGGGAGGCAGCAGTGGGGAATATTGCACAATGGGCGCAAGCCTGATGCAGCCATGCCGCGTGTGTGAAGAAGGCCTTCGGGTTGTAAAGCACTTTCAGCGAGGAGGAAGGTGGTGAGCTTAATACGCTCATCAATTGACGTTACTCGCAGAAAAAGCACCGGCTAACTCCGTGCCAGCAGCCGCGGTAATACGGAGGGTGCCAGCGTTAATCGGAATTACTGGGCGTAAAGCGCACGCAGGCGGTTTGTTAAGTCAGATGTGAAATCCTCGGGACCAACTTGGGAAC
+
GGD<FFFGGGE@FGCGC@FAF88FECEGGGGFC9@FGG9@EFFGGEGFGFGGGCFG<FCFCGFGGGGFB=<EAAFF9FEECFGCFGEGGGGGFGG<BF<FFGGGCEF@F:E+8=?,B44:4<,:,D<FADF,=+@C+<9<9D9F<<FF<>FCA@7FB@,,@>*,4D,:CEGGG,,??5*>EFEFFC,8CCC7EEE57<CGE55*3::3*+<<511*90*9C*7=67@CC64/>CDGC)993>B1;DD3;BF)4>?((9)*0*-9A6<45*-:>?:*5.)7(,46:2()-5((4-
@M05453:56:000000000-BLWTW:1:1101:19020:1431 1:N:0:15
ACTCCTACGGGAGGCAGCAGTAGGGAATCTTCCGCAATGGGCGAAAGCCTGACGGAGCAACGCCGCGTGAGTGATGAAGGGTTTCGGCTCGTAAAACTCTGTTATTAGGGAAGAACAAACGTGTAAGTAACTGTGCACGTCTTGACGGTACCTAATCAGAAAGCCACGGCTAACTACGTGCCAGCAGCCGCGGTAATACGTAGGTGGCAAGCGTTATCCGGAATTATTGGGCGTAAAGCGCGCGTAGGCGGTTTCTTAAGTCTGATGTGAAAGCCTACGGCTCAACCGTGGAGG
+
GGGGGGGGGGGGGGGGGGGGGGGFGFFGGGGGGCEFGGGGGFGGGGGGGGGGGGGGGGGGGGGGGGGGGGGGGGGGFGGGGGGGGEFEGGGGGGGGGGGGGFGGGGGFGGGGGGGGGFGGGFFGEDFGGGGGGGGGCFGGFFEAEFEE:FGGGGGGGGGGGGGGGFGGGGGD8@CFGEGFGGGDGGGGGGDEDGCCG9CFGGGGEGGFCFFFEGGEG>FGD<CFECFGGGFGFGFGGAFGEBEFDGFBFFDD;>9>F?A?9DBFBFFFFFBFA4<))0879(4<D?(4?FF?F?
@M05453:56:000000000-BLWTW:1:1101:13759:1446 1:N:0:15
ACTCCTACGGGAGGCAGCAGTGGGGAATATTGCACAATGGGCGCAAGCCTGATGCAGCCATGCCGCGTGTATGAAGAAGGCCTTCGGGTTGTAAAGTACTTTCAGCGAGGAGGAAGGCGTTGTGGTTAATAACCGCAGCGATTGACGTTACTCGCAGAAGAAGCACCGGCTAACTCCGTGCCAGCAGCCGCGGTAATACGGAGGGTGCAAGCGTTAATCGGAATTACTGGGCGTAAAGCGCACGCAGGCGGTTTGTTAAGTCAGATGTGAAATCCCCGGGCTCAACCTGGGAAC
+
GGGGGGGGGGGGGGGGGGGGGGGGGGGGGGGGGGGGGGGGGGGGGGGGGGGGGGGGGGGGGGGGGGGGGEGGGGGGGGGGGGGGGGGDGGGGGGGGGGGGGGGGGGGGGGGGGGGGGGGGFGGGGGGCFGGGGGGGGGGGGFGGFFGGGGGGFGGGGGGGGGGGGGGGGGGGDGGDEEFFGCGGGGGGGGEGE588FGGGGCGGGGGGGGGGG5DGGGGGGCD=FFFGGG>GFGFDFAFG@>BBFGFFFFECB38??FFF?:>F27>DAF2>AF4@?5)766?F?F7:FF<?>3
@M05453:56:000000000-BLWTW:1:1101:15456:1457 1:N:0:15
ACTCCTACGGGAGGCAGCAGTAGGGAATCTTCCACAATGGACGAAAGTCTGATGGAGCAACGCCGCGTGAGTGAAGAAGGTTTTCGGATCGTAAAACTCTGTTGTTGGAGAAGAACGTATTTGATAGTAACTGATCAGGTAGTGACGGTATCCAACCAGAAAGCCACGGCTAACTACGTGCCAGCAGCCGCGGTAATACGTAGGTGGCAAGCGTTGTCCGGATTTATTGGGCGTAAAGCGAGCGCAGGCGGTTTCTTAAGTCTGATGTGAAAGCCTTCGGCTCAACCGAAGA
+
GGGGGGGGGGGGGGGGGGGGGGGGGGGGGGGGGGGGGGGGGGGGGGGGGGGGGGGGGGGGGGGGGGGGGGGGGGGGGGGGGGFGGGGGGGGGGGGGGGGGGGGGFDGGFGGGGGGGGGGGGGFFGGGGGGGGFGGGGGGFGGGGCFGDGGGFFCEGGGGGGGFGGFGGGGGGGGGGGGGGGGBCFGGGGGDGGGDGGGG?<?FGFGGGGGGGECDGGGGGGGDCCGFGFFFFFGEGC4FD@@33)7:B35:)-7A9<6<FFGFF)96<A?A9AFBFB@FF;:???:86>9>0
@M05453:56:000000000-BLWTW:1:1101:13009:1499 1:N:0:15
ACTCCTACGGGAGGCAGCAGTGGGGAATTTTGGACAATGGGGGCAACCCTGATCCAGCCATGCCGCGTGTCTGAAGAAGGCCTTCGGGTTGTAAAGGACTTTTGTCAGGGAAGAAAAGGTCATGGTTAATAGCTATGGCTGATGACGGTACCTGAAGAATAAGCACCGGCTAACTACGTGCCAGCAGCCGCGGTAATACGTAGGGTGCGAGCGTTAATCGGAATTACTGGGCGTAAAGCGGGCGCAGACGGTTACTTAAGTCAGATGTGAAATCCCCGGGCTTAACCTGGGAAC
+
GGGGGGGGGGGGGGGGGGGGGGGGGGGGGGGGGGGGGGGGGGGGGGGGGGGGGGGGGGGGGGGGGGGGGGGGGGGGGGGGGGGGGFGGGGGEGGGGGGGGGGGFGGGGGGDFGGGGGGGFGGGGGCGGGGGGGCGCGGGGGGGGGGGGGGGGGGGGGGGGGGGGGGGDEDGGGCFGGGGGGGGGGGDGGGGGGGGGGGGGGCFDE6:CE*/:CCDGG7>DDDGGGGFGGG4*<CDGFAF3BBE>B55)7>5DBFFF<=>6@DBF<BA<AF9)6@?FBFFB>60:9A>>FFFF(-
@M05453:56:000000000-BLWTW:1:1101:12012:1505 1:N:0:15
ACTCCTACGGGAGGCAGCAGTGGGGAATATTGCACAATGGGCGCAAGCCTGATGCAGCCATGCCGCGTGTATGAAGAAGGCCTTCGGGTTGTAAAGTACTTTCAGCGAGGAGGAAGGCATTAAGGTTAATAACCTTGGTGATTGACGTTACTCGCAGAAGAAGCACCGGCTAACTCCGTGCCAGCAGCCGCGGTAATACGGAGGGTGCAAGCGTTAATCGGAATTACTGGGCGTAAAGCGCACGCAGGCGGTTTGTTAAGTCAGATGTGAAATCCCCGGGCTCAACCTGGGAAC
+
GGGGGGGGGGGGGGGGGGGGGGGGGGGGGGGGFFGGGGGGGGGGGGGGGGGGGGGGGGFGGGGGGGGGGEGGGGGGGGGGGGGGGGGGGGGG9FGGGGGGGGFGGGGDEGGGGGGGGDF@FFGGGGGGCEFGFFGGGAA<DBFECFFCFGGGGEGGGFGGGGGGGGGGGGEGGCGGGGGGGGFGGGG6CCEGGD5CGCEFGEGGDEDDGFGFE=C5FCCFGDGGGGFGGGFD>GEDFFBD@DF9FDEFF@@935?<??<FFDBFFFBF9@>AFF?42>BEB>B>71:?BFFB?,
@M05453:56:000000000-BLWTW:1:1101:23449:1527 1:N:0:15
ACTCCTACGGGAGGCAGCAGTGGGGAATATTGCACAATGGGCGCAAGCCTGATGCAGCCATGCCGCGTGTATGAAGAAGGCCTTCGGGTTGTAAAGTACTTTCAGCGGGGAGGAAGGTGATGAACTTAATACGTTCATCAATTGACGTTACCCGCAGAAGAAGCACCGGCTAACTCCGTGCCAGCAGCCGCGGTAATACGGAGGGTGCAAGCGTTAATCGGAATTACTGGGCGTAAAGCGCACGCAGGCGGTCTGTTAAGTCAGATGTGAAATCCCCGGGCTCAACCCGGGAAC
+
GDEFEEFFCF@;F7CGEEGFFGGGGDFE@FGE<E,C@FCFFC:CFFEF@DDFE,<:6EEDEE8@:6+FC@FF?<FCF8,CEFFFGGGCGG@CCFF9FGGGGGGGGDC7FC+@@7AFEFGFFB<EFDFFFF<:CFFGGGG=FEGCECF5BFD9FFGG:>>CGDC78FGDEGE8CFCFCC4*:BE,CF8EF5/=52C8@9+17=EE>:89<9+9CGG530:5CDDGCC=F775<>D:<79@<38)6>D@5535>;@?9)@)==7)*.1.:46)54*508)))43,.8::?>60((-
@M05453:56:000000000-BLWTW:1:1101:14938:1566 1:N:0:15
ACTCCTACGGGAGGCAGCAGTAGGGAATCTTCGGCAATGGACGAAAGTCTGACCGAGCAACGCCGCGTGAGTGAAGAAGGTTTTCGGATCGTAAAACTCTGTTGTTAGAGAAGAACAAGTGGGAGAGTAACTGTTCCCACCTTGACGGTATCTAACCAGAAAGCCACGGCTAACTACGTGCCAGCAGCCGCGGTAATACGTAGGTGGCAAGCGTTGTCCGGATTTATTGGGCGTAAAGCGAGCGCAGGCGGTTTCTTAAGTCTGATGTGAAAGCCCTCGGCTCAACCGAGGA
+
GGGGGGGGGGGGGGGGGGGGGGGGGGGGGGGGGGGGGGGGGGGGGGGFGGGGFFGGGGGGGGGGGGGGGGGGGGGGGGGDEFGGGGGGGGFGGGGGGGGGGGGGFFFGCFGGGGGGGGGGGGGGGGGGGGGGGGGFEFGFGFFDFFGGCGGGGGGGGGGGGGGGGFGGGGGGGGGGGGGGGFCGGFGGGGGGGGGDGGGGGGFGGGGGCFGGGEGC9>CDG*9*<:BGCGFGB9>DGF?D>BFBFGBDD>EG1>BFFF2@BF6@AFBFF?9AFF?>:)<56?BD28:;0103
@M05453:56:000000000-BLWTW:1:1101:16542:1587 1:N:0:15
ACTCCTACGGGAGGCAGCAGTAGGGAATCTTCCACAATGGACGAAAGTCTGATGGAGCAACGCCGCGTGAGTGAAGAAGGTTTTCGGATCGTAAAACTCTGTTGTTGGAGAAGAACGTATTTGATAGTAACTGATCAAGTAGTGACGGTATCCAACCAGAAAGCCACGGCTAACTACGTGCCAGCAGCCGCGGTAATACGTAGTTGGCAAGCTTTGTCCGGATTTATTTGGCGTAAATCGAGCGCAGGCTGTTCCTTAAGTCTGATGTGAAAGCCTTCGGCTCAACCGAAGA
+
FGGGGGGGEGGGGGGGGGFGG,CFCGGGGGGFC,CFGGG;,CFEG:@EAFGGCGEFFCGGGGGGGGCGE:CCDFFG9<EG,CFGGGGCFCGGFGFEEFCGAFAFBB88,<<=FBCF@=45,?F,A,?C,EA,,,:5,AC?FFDCFGG7>A=E993,+@6DF@,@F,5+CCE@FGC;BCF6FBFGCCGFG5EEDE>CC;?CGGG*<CCGF+7<+=C9C1@<CDDC+:1++1:CB3@GG2B/)7@9:55.))7<.*)6-=9*0;<?<@B<>F:<<F(05*).4<?BF7?((-,(
@M05453:56:000000000-BLWTW:1:1101:15396:1600 1:N:0:15
ACTCCTACGGGAGGCAGCAGTAGGGAATCTTCGGCAATGGGGGGAACCCTGACCGAGCAACGCCGCGTGAGTGAAGAAGGTTTTCGGATCGTAAAACTCTGTTGTTGGAGAAGAACGTATTTGATAGTAACTGATCAGGTAGTGACGGTATCCAACCAGAAAGCCACGGCTAACTACGTGCCAGCAGCCGCGGTAATACGTAGGTGGCAAGCGTTGTCCGGATTTATTGGGCGTAAAGCGAGCGCAGGCGGTTTCTTAAGTCTGATGTGAAAGCCTTCGGCTCAACCGAAGA
+
GGGGGGGGGDFGGGGGGGGFFFGGGGGGGGGGGDGGEFGGGGGEFFGGGGGGGGGGGGEGGGEEGGGGGGGFGGGGFGGG8DFFGGGGGGGGGGGGGGGFFGFFDCFGGGGGGGGGGGGGGGFEGGGGGGGGGGGGGGGFGGGGGGGGGGFGGGDGGEGGGGGGFFGG>CGEGGGGGE@8FGDGGE*C8C5CG5CEF7<CGGC=CEFF=9:3EEGGGGGD57*:9DFEFC5C@G3<7)9CE@FFFDBFE>B>,>9ABFBFF=9@AF<A)=AA)8<FAFFD9BF<>B:126;?
@M05453:56:000000000-BLWTW:1:1101:19172:1643 1:N:0:15
ACTCCTACGGGAGGCAGCAGTAGGGAATCTTCCGCAATGGGCGAAAGCCTGACGGAGCAACGCCGCGTGAGTGATGAAGGTCTTCGGATCGTAAAGCTCTGTTATTAGGGAAGAACAAGTGCGTAAGTAACTGTGCGCACCTTGACGGTACCTAATCAGAAAGCCACGGCTAACTACGTGCCAGCAGCCGCGGTAATACGTAGGTGGCAAGCGTTATCCGGAATTATTGGGCGTAAAGCGCGCGTAGGCGGTTTCTTAAGTCTGATGTGAAAGCCTTCGGCTCAACCGAAGA
+
GGGGGGGGGGGGGGGGGGGGGGGGGGGGGGGGGGGGGGGGGGGGGGGGGGGGGGGGGGGGGGGGGGGGGGGGGGGGGGGGGGGGGGGGGGGGGGGGGGGGGGGFGGGGGGGGGGGGGGGGGGGGGGGGGGGGGGFCGGGGGGGGGGGGGGGGGGGGGGGGGGGGGGGGEGGGGGGGGEGFGGGGGGGGGGGGGGGGGGGGGFG=CFEDFFFGDE<EFFFCCDDF?F?GFF>FEGEDD<FGBFFF@3BDFFFGF3<>AF2@9:464@BF<?A<<FFFFFFE6?B?<B:;3(42
@M05453:56:000000000-BLWTW:1:1101:12892:1647 1:N:0:15
ACTCCTACGGGAGGCAGCAGTGGGGAATATTGCACAATGGGCGCAAGCCTGATGCAGCCATGCCGCGTGTATGAAGAAGGCCTTCGGGTTGTAAAGTACTTTCAGCGAGGAGGAAGGCATTAAGGTTAATAACCTTAGTGATTGACGTTACTCGCAGAAGAAGCACCGGCTAACTCCGTGCCAGCAGCCGCGGTAATACGGAGGGTGCAAGCGTTAATCGGAATTACTGGGCGTAAAGCGCACGCAGGCGGTTTGTTAAGTCAGATGTGAAATCCCCGGGCTCAACCTGGGAAC
+
GGGGGGGGGGGGCGGGGGGGGGGGGGGGGGGGGGGGGGGGGGGGGGGGGGGGGGGGGGGGGGGGGGGGGGGGGGGGGGFGFGGGGGGGGGGGGGGGGGGGGGGGAFGEFGGDFGGGGGGGGGGGGEGFGGGGDFGGDFFGGGCFDEECGGDF9FFGG@C7FGFGGGGEDGEEFG;BGGGCCCCFFFGGFGGGGGEEGGGG=?EC5=EDFGGFGGC57>FF<*<=GGFG7DFFBGFGC49)3.5(798:5:B/48:B<F:7*26=9FFFDF29<=?)4>5B>02<>?B??FFF?,
@M05453:56:000000000-BLWTW:1:1101:8941:1735 1:N:0:15
ACTCCTACGGGAGGCAGCAGTGGGGAATATTGCACAATGGGCGCAAGCCTGATGCAGCCATGCCGCGTGTATGAAGAAGGCCTTCGGGTTGTAAAGTACTTTCAGCGAGGAGGAAGGCATTAAGGTTAATAACCTTGGTGATTGACGTTACTCGCAGAAGAAGCACCGGCTAACTCCGTGCCAGCAGCCGCGGTAATACGGAGGGTGCAAGCGTTAATCGGAATTACTGGGCGTAAAGCGCACGCAGGCGGTTTGTTAAGTCAGATGTGAAATCCCCGGGCTCAACCTGGGAAC
+
GGGGGGGGGGGGGGGGGGGGGGGGGGGGGGGGGGGGGGGGGGGGGGGGGGGGGGGGGGGGGGGGGDGGGGGGGGGGGGGGGGGGGGGGGGGGGGGGGGGGGGGGGGGGGGGGGGGGGGGGGGGGGGGGGGGGGFGGGGFFGGFGGGGFGGGGGGGGGGGGGGGGGGFGGGGGGGGGGGFG7DGGGGGGGGGGDCGGGGGGGGGG>EGGGGGGGG<E*>FGGG:FG7FGC*<CBDFG7>FG357>BGFEBD>7754?<FAFFFAFF6A<AF>DFBBF?@DFB>6).28?BFFFF-
@M05453:56:000000000-BLWTW:1:1101:21595:1844 1:N:0:15
ACTCCTACGGGAGGCAGCAGTGGGGAATATTGCACAATGGGCGCAAGCCTGATGCAGCCATGCCGCGTGTATGAAGAAGGCCTTCGGGTTGTAAAGTACTTTCAGCGGGGAGGAAGGTGATAAAGCGAATACCTTTATCAATTGACGTTACCCGCAGAAGAAGCACCGGCTAACTCCGTGCCAGCAGCCGCGGTAATACGGAGGGTGCAAGCGTTAATCGGAATTACTGGGCGTAAAGCGCACGCAGTCGGTCTGTTAAGTCAGATGTGAAATCCCCGGGCTCAACCCGGGAAC
+
GGGGGGGGGGGGGGGGGGGGGGGGGGGGGGGGGGGGGGGGGGGGGGGGGGGGGGGGGGGGFGGGGGGGGGGGGGGGGGGGGGGGGGGGGGGGGGGGGGGGGGGGGGGGGGDGGGGGGGGGGFGGGGGGGGGGGGFGGGGGGGFGDGGGGGGGGFFFGGGGGCGGGGGGGGGGG7,B?EGGDGGGGGGGGGGGGEGGGGGGGEEEGC=CGGGGGCDEGGGG37DGGGFF:F:*<CDGD<97:BB033<.0)8><:?<<F2*9CAB)*)-664)690<0BBE>>:??BFBFBFFF(
@M05453:56:000000000-BLWTW:1:1101:21495:1865 1:N:0:15
ACTCCTACGGGAGGCAGCAGTGGGGAATATTGCACAATGGGCGCAAGCCTGATGCAGCCATGCCGCGTGTATGAAGAAGGCCTTCGGGTTGTAAAGTACTTTCAGCGAGGAGGAAGGCATTAAGGTTAATAACCTTGGTGATTGACGTTACTCGCAGAAGAAGCACCGGCTAACTCCGTGCCAGCAGCCGCGGTAATACGGAGGGTGCAAGCGTTAATCGGAATTACTGGGCGTAAAGCGCACGCAGGCGGTTTGTTAAGTCAGATGTGAAATCCCCGGGCTCAACCTGGGAAC
+
GGGGGGGGGGGGGGGGGGGGGGGGGGGGGGGGGGGGGGGGGGGGGGGGGGGGGGGGGGGGGGGGGGGFGGGGGGGGGGGGGGGGGGGGGGGGGGGGGGGGGGGGGGGFGGGGGGGGGFFFGGGGGGGGGGGGG<EFGGGGGGGGGGGGGGGGGGGGGGGGGGGGGGGGGGGGGGGGGGGGGGGGGGGGGGGGGGGGGGGGGGGGGGGGGGGFGCCEGGGGGGDCGGFGGGFGFGFGG<?GFBE;DGFFFFFDB>??FFFFFGFFFFFFFFFFFFB??FFFFFFFFFFF?FFFF4
@M05453:56:000000000-BLWTW:1:1101:11388:1878 1:N:0:15
ACTCCTACGGGAGGCAGCAGTGGGGAATATTGCACAATGGGCGCAAGCCTGATGCAGCCATGCCGCGTGTATGAAGAAGGCCTTCGGGTTGTAAAGTACTTTCAGCGAGGAGGAAGGCGTTGTTGTTAATAACCGCAGCGATTGACGTTACTCGCAGAAGAAGCACCGGCTAACTCCGTGCCAGCAGCCGCGGTAATACGGTGGGTGCAATCGTTATCCGGAATTCCTGGGCGTAAAGCGCACGAAGGCGGGTTGTTAAGTCAGCTGTCAAATCTCCGGGCTCAACCTGGTAAT
+
FFGGGGFFECGGECEEECCFGFD@CB@FDFGGGGGGGGF8,C@:CFCEFGGFFG@FFGGCFGGGGGGCG:8CCEGGGGGGG8E8BFE+44>?FGGGE<FF,EFAFDC+@@EFEEA==8@44+8,A:D,AF<CFGGGCF7@F,+@<=C3@CFEDEEEGG7:FEF:,@:F**11DFF9F5B888,BEF=>=?5C8*:51;>C/0*1/:EDC7+2AF*/**0*/*1:6**<*0)>5553749D>>395)85)551-<>?6*6*9*6*)/5-)/.:-*)/-)).(-48)4:7(,().)
@M05453:56:000000000-BLWTW:1:1101:8362:1895 1:N:0:15
ACTCCTACGGGAGGCAGCAGTGGGGAATATTGCACAATGGGCGCAAGCCTGATGCAGCCATGCCGCGTGTATGAAGAAGGCCTTCGGGTTGTAAAGTACTTTCAGCGAGGAGGAAGGCGTTGTGGTTAATAACCGCAGCGATTGACGTTACTCGCAGAAGAAGCACCGGCTAACTCCGTGCCAGCAGCCGCGGTAATACGGAGGGTGCAAGCGTTAATCGGAATTACTGGGCGTAAAGAGTGCGCAGGCGGTTTTGCAAGACCGATGTGAAATCCCCGGGCTTAACCTGGGAAC
+
GGGGGGGGGGGGGGGGGGGGGGGGGGGGGGGGGGGGGGGGGGGGGGGGGGGGGGGGGGGGGGGGGGG>FGGGGGGGGGGGGGGGGGGGGGGGGGGGGGGGGGGGGGGGGGGGGGGGGGGGGGGGGEFGGGGGGGGGGGGGGGGGGGGGGGFGFGGGGGGGGGGGGGGGGGGGGGFGGGGGGGGGFCEF>ECEEGGEGFGFECGGDEGGGGCCGGDED779CGGGFF4EGGFCBCEGGAFGFF?65DDE5;BD6B:7276BFF<>>FBFA45..8:):DEFB03?>BAF<BFFF,
@M05453:56:000000000-BLWTW:1:1101:12974:1899 1:N:0:15
ACTCCTACGGGAGGCAGCAGTAGGGAATCTTCGGCAATGGACGAAAGTCTGACCGAGCAACGCCGCGTGAGTGAAGAAGGTTTTCGGATCGTAAAACTCTGTTGTTAGAGAAGAACAAGGACGTAAGTAACTGTGCGTCCCCTGACGGTATCTAACCAGAAAGCCACGGCTAACTACGTGCCAGCAGCCGCGGTAATACGTAGGTGGCAAGCGTTGTCCGGATTTATTGGGCGTAAAGCGAGCGCAGGCGGTTTCTTAAGTCTGATGTTAAAGCCCCCGGCTCAACCGGGGAGG
+
GGGGGGGGGGGGGGGGGGGGGGGGGGGGGGGGGDGDGGGGGFGGGGGGGGGGGG>FGGGGG:FFGGGGGGGCFGEFDGGGFCGFEGGGDGGGGGGGDGGGGGGFGFGGGGGGGGGGGGGGGGGGGGGGGGGFGGFGGGEFGGGGGGGGGGGGFFGGGGGG7FFGCGDGGGGGGGGGGEGFFGFGGGGGGGGE5CGEGFEFCCGGG6CGCGC<EEGGG>D5551AE763*>>F:D@<FBFGDF36@D>BBEE5;3<AA*6@BFAFFFF2)9<AB?3;?EFFFBFB?0829>>>19
@M05453:56:000000000-BLWTW:1:1101:9230:1919 1:N:0:15
ACTCCTACGGGAGGCAGCAGTAGGGAATCTTCGGCAATGGACGAAAGTCTGACCGAGCAACGCCGCGTGAGTGAAGAAGGTTTTCGGATCGTAAAACTCTGTTGTTAGAGAAGAACAAGGGTGAGAGTAACTGTTCACCCCTTGACGGTATCTAACCAGAAAGCCACGGCTAACTACGTGCCAGCAGCCGCGGTAATACGTAGGTGGCAAGCGTTGTCCGGATTTATTGGGCGTAAAGCGAGCGCAGGCGGTTTCTTAAGTCTGATGTGAAAGCCCCCGGCTCAACCGGGGAGG
+
GFGGFGGEG7FEEGGGGGGGGGGGGGGFFFCCFGGEFGGGGGGGGEEGFEFFGGGGGGGGGDGECFCFEGGFFFEFFGGGGGCFDFFCCGG@<DFGGFGDGGGGFFGGGGGGGFGFGGGGGGGGGGGGGGGGGGGGGGGGGGGGGGGGGGGFGGGGGGGCGGGEGGGEGGGGGGGGGEE,B>GGGGDCFGGGGGGG9;CECFFGFC8CGG5CGG<5>FGGG<CEGGFGGG4CBGEGGFFGFF>>DC7:E>:C6):<A4-9@FBFFFFFAFFFAF(5:7B:>22<?::9>0>9>B
@M05453:56:000000000-BLWTW:1:1101:9900:1925 1:N:0:15
ACTCCTACGGGAGGCAGCAGTAGGGAATCTTCCACAATGGACGAAAGTCTGATGGAGCAACGCCGCGTGAGTGAAGAAGGTTTTCGGATCGTAAAACTCTGTTGTTGGAGAAGAACGTATTTGATAGTAACTGATCAGGTAGTGACGGTATCCAACCAGAAAGCCACGGCTAACTACGTGCCAGCAGCCGCGGTAATACGTAGGTGGCAAGCGTTGTCCGGATTTATTGGGCGTAAAGCGAGCGCAGGCGGTTTCTTAAGTCTGATGTGAAAGCCTTCGGCTCAACCGAAGA
+
GGGGGGGGGGGGGGGGGGGGGGGGGGGGGGGGGGGGFGGGGGGGGGGGGGGGGGGGGGGGGGGGGGGGGGGGGGGGGGGGFGGGGGGGGGGGGGGGGGGGGGGGGGGGGGGGGGGGGGGGGGGGGGGGGGGGGGGGGGGGGGGGGGGGGGGGGGGGGGGGGGGGGGGGGGGDGGGGGGGGGGGGGGGGGGGGGGGGGGGGGGGGGGGGGFGGGGGGGFFDG5CEGFFGGGFGFGFGCAFGFFFFFGFFFF><17<<A?:FFGFFFFFFFFFFFFBFFFFEFFFFFFFFF>6?
@M05453:56:000000000-BLWTW:1:1101:15674:1983 1:N:0:15
CTCCTACGGGAGGCAGCAGTGGGGAATATTGCACAATGGGCGCAAGCCTGATGCAGCCATGCCGCGTGTATGAAGAAGGCCTTCGGGTTGTAAAGTACTTTCAGCGAGGAGGAAGGCATTAAGGTTAATAACCTTAGTGATTGACGTTACTCGCAGAAGAAGCACCGGCTAACTCCGTGCCAGCAGCCGCGGTAATACGGAGGGTGCAAGCGTTAATCGGAATTACTGGGCGTAAAGCGCACGCAGGCGGTTTGTTAAGTCAGATGTGAAATCCCCGGGCTCAACCTGGGAACT
+
GGGGGGGGGGGGGGGGGGGGGGGGGGGGFFEGGFFGGGGGGGGGGGGGGGGGGGGGGGGGGFGGGGFGGGGGGGGCFGFGFGGGGGGGGGGCFGGFGGGFGGGFFGFGGCFGGGGGGGGGGGGGFGGFGFGGGGGGGGGEG9FGDFFGGGGGGGGGGFGGGGGGGGGGGGGGGGGGGGGGGGGGGGGGGGGG*=EGGGGGGDGGGGDGGGGG5=DGFGGD3DFFGC?GGGFGFGFFGFFDB5BB@GFFFED<?EF:AFB@F><@AFF>>FFFA?BFBDEE612<?35??:??F3
@M05453:56:000000000-BLWTW:1:1101:14363:1988 1:N:0:15
ACTCCTACGGGAGGCAGCAGTGGGGAATATTGCACAATGGGCGCAAGCCTGATGCAGCCATGCCGCGTGTATGAAGAAGGCCTTCGGGTTGTAAAGTACTTTCAGCGGGGAGGAAGGGGTTGTGGTTAATAACCGCGGCCATGGACGTTACCCGCAGAAGAAGCACCGGCTAACTCCGTGCCAGCAGCCGCGGTAATACGGAGGGTGCAAGCGTTAATCGGAATTACTGGGCGTAAAGCGCACGCAGGCGGTCTGTCAAGTCGGATGTGAAATCCCCGGGCTCAACCCGGGAAC
+
GGGGGGGGGGGGGGGGGGGGGGGGGGGGGGGGGGGGGGGGGGEEGGFGGGGGGGGGGGGGGGGGGGGGGGFGGGGGGGGCCFGGGGG+CFFGGGGGGGGG,EFGGGGGGGG7FGGA:FF8>C>>@FCEFGG<E7FECCE7F?,@B>B<::>DFG@CCGGGG7CFCFGGGGEEFGC9<848CFGGDFFGGGGGGEC8?@F*:57EGEGDDFF5ECDGDFFC35<CCFBG>4>CEC@DF>FG3)89DG3)>5))4)...9<F6C2:()2>4962<93)-)5)4(,478?3(30(4,
@M05453:56:000000000-BLWTW:1:1101:13727:1995 1:N:0:15
ACTCCTACGGGAGGCAGCAGTAGGGAATCTTCGGCAATGGGGGGAACCCTGACCGAGCAACGCAGCGTGAGTGAAGAAGGTTTTCGGATCGTAAAGCTCTGTTGTTAATCAAGAACGTTGAGGAGAGTGGAAAGTTTCTCAAGGGACGGTAATTAACCAGAAAGGGACGGCTAACTACGTGCCAGCAGCCGCGGTAATACGTAGGTCCCGAGCGTTGTCCGGATTTATTGGGCGTAAAGCGACCGCAGGCTGTTTATAAGTCTGAAGTGAAAGGCTGTGGCTTAACCATAGTAT
+
AA<6C<F-FDE78@6BB;FEFG9FGGEG@<<FF7CFEFG8C@+:@FF+4B4EEFCCFD:,BBC+@B3BFGE>,>DDECDGGCF<@77:FG7,8><FFGCA:DFCCFCE9B<,,?F,>6,DBF::7,CCF*C<,3C<CCCGD@?,<<FGD<<E97,<9FCE*:BGG758?ECEGC6C<C8EF*;E:ECFF5CCE5:EEGGGG++*/A@C***)::/=7C:7>)5/*090:7*94C5558*?5.)(0<)0;B>G:F4></-*1*.=>F>ADF)6971F100<::6:)).)5)8>9A
@M05453:56:000000000-BLWTW:1:1101:20185:2024 1:N:0:15
ACTCCTACGGGAGGCAGCAGTGGGGAATTTTGGACAATGGGGGCAACCCTGATCCAGCCATGCCGCGTGTCTGAAGAAGGCCTTCGGGTTGTAAAGGACTTTTGTCAGGGAAGAAAAGGTCATGGTTAATAGCTATGGCTGATGACGGTACCTGAAGAATAAGCACCGGCTAACTACGTGCCAGCAGCCGCGGTAATACGTAGGGTGCGAGCGTTAATCGGAATTACTGGGCGTAAAGCGCACGCAGGCGGTTTGTTAAGTCAGATGTGAAATCCCCGGGCTCAACCTGGGAAC
+
GGGGGGGGGGGGGGGGGGGGGGGGGGGGGGGGDFGGGEGGGGGGGGGGGGGGGGGGGGGGGGGGGGGGGGGGGGGGGGGGGGGDGGGGGGGGGGGGGGGGGGGGGGGGGGGGGGGGGGGFGGGGCFFGGGGFGGGGGGGGGGGCGGGGGGCGDEFGGGGGGGGGGGFGGGGGGGGGGGGGGGGGGGFGGGGGGCCBCFFFFGGGGGGGGGGGGEGCDCDGGGGGGFFGFGFGFGFGGFFGFEFFFGFDDEB/9@B??FFFFGABDFFFFFF>AFBFFFFFF>FFFFFFFFF::-
@M05453:56:000000000-BLWTW:1:1101:11289:2048 1:N:0:15
ACTCCTACGGGAGGCAGCAGTGGGGAATATTGCACAATGGGCGAAAGCCTGATGCAGCGATGCCGCGTGTATGAAGAAGGCCTTCGGGTTGTAAAGTACTTTCAGCGGGGAGGAAGGCATTAGGGTTAATAACCGTAGTAATGGACGTTACTCGCACAAGAAGCACCGGCAAACGCAGTGCGAGAAGCCTCGGTAATACTGAGGGTGCAAGCGTTAATCGGAAGTGCTGGGCGTAATGCGCACTCAGGCGGTGGGCTTAGTCAGGTATGCAATCCCGGGGCTCAACCTGGGAAC
+
FFGGGGGGGGGGGDGGGGGGGGGGGGGF<FGCFFGGGGGGGGG:7B+CFGGGFGGGGG+C,@CEFGGGGEGFFGCFGGG,CFGGGGGGGGGGGGG<F9?F,C,5C,@+@CCB7CF>+D=F,>,C,:,+,CA,>6+8@++,,88,,3+556C;CC:**>>C<>:C,><FB**==C*=*=1?C**3**0?2+0**2**<<9++++*2/*96:9**2*/1**777*/3*1<CF@C37.1/.09)08()7)00739,)((().0/0:*(0))(*).4?:6(.))133)),33:??08(
@M05453:56:000000000-BLWTW:1:1101:16656:2057 1:N:0:15
ACTCCTACGGGAGGCAGCAGTGGGGAATATTGCACAATGGGCGCAAGCCTGATGCAGCCATGCCGCGTGTATGAAGAAGGCCTTCGGGTTGTAAAGTACTTTCAGCGAGGAGGAAGGCATTAAGGTTAATAACCTTAGTGATTGACGTTACTCGCAGAAGAAGCACCGGCTAACTCCGTGCCAGCAGCCGCGGTAATACGGAGGGTGCAAGCGTTAATCGGAATTACTGGGCGTAAAGCGCACGCAGGCGGTTTGTTAAGTCAGATGTGAAATCCCCGGGCTCAACCTGGGAAC
+
GGGGGGGGGGGGGGGGGGGGGGGGGGGGGGGGGGGGGGGGGGGGGGGGGGGGGGGGGGGGGGGGGGGGGGGGGGGGGGGGGGGGGGGGGGGGGGGGGGGGGGGGGGGEGGDGGGGGGGGGGGGGGGGGGGGGGGGGGGGGGGGGGGGGGGGFFGGGGGGGGGGGGGGGGGGGGGGGGGGGGGGGGGGFGGGGGGGGCFGGGCCEGGGGGGGGGGGGFGGGGGGGGGFGGGFGFGFGGFFGFDBFFDDDFFF9;EFFF?ABFGFFFFFFAFFFFF04:@FB>6:<<FFFFFBB?4
@M05453:56:000000000-BLWTW:1:1101:16393:2072 1:N:0:15
ACTCCTACGGGAGGCAGCAGTAGGGAATCTTCGGCAATGGGGGCAACCCTGACCGAGCAACGCCGCGTGAGTGAAGAAGGTTTTCGGATCGTAAAACTCTGTTGTTAGAGAAGAACGTTAAGTAGAGTGGAAAGTTACTTAAGTGACGGTATCTAACCAGAAAGGGACGGCTAACTACGTGCCAGCAGCCGCGGTAATACGTAGGTCCCAAGCGTTGTCCGGATTTATTGGGCGTAAAGCGAGCGCAGGTGGTTTCTTAAGTCTGATGTAAAAGGCAGTGGCTCAACCATTGTG
+
GGGGGGGFGCEGECGGGGFGGGGGGGGGGGGCFGGGGGGGGGGGEGGGGGGGGGGGGGGGGGGGGGFFGGGGGGGGGGGGFGGGGGGGGGGGGGGGGFGGGGGGGGGGGGGCEGGGGDFFGG<DGGGGGGFFGGGGGGGGGGGAFGF@EGGGGGGGGGFGGCF@FGGGGGGGGGDFGGGEFGFGGGGGGFEGDGGGEGGGGGGGCF@;CGGGGGDGDGFGGGGGGGFGGGFGFGFGD?FF:3>>EDFF>>FG?@?F>FA6FGB4<F<AFF444FF47>F@B:.,8<:::2AAD)
@M05453:56:000000000-BLWTW:1:1101:21176:2076 1:N:0:15
ACTCCTACGGGAGGCAGCAGTGGGGAATATTGCACAATGGGCGCAAGCCTGATGCAGCCATGCCGCGTGTATGAAGAAGGCCTTCGGGTTGTAAAGTACTTTCAGCGGGGAGGAAGGTGAGTGGTTTAATACGCCATTCAATTGACGTTACCCGCAGAAGAAGCACCGGCTAACTCCGTGCCAGCAGCCGCGGTAATACGGAGGGTGCAAGCGTTAATCGGAATTACTGGGCGTAAAGCGCACGCAGGCGGTCTGTTAAGTCAGATGTGAAATCCCCGGGCTCAACCCGGGAAC
+
GGGGGGGGGGGGGGGGGGGGGGGGGGGGGGGGGGGGGGGGGGGGGGGGGGGGGGGGGGGGGGGGGGGGGGGGGGGGFGGGGGGGGGGGGGGGGGGGGGGGGGGGGGGGGGGGGGFEFFGGGGGGECFGGGGGGGGGGGGGGGGGGGGGGGGGGGGGGGGGGGGGGGGGGGGGGGGGGGGGGGGGGGGGGGGGGGGGGGGGGGGGGGGGDGGGGGGEFGGGGGDGGGFGGGFGFDFGGFFDDEFFBGB>>5)),8:5<69@FD2FFFFFFF>ABF7@6BDFF;BB?FBF;6>0>-
@M05453:56:000000000-BLWTW:1:1101:11141:2078 1:N:0:15
ACTCCTACGGGAGGCAGCAGTAGGGAATCTTCCACAATGGACGAAAGTCTGATGGAGCAACGCCGCGTGAGTGAAGAAGGTTTTCGGATCGTAAAACTCTGTTGTTGGAGAAGAACGTATTTGATAGTAACTGATCAGGTAGTGACGGTATCCAACCAGAAAGCCACGGCTAACTACGTGCCAGCAGCCGCGGTAATACGCAGGGGGCAAGCGTTGTCCGGATTTATTGGGCGTAAAGCGAGCGCAGGCGGTTTCTTAATTCTGATGTGAAATCCCCGGGCTCAACCCGGGAAC
+
FFGGGGGFGDGGDBCG@GGE<FEEEFGGGGGGDGGGGGFFG<FC@CFGG9FECG9@EFGGCFGGGGGEEGGGDEC,<CF,,C?FFFGGGGCFABGGFGF9A,<<?F?8FFFGGFD?FAAFFFEFCAFFF<FG9FDFGGGGGGGDG<F7=>FG<CFFGGGD>EFFGFEF7>CBFGDBF5BCFFGGFGGGFGGEC5=BC;C7*;:C*/8>55FD5C**>7>DDGG*<:@FCFFDB5BGG2@C55>2:CD:DB3/4<ABDB20*CAFFFB<2@DFBF060>BE62:4<<?F969(4-
@M05453:56:000000000-BLWTW:1:1101:11696:2089 1:N:0:15
ACTCCTACGGGAGGCAGCAGTGGGGAATATTGCACAATGGGCGCAAGCCTGATGCAGCCATGCCGCGTGTATGAAGAAGGCCTTCGGGTTGTAAAGTACTTTCAGCGGGGAGGAAGGTGATAAAGCGAATACCTTTATCAATTGACGTTACCCGCAGAAGAAGCACCGGCTAACTCCGTGCCAGCAGCCGCGGTAATACGGAGGGTGCAAGCGTTAATCGGAATTACTGGGCGTAAAGCGCACGCAGGCGGTCTGTTAAGTCAGATGTGAAATCCCCGGGCTCAACCCGGGAAC
+
GGGGGGGGGGGGGGGGGGGGGGGGGGGGGGGGGGGGGGGGGGGGGGGGGGGGGGGFGGGGGGGGGGGGGGGGGGGGGGGGGGGGGGGGGGGGGGGGGGGGGGGGGGGGGGGGGGGGGGGGGGGGGGGGGGGGGGGGGGGGGGGGGGGGGFGGFGGGGGGGGGGGGGGEGGGGGGGGGGGGGGGGGGGDGGGGGGGGGGGGGGGGGGGGGGGGGGGGGGGGGGGGGGFGGGFGFDFGFAFG>EFFFGFFFFFC>8:<<F<FFGDF>FFFA?AFFFBF?<DEF46?FF?F>>FF>,
@M05453:56:000000000-BLWTW:1:1101:18609:2138 1:N:0:15
ACTCCTACGGGAGGCAGCAGTGGGGAATATTGCACAATGGGCGCAAGCCTGATGCAGCCATGCCGCGTGTATGAAGAAGGCCTTCGGGTTGTAAAGTACTTTCAGCGGGGAGGAAGGGGTTGTGGTTAATAGCCGCGGCCATTGACGTTACCCGCAGAAGAAGCACCGGCTAACTCCGTGCCAGCAGCCGCGGTAATACGGAGGGTGCAAGCGTTAATCGGAATTACTGGGCGTAAAGCGCACGCAGGCGGTTTGTTAAGTCAGATGTGAAATCCCCGGGCTCAACCCGGGAAC
+
GGGGGGGGGGGGGGGGGGGGGGGGGGGGGGGGGGGGGGGGGGGGGGGGGGGGGGGGGGGGGGGGGGGGGGGGGGGGGGGGGGGGGGGGGGGGGGGGGGGGGGGGGGGCEGCEFCEGGG73@C:=FGGGGGG@F,@+>7*FFGGGGF@FGFGGGGGGGGGGGGGGGDGDGGGGGGGGFGGG7*?CFGGGCGGEDEGGGGGFGECGCEGGGCECGGGGGGGGCDDGGD?GGGFGBG:35<FD>DDB>CEE:D3)(.4?BFFFFF<BAFFA>F2<<F2@:>3@;;B2<BF(4>B>9-
@M05453:56:000000000-BLWTW:1:1101:15115:2154 1:N:0:15
ACTCCTACGGGAGGCAGCAGTAGGGAATCTTCGGCAATGGGGGCAACCCTGACCGAGCAACGCCGCGTGAGTGAAGAAGGTTTTCGGATCGTAAAACTCTGTTGTTAGAGAAGAACGTTAAGTAGAGTGGAAAGTTACTTAAGTGACGGTATCTAACCAGGAAGGGACGGCTAACTACGTGCCAGCAGCCGCGGTAATACGTAGGTCCCAAGCGTTGTCCGGATTTATTGGGCGTAAAGCTAGCGCAGGTGGTTTCTTAAGTCTGATGTAAAAGGCAGTGGCGCAACCATTGTT
+
GGGGGAGDGGGGGGGGGDGGGGGGGGGGGGGGGEGGGFGGGGGGGGGGGGGGGFGGGGGGGGGGGGGGGGGGGGGGGGGGGGGGGGGGGGGGGGGGGGGGGGGGEEGGFGGFE=DFGFGGGGGGGCFGGG?FG?FCGFGGFCFGGGGGGGFFFGFFGCFG*DFG7CFGGGGGGGGGGGGGGGGGGFFGGGGG5EGG*CFGGGGGGGEFGGFGFGDGD5*:>39E=F6CGGFGFGE:<3@7**08BCEE>>FF?F?9AB4@@G<FFFBFFFFFFFF>(77F?0(46;>BBFFFB)
@M05453:56:000000000-BLWTW:1:1101:21055:2215 1:N:0:15
ACTCCTACGGGAGGCAGCAGTGGGGAATATTGCACAATGGGCGCAAGCCTGATGCAGCCATGCCGCGTGTGTGAAGAAGGCCTTCGGGTTGTAAAGCACTTTCAGCGAGGAGGAAGGTGGTGAGCTTAATACGTTCATCAATTGACGTTACTCGCAGAAGAAGCACCGGCTAACTCCGTGCCAGCAGCCGCGGTAATACGGAGGGTGCAAGCGTTAATCGGAATTACTGGGCGTAAAGCGCACGCAGGCGGTTTGTTAAGTCAGATGTGAAATCCCCGGGCTCAACCTGGGAAC
+
GFF9EFFCFC7FCEECFEFGGDFDCGGFCDFFD<ECEGCC<CFCCCBFFFGCGFF<<@@EFGGGGDGBBGGGFEACDFF@EF@CECF7CF:FFGGFFFFDFGDFFGGEFFGGGEEEEFEGGFFGGFFGGGFGGBCFEGGGFFF9EFDB+:FD@F7BCFGGGGCGGGG7BECE78EDGCEDCFFCFC@FBEGGE78CF9FGG==EEG*:FFGGGG<E<F7DGC5CF79FDGF5>G35C9FDBFB1)))8)>>99>?BF?:*9:44-@9<<F4A99:?1)>3023237:((,:(.,
@M05453:56:000000000-BLWTW:1:1101:9479:2273 1:N:0:15
ACTCCTACGGGAGGCAGCAGTAGGGAATCTTCGGCAATGGACGAAAGTCTGACCGAGCAACGCCGCGTGAGTGAAGAAGGTTTTCGGATCGTAAAACTCTGTTGTTAGAGAAGAACGTTAAGTAGAGTGGAAAGTTACTTAAGTGACGGTATCTAACCAGAAAGGGACGGCTAACTACGTGCCAGCAGCCGCGGTAATACGTAGGTCCCGAGCGTTGTCCGGATTTATTGGGCGTAAAGCGAGCGCAGGTGGTTTATTAAGTCGGGTGTAAAAGGCAGTGGCTCAACCATTGTT
+
FGAFF<FGGCCEFGGGDGGGGFGGGGGGGGGFGGGDGGCEFEGEGFGEFFGFGFGGEGGGGGGEGGG:FFGGGGG9FFGGGF?FF=FGGGGGDAFGGGGFFGGGGFCGGFGGGGGGG<FGGFGFGEFFGGGGGGGGGGADGGFDFDDFGGCDFGGGGGGGGGGGF8CFGCEEEGGFGGGGFGGEFEGGGGGGG5:CEGGGGCFEGGCFGGDGDEDE5DFCDGDGE4@FGDFGFGFGGFFG>@E0BDEBE>?<3FFF>FA@=?2)2)(4296A>40>?>F:183:BF?:<?<4:)
@M05453:56:000000000-BLWTW:1:1101:11485:2325 1:N:0:15
ACTCCTACGGGAGGCAGCAGTGGGGAATATTGCACAATGGGCGCAAGCCTGATGCAGCCAAGCCGCGTGTATGAAGAAGGCCTTCGGGTTGGAAAGTACTTTTAGCGAGGAGGAAGGCATTAAGGTTAATAACCTTGGTGATTGACGTTACTCGCAGAAGAAGCACCAGCTAACTCCGTGCCAGCAGCCGCGGTAATACGGAGGGTGCAAGCGTTAATCGGAATTACTGGGCGTAAAGCGAACGCAGGCGGTTTGTTAAGTCAGATGTGAAATCTCTGAGCTCAAACTTGGAAC
+
GGGGGGGGGGFGGDGGGGGGGGGFGGGGGGGGCEGFCFGGFGG@6FFGGGGGAEGGGGGG,F7CFGGGGFGGGGCFFFGF<F,C,,BFCF@+5EFEEBFDGG,5,,84@FEC::FD+:4BE<,:,A7,?F@FF,AB,8C>FEA9CDCBFG@;8+8F++33,,@7,@,,6@C,7@CG?8B5*1?,>:DE>8E**/4*,6>=*=:5CC88F?F3529CGGGF3*117:*307>C>D3C>A4)).7>D97)).7D008:4/)9=DA?4*)6)*6).*)1)**044),4-8)-).24(
@M05453:56:000000000-BLWTW:1:1101:20750:2339 1:N:0:15
ACTCCTACGGGAGGCAGCAGTGGGGAATATTGCACAATGGGCGCAAGCCTGATGCAGCCATGCCGCGTGTATGAAGAAGGCCTTCGGGTTGTAAAGTACTTTCAGCGAGGAGGAAGGCATTAAGGTTAATAACCTTAGTGATTGACGTTACTCGCAGAAGAAGCACCGGCTAACTCCGTGCCAGCAGCCGCGGTAATACGGAGGGTGCAAGCGTTAATCGGAATTACTGGGCGTAAAGCGCACGCAGGCGGTTTGTTAAGTCAGATGTGAAATCCCCGGGCTCAACCTGGGAAC
+
GGGGGGGGGEGGGGGGGGGGGGGGGGGGGGGGGGGGGGGGGGGGGGGGGGGGGGGGGGGGGFGGGGGCCGGGFFGFGGGGGGGGGGGGG@CGGGGGGGGGGGGGGGGGGGGGGGGGGGGGGGGGGGGGGGGGGGGGGGGGGGGGFGGGGGGGGGGGGGGGFGGGGGGGGGGGGGGGGGGGGDFFGGGGGGDGGCGEGGGGGGGGGEGGGGGGGGGGGGGGGGGFFGFGFG>FFGE5<AFGFFEFFGEEEDFDB5:BF=<FF7)6>FFFF=<:>F?F?EFF>FF?<?F:1::BF3
@M05453:56:000000000-BLWTW:1:1101:23831:2433 1:N:0:15
ACTCCTACGGGAGGCAGCAGTGGGGAATATTGCACAATGGGCGCAAGCCTGATGCAGCCATGCCGCGTGTATGAAGAAGGCCTTCGGGTTGTAAAGTACTTTCAGCGAGGAGGAAGGCGTTGTGGTTAATAACCGCAGCGATTGACGTTACTCGCAGAAGAAGCACAGGCTAACTCCGTGCCAGCAGCCGCGGTAATACGGAGGGTGCAAGCGTTAAACGCACTTACTGGGCGTAAAGCGCACGCAGCAGGTTTGTTAATTCAGATGTGAAATCCCCGGGCTCAACCTGGGAA
+
AFGGGGCG;CEG7FFE76EEF<<EGFGEGFF9DEGGGCFC8FGD+FF,CFFFFGGGGEEGFEC8+6@@>BEFGGGAEFFG@FGGGGGGGGGCGGGGGGGGGGGGGGG::FGGE:A=F8E::=FCCFF<FF,CEA+CCCB=:<<@<FGFGGGGGGGE7FGG@FFG,>,>DFGG?@DEF>>8::,?C2@CCCEEEE**49>FGG5/:EGDGFFF*:7CC*:C)1)2+*1:>4.*01)*74=C)8315)7).)0/.9:<B*.*9*.*-=A<BFF2:*5)47>>((-)),.4<?14>
@M05453:56:000000000-BLWTW:1:1101:19796:2443 1:N:0:15
ACTCCTACGGGAGGCAGCAGTGGGGAATATTGCACAATGGGCGCAAGCCTGATGCAGCCATGCCGCGTGTATGAAGAAGGCCTTCGGGTTGTAAAGTACTTTCAGCGAGGAGGAAGGCATTAAGGTTAATAACCTTAGTGATTGACGTTACTCGCAGAAGAAGCACCGGCTAACTCCGTGCCAGCAGCCGCGGTAATACGGAGGGTGCAAGCGTTAATCGGAATTACTGGGCGTAAAGCGCACGCAGGCGGTCTGTTAAGTCAGATGTGAAATCTCCGGGCTCAACCCGGGAAC
+
GGGGGGFGGGGGGGGGGGGGGGGGGGGGGGGGGGGGGGFGGGGGGGGGGGGGGGGGGGGGGGGGGGGGGGGGGGGFGGGGGGGCFGGGGGGGGGGDDGGGGDFGGGGGGGGGGGGGGGGFGGGGGCGFFCGGFF7?DGDADD<FCFGEFGFGGGDGGDGGGGGGGGGGGGEEBFEG8CFFECCCECFGGGGGGC:CFGGCEGGCC:EGFGCFECGGGDGGGGGGGGFGGFFG5/>GG2=DDB3(7DF>EFEGF)865F2@=DAFAF>A>=>2<F)9)73)1-4<?<B(4(39((
@M05453:56:000000000-BLWTW:1:1101:23895:2475 1:N:0:15
ACTCCTACGGGAGGCAGCAGTAGGGAATCTTCGGCAATGGGGGCAACCCTGACCGAGCAACGCCGCGTGAGTGAAGAAGGTTTTCGGATCGTAAAACTCTGTTGTTAGAGAAGAACGTTAAGTAGAGTGGAAAGTTACTTAAGTGACGGTATCTAACCAGAAAGGGACGGCTAACTACGTGCCAGCAGCCGCGGTAATACGTAGGTCCCAAGCGTTGTCCGGATTTATTGGGCGTAAAGCGAGCGCAGGTGGTTTCTTAAGTCTGATGTAAAAGGCAGTGGCTCAACCATTGTG
+
GGGGGGGGGGGGGGGGGGGGGGGGGGGGGGGGGGGGGGGGGGGEGGGGGGGGGGGGGGGGGGGGGGGGGGGGGGGGGGGGGGGGGGGGGGGGGGGGGGGGGGCFGGGGGGGGGGGGGGGGGGGGGCFFEGFGGGGGGGGGGFGGGGGGGGGGGGFFGGGGGGGFGGG@EEEGGFFGGGGGGGGFGFCGFGDGGGGGGGFGFFGGGGCCGGGGFEGEGDGFGDC:EFFFGGFGFGDDD:FGFD5(<CEFFFFG:FFBAF>FFFFFAFA>>?AFF=1>75<F?11:?B170?B<<4
@M05453:56:000000000-BLWTW:1:1101:9575:2483 1:N:0:15
ACTCCTACGGGAGGCAGCAGTGGGGAATATTGCACAATGGGCGCAAGCCTGATGCAGCCATGCCGCGTGTATGAAGAAGGCCTTCGGGTTGTAAAGTACTTTCAGCGGGGAGGAAGGTGATGAACTTAATACGTTCATCAATTGACGTTACCCGCAGAAGAAGCACCGGCTAACTCCGTGCCAGCAGCCGCGGTAATACGGAGGGTGCAAGCGTTAATCGGAATTACTGGGCGTAAAGCGCACGCAGGCGGTCTGTTAAGTCAGATGTGAAATCCCCGGGCTCAACCCGGGAAC
+
GGGGGGGGGGGGEGGGGGGGGGGGGGGGGGGGGGDGGGGGGGGGGGGGGGGGGGGGGGGGGGGGGGGFGGGGGGGGFEFGGGGGGGGGFFGGGGGGGGGGGGGGGGGGGGGGGGFGGGGGGGGGGGGGGGGGGGGGGGGGGGGGGGGGGGCFEGGGGGGGGGGGGGCFGGGGGGGGGGGFGGGGFGGGCEGGGGGGFCGG=CEE5CE*AEFGG59EFGGGGGGGGGFFGGFDDGFGFF?DFEEFFCBFF@FGF3<<BFA=FG<FF44<A@A<AF37?FFEBFFFB?(49>>6>4
@M05453:56:000000000-BLWTW:1:1101:17007:2531 1:N:0:15
ACTCCTACGGGAGGCAGCAGTGGGGAATATTGCACAATGGGCGCAAGCCTGATGCAGCCATGCCGCGTGTATGAAGAAGGCCTTCGGGTTGTAAAGTACTTTCAGCGAGGAGGAAGGCATTAAGGTTAATAACCTTGGTGATTGACGTTACTCGCAGAAGAAGCACCGGCTAACTCCGTGCCAGCAGCCGCGGTAATACGGAGGGTGCAAGCGTTAATCGGAATTACTGGGCGTAAAGCGCACGCAGGCGGTTTGTTAAGTCAGATGTGAAATCCCCGGGCTCAACCTGGGAAC
+
GGGGGGGGGGGGGGGGGGGGGGGGGGGGGGGGGGGGGGGGGGGGGGGGGGGGGGGGGGGGGGGGGGGGGGGGGGGGGGGGGGGGGGGGGGGGGGGGGGGGGGGGGGGGGGGGGGGGGGGGGGGGGGGGFGGGGGGGGGGGGGGGGGGGGGGGGGGGGGGGGGGGGGGGGGGGGGGGGGGGGGGGGGGGGGGGGGEEGGGG=CEGGGGGGGGGGGGGGGGGGGGGGGFGGGFGFGFGGBFGFFFFFGFFFFDD1<B??FFFFGFFAFFFFFFFBF?6:DFFBFFFFFFFFFFFB-
@M05453:56:000000000-BLWTW:1:1101:22020:2537 1:N:0:15
ACTCCTACGGGAGGCAGCAGTAGGGAATCTTCGGCAATGGGGGCAACCCTGACCGAGCAACGCCGCGTGAGTGAAGAAGGTTTTCGGATCGTAAAACTCTGTTGTTAGAGAAGAACGTTAAGTAGAGTGGAAAGTTACTTAAGTGACGGTATCTAACCAGAAAGGGACGGCTAACTACGTGCCAGCAGCCGCGGTAATACGTAGGTCCCAAGCGTTGTCCGGATTTATTGGGCGTAAAGCGAGCGCAGGCGGTTTCTTAAGTCTGATGTGAAAGTCCCCGGCTCAACCGGGG
+
GGGGGGGGGGGEGGGGGGGGGGGDEGGGGGGGGGGGDFGGGGDEGEGGGGGGDFGFEGFGGEGGGGGGGGF9FDFFFGGGGGGGGGGGDGGGGGGGGGFGGGGFFGGFGFGGGGGGCGFGFFC<FGFFFFEFGGDGGFGGGGGGD,DF>B<DFGFGGGGGGGCGCEFFEGGGG?6EGGCFFFFGGGGGFFGDEGD8=F7@CF+AE<9CGG6>5=C=3C7*9<5*:CBFGG?C)<DGD0**8<5(095>5>@G172<<FF?FGDF<8<996<<2@)8)9)8;B0:???01>06
@M05453:56:000000000-BLWTW:1:1101:8518:2586 1:N:0:15
ACTCCTACGGGAGGCAGCAGTGGGGAATATTGCACAATGGGCGCAAGCCTGATGCAGCCATGCCGCGTGTATGAAGAAGGCCTTCGGGTTGTAAAGTACTTTCAGCGAGGAGGAAGGCATTAAGGTTAATAACCTTGGTGATTGACGTTACTCGCAGAAGAAGCACCGGCTAACTCCGTGCCAGCAGCCGCGGTAATACGGAGGGTGCAAGCGTTAATCGGAATTACTGGGCGTAAAGCGCACGCAGGCGGTTTGTTAAGTCAGATGTGAAATCCCCGGGCTCAACCTGGGAAC
+
GFGGGGGGGGGGGGGGGGGGGGGGGGGGGGGGGGGGGGGGGGEGGGGGGGGGGGGGGGGGGGGGGGGGGGGGGFGGGGGGGGGGGGGDGGGGGGGGGGGGGGGGGGGGGGGGGGGGGGFGGGGFGFGGCEGFFGFGGGGGGGGFGGGCGGFFDGGEEFGAFGGGGGGGGG7EGGGGGGGGGGGGFGGGGGDGGGGDCBEGEGGGGGGGGFGGGGGECFGGGDDFGGFGGGFGFGFGGFFGFFFFFGFEFFF<0>?:86AFFGAFAF>DFFAAFFFFBEF379<F??FB?6?:?-
@M05453:56:000000000-BLWTW:1:1101:14211:2610 1:N:0:15
ACTCCTACGGGAGGCAGCAGTGGGGAATATTGCACAATGGGCGCAAGCCTGATGCAGCCATGCCGCGTGTATGAAGAAGGCCTTCGGGTTGTAAAGTACTTTCAGCGGGGAGGAAGGTGAGTGGTTTAATACGCCATTCAATTGACGTTACCCGCAGAAGAAGCACCGGCTAACTCCGTGCCAGCAGCCGCGGTAATACGGAGGGTGCAAGCGTTAATCGGAATTACTGGGCGTAAAGCGCACGCAGGCGGTCTGTTAAGTCAGATGTGAAATCCCCGGGCTCAACCCGGGAAC
+
GGGGGGGGGGGGGGGGGGGGGGGGGGGGGGGGGGGGGGGGGGGGGGGGGGGGGGGGGGGGGGGGGGGGGFFGGGCFGGGGGGGGGGGGGGGGGGGGGGGGGGEGGGGGGGDFGGGGG=FAFGGGGCEFGGGGFGGGDGGGGGFGGGGFGGEGGG7FGEGGGGGFGGGECECCBB;EG>CEGFGGGFFFGEGGGGECFEGGGGGGGEGC??CCEGCEGDDFDGGFFGFFGGFFEG5DC<FDBDEF@DB>DFBD>>?9<F<FFF4FD9<)5654<656-.)>012?FB?B6;9>>-
@M05453:56:000000000-BLWTW:1:1101:24419:2623 1:N:0:15
ACTCCTACGGGAGGCAGCAGTGGGGAATATTGCACAATGGGCGCAAGCCTGATGCAGCCATGCCGCGTGTATGAAGAAGGCCTTCGGGTTGTAAAGTACTTTCAGCGGGGAGGAAGGTGAGTGGTTTAATACGCCATTCAATTGACGTTACCCGCAGAAGAAGCACCGGCTAACTCCGTGCCAGCAGCCGCGGTAATACGGAGGGTGCAAGCGTTAATCGGAATTACTGGGCGTAAAGCGCACGCAGGCGGTCTGTTAAGTCAGATGTGAAATCCCCGGGCTCAACCCGGTAAC
+
GGGGGGGGGGGGGGGGGGGGGGGGGGGGGGGGGGGGGGGGGGGGGGGGGGGGGGGGGGGGGGGGGGGGGGGGGGGGGGGGGGGGGGGGGGGGGGGGGGGGGGGGGGGGGGGGGGGGGGGFGGGGGGGGGGGGGGGGGGGCGFFGFGGGGGGGFGGGGEGGGGGGGGGGGGGECE?CFGGGGFFGGGGGGGGGGGGGG?FGGGGGGGGGGGGGGGGGGGGGD7DFGGFGCGFFBDDDF>FGE@EBFDEFEFFGFBFBAFAFFGAF<@>A94>BAB?FF:BEFF?7>?F49>(4:4
@M05453:56:000000000-BLWTW:1:1101:20596:2677 1:N:0:15
ACTCCTACGGGAGGCAGCAGTGGGGAATATTGCACAATGGGCGCAAGCCTGATGCAGCCATGCCGCGTGTGTGAAGAAGGCCTTCGGGTTGTAAAGCACTTTCAGCGAGGAGGAAGGTGGTGAACTTAATACGTTCATCAATTGACGTTACTCGCAGAAGAAGCACCGGCTAACTCCGTGCCAGCAGCCGCGGTAATACGGAGGGTGCAAGCGTTAATCGGAATTACTGGGCGTAAAGCGCACGCAGGCGGTTTGTTAAGTCGGATGTGAAATCCCCGGGCTCAACCCGGGAAC
+
GGGGGGGGGGGGGGGGGGGGGGGGGGGGGGGGGGGGGGGGGGGGGGGGGGGGGGGGGGGGGGGGGGGGGCGGGGGGGGGGGGGGGGGGGGGGGGGGGGGGGGGGGGGGGGGGGGGGGGGGGCFGFFGGGGGGGGGGGGGGGGGGGGGGGFFGGGGGGGGGGGGGGGGGGGGGGGGGGGGGGGGGGGGGGGGGGGGGGGGGGGGGGGGGGGGGGGGGGGGGGGGGGGFGGGFGFGFGGF?GFFFFEGEBEFFC>EFB??AFF71>>EFFFFFFFF?F:BF>>BFFFFFFFFF9>-
@M05453:56:000000000-BLWTW:1:1101:14681:2697 1:N:0:15
ACTCCTACGGGAGGCAGCAGTAGGGAATCTTCCACAATGGACGAAAGTCTGATGGAGCAACGCCGCGTGAGTGAAGAAGGTTTTCGGATCGTAAAACTCTGTTGTTGGAGAAGAATGTATCTGATAGTAACTGATCAGGTAGTGACGGTATCCAACCAGAAAGCCACGGCTAACTACGTGCCAGCAGCCGCGGTAATACGTAGGTGGCAAGCGTTGTCCGGAGTTATTGGGCGTAAAGCGAGCGCAGGCGGTTTCTTAAGTCTGATGTGAAAGCCTTCGGCTCAACCGAAGA
+
GGGGGGGGGGGGGGGGGGGGGGGGGGGGGGGGGGGGGGGGGGGGGGGGGGGGGGGGGGGGGGGGGGGGGGGGGGGGGGGGGGGGGGEGGGGGGGGGGGGGGGGGFFFGFGFGGGGGGGGGGGGGGGGGGGGGGGGGGGGGGGGGGGGGGGFGGGGGGGGGGGGGFGGGGGGGFGGGGGGGGGGGGGGGGGGGGGGGGGCECGGGGGGFFGGGGGGGGGFGGG)=FGFGGGFGEGFGGFF35BFFEGEF:BF>6@ADFFFFFCAFBFFB<FF<A@BFFFFFF0?FFFF9>BBF
@M05453:56:000000000-BLWTW:1:1101:11155:2776 1:N:0:15
ACTCCTACGGGAGGCAGCAGTAGGGAATCTTCCACAATGGACGAAAGTCTGATGGAGCAACGCCGCGTGAGTGAAGAAGGTTTTCGGATCGTAAAACTCTGTTGTTGGAGAAGAACGTATCTGATAGTAACTGATCAAGTAGTGACGGTATCCAACCAGAAAGCCACGGCTAACTATGTGCCAGCAGCCGCGGTAATACGTAGGTGGCAAGCGTTGTCCGGATTTATTGGGCGTAAAGCGAGCGCAGGCGGTTTCTTAAGTCTGATGTGAAAGCCTGCGGCTCAACCGAAGA
+
GGG9CFFGGGGEGGGCEGGGFCFGGGGGGGGGFGGGGGGGGGDGGEEGGGGGGGFFGFFFGGGGGGGGGGGEFGGGGGGGFGGGGGGGGGGGGGGGGGGGGFFGCF8F8FFGFGGGG<FA@DCFCFCFGFGGGCFFGG<EFCFEDG7FGFGFGGFGGDGGGGGGGGGGDGGGGGGFGGFGEAFGGFGGC:ECGGDG7=EF4:65B?EFFDFDGEDEGC+:CGGGG+1=FG:DADEGGFFDFFFF:DB>>>@>>;BFBF<BB7<?AF>2)7<<>48F::B>>>647701139?
@M05453:56:000000000-BLWTW:1:1101:18358:2791 1:N:0:15
ACTCCTACGGGAGGCAGCAGTGGGGAATATTGCACAATGGGCGCAAGCCTGATGCAGCCATGCCGCGTGTATGAAGAAGGCCTTCGGGTTGTAAAGTACTTTCAGCGAGGAGGAAGGCATTAAGGTTAATAACCTTAGTGATTGACGTTACTCGCAGAAGAAGCACCGGCTAACTCCGTGCCAGCAGCCGCGGTAATACGGAGGGTGCAAGCGTTAATCGGAATTACTGGGCGTAAAGCGCACGCAGGCGGTTTGTTAAGTCAGATGTGAAATCCCCGGGCTCAACCTGGGAAC
+
GGGGGGGGGGGGGGGGGGGGGGGGGGGGGGGGGGGGGGGGGGGGGGGGGGGGGGGGGGGGGGGGGGGGGGGGGGGGGGGGGGGGGGGGGGGGGGGGGGGGGGGGGGGGGGGGGGGGGGGGGGGGGGGGGGGGGGGGGGGGGGGGGGGGGGGGGGGGGGGGGGGGGGGGGGGGGGGGGGGGGCGGGGGGFGGGGGGCFGGGGGGGGGGGGGGGGCGGGGGGGGGGGFFGGFFGBCED<A4DBDEB>DEFF@@99B?7?F>?9>9B2*6ABFFBFFF4::>5>(-5<?::??B7((
@M05453:56:000000000-BLWTW:1:1101:22670:2832 1:N:0:15
ACTCCTACGGGAGGCAGCAGTGGGAATATTGCACAATGGGCGCAAGCCTGATGCAGCCATGCCGCGTGTATGAAGAAGGCCTTCGGGTTGTAAAGTACTTTCAGCGAGGAGGAAGGCATTAAGGTTAATAACCTTAGTGATTGACGTTACTCGCAGAAGAAGCACCGGCTAACTCCGTGCCAGCAGCCGCGGTAATACGGAGGGTGCAAGCGTAAGTCGGGATTACTGGTCGTAAAGTGCACGCAGGCAGTCTGTTACGTCAGATGTGAAATCACCGGTCTCCACCTGGGAACT
+
FFGGGGFFFE@7FEGGECFGCCCC<FGE,@6C<F,EC,CEFGC:CFGGGGG<FFA<<,@@FFG:7@@@:<9CCEFGG,C,C69CDFGEC+C9FGG5,:FBF?EFC+C=>+B+B<4BAFAF5FFF,EF,,AC<<,E,DFF9@55F<C=FF=5,@7@>@>DF8CB,3@C5@>>DGFGCEGFG:BCFGGDF>5CEG5*,9CFEC=5*=EG7+3*<**1*322<)93C+2=CD:9C7*09D)/:46;05<35).0*-/).4*8.770*)*)6<@<A)*.<().)-)))(.8(21,405
@M05453:56:000000000-BLWTW:1:1101:16900:2861 1:N:0:15
ACTCCTACGGGAGGCAGCAGTGGGGAATATTGCACAATGGGCGCAAGCCTGATGCAGCCATGCCGCGTGTATGAAGAAGGCCTTCGGGTTGTAAAGTACTTTCAGCGGGGAGGAAGGGGTTGTGGTTAATAACCGCGGCCATTGACGTTACCCGCAGAAGAAGCACCGGCTAACTCCGTGCCAGCAGCCGCGGTAATACGGAGGGTGCAAGCGTTAATCGGAATTACTGGGCGTAAAGCGCACGCAGGCGGTTGGTTAAGTCAGATGTGAAATCCCCGGGCCCAACCTGGGAAC
+
GGGGGGGGGGGGGGGGGGGGFGGGGGGGGGGGGGGGGGGGGGGGGGGGGGGGGGGGGGGGGGGGGGGGGGGGGDGGGGGGGGGGGGGGGGGGGGGGGGGGGGGGGGGGGGCFGFGGGGGG7CFEDFFGGGGGGGECGGGGGG9FFCCCGGGGGGGGGGGGGGGGGGGGGGCGGGGGGGFGGGGGGGGGGGGGGGGG?FGGGDDC?=EDGG?CECDEFGGG<DGGGGFGGGFFFGDGGFFGF>34:3B@EEFDB)7??=>FFF28<FAA<@<ABFFFFFFF>((-1<BBFFFF:4
@M05453:56:000000000-BLWTW:1:1101:8930:2951 1:N:0:15
ACTCCTACGGGAGGCAGCAGTGGGGAATATTGCACAATGGGCGCAAGCCTGATGCAGCCATGCCGCGTGTGTGAAGAAGGCCTTCGGGTTGTAAAGCACTTTCAGCGAGGAGGAAGGTGGTGAACTTAATACGTTCATCAATTGACGTTACTCGCAGAAGAAGCACCGGCTAACTCCGTGCCAGCAGCCGCGGTAATACGGAGGGTGCAAGCGTTAATCGGAATTACTGGGCGTAAAGCGCACGCAGGCGGTTTGTTAAGTCAGATGTGAAATCCCCGGGCTCAACCTGGGAAC
+
GGGGGGGGGGGGGGGGGGGGGGGGGGGGGGGGGGGGGGGGGGGGGGGGGGGGGGGGGGGGGGGGGGGGGGGGGGGGGGGGGGGGGGGGGGGGGGGGGGGGGFGGGGGGGGGDGGGCFGGGGGGFDFFFGGGGF<FGGGGAFFGGGGG7BFFFGGGGGGGGGGFGFFGDGGGGGGGGGGGGGGGGGEFGGGGGGGGGGGGGGGGGGEEGFGGGGGGGGGFFD:CGFGFGGG>FFG>GDAFGDEF9EGDFFFFDB>?BB?>FFGFFFFAAFFBFFF???>B@1(3<BFF::BB??,
@M05453:56:000000000-BLWTW:1:1101:17103:2981 1:N:0:15
ACTCCTACGGGAGGCAGCAGTGGGGAATATTGCACAATGGGCGCAAGCCTGATGCAGCCATGCCGCGTGTATGAAGAAGGCCTTCGGGTTGTAAAGTACTTTCAGCGAGGAGGAAGGCATTAAGGTTAATAACCTTAGTGATTGACGTTACTCGCAGAAGAAGCACCGGCTAACTCCGTGCCAGCAGCCGCGGTAATACGGAGGGTGCAAGCGTTGTCCGGATTTATTGGGCGTAAAGCGAGCGCAGGCGGTTTCTTAAGTCTGATGTGAAAGCCTTCGGCTCAACCGAAGA
+
GGGGGGGGGGGGGGGGGGGGGGGGGGGGGGGGGGGGGGGGGGGGGGGGGGGGGGGGGGGGGGGGGGGGGEGGGGGGGGGGGGGGGGGGGGGGGGGGGGGGFFFGGGGGGGGGGGGGGGGGGGGGGCFFGGGGGGGGFGGGGGGGGGGGGGGGGGGFGGGGGGGGGGGGGG@EGGGGGGGGGGGGGGGGGGGGGGGGGGGGGGGEGGGDGGGGGGGGCCDGGG<EEGBFGG@GFGFDFAFGFEFFEGFEFFF7>3AFF=4FFGFFB?DFFFAA>F<FAFFFF:?FFFFFFFFF
@M05453:56:000000000-BLWTW:1:1101:6126:3011 1:N:0:15
ACTCCTACGGGAGGCAGCAGTGGGGAATATTGCACAATGGGCGCAAGCCTGATGCAGCCATGCCGCGTGTATGAAGAAGGCCTTCGGGTTGTAAAGTACTTTCAGCGAGGAGGAAGGCGTTGTGGTTAATAACCGCAGCGATTAACGTTACTCGCAGAAGAAGCACCGGCTAACTCCGTGCCAGCAGCCGCGGTAATACGGAGGGTGCAAGCGTTAATCGAGATTACTGGGCGTAAAGCGCACGCAGGCGGTTTGTTAAGTCAGATGTGAAATCCCCGGGATCAACCTGTGAAC
+
FG<CF,C-F@@FC7FEEEGEE8EE@F@FGGGFEFFGGGG,CFCFD+76CA8FF,<CFGEFG<EGGEG++?CEGGGGGG@EDC,EADF7CF7FAFF<?<EGGEDFF,@::FEGDEGFG8F4:+@FDGFGCF,CFGCCG@B+>,@+7FF<FCF;B<@F*CFF7,<F8:@*BE*8C,<9CGGCECGGF,ADCEC**=CEF?<5*3/>*:CDC9C>CC5EG77*****+:9F7F)98)09<<FC8@FF><>3)0<99@?14*4*9:)0)1)664<)<627:>))(4:7:142160).-
@M05453:56:000000000-BLWTW:1:1101:18381:3046 1:N:0:15
ACTCCTACGGGAGGCAGCAGTAGGGAATCTTCCGCAATGGGCGAAAGCCTGACGGAGCAACGCCGCGTGAGTGATGAAGGGTTTCGGCTCGTAAAACTCTGTTATTAGGGAAGAACAAACGTGTAAGTAACTATGCACGTCTTGACGGTACCTAATCAGAAAGCCACGGCTAACTACGTGCCAGCAGCCGCGGTAATACGTAGGTGGCAAGCGTTATCCGGAATTATTGGGCGTAAAGCGCGCGTAGGCGGTTTCTTAAGTCTGATGTGAAAGCCCACGGCTCAACCGTGGAGG
+
GGGGGGGGGGGGGGGGGGGGGGGGGGGGGGGGGGGGGGGGGGGGGGGGGGGGGGGGGGGGGGGGGGGECGGGGGGGGGGGGGGGGGGGGGGGGGGGGGGGGGGGGGGGGGGGGGGFGGGGGGGGGGGGGGGGGGGFGGGGGGGGGGGGGGGGGGGGGGGGGGGGGGGGGGGGGGGGGGGGGGGGGGGGGGGGGGGGGGGCC@CEEGGGGGGGGGGGGGFDD3<EGGFGG4>GEDFGGFFGFDFFFGF36)813DFFFF>4BGFFFFFFFFA<<FBFBFFFF61<?B?BBFF?6:
@M05453:56:000000000-BLWTW:1:1101:20984:3059 1:N:0:15
ACTCCTACGGGAGGCAGCAGTAGGGAATCTTCGGCAATGGGGGCAACCCTGACCGAGCAACGCCGCGTGAGGGAAGAAGGTTTTCGGATCGTAAAACTCTGTCGTTAGAGAAGAACGTTAAGTAGAGTGGAAAATTACTTAAGTGACGGTATCTAACCAGAAAGGGACGGCTAACTACGTGCCAGCAGCCGCGGTAATACGTAGGTCCCAAGCGTTGTCCGGATGTATTGGGCGTAAAGGGAGCGCAGGGCGGTTCTTAAGTCTGATGTAAAAGGCAGTGGTTTAACCATTGTG
+
EFGGGGGGGGGGGGGGGGGGG9FGGGGG<FFD<7FGGGGGGGGCFGGGGGGG@C@FCF7FGGGGGGGGGGGCFFGGGGGGGGGGGGGGGGGGGGGGGGGGGG,BFFGG9FFAFGGD+D,B+E3CD,3C,+>3C,==F>@=@3@FA,3+3@B>;F93,,6<F7,<CC:<C*>EGCCGGGGGGFFF6BECBCE*:*13=9++2>CCGCC4:C?*7E7/99C777D**28<:CF<@)07*,=*)))(0)8@)))9(<78A45@?:<*:62-:?9A4*2507))()(((.))).))64
@M05453:56:000000000-BLWTW:1:1101:23461:3082 1:N:0:15
ACTCCTACGGGAGGCAGCAGTGGGGAATATTGCACAATGGGCGCAAGCCTGATGCAGCCATGCCGCGTGTATGAAGAAGGCCTTCGGGTTGTAAAGTACTTTCAGCGAGGAGGAAGGCATTAAGGTTAATAACCTTTGAGATAGACGTAACTCGCAGAAGAAGCACCGGCTAACTCCGTGCCAGCAGCCGCTGTAATGCGGAGGTTGCAAGCGTTAATCGGAAGTACGGGGGGTAAATCGCACGCAGACGGTTGGTTAAGTAAGATGTGAAATCCCCGGGCTCAGCCGGGGACG
+
GGGGGGGGGGGGGGGGGGGGGGGGGGGGGGGGA6FGGGGGGGGGGGGGGGGG<<FGGG,FCEGGGGGGG8F<FGGGGGGGG<FGGGGGGGGGGGGAF,FGGG95,C4+@FGBEGG8+,AE<F<FGG9<<F9FG<,5,,,A,8,,,78F+@CG9::3@+4,,33@@D:+C*CGGC3D,>>D**5?FG8>FG**=E,,,,1****/**=5++0*/2*//1+*:*9*02/*))))8D>G*-91.>)7>33.7))9(),((*)/1*)*)0..)9)))9(/()8)((,)(51(4(2(((
@M05453:56:000000000-BLWTW:1:1101:21936:3097 1:N:0:15
ACTCCTACGGGAGGCAGCAGTGGGGAATATTGCACAATGGGCGCAAGCCTGATGCAGCCATGCCGCGTGTATGAAGAAGGCCTTCGGGTTGTAAAGTACTTTCAGCGGGGAGGAAGGTGAGTGGTTTAATACGCCATTCAATTGACGTTACCCGCAGAAGAAGCACCGGCTAACTCCGTGCCAGCAGCCGCGGTAATACGGAGGGTGCAAGCGTTAATCGGAATTACTGGGCGTAAAGCGCACGCAGGCGGTCTGTTAAGTCAGATGTGAAATCCCCGGGCTAAACCCGGGAAC
+
GGGFGFFGGGGCCFGGGGGGEGGGGGGGEGGGFGGGGGGGGGGGGGGGGGGFGFGGGGGGGGGGGGGGGFFFEGGGGGGGGFGGGGGGGGDGFAEFGECFGGGGGGGDGECFG:FGG=FGGEFGE+>FGDF9FEDEGC@CGGGGGEFEFCGAFGGGE@GGFFCEGGGGGGGGGGGGGGGGGGGCDFFGC88=EGGCFF<A:8:EEEGGGGGFGEDEGFCDGGDFC770:CFGF3><7>*9@E39EGFB3;>1,04<>464@FA?<42)5=2-51./17BB>9(.6>:B>BF>B4
@M05453:56:000000000-BLWTW:1:1101:12044:3159 1:N:0:15
ACTCCTACGGGAGGCAGCAGTAGGGAATCTTCCACAATGGACGAAAGTCTGATGGAGCAACGCCGCGTGAGTGAAGAAGGTTTTCGGATCGTAAAACTCTGTTGTTGGAGAAGAATGTATCTGATAGTAACTGATCAGGTAGTGACGGTATCCAACCAGAAAGCCACGGCTAACTACGTGCCAGCAGCCGCGGTAATACGTAGGTGGCAAGCGTTGTCCGGAGTTATTGGGCGTAAAGCGAGCGCAGGCGGTTTCTTAAGTCTGATGTGAAAGCCTTCGGCTCAACCGAAGA
+
GGGGGGGGGGGGGGGGGGGGGGGGGGGGGGGFGGGGGGGFGGGGGGGGGFGGGGGGGGFFGGGDGGGFCEGFFGGFGGGGDFGGGGGGGGEGGGGGGGGGGGGGGGGGFFGGGGGGFFGGGDGGGGGGFGGGGGF<FGFCFFGGGGGGCDFFFDAFEGGGGGGGFFGEGGDGGG9CFBFGCFDCGGGGGGGGG5EBCFGGGGG=BCGGGF=FGGGECFFGGG):CCF?7DFGFGFGFFF35>DFFGEEBDFDB3:AAF<FFF<FFFFDAFAABFB4.*759(28?F:3((-(
@M05453:56:000000000-BLWTW:1:1101:17612:3187 1:N:0:15
ACTCCTACGGGAGGCAGCAGTGGGGAATATTGCACAATGGGCGCAAGCCTGATGCAGCCATGCCGCGTGTATGAAGAAGGCCTTCGGGATGTAAAGTACTTTCAGCGGGGAGGAAGGTGAGTGGTTTAATACGCCATTCAATTGACGTTACCCGCAGAAGAAGCACCGGCTAACTCCGTGCCAGCAGCCGCGGTAATACGCAGGGTGCAAGCGTTAATCGGAATTACTGGGCGTAAAGCGCACGCAGGCGGTCTGTTAAGTCAGATGCGAAATCCCCGGGCTCAACCCGGGAAC
+
GDEEDGFGGGEGC7FECEGGGGGDCCE,CCEFCEGGGGGF8EFGGG>FFDFEF9EFCGGGGGGG:@F:FFDFGGGGED8FDF<E?FCE+@:FAFGGDFGCDFGGFCFGDGC=3FGF>B,5FF?CF>FGGGF9FGGGGFFCAFFFGGGGGFECFFFGEDF<:F?7>BBEEGBEGGF9C5=*:BF?5C=*B:EEGGGEGFFD*;7=8EE7C97<5:CCCD7*7C*:<FFEFG4C;DDG7:FC5556>C@)))))(08<BF<47F<6A=))-5321F8)-550((-4),.1(2,42(
@M05453:56:000000000-BLWTW:1:1101:14310:3231 1:N:0:15
ACTCCTACGGGAGGCAGCAGTGGGGAATATTGCACAATGGGCGCAAGCCTGATGCAGCCATGCCGCGTGTATGAAGAAGGCCTTCGGGTTGTAAAGTACTTTCAGCGAGGAGGAAGGCGTTGTGGTTAATAACCGCAGCGATTGACGTTACTCGCAGAAGAAGCACCGGCTAACTCCGTGCCAGCAGCCGCGGTAATACGGAGGGTGCAAGCGTTAATCGGAATTACTGGGCGTAAATCGCACGCAGGCGGCTTGTTAAGTCAGCTGTGAAATCCCCGGGCCCAACCCGGGAAC
+
FFFFFFCFGGGGGE7CEFGFGAFDBFGGGG<F<EEFF<FFFF:FFFGGGGFFGFFEFGGGFGDFCB7>CB=F?6FAFFFE=DF8<CFEECCFAFFEFFGGBFGFF9=7>+=FFBFFGDGC>FFCGDF?,CFFFCGGEEGDE<@FGFC><D@FGGGDF7DFGG7FCE:BEEECFFC9CE:E7CFGFFGCDCGGGEGGFEGGC5>EGGD36CCFGGDCF7>5*<DG+>FGF75DB>>55)97>.39>35)))0),89?>4:F972@)*..44:A6*(94<5<9-432:6?>2>94-
@M05453:56:000000000-BLWTW:1:1101:22110:3247 1:N:0:15
ACTCCTACGGGAGGCAGCAGTAGGGAATCTTCCACAATGGACGAAAGTCTGATGGAGCAACGCCGCGTGAGTGAAGAAGGTTTTCGGATCGTAAAACTCTGTTGTTGGAGAAGAATGTATCTGATAGTAACTGATCAGGTAGTGACGGTATCCAACCAGAAAGCCACGGCTAACTACGTGCCAGCAGCCGCGGTAATACGTAGGTGGCAAGCGTTGTCCGGATTTATTGGGCGGAAAGCGAGCGCAGGCGGTCTCTTAAGTCTGATGGGAAAGCCTTCGGCCCAACCGAAGA
+
GGGGGGGGGGGDGGGGGGGGGGGGGGGGGGGGGGGGGGGGGGGGGGGFGGGGGGGFGGGGGGGGGGGCF:FEFGGGGGGCFGGGGGGGDEGGGGGCFGGGGGCFE8EF@FGGGGGGGGGDAEGGEGFFGGGGGGFFGGGGFFDDGGGDGGGAFFGGGGGGGGGGGGGGGDEGGGCFGCEFDEGGGGGG5EGGGGGCFGGFG6FECFGC=EG3CGG=CFGD5<8*+38:CFFGD/777057@DDBFGFDDBFD(.64<@49=FFF>4)).7(1:FBF2?@@1(-4:?:11(,-
@M05453:56:000000000-BLWTW:1:1101:14444:3256 1:N:0:15
ACTCCTACGGGAGGCAGCAGTAGGGAATCTTCCACAATGGACGAAAGTCTGATGGAGCAACGCCGCGTGAGTGAAGAAGGTTTTCGGATCGTAAAACTCTGTTGTTGGAGAAGAATGTATCTGATAGTAACTGATCAGGTAGTGACGGTATCCAACCAGAAAGCCACGGCTAACTACGTGCCAGCAGCCGCGGTAATACGTAGGTGGCAAGCGTTGTCCGGATTTATTGGGCGTAAAGCGAGCGCAGGCGGTTTCTTAAGTCTGATGTGAAAGCCCCCGGCTCAACCGGGGAGG
+
GGGGGGGGGGGGGGGGGGGGGGGGGGGGGGGGGGGGGGGGGGGGGGGFGGGGGGGGGGGGGGGGGGGGGGGGGGGGGGGGGGGGGGGGGGGGGGGGGGGGGGGGGFGGGGGGGGGGGGGGGGGGFGGGGGGGGGGGGGGFGGGGGFFGGGGGGGGFGGGGGGGGGFGFGGGGGGGGGGGGGGGGGGGGGGGEGCEGGFGGCCCGGGGGGGGGGGG=9FGGGDCEGGFGGGFGEDDGGAFD>BFBFGFFE5@C>FFFFFB?B746)85><=:A<5:F2:EF9(4<?FF(449>FF
@M05453:56:000000000-BLWTW:1:1101:22404:3261 1:N:0:15
ACTCCTACGGGAGGCAGCAGTGGGGAATATTGCACAATGGGCGCAAGCCTGATGCAGCCATGCCGCGAGTATGAAGAAGGCCTTCGGGTTGTAAAGTACTTTCAGCGAGGAGGAAGGCGTTGTGGTTAATAACCGCAGAGATTGACGTTACCCGCAGAAGAAGCACCGGCCAACTCCGTGCCAGCAGCCGCGGTAATACGGAGGGTGCAAGCGTTAATCGGAATTACTTGGCGTAAAGCGCACGCAGGCGGTCTGTTAAGTCAGATGTGAAATCCCCGGGCTCAACCCGGGAAC
+
GFFAFGGGGCEG7:FFF@-EF<<;@CFFGCGADGGGGGG<6@B@F7FGFG<FFGFCFEFG,CEFG+:+@><F<AFGG84C<E8,5<FCF:C?A?<,?5EFCFGGGDE7FFEE+B?FB8C+>+3+>=C<<AF<<FGD+++6=,@FGGDGFF+>3F*:CFC,<@7FFG7:EG*BGCBFG5441:CGGGF*C8/>E/8=C9<CGCCEG5EDGG9FC*9=*>F<7>7CFGFGFCFG39>5CA?<3)8(577)0;77153<9=<=FC<9)9<<<B2>BF76?>5BF2(.4,810-4,31
@M05453:56:000000000-BLWTW:1:1101:10851:3273 1:N:0:15
ACTCCTACGGGAGGCAGCAGTGGGGAATATTGCACAATGGGCGCAAGCCTGATGCAGCCATGCCGCGTGTGTGAAGAAGGCCTTCGGGTTGTAAAGCACTTTCAGCGAGGAGGAAGGTGGTGAACTTAATACGTTCATCAATTGACGTTACTCGCAGAAGAAGCACCGGCTAACTCCGTGCCAGCAGCCGCGGTAATACGGAGGGTGCAAGCGTTAATCGGAATTACTGGGCGTAAAGCGCACGCAGGCGGTTTGTTAAGTCAGATGTGAAATCCCCGGGCTCAACCTGGGAAC
+
GGGGGGGGGGGGGGGGGGGGGGGGGGGFGGGGGGGGGGGGGGGGGGGGGGGGGGGGGGGGGGGGGGGGGGGGGGGGGGGGGGGGGGGGGGGGGGGGGGGGGGGGGGGGGGGGGGGGGGGGGFFFGFFGFGGGGFGGGGGGGGGGGGGFGGGGGGGDEGGGGGGGGGGGGGGGGGGGGGGGGGGGGGGGGGGGEEGGGGGGGGGGGCEGGGGGGGGGGGFGDGGGFGFFGGFGFGFDDBFGFFFFFGFD@EF>9E?FF@AFFCAF>FBBFFFB<476:7:D>-:B>FF02:<FF4
@M05453:56:000000000-BLWTW:1:1101:5955:3280 1:N:0:15
ACTCCTACGGGAGGCAGCAGTGGGGAATATTGCACAATGGGCGCAAGCCTGATGCAGCCATGCCGCGTGTGTGAAGAAGGCCTTCGGGTTGTAAAGCACTTTCAGCGAGGAGGAAGGTGGTGAGCTTAATACGTTCATCAATTGACGTTACTCGCAGAAGAAGCACCGGCTAACTCCGTGCCAGCATCCGCGGTAATACGGAGGGTGCAAGCGTCAATCGGAATTACTGGGCGTAAAGCGCACGCAGGCGGTTGGTTAAGTCAGATGTGAAATCCCCGGGCTCAACCTGTGAAC
+
GGFGGGGGEGCGCFGEFGGGGCDFDEFGGFGAFADGFGF,EEFF@FGGGFGGGDDCGGGGG8EEEGE@F?FFGGGGGC<FFF=FGF@FEBCCFEAFG@EEEE9E,?CCCGG:BEFFGGC@=FGFGE<EGGGGGFDFFGFGGFCB>FGFEFGDGGGFGC7FFD7DFGGDCEGGDF;FGDF>EGFCEG,?FEF5CEGCCFDFG*/5>A=C?738EG*/9CGGGD3=C>FG7C45>C;CD<F<D3B>F)).7)7/4)(434)89*)9<FBFB=<A>8?F:>).,9B)<B?(:)5A>9
@M05453:56:000000000-BLWTW:1:1101:14568:3283 1:N:0:15
ACTCCTACGGGAGGCAGCAGTAGGGAATCTTCGGCAATGGGGGCAACCCTGACCGAGCAACGCCGCGTGAGTGAAGAAGGTTTTCGGATCGTAAAACTCTGTTGTTAGAGAAGAACGTTAAGTAGAGTGGAAAATTACTTAAGTGACGGTATCCAACCAGAAAGCCACGGCTAACTACGTGCCAGCAGCCGCGGTAATACGTAGGTGGCAAGCGTTGTCCGGATTTATTGGGCGTAAAGCGAGCGCAGGCGGTTTCTTAAGTCTGATGTGAAAGCCTTCGGCTCAACCGAAGA
+
GGGGGGGGGGGGGGGGGGGGGGGGGGGGGGGGGGGGGGGGGGGGGGGGGGGGGGGGGGGGGGGGGGGGGGGGGGGGGGGGGGADE@FC=>FFGGEGGGCFGGGGFGGGGGDGEGDF@FF@DFGGGGGFFGGGGBCFFGGD=,E@@@FD<FFGFGFDCECFGEGGCGFDECCEEGGGGGGGFGGFGGGGFGGEEE>CCCFGGFGGGGGGDFDFGGDGDGGDGG3/C=60:DFGFG@GGBFGFFFBFGFEE@BD1BBFB=<FFFFFFF>DFFFFF67FB4?>6B:BF?B712>B?
@M05453:56:000000000-BLWTW:1:1101:17511:3303 1:N:0:15
ACTCCTACGGGAGGCAGCAGTAGGGAATCTTCGGCAATGGGGGCAACCCTGACCGAGCAACGCCGCGTGAGTGAAGAAGGTTTTCGGATCGTAAAACTCTGTTGTTAGAGAAGAACGTTAAGTAGAGTGGAAAGTTACTTAAGTGACGGTATCTAACCAGAAAGCCACGGCTAACTACGTGCCAGCAGCCGCGGTAATACGTAGGTGGCAAGCGTTGTCCGGATTTATTGGGCGTAAAGCGAGCGCAGGCGGTTTCTTAAGTCTGATGTGAAAGCCTTCGGCTCAACCGAAGA
+
EFGGGGGGGGGGGGEGGGGGFFGGG8CFEFGFCGGGGGFGGGEGGCFGGGGFCFEGGGGGGGGGGGDGGDEGGCGFGCEFF,ADFGEGGGGGGGGGAAFFDF<FEFGGGGFFCGGGGFGGGFFEFFACEDDE9<FFCDFGGCFGGGGGGEFFGGGGGCCGGGGGF@FF78@EEFGFGGGGGG=CGGGGGGGGGG8CECCEGFGGGGGF6AFGGGGDG5FCDDGEEGFFDGFGFGFGG?FFFEBFFGFFE>EGFFFA:@B@=?>?BFDDF=2)-/8::09@FFFB?BF19(-76
@M05453:56:000000000-BLWTW:1:1101:23230:3309 1:N:0:15
ACTCCTACGGGAGGCAGCAGTGGGGAATATTGCACAATGGGCGCAAGCCTGATGCAGCCATGCCGCGTGTATGAAGAAGGCCTTCGGGTTGTAAAGTACTTTCAGCGAGGAGGAAGGCGTTGTGGTTAATAACCGCAGCGATTGACGTTACTCGCAGAAGAAGCACCGGCTAACTCCGTGCCAGCAGCCGCGGTAATACGGAGGGTGCAAGCGTTAATCGGAATTACTGGGCGTAAAGCGCACGCAGGCGGTTTGTTAAGTCAGATGTGAAATCCCCGGGCTCAACCTGGGAAC
+
GGGGGGGGGGGGGGGGGGGGGGGGGGGGGGGGGGGGGGGGGGGGGGGGGGGGGGGGGGGGGGGGGGGGGGGGGGGGGGGGGGGGGGGGGGGGGGGGGGGGGGGGGGGGGGGGGGGGGGGGGGGGGGGGGGEFGGGGGGGGGGGGGGGGGGGGGGGEGGGGGEFFFGFGGGGGGGGGGGGGGGGGGGGGGGGGGGGCGGGFG=EDEEGGGGGCEGGDFGGGGDGFEGFGGGFGBGFGGFFG5>D>EDE>>>@175<B?F>FBC4=A@AFFFF2<??417>>9;?B7?7::B:?F-
@M05453:56:000000000-BLWTW:1:1101:8841:3331 1:N:0:15
ACTCCTACGGGAGGCAGCAGTGGGGAATCTTGCGCAATGGGGGGAACCCTGACGCAGCGACGCCGCGTGCGGGACGGAGGCCTTCGGGTCGTAAACCGCTTTCAGCAGGGAAGAGTCAAGACTGTACCTGCAGAAGAAGCCCCGGCTAACTACGTGCCAGCAGCCGCGGTAATACGTAGGGGGCGAGCGTTATCCGGATTCATTGGGCGTAAAGCGCGCGTAGGCGGCCCGGCAGGCCGGGGGTCGAAGCGGGGGGCTCAACCCCCCGAAGCCCCCGGAACCTCCGCGGCCTGG
+
GGGGGGGGGGGGGGGGGDGGCFFGGGGGGGGGFGCEEGGGGG>FFFGFGGGFDGGGGGGGDGGGGGGGGEGGGGGGGGGGGGFGGGGGGGGGGGGGGGGGGGGFGFFGGGGGGGGGGFGGGGCFGGEFGDFGGGGGGGGGCGDGGGGGGGGGGGGGGGGGGGGGGGGGGGGGGFGGGGGGGGGGGGGGGGGGGGFGG>?EGFGGGGGGGGDGGGGECGGGGGDEGG3*<DFGF):C7<EGFDE17C>3>@@5>E>>0.-*9C?FFDB02),(4;?FFD:>1<:??>?696(84:
@M05453:56:000000000-BLWTW:1:1101:8760:3339 1:N:0:15
ACTCCTACGGGAGGCAGCAGTGGGGAATATTGCACAATGGGCGCAAGCCTGATGCAGCCATGCCGCGTGTATGAAGAAGGCCTTCGGGTTGTAAAGTACTTTCAGCGGGGAGGAAGGTGATAAAGCGAATACCTTTATCAATTGACGTTACCCGCAGAAGAAGCACCGGCTAACTCCGTGCCAGCAGCCGCGGTAATACGGAGGGTGCAAGCGTTAATCGGAATTACTGGGCGTAAAGCGCACGCAGGCGGTTTGTTAAGTCAGATGTGAAATCCCCGGGCTCAACCTGGGAAC
+
GGGGGGGGGGGGGGGGGGGGGGGGGGGGGGGGGGGGGGGGGGGGGGGGGGGGGGGGGGGGGGGGGGGGGGGGGGGGGGGGGGGGGGGGGGGGGGGGFGGGGGGGGGCFGGGGGGGGGFGGGAFFGGGGGGGGGEAFGFGCFGGGGGGCGGGGGDFGGGGGGGGGGGGGGGGDGGGGGEFGGGGGGGGGGGGGGGGGGGGGGDGGCGGGGGGGGGGGGGGGGGGGGGFGFF:GFGFGGFFGBEEFEGF3>BFGF::BF=BFF7)*4746)6:>DFFFB>>>97:<?FFF?::0:4
@M05453:56:000000000-BLWTW:1:1101:12334:3351 1:N:0:15
ACTCCTACGGGAGGCAGCAGTGGGGAATATTGCACAATGGGCGCAAGCCTGATGCAGCCATGCCGCGTGTATGAAGAAGGCCTTCGGGTTGTAAAGTACTTTCAGCGGGGAGGAAGGTGATAAAGCGAATACCTTTATCAATTGACGTTACCCGCAGAAGAAGCACCGGCTAACTCCGTGCCAGCAGCCGCGGTAATACGGAGGGTGCAAGCGTTAATCGGAATTACTGGGCGTAAAGCGCACGCAGGCGGTCTGTTAAGTCAGATGTGAAATCCCCGGGCTCAACCCGGGAAC
+
GGGGGGGGGGGGGGGGGGGGGGGGGGGGGGGGGGGGGGGGGGGGGGGGGGGGGGGGGGGGGGGGGGGGGGGGGGGGGGGGGGGGGGGGGGGGGGGGGGGGGGGGGGGGGGGGGGGGGGGFGGGGGGGGGGGFGFGGGGGGGGGGGGGGGGGCFGGGGGGGGGGGGGFGGGGGGGGGGGGGGGGGGGGFGGGGGEEGGGGGGDGGEGGGGGGGGGGGGGGGGGGGGGFGGCFGEGFDGFFGFEFFFGFFFFFDBBFFFFFFFGB?DFFFF?<9942@FFFFFBF>DBFFFFFFF4
@M05453:56:000000000-BLWTW:1:1101:11697:3352 1:N:0:15
ACTCCTACGGGAGGCAGCCGCGGTAATACGGAGGGTGCAAGCGTTAATCGGAATTACTGGGCGTAAAGCGCACGCAGGCGGTCAATTAAGTCAGATGTGAAAGCCCCGAGCTTAACTTGGGAATTGCATCTGAAACTGGTTGGCTAGAGTCTTGTAGAGGGGGGTAGAATTCCACGTGTAGCGGTGAAATGCGTAGAGATGTGGAGGAATACCGATGGCGAAGGCAGCTTCCTGGCATAATATTGACACTGAGATTCGAAAGCGTGGGTAGCAAACAGGATTAGAAACCCGAGG
+
GGGGGGGGGGGGGGGGGGGGGGGGGGGGGGGGGGGGGGGGGGGGGGGGGGGGGGGGGGGGGGGGGGGGGGGGGGGGGGGGGGGGGGGGGGGGGGGGGGGGGGGFFGGGGGGDGGGGGGGGGGGGGGGGGGGGGCFGGGGFFGEGFGGFFFFGFGGGGGGGGGGGGGGGGGGFGGGGGGFGGGGGGGGFGFGGGGGGGGGCEGGGGGGGGGGGGGG5DGGGGDCGFGFGGGFFFGFGGBFGFFFFFGFFFFF7?FFAA@<FEGFFFFFFFFFFBF?FBFFFFFFFFBAF?FFFF(
@M05453:56:000000000-BLWTW:1:1101:14510:3389 1:N:0:15
ACTCCTACGGGAGGCAGCAGTGGGGAATATTGCACAATGGGCGCAAGCCTGATGCAGCCATGCCGCGTGTATGAAGAAGGCCTTCGGGTTGTAAAGTACTTTCAGCGGGGAGGAAGGTGATAAAGCGAATACCTTTATCAATTGACGTTACCCGCAGAAGAAGCACCGGCTAACTCCGTGCCAGCAGCCGCGGTAATACGGAGGGTGCAAGCGTTAATCGGAATTACTGGGCGTAAAGCGCACGCAGGCGGTCTGTTAAGTCAGATGTGAAATCCCCGGGCTCAACCCGGGAAC
+
GGGGGGGGGGGGGGGGGGGGGGGGGGGGGGGGGGGGGGGGGGGGGGGGGGGGGGGGGGGGGGGGGGGGGGGGGGGGGGGGGGGGGGGGGGGGGGGGGGGGGGGGGGGGGGGGGGGGGGGGGGGGGGGGGGGGGGGGGGGGGGGGGGGGGGGGGGGGGGGGGGGGGGGGGGGGGGGGGGGGGGGGGGGGGGGGGGGGGGGGDGGGGGGGGGGGGGDGGGGGGGGGGGFGGGFGFGFGGFFGFFFFFGFBDFFDFFFAAFAFFGFFFFFFFFFFFFFFFFFFB6??FFFFFB>BB4
@M05453:56:000000000-BLWTW:1:1101:14635:3548 1:N:0:15
ACTCCTACGGGAGGCAGCAGTGGGGAATATTGCACAATGGGCGCAAGCCTGATGCAGCCATGCCGCGTGTGTGAAGAAGGCCTTCGGGTTGTAAAGCACTTTCAGCGAGGAGGAAGGTGGTGAGCTTAATACGTTCATCAATTGACGTTACTCGCAGAAGAAGCACCGGCTAACTCCGTGCCAGCAGCCGCGGTAATACGGAGGGTGCAAGCGTTAATCGGAATTACTGGGCGTAAAGCGCACGCAGGCGGTCTGTTAAGTCAGATGTGAAATCCCCGGGCTCAACCCTGGAAC
+
GGGGGGGGGGGGGGGGGGGGGGGGGGGGGGGGGGFGGFGGGGDGGGGGGGGGGGGGGFGGGGFGGDFG>?FFGGGGGGGGGGGGGGGGG:BCFGGGGGGGGGGGGGGCGDGGFGGGGGGGGGGGGGGFGGGGGGGGGGGGGGGGGGGFGGGGGGGGGGFGGFFGGGGGGGGGGGGGGGGGGGGGGGFGGGGGGGGEGGGGGGGGGGGGGGGGGGGDGGGGGGGGGGFFFGFGB75DFFFGFFFFEG>DEFBD>BB<<B<FFG>FB@9<BFFFFFFFBFFFF90<B?:0,23<?4
@M05453:56:000000000-BLWTW:1:1101:24664:3560 1:N:0:15
ACTCCTACGGGAGGCAGCAGTGGGGAATATTGCACAATGGGCGCAAGCCTGATGCAGCCATGCCGCGTGTGTGAAGAAGGCCTTCGGGTTGTAAAGCACTTTCATCGAGGAGGAAGGTGGTGAACTTAATACGTTCATCAATTGACGTTACTCGCAGAAGAAGCACCGGCTAACTCCGTGCCAGCAGCCGCGGTAATACGGAGGGTGCAAGCGTTCATCGGAATTACTGGGCGTAAAGCGCACGCAGGCGGTTTGTTAAGTCAGATGTGAAATCCCCGGGCTCAACCTGGGAAC
+
FGGGCECFGGCGGGDGGEGGE@FGG@FGGGGGCEA<FFGGGDCEGEFFGFCEE9ACFFCCFGGGEEGGGGGG?<FFFF?DDF<@==:=FGCFDCEFGFGCEGF9,CE8=FDCEDFF+444??<,,C?FAFGFGAB<DFDDEFAA<CEG7DG9FFGGGEC7:8>CGFG@8@E>,,@;@8D>EDGG5>CGFEGDD7>EGEFG*8CG*==7?@ED57C*6:CGCDCFGGFGFG@4)1)114@).<39EDD35>5C6>1:194/9F9=4F2<<F9<<*4;6<33,,48???5:(1(.-
@M05453:56:000000000-BLWTW:1:1101:23388:3607 1:N:0:15
ACTCCTACGGGAGGCAGCAGTAGGGAATCTTCGGCAATGGGGGCAACCCTGACCGAGCAACGCCGCGTGAGTGAAGAAGGTTTTCGGATCGTAAAACTCTGTTGTTAGAGAAGAACGTTAAGTAGAGTGGAAAATTACTTAAGTGACGGTATCTAACCAGAAAGGGACGGCTAACTACGTGCCAGCAGCCGCGGTAATACGTAGGTCCCAAGCGTTGTCCGGATGTATTGGGCGTAAAGCGAGCGAAGGGGGTTTCTTAAGTCTGATGTAAAAGGCAGTGGCTCAACCATTGTG
+
GGGGGGGGGGGGGGGGGGGGGGGGGGGGGGGGGGGGGGGGGGGGGGGGGGGGGFGGGGGGGGGGGGGGGGGGGGGGGGGGFFGGGGGGD@FGGGGGGGGGGGFGFGGGGGGGGGGDFGGGGGGGFGGGGC>3EFGGGG,<FAFFFC=FGGGGGGCFGGGGGGCGGGGCEG7CGGGGGGGG@FGGCFEGGGDDEECEGEFFGGGGGGGGGGGGCC*:>DGGGD3:*9*AFG=C@C@GC?FGB)577)8>D))>>B?>DFFFF>:?>@<A<BAFFFB4057@B:(8?B?:?BA<64
@M05453:56:000000000-BLWTW:1:1101:22125:3609 1:N:0:15
ACTCCTACGGGAGGCAGCAGTAGGGAATCTTCCACAATGGACGAAAGTCTGATGGAGCAACGCCGCGTGAGTGAAGAAGGTTTTCGGATCGTAAAACTCTGTTGTTGGAGAAGAACGTATTTGATAGTAACTGATCAGGTAGTGACGGTATCCAACCAGAAAGCCACGGCTAACTACGTGCCAGCAGCCGCGGTAATACGTAGGTGGCAAGCGTTGTCCGGATTTATTGGGCGTAAAGCGAGCGCAGGCGGTTTCTTAAGTCTGATGTGAAAGCCTTCGGCTCAACCGAAGA
+
GGGGGGGGGGGGGDGGGGGGGGGFEGGGGGGGGGGGGGGGGGGGGGGEFFGGGGGGGGGGFGGGGGGCFGGGGGGGGGGGFGGGGGGGGGGGGGGGGGGGGGFEFCFGGGGGGGGGGFGGGFDFGGGGGGGGFGGGGGGFGGGGGGGGFGGGFDGDFGFGGGGGEEFGGGGGGGGGFGFGFGGGGGGGGGGGGGEGFGGGGGFGGGCCGGG5EEDGGFDGGGCG6CFFGGFGFC>CFFFDDDEFFGF>BE:14@AFFF2@FC<F<FBABFF9AF?FFFFFF??<<??;>FFF
@M05453:56:000000000-BLWTW:1:1101:8494:3631 1:N:0:15
ACTCCTACGGGAGGCAGCAGTGGGGAATATTGCACAATGGGCGCAAGCCTGATGCAGCCATGCCGCGTGTATGAAGAAGGCCTTCGGGTTGTAAAGTACTTTCAGCGAGGAGGAAGGCATTAAGGTTAATAACCTTAGTGATTGACGTTACTCGCAGAAGAAGCACCGGCTAACTCCGTGCCAGCAGCCGCGGTAATACGGAGGGTGCAAGCGTTAATCGGAATTACTGGGCGTAAAGCGCACGCAGGCGGTTTGTTAAGTCAGATGTGAAATCCCCGGGCTCAACCTGGGAAC
+
GGGGGGGGGGGGGGGGGGGGGGGGGGGDFGGGGGGGGGGGGGGGGGGGGGGGDGGGGGGGGFGGFGGGGGGGGGGGGGGGFGGGGGGGGGGGGGGGGGGGFFGGGGGCFGGGGGGGGCEGFGDFFGGGGGGGFG<FFDCFCFCEGGGFCFFGFFGGGGG7CFGGGG7FEGDGGGGGFGGGGGGGGGFGGGGGGGGCFGGGGGGGGGGGGGGGGCGGFCFFDDDGGFFGGCFGFC>3CAFDE>BBEGDBDBF>1)2:(9:?F7AF<FF>FF254B3F,.55;1:?B?(,:???B,
@M05453:56:000000000-BLWTW:1:1101:12817:3652 1:N:0:15
ACTCCTACGGGAGGCAGCAGTAGGGAATCTTCCACAATGGACGAAAGTCTGATGGAGCAACGCCGCGTGAGTGAAGAAGGTTTTCGGATCGTAAAACTCTGTTGTTGGAGAAGAACGTATTTGATAGTAACTGATCAGGTAGTGACGGTATCCAACCAGAAAGCCACGGCTAACTACGTGCCAGCAGCCGCGGTAATACGTAGGTGGCAAGCGTTGTCCGGATTTATTGGGCGTAAAGCGAGCGCAGGCGGTTTCTTAAGTCTGATGTGAAAGCCTTCGGCTCAACCGAAGA
+
GGGGGGGGGGGGGGGGGGGGGGGGGGGGGGGGGGGGGGGGGGGGGGGGGGGGGGGGGGGGGGGGGGGGGGGGGGGGGGGGGGGGGGGGGGGGGGGGGGGGGGGGGGGGGGGGGGGGGDGGGGGGGGGGGGGGGGGGGGGGFDFFGGGGGGGGGGGGGGGGGGGGGGGGGGGGGGGGGGGGGGGGGGFGGGGGGGGGGGGGFGGGGGGF=CFGGGGGGGGGGGGDGGFGFGFGFGFGF2FDB>@>FG@37DFGFEFFDFAFBDAFFFFFAFBFFFFFA?FF;11<2?:1BB;B
@M05453:56:000000000-BLWTW:1:1101:18119:3696 1:N:0:15
ACTCCTACGGGAGGCAGCAGTGGGGAATATTGCACAATGGGCGCAAGCCTGATGCAGCCATGCCGCGTGTATGAAGAAGGCCTTCGGGTTGTAAAGTACTTTCAGCGGGGAGGAAGGTGTTGAGGTTAATAACCTCAGCAATTGACGTTACCCGCAGAAGAAGCACCGGCTAACTCCGTGCCAGCAGCCGCGGTAATACGGAGGGTGCAAGCGTTAATCGGAATTACTGGGCGTAAAGCGCACGCAGGCGGTCTGTCAAGTCGGATGTGAAATCCCCGGGCTCAACCTGGGAAC
+
GGGGGGGGGGGGGGGGGGGGGGGGGGGGGGGGGGGGGGGGGGGGGGCGGGGGGGGGGGEGGGGGGGGGGGGGGGGGGGGGDCGGGGGGGGGGGGGGGGGGGGGGGGGGGGGGGGGGGFGGGGGGG<DGFGGGGFFGGGGGFGFGGFF@FGGDGGGGCEGGGGGFCGFGGG7:C@FCFGGGGGFEFFFGGGGGGD>EDFFFG=5=*CEGGGGGGEGGGCGGGGDGGGFGGGFGFGEGGFBGEFFF>>B:5>314@?D96AFFC?>9EBF<FF<<92@?BEF>B??<?B?B?F08(
@M05453:56:000000000-BLWTW:1:1101:14286:3702 1:N:0:15
ACTCCTACGGGAGGCAGCAGTGGGGAATATTGCACAATGGGCGCAAGCCTGATGCAGCCATGCCGCGTGTATGAAGAAGGCCTTCGGGTTGTAAAGTACTTTCAGCGGGGAGGAAGGTGAGTGGTTTAATACGCCATTCAATTGACGTTACCCGCAGAAGAAGCACCGGCTAACTCCGTGCCAGCAGCCGCGGTAATACGGAGGGTGCAAGCGTTAATCGGAATTACTGGGCGTAAAGCGCACGCAGGCGGTCTGTTAAGTCAGATGTGAAATCCCCGGGCTCAACCCGGGAAC
+
GGGGGGGGGGGGGGGGGGGGGGGGGGGGGGGGGGGFFCFGGGGGGGGGGGGGGGGGGGGGFGGGGGGFGGGGGGGGGGGGGGGGGGGGGGGGGGGGGFFGFFGGGGGGGGGGGFGGGFGGGFFGGGFGGGGGGGGDCFFCFGGGGGGGGFGGGGGGDC8CFCGGGGGGGGGGGGGGGGFGG5EFFEGDGGGGGGGGGGGGGDGCEEEGGEEFGGGGGGGGCDGGGGFGDCFG5C@GGFFGBF@BBCE)>BEDFD?AFFBFF:4@9*<AAFFFAF(9(.)76;BF?:B0119>;?
@M05453:56:000000000-BLWTW:1:1101:15544:3751 1:N:0:15
ACTCCTACGGGAGGCAGCAGTAGGGAATCTTCGGCAATGGGGGCAACCCTGACCGAGCAACGCCGCGTGAGTGAAGAAGGTTTTCGGATCGTAAAACTCTGTTGTTAGAGAAGAACGTTAAGTAGAGTGGAAAATTACTTAAGTGACGGTATCTAACCAGAAAGGGACGGCTAACTACGTGCCAGCAGCCGCGGTAATACGTAGGTGGCAAGCGTTGTCCGGATTTATTGGGCGTAAAGCGAGCGCAGGCGGTTTCTTAAGTCTGATGTGAAAGCCTTCGGCTCAACCGAAGA
+
GGGGGGGGGGGGGGGGGGGGGGGGGGGGGGGGGGGGGGGGGGGGGGGGGGGGGGGGGGGGGGGGGGGFGGGGGGGGGGGGFGGGGGGGGGGGGGGGGGGGGGGGGGGGGGGGGGGGGFGGGGGGGGGFGFGGGGGGGGGGGGGGGGGGGGGGGGGGGGGGGGGGGGGGGGGGGGGGGGGGGGGGGGGGGGGGGGEGGGGGGGGGGGGGGGGGFGGGGGGGDDDCEFFGGGF>5DBDGFFDBEF>FGFFFFFGBEFBFFF?625@AF>BDFBFA@758?FFFF<BFFF?FFFBF
@M05453:56:000000000-BLWTW:1:1101:19200:3774 1:N:0:15
ACTCCTACGGGAGGCAGCAGTAGGGAATCTTCGGCAATGGGGGCAACCCTGACCGAGCAACGCCGCGTGAGTGAAGAAGGTTTTCGGATCGTAAAACTCTGTTGTTAGAGAAGAACGTTAAGTAGAGTGGAAAGTTACTTAAGTGACGGTATCTAACCAGAAAGGGACGGCTAACTACGTGCCAGCAGCCGCGGTAATACGTAGGTCCCAAGCGTTGTCCGGATTTATTGGGCGTAAAGCGAGCGCAGGTGGTTTCTTAAGTCTGATGTAAAAGGCAGTGGCTCAACCATTGTG
+
GGGGGGGGGEGGGGGEGGGGGGGGGGGGGGGGGGGGGGGGGGGGGGGGGGGGGGGGGGGGGGGGGGGFEFFGGGGGGGGGGGGFGGGGGGGGGGGGGGFGGGGGGGGGGGGGGGDFGGGGGGGFGFFGGGGGGGGGGGGGGGGGGFGCFGGGGGGAFFGGGGGCGGGGGGGGGGGGGGGGGFGGGGGFGGEGGGGGGGFGGFGGGGCGGG?FGGDEGGGGGGGGGGFGD767FDEGD:F>B)>9>DFFFF)9:F?F>B<=FFBF<=A<ABFA<??FF3@F?::BFB:?:<AFF4
@M05453:56:000000000-BLWTW:1:1101:13117:3811 1:N:0:15
ACTCCTACGGGAGGCAGCAGTGGGGAATATTGCACAATGGGCGCAAGCCTGATGCAGCCATGCCGCGTGTATGAAGAAGGCCTTCGGGTTGTAAAGGACTTTCAGCGAGGAGGAAGGCGTTGTGGTTAATAACCGCAGCGATTGACGTTACTCGCAGAAGAAGCACCGGCTAACTCCGTGCCAGCAGCCGCGGTAATACGGAGGGTGCAAGCGTTAATCGGAATTACTGGGCGTAAAGCGCACGCAGGCGGTTTGTTAAGTCAGATGTGAAATCCCCGGGGCCAAACTGGGAAC
+
FFGGGFECFGEG@FGGGDFFFFFFEF@F<ECFCFFGD<F8<FFGGG7@CFFD<FC9EGF<EECE@FBE@C=FEE<C<CFEFFGGFDFFE=BF<?EF,:=EAADGGFDCFGC=+==<F<FF@CECEFBFAB?D>3>BFDEEE,>>AACF+@CAEEGCCGGGGGF<CEFCEGGCE@?<C>;C@EFGC,<=FCCECE8ECG7:58EE>=E3C?CFGG3:3>FC75570:6E**0>B7>*><?5)5)15)8B:;@59>?2(847@D4FABA-6/54:7(040>@((4(.(48A0(8:(
@M05453:56:000000000-BLWTW:1:1101:15517:3818 1:N:0:15
ACTCCTACGGGAGGCAGCAGTGGGGAATATTGCACAATGGGCGCAAGCCTGATGCAGCCATGCCGCGTGTATGAAGAAGGCCTTCGGGTTGTAAAGTACTTTCAGCGGGGAGGAAGGGGTTGTGGTTAATAGCCGCGGCCATTGACGTTACCCGCAGAAGAAGCACCGGCTAACTCCGTGCCAGCAGCCGCGGTAATACGGAGGGTGCAAGCGTTAATCGGAATTACTGGGCGTAAAGCGCACGCAGGCGGTCTGTCAAGTCGGATGTGAAATCCCCGGGCTCAACCCGGGAAC
+
GGGGGGGGGGGGGGGGGGGGGGGGGGGGGGGGGGGGGGGGGGGGGGGGGGGGGGGGGGGGGGGGGGGGGGGGGGGGGGGGGGGGGGGGGGGGGGGGGGGGGGGGGGGGGGGGGGGGGGGCFGGGGGGGGGGGFGGGGGGGGGGGGGGGGGGGGGGGGCGCCEFGGGGGGGGCFGGGGGGGGGGGGGGGG5EGGGGGGGGGG*>CGEGGGGGGG5CGGGGC<DCFGGFGGDFC75>DGBF5BFBBD<B:BEDGBDBAAF<?FF?FFFBFF4<A<?49?D::921<?FF:136>>1
@M05453:56:000000000-BLWTW:1:1101:20315:3844 1:N:0:15
ACTCCTACGGGAGGCAGCAGTGGGGAATATTGCACAATGGGCGCAAGCCTGATGCAGCCATGCCGCGTGTATGAAGAAGGCCTTCGGGTTGTAAAGTACTTTCAGCGAGGAGGAAGGCATTAAGGTTAATAACCTTAGTGATTGACGTTACTCGCAGAAGAAGCACCGGCTAACTCCGTGCCAGCAGCCGCGGTAATACGGAGGGTGCAAGCGTTAATCGGAATTACTGGGCGTAAAGCGCACGCAGGCGGTTTGTTAAGTCAGATGTGAAATCCCCGGGCTCAACCTGGGAAC
+
GGGGGGGGGGGGGGGGGGGGGGGGGGGGGGGGGGGGGGGGGGGGGGGGGGGGGGGGGGGGGGGGGGGEGGGGGGGGGGGGGGGGGGGGGEGGGGGGGGGGGGGGGGGGGGGGGGGGGGGGGGGGGGGGGGGGGGGGGGGGGGDFGGGGGGGGGGGGGGGGGGGGGGGGGGGGGGFGGGGGGGGGGGGGGGEGGGGGGGGGGGGGGGGGGGGGGGGGGGGGGGGGGGFGGFFG>CEGGFFGFFFF>DFFFFFDF)4?<FFF@FDFB7AFF=AFFFFFBFFBF>FFFFFFFB?F:4
@M05453:56:000000000-BLWTW:1:1101:18447:3851 1:N:0:15
ACTCCTACGGGAGGCAGCAGTAGGGAATCTTCCACAATGGACGAAAGTCTGATGGAGCAACGCCGCGTGAGTGAAGAAGGTTTTCGGATCGTAAAACTCTGTTGTTGGAGAAGAATGTATCTGATAGTAACTGATCAGGTAGTGACGGTATCCAACCAGAAAGCCACGGCTAACTACGTGCCAGCAGCCGCGGTAATACGTAGGTGGCAAGCGTTGTCCGGATTTATTGGGCGTAAAGCGAGCGCAGGCGGTTTCTTAAGTCTGATGTGAAAGCCTTCGGCTCAACCGAAGA
+
GGGGGGGGGGGGGGGGGGGGGGGGGGGGGGGGGGGGGGGGGGGGGGGGGGGGGGGGGGGGGGGGGGGGGGGGGGGGGGGGGGGGGGGGGGGGGGGGGGGGGGGGGGGGCFGFFGGCGFGDFGGGFFGFGFCEEGGGGGGGG@GGGGGEGGGGGGGGGGGGGGGGFGGGGGGGGGGGGGGGGGGGGGGGGGGGGGCGGGGGGGGGGGGGGGGGGGGGCFGGGD3CEGFGGGFGFGFGGFFGEFFF35BFEFF7;:ABBF<FFFFFFFFFAFBFFFFFD?FBB?FF?FFFB>FF
@M05453:56:000000000-BLWTW:1:1101:24597:3975 1:N:0:15
ACTCCTACGGGAGGCAGCAGTGGGGAATATTGCACAATGGGCGCAAGCCTGATGCAGCCATGCCGCGTGTATGAAGAAGGCCTTCGGGTTGTAAAGTACTTTCAGCGAGGAGGAAGGCATTAAGGTTAATAACCTTAGTGATTGACGTTACTCGCAGAAGAAGCACCGGCTAACTCCGTGCCAGCAGCCGCGGTAATACGGAGGGTGCAAGCGTTAATCGGAATTACTGGGCGTAAAGCGCACGCAGGCGGTTTGTTAAGTCAGATGTGAAATCCCCGGGCTCAACCTGGGAAC
+
CFGAFFGCG@7B:FCGGGGGGGGGG@FGGGGFGFC@FGGFG<F7@@:FGEFEG<EC<@FC@FGGECGGG@E,C<CEGDFG8F<,CDCFFCFCFFFEFC,@<5,@FEF@FDFC@@D<F,,=EFF<E5C?EGCA<6,7AAD9D9CD9FE+@AFGFEGCFGBCEFF,>,@@BCE8@DF9,CGFEG,>BF::F8CEGGEEGC@FEGEGGGDDCC?CE5559**1/CDGEF?+7CFC<GB<C<?D3:@B)1<355>C158814<4BGBF2496-85<AB(91<>599:?FB1471::2(
@M05453:56:000000000-BLWTW:1:1101:23664:4008 1:N:0:15
ACTCCTACGGGAGGCAGCAGTGGGGAATATTGCACAATGGGCGCAAGCCTGATGCAGCCATGCCGCGTGTATGAAGAAGGCCTTCGGGTTGTAAAGTACTTTCAGCGGGGAGGAAGGTGATAAAGCGAATACCTTTATCAATTGACGTTACCCGCAGAAGAAGCACCGGCTAACTCCGTGCCAGCAGCCGCGGTAATACGGAGGGTGCAAGCGTTAATCGGAATTACTGGGCGTAAAGCGCACGCAGGCGGTCTGTTAAGTCAGATGTGAAATCCCCGGGCTCAACCCGGGAAC
+
GGGGGGFEFGGGGGGGGGGGGGGGGGGGFGGGGGGGGGGGGGGGGGGGGGGGGGFFGGGGGGGGGGGEFEFGGGGF9F@F8=CE?FGGGGGFFGGGGGGGGGGGGGGGGGCFGGGGGGGGGGGGGGCFGGGGFGGFBAFCGGFFGGDFFFEC><C@FEGFGGGFGGFDBEGD8CFFF5FE7EGFFG6CFEGEDGGGGCGGGEGE>GGGGEGGGGGGGFDGDDDGGGFGFC>4>DFG39?DFD>;B<B@:BD<6>?BFFAB@:<F4FFFFFFAFFF::D5>BFF?7?BF>19094
@M05453:56:000000000-BLWTW:1:1101:17289:4052 1:N:0:15
ACTCCTACGGGAGGCAGCAGTGGGGAATATTGCACAATGGGCGCAAGCCTGATGCAGCCATGCCGCGTGTGTGAAGAAGGCCTTCGGGTTGTAAAGCACTTTCAGCGAGGAGGAAGGTGGTGAGCTTAATACGTTCATCAATTGACGTTACTCGCAGAAGAAGCACCGGCTAACTCCGTGCCAGCAGCCGCGGTAATACGGAGGGTGCAAGCGTTAATCGGAATTACTGGGCGTAAAGCGCACGCAGGCGGTTTGTTAAGTCAGATGTGAAATCCCCGGGCTCAACCTGGGAAC
+
GCGCAFCEBFEDFF>GGGGGGGGGGG7F@FFEFGGGGGFG8FGGEGFDGFC@CFD,<<6CFEGGGCFBFFGEGFGGFGGFGFGGGFFCFGGGFDGGGAGCC<EEGGECFGEEFFFGGDEGFFGGGGDFGGF<CFFGGFGFGGGGGGGGBFGGGGGGGDGCFGGGGGGGGGGGGGF9B8DGGGGGGGGGGCECEGGGGGGGGEGGGGGGGGGGGGGGGGGGGGGGG7BGGCFG>CBCF<FGE>EFEDEFFFF<9FFBFFFFFG<FBFFA4@AFFF?6<:@B>>F??BF7<BFFF1
@M05453:56:000000000-BLWTW:1:1101:16911:4081 1:N:0:15
ACTCCTACGGGAGGCAGCAGTGGGGAATATTGCACAATGGGCGCAAGCCTGATGCAGCAACGCCGCGTGAATGAAGAAGGCCTTCGGGTCGTAAAGTACTTTCAGCGTGGAGGAAGGCGTTGTGTTTAATAACCGCAGCGGTTGACGGTATCTGCAGACGAAGCACCGGCTCACTCCGTGCTAGCATCCGCGGTTCTATGGTGGGTGCTTGCGCTGATCGGAATAGCGGCGCGCCAAGCTCCAGTAGGCGGTTCGTTAAGTAAGCTGTGAAATCCCCGGGCTAAAACCGGGACC
+
FE<CCFFFCC:CFGGGGGGGEADF7CF<FG<CE<F@FGGDC?@++7+CCFF@FGC@FF<<,@@FGC+68,CFA<CF9CF8=,CF=FDEG7F><FG,5BEF,5CA,A@+B:F,8=4BBE+88@+@,,:F<,E,,,++3@7>+@553@@*@B*,7,3,6,,*5>*>?:F@:CE*6,4;88B***+5++++5:*/*=1*3+3<++0:/:83++0***)*977759<*+*0*1))90))1C1>*9)),/*1*9)8),)4817(/9*-9)7)6(*.)6*,)(7)5>((,)).(4(-3,(
@M05453:56:000000000-BLWTW:1:1101:21749:4137 1:N:0:15
ACTCCTACGGGAGGCAGCAGTAGGGAATCTTCGGCAATGGGGGCAACCCTGACCGAGCAACGCCGCGTGAGTGAAGAAGGTTTTCGGATCGTAAAACTCTGTTGTTAGAGAAGAACGTTAAGTAGAGTGGAAAGTTACTTAAGTGACGGTATCTAACCAGAAAGGGACGGCTAACTACGTGCCAGCAGCCGCGGTAATACGTAGGTCCCAAGCGTTGTCCGGATTTATTGGGCGTAAAGCGAGCGCAGGTGGTTTCTTAAGTCTGATGTAAAAGGCAGTGGCTCAACCATTGTG
+
GGGGGGGGGGGGGGGGGGGGGGGGGGGGGGGGGGGGGGGGGGGGGGGGGGGGGGGGGGGGGGGGGGGGGGGGGGGGGGGGGGGGGGGGGGGGGGGGGGGGGGGGGGGGGGGGGGGGGGGGGGGGGGGGGGGGGGFGGGGFGGGGFGGGGEGGGGGFGGGGGGGGGGGGGGGGGGF?FGGGGFFFFGFFGGGGGGGGGGGGGFFGGGGGGGGGGGGGGGGGDDCEGG?FGGFGFG@DGFFGFFFFFGFFFFFG?F<BDFFFFGFFFFFFFFFFFFFFFFFF<:(5?FFFBFFF<4
@M05453:56:000000000-BLWTW:1:1101:14922:4138 1:N:0:15
ACTCCTACGGGAGGCAGCAGTAGGGAATCTTCCACAATGGACGAAAGTCTGATGGAGCAACGCCGCGTGAGTGAAGAAGGTTTTCGGATCGTAAAACTCTGTTGTTGGAGAAGAACGTATTTGATAGTAACTGATCAGGTAGTGACGGTATCCAACCAGAAAGCCACGGCTAACTACGTGCCAGCAGCCGCGGTAATACGTAGGTGGCAAGCGTTGTCCGGATTTATTGGGCGTAAAGCGAGCGCAGGCGGTTTCTTAAGTCTGATGTGAAAGCCTTCGGCTCAACCGAAGA
+
FEGFFEGFCGEFECCCEECDF<FGCDCFGGCGGFFGFFFCECFGGEF@ECFGECCCCFFFGFGEEGG@BFGGFGGEFGF@4CFFGEGCFFGGGEGDEGGGGGGGGFF?GGGGGGGGGGGGGGGGGGGGGGGGGGGGGGGFGGGGGGGGGGGGGGGGGGGGGGGGGGGGGGGGGGGGGGGGGGGGGGGGGGGGGEEGFGGGGGGGGGGGGGGGGGGGGGGGGGCCFFAGGGFGFGEGGFFGFFFFFGFFFFF>>B9AFB<FFFBFFFFFFFFFAF<?<?>EFFFFFB:109>:
@M05453:56:000000000-BLWTW:1:1101:11566:4187 1:N:0:15
ACTCCTACGGGAGGCAGCAGTGGGGAATATTGCACAATGGGCGCAAGCCTGATGCAGCCATGCCGCGTGTATGAAGAAGGCCTTCGGGTTGTAAAGTACTTTCAGCGAGGAGGAAGGCATTAAGGTTAATAACCTTGGTGATTGACGTTACTCGCAGAAGAAGCACCGGCTAACTCCGTGCCAGCAGCCGCGGTAATACGGAGGGTGCAAGCGTTAATCGGAATTACTGGGCGTAAAGCGCACGCAGGCGGTTTGTTAAGTCAGATGTGAAATCCCCGGGCTCAACCTGGGAAC
+
GGGGGGGGGGGGGGGGGGGGGGGGGGGGGGGGGGGGGGGFFGGGGGGGGGGFGGGGGGGGFFFGGGGGGGGFFGGGGGFGGGFGGGGGGGGGGGGGGGGGDFEGGGGGGGGGGGGGGGGGGGFGFGGGGGGGFGGFGGFGGGGGGGGFFGGGGGGEGGGGGGGGGGGGGGGGGGCGGGGFEFGGGGGGGGGGGGGGGGFGGDEGGGGGGGGGGGGGGGGGGGDCFFFGGGFGEGFGFFFD5:BFFGBEDEBC9B?FFFFFFFFFBBFFFFFFBFFF?>EDB9BFFFF::6?(34
@M05453:56:000000000-BLWTW:1:1101:20400:4210 1:N:0:15
ACTCCTACGGGAGGCAGCAGTGGGGAATATTGCACAATGGGCGCAAGCCTGATGCAGCCATGCCGCGTGTATGAAGAAGGCCTTCGGGTTGTAAAGTACTTTCAGCGGGGAGGAAGGTGATAAAGCGAATACCTTTATCAATTGACGTTACCCGCAGAAGAAGCACCGGCTAACTCCGTGCCAGCAGCCGCGGTAATACGGAGGGTGCAAGCGTTAATCGGAATTACTGGGCGTAAAGCGCACGCAGGCGGTCTGTTAAGTCAGATGTGAAATCCCCGGGCTCAACCCGGGAAC
+
GGGGGGGGGGGGGGGGGGGGGGGGGGGGGGGGGGGGGGGGGGGGGGGGGGGGGGGGGGGGGGGGGGGGGFGGGGGGGGGGGGGGGGGGGGGGGGGGGGGGGGGGGGGGGGGGGGGGGGGGGGGFGGGDGGGGFGGGGGGGGGGGGGGEFFGGFFDGGDFGFGGGGGGGCDEGGGGFGGFGGGGGGGGGGGGGGGGGGGFGGDGGGGGGGFGGGGCEFDFG7DDGGGFGGGFGFDDDGFFGFFEFFGFFFEBD>>?ADFFFFGFFFFFFFFF>A6>FF35>>1<??:?BF>FF>(
@M05453:56:000000000-BLWTW:1:1101:15730:4257 1:N:0:15
ACTCCTACGGGAGGCAGCAGTGGGGAATATTGCACAATGGGCGCAAGCCTGATGCAGCCATGCCGCGTGTATGAAGAAGGCCTTCGGGTTGTAAAGTACTTTCAGCGAGGAGGAAGGCATTAAGGTTAATAACCTTGGTGATTGACGTTACTCGCAGAAGAAGCACCGGCTAACTCCGTGCCAGCAGCCGCGGTAATACGGAGGGTGCAAGCGTTAATCGGAATTACTGGGCGTAAAGCGCACGCAGGCGGTTTGTTAAGTCAGATGTGAAATCCCCGGGCTCAACCTGGGAAC
+
GGGGGGGGGGGGGGGGGGGGGGGGGGGGGGGGGGGGGGGGGGGGGGGGGGGGGGGGGGGGGGGGGGGGGGGGGGGGGGGGGGGGGGGGGGGGGGGGGGGGGGGGGGGGGGGGGGGGGGGGGGGGGEFEFGGGGGDFGGGGGCGFGGGFGGDFFGGDGGGFGGGGGGGGGGGGGGGGGGGFG5CFGGGGGGGGGEEDGGGGGGGGGGGGFGGFECDGGGG5DDDGFGFGFFFFFGD<FBFGFFFFFGFFFFFC2>?:<FBFFGFFFFBFFFFFB?:41@5>B18<<B?FBBFB:,
@M05453:56:000000000-BLWTW:1:1101:21821:4346 1:N:0:15
ACTCCTACGGGAGGCAGCAGTGGGGAATATTGCACAATGGGCGCAAGCCTGATGCAGCCATGCCGCGTGTATGAAGAAGGCCTTCGGGTTGTAAAGTACTTTCAGCGGGGAGGAAGGTGATGAACTTAATACGTTTATCAATTGACGTTACCCGCAGAAGAAGCACCGGCTAACTCCGTGCCAGCAGCCGCGGTAATACGGAGGGTGCAAGCGTTAATCGTAATTACTGGGCGTAAAGCGCACGCAGGCGGTCTGTTAAGTCAGATGGGAAAGCCCCGGGCCCAACACGGGAAC
+
EAFFGGGGECFCGGGGEEGGGF<FGGGGFGFGF,CFFFGG@ACCEFGGGGGGFEEFGGCFEGD<F:FCE6CEEEAFGGDGG,5CFFGG<F:CFFAGEFFGGGC9<B:FEE:46>D@F,=<<@5EC<9>3C<,>DB,3E,3=@,@ACC>+,8DFGEDFCCC,,@FF7:11BBE7>?FFCBCCCC:*<<>CEECCE*89B3*5/*/:AEG67995:7*/:DD/CC5<F?FGF5C;)0CGA47;:>(<)5.575/7)4.6=6@97676*6)(.56(0(8(.73(-3(,((-2(9?>(
@M05453:56:000000000-BLWTW:1:1101:14930:4390 1:N:0:15
ACTCCTACGGGAGGCAGCAGTGGGGAATATTGCACAATGGGCGCAAGCCTGATGCAGCCATGCCGCGTGTATGAAGAAGGCCTTCGGGTTGTAAAGTACTTTCAGCGGGGAGGAAGGTGAGTGGTTTAATACGCCATTCAATTGACGTTACCCGCAGAAGAAGCACCGCCTAACTCCGTGCCAGCAGCCGCGGTAATACGGAGGGTGCAAGCGTTAATCGGAATTACTGGGCGTAAAGCGCACGCAGGCGGTCTGTTAAGTCAGATGTGAAATCCCCGGGCTCAACCCGGGAAC
+
GGGGGGGGGGGGGGGGGGGGGGGGGGGGGGGGGGGGGGGGGGGGGGGGGGGGGGGGGGGGGGGGGGGGGGGGGGGGGGGGGGGGGGGGGGGGGGGGGGGGGGGGGGGGGGGGGGGGGFGGGGGGGGGGGGGGGGGGGGGGGGGGGGGGGGGGGGGGGGGGGGGGGGCG*=EGGGGGGGGGGGGGGGGGGGGGGGGGGGGC=8EGGGGGGGGGGGDEF:*C**7EGFFGGGFGF5>3CAFD:@B>FGF:75:C>>BFFFA6BGAB264426<A<4>F:BDF0(22<0,339>>0(
@M05453:56:000000000-BLWTW:1:1101:8564:4400 1:N:0:15
ACTCCTACGGGAGGCAGCAGTGGGGAATATTGCACAATGGGCGCAAGCCTGATGCAGCCATGCCGCGTGTATGAAGAAGGCCTTCGGGTTGTAAAGTACTTTCAGCGGGGAGGAAGGGGTTGTGGTTAATAACCGCGGCCATTGACGTTACCCGCAGAAGAAGCACCGGCTAACTCCGTGCCAGCAGCCGCGGTAATACGGAGGGTGCAAGCGTTAATCGGAATTACTGGGCGTAAAGCGCACGCAGGCGGTCTGTCAAGTCGGATGTGAAATCCCCGGGCTCAACCCGGGAAC
+
GGGGGGGGEDEGGGGGGGGGFFFGGGGGGGGGGGGFGGGGGGGGGGCFGFGGGGGGGFGGGCFFGGGGGGGGGEGGFGFGDGGGGGGGFEGGGGGGGGGGGGFFGGGGGGGGGGGFGGGBFEEGGGD<DFFGGGGEEGEGGFFGEGFFFGGGGGGGDF@FGGGGGGGGGGGGGGGGGGBFGCGGGGGGGGGGGCEGFGC=EEGGGEGGGGGGEEDGGGGGGGGGGGFGFGFGFG3CFABGDF39>)<5;DFGFFFFFFFFFC:D6BBFFFF9<?4@?B:@9,377<BBF>0>94
@M05453:56:000000000-BLWTW:1:1101:19108:4408 1:N:0:15
ACTCCTACGGGAGGCAGCAGTGGGGAATATTGCACAATGGGCGCAAGCCTGATGCAGCCATGCCGCGTGTATGAAGAAGGCCTTCGGGTTGTAAAGTACTTTCAGCGGGGAGGAAGGCGATAAGGTTAATAACCTTGTCGATTGACGTTACCCGCAGAAGAAGCACCGGCTAACTCCGTGCCAGCAGCCGCGGTAATACGGAGGGTGCAAGCGTTAATCGGAATTACTGGGCGTAAAGCGCACGCAGGCGGTCTGTCAAGTCGGATGTGAAATCCCCGGGCTCAACCCGGGAAC
+
GGGGGGGGGGGGGGGGGGGGGGGGGGGGGGGGGGGGGGGGGFGGEEGGGGGGGGGGGGGGGGGGGGGCGGGGGGGGGGGGGGGGGGGGGGGGGGGGGGGFGGGGGGGGDEGGGGFGGGGGGGGFGGGGGGGGGGGGGGGGGGGGGGGGGGGGGGGGGGGGGGGGDFDFECGGCGCBCEBF8EGGGGFGGGGEGGEGFCFCEEGGGEGDFFFGGEDEGGGGGGGCFGFGFDFGFDDG:AFGFEFFFDDEFFEGFFFFFFDFFGFB079:BFFFFF7F<E>B>1:>BFFF09(4>4
@M05453:56:000000000-BLWTW:1:1101:15892:4457 1:N:0:15
ACTCCTACGGGAGGCAGCAGTAGGGAATCTTCGGCAATAGGGGCAACCCTGACCGAGCAATGCCGCGTGAGTGAAGAAGGTTTTCGGATCGTAAAACTCTGTTGTTAGAGAAGAACGTTAAGTAGAGTGGAAAATTACTTAAGTTACGGTATCTAACCAGAAAGGGACGGCTAACTACGTGCCAGCAGCCGCGGTAATACGTAGGTCCCAAGCGTTGTCCGGATTTATTGGTCGTAAAGCGAGCGCAGGGGGTTTCTTAATACTGATGTAAAAGGCAGTGGCCCAACCATTGTG
+
FFGGGGDGGGC@CGDE@-6CFEC@;@F<EFDFFDG7@F@E8ECFGGGGDCDCAEGGEGGG,@,EFGEFEEGCF,,F?=EFEFFGGGGGGGDEF<?<CFDEFGGEF8AFGFGG8FCGGA=E7BFBFFDEFFFC,DFGFFGGC,7,,,7>+,+8@FE9FGCACFFC@7BFG>EEGF6,7DE,6>*6D56,>,=9=544=BE9:F?F*15*/A****:289F+C57*:C/+*0027D87707*7).(77)87)554;125@9***6*<B4>>?<2)71)(0)01-((-3::034<>)
@M05453:56:000000000-BLWTW:1:1101:24529:4539 1:N:0:15
ACTCCTACGGGAGGCAGCAGTGGGGAATATTGCACAATGGGCGCAAGCCTGATGCAGCCATGCCGCGTGTATGAAGAAGGCCTTCGGGTTGTAAAGTACTTTCAGCGAGGAGGAAGGCATTAAGGTTAATAACCTTGGTGATTGACGTTACTCGCAGAAGAAGCACCGGCTAACTCCGTGCCAGCAGCCGCGGTAATACGGAGGGTGCAAGCGTTAATCGGAATTACTGGGCGTAAAGCGCACGCAGGCGGTCTGTCAAGTCGGATGTGAAATCCCCGGGCTCAACCCGGGAAC
+
GGGGGGGGGGEGGGGGGGGGGGEFGGGGGGGGGGGGGGGGFGGGGGDFGGGGGGGGGGGGGFGGGGGFGGGGGGGGFEFFGGFGGGGGGGGGGGGCGGGGFGGGGGGGGGGCEGCGEFGGEGGGGGGFGFGGGCDGGGGGFGGGGGGEGFCDGGEFG@FGGGF:EFGGGD7EFFFGGGGGGGGGGGGGGGGGGGGGGGGGGCCG5EGGGEGGGEGGGGGGGGG5CDFFGGFCBGFGFBFGF:72;DBB:DFG>DFFFFF@FCBF;@;FFF>>BF?FB>@@>B??28??>>0;;1
@M05453:56:000000000-BLWTW:1:1101:11514:4647 1:N:0:15
ACTCCTACGGGAGGCAGCAGTGGGGAATATTGCACAATGGGCGCAAGCCTGATGCAGCCATGCCGCGTGTGTGAAGAAGGCCTTCGGGTTGTAAAGCACTTTCAGCGAGGAGGAAGGTGGTGAGCTTAATACGTTCATCAATTGACGTTACTCGCAGAAGAAGCACCGGCTAACTCCGTGCCAGCAGCCGCGGTAATACGGAGGGTGCAAGCGTTAATCGGAATTACTGGGCGTAAAGCGCACGCAGGCGGTTTGTTAAGTCAGATGTGAAATCCCCGGGCTCAACCTGGGAAC
+
GGGGGGGGGGGGGGGGGGGGGGGGGGGGGGGGGGGGGGGGGGGGGGGGGGGGGGGGGGGGGGGGGGGGGGGGGGGGGGGGGGGGGGGGFGGGGGGGGGGGGGGGGGGGGGGGGGGGGGGGGGGGGGGGGGGGGGGGGGGGGGGGGGGGGGGGGGGGGGGGGGGGGGGGGGGGGGGGGGGGGGGGGGGGGGGGGGGGGGGGGGGGGGGGGGGGGGGGGGGGGGGGGGFGGGFGFGFGGFFGFFFFFGFFFFF9;:BFF?>FFGDFFBAAAFDFFFFF?FEB>>?FFFB2:?FFF(
@M05453:56:000000000-BLWTW:1:1101:23686:4698 1:N:0:15
ACTCCTACGGGAGGCAGCAGTAGGGAATCTTCCACAATGGACGAAAGTCTGATGGAGCAACGCCGCGTGAGTGAAGAAGGTTTTCGGATCGTAAAACTCTGTTGTTGGAGAAGAACGTATTTGATAGTAACTGATCAGGTAGTGACGGTATCCAACCAGAAAGCCACGGCTAACTACGTGCCAGCAGCCGCGGTAATACGTAGGTGGCAAGCGTTGTCCGGATTTATTGGGCGTAAAGCGAGCGCAGGCGGTTTCTTAAGTCTGATGTGAAAGCCTTCGGCTCAACCGAAGA
+
GGGGGGGGGGGGGGGGGGGGEGGGGGGGGGGGGGGGGGGGGGGGGGGFGGGGGGGGGGGGGGGGGGGFGGGCFGGGGGGGFGGGGGGGGGGGGGGGGGGGGGGEFFGGGGGGGGGGGGGGGGGGGGGGGGGGGFGGGGGFGGGGGGGGDFGGGFGGGGGGGGGGGGGEGGGGGGGGGDGGGGGGGGGGGEGGGCEEGFGGGGGDGGGGGGGGGCDGDCDDD<D*=DFGGGFGFGFGGFFGFFBFFGFFEEF967AFA?BFFFAFDFFFFFBFFFFFBFFFFFBBBFBF>9>?
@M05453:56:000000000-BLWTW:1:1101:11835:4704 1:N:0:15
ACTCCTACGGGAGGCAGCAGTAGGGAATCTTCGGCAATGGGGGCAACCCTGACCGAGCAACGCCGCGTGAGTGAAGAAGGTTTTCGGATCGTAAAACTCTGTTGTTAGAGAAGAACGTTAAGTAGAGTGGAAAGTTACTTAAGTGACGGTATCTAACCAGAAAGGGACGGCTAACTACGTGCCAGCAGCCGCGGTAATACGTAGGTCCCAAGCGTTGTCCGGATTTATTGGGCGTAAAGCGAGCGCAGGTGGTTTCTTAAGTCTGATGTAAAAGGCAGTGGCTCAACCATTGTG
+
GGGGGGGGGGGGGGGGGGGGGGGGGGGGGGGGGGGGGGGGGGGGGGGGGGGGGGGGGGGGGGGGGGGGGGGGGGGGGGGGGGFGGGGGGGGGGGGGGGGGGGGGGGGGGGGGGGGGGFGGGGGGGGGGGGGGGGGGGGGGGGGGGGGGGGGGGFGGGGGGGGGGCEFGGGDEGGGGGGGGGGGGGGGGGGGGGGEGGGFGGGGGGGGGGGGGGCGEGGGGGGGEGGFGGGFGFGEGGFFGDEEFFGFFFFFGFFFFAFFFFCAFAB9>6FDFFFFFFFFF70.:>DBBF7AFFF
@M05453:56:000000000-BLWTW:1:1101:26135:4733 1:N:0:15
ACTCCTACGGGAGGCAGCAGTGGGGAATATTGCACAATGGGCGCAAGCCTGATGCAGCCATGCCGCGTGTATGAAGAAGGCCTTCGGGTTGTAAAGTACTTTCAGCGGGGAGGAAGGTGATGAACTTAATACGTTCATCAATTGACGTTACCCGCAGAAGAAGCACCGGCTAACTCCGTGCCAGCAGCCGCGGTAATACGGAGGGTGCAAGCGTTAATCGGAATTACTGGGCGTAAAGCGCACGCAGGCGGTCTGTTAAGTAAGATGTGAAATCCCCGGGCTCAACCCGGGCAC
+
GGGGGGGGGGGGGGGGGGGGGGGGGGGGEFGG@FGGGGGGGGGGGGGGGGGGGFGGGGGGGGGGGGGGGGDGGGGGGGGGGGGGGGGGGGGGGGGGFGGGGG95,?>FGGG@GGGCCCFGGD,7:DFGGGGFFD<,:CFC==FFGGG<FGGGCF*FGGGCGGGGFGGGGGGGGGG9CGGGGGGGGGGGGGGEGGGGGGGGGGGE?GGGCFGGGGGGFGGGGGGGGGFGFGFGFGFGGFFG53@;@CD:BEFG3B:AFFFF8:)8)*.-6@AFAF>FFFFFF>?FFFF1>FF(,-
@M05453:56:000000000-BLWTW:1:1101:18978:4738 1:N:0:15
ACTCCTACGGGAGGCAGCAGTGGGGAATATTGCACAATGGGCGCAAGCCTGATGCAGCCATGCCGCGTGTGTGAAGAAGGCCTTCGGGTTGTAAAGCACTTTCAGCGAGGAGGAAGGTGGTGAGCTTAATACGTTCATCAATTGACGTTACTCGCAGAAGAAGCACCGGCTAACTCCGTGCCAGCAGCCGCGGTAATACGGAGGGTGCAAGCGTTAATCGGAATTACTGGGCGTAAAGCGCACGCAGGCGGTCTGTTAAGTCAGATGTGAAATCCCCGGGCTCAACCCGGGAAC
+
GGGGGGGGGGGGGGGGGGGGGGGGGGGGGGGGGGGGGGGGGGGGGGGGGGGGGGGGGGGGGGGGGGGGGGGGGGGGGGGGGGGGGGGGGGGGGGGGGGGGGGGGGGGDGGGGGGGGGGGGGGGGGGGGGGGGGGGGGGGGGGGGGGGFFFGGGGGGGGGGGGGGGGGGGGGGGGGGGGGGGGGGGGGGGGGGGGGGFFGGGGGGCCGGGGGGGGGGGGGGGGGGGGFGGGFGFGFGGFFGEFFFFGFFEEF>>><DDFFFFFAF<?AAAFFFBF:F:EE5>9:?<2?B>>FFF4
@M05453:56:000000000-BLWTW:1:1101:6942:4745 1:N:0:15
ACTCCTACGGGAGGCAGCAGTAGGGAATCTTCGGCAATGGACGAAAGTCTGACCGAGCAACGCCGCGTGAGTGAAGAAGGTTTTCGGATCGTAAAACTCTGTTGTTAGAGAAGAACAAGGGTGAGAGTAACTGTTCACCCCTTGACGGTATCTAACCAGAAAGCCACGGCTAACTACGTGCCAGCAGCCGCGGTAATACGTAGGTGGCAAGCGTTGTCCGGATTTATTGGGCGTAAAGCGAGCGCAGGCGGTTTCTTAAGTCTGATGTGAAAGCCTTCGGCTCAACCGAAGA
+
GGGGGGGGGGGGGGGGGGGGGGGGGGGGGGGGGGGGGGGGGGGGGGGGGGGGGGGGGGGGGGGGGGGGGGGGGGGGGGGGGGGGGGGGGGGGGGGGGGGGGGGGGGDGGGGGGGGGGGGGGEEGGGGGGGGGGFGGGGGGGGGGGGGGGGGGGGGGGGGGGGGGGGGGGGEGGGGGGGFDGGGGGGGFGGEGGEEEFGGGGGGGGGGGGGGGGEGGD>FCC<>EGG?GGGFGEGBDGFFGFFBBFGFBEFFD;D>>AFAFFDFFFF>AFFFA<F?FFFF)4:6>?FFFF09?
@M05453:56:000000000-BLWTW:1:1101:16315:4784 1:N:0:15
ACTCCTACGGGAGGCAGCAGTGGGGAATATTGCACAATGGGCGCAAGCCTGATGCAGCCATGCCGCGTGTGTGAAGAAGGCCTTCGGGTTGTAAAGCACTTTCAGCGAGGAGGAAGGTGGTGAGCTTAATACGCTCATCAATTGACGTTACTCGCAGAAGAAGCACCGGCTAACTCCGTGCCAGCAGCCGCGGTAATACGGAGGGTGCAAGCGTTAATCGGAATTACTGGGCGTAAAGCGCACGCAGGCGGTTTGGTAAGTCAGATGTGAAATCCCCGGGCTCAACCTGGGTAC
+
GGGGGGGGGDGGE7FGEFFGGGGFGGGGFGFEFGGGGGFCFGC:CFGFFGGGFGFEEFG<CF@FEGGGGGGGGGGFEFGGGGGCGEGDD7CFFFGGGGGCEGGFFFCFGGGGFEGG=FCGGDGGGCF9CDFGDG=@FEGCFCDEEGGGGG:EDE:CF@FGGGGCBFFGBEEEFGGGGCGF>E;D8CC6EEC*:=CEFG?CE5CE8:CD??<CG:CGGGDF7<D7C>FGFGFFFG>DC44CDDD0@<E37;>G4>6(4@DFFCBF<7446FA44*(90>::>F6))((,4(6(..
@M05453:56:000000000-BLWTW:1:1101:25834:4850 1:N:0:15
ACTCCTACGGGAGGCAGCAGTAGGGAATCTTCCACAATGGACGAAAGTCTGATGGAGCAACGCCGCGTGAGTGAAGAAGGTTTTCGGATCGTAAAACTCTGTTGTTGGAGAAGAATGTATCTGATAGTAACTGATCAAGTAGTGACGGTATCTAACCAGAAAGCCACGGCTAACTACGTGCCAGCAGCCGCGGTAATACGTAGGTGGCAAGCGTTGTCCGGATTTATTGGGCGTAAAGCGAGCGCAGGCGGTTTCTTAAGTCTGATGTGAAAGCCCCCGGCTCAACCGGGGAGG
+
GGGGGGGGGGGGGGGGGGGGGFGGGGGGGGGGGGGGGGGGGGGGGGGGGGGGGGGGGGGGGGGGGGGGGGDCFGGGGGGGGGGGGGGGGGGGGGGGGGGGGGGGGGGGCGGGGGGGGGGGGGGGGGGGGGGGGGGGGGGCFGGGGGGGGGGGGGGGGGGGGGGGGGGGGGGGGGGGGGGGGGFGGGGGGGGGGGCCCGGGGGFG>CGFC9C3EEDG3CGDGD5EFFFGGGFGF5>DFBFCEFB>733>7B:C>BBAFF96=FBFFFFFBF>A<43)-0089(2<<B09>9>9;>
@M05453:56:000000000-BLWTW:1:1101:18977:4865 1:N:0:15
ACTCCTACGGGAGGCAGCAGTAGGGAATCTTCGGCAATGGGGGCAACCCTGACCGAGCAACGCCGCGTGAGTGAAGAAGGTTTTCGGATCGTAAAACTCTGTTGTTAGAGAAGAACGTTAAGTAGAGTGGAAAGTTACTTAAGTGACGGTATCTAACCAGAAAGGGACGGCTAACTACGTGCCAGCAGCCGCGGTAATACGTAGGTCCCAAGCGTTGTCCGGATTTATTGGGCGTAAAGCGAGCGCAGGTGGTTTCTTAAGTCTGATGTAAAAGGCAGTGGCTCAACCATTGTG
+
GGGGGGGGGGGGGGGGGGGGGGGGGGGGGGGGGGGGGGGGGGGGGGGGGGGGGGGGGGGGGGGGGGGGGGGGGGGGGGGGGFGGGGGGGGGGGGGGGGGGGGGGFGGGGGGGGGGGGGGGGGGGGGGGGGGGGGGGGGGGGGGGGGGGGGGGFFGGGGGGGGGGGGGGGGGGGGGGGGGGGGGGGGGGGGGGGGGGDGGGGGGGGFGG5CCDFGD5CDGGGDDEE4@GFGFFFGFGCBFGFFFFF35BF>FC,8<BFFFFFFFFABFFAFA<AFF@BD<FFB?>>B?F?FFFA2
@M05453:56:000000000-BLWTW:1:1101:11884:4891 1:N:0:15
ACTCCTACGGGAGGCAGCAGTAGGGAATCTTCGGCAATGGGGGCAACCCTGACCGAGCAACGCCGCGTGAGTGAAGAAGGTTTTCGGATCGTAAAACTCTGTTGTTAGAGAAGAACGTTAAGTAGAGTGGAAAGTTACTTAAGTGACGGTATCTAACCAGAAAGGGACGGCTAACTACGTGCCAGCAGCCGCGGTAATACGTAGGTCCCAAGCGTTGTCCGGATTTATTGGGCGTAAAGCGAGCGCAGGTGGTTTCTTAAGTCTGATGTAAAAGGCAGTGGCTCAACCATTGTG
+
GGGGGGGGGGGGGGGGGGGGGGGGGGGGGGGGGGGGGGGGGGGGGGGGGGGGGGGGGGGGGGGGGGGGGGGGGGGGGGGGGGGGGGGGCGGGGGGGGGGGGGGGGGGGGGGGGGGGGGGGGGECEGGGGGGGGGGGGGGGGGGGGGGGGGGGGGGGGGGGGGGGGGGGGGGGGGGGGGGE@GGGGGGGGGGGGGGGGGGGGGGGGGGGGGFDFG7=CGGGGGCC/>?GDGFFFGFDDFFGB@FFFGEFE@FG?FFAFF>?FC>FAB<AFFF4AF6@?>7?<?67<?:?FBABF)
@M05453:56:000000000-BLWTW:1:1101:12724:4967 1:N:0:15
ACTCCTACGGGAGGCAGCAGTGGGGAATATTGCACAATGGGCGCAAGCCTGATGCAGCCATGCCGCGTGTATGAAGAAGGCCTTCGGGTTGTAAAGTACTTTCAGCGGGGAGGAAGGTGAGTGGTTTAATACGCCATTCAATTGACGTTACCCGCAGAAGAAGCACCGGCTAACTCCGTGCCAGCAGCCGCGGTAATACGGAGGGTGCAAGCGTTAATCGGAATTACTGGGCGTAAAGCGCACGCAGGCGGTCTGTTAAGTCAGATGTGAAATCCCCGGGCTCAACCCGGGAAC
+
GGGGGGGGGGGGGGGGGDFFFFFFGGCGGGFGGDEFGGGFGGGGGEGGGGFFFGGFGGGGGGGFDCCC>FGFFGGGECFDCEGFFFGGGEEFGGGGGGFGEFFGGGCGGFFEFGGG:FFGGFGGCGGFFGGCFC+FEGFGGDFBFFCFCFGFG@@CGGCGEGGGGGGEGGEGGGGFFGFDDGGGGC*B5EGDG5CEGGGF=EGGCCEGEEC3=EGEGCGGGDCEGGFGGFFC>5>73>4C>F>>BC@>E@>C>3(-5FDF=FB4)04)6=>ABB>FB7B>9(8?FFFB;92613
@M05453:56:000000000-BLWTW:1:1101:22172:4985 1:N:0:15
ACTCCTACGGGAGGCAGCAGTGGGGAATATTGCACAATGGGCGCAAGCCTGATGCAGCCATGCCGCGTGTATGAAGAAGGCCTTCGGGTTGTAAAGTACTTTCAGCGAGGAGGAAGGCATTAAGGTTAATAACCTTAGTGATTGACGTTACTCGCAGAAGAAGCACCGGCTAACTCCGTGCCAGCAGCCGCGGTAATACGGAGGGTGCAAGCGTTAATCGGAATTACTGGGCGTAAAGCGCACGCAGGCGGTTTGTTAAGTCAGATGTGAAATCCCCGGGCTCAACCTGGGAAC
+
GGGGGGGGGGGGGGGGGGGGGGGGGGGGGGGGGGGGGGGGGGGGGGGGGGGGGGGGGGGGGGGGGGGCFFGFGGGGGGGGGGGGGGGGGGGGGGGGGGGGGGGGGGGGGGEGGGGGGGGGGGGGGGGGGGGGGGGGGGCFGGGFGGGGDG>EGGD>CCDEGFE,>FFEGGEE@B>FFGGGGGCFCEC>58CEEGGGGG7CEGEGEGGCFFC<GGGGGGDGDD5FGGFGG<FDBG>DC<@CEFFB:3>@:DEG>F?07B<?FGA=A79>BFFA<FF@:D>EB38?<B???FF<2-
@M05453:56:000000000-BLWTW:1:1101:7021:4988 1:N:0:15
ACTCCTACGGGAGGCAGCAGTGGGGAATATTGCACAATGGGCGCAAGCCTGATGCAGCCATGCCGCGTGTATGAAGAAGGCCTTCGGGTTGTAAAGTACTTTCAGCGGGGAGGAAGGTGAGTGGTTTAATACGCCATTCAATTGACGTTACCCGCAGAAGAAGCACCGGCTAACTCCGTGCCAGCAGCCGCGGTAATACGGAGGGTGCAAGCGTTAATCGGAATTACTGGGCGTAAAGCGCACGCAGGCGGTCTGTTAAGTCAGATGTGAAATCCCCGGGCTCAACCCGGGAAC
+
GGGGGGGGGGGGGGGGGGGGGGGGGGGGGGGGGGGGGGGGGGGGGGGGGGGGGGGGGGGGGGGGGGGGGGGGGGGGGGGGGGGGGGGDGGGGGGGGGGGGGGGGGGGGGGGGGGGGGGGGGGGGGGGGGGGGGGGGGGGGGGGGGGGGGGGGGGGGGGGGGGGGGGGGGGGGGGGGGGGGDGGGGGGGGGGGGGGGGGGGGGGGGGGGGGGGGGGGFGGGGCGGGGFGGGFGFGFGGFFGFFFFFGEFFFFDF@?ADF2=FGFF9?>AA?AABFFFBFDB>9B?7?B?FB>>92
@M05453:56:000000000-BLWTW:1:1101:15925:5039 1:N:0:15
ACTCCTACGGGAGGCAGCAGTAAGGAATATTGGTCAATGGAGGCAACTCTGAACCAGCCATGCCGCGTGCAGGATGACTGCCCTATGGGTTGTAAACTGCTTTTGTCAGGGAATAAACCTTTCTACGTGTAGAAAGCTGAATGTACCTGAAGAATAAGGATCGGCTAACTCCGTGCCAGCAGCCGCGGTAATACGGAGGATCCAAGCGTTATCCGGATTTATTGGGTTTAAAGGGTGCGTAGGCGGTCCTATAAGTCAGTGGTGAAAGACGGCAGCTTAACTGTCGCAGTGCCT
+
GGGGGGGGGGGGGGGGGGGGGGGGGGGGGGGGGGGGGGGGGGGGGGGGGGGGGGGGGGGGGGGGGGGGGGGGGGGGGGGGGGGGGGGGGGGGGGGGGGGGGGGGGGGGGGGGDFGGGGGGGGGGGGGGGGGGGGGGGGGGGFGGGGGGGGGGGGGGGGGGGGGGGGGGGGGGGCGGGGGGGGGGGGGGGGGGGGGGGGGGGGGGFGGDGGE?FFGGGCGGGGGGFGF5DGFGFGFGGDFGFFFEBC5@EFFGAFFFFFFFFG>>BFBFFFFFBFFFF==BFBFFFFF;BBFFFB
@M05453:56:000000000-BLWTW:1:1101:18965:5043 1:N:0:15
ACTCCTACGGGAGGCAGCAGTGGGGAATATTGCACAATGGGCGCAAGCCTGATGCAGCCATGCCGCGTGTATGAAGAAGGCCTTCGGGTTGTAAAGTACTTTCAGCGAGGAGGAAGGCATTAAGGTTAATAACCTTTGTGATTGACGTTACTCGCAGAAGAAGCACCGGCTAACTCCGTGCCAGCAGCCGCGGTAATACGGAGGGTGCAAGCGTTAATCGGAATTACTGGGCGTAAAGCGCACGCAGGCGGCTTGTTAAGTCAGATGTGAAATCCCCGGGCTCAACCTGGGAAC
+
FGGGGGGGGGGGGGGGGGGGGGGGGCFGGGGGGGGGGGGGGGGGGGGGGGGGGGGGGGEECFGGGGGGG?EFGGGGGGGGGGGGGGGGGGGGGGGFGGGGFGCEFDGCFGGEFEF@@8A=EGFGGGGAFFFFC=F<,?7D@?BFFD@CCFFGB::7F@F,3DACCG7+B8CGF@BFFE>C>B>FCGFGGGGC=CE57+9:E55=C5EDGF95==9**0*1>*>*6:BFC<FGFGFG9:F<:B:;FD57>BE)457?A=<FF:A?28<>AFB44F()48@)1(8,5,4220437(
@M05453:56:000000000-BLWTW:1:1101:16021:5107 1:N:0:15
ACTCCTACGGGAGGCAGCAGTGGGGAATATTGCACAATGGGCGCAAGCCTGATGCAGCCATGCCGCGTGTATGAAGAAGGCCCTCGGGTTGTAAAGTACTTTCAGCGAGGAGGAAGGCGTGGTGGTTAATAACCGCAGCGATTTACGTTACTCGCAGAAGAAGCACCGGCTAACTCCGTTCCAGCAGCCGCGGTAAGACGGAGGGTGCAAGCGTTAATCGGAATTACTGGGCGGAAAGCGTACGCAGGCGGTTTGCTAAGTCAGCAGTGAAATCCCCGGGCGCAACCTGTGAAC
+
GGGGGGGGGGGGGGGGGGGGGGGGGGGGGGGGGFEEEGGGCEGGEGGGGGDFFFGFGGGFEG8CEGFFGCFG9<ECFGGGGF,CA+8CCC@BFFFG@F?FGGGAFCFCF+@FB?FGDFF:+@>+=8ADCECGGCEE+3@FEFF+@CCGGG7@D@BF*@8:DCGGGC7>*84BFFFDGEF,,<;>C68,B8**3=:13BCC585*C5**<A:>EC<CDFF3CG5E<C?AD*.>B)777?5))0.35*7>@>5C7@1))/)6@F2=0*(6:BAA:B(7:5))((-99B7:B)5)))
@M05453:56:000000000-BLWTW:1:1101:14537:5108 1:N:0:15
ACTCCTACGGGAGGCAGCAGTGGGGAATATTGCACAATGGGCGCAAGCCTGATGCAGCCATGCCGCGTGTATGAAGAAGGCCTTCGGGTTGTAAAGTACTTTCAGCGGGGAGGAAGGCGACAAGGTTAATAACCTTGTCGATTGACGTTACCCGCAGAAGAAGCACCGGCTAACTCCGTGCCAGCAGCCGCGGTAATACGGAGGGTGCAAGCGTTAATCGGAATTACTGGGCGTAAAGCGCACGCAGGCGGTCTGTCAAGTCGGATGTGAAATCCCCGGGCTCAACCTGGGAAC
+
GGGGGGGGGGGGGGGGGGGGGGGGGGGGGGGGGGGGGGGGGGGGGGGGGGGGGGGGGGGGGGGGGGGFGGGGGGGGGGGGGGGGGGGGGGGGGGGGGGGGGGGGGGGGGGGGGGGGGGGGGGGGGGGGGGGGGGGGGGGGGGGGGGGGGGGGGGGGGGGGGGGGGGGGGGGGGGGGGGGGGGGGGGGGGGGGGGGGFFGGGGGGGGGGGGGGGGGGGGGGGGGGGGFGGGFGFGFGGFFGFFFFFGFEDFFD>FFAFFFFFGFFB>>FFFBFFFFF?BFEF16<<<B3236?B4
@M05453:56:000000000-BLWTW:1:1101:25678:5134 1:N:0:15
ACTCCTACGGGAGGCAGCAGTGGGGAATATTGCACAATGGGCGCAAGCCTGATGCAGCCATGCCGCGTGTATGAAGAAGGCCTTCGGGTTGTAAAGTACTTTCAGCGGGGAGGAAGGTGATAAAGCGAATACCTTTATCAATTGACGTTACCCGCAGAAGAAGCACCGGCTAACTCCGTGCCAGCAGCCGCGGTAATACGGAGGGTGCAAGCGTTAATCGGAATTACTGGGCGTAAAGCGCACGCAGGCGGTCTGTTAAGTCAGATGTGAAATCCCCGGGCTCAACCCGGGAAC
+
GGGGGGGGGGGGGGGGGGGGGGGGGGGGGGGGGGGGGGGGGGGGGGGGGGGGGGGGGGGGGGGGGGGGGGGGGGGGGGGGGGGGGGGGGGGGGGGGGGGGGGGGGGGGGGGGGGGGGGGGGGGGGGGGGGGFGGGFGGGGGGGGFGGGG@FFGGGCGGGGGGGGGGFGGGGGGGGGGGGGGGGGGGFGGEGGGECGD9FGD5EGGGGDGFGGGGGG3CFFGGGGDFFGGGFDBDECFFFDEDFFFGFFFFD9;>?:445=FGAFFFABFFF<AF3??B@5>(:)8?<BFF9(2,
@M05453:56:000000000-BLWTW:1:1101:21150:5149 1:N:0:15
ACTCCTACGGGAGGCAGCAGTAGGGAATCTTCGGCAATGGACGAAAGTCTGACCGAGCAACGCCGCGTGGGTGAAGAAGGTTTTCGGATCGTAAAACTCTGTTGGTAGAGAAGAACGTTGGTGAGAGTGGAAAGCTCATCAAGTGACGGTAACTACCCAGAAAGGGACGGCTAACTACGTGCCAGCAGCCGCGGTAATACGTTGGTTCCAAGCGGTGTCCGGGTTGATTGGGCGTAAAGCGGGGGCAGGTGGTGTCTCAAGCCTGATGTGAAAGCTTTAGGCTCAACCGTAG
+
GGGGGGGGGGGGGGGGGGGGGCFGGGGGCFFC@@FGGGGG9<FEGGCCFFFG,66FFGFGGGGGGGGGG+::FFGGGGGGGDFGGGGGG7FGGGG,AAFGGGGGCE,EFEGGGG8F:D,,A+6,:,7:5+,@FF<,F>F,EDDD9,,33@B8,FADFC9,@3@,@>7>>**4B7DBFFEGEF>9?*8B8,/CE=13:9;1=E*=EC*7<+<**:):C9*0/>):/)0A0?4157>9*(1*)))(0755309C,040>*6=**(0(0))694)69:4)/*/)(.(4..(-((4
@M05453:56:000000000-BLWTW:1:1101:21282:5151 1:N:0:15
ACTCCTACGGGAGGCAGCAGTGGGGAATATTGCACAATGGGCGCAAGCCTGATGCAGCCATGCCGCGTGTATGAAGAAGGCCTTCGGGTTGTAAAGTACTTTCAGCGGGGAGGAAGGTGAGTGGTTTAATACGCCATTCAATTGACGTTACCCGCAGAAGAAGCACCGGCTAACTCCGTGCCAGCAGCCGCGGTAATACGGAGGGTGCAAGCGTTAATCGGAATTACTGGGCGTAAAGCGCACGCAGGCGGTCTGTTAAGTCAGATGTGAAATCCCCGGGCTCAACCCGGGAAC
+
GGGGGGGGGGGGGGGGGGGGGGGGGGGGGGGGGGGGGGGGGGGGGGGGGGGGGGGGGGGGGGGGGGGGGGGGGGGGGGGGGGGGGGGGGGGGGGGGGGGGGGGGGGGGGGGGGGGGGGGGGFGGGGGGGG9FCEEGGGGGGGGFGGGGGGGGGGGDGDGGGGGFGGGGGGGGGGGGGGGGGCEGGGGGGGGGGCDEGCFGGEEGCGGGGGGGGGGGGGGGGDGGEGFGGGFGFGFGFFFGFFFFB3535BBC>FFFDFAFFGFF>FD>AFF<26>4:@DFFFFF??FFFFFFF4
@M05453:56:000000000-BLWTW:1:1101:19004:5187 1:N:0:15
ACTCCTACGGGAGGCAGCAGTAGGGAATCTTCGGCAATGGACGAAAGTCTGACCGAGCAACGCCGCGTGAGTGAAGAAGGTTTTCGGATCGTAAAACTCTGTTGGTAGAGAAGAACGTTGGTGAGAGTGGAAAGCTCATCAAGTGACGGTAACTACCCAGAAAGGGACGGCTAACTACGTGCCAGCAGCCGCGGTAATACGTAGGTCCCGAGCGTTGTCCGGATTTATTGGGCGTAAAGCGAGCGCAGGTGGTTTATTAAGTCTGGTGTAAAAGGCAGTGGCTCAACCATTGT
+
GGGGGGGGGGGGGGGGGGGGGGGGGGGGGGGGGGGGGGGGGGGGGGGCFGGGGGEGGGGGGGGGGGGGGGGGGGGGGGGGEGGGGGGGGGGGGGGGGGGGFGGGGFGGAEFGGGG<C=AEGGGGGA=BFCFGGGCDFGEFGCGFGGGGDF<:>CE:<FGFFCFGGG@FGG>>ECEGGCCGGGGGFGGGGG=EE==5:CFGGGGGGGGG=EC)*595<CFFGCG:5*9ECFF5;DEC<:=>BE59EDEDDF?G:38:AFFFF>>FF:)44FF<9?:):>76:16:?F18<D)-6
@M05453:56:000000000-BLWTW:1:1101:24807:5202 1:N:0:15
ACTCCTACGGGAGGCAGCAGTAGGGAATCTTCGGCAATGGACGAAAGTCTGACCGAGCAACGCCGCGTGAGTGAAGAAGGTTTTCGGATCGTAAAACTCTGTTGGTAGAGAAGAACGTTGGTGAGAGTGGAAAGCTCATCAAGTGACGGTAACTACCCAGAAAGGGACGGCTAACTACGTGCCAGCAGCCGCGGTAATACGTAGGTCCCGAGCGTTGTCCGGATTTATTGGGCGTAAAGCGAGCGCAGGTGGTTTATTAAGTCTGGTGTAAAAGGCAGTGGCTCAACCATTGTT
+
GGGGGGGGGGGGGGGGGGGGGGGGGGGGGGGGGGGGGGGGGGGGGGGGGGGGGGGGGGGGGGGGGGGCFGGGGGGGGGGGGGGGGGGGGGGGGGGGGGGGGGGGGGGFGGGGGGGGGGGGGGGGGGGGGGGGGGGGGGGGGGGGGGGGGGGGGGGGGGGGGGGGGGGGGGGGGGGGGGGGGGGGGGGGGGGGEGGGGGGGGGFGGGGGGGDDGGGD<5DFGGG5CDFGFGFGFGFGDFFGFFF>FD3>E>F<:>:BAFFFFF>FDFFFFFFFFF:F7B?@BB:????:0<A)6)
@M05453:56:000000000-BLWTW:1:1101:20655:5214 1:N:0:15
ACTCCTACGGGAGGCAGCAGTGGGGAATATTGCACAATGGGCGCAAGCCTGATGCAGCCATGCCGCGTGTATGAAGAAGGCCTTCGGGTTGTAAAGTACTTTCAGCGAGGAGGAAGGCGTTGTGGTTAATAACCTTAGTGATTGACGTTACTCGCAGAAGAAGCACCGGCTAACTCCGTGCCAGCAGCCGCGGTAATACGGAGGGTGCAAGCGTTAATCGGAATTACTGGGCGTAAAGCGCACGCAGGCGGTTTGTTAAGTCAGATGTGAAATCCCCGGGCTCAACCTGGGAAC
+
GGGGGGGGGGGGGGGGGGGGGGGGGGGGGGGGGGGGGGGGGGGGGGGGGGGGGGGGGGGGGGGGGGGGGGGGGGGGGGGGGGGGGGGGGGGGGGGGGGGGGGGGGGGGGGGGGGGGGGGFGGGGGFGGGGGGGCDFGGGGGGEGGGGFGGGGCFGEFCCGGGGFCGGGGGGGGGGFGGGGGGGGGGGGGEGGGGGGGGGGGEGGGGGGGFGGGGGGGGGGGGGFFGBGGFFGFGFGGFFGFFEFFGFEBDFD>>????9=F>2@<7<AAFBFFFBFFFFF91?FFBFFB6::2-
@M05453:56:000000000-BLWTW:1:1101:8584:5216 1:N:0:15
ACTCCTACGGGAGGCAGCAGTAGGGAATCTTCCGCAATGGGCGAAAGCCTGACGGAGCAACGCCGCGTGAGTGATGAAGGGTTTCGGCTCGTAAAACTCTGTTATTAGGGAAGAACAAATGTGTAAGTAACTGTGCACGTCTTGACGGTACCTAATCAGAAAGCCACGGCTAACTACGTGCCAGCAGCCGCGGTAATACGTAGGTGGCAAGCGTTATCCGGAATTATTGGGCGTAAAGCGCGCGTAGGCGGTTTCTTAAGTCTGATGTGAAAGCCCACGGCTCAACCGTGGAGG
+
GGGGGGGGGGGGGGGGGGGGGGGGGGGGGGGGGGGGGGGGGGGGGGGGGCFFFGGGGGGGGGGGGGGGGGGGGGGGGGGGGGGGGGGGGGGGGGGGGGGGGGGGGFGGGGGGGGGFGCFFGDGGGGGGGGGFGGGDFGGFGGFGGGGGGFEFGGC@FFGGGGGDFFGGGGGGGGGGGEFGG>FGGGGFGDGGGGCGGGGGFCFGFGGGFGFGGGGE8:FGGCCGFFBFG=@FEGFG<AFDB>33735;@7:C1>A2<BFF?7-9<F>AAFA<9??),8<B>6?F?:13((313<
@M05453:56:000000000-BLWTW:1:1101:26636:5218 1:N:0:15
ACTCCTACGGGAGGCAGCAGTGGGGAATATTGCACAATGGGCGCAAGCCTGATGCAGCCATGCCGCGTGTATGAAGAAGGCCTTCGGGTTGTAAAGTACTTTCAGCGAGGAGGAAGGCATTAAGGTTAATAACCTTGGTGATTGACGTTACTCGCAGAAGAAGCACCGGCTAACTCCGTGCCAGCAGCCGCGGTAATACGGAGGGTGCAAGCGTTAATCGGAATTACTGGGCGTAAAGCGCACGCAGGCGGTTTGTTAAGTCAGATGTGAAATCCCCGGGCTCAACCTGGGAAC
+
GGGGGGGGGGGGGGGGGGGGFGGGGGGGGGGGGGGGGGGGGGGGGGGGGFGGGGGGGGGGGGGGGGGGGGGGGGGGGGGGGGGGGGGGGGGGGGGGGFGGGGGGGGGGGGGGGGGGGGGGGGGGFGGGEFGGGGGGGGGGFFGGGGGFGGEFFF7=FFG:FFFGGGGGGGGGGGGGGGGGGGGGGGC>FGGGGEGGGGFEEGGGGGGGGGGGGGGGGGGGGGDGFGFGGGFG>GDGCA4C>DFFFDBBBEE97)1,4@AFF74=26>>DFF<AFB@<@<:70:B??<:?????4
@M05453:56:000000000-BLWTW:1:1101:25595:5236 1:N:0:15
ACTCCTACGGGAGGCAGCAGTAGGGAATCTTCGGCAATGGGGGCAACCCTGACCGAGCAACGCCGCGTGAGTGAAGAAGGCTTTCGGATCGTAAAACTCTGTTGTTAGAGAAGAACGTTAAGTAGTGTGGAAAGTTACTTAAGTGACGGTATCTAACCAGAAAGGGCCGGCTAACTACTTGCCAGCAGCCGCGGTATTACGTAGGTCCCAAGCGTAGTCCGGATTTATTGGGCGTAAAGCGAGCGAGGGGGGTTTCTTAAGCCTGATGGAAAAGGCAGTGGCTCAACTATTGTG
+
GGGGGGGGGGGGGGGGGGGGG<EFGGGG,FGF@EGGGGGGGCGGGGFGGGGG<,+FFG+E@@CGGGGGG78FFGGFFGGG,BEFGGG:F@FGGGG95,BF<FG?885?CEF4FGG@F3A,+5:CF,:5,3E<==FF,FG9C,CC3<>F7++3@=,E,3@FGG>,,6*6@8:*>,25,4,2,?,,21,,=,4/=5*=*+5+C0+=CF+;:E61**9*/9F*>)9EEC7EDF?*))019(/*)8)()))8))077D04669***,9())5)7<A1)-81>@FB?(.<285,-)..)
@M05453:56:000000000-BLWTW:1:1101:10348:5249 1:N:0:15
ACTCCTACGGGAGGCAGCAGTGGGGAATATTGCACAATGGGCGCAAGCCTGATGCAGCCATGCCGCGTGTATGAAGAAGGCCTTCGGGTTGTAAAGTACTTTCAGCGAGGAGGAAGGCGTTGTGGTTAATAACCGCAGCGATTGACGTTACTCGCAGAAGAAGCACCGGCTAACTCCGTGCCAGCAGCCGCGGTAATACGGAGGGTGCAAGCGTTAATCGGAATTACTGGGCGTAAAGCGCACGCAGGCGGTTTGTTAAGTCAGATGTGAAATCCCCGGGCTCAACCTGGGAAC
+
GGGGGGGGGGGEGGGGGGGGGGGGGEGGGGGGGGGGGGGGGFGGGGGGGGC<FGFGGGGGGGGCGGGGGGGGCGFGGGGGGGGGGGGGGGGGGGGGGGGGGGGGGGGGGGGGGGGGGGGEGGGGGFFGGGGGGGGGEEEDGFGGGGGGGGGGCFGCFGGGGGGGGGGGDGGGFGGCFGGGGGGGGGGGGGGEEGGGGGGGEEGDCGEDE9EGGEGGC:CFGGGGFGFGG<FFFGF3C<FGDEFFFDDFFFF9(03?7FAFFGBFB?AFFFFFAF?4:@>B>48???FF018?0-
@M05453:56:000000000-BLWTW:1:1101:20663:5264 1:N:0:15
ACTCCTACGGGAGGCAGCAGTGGGGAATATTGGACAATGGGCGCAAGCCTGATCCAGCCATGCCGCGTGTGTGAAGAAGGCCTTTTGGTTGTAAAGCACTTTAAGCGAGGAGGAGGCTACTTGGATTAATACTCTAGGATAGTGGACGTTACTCGCAGAATAAGCACCGGCTAACTCTGTGCCAGCAGCCGCGGTAATACAGAGGGTGCGAGCGTTAATCGGATTTACTGGGCGTAAAGCGTGCGTAGGCGGCTTCTTAAGTCGGATGTGAAATCCCTGAGCTTAACTTAGGA
+
GGGGGGGGGGGGGGGGGGGGGGGGGGGGGGGGFGGGGGGGGGGGGGEGGGGGGGGGGGGGEGGGGGGGGGGGGGGGGGGGGGGGGGGGGGGGGGGGGGGGGGGGGGGGGGGGGGGGGGFGGFFGGGDGGGGGGGGGGGGDFFGGGFGE@FGGGFGGGGGGGFGGGGGGGGGGGGGGFGGGGGGGGGFGGGGGGE:C5ED7EF7EGGGGCEGGEG5CDF>FCCDC==?ECCFDFGD<D?FFEEFF><7@3?DGF>18A6AFFGFFF@?BFFA9<FD?7FFFF?ABAB<<43A?F
@M05453:56:000000000-BLWTW:1:1101:14228:5265 1:N:0:15
ACTCCTACGGGAGGCAGCAGTGGGGAATATTGCACAATGGGCGCAAGCCTGATGCAGCCATGCCGCGTGTATGAAGAAGGCCTTCGGGTTGTAAAGTACTTTCAGCGGGGAGGAAGGGGTTGTGGTTAATAGCCGCGGCCATTGACGTTACCCGCAGAAGAAGCACCGGCTAACTCCGTGCCAGCAGCCGCGGTAATACGGAGGGTGCAAGCGTTAATCGGAATTACTGGGCGGAAAGCGCACGCAGGCGGTCTGTCAAGTCGGATGTGAAATCCCCGGGCTCAACCCGGGAAC
+
GGGGGGGGGGGGGGGGGGGGGGGGGGGGGGGGGGGGGGGGGGGGGGGGGGGGGGGGGGGGGGGGGGGGGGGGGGGGGGGGGGGGGGGGGGGGGGGGGGGGGGGGGGGGGGGGGGGGGGGCFGGGGGGGGGGGGGGGGGGGGGGGGGGGGGGGGGGGGGGGGGGGGGGGDEGGGGFGGGGGGGGGGGGGGGGGGGGG+<@FGEEGGGEGGGGGGGGGGGGGGGGGFGFGGGFGF)55D?FGFEBFFGEEEEEGFFB>AFA48C?F0<>44?>A<FBFFFBF>(2<?BFF6>FF6-
@M05453:56:000000000-BLWTW:1:1101:4903:5318 1:N:0:15
ACTCCTACGGGAGGCAGCAGTGGGGAATATTGCACAATGGGCGCAAGCCTGATGCAGCCATGCCGCGTGTATGAAGAAGGCCTTCGGGTTGTAAAGTACTTTCAGCGGGGAGGAAGGGGTTGTGGTTAATAACCGCGGCAATGTACGTTTCTCGCAGAAGAAGCACCGACTAACTGCGAGCCAGCAGCCGCGGTAATACGGAGGGTGCAAGCGTTAATCGGACTTACTGGGCGTAAAGCGCACGTAGGTGGTCTGTTCGGTCGGATGTGAAATCCCCGGGCTCAACCCGTGACC
+
EFGGGEFGGGGEGGGGGGGGGGGGGDGEGGGGGGGGGFGGGGGGGGGFGGGGGGGGGG8FCEEGGGGFGG8?FGCFFCGGGGGGGGGGFGGGGGG,F?FGAFG95,+CFGGDGGGGC+@+++63@FGD9C@D9<@+F7B**,73@FCFC,:,,6><:C,>CFF<C8<C*8*=98B+<**=E8+*:*383:C55:**0+0:5*2/?2:<?993C71:*0*/9C):C*/+:65*795D<4=D@E>>.*)50/<D)/.6)*()0*-)()-,)14))/(/4@339--)),((-(-42)
@M05453:56:000000000-BLWTW:1:1101:19819:5415 1:N:0:15
ACTCCTACGGGAGGCAGCAGTGGGGAATATTGCACAATGGGCGCAAGCCTGATGCAGCCATGCCGCGTGTATGAAGAAGGCCTTCGGGTTGTAAAGTACTTTCAGCGAGGAGGAAGGCGTTGTGGTTAATAACCGCAGCGATTGACGTTACTCGCAGAAGAAGCACCGGCTAACTCCGTGCCAGCAGCCGCGGTAATACGGAGGGTGCAAGCGTTAATCGGAATTACTGGGCGTAAAGCGCACGCAGGCGGTTTGTTAAGGCAGATGTGAAATCCCCGGGCTCAACCCGGGAAC
+
GGGGGGGGGGGGGGGGGGGGGGGGGGGGGGGGGGGGGGGGGGGGGGGGGGGGGGGGGGGGGGGGGGGGGGGGGGGGGGGGGGGFGGGGGGGGGGGGGGGGGGGGGGGGGGGGGGGGGGGGGGGGGGGGGGGGGGGGGGGGGGGGGGGGGGGGFGGGGGGGGGGGGGGGGGGGGGGGGGGGGGGGGGGGGGGGGGGGGGGGG8CGGGGGGGGGGGGGGFFGGGG=EGF?DGFGFGEGGFFGFFEFEDEFFFFD>@??FFF4*0.>?FAABF<44*5@?FFFF9?FDFFFB;>B9,
@M05453:56:000000000-BLWTW:1:1101:10644:5420 1:N:0:15
ACTCCTACGGGAGGCAGCAGTGGGGAATATTGCACAATGGGCGCAAGCCTGATGCAGCCATGCCGCGTGTATGAAGAAGGCCTTCGGGTTGTAAAGTACTTTCAGCGAGGAGGAAGGCATTAAGGTTAATAACCTTAGTGATTGACGTTACTCGCAGAAGAAGCACCGGCTAACTCCGTGCCAGCAGCCGCGGTAATACGGAGGGTGCAAGCGTTAATCGGAATTACTGGGCGTAAAGCGCACGCAGGCGGTTTGTTAAGTCAGATGTGAAATCCCCGGGCTCAACCTGGGAAC
+
GGGGGGGGGGGGGGGGGGGGGGGGGGGGGGGGGGGGGGGGGGGGGGGGGGGGGGGGGGGGGGGGGGGGGGGGGGGGGGGGGGGGGGGGGGGGGGGGGGGGGGGGGGGGGGGGGGGGGGGGGGGGGGFGGGGGGGGGGGGGGGEFGGGGGGGGGGGGGGGGGGGGGGGGGGGGGGGGGGGGGGGGGGGGGGGGG?CEDGGGDEGGGGGGGGGGGEGGGGGGDGDFGGFGGGFFEGFGGBFGFFFFFGFDFFFDF3<FF4<FFC>FFFFFFFFFFF0?BEFFF>BFFFF>?FBF?4
@M05453:56:000000000-BLWTW:1:1101:8392:5444 1:N:0:15
ACTCCTACGGGAGGCAGCAGTGGGGAATATTGCACAATGGGCGCAAGCCTGATGCAGCCATGCCGCGTGTATGAAGAAGGCCTTCGGGTTGTAAAGTACTTTCAGCGGGGAGGAAGGTGATAAAGCGAATACCTTTATCAATTGACGTTACCCGCAGAAGAAGCACCGGCTAACTCCGTGCCAGCAGCCGCGGTAATACGGAGGGTGCAAGCGTTAATCGGAATTACTGGGCGTAAAGCGCACGCAGGCGGTCTGTTAAGGCAGATGTGAAATCCCCGGGCTCAACCCGGGAAC
+
GGGGGGGGGGGGGGGGGGGGGGGGGGGGGGGGGGGGGGGGGGGEGGGGGFGGGGGGGGGGFGGGGGGGDCFFGGGGGGGGGGGGGGGGGGGGGGGGEFGGGGGFAAFGGGGGGGGGGGGGC<DFFGEGGGGGGCCFGFGGEG@CCCE:FG7E@FGGGGGGGFCGGGGGGGGEFGCFGGGGGGGDFFG>BCEGG5EEFGGGC=EGGGGGDGFFGE<AFFGGGGGGGGFEFFF4>7)7<AFGFFFFFDEE3>D76)4<9F<F*535(0)..6):27268>BF9B6223<0911>6(
@M05453:56:000000000-BLWTW:1:1101:4313:5459 1:N:0:15
ACTCCTACGGGAGGCAGCAGTAGGGAATCTTCGGCAATGGACGAAAGTCTGACCGAGCAACGCCGCGTGAGTGAAGAAGGTTTTCGGATCGTAAAACTCTGTTGTTAGAGAAGAACAAGGACGTAAGTAACTGTACGTCCCCTGACGGTATCTAACCAGAAAGCCACGGCTAACTACGTGCCAGCATCCGCGGTAATACGTAGGTGGCAAGCGTTGTCCGGATTTATTGGGCGTAAAGCGAGCGCAGGCGGTTTCTTAAGTCTGATGTAAAAGGCAGTGGCTCAACCATTGGGT
+
GGDGGFGGGEGGEGEGEGGGGGGGGGGGEGGF?F7CFGGGGCFGGGEFGGFGGGGGG@E<F7FEGGGFGGGGGGGGGEGGGGGFDFEGCEGFFFGGGGFFGGGGGGCEDFGGGGEFGGFGGFF@FFFBFGFFFGGGGGG>CFDEGFGGGGFFFFGFCFGGGGF@EFGGCE>7DEGFFGG>EDGGGF,?EGGGGDEDFEGF<CE5F?=86C*:=EDG1+@9DD*/CF707>)9BGFGGAFG3370)))5>DD515<AA6>F@:<F44:AF?:AFFB>:)6??3>7,8<225>)1,
@M05453:56:000000000-BLWTW:1:1101:6763:5472 1:N:0:15
ACTCCTACGGGAGGCAGCAGTGGGGAATATTGCACAATGGGCGCAAGCCTGATGCAGCCATGCCGCGTGTATGAAGAAGGCCTTCGGGTTGTAAAGTACTTTCAGCGAGGAGGAAGGCGTTGTGGTTAATAACCGCAGCGATTGACGTTACTCGCAGAAGAAGCACCGGCTAACTCCGTGCCAGCAGCCGCGGTAATACGGAGGGTGCAAGCGTTAATCGGAATTACTGGGCGTAAAGCGCACGCAGGCGGTTTGTTAAGTCAGATGTGAAATCCCCTGGCTCAACCTGGGAAC
+
AFGGGFGCECCC7@7BFDFCEEGFCFCAECFGGGG<FF@A@CFEEECDFG?FGGA<@EFFF<<6FEFCFGFCFGGCCG,CC<C<FECC<4=FGEGGFFGGGFFFFFCF@7BECE8EEGGCFDEGGFGGGGGGFGGG>CF:=,8>FBCFFFGFGC@7F7DEFFFGFD7>CEEE74CGGEFFEFDGFFGGGGGDEGGG9BCGDDE58=EGG?FC*:955C7<DDDE+C?C>4<F@5>DF>FCE>B95)8:>DFD1):47@<F?74?4*-644<4AF>:2)7521,)40(,3120:3
@M05453:56:000000000-BLWTW:1:1101:13433:5505 1:N:0:15
ACTCCTACGGGAGGCAGCAGTGGGGAATATTGCACAATGGGCGCAAGCCTGATGCAGCCATGCCGCGTGTATGAAGAAGGCCTTCGGGTTGTAAAGTACTTTCAGCGGGGAGGAAGGTGATGAACTTAATACGTTCATCAATTGACGTTACCCGCAGAAGAAGCACCGGCTAACTCCGTGCCAGCAGCCGCGGTAATACGGAGGGTGCTAGCGTTAATCGGAATTACTGGGCGTAAAGAGTGCGCAGGCGGTTTCTTAAGTCTGATGTGAAAGCCCCCGGCCCAACCGGGGAGG
+
GGGGGGGGGGGGGGGGGGGGGGGGGGGGGGGGGGGGGGGGGGGFGEGGGGGGFGGGGGGG9FEGGGGGG?FFGGGGGGGGFGCF9<FGFGGGFGGGEEEEFGC?E<CEFGDFGEGGDAF<FGGGGGAFFFG>EFGGFF9FFG9BFGGCFGGGDEDGBFFGCGGGGFC<@1>7?,;EGCCF7CFFFFGG>CD=CCEC?BCC*=5C>C85+2:751**9CFGGGCF7CFGGG@F>)85>6@F@693@3@37DED9>:9AF26*:<FFF>AFF<B<F1F(075((((,(,47;>(34
@M05453:56:000000000-BLWTW:1:1101:22313:5507 1:N:0:15
ACTCCTACGGGAGGCAGCAGTAGGGAATCTTCCACAATGGACGAAAGTCTGATGGAGCAACGCCGCGTGAGTGAAGAAGGTTTTCGGATCGTAAAACTCTGTTGTTGGAGAAGAACGTATTTGATAGTAACTGATCAGGTAGTGACGGTATCCAACCAGAAAGCCACGGCTAACTACGTGCCAGCAGCCGCGGTAATACGTAGGTGGCAAGCGTTGTCCGGATTTATTGGGCGTAAAGCGAGCGCAGGCGGTTTCTTAAGTCTGATGTGAAAGCCTTCGGCCCAACCGAAGA
+
GGGGGGGGGGGGGGGGGGGGGGGGGGGGGGGGGGGGGGGGGGGGGGGGGGGGGGGGGGGGGGGGGGGGGGGGGGGGGGGGGGGGGGGGGGGGGGGGGGGGGGFGGGGGGGGGGGGGGGGGGGGGGGGGGGGGGGGGGGGDFGGGGGGGGGFGGGGGGGGGGGGGGGGGGGGGGGGGGGGGGGGGGGGGGGGGGGGGGGGGGGGGFGGGGGGGGGGGGGGGGDDC9;FGGGFG@<>GD2@D>@DBFDE>DFF)9DA2:FBFFGFFAFF9AFF>BFBFFF@>0(4:BBFB903?
@M05453:56:000000000-BLWTW:1:1101:18993:5523 1:N:0:15
ACTCCTACGGGAGGCAGCAGTGGGGAATATTGCACAATGGGCGCAAGCCTGATGCAGCCATGCCGCGTGTATGAAGAAGGCCTTCGGGTTGTAAAGTACTTTCAGCGAGGAGGAAGGCGTTGTGGTTAATAACCGCAGCGATTGACGTTACTCGCAGAAGAAGCACCGGCTAACTCCGTGCCAGCAGCCGCGGTAATACGGAGGGTGCAAGCGTTAATCGGAATTACTGGGCGTAAAGCGCACGCAGGCGGTTTGTTAAGTCAGATGTGAAATCCCCGGGCTCAACCTGGGAAC
+
GGGGGGGGGGGGGGGGGGGGGGGGGGGGGGGGGGGGGGGGGGGGGGGGGGGGGGGGGGGGGGGGGGGGGGGGGGGGGGGGGGGGGGGGGGGGGGGGGGGGGGGGGGGGGGGGGGGGGGGGGGGGGFGGGGGGGGGGGGGGGGGGGGGGGGGGGGGGGGGGGGGGGGGGGGGGGGGGGGGGGGGGGGGGGGGGGGGGGGGGGGGGGGGGGGGGGGGGGGGGDGGFGGFGGGFGFGBDGFFGFFFFFGFFFFFDB):?FFFFFGFFFFFFFFFFFFFFFFFEF>BFFFFFFFFFB4
@M05453:56:000000000-BLWTW:1:1101:16117:5534 1:N:0:15
ACTCCTACGGGAGGCAGCAGTGGGGAATATTGCACAATGGGCGCAAGCCTGATGCAGCCATGCCGCGTGTATGAAGAAGGCCTTCGGGTTGTAAAGTACTTTCAGCGGGGAGGAAGGGGTTGTGGTTAATAGCCGCGGCCATTGACGTTACCCGCAGAAGAAGCACCGGCTAACTCCGTGCCAGCAGCCGCGGTAATACGGAGGGTGCAAGCGTTAATCGGAATTACTGGGCGTAAAGCGCACGCAGGCGGTCTGTCAAGTCGGATGTGAAATCCCCGGGCTCAACCCGGGAAC
+
GGGGGGGGGGGGGGGGGGGGGGGGGGGGGGGGGGGGGGGGGGGGGGGGGGGGGGGGGGGGGGGGGGGGGGGGGGGGGGGGGGGGGGGGFGGGGGGGGGGGEFGGGGGGGGGGGDGGGGGBFGGGGGGGGGGGGGGGGGGGDCGGGGG<FGGGGEGGGGGGGGGGGGGGGGEGGGGGGGGGGGGFGGGGGGGGGGGGGGGGGEGGGGGGGGGFE:DEGGGGGGGGGGFFGFFGFCDCFAFD@DF;35@@FFFGFB?FFFAF=F?B6@>?A8<<A?8F?EFFF>??FF?BFFB>F:
@M05453:56:000000000-BLWTW:1:1101:15042:5551 1:N:0:15
ACTCCTACGGGAGGCAGCAGTGGGGAATATTGCACAATGGGCGCAAGCCTGATGCAGCCATGCCGCGTGTATGAAGAAGGCCTTCGGGTTGTAAAGTACTTTCAGCGGGGAGGAAGGTGATGAACTTAATACGTTCATCAATTGACGTTACCCGCAGAAGAAGCACCGGCTAACTCCGTGCCAGCAGCCGCGGTAATACGGAGGGTGCAAGCGTTAATCGGAATTACTGGGCGTAAAGCGCACGCAGGCGGTCTGTTAAGTCAGATGTGCAATCCCCGGGCCCAACCCGGGAAC
+
GGGFGGGGGEGGEEGGGGGGGGGGGGEGCAFGGGGFGFFGCFEGEEGGGGGGGGGFGGGFGGGGGGGGGGGFGFGGGGGFFGGGFGEG4FC@FGFFGGGAFFFGGGGGGDGGGGGGGGFGGGF?FFGGGGGGGGGGDCFCEFFFFFFEFGEGFGFGGGGGGGGGFGGGGGGGGGGGGGGGGCFGGFFGGDGGGGGGGGGGDGEEGGGGGGGGGGGGC:DFGGGFF7=FF4;<@C>CF)*1<@DBFCD:5@E135<DBFF=@F>?A=<A<*6)-9<?:>55((,4:BFF66960-
@M05453:56:000000000-BLWTW:1:1101:8169:5629 1:N:0:15
ACTCCTACGGGAGGCAGCAGTGGGGAATATTGCACAATGGGCGCAAGCCTGATGCAGCCATGCCGCGTGTATGAAGAAGGCCTTCGGGTTGTAAAGTACTTTCAGCGAGGAGGAAGGCGTTGTGGTTAATAACCGCAGCGATTGACGTTACTCGCAGAAGAAGCACCGGCTAACTCCGTGCCAGCAGCCGCGGTAATACGGAGGGTGCAAGCGTTAATCGGAATTACTGGGCGTAAAGCGCACGCAGGCGGTTTGTTAAGTCAGATGTGAAATCCCCGGGCTCAACCTGGGAAC
+
GGGGGGGGGGGGGGGGGGGGGGGGGGGGGGGGGGGGGGGGGGGGGGGGGGGGGGGGGGGGGGGGGGGGGGGGGGGGGGGGGGGGGGGGGGGGGGGGGGGGGGGGGGGGGGEGGGGGGGGGFGGGGGGGGGGGGGGGGGGGEGGGGGGGGGGGGGGGGGGGGGGGGGGGGGGGGGGGGGCGGGGGGGGGGGGCEGGEFGGGGGGGGGGGGGGGGGGGGGGFGGGGGGFGGGFGFGFGGFFGFDFFFGFBFFFC9DFBFFFFFGAFDFFFFFFFFB0??FFFB(4?D<?BFFFFF1
@M05453:56:000000000-BLWTW:1:1101:22058:5635 1:N:0:15
ACTCCTACGGGAGGCAGCAGTAGGGAATCTTCCGCAATGGGCGAAAGCCTGACGGAGCAACGCCGCGTGAGTGATGAAGGGTTTCGGCTCGTAAAACTCTGTTATTAGGGAAGAACAAATGTGTAAGTAACTGTGCACGTCTTGACGGTACCTAATCAGAAAGCCACGGCTAACTACGTGCCAGCAGCCGCGGTAATACGTAGGTGGCAAGCGTTATCCGGAATTATTGGGCGTAAAGCGCGCGTAGGCGGTTTCTTAAGTCTGATGTGAAAGCTCACGGCTCAACCGTGGAGG
+
GGGGGGGGGGGGGGGGGGGGGGGGGGGGGGGGGGGGGGGGFGGGGGGGGGGGGGGGGGGGFGGGGGGGGGGGGGGGGGGGGGGGGGFGFGGGGGGGGGGGGGGGGFGGGFFGDGGGGGGGGGGGFFFEGDGFGGCDFEGFDFGGGGGGGGGFGGFFGBFGGGGFGCGGGG@CGGGGGGGGGGGGGFGGGG5CGGGGGGEF??CEGGGGGGGGGGGGFGGGGDGDFGFF>=)/7CEGF<=9@DFF@GFFFFFCB)6)679FFD6B9=<BF*6<>F)??F:D>(1<><?9?B93:F
@M05453:56:000000000-BLWTW:1:1101:19764:5650 1:N:0:15
ACTCCTACGGGAGGCAGCAGTGGGGAATATTGCACAATGGGCGCAAGCCTGATGCAGCCATGCCGCGTGTATGAAGAAGGCCTTCGGGTTGTAAAGTACTTTCAGCGAGGAGGAAGGCGTTGTGGTTAATAACCGCAGCGATTGACGTTACTCGCAGAAGAAGCACCGGCTAACTCCGTGCCAGCAGCCGCGGTAATACGGAGGGTGCAAGCGTTAATCGGAATTACTGGGCGTAAAGCGCACGCAGGCGGTTTGTTAAGTCAGATGTGAAATCCCCGGGCTCAACCTGGGAAC
+
GGGGGGGGGGGGGGGGGGGGGGGGGGGGGGGGGGGGGGGGGGGGGGGGGGGGGGGGGGGGGGGGGGGGGGGGGGGGGGGGGGGGGGGGGGGGGGGGGGGGGGGGGGGGGGGGGGGGGGGGGGGGGGGGGGGGGGGGGGGGGGGGGGGGGGGGGGGGGGGGGGGGGGGDGGGGGGGGGGGGGGGGGGGGGGGGGGGGGGGGGGGGGGGGGGGGGGGGGGGGGGGGFGFGGGFGFGFGGFFGFFFFFG@DFFFDFFF??F<=FGBFFFDFBFFFFFFF?DEDF01?BFFFFB:BB3
@M05453:56:000000000-BLWTW:1:1101:13458:5655 1:N:0:15
ACTCCTACGGGAGGCAGCAGTAGGGAATCTTCGGCAATGGGGGCAACCCTGACCGAGCAACGCCGCGTGAGTGAAGAAGGTTTTCGGATCGTAAAACTCTGTTGTTAGAGAAGAACGTTAAGTAGAGTGGAAAGTTACTTAAGTGACGGTATCTAACCAGAAAGGGACGGCTAACTACGTGCCAGCAGCCGCGGTAATACGTAGGTCCCAAGCGTTGTCCGGATTTATTGGGCGTAAAGCGAGCGCAGGTGGTGTCTTAAGTCTGATGTAAAAGGCAGTGGCTCAACCATTGTG
+
GGGGGGGGGGGGGGGGGGGGGGGGGGGGGGGGGCGGGGGGGCGGGGGGGGGGFFGGGGGGGGGGGGGGGGGGGGGGGGGGFGGGGGGGGGGGGGGGGGGGGGGGGFGGFGGGGGGGGBFGGGGFGEGGFFCEFFFADFGBFDFGGCFFFFGGGGGGGEEFGGGGGDFGGD7:EGFEC,8EGGGFDGFDGFEEGGEGGC7@EECFC+9CGGG47CDE39:D>DDEG=?FGGFGFC.7DB?*075(0/5@:>FC?)4:A?<=FC)*)9):<6<A<?,7<D4@((.4?2::<?2)65
@M05453:56:000000000-BLWTW:1:1101:6099:5665 1:N:0:15
ACTCCTACGGGAGGCAGCAGTGGGGAATATTGCACAATGGGCGCAAGCCTGATGCAGCCATGCCGCGTGTATGAAGAAGGCCTTCGGGTTGTAAAGTACTTTCAGCGGGGAGGAAGGTGATAAAGCGAATACCTTTATCAATTGACGTTACCCGCAGAAGAAGCACCGGCTAACTCCGTGCCAGCAGCCGCGGTAAGACGGAGGGTGCAAGCGTTAATCGGAATTACTGGGCGTAAAGCGCACGCAGGCGGTTTGTTAAGTCAGATTTGAAATCCCCGGGCTCAACCTGGGAAC
+
GGGGGGGGGGGGGGGGGGGGGGGGDGGGGGGGGGGGGGGGGGGGGGGGGGGGGGGGGGFGGGGGGGGFGGFGGGGGGGGGGGGGGG>CGGGGGGGGGGGG<FGGFGGDGGGGGGGG@F=9FCFFFFGGEFFGFGFGGGFGGCACFGG@GGFGGEC7FFGCGGGGGGGGGG7CGGFFGEF>EGGGFFCF>EEGCCE>+++/:8E5EGGDF7CFC:<5CGGGDDDFGGFGGC5<;)5C54FGB>3,5>B>>>)14.4?B469FGFF>4).6=22./8)8:35(((),8:(4<<744
@M05453:56:000000000-BLWTW:1:1101:6837:5674 1:N:0:15
ACTCCTACGGGAGGCAGCAGTGGGGAATATTGCACAATGGGCGCAAGCCTGATGCAGCCATGCCGCGTGTATGAAGAAGGCCTTCGGGTTGTAAAGTACTTTCAGCGGGGAGGAAGGTGATAAAGCGAATACCTTTATCAATTGACGTTACCCGCAGAAGAAGCACCGGCTAACTCCGTGCCAGCAGCCGCGGTAATACGGAGGGTGCAAGCGTTAATCGGAATTACTGGGCGTAAAGCGCACGCAGGCGGTTTGTTAAGTCAGATGTGAAATCCCCGGGCTCAACCTGGGAAC
+
GGGGGGGGGGGGGGGGGGGGGGGGGDGGGGGGGGGGGGGGGGGGGGGGGGGGGGGGGGGGGGGGGGGFFGGGGGGGGGGGGGGAFGGGGGGGGGGGGGGGGGGGGGGGGGFGGGGGGGGFGGGGGGGGGGGGGGGGGGGGGGGGFGGGGGGGGGGGGGGGGGGGGGGGGGGGGGGGGGGGGGGGGGGGGGGGGGGGFCGGGDEGEGGGGGFFGGGGGFGGGGCGGGFGGGFGFGFG3>FGFFFFEGE>@EF7;BFFFFBFFFFF28ADAFBBFFFF:>BB>9:D?0:???BFF2
@M05453:56:000000000-BLWTW:1:1101:6162:5679 1:N:0:15
ACTCCTACGGGAGGCAGCAGTAGGGAATCTTCGGCAATGGGGGCAACCCTGACCGAGCAACGCCGCGTGAGTGAAGAAGGTTTTCGGATCGTAAAACTCTGTTGTTAGAGAAGAACGTTAAGTAGAGTGGAAAATTACTTAAGTGACGGTATCTAACCAGAAAGGGACGGCTAACTACGTGCCAGCAGCCGCGGTAATACGTAGGTCCCAAGCGTTGTCCGGATTTATTGGGCGTAAAGCGAGCGCAGGTGGTTTCTTAAGTCTGATGTAAAAGGCAGTGGCTCAACCATTGTG
+
GGGGGGGGGGGGGGGGGGGGGGGGGGGGGGGGGGGGGGGGGGGGGGGGGGGGGGGGGGGGGGGGGGGGGGGGGGGGGGGGGGGGGGGGGDGGGGGGGGGGGGGGGGGGGGGGGGGGGGGGGGGGGGGGGGGFGGGGGGGGGGGGGGGGGGGGGGGGGGGGGGGGGGGGDGGGGGGGGGGGGGGGGGGGGGGGGGGGGGGGGGGGGGGGGGGGGGGGGGGGGGG5EFFFGGFGFG@DGFFGFEFFFGEFEFFCBFFFBFF?FGFFFFFFFFBFFFFFFFFFFFFFFFFFFFB>A2
@M05453:56:000000000-BLWTW:1:1101:11531:5696 1:N:0:15
ACTCCTACGGGAGGCAGCAGTGGGGAATATTGCACAATGGGCGCAAGCCTGATGCAGCCATGCCGCGTGTATGAAGAAGGCCTTCGGGTTGTAAAGTACTTTCAGCGAGGAGGAAGGCATTAAGGTTAATAACCTTGGTGATTGACGTTACTCGCAGAAGAAGCACCGGCTAACTCCGTGCCAGCAGCCGCGGTAATACGGAGGGTGCAAGCGTTAATCGGAATTACTGGGCGTAAAGCGCACGCAGGCGGTTTGTTAAGTCAGATGTGAAATCCCCGGGCTCAACCCGGGAAC
+
FGGGGFG9FFFCCCEDECCEF@CFCCFFE@FGGFDGGCFFFCFGGGEEGEGFFFGFF8FFC@FGGC@CFGF?C<FDF<EFGGFGEFGGGGGCGGGGFGFF??FFFFGGDFCCFGGGGCF?<FGEGCGGGGGC@,,AFGG+>FFF?FGGCGGGGGGGGGGGGGGGGGEGGGGGGGGGGGGGGGGGGGGGGGGGGGGEGFGGGGGGGGGDCGGGGEGGGGFGGCGGGGFGGGFGFDFDGBFGFEFFFGFFFFF5>@B?FFBFFFAFFFFFFFFAFF?FBF3BFFF?BF719BFFB-
@M05453:56:000000000-BLWTW:1:1101:23188:5707 1:N:0:15
ACTCCTACGGGAGGCAGCAGTGGGGAATATTGCACAATGGGCGCAAGCCTGATGCAGCCATGCCGCGTGTATGAAGAAGGCCTTCGGGTTGTAAAGTACTTTCAGCGGGGAGGAAGGTGATAAAGCGAATACCTTTATCAATTGACGTTACCCGCAGAAGAAGCACCGGCTAACTCCGTGCCAGCAGCCGCGGTAATACGGAGGGTGCAAGCGTTAATCGGAATTACTGGGCGTAAAGCGCACGCAGGCGGTCTGTTAAGTCAGATGTGAAATCCCCGGGCTCAACCCGGGAAC
+
GGGGGGGGGGGGGGGGGGGGGGGGGGGGGGGGGGGGGGGGGGGGGGGGGGGGGGGGGGGGGGGGGGGGGGGGGGGGGGGFG<FGGGGE<FGGGGGGFFFGDGGGGGCEEGCEECFFGGEDFGGGGGGDCFGFGGFGGGCAFEFFFGGGFFGFFGE:C@FGGGGGGGFCGGGGGFCF8B=;EGEGGGGGGGGGGGE5EGCEECEEGEGGCCCC=EDCC>FGGGGGFGF77<>G51<>FDF<@EFFEGFE@FE<>FFFFFBB=D<FA?D:AF9<AFFFBED@;9:27?:?>94;>-
@M05453:56:000000000-BLWTW:1:1101:6424:5708 1:N:0:15
ACTCCTACGGGAGGCAGCAGTAGGGAATCTTCCACAATGGACGAAAGTCTGATGGAGCAACGCCGCGTGAGTGAAGAAGGTTTTCGGATCGTAAAACTCTGTTGTTGGAGAAGAACGTATTTGATAGTAACTGATCAGGTAGTGACGGTATCCACCCAGAAAGCCACGGCTAACTACGTGCCAGCAGCCGCGGTAATACGTAGGTGGCAAGCGTTGTCCGGATTTATTGGGCGTAAAGCGAGCGCAGGCGGTTTCTTAAGTCTGATGTGAAAGCCTTCGGCTCAACCGAAGA
+
GGGGGGGGGGGGGGGGGGGGGGGGGGGGGGGGGGGGGGGGGGGGGEGGGGGFGGGGGGGGGGGGGGGFGGGGGGGGGGGGGDEFFGGGGGGFGGFGG@FEFGGGGGGGGGGGGGGGGG@FGGGGGFFGGFGGFGGGGGGFGGGGFGGGEFFGGGGGGGGGGDGGDFGGEEGGGGGGGEGCFGGGGGGGGGGGGGDGFGGFGGGGFFFCCFGFGGDGGGGG3CDG6@FGGGFGE5>GGFFGFFE;>DFFFFB76>BDFFFFFGFFFFA94?AAA??FFFFF;6?F?FFFF09<
@M05453:56:000000000-BLWTW:1:1101:26539:5712 1:N:0:15
ACTCCTACGGGAGGCAGCAGTAGGGAATCTTCGGCAATGGACGAAAGTCTGACCGAGCAACGCCGCGTGAGTGAAGAAGGTTTTCGGATCGTAAAACTCTGTTGTTAGAGAAGAACAAGGACGTAAGTAACTGTACGTCCCCTGACGGTATCTAACCAGAAAGCCACGGCTAACTACGTGCCAGCAGCCGCGGTAATACGTAGGTGGCAAGCGTTGTCCGGATTTATTGGGCGTAAAGCGAGCGCAGGCGGTTTCTTAAGTCTGATGTGAAAGTCCCCGGCTCAACCGGGGAGG
+
GGGGGGGGGGGDGGGGGCGGGGGGGGGFGFGGC7FCEGGGGAGCFG@FGFGGGGCEGDGGGGGEGGGGGDGFEGGGGGGG<AF<AFEDEGGFGFGGGGGFDGGGGGGGGFCF8FGCFGGFGEFGGGGFGFFGGGGDFGGGGFGG8=C<FFGGGGGGGGGGGGFGGGFFGGDE@BFFEEF6CGGECF6FG5/:/=CCGFGF=95EFGGFE6:5575CCD7<G5/:+;@?CFFC>C>DGBFG:DEFDG557:>),)6<A4<==G<667A4<7:9A*.97:D:((-)4?(36;F(44
@M05453:56:000000000-BLWTW:1:1101:13576:5726 1:N:0:15
ACTCCTACGGGAGGCAGCAGTGGGGAATATTGCACAATGGGCGCAAGCCTGATGCAGCCATGCCGCGTGTATGAAGAAGGCCTTCGGGTTGTAAAGTACTTTCAGCGAGGAGGAAGGCATTAAGGTTAATAACCTTGGTGATTGACGTTACTCGCAGAAGAAGCACCGGCTAACTCCGTGCCAGCAGCCGCGGTCATACGGAGGGTGCAAGCGTTAATCGGAATTACTGGGCGTAAAGCGCACGCAGGCGGTTTGTTAAGTCAGATGTGAAATCCCCGGGCTTAACCTGGGAAC
+
GGFE@FGFGC7FGGDF,C@FCFGGGGGDGGGDFEEGFFFGF@FCFGGGGGGDGCFAAFEEGGGGEGEGGFCEFGGGG=FG8FFGGGCCGGCFFGCFFF@A,@?F9<+CGGGEF:=BFF8=EE<?A5A?FGG<DF9CEGCFGG9=AABC@DGGCEFBF7:DB>FF78,FCDGC@FGCCC*>*>>D>8<,,:57CE*=79+=C:C=C=88EE?8EGGGGFGC<D3C+?*029<<@G>71:4>>D)9DDEE3>:)(8<??*:@FG<?2@A2)1.65F?6:>5860(5<<A24??03-
@M05453:56:000000000-BLWTW:1:1101:15176:5779 1:N:0:15
ACTCCTACGGGAGGCAGCAGTGGGGAATATTGCACAATGGGCGCAAGCCTGATGCAGCCATGCCGCGTGTATGAAGAAGGCCTTCGGGTTGTAAAGTACTTTCAGCGGGGAGGAAGGTGATAAAGCGAATACCTTTATCAATTGACGTTACCCGCAGAAGAAGCACCGGCTAACTCCGTGCCAGCAGCCGCGGTAATACGGAGGGTGCAAGCGTTAATCGGAATTACTGGGCGTAAAGCGCACGCAGGCGGTCTGTTAAGTCAGATGTGAAATCCCCGGGCTCAACCCGGGAAC
+
GGGGGGGGGGGGGGGGGGGGGGGGGGGGGGGGGGGGGGGGGGGGGGGGGGGGGGGGGGGGGGGGGGGGGGGGGGGGGGGGGGGGGGGGGGGGGGGGGGGGGGGGGGGGGGGGGGGGGGGDFFGGGGGGGGGGGGGGGGGGGGFGGGGGGGGGGGGGEEGGGGGGGGGGGGGGGGGGGGGGGGGGGGGGGGGGGGGEFGGGGDGGGGGGGGFGGDD5FGGGGGGFGGFGGGFGFDEGGFFGF@>9EDEFFFFGFF?AFFBFFGFF24<DFFFF<FFFFFFFF(4??BF:9B>B7-
@M05453:56:000000000-BLWTW:1:1101:20660:5792 1:N:0:15
ACTCCTACGGGAGGCAGCAGTGGGGAATATTGCACAATGGGCGCAAGCCTGATGCAGCCATGCCGCGTGTATGAAGAAGGCCTTCGGGTTGTAAAGTACTTTCAGCGGGGAGGAAGGGGTTGCGGTTAATAACCGCGGCCATTGACGTTACCCGCAGAAGAAGCACCGGCTAACTCCGTGCCAGCAGCCGCGGTAATACGGAGGGTGCAAGCGTTAATCGGAATTACTGGGCGTAAAGCGCACGCAGGCGGTCTGTCAAGTCGGATGTGAAATCCCCGGGCTCAACCCGGGAAC
+
GGGGGGGGGGGGGGGGGGGGGGGGGGGGGGGGGGGGGGGGGGGGGGGGGGGGGGGGGGGGGGGGGGGGGGGGGGGGGGGGGGGEGGGGGGGGGGGGGGGGGGGGGGGGGGGGGGGGGGGGGGGGGGGGGGGGGGGGGGGGGGGGGGGGGGGGGGGGGGGGGGGGGGGGGGGGGGGGGGGGGGGGGGGGGGDGGGGGGGGGGDGGGGGGGGGGGCDGCFGGGGGGFGFFGFFGFGEGGFFGFFFFFGD3@EFC>DFF>6AFFGBDB:9:AFABA?>;<>B:>6:???<?FB99B8
@M05453:56:000000000-BLWTW:1:1101:20594:5834 1:N:0:15
ACTCCTACGGGAGGCAGCAGTAGGGAATCTTCCACAATGGACGAAAGTCTGATGGAGCAACGCCGCGTGAGTGAAGAAGGTTTTCGGATCGTAAAACTCTGTTGTTGGAGAAGAACGTATTTGATAGTAACTTATCAGGAAGTGACGGTATCCAACCAGAAAGACACTGCTAACTACGTGCCAGCAGCCGCGGTAATACGTAGGTGGCAAGCGTTGTCCGGATGAATTGGGCGTAAAGCGAGCGCAGGCGGTTTCTTAAGTCTGATGTGAAAGCCTTCGGCCAAACCGAAGA
+
GGGAFFE<@@@-::C@FCEFFFGGGGFCCAF<<FCF8CFF<CFG+FEED@F@F9EECCGGFGGFG>@@FFCFADEG<=E<E<,CFGGGGC:4=B=ED8,5,<E,,:AE,=FF<BF<C?=<B,5C?<F,8A,55A,A?FD,3>BA,EC:FFEFFG88FCF8B=F3>BF,@FD;;DCA8+8@FFAF5DG65@EGD9**4,,:,AFCC9*60<*5>C*=*;FGGD8*+;AG4<A5)7)1>6@)7)73>35)>:>)2).6<*)9F*69</6))/6<477:8*7),,1881?;>6>B
@M05453:56:000000000-BLWTW:1:1101:7319:5871 1:N:0:15
ACTCCTACGGGAGGCAGCAGTGGGGAATATTGCACAATGGGCGCAAGCCTGATGCAGCCATGCCGCGTGTATGAAGAAGGCCTTCGGGTTGTAAAGTACTTTCAGCGGGGAGGAAGGTGAGTGGTTTAATACGCCATTCAATTGACGTTACCCGCAGAAGAAGCACCGGCTAACTCCGTGCCAGCAGCCGCGGTAATACGGAGGGTGCAAGCGTTAATCGGAATTACTGGGCGTAAAGCGCACGCAGGCGGTCTGTTAAGTCAGATGTGAAATCCCCGGGCTCAACCCGGGAAC
+
GGGGGFFGGGGGGGGGGGGG<EGFGGGGGGGGGFGGGGGG@FEGFGGGGGGGEFGGGFGGGGGGGGGGGGGGGFFGGGGGFGF<FCEGGCCCCEFGGFGGFCFFDGGGGGGGGGGGGAFGGDFFBDFGFGGFFEEGGGGFFGGGGGE@FFFGGGGGGGGGGGGGEGFEGGGGGGGGGGGFGGGGGGGGG5EGGGGGGGGGGEGGEEGDFFGGGGGGGGGGGGGFGGFGGDFFFGFCFFFG3@E>DGEBEFF79D<AFF279C>FBFBAF?DAFF74:EFF>>1??BFFFF;>B4
@M05453:56:000000000-BLWTW:1:1101:14829:5917 1:N:0:15
ACTCCTACGGGAGGCAGCAGTGGGGAATATTGGACAATGGGCGCAAGCCTGATCCAGCCATGCCGCGTGAGTGATGAAGGCCCTAGGGTTGTAAAGCTCTTTCACCGGTGAAGATAATGACGGTAACCGGAGAAGAAGCCCCGGCTAACTTCGTGCCAGCAGCCGCGGTAATACGAAGGGGGCTAGCGTTGTTCGGATTTACTGGGCGTAAAGCGCACGTAGGCGGACTTTTAAGTCAGGGGTGAAATCCCGGGGCTCAACCCCGGAACTGCCTTTGATACTGGAAGTCTTG
+
GGGGGGGGGGGGGGGGGGGGGGGGGGGGGGGGGGGGGGGGGGGGGGGGGGGGGGGGGGGGGGGGGGGGGGGGGGGGGGGGGGGGGGGGFGGGGGGGGGGGGGGGGGGGGCGGGGGGGGGGGGGGGGFGGGGGGGGGGGGFGGGGGGGGGGGGGGGGGGGGGGGGGGGGGGGGGGGDGGGGGGGGGGGGGGGGGGGGGGGGGGGGGFGGGGGFFGGGGGGGGGDCGG@GGGFGFFFGF<FGFDFBFGFFFFFGFDFFFFFFFGBBBDFFFFB>F?D?>7FFFAFBBBFFDFFF
@M05453:56:000000000-BLWTW:1:1101:12780:5917 1:N:0:15
ACTCCTACGGGAGGCAGCAGTGGGGAATATTGCACAATGGGCGCAAGCCTGATGCAGCCATGCCGCGTGTATGAAGAAGGCCTTCGGGTTGTAAAGTACTTTCAGCGGGGAGGAAGGTGAGTGGTTTAATACGCCATTCAATTGACGTTACCCGCAGAAGAAGCACCGGCTAACTCCGTGCCAGCAGCCGCGGTAATACGGAGGGTGCAAGCGTTAATCGGAATTACTGGGCGTAAAGCGCACGCAGGCGGTCTGTTAAGTCAGATGTGAAATCCCCGGGCTCAACCCGGGAAC
+
GGGGGGGGGGGGGGGGGGGGGFGGGGGGGGGGGGGGGGGGGGGGGGGGGGGGGGGGGGGGGGGGGGGFGGGGGGGGGGGGGGGGGGGGGGGGGGGGGGGGGGGGGGGGGGGGGGGGGFGGFGGGFGGGGGGGGGGGGGGGGFDCGGGFGGGGGGGDGGGFFGGFGGGGDGGGGGGGGGGGG8EGGGGFGEGGG>EGGGGGGGGGGEGGGGGGGGDGGGGGGGGGGGFGGGFGFGFDFFFGFBFFFDEFFFFGBBBFFFFFFGF?BFFFAFFFBFFFBFFF012<3?FBF0702-
@M05453:56:000000000-BLWTW:1:1101:23348:6029 1:N:0:15
ACTCCTACGGGAGGCAGCAGTGGGGAATATTGCACAATGGGCGCAAGCCTGATGCAGCCATGCCGCGTGTATGAAGAAGGCCTTCGGGTTGTAAAGTACTTTCAGCGGGGAGGAAGGTGATAAAGCGAATACCTTTATCAATTGACGTTACCCGCAGAAGAAGCACCGGCTAACTCCGTGCCAGCAGCCGCGGTAATACGGAGGGTGCAAGCGTTAATCGGAATTACTGGGCGTAAATCGCACGCAGGCGGGCTGTTAAGTCAGATGTGAAATCCCCGGGCTCAACCCGGGAAC
+
GGGGGGCFGGGEGGGGGGGGGGGGGGGGGGG<FGGGGGGGGFGGGGGGGGGCCFGGGG8FFGGGGGGGGGGGGGGGGGGGFFGGGGGGGDGGGGGGGGGGGGGDFFGGDGEGGGG8FFGEFFGGGGGFECFDDDFADFGG9CFGFGEE73CCG*>FEEGGGGFGGCCFEGGGGGGGGGGFEG9BFGGGGGGGGGGGGGCGGCGGGGDCCCF9>7DE3:C<DDDGGGFGDDFFBDDDF)*9<@B9F:BEE:3)3@??59:FFGB7474457<>2*,91;>F618>FF<81(202-
@M05453:56:000000000-BLWTW:1:1101:27682:6033 1:N:0:15
ACTCCTACGGGAGGCAGCAGTGGGGAATATTGCACAATGGGCGCAAGCCTGATGCAGCCATTCCGCGTGTATGAAGAAGGCCTTCGGGTTGTAAAGTACTTTCAGCGAGGAGGAAGGCATTAAGGTTAATAACCTTAGTGATTGACGTTACTCGCAGAAGAAGCACCGGCTAACTCCGAGCCAGCAGCCGCGGTAATACGGAGGGTTCAAGCGTTAATCGGAATTACTGGGCGTAAAGCGCACGCAGGCGGGTGGTTAAGTCAGATGTGAAATCCCCGGGCTCAACCTGGGAAC
+
@FGGGG<-BEC@:@C;6@F8F,,F7FFEGF6,,CFFGFE@FFC>@FEGG,,6,@FFFFCEF,C@@@+@FGGGGEF9FFE8<==F,4F+C,+89<F9FED,E<FG,5CFF7:FFF,<C?FFGGGGGEFDCFCA,?DF9F5<=FD;AFG7FF:==BCE=+8=FFFG8B<>+@*@DFF9DE*:C*?>:DFFFGC=ECEG9BE:58CCC:*;?9FDCE<EF777*1/*<CB?C*<5)957D9655>)25C555@3)-)-3<@4FFC486F2<<44<<44)487:1(4)5:0:B?((.-
@M05453:56:000000000-BLWTW:1:1101:21767:6189 1:N:0:15
ACTCCTACGGGAGGCAGCAGTGGGGAATATTGCACAATGGGCGCAAGCCTGATGCAGCCATGCCGCGTGTATGAAGAAGGCCTTCGGGTTGTAAAGTACTTTCAGCGAGGAGGAAGGCATTAAGGTTAATAACCTTAGTGATTGACGTTACTCGCAGAAGAAGCACCGGCTAACTCCGTGCCAGCAGCCGCGGTAATACGGAGGGTGCAAGCGTTAATCGGAATTACTGGGCGTAAAGCGCACGCAGGCGGTTTGTTAAGTCAGATGTGAAATCCCCGGGCTCAACCTGGGAAC
+
GGGGGGGGGGGGGGGGGGGGGGGGGGGGGGGGGGGGGGGGGGGGGGGGGGGGGGGGGGGGGGGGGGGGGGGGGGGGGGGGGGGGGGGGGGGGGGGGGGGGGGGGGGGGGGGGGGGGGGGGGGGGGGGGGGGGGGGGGGGGGGGGGGGGGGGGGGGGGGGGGGGGGGGGGGGGGGGGGGGGGGGGGGGGGGGGGGGGGGGGGGGGGGGGGGGGGGGGGGFGGGGGGGFGGC>FBGEDGFFGFFFFFGFFFFFD9DFFFFF=*:<FFFFAFFDFFFFFFDD:>BBFFFFB?<0:?,
@M05453:56:000000000-BLWTW:1:1101:11629:6222 1:N:0:15
ACTCCTACGGGAGGCAGCAGTGGGGAATATTGCACAATGGGCGCAAGCCTGATGCAGCCATGCCGCGTGTATGAAGAAGGCCTTCGGGTTGTAAAGTACTTTCAGCGAGGAGGAAGGCATTAAGGTTAATAACCTTGGTGATTGACGTTACTCGCAGAAGAAGCACCGGCTAACTCCGTGCCAGCAGCCGCGGTAATACGGAGGGTGCAAGCGTTAATCGGAATTACTGGGCGTAAAGCGCACGCAGGCGGTCTGTTAAGTCAGATGTGAAATCCCCGGGCTCAACCCGGGAAC
+
GGGGGGGGGGGEGGGGGGGGGGGGGGGGGGGGGGGGGGGGGGGGGGGGGGGGGGGGGGGGGGGGGGGGGGGGGGGGGGGGGGGGGGGGGGGGGGGGGGGGGGGGGGGGGGGGGGGGGGGGGGGGGGGGGGGGGGGGGGGGGGGGGGGGGGGGGGGGGGGGGGGGGGGGGGGGGGGGGGGGGGGGGGGGGGGGGGGDGGGGGGGGGGGGGGGGGGGGGGGGGGGGGGFGGGFGFGECFA?GFFFFFGFFFFDGFFF4>FBFFGFFAFFFFFFFFF:FBFFFFFFFFFFFFFF>9(
@M05453:56:000000000-BLWTW:1:1101:18876:6240 1:N:0:15
ACTCCTACGGGAGGCAGCAGTGGGGAATATTGCACAATGGGCGCAAGCCTGATGCAGCCATGCCGCGTGTGCGAAGAAGGCCTTCGGGTTGTAAAGCACTTTCAGCGAGGAGGAAGGTGGTGAACTTAATACGTTCATCAATTGACGTTACTCGCAGAAGAAGCACCGGCTAACTCCGTGCCAGCAGCCGCGGTAATACGGAGGGTGCAAGCGTTAATCGGAATTACTGGGCGTAAAGCGCACGCAGGCGGTTTGTTAAGTCAGATGTGAAATCCCCGGGCTCAACCTGGGAAC
+
GGGGGGGGGGGGGGGGGGGGGGGGEEEEEGGGGGGGGGGGGDGDGGGFGGGGGGGGGGFGGGGGGGGGGFGGGGGGGFGGGGGGGGGGFFGGGGGGGGGGFEGGGGGGGGGGGFGGGGGGGGGGFFFGGGFG<FFFGGGGGGGGFFEEGFFGGEGGGEGFGGGGGGCCEEGGGG?C?CFGGGGGGGGGGEGDGGGGGGGGGCGEGG=DFCFCC:DGGGGGGGGGCGFGGF@GEGE7FAFGFFFFFG>>EBEC(73:?7<FFGFFFFFAFFFFF48?05<BF6?DFF???F??04
@M05453:56:000000000-BLWTW:1:1101:27331:6245 1:N:0:15
ACTCCTACGGGAGGCAGCAGTAGGGAATCTTCGGCAATGGGGGCAACCCTGACCGAGCAACGCCGCGTGAGTGAAGAAGGTTTTCGGATCGTAAAACTCTGTTGTTAGAGAAGAACGTTAAGTAGAGTGGAAAGTTACTTAAGTGACGGTATCTAACCAGAAAGGGACGGCTAACTACGTGCCAGCAGCCGCGGTAATACGTAGGTCCCAAGCGTTGTCCGGATTTATTGGGCGTAAAGCGAGCGCAGGCGGTTTCTTAAGTCTGATGTGAAAGCCTTCGGCTCAACCGAAGA
+
GGGFGGGGGDGEGGGGGFGGFGGGGGGGGGGGGGGGGGGGGGGGGGG8FFEGGCF@EEG@FGGBFDEFB=FFGGGCGFGCAFFGFGG:FGGGF<BFGGGGGGGGGGFGFGGGGGGGGGGFGGGGGGG,FGGGD3>FFDFDFC9FCEF<CGFDGGGGFGGG,DFGCEGGG5>EGGGGGG8CFFGFFDC=EFGG?ECECG?CGC+;CGA6FGGGGGCEGGDGDC*2:44<CFFFFD5DGBFG>@:6375>@);:4>0<<FA*606=B=AADFB<>*3>?F?F:964<>?BB>160
@M05453:56:000000000-BLWTW:1:1101:9035:6266 1:N:0:15
ACTCCTACGGGAGGCATCAGTGGGGAATATTGCACAATGGGCGCAAGCCTGATGCAGCCATGCCGCGTGTATGAAGAAGGCCTTCGGGTTGTAAAGTACTTTCAGCGGGGAGGAAGGTGATGAACTTAATACGTTCATCAATTGACGTTACCCGCAGAAGAAGCACCGGCTAACTCCGTGCCAGCAGCCGCGGTAATACGGAGGGTGCAAGCGTTAATCGGAATTACTGGGCGTAAAGCGCACGCAGGCGGTCTGTTAAGTCAGATGTGAAATCCCCGGGCTCAACCCGGGAAC
+
GGGGGGGGGGDEGGGGGGGGGGGGGGGGGGGGGGGGGGGGGGGGGGGGGGGGGGGGGGGGGGGGGGGGGGGGEGGGGGGGGGGGGGGGGGGGGGGGGGGGGGGGGGG7EGGGDGGGGGGGGGGGGGGFGGGGGGGGGGGGGGGGGGGGGGGGGGGGGGGGGGFGGGEEEGGGGGEGGEGGGGGFGGGGGGGGGGGGGGGGG=EDGGGG6CEFGGGGGGGGGGGGGGFG7DFGFDE3CAFGFFFFFGFFFFFGFD?F<=AFFCBF>*6ABFFF<F0?<FD@BBF?<:1<607;0,
@M05453:56:000000000-BLWTW:1:1101:22828:6292 1:N:0:15
ACTCCTACGGGAGGCAGCAGTGGGGAATATTGCACAATGGGCGCAAGCCTGATGCAGCCATGCCGCGTGTATGAAGAAGGCCTTCGGGTTGAAAAGTACTTTCAGCGAGGAGGAAGGCATTAAGGTTAATAACCTTGGTGATTGACGTTACTCGCAGAAGAAGCACCGGCTAACTCCGTGCCAGCAGCCGCGGTAATACGGAGGGTGCAAGCGTTAATCGGAATTACTGGGCGTAAAGCGCACGCAGGCGGTTTGTTAAGTCAGATGTGAAATCCCCGGGCTCAACCTGGGAAC
+
FFGGGGGGEG7FGGGGGEEGGGGGGCFGCDEFACFGDGGGFGFDGGFDGGF<FGGGGFFFFFGGGGGCGFFFFCGFGGCFFEFGGGGGGEGGFGCGGG9F9FFEEGC:CFGGGFGEGF@FGGFEGFG9AFFFGGCDFDFGGGGFGGGF@DFGGGEEGDGFG@F,>>FGEGEGEGFGGGGCEGGGGFGGGGGEEG*;EGCGGGGGGG=CCF95ECDDC*CFGGDGGC?9*9:FFGFC5A=305)-3CBEFFE<9),8:FA==*)1-=<AB644<=0<?DFFFB?FFFF:BFFB?(
@M05453:56:000000000-BLWTW:1:1101:24219:6320 1:N:0:15
ACTCCTACGGGAGGCAGCAGTAGGGAATCTTCGGCAATGGGGGCAACCCTGACCGAGCAACGCCGCGTGAGTGAAGAAGGTTTTCGGATCGTAAAACTCTGTTGTTAGAGAAGAACGTTAAGTAGAGTGGAAAATTACTTAAGTGACGGTATCTAACCAGAAAGGGACGGCTAACTACGTGCCAGCAGCCGCGGTAATACGTAGGTCCCAAGCGTTGTCCGGATTTATTGGGCGTAAAGCGAGCGCAGGTGGTTTCTTAAGTCTGATGTAAAAGGCAGTGGCTCAACCATTGTG
+
GGGGGGGGGGGGGGGGGGGGGGGGGGGGGGGGGGGGGGGGGGGGGGGGGGGGGGGGGGGGGGGGGGGGGGGFGGGGGGGGGFGGGGGGGGGGGGGGGGGGGGGGGFGGGGGGGGGGGGGGGGFGGGGFFGGFGGGGGGGDGGGGGGGGGGGGGGGGGGGGGGGGGGGGGGGGGGGGGGGGGGGGGGGGGGGGGGEGCCCGGGGGGGGGGGGFEEDDDGGGDDC:CCBGGGFGFGFGGFFFEFB>;>BBEFFGFF?A>F9?F>AFB45).=>BFF?>?D5???64<>0:BF<AB9
@M05453:56:000000000-BLWTW:1:1101:5000:6379 1:N:0:15
ACTCCTACGGGAGGCAGCAGTGGGGAATATTGCACAATGGGCGCAAGCCTGATGCAGCCATGCCGCGTGTATGAAGAAGGCCTTCGGGTTGTAAAGTACTTTCAGCGAGGAGGAAGGCATTAAGGTTAATAACCTTGGTGATTGACGTTACTCGCAGAAGAAGCACCGGCGAACTCCGTGCCAGCAGCAGCGGTAATACGGAGGGTGCAAGCGTTAATCGGAATTACTGGGCGTAAAGCGCACGCAGGCGGTTGGTTAAGTCAGATGTGAAATCCCCGGGCTCAACCTGGGAAC
+
FGGGGGGGGGGGCEFFCFGGGGGGGEGGFDGGGFEFGGGF8F@@FCGFG8EF9<C@CFGGC,<CFGCE+CD9<9C<66CC,<CFCDFFC:=?E@BFCE<?EG,BCFCBFG+?+=F<:4?<E9?EA5FBFEAFGF<,,,EEC,5,DFG:@=3@=+:FG7D7<@EGEFGGGE*1>7DGCGF5::FFGGFF,=8E=EGCCGGGDEGGGGGGFG:C5*7CGCDDD3CFFCFGGGFFDGFGGAFDB35,.95>:7579)4<?747@GA64=4<>*64<B?@?)8@>96250(24::0:1
@M05453:56:000000000-BLWTW:1:1101:17723:6390 1:N:0:15
ACTCCTACGGGAGGCAGCAGTGGGGAATATTGCACAATGGGCGCAAGCCTGATGCAGCCATGCCGCGTGTATGAAGAAGGCCTTCGGGTTGTAAAGTACTTTCAGCGGGGAGGAAGGGAGTAAAGTTAATACCTTTACTCATTGACGTTACCCGCAGAAGAAGCACCGGCTAACTCCGTGCCAGCAGCCGCGGTAATACGGAGGGTGCAAGCGTTAATCGGAATTACTGGGCGTAAAGCGCACGCAGGCGGTTTGTTAAGTCAGATGTGAAATCCCCGGGCTCAACCTGGGAAC
+
GGGGGGGGGGGGGGGGGGGGGGGGGGGGGGGGGGGGGGGGGGGGGGGGGGGGGGGGGGGGGGGGGGGGGGGGGGGGGGGGGGGGGGGGGGGGGGGGGGGGGGGGGGGGGGGGGGGGGGGGGGGGGGGGGGGGGGGGGGGGGGGGGGGGGGGGGGGGGGGGGGGGGGGGGGGGGGGGGGGGGGGGGGGGGGGGGGGGGGGGGGGGGGGGGGGGGGGGGGGGGGGGGGFGGFFGFGFDFFFGFFFFFGFFFFF99>?FFFFFFFBFB=AFFFFFFFFFFFDFF9BFFB:(3??F?-
@M05453:56:000000000-BLWTW:1:1101:7954:6398 1:N:0:15
ACTCCTACGGGAGGCAGCAGTGGGGAATATTGCACAATGGGCGCAAGCCTGATGCAGCCATGCCGCGTGTATGAAGAAGGCCTTCGGGTTGTAAAGTACTTTCAGCGAGGAGGAAGGCATTAAGGTTAATAACCTTAGTGATTGACGTTACTCGCAGAAGAAGCACCGGCTAACTCCGTGCCAGCAGCCGCGGTAATACGGAGGGTGCAAGCGTTAATCGGAATTACTGGGCGTAAAGCGCACGCAGGCGGTTTGTTAAGTCAGATGTGAAATCCCCGGGCTCAACCCGGGAAC
+
GGGGGGGGGGGGGGGGGGGGGGGGGGGGGGGGGGGGGGGGGGGGGGGGGGGGGGGGGGGGGGGGGGGGGGGGGGGGGGGGGGGGGGGGGGGGGGGGGGGGGGGGGGGGGGGGGGGGGGGGGGGGGGGGGGGGGGGGGGGGGGGGGGGGGGGGGGGGGGGGGGGGGGGGGGGGGGGGGGGGGGGGGGGGGGGGGGGGGGGGGGGGGGGGGGGGGGGGGGGGGGGGGGFGGGFGFGFGGFFGFFFFFGFFFFFD>FFFFFFFFGFFFFFFFFFFFFFFFFFFFFF<2?<FFFFFF6
@M05453:56:000000000-BLWTW:1:1101:18109:6401 1:N:0:15
ACTCCTACGGGAGGCAGCAGTGGGGAATATTGCACAATGGGCGCAAGCCTGATGCAGCCATGCCGCGTGTATGAAGAAGGCCTTCGGGTTGTAAAGTACTTTCAGCGGGGAGGAAGGTGATAAAGCGAATACCTTTATCAATTGACGTTACCCGCAGAAGAAGCACCGGCTAACTCCGTGCCAGCAGCCGCGGTAATACGGAGGGTGCAAGCGTTAATCGGAATTACTGGGCGTAAAGCGCACGCAGGCGGTCTGTTAAGTCAGATGTGAAATCCCCGGGCTCAACCCGGGAAC
+
GGGGGGGGGGGGGGGGGGGGGGGGGGGGGGGGGGGGGGGGGGGGGGGGGGGGGGGGGGGGGGGGGGGGGGGGGGGGGGGGGGGGGGGGGGGGGGGGGGGGGGGGGGGGGGEGGGGGGGGGGGGGGGGGGGGGGGGGGGGGGGGGGGGGGGGGGGGGGGGGGGGGGGGGGGGGGGGGGGGGGGGGGGGGGGGGGGGGGGGGGGGGGGGGGGGGGGGGGGGGGGGGGFFGGGFGFGBGGFFGFFFF37B@DFFGFFFFFFFFFGFFFFFFFFFFFFBF<EFEF>FDFFFFFFFBB(
@M05453:56:000000000-BLWTW:1:1101:16563:6415 1:N:0:15
ACTCCTACGGGAGGCAGCAGTAGGGAATCTTCGGCAATGGACGAAAGTCTGACCGAGCAACGCCGCGTGAGTGAAGAAGGTTTTCGGATCGTAAAACTCTGTTGTTAGAGAAGAACAAGGACGTAAGTAACTGTGCGTCCCCTGACGGTATCTAACCAGAAAGCCACGGCTAACTACGTGCCAGCAGCCGCGGTAATACGTAGGTGGCAAGCGTTGTCCGGATTTATTGGGCGTAAAGCGAGCGCAGGCGGTTTCTTAAGTCTGATGTGAAAGCCCCCGGCTCAACCGGGGAGG
+
GGGGGGGGGGGGGGGGGGGGGGGGGGGGGGGGGGGGGGGGGGGGGGGGGGGGGGGGGGGGGGGGGGGGGGGGGGGGGGGGGGGGGGGGGGGGGGGGGGGGGGGGFGGGGGGGGGGGGGGGGGFG=FGGGGGGGGGGGGGGGGGGGGGGGGGGGGGGGGGGGGGGGGGGGGGGGGGGGGGGGGGGGGGGGGGGGGGGFFFFGGGGGGGGGGGGGGGGGGGGGGGGFGFCFGFGFGFGGFFGFFFFFGBFEFFGFEFFF?AFFGFF<FFFFFFBFFFF:DFFFFFFFFFFFFF>FF
@M05453:56:000000000-BLWTW:1:1101:14091:6482 1:N:0:15
ACTCCTACGGGAGGCAGCAGTAGGGAATCTTCGGCAATGGACGAAAGTCTGACCGAGCAACGCCGCGTGAGTGAAGAAGGTTTTCGGATCGTAAAACTCTGTTGTTAGAGAAGAACAAGGGTGAGAGTAACTGTTCACCCCTTGACGGTATCTAACCAGAAAGCCACGGCTAACTACGTGCCAGCAGCCGCGGTAATACGTAGGTGGCAAGCGTTGTCCGGATTTATTGGGCGTAAAGCGAGCGCAGGCGGTTTCTTAAGTCTGATGTGAAAGCCCCCGGCTCAACCGGGGAGG
+
GGGGGGGGGGGGGGGGGGGGGGGGGGGGGGGGGGGGGGGGGGGGGGGGGGGGGGGGGGGGGGGGGGGGGGGGGGGGGGGGGGGGGGGGGGGGGGGGGGGGGGFGGGGGGGGGGGGGGGGGGFFGGGGGGGGGGGGGGGGGGGGGGGGGGGGGGGGGGGGGGGGGGGGGGGGGGGGGGGGGGGGGDGGFGGGGGGGGGFGGGGGGGGGGGGFGGGGGGGGGGGDGGGFGGGFGFGFGGFFG>B>BFGFEFFFG;EFBFFAFFGFFFFFFFFFAFFBFFFF>B0:??BBB;6>1>F
@M05453:56:000000000-BLWTW:1:1101:24384:6497 1:N:0:15
ACTCCTACGGGAGGCAGCAGTAGGGAATCTTCGGCAATGGACGAAAGTCTGACCGAGCAACGCCGCGTGAGTGAAGAAGGTTTTCGGATCGTAAAACTCTGTTGGTAGAGAAGAACGTTGGTTAGAGTGGAAAGCTCATCAAGTGACGGTAACTACCCAGAAAGGGACGGCTAACTACGTGCCAGCATCCGCGGTAATATGTAGGTCCCGAGCGTTGTCCGGACTTAGTGGGCGTTAAGCTACGGCAGGTGTTTGATTAAGCCTGGTGTAAAAGGCACAGGCTCAAACATTGT
+
GFGDCE<CCC@FGGGGG@FFGGFGGEG<FFFEDC:::FGGGD7+@,8FCEFECFFGEE@8A:+CECFGGGGGGGF<FGF8FGGCB=7:FF7F<AD<FG<??FGG8F,C8EFGFGG<:FFGGG+,,:,CFFGGF><=>=>>;3EF9<FGECCCFG;FC7E,,:DC@*6**4>EEE:,DC8,>*4=8*0,6,;*C*8C=FE++>@?FGG=75*:*=7*91*?*5****/02:F4)9@)9(*:6/*(.)<35<@*(0.449<*=*(0()(.2?><BF:)1))0:0(.,)-5,))).
@M05453:56:000000000-BLWTW:1:1101:4997:6516 1:N:0:15
ACTCCTACGGGAGGCAGCAGTGGGGAATATTGCACAATGGGTGCAAGCCTGATGCAGCCATGCCGCGTGTATGAAGAAGGCCTTCGGGTTGTAAAGTACTTTCAGCGAGGAGGAAGGCATTAAGGTTAATAACCTTAGTGATTGACGTTACTCGCAGAAGAAGCACCGGCTAACTCCGTGCCAGCAGCCGCGGTAATACGGAGGGTGCAAGCGTTAATCGGAATTACTGGGCGTAAAGCGCACGCAGGCGGTTTGTTAAGTCAGATGTGAAATCCCCGGGCTCAACCTGGGAAC
+
GGGGGGGGGGDFGGGDGGGGGGGGGGGGGGGGGGGGGFGGGDGGGGGGGGGGGGGGGGFGGFGGGGGGGGGGGGGGGGGGGGCFGGGGGGGGGGGGGGGGGGGGGGGGGGGGGG8ECFFGGCGGFAFEAFGFC<FGGGGGGFGGGGGGGGGAECC@:FGFGGGBFF?GEGGEGGGGG>BDGGFGGFGGGEGGGGEGGGGGGGGGGGGGF+CFGGGECFDGGDGC?GFG:7:CEGFCDAFC5>>>@GFFFFFGF3:?BFAFFF26489<<@AAD=048>:B;;??D?FFF0?FB2
@M05453:56:000000000-BLWTW:1:1101:22812:6534 1:N:0:15
ACTCCTACGGGAGGCAGCAGTGGGGAATATTGCACAATGGGCGCAAGCCTGATGCAGCCATGCCGCGTGTATGAAGAAGGCCTTCGGGTTGTAAAGTACTTTCAGCGAGGAGGAAGGCATTAAGGTTAATAACCTTAGTGATTGACGTTACTCGCAGAAGAAGCACCGGCTAACTCCGTGCCAGCAGCCGCGGTAATACGGAGGGTGCAAGCGTTAATCGGAATTACTGGGCGTAAAGCGCACGCAGGCGGTTTGTTAAGTCAGATGTGAAATCCCCGGGCTCAACCCGGGAAC
+
GGGGGGGGGGGGGGGGGGGGGGGGGGGGGGGGGGGGGGGGGGGGGGGGGGGGGGGGGGGGGGGGGGGGGGGGGGGGGGGGGGGGGGGGGGGGGGGGGGGGGGGGFGGGGGGGGGGGGGGGGGGGGGFGGGGGGGGGGGGGGGGGGGGGGGGGGGGGGGGGGGGGGGGGGGGGGGGGGGCGGGGGGGGGGGGGGGGEGGGGGGGGGGGGGFGGGGGGGGGGGGGGFCFGGGFGEGFGGFFGEEBBEDEFFFFCB><FFFFFFGAFAFDDAFF>A??FBFF@>>?DFFFFFFFFB,
@M05453:56:000000000-BLWTW:1:1101:11443:6576 1:N:0:15
ACTCCTACGGGAGGCAGCAGTAGGGAATCTTCCGCAATGGGCGAAAGCCTGACGGAGCAACGCCGCGTGAGTGATGAAGGGTTTCGGCTCGTAAAACTCTGTTATTAGGGAAGAACAAATGTGTAAGTAACTGTGCACGTCTTGACGGTACCTAATCAGAAAGCCACGGCTAACTACGTGCCAGCAGCCGCGGTAATACGTAGGTGGCAAGCGTTATCCGGAATTATTGGGCGTAAAGCGCGCGTAGGCGGTTTCTTAAGTCTGATGTGAAAGCCCACGGCTCAACCGTGGAGG
+
GGGGGGGGGGGGGGGGGGGGGGGGGGGGGGGGGGGGGGGGGGGGGGGGGGGGGGGGGGGGGGGGGGGGGGGGGGGGGGGGGGGGGGGGGGGGGGGGGGGGGGGGGGGGGGGGGGGGGGGGGGGGGGGGGGGGGGGGGGGGGGGGGGGGGGGGGGGGGGGGGGGGGGGGGGGGGGGGGGGGGGGGGGGGGGGGGGGGGGGFGGGGGGGGGGGGGGGGGGGGG:DFGGFGGGFGFGFGGFFG>>DFFGDFFFFGFDF9<@>FFGFFFFFFFFFFA:<>?EFFF9BFFFFF:?F0:B
@M05453:56:000000000-BLWTW:1:1101:4909:6584 1:N:0:15
ACTCCTACGGGAGGCAGCAGTAGGGAATCTTCGGCAATGGACGAAAGTCTGACCGAGCAACGCCGCGTGAGTGAAGAAGGTTTTCGGATCGTAAAACTCTGTTGTTAGAGAAGAACGTTAAGTAGAGTGGAAAGTTACTTAAGTGACGGTATCTAACCAGAAAGGGACGGCTAACTACGTGCCAGCAGCCGCGGTAATACGTAGGTCCCAAGCGTTGTCCGGATTTATTGGGCGTAAAGCGAGCGCAGGTGGTTTCTTAAGTCTGATGTAAAAGGCAGTGGCTCAAACATTGTG
+
GGGGGGGGGGGGGGGGGGFGGGGGGGGGGGGFGDGGDGGGGGGGGGGGGGGGGGGGGGGGGGGGGGGGGGGGGGGGGGGGGGGGGGGDGGGGGGGGGGGGGGGGGGGGGGGGGGGGGGGGGGGCFEFFGGGGGGGGGGG<FGGGGGGGGGGGGGGEFCGF@FGGFGGGGGGGGGGGGGGGFGGGGGGGGCE5CGGGGGGGGGGGGGGFC?6CFEDEDCG7DDG5=F4FGGFGFGFGGBFGE@F;EGFFFFFG6;:B2B26F?<FF?ABBB>AFFFF0B5:7?342,)5(-6)66
@M05453:56:000000000-BLWTW:1:1101:24165:6609 1:N:0:15
ACTCCTACGGGAGGCAGCAGTAGGGAATCTTCGGCAATGGGGGCAACCCTGACCGAGCAACGCCGCGTGAGTGAAGAAGGTTTTCGGATCGTAAAACTCTGTTGTTAGAGAAGAACGTTAAGTAGAGTGGAAAGTTACTTAAGTGACGGTATCTAACCAGAAAGGGACGGCTAACTACGTGCCAGCAGCCGCGGTAATACGTAGGTCCCAAGCGTTGTCCGGATTTATTGGGCGTAAAGCGAGCGCAGGTGGTTTCTTAAGTCTGATGTAAAAGGCAGTGGCTCAACCATTGTG
+
GGGGGGGGGGGGGGGGGGGGGGGGGGGGGGGGGGGGGGGGGGGGGGGFGGGGGGGGGGGFGGGGGGGGGGGGGGGGGGGGGGGGGGGGGGGGGGGGGGGGGGGGGGGGGGGGGGGGGGGGGGGGGGGFGGGGFGGGGGGGGGGFEGGGGGGGGFFGGGGGGGGGG>FEGGGEGGGGGGGFGDGGGGGGGFGGGGGGGGFGGGGGECFFGGGCGGGGGGGGGC3ECGFGGGFGFGBGG0=FDE:6BG>B:>FC?F7AA?A9BCA=<B>DBFAB9?658>547117<BBFFF<AA4
@M05453:56:000000000-BLWTW:1:1101:19988:6624 1:N:0:15
ACTCCTACGGGAGGCAGCAGTGGGGAATATTGCACAATGGGCGCAAGCCTGATGCAGCCATGCCGCGTGTATGAAGAAGGCCTTCGGGTTGTAAAGTACTTTCAGCGAGGAGGAAGGCATTAAGGTTAATAACCTTGGTGATTGACGTTACTCGCAGAAGAAGCACCGGCTAACTCCGTGCCAGCAGCCGCGGTAATACGGAGGGTGCAAGCGTTAATCGGAATTACTGGGCGTAAAGCGCACGCAGGCGGTTTGTTAAGTCAGATGTGAAATCCCCGGGCTCAACCTGGGAAC
+
GGGGGGGGGGGGGGGGGGGGGGGGGGGGGGGGGGGGGGGGGGGGGGGGGGGGGGGGGGGGFGGGGGGGGGGGGGGGGGGGGGGGGGGGGGGGGGGGGGGGGGGGGGGEGGEGGGGGGGGGGGGGGFFFGGGGGFEDGGD+FFGGGGGFGGEFBFGGGGGGGGGGFGDFGGGEGGGDGGGGGGGGGFGGFDD=EE>EFFGGDC5>ECCCCGFGGEGGGGGGGCGGFCFGFGFGFGDGF>=DFDDBFGFBEFED(><?F7A@@F:F2@AFFFFFFF?FBF>B>B:2).47?0<?F(
@M05453:56:000000000-BLWTW:1:1101:11701:6627 1:N:0:15
ACTCCTACGGGAGGCAGCAGTGGGGAATATTGCACAATGGGCGCAAGCCTGATGCAGCCATGCCGCGTGTATGAAGAAGGCCTTCGGGTTGTAAAGTACTTTCAGCGAGGAGGAAGGCATTAAGGTTAATAACCTTAGTGATTGACGTTACTCGCAGAAGAAGCACCGGCTAACTCCGTGCCAGCAGCCGCGGTAATACGGAGGGTGCAAGCGTTAATCGGAATTACTGGGCGTAAGGCGCACGCAGGCGGTTTGTTAAGTCAGATGTGAAATCCCCGGGCTCAACCTGGGAAC
+
GGGGGGGGGGGGGGGGGGGGGGGGGGGGGGGGGGGGGGGGGGGGGGGGGGGGGGGGGGGGGGGGGGGGGGGGGGGGGGGGGGGGGGGGGGGGGGGGGGGGGGGGGGGGGGGGGGGGGGGGGGGGGGGGGGGGGGGGGGGGGGGGGGGGGGGFFGGGGDGGGGGGGGGGGGGGGGGGGGGGGGGGGGGGGGGGGGGGGGGGGGGGGGGGGGGGGGGGGGGGDGGGGDFGGGFGFGFGGFFGEE:1:<>BFFF7>DFFBFBFFGFFA9<AFFDABF?:6)>B>017>?FBFFF??,
@M05453:56:000000000-BLWTW:1:1101:8260:6628 1:N:0:15
ACTCCTACGGGAGGCAGCAGTGGGGAATATTGCACAATGGGCGCAAGCCTGATGCAGCCATGCCGCGTGTATGAAGAAGGCCTTCGGGTTGTAAAGTACTTTCAGCGGGGAGGAAGGTGATAAAGCGAATACCTTTATCAATTGACGTTACCCGCAGAAGAAGCACCGGCTAACTCCGTGCCAGCAGCCGCGGTAATACGGAGGGTGCAAGCGTTAATCGGAATTACTGGGCGTAAAGCGCACGCAGGCGGTCTGTTAAGTCAGATGTGAAATCCCCGGGCTCAACCCGGGAAC
+
GGGGGGGGGGGGGGGGGGGGGGGGGGGGGGGGGGGGGGGGCGGGGGGGGGGGGGGCDGGGGGGGGGGGGGGGGGGGGGGGGGGGGGGGGGGGGGGGGGGGGGGGGGGGGGGGGGGGGGGGGGGGGGGGGGGGGGGGGGGGGGGGGGGGGGGGGGGGGGGGGGGGGGFGGGGGGGGGGGGGGEGGGGGGGGGGGGGGGFGFEGGGGGGGGGFGGGCGFFGGGGGGGGFGGFFGFDFGGFFG@BBFFGEFFFDDFFFFFFFFFGFFFFAABFDDAB??B3:D0(2<<<FFFFFFB4
@M05453:56:000000000-BLWTW:1:1101:8111:6640 1:N:0:15
ACTCCTACGGGAGGCAGCAGTGGGGAATATTTCACAATGGGCGCAAGCCTGATGCAGCCATGCCGCGTGTGTGAAGAAGGCCTTCGGGTGGTAAAGCACTTTCAGCGAGGCGGAAGGTGGTGAGCTTAATACGTTCATCAATTGACGTTACTCGCAGAAGAAGCACCGGCTAACTCCGTGCCAGCAGCCGCGGTAATACGGAGGGTGCAAGCGTTAATCGGATTTACTGGGCGTAAAGCGCACGCAGGCGGGTTGTTAAGTTCAATGTGAAATCGCCGGGCTCACCCGGGCAAC
+
GGGFGGGFGGD;@FECB@<FFFG?F@CF<DF,6FFGCCEC<<@FFEGGFGDEFCFC<@FFFCFFGGGEEGDGFF9FEEF8F,C<<C,4C+@:CEFCGG,,=?FEFCC=+F+@:=FD=DA7FC93=>FGGGGFC7:3:@<<FFGFAFE@@:FC3****@,:FBCFFGG:CEGGE@6,B5;*;:CECGCC5*=5CEGE7;?F5E57/1?DC++9C>DEGDCC*>**+0@974<<@D)9*-9/<3713DDBB>:)4)(-(6:?**)*-9:A2*:2)=(.,7))(40<),(((-(4(-
@M05453:56:000000000-BLWTW:1:1101:12431:6657 1:N:0:15
ACTCCTAGGGAGGCAGCAGTGGGGAATATTGCACAATGGGCGCAAGCCTGATGCAGCCATGCCGCGTGTATGAAGAAGGCCTTCGGGTTGTAAAGTACTTTCAGCGGGGAGGAAGGGGTTGTGGTTAATAACCGCGGCCATTGACGTTACCCGCAGAAGAAGCACCGGCTAACTCCGTGCCAGCAGCCGCGGTAATACGGAGGGTGCAAGCGTTAATCGGAATTACTGGGCGTAAAGCGCACGCAGGCGGTTTGTTAAGTCAGATGTGAAATCCCCGGGCTCAACCTGGGAACT
+
GGGGGGGGGGGGGGGGGGGGGGGGGGGGGGGGGGGGGGGGGGGGGGGGGGGGGGGGGGGGGGGGGGGGGGGGGGGGGGGGGGGGGGGGGGGGGGGGGGGGGGGGGGGGGGGGGGGGGGEGGFGGGGGGGGGGFGGGGGGGGGGFFGFGGGGGGGGGGGGGGGGFGGGGGGGGGGGGGGGGGGGGGGGGGGGGGGGGGGGGGGGGGGGGGCFDAEGGGGGGGDGGCFFGGGFGFGEFFFFGFFFFFGEFFDBDBEFFFFA=FGAFFFFFFFBFF6:FBFFF>FD?FF7?FFFFF4
@M05453:56:000000000-BLWTW:1:1101:24577:6665 1:N:0:15
ACTCCTACGGGAGGCAGCAGTAGGGAATCTTCGGCAATGGGGGCAACCCTGACCGAGCAACGCCGCGTGAGTGAAGAAGGTTTTCGGATCGTAAAACTCTGTTGTTAGAGAAGAACGTTAAGTAGAGTGGAAAATTACTTAAGTGACGGTATCTAACCAGAAAGCCACGGCTAACTACGTGCCAGCAGCCGCGGTAATACGTAGGTGGCAAGCGTTGTCCGGATTTATTGGGCGTAAAGCGAGCGCAGGCGGTTTCTTAAGTCTGATGTGAAAGCCTTCGGCTCAACCGAAGA
+
GGGGGGGGGGGGGGGGGGGGGGGGGGGGGGGGGGGGGGGGGGGGGGGGGGGGGGGGGGGGGGGGGGGGGGGGGGGGGGGGGGGGGGGGGGGGGGGGGGGGGGGGGGGGGGGGGGGGGGGGGGGGGGGFFCFGGGGGGGGGGGGGGGGGGGGGGGGGGGGGGGGGGGGGGGGGGGGGGGGGGGGGGFGGGGGDGGGGGGGGGCFGGGGGGG?FGGGGGGGGDDDEGGFG:CFGFGFGGFFGFFFFECEFFFFGFB?B24:**2.*5FAAFFFDFFF>BFFF?>1??FBFB021(
@M05453:56:000000000-BLWTW:1:1101:21866:6685 1:N:0:15
ACTCCTACGGGAGGCAGCAGTGGGGAATATTGCACAATGGGCGCAAGCCTGATGCAGCCATGCCGCGTGTATGAAGAAGGCCTTCGGGTTGTAAAGTACTTTCAGCGGGGAGGAAGGTGAGTGGTTTAATACGCCATTCAATTGACGTTACCCGCAGAAGAAGCACCGGCTAACTCCGTGCCAGCAGCCGCGGTAATACGGAGGGTGCAAGCGTTAATCGGAATTACTGGGCGTAAAGCGCACGCAGGCGGTTTGTTAAGTCAGATGTGAAATCCCCGGGCTCAACCTGGGAAC
+
GGGGGGGGGGGGGGGGGGGGGGGGGGGGGGGGGGGGGGGGGGGGGGGGGGGGGGGGGGGGGGGGGGGGGGGGGGGGGGGGGGGGGGGGGGGGGGGGGGGGGGGGGGGGGGGGGGGGGFGGGGGGGGGGGGGGGGGGGGGGGGGGGGGGGGGGGGGGGGGGGGGGGGGGGGGGGGGGGGGGGGGGGGGGGGGGGGGGGGGGGGGGGGGGGG7FGGGDGGGGGGGGGGFGGGFGFGFGGFFGEEFFFGFDFFFCBEFBFFAFFCAFDFFFFFFFFFFFFFFD>FFFFFFFFFFFF1
@M05453:56:000000000-BLWTW:1:1101:9141:6694 1:N:0:15
ACTCCTACGGGAGGCAGCAGTAGGGAATCTTCCACAATGGACGAAAGTCTGATGGAGCAACGCCGCGTGAGTGAAGAAGGTTTTCGGATCGTAAAACTCTGTTGTTGGAGAAGAATGTATCTGATAGTAACTGATCAGGTAGTGACGGTATCCAACCAGAAAGCCACGGCTAACTACGTGCCAGCAGCCGCGGTAATACGTAGGTGGCAAGCGTTGTCCGGATTTATTGGGCGTAAAGCGAGCGCAGGCGGTTTCTTAAGTCTGATGTGAAAGCCTTCGGCTCAACCGAAGA
+
GGGGGGGGGGGGGGGGGGGGGGGGGGGGGGGGEGGGGGGGGGGGGGGGGGGGGGGGGGGGGGGGGGGGGDFFGGGGGGGGGGGGGGGGGGGGGGGGGGGGGGGGGGGGGGGGGGGGGGGGGGGGGGGGGGGGGGGGGGGGGGGGGGGGGGGGGGGGGGGGGGGGGGGGGGGGGGGGGGGGGGGGGGGGGGGGGGGGGGGGGGGGGGGGGGGGGGGGGGGGDDGDCFFCCGFGFGFGFAFGFFFFFGFFFFFC>DFFFFAFFGAFBB<AFFFBFFFFAFFFB?B?DFFFFB>:
@M05453:56:000000000-BLWTW:1:1101:7917:6719 1:N:0:15
ACTCCTACGGGAGGCAGCAGTGGGGAATATTGCACAATGGGCGCAAGCCTGATGCAGCCATGCCGCGTGTATGAAGAAGGCCTTCGGGTTGTAAAGTACTTTCAGCGAGGAGGAAGGCGTTGTGGTTAATAACCGCAGCGATTGACGTTACTCGCAGAAGAAGCACCGGCTAACTCCGTGCCAGCAGCCGCGGTAATACGGAGGGTGCAAGCGTTAATCGGAATTACTGGGCGTAAAGCGCACGCAGGCGGTTTGTTAAGTCAGATGTGAAATCCCCGGGCTCAACCTGGGAAC
+
GGGGGGGGGGGGGGGGGGGGGGGGGGGGGGGGGGGGGGGGGGGGGGGGGGGGGGGGGGGGGGGGGGGGGGGGGGFGGGGGGGGGGGGGGGGGGGGGGGGGFGGGGGGGGGGGGGGGGGGGGGGGGGGGGGGGGGGGGGGGGGFFGGGGGGGGGGGGGGGGGGGGGGGGGGGGGGGGGGGGGGGGGGGGGGGGGGGGFGGGGGGGGGGGGGGGGGGGGGGGGGGGGGFGGGFGEGFGGFFGFFFFFGFFFFFDBEBBFFFFBFAFA69AFFAFFFFF(5:DFFFBFFF?:BFFF0
@M05453:56:000000000-BLWTW:1:1101:12057:6760 1:N:0:15
ACTCCTACGGGAGGCAGCAGTGGGGAATATTGCACAATGGGCGCAAGCCTGATGCAGCCATGCCGCGTGTATGAAGAAGGCCTTCGGGTTGTAAAGTACTTTCAGCGAGGAGGAAGGCATTAAGGTTAATAACCTTGGTGATTGACGTTACTCGCAGAAGAAGCACCGGCTAACTCCGTGCCAGCAGCCGCGGTAATACGGAGGGTGCAAGCGTTAATCGGAATTACTGGGCGTAAAGCGCACGCAGGCGGTTTGTTAAGTCAGATGTGAAATCCCCGGGCTCAACCTGGGAAC
+
GGGGGGGGGGGGGGGGGGGGGGGGGGGGGGGGGGGGGGGGGGGGGGGFFGGGGGGGGGGGGGGGGGGGGFGGGGGGGGGFGG8FGGGGFGG:DEGGGGGGGGGGFGGGGGGGGGGGGGGGGGGGGGGGG,EEFDGGGGGGG9FGGGG>>@GFFGGCEGGGGGGGFFGGGGGGFGGGGGGGGGGGGFGFCEGGDEEDFCFGGGGEGGDGGGGFD*:5>GGGDGDCFGFFGGF4>D:DG9?D>B@>DGFFFFF)4>?(48<BF=>FB6<64865)1:F:BEDB>?)8:???4???(
@M05453:56:000000000-BLWTW:1:1101:18773:6800 1:N:0:15
ACTCCTACGGGAGGCAGCAGTAGGGAATCTTCCACAATGGACGAAAGTCTGATGGAGCAACGCCGCGTGAGTGAAGAAGGTTTTCGGATCGTAAAACTCTGTTGTTGGAGAAGAATGTATCTGATAGTAACTGATCAGGTAGTGACGGTATCCAACCAGAAAGCCACGGCTAACTACGTGCCAGCAGCCGCGGTAATACGTAGGTGGCAAGCGTTGTCCGGATTTATTGGGCGTAAAGCGAGCGCAGGCGGTTTCTTAAGTCTGATGTAAAAGGCAGTGGCTCAACCATTGTGT
+
GGGGGGGGGGGGGGGGGGGGGGGGGGGGGGGGDGGGGGGGGGGCFDGGGGGGGGGFGGGGGGGGGGGGGGGFGFGGGGGGEGGGGGGGGGGGGGGGGGGFGGGDFDGGFFGGFFGGGGGDFFGFGGGGGFGGFFGCCEFFDGGFFF>:@FGGBFGGGGGGGGGGFFGGGGEEFFC>EG@DC:EDFGGGGGGGDEGGGGDCF6EGGGGGG?C8:C*/>FGGGDGECFFFCD4CDDEG5<FGEFFB>77>EE>DF@D>DF5?97)9)9<6A?5AFFF:0<?52.5???BF?)-6>2
@M05453:56:000000000-BLWTW:1:1101:12209:6897 1:N:0:15
ACTCCTACGGGAGGCAGCAGTGGGGAATATTGCACAATGGGCGCAAGCCTGATGCAGCCATGCCGCGTGTATGAAGAAGGCCTTCGGGTTGTAAAGTACTTTCAGCGGGGAGGAAGGTGATAAAGCGAATACCTTTATCAATTGACGTTACCCGCAGAAGAAGCACCGGCTAACTCCGGGCCAGCAGCCGCGGTAATACGGAGGGTGCAAGCGTTAATCGGAATTACTGGGCGTAAAGCGCACGCAGGCGGTCTGTTAAGTCAGATGTGAAATCCCCGGGCTCAACCCGGGA
+
GGGGGGGGGGGGGGGGGGGGGGGGGGGGGGGGGGGGGGGGGFGEGGEGGGGGGGGGGGDG<FGGGGGGG@ACFFCFGGG8,CFGGGGGCFGGGGGGFFGG?FGGGGCFGGGEFGGF7FGGC?5?<F@76+>,,>37FDGG9=DF93:5+@+@,***@C@7F75F8E<FC88:CGGFE>*B8:8*8*3<8C5>C/*/000*/*:CG5ACCGCDGC5E500759C=?*8+:0)9)/71/-7)<:@;7D5D3)09(7:5>@AFFGFF)8<:<4-.<9()-<)5;B(),4.(226;
@M05453:56:000000000-BLWTW:1:1101:18657:6966 1:N:0:15
ACTCCTACGGGAGGCAGCAGTGGGGAATATTGCACAATGGGCGCAAGCCTGATGCAGCCATGCCGCGTGTATGAAGAAGGCCTTTTGGTTGTAAAGCACTTTAAGCGAGGAGGAGGCTACTTGGATTAATACTCTAGGATAGTGGACGTTACTCGCAGAATAAGCACCGGCTAACTCTGTGCCAGCAGCCGCGGTAATACAGAGGGTGCGAGCGTTAATCGGATTTACTGGGCGTAAAGCGTGCGTAGGCGGCTTTTTAAGTCGGATGTGAAATCCCTGAGCTTAACTTAGGA
+
GGGGGGGGGGGGGGGGGGGGGGGGGGGGFGGGGGGGGGGGGGGGGGGGGGGGFGGGGGGGGGGGGGGGGGGGGGGGGGGGGGGGGGGGGGGGGGGGGGGGCFGGGGGGGGGGGGGGGGGGGGGG<<FFGGGGFGDEGGFFGGGGGFFGEFFGGGGGGGGGGGGGGGGGGGGGGGGGGGGGGGFGGGGGGGGGGECEEGGGGGDGGGGGGGGGEED5C3DFFGGGGFFGGGFCFGFDD?FFFFFFFGFFFFBGFF>??FFFFGFBBEFBBFBBAFAFFFFF:B42<ABFFFF<<
@M05453:56:000000000-BLWTW:1:1101:21888:6998 1:N:0:15
ACTCCTACGGGAGGCAGCAGTAGGGAATCTTCGGCAATGGGGGCAACCCTGACCGAGCAACGCCGCGTGAGTGAAGAAGGTTTTCGGATCGTAAAACTCTGTTGTTAGAGAAGAACGTTAAGTAGAGTGGAAAGTTACTTAAGTGACGGTATCTAACCAGAAAGGGACGGCTAACTACGTGCCAGCAGCCGCGGTAATACGTAGGTCCCAAGCGTTGTCCGGATTTATTGGGCGTAAAGCGAGCGCAGGTGGTTTCTTAAGTCTGATGTAAAAGGCAGTGGCTCAACCATTGTG
+
GGGGGGGGGGGGGGGGGGGGGGGGGGGGGGGGGGGGGGGGGGGGGGGGGGGGGGGGGGGGGGGGGGGGGGGGGGGGGGGGGGGGGGGGGGGGGGGGGGGGGGGGGGGGGGGGGGGGGGGGGGGGGGGGGGGFGGGGGGGGGGGGGGGGGGGGGGGGGGFGGGFGGGGGGGGGGGGGGGGGGGGGGGGGGGGGGGCGGGGGGGD5EGGFFGGGGGDGGGGGGGGEGGFGGGFF>GFGGFFGFFFFFGFFFFFGFFBBFFBFFGFFFFFFFFAAFFFFFFFFFFBFFFFFFFFFF4
@M05453:56:000000000-BLWTW:1:1101:23238:7004 1:N:0:15
ACTCCTACGGGAGGCAGCAGTGGGGAATATTGCACAATGGGCGCAAGCCTGATGCAGCCATGCCGCGTGTATGAAGAAGGCCTTCGGGTTGTAAAGTACTTTCAGCGAGGAGGAAGGCGTTGTGGTTAATAACCGCAGCGATTGACGTTACTCGCAGAAGAAGCACCGGCTAACTCCGTGCCAGCAGCCGCGGTAATACGGAGGGTGCAAGCGTTAATCGGAATTACTGGGCGTAAAGCGCACGCAGGCGGTTTGTTAAGTCAGATGTGAAATCCCCGGGCTCAACCTGGGAAC
+
GGGGGGGGGGGGGGGGGGGGGGGGGGGGGGGGGGGGGGGGGGGGGGGGGGGGGGGGGGGGGGGGGGGGGGGGGGGGGGGGGGGGGGGGGGGGGGGGGGGGGGGGGGGGGGCFGGGGGGGFFGG7FCFFGGGGGFGGGGGGGGGGGGGGGGGGFGGGGGGGGGGGGGFFDGGEGGGGGGF:EGCCGGGGG5EGGGGGGGGGGGCGGGGGGGGGEEGGFFGGGGGGF>FGGD>*7CDDGFBD)<@FD7:>B3>D;)3:BFA4@DDFFFFFFFFF943):)8>B(48<BF(2:?FF0
@M05453:56:000000000-BLWTW:1:1101:11549:7025 1:N:0:15
ACTCCTACGGGAGGCAGCAGTGGGGAATATTGCACAATGGGCGCAAGCCTGATGCAGCCATGCCGCGTGTATGAAGAAGGCCTTCGGGTTGTAAAGTACTTTCAGCGGGGAGGAAGGGGTTGTGGTTAATAACCGCGGCCATTGACGTTACCCGCAGAAGAAGCACCGGCTAACTCCGTGCCAGCAGCCGCGGTAATACGGAGGGTGCAAGCGTTAATCGGAATTACTGGGCGTAAAGCGCACGCAGGCGGTCTGTCAAGTCGGATGTGAAATCCCCGGGCTCAACCCGGGAAC
+
GGGGGGGGGGGGGGGEGGGGFGGGGGGGGGGGGGGGGGGGGGGGGGGGGGGGGGGGGGGGGGGGGGGGGGGGGGGGGGGGGGGGGGGGGGGGGGGGGGGGGGGGGGGGGGGGGGFGGGGFGGGGGGGGGGGGGGGGGGGGGGGGGGGGGGGGGGGGGGGGGGGGGGGGGGGGGGGGGGGGGGGGGGGGGGGGGGGGGGGGGDGGGGGGGGGGGGGGGGGGGGGGGFFFFFFGFC@GGFFGFFFFFGFBEEEDB31<5FBFFGFFFDBFFFFFFFBFFFFEB3:DFFFBFF;BF1
@M05453:56:000000000-BLWTW:1:1101:8337:7082 1:N:0:15
ACTCCTACGGGAGGCAGCAGTGGGGAATATTGCACAATGGGCGCAAGCCTGATGCAGCCATGCCGCGTGTATGAAGAAGGCCTTCGGGTTGTAAAGTACTTTCAGCGAGGAGGAAGGCGTTGTGGTTAATAACCGCAGCGATTGACGTTACTCGCAGAAGAAGCACCGGCTAACTCCGTGCCAGCAGCCGCGGTAATACGGAGGGTGCAAGCGTTAATCGGAATTACTGGGCGTAAAGCGCACGCAGGCGGTTTGTTAAGTCAGATGTGAAATCCCCGGGCTCAACCTGGGAAC
+
GGGGGGGGGGGGGGGGGGGGGGGGGGGGGGGGGGGGGGGGGGGGGGGGGGGGGGGGGGGGGGGGGGGGGGGGGGGGGGGGGGGGGGGGGGGGGGGGGGGGGGGGGGGGGGGGGGGGGGGGGGGGGFGGGGGGGGGGGGGGGGGGGGGGGGFGGGGGGGGGGGGGGGFGGGGGGGGGGGGGGGGGGGGGGGGGGCEGGGGGGCGGGGGG?CCGGGGGGGGGGGGGGGFGGGFGFD>DFBFGFFB9EGFFFFDC6:?FFFFFFGFFBFFAAF>FAF>)355BFFFFFFFFFFFFF2
@M05453:56:000000000-BLWTW:1:1101:10019:7114 1:N:0:15
ACTCCTACGGGAGGCAGCAGTAGGGAATCTTCCACAATGGACGAAAGTCTGATGGAGCAACGCCGCGTGAGTGAAGAAGGTTTTCGGATCGTAAAACTCTGTTGTTGGAGAAGAATGTATCTGATAGTAACTGATCAGGTAGTGACGGTATCCAACCAGAAAGCCACGGCTAACTACGTGCCAGCAGCCGCGGTAATACGTAGGTGGCAAGCGTTGTCCGGATTTATTGGGCGTAAAGCGAGCGCAGGCGGTTTCTTAAGTCTGATGTGAAAGCCTTCGGCTCAACCGAAGA
+
GGGGGGGGGGGGGGGGGGGGGGGGGGGGGGGGGGGGGGGGGGGGGGGFFGGGGGGGGGGGGGGGGGGGGGGGGGGGGGGGGGGGGGGGGGGGGGGGGGGGGGGGGGGGGGGGGGGGGGGGGGGGGGGGGGGGGGGGGGGGGGGGGGGGGGGGGGGGGGGGGGGGGGGGGGGGGGGGGGGGGGGGGGGGGGGGGGGGGGGGGGGGGGGGGGGGGCCGCFFDDCGG?DFGGFFGFGFGGFFGFFEFFGFFFFFDBEAA>F)@FGFFFFBFBF9<AFFFAF:BF6<??BBFF;>F
@M05453:56:000000000-BLWTW:1:1101:27495:7116 1:N:0:15
ACTCCTACGGGAGGCAGCAGTAGGGAATCTTCGGCAATGGGGGCAACCCTGACCGAGCAACGCCGCGTGAGTGAAGAAGGTTTTCGGATCGTAAAACTCTGTTGTTAGAGAAGAACGTTAAGTAGAGTGGAAAATTACTTAAGTGACGGTATCTAACCAGAAAGGGACGGCTAACTACGTGCCAGCAGCCGCGGTAATACGTAGGTCCCAAGCGTTGTCCGGATTTATTGGGCGTAAAGCGAGCGCAGGTGGTTTCTTAAGTCTGATTTAAAAGGCAGTGGTCCACCCATTGTG
+
GGGGGGGGGGGGGGGGGGGGGEGGGGGGFGGDFGGGGGGGG@CCGGFGGGGGGGGGGGGFGGGGGGGGGEGGGG9FGGGGGGGGGGGGGGGGGGGGGGGGGGGG?AFG<FGGGGGFGGG8>AFFFCFG<@,=FDFGGDGGG<FGC=DFGC@8,E,EF7,3@FEF@CC:E8:>EF8,,:8E7C*6?80,=;5:CG3BEF+<C00CEFC=AFF*2:C53>F:CCDGG4*ADGFC>)0>C2**)0)-7))0)0)9:F:4<666*2-/:=4))9:<2=3<1.8?(),,5)42((.)6)
@M05453:56:000000000-BLWTW:1:1101:5171:7166 1:N:0:15
ACTCCTACGGGAGGCAGCAGTGGGGAATATTGCACAATGGGCGCAAGCCTGATGCAGCCATGCCGCGTGTATGAAGAAGGCCTTCGGGTTGTAAAGTACTTTCAGCGGGGAGGAAGGTGAGTGGTTTAATACGCCATTCAATTGACGTTACCCGCAGAAGAAGCACCGGCTAACTCCGTGCCAGCAGCCGCGGTAATACGGAGGGTGCAAGCGTTAATCGGAATTACTGGGCGTAAAGCGCACGCAGGCGGTCTGTTAAGTCAGATGTGAAATCCCCGGGCTTAACCCGGGAAC
+
GGFFGGFGGD+=@FCCGG9EGGC,@;,E,FF<ACFGE@FEC@FDCGCCFGGD9EGGGFFGG<<6@@@FFF=EFCF<FGE<=FG8FFFEGGGGGCFDFGFGAE?EGFE>FGGGGGGAEFGG8DFEF+@EGEF<D@FEBFF<FGGG9FFFGFGG7FB@CFGGGFFFGGGGGGG8FFGGGGFGGFG6CFFEG==EGGECCC9CCEEGEEEDGGCDCEC5>FGGGGGFG*9F7655>D3*947))05(0953<B593B?AA?>FF747)9>>D?A)4F(91:5;(,(.6<22>>>61(
@M05453:56:000000000-BLWTW:1:1101:3144:7184 1:N:0:15
ACTCCTACGGGAGGCAGCAGTGGGGAATATTGCACAATGGGCGCAAGCCTGATGCAGCCATGCCGCGTGTATGAAGAAGGCCTTCGGGTTGTAAAGTACTTTCAGCGGGGAGGAAGGGGTTGCGGTTAATAACCGCGGCCATTGACGTTACCCGCAGAAGAAGCACCGGCTAACTCCGTGCCAGCAGCCGCGGTAAGACGGAGGGTGCAAGCGTTAATCGGAATTACTGGGCGTAAAGCGCACGCAGGCGGTCTGTCAAGTCGGAGGTGAAATCCCCGGGCTCAACCCGGGAAC
+
GGGGGGGGGG+@FEGGGGGGFFGGGGGGGGGGGGGFAFFAFCEGGGCGGGGGGGGGGGGGFGGGGGGGFFCFEFGF9FGGGGGGGGECF7FFGGGGGGGGGGFFGGGGEGGGGGGFGEEGG+@CFFC:FFCCGGDF:FCGGGF9CGDCFFFDF<F1FFGFGGGGCFGGGGGGGGEGCGGGGGG6CFFF>CGG5EEG+AF*AEEGCCGCGGECDCDC<FGCCG3CFFFG7CFGEDEGGFFG3531>5>@E@FGFFF24B>6=F(76)(21439AFBF03@:07:?FFF<0(9>>(
@M05453:56:000000000-BLWTW:1:1101:5859:7184 1:N:0:15
ACTCCTACGGGAGGCAGCAGTGGGGAATATTGCACAATGGGCGCAAGCCTGATGCAGCCATGCCGCGTGTATGAAGAAGGCCTTCGGGTTGTAAAGTACTTTCAGCGAGGAGGAAGGCATTAAGGTTAATAACCTTAGTGATTGACGTTACTCGCAGAAGAAGCACCGGCTAACTCCGTGCCAGCAGCCGCGGTAATACGGAGGGTGCAAGCGTTAATCGGAATTACTGGGCGTAAAGCGCACGCAGGCGGTTTGTTAAGTCAGATGTGAAATCCCCGGGCTCAACCTGGGAAC
+
GGGGGGGGGGGGGGGGGGGGGGGGGGGGGGGGGGGGGGGGGGGGGGGGGGGGGGGGGGGGGGGGGGGGGGGGGGGGGGGGGGGGGGGGGGGGGGGGGGGGGGGGGGGGGGGGGGGGGGGGGGGGGGGFGGFGGGFGGGGGGGFGGGGGGFGGGGGGGFFGGGGGGGGDEGGDGCCFGGGGGFGGGGGGGGGGGGGGGGGGGGGGGGGGGFGGGEGDDCGGGDGGGGFGGFFFDGBDFFFGFDFFFGEFFFFG>FFFFFFFFD2@AFAFA7AFFFFF?DFFFF?F2<B::::?74
@M05453:56:000000000-BLWTW:1:1101:10755:7220 1:N:0:15
ACTCCTACGGGAGGCAGCAGTAGGGAATCTTCGGCAATGGGGGCAACCCTGACCGAGCAACGCCGCGTGAGTGAAGAAGGTTTTCGGATCGTAAAACTCTGTTGTTAGAGAAGAACGTTAAGTAGAGTGGAAAGTTACTTAAGTGACGGTATCTAACCAGAAAGGGACGGCTAACTACGTGCCAGCAGCCGCGGTAATACGTAGGTCCCAAGCGTTGTCCGGATTTATTGGGCGTAAAGCGAGCGCAGGTGGTTTCTTAAGTCTGATGTAAAAGGCAGTGGCTCAACCATTGTG
+
GGGGGGGGGGGGGGGGGGGGGGGGGGGGGGGGGGGGGGGGGGGGGGGGGGGGGGGGGGGGGGGGGGGFGGGFGGGGGGGGGGGGGGGGGGGGGGGGGGGGGGGGGGGGGGGGGGGGGGGGGGGGGGGGGGGGGGGGGGGFGGGGGGGGGGGGGGGGGGGGGGGGGGGGGGGGGGGGGGGGGGGGGGGGGGGGGGGGGGGGGGGGGGGGGGGGGGGGGGGFDD3=CGFGGGFGFG>GGFFGFFFFFGFFFFFGBFFFFFF?@FFFFFBFFFFA9@<FFFFFF<2>>BFFFF<>F2
@M05453:56:000000000-BLWTW:1:1101:21959:7236 1:N:0:15
ACTCCTACGGGAGGCAGCAGTGGGGAATATTGCACAATGGGCGCAAGCCTGATGCAGCCATGCCGCGTGTATGAAGAAGGCCTTCGGGTTGTAAAGTACTTTCAGCGGGGAGGAAGGTGATAAAGCGAATACCTTTATCAATTGACGTTACCCGCAGAAGAAGCACCGGCTAACTCCGTGCCAGCAGCCGCGGTAATACGGAGGGTGCAAGCGTTAATCGGAATTACTGGGCGTAAAGCGCACGCAGGCGGTCTGTTAAGTCAGATGTGAAATCCCCGGGCTCAACCCGGGAAC
+
GGGGGGGGGGGGGGGGGGGGGGGGGGGGGGGGGGGGGGGGGGGGGGGGGGGGGGGGGGGGGGGGGGGGGGGGGGGGGGGGGGGGGGGGGGGGGGGGGGGGGGGGGGGGGGGGGGGGGGGGGGGGGGGGGGGGGGGGGGGGGGGGGGGGGGGGGGGGGGGGGGGGGGGGGGGGGGGGGGGFGGGGGGGGGGGGGGGGGGGGGGGGGGGGGGEFGGGGGGGGGGGGGCFGGGFGFGFGG>FGFFFBEC><BFFDBDFFFFFBFFFF2=<64@AABFFFFDDDF0:?DFFFBFFB>1
@M05453:56:000000000-BLWTW:1:1101:7982:7260 1:N:0:15
ACTCCTACGGGAGGCAGCAGTAGGGAATCTTCCACAATGGACGAAAGTCTGATGGAGCAACGCCGCGTGAGTGAAGAAGGTTTTCGGATCGTAAAACTCTGTTGTTGGAGAAGAACGTATTTGATAGTAACTGATCAGGTAGTGACGGTATCCAACCAGAAAGCCACGGCTAACTACGTGCCAGCAGCCGCGGTAATACGTAGGTCCCAAGCGTTGTCCGGATTTATTGGGCGTAAAGCGAGCGCAGGTGGTTTCTTAAGTCTGATGTAAAAGGCAGTGGCTCAACCATTGTGT
+
GGGGGGGGGGGGGGGGGGGGGGGGGGGGGGGGGGGGGGGGGGGGGGGGGGGGGGGGGGGGGGGGGGGGGGGGGGGGGGGGGGGGGGGGGGGGGGGGGGGGGGGGGGGGGGGGGGGGGGGGGGGGGGGGGGGGGGGGGGGGGGGGGGGGGGGGGGGGGGGGGGGGGGGGGGGGGGGGGGGGGGGGGGGGGGGGGGGGGGGGGGDGGDCFEFGGGGGEGGGGDGD5CFFGFFFGDDFGGFFGFFFFFGFEFFF<?FFBFF<FFGAFFFFFA9ABFFFFB@FFFB?FFFBB?FFAD8
@M05453:56:000000000-BLWTW:1:1101:18543:7310 1:N:0:15
ACTCCTACGGGAGGCAGCAGTAGGGAATCTTCGGCAATGGGGGCAACCCTGACCGAGCAACGCCGCGTGAGTGAAGAAGGTTTTCGGATCGTAAAACTCTGTTGTTAGAGAAGAACGTTAAGTAGAGTGGAAAGTTACTTAAGTGACGGTATCTAACCAGAAAGGGACGGCTAACTACGTGCCAGCAGCCGCGGTAATACGTAGGTCCCAAGCGTTGTCCGGATTTATTGGGCGTAAAGCGAGCGCAGGTGGTTTCTTAAGTCTGATGTAAAAGGCAGTGGCTCAACCATTGTG
+
GGGGGGGGGGGGGGGGGGGGGGGGGGGGGGGGGGGGGGGGGGGGGGGGGGGGGGGGGGGGGGGGGGGGGGGGGGGGGGGGGGGGGGGGGGGGGGGGGGGGG@FGGDGGGGGGGGGGGGGGGGFFGGGGGGGGGFFGGGGGGGGGGGGGGGGGGGGGGGGGGGGGGGGGGGGGGGGGGGGGGGGGGGGGGFGGGGGGGGGGGCFGGGGGFGGGGGGGGDGGGGG:EGFGGGFGFGEGGFFFDFFFFGFFDFFGBF?BBFFFFGFFFFFFFFFFAFFFFFFFFBFFFF<??<ABF9
@M05453:56:000000000-BLWTW:1:1101:9866:7317 1:N:0:15
ACTCCTACGGGAGGCAGCAGTGGGGAATATTGCACAATGGGCGCAAGCCTGATGCAGCCATGCCGCGTGTATGAAGAAGGCCTTCGGGTTGTAAAGTACTTTCAGCGAGGAGGAAGGCGTTGTGGTTAATAACCGCAGCGATTGACGTTACTCGCAGAAGAAGCACCGGCTAACTCCGTGCCAGCAGCCGCGGTAATACGGAGGGTGCAAGCGTTAATCGGAATTACTGGGCGTAAAGCGCACGCAGGCGGTTTGTTAAGTCAGATGTGAAATCCCCGGGCTCAACCTGGGAAC
+
GGGGGGGGGGGGGGGGGGGGGGGGGGGGGGGGGGGGGGGGGGGGGGGGGGGGGGGGGGGGGGGGGGGGGGGGGGGGGGGGGGGGGGGGGGGGGGGGGGGGGGGGGGGFGGGGGGGGGFGGGGGGGGGGGGGGGGGGGGGGGGGGGGGGGFEGGGGGGGGGGGGGGGGGGGGDGGGGGGGGGGGGGGGGGGGGGGGGGGGGGGGGGGGGGGGGGGGGGGGGGDGGGGFGGGFGFGFDGFFGFFFFFGDFFFFD>EFFBFFFFGFFFFFFBFFFFF?FFFFFF10<FFF>BFFFF:
@M05453:56:000000000-BLWTW:1:1101:25885:7320 1:N:0:15
ACTCCTACGGGAGGCAGCAGTGGGGAATATTGCACAATGGGCGCAAGCCTGATGCAGCCATGCCGCGTGTATGAAGAAGGCCTTCGGGTTGTAAAGTACTTTCAGCGGGGAGGAAGGTGATAAAGCGAATACCTTTATCAATTGACGTTACCCGCAGAAGAAGCACCGGCTAACTCCGTGCCAGCAGCCGCGGTAATACGGAGGGTGCAAGCGTTAATCGGAATTACTGGGCGTAAAGCGCACGCAGGCGGTCTGTTAAGTCAGATGTGAAATCCCCGGGCTCAACCCGGGAAC
+
GGGGGGGGGGGGGGGGGGGGGGGGGGGGGGGGGGGGGGGGGGGGGGGGGGGGGGGGGGGGGGGGGGGFEGGGGGGGGGGGGGGGGGGGGGGGGGGGGGGGGGGGFGGGGGGGGGGGGGGFGGGGGGGGGGGGGGGGGGGGGGGGFGGGGGGGF@FGGGGGGGFFGGGGGGGGFEGFGGGGGGGGGGGGGGEGGGGGDEGGGGGGGGGGGCCGGGGGGGGGDGDD?7=:7DFGD75DF<=C@E5;EDB::DFD6>7>DFBFF7>4206:AFB24=?FFFFFF91??FFFFFFF>,
@M05453:56:000000000-BLWTW:1:1101:22929:7351 1:N:0:15
ACTCCTACGGGAGGCAGCAGTAGGGAATCTTCGGCAATGGACGAAAGTCTGACCGAGCAACGCCGCGTGAGTGAAGAAGGTTTTCGGATCGTAAAACTCTGTTGGTAGAGAAGAACGTTGGTGAGAGTGGAAAGCTCATCAAGTGACGGTAACTACCCAGAAAGGGACGGCTAACTACGTGCCAGCAGCCGCGGTAATACGTAGGTCCCGAGCGTTGTCCGGATTTATTGGGCGTAAAGCGAGCGCAGGTGGTTTATTAAGTCTGGTGTAAAAGGCAGTGGCTCAACCATTGT
+
GGGGGGGGGGGGGGGGGGGGGGGGGGGGGGGGGGGGGGGGGGGGGGGGGGGGGGGGGGGGGGGGGGGGGGGGGGGGGGGGGGGGGGGGGGGGGGGGGGGGGGGGGGGGGGGGGGGGGGGGGGGGGGGFGGGGGGGGGGGGGGGGGGGGGGGGGGGGGGGGGGGGGGGGGGGGGGGGGGGGGGGGGGGGGGGGGGGGGGGGGFCFGGGGGGGGGGGGDGGGGGGGGDFGGGFGFGFGGFFGFFFFFGFFFFFGFFFFBFFFFFFFFFFFFFFFFF:@?E@FFF0:?FFF:?4<A
@M05453:56:000000000-BLWTW:1:1101:22803:7371 1:N:0:15
ACTCCTACGGGAGGCAGCAGTGGGGAATATTGCACAATGGGCGCAAGCCTGATGCAGCCATGCCGCGTGTATGAAGAAGGCCTTCGGGTTGTAAAGTACTTTCAGCGAGGAGGAAGGCATTAAGGTTAATAACCTTGGTGATTGACGTTACTCGCAGAAGAAGCACCGGCTAACTCCGTGCCAGCAGCCGCGGTAATACGGAGGGTGCAAGCGTTAATCGGAATTACTGGGCGTAAAGCGCACGCAGGCGGTTTGTTAAGTCAGATGTGAAATCCCCGGGCTCAACCTGGGAAC
+
GGGGGGGGGGGGGGGGGGGGGGGGGGGGEGGGGGGGGGGGGGGGGGGGGGGGGGGGGGGGGGGGGGGFGCEGFGGGGGGGGGGGGGGGFGCFGGGDGGGGGGGFGGGGGEEGGGGGGGGGGGGGGGGGGGGGFGGFGGGGGFFGGGGGGGEGGGGEGGGGGGGGGGGGGGGGGGEFGGGGGGGGFGFGGEGGGGGGGFGGGGGGGGGDGFGGGGGGFGGGGGDGGGFGFGFGFC>DGFFG@DFF@CFDBDFD>@?F<FFFFG<@2*46AFB<4FBFFEEEB608??7:BF:BB3
@M05453:56:000000000-BLWTW:1:1101:17285:7388 1:N:0:15
ACTCCTACGGGAGGCAGCAGTGGGGAATATTGCACAATGGGCGCAAGCCTGATGCAGCCATGCCGCGTGTATGAAGAAGGCCTTCGGGTTGTAAAGTACTTTCAGCGGGGAGGAAGGTGATAAAGCGAATACCTTTATCAATTGACGTTACCCGCAGAAGAAGCACCGGCTAACTCCGTGCCAGCAGCCGCGGTAATACGGAGGGTGCAAGCGTTAATCGGAATTACTGGGCGTAAAGCGCACGCAGGCGGTCTGTTAAGTCAGATGTGAAATCCCCGGGCTCAACCCGGGAAC
+
GGGGGGGGGGGGGGGGGGGGGGGGGGGGGGGGGGGGGGGGGGGGGGGGGGGGGGGGGGGGGGGGGGGGGGGGGGGGGGGGGGGGGGGGGGGGGGGGGGGGGGGGGGGGGGGGGGGGGGGGGGGGGGGGGGGGGGGGGGGGGGGGGGGGGGGGGGGGGGGGGGGGGGGGGGGGGGGGGGGGGGGGGGGGGGGGGGGGGGGGGGGGGGGGGGGGGGGGGGGGGGGGGGFGGGFGFGFGGFFGFFFFFGFFFFFGFFFADFAFFGFFBFAFFFFFFFFFFBFFF>BFFF:BFFFFF-
@M05453:56:000000000-BLWTW:1:1101:4476:7395 1:N:0:15
ACTCCTACGGGAGGCAGCAGTGGGGAATATTGCACAATGGGCGCAAGCCTGATGCAGCCATGCCGCGTGTATGAAGAAGGCCTTCGGGTTGTAAAGTACTTTCAGCGAGGAGGAAGGCATTAAGGTTAATAACCTTAGTGATGGACGTTACTCGCAGAAGAAGCACCGGCTAACTCCGTGCCAGCAGCCGCGGTAATACGGAGGGTGCAAGCGTTAAGCGGAATTACTTGGCGTAAAGCGCACGCAGGCGGTTGGTTAAGTCAGATGTGAAATCCCCGGGCGCAACCTGGGAAC
+
GGG9EFGGEGGEGEEFGGGGE,CECBFFFFGGF<FFFF<,EECGEEGFGCFGCCFFCGGGGFCGGGE6CCFCC<CDDE8FFGFGDD7:9CFC5,B@BFGGGFF,C,F+>FFG>:EFBFGGG9BED<F<FF9FCGCC?9FFFG9AAFBF@>CC>FEGC3DFFBFGGF7C7E:*DCFGD*6:C*58*?>F,:EEE758:?CF=CEC5285=+<C5//17*2>C3/*<:6F*7?4>D)11)99>)56377>:7BC>>;:(*)9BF27-/4<A46)6B,9->3@2,(9(-(.((-((,
@M05453:56:000000000-BLWTW:1:1101:18550:7402 1:N:0:15
ACTCCTACGGGAGGCAGCAGTGGGGAATATTGCACAATGGGCGCAAGCCTGATGCAGCCATGCCGCGTGTATGAAGAAGGCCTTCGGGTTGTAAAGTACTTTCAGCGAGGAGGAAGGCATTAAGGTTAATAACCTTAGTGATTGACGTTACTCGCAGAAGAAGCACCGGCTAACTCCGTGCCAGCAGCCGCGGTAATACGGAGGGTGCAAGCGTTAATCGGAATTACTGGGCGTAAAGCGCACGCAGGCGGTTTGTTAAGTCAGATGTGAAATCCCCGGGCTCAACCTGGGAAC
+
GGGGGGGGGGGGGGGGGGGGGGGGGGGGGGGGGGGGGGGGGGGGGGGGGGGGGGGGGGGGGGGGGGGGGGGGGGGGGGGGGGGGGGGGGGGGGGGGGGGGGGGGGGGFGGGGGGGGGGGGGGGGGGGGGGGGGFGGGGGGGGGGGGGFGGGGGGGGGGGFGGGGGGGGGGGDFFCFFGDFGGGGGGFCGGGGDGEGGGGGGGGGCGGGGGGG7EGGDDGGGGGFDGFGGFFGFGFGG<FGFFFFFDFFFFFDF@BFFF2FFGFFFFAAFF2<BF?@?@EFB9?DFB?BF?<??(
@M05453:56:000000000-BLWTW:1:1101:8092:7411 1:N:0:15
ACTCCTACGGGAGGCAGCAGTAGGGAATCTTCGGCAATGGACGAAAGTCTGACCGAGCAACGCCGCGTGAGTGAAGAAGGTTTTCGGATCGTAAAACTCTGTTGTTAGAGAAGAACAAGGACGTAAGTAACTGTGCGTCCCCTGACGGTATCTAACCAGAAAGCCACGGCTAACTACGTGCCAGCAGCCGCGGTAATACGTAGGTGGCAAGCGTTGTCCGGATTTATTGGGCGTAAAGCGAGCGCAGGCGGTTTCTTAAGTCTGATGTGAAAGCCCCCGGCTCAACCGGGGAGG
+
GGGGGGGGGGGGGGGGGGGGGGGGGGGGGGGGGGGGGGGGGGGGGGGGGGGGGGGGGGGGGGGGGGGGGGGGGGGGGGGGGGGGGGGGGGGGGGGGGGGGGGGGGGGGGGGGGGGGGGGGGGGGGGGGGGGGGGGGGGGGGGGGGGGGGGGGGGGGGGGGGGGGGGGGGGGGGGGGGGGCFGGGGGGGGGGGGGGGGGGGGGGGGGGGGGGGGGGGGGGGGDD=?FFGDFFGEGFGG<FD@FFFFGFFFFF9;BFAA?AFFGFFFFF<9@AAFFFFFE<B>-4<DFF99BB09F
@M05453:56:000000000-BLWTW:1:1101:23191:7424 1:N:0:15
ACTCCTACGGGAGGCAGCAGTAGGGAATCTTCGGCAATGGGGGCAACCCTGACCGAGCAACGCCGCGTGAGTGAAGAAGGTTTTCGGATCGTAAAACTCTGTTGTTAGAGAAGAACGTTAAGTAGAGTGGAAAGTTACTTAAGTGACGGTATCTAACCAGAAAGGGACGGCTAACTACGTGCCAGCAGCCGCGGTAATACGTAGGTCCCAAGCGTTGTCCGGATTTATTGGGCGTAAAGCGAGCGCAGGTGGTTTCTTAAGTCTGATGTAAAAGGCAGTGGCTCAACCATTGTG
+
GGGGGGGGGGGGGGGGGGGGGGGGGGGGGGGGGGGGGGGGGGGGGGGGGGGGGGGGGGGGGGGGGGGGGGGGGGGGGGGGGFGGGGGGGGGGGGGGGGGGGGGFGGGGGGGGGGGGGAFGGGGGGGGGGGGGGGGGGGGGGFAFGGGGGGGGGGGGGGGGGGGFGGGGGGGGGGGGGGEFGGEFGGGGGGGGGGEGGGGGGGGGGGGGGGGDFGGGGDGFDGGEGGFGGFFFFGFGGBFCDFFFFGFFF>?D?FFFFFFBFFA@AF>FFFBFFFFFFF;?<BFFFFFBFF))6-
@M05453:56:000000000-BLWTW:1:1101:8894:7446 1:N:0:15
ACTCCTACGGGAGGCAGCAGTGGGGAATATTGCACAATGGGCGCAAGCCTGATGCAGCCATGCCGCGTGTGTGAAGAAGGCCTTCGGGTTGTAAAGCACTTTCAGCGAGGAGGAAGGTGGTGAGCTTAATACGTTCATCAATTGACGTTACTCGCAGAAGAAGCACCGGCTAACTCCGTGCCAGCAGCCGCGGTAATACGGAGGGTGCAAGCGTTAATCGGAATTACTGGGCGTAAAGCGCACGCAGGCGGTTTGTTAAGTCAGATGTGAAATCCCCGGGCTCAACCTGGGAAC
+
GGGGGGGGGGCCFGGGGGGGGGGGGGGGFGFGGGGGGGGGGGGGGGGGGGGGGGGGGGGGGGGGGGGGGGGGGGGGGGGGGGGGGGGGGCFEGGGFGGGGGGGGGGG@GG>EDEGGGGGGGGCGFGGGGFFGFGFGGGGAFGGGGGGEFFFGGGGGGDFGGGGGGGFGDGGGFG?FGGGGGG?FEGECGGGECEGGGCFF5EGGDEGD6EGGGEG=FGGFGDGFGCFFGGFGFGFGGFFDEBFBEC>:7@BD(>2:BF<=F:AFAFD>BFFF<F:F?:>:>4:>2:?3?6?B:(
@M05453:56:000000000-BLWTW:1:1101:14077:7459 1:N:0:15
ACTCCTACGGGAGGCAGCAGTAGGGAATCTTCGGCAATGGGGGCAACCCTGACCGAGCAACGCCGCGTGAGTGAAGAAGGTTTTCGGATCGTAAAACTCTGTTGTTAGAGAAGAACGTTAAGTAGAGTGGAAAGTTACTTAAGTGACGGTATCTAACCAGAAAGGGACGGCTAACTACGTGCCAGCAGCCGCGGTAATACGTAGGTCCCAAGCGTTGTCCGGACTTATTGGGCGTAAAGCGATCGCAGGTGGTTTCTTAAGTCTGATGTGAAAGCCCACGGCTCAACCGTGG
+
EFGGGGGGGGGGGGDGGGGFGGGGGGGGGGGGGGGGGGGGGGGGGGCFGGGG<FEGEG@F<CGGGGGFGEGFGGGGGGGG,,5BFFGFEGEFFGGFGGGGGG<F4B,E9FGGGGGFFG,D@F<CCF9BFGGFF<=FGD,:@=F;D9,@>FCFFFGCGFFFGGFFGGEC>5>EECCEGGGCGGGC<C,CGCEGE5=BEFFFEFFGGGDG5CFDFEDGG/**9D>*/*99CF4<FD)7CBFFD>)35*)>)8)9350:A/<?F><?B?<AAFA<28:>07>:7(,37?3:(-,4
@M05453:56:000000000-BLWTW:1:1101:13343:7460 1:N:0:15
ACTCCTACGGGAGGCAGCAGTAGGGAATCTTCCACAATGGACGAAAGTCTGATGGAGCAACGCCGCGTGAGTGAAGAAGGTTTTCGGATCGTAAAACTCTGTTGTTGGAGAAGAATGTATCTGATAGTAACTGATCAGGTAGTGACGGTATCCATCCAGAAAGCCACGGCTAACTACGTGCCAGCAGCCGCGGTAATACGTAGGTGGCAAGCGTTGTCCGGATTTATTGGGCGTAAAGCGAGCGCAGGCGGTTTCTTAAGTCTGATGTGAAAGCCTTCGGCTCAACCGAAGA
+
GGGGGGGGGGGEFGGGGGGGGGGGGGGGGGGGGGGFGGGGGGGGGEFFGCGGGGGGGGGGGGGGGGGFFGGGGGGGGGGGGGGGGGGGGGGGGGGGGFGFFFFFGCGE<FGGGGGGGGGGGGGGGGGGGGGGGGGGGGGFGGGFFGGGGGGGGGGGGGGGGGGGGGGGGGGGGGGGGGGGGGGGGGGGFGGGGDGGGGGGGGGGFGGGGGGGGGGG5DGDG>C*=>FCFF:FEGFD>>FDDFF;EGFEFFFG;FFADF<FFFFFBFFF<=AAFFFFFFFF;::2?FFF69B6
@M05453:56:000000000-BLWTW:1:1101:10835:7486 1:N:0:15
ACTCCTACGGGAGGCAGCAGTAGGGAATCTTCGGCAATGGGGGCAACCCTGACCGAGCAACGCCGCGTGAGTGAAGAAGGTTTTCGGATCGTAAAACTCTGTTGTTAGAGAAGAACGTTAAGTAGAGTGGAAAATTACTTAAGTGACGGTATCTAACCAGAAAGGGACGGCTAACTACGTGCCAGCAGCCGCGGTAATACGTAGGTCCCAAGCGTTGTCCGGATTTATTGGGCGTAAAGCGAGCGCAGGTGGTTTCTTAAGTCTGATGTGAAAGCCCACGGCTCAACCGTGGCG
+
GGGGGGGGGGGGEGDGGGGGGFGGGGGGGGGGGGGGGGGGGGGGGGGGGGGGGGEFGGGGGEEGGGGCFBFFGGGGFGFFFGGGGGGGCFGGGGGFGGGGGGGGGGGGFGGGGGGFFFGGGGFFGGGGGGC@FGGGGF9<@DDGGGCEEGGGGGF9FFFG7DFGGGCFGDCEEFGGFGGGGGGGDGFGGGGGGGGEGGFFGGGFEGGGGGC5EC/7CG:FDDDEG4=CFGFCFDBGGBFFB3<>57D@F@6<?>?AF=)9@C9?5?4<4*6568?5<F5B;99(3213928((-
@M05453:56:000000000-BLWTW:1:1101:23371:7491 1:N:0:15
ACTCCTACGGGAGGCAGCAGTAGGGAATCTTCCGCAATGGGCGAAAGCCTGACGGAGCAACGCCGCGTGAGTGATGAAGGGTTTCGGCTCGTAAAACTCTGTTATTGGGGAAGAACATATGTGTTAGTAACTGTTCACATCTTGACGGTACCTAATCAGAAAGCCACGGCTAACTACGTGCCAGCAGCCGCGGTAATACGTAGGTGGCAAGCGTTATCCGGAATTATTGGGCGTAAAGCGCGCGTAGGCGGTTTCTTAAGTCTGATGTGAAAGCCTACGGCTCAACCGAGGA
+
GGGGGGGGGGGGGGGGGGGGGGGGGGGGGGGGG,FGGGGG8FGGGGGEFGGGCGGGGGGGGGGGGGGGGGGFGGCFFGGG7FGGGGG+DFGGGGGGGGGGGGG9FG,F8FGEGGG<<FGGBGG,,:FGGGGFG3,EF9,C>3FGGGGGGG7E3FG,FEDFGGGGGGGGGGGGGGGGGGG>FGGFGGGGDGGGGGGGGGGGGGGC5AFGGGGGEGG*CFFGGC)CCGFGGGFC>GDD<>FG)070.)75FEFG9FFFFF9FFGAFA?9>2=ABBFF))7>:696>BFF>07>>
@M05453:56:000000000-BLWTW:1:1101:13579:7496 1:N:0:15
ACTCCTACGGGAGGCAGCAGTGGGGAATATTGCACAATGGGCGCAAGCCTGATGCAGCCATGCCGCGTGTATGAAGAAGGCCTTCGGGTTGTAAAGTACTTTCAGCGGGGAGGAAGGGGTTGTGGTTAATAGCCGCGGCCATTGACGTTACCCGCAGAAGAAGCACCGGCTAACTCCGTGCCAGCAGCCGCGGTAATACGGAGGGTGCAAGCGTTAATCGGAATTACTGGGCGTAAAGCGCACGCAGGCGGTCTGTCAAGTCGGATGTGAAATCCCCGGGCCCAACCCGGGAAC
+
GGGGGGGGGGGGGGGGGGGGGGGGGGGGGGGGGGGGGGGGGGGGGGGGGGGGGGGGGGGGGGGGGGGGGGGGGGGGGGGGGGGGGGGGGGGGGGGGGGGGGGGGGGGGGGGGGGGGGGGFGGGGGGGGGGGGGGGGGGGGGGGGGGGFGGGGGGGGGGGGGGGGGGFFEGDEGGGGGGGGGGGGGGGGGGGGGGGGGGGGGEEDGGGGGGGGGEDGGGGGGGGGGGFFGGFGFGFGGFFDEEFFFGEFFFFD>B<FFFFFFGFFFFBFF?2<BF>?<>BBB((4:BBBFF>FF2
@M05453:56:000000000-BLWTW:1:1101:9743:7505 1:N:0:15
ACTCCTACGGGAGGCAGCAGTGGGGAATATTGCACAATGGGCGCAAGCCTGATGCAGCCATGCCGCGTGTATGAAGAAGGCCTTCGGGTTGTAAAGTACTTTCAGCGAGGAGGAAGGCATTAAGGTTAATAACCTTAGTGATTGACGTTACTCGCAGAAGAAGCACCGGCTAACTCCGTGCCAGCAGCCGCGGTAATACGGAGGGTGCAAGCGTTAATCGGAATTACTGGGCGTAAAGCGCACGCAGGCGGTTTGTTAAGTCAGATGTGAAATCCCCGGGCTCAACCTGGGAAC
+
GGGGGGGGGGGGGGGGGGGGGGGGGGGGGGGGGGGGGGGGGGGGGGGGGGGGGGGGGGGGGGGGGGGGGGGGGGGGGGGGGGGGGGGGGGGGGGGGGGGGGGGGGGGGGGFGGGGGGGGGGGGGGGGGGGGGGGGFGGFFGDGFGGGGGGGGGGGGGGGGGGGGGGGGGGGGGGGGGGGGGGGGGGGGFGGGGGGGGGGGGGGGGGGGGGGGGGGGGGGGGCGGGGFGGGFGFGFGGFFGFFFFFDEFFFFDFFFFFFFFFGFFFFFFFFFFFFFFFFFFF7?FFFF>BFFB?1
@M05453:56:000000000-BLWTW:1:1101:5493:7515 1:N:0:15
ACTCCTACGGGAGGCAGCAGTGGGGAATATTGCACAATGGGCGCAAGCCTGATGCAGCCATGCCGCGTGTGTGAAGAAGGCCTTCGGGTTGTAAAGCACTTTCAGCGAGGAGGAAGGTGGTGAACTTAATACGTTCATCAATTGACGTTACTCGCAGAAGAAGCACCGGCTAACTCCGTGCCAGCAGCCGCGGTAATACGGAGGGTGCAAGCGTTAATCGGAATTACTGGGCGTAAAGCGCACGCAGGCGGTTTGTTAAGTCAGATGTGAAATCCCCGGGCTCAACCTGGGAAC
+
GGGFGGGGGGGGGGGGGGGGGGGGGGGGGGGGGGGGGGGGGGGGGGGGGGGGGGGGGGGGGGGGGGGGGGGGGFGGGGGGGFGGGGGGGGGGGGGGGGGGGGGGGGGGGGGGGGGGGGGGGGDGGGGGGGGGGGGGGGGGGGGGFGGGGGEFGEEFGGGGGGGFGGBFGGGGGGGFFGGGGGGGGGGGGGGGGEDEGGGGGGGGGGGGGGGGGGGDGGGGGGGGGGFGGGFGFGFGGFFGFF@6EDFBFFFGFFFFFFF67:<=<FFFFFA9AFFFBDEDB9????BFFBFFF3
@M05453:56:000000000-BLWTW:1:1101:23216:7520 1:N:0:15
ACTCCTACGGGAGGCAGCAGTGGGGAATATTGCACAATGGGCGCAAGCCTGATGCAGCCATGCCGCGTGTATGAAGAAGGCCTTCGGGTTGTAAAGTACTTTCAGCGAGGAGGAAGGCATTAAGGTTAATAACCTTATTGATTGACGTTACTCGCAGAAGAAGCACCGGCTAACTCCGTGCCAGCAGCCGCGGTAATACGGAGGGTGCAAGCGTTAATCGGAATTACTGGGCGTAAAGCGCACGCCGGCGGTTTGTTAAGTCAGATGTGAAATCCCCGGGCTCAACCTGGGAAC
+
FGGGGGGGGGGGGGGGGGGGGGGGGGGG,FFFGAFGGGGGGGGGGGGGFGGG,E<FFG@F<FGGGGGGG:CFGGGGGGGG8EFGGGGDG,FGGGGG@EFG<F5@F,>=FFEEGGG8FFDFGGGGGGG<E<9?=,??F,9,,A?FCFG3DD@DFF:>@7DFFGGG7,FFGEEEGFCFGEF*>FGGGGCFF8::CE>EFDFGGGDGGGGGFGGF=CD55:FGGDCFGC@F7C@5>7>DG46D)753;5083:D)458?(*6**2)*)16<44>A)0.61:D@(-22<?F:???(.(
@M05453:56:000000000-BLWTW:1:1101:16396:7526 1:N:0:15
ACTCCTACGGGAGGCAGCAGTGGGGAATATTGCACAATGGGCGCAAGCCTGATGCAGCCATGCCGCGTGTATGAAGAAGGCCTTCGGGTTGTAAAGTACTTTCAGCGAGGAGGAAGGCATTAAGGTTAATAACCTTAGTGATTGACGTTACTCGCAGAAGAAGCACCGGCTAACTCCGTGCCAGCAGCCGCGGTAATACGGAGGGTGCAAGCGTTAATCGGAATTACTGGGCGTAAAGCGCACGCAGGCGGTCTGTCAAGTCGGATGTGAAATCCCCGGGCTCAACCCGGGAAC
+
GGGGGGGGGGGGGGGGGGGGGGGGGGGGGGGGGGGGGGGGGGGGGGGGGGGGGGGGGGGGGGGGGGGGGGGGGGGGGGGGGGGGGGGGGGEGGGGGGGGGGGGGGGGGGGGGGGGDGGGGGGGGGGGGGGGGGGGGGGGGGGFFGGGGGFGGFGGGGGGGGGGGGGGGGGGGCGFGGDGGDGGGGGGGGGGGGGDEGDGGGGGGEGGDGGGGGGGDFFFFGGGFGGFFGGFGFDFGGFFGFFE>BDF>D@>D>><5AFAFFFBF>)3>9?9<FFFF?8DD>6?FFB:B9;FF0-
@M05453:56:000000000-BLWTW:1:1101:28300:7542 1:N:0:15
ACTCCTACGGGAGGCAGCAGTAGGGAATCTTCGGCAATGGGGGCAACCCTGACCGAGCAACGCCGCGTGAGTGAAGAAGGTTTTCGGATCGTAAAACTCTGTTGTTAGAGAAGAACGTTAAGTAGAGTGGAAAATTACTTAAGTGACGGTATCTAACCAGAAAGGGACGGCTAACTACGTGCCAGCAGCCGCGGTAATACGTAGGTCCCAAGCGTTGTCCGGATTTATTGGGCGTAAAGCGAGCGCAGGTGGTTTCTTAAGTCTGATGTAAAAGGCAGTGGCTCAACCATTGTG
+
GGGGGGGGGGGGGGGGGGGGGGGGGGGGGGGGGGGGGGGGGGGGGGGGGGGGFGGGGGGGGGGGGGGGG7FFFGGGGGGGGGGGGGGGGGGGGGGGGGGGFGGGGGGGGGGGGGGGGGGGGGGGGGFGGGGGFGGFFGCFGGGGGGGGGGGGGGGGGGGGGGGGGGGGGGGGDFGGGGGFGGGGGGGGGGGGGGEGGGGGGGFGGGGGEGGGGGGGGGGGGC7:*96FGGFGFGFDGFFGFFFFFGFF>FFGFFFFFFF??FAFBF2)6FABAFF4:DFFF?B??>B??F))..
@M05453:56:000000000-BLWTW:1:1101:28245:7563 1:N:0:15
ACTCCTACGGGAGGCAGCAGTAGGGAATCTTCGGCAATGGGGGCAACCCTGACCGAGCAACGCCGCGTGAGTGAAGAAGGTTTTCGGATCGTAAAACTCTGTTGTTAGAGAAGAACGTTAAGTAGAGTGGAAAGTTACTTAAGTGACGGTATCTAACCAGAAAGGGACGGCTAACTACGTGCCAGCAGCCGCGGTAATACGTAGGTCCCAAGCGTTGTCCGGATTTATTGGGCGTAAAGCGAGCGCAGGTGGTTTCTTAAGTCTGATGTAAAAGGCAGTGGCTCAACCATTGTG
+
GGGGGGGGGGGGGGGGGGGGGGGGGGGGGGGGGCGEGGGGGGGGGGGGGGGGGGGGGGGGGGGGGGGFDEGGGGGGGGGGFFGGGGGGGGGGGGGGGGGGGGGGGGGGGGGGGGGGGGGGFGGGGGGGGGGGGGGGGGGGGDGGGGGGDGFGGGGGGGGGGGGGGGGGGGGGGGGGGF@FGGBGFGGGGGGGGGGDEGGGGFGGCGGGGGGFGG3CCGGFGGD5EDFGGGFCFDFGGFFGFFF>EGFB@>FG?:?AA?>FFGFFF?44ABBABF?>2@FF0:1?B<?76?FFA4
@M05453:56:000000000-BLWTW:1:1101:10057:7584 1:N:0:15
ACTCCTACGGGAGGCAGCAGTGGGGAATATTGCACAATGGGCGCAAGCCTGATGCAGCCATGCCGCGTGTATGAAGAAGGCCTTCGGGTTGTAAAGTACTTTCAGCGAGGAGGAAGGCGTTGTGGTTAATAACCGCAGCGATTGACGTTACTCGCAGAAGAAGCACCGGCTAACTCCGTGCCAGCAGCCGCGGTAATACGGAGGGTGCAAGCGTTAATCGGAATTACTGGGCGTAAAGCGCACGCAGGCGGTTTGTTAAGTCAGATGTGAAATCCCCGGGCTCAACCTGGGAAC
+
GGGGGGGGGGGGGGGGGGGGGGGGGGGGGGGGGGGGGGGGGGGGGGGGGGGGGGGGGGGGGGGGGGGGGGGGGGGGGGGGGGGGGGGGDGGGGGGGGGGGGGGGGGGGGGGGGGGGGGGGGGGGGGEFGGGGGGGGGGGGGFFFFGGGFGGGGGGGGGGGGGGGGGGGGGGGFGGGGGGGGGGGGGGGGGGGGGGGGGGGGGGGGGGGFGGGGGGGGGGGGGGGGGFGGC:DEGFGDFFGFFFFFGFFFDEGF:<BFFAFFGFFF?244@>D9B?@2>BBB96?BF70:0:?0,
@M05453:56:000000000-BLWTW:1:1101:21804:7598 1:N:0:15
ACTCCTACGGGAGGCAGCAGTGGGGAATATTGCACAATGGGCGCAAGCCTGATGCAGCCATGCCGCGTGTATGAAGAAGGCCTTCGGGTTGTAAAGTACTTTCAGCGAGGAGGAAGGCATTAAGGTTAATAACCTTAGTGATTGACGTTACTCGCAGAAGAAGCACCGGCTAACTCCGTGCCAGCAGCCGCGGTAATACGGAGGGTGCAAGCGTTAATCGGAATTACTGGGCGTAAAGCGCACGCAGGCGGTTTGTTAAGTCAGATGTGAAATCCCCGGGCTCAACCTGGGAAC
+
GGGGGGGGEGGGGGGGGGGGGGGGGGGGGGFGGFFFEGGCGGGGGEEDGGGGGGGGGGEFFAFGGGGFFFFFGGGGGFGGGGGFGFGGGGEGGGGDGGGGFGGGGGGGGGFCGGGGGFDCFDAFGGGGGGGGCDFGGEFGGG9FDFFGGDF=CFCF=@8A7EGG@FGGC*@CFGDBFBDFGGGGDFCGFGGGGGGEFCCFG=GDGGEC7EFDEGGG<FFGDGD=7DFGGGFGFD39FF?DFE>;BDEFFFED>BBF??AF=C2=<FDD<6<AFFFFFED>;(4?<:8?7<<::4
@M05453:56:000000000-BLWTW:1:1101:18449:7604 1:N:0:15
ACTCCTACGGGAGGCAGCAGTAGGGAATCTTCGGCAATGGACGAAAGTCTGACCGAGCAACGCCGCGTGAGTGAAGAAGGTTTTCGGATCGTAAAACTCTGTTGGTAGAGAAGAACGTTGGTGAGAGTGGAAAGCTCATCAAGTGACGGTAACTACCCAGAAAGGGACGGCTAACTACGTGCCAGCAGCCGCGGTAATACGTAGGTCCCGAGCGTTGTCCGGATTTATTGGGCGTAAAGCGAGCGCAGGTGGTTTATTAAGTCTGGTGTAAAAGGCAGTGGCTCAACCATTGTT
+
GGGGGGGGGGGGGGGGGGGGGGGGGGGGGGGGGGGGGGGGGGGGGGGGGGGGGGGGGGGGGGGGGGGGGGGGGGGGGGGGGGGFGGGGGGGGGGGGGGGGGGGGGGGGGGGGGGGGGFGGGGGGGGGGGGGGGGGGGGGGGGGGGGGGGGGGGGGGGGGGGGGGGGGGGGGGGGGGGGGGFGGGGGGGGGGGGDEEGGGGGFGGGGGGGGGDCECGGDFGGGGEEFBGGGFGFGFGGFFGFFFFDC5@E>FG?5?BFFBFFCA4-?)86B<BBFFF7B:?8:8???FF?<FFF)
@M05453:56:000000000-BLWTW:1:1101:22125:7615 1:N:0:15
ACTCCTACGGGAGGCAGCAGTGGGGAATATTGCACAATGGGCGCAAGCCTGATGCAGCCATGCCGCGTGTATGAAGAAGGCCTTCGGGTTGTAAAGTACTTTCAGCGGGGAGGAAGGTGAGTGGTTTAATACGCCATTCAATTGACGTTACCCGCAGAAGAAGCACCGGCTAACTCCGTGCCAGCAGCCGCGGTAATACGGAGGGTGCAAGCGTTAATCGGAATTACTGGGCGTAAAGCGCACGCAGGCGGTCTGTTAAGTCAGATGTGAAATCCCCGGGCTCAACCCGGGAAC
+
GGEGGGGGGGGGGGGGGGGGGGGGGGGGGGGGGGGGGGGGGGGGGGGGGGGGGGGGGGGGGGGGGGGGGGGGGGGGGGGGGGGGGGGGGGGFFGGGGGGGFGGGGGGGGGFGECFFGGGGGGGGGGGGGGGGGGGGGGFGGFGFGGGEEGGGGGGGGGGGGGGCGGGEGGGGGFGFCEFFGGGGGGGGFGDGGEGGGGGGGGGGGGEDGGFGGGDEFCGGGGGFFGFEDGFGBGBGGFFGFFFFEDEFFFF77@BDDFAFFFBFFFFF2FFB<BBF?FFF>2:>BF?FFB9>9:
@M05453:56:000000000-BLWTW:1:1101:20129:7627 1:N:0:15
ACTCCTACGGGAGGCAGCAGTAGGGAATCTTCCACAATGGACGAAAGTCTGATGGAGCAACGCCGCGTGAGTGAAGAAGGTTTTCGGATCGTAAAACTCTGTTGTTGGAGAAGAATGTATCTGATAGTAACTGATCAGGTAGTGACGGTATCCAACCAGAAAGCCACGGCTAACTACGTGCCAGCAGCCGCGGTAATACGTAGGTGGCAAGCGTTGTCCGGATTTATTGGGCGTAAAGCGAGCGCAGGCGGTTTCTTAAGTCTGATGGGAAAGCCTTCGGCTCAACCGAAGA
+
GGGGGGGGGGGGGGGGGGGGGGGGGGGGGGGGGGGGGGGGGGGGGGGGGGGGGGGGGGGGGGGGGGGGGGGGGGGGGGGGGGGGGGGGGGGGGGGGGGGGGGGGFGGGFGGGGGGGGGGGGGGGGGGGGGGGGGGCGGGFGGGFGGGGGGGGGGGFGGGGGGGGFGGGGGGGGGFGGGGGGGGGGGGGGGGGGGGGGGGFFGGGGGGGGGGGGGDGGGGCDDDGGGFGGGFGFGEDFFFGFFFFFGBBEFF14>AADFFFFFFF2?A)(033:?BF<FFFB(,537:99(7?
@M05453:56:000000000-BLWTW:1:1101:4179:7633 1:N:0:15
ACTCCTACGGGAGGCAGCAGTGGGGAATTTTGGACAATGGGCGCAAGCCTGATCCAGCAATGCCGCGTGCAGGACGAAGGCCTTCGGGTTGTAAACTGCTTTTGTACAGAACGAAAGGCTCCTGGCTAATATCTGGGGGATATGACGGTACTGTAAGAATAAGCACCGGCTAACTACGTGCCAGCAGCCGCGGTAATACGTAGGGTGCGAGCGTTAATCGGAATTACTGGGCGTAAAGCGCACGCAGGCGGTTTGTTAAGTCAGATGTGAAATCCCCGGGCTCAACCTGGGAAC
+
GGGGGGGGGGGGGGGGGGGGGGGGGGGGGGGGGGGGGGGGGGGGGGGGGGGGGGGGGGGGGGGGGGGGGGGGGGGGGGGGGGGGGGGGGGGGGGGGGGGGGGGGGGGGGGGGGGGGGGGGFGGGGGGGGGGGGGGGGGGGGGGGGGGGGGGGGGGGGGGGGGGGGGGDGGGGGGGGGGGGGGGGGGGGGGGGGGGGFGGGCGGGGGGGGGGGGGGGGGFGG:D=FGFGDGFGFGFGG9=DEFFFFGFFFFF79@BFFFFFFFAFFFFFFFAA9FFFFFFD69BBFFFFB?BFF(
@M05453:56:000000000-BLWTW:1:1101:19070:7643 1:N:0:15
ACTCCTACGGGAGGCAGCAGTGGGGAATATTGCACAATGGGCGCAAGCCTGATGCAGCCATGCCGCGTGTATGAAGAAGGCCTTCGGGTTGTAAAGTACTTTCAGCGAGGAGGAAGGCGTTGTGGTTAATAACCGCAGCGATTGACGTTACTCGCAGAAGAAGCACCGGCTAACTCCGTGCCAGCAGCCGCGGTAATACGGAGGGTGCAAGCGTTAATCGGAATTACTGGGCGTAAAGCGCACGCAGGCGGTCTGTTAAGTCAGATGTGAAATCCCCGGGCTCAACCCGGGAAC
+
GGGGGGGGGGGGGGGGGGGGGGGGGGGGGGGGGGGGGGGGGGGGGGGGGGGGGGGGGGGGGGGGGGGGGFGGGGGGGGGGGGGGGGGGGGGGGGGGGGGGGGGGGFGFGGGGGGGGGGGFGGGGGGGGGFFEGGGGEGGGEGGGGGGEGGFGFCDEEGGGGGGFGGGGGGGGGGGGGGGGGGGGGGGGGGGGGGGGGGGG=;EGGGGGGGGGGGDEFCFGGGGFFFFGFGFGFDBDGFFGFFFFFGFFFFFD>@?<ABFFFDBFF=A4)0:ADFF4<EEFF>?FFFBBF6;BF(
@M05453:56:000000000-BLWTW:1:1101:11341:7656 1:N:0:15
ACTCCTACGGGAGGCAGCAGTGGGGAATATTGCACAATGGGCGCAAGCCTGATGCAGCCATGCCGCGTGTATGAAGAAGGCCTTCGGGTTGTAAAGTACTTTCAGCGGGGAGGAAGGGGTTGTGGTTAATAGCCGCGGCCATTGACGTTACCCGCAGAAGAAGCACCGGCTAACTCCGTGCCAGCAGCCGCGGTAATACGGAGGGTGCAAGCGTTAATCGGAATTACTGGGCGTAAAGCGCACGCAGGCGGTCTGTCAAGTCAGATGTGAAATCCCCGGGCTCAACCCGGGAAC
+
GGGGGGGGGGGGGGGGGGGGGGGGGGGGGGGGGGGGGGGGGGGGGGGGGGGGGGGGGGGGGGGGGGGGGGGGGGGGGGGGGGGGGGGGGGGGGGGGGGGGGGGGGGGGGGGGGGGGGGGGGGGGGGGGGGGGGGGGGGGGGGGGGGGFGGGGGGGEGGGGGGGGGGGGGGEGGGGGGGGGGGGGGGGGGGGGGGGGGGGGGGGGGGGGGGGGGGGGGGGGGGGGGGFGFGFGFDDGGFFGFB@FFGFFFFFGBFF<>FFF7C)99=>FFFFBAFBFFFFFF>B<?FFFF>BFF4
@M05453:56:000000000-BLWTW:1:1101:24310:7667 1:N:0:15
ACTCCTACGGGAGGCAGCAGTAGGGAATCTTCGGCAATGGGGGCAACCCTGACCGAGCAACGCCGCGTGAGTGAAGAAGGTTTTCGGATCGTAAAACTCTGTTGTTAGAGAAGAACGTTAAGTAGAGTGGAAAGTTACTTAAGTGACGGTATCTAACCAGAAAGGGACGGCTAACTACGTGCCAGCAGCCGCGGTAATACGTAGGTCCCAAGCGTTGTCCGGATTTATTGGGCGTAAAGCGAGCGCAGGTGGTTTCTTAAGTCTGATGTAAAAGGCAGTGGCTCAACCATTGTG
+
GGGGGGGGGGGGGGGGGGGGGGGGGGGGGGGGGGGGGGGGGGGGGGGGGGGGGGGGGGGGGGGGGGGGGGGGGGGGGGGGGGGGGGGGGGGGGGGGGGGGGGGGGGGGDGGGGGGGGGGGGGGDGGGGGGGGGGGGGGGGGGGGGGGGGGGGGGGGGGGGGGGGGGGGGGGGGGGGGGGGGGDFGG8FDGGGGGEGGGGGGGGGGGFFFFG:A5D=DD7CDDDEGGBGGGFGFGFGGFFGFF@>FGBEFFFGFF0<AFF?FGA=AFDAFBBAAFBF?>56<625?FFFFFFFD)
@M05453:56:000000000-BLWTW:1:1101:6980:7672 1:N:0:15
ACTCCTACGGGAGGCAGCAGTAGGGAATCTTCGGCAATGGACGAAAGTCTGACCGAGCAACGCCGCGTGAGTGAAGAAGGTTTTCGGATCGTAAAACTCTGTTGTTAGAGAAGAATAAGTGGGAGAGTAACTGTTCCCACCTTGACGGTATCTAACCAGAAAGCCACGGCTAACTACGTGCCAGCAGCCGCGGTAATACGTAGGTGGCAAGCGTTGTCCGGATTTATTGGGCGTAAAGCGAGCGCAGGCGGTTTCTTAAGTCTGATGTGAAAGTCCTCGGCTTAACCGAGGA
+
GGGFEGFGGGCCGGGGGGCFGGGFD@EEGGGGGBFEEFFGGGGD:7CFGGGFFF7CCFGGGCCFGGEFEGGGGGGGGGGGGDFCECF@FG7EDCFCFFGCDFAFGEFFFFGGGGGFGFGEFGGGGDGFFAFEGGGGFGFFEGGG9@FGGCGGGGFGGGGGFGGGDF7FCEE@FCGDGGGG7:;FFECFF::C/=8CCFFG9@=E;+=DCCFC5C:CGGG:DDGE6CF?CF>4>53579=DB339E35@DB>99>DAA766=CAFBBDFF4A2<*)16@.)2:().-51123.
@M05453:56:000000000-BLWTW:1:1101:15673:7697 1:N:0:15
ACTCCTACGGGAGGCAGCAGTGGGGAATATTGCACAATGGGCGCAAGCCTGATGCAGCCATGCCGCGTGTATGAAGAAGGCCTTCGGGTTGTAAAGCACTTTCAGCGAGGAGGAAGGTGGTGAACTTAATACGTTCATCAATTGACGTTACTCGCAGAAGAAGCACCGGCTAACTCCGTGCCAGCAGCCGCGGTAATACGGAGGGTGCAAGCGTTAATCGGAATTACTGGGCGTAAAGCGCACGCAGGCGGTCTGTTAAGTCAGATGTGAAATCCCCGGGCTCAACCTGGGAAC
+
GGGGGGGGGGGGGGGGGGGGGGGGGGGGGGGGGGGGGGGGGGGGGGGGGGGGGGGGGGGGGGGGGGGGGGGGGGGGGGGGGGGGGGGGGGGGGGGGGGGGGGGGGGGGGGGGGGGGGGGGGGGGGGGGGGGGGGGGGGGGGGGGGGGGGGGGGGGGGGGGGGGGGGGGGGGGGGGGGGGGGGGGGGGGGGGGGGGGGGGGGGGGGGGGGGGGGGGGGGFGGGGGGGFGGGFGFGFGGFFGFFFFB3@EFFFGFFFFFFFFFGFFFFFDFFFFFFFFFFFFFF?BFFFFFFFFF8
@M05453:56:000000000-BLWTW:1:1101:19351:7706 1:N:0:15
ACTCCTACGGGAGGCAGCAGTGGGGAATATTGCACAATGGGCGCAAGCCTGATGCAGCCATGCCGCGTGTGTGAAGAAGGCCTTCGGGTTGTAAAGCACTTTCAGCGAGGAGGAAGGTGGTGAACTTAATACGTTCATCAATTGACGTTACTCGCAGAAGAAGCACCGGCTAACTCCGTGCCAGCAGCCGCGGTAATACGGAGGGTGCAAGCGTTAATCGGAATTACTGGGCGTAAAGCGCACGCAGGCGGTTTGTTAAGTCAGATGTGAAATCCCCGGGCTCAACCTGGGAAC
+
GGGGGGGGGGGGGGGGGGGGGGGGGGGGGGGGGGGGGGGGGGGGGGGGGGGGGGGGGGGGGGGGGGGGGGGGGGGGGGGGGGGGGGGGFGGGGGGGGGGGGGGGGGGGGGDGGGGGGGGGGGGGGGGGGGGGGGGGGGGGGGGGGGGGGGGGGGGGGGGGGGGGGGGGGGGGGGGGGGGGGGGGGGGGGGGGGEGECGGGGEGGGGGGGGGGGGGDGGGGGGGGGDFGGGFFBDBCFA?DFFFFFCEDFFF)4BB?FFFFF=2=A@<4>FFFBF?F?;DD;(4?<::7<FFB?3
@M05453:56:000000000-BLWTW:1:1101:24297:7737 1:N:0:15
ACTCCTACGGGAGGCAGCAGTGGGGAATATTGCACAATGGGCGCAAGCCTGATGCAGCCATGCCGCGTGTATGAAGAAGGCCTTCGGGTTGTAAAGTACTTTCAGCGGGGAGGAAGGTGATGAACTTAATACGTTCATCAATTGACGTTACCCGCAGAAGAAGCACCGGCTAACTCCGTTCCAGCAGCCGCGGTAATACGGAGGGTGCAAGCGTTAATCGGAATTACTGGGCGTAAAGCGCACGCAGGCGGTCTGTTAAGTCAGATGTGAAATCCCCGGGCTCAACCCGGGAAC
+
GGGGGGGGGGGGGGGGGGGGGGGGGGGGGGGGGGGGGGGGGGGGGGGGGGGGGGGGGGGGFFGFGGGGGGGGGGGGGGGGGGGGGGGGGGGGGGFGGGGGGGGGGGGGGGGGGGGGGGGGGGGGGGFGGGGCFEGGGGGGCCFGDGFFGGGGGGCGGGGGFEFFGGGGGGGGGGGGGGC2?8@EFGGGFCEGGGGGGFGGGEGGGGGGGGGGGGGEGG7CDDDCG>@FGFFGFGB37AFGFF>(557DD:ED6>FDBFFFF74?AF22)82:9F5?:5)799FFF?F:099BB?
@M05453:56:000000000-BLWTW:1:1101:23712:7752 1:N:0:15
ACTCCTACGGGAGGCAGCAGTAGGGAATCTTCGGCAATGGGGGCAACCCTGACCGAGCAACGCCGCGTGAGTGAAGAAGGTTTTCGGATCGTAAAACTCTGTTGTTAGAGAAGAACGTTAAGTAGAGTGGAAAGTTACTTAAGTGACGGTATCTAACCAGAAAGGGACGGCTAACTACGTGCCAGCAGCCGCGGTAATACGTAGGTCCCAAGCGTTGTCCGGATTTATTGGGCGTAAAGCGAGCGCAGGTGGTTTCTTAAGTCTGATGTAAAAGGCAGTGGCTCAACCATTGTG
+
GGGGGGGGGGGGGGGGGGGGGGGGGGGGGGGGGGGGGGGGGGGGGGGGGGGGGGGGGGGGGGGGGGGGGGGGGGGGGGGGGGGGGGGGGGGGGGGGGGGGGGGGGGGGGGGGGGGGGGGGGGGGGFGFGGGGGGGGGGGGGGGGGGGGEGGGGGGGGGGGGGGGGGGGGGGGGGGGGGGGGGGGGGGGGGGGGGGGDFGCGGGGGFGGGGGGGGGGGGGGGDDGGGFGGGFGFGFGGFFGFFFFFC:BFFFGFF7<>FF=FGFFB?>BFFBA4FBFBEFFFFBB?DBFFFFFF4
@M05453:56:000000000-BLWTW:1:1101:25150:7763 1:N:0:15
ACTCCTACGGGAGGCAGCAGTGGGGAATATTGCACAATGGGCGCAAGCCTGATGCAGCCATGCCGCGTGTATGAAGAAGGCCTTCGGGTTGTAAAGTACTTTCAGCGGGGAGGAAGGGATGAGCCTTAATACGGCTCGTCATTGACGTTACCCGCAGAAGAAGCACCGGCTAACTCCGTGCCAGCAGCCGCGGTAATACGGAGGGTGCAAGCGTTAATCGGAATTACTGGGCGTAAAGCGCACGCAGGCGGTCTGTTAAGTCAGATGTGAAATCCCCGGGCTCAACCCGGGAAC
+
GGGGGGGGGGGGGGGGGGGGFGGGGGGGGGGGGGGGGGGGGGGGGGGGGGGGGGGGGGGGGGGGGGGGGGGGGGGGGGGGGGGGGGGGGGGGGGGGGGGGGGGGGGGGGGGGGGGGGGGGGGGGGGGGGGGGGGGGGGGGGGGFFGGCGGGGGGGGGGGGGGFDFGGGGEGGGGGGGGGFGGFCFGGGGGGGGGGGGFGGGCECE=EGGGGGGGDGFC?7<CDGGGFGGGFGFDDG5>FGEFEBFGFEFFFD>EBDFFBFFGFFFB9AFFFFFF(<<BF>0(,441??>199>4
@M05453:56:000000000-BLWTW:1:1101:12086:7796 1:N:0:15
ACTCCTACGGGAGGCAGCAGTAGGGAATCTTCCACAATGGACGAAAGTCTGATGGAGCAACGCCGCGTGAGTGAAGAAGGCTTTCGGATCGTAAAACTCTGTTGTTGGTGAAGAATGTATCTGATAGTAACTGATCAGGTAGTGACGGTATCCAACCAGAAAGCCACGGCTAACTACGTGCCAGCAGCCGCGGTAATCCGTAGGTGGCAAGCGTTGACCGGATTTATTGGGCGTAAAGCGAGCGCAGGCGGTTTCTTAAGCCTGATGTAAAAGGCAGTGGCTCAACCATTGTGT
+
FFEFGF<CCGG7@CC;@;FFGFFC;DFF,CC<CFGGGFGGFDE@FGG<CFGGGFGFF8CAEGDGDEGFGGFCAF9E?8FF,CFG9B7BC:=FDD<E<EEEEFF<F8?=??BFGGGAFEFGFG9,:5CCAFFEFFGAGFF<E<7ADA7B:++E?FFFCEG,>8,,DFE+3@CCC7,,4:8,D>FFC8:8,1**1=::9,>5*=**,4*<*=/75EGC*;29)):>F:74;=F*797D*)995>@6>5:>3)7<(05<A6)**2(019):>6).<7()()0)11)521:0<><<B.
@M05453:56:000000000-BLWTW:1:1101:20966:7822 1:N:0:15
ACTCCTACGGGAGGCAGCAGTAGGGAATCTTCCGCAATGGGCGAAAGCCTGACGGAGCAACGCCGCGTGAGTGATGAAGGGTTTCGGCTCGTAAAACTCTGTTATTAGGGAAGAACATATGTGTAAGTAACTGTGCACATCTTGACGGTACCTAATCAGAAAGCCACGGCTAACTACGTGCCAGCAGCCGCGGTAATACGTAGGTGGCAAGCGTTATCCGGAATTATTGGGCGTAAAGCGCGCGTAGGCGGTTTCTTAAGTCTGATGTGAAAGCCCACGGCTCAACCGTGGAGG
+
GGGGGGGGGGGGGGGGGGGGGGGGGGGGGGGGGGGGGGGGGGGGGGGGGGGGGGGGGGGGGGGGGGGGGGGGGGGGGGGGGGGGGGGGGGGGGGGGGGGGGGGGGGGGGGGGGGGGGGGGGGGGGGGGGGGGGGGGGGGGGGGGGGGGGGGGGGGGGGGGGGGGGGGGGGGGGGGGGGGFGGGGGGGGGGGGGGGGGGGGGGGGGGGGGGGGGGGGGGGGGDCGGGFGGGFGFGFGGFFGFFEB:DEFFFF5;@FFFFDFFGFFFFFFF?<<BFFFBFFFF;?FFBFF:0;,4?
@M05453:56:000000000-BLWTW:1:1101:5280:7855 1:N:0:15
ACTCCTACGGGAGGCAGCAGTGGGGAATATTGCACAATGGGCGCAAGCCTGATGCAGCCATGCCGCGTGTATGAAGAAGGCCTTCGGGTTGTAAAGTACTTTCAGCGAGGAGGAAGGCATTAAGGTTAATAACCTTAGTGATTGACGTTACCCGCAGAAGAAGCACCGGCTAACTCCGTGCCAGCAGCCGCGGTAATATGGATGGGGCAAGCGTTAATCGGAATTACTGGGCGTAAAGCGCACGCAGGCGGTTGGTTAAGTCAGATGTGAAATCCCCGGGCTCAACCCGGGAAC
+
FGGGGGGGGGGGGGGGGGGGGGGGGGGGGGGGGGGGGGGGGFG:FGEGGGGGGGGGGGDGFGGGGGGGGCCFGGGGGGGG<=EGGGGEGGGGGGGFGGGGFGGFCAF:FGG7FG<<4,6?<B?A<A5,?AFF9=,ADG@,F<?F=5=63,6E<FFE:FF7CFCGDGFGCE>CEFGF:E>8C*>D*6:D>/8C==8B9<+409+CF**12C/>EC*187C*/73AC*/ACGFG3>;*9>=55)865C5;E>>51)34?BD=97)@4/4566.)6*,665559B,4?28690039(
@M05453:56:000000000-BLWTW:1:1101:18044:7867 1:N:0:15
ACTCCTACGGGAGGCAGCAGTAGGGAATCTTCCGCAATGGGCGAAAGCCTGACGGAGCAACGCCGCGTGAGTGATGAAGGGTTTCGGCTCGTAAAACTCTGTTATTAGGGAAGAACAAACGTGTAAGTAACTGTGCACGTCTTGACGGTACCTAATCAGAAAGCCACGGCTAACTACGTGCCAGCAGCCGCGGTAATACGTAGGTGGCAAGCGTTATCCGGAATTATTGGGCGTAAAGCGCGCGTAGGCGGTTTCTTAAGTCTGATGTGAAAGCCCACGGCTCAACCGTGGAGG
+
GGGGGGGGGGGGGGGGGGGGGGGGGGGGGGGGGGGGGGGGGGGGGGGGGGGGGGGGGGGGGGGGGGGGGGGGGGGGGGGGGGGGGGGGGGGGGGGGGGGGGGGGGGGGGGGGGGGGGGGGGGGGGGGGGGGGGGGGGGGGGGGGGGGGGGGGGGGGGGGGGGGGGGGGGGGGGGGGGGGGGGGGGGGGGGGGGGGGGGGGGGGGGGGGGGGGGGGGGGGCDDGGGGFGGGFGFGFGGFFGFFFFDDFFFFFD;EFFAF>FFGFFFFFFFF>BBF?FBD@DFFFFFFFFFFF:?F
@M05453:56:000000000-BLWTW:1:1101:10676:7870 1:N:0:15
ACTCCTACGGGAGGCAGCAGTGGGGAATATTGCACAATGGGCGCAAGCCTGATGCAGCCATGCCGCGTGTATGAAGAAGGCCTTCGGGTTGTAAAGTACTTTCAGCGAGGAGGAAGGCATTAAGGTTAATAACCTTAGTGATTGACGTTACTCGCAGAAGAAGCACCGGCTAACTCCGTGCCAGCAGCCGCGGTAATACGGAGGGTGCAAGCGTTAATCGGAATTACTGGGCGTAAAGCGCACGCAGGCGGTTTGTTAAGTCAGATGTGAAATCCCCGGGCTCAACCTGGGAAC
+
GGGGGGGGGGGGGGGGGGGGGGGGGGGGGGGGGGGGGGGGGGGGGGGGGGGGGGGGGGGGGGGGGGGGGGGGGGGGGGGGGGGGGGGGGGGGGGGGGGGGGGGGGGGGGGGGGGGGGGGGGGGGGGGGGGGGGGGGGGFGGGGGGGGGGGGGGGGGGGGGGGGGGGGGGGGGGGGGGGGGGGGGGGGGGGGGGGGGGGGGGGGGGGGGGGGGGGGDGGGGGGGGFGBCFFFGFGFCGFFGEFFFFGFFFFF995:BFFAFFGFFFFFFFFFFAF:FFEFFB6?FDFBBFBFFF8
@M05453:56:000000000-BLWTW:1:1101:13955:7874 1:N:0:15
ACTCCTACGGGAGGCAGCAGTGGGGAATATTGCACAATGGGCGCAAGCCTGATGCAGCCATGCCGCGTGTATGAAGAAGGCCTTCGGGTTGTAAAGTACTTTCAGCGGGGAGGAAGGTGATGAACTTAATACGTTCATCAATTGACGTTACCCGCAGAAGAAGCACCGGCTAACTCCGTGCCAGCAGCCGCGGTAATACGGAGGGTGCAAGCGTTAATCGGAATTACTGGGCGTAAAGCGCACGCAGGCGGTCTGTTAAGTCAGATGTGAAATCCCCGGGCTCAACCCGGGAAC
+
GGGGGGGGGGGGGGGGGGGGGGGGGGGGGGGGGGGGGGGGGGGGGGGGGGGGGGGGGGGGGGGGGGGGGGGGGGGGGGGGGGGGGGGGGGGGGGGGGGGGGGGGGGGGGGGGGGGGGGGGGGGGGGGGGGGGGGGGGGGGGGGGGGGGGGGGGGGGGGGGGGGGGGGGGGGGGGGGGGGGGGGGGGGGGGGGGEGGGGGGGGGGGGGGGGGGGGGGGGGGGDGGGGFGGG@DEGFGGFFGFFFFFGFFFFED>DFFFFFFFGBFFFDFFFFA<F?FBFFFF6?D?FFFFF9>F:
@M05453:56:000000000-BLWTW:1:1101:9895:7876 1:N:0:15
ACTCCTACGGGAGGCAGCAGTGGGGAATATTGGACAATGGACCAAAAGTCTGATCCAGCAATTCTGTGTGCACGATGAAGGTCTTCGGATTGTAAAGTGCTTTCAGTTGGGAAGAAGAAAGTGACGGTACCAACAGAAGAAGCGACGGCTAAATACGTACCAGCAGCCGCGGTAATACGTATGTCGCAAGCGTTATCCGGATTTATTGGGCGTAAAGCGCGTCTAGGCGGAAAAATAAGTCTGATGTGAAAATGCGGGGCTCAACTCCGTATTGCGTTGGAAACTGTTTTTCT
+
GGGGGGGGGGGGGGGGGGGGGGGGGGGGFGGGGGGGGGGGGGFGGGGDFGGGGGGGGGGGGGGGGGFGGGGGGGGGGGDFEFFGGGGGGGGGGGGGGGGGGGGGGG<FFGEGGGGGGGGGGDGGGGGGGGGGGGGGGFGFFGGGGGGEFCCFGGFGGC9FGGGGGGGDCE@GGGGGGGGEGGGGGGG5>EGGGGG5:CEGGGA,CFGCFFGGEEGGG=DGDGGEFGFGGDB<BDFGGFFGF=@4*?@F9FFGAFBFFFFF3C?FF?)4:;?:094B>3>FF<>:<9<22:6?F
@M05453:56:000000000-BLWTW:1:1101:23631:7881 1:N:0:15
ACTCCTACGGGAGGCAGCAGTAGGGAATCTTCGGCAATGGGGGCAACCCTGACCGAGCAACGCCGCGTGAGTGAAGAAGGTTTTCGGATCGTAAAACTCTGTTGTTAGAGAAGAACGTTAAGTAGAGTGGAAAGTTACTTAAGTGACGGTATCTAACCAGAAAGGGACGGCTAACTACGTGCCAGCAGCCGCGGTAATACGTAGGTCCCAAGCGTTGTCCGGATTTATTGGGCGTAAAGCTAGCGCAGGTGGTTTCTTAAGTCTGATGTAAAAGGCAGTGGCTCAACCATTTTT
+
GGGGGGGGGGGGGGGGGGGGGFGGGGGGGGGGGDGGGGGGGDGGGGGGGGGGGGGGGGGGGGGDGGFGG:FGGGGGGFGDGGGGGGGGGEGGGGGGGGGG9FFFFCGGGGGGGGGFGFGEFFFGCFGC>FGFFGGFF9FGGGFDF<DGGFFGGGGGCGGGCFG:CCFGGGGGGGGFGG8FGGFFCFGDGGGGGECCECFDFGGGGFGG5FGGGGGEGG=FDGGGCF*CFCFGFGEDD?F>*9?BDC7@D.6C?FFFAFB**266<62>AFA>AB?FF>7??(3:?F:7<<526)
@M05453:56:000000000-BLWTW:1:1101:22729:7916 1:N:0:15
ACTCCTACGGGAGGCAGCAGTAGGGAATCTTCCACAATGGACGAAAGTCTGATGGAGCAACGCCGCGTGAGTGAAGAAGGTTTTCGGATCGTAAAACTCTGTTGTTGGAGAAGAATGTATCTGATAGTAACTGATCAGGTAGTGACGGTATCCAACCAGAAAGCCACGGCTAACTACGTGCCAGCAGCCGCGGTAATACGTAGGTGGCAAGCGTTGTCCGGATTTATTGGGCGTAAAGCGAGCGCAGGTGGTTTCTTAAGTCTGATGTAAAAGGCAGTGGCTCAACCATTGTGT
+
GGGGGGGGGGGGGGGGGGGGGGGGGGGGGGGGGGGGGGGGGGGGGGGGGGGGGGGGGGGGGGGGGGGGGGGGGGGGGGGGGCGFGGGGGGGGGGGGGGGGGGFFGGDFFFGGGGGGGGGGGGGGGGGGGGGGGCGGGGFGGGGGGGGCFCGGGGGGEGDFGGFGGGGGGE7CGGGFFGGGGFGFGGGGGGGGGGGEECCGCCFDGGGFGFGGGGGCDGGGGDG5CFFGGGACBCEG<<FCBDF9))7:87@GFFDFFFAFFF9?47:<:?A<BB:F?7?@<?D?FF06B<BAA4
@M05453:56:000000000-BLWTW:1:1101:24370:7931 1:N:0:15
ACTCCTACGGGAGGCAGCAGTAGGGAATCTTCGGCAATGGGGGGAACCCTGACCGAGCAACGCCGCGTGAGTGAAGAAGGTTTTCGGATCGTAAAGCTCTGTTGTTAATCAAGAACGTTGAGAAGAGTGGAAAGTTTCTCAAGTGACGGTAATTAACCAGAAAGGGACGGCTAACTACGTGCCAGCAGCCGCGGTAATACGTAGGTCCCGAGCGTTGTCCGGATTTATTGGGCGTAAAGCGAGCGCAGGCTGTTTTATAAGTCTGAAGTGAAAGGCTGTGGCTTAACCATAGT
+
GGGGGGGGGGGGGGGGGGGGGGGGGGGGGGGGGGGGGGGGGGGGGGGGGGGGGGGGGGGGGGGGGGGGGGGGGGGGGGGGGGGGGGGGGGGGGGGGGGGGGGGGGGGGGGGGGGGGGGGFGGGGGGGGGGGGGGGGGGGGGGGGGGGGGGGGGGGGGGGGGGGGGDGGGGGGGGGGGGGGGGGGGGGGGGGGGGGGGGGGGGGGGGGGGG5<EGGGD9:><GGGGGFGGGFGFGFGD?FGFFFFFGFDED:<7@2:9FFFFGFFBF<?FFBA<F?:>:>FB6??FAA2<<)2>
@M05453:56:000000000-BLWTW:1:1101:8838:7944 1:N:0:15
ACTCCTACGGGAGGCAGCAGTAGGGAATCTTCGGCAATGGGGGCAACCCTGACCGAGCAACGCCGCGTGAGTGAAGAAGGTTTTCGGATCGTAAAACTCTGTTGTTAGAGAAGAACGTTAAGTAGAGTGGAAAGTTACTTAAGTGACGGTATCTAACCAGAAAGGGACGGCTAACTACGTGCCAGCAGCCGCGGTAATACGTAGGTCCCAAGCGTTGTCCGGATTTATTGGGCGTAAAGCGAGCGCAGGTGGTTTCTTAAGTCTGATGTAAAAGGCAGTGGCTCAACCATTGTG
+
GGGGGGGGGGGGGGGGGGGGGGGGGGGGGGGGGGGGGGGGGDG@FGGFGGGGGGGCFGGGGGGGGGGFGCFFGGGGGGGGEFEFDFGCEGGGGGGGGGGGGGGGFGFFFGGGGFGGGGGGGGGGGFGGGFGGCFFGGDGGFFGGFGGGCFGFGGGGGGGGGGFGFEGGDDC@ECGGGGGGCCECGGGGDFE5CEEGGGGGGGGGEGGGG9?DFEC7DD7FGGDGGGFGGGFGFGFGC?FCEEFBB<@FFFFG6>BF)=<16CBFFFFFFFFFAFFF?F4?:0???<:?BBADA4
@M05453:56:000000000-BLWTW:1:1101:17555:7950 1:N:0:15
ACTCCTACGGGAGGCAGCAGTGGGGAATATTGCACAATGGGCGCAAGCCTGATGCAGCCATGCCGCGTGTATGAAGAAGGCCTTCGGGTTGTAAAGTACTTTCAGCGAGGAGGAAGGCATTAAGGTTAATAACCTTAGTGATTGACGTTACTCGCAGAAGAAGCACCGGCTAACTCCGTGCCAGCAGCCGCGGTAATACGGAGGGTGCAAGCGTTAATCGGAATTACTGGGCGTAAAGCGCACGCAGGCGGTTTGTTAAGTCAGATGTGAAATCCCCGGGCTCAACCTGGGAAC
+
GGGGGGGFGGGGGGGGGGGGGGGGGGDGGGGGGGGGGGGGGGGGGDEGGGGGGFGGGGGGGGGGGGGGGFFGGGGGGGGGGGGGGGGGGGGGGGGGGGGGGGGGGGGGGGDEGEGGGGGGGGGGGGGGGGGGFGGGGGGGGGAFGGGGGGGGGGGGGGGGGGGGGGGGGGGGGGCGFGFFGGGGGFGGGDEEEGEEGFGFCEEE8CEGGGGGGGGGFFGGGGDGFFFF7<@DDG>DGFFG:3;437)..3>90>???F<?F*6748<BFF26A?:66>@39,(.8?<:?<:(8(
@M05453:56:000000000-BLWTW:1:1101:27425:7977 1:N:0:15
ACTCCTACGGGAGGCAGCAGTGGGGAATATTGCACAATGGGCGCAAGCCTGATGCAGCCATGCCGCGTGTATGAAGAAGGCCTTCGGGTTGTAAAGTACTTTCAGCGAGGAGGAAGGCATTAAGGTTAATAACCTTAGTGATTGACGTTACTCGCAGAAGAAGCACCGGCTAACTCCGTGCCAGCAGCCGCGGTAATACGGAGGGTGCAAGCGTTAATCGGAATTACTGGGCGTAAAGCGCACGCAGGCGGTTTGTTAAGTCAGATGTGAAATCCCCGGGCTCAACCTGGGAAC
+
GGGGGGGGGEGGGGGGGGGGGGGGGGGGGGGGGGGGGGGGGGGGGGGGGGGGGGGGGGGGGGGGGGGCGGGGGGGGGGGGGGGGFGGGGGGGGGGGGGGGGGGGGGGGGGGGGGGGGGGGGGGGGGGGGGGGGGGGGGGGGGGGGGGGGGGGGGGGGDGGGGGGGGGGGG7EGGGGGGGFGFGGGGGGGGGGGGGGGGGGGGGGDEGGGGGGGGGGFGGGGGDGGGFGFGFGFGFGGFFGFFFFFGFF>BF9;D?FFFBFFGFFF4<ABFF9AF?:<>EF903?FFFB??BF>4
@M05453:56:000000000-BLWTW:1:1101:26210:8019 1:N:0:15
ACTCCTACGGGAGGCAGCAGTGGGGAATATTGCACAATGGGCGCAAGCCTGATGCAGCCATGCCGCGTGTATGAAGAAGGCCTTCGGGTTGTAAAGTACTTTCAGCGGGGAGGAAGGGGTGAGCCTTAATACGGTTCGTCATTGACGTTACCCGCAGAAGAAGCACCGGCTAACTCCGTGCCAGCAGCCGCGGTAATACGGAGGGTGCAAGCGTTAATCGGAATTACTGGGCGTAAAGCGCACGCAGGCGGTCTGTCAAGTCGGATGTGAAATCCCCGGGCTCAACCCGGGAAC
+
GGGGGGGGGGGGGGGGGGGGGGGGGGGGGGGGGGGGGGGGGGGGGGGFGGGGGGGGGGGGGGGGGGGGGGGGGGGGGGGGGGCFGFGGGGGGGGGGGGGGGGGGGGGGGGGGGGGGGGGGGGGGGDFGGGGGG7FG@CFFGGFGGGGGGGGGGGGGGGGFGGGGGFFEEGGEGFGGGGGGGGGGGGGF8CEGGGGGGGGGC*7C5>=DGCFDEGGDFGFFGDCFGGFGDFFGFDDGGFFG@BF>EDFFFE:D;FBFFFAFFGFFB>;,.9>AFF26:DFB>21<<:B6>>FFB4
@M05453:56:000000000-BLWTW:1:1101:12821:8021 1:N:0:15
ACTCCTACGGGAGGCAGCAGTGGGGAATATTGCACAATGGGCGCAAGCCTGATGCAGCCATGCCGCGTGTGTGAAGAAGGCCTTCGGGTTGTAAAGCACTTTCAGCGAGGAGGAAGGTGGTGAACTTAATACGTTCATCAATTGACGTTACTCGCAGAAGAAGCACCGGCTAACTCCGTGCCAGCAGCCGCGGTAATACGGAGGGTGCAAGCGTTAATCGGAATTACTGGGCGTAAAGCGCACGCAGGCGGTTTGTTAAGTCAGATGTGAAATCCCCGGGCTCAACCTGGGAAC
+
GGGGGGGGGGGGGGGGGGGGFGGGGGGGGGGGGGGGGGGGGGGGGGGGGGGGGGGGGGGGGGGGGGGGGGGGGGGGGGGGGGGGGGGGGGGGGGGGGGGGGGGGGGGEGGGGGGGGGGGGGGGGGGGGGGGGGGGGGGGGGGGGGGGGGGGGGGGGGGGGGGGGGGGGGGGGGGGGGGGGEGGG5FGGGGGGGEDGFGGFC*:EGGGGGGGGGGGGGGGG*7DGGGFCC<FGFGFGGB=DFF>>@<755@E91>?:BFFFFGFFFFFFB=>ADFBFB>EEFF???F<>BFFFF0
@M05453:56:000000000-BLWTW:1:1101:5000:8036 1:N:0:15
ACTCCTACGGGAGGCAGCAGTGGGGAATATTGGACAATGGGCGAAAGCCTGATCCAGCCATGCCGCGTGTGTGAAGAAGGTCTTCGGATTGTAAAGCACTTTAAGTTGGGAGGAAGGGTTGTAGATTAATACTCTGCAATTTTGACGTTACCGACAGAATAAGCACCGGCTAACTCTGTGCCAGCAGCCGCGGTAATACAGAGGGTGCAAGCGTTAATCGGAATTACTGGGCGTAAAGCGCGCGAATGTGGTTTGTTAAGTTGGATGTGAAATCCCCGGGCTCAACCTGGGAAC
+
GGGGGGGGGGGGGGGGGGGGGGGGGGGGGGGGCGGGGGGGGFGGGGEGGGGGGFGGGG7FEFGGGGGGGCFFGGGGGGGGGGGGGGGDGGGGGGGGG@FGFG<EFE5FFCFCFG=4?+4B>4@?F<@B,AEE<9B9>@?FFFAEE?CCGGGGG@:F7F;;CE=FCGGGGEECEG9E;DFFCC2D8FC>F8>C5/*1:>?<CCFGG=8*0<97EC*:8FFF<*:=+3;7*9>FB)0*>>8D@>B;)75</8*C6)8448ABB>A@06:?F4))663625)099?FF1:>:(4:>(
@M05453:56:000000000-BLWTW:1:1101:21422:8036 1:N:0:15
ACTCCTACGGGAGGCAGCAGTGGGGAATATTGCACAATGGGCGCAAGCCTGATGCAGCCATGCCGCGTGTATGAAGAAGGCCTTCGGGTTGTAAAGTACTTTCAGCGAGGAGGAAGGCGTTGTGGTTAATAACCGCAGCGATTGACGTTACTCGCAGAAGAAGCACCGGCTAACTCCGTGCCAGCAGCCGCGGTAATACGGAGGGTGCAAGCGTTAATCGGAATTACTGGGCGTAAAGCGCACGCAGGCGGTTTGTTAAGTCAGATGTGAAATCCCCGGGCTCAACCTGGGAAC
+
GGGGGGGGGGGGGGGGGGGGGGGGGGGGGGGGGGGGGGGGGGGGGGGGGGGGGGGGGGGGGGGGGGGGGFGGGGGGGGGGGGGGGGGGGGGGGGGGGGGGFGGGGGGGGGGGGGGFGGGCFGGGGGGGGGGGGGGGGGGGGGGGGGGGGGGGGGGGGGGGGGGGGGGGGGGGGGGGGGGGGGGGGGGGGGGGGGGGGGGGGGGGGGGGGGGGGGGGGGGGGGGGGGFGCFFGFGFGGFFGFFFFFGFFFFFCBEFFB4:?*:5?AFAAFFBBFF:@<>DFFF??FFFFFFFFF4
@M05453:56:000000000-BLWTW:1:1101:6208:8051 1:N:0:15
ACTCCTACGGGAGGCAGCAGTAGGGAATCTTCGGCAATGGGGGCAACCCTGACCGAGCAACGCCGCGTGAGTGAAGAAGGTTTTCGGATCGTAAAACTCTGTTGTTAGAGAAGAACGTTAAGTAGAGTGGAAAGTTACTTAAGTGACGGTATCTAACCAGAAAGGGACGGCTAACTACGTGCCAGCAGCCGCGGTAATACGTAGGTCCCAAGCGTTGTCCGGATTTATTGGGCGTAAAGCGAGCGCAGGTGGTTTCTTAAGTCTGATGTAAAAGGCAGTGGCCCAACCATTGTT
+
FFGGGGCFGGGFGGGGGGGGGCFGGGGGGGGGGEFC@FEGGGGEDGGGGGGFFG:FFEGGGDGGEEFGGGEFGGGFD8FEFBEDGGGGGGGFGFCF=FGFFFEF,EFGFGGGGGGGGFFGCFDCDFCCFDFGGGGFDFF=,>FGGGGGGC@FFGFG=CFGFCG?FECFC8@E8>D9D,>=ECCEFGGC6CCEGGCEED<FGG?F>EFFC?FCF5CCDGFGD<>C:7=G7*=<FGD)9<=C>5>9BC>5:FFF:316<?<*9><?<7<4:=<<<7<48B<?0(((-3:?:<))-)
@M05453:56:000000000-BLWTW:1:1101:6640:8074 1:N:0:15
ACTCCTACGGGAGGCAGCAGTAGGGAATCTTCGGCAATGGGGGCAACCCTGACCGAGCAACGCCGCGTGAGTGAAGAAGGTTTTCGGATCGTAAAACTCTGTTGTTAGAGAAGAACGTTAAGTAGAGTGGAAAGTTACTTAAGTGACGGTATCTAACCAGAAAGGGACGGCTAACTACGTGCCAGCAGCCGCGGTAATACGTAGGTCCCAAGCGTTGTCCGGATTTATTGGGCGTAAAGCGAGCGCAGGTGGTTTCTTAAGTCTGATGTAAAAGGCAGTGGCTCAACCATTGTG
+
GGGGGGGGGGGGGGGGGGGGGGGGGGGGGGGGGGGGGGGGGGGGGGGGGGGGGGGGGGGGGGGGGGGGGGGGGGGGGGGGGGGGGGGGGGGGGGGGGGGGGGGGGGGGGGGGGGGGGGGGGGGGGGGGGGGGGGGGGGGGGGGGGGGGFGGFGGGGGGGGGGGGG>FGGGGGDFGFGGGGGGGGGGFFGGGGGGGGGCGGGFGGGGGGGGGGGCDEGGGGGGGGCFFFGGFGFGFGGFFGFEEFFGFFFFFGBF7ADFF?FGFFFFDF9F<AAFFFBE5FB?BDF?FF??<A<5
@M05453:56:000000000-BLWTW:1:1101:16771:8084 1:N:0:15
ACTCCTACGGGAGGCAGCAGTAGGGAATCTTCCACAATGGACGAAAGTCTGATGGAGCAACGCCGCGTGAGTGAAGAAGGTTTTCGGATCGTAAAACTCTGTTGTTGGAGAAGAACGTATTTGATAGTAACTGATCAGGTAGTGACGGTATCCAACCAGAAAGCCACGGCTAACTACGTGCCAGCAGCCGCGGTAATACGTAGGTGGCAAGCGTTGTCCGGATTTATTGGGCGTAAAGCGAGCGCAGGCGGTTTCTTAAGTCTGATGTGAAAGCCTTCGGCTCAACCGAAGA
+
GGGGGGGGGGGGGGGGGGGGGGGGGGGGGGGGGGGGGGGGGGGGGGGGGGGGGGGGGGGGGGGGGGGGGGGGGGGGGGGGGGGGGGGGGGGGGGGGGGGGGGGGGGGGGGGGGGGGGGGGGGGGGGGGGGGGGGGGGGGGGGGGGGGGGGGGGGGGGGGGGGGGGGGGGGGGGGGGGGGGGGGGGGGGGGGGGGGGGGGGGGGGGGGGGGGGGGGGGGGGGGDGGGFGGGFGFGFGGFFGFFFFEDFFFFFC>FDDFFFFFGFFFFFFFFFFFFFFFFFFF:BBB??FFBFF
@M05453:56:000000000-BLWTW:1:1101:7457:8084 1:N:0:15
ACTCCTACGGGAGGCAGCAGTGGGGAATATTGCACAATGGGCGCAAGCCTGATGCAGCCATGCCGCGTGTATGAAGAAGGCCTTCGGGTTGTAAAGTACTTTCAGCGGGGAGGAAGGGGTTGCGGTTAATAGCCGCGGCCATTGACGTTACCCGCAGAAGAAGCACCGGCTAACTCCGTGCCAGCAGCCGCGGTAATACGGAGGGTGCAAGCGTTAATCGGAATTACTGGGCGTAAAGCGCACGCAGGCGGTCTGTCAAGTCGGATGTGAAATCCCCGGGCTCAACCCGGGAAC
+
GGGGGGGGGGGGGGGGGGGGGAFCGGGGGFGGGGGGGGGGGGGGGGGGGGGGGGGGGGDGGGGGGGGGGGGGGGFGGGGFGGGGGGGGGGGGGGGFGGGGGGGFEGGDGGG7FGGFGGDFEGGCEGDECBCF<CF7FGEGGGGGGGGGGCCFFCGEDGCCFGFGFEFGGGEGFFFFEEGFGF?CGFGGFGGGGGGGFFGGGGGGDCGGFEFGEGCEGGDDDDGG+:@CGFF5>9>D7<FDF>D>FG@BB>>C6B:5<FD?6D?D6>>4)/6:>??F655),76<>7714;9(4-
@M05453:56:000000000-BLWTW:1:1101:16462:8085 1:N:0:15
ACTCCTACGGGAGGCAGCAGTGGGGAATATTGCACAATGGGCGCAAGCCTGATGCAGCCATGCCGCGTGTATGAAGAAGGCCTTCGGGTTGTAAAGTACTTTCAGCGAGGAGGAAGGCATTAAGGTTAATAACCTTAGTGATTGACGTTACTCGCAGAAGAAGCACCGGCTAACTCCGTGCCAGCAGCCGCGGTAATACGGAGGGTGCAAGCGTTAATCGGAATTACTGGGCGTAAAGCGCACGCAGGCGGTTTGTTAAGTCAGATGTGAAATCCCCGGGCTCAACCTGGGAAC
+
GGGGGGGGGGGGGGGGGGGGGGGGGGGGGGGGGGGGGGGGGGGGGGGGGGGGGGGGGGGGGGGGGGGGGGGGGGGGGGGGGGGGGGGGGGGGGGGGGGGGGGGGGGGDGGGGGGGGGGGGGGGGGGGGGGGGGGFGGGGGGGGGGGGGGGGGGGGGGGGGGGGGGGGGGGGGGGGGGGGGGGGGGGGGGGGGGGGGGGGGGGGGGGGGGGGGGGGGGGGGGGGGGGFGGGFGFGFGFFFGFFFFFDEFFFF795<BFFFFFGFFAFFFFFFFFFFFFFFFF9?BFF??FFF78-
@M05453:56:000000000-BLWTW:1:1101:9005:8113 1:N:0:15
ACTCCTACGGGAGGCAGCAGTGGGGAATATTGCACAATGGGCGCAAGCCTGATGCAGCCATGCCGCGTGTATGAAGAAGGCCTTCGGGTTGTAAAGTACTTTCAGCGAGGAGGAAGGCGTTGTGGTTAATAACCGCAGCGATTGACGTTACTCGCAGAAGAAGCACCGGCTAACTCCGTGCCAGCAGCCGCGGTAATACGGAGGGTGCAAGCGTTAATCGGAATTACTGGGCGTAAAGCGCACGCAGGCGGTTTGTTAAGTCAGATGTGAAATCCCCGGGCTCAACCTGGGAAC
+
GGGGGGGGGGGGGGGGGGGGGGGGGGGGGGGGGGGGGGGGGGGGGGGGGGGGGGGGGGGGGGGGGGGGGGGGGGGGGGGGGGGGGGGGGGGGGGGGGGGGGGGGGGGGGGGGGGGGGGGCGGGGGGGGGGGGGGGGGGGGGGGGGGGFFGGGGGGGGGGGGGGGGGGGGGGGGGGGGGGGGGGGGGGGGGGGGGGGGGGGGGGGGGGGGGGGGGGEFGGGGGGGGGFGFGFGFGFGGFFGFFFFFDEFFFFGFFBB?FFFF7:FBFFFFFFFFFBFBFFFBFBF??FFFF<:B,
@M05453:56:000000000-BLWTW:1:1101:27240:8141 1:N:0:15
ACTCCTACGGGAGGCAGCAGTAGGGAATCTTCCACAATGGACGAAAGTCTGATGGAGCAACGCCGCGTGAGTGAAGAAGGTTTTCGGATCGTAAAACTCTGTTGTTGGAGAAGAACGTATTTGATAGTAACTGATCAGGTAGTGACGGTATCCAACCAGAAAGCCACGGCTAACTACGTGCCAGCAGCCGCGGTAATACGTAGGTGGCAAGCGTTGTCCGGATTTATTGGGCGTAAAGCGAGCGCAGGCGGTTTCTTAAGTCTGATGTGAAAGCCTTCGGCTCAACCGAAGA
+
GGGGGGGGGGGGGGGGGGGGGGGGGGGGGGGGGGGGGGGGGGGGGGGGGGGGGGGGGGGGGGGGGGGFEGGGGGGGGGGGGGGGGGGGGGGGGGGGGGGFFGGGGGGGGGGGGGGGGGGGGGGGGGGGGGGGGGFFGGGFGGGGGGGGGGGGGGGGGGGGGGGGGGGGGGGGGGGGGGGGGGGGGGGGGGGGGGGEGGGGFFGGGGGGGGGGGGGGGGGGGCDCFFFFDGFGEDDGGFFGFFFFFGEDEFDC9D<BFFAFFGFFBBAFFFBFFFFFFFFFB?FFFFFF>>>F
@M05453:56:000000000-BLWTW:1:1101:25576:8145 1:N:0:15
ACTCCTACGGGAGGCAGCAGTAGGGAATCTTCCACAATGGACGAAAGTCTGATGGAGCAACGCCGCGTGAGTGAAGAAGGTTTTCGGATCGTAAAACTCTGTTGTTGGAGAAGAATGTATCTGATAGTAACTGATCAGGTAGTGACGGTATCCAACCAGAAAGCCACGGCTAACTACGTGCCAGCAGCCGCGGTAATACGTAGGTGGCAAGCGTTGTCCGGATTTATTGGGCGTAAAGCGAGCGCAGGCGGTTTCTTAAGTCTGATGTGAAAGCCTTCGGCTCAACCGAATA
+
GGGGGGGGGGGGGGGGEGGGGGGFDFGFGGGGGGGGGGGGFGEF@FGCFGFFFGGGGGGGGGGGGGGFGCGGGGGGGGGGGGGGGGGGGGGGGGGFCGGGGGGGGGGF8BFGGCGGGGGGGGGGGGGFGFGEGFFGGF@FGFGGCCFGGGGGGGGFGGDGGGGGGGGEGCEEGGGACEGGGGGGGGGGFEGGGGE5CCFFFCF=FE56FGFFCCDGCGGGGD*73@FGCCFFFGBGDDFDD@D()93:>)799B<<>9AFFGBFFF)).64:9FFF3*7B>:B<?F13;9(4
@M05453:56:000000000-BLWTW:1:1101:4558:8165 1:N:0:15
ACTCCTACGGGAGGCAGCAGTGGGGAATATTGCACAATGGGCGCAAGCCTGATGCAGCCATGCCGCGTGTATGAAGAAGGCCTTCGGGTTGTAAAGTACTTTCAGCGGGGAGGCAGGTGATAAAGCGAATACCTTTATCAATTGACGTTACCCGCAGAAGAAGCACCGGCTAACTCCGTGCCAGCAGCCGCGGTAATACGGAGGGTGCAAGCGTTAATCGGAATTACTGGGCGTAAAGCGCACGCAGGCGGTCTGTTAAGTCAGATGTGAAATCCCCGGGCTCAACCCGGGAAC
+
GFG@FF<F6@@F7CCFG;AFFFGGGGGFGGGGGGDGGGG,EFCG:FGG@EFEGG9FEF,CFGDEF@@=@BEFE9<9FFFFGDF<ACEG9,@=@FFFFFGGDGGGCEFFEEGEE+BFGG8FFFFDFGEEGGGGDFFAB@=,;E<CFEDEFD*9FFDGGGGGGGEFFC,>EGGGGGGGE1CE7F?:FCE68?E=CG>>CG+==;=EEEGDG?:/729EF>FF3CGGFGFF*7<C@15<C2?<>D:6>D>EEEFGFDBABFFF=74FA646<444)*()(00>076?<?<B>FFFB(
@M05453:56:000000000-BLWTW:1:1101:16428:8165 1:N:0:15
ACTCCTACGGGAGGCAGCAGTAGGGAATCTTCGGCAATGGGGGCAACCCTGACCGAGCAACGCCGCGTGAGTGAAGAAGGTTTTCGGATCGTAAAACTCTGTTGTTAGAGAAGAACGTTAAGTAGAGTGGAAAGTTACTTAAGTGACGGTATCTAACCAGAAAGGGACGGCTAACTACGGGCCAGCCGCCGCGGTAATACGTAGGTCCCAAGCGTTGTCCGGATTTATTGGGCGTTAAGCGAGCGCAGGTGGTTTCTTAAGTCTGATGTACAAGGCAGTGGTTCAACCCTTGTG
+
GGFFFGCEEE:CEC@CE@EFEFAC;EFFGGGADGEGGEGFCGC+@DFECFFGCEGDFGCCGGCBFCC@C@CGEE?FB=FD9F,?F=F@C4CEGGG<FFCF<FFEG<5E9BE@CFFFCFFF<DAAA,7FF7F<9<@DAFF9CAFFGG;::BFF9FE;E7DCF8,3,BDD@8>8BFCFFGD*:EECF5*:8::=851*>F<9/3<FCF+9CCCGGGCE<GCF<D*:/**+*29CFDB)*-927739)/)73.)>?>BFF?9?40)*.*666*)).*4<(509:.,)4-60,4::6)
@M05453:56:000000000-BLWTW:1:1101:13749:8166 1:N:0:15
ACTCCTACGGGAGGCAGCAGTGGGGAATATGGGACAATGGGCGAAAGCCTGATCCAGCCATGCCGCGTGTGTGAAGAAGGCCTTTTGGTTGTAAAGCACTTTAAGGGAGGAGGAGGCTACTTAGATTAATACTCTAGGTTAGTGGACGTTACTCGCGGAATAAGCACCGGCTAACTCGGTGCCAGCAGCCGCGGTAATACAGAGGGTGCGAGCGTTAATCGGATTTACGGGGCGTAAAGCGCACGCAGGCGGCCTGTCAAGTCGGATGTGAAATCCCCGGGCTCAACCCGGGA
+
GGGGGGGGGGGGGGGGGGGGGGGGCG,6<F,C666C6,CF8@@FE:7F<,9<,C@@9F,,:9F8@+7+689:6E6?F6FEF<FGG9F:F788EF<,,,:EF?FA?,44C=8F=4F:+,54E,,7,C,C,AA?@<A?E,,,33,CAA>:F:<+3,3+++><>E,@>3F:C5*4B;,,,4:C8C6;E>8,<::7C53=7BC:+5+=CE*/11/77CD*7**2>5D*A>?+/>D75D)9D1677))1.))8@>BC(.(-64<6*26@65392*6:26>FF)7@673(<4:F0>B9B
@M05453:56:000000000-BLWTW:1:1101:23994:8173 1:N:0:15
ACTCCTACGGGAGGCAGCAGTGGGGAATATTGCACAATGGGCGCAAGCCTGATGCAGCCATGCCGCGTGTATGAAGAAGGCCTTCGGGTTGTAAAGCACTTTCAGCGAGGAGGAAGGTGGTGAACTTAATACGTTCATCAATTGACGTTACTCGCAGAAGAAGCACCGGCTAACTCCGTGCCAGCAGCCGCGGTAATACGGAGGGTGCAAGCGTTAATCGGAATTACTGGGCGTAAAGCGCACGCAGGCGGTTTGTTAAGTCAGATGTGAAATCCCCGGGCTCAACCTGGGAAC
+
GGGGGGGGGGGGGGGGGGGGGGGGGGGGGGGGGGGGGGGGGGGGGGGGGGGGGGGGGGGGGGGGGGGGGGGGGGGGGGGGGGGGGGGGGGGGGGGGGGGGGGGGGGGGGGGGGGGGGGGGGGGGGGGGGGGGGGGGGGGGFGCFGGGGGGGGGGGGGGGGGGGGGGGGGGGGGGGGGGGGGGGGGGGGGGGGGGGGGGGGGGGGGGGGGGGGGGGGGGGGGGGGG>FECFFFDG>CCABDFFFFFDE>@EE9;32:?FF4*0:FFFFFAFF<AF::6BF>>9?BFFFFFFFF>-
@M05453:56:000000000-BLWTW:1:1101:26104:8179 1:N:0:15
ACTCCTACGGGAGGCAGCAGTAGGGAATCTTCGGCAATGGGCGAAAGCCTGACCGAGCAACGCCGCGTGAGTGAAGAAGGTTTTCGGATCGTAAAACTCTGTTGTTAGAGAGGAACAAGGATGAGAGTAACTGTTCATCCCTTGACGGTATCTAACCAGAAAGCCACGCCTAACTACGTGCCAGCAGCCGCGGTAATACGTAGGTGGCAAGCGTTGTCCGGATTTATTGGGCGTAAAGCGAGCGCGGGCGGTTTCTTAAGTCGGATGTGAAAGCCGCCGGCCCAACCGGGGAGG
+
GGGGGGGGGGGGGGGGGGGGG96FGGGGGGGCD@FGGGGG,FFGGGG,CFGGGC+@FG@FGGDGGGGGGGG,FG,FGFGGFAFGGGG7C:CFGGGFFGFFFGF94EFG<FGGGGGGC8<,35A>>,A5FB,@=D9339,,8@CF,3@+5@+5EAF93@FDGC,>D,>C*DBG,>FGFCDCF*2,*2,<:5*CC*8*AF?F+5;E2<ACF6*9**1*/:*><CCE?76:D6>F3)0>*6FC57.4))8).87C>):<<*:B8:0)()489?A<A@1)(00),(-2(4,40712;>
@M05453:56:000000000-BLWTW:1:1101:27812:8217 1:N:0:15
ACTCCTACGGGAGGCAGCAGTGGGGAATATTGCACAATGGGCGCAAGCCTGATGCAGCCATGCCGCGTGTATGAAGAAGGCCTTCGGGTTGTAAAGTACTTTCAGCGGGGAGGAAGGTGATGAACTTAATACGTTCATCAATTGACGTTACCCGCAGAAGAAGCACCGGCTAACTCCGTGCCAGCAGCCGCGGTAATACGGAGGGTGCAAGCGTTAATCGGAATTACTGGGCGTAAAGCGCACGCAGGCGGTCTGTTAAGTCAGATGTGAAATCCCCGGGCTCAACCCGGGAAC
+
GGGGGGGGGGGGGGGGGGGGGGGGGGGGGGGGGGGGGGGGGGGGGGGGGGGGGGGGGGGGGGGGGGGGGGGGGGFGGGGGGGGGGGGGGGGGGGGGGGGGGGGGGGCFGGGGGGGGGGGGGGFGGGDGGGGGGGFGGFGGGGFFFGGGGGGGGGGGGGGGGGGGGGGGGGGGGGGGGGGGGGGGGGFGGGGGGGGGGGGGGDGGGGGGFGGGGGGGGGGGGGDGGGFGGGFGFGFGGFFGFFFFFGFFFFFC>F?AFFDFFGFFFF9>4BBBFFFFFFDEB>FB>28439;6;4
@M05453:56:000000000-BLWTW:1:1101:21446:8227 1:N:0:15
ACTCCTACGGGAGGCAGCAGTAGGGAATCTTCCACAATGGACGAAAGTCTGATGGAGCAACGCCGCGTGAGTGAAGAAGGTTTTCGGATCGTAAAACTCTGTTGTTGGAGAAGAATGTATCTGATAGTAACTGATCAGGTAGTGACGGTATCCAACCAGAAAGCCACGGCTAACTACGTGCCAGCAGCCGCGGTAATACGTAGGTGGCAAGCGTTGTCCGGATTTATTGGGCGTAAAGCGAGCGCAGGCGGTTTCTTAAGTCTGATGTGAAAGCCTTCGGCTCAACCGAAGA
+
GGGGGFGGGGGGGEFGGGGGGFGGDGFFCFDGFCDGGGGFEFGGGGGFGGGGGGGGGDGGFGGGGEFFGGGFFFFGGGGGGGGGGGGGGGGGGGGEGGFFGFFGFGGGEFFGGGGGGGFGDFF9FFGDFGGGGFEFCFGGGGGGGGGGGGGFAFDFCC@BFGCEB8FGGGCGFFFFCEFFGGGGGG8FFGEGDGGEF9EEFFGCFGFGGFC8*:CGC>:CC<5C?CAFGDFFBCEDFBFD:B59>DEEFFF3(<<A94.9=FBF2?A:<FFFF?7FA/5:>:BFBF:>1(9:
@M05453:56:000000000-BLWTW:1:1101:15062:8230 1:N:0:15
ACTCCTACGGGAGGCAGCAGTAGGGAATCTTCGGCAATGGGGGCAACCCTGACCGAGCAACGCCGCGTGAGTGAAGAAGGTTTTCGGATCGTAAAACTCTGTTGTTAGAGAAGAACGTTAAGTAGAGTGGAAAGTTACTTAAGTGACGGTATCTAACCAGAAAGGGACGGCTAACTACGTGCCAGCAGCCGCGGTAATACGTAGGTCCCAAGCGGTGTCCGGATTTATTGGGCGTAAAGCGAGCGCAGGTGGTTTCTTAAGTCTGATGTAAAAGGCAGTGGCTCAACCATTGTG
+
GGGGGGGGGGGCFGECGGGGFGFGGGFFGDFGFCGGGGGGGGGGGFGGGGECGDEGGGGGGGGGGGGGEEGAFFGGGGGGFGEFGEGDEGGGGGGGGGGFDGGFGGFGFGGGFGGGGDDFEGGGGDFDFGGFGGFABDFGGFB@D9FGGGGGGGCFGGGGFGGGGEGGGECGDDGFECEFFGC,BFG8FCGGDG*BC9CFFC678C79C7FCF/)/970?DGGC5DFGFDFC@G>GGBFFFD59>CEE>>@F?FFB>4)9@FA=A*)66746<F6F757@0(4?2>:B?2)6<2
@M05453:56:000000000-BLWTW:1:1101:14435:8233 1:N:0:15
ACTCCTACGGGAGGCAGCAGTGGGGAATATTGCACAATGGGCGCAAGCCTGATGCAGCCATGCCGCGTGTATGAAGAAGGCCTTCGGGTTGTAAAGTACTTTCAGCGAGGAGGAAGGCATTAAGGTTAATAACCTTGGTGATTGACGTTACTCGCAGAAGAAGCACCGGCTAACTCCGTGCCAGCAGCCGCGGTAATACGGAGGGTGCAAGCGTTAATCGGAATTACTGGGCGTAAAGCGCACGCAGGCGGTTTGTTAAGTCAGATGTGAAATCCCCGGGCTCAACCTGGGAAC
+
GGGGGGGGGGGGGGGGGGGGGGGGGGGGGGGGGGGGGGGGGGGGGGGGGGGGGGGGGGGGGGGGGGGGGGGGGGGGGGGGGGGGGGGGGGGGGGGGGGGGGGGGGGGGGGGGGGGGGGGGGGGGGGGGGGGGGGGGGGGGGGGGGGGFGGGGGGGGGGGGGGGGGGGGGGGGGGGGGGGGGGGGGGGGGGGGGGGGGGGGGGGGGGGGGGGGGDDGFGGGGGGGGGFEGGFGFGFGGFFGFFFFFDDFFFFDFFFFFFFFFGFFFFFFFFFFFFFFFFFFF>BFFFFFFFFFF(
@M05453:56:000000000-BLWTW:1:1101:6562:8238 1:N:0:15
ACTCCTACGGGAGGCAGCAGTAGGGAATCTTCCACAATGGACGAAAGTCTGATGGAGCAACGCCGCGTGAGTGAAGAAGGTTTTCGGATCGTAAAACTCTGTTGTTGGAGAAGAATGTATCTGATAGTAACTGATCAGGTAGTGACGGTATCCAACCAGAAAGCCACGGCTAACTACGTGCCAGCAGCCGCGGTAATACGTAGGTGGCAAGCGTTGTCCGGATTTATTGGGCGTAAAGCGAGCGCAGGCGGTTTCTTAAGTCTGATGTGAAAGCCTTCGGCTCAACCGAAGA
+
GGGGGGGGGGGGGGGGGGGGGGGGGGGGGGGGGGGGGGGGGGGGGGGGGGGGGGGGGGGGGGGGGGGGGGGGGGGGGGGGGGGGGGGGGGGGGGGGGGGGGGGGGGGGGGGGGGGGGGGGGGGFGGGGGGGGGGFGGGGFFGGGGGGGGGGGGGGGGGGGGGGGGGGGGGGGGGGGGEGGGGGGGGGGGGGGGGGGGGGGGGGGGGGGGGGGGGGGGGGGGGGGGGFGGGFGFG@GGAFGF@BFFDEEFFFG>EFAB?AFFGFFAFA-6@AFFFFFFFFFFFFB<??>F66:
@M05453:56:000000000-BLWTW:1:1101:16966:8266 1:N:0:15
ACTCCTACGGGAGGCAGCAGTAGGGAATCTTCGGCAATGGGGGCAACCCTGACCGAGCAACGCCGCGTGAGTGAAGAAGGTTTTCGGATCGTAAAACTCTGTTGTTAGAGAAGAACGTTAAGTAGAGTGGAAAGTTACTTAAGTGACGGTATCTAACCAGAAAGGGACGGCTAACTACGTGCCAGCAGCCGCGGTAATACGTAGGTCCCAAGCGTTGTCCGGATTTATTGGGCGTAAAGCGAGCGCAGGTGGTTTCTTAAGTCTGATGTAAAAGGCAGTGGCTCAACCATTGTG
+
GGGGGGGGGGGGGGGGGGGGGGGGGGGGGGGGGGGGGGGGGGGGGGGGGGGGGGGGGGGGGGGGGGGGGGGGGGGGGGGGGGGGGGGGGGGGGGGFGGGGGGGGGGGGGGGGGGGGGGGGGGGGGGGGFFGGGGGGGGGGFFGFGGGGDEGGGGGGGGGGGFCGGGGGGGGGGGGGGGGGGGGFDGGFFGGCGGGGDGFFGGGFBFF6CFGFF5CEDGGGGGG557FGGGFFFGFGGB?G@>BBBD:BFFFGF)1<AF266:49:66-)06<9F:@BFF@?((.48<::2ABF4
@M05453:56:000000000-BLWTW:1:1101:11865:8316 1:N:0:15
ACTCCTACGGGAGGCAGCAGTAGGGAATCTTCGGCAATGGGGGCAACCCTGACCGAGCAACGCCGCGTGAGTGAAGAAGGTTTTCGGATCGTAAAACTCTGTTGTTAGAGAAGAACGTTAAGTAGAGTGGAAAGTTACTTAAGTGACGGTATCTAACCAGAAAGGGACGGCTAACTACGTGCCAGCAGCCGCGGTAATACGTAGGTCCCAAGCGTTGTCCGGATTTATTGGGCGTAAAGCGAGCGCAGGTGGTTTCTTAAGTCTGATGTAAAAGGCAGTGGCTCAACCATTGTG
+
GGGGGGGGGGGGGGGGGGGGGGGGGGGGGGGGGGGGGGGGGGGGGGGGGGGGGGGGGGGGGGGGGGGGGGGGGGGGGGGGGGGGGGGGGGGGGGGGGGGGGGGGGGGGGGGGGGGGGGGGGGGGGGGGGGGGGGGGGGGGGGGGGGGGGFGGGGGGGGGGGGGGFGGGGGGGGGGGGGGGGGGGGGGGGFGGGGGGGGGGGGGGGGGGGGGGGGGGGGGGGGGGGDFGGGFGFGFGGFFGFFEFFGFFFFFGFFFFFFF@FGFFFFFFFFFFFFFFFFFFF??BFFFFFFFFF4
@M05453:56:000000000-BLWTW:1:1101:7720:8323 1:N:0:15
ACTCCTACGGGAGGCAGCAGTGGGGAATATTGCACAATGGGCGCAAGCCTGATGCAGCCATGCCGCGTGTATGAAGAAGGCCTTCGGGTTGTAAAGTACTTTCAGCGAGGAGGAAGGCGTTGTGGTTAATAACCGCAGCGATTGACGTTACTCGCAGAAGAAGCACCGGCTAACTCCGTGCCAGCAGCCGCGGTAATACGGAGGGTGCAAGCGTTAATCGGAATTACTGGGCGTAAAGCGCACGCAGGCGGTTTGTTAAGTCAGATGTGAAATCCCCGGGCTCAACCTGGGAAC
+
GGGGGGGGGG@F@BEFGGGGGGGGDGGGFFGGGGGGGGFGGGGGGGGDDGGFGGFCGGGGGGGGGGGFFGGGGG<FGGGGGGGGGGGGGGGGGFFGGGGFGGGGG<FFGGGGE:<FGGGGFEGGGDFGGGGGGGGGGGGGEFBFGGGEEEFGGGGGGGGGGGFGGF@FGGDEEGGFCE*=;FFGGGG>FEEGGCEEGGGG55EGGGGG6F?DC:7:7CFGDGCG6CFFCC:FFGEGCAFGF@DB@DBFFDD9;BFFFFFFF*-0<4>:)9-.6*5@?DE3642<D::(40<B>,
@M05453:56:000000000-BLWTW:1:1101:14973:8340 1:N:0:15
ACTCCTACGGGAGGCAGCAGTAGGGAATCTTCCACAATGGACGAAAGTCTGATGGAGCAACGCCGCGTGAGTGAAGAAGGTTTTCGGATCGTAAAACTCTGTTGTTGGAGAAGAACGTATTTGATAGTAACTGATCAGGTAGTGACGGTATCCAACCAGAAAGCCACGGCTAACTACGTGCCAGCAGCCGCGGTAATACGTAGGTGGCAAGCGTTGTCCGGATTTATTGGGCGTAAAGCGAGCGCAGGCGGTTTCTTAAGTCTGATGTGAAAGCCTTCGGCTCAACCGAAGA
+
GGGGGGGGGGGGGGGGGGGGGGGGGGGGGGGGGGGGGGGGGGGGGGGGGGGGGGGGGGGGGGGGGGGGGGGGGGGGGGGGGGGGGGGGGGGGGGGGGGGGGGGGGGGGGGGGGGGGGGGGGGGGGGGGGGGGGGGGGGGGGGGGGGGGGGGGGGGGGGGGGGGGGGGGGGGGGGGGGGGGGGGGGGGGGGGGGGGGGGGGGGGGGGGGGGGGGGGEGGGGGGGEGGFGGGFGFGFGGFFGFFFFFGFFFFFD95>FFFFFFGFFFFFFFFFFFFFFFFFD>2:?BFBB07;?
@M05453:56:000000000-BLWTW:1:1101:13283:8341 1:N:0:15
ACTCCTACGGGAGGCAGCAGTGGGGAATATTGCACAATGGGCGCAAGCCTGATGCAGCCATGCCGCGTGTATGAAGAAGGCCTTCGGGTTGTAAAGTACTTTCAGCGAGGAGGAAGGCATTAAGGTTAATAACCTTGGTGATTGACGTTACTCGCAGAAGAAGCACCGGCTAACTCCGTGCCAGCAGCCGCGGTAATACGGAGGGTGCAAGCGTTAATCGGAATTACTGGGCGTAAAGCGCACGCAGGCGGTTTGTTAAGTCAGATGTGAAATCCCCGGGCTCAACCTGGGAAC
+
GGGGGGGGGGGGGGGGGGGGGGGGGGGGGGGGGGGGGGGGGGGGGGGGGGGGGGGGGGGGGGGGGGGGGGGGGGGGGGGGGGGGGGGGGGGGGGGGGGGGGGGGGGGGGGGGGGGGGGGGGGGGGGGGGGGGGGGGGGGGGGGGGGGGGGGGGGGGGGGGGGGGGGGGGGGGGGGGGGGGGGGGGGGGGGGGGGGGGGGGGGGGGGGGGGGGGGGGGGGGGGGGGGFGGGFGFGFGGFFGFFEFFGFFFFFDFFFFFFFFFGFFFFFBFFBFFFBF?FFFF9BFFFF73<BFB(
@M05453:56:000000000-BLWTW:1:1101:6306:8342 1:N:0:15
ACTCCTACGGGAGGCAGCAGTGGGGAATATTGCACAATGGGCGCAAGCCTGATGCAGCCATGCCGCGTGTATGAAGAAGGCCTTCGGGTTGTAAAGTACTTTCAGCGGGGAGGAAGGTGATGAACTTAATACGTTCATCAATTGACGTTACCCGCAGAAGAAGCACCGGCTAACTCCGTGCCAGCAGCCGCGGTAATACGGAGGGTGCAAGCGTTAATCGGAATTACTGGGCGTAAAGCGCACGCAGGCGGTCTGTTAAGTCAGATGTGAAATCCCCGGGCTCAACCCGGGAAC
+
GGGGGGGGGGGGGGGGGGGGGGGGGGGGGGGGGGGGGGGGGGGGGGGGGGGGGGGGGGGGGGGGGGGGGGGGGGGGGGGGGGGGGGGGGGGGGGGGGGGGGGGGGGGGGGGDGGGGGGGGGGGGGGGGGGGGGGGGGGGGGGGGGGGFFGGGGGGGGGGGGGGGGGGGGGGGGGGGGGGGGGGGGGFGGGG5EGGGGGCFGCEGGGGGGGGGGGGGGGGFDGGGGGFGFGFGFGFGGDFGFB:;FDEFFFF>25?>BFBFFGFFBFA9<FA4>F?FBFFBF;<72::6;B;014
@M05453:56:000000000-BLWTW:1:1101:5074:8347 1:N:0:15
ACTCCTACGGGAGGCAGCAGTGGGGAATATTGCACAATGGGCGCAAGCCTGATGCAGCCATGCCGCGTGTATGAAGAAGGCCTTCGGGTTGTAAAGTACTTTCAGCGGGGAGGAAGGTGAGTGGTTTAATACGCCATTCAATTGACGTTACCCGCAGAAGAAGCACCGGCTAACTCCGTGCCAGCAGCCGCGGTAATACGGAGGGTGCAAGCGTTAATCGGAATTACTTGGCGTAAAGCGCACGCAGGCGGTCTGTTAAGTCAGATGTGAAATCCCCGGGCTCAACCCGGGAAC
+
GGGGGGFGGGDEEGGGGGGFGGGGGGGGGGGGGGGFGGGGGGGGFCFGGGGGGGGGGGGGGGGGGGGGGGGGGGFFGGGG8=FFFGEEFGEFGGGGGGGGGGGGGFDGGGGGEGGFDFGGG9D@FGGGGFGGFGE=FCFG;FFCFGG:FDGGCFGFGGF@F?EGFG7FEGGGGG,,8BEGDGGGFC6EFEE5:CEG+<<CEEGGGGGD6<C<CEDGG*:CDGGG6FFF*::D>C@DCAFGEEF>EGFDEFFGFFF4>FB*9F482865AFAFFF044)07>0:<<?7?>F9B>-
@M05453:56:000000000-BLWTW:1:1101:24809:8360 1:N:0:15
ACTCCTACGGGAGGCAGCAGTAGGGAATCTTCCGCAATGGGCGAAAGCCTGACGGAGCAACGCCGCGTGAGTGATGAAGGGTTTCGGCTCGTAAAACTCTGTTATTAGGGAAGAACAAACGTGTAAGTAACTGTGCACGTCTTGACGGTACCTAATCAGAAAGCCACGGCTAACTACGTGCCAGCAGCCGCGGTAATACGTAGGTGGCAAGCGTTATCCGGAATTATTGGGCGTAAAGCGCGCGTAGGCGGTTTCTTAAGTCTGATGTGAAAGCCCACGGCTCAACCGTGGAGG
+
GGGGGGGGGGGGGGGGGGGGGGGGGGGGGGGGGGGGGGGGGGEGGGGGGGGGGGGGGGGGGGGGGGGGGGGGGGGGGGGGGGGGGGGGGGGGGGGGGGGGGGGGGGGGGGGGGGGGGGGGGGGGGGGGGGGGCGGGGGGGGGGGGGGGGGGGGGGGGGGGGGGGGGGGGGGGEGGGGGGGGGGGGGGGGGGGGGGGGGGGGGGGGGGGGGGGGGGGGGGGGDGGGGFGGFFGFGFGGFFG@FFFFDEEFFFC>DF>BFAFFGAFFF<6<FDFFF(7?FFFFFFF2:BFFF;BFF
@M05453:56:000000000-BLWTW:1:1101:18117:8361 1:N:0:15
ACTCCTACGGGAGGCAGCAGTGGGGAATATTGCACAATGGGCGCAAGCCTGATGCAGCCATGCCGCGTGTATGAAGAAGGCCTTCGGGTTGTAAAGTACTTTCAGCGAGGAGGAAGGCATTAAGGTTAATAACCTTAGTGATTGACGTTACTCGCAGAAGAAGCACCGGCTAACTCCGTGCCAGCAGCCGCGGTAATACGGAGGGTGCAAGCGTTAATCGGAATTACTGGGCGTAAAGCGCACGCAGGCGGTTTGTTAAGTCAGATGTGAAATCCCCGGGCTCAACCTGGGAAC
+
GGGGGGGGGGGGGGGGGGGGGGGGGGGGGGGGGGGGGGGGGGGGGGGGGGGGGGGGGGGGGGGGGGGGGGGGGGGGGGGGGGGGGGGGGGGGGGGGGGGGGGGGGGGGGGGGGGGGGGGGGGGGGGGGGGGGGGGGGGGGGGGGGGGGGGGGGGGGGGGGGGGGGGGGGGGGGGGGFGGGGGGGGGGGGGGGGGGGGGGGGGGGGGGGGGFCGGGGGGGGGGGGGGFGGGFGFGFGGFFGFFFFFGFFFFF79EFFFFFFFGAFAFBFFFFFFF?FF>EDFBFFFFFFFFFF?(
@M05453:56:000000000-BLWTW:1:1101:4898:8369 1:N:0:15
ACTCCTACGGGAGGCAGCAGTAGGGAATCTTCCACAATGGACGAAAGTCTGATGGAGCAACGCCGCGTGAGTGAAGAAGGTTTTCGGATCGTAAAACTCTGTTGTTGGAGAAGAATGTATCTGATAGTAACTGATCAGGTAGTGACGGTATCCAACCAGAAAGCCACGGCTAACTACGTGCCAGCAGCCGCGGTAATACGTAGGTGGCAAGCGTTGTCCGGATTTATTGGGCGTAAAGCGAGCGCAGGCGGTTTCTTAAGTCTGATGTGAAAGCCTTCGGCTCAACCGAAGA
+
GGGGGGGGGGGGGGGGGGGGGGGGGGGGGGGGGGGGGGGGGGGGGGGGGGGGGGGGGGGGGGGGGGGGGGGGGGGGGGGGGGGGGGGGGGGGGGGGGGGGGGGFFGGGGGGGGGGGGGGGGGGGGGGGGGGGGGGGGGGFGGGGGGGDGGGGGGGGGGGGGGGGGGGGGGGGGGGGGEGGGGGGGGFGGGGGGGGGGGGGGGGEGGGGGGGGGGGGGGGGGGGGGGFGGGFGFGFDGBFGFFFFFDFFFFF5>FFFFF<FFGFFFFFAD?ADFFBFFFFFF<FFFFFFB;>B
@M05453:56:000000000-BLWTW:1:1101:14787:8419 1:N:0:15
ACTCCTACGGGAGGCAGCAGTGGGGAATATTGCACAATGGGCGCAAGCCTGATGCAGCCATGCCGCGTGTATGAAGAAGGCCTTCGGGTTGTAAAGTACTTTCAGCGAGGAGGAAGGCATTAAGGTTAATAACCTTAGTGATTGACGTTACTCGCAGAAGAAGCACCGGCTAACTCCGTGCCAGCAGCCGCGGTAATACGGAGGGTGCAAGCGTTAATCGGAATTACTGGGCGTAAAGCGCACGCAGGCGGTTTGTTAAGTCAGATGTGAAATCCCCGGGCTCAACCTGGGAAC
+
GGGGGGGGGGGGGGGGGGGGGGGGGGGGGGGGGGGGGGGGGGGGGGGGGGGGGGGGGGGGGGGGGGGGGGGGGGGGGGGGGGGGGGGGGGGGGGGGGGGGGGGGGGGGGGGGGGGGGGGFGGGGGGGGGGGGGGGGGGGGGAFGGGGGGGGGGGGDGGGGGGGGGGGGGGGGGGGGGGGGGGGGGGGGGGGGGGGGGGGGGGGGGGGGGGGGGEGGFGGGGGGGGGFGGFFGFG@GGFFGFEFBFDBE@DB>9DF?:BFFFGFFFFFFFFFFFF?@FFFFF14<?B???BF?:4
@M05453:56:000000000-BLWTW:1:1101:4449:8448 1:N:0:15
ACTCCTACGGGAGGCAGCAGTGGGGAATATTGCACAATGGGCGCAAGCCTGATGCAGCCATGCCGCGTGTGTGAATAAGGCCTTCGGGTTGTAAAGCACTTTCAGCGAGGAGGAAGGTGGTGAGCTTAATACGTTCATCAATTGACGTTACTCGCAGAAGAAGCACCGGCTAACTCCGTGCCAGCAGCCGCGGTAATACGGAGGATGCAAGCGTTAATCGGAATTACTTGGCGTAAAGCGCACGCAGGCGGTTTGTTAAGTCAGATGTGAAATCCCCTGGCTCAACCTGGGTAT
+
CGGFGD<C--+-@FEGG@6EFGFDG@,F@EEFFGGE<ECFFG@FCE@<FFFEFDFGCFA8FEE,C+FBCFGGG9F6C9F<CE,:BD7CFEFCEFC9?BBD<FFGGFDEE:FGDGGF>FF=FDE=FGFADF?FFCGGGG9AFACBB=@FG:=B,+B3C:@,@7,@DD:<CCEGGCFGGGGGGFGEGGGGC=8C5:BC9FG=5?EE*=C4E7=CECD53>FG**7E+C4+*:4*07>5FA*C)757><)0)07/4)4??74*97)*-*)-)*-6)9044)7)((532:(51?B24)
@M05453:56:000000000-BLWTW:1:1101:10671:8474 1:N:0:15
ACTCCTACGGGAGGCAGCAGTGGGGAATATTGCACAATGGGCGCAAGCCTGATGCAGCCATGCCGCGTGTATGAAGAAGGCCTTCGGGTTGTAAAGTACTTTCAGCGAGGAGGAAGGTGTTGTGGTTAATAACCGCAGCGATTGACGTTACTCGCAGAAGAAGCACCGGCTAACTCCGTGCCAGCAGCCGCGGTAATACGGAGGGTGCAAGCGTTAATCGGAATTACTGGGCGTAAAGCGCACGCAGGCGGTTTGTTAAGTCAGATGTGAAATCCCCGGGCTCAACCTGGGAAC
+
GGGGGGGGGGGGGGGGGGGGGGGGGGGGGGGGGGGGGGGGGGGGGGGGGGGGGGGGGGGGGGGGGGGGGGGGGGGGGGGGGGGFGGGGGGGGGGGGGGGGGGGGGGGGGGGGGGGGG,FFEGGGGGFGGGGGGGGGGGGGGGGGGGGEGGGGGGGGGGGGGGGGGGFGGGGGGGGGGGGGGFGFGGGGGGGGGGGGGGDGGGGGGGGGGGGGGGGGGGGGGGGGGGFGGGFGFDEGGFBGEFFFFGFFFFFG9EBBFFDFFFABAF<6-@AAAF>?8BBDFF?BFFF7?FFFB-
@M05453:56:000000000-BLWTW:1:1101:4655:8482 1:N:0:15
ACTCCTACGGGAGGCAGCAGTGGGGAATATTGCACAATGGGCGCAAGCCTGATGCAGCCATGCCGCGTGTGTGAAGAAGGCCTTCGGGTTGTAAAGCACTTTCAGCGAGGAGGAAGGTGGTGAACTTAATACGTTCATCAATTGACGTTACTCGCAGAAGAAGCACCGGCTAACTCCGTGCCAGCAGCCGCGGTAATACGGAGGGTGCAAGCGTTAATCGGAATTACTGGGCGTAAAGCGCACGCAGGCGGTCTGTTAAGTCAGATGTGAAATCCCCGGGCTCAACCCGGGAAC
+
GGGGGGGGGGGGGGGGGGGGGGGGGGGGGGGGGGGGGGGGGGGGGGGGGGGGGGGGGGGGGGGGGGGGGGGGGGGGGGGGGGGGGGGGGEGGGGGGGGGGGGGGGGGGGGGGGGGGGGGGGGGGGGGGGGGGGGGGGGGGGGGGGGGGGGGGEECFGGGGGGGGGGFGGGGGGGFEGGGGGGGGGGGGGGGGGGGGGGGGGGDGGGGGGGGGGGGDGGGGGCCFGFFGGGFGFGEDFAFDDEEFFGFFEFFD;EFDA?BFFGAFDFFFF=6.<F:40.7>>9?FFFFFF>>F9-
@M05453:56:000000000-BLWTW:1:1101:26751:8488 1:N:0:15
ACTCCTACGGGAGGCAGCAGTAGGGAATCTTCCACAATGGACGAAAGTCTGATGGAGCAACGCCGCGTGAGTGAAGAAGGTTTTCGGATCGTAAAACTCTGTTGTTGGAGAAGAATGTATCTGATAGTAACTGATCAGGTAGTGACGGTATCCAACCAGAAAGCCACGGCTAACTACGTGCCAGCAGCCGCGGTAATACGTAGTTGTCAAGCTGCGTCCGGATTTATTGGGCGTAAAGCGAGCGCAGGCGGTTTCTTAAGTCTGATGTTAAATCCTTCGGCTCAACCTAAGA
+
GGGGGGGGGGGGGD@FC7FFGCEFEFFFCCDG<FGFGFGGFF@F>C:@CDEFFGGCDF9EC:FG@E:>=6?<CAF<,,:FGFGGG>FGFGE=FFFCFF@?FGGBB,?<BFGGDGFEDG<9FFCG9@EFFFGG<FA<?DF?EDFFFGGDEFFEEFFFG>FFCD@FEFF7CGDC;E9,@64D8@;::DECDGGD*?EC7B?F?66/,41:<BE6++0**221):8EDC1++25959>C*)*955)7:9)83)79(8426@<B0?AF>FAA)/)))1846/))44?F<?B3().8
@M05453:56:000000000-BLWTW:1:1101:16552:8504 1:N:0:15
ACTCCTACGGGAGGCAGCAGTGGGGAATATTGCACAATGGGCGCAAGCCTGATGCAGCCATGCCGCGTGTGTGAAGAAGGCCTTCGGGTTGTAAAGCACTTTCAGCGAGGAGGAAGGTGGTGAACTTAATACGTTCATCAATTGACGTTACTCGCAGAAGAAGCACCGGCTAACTCCGTGCCAGCAGCCGCGGTAATACGGAGGGTGCAAGCGTTAATCGGAATTACTGGGCGTAAAGCGCACGCAGGCGGTTGGTTAAGTCAGATGTGAAATCCCCGGGCTCAACCTGGGAAC
+
GGGGGGGGGGGGGGGGGGGGGGGGGFGGGGGGGGGGGGGGGGGGGGGGGGGGGGGGCFGGGGGGGGGGGGGGGGGGGGGGGGGGGGGGGGGGGGGGGGGGGGGGGGGGGGGGGGGGGGGGGGGGGGGEFGGGGGGGGGGGGGGGGGGGGGGGGGGDGGGGGCGGGGGGGGGGGGGGGGGGDGGGGGCFGGGGGGGGGGGGDDGGGGGG6CFGGGGGGGFGGGGGGGFGGG@FEGFGGFFGBBEFFDF5:EEC;)48?F<FFGABAFFFFF>FF7::?55>;1:FFFF>:B0<B3
@M05453:56:000000000-BLWTW:1:1101:7404:8526 1:N:0:15
ACTCCTACGGGAGGCAGCAGTGGGGAATATTGCACAATGGGCGCAAGCCTGATGCAGCCATGCCGCGTGTATGAAGAAGGCCTTCGGGTTGTAAAGTACTTTCAGCGGGGAGGAAGGGGTTGTGGTTAATAACCGCGGCCATTGACGTTACCCGCAGAAGAAGCACCGGCTAACTCCGTGCCAGCAGCCGCGGTAATACGGAGGGTGCAAGCGTTAATCGGAATTACTGGGCGTAAAGCGCACGCAGGCGGTCTGTCAAGTCGGATGTGAAATCCCCGGGCTCAACCCGGGAAC
+
GGGGGGGGGGGGGGGGGGGGGGGGGGGGGGGGGGGGGGGGGGGGGGGGGGGGGGGGGGGGGGGGGGGGGGGGGGGGGGGGGGGGGGGGGGGGGGGGGGGGGGGGGGGGGGGGGGGGGGGFGGGGGGGGGGGGGGGGGGGGGGGGGGGGGGGG@FEGGGGGGGGGGGGGGGGGGGGGGGF5CFGGGGGGGGGGGGGGGGGGGDGGGGGGGGGGGGGCFFGGGGGGGGFGGGFGFGFGGFFGFFEFFGFDFBFGFFF:AFFF@GFFFFBFBFFFFFBFFDFFFFFFFF1?9>BBB4
@M05453:56:000000000-BLWTW:1:1101:25490:8532 1:N:0:15
ACTCCTACGGGAGGCAGCAGTAGGGAATCTTCGGCAATGGGGGCAACCCTGACCGAGCAACGCCGCGTGAGTGAAGAAGGTTTTCGGATCGTAAAACTCTGTTGTTAGAGAAGAACGCTAAGTAGAGTGGAAAGTTACTTAAGTGACGGTATCTAACCAGAAAGGGACGGCTAACTACGTGCCAGCAGCCGCGGTAATACGTAGGTCCCAAGCGTTGTCCGGATTTATTGGGCGTAAAGCGAGCGCAGGTGGTTTCTTACGTCTGATGTAAAAGGCAGTGGCTCAACCATTGTG
+
GGGGFGGGGDGGGGGGGGGGGAFECFDEFEGGFGGE:FGGG>CGCG7FBFGGGFCCGD7FFFGF@GEEFGGGGGGGGGGG<FFGDEGGCEEFGGGGDFCFDFGFGEEEBFAFFGEEE+@:CFGCB9DFBFFGGFGGGGFGFF=FFGGC<FEFFFGFFGGGFG<FDBCFGGDGGGGGFD7EFF8;BCGGGFD5?=E8CFCFECCF>CECEC6*17D5CC7>>3C*A*7CFFF:>D55<B?>B3>>:DE>58F<6>1<A4)*.*.7(*6AA444AF?F?>:FB6??DFFF(34)6)
@M05453:56:000000000-BLWTW:1:1101:11302:8535 1:N:0:15
ACTCCTACGGGAGGCAGCAGTAGGGAATCTTCGGCAATGGGGGCAACCCTGACCGAGCAACGCCGCGTGAGTGAAGAAGGTTTTCGGATCGTAAAACTCTGTTGTTAGAGAAGAACGTTAAGTAGAGTGGAAAGTTACTTAAGTGACGGTATCTAACCAGAAAGGGACGGCTAACTACGTGCCAGCAGCCGCGGTAATACGTAGGTCCCAAGCGTTGTCCGGATTTATTGGGCGTAAAGCGAGCGCAGGTGGTTTCTTAAGTCTGATGTAAAAGGCAGTGGCTCAACCATTGTG
+
GGGGGGGGGGGGGGGGGGGGGGGGGGGGGGGGGGGGGGGGGGGGGGGGGGGGGGGGGGGGGGGGGGGGGGGGGGGGGGGGGGGGGGGGGGGGGGGGGGGGGGGGGGGGFGGGGGGGGGGGGGFGGGGGGGGGFGGGGFDGGGGGGGGGGGGGGGGGGGGGGGGGGGGGGGGGGGGGGGGGGGGGGGGGGGGGGEGEEGGGGGGGGGGGGGGGGGGGGGGGGGG=EFFGGGFGFGFGGFFG7)79EGFBDFFG?FFAAFB4@FA?ABFFFFFFABBFFFFF0?FBBB?FF?FAF2
@M05453:56:000000000-BLWTW:1:1101:27731:8575 1:N:0:15
ACTCCTACGGGAGGCAGCAGTGGGGAATATTGCACAATGGGCGCAAGCCTGATGCAGCCATGCCGCGTGTATGAAGAAGGCCTTCGGGTTGTAAAGTACTTTCAGCGGGGAGGAAGGGGTTGCGGTTAATAACCGCGGCCATTGACGTTACCCGCAGAAGAAGCACCGGCTAACTCCGTGCCAGCAGCCGCGGTAATACGGAGGGTGCAAGCGTTAATCGGAATTACTGAGCGTAAAGCGCACGCAGGCGGTCTGTCAAGTCGGATGTGAAATCCCCGGGCTCAACCCGGGAAC
+
GGGGGGGGGGGGGGGGGGGGGGGGGGGGGGGGGGGGGGGGGGGGGGGGGGGGGGGGGGGGGGGGGGGGGGGGGGGGGGGGGGGGGGGGGGGGGGGGGGGGGGGGGGGGGGGGGGGGGGGGGGGGGGGGGGGGGGGGGGGGGGGGGGGGGGGGGGGGGGGGGGGGGGGGGGGGGGGGGGGGGGGGGGGGGGGGGGGGGGGGGGGGGGGGGGGGGGGGGGGGGGGGGFFGGGFGFCDGGFFGFFFFFDFFFF>DBFFFFFFFFGFFFEFF<?BFFFFF?FFF9>B?DF2?>BFFF8
@M05453:56:000000000-BLWTW:1:1101:19286:8581 1:N:0:15
ACTCCTACGGGAGGCAGCAGTAGGGAATCTTCGGCAATGGGGGCAACCCTGACCGAGCAACGCCGCGTGAGTGAAGAAGGTTTTCGGATCGTAAAACTCTGTTGTTAGAGAAGAACGTTAAGTAGAGTGGAAAGTTACTTAAGTGACGGTATCTAACCAGAAAGGGACGGCTAACTACGTGCCAGCAGCCGCGGTAATACGTAGGTCCCAAGCGTTGTCCGGATTTATTGGGCGTAAAGCGAGCGCAGGTGGTTTCTTAAGTCTGATGTGAAAGCCCTCGGCTCAACCGAGGA
+
GGGGGGGGGGGGGGGGGGGGGGGGGGGGGGGGGGGGGGGGGGGGGGGGGGGGGGGGGGGGGGGGGGGGGFGGGGGGGGGGGGGGGGGGGGGGGGGGGGGGGGGGGGGGGGGGGGGGGGGGGGGFGCGFGGGGGGGGGGGGGGGGGGGGGGGGGGGFGGGGGGFGGGGGGGGGGGGGGGGGGGGGGGGGGGGGGGCGGGGGGGGGGGFGCFGGGGGGGGGGGGDG5=FFFGFGFGFGGBFGFBDFFGBEFFFF3F:A>FFFFGFFFFFAFFFFFF?FFFFEF?:6?B?BBBBF>
@M05453:56:000000000-BLWTW:1:1101:12504:8644 1:N:0:15
ACTCCTACGGGAGGCAGCAGTAGGGAATCTTCGGCAATGGGGGCAACCCTGACCGAGCAACGCCGCGTGAGTGAAGAAGGTTTTCGGATCGTAAAACTCTGTTGTTAGAGAAGAACGTTAAGTAGAGTGGAAAGTTACTTAAGTGACGGTATCTAACCAGAAAGGGACGGCTAACTACGTGCCAGCAGCCGCGGTAATACGTAGGTCCCGAGCGTTGTCCGGATTTATTGGGCGTAAAGCGAGCGCAGGCTGTTTTATAAGTCTGAAGTGAAAGGCTGTGGCTTAACCATAGT
+
GGGGGGGGGGGGGGGGGGGGGGGGGGGGGGGGGGGGGGGGGGGGGGGGGGGGGGGGGGGGGGGGGGGGGGGGGGGGGGGGGGGGGGGGGGGGGGGGGGGGGGGGGGGGGGGGGGGGGGGGGGGGGGGGGGGGGGGGGGGGGGGGGGGGGGGGGGGGGGGGGGGGGGGGGGGGGGGGGGGGGGGGGGGGGGGGGGDDGGGGGCFFEEGGGGGGGGG=DGGGGGGGE=FGGGFGFGFGGFFGFFFFFGFFFFFFB@ABFFFFFGFF<FFFFFFBFFFF:>FF?:?BBABD?>2:B
@M05453:56:000000000-BLWTW:1:1101:22941:8645 1:N:0:15
ACTCCTACGGGAGGCAGCAGTAGGGAATCTTCGGCAATGGGGGCAACCCTGACCGAGCAACGCCGCGTGAGTGAAGAAGGTTTTCGGATCGTAAAACTCTGTTGTTAGAGAAGAACGTTAAGTAGAGTGGAAAGTTACTTAAGTGACGGTATCTAACCAGAAAGGGACGGCTAACTACGTGCCAGCAGCCGCGGTAATACGTAGGTCCCAAGCGTTGTCCGGATTTATTGGGCGTAAAGCGAGCGCAGGCGGTTTCTTAAGTCTGATGTGAAAGCCTTCGGCTCAACCGAAGA
+
GGGGGGGGGGGGGGGGGGGGGGGGGGGGGGGGGGGGGGGGGGGGGGGGGGGGGGGGGGGGGGGGGGGGGGGFGGGGGGGGGGGGGGGGGGGGFGGGGGGGGGGGGGGGGGGGGGGGGFGFGGGGGGGFFFGFFGGFGGGGGGGGGGGGGGGGFGGGGGGGGGGGGGDFGGGGGGGGGGGGGGEGGGGFGGGGGGGGGGFGGFEGEGGGGGGGGGGGGGGGGGDCCFFGGGFGFGFD7<FGFFFFEGEB:BEDBFFFFFFFFF<FAFBBFFBF>FBFFFF>?B???2::99>BF
@M05453:56:000000000-BLWTW:1:1101:3503:8668 1:N:0:15
ACTCCTACGGGAGGCAGCAGTGGGGAATATTGCACAATGGGCGCAAGCCTGATGCAGCCATGCCGCGTGTATGAAGAAGGCCTTCGGGTTGTAAAGTACTTTCAGCGAGGAGGAAGGCATTAAGGTTAATAACCTTAGTGATTGACGTTACTCGCAGAAGAAGCACCGGCTAACTCCGTGCCAGCAGCCGCGGTAATACGGAGGGTGCAAGCGTTAATCGGAATTACTGGGCGTAAAGCGCACGCAGGCGGTTTGTTAAGTCAGATGTGAAATCCCCGGGCTCAACCTGGGAAC
+
GGGGGGGGGGEDEGGGGGGGGGGGGDGGGGGGGGGGGGGGGGGGGGGGGGGGGGGFFGGGGGGGGGGGGGGGGGGGGGGGGGGGGGGGGDEGGGGGGGGGGGGGGGGGGGGGGGCFEGGGGGGGFGFGGGGFGGGGGGGFFFGGFGEEGGGGGGGGGGFGGGGGGEDFEGGGGGGGGGGGGGGGGGGFG>EGDG5BFGFGGGGGGCEGGGGGDCDGCGGGGGCCGGFGF:FGFGFG:4=C@:B>>DF@ED:D>3143=A*@FAFFFFFFFA24=:FF)5>>(4<?:?27<BFF1
@M05453:56:000000000-BLWTW:1:1101:8236:8672 1:N:0:15
ACTCCTACGGGAGGCAGCAGTGGGGAATATTGCACAATGGGCGCAAGCCTGATGCAGCCATGCCGCGTGTATGAAGAAGGCCTTCGGGTTGTAAAGTACTTTCAGCGGGGAGGAAGGCGATAAGGTTAATAACCTTGTCGATTGACGTTACCCGCAGAAGAAGCACCGGCTAACTCCGTGCCAGCAGCCGCGGTAATACGGAGGGTGCAAGCGTTAATCGGAATTACTGGGCGTAAAGCGCACGCAGGCGGTCTGTCAAGTCGGATGTGAAATCCCCGGGCTCAACCCGGGAAC
+
GGGGGGEFGCFGGGEGGEFCEDF8FFE8@F@EDAFEFGCGGG@FGECFGFFCFDGDFCGGFGGFGC:BFEGGGFE<F?FGG@CFF<FEFFDC9FFDGGGGFGEFGGGCF@FCG>>FGGGGGGGGGFGGGGGGGGGGFGGGGFGGFGGFCGGGGGGGGCFGGGGGGGGGGGGGGGGGGGGGGGGGFFGGFEGGGGGGGGGGGGGGGGGGG7FGGGGGFFGGGGD=CFFDCC:FB>>DGB?DFFF;DCDDBEFGFFB<4*6F?F?>;FFFBF<B<*5:<FDDB>??<?(49>BF;-
@M05453:56:000000000-BLWTW:1:1101:7254:8689 1:N:0:15
ACTCCTACGGGAGGCAGCAGTGGGGAATATTGCACAATGGGCGCAAGCCTGATGCAGCCATGCCGCGTGTATGAAGAAGGCCTTCGGGTTGTAAAGTACTTTCAGCGAGGAGGAAGGCGTTGTGGTTAATAACCGCAGCGATTGACGTTACTCGCAGAAGAAGCACCGGCTAACTCCGTGCCAGCAGCCGCGGTAATACGGAGGGTGCAAGCGTTAATCGGAATTACTGGGCGTAAAGCGCACGCAGGCGGTTTGGTAAGTCAGATGTGAAATCCCCGGGCTCAACCTGGGAAC
+
GGGGGGGGGGGGGGGGGGGGGGGGGGGGGGGGGGGGGGGGGGGGGGGGGGGGGGGGGGGGGGGGGGGGGGGGGGGGGGGGGGGGGGGGGGGGGGGGGGGGGGGGGGGGGGGGGGGGGGGGGGGGGGGFGGGGGGGGGGGGGGGGGGGGGGGGGGGGGGGGGGGGGGGGGGGGGGGGGGGGGGGGGGGGGGGGGGCEFGGGGGGGGGGGGGGGGGGGGGGGGGGGGGFGGFFGFGFGGFFGEFFFFGFFEFF9;B?(486?FGFFFF><AFFFAFBF?>>@B>FFFFFFFBBFF2
@M05453:56:000000000-BLWTW:1:1101:21251:8773 1:N:0:15
ACTCCTACGGGAGGCAGCAGTGGGGAATATTGCACAATGGGCGCAAGCCTGATGCAGCCATGCCGCGTGTATGAAGAAGGCCTTCGGGTTGTAAAGTACTTTCAGCGAGGAGGAAGGCGTTGTGGTTAATAACCGCAGCGATTGACGTTACTCGCAGAAGAAGCACCGGCTAACTCCGTGCCAGCAGCCGCGGTAATACGGAGGGTGCAAGCGTTAATCGGAATTACTGGGCGTAAAGCGCACGCAGGCGGTTTGTTAAGTCAGATGTGAAATCCCCGGGCTCAACCTGGGAAC
+
GGGGGGGGGGGGGGGGGGGGGGGGGGGGGGGGGGGGGGGGGGGGGGGGGGGGGGGGGGGGGGGGGGGGGGGGGGGGGGGGGGGGGGGGGGGGGGGGGGGGGGGGGGGGGGGGGGGGGGGGGGDGGGGGGGGGGGGGGGGGGGGGGGGGGGEGGGGGGGGGGGGGGGGGGGGGGGGGGGGGGGGGGGGGGGGGGGGGFGGGGGGEEGGGGGGGGGGGCGGGGGDGGFFGGGFGFGFGGFFGFFFFFGFEFFF913:BFFFFFCAFAFFFFFFFF???BFFF>08>F?::?FFFF4
@M05453:56:000000000-BLWTW:1:1101:26009:8805 1:N:0:15
ACTCCTACGGGAGGCAGCAGTGGGGAATATTGCACAATGGGCGCAAGCCTGATGCAGCCATGCCGCGTGTATGAAGAAGGCCTTCGGGTTGTAAAGTACTTTCAGCGGGGAGGAAGGGATGAGCCTTAATACGGCTCGTCATTGACGTTACCCGCAGAAGAAGCACCGGCTAACTCCGTGCCAGCAGCCGCGGTAATACGGAGGGTGCAAGCGTTAATCGGAATTACTGGGCGTAAAGCGCACGCAGGCGGTCTGTCCAGTCGGATGTGAAATCCCCGGGCTCAACCCGGGAAC
+
GGGGGGGGGGGGGGGGGGGGGGGGGGGGGGGGGGGGGGGGGGGGGGGGGGGGGGGGGGGGGGGGGGGGGGGGGGGGGGGGGGGGGGGGGGGGGGGGGGGGGGGGGGGGGGGGGGGGEGGGGGGGGGG<FGGADGGGEGGGFFGGFFGGGGGGGGGGGGGGGGCCFFGDGDGGGGGFGGGGGGGGGFCGGDDGGGGGGGGGGECGGEGGGGGGGGGGGGGGGGGGGGFGGGFGFDFCGB4DE>E>><5>>@D)4>?<4)699*2537>:<=A4)=>@<:DB>FFFFFFF9696>3
@M05453:56:000000000-BLWTW:1:1101:23039:8818 1:N:0:15
ACTCCTACGGGAGGCAGCAGTGGGGAATATTGCACAATGGGCGCAAGCCTGATGCAGCCATGCCGCGTGTATGAAGAAGGCCTTCGGGTTGTAAAGTACTTTCAGCGAGGAGGAAGGCGTTGTGGTTAATAACCGCAGCGATTGACGTTACTCGCAGAAGAAGCACCGGCTAACTCCGTGCCAGCAGCCGCGGTAATACGGAGGGTGCAAGCGTTAATCGGAATTACTGGGCGTAAAGCGCACGCAGGCGGTTTGTTAAGTCAGATGTGAAATCCCCGGGCTCAACCTGGGAAC
+
GGGGGGGGGGGGGGGGGGGGGGGGGGGGGGGGGGGGGGGGGGGGGGGGGGGGGGGGGGGGGGGGGGGGGGGGGGGGGGGGGGGGGGGGGGGGGGGGGGGGGGGGGGGGGGGGGGGGGGGGGGGGGGGGGGGGGGGGGGGGGGGGGGGGGGGGGGGGGGGGGGGGGGGGGGGGGGGGGGGGGGGGGGGGGGGGGGGGGGGGGGGGGGGGGGGGGGGGG>GGGGGGGGFGGFFGEGFGGFFGFEFFFGFFEFF59@BFFFFFFFFFFFFFFFBDFFF@:DF>9>BFFFFFF?:?F:
@M05453:56:000000000-BLWTW:1:1101:15208:8850 1:N:0:15
ACTCCTACGGGAGGCAGCAGTGGGGAATATTGCACAATGGGCGCAAGCCTGATGCAGCCATGCCGCGTGTATGAAGAAGTCCTTCGGGTTGTAAAGTACTTTCAGCGGGGAGGAAGGGGTTGCGGTTAATAACCGCGGCCATTGACGTTACCCGCAGAAGAAGCACCGGCTAACTCCGTGCCAGCAGCCGCGGTAATACGGAGGGTGCAAGCGTTAATCGGAATTACTGGGCGTAAAGCGCACGCAGGCGGTCTGTCAAGTCGGATGTGAAATCCCCGGGCTCAACCCGGGAAC
+
GGGGGGGGGGGGGGGGGGGGGGGGGGGGGGGGGGGGGGGGGGGGGGGGGGGGGGGGGGGGGGGGGGGGGGGGGGGGGGGCFGGGGGGGGGGGGGGGGGGGGGGGGGGGGGEGGGGGGGGGGGGGGGGGGGGGGGGGGGGGGGGGGGGGGGGGGGGGGGGGGGGGGGGGGGGGGGGGGGGGGGGGGGGGGGGGGGGGGGGGGEGEGGGGGGGGGGGGGGGGGGGGGGFGGGFGFCEGGFFGFFFFFGFFFFFDFFFFFFAFFGFFFDF?DFFFFFBFFEFFF9??FF?F>FBFB6
@M05453:56:000000000-BLWTW:1:1101:28277:8873 1:N:0:15
ACTCCTACGGGAGGCAGCAGTAGGGAATCTTCCGCAATGGGCGAAAGCCTGACGGAGCAACGCCGCGTGAGTGATGAAGGGTTTCGGCTCGTAAAACTCTGTTATTAGGGAAGAACATATGTGTAAGTAACTGTGCACATCTTGACGGTACCTAATCAGAAAGCCACGGCTAACTACGTGCCAGCAGCCGCGGTAATACGTAGGTGGCAAGCGTTATCCGGATTTATTGGGCGTAAAGCGAGCGCAGGTGGTTTATTAAGTCTGGTGTAAAAGGCAGTGGCTCAACCATTGTAT
+
GGGCFGGGGGGGGGGGGGGGGGGGGGGGGGGGGGGGGGGGGGGGGGGGGGGGGGGGGGGGGEGGGGGGGGGGGGGGGGGGGGGGGGGGFCCFGGGGGGGGGGGGGCGGGGGGGGGGGGGGGGGGGGGGGGGGGGFC<FG<FGG;FGGGGGFFGFGGGGGGGCCF7DFCGEGGFCEGGGGGGGGGGG6DFDEGGG5:CFFC9EDGFGGGFGFGCEGGGGGGGGGEGGFF*7FGFC>DG<FC@>59EGFE7?F7<>?9A6<F?C<F?FFFF7>DA:?F<F446???3:?:7>FFA<
@M05453:56:000000000-BLWTW:1:1101:18897:8895 1:N:0:15
ACTCCTACGGGAGGCAGCAGTAGGGAATCTTCGGCAATGGGGGCAACCCTGACCGAGCAACGCCGCGTGAGTGAAGAAGGTTTTCGGATCGTAAAACTCTGTTGTTAGAGAAGAACGTTAAGTAGAGTGGAAAGTTACTTAAGTGACGGTATCTAACCAGAAAGGGACGGCTAACTACGTGCCAGCAGCCGCGGTAATACGTAGGTCCCAAGCGTTGTCCGGATTTATTGGGCGTAAAGCGAGCGCAGGTGGTTGCTTAAGTCTGATGTAAAAGGCAGTGGCTCAACCATTGTG
+
GGGGGGGGGGGGGGGGGGGGGGGGGGGGGGGGGGGGGGGGGGGGGGGGGGGGGGGGGGGGFGGGGGGFG@FGGGGGGGGGBEFGGGGGGGGGGGGGGFGGGGGGGGGGGGGGGGGGGFDE7E@FGGFFFGGFFFFFGFF<FCFGGGGGGGGGGGGGGGGGGGGG>CGEGGGGG8EEFGGGGGGGGGGGGFGGGGEGGGGGGFGGGGCFCGGGGGG:7DGGGGGEGG=F>FFGFGEGGFFGFB:;B75BDFFG<F08AF>B?FA446564@AAFB?F<F?:0(35?FF<026:)-
@M05453:56:000000000-BLWTW:1:1101:4833:8900 1:N:0:15
ACTCCTACGGGAGGCAGCAGTGGGGAATATTGCACAATGGGCGCAAGCCTGATGCAGCCATGCCGCGTGTGTGAAGAAGGCCTTCGGGTTGTAAAGCACTTTCAGCGAGGAGGAAGGTGGTGAACTTAATACGTTCATCAATTGACGTTACTCGCAGAAGAAGCACCGGCTAACTCCGTGCCAGCAGCCGCGGTAATACGGAGGGTGCAAGCGTTAATCGGAATTACTGGGCGTAAAGCGCACGCAGGCGGTTTGTTAAGTCAGATGTGAAATCCCCGGGCTCAACCTGGGAAC
+
GGGGGGGGGGGGGGGGGGGGGGGGGGGGGGGGGGGGGGGGGGGGGGGGGGGFGGGGGGGGGGGGGGGGGGGGGGGGGGGGGGGGGGGGGGGGGGGGGGGGGGGGGGGGGGGGGGGGGGGGGCFGGGGGGGGGGGGGGGGGGGGFGGGGGGGGGGGGGGGGGGGGGGGGGGGGGGGGGGGGGGGGGGGGGCGGDGGDGGFGC=EGGGGGGCCFEGGGFFGFGGD5FGFGGF>GEDFGF>FDD>59DGFFFFFD>3?FBFF*7:4=<FFFFFFFF?:F?EFBBF??FF7?F?:7:4
@M05453:56:000000000-BLWTW:1:1101:25286:8935 1:N:0:15
ACTCCTACGGGAGGCAGCAGTAGGGAATCTTCGGCAATGGGGGCAACCCTGACCGAGCAACGCCGCGTGAGTGAAGAAGGTTTTCGGATCGTAAAACTCTGTTGTTAGAGAAGAACGTTAAGTAGAGTGGAAAGTTACTTAAGTGACGGTATCTAACCAGAAAGGGACGGCTAACTACGTGCCAGCAGCCGCGGTAATACGTAGGTCCCAAGCGTTGTCCGGATTTATTGGGCGTAAAGCGAGCGCAGGTGGTTTCTTAAGTCTGATGTAAAAGGCAGTGGCTCAACCATTGTG
+
GGGGGGGGGGGGGGGGGGGGGGGGGGGGGGGGGGGGGGGGGGGGGGGGGGGGGGGGGGGGGGGGGGGFFGGGGGGGGGGGGGGGGGGGGGGGGGGGGGGGGGGGGGGGGGGGGGGGGGGGGGGGGGGGGGGFGGGGGGGGGGGGGGGGGGGGGGGGGGGGGGGGGGGGGGGGGGGGGGGGGGGGFGGGGGGGGGGGGGGGGCFGGGGGGGGGGGDGGGGGDGGEDGFGGGFFFGFGD?FFFEFFFGFFFFFGB>?BFFFFFFFFBBFFBFFFFB0)4:<FF?:?>FFF?<AF<4
@M05453:56:000000000-BLWTW:1:1101:14732:8952 1:N:0:15
ACTCCTACGGGAGGCAGCAGTAGGGAATCTTCGGCAATGGGGGCAACCCTGACCGAGCAACGCCGCGTGAGTGAAGAAGGTTTTCGGATCGTAAAACTCTGTTGTTAGAGAAGAACGTTAAGTAGAGTGGAAAGTTACTTAAGTGACGGTATCTAACCAGAAAGGGACGGCTAACTACGTGCCAGCAGCCGCGGTAATACGTAGGTCCCAAGCGTTGTCCGGATTTATTGGGCGTAAAGCGAGCGCAGGTGGTTTCTTAAGTCTGATGTAAAAGGCAGTGGCTCAACCATTGTG
+
GGGGGGGGGGGGGGGGGGGGGGGGGGGGGGGGGGGGGGGGGGGGGGGGGGGGGGGGGGGGGGGGGGGGGGGGGGGGGGGGGGGGGGGGGGGGGGGGGGGGGGGGGGGGGGGGGGGGGGGGFGGGGGGFFGGGGGGGGGGGGGGGGGGG:FGFGGFGGGGGGGGGGGGGGGGGGGGGGGGGGGGGGGGCGGGGGGGGGGGGGFGGGGGGGGGGGGGGGGGGGGGGGCFGGGFG@GEGGFFGFFE>EGFFFFFGFFFFFFFF4:6FABAFFFA>BFFFFFFFFF?FFFFFFFF96)
@M05453:56:000000000-BLWTW:1:1101:10117:8967 1:N:0:15
ACTCCTACGGGAGGCAGCAGTGGGGAATATTGCACAATGGGCGCAAGCCTGATGCAGCCATGCCGCGTGTATGAAGAAGGCCTTCGGGTTGTAAAGTACTTTCAGCGAGGAGGAAGGCGTTGTGGTTAATAACCGCAGCGATTGACGTTACTCGCAGAAGAAGCACCGGCTAACTCCGTGCCAGCAGCCGCGGTAATACGGAGGGTGCAAGCGTTAATCGGAATTACTGGGCGTAAAGCGCACGCAGGCGGTTTGTTAAGTCAGATGTGAAATCCCCGGGCTCAACCCGGGAAC
+
GGGGGGGGGGGGGGGGGGGGGGGGGGGGGGGGGGGGGGGGGGGGGGGGGGGGGGGGGGGGGGGGGGGGGGGGGGGGGGGGGGGGGGGGGGGGGGGGGGGGGGGGGGGGGGEGGGGGGGGGGGGGGGGGGGGGGGGGGGGGGGGGGGGGGGGGGGGGGGGGGGGGGGGGGGGGGGGGGGGGGGGGGGGFGGGGGGGGGGGGGGGGGGGGGGGGGGGGGGGGGGGGGGFGGCFGFGFGGAFGFFFFFGB>:DFGFFFFFFFFFCAFAFAAAFFAFFFF<EFFF>B?7:?FFF>F>3
@M05453:56:000000000-BLWTW:1:1101:16845:8974 1:N:0:15
ACTCCTACGGGAGGCAGCAGTAGGGAATCTTCCGCAATGGGCGAAAGCCTGACGGAGCAACGCCGCGTGAGTGATGAAGGGTTTCGGCTCGTAAAACTCTGTTATTAGGGAAGAACATATGTGTAAGTAACTGTGCACATCTTGACGGTACCTAATCAGAAAGCCACGGCTAACTACGTGCCAGCAGCCGCGGTAATACGTAGGTGGCAAGCGTTATCCGGAATTATTGGGCGTAAAGCGCGCGTAGGCGGTTTCTTAAGTCTGATGTGAAAGCCCACGGCTCAACCGTGGAGG
+
GGGGGGGGGGGGGGGGGGGGGGGGGGGGGGGGGGGGGGGGGGGGGGGGGGGGGGGGGGGGGGGGGGGGGGGGGGGGGGGGGGGGGGGGGGGGGGGGGGGGGGGGGGGGGGGGGGGGGGGGGGGGGGGGGGGGGGGGGGGGGGGGGGGGGGGGGGGGGGGGGGGGGGGGGGGGGGGGGGGGGGGGGGGGGGGGGGGGGGGGGGGGFGGGGGGGGGGGGCFGGGGGGGFG7DFGEGFGGFFGFFFFFGFFFFFDF>BFFFFFFGBFFFFFFF>AFFFFFFFFF>FFFFFB?:BFFF
@M05453:56:000000000-BLWTW:1:1101:10153:8978 1:N:0:15
ACTCCTACGGGAGGCAGCAGTAGGGAATCTTCGGCAATGGACGAAAGTCTGACCGAGCAACGCCGCGTGAGTGAAGAAGGTTTTCGGATCGTAAAACTCTGTTGTTAGAGAAGAACAAGGACGTAAGTAACTGTACGTCCCCTGACGGTATCTAACCAGAAAGCCACGGCTAACTACGTGCCAGCAGCCGCGGTAATACGTAGGTGGCAAGCGTTGTCCGGATTTATTGGGCGTAAAGCGAGCGCAGGCGGTTTCTTAAGTCTGATGTGAAAGCCCCCGGCTCAACCGGGGAGG
+
GGGGGGGGGGGGGGGGGGGGGFGGGGGGGGGGGGGGGGGGGDGGGGGGGGGGGGGGGGGGGGGGGGGGGGFFFFGGFGGGGGGGGGDGGGGGGGGGGGGGGGGGBFGGGGGFGGGGGGGGGGGGGGGGGGGGGGGGGGCEGGGGGGGGGGGGGGGGGGGGGGGGGGGGGGGGGFFGGGGGGGGGGGGGGGGGGGGGGGGGGGGGFGGGGGGGGGGGGGGGGDGCGGFGGGFGECEGDAFGBDDFB3>EEEBDF3ABFF<FFF)85*).6FDBFF7F?FFFFBFF<BBFFF>;BF
@M05453:56:000000000-BLWTW:1:1101:27754:8984 1:N:0:15
ACTCCTACGGGAGGCAGCAGTAGGGAATCTTCCACAATGGACGAAAGTCTGATGGAGCAACGCCGCGTGAGTGAAGAAGGTTTTCGGATCGTAAAACTCTGTTGTTGGAGAAGAATGTATCTGATAGTAACTGATCAGGTAGTGACGGTATCCAACCAGAAAGCCACGGCTAACTACGTGCCAGCAGCCGCGGTAATACGTAGGTGGCAAGCGTTGTCCGGATTTATTGGGCGTAAAGCGAGCGCAGGCGGTTTCTTAAGTCTGATGTGAAAGCCTTCGGCTCAACCGAAGA
+
GGGGGGGGGDGGGGGGGGGGGFGGEGGGGGGGGGFFGGGGDGGGGGGCFGGGGGGFGGGGGGGGGGFGGGEEFGGFGGGGGGFFGGGGGGGGGGGFGGGFFGGGEGGGGGGGGDFGGGGGGGGGGGGGFFFFGGGFFGGGGFG@AFGGGGGGDGFGGGGGGGGGFGFEEGGDFDEGGGGGGGGG5@:>GGEGGGG5EGGGGGGDFFGGGCFF=CGGGFCCCGDCFFFCDFFGEDEGFFF5BEE6DGFBFF>97>BBBFAFFGFFB=ADFFBFFFFFF@FF>??738?FFBB?
@M05453:56:000000000-BLWTW:1:1101:7827:8984 1:N:0:15
ACTCCTACGGGAGGCAGCAGTAGGGAATCTTCGGCAATGGGGGCAACCCTGACCGAGCAACGCCGCGTGAGTGAAGAAGGTTTTCGGATCGTAAAACTCTGTTGTTAGAGAAGAACGTTAAGTAGAGTGGAAAGTTACTTAAGTGACGGTATCTAACCAGAAAGGGACGGCTAACTACGTGCCAGCAGCCGCGGTAATACGTAGGTCCCAAGCGTTGTCCGGATTTATTGGGCGTAAAGCGAGCGCAGGTGGTTTCTTAAGTCTGATGTAAAAGGCAGTGGCTCAACCATTGTG
+
GGGGGGGGGGGGGGGGGGGGGGGGGGGGGGGGGGGGGGGGGGGGGGGGGGGGGGGGGGGGGGGGGGGGGGGGGGGGGGGGGGGGGGGGGGGGGGGGGGGGGGGGFGGGGGGGGGGGGFGGGGGGGGGGGFGGGGFFGGGGGGGGGGGGGGGGGGGGGGGGGGGGG>FGGGGGEGGGGGGGGGGGGGGGGGGGGGGGGGGGGGGGGGGGGFGFG=DGGGGGGGGECDFGGGFGFGFGGFFGFBFFFD>E>>FGFFFFFFFB?GFFD424<4AA<FFFFFFF?:::?FFBFFFFF4
@M05453:56:000000000-BLWTW:1:1101:13293:8994 1:N:0:15
ACTCCTACGGGAGGCAGCAGTGGGGAATATTGCACAATGGGCGCAAGCCTGATGCAGCCATGCCGCGTGTATGAAGAAGGCCTTCGGGTTGTAAAGTACTTTCAGCGAGGAGGAAGGCATTAAGGTTAATAACCTTGGTGATTGACGTTACTCGCAGAAGAAGCACCGGCTAACTCCGTGCCAGCAGCCGCGGTAATACGGAGGGTGCAAGCGTTAATCGGAATTACTGGGCGTAAAGCGCACGCAGGCGGTTTGTTAAGTCAGATGTGAAATCCCCGGGCTCAACCTGGGAAC
+
GGGGGGGGGGGGGGGGGGGGGGGGGGGGGGGGGGGGGGGGGGGGGGGGGGGGGGGGGGGGGGGGGGGGGGGGGGGGGGGGGGGGGGGGGGGGGGGGGGGGGGGGGGGGGGGGGGGGGGGGGGGGGGGGGGGGGGGGGGGGGGGGGGGGGGGGGGGGGGGGGGGGGGGGGGGGGGGGGGGGGGGGGGGGGGGGGGGGGGGGGGGGGGGGGGGGGGGGGGGGGGDGGGFGGGFGFGFGGFFGFFFFFGFFFFFGFDFFFF9?FGDFF?AFFFFBFF?F?FB@B>FFFFB??FBFF:
@M05453:56:000000000-BLWTW:1:1101:9373:9006 1:N:0:15
ACTCCTACGGGAGGCAGCAGTAGGGAATCTTCGGCAATGGGGGCAACCCTGACCGAGCAACGCCGCGTGAGTGAAGAAGGTTTTCGGATCGTAAAACTCTGTTGTTAGAGAAGAACGTTAAGTAGAGTGGAAAGTTACTTAAGTGACGGTATCTAACCAGAAAGGGACGGCTAACTACGTGCCAGCAGCCGCGGTAATACGTAGGTCCCAAGCGTTGTCCGGATTTATTGGGCGTAAAGCGAGCGCAGGTGGTTTCTTAAGTCTGATGTAAAAGGCAGTGGCTCAACCATTGTG
+
GGGGGGGGGGGGGGGGGGGGGGGGGGGGGGGGGGGGGGGGGGGGGGGGGGGGGGGGGGGGGGGGGGGGGGGGGGGGGGGGFGGGGGGGGGGGGGGGGGGGGGGGGGGGGGGGGGGGGGGGGGFFFGGGGGGGGGGGGGGGGGGFGGGGGGGGGGGGGGGGGGGGGGGGGGGGGGGGGGGGGGGGGGGGGGGGGGEGGGGGGGGGGGGGFGGGGG9CD<FGGGDEEGFGFF?DFGFGGFFGFFFFFGFFBFFFBFFFF?4@FGAFB?2<AFA2AFF>:@??::6?FF?FFFFFF9
@M05453:56:000000000-BLWTW:1:1101:23539:9020 1:N:0:15
ACTCCTACGGGAGGCAGCAGTGGGGAATATTGCACAATGGGCGCAAGCCTGATGCAGCCATGCCGCGTGTGTGAAGAAGGCCTTCGGGTTGTAAAGTACTTTCAGCGGGGAGGAAGGTGAGTGGTTTAATACGCCATTCAATTGACGTTACCCGCAGAAGAAGCACCGGCTAACTCCGTGCCAGCAGCCGCGGTAATACGTAGGTGGCAAGCGTTGTCCGGATTTATTGGGCGTAAAGCGAGCGCAGGCGGTTTCTTAAGTCTGATGTGAAAGCCTTCGGCTCAACCGAAGA
+
GGGGGGGGGGGGGGGGGGGGGGGGGGGGGGGGGGGGGGGGGGGGGGGGGGGGGGGGGGGGGGGGGGGCFGCFGGGGGGGGGGGGGGGGGGGGGGGGGGGGGGGGGGGGGGGGGGGGGGGGGGGGGGGGGGGGGGGGGGGGGGGGGGGGGGGGGGGGGGGGGGGGGGGGGGGGGGGGGGGGGGGGGGGGGGGGGGGGGGGGGGF5AEEGGGGGGGGGGGGGGDDDFGFGGGFG@DDGFFFDFFF9BDEFFEFDFFFFBFFFFGFF9FFDAFD26?7?<FF3>??FF??9(39?
@M05453:56:000000000-BLWTW:1:1101:3177:9062 1:N:0:15
ACTCCTACGGGAGGCAGCAGTGGGGAATATTGCACAATGGGCGCAAGCCTGATGCAGCCATGCCGCGTGTATGAAGAAGGCCTTCGGGTTGTAAAGTACTTTCAGCGAGGAGGAAGGCATTAAGGTTAATAACCTTAGTGATTGACGTTACTCGCAGAAGAAGCACCGGCTAACTCCGTGCCAGCAGCCGCGGTAATACGGAGGGTGCAAGCGTTAATCGGAATTACTGGGCGTAAAGCGCACGCAGGCGGTTTGTTAAGTCAGATGTGAAATCCCCGGGCTCAACCTGGGAAC
+
FFGGGGGGGGGGGGGGGGFGGEGGFFGGGGGGGGGGGGGFGGGGGGGGGGGFGDCGGGGGGGGGGGGFGGGGGGGFGGGGGGGGGGGGFEGGGGGGGGGGGGGGFGGGGGDG+?<DGGGGGGGGGGGFGGGGFGGGGGGGGFGGGGGGGGGGGGGGCFGGGFGGFGGDGGGGGFGGGGGGGGCFGGGFGGGGGGGEGGGGGG5:==EGGFGGDEGGFGGGGGGGGGFGGGFGFGF3>4@GE>EFFGF@)7514>?<7@<FFGAFAFAFFF<A>F4?<85)2-153<058::??4
@M05453:56:000000000-BLWTW:1:1101:13175:9093 1:N:0:15
ACTCCTACGGGAGGCAGCAGTGGGGAATATTGCACAATGGGCGCAAGCCTGATGCAGCCATGCCGCGTGTGTGAAGAAGGCCTTCGGGTTGTAAAGCACTTTCAGCGAGGAGGAAGGTGGTGAACTTAATACGTTCATCAATTGACGTTACTCGCAGAAGAAGCACCGGCTAACTCCGTGCCAGCAGCCGCGGTAATACGGAGGGTGCAAGCGTTAATCGGAATTACTGGGCGTAAAGCGCACGCAGGCGGTTTGTTAAGTCAGATGTGAAATCCCCGGGCTCAACCTGGGAAC
+
GGGGGGGGGGGGGGGGGGGGGGGGGGGGGGGGGGGGGGGGGGGGGGGGGGGGGGGGGGGGGGGGGGGGGGGGGGGGGGGGGGGGGGGGGGGGGGGGGGGGGGGGGGGGGGGGGGGGGGGGGGGGGGGGGGGGGGGGGGGGGGGGGGGGGGGGGGGGGGGGGGGGGGGGGGGGGGGGGGGGGGGGGGGGGGGGGGGGGGGGGGGGGGGGGGGGGGGGGGGGGGGGGGFGGFFGFGFGGFFGDEFFFDDFFFF79><BFFFFFGFFFFFFFFADFFFFB>>EF0<DFFFFFBF:?-
@M05453:56:000000000-BLWTW:1:1101:15676:9116 1:N:0:15
ACTCCTACGGGAGGCAGCAGTGGGGAATATTGCACAATGGGCGCAAGCCTGATGCAGCCATGCCGCGTGTATGAAGAAGGCCTTCGGGTTGTAAAGTACTTTCAGCGGGGAGGAAGGGGTTGTGGTTAATAACCGCGGCCATTGACGTTACCCGCAGAAGAAGCACCGGCTAACTCCGTGCCAGCAGCCGCGGTAATACGGAGGGTGCAAGCGTTAATCGGAATTACTGGGCGTAAAGCGCACGCAGGCGGTCTGTCAAGTCGGATGTGAAATCCCCGGGCTCAACCCGGGAAC
+
GGGGGGGGGGGGGGGGGGGGGGGGGGGGGGGGGGGGGGGGGGGGGGGGGGGGGGGGGGGGGGGGGGGGGGGGGGGGGGGGGGGGGGGGGGGGGGGGGGGGGGGGGGGGGGGGGFGGGGG:FGGGGGFGGGGGGGGGGGGDGCFGGGGGGGGFEGGDGGGGGGFGGGGGGGGGGGGGGGGGGGGGGGGGGGGGGGGGGGGGGGGGGGGGGGGGEEGGGGFGDDGGGGFGGG4DDD39>AFC::>BEGFFDDFG>FFFFF26@D<B9DF?4=4<A64?25>>B9:?FFFFFFFBF,
@M05453:56:000000000-BLWTW:1:1101:28227:9134 1:N:0:15
ACTCCTACGGGAGGCAGCAGTGGGGAATATTGCACAATGGGCGCAAGCCTGATGCAGCCATGCCGCGTGTATGAAGAAGGCCTTCGGGTTGTAAAGTACTTTCAGCGGGGAGGAAGGTGAGTGGTTTAATACGCCATTCAATTGACGTTACCCGCAGAAGAAGCACCGGCTAACTCCGTGCCAGCAGCCGCGGTAATACGGAGGGTGCAAGCGTTAATCGGAATTACTGGGCGTAAAGCGCACGCAGGCGGTCTGTCAAGTCGGATGTGAAATCCCCGGGCTCAACCCGGGAAC
+
GGGGGGGGGGGGGGGGGGGGGGGGGGGGGGGGGGGGGGGGGGGGGGGGGGGGGGGGGGGFGGGGGGGGEEGGGGGGGGGGGGGGGGGGG@FFGGGGGGGGGGGGGGGGGGGGGGGGGGGFGGGGGGGGGGGGGGGGGGGGGGGGGGGGGFGGFEGGGEGGGGGGGGGGGGGGGGGGGGGGGGGGGGGGGGGGGGGGGFFGGGGD*CED6AFFGEDEDFDGGG3FGFFGGFFGEG>D<9FGFFD9>CE>DEFGFFFFFFF?FFFFB>04<BDFFFFFFFEF>48)5<?:>0062-
@M05453:56:000000000-BLWTW:1:1101:25133:9142 1:N:0:15
ACTCCTACGGGAGGCAGCAGTGGGGAATATTGCACAATGGGCGCAAGCCTGATGCAGCCATGCCGCGTGTATGAAGAAGGCCTTCGGGTTGTAAAGTACTTTCAGCGGGGAGGAAGGGGTTGCGGTTAATAACCGCGGCCATTGACGTTACCCGCAGAAGAAGCACCGGCTAACTCCGTGCCAGCAGCCGCGGTAATACGGAGGGTGCAAGCGTTAATCGGAATTACTGGGCGTAAAGCGCACGCAGGCGGTCTGTCAAGTCGGATGTGAAATCCCCGGGCTCAACCCGGGAAC
+
GGGGGGGGGGGGGGGGGGGGGGGGGGGGGGGGGGGGGGGFGGGGGGGGGGGFFGGGGGGGGGGGGGGGGGGGGGGGGGGGGGGGGGGGGGGGGGGGGGGGGGGGGGGGGGGGGGGGGGGGGGGGGGGGGGGGGGGGGGGGGGGGGGGGGGGGGGGGGGGGFGGGGGGGGGGGGGGGGGGGGGGGGGGGGGGGGGGD?CFFGCGGGGGGGGFCAECCGGGGGGGGGGFGGGFGFGFGGFFGFFFFFC35@5@DFEFFFFAFFG<B>B>BFF4AFF?FBBBE>9?F2<BFF>9693
@M05453:56:000000000-BLWTW:1:1101:12300:9151 1:N:0:15
ACTCCTACGGGAGGCAGCAGTAGGGAATCTTCGGCAATGGGGGCAACCCTGACCGAGCAACGCCGCGTGAGTGAAGAAGGATTTCGGATCGTAGAACTCTGTTGTTAGAGAAGAACAAGGACGTAAGTAACTGTACGTCCCCTGACGGTATCTAACCAGAAAGCCACGGCTAACTACGTGCCAGCAGCCGCGGTAATACGTAGGTGGCAAGCGTTGTCCGGATTTATTGGGCGTAAAGCGAGCGCAGGCGGTTTCTTAAGTCTGATGTGAAAGCCCCCGGCTCAACCGGGGAGG
+
GGGGGGGGGGGGGGGGGGGGGGGGGGGGGGGGGGGGGGGGGGGGGGFFGGGGGGGGGGGGGGGGGGGGGGGGGGGGGGGG,EFGGGGGGGGGGGGGGGGGGGGGGGGGGGGGGGGGGGGGGGGGGGGGGGGFFGGGGGGFGGGGGGGGGGGGGGGGGGGGGGFGFGGGGGGGGGGGGGGGGGGGGGGGGGGGGGGEGGGGGCFGGGGGGGGGGGGGGGFDGCGDGGFCDGFGFGFGGFFDFFFB@5BEE>DDB>ADFFAFFFFFFFBFFFFDFF?F?DDEF9<B?F?;BF>9BF
@M05453:56:000000000-BLWTW:1:1101:17684:9162 1:N:0:15
ACTCCTACGGGAGGCAGCAGTGGGGAATATTGCACAATGGGCGCAAGCCTGATGCAGCCATGCCGCGTGTATGAAGAAGGCCTTCGGGTTGTAAAGTACTTTCAGCGAGGAGGAAGGCGTTGTGGTTAATAACCTTAGTGATTGACGTTACTCGCAGAAGAAGCACCGGCTAACTCCGTGCCAGCAGCCGCGGTAATACGGAGGGTGCAAGCGTTAATCGGAATTACTGGGCGTAAAGCGCACGCAGGCGGTTTGTTAAGTCAGATGTGAAATCCCCGGGCTCAACCTGGGAAC
+
GGGGGGGGGGGGGGGGGGGGGGGGGGGGGGGGGGGGGGGGGGGGGGGGGGGGGGGGGGGGGGGGGGGGGGGGGGGGGGGGGGGGGGGGGGGGGGGGGGGGGGGGGGGCGGGGGGGGGGGGGGGGGGGGGGGGGGGGGGGGGGGGGGGGGGGGGGGGGGGGGGGGGGGGGGGGGGGGGGGGGGGGGGGGGGGGGGGGGGGGGGGGGGGGGGGGGGGGGGGGGGGGGGFGGGFGDGFGGFFGFFFFFGFFFFFDFFFFFFFFFGBFFFFFFFFABFFFFFFFFFFB?FFFFFFFF1
@M05453:56:000000000-BLWTW:1:1101:26062:9174 1:N:0:15
ACTCCTACGGGAGGCAGCAGTGGGGAATATTGCACAATGGGCGCAAGCCTGATGCAGCCATGCCGCGTGTATGAAGAAGGCCTTCGGGTTGTAAAGTACTTTCAGCGGGGAGGAAGGTGGTGAGCTTAATACGCTCATCAATTGACGTTACTCGCAGAAGAAGCACCGGCTAACTCCGTGCCAGCAGCCGCGGTAATACGGAGGGTGCAAGCGTTAATCGGAATTACTGGGCGTAAAGCGCACGCAGGCGGTTTGTTAAGTCAGATGTGAAATCCCCGGGCTCAACCTGGGAAC
+
GGGGGGGGGGGGGGGGGGGGGGGGGGGGGGGGGGGGGGGGGGGGGGGGGGGGGGGGGGGGGGGGGGGGGGGGGGGGGGGGGGGGGGGGGGGGGGGGGGGGGGGGGGGGGGCFGGGGGGGGGGGGGGGGGGGGGGEGGGGGGG=FGGGFGCFGGGGGGGGGGGGGGGGGGGGGGGGGGGGGGGGGGGGGGGGGGGGGGGGGGCGGGGGGGGGGGGGGGGFGGGGCGGFGGGFGFGFGGFFGDBF>DDDD@EF7>DBFFFFFFG>FAFABFF9<<F7?:>EFF6?DF??BFFFFF4
@M05453:56:000000000-BLWTW:1:1101:27994:9195 1:N:0:15
ACTCCTACGGGAGGCAGCAGTGGGGAATATTGCACAATGGGCGCAAGCCTGATGCAGCCATGCCGCGTGTATGAAGAAGGCCTTCGGGTTGTAAAGCACTTTTGGCGGGAACGAAAAGGTCCGTGCTAATACCATGGGCTGATGACGGTACCCGCAGAATAAGCACCGGCTAACTACGTGCCAGCAGCCGCGGTAATACGTAGGGTGCGAGCGTTAATCGGAATTACTGGGCGTAAAGAGTGCGCAGGCGGTTTTGCAAGACCGATGTGAAATCCCCGGGCTTAACCTGGGAAC
+
GGGGGGGGGGGGGGGGGGGGGGGGGGGGGGGGGGGGGGGGGGGGGGGGGGGGGGGGGGGGGGGGGGGFGGGGGGGGGGGGGGGGGGGGGGGGGGGGGGGGGGGGGGGGGGGGGGGGGFGGGGGGGGGGGGGGGGGGGGGGGGGGGGGGGGGGGGGGGGGGGGGFFFGGGGEGGGGGGGGGGGGGGGGGGDGGGGGGGGGGGGGGG789ECEGGEDGGGGFCDGG6C=:CGF:>7>D<A?GFFFFE<:DDEF59B??FF9F>C7D6)4<FFFFFB>FBDFE>9?>AFF20?B??4
@M05453:56:000000000-BLWTW:1:1101:19321:9204 1:N:0:15
ACTCCTACGGGAGGCAGCAGTAGGGAATCTTCCGCAATGGACGAAAGTCTGACGGAGCAACGCCGCGTGTGTGAAGAAGGTTTTCGGATCGTAAAGCACTGTTGTTAGAGAAGAACAAGGATAAGAGTCACTGCTTGTCCCTTGACGGTATCTAACCAGAAAGCCACGGCTAACTACGTGCCAGCAGCCGCGGTAATACGGAGGGTGCAAGCGTTAATCGGAATTACTGGGCGTAAAGCGCACGCAGGCGGTTTGTTAAGTCAGATGTGAAATCCCCGGGCTCAACCTGGGAAC
+
GGGGGGGGGGGGGGGGGGGGGGGGGGGGGGGGGGGGGGGGGGGGGGGGGGGGGGGGGGGGGGGGGGGGGGGGGGGGGGGGGGGGGGGGGGGGGGGGGGGGGGGGGGGGGGGGGGGGGGGGGGGGGGGGGGFGGGGGGGGGGGGGGGGGGGGGGGGGGGGGGGGGGGGGGGGGGGGGGGEFGFFGGGGGGGGGGGGGGGGGGGGGGGGCFGGGGGGDGGGGGDDFGGFGGG@FEGFDGFFGFFFFFGEFFFE99DFFFBAFFGFFFFF><FF<AF7F?35>>26<??<7<221?-
@M05453:56:000000000-BLWTW:1:1101:23090:9213 1:N:0:15
ACTCCTACGGGAGGCAGCAGTGGGGAATATTGCACAATGGGCGCAAGCCTGATGCAGCCATGCCGCGTGTATGAAGAAGGCCTTCGGGTTGTAAAGTACTTTCAGCGAGGAGGAAGGCGTTGTGGTTAATAACCGCAGCGATTGACGTTACTCGCAGAAGAAGCACCGGCTAACTCCGTGCCAGCAGCCGCGGTAATACGGAGGGTGCAAGCGTTAATCGGAATTACTGGGCGTAAAGCGCACGCAGGCGGTTTGTTAAGTCAGATGTGAAATCCCCGGGCTCAACCTGGGAAC
+
GGGGGGGGGGGGGGGGGGGGGGGGGGGGGGGGGGGGGGGGGGGGGGGGGGGGGGGGGGGGGGGGGGGGGGGGGGGGGGGGGGGGGGGGGGGGGGGGGGGGGGGGGGGGGGGGGGGGGGGGGGGGGGGGGGGGGGGGGGGGDGGFFGGGGGGGGGGGGGGGGGGGGGGGGGGDFGGGGGCGGGFGGGGGGGGGGGGGGGGGGGGGGGGGGGGGGGGGGGGGGGGGGGFGGGFGFGFGGBFGFFFFFGFFFFFDFFFFFFFFFGFF<?AAAFFFB?:FFFEE;9?F?FFFB??FF8
@M05453:56:000000000-BLWTW:1:1101:24045:9254 1:N:0:15
ACTCCTACGGGAGGCAGCAGTGGGGAATATTGCACAATGGGCGCAAGCCTGATGCAGCAATGCCGCGTGAATGAAGAAGGCTTTCGGGTTGTAAAGTACTTTCAGCGAGGAGGAAGGCATTAGGGATAATAACCTTGGTGTTTGACGTTACTCGCAGAAGAAGCACCGGCTAACTACGTGCGAGCAGCTGCGGTAATACGTAGGGTGCAAGCGTTGACCGGAATTACTGGGCGTAAAGCGAACGCAGACGGTTCGTTAAGTCAGATGTGAACTCTCTGTGCTCAACCTGGGA
+
ECFCDEGGGGGGCCFGGEEFE8FECCEGCEFE<FFFE@C,6,@:C::,DFE@CDEFGG,C,CFGE7CCB7,6C<EEEFGED,<C<FGG<:+BFFGGE<FAF9AAF97++CC+BF8<C8,,,C,A<,A,9,5C5<,8C=C<3+A>DDG>6@FA,+@7+@D<FGGG8,<<@E:8D7>,>B,>7*14CCFG,C8CGGGCCC9F+>CE>0;7=+<7=E**/*2:/95*<>4CCC457CB5*.9C)7>>3D>)7:5/4)44:)8?*:6?)766)96))1-))1/9)4)<7142((83
@M05453:56:000000000-BLWTW:1:1101:4982:9277 1:N:0:15
ACTCCTACGGGAGGCAGCAGTGGGGAATATTGCACAATGGGCGCAAGCCTGATGCAGCCATGCCGCGTGTATGAAGAAGGCCTTCGGGTTGTAAAGTACTTTCAGCGAGGAGGAAGGCATTAAGGTTAATAACCTTAGTGATTGACGTTACTCGCAGAAGAAGCACCGGCTAACTCCGTGCCAGCAGCCGCGGTAATACGGAGGGTGCAAGCGTTAATCGGAATTACTGGGCGTAAAGCGCACGCAGGCGGTTTGTTAAGTCAGATGTGAAATCCCCGGGCTCAACCTGGGAAC
+
GGGGGGGGGGGGGGGGGGGGGGGGGGGGGGGGGGGGGGFGGGGGGGDGGFGGGFGGGGGGGGGGGGGCFGGGGGGGGGGGGGGGGGGGGGGGGGGGGGGGGGGGGGGGGGGGDGEGGGGGGGGGGGGGGGGGGGGGDGGGGGCFGFGGGGGGGGGGGGGGGGGGGGGGGGGGGGGGGGGGGGGGGGGGGGGG==CEGDGGDGCEGGGGGGGGGEDEFGGGGGGGGGFGGD>DDGE3CAFGFFF>FCE5DDFGFFFF?FA6@FBF<B9<5F<<D*5??EEFFFFFFFFF??FFF(
@M05453:56:000000000-BLWTW:1:1101:25566:9301 1:N:0:15
ACTCCTACGGGAGGCAGCAGTAGGGAATCTTCGGCAATGGACGAAAGTCTGACCGAGCAACGCCGCGTGAGTGAAGAAGGTTTTCGGATCGTAAAACTCTGTTGTTAGAGAAGAACAAGGGTGAGAGTAACTGTTCACCCCTTGACGGTATCCAACCAGAAAGCCACGGCTAACTACGTGCCAGCAGCCGCGGTAATACGTAGGTGGCAAGCGTTGTCCGGATTTATTGGGCGTAAAGCGAGCGCAGGCGGTTTCTTAAGTCTGATATGAAAGCCTTCGGCTCAACCGAAGA
+
GGGGGGGGGGGGGGGGGGGGGGGGGGGGGGGGGGGGGGGGGGGGGGGGGGEGGGEGGGGGGGGGGGGCFGGGGGGGGGGGGGGGGGGGGGGGGGGGGGGFGFFGFFFGGGGGGDGGGGFGGDFGFDGGGGGGGGGGGGGGGGGGGGGGGGGGGGGGGGGFGGGGGGGGGGGGGFGGGGGGGGGGGGGGGGGGGCCEGG7CCFCE9?FGGGFFEGCGDGGGC>>E+?FGGGFGD<BG:989>>)4@GF@@DF7(8<DB4AFF>)@<B<AFFFFA@FFB=FBB:FFFFFFBF9:
@M05453:56:000000000-BLWTW:1:1101:4186:9319 1:N:0:15
ACTCCTACGGGAGGCAGCAGTAGGGAATCTTCGGCAATGGGGGCAACCCTGACCGAGCAACGCCGCGTGAGTGAAGAAGGTTTTCGGATCGTAAAACTCTGTTGTTAGAGAAGAACAAGGACGTAAGTAACTGTACGTCCCCTGACGGTATCTAACCAGAAAGCCACGGCTAACTACGTGCCAGCAGCCGCGGTAATACGTAGGTGGCAAGCGTTGTCCGGATTTATTGGGCGTAAAGCGAGCGCAGGCGGTTTCTTAAGTCTGATGTGAAAGCCCCCGGCTCAACCGGGGAGG
+
GGGGGGGGGGGGGGGGGGGGGGGGGGGGGGGGGGGGGGGGGGGDGGGGGGGGGGGGGGGGGGGGGGGGGGGGGGGGGGGFGGGGGGGGGGGGGGGGGGGGGGGGGGGGGGGGGGGGFGGGGGGDGGGGGGGGGGGFGGGGGGGFFGGGGGGGGGGGGGGGGGGGGGGGGGGGGGGGGGGGGGGGGFGGGGGGGGE>CE7CGGGGGGGGGGFGGED55*?DDCD5CFFGGGFFBDFGGBFGFFFFD<>:>>B)15<ADFAF@FB@969<A@AAA?F>0>E@0(-5<??>FF909B
@M05453:56:000000000-BLWTW:1:1101:14534:9324 1:N:0:15
ACTCCTACGGGAGGCAGCAGTGGGGAATATTGCACAATGGGCGCAAGCCTGATGCAGCCATGCCGCGTGTATGAAGAAGGCCTTCGGGTTGTAAAGTACTTTCAGCGAGGAGGAAGGCATTAAGGTTAATAACCTTAGTGATTGACGTTACTCGCAGAAGAAGCACCGGCTAACTCCGTGCCAGCAGCCGCGGTAATACGGAGGGTGCAAGCGTTAATCGGAATTACTGGGCGTAAAGCGCACGCAGGCGGTTTGTTAAGTCAGATGTGAAATCCCCGGGCTCAACCTGGGAAC
+
GGGGGGGGGGGGGGGGGGGGGGGGGGGGGGGGGGGGGGGGGGGGGGGGGGGGGGGGGGGGGGGGGGGGGGGGGGGGGGGGGGGGGGGGGGGGGGGGGGGGGGGGGGGGGGGGGGGGGGGGGGGGGGGGGGGGGGGGGGGGGGGGGGGGGGGGGGGGGGGGGGGGGGGGGGGGGGGGGGGGGGGGGGGGGGGGGGGGGGGGGGGGGGGGGGGGGGGGGGGGGGDGGGFGGGFGFGFGGDFGFFFFFGFFFFFDFBBFFFBFFGFFFFFFFFFFBBFF1B@EFFFFFFFF?FF?:-
@M05453:56:000000000-BLWTW:1:1101:22280:9325 1:N:0:15
ACTCCTACGGGAGGCAGCAGTAGGGAATCTTCGGCAATGGACGAAAGTCTGACCGAGCAACGCCGCGTGAGTGAAGAAGGTTTTCGGATCGTAAAACTCTGTTGTTAGAGAAGAACAAGGATGAGAGTAAAATGTTCATCCCTTGACGGTATCTAACCAGAAAGCCACGGCTAACTACGTGCCAGCAGCCGCGGTAATACGTAGGTGGCAAGCGTTGTCCGGTTTTATTGGGCGTAAAGCGAGCGCAGGCGGTTTCTTAAGTCTGAGGTGAAAGCCCCCGGCCCAACCGGGG
+
GGGGGGGGGGGGGGGGGGGGGGGGGGGGGGGGFEGGGGGGGGGGGGGEFGGGCFEGGGGGGGGGGGGGGGGGGGGGGGCG<FGGGGGGGEGGGGGGGGGGFGAFFFGGECGGGGGGGGGGGFGCF<CFFDEDFGGFGGGDGGGGGFGGGBFG9FFGGGGGGGGGGDFGGGGGGGGGGGCFGFGFCEGGGEGC8CB>=FGGFGGFEFGG6AEFGCGGGG>FD39:7>@7CGFGFD:DG<9*7B>0)7>B>>@G3@0>A74*02./64)-8593:*2085<>6(((-4(4>960
@M05453:56:000000000-BLWTW:1:1101:18300:9338 1:N:0:15
ACTCCTACGGGAGGCAGCAGTAGGGAATCTTCGGCAATGGGGGCAACCCTGACCGAGCAACGCCGCGTGAGTGAAGAAGGTTTTCGGATCGTAAAACTCTGTTGTTAGAGAAGAACGTTAAGTAGAGTGGAAAGTTACTTAAGTGACGGTATCTAACCAGAAAGGGACGGCTAACTACGTGCCAGCAGCCGCGGTAATACGTAGGTCCCAAGCGTTGTCCGGATTTATTGGGCGTAAAGCGAGCGCAGGTGGTTTCTTAAGTCTGATGTAAAAGGCAGTGGCTCAACCATTGTG
+
GGGGGGGGGGGGGGGGGGGGGGGGGGGGGGGGGGGGGGGGGGGGGGGGGGGGGGGGGGGGGGGGGGGFGGGGGGGGGGGGGGGGGGGGGGGGGGGGGGGGGGGGGGGGGGGGGGGGGGGGGGGGGGGFGGGGGGGGGGGGGGGGGGGGGGGGGGGGGGGGGGGGGGGGGGGGGGGGGGGGGGGGGGGFGGGGGGGGGGGGGGGGGGGGGGGGGGGGGGGFGGGG5CFGGGFGFGEGGFFGFFF>FDFFEFFGFFFFFFAFFDAFFF9AFFFFFFFFFFFFF:<?FFFFFFF954
@M05453:56:000000000-BLWTW:1:1101:17625:9371 1:N:0:15
ACTCCTACGGGAGGCAGCAGTAGGGAATCTTCCACAATGGACGAAAGTCTGATGGAGCAACGCCGCGTGAGTGAAGAAGGTTTTCGGATCGTAAAACTCTGTTGTTGGAGAAGAATGTATCTGATAGTAACTGATCAGGTAGTGACGGTATCCAACCAGAAAGCCACGGCTAACTACGTGCCAGCAGCCGCGGTAATACGTAGGTGGCAAGCGTTGTCCGGATTTATTGGGCGTAAAGCGAGCGCAGGCGGTTTCTTAAGTCTGATGTGAAAGCCTTCGGCTCAACCGAAGA
+
GGGGGGGGGGGGGGGGGGGGGGGGGGGGGGGGGGGGGGGGGGGGGGGEFGGGGGGGGGGGGGGGGGGGGGGGGGGGGGGGGGGGGGGGGGGGGGGGGGGGGGGGGGGGGGGGGGGGGGGGGGGGGGGGGGGGGGGGGGGGGGGGGGGGGGGGGGGGGGGGGGGGGGGGGGGGGGGGGGGGGGGGGGGGGGGGG?EEGGGGFFGGDGGGGGGGGGGDGGGGGGGGGGFC@FFGFGFGFBFGFEFFFGFFFFFDFBAAFFAFFGAFAFBBFFFF9@?FF4>DB?FF>FF>F69B
@M05453:56:000000000-BLWTW:1:1101:27284:9389 1:N:0:15
ACTCCTACGGGAGGCAGCAGTAGGGAATCTTCGGCAATGGGGGCAACCCTGACCTAGCAACGCCGCGTGAGTGAATAAGGTTTTCTGATCTTAAAACTCTGTTGTTAGAGAAGAACGTTAAGTAGAGTGGAAAATTACTTAAGTGACGGTATCTAACCAGAAAGGGACGGCTAACTACGTGCCAGCAGCCTCGGTAATACGTAGGTCCCAAGCGTTGTCCGGATTTATTGGGCGTAAAGCGAGCGCAGGTGGTTTCTTAAGTCTGTTGTGAATGCCTTCGGCTCAACCGAATA
+
GC@<@9EGGGGGGGFGFCC,FA,C@E8E6C9CCFGGDF<<CF+@:DF<FEF8FF,EF?FFC@FG+CFF@:?E,EF,CFFD<FFDE,5,CE,9,,BFGFGFGGFGGGFF,<FF,?AFG+A,4,CFBF9EFCFGCFGCGGGDF<DFFFGECCEGCGDG=FFD8B>>:8BF76CG848EA@7DEFG9DDFFG5,4AG>EGFFFGFFC8BCF5,=*:*2/)>++:)**/0;@77A*;C:3/(*:58>0>:B387@*47(-)1)7*:<FA*).3>BB)1)65*0719??F)2(7(((-
@M05453:56:000000000-BLWTW:1:1101:18783:9433 1:N:0:15
ACTCCTACGGGAGGCAGCAGTGGGGAATATTGCACAATGGGCGCAAGCCTGATGCAGCCATGCCGCGTGTATGAAGAAGGCCTTCGGGTTGTAAAGTACTTTCAGCGAGGAGGAAGGCGTTGTGGTTAATAACCGCAGCGATTGACGTTACTCGCAGAAGAAGCACCGGCTAACTCCGTGCCAGCAGCCGCGGTAATACGGAGGGTGCAAGCGTTAATCGGAATTACTGGGCGTAAAGCGCACGCAGGCGGTTTGTTAAGTCAGATGTGAAATCCCCGGGCTCAACCTGGGAAC
+
GGGGGGGGGGGGGGGGGGGGGGGGGGGGGGGGGGGGGGGGGGGGGGGGGGGGGGGGGGGGGGGGGGGGGGGGGGGGGGGGGGGGGGGGGGGGGGGGGGGGGGGGGGGGGGGGGGGGGGGGGGGGGFGGGGGGGGGGGGGGGGGGGGGGGGGGGGGGGGGGGGGGGGGGGGGGGGGGGGGGGGGGGGGGGGGGGGGGGGGGGGGGGGGGGGGGGGGGGGGGGDDGGGFGFGFGFGFGGFFGFFFFFGF@>EFCB>BFFFFFFGAFFFAFBFBDBFFF:EEB>B<BFFF:?FFF?,
@M05453:56:000000000-BLWTW:1:1101:24046:9442 1:N:0:15
ACTCCTACGGGAGGCAGCAGTGAGGAATCTTGCACAATGGGGGCAACCCTGATGCAGCGACGCCGCGTGGGCGAGGAAGGTCTTCGGATCGTAAAGCCCTTTTCTGCGTGGAGAGGAAGGACGGTAGCGCAGGAAGAAGCGTCGGCTAACTACGTGCCAGCAGCCGCGGTAAAACGTAGGACGCGAGCGTTGTCCGGAGTTACTGGGCGTAAAGGGCGCGCAGGCGGCGGTGTGGGTCCGGCGTGAAAGCCCCCGGCCCAACCGGGGAAGGTCGTCGGGGACCGCACCGCTTGG
+
GGGGGGGGGGGGGGGGGGGGGGGGGGGGGGGGGGGGGGGGGGGGGGGGGGGGGGGGGGGGGGGGGGGGGGGFFGGGGGGGGGGGGGGGEGGFGGGGGGGGGGGGGGGGFGGGGGEGGGGGFFFGGGGFGGGGGGGGGGGGGGGGGGGGGGGFGGGGGDFGGGGGFGGGGBEGGGGGFEGGGGGGGECCEGC=EGFGGCGGGGGGGGGGG7EGFGGE3>DCCCGG5DBGGGDGFGDGGFFGF>D1<<>7@FFD:BF>6)->@DB>BFF9:BF(6>9FBEFE>98B07969;>06,
@M05453:56:000000000-BLWTW:1:1101:8504:9459 1:N:0:15
ACTCCTACGGGAGGCAGCAGTGGGGAATATTGCACAATGGGCGCAAGCCTGATGCAGCCATGCCGCGTGTATGAAGAAGGCCTTCGGGTTGTAAAGTACTTTCAGCGAGGAGGAAGGCATTAAGGTTAATAACCTTAGTGATTGACGTTACTCGCAGAAGAAGCACCGGCTAACTCCGTGCCAGCAGCCGCGGTAATACGGAGGGTGCAAGCGTTAATCGGAATTACTGGGCGTAAAGCGCACGCAGGCGGTTTGTTAAGTCAGATGTGAAATCCCCGGGCTCAACCTGGGAAC
+
GGGGGGGGGGGGGGGGGGGGGGGGGGGGGGGGGGGGGGGGGGGGGGGGGGGGGGGGGGGGGGGGGGGGGGGGGGGGGGGGGGGGGGGGGGGGGGGGGGGGGGGGGGGGGGGGGGGGGGGGGGGGGGGGGGGGGGFGGGGGGGGGGGGFGGGGGGGGGGGGGGGGGGFGGGGGGGFGGGFFGGGGGGGGGGGGGGGGGGGGDCCGGGGGGFFCGGGGGGFGGGGGGGFGGGFGFGFGGFFGFFFFFGFFEFE91>?7<4<FFFAFDFFFFFFFFF?FBEFDBFFFFF<07?FBF,
@M05453:56:000000000-BLWTW:1:1101:12616:9468 1:N:0:15
ACTCCTACGGGAGGCAGCAGTAGGGAATCTTCGGCAATGGGGGCAACCCTGACCGAGCAACGCCGCGTGAGTGAAGAAGGTTTTCGGATCGTAAAACTCTGTTGTTAGAGAAGAACGTTAAGTAGAGTGGAAAATTACTTAAGTGACGGTATCTAACCAGAAAGGGACGGCTAACTACGTGCCAGCAGCCGCGGTAATACGTAGGTCCCAAGCGTTGTCCGGATTTATTGGGCGTAAAGCGAGCGCAGGTGGTTTCTTAAGTCTGATGTAAAAGGCAGTGGCTCAACCATTGTG
+
GGGGGGGGGGGGGGGGGGGGGGGGGGGGGGGGGGGGGGGGGGGGGGGGGGGGGGGGGGGGGGGGGGGFGGGGGGGGGGGGFGGGGGGGGGGGGGGGGGGGGGGGGGGGGGGGGGGGGFGFGGGGGGGFGGGGGGGGGGGGGGGGGGGGGGGGGGGGGGGGGGGGGGGGGGGGGGGGGGGGGGGGGGFGGGGGGGGGGGGGGGGGDGG6CGGGGGGCDGGGGGCEEFFGGGFGFGFDGFFGFFFFFGFFFFFG?FFBDFF?8:A?DBAFFFBBAFFF<EFF???>?7????2)6)
@M05453:56:000000000-BLWTW:1:1101:5968:9473 1:N:0:15
ACTCCTACGGGAGGCAGCAGTGGGGAATATTGCACAATGGGCGCAAGCCTGATGCAGCCATGCCGCGTGTATGAAGAAGGCCTTCGGGTTGTAAAGTACTTTCAGCGGGGAGGAAGGTGATAAAGCGAATACCTTTATCAATTGACGTTACCCGCAGAAGAAGCACCGGCTAACTCCGTGCCAGCAGCCGCGGTAATACGGAGGGTGCAAGCGTTAATCGGAATTACTGGGCGTAAAGCGCACGCAGGCGGTCGGTTAAGTCAGATGTGAAATCCCCGGGCTCAACCCGGGAAC
+
EFGFFFEGEEEGGGGGEGDGGFGGGGGGGGGGGGG,E@FFF8@@FGE<FFFFFGFGGGGGGCFGGGGB@FFFG,EEFGFGGGFFDGGDGGDGFGFFG<EFGCFFGGGEEGFDFCGFGGFBFGAFA9FCFCGCEFFFG,@,@DGGGFGGGC@FFGCCF:83<8,>2>:FCE@CGGGGFEFGEGDCGGGGGGG*=78CFFGCCEE=EGGGGGFFCG*:<DGGGGGE+:@FFGFFEGEC5:@D)7;;5)<53;:73)49<:A4B::F41962*--447)4BF312122::<>(((4-
@M05453:56:000000000-BLWTW:1:1101:27228:9483 1:N:0:15
ACTCCTACGGGAGGCAGCAGTGGGGAATATTGCACAATGGGCGCAAGCCTGATGCAGCCATGCCGCGTGTATGAAGAAGGCCTTCGGGTTGTAAAGTACTTTCAGCGAGGAGGAAGGCATTAAGGTTAATAACCTTGGTGATTGACGTTACTCGCAGAAGAAGCACCGGCTAACTCCGTGCCAGCAGCCGCGGTAATACGGAGGGTGCAAGCGTTAATCGGAATTACTGGGCGTAAAGCGCACGCAGGCGGTTTGTTAAGTCAGATGTGAAATCCCCGGGCTCAACCTGGGAAC
+
GGGGGGGGGGGGGGGGGGGGGGGGGGGGGGGGGGGGGGGGGGGGGGGGGGGGGGGGGGGGGGGGGGGGGGGGGGGGGGGCFGGGGGGGGGGGGGGGGGGGGGFGGGGGGGGGGGGGGGGGGGGGGGGGGGGGGCFGGGFGFGEFDGGGGGGGGGGGGGGGGGGGGGGGGGGGFGGGGGGGGGGGGGGGGGGGGCGECCGGEEGGGGGGGGGGGGGGGGGGGGGFCFFGGGFGFDFGGFFGFFFFFGEB><B)4@B?BFFFFGAFAFFDBFFFFF:F:B@E>0:?FF:?BB<<?(
@M05453:56:000000000-BLWTW:1:1101:12577:9487 1:N:0:15
ACTCCTACGGGAGGCAGCAGTGGGGAATATTGCACAATGGGCGCAAGCCTGATGCAGCCATGCCGCGTGTATGAAGAAGGCCTTCGGGTTGTAAAGTACTTTCAGCGGGGAGGAAGGTGAGTGGTTTAATACGCCATTCAATTGACGTTACCCGCAGAAGAAGCACCGGCTAACTCCGTGCCAGCAGCCGCGGTAATACGGAGGGTGCAAGCGTTAATCGGAATTACTGGGCGTAAAGCGCACGCAGGCGGTCTGTTAAGTCAGATGTGAAATCCCCGGGCTCAACCCGGGAAC
+
GGGGGGGGGGGGGGGGGGGGGGGGGGGGGGGGGGGGGGGGGGGGGGGGGGGGGGGGGGGGGGGGGGGGGGGGGGGGGGGGGGGGGGGGGGGGGGGGGGGGGGGGGGGGGGGGGGGGGFGGGGGGGGGGGGGGGGGGGGGGGGGGGGGGGGGGGGGGGGGGGGGGGGGGGGGGGGGFGGGGGGGGGGGGGGGGGGGGFGGGGGGGGGGGGGGGGGGGGGGGGGGGGGFGGDFGFGEDGFFGFFFFFGFFDBBDFFFFFFFFFGFFABFFFFFFFFFFBFFFF9?FFB?:>FFFF?
@M05453:56:000000000-BLWTW:1:1101:4801:9504 1:N:0:15
ACTCCTACGGGAGGCAGCAGTAGGGAATCTTCCACAATGGACGAAAGTCTGATGGAGCAACGCCGCGTGAGTGAAGAAGGTTTTCGGATCGTAAAACTCTGTTGTTGGAGAAGAATGTATCTGATAGTAACTGATCAGGTAGTGACGGTATCCAACCAGAAAGCCACGGCTAACTACGTGCCAGCAGCCGCGGTAATACGTAGGTGGCAAGCGTTGTCCGGATTTATTGGGCGTAAAGCGAGCGCAGGCGGTTTCTTAAGTCTGATGTGAAAGCCTTCGGCTCAACCGAAGA
+
GGGGGGGGGGGGGGGGGGGGGGGGGGGGGGGGGGGGGGGGGGGGGGGGGGGGGGGGGGGGGGGGGGGGGGGGGGGGGGGGGGGGGGGGGGGGGGGGGGGGGGGGGGGGGGGGGGGGGGGGFGGGGGGGGGGGGGGGGGGGGGGGGGGGGGGGGGGGGGGGGGGGGGGGGGGGGGGGGGGGGGGGGGGGGGGGGGG5CGGGGGGGGGGGGGGGGGGGGGFDDGG5CGFFGFFGEDFGGDFGFDFFFGEFFFD>>5A<AFAFFGFFFFDF2F>AAF?FFFFFB?0<>BFFB6>?
@M05453:56:000000000-BLWTW:1:1101:16700:9507 1:N:0:15
ACTCCTACGGGAGGCAGCAGTGGGGAATATTGGACAATGGGCGCAAGCCTGATCCAGCCATGCCGCGTGTGTGAAGAAGGCCTTTTGGTTGTAAAGCACTTTAAGCGAGGAGGAGGCTACCGAGATTAATACTCTTGGATAGTGGACGTTACTCGCAGAATAAGCACCGGCTAACTCTGTGCCAGCAGCCGCGGTAATACAGAGGGTGCGAGCGTTAATCGGATTTACTGGGCGTAAAGCGTGCGTAGGCGGCTTTTTAAGTCGGATGTGAAATCCCTGAGCTTAACTTAGGA
+
GGGGGGGGGGGGGGGGGGGGGGGGGGGGGGGGGGGGGGGGGGGGGGGGGGGGGGGGGGGGGGGGGGGGGGGGGGGGGGGGGGGGGGGGGGGGGGGGGGGGGGGGGGGGGGGGGGGGGGGGGGGGGGGGGGGGGGGGGGGGGGGGGGFGGGGGGGGGGGGGGGGGGGGGGGGGGGGGGGGGGGGGGGGGGGGGGGGGGGGGGGGGGGGGGGGGGGGGGFGGGGDGEGFGGGFGFGFGGFFGFFE:DGBEBFFGFF;?FFFFFFAFF339BFFFDFFFFFFFBFFFFFB>)59?A
@M05453:56:000000000-BLWTW:1:1101:6246:9518 1:N:0:15
ACTCCTACGGGAGGCAGCAGTAGGGAATCTTCGGCAATGGACGAAAGTCTGACCGAGCAACGCCGCGTGAGTGAAGAAGGTTTTCGGATCGTAAAACTCTGTTGTTAGAGAAGAACAAGGACGTTAGTAACTGAACGTCCCCTGACGGTATCTAACCAGAAAGCCACGGCTAACTACGTGCCAGCAGCCGCGGTAATACGTAGGTGGCAAGCGTTATCCGGAATTATTGGGCGTAAAGCGCGCGTAGGCGGTTTCTTAAGTCTGAGGTGAAAGCCCACGGCTCAACCGTGGAGG
+
GGGGGGGGGGGGGGGGGGGGGGGGGGGGGGGGGGGGGGGGGGGGGGGGGGGGGGGGGGGGGGGGGGGGGGGGGGGGGGGGGGGGGGGGGGGGGGGGGGGGGGGGGGGGGGGGGGGGGGGGGGGEGGGGGGCGGGGGGGGFCGGGGGGGGGGGGGGGGGGGGGGG8FFGGGGGGGGGGGFGGGGGGGGGGGEEGGGGGGGGCGGEFFFGGGGGGGG=GG><G3CCFGFG7FFGFGEDDAFDEFFF@C>>?DF99B<4:8A=@D4F961,(15<<FFFFE@394<?<1:>,37:28
@M05453:56:000000000-BLWTW:1:1101:25408:9527 1:N:0:15
ACTCCTACGGGAGGCAGCAGTGGGGAATATTGCACAATGGGCGCAAGCCTGATGCAGCCATGCCGCGTGTATGAAGAAGGCCTTCGGGTTGTAAAGTACTTTCAGCGAGGAGGAAGGCGTTGTGGTTAATAACCGCAGCGATTGACGTTACCCGCAGAAGAAGCACCGGCTAACTCCGTGCCAGCAGCCGCGGTAATACGGAGGGTGCAAGCGTTAATCGGAATTACTGGGCGTAAAGCGCACGCAGGCGGTCTGTTAAGTCAGATGTGAAATCCCCGGGCTCAACCCGGGAAC
+
GGGGGGGGGGGGGGGGGGGGGGGGGGGGGGGGGGGGGGGGGGGGGGGGGGGGGGGGGGGGGGGGGGGGGGGGGGGGGGGGGGGGGGGGGGGGGGGGGGGGGGGGGGGGGGGGGGGGGGGGGGGGGGGGGGGGGGGGGGGGGGGGGGGGGGGGGGGGGGGGGGGGGFFGGGGGGGCFGGFGGGGGGGGGGGGGGGGGGGGGGDGGGGGGGGGGGGGDGGGGGDGGGGFGGGFGFGBDDAFDEEFFFGFFFFFGFFBFBFFFFCAF<FFAFFFFFF?F8@EFFBFBFF?:>9B>>6
@M05453:56:000000000-BLWTW:1:1101:11999:9530 1:N:0:15
ACTCCTACGGGAGGCAGCAGTGGGGAATATTGCACAATGGGCGCAAGCCTGATGCAGCCATGCCGCGTGTATGAAGAAGGCCTTCGGGTTGTAAAGTACTTTCAGCGAGGAGGAAGGCATTAAGGTTAATAACCTTGGTGATTGACGTTACTCGCAGAAGAAGCACCGGCTAACTCCGTGCCAGCAGCCGCGGTAATACGGAGGGTGCAAGCGTTAATCGGAATTACTGGGCGTAAAGCGCACGCAGGCGGTTTGTTAAGTCAGATGTGAAATCCCCGGGCTCAACCTGGGAAC
+
GGGGGGGGGGGGGGGGGGGGGGGGGGGGGGGGGGGGGGGGGGGGGGGGGGGGGGGGGGGGGGGGGGGGGGGGGGGGGGGGGGGGGGGGGGGGGGGGGGGGGGGGGGGGGGGGGGGGGDCFGGGGGGGGFGFDGGGC<FGFGGGGGGGGGGGGFGGGGGGGGGFGGGGGGGGEFGGGGDCFCGCCFGFFGGCEGGGGGGGGGCEGGCC9CGEFGGGD>::CDCCEGFFGDFFGFGFGFABDFDEFEG>DFFF59DB28?A?FFAB9F4A-*54:6776@FFFBFF???B?08:?,
@M05453:56:000000000-BLWTW:1:1101:13984:9553 1:N:0:15
ACTCCTACGGGAGGCAGCAGTAGGGAATCTTCCACAATGGACGAAAGTCTGATGGAGCAACGCCGCGTGAGTGAAGAAGGTTTTCGGATCGTAAAACTCTGTTGTTGGAGAAGAATGTATCTGATAGTAACTGATCAGGTAGTGACGGTATCCAACCAGAAAGCCACGGCTAACTACGTGCCAGCAGCCGCGGTAATACGTAGGTGGCAAGCGTTGTCCGGATTTATTGGGCGTAAAGCGAGCGCAGGCGGTTTCTTAAGTCTGATGTGAAAGCCTTCGGCTCAACCGAAGA
+
GFFFGGGGGGFCFGGFGGGGGGFCCEFFGGGGFGGFFFGFGGE7@CBFGCE<@CAFGFGGGGGEFFGFEEC<EEFFFFFF4CEFEFEBCGEE8?BFGGGGFFFFGDFG?FG8EGGFGEFEC??,5AF@ECF<EABFGEGGDF?FAAGDFGEG,FDFGGFCFGFF8DDFCGCCGFGGGGG8F8DCG88DGEGGGGC59CCFCCFGBEFC6?FDGEGGGGDDG3>/2:89@CFF@D>GFBF7B:B9@5>3537/3><B26)/9>)*)99<B?>DA48FAFFFB?FBB??FBFF<
@M05453:56:000000000-BLWTW:1:1101:20052:9574 1:N:0:15
ACTCCTACGGGAGGCAGCAGTAGGGAATCTTCGGCAATGGGGGGAACCCTGACCGAGCAACGCCGCGTGAGTGAAGAAGGTTTTCGGATCGTAAAGCTCTGTTGTTAATCAAGAACGTTGAGAAGAGTGGAAAGTTTCTCAAGTGACGGTAATTAACCAGAAAGGGACGGCTAACTACGTGCCAGCAGCCGCGGTAATACGTAGGTCCCGAGCGTTGTCCGGATTTATTGGGCGTAAAGCGAGCGCAGGCGGTTTCTTAAGTCTGATGTGAAAGCCTTCGGCTCAACCGAAGA
+
GGGGGGGGGGGGGGGGGGGGGGGGGGGGGGGGGGGGGGGGGGGGGGGGGGGGGGGGGGGGGGGGGGGGGGGGGGGGGGGGGGGGGGGGGGGGGGGGGGGGGGGGGGGGGGGGGGGGGGGGGGGGGGGGGGGGGGGGGGGGGGGGGGGGGGGGGGGGGGGGGGGGGGGGGGGGGGGGGGGGGGGGGGGGGGGGGGGGGGGGGGGGGGGGGGGGGGGGGGGGGGC*:CFGGGFGFGFGGFFGFFFBFGFFFFFG6B?FFFFFFGFFFFFFFFFFFFFF?7FFBFFFFFFFF>BBB
@M05453:56:000000000-BLWTW:1:1101:14738:9578 1:N:0:15
ACTCCTACGGGAGGCAGCAGTAGGGAATCTTCGGCAATGGACGAAAGTCTGACCGAGCAACGCCGCGTGAGTGAAGAAGGTTTTCGGATCGTAAAACTCTGTTGTTAGAGAAGAACAAGGACGTAAGTAACTGTACGTCCCCTGACGGTATCTAACCAGAAAGCCACGGCTAACTACGTGCCAGCAGCCGCGGTAATACGTAGGTGGCAAGCGTTGTCCGGATTTATTGGGCGTAAAGCGAGCGCAGGCGGTTTCTTAAGTCTGATGTGAAAGCCCCCGGCTCAACCGGGGAGG
+
GGGGGGGGGGGGGGGGGGGGGGGGGGGGGGGGGGGGGGGGGGGGGGGGGGGGGGGGGGGGGGGGGGGFFGGEGGGGGGGGGGGGGGGGGGGGGGGGGGGGGGGGGGGGGGGGGGGGGGGGGGGGGGGGGGGGGGGGGGGGGGGGGGGGGGGGGGGGGGGGGGGGGGGGGGGGGGGGGGGGGGGGGGGGGGGGGGGGGGGGGGGGGGGGFGGGGGGGGFGGGGGEFGFGGGFGFGEGGBFGFFFFFDFFFFFD9DFDFF9BFGFFFFFFFFFFFFBFB>DDB;?FFFFFFFFFFF
@M05453:56:000000000-BLWTW:1:1101:2767:9588 1:N:0:15
ACTCCTACGGGAGGCAGCAGTGGGGAATATTGCACAATGGGCGCAAGCCTGATGCAGCCATGCCGCGTGTATGAAGAAGGCCTTCGGGTTGTAAAGTACTTTCAGCGAGGAGGAAGGCGTTGTGGTTAATAACCGCAGCGATTGACGTTACTCGCAGAAGAAGCACCGGCTAACTCCGTGCCAGCAGCCGCGGTAATACGGAGGGTGCAAGCGTTAATCGGAATTACTGGGCGTAAAGCGCACGCAGGCGGTTTGTTAAGTCAGATGTGAAATCCCCGGGCTCAACCTGGGAAC
+
GGGGGGGGGGGGGGGGGGGGGGGGGGGGGGGGGGGGGGGGGGGGGGGGGGGGGGGGGGGGFGGGGGGGGGGGGGGGGGGGGCFFGGGCFGGGGGGGGGGGEFGGGGGGEGGGGGGGGGGBFGGGGGGFFGFFFFGGGGGGGFGF9FE@FFGGCFGGG>FFGGGGGGFGGGGGGFF9FEGFEGFGFGFCCGGG5:CC?EGGDE7CEEGDFGF3CE<EGDFGCCGGFGFGGFFFFGFGFAB))<.4)97@DFF59;:?BFAFF72948>AFFA>FF>F65)71(,5<14371:??-
@M05453:56:000000000-BLWTW:1:1101:15823:9611 1:N:0:15
ACTCCTACGGGAGGCAGCAGTGGGGAATATTGCACAATGGGCGCAAGCCTGATGCAGCCATGCCGCGTGTATGAAGAAGGCCTTCGGGTTGTAAAGTACTTTCAGCGGGGAGGAAGGTGATAAAGCGAATACCTTTATCAATTGACGTTACCCGCAGAAGAAGCACCGGCTAACTCCGTGCCAGCAGCCGCGGTAATACGGAGGGTGCAAGCGTTAATCGGAATTACTGGGCGTAAAGCGCACGCAGGCGGTCTGTTAAGTCAGATGTGAAATCCCCGGGCTCAACCCGGGAAC
+
GGGGGGGGGGGGGGGGGGGGGGGGGGGGGGGGGGGGGGGGGGGGGGGGGGGGGGGGGGGGGGGGGGGGGGGGGGGGGGGGGGGGGGGGGGGGGGGGGGGGGGGGGGGGGGGGGGGGGGGGGGGGGGGGGGGGGGGGGGGGGGGGGGGGGGGGGGGGGGGGGGGGGGGGGGGGGGGGGGGGGGGGGGGGGGGGGGGGGGGGGGGGGGGGGGGGGGGGGGGGGGGGGGFGGGFGFGF3DAFGFFFFFGFFBFFGFFFFFFFFFGFFFFFFFFFBFF?FFEFFF><FFFFFFFFFF:
@M05453:56:000000000-BLWTW:1:1101:9094:9633 1:N:0:15
ACTCCTACGGGAGGCAGCAGTGGGGAATATTGCACAATGGGCGCAAGCCTGATGCAGCCATGCCGCGTGTATGAAGAAGGCCTTCGGGTTGTAAAGTACTTTCAGCGGGGAGGAAGGGGTTGTGGTTAATAACCGCGGCCATTGACGTTACCCGCAGAAGAAGCACCGGCTAACTCCGTGCCAGCAGCCGCGGTAATACGGAGGGTGCAAGCGTTAATCGGAATTCTGGGCGTAAAGCGCACGCAGGCGGTCTGTCAAGTCGGATGTGAAATCCCCGGGCTCAACCCGGGAACT
+
GGGGGGGGGGGGGGGGGGGGGGGGGGGGGGGGGGGGGGGGGGGGGGGGGGGGGGGGGGGGGGGGGGGGGGGGGGGGGGGGGGGGGGGGGGGGGGGGGGGGGGGGGGGGGGGGGGGGGGGGGGGGGGGGGGGGGGGGGGGGGGGGGGGGEGGGGGGGGGGGGGGGGGGGGGGGGGGGGGGGGGGGGGGGGGGGGGGGGGGGGGGGGGGGGGGCECGGGFGGGGDGFGFGGGFGFGFGGFFGFFFFFGEFFFFG?F<BAFDFFGB@?FBFFF<9<FFFB5BE0??FBFFFFB;66)
@M05453:56:000000000-BLWTW:1:1101:15851:9673 1:N:0:15
ACTCCTACGGGAGGCAGCAGTAGGGAATCTTCCACAATGGACGAAAGTCTGATGGAGCAACGCCGCGTGAGTGAAGAAGGTTTTCGGATCGTAAAACTCTGTTGTTGGAGAAGAATGTATCTGATAGTAACTGATCAGGTAGTGACGGTATCCAACCAGAAAGCCACGGCTAACTACGTGCCAGCAGCCGCGGTAATACGTAGGTGGCAAGCGTTGTCCGGATTTATTGGGCGTAAAGCGAGCGCAGGCGGTTTCTTAAGTCTGATGTGAAAGCCTTCGGCTCAACCGAAGA
+
GGGGGGGGGGGGGDGGGGGGGGGGGGGGGGGGGGGGGGGGGGGGGGGGGGGGGGGGGGGGGGGGGGGGGGGGGGGGGGGGGGGGGGGGGGGGGGGGGGGGGGFGGGGGGGGGGGGGGGGGGGGGGGGGGGGGGGGGGGGFGGGGGGGGGGGGGGGGGGGGGGGGGFGGGGGGGGGGGGGGGGGFGGGGGGGGGGGGGGGGGGGGGFFGGFGGEEDCDCCGGGD=9FFGGGFG:C@DGFFGFEFBFGFDEFF99BF9AFFFFGFF>69A4FBFFFBFFFFFF?BF?<?F;;>?
@M05453:56:000000000-BLWTW:1:1101:23716:9673 1:N:0:15
ACTCCTACGGGAGGCAGCAGTGGGGAATATTGCACAATGGGCGCAAGCCTGATGCAGCCATGCCGCGTGTATGAAGAAGGCCTTCGGGTTGTAAAGTACTTTCAGCGGGGAGGAAGGTGAGTGGTTTAATACGCCATTCAATTGACGTTACCCGCAGAAGAAGCACCGGCTAACTCCGTGCCAGCAGCCGCGGTAATACGGAGGGTGCAAGCGTTAATCGGAATTACTGGGCGTAAAGCGCACGCAGGCGGTCTGTTAAGTCAGATGTGAAATCCCCGGGCTCAACCCGGGAAC
+
GGGGGGGGGGGGGGGGGGGGGGGGGGGGGGGGGGGGGGGGGGGGGGGGGGGGGGGGGGGGGGGGGGGGGGGGGGGGGGGGGGGGGGGGGGGGGGGGGGGGGGGGGGGGGGGGGGGGGGGGGGGGGGGGGGGGGGGGGGGGGGCFGGGGGGGGGGGGGGGGGGGGGGGGGGGGGGGGGGGGGGGGGGGGGGGGGGGGDGGGGGGGGGGGGGGGGGGGGGGGGGGGGGFGGGFGFGFGGFFGFFFFFGEFFFFGB>:>DFFFFGBFFFDAAFFFBF?FFFFFF1:?FFFFFFF>;(
@M05453:56:000000000-BLWTW:1:1101:10230:9683 1:N:0:15
ACTCCTACGGGAGGCAGCAGTAGGGAATCTTCGGCAATGGGGGCAACCCTGACCGAGCAACGCCGCGTGAGTGAAGAAGGTTTTCGGATCGTAAAACTCTGTTGTTAGAGAAGAACGTTAAGTAGAGTGGAAAGTTACTTAAGTGACGGTATCTAACCAGAAAGGGACGGCTAACTACGTGCCAGCAGCCGCGGTAATACGTAGGTCCCAAGCGTTGTCCGGATTTATTGGGCGTAAAGCGAGCGCAGGTGGTTTCTTAAGTCTGATGTAAAAGGCAGTGGCTCAACCATTGTG
+
GGGGGGGGGGGGGGGGGGGGGGGGGGGGGGGGGGGGGGGGGGGGGGGGGGGGGGGGGGGGGGGGGGGGGGGGGGGGGGGGGGGGGGGGGGGGGGGGGGGGGGGGGGGGGGGGGGGGGGGGGGGGGGGGGGGGGGGGGGGGGGGGGGGGGGGGGGGGGGGGGGGGGGGGGGGGGGGGGGGGGGGGGGGGGGGGGGGGGGGGGGGGGGGGGGGGGGGGGGGGGGGEEFFGGGFGFGFGGFFGFFF>EGFFFFFGFFFFFFF?@DBFDBDFFBAADFFFFFFFFF:?FFFFF?26>4
@M05453:56:000000000-BLWTW:1:1101:16707:9691 1:N:0:15
ACTCCTACGGGAGGCAGCAGTGGGGAATATTGCACAATGGGCGCAAGCCTGATGCAGCCATGCCGCGTGTATGAAGAAGGCCTTCGGGTTGTAAAGTACTTTCAGCGAGGAGGAAGGCGTTGTGGTTAATAACCGCAGCGATTGACGTTACTCGCAGAAGAAGCACCGGCTAACTCCGTGCCAGCAGCCGCGGTAATACGGAGGGTGCAAGCGTTAATCGGAATTACTGGGCGTAAAGCGCACGCAGGCGGTTTGTTAAGTCAGATGTGAAATCCCCGGGCTCAACCTGGGAAC
+
GGGGGGGGGGGGGGGGGGGGGGGGGGGGGGGGGGGGGGGGGGGGGGGGGGGGGGGGGGGGGGGGGGGGGGGGGGGGGGGGGGGGGGGGGGGGGGGGGGGGGGGGGGGGGGGGGGGGGGGGGGGGGGGGGGGGGGGGGGGGGGGGGGGGGGGGGGGGGGGGGGGGGGGGGGGGGGGGGGGGGGGGGGGGGGGGGGGGGGGGGDGGGGEDGGFGGGG=FGGGGGGGGGFGGGFGFGFDGFFGFFFFFGFFFFFDFFFFFFFFFGFFFFFFAFFADFFFFFFE>>FFFFFBFF?0>4
@M05453:56:000000000-BLWTW:1:1101:28673:9714 1:N:0:15
ACTCCTACGGGAGGCAGCAGTGGGGAATATTGCACAATGGGCGCAAGCCTGATGCAGCCATGCCGCGTGTATGAAGAAGGCCTTCGGGTTGTAAAGTACTTTCAGCGGGGAGGAAGGTGATAAAGCGAATACCTTTATCAATTGACGTTACCCGCAGAAGAAGCACCGGCTAACTCCGTGCCAGCAGCCGCGGTAATACGGAGGGTGCAAGCGTTAATCGGAATTACTGGGCGTAAAGCGCACGCAGGCGGTCTGTTAAGTCAGATGTGAAATCCCCGGGCTCAACCCGGGAAC
+
GGGGGGGGGGGGGGGGGGGGGGGGGGGGGGGGGGGGGGGGGGGGGGGGGGGGGGGGGGGGGGGGGGGGGGGGGGGGGGGGGGGGGGGGGDGGGGGFGGGGGGGGGGGGGGGGGGGGGGGGGGGGFGGGGGGGGDGGGGGGGGGGGGGGGGGGGGGGEGGFGGGGGGGGGGGGGGGGGGGGGGFGGGGGGGGGGGGGGGGGGGGGGGGGGGGGGGGGGGGGGGDGGGFGGGFF:DFGGBFG@FFFFGFFEFBDB:?FAFBFFGFFFFA949>FFFFFFF>BB>?FBFFFFFFF>,
@M05453:56:000000000-BLWTW:1:1101:13110:9723 1:N:0:15
ACTCCTACGGGAGGCAGCAGTGGGGAATATTGCACAATGGGCGCAAGCCTGATGCAGCCATGCCGCGTGTATGAAGAAGGCCTTCGGGTTGTAAAGTACTTTCAGCGAGGAGGAAGGCATTAAGGTTAATAACCTTAGTGATTGACGTTACTCGCAGAAGAAGCACCGGCTAACTCCGTGCCAGCAGCCGCGGTAATACGGAGGGTGCAAGCGTTAATCGGAATTACTGGGCGTAAAGCGCACGCAGGCGGTTTGTTAAGTCAGATGTGAAATCCCCGGGCTCAACCTGGGAAC
+
GGGDGGFGGG:F:FGGGCECE<EFCFGGDEGGGGDEGGCGEGGD@FGD@E<FEGCCFGE@GEGDEECFGGFGGGFCGGFFGGGG<FGGGGGGFGGGGGGGGFCFFG::=CFGD:EA?,6BFGFE@FEE??<F,,???DFDFF,E,5@@FGGGGCGGGGFG@C>ECGCGGGG7CFFGF:CD@>9>5D8D>CEEEGGG7BF*:E5=8::C<CGFCG3=FGGGDDGFFCFF>CFGBGBGCAFGDDFFBG>FDE>91;<FBFFFFGFFF?<9>FA2<@(/8DB@B(-5>?BB?FFF?-
@M05453:56:000000000-BLWTW:1:1101:28642:9783 1:N:0:15
ACTCCTACGGGAGGCAGCAGTGGGGAATATTGCACAATGGGCGCAAGCCTGATGCAGCCATGCCGCGTGTATGAAGAAGGCCTTCGGGTTGTAAAGTACTTTCAGCGGGGAGGAAGGTGAGTGGTTTAATACGCCATTCAATTGACGTTACCCGCAGAAGAAGCACCGGCTAACTCCGTGCCAGCAGCCGCGGTAATACGGAGGGTGCAAGCGTTAATCGGAATTACTGGGCGTAAAGCGCACGCAGGCGGTCTGTTAAGTCAGATGTGAAATCCCCGGGCTCAACCCGGGAAC
+
GGGGGGGGGGGGGDGGGGGGGDFGGGGGGGGGGGGGGGGGFGGGGGGGGGGGGGGGGGGGGGGGGGGGGGGGGGGGGGFGGGGGGGGGGGGGGGGGGGGGGGGDGGG>FGGGGCGFDFGGGGGGFF8FGGGGFGGGGGGFFGGGGGGCFGGFGGGGDFGGGGGGFFFGGGGGGGGGFGGGGGGDGGFGFEEGGGGGGGGGGGECCGGGFGGGGG:EGGGGGGDGCCFGFDFGDCDGG2=3>:BBF5>:::39(.3)6@26@FDFFFFFFFA<AFFF:B@E>0??2??BB>;>F4
@M05453:56:000000000-BLWTW:1:1101:10664:9792 1:N:0:15
ACTCCTACGGGAGGCAGCAGTGGGGAATATTGCACAATGGGCGCAAGCCTGATGCAGCCATGCCGCGTGTATGAAGAAGGCCTTCGGGTTGTAAAGTACTTTCAGCGGGGAGGAAGGGGTTGTGGTTAATAGCCGCGGCCATTGACGTTACCCGCAGAAGAAGCACCGGCTAACTCCGTGCCAGCAGCCGCGGTAATACGGAGGGTGCAAGCGTTAATCGGAATTACTGGGCGTAAAGCGCACGCAGGCGGTCTGTCAAGTCGGATGTGAAATCCCCGGGCTCAACCCGGGAAC
+
GGGGGGGGGGGGGGGGGGGGGGGGGGGGGGGGGGGGGGGGGGGGGGGGGGGGGGGGGGGGGGGGGGGGGGGGGGGGGGGGGGGGGGGGGGGGGGGGGGGGGGGGGGGGGGGGGGGGGGGEGGGGGGGGGGGGGGGGGGGGGGGGGGGGGGGGGGGGGGFGGGGGGGGGGGGGGGGGGGGGGGGGGFGGGGGGGGGGGGGGGGGGEGGGGGGGGGGGGGGGGGGGGGFGGGFGFGFDGFFGFFFBFGFFFFFGFFFFFFDFFGFFFF>BAFFBFFFF<@FFFFFBFFB?FF>BF,
@M05453:56:000000000-BLWTW:1:1101:27301:9807 1:N:0:15
ACTCCTACGGGAGGCAGCAGTGGGGAATATTGCACAATGGGCGCAAGCCTGATGCAGCCATGCCGCGTGTATGAAGAAGGCCTTCGGGTTGTAAAGTACTTTCAGCGGGGAGGAAGGGGTTGTGGTTAATAACCGCGGCCATTGACGTTACCCGCAGAAGAAGCACCGGCTAACTCCGTGCCAGCAGCCGCGGTAATACGGAGGGTGCAAGCGTTAATCGGAATTACTGGGCGTAAAGCGCACGCAGGCGGTCTGTCAAGTCGGATGTGAAATCCCCGGGCTCAACCCTGGAAC
+
EAE,EE@CC7@CCCCFCCFDC8@FBFF8C@<C<AF9C<F@CDCFCFB@F<@<<FE@@F@ECFE@FCFGGCEE<69,C,C6<E9,,44@F4=BFD,FA5B,B,CEFGG7FEF>@>,,>@C=FGGCC>D9FFAFGG7BF+C:F:;FFGEGCEGGFG>1**6C<<F<CF:FEGBB+5;+21;*C8+<CGEF8:CE*:5CFC7:>E578/2*<<9FE*9CDFG<593/+28+:75*.).1>4@GD@3155)0)))1(.4-:8<FF><F0B(8<6)-)*5<:>@B>0()40::(43:7(
@M05453:56:000000000-BLWTW:1:1101:7303:9814 1:N:0:15
ACTCCTACGGGAGGCAGCAGTGGGGAATATTGCACAATGGGCGCAAGCCTGATGCAGCCATGCCGCGTGTATGAAGAAGGCCTTCGGGTTGTAAAGTACTTTCAGCGAGGAGGAAGGCGTTGTGGTTAATAACCGCAGCGATTGACGTTACTCGCAGAAGAAGCACCGGCTAACTCCGTGCCAGCAGCCGCGGTAATACGGAGGGTGCAAGCGTTAATCGGAATTACTGGGCGTAAAGCGCACGCAGGCGGTTTGTTAAGTCAGATGTGAAATCCCCGGGCTCAACCTGGGAAC
+
GGGGGGGGGGGGGGGGGGGGGGGGGGGGGGGGGGGGGGGGGGGGGGGGGGGGGGGGGGGGGGGGGGGGGGGGGGGGGGGGGGGGGGGGGGGGGGGGGGGGGGGGGGGGGGGGGGGGGGGGGGGGGGGGGGGGGGGGGGGGGGGGGGGGGGGGGGGGGGGGGGGGGGGGGGGGGGGGGGGGGGGGGGGGGGGGGGGGGGGFGGGGGGGGGGGFGGGGGGGGGGGGGGFGGGFGFGFGGFFGFFFFFGFFFFF>>BFFFFAFFGBFFF>BBFBABFFFFFFFF9?FFFFFFFFFB4
@M05453:56:000000000-BLWTW:1:1101:16823:9843 1:N:0:15
ACTCCTACGGGAGGCAGCAGTGGGGAATATTGGACAATGGGCGCAAGCCTGATCCAGCCATGCCGCGTGAGTGATGAAGGCCCTAGGGTTGTAAAGCTCTTTCACCGGTGAAGATAATGACGGTAACCGGAGAAGAAGCCCCGGCTAACTTCGTGCCAGCAGCCGCGGTAATACGAAGGGGGCTAGCGTTGTTCGGATTTACTGGGCGTAAAGCGCACGTAGGCGGACTTTTAAGTCAGGGGTGAAATCCCGGGGCTCAACCCCGGAACTGCCTTTGATACTGGAAGTCTTG
+
GGGGGGGGGGGGGGGGGGGGGGGGGGGGGGGGGGGGGGGGGGGGGGGGGGGGGGGGGGGGGGGGGGGGGGGGGGGGGGGGGGGGGGGGGGGGGGGGGGGGGGGGGGGGFGGGGGGGGGGGGGGGGGGGGGGGGGGGGGGGGGGGGGGGGGGGGGGGGGGGGGGGGGGGGGGGGGGGGGGGGGGGGGGGGGGGGGGGGEGGGGGGGGGGGGGGGGGGGGGGGGGGGGFGGFFGFGFGFFFGFFFFFGFFFFFGFFFFF5<FFGFFFFBBBF?DBFFFA9@F>5AFBFBBAFA>
@M05453:56:000000000-BLWTW:1:1101:8501:9848 1:N:0:15
ACTCCTACGGGAGGCAGCAGTGGGGAATATTGCACAATGGGCGCAAGCCTGATGCAGCCATGCCGCGTGTATGAAGAAGGCCTTCGGGTTGTAAAGTACTTTCAGCGGGGAGGAAGGTGATGAACTTAATACGTTCATCAATTGACGTTACCCGCAGAAGAAGCACCGGCTAACTCCGTGCCAGCAGCCGCGGTAATACGGAGGGTGCAAGCGTTAATCGGAATTACTGGGCGTAAAGCGCACGCAGGCGGTCTGTCAAGTCAGATGTGAAATCCCCGGGCTCAACCTGGGAAC
+
GGGGGGGGGGGGGGGGGGGGGGGGGGGGGGGGGGGGGGGGGGGGGGGGGGGGGGGGGGGGGGGGGGGGGGGGGGGGGGGGGGGGGGGGGGGGGGGGGGGGGGGGGGGGGGGGGGGGGGGGGGGGGGGGGGGGGGGGGGGGGGGGGGGGGFGGGGGGGGGGGGGGGGDFGGGGGGGGGGGGGGGGGGGGGGGGGGGGGGGGGEEGEGGGG?FGGGGDFGGGGGGGG=@FGGFGEDEGGFFGFFFFFGFFFFFD9EF:BF9@FGFF28<DBFFABF?FBFE@97?F<?:(2<???4
@M05453:56:000000000-BLWTW:1:1101:4055:9857 1:N:0:15
ACTCCTACGGGAGGCAGCAGTAGGGAATCTTCCACAATGGACGAAAGTCTGATGGAGCAACGCCGCGTGAGTGAAGAAGGTTTTCGGATCGTAAAACTCTGTTGTTGGAGAAGAATGTATCTGATAGTAACTGATCAGGTAGTGACGGTATCCAACCAGAAAGCCACGGCTAACTACGTGCCAGCAGCCGCGGTAATACGTAGGTGGCAAGCGTTGTCCGGATTTATTGGGCGTAAAGCGAGCGCAGGCGGTTTCTTAAGTCTGATGTGAAAGTCTTCGGCTCAACCGAAGA
+
GGGGGGGGGGGGGGGGGGGGGGGGGGGGGGGGGGGGGGGGGGGGGGGGGGGGGGGGGGGGGGGGGGGFGFGFGGGGGGGG=FEGGGGD@+FGGGGGGGGGGGGFB,BFAFGGGGGGGG<?EFFDBFGGGGGGDGFEFGF?FC,AF?==C>>FCFFGGGG,@@8F@8=:@CC8FGFFGG:>8DCC*>@38@C5:=C>FCFEAF5C?EGC=E=3>=***22*1:*/<13AFFFFF555C)/75>)93<>DB@F7().<A=B?0:2@AFFF)85<9*6@4937;?0<2:290,7<
@M05453:56:000000000-BLWTW:1:1101:22002:9863 1:N:0:15
ACTCCTACGGGAGGCAGCAGTAGGGAATCTTCCACAATGGACGAAAGTCTGATGGAGCAACGCCGCGTGAGTGAAGAAGGTTTTCGGATCGTAAAACTCTGTTGTTGGAGAAGAATGTATCTGATAGTAACTGATCAGGTAGTGACGGTATCCAACCAGAAAGCCACGGCTAACTACGTGCCAGCAGCCGCGGTAATACGTAGGTGGCAAGCGTTGTCCGGATTTATTGGGCGTAAAGCGAGCGCAGGCGGTTTCTTAAGTCTGATGTGAAAGCCTTCGGCTCAACCGAAGA
+
GGGGGGGGGGGGGGGGGGGGGGGGGGGGGGGGGGGGGGGGGGGGGGGGGGGGGGGGGGGGGGGGGGGGGGGGGGGGGGGGFGGGGGGGGGGGGGGGGGGGGGGGGGGGGGGGGGGGGGGGGGGGGGGGGGGGGGGGGGGFGGGGGGGGGGGGGGGGGGGGGGGGGGGGGGGGGGGGFEGEGGGGGGGGGGGGGGGGGGGGGGGGGGGCCGGGGGDEGGGGGGGGGFFFGGFGEGEGFDFGFFFFFGF3@EFGFFFFFFAFFGAFAF>AFFFFFFB?>FFEBBFFFF?>;0(8
@M05453:56:000000000-BLWTW:1:1101:2513:9866 1:N:0:15
ACTCCTACGGGAGGCAGCAGTGGGGAATATTGCACAATGGGCGCAAGCCTGATGCAGCCATGCCGCGTGTATGAAGAAGGCCTTCGGGTTGTAAAGTACTTTCAGCGGGGAGGAAGGTGATGAACTTAATACGTTCATCAATTGACGTTACCCGCAGAAGAAGCACCGGCTAACTCCGTGCCAGCAGCCGCGGTAATACGGAGGGTGCAAGCGTTAATCGGAATTACTGGGCGCAAAGCGCACGCAGGCGGTCTGTTAAGTCAGATGTGAAATCCCCGGGCTCAACCCGGGAAC
+
E<CCCFFGGGEGGD@FEBCECFFGGGGCEFGG9FCCGGGGG,@BGGGGGGGGGC6CAFFF9FGFC@FCFGDFDFGGGGGG8CF<=FCGF=FC<FFF<<FD?,FGC,@FGGGDE:3>CFFFGFA97EFFFFGCFGG8<F=DFGG?,=@FFFGFGC:*5>8FFC7,?D,54CB8:7BCCEFGDC?F5CFG5EE=CEGCGGGFECE=E58969<*:CGC3:077DDG?C?F:F45>)7D58F<>>74795).<.1(>?FD?<F**6?974:AFA2-*(),73.-4:<4:?326>0-(
@M05453:56:000000000-BLWTW:1:1101:7046:9868 1:N:0:15
ACTCCTACGGGAGGCAGCAGTAGGGAATCTTCCACAATGGACGAAAGTCTGATGGAGCAACGCCGCGTGAGTGAAGAAGGTTTTCGGATCGTAAAACTCTGTTGTTGGAGAAGAATGTATCTGATAGTAACTGATCAGGTAGTGACGGTATCCAACCAGAAAGCCACGGCTAACTACGTGCCAGCAGCCGCGGTAATACGTAGGTGGCAAGCGTTGTCCGGATTTATTGGGCGTAAAGCGAGCGCAGGCGGTTTCTTAAGTCTGATGTGAAAGCCTTCGGCTCAACCGAAGA
+
GGGGGGGGGGGGGGGGGGGGGGGGGGGGGGGGGGGGGGGGGGGGGGGGGGGGGGGGGGGGGGGGGGGGGGGGGGGGGGGGGGGGGGGGGGGGGGGGGGGGGGGGGGGGGGGGGGGGGGGGGGGGGGGGGGGGGGGGGGGGGGGGGGGGGGGGFGGGGGGGGGGGGGGGGGGGGGGGGGGGGGGGGGGGGGGGGGGGGGGGGGGGGGGGFGGGGGGGGGGGGG<GGGFGGGFGFGBGGFFGFDFFEGFFFFFDFFB<A@AFFFDFFFFF<?AA4??FFFFD9BFFFFBBF6;<
@M05453:56:000000000-BLWTW:1:1101:22168:9872 1:N:0:15
ACTCCTACGGGAGGCAGCAGTAGGGAATCTTCCGCAATGGGCGAAAGCCTGACGGAGCAACGCCGCGTGAGTGATGAAGGGTTTCGGCTCGTAAAACTCTGTTATTAGGGAAGAACAAATGTGTAAGTAACTGTGCACGTCTTGACGGTACCTAATCAGAAAGCCACGGCTAACTACGTGCCAGCAGCCGCGGTAATACGTAGGTGGCAAGCGTTATCCGGAATTATTGGGCGTAAAGCGCGCGTAGGCGGTTTCTTAAGTCTGATGTGAAAGCCCACGGCTCAACCGTGGAGG
+
GGGGGGGGGGGGGGGGGGGGGGGGGGGGGGGGGGGGGGGGGGGGGGGGGGGGFGGGGGGGGGGGGGGGGGGGGGGGGGGGGGGGGGGGGGGGGGGGGGGGGGGGEFGGGGGGGGGGGGGGGGGGGGGGGGCFFFFGGGGFGFGGGGGGGGGGGGGGGGGGGGGFGGGGGGGGGGGGGGGGGGGGGGGGFEEGDGEGCFGGGGGG<FGGGFGGGGGGGGCDG*9AFGFFCFFGFGFGGA47:DB>E<BFFFFCBF<BBF<=@C>FAFBAAFFAFFFF0>DBB>BFFFFFFFB<:B
@M05453:56:000000000-BLWTW:1:1101:4148:9918 1:N:0:15
ACTCCTACGGGAGGCAGCAGTGGGGAATATTGCACAATGGGCGCAAGCCTGATGCAGCCATGCCGCGTGTATGAAGAAGGCCTTCGGGTTGTAAAGTACTTTCAGCGGGGAGGAAGGTGATAAAGCGAATACCTTTATCAATTGACGTTACCCGCAGAAGAAGCACCGGCTAACTCCGTGCCAGCAGCCGCGGTAATACGGAGGGTGCAAGCGTTAATCGGAATTACTGGGCGTAAAGCGCACGCAGGCGGTCTGTTAAGTCAGATGTGAAATCCCCGGGCTCAACCCGGGAAC
+
GGGGGGGGGGGGGGGGGGGGFGGFGGGGGCGGGGGGGGGGGGGGGGGGGGGGGGGGAFGG9EFGGGGGGGGGGGGGGGGGGGGGGGEDFGCGGGGGGFGGFGGGGGGGGGGGGGGDFGGGGGGFGGGGGFFGGGFFGFGGGGGGGGGGFFGGGGGFGGGGGGDGGGGGGGGGFGCFGGGGDGGGGGGDGGGEGECEDGGFGGGGGGGDC9CGGCGGGGDGGGGGGGFFCFFGFGF376?CDFF>FGB>ED:7>37<A?AF726=<BAA2*:<FF:?:D>E>>:?>FFFF>9>1(
@M05453:56:000000000-BLWTW:1:1101:11924:9962 1:N:0:15
ACTCCTACGGGAGGCAGCAGTAGGGAATCTTCCACAATGGACGAAAGTCTGATGGAGCAACGCCGCGTGAGTGAAGAAGGTTTTCGGATCGTAAAACTCTGTTGTTGGAGAAGAACGTATTTGATAGTAACTGATCAGGTAGTGACGGTATCCAACCAGAAAGCCACGGCTAACTACGTGCCAGCAGCCGCGGTAATACGTAGGTGGCAAGCGTTGTCCGGATTTATTGGGCGTAAAGCGAGCGCAGGCGGTTTCTTAAGTCTGATGTGAAAGCCTTCGGCTCAACCGAAGA
+
GGGGGGGGGGGGGGGGGGGGGGGGGGGGGGGGGGGGGGGGGGGGGGGGGGGGGGGGGGGGGGGGGGGGGGGGGGGGGGGGGGGGGGGGGGGGGGGGGGGGGGGGGGGGGGGGGGGGGGGGGGGGGGGGGGGGGGGGGGGGGGGGGGGGGGGGGGGGGGGGGGGGGGGGGGGGGGGGGGGGGGGGGGGGGGGGGGGGGGGGGGGGGGGGGGGGGGGGGGGGGGGCCGFGGGFGFGFGGFFGFFFFFGFFEFFDB>AFBF<BFGFFBFFFFFFFFFFFFFFFFBFFFFFF;;>F
@M05453:56:000000000-BLWTW:1:1101:24137:9981 1:N:0:15
ACTCCTACGGGAGGCAGCAGTGGGGAATATTGCACAATGGGCGCAAGCCTGATGCAGCCATGCCGCGTGTATGAAGAAGGCCTTCGGGTTGTAAAGTACTTTCAGCGGGGAGGAAGGTGATAAAGCGAATACCTTTATCAATTGACGTTACCCGCAGAAGAAGCACCGGCTAACTCCGTGCCAGCAGCCGCGGTAATACGGAGGGTGCAAGCGTTAATCGGAATTACTGGGCGTAAAGCGCACGCAGGCGGTCTGTTAAGTCAGATGTGAAATCCCCGGGCTCAACCCGGGAAC
+
GGGGGGGGGGGGGGGGGGGGFFGGGGGGGGGGGGGGGGGGGGGGGGGGGGGGGGGGGGGGGGGGGGGGGGGGGGGGGGGGGGGGGGGGGGGGGGGGGGGGGGGGGGGGEGGGGGGGGGEGGAGGFEGCFGGGGGGGGGGCGGGDGGGGGGGGGGGGGGGGGGGFGGFGDEGGFGFFEGGFEGGCFGGGGGGGGGEEC9@EC8CEEGDGGFFGGGCGGGGGGCGGGCFGGGFGDCE<C>F5BD31BC5@:BED6).<9F47**)44=4.:FA<>=2F:>>BBBFFFFFFFFB>F(
@M05453:56:000000000-BLWTW:1:1101:6440:9985 1:N:0:15
ACTCCTACGGGAGGCAGCAGTGGGGAATATTGCACAATGGGCGCAAGCCTGATGCAGCCATGCCGCGTGTATGAAGAAGGCCTTCGGGTTGTAAAGTACTTTCAGCGAGGAGGAAGGCATTAAGGTTAATAACCTTGGTGATTGACGTTACTCGCAGAAGAAGCACCGGCTAACTCCGTGCCAGCAGCCGCGGTAATACGGAGGGTGCAAGCGTTAATCGGAATTACTGGGCGTAAAGCGCACGCAGGCGGTTTGTTACGTCAGATGTGAAATCCCCGGGCTCAACCTGGGAAC
+
GGGGGGGGGGGGGGGGGGGGGGGGGGGGGGGGGGGGGGGGGGGGGGGGGGGGGGGGGGGGGGGGGGGGGGGGGGGGGGGGGGGGGGGGGGGGGGGGGGGGGGGGGGGEGGGGGGGGGGGGGFGGGGGGGGGGGGGGGGGGGGGGFGGFGGGGGGGGDEGGGGFGGGG7CGGGGGGGGGGGGGGGGFGGGGGGGGGGGFGGGDEG8EGGGCFGGGGEGGGGGGGGGGFGGGFGBGFGGFFGFFFFDD>BEFFGFFFFFF)38>6D2=<DFF2<AFFFFBFBFFFFFBFFFF??3-
@M05453:56:000000000-BLWTW:1:1101:25591:10030 1:N:0:15
ACTCCTACGGGAGGCAGCAGTGGGGAATATTGCACAATGGGCGCAAGCCTGATGCAGCCATGCCGCGTGTATGAAGAAGGCCTTCGGGTTGTAAAGTACTTTCAGCGAGGAGGAAGGCATTAAGGTTAATAACCTTAGTGATTGACGTTACTCGCAGAAGAAGCACCGGCTAACTCCGTGCCAGCAGCCGCGGTAATACGGAGGGTGCAAGCGTTAATCGGAATTACTGGGCGTAAAGCGCACGCAGGCGGTTTGTTAAGTCAGATGTGAAATCCCCGGGCTCAACCTGGGAAC
+
GGGGGGFGDG7CCCFGGGGGGGGGGGGGGGGGGGGGFGGGGGGGEGGGGGGGGGFGGGGGGGGGGGGGGGGGGGGGGGGGGGGGFGGGGFGGGGGGGGGGFGGGGGGFGGGGGGGGGGGGGGGGFFFFFGGGGGGGGFFGGGGGGGGGGGGGGGGGGGGGGGGFEGGEGGGGGGACGGGGGGGGGGGGFGGGGGDECCGFEGGGDEEGGGGFGGGDGGGGGGGGGGFGGG>GEGFGC<FG>>56DDE>@FFG;@2:?F4=B>4F<FAB99<BDB?4<BD560(.3:B((402(-
@M05453:56:000000000-BLWTW:1:1101:21897:10053 1:N:0:15
ACTCCTACGGGAGGCAGCAGTGGGGAATATTGCACAATGGGCGCAAGCCTGATGCAGCCATGCCGCGTGTATGAAGAAGGCCTTCGGGTTGTAAAGTACTTTCAGCGAGGAGGAAGGCATTAAGGTTAATAACCTTAGTGATTGACGTTACTCGCAGAAGAAGCACCGGCTAACTCCGTGCCAGCAGCCGCGGTAATACGGAGGGTGCAAGCGTTAATCGGAATTACTGGGCGTAAAGCGCACGCAGGCGGTTTGTTAAGTCAGATGTGAAATCCCCGGGCCCAACCTGGGAAC
+
GGGGGGGGGGGGGGGGGGGGGGGGGGGGGGGGGGGGGGGGGGGGGGGGGGGGGGGGGGGGGGGGGGGGGGGGGGGGGGGGGGGGGGGGGGGGGGGGGGGGGGGGGGGGGGGGGGGGGGGGGGGGGGGGGGGGGGGGGGGGGGGGGGGGGGGGGGGGGGGGGGGFGGGGGGGGGGGGGGGGGGGGGGGGGGGGGGGGFFGGGGGGGGGGGGGGGGGGGGGGGGGGGGFGGGFGFGBDGFFGFFEFE<>B>EFD>><BBFFFF>24449AAFDFFFFFFFFFF(((:?B??FFF?,
@M05453:56:000000000-BLWTW:1:1101:11437:10053 1:N:0:15
ACTCCTACGGGAGGCAGCAGTAGGGAATCTTCCACAATGGACGAAAGTCTGATGGAGCAACGCCGCGTGAGTGAAGAAGGTTTTCGGATCGTAAAACTCTGTTGTTGGAGAAGAATGTATCTGATAGTAACTGATCAGGTAGTGACGGTATCCAACCAGAAAGCCACGGCTAACTACGTGCCAGCAGCCGCGGTAATACGTAGGTGGCAAGCGTTGTCCGGATTTATTGGGCGTAAAGCGAGCGCAGGCGGTTTCTTAAGTCTGATGTGAAAGCCTTCGGCTCAACCGAAGA
+
GGGGGGGGGGGGGGGGGGGGGGGGGGGGGGGGGGGGGGGGGGGGGGGGGGGGGGGGGGGGGGGGGGGGGGGGGGGGGGGGGGGGGGGGGGGGGGGGGGGGGGGGFFGGGGGGGGGGGGGGGGGGGGGGGGGGGGGGGGGGGGGGGGGGGGGGGGGGGGGGGGGGGGGGGGGGGGGGGGGGGGGGGGGGGGGGGGGGGGGGGGGGGGGGGGGGGGGGGGFGGG<CFGFGGGFGFGFGGFFGFFFFFGFFFFFGFFFFDFDFFGDFFFFFFFBFBFFFFFFEB?FFFFFFFFBF
@M05453:56:000000000-BLWTW:1:1101:3341:10069 1:N:0:15
ACTCCTACGGGAGGCAGCAGTGGGGAATATTGCACAATGGGCGCAAGCCTGATGCAGCCATGCCGCTTGTAGGAAGAAGGCCTTCGGGTTGTAAAGTACTTTCAGCGAGGAGGAAGGCATTAAGGTTAATAACCTTAGTGATAGACGTTACTCGCATTAGAAGCACCGGTTATATCCGTGCCAGGAGCCGCGTTAATACGGAGGGTGCAAGCGTTAATCGGACTTACTGGGCGTATAGCGCACGCATGCGGTTTGTTAAGTCTGATGTGAAATCCCCGGTCTCAACCTGGGAAC
+
EC<CEGEE@B:BBFFFGCEG-CF,@FCGEFEAC<FFGFGF,<CCC6+CD<<CFF9FFFAFECDC:7+8@EE,?F,,=,,C8CEF<7C@EFGGDF<,C?<BBF<,AF@GGD7:F7=4+4ADFBFF,:EE<FAAFC,A,,5A=<,8AFF+DFGF<+=>++8,,@9,,8,@++33,,75,*6*8*;:*6****;C*:CFG;9E7*=?3=::CEGFCCD=<C>7*9)=?C6+*07*8D)*7-6)7>5937).9.7*()(38*-9**)/-/)../6)66./40)0-(.-.344:(8:2(
@M05453:56:000000000-BLWTW:1:1101:8595:10093 1:N:0:15
ACTCCTACGGGAGGCAGCAGTGGGGAATATTGCACAATGGGCGCAAGCCTGATGCAGCCATGCCGCGTGTATGAAGAAGGCCTTCGGGTTGTAAAGTACTTTCAGCGAGGAGGAAGGCATTAAGGTTAATAACCTTAGTGATTGACGTTACTCGCAGAAGAAGCACCGGCTAACTCCGTGCCAGCAGCCGCGGTAATACGGAGGGTGCAAGCGTTAATCGGAATTACTGGGCGTAAAGCGCACGCAGGCGGTTTGTTAAGTCAGATGTGAAATCCCCGGGCTCAACCTGGGAAC
+
GGGGGGGGGGGGGGGGGGGGGGGGGGGGGGGGGGGGGGGGGGGGGGGGGGGGGGGGGGGGGGGGGGGGGGGGGGGGGGGGGGGGGGGGGGGGGGGGGGGGGGGGGGGGGGGGGGGGGGGGGGGGGGGGGGGGGGGGGGGGGGGGGGGGGGGGGGGGGGGGGGGGGGGGGGGGGGGGGGGGGGGGGGGGGGGGGGGGGGGGGGGGGGGGGGGGGGGDFGFGDGGGGGFGGGFGEGEDGFFGFFFFFGFFFFFDB@?FFFFFFGFFFFFDFFFFFFFFFFFFFFF????FF??BF4
@M05453:56:000000000-BLWTW:1:1101:11908:10122 1:N:0:15
ACTCCTACGGGAGGCAGCAGTGGGGAATATTGCACAATGGGCGCAAGCCTGATGCAGCCATGCCGCGTGTATGAAGAAGGCCTTCGGGTTGTAAAGTACTTTCAGCGGGGAGGAAGGTGATGAACTTAATACGTTCATCAATTGACGTTACCCGCAGAAGAAGCACCGGCTAACTCCGTGCCAGCAGCCGCGGTAATACGGAGGGTGCAAGCGTTAATCGGAATTACTGGGCGTAAAGCGCACGCAGGCGGTCTGTTAAGTCAGATGTGAAATCCCCGGGCTCAACCCGGGAAC
+
GGGGGGGGGGGGGGGGGGGGGGGGGGGGGGGGGGGGGGGGGGGGGGGGGGGGGGGGGGGGGGGGGGGGGGGGGGGGGGGGGGGGGGGGGGGGGGGGGGGGGGGGGGGGGGGGGGGGGGGGGGGGGGGGGGGGGGGGGGGGGGGGGGGGGGGGGGGGGGGGGGGGGGGGGGGGGGGGGGGGGGGGGGGGGGGGGGGGGGGGGEGGGGGGGGGGGGGGGGGGG3DGGGFGGGFGFGDGGFFGFFFFFGF>EFFGFFFFDFFFFGBFFFFFAFFFFFFFFFFFB9?BFBFBFBF6>4
@M05453:56:000000000-BLWTW:1:1101:8471:10137 1:N:0:15
ACTCCTACGGGAGGCAGCAGTGGGGAATATTGCACAATGGGCGCAAGCCTGATGCAGCCATGCCGCGTGTATGAAGAAGGCCTTCGGGTTGTAAAGTACTTTCAGCGGGGAGGAAGGTGATGAACTTAATACGTTCATCAATTGACGTTACCCGCAGAAGAAGCACCGGCTAACTCCGTGCCAGCAGCCGCGGTAATACGGAGGGTGCAAGCGTTAATCGGAATTACTGGGCGTAAAGCGCACGCAGGCGGTCTGTTAAGTCAGATGTGAAATCCCCGGGCTCAACCCGGGAAC
+
GGGGGGGGGGGGGGGGGGGGGGGGGGGGGGGGGGGGGGGGGGGGGGGGGGGGGGGGGGGGGGGGGGGGGGGGGGGGGGGGGGGGGGGGGGGGGGGGGGGGGGGGGGGGGGGGGGGGGGGGGGGGGGGGGGGGGGGGGGGGGGGGGGGEGGGGGGGGGGGGGGGGGGFGGGGGGGGGGGGGGGGGGGGGGGGGGGGGGGGGGGGGGGGGGGGGGGGGGGGGGGGGGGFGGGFGFGFGGFFGFFFFFGFDFFFGFFFFFFFFFGFFFFFFFFFFBF?FFFFFBF<BFFFFFB9>F1
@M05453:56:000000000-BLWTW:1:1101:4788:10143 1:N:0:15
ACTCCTACGGGAGGCAGCAGTAGGGAATCTTCCACAATGGACGAAAGTCTGATGGAGCAACGCCGCGTGAGTGAAGAAGGTTTTCGGATCGTAAAACTCTGTTGTTGGAGAAGAACGTATTTGATAGTAACTGATCAGGTAGTGACGGTATCCAACCAGAAAGCCACGGCTAACTACGTGCCAGCAGCCGCGGTAATACGGAGGGTGCAAGCGTTAATCGGAATTACTGGGCGTAAAGCGAGCGCAGGCGGTTTCTTAAGTCTGATGTGAAAGCCTTCGGCTCAACCGAAGA
+
GGGGGGGGGGGGGGGGGGGGGGGGGGGGGGGGGGGGGGGGGGGGGGGGGGGGGGGGGGGGGGGGGGGGGGGGGGGFGGGGGGGGGGEGGGGGGGGGGGGGGGGGGGGGGGGGGGGGGGGGGGGGGGGGGGGGGGGGFGGCCFGGGGGGGGGGGGGGGGGGGGGGGGGGGGGGGGGGGGGGFFGGGGGGGGGGGGGGGGGGGGGGGGGGGGCFGGGGGGGGGDGGGGFGGGFGFGFGGFFGFFFFFGFFFFFG>DFFFFAFFGFFFFFFBF><BFFFB@@B63<?)7?F13>?
@M05453:56:000000000-BLWTW:1:1101:24194:10169 1:N:0:15
ACTCCTACGGGAGGCAGCAGTGGGGAATATTGCACAATGGGCGCAAGCCTGATGCAGCCATGCCGCGTGTATGAAGAAGGCCTTCGGGTTGTAAAGTACTTTCAGCGAGGAGGAAGGCATTAAGGTTAATAACCTTAGTGATTGACGTTACTCGCAGAAGAAGCACCGGCTAACTCCGTGCCAGCAGCCGCGGTAATACGGAGGGTGCAAGCGTTAATCGGAATTACTGGGCGTAAAGCGCACGCAGGCGGTTTGTTAAGTCGGATGTGAAATCCCCGGGCTCAACCCGGGAAC
+
GGGGGGGGGGGGGGGGGGGGGGGGGGGGGGGGGGGGGGGGGGGGGGGGGGGGGGGGGGGGGGGGGGGGGGGGGGGGGGGGGGGGGGGGGGGGGGGGGGGGGGGGGGGGGGGGGGGGGGGGGGGGGGGGGGGGGGGGGGGGGGGGGGGGGGGGGGGGGGGGGGGGGGGGGGGGGGGGGGGGGGGGGGGGGGGGGGGGGGGGGGGGGGGGGGGGGGGGGGGGGGGGGGFGGGFGFGFGGFFGFDFFFDEEEFFGFFFFFFFFFFBFFFFFFFFFFFBF?FFFFFFF?BFFFFFFF0
@M05453:56:000000000-BLWTW:1:1101:17931:10179 1:N:0:15
ACTCCTACGGGAGGCAGCAGTGGGGAATATTGCACAATGGGCGCAAGCCTGATGCAGCCATGCCGCGTGTATGAAGAAGGCCTTCGGGTTGTAAAGTACTTTCAGCGAGGAGGAAGGCATTAAGGTTAATAACCTTGGTGATTGACGTTACTCGCAGAAGAAGCACCGGCTAACTCCGTGCCAGCAGCCGCGGTAATACGGAGGGTGCAAGCGTTAATCGGAATTACTGGGCGTAAAGCGCACGCAGGCGGTTTGTTAAGTCAGATGTGAAATCCCCGGGCTCAACCCGGGAAC
+
GGGGGGGGGGGGGGGGGGGGGGGGGGGGGGGGGGGGGGGGGGGGGGGGGGGGGGGGGGGGGGGGGGGGGGGGGGGGGGGGGGGGGGGGGGGGGGGGGGGGGGGGGGGGGGGGGGGGGGGGGGGGGGGGGGGGGGGGGGGGGGGGGGGGGGGGDGGGGGGGGGGGGGGGGGGGGGGGGGGGGGGGGGGGGGGGGGGGGGGGGGGGGGGGGGGGGGGGGGGGGGGGGGFGGGFGFGFGGFFGFFFFFGFFFFFGFFBFFFFFFGFFFFFFFFFFFFFFFFFFF6:BFFFFFFFF;4
@M05453:56:000000000-BLWTW:1:1101:17989:10191 1:N:0:15
ACTCCTACGGGAGGCAGCAGTGGGGAATATTGCACAATGGGCGCAAGCCTGATGCAGCCATGCCGCGTGTATGAAGAAGGCCTTCGGGTTGTAAAGTACTTTCAGCGGGGAGGAAGGTGATGAACTTAATACGTTCATCAATTGACGTTACCCGCAGAAGAAGCACCGGCTAACTCCGTGCCAGCAGCCGCGGTAATACGGAGGGTGCAAGCGTTAATCGGAATTACTGGGCGTAAAGCGCACGCAGGCGGTCTGTCAAGTCGGATGTGAAATCCCCGGGCTCAACCCGGGAAC
+
GGGGGGGGGGGGGGGGGGGGGGGGGGGGGGGGGGGGGGGGGGGGGGGGGGGGGGGGGGGGGGGGGGGGGGGGGGGGGGGGGGGGGGGGGGGGGGGGGGGGGGGGGGGGGGGGGGGGGGGGGGGGGGGGGGGGGGGGGGGGGGGGGGGGGGGGGGGGGGGGGGGGGGGGGGGGGGGGGGGGGGGGGGGGGGGGGGGGGGGGGGGGEGGGGGGGGGGGGGGGGDGGFGFGDGFGFG><DBBGFFFFFGFFFFB<>EFDDFFFFGFFFFFFFFFFFFFFFFFFFBFFDFFFFFFF>4
@M05453:56:000000000-BLWTW:1:1101:21864:10205 1:N:0:15
ACTCCTACGGGAGGCAGCAGTGGGGAATATTGCACAATGGGCGCAAGCCTGATGCAGCCATGCCGCGTGTATGAAGAAGGCCTTCGGGTTGTAAAGTACTTTCAGCGAGGAGGAAGGCGTTGTGGTTAATAACCGCAGCGATTGACGTTACTCGCAGAAGAAGCACCGGCTAACTCCGTGCCAGCAGCCGCGGTAATACGGAGGGTGCAAGCGTTAATCGGAATTACTGGGCGTAAAGCGCACGCAGGCGGTTTGTTAAGTCAGATGTGAAATCCCCGGGCTCAACCTGGGAAC
+
GGGGGGGGGGGGGGGGGGGGGGGGGGGGGGGGGGGGGGGGGGGGGGGGGGGGGGGGGGGGGGGGGGGGGGGGGGGGGGGGGGGGGGGGGGGGGGGGGGGGGGGGGGGGGGGGGGGGGGGGGGGGGGGGGGFGGGGGGGGGGGFGGGGGGGGGGGGGGGGGFECFFGGGGGGGGGGGGGEGGGGGGGGGGGDGGGEGGGGFDEGGGEGGGGGGGGGGGGGGGGGGGGFGGGFGFGFGGAFGFFF>:>@@DFD>>3:<BFAFFD9FAFDFFFBAFFB6?E@:91:?DFFBFFBBB-
@M05453:56:000000000-BLWTW:1:1101:12366:10212 1:N:0:15
ACTCCTACGGGAGGCAGCAGTGGGGAATATTGCACAATGGGCGCAAGCCTGATGCAGCCATGCCGCGTGTATGAAGAAGGCCTTCGGGTTGTAAAGTACTTTCAGCGGGGAGGAAGGTGATGAACTTAATACGTTCATCAATTGACGTTACCCGCAGAAGAAGCACCGGCTAACTCCGTGCCAGCAGCCGCGGTAATACGGAGGGTGCAAGCGTTAATCGGAATTACTGGGCGTAAAGCGCACGCAGGCGGTCTGTTAAGTCAGATGTGAAATCCCCGGGCTCAACCCGGGAAC
+
GGGGGGGGGGGGGGGGGGGGGGGGGGGGGGGGGGGGGGGGGGGGGGGGGGGGGGGGGGGGGGGGGGGGGGGGGGGGGGGGGGGGGGGGGGGGGGGGGGGGGGGFGGGGGGGGGGGGGGGGGGGGGGGGGGGGGGGGGGGGGGGGGGGGGGGGGGGGGGGGGGGGGGGGGGGGGGGGGGGGGGGGGGGGGGGGEGGGFGGGGGGECEGGGFGGGEGGGGFGDGGGGGFGFGFGFGDGGFBGFFFBF<BBBFFG>FFFFFBFFGFBFFADBFAAFFBF:BDDFFFFFF??BF9>F<
@M05453:56:000000000-BLWTW:1:1101:24151:10230 1:N:0:15
ACTCCTACGGGAGGCAGCAGTAGGGAATCTTCGGCAATGGACGAAAGTCTGACCGAGCAACGCCGCGTGAGTGAAGAAGGTTTTCGGATCGTAAAACTCTGTTGTTAGAGAAGAACAAGTGGGAGAGTAACTGTTCCCACCTTGACGGTATCTAACCAGAAAGCCACGGCTAACTACGTGCCAGCAGCCGCGGTAATACGTAGGTGGCAAGCGTTGTCCGGATTTATTGGGCGTAAAGCGAGCGCAGGCGGTTTCTTAAGTCTGATGTGAAAGCCCTCGGCTCAACCGAGGA
+
GGGGGGGGGGGGGGGGGGGGGDGGGGGGGGGGGDGGGGGGGGGDGGDFFGGGEFGGGGGGGGGGGGGGGGGGGGGGGGGGGGGGGGGGGGGGGGGGGGGGGGGGGGGGGGGGGGGGGGGGGGGGGGGGGGEGGGGGGGGGGGGGGGGGGGFGGGGFGGGGGGGGGGGGGGGGFGGGGGGFGGGGGGGGGGGGDGDGFGGGGGGGGCFGGGGGGGGGDCFGGGDECDFGFGFGEGFGGF?DFEFFEGFEE::/45<AF@<?FG9B<F:4AF><AF:FFFFEB(48??799>B;
@M05453:56:000000000-BLWTW:1:1101:3014:10271 1:N:0:15
ACTCCTACGGGAGGCAGCAGTGGGGAATATTGCACAATGGGCGCAAGCCTGATGCAGCCATGCCGCGTGTATGAAGAAGGCCTTCGGGTTGTAAAGTACTTTCAGCGAGGAGGAAGGCATTAAGGTTAATAACCTTAGTGATTGACGTTACTCGCAGAAGAAGCACCGGCTAACTCCGTGCCAGCAGCCGCGGTAATACGGAGGGTGCAAGCGTTAATCGGAATTACTGGGCGTAAAGCGCACGCAGGCGGTTTGTTAAGTCAGATGTGAAATCCCCGGGCTCAACCTGGGAAC
+
GCFDFFC@CGGGD>C@;BDFFG<FE@FF,FC@FFGGGC,@,C6@6@:F@FC<F@EFGCFF@FFEFGG6686CFGEFGFGCFGGGFGG7CCFFE<<EFD@9<FFGF<4=FG7:FB8<=FGGGG9EDEF9E9ADFFF,CDFGGG9AFFGGDGGGGGD::FCGF7F7@FC7ECCEGG,7DCGGGFGFG6DFGGGE:E:;=CFCCE5/:C=CCFGCECDGFFCFDGCFDG=F>C>C5D@GFB?5DEB6E3373;@C9B:F1=)/1*66944:A*6<DF7??>@:>6:??F?:BB17?(
@M05453:56:000000000-BLWTW:1:1101:5121:10303 1:N:0:15
ACTCCTACGGGAGGCAGCAGTAGGGAATCTTCCACAATGGACGAAAGTCTGATGGAGCAACGCCGCGTGAGTGAAGAAGGTTTTCGGATCGTAAAACTCTGTTGTTGGAGAAGAATGTATCTGATAGTAACTGATCAGGTAGTGACGGTATCCAACCAGAAAGCCACGGCTAACTACGTGCCAGCAGCCGCGGTAATACGTAGGTGGCAAGCGTTGTCCGGATTTATTGGGCGTAAAGCGAGCGCAGGCGGTTTCTTAAGTCTGATGTGAAAGCCTTCGGCTCAACCGAAGA
+
GGGGGGGGGGGGGGGGGGGGGGGGGGGGGGGGGGGGGGGGGGGGGGGGGGGGGGGGGGGGGGGGGGGGGGGGGGGGGGGGGGGGGGGGGGGGGGGGGGGGGGGGGGGGGGGGGGGGGGGGGGGGGGGGGGGGGGGGGGGGGGGGGGGGGGGGGGGGGGGGGGGGGGGGGGGGGGGGGGGGGGGGGGGGGGGGGGGGGGFGGGGGGGGGGGGGGGGGGGGGG:DEFGFGGGFGFC5DCAFCEFFFFGFFBFFG9EFFFFFFFGFFFFFFF46:AFFFFFFFF?FFBFFF((0(
@M05453:56:000000000-BLWTW:1:1101:19575:10307 1:N:0:15
ACTCCTACGGGAGGCAGCAGTGGGGAATATTGCACAATGGGCGCAAGCCTGATGCAGCCATGCCGCGTGTGTGAAGAAGGCCTTCGGGTTGTAAAGCACTTTCAGCGAGGAGGAAGGTGGTGAACTTAATACGTTCATCAATTGACGTTACTCGCAGAAGAAGCACCGGCTAACTCCGTGCCAGCAGCCGCGGTAATACGGAGGGTGCAAGCGTTAATCGGAATTACTGGGCGTAAAGCGCACGCAGGCGGTTTGTTAAGTCAGATGTGAAATCCCCGGGCTCAACCTGGGAAC
+
GGGGGGGGGGGGGGGGGGGGGGGGGGGGGGGGGGGGGGGGGGGGGGGGGGGGGGGGGGGGGGGGGGGGGGGGGGGGGGGGGGGGGGGGGGGGGGGGGGGGGGGGGGGEGGGGGGGGGGGGGGGFGGGGGGGGGGGGGGGGGGGGGGGGGEGGGGGGGGGGGGGGGGGGGGGGGGGGGGGGGGGGGGGGGGGGGGGGCFGGGGGGC>CDGGFGGGGG3DCGDGGGGD@FGDFGFGFG32FGEFFFFDEEFFFC>>:BFBBFF=)/9BFFBFBABF>??BFDB117?FFFFB?:B-
@M05453:56:000000000-BLWTW:1:1101:24235:10307 1:N:0:15
ACTCCTACGGGAGGCAGCAGTGGGGAATATTGCACAATGGGCGCAAGCCTGATGCAGCCATGCCGCGTGTATGAAGAAGGCCTTCGGGTTGTAAAGTACTTTCAGCGGGGAGGAAGGTGATGAACTTAATACGTTCATCAATTGACGTTACCCGCAGAAGAAGCACCGGCTAACTCCGTGCCAGCAGCCGCGGTAATACGGAGGGTGCAAGCGTTAATCGGAATTACTGGGCGTAAAGCGCACGCAGGCGGTCTGTTAAGTCAGATGTGAAATCCCCGGGCTCAACCCGGGAAC
+
GGGGGGGGGGGGGGGGGGGGGGGGGGGGGGGGGGGGGGGGGGGGGGGGGGGGGGGGGGGGGGGGGGGGGGGGGGGGGGGGGGGGGGGGGGGGGGGGGGGGGGGGGGGGGGGGGGGGGGGGGGGGGGGGGGGGGGGGGGGGGGGGGGGGGGGGGGGGGGGGGGGGGGGGGGGGGGGGGGGGGGGGGGGGGGGGGEGGGFGGGGGGGGGGGGGGGGGGFCGGGGGGGGFGGGFGFDEGCDFG@@BFFGEFF:@DBFFFA4:FFGAF9F9<AF<>AFFFBF>B>7?FFFFFFFB66-
@M05453:56:000000000-BLWTW:1:1101:12396:10312 1:N:0:15
ACTCCTACGGGAGGCAGCAGTAGGGAATCTTCCACAATGGACGAAAGTCTGATGGAGCAACGCCGCGTGAGTGAAGAAGGTTTTCGGATCGTAAAACTCTGTTGTTGGAGAAGAATGTATCTGATAGTAACTGATCAGGTAGTGACGGTATCCAACCAGAAAGCCACGGCTAACTACGTGCCAGCAGCCGCGGTAATACGTAGGTGGCAAGCGTTGTCCGGATTTATTGGGCGTAAAGCGAGCGCAGGCGGTTTCTTAAGTCTGATGTGAAAGCCTTCGGCTCAACCGAAGA
+
GGGGGGGGGGGGGGGGGGGGGGGGGGGGGGGGGGGGGGGGGGGGGGGGGGGGGGGGGGGGGGGGGGGGGGGGGGGGGCFGGGGGGGGGGGGGGGGGGGGGGGGGGFFGGGGGGGGGGGGGGGGGGGGGGGGGGGFGGGGFGGGGGGGGGGGGGGGGGGGGGGGGGGGGGGGGGGEFGEGGGGGFGGGGGGGEGGGGGFGGGGGGGG8CCFGDGEGGGGGGGDCEGGFGDGFFBDEGGDF<>>:9>DFDDEEDBFFFFFFF?GFFFFFFFFFFFFFF7?FF>0??FFFFF9;F
@M05453:56:000000000-BLWTW:1:1101:9462:10371 1:N:0:15
ACTCCTACGGGAGGCAGCAGTGGGGAATATTGCACAATGGGCGCAAGCCTGATGCAGCCATGCCGCGTGTATGAAGAAGGCCTTCGGGGTGTAAAGTACTTTCAGCGGGGAGGAAGGTGAGTGGGTTAATACGCCATTCAATTGACGGTACCCGCAGAAGAAGCACCGGCTAACTCCGTGCCAGCAGCCGCGGGAATACGGAGGGTGCAAGCGTTAATCGGAATTACGGGGCGTAAAGCGCACGCAGGCGGTCGGTTAAGGAAGAGGTGAAATCCCAGGGCGCAAGCGGGGA
+
FECFFCCCCFDGGGGGGCCF<CFGGGGFFAFECCFCEEFGGFF7@CEFCEFDFFFFGF,CCFCE@@@+@,C,CFEGGGGG8CCCDCCF+7=4<?DF,?,55,,5CC=CEGEDEFFCD,@BD>>F@38=<C=@C7+<+,3<=3,@F,C**6@9,@*>><@EFCF5?4=<C**;:?,++3*;48<CBECC=CEEG*:8*:9ACCGGGACD6CC/:2*25*297<D*+29*7C@>>57C<>*7)0)-)9>;)7>1()-,(.-9**(0202,,9,.)*(0)057:0119(-(-39>
@M05453:56:000000000-BLWTW:1:1101:19727:10378 1:N:0:15
ACTCCTACGGGAGGCAGCAGTGGGGAATATTGCACAATGGGCGCAAGCCTGATGCAGCCATGCCGCGTGTATGAAGAAGGCCTTCGGGTTGTAAAGTACTTTCAGCGGGGAGGAAGGTGATGAACTTAATACGTTCATCAATTGACGTTACCCGCAGAAGAAGCACCGGCTAACTCCGTGCCAGCAGCCGCGGTAATACGGAGGGTGCAAGCGTTAATCGGAATTACTGGGCGTAAAGCGCACGCAGGCGGTCTGTTAAGTCAGATGTGAAATCCCCGGGCTCAACCCGGGAAC
+
GGGGGGGGGGGGGGGGGGGGGGGGGGGGGGGGGGGGGGGGGGGGGGGGGGGGGGGGGGGGGGGGGGGGGGGGGGGGGGGGGGGGGGGGGGGGGGGGGGGGGGGGGGGGGGGGGGGGGGGGGGGGGGGGGGGGGGGGGGGGGGGGGGGGGGGGGGGGGGGGGGGGGGGGGGGGGGGGGGGGGGGGGGGGFGGGGGGG7FGGEGGGGGGGGGGGEGDGGGGGGGDFGGFGGGFGECEGGFFGFFF>BD>BEEDGFDBDFFFF*0-74*4<>FDABB?F0DDFB16?77:?FFFFF1
@M05453:56:000000000-BLWTW:1:1101:29140:10383 1:N:0:15
ACTCCTACGGGAGGCAGCAGTGGGGAATATTGCACAATGGGGGCAACCCTGATCCAGCCATGCCGCGTGTCTGAAGAAGGCCTTCGGGTTGTAAAGGACTTTTGTCAGGGAAGAAAAGGTCATGGTTAATAGCTATGGCTGATGACGGTACCTGAAGAATAAGCACCGGCTAACTACGTGCCAGCAGCCGCGGTAATACGTAGGGTGCGAGCGTTAATCGGAATTACTGGTCTGAAAGCGGGCGCAGACGGTTACTTAAGTCAGATGTGAAATCCCCGGGCTTAACCTGGGAAC
+
GGGGGGGGECFGGGGGGGGGGGGGGGDGFGGGGGGGGGGGGGGGGGGFGGGGGGGGGGGGGGGGGGGGDGGGGGGGGGGGCEFGGGGGFGGGGGCFG@FFGGGGGGGDGGGGEFGGGCEGGFGGGFFFFFGGGFGGGGGGGFGGGGGGGD7EDAFFFFGGGGFGGG7<CEGGGGGGGGGGFGCFGGGGGGGGGGGGGG?FF:FGDFGGECEDGGGGGGFG<CCEFF=+:C4***1:*9@)5>>B>)<<@FFD:>?>AFBFFFDF<FAAF4<AA4(?:EFF>3<F9)5<?FF7B4
@M05453:56:000000000-BLWTW:1:1101:17836:10449 1:N:0:15
ACTCCTACGGGAGGCAGCAGTGGGGAATATTGCACAATGGGCGCAAGCCTGATGCAGCCATGCCGCGTGTATGAAGAAGGCCTTCGGGTTGTAAAGTACTTTCAGCGAGGAGGAAGGCATTAAGGTTAATAGCCTTAGTGATTGACGTTACTCGCAGAAGAAGCACCGGCTAACTCCGTGCCAGCAGCCGCGGTAATACGGAGGGTGCAAGCGTTAATCGGAATTACTGGGCGTAAAGCGCACGCAGGCGGTTTGTTAAGTCAGATGTGAAATCCCCGGGCTCAACCTGGGAAC
+
GGGGGGGGGGGGGGGGGGGGEGFGGGGGGGGGGGGFGGGGGGGGGGGGGGGGGGFGGGGGGGGGGGCGGCFGGGGGGGGGCGGGGGGGGGGGGGGGDGGGGGGGGGGGGGGCFFEFGGGFFGGGGGGFGGG9FGGGGGAFGGGGGGGGGFGGGGGDEGGGGFGGGGC:CEEGGGGGGGGGGGGGGCGGGGGDGGCGGGGGGGGGGG=DGFGFEEGCCGGGGCCGFFFGG6>GDGFDGAFG357>DGFBD>E79>BFFF>FFGA?B=AFBFF9AFFFFF>FBBFBB<BBF???B4
@M05453:56:000000000-BLWTW:1:1101:15152:10504 1:N:0:15
ACTCCTACGGGAGGCAGCAGTAGGGAATCTTCGGCAATGGGGGCAACCCTGACCGAGCAACGCCGCGTGAGTGAAGAAGGTTTTCGGATCGTAAAACTCTGTTGTTAGAGAAGAACGTTAAGTAGAGTGGAAAGTTACTTAAGTGACGGTATCTAACCAGAAAGGGACGGCTAACTACGTGCCAGCAGCCGCGGTAATACGTAGGTCCCAAGCGTTGTCCGGATTTATTGGGCGTAAAGCGAGCGCAGGGGGTTTCTTAGGTCTGATGTAAAAGGCAGTGGCTCAACCATTGTG
+
GGGGGGGGGGGGGGGGGGGGGGGGGGGGGGGGGGGGGGGGGGGGGGGGGGEFGGFECFGG@:FEEEF=FEE5?FDFGGFFGGGFDGDC:>BFGGGCFEFFEGDFGBCFBAFF8DD<BFFGCF,AF@FDFFFFDFGGGDF9FDED,CFF7CBFFCFCGBDFGGGGGCF*@CEDGGD9FFGGFEFFEFGGGFGEGC8CCFD9:CEC1<CCCFF5:EG=59>CDCCGGC7CFGF477<DG06:.)805)08555DBFFFAFF*/:<*4*:A>FAAAF:>1:)9<?BF?<B::DFFB4
@M05453:56:000000000-BLWTW:1:1101:5098:10564 1:N:0:15
ACTCCTACGGGAGGCAGCAGTGGGGAATATTGCACAATGGGCGCAAGCCTGATGCAGCCATGCCGCGTGTATGAAGAAGGCCTTCGGGTTGTAAAGTACTTTCAGCGGGGAGGAAGGTGTTGTGGTTAATAACCGCAGCAATTGACGTTACCGGCAGAAGAAGCACCGGCTAACTCCGTGCCAGCAGCCGCGGTAATACTGAGGGTTCAAGCGTTAGTCTGAATTACTGGGCGTAAAGCGCACGCAGGCGGTCTGTTAAGTCACATGTGAAATCCCCGGGCTCAACCCGGGAA
+
GDGGGG9EEGGGGGGGEEFCFGFFDE66CEF9EFGGGGGG8C::6@+FFFDCGFGGGGGGGGCFEDGGCCEFFGG,FECFF8EFE7CEGGEGGGFFGC<9,E?FGF77CCFFDGGGDFG<>,ACBD79DFFGGG7FFGDFGACFGD:*@3CE:*@:F@G7>EAF7:FEGC:*BC6;+1=88*?+88ECE55:*:8*<E7+<36:5:*7+:CCE*11*2;0*0:E+**::>F4:<BGD)*1)759>C);3;:51::<6@>*0*6*6=<B4B6)462?0)077((4<(3(,(-47
@M05453:56:000000000-BLWTW:1:1101:4604:10605 1:N:0:15
ACTCCTACGGGAGGCAGCAGTGGGGAATATTGCACAATGGGCGCAAGCCTGATGCAGCCATGCCGCGTGTATGAAGAAGGCCTTCGGGTTGTAAAGTACTTTCAGCGGGGAGGAAGGTGATGAACTTAATACGTTCATCAATTGACGTTACCCGCAGAAGAAGCACCGGCTAACTCCGTGCCAGCAGCCGCGGTAATACGGAGGGTGCAAGCGTTAATCGGAATTACTGGGCGTAAAGCGAGCGCAGGTGGTTTCTTAAGTCTGATGTAAAAGGCAGTGGCTCAACCATTGTGT
+
GGGGGGGGGGGGGGGGGGGGGGGGGGGGGGGGGGGGGGGGGGGGGGGGGGGGGGGGGGGGGFGGGGGFGGFGGFGGGGGGGGGGGGGGGGGGGGGGGGGGGGFGFGEGGGGGGGGGGGGGGGGGGGGGGGGGGGGGGGGGGGGGGGGGGGGGGGGGGDGGGGGGGGBFGGGGGGGGGGGGGGGGGGGGGGGGEGGDGFGGGGGGGGGGGGGGGGGGGFGGGGDGGGFGGGFGFDDGGFFGFFF>FDFF>FFD?F<AAFAF?FAF2*4<>FBA))27<FFFF:)2?BBFFBDF),
@M05453:56:000000000-BLWTW:1:1101:4754:10608 1:N:0:15
ACTCCTACGGGAGGCAGCAGTGGGGAATATTGCACAATGGGCGCAAGCCTGATGCAGCCATGCCGCGTGTATGAAGAAGGCCTTCGGGTTGTAAAGTACTTTCAGCGAGGAGGAAGGCGTTGTGGTTAATAACCGCAGCGATTGACGTTACTCGCAGAAGAAGCACCGGCTAACTCCGTGCCAGCAGCCGCGGTAATACGGAGGGTGCAAGCGTTAATCGGAATTACTGGGCGTAAAGCGCACGCAGGCGGTTTGTTAAGTCAGATGTGAAATCCCCGGGCTCAACCTGGGAAC
+
GGGGGGFGGGGGGGGGGDGGGGGGGGEGGGGGGGGGGGGGGGGGGGGGGGGGGGFFGGGGGGFGGGGGGGFGGFGGGGGGGGGGGGGGFGGG9FGGGGGFGGGGGGGEFGGGGCFGGGEFGGGGGFGFGGFGGGGGGEGGGFGGEGGEFGGGGGD:CEFFGGGGGGGGGGGGGGGGGGGFGGGDFGGGGGDGGGEGGGFFECEEEEGGGGGGGGGG3*29CGGGGGFGFGFGFGBD5)*9B5B9>C>B3@FDFD?<04<?FFA=)9<ABFFFF?:?:DF513:>>B:0<?6??-
@M05453:56:000000000-BLWTW:1:1101:17030:10633 1:N:0:15
ACTCCTACGGGAGGCAGCAGTAGGGAATCTTCCACAATGGACGAAAGTCTGATGGAGCAACGCCGCGTGAGTGAAGAAGGTTTTCGGATCGTAAAACTCTGTTGTTGGAGAAGAATGTATCTGATAGTAACTGATCAGGTAGTGACGGTATCCAACCAGAAAGCCACGGCTAACTACGTGCCAGCAGCCGCGGTAATACGTAGGTGGCAAGCGTTGTCCGGATTTATTGGGCGTAAAGCGAGCGCAGGCGGTTTCTTAAGTCTGATGTGAAAGCCTTCGGCTCAACCGAAGA
+
GGGGGGGGGGGGGGGGGGGGGGGGGGGGGGGGGGGGGGGGGGGGGGGGGGGGGGGGGGGGGGGGGGGGGGGGGGGGGGGGGGGGGGGGGGGGGGGGGGGGGGGGGGGGGGGGGGGGGGGGGGGGGGGGGGGGGGGGGGGGGGGGGGGGGGGGGGGGGGGGGGGGGGGGGGGGGGGGGGGGGGGGGGGGGGGGGGGGGGGGGGGGGGGGGGGGGGGGGGGGGG3EGGFGGGFGFGEGGFFGFFFFFGFFFFFDB:BAFFFFFGBFBFFFFFFFFFFFFFFFB3:?BFFFFFFB
@M05453:56:000000000-BLWTW:1:1101:28588:10636 1:N:0:15
ACTCCTACGGGAGGCAGCAGTAGGGAATCTTCCACAATGGACGAAAGTCTGATGGAGCAACGCCGCGTGAGTGAAGAAGGTTTTCGGATCGTAAAACTCTGTTGTTGGAGAAGAATGTATCTGATAGTAACTGATCAGGTAGTGACGGTATCCAACCAGAAAGCCACGGCTAACTACGTGCCAGCAGCCGCGGTAATACGTAGGTGGCAAGCGTTGTCCGGATTTATTGGGCGTAAAGCGAGCGCAGGCGGTTTCTTAAGTCTGATGTGAAAGCCTTCGGCTCAACCGAAGA
+
GGGFEFGG@@:FC@@FFEGGGG<<;FF<FFGDC@F<CFEEFC@7@CBEFFEGAC@FFFGGG@FCFDGC@=FECFF9FEFG<FFFFGGGFGGFGGFGGG?FGECF:F<FEFFFFGCACGGGEGEF9EDFGGG9FGFG<FG9EFGFDFDE+3+CDFGDFGFCEEGGGGGGEDEGGGGGG8@DFFFCFFC>:CE9:7C8C@FG9F:ECFCCGGGFGEDC77;D<3/A?FFF7*=47CDDG<FC:;@BFC>@DEF<1>B>>649F767<6<<>FFFA)4?4?F),,,),2893133
@M05453:56:000000000-BLWTW:1:1101:29102:10671 1:N:0:15
ACTCCTACGGGAGGCAGCAGTGGGGAATATTGCACAATGGGCGCAAGCCTGATGCAGCCATGCCGCGTGTATGAAGAAGGCCTTCGGGTTGTAAAGTACTTTCAGCGGGGAGGAAGGGGTTGTGGTTAATACCGCGGCCATTGACGTTACCCGCAGAAGAAGCACCGGCTAACTCCGTGCCAGCAGCCGCGGTAATACGGAGGGTGCAAGCGTTAATCGGAATTACTGGGCGTAAAGCGCACGCAGGCGGTCTGTTAAGTCAGATGTGAAATCCCCGGGCTCAACCCGGGAACT
+
GGGGGGGGGGGGGGGGGGGGGGGGGGGGGGGGGGGGGGGFGGGGGGGGGGGGGGGGGGGGDGGGEGGFGGGGGGGGFGGGGGGGGGGGGGGGGGGGGGGGGGGGGGGGGGEGGGGG>CEFEFFGGGGGDFGFGGGGGEGEFGDACCFCFGGGGGGGGFGGGGGFGFFCGGGGGFECEGGCECGDFGGCC5EEEGGFGGGGEGEEGGG7+9:CG5<CCFDDD<FFGGFFGFFGDDFGCAD7).537CEFFFD3:?AFF=>FBFA?>FBDDF59A)8FBF)07?DF?B?;>;9><)
@M05453:56:000000000-BLWTW:1:1101:10738:10697 1:N:0:15
ACTCCTACGGGAGGCAGCAGTGGGGAATATTGCACAATGGGCGCAAGCCTGATGCAGCCATGCCGCGTGTATGAAGAAGGCCTTCGGGTTGTAAAGTACTTTCAGCGAGGAGGAAGGCATTAAGGTTAATAACCTTAGTGATTGACGTTACTCGCAGAAGAAGCACCGGCTAACTCCGTGCCAGCAGCCGCGGTAATACGGAGGGTGCAAGCGTTAATCGGAATTACTGGGCGTAAAGCGCACGCAGGCGGTTTGTTAAGTCAGATGTGAAATCCCCGGGCTCAACCTGGGAAC
+
GGGGGGGGGGGGGGGGGGGGGGGGGGGGGGGGGGGGGGGGGGGGGGGGGGGGGGGGGGGGGGGGGGGGGGGGGGGGGGGGGGGGGGGGGGGGGGGGGGGGGGGGGGGGGGGGGGGGGGGGGGGGGGGGGGGGGGGGGGGGGGGGGGGGGGGGGGGGGGGGGGGGGGGGGGGGGGGGGGFFEGGGGGGGGGGGGGGGD<EGGGGGEEGGGGGGGGGDGGGGGGGGGGFGGGFGFGFGGFBD>BB>DD>3BBDD(<::?F>FFG9FFFFFFFFAAFFFFFFFBFFFFFFFFBFFF4
@M05453:56:000000000-BLWTW:1:1101:29272:10708 1:N:0:15
ACTCCTACGGGAGGCAGCAGTAGGGAATCTTCGGCAATGGGGGCAACCCTGACCGAGCAACGCCGCGTGAGTGAAGAAGGTTTTCGGATCGTAAAACTCTGTTGTTAGAGAAGAACGTTAAGTAGAGTGGAAAATTACTTAAGTGACGGTATCTAACCAGAAAGGGACGGCTAACTACGTGCCAGCAGCCGCGGTAATACGTAGGTCCCAAGCGTTGTCCGGATTTATTGGGCGTAAAGCGAGCGCAGGTGGTTTCTTAAGTCTGATGTAAAAGGCAGTGGCTCAACCATTGTG
+
GGGGGGGGGGGGGGGGGGGGG9FGGGGG9FF9FGGGGGGGGGGGGGGGGGGGGGDGGGGGCFGGGGGGGDFAFGGGGGGG,5FGFGGGGGGGGGGCFGGGDGGGEDCGCFGC=FFAFAC<<B<BD9D,DCFFGGGGGGG<FCFFGGGGDCFGGGGGFF9>FFF@EG,3>E>EEG6D9F@EFGGGGF688EECEC8>7+<ACGGGGG;CFFFGCGG57<DCGGGEE4=FGGFGFGD<D:=FDBE>FGFFD>FFBFFAAFFFFD9FF4)))1459F<F?>5?1(.,8>FFB7)644
@M05453:56:000000000-BLWTW:1:1101:23134:10717 1:N:0:15
ACTCCTACGGGAGGCAGCAGTAGGGAATCTTCCACAATGGACGAAAGTCTGATGGAGCAACGCCGCGTGAGTGAAGAAGGATTTCGGATCGTAAAACTCTGTTGTTGGAGAAGAACGTATTTGTTAGTAACTGATCAGGTAGTGACGGTATCCAACCAGAAAGCCACGGCTAACTACGTGCCAGCAGCCGCGCTAATACGTAGGGGGCAAGCGTTCTCCGGGTTTATTGGGCGTAAAGCTAGCGCAGGCGGTTTCTTAAGTCTGATGTGAAAGCGTTCGGCTCAACCCAAGA
+
FGGGGGGGGGGEGGGGGGGGGFGGGCGGDFG,FFGGGGGGGCGGGG7FFGFGGG9FFGFGGGGGGGGGGGGGGGGGGGGF,CFGEGG7,CFGGGGCFGGGFG<?E,?F,EFGGG8,>F,5A8F5A@EG,CFFDG,?F@D73A?A,,+6>+6E@D@FGCG8FF8F8D,@7B++8DB,3B:BDFC8CD,@>**;**4*=C17,A:C*>8)*2**2:**1@7/1)9**2*3:*0C>/)*9-9*/9)-57)<)>3)(0))6*66/:)/.8<5<?:)44(.,575(-(,5(((-,8:
@M05453:56:000000000-BLWTW:1:1101:2734:10730 1:N:0:15
ACTCCTACGGGAGGCAGCAGTGGGGAATATTGCACAATGGGCGCAAGCCTGATGCAGCCATGCCGCGTGTATGAAGAAGGCCTTCGGGTTGTAAAGTACTTTCAGCGGGGAGGAAGGTGATGAACTTAATACGTTCATCAATTGACGTTACCCGCAGAAGAAGCACCGGCTAACTCCGTGCCAGCAGCCGCGGTAATACGGAGGGTGCAAGCGTTAATCGGAATTACTGGGCGTAAAGCGCACGCAGGCGGTCTGTTAAGTTAGATGTGAAATCCCCGGGCTCAACCCGGGAAC
+
GFCC@EFGGGCG+C7@FCFCFGFGGGDFDGGGDG9FGGCGGGGEG@F@FFGGGGEE986@FFF8C@CCFFFEFFGGGGGDFEGGFGGDCFFEFAEB?FDFGGGDC<@=FG7>FCCGDFFFGGEFFEGGGGFFFGF<>FGCCFGGGFFF@FCFGG7<<:@C>FGFF@,>CGCCGFFCB=:C@FGGCFF6CE5CGGG>CCCFGGGGGGGCCCG<EC*:CFFFCCGGGGFGGFF479>C5<4CD:>;>CBEFFFDFFBFD4AFB*6B4F<>DFAA<B(04;@>0(3<?<0:96037-
@M05453:56:000000000-BLWTW:1:1101:17182:10735 1:N:0:15
ACTCCTACGGGAGGCAGCAGTAGGGAATCTTCCACAATGGACGAAAGTCTGATGGAGCAACGCCGCGTGAGTGAAGAAGGTTTTCGGATCGTAAAACTCTGTTGTTGGAGAAGAATGTATCTGATAGTAACTGATCAGGTAGTGACGGTATCCAACCAGAAAGCCACGGCTAACTACGTGCCAGCAGCCGCGGTAATACGTAGGTGGCAAGCGTTGTCCGGATTTATTGGGCGTAAAGCGAGCGCAGGCGGTTTCTTAAGTCTGATGTGAAAGCCTTCGGCTCAACCGAAGA
+
GGGGGGGGGGGGGGGGGGGGGGGGGGGGGGGGGGGGGGGGGGGGGGGGGGGGGGGGGGGGGGGGGGGGGGGGGGGFGGGGGGGGGGGGGGGGGGGGGGGGGGGGGGGGGGGGGGGGGGGGGGGGGGGGDGGGGGGGGGGGGGGGGGGGGGGGGGGGGGGGGGGGGGGGGGGGGGGGGGGGGGGGGGGGGGGGGGGGGGGGGGGGGGGGGGGGGGGGGGGGGGGGCGFGGGFFEGFGGFFDEFFFFGFFFFFGBFDFFF>FFGFFFFFBFFFFFFFFFFFFFFFDFFFF>B60
@M05453:56:000000000-BLWTW:1:1101:15962:10744 1:N:0:15
ACTCCTACGGGAGGCAGCAGTGGGGAATATTGCACAATGGGCGCAAGCCTGATGCAGCCATGCCGCGTGTATGAAGAAGGCCTTCGGGTTGTAAAGTACTTTCAGCGGGGAGGAAGGTGAGTGGTTTAATACGCCATTCAATTGACGTTACCCGCAGAAGAAGCACCGGCTAACTCCGTGCCAGCAGCCGCGGTAATACGGAGGGTGCAAGCGTTAATCGGAATTACTGGGCGTAAAGCGCACGCAGGCGGTTTGTTAAGTCAGATGTGAAATCCCCGGGCTCAACCTGGGAAC
+
GGGGGGGGGGGGGGGGGGGGGGGGGGGGGGGGGGGGGGGGGGGGGGGGGGGGGGGGGGGGGGGGGGGGGGGGGGGGGGGGGGGGGGGGGGGGGGGGGGGGGGGGGGGGGGDGGGGGGGGGGGGGGGGGGGGGGGGGGGGGGGGGGGGGGGGGGGGGGGGGGGGGGGGGGGGGGGGGGGGGGGGGFGGGGGGGGGGGGFGGGGGGGGGGGGGGGGGGGGGGGGGGGGFGGGFGEGFGGFFGFEB939;>B@B)4>B?FFABFGFFFFFFFFFFFFFF:>BD9;BFFFFFB??:?4
@M05453:56:000000000-BLWTW:1:1101:25141:10807 1:N:0:15
ACTCCTACGGGAGGCAGTAGTGGGGAATATTGCACAATGGGCGCAAGCCTGATGCAGCCATGCCGCGTGTATGAAGAAGGCCTTCGGGTTGTAAAGTACTTTCAGCGAGGAGGAAGGCGTTGTGGTTAATAACCGCAGCGATTGACGTTACTCGCAGAAGAAGCACCGGCTAACTCCGTGCCAGCAGCCGCGGTAATACGGAGGGTGCAAGCGTTAATCGGAATTACTGGGCGTAAAGCGCACGCAGGCGGTTTGTTAAGTCAGATGTGAAATCCCCGGGCTCAACCTGGGAAC
+
GGGGGGGGGGGGGGGGGGGGGGGGGGGGGGGGGGGGGGGGGGGGGGGGGGGGGGGGGGGGGGGGGGGGGGGGGGGGGGGGGGGGGGGGGGGGGGGGGGGGGGGGGGGGGGDGGGGGGGGGGGGGGGGGGGGGGGGGGGGGGGGGGGGGFGGGGGGGGGGGGGGGGGGGGGGGGGGGGGGGGGGGGGGGGGGGGGGGGGGGG=CC5EGGGGGGGCGGFGGGGGGGGGBFGGFGFGDGGFFGFFFFFGFFFFF>>>B8<FDFFF>FFFAAFFFFFFBF?EEFF9??FFBBFFFFB,
@M05453:56:000000000-BLWTW:1:1101:22044:10817 1:N:0:15
ACTCCTACGGGAGGCAGCAGTAGGGAATCTTCGGCAATGGGGGCAACCCTGACCGAGCAACGCCGCGTGAGTGAAGAAGGTTTTCGGATCGTAAAACTCTGTTGTTAGAGAAGAACGTTAAGTAGAGTGGAAAGTTACTTAAGTGACGGTATCTAACCAGAAAGGGACGGCTAACTACGTGCCAGCAGCCGCGGTAATACGTAGGTCCCAAGCGTTGTCCGGATTTATTGGGCGTAAAGCGAGCGCAGGTGGTTTCTTAAGTCTGATGTAAAAGGCAGTGGCTCAACCATTGTG
+
GGGGGGGGGGGGGGGGGGGGGGGGGGGGGGGGGGGGGGGGGGGGGGGGGGGGGGGGGGGGGGGGGGGGGGGGGGGGGGGGGGGGGGGGGGGGGGGGGGGGGGGGGGGGGGGGGGGGGFFGGGGGGGGGGGGGGGGGGGGGGGGGGGGGGGGGGGGGGGGGGGGGGGGGGGGGGGGGGGGGGGGGGGGGGGGGGGGGGGGGGGGGGGGGGGGGGGGGGGGGGGGGGGFGFGFGFGDGGFFGFFFFFGFFFFFFBFFAFF>FFGFFFB<ADFFFFFFFBFFF??FBFFFFBBBFF4
@M05453:56:000000000-BLWTW:1:1101:24474:10819 1:N:0:15
ACTCCTACGGGAGGCAGCAGTAGGGAATCTTCGGCAATGGGGGCAACCCTGACCGAGCAACGCCGCGTGAGTGAAGAAGGTTTTCGGATCGTAAAACTCTGTTGTTAGAGAAGAACGTTAAGTAGGTGGGAAAGTTATTTAAGTGACGGTATCTAACCAGAAAGTGACGGCTAACTACGTGCCAGCAGCCGCGGTAATACGTAGGTCCCAAGCGTTGTCCGGAATTATTGGGCGTAAAGCGAGCGCAGGTGGCTTCTTAAGTCTGAGGTAAAAGGGAGTGGCTCAACCATGGTG
+
GGGGGGGGGGGGGGGGGGGGGDFGGGGGGGGG<FGGGGGGA,@+@F76FGGGG@FGGGGGGGGGGGGGGGGGGG9FFGGGFGGGGGG+B:FFGGG9FGGGGGGGGG,,,CF,FFGGGG8<FFG<,,58+63@F<:=F,D,8E,DEFGGGFF+,,@FG7EF:FDA53FGGGGGGGGGGGGGGGGGGGGGGGGGGGGGDGGGGFGGGG9*=:EGFDGGDGGGGGD*:FFGCCFGFDEGC?FFD).(7)8BE@FG(;<749AFFGF*)0)4>*649*()(8)8?<?BFFFF02)(.)
@M05453:56:000000000-BLWTW:1:1101:20764:10848 1:N:0:15
ACTCCTACGGGAGGCAGCAGTGGGGAATATTGCACAATGGGCGCAAGCCTGATGCAGCCATGCCGCGTGTATGAAGAAGGCCTTCGGGTTGTAAAGTACTTTCAGCGGGGAGGAAGGTGATGAACTTAATACGTTCATCAATTGACGTTACCCGCAGAAGAAGCACCGGCTAACTCCGTGCCAGCAGCCGCGGTAATACGGAGGGTGCAAGCGTTAATCGGAATTACTGGGCGTAAAGCGCACGCAGGCGGTCTGTTAAGTCAGATGTGAAATCCCCGGGCTCAACCCGGGAAC
+
GGGGGGGGGGGGGGGGGGGGGGGGGGGGGGGGGGGGGGGGGGGGGGGGGGGGGGGGGGGGGGGGGGGGGGGGGGGGGGGGGGGGGGGGGGGGGGGGGGGGGGGGGGGGGGGGGGGGGGGGGGGGGGGGGGGGGGGGGGGGGGGGGGGGFGGGGGGGGGGGGGGGGGGGGGGGGGGCGGFGGGGFGFGGGGGGGGGGGGGGGEEGGGGGGFGGGGGGGGGGGGGGGGFGFGFGECDGGBFGFFFFFGBDDEFC9:?AAFDFFGFFABA6)9AFF@>FFB>D;6??2(4?FF>BF1
@M05453:56:000000000-BLWTW:1:1101:5711:10872 1:N:0:15
ACTCCTACGGGAGGCAGCAGTAGGGAATCTTCGGCAATGGGGGCAACCCTGACCGAGCAACGCCGCGTGAGTGAAGAAGGTTTTCGGATCGTAAAACTCTGTTGTTAGAGAAGAACGTTAAGTAGAGTGGAAAGTTACTTAAGTGACGGTATCTAACCAGAAAGGGACGGCTAACTACGTGCCAGCAGCCGCGGTAATACGTAGGTCCCAAGCGTTGTCCGGATGTATTTGGCGTAAAGCGAGCGCAGGTGGTTTCTTAAGTCTGTGGTAAAAGGCAGTGGCTCAACCATTGTG
+
FGGGGGGGGGGGGGGGGGGEG;EFGGGG9EFEEEGGGGGGGGG7@DFGGGGGGCCFEDGF<BFGGGGFF@EEGGGGGGGG@<FGEEGEG>FGGGGCFGGG9CE9:??E,FFGGGG?++A<FGGGG,F?FF9=FGB=,DF,7F>@FAFGGGCFFC,>FFFGFEGFDDCFEE**>E6DFGD:BFC;2;<C8CC=EGGD5FFG5<EFDF72:EF*2ACCCDG7CCDG*9*9**8*6>BCG:FGFF>9537@3;@<?).6)957@74*.1)(.=<9.*483577<((:?<<B0>5:)5
@M05453:56:000000000-BLWTW:1:1101:27831:10881 1:N:0:15
ACTCCTACGGGAGGCAGCAGTGGGGAATATTGCACAATGGGCGCTAGCCTGATGCAGCCATGCCGCGTGTATGAAGAAGGCCTTCGGGTTGTAAAGTACTTTCAGCGAGGAGGAAGGCATTAAGGTTAATAACCTTGGTGATTGACGTTACTCGCAGAAGAAGCACCGGCTAACTCCGTGCCAGCAGCCGCGGTAATACGGAGGGTGCAAGCGTTAATCGGAATTACTGGGCGTAAAGCGCACGCAGGCGGTTTGTTAAGTCAGATGTGAAATCCCCGGGCTCAACCTGGGAAC
+
GGGGGGGGGGGGGGGGGGGGGGGGGGGGGGGGGGGGGGGGGGGGGGGGGGGGGGGGGGGGGGGGGGGGGGGGGGGGGGGGGGGGGGGGGGGGGGGGGGGGGGGGGGGGGGGGGGGGGFGGGGGGGGFGGGGGGGGGGGGGGGGGGGGGGGGGGGGGDGGGGGGGGGGGGGGGGGGGGGGGGGGFGGGGGGGGGGGGGGGGGGGGGGGGGGGGGGGGGGGGGGGGGGFGGGFGFGFGGFFGFFFBED:>>>>79:?FFFFFFGFFBFADFFBFFFBFBFBE29???FF?1?FFF:
@M05453:56:000000000-BLWTW:1:1101:24638:10896 1:N:0:15
ACTCCTACGGGAGGCAGCAGTAGGGAATCTTCGGCAATGGGGGCAACCCTGACCGAGCAACGCCGCGTGAGTGAAGAAGGTTTTCGGATCGTAAAACTCTGTTGTTAGAGAAGAACGTTAAGTAGAGTGGAAAGTTACTTAAGTGACGGTATCTAACCAGAAAGGGACGGCTAACTACGTGCCAGCAGCCGCGGTAATACGGAGGGTGCAAGCGTTAATCGGAATTACTGGGCGTAAAGCGCACGCAGGCGGTTTGTTAAGTCAGATGTGAAATCCCCGGGCTCAACCTGGGA
+
GGGGGGGGGGGGGGGGGGGGGGGGGGGGGGGGGGGGGGGGGGGGGGGGGGGGGGGGGGGGGGGGGGGGGGGGGGGGGGGGGGGGGGGGGGGGGGGGGGGGGGGGGGGGGGGGGGGGGGGGGGGGGGGGGGGGGGGGGGGGGGGGGGGGGGGGGGGGGGGGGGFGGGGGGGGGGGFGGGGGGGGGGGGGGGGGGGGGGGGGGGEGGGGGGGGGGGGGDFGGGGGGGGFGGGFGFGFGGFFGFFFFFDB3BFFGFF?<?FFFFGFFFFFFFFBFFFFFBFFFF;04???FB:BBF
@M05453:56:000000000-BLWTW:1:1101:3112:10928 1:N:0:15
ACTCCTACGGGAGGCAGCAGTAGGGAATCTTCGGCAATGGGGGCAACCCTGACCGAGCAACGCCGCGTGAGTGAAGAAGGTTTTCGGATCGTAAAACTCTGTTGTTAGAGAAGAACGTTAAGTAGAGTGGAAAGTTACTTAAGTGACGGTATCTAACCAGAAAGGGACGGCTAACTACGTGCCAGCAGCCGCGGTAATACGTAGGTGGCAAGCGTTGTCCGGATTTATTGGGCGTAAAGCGAGCGCAGGCGGTTTCTTAAGTCTGATGTGAAAGCCCCCGGCTCAACCGGGG
+
GGGGGGGGGGGGGGDGFEGGGGGGGGGGGGGGGGGGGGGGGGGGGGGGGGGGGGDGGD@FGGDGGGGGGGGGGGGGGGGGGGGCFEFFGGGFFGGGGGGGGGGGGFFGEGGGGGGGEAFGFGFFG9FFGGGFFGGGGGGGG9FGDGGGGGGGFGGGGGGGGGGGGGGGGGGGGFFGD6EGGGGGFGGGGFCGGGGGGGG773<EGGGGGG?FGG5CDDFGGGDGGCFGGFFFFG>D31FGFEEFF>;@@EEG>F:AAFFFFGFFA=AAFFAABFFF?FBD>F>FFFFFFFFF
@M05453:56:000000000-BLWTW:1:1101:23452:10966 1:N:0:15
ACTCCTACGGGAGGCAGCAGTGGGGAATATTGCACAATGGGCGCAAGCCTGATGCAGCCATGCCGCGTGTATGAAGAAGGCCTTCGGGTTGTAAAGTACTTTCAGCGGGGAGGAAGGTGATAAAGCGAATACCTTTATCAATTGACGTTACCCGCAGAAGAAGCACCGGCTAACTCCGTGCCAGCAGCCGCGGTAATACGGAGGGTGCAAGCGTTAATCGGAATTACTGGGCGTAAAGCGCACGCAGGCGGTCTGTTAAGTCAGATGTGAAATCCCCGGGCTCAACCCGGGAAC
+
GGGGGGGGGGGGGGGGGGGGGGGGGGGGGGGGGGGGGGGGGGGGGGGGGGGGGGGGFGGGGGGGGGGGGGGGGGGGGGGGGGGGGGGGGGGGGGGGGGGGGGGGGGGGGGGGGDFGGGFGFGGGGGGGGGGGGGGGGGFFFGGGFGGGGGGGGGGGGGFGGGGFGGGGGGGGGGGGGGGGGGGGGGGGGGGGGGGGGGFGGGGGGGGGGCFGGGGC<CGGDGGGG7*9>FFGFGFDFA=CDEFFFCE5@>B933:):7<4/?<F2*)6>F<<<FB4<DDEF0:<71<?>F9B>-
@M05453:56:000000000-BLWTW:1:1101:19415:10979 1:N:0:15
ACTCCTACGGGAGGCAGCAGTGGGGAATATTGCACAATGGGCGCAAGCCTGATGCAGCCATGCCGCGTGTATGAAGAAGGCCTTCGGGTTGTAAAGTACTTTCAGCGGGGAGGAAGGTGAGTGGTTTAATACGCCATTCAATTGACGTTACCCGCAGAAGAAGCACCGGCTAACTCCGTGCCAGCAGCCGCGGTAATACGGAGGGTGCAAGCGTTAATCGGAATTACTGGGCGTAAAGCGCACGCAGGCGGTCTGTTAAGTCAGATGTGAAATCCCCGGGCTCAACCCGGGAAC
+
GGGGGGGGGGGGGGGGGGGGGGGGGGGGGGGGFGGGGGGGGGGGGGGGGGGGGGGGGGGGGGGGGGGGGGGGGGGGGGGGGGGGGGGGGGGGGGGGGGGGGGGGGGGGGGFGGFGGGGGGGGGGGGGGGGGGGGGGGGGGGGGGGGGFGGGGGGGGEGGGGFGGGGGGGGGGGGGGGGGGGGEGGGFGGGGGGGGGGGGGGGGGGGEGFGGGGGGGFGFGGGGGGGFGGG4CFGED<<FGFF3;FC>DEEEDFF?FFFFFFGBF<BDFFFFFFFFFFFFFFFFFFBFFFFFF>2
@M05453:56:000000000-BLWTW:1:1101:2842:11026 1:N:0:15
ACTCCTACGGGAGGCAGCAGTAGGGAATCTTCGGCAATGGGGGCAACCCTGACCGAGCAACGCCGCGTGAGTGAAGAAGGTTTTCGGATCGTAAAACTCTGTTGTTAGAGAAGAACGTTAAGTAGAGTGGAAAGTTACTTAAGTGACGGTATCTAACCAGAAAGGGACGGCTAACTACGTGCCAGCAGCCGCGGTAATACGTAGGTCCCAAGCGTTGTCCGGATTTATTGGGCGTAAAGCGAGCGCAGGTGGTTTCTTAAGTCTGATGTGAAAGCCTTCGGCTCAACCGAAGA
+
GGGGGGGGGGGGGGGGGGGGGGGGGGGGGGGGGGGGGGGGGGGGGGGGGGGGGGGGGEGGGGGGEEG=FFG<FGGGGGGG<FGGGGGGGGGGGGFGFGGGEGFGFFGGGGGGGGGGGGGGGGGGGGGGGGFGFFGGGGGGGGGGGGGGGGGGGCGGFGFGGGGGGGGGGGDGGGGGGGGGGGFGGGGGCFECGGEEGGGGGGGGGGFGGGGGGGGGGGGGGGGEGGFGGGFF@DBGGFFGFEB>ECDE@FFG?FBAFFFFFG<FA=).6FA4AFF4:F6@B926<DF<7>09?
@M05453:56:000000000-BLWTW:1:1101:8328:11032 1:N:0:15
ACTCCTACGGGAGGCAGCAGTGGGGAATATTGCACAATGGGCGCAAGCCTGATGCAGCCATGCCGCGTGTATGAAGAAGGCCTTCGGGTTGTAAAGTACTTTCAGCGAGGAGGAAGGCATTAAGGTTAATAACCTTGGTGATTGACGTTACTCGCAGAAGAAGCACCGGCTAACTCCGTGCCAGCAGCCGCGGTAATACGGAGGGTGCAAGCGTTAATCGGAATTACTGGGCGTAAAGCGCACGCAGGCGGTTTGTTAAGTCAGATGTGAAATCCCCGGGCTCAACCTGGGAAC
+
GGGGGGGGGGGGGGGGGGGGGGGGGGGGGGGGGGGGGGGGGGGGGGGGGGGGGGGGGGGGGGGGGGGGGGGGGGGGGGGGGGGGGGGGGGGGGGGGGGGGGGGGGGGGGGGGGGGGGGGGGGGGGGGGGGFGGGGGGGGGGGGGGGGFGGGGGGGGGGGGGGGGGGGGGGGGGGGGGGGGGGGGGGGGGGGGGGGGGGGGGEGGGGGGGGGGGGGGGGGGGGGGGGFGGGFGFGFGGFFGFFFFFGFFFFFC>DBFFFBFFGFFFFFFFFFFFFFFFFFFB(3<?FFBF?F?B3
@M05453:56:000000000-BLWTW:1:1101:11712:11063 1:N:0:15
ACTCCTACGGGAGGCAGCAGTGGGGAATATTGCACAATGGGCGCAAGCCTGATGCAGCCATGCCGCGTGTATGAAGAAGGCCTTCGGGTTGTAAAGTACTTTCAGCGGGGAGGAAGGGGTTGCGGTTAATAGCCGCGGCCATTGACGTTACCCGCAGAAGAAGCACCGGCTAACTCCGTGCCAGCAGCCGCGGTAATACGGAGGGTGCAAGCGTTAATCGGAATTACTGGGCGTAAAGCGCACGCAGGCGGTCTGTCAAGTCGGATGTGAAATCCCCGGGCTCAACCCGGGAAC
+
GGGGGGGGGGGGGGGGGGGGGGGGGGGGGGGGGGGGGGGGGGGGGGGGGGGGGGGGGGGGGGGGGGGGGGGGGGGGGGGGGGGGGGGGGGGGGGGGGGGGGGGGGGGGGGGGGGGGGGGGGGGGGGGGGGGGGGGGGGGGGGGGGGGGGGGGGGGGGGGGGGGGGGGGGGGGGGGGGGGGGGGGGGGGGGGGGGGGGGGGGGGGGGGGGGGGGDGGGGGGGGGGGGFGGGFGFGFGGDFGFFFFFGFFFFFGFFFFFFFFFG?D>DFFFFFFFFFFFBFFFFFBFFFFFFFF>4
@M05453:56:000000000-BLWTW:1:1101:9396:11073 1:N:0:15
ACTCCTACGGGAGGCAGCAGTAGGGAATCTTCCACAATGGACGAAAGTCTGATGGAGCAACGCCGCGTGAGTGAAGAAGGTTTTCGGATCGTAAAACTCTGTTGTTGGAGAAGAACGTATTTGATAGTAACTGATCAGGTAGTGACGGTATCCAACCAGAAAGCCACGGCTAACTACGTGCCAGCAGCCGCGGTAATACGTAGGTGGCAAGCGTTGTCCGGATTTATTGGGCGTAAAGCGAGCGCAGGCGGTTTCTTAAGTCTGATGTGAAAGCCTTCGGCTCAACCGAAGA
+
GGGGGGGGGGGGGGGGGGGGGGGGGGGGGGGGGGGGGGGGGGGGGGGGGGGGGGGGGGGGGGGGGGGGGGGGGGGGGGGGGGGGGGGGGGGGGGGGGGGGGGGGGGGGGGGGGFGGGGGGGDGGGGGGGGGGGGGGGGGGGGGGGGGGGGGGGGGGGGGGGGFGFGGGGGGGGGGGGGGGGGGGGGGGGGGGGGGGGGGGGGGGGGGGGGGGGGGGGGFGGDGGGGFFFGFGFG>DFFFG>>B9DGF@@EF99DAA9=<FFD>F<BFFFFFFFF::AFFFFBFFF?39>07?
@M05453:56:000000000-BLWTW:1:1101:3165:11081 1:N:0:15
ACTCCTACGGGAGGCAGCAGTGGGGAATATTGCACAATGGGCGCAAGCCTGATGCAGCCATGCCGCGTGTATGAAGAAGGCCTTCGGGTTGTAAAGTACTTTCAGCGAGGAGGAAGGCATTAAGGTTAATAACCTTAGTGATTGACGTTACTCGCAGAAGAAGCACCGGCTAACTCCGTGCCAGCAGCCGCGGTAATACGGAGGGTGCAAGCGTTAATCGGAATTACTGTGCGTAAAGCGCACGCAGGCGGTGTGTTAAGTCAGATGTGAAATCCCCGGGCTCAACCTGGGAAC
+
GGGGGGGGEGGGDGGGGGGGGGGGGGGGGGGGGGGDGGFDFGEGD@CFGGGFGGGGGGGGGFGGGGGGD=CFGF9FFGF8FFFFGGGCCFGGGFFGGFGGGGFEGGDFGGGGGGGGGFGGDGGGGGGCEFBDFGGF<FFGGGGE9ACFGFGGFCECGGGGCFCFGGGDCEGGFGFFGEGGGGGGGG>FGEGGDEGGGCFGDCEGGEEDF+A3C=C:>FGG395EGGFGG7@CBDE9C>FGFBEBFDFFFFFG(8<B2F2@FFBFF*4:A?A44B.6:E:>>(4<?FF(46(4:0
@M05453:56:000000000-BLWTW:1:1101:11608:11101 1:N:0:15
ACTCCTACGGGAGGCAGCAGTAGGGAATCTTCGGCAATGGACGAAAGTCTGACCGAGCAACGCCGCGTGAGTGAAGAAGGTTTTCGGATCGTAAAACTCTGTTGTTAGAGAAGAACAAGGACGTAAGTAACTGTGCGTCCCCTGACGGTATCTAACCAGAAAGCCACGGCTAACTACGTGCCAGCAGCCGCGGTAATACGTAGGTGGCAAGCGTTGTCCGGATTTATTGGGCGTAAAGCGAGCGCAGGCGGTTTCTTAAGTCTGATGTGAAAGCCCCCGGCTCAACCGGGGAGG
+
GGGGGGGGGGGGGGGGGGGGGGGGGGGGGGGGGGGGGGGGGGGGGGGGGGGGGGGGGGGGGGGGGGGGGGGGGGGGGGGGGGGGGGGGGGGGGGGGGGGGGGGGGGGGGGGGGGGGGGGGGGGGGGGGGGGGGGGGGGGGGGGGGGGGGGGGGGGGGGGGGGGGGGGGGGGGGGGGGGGGGGGGGGGGGGGGGGGGGGGGGGGGGGGGGGGGGGGGGGGGGGDGGGFGGGFGEDEGGFFGFFFFFGFFFFFDFFFADFFFFGFFFFDBAFFFFFFFFFFEF>??DFFFFF9>FF
@M05453:56:000000000-BLWTW:1:1101:28510:11102 1:N:0:15
ACTCCTACGGGAGGCAGCAGTAGGGAATCTTCGGCAATGGGGGCAACCCTGACCGAGCAACGCCGCGTGAGTGAAGAAGGTTTTCGGATCGTAAAACTCTGTTGTTAGAGAAGAACGTTAAGTAGAGTGGAAAGTTACTTAAGTGACGGTATCTAACCAGAAAGGGACGGCTAACTACGTGCCAGCAGCCGCGGTAATACGTAGGTCCCAAGCGTTGTCCGGATTTATTGGGCGTAAAGCGAGAGCAGGTGGTTTCTTAAGTCTGATGTAAAAGGCAGTGGCTCAACCATTGTG
+
GGGGGFGGGGGGGGGGGGGGGGGGGGGGGGGGGGGGGGGGGGGGGGGGGGGGGGGCFGGGGGGGGGGFFGGGGGGFGGGGFFGGGGGGGGGGGGGGGGGGGGGGDFFGCFGGGGGGGGGFGGGGGGGFGFGGFGFGGGGGGGGGGGGGGGGGGGGGCFFGGGFGGGGGGGGGGGGGGGGGD8;EGGGFGFEDGGGGDGGGGFFFGGGGGFCFFCDGDGGGGCDC=7FFGGFGFD@3><FGDB3()*)8>F?G6@(626<B?:<F>69>9=>AA*1>0)77:6BDF?B?6>)6<4
@M05453:56:000000000-BLWTW:1:1101:13196:11120 1:N:0:15
ACTCCTACGGGAGGCAGCAGTGGGGAATATTGCACAATGGGCGCAAGCCTGATGCAGCCATGCCGCGTGTATGAAGAAGGCCTTCGGGTTGTAAAGTACTTTCAGCGGGGAGGAAGGTGATAAAGCGAATACCTTTATCAATTGACGTTACCCGCAGAAGAAGCACCGGCTAACTCCGTGCCAGCAGCCGCGGTAATACGGAGGGTGCAAGCGTTAATCGGAATTACTGGGCGTAAAGCGCACGCAGGCGGTCTGTTAAGTCAGATGTGAAATCCCCGGGCTCAACCCGGGAAC
+
FFFFGFGGGCE;F:CFGGDECFGGG@CCCFFGGCFFFGFCCEFGCGG@ECFFCGGGDFGDFEFFG>CFF?FGGFGCGF<F8FFGFCEDFC>=FEFAFEFGE<A@FFC@F@CGGCFFCFFACGG9,,@:C7F<F<3C>@=FFEGF9CEFFCFCG7F*FGF:D@FFGGFEEGECGCFC,C4*=>CGFFFG>EGGGGGGGF;CEG=5EGGG70?7E57EC7:DCDCFC:7FG:54:>.7C<BD::D157>:5).96)4)69)89CAF)/9AAF9:ABB4<B:5>9?DF71(13116-
@M05453:56:000000000-BLWTW:1:1101:22418:11126 1:N:0:15
ACTCCTACGGGAGGCAGCAGTGGGGAATATTGCACAATGGGCGCAAGCCTGATGCAGCCATGCCGCGTGTATGAAGAAGGCCTTCGGGTTGTAAAGTACTTTCAGCGGGGAGGAAGGTGATGAACTTAATACGTTCATCAATTGACGTTACCCGCAGAAGAAGCACCGGCTAACTCCGTGCCAGCAGCCGCGGTAATACGGAGGGTGCAAGCGTTAATCGGAATTACTGGGCGTAAAGCGCACGCAGGCGGTCTGTTATGTCAGAGGTGAAATCCTCGGGCCCAACCCGGTAAC
+
FDGGFGGGGGGGGGEGGGEFGGGGGGGGGGGGGCGGCFGFGGGGGGGGGGGGCFFAFGDGAEGGGDGCE,CEGDFGFGFFGGGFGGECGGGGGGGGGFGEFFFF9F7FEGEEEGGGBDA,F9?FE,<BDCFCG9F<BDC<:,3@DFE>3D@=<FD@FCFFCGFFEFCFEECEFGG9::C8EGFF5EGGFE5C=EB8+5<=EE5:>C?DED?CEEDCC>7C3C*CC*6?7*<571<<F9*9>E)-)185;:B11.2<)1)*1:4@>42)(/..5*,0855:1(((41:?>;(,()
@M05453:56:000000000-BLWTW:1:1101:22514:11148 1:N:0:15
ACTCCTACGGGAGGCAGCAGTAGGGAATCTTCGGCAATGGGGGCAACCCTGACCGAGCAACGCCGCGTGAGTGAAGAAGGTTTTCGGATCGTAAAACTCTGTTGTTAGAGAAGAACGTTAAGTAGAGTGGAAAGTTACTTAAGTGACGGTATCTAACCAGAAAGGGACGGCTAACTACGTGCCAGCAGCCGCGGTAATACGTAGGTCCCAAGCGTTGTCCGGATTTATTGGGCGTAAAGCGAGCGCAGGTGGTTTCTTAAGTCTGATGTAAAAGGCAGTGGCTCAACCATTGTG
+
GGGGGGGGGGGGGGGGGGGGGGGGGGGGGGGGGGGGGGGGGGGGGGGGGGGGGGGGGGGGGGGGGGGGGGGGGGGGGGGGGGGGGGGGGGGGGGGGGGGGGGGGGGGGGGGGGGGGGFGGGGGGGGGGGGGGGGGGGGGGGGGGGGGGGGGGGGGGGDGGGGGGGGGGGGGGGGGGGGGGGGGGGGGGGGGGGGGGDGGGGGGGGGGGGGGGGGGGDGGFGG:*C6?CFG@F>GFG3??F@@B6>DEFF>6<B@FFFFFFFDA?<B>AFF2<56:F7E?F<BBF<<??FFBFF4
@M05453:56:000000000-BLWTW:1:1101:10379:11164 1:N:0:15
ACTCCTACGGGAGGCAGCAGTAGGGAATCTTCCACAATGGACGCAAGTCTGATGGAGCAACGCCGCGTGAGTGAAGAAGGGTTTCGGCTCGTAAAGCTCTGTTGGTAGTGAAGAAAGATAGAGGTAGTAACTGGCCTTTATTTGACGGTAATTACTTAGAAAGTAACGGCTAACTACGTGCCAGCAGCCGCGGTAATACGAAAGTCCCAAGCGTTGGCCGGACTGCTAGGGCGTAAAGCGAGCGCAGGCGGTTTCTTAAGTCTGATGTGAAAGCCTTCGGCTCAACCGAAGA
+
FCF@EFE@@@@FD:;;FCGGG9FFFGCF,CFG9966CAFE,;@E7F+;EEF,6C<C<F,CFGGEGGDF:,BF?,C6CFFG,4CFFFEFC?:FE@DAF,9EFEGGGEGE<BEGCF,4EFGA<DF@<?,C@AEF<8<AFDE,AAFF9<=7>F:9@@E,7@,=BDD9,8@F7+@EFGGF683,**7,*,@F,@E55/:8,,B:*,*4,+>*=:=3**15**09C))***0+:*)>@757*.*)0739>7)).)>52))6)/69BGFF>*46>4:94?<F-/..-::B<?0>B(4(
@M05453:56:000000000-BLWTW:1:1101:20414:11171 1:N:0:15
ACTCCTACGGGAGGCAGCAGTGGGGAATATTGCACAATGGGCGCAAGCCTGATGCAGCCATGCCGCGTGTATGAAGAAGGCCTTCGGGTTGTAAAGTACTTTCAGCGAGGAGGAAGGCGTTGTGGTTAATAACCGCAGCGATTGACGTTACTCGCAGAAGAAGCACCGGCTAACTCCGTGCCAGCAGCCGCGGTAATACGGAGGGTGCAAGCGTTAATCGGAATTACTGGGCGTAAAGCGCACGCAGGCGGTTTGTTAAGTCAGATGTGAAATCCCCGGGCTCAACCTGGGAAC
+
GGGGGGGGGGGGGGGGGGGGGGGGGGGGGGGGGGGGGGGGGGGGGGGGGGGGGGGGGGGGGGGGGGGGGGGGGGGGGGGGGGGEFGGGGGGGGGGGGGGGGGGGGGGGGGGGGGGGGGGGEGFGGGGFGGGGGGGGGDGGGFFGGGGGGGGGGGGGGGGGGGGGGGGGGGGGGGGGGGGGGGGGGGGGGGGGGGGGGGGGGGEE8EGGGGGGGGGGGGGGGGGGGGFGGGFGFGFGGFFGFEDFFGFFFEFC;EFFFFAFFCAFFFFFABABAFFF:D>BF>B><B?BFB0?F(
@M05453:56:000000000-BLWTW:1:1101:20191:11172 1:N:0:15
ACTCCTACGGGAGGCAGCAGTGGGGAATATTGCACAATGGGCGCAAGCCTGATGCAGCCATGCCGCGTGTGTGAAGAAGGCCTTCGGGTTGTAAAGCACTTTCAGCGAGGAGGAAGGTGGTGAACTTAATACGTTCATCAATTGACGTTACTCGCAGAAGAAGCACCGGCTAACTCCGTGCCAGCAGCCGCGGTAATACGGAGGGTGCAAGCGTTAATCGGAATTACTGGGCGTAAAGCGCACGCAGGCGGTTTGTTAAGTCAGATGTGAAATCCCCGGGCTCAACCTGGGAAC
+
GGGGGGGGGGGGGGGGGGGGGGGGGGGGGGGGGGGGGGGGGGGGGGGGGGGGGGGGGGGGGGGGGGGGGGGGGGGGGGGGGGGGGGGGGGGGGGGGGGGGGGGGGGGGGGGGGGGGGGGGGGGGGGGGGGGGGGGGGGGGGGGGGGGGGGGGGGGGGGGGGGGGGGGGGGGGGGGGGGGGGGGGGGGGGGGGGGGGGGGGGGGGGGGGGGGGGGGGGGGGGGGGGGFGGGFGFGFGGFFGFFFFFGFFFFFGFFFFFFFFFGFFAF>BBFB>BFFFBDFFF>BFFFFFFBFFF3
@M05453:56:000000000-BLWTW:1:1101:4026:11189 1:N:0:15
ACTCCTACGGGAGGCAGCAGTGGGGAATATTGCACAATGGGCGCAAGCCTGATGCAGCCATGCCGCGTGTATGAAGAAGGCCTTCGGGTTGTAAAGTACTTTCAGCGAGGAGGAAGGCGTTGTGGTTAATAACCGCAGCGATTGACGTTACTCGCAGAAGAAGCACCGGCTAACTCCGTGCCAGCAGCCGCGGTAATACGGAGGGTGCAAGCGTTAATCGGAATTACTGGGCGTAAAGCGCACGCAGGCGGTTTGTTAAGTCAGATGTGAAATCCCCGGGCTCAACCTGGGAAC
+
GGGGGGGGGGGGGGGGGGGGGGGGGGGGGGGGGGGGGGGGGGGDGGGGGGGGGGGGGGGGGGGGGGGGGGGGGGGGGGGGDGGGGGGEGGGGGGGGGGGGGGGGFFE7FCGGCFGGGGGGEGGGGDFGGGGGGGEGGGGEEFFGGGGGGGGCFEGBGGGGFGGGGGGGGGDEFGGGCGGGGGFGGGGGGG5C52:CCGCFGEEGGGGGGFFGGCDC*?FG7DGCFFFC7DFGFGFCGFFG37@9BDB:BEF925:::FFFFF<FAFBBAF<>A4294@3>9,8341<2:::?0(
@M05453:56:000000000-BLWTW:1:1101:6791:11227 1:N:0:15
ACTCCTACGGGAGGCAGCAGTGGGGAATATTGCACAATGGGCGCAAGCCTGATGCAGCCATGCCGCGTGTATGAAGAAGGCCTTCGGGTTGTAAAGTACTTTCAGCGGGGAGGAAGGGGTTGTGGTTAATAACCGCGGCCATTGACGTTACCCGCAGAAGAAGCACCGGCTAACTCCGTGCCAGCAGCCGCGGTAATACGGAGGGTGCAAGCGTTAATCGGAATTACTGGGCGTAAAGCGCACGCAGGCGGTCTGTCAAGTCGGATGTGAAATCCCCGGGCTCAACCCGGGAAC
+
GGGGGGGGGGGGGGGGGGGGGGGGGGGGGGGGGGGGGGGGGGGGGGGGGGGGGGGGGGGGGGGGGGGGGGGGGGGGGGGGGGGGGGGGGGGGGGGGGGGGGGGGGGGGGGGGGGGGGGGGGGGGGGGGGGGGGGGGGGGGGGGFGGGGGGGGGDG@FFGGGGGGGGGGGGGGGGGGGGGGGGGGGGGGGGGGGGGEGGGGGGGGGGGGGGGGGGGGGFFFGCDGGGFGGGFGFGEGGFFGFFFFFGFF>EEDFFBABFAFFGFFFFFFAFDFFFFFF>B3122<DFF?FFFFF2
@M05453:56:000000000-BLWTW:1:1101:10678:11247 1:N:0:15
ACTCCTACGGGAGGCAGCAGTAGGGAATCTTCGGCAATGGGGGCAACCCTGACCGAGCAACGCCGCGTGAGTGAAGAAGGTTTTCGGATCGTAAAACTCTGTTGTTAGAGAAGAACGTTAAGTAGAGTGGAAAGTTACTTAAGTGACGGTATCTAACCAGAAAGGGACGGCTAACTACGTGCCAGCAGCCGCGGTAATACGTAGGTCCCAAGCGTTGTCCGGATTTATTGGGCGTAAAGCGAGCGCAGGTGGTTTCTTAAGTCTGATGTAAAAGGCAGTGGCTCAACCATTGTG
+
GGGGGGGGGGGGGGGGGGGGGGGGGGGGGGGGGGGGGGGGGGGGGGGGGGGGGGGGGGGGGGGGGGGGGGGGGGGGGGGGGGGGGGGGGGGGGGGGGGGGGGGGGGGGGGGGGGGGGGGGGGGGGGGGGGGGGGGGGGGGGGGGGGGGGGGGGGGGGGGGGGGGGGGGGGGGGGGGGGGGGGGGGGGGGGGGGGGGGGGGGGGGGGGGGGGGGGGGGGGGGGGGGFFGGGFGFGFGGFFGFFFFFGFFFFFGFFFFBFFFB>AFFF>AAFFFFFBF<DFFFF:?FFFFFFFFF9
@M05453:56:000000000-BLWTW:1:1101:21172:11321 1:N:0:15
ACTCCTACGGGAGGCAGCAGTAGGGAATCTTCCACAATGGACGAAAGTCTGATGGAGCAACGCCGCGTGAGTGAAGAAGGTTTTCGGATCGTAAAACTCTGTTGTTGGAGAAGAATGTATCTGATAGTAACTGATCAGGTAGTGACGGTATCCAACCAGAAAGCCACGGCTAACTACGTGCCAGCAGCCGCGGTAATACGTAGGTGGCAAGCGTTGTCCGGATTTATTGGGCGTAAAGCGAGCGCAGGCGGTTTCTTAAGTCTGATGTGAAAGCCTTCGGCTCAACCGAAGA
+
GGGGGGGGGGGGGGGGGGGGGGGGGGGGGGGGGGGGGGGGGGGGGGGGGGGGGGGGGGGGGGGGGGGGGGGGGGGGGGGGGGGGGGGGGGGGGGGGGGGGGGGGFGGGGGGGGGGGGGGGGGGGGGGGGGGGGGFGGGGGCGGGGGGGGGGGGFGGGGGGGGGGGGGGGGGGGGGGGGGGGGGGGGGGGGGGEEEEGFFECFFGGGGGGCGGGGGEG>7CDDDEGGFFDGFGFGFGGDFGFFDFFGFFFFB/4<5<A64BBCAFFB<A<FA46@:F24@BB08?2::>9B>?
@M05453:56:000000000-BLWTW:1:1101:3421:11335 1:N:0:15
ACTCCTACGGGAGGCAGCAGTGGGGAATATTGCACAATGGGCGCAAGCCTGATGCAGCCATGCCGCGTGTATGAAGAAGGCCTTCGGGTTGTAAAGTACTTTCAGCGAGGAGGAAGGCGTTGTGGTTAATAACCGCAGCGATTGACGTTACTCGCAGAAGAAGCACCGGCTAACTCCGTGCCAGCAGCCGCGGTAATACGGAGGGTGCAAGCGTTAATCGGAATTACTGGGCGTAAAGCGCACGCAGGCGGTTTGTTAAGTCAGATGTGAAATCCCCGGGCTCAACCTGGGAAC
+
GGGGGGGGGGGGGGGGGGGGGGGGGGGGGGGGGGGGGGGGGGGGGGGGGGGGGGGGGGGGGGGGGGGGGGGGGGDGGDFGGGGGGGGGGGGGGGGGGFGGGGGGGGGGGGGGGGGGGGGGGGGGGGGGFFGGGGGGGGGGGGGGGGGGGFGGGGGGGGGGGDFGGGGGEGGDGGFGGGGGGGGEFGGGGDEGGGCCFFGGDGE5EEEDFCFGGGGGFGGGGGDGGGFGG:FCEGFDCAFGEDFFFGB>EFECBFFBFFFFFFAF>F<BFFFFDB2FF:>>9BFFBFBB?FB?F6
@M05453:56:000000000-BLWTW:1:1101:21429:11339 1:N:0:15
ACTCCTACGGGAGGCAGCAGTGGGGAATATTGCACAATGGGCGCAAGCCTGATGCAGCCATGCCGCGTGTATGAAGAAGGCCTTCGGGTTGTAAAGTACTTTCAGCGGGGAGGAAGGTGATGAACTTAATACGTTCATCAATTGACGTTACCCGCAGAAGAAGCACCGGCTAACTCCGTGCCAGCAGCCGCGGTAATACGGAGGGTGCAAGCGTTAATCGGAATTACTGGGCGTAAAGCGCACGCAGGCGGTCTGTTAAGTCAGATGTGAAATCCCCGGGCTCAACCCGGGAAC
+
GGGGGGGGGGGGGGGGGGGGGGGGGGGGGGGGGGGGGGGGGGGGGGGGGGGGGGGGGGGGGGGGGGGGGGGGGGGGGGGGGGGGGGGGGGGGGGGGGGGGGGGGGGGGGGGGGDGGGGGGGGGGGGGGGGGGGGGGGGGGGGGGGGGGGGGGGGGGGGGGGGGGGGGGGGGGGGGGGGGGGGGGGGGGFGGGGGGGGGGGGGGGGGGGGGGFGEGEDGDDGCGFGGFGGGFF@G>DGAFGDFEBFGFFEBB)3>:AAFFFFFDFFBFA989<AF?:?B)79(4<<BFFFFF9>4
@M05453:56:000000000-BLWTW:1:1101:19597:11347 1:N:0:15
ACTCCTACGGGAGGCAGCAGTAGGGAATCTTCGGCAATGGGGGCAACCCTGACCGAGCAACGCCGCGTGAGTGAAGAAGGTTTTCGGATCGTAAAACTCTGTTGTTAGAGAAGAACGTTAAGTAGAGTGGAAAGTTACTTAAGTGACGGTATCTAACCAGAAAGGGACGGCTAACTACGTGCCAGCAGCCGCGGTAATACGTAGGTCCCAAGCGTTGTCCGGATTTATTGGGCGTAAAGCGAGCGCAGGTGGTTTCTTAAGTCTGATGTAAAAGGCAGTGGCTCAACCATTGTG
+
GGGGGGGGGGGGGGGGGGGGGGGGGGGGGGGGGGGGGGGGGGGGGGGGGGGGGGGGGGGGGGGGGGGGGGGGGGGGGGGGCGGGGGGGGGGGGGGGGGGGGGGGGGGGGGGGGGGGGGGGGGGFGDFGGGGGGGGGGGGGGGGGGGGGGGGGGGGGGGGGGGGGGGGGGGGGGGGFGGGGGGGGGGGGGGGGGGGGGGGGGGGGGGGGGGGGGGGGCDFFGGGGGFFGGGFGFGFGG<?FE@BBFGFFFFFGFFBDFFFF?DAFBBBFFF2<<BFF7D7:?B?FFFFFFBAFF4
@M05453:56:000000000-BLWTW:1:1101:5943:11355 1:N:0:15
ACTCCTACGGGAGGCAGCAGTAGGGAATCTTCGGCAATGGGGGCAACCCTGACCGAGCAACGCCGCGTGAGTGAAGAAGGTTTTCGGATCGTAAAACTCTGTTGTTAGAGAAGAACGTTAAGTAGAGTGGAAAGTTACTTAAGTGACGGTATCTAACCAGAAAGGGACGGCTAACTACGTGCCAGCAGCCGCGGTAATACGTAGGTCCCAAGCGTTGTCCGGATTTATTGGGCGTAAAGCGAGCGCAGGTGGTTTCTTAAGTCTGATGTAAAAGGCAGTGGCTCAACCATTGTG
+
GGGGGGGGGGGGGGGGGGGGGGGGGGGGGGGGGGGGGGGGGGGGGGGGGGGGGGGGGGGGGGGGGGGGGGGGGGGGGGGGGCFGGGGGGGGGGGGGGGGGGGGGFGGGGGGGGGGGGGGGGGGGDGGGCGGGGGGGGGGGGFGGFGGGGGGGGGGGGGGGGGGGGGGGGGGGGGGGGGGGGGGFGGGCEGGDGG>CEGCFFFDFGGGGGGGGGGGCDGGGGGDE5=FGF7FFFGFDD?FC;>>0BGFFFFFG?FFAABB==FDFFFFBFFFAFFFF?FF:743:?>:76<4<B)
@M05453:56:000000000-BLWTW:1:1101:16815:11364 1:N:0:15
ACTCCTACGGGAGGCAGCAGTAGGGAATCTTCGGCAATGGGGGCAACCCTGACCGAGCAACGCCGCGTGAGTGAAGAAGGTTTTCGGATCGTAAAACTCTGTTGTTAGAGAAGAACGTTAAGTAGAGTGGAAAGTTACTTAAGTGACGGTATCTAACCAGAAAGGGACGGCTAACTACGTGCCAGCAGCCGCGGTAATACGTAGGTCCCAAGCGTTGTCCGGATTTATTGGGCGTAAAGCGAGCGCAGGTGGGTTCTTAAGTCTGATGTAAAAGGCAGTGGCTCAACCATTGTG
+
GGGGGGGGGGGGGGGGGGGGGGGGGGGGGGGGGGGGGGGGGGGGGGGGGGGGGFGGGGGGGGGGGGGGGGGFGGGGGGGF=FGGGGGGGEGGGGGGGGGGGGGGFGGGFGGGGGGGGGGG@FDFDDFGGGGDDFGGGFGGGGGGGGGGGGGGGGGEGGGGGG@FGGGGGGDEGGGGGGGGGGGGGFFGGCECCEECGGFCGGGGGGDFGGGGFGGGGGF>DG3:E6FFGFF<)9<DC?F=>3>>FDF)>F?F(<BBFFFBF:606@ADFF>F<?<FB@)9:4:7><1?BFBF))
@M05453:56:000000000-BLWTW:1:1101:25721:11390 1:N:0:15
ACTCCTACGGGAGGCAGCAGTGGGGAATATTGCACAATGGGCGCAAGCCTGATGCAGCCATGCCGCGTGTATGAAGAAGGCCTTCGGGTTGTAAAGTACTTTCAGCGGGGAGGAAGGTGATGAACTTAATACGTTCATCAATTGACGTTACCCGCAGAAGAAGCACCGGCTAACTCCGTGCCAGCAGCCGCGGTAATACGGAGGGTGCAAGCGTTAATCGGAATTACTGGGCGTAAAGCGCACGCAGGCGGTCTGTTAAGTCAGATGTGAAATCCCCGGGCTCAACCCGGGAAC
+
GGGGGGGGGGGGGGGGGGGGGFFGGGGGGGGGGGGGGGGGGGGGGGG7FGGFGGGDGGGGGGGGGGGGGGGGGGGGGGGGGEGGGGGGGGGGGGGGGGGGGGGGCFGGGGGGGGGGGFGGGGFGGGGEG<@FGGCFFGGDFGGGFGGGGG>ECGECFGGFGGGDFGGGDEGGGGGGGGGGGGGGGGGFGGGGGGGGGGFGCCEG518CFGFGGGGGCFFFDG>C?DFFGGFGFG>GFFFG:DFB3<BEFFFD>51>BFFF@C<FFFFFFFFFBFFFFB5>;6,<?BB?>>9>>1
@M05453:56:000000000-BLWTW:1:1101:8431:11407 1:N:0:15
ACTCCTACGGGAGGCAGCAGTAGGGAATCTTCGGCAATGGACGAAAGTCTGACCGAGCAACGCCGCGTGAGTGAAGAAGGTTTTCGGATCGTAAAACTCTGTTGTTAGAGAAGAACAAGGACGTAAGTAACTGTGCGTCCCCTGACGGTATCTAACCAGAAAGCCACGGCTAACTACGTGCCAGCAGCCGCGGTAATACGTAGGTGGCAAGCGTTGTCCGGATTTATTGGGCGTAAAGCGAGCGCAGGCGGTTTCTTAAGTCTGATGTGAAAGCCCCCGGCTCAACCGGGGAGG
+
GGGGGGGGGGGGGGGGGGGGGGGGGGGGGGGGGGGGGGGGGGGGGGGGGGGGGGGGGGGGGGGGGGGGGGGGGGGGGGGGGGGGGGGGGGGGGGGGGGGGGGGGFGGGGGGGGGGGGGGGGGGGGGGGGGGGGGGGGGGGGGGGGGGGGGGGGGGGGGGGGGGGGGGGGGGGGGGGGGGGGGGGGGGGGGGGGGGGGGGGGGGGGGGGGGGGGGGGGGGGGGGGGGFGGGFGFGFGGFFGDFF>DGFFDBF79B<AFFFFFFFFBFFFFFDFFFFFFEFFF;?FFFFFFF96;F
@M05453:56:000000000-BLWTW:1:1101:10311:11412 1:N:0:15
ACTCCTACGGGAGGCAGCAGTGGGGAATATTGCACAATGGGCGCAAGCCTGATGCAGCCATGCCGCGTGTATGAAGAAGGCCTTCGGGTTGTAAAGTACTTTCAGCGGGGAGGAAGGTGATAAAGCGAATACCTTTATCAATTGACGTTACCCGCAGAAGAAGCACCGGCTAACTCCGTGCCAGCAGCCGCGGTAATACGGAGGGTGCAAGCGTTAATCGGAATTACTGGGCGTAAAGCGCACGCAGGCGGTCTGTTAAGTCAGATGTGAAATCCCCGGGCTCAACCCGGGAAC
+
GGGGGGGGGGGGGGGGGGGGGGFGGGGGGGGGGGGGGGGCFGGGGGGGGGGGGGGGFDFFCGGGGGGGEFGGGGGGGGGGGFGGGGGEGGGGGGGGGGGGGGGGGGGGGGGGGGGGGGGFFEFFGGDCFGGGGGGGGGGGGGGGGCFFFEEFGFGGGGGGGGGGGG>FEGGGGGG?FGGGGFGCFGGCFGGGEEEEGGFGGDCEEEGG?FGFEG3EFGFGGGGGGGFGGG>GFDEGF)8CBFFFFGE3:B><15<AFFFFFFBFAFDDF?AAFF?@(8)57104>?F?6B9;1(
@M05453:56:000000000-BLWTW:1:1101:11986:11434 1:N:0:15
ACTCCTACGGGAGGCAGCAGTGGGGAATATTGCACAATGGGCGCAAGCCTGATGCAGCCATGCCGCGTGTATGAAGAAGGCCTTCGGGTTGTAAAGTACTTTCAGCGGGGAGGAAGGTGATAAAGCGAATACCTTTATCAATTGACGTTACCCGCAGAAGAAGCACCGGCTAACTCCGTGCCAGCAGCCGCGGTAATACGGAGGGTGCAAGCGTTAATCGGAATTACTGGGCGTAAAGCGCACGCAGGCGGTCTGTTAAGTCAGATGTGAAATCCCCGGGCGCAACCCGGGAAC
+
FEFGGGGGGGGFGGGGGGGG9FCEEGGGGGGGGGGGGGGGGGGGGGGFGGGGGGGGGGGGFFGGGGGGGGDGGGFFFFGGGE8FGFGGGGGGFEFGGGGGGFGGGGGGGGFGGEFGGDFDFGGGGGGEE:FCGCFGGGGGGCCEGCDEDGGGFGDGGGGGDFGGDGGGGGEECFEFGGCFDCGGGGFCFGGGGGGGCCFGGCEGDGGDFF73C:CEGGGGCC<E676?CFFGF/>C5:4<>B@0)9>:D>D91<<>9FFFF7-794<AA9:9AF3?B73>6((-3922>9917,
@M05453:56:000000000-BLWTW:1:1101:23920:11493 1:N:0:15
ACTCCTACGGGAGGCAGCAGTAGGGAATCTTCGGCAATGGACGAAAGTCTGACCGAGCAACGCCGCGTGAGTGAAGAAGGTTTTCGGATCGTAAAACTCTGTTGGTAGAGAAGAACGTTGGTGAGAGTGGAAAGCTCATCAAGTGACGGTAACTACCCAGAAAGGGACGGCTAACTACGTGCCAGCAGCCGCGGTAATACGTAGGTCCCGAGCGTTGTCCGGATTTATTGGGCGTAAAGCGAGCGCAGGTGGTTTATTAAGTCTGGTGTAAAAGGCAGTGGCTCAACCATTGT
+
GGGGGGGGGGGGGGGGGGGGGGGGGGGGGGGGGGGGGGGGFGGGGDGFGGGGGGGGGGGGGGGGGGGGGGGGGGGGGGGGFFGGGGGGGGGGCGGGGGGGGGGGGGGGGGGGFGGFEFGGGGGGGGGGGGGGAFGGGGGGGGGGGGGGEFDEGGGGGGGGGGGGDGGGGGGGGGGCFGGGGGGGGGGGGGGDGEGCGGGCEFCGDGCFEEEDGGDGGGG>DGG5E=FGFFFG>DEGC<FFEFF0>DE>EFFG6:??BFA4*:4@A@FFFFFBBFFF<BF??FBDFF?0:D<)-
@M05453:56:000000000-BLWTW:1:1101:27595:11499 1:N:0:15
ACTCCTACGGGAGGCAGCAGTGGGGAATATTGCACAATGGACGAAAGTCTGATGGAGCAACGCCGCGTGAGTGAAGAAGGTTTTCGGATCGTAAAACTCTGTTGTTGGAGAAGAATGTATCTGATAGTAACTGATCAGGTAGTGACGGTATCCAACCAGAAAGCCACGGCTAACTACGTGCCAGCAGCCGCGGTAATACGTAGGTGGCAAGCGTTGTCCGGATTTATTGGGCGTAAAGCGAGCGCAGGCGGTTTCTTAAGTCTGATGTGAAAGCCTTCGGCTCAACCGAAGA
+
GGGGGGGGGGGGGGGGGGGGGGGGGGGGGGGGGGGGGGGGGGGGGGGGGGGGGGGGGGGGGGGGGGGFGGGGGGGGGGGGGGGGGGGGGGGGGGGGGGGGGGGGGGGGGGFGGGGGGGGGGGGGGGGGGGGGGGGGGGGFGGGGGGGGGGGGGGGGGGGGGGGDGGGGGGGGGGGGGGGGGGGGGGGGGGGGGGGGGFGGGGGEFGGGGGGGGGGGGGGGGDGGGGFGGGFGFGFGGAFCEDFFFGFFFFFDF3)6AF<FFGFFFFFFFFFFFFFFFFFE>?BF?FBF>148
@M05453:56:000000000-BLWTW:1:1101:3043:11529 1:N:0:15
ACTCCTACGGGAGGCAGCAGTGGGGAATATTGCACAATGGGCGCAAGCCTGATGCAGCCATGCCGCGTGTATGAAGAAGGCCTTCGGGTTGTAAAGTACTTTCAGCGAGGAGGAAGGCGTTGTGGTTAATAACCGCAGCGATTGACGTTACTCGCAGAAGAAGCACCGGCTAACTCCGTGCCAGCAGCCGCGGTAATACGGAGGGTGCAAGCGTTAATCGGAATTACTGGGCGTAAAGCGCACGCAGGCGGTCTGTCAAGTCGGATGTGAAATCCCCGGGCTCAACCTGGGAAC
+
GGGGGGGGGGGGGGGGGGGGGGGGGGGGGGGGGGGGGGFGGGGGGGGGGGGGGGGGGGGGGGGGGGGFFGGGGGGGGGGGGGGGGGGGGGGGGGGGGGGGGGGGGGGGGGGGGGGGGGGGGGGGGGGGGGGGGGGGGGGGGFGGGGGGGGGGGGGGGGGGGGGGGGGGGGGGGGGGGGGGGGGGGGGGGGGGEEGGGGGFCEGGGGDGGGGGGEGEGGGGC7DGGF*<DGFGFGFGGFFGFFFFFGFFFFFGFFFFFFFFFGFF>FF>BFA.<B:FFFEFB>?2<?27?B6?F2
@M05453:56:000000000-BLWTW:1:1101:14286:11584 1:N:0:15
ACTCCTACGGGAGGCAGCAGTGGGGAATATTGCACAATGGGCGCAAGCCTGATGCAGCCATGCCGCGTGTATGAAGAAGGCCTTCGGGTTGTAAAGTACTTTCAGCGAGGAGGAAGGCGTTGTGGTTAATAACCGCAGCGATTGACGTTACTCGCAGAAGAAGCACCGGCTAACTCCGTGCCAGCAGCCGCGGTAATACGGAGGGTGCAAGCGTTAATCGGAATTACTGGGCGTAAAGCGCACGCAGGCGGTTTGTTAAGTCAGATGTGAAATCCCCGGGCTCAACCTGGGAAC
+
GGGGGGGGGGGGGGGGGGGGGGGGGGGGGGGGGGGGGGGGGGGGGGGGGGGGGGGGGGGGGGGGGGGGGGGGGGGGGGGGGGGGGGGGGGGGGGGGGGGGGGGGGGGGGGGGGGGGGGGFGGGGGGGGGGGGGGGGGGGGGGGGGGGGGGGGGGGGGGGGGGGGGGGGGGGGGGGGGGGGGGGGGGGGGGGGGGGGGGGGGGGGGGGGGGGGGGGGGGGGGGGGGGFGGGFGFGFGGFFGFFFFFGFFFFFCBDBFFBDFFGFFFFFFFFFFFF?F<7>DF;BFFFFFFFF??(
@M05453:56:000000000-BLWTW:1:1101:7463:11617 1:N:0:15
ACTCCTACGGGAGGCAGCAGTGGGGAATATTGCACAATGGGCGCAAGCCTGATGCAGCCATGCCGCGTGTATGAAGAAGGCCTTCGGGTTGTAAAGTACTTTCAGCGGGGAGGAAGGTGATAAAGCGAATACCTTTATCAATTGACGTTACCCTCAGAAGAAGCACCGGCTAACTCCGTGCCAGCAGCCGCGGTAATACGGAGGGTGCAAGCGTTAATCGGAATTACTGGGCGTAAAGCGCACGCAGGCGGTCTGTTAAGTCAGAGTGGAAATCCCCGGGCTCAACCCGGGAAT
+
GGGGGGGGGGGGGGGGGGGGGFGGGGGGFGGFGGGGGGGGDGGGGGD<FGGFFFGGGGGGEFGGGGGGEFFGGGGGGGGGGGGGGGGGGGGGGFFGGFGG<FE<,AEGGFGGGCFGCG,CEECFGDG7=7FGAFGGC9DFGG9FGDGEDEGB7,@FFAFF@GGDB@FE>CCEGC>9FEG*:ECFGGGGGG=EGG5CFGGCGC5CGEGGDC9DE=DEF=FGDDGCFGFGCF><)17*>>FGD:@FFG5>>5>56)3:9=>F6:5=26-)-*)8)98)-85:9143)4383123((
@M05453:56:000000000-BLWTW:1:1101:16880:11621 1:N:0:15
ACTCCTACGGGAGGCAGCAGTGGGGAATATTGCACAATGGGCGCAAGCCTGATGCAGCCATGCCGCGTGTATGAAGAAGGCCTTCGGGTTGTAAAGTACTTTCAGCGGGGAGGAAGGTGAGTGGTTTAATACGCCATTCAATTGACGTTACCCGCAGAAGAAGCACCGGCTAACTCCGTGCCAGCAGCCGCGGTAATACGGAGGGTGCAAGCGTTAATCGGAATTACTGGGCGTAAAGCGCACGCAGGCGGGCTGTTAAGTCAGATGTGAAATCCCCGGGCTCAACCCGGGAAC
+
GGGGGGGGGGGGGGGGGGGGGGGGGGGGGGGGGGGGGGGGGGGGGGGGGGGGGGGGGGGGGGGGGGGGGGGGGGGGGGGGGGGGGGGGGGGGGGGGGGGGGGGGGGGGGGGGGGGGGGGGGGGGDGGGGGGGGGGDGGGGGGGGGGGGGGGGGGGGGGGGGGGGGGGGGGGGGGGGGGGGGGFGGGGGGGGGGGGGGGGGGEEGGCGGGGGGGCCCGGGGGCGGGGFGGGFGFGFGFFBDFBDFFGFFFEB)4><?BFFFFCAF2BBBAFFFBFFF:DEFF9?BD??:9>>>F?
@M05453:56:000000000-BLWTW:1:1101:27329:11639 1:N:0:15
ACTCCTACGGGAGGCAGCAGTGGGGAATATTGCACAATGGGCGCAAGCCTGATGCAGCCATGCCGCGTGTATGAAGAAGGCCTTCGGGTTGTAAAGTACTTTCAGCGGGGAGGAAGGGGTTGTGGTTAATAGCCGCGGCCATTGACGTTACCCGCAGAAGAAGCACCGGCTAACTCCGTGCCAGCAGCCGCGGTAATACGGAGGGTGCAAGCGTTAATCGGAATTACTGGGCGTAAAGCGCACGCAGGCGGTCTGTCAAGTCGGATGTGAAATCCCCGGGCTCAACCCGGGAAC
+
GGGGGGGGGGGGGGGGGGGGGGGGGGGGGGGGGGGGGGGGGGGGGGGGGGGGGGGGGGGGGGGGGGGGGGGGGGGGGGGGGGGGGGGGGGGGGGGGGGGGGGGGGGGGGGGGGGGGGGGCFGGGGGGGGGGGGGGGGGGGGGGGGGGFGGGGGGDEGGGGGGGGGGGGGGGGGGGGGGGGGGGGGGGGGGGGGGGGGGGGGGGGGGGDGFCCGEGGGGGGGGGGGGFGGGFGFGFGGFFGFFFFFGFDBDFGFFFFAFFFFGFEBFF7<FFFFFBFFFFEFF<FFBFFFFFF94
@M05453:56:000000000-BLWTW:1:1101:11660:11650 1:N:0:15
ACTCCTACGGGAGGCAGCAGTGGGGAATATTGCACAATGGGCGCAAGCCTGATGCAGCCATGCCGCGTGTATGAAGAAGGCCTTCGGGTTGTAAAGTACTTTCAGCGGGGAGGAAGGTGATAAAGCGAATACCTTTATCAATTGACGTTACCCGCAGAAGAAGCACCGGCTAACTCCGTGCCAGCAGCCTCGGTAATACGGAGGGTGCAATCGTTAATCGGAATTACTGTGCGTAAAGCGCACGCAGGCGGTCTGTTAAGTCAGATGTGAAATCCCCGGGCCCAACCCGGGAAT
+
AEF9EEFGDCFGD+,FEGGFFCGF:F6E@FFDFGFFFFA,CEGGE@:<76,6EE,CFFGF96EFBC>FGGGG,,69,C,9F=F<E7:BF,FEFC9@FFCF9<?FGGG7@++8FE8383,,5C<A5,+++3@=33,E9<FAFC9FFAEGCFFE:>*@CCFF7DFFG>FCE8BE7@;CF8;;EFG:5:FCG*9CEGBB99+:=EEC*1/*+0+25CCGGGGC<C5C6*6<70973777C>47:3595DE3)))1,)4<9@96*:544=B94@)))1()40)5((43<(8:69909(
@M05453:56:000000000-BLWTW:1:1101:10442:11659 1:N:0:15
ACTCCTACGGGAGGCAGCAGTGGGGAATATTGCACAATGGGCGCAAGCCTGATGCAGCCATGCCGCGTGTATGAAGAAGGCCTTCGGGTTGTAAAGTACTTTCAGCGAGGAGGAAGGCATTAAGGTTAATAACCTTAGTGATTGACGTTACTCGCAGAAGAAGCACCGGCTAACTCCGTGCCAGCAGCCGCGGTAATACGGAGGGTGCAAGCGTTAATCGGAATTACTGGGCGTAAAGCGCACGCAGGCGGTTTGTTAAGTCAGATGTGAAATCCCCGGGCTCAACCTGGGAAC
+
GGGGGGGGGGGGGGGGGGGGGGGGGGGGGGGGGGGGGGGGGGGGGGGGGGGGGGGGGGGGGGGCFCGGGGGFGGGGGGGGGGGGGGGGGGGGGGGGGGGGGGGGGGGGGGGGGGGGGGGGGGGGGGGGGGGGGGEGGGFGFFFFFGGGGGGGGGGDCFFGFGF?FGGGGGGGGGGGGGGGDGCEGGGGGGEGGGG8EGGCCGEEGGEDFGFCCEGGGFGFGGGGGGFGGDFFFGBGGF=C3>56>GDEFFED>FFFFF9/9CAF<446:=><DFFFFBFF96:2<<:::BFF>4
@M05453:56:000000000-BLWTW:1:1101:8458:11668 1:N:0:15
ACTCCTACGGGAGGCAGCAGTAGGGAATCTTCAGCAATGGGGGCAACCCTGACCGAGCAACGCCGCGTGAGTGAAGAAGGTTTTCGGATCGTAAAACTCTGTTGTTAGAGAAGAACGTTAAGTAGAGTGGAAAGTTACTTAAGTGACGGTATCTAACCAGAAAGGGACGGCTAACTACGTGCCAGCAGCCGCGGTAATACGTAGGTCCCAAGCGTTGTCCGGATTTATTGGGCGTAAAGCGAGCGCAGGTGGTTTCTTAAGTCTGATGTAAAAGGCAGTGGCTCAACCATTGTG
+
GGGGGGGGGGGGGGGGGGGGGGGGGGGGGGGGGGGGGGGGGGGGGGGGGGGGGGGGGGGGGGGGGGGGGGGGGGGGGGGGFGGGGGGGGGGGGGGGGGGFGGGGGGGGGGGGGGGGGFGGGGGGGGGDGGGGGGGGGGGGGFGGGGGGGGGGGGGGGGGGGGGGGGGGGGGGGGGGGGGGGGGGGGGGGGGGGGEGGGGGGGGGGGGGGGGGGGGGGGGGGGG*ACFGGGFGFGFGGFFGFFFBEGFFFFFGFFFFAFFFFFFBA?<BFFFFDFFFFF?FFBFFFFFFFFAFF4
@M05453:56:000000000-BLWTW:1:1101:15698:11716 1:N:0:15
ACTCCTACGGGAGGCAGCAGTGGGGAATATTGCACAATGGGCGCAAGCCTGATGCAGCCATGCCGCGTGTATGAAGAAGGCCTTCGGGTTGTAAAGTACTTTCAGCGGGGAGGAAGGTGATAAAGCGAATACCTTTATCAATTGACGTTACCCGCAGAAGAAGCACCGGCTAACTCCGTGCCAGCAGCCGCGGTAATACGGAGGGTGCAAGCGTTAATCGGAATTACTGGGCGTAAAGCGCACGCAGGCGGTCTGTTAAGTCAGATGTGAAATCCCCGGGCTCAACCCGGGAAC
+
GGGGGGGGGGGGGGGGGGGGGGGGGGGGGGGGGGGGGGGGGGGGGGGGGGGGGGGGGGGGGGGFGGGCFGGGGGGGGGGGGGGGGGGGGGGGGGGFGGGGGGGGGGGGGGGGGGGGGGGGGGGGGFGGGGGGGGGF<CGGGGGGGGGGGGEF7FGGGGGGGGGGGGGGGGGGGGGGGGGGGGGGGGGGGGGEGGGGGGGGGGGGGGGGGGGGGGGGGGGGGGGGGGFD>FFGFGFGGFFGFEEBFCDBFFFC6@FFFFFFFGFFFFD<AFF>BFB@?FE>9(3<BF??99;>F0
@M05453:56:000000000-BLWTW:1:1101:21185:11726 1:N:0:15
ACTCCTACGGGAGGCAGCAGTAGGGAATCTTCCACAATGGACGAAAGTCTGATGGAGCAACGCCGCGTGAGTGAAGAAGGTTTTCGGATCGTAAAACTCTGTTGTTGGAGAAGAATGTATCTGATAGTAACTGATCAGGTAGTGACGGTATCCAACCAGAAAGCCACGGCTAACTACGTGCCAGCAGCCGCGGTAATACGTAGGTGGCAAGCGTTGTCCGGATTTATTGGGCGTAAAGCGAGCGCAGGCGGTTTCTTAAGTCTGATGTGAAAGCCTTCGGCTCAACCGAAGA
+
GGGGGGGGGGGGGGGGGGGGGGGGGGGGGGGGGGGGGGGGGGGGGFGFFGGGGGGGGGFGGGGEGGGCFCEFFGFGGGGGCFFGGGGGGGGGGGGGGGGFGGGGEFGGFGGFFGGGGGGGFCFGGGGGGGFGGGGGGGGEEFGGGGGGGGGGGGGGEGGGGGGGGGGGGGGGGGGGGGGFGGGGGGGGGGGGGGGGGGGGEGGEFGGFGFGGGGGGD>DDGGGC67FGGGFGDGFGGAFD3@EBEG>DEFF7;;AFFBBFFGBFDFFFFFFFFFFFFFFFF(3<?FFFF9B0
@M05453:56:000000000-BLWTW:1:1101:25464:11726 1:N:0:15
ACTCCTACGGGAGGCAGCAGTGGGGAATATTGCACAATGGGCGCAAGCCTGATGCAGCCATGCCGCGTGTATGAAGAAGGCCTTCGGGTTGTAAAGTACTTTCAGCGGGGAGGAAGGTGATGAACTTAATACGTTCATCAATTGACGTTACCCGCAGAAGAAGCACCGGCTAACTCCGTGCCAGCAGCCGCGGTAATACGGAGGGTGCAAGCGTTAATCGGAATTACTGGGCGTAAAGCGCACGCAGGCGGTTTGTTAAGTCAGATGTGAAATCCCCGGGCTCAACCTGGGAAC
+
GGGGGGGGGGGGGGGGGGGGGGGGGGGGGGGGGGGGGGGGGGGGGGGGGGGGGGGGGGGGGGGGGGGGGGGGGGGGGGGGGGGGGGGGGGGGGGGGGGGGGGGGGGGGGGGGGGGGGGFGGGGGGGGGGGGGGGGGGGGGGGGGGGGGGGGGGGGGGGGGGGGGGGGGGGGGGGGGGGGGGGGGGGGGGGGGGGGGGGGGDGGGGGGGGGGGGGGG3FGGGG**AFFGGGFGFGFGGFFGFFE>ECB5@DFGFFFFFFABFGFFFFAAAFA>AFFFFFFFFFFFFFF:???FB(
@M05453:56:000000000-BLWTW:1:1101:1876:11766 1:N:0:15
ACTCCTACGGGAGGCAGCAGTGGGGAATATTGCACAATGGGCGCAAGCCTGATGCAGCCATGCCGCGTGTATGAAGAAGGCCTTCGGGTTGTAAAGTACTTTCAGCGAGGAGGAAGGCGATGTGGTGAATAACCGCAGCGATTGACGTTACTCGCAGAAGAAGCACCGGCGAACTCCGTGCCAGCAGCCGCGGTAATACGGAGGGTGCAAGCGTTAATCGGAATTACTGGGCGTAAAGCGCACGCAGGCGGGTGGTTAAGTCAGATGTGAAATCCCCGGGCTCAAGCTGGGA
+
FGGFGFGFFGGGGGCFGFFGGGGGGFEGGGFGFEEEFFGGFGGFCEGDCFGGGEEEFCFCEFEGECF8@CGFG,CEEEFGCCFG9CFGE:FFFF<<,5CFFFCFGFGDFGDEGCFGG,F+@FFFC>+5C<DF9,@+6:8FF8=DCFF>+3@=FF*5@<8FFGFDC,,<CB**:C,,6;;EBC<EF888*=:=C::80<0/:CGGC*C569C>EC3ECCCFGGGG6:=FGGFF@G)>CA9D)579:CBD7.8)479:6?2@B74B<894<=9A4*4)47:D06834)3)5:?B
@M05453:56:000000000-BLWTW:1:1101:29430:11775 1:N:0:15
ACTCCTACGGGAGGCAGCAGTAGGGAATCTTCCACAATGGACGAAAGTCTGATGGAGCAACGCCGCGTGAGTGAAGAAGGTTTTCGGATCGTAAAACTCTGTTGTTGGAGAAGAATGTATCTGATAGTAACTGATCAGGTAGTGACGGTATCCAACCAGAAAGCCACGGCTAACTACGTGCCAGCAGCCGCGGTAATACGTAGGTGGCAAGCGTTGTCCGGATTTATTGGGCGTAAAGCGAGCGCTGGCGGTTTCTTAAGTCTGATGTGAAAGCCTTCGACTCAACCGAAGA
+
FGG<FFGGGGGGGGGGGDGGGGGGCFGGEFGFGFFDFGGGDGGG:@FEFGG9EE@FGFGGGGEGEGGGGGGGGGGGGGGGFE<FCFGGGGGGFGGEEGFEEGGGGGDFEGGGGGGGGGDFGBCFGGGGGGGGGGGFF<FGGFGGGGGEGCB,AEC,CFEGFG:,@EDFDEE+DEGDEEFGGDF?GGF,@:EGECC5CCFGECGE=FFF62CC=CGGG>CDD*CECFF7784*895C5)/)8:)43*7)53@>9:::9?46=C9?2/::46<A2?87AF>)-4(2(,3611,4
@M05453:56:000000000-BLWTW:1:1101:11711:11778 1:N:0:15
ACTCCTACGGGAGGCAGCAGTGGGGAATATTGCACAATGGGCGCAAGCCTGATGCAGCCATGCCGCGTGTATGAAGAAGGCCTTCGGGTTGTAAAGTACTTTCAGCGGGGAGGAAGGGGTTGTGGTTAATAGCCGCGGCCATTGACGTTACCCGCAGAAGAAGCACCGGCTAACTCCGTGCCAGCAGCCGCGGTAATACGGAGGGTGCAAGCGTTAATCGGAATTACTGGGCGTAAAGCGCACGCAGGCGGTCTGTCAAGTCGGATGTGAAATCCCCGGGCTCAACCCGGGAAC
+
GGGGGGGGGGGGGGGGGGGGGGGGGGGGGGGGGGGGGGGGGGGGGGGGGGGGGGGGGGGGGGGGGGGGGGGGGGGGGGGGGGGGGGGGGGGGGGGGGGGGGGGGGGGGGGGGGGGGGGGGGGGGGGGGGGGGGGGGGGGGGGGGGGGGGGGGGGGGGGGGGGGGGGGGGGGGGGGGGGGGGGGGGGGGGGGGGGGGGGGGGGGGGGGGGGGFEEDEGGGGGGGGGGFGFGFGFCBGGFFGFFFFFGFFFEFDFFFBFFAFFGBFB>>FFFAFFF:FBDEF90:??BFF>FF9>3
@M05453:56:000000000-BLWTW:1:1101:19240:11824 1:N:0:15
ACTCCTACGGGAGGCAGCAGTAGGGAATCTTCCACAATGGACGAAAGTCTGATGGAGCAACGCCGCGTGAGTGAAGAAGGTTTTCGGATCGTAAAACTCTGTTGTTGGAGAAGAACGTATTTGATAGTAACTGATCAGGTAGTGACGGTATCCAACCAGAAAGCCACGGCTAACTACGTGCCAGCAGCCGCGGTAATACGTAGGTGGCAAGCGTTGTCCGGATTTATTGGGCGTAAAGCGAGCGCAGGCGGTTTCTTAAGTCTGATGTGAAAGCCTTCGGCTCAACCGAAGA
+
GGGGGGGGGGGGGGGGGGGGGGGGGGGGGGGGGGGGGGGGGGGGGGGGGGGGGGGGGGGGGGGGGGGGGGGGGGGGGGGGFGGGGGGGGGGGEGGGGGGGGGGGGGGGGGGGGGGGGGGGGGGGGGGGGGGGGGGGGGGGGGGGGGGGGGGGGGGGGGGGGGGGGGGGGGGGGGGGGGGGGGGGGGGGGGGGGGGGGGGFFGGGGGGGGGGGGGGGGGGGGGG*=>CEGGAD@GFGFFFGFFFFBD@EFFF94><DFF<FFF262FBF>B2>FFFFA@FFF?FFFFFFBB(0
@M05453:56:000000000-BLWTW:1:1101:25253:11872 1:N:0:15
ACTCCTACGGGAGGCAGCAGTAGGGAATCTTCCACAATGGACGAAAGTCTGATGGAGCAACGCCGCGTGAGTGAAGAAGGTTTTCGGATCGTAAAACTCTGTTGTTGGAGAAGAATGTATCTGATAGTAACTGATCAGGTAGTGACGGTATCCAACCAGAAAGCCACGGCTAACTACGTGCCAGCAGCCGCGGTAATACGTAGGTGGCAAGCGTTGTCCGGATTTATTGGGCGTAAAGCGAGCGCAGGCGGTTTCTTAAGTCTGATGTGAAAGCCTTCGGCTCAACCGAAGA
+
GGGGGGGGGGGGGGGGGGGGGGGGGGGGGGGGGGGGGGGGGGGGGGGGGGGGGGGGGGGGGGGGGGGGGGGGGGGGGGGGFGGGGGGGGGGGGGGGGGGGGGGGGGGGGGGGGGGGGGGGGGGGGGGGGGGGGGGGGGGGGGGGGGGGGGGGGGGGGGGGGGGGGGGGGGGGGGGCGGGGGGGGGGGGGGGGGGGGGGGGGGGGGGGGCFGGGGGGGGGGGGGGGGFGGGFGFGFGGFFGFFFBFGFFFFFG0@FDAF9FFF2@9=>FFFB><@8FAFF>0(4?>F:>0(4:
@M05453:56:000000000-BLWTW:1:1101:18065:11905 1:N:0:15
ACTCCTACGGGAGGCAGCAGTGGGGAATATTGCACAATGGGCGCAAGCCTGATGCAGCCATGCCGCGTGTATGAAGAAGGCCTTCGGGTTGTAAAGTACTTTCAGCGAGGAGGAAGGCATTAAGGTTAATAACCTTGGTGATTGACGTTACTCGCAGAAGAAGCACCGGCTAACTCCGTGCCAGCAGCCGCGGTAATACGGAGGGTGCAAGCGTTAATCGGAATTACTGGGCGTAAAGCGCACGCAGGCGGTTTGTTAAGTCAGATGTGAAATCCCCGGGCTCAACCTGGGAAC
+
GGGGGGGGGGGGGGGGGGGGGGGGGGGGGGGGGGGGGGGGGGGGGGGGGGGGGGGGGGGGGGGGGGGGGGGGGGGGGGGGGGGGGGGGGGGGGGGGGGGGGGGGGGGDGGGGGGGGGGGGGGGGGGGGGGGGGGGGGGGGGGGGGGGFGGGGGGGGGGGGGGGFGGGGGGEGGGGGGGGGGGGGGGGGGGGEGGGGGGGGGGGGGGGGGGGGGEGCFGGGGGGFFGFGGGFGFGEGGFFDEFFFFGFFFFFC>:?F<7<FFGBBAFFFFFFFFFFFFFD@B9????FBB?::?-
@M05453:56:000000000-BLWTW:1:1101:22717:11912 1:N:0:15
ACTCCTACGGGAGGCAGCAGTAGGGAATCTTCGGCAATGGGGGGAACCCTGACCGAGCAACGCCGCGTGAGTGAAGAAGGTTTTCGGATCGTAAAGCTCTGTTGTTAATCAAGAACGTTGAGAAGAGTGGAAAGTTTCTCAAGTGACGGTAATTAACCAGAAAGGGACGGCTAACTACGTGCCAGCAGCCGCGGTAATACGTAGGTCCCGAGCGTTGTCCGGATTTATTGGGCGTAAAGCGAGCGCAGGCTGTTTTATAAGTCTGAAGTGAAAGGCTGTGGCTTAACCATAGT
+
GGGGGGGGGGGGGGGGGGGGGGGGGGGGGGGGGGGGGGGGGGGGGGGGGGGGGGGGGGGGGGGGGGGGGGGGGGGGGGGGGGGGGGGGGGGGGGGGGGGGGGGGGGGGGGGGGGGGGGGGGGGGGFGGGGGGGGGGGGGGGGGGGGGGGGGGGGGGGGGGGGGGGDFGGGGGGGGGGGGGGGGGGGGGGGEEGGGGGGGGG?EGGGCFCCE5=CCGDGFGGGGGGGFGGGFGFGFGGFFGFFFFFGFFFB:FFFFFAF<47:)8:F<2)9>B>??F?:.<?BFFFFFFFFDF>
@M05453:56:000000000-BLWTW:1:1101:6386:11923 1:N:0:15
ACTCCTACGGGAGGCAGCAGTGGGGAATATTGCACAATGGGCGCAAGCCTGATGCAGCCATGCCGCGTGTGTGAAGAAGGCCTTCGGGTTGTAAAGCACTTTCAGCGAGGAGGAAGGTGGTGAACTTAATACGTTCATCAATTGACGTTACTCGCAGAAGAAGCACCGGCTAACTCCGTGCCAGCAGCCGCGGTAATACGGAGGGTGCAAGCGTTAATCGGAATTACTGGGCGTAAAGCGCACGCAGGCGGTTTGTTAAGTCAGATGTGAAATCCCCGGGCTCAACCTGGGAAC
+
GGGGGGGGGGGGGGGGGGGGGGGGGGGGGGGGGGGGGGGGGGGGGGGGGGGGGGGGGGGGGGGGGGGGGGGGGGGGGGGGGGGGGGGGGGGGGGGGGGGGGGGGFGGGGGGGGGGGGGGGGGGGGGGGGFFFGGGGGGGGGGGGGGGGGGGGGGGGGGGGGGGGGGGGDGGDGGGGGGGGGGGGGGGGGGGGGGGGGGGGGGGGGGGGGGGGGGGGGGGGGGGGGGFGGGFGFGDDGFFGFF>>FGFFFEFGFDFFFFA?BFFFDFFA<FFFFFBFFBEFFFFFFFFF7<0:8(
@M05453:56:000000000-BLWTW:1:1101:27541:11939 1:N:0:15
ACTCCTACGGGAGGCAGCAGTAGGGAATCTTCCACAATGGACGAAAGTCTGATGGAGCAACGCCGCGTGAGTGAAGAAGGTTTTCGGATCGTAAAACTCTGTTGTTGGAGAAGAATGTATCTGATAGTAACTGATCAGGTAGTGATGGTATCCAACCAGAAAGCCACGGCTAACTACGTGCCAGCAGCCGCGGTAATACGTAGGTGGCAAGCGTTGTCCGGATTTATTGGGCGTAAAGCGAGCGCAGGCGGTTTCTTAAGTCTGATGTGAAAGCCTTCGGCTCAACCGAAGA
+
GGGGGGGGGGGGGGGGGGGGGGGGGGGGGGGGGGGGGGGGGGGGGGGFGGGGGGGGGGGGGGGGGGGGGGGGGGGGGGGGGGGGGGGGGGGGGGGGGGGGGGGGFGGGGGGGGGGGGGGGGGGGGGGGGGGGGGGGGGGGGGGGGGGGGGGGGGGGGGGGGGGGGGGGGGGGGGGGGGGGGGGGGGGGGGGGGGGGGGGGGFGGFGGGGGGGGGGGGGGGGGDG?FFFDFFGFGEGFFFGFFFFFGFFFFFC>FFFFFFFFFAFFFFFFFFFFFFFFFFFFFFFFFFF;9>?
@M05453:56:000000000-BLWTW:1:1101:19695:11969 1:N:0:15
ACTCCTACGGGAGGCAGCAGTAGGGAATCTTCGGCAATGGGGGGAACCCTGACCGAGCAACGCCGCGTGAGTGAAGAAGGTTTTCGGATCGTAAAGCTCTGTTGTTAATCAAGAACGTTGAGAAGAGTGGAAAGTTTCTCAAGTGACGGTAATTAACCAGAAAGGGACGGCTAACTACGTGCCAGCAGCCGCGGTAATACGTAGGTCCCGAGCGTTGTCCGGATTTATTGGGCGTAAAGCGAGCGCAGGCTGTTTTATAAGTCTGAAGTGAAAGGCTGTGGCTTAACCATAGT
+
GGGGGGGGGGGGGGGGGGGGGGGGGGGGGGGGGGGGGGGGGGGGGGGGGGGGGGGGGGGGGGGGGGGGGGGGGGGGGGGGGGGGGGGGGGGGGGGGGGGGGGGGGGGGGGGGGGGGGGGGGGGGGGGGGGGGGGFGFGGGFGGGGGGGGGGGGGCFGGGGGFGGGDFGGGGGGGGGGGGGGGGGGGGGGFGGGGEGGGGGGGGGGGGFFGGGGG>EGGGGGG<EGFFGFGFGFGFGGFFGFFFFFGFFFF>GF*:<AFDBFGFFFFF?BFF9>FBFFFFFFFFFFFFF??BFF
@M05453:56:000000000-BLWTW:1:1101:8629:12009 1:N:0:15
ACTCCTACGGGAGGCAGCAGTGGGGAATATTGCACAATGGGCGCAAGCCTGATGCAGCCATGCCGCGTGTATGAAGAAGGCCTTCGGGTTGTAAAGTACTTTCAGCGAGGAGGAAGGCATTAAGGTTAATAACCTTAGTGATTGACGTTACTCGCAGAAGAAGCACCGGCTAACTCCGTGCCAGCAGCCGCGGTAATACGGAGGGTGCAAGCGTTAATCGGAATTACTGGGCGTAAAGCGCACGCAGGCGGTTTGTTAAGTCAGATGTGAAATCCCCGGGCTCAACCTGGGAAC
+
GGGGGGGGGGGGGGGGGGGGGGGGGGGGGGGGGGGGGGGGGGGGGGGGGGGGGGGGGGGGGGGGGGGGGGGGGGGGGGGGGFGGGGGGGGDGGGGGGGGGGGGGGGGGGGGGGGGGGGGGGGGGGGGGGGGGGGGGGGGGGGGGGGGGGGDGGGGG>CFGGGGGGGGGGGGGGGGGGGGGGGGGGGGFFEGGGGGGGGGGGEEGGGGGGGGGGGGGGGGGGGGGGGFGGGFG>GEGGFFGFDBBFD@>5>EGFF?<BFBFFFBFFBBF<@B<A@?F2>5BF>:?FBFB?FFFB4
@M05453:56:000000000-BLWTW:1:1101:10889:12013 1:N:0:15
ACTCCTACGGGAGGCAGCAGTAGGGAATCTTCGGCAATGGGGGCAACCCTGACCGAGCAACGCCGCGTGAGTGAAGAAGGTTTTCGGATCGTAAAACTCTGTTGTTAGAGAAGAACGTTAAGTAGAGTGGAAAGTTACTTAAGTGACGGTATCTAACCAGAAAGGGACGGCTAACTACGTGCCAGCAGCCGCGGTAATACGTAGGTCCCAAGCGTTGTCCGGATTTATTGGGCGTAAAGCGAGCGCAGGTGGTTTCTTAAGTCTGATGTAAAAGGCAGGGGCTCAACCATTGGT
+
GGGGGGGGGGGGGGGGGGGGGGGGGGGGGGGGGGGGGGGGGGGGGGGGGGGGGGGECGGFGEGGGGGGGECFGGFGGEGGGGGGGGEFGCEEFGGGGGGC<FGFGG<EFEFFFFF=CFFG7<A5@?FFFFFF=FGFGGGEGBFF,,CFECCEECGGGGC:BFCFB>FGEGGGGGGEFGGBFGFCCFCCF5:CCECGGGF?C9CFCGGGCGCFCGD55CC7D<95CG=C7FF4)97DD?6:>>EFFD>>>7F3:F:AAFA47;47)1)456<>4=:)4>)71(((5,:7()4))-
@M05453:56:000000000-BLWTW:1:1101:21000:12037 1:N:0:15
ACTCCTACGGGAGGCAGCAGTAGGGAATCTTCGGCAATGGGGGGAACCCTGACCCAGCCATGCCGCGTGTGTGAAGAAGGCTTTCGGGTCGTAAAGTTCTGTTATCAATTAAGAACGCTTTGTGGTGAGGAAAGTTACTCAAGTGACGGAAAATAACCAGAAACGGAGGGCTAATTACGTGCCACCAGCCTCGGTAAAACGTAGGTCCAGAGCGTTATCCGAATTTATGGGGCGTAAACCGAGCGCAGCAGGTTTATTAATTCTGGGGTAAAAGGCAGTGGTCAAACCAGTAT
+
GGFGGGFFGECFCGEGEGGDG,CFDFFF,,E<9,@FEGGGG,@+:?=FCEFF8,,:BF+?,:4EFEEF@+:BFFFFFC=F,,FFGGG+F+F>:D*,,,8E,@,,<,,<@3@D>FD:F****83,*3*,,,7C7,37,,,3<632,7,***41+,7:,2>F<CC+411*2:C6C<+3++1;*;8++***/*2:;E*;*00+:0:CEGGF+<?*:*1**7C*9/C7CC4<*25*.)09C08*.5)(03>>:)8*36)558<*/*.*46(-(734)04>1>)0()))5)503()-)
@M05453:56:000000000-BLWTW:1:1101:13882:12050 1:N:0:15
ACTCCTACGGGAGGCAGCAGTGGGGAATATTGCACAATGGGCGCAAGCCTGATGCAGCCATGCCGCGTGTATGAAGAAGGCCTTCGGGTTGTAAAGTACTTTCAGCGAGGAGGAAGGCATTAAGGTTAATAACCTTAGTGATTGACGTTACTCGCAGAAGAAGCACCGGCTAACTCCGTGCCAGCAGCCGCGGTAATACGGAGGGTGCAAGCGTTAATCGGAATTACTGGGCGTAAAGCGCACGCAGGCGGTTTGTTAAGTCAGATGTGAAATCCCCGGGCTCAACCTGGGAAC
+
GGGGGGGGGGGGGGGGGGGGGGGGGGGGGGGGGGGGGGGGGGGGGGGGGGGGGGGGGGGGGGGGGGGGGGGGGGGGGGGGGGGGGGGGGGGGGGGGGGGGGGGGGGGGGGGGGGGGGGGGGGGGGGGGGGGGGGGGGGGGGGGGGGGGGGDFGGGGGGGGGGGGGGGGGGGGGGGGGGGGGGGGGGGGGGGGGGGGGGGGGGGGGGGGFGGGGGGGGGGGDDDGGGFGGGFGFGFGG>FGFFDFFGFBFFFCBBFFFB<FFGFFFFFFFFFFFFFFBFFFFFFFFFF>BFB?:(
@M05453:56:000000000-BLWTW:1:1101:16542:12050 1:N:0:15
ACTCCTACGGGAGGCAGCAGTAGGGAATCTTCCACAATGGACGAAAGTCTGATGGAGCAACGCCGCGTGAGTGAAGAAGGTTTTCGGATCGTAAAACTCTGTTGTTGGAGAAGAACGTATTTGATAGTAACTGATCAAGTAGTGACGGTATCCAACCAGAAAGCCACGGCTAACTACGTGCCAGCAGCCGCGGTAATACGTAGGTGGCAAGCGTTGTCCGGATTTATTGGGCGTAAAGCGAGCGCAGGCGGTTTCTTAAGTCTGATGTGAAAGCCTTCGGCTCAACCGAAGA
+
GGGGGGGGGGGGGGGGGGGGGGGGGGGGGGGGGGGGGGGGGGGGGGGGGGGGGGGGGGGGGGGGGGGGGGGGGGGGGGGGGGGGGGGGGGGGGGGGGGGGGGGGGGGGGGGGGGGGGGGGGGGGGGGGGGGGGGGGGGGGGGGGGGGGGGGGGGGGGGGGGGGGGGGGGGGGGGGGGGGGGGGGGGGGGGGGGGGGGGGGGGGGGGGGGGGGGGGGGGGGGGGGGGFGGGFGFGFGGFFGFFFFFDBFFFFDFBFFFFFFFGFFFFAFFFFFFFFFFFFFFFFFFFFFF>B?
@M05453:56:000000000-BLWTW:1:1101:21033:12052 1:N:0:15
ACTCCTACGGGAGGCAGCAGTGGGGAATATTGCACAATGGGCGCAAGCCTGATGCAGCCATGCCGCGTGTATGAAGAAGGCCTTCGGGTTGTAAAGTACTTTCAGCGAGGAGGAAGGCATTAAGGTTAATAACCTTGGTGATTGACGTTACTCGCAGAAGAAGCACCGGCTAACTCCGTGCCAGCAGCCGCGGTAATACGGAGGGTGCAAGCGTTAATCGGAATTACTGGGCGTAAAGCGCACGCAGGCGGTTTGTTAAGTCAGATGTGAAATCCCCGGGCTCAACCTGGGAAC
+
GGGGGGGGGGGGGGGGGGGGGGGGGGGGGGGGGGGGGGGGGGGGGGGGGGGGGGGGGGGGGGGGGGGGGGGGGGGGGGGGGGGGGGGGGGGGGGGGGGGGGGGGGGGGGGGGGGGGGGGGGGGGGGGGGGGGGGGGGGGGGGGGGGGGGGGGGGGGGGGGGGGGGGGGGGGGGGGGGGGGGGGGGGGGGGGGGGGGGGGGGGGGGGGGGGGGGGGGGGGGGGGGGGFGGGFGFGFGGFFG>BD>BGEFFDFGFFFFFFFFFF>F2*.6<=B<AFFFFFFEF;B?BF?F??FF?-
@M05453:56:000000000-BLWTW:1:1101:12632:12096 1:N:0:15
ACTCCTACGGGAGGCAGCAGTGGGGAATATTGCACAATGGGCGCAAGCCTGATGCAGCCATGCCGCGTGTATGAAGAAGGCCTTCGGGTTGTAAAGTACTTTCAGCGAGGAGGAAGGCATTAAGGTTAATAACCTTAGTGATTGACGTTACTCGCAGAAGAAGCACCGGCTAACTCCGTGCCAGCAGCCGCGGTAATACGGAGGGTGCAAGCGTTAATCGGAATTACTGGGCGTAAAGCGCACGCAGGCGGTTTGTTAAGTCAGATGTGAAATCCCCGGGCTCAACCTGGGAAC
+
GGGGGGGGGGGGGGGGGGGGGGGGGGGGGGGGGGGGGGGGGGGGGGGGGGGGGGGGGGGGGGGGGGGGGGGGGGGGGGGGGGGGGGGGGGGGGGGGGGGGGGGGGGGGGGGGGGGGGGGGGGGGGGGGGGGGGGGGGGGGGGGGGGGGGGGGGGGGGGGGGGGGGGGGGGGGGGGGGGGGGGGGGGGGGGGGGGGGGGGGGGGGGGGGGGGGGEGGFGGGGCGGGGFGGGFGFGFGGFFGFFFFFGFFFFF99DF?FFFFFGAFFFFFFFB<9F7FFBFFF;FFFFFFFFFF?3
@M05453:56:000000000-BLWTW:1:1101:14778:12097 1:N:0:15
ACTCCTACGGGAGGCAGCAGTAGGGAATCTTCCGCAATGGGCGAAAGCCTGACGGAGCAACGCCGCGTGAGTGATGAAGGGTTTCGGCTCGTAAAACTCTGTTATTAGGGAAGAACAAACGTGTAAGTAACTGTGCACGTCTTGACGGTACCTAATCAGAAAGCCACGGCTAACTACGTGCCAGCAGCCGCGGTAATACGTAGGTGGCAAGCGTTATCCGGAATTATTGGGCGTAAAGCGCGCGTAGGCGGTTTCTTAAGTCTGATGTGAAAGCCCACGGCTCAACCGTGGAGG
+
GGGGGGGGGGGGGGGGGGGGGGGGGGGGGGGGGGGGGGGGGGGGGGGGGGGGGGGGGGGGGGGGGGGGGGGGGGGGGGGGGGGGGGGGGGGGGGGGGGGGGGGGGGGGGGGGGGGGGGGGGGGGGGGGGGGGGGGGGGGGGGGGGGGGGGGGGGGGGGGGGGGGGGGGGGGGGGGFGGGGGGFGGGGGGGGGGGGGGGGGGGGGGGFGGGGGGGGGGGGGGDGCGGFFGGFGFGFGGFFGFFFFFGFFFFF57>BFFBFFFGFFFFFAAFFFFFFF?DFFFFFFF?BFFF9:BF
@M05453:56:000000000-BLWTW:1:1101:4903:12104 1:N:0:15
ACTCCTACGGGAGGCAGCAGTGGGGAATATTGCACAATGGGCGCAAGCCTGATGCAGCCATGCCGCGTGTATGAAGAAGGCCTTCGGGTTGTAAAGTACTTTCAGCGAGGAGGAAGGCATTAAGGTTAATAACCTTAGTGATTGACGTTACTCGCAGAAGAAGCACCGGCTAACTCCGTGCCAGCAGCCGCGGTAATACGGAGGGTGCAAGCGTTAATCGGAATTACTGGGCGTAAAGCGCACGCAGGAGGTTTGTTAAGTCAGATGTGAAATCCCCGGGCTCAACCTGGGAAC
+
GGGGGGGGGGGGGGGGGGGGGGGGGGGGGGGGGGGGGGGG@FG@FGEFGGFFGAGDGFGGA<FFGDGFCF@FEGGFGGFGGGGGFCGGGGEFGGGFFFFGGGG9BFGFGGEEGGGGD@GF?EFDGFFC9F?F<FECGGGCEFFFGGGGGGCGCFEFGEF:7DFGGGGEGG7CFFCC:8DEEGGGGGFGGCEGGGDCFBFGGDG=8EEG6:935/9CFFDCD3/:CC=EFG:>BGEDG4@DFF:())55)05/4/2,1*4=BGF=AF2<4/45A=?F0.>E>11)8<?>:F6??2
@M05453:56:000000000-BLWTW:1:1101:6934:12132 1:N:0:15
ACTCCTACGGGAGGCAGCAGTAGGGAATCTTCCACAATGGACGAAAGTCTGATGGAGCAACGCCGCGTGAGTGAAGAAGGTTTTCGGATCGTAAAACTCTGTTGTTGGAGAAGAATGTATCTGATAGTAACTGATCAGGTAGTGACGGTATCCAACCAGAAAGCCACGGCTAACTACGTGCCAGCAGCCGCGGTAATACGTAGGTGGCAAGCGTTGTCCGGATTTATTGGGCGTAAAGCGAGCGCAGGCGGTTTCTTAAGTCTGATGTGAAAGCCTTCGGCTCAACCGAAGA
+
GGGGGGGGGGGGGGGGGGGGGGGGGGGGGGGGGGGGGGGGGGGGGGGGGGGGGGGGGGGGGGGGGGGGGGGGGGGGGGGGGGGGGGGGGGGGGGGGGGGGGGGGGGGGGGFGGGGGGGGGGGGGGGGGGGGGFCFGGGGGGGGGGGGGGGGGGGGGGGGGGGFGGGGGGGGGGGGGGEGGGGGGGFGGGGGGGGGCGGGGFFFGGGGGGCFGGGGGGGGGGG3CCGFGGGFGFGFGGFFGFEFFEGFFFFFGF3AAD?FFFGFF<=<ADFFFFFFFFFFEF?F27?FFB02(
@M05453:56:000000000-BLWTW:1:1101:6110:12140 1:N:0:15
ACTCCTACGGGAGGCAGCAGTAGGGAATCTTCCACAATGGACGAAAGTCTGATGGAGCAACGCCGCGTGAGTGAAGAAGGTTTTCGGATCGTAAAACTCTGTTGTTGGAGAAGAACGTATTTGATAGTAACTGATCAGGTAGTGACGGTATCCAACCAGAAAGCCACGGCTAACTACGTGCCAGCAGCCGCGGTAATACGTAGGTGGCAAGCGTTGTCCGGATTTATTGGGCGTAAAGCGAGCGCAGGCGGTTTCTTAAGTCTGATGTGAAAGCCTTCGGCTCAACCGAAGA
+
GGGGGGGGGGGGGGGGGGGGGGGGGGGGGGGGGGGGGGGGGGGGGGGGGGGGGGGGFGGGGGGGGGGFGDFGGGGGGGGGGGGGGGGGGGGGGGGGGGGGGGGGGGGGGGGGGEFGGGGGGGGGGGGGGGGGGGGGGGGGGGGFFGGGGGGGGGGGGGGGGGGGGGGGGGGGGGGGGGGGGGGGGGFGGGGGGGGGGFGGGGGGGGGGGGGGDEDGGGGGGGG=EFFGGG47BG>3CDFGFFEFFGBFFFF13BFBFB9FFFAFBFBBAFFFFFFFFFFFFFFD?<FFF6>(
@M05453:56:000000000-BLWTW:1:1101:23541:12149 1:N:0:15
ACTCCTACGGGAGGCAGCAGTGGGGAATATTGCACAATGGGCGCAAGCCTGATGCAGCCATGCCGCGTGTATGAAGAAGGCCTTCGGGTTGTAAAGTACTTTCAGCGAGGAGGAAGGCGTTGTGGTTAATAACCGCAGCGATTGACGTTACTCGCAGAAGAAGCACCGGCTAACTCCGTGCCAGCAGCCGCGGTAATACGGAGGGTGCAAGCGTTAATCGGAATTACTGGGCGTAAAGCGCACGCAGGCGGTTTGTTAAGTCAGATGTGAAATCCCCGGGCTCAACCTGGGAAC
+
GGGGGGGGGGGGGGGGGGGGGGGGGGGGGGGGGGGGGGGGGGGGGGGGGGGGGGGGGGGGGGGGGGGGGGGGGGGGGGGGGGGGGGGGGGGGGGGGGGGGGGGGGGGGGGGGGGGGGGGGGGGGGGGGGGGGGGGGGGGGGGCFGGGGGGCCFGGGGGGGGGGGGGGGGGGGGGGGGGGGGGGGGGGGFGGGGGGGGGGGGGGGDGGGGGGGGGGGGGGGGGGGGGFCFGFGFGFGDAFGFFFFFGFFFFF>>EFFFFBFFC9F44<DABDFB??F?FF>;9?FFFBBBB:0:-
@M05453:56:000000000-BLWTW:1:1101:10189:12173 1:N:0:15
ACTCCTACGGGAGGCAGCAGTAGGGAATCTTCCACAATGGACGAAAGTCTGATGGAGCAACGCCGCGTGAGTGAAGAAGGTTTTCGGATCGTAAAACTCTGTTGTTGGAGAAGAACGTATTTGATAGTAACTGATCAGGTAGTGACGGTATCCAACCAGAAAGCCACGGCTAACTACGTGCCAGCAGCCGCGGTAATACGTAGGTGGCAAGCGTTGTCCGGATTTATTGGGCGTAAAGCGAGCGCAGGCGGTTTCTTAAGTCTGATGTGAAAGCCTTCGGCTCAACCGAAGA
+
GGGGGGGGGGGGGGGGGGGGGGGGGGGGGGGGGGGGGGGGGGGGGGGGGGGGGGGGGGGGGGGGGGGGGGGGGGGGGGGGGGGGGGGGGGGGGGGGGGGGGGGGGGGGFGGGGGGGGGGGGGGGGGGGGGGGGGGGGGGDFGGGFGGGGGGGGGGGGGGGGGGGGGGGGGEGGGGGGGGGGGGGGGGGGGGGGGDGGGGGGGGGGGGGFGGGGGGGCFGGGG359DFFFGFGFGFGGFFGFEFFDGFEBFFG9BF2<@<BFGFFF4<ABFFFFFFFFFF>>?6?<BF96446
@M05453:56:000000000-BLWTW:1:1101:14024:12179 1:N:0:15
ACTCCTACGGGAGGCAGCAGTGGGGAATATTGCACAATGGGCGCAAGCCTGATGCAGCCATGCCGCGTGTATGAAGAAGGCCTTCGGGTTGTAAAGTACTTTCAGCGGGGAGGAAGGGAGTAAAGTTAATACCTTTGCTCATTGACGTTACCCGCAGAAGAAGCACCGGCTAACTCCGTGCCAGCAGCCGCGGTAATACGGAGGGTGCAAGCGTTAATCGGAATTACTGGGCGTAAAGCGCACGCAGGCGGTCTGTTAAGTCAGATGTGAAATCCCCGGGCTCAACCTGGGAAC
+
GGGGGGGGEFGGEEGGGGGGGDGGGGGGDGGGGGGGGGGGFGGGEGGGGGGGGGGGGGGGGGGGGGGGGGGGGGGGGGGGGGGGGGGGGGGGGGFC<55EDEFF<<FEDC+@FGGGDCC=FGGCBFEGFFGGCF=>BF,CFG999<+@>BEGC@EECFE:F7<<:DBFEEGG,2BC8BCC@EF68C6FGGGGCEGGGG+A5/==C/*9C7<5=5<E5>7C*CDGG7/<FGFFFGED5<FC>))-01>:>@DC>>B<4@4*0:<?26<DAFFBFFFF1B>59((,57:0:?6:?(
@M05453:56:000000000-BLWTW:1:1101:10786:12185 1:N:0:15
ACTCCTACGGGAGGCAGCAGTGGGGAATATTGCACAATGGGCGCAAGCCTGATGCAGCCATGCCGCGTGTATGAAGAAGGCCTTCGGGTTGTAAAGTACTTTCAGCGGGGAGGAAGGCGATAAGGTTAATAACCTTGTCGATTGACGTTACCCGCAGAAGAAGCACCGGCTAACTCCGTGCCAGCAGCCGCGGTAATACGGAGGGTGCAAGCGTTAATCGGAATTACTGGGCGTAAAGCGCACGCAGGCGGTCTGTCAAGTCGGATGTGAAATCCCCGGGCTCAACCTGGGAAC
+
GGGGGGGGGGGGGGGGGGGGGGGGGGGGGGGGGGGGGGGGGGGGGGGGGGGGGGGGGGGGGGGGGGGGGEGGGGGGGGGGGGGGGGGGGGGGGGGGGGGGGGGGGGGGGGGGGGGGGGGGGGGGGGGGGGGGGGGGGGGGGGGFGGGGGGGGGGGGGGGGGGGGGGGGGGGGGGGGGGGGGGGGGGGGGGGGGGGCCFGGGGGEEGGGGGGGGGGGGCFGDGGGGGFGG:FFD<@GGFFDDEBBFGFFFDFC>FFFFFFFFD?FFFFFAFBADF?FB>EEBF<???FFFFBF?3
@M05453:56:000000000-BLWTW:1:1101:6317:12189 1:N:0:15
ACTCCTACGGGAGGCAGCAGTAGGGAATCTTCGGCAATGGGGGCAACCCTGACCGAGCAACGCCGCGTGAGTGAAGAAGGTTTTCGGATCGTAAAACTCTGTTGTTAGAGAAGAACGTTAAGTAGAGTGGAAAGTTACTTAAGTGACGGTATCTAACCAGAAAGGGACGGCTAACTACGTGCCAGCAGCCGCGGTAATACGTAGGTCCCAAGCGTTGTCCGGATTTATTGGGCGTAAAGCGAGCGCAGGTGGTTTCTTAAGTCTGATGTAAAAGGCAGTGGCTCAACCATTGTG
+
GGGGGGGGGGGGGGGGGGGGGGGGGGGGGGGGGGGGGGGGGGGGGGGGGGGGGGGGGGGGGGGGGGGGGGGGGGGGGGGGGGGGGGGGGGGGGGGFGGGGGGGGGGGGGGGGGGGGGGGGGGGGGFFFGGGGGGGGGGGGGGGGGGGGGGGGGGGGGGGGGGGGGGGGGGGGGGGGGGGGGGGGGGGGGGGGGDGGGGGGGGGGGGGGGGGGGGGEDGGGGGGDGGFGGGFGFGFGGFFGFBFFFGFFE>FGFFFF>@B@BFF7AFBFFFAA6F05?FFF?B:FFFFFFFDAF4
@M05453:56:000000000-BLWTW:1:1101:28583:12215 1:N:0:15
ACTCCTACGGGAGGCAGCAGTGGGGAATATTGCACAATGGGCGCAAGCCTGATGCAGCCATGCCGCGTGTATGAAGAAGGCCTTCGGGTTGTAAAGTACTTTCAGCGAGGAGGAAGGCATTAAGGTTAATAACCTTGGTGATTGACGTTACTCGCAGAAGAAGCACCGACTAACTCCGTGCCAGCAGCCGCGGTAATACGGAGGGTGCAAGCGTTAATCGGAATTACTGGGCGTAAAGCGCACGCAGGCGGTTTGTTAAGTCAGATGTGAAATCCCCGGGCTCAACCTGGGAAC
+
GGGGGGGGGGGGFGGGGGGGGGGGGGGGGGGGGFGGGGFGGGGGGGGGGGGGGGGGGGGGGGGGGGGGGGGGGGGGGFGGGGGDGGGGGGGGGGGGGGGGGGGGGGDGGGGGGGGGGFGGGFGGGGGGGGGGGGGGGGGGGGGGGGGGGGGGGGGGGGGGGFFGGGGGGGGGGGGGGGGGGGGGGGGGGGGGCGGGGGGGGDGGGGGGGGGGGGGGGGGGGGGFFCFGGCFGFGFGG2FDFFFBEDFFFFFGFFFF?FF=FF9FA*6AFFABFFBF:@)>>;FFFFFFFFFFF3
@M05453:56:000000000-BLWTW:1:1101:22808:12215 1:N:0:15
ACTCCTACGGGAGGCAGCAGTGGGGAATATTGCACAATGGGCGCAAGCCTGATGCAGCCATGCCGCGTGTATGAAGAAGGCCTTCGGGTTGTAAAGTACTTTCAGCGAGGAGGAAGGCATTAAGGTTAATAACCTTAGTGATTGACGTTACTCGCAGAAGAAGCACCGGCTAACTCCGTGCCAGCAGCCGCGGTAATACGGAGGGTGCAAGCGTTAATCGGAATTACTGGGCGTAAAGCGCACGCAGGCGGTTTGTTAAGTCAGATGTGAAATCCCCGGGCTCAACCTGGGAAC
+
GGGGGGGGGGGGGGGGGGGGGGGGGGGGGGGGGGGGGGGGGGGGGGGGGGGGGGGGGGGGGGGGGGGGGGGGGGGGGGGGGGGGGGGGGGGGGGGGGGGGGGGGGGGGGGGGGGGGGGGGGGGGGGGGGGGGGGGGGGGGGGGGGGGGGGGGGGGGGGGGGGGGGGGGGGGGGGGGGGGGGGGGGGGGGGGGGGGGGGGGGGGGGGGGGGGGGGGGGGGGGGGGGGFGGGFGFGFGGFFGFFFFFGFFFFFC>F0::B<FFGFFAB<AAFFFFFFFFFFFFBFFFFF??FF?F8
@M05453:56:000000000-BLWTW:1:1101:24216:12229 1:N:0:15
ACTCCTACGGGAGGCAGCAGTGGGGAATATTGCACAATGGGCGCAAGCCTGATGCAGCCATGCCGCGTGTATGAAGAAGGCCTTCGGGTTGTAAAGTACTTTCAGCGAGGAGGAAGGCATTAAGGTTAATAACCTTAGTGATTGACGTTACTCGCAGAAGAAGCACCGGCTAACTCCGTGCCAGCAGCCGCGGTAATACGGAGGGTGCAAGCGTTAATCGGAATTACTGGGCGTAAAGCGCACGCAGGCGGTTTGTTAAGTCAGATGTGAAATCCCCGGGCTCAACCTGGGAAC
+
GGGGGGGGGGGGGGGGGGGGGGGGGGGGGGGGGGGGGGGGGGGGGGGGGGGGGGGGGGGGGGGGGGGGGGGGGGGGGGGGGGGGGGGGGGGGGGGGGGGGGGGGGGGGGGGGGGGGGGGGGGGGGGGGGGGGGGGGGGFGGGGGGGGGGGGGGGGGGGGGGGGGGGGGGGGGGFFGGGGGGGGGGGGGGGGGGGGGGGGGGGGGGGGGGFGGGGGGDGGGDGGGGGFGGGFGFGFGGFFGFFFFFG@E@BF7>BFFFFBFFGFF<FBFFFF9<F?FFEEFFFBF82??:<?7:-
@M05453:56:000000000-BLWTW:1:1101:26353:12240 1:N:0:15
ACTCCTACGGGAGGCAGCAGTGGGGAATATTGCACAATGGGCGCAAGCCTGATGCAGCCATGCCGCGTGTGTGAAGAAGGCCTTCGGGTTGTAAAGCACTTTCAGCGAGGAGGAAGGTGGTGAACTTAATACGTTCATCAATTGACGTTACTCGCAGAAGAAGCACCGGCTAACTCCGTGCCAGCAGCCGCGGTAATACGGAGGGTGCAAGCGTTAATCGGAATTACTGGGCGTAAAGCGCACGCAGGCGGTTTGTTAAGTCAGATGTGAAATCCCCGGGCTCAACCTGGGAAC
+
GGGGGGGGGGGGGGGGGGGGGGGGGGGGGGGGGGGGGGGGGGGGGGGGGGGGGGGGGGGGGGGGGGGGGGGGGGGGGGGGGGGGGGGGGGGGGGGGGGGGGGGGGGGGGGGGGGGGGGGGGGGGGGGGGGGGGGGGGGGGGGGGGGGGGGGGGGGGGGGGGGFGGGGGGGGGGGGGGGGGGGGGGGGGGGGGGGGGGGGGGGGGDEGGGGGGGGDGGGGGDDGGGGFGGGFGFG>CGFFGFFFFFGFFFFFD0@BFFFFFFGFFFF<<BFFFFFFFFEEF>2?FBFFFFFFFF4
@M05453:56:000000000-BLWTW:1:1101:3129:12261 1:N:0:15
ACTCCTACGGGAGGCAGCAGTGGGGAATATTGCACAATGGGCGCAAGCCTGATGCAGCCATGCCGCGTGTATGAAGAAGGCTTTCGGGTTGTAAAGTACTTTCAGCGAGGAGGAAGGCGTTGTGGTTAATAACCGCAGCGATTGACGTTACTCGCAGAAGAAGCACCGGCTAACTCCGTGCCAGCAGCCGCGGTAATACGGAGGGTGCAAGCGTTAATCGGAATTACTGGGCGTAAAGCGCACGCAGGCGGTTTGTTAAGTCAGATGTGAAATCCCCGGGCTCAACCTGGGAAC
+
GGGGGGGGGGDGGGGGGGGGGGGGGGGGGGGGGGGGGGGGGGDGEGDGGGGGGGGGGGFFGGGFEEECFFFGGGGGGGGGG,CEEFGGGGGGGGGGGFGGGFGGGGGGGCC7:FFGGGGCCEF@FFFFCFGFGAGGGGG:=FDD>BEFFF7DFGCC7@FGFFCFCFGG>BE@EFFGGGGGEGDBFFFGFEGE5=E*@EC:*375EEG*7:CFGDCGG7FC<DCFEFFGCCFGFGFD7AFGBB5()973@EFGFFBFF6A4FC28AFBFB?9<<@(90))79><7)(.4,(88:-
@M05453:56:000000000-BLWTW:1:1101:4169:12285 1:N:0:15
ACTCCTACGGGAGGCAGCAGTGGGGAATATTGCACAATGGGCGCAAGCCTGATGCAGCCATGCCGCGTGTATGAAGAAGGCCTTCGGGTTGTAAAGTACTTTCAGCGAGGAGGAAGGCATTAAGGTTAATAACCTTAGTGATTGACGTTACTCGCAGAAGAAGCACCGGCTAACTCCGTGCCAGCAGCCGCGGTAATACGGAGGGTGCAAGCGTTAATCGGAATTACTGGGCGTAAAGCGCACGCAGGCGGTTTGTTAAGTCAGATGTGAAATCCCCGGGCTCAACCTGGTAAC
+
GGDAFG@FEGGGDEGGGGGGGGGGECEE9CEF,FF<AE<<FGFCCGGGCCFFGFFGFGGGFGGFGGEBFEGGGGFGGGGGGFE=EEDGGCFGFEEFGGGGGGGGGGECCGEFGEGGGGGGF?FFGGGGDGGGGDCF9AFFGGGFGGEGGGGG,FGFFEEGCGGFGFGCEGG@CFFC?B6>E5EGGGGGGGGDGGGGGGGGEDECGGGGGGGGGGC5CCFGGG3CGGFGGGFC@D@DCAFD>@>;)1>3).79;FFB7?4BFC2@>8BF<?4497()(>DB96(<>B:??F(-:.
@M05453:56:000000000-BLWTW:1:1101:21399:12303 1:N:0:15
ACTCCTACGGGAGGCAGCAGTGGGGAATATTGCACAATGGGCGCAAGCCTGATGCAGCCATGCCGCGTGTATGAAGAAGGCCTTCGGGTTGTAAAGTACTTTCAGCGAGGAGGAAGGCATTAAGGTTAATAACCTTAGTGATTGACGTTACTCGCAGAAGAAGCACCGGCTAACTCCGTGCCAGCAGCCGCGGTAATACGGAGGGTGCAAGCGTTAATCGGAATTACTGGGCGTAAAGCGCACGCAGGCGGTTTGTTAAGTCAGATGTGAAATCCCCGGGCTCAACCTGGGAAC
+
GGGGGGGGGGGGGGGGGGGGGGGGGGGGGGGGGGGGGGGGGGGGGGGGGGGGGGGGGGGGGGGGGGGGGGGGGGGGGGGGGGGGGGGGGGGGGGGGGGGGGGGGGGGGGGGGGGGGGGGGGGGGGGGGGGGGGGGGGGFFFGGGGGGGGGGGGGGGGGGGGGGGGGGGGGGGGGGGGGGGGGGGGGGGFGGGGGGGGFFGGEGGGGGGGGGGGGGGGGGGGGGGGGFGGGFFEGFGGFFD>EBBFGFFFFF965<FFFFFFGFFA/<A<?>94?B@BFFE;;BDFFFFBFFF2-
@M05453:56:000000000-BLWTW:1:1101:22971:12314 1:N:0:15
ACTCCTACGGGAGGCAGCAGTGGGGAATATTGCACAATGGGCGCAAGCCTGATGCAGCCATGCCGCGTGTATGAAGAAGGCCTTCGGGTTGTAAAGTACTTTCAGCGGGGAGGAAGGTGATGAACTTAATACGTTCATCAATTGACGTTACCCGCAGAAGAAGCACCGGCTAACTCCGTGCCAGCAGCCGCGGTAATACGGAGGGTGCAAGCGTTAATCGGAATTACTGGGCGTAAAGCGCACGCAGGCGGTCTGTTAAGTCAGATGTGAAATCCCCGGGCTCAACCCGGGAAC
+
GGGGGGGGGGGGGGGGGGGGGGGGGGGGGGGGGGGGGGGGGGDGGGGGGGGGGGGGGGGGGGGGGGGGGGGGFFGFGGGGGGGGGGGGGGGGGGGGGGGGGGGGGGGGGGGGGGGGGGGGGGGGGGGGGGGGGGGGGGGDFGGGGGGGGGGGGGGGGGGGGGGGGGGGGGGGGGGGGGGGGGGGGGGGGGGGGGGGGGGGGCEEGGGGGGFGGGGGGGGGGGCFGGFGGGFGFGFDGFF<BFFFFGFFFFFGFFBDAFFFFGFFFBAA<?>D>=?@BFDEFFF?FFFFFFFFF:
@M05453:56:000000000-BLWTW:1:1101:26749:12325 1:N:0:15
ACTCCTACGGGAGGCAGCAGTGGGGAATATTGCACAATGGGCGCAAGCCTGATGCAGCCATGCCGCGTGTATGAAGAAGGCCTTCGGGTTGTAAAGTACTTTCAGCGGGGAGGAAGGTGATGAACTTAATACGTTCATCAATTGACGTTACCCGCAGAAGAAGCACCGGCTAACTCCGTGCCAGCAGCCGCGGTAATACGGAGGGTGCAAGCGTTAATCGGAATTACTGGGCGTAAAGCGCACGCAGGCGGTTTGTTAAGTCAGATGTGAAATCCCCGGGCTCAACCTGGGAAC
+
GGGGGGGGGGGGGGGGGGGGGGGGGGGGGGGGGGGGGGGGGGGGGGGGGGGGGGGGGGGGGGGGGGGGGGGGGGGGGGGGGGGGGGGGGGGGGGGGGGGGGGGGGGGGGGGGGGGGGGGGGGGGGGGGGGGGGGGGGGGGGGGGGGGGGGGCFGGGEGGGGGGGGGGGGGGGGGGGGGGGGGGGGGGGGGGGGGGDGGGGGGGGGGGGGGFDCGGDCCCFGGGGGFFGGGFGFGFGFBFGFF>>FGFEEFFG>FF:??AFFGFFFFFAB?A<DF?F1:EEF0:DFF?FFF<??(
@M05453:56:000000000-BLWTW:1:1101:18043:12328 1:N:0:15
ACTCCTACGGGAGGCAGCAGTGGGGAATATTGCACAATGGGCGCAAGCCTGATGCAGCCATGCCGCGTGTATGAAGAAGGCCTTCGGGTTGTAAAGTACTTTCAGCGAGGAGGAAGGCATTAAGGTTAATAACCTTAGTGATTGACGTTACTCGCAGAAGAAGCACCGGCTAACTCCGTGCCAGCAGCCGCGGTAATACGGAGGGTGCAAGCGTTAATCGGAATTACTGGGCGTAAAGCGCACGCAGGCGGTTTGTTAAGTCAGATGTGAAATCCCCGGGCTCAACCTGGGAAC
+
GGGGGGGGGGGGGGGGGGGGGGGGGGGGGGGGGGGGGGGGGGGGGGGGGGGGGGGGGGGGGGGGGGGGGGGGGGGGGGGGGGGGGGGGGGGGGGGGGGGGGGGGGGGGGGGGGGGGGGGGGGGGGGGGGGGGGGGGGGGGGGGGGGGGGGGGGGGGGGGGGGGGGGGGGGGGGGGGGGGGGGGGGGGGGGGGGGGGGGGGGEGGGGGGGGGGGGGGGGGGGGDGGGFGGGFGFGFGGFFGFFFFEDFFFFFDF>:FFFFFFD<FFFFFFFFBFFFFFBB>B>FFFFFFFFFFF3
@M05453:56:000000000-BLWTW:1:1101:22157:12334 1:N:0:15
ACTCCTACGGGAGGCAGCAGTGGGGAATATTGGACAATGGGCGAAAGCCTGATCCAGCCATGCCGCGTGTGTGAAGAAGGTCTTCGGATTGTAAAGCACTTTAAGTTGGGAGGAAGGGCAGTAAGTTAATACCTTGCTGTTTTGACGTTACCAACAGAATAAGCACCGGCTAACTTCGTGCCAGCAGCCGCGGTAATACGAAGGGTGCAAGCGTTAATCGGAATTACTGGGCGTAAAGCGCGCGTAGGTGGTTCAGCAAGTTGGATGTGAAATCCCCGGGCTCAACCTGGGAAC
+
GGGGGGGGGGGGGGGGGGGGGGGGGGGGGGGGGGGGGGGGGGGGGGGGGGGGGGGGGGGGGGGGGGGGGGGGGGGGGGGGGGGGGGGGGGGGGGGGGGGGGGGGGGGGGGGGGGGGGGGGGGGGGGGGGGGGGGGGGGGGGGFGGGGGGGGGGGGGGGGGGGGGGGGGGGGGGGGGGGGGGGGGGGGGFGGGGGGCGGGGGFEGEGGGGGGGGGGGGGGGGGGGGGFGG4>FE<>GGAFGEFFFEDFFFFFGFFFFFFFFFGFFFFFFFFAD9F?F:EFFF042<?BFFFB00-
@M05453:56:000000000-BLWTW:1:1101:5594:12339 1:N:0:15
ACTCCTACGGGAGGCAGCAGTAGGGAATCTTCGGCAATGGGGGCAACCCTGACCGAGCAACGCCGCGTGAGTGAAGAAGGTTTTCGGATCGTAAAACTCTGTTGTTAGAGAAGAACGTTAAGTAGAGTGGAAAGTTACTTAAGTGACGGTATCTAACCAGAAAGGGACGGCTAACTACGTGCCAGCAGCCGCGGTAATACGTAGGTCCCAAGCGTTGTCCGGATTTATTGGGCGTAAAGCGAGCGCAGGTGGTTTCTTAAGTCTGATGTAAAAGGCAGTGGCTCAACCATTGTG
+
GGGGGGGGGFGGGGGGGGGGGGGGGGGGGGGGGGGGGGGGGEGGGGFGGGGGGGGGGGGGGGGGGGDFGGGGGGGGGGGGFGGGGGDGGGGGGGGGGGGGGGGGGFFGGGGGGGFFGFFGGGGGGF9FFDDFFGGGGGGGGGGGGGGGGGGGGGGFFFGFFGGGGGGGGGGGGGGGFFGGGDGGFFGCGGGGGGEGGGGE55?GGCFGGGFGGGGGGGGGGDGDEGFFGGF4@GBCG:?F33>1BD@B@FFFBFBF</47@D4*:B)5:=4<>??FFEFFBFFFF??,48A2<4
@M05453:56:000000000-BLWTW:1:1101:5184:12342 1:N:0:15
ACTCCTACGGGAGGCAGCAGTGGGGAATATTGCACAATGGGCGCAAGCCTGATGCAGCCATGCCGCGTGTATGAAGAAGGCCTTCGGGTTGTAAAGTACTTTCAGCGGGGAGGAAGGTGAGTGGTTTAATACGCCATTCAATTGACGTTACCCGCAGAAGAAGCACCGGCTAACTCCGTGCCAGCAGCCGCGGTAATACGGAGGGTGCAAGCGTTAATCGGAATTACTGGGCGTAAAGCGCACGCAGGCGGTCTGTTAAGTCAGATGTGAAATCCCCGGGCTCAACCCGGGAAC
+
GGGGGGGGGGGGGGGGGGGGGGGGGGGGGGGGGGGGGGGGGGGGGGGGGGGGGGGGGGGGGGGGGGGGGGGGGGGGGGGGGGGGGGGGGGGGGGGGGGGGGGGGGGGGGGCFGGGGGFGFGGGGGGGGGGGGGGGGGGGGGGGGGGGGGGGGGGGGGGGGGGGGGGGGGGGGGGGGGGGGGGGGGGGGGGGGGGGGGGGGGEGGGGGGGGGGGGGGGGGGGGGGGGFGGGFGFDED:>BGFFFFFGEDEBBD>FFFFFDFFGBFFFFFDFBD>FFFF@@E97<?FFFFFFF>64
@M05453:56:000000000-BLWTW:1:1101:15463:12377 1:N:0:15
ACTCCTACGGGAGGCAGCAGTGGGGAATATTGCACAATGGGCGCAAGCCTGATGCAGCCATGCCGCGTGTATGAAGAAGGCCTTCGGGTTGTAAAGTACTTTCAGCGGGGAGGAAGGTGAGTGGTTTAATACGCCATTCAATTGACGTTACCCGCAGAAGAAGCACCGGCTAACTCCGTGCCAGCAGCCGCGGTAATACGGAGGGTGCAAGCGTTAATCGGAATTACTGGGCGTAAAGCGCACGCAGGCGGTCTGTTAAGTCAGATGTGAAATCCCCGGGCTCAACCCGGGAAC
+
FGGGGGGGGEGGGGDGEGFFE@EECGGFFGGGGGFGGGGFCFGDFGEDEEFEGGGCEGGGGGGGGEGGGGGFEGEEEEEGDDDFGFGGE:FFFDEEGGFGFFCEEFGGGGCBFGGGGADDFCFGD<<FFGGFFGFEGFGGFFFGGGGCFGGGGGGGDFGGGFGGGGGGGGC8CCGG?GGGGG?FFGGCCCGGGGCEFCF7:CCGGC=CGGGGE:DEFGDFDG5CED?FD6@FFDB<>A?DDF5>5CBB:DFD1<?9:@-9=CA?<?<6<F9<AF4?<FEF9B<??7309>>1>1
@M05453:56:000000000-BLWTW:1:1101:5056:12386 1:N:0:15
ACTCCTACGGGAGGCAGCAGTGGGGAATATTGCACAATGGGCGCAAGCCTGATGCAGCCATGCCGCGTGTATGAAGAAGGCCTTCGGGTTGTAAAGTACTTTCAGCGAGGAGGAAGGCGTTGTGGTTAATAACCGCAGCGATTGACGTTACTCGCAGAAGAAGCACCGGCTAACTCCGTGCCAGCAGCCGCGGTAATACGGAGGGTGCAAGCGTTAATCGGAATTACTGGGCGTAAAGCGCACGCAGGCGGTTTGTTAAGTCAGATGTGAAATCCCCGGGCTCAACCTGGGAAC
+
GGGGGGGGGGGGGGGGGGGGGGGGGGGGGGGGGGGGGGGGGGGGGGGGGGGGGGGGGGGGGGGGGGGGGGGGGGGGGGGGGGGGGGGGGGGGGGGGGGGGGGGGGGGDGGGGGGGGGGGGGGGGGGGGGGGGGGGGGGGGGGGGGGGGGGGGGGGGGGGGGGGGGGGGGGGGGGGGGGGFGGGGGGGGGGGGGGGGGGGGGGGGGGGGGGGGEGGGGGGGGGGGGGFGGGFGFGFGFAFGEFF>BGFFFDFD;::B?FFFFGFF>FFF<?A4>@:??@FEF9B?FFF?B6?B?3
@M05453:56:000000000-BLWTW:1:1101:11213:12423 1:N:0:15
ACTCCTACGGGAGGCAGCAGTAGGGAATCTTCGGCAATGGGGGCAACCCTGACCGAGCAACGCCGCGTGAGTGAAGAAGGTTTTCGGATCGTAAAACTCTGTTGTTAGAGAAGAACGTTAAGTAGAGTGGAAAATTACTTAAGTGACGGTATCTAACCAGAAAGGGACGGCTAACTACGTGCCAGCAGCCGCGGTAATACGTAGGTCCCAAGCGTTGTCCGGATTTATTGGGCGTAAAGCGAGCGCAGGTGGTTTCTTAAGTCTGATGTAAAAGGCAGTGGCTCAACCATTGTG
+
GGGGGGGGGGGGGGGGGGGGGGGGGGGGGGGGGGGGGGGGGGGGGGGGGGGGGGGGGGGGGGGGGGGGGGGGGGGGGGGGFGGGGGGGGGGGGGGGGGGGGGGGGGGGGGGGGGGGGGGGGGGGGGGGGGGGGGGGGGGFGFGGGGGGGGGGGGGGGGGGGGGGGGGGGGGGGGGGGGGGGGGGGGGGGGGDGGGGGGGGGFFGGGGGGGGGGGGGGGGGGGGE5DFGGGFGFGFGGFFGFFEFFGFFFF?GFFF>AFF@FGF?BF<AFFFFFFB>75?F?6?DBF<B?FFFF)
@M05453:56:000000000-BLWTW:1:1101:15843:12448 1:N:0:15
ACTCCTACGGGAGGCAGCAGTGGGGAATATTGCACAATGGGCGCAAGCCTGATGCAGCCATGCCGCGTGTGTGAAGAAGGCCTTCGGGTTGTAAAGCACTTTCAGCGAGGAGGAAGGTGGTGAACTTAATACGTTCATCAATTGACGTTACTCGCAGAAGAAGCACCGGCTAACTCCGTGCCAGCAGCCGCGGTAATACGGAGGGTGCAAGCGTTAATCGGAATTACTGGGCGTAAAGCGCACGCAGGCGGTTTGTTAAGTCAGATGTGAAATCCCCGGGCTCAACCTGGGAAC
+
GGGGGGGGGGGGGGGGGGGGGGGGGGGGGGGGGGGGGGGGGGGGGGGGGGGGGGGGGGGGGGGGGGGGGGGGGGGGGGGGGGGGGGGGGGGGGGGGGGGGGGGGGGGGGGGGGGGGGGGGGGGGGGGGGGGGGGGGGGGGGGGGGGGGGGGGGGGGGGGGGGGGGGGGGGGGGGGGGGGGGGGGGGGGGGGGGGGGGGGGGGGGGGGGGGGGEECEGFGGGDGGDGFGFGFGFGFGGFFDBEFFBGFFFFEGBFF::=<FFGFF<6ADAFFFFFF@?EEE9>???BFB?BBF:(
@M05453:56:000000000-BLWTW:1:1101:10387:12461 1:N:0:15
ACCCCTACGGGAGGCAGCAGTGGGGAATATTGCACAATGGGCGCAAGCCTGATGCAGCCATGCCGCGTGTATGAAGAAGGCCTTCGGGTTGTAAAGTACTTTCAGCGGGGAGGAAGGTGATGAACTTAATACGTTCATCAATTGACGTTACCCGCAGAAGAAGCACCGGCTAACTCCGTGCCAGCAGCCGCGGTAATACGGAGGGTGCAAGCGTTAATCGGAATTACTGGGCGTAAAGCGCACGCAGGCGGTCTGTTAAGTCAGATGTGAAATCCCCGGGCTCAACCCGGGAAC
+
GGGGGGGGGGGGGGGGGGGGGGGGGGGGGGGGGGGGGGGGGGGGGGGGGGGGGGGGGGGGGGGGGGGGGGGGGGGGGGGGGGGGGGGGGGGGGGGGGGGGGGGGGGGGGGGGGGGGGGGGGGGGGGGGGGGGGGGGGGGGGGGFGGGGGGGGGGGGGGGGGGGGGGGGGGGGGGGGGGGGGGGGGGGGGGGGGGGGGGGGGGGGGGGGGGGGGGGGGGGGGGGGGGFGGGFGFGFGGFFGFFFFFGFEFFFCB:?<AFFFFGBFA4>FFFAAFFFFFBFD>9F?FFFFF>FB0,
@M05453:56:000000000-BLWTW:1:1101:24362:12463 1:N:0:15
ACTCCTACGGGAGGCAGCAGTGGGGAATATTGCACAATGGGCGCAAGCCTGATGCAGCCATGCCGCGTGTATGAAGAAGGCCTTCGGGTTGTAAAGTACTTTCAGCGAGGAGGAAGGCGTTGTGGTTAATAACCGCAGCGATTGACGTTACTCGCAGAAGAAGCACCGGCTAACTCCGTGCCAGCAGCCGCGGTAATACGGAGGGTGCAAGCGTTAATCGGAATTACTGGGCGTAAAGCGCACGCAGGCGGTTTGTTAAGTCAGATGTGAAATCCCCGGGCTCAACCTGGGAAC
+
GGGGGGGGGGGGGGGGGGGGGGGGGGGGGGGGGGGGGGGGGGGGGGGGGGGGGGGGGGGGGGGGGGGGGGGGGGGGGGGGGGGGGGGGGGGGGGGGGGGGGGGGGGGGGGGGGGGGGGGGGGGGGGGGGGGGGGGGGGGGGGGGGGGGGFFGGGGGGGGGGGDGGGGGGGGGGGGGGGGGGGGGGGGGGGGGGGGGGGGGGGGGCGGGGGGGGGGDGGGGGGGG?FFFGGFGFGFDC<FGFEFFFGFFFFDCBDB:?F2FFGFFFFFFFFFBFFFFFE3>>9?DBFFBFF?F7-
@M05453:56:000000000-BLWTW:1:1101:10347:12532 1:N:0:15
ACTCCTACGGGAGGCAGCAGTGGGGAATATTGCACAATGGGCGCAAGCCTGATGCAGCCATGCCGCGTGTATGAAGAAGGCCTTCGGGTTGTAAAGTACTTTCAGCGAGGAGGAAGGCATTAAGGTTAATAACCTTGGTGATTGACGTTACTCGCAGAAGAAGCACCGGCTAACTCCGTGCCAGCAGCCGCGGTAATACGGAGGGTGCAAGCGTTAATCGGAATTACTGGGCGTAAAGCGCACGCAGGCGGTTTGTTAAGTCACATGTGAAATCCCCGGGCTCAACCTGGGAAC
+
F<FG@FGGGC7@@BFG@FGFF<<FGGG@<FF<FD<FAF9ECEF>C@:F@EGFGGGG9<<E<FG@FGGEC8=<FAFFDCGD84FGGF,==FB?FFCFGGCBDFGCFA@FEDCC:C<FE8FFFF9E,EEFGFGG<FFFGGGGF9AAFGGGGFDDDCEEGFCFFGCFGGCG7:EE7DECFGGGGFGCGGDFFDGEEG5899+:*=/**=5CCFCFEGD5CFFDDD<5<CFG76:C5C3>*587>>@>FDD3@:>C65:??FA4@C>*6*4:AFA<417)47)81((82(1.261<:,
@M05453:56:000000000-BLWTW:1:1101:8528:12535 1:N:0:15
ACTCCTACGGGAGGCAGCAGTGGGGAATATTGCACAATGGGCGCAAGCCTGATGCAGCCATGCCGCGTGTATGAAGAAGGCCTTCGGGTTGTAAAGTACTTTCAGCGGGGAGGAAGGGGTTGTGGTTAATAACCGCGGCCATTGACGTTACCCGCAGAAGAAGCACCGGCTAACTCCGTGCCAGCAGCCGCGGTAATACGGAGGGTGCAAGCGTTAATCGGAATTACTGGGCGTAAAGCGCACGCAGGCGGTTTGTTAAGTCAGATGTGAAATCCCCGGGCTCAACCTGGGAAC
+
GGGGGGGGGGGGGGGGGGGGGGGGGGGGGGGGGGGGGGGGGGGGGGGGGGGGGGGGGGGGGGGGGGGGGGGGGGGGGGGGGGGGGGGGGGGGGGGGGGGGGGGGGGGGGGGGGGGGGGDBFFGGGGGGGGGGGGGDGGGGGGGGGGGGGGFGGGGGGGGGGGGGGGGGGGGGGGGGGGGGGGGGGGGFGGGGGGGGGGGGG=CE>CGGGGGGGGGGGGFFGGGGGGFGGGFFDGEGGFFGFFF>FGFD>DFGFEFFFBAFFF<FFFBAFFD24*5FBEB>>F027?BFBBB??4
@M05453:56:000000000-BLWTW:1:1101:24180:12546 1:N:0:15
ACTCCTACGGGAGGCAGCAGTAGGGAATCTTCCACAATGGACGAAAGTCTGATGGAGCAACGCCGCGTGAGTGAAGAAGGTTTTCGGATCGTAAAACTCTGTTGTTGGAGAAGAATGTATCTGATAGTAACTGATCAGGTAGTGACGGTATCCAACCAGAAAGCCACGGCTAACTACGTGCCAGCAGCCGCGGTAATACGTAGGTGGCAAGCGTTGTCCGGATTTATTGGGCGTAAAGCGAGCGCAGGCGGTTTCTTAAGTCTGATGTGAAAGCCTTCGGCTCAACCGAAGA
+
GGGGGGGGGGGGGGGGGGGGGGGGGGGGGGGGGGGGGGGGGGGGGGGGGGGGGGGGGGGGGGGGGGGGGGGGGGGGGGGGGGGGGGGGGGGGGGGGGGGGGGGGGGGFFGGGGGGGGGGGGGGGGGGGGGGGGGGGGGGGGGGGGGGGGGGGGGGGDEGGGGGGGGGGGGGDGGGGGGGGGFGFGGGGGGGGGGCEGFGGGGGGGGGGGGGFGEGGGGGGGGGEFGFGFGFG5>BGGBFGF>BBBGFDFBFGF@ABAFFFFGFFBFA<2?ABDFFFFFFFF6123:?FF;9?
@M05453:56:000000000-BLWTW:1:1101:16673:12564 1:N:0:15
ACTCCTACGGGAGGCAGCAGTGGGGAATATTGCACAATGGGCGCAAGCCTGATGCAGCCATGCCGCGTGTATGAAGAAGGCCTTCGGGTTGTAAAGTACTTTCAGCGGGGAGGAAGGTGATAAAGCGAATACCTTTATCAATTGACGTTACCCGCAGAAGAAGCACCGGCTAACTCCGTGCCAGCAGCCGCGGTAATACGGAGGGTGCAAGCGTTAATCGGAATTACTGGGCGTAAAGCGCACGCAGGCGGTCTGTTAAGTCAGATGTGAAATCCCCGGGCTCAACCCGGGAAC
+
GGGGGGGGGGGGGGGGGGGGGGGGGGGGGGGGGGGGGGGGGGGGGGGGGGGGGGGGGGGGGGGGGGGGGGGGGGGGGGGGGGGGGGGGGGGGGGGGGGGGGGGGGGGGGGGGGGGGGGGGGGGGGGGGGGGGGGGGGGGGGGGGGGGGGGGGGGGGDEGGGGGGGGGGGGGGGGGGGGGGGGGGGGGGGGGGGGGGGGGGGGGGGGGGGGGGGGGGGGGGGGGGGGFGGGFGFGFGGFFGFFFFFGFFFFFC>EFBFFFFFGFFFFDFFFFFFF?FFDFFFFBFFFFFFFFF>4
@M05453:56:000000000-BLWTW:1:1101:4397:12594 1:N:0:15
ACTCCTACGGGAGGCAGCAGTGGGGAATATTGCACAATGGGCGCAAGCCTGATGCAGCCATGCCGCGTGTATGAAGAAGGCCTTCGGGTTGTAAAGTACTTTCAGCGAGGAGGAAGGCGTTGTGGTTAATAACCGCAGCGATTGACGTTACTCTCAGAAGAAGCACCGGCTAACTCCGTGCCAGCAGCCGCGGTAATACGGAGGGTGCAAGCGTTAATCGGAATTACTGGGCGTAAAGCGCACGCAAGCGGTTTGTTAAGTCAGATGTGAAATCCCCGGGCTCAACCTGGGAAC
+
GAFEEGGFEGE;@@;BF@E<C,;E7CC6CCF@,EF@FEGF,6CF@F7<@@FA@CCF9<C,CCFFFGGGE7FFFC<FGDFCGCFC?CCF4F=:EG9FFGGFGE<@,,+64+4++BFF?E:B=>CFF,:ECFBAAFF:F+FC:3DFF<C<3>:EG,:,73@F>DF733@F:41>F8>DG5BFE5;C8BFGCDEGGGE*7+32:;7:EECDCCC77CD*12:>/*1:7D?EF*.75>)9*)9D>>32B3).7.5>7)3,4@AFFGB=AF946449AF(<(8.54(4?2:??BF:<?(
@M05453:56:000000000-BLWTW:1:1101:21244:12605 1:N:0:15
ACTCCTACGGGAGGCAGCAGTGGGGAATATTGCACAATGGGCGCAAGCCTGATGCAGCCATGCCGCGTGTATGAAGAAGGCCTTCGGGTTGTAAAGTACTTTCAGCGGGGAGGAAGGCGATAAGGTTAATAACCTTGTCGATTGACGTTACCCGCAGAAGAAGCACCGGCTAACTCCGTGCCAGCAGCCGCGGTAATACGGAGGGTGCAAGCGTTAATCGGAATTACTGGGCGTAAAGCGCACGCAGGCGGTTTGTTAAGTCAGATGTGAAATCCCCGGGCTCAACCTGGGAAC
+
GGGGGGGGGGGGGGGGGGGGGGGGGGGGGGGGGGGGGGGGGGGGGGGGGGGGGGGGGGGGGGGGGGGGGGGGGGGGGGGGGGGGGGGGGGGGGGGGGGGGGGGGGGGGGGGGGGGGGGGGGGGGGGGGGGGGGGGGGGGGGGGGGGGGGGCFDEDGGGGGGGGGGGGGGGGDGGGGGGGGGGGGGGGGGGGGGGDGFFGFEEGECGGDGGGGGGGGGGGGDDGG?7@FFGFC>GEGGFFGFFFFFC>>DBED651:?FFFFGFFAFFFFFABFF???DF39>BF7?BB<0:::4
@M05453:56:000000000-BLWTW:1:1101:18540:12623 1:N:0:15
ACTCCTACGGGAGGCAGCAGTAGGGAATCTTCCACAATGGACGAAAGTCTGATGGAGCAACGCCGCGTGAGTGAAGAAGGTTTTCGGATCGTAAAACTCTGTTGTTGGAGAAGAATGTATCTGATAGTAACTGATCAGGTAGTGACGGTATCCAACCAGAAAGCCACGGCTAACTACGTGCCAGCAGCCGCGGTAATACGTAGGTGGCAAGCGTTGTCCGGATTTATTGGGCGTAAAGCGAGCGCAGGCGGTTTCTTAAGTCTGATGTGAAAGCCTTCGGCTCAACCGAAGA
+
GGGGGGGGGGGGGGGGGGGGGGGGGGGGGGGGGGGGGGGGGGGGGGGGGGGGGGGGGGGGGGGGGGGGGGGGGGGGGGGGGGGGGGGGGGGGGGGGGGGGGGGGFGGGGGGGGGGGGGGGGGGGGGGGGGGGGGGGGGGGGGGGGGGGGGGGGGGGGGGGGGGGGGGGGGGGGGGGGGGGGGGGGGGGGGGGGGGGFCGGGGGGGGFGGGGGGGGGGGGGGGGGGGFGGFFGFGFGGFFGEEEFFGFEFFF79DFFFFBF@><FAFFFFFFFFFFFFFFFFF?FFBBFBFFF
@M05453:56:000000000-BLWTW:1:1101:3864:12648 1:N:0:15
ACTCCTACGGGAGGCAGCAGTAGGGAATCTTCCGCAATGGGCGAAAGCCTGACGGAGCAACGCCGCGTGAGTGATGAAGGGTTTCGACTCGTAAAACTCTGTTATTAGGGAAGAACAAATGTGTAAGTAACTGTGCACGTCTTGACGGTACCTAATCAGAAAGCCACGGCTAACTACGTGCCAGCAGCCGCGGTAATACGTAGGTGGCAAGCGTTATCCGGAATTATTGGGCGTAAAGCGCGCGTAGGCGGTTTCTTAAGTCTGATGTGAAAGCCCACGGCTCAACCGTGGAGG
+
GGGGGGGGGGGGGGGGGGGGGGGGGGGGFGGCGGGGGGGGGGGGGGGGGGGGGGCFGG?DCBFEFGGGG7FFGGGGGGGGGGGGGGFGGGGGGGGFGGGG9F@F<E?FGGGGGGGGGFG<B@FDDFEFF?FFGGC9<F@FFGGGFGGDFCFGGGGAFEFFGGFG7DFCEGEGGGGGGGGGGGGGGGGGGGGGGGEGGGGG+<*AFFGGCFGG=:C=97CDGDDG6DFFGGFGEG3DFFFGDEEFEGB3?5>)4>64<BDFF74BAFFFFFBDDFBFFB>E>08<2?FF1:B:(4
@M05453:56:000000000-BLWTW:1:1101:3059:12662 1:N:0:15
ACTCCTACGGGAGGCAGCAGTAGGGAATCTTCGGCAATGGGGGCAACCCTGACCGAGCAACGCCGCGTGAGTGAAGAAGGTTTTCGGATCGTAAAACTCTGTTGTTAGAGAAGAACGTTAAGTAGAGTGGAAAGTTACTTAAGTGACGGTATCTAACCAGAAAGGGACGGCTAACTACGTGCCAGCAGCCGCGGTAATACGTAGGTCCCAAGCGTTGTCCGGATTTATTGGGCGTAAAGCGAGCGCAGGTGGTTTCTTAAGTCTGATGTAAAAGGCAGTGGCTCAACCATTGTG
+
GGGGGGGGGGGGGGGGGGGGGGGGGGGGGGGGGGGGGGGGGGGGGGGGGGGGGGGGGGGGGGGGGGGGGGGGGGGGGGGGGFGGGGGGGGGGGGGGFGGGGGGGGGGGGGGGGGGGGFGGGGGGGGGGGGGGGFGGGGGGGGGGGFFGGGGGGGGGGGGGGGGG8EGGGEGGDGGGGGGECFGGFEGFFGGDGGGGGG??5C9CCFCDGGFDGGDCDDFGGDGGGGFGGGFFFCDGGFFGFFFFFGFD37<C?>:BA@AFFG<BDF<ADFAFAF?F:FFF???FB>FBBF2).)
@M05453:56:000000000-BLWTW:1:1101:14107:12689 1:N:0:15
ACTCCTACGGGAGGCAGCAGTGGGGAATATTGCACAATGGGCGCAAGCCTGATGCAGCCATGCCGCGTGTATGAAGAAGGCCTTCGGGTTGTAAAGTACTTTCAGCGAGGAGGAAGGCATTAAGGTTAATAACCTTAGTGATTGACGTTACTCGCAGAAGAAGCACCGGCTAACTCCGTGCCAGCAGCCGCGGTAATACGGAGGGTGCAAGCGTTAATCGGAATTACTGGGCGTAAAGCGCACGCAGGCGGTTTGTTAAGTCAGATGTGAAATCCCCGGGCTCAACCTGGGAAC
+
GGGGGGGGGGGGGGGGGGGGGGGGGGGGGGGGGGGGGGGGGGGGGGGGGGGGGGGGGGGGGGGGGGGGGGGGGGGGGGGGGGGGGGGGGGGGGGGGGGGGGGGGGGGGGGGGGGGGGGGGGGGGGGGGGGGGGGGGGGGGGGGGGGGGGGGGGGGGGGGGGGGGGGGGGGGGGGGGGGGGGGGGGGGGGGGGGGDGGGGGGGGGGGGGGGGGGGGGGGGGGGGGGGFGGGFGFGFGGFFGFD>>FDEDDDD5>BBBF?BFFC<FA=<ADFFAFFFF?EFFFFBF??FFF<<:?4
@M05453:56:000000000-BLWTW:1:1101:8109:12690 1:N:0:15
ACTCCTACGGGAGGCAGCAGTGGGGAATATTGCACAATGGGCGCAAGCCTGATGCAGCCATGCCGCGTGTATGAAGAAGGCCTTCGGGTTGTAAAGTACTTTCAGCGAGGAGGAAGGCGTTGTGGTTAATAACCGCAGCGATTGACGTTACTCGCAGAAGAAGCACCGGCTAACTCCGTGCCAGCAGCCGCGGTAATACGGAGGGTGCAAGCGTTAATCGGAATTACTGGGCGTAAAGCGCACGCAGGCGGTTTGTTAAGTCAGATGTGAAATCCCCGGGCTCAACCTGGGAAC
+
GGGGGGGGGGGGGGGGGGGGGGGGGGGGGGGGGGGGGGGGGGGGGGGGGGGGGGGGGGGGGGGGGGGGGGGGGGGGGGGGGGGGGGGGGGGGGGGGGGGGGGGGGGGGGGGGGGFGGGGFGGGGGGGGGGGGGGGGGGGGGFGGGGGGFFGGGGGGGGGGGG<FGGEEGGGGGGGGGGGGGFGGGGGGGGGGDEGGG?FGGGGGGGGGGGGGGGDCGFFCGGGGGGFGGGF<BGBCFFFGFFFFFGFFFFFG9B???FDFFGAF>FFFFFFFB=?F?F3>19BF?<1?::?BB4
@M05453:56:000000000-BLWTW:1:1101:25099:12713 1:N:0:15
ACTCCTACGGGAGGCAGCAGTAGGGAATCTTCCACAATGGACGAAAGTCTGATGGAGCAACGCCGCGTGAGTGAAGAAGGTTTTCGGATCGTAAAACTCTGTTGTTGGAGAAGAATGTATCTGATAGTAACTGATCAGGTAGTGACGGTATCCAACCAGAAAGCCACGGCTAACTACGTGCCAGCAGCCGCGGTAATACGTAGGTGGCAAGCGTTGTCCGGATTTATTGGGCGTAAAGCGAGCGCAGGCGGTTTCTTAAGTCTGATGTGAAAGCCTTCGGCTCAACCGAAGA
+
GGGGGGGGGGGGGGGGGGGGGGGGGGGGGGGGGGGGGGGGGGGGGGGGGGGGGGGGGGGGGGGGGGGCFGGGGGGGGGGGGGGGGGGGGGGGGGGGGGGGGGGGGGGGGGGGGGGGGGGGGGGGGGGGGGGGGGGGGGGGGGGGGGGGGGGGGGGGGGGGGGGGDGGGGGGGGGGGGGGGGGGGGGGGGGGGGGGGGGGGGGGGGGGGGGGGGGGGGGGGGGGGGGFGGGFGFGEGGFFGFFFFFGFEFFFG1BDFAFFFFGFFFFBFFFFFFFFFFFFFB???7?FFF166
@M05453:56:000000000-BLWTW:1:1101:26776:12716 1:N:0:15
ACTCCTACGGGAGGCAGCAGTGGGGAATATTGCACAATGGGCGCAAGCCTGATGCAGCCATGCCGCGTGTGTGAAGAAGGCCTTCGGGTTGTAAAGCACTTTCAGCGAGGAGGAAGGTGGTGAGCTTAATACGTTCATCAATTGACGTTACTCGCAGAAGAAGCACCGGCTAACTCCGTGCCAGCAGCCGCGGTAATACGGAGGGTGCAAGCGTTAATCGGAATTACTGGGCGTAAAGCGCACGCAGGCGGTTTGTTAAGTCAGATGTGAAATCCCCGGGCTCAACCTGGGAAC
+
GGGGGGGGGEGGGGGGGGGGGGGGGGGGGGGGGGGGGGGFGGGGGGGGGGGGGGGGGGGGGGGGGGGGGGGGGGGGGGGGGGGGGGGGGGGGGGGGGGGGGGGGFGGGEGGGGGGGGGGGGGFGGGFGGGGGGGGGGGFGGGGGGGGGGGGGGGGGGGGGGGGGGGGGGGGGGGGGGGGFGGGGGGGGGGGGGGGGGGGGGGGGGEGGGGGGGGGGGGGGGGGGGGFGGGFGFGEDFAFGEBFFFGFBDFFGFFFFFFD?BFAF<FBDFFFFFF0?BDEF;B?DFFFFFFFBF3
@M05453:56:000000000-BLWTW:1:1101:7568:12739 1:N:0:15
ACTCCTACGGGAGGCAGCAGTAGGGAATCTTCGGCAATGGGGGCAACCCTGACCGAGCAACGCCGCGTGAGTGAAGAAGGTTTTCGGATCGTAAAACTCTGTTGTTAGAGAAGAACGTTAAGTAGAGTGGAAAGTTACTTAAGTGACGGTATCTAACCAGAAAGGGACGGCTAACTACGTGCCAGCAGCCGCGGTAATACGTAGGTCCCAAGCGTTGTCCGGATTTATTGGGCGTAAAGCGAGCGCAGGTGGTTTCTTAAGTCTGATGTAAAAGGCAGTGGCTCAACCATTGTG
+
GGGGGGGGGGGGGGGGGGGGGGFGGGGGGGGGGGGGGGGGGGGGGGGGGGGGGGGGGGGGGGGGGGGGGGGGGGGGGGGGEGGGGGGGGGGGGFGGGGGGGGGGGGGGGGGGGGGGGGGFGGGGGGGGFFGGGGGGGGGGGFGGGGGGGGGGGGGGGGGGGGGGGGGGGDGGGGGGGGGGGGGGGGGGGGGGGGGDGGGGGFGG>:9DCGGGGGGG3*2?DGGGGGFGGGF5>GBGG?=GFEE;FGFFEFFG<FFF<?<@?FF?<B<AFFFFFFFFFFFFB86>)4<?B><9A)
@M05453:56:000000000-BLWTW:1:1101:23353:12758 1:N:0:15
ACTCCTACGGGAGGCAGCAGTAGGGAATCTTCGGCAATGGGGGCAACCCTGACCGAGCAACGCCGCGTGAGTGAAGAAGGTTTTCGGATCGTAAAACTCTGTTGTTAGAGAAGAACGTTAAGTAGAGTGGAAAGTTACTTAAGTGACGGTATCTAACCAGAAAGGGACGGCTAACTACGTGCCAGCAGCCGCGGTAATACGTAGGTCCCAAGCGTTGTCCGGATTTATTGGGCGTAAAGCGAGCGCAGGTGGTTTCTTAAGTCTGATGTAAAAGGCAGTGGCTCAACCATTGTT
+
GGGGGGGGGGGGGGGGGGGGGGGGGGGGGGGGGGGGGGGGGGGGGGGGGGGGGGGGGGGGGGGGGGGGGGGGGGGGGGGGGGGGGGGGGGGGGGGGGGGGGGGGGGGGGGGGGGGGGGGGGGFGGGGGGGGGGGGGGGGGGGGGGGGGGGGGGGGGGGGGGGGGGGGGGGGGGGGGGGGGGGGGGFDGGGGGGGEGGGGGGGFGEGFGGGGGGGGGGDGGGGGGGGFGGGFG@GFDGFFGFFEFEGFFFFFD?FFFDFFFFC<=AFFFDFFFFFFFFFFFF?377?F?1<ABF)
@M05453:56:000000000-BLWTW:1:1101:2658:12773 1:N:0:15
ACTCCTACGGGAGGCAGCAGTAGGGAATCTTCGGCAATGGGGGCAACCCTGACCGAGCAACGCCGCGTGAGTGAAGAAGGTTTTCGGATCGTAAAACTCTGTTGTTAGAGAAGAACGTTAAGTAGAGTGGAAAATTACTTAAGTGACGGTATCTAACCAGAAAGGGACGGCTAACTACGTGCCAGCAGCCGCGGTAATACGTAGGTCCCAAGCGTTGTCCGGATTTATTGGGCGTAAAGCGAGCGCAGGTGGTTTCTTAAGTCTGATGTAAAAGGCAGTGGCTCAACCATTGTG
+
GGGGGGGGGGGGGGGGGGGGGGGGGGGGGGGGGGGGGGGGGGGGGGGGGGGGGGGGGGGGGGGGGGGGGGGDGGGGGGGGGGGGFGGFCGGGGGGGGGGFGGGGGGGGGGGGGGGGGFFGGGFGGCGFFFGFFFGGGGGFGGGGGGGGGGGFGGGGGGGGGGGGGGGGGGGGGGGGGGGGGGGGGGGGGGGGGGGGG9CCFCGGGGGGGFGGGGG5DDFFGDDEC4BGGGFGFG:DDBFGFFF>>3@@>7?D37<AAF<FFC9B>F<>FFFA<??>08?FF?()5<??1>BB4)
@M05453:56:000000000-BLWTW:1:1101:24811:12822 1:N:0:15
ACTCCTACGGGAGGCAGCAGTAAGGAATCTTCGGCAATGGGGGCAACCCTGACCGAGCAACGCCGCGTGAGTGAAGAAGGTTTTCGGATCGTAAAACTCTGTTGTTAGAGAAGAACGTTAAGTAGAGTGGAAAGTTACTTAAGTGACGGTATCTAACCAGAAAGGGACGGCTAACTACGTGCCAGCAGCCGCGGTAATACGTAGGTCCCAAGCGTTGTCCGGACTTATTGGCAGTAAAGCGAGCGCAGGTGGTTGCTTAAGTCTGATGTAAAAGGCAGTGGCTCAACCATTGTG
+
GGGGGGGGGGGGGGGGGGGGGF<FGGGGFGGGC@FGGGGGGGGCGGGGGGGG@C@FFGCFGGGGGGGGGGGFFGGGGGGF4E5FGGGF=@FGGGGGGGGGCF?9FFGG,EGGGGGBFGGGFGC9@AAFF<,,C=C3F=9,3,DFFDCBCFG7,E=,EA;:FE,@D*:***:CGCBGGGG8FGDGEF8EF,8CC5CCEE+:A@9FECE==FG5:E57D*2:9DD*17*3:>?**1.2*)9C)55())7>@.)>83(4<6<F6:<4<=4A67:).60;()090,123?1?(<)-.-
@M05453:56:000000000-BLWTW:1:1101:13796:12869 1:N:0:15
ACTCCTACGGGAGGCAGCAGTGGGGAATTTTGGACAATGGGCGCAAGCCTGATCCAGCAATGCCGCGTGTGTGATGAAGGCCTTCGGGTTGTAAAGCACTTTTGGCGGGAACGAAAAGGTCCGTGCTAATACCATGGGCTGATGACGGTACCCGCAGAATAAGCACCGGCTAACTACGTGCCAGCAGCCGCGGTAATACGTAGGGTGCGAGCGTTAATCGGAATTACTGGGCGTAAAGAGTGCGCAGGCGGTTTTGCAAGACCGATGTGAAATCCCCGGGCTTAACCTGGGAAC
+
GGGGGGGGGGGGGGGGGGGGGGGGGGGGGGGGGGGGGGGGGGGGGGGGGGGGGGGGGGGGGGGGGGGGGGGGGGGGGGGGGGGGGGGGGGGGGGGGGGGGGGGGGGGGGGGGGGGGGGGGGGGGGGGGGGGGGGGGGGGGGGGGGGGGGGGGGGGGGGGGGGGGGGGGGGGGGGGGGGGGGGGGGGGGGGGGGGGGGGGGGGGGGGGCCEGGGEGGGGGGGGGGGGFGGGFGFGFGGDFGFFFFFGFFFFF9;>BFFFAFFGFFFFFFFFFFFFFFFFFFF>FFFFDFFFFFF4
@M05453:56:000000000-BLWTW:1:1101:23331:12896 1:N:0:15
ACTCCTACGGGAGGCAGCAGTGGGGAATATTGCACAATGGGCGCAAGCCTGATGCAGCCATGCCGCGTGTATGAAGAAGGCCTTCGGGTTGTAAAGTACTTTCAGCGAGGAGGAAGGCGTTGTGGTTAATAACCGCAGCGATTGACGTTACTCGCAGAAGAAGCACCGGCTAACTCCGTGCCAGCAGCCGCGGTAATACGGAGGGTGCAAGCGTTAATCGGAATTACTGGGCGTAAAGCGCACGCAGGCGGTTTGTTAAGTCAGATGTGAAATCCCCGGGCTCAACCTGGGAAC
+
GGGGGGGGGGGGGGGGGGGGGGGGGGGGGGGGGGGGGGGGGGGGGGGGGGGGGGGGGGGGGGGGGGGGGGGGGGGGGGGGGGGGGGGGGGGGGGGGGGGGGGGGGGGGGGGGGGGGGGGGGGGGGGGGGGGGGGGGGGGGGGFFCGGGGGGGGGGGGGGGGGGGGGGGGGGGGGGGGGGGGFGGGGGGGEEGGGGGGGGGG5EEGGGGGFCFGGGGGGGGGGGGGGFGGFFGFG@DGFFDFFFFEGFDFFDC>>?FBFAF@FFFFFAFFFFFFF?FFFFF>0??FFFB:<?<?0
@M05453:56:000000000-BLWTW:1:1101:19823:12897 1:N:0:15
ACTCCTACGGGAGGCAGCAGTGGGGAATATTGCACAATGGGCGCAAGCCTGATGCAGCCATGCCGCGTGTATGAAGAAGGCCTTCGGGTTGTAAAGTACTTTCAGCGAGGAGGAAGGCGTTGTGGTTAATAACCGCAGCGATTGACGTTACTCGCAGAAGAAGCACCGGCTAACTCCGTGCCAGCAGCCGCGGTAATACGGAGGGTGCAAGCGTTAATCGGAATTACTGGGCGTAAAGCGCACGCAGGCGGTTTGTTAAGTCAGATGTGAAATCCCCGGGCTCAACCTGGGAAC
+
GGGGGGGGGGGGGGGGGGGGGGGGGGGGGGGGGGGGGGGGGGGGGGGGGGGGGGGGGGGGGGGGGGGGGGGGGGGGGGGGGGGGGGGGGGGGGGGGGGGGGGGGGGGGGGGGGGGGGGGGGGGGGGGGGGGGGGGGGGGGGGGGGGGGGGGGGGGGGGGGCGGGGGGGGGGGGGGGGGGGGGGGGGGGGGGGGGGDGGGGGCGGGGGGGGGGGGGGGFGGGGGGGGFGGGFGFGFGFDFGFFEFEGFFFFF9;BFFFFFF?C9FFFFFFFBBFFFFFFFFFFFFFFFFFFFFB4
@M05453:56:000000000-BLWTW:1:1101:29275:12906 1:N:0:15
ACTCCTACGGGAGGCAGCAGTAGGGAATCTTCGGCAATGGGGGCAACCCTGACCGAGCAACGCCGCGTGAGTGAAGAAGGTTTTCGGATCGTAAAACTCTGTTGTTAGAGAAGAACGTTAAGTAGAGTGGAAAGTTACTTAAGTGACGGTATCTAACCAGAAAGGGACGGCTAACTACGTGCCAGCAGCCGCGGTAATACGTAGGTCCCAAGCGTTGTCCGGATTTATTGGGCGTAAAGCGAGCGCAGGTGGTTTCTTAAGTCTGATGTAAAAGGCAGTGGCTCAACCATTGTG
+
GGFFGGGGGGGGGGGGGGGGGGGGGGGGGGGGGGGGGGGGGGGGGGGFGGGGGGGGGGGGFGGGGCF@FGGGGGGGGGGGGGGGGGGGGGGGGGGGGGGGGGGGGGGGGGGGGGGGGFGGGGGGGGGGGGGGGGGGGGGGGGGGGGGGFFGGGGGFGFDGCEGGGGGGGGGGGGFGGGGGGGGGGGGGGGGGGGGGGGGGGGGGGGCDCGGGFGCEGGGGGGG=:>FGGGFGFGFGGFFD:>>;DCDEB)?D?F7A:0419:AFAFD>AFBF>FBFFD?@7:?:<<B??<AAA4
@M05453:56:000000000-BLWTW:1:1101:9495:12907 1:N:0:15
ACTCCTACGGGAGGCAGCAGTAGGGAATCTTCGGCAATGGGGGCAACCCTGACCGAGCAACGCCGCGTGAGTGAAGAAGGTTTTCGGATCGTAAAACTCTGTTGTTAGAGAAGAACGTTAAGTAGAGTGGAAAGTTACTTAAGTGACGGTATCTAACCAGAAAGGGACGGCTAACTACGTGCCAGCAGCCGCGGTAATACGTAGGTCCCAAGCGTTGTCCGGATTTATTGGGCGTAAAGCGAGCGCAGGTGGTTTCTTAAGTCTGATGTAAAAGGCAGTGGCTCAACCATTGTG
+
GGGGGGGGGGGGGGGGGGGGGGGGGGGGGGGGGGGGGGGGGGGGGGGGGGGGGGGGGGGGGGGGGGGGGGGGGGGGGGGGGGGGGGGGGGGGGGGGGGGGGGGGGGGGGGGGGGGGGGGGGGGGGGGGGGGGGGGGGGGGGGGGGGGGGGGGGGGGGGGGGGGGGGGGGGGGGGGGGGGGGGGGGGGGGGGGGGGGGGGGGGGGGGGGGGGGGGGGGDGFGGGGGGFGGGFGFGFGGFFGFFFFFGFFFFFGFFFFFFFFFGF?AFFBAFAAFFFFFFF??B?DFFFFFFFFD-
@M05453:56:000000000-BLWTW:1:1101:6539:12918 1:N:0:15
ACTCCTACGGGAGGCAGCAGTAGGGAATCTTCCACAATGGACGAAAGTCTGATGGAGCAACGCCGCGTGAGTGAAGAAGGTTTTCGGATCGTAAAACTCTGTTGTTGGAGAAGAATGTATCTGATAGTAACTGATCAGGTAGTGACGGTATCCAACCAGAAAGCCACGGCTAACTACGTGCCAGCAGCCGCGGTAATACGTAGGTGGCAAGCGTTGTCCGGATTTATTGGGCGTAAAGCGAGCGCAGGCGGTTTCTTAAGTCTGATGTGAAAGCCTTCGGCTCAACCGAAGA
+
GGGGGGGGGGGGGGGGGGGGGGGGGGGGGGGGGGGGGGGGGGGGDGGFFGGGGGGGGGGGGGGGGGGGGGGGFGGAFGGGEEGGGGGGGGGGGGGGGGGGGGGGFGGGGGGGGGGGGGGGGGGGGGGGGGGGGGGGGGGGGGGGGGGGGGGGGGGGGGGGGGGGGGGGBCEEGGGGGEGGGGGGGGGGGGGGGEEGGGGGFGGGCEGGGGGFEEGGGGFGGGGGGGFFGGFFEDDGGFFGFE>;>D@DFFF7;EFFBFAFFGBFFF9<AFFFBFFF>FFFFFFFF??;>1;?
@M05453:56:000000000-BLWTW:1:1101:25639:12922 1:N:0:15
ACTCCTACGGGAGGCAGCAGTGGGGAATATTGCACAATGGGCGCAAGCCTGATGCAGCCATGCCGCGTGTATGAAGAAGGCCTTCGGGTTGTAAAGTACTTTCAGCGAGGAGGAAGGCGTTGTGGTTAATAACCGCAGCGATTGACGTTACTCGCAGAAGAAGCACCGGCTAACTCCGTGCCAGCAGCCGCGGTAATACGGAGGGTGCAAGCGTTAATCGGAATTACTGGGCGTAAAGCGCACGCAGGCGGTTTGTTAAGTCAGATGTGAAATCCCCGGGCTCAACCTGGGAAC
+
GGGGGGGGGGGGGGGGGGGGGGGGGGGGGGGGGGGGGGGGGGGGGGGGGGGGGGGGGGGGGGGGGGGGGGGGGGGGGGGGGGGGGGGGGGGGGGGGGGGGGGGGGGGGGGGGGGGGDGGGGGGGGGGGGGGGGGGGGGGGGGGGGGGGGGGGGGGGGGGGGGGGGGGGGGGGGGGGGGGGGGGGGGGGGGGGGGGGGGFGGGGGGGGGGGGGGGGGGGGFDDGGGGFGG6FGFGFDFBFGEDFFEGFFFFF5>FBBFFFFFGFFFFFFFFF>AFFFBDFFF08??:?B<:FB7-
@M05453:56:000000000-BLWTW:1:1101:5489:12936 1:N:0:15
ACTCCTACGGGAGGCAGCAGTGGGGAATATTGCACAATGGGCGCAAGCCTGATGCAGCCATGCCGCGTGTATGAAGAAGGCCTTCGGGTTGTAAAGTACTTTCAGCGGGGAGGAAGGGGTTGTGGTTAATAACCGCGGCCATTGACGTTACCCGCAGAAGAAGCACCGGCTAACTCCGTGCCAGCAGCCGCGGTAATACGGAGGGTGCAAGCGTTAATCGGAATTACTGGGCGTAAAGCGCACGCAGGCGGTTTGTTAAGTCAGATGTGAAATCCCCGGGCTCAACCTGGGAAC
+
GGGGGGGGGGGGGGGGGGGGGGGGGGGGGGGGGGGGGGGGGGGGGGGGGGGGGGGGGGGGGGGGGGGGGGGGGGGGGGGGGGGGGGGGGGGGGGGGGGGGGGGGGGGGGGGGGGGGGGGGGGGGGGGGGGGGGGGGGGGGGGFGGGGGGGGGGGGGGGGGGGGGGGGGGGGGGGGGGGGGGGGFGGGGGGGGGGGGGGGGGGGGDGGGGGGGGG5EFGGGGGGGGGFGGGFGFGFGG<FG>ED9@DD3>@DD>EBFFFFFFFBF<*6A9BDFFFFFFFFE91:BBFF8:?FF:-
@M05453:56:000000000-BLWTW:1:1101:27136:12940 1:N:0:15
ACTCCTACGGGAGGCAGCAGTAGGGAATCTTCGGCAATGGGGGGAACCCTGACCGAGCAACGCCGCGTGAGTGAAGAAGGTTTTCGGATCGTAAAGCTCTGTTGTTAATCAAGAACGTTGAGAAGAGTGGAAAGTTTCTCAAGTGACGGTAATTAACCAGAAAGGGACGGCTAACTACGTGCCAGCAGCCGCGGTAATACGTAGGTCCCGAGCGTTGTCCGGATTTATTGGGCGTAAAGCGAGCGCAGGCTGTTTTATAAGTCTGAAGTGAAAGGCTGTGGCTTAACCATAGT
+
GGGGGGGGGGGGGGGGGGGGGGGGGGGGGGGGGGGGGGGGGGGGGGGGGGGGGGGGGGGGGGGGGGGGGGGGGGGGGGGGGGGGGGGGGGGGGGGGGGGGGGGGGGGGGGGGGFGGGGGGGGGGGGGGGFGGGGGGGGGGGGGGGGGGGGGGGGGGCFGGGGGGGGGGGGGGGGGGGGGGGGFGGFGGGGGGGGGGGGGGGGGDGGGGGGGGGGGGDDGFGGDEGFFGGFFGFGDDC?FGEEEFFDDFFFFG??ABBFFFFFFFFFFFB?4>>F?FBFFFF?:?DFFFFFFF4
@M05453:56:000000000-BLWTW:1:1101:9354:12950 1:N:0:15
ACTCCTACGGGAAGCAGCAGTAGGGAATCTTCGGCAATGGGGGCAACCCTGACCGAGCAACGCCGCGTGAGTGAAGAAGGTTTTCGGATCGTAAAACTCTGTTGTTAGAGAAGAACGTTAAGTAGAGTGGAAAGTTACTTAAGTGACGGTATCTAACCAGAAAGGGACGGCTAACTACGTGCCAGCAGCCGCGGTAATACGTAGGTCCCAAGCGTTGTCCGGATTTATTGGGCGTAAAGCGAGCGCAGGTGGTTTCTTAAGTCTGATGTAAAAGGCAGTGGCTCAACCATTGTG
+
GGGGGGGGGGGGGGGGGGGGGGGGGGGGGGGGGGGGGGGGGGGGGGGGGGGGGGGGGGGGGGGGGGGGGGGGGGGGGGGGGGGGGGGGGGGGGGGGGGGGGGGGGGGGGGGGGGGGGGGGGGGGGGGGGGGGGGGGGGGGGGGGGGGGGGGGGGGGGGGGGGGGGGGGGGGGGGGGGGGGGGGGGGGGGGGGGGGGGGGGGFGGGGGGGGGGGGGGGGGGGGGGGGFGGFFGFGFGGFFGFFFFFGFE5>FF<FFFFFFFFCAFB?FFFFFFFFFFFD@FFF<DFFFFFDFFF4
@M05453:56:000000000-BLWTW:1:1101:11418:12951 1:N:0:15
ACTCCTACGGGAGGCAGCAGTGGGGAATATTGCACAATGGGCGCAAGCCTGATGCAGCCATGCCGCGTGTATGAAGAAGGCCTTCGGGTTGTAAAGTACTTTCAGCGGGGAGGAAGGTGATGAACTTAATACGTTCATCAATTGACGTTACCCGCAGAAGAAGCACCGGCTAACTCCGTGCCAGCAGCCGCGGTAATACGGAGGGTGCAAGCGTTAATCGGAATTACTGGGCGTAAAGCGCACGCAGGCGGTCTGTTAAGTCAGATGTGAAATCCCCGGGCTCAACCCGGGAAC
+
GGGGGGGGGGGGGGGGGGGGGGGGGGGGGGGGGGGGGGGGGGGGGGGGGGGGGGGGGGGGGGGGGGGGGGGGGGGGGGGGGGGGGGGGGGGGGGGGGGGGGGGGGGGGGGGGGGGGGGGGGGGGGGGGGGGGGGGGGGGGGGGGGGGGGGGGGGGGGGGGGGGGGGGGGGGGGGGGGGGGGGGGGGGGGGGGGGGGGGGGGGGGGGGGGGGGGGGGGGGGGGGGGGFGGGFGFGFDGFFGFFFFFGFFFFFC>DBFFFDFFGFFFFFFFFFA>B7FFD@E>BFFFFFFFF>FB4
@M05453:56:000000000-BLWTW:1:1101:27856:12979 1:N:0:15
ACTCCTACGGGAGGCAGCAGTGGGGAATATTGCACAATGGGCGCAAGCCTGATGCAGCCATGCCGCGTGTATGAAGAAGGCCTTCGGGTTGTAAAGTACTTTCAGCGAGGAGGAAGGCATTAAGGTTAATAACCTTAGTGATTGACGTTACTCGCAGAAGAAGCACCGGCTAACTCCGTGCCAGCAGCCGCGGTAATACGGAGGGTGCAAGCGTTAATCGGAATTACTGGGCGTAAAGCGCACGCAGGCGTTCTGTCAAGTCGGATGTGAAATCCCCGGGCTCAACCCGGGAAC
+
GGGFGGFD-@FCFGGEG@FGGFGGGGGGFFGGFGGGGFGGFGGGGGEGGGGGGGCEFADFGGGGGGGFFFGGGGGGGGGFCGFFFFECFEFEGGGGGGGGGGG?FGGEGGEGDGGFCGGGGGGGFGFGGGGDCFGGGGGGGGGGGGGF@>CDFGD:7>FGGGGGGGGGGGEGGGGGC>*>EFF8DGGGGGGGGG8E??CC=EEEEEGGGGFG=CCCFGDGGGGD?FFGGC>G>>3574@<DFFFFG:5BF.C0><DA=<FFG?FFEB7AFFDFFF6:>@D926<?FFFF(190-
@M05453:56:000000000-BLWTW:1:1101:18518:13022 1:N:0:15
ACTCCTACGGGAGGCAGCAGTGGGGAATATTGCACAATGGGCGCAAGCCTGATGCAGCCATGCCGCGTGTATGAAGAAGGCCTTCGGGTTGTAAAGTACTTTCAGCGGGGAGGAAGGGGTTGCGGTTAATAACCGCGGCCATTGACGTTACCCGCAGAAGAAGCACCGGCTAACTCCGTGCCAGCAGCCGCGGTAATACGGAGGGTGCAAGCGTTAATCGGAATTACTGGGCGTAAAGCGCACGCAGGCGGTTTGTTAAGTCAGATGTGAAATCCCCGGGCTCAACTTGGGAAC
+
GGGGDAC<C7FGECCGGCEFCFGGGCEF@@CFEECGFGDE<ACGGEGFGEG@,FGFGFCFGFFC@CG=>FFAAEGFGGGGGGGEGFGDGGGEGGGGGFDGCFDFGFECECGGDCDFGGGGGDCGEFFCGFFFFGGDCFGG@,DCA>FFF7CD:FE@*<C@EG:FG@EECE8@FC9FEEFFGGFGEFFFFGEEGEGDGFGFEGGE5C*9FG95/*1*9**/9D3:F7=FCFF4>D>CCAFGF@>9>D53>>5)-7:12@DF=7:FFFFFFFBAA@BFFFFFFFFFFFBFA?BF:,
@M05453:56:000000000-BLWTW:1:1101:18889:13025 1:N:0:15
ACTCCTACGGGAGGCAGCAGTGGGGAATTTTGGACAATGGGCGCAAGCCTGATCCAGCAATGCCGCGTGTGTGATGAAGGCCTTCGGGTTGTAAAGCACTTTTGGCGGGAACGAAAAGGTCCGTGCTAATACCATGGGCTGATGACGGTACCCGCAGAATAAGCACCGGCTAACTACGTGCCAGCAGCCGCGGTAATACGTAGGGTGCGAGCGTTAATCGGAATTACTGGGCGTAAAGCGCACGCAGGCGGTTTGTTAAGTCAGATGTGAAATCCCCGGGCTCAACCTGGGAAC
+
GGGGGGGGGGGGGGGGGGGGGGGGGGGGGGGGGGGGGGGGGGGGGGGGGGGGGGGGGGGGGGGGGGGGGGGGGGGGGGGGGGGGGGGGGGGGGGGGGGGGGGGGGGGGGGGGGGGGGGGGGGGGGGGGGGGGGGGGGGGGGGGGGGGGGGGGGGGGGGGGGGGGGGGGGGGGGGGGGGGGGGGGGGGGGGGGGGGGGGGGGGGGGGGGGGGGGEGGGGGGGGGGGGFGGGFGFGFGGFFGFFFFFGFFFEF92>???FAFFGFF<44>BFB>B??FFFFFF6:?>FF??FFFF-
@M05453:56:000000000-BLWTW:1:1101:10096:13034 1:N:0:15
ACTCCTACGGGAGGCAGCAGTAGGGAATCTTCGGCAATGGGGGCAACCCTGACCGAGCAACGCCGCGTGAGTGAAGAAGGTTTTCGGATCGTAAAACTCTGTTGTTAGAGAAGAACGTTAAGTAGAGTGGAAAGTTACTTAAGTGACGGTATCTAACCAGAAAGGGACGGCTAACTACGTGCCAGCAGCCGCGGTAATACGTAGGTCCCAAGCGTTGTCCGGATTTATTGGGCGTAAAGCGAGCGCAGGTGGTTTCTTAAGTCTGATGTAAAAGGCAGTGGCTCAACCATTGTG
+
GGGGGGGGGGGGGGGGGGGGGGGGGGGGGGGGGGGGGGGGGGGGGGGGGGGGGGGGGGGGGGGGGGGGGGGGGGGGGGGGFGGGGGGGGGGGGGGGGGGGGGGGGGGGGGGGGGGGGGGGGGGGGGGGGGGGGGGGGGGGGGGGGGGGGGGGGGGGGGGGGGGGGGGGGGGGGGGGGGGGGGGGGGGGGGGGGGGGGGGGGFGGGGGGGGGGGGGGGGGGGGDEEFFGGCFGFGFGGFFFFFF>FGEEFFFGBF?FAFFFFFB4AFFFFFBFFFFFFFFFFF?FFFFFFFB><4
@M05453:56:000000000-BLWTW:1:1101:26165:13036 1:N:0:15
ACTCCTACGGGAGGCAGCAGTAGGGAATCTTCCGCAATGGGCGAAAGCCTGACGGAGCAACGCCGCGTGAGTGATGAAGGGTTTCGGCTCGTAAAACTCTGTTATTAGGGAAGAACATATGTGTAAGTAACTGTGCACATCTTGACGGTACCTAATCAGAAAGCCACGGCTAACTACGTGCCAGCAGCCGCGGTAATACGTAGGTGGCAAGCGTTATCCGGAATTATTGGGCGTAAAGCGCGCGTAGGCGGTTTCTTAAGTCTGATGTGAAAGCCCACGGCTCAACCGTGGAGG
+
GGGGGGGGGGGGGGGGGGGGGGGGGGGGGGGGGGGGGGGGGGGGGGGGGGGGGGGGGGGGGGGGGGGGGGGGGGGGGGGGGGGGGGGGGGGGGGGGGGGFGGGGGGGGGGGGGGGGGGGGGGGGGGGGGGGGGGGGGGGGGGGGGGGGGGDFGGGGGGGGGGFGGGGGGGGGGGGGGGGGGGGGGGGGGGGGGEGDF?EFGGGGGGGGGC>5EGGGGGGGGCD=<C@GFFFG@DFG32=>>E@>>CDEFB>DFFA>BF5B6F<FAFAADF>AA@F>:EFFF3?FFF:;F?>B:B
@M05453:56:000000000-BLWTW:1:1101:18184:13043 1:N:0:15
ACTCCTACGGGAGGCAGCAGTGGGGAATATTGCACAATGGGCGCAAGCCTGATGCAGCCATGCCGCGTGTATGAAGAAGGCCTTCGGGTTGTAAAGTACTTTCAGCGGGGAGGAAGGTGATAAAGCGAATACCTTTATCAATTGACGTTACCCGCAGAAGAAGCACCGGCTAACTCCGTGCCAGCAGCCGCGGTAATACGGAGGGTGCAAGCGTTAATCGGAATTACTGGGCGTAAAGCGCACGCAGGCGGTCTGTTAAGTCAGATGTGAAATCCCCGGGCTCAACCCGGGAAC
+
GGGGGGGGGGGGGGGGGGGGGGGGGGGGGGGGGGGGGGGGGGGGGGGGGGGGFGGGGGGGGGGGGGGGGGGGGGGGGGGGGGGGGGGGGGGGGGGGGGGGGGGGGGGGGGGGGGGGGGGGGGGGGGGDGGGFGGGGGGGGGGGGGGGGGGDGGGGGGGGGGGGGGGGGGGGGGGGGGGGGGGGGGGGGGGGGGGGGGGGGGGGGEGGGGGGGGGGGGGGGGG5=CFFGGFFC7CBG*:FGFFE>FGFFE:@DFDFFBF<@FFAFFFFFFFB>AB?FFBF:>0:<>0<:9999>(
@M05453:56:000000000-BLWTW:1:1101:11535:13049 1:N:0:15
ACTCCTACGGGAGGCAGCAGTGGGGAATATTGCACAATGGGCGCAAGCCTGATGCAGCCATGCCGCGTGTATGAAGAAGGCCTTCGGGTTGTAAAGTACTTTCAGCGAGGAGGAAGGCGTTGTGGTTAATAACCGCAGCGATTGACGTTACTCGCAGAAGAAGCACCGGCTAACTCCGTGCCAGCAGCCGCGGTAATACGGAGGGTGCAAGCGTTAATCGGAATTACTGGGCGTAAAGCGCACGCAGGCGGTCTGTTAAGTCAGATGTGAAATCCCCGGGCTCAACCCGGGAAC
+
GGGGGGGGGGGGGGGGGGGGGGGGGGGGGGGGGGGGGGGGGGGGGGGGGGGGGGGGGGGGGGGGGGGGGGGGGGGGGGGGGGGGGGGGGGGGGGGGGGGGGGGGGGGGGGGGGGGGGGGGGGGGGGGGGGGGGGGGGGGGGGGGGGGGGGGGGGGGGGGGGGGGGGGGGGGGGGGGGGGGGGGGGGGGGGGGGGEGGGGGGGGGGGGGFGGGGGGGGGGGGCDFGGFGGGFGFGFGGFFGFDFFFGFFFFFGB><BF?>FFGFFBFADAFF<AF8FFFFFFFFFFFFFFFFFF1
@M05453:56:000000000-BLWTW:1:1101:4436:13065 1:N:0:15
ACTCCTACGGGAGGCAGCAGTAGGGAATCTTCCACAATGGACGAAAGTCTGATGGAGCAACGCCGCGTGAGTGAAGAAGGTTTTCGGATCGTAAAACTCTGTTGTTGGAGAAGAACGTATTTGATAGTAACTGATCAGGTAGTGACGGTATCCAACCAGAAAGCCACGGCTAACTACGTGCCAGCAGCCGCGGTAATACGTAGGTGGCAAGCGTTGTCCGGATTTATTGGGCGTAAAGCGCGCGTAGTCGGTTTCTTAAGCCTGATGTGAAAGCCCACGGCTCAACCGTGGAGG
+
AFG<FFFGGGGGGGDGGGGGGGGGCFGGGGEF<CFGGGGGFCCE7FGGGGGGGGGGGFGG8FGGGGGGG@FGFGGGGGGGECFFGDGGGDFGGGGGGGGGFCFGFFGF8FFFFGED:FEFGGGGGGGGGFC<?EFGDFFGGFGFFFGGGGGGGGGGCEGFGGFFGGFGCEEGFFGGGGGGGGFGGGGF5CGD/?8:C99A<CFCFF=DFCCDC:<C7C@CD*1CE=CFGFFC375/5<FD>D3677@.9B>>:5>A)@AB*04:<?A:2=<<A5:>?FFEB633<?F>0:9::B
@M05453:56:000000000-BLWTW:1:1101:12624:13068 1:N:0:15
ACTCCTACGGGAGGCAGCAGTGGGGAATATTGCACAATGGGCGCAAGCCTGATGCAGCCATGCCGCGTGTATGAAGAAGGCCTTCGGGTTGTAAAGTACTTTCAGCGAGGAGGAAGGCGTTGTGGTTAATAACCGCAGCGATTGACGTTACTCGCAGAAGAAGCACCGGCTAACTCCGTGCCAGCAGCCGCGGTAATACGGAGGGTGCAAGCGTTAATCGGAATTACTGGGCGTAAAGCGCACGCAGGCGGTTTGTTAAGTCAGATGTGAAATCCCCGGGCTCAACCTGTGAAC
+
GGGGGGGGG@EFFFGGGGGGGDGGGEGGGGGGFGGGGGGFGGEEGGGGGGGGGGGGGGGGGGGGGGGGGGGFGGGGGGGGGGGFFFGGGGGGGGGGGGGGGGGGGGGEFF@FGGGGGGGBFFGGGGGGGFGGGGGGGGGGGGDGGGGGFFGGGGD<FECFDGGGGGFGGGGGGGGGGGGGGGGGGGGGGGGGGGGGFGGGGDGGDG5DGGGGGED=FFGGGGGG?FFGGGFGFGFGGFFG3>EFFGFFFFF9;DBB?FBFFGFFFFFFFFFFFFF?8>BE>7:>>B?:?<?<>6
@M05453:56:000000000-BLWTW:1:1101:3375:13068 1:N:0:15
ACTCCTACGGGAGGCAGCAGTGGGGAATATTGCACAATGGGCGCAAGCCTGATGCAGCCATGCCGCGTGTATGAAGAAGGCCTTCGGGTTGTAAAGTACTTTCAGCGAGGAGGAAGGCATTAAGGTTAATAACCTTGGTGATTGACGTTACTCGCAGAAGAAGCACCGGCTAACTCCGTGCCAGCAGCCGCGGTAATACGGAGGGTGCAAGCGTTAATCGGAATTACTGGGCGTAAAGCGCACGCAGGCGGTTTGTTAAGTCAGATGTGAAATCCCCGGTCTCAACCTGGGAAC
+
GGGGGGGGGGEGGGGGGGGGGGGGGGGGGGGGGGGGGGGGGGGGGGGGGGGGFGGGGGGGGGGGGGGGGGGGGGGGGGGGGGGGGGGGGGGGDFGCEFGGGGGGGGGGGGGGGGGGGGGGGGGGGGGGEFFCFGGGGGGGGGGGGGGGGGGGGGGFGGGGGGGGGGGGGGGDDGGGGGGGGGGGG?FGGGGGGGCGGGGGGGGGDGGGGGGGGGGGGGGGGGCGGGFGGC4CEGFDFAFGFFFFFGDDFFBC>32?FFAFFCAFA=AFFFF)<FF66:>574<AA<<BBFFF04
@M05453:56:000000000-BLWTW:1:1101:29474:13112 1:N:0:15
ACTCCTACGGGAGGCAGCAGTGGGGAATATTGCACAATGGGCGCAAGCCTGATGCAGCCATGCCGCGTGTATGAAGAAGGCCTTCGGGTTGTAAAGTACTTTCAGCGGGGAGGAAGGGAGTAAAGTTAATAACTTTGCTCATTGACGTTACCCGCAGAAGAAGCACCGGCTAACTCCGTGCCAGCAGCCGCGGGAATACGGAGGGTGCAAGCGTTAATCGGAATTACTGGGCGTAAAGCGCACGCAGGCGGGCTGTTAAGTCAGATGTGAAATCCCCGGGCTCAACCCGGGAAC
+
GGGGGGECFGGGGGGGGGGGGGFGGGGGGGGFGCGGFGFGG<C7CC:<DFG8F@@FGGFGCFGFEFGGGBFGGGGCFGGFGGGGGGGGGDGGC<FFGGGFGGGGGGGGDGG:@FFAB7AEGB<DFEFF=DG,=@DFCAFFDB=F@=CF<FGGGG7CF7EGGGFFF7DCEDGE@FC,CEFFC5BFG8,6CCDGG5BEC:@:C*:CCGED6CG3*:C*7DC9DD3CEG=9CGF5@5>DF>=93.)155)8B3)),043.0648:<FA7949@AA<F,<(.>>104)42?B;0903-
@M05453:56:000000000-BLWTW:1:1101:10862:13126 1:N:0:15
ACTCCTACGGGAGGCAGCAGTAGGGAATCTTCGGCAATGGGGGCAACCCTGACCGAGCAACGCCGCGTGAGTGAAGAAGGTTTTCGGATCGTAAAACTCTGTTGTTAGAGAAGAACGTTAAGTAGAGTGGAAAGTTACTTAAGTGACGGTATCTAACCAGAAAGGGACGGCTAACTACGTGCCAGCAGCCGCGGTAATACGTAGGTCCCAAGCGTTGTCCGGATTTATTGGGCGTAAAGCGAGCGCAGGTGGTTTCTTAAGTCTGATGTAAAAGGCAGTGGCTCAACCATTGTG
+
GGGGGGGGGGGGGGGGGDGGGGGGGGGGGGGGGGGGGGGGGGGGGGGGGGGGGGGGGGGGGGGGGGGGGGGFGGGGGGGGFGGGGGGGGGGGGGGGGGGGGGGGGGGGGGGGGGGGGGGGGGGGGGGGGGGGGGGGGGGGGGGGGGGGGGGGGGGGGGGGGGGGGGGGGGGGGGGGGGGGGGGGGGGGGGGGGGGDGGGGGGGGDFFGGGFGGGGGGGGGGGD==CFGGFFDFGFGGFFGFFFFFGFFFFFG:FBAFFFFF?9=AFFB4BABFFFFFF@FB??:??F:38AFD4
@M05453:56:000000000-BLWTW:1:1101:23759:13175 1:N:0:15
ACTCCTACGGGAGGCAGCAGTAGGGAATCTTCCACAATGGACGAAAGTCTGATGGAGCAACGCCGCGTGAGTGAAGAAGGTTTTCGGATCGTAAAACTCTGTTGTTGGAGAAGAATGTATCTGATAGTAACTGATCAGGTAGTGACGGTATCCAACCAGAAAGCCACGGCTAACTACGTGCCAGCAGCCGCGGTAATACGTAGGTGGCAAGCGTTGTCCGGATTTATTGGGCGTAAAGCGAGCGCAGGCGGTTTCTTAAGTCTGATGTGAAAGCCTTCGGCTCAACCGAAGA
+
GGGGGGGGGGGGGGGGGGGGGGGGGGGGGGGGGGGGGGGGGGGGGGGGGGGGGGGGGGGGGGGGGGGGGGGGGGGGGGGGEFFGGGGGGGGGGGGGGGGGGGGGGGGGFGGGGGGGGGGGGGGGGGGGGGGGGGGFGGGGGGGGGGGGGGGGEGGGGGFDGGGGGGGGGGGGGGGGGGGGGGGGGGCFFGGGGEGCGGGGFGFGGGFGGGGGGEGGDGGGGGDGFGFGGGFDDDEGG<=DDEF>5DEFFFFC>3<AF=>FFF:BA4<<<BDFFFBFFFFF>2:B27?;9;90
@M05453:56:000000000-BLWTW:1:1101:10328:13197 1:N:0:15
ACTCCTACGGGAGGCAGCAGTAGGGAATCTTCGGCAATGGGGGCAACCCTGACCGAGCAACGCCGCGTGAGTGAAGAAGGTTTTCGGATCGTAAAACTCTGTTGTTAGAGAAGAACGTTAAGTAGAGTGGAAAATTACTTAAGTGACGGTATCTAACCAGAAAGGGACGGCTAACTACGTGCCAGCAGCCGCGGTAATACGTAGGTCCCAAGCGTTGTCCGGATTTATTGGGCGTAAAGCGAGCGCAGGTGGTTTCTTAAGTCTGATGTAAAAGGCAGTGGCTCAACCATTGTG
+
GGGGGGGGGGGGGGGGGGGGGGGGGGGGGGGGGGGGGGGGGGGGGGGGGGGGGGGGGGGGGGGGGGGFFFGGGGGGGGGGGGGGGGGGGGGGGGGGGGGGGGGGGGGGGGGGGGGGGFGGGGGGGGGGGGGGGGGGGGGGGGGGGGGGGGGGGGGGGGGGGGGGGGGGGGGGGGGGGGGGGGGGGGGGGGGGGEBEEGGGGGGGDGGGGGGGFGGGGGGGGGGEGGFGGDFGFGFGGFFGFFFFFGFFF@FGFFFFBFB4*:<=>94<DBAFAFFFFFFF:??F?7???B).5-
@M05453:56:000000000-BLWTW:1:1101:27681:13225 1:N:0:15
ACTCCTACGGGAGGCAGCAGTGGGGAATATTGCACAATGGGCGCAAGCCTGATGCAGCCATGCCGCGTGTATGAAGAAGGCCTTCGGGTTGTAAAGTACTTTCAGCGGGGAGGAAGGGGTTGTGGTTAATAGCCGCGGCCATTGACGTTACCCGCAGAAGAAGCACCGGCTAACTCCGTGCCAGCAGCCGCGGTAATACGGAGGGTGCAAGCGTTAATCGGAATTACTGGGCGTAAAGCGCACGCAGGCGGTCTGTTAAGTCAGATGTGAAATCCCCGGGCTCAACCCGGGAAC
+
GGGGGGGGGGGGGGGGGGGGGGGGGGGGGGGGGGGGGGGGGGGGGGGGGGGGGGGGGGGGGGGGGGGGGGGGGGGGGGGGGGGGGGGGGGGGGGGGGGGGGGGGGGGGGGEGGGGGGGGGGGGGGGGGGGGGGGGGGGGGGGGGGGGGGGGGGGGGGGGGGGGGGGGGGGGGGGGGGGFGGGGGGGGGGGGGGGGGGGGGGGGGGGGGGGGGGGGDGFGGGGGGGGFGGGFGFGFGGBFGFFFBFGFEFFFDBFFBA?<FFCBFF=ADDFFFFFFFFFFFFB:??FBFFFFFB4
@M05453:56:000000000-BLWTW:1:1101:13036:13240 1:N:0:15
ACTCCTACGGGAGGCAGCAGTAGGGAATCTTCGGCAATGGGGGCAACCCTGACCGAGCAACGCCGCGTGAGTGAAGAAGGTTTTCGGATCGTAAAACTCTGTTGTTAGAGAAGAACGTTAAGTAGAGTGGAAAGTTACTTAAGTGACGGTATCTAACCAGAAAGGGACGGCTAACTACGTGCCAGCAGCCGCGGTAATACGTAGGTCCCAAGCGTTGTCCGGATTTATTGGGCGTAAAGCGAGCGCAGGTGGTTTCTTAAGTCTGATGTAAAAGGCAGTGGCTCAACCATTGTG
+
GGGGGGGGGGGGGGGGGGGGGGGGGGGGGGGGGGGGGGGGGGGGGGGGGGGGGGGGGGGGGGGGGGGGGGGGGGGGGGGGGGGGGGGGGGGGGGGGGGGGGGGGGGGGGGGGGGGGGGGGGGGGGGGGGGGGGGGGGGGGGFGGGGGGGGGGGGGGFGGGGGCFGGGFEGGGGGDFGGGGGGGGGGGGGGGGGGGGGGGGGGGGGGGGGGGGFGGGDDGGGGC:>F?GGGFGFGFGGFFG>FFFFGB:;FFGFFFFFFFFF?<6<=A>F?AAAFBFFFFFFF:><???1?FFB4
@M05453:56:000000000-BLWTW:1:1101:3958:13255 1:N:0:15
ACTCCTACGGGAGGCAGCAGTAGGGAATCTTCCACAATGGACGAAAGTCTGATGGAGCAACGCCGCGTGAGTGAAGAAGGTTTTCGGATCGTAAAACTCTGTTGTTGGAGAAGAATGTATCTGATAGTAACTGATCAGGTAGTGACGGTATCCAACCAGAAAGCCACGGCTAACTACGTGCCAGCAGCCGCGGTAATACGTAGGTGGCAAGCGTTGTCCGGATTTATTGGGCGTAAAGCGAGCGCAGGCGGTTTCTTAAGTCTGATGTGAAAGCCTTCGGCTCAACCGAAGA
+
GGGGGGGGGGGGGGGGGGGGGGGGGGGGGGGGGGGGGGGGGGGGGGGGGGGGGGGGGGGGGGGGGGGFGGGGGGGGGGGGGGGGGGGGGGGGGGGGGGGGGGGGGFGGGGFFGGGGGGGGGGGGGGGGGGGGGGGGGGGGGGGGGGGFGGGGGGGGCGGGGGGGGGGGGGGGGGGGGGGGGGGGGGGGGGGGGGGGGGGGEGGGGGGGGGCDGGGGGGGGD39:FFFGGGFGFGFGGFFDFFEBEGFEFFF7>BABFFAFB74B<FDFFFFFFFFF>FFF;?FFFFFBFFBB
@M05453:56:000000000-BLWTW:1:1101:20191:13317 1:N:0:15
ACTCCTACGGGAGGCAGCAGTGGGGAATATTGCACAATGGGCGCAAGCCTGATGCAGCCATGCCGCGTGTATGAAGAAGGCCTTCGGGTTGTAAAGTACTTTCAGCGAGGAGGAAGGCATTAAGGTTAATAACCTTGGTGATTGACGTTACTCGCAGAAGAAGCACCGGCTAACTCCGTGCCAGCAGCCGCGGTAATACGGAGGGTGCAAGCGTTAATCGGAATTACTGGGCGTAAAGCGCACGCAGGCGGTTTGTTAAGTCAGATGTGAAATCCCCGGGCTCAACCTGGGAAC
+
GGGGGGGGGGGGGGGGGGGGGGGGGGGGGGGGGGGGGGGGGGGGGGGGGGGGGGGGGGGGGGGGGGGGGGGGGGGGGGGGGGGGGGGGGGGGGGGGGGGGGGGGGGGGGGGGGGGGGGGGGGGGGFFFFFGGGGGGGGGGGGFFGGGGGGGGGGGGGGGGGGGGGGGGGGGGGGFFGGECGGGGGGGGGGDGGGGGGGGGGDGGGGGGGGGGGGGEGGGGGGGGGGFDCFFGBGFDGFFGFFFFFDEFFEF59EFFFFFFFF<F>FA>>FFAFF0F?DEEB>FF>B:7<BF<:2
@M05453:56:000000000-BLWTW:1:1101:24375:13328 1:N:0:15
ACTCCTACGGGAGGCAGCAGTGGGGAATATTGCACAATGGGCGCAAGCCTGATGCAGCCATGCCGCGTGTATGAAGAAGGCCTTCGGGTTGTAAAGTACTTTCAGCGGGGAGGAAGGGGTTGTGGTTAATAGCCGCGGCCATTGACGTTACCCGCAGAAGAAGCACCGGCTAACTCCGTGCCAGCAGCCGCGGTAATACGGAGGGTGCAAGCGTTAATCGGAATTACTGGGCGTAAAGCGCACGCAGGCGGTCTGTCAAGTCGGATGTGAAATCCCCGGGCTCAACCCGGGAAC
+
GGGGGGGGGGGGGGGGGGGGGGGGGGGGGGGGGGGGGGGGGGGGGGGGGGGGGGGGGGGGGGGGGGGGGGGGGGGGGGGGGGGGGGGGGGGGGGGGGGGGGGGGGGGGGGGGGGGGGGGGGGGGGGGGGGGGGGGGGGGGGGGGGGGGGGGGGGGGGGGGGGGGGGGGGGGGGGGGGGGGGGGGGFGGGGGGGGGGGGGGGGGGGGGGGGGGGEGGGFGGGGGGGGFE7CFGF9BGG<7C@3B>FD:<>EFGFFFFBBAF*::>;)(.:FA<AFFFFFFFF>BFF?<12;9694
@M05453:56:000000000-BLWTW:1:1101:15971:13333 1:N:0:15
ACTCCTACGGGAGGCAGCAGTAGGGAATCTTCGGCAATGGGGGCAACCCTGACCGAGCAACGCCGCGTGAGTGAAGAAGGTTTTCGGATCGTAAAACTCTGTTGTTAGAGAAGAACGTTAAGTAGAGTGGAAAGTTACTTAAGTGACGGTATCTAACCAGAAAGGGACGGCTAACTACGTGCCAGCAGCCGCGGTAATACGTAGGTCCCAAGCGTTGTCCGGATTTATTGGGCGTAAAGCGAGCGCAGGTGGTTTCTTAAGTCTGATGTAAAAGGCAGTGGCTCAACCATTGTG
+
GGGGGGGGGGGGGGGGGGGGGGGGGGGGGGGGGGGGGGGGGGGGGGGGGGGGGGGGGGGGGGGGGGGGGGGGGGGGGGGGGGGGGGGGGGGGGGGGGGGGGGGGGGGGGGGGGGGGGGGGGGGGGGGGGGGGGGGGGGGGGGGGGGGGGGGGGGGGGGGGGGGGGGGGGGGGGGGGGGGGGGGGGGGGGGGGGGGGGGGGGGGGGGGGGGGGGGGGGGGGGGGGGGFGGGFGFGFGGFFGFFFFFGEFFFFGFFFFFFFFFGFFF?AAAFFFFFFFFFFFF?<FFFF?FFBBF4
@M05453:56:000000000-BLWTW:1:1101:2873:13350 1:N:0:15
ACTCCTACGGGAGGCAGCAGTGGGGAATATTGCACAATGGGCGCAAGCCTGATGCAGCCATGCCGCGTGTATGAAGAAGGCCTTCGGGTTGTAAAGTACTTTCAGCGGGGAGGAAGGTGATAAAGCGAATACCTTTATCAATTGACGTTACCCGCAGAAGAAGCACCGGCTAACTCCGTGCCAGCAGCCGCGGTAATACGGAGGGTGCAAGCGTTAATCGGAATTACTGGGCGTAAAGCGCACGCAGGCGGTCTGTTAAGTCAGATGTGAAATCCCCGGGCTCAACCCGGGAA
+
GGGGGGGGGGGGGGGGGGGGGGGGGGGGGGGGGGGGGGGGGGGGGGGGGGGGGGGGGGGGGGGGGGGEGGGGGGGGGGGGGGGGGGGGGGGGGGGGGGGGGGGGGGGGGGGGGGGGGFGGGGGGGGGGGGGFGGGGGGGGGGGFGGGFGGGGGGGGGEGGGGGGGFGGGGGGGGGDGGGGGGGGGGGGGGGGGGGGGCGGGEGGGGGGGGGGDGG5CGFGDGDGEFFFGGFGFDEGGAFGFFFFFDFBEE3)4;?<>FAFFGA7949<>@>AAF:?BFDD;-:<??(46;9B0
@M05453:56:000000000-BLWTW:1:1101:2000:13357 1:N:0:15
ACTCCTACGGGAGGCAGCAGTAGGGAATCTTCGGCAATGGGGGCAACCCTGACCGAGCAACGCCGCGTGAGTGAAGAAGGTTTTCGGATCGTAAAACTCTGTTGTTAGAGAAGAACGTTAAGTAGAGTGGAAAGTTACTTAAGTGACGGTATCTAACCAGAAAGGGACGGCTAACTACGTGCCAGCAGCCGCGGTAATACGTAGGTCCCAAGCGTTGTCCGGATTTATTGGGCGTAAAGCGAGCGCAGGTGGTTTCTTAAGTCTGATGTAAAAGGCAGTGGCTCAACCATTGTG
+
GGGGGGGGGGGGGGGGGGGGGGGGGGGGGGGGGGGGGGGGGGGGGGGGGGGGGGGGGGGGGGGGGGGGGGGGGGGGGGGGFFGGGGGDEGGGGGCGGGGGGGFGGGGFGGGGGGGGGGGGGGGGGFCEFGGCGFGGGGGGGGGFGFGGGGGGGFGGGGGGGGGFGGGGGDDGGGGGFGGEGGFFFGGGGGGGGGBCEFCCFEGGGGGGGGGGGGGGG>CGCGGGG=/2:CFFFGEGC:FGBF@0>3@E@FFG6F<BAFAF?::F286:AFFFAFFFFF??BFBFFB?BBF<9AA
@M05453:56:000000000-BLWTW:1:1101:16905:13362 1:N:0:15
ACTCCTACGGGAGGCAGCAGTAGGGAATCTTCCACAATGGACGAAAGTCTGATGGAGCAACGCCGCGTGAGTGAAGAAGGTTTTCGGATCGTAAAACTCTGTTGTTGGAGAAGAACGTATTTGATAGTAACTGATCAAGTAGTGACGGTATCCAACCAGAAAGCCACGGCTAACTACGTGCCAGCAGCCGCGGTAATACGTAGGTGGCAAGCGTTGTCCGGATTTATTGGGCGTAAAGCGAGCGCAGGCGGTTTCTTAAGTCTGATGTGAAAGCCTTCGGCTCAACCGAAGA
+
GGGGGGGGGGGGGGGGGGGGGGGGGGGGGGGGGGGGGGGGGGGFGEGFGFGGGGGGGGGGGGGGGGGGGGGGGGGGGGGGGGGGGGGGGGGGGGFFGGGGGGGGGGGGFFGGGGGGGGCFGGGGGGGGGGGGGGGGGGGGGGFGGGGDGGGGGGGGGGGGGGGGFGGGGGGDGGGGGGFGFCGCGGGGGGGGGGGGGGGGGGGGGGGFFGG<EGGGGGGGGGGGFGFGGGFGFGFGGFFDDDFF3CEBBEFGBFB>BF>FFFFFFFFFFFFFFFFFFFFF>6<DFFBF06BF
@M05453:56:000000000-BLWTW:1:1101:28892:13422 1:N:0:15
ACTCCTACGGGAGGCAGCAGTAGGGAATCTTCCACAATGGACGAAAGTCTGATGGAGCAACGCCGCGTGAGTGAAGAAGGTTTTCGGATCGTAAAACTCTGTTGTTGGAGAAGAATGTATCTGATAGTAACTGATCAGGTAGTGACGGTATCCAACCAGAAAGCCACGGCTAACTACGTGCCAGCAGCCGCGGTAATACGTAGGTGGCAAGCGTTGTCCGGATTTATTGGGCGTAAAGCGAGCGCAGGCGGTTTCTTAAGTCTGATGTGAAAGCCTTCGGCTCAACCGAAGA
+
GGGGGGGGGGGGGGGGGGGGGGGGGGGGGGGGEGGGGGGGGGGGGGGFGGGGGGGGGGGGGGGGGGGFGGGGGGGGGGGGEFGGGGGGGGGGGGGGGGGGGGGGFFGGFGGGGGGFFGGGGFGGGFC@FGGGGGFFGGFFGGGGGGGGGGFEGGGGGGGGFGGGGGGGGGGGGGGGGGGGGGGGGGGGGGGGDG8EDFEGGGFDFGGGDFFGGCGGGGGGGGGGGGFCGGFCDDDDC6?<>B@93<>55>B>;5AA9=AFFD<6)9-65=ABF??FBFFF>(4,,3?>02(,
@M05453:56:000000000-BLWTW:1:1101:20225:13432 1:N:0:15
ACTCCTACGGGAGGCAGCAGTGGGGAATATTGCACAATGGGCGCAAGCCTGATGCAGCCATGCCGCGTGTATGAAGAAGGCCTTCGGGTTGTAAAGTACTTTCAGCGGGGAGGAAGGGGTTGTGGTTAATAACCGCGGCCATTGACGTTACCCGCAGAAGAAGCACCGGCTAACTCCGTGCCAGCAGCCGCGGTAATACGTAGGTGGCAAGCGTTGTCCGGATTTATTGGGCGTAAAGCGAGCGCAGGCGGTTTCTTAAGTCTGATGTGAAAGCCCCCGGCTCAACCGGGGAGG
+
GGGGGGGGGGGGGGGGGGGGGGGGGGGGGGGGGGGGGGGGGGGGGGGGGGGGGGGGGGGGGGGGGGGGGGGGGGGGGGGCFGGGGGGGGGGGGGGGGGGGGGGGGGGGGGGGGGGGGGGGGGGGGGGGGGGGGGGGGGGGGGGGGGGGGGGGGGGGGGGGGGGGGGGGGGGGGGFGGGGGGGGGGGGGGGGGGGGDFFFGFGGGGGGGGFGGGGGGGGGGGG5CFGFGGGFGFGFGGFFGFFFFFGFFFFEC9DFBFFFF=C<FAB4AFFFFFFFFFBFFBBFFFFFFFBBF>F
@M05453:56:000000000-BLWTW:1:1101:19524:13439 1:N:0:15
ACTCCTACGGGAGGCAGCAGTGGGGAATATTGCACAATGGGCGCAAGCCTGATGCAGCCATGCCGCGTGTATGAAGAAGGCCTTCGGGTTGTAAAGTACTTTCAGCGAGGAGGAAGGCATTAAGGTTAATAACCTTAGTGATTGACGTTACTCGCAGAAGAAGCACCGGCTAACTCCGTGCCAGCAGCCGCGGTAATACGGAGGGTGCAAGCGTTAATCGGAATTACTGGGCGTAAAGCGCACGCAGGCGGTTTGTTAAGTCAGATGTGAAATCCCCGGGCTCAACCTGGGAAC
+
GGGGGGGGGGGGGGGGGGGGGGGGGGGGGGGGGGGGGGGGGGGGGGGGGGGGGGGGGGGGGGGGGGGGGGGGGGGGGGGGGGGGGGGGGGGGGGGGGGGGGGGGGGGGGGGGGGGGGGGGGGGGGGGGGGGGGGGGGGGGCGGGGGGGGGGGGGGGGDGGGGGGGGGGGGGGGGGGGGEGGGGGGGGGGGGGGGGGGGGGGDGGGGGGGGGGGGGGGFGGGGGGGGFGGGFGBGFDGFFGEDBFDC>DFFFD>FFFFF>FFGAF<=<BAFFDFF?FFFFEF;:><BF:??FFF4
@M05453:56:000000000-BLWTW:1:1101:9330:13468 1:N:0:15
ACTCCTACGGGAGGCAGCAGTGGGGAATATTGCACAATGGGCGCAAGCCTGATGCAGCCATGCCGCGTGTATGAAGAAGGCCTTCGGGTTGTAAAGTACTTTCAGCGAGGAGGAAGGCATTAAGGTTAATAACCTTAGTGATTGACGTTACTCGCAGAAGAAGCACCGGCTAACTCCGTGCCAGCAGCCGCGGTAATACGGAGGGTGCAAGCGTTAATCGGAATTACTGGGCGTAAAGCGCACGCAGGCGGTCTGTTAAGTCAGATGTGAAATCCCCGGGCTCAACCCGGGAAC
+
GGGGGGGGGGGGGGGGGGGGGGGGGGGGGGGGGGGGGGGGGGGGGGGGGGGGGGGGGGGGGGGGGGGGGGGGGGGGGGGGGGGGGGGGGGGGGGGGGGGGGGGGGFGGGGGGGGGGGGGGGGGGGGGGGGGGGGGGGGGGGGGGGGGGGGGGGGGGGGGGGGGGGGGGGGGGGGGGGGGGGGGGGGGGGGGGGGGGGGGGGGGGGGGGGGGGGGGGGGGGGGDG?CFGFGFGFGFGGFFGFFFFFGFFFFFGFFF4<FA?6FDFFFBA4FBFFFFFFFFE>;BFFFFFFFFF04
@M05453:56:000000000-BLWTW:1:1101:25559:13473 1:N:0:15
ACTCCTACGGGAGGCAGCAGTAGGGAATCTTCCACAATGGACGAAAGTCTGATGGAGCAACGCCGCGTGAGTGAAGAAGGTTTTCGGATCGTAAAACTCTGTTGGTAGAGAAGAACGTTGGTGAGAGTGGAAAGCTCATCAAGTGACGGTAACTACCCAGAAAGGGACGGCTAACTACGTGCCAGCAGCCGCGGTAATACGTAGGTCCCGAGCGTTGTCCGGATTTATTGGGCGTAAAGCGAGCGCAGGTGGTTTCTTAAGTCTGATGTAAAAGGCAGTGGCTCAACCATTGTG
+
GGGGGGGGGGGGGGGGGGGGGGGGGGGGGGGGGGGGGGGGGGGGGGGGGGGGGGGGGGGGGGGGGGGGGGGGGGGGGGGGGGGGGGGGGGGGGGGGGGFGGGGGGGGGGGGGGGGGGGFFGGGGGGGFGGGGGGGGGGGGGGGGGGGGGGGGGGGGGGGGGGGGGGGGGGGGGGGGGGGGGGFGGGGGGFGGGGGGGGGGGGFGGEGGGGDGGGDEGGGGDGGEGGFGGGFGFGEGDFFGFEFBFGFFD;@GFF?F>FF=7?AFA?<4:F>><?:FFD76<?B:DFF7<F<BD<
@M05453:56:000000000-BLWTW:1:1101:5372:13477 1:N:0:15
ACTCCTACGGGAGGCAGCAGTAGGGAATCTTCGGCAATGGGGGCAACCCTGACCGAGCAACGCCGCGTGAGTGAAGAAGGTTTTCGGATCGTAAAACTCTGTTGTTAGAGAAGAACGTTAAGTAGAGTGGAAAGTTACTTAAGTGACGGTATCTAACCAGAAAGGGACGGCTAACTACGTGCCAGCAGCCGCGGTAATACGTAGGTCCCAAGCGTTGTCCGGATTTATTGGGCGTAAAGCGAGCGCAGGTGGTTTCTTAAGTCTGATGTGAAAGCCTTCGGCTCAACCATTGTG
+
GGGGGGGGGGGGGGGGGGGGGGGGGGGGGGGGGGGGGGGGGGGGGGGGGGGGGGGGGGGGGGGGGGGGGGGGGGGGGGGGGGGGGGGGGGGGGGGGGGGGGGGGGGGGGGGGGGGGGGGFFGDGGGGGGG?FGGGGGGGGGDFFGGGGEGGGGGGGCGGGGGGGGGGGGGDGGGGGGGGGGGFGGGGGGGGGGGGGGGGGGGGFGGGGGGD<*:9=DGGGGGDE5=FFFGFGFGEGGB?FDFFFDGFFFFFG:F?BA99=?GF4-6<AFFFB<F:4869:?;:<?BF::?-:A4
@M05453:56:000000000-BLWTW:1:1101:24301:13489 1:N:0:15
ACTCCTACGGGAGGCAGCAGTGGGGAATATTGCACAATGGGCGCAAGCCTGATGCAGCCATGCCGCGTGTATGAAGAAGGCCTTCGGGTTGTAAAGTACTTTCAGCGAGGAGGAAGGCGTTGTGGTTAATAACCGCAGCGATTGACGTTACTCGCAGAAGAAGCACCGGCTAACTCCGTGCCAGCAGCCGCGGTAATACGGAGGGTGCAAGCGTTAATCGGAATTACTGGGCGTAAAGCGCACGCAGGCGGTTTGTTAAGTCAGATGTGAAATCCCCGGGCTCAACCTGGGAAC
+
GGGGGGGGGGGGGGGGGGGGGGGGGGGGGGGGGGGGGGGGGGGGGGGGGGGGGGGGGGGGGGGGGGGGGGGGGGGGGGGGGGGGGGGGGGGGGGGGGGGGGGGGGGGGGGGGGGGGGGGGGGGGGFGGGGGGGGGGGGGGGGGGGGGGGGGGGGGGGGGGGGGGGGGGGGGGGFFGGGGGGGGGGGGGGGGGDGGGGGGGGEGGGGGGGGGFGEGGGGGGGGGGGGFGGGFGFGFGGFFGFFFFFGFFFFFGFEFFF?FFFGFFFFFFFFFFFFFFFFFFB>?F?FFFFF?BF3
@M05453:56:000000000-BLWTW:1:1101:14823:13573 1:N:0:15
ACTCCTACGGGAGGCAGCAGTGGGGAATATTGCACAATGGGCGCAAGCCTGATGCAGCCATGCCGCGTGTATGAAGAAGGCCTTCGGGTTGTAAAGTACTTTCAGCGGGGAGGAAGGGGTTGTGGTTAATAGCCGCGGCCATTGACGTTACCCGCAGAAGAAGCACCGGCTAACTCCGTGCCAGCAGCCGCGGTAATACGGAGGGTGCAAGCGTTAATCGGAATTACTGGGCGTAAAGCGCACGCAGGCGGTCTGTCAAGTCGGATGTGAAATCCCCGGGCTCAACCCGGGAAC
+
GGGGGGGGGGGGGGGGGGGGGGGGGGGGGGGGGGGGGGGGGGGGGGGGGGGGGGGGGGGGGGGGGGGGGGGGGGGGGGGGGGGGGGGGGGGGGGGGGGGGGGGGGGGGGGGGGGGGGGGGGGGGGGGGGGGGGGGGGGGGGGGGGGGGGGGGGGGGGGGGGGGGGGGGGGGGGGGGGGGGGGGGGGGGGGGGGGGGGGGGGGGGGGGGGGGGGGGGGGGGGGGGGGFGGGFFFCDGGBFGFFFFFGFFFFFGFFFFFFAFFGFF>.(,6?<><?BF?@EFB9?DFFFFFFF>0-
@M05453:56:000000000-BLWTW:1:1101:11547:13593 1:N:0:15
ACTCCTACGGGAGGCAGCAGTGGGGAATATTGCACAATGGGCGCAAGCCTGATGCAGCCATGCCGCGTGTATGAAGAAGGCCTTCGGGTTGTAAAGTACTTTCAGCGAGGAGGAAGGCATTAAGGTTAATAACCTTGGTGATTGACGTTACTCGCAGAAGAAGCACCGGCTAACTCCGTGCCAGCAGCCGCGGTAATACGGAGGGTGCAAGCGTTAATCGGAATTACTGGGCGTAAAGCGCACGCAGGCGGTTTGTTAAGTCAGATGTGAAATCCCCGGGCTCAACCTGGGAAC
+
GGGGGGGGGGGGGGGGGGGGGGGGGGGGGGGGGGGGGGGGGGGGGGGFFGGGGGGGGGGGGGGGGGGGGEGGGGGGGGGGGGGGGGGCGGGGGGGGGGGGGGGGGGGGGGFGGGGFGGFFGGGGGGGGGGGGGGGGGGCEGGAFGGGGGGCADFECGGGGGGG7@FGGGGGGGGGGGGGFEGGFFCGGGGGDGGGGFGFGEEEGE=EGGGGFGGGGGGGGGDGGGGFGGGFG@DFGGFFDD3;>DG5DFFFGF3<BFFBFFGFFFFADDFFA>FFFF@:D>9??D?<(8???83
@M05453:56:000000000-BLWTW:1:1101:10262:13666 1:N:0:15
ACTCCTACGGGAGGCAGCAGTGGGGAATATTGCACAATGGGCGCAAGCCTGATGCAGCCATGCCGCGTGTATGAAGAAGGCCTTCGGGTTGTAAAGTACTTTCAGCGAGGAGGAAGGCGTTGTGGTTAATAACCGCAGCGATTGACGTTACTCGCAGAAGAAGCACCGGCTAACTCCGTGCCAGCAGCCGCGGTAATACGGAGGGTGCAAGCGTTAATCGGAATTACTGGGCGTAAAGCGCACGCAGGCGGTTTGTTAAGTCAGATGTGAAATCCCCGGGCTCAACCCGGGAAC
+
GGGGGGGGGGGGGGGGGGGGGGGGGGGGGGGGGGGGGGGGGGGGGGGGGGGGGGGGGGGGGGGGGGGGGGGGGGGGGGGGGGGGGGGGGGGGGGGGGGGGGGGGGGGGGGGGGGGGGGGGGGGGGGGGGGGGGGGGGGGGGGGGGGGGGGGGGGGGGGGGGGGGGGGGGGGGGGGGGGGGGGGGGGGGGGGGGGGGGGGGGGGGGGGGGGGGGGGGGGGGGGGGGGFGGGFGFGFGGFFGFFFFFGFFFFFD>FFFFFFFFGFFF6<DD?>BAFBFFFFFF>BFFFFF>FFFF4
@M05453:56:000000000-BLWTW:1:1101:4623:13676 1:N:0:15
ACTCCTACGGGAGGCAGCAGTGGGGAATATTGCACAATGGGCGCAAGCCTGATCCAGCCATGCCGCGTGCGGGAAGAAGGCCTTCGGGTTGTAAACCGCTTTTGTCAGGGAAGAAAAGGTTCTGGCTAATACCTGGGACTCATGACGGTACCTGAAGAATAAGCACCGGCTAACTCCGTGCCAGCAGCCGCGGTAATACGGAGGGTGCAAGCGTTAATCGGAATTACTGGGCGTAAAGCGCACGCAGGCGGTCTGTTAAGTCAGATGTGAAATCCCCGGGCTCAACCCGGGAAC
+
GGGGGGGGGGGGGGGGGGGGGGGGGGDGGGGGGGGGGGGGGGGGGGGGGGGGGGGGGGGGGGGGGGGGGGGGECGGGGGGGGGGGGGGGGGGGGGGGGGGGGGGGGFGGGGGGFFGGGEGGGGGGGFGGGGFGGGGGGFGGFFGGGGGGG@FFGGGGGGGGGGGGGGGGGGGGGGGGGDFDGGGGG=FGGGGGGGGGFGFEEEGGGGGGGGGGEGGGGGGGGGGFC=FFGFFEGBGGFFD@EFFEGF>DEFCBD?FFF249CAFA444<FFFFFBFBD>B091>F:BFF9B>7-
@M05453:56:000000000-BLWTW:1:1101:22564:13678 1:N:0:15
ACTCCTACGGGAGGCAGCAGTGGGGAATATTGCACAATGGGCGCAAGCCTGATGCAGCCATGCCGCGTGTGTGAAGAAGGCCTTCGGGTTGTAAAGCACTTTCAGCGAGGAGGAAGGTGGTGAGCTTAATACGCTCATCAATTGACGTTACTCGCAGAAGAAGCACCGGCTAACTCCGTGCCAGCAGCCGCGGTAATACGGAGGGTGCAAGCGTTAATCGGAATTACTGGGCGTAAAGCGCACGCAGGCGGTTTGTTAAGTCAGATGTGAAATCCCCGGGCTCAACCTGGGAAC
+
GGGGGGGGGGGGGGGGGGGGGGGGGGGGGGGGGGGGGGGGGGGGGGGGGGGGGGGGGGGGGGGGGGGGGGGGGGGGGGGGGGGGGGGGGGGGGGGGGGGGGGGGGGGDGGECGGGGGGGGGGGGGGGGGFGGGE:FGGGGGGGGGGGGGGGGGGGGGGGGGGGGGGGGEGGGGGGGGGGGGGGGGGGGCEGGGGGGGGGGGDEECEGGGGFGGGGGGGGGGGGGGGFGGGFGFGFGFDFGFFFB>CE:@EFDFBBFBF2BFG<F<FFAF=AFFFF::F>:9(4)817(,:BF?,
@M05453:56:000000000-BLWTW:1:1101:24954:13701 1:N:0:15
ACTCCTACGGGAGGCAGCAGTGGGGAATATTGCACAATGGGCGCAAGCCTGATGCAGCCATGCCGCGTGTGTGAAGAAGGCCTTCGGGTTGTAAAGCACTTTCAGCGAGGAGGAAGGTGGTGAACTTAATACGTTCATCAATTGACGTTACTCGCAGAAGAAGCACAGGCTAACTCCGTGCCAGCAGCCTCGTTAATACGGAGGGTGCTAGCGTTAATCGGAATTACTGGGCGTAAAGCGTACGCAGGCGGTTTGTTAAGTCATATGTGTAATCCCCGGGCTCAACCTGGTAAC
+
CFGGGGGGGGGGGGGGGGGGGEGGGGGGGGGGDGGGGGGGGGGGGGGGGGGGGFGGGGGGFGGGGGGGGFGGGGFGG<FGG@EFGGGGGGEGGGGFGFGGGGG<,?F+=FG7FG8=7AFCBD<55AA,55F<+CFCGFGFCC,3C=@FGD@ECCC<<F7,@,,,,83@78@,8@BDFE8EE5?:>?<,>,,*/4=CFCCEG8=EEE=C+1+;*7*1>7+5*:3C6CC?CF:4)15C5)/90)),57<B)))/-),,4*686*)*)1).)0)))*.)-05<>(44)((((.,).)
@M05453:56:000000000-BLWTW:1:1101:11725:13708 1:N:0:15
ACTCCTACGGGAGGCAGCAGTAGGGAATCTTCCACAATGGACGAAAGTCTGATGGAGCAACGCCGCGTGAGTGAAGAAGGTTTTCGGATCGTAAAACTCTGTTGTTGGAGAAGAACGTATTTGATAGTAACTGATCAGGTAGTGACGGTATCCAACCAGAAAGCCACGGCTAACTACGTGCCAGCAGCCGCGGTAATACGTAGGTGGCAAGCGTTGTCCGGATTTATTGGGCGTAAAGCGAGCGCAGGCGGTTTCTTAAGTCTGATGTGAAAGCCTTCGGCTCAACCGAAGA
+
GGGGGGGGGGGGGGGGGGGGGGGGGGGGGGGGGGGGGGGGGGGGGGGGGGGGGGGGGGGGGGGGGGGGGGGGGGGGGGGGFGGGGGGGGGGGGGGGGGGGGGGGGGGGGGGGGGGGGGGGGGGGGGGGGGGGGGGGGGGDGGGGGGGGGGGGGGGGGGGGGGGGGGGGGGGGGGGGGGGGGGGGGGGGGGGGGGGGGGGGGGGGGGGGGGGGGGGGGGGGG:>=GGFGGGFGFGEGGFFC:;BF>GFEEEFD>:<ABFBFFC<FFFFFFFFBBF?FBF@E>?BFFFFFFBFF
@M05453:56:000000000-BLWTW:1:1101:11908:13710 1:N:0:15
ACTCCTACGGGAGGCAGCAGTAGGGAATCTTCGGCAATGGGGGCAACCCTGACCGAGCAACGCCGCGTGAGTGAAGAAGGTTTTCGGATCGTAAAACTCTGTTGTTAGAGAAGAACGTTAAGTAGAGTGGAAAGTTACTTAAGTGACGGTATCTAACCAGAAAGGGACGGCTAACTACGTGCCAGCAGCCGCGGTAATACGTAGGTCCCAAGCGTTGTCCGGATTTATTGGGCGTAAAGCGAGCGCAGGTGGTTTCTTAAGTCTGATGTAAAAGGCAGTGGCTCAACCATTGTG
+
GGGGGGGGGGGGGGGGGGGGGGGGGGGGGGGGGGGGGGGGGGGGGGGGGGGGGGGGGGGGGGGGGGGGGGGGGGGGGGGGGGGGGGGGGGGGGGGGGGGGGGGGGGGGGGGGGGGGGFFGGGGGGGGGGGGGGGGGGGGGGGGGGGGGGGGGGGGGGGGGGGGGGGGGGGGGGGGGGGGGGGGGGGGGGGGGGGGGGGGGGFGGGGGGGGGGGGGGGGGGGGGGGFFFFGFGFGFGGFFGFDFFFDFEDFFGFFFFBFF?FFAFBFFFAFAFFFFFFBFFFFFFFFF???9<F)
@M05453:56:000000000-BLWTW:1:1101:26566:13719 1:N:0:15
ACTCCTACGGGAGGCAGCAGTGGGGAATATTGCACAATGGGCGCAAGCCTGATGCAGCCATGCCGCGTGTGTGAAGAAGGCCTTCGGGTTGTAAAGCACTTTCAGCGAGGAGGAAGGTGGTGAGCTTAATACGTTCATCAATTGACGTTACTCGCAGAAGAAGCACCGGCTAACTCCGTGCCAGCAGCCGCGGTAATACGGAGGGTGCAAGCGTTAATCGGAATTACTGGGCGTAAAGCGCACGCAGGCGGTTTGTTAAGTCAGATGTGAAATCCCCGGGCTCAACCTGGGAAC
+
GGGGGGGGGGGGGGGGGGGGGGGGGGGGFGGGGGGGGGGGGGGGGGGGGGGGGGGGGGGGGGGGGGGGGGGGGGGGGGGGGGGGGGGGGGGGGGGGGGGGGGGGGGGGGGGGGGGGGGGGGGGGGGGGGGGGGGGGGGGGGGGFGGGGGGGGGGGGGGGGGGGGGGGGGGGGGGGGGGGGGGGGGGGGFGGGGGGGGGGGGGGGGGGGGGGGGGGGGGGGGGDGGGFGGGFGEGBDGFFGFFFFFGFFBFFCBFFFFFBFFGFFBFBFFFFFFFFFFDFFB;BDFF?B<BF?F0
@M05453:56:000000000-BLWTW:1:1101:6591:13732 1:N:0:15
ACTCCTACGGGAGGCAGCAGTGGGGAATATTGCACAATGGGCGCAAGCCTGATGCAGCCATGCCGCGTGTATGAAGAAGGCCTTCGGGTTGTAAAGTACTTTCAGCGAGGAGGAAGGCGTTGTGGTTAATAACCGCAGCGATTGACGTTACTCGCAGAAGAAGCACCGGCTAACTCCGTGCCAGCAGCCGCGGTAATACGGAGGGTGCAAGCGTTAATCGGAATTACTGGGCGTAAAGCGCACGCAGGCGGTCTGTTAAGTCAGATGTGAAATCCCCGGGCTCAACCCGGGAAC
+
GGGGGGGGGGGGGGGGGGGGGGGGGGGGGGGGGGGGGGGGGGGGGGGGGGGGGGGGGGGGGGGGGGGGGGGGGGGGGGGGGGGGGGGGGGGGGGGGGGGGGGGGGGGGGGGGGGGGGGGGGGGGGGGGGGGGGGGGGGGGGGGGGGGGGGGGGGGGGGGGGGGGGGGGGGGGGGGGGGGGGGGGGGGGGGGGGGGGGGGGGGGGGGGGGGGGGGGGGGGGGGDGGGFGGGFGFGFGGBF<@EFFFGFFFFFG6DFFFFABFGFFFFFFFFFFFFFFFFFFF6BF?FFFFFFF>,
@M05453:56:000000000-BLWTW:1:1101:29305:13739 1:N:0:15
ACTCCTACGGGAGGCAGCAGTGGGGAATATTGCACAATGGGCGCAAGCCTGATGCAGCCATGCCGCGTGTATGAAGAAGGCCTTCGGGTTGTAAAGTACTTTCAGCGGGGAGGAAGGTGAGTGGTTTAATAAGCCATTCAATTGACGTTACTCGCAGAAGAAGCACCGGCTAACTCCGTGCCAGCAGCCGCGGTAATACGGAGGGTGCAAGCGTTAATCGGAATTACTGGGCGTAAAGCGCACGCAGGCGGTTTGTTAAGTCAGATGTGAAATCCCCGGGCTCAACCTGGGAAC
+
GGFGGGGGGGGGGGGGGGGGGGGGGGGGGGGGGGGGGGGGFGGGGGGGGGGGGGGGGGGGGGGGGGGGGGGGGGGGGGGGGGGGGGGGGGGGGGGGGGGGGGGGGGGGDGC7FFGGG<F,DFFGF@FGGGG<7<<>F=F<DFGGGGGGGGG9FFGGGGGGGGGGGGCGGGGGGDGGGGFGGGG6CFGGGGGGG=EEGGGGGGGGGGGGGGGGGGG:FGGGGGDGFGFGGDFCDGFGGBFGFF>9:CDFFFFDFFFFFFFFF7<F<9AFBFFFFFBFFFE>;;?<7:?FFFFF:4
@M05453:56:000000000-BLWTW:1:1101:13110:13747 1:N:0:15
ACTCCTACGGGAGGCAGCAGTAGGGAATCTTCGGCAATGGGGGCAACCCTGACCGAGCAACGCCGCGTGAGTGAAGAAGGTTTTCGGATCGTAAAACTCTGTTGTTAGAGAAGAACGTTAAGTAGAGTGGAAAGTTACTTAAGTGACGGTATCTAACCAGAAAGGGACGGCTAACTACGTGCCAGCAGCCGCGGTAATACGTAGGTCCCAAGCGTTGTCCGGATTTATTGGGCGTAAAGCGAGCGCAGGTGGTTTCTTAAGTCTGATGTAAAAGGCAGTGGCTCAACCATTGTG
+
GGGGGGGGGGGGGGGGGGGGGGGGGGGGCFGGGGGGGGGGGGEGGGGFFGGGGGGGGGGGGGGGGGGGGGGGGGGGGGGG<EFGGCGGGGGGGGGGGGGGGGGGGGGGFGGGGGGGEBFFFFFGGFEFG7DB<FGGGGFDFGGG9FGGDGCFFFCGGCFGGGGFECFGGGGGGGGGGGGGGGGGCGGGGFGGGGGDGGDGGFCCCCGFCCFGGGDGCD>FGGDDCFFGGFFC@GFDG:9>@DEBE7))806C25<4<?A40CAFBFFBAFBDF6<4?>?421??F?(86?2:>4
@M05453:56:000000000-BLWTW:1:1101:21818:13749 1:N:0:15
ACTCCTACGGGAGGCAGCAGTGGGGAATATTGCACAATGGGCGCAAGCCTGATGCAGCCATGCCGCGTGTATGAAGAAGGCCTTCGGGTTGTAAAGTACTTTCAGCGGGGAGGAAGGGAGTAAAGTTAATACCTTTGCTCATTGACGTTACCCGCAGAAGAAGCACCGGCTAACTCCGTGCCAGCAGCCGCGGTAATACGGAGGGTGCAAGCGTTAATCGGAATTACTGGCCGTAAAGCGAACGCAGGCGGTTTGTTAGGTAAGATGTGAAATCCCCGGGCTCAACCTGGGAAC
+
GGGGGGGGGGGGGGGGGGGGGGGGGGGGGGGGGFGGGGGGGGG7FGGGGGGGGGGGGGGGGGGGGGGGGGGGGGFGGGGGGGGGFGGGGGGGFGGGGGGFGGFEDFEGCF@C=FFGGGG>FDF@FGFEFGGGFEFGGFGGGGGFGG:CFGGFCF>CFGGFFFGGF:::*>C@@CFFFEG:8BF,8CFG5E57/1BEFFCCGCCC?ECGC9<37EDED>>C<C3EFG6CCF)*)18D7<43)0)(0/<3).5DB)4:.@)59*.94*)--4:4)9>:<DEDF(()47?(,437?,
@M05453:56:000000000-BLWTW:1:1101:23464:13757 1:N:0:15
ACTCCTACGGGAGGCAGCAGTGGGGAATATTGCACAATGGGGGAAACCCTGATGCAGCGACGCCGCGTGGAGGAAGAAGGTCTTCGGATTGTAAACTCCTGTTGTTGAGGAAGATAATGACGGTACTCAACAAGGAAGTGACGGCTAACTACGTGCCAGCAGCCGCGGTAAAACGTAGGTCACAAGCGTTGTCCGGAATTACTGGGTGTAAAGGGAGCGCAGGCGGGAAGACAAGTTGGAAGTGAAATCCATGGGCTCAACCCATGAACTGCTTTCAAAACTGTTTTTCTTG
+
GGGGGGGGGGGGGGGGGGGGGGGGGGGGGGGGGGGGGGGGGGGGGGGGGGGGGGGGGGGGGGGGGGGGGGGGGGGGGGGGGGGGGGGGGGGGGGGGGGGGGGGGGGGGGGGGGGGGGGGGGGGGGGGGGGGGGGGGGGGGGGGGGGGGGGGGGGGGGGGGGGGGGGGGGGGGGGGGGGGGGGGGGGGGGGGGGGGGGGGGFGGGGGGGGGGGGGGGGGGGGGDGGG@EDGFGFGFGCA?6FFFFFGFFFFF7<FBFFFFFFGFFFFFFFFFF<?AFF?FFF2ADAFFFFFFF
@M05453:56:000000000-BLWTW:1:1101:12155:13764 1:N:0:15
ACTCCTACGGGAGGCAGCAGTGGGGAATATTGCACAATGGGCGCAAGCCTGATGCAGCCATGCCGCGTGTATGAAGAAGGCCTTCGGGTTGTAAAGTACTTTCAGCGGGGAGGAAGGTGATGAACTTAATACGTTCATCAATTGACGTTACCCGCAGAAGAAGCACCGGCTAACTCCGTGCCAGCAGCCGCGGTAATACGGAGGGTGCAAGCGTTAATCGGAATTACTGGGCGTAAAGCGCACGCAGGCGGTCTGTTAAGTCAGATGTGAAATCCCCGGGCTCAACCCGGGAAC
+
GGGGGGGGGGGGGGGGGGGGGGGGGGGGGGGGGGGGGGGGGGGGGGGGGGGGGGGGGGGGGGGGGGGGGGGGGGGGGGGGGGGGGGGGGGGGGGGGGGGGGGGGGGGGGGGGGGGGGGGGGGGGGGGGGGGGGGGGGGGGGGGGGGGGGGGGGGGGGGGGGGGGGGGGGGGGGGGGGGGGGGGGGGGGGGGGGGGGGGGGGGGGGGGGGGGGGGGGGGGGGGGGGGFGGGFGFGFGGFFGFFFFF<BEFFFGFFFFD4<FFFFF9FFFFFDDFFFFFFFFFFFFFFFFFFFBF8
@M05453:56:000000000-BLWTW:1:1101:16189:13764 1:N:0:15
ACTCCTACGGGAGGCAGCAGTAGGGAATCTTCGGCAATGGGGGCAACCCTGACCGAGCAACGCCGCGTGAGTGAAGAAGGTTTTCGGATCGTAAAACTCTGTTGGTAGAGAAGAACGTTGGTGAGAGTGGAAAGCTCATCAAGTGACGGTAACTACCCAGAAAGGGACGGCTAACTACGTGCCAGCAGCCGCGGTAATACGTAGGTCCCAAGCGTTGTCCGGATTTATTGGGCGTAAAGCGAGCGCAGGTGGTTTCTTAAGTCTGATGTAAAAGGCAGTGGCTCAACCATTGTG
+
GGGGGGGGGGGGGGGGGGGGGGGGGGGGGGGGGGGGGGGGGGGGGGGGGGGGGGGGGGGGGGGGGGGGGGGGGGGGGGGGGGGGGGGGGGGGGGGGGGGGGGGGGGGGGGGGGGGGGGGGGGGGGFGGGGGGGGGGGGGGGGGGGGGGGGGGGGGGGGGGGGGGGGGGGGGGGGGGGGGGGGGGGGGGGGGGGGGGGGGGGGGGGGGGFGGGGGGGGGGCDGGGEFFCFGFGFGFGGFFGFDE;EGFFFFFGFFFBBB>@FFFFFFFFFFFFFF?FFFF@??FFFFFFFFAFF4
@M05453:56:000000000-BLWTW:1:1101:19923:13786 1:N:0:15
ACTCCTACGGGAGGCAGCAGTGGGGAATATTGCACAATGGGCGCAAGCCTGATGCAGCCATGCCGCGTGTATGAAGAAGGCCTTCGGGTTGTAAAGTACTTTCAGCGAGGAGGAAGGCATTAAGGTTAATAACCTTAGTGATTGACGTTACTCGCAGAAGAAGCACCGGCTAACTCCGTGCCAGCAGCCGCGGTAATACGGAGGGTGCAAGCGTTAATCGGAATTACTGGGCGTAAAGCGCACGCAGGCGGTTTGTTAAGTCAGATGTGAAATCCCCGGGCTCAACCTGGGAAC
+
GGGGGGGGGGGGGGGGGGGGGGGGGGGGGGGGGGGGGGGGGGGGGGGGGGGGGGGGGGGGGGGGGGGGGGGGGGGGGGGGGGGGGGGGGGGGGGGGGGGGGGGGGGGGGGGGGGGGGGGGGGGGGGGGGGGGGGFGGGGGGGGGGGGGGGGGGGGGGGGGGGGGGGGGGGDGGGGGGGGGGGGGGGGGGGGGGGGGGGGGGGGGGGGGGGGGGGGGGGGGGGDGGGFGGGFGFGEGGFFGFF:9B<BBFFF79EBFFFFFFGFFFFFFFFFFDFFFFFFF>B0<DF??BBFFF4
@M05453:56:000000000-BLWTW:1:1101:24832:13791 1:N:0:15
ACTCCTACGGGAGGCAGCAGTGGGGAATATTGCACAATGGGCGCAAGCCTGATGCAGCCATGCCGCGTGTATGAAGAAGGCCTTCGGGTTGTAAAGTACTTTCAGCGAGGAGGAAGGCGTTGTGGTTAATAACCGCAGCGATTGACGTTACTCGCAGAAGAAGCACCGGCTAACTCCGTGCCAGCAGCCGCGGTAATACGGAGGGTGCAAGCGTTAATCGGAATTACTGGGCGTAAAGCGCACGCAGGCGGTTTGTTAAGTCAGATGTGAAATCCCCGGGCTCAACCTGGGAAC
+
GGGGGGGGGGGGGGGGGGGGGGGGGGGGGGGGGGGGGGGGGGGGGGGGGGGGGGGGGGGGGGGGGGGGGGGGGGGGGGGGGGGGGGGGGGGGGGGGGGGGGGGGGGGGGGGGGGGGGGGGGGGGGGGGGGGGGGGGGGGGGGGGGGGGGGGGGGGGGGGGGGGGGGGGGGGGGGGGGGGGGGGGFGGGGGGGGGGGGGGGGGGGGGGGGGGGGGGGFGGGGDGGFGFGGGFGFGFGGDFGFFFFFGFFFE313>??B=>FFF>FDFBAAFB>FF?F?FFFF;BB<:FB?B<?B4
@M05453:56:000000000-BLWTW:1:1101:5603:13792 1:N:0:15
ACTCCTACGGGAGGCAGCAGTAGGGAATCTTCGGCAATGGGGGCAACCCTGACCGAGCAACGCCGCGTGAGTGAAGAAGGTTTTCGGATCGTAAAACTCTGTTGTTAGAGAAGAACGTTAAGTAGAGTGGAAAGTTACTTAAGTGACGGTATCTAACCAGAAAGGGACGGCTAACTACGTGCCAGCAGCCGCGGTAATACGTAGGTCCCAAGCGTTGTCCGGATTTATTGGGCGTAAAGCGAGCGCAGGTGGTTTCTTAAGTCTGATGTAAAAGGCAGTGGCTCAACCATTGTG
+
GGGGGGGGGGGGGGGGGGGGGGGGGGGGGGGGGGGGGGGGGGGGGGGGGGGGGGGGGGGGGGGGGGGGGGGGGGGGGGGGFGGGGGGGGGGGGGGGGGGGGGGGGGFGGGGGGGGGGGGGGGGGGGGGGGGFGGGGGGGGGGGGGGGGGGGGGGGGGGGGGGGGGGGGGGGGGGGGGGGGGGGGGGGGGGGGGGGGGGGGGGGGGGFGGGGGGGGGGGGGGGGGGFBGGFFFFGFGGFFGFBFFFGFFFFFD?FFFF?D?FGAFFFDAAF>ADFFFBEFFB?BFFFFFFFFBA4
@M05453:56:000000000-BLWTW:1:1101:9338:13792 1:N:0:15
ACTCCTACGGGAGGCAGCAGTAGGGAATCTTCCGCAATGGGCGAAAGCCTGACGGAGCAACGCCGCGTGAGTGATGAAGGGTTTCGGCTCGTAAAACTCTGTTATTAGGGAAGAACAAATGTGTAAGTAACTGTGCACGTCTTGACGGTACCTAATCAGAAAGCCACGGCTAACTACGTGCCAGCAGCCGCGGTAATACGTAGGTGGCAAGCGTTATCCGGAATTATTGGGCGTAAAGCGCGCGTAGGCGGTTTCTTAAGTCTGATGTGAAAGCCCACGGCTCAACCGTGGAGG
+
GGGGGGGGGGGGGGGGGGGGGGGGGGGGGGGGGGGGGGGGGGGGGGGGGGGGGGGGGGGGGGGGGGGGGGGGGGGGGFGGGFGGGGGGGGGGGGGGGGGGGGGGGFGGGCCFFGGGGGGGGGGGGGGGGGGGGGFGGGGGGGGGGGGGGGGGGGGGGGGGGGGGGGGGGGGGGGFGGGGFGGGGGGGGGGEGGGGEGGGGGFCCFFGGGCFFGGGGGGFDDGGG?FFGG=FFEDFGFBFD>>B9;CBBFEFGBEFFF6:FBCAFFFF<9?<A<F:)8>EEF9BD4<BF:19?FF
@M05453:56:000000000-BLWTW:1:1101:15705:13806 1:N:0:15
ACTCCTACGGGAGGCAGCAGTGGGGAATATTGCACAATGGGCGCAAGCCTGATGCAGCCATGCCGCGTGTATGAAGAAGGCCTTCGGGTTGTAAAGTACTTTCAGCGAGGAGGAAGGCATTAAGGTTAATAACCTTAGTGATTGACGTTACTCGCAGAAGAAGCACCGGCTAACTCCGTGCCAGCAGCCGCGGTAATACGGAGGGTGCAAGCGTTAATCGGAATTACTGGGCGTAAAGCGCACGCAGGCGGTTTGTTAAGTCAGATGTGAAATCCCCGGGCTCAACCTGGGTAC
+
GGGGGGGGGGGGGGGGGGGGGGGGGGGGGGGGGGGGGGGGGGGGGGGGGGGGGGGGGGGGGGGGGGGGGGGGGGGGGGGGGGGFGGGGGGGGGGGGGGGGGGGGGGGGGGGGGGGGGGGGGGGGGGGGGGGGGGGGGGGGGGGGGGGGGGGGGCFGGGGGGGGGGGGGGGGGGGGGGGGGGGGGGGGGGGGGGGEGGGGGEGGGGGGGGFEFEGGG<7CFGGGDGGFGGGFGFGEGGFFGFFFFFG:>@BEDFFFFFFFFFGFFFFFFFFFFFF?FBBFD>0:>?FFFFFFFF4
@M05453:56:000000000-BLWTW:1:1101:26221:13814 1:N:0:15
ACTCCTACGGGAGGCAGCAGTGGGGAATATTGCACAATGGGCGCAAGCCTGATGCAGCCATGCCGCGTGTATGAAGAAGGCCTTCGGGTTGTAAAGTACTTTCAGCGGGGAGGAAGGTGATAAAGCGAATACCTTTATCAATTGACGTTACCCGCAGAAGAAGCACCGGCTAACTCCGTGCCAGCAGCCGCGGTAATACGGAGGGTGCAAGCGTTAATCGGAATTACTGGGCGTAAAGCGCACGCAGGCGGTCTGTTAAGTCAGATGTGAAATCCCCGGGCTCAACCCGGGAAC
+
GGGGGGGGGGGGGGGGGGGGGGGGGGGGGGGGGGGGGGGGGGGGGGGGGGGGGGGGGGGGGGGGGGGGGGGGGGGGGGGGGGGGGGGGGGGGGGGGGGGGGGGGGGGGGGGGGGGGGGGGGGGGGGGGGGGGGGGGGGGGGGGFFGGGGGGGGGG>FGGGGGGGGGGGGGGGGGGGGGGGGGGGGGGGGGGGGGDGGGGGGGGGGGGGGGGGGGGGGGGGGGGGGGFGGGFGEGFDG>FGFFFBFGFDFFFGFFFDFFFFFGFFFF9>AFFFAFFFBBBEF>F??FF?B>FF;-
@M05453:56:000000000-BLWTW:1:1101:18136:13827 1:N:0:15
ACTCCTACGGGAGGCAGCAGTAGGGAATCTTCCGCAATGGGCGAAAGCCTGACGGAGCAACGCCGCGTGAGTGATGAAGGTCTTCGGATTGTAAAGCTCTGTTATTAGGGAAGAACAAGTGCGTAAGTAACTGTGCGCACCTTGACGGTACCTAATCAGAAAGCCACGGCTAACTACGTGCCAGCAGCCGCGGTAATACGTAGGTGGCAAGCGTTATCCGGAATTATTGGGCGTAAAGCGCGCGTAGGCGGTTTCTTAAGTCTGATGTGAAAGCCCACGGCTCAACCGTGGAGG
+
GGGGGGGGGGGGGGGGGGGGGGGGGGGGGGGGGGGGGGGGGGGGGGGGGGGGGGGGGGGGGGGGGGGGGGGGGGGGGGGGGGGGGGGGGGGGGGGGGGGGGGGGGGGGGGGGGGGGGGGGGGGGGGGGGGGGGGFGGGGGGGGGGGGGGGGGGGGGGGGGGGGGGGGGGGGGGGGGGGGGGGGGGGGGGDGGGGCGGGGGFGEDGGGGGGG3CCGGGGGGGDDGGGFGGGFGFG><FBFGFFFFBD:BFFEDFF<<A@DFFD>FDFBFAFFFFF<F?EBEFBF??FFFBF>??F
@M05453:56:000000000-BLWTW:1:1101:6468:13852 1:N:0:15
ACTCCTACGGGAGGCAGCAGTGGGGAATATTGCACAATGGGCGCAAGCCTGATGCAGCCATGCCGCGTGTATGAAGAAGGCCTTCGGGTTGTAAAGTACTTTCAGCGAGGAGGAAGGCATTAAGGTTAATAACCTTAGTGATTGACGTTACTCGCAGAAGAAGCACCGGCTAACTCCGTGCCAGCAGCCGCGGTAATACGGAGGGTGCAAGCGTTAATCGGAATTACTGGGCGTAAAGCGCACGCAGGCGGTTTGTTAAGTCAGATGTTAAATCCCCGGGCTCAACCTGGGAAC
+
GGGGGGGGGGGGGGGGGGGGGGGGGGGGGGGGGGGGGGGGGGGGGGGGGGGGGGGGGGGGGGGGGGGGGGGGGGGGGGGGGGGGGGEGGGGGDGGGGGGGGGFGGFGEGGFGGGGGGGGGGGGGGGGGGGGGFFGGGGGGGGGGGGGGGGGGGGGGGGGGGGGGGFGGGGD7EFGFGGGGGGFGGGGGGGDCEGGGGEFGGGGGGGDDGFGGEGGCGGGGGGGGGGFGGGFGFGEGGBFCEFFFFGFFFEF>>@?FFFFFF:<FFF>4)04:A=?FBF:D92:BFFF>B?FF?,
@M05453:56:000000000-BLWTW:1:1101:20165:13858 1:N:0:15
ACTCCTACGGGAGGCAGCAGTGGGGAATATTGCACAATGGGCGCAAGCCTGATGCAGCCATGCCGCGTGTATGAAGAAGGCCTTCGGGTTGTAAAGTACTTTCAGCGAGGAGGAAGGCATTAAGGTTAATAACCTTGGTGATTGACGTTACTCGCAGAAGAAGCACCGGCTAACTCCGTGCCAGCAGCCGCGGTAATACGGAGGGTGCAAGCGTTAATCGGAATTACTGGGCGTAAAGCGCACGCAGGCGGTTTGTTAAGTCAGATGTGAAATCCCCGGGCTCAACCTGGGAAC
+
GGGGGGGGGGGGGGGGGGGGGGGGGGGGGGGGGGGGGGGGGGGGGGGGGGGGGGGGGGGGGGGGGGGGGGGGGGGGGGGGGGGGGGGGGGGGGGGGGGGGGGGGGGGGGGGGGGGGGGGGGGGGGGGGGGGGGGGGGGGGGGGGGGGGGGGGGGGGGGGGGGGGGGGGGGGGGGGGGGGGGGGGGGGGGGGGGGGGGGGGGGGGGGGGGGGGGGGGGGGGGGGGGGFGGGFGFGFGGFFGDDFFFGFFFFFDBFBFFFFFFGBB<@>A<BBAFFFFFDFFF9?DFFFFFFFFB4
@M05453:56:000000000-BLWTW:1:1101:14103:13880 1:N:0:15
ACTCCTACGGGAGGCAGCAGTGGGGAATATTGCACAATGGGCGCAAGCCTGATGCAGCCATGCCGCGTGTATGAAGAAGGCCTTCGGGTTGTAAAGTACTTTCAGCGAGGAGGAAGGCATTAAGGTTAATAACCTTAGTGATTGACGTTACTCGCAGAAGAAGCACCGGCTAACTCCGTGCCAGCAGCCGCGGTAATACGGAGGGTGCAAGCGTTAATCGGAATTACTGGGCGTAAAGCGCACGCAGGCGGTTTGTTAAGTCAGATGTGAAATCCCCGGGCTCAACCTGGGAAC
+
GGGGGGGGGGGGGGGGGGGGGGGGGGGGGGGGGGGGGGGGGGGGGGGGGGGGGGGGGGGGGGGGGGGGGGGGGGGGGGGGGGGGGGGGGGGGGGGGGGGGGGGGGGGGGGGGGGGGGGGGGGGGGGGGGGGGGGGGGGGGGGGGGGGGGGGGGGGGGGGGGGGGGGGGGGGGGGGGGGGGGGGGGGGGGGGGGGGGGGGGGEGGGGGGGGGGGGGGGGGGGGGGGGFGGGFGFGFGGFFGFFFFFGFFFFFGFFFFFFFFFGFFFFFFFFFFFFFFFFFFFFFFFFFFFFFB?4
@M05453:56:000000000-BLWTW:1:1101:13753:13926 1:N:0:15
ACTCCTACGGGAGGCAGCAGTAGGGAATCTTCCACAATGGACGAAAGTCTGATGGAGCAACGCCGCGTGAGTGAAGAAGGTTTTCGGATCGTAAAACTCTGTTGTTGGAGAAGAACGTATTTGATAGTAACTGATCAGGTAGTGACGGTATCCAACCAGAAAGCCACGGCTAACTACGTGCCAGCAGCCGCGGTAATACGTAGGTGGCAAGCGTTGTCCGGATTTATTGGGCGTAAAGCGAGCGCAGGCGGTTTCTTAAGTCTGATGTGAAAGCCTTCGGCTCAACCGAAGA
+
GGGGGGGGGGGGGGGGGGGGGGGGGGGGGGGGGGGGGGGGGGGGGGGGGGGGGGGGGGGGGGGGGGGGGGGGGGGGGGGGGGGGGGGGGGGGGGGGGGGGGGGGGGGGGGGGGGGGGGGGGGGGGGGGGGGGGGGGGGGGGGGGGGGGGGGGGGGGGGGGGGGGGGGGGGGGGGGGGGGGGGGGGGGGGGGGGGGGGGGGGGGEGGGGGGGGGGGGGGGGGGCEFFFGGGFGFGFGFAFGFFFFFGFDEFF)4BFAF6AFFGFFBFFFFFFFFFFFFFFFFFFFBF?FBF><
@M05453:56:000000000-BLWTW:1:1101:3040:13929 1:N:0:15
ACTCCTACGGGAGGCAGCAGTAGGGAATCTTCCACAATGGACGAAAGTCTGATGGAGCAACGCCGCGTGAGTGAAGAAGGTTTTCGGATCGTAAAACTCTGTTGTTGGAGAAGAATTTATCTGATAGTAACTGATCAGGTAGTGACGGTATCCAACCAGAAAGCCACGGCTAACTACGTGCCAGCAGCCGCGGTAATACGTAGGTGGCAAGCGTTGTCCGGATTTATTGGGCGTAAAGCGAGCGCAGGCGGTTTCTTAAGTCTGATGTAAAATGCAGTGGCTCAACCATTGGGT
+
<FGGGGFGGGDGGGDGGGGGGFGGGGGGFCFGGGG<FFFDGFGGG7CFFGGGGGGCDFFCF@CGGGGGEEGFD9C<9FFCGGF<FGGGGGGGGFFGGGGFGGFFFGGG8FFFCEC,,:FEFGCAAF95EFFFCF9<C<AE;<FDFGEDGGFFF@DGGG@:F@GG,=DCCCEC7EFGGEF6FCFCGCEFGGGG=EG>FGGFFFFEG9CCCF*5=EC=<FFG<D*1CFFGGF:FFDEG*)9D)579@3>DE>>997<9<B6B4049-7<>>FD<2?A4-=:?:?0,<??372:)(4
@M05453:56:000000000-BLWTW:1:1101:15673:14005 1:N:0:15
ACTCCTACGGGAGGCAGCAGTGGGGAATATTGCACAATGGGCGCAAGCCTGATGCAGCCATGCCGCGTGTATGAAGAAGGCCTTCGGGTTGTAAAGTACTTTCAGCGGGGAGGAAGGTGAGTGGTTTAATACGCCATTCAATTGACGTTACCCGCAGAAGAAGCACCGGCTAACTCCGTGCCAGCAGCCGCGGTAATACGGAGGGTGCAAGCGTTAATCGGAATTACTGGGCGTAAAGCGCACGCAGGCGGTCTGTTAAGTCAGATGTGAAATCCCCGGGCTCAACCCGGGAAC
+
GGGGGGGGGGGGGGGGGGGGGGGGGGGGGGGGGGGGGGGGGGGGGGGGGGGGGGGGGGGGGGGGGGGGGGGGGGGGGGGGGGGGGGGGGGGGGGGGGGGGGGGGGGGGGGGGGGGGGFGGGGGGGGGGGGGGGGGDGGGGGGGGGGGGGGGGGGGGGGGGGGGGFGGGGGGGGGGGGGGGGGGGGGGGGGGGGGGGGGGGGGGGGGGGGGGFCEDE<FGGGGDGCGFGGGFGFDFGGFFGFFFFFGFFFFFG9DFDA?AFFGFFFFFFFFDFFFFFFFFFB6:?FB0<;6;BB:
@M05453:56:000000000-BLWTW:1:1101:6598:14020 1:N:0:15
ACTCCTACGGGAGGCAGCAGTAGGGAATCTTCCGCAATGGGCGAAAGCCTGACGGAGCAACGCCGCGTGAGTGATGAAGGGTTTCGGCTCGTAAAACTCTGTTATTAGGGAAGAACATATGTGTAAGTAACTGTGCACATCTTGACGGTACCTAATCAGAAAGCCACGGCTAACTACGTGCCAGCAGCCGCGGTAATACGTAGGTGGCAAGCGTTATCCGGAATTATTGGGCGTAAAGCGCGCGTAGGCGGTTTCTTAAGTCTGATGTGAAAGCCCACGGCTCAACCGTGGAGG
+
GGGGGGGGGGGGGGGGGGGGGGGGGGGGGGGGGGGGGGGGGGGGGGGGGGGGGGGGGGGGGGGGGGGGGGGEDFGGGGGGGGGGGEGGGGGGGGGGGGGGGGGGFGGGGGGGGGGGGGGGGGGGGGGGGGGGGGGGGGGGGGGGGGGGGGGGGGGGGGGGGGGGGGGGGGGGGGGGGGGGGGGGGGGGGGGGGGGGGGGGGFEGGGFGGGGGGCDGGGGGGGGFFD=EGFFGFGBCGFFDBFEFFGFFFEE96BAFFFFFFFAFDFFF>FF>AFFF?FFF>0:?FFFFBFFFFF
@M05453:56:000000000-BLWTW:1:1101:25436:14022 1:N:0:15
ACTCCTACGGGAGGCAGCAGTGGGGAATATTGCACAATGGGCGCAAGCCTGATGCAGCCATGCCGCGTGTATGAAGAAGGCCTTCGGGTTGTAAAGTACTTTCAGCGAGGAGGAAGGCATTAAGGTTAATAACCTTAGTGATTGACGTTACTCGCAGAAGAAGCACCGGCTAACTCCGTGCCAGCAGCCGCGGTAATACGGAGGGTGCAAGCGTTAATCGGAATTACTGGGCGTAAAGCGCACGCAGGCGGTTTGTTAAGTCAGATGTGAAATCCCCGGGCTCAACCTGGGAAC
+
GGGGGGGGGGGGGGGGGGGGGGGGGGGGGGGGGGGGGGGGGGGGGGGGGGGGGGGGGGGGGGGGGGGGGGGGGGGGGGGGGGGGGGGGGGGGGGGGGGGGGGGGGGGGGGGGGGGGGGGGGGGGGGGGGGFGGGGGGGGGGGGGGGGGGGGGGGGGGDGGGGGGGGGGGGGGGGGGGGGGGGGGGGGGGGGGGGDGGGGGGGGGGGGGGGGGGGGGGGGGGGDCFGFF7CFDEGFDCDBGFFFFFGFFDBD9;5?:?FAFFGFFF?24ABABFFFF?F>@>(:<DBFBFF08?(
@M05453:56:000000000-BLWTW:1:1101:27106:14028 1:N:0:15
ACTCCTACGGGAGGCAGCAGTAGGGAATCTTCGGCAATGGGGGCAACCCTGACCGAGCAACGCCGCGTGAGTGAAGAAGGTTTTCGGATCGTAAAACTCTGTTGTTAGAGAAGAACGTTAAGTAGAGTGGAAAGTTACTTAAGTGACGGTATCTAACCAGAAAGGGACGGCTAACTACGTGCCAGCAGCCGCGGTAATACGTAGGTCCCAAGCGTTGTCCGGATTTATTGGGCGTAAAGCGAGCGCAGGTGGTTTCTTAAGTCTGATGTAAAAGGCAGTGGCTCAACCATTGTG
+
GGGGGGGGGGGGGGGGGGGGGGGGGGGGGGGGGGGGGGGGGGGGGGGGGGGGGGGGGGGGGGGGGGGGGGGGGGGGGGGGGGGGGGGGGGGGGGGGGGGGGGGGGGGGGGGGGGGGGGGGGGFGGGGGGGGGGGGGGGGFGGGGGGGGGGGGGGGGGGGGGGGGGGGGGGGGGGGGGGGGGGGGGGGGGGGGGGGGGGGGGGGGGGGGGGGGGGGGGGGGGGGGGF?FFGFGFGFGGFFGFFFFFDEFFF?GBFBFFF<6@C>FDFFFFFFFFFFFF@FFF?B:?FFB?DABF)
@M05453:56:000000000-BLWTW:1:1101:6882:14036 1:N:0:15
ACTCCTACGGGAGGCAGCAGTAGGGAATCTTCGGCAATGGGGGCAACCCTGACCGAGCAACGCCGCGTGAGTGAAGAAGGTTTTCGGATCGTAAAACTCTGTTGTTGGAGAAGAATGTATCTGATAGTAACTGATCAGGTAGTGACGGTATCCAACCAGAAAGCCACGGCTAACTACGTGCCAGCAGCCGCGGTAATACGTAGGTGGCAAGCGTTGTCCGGATTTATTGGGCGTAAAGCGAGCGCAGGCGGTTTCTTAAGTCTGATGTGAAAGCCCCCGGCTCAACCGGGGAGG
+
GGGGGGGGGGGGGGGGGGGGGGGGGGGGGGGGGGGGGGGGGGGGGGGGGGGGGGGGGGGGGGGGGGGGGGGGGGGGGGGGEFGGGGGGGGGGGGGGGGGGGGGGGGGGFGGGGGGCGGGFGGGGGGGGGGGGGGGGGGGGGGGGGGGGGGGGGGGGGGGGGGGGGGGGGGG>FGGGGGGGGGGGGGGGGGGGGGGGGFGGGGGGGGGGGGGGGGGGGGGGGDCGFGFGGFFGFGFGGFFDFFFBFGFFFFFGFFDB9@9BFF<FBFAFFF9<9FF>BFFFF9:?FFFFFF6019
@M05453:56:000000000-BLWTW:1:1101:10870:14068 1:N:0:15
ACTCCTACGGGAGGCAGCAGTGGGGAATATTGCACAATGGGCGCAAGCCTGATGCAGCCATGCCGCGTGTATGAAGAAGGCCTTCGGGTTGTAAAGTACTTTCAGCGGGGAGGAAGGGAGTAAAGTTAATACCTTTACTCATTGACGTTACCCGCAGAAGAAGCACCGGCTAACTCCGTGCCAGCAGCCGCGGTAATACGGAGGGTGCAAGCGTTAATCGGAATTACTGGGCGTAAAGCGCACGCAGGCGGTTTGTTAAGTCAGATGTGAAATCCCCGGGCTCAACCTGGGAAC
+
GGGFGGGGGGGGGGGGGGGGGGGGGGGGGGGGGGGGGGGGGGGGGGGGGGGGGGGGGGGGGGGGGGGGCGGGGGGGGFGGGGGEFGGEGGGGGGGCFGGGGGGGFGGGGGGEFGGFEGGGGGGGGGGGGGGGGGGGGGGGGGFFGGGEFGGGGGGGGGGGGGGGGGFEGGGGGGGGGGGGGGGGGGGGGGGGGCGGGGGGGDEGGGGGGGGGGGGGGGGGGGGGGGFGGGFGEGFGC4@GEFFFFGBBFFF>3BFFB?DFFGFFFB<BFFFFFF?FFEFFF964?FFF?BFF:,
@M05453:56:000000000-BLWTW:1:1101:28910:14080 1:N:0:15
ACTCCTACGGGAGGCAGCAGTAGGGAATCTTCGGCAATGGGGGCAACCCTGACCGAGCAACGCCGCGTGAGTGAAGAAGGTTTTCGGATCGTAAAACTCTGTTGTTAGAGAAGAACGTTAAGTAGAGTGGAAAATTACTTAAGTGACGGTATCTAACCAGAAAGGGACGGCTAACTACGTGCCAGCAGCCGCGGTAATACGTAGGTCCCAAGCGTTGTCCGGGTTTATTGGGCGTAAAGCGAGCGCAGGTGGTTTCTTAAGTCTGATGTTAAAGGCAGTGGTGTAACCATTGTG
+
GGGGGGGGGGGGGGGGGGGGG<FGGFGGCGGCF7FGGGGGGGG>FGGGGGGGGE@FGGCGGGGGGGGGGGE5FFGGGGGGGGGGGGGGG=FGGGGGDGGGFGGFFDGGCFGGGGGDFGCFDDA7A,<CDEE9=FB>FFEAF<FF=BF<>CCGGFC9FFF:F7C<EC:FC:EGGFEFFCEECBFF,1=<E@EC85*=CE9=CGCGGGG=5F?CEGGGGC7>CC)2/*0<CC@*59</78BCE3B955@E><<D3)36<7>@B?<9<*4><*-64@)74)07:)((-6<<2?<2<)
@M05453:56:000000000-BLWTW:1:1101:13102:14101 1:N:0:15
ACTCCTACGGGAGGCAGCAGTGGGGAATATTGCACAATGGGCGCAAGCCTGATGCAGCCATGCCGCGTGTATGAAGAAGGCCTTCGGGTTGTAAAGTACTTTCAGCGAGGAGGAAGGCGTTGTGGTTAATAACCGCAGCGATTGACGTTACTCGCAGAAGAAGCACCGGCTAACTCCGTGCCAGCAGCCGCGGTAATACGGAGGGTGCAAGCGTTAATCGGAATTACTGGGCGTAAAGCGCACGCAGGCGGTTTGTTAAGTCAGATGTGAAATCCCCGGGCTCAACCTGGGAAC
+
GGGGGGGGGGGGGGGGGGGGGGGGGGGGGGGGGGGGGGGGGGGGGGGGGGGGGGGGGGGGGGGGGGGGGGGGGGGGGGGGGGGGGGGGGGGGGGGGGGGGGGGGGDGGGGGGGGGGGGGGGGGGGGGGGGGGGGGGGGGGGGGGGGGGGGGGGGGGGGGGGGGGGGGGGGGGGGGGGGGGGGGGGGGGGGGGGGGGGGGGGGGGGGGGGGGGGGGGGGGGGGDGGGFGGGFGFGFGF>FC)<BFEGEDEFFGF>BB?FBFFFFFFFFFFFF>B??FFFFF>>F?2?0:BBFB?3
@M05453:56:000000000-BLWTW:1:1101:17835:14108 1:N:0:15
ACTCCTACGGGAGGCAGCAGTGGGGAATATTGCACAATGGGCGCAAGCCTGATGCAGCCATGCCGCGTGTATGAAGAAGGCCTTCGGGTTGTAAAGTACTTTCAGCGAGGAGGAAGGCATTAAGGTTAATAACCTTGGTGATTGACGTTACTCGCAGAAGAAGCACCGGCTAACTCCGTGCCAGCAGCCGCGGTAATACGGAGGGTGCAAGCGTTAATCGGAATTACTGGGCGTAAAGCGCACGCAGGCGGTTTGTTAAGTCAGATGTGAAATCCCCGGGCTCAACCTGGGAAC
+
[truncated: 26,973,061 more chars]
