# Supplementary material for: Captivity causes taxonomic and functional convergence of gut microbial communities in bats
Source: PeerJ. 2019 Apr 30;7:e6844. doi: 10.7717/peerj.6844 (PMC6499062; doi:10.7717/peerj.6844)
Supplement: Data S41 — Raw data of FRf10. [file peerj-07-6844-s046.gz › D8j5402-FRf10_R2.fq]

@M05453:56:000000000-BLWTW:1:1101:13433:1066 2:N:0:15
GGACTACCGGGGTTTCTAATCCTGTTTGCTACCCATGCTTTCGAGCCTCAGCGTCAGTTACAGACCAGACAGCCGCCTTCGCCACTGGTGTTCTTCCATATATCTACGCATTTCACCGCTACACATGGAGTTCCACTCTCCTCTTCTGCACTCCAGTCTCCCAGTTTTGAGTGACCCTCCTCGGTTGAGCCGAGGGCTTTCACACCCAACTTAAACGACCGCCTGCGCGCGCTTTACGCCCAATAATTCCGGACAACGCTCGCCACCTCCGTATTACCGCGGCTGCTGGCACGTAGTTAGC
+
CCCCCGGFGGGGGGGGGGGGGGGGGGGG9FGGGGG<EFGGGGGGGGGGGGGGGGGGGGGGGGGGGGGGCCFFGFGGGGGGGG@F:=FFEFGGGGGGCEAFGGDGGGGGGGGGFGGGGGGGGEGGCFFFGFECFFEF9BDGGGGG9EGGGGGFG8DEDF,6EGGGGF8;3@+CD99?==@++6@>E:E?6CF@79C9CGGGFFGFFEC>BFFGBFF*)2=A:771269D1:)4@EF9*8E?C<:?DF9>>GFE695:>96<(-507CFB1394(77)6>(499964?:B(<7??3()2<<):
@M05453:56:000000000-BLWTW:1:1101:17460:1099 2:N:0:15
GGACTACACGGGTTTCTAATCCTGTTTGCCCCCCACGCTTTCGAGCCTCAGTGTCAGTTACAGGCCAGAGAGCCGCTTTCGCCTCCGGTGTTCCTCCATATATCTACGCATTTCACCGCTACACATGGAATTCCACTCTCCTCTCCTGCACTCAAGTCTCCCAGTTTCCAATGCACACAATGGTTGAGCCACTGCCTTTTACATCAGACTTAAGAAACCACCTGCGCTCGCTTTACGCCCAATAAATCCGGACAACGCTTGTGACCTCCGTATTACCGCGGCTGCTGGCACGGAGTTAGCC
+
CCCCCGGGGGGGGGGGGGGGGGGGGGGGG,EFGGGGGGGGGGGGGGGGGGGFGGGGGFGGGGGGGGGGGGGGGGGGGGFE@FFFFGGGGGGGGGGGGGFGGGGGGFGFGGGGGGGGGGGGGGGGGGGGGGGGGGGGGGGGG9EGGGGGGGGFGGGGGEB=AF8D,@FAEDFF+D9CGGGFGGCEGGFFGGGGGFGGGGGF<CFFF+**:6*=6B+BFF,9>*-65@B>@FD;>FF6=<*?D;@@FF3C3C>>>17>53-4((069C2),3:6:FABAG96097>B:3.(736,470*<567
@M05453:56:000000000-BLWTW:1:1101:9783:1107 2:N:0:15
GGACTACCGGGGTTTCTAATCCTGTTTGCTACCCACGCTTTCGGGCATGAACGTCAGTATTATCCCAGGGGGCTGCCTTCGCCATCGGTATTCCTCCACATCTCTACGCATTTCACTGCTACACGTGGAATTCTACCCCCCTCTGACATACTCTAGTCACCCAGTTTCAAACGCAGTCCCCAGGTTAAACCCGGGGATTTCACATCTGACTTAAATAACCGCCTGCGCCCGCTTTACGCCCCGTCATTCCGCTTAACGCTTGCACCCTACGTATTACCCCGGCTGCTTGCACTCATTTCGC
+
CCCCCGGFGGGGEGGFFCFFDGFGFGG@EFEFGGGGBCGGGGE:@F+ACE,CE6F::F9AC,<,CFFCEEGEF+:?FFGEGGGD,A@BF@FFFFFFE,4AACEEA;CFGGGGGFCF,CEFE?CGCFFCFEEFG=,,EEEGG6AD,,,6=EFFFCA,8@97EECCFGGGGGF43++33*4DFC8:;F9F,2DED>DG)4=F8+CFAF:6@CBF3:++1+=A137<6?;>(6)485>)/3=EG((43D0<<G@)(4<=?(41(-))196(,8(8)=?2:G(,(49(,3))5852)(.*+3).3
@M05453:56:000000000-BLWTW:1:1101:13773:1141 2:N:0:15
GGACTACCGGGGTATCTAATCCTGTTTGCTCCCCACGCTTTCGCACCTGAGCGTCAGTCTTCGTCCAGGGGGCCGCCTTCGCCACCGGTATTCCTCCAGATCTCTACGCATTTCACCGCTACACCTGGAATTCTACCCCCCTCTACGAGACTCAAGCTTGCCAGTTTCAAATGCAGTTCCCAGGTTGAGCCCGGGGATTTCACATCTGACTTAACAAACCGCCTGCGTGCGCTTTACGCCCAGTAATTCCGATTAACGCTTGCACCCTCCGTATTACCGCGGCTGCTGGCACGGAGTTAGC
+
BCCCCGGGGDEGGGGFGFGGGGFGGGGGGGGGGGGGGGGGGFGGGGGFGGGGGGGGGGGGGGGFFGGGDGEEGGGGGGDDGDEGGGGGGGGFGGFGGGGFGFGCDGGGGCGGGGGGFGGGGGCFFGGGDCFEGGFGGGGGGGGGFA>EC9C6EF:EGGFGGGGGGGGFEG?FGGGGGGGGGCGGGC,86BFGC?EGDCFCFFG6:6CF367+966:A:F52CF?FFFFFFBB:D@2B(:=<1:?72:2<C)84<3=B272:?3)09??6:9?3FB>27069(179?B)8BFFFF;DGGFA<
@M05453:56:000000000-BLWTW:1:1101:14402:1163 2:N:0:15
GGACTACTGGGGTTTCTAATCCTGTTTGCTCCCCACGCTTTCGCACCTGAGCGTCAGTCTTCGTCCAGGGGGCCGCCTTCGCCACCGGTATTCCTCCAGATCTCTACGCATTTCACCGCTACACCTGGAATTCTACCCCCCTCTACGAGACTCAAGCTTGCCAGTTTCAAATGCAGTTCCCAGGTTGAGCCCGGGGATTTCACATCTGACTTAACAGACCGCCTGCGTGCGCTTTACGCCCAGTAATTCCGATTAACGCTTGCACCCTCCGTATTACCGCGGCTGCTGGCACGGAGTTAGC
+
CCCCCDGGGGGDFEGGGGFGGFGGGGGGGGGGGGFGGGEGGGGGGGGGGGGGGGGGGEGGGFGGGGGGDC7@EGDEFGGFGFGGCGGDGDGAFFFGGCFFFGFGGGGGGGGGGGGCEGGGEGGGCG8ADGGGGGFGA8DFEEEGCEGGEGGCDFGGGGGCGGGGG,?E7ECFGDF:FFGGGGGGGC7FGGGCCDGGDGFFACFC@A:A?FEGFCFFBAG>BGBBFFF:,839>>@A?BEG<?02>:94):FD:1*=FF>F:?F)/2(1,8>8(8:)6D((29>((-42(<2<690>GGF><
@M05453:56:000000000-BLWTW:1:1101:12617:1165 2:N:0:15
GGACTACTGGGGTTTCTAATCCTGTTTGCTCCCCACGCTTTCGCACCTCAGCGTCAGTCTTCGTCCAGGGGGCCGCCTTCGCCACCGGTATTCCTCCAGATCTCTACGCATTTCACCGCTACACCTGGAATTCTACCCCCCTCTACTAGACTCAAGCCTGCCAGTATCAGATGCAGTTCCCGGGTTTAGCCCGGGGATTTCACATCTGACTTAACAGACCGCCTGCGTTCGCTTTACGCCCAGTAATTCCGATTAACGCTTGCCCCCTCCGTATTACCGCCGCTGCTTGCACGCAGTTAGC
+
CCCCCGGFFGGGGCGGGCFGGGGGGGGGGGGGGGGGGGGGGGGCCGGG,EFGGGGDGG<6,9FCFGGGFG@CFGGGGGGG=FGCGEGGGDGGGGGGGFF<FFGGGGGGGDGGGGFGGGGGGGGGGGGGGFGGGFGG9F+FEGGG8F;,3<F@FFFGCFE,@D8DD,9E;<9DGCA85BCFG:>EGG*<?FGC46C45CE>AFGFFFFFFFFFFFB:8AG>9DFF??>0(->9D5>248EGG0((2:4<4D?),-*9@?FF?(<0)9;6(-7,(054>G(,(76019:2)045((-)/3-6<
@M05453:56:000000000-BLWTW:1:1101:16621:1227 2:N:0:15
GGACTACAGGGGTTTCTAATCCTGTTTGCTACCCATGCTTTCGAGCCTCAGCGTCAGTTACAGACCAGACAGCCGCCTTCGCCACTGGTGTTCTTCCATATATCTACGCATTTCACCGCTACACATGGAGTTCCACTGTCCTCTTCTGCACTCAAGTTTCCCAGTTTCCGATGCACTTCTTCGGTTGAGCCGAAGGCTTTCACATCAGACTTAAGAAACCGCCTGCGCTCGCTTTACGCCCAATAAATCCGGACAACGCTTGCCACCTACGTATTACCGCGGCTGCTGGCACTTAGTTAGC
+
CCCCCGGGGGGGGGGGGGGGGGGGGGGGGGGGGGGFFGGGGGGGGGGGGGGGGGGGGGGGGGGGGGGGGFGGGGGGGGGGGGGGGGGGGGGGGGGGGGGEFGGGGGGGGGGGGGFGGGGGGGGGGGGGGGGGGGGGGGGGGGGGGFFGFFGBGGDFFEGGGGGFGGGGFGED6E,ADGGEFGFDCCEGGGG6D?CGF@DCA679BFCFEFFGFFF68AGFFG>ABF98>DEFD>F<F0CCGF6;GGEFFFA562CFFF006?F(**.3:22..972<FBBF>03((,),08<(,4@E?-..
@M05453:56:000000000-BLWTW:1:1101:21990:1242 2:N:0:15
GGACTACCAGGGTATCTAATCCTGTTTGCTCCCCACGCTTTCGCACCTGAGCGTCAGTCTTCGTCCAGGGGGCCGCCTTCGCCACCGGTATTCCTCCAGATCTCTACGCATTTCACCGCTACACCTGGAATTCTACCCCCCTCTACGAGACTCAAGCCTGCCAGTTTCAAATGCAGTTCCCGGGTTGAGCCCGGGGATTTCACATCTGACTTAACAGACCGCCTGCGTGCGCTTTACGCCCAGTAATTCCGATTAACGCTTGCACCCTCCGTATTACCGCGGCTGCTGGCCCGGAGTTAGC
+
CCCCCGGFGEGGGGGGGFFFGGGGGGGGGGGGGGGGGGGGGGGDGGGGEFFGDGGGGGFGFGGGGGGG@FCCGGGGGGGGGGGGGGGGGEGFFGGGGGFGGGGGGGGGGGGGGGGGGGGGEGGGFFGF?,FGFGGADG+@EG>8CGGEC>E@ECFGGGGG>EFFGFFGGF7DCAEGGGGGFEGCE5?CFGDGG:CG)AF=71AAFFGFEC@FE=FFAACABD(4:<9)(451BEFB?:E5D605F7<<)?F:<2D4*(-48:3)1><3::9:25?9>C0269(7>:,:0>((-((02C-6)
@M05453:56:000000000-BLWTW:1:1101:10364:1277 2:N:0:15
GGACTACCCGGGTTTCTAATCCTGTTTGCTACCCATGCTTTCGAGCCTCAGCGTCAGTTACAGACCAGACAGCCGCCTTCGCCACTGGTGTTCTTCCATATATCTACGCATTTCACCGCTACACATGGAGTTCCACTGTCCTCTTCTGCACTCAAGTTTCCCAGTTTCCGATGCACTTCTTCGGTTGAGCCGAAGGCTTTCACATCAGACTTAAGAAACCACCTGCGCTCGCTTTACGCCCAATAAATCCGGACAACGCTTGGGACCTACGTATTACCCCGGCTCCTGGCACGTCGTTAGC
+
CCCCCGGCFGDGGGGGGFGFGGGGGGGGGFFGFGGGGGGGGEEFGGDFGCGGGDGDGCFGGGGGGGFDCFCGGGGCEGGGGGCB?FFGGGGFGGGGGGGGGGD;EGGGG:FGGDFGGGGGGGGADGGF5AFGGGGGFDGGFGGCGFF8FDDDGGFFGGEFFFFGGGFGGDGGCGGGGGGGCA+=EGG6<CF>D>6?7@DGF9AE?AFF*98CECBAFFGFBCAD@:(/524(8??CF;:=D?<;FGFCEGB3009))((-4,<<7<122:?8?F?4A:(--412(4202.(,-(,0:E??A
@M05453:56:000000000-BLWTW:1:1101:12448:1312 2:N:0:15
GGACTACTGGGGTATCTAATCCTGTTTGCTACCCATGCTTTCGAGCCTCAGCGTCAGTTACAGACCAGACAGCCGCCTTCGCCACTGGTGTTCTTCCATATATCTACGCATTTCACCGCTACACCTGGAGTTCCACTGTCCTCTTCTGCACTCAAGTTTCCTAGTTTCCGATGCACTTCTTCGGTTGAGCCGAAGGCTTTCACATCAGACTTAAGAAACCGCCTGCGCTCGCTTTATGCCCAATAAATCCGGACAACGCTTGCCACCTACGTATTACCGCGGCTGCTGCTACGTCATTAGC
+
CCCCCCGFEGGGGEGGGGGGGGGGGGGGGGGGGGGFFGGGCGGGGGGGGGGGGGGGGFGGGFGGGGGGGGGGGG:BGGGDGECFEGGGGCGGFGFGGFA5FDFFFGADFEGGGGGGGGGGGGGG,,4FF8F8=FFGGGGGGGD@@FGGGDFDGCEFFFA=E,7>FFGG8A=E+>EGAFGGGG@6CE>@?D,49?E>CFGFC9FF6A>96;CBA1=+=?EFAD:@BD=D256(8>FFFCFGGE0@CF<7?GF>;;DFFBBB:(5(*9,((.2..186<>662(((-(50))-.2:()2+6):
@M05453:56:000000000-BLWTW:1:1101:19494:1320 2:N:0:15
GGACTACTCGGGTATCTAATCCTGTTTGCTCCCCACGCTTTCGAGCCTCAGTGTCAGTTACAGGCCAGAGAGCCGCTTTCGCCACCGGTGTTCCTCCATATATCTACGCATTTCACCGCTACACATGGAATTCCACTCTCCTCTTCTGCACTCAAGTCTCCCAGTTTCCAATGACCCTCCCCGGTTGAGCCGGGGGCTTTCACATCAGACTTAAGAAACCGCCTGCGCTCGCTTTACGCCCAATAAATCCGGACAACGCTTGCCACCTACGTATTACCGCGGCTGCTGGCACGTAGTTAGC
+
-@CCCGGGGGDGG7FGGGGGGGGGGGFFGGFGGFGGGGGGGGGGGGGGGDEECFFFCEGEFF@DEGGGGGFGGGGGGGGGGGGGGGDCFEBFFFCFFGFFGGGCG9FFCCEECFGEFGGGGGGGFFFCFFGGGGGGGGCGGGGCFGFGGGGFGG8DFGFGGG?DB,=DFGAFGGCGGGGEGC8EGGGG,8:E>>ECDCCFFFGFFA:FEF@FFFFFFFDF1>:@?D@FB?EFF@FAF0:EC:<<67)66F3>:>)7>>(,,1>BB=?F07<:)*444C:0,1791:704B<<8:0>EFD<<
@M05453:56:000000000-BLWTW:1:1101:13737:1342 2:N:0:15
GGACTACCCGGGTATCTAATCCTGTTTGCTCCCCACGCTTTCGCACCTGAGCGTCAGTCTTCGTCCAGGGGGCCGCCTTCGCCACCGGTATACCTCCAGATCTCTACGCATTTCACCGCTACACCTGGAATTCTACCCCCCTCTACGAGACTCAAGCTTGCCAGTTTCAAATGCAGTTCCCAGGTTGAGCCCGGGGATTTCACATCTGACTTAACAAACCGCCTGCGTTCGCTTTACGCCCAGTAATTCCGATTAACGCTTTCCCCCTCCGTATTACCGCGTCTGCTGTCACGGAGTTAGC
+
CCCCCED@FFGGG7EFGGGFGGGGGFFGGGFGGGGG7CGGGGGG@CBEFGFGDGGGEFDF<FGECF@FGEE@EEGGEECF7CGGFD+:=@FAF<DE<8=,CF9FEEFFGGEGDGGGGGGGCFFGG@DCDFF>EFAFFCDFE>EGC,@9@EGCFEGGDGGC>@AEGAFGFG?FFGFFGGGFFGGGGGGFGCFFD>:C3EGGFFGFFFFFE6;1/:==FFEA@DB?0:97(4.4@FF>91ECC(84F><A:7?BFFC8@:6:-(*)*990:66-(834<:(,,(42692:<*)),,(02AB)6
@M05453:56:000000000-BLWTW:1:1101:15438:1352 2:N:0:15
GGACTACTGGGGTTTCTAATCCTGTTTGCTCCCCACGCTTTCGCACCTCAGCGTCAGTCTTCGTCCAGCGGGCCGCCTTCGCCACCGGTATTCCTCCAGATCTCTACGCAGTTCACCGCTACACCTGGAATTCTACCTCCCTCTACGAAACTCAAGCTTGCCAGTTTCAAATGCAGTTCCCACGTTGAGCCCGCAGATTTCACATCTGACTTAACAAACCGCCTGCCTGCGCTTTACGCCCAGTAATTCCGATTAACGCTTGCACCTTACGTATTACCGCGGCTGCTGTCACGGCGTTATC
+
CCCCCGGG,,@FGGGGGGGFA<FGGGGGAF9CFCF@@FGFGGGE7F:E,;F,@6BFEFGCC9F<,6@E,++@F7CBFCCFFE,@,A>==7BECFGGF@EFG8EDCF,AFC+@;ADEE8EGGGGFG,86=FFGG9>DGCF8C8E8=EDE,6B8FF76,2,,5@DCFC9EFF7B;AAF,523*@,46>;C?FC54**21>FFFFG++;:+964C<+A+/8C5,)270((0)6)0).).*(2?52(.*:<A>79)(-*9F(,3(:F?4<()).3()1494DBBFF071:00)/)6(4(018((.
@M05453:56:000000000-BLWTW:1:1101:18336:1372 2:N:0:15
GGACTACAGGGGTATCTAATCCTGTTTGCTCCCCACGCTTTCGCACCTGAGCGTCAGTCTTCGTCCAGGGGGCCGCCTTCGCCACCGGTATTCCTCCAGATCTCTACGCATTTCACCGCTACACCTGGAATTCTACCCCCCTCTACGAGACTCAAGCTTGCCAGTTTCAAATGCAGTTCCCAGGTTGAGCCCGGGGATTTCACATCTGACTTAACAAACCGCCTGCGTGCGCTTTACGCCCAGTAATTCCGATTAACGCTTGCACCCCCCGTATTACCGCGGCTGCTGGCACGGAGTTAGC
+
BCCCCGGGGGGGGGGGGGGGGGGGGGGGGGGGGGGGGGGGGGGGGGGGGGGGGGGGGGGGGGGGGGGGGGGGGGGGGGGGGGGGGGGGGGGGGGGGGGGGGGGGGFGGGEGGGGGGGGGGGGGGGGGFGGGFGGGGGGGGGGGGGGGGEGGFGGGGGGGGGGDGFGGFFGGC7EGGDDFDFFDFFCFGGGGGGFEDCEGGFFGFFFFFEFEDCFFFA4CA>GFDFFFFFFF>E>F>FFDEGB63:*64AG?D??3*9<(,2(5)9C((3;;41>?<AFBB0(-4902)(5:??;35E*24<
@M05453:56:000000000-BLWTW:1:1101:21877:1389 2:N:0:15
GGACTACAGGGGTTTCTAATCCTGTTTGCTCCCCACGCTTTCGCACCTGAGCGTCAGTCTTCGTCCAGGGCGCCGCCTTCGCCACCGGTATTCCTCCAGATCTCTACGCATTTCACCGCTACACCTGGAATTCTACCCCCCTCTACGAGACTCAAGCTGGCCAGTTTCAAATGCAGTTCCCAGGTTGAGCCCGGGGATTTCACATCTGACTTAACAAACCGCCTGCTTTCGCTTTACGCCCAGTAATTCCGATTAACGCTTGCACCCTCCGTATTACCGCGGTTGATGGCACGTAGTTAGC
+
B9CCCGGFGGGGGCGGGGEFFFG<CF9FFF9@FEG7CGG@FG@,:CC,CFGFFGGG7ECE9@F@C@:EDB,7:@BGGFGGFGEGG?CGBECFF9,,E,,A=FFEDDFFCCFGCFFGC+4CFFE<,EFFCDDFFGGFE8DFE=CGFFCED7EC6,349?,5:FFG<EGG,:,@CCA+,5@7798D>DCCC>:=?4*/)=96:@CFFF78?CEFFC4A*;=)652;02(@)<E:)<746:ECC1?477>))29),-**8<0<?:))/934(1,4,).)67830(((((.45)28?(35?F>29
@M05453:56:000000000-BLWTW:1:1101:19020:1431 2:N:0:15
GGACTACACGGGTATCTAATCCTGTTTGATCCCCACGCTTTCGCACATCAGCGTCAGTTACAGACCAGAAAGTCGCCTTCGCCACTGGTGTTCCTCCATATCTCTGCGCATTTCACCGCTACACATGGAATTCCACTTTCCTCTTCTGCACTCAAGTTTCCCAGTTTCCAATGACCCTCCACGGTTGAGCCGTGGGCTTTCACATCAGACTTAAGAAACCGCCTACGCGCGCTTTACGCCCAATAATTCCGGATAACGTCTGCCACCTACGTCTTACCTCGGCTGCTGGCACGTATTTAGC
+
CCCCCFGGGGG7FEFG<,CC<FGCGGGGFF@<FDAF7FECFGGGDGGGGFFGGEEGGGGGGG?GGGG8CCAFGGGGGGDGGG@FGGFFGCEFG9DFGFGGGGGGGFAFDGEGGGGGGEEGGGFGFFGFGGEBEGFEF9FGFFGFDFGGGGGFGFGDFG=,@E9D=E+>ECC9DEGFF?FD6DE63CGGGGGEDBCDGGC>AAC9BF+31@EFFAF+=;7F4C9DDF2?>@D(25);1(2=DF;;0C<<AF4>?:79?1((48=7?C1,5:(((.-.:9)5((-413?00<72(4(*22))5
@M05453:56:000000000-BLWTW:1:1101:13759:1446 2:N:0:15
GGACTACTGGGGTATCTAATCCTGTTTGCTCCCCACGCTTTCGCACCTGAGCGTCAGTCTTCGTCCAGGGGGCCGCCTTCGCCACCGGTATTCCTCCAGATCTCTACGCATTTCACCGCTACACCTGGAATTCTCCCCCCCTCTACGAGACTCAAGCTTGCCAGTTTCAAATGCAGTTCCCAGGTTGAGCCCGTGGATTTCACATCTGACTTAACAAACCGCCTGCGTGCGCTTTACGCCCAGTAATTCCGTTCAACTCTTGCACCCTCCGTTTTACCGCGGCTGCTGTCACGGAGTTCGC
+
CCCCCGGGGGGGGGGGGGGGGGGGGGGGGGGGGGGCGGGGGFG@FGGGGGGGEGGGGGGGFF<,BFEFGGGEGGGGGGGGFGGEEGEGGGGGGGGGF<E,FFFGGFFCCFGGCF<FG8=C+@EGG,DDGFGFA;,C=CCFGGGGFE@C+1@>F6D@C?F6EC,DGGGGGGGGCFGCC:BF45DCEGFGCFDCG):<5C?FF+=@AA+:6A4C<+;8A:F5(:180=>EFF>>FEFAF0E=C(8?7F<2<C6),(2/8)5:))*)*9,1(4;-2)-).>0(2610(4>:46)-(4();82((
@M05453:56:000000000-BLWTW:1:1101:15456:1457 2:N:0:15
GGACTACCGGGGTTTCTAATCCTGTTTGCTACCCATGCTTTCGAGCCTCAGCGTCAGTTACAGACCAGACAGCCGCCTTCGCCACTGGTGTTCTTCCATATATCTACGCATTTCACCGCTACACATGGAGTTCCACTGTCCTCTTCTGCACTCAAGTTTCCCAGTTTCCGATGCACTTCTTCGGTTGAGCCGAAGGCTTTCACATCAGACTTAAGAAACCGCCTGCGCTCGCTTTACGCCCAATAAATCCGGACAACGCTTGCCACCTACGTATTACCCCGGCTGCTGGCCCGTAGTTAGC
+
CCCCCGGGGGEGGGGGGGGGGGGGGGGGGGEGGGGGGGGGGGGGGGGGGGGGGGGGGEFGGGGGGGGGGGGGGGGGGGGGGGGGGGGFFGGGGGGGGGGGGFGGGGGGGDGGGGGGGGDGGGGGGGGGGGGGGGGGGGGGFFGGGGGGGGGEG?FCF8CG8FGGGGGFGDCEGGGGG?EGGGGCCCC7E?GGCBEGGGGGFFGFFFGFFFFGF69FFFFFFG>D9B@B@?A@FFFCFFDGD?(3CFEEEG>3<15<>6034()2/04:?F6??@:AF>(,-49>00,,:B((,,3)2<<AA
@M05453:56:000000000-BLWTW:1:1101:13009:1499 2:N:0:15
GGACTACCGGGGTTTCTAATCCTGTTTGCTCCCCACGCTTTCGCACCTGAGCGTCAGTCTTCGTCCAGGGGGCCGCCTTCGCCATCGGTATTCCTCCACATCTCTACGCATTTCACTGCTACACGTGGAATTCTACCCCCCTCTGACATACTCTAGTCACCCAGTTTCAAACGCAGTTCCCAGGTTAAGCCCGGGGATTTCACATCTGACTTAAGTAACCGTCTGCGCCCGCTTTACGCCCATTAATTCCGATTAACGCTCGCATCCTACGTATTACCGCGGCTGCTGGCACGTCGTTAGC
+
CCCCCGGGGGGGGGGGGGGGGGGGGGGGGGGGGGGGGGGGGGGGGGGGGGGGEFGGEGGGGGGGGGGGGGGGGGGGGGGGFGGGGGGGGGGGGGGGGGGGEGGGGFGGGGGCCGGGGGGGGGGGGGGD7FFGGGGGGGGGGEGGGGGCFEGFDAF9FGGGGGGG,@FGGGGGGGG7=DGGDEGGGGGG7FCFGFG:7=?CFFGF+):A<6;7)3;FFFGFFGF@6<BFF;FFEE3694CEG0();C<)6:<>?BDF?:>060>6))8>)534)90<AC23349>16>70>()(.(0?C1(:
@M05453:56:000000000-BLWTW:1:1101:12012:1505 2:N:0:15
GGACTACTCGGGTTTCTAATCCTGTTTGCTCCCCACGCTTTCGCACCTGAGCGTCAGTCTTCGTCCAGGGGGCCGCCTTCGCCACCGGTATTCCTCCAGATCTCTACGCATTTCACCGCTACACCTGGAATTCTACCCCCCTCTACGAGACTCAAGCTTGCCAGTTTCAAATGCAGTTCCCAGGTTGAGCCCGGGGATTTCACATCTGACTTAACAAACCGCCTGCGTGCGCTTTACGCCCAGTAATTCCGATTAACGCTTGCACCCTCCGTATTACCGCGGCTGCTGGCACGGAGTTAGC
+
CCCCCGGGGGGGGGGGGGGGGGGGGGGGGGGGGGGGGGGGGGGDGGGGGGGGGGGGGGGFFFGFGGGGGGGGGGGGFGGGG>FGFFGGGGGGGEGGGGCGGGGGGGGGGGGGGGGGGGG>FGGGGGGGGGGGGGGGEGGGGGGGGGCC@CE@GGEFGEGFGGGGGGGFCGGGGGGGGGGGF,DCFFFGGGFGGFEG4=FGFFFFAFFFFFFGFFFFFFGFFG@<?F>F:B>0@EFDF(:8>0<B>FA44DFE?FDFFB6?FFF2?G:4(4;4:@BFFD<;99>;004>:>2<(77>EF<A:
@M05453:56:000000000-BLWTW:1:1101:23449:1527 2:N:0:15
GGACTACTAGGGTTTCTAATCCTGTTTGCTCCCCACGCTTTCGCACCTGAGCGTCAGTCTTCGTCCAGGGGGCCGCCTTCGCCACCGGTATTCCTCCAGATCTCTACGCATTTCACCGCTACACCTGGAATTCCACCCCCCTCTACGAGACTCAAGCCTGCCAGTTTCAAACGCAGTTCCCGGGTTGAGCCCGGGGCTTTCACATCTGACTTAACAGACCGCCTGCGTGCGCTTTACGCCCAGTAATTCCGATTCACGCCTGCACCCGCCGTTTTACCGCGGCTGCTGGACCGGCGTTTCC
+
CCCCCFGGFGGGEFGGGF@<EGFGGFGGGFGGGGFGGDCFGFB;@CFGEG@@FEFGGGGGEEGDEFCGFGGGD+C=FGDFGEDFEGDDGGGGFFFF<FFEFGGC;AFGD=:CAE9FDEGEEG9A@=FF@8FEGGGGGGGEG=EC9D@787@@GF,@@CG,@FF8FG@E,3D,*>**4=FFFG=ECGC?6CGGGFGG:C@8AAF@CFG+7A<76FFFFFGF1<>((13@06>()8546:C/5((.:C>5AF:3((**112(4(0.6>((41,,(9:AFG6>(7((4:2)(),.(,()*1())
@M05453:56:000000000-BLWTW:1:1101:14938:1566 2:N:0:15
GGACTACTGGGGTATCTAATCCTGTTTGCTCCCCACGCTTTCGAGCCTCAGCGTCAATTACAGACCAGAGAGTCGCCTTCGCCACTGGTGTTCCTCCATATATCTACGCATTTCACCGCTACACATGGAATTCCACTCTCCTCTTCTGCATTCAAGTTTCCCAGTTTCCAATGACCTTCCTCGGTTGAGCCGAGGGCTTTCACATCAGACTTAAGAAACCGCCTGCGCTCGCTTTACGCCCAATAAATCCGGACAACGCTTGCCACCTACGTATTACCGCGGCTGCTGGCACGTAGTTAGC
+
CCCCCGGGGGGGGGGGGGGGGGGGGGGGGGGGGGGGGGGGGGGGGGGGGGGGGGGGGGGGFGGGGGGGGGGGFGGGGEGGGGGGGGGGGGGGGGGGGGFFGGGGGGGGGGGGGGFGEEGGGDGGFFGGFFGGGGDGG8ADFGGGEGGFGGFFGFGG@EFG8DFGGADFADFGG;=6EFGGF8EGGG>EGFGDGE>CDGGGFFFFFFDF6FFG=FAAFAGFAD@?2>@FFF;>EFFC=;EGD<03DFEFEGFF?6CFF>FFF?F(*0,.4??:4FFADF?>;>9323?:0..)(.8>EGAB9
@M05453:56:000000000-BLWTW:1:1101:16542:1587 2:N:0:15
TGACTACTGGGGTTTCTAATCCTGTTTGCTACCCATGCTTTCGAGCCTCAGCGTCAGTTACAGGCCAGACCGCCGCCTTCGCCACTGGTGTTCCTCCCTATATCTACGCATTTCACCGCTACACATGGAATTCCACTTTCCTCTTCTGCACTCAAGCTTGTCAGTTTCCGTGTCCCGTCTACGGTTGAGCCCAGGGCTTTCACAACACACTTACGTAATCTCTTACGACCGCTTTTCGCCCAATAAATCCGGACAACGCTTGCCGCCTCCGTAGTTCCACGTCTGCTGGCACGCAGTTAGC
+
-8B@CECEEGGGG7CGFGGGF<=CFCEFCFFFEF@F<FFGGDFGD76ED<CDGFGEEGGGGGC,C@8F,,,8@@:FE?CF<CFC:F8AC=FE@54C,4EEFGFEGGF:BBFGGG9F<CEEEC,,4A<<,9E=@=FB,,,99DDF8>FF,,3:E@FC,2,,6,3,93=6=3,3+,2+6=C,+,4+831,,@D****3*:@9+<,+**/*-3>F;+***/*1/11918()(/.,855)3(*3>;<1**9C)6))(-).5-7?:?F0))((-.(-()-))*--3(4((.)).03)((-);9)))
@M05453:56:000000000-BLWTW:1:1101:15396:1600 2:N:0:15
GGACTACTAGGGTTTCTAATCCTGTTTGCTACCCATGCTTTCGAGCCTCAGCGTCAGTTACAGACCAGACAGCCGCCTTCGCCACTGGTGTTCTTCCATATATCTACGCATTTCACCGCTACACATGGAGTTCCACTGTCCCCTTCTGCACTCAAGTTTCCCAGTTTCCGATGCACTTCTTCGGTTGAGCCGAAGGCTTTCACATCAGACTTAAGAAACCGCCTGCGCTCGCTTTACGCCCATTAAATCCGGACAACGCTTGCCACCTACGTATTACCGCGGCTGCTGGCACGTAGTTAGC
+
CC<CCG@FFCFDGGEFECCEGGGFFDFFGFGFGE<,C@<FFG7CCCFG@CC<6CFGGF9FFFGGGGEC<8C9EDFGGGGFGGFGGGF8FFGGA9E<FDCFFGGGGEGCEE@7A9FFGGD8BF,A9A=FFFFGGGDCF?,E=,,6ADFFCA40@8?BFGEE=FD,AEG;F>>@>E9=D8?8=D3=CEC?8?FG+9EDGGFGFFFFFACA@FB>7BFA99CAAGAAD)6BB>B=AFF<F@EC/8(7:FC)<FE31(95F;(86?>>*93442(47FFFFG0019((((50(0(54,4.;CB>.
@M05453:56:000000000-BLWTW:1:1101:19172:1643 2:N:0:15
GGACTACTGGGGTTTCTAATCCTGTTTGCTACCCATGCTTTCGAGCCTCAGCGTCAGTTACAGACCAGACAGCCGCCTTCGCCACTGGTGTTCTTCCATATATCTACGCATTTCACCGCTACACATGGAGTTCCACTGTCCTCTTCTGCACTCAAGTTTCCCAGTTTCCGATGCACTTCTTCGGTTGAGCCGAAGGCTTTCACATCAGACTTAAGAAACCGCCTACGCGCGCTTTACGCCCAATAATTCCGGATAACGCTTGCCACCTACGTATTACCGCGGCTGCTGGCACGTAGTTAGC
+
CCCCCGGGGGGGGGGGGGGGGGGGGGGGGGGGGGGGGGGGGGGGGGGGGGGGGGGGGGGGGGGGGGGGGGGGGGGGGGGGGGGGGGGGFFGGGGGGGGGGGGCGGGGGDGGGFCGGGGGGGGGGGGGGGGGGGGGGGDGGGGGGGGGGGGGEGGGGGGGGGGGGGGGGGGGGGGGGGGGGGGGGGD+AFCFGGD77CGGGFFGFFFDFEFEGFFFFAFGA=GFFFD>FFFFFFFFE6(:?C1=@F7)?EGAD:63B4?B?FFF(06:2,:(44?:AAG6>6(797:),55(,2.278C456
@M05453:56:000000000-BLWTW:1:1101:12892:1647 2:N:0:15
GGACTACTGGGGTATCTAATCCTGTTTGCTCCCCACGCTTTCGCACCTGAGCGTCAGTCTTCGTCCAGGGGGCCGCCTTCGCCACCGGTATTCCTCCAGATCTCTACGCATTTCACCGCTACACCTGGAATTCTACCCCCCTCTACGAGACTCAAGCTTGCCAGTTTCAAATGCAGTTCCCAGGTTGAGCCCGGGGATTTCACATCTGACTTAACAAACCGCCTGCGTGCGCTTTACGCCCAGTCATTCCGATTAACGCTTTCACCCTCCGTATTCCCGCGGCCGCTGGCACGGAGTTAGC
+
CCCCCGGGGEFGGGGGGGGGGGFGGGFGGGFFGGGEGGGGGGGGCEGGGGGGGGGGGGGGGGGGGGDGFGGGGGGGGGGGGDGGGGEGGCGGGGGGGCF<9ECGGGGGGG7FGGGGGGGGGGGGGFEGGGGGGGGGGGGGGGEGFGCGEGGBEED3EEFEGGGGGGGGGGG,+@FFGGFC;7FGGGCC9EGFGFGGCEGGFFFFFF76<FEFE+;CF4:>9C>?;@9>:007>DFA46EED(3(*2.6<765,4D*@?B:8(9<F>:4-4(-(0542D:BF6((,7>(4:(,(43)2:442
@M05453:56:000000000-BLWTW:1:1101:8941:1735 2:N:0:15
GGACTACCGGGGTATCTAATCCTGTTTGCTCCCCACGCTTTCGCACCTGAGCGTCAGTCTTCGTCCAGGGGGCCGCCTTCGCCACCGGTATTCCTCCAGATCTCTACGCATTTCACCGCTACACCTGGAATTCTACCCCCCTCTACGAGACTCAAGCTTGCCAGTTTCAAATGCAGTTCCCAGGTTGAGCCCGGGGATTTCACATCTGACTTAACAAACCGCCTGCGTGCGCTTTACGCCCAGTAATTCCGATTAACGCTTGCACCCTCCGTATTACCGCGGCTGCTGGCACGGAGTTAGC
+
CCCCCGGGGGGGGGGGGGGGGGGGGGGGGGGGGGGGGGGGGGGGGGGGGGGGGGGGGGGGFGGGGGGGGGGDGGGGGGGGGGGGGGGGGDGGGGGGGFGGGGGGGGGGGGGGGGGGGDEEGGGGGGF@FGGGGGGFGGGGGGGCFGFCEGGFFDEC@CADFFGGGGGGG7;DFGGGGGGGGGDGGGGGGGGGGFGGGGGGFFGF7F78<6>FFCFF6)==2C0<6:1>?B51BD5)9?=GG:<B*>AAFGF83<GFFFFBFB3)9>8<:813?F:<AGFF>12991??777<:,(8E6::<
@M05453:56:000000000-BLWTW:1:1101:21595:1844 2:N:0:15
GGACTACTGGGGTTTCTAATCCTGTTTGCTCCCCACGCTTTCGCACCTGAGCGTCAGTCTTCGTCCAGGGGGCCGCCTTCGCCACCGGTATTCCTCCAGATCTCTACGCATTTCACCGCTACACCTGGAATTCTACCCCCCTCTACGAGACTCAAGCCTGCCAGTATCAGATGCAGTTCCCGGGTTGAGCCCGGGGATTTCACATCTGACTTAACAGACCGCCTGCGTTCGCTTTACGCCCAGTAATTCCGATTAACGCTTGCTCCCTCCGTACTACCTCGGCTGCTGGCACGGAGTTAGC
+
CCCCCFGGCFGGGGGGGEFGGGCGGFGGGGGGGGFGGGGGFEGGGGGGGGGGGEGGGGGGGGGGGGGGG>FGGGFGGGGGGGGEGGGGGGGGGFFFFEFGGGGGGGGGGGGGGCAFGGDE7FFGGFGGGDFGGGGGGE+6CCGGAGGG7@EEF,D:9@GGGGGGGGGG7C6EGG7+<@FGG5ECEEGDDGF=DE5<)/C;7:<A8=C@36.@3;=8AFFFFGB:(235(4)40<F471EEDFB::FA2)>6)2:GFF?BFF?>)704:13124)4))02<(8:6(4:?BF?<(72);8)66
@M05453:56:000000000-BLWTW:1:1101:21495:1865 2:N:0:15
GGACTACAAGGGTATCTAATCCTGTTTGCTCCCCACGCTTTCGCACCTGAGCGTCAGTCTTCGTCCAGGGGGCCGCCTTCGCCACCGGTATTCCTCCAGATCTCTACGCATTTCACCGCTACACCTGGAATTCTACCCCCCTCTACGAGACTCAAGCTTGCCAGTTTCAAATGCAGTTCCCAGGTTGAGCCCGGGGATTTCACATCTGACTTAACAAACCGCCTGCGTGCGCTTTACGCCCAGTAATTCCGATTAACGCTTGCACCCTCCGTATTACCTCGGCTTCTGGCACGGAGTTAGC
+
CCCCCGGGGGGGGGGGGGGGGGGGGGGGGGGGGGGGGGGGGGGGGGGGGGGGGGGGGGGGGGGGGGGGGGCGGGGGGGGGGGGGGGGGGGGGGGGGGGGGGGGGGGGGGGGGGGGGGGGGGGGGGGGGGGGGGGGGGFGGGGGGGGGCEGGFGGGGGGGGGGGGGGGGGC7;FFC79DGGGGGGGGGGGGGGDEGGD*<CFFFFFFGFFFFGEFFFFFF>19>;02>FF?FFFFF<?6CED0:?FG)<AC4>:<<66:>?FF@)6D(3::>::F?FFG)41:<?(4<4<F22069DGG9)5
@M05453:56:000000000-BLWTW:1:1101:11388:1878 2:N:0:15
GGACTACTAGGGTTTCTAATCCTGTTTGCTCCCCACGCTTTCGCACCTGAGCGTCAGTCATCGTCCAGGGGGCCGCCTTCGCCACCGGTATTCCTCCCGATCTCTACGCATTTCACCGCTACACCTGGAATTCTACCCTCCTCTACTAGACTCAAGCTTGCCAGTTTCAACTGCAGTTCCCAGGTTTAGACCGGGGCTTACACTTTTGCCTTTCCTAGCCGCCGTCGTGCGCTTTAGGCCCAGTAATTCCCATTAATAATTGCATCCGCCGTATCACCCTGGCGCTTGGCAGTGACTTGAC
+
CC@A@AE@@FGGGF7FFGGFGGFGFG<CEFGFDEFEGGEEFEC,CBFFE<F@@FGCF@F,,CCCFEEGGE7@F@C:+@FF@?BE7,4:FGGGFGGGG:+@FCF;EFDFGG:=F<FBBEGGEGGFFFF8,ACDDFAFF868B1@D,@,2,=,3,3D9;,7D+,,,@;+@,,,@04,*3+=,43,@,,,,,,2<*:>))=:*;1<++*49)*.+)+2+8++)(),(..()-4)(7)0)*)+012(4*0)))0**-)2/*)).))0)**(((,-((03)4*(((((-(3(,())((()*20)-4
@M05453:56:000000000-BLWTW:1:1101:8362:1895 2:N:0:15
GGACTACTGGGGTTTCTAATCCTGTTTGCTCCCCACGCTTTCGTGCATGAGCGTCAGTGTTATCCCAGGAGGCTGCCTTCGCCATCGGTGTTCCTCCGCATATCTACGCATTCCACCGCTACATGCGGAATTCCACCTCCCTCTGACACACTCTAGCCTTGCAGTCACCAATGCAGTTCCCAGGTTAAGCCCGGGGATTTCACATCGGTCTTGCAAAACCGCCTGCGCACTCTTTACGCCCAGTAATTCCGATTAACGCTTGCACCCTCCGTATTACCGCGGCTGCTGGCACGGAGTTAGC
+
CCCCCGGGGGGGGGGGGGGGGGGGGGFGGFGGGGFGGGGGGGGGGGGGGGGGGGGGGGGGGGGGGGGGGFGCEGGGGGGGGGGGGGGGEC@FGGGGGGGGGGFFGGGGGG7@CAFGGGGG@FEGGFFGEGGGGF;E=DGGGGGG8>;FGGGDEDFDGGGGGGGGGG?DFGDFDFGGFGGFF7F6;:FGGGFFDAGGDGGGFFDFFFDB>BDGEFFFF6CD>D003=13:954AF65+,=*>:??*?26<*)714DF?608:(:?FF0,146(.0,6:*(39626((4)43(.(((02*4>F
@M05453:56:000000000-BLWTW:1:1101:12974:1899 2:N:0:15
GGACTACCCGGGTTTCTAATCCTGTTTGCTCCCCACGCTTTCGAGCCTCAGCGTCAGTTACAGACCAGAGAGCCGCCTTCGCCACTGGTGTTCCTCCATATATCTACGCATTTCACCGCTACACATGGAATTCCACTCTCCTCTTCTGCACTCAAGTCTCCCAGTTTCCAATGACCCTCCCCGGTTGAGCCGGGGGCTTTCACATCAGACTTAAGAAACCGCCTGCGCTCGCTTTACGCCCAATAAATCCGGACAACGCTTGCCACCTACGTATTACCGCGGCTGCTGGCACGTAGTTAGC
+
CCCCCGGGGGGGFGDGGGDGGGGGGGGGGGGGGGGGGGGGGGGGGGGGGGGGGGGDGGGGGGGGGGGGFFFGGGGGGGEGGGGGGGGGEFGGGGGGGGGGGGGGGGGGGGGGGGGGGEGGCFGGGGGGGGGGGGGGGGGGGGGGGGGGGGGFCGGFF9DFGFGGFDFG8ECFDGGGGGGGDEGGGGGGGGGGDAGGGECCFFGFA;FF@AEF6ACFFFGF>GB<263>@DEBB>FFF(:?D?::*::).9:3(49F49>BF6>:@4:<03:2280))::1(361020227(53:1);:)).
@M05453:56:000000000-BLWTW:1:1101:9230:1919 2:N:0:15
GGACTACAGGGGTTTCTAATCCTGTTTGCTACCCATGCTTTCGAGCCTCAGCGTCAGTTACAGACCAGACAGCCGCCTTCGCCACTGGTGGTCCTCCATATATCTACGCATTTCACCGCTACACATGGAATTCCACTCTCCTCTTCTGCACTCAAGTCTCCCAGTTTCCAATGACACTCCCCGGTTGAGCCGGGGGCTTTCACATCAGACTTAAGAAACCGCCTGCGCTCGCTTTACGCCCAATAAATCCGGAAAACGCTTGCCACCTACGACTTACCGCGGCTGCTGGCCCGTGGTTATC
+
CCCCCGGGGG@EBF@FGGGGGGGGGEGGGGGGCGFGDFGGGF:FFGGCFFGCCFFDGGGFGGGFGGFGGGGGGGGCGCCGFGF@EGGDCF,49EFFFGGGGGFFGGGGDGG=FFDAF@@=C@FEEGGGF<F8=FFGGGGG,EDFFGGGGFCDDG:DGF@D3@@8=>=FFG=EFGD+@6=FDGGGGGGGFDFE6?EGCE59FFEA+):9;4;=*:1@=ACFBGF<11>EBFFFB>))9?E=710(2:<<BFBD((9:49>??1@?460,(56((03:A*,(4(-71().(7(,(,()2@)).
@M05453:56:000000000-BLWTW:1:1101:9900:1925 2:N:0:15
GGACTACCCGGGTATCTAATCCTGTTTGCTACCCATGCTTTCGAGCCTCAGCGTCAGTTACAGACCAGACAGCCGCCTTCGCCACTGGTGTTCTTCCATATATCTACGCATTTCACCGCTACACATGGAGTTCCACTGTCCTCTTCTGCACTCAAGTTTCCCAGTTTCCGATGCACTTCTTCGGTTGAGCCGAAGGCTTTCACATCAGACTTAAGAAACCGCCTGCGCTCGCTTTACGCCCAATAAATCCGGACAACGCTTGCCACCTACGTCTTACCGCGGCTGCTGGCACTGAGTTACC
+
CCCCCFGGGGGGGGGGGGGGGGGGGGGGGGGFGGGGGGGGGGGGGGGGGGGGGGGGGFFGGGGGGGGGGGGGGGGGGGGGGGGGGGGGGGGGGGGGGGGGGGGGGGGGGDGGGGGGGGGGGGGGFCFGGFFGGGGGGGGFFGGGAEGGGGGFGGGGGGGGFGGGGGGGGG8EGE9DGDFGGGCGGEEGFFGGGFGGCFGCF>ACFFF5*A=F=FF>FFGFA4@D=BBEFDFBAFF<FDGDD??FGGCC<7538>GFF6;1??F0478:?F63(536AF:B9BF>9:???FFF(,)9FG4).
@M05453:56:000000000-BLWTW:1:1101:15674:1983 2:N:0:15
GGACTACAAGGGTTTCTAATCCTGTTTGCTCCCCACGCTTTCGCACCTGAGCGTCAGTCTTCGTCCAGGGGGCCGCCTTCGCCACCGGTATTCCTCCAGATCTCTACGCATTTCACCGCTACACCTGGAATTCTACCCCCCTCTACGAGACTCAAGCTTGCCAGTTTCAAATGCAGTTCCCAGGTTGAGCCCGGGGATTTCACATCTGACTTAACAAACCGCCTGCGTGCGCTTTACGCCCAGTAATTCCGATTAACGCTTGCACCCTCCGTATTCCCGGCGCTGCTGGCACGGAGTTCGC
+
CCCCCGGGGGGGGGGGGGGGGGFGGGGGGGGGGGGGGGEGGGGGGGGGGGGGGGGGGGGGGGGGGGGGGEGFGGGGGGGGGGEGGFGGGGGGGGGGGGGCGGGGGGGGGGGGGEGGFGGGGGGGGGGGGCFGGGFG9FGEGGGGAFGGGEGFGFGGGGGGGGFFGEGGFEGFGFEGGFGGF7FFFDGG?DCCGDG47=GGF6CFAFGFFFFGE=AFFFGFFGFF@@BF4:EFFFFBF?EGGFF7FF<<:F?>?1DBF(48?B5)*9:??02464,).0(((-43>FF:BFBF?>B);F)49
@M05453:56:000000000-BLWTW:1:1101:14363:1988 2:N:0:15
GGACTACTGGGGTTTCTAATCCTGTTTGCTCCCCACGCTTTCGCACCTGAGCGTCAGTCTTCGTCCAGGGGGCCGCCTTCGCCACCGGTATTCCTCCAGATCTCTACGCATTTCACCGCTACACCTGGAATTCTACCCCCCTCTACGAGACTCAAGCCTACCAGTTTCGGATGCAGTTCCCGGGGTGAGCCCGGGGATTGCACATCCGACTTGACAGTCCGCCTGCGTTCGCTTTACGCCCAGTAATTCCGATTAACGCTTGCACCCTCCGTATTACCGCGGCCTCTTGCGCGACGTGTGC
+
CCCCCGGGGGGGGGGGGGGGGGGGGGGGGGGGGGGGGGGGGGDCEGGGDF<FFGGGGGGGGGGGGGGFE,@FGGGDGGGGGGGGGGGGGGGGGGAFFFEGDGGGGGGGGEGGFFGGG@E?:FGFGAB8CCFGG9BF,3=F7C6F,E@++18:D8FE95,,5DECGFFG*5;:4DC8>FFF>>E:*=ECGGGGC>ED58=;4@F4CACBF32DF=7*9*290C1<1195,4BFF>@BF07EG:(50;)65FFEB(C@FF6:?:3.691(-(1-45:)6C(-((-(((.)-*(-((,8E*((.
@M05453:56:000000000-BLWTW:1:1101:13727:1995 2:N:0:15
GGACTACAGGGGTTTCTAATCCTGTTCGCTACCAACGCTTTCGAGCCTCAGCGGCCGTTACAGACCAGAGAGCCGCTTTCGCCACCGGTGTTCCTCCATATATACACGCATATCACCGCTACAAATGGAATTCCACTCTCCCCTTATGCACTCAAGTTCTACAGTTTCCAAACCATACTTTGGTTAAGCCACAGCCTTTCACTTCAGACTTATAAATAGCCTGCGCTCGCGTTACGCCCAATAAATCCGGACAACACTCGGCACCCACGTATTACCGCGGCTGCTTGCACGTAGTTAGCCG
+
C9-<C<E8<@7@BF,CFGE<A@F<CF9@76FGF,C@@FGGGG,<6C:EFCFCF+@+7@FD7,C,<F,<6<8F@FFG+4=A@F,,B,@4@+B=<FA9?FC,,94,4=,+86++CEGA=ECE==9,,9,=D,:,,C,,=,3AF,@DC,,6CDED8,3>EG;,@BC,8,+@,3<3+@??6+7,+3,54D9<7,,,3?,**52BF+,199++:**=56BF+4:83C2(-(/:26)655A;>@5?>8@3*2),,))89(*)0),4(,0-)/(--,().9A.()4(17;(,640)1140:2*036.,
@M05453:56:000000000-BLWTW:1:1101:20185:2024 2:N:0:15
GGACTACCCGGGTTTCTAATCCTGTTTGCTCCCCACGCTTTCGCACCTGAGCGTCAGTCTTCGTCCAGGGGGCCGCCTTCGCCACCGGTATTCCTCCAGATCTCTACGCATTTCACCGCTACACCTGGAATTCTACCCCCCTCTACGAGACTCAAGCTTGCCAGTTTCAAATGCAGTTCCCAGGTTGAGCCCGGGGATTTCACATCTGACTTAACAAACCGCCTGCGTGCGCTTTACGCCCAGTAATTCCGATTAACGCTCGCACCCTACGTCTTACCGCCGCTGCTGGCACGTAGTTAGC
+
BCCCCGGGGGGGFGGGGGGGGGFGGGGGGGGFDCFGGGGGGGGGGG@DEFGGGGGGGGGGGGGGGGGGGGGGGGGGGGGGGDFEEGGGGGGGGFGGGFGGGGGGGGGFEGGGGGGGGGGGGEGGGGGGGGGFGGGGGFGGGGGGGGGDDGGFGFFFGGDGGGGGGGGGGGGGGGGGGF?:C9DDGGGFF?FEDE5DDEFDFFG=FFGFFFFGFFBAFFGF6C9<:?>F?:>1>@F>FBGEDB:8C7466DF)4(/7*41(41>1>G<03??0(7<D>F?0(3>F9>?B0:0>:2?5C+)).
@M05453:56:000000000-BLWTW:1:1101:11289:2048 2:N:0:15
GGACTACTGGGGTTTCTAATCCTGTTTGCTCCCCACGCTTTCGCACCTGAGCGTCAGTCTTCGTCCAGGGGGCCGCCTTCGCCACCGGTATTCCTCCAGATCTCTACGCATTTCACCGCTACACCTGGAATTCTACCCCCCTCTACGAGACTCAAGCTTGCCAGTTTCAAATGCAGTTCCCAGGTTGAGCCCGGGGATTTCACATCTGACTTAACAAACCGCCTGCGTGCGCTTTACGCCCAGTAATTCCGCTTAACGCTTGCACCCTCCGTATTACCTCGGCTGCTGGCACGGAGTTAGC
+
CCCCCGGFCFGGGGGGGGGGGGGGGGGGGGGGGGGGGGGGGGGGGGGGCGGGGGDGDGGFEGGGGGCFGGEGGGGGGGGGGGGGGGGGGGFGGGGGGGGGGGGGGGGGGGGGGGGGGGGGGGGGGGGGFGGGGGGGDCDGGGGGCE@C@EE@G<F?CEGGGGGCGFFGF;FF>ECCFGFDC7FD,>,=CCGGGEEGGGGGCFGFA6+17;<F<A6+;)1=(2:@6:>D<:E>DE@5*(::>???FC44):))((1@B002:0F2FFB<16>((8:<B>)4(413(1:)()(,(,()2:.).
@M05453:56:000000000-BLWTW:1:1101:16656:2057 2:N:0:15
GGACTACTCGGGTTTCTAATCCTGTTTGCTCCCCACGCTTTCGCACCTGAGCGTCAGTCTTCGTCCAGGGGGCCGCCTTCGCCACCGGTATTCCTCCAGATCTCTACGCATTTCACCGCTACACCTGGAATTCTACCCCCCTCTACGAGACTCAAGCTTGCCAGTTTCAAATGCAGTTCCCAGGTTGAGCCCGGGGATTTCACATCTGACTTAACAAACCGCCTGCGTGCGCTTTACGCCCAGTAATTCCGATTAACGCTTGCACCCTCCGTATTACCGCGGCTGCTGGCACGGAGTTAGC
+
CCCCCGGGGGGGGGGGGGGGGGGGGGGGGGGGGGGGGGGGGGGGGGGGFGGGGGGGGGGGGGGGGGGGGGGGGGGGGGGGGGGGGGGGGGGGGGGGGGGGGGGGGGGGGGGGCGGGGGGGDGGGGGGGGGGFFGGGGGGGGEGGEGGEEGGFGCGGGGGDGFGGCGFFEGGGFGGFEGGGGFFGGG6FGGGGG)?4DGGCFFGFFF7=?FFGF6AA=AG>BGFD8?07:?>>EFF2=?GGG?BB*:44<G?366DFF?1:::@?FG0:?BF??FBFFGFFFFFFFFFD?FB>B69>GC:>A
@M05453:56:000000000-BLWTW:1:1101:16393:2072 2:N:0:15
GGACTACAGGGGTATCTAATCCTGTTTGCTCCCCACGCTTTCGAGCCTCAGTGTCAGTTACAGGCCAGAGAGCCGCTTTCGCCTCCGGTGTTCCTCCATATATCTACGCATTTCACCGCTACACATGGAATTCCACTCTCCTCTCCTGCACTCAAGTCTCCCAGTTTCCAATGCACACAATGGTTGAGCCACTGCCTTTTACATCAGACTTAAGAAACCACCTGCGCCCGCTTTACGCCCAATAAATCCGGACAACGCTTGGGACCTACGTATTACCGCGGCTGCTGGCACGTAGTTATCC
+
9CCCCGGGGGGGGEGGGGGGGFGGGGGGGGGGGGGF@CGEGGGGGGGGGGGGGGGGEFGGGGGGFG8FGFGFFGGGGBFFEFECFGGGGDGGGFGFDFGGGGGGGEGFC@7CFC?FECEGDCDE9EFGFFGGGGGC>BD=FGFDGGFDGGFDFDGFGG;AAFFGGFGGGGGGGGGGFGG8DFCFGBCEE?EC6AFFDFFDCFFFFFG*8C7<ACCAFFFFBGB5=20*-(:>DFFE)(?ED0=@:D<3@5:>90855620:B>(.>04:18):99)472909246772?))4:04@?+))6
@M05453:56:000000000-BLWTW:1:1101:21176:2076 2:N:0:15
GGACTACCCGGGTATCTAATCCTGTTTGCTCCCCACGCTTTCGCACCTGAGCGTCAGTCTTCGTCCAGGGGGCCGCCTTCGCCACCGGTATTCCTCCAGATCTCTACGCATTTCACCGCTACACCTGGAATTCTACCCCCCTCTACGAGACTCAAGCCTGCCAGTTTCGGATGCAGTTCCCGGGTTGAGCCCGGGGATTTCACATCTGACTTAACAGACCGCCTGCGTGCGCTTTACGCCCAGTAATTCCGATTAACGCTTGCACCCTCCGTATTACCGCGGCTGCTGTCACGGAGTTAGC
+
CCCCCGGGGGGGGGGGGGGGGGGGGGGGGGGGGGGGGGGGGGGGGGGGGGGGGGGGGGGGGGGGGGGGGGGGGGGGGGGGGGGGGGGGGGGGGGGGGGGGGGGGGGGGGGEFGGGGGGGGGGGGGGGGGGGGGGGGGGGGGGGGFGGGGGG@GGGGGGGGGGGG7DFGGGGDGGGGFFFGGGGGGGGGGGGGGFGD>?FDFFGFFFGFEFF7CFF?FFGFFGB:??F>:FFFEFF9F6ECD???GGBAFGFB:?GFFFFFF0827CB:?B>?:FB9AFB0;>BB90:?-=><F09)2C<A>
@M05453:56:000000000-BLWTW:1:1101:11141:2078 2:N:0:15
GGACTACCGGGGTTTCTAATCCTGTTTGCTCCCCACGCTTTCGCACCTGAGCGTCAGTCTTCGTCCAGGGGGCCGCCTTCGCCACCGGTATTCCTCCAGATCTCTACGCATTTCACCGCTACACCTGGAATTCTACCCCCCTCTACGAGACTCAAGCCTGCCAGGTTCGGATGCAGTTCCCGGGTTGAGCCCGGGGATTTCACATCAGACTTAAGAAAACGCCTGCGCTCGCTTTACGCCCAATAAATCCGGGCAACGCTTGCCACCTACGTATTACCGCAGCTGCTGGCCCGTGTTTATC
+
@9<CC@E@FCFGC:@FF,E,CF<@<F,EF<CFFGF@CFGG8FFGGGCG,EAFG@F,BCE<EEFE@F@FC,FBFFFG=CFFGGFGGGGGGGGGGBFB<F,,,9@;DGDDGGE:=E9FA8>C:=BGDGC@FEGGFFF9FGGGDE+@FGFD3@8@:E79CF68DFFG7CFGG>CECCFFFFE;6?C5C8:<FG8:557CG8:CFFEC@FF4<6?:28FFFF*815>:016@31)4>3).@<EE)-3:FD>)6*)8(()0)(-46?3289<:30(,,@5<<>:>((4888>073(492(7EG2:6
@M05453:56:000000000-BLWTW:1:1101:11696:2089 2:N:0:15
GGACTACCCGGGTTTCTAATCCTGTTTGCTCCCCACGCTTTCGCACCTGAGCGTCAGTCTTCGTCCAGGGGGCCGCCTTCGCCACCGGTATTCCTCCAGATCTCTACGCATTTCACCGCTACACCTGGAATTCTACCCCCCTCTACGAGACTCAAGCCTGCCAGTATCAGATGCAGTTCCCGGGTTGAGCCCGGGGATTTCACATCTGACTTAACAGACCGCCTGCGTGCGCTTTACGCCCAGTAATTCCGATTAACGCTTGCACCCTCCGTATTACCGCGGCTGCTGGCACGGAGTTAGC
+
CCCCCGGGGGGGGGGGGGGGGGGGGGGGGGGFGGGGGGGEFGGGGGGGGGGGGGG7FGGGGGGGGGGGGGGGGGGGGGGGGGGGGGGGGGGGGGGGGGGGGGGGGGGGGGGGGGGGFGGGGGGGGGFGGGGFGGGGGGGGGGGGGGGGEGGFGGGGGGGGGG?FGAGFAFGGGGGGFFGGGGGEEEGGFGGFGEGGGGG=CFDFFFDFFFFCCAFFFAGFFGFFB?FFFFFB>EFFF6EEGFFBGG4A<C6>?057B091B174@FFF:(46?5?AAG03(11920:23>176165*;946
@M05453:56:000000000-BLWTW:1:1101:18609:2138 2:N:0:15
GGACTACCGGGGTTTCTAATCCTGTTTGCTCCCCACGCTTTCGCACCTGAGCGTCAGTCTTCGTCCAGGGGGCCGCCTTCGCCACCGGTATTCCTCCAGATCTCTACGCATTTCACCGCTACACCTGGAATTCTACCCCCCTCTACGAGACTCAAGCCTGCCAGTATCAGATGCAGTTCCCGGGTTGAGCCCGGGGATTTCACATCTGACTTAACAGACCGCCTGCGTGCGCTTTACGCCCCGTAATTCCGATTAACGCTGTCACCCTCCGTATTACCGCGGCTGCTGGCACGGACGTAGC
+
CCCCCGGGGGGGGGGGGGGGGGGGGGGGGGGGGGGGGGGGGGGGGGGGGGGGGGGGGGGGFGGGGGGGCGDEFGGGGGGGFGFGGFCGGEGFFFDGGGGFGGGGGDGGG>FGFFGGGDGGDFGFGGGGFGGGGGGGGGGGGGGGGGGEEGGFGGGGGGG,@D?FEFGGGCFCFFFFF=<;C/:CGGCFGFE5)8>CGGFFFACC+/@AFC<:.@F**.7>079?,40586>373<4B1*:),7?D714:2)0,4>?6((--(94=F4(,--3().-60(-(,29602877()(,-0*;(.,
@M05453:56:000000000-BLWTW:1:1101:15115:2154 2:N:0:15
GGACTACTGGGGTTTCTAATCCTGTTTGCTCCCCACGCTTTCGAGCCTCAGTGTCAGTTACAGGCCAGAGAGCCGCTTTCGCCTCCGGTGTTCCTCCATATATCTACGCATTTCACCGCTACACATGGAATTCCACTCTCCTCTCCTGCACTCAAGTCTCCCAGTTTCCAATGCACACAATGGTTGAGCCACTGCCTTTTACATCAGACTTAAGCAACCACCTGCGCTCGCTTTACGCCCAACAAATCCGGACAACGCCTGGGACCTACGCATTACCGCGGCTGCTGGCACGTAGTTAGCC
+
BCCCCGGGF@FGFEFCFGFCFCF<FFFFGGFGGFGGGGEGGG7CE7@EC<AFCFGFGFGGGGFGGE?<FDC:CF:F7,4C,@FC@F+>6@FGGG9FFFGGFGF,,C?AFEEF;FF<F7CGC:9FCEEGF<FFGFFGGD=:FEF+AE,=EDCBFFDB=EA=EFGFFFGDCFFGGGGGGDGC7@8,3+@,@869+:C:7CCG+;F?9AF*36;<5;+0;F6*);-:)>9/-(5-8)+0:@GGG6(2CC931)..:0<4=((,285<FD<4:((((064)/((-4(4:4?>077?2(28<:49:
@M05453:56:000000000-BLWTW:1:1101:21055:2215 2:N:0:15
GGACTACAGGGGTTTCTAATCCTGTTTGCTCCCCACGCTTTCGCACCTGAGCGTCAGTCTTCGTCCAGGGGGCCGCCTTCGCCACCGGTATTCCTCCAGATCTCTACGCATTTCACCGCTACACCTGGAATTCTACCCCCCTCTACGAGACTCTAGCTTGCCAGTTTCAAATGCAGTTCCCAGGTTGAGCCCGGGGATTTCACATCTGACTTAACAAACCGCCTGCGTTCGCTTTACGCCCAGTAATTCCGATTAACGCTCGCACCCTCAGTATTACCGCGGCAGCTGTCACGGTGTTATC
+
ABCCC<C<<,@F@FFFGF,EC@FGGAF<E@F6DF@@:FECGGCFE7CBAF@DBFGGBE9FF97CFE7FAF7@@=BFCC7F<7:C747@CFD<CE;FFFFGEFCFDA<@CGG7,5,BFGEGGEDG8><A,>CF9F@;E@87+1+07D>EED88<A9BFAA,449,7357@:<,?@CFF72>CE2:?DCGCFGDD>C)7EA6FF7F6)++.+)@>8A7A::>6C4<:(472172:>))725*128407)-67))4(*/*4(-(,0-)1((2((-6=<AFD(,,77(((43.9)5::(0;=4)6
@M05453:56:000000000-BLWTW:1:1101:9479:2273 2:N:0:15
GGACTACAGGGGTTTCTAATCCTGTTTGCTCCCCACGCTTTCGAGCCTCAGTGTCAGTTACAGGCCAGAGAGCCGCTTTCGCCACCGGTTTTCCTCCATATATCTACGCATTTCACCGCTACACATGGAATTCCACTCTCCTCTCCTGCACTCAAGTCTACCAGTTTCCAATGCATACAATGGTTGAGCCACTGCCTTTTACACCAGACTTAATAAACAACCTGCGCTCGCTTTACGCCCAATAAATCCGGACAACGCTCGGGACCTACGTATTACCGCGGCTGCTGGCACGTGGTTAGCC
+
88ACCGCC<6@@;FEGGGCDFD<FFFGGG,FF8FF@E7C:DFGFEEFGGEFFGGGGGFFGGGGECFGDFGG,C<CC:F:EGG7B?FBFC+=4EFAE8FDGGGFFGG9FEEGDE??EFEBEFEFFGFFCEFGGGGG9,@FGGFFFF89DFFE=D=6EF=>DGFFCC@FGGG836>B@FCG8D98DDC8FGCC,9:FG?CGG;FFFFF?9>6ED8@9BFB,;>DEBDAFFFFF@FFFF;@:5C(=)*+)7;D5)(67A):612,)4@D1,4((4:?A<>*-369>(877.45<(4(4<FGFFB
@M05453:56:000000000-BLWTW:1:1101:11485:2325 2:N:0:15
GGACTACAGGGGTTTCTAATCCTGTTTGCTCCCCACGCTTTCGCACCTGAGCGTCAGTCTTCGTCCAGGGGGCCGCCTTCGCCACCGGTATTCCTCGAGATCTCTACGCATTTCACCGCTACACCTGGAATTCTACCCCCCTCTACTAGACTCAAGCTTGCCAGTTTCAAATGCAGTTCTCAGGTTGAGCCCGGAGATTTCACATCTGACTTAACAAACCGCCTGCGCGCGCTTTAAGCCCAGTAATTCCGATTAACGCTTGCACCCTCCGTATTCCCGCGGCTGCTGGCACGGAGTTCGC
+
CCCCCGGDGGGG@FGGGGGGGGGFGGGG,C,C8CFCFEDCFGG77FGGFG,CFGFEFG9,,6CF,,BFC,@FF7@FEFEFFD7?,FFGE7FAF?>F+4?<F?=FFG9?C=FFGGGGGEGGEGGGG8,AFFGGG9;EE,+@EEG6FF;;,@FCC6DC9C9,D@CCEDCF7::BCF9+>B,,+2<DEGGGGFG*22*:8FG>+=FF6A:87A4FE+11*)=8;)6;3?9),,.7@3>54>G+C?2?F7)6<D?34:CFFBFF6?5)124?B0146>:).689>102(4,34>0<:;()*2)44
@M05453:56:000000000-BLWTW:1:1101:20750:2339 2:N:0:15
GGACTACTCGGGTTTCTAATCCTGTTTGCTCCCCACGCTTTCGCACCTGAGCGTCAGTCTTCGTCCAGGGGGCCGCCTTCGCCACCGGTATTCCTCCAGATCTCTACGCATTTCACCGCTACACCTGGAATTCTACCCCCCTCTACGAGACTCAAGCTTGCCAGTTTCAAATGCAGTTCCCAGGTTGAGCCCGGGGATTTCACATCTGACTTAACAAACCGCCTGCGGGCGCTTTACGCCCAGTAATTCCGATTACCGCTTCCACCCACCGTATTACCTCGGCGGCTGGCACGGAGTTAGC
+
CCCCCGGGGGGGGGDGGGCFGGGGGGGGGGGGGGGGGDFG@FGGGGGGFGGGGGGGGGCEGFFGGGGGGGGGDFGEGGGGGGGGGGGDE@FEAFGGGGDGGGGGFGGGGGGGADFFGGGGGGGGGGGGGGG8DFGGGGGGGGEGGGGGC7C6@CCFF9,,@CFFFGG9EDFGFGAFGGGGGF,DFF6CFFGGGBGGGEFFFFEFA);FFFEFCFFFFFGF>D@;;6;)((50>:<9B:EED:<?FGF45*9)4<<**-9>0().9>1(--1,4>BAA7)518:(-(((373<<0(8;0)56
@M05453:56:000000000-BLWTW:1:1101:23831:2433 2:N:0:15
GGACTACTAGGGTTTCTAATCCTGTTTGCTCCCTACGCTTTCGCACCTGAGCGTCAGTCTTCGTCCAGGGGGCCGCCTTCGCCACCGGTATTCCTCCAGATCTCTACGCATTTCACCGCTACACCTGGAATTCTACCCCCCTCGACGAGACTCAAGCTAGCCAGTTTCAAATGCAGTTCCCAGGTTGAGCCCGGGGATTTCACATCTGACTCACCTAACCGCCTGCGTGCGCTTTACGCCCAGTCATTCCGATTACCGCTTCCACCCTCCGTATTACCGCGCCTGTTGTCACGGAGTTAGC
+
-@BCCGFGGGGGFFGGCDFGGGGGGGCGCFGE?,C,CFCCFFGCE+8A@F8EFFGC,EFFGCEEC@7FC,@@C@F7+?FFFDG7FA@C=FFGFG9FEDDGGGGGGGGGE7?+CFD9A=BEFGG<,8AEDGGGFCF;E,3@8=++@EEG7>EEF,5,>@,,363><B+33=;;CFC7@CFDAEF5CE6A76@CCA5:<58FFFF639:C36>+)))*/)=A;:>?06(8(45(7>5:63*:C((.*26-)*0)(-9**109,().*23((-(3(7(.6*3162(4()).,*)6:<(02064<
@M05453:56:000000000-BLWTW:1:1101:19796:2443 2:N:0:15
GGACTACAGGGGTATCTAATCCTGTTTGCTCCCCACGCTTTCGCACCTGAGCGTCAGTCTTCGTCCAGGGGGCCGCCTTCGCCACCGGTATTCCTCCAGATCTCTACGCATTTCACCGCTACACCTGGAATTCCACCCCCCTCTACGAGACTCAAGCCTGCCAGTTTCAAATGCAGTTCCCGGGTTGAGCCCGGGGATTTCACATCTGACTTAACAGACCGCCTGCGTGCGCTTTACGCCCAGTAAGTCCGATTAACTCTTGCTCCCTCCGTATTACCGCGGCTTCTGGCACGGATTTAGC
+
CCCCCGGGGGGGGGGGGGGGGGGGGGGGGGGGGGGGGGGGGGGGGGGGGGGGGGGDGGGGGGGGGGGGCGGGGGGGGGGGGGGGGGEGEFGGGGGGGGGGGDGGGGGFGGCFFGGG9CGGCFFGGGFGGGFGGGGGFD+@EGGGGGGGDGGFDFGCFFGFD8E8FG7D;EGFFCGGGGGGGGGGGGD?FG?EGEGGDGGFFFGFFFGFCFE>4AFFFFGA;C>B(46<(4@BD:5)=:CGD::?77)6:FE3385B=).56BF)19(17:>FFF7<AG?03>9>(44));0):065CCA2)
@M05453:56:000000000-BLWTW:1:1101:23895:2475 2:N:0:15
GGACTACAGGGGTATCTAATCCTGTTTGCTCCCCACGCTTTCGAGCCTCAGTGTCAGTTACAGGCCAGAGAGCCGCTTTCGCCTCCGGTGTTCCTCCATATATCTACGCATTTCACCGCTACACATGGAATTCCACTCTCCTCTCCTGCACTCAAGTCTCCCAGTTTCCAATGCACACAATGGTTGAGCCACTGCCTTTTACATCAGACTTAAGAAACCACCTGCGCTCGCTTTACGCCCAATAAATCCGGACAACGCTTGGGACCTACGTATTACCGCGCCTGCTGGCCCGTAGTTAGCC
+
CCCCCGGGGGGGGGGGGGGGGGGGGGGGGGGGGGGGGGGGGGGGGGGGGGGGGGGGGGGGGGGGGGGGGGGGGGGGGGGGGGGGGGGGGGGGGGGGGGGGGGGGGGGGGGGGGGGGGGGGGGGGGGGGGGGGGGGGGGGGGGGGGGGGFGGFGGGFGGGGGGGGGFFFGGDFFGGGGGGGGGGGG>CC??,@:6CDFGGGFFGFFF*53;AGEFFFFFFFFGFB=AAD4@EDFFA*)8?CDFD@>FEFFDFF>@GFF@7<8?F:FGFB?0:<AF249341(-((3>?:270-((-0<+)4.
@M05453:56:000000000-BLWTW:1:1101:9575:2483 2:N:0:15
GGACTACCGGGGTTTCTAATCCTGTTTGCTCCCCACGCTTTCGCACCTGAGCGTCAGTCTTCGTCCAGGGGGCCGCCTTCGCCACCGGTATTCCTCCAGATCTCTACGCATTTCACCGCTACACCTGGAATTCCACCCCCCTCTACGAGACTCAAGCCTGCCAGTTTCAAATGCAGTTCCCGGGTTGAGCCCGGGGATTTCACATCTGACTTAACAGACCGCCTGCGTGCGCTTTACGCCCAGTAATTCCGATTAACGCTTGCACCCTCCGTATTACCGCGGCTGCTGGCACGGAGTTAGC
+
CCCCCFGGGGGGGGGGGGGGGGGGGGGGGGGGDEGGGGGGGGGGGGGGGGGGGGGGGGGGGGGGGGGAFEGGGGGGGGGGGGGGGGGGGGGGGGG9FCFFGGFFG9EFGG7FEGFGGGGGDFGGDFGGGGGGGGCGBEGGGGGGGGGEEGGEGGGGG>FGGFFFFGGGGCDGGGGFFGFGDC=EGDCFFFDGGFGGGGFC6A978A:6<A@;<FF49FGF>D61:6;E03:>>>@4=:C?DBFFGGFB>C))-8CB=16:::F26FB62:>BF::)6:69B>>69?B):5:2((37CG4A<
@M05453:56:000000000-BLWTW:1:1101:17007:2531 2:N:0:15
GGACTACAGGGGTATCTAATCCTGTTTGCTCCCCACGCTTTCGCACCTGAGCGTCAGTCTTCGTCCAGGGGGCCGCCTTCGCCACCGGTATTCCTCCAGATCTCTACGCATTTCACCGCTACACCTGGAATTCTACCCCCCTCTACGAGACTCAAGCTTGCCAGTTTCAAATGCAGTTCCCAGGTTGAGCCCGGGGATTTCACATCTGACTTAACAAACCGCCTGCGTGCGCTTTACGCCCAGTAATTCCGATTAACGCTTGCACCCTCCGTTTTACCGCGGCTGCTGGCACGGAGTTAGC
+
CCCCCGGGGGGGGGGGGGGGGGGGGGGGGGGGGGGGGGGGFGGGGGGGGGGGGGGGDGGGGGGGGGGFGGEGGGGGGGGGGGGGGGGGGGGGGGGGGEGGGGGGGGGGGGGGGGGGGGGGGGGGGGGGGGGFGGGGGGGGGGGGGGGEDEG<FGGGGFGFGGGGFGGGGGFCFGGGFFGDDCF*?DGDGGGGGFGGG5FGFFGF6A+8<FFGECFFFFG>BGFFF?9.(356DEFFF<CGG0(4:7<DFG47<BG???BB?BFFFF?:BF1()/-.5C:9BB>BFF>07>15:((.;EA26
@M05453:56:000000000-BLWTW:1:1101:22020:2537 2:N:0:15
GGACTACTCGGGTTTCTAATCCTGTTTGCTCCCCACGCTTTCGAGCCTCAGCGTCAGTTACAGACCAGAGAGCCGCCTTCGCCACTGGTGTTCCTCCATATATCTACGCATTTCACCGCTACACATGGAATTCCACTCTCCTCTTCTGCACTCAAGTCTCCCAGTTTCCAGTGACCCTCCCCGGTTGAGCCGGGGGCTTTCACATCAGACTAAAGAACCCGCCTCCGCTCGCTTTACGCCCAATAAATCCGGACAACGCTCGGCTCCTACGTATTACCGCGGCTGTGGGCACGTAGTTAGC
+
C?CCCGGFGGFF@FGGGGFGEEEFFFDFDFGGFFEFECFED<CFFE+F<FD<CGGCFGGFGGGGCGG<FEFE<FC:FFEC=CFGEGGG?EFFG,@9F@BFCFCCFA9FEE>F@<<@FCBEEGGG,,C8E<FFFFFFA8=AB=D+34@,EC888F@?EG9AEGGD,@@F8E,3A9EC=D68+6=CE@991@DCC9C*)=,C+1,4=1+2*)7**;8@AAE>@C;,((()((23>F>2@27E)14(9:>AD>7)2(9<5(2((,<(776>27:?DF04)28>FB09((,.()28:6()/3)6<
@M05453:56:000000000-BLWTW:1:1101:8518:2586 2:N:0:15
GGACTACAGGGGTTTCTAATCCTGTTTGCTCCCCACGCTTTCGCACCTGAGCGTCAGTCTTCGTCCAGGGGGCCGCCTTCGCCACCGGTATTCCTCCAGATCTCTACGCATTTCACCGCTACACCTGGAATTCTACCCCCCTCTACGAGACTCAAGCTTGCCAGTTTCAAATGCAGTTCCCAGGTTGAGCCCGGGGATTTCACATCTGACTTAACAAACCGCCTGCGTGCGCTTTACGCCCAGTAATTCCGATTAACGCTTGCACCCTCCGTATTACCGCGGCTGCTGGCACTGAGTTAGC
+
CCCCCGGGGGGGGGGGGGGGGGGGGGGGGGGGGGGGGGGFFGFDGGGGGGGGGGGGFEEFGGGGGGGGGGGGGGGGDFGGGEGGDGGGGGGGGEFFGD@GFFGFGGFFEGDGGGGGGGGGEDGGFFDFGF98BFGGCFECEGGGGGGGGG+>FGGGGFGGFGFFFFFCD:D9<DGDGGFGGGGGFFFFGGGGGFGGGDFFFFF@FA+@?F<@CFACBFGF@36<::BFFFF15>FDF?GGD(87776>A7?52(>8=:1:1<>)19(4<BF?:)5:<C21(2>0608)3)82377FFG2A6
@M05453:56:000000000-BLWTW:1:1101:14211:2610 2:N:0:15
GGACTACTGGGGTATCTAATCCTGTTTGCTCCCCACGCTTTCGCACCTGAGCGTCAGTCTTCGTCCAGGGGGCCGCCTTCGCCACCGGTATTCCTCCAGATCTCTACGCATTTCACCGCTACACCTGGAATTCCACCCCCCTCTACGAGACTCAAGCCTGCCAGTTTCAAATGCAGTTCCCGGGTTGAGCCCGGGGCTTTCACATCTGACTTAACAGACCGCCTGCGTGCGCTTTACGCCCAGTAATTCCGAATAACGCTTGCACCCTCCGTATTACCGCGGCTGCTGGCACGGAGTTAGC
+
CCCCCGGGGGGGGGGGGGGGGGFGGGGGGGGGGGGGGGGGGGGDGGGGGGGGGGGGGGGGGGGGGGGGGGCGGGGGGGGGGGGGGGGGEGGGGCCGFFGGG@FGGGGGGGGCFDDGGGGGGGGGGFFFFDFDGGGGGDDGGGGGCGG>7EEEGGF,@C?DGGG6BF7DFGG,?CFGG8:EFGEGGECEGGGGGDCD):FFFFGFFFDF3AAF36BFFFGFFGFB(4-0(-.2@DFBFFDGC164>::>AGF8(,96=?92:?@<FGB1(4(435:2>GFFFB913?D>:3(<BB0:C;99A
@M05453:56:000000000-BLWTW:1:1101:24419:2623 2:N:0:15
GGACTACCGGGGTTTCTAATCCTGTTTGCTCCCCACGCTTTCGCACCTGAGCGTCAGTCTTCGTCCAGGGGGCCGCCTTCGCCACCGGTATTCCTCCAGATCTCTACGCATTTCACCGCTACACCTGGAATTCTACCCCCCTCTACGAGACTCAAGCCTGCCAGTTTCAAATGCAGTTCCCGGGTTGAGCCCGGGGATTTCACATCTGACTTAACAGACCGCCTGCGTGCGCTTTACGCCCAGTAATTCCGATTAACGCTTGCACCCTCCGTATTACCGCGGCTTCTGGCACGGAGTTCGC
+
CCCCCGGGGGGGGGGGGGGGGGGGGGGGGGGGGGGGGGGGGGGGGGGGGGGGGGGGGGGGGGCFGGGGFGGGGGDGEGGGGGGGGGGGGGGGGFFGGGGGGGGGGGGGGGGGGGGGG@EGGGCFGGGGGFGGGGGGGGFGGGGGGGFCEDGEGGC:BFGCFGFGGFCGGFCDFG78<FGGGGEGEGEGFFGGDE*C38F4@AGACADFCF9F<6+80?C>7D624608:?50B5F<F0:CG01(*2:<AF48:(9@4(4:?0<?FF?BFF6?BFFFFG:B26B4(14)4@:7(0,0AF)(-
@M05453:56:000000000-BLWTW:1:1101:20596:2677 2:N:0:15
GGACTACTGGGGTTTCTAATCCTGTTTGCTCCCCACGCTTTCGCACCTGAGCGTCAGTCTTCGTCCAGGGGGCCGCCTTCGCCACCGGTATTCCTCCAGATCTCTACGCATTTCACCGCTACACCTGGAATTCTACCCCCCTCTACGAGACTCAAGCCTGCCAGTTTCGGATGCAGTTCCCGGGTTGAGCCCGGGGATTTCACATCCGACTTAACAAACCGCCTGCGTGCGCTTTACGCCCAGTAATTCCGATTAACGCTTGCACCCTCCGTCTTACCGCGGCTGCTGGCACGGAGTTAGC
+
CCCCCGGGGGGGFGGGGGGGGGGGGGGGGGGGGGGGGGGGGGGGGGGGGGGGGGGGGGGGGEDFGGGGGGGGGGGGGGGGGGGGGGGGGGGGGGGGGGFFFFGGGGGGCEGGGGGGGGGEGGGFGGGGCFFDFGGGGGGGGGGGGGG6EGGEGGGCGGG8:EGFF;FC@EGGGGGFGGGGGGDEGGGGGGGGGFGGGGGFFFGFFFGF@F0C<F=9?45FBGF6::B@(:@>B3><FBGG3??BCF94>:F>6?GFFFFF(3>>?CB?BF>B(03)6*(4(1961()53@120993;CAA<
@M05453:56:000000000-BLWTW:1:1101:14681:2697 2:N:0:15
GGACTACCCGGGTTTCTAATCCTGTTTGCTACCCATGCTTTCGAGCCTCAGCGTCAGTTACAGACCAGACAGCCGCCTTCGCCACTGGTGTTCTTCCATATATCTACGCATTTCACCGCTACACATGGAGTTCCACTGTCCTCTTCTGCACTCAAGTTCCCCAGTTTCCGATGCACTTCTTCGGTTGAGCCGAAGGCTTTCACATCAGACTTAAGAAACCGCCTGCGCTCGCTTTACGCCCAATAAATCCGGACAACGCTTGCCACCTACGCATTACCGCGGCTGTTGGCACGTAGTTAGC
+
CCCCCGGGGGGGGGGGGGGGGGGGGGGGGGGGGGGGGGGGGGGGGGGGGGGGGGGGGGGGGGGGGGGGGGGGGGGGGGGGGGGGGGFGCFFGGCEGFE?FGFGGGGGGGGG@FGGGGGGGGGGGGGGGGCFGGGGGGGGFFGGGGGGDGGFECGEF=EFCFFGGGGGGGGGGGGFFGDGGFFF6EEG6?E@>6@EGGG69AFGF9FGFFFEFFFFA@>EFBGFF=(5?@@B;DF>EFDG:CD@FFGE?CG>B06D>F;3:42FBFGB3(5((,0,:4*439B91((,.4;)28??.:C<<A
@M05453:56:000000000-BLWTW:1:1101:11155:2776 2:N:0:15
GGACTACTCGGGTTTCTAATCCTGTTTGCTACCCATGCTTTCGAGCCTCAGCGTCAGTTACAGACCAGACAGCCGCCTTCGCCACTGGTGTTCTTCCATATATCTACGCATTTCACCGCTACACATGGAGTTCCACTGTCCTCTTCTGCACTCAAGTTTCCCAGTTTCCGATGCACTTCTTCGGTTGAGCCGAAGGCTTTCACATCAGACTTAAGAAACCGCCTGCTCTCGCTTTACGCCCAACAAATCCGGCCAACCGTTGCACCCTACTGATTCCCGCGCCTGCTGGGACATAGTTAGC
+
<6CCCEDFGGGGEGECEFFCGGGG9EFFGEGGFGGGGGGGGCFF?EFGGGGGGCEFGEGGFCG,CCCFGGDGFC:@:FFFGE@FCEEFE@CFG,@E,AEADEAED;AD+C@FGBD5EEGGGGD@DFECFFFEFGCFFGFFF8DGGCFGGFE5=FGGGGGGF,@B:BFFGGEE8E8ACF?E=D8+CEC,6384+:C6CEGFF+:B<FF98*8EEFF6+3:944:2)5(4>>4(/:5;B>58)67(**/77*>),(2;)((416:)*04(.4))666))>691((-(((,().4,39*2<49>
@M05453:56:000000000-BLWTW:1:1101:18358:2791 2:N:0:15
GGACTACCGGGGTTTCTAATCCTGTTTGCTCCCCACGCTTTCGCACCTGAGCGTCAGTCTTCGTCCAGGGGGCCGCCTTCGCCACCGGTATTCCTCCAGATCTCTACGCATTTCACCGCTACACCTGGAATTCTACCCCCCTCTACGAGACTCAAGCTTGCCAGTTTCAAATGCAGTTCCCAGGTTGAGCCCGGGGATTTCACATCTGACTTAACAAACCGCCTGCGTGCGCTTTACGCCCAGTAATTCCGATTAACGCTTGCACCCTCCGTATTACCGCGGCTGCTGGCACGGAGTTAGC
+
CCCCCGGGGGGGGGGGGGFGGGGGGGGGGGGGGGGGGGGGGGGGGGGGGGGGGGGGGGGGGGGGGGGGFFGGCGGGGGGGGGGGGGGGGGGGGGGGGGFGGGGGGGGGGGGGGGGGGGGGGGGGGFGGGGGGGGGGGGGGGGGGGGGGGGGFGGGGGGFFCEGGGGFGGGF9FGGGCDF7CFGGFGGGDFGFGFGD:EGGFFGF6AFFFF9CECBFA)=FFGBFF?F>:?:9>D>2??EEC08?77:2:F@>31CFF?>??FF3=F?1:B>(2;46<C?BBFFFFF>F7@?DF(()20446
@M05453:56:000000000-BLWTW:1:1101:22670:2832 2:N:0:15
GGACTACTGGGGTTTCTAATCCTGTTTGCTCCCCACGCTTTCGCACCTGAGCGTCAGTCTTCGTCCAGGGGGCCGCCTTCGCCACTGGTATTCCTCCAGATCTCTACGCATTTCACCGCTACACCTGGAATTCTACCCCCCTCTACGAGACTCAAGCTTGCCAGTTTCAAAGGCAGTTCCCAGGTTGAGCCCGGGGATTTCACATCTGACTTAACAAACCGCCTGCGTGCGCTTTACGCCCAGTAATTCCGATTCAAGTCTGCCCCCTCCGTATTACCGCGGTTGCTTCCACGTAGTTAGC
+
CCCCCCGEF8<@F+BFFCFDEFFCFFCFEGFD<@CBCF7FFGGG:BFG88CFCCEFCGF,CEDFFB@C<,CFCFGGGEFC7=B@F,FEFEFFCGGFE8B?FDFFFGGF7F:FFG9BFB7ECEFGG8E=B,8@>9=D,,=C@C+=9=++@++*@A<CFF,4@CCFB,B;:,,,*31;4DFGGGE5DFEFF?FFD5574CFG6+<:AFG6?F<CCAF69.=AFC;D<00)-4:BED)4=(::C034DC<A97?)(4*01))).)*)0C9413((37?)4?2-((,((()))/)64(,8;CA2>
@M05453:56:000000000-BLWTW:1:1101:16900:2861 2:N:0:15
GGACTACCGGGGTTTCTAATCCTGTTTGCTCCCCACGCTTTCGCACCTGAGCGTCAGTCTTCGTCCAGGGGGCCGCCTTCGCCACCGGTATTCCTCCAGATCTCTACGCATTTCACCGCTACACCTGGAATTCTACCCCCCTCTACGAGACTCAAGCTTGCCAGTTTCAAATGCAGTTCCCAGGTTGAGCCCGGGGATTTCACATCTGACTTAACAAACCGCCTGCGTGCGCTTTACGCCCAGTAATTCCGATTAACGCTTGCACCCTCCGTATTACCTCGGCTTCTGGCACGGAGTTAGC
+
CCCCCGGGGDGGGGGGGFGCGFGGFGGGGGGFGGGFEGGC@FFG7@FGGGGGGGDGGFGFFGGGGGGGGDGC7:FEGGGGGGDFGGGGGGGGGFGGDGGGEFGFGGGGCGGGGGGCAEEGEEGGGFGFBFGGGGGGGGFFEEGGGFFGGGGEGGGGGFGGGFGGGCCGGGCGGGGFGGGGGGGFGFFFGG6F<BGGDGDDCFFFFFGFCFEG<FFFFFFF6C>FFF9<B?E;E5><61EE3:68>7<<<DF>?F36910<??>)/78::?F,8>?AA*).463(,4<:-?1.,22:C8)4.
@M05453:56:000000000-BLWTW:1:1101:8930:2951 2:N:0:15
GGACTACTGGGGTATCTAATCCTGTTTGCTCCCCACGCTTTCGCACCTGAGCGTCAGTCTTCGTCCAGGGGGCCGCCTTCGCCACCGGTATTCCTCCAGATCTCTACGCATTTCACCGCTACACCTGGAATTCTACCCCCCTCTACGAGACTCTAGCTTGCCAGTTTCAAATGCAGTTCCCAGTTTGAGCCCGGGGATTTCACATCTGACTTAACAAACCGCCTCCGTCCCCTTTACGCCCAGTAATTCCGATTAACGCTTGCACCCTCCTATTTACCGCGGCTGCTGGCACGGCGTTAGC
+
CCCCCGGGGGGGGGGGGGGGGGGGGGGGGGGGGGGGGGGGGGGGGGGGFGGGGGGGGGGGGGGGGGGGGGGGGGGGGGGGGGGGGGGGGEGGGGGGGGGGGGGGGGGGGGGGGGGGGGGGEGGFGGFGGGGGGGGGGGFGGGGGGGGCEGGFGF9EFGGGGGGGGGCEFAEGGGGGGGGDGGG1?FFFFGGF7B5D4ECCC7CF6A+;CFFCEFF6A5EF9D6((((0(,),8F:)*(:CC?<4D::9B795435FFFF?3(3)990(4,,)-0-).2(2(((-(,24(0(.(4(0:8((.
@M05453:56:000000000-BLWTW:1:1101:17103:2981 2:N:0:15
GGACTACAGGGGTTTCTAATCCTGTTTGCTACCCATGCTTTCGAGCCTCAGCGTCAGTTACAGACCAGACAGCCGCCTTCGCCACTGGTGTTCTTCCATATATCTACGCATTTCACCGCTACACATGGAGTTCCACTGTCCTCTTCTGCACTCAAGTTCCCCAGTTTCCGATGCACTTCTTCGGTTGAGCCGAAGGCTTTCACATCAGACTTAAGAAACCGCCTGCGCTCGCTTTACGCCCAATAAATCCGGACAACGCTTGCACCCTCCGTATTACCGCGGCTGCTGGCACGGAGTTAGC
+
CBCCCGGGGGGGCEGGGFGGGGGCGGGGGGGGGGGGGGGFGGGGGGGGGGGGGGGGEFCFGGGGGGGGGGGGGGGGFGGGGGGDGGGGGGGGGFGGGGGGGGGGGGGGGGGGGGGGFGGGGGGG?FEFFGGGGFGGGGGGFGGGFBBEGGGEGGCEAFGDFGGGGGGFGGGGGEFC==EGFFGGGGGGGGGG>5CGGGG*4;EFFF>CEFEC*:B6B>FFA>AFF=@>(2?28)=CCFGGGFFFGGC7CCBB?;GF@;;BFBF<=G??613?:<3<AC?F;;9(4:?70B<26065EG<44
@M05453:56:000000000-BLWTW:1:1101:6126:3011 2:N:0:15
GGACTACTAGGGTTTCTAATCCTGTTTGCTCCCCACGCTTTCGCACATGAGCGTCAGTCTTCGTCCAGGGGGCCGCCTTCGCCACCGGTATTCCTCCAGATCTCTACGCATTTCACCGCTACACCTGGAATTCTACCCCCCTCTACGAGACTCAAGCTTGCCAGTTTCAAATGCAGTTCCCAGTTTTAGCCCGGGGATTTCACATCTGACTTAACAAACCGCCTGCGTTCGCTTTCCGCCCAGTAATTCCGATTAACTCTTGCACCCTCCGTATTCCCGCTGCTTCTGGCACTGCTTTTGC
+
CCCCCGGGFF<FFFGGGGFFGGFGFGFFGFGGGGGGGGGCFCCCCGG<,6CCFBF@@@FFGAF@FEEFGG7FC+C7FGGGGGCCDG@CFFDFDACFFE8FDEGGGGCFDGGGCAE,?=+=+@BFF,EFG8FFFDEEFDGGE+@8,;+13@CC?CA9EEBCCE;:DECF,,77+ECGG>A:CD@49D2C6CFFD4*:CEGGF+@+AFGF)17+.+++*)28(<>;0,(.(4)3>5))/(*2>:67C:9AF79.82DFF)6A<2*46<1(-4(-(0(-564(((,.).942)..(.,*<7)6,
@M05453:56:000000000-BLWTW:1:1101:18381:3046 2:N:0:15
GGACTACTAGGGTTTCTAATCCTGTTTGATCCCCACGCTTTCGCACATCAGCGTCAGTTACAGACCAGAAAGTCGCCTTCGCCACTGGTGTTCCTCCATATCTCTGCGCATTTCACCGCTACACATGGAATTCCACTTTCCTCTTCTGCACTCAAGTTTCCCAGTTTCCAATGACCCTCCACGGTTGAGCCGTGGGCTTTCACATCAGACTTAAGAAACCGCCTACGCGCGCTTTACGCCCAATAATTCCGGATAACGCTTGCCACCTAAGTATTACCGCGGCTTCTGGCCCGTATTTAGC
+
CCCCCGGGGGGGGGGGGGGGGGGGGGGGGGGGGGGGGGGGGGGGGGGGGGGGGGGGGGGGGGCFGGGGFGGGGGGGGGGGGGEGGGGGGGGGGGGGGGGGGGGGGGGGGGGGGGGGGGGGGGGGDDFGGGGGGGGGGGGGGGGFFGFFGFEEGGGGGGGFEGFGGGGGGGGGGGGGGGGGGGDGGGGGGGGGGFEGGGGCAFGC9?C>@FF>=AFACFGF2CA>=B??-6:9)=A)+6EE<<;5;D3<EF6;:(7B@?>?FBF3*90:(),.-1.447(,39B>(.69-)(((.()3<56<
@M05453:56:000000000-BLWTW:1:1101:20984:3059 2:N:0:15
GGACTACAGGGGTTTCTAATCCTGTTTGCTCCCCACGCTTTCGAGCCTCAGCGTCAGTTACAGGCCAGAGAGCCGCTTTCGCCTCCGGTGTTCCTCCTAATATCTACGCATTTCACCGCTACACATGGAATTCCACTCGCCTCTCCAGCACTCAAGTCACCCAGTTTCCAATGCACACAAGGGTTGAGGCACCGCCCTTTAAATCAACACTAACAAACCACCTTCGGCCGCCTTAAGCCCAATAAATCCCGACAACGACTGGCACCTACGTTATTCCTCGGCTGCTGCGCACAAGGTTGGC
+
CCCCCFG8,CCF;@FFFFGGGGGGGGGGGGGGGGGGEGG@FGGFFGGGGGG8FGEFGFGGGGG@DGGGC,CCFGGGF7BGDGG,FCEE>FEGFGGFF,,:EFFGDGGGGDGGFGFGGDGCEGGG9AFGFEFGGGGC==+@8@EFGC,DFG,:@,A=;93,,@D8DAFD8=D>DCF7,+@D+@>5:CC7,4*1*<7/*1<@8+,9AA*2.)7*.)2186CFB*()(((0(().53*)+.<=F(()::)).2782(70)(,4(().*1((.,,(,8)-)*),(,(4:4))(.4((.()<+((.
@M05453:56:000000000-BLWTW:1:1101:23461:3082 2:N:0:15
GGACTACTAGGGTTTCTAATCCTGTTTGCTCCCCACGCTTTCGCACCTGAGCGTCAGTCTTCGTCCAGTTGGCCGCCTTCGCCACCGGTATTCCTCCATATCTCTACGCATTTCACCGCTACACCTGGAATTCTACCACCCTCTACGATACTCAAGCTTGCCAGTTTCAAATGCAGTTCCCAGGTTGAGCCCGGGGATTTCACATCTGACTTAACAAACCGCCTGCGTGCGCTTTACTCCCAGTAATTCCGACTAACGCTTGCACCCTCCGTTTTACCGCGGCTGCTGGCCCGGAGTTAGC
+
CCCCCGGGCFGGGGGGGGGGGGGGGGGGGGGGGGGGGGGGGGGG,@FG,@CFGGGGGG9<6FGGGGGG<,,,9EGGGGGGGGGGG,FFG+FFG9EFG,,CF<EFFGGGGGGFGGGGGGGGGGGGC,AEDGGGGC,,,,4@CFGG,EG+>AGEGFFG9,,,6DD8DGDGGGGGGGGGFFC::FFGFFFGFGG+**4;3CEGFFGFFFFFFFEDEFFF4)=?>)2:7@1./:)3>D>;F)=CC;8ECDE?FF:)((9*/(1:<2>)191:1?(,)04<>:((((429:??0>(,41(0CC<>A
@M05453:56:000000000-BLWTW:1:1101:21936:3097 2:N:0:15
GGACTACCGGGGTATCTAATCCTGTTTGCTCCCCACGCTTTCGCACCTGAGCGTCAGTCTTCGTCCAGGGGGCCGCCTTCGCCACCGGTATTCCTCCAGATCTCTACGCATTTCACCGCTACACCTGGAATTCCACCCCCCTCTACGAGACTCAAGCCTGCCAGTTTCAAATGCAGTTCCCGGGTTGAGCCCGGGGATTTCACATCTGACTTAACAGACCGCCTGCCTGCGCTTTACGCCCGGTAATTCCGATTAACGCTTGCACCCTCCGTCTTACCGCGGCTGCCGGCACGGAGTTCGC
+
CCCCCFFFFGGGGGGGGFGFGFFGGGFGGGGGCFGEGGGGGCFGF:@FFFFGGGGGGGGGGGGGGEGGCGF@FCECFEGC?7BFGEGDFGGGGGG9FGGGG<EGFFGGGGGG=D<AEEEGFG@<=FFFFFGGCDFGGGCF@6CFFF8EE5@9<CA>EFFF58FGGFF;;;FFGD@;9DC>4:C=8:5<CC,=DDGG:EGFC=+A+)+36A9:769FFFG@BC>B2((1)381>E>)/-:?D(44)*6:97<7:0CB?6(4((0)*2-31((-(72262-,4611(((,4D0(((-5*0)4(
@M05453:56:000000000-BLWTW:1:1101:12044:3159 2:N:0:15
GGACTACTCGGGTTTCTAATCCTGTTTGCTACCCATGCTTTCGAGCCTCAGCGTCAGTTACAGACCAGACAGCCGCCTTCGCCACTGGTGTTCTTCCATATATCTACGCATTTCACCGCTACACATGGAGTTCCACTGTCCTCTTCTGCACTCAAGTTTCCCAGTTTCCGATGCACTTCTTCGGTTGAGCCGAAGGCTTTCACATCAGACTTAAGAAACCGCCTGCGCTCGCTTTACGCCCAATAAATCCGGACAACGCTTGCCACCTCCGTATTACCGCGGCGCCGGGCACGTAGTTAGC
+
CCCCCFGFGGGGGGGGGFGGGCFGGGGGGGGGGGGGGGGGGGGGGGGGGGGCEGGEFFFGGGGGGGGGGCFGGGGDGGGGGGGGGGGGFFGEFEGGGGFFAFGFGGGFGGGGFGGGGGGDFFGGGGGGCCFCGFGGGCGGGGFGGFGGGGFEGGFCEC,EFGGFFFGFCC6@DGGF9+=@7DFECEGC8CEGC>6D6FFD8BFF6>7;*35+9AFFF6F*7CA2)-9;2>EBF)87A@GGGF1@FF;??<55;@DF0(4<(->BFGF:((44(<?<BG((-,1((-(47>(4:61>EF<26
@M05453:56:000000000-BLWTW:1:1101:17612:3187 2:N:0:15
GGACTACCGGGGTATCTAATCCTGTTTGCTCCCCACGCTTTCGCACCTGAGCGTCAGTCTTCGTCCAGGGGGCCGCCTTCGCCACCGGTATTCCTCCAGATCTCAACGCTTTTCACCGCTACACCTGGAATTCCACCCCCCTCTACCAGACTCAAGCCTGCCAGTTTCAAATGCAGTTCCCGGGTTGAGCCCGGGGATTTCACACCTGACTTAACAGAACGCCTGCGTGCGCTTTACGCCCATACATTCCGATTAACGCTTGCACCCTCCGTCTTCCCTCGGCTCCTGGCACGGAGTGTGC
+
<--<,@6FEGCEGG8CFFFF,C9EEF,CF@,<CCE@@::F,CFCGCEGEAF8C+8,@6,,E@DCFFB<CCF:CB@EC:?,,8CCEFEEGG<@<,,:,,,5CBDF,9,=F7:=FAFFGD78FCFCF8,<>,>,6D=9F6CGE>EGC,,<,@F)5D@99*>@8B8BFGCE7<@;=,2;F8:D7:54C>C66:=*9>DD33C*1+<+).C)(9>+96/6*0+81*42:12:(45()8))*-C8/(((00..6*/)-(1/*(4(,(8<@<3((1(,()-).0)((-,2((,,.8(51(3);*)))
@M05453:56:000000000-BLWTW:1:1101:14310:3231 2:N:0:15
GGACTACTAGGGTATCTAATCCTGTTTGCTCCCCACGCTTTCGCACCTGAGCGTCAGTCTTCGTCCAGGGGGCCGCCTTCGCCACCGGTATTCCTCCAGATCTCTACGCATTTCACCGCTACACCTGGAATTCCACCCCCCTCTACGAGACTCAAGCCTGCCAGTTTCAAATGCAGTTCCCGGGTTGAGCCCGGGGATTTCACATCTGACTTAACAAACCGCCTGCGTGCGCTTTACGCCCAGTAATTCCGATTAACGCTTGCACCCTCCGTATTACCGCGGCTGCTGGCACGGAGTTAGC
+
CBCC@C@FFFFCFDDGGFGGGGGGGGGGFGGG<@CF@CGEFFFB@GGGFGGGCCCFFGGGDFGGEGGGFG7@FFGEECF,??FFGCG7FCGGFF;FFGFFFFFGGGEBECGGGGGGEECEEC=<4EFGCFGGFFGF=3@FC=??,ED7E7EFF?BFGGGGGGFDGGGA77;ECFCFGGGGDG*5CE76CGGGGF557*<>ACEAFFGFFFEDCF=:B)C)670:BFFFF:E>E3>A6:5*9?:B7:<A2D?)((19613:4?F??5((-3(-(..-67((-49>F0202),3:>(028)).
@M05453:56:000000000-BLWTW:1:1101:22110:3247 2:N:0:15
GGACTACCGGGGTTTCTAATCCTGTTTGCTACCCATGCTTTCGAGCCTCAGCGTCAGTTACAGACCAGACAGCCGCCTTCGCCACTGGTGTTCTTCCATATATCTACGCATTTCACCGCTACACATGGAGTTCCACTGTCCTCTTCTGCACTCAAGTTTCCCAGTTTCCGATGCACGTCTTCGGTTGAGCCGAAGGCTTTCACATCAGACTTAAGAAACCGCCTGCGCTCGCTTTACGCCCAATAAATCCGGACAACGCTTGCCCCCTACTGATTCCCGCGGCTGCTGGCACGTAGTTAGC
+
CCCCCGGGGGGGGEGGGGGGGGGGGGFGGGFGGGGGGGGGGGGGGCFDFGGFEFGGGFFFGGGFGCEFE7FGGFGGGGGFGDGGGGGGGGGGGFGG9EFDFGFFGFGGGGGGGFGGGGGGGGGG@DFFFGGGFGFGCFFGGGGG9CEGGGGFGGGGA==EGCGG8@FGFDE=8=,++6@F8FGE+@;9CFGGD9ED>EFGFFGFAA:67ABFE8++=AFA=C((--()(689)=F3A3CEG@0(;>C?E4)<?B>7>(4(,4)()17138)).9)).C<>66>F9:),,)1<0:15CF2<<
@M05453:56:000000000-BLWTW:1:1101:14444:3256 2:N:0:15
GGACTACTAGGGTTTCTAATCCTGTTTGCTCCCCACGCTTTCGAGCCTCAGCGTCAGTTACAGACCAGAGAGCCGCCTTCGCCACTGGTGTTCCTCCATATATCTACGCATTTCACCGCTACACATGGAATTCCACTCTCCTCTTCTGCACTCAAGTCTCCCAGTTTCCAATGACCCTCCCCGGTTGAGCCGGGGGCTTTCACATCAGACTTAAGAAACCGCCTGCGCTCGCTTTACGCCCAATAAATCCGGACAACGCTTGCCACCTACGTATTACCGCCGTTGCTGGCCCGTAGTTAGC
+
CCCCCGGGGGGGGGGGGGGGGGGGGGGGGGGGGGGGGGGGGGGGGGGGGGGGGGGGGGGGGGGGGGGGGGGGGGGGGGGGGGGGGGGGFGEFGGGGGGGGGGGGGGGGGGGGGGDGEGGGGGGGGGGGFFGGGGGGGGGGGGGGGGGGGGGFGGDGGGFFGGGFEFGGGGCEF>,AFFGGGGGGEGG6CGGEGFGDGGGGFFGCFACF3AEGFF8FFFGF9C6@@06>13)(:>)4=1EE<<:?FGB>DC;B?BG@:914-1>0@6?:::(32B?AAG0-(-(,,-)9?D061230CE2<>
@M05453:56:000000000-BLWTW:1:1101:22404:3261 2:N:0:15
GGACTACTGGGGTTTCTAATCCTGTTTGCTCCCCACGCTTTCGCACCTGAGCGTCAGTCTTCGTCCAGGGGGCCGCCTTCGCCACCGGTATTCCTCCAGATCTCTACGCATTTCACCGCTACACCGGGACTTCTACCCCCCTCTACGAGACTCAAGCCTGCCAGTATCAGATGCAGTTCCCGGGTTGAGCCCGGGGATTCCACACCTGACTTAACAGACCGCCTGCGTGCGCTTTACTCCCACTACTTCCGCTTAACCCTGTCCCCCTCCGTCTTACCTCGACTGCTGGCCAGGAGTTCTC
+
6B9<CFGFFFFE@BCEDAGGGGGFGGCECCA@@CDEB@F:FFGD@:6,C<,6@BC:@FE<,E@CFFG@GGCF+>=F+?:=FGC,BEGF:=FAF?EGGF8?FFB;DFGGGGDG;DCFFGDC+@EFF7F+@+F9;FDD=8E=:9E+27++4@@@F6<,EE86:EF6F?9D,5,,2,,528CFG5E=CE*0,2=*)025980*@CCF3A4/3<4267**0)/7(990,((71:)()7).7)<+*,((*26.4C@)((/**).8:)0)9*-(4((46:?))2.)(((,,3-,()(.-(()*;2.-
@M05453:56:000000000-BLWTW:1:1101:10851:3273 2:N:0:15
GGACTACTAGGGTATCTAATCCTGTTTGCTCCCCACGCTTTCGCACCTGAGCGTCAGTCTTCGTCCAGGGGGCCGCCTTCGCCACCGGTATTCCTCCAGATCTCTACGCATTTCACCGCTACACCTGGAATTCTACCCCCCTCTACGAGACTCGAGCTTGCCAGTTTCAAATGCAGTTCCCAGGTTGAGCCCGGGGATTTCACATCTGACTTAACAAACCGCCTGCGTGCGCTTTACGCCCAGTAATTCCGATTAACGCTTGCACCCTCCGTATTACCGCGCCTGCTGGCACGGAGTTAGC
+
CCCCCGGGGGGGGGGGGGGGGGGGGGGGGGGGGGF@FGGGGGGGEGGGGGGGGGGGGGFGGGGGGGGGFGEGGGGGGGGGGGGGGGGGFGGGGFGGGGGGGGGGGGGGGGGGGGGGGGGGGGGGGGGGGGGGGGGGGGGGGGGGGGGGDEGCF+>EGG>FGGGGGGGGGGGGFAACFDFGFG6FGGGGGGGGDEEGGEGFF+=AAFGFEF<DCFFFFFGF9DBD06(76156>;5:F?EGG0:>7*66>FF:??D*71(32(02?GBF?B642>>4<C(-3((,-24:(0(.:6(7?8524
@M05453:56:000000000-BLWTW:1:1101:5955:3280 2:N:0:15
GGACTACCGGGGTTTCTAATCCTGTTTGCTCCCCACGCTTTCGAGCCTCAGTGTCAGTTACAGGCCAGAGAGCCGCTTTCGCCTCCGGTGTTCCTCCAGATCTCTACGCATTGCACCGCTACACCTGGAATTCTACCCCCCTCGACGAGACTCTCGCTTGCCAGTTTCAAATGCAGTTCCCAGGTTGAGCCCGGGGATTTCACATCTGACTTAACAAACAGCCTGCGTGCGCTTTACGCCCAGTAATCCCGATTAACGGTTGCACCCTCCGTATTACCGCGGCTCCTGGCACGGCGCTAGC
+
68<CCFFCC:F@+F,EFEFA<FFF<,CFF9@6DFG>:FC:FGGDFFG<E8,;C@<F,CFAFCD8@:@FAEF@@6CG@@FE@6?CCF7FFEF7<9CEFFF,5E9,4ECFGGGF,A<=EE7@:=9?E8FEE8,6E=DFDF?FCE++6+BE87E@E93@:A:FCCFGC,<7@CEFDF78;@;5;D85F9CA?8DFG)?DGC6C=FC=F6:+1:7D<6AFAFD)6538(/.:235>DB35@:=C3((,**6))28>>0346((--4<?9C0((114(04)6F8(,((3(382(7(,29()*2,33
@M05453:56:000000000-BLWTW:1:1101:14568:3283 2:N:0:15
GGACTACAGGGGTATCTAATCCTGTTTGCTACCCATGCTTTCGAGCCTCAGCGTCAGTTACAGACCAGACAGCCGCCTTCGCCACTGGTGTTCTTCCATATATCTACGCATTTCACCGCTACACATGGAGTTCCACTGTCCTCTTCTGCACTCAAGTTTCCCAGTTTCCGATGCACTTCTTCGGTTGAGCCGAAGGCTTTCACATCAGACTTAAGAAACCGCCTGCGCTCGCTTTACGCCCAATAAATCCGGACAACGCTTGCCACCTACGTATTACCGCGGCTGCTGGCACTTAGTTAGC
+
CCCCCGGGGGGGGGGGGGGGGGGGGGDGGGGGGGGFGGGGGGGGGGGGGGGGGGGGFFGGGGGGGGGGGGGGGGGGGGGGGGDGGGGGGGGGGGGGGGGGGGGGGGGGGGGGGGGGGGGGGGGGGGGGGFGCFFGGGGGGGFGGGGGGGGGFGGGG=EGGGGGFFF@AFGGGGB8AD6EFCDF6EDEDFGFGG>GGGGGD5=CFFCFFEF@FFFF>B9?FFDBDFFFFFFFFFFFFF2C=DF0;CCECCF5A00/5>9;B??@>F>:004182@B).:261>BF6:B>BF?>(.)1<F2)6
@M05453:56:000000000-BLWTW:1:1101:17511:3303 2:N:0:15
GGACTACCGGGGTTTCTAATCCTGTTTGCTACCCATGCTTTCGAGCCTCAGCGTCAGTTACAGACCAGACAGCCGCCTTCGCCACTGGTGTTCTTCCATATATCTACGCATTTCACCGCTACACATGGAGTTCCACTGTCCTCTTCTGCACTCAAGTTTCCCAGTTTCCGATGCACTTCTTCGGTTGAGCCGAAGGCTTTCACATCAGACTTAAGAAACCGCCTGCGCTCGCTTTACGCCCAATAAATCCGGACAACGCTTGCCACCTACGTAGTACCGCGGCTGCTGGCACGTAGTTAGC
+
CCCCCEC,@77F@@CFGGGG<CDCFF9,EF<<EGG,@FFEFFDGGE:AFFCECFC@:<,6@9FFGDFFFF<AFCGGGCF?7,BCFGFGCFF,,EAEFCF9FAEGFGC@@77B,,9,C>@@EFGGF:E8<84@E,@EFD;FEGGG96,@,,498,:EDCEEEDDFG,=,=CEGGDGDA8DC7DFGGCC79>E7CDE5C<:CFFGCFF>;6AE76=BA8>CA=D>2(525@@DFFAFCA0CEDD0(2;>ECGB>?>C47>61(3@07*:057<?7)4447(,(29904))3)(.4617?FAF4
@M05453:56:000000000-BLWTW:1:1101:23230:3309 2:N:0:15
GGACTACAGGGGTTTCTAATCCTGTTTGCTCCCCACGCTTTCGCACCTGAGCGTCAGTCTTCGTCCAGGGGGCCGCCTTCGCCACCGGTATTCCTCCAGATCTCTACGCATTTCACCGCTACACCTGGAATTCTACCCCCCTCTACGAGACTCAAGCTTGCCAGTTTCAAATGCAGTTCCCAGGTTGAGCCCGGGGATTTCACATCTGACTTAACAACCCGCCTGCGTGCGCTTTACGCCCAGTAATTCCGATTAACGCTTGCACCCTCCGTATTACCGCGGCTGCTGGCACGGAGTTAGC
+
CCCCCGGGGGGGGGGGGGGGGGGGGGGGGGGGFGGFGGEGGGGDGGGGGFGGGGGGGGGGGGGGGGGGGGGGGGCDGGGGGGGDDGGGGGGGGGGGGGGCFGFFGGGGGGGGGGGGGGGGGGGGGGGGDFGGGGGFGEGDEGGGGGGGGGGFGGGGGF9,@@FFGGGGFGGGCFGGGFG7C;DGGGGFFGGGGDGG::C6AFGFFFGFCFFGFFFF4)=:;GFFB?BF(37;BFFAFFGGG???FDBBFFF>(1CFF?>:<BF2=48(2:643:?>BG<>;10(--3:0;(<107)/054<
@M05453:56:000000000-BLWTW:1:1101:8841:3331 2:N:0:15
GGACTACTGGGGTTTCTAATCCTGTTCGCTCCCCCAGCTTTCGCGCCTCAGCGTCGGTCTCGGCCCAGAGGGCCGCCTTCGCCACCGGTGTTCCACCCGATATCTGCGCATTCCCCCGCTACACCGGGTGTTCCACCCTCCCCTACCGGACCCAAGCCGCGGAGGTTCCGGGGGCTTCGGGGGGTTGAGCCCCCCGCTTCGACCCCCGGCCTGCCGGGCCGCCCACGCGCGCTTTACGCCCCAGGCAACCGGATAACGCTCGCCCCCAACGTATTACCGCGCCTGCTGGCACTGAGTTAGC
+
@ACCCEFFDCE@CFBEGDFGGGCEFFG@FBCCDE@:FFG@EECFFGF7B<EECEF+8@FFGGCFC7FGGD<7?BC@CE:<?FCFFFGG=BFCD?;F=CFGCCEGG=?FGGGGGF,FE77CC>EC8B7FE7CCGGGGGG@FGEGGGGGGEGDBDFG5FG8E*C:CEG4BEE5@D8E::>7CDCE*?*>EFGCF3>E598?D>5537>751)7*(7;35357279((49;17)-0)0.*(2:C(((1*,(-2).((/9??B8:(),853((-(-,9?)6:36(((-43()()(.(.)0<36).
@M05453:56:000000000-BLWTW:1:1101:8760:3339 2:N:0:15
GGACTACAAGGGTTTCTAATCCTGTTTGCTCCCCACGCTTTCGCACCTGAGCGTCAGTCTTCGTCCAGGGGGCCGCCTTCGCCACCGGTATTCCTCCAGATCTCTACGCATTTCACCGCTACACCTGGAATTCTACCCCCCTCTACGAGACTCTAGCTTGCCAGTTTCAAATGCAGTTCCCAGGTTGAGCCCGGGGATTTCACATCTGACTTAACAAACCGCCTGCGTGCGCTTTACGCCCAGTAATTCCGATTAACGCTTGCACCCTCCGTCTTACCGCGGCTGCTGGCACGGAGTTAGC
+
CCCCCGGGGGGGFGGGGGGGGGGGGGGGGGGGGGGGGGGGGGG@BFEFGGGGGGGGGGGGGDGFGGGGGGGGGGGGGGGGFEGGGGGGGGGGGGGGGGFGGGGGGGGGGGGGGGGGGGGGEGGGGGGCFEFGGGGGGGGGG8EGADEECEGEGGGGGGC8FGGGGGGGFGGGGGGCG7EFFGGGGGGGGGGGGFEGGGGFCCG@6;C=);>FEFFFFFGF9C9D<?97(4>BFE>BF0CGG???GF49AF4)385BFF>04:5)?44<(132(76AFG0(4(43(().(<02<607EF2)6
@M05453:56:000000000-BLWTW:1:1101:12334:3351 2:N:0:15
GGACTACTGGGGTATCTAATCCTGTTTGCTACCCATGCTTTCGAGCCTCAGCGTCAGTTACAGACCAGACAGCCGCCTTCGCCACTGGTGTTCTTCCATATATCTACGCATTTCACCGCTACACCTGGAATTCTACCCCCCTCTACGAGACTCAAGCCTGCCAGTATCAGATGCAGTTCCCGGGTTGAGCCCGGGGATTTCACATCTGACTTAACAGACCGCCTGCGTGCGCTTTACGCCCAGTAATTCCGATTAACGCTTGCACCCTCCGTATTACCGCGGCTGCTGGCACGGAGTTAGC
+
CCCCCGGGGGGGGGGGGGGGGGGGGGGGGGGGGGGGGGGGGGGGGGGGGGGGGGGGGGGGFAFGGGGGGGGGGGGGGGGGGGGGGGGGGGGGGGGGGGGGGGGGGGGGEGGGGGGGGGGGGGGGGGGGGGGFCFF9E>DGEGGGGGGDGGDBFD=DGGGGGGGGGGFGCFGGGGGGGGGF+C8EGGDGGGDFDDCDDEFGFFGFFFDACFFGFFFAA6FFFGF?<@FA;DFFFAFFFFGEGFF077>9AC67?:3BFFFFBF@2*9:831(-:FFABGFFFFFFF6))5:BB?FF>*8)6.
@M05453:56:000000000-BLWTW:1:1101:11697:3352 2:N:0:15
GGACTACTCGGGTTTCTAATCCTGTTTGCTACCCACGCTTTCGAATCTCAGTGTCAATATTATGCCAGGAAGCTGCCTTCGCCATCGGTATTCCTCCACATCTCTACGCATTTCACCGCTACACGTGGAATTCTACCCCCCTCTACAAGACTCTAGCCAACCAGTTTCAGATGCAATTCCCAAGTTAAGCTCGGGGCTTTCACATCTGACTTAATTGACCGCCTGCGTGCGCTTTACGCCCAGTAATTCCGATTAACGCTTGCACCCTCCGTATTACCGCGGCTGCCTCCCGTAGGAGTAC
+
CCCCCGGGGGGGGGGGGGGGGGGGGGGGGGGGGGGGGGGGGGGGGGGGGGGGGGGGGGGGGGGGGGGGGGGFGGGGGGGGGGGGGGGGGGGGGGGGGGGGGGGGGGGGGGGGGGGGGGGGGGGGGGGGGGGGGGGEGGGGGGGGGGGGFGGEGGGCGGGGGGEGGGGGGGGGGGGGGGFFGGGGGDFGGF=EGEGGGGGGFFGF+98FEFFGFCFFFFGABDFF925BFFFFFFFFFFEGGF?EFC6?EF;>1;D=6;BF60>84FB?BB03:@?BFG:BB>FF;F22:F?0.-2>+;:3:
@M05453:56:000000000-BLWTW:1:1101:14510:3389 2:N:0:15
GGACTACAAGGGTTTCTAATCCTGTTTGCTCCCCACGCTTTCGCACCTGAGCGTCAGTCTTCGTCCAGGGGGCCGCCTTCGCCACCGGTATTCCTCCAGATCTCTACGCATTTCACCGCTACACCTGGAATTCCACCCCCCTCTACGAGACTCAAGCCTGCCAGTTTCAAATGCAGTTCCCGGGTTGAGCCCGGGGATTTCACATCTGACTTAACAGACCGCCTGCGTGCGCTTTACGCCCAGTAATTCCGATTAACGCTTGCACCCTCCGTATTACCTCGGCTGCTGGCACGGAGTTAGC
+
CCCCCGGGGGGGGGGGGGGGGGGGGGGGGGGGGGGGGGGGGGGGGGGGGGGGGGGGGGGGGGFGGGGGGGGGGGGGGGGGGGGGGGGGFEGGGGGGGGGGGGGGGGGGGGGGGGGGGGGGGGGGGGGGGGFGGGGGGGGGGGGGGGGG>EGEGGGGGFGFGG6FGGFFFG7EDGGGGFFGGGEGGGEC?FGGGFGGGGGFFFFFCFCFEFFGFFFFFAGFFGFFBF>BBFEFFFFBF?GGG?087*-)4CF)1:DFF<9?FFFFFGF:?B>4<482AG)40:B:(3))5>()2913;*)66
@M05453:56:000000000-BLWTW:1:1101:14635:3548 2:N:0:15
GGACTACAGGGGTTTCTAATCCTGTTTGCTCCCCACGCTTTCGCACCTGAGCGTCAGTCTTCGTCCAGGGGGCCGCCTTCGCCACCGGTATTCCTCCAGATCTCTACGCATTTCACCGCTACACCTGGAATTCCACCCCCCTCTACGAGACTCAAGCCTGCCAGTTTCAAATGCAGTTCCCGGGTTGAGCCCGGGGATTTCACATCTGACTTAACAGACCGCCTGCGTGCGCTTTACGCCCAGTCATTCCGATTAACGCTTGCACCCTTCGTATTACCGCTGCTTCTGGCACGGAGTTAGC
+
-ACCCGEGGGGGGGGGGEEFGGGGFGGGGGGGGGGGGGGCGGDGGFE<FGGGECFGGGFFGGFFEEFGGGG@FGGGGGG,DFCFGGGGGCFGGFCFGC?FFGBCFGGFGGEGG9FFFEECGGGGFGGFGDEGGGFGGGGEGEGGGFE6CCEBGGGGFGF8@FFFGGCGG7D,=BFGGGCF>EG5*;CC6CFGGFDD3=FFAA7F@FGA<FA7CFFF;AGFBD96?FFE:?:6;E@>*1E8D6?4*:44<GF3:?CFF(733:F)=D0((42(3?()62((3422)649)9<7?1()/*646
@M05453:56:000000000-BLWTW:1:1101:24664:3560 2:N:0:15
GGACTACTAGGGTTTCTAATCCTGTTTGCTCCCCACGCTTTCGCGCCTGAGCGTCAGTCTTCGTCCAGGGGGCTGCCTTCGCCACCGGTATTCCTCCAGATCTCTACGCATTTCACTGCTACACCTGGAATTCTACCCCCCTCTACGAGACTCTAGCTTGCCAGTTTCAAATGCAGTTCCCAGTTTGAGCCCGGGGATTTCACATCTGACTTAACAAACCGCCTGCGTGCGCTTTACGCCCAGTCATTCCGATTAACGCTTGCACCCTCCGTATTATCGTGTCTGCTTGCACGTAGTTATC
+
ACCCCGGGGG?FCCFEF9CEF@AFGFFFCFF8DFGGEEGGGGG7+@+@@C<FEGD:FF9EEF@ECBC8,,@FE+4?FG?ECE@C:FEE@+4,<?@,B,,,=EFFC9AD>BFEEGGE,C,,,94,99=8F<EEG;=@D8DGG68D,,+6+133DFF,>=>,+@A>C9C;@:EE8;@+@CF,*5<47>,=7,84941*);,08+4=:/+=58>C4+AF4FCF(23((66.(3)(:)<>4,*:)4(5*:)4.0)7(4C691((38@<6*,,((-,(7.))*(,(,.).-).)).)(..);C2).
@M05453:56:000000000-BLWTW:1:1101:23388:3607 2:N:0:15
GGACTACTCGGGTTTCTAATCCTGTTTGCTCCCCACGCTTTCGAGCCTCAGTGTCAGTTACAGGCCAGAGAGCCGCTTTCGCCTCCGGTGTTCCTCCATATATCTACGCATTTCACCGCTACACATGGAATTCCACTCTCCTCTCCTGCACTCAAGTCTCCCAGTTTCCAATGCACACAATGGTTGAGCCACTGCCTTTTACATCAGACTTAAGAAACCACCTGCGCTCGCTTTACGCCCAATAAATCCGGACAACGCTTGGGACCTACGTATTACCCCGGCTCCTGGCACGTAGTTAGCC
+
CCCCCGGGGGGGGGGGGGGGGGGGGGGGGGFGGGGGGGGGGGGGGGGGGGGGGGGGGGGGFGGFGGGGGGEEGGGG@FFGGGGGGGGGGGGGGGGGGGGGGGGGGGGGGGGGGGGGGGGGGGGGFGGGGFGGGGGG984FFFGGFGGGGGGFGGGGFEGGFGGGGFCFCDGFGGGGGGGF=EGGGGGFFF@E9AGGCGGGAFGFF55*80;:CFFFF6>59DB:BBAEABFFFF6>?9CEC((4>DC?3):A@FGF>((((404@DB)((4<<F4AF*((---(-,5((.)34,17E75AF
@M05453:56:000000000-BLWTW:1:1101:22125:3609 2:N:0:15
GGACTACAAGGGTATCTAATCCTGTTTGCTACCCATGCTTTCGAGCCTCAGCGTCAGTTACAGACCAGACAGCCGCCTTCGCCACTGGTGTTCTTCCATATATCTACGCATTTCACCGCTACACATGGAGTTCCACTGTCCTCTTCTGCACTCAAGTTTCCCAGTTTCCGATGCACTTCTTCGGTTGAGCCGAAGGCTTTCCCATCAGACTTAAGAAACCGCCTGCGCTCGCTTTACGCCCAATAAATCCGGACAACGCTTGCCACCTACGTATTACCGCGGCTGCTGGCACGTAGTTAGC
+
CCCCCGGGGGGGGGGGGFDGGGGGGGCFGGGGGGGGFGGGGGGGGCGGGFGGGGFFGGGGGGGGGGGGGGGGGG@FGEGGGDGGGGGGGGGGGGFFGGGGGGGGGGFFGEGGGGGGGGDGGGGGGGFFGGGGGGGGFCFGGGGGFG9DFFGFGGGGGGGGGGGFFFGGGG8CCEFFGG8@FGGEEG88A>DCD*:DFGEGF+9AFFFFE6>FEA8<AAFF=D)/:B=5(5B25?FEFFGGGF<@FG))<<D)62DFA19::8FB=D?3(8144*4<>>:;03147?:?05,80?();+)).
@M05453:56:000000000-BLWTW:1:1101:8494:3631 2:N:0:15
GGACTACAGGGGTTTCTAATCCTGTTTGCTCCCCACGCTTTCGCACCTGAGCGTCAGTCTTCGTCCAGGGGGCCGCCTTCGCCACCGGTATTCCTCCAGATCTCTACGCATTTCACCGCTACACCTGGAATTCTACCCCCCTCTACGAGACTCAAGCTTGCCAGTTTCAAATGCAGTTCCCAGGTTGAGCCCGGGGATTTCACATCCGACTTAACAAACCGCCTGCGTGCGCTTTACGCCCAGTAATTCCGAATAACGCTTGCACCCGCCGTATTACCGCGCCTGCTGGCACTGATTTAGC
+
CCCCCGGGGGGGFGGGCCGGGGGGGGGGGGFGGGFGGGGGGGG7:6CEGGGGGGGGGGGGGGGGGGFGGDDGGEGGGGGGCEEFEGGGFEGGGDDGGCFDFGCGGGGGGGGGGGFFFGEEEEGGGGGGGGGGGGGGG8DFGGGGGGCGCEGFG?<9@FEFGGFF@F@9@=FGGGGGGGGGFF:DGGE6<DFC55CG3CCCFFGFFF*.1=;DCFFFFFGF2C160:B>0:;;EFFFFFDCG?B8D7<>AGF)(45=FBFF64;)=F((-4>,4>,-6:?>901166:>()4>((-*<C>)6
@M05453:56:000000000-BLWTW:1:1101:12817:3652 2:N:0:15
GGACTACTGGGGTTTCTAATCCTGTTTGCTACCCATGCTTTCGAGCCTCAGCGTCAGTTACAGACCAGACAGCCGCCTTCGCCACTGGTGTTCTTCCATATATCTACGCATTTCACCGCTACACATGGAGTTCCACTGTCCTCTTCTGCACTCAAGTTTCCCAGTTTCCGATGCACTTCTTCGGTTGAGCCGAAGGCTTTCACATCAGACTTAAGAAACCGCCTGCGCTCGCTTTACGCCCAATAAATCCGGACAACGCTTGCCACCTACGTATTACCGCGGCTGCTGGCACGTAGTTAGC
+
C@CCCGGGGGGGGGGGGGGGGGGGGGGGGGGGGGGGGGGGGGGGGGGGGGGGGGGGGGGGGGGGGGGGGGGGGGGGGGGGGGGGGGGGGGGGGGGGGGGGGGGGFFGGGGGGGGGGGGGGGGGGGGGGGGGGGGGFGGGGGGGGGFFGGFGFGGGGGGGGGGGGGGGFFGGE8C=DEDGGGGGGGGDGGGGDD5@DGGGGFFGFCFGFEFBGFFAAFAFFADAF9=BDBFB=6=A<FFGGGD@DGGCCE75A@@G5>>FFFFFB4DF<FF?(46:2:F:>34011:??(5()(((8?FBAA
@M05453:56:000000000-BLWTW:1:1101:18119:3696 2:N:0:15
GGACTACAGGGGTTTCTAATCCTGTTTGCTCCCCACGCTTTCGCACCTGAGCGTCAGTCTTCGTCCAGGGGGCCGCCTTCGCCACCGGTATCCCTCCAGATCTCTACGCATTTCACCGCTACACCTGGAATTCCACCCCCCTCTACGAGACTCAAGCCTGCCAGTTTCAAATGCAGTTCCCAGGTTGAGCCCGGGGATTTCACATCCGACTTGACAGACCGCCTGCGTGCGCTTTACGCCCAGTAATTCCGATTAACGCTTGCACCCTCCGTATTACCGCGGCTGTCGTCACGGAGTTAGC
+
CCCCCGG8CFGGGGGGGGGGGGGGGGCGGGGGGGGGGGGGGGGGGGGG<EFGGGGGGGFGFGGGGGGGGGDFGGGGGGGGFFGGGGGGEGGFGGGGGG8FGGGGGGGGGGGGGGGGGDDGGGGGGGGFGGGGGGFGCGGGGEEG7ED::EGFGCFGGGCFCEFCFGGGCDDFCGGC<8:>9DDGGGGGGGGGCBGGDGGGFFGF707AFFFG8*)+65EFBGFF61451:>9>BFBF:=GGFFFFGADFGF743<?FF>?6()5=F12(4;?:F?DF7((-091(,)--713:(3>?E4<>
@M05453:56:000000000-BLWTW:1:1101:14286:3702 2:N:0:15
GGACTACTCGGGTTTCTAATCCTGTTTGCTCCCCACGCTTTCGCACCTGAGCGTCAGTCTTCGTCCAGGGGGCCGCCTTCGCCACCGGTATTCCTCCAGATCTCTACGCATTTCACCGCTACACCTGGAATTCCACCCCCCTCTACGAGACTCAAGCCTGCCAGTTTCAAATGCAGTTCCCGGGTTGAGCCCGGGGATTTCACATCTGACTTAACAGACCGCCTGCGTGCGCTTTACGCCCAGTACTTCCGATTAACGCTTGCACCCTCCGTATTACCCCGGCTGCTTGCCACGGCTTAGC
+
C@CCCFGCFGGE6@C@F@FEFFFFFFFGGAFGGCFFGFG@FGED76FFFGGGGGGDEEEDFGFGGGEEGC@EFECEGEDFG@EBFFFGGGFGGFFFGCFDFGGGGGGGDGGGGFD9CCC>7F9F@ADDFGFFGFGF8CEFGGGGFGG?BED=FGC?DCC6@DFDDFGG7,@@8??7D::EFCC8E*4<<86??BDDCECCFF++6)++)+);7AF:6AA39D6??6B5(-)97>5A?65:)3(.?*):A75)8:CF4((-(,>27*-1(-73(>()-*((-46(112)5>())4()/2)44
@M05453:56:000000000-BLWTW:1:1101:15544:3751 2:N:0:15
GGACTACCGGGGTTTCTAATCCTGTTTGCTACCCATGCTTTCGAGCCTCAGCGTCAGTTACAGACCAGACAGCCGCCTTCGCCACTGGTGTTCTTCCATATATCTACGCATTTCACCGCTACACATGGAGTTCCACTGTCCTCTTCTGCACTCAAGTTTCCCAGTTTCCGATGCACTTCTTCGGTTGAGCCGAAGGCTTTCACATCAGACTTAAGAAACCGCCTGCGCTCGCTTTACGCCCAATAAATCCGGACAACGCTTGCCACCTACGTATTACCGCGGCTGCTGTCACGTAGTTAGC
+
CCCCCGGGGGGGGGGGGGGGGGGGGGGGGGGGGGGGGGGGGGGGGGGGGGGGGGGGGGGGGGGGGGGGGGGGGGGGGGGGGGGGGGGGGGGGGGGGFFGGGFFGGGGGGGGGGGGGGGGGGGGGGGCGFGGGGGGGGGGGGGGGGGGGGGGF?FGGGGGGGGF?FEGGFGDEDGGGGGGGGGGGGGGGGGGGDEGGGGGGFFGFFFGFFFFGFFFFFFGFFGFFFF>EB<8;FFFFFFGGG??;FF<EEGFBFFGFFFF?:6>>?FFFFFFFFFB9A::>09>>BFF?)1)-2<:<GEAAA
@M05453:56:000000000-BLWTW:1:1101:19200:3774 2:N:0:15
GGACTACTGGGGTTTCTAATCCTGTTTGATCCCCACGCTTTCGCACATCAGCGTCAGTTACAGACCAGAAAGTCGCCTTCGCCACTGGTGTTCCTCCATATATCTACGCATTTCACCGCTACACATGGAATTCCACTCTCCTCTCCTGCACTCAAGTCTCCCAGTTTCCAATGCACACAATGGTTGAGCCACTGCCTTTTACATCAGACTTAAGAAACCACCTGCGCTCGCTTTACGCCCAATAAATCCGGACAACGCTTGGGACCTACGTATTACCGCGGCTGCTGGCACGTTGTTAGCC
+
CCCCCFGGGGEEFGGGGFFFFFGGGGFFFGGCGGGFEFGGDGGGGGGFFGGGGGGGGFFGGGGGGGFGFGGGGGEEGGGGGGFGGGGGFGGGFGGGGGGGFGGAAFFGGEEGGFFGGDDGEGFGG8CFFFFGGG9,EFGGGFGGGGGGGECEGGF?4@,=6@DFGEFCFGDF8EFF,=CFCFFGGDGFDF8?FAFFGC9CFFGFF?;ACFEGA698A6FF5D8:B29>A=;@FFFEB9E5<=>3DGFCF))::@G4;9D((,)(.182(4342):AA3332(((3:)(30<34(48EC)-5
@M05453:56:000000000-BLWTW:1:1101:13117:3811 2:N:0:15
GGACTACCGGGGTTTCTAATCCTGTTTGCTCCCCACGCTTTCGCACCTGAGCGTCAGTCTTCGTCCAGGGGGCCGCCTTCGCCACCGGTATTCCTCCAGAGCTCTACGCATTTCACCGCTACACCTGGAATTCTACCCCCCTCTACGAGACTCAAGCTTGCCAGTTTCAAATGCAGTTCCCAGGTTGAGCCCGGGGATTTCACATCTGACTTAACAAACCGCCTGCGTGCGCTGTACGCCCAGCAATTCAGATTAAAGCTGGCACCCTCCGTATTACCGCGGCTGCTGGCACGGAGTTAGC
+
@CCCCAFGG7:FGGGFFGE;@9EAFF<@FFFGGGGGGGEGGFECEE7FG,CEFGGD,66CFGGDEG7@CEGGGGEEGCF<=:BCEGEEGEDFG,@F8AEC,,,F;E,?FF7?CEAEEEC=:FGGGC@833@8;@D,=8@+C>9CFFGGCCE@,4,D9<FFGFF?F,+;7?,2=F,:<BG,;,>5?,,4,20:84558=896AC71;++1;;CCCF==5/89D91,8>E::<35.7:@0:ED(((2*4<<*1*6)*/*-42)(8(99226(7?1)4-:>60((--7:0)(0,4:91);*)).
@M05453:56:000000000-BLWTW:1:1101:15517:3818 2:N:0:15
GGACTACTCGGGTTTCTAATCCTGTTTGCTCCCCACGCTTTCGCACCTGAGCGTCAGTCTTCGTCCAGGGGGCCGCCTTCGCCACCGGTATTCCTCCAGATCTCTACGCATTTCACCGCTACACCTGGAATTCTACCCCCCTCTACGAGACTCAAGCCTGCCAGTTTCGGATGCAGTTCCCGGGTTGAGCCCGGGGATTTCACATCCGACTTGACAGACCGCCTGCGTGCGCTTTACGCCCAGTAATTCCGATTAACGCTTGCACCCTCCGTATTACCGCGGCTGCTGGCACGGAGTTAGC
+
A@CCCGGFGGEGGFGGGGGGGGGGGGGGGGGGGGGGGGGGGGGGGGGGFGGGGGGGGGGGGGGGGGDGG7FGGGGGGGGGGGGGGFGG@FGFGGGGGGG9AFEFGGGGGGGGGGGGGGGGGGGFGGGGGFGFFGGGGGGGGEGGC9DC@>ECGGGEFGFFGGGGFFGGGGGCGGGG9DFGGC5*1CCGGGGGC:EDDGGCFAFFAAC><D>3>FFFFFGF;DBF00()-1@>>3FAFFGGGBF?FG>).:FE??DFF:BFFFF<FG?((-32(>?4)*46>6BFFFB??@?>?>25;*6>A
@M05453:56:000000000-BLWTW:1:1101:20315:3844 2:N:0:15
GGACTACTAGGGTATCTAATCCTGTTTGCTCCCCACGCTTTCGCACCTGAGCGTCAGTCTTCGTCCAGGGGGCCGCCTTCGCCACCGGTATTCCTCCAGATCTCTACGCATTTCACCGCTACACCTGGAATTCTACCCCCCTCTACGAGACTCAAGCTTGCCAGTTTCAAATGCAGTTCCCAGGTTGAGCCCGGGGATTTCACATCTGACTTAACAAACCGCCTGCGTGCGCTTTACGCCCAGTAATTCCGATTAACGCTTGCACCCTCCGTATTACCGCGGCTGCTGGCACGGAGTTAGC
+
CCCCCGGGGGGGGGGGGGGGGGGGGGGGGGGGGGGGGGGGGGGGGGGGGGGGGGGGGGGGGGGGGGGGGGGGGGGGGGGGGGGGGGGGGGGGGGGGGGGGGGGGGGGGGGGGGGGGGGGGGGGGGGGGGGGGGGGGGGGGGGDGGGGDGGGFGGGGGGGFGGGGGGGGCFGGGGFCDFFGGGGGGGGFGGGGGDGGGGGGFFGFFFGFEAEGFFFFFFFFFG(/8?>F22>0.5>BFFGEG?B27*6>BGFF??DFF07?F?F?F*81019:0<:BFF09B(431:F??B(<B>BEE*)-6
@M05453:56:000000000-BLWTW:1:1101:18447:3851 2:N:0:15
GGACTACTGGGGTTTCTAATCCTGTTTGCTACCCATGCTTTCGAGCCTCAGCGTCAGTTACAGACCAGACAGCCGCCTTCGCCACTGGTGTTCTTCCATATATCTACGCATTTCACCGCTACACATGGAGTTCCACTGTCCTCTTCTGCACTCAAGTTCCCCAGTTTCCGATGCACTTCTTCGGTTGAGCCGAAGGCTTTCACATCAGACTTAAGAAACCGCCTGCGCTCGCTTTACGCCCAATAAATCCGGACAACGCTTGCCACCTACGTATTACCGCGGCTGCTGGCACGTAGTTAGC
+
CCCCCGGGGGGGGGGGGGGGGGGGGGGGGGGGGGGGGGGGGGGGGGGGGGGGGGGGGGGDGGGGGGGGGGGGGGGGGGGGGGGGGGGGGGFGGGGGGGGGGGGGGGGGGGGEGGGGGGGGEFGGDGGFGGGGGGGGFC=FFGGGGGA=EFGFGFFGFFGFFGGGGGGGFGGGGGGDFGGCDFF>ECEFGGG>D5EG7DGGFFGFFFC5=FFGEFAFFFGF=G=DBFFF@DA=A>FEFFGGGF;@GG9CFGD;,7DF)29?FFF0*9?:78?FFF?24D?F6((46?>BFE1<?<7);<44<
@M05453:56:000000000-BLWTW:1:1101:24597:3975 2:N:0:15
GGACAACCGTGTTTTCTAATCCTGTTTGCTCCCCACGCTTTCGCACCTGACCGTCAGTCTTCGTCCAGGGGGCCGCCTCCGCCACCGGTATTCCTCCTGATCTCTACGCATTACACCGCTCCACCTGGATTTCTACCCCCCCCTACGAGACACAACCTTCCCAGCTTCCAATGCAGTTCCCACGCTTAGCCCGGGCACTTCACACCTGACTTAAAAAACCGTCTCTGTCCGCTTCACGCCCATTAATTCCGCTTAATGCTTGCAGCTTCAGTCTTACCGCGGCCGCTGGCACAGACTCAGC
+
8-@A,,66C6C,CFGGFEE6@E,,-;,,,,;@DGC+++,6,EFE:@BE@,,;:686,C<EF,,,,BB6CB7FC@+@+,,,4BF7FC++8+4<,C,5,,,:CA@;FCFGE:44,7,,=7@C++8B@F,,3,8DFG,D9D8=B++;A,3*47>)341*17,,,?2,,,4,,5,6*,,4A89,;C,4*6**3?+*)0*))**291=:):C/3@BG)/1*155),1(.().9)5.(<))6*4C*1((.**6):*/)4(1/*).)))),*0()).)..*-6<0190;0(2(((()(.(((.2+)))
@M05453:56:000000000-BLWTW:1:1101:23664:4008 2:N:0:15
GGACTACTCGGGTATCTAATCCTGTTTGCTCCCCACGCTTTCGCACCTGAGCGTCAGTCTTCGTCCAGGGGGCCGCCTTCGCCACCGGTATTCCTCCAGATCTCTACGCATTTCACCGCTACACCTGGAATTCCACCCCCCTCTACGAGACTCAAGCCTGCCAGTTTCAAATGCAGTTCCCGGGTTGAGCCCGGGGATTTCACATCTGACTTAACAGACCGCCTGCGTGCGCTTTACGCCCAGTAATTCCGATTAACGCTTGCTCCCTCCGTATTACCGCGGCTGCTGGCACGGAGTTAGC
+
@CCCCGGGGGGGGGGGGGGGGGGGGGGGGGGGGGGGDFGCFEGGGGGFCFGGGGEBGGGGGGGGGGGGGGGGGGGDEGFEBCFCEFCGGGGGGGGGGDFFFFGGGGFGFGGGGGGGGGGGGGGE@FGGFFGGGGGGGGDGGGGCFGGGEGG@:?FEDFGCFGGGFFFGGGAFGFEFGGGGGGGGGGCFGGGGGFGG3=C=AFFFAAFFEFEGFFFFA5:FBDF:?F9EB?>;BD>27?GG::6,2C4:<D@D?1CBFF02:8))*9:2(33((.4::>8>>>091(8)(7(),39DG6)6<
@M05453:56:000000000-BLWTW:1:1101:17289:4052 2:N:0:15
GGACTACTGGGGTTTCTAATCCTGTTTGCTCCCCACGCTTTCGCACCTGAGCGTCAGTCTTCGTCCAGGGGGCCGCCTTCGCCACCGGTATTCCTCCAGATCTCTACGCATTTCACCGCTACACCTGGAATTCTACCCCCCTCTACGAGACTCTAGCTTGCCAGTTTCAAATGCAGTTCCCAGGTTGAGCCCGGGGATTTCACATCTGACTTAACAAACCGCCTGCGTTCGCTTTACGCCCAGTAATTCCGATTAACGCTTGCACCCTCCGTATTACCGCGGCTTCTGGCACGGAGTTAGC
+
6-AC@6E@CC6C8CFEFGFEG,ED-CEEEFGGGDGBFGG:DCFGGGGGGGAF7FGC@FEFF<FFCEDG<E7FFGGGGCFFCGFFGFGGEGGFCADFFF@ECCGFFDECCGG+EFF,E@CCFGGGGGFG8A>=DFDF3,@@E@>+@ECECG@8DCG;EEFFFG7@<,?DF;7ECFFCG8BFCD?F?94,12<9CB5D)*06ACCFFFC+/1>D38B78FGFBC9;1:B5(37;55)-7:5ED3??FGA<9FF)1,1@BF9:??F7?D<1<:(33@(69702719((())-)(5<0758;946
@M05453:56:000000000-BLWTW:1:1101:16911:4081 2:N:0:15
GGACTACCAGGGGATCTAATCCTGTTTGCTCCCCACGCTTTCGCGCCTGAGCGTCAGTCTTAGTCCAGTCGGCCGCCTTCGCCACGGGTATTCCTCCAGATCTCTACGCATTCCACCGCTACACTAGGAATTCTACCCCCCTCTTCGAGACTCGAGCTTTCCAGTTTCAAATGCAGTTCCCCAGTTGAGCCCGGGGGCTGCACATCAGACCTAACAAACCGCCATCGGCCGCGTTACGCCCCGGAAATGCGTTTAAAGCTTGGACCCTCCGTATTCACGTGGCTGACTGCACGGAGGTATC
+
B9<-@FDE66-6++@C,CFD<C6<C,CC<9;,C,E@6+6,,;F,+77,,;CE:FC@6E9<,,<,C@E,,,,+6B++8?:,=F:CF+++@=E<F,9A=,?,,99,,9?+F7+6,99E=++@>F4F,,5,,:A8E=;E,,@FEGGG,@++36>*@+88@7,,7>FGG,B,AFE9+;9+3+@@;,,*46@:,4DC49*))33*0)<88)+/);(*)0;)2>CF034((.()(-<7)08()-**),-()1())*0)(-*6*))-4:))70224131().64*(.(403(11-65<71((0/2)).
@M05453:56:000000000-BLWTW:1:1101:21749:4137 2:N:0:15
GGACTACTGGGGTTTCTAATCCTGTTTGCTCCCCACGCTTTCGAGCCTCAGTGTCAGTTACAGGCCAGAGAGCCGCTTTCGCCTCCGGTGTTCCTCCATATATCTACGCATTTCACCGCTACACATGGAATTCCACTCTCCTCTCCTGCACTCAAGTCTCCCAGTTTCCAATGCACACAATGGTTGAGCCACTGCCTTTTACATCAGACTTAAGAAACCACCTGCGCTCGCTTTACGCCCAATAAATCCGGACAACGCTTGGGACCTACGTATTACCGCGGCTGCTGGCACGTAGGTAGCC
+
CCCCCGGGGGGGFGGGGGFGGGGGGGGGGGGGGGGGGGGGGGGGGGGGGGGGGGGGGGGGGGFGGGGGGGGGGGGGGGGGGGGGGGGG@FGGGGGGGGGGGG9FGGGGGGGGGGGGGGGGGGDGGCEGGGGGGGGGFGGGGFFDGGGGG,EDGGGG@FFGGFDFGGGEGGFGGGGGGGGGGGGGGGG?FFCG6AFGGFGGFFGCFFGFEF;CAAFFFFDFFCD@BAF47@E@F)BEFDEEG(:E7CEEFG)8965FD@1;:(7(59?25??2:F<<<*162;B>?7?:?52,4::)<77:<
@M05453:56:000000000-BLWTW:1:1101:14922:4138 2:N:0:15
GGACTACAGGGGTATCTAATCCTGTTTGCTACCCATGCTTTCGAGCCTCAGCGTCAGTTACAGACCAGACAGCCGCCTTCGCCACTGGTGTTCTTCCATATATCTACGCATTTCACCGCTACACATGGAGTTCCACTGTCCTCTTCTGCACTCAAGTTTCCCAGTTTCCGATGCACTTCTTCGGTTGAGCCGAAGGCTTTCACATCAGACTTAAGAAACCGCCTGCGCTCGCTTTACGCCCAATAAATCCGGACAACGCTTGCCACCTACGTATTACCGCGGCTGCTGGCACGTAGTTAGC
+
@8BC@,CFFGGB@BEECECFFEE@FA@FEEFGFAE@FFDF<@CFGCBFF<@EFCCFECCEFEECAFGFG<CF<DC@:=CAD:CFFC@=9FGBFGGGGGFGGFFFFGFEDGEC=EGFFGDEGGGGGGGGFFGGGFFGGGGGGGGGGGGGGGGBGGFGEFGGGGGGGGGGGGGGGEGFFC8DDFGGGGG88FGGDBGGDGGGFFGFFFC9CFFFCF>F>FGFBGAFBFFFFDFFF?FEF?GEGFFFGGCCEFBF;BGAF99?:BFBFGF<:0<??F?<AG?FFFF>>04?:D<?:07@EC4<<
@M05453:56:000000000-BLWTW:1:1101:11566:4187 2:N:0:15
GGACTACCGGGGTTTCTAATCCTGTTTGCTCCCCACGCTTTCGCACCTGAGCGTCAGTCTTCGTCCAGGGGGCCGCCTTCGCCACCGGTATTCCTCCAGATCTCTACGCATTTCACCGCTACACCTGGAATTCTACCCCCCTCTACGAGACTCAAGCTTGCCAGTTTCAAATGCAGTTCCCAGGTTGAGCCCGGGGATTTCACATCTGACTTAACAAACCGCCTGCGTGCGCTTTACGCCCAGTAATTCCGATTAACGCTTGCACCCTCCGTATTACCTCCGCTGCTGGCACGGAGTTAGC
+
CCCCCGGGGGGGCFGGGGGGGGGGFGGEFGGGGGGGGGGGGGGGGGGGGGGGGGGGGGGGGGGGGGGGGGGGGGDGGGGGGGGGGGGGGGFFCGFGGGGGEGGGGGGGGGGGEFFFGGGGGGDDFFGGGFFFFGGGGGGGGGGGGGGGEGGFGF@BCFFFGF?FGGGGFGGF7C@>>BEEGFF=2<CCFGFGGFGDDGGFCFGFFFGFFFF+76A==0=FBGF:342>BFFB)8F)91:CD?BFGF<:AFFB<0*9B1>F:?FDFGF6?B><(8?9A:))(-2369>B?@0<<>>FG*:<:
@M05453:56:000000000-BLWTW:1:1101:20400:4210 2:N:0:15
GGACTACCAGGGTTTCTAATCCTGTTTGCTCCCCACGCTTTCGCACCTGAGCGTCAGTCTTCGTCCAGGGGGCCGCCTTCGCCACCGGTATTCCTCCAGATCTCTACGCATTTCACCGCTACACCTGGAATTCTACCCCCCTCTACGAGACTCAAGCCTGCCAGTATCAGATGCAGTTCCCGGGTTGAGCCCGGGGATTTCACATCTGACTTAACAGACCGCCTGCGTGCGCTTTACGCCCAGTAATTCCGATTAACGCTTGCACCCTCCGTATTACCGCGGCTGCTGGCACGGAGTTAGC
+
CCCCCGGGGGGGGGGGGGGGGGGGGGGGGGGGGGGGGGGGGGGGGGGGFGGGGGGGGGGGGGGGDEGGGC@FEGGGGGGGGGGGGFGGFDFGGGGGGGGFEGFGGGGGGGCEFFGFGGGGGGGFGGGGGCFGGGGGGGGGGGGC9FF+8?CCGGGFGGEFFFGGGGGGGGGFGGGGFGGGGGGGGDGGGGGGDBGG3CGGFFGFFFFFFFFFECFFFAFFB313::>@6?D(8>3:=?ECD?04>CB2:CF)(,9@F<>?0<F<?7101<>??F:4<C?>>01621)503(4:(,<GCA2.
@M05453:56:000000000-BLWTW:1:1101:15730:4257 2:N:0:15
TGACTACAAGGGTATCTAATCCTGTTTGCTCCCCACGCTTTCGCACCTGAGCGTCAGTCTTCGTCCAGGGGGCCGCCTTCGCCACCGGTATTCCTCCAGATCTCTACGCATTTCACCGCTACACCTGGAATTCTACCCCCCTCTACGAGACTCAAGCTTGCCAGTTTCAAATGCAGTTCCCAGGTTGAGCCCGGGGATTTCACATCTGACTTAACAAACCGCCTGCGTGCGCTTTACGCCCAGTAATTCCGATTAACGCTTGCACCCTCCGTATTACCGCGGCTGCTGGCACGGAGTTAGC
+
CCCCCGGGGGGGGGGGGGGGGGGGGGGGGGGGGGGGGGGGGGGGGGGGGGGGGGGGGGGGGGGGGGGGGCGGGGGGGGGGGGGGGGGGGGGGGGGGGGGGGGGGGGGGGGGGGGGGGGGGGGGGGGGGGGGGGGGGFFFGGGGGFGGGDGGCGGDFGGGCGGCGGGGGFEFGGGGGGGGGGGGGGGGGGGGGGBGGGGGGFFGAAF>FEFF746ACFFGF:C>FDFFF6B;9EF@AF?EGDB6:7F>AFF45<1D=F:6?8<FFFC?<:?>3<FFFB7(17>>FBB?:(58?B;0;CF>B<
@M05453:56:000000000-BLWTW:1:1101:21821:4346 2:N:0:15
GGACTACCCGGGTTTCTAATCCTGTTTGCTCCCCACGCTTTCGCACCTGAGCGTCAGTCTTCGTCCAGGGGGCCGCCTTCGCCACCGGTTTTCTTCCAGATCTCTACGCATTTCACCGCTACACCTGGAATTCTACCCACCTCTACGAGACTCAAGCCTGCCAGTTTCAAATGCAGTTCCCGGGTTGAGCCCGGGGATTTCACATCTGACTTAACAGACCGCCTGCGTGCGCTTTACGCCCAGTAATTCCGATTAACGCTTGCACCCTCCGTATTCCCGCGGCTGCTGGCACGGAGTTAGC
+
C9CCCC6CEFC@F@C9FEE<F66<CEF?,C,EF;FFEEGG<F:FGGGCF,E,@CF:EGGEC<@FF@BEGG:@FEEGGGDDGCFGCGG@=+?<A,@FCBFEEEFF;FF:>CFF,75?EEEGGEFBD3,3,33@=9AF,@,@>DG=DGF++@C8FF,,8:,,5@CGGGFGGFGG7EEF<DG,?*=CCECCFGGGD>7D)/AFFFGFFAFC<@77);+39)5:6D26103)(451;3<4485C<0(.:74:4F4>B:GFF?;6(,886<:?(204353).9<>(26(2<0847:>(20)/*).-
@M05453:56:000000000-BLWTW:1:1101:14930:4390 2:N:0:15
GGACTACTAGGGTTTCTAATCCTGTTTGCTCCCCACGCTTTCGCACCTGAGCGTCAGTCTTCGTCCAGGGGGCCGCCTTCGCCACCGGTATTCCTCCAGATCTCTACGCATTTCACCGCTACACCTGGAATTCCACCCCCCTCTACGAGACTCAAGCCTGCCAGTTTCAAATGCAGTTCCCGGGTTGAGCCCGGGGATTTCACATCTGACTTAACAGACCGCCTGCGTGCGCTTTACGCCCAGTAATTCCGATTAACGCTTGCACCCTCCGTATTACCGCGGCTGCTGGCACGGAGTTAGG
+
CCCCCGGGGGGGGGFGGGGGGGGGGGGGGGGGGGGGGGGGGGGGGGGGGGGGGGGGGGGGGGGGGGGGGGGGGGGGGGGGGGGGGGGGGGGGGFGGGGGFFGGGGGDFGGGGGGGGGGGGGGFGGFGGGGGFGGGGGGGGGGGGFGFGGEDBGGGFGGGGGGGGGGGGGFGFGGGGEFGGGGGGGGGGGFFGGFCDDEGGFFGF66+8<FEGCFFF=AGFFGF06?BFFFEB>3).93>EGBFFGGFAAGF33(>?B39BFB@?FFBFFFFB<:84<>31969BB<?B?F?FF06@88)-(
@M05453:56:000000000-BLWTW:1:1101:8564:4400 2:N:0:15
GGACTACTGGGGTTTCTAATCCTGTTTGCTCCCCACGCTTTCGCACCTGAGCGTCAGTCTTCGTCCAGGGGGCCGCCTTCGCCACCGGTATTCCTCCAGATCTCTACGCATTTCACCGCTACACCTGGAATTCTACCCCCCTCTACGAGACTCAAGCCTGCCAGTTTCGGATGCAGTTCCCGGGTTGAGCCCGGGGATTTCACATCCGACTTGACAGACCGCCTGCGTGCGCTTTACGCCCAGGAATTCCGATTAACGCTTGCACCCTCCGTATTACCGCGGCTGCTGGCACGGGGTTAGC
+
CCCCCGGGGCGGFFEEFGGGGGGGFF9FCEGFGGGFGGGGGAFEGEFGGGGGGFGGGFFGGGFFFGEGFGGG:FEGEGDFGG7,B<FG@FGGGGFGFGFGGFGGGFGGF7FFAE9FGGEE7CCE,:FCGF:@FFFGGG?FEGGGGGF?EDE5FFG9ECFGE:C?F9CFEC5BD>?;;:ECCGGGE5ECFGFCD>GG<8CC:CFFFFFDDEF<2?6**0:)(116?<BFFBF>E3;4=:E85111C<)42*/5(8596<9???F)*>6:613,45842*,(-((-7<,8:D0,(1(8E*,,-
@M05453:56:000000000-BLWTW:1:1101:19108:4408 2:N:0:15
GGACTACTGGGGTATCTAATCCTGTTTGCTCCCCACGCTTTCGCACCTGAGCGTCAGTCTTCGTCCAGGGGGCCGCCTTCGCCACCGGTATTCCTCCAGATCTCTACGCATTTCACCGCTACACCTGGAATTCTACCCCCCTCTACGAGACTCAAGCCTGCCAGTTTCGGATGCAGTTCCCGGGTTGAGCCCGGGGATTTCACATCCGACTTGACAGACCGCCTGCGTGCGCTTTACGCCCAGTAATTCCGATTAACGCTTGCACCCTCCGTCTTACCGCGGCTGCTGGCACGGAGTGAGC
+
CCCCCGGGGGFGGDGGGGGGGGGGGFGGGGGGGGGGGGGGFFGGGGGGGGGGGGGGGGGGGGGGGEFGGGGGGGGGGGGGGDGGGGGGGGFFGGGGGGGGCFFGGGFGGGG7=FFGGGGEFGGFFFFDGDGGGGGGEFGGGGGGGGGGG6E@FFGEGGGFGGGGGGGGE>EBCFFG?FG,CE*:BEEFGGGGGEGGGGGFFFDFFF5>6BFG8?F*9?GFFGBFF?>EF?EFFDF<=:CED??BDD<>BG4)4(9FF(-32357@GF:0<>:(7(.<F(79;12>?F?F>1<((-);*-).
@M05453:56:000000000-BLWTW:1:1101:15892:4457 2:N:0:15
GGACTACAGGGGTTTCTAATCCTGTTTGCTCCCCACGCTTTCGAGCCTCAGTGTCAGTAACAGGCCAGAGAGCCGCTTTCGCCACCGGTGTTCCTCCATATATCTACGCATTTCACCGCTACACATGGAATTCCACTCTCCTCTCCTGCATTTAAGTCTCCCAGCTTCCAATGCACACAATGGTTGAGCCACTGCCTTTTACATCAGACTTAAGAAACCACCTGCGCCCGCTTTAGGCCCAATAAATCCGGACAACGCTTGTGACCTACGTATTACCGCGCCGTCTAGCACGTAGTTTACC
+
9CCC@FC@EC7C=@FCFA<<FFAACFGFF,F@FGFDGD:CGGGD<B@F@F<CEEFGG<,<C;,CDEC,<@,8CFCDE,AF7F@F7ECC=>,=<A9<EAF,C,,,4C,AFE+@A,,5C+=1C+CFE,,E?=,@>FDFBEC:,,,+6B,,6A,0,,3,:=E,@,,@67+3D9E;?D,=E?8D+=@6D+,,4D,9+*<9FAGF6AC6<>9*0*;+*=>+0*=64;5)059*-265;)+*204;*:;3DF).(/2):6*)..3<1/))9:4).(4))0)6)*31((((-((-6*-(.(()2+)65
@M05453:56:000000000-BLWTW:1:1101:24529:4539 2:N:0:15
GGACTACTAGGGTTTCTAATCCTGTTTGCTCCCCACGCTTTCGCACCTGAGCGTCAGTCTTCGTCCAGGGGGCCGCCTTCGCCACCGGTATTCCTCCAGATCTCTACGCATTTCACCGCTACACCTGGAATTCTACCCCCCTCTACGAGACTCAAGCCTGCCAGTTTCGGATGCAGTTCCCGGGTTGAGCCCGGGGATTTCACATCCGACTTGACAGACCGCCTGCGTGCGCTTTACGCCCAGTAATTCCGATTAACGCTTGCACCCTCCGTATTACCGCGGCTGCTGGCACGGAGTTAGC
+
CCCCCCEFGFGGFEFGG@<EFGFFFGGEFDGGGGGGGGGEGGGGGFGGFGFGGGFGCGGGFF8FGGGC<FCFGFFGGGGFGEGDGEFCFGGGGGGGGGGGGGGGGFGGDEGGGGGGGGGGGGDFGG8AD<FGFGGGGGGGGGGGGGGCGDGEGGGEGGGGGG,@FB;FEGD@4ECFEGGGGEGGGGGGGEFF4AEDD*CCAFFFFFC5,56DFFA?*8CF0D3:?FF5??:9EBFB6(:8<(15*:4<:>F5:(16=:>6?BFBFG??8?6:0>><<7(1069;01:0:E<?0(43CF):6
@M05453:56:000000000-BLWTW:1:1101:11514:4647 2:N:0:15
GGACTACCAGGGTTTCTAATCCTGTTTGCTCCCCACGCTTTCGCACCTGAGCGTCAGTCTTCGTCCAGGGGGCCGCCTTCGCCACCGGTATTCCTCCAGATCTCTACGCATTTCACCGCTACACCTGGAATTCTACCCCCCTCTACGAGACTCTAGCTTGCCAGTTTCAAATGCAGTTCCCAGGTTGAGCCCGGGGATTTCACATCTGACTTAACAAACCGCCTGCGTGCGCTTTACGCCCAGTAATTCCGATTAACGCTTGCACCCTCCGTATTACCGCGGCTGCTGGCACGGAGTCATC
+
CCCCCGGGGGGGGGGGGGGGGGGGGGGGGGGGGGGGGGGGGGGGGGGGGGGGGGGGGGGGGGGGGGGGGGGGGGGGGGGGGGGGGGGGGGGGGGGGGGGAFFCGGGGGGGGGGGGGGGGGGGGGGFGGGCGGGGGGGGGGGGGGAFGGGGGFGFAFGGDFGGGGGG@DEFA@FGGGGGGGGGGGGGGGGGGGGBGGDGGF=7CAFFFAEFFG4AFFFFGFFGF@7=9B:?FFFFFFFFGDGB?FGFA<<CFD?(CFFFFFFFFFFGF?FBFFF7:AFG<FBF>>B<08?>:BB0()*+.).
@M05453:56:000000000-BLWTW:1:1101:23686:4698 2:N:0:15
GGACTACCGGGGTATCTAATCCTGTTTGCTACCCATGCTTTCGAGCCTCAGCGTCAGTTACAGACCAGACAGCCGCCTTCGCCACTGGTGTTCTTCCATATATCTACGCATTTCACCGCTACACATGGAGTTCCACTGTCCTCTTCTGCACTCAAGTTTCCCAGTTTCCGATGCACTTCTTCGGTTGAGCCGAAGGCTTTCACATCAGACTTAAGAAACCGCCTGCGCTCGCTTTACGCCCAATAAATCCGGACAACGCTTGCCACCTACGTATTACCGCGGCCGCTGGCACGTAGTTAGC
+
CCCCCGGGGGGGGGGGGGGGGGGGGGGGGGGGGGGGGGGGGGGFGGDGGGGGGGGGGGGGGGGGGGFGGGGGGGGGGGFGGGGGGGGGGGGGGGGGGGGGGGCFEFFGGGGGGGGGGGGGGGFGFGGGGGGGGGFGGGGGGGGGFGGGGGGDGCGGFGGGGGGCFGGGGGGGGGCCFGGGGGGGGE>FFFGGGFGGCGGGFFGFF58FFFEGF+86BF6AAD=>=9@5(5>>>AF<F?GEG6=DGG4C3;>>B>GFFFBFFFFF?4?:?::33=?AF*123>0(4>9(4>(2((();C<9:
@M05453:56:000000000-BLWTW:1:1101:11835:4704 2:N:0:15
GGACTACACGGGTTTCTAATCCTGTTTGCTACCCATGCTTTCGAGCCTCAGCGTCAGTTACAGACCAGACAGCCGCCTTCGCCACTGGTGTTCTTCCATATATCTACGCATTTCACCGCTACACATGGAGTTCCACTGTCCTCTTCTGCACTCAAGTTTCCCAGTTTCCAATGCACACAATGGTTGAGCCACTGCCTTTTACATCAGACTTAAGAAACCACCTGCGCTCGCTTTACGCCCAATAAATCCGGACAACGCTTGGGACCTACGTATTACCGCGGCTGCTGGCACGTAGTTAGCC
+
CCCCCGGGGGGGGGGGGGGGGGGGGGGGGGGGGGGGGGGGGGGGGGGGGGGGGGGGGGGGGGGGGGFFGGGGGGGGGGGGGGGGGGGGGGGDGGGGGGGGGGGGGGGGGGGGGGGGGGGGGGGGGGGGGGGGGGCFGGGGGGGGGGGGGGGFGGGFAFGGGFGGGGGGGGGGFGGGFGGGDGGGGGGGGGGGGFGGGGGGFFGFFFGFFFFGEFFFAFFFFGFFBAADFBEAFFFFA=EEGFFE7CFFFGFDF6FFBB@?DFF6FGF?FFFDFFFFFG9>(136?F?7?F?FFFFBFG))4
@M05453:56:000000000-BLWTW:1:1101:26135:4733 2:N:0:15
GGACTACTGGGGTTTCTAATCCTGTTTGCTCCCCACGCTTTCGCACCTGAGCGTCAGTCTTCGTCCAGGGGGCCGCCTTCGCCACCGGTATTCCTCCAGATCTCTACGCATTTCACCGCTACACCTGGAATTCTACCCCCCTCTACGAGACTCAAGCCTGCCAGTTTCGGATGCAGTTCCCGGGTTGAGCCCGGGGATTTCACATCTGACTTAACAGACCGCCTGCGCGCGCTTTACGCCCAGTAATTCCGATTAACGCTTGCACCCTCCGTATTACCGCGGCTGCTGGCACGGAGTTAGC
+
CCCCCGGF9FGGGGGGGGGGGGGGGGGGGGCGGGGGGGGGGGG7@F:FGGCFGGGGGGFGGAC6FGGGGFGGGEGGGGGGGGGGEGGGGCGGGGGGGG<F5FFGGGGGGGGGGGGG9CGGGGGG8FGGGGGGGGGGFFDFGGGGFA+C+CE@GCFF,A83DGGGGGGC8*?1;CFFEFFGGGGGGGGGGGGGGFGGGGGGFFGFAF76.@>F;F43*):@;31(:<>)(4@BFDF2BBGGD:?FG>>DFGFB<?GFFBFF6?FFFDFF0<>?FFF<278;6>>>B::?0@14134;8C)6<
@M05453:56:000000000-BLWTW:1:1101:18978:4738 2:N:0:15
GGACTACAGGGGTATCTAATCCTGTTTGCTCCCCACGCTTTCGCACCTGAGCGTCAGTCTTCGTCCAGGGGGCCGCCTTCGCCACCGGTATTCCTCCAGATCTCTACGCATTTCACCGCTACACCTGGAATTCCACCCCCCTCTACGAGACTCAAGCCTGCCAGTTTCAAATGCAGTTCCCGGGTTGAGCCCGGGGATTTCACATCTGACTTAACAGACCGCCTGCGTGCGCTTTACGCCCAGTAATTCCGATTAACGCTTGCACCCTCCGTATTACCGCGGCTGCTGGCACGGAGTTAGC
+
CCCCCGGGGGGGGGGGGGGGGGGGGGGGGGGGGGGGGGGGGGGGGGGGGGGGGGGGGGGGGGGFGGGGGGGGGGGGGGGGGGGGGGGGGGGGGGGGGGGGGGGGGGGGGGGGGGGGGGGGGGGGGGGGGGGGGGGGGGGGGGGGGGG>EEGCGGGGGGGGGGGGGGGGGGEGGGGGGGGGGGGGGGGGGGGGGFGGGG8CFFGFFF:AEFEGEFFFFFGFFGFFBB>7:?DFBFFFFBCGDFFFG=AFFG:D?BGFFBF:?6FFFG6:169<?F0ABC?F99BFF0:?:E?FFFBB=EA4:
@M05453:56:000000000-BLWTW:1:1101:6942:4745 2:N:0:15
GGACTACTAGGGTTTCTAATCCTGTTTGCTACCCATGCTTTCGAGCCTCAGCGTCAGTTACAGACCAGACAGCCGCCTTCGCCACTGGTGTTCTTCCATATATCTACGCATTTCACCGCTACACATGGAGTTCCACTGTCCTCTTCTGCACTCAAGTTTCCCAGTTTCCGATGCACTTCTTCGGTTGAGCCGAAGGCTTTCACATCAGACTTAAGAAACCGCCTGCGCTCGCTTTCCGCCCAATAAATCCGGACAACGCTTGCCACCTACGTATTACCTCGGCTGCTGGCACGTAGTTAGC
+
CCCCCGGGGGGGGGGFGFFGGGGGGGGGGGGGGGGGGGGGGGGGGGGGGGGGGGGGGGGGGGGFGGFCFFGGGGGGGGGGGGGGGGGGGGGGGGGGGGGFGGGGGGGGGGGGGGFGGGGGGGFGGGGGGGGGGGGGGGGGGGGGGGGFEFGFGGGGGGGGGGGGGGGGGGGGGGGGGGGGGFGGGGGGCGGGGFECGGGFF7CFF>CFFFEGFFFFF>FF=>AFDFF45(85?>>*1/CEGF@FFDCCFDD;07DFFF>BB?F?BGF:??B.)9:BBC)23::?F???85()(,4)AC><:
@M05453:56:000000000-BLWTW:1:1101:16315:4784 2:N:0:15
GGACTACTGGGGTTTCTAATCCTGTTTGCTCCCCACGCTTTCGCACCTGAGCGTCAGTCTTCGTCCAGGGGGCCGCCTTCGCCACCGGTATTCTTCCAGATCTCTACGCATTTCACCGCTACACCCGGAATTCTACCCCCCTCTACGAGACTCAAGCTTGCCAGTTTCAAATGCAGTTCCCAGGTTGAGCCCGGGGATTTCACATCTGACTTAACAAACCGCCTGCGTGCGCTTTACGCCCAGTAATTCCGCTTAACGCTTGCACCCTCCGTATTACCGCGGCTGCTGGCACGCAGTTAGC
+
A--ABFGEGEGDFGEGGGG9FEC@FGFFFFFEFEFGCFEFFCFGGGGGGEGCEFEFGAFAEGGG@FGC,,6:F:=FF:CFGGGGGGCEGCGGD99CE9AFFF;=EFFGD7F:FFDDFEE6FGGFE+83C7>BEGDG=DEB@CEGF;E+@+>>C<<3E?F?>7,,@F+>CAC@2DG85BFFFGFCB<=<??FCC>E3)8*;FFGA86CA):;:>C48;)A=(99(2(45(17,>0>A4:C8)3(4:*))5C6)4:G?7?661->?=C(((-,-(88:20(46>;901>>B3:<?(->8?<<6
@M05453:56:000000000-BLWTW:1:1101:25834:4850 2:N:0:15
GGACTACAAGGGTTTCTAATCCTGTTCGCTCCCCACGCTTTCGAGCCTCAGCGTCAGTTACAGACCAGAGAGCCGCCTTCGCCACCGGTGTTCCTCCATATATCTACGCATTTCACCGCTACACATGGAATTCCACCCTCCTCTTCTGCACTCAAGTCTCCCAGTTTCCAATGACCCTCCCCGGTTGAGCCGGGGGCTTTCACATCAGACTTAAGAAACCGCCTGCGCTCGCTTTACGCCCAATAAATCCGGACAACGCTTGCCACCTACGTATTACCGCGGCTGCTGGCCCGTAGTTAGC
+
CCCCCGGFGGGGGGGGGGGGFGGGGGGGGGGGGGGGGGGGGGGGGGGGGGGGGGGGEGGGGGGGGGGGGGGGGGGGGGGGGGGGGGGGGGGGGGGGGGGGGGGGGGGGGGGGGGFGGGGGGGGGGGGGFGGGGGGG,+=FGGGGGGGFGGGEGGFFFGFGGGGGGGGGGGGGGGG?:@CECEGGGGGGGGGGGFDGGGGGFFGFFFFF<FFG<FACFFFFBGF<?DFFBBB>DFFAF<GGGFFFGGAFFGE>((9@F>9<<(.54>?B0?B?<F7<AGFF91-11:?B0)(,769>EGF<>
@M05453:56:000000000-BLWTW:1:1101:18977:4865 2:N:0:15
GGACTACAAGGGTTTCTAATCCTGTTTGCTCCCCACGCTTTCGAGCCTCAGTGTCAGTTACAGGCCAGAGAGCCGCTTTCGCCTCCGGTGTTCCTCCATATATCTACGCATTTCACCGCTACACATGGAATTCCACTCTCCTCTCCTGCACTCAAGTCTCCCAGTTTCCAATGCACACAATGGTTGAGCCACTGCCTTTTACATCAGACTTAAGAAACCACCTGCGCTCGCTTTACGCCCAATAAATCCGGACAACGCTTGGGACCTACGTATTACCGCGGCTGCTGGCCCGTAGTTAGCC
+
CCCCCGGGGGGGGGGGGGGGGGGGGGGGGGGGGGGGGGGGGGGGGGGGGGGGGGGGGGGGGGGGGGGGGGGGGGGGCGFGGGGGGGGGGGGGGGGGGGGGGGGGGGGGGGGGFGGGGGGGGGGGGGGGFFGGGGGGGGGFGGGFGGGGGGGFGGGGGGFGGGGGGGFGGGFFGGADFFEFDDFGGGGGGF@F?FGGCFGGFFGFFFGFFFA7AFFF>A;FDGF==>)979B@?4+989?EG6@;GG5?@GF:@@F5)6;61172@C1?BFF26:9A<*4;(29>FB7??)41;0-.:0<<4
@M05453:56:000000000-BLWTW:1:1101:11884:4891 2:N:0:15
GGACTACCAGGGTTTCTAATCCTGTTTGCTCCCCACGCTTTCGAGCCTCAGTGTCAGTTACAGGCCAGAGAGCCGCTTTCGCCTCCGGTGTTCCTCCATATATCTACGCATTTCACCGCTACACATGGAATTCCACTCTCCTCTCCTGCACTCAAGTCTCCCAGTTTCCAATGCACACAATGGTTGAGCCACTGCCTTTTACATCAGACTTAAGAAACCACCTGCGCTCGCTTTACGCCCAATAAATCCGGACAACGCTTGGGACCTACGTATTACCGCGGCTGCTGGCCCGTAGTTAGCC
+
CCCCCGGGGGGGGGGGGGGGGGGGGGGGGGGGGGGGGGGGGGGGGGGGGGGGGGGGGGGGGGGGGGGGGGGGGGGGGGGGGGGGEFGGGGGGGGGGGGGGGGGGGGGGGDFGGGGGGGGGGGGGGGGGFFCGGGGGGG8FFGGGGGGGFGGFGGGGGGDGGGGGGGGGG8DBFGGGGGGFGGGGGGGFCF3A;:FGGGGG?FF7;5;9CAEGF6CAFFGA=GBEDA29@>F>?F8*:=4**(34:C3?1)830(CA59<(,(7<FD<<4(35<FFFA34131((8:??0)((,(4)<+.6>
@M05453:56:000000000-BLWTW:1:1101:12724:4967 2:N:0:15
GGACTACAGGGGTTTATAATCCTGTTTGCTCCCCACGCTTTCGCACCTGAGCGTCAGTCTTCGTCCAGGGGGCCGCCTTCGCTACCGGTATTCCTCCAGATCTCTACGCATTTCACCGCTACACCTGGAATTCCACCCCCCTCTACGAGACATAAGCCTGCAAGTTTCAAATGCAGTTCCCGGGTTGAGCCCGGGGATTTCACATCTGACTTAACCGACCGCCTGCGTATGCTTTACGCCCAGTATTTCCGCTTAACGCTTGCACCTTCGTAATTACCGCGGCTTCTGGCACGGAGTTATC
+
B6BCC<,CFFGGGGGGACF9E,<E-C<EFECGGGG+FFGGFG7FFG@FFEFGCE@:@C@FGGGFGGEFGCFEG:F=FCFE=@,7>,C7FEFE,CDC<<?,?EFEFFFFG77+C,@FACG++>,<DGC<FGFF>D,>,66+@+1=FC?CCE>),7,5,@:<FGFBFA+@@:D9B;972+=,9?4;*;/,?60:8?5>388*1:<=+)+3?6<C36+*))*0(),(((4)((.)19?4*(/1/28:7*).5D>5((*1/-(-4())99,).(((...6.>22(((((.)))/()((();*)-)
@M05453:56:000000000-BLWTW:1:1101:22172:4985 2:N:0:15
GGACTACTAGGGTTTCTAATCCTGTTTGCTCCCCACGCTTTCGCACCTGAGCGTCAGTCTTCGTCCAGGGGGCCGCCTTCGCCACCGGTATTCCTCCAGATCTCTACGCATTTCACCGCTACACCTGGAATTCTACCCCCCTCTACGAGACTCAAGCTTGCCAGTTTCAAATGCAGTTCCCAGGTTGAGCCCGGGGATTTCACATCTGACTTAACAAACCGCCTGCGTGCGCTTTACGCCCAGTAATTCCGATTAACGCTTGCACCCCCCGTATTACCGCGGCTGCTGGCACGGAGTGAGC
+
CCCCCGGGGGGGGGGGGGGGGGGGGGGGGGGGGGGGEGGGGGGGGGGGGGGGGGGGGGGGGGGGGGGGGGGGGGGGGGGGGGGGGGGGGGGGGGGGGGGGGGGGGGGGGGGGGGGGGGEEGGGGGGGGGGGGGFGGGGGGGGGGGGGCEGGFGGGGGGGGGGGGGGFGGFFF7;CCCFGGGFGGFGGGFFGDDFGGDGGGFFGF:AGFFFFGFFFFFFGFFG>4<@6B??FBDB>4F?GGC:33FC<ABGF;14DFFBB<??FFFF1((491-5:<BGFFF>9B>?F?0;(50(2);*)5.
@M05453:56:000000000-BLWTW:1:1101:7021:4988 2:N:0:15
GGACTACTGGGGTTTCTAATCCTGTTTGCTCCCCACGCTTTCGCACCTGAGCGTCAGTCTTCGTCCAGGGGGCCGCCTTCGCCACCGGTATTCCTCCAGATCTCTACGCATTTCACCGCTACACCTGGAATTCCACCCCCCTCTACGAGACTCAAGCCTGCCAGTTTCAAATGCAGTTCCCGGGTTGAGCCCGGGGATTTCACATCTGACTTAACAGACCGCCTGCGTGCGCTTTACGCCCAGTAATTCCGATTAACGCTTCCACCCTCCGTATTACCGCGGCTGCTGGCACGGAGTTAGC
+
CCCCCGGGGGGGEGGGGGFEGGGGGGGGGGGGGGGGGGGGGGGG>FGGGGDFGGGDGGGGGGGGGGGGGGGGGGGGGGGGGGGGGGGGEEGGGGGGGEDDFGGGGGGGGGGGGGGGGGGGGGGGGGGFGFGGGFAFGGGGGGG?GGGGC6@>8FC,EFGGGGGG:FGGGGDGGGGGGDFGGGG5CEGGGGGGGDGD5;FGFFGFFFGFEFFFEFFFFFGF1CB0(4>D::>>F>F29?GCG01>7*6>DD:E017@B?>:6(/-@FF:?F9-4)54<C:>6B011?:?:51??(4):*6)<
@M05453:56:000000000-BLWTW:1:1101:15925:5039 2:N:0:15
GGACTACTCGGGTTTCTAATCCTGTTTGATCCCCACGCTTTCGTGCATCAGCGTCAATACTAACTTAGTGAGCTGCCTTCGCAATCGGAGTTCTAAGACATATCTATGCATTTCACCGCTACTTGTCTTATTCCGCCCACTTCAAATAGATTCAAGTCCTACAGTATCAAAGGCACTGCGACAGTTAAGCTGCCGTCTTTCACCACTGACTTATAGGACCGCCTACGCACCCTTTAAACCCAATAAATCCGGATAACGCTTTGATCCTCCGGATTACCGCGGCTGCTGGCACGGAGTTAGC
+
CCCCCGGGGGGGGGGGGGGGGGGGGGGGGGGGGGGGGGGGGGGGGGGGGGGGGGGGGGGGGGFGGGGGGGGGGGGGGGGGGGGGGGGGGGGGGGFGGGGGGGGGGGGGGGGGGGGGGGGGGGGGGGGGGGGGGGGGCEEGGGGFGGGGGDEFGGGGGGGGGGGGF;8CEFDADEGGGGGGGDCGGGGCFGGGGFGGGGGGFFGFFFGFFFFGEFFFFFGFFGB2>:>E=FFFFFFEFFGGGFFFGGCFFGFE<?DFF?F;7(;5+3497=1(-78BFGF>>>F99:??:@()4693;C<A5
@M05453:56:000000000-BLWTW:1:1101:18965:5043 2:N:0:15
GACTACCGGGGTATCTAATCCTGTTTTCTCCCCACGCTTTCGCACCTGAGCGTCAGTCTTCGTCCAGGGGGCCGCCTTCGCCACCGGTATTCCTCCAGATCTCTACGCATTTTACCGCTACACCTGGAATTCTACCCCCCTCTACGATACTCAAGCTTGCCAGTTTCAAATGCAGTTCCCAGGTTGAGCCCGGGGATTTCCAATTTGACTTAACAAACCGCCTGCGTTCGCCTTTCCCCCCAGAATTCCGATTCACGCTTCCACCCCCCGGATTACCCCGGGCCCTTGTCATGAGTTGGCC
+
CCCC@<C7FG@FGGFC,C@,C,CEFF,,C@FGG86+@6BFGGEFE7;AE,,7@:C,CFAFE7CBGE<FGDB+@7@>:F@?@FGGGCGFF<FGFF=F<<,EFCFGFA=F:?7,,57A:>C8FA,FFFFDDDG;3@;FGGCC7@EFG::1:@,3@:FC7CD5D983=3:>DF;;>9C:F9FG7,1,,20008C/8AG358@F=++;+11+)+12;6+A487)(1((.(-.3()(07*-*)7*/((,97<A>*)5():60((,(5*)8/(,,((--.))6*-((,,(-1(4)*)).-.9C+(.:
@M05453:56:000000000-BLWTW:1:1101:16021:5107 2:N:0:15
GGACTACACGGGTTTCTAATCCTGTTCGCTCCCCACGCTTTCGCACCTGAGCGTCAGTCTTTGTCCAGGGGGCCGCCTTCGCCACCGGTCTTCATCCAGAAATCTACGCATTTCACCGCTACAGCTGGAATTCTACCCCCCTCTACGAGACTCAAGCCTACCAGTTTCGGATGCAGTTCCCAGGTTGAGCCCGGGGATTTCACATCTGACTTAACAAACCGCCTGCGTACCCTTTACTCCCTGTAATTCCGATTAACGCTTGCATCCTCCGTATTACCTCGGCTGCTGGCACTGACTTAGC
+
@--BCECF8,+@@-BEEDFGEG@FCF,,8@,C@@,F+7@,6,8CF+CFC@EF@+8C,9CCFA9F<@DG8@@FD+++74@F=:4774=C+++:E,,:,AEC,,9,,9ECCE7@A?EFGGG>=FG,@FA,FFD@BF,=EF6CCEC6,@:1+4:>6,,,,1,,,@<8FF9>*?5E4D7><DE,2>,*?:8?,B,494*))3AFC@E67A7+58)11@=66.*.4D;:(49<(3))*0944)3AC(44:>)95>65(-*/*(,((-73*2()),41::?)-:))(,,((4>,(7()((5)3+)).
@M05453:56:000000000-BLWTW:1:1101:14537:5108 2:N:0:15
GGACTACTAGGGTATCTAATCCTGTTTGCTCCCCACGCTTTCGCACCTGAGCGTCAGTCTTTGTCCAGGGGGCCGCCTTCGCCACCGGTATTCCTCCAGATCTCTACGCATTTCACCGCTACACCTGGAATTCTACCCCCCTCTACAAGACTCTAGCCTGCCAGTTTCGAATGCAGTTCCCAGGTTGAGCCCGGGGATTTCACATCCGACTTGACAGACCGCCTGCGTGCGCTTTACGCCCAGTAATTCCGATTAACGCTTGCACCCTCCGTATTACCGCGGCTGCTGGCACGGAGTTAGC
+
CCCCCGGGGGGGGGGGGGGGGGGGGGGGGGGGGGGGGGGGGGGGGGGGGGGGGGGGGGGGGGGGGGGGGGGGGGGGGGGGGGGGGGGGGGGGGGGGGGGGGGGGGGGGGGGGGGGGGGGGGGGGGGGGGGGGFGGGGGGGGGGGGGGGGGGFGGGFGGGGGGGGGGGGGGGGGGGGGGGGGGGGG?FGGGGGGFGGCGGGFFGFFFGEFFFGFFFFFFGFFGFFFFF>0:DBDFFAFFDGG:?:GFDAD76E0?G@FF>?FBF?@GF?:BF<?F0AFFBFBFFF>0>:?E07?>>7C66<5
@M05453:56:000000000-BLWTW:1:1101:25678:5134 2:N:0:15
GGACTACTCGGGTATCTAATCCTGTTTGCTCCCCACGCTTTCGCACCTGAGCGTCAGTCTTCGTCCAGGGGGCCGCCTTCGCCACCGGTATTCCTCCAGATCTCTACGCATTTCACCGCTACACCTGGAATTCTACCCCCCTCTACGAGACTCAAGCCTGCCAGTATCAGATGCAGTTCCCGGGTTGAGCCCGGGGATTTCACATCTGACTTAACAGACCGCCTGCGTGCGCTTTACGCCCAGTAATTCCGATTAACGCTTGCACCCTCCGTATTACCGCGGCTGATGTCACGGCGTTAGC
+
CCCCCGGGGGGGGGGGGFGGGGGGGGGGGGGGGGGGGGGGGGGGGGGGFGGGGGGGGGGGGGGGGGGGGGGEGGGGGGCFGGFGGGGGEFGGGGGGGGFGGGGGGGGGDGGGGGGGGDGGGGGGGGGGFGGGGFGGFGDFEGGGGGGGGGECGGGCCFFGCEFCGGC97AF;CGGGG@FDDGGGGGGGGGGGGFGGDG6FFFEFFA7;?A)@CFBAFFD)6C224?>70:>-7;>2*-:E<(48>D64<C7586DF7,(432@)/91(,4(-4546A*,013((-().)1).((-0/:(-6
@M05453:56:000000000-BLWTW:1:1101:21150:5149 2:N:0:15
GGACTACCCGGGTTTCTAATCCTGTTTGCTACCCATGCTTTCGAGCCTCAGCGTCAGTTACAGACCAGAAAGCCGCCTTCGCCACTGGTGTTCCTCCATATATCTACGCATTTCACCGCTACACATGGAGTTCCACTGTCCTCTTCTGCACTCAAGTTCGCAAGTTTCCGATGCCCTTCTTCGGTTGAGCCGCAGCCTTTCACATCTGACTTTACAAACCACCTGCGCTCGCCTTACGCCCAATAATTCCGGAAAACGCTCGGGACCTCCGTATTACCCAGCCAGCTGGCACGTCGTTAGC
+
A@<CCCF<FC7BCFGFFGGGGGGFEFFFFGCFEGGE,E,CC<F,CFGGG8EFF@FGFC,,CFG,@FE<<,<<F8F7BFGGGGEGGGGGGCEEE9FFA<,?FGFE,=,AFF:FGGCGGGG>+@EE9AE<F<FFCF99>9@F@;D@8D,,8E=DG8BEC34+++3@A>DEF++8=8,+==D,+,=EEGG6CCF+**1*4,EF<+5B1*51*BAC*4+4=>7@=5>D(::826)3)):84(/:87=;F>))9D)51(9>53(,-3)()9:B)((-()44)*().,4((-)((8(,81()1:((-
@M05453:56:000000000-BLWTW:1:1101:21282:5151 2:N:0:15
GGACTACTCGGGTTTCTAATCCTGTTTGCTCCCCACGCTTTCGCACCTGAGCGTCAGTCTTCGTCCAGGGGGCCGCCTTCGCCACCGGTATTCCTCCAGATCTCTACGCATTTCACCGCTACACCTGGAATTCCACCCCCCTCTACGAGACTCAAGCCTGCCAGTTTCAAATGCAGTTCCCGGGTTGAGCCCGGGGATTTCACATCTGACTTAACAGACCGCCTGCGTGCGCTTTACGCCCAGTAATTCCGATTAACGCTTGCACCCTCCGTATTACCGCGGCTGCTGGCACGGAGTTAGC
+
CCCCCGGGGGGGGGGGGGGGGGGGGGGGGGGGGGGGGGGGGGGGGGGGGGGGGGGGGGGGGGGGGGGGGGGGGGGGGGGGGGGGGGGGGDDGGGGGGGGFGGGGGGGGGGGGGGGGGGGGGGGGGGGGGGGGGGGGGGGGGDEFCFGDCEGFGGGGGGGGGGGGCFFGGGFGGGGGCGFGGGEGGGGGGFFGGFGGGGGDFCGFAF>FFFFGFFFFFFGFFDFF?6>7:<>>FFF<FFEEG?<FFFADFGF586DF??>:B0))1C?BFFB8?7()6C16112-7:?>0>0<B9;5CF9>:
@M05453:56:000000000-BLWTW:1:1101:19004:5187 2:N:0:15
GGACTACTAGGGTTTCTAATCCTGTTTGCTCCCCACGCTTTCGAGCCTCAGTGTCAGTTACAGGCCAGAGAGCCGCTTTCGCCACCGGTGTTCCTCCATATATCTACGCATTTCACCGCTACACATGGAATTCCACTCTCCTCTCCTGCACTCAAGTCTACCAGTTTCCAATGCATACAATGGTTGAGCCACTGCCTTTTACACCAGACTTAATAAACCACCTTCGCTCGCTTTACGCCCAATAAATCCCGACAACGCCCGGGACCTACGTATTACCCCCGCTGCTGGCACGTAGTTAGCC
+
CCCCCGGGGGGGGGGGGGGGGGGGGGGGGGGGGGGGGGGGGGGGGGGGGGGGGGGGGGGGGGGGGGGG8EFG<FGGCFGGGGGGG<FGGGGGGGGGGDEDGGGGGGGGGGGGGGGGGGGGGGGGF?FGFFGGGGGGG?EFGGGGGGFFDFGFGGEG@D;@DFC8CFFGDGGGGGGGCG8=DG3=D8EFGGEF?FF6?EGGCFFFA5D55*;+8=>>+9CA>D:)0/)*00@(8?8*82EGD>();;56;*5=6@GF5(,32(5;>C02((.)6:4).*,,411(324:6))(.4(7A92<4
@M05453:56:000000000-BLWTW:1:1101:24807:5202 2:N:0:15
GGACTACCGGGGTTTCTAATCCTGTTTGCTCCCCACGCTTTCGAGCCTCAGTGTCAGTTACAGGCCAGAGAGCCGCTTTCGCCACCGGTGTTCCTCCATATATCTACGCATTTCACCGCTACACATGGAATTCCACTCTCCTCTCCTGCACTCAAGTCTACCAGTTTCCAATGCATACAATGGTTGAGCCACTGCCTTTTACACCAGACTTAATAAACCACCTGCGCTCGCTTTACGCCAAATAAATCCGGACAACGCTCGGGACCTACGTATTACCGCGGCTGCTGGCACGTAGTTAGCC
+
CCCCCGGGGGGGGGGGGGGGGGGGGGGGGGGGGGGGGGGGGGGGGGGGGGGGGGGGGGGGGG9EFGGFGGGGGGGGGGGGGGGGGGGGGGGGGGGGGGGGGGGGGGGGGGGGGGGGGGGGEGGGGGGGGGGGGGGGGGGGGGGGGGGGGGGEGGCFDGGGGGGGGGGGFGGGGGGDAFFDFGGGGGGFGGGG69FGGFGGF>,@A5CACFAGCFF669,;B>B2>@(8==EFFFFEFFE*88<<F737;D:>(69FB><?BFFFFDF28:1<60-:6*47(2461?>?F7<B6043:9<<4
@M05453:56:000000000-BLWTW:1:1101:20655:5214 2:N:0:15
GGACTACCCGGGTATCTAATCCTGTTTGCTCCCCACGCTTTCGCACCTGAGCGTCAGTCTTCGTCCAGGGGGCCGCCTTCGCCACCGGTATTCCTCCAGATCTCTACGCATTTCACCGCTACACCTGGAATTCTACCCCCCTCTACGAGACTCAAGCTTGCCAGTTTCAAATGCAGTTCCCAGGTTGAGCCCGGGGATTTCACATCTGACTTAACAAACCGCCTGCGTGCGCTTTACGCCCAGTAATTCCGATTAACGCTTGCACCCTCCGTATTACCGCGGCTGCTGGCACGGAGTTAGC
+
CCCCCGGGGGGGGGGGGGGGGGGGGGGGGGGGGGGGGGGGGGGGGGGGGGGGGGGGGGGGGGGGGGGGFDFFGGGGGGGGGGGGGFGGGGGGGGGGGGGGGGGGGGGGGGGGGGGGGGGGGGGGGFFGGGGGGGFGGFEGGGGG7DFGGDGCGGGFGGDFGGGGGFDGCFFG>ECFGGGDGGG>FCFGGGGFDBGCGGGGFFGFFF7FE=3;C6=ABFG:;G03(4>FBF36EEFAF<EGGF6(:06)67454:DFF12:0(739FF:<?63(8:BB7((4,1((38>()(.41,.A*5-.
@M05453:56:000000000-BLWTW:1:1101:8584:5216 2:N:0:15
GGACTACTCGGGTTTCTAATCCTGTTTGATCCCCACGCTTTCGCACATCAGCGTCAGTTACAGACCAGAAAGTCGCCTTCGCCACTGGTGTTCCTCCATATCTCTGCGCATTTCACCGCTACACATGGAATTCCACTTTCCTCTTCTGCACTCAAGTTTCCCAGTTTCCAATGACCCTCCACGGTTGAGCCGTGGGCTTTCACATCAGACTTAAGAAACCGCCTACGCGCGCTTTACGCCCAATAATTCCGGATAACGCTCGCCCCCTACTTATTACCGCGGCTGCTGTCACGTAGTTAGC
+
CCCCCCFC,FEFGFEGGGGDGGGGGGGGGGCFCFFGGGGDFFG@FGGGFGGGDFGGEGGGGGDGGGGGGGGGCEGGGDGGGGGGGGGGCFGCFGGGGGGGGGGGGA9FEGCCFGFFGGGEFCFGFGGGG@AEGFCCDEGGGDGGGGGGGG8DGCFF4EDG8ECDADCDGGGGGGFGGDFE6DE6>CEGGCF>D9EGFGFFFFGFFFG*86:=0==@6*=>5DAF(5=B>>A>:):687C8><0;8>ECFDF)(-*96(9:(45()14>6()-6B)<<>17>6>B6(53)*).(4:0AC)).
@M05453:56:000000000-BLWTW:1:1101:26636:5218 2:N:0:15
GGACTACTAGGGTTTCTAATCCTGTTTGCTCCCCACGCTTTCGCACCTGAGCGTCAGTCTTCGTCCAGGGGGCCGCCTTCGCCACCGGTATTCCTCCAGATCTCTACGCATTTCACCGCTACACCTGGAATTCTACCCCCCTCTACGAGACTCAAGCTTGCCAGTTTCAAATGCAGTTCCCAGGTTGAGCCCGGGGATTTCACATCTGACTTAACAAACCGCCTGCGTGCGCTTTACGCCCAGTAATTCCGATTAACGCTTGCACCCTCCGTATTACCGCCGCTCCTGGCACGGAGTTAGC
+
@CCCCFGGGGGGGGGGGGGGGGGGGGGGGGGGGGGGGGGGGGGGEGGGGGGGGGGGGGGGGGGGGGGGGGGGGGGGGGGGGGGGGGGGGGGGGGGGGGGGGGFGGGGGGGEGGFGFFGGGEGGGGFG?FDC,>FGFFGGGGGGGGGGDEC:8DGGGGGGGGGGGGGGGGGGGGFCFGF<FGGGGGGGGF6DE>B5CD5C6A=CFFA76?A<><AAFFFG>@GB010(04?EFF)<AF:CE70:87DA99:9381*9=?0:?3:<65:<<?>42>42.:-,(460(-().7()-((0;C2:4
@M05453:56:000000000-BLWTW:1:1101:25595:5236 2:N:0:15
GGACTACCCGGGTTTCTAATCCTGTTTGCTCCCCACGCTTTCGAGCCTCAGTGTCAGTCACCGGCCAGAGAGCCGCCTTCGCCTCCGGTGTTCCTCCATATATCTACGCATTTCACCGCTACACCTGGAATTCCACTCTCCTCTCCTGCACTCAAGCCTGCCAGTTTCCAATGCACACAATAGGTGAGCCACTGCCTTTTACATCATACTTAAGAAACCACCTTCGCTCGCCTTAAGCCCAATTAATCCGGATAAAGCTTTGGACCTACCTATTACCCCGGCCGCCTGCCAGTAGGTTGCC
+
CCCCCGG,CFGGGGEGGGGGGGGGGGGGGFGGGGGGGGGGGGG8,CFG,FG,EFGGGG96@,B7FGGG8ECCGGGG:CFGGGG7CGGGG+CFFGGGGGCFG,@FFGGFGGGGGGFGGGGGGGGG,F8FGGGEE;EFCG,DFGGF,=9==DFEGGGC,+7,,@8EF,?F8,@EG?FF,9+++,7,@EA56D<E9CC7*EFFBC7++0++*+229=++@*;A(735((-8-(0(::*)+.=C/=8):FF)9):5((2++7)6:7)56C()5()))9))604(,1(29(,-(02)))-*<+((5
@M05453:56:000000000-BLWTW:1:1101:10348:5249 2:N:0:15
GGACTACCAGGGTATCTAATCCTGTTTGCTCCCCACGCTTTCGCACCTGAGCGTCAGTCTTCGTCCAGGGGGCCGCCTTCGCCACCGGTATTCCTCCAGATCTCTACGCATTTCACCGCTACACCTGGAATTCTACCCCCCTCTACGAGACTCAAGCTTGCCAGTTTCAAATGCAGTTCCCAGGTTGAGCCCGGGGATTTCACATCTGACTTAACAAACCGCCTGCGTGCGCTTTACGCCCAGTAATTCCGATTAACGCTTGCACCCTCCGTATTACCGCGGCTGCTGGCACGGCGTTCGC
+
@ACCCGGGGGGGDFFGCE9FGGGGGFGFGGGGGGFGGD@FGGEGGGGGGGGGEFGDGGGFFGGGGG7CFGEGGGGGGGGGGGGEGGGCE@FGGGGCFF89FGFEFCGGGFGGGGGFE+@@FG?FGGGGGGGED;EFGGGGGCEF8DFEGCE8E:7BEEFFFFFFFGFDGGGFGGGGGGGFFCDE2??FCC?CD>GG4CFF==@AAFC66FEGF=F6BFGF;C9@FFFD:(7(7BFFFFG572::7:4)-:))46G?FBFB0(7<F446?:2?F)36>F(43>>F>F02(),,40138:((3
@M05453:56:000000000-BLWTW:1:1101:20663:5264 2:N:0:15
GGACTACCGGGGTATCTAATCCTGTTTGCTCCCCATGCTTTCGTACCTCAGCGTCAGTATTAGGCCAGATGGCTGCCTTCGCCATCGGTATTCCTCCAGATCTCTACGCATTTCACCGCTACACCTGGAATTCTACCATCCTCTCCCATACTCTAGCTTCCCAGTATCGAATGCAATTCCTAAGTTAAGCTCAGGGATTTCACATCCGACTTAAGAAGCCGCCTACGCACGCTTTACGCCCAGTAAATCCGATTAACGCTCGCACCCTCTGTATTACCGCGGCTGCTGGCACAGAGTTAGC
+
CCCCCGGCGGGGGGGGGGGGGGGGGGGGGGGGGGGEFGGGGGGFGGGGGGGGGGGGGG9EFGGGGGGG@GGGGFGGGGGGGGGGGGGGGGGGGGGGG<AFE<FGGGGGGGGGGGGGGGGGGGGGGGGGGGGFGAFGGGAFCDGGGGGGGGGFGGGGGGAFFGGGGDFGGGGDFGGGCGGGGGGGGGGGGGAF+DFFCDFFFFF9CFFEFFFG*8861;FFBGFAFFFF>98=EEFFF2EEGFF@GF3CEDB>@<DCFFFF79BFFG60:3:>-82)6C?FFFFB96:B>>()(,3<FG<<6
@M05453:56:000000000-BLWTW:1:1101:14228:5265 2:N:0:15
GGACTACTGGGGTATCTAATCCTGTTTGCTCCCCACGCTTTCGCACCTGAGCGTCAGTCTTCGTCCAGGGGGCCGCCTTCGCCACCGGTATTCCTCCAGATCTCTACGCATTTCACCGCTACACCTGGAATTCTACCCCCCTCTACGAGACTCAAGCCTGCCAGTTTCGGATGCAGTTCCCGGGTTGAGCCCGGGGATTTCACATCCGACTTGACAGACCGCCTGCGTGCGCTTTACGCCCAGTAATTCCGATTAACGCTTGCACCCTCCGGATTACCGCGGCTGCTGGCACGGCGTTAGC
+
CCCCCGGGGGGGGGGGGGGGGGGGGGGGGGGGGGGGGGGGGGGGGGGGGGGGGGGGGGGCFGGGGGGGGGGGGGGGGGGGGGGGGGGGGGGGGGGGGGGGGGGGGGGGGGGDGGGGGGGGDGGGFGGGGGGGGGGGGFGGGGGGDFDGEGDEGGCFGGGGGGFCFGGGCEGCCGFC>DGEGGGGEGC8CFCFDFGGG=FGFFGF6AFD@EFGAFFFF?EFFGBF:6>E?BFBBDFF*,:=C(44:FAAAC<7<?*8F?B0:8FF?F?0:?0((.-4<74>6((41?>?0)(5:;(0:*1:2
@M05453:56:000000000-BLWTW:1:1101:4903:5318 2:N:0:15
GGACTACTGGGGTTTCTAATCCTGTTTGCTCCCCACGCTTTCGCACCTGAGCGTCAGTCTCCGTCCAGGGGGCCGCCTTCGCCACCGGTATTCCTCCTGATCTCTACGCATTTCACCGCTACACCAGGAATTCTACCCCCCCCTACGAGACTCAAGCCTGCCCGTTTCGGCTTCACTTCCCGGGTTGAGCCCGGGGATTTCACATCCGTCTCGACAGACCGCCTTCGTGCGCTTTACTCCCTGTAATTCCCATTAACGCTTGCACCCTCCGTATTTCCCCGGCTGTGGTCGCCGCGTTAAC
+
CCCCCGG,,EEF:FDGFFCFFGGGG9,CFAFGDFG:@CFFGGGG7FCG6FEGGGGGGG,,,,8,CFCCDE:6C7FGGGGEFGGGED@FC@FFGGGGG,EEGGGGGAAFGE+@,EFGGCEGG@@GG+ABFGFFF,>E>>@F7+479FC5*@BEG6B99;665D,**>*2**/*)60*510>CE**1;*==:@C)2*8CC8>/=F*/)*.-)(*.)5)../.-99132-.,()47@F)*)38>(,)00)))2*/))*8*((-((5<?G?((-((4@B)62).(,(((,,(,*(((3():C4()
@M05453:56:000000000-BLWTW:1:1101:19819:5415 2:N:0:15
GGACTACTAGGGTTTCTAATCCTGTTTGCTCCCCACGCTTTCGCACCTGAGCGTCAGTCTTCGTCCAGGGGGCCGCCTTCGCCACCGGTATTCCTCCAGATCTCTACGCATTTCACCGCTACACCTGGAATTCTACCCCCCTCTACGAGACTCAAGCCTGCCAGTATCAGATGCAGTTCCCGGGTTGAGCCCGGGGATTTCACATCTGACTTAACAAACCGCCTGCGTGCGCTTTACGCCCAGTAATTCCGATTAACGCTTGCACCCTCCGTATTACCGCGGCTGCTGGCACGGAGTTAGC
+
CCCCCGGGGGGGGGGGGGGGGGGGGGGGGGGGGGGGGGGGGGGGGGGGGGGGGGGGGGGGGGGGGGGGGGGGGGGGGGGGGGGGGGGGGGGGGGFGGGGGFGGGGGGGGGDGGGGGGGGGGGGGGGGGGGGGGFDFGGGGGGGGGGGGGGGEGGGGGGGGGGGGGG@FCGGGGGGGGGGGGGGEGGGGGGGGGFGGGGGGFFGFFFFFFFFGFFFFFFGFFDBFFFF561BFFFFFFBDED<?FFFBA<GF53:DF=:9F8(756F:<?<>?BFFFFGF;09>F16?>(58?BF65ECABA
@M05453:56:000000000-BLWTW:1:1101:10644:5420 2:N:0:15
GGACTACTGGGGTTTCTAATCCTGTTTGCTCCCCACGCTTTCGCACCTGAGCGTCAGTCTTCGTCCAGGGGGCCGCCTTCGCCACCGGTATTCCTCCAGATCTCTACGCATTTCACCGCTACACCTGGAATTCTACCCCCCTCTACGAGACTCAAGCTTGCCAGTTTCAAATGCAGTTCCCAGGTTGAGCCCGGGGATTTCACATCTGACTTAACAAACCGCCTGCGTGCGCTTTACGCCCAGTAATTCCGATTCACGCTTGCACCCTCCGTATTACCGCGGCGTCTGGCACGGAGTTCGC
+
CCCCCGGGGGGGCGGGGGGGGGGGGGGGGGGGGGGGGGGGGGGGGGGGGGGGGGGGGGGGGGGGGGGGGGGGGGGGGGGGGGGGGGGGGEGGGGFGGGGGGGGGGGFGGGGGGGGGGGGDGGGGGGGGGGGGGGGGCDFGEEGGGGGGGGGCGGGGGGGGGGGGGGGGGGGGGGGGFGGGGGGGGFFCFGDED6EGD*==FFGFFFDFEFEGEFFFFFFAFC@DFFF>?FEF>)74@<GCDBB77DDF<GF>?FC791:?:0>76<6?0168?8:AB7(-,(34431(4?(,203>*8)4-
@M05453:56:000000000-BLWTW:1:1101:8392:5444 2:N:0:15
GGACTACACGGGTTTCTAATCCTGTTTGCTCCCCACGCTTTCGCACCTGAGCGTCAGTCTTCGTCCAGGGGGCCGCCTTCGCCACCGGTATTCCTCCAGATCTCTACGCATTTCACCGCTACACCTGGAATTCTACCCCCCTCTACGAGACTCAAGCCTGCCAGTATCAAATGCAGTTCCCGGGGTGAGCCCGGGGATTTCACATCGTACTTAACAGACCTCCTGCGTGCGCTTTACGCCCAGTAAGTCCGATTAACGCTTGCACCCCCCAGATTACCGCGGCGGCTGGCGCGGAGTTATC
+
CCCCCGGGGGGGGGGGGGGGGG9FDGFGFGGGGGGGGGGGGGGGEGGGEEF<CGGDGEFGGDGGGGGGGCCEGCFGGGDFGGGDCFGGFGGGFGGGGDGGGFGGCGFGG:@FCFEEG++@>FFGGGGGFFGCEFD,@@DEGGGGGGCE8EE@FGFBFF,:DFGFF,?>A,7,=DEG7CCD>:*=*B5?C?F=))/5)/=CFFC6+;*)/:;C:FF4/7E3)9:()5,8:<DB3>5)78ED3(43:C)66C.5(-9@F3(43:3)/*4,(-((,96527,(-21(,30((.,(4(,)/0)).
@M05453:56:000000000-BLWTW:1:1101:4313:5459 2:N:0:15
GGACTACACGGGTATCTAATCCTGTTTGCTCCCCACGCTTTCGAGCCTCAGTGTCAGTTACAGGCCAGAGAGCCGCTTTCGCCTCCGGTGTTCCTCCATATATCTACGCATTTCACCGCTACACATGGAATTCCACTCTCCTCTCCTGCACTCAAGTCTCCCAGTTTCCAATGCACACAATGGTTGAGCCACTGCCTTTTACATCAGACTAAAGAAACCGCCTGCGCTCGCTTCACGCCCAATAAATCCGAACACCGCTTGCCACCTACGTATTACCGCGGCTGCTGGATCGTAGTTAGCC
+
CCCCCGGGGGDG::8FEG9FGFFEFGGGGGGGGFGEGGGGGFGFCFCFGFG<FFAFFFFGGG9EGEGGFDFGGE@FFFDGGGGGEGEGGG::,CFFGGFFGDAFCFGG7?+@F<DFDEGE@FFGFEFFFGGGEFFEF8DFFFFFDDFFGGGB8@DBCFCFC==D=DFDDDGGDGAD8?>G+6D=,@7?6B6:=AGGGGGGFFGFFFFF@F*95*<@99CBA*0:=@5)((:9A)07)=585(3;>7<)(9.037*):(4(-84<47.,(4(5<<2<2*-7(69>0:2((*,((.-00+.),
@M05453:56:000000000-BLWTW:1:1101:6763:5472 2:N:0:15
GGACGACCGGGTTTCCTATTCCTGTTTTCTCCCCACTCTTTCGCACCTGAGCGTCAGTCTTCGTCCAGGGGGCCGCCTTCGCTACCGGTATTCCTCCATATCTCTACGCATGTCACCGCTACACCTGGAAATCTACCCCCCTCTACGAGAATCAACCTTGCAAGGTTCAAATGCAGTTCCCAGTTTGAGCCCGGGGATTTCACATCTGTCTTAACAAACCGCTTGCGTGCGATTTCCGCCCTGTCATTCCGTGTAACGCTTGCACCCGCCTTGATACCGAGGCTGCTGGCACTGACTTCAC
+
-<66,86@C7C+BF,@F,,<C<FGC@E,C<@EA,,+,CAFD6CBF7+<F,,<@@B6,C,C,C,,,B,,CF:C:7F7C:4FDF,@CB=C>4+@E,,CEF,9BA,A>9?+++++,9,55=CEF+=ADFG,<A,CE9=3@3+@>C67AB+:+@*0@D:,,,@EG,535@8?<@@D8CC82=:,7,>,5BEC/B0AD4C5<8EC719ACA++)+1;51++2)25.3((3,276(0(08>)*(/*1(4.*2<2<*))(.2**3((,(0,**(,(,,(.*-:<*((,((.((,).)(.(())39)).
@M05453:56:000000000-BLWTW:1:1101:13433:5505 2:N:0:15
GGACTACTCGGGTTTCTAATCCTGTTTGCTCCCCACGCTTTCGAGCCTCAGCGTCAGTTACAGACCAGAGAGCCGCCTTCGCCACTGGTGTTCCTCCATATATCTACGCATTTCACCGCTACACATGGAATTCCACTCTCCTCTTCTGCACTCAAGTCCCCCAGTTTCCACGGACCCTCCCCGGTTTAGCCGGGGGCTTTCACATCAGACTTACGAAACCACCTGCGCACCCTTTACGCCCAGTAATTCCGATTAACGCTCGCACCCTCCGTATTACCGCGGCTTCTGGCACGGGCTTCGC
+
CCCCCGGGGGGGGGGGGGGGGG<FGGGGAFCGGGGGGGGGGGGCFGGGGGGCFGGGGGAEFGGFG7,:F@8FGEGGGGGGGGGGE8FGEFGFFGDGG<?,FFGGGGDFGGFGFDFGGGGGGGGGFCDCG<FGFF,E,,7AEAFDGGDFEGGFGGFB3=9=3@6BFGCGFG,+=>EDC?CC+C86CC*,@DD*9*4))*=8ACCA6A:A@F3FF=AFF5EF1C@@((,8(9.45@62/4CGG:(.?*-4):75((1**(-4((07DC:<?6>4:F:BFC06>9;9,44)8?07?0()/*(,-
@M05453:56:000000000-BLWTW:1:1101:22313:5507 2:N:0:15
GGACTACAGGGGTTTCTAATCCTGTTTGCTACCCATGCTTTCGAGCCTCAGCGTCAGTTACAGACCAGACAGCCGCCTTCGCCACTGGTGTTCTTCCATATATCTACGCATTTCACCGCTACACATGGAGTTCCACTGTCCTCTTCTGCACTCAAGTTTCCCAGTTTCCGATGCACTTCTTCGGTTGAGCCGAAGGCTTTCACATCAGACTTAAGAAACCGCCTGCGCTCGCTTTACGCCCAATAAATCCGGACAACGCTTGCCACCTACGTATTACCGCGGCTGCTGGCACGTAGTTAGC
+
CCCCCGGGGGGGGGGGGGGGGGGGGGGGGGGGGGGGGGGGGGGGGGGGGGGGGGGGGGGGGGGGGGGGGGGGGGGGGGGGGGGGGGGGFGGGGGGGGGGGGGGGGGEFFGGGGGGGGGGGGGGGGGGGGGGGGGGGGGGGGFGGGGGGGGGFGGGGGGGDFGGGGGFFGGGGDGGGGFGGGGGEGGGGGGGGG>GGGGGGFFGFFFGFEFFGFFFAFFGFFGFFFFF>5=D@FFFFFFGGGF03FF76?;>AFFGFFFF<1<F>FG??FFF2<@:AFGF>F>>>0()5>E:BF:?FGFF2<
@M05453:56:000000000-BLWTW:1:1101:18993:5523 2:N:0:15
GGACTACTGGGGTTTCTAATCCTGTTTGCTCCCCACGCTTTCGCACCTGAGCGTCAGTCTTCGTCCAGGGGGCCGCCTTCGCCACCGGTATTCCTCCAGATCTCTACGCATTTCACCGCTACACCTGGAATTCTACCCCCCTCTACGAGACTCAAGCTTGCCAGTTTCAAATGCAGTTCCCAGGTTGAGCCCGGGGATTTCACATCTGACTTAACAAACCGCCTGCGTGCGCTTTACGCCCAGTAATTCCGATTAACGCTTGCACCCTCCGTATTACCGCGGCTGCTGGCACGGAGTTAGC
+
CCCCCGGGGGGGGGGGGGGGGGGGGGGGGGGGGGGGGGGGGGGGGGGGGGGGGGGGGGGGGGGGGGGGGGGGGGGGGGGGGGGGGGGGGGGGGGGGGGGGGGGGGGGGGGGGGGGGGGGGGGGGGGGGGFGFGGGGGGGGGGGGGGGCGGGFGG7@EGGFGGG6FG@FGGGFGGGGGFGGGGGGGGGDFGGGGBEGGGFDFFGFFFGFEFFFEFFFFFG>:C>?FFFF?<EF3>.-90ACG6::GF>FFGF31:G=??>FF0>?FGFBB:>?F:?)<:241>F29?>?0:1??9>3CCAFB
@M05453:56:000000000-BLWTW:1:1101:16117:5534 2:N:0:15
GGACTACTAGGGTTTCTAATCCTGTTTGCTCCCCACGCTTTCGCACCTGAGCGTCAGTCTTCGTCCAGGGGGCCGCCTTCGCCACCGGTATTCCTCCAGATCTCTACGCATTTCACCGCTACACCTGGAATTCTACCCCCCTCTACGAGACTCAAGCCTGCCAGTTTCGGATGCAGTTCCCGGGTTGAGCCCGGGGATTTCACATCCGACTTGACAGACCGCCTGCGTGCGCTTTACGCCCAGTAATTCCGATTAACGCTTGCACCCTCCGTATTACCTCGGCTGCTGGCACGGGGTTAGC
+
CCCCCGGGGGGGGGGGGGGGGGGGGGGGGGGGGGGGGGGGGGGGGGGGGGGGGGGGGGGGGGGGGGGGGGGGGGGGGGGGGGGGGGGGGGGGGGGGGGGGGGGGGGGGGGCFFGGGGGGGGGGGGGGGGGGGGGGGGGCCE>>DGGGGGGGFGGGEGFFGGGGGCFGCEG>EDEGGGGGGGECGGCGGGGGGGFGGCGCFFFGFFFGFFFFGFFFB?FGFFGFF?F9>0?BBE)<AF?EEG0(4:*:2:CF3:?G?839???FBFGFFFFF(.).):>)5-4424<BF?E(.42()/:(,.
@M05453:56:000000000-BLWTW:1:1101:15042:5551 2:N:0:15
GGACTACCGGGGTTTCTAATCCTGTTTGCTCCCCACGCTTTCGCACCTGAGCGTCAGTCTTCGTCCAGGGGGCCGCCTTCGCCACCGGTATTCCTCCAGATCTCTACGCATTTCACCGCTACACCTGGAATTCCACCCCCCTCTACGAGACTCAAGCCTGCCAGTTTCAAATGCAGTTCCCGGGTTGAGCCCGGGGATTTCACATCTGACTTAACAGACCGCCTGCGTGCGCTTTACGCCCCGTAATTCCGATTAACGCTTGCACCCTCCTTATTACCGCGGCTGCTGGCACGGAGTTAGC
+
CCCCCCGFGD@F@FCFGGFFGFFFGFF@E@FEFEFEEGGGFGGGGGGGGGGF7FFEFFFFGGFGGG7DC@F7CFBFDFCFGGFCEFC:++BEEGGG?FCFCEFGFABFE@BBF??FGDGGDEGBE:FGG8FFDEFGGGGGGGECGFEE79E=@CE9DFEFF8D:>C7FGF?@7C2:<CCCC?*::BCGGFEFDBEC3A*;F+9+1;+;)+/7>4=9?FFFFDF6(247(4)(7:)6935C9(7()132<FFFF<DFFFFF?(0<=FF:0:())9)4:C?>;(1(1??0(@1823()289)-
@M05453:56:000000000-BLWTW:1:1101:8169:5629 2:N:0:15
GGACTACAGGGGTTTCTAATCCTGTTTGCTCCCCACGCTTTCGCACCTGAGCGTCAGTCTTCGTCCAGGGGGCCGCCTTCGCCACCGGTATTCCTCCAGATCTCTACGCATTTCACCGCTACACCTGGAATTCTACCCCCCTCTACGAGACTCAGGCTTGCCAGTTTCAAATGCAGTTCCCAGGTTGAGCCCGGGGATTTCACATCTGACTTAACAAACCGCCTGCGTTCGCTTTACGCCCAGTAATTCCGATTAACGCTTGCACCCTCCGTATTACCGCGGCTGCTGGCACGGCGTTAGC
+
CCCCCGGGGGGGGGGGGGGGGGGGGGGGGGGGGGGGGGGGGGGGGGGGGGGGGGGGGGGGGGGGGGGGGGGGGGGGGGGGGGGGGGGGGGGGGGFGGGGGGGGGGGGGGGGGGGGGGGGGGGGGGGGFGGGGFGGGFFFGGGGGGGGGGEGFGCCGGGGGGGGGGGGGGGG9:?EDFFGGFFFGGGFFGGGGGDGGDGGGFFGFF6+;?A9FFFFF45EFFG@FBFF)(-76BFFAFBDDG???CFFAAGF3:19FF:06?BFFFGFBBF>?BFBAFGF6(,9;(,2)38:<?F0<EE?:4
@M05453:56:000000000-BLWTW:1:1101:22058:5635 2:N:0:15
GGACTACTGGGGTTTCTAATCCTGTTTGATCCCCACGCTTTCGCACATCAGCGTCAGTTACAGACCAGAAAGTCGCCTTCGCCACTGGTGTTCCTCCATATCTCTGCGCATTTCACCGCTACACATGGAATTCCACTTTCCTCTTCTGCACTCAAGTTTCCCAGTTTCCAATGACCCTCCACGGTTGAGCCGTGGGCTTTCACATCAGACTTAAGAAACCGCCTACGCGCGCTTCACGCCCCATAATTCCGGATAACGCTTGCCACCTACGTATTACCGTGGCTGCTGGCACGTAGTTAGC
+
C@CCCGGGFEECFGEGGGGGG9FGFGGFGGEFGGGGGGGGGGGGGGGGGGDGGGGCGCFFGGFGGGGFGGFGGFGGFGGFGGEEGGGG<FFGGGGGGGCGFGCFFAFGGGGCFGGGC8CEDGGGC@FFGGGFFFFEEDGGG;EFACFDFCFDEGGG4C=EDCFGGGFGGGDFFFA88=FC6DE6DE@CEGGGDD7CDCFGFFFF>6>C@>@CC>BB9A74:>AD?FFD=25@BD)46?GCC(,35C?<)*9>(3CF749:01;26>:448:2)9:AF2(,.7>FB6:22><>:((.;<)66
@M05453:56:000000000-BLWTW:1:1101:19764:5650 2:N:0:15
GGACTACAGGGGTATCTAATCCTGTTTGCTCCCCACGCTTTCGCACCTGAGCGTCAGTCTTCGTCCAGGGGGCCGCCTTCGCCACCGGTATTCCTCCAGATCTCTACGCATTTCACCGCTACACCTGGAATTCTACCCCCCTCTACGAGACTCAAGCTTGCCAGTTTCAAATGCAGTTCCCAGGTTGAGCCCGGGGATTTCACATCTGACTTAACAAACCGCCTGCGTGCGCTTTACGCCCAGTAATTCCGATTAACGCTTGCACCCTCCGTATTACCGCGGCTGCTGGCACGGAGTTAGC
+
CCCCCGGGGGGGGGGGGGGGGGGGGGGGGGGGGGGGGGGGGGGGGGGGGGGGGGGGGGGGGGGGGGGGGGGGGGGGGGGGGGGGGGGGGGGGGGGGGGGGGFGGGGGGGGGEGGGGGGGGGGGGGGGGGGGGGGGGGGGGGGGGGGGGGGGFGGGGGGFGGGGGGGGGGGGGGGGGGGGGGGGGFGGGFDFGGFGGD=FGFFGFFF>FEFEGEFFFFFGFFGF@FFFFF:BB>>>AFFGGG:?>>FDADG@@?:GFF?F?F372FGF?FFF:?4(-:F:>FFFBFF72(8<FFFFFG62)-
@M05453:56:000000000-BLWTW:1:1101:13458:5655 2:N:0:15
GGACTACTAGGGTTTCTAATCCTGTTTGCTCCCCACGCTTTCGAGCCTCAGTGTCAGTTACAGGCCAGAGAGCCGCTTTCGCCTCCGGTGTTCCTCCATATATCTACGCATTTCACCGCTACACATGGAATTCCACTCTCCTCTCCTGCACTCAAGTCTCCCAGTTTCCAATGCACTCACTGGTTTAGCCACTGCCTTTTACATCAGACTTAAGAAACCACCTTCGCTCGCTTTACGCCCAATAAATCCGGACCACGCTTGGGACCTACGTATTACCGCCGCTGCTGGCACGTATGTTGCC
+
CCCCCGGFEGGGGGEFGGGGGGGGGGGGGGGGGGGGGGGGGGGGGGGGGGGFGGGGGGGGGGFDFGDGCFGGGGGG+CCGGGGGGFGEGGGDFGGGGGGGGGGGGGGGGGGGGGGGGGGGGGGGDFGGGFGGGGGGCFCGGGGGGGGGGFFBGFGGAD9@FGGGGGGGGFFGGGG?,6=,=DFGG,DEGG,C+399CFFG?FF91+36@0A:E6+=5CFA=7)1>==*:)9):A8455CECD20:FE?@DD>9(:580(:=6A=FG()(4:7>@<4A79(9>1>B:04().,44))3+))8
@M05453:56:000000000-BLWTW:1:1101:6099:5665 2:N:0:15
GGACTACCCGGGTTTCTAATCCTGTTTGCTCCCCACGCTTTCGCACCTGAGCGTCAGTCTTCGTCCAGGGGGCCGCCTTCGCCACCGGTATTCCTCCAGATCTCTACGCATTTCACCGCTACACCTGGAATTCCACCCCCCTCTACGAGACTCAAGCCTGCCAGTTTCAAATGCAGTTCCCAGGTTGAGCCCGGGGATTTCACATCTGACTTAACAAACCGCCTGCGTGCGCTTTACGCCCAGTAATTCCGATTAACGCTTGCACCCTCCGTATTACCGCTGCTGCTGGCACGGAGTTAGC
+
CCCCCGDGFG7+CFDFFGDEGGGGGGFG9EFCDGFCFEEGGGEC@FGGGGGG:@FGCGGGCFGGGEFFFFGDGGGGGEE=DGGDGFGEFGGGGCD<EGGFEFGGGFGGGE+?F9FGDE7@FFGFFFGGGCD@CADFDEEECCCG7F+++4@@FGGEFG,,:DD6@CFC7DFF8F755=E;7;FGGFFCCGFGD>57/A=6;=FFFFCA5A97>6;A=A=F>G9?06254<>>BB7>@(A=52:2FF2>2?F5??396<6??B)4*92:(4(3:5>A<2(((,32840.:57<091@E@).)
@M05453:56:000000000-BLWTW:1:1101:6837:5674 2:N:0:15
GGACTACAAGGGTTTCTAATCCTGTTTGCTCCCCACGCTTTCGCACCTGAGCGTCAGTCTTCGTCCAGGGGGCCGCCTTCGCCACCGGTATTCCTCCAGATCTCTACGCATTTCACCGCTACACCTGGAATTCTACCCCCCTCTACGAGACTCAAGCTTGCCAGTTTCAAATGCAGTTCCCAGGTTGAGCCCGGGGATTTCACATCTGACTTAACAAACCGCCTGCGTGCGCTTTACGCCCAGTAATTCCGATTAACGCTTGCACCCTCCGTATTACCGCGGCTGCTGGCACGGAGTTAGC
+
CCCCCGGGGGGGGGGGGAFGGGGGGGGGGGGGGGGDGGGGGGGGGGGGGGGGGGGGGGGGGGGGGGGGGGGGGGGGGGGGGGGGGGGGGGGGGGGGGGGGGGGGGFGGGGDGGCGGGGGGEGGGGGGGGGGGGFGGGGFGGGGFCFGGGGGEGFFDFGFCGGGGCFGGGGGGGGGGGGGGGGGGG?FGGGGFGFGGGGGGFFFFFFGFEFEGFFFFFFGF>DF;;?9>(,)2>EFAF:CEG6<:GF>4AC77:0DFF?>FF?526C<BFB>FFF?AFF62909(2(.407(8?F(8E85<>
@M05453:56:000000000-BLWTW:1:1101:6162:5679 2:N:0:15
GGACTACTAGGGTTTCTAATCCTGTTTGCTCCCCACGCTTTCGAGCCTCAGTGTCAGTTACAGGCCAGAGAGCCGCTTTCGCCTCCGGTGTTCCTCCATATATCTACGCATTTCACCGCTACACATGGAATTCCACTCTCCTCTCCTGCACTCAAGTCTCCCAGTTTCCAATGCACACAATGGTTGAGCCACTGCCTTTTACATCAGACTTAAGAAACCACCTGCGCTCGCTTTACGCCCAATAAATCCGGACAACGCTTGGGACCTACGTATTACCGCGGCTGCTGGCACGTAGTTCGCC
+
CCCCCGGGGGGGGGGGGGGGGGGGGGGGGGGGGGGGGDGFGGGGGGGGGGGGGGGGGGGGGGGGGGGGGGGGGGGGGDFGGGGGGGGGGGGGGGGGGGGGGGGGGGGGGGGGGGGGGGGGGGFGGGFGFFGGGGGGGGGGGGFGGGF2EDF6FGGFGGGGAFGGGGGFGFFGFCGGFGGDFGGGGGG?FCCCDFGGGGCF7AFFFFGFCFC8A8>FFFF5=9:EBBFEFFEDFFFFB=GCD?@FGCE<8)556>GFBBF;?<FFFGFB>B?4<F9<<<41999>07:4:)4:B(,7+0-78
@M05453:56:000000000-BLWTW:1:1101:11531:5696 2:N:0:15
GGACTACTCGGGTATCTAATCCTGTTTGCTCCCCACGCTTTCGCACCTGAGCGTCAGTCTTCGTCCAGGGGGCCGCCTTCGCCACCGGTATTCCTCCAGATCTCTACGCATTTCACCGCTACACCAGGAATTCTACCCCCCTCTACGAGACTCAAGCCTGCCAGTATCAGATGCAGTTCCCGGGTTGAGCCCGGGGATTTCACATCTGACTTAACAAACCGCCTGCGTGCGCTTTACGCCCAGTAATTCCGATTAAAGCTTGCACCCTCCGTATTACCGCGGCTGCTGGCACGGGGTTAGC
+
@@@C@EGC6FFCC@@CC9CE<C<ECFAEF<@<FCACFD@CFEB,68@F<<CFGCCGCEF9EEFE,86CF7:@FGGG7:F,:F?,B=FCCFFFCC9AF8FF9=EF;4EFEF:BE<@AE8>8F>E=@+AB@FG,8@>DEGGGG+=FGG6EGC+>,<FCCC?DGGGGGGF,@D<EGGGGGGDG;;C58C=<6EFGG>GG5E841++1;AC@?FF74+9FFFG=259(38BFF63153549(*:5004DF2).:F>:1C47.6A)(77@GF???>6(.(.6:(21((9>0)),<7BB0(0:82?)
@M05453:56:000000000-BLWTW:1:1101:23188:5707 2:N:0:15
GGACTACAGGGGTTTCTAATCCTGTTTGCTCCCCACGCTTTCGCACCTGAGCGTCAGTCTTCGTCCAGGGGGCCGCCTTCGCCACCGGTATTCCTCCAGATCTCTACGCATTTCACCGCTACACCTGGAATTCTACCCCCCTCTACGAGACTCAAGCCTGCCAGTATCAGATGCAGTTCCCGGGTTGAGCCCGGGGATTTCACATCTGACTTAACAGACCGCCTGCGTGCGCTTGACGCCCAGTAATTCCGAGTAACGCTTGCACCCTCCGTATTACCGCGGCGTCGGGCACGGAGTTAGC
+
CCCCCGGGGGGGGGGGGGGGGGGGGGGGGGCGGGGGGGGGGGGGGGGGEGFFGGGGGGGGGGGGGGGGGGGGGGGGGGGGGGG7FGGGGGGGGG;FF@FFGGGGFGGGGGGGGGGGGGGGFGGFD>FDGGGGG9EFGE?FGGEFFGCE7CGFGCFDGGGFGGFFGCFGGCFDFGGGFCGGGD>ECEE6<C0:DADDCEG*3:F6191;5FFG);=AB;EFFGFF?BF)(479DD).96EEG<<BGGF2<GF3(45=636?:(5)=7:?:?0-(034<?:9(3((,-((4B14(((0C@A<D
@M05453:56:000000000-BLWTW:1:1101:6424:5708 2:N:0:15
GGACTACAGGGGTTTCTAATCCTGTTTGCTACCCATGCTTTCGAGCCTCAGCGTCAGTTACAGACCAGACAGCCGCCTTCGCCACTGGTGTTCTTCCATATATCTACGCATTTCACCGCTACACATGGAGTTCCACTGTCCTCTTCTGCACTCAAGTTTCCCAGTTTCCGATGCACTTCTTCGGTTGAGCCGAAGGCTTTCACATCAGACTTAAGAAACCGCCTGCGCTCGCTTTACGCCCAATAAATCCGGACAACGCTTGCCACCTACGTATTACCGCGGCTGCTGGCACGTAGTTCGC
+
CBCCC<FGFGGGEEECFGGFGGGGGGGGGGDFGFGGGGG<FFGDABFFGGFGGGG@EGGG9FGGGCGGCEGGGFCCGGGGGGGDEEGGFEEGGFGGEFGG9EEA@FBFF=FGGGFFGGEEGGFFG,A<<E=FFFGGGGFFGA;?GGFFGGGDD8ADFA>CFGGGGA9ACEEEDC8A9DEFFGG>EGDC7DFCCDG6FCEFFAFFFACA69@+*+BB8AEF=D=)-5@5>@D@6;A3F;GCDF@;FC33?FB)0:DFF(34(,7,/C<808?777324C0934((-(,::32<1:17E7)44
@M05453:56:000000000-BLWTW:1:1101:26539:5712 2:N:0:15
GGACTACCGGGGTTTCTAATCCTGTTTGCTCCCCACGCTTTCGAGCCTCAGCGTCAGTTACAGACCAGAGAGCCGCCTTCGCCACTGGTGTTCCTCCATATATCTACGCATTTCACCGCTACACATGGAATTCCACTCTCCTCTTCTGCACTCAAGTCTCCCAGTTTCCAATGACCCTCCCCGGTTGAGCCGGGGGCTTTCACATCAGACTTAAGAAACCGCCTGCGCTCGCTTTACGCCCAATAAATCCGGACAACGCTTGCCACCTACGTATTACCGCCGCTGCTGGCACGTAGTTAGC
+
BCCCCGGGGGGGGEEGG<,EFAEFFGGGGFGGEGGGGGGDGFGFGGGGGGGGGCGGGEFCF<EFGGGF6CFGFGGGEFFFFFEGGGCGDFFCFFFGGGFCE?,CFGGGGE7+CFEGFGGGDEGGGGGGEFG8EFFG9?,AEDCCDGADFFFFGGGFGGF8EFGFFAFGGGGFD,=DEFGGGGE>EEEFG6D99?795?,;A7C=A6763AFG9FC=FF?FFD>F(=6592<;B5)6/3CEGFF76*6:AF35637F>9;6BBF?6C<(5:<,365:<F(-(,,3(-..4<(80(,7;9)-6
@M05453:56:000000000-BLWTW:1:1101:13576:5726 2:N:0:15
GGACTACAGGGGTTTCTAATCCTGTTTGCTCCCCACGCTTTCGCACCTGAGCGTCAGTCTTCGTCCAGGGGGCCGCCTTCGCCACCGGTATTCCTCCAGATCCCGACGCATTTCACCGCTACACCTGGAATTCGACCCCCCTCTACGAGACTCAAGCTCGCCCGTTTCAAATGCAGTTCCCAGGTTGAGCCCGGGGATTTCCCATCTGACTTAACAAACCGCCTGCGTGCCCTGTACGCCCGGTACTGCCGATTAACGCTTGCACCCTCCGTATCACCGCGTCTGCTGGTATGGGGTTCGC
+
86ACCCCGGGGCG+6CC@@<6E<EF9AFGEE@@@E@@CCC@EB;FEE,FEG8FFB@FFG@FFG<FF@EF,FFC:FGGE=<<BFFCF7>F:F?FE95FFG9,A,9+:F=@:+?,,7<AC7+=+EFF,AF3<:D9+7+6CC7C+93<EE76@788,3?9C8**4*4=F*?@<ECFFG7111>?,14B?:F+2<*)8C)/=EFF++**80*)99*.8809.:59D>(319)31),9)0-14**1(,-7*))-9>03351*416((7)10,1,(441.()6*47,(,3(.).3)6)4(()/2(((
@M05453:56:000000000-BLWTW:1:1101:15176:5779 2:N:0:15
GGACTACAGGGGTATCTAATCCTGTTTGCTCCCCACGCTTTCGCACCTGAGCGTCAGTCTTCGTCCAGGGGGCCGCCTTCGCCACCGGTATTCCTCCAGATCTCTACGCATTTCACCGCTACACCTGGAATTCTACCCCCCTCTACGAGACTCAAGCCTGCCAGTATCAGATGCAGTTCCCGGGTTGAGCCCGGGGATTTCACATCTGACTTAACAGACCGCCTGCGTGCGCTTTACGCCCAGTAATTCCGATTAACGCTTGCACCCTCCTTATTACCGCGGCGGCTGGCACGGAGTTAGC
+
CCCCCGGGGGGGGGGGGGGGGGGGGGGGGGGGGGGGGGGGGGGGGGGGGGGGGGGGGGGGCGGGGGFGFGGGGGGGGGGGGGGGGGGGGGGGGGGGGGGGGGFGGGGGGGGGGGGGGGEEEGGGGFGGGFGDGGGGFGGGGGGGGGGGGGGFGGGFFGGFFGGGGFGGGGGGGGGG?CGGGGGCEGGGGGGGGFGGGGGGFFGCFFGF<=AGEFFFFFGFFGFF?:B>6?FBF>FBB?EEC:2?F7<DFG?>:?3@940<2:>?FFFFFB,)6=<)6C(4169((196::()4;05EE)66
@M05453:56:000000000-BLWTW:1:1101:20660:5792 2:N:0:15
GGACTACCAGGGTTTCTAATCCTGTTTGCTCCCCACGCTTTCGCACCTGAGCGTCAGTCTTCGTCCAGGGGGCCGCCTTCGCCACCGGTATTCCTCCAGATCTCTACGCATTTCACCGCTACACCTGGAATTCTACCCCCCTCTACGAGACTCAAGCCTGCCAGTTTCGGATGCAGTTCCCGGGTTGAGCCCGGGGATTTCACATCCGACTTGACAGACCGCCTGCGTGCGCTTTACGCCCAGTAATTCCGATTAACGCTTGCACCCTCCGTATTACCGCGGCTGCTGGCACGGAGTTAGC
+
CCCCCGGGGGGGEFGGGGGGGGGGGGGGGGGGGGGGGGGGGGGGGGGGFGGGGGGGGGGGGGGGGGGGGGGGGGGGGEEGGGGGGGGGGGGGGGGGGGFGGGGGGGGGGGGGGGGGGGGGGGGGGGGGGGGGGFGGGGFGE8EGFGFCEEEEGGGFGGGGGGGGGGGG5?>EDGGCGGFGGDGGECECCDECCBEG3CCFFFGFFFGFFFFDEFF=?FGFFGB???B50:EFF:><FBCEG?:?FD<6<C:.4:DFFF>FF:F<FG:??<BF0F7).:866((41:0:(5(4:((.2;4<<
@M05453:56:000000000-BLWTW:1:1101:20594:5834 2:N:0:15
GGACTACTCGGGTTTCTAATCCTGTTTGCTACCCATGCTTTCGAGCCGCAGCGTCCGTTACATACCAGACAGCCGCCTTCGCCACTGGTGTTCTTCCATATATCTACGCATTCCACCGCTACACATGGAGTTCCACTGTCCTCTCCTGCACTCAAGTTTCCCAGTTTCTGATGCACTTCTTCGGTTGAGCCCAAGCCTTTCACATTAGACTCAAGACTCCGCCCTCGCTCGCTTTACGCCCATGAAATCGGTAAAACCCTCGCCTCCTACTTATTACCTCGGCTGCTGGCACGTGGTTAGC
+
-8-BCFC9CFE@E@F<D9,C,C6,;E,,;CCF<CFF@E,,;CCFGGC+@@:FF@C+8C<6,6,,CC@<,CF<@E@FG,?FF::CF<FE6,:7CF;?D?,9EC@ACEF7@FG+,,,:E=C6FGFEG,=,58AEA=4E9D=FEFFD,@EED@D*=FA9@E;E8,,6A;?9,7,8=EFF,+,72,6+@8;,,3,++3,*3<9:++24+++1**198****+,3:4))(/6):=)-/).)+(/3)6((2:1.7*5)(/2+80:4-459)/2:).).)052)*.5(((49B28?E0)((,)2;:?>
@M05453:56:000000000-BLWTW:1:1101:7319:5871 2:N:0:15
GGACTACCCGGGTTTCTAATCCTGTTTGCTCCCCAAGCTTTCGCACCTGAGCGTCAGTCTTCGTCCAGGGGGCCGCCTTCGCCACCGGTATTCCTCCAGATCTCTACGCATTTCACCGCTACACCTGGAATTCCACCCCCCGCTACGAGACTCAAGCCTGCCAGTTTCAAATGCAGTTCCCGGGTTGAGCCCGGGGATTTCACACCTGACTTAACAGACCGCCTGCGTGCGCTTTACGCCCAGTAATTCCGATTAACGCTTGCACCCTCCGTATTACCGCGGCTGCTGGCACTGTGTTAGC
+
<CCCCFGGFGGGE@,C<<EFGGGGFCDGAFGFGEG,CD@D@@,,C@@AC<,,@8C:,<EEFACFCC:@<@FC:7>FEFEG7C,8FDFG:F+C9FA<,<B9=ACFFCFGEGDGGF9EDGGC:FEDFG=@FGECGGGFDE6FG6C7CE6@EEGFD:7EFGCGGFG?BE9,,>7@:,,;DFG?CC5=@CEFGG,7C55//8*;6:?A/.7A(/4*-=FBF4/73C1<(((.-()4:>>)0(*:C?F2*:)6<:?):<GF=<03:452FG?(4,(-(82).:(490(-3:32033<13)93*)59
@M05453:56:000000000-BLWTW:1:1101:14829:5917 2:N:0:15
GGACTACTGGGGTATCTAATCCTGTTTGCTCCCCACGCTTTCGCACCTCAGCGTCAGTAATGGTCCAGTGAGCCGCCTTCGCCACTGGTGTTCCTCCGAATATCTACGAATTTCACCTCTACACTCGGAATTCCACTCACCTCTACCATACTCAAGACTTCCAGTATCAAAGGCAGTTCCGGGGTTGAGCCCCGGGATTTCACCCCTGACTTAAAAGTCCGCCTACGTGCGCTTTACGCCCAGTAAATCCGAACAACGCTAGCCCCCTTCGTATTACCGCGGCTGCTGGCACGAAGTTAGC
+
CCCCCGGGGGGGGGGGGGGGGGGGGGGGGGGGGGGGGGGGGGGGGGGGGGGGGGGGGGGGGGGGGGGGGGGGGGGGGGGGGGGGGGGGGGGGGGGGGGGGGGGGGGGGGGGGGGGGGGGGGGGGGGGGGGGGGGGGGGGGGGGGGGGGGGGFGGGGGFGFGGGGGGGGGGGDFGGGGDEGGGGGGGGGGFFFGFGGGGGGF>C8FEFF=FE8888BFFEF9D?D@FFFFFEF>FFCFFGGD01@FCC?3><>6>GF>0;<FFF?4DF628??BF?A27(-(,3138:B2>0<:<B.;<A>B
@M05453:56:000000000-BLWTW:1:1101:12780:5917 2:N:0:15
GGACTACCAGGGTTTCTAATCCTGTTTGCTCCCCACGCTTTCGCACCTGAGCGTCAGTCTTCGTCCAGGGGGCCGCCTTCGCCACCGGTATTCCTCCAGATCTCTACGCATTTCACCGCTACACCTGGAATTCCACCCCCCTCTACGAGACTCAAGCCTGCCAGTTTCAAATGCAGTTCCCGGGTTGAGCCCGGGGATTTCACATCTGACTTAACAGACCGCCTGCGTGCGCTTTACGCCCAGTAATTCCGATTAACGCTTGCACCCTCCGCATTACCGCGGCTGCTGGCCCGGAGTTAGC
+
CCCCCGGGGGGGGGGGGGGGGGGGGGGGGGGGGGGGGGGGGFGGGGGGGGGGGGGGGGGGGGGGGGGGGDGGGGGGGGGGGGGGGGGGFFGFEGFGGFGGGFFGFGGGGGGGGGGGGGGGDGGFGGGGGGGGGGGGGGGGG8CCFGEEEGGEGGF9EFGFGGGGGGFGCFFGDGG8D=FFGGDCCEGFGGEGGFDGDCCFFFGFAA:8):AD36==F4CFBGFF??BBF<3;DEFFF?GGD0(:CFB><C;>?6D?F?B<:63)9CB:6:((-<(.4:(44621(3480)(((44>E*.:<
@M05453:56:000000000-BLWTW:1:1101:23348:6029 2:N:0:15
GGACTACTAGGGTTTCTAATCCTGTTTGCTCCCCACGCTTTCGCACCTGAGCGTCAGTCTTCGTCCAGGGGGCCGCCTTCGCCACCGGTATTCCTCCAGATCTCTACGCATTTCACCGCTACACCTGGAATTCTACCCCCCTCTACGAGACTCAAGCCTGCCAGTATCAGATGCAGTTCCCGGGTTGAGCCCGGGGATTTCACATCTGCCTTAACAGACCGCCTGCGTTCGCTTTACGCCCAGTAATTCCGATTAACGCTTGCACCCTCCGTATTACCGCGGCTGCTGGCACGGATTTAGC
+
CCCCCGGGCFGGFGEGGDEDGGGGGGGGGGGGFGGGGGGGGGGGCGGGFGGGGGGGGGCEGFFCFGEGFFCFGGGGFCGGGGGGGGGGGEGGGGGGGG?FGGGGGGGGGGGGGGGGGGGGGGGGGGGGGGGGGGGGADCGGGGGFF=CC6ECGGGCE:44DEE?F;EFCFC3:DAD@8BFFEGGGGGDFCFGGFGDDEFGFF7C7A>+)*714BFFF)7>9G90(117(,.,7@5:BFGGG?08>F>ADGFD:?DFFF>:0874?FB6?BFFBFF9>FFB6999634?0BB2,14);+.46
@M05453:56:000000000-BLWTW:1:1101:27682:6033 2:N:0:15
GTACTACTGGGGTTTCTAATCCTGTTTGCTCCCCACGCTTTCGCACCTGAGCGTCAGTCTTCGTCCAGGGTGCCGCCTTCGCCACCGGTATTCCTCCAGATCTCTACGCATGTCACCGCTACACCTGGAATTCTACCCCCCTTTACGAGAATCATGCTTGCCAGTTTCAAATGCAGTTCCCAGGTTGAGCCCGGGGATTTCACATCTTACTTAACAAACCTGCTGCGTTCGCTGTACGCCTGGTAATTCCGGTTAACGCTTGCACCCTCCGTATTACCTCGGTTCCCGGGCTGGACTTAGC
+
--8AA6EFGF-@FC@F,6<CE<<6EEF,EDGGF7FCBFDEGG@;@@FF8,C@@FF,B@FFGGFG:BB,@,,8@FF7@FGGFD?CBGCC@44E,:DDBFGGFF,=,F<D7FG7EFGGGGC6==E,9FA8?=,@4CFEF?=+=E,6,7==BE+0,,,3,2,=+@3@BCCF,33@8EA=DFFCFGCF>9697,:@4*4*:*,*=:=>>?C+9BEGCA=+8A*.(*((//4./6)1)):.A?EC*(-,2:4<A20)-476*--4<(5)62(4212-(.(-)2)),,(((.)-()((,((.3+-44
@M05453:56:000000000-BLWTW:1:1101:21767:6189 2:N:0:15
GGACTACAGGGGTTTCTAATCCTGTTTGCTCCCCACGCTTTCGCACCTGAGCGTCAGTCTTCGTCCAGGGGGCCGCCTTCGCCACCGGTATTCCTCCAGATCTCTACGCATTTCACCGCTACACCTGGAATTCTACCCCCCTCTACGAGACTCAAGCTTGCCAGTTTCAAATGCAGTTCCCAGGTTGAGCCCGGGGATTTCACATCTGACTTAACAACCCGCCTGCGTGCGCTTTACGCCCAGTAATTCCGATTAACGCTTGCACCCTCCGTATTACCGCTGCTTCTGGCACGGAGTTAGC
+
CCCCCGGGGGGGGGGGGGGGGGGGGGGGGGGGGGGGGGGGGGGGGGGGGGGGGGGGGGGGGGGGGGGGGGGGGGGGGGGGGGGGGGGGGGGGGGGGGGFGGGGGGGGGGGGGGGGGGGGGGGGGGGGGGGGGGGGGGGGGGGGGGGGG7EGEGGGGGGFGGECGGGFGDGGGGGGGGGGGGGGGGGF,CFFFGFGGGGGGF=FFFF==CFFG<AFAB)=>1C@FFFFF(,095DFAF?GGGBF>F:62<F@)265@@(,8?<:<FGB(-42-(7?>AF63(,().)4<)04>?(-;EF4)6
@M05453:56:000000000-BLWTW:1:1101:11629:6222 2:N:0:15
GGACTACTAGGGTTTCTAATCCTGTTTGCTCCCCACGCTTTCGCACCTGAGCGTCAGTCTTCGTCCAGGGGGCCGCCTTCGCCACCGGTATTCCTCCAGATCTCTACGCATTTCACCGCTACACCTGGAATTCTACCCCCCTCTACGAGACTCAAGCCTGCCAGTATCAGATGCAGTTCCCGGGTTGAGCCCGGGGATTTCACATCTGACTTAACAGACCGCCTGCGTGCGCTTTACGCCCAGTAATTCCGATTAACGCTTGCACCCTCCGTATTACCTCGGCTGCTGGCACGGAGTTAGC
+
CCCCCGGGGGGGGGGGGGGGGGGGGGGGGGGGGGGGGGGGGGGGGGGGGGGGGGGGGGGGGGGGGGGGGGGGGGGGGGGGGGGGGGGGGGGGGGGGGGGGFGGGGGGGGGGGGGGGGGGGGGGGGGGGGGGGGGGGGGGGGGGGGGGGGGGEGGGGGGGGGGGGGGGGGGFGGGGGFGGGGEGEGGGGGGGGGFGG:CFGFFGFFFGFFFFGFFFF=57FBDBFFFFFBFFFEBF<FBGEG???GGFBFGFF<8CFF?;?F?>3=C:4<?9:<FF<BD)-016?6:73:E:BFB;BEF)66
@M05453:56:000000000-BLWTW:1:1101:18876:6240 2:N:0:15
GGACTACTAGGGTTTCTAATCCTGTTTGCTCCCCACGCTTTCGCACCTGAGCGTCAGTCTTCGTCCAGGGGGCCGCCTTCGCCACCGGTATTCCTCCAGATCTCTACGCATTTCACCGCTACACCTGGAATTCTACCCCCCTCTACGAGACTCTAGCTTGCCAGTTTCAAATGCAGTTCCCAGGTTGAGCCCGGGGATTTCACATCTGACTTAACAAACCGCCTGCGTGCGCTTTACGCCCAGTAATTCCGATTAACGCTTGCACCCTCCGTATTACCGCGGCTGCTGGCACGGAGTTAGC
+
CCCCCGFGGGGGGGGGGEGGGDFDFGGGGFFGGGGGGGGGGGGGEGGGEGGGGGE@FGGGEG<FFGCEEFGGGGGDGGGGGECFGGGGECEFFFDFFGGFDFFGGFGGGEFGGFCFFEGGGGGGGCGGGGEGGGGGGGGGGGEGGGG68CEEGDFBFFFGFFFGGGGFACG;FGGGGCFFGDGFFGFDFGGGGECGCCGGFFFFFF>FEFFGFF=F=A5FBGFFFFFF6:DB3:@DFBGC36<:FFAAFC?EFFGFFF9?FFFFFF????96(729AGBF>BFFBFF?:D<F?1;FGF9-4
@M05453:56:000000000-BLWTW:1:1101:27331:6245 2:N:0:15
GGACTACAGGGGTTTCTAATCCTGTTTGATCCCCACGCTTTCGCACATCAGCGTCAGTTACAGACCAGAAAGTCGCCTTCGCCACTGGTGTTCTTCCATATATCTACGCATTTCACCGCTACACATGGAGTTCCACTGTCCTCTTCTGCACTCAAGTTTCCCAGTTTCCGATGCACTTCTTCGGTTGAGCCGAAGGCTTTCACATCAGACTTCAGAAACCGCCTGCGCTCGCTTTACGCCCAATAAATCCGGACAACGCTTTGGACCTACGTATTACCGCGGCTGCTGGCACGTAGTCAGC
+
C?CCCCCCFFGGGGGGGGGGGFC@FEFGGGFFFFGF@FEEGGCFEG:5CCEFFFE7@EEFG,<EFDF@D@AFFFECFGGG?@BFEFEEG8FECFDFGGGGGGCGGGF:FEGCFGGFGGGGGEGGGGF?@FFFGFFG98EEGGGGGFFE=DFD8D:EFD;,4CDFFDCFCEEEDGGGGGCADFG6EGE6E,8@D5CCDGGFFFGF6*+3@FFF*B8+89EFBDA@FFFE254@EF>968=EGDF1>CEFCGF>379:599?((0,)728<20()9:A>GF>6226(,))(0426?F4:+5:2
@M05453:56:000000000-BLWTW:1:1101:9035:6266 2:N:0:15
GGACTACTGGGGTTTCTAATCCTGTTTGCTCCCCACGCTTTCGCACCTGAGCGTCAGTCTTCGTCCAGGGGGCCGCCTTCGCCACCGGTATTCCTCCAGATCTCTACGCATTTCACCGCTACACCTGGAATTCCACCCCCCTCTACGAGACTCAAGCCTGCCAGTTTCAACTGCAGTTCCCGGGTTGAGCCCGGGGATTTCACATCTGACTTAACAGACCGCCTGCGTGCGCTTTACGCCCAGTAATTCCGATTAACCCTTGCACCCGCCGTATTACCGCGGCGTCTGGCACGGAGTTAGC
+
CCCCCGGGGGGDFGGGGGFGGG,FGGGGGGGEEGGGGGGGGGGGGGGGGGGGGGGGGGGGGGGGGGDGGDGCEGGGGGCFFGCFGGGGGGGDGGGGGGGGGFGGFGGGGGGGGCEEFCGGGGGGF@FGDGDGGG9DFGGGEGECFFDGC+CCGF7:@CFEFC8GGGD9:A9@9FG4EFGFD>*;EGGG6C,ACD5:5/==FFGFA6:A):>FEF4@F)::3D>BFF0>?6>008FB=0/?5214**694F:)4:DB*)33(3)47C1(47148FFFF>,,47((,,4(1),429,./:4:)
@M05453:56:000000000-BLWTW:1:1101:22828:6292 2:N:0:15
GGACTACACGGGTATCTAATCCTGTTTGCTCCCCACGCTTTCGCACCTGAGCGTCAGTCTTCGTCCAGGGGGCCGCCTTCGCCACCGGTATTCCTCCAGATCTCTACGCATTTCACCGCTACACCTGGAATTCTACCCCCCTCTACGAGACTCAAGCTTGCCAGTTTCAAATGCAGTTCCCAGGTTGTGCCCGGGGATTTCACATCTGACTTAACAAACCGCCTGCGTGCGCTTTACGCCCAGTAATTCCGATTAACGCTTGCACCCGCCTTATTACCGCCGCTGCTGCCAGGGAGTTAGC
+
A-@CCGFCFEDEFEG@FGFFEC@FGGEAFCF@CFFGEGGEGGGGEGGDFGCGECF7@FFEECD,@CC,C,+@F7@FGG:FAFGEG<CC@FGGGFFFFGGGDAE=EEGGEEFG=FGEFGC6FEFGGFFF<DCF9=EFFGCFGGGCCE67>@C=FCGGGGFGCGGFCEGGGGGGGFFDECDGG,>8FFC*4<AFC:=D7;F4@::F=ACA?F<FE8+8AFGFF3:?04(.-4@0>EFF4,:CD18?G7<4:D4013C??:>0((5<?52((((-,9)66*(((-,(2(8?)0))--:@:C4<<
@M05453:56:000000000-BLWTW:1:1101:24219:6320 2:N:0:15
GGACTACCAGGGTTTCTAATCCTGTTTGCTCCCCACGCTTTCGAGCCTCAGTGTCAGTTACAGGCCAGAGAGCCGCTTTCGCCTCCGGTGTTCCTCCATATATCTACGCATTTCACCGCTACACATGGAATTCCACTCTCCTCTCCTGCACTCAAGTCTCCCAGTTTCCAATGCACACAATGGTTGAGCCACTGCCTTTTACATCAGACTTAAGAAACCACCTGCGCTCGCTTTACGCCCAATAAATCCGGACAACGCTTGGGACCTACGTATTACCGCGGCTGCTGGCCCGTAGTTATCC
+
CCCCCGGGGGGGGGGGGGGGGGGGGGGGGGGGGGGGGGGGGGGFGGGGGGGGGGGGGGGGGGGGGGGGGGGGGGGGCFGGGGGG@FGGGGGGGGGGGGGGGGGGGGGGGGGGGGGGGGGGGGGGGGGGF,CFGGFFFGFGGGGFGGGDG8FFGGAEFG;DFGGGGGGGFFCFGGGGGGGG?EGGGGGGGGGGFAGGGFFDFFGF98C*>AADA+=AFFGABD@EB==*:94-??6@BFGED;8;C7C?37))6>GA:9;;=<>?FGBFF1()664A6*(31;((4040-0(44(:EA+)-6
@M05453:56:000000000-BLWTW:1:1101:5000:6379 2:N:0:15
GGACTACCAGGGTTTCTAATCCTGTTTGCTCCCCACGCTTTCGCACCTGAGCGTCAGTCTTCGTCCAGGGGGCCGCCTTCGCCACCGGTATTCCTCCAGATCTCTACGCATTTCACCTCTACACCTGGAATTCTACTCCCCTCTACGAGACTCAAGCTTGCCAGTTTCAAATGCAGTTCCCAGGTTGAGCCCGGGGATTTCACACCTGACTTAACAAACCGCCTGCGTCCGCTTTACGCCCAGTAATTCCGATTAACCCTTTCACCCTCCGTATTCCCTCGCCTCCTGGCCCAGAGTTAGC
+
CCCCCFGGGGGGGGGGGFEGGGGGEGGGGGFGFEGGGGGGGGEE7@+A,C<FGGGGFF,F<@CGGG>F,@@EEEG+FEGG,BECFFGGBFGGGGGCFFECE<,9EFDF7FFCACEFF,>DFFCF8EC8F=FEGFEA,3,8>DEG,@D8BC7DFFGF9D9,+D9?FGCF,,@C=E72E7EGFGG5FGE14@<*73C*8CGF61<+)/*;()884=9@B5C>(C((/(,8(.22@@5)/(2?34(.>72)6>).3(7**-44?)*-9:(-(8(-4>(-274<>04<08()()(((.(0C+-)6
@M05453:56:000000000-BLWTW:1:1101:17723:6390 2:N:0:15
GGACTACTGGGGTTTCTAATCCTGTTTGCTCCCCACGCTTTCGCACCTGAGCGTCAGTCTTCGTCCAGGGGGCCGCCTTCGCCACCGGTATTCCTCCAGATCTCTACGCATTTCACCGCTACACCTGGAATTCTACCCCCCTCTACGAGACTCAAGCTTGCCAGTATCAGATGCAGTTCCCAGGTTGAGCCCGGGGATTTCACATCTGACTTAACAAACCGCCTGCGTTCGCTTTACGCCCAGTAATTCCGATTAACGCTTTCACCCTCCGTATTACCGCGGCTGCTGGCCCGGCGTTAGC
+
CCCCCGGGGGGGGGGGGGGGGGGGGGGGGGGGGGGGGGGGGGGGGGGGGGGGGGGGGGGGGGGGGGGGGGGGGGGGGGGGGGGGGGGGGGGGGGGGGGGGGGGGGGGGGGG>FGGGGGGGEGGGGGGGGGGGGGGGGGGGGGGGGGGGGGGFGGGFGGGGGFGFFGGGGGGGGGGGGGGGGGGGGG,<CGGGGE5CDGGGFFGFFFF@CF<FFFFFFFGFFGFD::1>(,045FFAF?EGGFBFFGAFFGFD60CFFF>??(*6*::1061,(7>2<7:36(((415705,((,(8:C(,6
@M05453:56:000000000-BLWTW:1:1101:7954:6398 2:N:0:15
GGACTACCCGGGTTTCTAATCCTGTTTGCTCCCCACGCTTTCGCACCTGAGCGTCAGTCTTCGTCCAGGGGGCCGCCTTCGCCACCGGTATTCCTCCAGATCTCTACGCATTTCACCGCTACACCTGGAATTCTACCCCCCTCTACGAGACTCAAGCCTGCCAGTTTCGGATGCAGTTCCCGGGTTGAGCCCGGGGATTTCACATCTGACTTAACAAACCGCCTGCGTGCGCTTTACGCCCAGTAATTCCGATTAACGCTTGCACCCTCCGTATTACCGCGGCTGCTTGCACGGAGTTAGC
+
CCCCCGGGGGGGGGGGGGGGGGGGGGGGGGGGGGGGGGGGGGGGGGGGGGGGGGGGEFGGGGGGGGGGGGGGGGGGGGGGFGGGGGGGGGGGGGGGGGGGGGGGGGGGGGGGGGFGGGGGGGFGGGGGGGGGGGGGGGGGGGGGGGGGG>ECGGGGFGFFGGGGGGGGGGGGGGGGGDFGGDGGGGD?<FGGGE=DGGGGFFGFFFGFEFFGFA=FFFGFFGF:1:>EBFEFFDFBF?EGG<?>FG2<:G)048*@6(4??0;77C?:(4;805:4)?(7602;(2))5:)4:B9)/0)6:
@M05453:56:000000000-BLWTW:1:1101:18109:6401 2:N:0:15
GGACTACCGGGGTTTCTAATCCTGTTTGCTCCCCACGCTTTCGCACCTGAGCGTCAGTCTTCGTCCAGGGGGCCGCCTTCGCCACCGGTATTCCTCCAGATCTCTACGCATTTCACCGCTACACCTGGAATTCTACCCCCCTCTACGAGACTCAAGCCTGCCAGTATCAGATGCAGTTCCCGGGTTGAGCCCGGGGATTTCACATCTGACTTAACAGACCGCCTGCGTGCGCTTTACGCCCAGTAATTCCGCTTAACGCTTGCACCCTCCGTATTACCGCGGCTGCTGGCACGGAGTTAGC
+
CCCCCGGGGGGGGGGGGGGGGGGGGGGGGGGGGGGGGGGGGGGGGGGGGGGGGGGGGGGGGGGGGGGGGGGGGGGGGGGGGGGGGGGGGGGGGGGGGGGFGGGGGGGGGGGGGGGGGGGGGGGGGGGGGGGGGGGGGGGGGGGGGGGEGGGEGGF,CEGGGGFCFGGGGEGGGGGGCCCGGGGGGGGGGGGGGFGGC*A4+8FFFFGFCFFDEC4?FFGF>GBF:?6@B?BFDEFFFBCGG(:7F7<<AGF)1(7=*,-16(>?FF?18:93(<3)6C:0(37(4?FB:E(42;25CE)6>
@M05453:56:000000000-BLWTW:1:1101:16563:6415 2:N:0:15
GGACTACTGGGGTTTCTAATCCTGTTTGCTCCCCACGCTTTCGAGCCTCAGCGTCAGTTACAGACCAGAGAGCCGCCTTCGCCACTGGTGTTCCTCCATATATCTACGCATTTCACCGCTACACATGGAATTCCACTCTCCTCTTCTGCACTCAAGTCTCCCAGTTTCCAATGACCCTCCCCGGTTGAGCCGGGGGCTTTCACATCAGACTTAAGAAACCGCCTGCGCTCGCTTTACGCCCAATAAATCCGGACAACGCTTTCCACCTACGTATTACCGCGGCTGCTGGCACGTAGTTAGC
+
CCCCCGGGGGGGGGGGGGGGGGGGGGGGGGGGGGGGGGGGGGGGGGGGGGGGGGGGGGGGGGGGGGGGGGGGGGGGGGGGGGGGGGGGGGGGGGGGGGGGGGDGGGGGGGGGGGGGGGGGGGGGGGGGGFGGGGGGGGGGGGGGFFGGGGGFGGFGGGGGGGGGGGGGGGGGGGFGGDGGGGGEG>EGFGGGG>EGCEFGFFGFFFFFFFFGFFFFFFGFFGFFDD@B9@FFBFFD?BGGG?:?GCD<AC>BBBGF>>;<((*69C<<?BF<?FFFFD09>FF>>FFF>>(44,27CCB<<
@M05453:56:000000000-BLWTW:1:1101:14091:6482 2:N:0:15
GGACTACTAGGGTTTCTAATCCTGTTTGCTCCCCACGCTTTCGAGCCTCAGCGTCAGTTACAGACCAGAGAGTCGCCTTCGCCACTGGTGTTCCTCCATATATCTACGCATTTCACCGCTACACATGGAATTCCACTCTCCTCTTCTGCACTCAAGTCTCCCAGTTTCCAATGACCCTCCCCGGTTGAGCCGGGGGCTTTCACATCAGACTTAAGAAACCGCCTGCGCTCGCTTTACGCCCAATAAATCCGGACAACGCTTGCCACCTACGTATTACCGCGGCTGCTGGCACGTAGTTAGC
+
CCCCCGGGGGGGGGGGGGGGGGGGGGGGGGGGGGGGGGGGGGGFGGGGGGGGGGGGGGGGGGGGGGGGGGGGGGGGGGGGGGGGGGGGFGGGGGGGGGGGGGGGGGGGGGGGGGGGGGGEGGGGGGGGFGGGGGGGGGGGGGGGGGGGGGGFGGGGGF;FGGGGGGGGGGGGFGGGGGGCDGEGGGGGGGGGDEGDDGGCFFGFFF?=:FF8CCBACAFFFGFF;D;B9@EFAFF274AEGF1:GGF247<BF>GFFFFF?FFB@GFBFFFBFFF2>C0136;B9??:?FFFB8?FGGF2>
@M05453:56:000000000-BLWTW:1:1101:24384:6497 2:N:0:15
GGACTACTGGGGTTTCTAATCCTGTTTGCTCCCCACGCTTTCGCACCTGAGCGTCAGTCTTCGTCCAGGGGGCCGCCTTCGCCACCGGTATTCCTCCAGATCTCTACGCATTTCACCGCTACACATGGAATTCCACTCCCCTCTCCTTCACTCAAGTCTACCAGTTTCAAATGCATTCAATGGTTGAGCCACTGCCTCTTACACCAGCATTAATAAACCACCAGCGATGCCTTTACCCCATATAAATCCACCCAACGCGCGGCCACTAATTCTTACCCCGTCTACATTCATGTCTCTCACC
+
9<CC,6<CC@CFCBFGG,6,,,<@FGGGC,,;FFG@7FC:6;B,FF:F8CFC:F@FCG9E<,:6,8FC,,+@66C7:@FBCE=,4<4:CCCA@9DD<,,9E<,CB=?=+?FGGAF@,=+6@>,4,,A,,538E;9E9@3AED=+,6,,C=>;F8@95E;ACFGC7>;D,,,8?;:C7C<<9,D,>*,,,3,@;*49C:12+1</****(49:*=++14;)6?((((.0/(;)@*+)*(/**()/:+)..*))/3*.0(((((.()1400-4)67)-(22(--((.).))*)-6))*225)8
@M05453:56:000000000-BLWTW:1:1101:4997:6516 2:N:0:15
GGACTACCGGGGTTTCTAATCCTGTTTGCTCCCCACGCTTTCGCACCTGAGCGTCAGTCTTCGTCCAGGGGGCCGCCTTCGCCACCGGTATTCCTCCAGATCTCTACGCATTTCACCGCTACACCTGGAATTCTACCCCCCTCTACGAGACTCAAGCTTGCCAGTTTCAAATGCAGTTCCCAGGTTGAGCCCGGGGATTTCACATCTGACTTAACAAACCGCCTGCTTGCGCTTTCCGCCCCGTAATTCCGATTAACGCTTGCACCCTCCGTATTACCGCGGCTGCTTGCACTGAGTTAGC
+
CCCCCGGGGGGGFGGGGGGGGGGGGGGGGGGGGGFFGGDEGFGGGGGGCGGFGGGGEGFGFGGGGGDGGGGGCGGGGCEFGGGGDGGGGGGGGGGGGGGGEFFFFFGGGDGGFGGGGGGDFGGFCFGGGGGGDGC9ECFF77:7ECB7>EGECFFCGFBFC>DCFCF@ADFGFGFCDG::C7CFGFCGGF,7DADCCCE4A7CF@F@8<C<C<FFAFFA31>1(28(*43>;BFF)/(/;9(-8DC?<A7))(,96919080))9C11(2942):<DDB96(-7(40)55)4)3))334>6
@M05453:56:000000000-BLWTW:1:1101:22812:6534 2:N:0:15
GGACTACCGGGGTTTCTAATCCTGTTTGCTCCCCACGCTTTCGCACCTGAGCGTCAGTCTTCGTCCAGGGGGCCGCCTTCGCCACCGGTATTCCTCCAGATCTCTACGCATTTCACCGCTACACCTGGAATTCTACCCCCCTCTACGAGACTCAAGCCTGCCAGTATCAGATGCAGTTCCCGGGTTGAGCCCGGGGATTTCACATCTGACTTAACAAACCGCCTGCGTGCGCTTTACGCCCAGTAATTCCGATTAACGCTTGCACCCTCCGTATTACCGCGGCTGCTGGCACGGAGTTAGC
+
CCCCCGGGGGGGGGGGGGGGGGGGGGGGGGGGGGGGGGGGGGGGGGGGGGGGDGGGGGGGGGGGGGGGGGGGGGGGGGGGGDGGGGGGGDFGGGGGGGGGFFGGGFGGGGGGFGGGGGGGGGGGGGGGGGGGGGGGGGGGCCGGGFFGGCGFGGGGGGDGGGFGGGGG7:EFFFGFGGGGGGGGG8CCGGGGGFGGC?FGFFGFFFFA)@EGCFFFFFGFBDB1(,7>((.3D>529<GGG:?2FFFAFGFDF:C*9,2<:BF)9>18?<03:529>:?>0699202::BBF:0,.;A)64
@M05453:56:000000000-BLWTW:1:1101:11443:6576 2:N:0:15
GGACTACTAGGGTTTCTAATCCTGTTTGATCCCCACGCTTTCGCACATCAGCGTCAGTTACAGACCAGAAAGTCGCCTTCGCCACTGGTGTTCCTCCATATCTCTGCGCATTTCACCGCTACACATGGAATTCCACTTTCCTCTTCTGCACTCAAGTTTCCCAGTTTCCAATGACCCTCCACGGTTGAGCCGTGGGCTTTCACATCAGACTTAAGAAACCGCCTACGCGCGCTTTACGCCCAATAATTCCGGATAACGCTTGCCACCTACGTATTACCGCGGCGTCTGGCACGTAGTTAGC
+
CCCCCGGGGGGGFGGGGGGGGGGGGGGGGGGGGGGGGGGGGGGGGGGGGGGGGGGGGGGGGGGGGGGGGGGGGGGGGGGGGGGGGGGGGGGGGGGGGGGGFGGGG9EGGGGGGGGGGGGGGGGGGGGGGGGGGGGGGGGGGGGGFGGGGGGFGGGGGGGGGGGGGGGGGGGGGGGGGGGGCGGEGGGGGGGGGFGGGGGGFFGF6C?>5ACGFF>FFFG49DFF=DFFFFDFEFF<:<GGGF?@GFF5CFFF68D=@:>:<?@:=F::(42:?F?)4>09;(1((-8<:F13<::4CDAAF
@M05453:56:000000000-BLWTW:1:1101:4909:6584 2:N:0:15
GGACTACTGGGGTATCTAATCCTGTTTGCTCCCCACGCTTTCGAGCCTCAGTGTCAGTTACAGGCCAGAGAGCCGCTTTCGCCTCCGGTGTTCCTCCATATATCTACGCATTTCACCGCTACACATGGAATTCCACTCTCCTCTCCTGCACTCAAGTCTCCCAGTTTCCAATGCACACAATGGTTTGGCCACTGCCTTTTACATCAGACTTAAGAAACCACCTGCGCTCGCTTTACGCCCAATAAATCCGGACAACGCTTGGGACCTACGTATTTCCGCGGCTGCTGGCCCGTAGTTAGCC
+
CCCCCGGGGGGGGGGGGGFGGGGGGGGGGGGGGGGGDGGGGGGGGGGGGGGGGGGGGGGGGGGCGGGGGGGGGGGGGFFGEDEFGGGGGGGGGGGGGGGGGGGGGGGGGGGGGGGGGDEGGGGGGEFGFFGGGGG9DE,AFFGFFFGGGGGEGGG,6,7@9DFCGGGGGGCG88EGFFGGGGFGG,+1@BF?+0?FGGGGAFE<>AG>@6EC7B6CCAEFB?257=2?DFFFF>6@?@ECD;DFCFC36>>>B>4A5132717?FDB).(.,))).-14;9>((().837,(4(47?7)64
@M05453:56:000000000-BLWTW:1:1101:24165:6609 2:N:0:15
GGACTACTGGGGTTTCTAATCCTGTTTGCTCCCCACGCTTTCGAGCCTCAGTGTCAGTTACAGGCCAGAGAGCCGCTTTCGCCTCCGGTGTTCCTCCATATATCTACGCATTTCACCGCTACACATGGAATTCCACTCTCCTCTCCTGCACTCAAGTCTCCCAGTTTCCAATGCACACAATGGTTGAGCCACTGCCTTTTACACCAGACTTATGAAACCACCTCCGCTCGCTTTACGCCCAATAAATCCGGTCAACGCTTGGGACCTACGTATTACCCAGGCTGCTGGCACGTAATTAGCC
+
CCCCCGGGGGGGGGGGGGGGGGGGGGGGGGGGGGGGGGGGGGGGGGGGG8FGGGGGFGGGGGGFGGCFFFGFGGGGGGFGGGGDFFDGFGEGDGEGGGGGFAF9;E<=CF@FFGGAEBCCEFFFGGFGGDFEG9;>=DCFDCF=FGF,@FGEDEF=ED,E=@DCFGG9DDCF?69DFGE++6==D+A,<BEFGFGG77D?9?@**0**:AE8*<+=93A*:7-)-:79=54:5FF45>EE3(/47C57(1))((**06;0=0:6FG1)((..)9).6*,(((.(18)((.,441,)++,(,
@M05453:56:000000000-BLWTW:1:1101:19988:6624 2:N:0:15
GGACTACAGGGGTATCTAATCCTGTTTGCTCCCCACGCTTTCGCACCTGAGCGTCAGTCTTCGTCCAGGGGGCCGCCTTCGCCACCGGTATTCCTCCAGATCTCTACGCATTTCACCGCTACACCTGGAATTCTACCCCCCTCTACGAGACTCAAGCTTGCCAGTTTCAAATGCAGTTCCCAGGTTGAGCCCGGGGATTTCACATCTGACTTAACAAACCGCCTGCGTGCGCTTTACGCCCAGTAATTCCGATTAACGCTTGCACCCTCCGTATTACCGCGGCTGCTGGCACGGAGTTAGC
+
CCCCCGGGGGGGGFGGGGGGGGGGGGGGGGGGGGGGGGGGGGGGGGGGEGGGGGGGGGGGGGGGGGGGFDFGGGGGGGGGGGGGGGGGGGGGG9EGGGGGGGEGGGGGGGGGGGGGGGGGGGGGGCGGGGGGGGGGG?FGGGGGDGFEEDGEGDFGGFF8DGDGGG@EACGF@ACF<CGGGEFGGGGDFGFGGFGGCEGGFFGFFFFF?FEGCFF8=FGFBGFF(3;@1659BFF2@6EGC1(.:7>49FF)03C/6:>B:3><FF4??FBB:F>BBD8>;9;;4:B??E08?;9);8)6<
@M05453:56:000000000-BLWTW:1:1101:11701:6627 2:N:0:15
GGACTACTGGGGTATCTAATCCTGTTTGCTCCCCACGCTTTCGCACCTGAGCGTCAGTCTTCGTCCAGGGGGCCGCCTTCGCCACCGGTATTCCTCCAGATCTCTACGCATTTCACCGCTACACCTGGAATTCTACCCCCCTCTACGAGACTCAAGCTTGCCAGTTTCAAATGCAGTTCCCAGGTTGAGCCCGGGGATTTCACATCTGACTTAACAAACCGCCTGCGTGCGCCTTACGCCCAGTAATTCCGATTAACGCTTGCACCCTCCGTATTACCGCGGCTGCTGGCACGGAGTTAGC
+
CCCCCGGGGGGGGGGGGGGGGGGGGGGGGGGGGGGGGGGGGGGGGGGGGGGGGGGGGGGGGGGGGGGGGGGGGGGGGGGGGGGGGGGGGGGGGGGGGGGGGGFGGGGGGGGGGGGGGGGGGGGGGGGGGGGGGGGGGGGGGDGGGGGGGGGFGFGGGGA?FGGGGG@FFFCGGGFGGGGGGGGGGFFGGGGGGFGGDGGGFFGFFFGFFFFGFFFFFFGFFGFF@FFFFFFFFFFFFFGGGBFFFCAAAGFD::<@F6>?61@BFFFB1?9218?2<F?FF>FF66:?>D?FF19>EGFFF
@M05453:56:000000000-BLWTW:1:1101:8260:6628 2:N:0:15
GGACTACTGGGGTTTCTAATCCTGTTTGCTCCCCACGCTTTCGCACCTGAGCGTCAGTCTTCGTCCAGGGGGCCGCCTTCGCCACCGGTATTCCTCCAGATCTCTACGCATTTCACCGCTACACCTGGAATTCTACCCCCCTCTACGAGACTCAAGCCTGCCAGTATCAGATGCAGTTCCCGGGTTGAGCCCGGGGATTTCACATCTGACTTAACAGACCGCCTGCGTGCGCTTTACTCCCAGTAATTCCGATTAACGCTTGCACCCTCCGTATTACCGCGGCTGCTGGCCCGGAGTTATC
+
CCCCCFGGGGGGGGGGGG<FFGGGGGGGGGGGGGG:FGCFFGGGGGGFFAFGGFGGGGGGGGGGGGGGFGCFGGGGGGGGGGGGGGGGGCGGGGGGGEFGBFGGG9FFCCF7EFFGGGGDEGGGGGGGGFGGGGGGGGGGCEEDFGFG:EGFGCF99CF6F8@FAA9EF7CEFC9?<=EC9C*CCC586C?5CBCDGGGGFAAACFG=EFFGFFA+*)=8;G>:<09816593<>)9)0<C<:3*:)4<>45:?GF?:428(.319:((31,(05))::9>((-34:)48(42,(0/86)5
@M05453:56:000000000-BLWTW:1:1101:8111:6640 2:N:0:15
TGACTACTGGGGTTTCTAATCCTGTTTGCTCCCCACGCTTTCGCACCTGAGCGTCAGTCTTCGTCCATGGGGCCGCCTTCGCCACCGGTATTCCTCCAGATCTCTACGCATTTCACCGCTACACCTGGAATTCTACTCCCCTCTACGAGACTCAATCTTGCCAGTTTCAAATGCAGTTCCCAGGTTGAGCCCGGGGTTTTCACATCGCACTTAACAAACCGCCGTCGTGCGCTTTACGCCCAGTCATTCCGATTAACGCTTTCACCCTGCTGATTACTGGAGCTGCTGGCACGGAGTTAGC
+
-ACCC,CEDE9@78CFF,;CC9<C;6@,,BA<FG?F@FF8CFCEDF7E<8,68FFGGG9FF9FE7C@,<6CB,F@CFFED7=6@6EF+7@C<FFFA==8E<BEGGGEFGDFFCCEF,@@=F:948,EF,A?EAFG94,36@DE==F+@+=+9D8,,,@9=FGGC,@;CF7CC;CFCFFFG?,D*7EEC,,3@>A5>/1=4+B9+46*2-8>6>+86*./89C(3(66>(()(7<5<62C8112:4*664*0)((/18(40((0)/*41(4())96)-*))(.((,())()()(,(02;<))
@M05453:56:000000000-BLWTW:1:1101:12431:6657 2:N:0:15
GGACTACCGGGGTTTCTAATCCTGTTTGCTCCCCACGCTTTCGCACCTGAGCGTCAGTCTTCGTCCAGGGGGCCGCCTTCGCCACCGGTATTCCTCCAGATCTCTACGCATTTCACCGCTACACCTGGAATTCTACCCCCCTCTACGAGACTCAAGCTTGCCAGTTTCAAATGCAGTTCCCAGGTTGAGCCCGGGGATTTCACATCTGACTTAACAAACCGCCTGCGTGCGCTTTACGCCCAGTAATTCCGATTAACGCTTGCACCCTCCGTATTACCGCGGCTGCGGGCACGGAGTTAGC
+
CCCCCGGGGGGGGGGGGGGGGGGGGGGGGGGGGGGGGGGGGGGGGGGGGGGGGGGGGGGFGGGGGGGGGGGGGGGGGGGGGGGGGGGGGGGGGGGGGGGGGGFGGGGGGGGGGGGGGGGGGGGGGGGGFGGGGGGGGGGGGGGGGGGGGGGFGGGGGGFGGGGGGGGGGGGGFGGGGGGGGGGGGGGGGGGGGA=DD8EFFFFFFFGFFFFGFFFFFFFF9DFF:<BF?BE>FDFBFBGGG?::F>9>D:7B??GFF?FB608<=C::660,,5:)<72(-2;>B?(-4D((-4078FAA<
@M05453:56:000000000-BLWTW:1:1101:24577:6665 2:N:0:15
GGACTACTGGGGTTTCTAATCCTGTTTGCTACCCATGCTTTCGAGCCTCAGCGTCAGTTACAGACCAGACAGCCGCCTTCGCCACTGGTGTTCTTCCATATATCTACGCATTTCACCGCTACACATGGAGTTCCACTGTCCTCTTCTGCACTCAAGTTTCCCAGTTTCCGATGCACTTCTTCGGTTGAGCCGAAGGCTTTCACATCAGACTTAAGAAACCGCCTGCGCTCGCTTTACGCCCAATAAATCCGGACAACGCTTGCCACCTACGTATTACCGCGGCTGCTGGCACGTAGTTAGC
+
CCCCCGGGGGGGGGGGGGGGGGGGGGGGGGGGGGGGGGGGGGGGGGGGGGGGGGGGGGGGGGGGGGGGGGGGGGGGGGGGGGGGGGGGGGGGGGGGGGGGGGGGGGGGGGGGGGGGGGGGGGGGGGGFFGGFGGGGGCGGGGGGGGFFGGGEGGGGGGDFGGGGFFGG8CE7DGGGGGGGFFGGGGGG,8DEDEGGGGGGFFGFFFGFFFFGFFFFFFGFFG=DFFFFFF;=BFF<F@GGD@@1C:CEFGF>;@GFF;,8:6F>4=4:?F:,4=?DBF?FB>96>FFFF@(5:(45;C>DB
@M05453:56:000000000-BLWTW:1:1101:21866:6685 2:N:0:15
GGACTACTCGGGTATCTAATCCTGTTTGCTCCCCACGCTTTCGCACCTGAGCGTCAGTCTTCGTCCAGGGGGCCGCCTTCGCCACCGGTATTCCTCCAGATCTCTACGCATTTCACCGCTACACCTGGAATTCTACCCCCCTCTACGAGACTCAAGCTTGCCAGTTTCAAATGCAGTTCCCAGGTTGAGCCCGGGGATTTCACATCTGACTTAACAAACCGCCTGCGTGCGCTTTACGCCCAGTAATTCCGATTAACGCTTGCACCCTCCGTATTACCGCGGCTGCTGGCACGGAGTTAGC
+
CCCCCGGGGGGGGGGGGGGGGGGGGGGGGGGGGGGGGGGGGGGGGGGGGGGGGGGGGGGGGGGGGGGGGGEGGGGGGGGGGGGGGGGGGGGGGGGGGGGGGGGGGGGGGGGGGGGGGGGGGGGGGGGGGGGGGFGGGDGGGGGGGGGGGEGFGGFGGGGGGGGGCGFGGGGGGGGGGGGGGGGFEFGCCGGGGFGGCCCDFFGFFFFFFFFGFFFFFFGFFGFF;BFEFFE>EEFFFFGGGBF?DCA:<FF>037F436<6?F)6F?<??B?FF?94C099BBFF?BB0>?B:;25E6)-6
@M05453:56:000000000-BLWTW:1:1101:9141:6694 2:N:0:15
GGACTACTAGGGTTTCTAATCCTGTTTGCTCCCCACGCTTTCGAGCCTCAGTGTCAGTTACAGGCCAGAGAGCCGCTTTCGCCACCGGTGTTCCTCCATATATCTACGCATTTCACCGCTACACATGGAATTCCACTGTCCTCTTCTGCACTCAAGTTTCCCAGTTTCCGATGCACTTCTTCGGTTGAGCCGAAGGCTTTCACATCAGACTTAAGAAACCGCCTGCGCTCGCTTTACGCCCAATAAATCCGGACAACGCTTGCCACCTACGTATTACCGCGGCTGCTGGCACGTAGTTAGC
+
CCCCCGGCFGGGGFEFGGGGGGGGGGGGGGGGGGGGGGGGGGGGGGGGG8FEFGFGGGGGGGGGGG@CFGFGGCEEFFCFGGGGGGGG>CF>FGGGGGGGGGFGGGGGGGGFFF?FG=BEEFFGGGGGGFGGGGGGGDGGE8EDFFFGGGGFGGCDGGGGFGGGCFGCD6@CCEFGFGFFGGF8@EGFFF6CDAEGGGCGFFAAFF>C5?)=AAAAFA9A@G=DFFB4(-81.:29:(AEG@11;DEEFF>),:D4@9>?<?F:4C32((,(59?AFD0;>BBF>(40:313(4(7A<<56
@M05453:56:000000000-BLWTW:1:1101:7917:6719 2:N:0:15
GGACTACTAGGGTTTCTAATCCTGTTTGCTCCCCACGCTTTCGCACCTGAGCGTCAGTCTTCGTCCAGGGGGCCGCCTTCGCCACCGGTATTCCTCCAGATCTCTACGCATTTCACCGCTACACCTGGAATTCTACCCCCCTCTACGAGACTCAAGCTTGCCAGTTTCAAATGCAGTTCCCAGGTTGAGCCCGGGGATTTCACATCTGACTTAACAAACCGCCTGCGTGCGCTTTACGCCCAGTAATTCCGATTAAACCTTGCACCCTCCGTATTCCCGCGGCTGCTGGCACGGAGTTAGC
+
CCCCCGGGGGGGGGGGGGGGGGGGFGGGGGGGGGGGGGGGGGGGGGGGGGGGGGGGGGGGGGGGGGGGGGGGGGGGGGGGGGEGGGGGGGGGGGGGGGGGGGGGGFGGGGGGGGGGGGGGEGGGGGGGGGGGGGGGGGGGGGGGGGGDCGGFGGGGFGGDGGGGGDFGGGGGGGFFGFEGD7EGGFGGFFFFGFGGGGGGFFGFFFGFCC>DC+;@BFGFFGFFFFFFFFB>BFF27<EGGBBFC:9AFG4;:<DF*)..426)/C?:BB1??;?))911126((3:??FFFF90>EC246
@M05453:56:000000000-BLWTW:1:1101:12057:6760 2:N:0:15
GGACTACTAGGGTTTCTAATCCTGTTTGCTCCCCACGCTTTCGCACCTGAGCGTCAGTCTTCGTCCAGGGGGCCGCCTTCGCCACCGGTATTCCTCCAGATCTCTACGCATTTCACCGCTACACCTGGAATTCTACCCCCCTCTACGAGACTCAAGCTTGCCAGTTTCAAATGCAGTTCCCAGGTTGAGCCCGGGGATTTCACATCTGACTTAAAAAACCGCCTGCGTGCGCTTTACGCCCAGTAATTCCGATTAACGCTTGCACCCTCCGTAGTACCGCGGCTGCTGGCACGGAGTTAGC
+
CCCCCGGGGGGGGGGGFGGGGGGGGFGGGGGGGGGGGGGGGGGGGGGGGGGGGGGGGGGGFGGGGGGGGDGGGGGGGGGGGGGGGGGGGGGGGG,EFGGFGGGGGGGGGGGCFGGGFEGDGGGGGGGGGGGGGGGGDGFEGGGGGGGGCEB@88D9F?C?5:AFFFGGGGGGGGGFCDC@FFGFFDCGGGGGGDGGCEGDAFGFFFGFCCE+)++3;8E8;C@?B?9EFFFBF:3<F<7CD:BBCF42<>?BB(9@F?B1:BFFFG<8?:24()-4):01(((310:)4.()-47BG*):-
@M05453:56:000000000-BLWTW:1:1101:18773:6800 2:N:0:15
GGACTACTGGGGTTTCTAATCCTGTTTGCTCCCCACGCTTTCGCACCTGAGCGTCAGTCTTCGTCCAGGGGGCCGCCTTCGCCACCGGTATTCCTCCAGATCTCTACGCATTTCACCGCTACACATGGAATTCCACTCTCCTCTCCTGCACTCAAGTCTCCCAGTTTCCAATGCACACAATGGTTGAGCCACTGCCTTTTACATCAGACTTAAGAAACCGCCTGCGCTCGCTTTACGCCCAATAAACCCGGACAACGCTTGCCACCTACGTATTACCGCGGCTGCTGGCACGTAGTTAGCC
+
CCCCCGDGGGGGGGEEEF<FGGFGGGGFGGGGGGGGGGGGGGGG7FFGGGGGGGGGFFGFGGGGGGGFFCFGGGGGGGEGGGGGGGGGGEDEGGC?FF@<FGC=F,FFDEFGCFGGGGCCFCFGGC98B>FGGGGGGGGFGGGCGGFDCFGFFGCFEFCFDFCFGF7CAA;CFGGGEGG5CFDADGCGCFFFFFGGGEG7EF@AFAD>>A5@*1=FFAGDF<;;@6@B<BF0=FF;A6E55:?8CG2(-9)779CFEB:??BF<?F:4>:(5:6<DF5614391::021),28<,.<A)).
@M05453:56:000000000-BLWTW:1:1101:12209:6897 2:N:0:15
GGACTACTGGGGTATCTAATCCTGTTTGCTCCCCACGCTTTCGCACCTGAGCGTCAGTCTTCGTCCAGGGGGCCGCCTTCGCCACCGGTATTCCTCCAGATCTCTACGCATTTCACCGCTACACCTGGAATTCTACCCCCCTCTCCGAGACTCAAGCCTGCCAGTATCAGATGCAGTTCCCGGGTTGAGCCCGGGGATTTCACATCTGACTTAATAGACCGCCTGCGCGCGCTTTACGCCCAGTAATTCCGATTAACGCTTGCACCCTCCGTATTACCGCGGCTGCTGGCACGGAGTTAGC
+
CCCCCGGGGGGGG;FGGGGGGGGGGGGGGGGGGGGGGGGGGGGC:FGG@FCFGGGGGGDEEFGGGGGGC:@FGGGGGGGGGGGGG<FGGCFGGGGGGF8FG,;EFGGGGGGGGGGGGGGGGGGGE,FGGGGGGG9E9B+@EGGG,DG93@EEGGGGGGG:FGGGG;FG7,<FGGGGG>C:?CEGGG5EGGAA?)=3/CCGFFGFFFGFFFFF4A+1+1=F>>>F:?F),4)4@DFFF?GGGFF:CC59AGF>1?C@F?FF::@<9C0<4:9?002<BGBB6;BF>FFF?EFFFF>B::6<6
@M05453:56:000000000-BLWTW:1:1101:18657:6966 2:N:0:15
GGACTACAGGGGTTTCTAATCCTGTTTGCTCCCCATGCTTTCGTACCTCAGCGTCAGTATTAGGCCAGATGGCTGCCTTCGCCATCGGTATTCCTCCAGATCTCTACGCATTTCACCGCTACACCTGGAATTCTACCATCCTCTCCCATACTCTAGCTTCCCAGTATCGAATGCAATTCCTAAGTTAAGCTCAGGGATTTCACATCCGACTTAAAAAGCCGCCTACGCACGCTTTACGCCCAGTAAATCCGATTAACGCTCGCACCCTCTGTATTACCGCGGCTGCTGGCACAGAGTTAGC
+
CCCCCGGGGGGGGGGGGGGGGGGGGGGGGGGGGGGEGGGGGGGGGFFFGGGGGGGEGGGGGGGGGGGGFGGGGGGGGGGGFGGGGGGGGGGGGGGGGGGGGGGGFFGGGGGGGGGGGGGGGGGGGGGGGGGGGGFGGGGGGGGGGGGGGGGFGGGGGEFGGGG8EFGGGGGGDFCGFDD8FDGGDEFFGG8FCFFGGGGGF7,1;AGEDEFG<>F9F95A>G>7@B@5<2?BEEFFFFGGGF@E+;5)9<>A03CFFDFDDFA@DDBFF:26AF25:F0109619?:??>1<024)2<:)5
@M05453:56:000000000-BLWTW:1:1101:21888:6998 2:N:0:15
GGACTACCCGGGTTTCTAATCCTGTTTGCTCCCCACGCTTTCGAGCCTCAGTGTCAGTTACAGGCCAGAGAGCCGCTTTCGCCTCCGGTGTTCCTCCATATATCTACGCATTTCACCGCTACACATGGAATTCCACTCTCCTCTCCTGCACTCAAGTCTCCCAGTTTCCAATGCACACAATGGTTGAGCCACTGCCTTTTACATCAGACTTAAGAAACCACCTGCGCTCGCTTTACGCCCAATAAATCCGGACAACGCTTGGGACCTACGTATTACCGCGGCTGCTGGCACGTAGTTAGCC
+
CCCCCGGGGGGGGGGGGGGGGGGGGGGGGGGGGGGGGGGGGGGGGGGGGGGGGGGGGGGGGGGGGGGGGGGGGGGG>FGFGGGDGGGGGGGGGGFGGGGGGGFGGFGGGGGGGGGGGGGGGGGGF@EGFA?FGGGGGGGGGGGGGGGGGGGFGGGGFFGGGGGGGGFFGGGGGGGGGGGGDFGGGGFFGD?FGFGGGGGGFFC;<CFFFAEFCACFFFCFDCB=BA>B@FF@FFFCA@EGG;;@GF<C;D>>B@FA):??FBFFFGF?F?17A?<B4C2;(4((,4>22)43??FDEG44:
@M05453:56:000000000-BLWTW:1:1101:23238:7004 2:N:0:15
GGACTACACGGGTTTCTAATCCTGTTTGCTCCCCACGCTTTCGCACCTGAGCGTCAGTCTTCGTCCAGGGGGCCGCCTTCGCCACCGGTATTCCTCCAGATCTCTACGCATTTCACCGCTACACCTGGAATTCTACCCCCCTCTACGAGACTCAAGCTTGCCAGTTTCAAATGCAGTTCCCAGGTTGAGCCCGGGGATTTCACATCTGACTTAACAAACCGCCTGCGTGCGCTTTACGCCCAGTAATTCCGATTAACGCTTGCACCCTCCGTATTACCGCGGCTGCTGGGACGGAGTTAGC
+
CCCCCGGGGGGGGGGGGGGGGGGGGGGGGGGGGGGGGGGGGGGGGGGGFGGGGGGGGGGGGGFFGGGGGGGGGGGGGGGGGGGGDGEGGGGGGGGGGGGGGGGGGGGGGE@FFGGGGGGGGGGGGGFGGGGGGGGGGG+:CCGGAFGEEGGEGGGFFFEFGGGGGGDFFCA;8D,@<:CCGC?EFG>GF?FCDECCCCFGFA9++/+3)6>GECF+28;FBDB1:?6524<9)7>4=(2:D?:7C7<2):9)(4*==(7?B?F26C?:??9,().6):?0(((((-))()(.(((5A8)64
@M05453:56:000000000-BLWTW:1:1101:11549:7025 2:N:0:15
GGACTACCCGGGTATCTAATCCTGTTTGCTCCCCACGCTTTCGCACCTGAGCGTCAGTCTTCGTCCAGGGGGCCGCCTTCGCCACCGGTATTCCTCCAGATCTCTACGCATTTCACCGCTACACCTGGAATTCTACCCCCCTCTACGAGACTCAAGCCTGCCAGTTTCGGATGCAGTTCCCGGGTTGAGCCCGGGGATTTCACATCCGACTTGACAGACCGCCTGCGTGCGCTTTACGCCCAGTAATTCCGATTAACGCTTGCACCCTCCGTATTACCTCGGCTGCTGGCACGGAGTTAGC
+
CCCCCGGGGGGGGGGGGGGGGGGGGGGGGGGGGGGGGGGGGGGGGGGGGFGGGGGGGGGGFGGGGGGGGGGGGGGGGGGGGGGGGGGGGGGGGGGGGGGGGGGGGGGGGGGGGGGGGGGGFGGGGGGGGGGGGDGGGGGGGGGGGGGGEGGEGGFGGGGGGGGGGGGGGGGGGGGGGGGGFG8EGGGGGGGGGFGGDEGGFFGFFF<D@FFGFF?665C@;D7B?FFEFFFFFFF>FFGGGFFFG79<DGF),4C6@6>FFBF<FF266?0(8>4:AF)8(66?6?B?0>04?9>DGGA<<
@M05453:56:000000000-BLWTW:1:1101:8337:7082 2:N:0:15
GGACTACCAGGGTTTCTAATCCTGTTTGCTCCCCACGCTTTCGCACCTGAGCGTCAGTCTTCGTCCAGGGGGCCGCCTTCGCCACCGGTATTCCTCCAGATCTCTACGCATTTCACCGCTACACCTGGAATTCTACCCCCCTCTACGAGACTCAAGCTTGCCAGTTTCAAATGCAGTTCCCAGGTTGAGCCCGGGGATTTCACATCTGACTTAACAAACCGCCTGCGTGCGCTTTACGCCCAGTAATTCCGATTAACGCTTGCACCCTCCGTATTACCGCGGCTGCTGGCACGGAGTTAGC
+
CCCCCGGGGGGGGGGGGGGGGGGGGGGGGGGGGGGGGGGGGGGGGGGGGGGGGGGGGGGGGGGGGGDG8FGEGGGGGGGGGGGGGGGGGGGGGGGGGGGGGGGGGGGGGGGDGGGGGGGGGGGFGGGGGFFGGGGGGGGGGGGGGGGGEGGFGGGFGGGEGGGGGGGFGCGGGGGGGFFGGGGFGGGGGGGGGFGG4CG=FFGFFF7C?A>GEF6@BFEFFG9??DFEFB@05>@2@BGGG?F?C>><AGFEFBGFFB0123F2FD?:??;2,07AFD096>0(40::7>1286>DGF)66
@M05453:56:000000000-BLWTW:1:1101:10019:7114 2:N:0:15
GGACTACAGGGGTTTCTAATCCTGTTTGCTACCCATGCTTTCGAGCCTCAGCGTCAGTTACAGACCAGACAGCCGCCTTCGCCACTGGTGTTCTTCCATATATCTACGCATTTCACCGCTACACATGGAGTTCCACTGTCCTCTTCTGCACTCAAGTTTCCCAGTTTCCGATGCACTTCTTCGGTTGAGCCGAAGGCTTTCACATCAGACTTAAGAAACCGCCTGCGCTCGCTTTACGCCCAATAAATCCGGACAACGCTTGCCACCTACGTATTACCGCGGCTGCTGGCACGTAGTTAGC
+
CCCCCGGGGGGGGGGGGGGGGGGGGGGGGGGGGGGGGGGGGGGGGGGGGGGGGGGGGGGGGGGGGGGGEFGGGGGGGGGGGGGGGGGGGGFGGFGGGGGGGGGGGGGGGGGGGGGGGGGGGGGGGGGGGGGGGGGGGGFGGGGGGFFGGGGFGGCCEFAFGGGGGGGGGGGGGGGGGGGGGGGGGGGGGGGGGFGGFGCF>AFFFFGFFF@GEAAAFAGF=GBFFF@>>@FF4>FEF?GGG@?@FGFFFGF37@D>>9>B::@:6C<0(51.5FFFFGFFBBFFFFFB?F:2?1:FEG2:<
@M05453:56:000000000-BLWTW:1:1101:27495:7116 2:N:0:15
GGACTACCGGGGTATCTAATCCTGTTTGCTCCCCACGCTTTCGAGCCTCAGTGTCAGTTACAGGCCAGAGAGCCGCTTTCGCCTCCGGTGTTCCTCCATATATCTACGCATTTCACCGCTACACATGGAATTCCACTCCCCTCTCCTGCACTCAAGTCTCCCAGTTTCCAATGCACATAATCGTTGACCCACTGCCTTTTACATCAGACCTAAGAAACCACCTTCGCTCGCCTTACGCCCAATAAATCCGGACAACGATTCGGACCTACGTATTACCGCGGCTGCTGGCACGTAGTTTGCC
+
CCCCCGGEEGGGGGGGGFCEGGGGGGGGGGGGGGGEGGGGFGG<AFEGGGGFGGGGGGGCGEGGGGGF<@,BFGGGCFEGGDE7FFDECEEGFGGGGGGDF9,CEGGFGGGGGFFGB8EEFEGGCCFGGFGFDGDGFD,ECGE?FG9DCF86DGGGGG>E88DGG9FGGGDGGGGG8+,,2,@:E:+,,@,4@CEFGFGF>*,1=+*;.*:;3**+*969@G))(/5A>=A(::9;5;GEGD83:+9)6/25(,*..(,()()-8<478::,6?4)9C2199,((,.(()32(.4<<+).5
@M05453:56:000000000-BLWTW:1:1101:5171:7166 2:N:0:15
GGACTACTGGGGTTTCTAATCCTGTTTGCTCCCCACGCTTTCGCACCTGAGCGTCAGTCTTCGTCCAGGGGGCCGCCTTCGCCACCGGTATTCCTCCAGATCTCTACGCATTTCACCGCTACACCTGGAATTCCACCCACCTCTACGAGACTCAAGCCTGCCAGTTTCAAATGCAGTTCCCTGGTTGAGCCCGGGGATTTCACATCTGCCTTACCAGACCGCCGTCGGGCTCTTTACGCCCAGTATTTCCTATTAACGCTTGCACCCTCCCTATTACCGCGACTGCTGGTCCGGATTTATC
+
@8ACC<@;;,-7@+FAF<,EF@,;;C<8CF66FBCCFCF7FFBC7FCE@C@8BFG7@C6CEFFGGFGF,:@::C++FFGGFGCCC=F+7>?FFFGF,A45EFBEDG9+@FBB95,?F7B?G:CC8=,A<F:8D;FAE>+CECFDEFB=E>88D87,@6BFFFFFGG9EFFFG+9:C<8=DC,<DGGGCCDFG*97?7:6;861++)3@)*7DE))+))=.(5((-96)(()(97?6@0C?),,.**)-5***6:7**(-8?:))1*41(82(5))).C1(((-(-(62()),(3(0*36).
@M05453:56:000000000-BLWTW:1:1101:3144:7184 2:N:0:15
GGACTACTAGGGTTTCTAATCCTGTTTGCTCCCCACGCTTTCGCACCTGAGCGTCAGTCTTCGTCCAGGGGGCCGCCTTCGCCACCGGTATTCCTCCAGATCTCTACGCATTTCACCGCTACACCTGGAATTCTACCCCCCTCTACGAGACTCAAGCCTGCCAGTTTCGGATGCAGTTCCCGGGTTGAGCCCGGGGATTTCACATCCGACTTGACAGACCGCCTGCGTGCGCTTTACGCCCAGTAATTCCGATTAACGCTTGCACCCTCCGCATTACCGCGGCTGCTGGCACGGAGTTAGC
+
CCCCCGGGGGGGFGGGGGGGGGGGFGGGGFFGGGGGGGGEGDF@FGGGEF<FGGGGGGGGGGFDGFGGFGEGGGGGGGGGGGGGG@@FC=DEF<EGFGC9FFDGGGGGG7FGGCGGGEGGEGGGGGGGGD,@FFGGGGGGGGGCDGF6:?EEGCG,@@FFGEE?@FDBEE*>9FEG9B?;;*=CGEECCGFGGACC)CF6A=GFFF<ADFFD<*)9/)A5()4((3;71:0(0)844258C047C:<9<GF5:6D4@FFBF?F36C1<BFB((0(.:C?9(44-1082?B:7(4(.CC4<<
@M05453:56:000000000-BLWTW:1:1101:5859:7184 2:N:0:15
GGACTACTCGGGTTTCTAATCCTGTTTGCTCCCCACGCTTTCGCACCTGAGCGTCAGTCTTCGTCCAGGGGGCCGCCTTCGCCACCGGTATTCCTCCAGATCTCTACGCATTTCACCGCTACACCTGGAATTCTACCCCCCTCTACGAGACTCAAGCTTGCCAGTTTCAAATGCAGTTCCCAGGTTGAGCCCGGGGATTTCACATCTGACTTAACAAACCGCCTGCGTGCGCTTTACGCCCAGTAATTCCGATTAACGCTTGCACCCTCCGTATTACCGCGGCTGCTGGCACGGAGTTCGC
+
CCCCCGGGGGGGGGGGGGGGGGGGGGGGGGGGGGGGGGGGGGGGGGGGGGGGGGGGGGGCDEFGGGGG8FGGGGGGGGGGGGGGGGCGGGGGGGGGGGGFGGGGGGGGFGGGGGDCDEGGGGGGGFGFGGGGGGGGFGDFGGGGGGGDGGGFGGFGGGCGGG7DFGGG7EGGGGGGGGGGG9FGGGGGGGFFGFGGGGGGFFGFAF@FFFFCEA4A=:F>@DFF;:>FFFFFFDF<B?ECC::BGG<44:9>:<GF?:;FBB>7FGF6?((-3>:>BG<F>>93((.52>02(47BED)--
@M05453:56:000000000-BLWTW:1:1101:10755:7220 2:N:0:15
GGACTACCAGGGTTTCTAATCCTGTTTGCTCCCCACGCTTTCGAGCCTCAGTGTCAGTTACAGGCCAGAGAGCCGCTTTCGCCTCCGGTGTTCCTCCATATATCTACGCATTTCACCGCTACACATGGAATTCCACTCTCCTCTCCTGCACTCAAGTCTCCCAGTTTCCAATGCACACAATGGTTGAGCCACTGCCTTTTACATCAGACTTAAGAAACCACCTGCGCTCGCTTTACGCCCAATAAATCCGGACAACGCTTGGGACCTACGTTTTACCGCGGCTGCTGGCCAGTAGTTAGCC
+
CCCCCGGGGGGGGGGGGGGGGGGGGGGGGGGGGGGGGGGGGGGGGGGGGGGGGGGGGGGGGGGGGGGGGGGGGGGGGGGGGGGGGGGGGGGGGGGGGGGGGGGGGGGGGGGGGGDGGEGGEDGGCGGFF9FFGGGGFG8EGGGDGGFGGGGDGGGFGFGGGGFGGGCFGGGGDF,==D6EG8DFGGFGGG?FGFGGGGGGCFFF99D>EF@FE8AFFFF>=DF=:5A55(85?ACEB@GGG?DFGGFF().:3(CF3:;;;@>BFD?32(,(.7-<2/(2(--,().(()((.5-*<+))5
@M05453:56:000000000-BLWTW:1:1101:21959:7236 2:N:0:15
GGACTACCGGGGTTTCTAATCCTGTTTGCTCCCCACGCTTTCGCACCTGAGCGTCAGTCTTCGTCCAGGGGGCCGCCTTCGCCACCGGTATTCCTCCAGATCTCTACGCATTTCACCGCTACACCTGGAATTCTACCCCCCTCTACGAGACTCAAGCCTGCCAGTATCAGATGCAGTTCCCGGGTTGAGCCCGGGGATTTCACATCTGACTTAACAGACCGCCTGCGTGCGCTTTACGCCCAGTACTTCCGATTAACGCTTGCACCCTCCGTATTACCGCGGCTTCTGGCACGGAGTTAGC
+
CCCCCGGGGGGGGGGGGGFGGGGGGGGGGGGGGGGGGGGGGGGGGGGGGGGGGGGGGGGGGGGGGGGGGGGGGGGGGGGGGGGGGGGGGGGGGGGGGGGGGGGGGGGGGGGGGGGGGGGGGGGGGGGGFGGGGGGGGGGGGGGGGGGGGEECGGGGGGGGGGGGGGGGGFFGGGGGADGGFEGGGEEGGGGGGFGGGECFFFGFFA7FFFEGEFFFFFG>>GFFFFFEFFFFFFFF??GGGF??G*:<AFD>B:<FFFFF66>2*9<?BFB?FFF<<G006;>0(,9A7FB??B6>E6426
@M05453:56:000000000-BLWTW:1:1101:7982:7260 2:N:0:15
GGACTACTAGGGTTTCTAATCCTGTTTGCTCCCCACGCTTTCGAGCCTCAGTGTCAGTTACAGGCCAGAGAGCCGCTTTCGCCTCCGGTGTTCCTCCATATATCTACGCATTTCACCGCTACACATGGAATTCCACTCTCCTCTCCTGCACTCAAGTCTCCCAGTTTCCAATGCACACAATGGTTGAGCCACTGCCTTTTACATCAGACTTAAGAAACCACCTGCGCTCGCTTTACGCCCAATAAATCCGGACAACGCTTGGGACCTACGTATTACCGCGCCTGCTGGCACGTAGTTAGCC
+
CCCCCGGGGGGGGGGGGGGGGGGGGGGGGGGGGGGGGGGGGGGGGGGGGGGGGGGGGGGGGGGGGGGGGGGGGGGGFGGGGGGGGGGGGGGGGGGGGGGGGGGGGGGGGGGGGGGGGGGGGGGGFGGGGFGGGFGGGGGGGGGGGGGFGGGFGGGG;FGGGGGGGGGGGGGGGGGGGGG6DAEGGGGGGG???AFCGGGGFFGFFFDFFFEFEFFA66@C9DD@DF9:AFF@):=EFDGGD?DEGGE?4D:A96F4)68;?<FBFDBFF02<<4:).147,7?06::7?)4620<EF<)64
@M05453:56:000000000-BLWTW:1:1101:18543:7310 2:N:0:15
GGACTACAAGGGTTTCTAATCCTGTTTGCTCCCCACGCTTTCGAGCCTCAGTGTCAGTTACAGGCCAGAGAGCCGCTTTCGCCTCCGGTGTTCCTCCATATATCTACGCATTTCACCGCTACACATGGAATTCCACTCTCCTCTCCTGCACTCAAGTCTCCCAGTTTCCAATGCACACAATGGTTGAGCCACTGCCTTTTACATCAGACTTAAGAAACCACCTGCGCTCGCTTTACGCCCAATAAATCCGGACAACGCTTGGGACCTACGTATTACCGCGGCTTCTGGCACGTAGTTAGCC
+
CCCCCGGGGGGGGGGGGGGGGGGGGGGGGGGGGGGGGGGGGGGGGGGGGGGGGGGGGGGGGGGGGGGGGGGGGGGGGGGGGGGGGGGGGGGGGGGGGGGGGGGGGGGGGGGFGGGGGGGGGGGGGGGGGGFGGGGGGGGGGGGDGGGGGGGFGGGGFGCGGGGGGGGGAFGGGGFF,DGGFGGGGGFGGGGGDACFGGGGFFGFFFF9@AEGFFFCFFDACDDEFFFBDFF@FFCEFFGGG@@@CFEE@CBB9>CA:67?F6>64C7)8:?<AF2<97719>6(,9A7?)4((,8BE9<<?
@M05453:56:000000000-BLWTW:1:1101:9866:7317 2:N:0:15
GGACTACTGGGGTTTCTAATCCTGTTTGCTCCCCACGCTTTCGCACCTGAGCGTCAGTCTTCGTCCAGGGGGCCGCCTTCGCCACCGGTATTCCTCCAGATCTCTACGCATTTCACCGCTACACCTGGAATTCTACCCCCCTCTACGAGACTCAAGCTTGCCAGTTTCAAATGCAGTTCCCAGGTTGAGCCCGGGGATTTCACATCTGACTTAACAAACCGCCTGCGTGCGCTTTACGCCCAGTAATTCCGATTAACGCTTGCACCCTCCGTATTACCGCGGCTGCTGGCACGGAGTTAGC
+
CCCCCGGGGGGGGGGGGGGGGGFFGGGGGGGGGGGGGGGGGGGGGGGGGGGGGGGGGGGGGGGGGGGGGGGGGGGGGGGGGGGGGGGGGGGGGGGGGFGGGGGGGGGGGGG>GGGGGGGGGGGGGFGGGGGGGGFGDDDGGGGGGGGDEGGCF6>FGGGGGGGGGGGGGGEACGGGGGGGGGF5FGGGGGGGGFGDCEFGFFGFFF76CFFGFC+;45A>1C>;B<><:?FBEBF28:EGG<1(::AAD:6>??D=B6;?BBF)9F?34?B:0@BAFF:>6BFF9(,5?>(<:;63ECAF9
@M05453:56:000000000-BLWTW:1:1101:25885:7320 2:N:0:15
GGACTACAGGGGTTTCTAATCCTGTTTGCTCCCCACGCTTTCGCACCTGAGCGTCAGTCTTCGTCCAGGGGGCCGCCTTCGCCACCGGTATTCCTCCAGATCTCTACGCATTTCACCGCTACACCTGGAATTCTACCCCCCTCTACGAGACTCAAGCTTGCCAGTTTCAAATGCAGTTCCCGGGTTGAGCCCGGGGATTTCACATCTGACTTAACAGACCGCCTGCGTGCGCTTTACGCCCAGTAATTCCGATTAACGCTTGCACCCTCCGTATTACCGCGGCCGCTGGCACGGAGTTAGC
+
CCCCCGGGGGGGGGGGGGGGGGGGGGGGGGGGGGGGGGGGGGGGGGGGGGGGGGGGGGGGGGGGGGGGGGGGGGGGGGGGGGGGGGGGGGGGGGGGGGGGFGGGGGGGGGGGGGGGGGGGGGGGGGGGGGGGGGGGGGGGGGGGGGGGGGGEGFFGGGGGGGGGGGFGDCGGGGGGGGGGGGGDGGGGGGGGD>DDDEFGFFGFFFGFFFFGFFFFFFGF0C>FFBFFFFFFFFFFF<CED1??CFAAFGFFFBDFFFFFFFFBFGFFBFF2(08>D:36(43((43;9>0<BFF388<><
@M05453:56:000000000-BLWTW:1:1101:22929:7351 2:N:0:15
GGACTACTGGGGTATCTAATCCTGTTTGCTCCCCACGCTTTCGAGCCTCAGTGTCAGTTACAGGCCAGAGAGCCGCTTTCGCCTCCGGTGTTCCTCCATATATCTACGCATTTCACCGCTACACATGGAATTCCACTCTCCTCTCCTGCACTCAAGTCTCCCAGTTTCCAATGCATACAATGGTTGAGCCACTGCCTTTTACACCAGACTTAATAAACCACCTGCGCTCGCTTTACGCCCAATAAATCCGGACAACGCTCGGGACCTACGTATTACCGCGGCTGCTGGCCCGTAGTTAGCC
+
CCCCCGGGGGGGGGGGGGGGGGGGGGGGGGGGGGGGGGGGGGGGGGGGGGGGGGGGGGGGGGGGGGGGGGGGGGGGGGGGGGGGGGGGGGGGGGGGGGGGGGGGGGGGGGGGGGGGGGGGCGGGGGGGFEFGGGGGGGGGGGGGGGGGGGGDGGGGGGFGGGGGGGGGGGGGGGGGFGGEFGCFFGGFGDCFGFGGGGGGFFGF55CFCFEG;FFFFFDADGFEFBF4ABF=F48>4>ECC?DEFGFF@C5.,6/0:9?DF>FFFDB3>:7846:A9326>6((::23<54391<EGE)6:
@M05453:56:000000000-BLWTW:1:1101:22803:7371 2:N:0:15
GGACTACTGGGGTTTCTAATCCTGTTTGCTCCCCACGCTTTCGCACCTGAGCGTCAGTCTTCGTCCAGGGGGCCGCCTTCGCCACCGGTATTCCTCCAGATCTCTACGCATTTCACCGCTACACCTGGAATTCTACCCCCCTCTACGAGACTCAAGCTTGCCAGTTTCAAATGCAGTTCCCAGGTTGAGCCCGGGGATTTCACATCTGACTTAACAAACCGCCTGCGTGCGCTTTACGCCCAGTAATTCCGATTAACGCTTGCACCCTCCGTATTACCGCGGCTGCTGGCACGGAGTTAGC
+
CCCCCGGGGGGGGGGGGGGGGGGGGGGGGGGGGGGGEGGGGGGGGGGGGGGGGGGGGGGGGGGGGGGGGGDGGGGGGGGGGGGGGGGGGGGGGGGGGGGGGGGGGGGGGDGGAFGGGGGGGGGGGFGGGGGGGGGFGGFEGGGGGGGGDGGEGGGGGGFGGGGGGGDCCGFCCGGGGGGGGGGGD?CFCFGGGEGDGGGGFFGF+):8<FEGFF6AFFGFFGB;:?>@B:B>D@3>FFGCG?1?DFA<DFFFF<GFFFFFFFF??GFF??946F0<A:(,399FFFFFFF??B99DECFB<
@M05453:56:000000000-BLWTW:1:1101:17285:7388 2:N:0:15
GGACTACACGGGTTTCTAATCCTGTTTGCTCCCCACGCTTTCGCACCTGAGCGTCAGTCTTCGTCCAGGGGGCCGCCTTCGCCACCGGTATTCCTCCAGATCTCTACGCATTTCACCGCTACACCTGGAATTCTACCCCCCTCTACGAGACTCAAGCCTGCCAGTATCAGATGCAGTTCCCGGGTTGAGCCCGGGGATTTCACATCTGACTTAACAGACCGCCTGCGTGCGCTTTACGCCCAGTAATTCCGATTAACGCTTGCACCCTCCGTATTACCGCGGCTGCTGGCACGGAGTTAGC
+
CCCCCGGGGGGGGGGGGGGGGGGGGGGGGGGGGGGGGGGGGGGGGGGGGGGGGGGGGGGGGGGGGGGGGGGGGGGGGGGGGGGGGGGGGGGGGGGGGGGGGGGGGGGGGGGGGGGGGGGGEGGGGGGGGDGGGGGGGGGGGGGGGGGGGGGFGGGGGGGGGGGGGGGGGGGGGGGGGFFGGGCGGGGGGGGGGEGGGGGGFFGFFFGFFFFGFFFF=AGFBGFFBFFFBFFFDDFFFFGGG:??GGFFFGF>(8DFFFFFF?>?FG?:1<1(4@FABFF>>FF>FFF:BE14<69B8CBFA
@M05453:56:000000000-BLWTW:1:1101:4476:7395 2:N:0:15
GGACTACTGGGGTATCTAATCCTGTTTGCTCCCCACGCTTTCGCACCTGAGCGTCAGTCTTCGTCCAGGGGGCCGCCTTCGCCACCGGTATTCCTCCAGATCTCTACGCATTTCACCGCTACACCTGGAATTCTACCCCCCTCTACGAGACTCAAGCTTGCCAGTTTCAAATGCAGTTCCCAGGTTGAGCCCGGGGATTGCACAACTGACTTAACAAACCGCCTGCTGCCGCTTTCTGCCCAGTAATTCCGTTTCACGCTTGCACCCTCCGTATTACCGCGGCTCCTGGCACGGAGTTAGC
+
<CCCCDFCGGGCCGDGGC9<EEFGFGFGGG9FDGFF@F7@FFEGDFB,6CFGGGGGGEEG9<CFFGCGAFCFC@FGGGFG=BFEGGFD7CFDDFCFFDCDGG9FFGGGGGCEFCFGGGGG:FGG8AFCDF:=ACDFGG8=E+C=EG+@@CEEGGCFC9>DFBC>@CFGGD;,8><?EFFG97,D;DE7EF6?C>58C5C*8+6+))00))7FE+/+2;75,9>?0((0)..,75)61)0<7?F>F72).*)0,57/@,:0-(),9C:6:?>(,.(.)2((-39>(4()4<(4?>(01;)6)
@M05453:56:000000000-BLWTW:1:1101:18550:7402 2:N:0:15
GGACTACTGGGGTATCTAATCCTGTTTGCTCCCCACGCTTTCGCACCTGAGCGTCAGTCTTCGTCCAGGGGGCCGCCTTCGCCACCGGTATTCCTCCAGATCTCTACGCATTTCACCGCTACACCTGGAATTCTACCCCCCTCTACGAGACTCAAGCTTGCCAGTTTCAAATGCAGTTCCCAGGTTGAGCCCGGGGATTTCACATCTGACTTAACAAACCGCCTGCGTGCGCTTTACGCCCAGTAATTCCGATTAACGCTTGCACCCTCCGTATTACCGCGGCTGCTGGCACGGAGTTAGC
+
@CCCCGGGGGGGGGGGGGGGGGGGGGGGGGGGGGGGGGGGGGGGGGGGGGGGGGGDGGGGGGGGGGGDGGGGGGGGGGGGGGG@FFGGGGGGGGCFGGGGCGGGFGGGGCFGCFGGGGGGGGGGFCGGGGGGGGGGGGGGEGGGAFGGGGGEGFGGGGGGGGGGGGFFEAGGGGGGCFGGGGGGFFGFGGFG:BEGDE6CFFGFFA>FFFFGEFFFFFFFFDBFFFF>??E>E5>DF:GGG1:?*:>AAGF)4?CFFFFB<05)*9248:>11)5<>G((,4>>0(2:7>(504()2;<26
@M05453:56:000000000-BLWTW:1:1101:8092:7411 2:N:0:15
GGACTACTGGGGTTTCTAATCCTGTTTGCTACCCATGCTTTCGAGCCTCAGCGTCAGTTACAGACCAGACAGCCGCCTTCGCCACTGGTGTTCTTCCATATATCTACGCATTTCACCGCTACACATGGAATTCCACTCTCCTCTTCTGCACTCAAGTCTCCCAGTTTCCAATGACCCTCCCCGGTTGAGCCGGGGGCTTTCACATCAGACTTAAGAAACCGCCTGCGCTCGCTTTACGCCCAATAAATCCGGACAACGCTTGCCACCTACGTATTACCGCGGCTGCTGGCCCGTAGTTAGC
+
CCCCCGGGGGGGGGGGGGGGGGGGGGGGGGGGGGGGGGGGGGGGGGGGGGGGGGGGGGGGGGGGGGGGGGGGGGGGGGGGGGGGGGGGFGGGGGGGGGGGGGGGGGGGGGGGGGGGGGGGGGGGGGGGFFFFGGGGGGGGGGGGGGGFGGGFGFGFFC;EGGGDAFGGGGGGGGGGFFFGGGGGGGEFFFCGC>EDCEFGF>96BFGFFFFG:AAFFFGFFD017@90(6)3DFFFF:EGC<?FG7>DFGFF06D57(-414>?FGFB>2:?7B?:BG?B6>FFF008>>(,,-7)*<AAF
@M05453:56:000000000-BLWTW:1:1101:23191:7424 2:N:0:15
GGACTACAAGGGTTTCTAATCCTGTTTGCTCCCCACGCTTTCGAGCCTCAGTGTCAGTTACAGGCCAGAGAGCCGCTTTCGCCTCCGGTGTTCCTCCATATATCTACGCATTTCACCGCTACACATGGAATTCCACTCTCCTCTCCTGCACTCAAGTCTCCCAGTTTCCAATGCACACAATGGTTGAGCCACTGCCTTTTACATCAGACTTAAGAAACCACCTGCGCTCGCTTTACGCCCAATAAATCCGGACAACGCTTGGGACCTACGTATTACCGCGGCTGCTGGCACGTAGTTAGCC
+
CCCCCGGDGGGGGGGGGGGGGGGFGGGGGGGGGGGGGGGGGGGGGGGGGGGGGGGGGGGGGGGGGGGGGGGGGGGGGGGGGGGGGGGGGGGGGGGGGGGGGGEFDGGGGGGGGGGGGGGGGGGGFGGGGGGGGGGGGG8:EFGGGGFCFGGFGGEFDE=D=DFFGGGADFGG6@AFFFGFFEFFGG8DFGCFFFGGGGGFFFGFFFG5EFEGEFFAACGFDGFEFFFF=()95FFCF=E=D0@;FGCFEDD)225A59;;D0><FG:331,)-9<)4/37(-1(28::6446<018@C625
@M05453:56:000000000-BLWTW:1:1101:8894:7446 2:N:0:15
GGACTACTGGGGTTTCTAATCCTGTTTGCTCCCCACGCTTTCGCACCTGAGCGTCAGTCTTCGTCCAGGGGGCCGCCTTCGCCACCGGTATTCCTCCAGATCTCTACGCATTTCACCGCTACACCTGGAATTCTACCCCCCTCTACGAGACTCTAGCTTGCCAGTTTCAAATGCAGTTCCCAGGTTGAGCCCGGGGATTTCACATCTGACTTAACAAACCTCCTGCGTGCGCTTTACGCCCAGTACTTCCGACTAACGCTTGCACCCTCCGTATTACCTCGGCCGCTGGCACGTATTTAGC
+
BCCCCGG9CFFEFCC@FDE,CFDFGFGGGGGGG7ECGEB:CFCGEDEGGGGGCFGGEGGFCE@FFF@FFGCGCEC=@FGGGEFCFGCFFGGGFGGG<ABEFFFFGGGFEEEFFFFGFEC>CGEFDAF>FFF,EF=3EG+@B+@FFFE+@+@@C<CFGFFFGDFFGGDDCFGF8DFF<BFFF7<8DCF96D<FGECD<EGG8ACFFAFA3A7FEF6ABFFF(>,38@>D?<>>D>>A=,:CD:?FG74<4:B3(4<F736?01<,=C03314(.8:A6F)8??61;9>093(.4((*<+646
@M05453:56:000000000-BLWTW:1:1101:14077:7459 2:N:0:15
GGACTACCGGGGTTTCTAATCCTGTTTGATCCCCACGCTTTCGCACATCAGCGTCAGTTACAGACCAGAAAGTCGCCTTCGCCACTGGTGTTCCTCCATATCTCTGCGCATTTCACCGCTACACACGGAATTCCACTCTCCTCTTCTGCACTCAAGTTTCCCAGTTTCCAATGACCCTCCACGGTTGAGCCGTGGGCTTTCACATCAGACTTAAAAAACCACCTGCGCTCGCTTTACGCCCAATAAATCCGGACAACGCTTGGGCCCTACGTATTACCGCGGCGGCTGGCACGAAGTTAGC
+
CCCCCGGCFGGGFGGGGGGGGGGGGGGG,FFFFGGGGGGGGGGGGGG9CFGGGCGGGGGGC<FCFGGG?8FG,ECFGGGGGGGGGGGGGFGGGGCGGCDFFCEAECFG=CFCFGFGG7CCFGGG,+@FFGGFGGFGG,4AEGGF,E,,6@FFGEGF;6EFFGFDF,DFAED9=,,==CGG7DEGGGGGFGG79@>DGGGGFFGF6?+;7ABFCC+B*)=85FDD:=65>;>BDFF3@@GGGF(4C*4):<>)407>@>>F(-),7>94223:DF?9<><B6>;((129(0()((-);E2<F
@M05453:56:000000000-BLWTW:1:1101:13343:7460 2:N:0:15
GGACTACAGGGGTTTCTAATCCTGTTTGCTACCCATGCTTTCGAGCCTCAGCGTCAGTTACAGACCAGACAGCCGCCTTCGCCACTGGTGTTCTTCCATATATCTACGCATTTCACCGCTACACATGGAGTTCCACTGTCCTCTTCTGCACTCAAGTTCCCCAGTTTCCGATGCACTTCTTCGGTTGAGCCGAAGGCTTTCACATCAGACTTAAGAAACCGCCTGCGCTCGCTTTACGCCCAATAAATCCGGACAACGCTTGCCACCTACGTATTACCGCGGCTGCTGGCCCGTAGTTAGC
+
CCCCCGGGGGGGGGGGGGGGGGGGGGGGGGGGGGGGGGGGGGGGGGGGGGGGGGGGGGGGGGGGGGGGFGGGGGGGGGGGGGGGGGGGFGGGGGGCGGGGGGFGGGGGGGGGGGGGGGGGGGGGGGGFGGGGGGGGGDFGGGG?EGGFFGGEGGFGFGGGGGGGGGGGGGEGGGGFFFFFFGFGGDEGGGGGGFGGGGGFFFGF6;CAEF@CEFF6@?CAA4>@BFFFFDE@3>>CFDGCD01@CDEFEGFBDFCFF>FBBFF?FDBB3(23<FFFFC60662(46?2?E2(416<*AA<6
@M05453:56:000000000-BLWTW:1:1101:10835:7486 2:N:0:15
GGACTACAGGGGTATCTAATCCTGTTTGATCCCCACGCTTTCGCACATCAGCGTCAGTTACAGACCAGAAAGCCGCCTTCGCCACTGGGGTTCCTCCATATCCCTTCGCATTTTACCGCCACACATGGAATTCCACTTTCCTCTTCTTCACTCAAGTTCCCCAGTTTCCCAGGACCCTCCACCGTTTAGCCGCGGGCTTTCACATCCGACTTAAGAAACCACCCTCGCCCGCTTTACGCCCAATTAAGCCGGACCAACCTCGGGACCTAAGTATTACCCCGGCCGTCGGCCAGTTGTTAGC
+
@CCCCEGDEGGGG7CFGGFEEGF,FEGC,@FGGGGGGGFCFC@C,@6C;E98FFGGGGG,E9C,:DF@AFGG,,4F7:C,A7FC@FG<,@+@<,@F<45,,,,A@,B,++@CC,,CF@@18?,:+,AE?F:EEC4@4EE,>6;DADA,@,>*7,,,,@,@DB,6=B+,7,6,+++=30=C+,,538,1=9E**3@C4=C988@6+)*25?9G)A+66)6)(53((,..6(.(007)*(/:)(,,*2)))2)04()0)(4((,),))(,.)(.)*))6:((((((34(-7)((,))*3;54:
@M05453:56:000000000-BLWTW:1:1101:23371:7491 2:N:0:15
GGACTACTAGGGTATCTAATCCTGTTTGCTCCCCACGCTTTCGCACCTCAGCGTCAGTTACAGACCAGAAAGCCGCCTTCGCCACTGGTGTTCCTCCATATCTCTGCGCATTTCACCGCTACACATGGAATTCCACTTTCCTCTTCTGCACTCAAGTTTCCCAGTTTCCAATGCCCCTCTTCGGTTGAGCCGTGGGCTTTCACATCAGACTTAAGAAACCGCCTACGCGCGCTTTACGCCCAATAAATCCGGACAACGCTTGCCACCTACGTATTACCGCGGCTGCTGGCACGTAGTTAGC
+
CCCCCGGGGGGGG9FGGGGGGGGGGGGG9FGGGGGGGGGGGGGGGG:F@FGGGGGGGG,6;,C,EFGG8<,B,BFGGGGGGGGGGGGGGGGGGGGGGCGDGGGGGGGGGGGGGGGGGGGGGGGGGGGGGGGGGGGGGGGGGGGGGGGGGGGFGGGGGFFGGGGGGGGGG8DGG8,=+=C,+@EEG>EGGGGG+*:CDGGGFFGFFFGFFFFGFFFFFFGFFGFD2>9B(5>BFFFFFFGGDD?DC>.5<<DFF0CFFFFB?FFFFGFF08143FB)674;;9>99:,.5DF?B?<);C>4:
@M05453:56:000000000-BLWTW:1:1101:13579:7496 2:N:0:15
GGACTACCCGGGTTTCTAATCCTGTTTGCTCCCCACGCTTTCGCACCTGAGCGTCAGTCTTCGTCCAGGGGGCCGCCTTCGCCACCGGTATTCCTCCAGATCTCTACGCATTTCACCGCTACACCTGGAATTCTACCCCCCTCTACGAGACTCAAGCCTGCCAGTTTCGGATGCAGTTCCCGGGTTGAGCCCGGGGATTTCACATCCGACTTGACAGACCGCCTGCGTGCGCTTTACGCCCAGTAATTCCGATTAACGCTTGCACCCTCCGTATTACCGCGGCTGCTGGCACGGAGTTAGC
+
CCCCCGGGGGGGGGGGGGGGGGDGGGGGGGGGGGGGGGGGGGGGGGGGGGGGGGGGGGGGGGGGGGGGGGGGGGGGGGGGGGGGGGGGGGGGGGGGGGGFFGFFGGGGGGGGGGGGGGGDFGGGGGGGGGGGGGGGGGGGGGGGGGGEGEGCGGGGGGGFGGGGGFGFEEEECFGGGFGFGEGGGGEGGGGGGFGG:EGDFFGFFFGFFFFGAFF*67CFFGF<?B>FFFFFFFF9@6ECG06:7>26AG?)465FF0;??05>FG<:2:;?(<?>BG09>;BB(42)(8:?:0;@8@))6
@M05453:56:000000000-BLWTW:1:1101:9743:7505 2:N:0:15
GGACTACACGGGTATCTAATCCTGTTTGCTCCCCACGCTTTCGCACCTGAGCGTCAGTCTTCGTCCAGGGGGCCGCCTTCGCCACCGGTATTCCTCCAGATCTCTACGCATTTCACCGCTACACCTGGAATTCTACCCCCCTCTACGAGCCTCAAGCTTGCCAGTTTCAATTGCAGTTCCAAGGTTGAGCCCGGGGATTTCACATCGGACTTAACAAACCGCCTGCGTGCGCTTTACGCCCAGTAATTCCGATTAACGCTGCAACCCCCCGTATTCCCGCGGCTGCTTGCCCGGGGTTCGC
+
CCCCCGGGGGGGGGGGGGGGGGGGGGGGGGGGGGGGGGGGGGGGGGGGGGGGGGGGGGGGGGGGGGGGGGGGGGGGGGGGGGGGGGGGGGGGGGGGGGGGGGGGGFGGGGGGGGGGGGGGGGGGGGGGGGGGGGGGGGGGC8A+2>>+:+3)5DD9@CF?DCEDFG7;AF,@99,*>:=D+,>5CFGCCFGEGFEC)=C8+++116*)/.:*)88FFAG3(92(43(7(450@E))*4EED028C::AF7))46D4*(4:(())9C0(-41-(8()66(-4029(()-40(.,(()22,42
@M05453:56:000000000-BLWTW:1:1101:5493:7515 2:N:0:15
GGACTACTCGGGTATCTAATCCTGTTTGCTCCCCACGCTTTCGCACCTGAGCGTCAGTCTTCGTCCAGGGGGCCGCCTTCGCCACCGGTATTCCTCCAGATCTCTACGCATTTCACCGCTACACCTGGAATTCTACCCCCCTCTACGAGACTCTAGCTTGCCAGTTTCAAATGCAGTTCCCAGGTTGAGCCCGGGGATTTCACATCTGACTTAACAAACCGCCTGCGTGCGCTTTACGCCCAGTAATTCCGATTAACGCTTGCACCCTCCGTATTACCGCGGCTGCTGGCCCCGAGTTAGC
+
CCCCCGGGGGGGGGGGGGFFFGGGGGGGGGGGGGGG>FEGGGGGGGGGFFGGDGGGGGGFFFEAFGGGGGGGGCFEEEGGGGGGGGDEGGGG9ACFFGGFGGGGGGG7@ECGGGD9FCCGGGGGFFFGGGFFGGGFCF+FEGE=DGGDE6CEFEFFCGGGCGGGGGGGGGGCFFCDEGGFFCG>,DGFFF6FDEGGGGGFFFGF89+1<C>FEFA7*8C=28:7@<6),1)(7B76@35:C01.:FDFFG))(39BF09??0))/9:???>:0;44<C11,1124::)5>(((415;A).)
@M05453:56:000000000-BLWTW:1:1101:23216:7520 2:N:0:15
GGACTACTGGGGTTTCTAATCCTGTTTGCTCCCCACGCTTTCGCACCTGAGCGTCAGTCTTCGTCCAGGGGGCCGCCTTCGCCACCGGTATTCCTCCAGATCTCTACGCATTTCACCGCTACACCTGGAATTCTACCCTCCTCTACGAGACTCAAGCTTGCCAGTTTCAAATGCAGCTCCCAGGTTGAGCCCGGAGATTTCACATCTGACTTAACAAACCGCCTGCGTGCGCTTTCCGCCCAGTAATTCCGATTAACGCTTGCACCCTCCGTTTTACCTCGGCTACTGGCACGGAGTCAGC
+
CCCCCGG<EFGGGGGGGGGGGGFGGGFGGGGGGGGCFGGGGGGG:FGG6FFDGGGGGGA9,CFFGGGG<C7FGGGGGGGGGGGGG8FDG+BFGGGGGA<FG,EEGCFGGGGGGGGGGGEG7FFFGGGGGCFGG=DF=F8FGGGGAG+++@CEGFGG9,5,@>A?FGGGF:3@;BF8,9CDF>F5B:?FGDGGG>*/8CEGFFFFFA+1*=;F);+1;;F>0D(/8?@./;:1)8F)/4EGD00(0:)):CFF1(*8@46:3?FDF031(491)6:42:)2(((((.2505:<(-(7;+--5
@M05453:56:000000000-BLWTW:1:1101:16396:7526 2:N:0:15
GGACTACAAGGGTATCTAATCCTGTTTGCTCCCCACGCTTTCGCACCTGAGCGTCAGTCTTCGTCCAGGGGGCCGCCTTCGCCACCGGTATTCCTCCAGATCTCTACGCATTTCACCGCTACACCTGGAATTCTACCCCCCTCTACGAGACTCAAGCCTGCCAGTTTCGGATGCAGTTCCCGGGTTGAGCCCGGGGATTTCACATCCGACTTGACAGACCGCCTGCGTGCGCTTTACGCCCAGTAATTCCGATTAACGCTTGCACCCCCCGTTTTACCGCGGCTTCGCGCACGGAGGTAGC
+
CCCCCGGGGGGGGGGGGGGGGGGGGGGGGGGGGGGGGGGGGGGGGGGGGGGGGGGGGGGGGGGGGGGGGGGGGGGGGGGGGGGGGGGGGGGGGFGGGGGGGGGGGGGGGGGGGGGGGGGGGGGGGCFFFGGGGGGGGGGGGGGGGGG6BCEEGGC9EFGGGGFFGGFGEEEGGGCFFGGGGGCGGCCDFGGGG>EGCEFGCFGFF6CBD:6<<FFF6?FFFDB?::;56?EFF>34@?E=C(,4:*.4<*60(4<FF09::6@<FG6((-44(0,).>(-423(-4((-.((4(()*2).3
@M05453:56:000000000-BLWTW:1:1101:28300:7542 2:N:0:15
GGACTACTCGGGTTTCTAATCCTGTTTGCTCCCCACGCTTTCGAGCCTCAGTGTCAGTTACAGGCCAGAGAGCCGCTTTCGCCTCCGGTGTTCCTCCATATATCTACGCATTTCACCGCTACACATGGAATTCCACTCTCCTCTCCTGCACTCAAGTCTCCCAGTTTCCAATGCACACAATGGTTGAGCCACTGCCTTTTACATCAGACTTAAGAAACCACCTGCGCTCGCTTTACGCCCAATAAATCCGGACAACGCTTGGGACCTACGTATTACCGCGGCTGCTGGCACGTAGTTAGCC
+
CCCCCGGGGGGGGGGGGGGGGGGGGGGGGGCFGGFFEEGGGGGGFEGGGGGGGGGGGGGGGGGGGGFGGGGGGGGGGGFGDGGGEGGGGGGGGGGGGGGGGGG;EGGGGGGEFFGGGGGEBFGGGFGGD,FGGGGGGGGGGGGGGGCGGGGEGCDGGBE:EEFGGGGECAEGCFCGFGCFGGGGG>FGGG6,=FGGDEGGFFGFFFCACAEGFAF>FAFADD=>B@45>BFFFFFEE@GGD1@@GG??EGFF@6GFD>DDF?F:>5:?7?B><FD2<*-(747><?>01.43:11>G79<?
@M05453:56:000000000-BLWTW:1:1101:28245:7563 2:N:0:15
GGACTACCCGGGTTTCTAATCCTGTTTGCTCCCCACGCTTTCGAGCCTCAGTGTCAGTTACAGGCCAGAGAGCCGCTTTCGCCTCCGGTGTTCCTCCATATATCTACGCATTTCACCGCTACACATGGAATTCCACTCTCCTCTCCTGCACTCAAGTCTCCCAGTTTCCAATGCACACAATGGTTGAGCCACTGCCTTTTACATCAGACTTAAGAAACCACCTGCGCTCGCTTTACGCCCAATAAATCCGGACAACGCTTGGGACCTACGTATTACCGCGGCTCCTGGCACGGAGTTAGCC
+
CCCCCGGGGGGGGGGGGGGGGGGGGGGGGGGGGGGGGGGGGGGGGGGGGGGGGGGGGGGGGGGGGGGGGGGGGGGGGGFGGGGGGGEGFGGGGGGGGGFGGGFGGGGCFGGGGGGGFGGGGGGGF:<EF=FGGFGGGGGGGGGGFGGGGGGEFFA>FD=FGGGGGGGGGGGGFF8DGGGGGGGGFBEDGGGGFFGGGGDFFFGFF5FFFFFGFFAF4AFABC))5>A?@BE8FF6@64>EG;(;CCC<EDEFFFGFB@?::?F?FG:,4<:24<<DA*22(4((38:(84<1(1(020<A:
@M05453:56:000000000-BLWTW:1:1101:10057:7584 2:N:0:15
GGACTACTGGGGTTTCTAATCCTGTTTGCTCCCCACGCTTTCGCACCTGAGCGTCAGTCTTCGTCCAGGGGGCCGCCTTCGCCACCGGTATTCCTCCAGATCTCTACGCATTTCACCGCTACACCTGGAATTCTACCCCCCTCTACGAGACTCAAGCTTGCCAGTTTCAAATGCAGTTCCCAGGTTGAGCCCGGGGATTTCACATCTGACTTAACAAACCGCCTGCGTGCGCTTTACGCCCAGTAATTCCGATTAACGCTTGCACCCTCCGTATTACCGCGGCTGCTGGCACGGAGTTAGC
+
CCCCCFGGGGGGGGGGGGGGGGGGGGGGGGGGGGGGGGGGGGGGGGGGGGGGGGGGGGGGGGGGGGDGGG7FEGGGGGGGGGEGGGGGGGGGGGGGGGGGGFGGGGDGGGGGGGGGGGGGGGGGGFGGGGGGGGGGGGGGGGGGGGGEGGGFGGDGGGEGGGGGGGGFGGGGGGGGGGG:FGGGGGGFGGDGGFGGGGGGFCF6AFCA<F@GECFFFFGFFGBFFFBB?FFFFFF2*-AEG:(,?06>9FF><?GF?2;66?FDFGFFBF;:158ADF03329>02:??EFFFF>>G89<A
@M05453:56:000000000-BLWTW:1:1101:21804:7598 2:N:0:15
GGACTACTAGGGTTTCTAATCCTGTTTGCTCCCCACGCTTTCGCACCTGAGCGTCAGTCTTCGTCCAGGGGGCCGCCTTCGCCACCGGTATTCCTCCAGATCTCTACGCATTTCACCGCTACACCTGGAATTCTACCCCCCTCTACGAGACTCAAGCTTGCCAGTTTCAAATGCAGTTCCCAGGTTGAGCCCGGGGATTTCACATCTGACTTAACAAACCGCCTGCGTGCGCTTTACGCCCAGTAATTCCGCTTAACGCTTGCACCCTCCGTATTACCGCGTCTGCTGGCTCGGGGTTCGC
+
CCCC<CFGGGFFGEEFGGGGFF<FFGGGGEFFGGGGCCGFGGGGGCGFGGGGGGGGEFGGGGGGGGEEGECCGGGGGGGGGGGGGFGEF@FGGGFFGCGGGGGGGGGGGG+CEGCGGGG6:FGGGFEGFGGFFGGGGGCGE>GGEGGGEGGFGF@FGG,@EFFCGFGF;FFGGGGGGGGGGGG5>DFEGGGGGFGGGEGGFFGFFF783:AFCFFF4;C5>GBDFF>>(837@3<443E:C:?37D<).:F)48CBF?B066><?F?:(,4-4.:9AGB9>,(,(.62:3(5-2():/(17
@M05453:56:000000000-BLWTW:1:1101:18449:7604 2:N:0:15
GGACTACACGGGTTTCTAATCCTGTTTGCTCCCCACGCTTTCGAGCCTCAGTGTCAGTTACAGGCCAGAGAGCCGCTTTCGCCACCGGTGTTCCTCCATATATCTACGCATTTCACCGCTACACATGGAATTCCACTCTCCTCTCCTGCACTCAAGTCTACCAGTTTCCAATGCATACAATGGTTGAGCCACTGCCTTTTACACCAGACTTAATAAACCACCTGCGCTCGCTTTACGCCCAATAAATCCGGACAACGCTCGGGACCTACGTATTACCGCGGCTGCTGGCCCGTAGTTAGCC
+
CCCCCGGGGGGGGGGGGGGGGGGGGGGGGGGGGGGGGGGGGGGFGGGGGGGGGGGGGGGGGGGGGGGGGGGGGGGGGGGGGGGGGGGGGGGGGGGGGGGGGGGGGGGGGDFGGGGGGGGGGGGGGGGGGDGGGGGGGGGGGGGGGGGGG?FFGGFGGGGGGGGGGGGGGGGGGGGGAFFCGGGGGG69EGCGGFGGGGGGAFGF6?C*:AAG@FFF>AC4:D==>>9*6@E@AF6@?=EEG(:@GC?C@CB)(69:508?6;E>ED:<>:74<FFBF*71(44((),,4)2(49:>FC<BF
@M05453:56:000000000-BLWTW:1:1101:22125:7615 2:N:0:15
GGACTACTAGGGTTTCTAATCCTGTTTGCTCCCCACGCTTTCGCACCTGAGCGTCAGTCTTCGTCCAGGGGGCCGCCTTCGCCACCGGTATTCCTCCAGATCTCTACGCATTTCACCGCTACACCTGGAATTCCACCCCCCTCTACGAGACTCAAGCCTGCCAGTTTCAAATGCAGTTCCCGGGTTGAGCCCGGGGATTTCACATCTGACTTAACAGACCGCCTGCGTGCGCTTTACGCCCCGTAATGCCGATTAACGCTTGCACCCTCCGTATTACCGCGGCTGCTGGCACGGAGTTAGC
+
CCCCCGGFGGGDEGGFGG<FFGGGEEGFFFGGGGGGGGGGDFGGGGGGGGGGGGGGGGFGGGGEGGGGGCGGGGGGFGCGEE@FGGCDFFFFGGGGGGGGGGGFGGGGGGE:BFGGGCGGGGGGGGCEFCGGGAFFGGEGCEEFGGGDCGGEGF:9@FGCEFGGGGFEGGG98C2;DFGGGGG5EC*<FGGGGEGGGGGF61+3+01;.@<+7+11A)7>2CBFFF>>?B3-7>>>=(51)(449*4).077(-546093(3:29C::B?>3,7:<<D:0011(,(2)051<?>6>;C4<9
@M05453:56:000000000-BLWTW:1:1101:20129:7627 2:N:0:15
GGACTACAAGGGTATCTAATCCTGTTTGCTACCCATGCTTTCGAGCCTCAGCGTCAGTTACAGACCAGACAGCCGCCTTCGCCACTGGTGTTCTTCCATATATCTACGCATTTCACCGCTACACATGGAGTTCCACTGTCCTCTTCTGCACTCAAGTTTCCCAGTTTCCGATGCACTTCTTCGGTTGAGCCGAAGGCTTTCACATCAGACTTAAGAAACCGCCTGCGCTCGCTTTACGCCCAATAAATCCGGACAACGCTTGCCACCTACGTATTACCGCGGCTGCTGGCACGTAGTTAGC
+
CCCCCGGGGGGGGGGGGGGGGGGGGGGGGGGGGGGGGGGGGGGGGGGGGGGGGGGGGGGGGGGGGGGGGGGGGGGGGGGGGGFGGGGGGGGGGGGGGGGGGGGGGGGGGGGGGFGGGGGGGGGGGGGGFGGGGGGGGGGGGGGGFGGGGGGFGGGGGGADGGGGGGGGGGGDGGGGGGGGGGGGGGDFFGFGGDGGGGGGFFGFFFGFEFFFCFFFFFGFBDBFD=BF=@BBE>FEFFGGGFFFGGF3CF3AD9C);:;BBFFB==<4:?F?7=:<AG:>F>BB9BFFFF0416?4C0:44
@M05453:56:000000000-BLWTW:1:1101:4179:7633 2:N:0:15
GGACTACAAGGGTTTCTAATCCTGTTTGCTCCCCACGCTTTCGCACCTGAGCGTCAGTCTTCGTCCAGGGGGCCGCCTTCGCCACCGGTATTCCTCCAGATCTCTACGCATTTCACCGCTACACCTGGAATTCTACCCCCCTCTACGAGACTCAAGCTTGCCAGTTTCAAATGCAGTTCCCAGGTTGAGCCCGGGGATTTCACATCTGACTTAACAAACCGCCTGCGTGCGCTTTACGCCCAGTAATTCCGCTTAACGCTCGCACCCTACGTATTACCGCGGCTGCTGGCACGTAGTTAGC
+
CCCCCGGGGGGGGGGGGGEGGGGGGGGGGGGGGGGGGGGGGGGGGGGGGGGGGGGGGGGGGGGGGGGGGGGDDGGGGGGGGGGGGGGGGGGGGGGGGGGFFFCFGGGGGGGGGDFFGEGGEGGGGGGGGGFGGGGGGGGGGGGGGGGGEDGB8EG?9CFGG7DGFGGGGGFGCECCFFCFGGGGGGGGFFGGDFDGGGGGFFGFFFGFFFEGFFFFFFGFFGFFDFFB06>>FFFAF?GEC?6:GGF<AGF)48D**3;?<2B>@D?6:BF?DF?AFF(7>BF0(4)82>:B?:7>GGBBB
@M05453:56:000000000-BLWTW:1:1101:19070:7643 2:N:0:15
GGACTACTAGGGTTTCTAATCCTGTTTGCTCCCCACGCTTTCGCACCTGAGCGTCAGTCTTCGTCCAGGGGGCCGCCTTCGCCACCGGTATTCCTCCAGATCTCTACGCATTTCACCGCTACACCTGGAATTCTACCCCCCTCTACGAGACTCAAGCCTGCCAGTATCAGATGCAGTTCCCGGGTTGAGCCCGGGGATTTCACATCTGACTTAACAGACCGCCTGCGTGCGCTTTACGCCCACTAATTCCGATCAACGCTTGCCCCCTCCGTATTACCGCGGCTGCTGGCCCGGAGTTCGC
+
CCCCCGGDGGGGGGGGGGGGGGGGGGEGGGGGGGGFGGGGGGGGGGGGFGGGGGGGGGGGCGGFGGGGGGGGGGGGGGGGGGGGGGGGGGGGGFGGGGGGGFGGGGGGGGGGFGGGGGGGGGGGGGGGGGGGGGGGFGGGGGGGGGGEG7ECG?FGGG,@CFGCFGGGAFGGGGGGGGGGGGGGGGGFFGGG5/=D<EGGF+CFFF18CFFGF6;@*;FFFGFF03371<@>BD>BFBGED<(19C>).2603(/7?(4:?FF(0<>F:?F::FF2<F0191-(227)5>1(1(()12)-4
@M05453:56:000000000-BLWTW:1:1101:11341:7656 2:N:0:15
GGACTACTCGGGTTTCTAATCCTGTTTGCTCCCCACGCTTTCGCACCTGAGCGTCAGTCTTCGTCCAGGGGGCCGCCTTCGCCACCGGTATTCCTCCAGATCTCTACGCATTTCACCGCTACACCTGGAATTCTACCCCCCTCTACGAGACTCAAGCCTGCCAGTTTCGGATGCAGTTCCCGGGTTGAGCCCGGGGATTTCACATCTGACTTGACAGACCGCCTGCGTGCGCTTTACGCCCAGTAATTCCGATTAACGCTTGCACCCTCCGTATTACCGCGGCTGCTGGCACGGAGTTAGC
+
CCCCCGGGGGGGGGGGGGGGGGGGGGGGGGGGGGGGGGGGGGGGGGGGGGGGGGGGGGGGGGGGGGGGGGGGGGGGGGGGGGGGGGGGGGGGGGGGGGGGGGGGGFGGGGGGGGGGGGGGEGGGGGGGGGGGGGGGGGGGGCEGGGGDGGGFGFGFGGGGGGGGGECG5:CEGGGDFFGFFECEEC5<FGGGGFGD:EGGFFGFFF+@3AEF@FAA9FFFFG><B?BB1<:>FFF2@?CGG0<?G*)6<F?5:?DFF?>F?F:2?GFF<?6:1>?BA><;19;(((.:77(50923;:).6
@M05453:56:000000000-BLWTW:1:1101:24310:7667 2:N:0:15
GGACTACCGGGGTTTCTAATCCTGTTTGCTCCCCACGCTTTCGAGCCTCAGTGTCAGTTACAGGCCAGAGAGCCGCTTTCGCCTCCGGTGTTCCTCCATATATCTACGCATTTCACCGCTACACATGGAATTCCACTCTCCTCTCCTGCACTCAAGTCTCCCAGTTTCCAATGCACACAATGGTTGAGCCACTGCCTTTTACATCAGACTTAAGAAACCACCTGCGCTCGCTTTACGCCCAATAAATCCGGACAACGCTTGGGACCTACGTATTACCGCGGCTGCTGGCACGTAGTTAGCC
+
CCCCCGGGGGGGGGGGGGGGGGGGGGGGGGGGGGGGGGGGGGGGGGGGGGGGGGGGFFEGGGGGGGGGGFFFGGGGGGGFGGFGGGGGFDGGEG;FGFGDGGGGGGGGGGGGGGGGGGGGEGGG9FGGGGGGGGGGGGGGFGGGGGGGGGGFGGGGGGFGGGGGGFFFDFGGFGFFGG7DDECCGEFEGFEDCCEFGGGGFFGFFFC?CFEGF>FFFFFFDGFEFFF>@>E2AFFEDFEGG;D8GCCEEG38>>FF>94?:?F(7D25:(,446>5912(4909:?F02024:B:7<7<<B
@M05453:56:000000000-BLWTW:1:1101:6980:7672 2:N:0:15
GGACTACACGGGTTTCTAATCCTGTTTGCTCCCCACGCTTTCGCACCTGAGCGTCAATTACAGACCAGAGAGTCGCCTTCGCCACTGGTGTTCCTCCATATATCTACGCATTTCACCGCTACACATGGAATTCCACTTTCCTCTTCTGCATTCAAGTTTCCCAGTTTCCAATGACCTTCCTCGGTTGAGCCGAGGGCTTTCACATCAGACTTAAGAAACCGCCTGCGCTCTCTTTACGCCCAATAAATCCGGACAACGCTTTCCACCTACGTATTACCGCTGCAGCTGGCACGTAGGTAGC
+
<CCCCF@FGEGE6@BEFA,CFFEFFFCEFGCFFCFGGGGGEFGCGGDC,F@FG@FEGGCCFGGGGGGF,,C@EFC@:,@<FGGEGFCECFAFDECEGFDCGCDGGA?:CGC7EEGGFGGGGECE9:EC=?FGGGC=4,,C>EF3,7,AEFDB,CF9D@9=,>E,83+@,,EF+6A89=,@@,@=C=>@,@@@DE5DD6:CF<7+=6?A@FB+*311=;E9A4>@B=58-5)76FA3;?EGG<2(*2;)77>>8@CF)-4:4(167:0437(.40(:A7((((4(,,(.4>(2(:()*0..,
@M05453:56:000000000-BLWTW:1:1101:15673:7697 2:N:0:15
GGACTACTCGGGTTTCTAATCCTGTTTGGTCCCCACGCTTTCGCACCTGAGCGTCAGTCTTCGTCCAGGGGGCCGCCTTCGCCACCGGTATTCCTCCAGATCTCTACGCATTTCACCGCTACACCTGGAATTCTACCCCCCTCTACGAGACTCAAGCTTGCCAGTTTCAAATGCAGTTCCCAGGTTGAGCCCGGGGATTTCACATCTGACTTAACAGACCGCCTGCGTGCGCTTTACGCCCAGTAATTCCGATTAACGCTTGCACCCTCCGTATTACCGCGGCTGCTGGCACGGAGTTAGC
+
CCCCCGGGGGGGGGGGGFFGGGGGGGGGGGGGGGGGGGGCFGGGGGGGGGGGGGGGGGGFFGGGGGGGGGGGGGGGGGGGGGGGGGGGGGGGGGFGGGGGGGGGGGGGGGFEFGGGGGGGGGGGGGGGGGGEGGGGGGGGGGGGGGGGGGGFGGGGGGGGGGFGGGGGGGGGGGGGGGGGGGGGGGGGGGGFGFGGCEFGFFGFFFGFFFFFEFFFFFGFFGFFFFBF:<F>:@FFF(:EDBBFG=ABBGF5??GFFF>B<(72@GFF??9:?FFBBG:91>>13?0)(<<FF(4>G8AAA
@M05453:56:000000000-BLWTW:1:1101:19351:7706 2:N:0:15
GGACTACAGGGGTTTCTAATCCTGTTTGCTCCCCACGCTTTCGCACCTGAGCGTCAGTCTTCGTCCAGGGGGCCGCCTTCGCCACCGGTATTCCTCCAGATCTCTACGCATTTCACCGCTACACCTGGAATTCTACCCCCCTCTACGAGACTCTAGCTTGCCAGTTTCAAATGCAGTTCCCAGGTTGAGCCCGGGGATTTCACATCTGACTTAACAAACCGCCTGCGTGCGCTTTACGCCCAGTAATTCCGATTAACGCTTGCACCCTCCGCATTACCGCGGCTGCTGGCACGGAGTTAGC
+
CCCCCGGGGGGGGGGGGGGFGGGGGGGGGGFGGGGFGGGGGGGGGGGGGGGGGGGGGGGEGGGGGGEGGGGGDGGGGGGGGGGGGGGEGGGGGGGGFFFFFGGGGGGGGGGGGGGGGGGGGGGGGGGGGFGGGGGDGDFFGGGGGGGGGGGFGFEEFGGGFFGGGF73@DGCGGFGFFGGGGF:FBFFGGGGDBGGGDFCAFC6+61+9AAFFFFCBFFFFGBFF:BBBFFFDDF<FBCEG:??>7<6<*)0--976160<B5>FGBB<?>(,>6>B>(1(10(,-).:E02(1();;):<
@M05453:56:000000000-BLWTW:1:1101:24297:7737 2:N:0:15
GGACTACCGGGGTATCTAATCCTGTTTGCTCCCCACGCTTTCGCACCTGAGCGTCAGTCTTCGTCCAGGGGGCCGCCTTCGCCACCGGTATTCCTCCAGATCTCTACGCATTTCACCGCTACACCTGGAATTCCACCCCCCTCTACGAGACTCAAGCCTGCCAGTTTCAAATGCAGTTCCCGGGTTGAGCCCGGGGATTTCACATCGGACTTAACAGACCGCCTGCGTGCGCTTTACGCCCAGTAATTCCGATTAACGCTTGCACCCTCCGTATTACCGCGGCTGCTGGCACGGAGTTAGC
+
CCCCCGGGGGGGGGGGGGGGGGGGGGGGGGGGGGGGGGGGGGGGGGGGGGGGGGGGGGGGGGGGGGGGGGGGGGGGGGGGGGGGGGGGGGGGGGGGGGGGGGGGGGGGGGGGGGGGGGGGCCGGGGGGGGGGGGGGGGGFGCGGFGGGGGGFGGGGGGFGGGGGGGGGGG7CBEGGGGGGGGGGGGGGGGGGGFGGGGGGFFGFFF*./79*-9=@F:FFBDB?6:>>BFFFF5FBFBEGG1:4>7<DA::>B?CFFBFB0(8)1C?::?>:?FFFFG?F(309;B:20>BF?B07?G<<6
@M05453:56:000000000-BLWTW:1:1101:23712:7752 2:N:0:15
GGACTACACGGGTATCTAATCCTGTTTGCTCCCCACGCTTTCGAGCCTCAGTGTCAGTTACAGGCCAGAGAGCCGCTTTCGCCTCCGGTGTTCCTCCATATATCTACGCATTTCACCGCTACACATGGAATTCCACTCTCCTCTCCTGCACTCAAGTCTCCCAGTTTCCAATGCACACAATGGTTGAGCCACTGCCTTTTACATCAGACTTAAGAAACCACCTGCGCTCGCTTTACGCCCAATAAATCCGGACAACGCTTGGGACCTACGTATTACCGCGGCTGCTGGCACGTAGTTAGCC
+
CCCCCGGGGGGGGGGGGGGGGGGGGGGGGGGGGGGGGGGGGGGGGGGGGGGGGGGGGGGGGGGGGGGGGGGGGGGGGGDGGGGGGGGGGGGGGGGGGGGGGGGGGGGGGGGGGGGGGGGGGGGGGGGCEFFGGGGGGGDGGGGGGGGGGGGEGGGGGGGGGGFFFFGFGGGGGGGGGGGGGGFEGGGGGGEGGFGGGGGGFFGFFFGFFFEGFFFFFFGFF>::BBA:@>FDF>F=)5EDGFDE7@CCEG>D@1FFEBFF<<F<FGF)(482:?<44*479>9BBFFBF)5<:?(7C9:AF
@M05453:56:000000000-BLWTW:1:1101:25150:7763 2:N:0:15
GGACTACTGGGGTTTCTAATCCTGTTTGCTCCCCACGCTTTCGCACCTGAGCGTCAGTCTTCGTCCAGGGGGCCGCCTTCGCCACCGGTATTCCTCCAGATCTCTACGCATTTCACCGCTACACCTGGAATTCCACCCCCCTCTACGAGACTCAAGCCTGCCAGTTTCAAATGCAGTTCCCGGGTTGAGCCCGGGGATTTCACATCTGACTTAACAGACCGCCTGCGTGCGCTTTACGCCCAGTAATTCCGATTAACGCTTGCACCCTCCGTATTACCGCGGCTGCTGCCACGGAGTTAGC
+
CCCCCGGGGGGGGGGGGGGGGGGGGGGGGGGGGGGGGGGGGGGGGGGGGGGGGGGGGGGGGGGGGGGGGGGGGGGGGGGGGGGGGGGGGGGGGGGGGGGGCFGGGGGGGGGGGGGGGGGEGGGGG8FFGGGGGGGGGGGGEEGGGGGDECECGGGEFGGFFGGGFGGGGG79=FFFFGGGGGECEGEDFEGGGFGD:8ECFFFFFFGFCFFG9FFF=FGA9DB?16950?:B>FFAF0==D(33CCA9ACF>01>?FFF??<>DFG?(36;6?::ABG?>B6((7:>F)52<>>0);CA<6
@M05453:56:000000000-BLWTW:1:1101:12086:7796 2:N:0:15
GGACTGCTCGGGTTTCTCATCCTGTTCGCTCCCCACGCTTTCGAGCCTCAGTGTCAGTTACTGGCCAGAGAGCCGCTTTCGCCTCCGGTGTTCTTCCATATATCTACGCATCCCACCGCTACTCATGGAATTCCACTCTCCTCTCCTGCACTCAAGCCGCCCAGTTTCCAATGCCCACCATGGTTGAGCCACTGCCTTTTACAGCAGACTCAATGAACCGCCTGCGCTTGCCTTACGCCTAATAAATCCGGACAACGCTTGCCACCTATGTATGACCGCGGCTGCCGGCCTGTAGTTAGCC
+
@CC?B,C<9FC@,8BFG,,CEEEG6F<BEE@76@EE+66:CCF,FCFEC@F<@6C<CFFGG9CE8E@DGE8C7,7FFC,?CBF,=EF7++4@,,@FF<B<,C;49C9F+CB+,,AFFE88B+,A>EEE,5EFFCDB6@,,@=DD=89CFFDD8DCFC?+88++6@,66@3,8=,,33:+,=,,57*,,9834432**79*+;=/;97*5/)*0++=+4*0(9((826)(,)/+;*6)27**/97+2<5=3)5(1*07((((,))0/4()).).*)),1-(((49((-((.((-.)10+.42
@M05453:56:000000000-BLWTW:1:1101:20966:7822 2:N:0:15
GGACTACAGGGGTTTCTAATCCTGTTTGATCCCCACGCTTTCGCACATCAGCGTCAGTTACAGACCAGAAAGTCGCCTTCGCCACTGGTGTTCCTCCATATCTCTGCGCATTTCACCGCTACACATGGAATTCCACTTTCCTCTTCTGCACTCAAGTTTCCCAGTTTCCAATGACCCTCCACGGTTGAGCCGTGGGCTTTCACATCAGACTTAAGAAACCGCCTACGCGCGCTTTACGCCCAATAATTCCGGATAACGCTTGCCACCTACGTATTACCGCGGCTGCTGGCACGTAGTTAGC
+
CCCCCGGGGGGGGGGGGGGGGGGGGGGGGGGGGGGGGGGGGGGGGGGGGGGGGGGGGGGGGGGGGGGGGGGGGGGGGGGGGGGGGGGGGGGGGGGGGGGGGGGGGFFGGGGGGGGGGGGGGGGGGGGGFGGGGGGGGGGGGGGGFGGGGGGFGGGGGGGGFGGGGGGGGGGGGGGGGGGGGGGGGGGCGGGGG5EGGGGGFFGFCF7C@A@GEFFFF4:FFG@DFFDFFFFFFFFEF?GGGF?DCGEFFGFFB:GFFF>2(1>??FFBFF?(29:AFG0966>>9?:F05(4(..>GG<<A
@M05453:56:000000000-BLWTW:1:1101:5280:7855 2:N:0:15
GGACTACACGGGTATCTAATCCTGTTTGCTCCCCACGCTTTCGCACCTGAGCGTCAGTCTTCGTCCAGGGGGCCGCCTTCGCCACCGGTATTCCTCCAGATCTCTACGCATTTCACCGCTACACCTGGAATTCTACCCCCCTCTACGAGACTCAAGACTGCCAGTATCAGTTGCAGTTCCCGGGTTGAGCCCGGGGATTTCACATCTGACTTAACAAACCGCCTGCGTTCGCTTTACACCCAGTAATTCCGATTAACGCTTGCACCCTCCGTATTACCCCGGCTGCTGGCACGTAGTTAGC
+
CCCCCGG8EGGGGGGGGGGGGGGGGGGGGGCGGGGEGGGGGGGFFGGG,EFGGGGGEGD,C<CCFGGG8,@FFGGGGGGGGGGGGDGGG@FGGGGGGGDGGGGFFGGGGGGGGGGGGGGGGGGGG,AFFFFDG9,EG=DEEGGGFGFE+CGEGG7>,@>8,@DDC3CGGA,,=FEFGGGFGCEGGGDFGGGG)?ED5C=;FFGC6=CF3CAF31A7A)AABD1<(37)(-)7@@FFF)<C3<0>7C<AFCF73,7=B?FFB?F26C?:28(-.854<:(-4(196?BF0B07:(48:?5AB
@M05453:56:000000000-BLWTW:1:1101:18044:7867 2:N:0:15
GGACTCCGGGGTATCTAATCCTGTTTGATCCCCACGCTTTCGCACATCAGCGTCAGTTACAGACCAGAAAGTCGCCTTCGCCACTGGTGTTCCTCCATATCTCTGCGCATTTCACCGCTACACATGGAATTCCACTTTCCTCTTCTGCACTCAAGTTTCCCAGTTTCCAATGACCCTCCACGGTTGAGCCGTGGGCTTTCACATCAGACTTAAGAAACCGCCTACGCGCGCTTTACGCCCAATAATTCCGGATAACGCTTGCCACCTACGTATTACCGGCGCTGCTGGCACGTAGTTAGCC
+
CCCCCGGGGGGGGGGGGGGGGGGGGGGGGGGGGGGGGGGGGGGGGGGGGCGGGGGGGGGGGGGGGGGGGGGGGGGGGGGGGGGGGGGGGGGGGGGGGFGGGGGGGGGGDGGGGGGGGG7EFEFGFFGGGGGGGGGFGGGGGGGGGGGGGGGFGGGFGGGGGGGFGGGFGGGGGGGGGGGFFGGGDDFFGGGGD?>FDDGGAFGFFFFFEFFGF8CFAAGFB72>25>)(.87BFAEDFGGD6?B7C5>FG>:6<CFEBFF?<FFFF7:????AF>2<*(-,4170:721).8:BB>F7>>?
@M05453:56:000000000-BLWTW:1:1101:10676:7870 2:N:0:15
GGACTACCGGGGTTTCTAATCCTGTTTGCTCCCCACGCTTTCGCACCTGAGCGTCAGTCTTCGTCCAGGGGGCCGCCTTCGCCACCGGTATTCCTCCAGATCTCTACGCATTTCACCGCTACACCTGGAATTCTACCCCCCTCTACGAGACTCAAGCTTGCCAGTTTCAAATGCAGTTCCCAGGTTGAGCCCGGGGATTTCACATCTGACTTAACAAACCGCCTGCGTGCGCTTTACGCCCAGTAATTCCGATTAACGCTTGCACCCTCCGTATTACCGCGGCTGCTGGCACGGAGTTAGC
+
CCCCCGGGGGGGGGGGGGGGGGGGGGGGGGGGGGGGGGGGGGGGGGGGGGGGGGGGGGGGGGGGGGGGGGGGGGGGGGGGGGGGGGGGGGGDGGGGGGGGGGGGGGGGGGGGGGGGGGGGGGGGGGGGGGGGGFFGGBFGGGGGGGGGGGGFGGBEGGGGGGGGGGGGFDFCFGGGCFGGGGFGGGGGGGGGGFGGDGGGFFGFFFGFEFFG<FFFFFGFFGFFFBFDBBDF3@3<BBGEDB?BGG2ABDF31:C?F?FFFFF26<:?1<B:?5?AFF?>6>FFFF::?EFFBF0>88<<A
@M05453:56:000000000-BLWTW:1:1101:13955:7874 2:N:0:15
GGACTACTCGGGTATCTAATCCTGTTTGCTCCCCACGCTTTCGCACCTGAGCGTCAGTCTTCGTCCAGGGGGCCGCCTTCGCCACCGGTATTCCTCCAGATCTCTACGCATTTCACCGCTACACCTGGAATTCCACCCCCCTCTACGAGACTCAAGCCTGCCAGTTTCAAATGCAGTTCCCGGGTTGAGCCCGGGGATTTCACATCTGACTTAACAGACCGCCTGCGTGCGCTTTACGCCCAGTAATTCCGATTAACGCTTGCACCCTCCTTATTACCGCGGCTGCGGGCACGGAGTTAGC
+
CCCCCGGGGGGGGGGGGGGGGGGGGGGGGGGGGGGGGGGGGGGGGGGGGGGGGGGGGGGGGGGGGGGGGGGGGGGGGGGGGGGGGGGGGGGGGGGGGGGGGGGGGGGGGGGGGGGGGGGGDGGGGGGGGGGGGGGGGGGGGGGGFGGGGCEEGGGCGGGGGGGGGGGGGGGCFGGFEFGGGGGGGGGGGFGGGFGGDEFGFFFFAF>AEC3CEFFFFFGF;G>??<>B:?5>FEFAF?GGG0:?F*6<A*)088DFF02:2(0,=C??F?())1:2<F((4((,((((-<(,(4(0AF2).
@M05453:56:000000000-BLWTW:1:1101:9895:7876 2:N:0:15
GGACTACAGGGGTTTCTAATCCTGTTTGCTCCCCACGCTTTCGCGCTTCAGCGTCAGTATCTGTCCAGTGAGCTGACTTCTCCATCGGCATTCCTACAAATATCTACGAATTTCACCTCTACACTTGTAGTTCCGCCCACCTCTCCAGTACTCTAGAAAAACAGTTTCCAACGCAATACGGAGTTGAGCCCCGCATTTTCACATCAGACTTATTTTTCCGCCTAGCCGCGCTTTACGCCCAATAAATCCGGATAACGCTTGCGACATACGTATTACCGCGGCTGCTGGCACGTAGTTAGCC
+
CCCCCGGGGGGGCFGGGGGGGGGGGGGGGGGGGGGGGGGGGGGGGGGGGGGGGGGGGGGGGFGGGGGGFFGGGGG9FGGG,FFGFGGGGGGGGGGAFFFGGGGGFAAF7FGGDGGGGGGGGGGGE=FGFDFGGFCGGGGGGGGFGGFGFGGEGDDEA8EE,@DGGDDGGF8EDGGGGCFGD@EGGGGGGGGE7BEGCFGGFFF@?+;ABFC8A+=BFFGD=DF?7((229E()0:>>0CEGD8;C>CCFDE:6<>FB;?<?309>52-,,874;>>A<94;B9;0).4()5:?8(7C969:
@M05453:56:000000000-BLWTW:1:1101:23631:7881 2:N:0:15
GGACTACTAGGGTTTCTAATCCTGTTTGCTCCCCACGCTTTCGAGCCTCAGTGTCAGTTACAGGCCAGAGAGCCGCTTTCGCCTCCGGTGTTCCTCCATATATCTACGCATTTCACCGCTACACATGGAATTCCACTCTCCTCTCCTGCACTCAAGTCTCCCAGTTTCCAATGCACACAATGGTTTAGCCACTGCCTTTTACATCAGACTTAAGAAACCACCTGCGCTCGCTTTACGCCCAATAAATCCGGACAACGCTTGGGACCTACGTATTACCGCGTCTGCTGGCACGTAATTAGCC
+
CCCCCGGGGGGGGGGGGEGGGGGFGGGGFEEFGGGGGGGEGGG@FGGGGGGGGGGFFFGGGFGFDEGGFGFEDFEGGDGACGEC:FFCFGGFFACEGGGGGFEFFGGGGGFED<FA5B@8BFGF9FFFFFGGGGGG;DFEGGGC=DC?F=FDGDFD@D,=FF8DFGGG,,=DGFGG96C8=8DFC,66=D,CFFFFFCGGFFGFF++;@9;:EFAFFFFFD5844):B@AF=)?AE?5CGGB;8CC3C=3>>315)),1(((),0975488,-942)*.7(43<A9?8(.,-8,()++)(.
@M05453:56:000000000-BLWTW:1:1101:22729:7916 2:N:0:15
GGACTACAGGGGTTTCTAATCCTGTTTGCTCCCCACGCTTTCGAGCCTCAGTGTCAGTTACAGGCCAGAGAGCCGCTTTCGCCTCCGGTGTTCCTCCATATATCTACGCATTTCACCGCTACACATGGAATTCCACTCTCCTCTCCTGCACTCAAGTCTCCCAGTTTCCAATGCACACAATGGTTGAGCCACTGCCTTTTACATCAGACTTAAGAAACCACCTGCGCTCGCTTTACGCCCAATAAATCCGGACAACCCTTGCCACCTACGTATTACCGCGGCTGCTGGCACGTAAGTAGCC
+
CCCCCGGGGGGGGGGGGFGGGGGGGGGGGGGGGGGGGGGGGGGFGGGGGGGGGGGGGGGGGFGFDCFGGGGGGGGG7FFGGGGGGGGGGGGGGGGGGGCFGGGGGFGGGGGGFFGGFGGGGGGGGDC8BEGGFFDGGGGGGGGGGFGGGGGFGGGF@EEFGGGGGGGGFFDFFG88EDEFGGGEDEFGGC8,3;?CGFGGFFFFF>7?CAEC7;FF>ACF9C>)4):A>BB2AFAE>@EEGD;@GC77EGA5(3*.)(/33464FG?07:34<F))-*,(,491:>>(1))((4()30545
@M05453:56:000000000-BLWTW:1:1101:24370:7931 2:N:0:15
GGACTACTGGGGTATCTAATCCTGTTCGCTACCCACGCTTTCGAGCCTCAGCGTCAGTTACAGACCAGAGAGCCGCTTTCGCCACCGGTGTTCCTCCATATATCTACGCATTTCACCGCTACACATGGAATTCCACTCTCCCCTTCTGCACTCAAGTTCTACAGTTTCCAAAGCATACTATGGTTAAGCCACAGCCTTTCACTTCAGACTTATAAAACAGCCTGCGCTCGCTTTACGCCCAATAAATCCGGACAACGCTCGGGACCTACGTATTACCGCGGCTGCTGGCACGTAGTTAGCC
+
CCCCCGGGGGGGGGGGGGGGGGGGGGGGGGGGGGGGGGGGGGGGGGGGGGGGGGGGGGGGGGGGGGGGGGGGGGGGGGGGGGGGGGGGGGGGGGGGGGGGGGGGGGGGGGGGGGGGGGGGGGGGGFGGFFGGGGGFGFFGFDEGGGGGGGGFGGGGGGGGGGGGGGGGGDGGGGGGADGGGGGGGFG9FGGGGFGGGGFGFFGFFFGFEFFGFFFFFF5?BCBBFFFBFF46FFFEEFCEG?@EGC?EEDB:9BGFE><<32>9BD:)563)<FB465113049BB0:()48:1<BCE4<:
@M05453:56:000000000-BLWTW:1:1101:8838:7944 2:N:0:15
GGACTACTGGGGTATCTAATCCTGTTTGCTCCCCACGCTTTCGAGCCTCAGTGTCAGTTACAGGCCAGAGAGCCGCTTTCGCCTCCGGTGTTCCTCCATATATCTACGCATTTCACCGCTACACATGGAATTCCACTCTCCTCTCCTGCACTCAAGTCTCCCAGTTTCCAATGCACACAATGGTTGAGCCACTGCCTTTTCAATCAGACTTAAGAAACCACCTGCGCTCGCTTTACGCCCAATAAACCCGGACAAAGCTTGGGACCTACGTATTACCCCGGCTGCGGGCCCCAAGTTGACC
+
CCCCCGGGGGGGGGGGGGGGGGGGGGGGGGGGGGGGGGGGGGGGGGGGFGGFGGGGGGGGGFFEGGGGGGGDGFGG@FGGGGEGGGGG>FGGGGGGC<FGGGFGGGGGGGGGGGGGGGGGGGGGFFFGFGF?EGFGFGGGGGG=8BFGGFGEGGDBC9==FFGGGGGGGGGFFFGGGGG6DGFF,6@CCF,:DFECCFGF++2++***13;C*+=8*3@A);=:57:9:25(58+8)8CED0(.:C)58D)89;C)254)67)4@<222134466940(((--((((,()((((.99+.,.
@M05453:56:000000000-BLWTW:1:1101:17555:7950 2:N:0:15
GGACTACTCGGGTTTCTAATCCTGTTTGCTCCCCACGCTTTCGCACCTGAGCGTCAGTCTTCGTCCAGGGGGCCGCCTTCGCCACCGGTATTCCTCCAGATCTCTACGCATTTCACCGCTACACCTGGAATTCTACCCCCCTCTACGAGACTCAAGCTTGCCAGTTTCAAATGCAGTTCCCAGGTTGAGCCCGGGGATTTCACATCTGACTTAACAAACCGCCTGCGTGCGCTTTACGCCCACTAATTCCGATTAACGCTTGCACCCTCCGTATTACCGCGGCTGCTGGCACGGAGTTAGC
+
CCCCCGGGGGGGGGGGGGGGGGGGFGGGGGGGGGGGGGGGGFGFGEFFEGFGGGGGGGGFGGGGGGFGC@FEGGGGGGGGGGGGGGGGGGGGGGGGGCG?FGGFGGGGGGCFFFFGGGDGGGGGC,>CFFGGFGGGGFGGGGGGGGGGG6ECGGGD9?,<FDGGGGGGFGGACDCFGGGGGGF>FGGGCFGGGFGGGDFGFFGF:63+);;F3A8FF)=A9C1,(.,7:?)4<>FFF:7C5,((*25<AF?>3(599(,8B1F7*C:?0<941<?)6:(490990())()33:(-.A?A4<
@M05453:56:000000000-BLWTW:1:1101:27425:7977 2:N:0:15
GGACTACTCGGGTTTCTAATCCTGTTTGCTCCCCACGCTTTCGCACCTGAGCGTCAGTCTTCGTCCAGGGGGCCGCCTTCGCCACCGGTATTCCTCCAGATCTCTACGCATTTCACCGCTACACCTGGAATTCTACCCCCCTCTACGAGACTCAAGCTTGCCAGTTTCAAATGCAGTTCCCAGGTTGAGCCCGGGGATTTCACATCTGACTTAACAAACCGCCTGCGTGCGCTTTACGCCCAGTAATTCCGATTAACGCTTGCACCCTCCGTATTACCGCGGCTGCTGGCACGGAGTTAGC
+
<BCCBEEFGGGGGGDGGGGGGGFGGGGGGGGGGGFGFGGGGGGGGGGGFFGGGEGGGGFFFGGGGGEFFECGGGGGGGGGGGGGGGGGF@GGGGFGGGGGFGGGGGGGGGCFFGGGGGGGGGFCEGGGGFGGGGGGCFGGGGGC8FGCEEECFFACGGGGGGGGGGGCGGGGGGGGGDGCDGFFFCCCG?CCGAGGG=CGFFGFFFGC?F@GFFFFFAG5@3;DFFFFB?FF:@FAFBGGC0:(:744ACFB615896;?<BFF?C?:??FB1F:24739>0>>BFFF281<:>05:FB4<
@M05453:56:000000000-BLWTW:1:1101:26210:8019 2:N:0:15
GGACTACCGGGGTATCTAATCCTGTTTGCTCCCCACGCTTTCGCACCTGAGCGTCAGTCTTCGTCCAGGGGGCCGCCTTCGCCACCGGTATTCCTCCAGATCTCTACGCATTTCACCGCTACACCTGGAATTCTACCCCCCTCTACGAGACTCAAGCCTGCCAGTTTCGGATGCAGTTCCCGGGTTGAGCCCGGGGATTTCACATCCGACTTGACAGACCGCCTGCGTGCGCTTTACGCCCAGTAATTCCGATTCACGCTTGCACCCTCCGTATTACCGCGGCTGCTGGCACGGAGTTAGC
+
@CCCCGGGGGGGGEGGGGGGGGGGGGGGGGGGGGGGGGGGGGGGGGGGAGGGGGGGGGGGFGGGGGGG8FFGGGGGGGGGGGGGGGGGGDGGGGGGGCGGGGGGGGGGGGGGGGGGGDGGGGFFGGGGGGGGGGGGGG?GGGGGFC6@>7CEGGFFGCBCFGG?ACFGEGEGGFGGGGGGGGGGGGGGGGGEDFD<CEGGFFGAAFC5(>>G<FF467F@BGFF6:2B<<>BFFF296GGGBFF7D<AFGFB02*9@BBFB?F<FG6?B?>6?F(.<F:B1>>6((::(504691BGG2)6
@M05453:56:000000000-BLWTW:1:1101:12821:8021 2:N:0:15
GGACTACCCGGGTATCTAATCCTGTTTGCTCCCCACGCTTTCGCACCTGAGCGTCAGTCTTCGTCCAGGGGGCCGCCTTCGCCACCGGTATTCCTCCAGATCTCTACGCATTTCACCGCTACACCTGGAATTCTACCCCCCTCTACGAGACTCTAGCTTGCCAGTTTCAAATGCAGTTCCCAGGTTGAGCCCGGGGATTTCACATCTGACTTAACAAACCGCCTGCGTGCGCTTTACGCCCAGTAATTCCGAGTAACGCTTGCACCCTCCGTATTACCGCGGCTGCTGGCACGGAGTTAGC
+
CCCCCGGGGGGGGGGGGGGGGGGGGGGGGGGGGGGGGGGGGGGGGGGGGGGGGGGGGGGGGGGGGGGGFGGGGGGGGGGGGGGCGGGGGGGGGGGGGGGGGGEFGGGGGGGEGGGGGGGGDGGGGGGGGGGGGGGFGGGGGGGGGGG6BCGBGGGGGGC8EEGGGGFGGGGFGGGGGGGFGGGGGGGGFG<FGFGGGGGGFFGFFFGCEF<F3@FFFFGFFGFFFFBE:B39DFFAF<C:>11:FFAFFGF>(4*=B?BF00<?FD<:B?>F:FFFF>0>>F>9,8034@78(4,<ECBF:
@M05453:56:000000000-BLWTW:1:1101:5000:8036 2:N:0:15
GGACTACCCGGGTTTCTAATCCTGTTTGCTCCCCACGCTTTCGCACCTCAGTGTCAGTATCAGTCCAGGTGGTCGCCTTCGCCACTGGTGTTCCCTCCTATATCTACGCATTTCACCGCTACACAGGAAATTCCACCACCCTCTACCATACTCTAGCTTGCCAGTTTTGGATGCAGTCCCCAGGTTGAGCCCGGGGATTTCACATCCAACTTAACAAACCACATACGCGCGCTTTACGCCCAGTAATTCCGATTAACGCTTGCACCCTCTGTATTACCGCGGCTGCTGGCACAGAGTTAGC
+
CCCCCGGFGGGGGGGGGGFGGGGGGGGGGG,FFGGGGGGGGGG76CFGGGGGGGGDFGGGFGGGFGGG@CFGFFGGGGDGAFGEGGGEFGGGGG=?FF<EFCGGGGGGGGGGFFGGGGGGGGGGGGG?FFGGGF4EF8DFEGGGDFD?@?FDD=;ED:=3=DFGGGGG86,9DE,A=+2=8,@CF:;FCD?FD5@CDE,;FFGA9A?>>FDFE6AF*?EF(C>>EF@F(6),8>>7@7EEGD;8F7.6>C?)3(7@B((4:6329DF?:(3.:BBAFG(14101,::BFF?B00:7FG24>
@M05453:56:000000000-BLWTW:1:1101:21422:8036 2:N:0:15
GGACTACTGGGGTTTCTAATCCTGTTTGCTCCCCACGCTTTCGCACCTGAGCGTCAGTCTTCGTCCAGGGGGCCGCCTTCGCCACCGGTATTCCTCCAGATCTCTACGCATTTCACCGCTACACCTGGAATTCTACCCCCCTCTACGAGACTCAAGCTTGCCAGTTTCAAATGCAGTTCCCAGGTTGAGCCCGGGGATTTCACATCTGACTTAACAAACCGCCTGCGTGCGCTTTACGCCCAGTAATTCCGATTAACGCTTGCACCCTCCGTATTACCGCGGCTCCCTGCACGGAGTTAGC
+
CCCCCGGGGGGGGGGGGGFGGGGGGGGGGGGGGGGGGGGGGGGGGGGGGGGGGGGGGGGGGGGGGGGGGGGGGGGGGGGGGGGCGGGGGGGGGG;AFGGFGGFFFFGGGGGGGGGGGGGGGGGGGGGGGGFGGGGGGGGGGGGGFGGGC>EEGGGFGGEGGFGGGF7F7EACDGGGGGGGG?FCGDGGGGGGGFEGDEGF7=AACACA?FEFEFFFFFGA@GFFFF>BFFE>DFFFFFGGGF?:*;<AFGF3:2CF@6>BF0FB4C<BF<94(>04<>(,-9B6(-((.71:69()2;):>
@M05453:56:000000000-BLWTW:1:1101:6208:8051 2:N:0:15
GGACTACCGGGGTATCTAATCCTGTTTGCTCCCCACGCTTTCGCACCTGAGCGTCAGTCTTCGTCCAGGGGGCCGCCTTCGCCACCGGTATTCCTCCAGATCTCTACGCATTTCACCGCTACACATGGAATTCCACTCTCCTCTCCTGCACTCAAGTCTCCCAGTTTCCAATGCACACAATGGTTGAGCCACTGCCTTTTACATCAGACTTAAGAAACCACCTGCGCTCGCTCTACTCCCATTAAATCCGGACAACGCTTGGGACCTACGTATTACCGCGGCTGCTGGCACGTAGTTGGCC
+
@BCCCDECFE@F:BEEF<FE<,FGGFFCFGFGGCGGDGBFGG>@FG+;EDEFEGG7:EAEFFGGGG@FFFGGGEGGGE=FGGEE=FG:BFGGAFFFGGGGGGFGGGGG:?@FFEFCFCC=FC9=CD@FFCF,,C=D,8=3@E?=EGADFFF5?GDFECFGGGGG:ECA,3:,;CFGFCEE87,5D>C,=:C9**4@DGGF+*=16?CA@A5B*=F666CF;183@FFDFFED):+)+)3**)657:6<?CBFBFG459:0:()35DB<:02))9:2<5-4(4>>FF7(().(2:(09+.,5
@M05453:56:000000000-BLWTW:1:1101:6640:8074 2:N:0:15
GGACTACTGGGGTATCTAATCCTGTTTGCTCCCCACGCTTTCGAGCCTCAGTGTCAGTTACAGGCCAGAGAGCCGCTTTCGCCTCCGGTGTTCCTCCATATATCTACGCATTTCACCGCTACACATGGAATTCCACTCTCCTCTCCTGCACTCAAGTCTCCCAGTTTCCAATGCACACAATGGTTGAGCCACTGCCTTTTACATCAGACTTAAGAAACCACCTGCGCTCGCTTTACGCCCAATAAATCCGGACAACGCTTGGGACCTACGTATTACCGCGGCTGCTGGCACGTATTTAGCC
+
CCCCCGGGGGCGGGGGGGGGGGGGGGGGGGGGGGGGGGGGGGGGGGGGGGGGFFGGGGGGGGGGGGGGGGGEGGGGGGGGGGGGGGGGGGGGGGGGGGGGGGGGGGGGGGGGGGGGGGGDFGGGGFGGFEGGGGGGGGGGGGGC8EGGGGGFGGFGGGGGGGGFGCGGGGGFGFGGFGCGGFFFGGGCFBGGGFGGGGGGAFC;;F*3@FE>EFAFFFGCBDBFD=25ABFFFFFF>>CEG@FFCDC)/7):67FA:;?;6?F?F<B2:6429FFFF<>B(402(.5385<62(.9<<298
@M05453:56:000000000-BLWTW:1:1101:16771:8084 2:N:0:15
GGACTACTGGGGTTTCTAATCCTGTTTGCTACCCATGCTTTCGAGCCTCAGCGTCAGTTACAGACCAGACAGCCGCCTTCGCCACTGGTGTTCTTCCATATATCTACGCATTTCACCGCTACACATGGAGTTCCACTGTCCTCTTCTGCACTCAAGTTTCCCAGTTTCCGATGCACTTCTTCGGTTGAGCCGAAGGCTTTCACATCAGACTTAAGAAACCGCCTGCGCTCGCTTTACGCCCAATAAATCCGGACAACGCTTGCCACCTACGTATTACCGCGGCTGCTGGCACGTAGTTAGC
+
CCCCCGGGGGGGGGGGGGGGGGGGGGGGGGGGGGGGGGGGGGGGGGGGGGGGGGGGGFGGGGGGGGGGGGGGGGGGGGGGGGGGGGGGGGGGGGGGGGGGGGGGGGGGGGGGGGGGGGGGEGGGCFGGGGGGGGGGGGGFGGGGGGGGGGGFGGFFBEGGGGGCFGGGGEGG6E8FGGGGFGGCGGEGGGGGCEEGGGGGFFGFFFCFEFECEABFFFGFFGFFDF>?5>BFFFFFF6EGGFD@FG<EFGFBFFGFFFFF??F?FGF?BFF?BF?FAG?FFF>>>B:??B?FB(.7C?4<<
@M05453:56:000000000-BLWTW:1:1101:7457:8084 2:N:0:15
GGACTACAGGGGTTTCTAATCCTGTTTGCTCCCCACGCTTTCGCACCTGAGCGTCAGTCTTCGTCCAGGGGGCCGCCTTCGCCACCGGTATTCCTCCAGATCTCTACGCATTTCACCGCTACACCTGGAATTCTACCCCCCTCTACGAGACTCAAGCCTGCCAGTTTCGGATGCAGTTCCCGGGTTGAGCCCGGGGATTTCACATCCGACTTGACAGACCGCCTGCGTGCGCTTTACGCCCAGTAATTCCGGTTAACGCTTGCACCCTCCTGATTACCGCGGCTGCTGGCACGGCGTTAGC
+
CCCCCGGGGGGGGGGFFGGGGGGFFGFGGGGFGGDCCFGFGGGGGGEGCFCFGGGGGGGGGGGGGGEG<7@FFGEGGGGGGGGGGGGEBFFGGFGFGFFFFFFGGFGGGCGGGF9FGGGGDGGGGDGGGBD,6:3EBFDGGGGG7FD6CCGFGGGF@FC,DCFFFFGFCC>7;FC75=F,9;8*:C56FFDDDBGDDED7F=FF=FF.(=257=9*04CF>>9<<:>5(2<,)7@46(:876(,>>95ACF)(-9FF69?BFFFFG?((4():92<AC(19>(((-:7(70466(./2(35
@M05453:56:000000000-BLWTW:1:1101:16462:8085 2:N:0:15
GGACTACAGGGGTTTCTAATCCTGTTTGCTCCCCACGCTTTCGCACCTGAGCGTCAGTCTTCGTCCAGGGGGCCGCCTTCGCCACCGGTATTCCTCCAGATCTCTACGCATTTCACCGCTACACCTGGAATTCTACCCCCCTCTACGAGACTCAAGCTTGCCAGTTTCAAATGCAGTTCCCAGGTTGAGCCCGGGGATTTCACATCTGACTTAACAAACCGCCTGCGTGCGCTTTACGCCCAGTAATTCCGATTAACGCTTGCACCCTCCGTATTACCGCGGCTGCTGGCACGGAGTTAGC
+
CCCCCGGGGGGGGGGGGGGGGGGGGGGGGGGGGGGGGGGGGGGGGGGGGGGGGGGGGGGGGGGGGGGGGGGGGGGGGGGGGGGGGGGGGGGGGGGGGGGGGGGGGDGGGGGGGGGGGGGGGGGGGGGGGGGGGGGGGGGGGGGGGGGGGGGFGGFGGGGGGGGGGGGGGGGGGGGGGGGGGGGGGGGGFFGGGFGGGGGGFFGFFFGFFFEGFFFFF5FF>GF6:?FFFFFFFFFBF?GGGF:BGFD2>C:304DFFFFF?FF?FGF<?F>48FFBFGFF0>>BFF??BFFF<095C@44:
@M05453:56:000000000-BLWTW:1:1101:9005:8113 2:N:0:15
GGACTACTGGGGTTTCTAATCCTGTTTGCTCCCCACGCTTTCGCACCTGAGCGTCAGTCTTCGTCCAGGGGGCCGCCTTCGCCACCGGTATTCCTCCAGATCTCTACGCATTTCACCGCTACACCTGGAATTCTACCCCCCTCTACGAGACTCAAGCTTGCCAGTTTCAAATGCAGTTCCCAGGTTGAGCCCGGGGATTTCACATCTGACTTAACAAACCGCCTGCGTGCGCTTTACGCCCAGTAATTCCGATTAACGCTTGCACCCTCCGTATTACCGCGGCTGCTGGCACGGAGTTAGC
+
CCCCCGGGGGGGEGGGGGGGGGGGGGGGGGGGGGGGGGGGGGGGGGGGGGFGGGGGGGGGGGGGGGGGGGGGGGGGGGGGGGGGGGGGGGGGGGGGGGGGGGGGGGGGG>EFGGGGGGGGGGGGGGGFGGGFGGGGGGGGGEGFGGGGGCEEGGGGGGG?DGGGGGD@,@DFDGGGEFGGGFG;>FGGE:CCDFGG:EGGFFGFFFGAEFFGFFB8FFGFFGF60:BBBFFFFF>-/2AEC:<FGF<6<F:>(,/=F094,2))9D?61?98(572<>?9(19((422:B0>?((7C*)64
@M05453:56:000000000-BLWTW:1:1101:27240:8141 2:N:0:15
GGACTACTAGGGTTTCTAATCCTGTTTGCTACCCATGCTTTCGAGCCTCAGCGTCAGTTACAGACCAGACAGCCGCCTTCGCCACTGGTGTTCTTCCATATATCTACGCATTTCACCGCTACACATGGAGTTCCACTGTCCTCTTCTGCACTCAAGTTTCCCAGTTTCCGATGCACTTCTTCGGTTGAGCCGAAGGCTTTCACATCAGACTTAAGAAACCGCCTGCGCTCGCTTTACGCCCAATAAATCCGGACAACGCTTGCCACCTACGTCTTACCGCGGCTGCTGGCACGTAGTTAGC
+
CCCCCGGGGGGGGGGGGGGGGGGGGGGGGGGGGGGGGGGGGGGGGGGGGGGGGGGGGGGGGGGGGGGGGGGGGGGGDGGGGGGGGGGGGGGGGGGGGGGGGGGGGGGFGGGGGGGGGGGGGGGGGGGGGGGGGGGGGGGGGGFGE@DCFCF6EFGEFGGGGGGGGGGFGGGGGCFGGGGGGGGGGGDGFFGECDGDGGGGFFGCFFFFEFFFFFF689FFFGBFDBBDBFFFFFFEF?GGDDF8<GFF?C;>;BGFF9B<BBFF?G03(.8((08)<2(-299;7<7?0:(83(.7CD96<
@M05453:56:000000000-BLWTW:1:1101:25576:8145 2:N:0:15
GGACTACTGGGGTATCTAATCCTGTTTGCTACCCATGCTTTCGAGCCTCAGCGTCAGTTACAGACCAGACAGCCGCCTTCGCCACTGGTGTTCTTCCATATATCTACGCATTTCACCGCTACACATGGAGTTCCACTGTCCTCTTCTGCACTCAAGTTCCCCAGTTTCCGATGCACTTCTTCGGTTGAGCCGAAGGCTTTCACATCAGACTTAAGAAACCGCCTGCGCTCGCTTTACGCCCAATAAATCCGGACAACGCTTGCGCCCTACGTATTACCGCGGCTGCTGGCACGTAGTTAGC
+
CCCCCGGGGEGGGDGGGGGGGGGGGGGGGGGGGGGGGGGGGGGGGGGGGGGGGGGGGGGGGGGGGGGGGFGGGGGGGGGGGGGDGGGGGGFGGGGGGGGGFGGFFFGGGGGGGGGGGGGGGGGGFFGGFFGGFFFGGGGGGGDGCFFFGGGEGGGFFGGGFGGGGGGGGGECGDAFFFGGGGGGGGDGGGGGDEGGGGGGFFFFFFG>CFEFE>F8+3CF>DFFF>B>2@;@BF;9A?EED;;3CFEFFGFA?:CA>B6?4:>()1-,2:08)9?F9*49;067(33475:?B<0@GGA24
@M05453:56:000000000-BLWTW:1:1101:4558:8165 2:N:0:15
GGACTACCCGGGTATCTAATCCTGTTTGCTCCCCACGCTTTCGCACCTGAGCGTCAGTCTTCGTCCAGGGGGCCGCCTTCGCCACCGGTATTCCTCCAGATCTCTACGCATTGCACCGCTACACCTGGAATTCTACCCCCCTCTACGAGACTCAAGCCTGCCAGTATCAGATGCAGTTCCCGGGTTCAGCCCGGGGAGTTCACACCTTACTTAACAGACCGCCTGCGTGCGCTTTACGCCCAGTAATGCCGATGAACTTTTGCACTCTCCGTATTACCTCAGCTGCTGTCCGGGAGTTATC
+
-ACCCCFCDCECF@6CFDFFGGCGGGGCEEFFFG8@FEGGGGGDGC@FF8<ACB6,@E<FC9@F,FFFFGGC@EG@FEGG?7BF:<>E>C?,E@D?<=BFFFABAFE=@4?F,,,B,+4=FFF<D8,DF8B8BFEFCGFGGGEFFGE+>@B5,<,,@CCCFE,DFG9,5,9@>,,=;8CG7CEG8E,,=?8:9;E))*=5@:EA):*)/)911;/+=.*0(1(-((4;,2)(07>:72CGD0.(2*6))0)0917=*4).-4=21*5).31,.8:942))(4))(.)4)*.(((-5EFA))
@M05453:56:000000000-BLWTW:1:1101:16428:8165 2:N:0:15
GGACTACAAGGGCTTCTAATCCTGTTTGCTCCCCACGCTTTCGAGCCTCAGCGTCAGTTACCGGCCAGTGAGCCGCCTTCGCCTCCGGTGTTCCCTCAACTATCTACGCATGTCACCGCAACACTTCGAATTCCGCCTGCCTCTCCTGCACTCCATTTTTTCACTTTTCAATGCATTGATCGGTTGGAGCCCCGCAATTTCACGTTGCCTCAAGCAACCCACAACGACCGCCTTAACCAAACTAAATCACGGCAACCCTTGTGTCCTCACGTTTTTCTGCGCTCATTGCAAATCGTTCGCC
+
C@-6@;CF<F9F,C,C;F<;CFGGGFEF,F,6@;C7++B,C6FFE7FF,;C,668@,C,F9,,+@@:F6<,,9B4C@,F5,66@F,+@+@44A5,,4A5,,9CFGB<+>?=+CFFG<CE+=FFG9,,+4:4+84,6+63,@,20@,36>,>:6,,7=,@,+6@,,5+,,7C3+:,+,52,2**46*42,6:*3***)4>+++4/2)2/.+)2784)68*0(1(((.3)((:(85647)+*1())*0)))*).(-1)04(,()),9*-)-((4(0(((:).((-(().))*).).()**((-
@M05453:56:000000000-BLWTW:1:1101:13749:8166 2:N:0:15
GGACTACTGGGGTTTCTAATCCTGTTTGCTCCCCACGCTTTCGCACCTGAGCGTCAGTCTTCGTCCAGGGGGCCGCCTTCGCCACCGGTATTCCTCCAGATCTCTACGCATTTCACCGCTACACCTGGAATTCTACCCCCCTCTACGAGACTCAAGCCTGCCAGTTTCGGATGCAGTTCCCGGGTTGAGCCCGGGGATTTCACATCCGACTTGACAGACCGCCTGCGTGCGCTTTACGCCCAGTAATTCCGATTAACGCTCGCACCCTCTGTATTACCGCGGCTGCTGGCACAGAGTTAGC
+
CCCCCGGGGGGGGGGGGGGGGGGGGGGGGGGGGGGGGGGGGGGGGGGGGGGGGGGGGGGGGGGGGGGGGGGGGGGGGGGGGGGGGGGGGGGGGGGGGGGGGGGGGGGGGGGGGGGGGGGGGGGGGGGGGGGGGGGGGGGGGDGGGGGGGGGEGFGGGGGGGGGFFFGGGGGGGGGGGGGGGGGGGGGGGGGGGFGGGGGGFFGFFFGFFAFD7?49FFGFFGBFFFFFFF>>B>FFFFGGG<??F7<AAFF336DFFB;639>;BDB082?AFF<9AF6;F>B>>?:?0>:<:B:FGC<).
@M05453:56:000000000-BLWTW:1:1101:23994:8173 2:N:0:15
GGACTACTAGGGTATCTAATCCTGTTTGCTCCCCACGCTTTCGCACCTGAGCGTCAGTCTTCGTCCAGGGGGCCGCCTTCGCCACCGGTATTCCTCCAGATCTCTACGCATTTCACCGCTACACCTGGAATTCTACCCCCCTCTACGAGACTCAAGCTTGCCAGTTTCAAATGCAGTTCCCAGGTTGAGCCCGGGGATTTCACATCTGACTTAACAAACCGCCTGCGTGCGCTTTACGCCCAGTAATTCCGATTAACGCTTGCACCCTCCGTATTACCCCGGCTGCTGGCACGGAGTTAGC
+
CCCCCGGGGGGGGGGGGGGGGGGGGGGGGGGGGGGGGGGGGGGGGGGGGGGGGGGGGGGGGGGGGGGGGGGGGGGGGGGGGGGGGGGGGGGGGGGGGGGGGGGGGGGGGGGGGGGGGGGGGGGGGGGGGGGGGGGGGGGGGGGFFCGGGGGFGGFDCFGGGGGGGGGGGGCAFGGGGGGGGGFGG9CCCFFGGFGGDGFC7AGFA;@FEFFCCFBFF4C>6D@DFFFFFFDBFBF9F?EGD00.:*6<ACFBFBC?=89:(,>?FGBFFB>41F0<A?(3162>1:))55(5(277:;626
@M05453:56:000000000-BLWTW:1:1101:26104:8179 2:N:0:15
GGACTACAGGGGTTTCTAATCCTGTTTGCTCCCCACGCTTTCGAGCCTCAGTGTCAGTTACAGCCCAGAGAGCCGCCTTCGCCTTCGGTGTTCTTCCAGATATCTACGCATTTCACCGCTACACATGGAATTCCACTCTCCTCTCCTGCACTCAAGTCTCACAGTTTCCAATGACCCCCCCCGGTTGAGCCGCGGGTTTTCACATCTGACTTAAGAAACCGCCTGCGCTCGCTTTACGCCCAATAAATCCGGACAACGCTTGCACCCTACGTATTACCGCGGCTGCTGGCACGTATTTAGC
+
CCCCCGGG8FGDGGGGGGGGGGGGGGFGGGGGGGGGGGGGGGG,EFFGGGG<FGGGGF<EFGC,CFFGCECFG,FE@FFGFGF7,9DFFGGGG9>EF?,CEDGGGGFGGGGFGGGGGGGGGGGG,,9?FFGGGGFGGGCFGGGG,D9DCFFBG,AF,@,E,C=FFEGGDFA,=;9=8+@:6E5>EE>EFGF>*6C<)==FFFGC+;+;7C9C):A62;CF3C;?(:(8(4.4BFF>@BGGG?(,0:4AFFD507>:>BBF08>)*9:<3:B4)/524:16(46(-2>FBF??B1(*3+)).
@M05453:56:000000000-BLWTW:1:1101:27812:8217 2:N:0:15
GGACTACTGGGGTTTCTAATCCTGTTTGCTCCCCACGCTTTCGCACCTGAGCGTCAGTCTTCGTCCAGGGGGCCGCCTTCGCCACCGGTATTCCTCCAGATCTCTACGCATTTCACCGCTACACCTGGAATTCTACCCCCCTCTACGAGACTCAAGCCTGCCAGTATCAGATGCAGTTCCCGGGTTGAGCCCGGGGATTTCACATCTGACTTAACAGACCGCCTGCGTGCGCTTTACGCCCAGTAATTCCGATTAACGCTTGCACCCTCCGTATTACCGCGGCTGCTGGCACGGGGTTAGC
+
CCCCCGGGGGGDGGGGGGGGGFGGFGGGGGGGGGGGGGGGFGGGGGGGGGGGGGGGGGGGGGGGGGGGGGGGGGGGGGGGGGGGGGGGGGGGGGGGGGGGFEGGGGGGGGGGAFGGGGGGGGGGDGGGGGGGGGGGFGGGGGGGGGG>CEE@FGGG?ECEEGGGGGGGGGGGFCGDDFGGD>C:>:EGGFGFDFD338FFFFF81=;6):ACCFFCF4=FB<>BF?00-8D;).><FFCC<23(*::>2>75<BD**4;?FFFFFF?F::2,(8:<<F?F>F0676:?0>1<61():?<B)
@M05453:56:000000000-BLWTW:1:1101:21446:8227 2:N:0:15
GGACTACTAGGGTTTCTAATCCTGTTTGCTACCCATGCTTTCGAGCCTCAGCGTCAGTTACAGACCAGACAGCCGCCTTCGCCACTGGTGTTCTTCCATATATCTACGCATTTCACCGCTACACATGGAGTTCCACTGTCCTCTTCTGCACTCAAGTTCCCCAGTTTCCGATGCACTTCTTCGGTTGAGCCGAAGGCTTTCACATCACACTTAAGAAACAGCCTGCGCTCGCTTTACGCCCACTAAATCCGGACAACGCTTGCCACCTACGTATTACCGCGGCTGCTGGCACGTAGTTAGC
+
CCCCCGGGFGGGGGEGGAFFGGGGGGEGGGGGFGF,,EFFGFEGGGGGGGGGEFGDFGCFFG9EEDFGGGDFGGDEGGGDDGBFE<BD6@FFFEFFGG<ADDFFFGAGGGGGGFGGGEEGEFFF9FGC<EE>EFGDG8EDGGGGCE9AEEGFGDGFGG,=,@FGGGGC33@>@CGFFFDD@C=@EE>?88D+99C>+@DDA@C++;+*033<:FA66FF*4CBB:B4A>D>=AF:CA@EGDD(5><373C5)6;)859BB:0)5FG07??:47F:<<:(1(99>(2)405()43(8CF24>
@M05453:56:000000000-BLWTW:1:1101:15062:8230 2:N:0:15
GGACTACTGGGGTTTCTAATCCTGTTTGCTCCCCACGCTTTCGAGCCTCAGTGTCAGTTACAGGCCAGAGAGCCGCTTTCGCCTCCGGTGTTCCTCCATATATCTACGCATTTCACCGCTACACATGGAATTCCACTCTCCTCTCCTGCACTCAAGTCTCCCAGTTTCCAATGCACACAATGGTTGAGCCACTGCCTTTTACATCAGACTTAAGAAACCACCTGCGCTCGCTTTACGCCCAATAAATCCGGACAACGCTTGGGACCTACGTATTACCGCGGCTGCTGGCACGTAGGTAGCC
+
CCCCCGGGGFGDFFFGGGAFGGGGGGGGGGGGFGGGGGGEFGGGGGGGGFGGGGGGGGGGGGGGGGGGFGGGGGGGGD?FGGGGDGGEFGGFGFFBFGGFFFFGGGGGGGGGGGGGGDGGDGGGGFFFFEFFGGDGFCDCGFG=DCFGFGGDGDFGGG9DEFGGGGGGFFGGGDGFFF6FGFFGGGGGDFFGFA???EA89?CFAC*9)AAC@FAACFGFBCBEBF>*->A@6?AEFFGGD?1=:FC3=DAE@;*.8;6:1(7,09?)3,,.::A>DCBF6(((477(,)),.(.)<+43<
@M05453:56:000000000-BLWTW:1:1101:14435:8233 2:N:0:15
GGACTAAGGGGTATCTAATCCTGTTTGCTCCCCACGCTTTCGCACCTGAGCGTCAGTCTTCGTCCAGGGGGCCGCCTTCGCCACCGGTATTCCTCCAGATCTCTACGCATTTCACCGCTACACCTGGAATTCTACCCCCCTCTACGAGACTCAAGCTTGCCAGTTTCAAATGCAGTTCCCAGGTTGAGCCCGGGGATTTCACATCTGACTTAACAAACCGCCTGCGTGCGCTTTACGCCCAGTAATTCCGATTAACGCTTGCACCCTCCGTATTACCGCGGCTGCTGGCCCGGAGTTAGCC
+
CCCCCGGGGGGGGGGGGGGGGGGGGGGGGGGGGGGGGGGGGGDGGGGGCGGGGGGDGGGGGGGGGGCE:FGGGGGGGGGGGGGGGGGGDGGGGGGFCGGGGGGGGGGGFGGGGGGGCEEGGFGGGGGGGGGGGGGGGGGGGGFGGGGGGGGFGFCFGGFFGGGGGGGFFGGGGGGFGFGGGGGGGGFGGGGGGFGG4CFGFFGFFFGFFFFGCF=A:F5)(5;?DFF>?>F9>FFFD?GG7??F:F2<<C>:6:C4<9:??<F2FC2(4;34<?9AAD;;>>01:??:6)3(9((789463
@M05453:56:000000000-BLWTW:1:1101:6562:8238 2:N:0:15
GGACTACTAGGGTTTCTAATCCTGTTTGCTACCCATGCTTTCGAGCCTCAGCGTCAGTTACAGACCAGACAGCCGCCTTCGCCACTGGTGTTCTTCCATATATCTACGCATTTCACCGCTACACATGGAGTTCCACTGTCCTCTTCTGCACTCAAGTTTCCCAGTTTCCGATGCACTTCTTCGGTTGAGCCGAAGGCTTTCACATCAGACTTAAGAAACCGCCTGCGCTCGCTTTACGCCCAATAAATCCGGACAACGCTTGCCACCTACGTATTACCGCGGCTGCTGGCCCGTAGTTAGC
+
CCCCCGGGGGGGGGGGGGGGGGGGGGGGGGFGGGGGGGGGGGGGGGGGGGGGGGGGGGGGGGGGGGGGGGGGGGGGGGGGGGGGGGGGGGGGGGGGGGGGGGGGGGGGGC?FGGGGGGGGEGGGFGFGG<FEFGFGG8CFGGGGGGGGGGGFGGGGGG9@@FGGGGGGGGGGGGGGGGGG9=DGGGGGFFGGD>7DGGGDF7@=AFDF5F=F@>?FCFGFAG=@D25;5(2>DFA4B@EGG0=@GGEEFG>A?9GFFFFFFBF?FGF424(.,=8<>7:B((12><2)2),89-7>GGFB>
@M05453:56:000000000-BLWTW:1:1101:16966:8266 2:N:0:15
GGACTACTGGGGTTTCTAATCCTGTTTGCTCCCCACGCTTTCGAGCCTCAGTGTCAGTTACAGGCCAGAGAGCCGCTTTCGCCTCCGGTGTTCCTCCATATATCTACGCATTTCACCGCTACACATGGAATTCCACTCTCCTCTCCTGCACTCAAGTCTCCCAGTTTCCAATGCACACAATGGTTGAGCCACTGCCTTTTACATCCGACTTAAGAAACCACCTGCGCTCGCTTTACGCCCAATAAATCCGGACAACGCTTGGGACCTACGTATTACCCCCGCTGCTGGCCCGTCATTAGCC
+
CCCCCGGGGGGGGGGGGGGGGGGGGGGGGGGGGGGGGGGGGGGGGGGGGGGGGGGGGGGGFGGGGGGGGGGGGGGGGGGFGGGGGGGGGGGGGGGGGGGGGGGGGGGGGGGGGGGGGEGGGGGGCFGGGGGGGGGGGGGGG8@=8FFDFGFEGFD?FGGGGGGGGGCGDCGFGGGGCCCFGGGGA+9<@FCFFFGGGGGC+;,;E***895<7?+BFFGADGDEFF>D@@FDF4+@)(=EGFFF7CCEEG3>6>FF31,240;(57?<01444924.9((,((,3)),,)(((-()3+-()
@M05453:56:000000000-BLWTW:1:1101:11865:8316 2:N:0:15
GGACTACTAGGGTTTCTAATCCTGTTTGCTCCCCACGCTTTCGAGCCTCAGTGTCAGTTACAGGCCAGAGAGCCGCTTTCGCCTCCGGTGTTCCTCCATATATCTACGCATTTCACCGCTACACATGGAATTCCACTCTCCACTCCTGCACTCAAGTCTCCCAGTTTCCAATGCACACAATGGTTGAGCCACTGCCTTTTACATCAGACTTAAGAAACCACCTGCGCTCGCTTTACGCCCAATAAATCCGGACAACGCTTGGGACCTACGTATTACCGCGGCTGCTGGCACGTAGTTAGCC
+
CCCCCGGGGGGGGGGGGGGGGGGGGGGGGGGGGGGGGGGGGGGGGGGGGGGGGGGGGGGGGGGGGGGGGGGGGGGGGGFGGGGGGGGGGGGGGGGGGGGGGGGGGGGGGGGGGGGGGGGGGGGGGGGGGGGGGGGGGGGGGGGGGGGGGGDDEFFG@E;F8FGGGGGGGGGGGFFGGGG?GGFEGGFGFGGGC6EFGGGGFFGFFF5CCFEGE>FFFFFFFGF9BFFFFFD@FFFFFFGEG;@ECG35@G3BF@GFF910(65:FG?DB6()6?A5.1(-,79904703))32(6BC:9<4
@M05453:56:000000000-BLWTW:1:1101:7720:8323 2:N:0:15
GGACTACCAGGGTTTCTAATCCTGTTTGCTCCCCACGCTTTCGCACCTGAGCGTCAGTCTTCGTCCAGGGGGCCGCCTTCGCCACCGGTATTCCTCCAGATCTCTACGCATTTCACCGCTACACCTGGAATTCTACCCCCCTCTACGAGACTCAAGCTTGCCAGTTTCAAATGCAGTTCCCAGGTTGAGCCCGGGGATTTCACATCTGACTTAACAAACCGCCTGCGTGCGCTTTACGCCCAGTAATTCCGAGTAACGCTTGCACCCTCCTTATTACCTCGGCTTCTGGCACGGAGTGAGC
+
A<BCCGGGGGEFGGGGGGGAFG<FGGFFGGGGGGGGGGGGGGGGGC:AEFG?FGGGGGGEGGGGGGGGGCCC@F:BGGGGGGFGGGG>FGGGGGGGGGFGFG9A9@EGGGGGFEFFGDEDGGEFGCFFFCF8D9EGDGGGGGEGGGFDCEGFFGEGGF@8FGCGFGGGGG:FFGFGDFGGGGGGGFGEGGGGG>EGGGCD7FG61=C:58>FEAFFF5EFBG@FFDFB6:E>:)>9=?EGDBF?7*.447)0(-9@BBB2:3))*2-(,4().*65:*).(46(((653?()(,()/*.4(
@M05453:56:000000000-BLWTW:1:1101:14973:8340 2:N:0:15
GGACTACAAGGGTATCTAATCCTGTTTGCTACCCATGCTTTCGAGCCTCAGCGTCAGTTACAGACCAGACAGCCGCCTTCGCCACTGGTGTTCTTCCATATATCTACGCATTTCACCGCTACACATGGAGTTCCACTGTCCTCTTCTGCACTCAAGTTTCCCAGTTTCCGATGCACTTCTTCGGTTGAGCCGAAGGCTTTCACATCAGACTTAAGAAACCGCCTGCGCTCGCTTTACGCCCAATAAATCCGGACAACGCTTGCCACCTACGTATTACCGCGGCTGCTGGCACGTAGTTAGC
+
CCCCCGGGGGGGGGGGGGGGGGGGGGGGGGGGGGGGGGGGGGGGGGGGGGGGGGGGGGGGGGGGGGGGGGGGGGGGGGGGGGGGGGGGGGGGGGGGGGGGGGGGGGGGGGGGGGGGGGGGDGGGGGGGFGGGGGGGGGGGGGGGGGGGGGGFGGGGFGFGGGGGGGGGGGGGGGGGGGGGGGGGGGGGGGGGGFGGGGGGFFFAFC>F@FEGFCFFA?CFBGBFFDFFFFFFFFFEF0EGGFD@GGFFFGE>?9GFFFFFFBF:4D2(58<<?FFFFGF>BFFFFFFFFF77<2:4CFFFF
@M05453:56:000000000-BLWTW:1:1101:13283:8341 2:N:0:15
GGACTACAAGGGTTTCTAATCCTGTTTGCTCCCCACGCTTTCGCACCTGAGCGTCAGTCTTCGTCCAGGGGGCCGCCTTCGCCACCGGTATTCCTCCAGATCTCTACGCATTTCACCGCTACACCTGGAATTCTACCCCCCTCTACGAGACTCAAGCTTGCCAGTTTCAAATGCAGTTCCCAGGTTGAGCCCGGGGATTTCACATCTGACTTAACAAACCGCCTGCGTGCGCTTTACGCCCAGTAATTCCGATTAACGCTTGCACCCTCCGTATTACCGCGGCTGCTGTCACGGAGTTAGC
+
CCCCCGGGGGGGGGGGGGGGGGGGGGGGGGGGGGGGGGGGGGGGGGGGGGGGGGGGGGGGGGGGGGGGGGGGGGGGGGGGGGGGGGGGGGGGGGGGGGGGCFGGGGGGGGGGGGGGGGGGGGGGGGGGGGGGGGGGGGGGGGGGGGGGGGGFGGGGGGGGGGGGFGGG7AEFGGGGGGGGGGGGGGGGGGGGGFGGDGGGFFGFFFGFCFFGFFFFFFGFFGFFFFFFFFD>FE@49:GGDFB?G7<A<FFD<BGFF?B:1?F?FGFFFFBBBF?<AG?F>FFFFFFF)6)68:>DEFFFA
@M05453:56:000000000-BLWTW:1:1101:6306:8342 2:N:0:15
GGACTACAGGGGTTTCTAATCCTGTTTGCTCCCCACGCTTTCGCACCTGAGCGTCAGTCTTCGTCCAGGGGGCCGCCTTCGCCACCGGTATTCCTCCAGATCTCTACGCATTTCACCGCTACACCTGGAATTCCACCCCCCTCTACGAGACTCAAGCCTGCCAGTTTCAAATGCAGTTCCCGGGTTGAGCCCGGGGATTTCACATCTGACTTAACAGACCGCCTGCGTGCGCTTTACGCCCAGTAATTCCGATTAACGCTTGCACCCTCCGTATTACCGCGGCTGCTGGCACGGAGTTACC
+
CCCCCGGGGGGGGGGGGGGGGGGGGGGGGGGGGGGGGGGGGGGGGGGGGGGGGGGGGGGGGGGGGGGGGGGGGGGGGGGGGGGGGGGGGGGGGGGGGGGGGGGGGGGGGDGGGGGGGGGGGGGGGGFGGGGGGGGGGGGGGC>FGGF7@+CEFFGGGGG>FGGGGGFGFCC;+>CGGCGGGGG>EEGFGGGGGBEGG=FGFCGFFFCF5CAFEFF=F;FF;D>:0:9@B?FFFFFFF6CEG065726AFF451:37@06?:<FFFGB0<FFF6584:7(411916?0)2B:<09(5EG4)6
@M05453:56:000000000-BLWTW:1:1101:5074:8347 2:N:0:15
GGACTACAAGGGTTTCTAATCCTGTTTGCTCCCCACGCTTTCGCACCTGAGCGTCAGTCTTCGTCCAGGGGGCCGCCTTCGCCACCGGTATTCCTCCAGATCTCTACGCATTTCACCGCTACACCTGGAATTCCACCCCCCTCTACGAGACTCAAGCCTGCCAGTTTCAAATGCAGTTCCCGGGTTGAGCCCGGGGCGTTCACATCTGACTTAACAGACCGCCGGCGTGCGCTTTACGCCCAGGAATTCCGATTAACGCTTTCACCCTCCGTATTACCGCGGCTGCGGGCCCGGGGTTTGC
+
@CCCCFF@FDGGFGGFF9FEGGDCGFGGGGGGGGGGGGGGEFEGCGGGF<F8BFG>FGFFFGGGGGGGGG>:FFGGGGGGFEGDGGECGEGCGGGGDFEAEGFFFFGGGE@7FGEFGGGGGGG=EDFG?@FFGGDFGCEGGGE=DGD7CCCFGC,@99FGFFGGGGGFAFFG7B9+>:::?*:EGGDGGGDCDFGG)*:95;C=@FCFAB4DBFF4B?G:>C1((,7B>:>65>>2*4E?/-.-1C?:<CF082**9:>?2262@D::1824:42).C((((,(70((-0(-((()1:364
@M05453:56:000000000-BLWTW:1:1101:24809:8360 2:N:0:15
GGACTACTGGGGTTTCTAATCCTGTTTGATCCCCACGCTTTCGCACATCAGCGTCAGTTACAGACCAGAAAGTCGCCTTCGCCACTGGTGTTCCTCCATATCTCTGCGCATTTCACCGCTACACATGGAATTCCACTTTCCTCTTCTGCACTCAAGTTTCCCAGTTTCCAATGACCCTCCACGGTTGAGCCGTGGGCTTTCACATCAGACTTAAGAAACCGCCTACGCGCGCTTTACGCCCAATAATTCCGGATAACGCTTGCCACCTACGTATTACCGCGGCTGCTGGCACGTAGTTAGC
+
CCCCCGGGGGGGGGGGGGGGGGGGGGGGGGGGGGGGGGGGGGGGGGGGGGGGGGGGGGGGGGGGGGGFGGGGGGGGGGGGGGGGGGGFGGGGGGGGGGGGGGFGGGGGGGGGGGGGGGGGGGGGGGGGGGGGGFFGGGGGGGGGGGGFGGGFGGGGGGGGGGFGGGGFGGGGGGGCGGGGGGGGGGGGGGGCC5C>CFGGFFGFFFGFEFFGFF+1=FGFFGFF@FFF25>>:DFFA?CED;DFGGFEFGFE??GFF?9?FFF?FGF????:?B06>F?FFFFF>6>:BE03:(85=FA96
@M05453:56:000000000-BLWTW:1:1101:18117:8361 2:N:0:15
GGACTACTAGGGTTTCTAATCCTGTTTGCTCCCCACGCTTTCGCACCTGAGCGTCAGTCTTCGTCCAGGGGGCCGCCTTCGCCACCGGTATTCCTCCAGATCTCTACGCATTTCACCGCTACACCTGGAATTCTACCCCCCTCTACGAGACTCAAGCTTGCCAGTTTCAAATGCAGTTCCCAGGTTGAGCCCGGGGATTTCACATCTGACTTAACAAACCGCCTGCGTGCGCTTTACGCCCAGTAATTCCGATTAACGCTTGCACCCTCCTTATTACCGCGGCTGCTGGCCCGGAGTTAGC
+
CCCCCGGGGGGGGGGGGGGGGGGGGGGGGGGGGGGGGGGGGGGGGGGGGGGGGGGGGGGGGGGGGGGGGGGGGGGGGGGGGGGGGGGGGGGGGGGGGGGCDFGGGGGGGGGGGGGGGGGGGGGGGGGGGGGGGGGGGGGGGGGGFGG>CEGCEFFGGGGGGGGGGGGGGGGA7EGGGGGGGGFFFGFGGGGGGFGGDEGFFAGFFAC:7FEFEFFFF:FFFGF;6<B>?BFF3>>29:EEG?B?G:<>DFF5<1C*9:>FBBFFFG((-2(-)9A<BF<9(3>6;BF?BF(,191)2@)55
@M05453:56:000000000-BLWTW:1:1101:4898:8369 2:N:0:15
GGACTACAGGGGTTTCTAATCCTGTTTGCTACCCATGCTTTCGAGCCTCAGCGTCAGTTACAGACCAGACAGCCGCCTTCGCCACTGGTGTTCTTCCATATATCTACGCATTTCACCGCTACACATGGAGTTCCACTGTCCTCTTCTGCACTCAAGTTTCCCAGTTTCCGATGCACTTCTTCGGTTGAGCCGAAGGCTTTCACATCAGACTTAAGAAACCGCCTGCGCTCGCTTTACGCCCAATAAATCCGGACAACGCTTGCCACCTACGTATTACCGCGGCTGCTGGCACGTAGTTAGC
+
CCCCCGGGGGGGGGGGGGGGGGGGGGGGGGFGGFGGGGGGGGGGGGGGGGGGGGGGGFGGGGGGGGDFGGGGGGGGDGGFGGFGGGGGGGGDGGGGGGGGGGGGGGGGGGGGGGGGGGGG+@FFFGG8<FFGGGFGGGGGGGGGFGGGGGFDDGGGGGGGGGGGGGGGFGGGGGGGGGGF=EFEGCEGGGGGG>GDFGGGFFG>+;DA@FFGFFFFAAC6=DAAB=@B>=>=BFFFFFGCGF<@GGCFFGF>(,>>769<<?F>?F?:8:0()72):C?F99>F;0:>>B2??FBFEF>AA
@M05453:56:000000000-BLWTW:1:1101:14787:8419 2:N:0:15
GGACTACTAGGGTATCTAATCCTGTTTGCTCCCCACGCTTTCGCACCTGAGCGTCAGTCTTCGTCCAGGGGGCCGCCTTCGCCACCGGTATTCCTCCAGATCTCTACGCATTTCACCGCTACACCTGGAATTCTACCCCCCTCTCCGAGACTCAAGCTTGCCAGTTTCAAATCCATTTCCCAGTTTGAGCCCGGGGATTTCACATCTGACTTAACAAACCGCTTGCGTGCGCTTTACGCCCAGTATTTCCGATTAACGCTTGCCCCCTCCGTCTTACGCCGGCTGCTGGCACGGAGTTGCC
+
CCCCCGGGGGGGGGGGGGGGGGGGGGGGGGGGGGGGGGGFGGGGGGGGGGGGGGGGGGGGGGGGGGGGGGGGGGGGGGGGGGGGGGGGGGGGGGGGGGGGGGGGGGGGGGGGGGGGGGGGGGGGGGGGGGGGGFGGGGGG86=0,,3++13*,@3,,4@,@:5DEF7>EG7,*,,+@;FC4<>4?F99*DF*9?CD)?F6=+=A+9+;)+7+9+8AF4586<(3,8;B(1>0BB))64EGD(((:*6)6*0)-,9688>?:()(9F22<1(((04)<*((4(42202?:3(48;B>8*)-.
@M05453:56:000000000-BLWTW:1:1101:4449:8448 2:N:0:15
GGACTACAAGGGTATCTAATCCTGTTTGCTCCCCACGCTTTCGCACCTGAGCGTCAGGCTTCGTCCAGGGGGCCGCCTTCGCCACCGGTATTCCTCCAGATCTCTACGCATGTCACCGCTACACCTGGAATTCTACCCCCCTCTACGAGACTCTAGCTTGCCAGTTTCAAATGCAGTTCCCAGGTTGAGCCAGGGGATTTCACAACTGACTTAACAAACCGCTAGCGTTCGCTTTACGCCCAGGAAGTCCGATTAACCTTTGCACCATCCGTATGACCGCTGCTGCTTGCCAGTAGGTAGC
+
@CCCCFFF,6ECFCEGACAFEFFGEFGEEFG8FCEGGD:FCFFFEC@,,@CCCF7FC66;<F@EFE@F,66+CBFEFFFDFD,@CAFGGDGFF9=EFGGGAFFC;FFGG=C+CF<AA@86:F@,>8D<3>:DF;D9ED+C7=6?,@+4>+3>F@BEFE,@@B9DD;+,,,,,+,7=,=,59F?F8DC6<DF,954:)4,*11986)*;7F<+)3;AA)7317((.3(0(,.(8>>4*4C57:0(/2(,-*054:D46).3)699**()(,(-.8(6)2((-49)5))).)(-..)*+<),.
@M05453:56:000000000-BLWTW:1:1101:10671:8474 2:N:0:15
GGACTACTCGGGTTTCTAATCCTGTTTGCTCCCCACGCTTTCGCACCTGAGCGTCAGTCTTCGTCCAGGGGGCCGCCTTCGCCACCGGTATTCCTCCAGATCTCTACGCATTTCACCGCTACACCTGGAATTCTACCCCCCTCTACGAGACTCAAGCTTGCCAGTTTCAAATGCAGTTCCCAGGTTGAGCCCGGGGATTTCACATCTGACTTAACAAACCGCCTGCGTGCGCTTTACGCCCAGTAATTCCGATTAACGCTTGCACCCTCCGTATTACCTCGGCTGCTGGCACGGAGTTAGC
+
CCCCCGGGGGGGGGGGGGGGGGGGGGGGGGGGGGGGGGGGGGGGGGGGGGGGGGGGGGGGGGGGGGGGGGGGGGGGGGGGGGGGGGGGGGGGGGDGGFGGGGGGGGGGGGGGGGGGGGGGGGGGGGGGGGGGGGGGGGFGGGGGGF?EEEGFGGGGGGGGGGGGGGFGGCFFGCCGGGGGGGFFGGGGGGGGGFGGGGCFAFGFFFCFFFFGEFFFFFGFBG67?BFF0?FFEFFFFFGEDF?FG>>A<FF@??GFBBF??<FF4CB??:>?F5?FFG)8:0:2>??8>EF2(49>C6625
@M05453:56:000000000-BLWTW:1:1101:4655:8482 2:N:0:15
GGACTACTGGGGTATCTAATCCTGTTTGCTCCCCACGCTTTCGCACCTGAGCGTCAGTCTTCGTCCAGGGGGCCGCCTTCGCCACCGGTATTCCTCCAGATCTCTACGCATTTCACCGCTACACCTGGAATTCCACCCCCCTCTACGAGACTCAAGCCTGCCAGTTTCAAATGCAGTTCCCGGGTTGAGCCCGGGGATTTCACATCTGACTTAACAGACCGCCTGCTTGCGCTTTACGCCCAGTAATTCCGATTAACGCTTGCACCCTCCGTCTTACCGCGGCTGCTGGCACGGAGTTAGC
+
CCCCCGGGGGGGGGGGGGGGGGGGGGGGGGGGGGGGGGGGGGGGGGGGGGGGGGGGGGGGGGGGGGGGGEDGGGGGGGGGGGGGGGGGGGGGGGGGGGGGGGGGGGGGGGGCGGGGGGGGGGGGGGGCGFGGGGGGGGGGGGGFGGGDGGDEGGGGGGGGGGGGGGGGGGGGGGGGGGGGGGCGGGGGGGGCDDGDDEGGFFGFFFGFEFFFEFFFFFGFFGFFF?(/)3;9>EF<B:GEG<?>FCA<DFFB?(>=F?FFFFF>FG?01:01(.8):FBF(4>64:?07E:?FB0>EE2A<
@M05453:56:000000000-BLWTW:1:1101:26751:8488 2:N:0:15
GGACTACTAGGGTTTCTAATCCTGTTTGCTACCCATGCTTTCGAGCCTCAGCGTCAGTTACAGACCAGACAGCCGCCTTCGCCACTGGGGTTCTTCCATATATCTACGCATTTCACCGCTACACATGGCGTTCCCCTGTCCTCTTCTGCACTCAAGTTTCCCAGTTTCCGATGCACTTCTTCGGTTGAGCCGAAGGCTTTCACATTAGACTTAAGAAACCGCCTGCGCCCCCTTTACGCCCAATAAATCCGGACGACGCTTGCCACCTACGTCTTACCCCGGCTGCTGCCACGTAGTTAGC
+
<C9CCGFGG9CFGCFGF,ECFGF96ECEFFFGGGFGGCF99,@@FEEGGDFFF6C@:F<EGGGGGFEF@DFGGF:C@C79,6@7BFFD,@6+A?>AFEAA5CEFCCAA7FE=;EEC?CEGGGCEEGG@FC@8=E,8=DDF8==+ADDCEE==FE,,6,@EGGG,A;=9E6CG>8,==+@:2=6CEE>,@D8@+:5;7D63++2B++54>@C+96@+=9F*:C9=B92)(0).2A4.+(2CD21=C745?*0.4;5)8((-4,)5*0..531.(03)-*(((-23(().)038((()*+5<A
@M05453:56:000000000-BLWTW:1:1101:16552:8504 2:N:0:15
GGACTACAGGGTTTCTAATCCTGTTTGCTACCCACGCTTTCGGGCATGAACGTCAGTATTATCCCAGGGGGCTGCCTTCGCCATCGGTATTCCTCCAGATCTCTACGCATTTCACCGCTACACCTGGAATTCTACCCCCCTCTACGAGACTCTAGCTTGCCAGTTTCAAATGCAGTTCCCAGGTTGAGCCCGGGGATTTCACATCTGACTTAACAAACCGCCTGCGTGCGCTTTACGCCCCGTAATTCCGATTAACGCTTGCCCCCTCCGTATTACCCCCGCTTCTGGCCCGGAGTTAGCC
+
CCCCCGGGGGGGGGGGGGGGGGGGGGGGGGGGGGGFGGGGGFGGCEFGGGGGGGGGGCFGGGGGFGGGGGGGGGGGGGGDCGCGGGGFFFFFGGGGFFGFFGGGGGGGCFGGGFGGGGGGE,EAFGGGGGEGGGGGGGGGGDFGGGGGEGFECFBFDFDGGG?@FFGDG73>DEGGGGFGCAFGGGGC?FGGDBECDGGG68=8FFGFFFFFFF+AFFGEFGDDFFFE;9B0AFCEEBGG3(36*5A5)*8@<?GFBF(-(-)4)9(-42,28FBA4*((46((-4437546909B69447
@M05453:56:000000000-BLWTW:1:1101:7404:8526 2:N:0:15
GGACTACAAGGGTTTCTAATCCTGTTTGCTCCCCACGCTTTCGCACCTGAGCGTCAGTCTTCGTCCAGGGGGCCGCCTTCGCCACCGGTATTCCTCCAGATCTCTACGCATTTCACCGCTACACCTGGAATTCTACCCCCCTCTACGAGACTCAAGCCTGCCAGTTTCGGATGCAGTTCCCGGGTTGAGCCCGGGGATTTCACATCCGACTTGACAGACCGCCTGCGTGCGCTTTACGCCCAGTAATTCCGATTAACGCTTGCACCCTCCGTATTACCGCGGCTGCTGGCCCGGAGTTAGC
+
CCCCCGGGGGGGGGGGGGGFGGGGGGGGGGGGGGGGGGGGGGGGGGGGGGGGGGGGGGGGGGGGGGGGGGGGGGDGGGGGGGGGGGGDGGGGGGGGGGGGGGGGGGGGGGGGGGGGG>EGGGGGGGGGGFGGGGGGGGFGGGGGGGGDE6ECGGGFGGGFFGGGCGGGGECEDFGGGGGCDGECGGGGGGCGGFGG:EGGFFGFFFFFFFFGF=:???FF;GFFFFF@6:>9)>FFFFGGGB0(226ABDF)28CFFFFFF?F?F4:4::9?B>?2):<1139>66>04.(,(4172;464
@M05453:56:000000000-BLWTW:1:1101:25490:8532 2:N:0:15
GGACTACACGGGTTTCTAATCCTGTTTGCTCCCCACGCTTTCGAGCCTCAGTGTCAGTTACAGGCCAGAGAGCCGCTTTCGCCTCCGGTGTTCCTCCATATATCTACGCATTTCACCGCTACACATGGAATTCCACTCTCCTCTCCTGCACTCCAGTCTCCCAGTTTCCAATGCACACAATTGTTGAGCCACTGCCTTTTACATCACACTTAAGATACCACCTGTCCTTGCTTTACGCCCAATAAATCCGGACAACGCTTTGGACCTACGTATTACCGCGCCCTCTGGCACTTAGTTAGCC
+
<C@BC@6C@@FCFFGFFGA<EEFEGFGGGGGF<FGGGD@@@GCDG:CCFGEEEG,EEGGGFAGEC@FFC,<8CFEGCCFGGCFGF<==>C?C<AFFFGGAEF,E;9BFG@CCFE<9?CCC=FFF9,5,?E:@,,,EFEDEFA,==B=DDDED8,3D@2,@,@DEAEFF8C,>8DEFGG6@D7,@A8,@<:@F9;F77EGF7?C=+0**)38=A+=+<B99)@@4*).+*.3*=++6)54=C(()4+*95)...97A3(,((//(/*,).(,/6)6<)1(-(,((.,57752().)9CG2))
@M05453:56:000000000-BLWTW:1:1101:11302:8535 2:N:0:15
GGACTACCGGGGTTTCTAATCCTGTTTGCTCCCCACGCTTTCGAGCCTCAGTGTCAGTTACAGGCCAGAGAGCCGCTTTCGCCTCCGGTGTTCCTCCATATATCTACGCATTTCACCGCTACACATGGAATTCCACTCTCCTCTCCTGCACTCAAGTCTCCCAGTTTCCAATGCACACAATGGTTGAGCCACTGCCTTTTACATCAGACTTAAGAAACCACCTGCGCTCGCTTTACGCCCAATAAATCCGGACAACGCTTGGGACCTACGTATTACCGCGGCTGCTGGCACGCAGTTAGCC
+
CCCCCGGGGGGGGGGGGGFGGGGGGGGGGGGGFGGGGGGGGGGGGGGGGGGGGGGGGGGGGGGGGGGGGGGGGGGGGGCFGGGGGGGGGGGGGGGFFGFGGGFGGGGGGGGGFGGGFGGGGGGGGGGGFFFCFGGGGGGGGGGGGGGGGGGDDGFGGGAAEFDGGGGGGGG9DGEDDGG:FF?DEGGGGECFGFGGGEEF99CFFFGAEA6FECFFAF>A=D=2>B>;@BFFFF=4.:CGGFD;C@.)/98BB>CFB1(4:F:67<187?35<<ABA*4969>010)(474((-47@+465
@M05453:56:000000000-BLWTW:1:1101:27731:8575 2:N:0:15
GGACTACAAGGGTTTCTAATCCTGTTTGCTCCCCACGCTTTCGCACCTGAGCGTCAGTCTTCGTCCAGGGGGCCGCCTTCGCCACCGGTATTCCTCCAGATCTCTACGCATTTCACCGCTACACCTGGAATTCTACCCCCCTCTACGAGACTCAAGCCTGCCAGTTTCGGATGCAGTTCCCGGGTTGAGCCCGGGGATTTCACATCCGACTTGACAGACCGCCTGCGTGCGCTTTACGCTCAGTAATTCCGATTAACGCTTGCACCCTCCGTATTACCGCGGCTGCTGGCCCGGAGTTAGC
+
CCCCCGGGGGGGGGGGGGGGGGGGGGGGGGGGGGGGGGGGGGGGGGGGGGGGGGGGGGGGGGGGGGGGGGGGGGGGGGGGGGGCEGGGGGGGGGGGGGGGEFFGGGGGGGGGGGFGGGGEGGGGGGGGCFGGGGGGGGGGGGE?FGGGGGE6FGGGGGGGGGGFGGGGGGGGCFGGFGGGG>EEGGGFCFGFD?EGGGGGFFGFFFGF@FF33AFFFFFFFGF?0?>FFFFFEFFFFFGGGF75FGF))??56?:6669<??529C:0:BF:?F24<0(((49>0(5).).((-();FDDD
@M05453:56:000000000-BLWTW:1:1101:19286:8581 2:N:0:15
GGACTACCCGGGTTTCTAATCCTGTTTGCTCCCCACGCTTTCGAGCCTCAGCGTCAATTACAGACCAGAGAGTCGCCTTCGCCACTGGTGTTCCTCCATATATCTACGCATTTCACCGCTACACATGGAATTCCACTCTCCTCTTCTGCATTCAAGTTTCCCAGTTTCCAATGACCTTCCTCGGTTGAGCCGAGGGCTTTCACATCAGACTTAAGAAACCACCTGCGCTCGCTTTACGCCCAATAAATCCGGACAACGCTTGGGACCTACGTATTACCGCGGCTGCTGGCACGTAGTTAGC
+
CCCCCGGGGGGGGGGGGGGGGGGGGGGGGGGGGGGGGGGGGGGGGGGGGGGGGGGGGGGGGGGGGGGGGGGGGGGGGGGGGGGGGGGGGGGGGGGGGGGGGGGGGGGGGGGGGGGGGGGGGGGGGGGGFGGGGGGGGGGGGGGGGGFGGG;CFFFGCEGGGGGGGGGGGGGGGGGGGGGGGGGEGGGGGGGGGFGGDGGGFFGFFFFFBFFGEFF6CFGF9FFFEFBFFFBFFFFFFFGGGF;D4C<EEGFEFBGFFBFF?F5:4F??B??18@?ADGFBBFFF1<FBFFB?FF:@G@4<D
@M05453:56:000000000-BLWTW:1:1101:12504:8644 2:N:0:15
GGACTACTAGGGTATCTAATCCTGTTCGCTACCCACGCTTTCGAGCCTCAGCGTCAGTTACAGACCAGAGAGCCGCTTTCGCCACCGGTGTTCCTCCATATATCTACGCATTTCACCGCTACACATGGAATTCCACTCTCCCCTTCTGCACTCAAGTTCTACAGTTTCCAAAGCATACTATGGTTAAGCCACAGCCTTTCACTTCAGACTTATAAAACAGCCTGCGCTCGCTTTACGCCCAATAAATCCGGACAACGCTCGGGACCTACGTATTACCGCGGCTGCTGGCACGTATTTAGCC
+
CCCCCGGGGGGGGGGGGGGGGGGGGGGGGGGGGGGGGGGGGGGGGGGGGGGGGGGGGGGGGGGGGGGGGGGGGGGGGGGGGGGGGGGGGGGGGGGGGGGGGGGGEFGGGGGGGGGGGGGGGGGGGGGGGFGGGGGGGGGGGGGGGGGGGGGFGGGGGDGGGGGGGGGGGG:EFGGGGGFFGGGGGGFFGFFFCFGGGGGG9FGCA><6@FEGEFFFFF>?4?BBB>238@FDF;AEEFGGGFFEGG?7()551;CF5>179>D>BGFBF1??BF9>A<621699BB?085<::0)6A7648
@M05453:56:000000000-BLWTW:1:1101:22941:8645 2:N:0:15
GGACTACTGGGGTTTCTAATCCTGTTTGCTACCCATGCTTTCGAGCCTCAGCGTCAGTTACAGACCAGACAGCCGCCTTCGCCACTGGTGTTCTTCCATATATCTACGCATTTCACCGCTACACATGGAGTTCCACTGTCCTCTTCTGCACTCAAGTTTCCCAGTTTCCGATGCACTTCTTCGGTTGAGCCGAAGGCTTTCACATCAGACTTAAGAAACCGCCTGCGCTCGCTTTACGCCCAATAAATCCGGACAACGCTTGGTACCTACGTATTACCGCGGCTGCTGGCGCGTAGTTAGC
+
99@CCGFGGGE:F7@FFDFGFEGGGGGGGFFGGFGGGCGGGGGGFEGGGGGGGFGGGCFGGGGGFGFFCFEEE@GGGGGGGGC@FFFGEFFCG9EGGGGGGGCDFE?FGGBC9EFEGGGGGGGGGGGGGGGGFGGDGGGGGGGGFGGGFFGFGGGGFGFGFGGCGGGDEGGCDEF8D=DGDCGEGGDE88FEG9C6+D5;8<C6?A8A@F@E5CF+=*AFFGFDBDF:22:@B>>EC0EGD<1=C7).<FA3<6C5<49?:?@)0;<<4>(.27224C8990(((,).()(-17>5C+)).
@M05453:56:000000000-BLWTW:1:1101:3503:8668 2:N:0:15
GGACTACTGGGGTTTCTAATCCTGTTTGCTCCCCACGCTTTCGCACCTGAGCGTCAGTCTTCGTCCAGGGGGCCGCCTTCGCCACCGGTATTCCTCCAGATCTCTACGCATTTCACCGCTACACCTGGAATTCTACCCCCCTCTACGAGACTCAAGCTTGCCAGTTTCAAATGCAGTTCCCAGGTTGAGCCCGGGGATTTCACATCTGACTTAACAAACCGCCTGCGTGCGCTTGACGCCCAGTAATTCCGATTAACGCTTGCACCCTCCGTATTACCGCGGCTGCTGGCACGGAGTTAGC
+
@@CCCGGGGGGGGGGGGGDGGGGGGGGGGGFFGGGGGGGGGGGGGGGGGGGGGGGGGGGGGGGFCFGGG>@CGGGGGGFGGG:FGGGGF7FGGDEFFDFGGGGGGGGFGGGEGGGGGCEEGGGGGAEGG8FGFDGFGGGGDGGGGGC6B>CEGGGGGCDEGGGFFGGGGG7B+@CFGFG?C7FFGGGGGGGGGFEG3CEGFFGF7AGFEFFGFAFFF4C395;D<?;E<0>9>D)1<0=CG?:7CF<).*/)(,>F=?B?B6F<6C23:<6??>?)6FFFF>>960).(5:<:91)/:):A
@M05453:56:000000000-BLWTW:1:1101:8236:8672 2:N:0:15
GGACTACCGGGGTTTCTAATCCTGTTTGCTCCCCACGCTTTCGCACCTGAGCGTCAGTCTTCGTCCAGGGGGCCGCCTTCGCCACCGGTATTCCTCCAGATCTCTACGCATTTCACCGCTACACCTGGAATTCTACCCCCCTCTACGAGACTCAAGCCTGCCAGTTTCGGATGCAGTTCCCGGGTTGAGCCCGGGGATTTCACATCCGACTGGACAGACCGCCTGCGTTCGCTTGACGCCCAGTAATTCCGATTAACGCTGGCACCCTCCGTATTACCCCGGCTGTGGGCACGTCTGTAGC
+
<-@CCFFEF7ECFGG@FFG9FGA<FEFC<FC6CF<FFC7CFGGC@BF,E@8CCFC7C@FFCFDGGCE8F,+CC+:=:?,=<?F?FFGDGC+E,A>?<AF,=8E9,C9+866+A@?EGGGDGBC=FF,D8F=,C;D9A=FFDEGGGGGGEGCCEGGGGFGF>F8CC9CFGGCEGGGGGGFFFCECE**=6+3:<)>5DG6CFFF6AFGFFFF)(7:@3)::356BBFFD(()(070(/1CC533?774<A7;B<<GF=:>?(,<177(-:69:?F2<B*(--3191(((3<(,8(()*3-)-
@M05453:56:000000000-BLWTW:1:1101:7254:8689 2:N:0:15
GGACTACTCGGGTATCTAATCCTGTTTGCTCCCCACGCTTTCGCACCTGAGCGTCAGTCTTCGTCCAGGGGGCCGCCTTCGCCACCGGTATTCCTCCAGATCTCTACGCATTTCACCGCTACACCTGGAATTCTACCCCCCTCTACGAGACTCAAGCTTGCCAGTTTCAAATGCAGTTCCCAGGTTGAGCCCGGGGATTTCACATCTGACTTAACAAACCGCCTGCGTGCGCTTTACGCCCAGTAATTCCGTTTAACGCTTGCACCCTCCGTATTACCGCGGCTGCTGGCACGTAGTTAGC
+
CCCCCGGGGGGGGGGGGGGGGGGGGGGGGGGGGGGGGGGGGGGGGGGGGGGGGGGGGGGGGGGGGGGGGGGGGGGGGGGGGGGGGGGGGDGGGGGGGGGGGGGGGGGGGGGDGGGGGGGGGGGGGGGGGCGGGGGGGGGGGGGGGG61BEGBGFGEGGGGGGGGGGGGGGFGFCFFGGGGGGGGGGGDFFDEDFGG486;AFF6AFGAEFFG<FFFFAGF;DB@;:(736>>EBFFF6GEGBFFF*<2)::),4CFF:9??F>2=<?1:B;<?::<AC6>991;9(50(0.)1(.0;@)69
@M05453:56:000000000-BLWTW:1:1101:21251:8773 2:N:0:15
GGACTACTAGGGTTTCTAATCCTGTTTGCTCCCCACGCTTTCGCACCTGAGCGTCAGTCTTCGTCCAGGGGGCCGCCTTCGCCACCGGTATTCCTCCAGATCTCTACGCATTTCACCGCTACACCTGGAATTCTACCCCCCTCTACGAGACTCAAGCTTGCCAGTTTCAAATGCAGTTCCCAGGTTGAGCCCGGGGATTTCACATCTGACTTAACAAACCGCCTGCGTGCGCTTTACGCCCAGTAATTCCGATTAACGCTTGCACCCTCCGTATTACCGCGCCTCCTGGCACGGAGTTAGC
+
CCCCCGGGGGGGGGGGGGGGGGGGGGGGGGGGGGGGGGGGGGGGGGGGGGGGGGGGGGGGGGGGGGGGGGGGGGGGGGGGGGGGGGGGGGGGGGGGGFGGGGGGGGGGGGGGGGGGGGGGGGGGGGGGGGGGGGGGGGGGGGGGFGFGGGGFGFFGFGFGGGGGGFGGCGFGGGFGFGGGGGGGGGGGGGGGGF5DGGGGCFGF+9++?CFGFFFFFFGFF:;8=FF51::;F3@>@2EGGF6?C*))4C?@BBCF??9?::F>?GFFFF;(4>7<AG:B>(31((,),73?BBBB884AB
@M05453:56:000000000-BLWTW:1:1101:26009:8805 2:N:0:15
GGACTACAGGGGTTTCTAATCCTGTTTGCTCCCCACGCTTTCGAGCCTCAGTGTCAGTTACAGGCCAGAGAGCCGCTTTCGCCTCCGGTGTTCCTCCATATATCTACGCATTTCACCGCTACACATGGAATTCTACCCCCCTCTACGAGACTCAAGCCTGCCAGTTTCGGATGCAGTTCCCGGGTTGAGCCCGGGGATTTCACCTCCGACTTGACAGACCGCCTGCGTGCGCTTGACGCCCAGTAATTCCGATCAACGCTTGCACCCTCCGTATTACCGCGGCTGCTGGCACGGAGTTAGC
+
CCCCCGGGGGGGGGGGGGGGGGGGGGGGGGFGGGGGGGGGGGGGGGGGGCFFCGGFGGGGGGGGGGDFGGGGGGGG@FFGGGGGGGGGEGGGGGGGGGGGGGFGGGGGGGGGCFGGGGGGGGGGGF9FFGGGGGGGCGFGGGGGFG?ECGGEGGG39A@DDFGCGGGGG8CGDGCDFGGGGGDEGGE,AEFGG>E7<=88CFC**8CA;DFG<AA69):5:G90=<BE(3),)7)(0-=?C03,2?45AD?):(1/886?:(>39C0,11(-3>:AFF?1431911:4:E<7?0()*2-66
@M05453:56:000000000-BLWTW:1:1101:23039:8818 2:N:0:15
GGACTACTAGGGTTTCTAATCCTGTTTGCTCCCCACGCTTTCGCACCTGAGCGTCAGTCTTCGTCCAGGGGGCCGCCTTCGCCACCGGTATTCCTCCAGATCTCTACGCATTTCACCGCTACACCTGGAATTCTACCCCCCTCTACGAGACTCAAGCTTGCCAGTTTCAAATGCAGTTCCCAGGTTGAGCCCGGGGATTTCACATCTGACTTAACAAACCGCCTGCGTGCGCTTTACGCCCAGTAATTCCGATTAACGCTTGCACCCTCCGTATTACCGCGGCTGCTGGCACGGAGTTAGC
+
CCCCCGGGGGGGGGGGGGGGGGGGGGGGGGGGGGGGGGGGGGGGGGGGGGGGGGGGGGGGGGGGGGGGGGGGGGGGGGGGGGGGGGGGGGGGGGGGGGGGGGGGGGGGGGDGGGGGGGGGEGGGGGGGGGGGGGFCFCFGGGGGGGGGGCGFGGGDFFGGGGGFGGGGCE;FGGGGGGGGGGGGGGGGGGGGGFGG:EGFFFGFAAGF<FAGFFFFFFGFFG;D?F>>?BF>FFFAFFGGG?67C*664:)7:-5*969:31@2?C?:?FF?<5:AFD?FFFFB>62)8D:<:90)1;<<A
@M05453:56:000000000-BLWTW:1:1101:15208:8850 2:N:0:15
GGACTACCGGGGTTTCTAATCCTGTTTGCTCCCCACGCTTTCGCACCTGAGCGTCAGTCTTCGTCCAGGGGGCCGCCTTCGCCACCGGTATTCCTCCAGATCTCTACGCATTTCACCGCTACACCTGGAATTCTACCCCCCTCTACGAGACTCAAGCCTGCCAGTTTCGGATGCAGTTCCCGGGTTGAGCCCGGGGATTTCACATCCGACTTGACAGACCGCCTGCGTGCGCTTTACGCCCAGTAATTCCGATTAACGCTTGCACCCTCCGTATTACCGCGGCTGCTGGCACGGAGTTAGC
+
CCCCCGGGGGGGGGGGGFGGGGGGGGGGGGGGGGGGGGGGGGGGGGGGGGGGGGGGGGGGGGGGGGGGGGGGGGGGGGGGGGGGGGGGGGGGGGGGGGGGGGGGGGGGGGGGGGGGGGGGGGGGGGGGGGGFGGGGGGGGGGGGGGGDGGGEGFGGGGGGGGGGGGGGGGGGGGGGFGGGGGGGGGGGGGGGGBEGDEGGFFGFFFGFFF>GFFFF@FG>6DBFFFFF?BFFFFFFFFGGG1:?:F<AFGF<<BGFF?>B??F?FGF6BFF?<FFDFF:>BBBB>?B??B<7?69DEF<<<
@M05453:56:000000000-BLWTW:1:1101:28277:8873 2:N:0:15
GGACTACAAGGGTATCTAATCCTGTTTGCTCCCCACGCTTTCGAGCCTCAGTGTCAGTTACAGGCCAGAGAGCCGCTTTCGCCTCCGGTGTTCCTCCATATATCTACGCATTTCACCGCTACACATGGAATTCCACTCTCCTCTCCTGCACTCAAGTCTACCAGTTTCCAATGCATACAATGGTTGAGCCACTGCCTTTTACACCAGACTTAATAAACCACCTGCGCTCGCTTTACTCCCAATAAATCCGGATAACGCTTGCCCCCTACGTTTTACCGCGGCTGCTGGCACGTAGTTAGCC
+
CCCCCFGGGGGGGGGGGGGGGFFGFGEFGGGGGGGEGGGGGGGGGGGFFGGGGGGGGGGGGGGGGGGGGGGGGFEGEFFGGGGGEFGGGGGGGCGGGCFGGEFGGGGGGGGGGGGFGGGGDGGGFGGDFGGGGGGGGGFGGGGGGGGGGGE5DFA>@EDFA,@DFGDAEGFC8==@CDG@9E8@DB8=D8@FC*@FFG9C9CGFA*+*06*=*BCF9C,0>955=5)*5:D9;;6*+18A<37:F>CEED))(6+;>0;0(,/)29981:1((0)))/,(,(,(()),0).(.4(8<:).8
@M05453:56:000000000-BLWTW:1:1101:18897:8895 2:N:0:15
GGACTACTGGGGTATCTAATCCTGTTTGCTCCCCACGCTTTCGAGCCTCAGTGTCAGTTACAGGCCAGAGAGCCGCTTTCGCCTCCGGTGTTCCTCCATATATCTACGCATTTCACCGCTACACATGGAATTCCACTCTCCTCTCCTGCACTCAAGTCTCCCAGTTTCCAATGCACCCAATGGTTGAGCCACTGCCTTTTACATTAGACTTAAGCAACCACCTGCGCCCGCTTTACGCCCAATAAATCCGGACAACGCTTGGGACCTACGTATTACCGCCGCTGCTGGCCCGTAGTTAGCC
+
CCCCCGGGFGGGGFGGGGGGGGGGGGGGGGGGGGGGGGGGGGGFGGGGGGGFGGGGGGGFGGGGGGGGFGDGGGGG7FFGFGGDGGGGGGGGGGGGGGFGGDFGGGGGGGGGGGGGGGGGGGGG,EBGFGGGGGGGGGFGGGGGGGGDF?FFGFGGADDFGGDFGCFGAFGGGFGG,6++6@?DG+8,4@8CFFFGGGGG78,+1+530+0+:++<;5E>)@)75=>99=D(?F:*)(=E3<;;>7?3@83=@9FAD@(/,4>?FG04:?F?AFA<D<1(496>90:21)((-(3.A<9AD
@M05453:56:000000000-BLWTW:1:1101:4833:8900 2:N:0:15
GGACTACTCGGGTTTCTAATCCTGTTTGCTCCCCACGCTTTCGCACCTGAGCGTCAGTCTTCGTCCAGGGGGCCGCCTTCGCCACCGGTATTCCTCCAGATCTCTACGCATTTCACCGCTACACCTGGAATTCTACCCCCCTCTACGAGACTCTAGCTTGCCAGTTTCAAATGCAGTTCCCAGGTTGAGCCCGGGGATTTCACATCTGACTTAACAAACCGCCTGCGTGCGCTTTCCGCCCAGTAATTCCGATTAACGCTTGCACCCTCCGTATTCCCGCGGCTGCTGGCACGGAGTTAGC
+
CCCCCGGGGGGGGGGGGGGGGGGGGGGGGGGGGGGGGGGGGGGEGGGGGGGGGGGGGGGGGGGGEGEGFGGGGGGGGGGGGGGGGGGGGGGGGGGGGGFGGGGGGGGGGGGGGGGGGGGGGGGGGGGGFFGGGGDFGGGGGGGG8>8+BCGFGGG99CFGGGCFFGGGGGGGGGGGGFGGGD8DGGGGGGGGDEG:D=FCA6+;FFGFFFFGF=FF4=GF9D;6?D>B0::9>B>)*-5CC?:?GGAAFDF38(<@@?>???FFFGB(829<0>0))74699>0(308:FF??(278C994
@M05453:56:000000000-BLWTW:1:1101:25286:8935 2:N:0:15
GGACTACCGGGGTATCTAATCCTGTTTGCTCCCCACGCTTTCGAGCCTCAGTGTCAGTTACAGGCCAGAGAGCCGCTTTCGCCTCCGGTGTTCCTCCATATATCTACGCATTTCACCGCTACACATGGAATTCCACTCTCCTCTCCTGCACTCAAGTCTCCCAGTTTCCAATGCACACAATGGTTGAGCCACTGCCTTTTACATCAGACTTAAGAAACCACCTGCGCTCGCTTTACGCCCAATAAATCCGGAACACGCTTGGGACCTACGTATTACCGCGGCTGCTGGCCCGTAGTTAGCC
+
CCCCCGGGGGGGGGGGGGGGGGGGGGGGGGGGGGGGGGGGGGGGGGGGGGGGGGGGGGGGGGGGGGGGGGGGGGGGGGGGGGGGGGGGFGGGGGGGGGFFFAEFFGGGGGGGFGGGGGCGGGGF9=F8FEGGGGGGGCCFGGGFFFG8DFF58EFFFGDFFGGFGFGG:FFDDFGGGFEF7CFEA+,@@6,996ECFFGF+0:9;<D55?@+1+=8*AC*:@BEB@=)0()6AFA;A@G=D;@3>>73;D3)((2;)(-213<0@D0)((().))6)/3(((,41::0()-(((-.<+).8
@M05453:56:000000000-BLWTW:1:1101:14732:8952 2:N:0:15
GGACTACAAGGGTTTCTAATCCTGTTTGCTCCCCACGCTTTCGAGCCTCAGTGTCAGTTACAGGCCAGAGAGCCGCTTTCGCCTCCGGTGTTCCTCCATATATCTACGCATTTCACCGCTACACATGGAATTCCACTCTCCTCTCCTGCACTCAAGTCTCCCAGTTTCCAATGCACACAATGGTTGAGCCACTGCCTTTTACATCAGACTTAAGAAACCACCTGCGCTCGCTTTACGCCCAATAAATCCGGACAACGCTTGGGACCTACGTATTACCCCGGCTGCTGGCACGTAGTTAGCC
+
CCCCCGGGGGGGGGGGGGGGGGGGGGGGGGGGGGGGGGGGGGGFGGGGGGGGGGGGGGGGGGGGGGGGGGGGGGGGGGGGGGGGGGGGGGGGGGGGGGGGGGEFGGGGGGGGGGGGGGGGGGGGCFCDFFGGGGGGGGGGGGGGGGGGGGGFGGGGGGFGGGGGGGGGFGFGGG8?AF6FDG?FG>FFFGCFGFGGGGGGFFG790CACFEGEFAFFFGF>GF@BBFFFFFFFFAC?@=EGDF;FGFEE<3>9>CA:>;;D0><FGF2><:8AF>A<*49(4;102),2).38<(8C?<45
@M05453:56:000000000-BLWTW:1:1101:10117:8967 2:N:0:15
GGACTACTGGGGTTTCTAATCCTGTTTGCTCCCCACGCTTTCGCACCTGAGCGTCAGTCTTCGTCCAGGGGGCCGCCTTCGCCACCGGTATTCCTCCAGATCTCTACGCATTTCACCGCTACACCTGGAATTCCACCCCCCTCTACGAGACTCAAGCCTGCCAGTTTCAAATGCAGTTCCCGGGTTGAGCCCGGGGATTTCACATCTGACTTAACAAACCGCCTGCGTGCGCTTTACGCCCAGTAATTCCGATCAACGCTTGCACCCTCCGTATTACCGCGGCTGCGGGCACGTAGTTAGC
+
CCCCCGGGGGGGGGGGGGGGGGGGGGGGGGGGGGGGGGGGGGGGGGGGGGGGGGGEGGGGGGGGGGGGGDCEGGGGGGGGGGGGGGGGGGGGGGGGGGGGGGGGGGGGGGG>FGGGGGGGGGGGGGGGGGGGGGGGGGG:EGGGGGGGGEGBGGAFGGGGGGGGFGGGGGG9CGGFGGGFGGGGG55,<EFCDEGGGEGGFFGFFFDFCFFGEFFFFFGFFG>B6?F<:<EFF:7)*3E/C:<:F*5<A*))4(/9FBF?0:FDFGB?<4630>89>F12;6>0,((-4<,4?(()2<49A
@M05453:56:000000000-BLWTW:1:1101:16845:8974 2:N:0:15
GGACTACAGGGGTTTCTAATCCTGTTTGATCCCCACGCTTTCGCACATCAGCGTCAGTTACAGACCAGAAAGTCGCCTTCGCCACTGGTGTTCCTCCATATCTCTGCGCATTTCACCGCTACACATGGAATTCCACTTTCCTCTTCTGCACTCAAGTTTCCCAGTTTCCAATGACCCTCCACGGTTGAGCCGTGGGCTTTCACATCAGACTTAAGAAACCGCCTACGCGCGCTTTACGCCCAATAATTCCGGATAACGCTTGCCACCTACGTATTACCGCGGCTGCTGGCACGTAGTTAGC
+
CCCCCGGGGGGGGGGGGGGGGGGGGGGGGGGGGGGGGGGGGGGGGGGGGGGGGGGGGGGGGGGGGGGGGGGGGGGGGGGGGGGGGGGGGGGGGGGGGGGGGGGGGGGGGGGGGGGGGGGGGGGGGGGGGGGGGGGGGGGGGGGGGGGFGGGFGGGGGGGGGGGGGGGGGGGGGGGGGGGGGGGGGGGGGGGGGFGDGGGGFFGFFFCFFFFGFAFFFFGFFGFF?B@B2>EFBEFEFFGGGDF;FDC?EGFBB?GFFF>??FF?FGF?:7??7BF<AC:>FFBF9:B:?FFFFFFFEGA9:
@M05453:56:000000000-BLWTW:1:1101:10153:8978 2:N:0:15
GGACTACTGGGGTTTCTAATCCTGTTTGCTCCCCACGCTTTCGAGCCTCAGCGTCAGTTACAGACCAGAGAGCCGCCTTCGCCACTGGTGTTCCTCCATATATCTACGCATTTCACCGCTACACATGGAATTCCACTCTCCTCTTCTGCACTCAAGTCTCCCAGTTTCCAATGACCCTCCCCGGTTGAGCCGGGGGCTTTCACATCAGACTTAAGAAACCGCCTGCGCTCGCTTTACGCCCAATAAATCCGGACAACGCTTGCCACCTACGTATTACCGCGGCTGCTGGCACGTAGTTAGC
+
CCCCCGFGGFFGFFGGGGGGGGGGFFGGGGGGFCFGGGECFFGEGGGGGGGCGGGGGEAAEFGFGGFGGDFD<FCECFGGGGCFGFGGFGGGGFFFGGGF<F9A;FGGDG7CFGGGEBCEGGGGG@EFFFGGFGGGFEFFGGGGGCFFFDDDGF8DFGGFDEGG>FCGGGGADDFGGDGEDDGD:CE6CE:@DDGGGGGGFFGFFF>?BFFCEFFFFFGFFGF;,,,827>93@>9=6GGGFB?D>44>F@F6>GF@19FF?F??G?:?FF22BBAAFBFF1;>92:>777?:610/A<9<
@M05453:56:000000000-BLWTW:1:1101:27754:8984 2:N:0:15
GGACTACTAGGGTTTCTAATCCTGTTTGCTACCCATGCTTTCGAGCCTCAGCGTCAGTTACAGACCAGACAGCCGCCTTCGCCACTGGTGTTCTTCCATATATCTACGCATTTCACCGCTACACATGGAGTTCCACTGTCCTCTTCTGCACTCAAGTTTCCCAGTTTCCGATGCACTTCTTCGGTTGAGCCGAAGGCTTTCACATCAGACTTAAGAAACCGCCTGCGCTCGCTTTACGCCCAATAAATCCGGACAACGCTTGCCACCTACGTATTACCCAGGCTGCTGGCCCGTAGTTAGC
+
CCCCCGGGGGGGGGGGFG@EFFGGGGGGGGGGGGGGGGGGGGGGGGGGGFGFGGGECFFGGGGGFFG<<FGGGGGGGDFFEGFEEFFGGGGEFFEEFGGFGGG;=E6F>7F7@A?BFGGGGGGGFGGGG<FGGCFFEFGDEEGDFGGDGGGEGGGGAFGFGGAFGGGGGCGGGDGG8D=EFC6+@E6A=?DEGFEGFGGFFCG@6*8;6A@G@8B>FAFABD=AFBB)(6?BF?AEF;78>20=CCC<C4>3;9<;A3((-4>?FD1:?B(.)1,64*(),(37?05>0@1((-,)/<<A4
@M05453:56:000000000-BLWTW:1:1101:7827:8984 2:N:0:15
GGACTACACGGGTTTCTAATCCTGTTTGCTCCCCACGCTTTCGAGCCTCAGTGTCAGTTACAGGCCAGAGAGCCGCTTTCGCCTCCGGTGTTCCTCCATATATCTACGCATTTCACCGCTACACATGGAATTCCACTCTCCTCTCCTGCACTCAAGTCTCCCAGTTTCCAATGCACACAATGGTTGAGCCACTGCCTTTTACATCAGACTTAAGAAACCACCTGCGCTCGCTTTACGCCCAATAAATCCGGACAACGCTTGGGACCTACGTATTACCGCGGCTGCTGGCACGTATTTAGCC
+
CCCCCGGGGGGGGGGGGGGGGGGGGGGGGGGGGGGGGGGGGGGFEGGFGFGGGGGGGGGGGGGGGGGGGGGGGGGGGGGGGGGGGFGGFGGGGGGGGGGGGGGGGGGGGGFF9?FFEEGGGGGGFFGGFBFGGGGGGGGGGGGGGGGGGGGFGGFGEGFGGGGFGGGGGGGGGCDFGGGFFF?EFECFGGCFCCGGGGGGFFCFFCC5>FFGFFFF6C>4>C>ED>B>@9B?F>ACBDEGG;1;FGCC15=>9@GFD0/,20@:@717:21)))5<><6>BB>;?7)21))(.3)03+.-5
@M05453:56:000000000-BLWTW:1:1101:13293:8994 2:N:0:15
GGACTACCGGGGTTTCTAATCCTGTTTGCTCCCCACGCTTTCGCACCTGAGCGTCAGTCTTCGTCCAGGGGGCCGCCTTCGCCACCGGTATTCCTCCAGATCTCTACGCATTTCACCGCTACACCTGGAATTCTACCCCCCTCTACGAGACTCAAGCTTGCCAGTTTCAAATGCAGTTCCCAGGTTGAGCCCGGGGATTTCACATCTGACTTAACAAACCGCCTGCGTGCGCTTTACGCCCAGTAATTCCGATTAACGCTTGCACCCTCCGTATTACCGCGGCTGCTGGCACGGAGTTAGC
+
CCCCCGGGGGGGGGGGGGGGGGGGGGGGGGGGGGGGGGGGGGGGGGGGGGGGGGGGGGGGGGGGGGGGGGGGGGGGGGGGGGGGGGGGGGGGGGGGGGFGGGGGGGGGGGCFGGGGGGGGEGGGGGGGDGGGGGGGGGGGGGGGGGGGGGGFGFFGGFGGGGGGGGGGGGGGGGGGGGGGGGGGGGGGGGFFGFGGGGGGFFGFFFGFFFFGFFFFFFGF9DFFFFFF?F3>FFFBF?GGGF:?F><<:C?>?BDBFFFB?FF??FB0:4;:FFF26C19(49;96::0D?FFF9EEG22:
@M05453:56:000000000-BLWTW:1:1101:9373:9006 2:N:0:15
GGACTACCGGGGTTTCTAATCCTGTTTGCTCCCCACGCTTTCGAGCCTCAGTGTCAGTTACAGGCCAGAGAGCCGCTTTCGCCTCCGGTGTTCCTCCATATATCTACGCATTTCACCGCTACACATGGAATTCCACTCTCCTCTCCTGCACTCAAGTCTCCCAGTTTCCAATGCACACAATGGTTGAGCCACTGCCTTTTACATCAGACTTAAGAAACCACCTGCGCTCGCTTTACGCCCAATAAATCCGGACAACGCTTGGGCCCTACGTATTACCCCGGCTGCTGGCACGTAGTTAGCC
+
CCCCCGGGGGGGGGGGGGGGGGGGGGGGGGGGGGGGGGGGGGGGGGGGGGGGGGGGGGGGGGGGGGGGGGGGGGGGGGFGGGGFGGGGGGGGGGGGGGGGGGGGGGGGGGGGGGGGGGGGGGGGGGGGGGGGGGGGGGGGGFGGGGGGGFGEGGGGGGFFFGGGFFFGFFGGGGGGFGC6DGGGGGGGFG89?FFGGGGGFFGFFFGFFFEGFFFFFFFAFG2)5:>8@>B=FF@>:?GGD((.:;6?4<3819CF596:::4(89(,6:?24<4:<*4;>;(66?F><)83:(4>77644
@M05453:56:000000000-BLWTW:1:1101:23539:9020 2:N:0:15
GGACTACAGGGGTTTCTAATCCTGTTTGCTCCCCACGCTTTCGCACCTGAGCGTCAGTCTTCGTCCAGGGGGCCGCCTTCGCCACCGGTATTCCTCCAGATCTCTACGCATTTCACCGCTACACATGGAGTTCCACTGTCCTCTTCTGCACTCAAGTTTCCCAGTTTCCGATGCACTTCTTCGGTTGAGCCGAAGGCTTTCACATCAGACTTAAGAAACCGCCTGCGCTCGCTTTACGCCCAATAAATCCGGACAACGCTTGCCACCTACGTATTACCGCGGCTGCTGGCACGGCGTTAGC
+
CCCCCGGGGGGGGGGGGFGGGGGGGGGGGGGGGGGGGGGGGGGGGGGGGGGGGGGGGGGGGGGGGGGGGGGGGGGGGGGGGGGGGGGGGGGGGGGGGGGGGGGGGGGGGGGGGGGGGGGGGGGGGGGGGGFGGGGGGFGGGGGGGGGGGGGFGGCFFEGGGGFGGFGGGGGGGGGGGGGGFAC8EEGFEFFGGFGGGGGGFFGFAAGFFFFGFFFFFFGFFGBFFFFF9?EFFFF<FBGGGF?FG7A<AFEFBFDFFFFBBFFFFGB?23<4<F?<DG0>0199>?FB2>BFFF0>E5(:A
@M05453:56:000000000-BLWTW:1:1101:3177:9062 2:N:0:15
GGACTACTGGGGTTTCTAATCCTGTTTGCTCCCCACGCTTTCGCACCTGATCGTCAGTCTTCGTCCAGGGGGCCGCCTTCGCCACCGGTATTCCTCCAGATCTCTACGCATTTCACCGCTACACCTGGAATTCTACCCCCCTCTACGAGACTCAAGCTTGCCAGTTTCAAATGCAGTTCCCAGGTTGAGCCCGGGGATTTCACACCTGACTGAACAAACCGCCTGCGTGCGCTTTACGCCCAGTAATTCCGATTAACGCTTGCACCCTCCGTATTACCGCGGCTGCTGGCACGGAGTTAGC
+
C9CCCFGGGGGGF@EGGGDCFGGGEFAFGGFG@FFGGGGFGFGGGGEGGG,FGGGGGFFFFEGC:FCGGEG7CEGGGGGG@FFEGGG@@7DFFDFGGGGGFFGGFFGGGFC6AFGADC@CFGEFEGFFGFF,;DD9DGGCGCGGFGGDGGE@EC:CCFGEFGG?FE+>,;@@>@7CC@?,;;<EFF?7,2DG4BCDGG64:AFF))*)(;>+.8AFF;F5337((.3>?6:>B;)6=?CC72(,2C))6:)08:C48((8??>7?7:063(,(.(4.0(,,9>((8880>7??19EGF>).
@M05453:56:000000000-BLWTW:1:1101:13175:9093 2:N:0:15
GGACTACTAGGGTTTCTAATCCTGTTTGCTCCCCACGCTTTCGCACCTGAGCGTCAGTCTTTGTCCAGGGGGCCGCCTTCGCCACCGGTATTCCTCCAGATCTCTACGCATTTCACCGCTACACCTGGAATTCTACCCCCCTCTACGAGACTCAAGCTTGCCAGTTTCAAATGCAGTTCCCAGGTTGAGCCCGGGGATTTCACATCTGACTTAACAAACCGCCTGCGTGCGCTTTACGCCCAGTAATTCCGATTAACGCTTGCACCCTCCGTATTACCGCGGCTGCTGGCACGGAGTTAGC
+
CCCCCGGGGGGGGGGGGGGGGGGGGGGGGGGGGGGGGGGGGGGGGGGGGGGGGGGGGGGGGGGGGGGGGDGGGGGGGGGGGGGGGGGGGGGGGGGGGGGGGGGGGGGGGGGGGGGGGGGGGGGGGGGGGGGGGGGGGGGGGGGGGGGCEEGEGGGGGGGGFFGGGGGGFGGGFGGGGGGGGCFCEGGGGGGGD9EGGEGGFFGFFFGFEFFGFFFFFFGFFGB;?DFFFBEFFFFFFFGGD<BBDDAFFGFFBFGFFFFFFFFFFG?BBF>125:2<C09;>B;9642?F?FFB>FGFBAA
@M05453:56:000000000-BLWTW:1:1101:15676:9116 2:N:0:15
GGACTACTGGGGTTTCTAATCCTGTTTGCTCCCCACGCTTTCGCACCTGAGCGTCAGTCTTCGTCCAGGGGGCCGCCTTCGCCACCGGTATTCCTCCAGATCTCTACGCATTTCACCGCTACACCTGGAATTCTACCCCCCTCTACGAGACTCAAGCCTGCCAGTTTCGGATGCAGTTCCCGGGTTGAGCCCGGGGATTTCACATCCGACTTGACAGACCGCCTGCGTGCGCTTTACGCCCAGTAATTCCGATTAACGCTTGCACCCTCCGTATTACCCCGGCTGCTGGCACGGAGTTAGC
+
CCCCCGGFGGGGGGGGGGGGGGGGGGGGGGGGGGGGGGGGGGGGGGGGFGGGGGGGGGGGGGGGGGGGGGGCFGGGGGGGGGGGGGGGGGGGGGGGGGGGGGGGGGGGGGGGGGGGGGGGDGGGGGGGGGGGGGGGGGFGGGGGGGGGDGGEGFGGGGGGGGCFGG@A5CG77F?FCDGGGGGEECEGGGFGGBGGD=GGFFGFAFFFFF@GFFFFFFGF35;FB?FB:?DF>EF<F6GGD:64C0666C@54<7FF391:())7<:0:61-8F?)<:(-(4;4>B:72>(),((8C?9-)
@M05453:56:000000000-BLWTW:1:1101:28227:9134 2:N:0:15
GGACTACACGGGTTTCTAATCCTGTTTGCTCCCCACGCTTTCGCACCTGAGCGTCAGTCTTCGTCCAGGGGGCCGCCTTCGCCACCGGTATTCCTCCAGATCTCTACGCATTTCACCGCTACACCTGGAATTCTACCCCCCTCTACGAGACTCAAGCCTGCCAGTTTCGGATGCAGTTCCCGGGTTGAGCCCGGGGATTTCACATCCGACTTGACAGACCGCCTGCGTGCGCTTTACGCCCAGTAACTCCGATTAACGCTTGCACCCTCCGTATTACCGCGGCTGCTGGCACTGAGTTAGC
+
CCCCCGGGGGGGGGGGGGGGGGGGGGGGGGGGGGGGGGGGGGGGGEGGFGGGGGGGGGGGGGGGGGGGGGGGGGGGGGGGGGGGGFGGG:FGGGFGGGGGGGGGGGGGGGGGGGGGGGGGGGGGFEFFGFEGGGGGGFGGGCEGFGGGE>EFGGGFGGGGGGGGGGGGGGGGDFEF<CFGFEEGCC=EGGGG3BDG38<FFFFFAFGEDF6DAF?BF4F>0C><BF>D?<EF3BFA7?EEG(42:C)66C:)4?3960-(48>7?<<?:<((,.5AFC:B>69;(2:)85(),4))3A<<6
@M05453:56:000000000-BLWTW:1:1101:25133:9142 2:N:0:15
GGACTACCAGGGTTTCTAATCCTGTTTGCTCCCCACGCTTTCGCACCTGAGCGTCAGTCTTCGTCCAGGGGGCCGCCTTCGCCACCGGTATTCCTCCAGATCTCTACGCATTTCACCGCTACACCTGGAATTCTACCCCCCTCTACGAGACTCAAGCCTGCCAGTTTCGGATGCAGTTCCCGGGTTGAGCCCGGGGATTTCACATCCGACTTGACAGACCGCCTGCGTGCGCTTGACGCCCAGTAATTCCGATTAACGCTTGCACCCTCCGTCTTACCGCGGCTGCTGGCCCGGAGTTAGC
+
CCCCCGGGGGGGGGGGGGGGGGGGGGGGGGGGGGGGGGGGGGGGGGGGGGGGGGGGGGGGGGGGGGGGGGGGGGGGGGGGGGGGGGGGGDGGGGGGGGGGFGGGGGGGGGGGGGGGGGGGBGGGGGGGGFGFGGGGGGDGGGGGGGGGGGGFGGG9EGGGGGFCFFDFGGGGGGGGGGFGGGEG@EEGGGGGG?5CC=FFFAFFFFGE@F>GFFFFFFGFFGB0:B>:1,79ED)3?1=?D(45CC<AAFF308D6=8>?:<FFFG,8?FF?,719AC61399>>?FBB@((372.8C>><
@M05453:56:000000000-BLWTW:1:1101:12300:9151 2:N:0:15
GGACTACTAGGGTATCTAATCCTGTTTGCTCCCCACGCTTTCGAGCCTCAGCGTCAGTTACAGACCAGAGAGCCGCCTTCGCCACTGGTGTTCCTCCATATATCTACGCATTTCACCGCTACACATGGAATTCCACTCTCCTCTTCTGCACTCAAGTCTCCCAGTTTCCAATGACCCTCCCCGGTTGAGCCGGGGGCTTTCACATCAGACTTAAGAAACCGCCTGCGCTCGCTTTACGCCCAATAAATCCGGACAACGCTTGCCACCTACGTATTACCGCGGCTGCTTGCACGTAGTTAGC
+
CCCCCGGGGGGGGGGGGGGGGGGGGGGGGGGGGGGGGGGGGGGGGGGGGGGGGGGGGGGGGGGGGGGGGGGGGGGGGGGGGGGGGGGGGGGGGGGGGGGGGGGGGGGGEGGGGGGGGGGGGGGGGGGGFFGGGGGGGGGGGGGGGGGGGGGFGGGGGGGGGGGGFGGGGGGC6DGGGGGADGGGGGGFGGGGGEGGGGGGFFGFFFCFEFFGFFFFFFGF@GFFF;BE9?BFEFFFF?GGGFFFGDAFAGB3(4DFFF>?BFFF*2318?::7FF).7,,7;961<))5>7<0,45CED<6
@M05453:56:000000000-BLWTW:1:1101:17684:9162 2:N:0:15
GGACTACTCGGGTTTCTAATCCTGTTTGCTCCCCACGCTTTCGCACCTGAGCGTCAGTCTTCGTCCAGGGGGCCGCCTTCGCCACCGGTATTCCTCCAGATCTCTACGCATTTCACCGCTACACCTGGAATTCTACCCCCCTCTACGAGACTCAAGCTTGCCAGTTTCAAATGCAGTTCCCAGGTTGAGCCCGGGGATTTCACATCTGACTTAACAAACCGCCTGCGTGCGCTTTACGCCCAGTAATTCCGATTAACGCTTGCACCCTCCGTATTACCGCGGCTGCTGGCACGGCGTTAGC
+
CCCCCGGGGGGGGGGGGGGGGGGGGGGGGGGGGGGGGGGGGGGGGGGGFGGGGGGGGEGGGGGGGGGGGGGGGGGGGGGGGGGGGGGGGGGGGGGGGGGGGGGGGGGGGGGGGGGGGGGGGGGGGGGGGGGGGGGGGGGGGGGGEFGGGDGEGGGGGGGGGGGGGGGGGGGGGGGGGGGGGGFFGGFGGGGGGFGGCGGGFAFFCFGFCFEGCFFFFFGFFGFFDFFFBFFBFFFFFFGGGB:?CFFFFGFE?BGFFFFF?BFFFGF:B?B?:::<DFFFFBFFBFFFFFBB16(0CE??A
@M05453:56:000000000-BLWTW:1:1101:26062:9174 2:N:0:15
GGACTACAGGGGTTTCTAATCCTGTTTGCTCCCCACGCTTTCGCACCTGAGCGTCAGTCTTCGTCCAGGGGGCCGCCTTCGCCACCGGTATTCCTCCAGATCTCTACGCATTTCACCGCTACACCTGGAATTCTACCCCCCTCTACGAGACTCAAGCTTGCCAGTTTCAAATGCAGTTCCCAGGTTGAGCCCGGGGATTTCACATCTGACTTAACAAACCGCCTGCGTGCGCTTTACGCCCAGTAATTCCGATTAACGCTTGCACCCTCCGTATTACCGCGGCTGCTGGCACGGAGTTAGC
+
CCCCCGGGGGGGGGGGGGGGGGGGGGGGGGGGGGGGGGGGGGGGGGGGGGGGGGGGGGGGGGGGGGGGGGGGGGGGGGGGGGGGGGGGGGGGGGGGGGFGGGGGGGGGGGGDFFGGGGGGGGGGGGGGFGGGGGGGGGGGGGGGGGGGGGGFGGEDGGFFGGGGEGGGGGGGGGGGGGGGGFGGGGGGGGGGGAGGG5CDFFGF7AGFEFFFE6=FFFGFFGFFFBFFFFFFE:FFF:GEGBB?7F<AF>FEF:DFF0>?BBF??CBBBF9:(739A?:>>F>01:3:?FBFF9>BG*626
@M05453:56:000000000-BLWTW:1:1101:27994:9195 2:N:0:15
GGACTACCCGGGTATCTAATCCTGTTTGCTCCCCACGCTTTCGCACCTGAGCGTCAGTCTTCGTCCAGGGGGCCGCCTTCGCCACCGGTATTCCTCCAGATCTCTACGCATTTCACCGCTACACCTGGAATTCCACCCCCCTCTACGAGACTCAAGCCTGCCAGTTTCAAATGCAGTTCCCAGGTTAAGCCCGGGGATTTCACATCGGTCTTGCAAAACCGCCTGCGCACTCTTTACGCCCAGTAATTCCGATTAACGCTCGCACCCTACGTATTACCTCGGCTGCTGGCACGTAGTTAGC
+
CCCCCGGGGGGGGGGGGGFGGGGGGGGGGGGGGGGGGGGGGGGGGFGGGGGGGGGGGGGGGGGGGGGGGGGGGGGGGGGGGGGGGGGGGGGGGGGGGGGGGGGGGGGGGGGGGAFGGGGGGGGGGGGGGGGGGGGGGDGGGGGGGGGG@EG@FGGFGGGGGGGGFFDCCEGGDEG7;BFGGGGGGGFGCG@FGFGGCEG4C+9AFFD51=@DABFFFFGFFGFF617D>978FFFBFFGGGF??:7<AF76:?:DFF?BFFB>;7C<3(4:77@?9AF-<?0<:1??FBEB?FF:5;@<A6
@M05453:56:000000000-BLWTW:1:1101:19321:9204 2:N:0:15
GGACTACTCGGGTATCTAATCCTGTTTGCTCCCCACGCTTTCGCACCTGAGCGTCAGTCTTCGTCCAGGGGGCCGCCTTCGCCACCGGTATTCCTCCAGATCTCTACGCATTTCACCGCTACACCTGGAATTCTACCCCCCTCTACGAGACTCTAGCTTGCCAGTTTCAAATGCAGTTCCCAGGTTGAGCCCGGGGATTTCACATCTGACTTAACAAACCGCCTGCGTGCGCTTTACGCCCAGTAATTCCGATTAACGCCTGCACCCTCCGTATTACCGCGGCTGCTGGCCCGTCGTTAGC
+
CCCCCGGGGGGGGGGGGGGGGGGGGGGGGGGGGGGGGGGGGGGGGGGGGGGGGGGGGGGGGGGGGGGGGGGGGGGGGGGGGGGGGGGGGGGGGGGGGGGGGGGGGGGGGGGGGGGGGGGGGGGGGGGGGGGGGGGGFFGGGGG?DFGDEGGBGGGGGGGGGGGGGGFGGGFGGGGGFFGGFGGGGGGGGGGGGEGGDGGGFFGF6);C3AEGCFFFFFGFFG1;17,8((59EFFBF6:E5(4(C>A29FF>?178@<6((4FFFG03:B6-3>BBFC196;FF217:>7(49B(<//31:
@M05453:56:000000000-BLWTW:1:1101:23090:9213 2:N:0:15
GGACTACCGGGGTTTCTAATCCTGTTTGCTCCCCACGCTTTCGAGCCTCAGTGTCAGTTACAGGCCAGAGAGCCGCTTTCGCCACCGGTGTTCCTCCATATATCTACGCATTTCACCGCTACACCTGGAATTCTACCCCCCTCTACGAGACTCAAGCTTGCCAGTTTCAAATGCAGTTCCCAGGTTGAGCCCGGGGATTTCACATCTGACTTAACAAACCGCCTGCGTGCGCTTTACGCCCAGTAATTCCGATTAACGCTTGCACCCTCCGTATTACCGCGGCTGCTGGCACGGAGTTAGC
+
CCCCCGGGGGGGGGGGGGGGGGGGGGGGGGGGGGGGGGGGGGGGGGGGGGGGGGGGGGGGGGGGGGGGGGGGGGGGFEGGGGGGGGGGEGGGGGGGGGGGGFGFGFGGGGGGGGGGGGGGGGGGGGGGGGGGGGGGGGGGGGGGGGGGDEGFGGGGGGGGGGGGGGFGFGGGGGGGGGGGGFGGGGGGGGFGGACD<EGGFFGFFFDFEFFGEFFFFFGFFGFFFFFA128>5BFBFFGGGFFFGCADAF?>?FGFFFF::0F7?GBFFFF<BFF<AG?FF99>><?FBF:?:>(7EA9.5
@M05453:56:000000000-BLWTW:1:1101:24045:9254 2:N:0:15
GGACTACACGGGTTTCTAATCCTGTTTGCTCCCCACGCTTTCGCACCTGAGCGTCAGTTTTCGTCCAGGGGGCCGCCTTCGCCACCGGTTTTCCTCCAGATCTCTACGCATTTCACCGCTACACATGGAATTCTACCCGCCTCTACGAGACTCAAGCTTGCCAGTTTCAAATGCAGTTCCCAGGTTGAGCCCGGGGATTTCACATCTGACTTAATCAACCGCCTGCTTTCGCTTTCAGCCCAAGAATTCCGATGAACGCTTGCACCCCCCGTATCACCGCGGCTTCACGACCGCATTTTCC
+
@-@CCEF,;B::F-BFGDGGFC,EFG,,CE9FD;F+@CFGGGE7BEFGFG8EEEGGGE,,,,8:BF,E,8CF:6=FF:@C7C4::ECFG>CDC,E<<F,FFGGFFFG?CFGGG9AF<CCCGG?@,7<8BFDCF9,86>+3B+=FD9+@3;C<CFGG9,,8:F9633D,EEFAF;C7322DG,:8?,,,18,=))5498:6CF=118;;?FAG3+3++/=A(),4((.*).)(8).)1)+**,(,2C46):))--**9((36:F)09,(((--2)().9:;((,(((-,,.(-30(0*+)))
@M05453:56:000000000-BLWTW:1:1101:4982:9277 2:N:0:15
GGACTACTGGGGTTTCTAATCCTGTTTGCTCCCCACGCTTTCGCACCTGAGCGTCAGTCTTCGTCCAGGGGGCCGCCTTCGCCACCGGTATTCCTCCAGATCTCTACGCATTTCACCGCTACACCTGGAATTCCACCCCCCTCTACGAGACTCAAGCTTGCCAGTTTCAAATGCAGTTCCCAGGTTGAGCCCGGGGATTTCACATCTGACTTAACAAACCGCCTGCGTGCGCTTTACGCCCAGTAATTCCGATTAACGCTTGCACCCTCCGTATTACCTCGGCTGCTGGCACGGCGTGAGC
+
CCCCCGGGFEGGGDGGGFGGGGGGGGGFFGGGGGGGEGGBFFGGGGGGFGFGGGEGDEGGGGGGFGGGGGGGGGGGGGEGCFEBCEGGGGGGGEFGGGCFGGGGG;FCGGDGGGFGGGGG+@BGGGGFGFFGGAFFEGEGEGGGGGGGGGGFGGGGFGFGGGGGGGGGGGGGGGGF>FGCGGGGGGGC?6C=DEGGGECGFFFFFF>A?A>GCFFFFFGF>C(1:?FF6(81:55:62::C?6:::>B<G4816D4619(46><7924:?>F?5:>F:))(-4:>?F:?FFB(9(8C*41,
@M05453:56:000000000-BLWTW:1:1101:25566:9301 2:N:0:15
GGACTACTGGGGTTTCTAATCCTGTTTGCTACCCATGCTTTCGAGCCTCAGCGTCAGTTACAGACCAGACAGCCGCCTTCGCCACTGGTGTTCTTCCATATATCTACGCATTTCACCGCTACACATGGAGTTCCACTGTCCTCTTCTGCACTCAAGTTTCCCAGTTTCCGATGCACTTCTTCGGTTGAGCCGAAGGCTTTCATATCAGACTTAAGAAACCGCCTGCGCTCGCTTTACGCCCAAGAAATCCGGACAACGCCTGCCACCTACGTATTACCGCGGCTGCTGGCTCTGAGTTAGC
+
B-@ACGGGE8EGE@FGGCFCFGGGGGGGGGFGGGGGGGGCGGGGGEGCG@FFGCEDGGGAFFFGFGGFGGGGGGEEGGGGGGGGGGFGEGGGFGGGDDGGGGGGGCFFGGGGGGGGFGDEGGGGGGGG8FFFGGGGGCGGGGGGGGGGGGGEGCFFFFGFFEFGGGGGGGGEDEFGGGGGGGGGGGGGGGFGD>EGGGGFFFGF9FCF@ACCAA8FCFFFBGF2B=@F@@E>?FFFF<E:C;?(;;631C;)(6:F0(((.4@B6FF:228.)05>A220(-344(4:::()(-6=E+):-
@M05453:56:000000000-BLWTW:1:1101:4186:9319 2:N:0:15
GGACTACAGGGGTTTCTAATCCTGTTTGCTCCCCACGCTTTCGAGCCTCAGCGTCAGTTACAGACCAGAGAGCCGCCTTCGCCACTGGTGTTCCTCCATATATCTACGCATTTCACCGCTACACATGGAATTCCACTCTCCTCTTCTGCACTCAAGTCTCCCAGTTTCCAATGACCCTCCCCGGTTGAGCCGGGGGCTTTCACATCAGCCTTAAGAAACCGCCTGCGCTCGCTTTACGCCCAATAAATCCGGACAACGCTTGCCACCTACGTATTACCGCGGCTGCTGGCACGTAGTTAGC
+
CCCCCGGGGGGGGGGGGGGGGGGGGGGGGGGGGGGGGGGGGGGGGGGGGGGGGGGGGGFGGGGFGGGGFDFDGGGGGGGGGGGGGGGGGGGGGC>CFGGGFGGGGGGGGD@FGGGGGGGGGGGGGGGGFFFFFGGGDGDGGDGGFGFGCEFDGGFGGF9EGGGGGGFFFGFC+@FG8=FGGGGGGGCF98ED5?CDGGGGFFGF6A7A)23>@FFFFFG;>G>FFFFEFDFFFFFFFBEGG<??GG)4)9570(75)-,,1:F>FGF7(5:2<6:DF7(4269B>FB?0<2<?.8:E74<.
@M05453:56:000000000-BLWTW:1:1101:14534:9324 2:N:0:15
GGACTACAGGGGTATCTAATCCTGTTTGCTCCCCACGCTTTCGCACCTGAGCGTCAGTCTTCGTCCAGGGGGCCGCCTTCGCCACCGGTATTCCTCCAGATCTCTACGCATTTCACCGCTACACCTGGAATTCTACCCCCCTCTACGAGACTCAAGCTTGCCAGTTTCAAATGCAGTTCCCAGGTTGAGCCCGGGGATTTCACATCTGACTTAACAAACCGCCTGCGTTCGCTTTACGCCCAGTAATTCCGATTAACGCTTGCACCCTCCGTATTACCGCGGCTGCTGGCACGGAGTTAGC
+
CCCCCGGGGGGGGGGGGGGGGGGGGGGGGGGGGGGGGGGGGGGGGGGGGEGGGGGGGGGGGGGGGGGGGGGGGGGGGGGGGGGGGGGGGGGGGGGGGGGGGGGGGGGGGGGGGGGGGGGGEGGGGGGGFGFGGGGGGGGGGEGGGGGGEEGFGGGGGGGGGGGGGGGGGGGGGGGGGGGGGGFGGGGGGGGGGFGDGGFGFFGFFFGFFFFGF6=F4:FF;DF@FF>7(4>>FFFFFFGGG0(4>CA>A:758:D**-9?:BF?FGF<?FFFB>?2AGBF19>>9?FF75(4<FF>GGA4<
@M05453:56:000000000-BLWTW:1:1101:22280:9325 2:N:0:15
GGACTACCGGGGTATCTAATCCTGTTTGCTACCCATGCTTTCGAGCCTCAGCGTCAGTTACAGACCAGACAGCCGCCTTCGCCACTGGTGTTCTTCCATATATCTACGCATTTCACCGCTACACATGGAATTCCACTCTCCTCTTCTGCACTCAAGTCTCCCAGTTTCCAATGCCCCTCCCCGGTTGAGCCGGGGGCTTTCACATCAGACTTAAGAAACCGCCTGCGCTCGCTTTACGCCCAATAAAACCGGACAACGCTTGCCCCCTACGTATTACCGCGGCTGCTGGCACGTAGTTAGC
+
CCCCCGGGGGGGGGGGGGGGGGGGGGGGGGCFGGG@FGGGGGGGGGGGGGGGGGGGGGGGFFGCFGGGECFGGGGGGGGGGGGGGGGGGGGGGFGGGDEGGGGGGGGGGGGGGGGGGGGGGGGGE4EFFGGGGGGGGC9FFDGGDFC8EFGEF8EG;3,EEGGGGGGGFFGGG,,0@6CCC8EGGGGGGGG57@GDGGGFFFGF6?CFBFFGE6;8C5EFBGFFF?9B0;),<FFAF(:8C?((9FB2<DEB0(9@FFF?FFF2/C3;16(.48:ABFB>B69;9:3305:<644)89466
@M05453:56:000000000-BLWTW:1:1101:18300:9338 2:N:0:15
GGACTACTGGGGTATCTAATCCTGTTTGCTCCCCACGCTTTCGAGCCTCAGTGTCAGTTACAGGCCAGAGAGCCGCTTTCGCCTCCGGTGTTCCTCCATATATCTACGCATTTCACCGCTACACATGGAATTCCACTCTCCTCTCCTGCACTCAAGTCTCCCAGTTTCCAATGCACACAATGGTTGAGCCACTGCCTTTTACATCAGACTTAAGAAACCACCTGCGCTCGCTTTACGCCCAATAAATCCGGACAACGCTTGGGACCTACGTATTACCGCGGCTGCTGGCACGTAGTTAGCC
+
CCCCCGGGGGGGGGGGGGGGGGGGGGGGGGGGGGGFGGGGGGGGGGGGGGGGGGGGGGGGGGGGGGGGGGGGGGGGGGGGGGGGGGGGGGGGGGGGGGGGGGGGGGGGGGGGGGGGGGGGGGGGGGGGGGFGGGGGGGGGGGGDFGGGGGGFGGGGGGGGGGGGGGGGFGGFGGGFGGGGGGGG;@CFGFGGGFGGGGGGFFGFF5?CEFCFAFFFFF>A=DBBFFFFDFFFFF=CDFGDGFFFGGFFFGB>;@GFF>DD@B>?FGF>??<?AF><.*-7;BF;BBF(:)4:??(.<<<<4
@M05453:56:000000000-BLWTW:1:1101:17625:9371 2:N:0:15
GGACTACCAGGGTTTCTAATCCTGTTTGCTACCCATGCTTTCGAGCCTCAGCGTCAGTTACAGACCAGACAGCCGCCTTCGCCACTGGTGTTCTTCCATATATCTACGCATTTCACCGCTACACATGGAGTTCCACTGTCCTCTTCTGCACTCAAGTTTCCCAGTTTCCGATGCACTTCTTCGGTTGAGCCGAAGGCTTTCACATCAGACTTAAGAAACCGCCTGCGCTCGCTTTACGCCCAATAAATCCGGACAACGCTTGCCACCTACGTATTACCGCGGCTGCTGGCACGTAGTTAGC
+
CCCCCGGGGGGGGGGGGGGGGGGGGGGGGGGGGGGGGGGGGGGGGGGGGGGGGGGGGGGGGGGGGGGGGGGGGGGGGGGGGGGGGGGGGGGGGGGGGGGGGGGGGGGGGGGGGGGGGGGGGGGGGGGGGGGGGGGGGGGGGGGGGGGGGGGFGGGGGGGGGGGGGGGGGGGGGGGGGGGGGGGGGGGGGGGGGEGGGGGGFFGFFFGFFFFFFFFFFFGFBGBFFFFFFF:>FFFFFFGDGFF@FGFFFGFFFFGFFFFF?BFFFG:8:?F?FFF2:FFFFFFFFFFB0>?D:0<);FAF<
@M05453:56:000000000-BLWTW:1:1101:27284:9389 2:N:0:15
GGACTACTAGGGTTTCTAATCATGTTTGCTACCCATGCTTTCGAGCCTCAGCGTCAGTTACAGACCAGACAGCCGCCTTCGCCACTGGAGTTCTTCCATATATCTACGCATTTCACCGCTACACATTGAGTTCCACTGTCCTCGCCTGCACTCAAGTCTCCCAGTTTCCGATGCACTTCTTCGGTTGAGCCGAAGGCTTTCACATCTGACTTAAGAAACCACCTTCGCTCGCTGTACGCACAATAAATCCGGACAACACTTTGGACCTACTTATTACCGCGGCTACTGTCACGTAGTCAGC
+
-8A6AEFGGGGGEE@FG<CEF,C<AF<FFCGGGGGC,C<EFECC,@FGFF,,@6BB@,CFFAFFE8F,,,CE@6F7F:@FFGD@FG5,,96EAE9FGGG9B<,;@E<=FECEFGG,:@CGGGGG,A,9,,C,,CD=@,9=ECG++6@8FCE6FGGC;,4;8E=6DFE=,6=+@GDFGD8DGGF+8@C87DC@DB60?EFFFFC6+3+=>8CF*+++3;7>)3)7):<>(5)5/):4+(?*22(/+09)9C)5137)8(/;7343)983)2).6=2)):0(--(-(,8)-1)6,.();+)-)
@M05453:56:000000000-BLWTW:1:1101:18783:9433 2:N:0:15
GGACTACCGGGGTTTCTAATCCTGTTTGCTCCCCACGCTTTCGCACCTGAGCGTCAGTCTTCGTCCAGGGGGCCGCCTTCGCCACCGGTATTCCTCCAGATCTCTACGCATTTCACCGCTACACCTGGAATTCTACCCCCCTCTACGAGACTCAAGCTTGCCAGTTTCAAATGCAGTTCCCAGGTTGAGCCCGGGGATTTCACATCTGACTTAACAAACCGCCTGCGTGCGCTTTACGCCCAGTAATTCCGATTAACGCTTGCACCCTCCGTATTACCGCGGCTGCTGGCTCGGAGTTAGC
+
CCCCCGGGGGGGGGGGGGGGGGGGGGGGGGGGGGGGGGGGGGGGGGGGGGGGGGGGGGGGGGGGGGGGGGGGGGGGGGGGGGGGGGGGGGGGGGGGGGGFGGGGGGGGGGGGGGGGGGGGGGGGGGGGGGGGGGGGGGGDE7EFFCDCCCEEDGC>9FGCGGGCGGGFGGGGFC9DGGGGFFGC<CGGGGGGCDGGCEGGFFG6@AGFCAEFC=AFF47)3DB?<FBFBF32B3>AF0:EC((.2:<BFC?E::G6/,4?:<3)1>2-4:B3:@?>FGF;>(3>9F:3(5(49(35;?A46
@M05453:56:000000000-BLWTW:1:1101:24046:9442 2:N:0:15
GGACTACCAGGGTTTCTAATCCTGTTCGCTCCCCACGCTTTCGCGTCTCAGTGTCAGTCACGTACCAGAGAGCTGCCTTCGCCATCGGTGTTCCTCCTGATATCTGCGCATTTCACCACTACACCAGGCATTCCACCGGCCCCTGCCGCCCTCAAGCGGTTCGGTCCCCGACGACCTTCCCCGGTTGAGCCGGGGGCTTTCACGCCGGACCCACACCGCCGCCTGCGCGCCCTTTACGCCCAGTAACTCCGGACAACGCTCGCGTCCTACGTTTTACCGCGGCTGCTGGCCCGTAGTTAGC
+
CCCCCGGGGGGGGGGGGGGGGGGGGGGGGGGGGGGGGGGGGGGGGFGFGGGGGGGGGGGGGGGGGGGGCFFGFGGGGGGGGGGGGGGGGGEGGGGGGGGGGGGGGGGGGGGEFGGGGGGFGGGGGGGGGFGGGGGGG>>CEGGGDGGCGGGFGGEGGGCE+::BFEGGGGGGG5CG5FGGFC?=EEE?FGG5C>G5CEFFFFGFFFG:6>3D:D>DFBGFBGF1:?0>;FEBFFFAFFGGGF?FC*54<GFE6>D)73>FB9>(0C>:AF?,(51<A:<094>FF??>BB((2-();:)5<
@M05453:56:000000000-BLWTW:1:1101:8504:9459 2:N:0:15
GGACTACAGGGGTTTCTAATCCTGTTTGCTCCCCACGCTTTCGCACCTGAGCGTCAGTCTTCGTCCAGGGGGCCGCCTTCGCCACCGGTATTCCTCCAGATCTCTACGCATTTCACCGCTACACCTGGAATTCTACCCCCCTCTACGAGACTCAAGCTTGCCAGTTTCAAATGCAGTTCCCAGGTTGAGCCCGGGGATTTCACATCTGACTTAACAAACCGCCTGCGTGCGCTTTACGCCCAGTAATTCCGATTAACGCTTGCACCCTCCGTATTACCGCGGCTGCTGGCACGGCGTTAGC
+
CCCCCGGGGGGGGGGGGGGGGGGGGGGGGGGGGGGGGGGGGGGGGGGGGGGGGGGGGGGGGGGGGGGGGGGGGGGGGGGGGGGGGGGGGGGGGGGGGGGGGGGGGGGGGGGGGGGGGGGGGGGGGGGGGGGGGGGGGFEGGGGGGGGC@CGEGGGGGFGGCFGGGGGGGGGGGGGGGGGGGDEGGGGGGGGGGFGGGCGFFFGFAFFFEFFGC6AFFFGFFGF?BBB>BFEFFFF>F:GGG:64FC<):FF:,4>FFBFFF?:<FGF?0:FF07,6>C?;769>66:B:E1)-((.:5(,4
@M05453:56:000000000-BLWTW:1:1101:12616:9468 2:N:0:15
GGACTACTAGGGTTTCTAATCCTGATTGCTCCCCACGCTTTCGAGCCTCAGTGTCAGTTACAGGCCAGAGAGCCGCTTTCGCCTCCGGTGTTCCTCCATATATCTACGCATTTCACCGCTACACATGGAATTCCACTCTCCTCTCCTGCACTCAAGTCTCCCAGTTTCCAATGCACACAATGGTTGAGCCACTGCCTTTTACATCAGACTTAAGAAACCACCTGCGCTCGCTTTACGCCCAATAAATCCGGACAACGCTTGGGACCTACGTATTACCGCGGCTGCTGGCACGTAGTTAGCC
+
CCCCCGGGGGGGGGGGGGGGGGGG-EFGGGGGGGGGGGGGGGGGGGGGGGGGFGGGGGGGGGGGGGGGFGGGGGGGGGGGGGGGGGGGGGGGGGGGGGGGGGGGGGGGGGGGGGGGGGGGGGGGGGGGGFGFGGGGGFEFGGGGGGGGGGGFGG:>EFFGEGGGDGGGFGGGGGGGFGGGGFGGGGGGGGGGGFGGGGGG7FCFFF95@FEG5@FFFA>F5;BBBAFEFFFDFFFE4(:CDD@EGGFFFC;BB;GFEB;7?FFBFDB37?:4<4<A2>;>;>>9F:24:751,((0+04).
@M05453:56:000000000-BLWTW:1:1101:5968:9473 2:N:0:15
GGACTACAGGGGTTTCTAATCCTGTTTGCTCCCCACGCTTTCGCACCTGAGCGTCAGTCTTCGTCCAGGGGGCCGCCTTCGCCACCGGTATTCCTCCAGATCGCTACGCATTGCACCGCTACACCTGGAATTCTACCCCCCTCTACGAGACTCAAGCCTGCTAGTATCAGATGCAGTTCCCGGGTTGAGCCCGGGGCTTTCACATCTGACTTAACAGACCGCCTGCGTGCGCTTTACGCCCAGTAATTCCGATTAACTCTTGCACCCTCCGTATTACCGCCTCGGCTGGCACGGAGTTAGC
+
9@CCCGG,,EC:6@7EFD9FCFF9C,CFCFGC<CG:FCCFFF:,@FEFFCCFGGGGG9FE,,CC:@@,E:+CFCC+C:@F@GGGG<::CC+AFFCCF<,,CF+?8@CE@FB=9E,:=CCGF+9A,6FF8FFFC,@=9ED+>9CF7;8+@1CEG@F,3:@DD,7,,69;E,>BCCF8CGE??CE8CE5C8CGGGECC)*@CA+@A6F++767:CAA7*)*7(140,8>3(-7707>>?<5*7(3::*646C;@?03@F24---=??914(8>((05<<74(,(4(((-((0(.(2()/;4<:
@M05453:56:000000000-BLWTW:1:1101:27228:9483 2:N:0:15
GGACTACTGGGGTTTCTAATCCTGTTTGCTCCCCACGCTTTCGCACCTGAGCGTCAGTCTTCGTCCAGGGGGCCGCCTTCGCCACCGGTATTCCTCCAGATCTCTACGCATTTCACCGCTACACCTGGAATTCTACCCCCCTCTACGAGACTCAAGCTTGCCAGTTTCAAATGCAGTTCCCAGGTTGAGCCCGGGGATTTCACATCTGACTTAACAAACCGCCTGCGTGCGCTTTACGCCCAGTAATTCCGATTAACGCTTGCACCCTCCGTATTACCGCGGCTGCTGGCCCGGAGTTATC
+
CCCCCGGGGGGGGGGGGGGGGGGGGGGGGGGGGGGGGGGGGGGGGGDGGGGGGGGGGGGGGGGGGGDEFGGGGGGGGGGGGGGGGGGCFFGGGGFG8FGGGGGGGGGGGGGGGGGGGGGGGGGGGGGGGGGGGGGGCFFGGDGGGGEE7ECCGGGGGGGGFGG8DFCFFGCF8E@7>:BFGGG5FGGFGGEF?EDG3=GCFFGFFFGFFF@FC6=FF5EF9DFDFFFF::>;B<FF??GGD?(.:7>62C?52(/771;??B>29C?6?B>:?F7)<>02(-494(5>BE2:>(4>CFA)6
@M05453:56:000000000-BLWTW:1:1101:12577:9487 2:N:0:15
GGACTACTGGGGTTTCTAATCCTGTTTGCTCCCCACGCTTTCGCACCTGAGCGTCAGTCTTCGTCCAGGGGGCCGCCTTCGCCACCGGTATTCCTCCAGATCTCTACGCATTTCACCGCTACACCTGGAATTCCACCCCCCTCTACGAGACTCAAGCCTGCCAGTTTCAAATGCAGTTCCCGGGTTGAGCCCGGGGATTTCACATCTGACTTAACAGACCGCCTGCGTGCGCTTTACGCCCAGTAATTCCGATTAACGCTTGCACCCTCCGTATTACCGCGGCTGCTGGCACGGAGTTAGC
+
CCCCCGGGGGGGGGGGGGGGGGGGGGGGGGGGGGGGGGGGGGGGGGGGGGGGGGGGGGGGGGGGGGGGGGGGGGGGGGGGGGGGGGGGGGGGGGGGGGGDGFGGGGGGGGGGGGGGGGGGGGGGGGGGGGGGGGGGGGGGGGGGGGGGGGGFGGGGGGGGGGDGGGFGGGGGGGGCFCGGGDECEGDGGGGGGFEGDGGCFFGFFFFFFFFFFFFFFFCF9C>?BFBD6?FFF>3<FFGGGFF2FC4<AGFEFF5@FFFFFBF)1C?BF?>?<4:<>C?>F>;B0:?:BE:DF97BCFA)6
@M05453:56:000000000-BLWTW:1:1101:4801:9504 2:N:0:15
GGACTACTAGGGTTTCTAATCCTGTTTGCTACCCATGCTTTCGAGCCTCAGCGTCAGTTACAGACCAGACAGCCGCCTTCGCCACTGGTGTTCTTCCATATATCTACGCATTTCACCGCTACACATGGAGTTCCACTGTCCTCTTCTGCACTCAAGTTTCCCAGTTTCCGATGCACTTCTTCGGTTGAGCCGAAGGCTTTCACATCAGACTTAAGAAACCGCCTGCGCTCGCTTTACGCCCAATAAATCCGGACAACGCTTGCCACCTACGTATTACCGCGGCTGCTGGCACGTAGTTAGC
+
CCCCCGGGGGGGGGGGGGGGGGGGGGGGGGGGGGGGFGEFGGGGGGGGGGGGGGGGGFGGGGGGGGCFFGGGCFGGGGGGGGGGGGGGGGGGGGGGGFGGGGGGGGFGGGGGGGGGGGGGGGGGG?FGGFGGGGGGGGGGGFGGGGG8EGGDFFGGFFFGF@FGGGGFFED@DGFGCFGGGGDEGGDGGDGDG>ECFGGGFFGFFFGFFFFGFFCFFFGFADFFFFFDFFFBEFAEC7CEG@@@DF)<CDBEFFGFF0>?B?F?=C:(7>????:AFGFF;>066??2:@B>BFFFEGF>4
@M05453:56:000000000-BLWTW:1:1101:16700:9507 2:N:0:15
GGACTACAAGGGTATCTAATCCTGTTTGCTCCCCATGCTTTCGTACCTCAGCGTCAGTATTAGGCCAGATGGCTGCCTTCGCCATCGGTATTCCTCCAGATCTCTACGCATTTCACCGCTACACCTGGAATTCTACCATCCTCTCCCATACTCTAGCTTCCCAGTATCGAATGCAATTCCTAAGTTAAGCTCAGGGATTTCACATCCGACTTAAAAAGCCGCCTACGCACGCTTTACGCCCAGTAAATCCGATTAACGCTCGCACCCTCTGTATTACCGCGGCTGCTGGCACAGAGTTAGC
+
CCCCCGGGGGGGGGGGGGGGGGGGGGGGGGGGGGGGGGGGGGGGGGGGGGGGGGGGGGGGGGGGGGGGGGGGGGGGGGGGGGGGCGGGGGGGGGGGGGGGGGGGGGGGGGGGGGGGGGGGGGGGGGGGFGGFGGGGGFGGGGGGGGGGGGFEGGGFGGGGGGGGGGGGGGGGGGGGFGGGGGGGGGGFGGGFFFGGGGGGFFGFFFGDFFBGEFFFFEGFFGFFFFFFFFFFFFFEFFCEDDBFGDC3?GFD@FGFF;@FF@39AD8:?:7>2BDAFGB;BFFB>0:7:7148:?6CG<>A
@M05453:56:000000000-BLWTW:1:1101:6246:9518 2:N:0:15
GGACTACTAGGGTTTCTAATCCTGTTTGATCCCCACGCTTTCGCACATCAGCGTCAGTTACAGACCAGAAAGTCGCCTTCGCCACTGGTGTTCCTCCATATCTCTGCGCATTTCACCGCTACACATGGAATTCCACTTTCCTCTTCTGCACTCAAGTTTCCCAGTTTCCAATGACCCTCCACGGTTGAGCCGTGGGCTTTCACATCAGACTTAAGAAACCGCCTACGCGCGCTTTACGCCCAATAATTCCGGATAACCCTTGCCACCTACGTATTACCGCGGCTGCTGGCACGTAGTTAGC
+
CCCCCGGGGGGGGGGGGGGGGGGGGGGGGGGGGGGGGGGGGGGGGGGGGGGGGGGGGGGGGGGGGGGGGGGGGGGGGGGGGGGDGGGGGGGGGGGGGFGGGGGGGGGGGGGGGGGGGGGGGGGGGGGGGGGGGGGGGFFGGGGFFGGGGFFDGGGGGGFFGGGGGGGGGDGGGGGFEDFGGCECGGGG8DF6CDEDGGGGFFGFFFD55@CEE+?9BAFF2C54>D=EB=EFFFFFFFGGC??3C77)<F6>??DF?(.::B???=??0(8:>FFFFF(09>F>(4430B<>(.();C)46
@M05453:56:000000000-BLWTW:1:1101:25408:9527 2:N:0:15
GGACTACAAGGGTTTCTAATCCTGTTTGCTCCCCACGCTTTCGCACCTGAGCGTCAGTCTTCGTCCAGGGGGCCGCCTTCGCCACCGGTATTCCTCCAGATCTCTACGCATTTCACCGCTACACCTGGAATTCCACCCCCCTCTACGAGACTCAAGCCTGCCAGTTTCAAATGCAGTTCCCGGGTTGAGCCCGGGGATTTCACATCTGACTTAACAGACCGCCTGCGTGCGCTTTACGCCCAGTAATTCCGATTAACGCTTGCACCCTCCGTATTACCGCGGCTGCTGGCACGGCGTTAGC
+
CCCCCGGGGGGGGGGGGGGGGGGGGGGGGGGGGGGGGGGGFFGGGGGGGGGGGGGGGGGGGGGGGGGGGGGGGGGGGGGGGGGGGGGGGGGGGGGGGGGGGGGGGGGGGGGGGGGGGGGGEGGGG@FGGGGGGGGGGGGGGGGGGGCGGGGFGFGGFGGGGGGGGFGG7ECGGGGGGGGGFGGGGGGGCFFGGEGDDGGGFFGFFFGFFFFFECFCFFGFFGFFFFFE03.9>DF9FFC=D??BGFDFFGF7??<BFFB?11>BFGF?<1928.(-:C3047>F>?F?>D0419()1*(,.
@M05453:56:000000000-BLWTW:1:1101:11999:9530 2:N:0:15
GGCCGACCAGGGTGACTAATGCTGTTTGCTCCCCGTCTTTTAGCACATCAGTGTCAATTGTCGTCCAGTCCCCTCCCTTCCCCACCGGTGTGCCTCTCCGTATCTTCGCATTCCACCGCTCCACTGGCACTTCTGCTCACCTCTCCTCCACTCTCGCCCCCTACTCTCGACTCGCTGCCCCGTGCCACACCCATCCTCTTCACCCTACTTTTCCTGCCCCCTCTCCACGCCGCACCCCGCTCGTCCTCCTGATGCACCCTCCGCCCTGTCGTGTCACTCTCGTCCAGCTCCCTCACTTCGC
+
A9BC,@+++;@CE-,,,6,,,<,;@,CFFCGFCF+8,;,C<<6,<,;5,,,,,CC,,<,6<CCF,,8,6,,,:,,6,:4,,9C,@,+++4,,5<,,,4:+:,9A,,9A7,,,,9,:?+>+@+@F,,9,,,4,9,,49,,8,@@?@,,,@,,5D6,336+3+++,,3+6+3+++++03+,,+*****,,,@*=**,3*,,+1+2//)*)*+*18/++)),26)(/3()./6),8))()(*//(,(/*-6307*))*791((--)(01,())(-(0()-*.).(-((().)/(401()+0)-0
@M05453:56:000000000-BLWTW:1:1101:13984:9553 2:N:0:15
GGACTACCGGGGTATCTAATCCTGTTTGCTACCCATGCTTTCGAGCCTCAGCGTCAGTTACAGACCAGACAGCCGCCTTCGCCACTGGTGTTCTTCCATATATCTACGCATTTCACCGCTACACATGGAGTTCCACTGTCCTCTTCTGCACTCAAGTTTCCCAGTTTCCGATGCACTTCTTCGGTTGAGCCGAAGGCTTTCACATCAGACTTAAGAAACCGCCTGCGCTCGCTTTACGCCCAATAAATCCGGACAACGCTTGCCACCTACGTATTACCGCGGCTCCTGGCACGTAGTTAGC
+
B<@CCCEFCBCCF7EFF@<FGEFFGFFGGG9CFGG8FFFCFFFDFGGGG@DFE:C:FCEFFEF,:FFF8FFDGFGGGGDFFG:FFGFGFFF@FEFGCFFGGFFGGGAFFGDEFGGGGGGEF:EEE8EFFGGFFFAFFF6FFGGGAE;FDFEDFGGF,@,@,EFEGGFGGGEEGDGG8=FG=DDCEGGGGGGG+:@75DFFFFGFFF7A39>F688=+;CAA5>?-(()(/)..8=.@1=CD;(=FG<7?48313D4)(,4::3?9C?14?6()974AC(31,46(140(;<?:((0AA4AF
@M05453:56:000000000-BLWTW:1:1101:20052:9574 2:N:0:15
GGACTACTGGGGTATCTAATCCTGTTTGCTACCCATGCTTTCGAGCCTCAGCGTCAGTTACAGACCAGACAGCCGCCTTCGCCACTGGTGTTCTTCCATATATCTACGCATTTCACCGCTACACATGGAGTTCCACTGTCCTCTTCTGCACTCAAGTTTCCCAGTTTCCGATGCACTTCTTCGGTTGAGCCGAAGGCTTTCACATCAGACTTAAGAAACCGCCTGCGCTCGCTTTACGCCCAATAAATCCGGACAACGCTCGGGACCTACGTATTACCGCGGCTGCTGGCACGTAGTTAGC
+
CCCCCGGGGGGGGGGGGGGGGGGGGGGGGGGGGGGGGGGGGGGGGGGGGGGGGGGGGFGGGGGGGGGGGGGGGGGGGGGGGGGGGGGGGGGGGGGGGGGGGGGGGGGGGGGGGGGGGGGGGGGGGGGGGGGGGGGGGGGGGGGGGGGGGGGFGGGDEGGGGGGGFFFGGG>EGGGGGGGGGGGEGGGGGGGGGEEGGGGGFFGFFF76=FEFCF>FFFGFFGAAFFFFB@>9?FFFFDEGD?037FECFFEE?6DFFFF:BBE0)9848:08)@BABG?FB>B9;F:B05<?6(8);C<AA
@M05453:56:000000000-BLWTW:1:1101:14738:9578 2:N:0:15
GGACTACTCGGGTTTCTAATCCTGTTCGCTCCCCACGCTTTCGAGCCTCAGCGTCAGTTACAGACCAGAGAGCCGCCTTCGCCACTGGTGTTCCTCCATATATCTACGCATTTCACCGCTACACATGGAATTCCACTCTCCTCTTCTGCACTCAAGTCTCCCAGTTTCCAATGACCCTCCCCGGTTGAGCCGGGGGCTTTCACATCAGACTTAAGAAACCGCCTGCGCTCGCTTTACGCCCAATAAATCCGGACAACGCTTGCCACCTACGTATTACCGCGGCTGCTGGCACGTAGTTAGC
+
CCCCCGGGGGGGGGGGGGGGGGGGGGGGGGGGGGGGGGGGGGGGGGGGGGGGGGGGGGGGGGGGGGGGGGGGGGGGGGGGGGGGGGGGGGGGGGGGGGGGGGGGGGGGGGGGGGGGGGGGGGGGGFGGFFGGGGGGGGGGGGGGGGGFGGGFGGFECFDEGGGGGCFGGGGGGGGGGCGGGGGGGGGGGGGGDDGGGGGGFFGFFFGFFFEDEAAFFFGF>DBFFFFFF?@BFFFBFFGGG1<BFCADAGFBB>G:719?BFF?4C?2?FF8>FBA>GFB2;>>FBBDFB:<:((.AC466
@M05453:56:000000000-BLWTW:1:1101:2767:9588 2:N:0:15
GGACTACCAGGGTTTCTAATCCTGTTTGCTCCCCACGCTTTCGCACCTGAGCGTCAGTCTTCGTCCAGGGGGCCGCCTTCGCCACCGGTATTCCTCCAGATCTCTACGCATTTCACCGCTACACCTGGAATTCTACCCCCCTCTACTCGACTCAAGCTTGCCAGTTTCAAATGCAGTTCTCAGGTTGAGCCCGGGGATTTCACATCTGACTTAACAAACCGCCTGCGTGCGCTTTACGCCCAGTAATTCCGATTAACGCTTGCACCCTCCGTATTACCGCGGCTGCTGGCACGGAGTTAGC
+
CCCCCGGGGGGEEEFGGGGGGFGGGGGGGGGGGGGGGGGGGGG7:FGGEGFGDGGGEFGFGFGDFGEFFCGFFEGDGGEF,?FCGFGGGGGGGGGFGGGGGGGGGGGFGGGGAEGGAEGG@F@FG:FGGGCGDC;EA,@:EGGGEG9,8CC@>F:D@EEFCC<63@9CGFGGGCGGF;C,5><FGFF?CDGGG)*2):@C7A?C@6CC5@@GF68@AFFF939??DFDFBBFDE:>?1EGD0:2>7-49C?7?:D?F16<:B3>?*-8(:;:?4044::BBB032:?:::??FB0BECD><
@M05453:56:000000000-BLWTW:1:1101:15823:9611 2:N:0:15
GGACTACCGGGGTTTCTAATCCTGTTTGCTCCCCACGCTTTCGCACCTGAGCGTCAGTCTTCGTCCAGGGGGCCGCCTTCGCCACCGGTATTCCTCCAGATCTCTACGCATTTCACCGCTACACCTGGAATTCCACCCCCCTCTACGAGACTCAAGCCTGCCAGTTTCAAATGCAGTTCCCGGGTTGAGCCCGGGGATTTCACATCTGACTTAACAGACCGCCTGCGTGCGCTTTACGCCCAGTAATTCCGATTAACGCTTGCACCCTCCGTATTACCCCGTCTGCTGGCCCGGATTTAGC
+
CCCCCGGGGGGGGGGGGFGGGFGGGGGGGGGGGGGGGGGGGGGGGGGGGGGGGGGGGGGGGGGGGGGGCGGGGGGGGGGGGGGEGGGGGGGGGGGGGGGFGGFGGGGGGG>FGFGGGGGGGG9FFGGFFCFGGGGGGG6FGCEFGGC6@EG:FGCFFF8DFGGGGGFCFGGGGGGGFFGGFGGGGGGGDGFF5>CDCEGGFFGF+2@ACFFFB*9=74=F6D630<>F(2>BF@F2@BGGG???G*4>FF).2:DB4(,4(-54FG((31(-(..)-2(,,(-8(-6,4>((7((.;<664
@M05453:56:000000000-BLWTW:1:1101:9094:9633 2:N:0:15
GGACTACTCGGGTTTCTAATCCTGTTTGCTCCCCACGCTTTCGCACCTGAGCGTCAGTCTTCGTCCAGGGGGCCGCCTTCGCCACCGGTATTCCTCCAGATCTCTACGCATTTCACCGCTACACCTGGAATTCTACCCCCCTCTACGAGACTCAAGCCTGCCAGTTTCGGATGCAGTTCCCGGGTTGAGCCCGGGGATTTCACATCCGACTTGACAGACCGCCTGCGTGCGCTTTACGCCCAGAATTCCGATTAACGCTTGCACCCTCCGTATTACCGCGGCTGCTGGCACGGAGTTAGCC
+
CCCCCGGGGGGGGGGGGGGGGGGGGGGGGGGGGGGGGGGGGGGGGGGGGGGGGGGGGGGGGGGGGGGGGEGGGGGGGGGGGGGGGGGGGGGGGGGGGGGGGGGGGGGGGGGGGGGGGGGGGGGGGGGGGGGGGGGGGGFGGGGGGGGGGGGFGGGGGGGGFGGGGGGGGEGGGGGGGGGGG>EEGEEGGGGGGFGGGGGGFFF7AFDDFFFGFFF=@FGFFGFFBB95?BB;DFFFFFCED??FCGFFFG>743FFFF:?FF4?FGB:?132<@<<4571>B03:2:24)4:91658<5).
@M05453:56:000000000-BLWTW:1:1101:15851:9673 2:N:0:15
GGACTACTCGGGTTTCTAATCCTGTTTGCTACCCATGCTTTCGAGCCTCAGCGTCAGTTACAGACCAGACAGCCGCCTTCGCCACTGGTGTTCTTCCATATATCTACGCATTTCACCGCTACACATGGAGTTCCACTGTCCTCTTCTGCACTCAAGTTTCCCAGTTTCCGATGCACTTCTTCGGTTGAGCCGAAGGCTTTCACATCAGACTTAAGAAACCGCCTGCGCTCGCTTTACGCCCAATAAATCCGGACAACGCTTGCCACCTACGTATTACCGCGGCTTCTGGCACGTAGTTAGC
+
CCCCCGGGGGGGFGGGGGGGGGGGGGGGGGGGGGGGGGGGGGGGGGGGGGGGGFGGGGFGGGGGGGGGGCFGGFGGGGGGGGGGGGGGGGGGGGGGGGGGFGGGFGGFGCEGGGGGGGCEFEGGGGGFDGGGGGGGGGGFGGG?EGGGGGGFGGGFEEFFGGEGFFFFGGGGGGGFFGFGFGGGGGGGGGFGGFC>CGGG>+CAFF7CEFFGFA8FAFGFFCAFFFFFBFEFFFF<A;CGGF;DCFEEE48:19<F:36:B0:2*7,(48342B044FFBB>B0(392-)43:?<>GF>AF
@M05453:56:000000000-BLWTW:1:1101:23716:9673 2:N:0:15
GGACTACTAGGGTTTCTAATCCTGTTTGCTCCCCACGCTTTCGCACCTGAGCGTCAGTCTTCGTCCAGGGGGCCGCCTTCGCCACCGGTATTCCTCCAGATCTCTACGCATTTCACCGCTACACCTGGAATTCCACCCCCCTCTACGAGACTCAAGCCTGCCAGTTTCAAATGCAGTTCCCGGGTTGAGCCCGGGGATTTCACATCTGACTTAACAGACCGCCTGCGTGCGCTTTACGCCCAGTAATTCCGATTAACGCTTGCACCCTCCGTATTACCGCGGCTGCTGGCACGGAGTTAGC
+
CCCCCGGGGGGGGGGGGGGGGGGGGGGGGGGGGGGGGGGFGGGGGGGGGGGGGGGGGGGGGGGGGGGGGGGGGGGGGGGGGGGGGGGGGGGGGGGGGGGGGGGGGGGGGGGGGGGGGGGGGGGGGGGGGGGGGGGGGGGGGGGGGGGGGGGEGGGCFGGGGGGFGGGGFGGFGGGGGGGGGGGGGDGGGGGGGFGGGGFGFFGFFFGFCFFGCFFFFAGFFGFFFFFFBFFFFEFFF?GGGFFFG7<2<GF>B?3?=:>F?FF<6F3-3<1,(05<AF(2(46>(2)).>:?10(5CG24<
@M05453:56:000000000-BLWTW:1:1101:10230:9683 2:N:0:15
GGACTACCGGGGTTTCTAATCCTGTTTGCTCCCCACGCTTTCGAGCCTCAGTGTCAGTTACAGGCCAGAGAGCCGCTTTCGCCTCCGGTGTTCCTCCATATATCTACGCATTTCACCGCTACACATGGAATTCCACTCTCCTCTCCTGCACTCAAGTCTCCCAGTTTCCAATGCACACAATGGTTGAGCCACTGCCTTTTACATCAGACTTAAGAAACCACCTGCGCTCGCTTTACGCCCAATAAATCCGGACAACGCTTGGGACCTACGTATTACCGCGGCTGCTGGCACGTAGTTTGCC
+
CCCCCGGGGGGGGGGGGGGGGGGGGGGGGGGGGGGGGGGGGGGGGGGGGGGGGGGGGGGGGGGGGGGGGGGGGGGGGGGGGGGGGGGGGGGGGGGGGGGGGGGGGGGGGGCGGGGGGGGGGGGGGGGGGGGGGGGGGGGGGDGGGCGGGGGEGGGGGGGGFGGGGGGGGGCFGGFGGGGDFGGGGGGGGGGGGFGGGGGGFFG>AFGAEFFGEFFFA>FFFGFEFFBDFFFFFFFFD3EEGFFFGGFEED>D;FF>:9?BF?FBFGFBB?FF2<AF6*(-,317?:B:()54(860<+--.
@M05453:56:000000000-BLWTW:1:1101:16707:9691 2:N:0:15
GGACTACCGGGGTTTCTAATCCTGTTTGCTCCCCACGCTTTCGCACCTGAGCGTCAGTCTTCGTCCAGGGGGCCGCCTTCGCCACCGGTATTCCTCCAGATCTCTACGCATTTCACCGCTACACCTGGAATTCTACCCCCCTCTACGAGACTCAAGCTTGCCAGTTTCAAATGCAGTTCCCAGGTTGAGCCCGGGGATTTCACATCTGACTTAACAAACCGCCTGCGTGCGCTTTACGCCCAGTAATTCCGATTAACGCTTGCACCCTCCGTATTACCGCGGCTGCTGGCACCGAATTAGC
+
CCCCCGGGGGGGGGGGGGGGGGGGGGGGGGGGGGGGGGGGGGGG7FGGGGGGGGGGGGGGGGGGGGGGGGGGGGGGGGGGGGGGGGGGGGGGGGGGGGGGGGGGGGGGGGGGGGGGGGGGGGGGGGGGGGGGGGGGGFGGGGGGGGGEGGGFGGGFGGGGGGGGGGGGGGGGGGGGGGGGGFGGFGG?FGGGGBGGDGGGFFG=AFFFFFFGF6AFFFGFFGF<<BF>3<:17@)5=65CDBF>FGFFFGF:??GFF(1:?B5)15:?0?>2(0:ADGFF09119:B,(03<(4-)1A-24
@M05453:56:000000000-BLWTW:1:1101:28673:9714 2:N:0:15
GGACTACCAGGGTTTCTAATCCTGTTTGCTCCCCACGCTTTCGCACCTGAGCGTCAGTCTTCGTCCAGGGGGCCGCCTTCGCCACCGGTATTCCTCCAGATCTCTACGCATTTCACCGCTACACCTGGAATTCTACCCCCCTCTACGAGACTCAAGCCTGCCAGTATCAGATGCAGTTCCCGGGTTGAGCCCGGGGATTTCACATCTGACTTAACAGACCGCCTGCGTGCGCTTTACGCCCAGTAATTCCGATTAACGCTTGCACCCTCCGTATGACCCCTGCTTCTGGCACGGGGTTAGC
+
CCCCCGGGGGGGGGGGGGGGGGGGGGGFGGGGGGGGGGGGGFGGGGGGGGGGGGGGGGGGGGGGGGGGFGGGGGGGGGGGGGGGGGGGGGFFGGCGGGGGAFGFAGGGGGGGGGGGGGGGGG9EGGGGAFGFEEDFGGGGGGE+=FG6CEGFGGF?FFFGGGGGG9CGGGGF>CGGFFGGGGGGECEFGGGGGFGGCE:7AAF=AFF=?FEF3@=FFF5>(<>:0:;FB?39:@F2F?GGG?B:G0:<9FF@:(*9F?B:<1@?474(-(4:05())2(((-42)-))-9:7(4()2*(16
@M05453:56:000000000-BLWTW:1:1101:13110:9723 2:N:0:15
GGACTACTGGGGTTTCTAATCCTGTTTGCTCCCCACGCTTTCGCACCTGAGCGTCAGTCTTCGTCCAGGGGGCCGCCTTCGCCACCGGTATTCCTCCAGATCTCTACGCATTTCACCGCTACACCTGGAATTCTACCCCCCTCTACGACACTCAAGCCTGCCAGTTGCGGTTGCAGTTCCCAGGTTGAGCCCGGGGGTTCCACATCTGACTTAACAAACCGCGTGCGTGCGCTTTACGCCCAGTAATTCCGATTAACGCTTGCACCCTCCGGATTACCGCGGCTGCTGGCCCGGCGTTAGC
+
A-@@CEFEFGGGE:FFCG<EFFEGGFCEF@CFF@,6FC@FGGEGECFG8@6C@FC@@@,CFE<FGF:F@CCF7F@FGGGGFE7FFFG:=+BEFFGCF,E,CFF,9CABE=?EEEECCC764@9=>FD@AFE@DDA@,63==CC+,>D6+1CE:CFGG>8D>DFGFG7CE8*>D8,;DCF?C7CGB9EC8CECC>EC)/:*)0<?))**)*.*-1969<5:1C(,,--7(45(08@2/:ECD1:8*264:C95::3BFBFF0:F26*-(813((812)0(490((((,54:(460(<EE<06
@M05453:56:000000000-BLWTW:1:1101:28642:9783 2:N:0:15
GGACTACAGGGGTATCTAATCCTGTTTGCTCCCCACGCTTTCGCACCTGAGCGTCAGTCTTCGTCCAGGGGGCCGCCTTCGCCACCGGTATTCCTCCAGATCTCTACGCATTTCACCGCTACACCTGGAATTCCACCCCCCTCTACGAGACTCAAGCCTGCCAGTTTCAAATGCAGTTCCCGGGTTGAGCCCGGGGATTTCACATCTGACTTAACAGACCGCCTGCGTGCGCTTTACGCCCAGTAATTCCGATTAACGCTTGCACCCTCCGTATTACCGCGGCTGCTGGCACGGAGTTAGC
+
ACCCCGGGGGGGGGGGGGGGGGGGGGGGGGGGGGGGGGGEGGGGGGGGGGGGGGGGGGGGGGGGGGGGGGEEGGGGGGGGGGGGGGGGGGFGGGGGGGGGGGGGGGGGGEGDGGGGGGEGGGGGGGGGGFFGGGGGCE>EG>CFGGGDEEG@GGEFGGGGGG6FCCFGGGGGGFGFGGGGFGEGGGGG?FGGGEGD3AEGCAGFFFCA?FA7>FF6*5CFFGF?:BBB(4>0B:>A72CCC((5F7)6A>6>:1*@BF>F0(53?C03<?F6?F>9AC0990(14(.)5>0)(47);*6<<
@M05453:56:000000000-BLWTW:1:1101:10664:9792 2:N:0:15
GGACTACTGGGGTTTCTAATCCTGTTTGCTCCCCACGCTTTCGCACCTGAGCGTCAGTCTTCGTCCAGGGGGCCGCCTTCGCCACCGGTATTCCTCCAGATCTCTACGCATTTCACCGCTACACCTGGAATTCTACCCCCCTCTACGAGACTCAAGCCTGCCAGTTTCGGATGCAGTTCCCGGGTTGAGCCCGGGGATTTCACATCCGACTTGACAGACCGCCTGCGTGCGCTTTACGCCCAGTAATTCCGATTAACGCTTGCACCCTCCGTATTACCGCGGCTGCTGGCACGGAGTTAGC
+
CCCCCGGGGGGGGGGGGGGGGGGGGGGGGGGGGGGGGGGGGGGGGGGGGGGGGGGGGGGGGGGGGGGGGGGGGGGGGGGGGGGGGGGGGGGGGGGGGGGGGGGGGGGGGGGGGGGGGGGGGGGGGGGGGGGGGGGGGGGGGGGGGGGDGEGFGGFGGGGFGGGGGGGGGECECFGCFGGGGDGDGGGGGGGGGFGGGGGGFFGFFFGFFFFC<=F@FFGFFGFF<FFBFF>>FFFF=:CGGB0>G79AFF:)66D4=:BF:?FFFGFF<FF284?FFG6>B>BBFFF7:D728B07;E24<
@M05453:56:000000000-BLWTW:1:1101:27301:9807 2:N:0:15
CGACTACACGGGTATCTAATCCTGTTTGCTCCCCACGCTTTCGCACCTGAGCGTCAGTCTTCGTCAAGGGGGCCGCCTTCTCCACCGGTATTCCTCCCGATCTCTCCGCATTTCCCCGCTACACCTGGAATTCTACCCTCCTCCACGAGAATCAAGCCTGCCAGTTTCGGATGCAGTTCCCGGGTTGCGCCCGCGGATTTCACATCCGACTTGACAGACCGCCTGCTTGCCCTTTACGCCCACTGATTCCTACTAACGCTTGCATCCTCCGCCTCGCCACGACAGCGCGCGCGGATTTAGC
+
--8A,8<6C@FGG:D<F9@ECD,;6;CF,,<EC@E+@+,8DCBG7FG,,C,C:6BFFGCA9C<FF<F9,6+6+:++67CF,,:EFEF+4+B<@E9?F+@+>CBA,,B+4CF?A<,C4+@+@>>=C:C,,,,,;=;9,6,3BFD6=,8++++053@@E73<::D,>DE3*34C*,,+5:=;C8:8BE7,?**:3)=))/**;321;)9)()49)9)17)/)-59(3((*.().))940(/:71(4**-:)2*9)4:@F?>?:B5)**5).:9((0-(()-3(,,(((-,4>((,(()*0.-)
@M05453:56:000000000-BLWTW:1:1101:7303:9814 2:N:0:15
GGACTACTGGGGTTTCTAATCCTGTTTGCTCCCCACGCTTTCGCACCTGAGCGTCAGTCTTCGTCCAGGGGGCCGCCTTCGCCACCGGTATTCCTCCAGATCTCTACGCATTTCACCGCTACACCTGGAATTCTACCCCCCTCTACGAGACTCAAGCTTGCCAGTTTCAAATGCAGTTCCCAGGTTGAGCCCGGGGATTTCACATCTGACTTAACAAACCGCCTGCGTGCGCTTTACGCCCAGTAATTCCGATTAACGCTTGCACCCTCCGTATTACCGCGGCTGCTGGCACGGAGTTAGC
+
CCCCCGGGGGGGGGGGGGGGGGGGGGGGGGGGGGGGGGGGGGGGGGGGGGGGGGGGGGGGGGGGGGGGGGGGGGGGGGGGGGGGGGGGGGGGGGGGGGGGGGGGGGGGGGEGGGGGGGGGGGGGGGGFGGGGGGGGGGGGGGCGGGGDGEGEGGGGGGGGGGGGFGGFDGGGGGGGGGGEGGGGGFFGGGGGGFGG5EGGFFGFFF+@CFFGFFFFFAGFFGFFFF6@:?:>FFF>?<EGG:<>FC<9AFFEF?GFB<>FF6FFFGFFF01::F849DBB>092>?FF:>:?B997EG)).
@M05453:56:000000000-BLWTW:1:1101:16823:9843 2:N:0:15
GGACTACCAGGGTATCTAATCCTGTTTGCTCCCCACGCTTTCGCACCTCAGCGTCAGTAATGGTCCAGTGAGCCGCCTTCGCCACTGGTGTTCCTCCGAATATCTACGAATTTCACCTCTACACTCGGAATTCCACTCACCTCTACCATACTCAAGACTTCCAGTATCAAAGGCAGTTCCGGGGTTGAGCCCCGGGATTTCACCCCTGACTTAAAAGTCCGCCTACGTGCGCTTTACGCCCAGTAAATCCGAACAACGCTAGCCCCCTTCGTATTACCGCGGCTGCTGGCACGAAGTTAGC
+
CCCCCGGGGGGGGGGGGGGGGGGGGGGGGGGGGGGGGGGGGGGGGGGGGGGGGGGGGGGGGGGGGGGGGGGGGGGGGGGGGGGGGGGGGGGGGGGGGGGGGGGGGGGGGGGGGGGGGGGGGGGGGGGGGGGGGGGGGGGGGGGGGGGGGGGEGGGGGGGGGGGCFGGGGGGGGGGGGGGGGGGGGGGGGGGGGFGGGGGGFFGFFFGFFFFGFFFFAFGFFGFFDFFFFFF1BF:4A@GGGFFFG76<CGFE?9C@FBFB6>F:FGFFBF?<BF>59C?B>FBF>:?:?EB?F1;5ACAFA
@M05453:56:000000000-BLWTW:1:1101:8501:9848 2:N:0:15
GGACTACACGGGTATCTAATCCTGTTTGCTCCCCACGCTTTCGCACCTGAGCGTCAGTCTTCGTCCAGGGGGCCGCCTTCGCCACCGGTATTCCTCCAGATCTCTACGCATTTCACCGCTACACCTGGAATTCTACCCCCCTCTACGAGACTCAAGCTTGCCAGTTTCAAATGCAGTTCCCAGGTTGAGCCCGGGGATTTCACATCTGACTTGACAGACCGCCTGCGTGCGCTTTACGCCCAGTAATTCCGATTAACGCTTGCACCCTCCGTATTACCGCGGCTGCTGGCACGGAGTTAGC
+
CCCCCGGGGGGGGGGGGGGGGGGGGGGGGGGGGGGGGGGGGGGGGGGGGGGGGGGGGGGGGGGGGGGGGGGGGGGGGGGGGGGGGGGGGGGGGGGGGGGGGGGGGGGGGGGGGGGGGGGGGGGGGGGGFGGGGGGGGGGGGGGGGGFG@6:CFGGGGGFGGGGGFGGGGGGADGGGGGGGD,DEGGF6CGGGGEDGGECFFACFF6DFFFFGFBFFFFGF@GBFBFF7(4<9EFFDFFGGGF?:F754ACF5<2C@F?FF3:F2?GFF6<>0(;>AAC?B>F>>FF:?7D0)8>(<EG2>>
@M05453:56:000000000-BLWTW:1:1101:4055:9857 2:N:0:15
GGACTACTGGGGTTTCTAATCCTGTTTGCTACCCATGCTTTCGAGCCTCAGCGTCAGTTACAGACCAGACAGCCGCCTTCGCCACTGGTGTTCTTCCATATATCTACGCATTTCACCGCTACACATGGAGTTCCACTGTCCTCTTCTGCACTCTAGTTTCCCAGTTTCCGAAGCACTTCCTCGGTTGAGCCGAGTGCTTTCACATCAGACTTAAGCAACCGCCTGCGCTCGCTTTACGCCCAATAAATCCGGACAAAGCTTGCCACCTACGTATTACCCCGGCTGCTGGCACTTCGTTAGC
+
CCCCCGGGFGGGGGGGGGGGGGGGGGGGGGFGFGG8<FFFGGGGGGGFGGFGGFGGEFFFFDF,EFFGF@FGGGGGGGGGGGGGGGGGGGG:FEDFGCCCFFFGGGGGGGGGGGGGGEECFEEGGGGFGCGGFGAFGEAFGGGG,EAAEA896,7E@D;,=EFBDFGGF6C+=CEGG+,,6@EEEGC,,@E9+*+=5E=FCFGAAF7*:?C>@++4+37@@>@9(256/-6@>AFCF<GEGF@1>F4?E4=A@@CF)((8<<@B=*(25?F<B6:2<*(-4(((,3:?0),4(),)*;6(.
@M05453:56:000000000-BLWTW:1:1101:22002:9863 2:N:0:15
GGACTACTCGGGTTTCTAATCCTGTTTGCTACCCATGCTTTCGAGCCTCAGCGTCAGTTACAGACCAGACAGCCGCCTTCGCCACTGGTGTTCTTCCATATATCTACGCATTTCACCGCTACACATGGAGTTCCACTGTCCTCTTCTGCACTCAAGTTTCCCAGTTTCCGATGCACTTCTTCGGTTGAGCCGAAGGCTTTCACATCAGACTTAAGAAACCGCCTGCGCTCGCTTTACGCCCAATAAATCCGGACAACGCTTGCCACCTACGTATTACCGCGGCTGCTGGCACGTAGTTAGC
+
CCCCCGGGGGGGGGGGGGGGGGGGGGGGGGGGGGGGGGGGGGGGGGGGGGGGGGGGGGGGGGGGGGGGGGGGGGGGGGGGGGGGGGGGGGGGGGGGGGGGGGGGGGGGGGGGGGGGGGGGGGGGGGGGGFGGGGGGGGGGGGGGGGGGFFGFGGGGGC;FGGGGGGFFGDEEGGGGGFGG7FFGGG6?DGGGCDGGGGGGFFGF69AFFFEGFF>6BFGFFGBFFDFF@FFFF>:<CDGGDF@;>CECCFA>?FGFFFFBF6:4@G3(5?F?26:FBCB992029?020>?BF::5CF<>A
@M05453:56:000000000-BLWTW:1:1101:2513:9866 2:N:0:15
TGACTACTAGGGTTTCTAATCCTGTTTGCTCCCCACGCTTTCGTACCTGAGCGTCAGTCTTCGTCCAGGGGGCCGCCTTCGCCATCGGTCTTCCTCTAGATCTCTACGCACTTCACCGCTACACCTGGAATTCCACACCCCTCTAAGAGATCCAAGCTTGACAGTTTGAAATGCAGTTCCCGGGTTGAGCCTGGGGTTTTCATACCTGACTTAACAGACCGCTTGCGTGCGACTTACGCCTAGTAATTCCGATTAACGCTTGTACTCTCCCGATTACCCTGGCTGCTGGCACGGCGTTAGC
+
6AAA,,,<FEC@EFGGGGGG9;CEGCFF99EFE7<@FEEGGGG@<@:C<6<EFGE7@EEFFFFFF@CC8,:+6+@>FGG9<?:?,4BCB,855EF9,,9,:,@EFD9++=+6E5AA5=C8F=>,6,AEFFF,E9E=,6+3>+++6,,,,6,*@,@FGEFF,DFGG9+,7@FF8,<D,;EC*@CEGC574,=,;9E**4=1BF,81)+*(/*=4++1;A,).9((/((.,()()).-0,*/*40.27:))265:?:*=66<??5)1*)6)((((.4(.*().-432()40)(.36-)2/,()
@M05453:56:000000000-BLWTW:1:1101:7046:9868 2:N:0:15
GGACTACTCGGGTTTCTAATCCTGTTTGCTACCCATGCTTTCGAGCCTCAGCGTCAGTTACAGACCAGACAGCCGCCTTCGCCACTGGTGTTCTTCCATATATCTACGCATTTCACCGCTACACATGGAGTTCCACTGTCCTCTTCTGCACTCAAGTTTCCCAGTTTCCGATGCACTTCTTCGGTTGAGCCGAAGGCTTTCACATCAGACTTAAGAAACCGCCTGCGCTCGCTTTACGCCCAATAAATCCGGACAACGCTTGCCACCTACGTATTACCGCGGCTGCTGGCACGTAGTTAGC
+
CCCCCGGGGGGGGGGGGGGGGGGGGGGGGGGGGGGGGGGGGGGGGGGGGGGGGGGGGGGGGGGGGGGGGGGGGGEGGGGGGGGGGGGGFGGGGGGGGGGGGGGGGGGGGGGGGGGGGGGGGGGGDFGGGGGGGGGGGGGGGGGGGGGGGGGEFGGGGGFGGGGDGGGGGGCCCECFDFEGCFFGGGGGGGGG6?EDGGGFFCFFFFGF5AEF5>@8CFGFFGFFDD=>=@;2>FF3F7EGGD(6CGFEEGBFFBDFFFFF?BF:=C?:3:BB<@?BAG:B(409;FFF7<7?<::>GGAFA
@M05453:56:000000000-BLWTW:1:1101:22168:9872 2:N:0:15
GGACTACCAGGGTTTCTAATCCTGTTTGCTCCCCACGCTTTCGAGCCTCAGCGTCAGTTACAGACCAGAGAGTCGCCTTCGCCACTGGTGTTCCTCCATATATCTACGCATTTCACCGCTACACATGGAATTCCACTTTCCTCTTCTGCACTCAAGTTTCCCAGTTTCCAATGACCCTCCACGGTTGAGCCGTGGGCTTTCACATCAGACTTAAGAAACCGCCTACGCGCGCTTTACGCCCAATAATTCCGGATAACGCTTGCCACCTACGTATTACCGCGGCGGCTGGCACGTAGTTAGC
+
CCCCCGGFGCCFFFGGGGGGGGGGGGGGGGGFFGGGGGGGGGEFFGGGFFGFFGGGGGGGGGGGGGGGGGFFFGEGEFGGGGGGGGGGGDFGGGGFGGGGFGFGFEFFGGCGADFGGGGGGGGGFFGFEGGFEEFGGGGGGGGGFGGGGFGFGGGGFFGGFFGGFGGGGGFEFFCDFGGGGGGGDEGGGGGGGED>F6>CFFGF63<?@AEF7BB+BFG;>G))/:94525;BEFEF7CG)(2,7C)9CC;B:?GFF?FFFBFFBGF?0(4(.8,64::9690(40,(-8(5(((0A7<46
@M05453:56:000000000-BLWTW:1:1101:4148:9918 2:N:0:15
GGACTACTGGGGTTTCTAATCCTGTTTGCTCCCCACGCTTTCGCACCTGAGCGTCAGTCTTCGTCCAGGGGGCCGCCTTCGCCACCGGTATTCCTCCAGATCTCTACGCATTTCACCGCTACACCTGGAATTCTACCCCCCTCTACGAGACTCAAGCCTGCCAGTATCAGATGCAGTTCCCGGGTTGAGCCCGGGGATTTCACATCTGACTTAACAGACCGCCTGCGTGCGCTTTACGCCCCGTAATTCCGATTAACGCTTGCACCCTCCGTAGTACCGCGGCTGCTGGCCCGGAGTTAGC
+
CCCCCGGGGGGGFGGGGGGGGGGGGGGGGGGGGGGGGGGEGGGGGGGGGGGGGGGGGGGGGGGGGGGGGGGGGGGGGGGGGGGGGGGGEGGGGGGGGGGGGGGGGGGGGGGGGGGGGGGGGGGGGGGGGGGGGGGGGGGGEGG6EGFEEGGEGGFDFGGFDGGGGCGGGFGGGGGGGGGGGGGGGGGGCDGGGEGGC*<CFFGFFFGFCFF@CFFFFFG>9G>FF:0<?6@B>D39B1EED(4,7*4>ACFD?BGB76003::)/9:?:8(-()-<AG(((46;FB0,8>((-47>=E2).
@M05453:56:000000000-BLWTW:1:1101:11924:9962 2:N:0:15
GGACTACTAGGGTTTCTAATCCTGTTTGCTACCCATGCTTTCGAGCCTCAGCGTCAGTTACAGACCAGACAGCCGCCTTCGCCACTGGTGTTCTTCCATATATCTACGCATTTCACCGCTACACATGGAGTTCCACTGTCCTCTTCTGCACTCAAGTTTCCCAGTTTCCGATGCACTTCTTCGGTTGAGCCGAAGGCTTTCACATCAGACTTAAGAAACCGCCTGCGCTCGCTTTACGCCCAATAAATCCGGACAACGCTTGCCACCTACGTATTACCGCGGCTGCTGGCACGTAGTTAGC
+
CCCCCGGGGGGGGGGGGGGGGGGGGGGGGGGGGGGGGGGGGGGGGGGGGGGGGGGGGGGGGGGGGGGGGGGGGGGGGGGGGGGGGGGGGGGGGGGGGGGGGGGGGGGGGGGGGGGGGGGGGGGGGGGGGGGGGGGGGGGGGGGGGGGGGGGFGGGGEFGGGGGGGGGGGGGGGGGGGGGGGGGGGGGGFGGGDFGGGGGGFFGFFFDFFFEFFFF>AFGFFGFFFFFFFFFFFFFFFFGGGF;@GGFFFGFFFFGFFFFFBFF:*=??BF<7?FFFFGBFF09>>FF?FE0?F??:EGFA<
@M05453:56:000000000-BLWTW:1:1101:24137:9981 2:N:0:15
GGACTACACGGGTTTCTAATCCTGTTTGCTCCCCACGCTTTCGCACCTGAGCGTCAGTCTTCGTCCAGGGGGCCGCCTTCGCCACCGGTATTCCTCCAGATCTCTACGCATTTCACCGCTACACCTGGAATTCTACCCCCCTCTACGAGACTCAAGCCTGCCAGTATCAGATGCAGTTCCCGGGTTGAGCCCGGGGATTTCACATCTGACTTAACAGACCGCCTGCGTGCGCTTTACGCCCAGTAATTCCGATTAACGCTTCCACCCTCCGTATTACCGCGGCTGCTGGCACGGATTTACC
+
CCCCCGGGGGGGGGGGGGGGGGGGGGGGGGGGGGGGGGGGGGGGGGGGEGGGGGGGGGGGGGGGGGGGGDGCDGGGGGGGGGGGGGGGGGGGGGGGGGGDFGGGGGGGGGGGGGGGGGGGDGGGFGGFGGGGGGGGGGGGGGGGFGF+@CEEGGGGG>6,@FGCGECFADFFGGCGFGGGGCEGGGGGGGGGGF553EG4AA963/1;7FE;;:A+*.A>>GF11?B>?<30)>3)1(2CD?:(27254?F54?G*/39::(0)9C6??:(-,).)6:,09((-7:>:0B(23-()*+-)5
@M05453:56:000000000-BLWTW:1:1101:6440:9985 2:N:0:15
GGACTACCGGGGTTTCTAATCCTGTTTGCTCCCCACGCTTTCGCACCTGAGCGTCAGTCTTCGTCCAGGGGGCCGCCTTCGCCACCGGTATTCCTCCAGATCTCTACGCATTTCACCGCTACACCTGGAATTCTACCCCCCTCTACGAGACTCAAGCTTGCCAGTTTCAAATGCAGTTCCCAGGTTGAGCCCGGGGATTTCACATCTGACTTAACAAACCGCCTGCGTGCGCTTTACGCCCAGTAATTCCCATTAACGCTTGCACCCTCCGCATTACCCCGGTTGCTGGCACGTAGTTCTC
+
CCCCCGGGGGGGGGGGGGGGGGGGGGGGGGGGGGGGGGGGGGGGGGGGGGGGGGGGEGFGGGGGGGGGGGGGGGGGGGGGGGGGGGGGGGGGGGGGGGGGGGGGG;FGGGGFFGGGC8CEEGFGGGGGGGGGGFGGDGFGGEGGEFC+:*B@GGBBGGGCEG7EGGGG77EGGFGGGGGGGGF5<CCGGGGGG4=D9EFFFFGFFFGF?=AFF686AAGFFGF???07?BF>EF>AF?G8DB?27:>BDC**.6DFFBB?2())1>6<0<((-8:4<>(,49,(((.)(0()4(.0AF)).
@M05453:56:000000000-BLWTW:1:1101:25591:10030 2:N:0:15
GGACTACACGGGTATCTAATCCTGTTTGCTCCCCACGCTTTCGCACCTGAGCGTCAGTCTTCGTCCAGGGGGCCGCCTTCGCCACCGGTATTCCTCCAGATCTCTACGCATTTCACCGCTACACCTGGAATTCTACCCCCCTCTACGAGACTCAAGCTTGCCAGTCTCAAATGCAGTTCCCAGGTTGAGCCCGGGGATTTCACATCTGACTTAACAAACCGCCTGCGTGCGCTTTACGCCCAGTAATTCCGCTTAACGCTTGCACCCTCCGTATTACCGCGGCTGCTGGCGCGGAGTTAGC
+
<9BCCF@FD;@@@CFFF<,FFGFGAFCE<EFGFEF@FEFGGGGE:F:F;F<F@FEFBFGGFEDFCB,CCECFCGEGEG@EBCFFBCECG@D?FDFD<FG9FFCFEGCF>F@G,9<FE8=CGEG@DBD<EGA>=BD;>3@=E8EFC,>9+@CCC,<DEEF857;8,,27E7,@FFFF,225;C8*?,9C6F65?4/8>::FAA7A:;F=3A37>+0:8418:5166BFDFF>(5<)-9:**9((5CC4620))-(96B(1<2:F<7D:<021?(736-*4(,17>0(,5()((-4(7/;5>>
@M05453:56:000000000-BLWTW:1:1101:21897:10053 2:N:0:15
GGACTACTCGGGTATCTAATCCTGTTTGCTCCCCACGCTTTCGCACCTGAGCGTCAGTCTTCGTCCAGGGGGCCGCCTTCGCCACCGGTATTCCTCCAGATCTCTACGCATTTCACCGCTACACCTGGAATTCTACCCCCCTCTACGAGACTCAAGCTTGCCAGTTTCAAATGCAGTTCCCAGGTTGAGCCCGGGGATTTCACATCTGACTTAACAAACCGCCTGCGTGCGCTTTACGCCCAGTAATTCCGATTAACGCTTGCACCCTCCGTATTACCGCGGCTGCTGGCACGGAGTTAGC
+
CCCCCGGGGGGGGGGGGGGGGGGGGGGGGGGGGGGGGGGGGGGGGGGGEGGGGGGGGGGGGGGGGGGGGGDGGGGGEGGGGGGGGGGGGGGGGGGGGGGGGGFGGGGGGGDGGGGGGGGGGGGGGGGGGGGGGGGGGGGGGGGGGGGDEGGEGGGGGFFGGGGGGGGFGGGGGAFGGGGGGGGCGFG6<6DFGFGGGDGGFFGFAFF6?FFCCFFFFFCFBD;;0:>E01<>FBFFF?GGGF?FCD4>AGF314DFF?0:(0<<FGFFB<9(8F?BFG(013>(-4:7>B04:1-5?EA<9
@M05453:56:000000000-BLWTW:1:1101:11437:10053 2:N:0:15
GGACTACTAGGGTTTCTAATCCTGTTTGCTACCCATGCTTTCGAGCCTCAGCGTCAGTTACAGACCAGACAGCCGCCTTCGCCACTGGTGTTCTTCCATATATCTACGCATTTCACCGCTACACATGGAGTTCCACTGTCCTCTTCTGCACTCAAGTTTCCCAGTTTCCGATGCACTTCTTCGGTTGAGCCGAAGGCTTTCACATCAGACTTAAGAAACCGCCTGCGCTCGCTTTACGCCCAATAAATCCGGACAACGCTTGCCACCTACGTATTACCGCGGCTGCTGCCCCGTAGTTAGC
+
CCCCCGGGGGGGGGGGGGGGGGGGGGGGGGGGGGGGGGGGGGGGGGGGGGGGGGGGGGGGGGGGGGGGGGGGGGGGGGGGGGGGGGGGGGGGGGGGGGGFGGGGGGGGGGGGGGGGGGGGGGGGGGGGFGGGGGGGGGGGGGGGGGGGGGGFGGGFFGGGGGGGGGGGGGEGGGDGGGGGGGGGGGGF8DGGDBEGGGGGFFGFFFFFEFFGFFFFAFGFFD@DDF9B@FFFFFFEFDGGGF(6FG<CEGF:?@<FF24::?F:BFFBBF::2=:AFG(929>>>FB?)0282360;FDFF
@M05453:56:000000000-BLWTW:1:1101:3341:10069 2:N:0:15
GGACTACCGGGGTTTCTAATCCTGTTTGCTCCCCACGCTTTCGAGCCTCAGTGTCAGTTACAGGCCAGAGAGCCTCTTTCGCCTTCGGTGTTCCTCAATATATCTACGCATTTCACCGCTACACCTTGAATTCTACCCACCTCTACGAGACGCAAGCTTTCCAGTTTCAATTGCAGTTCCCAGGTTGATCCCGGGGATGTCAGATCTGACTTATGCAACCTCCTTCGTGCTCTTTACTCCCAGTAATTCCGGTTAACGCTTGCACCCGCCGTCTTACCGCGGCTTCTGGCACTGATTTTTC
+
-8ACC8C8F:7FFG,EFCFFGC<,;E<,@FEFGG,6@@,B<FCFDGCFFC6FC<9,,66@,CCA7@EF@,6:C6<E,,9A7,68?F@CF:BB9,45,55C@5@;@EEF>,4=,A9@,>7C7>E<EF,5,,9;94,,96,@@@DFGFC++6+)+6+@DD=,@B,@,6?,EF,C2,7AFFGFD7,6D9:C,3,5*@*33:*4=:,93*5+8+:=4+++1+,2(895*45?5())+/1)1)+>*(541+/)926)32*=61272()4**,(((-3()-.<C?9>(,1((.))/(43:)=CE)4(
@M05453:56:000000000-BLWTW:1:1101:8595:10093 2:N:0:15
GGACTACTAGGGTATCTAATCCTGTTTGCTCCCCACGCTTTCGCACCTGAGCGTCAGTCTTCGTCCAGGGGGCCGCCTTCGCCACCGGTATTCCTCCAGATCTCTACGCATTTCACCGCTACACCTGGAATTCTACCCCCCTCTACGAGACTCAAGCTTGCCAGTTTCAAATGCAGTTCCCAGGTTGAGCCCGGGGATTTCACATCTGACTTAACAAACCGCCTGCGTGCGCTTTACGCCCAGTAATTCCGATTAACGCTTGCACCCTCCGTATTACCGCGGCTGCTGGCACGGAGTTAGC
+
CCCCCGGGGGGGGGGGGGGGGGGGGGGGGGGGGGGGGGGGGGGGCFFGGGGGGGGGGGGGGGGGGGGGGGGGGGGGGGGGGGGGGGGGGGGGGGGGGGGGGGGGGGGGGGGGGGGGGGGGGGGGGGGGDGGGGGGGGGGGGGGGGGGGGGGFGGGGFCFCGFGGGFFFFGFGGGGGGGGGGGGDCEFCFGGGGFGGGGGGFFGFFFGFFFFGFFFFFFGFF307;06>?FFFFFFFB:EGD<?B7CAFBGFBB1<4*3;<F1>?7D<:??>??5:>A*(-603(36:B:@:>?09>C?9BA
@M05453:56:000000000-BLWTW:1:1101:11908:10122 2:N:0:15
GGACTACTCGGGTTTCTAATCCTGTTTGCTCCCCACGCTTTCGCACCTGAGCGTCAGTCTTCGTCCAGGGGGCCGCCTTCGCCACCGGTATTCCTCCAGATCTCTACGCATTTCACCGCTACACCTGGAATTCCACCCCCCTCTACGAGACTCAAGCCTGCCAGTTTCAAATGCAGTTCCCGGGTTGAGCCCGGGGATTTCACATCTGACTTAACAGACCGCCTGCGTGCGCTTTACGCCCAGTAATTCCGATTAACGCTTGCACCCTCCGTATTACCGCGGCTGCTGGCACGGAGTTAGC
+
CCCCCGGGGGGGGGGGGGGGGGGGGGGGGGGGGGGGGGGGGGGGGGGGGGGGGGGGGGGGGGGGGGGGGGGGGGGGGGGGGGGGGGGGGGGGGGGGGGGFFGGGGGGGGGGGGGGGGGGGGGGGGGGGGGGGGGGGGGGGGGGGGGGGGGGFGGGGGGGGGGGGGGGFGGGGGGGGGGGGGGGGGGGGGGGGGFGGGGGDFFGAFFGFEFEGFFFFFFGFFGFFFF6>:?FFFFFFFFGGG?::FGBDFGFFFFDFFFFFFFFFFGF?FFFFFFFAFG<BB>FBF?>07EBFFF>BGG).6
@M05453:56:000000000-BLWTW:1:1101:8471:10137 2:N:0:15
GGACTACAGGGGTTTCTAATCCTGTTTGCTCCCCACGCTTTCGCACCTGAGCGTCAGTCTTCGTCCAGGGGGCCGCCTTCGCCACCGGTATTCCTCCAGATCTCTACGCATTTCACCGCTACACCTGGAATTCCACCCCCCTCTACGAGACTCAAGCCTGCCAGTTTCAAATGCAGTTCCCGGGTTGAGCCCGGGGATTTCACATCTGACTTAACAGACCGCCTGCGTGCGCTTTACGCCCAGTAATTCCGATTAACGCTTGCACCCTCCGTATTACCGCGGCTGCTGGCACGGAGTTAGC
+
CCCCCGGGGGGGGGGGGGGGGGGGGGGGGGGGGGGGGGGGGGGGGGGGGGGGGGGGGGGGGGGGGGGGGGGGGGGGGGGGGGGGGGGGGGGGGGGGGGGGGGGGGGGGGGGGFGGGFGGGGGGGGGGGGGGGGGGGGGGFEGGFGGGGGGGFGGFCGGGGGGGGCGGGGGGGGGGGGGGGGGGEGGGGGGGGGFGC7AGCACC7AAFFFFFGEFFFFFGF9G>BFBFFBBFF@FFAF?GGD01(:?AABGFBF?DF?:BFFFFFFF::?:>3:@:9>C3;BFFF93:7>BFFB;9BGGAAA
@M05453:56:000000000-BLWTW:1:1101:4788:10143 2:N:0:15
GGACTACAAGGGTTTCTAATCCTGTTTGCTACCCATGCTTTCGAGCCTCAGCGTCAGTTACAGACCAGACAGCCGCCTTCGCCACTGGTGTTCTTCCATATATCTACGCATTTCACCGCTACACATGGAGTTCCACTGTCCTCTTCTGCACTCAAGTTTCCCAGTTTCCGATGCACTTCTTCGGTTGAGCCGAAGGCTTTCACATCAGACTTAAGAAACCGCCTGCGCTCGCTTTACGCCCAGTAATTCCGATTAACGCTTGCACCCTCCGTATTACCTCGGCTGCTGGCACGTCGTTAGC
+
CCCCCGGGGGGGGGGGGGGGGGGGGGGGGGGGGGGGGGGGGGGGGGGGGGGGGGGGGGGGGGGGGGGGCFGGGGGGGGGGGGGGGFGGGGGGGGGGGGGGGFGGGGGGGGG7FFGGFEGGGGGGGGGGGGGFCFGGGGGGGGGGGGCCFFFEGFFGGGGGFGGGGGGGGGGGCCFGGGGGGGC6EE888DEGGFEGGGGGFFGFFADFE9:GFFFFFFGFFGAABBBE>FFFFFFEF@GGGDD;F:CCCFFA@<CFF;;FFBF?F<<6<BF6?FB>AF221?F?>F:>2:(5<B():A126
@M05453:56:000000000-BLWTW:1:1101:24194:10169 2:N:0:15
GGACTACAAGGGTATCTAATCCTGTTTGCTCCCCACGCTTTCGCACCTGAGCGTCAGTCTTCGTCCAGGGGGCCGCCTTCGCCACCGGTATTCCTCCAGATCTCTACGCATTTCACCGCTACACCTGGAATTCTACCCCCCTCTACGAGACTCAAGCCTGCCAGTTTCGGATGCAGTTCCCGGGTTGAGCCCGGGGATTTCACATCCGACTTAACAAACCGCCTGCGTGCGCTTTACGCCCAGTAATTCCGATTAACGCTTGCACCCTCCGTATTACCGCGGCTGCTGGCACGGAGTTAGC
+
CCCCCGGGGGGGGGGGGGGGGGGGGGGGGGGGGGGGGGGGGGGGGGGGGFGGGGGGGGGGGGGGGGGGGGGGGGGGGGGGGGGGGGGGGGGGGGGGGGGGGGGGGGGGGGGGGGGGGGGGGGGGGGGGGGGGGGGGGGGGGGGGCGGGGGGEGGGGGGGGGGGGGGGGGDEGGGGGGGGGGGGGGGGFGGGGGFGGDGFFFFGFFFGFFFFGFFFFFFGFFGFFFBBFFFDF@FF>4(:EGF<?FFABDFF@BFGFF?BBFFFFFGFFF?B4:F?2:C0>F9B69<>:?D:<F>>EGG<>A
@M05453:56:000000000-BLWTW:1:1101:17931:10179 2:N:0:15
GGACTACTAGGGTTTCTAATCCTGTTTGCTCCCCACGCTTTCGCACCTGAGCGTCAGTCTTCGTCCAGGGGGCCGCCTTCGCCACCGGTATTCCTCCAGATCTCTACGCATTTCACCGCTACACCTGGAATTCCACCCCCCTCTACGAGACTCAAGCCTGCCAGTTTCAAATGCAGTTCCCGGGTTGAGCCCGGGGATTTCACATCTGACTTAACAAACCGCCTGCGTTCGCTTTACGCCCAGTAATTCCGATTAACGCTTGCACCCTCCGTATTACCGCGGCTGCTGGCACGGAGTTAGC
+
CCCCCGGGGGGGGGGGGGGGGGGGGGGGGGGGGGGGGGGGGGGGGGGGGGGGGGGGGGGGGGGGGGGGGGGGGGGGGGGGGGGGGGGGGGGGGGGGGGGGGFGGGGGGGGGGGGGGGGGGGGGGGGGGGGGGGGGGGGGGGGGGGGGGGGGEGGGGGGGGGGGGGGFGGGGGGGGGGGGGGGGGGGG6CGGGGFGGGGGGF=FFFFFFCFFCCAFFFFGFFGFFFFF@(-79DFFFFBGG<(:?CFBFFGFEF6GF=(-436526C::FF2:6>0)4C61(499>FF:37(529(.;;:A9
@M05453:56:000000000-BLWTW:1:1101:17989:10191 2:N:0:15
GGACTACAGGGGTTTCTAATCCTGTTTGCTCCCCACGCTTTCGCACCTGAGCGTCAGTCTTCGTCCAGGGGGCCGCCTTCGCCACCGGTATTCCTCCAGATCTCTACGCATTTCACCGCTACACCTGGAATTCTACCCCCCTCTACGAGACTCAAGCCTGCCAGTTTCGGATGCAGTTCCCGGGTTGAGCCCGGGGATTTCACATCCGACTTGACAGACCGCCTGCGTGCGCTTTACGCCCAGTAATTCCGATTAACGCTTGCACCCTCCGTATTACCGCGGCTGCTGGCACGGAGTTCGC
+
CCCCCGGGGGGGGDGGGGGGGGGGGGGGGGGGGGGGGGGGGGGGGGGGGGGGGGGGGGGGGGGGGGGGGEGGGGGGGGDGGGGGGGGGGGGGGGGGGGGDFFGFGGGGGGGGGGGGGGGGDGGGGGGGGGFGGFGGGGGGGGGGGGGG8CGEGGGGGGGGGGCEFGGF5CECDGGGGFGGGDGGGGCGGGGGGBGGDGGGFFGFFFGFFFBGFFFFFFGFFGFFF?6<::59>:>AF<EGD06?C>AFD7).8:DF=:9B1?@?7C?FFFBF?@BFFGFBB091(,:>BFFF<B132@)1>
@M05453:56:000000000-BLWTW:1:1101:21864:10205 2:N:0:15
GGACTACAAGGGTATCTAATCCTGTTTGCTCCCCACGCTTTCGCACCTGAGCGTCAGTCTTCGTCCAGGGGGCCGCCTTCGCCACCGGTATTCCTCCAGATCTCTACGCATTTCACCGCTACACCTGGAATTCTACCCCCCTCTACGAGACTCAAGCTTGCCCGTTTCAAATGCAGTTCCCAGGTTGAGCCCGGGGATTTCACATCTGACTTAACAAACCGCCTGCGTGCGCTTTACGCCCAGTAATTCCGATTAACGCTTGCACCCTCCTTCTTACCGCGGCCGCTGGCACGGAGTTAGC
+
CCCCCGGGGGGGGDGGGGGGGFGGGGGGGGGGGGGGGGFEFGGGGGGGCFFGGGGGEFGGCGGGGGGGGGCGGGGGGGGGGGGGGDEEF@FGGGGGGGGFAFFGGGGGGDCCEGGGGGGGCGGG@FFEFGGGGFGDDGFGGGGGFFGDEGG@FFGCFE98EG,CFFCEGFA,=ECF@FFCCEFCFCFC6?E=7A5D5EGFA+:+;A7@3FFGFFBA=;C>;D@?<?>F?FFFFFFAF2EGGFBBCDA<AGF)(,19@(7:21F3*7:024())14>A<06130((49>6E(5((37*;)46
@M05453:56:000000000-BLWTW:1:1101:12366:10212 2:N:0:15
GGACTACAGGGGTTTCTAATCCTGTTTGCTCCCCACGCTTTCGCACCTGAGCGTCAGTCTTCGTCCAGGGGGCCGCCTTCGCCACCGGTATTCCTCCAGATCTCTACGCATTTCACCGCTACACCTGGAATTCCACCCCCCTCTACGAGACTCAAGCCTGCCAGTTTCAAATGCAGTTCCCGGGTTGAGCCCGGGGATTTCACATCTGACTTAACAGACCGCCTGCGTGCGCTTTACGCCCAGTAATTCCGATTAACGCTTGCACCCTCCGTATTCCCGCGGCTGCTGTCCCGGATTGAGC
+
CCCCCGGGGGGGGGGGGGGGGGGGGGGGGGGGGGGGD@EGGGGGGGGGGGGGGGGGDFAFGFGGGGGFFCGGGGGGGEEGGGGGGFGGGDFFFFCEGGGGFFEGGGGGGGGCGFGGGEGGGGGGGGGGGGGGGGGGGGGGC>GGDC3CE>ECGFFCFGFG>CFDFG@CCGFG+?FGFFFGFGGDG57?EGGGD8E3)=<>7;FF8A7ACFFGEFBAA4C:9D>:(.48(4>B@354F?GGG::>>7:4.2))81>4=(18:2FB@CF<641:?F().>(29((4(28))1),40-)/*)54
@M05453:56:000000000-BLWTW:1:1101:24151:10230 2:N:0:15
GGACTACAAGGGTTTCTAATCCTGTTTGCTCCCCACGCTTTCGAGCCTCAGTGTCAGTTACAGACCAGAGAGTCGCCTTCGCCACTGGTGTTCCTCCATATATCTACGCATTTCACCGCTACACATGGAATTCCACTCTCCTCTTCTGCATTCAAGTTTCCCAGTTTCCAATGACCTTCCTCGGTTGAGCCGAGGGCTTTCACATCAGACTTAAGAAACCGCCTGCGCTCGCTTTACGCCCAATAAATCCGGACAACGCTTGCCACCTACGTATTACCGCGGCTGCTGGCACGTATTTACC
+
CCCCCGGGGGGGGGGGGGGGGGGGGGGGGGGGGGGDGGGGGFGFGGGGGGGFGGGGGGGGGGGDFGGG?<FGGGGGGGGGGGGGGGGGGGGGGGGGGGGGEGGGGGGGGGGGGGGGGGGD>@9F9=FFFFFGGGGG;EGGDFGGEFGGGGE;DEDF@A,@8EEDGGG,=DFGFAFGGGGG9=A@EGGFDGG@+:>6DGGGFFF9?;CCFFE7=<++89FFFGFDFBFB295>BFFFF<GGG@;84C4??GFF61C5A>>?((8296::(5::?FFAFG09B29>FFFF?:(4(8(*0+4).
@M05453:56:000000000-BLWTW:1:1101:3014:10271 2:N:0:15
GGACTACCGGGGTTTCTAATCTTGTTTGCTCCCCACGCTTTCGTACCTGAGCGTCAGTCTTCGTCCAGGGGGCCGTCTTCGCCACCGGTATTCCTCCAGATCTCTACGCATTTCACCGCTACACCTGGAATTCTACTCCCCTCTACGAGACTCAAGCTTGCCAGTTTCAAATGCAGCTCCCAGGTTGAGCCCGGGGATTTCACATCTGACTTAACAAACCGCCTGCGTACGCTTTATGCCCAGTAATTCCGATTAACGTTTGTACCCTCCGTATTACCGCGGAGGCTGGCACGGAGTTTGC
+
-6ACC@,FEG767CFCFGF9@,;6C@@<<FE,CFF:@+8FC9F,CFCFFG,C6+B,BFFE9@6C@8,C8F++>FC+4A:,=FFF7,@+C>+,C5EG<<??FE4A=,<=B+@6A,5856+1F7E8,A3AFDFE,D;9,@6@=D8FG9?CE8403A,3;A,4+4EB@,2ED;,38,,5,;,3*@D14D,<?E6E>>E:<C:C+=@F68C6<+/7;=F7=.1)(9(33060(-)()0<474+20,2,:CA<-*).(-56@(((.:))*0.)4:>3<52<2*(((-(,,(.(4)3510-<C;46-
@M05453:56:000000000-BLWTW:1:1101:5121:10303 2:N:0:15
GGACTACAGGGGTTTCTAATCCTGTTTGCTACCCATGCTTTCGAGCCTCAGCGTCAGTTACAGACCAGACAGCCGCCTTCGCCACTGGTGTTCTTCCATATATCTACGCATTTCACCGCTACACATGGAGTTCCACTGTCCTCTTCTGCACTCAAGTTTCCCAGTTTCCGATGCACTTCTTCGGTTGAGCCGAAGGCTTTCACATCAGACTTAAGAAACCGCCTGCGCTCGCTTTACGCCCAATAAATCCGGACAACGCTTGCCACCTACGCATTACCGCGGCTGCTGGCACGTAGTTAGC
+
CCCCCGGGGGGGGGGGGFGGGGGGGGGGGGGGGGGGGGGGGGGGGGGCGGGGGGGGGGGGGGGGGGGGGGGGGGGGGGGGFGGGGGGGGGGGGGGGGGGGGGGGGGGGGGGGGGGGGGGGGGGGGGGFGGGGGCFGGGGGGGGGGFGGGGGFGGGCGGFGGGGFFDGFGECGGGGGGGGGGFGCCEGGGGGGDEG>DGGGFFFFFFGFCFFGEFFFFFGFAGF22>@B508=AFF<F0CEDF?FGGEEEGF:3,1<FBB0<FFFFG:?FF?(8B?A>F<>9;FBF6:)38,48??FEGDB>
@M05453:56:000000000-BLWTW:1:1101:19575:10307 2:N:0:15
GGACTACAGGGGTTTCTAATCCTGTTTGCTCCCCACGCTTTCGAGCCTCAGTGTCAGTTACAGGCCAGAGAGCCGCTTTCGCCTCCGGTGTTCCTCCATATATCTACGCATTTCACCGCTACACCTGGAATTCTACCCCCCTCTACGAGACTCTAGCTTGCCAGTTTCAAATGCAGTTCCCAGGTTGAGCCCGGGGATTGCACATAGGACTTAACAAACCGCCTGCGTGCGCTTTACGCCCAGTAATTCCGATTAACGCTTGCACCCTCCGTATTACCCGCGCTGCTGGCACGGGTTTTGC
+
@CCCCFFGGG@GE@FFGFGGFGFGFDGGFEGFFGGBFEEBFFECEGDGGGFCEC,,6FFDG,@FCEGCEFFGGGEGEEAA7F:CF?@BFEF@EDCDAEGG?@=FDGFGFFGFGGC<FB7E+CDEFEFGC,AE>EDFG86FG6EDAFF6+886=8>3,@C@DD=6FED96DFGF;A?D;@CC,,3DGGGGB:C05*;9CF**=<;+++2>6;CCA8C4;FF(),6?DBF;6)1>)87815*1(44CG>AAG4@(-*9*-((-4F3=*2,2491(<:64:(,(-9B90)30)(2,1()*/(45
@M05453:56:000000000-BLWTW:1:1101:24235:10307 2:N:0:15
GGACTACCCGGGTTTCTAATCCTGTTTGCTCCCCACGCTTTCGCACCTGAGCGTCAGTCTTCGTCCAGGGGGCCGCCTTCGCCACCGGTATTCCTCCAGATCTCTACGCATTTCACCGCTACACCTGGAATTCCACCCCCCTCTACGAGACTCAAGCCTGCCAGTTTCAAATGCAGTTCCCGGGTTGAGCCCGGGGATTTCACATCTGACTTAACAGACCGCCTGCGTGCGCTTTACGCCCAGTAATTCCGATTAACGCTTGCACCCTCCGTATTACCGCGGCTGCTGGCACGGAGTTAGC
+
CCCCCGGGGGGGGGGGGGGGGGGGGGGGGGGGGGGGGGGGGGGGGGGGGGGGGGGGGGGGGGGGGGGGGGGGGGGGGGGGGGGGGGGGGGGGGGGGGGGGGGGGGGGGGGGGGGGGGGGGGGGGGGGGGGGGGGGGGGGGGGGGGGGGGGGFGGGGGGGGGGGGGGGGGGGGGGGGGGGFGGGGGGEGGGGGGFGGGGGGFFGFFFGFFFFGFFFFFFGFFGFFFFFF:?>;BFFFFFEGGF??GCABAC?:0:GF4?228BFFFGFBFFF:<@?<AG:>9>FFBFF0?D(5:>(88;AF<
@M05453:56:000000000-BLWTW:1:1101:12396:10312 2:N:0:15
GGACTACTGGGGTATCTAATCCTGTTTGCTACCCATGCTTTCGAGCCTCAGCGTCAGTTACAGACCAGACAGCCGCCTTCGCCACTGGTGTTCTTCCATATATCTACGCATTTCACCGCTACACATGGAGTTCCACTGTCCTCTTCTGCACTCAAGTTTCCCAGTTTCCGATGCACTTCTTCGGTTGAGCCGAAGGCTTTCACATCAGACTTAAGAAACCGCCTGCGCTCGCTTTACGCCCAATAAATCCGGACAACGCTTGCCACCTACGTATTACCGCGGCTGCTGGCACGTAGTTAGC
+
CCCCCGGGGGGGGGGGGGGGGGGGGGGGGGGGGGGFFGGGGGGGFGGGGGGGGGGGGGGGGFFFGGGGGGGGGGGGGGGGGGGGGGGGGGGGGGGGGFGFGEGGGGGGGGGGGGGGGGGGGGGG9EGGGGGGGGGGGGGGGGGGGGFGDGFDCDFGGGGGGGGGGGGGGGGGGGFGGGG8FGGDGGGGGGGEDFGGCFGFFFGFFFFFFFFG@FFFFFGFA>:A2<=6@=EFF>FCFDGGG@16CF<?CFBDFFD5A>F?8:F>=CB??BF<?FB4AG:>BBF9208??FFF?:BFC:42:
@M05453:56:000000000-BLWTW:1:1101:9462:10371 2:N:0:15
GGACTACACGGGTTTCTAATCCTGGTTGCTCCCCACGCTTTCGCACCTGAGCGTCAGTCTTCGTCCAGGGGGCGGCCTTCGCAACCGGTATTCAGCCAGATCCCAACGCATGTCACCGCTACACCTGGAATTCCACCCCCCTCTACGAGACTCAAGCCAGCGAGTTTCAAATGCAGGTCTCGGGGGGAGCCGGGGGAGTTCAAATCGGACGTAACAGACCGCGGGCGTGGGAGTTAGGGCCAGGAAGTCGGATTAAGGCTGGAACCGCACGGAGTACGGGGGCTGCGGGAACGGAGTGAGG
+
CCCB8@ED,CCE686,;<@,C,,C-;CB<@@C@7C:C777,,8,6+6;@EE8F@CFGC,C,,C,,,8ECDGGB+@:+89,9++884@F+>+,,,,7,4??<,,,,8+>+@333C=,8@8+>3>:,58>>@>7EC3,64*@C***:,>9@C>*,26:,=,/:*4:4*2+1>9+;5<>*;7++>@E**11:2**15CCC:2**1+/1*>;0)2*,7)*0)2)4)((4(4)-(0()0).*.*2*(--5*(,)*07((08/4(((-).79,(-(--(.(.)*--39((,,(-()((-(,0**.4(
@M05453:56:000000000-BLWTW:1:1101:19727:10378 2:N:0:15
GGACTACCCGGGTATCTAATCCTGTTTGCTCCCCACGCTTTCGCACCTGAGCGTCAGTCTTCGTCCAGGGGGCCGCCTTCGCCACCGGTATTCCTCCAGATCTCTACGCATCTCACCGCTACACCTGGAATTCCACCCCCCTCTACGAGACTCAAGCCTGCCAGTTTCAAATGCAGTTCCCGGGTTGAGCCCGGGGATTTCACATCTGACTTAACAGACCGCCTGCGTTCGCTTTACGCCCAGTAATTCCGATTAACGCTTGCACCCTCCGTATTACCGCGGCTGCTGGCACGGAGTTAGC
+
CCCCCGGGGGGGGGGGGGEGGGGGGGGGGGGGGGGGGGG@FFEGGGGGGGGGGGGGGGGGGGGGGGGFFGGGGGGGGGGGGGGGGGGGGGGGGGGGGGGGGGGGGGGGGG@CDFGGGGGGGGGGGGGGGGGGGGGFGGEEGGGGGGGDGGGEFGGGGGGFFGGGDGGGGGGGGGGGGGGGGGGGGGGDGGGFDBCD3CCDCFFFAFGFFFECCFFFFFGFFG9??B>.(43(>F>BF?GED:6>>FDA>>)<:0CFFBFFFFF>@GB<149?1>?<>G?B9>03962225146607C8)..
@M05453:56:000000000-BLWTW:1:1101:29140:10383 2:N:0:15
GGACTACCAGGGTATCTAATCCTGTTTGCTACCCACGCTTTCGGGCATGAACGTCAGTATTATCCCAGGGGGCTGCCTTCGCCATCGGTATTCCTCCACATCTCTACGCATTTCACTGCTACACGTGGAATTCTACCCCCCTCTGACATACTCTAGTCACCCAGTTTCAAACGCAGTTCCCAGGTTAAGCCCGGGGATTTCACATCTGACTTAAGTAACCGTCTGCGCCCGCTTTACGCCCAGTAATTCCGATTAACGCTCGCACCCTACGTATTACCGCGGCTGCTGGCCCGTATTTAGC
+
9CCCCGFC@EEEGFGGGCFFFEFGGGGGGGFFGGGGEGCGGGGGGGGFGGGGFGGDGGGFGFGG<F@FGCFFFEEDGGFGGGGGEGGGGFGGGAFFGGGGFGGFGGGGGGGGG<FG<FFEFFGCCAAC:FGGFGGGD8DGEGGGGGGGGGGECFDGGFGGGGGFFGGFGGGFGDCDGDGGGGGCCFGFGFGG5@ECGGGGAAF>>ACACB@FFCAFFFGF2:>@9>6><6DFFFFEF@EC<@0:7*6<AGF3:?DFFBB??>>6DC:6?F0:7*42:G2963621::0:516>>()3C2:5
@M05453:56:000000000-BLWTW:1:1101:17836:10449 2:N:0:15
GGACTACTGGGGTTTCTAATCCTGTTTGCTCCCCACGCTTTCGCACCTGAGCGTCAGTCTTCGTCCAGGGGGCCGCCTTCGCCACCGGTATTCCTCCAGATCTCTACGCATTTCACCGCTACACCTGGAATTCTACCCCCCTCTACGAGACTCAAGCTCGCCAGTTTCAAATGCAGTTCCCAGGTTGAGCCCGGGGATTTCACATCTGACTTAACAAACCGCCTGCGTGCGCTTTACGCCCAGTAATTCCGATTAACGCTTGCACCCTCCGTATTACCGCGCCTGCTGGCACGGAGTTAGC
+
<CCCC8FEGGGGC@@FF<CF@FGFGGGGGGCFGGGFCGGDGGFFCFFGG8@FEGFGGEFFCGFGGGDG@7CEGGGGGFCGGGGGGGGDFEGFGGGGGGFFFGFGFGGGEGGGGFFGGD>CEEFFGGDFF=FGGGGGGGDEGEGGCFECE6EC?DFECF,@ECGDGGGG7CCEFFGCDFGGGFCFFFGGGFGGGEG35ECCFFF7FFGFCF4D<AF6A:FF(/648:>><?39);:2=:EEG0(.*24>BCFB083@7:>211><=0(-(-4287465C1;6((((..3:B<?29638F<<6
@M05453:56:000000000-BLWTW:1:1101:15152:10504 2:N:0:15
GGACTACTGGGGTTTCTAATCCTGTTTGCTCCCCACGCTTTCGAGCCTCAGTGTCAGTTACAGGCCAGAGAGCCGCTTTCGCCTCCGGTGTTCCTCCATATATCTACGCATTTCACCGCTACACATGGAATTCCACTCTCCTCTCCTGCACTCAAGTCTCCCAGTTTCCAATGCACACAATGGTTGAGCCACTGCCTTTTACATCAGACTTAAGAAACCACCTGCGCTCGCTTTACGCCCAATAAATCCGGACAACGCTTGGGACCTACGTATTACCGCGGCTGCTGGCACGTAGTTAGCC
+
CCCCCGGGGGGGGGGGGGGGGGGGGGGGGGGGGGGGGGGGGGGGGGGGGGGGGGGGGGGGGGFGGGGGGGGGGGGGGGGGGGGGGGGGGGGGGGGGGGGGGGGGGFGGGGGGGGGGGGGGGGGGGGGGGGGGGGGGGGGGGGGGGGGGGGGEGGGGGGGGGGGGGGGGGGGGGGGGGGGFFGGGGGGGGGGGGFGGGGGGFFGFFAFACFFGFFFFAFGADDFFFB=?=>E=??FF>DGGDFFFDGCFECDFFFGFB><?6:F?FG1428:5<?9<957;009>6273?;B::7?F?+)65
@M05453:56:000000000-BLWTW:1:1101:5098:10564 2:N:0:15
CGACTACACGGGTTTCTAATCCTGTTTGCTCCCCACGCTTTCGCACCTGAGCGTCAGTCTTCGTCCAGGGGGCCGCCTTCGCCACCGGTATTCCTCCAGATCTCTACGCATTTCACCGCTACACCTGGAATTCTACCCCCCTCTACGAGACTCAAGCCTGCCAGTATCAGATGCAATTCCCGTGTTGAACCCGGGGATTTCACATCTGACTTAACAGACCGCCTTCGTGCGCTTTTAGCCCAGTAATTCCGATTAACGCTTGTAACCTCCGTATTACCGCCGCTTCTGGCACGGATTTTGC
+
--8CC@E@<FE>FEGFDGGGGFGFF9C;@FGFGGF7@FEG@C:;@FFGF@CFCFECEEE,CE7E7CGC,C:CFB:6FFF<B,4=,,+>CCCF95EFF8,9=FF;FCGC7:C=FC,B9EEC+@FF6,6:,3CF9A,E@DFGE6:D7;8E3:CC88FCCC:,3DACFBE,,;,@+5,+5*,,4*,46<,,,6*=)6*))=8C6++3@;:+.;););9C*)=)(/4:()-7(-53>>F)*,<CC115;F>).:?>13D**-(4?6)-*0)5(.7,4>(6A>:1(-(((-4)46(3((();9)-)
@M05453:56:000000000-BLWTW:1:1101:4604:10605 2:N:0:15
GGACTACTAGGGTTTCTAATCCTGTTTGCTCCCCACGCTTTCGCACCTGAGCGTCAGTCTTCGTCCAGGGGGCCGCCTTCGCCACCGGTATTCCTCCAGATCTCTACGCATTTCACCGCTACACATGGAATTCCACTCTCCTCTCCTGCACTCAAGTCTCCCAGTTTCCAATGCACACAATGGTTGAGCCACTGCCTTTTACATCAGACTTAAGAAACCACCTGCGCTCGCTTTACGCCCAGTAATTCCGATTAACGCTTGCACCCTCCGTATTACCCCGGCTCCTGGCACGGTGTTAGCC
+
CCCCCGGGGGGGGGGGGGFGGGGGGGGGGFGGGGGGGGGGGGGGGGGGGGGGGGGGGGFGGGGGGGGGGGGGGGGGGGGGGGGGGGGGGDGGGGGGGGGGGGGGGFGGEGEGGFCGGGGGGGGGGGFGGGGGGGGGGGFGGGGGFGGGGGGEGGFEED3:9@FEGGGGGGGGGG77;?CCGGGGGEC?FE,C*ACFFGFFFF7EFFGAEF?G=AFFAACFFGD6==@57;BFF)AC)35E7=ECFG<ECGEB2<7FFB6:(262.911:4((4?AB6*-,290(4:0(,05?6,(.;<<AF
@M05453:56:000000000-BLWTW:1:1101:4754:10608 2:N:0:15
GGACTACAGGGGTTTCTAATCCTGTTTGCTCCCCACGCTTTCGCACCAGAGCGTCAGTCTTCGTCCAGGGGGCCGCCTTCGCCACCGGTATTCCTCCAGATCTCTACGCATTTCACCGCTACACCTGGAATTCTACCCCCCTCTACGAGACTCAAGCTTGCCAGTTTCAAATGCAGTTCCCAGGTTGAGCCCGGGGATTTCACATCTGACTTAACAAACCGCCTGCGTGCGCTTTACGCCCAGTAATTCCGATTAACGCTTGCACCCTCCGTATTACCGCGGCTGCTGGCACGGAGTTAGC
+
CCCCCGGGGGGG;FCFGGGGGGGGGFGGGGFFGDFFGGGGGGGGGGGFGGGGEGGGGGGGGGGDGEGGGDGDGGGGGGGCGEFGEDEGGGGGFGGGGGG9<FAEFGD@FC=FFGGFGCEEGGGGCGGGGGG8DCFGGGGGGGEGGDG7C7:@FFGFCEBFFGGGGGGGGGFFFF?FFFFFCFEFGFGGGGCCGFG43ECGFFFAF6CC3@<FEFBAFFGFBGFF:1>D03@9>DF<@BG8D384*066-?);B:GFF:3::<FFF4:<?FB1154:>F16;>99230:0@?F603>G*)..
@M05453:56:000000000-BLWTW:1:1101:17030:10633 2:N:0:15
GGACTACCGGGGTTTCTAATCCTGTTTGCTACCCATGCTTTCGAGCCTCAGCGTCAGTTACAGACCAGACAGCCGCCTTCGCCACTGGTGTTCTTCCATATATCTACGCATTTCACCGCTACACATGGAGTTCCACTGTCCTCTTCTGCACTCAAGTTTCCCAGTTTCCGATGCACTTCTTCGGTTGAGCCGAAGGCTTTCACATCAGACTTAAGAAACCGCCTGCGCTCGCTTTACGCCCAATAAATCCGGACAACGCTTGCCACCTACGTATTACCGCGGCTGCTGGCACGTAGTTAGC
+
CCCCCGGGGGGGGGGGGGGGGGGGGGGGGGGGGGGGGGGGGGGGGGGGGGGGGGGGGGGGGGGGGGGGGGGGGGGGGGGGGGGGGGGGGGGGGGGGGGGGGGGGGGGGGGGGGGGGGGGGGGGGGGGGGGGGGGGGGGGGGFGGGGGCGFGEFGGGGGGGGGGGGGGGGEGGGGGGGGGGGGGGGGGGGGGGGFGGGGGGFFGFFFGFFFFGFFFFFFGFFG@DFFFFFFFFFFFFFFGGGF0;FGF<CFF>BFGFF;9<FBFFFGB:>?F:?@?FFGFB>>BB9?F::B?D6:<5CGBAA
@M05453:56:000000000-BLWTW:1:1101:28588:10636 2:N:0:15
GGACTACTCGGGTATCTAATCCTGTTTGCTACCCATGCTTTCGAGCCTCAGCGTCAGCTACAGACCAGACAGCCGCCTTCGCCACTGGTGTTCTTCCATATATCTACGCATTTCACCGCTACACATGGAGTTCCACTGTCCTCTTCTGCACTCAAGTTTCGCAGCTTCCGATGCACTTCTTCGGTTGAGCCGAAGGCTTTCACATCAGACGTAAGAAACCGCCTGCGCCCGCTTGACGCCCAATAAATCCGGACAACGCTTGCCACTTACGGATGACCGCGGCTGCTGGCACGTAGTTAGC
+
@C<BCGCFGED>FC,CEC9,6C,6CFE@EFEEFFG,<@FFGGDFFG7E@<@<F,C,:,;,6E<,CF,C8D<F@F@FGGDFFG7FGECC9AF@5AE9?9,@FD,,@,CFGC?,FF??<B7@CFCF=8F<5<F4,4DB,DFAD=D?DFGDFEE9F8,>6@,@++@=+@DEA>+6=EE?,=AFG:8+C>C69C?CD977>:,;9B,B?F+96459>FF+=*:95C@(>22)((21>5)()(2::;(,<F><?FD>(4DF)11:??FF?F().)-(,0(.8769B6(((4244>:2((,0/<)4)
@M05453:56:000000000-BLWTW:1:1101:29102:10671 2:N:0:15
GGACTACTGGGGTATCTAATCCTGTTTGCTCCCCACGCTTTCGCACCTGAGCGTCAGTCTTCGTCCAGGGGGCCGCCTTCGCCACCGGTATTCCTCCAGATCTCTACGCATTTCACCGCTACACCTGGAATTCTACCCCCCTCTACGAGACTCAAGCCTGCCAGTTTCACATGCAGTTCCCGGGTTGAGCCCGGGGATTTCACATCTGACTTAACAGACCGCCTGCGTGCGCTTTACGCCCAGTAATTCCGATTAACGCTTGCACCCTCCGTATTACCGCGGCTGCTGGCACGGAGTTAGC
+
CCCCCGFGGGGGGGGGGGEGGFGGGGGGGGGGGGGGGGGGGGGEGGGGGGGGGGGGGGGGGGGDGEGFGGGGGGGGGGGFGGEGGG@FGEFGGFFGGGGGGGAFGGGGGGDEGGFFGEGGGGGEGGGC,FFF97EF9D8FEGGGGCFDEGGFGGGGGGGFGGG?<D9F;,@9;>FGFGGGCEGEGE5CFCCDC4C7889D6AGFFFGFFFFGFFFFBFF:6DB6:?BBBBEFFFFFF?GED?:(0:<A5:97:?D=@(3:4:F7941:<BB?B78AFG?BF0(4,4>72@<B?>9BG?<<9
@M05453:56:000000000-BLWTW:1:1101:10738:10697 2:N:0:15
GGACTACTCGGGTATCTAATCCTGTTTGCTCCCCACGCTTTCGCACCTGAGCGTCAGTCTTCGTCCAGGGGGCCGCCTTCGCCACCGGTATTCCTCCAGATCTCTACGCATTTCACCGCTACACCTGGAATTCTACCCCCCTCTACGAGACTCTAGCTTGCCAGTTTCAAATGCAGTTCCCAGGTTGAGCCCGGGGATTTCACATCTGACTTAACAAACCGCCTGCGTGCGCTTTACGCCCCGTAATTCCGATTAACGCTTGCACCCTCCGTATTACCGCGGCTGCTGGCACGGAGTTAGC
+
CCCCCGGGGGGGGGGGGGGGGGGGGGGGGGGGGGGGGGGGGGGGGGGGGGGGGGGGGGGGGGGGGGGGGEFGGGGGGGGGGGGGGGGGGGGGGGGGGGGGGGGGGGGGGGGGGGGGGDGGGGGGGGGGGGGGGFFGGGGGGGGGGGG>CCGFGGGGGGGFGGGGGGGCFGGGGGGGGGGGGGGGGGEFGGGGGDGGCEFGFFGFFFGFFFFGFFFAFFFA9GFF?F>@:B>9@FFFF6CG:(38DC:<AC?3-8DFF19???><FC?FBB(,,<?:9G(---(,4:0)4>(5(9(8E6)-6
@M05453:56:000000000-BLWTW:1:1101:29272:10708 2:N:0:15
GGACTACCAGGGTATCTAATCCTGTTTGCTCCCCACGCTTTCGAGCCTCAGTGTCAGTTACAGGCCAGAGAGCCGCCTTCGCCTCCGGTGTTCCTCCATATATCTACGCATTTCACCGCTACACATGGAATTCCACTCTCCTCTCCTGCACTCAAGTCTCCCAGTTTCCAATGCACACAATGGTTGAGCCACTGCCTTTTACAGTAGACTTAAGAAACCACCTTCGCTCGCTTTACGCCCAATAAATCCGGACAACGCTTGGGACCTACGTATTACCGCGGCTGCCGGCACGTAGTTACAC
+
CCCCCGGDEGGGGCFGGGGGGGGGGGGGGGGGGGGGGGGGGGG8ECGFDFGEEGGGGGGGGCFCGGGG8EFGGGGG7FGGFEGCEDDE>CFGGGGGG?<EGGGGGGCFGGGGGGGGGDGGGGF<E=FGGGGGGGGFFDCDGFFD?FAFEFGFGFGG;AB,=FFGGGFF,@FCGFFGCFDG7FG8=CFGCD6CCA9?CEGGA5,*+3?+1+;=719FAF>58C4..4)92)?5AF1*89GGG=(/:@?CEDF:>9C)0308<05=FG0)8?2.4@))69;63(,4(.((239(3((09:))5
@M05453:56:000000000-BLWTW:1:1101:23134:10717 2:N:0:15
GGACTACTAGGGTTTCTAATCCTGTTTGCTACCCATGCTTTCGAGCCTCAGCGTCAGTTACAGACCAGACAGCCGCCTTCGCCACTGGTGTTCTTCCATATATCTACGCATTTCACCGCTACACATGGAGTTCCACTGTCCTCTCCTGCACTCAAGTTTCCCAGTTTCCGATGCACTTCTTGGTTTAGGCCGAAGGCTTTCACATCGGACTTAAAAACCCCCTTGCGCCCCCTTTACGCCCAATAAATCCGGAACACGTTTGCCACCTACGTATTACCGCGCCTGCTGCCCCGTAGTTAGC
+
CCCCCGGG,CEFGGGGGFGGGGGFFG9FFGAFGFG8FGGGFGG,CFGGGGGGGGGGGG9<<,ECFGGGG8FGGGGGGGGGGGGGG8FGFFGGGCFGFE@FG9EFGGGGGGGGFDFGGGGGGGGGC,AFF8F@EFGGG?FGGGGG8@,=>?FEG8FF,@>DEFGGGGCGGG+=+6@=9=D=+,3,8=,,,@D89*+++5<DACCF+0*0)*0;5+++;***);)))054(()(/6;)21AC51(/C7))9*2)(()0),((.,74*9?3(((.)154<GF>2(,(-4>?2>0612(.;+)).
@M05453:56:000000000-BLWTW:1:1101:2734:10730 2:N:0:15
GGACTACACGGGTTTCTAATCCTGTTTGCTCCCCACGCTTTCGCACCTGAGCGTCAGTCTTCGTCCAGGGGGCCGCCTTCGCCACCGGTATTCCTCCAGATCTCTACGCATTTCACCGCTACACCTGGAATTCCACCCCCCTCTACGAGACTCAAGCCTGCCAGTTTCAAATGCAGTTCCCGGGTTGAGCCCGGGGATTTCACATCTGACTTAACAGACTGCCTGCGTGCGATTTACGCCCAGTAATTCCGATTAACGCTTGCACCCTGCGTATTACCGCGGTTGCTGGCACGGAGTTAGC
+
@BCCCFFGGEEGGGGGGGGEEEFFDGFGGGG<FGGCEGGFGGEGGFEGFFGGDGEGDEFGGGGGCFCFFGGEC=CCEBCFDFGGGGGDCFFAF<DGFFGFGGC;CFGGD+@FFCEEFC8=>>FDFFFFGCFGGGG9E6?F7+1AA,@CEGGFFGBFE>FGG8AFC>C,;EFFGFCF5==D9CGGGB5CG6C7C?E385C7@F?FFADFCFAFEF+;85:)5C:BFFF:?(5(0)840,*/9,42>:A4:D:)88DF@6>?02;)**(-(.1--<:)6*((39,(9(-4:31.407B;CA2)
@M05453:56:000000000-BLWTW:1:1101:17182:10735 2:N:0:15
GGACTACTGGGGTTTCTAATCCTGTTTGCTACCCATGCTTTCGAGCCTCAGCGTCAGTTACAGACCAGACAGCCGCCTTCGCCACTGGTGTTCTTCCATATATCTACGCATTTCACCGCTACACATGGAGTTCCACTGTCCTCTTCTGCACTCAAGTTTCCCAGTTTCCGATGCACTTCTTCGGTTGAGCCGAAGGCTTTCACATCAGACTTAAGAAACCGCCTGCGCTCGCTTTACGCCCAATAAATCCGGACAACGCTTGCCACCTACGTATTACCGCGGCTGCTGGCACGTAGTTAGC
+
CCCCCGGGGGGGGGGGGGGGGGGGGGGGGGGGGGGGGGGGGGGGGGGGGGGGGGGGGGGGGGGGGGGGGGGGGGGGGGGGGGGGGGGGGGGGGGGGGGGGGGGGGGGGGGGGGGGGGGGGGGGGGGGGFGGGGGGGGGGGGGGGGGGGGGGFGGGGGGGGGGGGGGGGGGGGGGGGGGGGFFGGGGDGGGGGGEGGGGGGFFGFFFGFFFFGFFFFCFFFFGFFFFBFF>>BFFFEFFGGG<<FGGFE<<ADD@GF>09:?BF?9CBB?71,)/44>F?;>FFFF?FFFFF<((38CGFAA
@M05453:56:000000000-BLWTW:1:1101:15962:10744 2:N:0:15
GGACTACTGGGGTTTCTAATCCTGTTTGCTCCCCACGCTTTCGCACCTGAGCGTCAGTCTTCGTCCAGGGGGCCGCCTTCGCCACCGGTATTCCTCCAGATCTCTACGCATTTCACCGCTACACCTGGAATTCTACCCCCCTCTACGAGACTCAAGCTTGCCAGTTTCAAATGCAGTTCCCAGGTTGAGCCCGGGGATTTCACATCTGACTTAACAAACCGCCTGCGTTCGCTTTACGCCCAGTAATTCCGATTAACGCTTGCACCCTCCGTATTACCGCGGCTGCTGGCCCGGAGTTAGC
+
CCCCCGGGGGGGGGGGGGGGGGGGGGGGGGGGGGGGGGGGGGGGGGGGGGGGGGGGGGGGGGGGGGGGGGGGGGGGGGGGGGGGGGGGGGGGGGGGGGGGGGGGGGGGGGGGGGGGGGGGGGGGGGGGGGGGGGGGGGGGGGGGGG?6CEGFGGGGGGFGGGGGGGGGGGGGGGGGGGGGCFGGGFCFGGGGGFGD:GGGFFGFFFCFEFA@CFFFA):>>GFFFFFF0(77BFF48:GGG?BFGGF<>F?5::DFFB>BB?FFFGB??FB?0>BAAGBF>>>99BB03:(2960<EFDBB
@M05453:56:000000000-BLWTW:1:1101:25141:10807 2:N:0:15
GGACTACAAGGGTATCTAATCCTGTTTGCTCCCCACGCTTTCGCACCTGAGCGTCAGTCTTCGTCCAGGGGGCCGCCTTCGCCACCGGTATTCCTCCAGATCTCTACGCATTTCACCGCTACACCTGGAATTCTACCCCCCTCTACGAGACTCAAGCTTGCCAGTTTCAAATGCAGTTCCCAGGTTGAGCCCGGGGATTTCACATCTGACTTAACAAACCGCCTGCGTGCGCTTTACGCCCAGTAATTCCGATTAACGCTTGCACCCTCCGTATTACCGCGGCTGCTGGCACGGAGTTAGC
+
CCCCCGGGGGGGGGGGGGGGGGGGGGGGGGGGGGGGGGGGGGGGGGGGGGGGGGGGGGGGGGGGGGGGGGGGGGGGGGGGGGGGGGGGGGGGGFGGGGGEGGGGGGGGGGGGGGGGGGGGGGGGGGGGGGFGGGGGGGGGGGGGGGFGEGGFGFFGGGGGGGGGGGGGGDGGGFGGGGEFD,DFFGGGGGGG7;EGGGGGF6FFFFGFFFFGFFFAAAFFFGFF?FFFFFFFFFFFF?GGGFFFGGF>FGFE?BGFFFFF<B32?FFFFF>2275<A7,4399>9F7)85(4<6();;46<
@M05453:56:000000000-BLWTW:1:1101:22044:10817 2:N:0:15
GGACTACAAGGGTTTCTAATCCTGTTTGCTCCCCACGCTTTCGAGCCTCAGTGTCAGTTACAGGCCAGAGAGCCGCTTTCGCCTCCGGTGTTCCTCCATATATCTACGCATTTCACCGCTACACATGGAATTCCACTCTCCTCTCCTGCACTCAAGTCTCCCAGTTTCCAATGCACACAATGGTTGAGCCACTGCCTTTTACATCAGACTTAAGAAACCACCTGCGCTCGCTTTACGCCCAATAAATCCGGACAACGCTTGGGACCTACGTATTACCGCGGCTGCTGGCCCGTAGTTAGCC
+
CCCCCGGGGGGGGGGGGGGGGGGGGGGGGGGGGGGGGGGGGGGGGGGGGGGGGGGGGGGGGGGGGGGGGGGGGGGGGGGGGGGGGGGGGGGGGGGGGGGGGGGGGGGGGGGGGGGGGGGGGGGGFFGGFDEGGGGGGGGGGGGGGGGGGGGDFGGGGGGGGFGGGGGGGGGGGGGGGGGGFGGDECFDGGGGGFGGGFGGFFGFFFGFFFFGFFFFFFCFDDFFFBA>ABE>FFFE;@EGG?3@FFCC@D).6@GF:;?;?;>()9:??F?24?AA<*4429;>??026)4>94(00+).5
@M05453:56:000000000-BLWTW:1:1101:24474:10819 2:N:0:15
GGACTACCGGGGTTTCTAATCCTGTTTGCTCCCCACGCTTTCGAGCCTCAGTGTCAGTTACAGGCCAGAGAGCCGCTTTCGCCTCCGGTGTTCCTCCATATATCTACGCATTTCACCGCTACACATGGAATTCCACTCTCCTCTCCTGCACTCAAGTCTCCCAGTTTCCAACGCACCCAATGGTTGAGCCCCTCCCTTTTACATCAGACTTACGAAACCACCTTCGCTCGCTTTACGCCCAATAAATCCGGACAACGCTTGCGACCTACGTATTACCGCGGCTGCTGGCACGTAGTTAGCC
+
CCCCCGGG>FGGGGGGGGGGGGGGGGDGGGFGGGGCGGGGGGGGGGGGGGGDGGGGGGGFGGG@FGGGG@FDFGGG+CGGGGG:FBFGGGGGGGGGG8<FFFGGGGGGGGGGGGGGGGGGGGGGD,FFFGGGGGCGGGGGGGGGGGGGGGGFGGGG;EC:9DGGGGGGFGF,=E70+=+534<EGGGFFG*A7*1;CGGFFFE+B+;9>AEC*:)A>BGABD5)6(()6(>?:A6>3?GGD?83C7EFFC:3>>GF>68:?(0,8DB??:B<<FAFB<6046>;B:B>?7<?3:(.32::5
@M05453:56:000000000-BLWTW:1:1101:20764:10848 2:N:0:15
GGACTACAAGGGTTTCTAATCCTGTTTGCTCCCCACGCTTTCGCACCTGAGCGTCAGTCTTCGTCCAGGGGGCCGCCTTCGCCACCGGTATTCCTCCAGATCTCTACGCATTTCACCGCTACACCTGGAATTCTACCCCCCTCTACGAGACTCAAGCCTGCCAGTTTCAAATGCAGTTCCCGGGTTGAGCCCGGGGATTTCACATCTGACTTAACAGACCGCCTGCGTGCGCTTTACGCCCAGTAATTCCGATTAACGCTTGCACCCTCCGTATTACCGCGGCTGCTGGCACGGAGTTAGC
+
CCCCCGGGGGGGFGGGGGGGGGGGGGGGGGGGGGGGGGGGGGGGGGGGGGGGGGGGGGGGGGGGGGGGGGGGGGGGGFGGGGEEGGGGGGGGGGGGGGGGGGGGGGGGGGGGFGGGFEGGGGGGGGGGGGGGGGGGGGGGGEGGGGGGEGE@D8FGGGGGGGGGGGFGGFFGGFGGCCCCFEGGGEECFGGGG>7D)8FGFFGF+6:FFFF7)AFFFFGFF304??F>?BFFF:>>FFDCDB<>FF<9A>F>:<7@@?>??F34?G::??FF(<?FFCB169B1,1:BB@(,-4(78@AA<
@M05453:56:000000000-BLWTW:1:1101:5711:10872 2:N:0:15
GGACTACAGGGGTTTCTAATCCTGTTTGCTCCCCACGCTTTCGAGCCTCAGTGTCAGTTACAGGCCAGAGAGCCGCTTTCGCCGCCGGTGTTCCTCCATATATCTACGCATTTCACCGCTACACATGGAATTCCACTCTCCTCTCCTGCACTCCAGTCTCCCAGTTTCCAATGCACCCAATGGTTGAGGCACTGCCGTTTACCTTCGGCTTAAGAACGCACCTGCGCCCGCTTTTCGCCCAATAAATCAGGACAACGCTGGGGACCGTCGTATTAACGACGCTGGTTGCCAGTACGTTACC
+
-8BCCCEF@8CCFFEGGFEDFFA,EFADFGGFDGG7FFEGGGG<,CFGGGGEAFF,CECFE@<6CF8FC8ECDEFG+,AFCFC+>>@GFE7:FEEEF8A9<E;,EEEFEGGGGGFGGEECCGF?4,C8E9F=AFED,>EG8AF?F,@D@8,3D,>F=9;E8=8DECFC:EG9+@A+5>++9D@EG+,,,6*,0*,**44;*+,41*3/:45*9+=+))/)-?>E(,(),6=;>)*15,7C<1,)::4))09),4*)0,(((4)-7C,-,((.,64)6*--(,13(.)-,*)..)).;*.(.
@M05453:56:000000000-BLWTW:1:1101:27831:10881 2:N:0:15
GGACTACTGGGGTTTCTAATCCTGTTTGCTCCCCACGCTTTCGCACCTGAGCGTCAGTCTTCGTCCAGGGGGCCGCCTTCGCCACCGGTATTCCTCCAGATCTCTACGCATTTCACCGCTACACCTGGAATTCTACCCCCCTCTACGAGACTCAAGCTTGCCAGTTTCAAATGCAGTTCCCAGGTTGAGCCCGGGGATTTCACATCTGACTTAACAAACCGCCTGCGTGCGCTTTACGCCCAGTAATTCCGATTAACGCTTGCACCCTCCGTATTACCGCGGCTGCGGGCACGGGGTTAGC
+
CCCCCGGGGGGGGGGGGGGGGGGGGGGGGGGGGGGGGGGGGGGGGGGGGGGGGGGGGGGGGGGGGGGGGGGGGGGGGGGGGGGGGGGGGGGGGGGGGGGGCGGGGGGGGGGGGGGGGGGGGGGGGGGGGGGGGGGGGGGGGGGGGGGGGGGFGGFGGGGGGGGGGGGFGGGGGGECDFGGGGGGGGGGGGGGGFGGGGGGFFGFFFGFEFFGFFFFFAEFBDBFF?;B?FFFF3>AF:51>:??G7:A<D?BF0D=739:BFFFFGF?F?0-47?<A>,,-1(49((-4<(:B>(5C=03)
@M05453:56:000000000-BLWTW:1:1101:24638:10896 2:N:0:15
GGACTACCGGGGTTTCTAATCCTGTTTGCTCCCCACGCTTTCGCACCTGAGCGTCAGTCTTCGTCCAGGGGGCCGCCTTCGCCACCGGTATTCCTCCAGATCTCTACGCATTTCACCGCTACACCTGGAATTCTACCCCCCTCTACGAGACTCAAGCTTGCCAGTTTCAAATGCAGTTCCCAGGTTGAGCCCGGGGATTTCACATCTGACTTAACAAACCGCCTGCGTGCGCTTTACGCCCAGTAATTCCGATTAACGCTTGCACCCTCCGTATTACCGCGGCTGCTGGCACGTAGTTAGC
+
CCCCCGGGGGGGGGGGGGGGGGGGGGGGGGGGGGGGGGGGGGGGGGGGGGGGGGGGGGGGGGGGGGGGGGGGGGGGGGGGGGGGGGGGGGGGGGGGGGGGGGGGGCFGGGGGGGGGGGGGGGGGFGGGFGGGGGGGGGGGGGGGFGGCGDGCF:FGGGFFGGGGGGGGCFCFCFFGGGGGGFGGGGGGGGGGGFGGGGGGFFGFFFGFFFFGFFFFFFGFFG>FFFBD66BFEFFDF?GGGF07>F5<AGFFFFGFFFFFF:@>F><?F?BF1>?2<>02(4;F>BD?FF:?BF:FGG9)6
@M05453:56:000000000-BLWTW:1:1101:3112:10928 2:N:0:15
GGACTACCGGGGTTTCTAATCCTGTTTGCTACCCATGCTTTCGAGCCTCAGCGTCAGTTACAGACCAGAGAGCCGCCTTCGCCACTGGTGTTCCTCCATATATCTACGCATTTCACCGCTACACATGGAATTCCACTCTCCTCTTCTGCACTCAAGTCTCCCAGTTTCCAATGACCCTCCCCGGTTGAGCCGGGGGCTTTCACATCAGACTTAAGAAACCGCCTGCGCTCGCTTTACGCCCAATAAATCCGGCCAACGCTTGCCACCTACGTATTACCGCGGCTGCTGGCACGTAGTTAGC
+
CCCCCGG8FGGGGGDCFGGGGGGGGG,CFFGGGGGFGGGCGFGFDGGGFGGGGGGGGFGGAFGCGGGGFFFGGFGGGGGGGGGGGGGGGGFGGGGGGGFGGGFGGGGGGGGGGGGGFGGGGGGGGGG8EFGGGGGGGGCFGGGGFFFDGGCD8,,,@ED8DGGGGGGGFFAEGE8D?=D8=EGGGEED<EGE?>GCCCFFF@9=B;>*7AEC>+3;AAC59<;DFFBF9D)(0;FFF::CC?6?FCAD>FF3((17)-((41779D0447?14F?A:D?B1,((-(,87>(31825;95:4
@M05453:56:000000000-BLWTW:1:1101:23452:10966 2:N:0:15
GGACTACTCGGGTTTCTAATCCTGTTTGCTCCCCACGCTTTCGCACCTGAGCGTCAGTCTTCGTCCAGGGGGCCGCCTTCGCCACCGGTATTCCTCCAGATCTCTACGCATTTCACCGCTACACCTGGAATTCTACCCCCCTCTACGAGACTCAAGCCTGCCAGTATCAGATGCAGTTCCCGGGTTGAGCCCGGGGATTTCACATCTGACTTAACAGACCGCCTGCGTGCGCTTTACGCCCAGTAATTCCGATTAACGCTTGCACCCTCCGTCTTACCGCGGCTGCTGGCACGGAGTTAGC
+
CCCC8FGGGGGGE@FFGGGGGGFGGGGGGGGFGGGDFGGGGDGGGDGFG8FFEGGGGCFGGGGGGG@EGDGGGGGGGGGGGGGGGGGGGGGGGFDFFA<CGGFGEFEDG>+6EGFGGGGGGGGGGCGFCFFFGGGGGGFEGGGGGGFGEGG@EFGGCFGGGGGGGGGGGGGGDEFFGGFFGGGCGCCGGG8CCADDGEGGFFGFFFGFFFF>CFFFF4=;>GBFFFFB??D>D7>AFFGGD0:2>7:4<CF:?:DFF86(66>B7F??0?><2)(6:>13(39>FBF:?B0<<;>3/;)56
@M05453:56:000000000-BLWTW:1:1101:19415:10979 2:N:0:15
GGACTACAAGGGTTTCTAATCCTGTTTGCTCCCCACGCTTTCGCACCTGAGCGTCAGTCTTCGTCCAGGGGGCCGCCTTCGCCACCGGTATTCCTCCAGATCTCTACGCATTTCACCGCTACACCTGGAATTCCACCCCCCTCTACGAGACTCAAGCCTGCCAGTTTCAAATGCAGTTCCCGGGTTGAGCCCGGGGATTTCACATCTGACTTAACAGACCGCCTGCGTGCGCTTTACGCCCAGTAATTCCGATTAACGCTTGCACCCTCCGTATTACCGCGGCTGCTGGCCCGGAATTAGC
+
CC@CCGGEGGGGGFGFGGGDGGAFFGGEGGGFGGGGGGGGGGGGGGGGGGGGGEGGGGGGGGGGE@CGGGGGGGGGGGGGGGGGGGGGGGGGGFGGGGGGGGGGGGGGGGGGGCGGFGGGGGDGGGGFGGGGGDFGGEGGGDGGGGGDEEEFFFCFEEGGGGGGGGGF:::EFGGGFGFGGGGGGGGGGGFGGFGGDEFGFA7@86:=?F@C9AFFFFGF9C>FFF9>:(0(0>>47:58DB:BG76<<DFB0859?:>6:678=C?2??F605>AFC(102192:?057((-1()1<)..
@M05453:56:000000000-BLWTW:1:1101:2842:11026 2:N:0:15
GGACTACTCGGGTTTCTAATCCTGTTTGCTACCCATGCTTTCGAGCCTCAGCGTCAGTTACAGACCAGACAGCCGCCTTCGCCACTGGTGTTCTTCCATATATCTACGCATTTCACCGCTACACATGGAGTTCCACTGTCCTCTTCTGCACTCAAGTTTCCCAGTTTCCGATGCACTTCTTCGGTTGAGCCGAAGGCTTTCACATCAGACTTAAGAAACCACCTGCGCTCGCTTTACGCCCAATAAATCCGGACAACGCTTGGGACCTACGTATTACCGCGGACGTTGGCACGTAGTTAGC
+
CCCCCGGGFGEGGGGGGGGFFDGGGGGGGGFF@EEGGGGGGGGGGGGGGGGGGGGGGGGGGGGGGGGGGGGGGGGGGGGFGGGGGGGGGGGCFGGGGGGGGGGGGGGGGGDDCDEGFEGGGGGGGGGGGGGGGGGGGGGGGGGGCGGGGG88=FGGGG9ADGFGGFFDGEECGGGGGGGGGGGGGGGFGFGGGFGDFFGGFFFFFF7A@ACFAA>889?F>FF4=4AB>58=EFF4=@EGG2,3;CCE<FFF?(7A:1(:B?FF498733642=>FAG?((-((-(-80/))-4()*349)
@M05453:56:000000000-BLWTW:1:1101:8328:11032 2:N:0:15
GGACTACTGGGGTATCTAATCCTGTTTGCTCCCCACGCTTTCGCACCTGAGCGTCAGTCTTCGTCCAGGGGGCCGCCTTCGCCACCGGTATTCCTCCAGATCTCTACGCATTTCACCGCTACACCTGGAATTCTACCCCCCTCTACGAGACTCAAGCTTGCCAGTTTCAAATGCAGTTCCCAGGTTGAGCCCGGGGATTTCACATCTGACTTAACAAACCGCCTGCGTGCGCTTTACGCCCAGTAATTCCGATTAACGCTTGCACCCTCCGTATTACCGCGGCTGCTGGCACGGAGTTGGC
+
CCCCCGGGGGGGGGGGGGGGGGGGGGGGGGGGGGGGGGGGGGGGGGGGGGGGGGGGGGGGGGGGGGGGGGGGGGGGGGGGGGGGGGGGGGGGGGGGGGGGGGGGGGFGGGGGGGGGGGGGDGCCEFGGGGGGGGGGGGGGGGGGGFGGGGGFGGFGGGGGGGGGGGGGFGFGFGGFEGGGGEGGGGG?EGGGGBGGGEGGFFDFFF:63AADEFFFFFGFFC@F@@FFFFFFE3>2@?EGGB??GFADFGF3<?DFFF>??:>2@GFFFF0,,7:A<CBFFBF6(638,)(.4;(<CC)(4
@M05453:56:000000000-BLWTW:1:1101:11712:11063 2:N:0:15
GGACTACTAGGGTTTCTAATCCTGTTTGCTCCCCACGCTTTCGCACCTGAGCGTCAGTCTTCGTCCAGGGGGCCGCCTTCGCCACCGGTATTCCTCCAGATCTCTACGCATTTCACCGCTACACCTGGAATTCTACCCCCCTCTACGAGACTCAAGCCTGCCAGTTTCGGATGCAGTTCCCGGGTTGAGCCCGGGGATTTCACATCCGACTTGACAGACCGCCTGCGTGCGCTTTACGCCCAGTAATTCCGATTAACGCTTGCACCCTCCGTATTACCGCGGCTGCTGGCACGGAGTTAGC
+
CCCCCGGGGGGGGGGGGGGGGGGGGGGGGGGGGGGGGGGGGGGGGGGGGGGGGGGGGGGGGGGGGGGGGGGGGGGGGGGGGGGGGGGGGGGGGGGGGGGGGGGGGGGGGGGGGGGGGGGGGGGGGGGGFGGGGGGGGGGGGGGGGGGDGDGEGGGGGGGGGGGGGGGFGGGGGGGGGGGGGGGGGG=FFGGGGFGGCGGFFFGFFFGFFFF:<FFFFFFFFDFFFFFFFFFFFFFFFFGEG0:BGC<DFGF@(4DFFFFF?638FGFFFBF?F@?ABF(9>>F>>BFFBF:BF01>C?BA<
@M05453:56:000000000-BLWTW:1:1101:9396:11073 2:N:0:15
GGACTACCGGGGTTTCTAATCCTGTTTGCTACCCATGCTTTCGAGCCTCAGCGTCAGTTACAGACCAGACAGCCGCCTTCGCCACTGGTGTTCTTCCATATATCTACGCATTTCACCGCTACACATGGAGTTCCACTGTCCTCTTCTGCACTCAAGTTTCCCAGTTTCCGATGCACTTCTTCGGTTGAGCCGAAGGCTTTCACATCAGACTTAAGAAACCGCCTGCGCTCGCTTTACGCCCAATAAATCCGGACAACGCTTGCCACCTACGTATTACCGCGGCTGCTGGCACGTAGTTAGC
+
CCCCCGGGGGGGGGGGGGGGGGGGGGGGGGGGGGGGGGGGGGGGGGGGGGGGGGGGGGGGGGGGGGGGGGGGGGGGGGGGGGGGGGGGGGGGGGGGFGGGGGGGGGGGGGGGFFGGGGGGGGGGGGGGGFGFGGGGGGGGGGGGGF9;EFGEGGGGGGGGGGGGGGGFFGEGGGGGGGGGGFGDGGEGGGGGGBEDFFFGFFFFFF>>:FFGFFFFFFGFFGFFDB9?BFFFFF3CFDGGGF8=GGFFFGB311CFFFFF::FFFGF73?<14?BFBF?6>>>0(343,7121425EFDBF
@M05453:56:000000000-BLWTW:1:1101:3165:11081 2:N:0:15
GGACTACAAGGGTTTCTAATCCTGTTTGCTCCCCACGCTTTCGCACCTGAGCGTCAGTCTTCGTCCAGGGGGCCGCCTTCGCCACCGGTATTCCTCCAGATCTCTACGCATTTCACCGCTACACCTGGAATTCTACCCCCCTCTACGAGACTCAAGCTTGCCAGTTTCAAATGCAGTTCCCAGGTTGAGCCCGGGGATTTCACATCTGACTTAACAAACCGCCTGCGTGCGCTTTACGCCCAGTAATCCCGATTAACGCTTGCACCATCCGTATCACCGCGGCCGCTGGCGCGGAGTTAGC
+
9CCCCGGGGAFGGGGFGCFGGGGGGGGGGGGGGGGGGGGGGGGGGGGG<FFFCGGGGGFGGGGFGGGFG7:@FECEGGEGGGGGEFGGGGGGFGGGFCGGDC9=E@FGGGGEFACFCCCCFFGGGGGFFFGFFGGF9D?:CC88DAD9C6EFGGCGGF,5*@EGFGCGG,5@CCGGFF7DDCC>EGG?FG8CDB5<)*567++:FFC@E6>+4+=@=)>04C:D@;0<04)4:@7:FFGC)(48>DA)-25)-2DFF(7:(3.)1C,-(,3((0(6:739>(((-469>E(-4(4;8@9)6
@M05453:56:000000000-BLWTW:1:1101:11608:11101 2:N:0:15
GGACTACTGGGGTTTCTAATCCTGTTTGCTCCCCACGCTTTCGCACCTGAGCGTCAGTCTTCGTCCAGGGGGCCGCCTTCGCCACCGGTATTCCTCCAGATCTCTACGCATTTCACCGCTACACATGGAATTCCACTCTCCTCTTCTGCACTCAAGTCTCCCAGTTTCCAATGACCCTCCCCGGTTGAGCCGGGGGCTTTCACATCAGACTTAAGAAACCGCCTGCGCTCGCTTTACGCCCAATAAATCCGGACAACGCTTGCCACCTACGTATTACCGCGGCTGCTGGCACGTAGTTAGC
+
CCCCCGGGGGGGGGGGGGGGGGGGGGGGGGGGGGGGGGGGGGGGGGGGGGGGGGGGGGGGGGGGGGGGGGGGGGGGGGGGGGGGGGGGGGGGGGGGGGGGGGGGGGGGGGGGGGGGGGGGGGGGGGGGDFFGGGGGGGGGGGGGEGGGGGGFGGGGGGEGFGFGFGGGGGGGGGGGFCFGGEGGGGGGGGGGGFGGGGGGFFGFFFGFFFFFCFFFFFGF>DFF:BBEFFFFFFFFF?EGD<:?GGFAFGFD?FDFFF>B:(>(9FFF>BF??FFBF:34>9>19:34>B1?1.(7EG<>A
@M05453:56:000000000-BLWTW:1:1101:28510:11102 2:N:0:15
GGACTACAGGGGTATCTAATCCTGTTTGCTCCCCACGCTTTCGAGCCTCAGTGTCAGTTACAGGCCAGAGAGCCGCTTTCGCCTCCGGTGTTCCTCCATATATCTACGCATTTCACCGCTACACATGGAATTCCACTCTCCTCTCCTGCACTCAAGTCTCCCAGTTCCCAATGCACACAATGGTTGAGCCACTGCCTTTTACATCAGACTTAAGAAACCACCTTCGCTCGCTTTACGCCCAATAAATCCGGACAACGCTTGGGACCTACGTATTACCTCGGCTGCTGGCCCCTAGTTAGCC
+
CCCCCGGGGGCGGGGGGGGGGFGGGGFGGGGGGGGGGGGGGGGGCFGGGGFGGGGGGGGGGG@FFFFGGFGGGGGDCEFCCGGCFFFDGEEEGGGGGGGGGGGGCFGFGGGGGGGGGGGGGGFFC=,EFCDGGGGGF?DFFGGGGGFGGGFDGGFEFFFGGGGGGD+@EGGBFFFFGGEGDFG8EBEGG?8C7CGGGGDF98:BFAC5C*;==@+1A>6A=G>)<9>:)>E9?A+>;=GCC?1=*:<CECEB@>F:.(,,66:?FG<24,8).<5)6*)-(--(44),(0((--(*20-.8
@M05453:56:000000000-BLWTW:1:1101:13196:11120 2:N:0:15
GGACTCCCCGGGTTTCTAATCCTGTTTGCTCCCCACGCTTTCGCACCTGAGCGTCCGTCTTCGTCCAGGGGGCCGCCTTCGCCACCGGTATTCCTCCAGATCTCTACGCATTTCACCGCTACACCTGGAATTCTACCCCCCTCTACGAGACTCAAGCCTGCCAGTACCACTTGCAGTTCCCGGGTTGAGCCCGGGTATTTCACATCCGACTTAACAGACCGCCTGCGTGCGCTTTACGCCCGGTAATTCCGATTAACGCTTTCCCCCTCCGTATTTCCACGGCTGCTGCCACGGAGTTAGC
+
CCCCC,CEC@EEGGGGG9FGGDGGGGGGGAF<FEFEEG7@DFC7,@FG<,C8:FD+@C@@C,CF:FC@E:+@CCC7=FG<AFFC7B+47@<9F<C??E@<,4=FFG<=:=F7=EFF<8+@F@=F,==<B89,,C@DD,3>CCECCEF>:CC*<DG9CE6,,D8DD,+5;,16+?,;2::DGGGD1=7F??C/):E))>C:C7<+;6*0:>BD<+;/*):52)(,2617-(73>>7)0(2:7((,)/46:7;)((1*08,,((0)09(1-(,(,.,.67)6:9,,(337)0,)43>DG6)-)
@M05453:56:000000000-BLWTW:1:1101:22418:11126 2:N:0:15
GGACTACCGGGGTATCTAATCCTGTTTGCTCCCCACGCTTTCGCACCTGAGCGTCAGTCTTCGTCCAGGGGGCCGCCTTCGCCACCGGTATTCCTCCAGATCTCTACGCATTTCACCGCTACACCTGGAGTTCCACCCCCCTCTACGAGACTCAAGCCTGCCAGTTTCAAATGCAGTTCCCGGGTTGAGCCCGCGGATTTCACATCCGACTTAACAGACCGCCTGCGTGCCCTTTACGCCCAGTAATTCCGATTAACGCTTGCACCCTCCGTATTACCTCCGCCTCGCGCACCGGGTTAAC
+
@<@CCGG<:CCGGGGGGGFGGGGGGGGGGGGGGGGEGGGEGDFG:FGG8CEFEFE:CFG,6CFFGFCEDCEEFEGGGG@FFEGGG?F7F+DFGGAF==4F=ADGGGGGGGGDGGGGGGGECFGGG:FGAFGGGGFFGBEGGGGG,E8+3@E@FGFFBE:6@FFGGCE9,DC5:DFGGFF:DEGC:C5FFGDC3)=CDCE4:7CF782)(.(72/**1)/7()43:0(7(4)./7/4/(:CC(.4:*6::F<34(97B1(-82;2?D?(-:9?05:9>><),(,(,,-(-5(((-()2*,))
@M05453:56:000000000-BLWTW:1:1101:22514:11148 2:N:0:15
GGACTACCGGGGTTTCTAATCCTGTTTGCTCCCCACGCTTTCGAGCCTCAGTGTCAGTTACAGGCCAGAGAGCCGCTTTCGCCTCCGGTGTTCCTCCATATATCTACGCATTTCACCGCTACACATGGAATTCCACTCTCCTCTCCTGCACTCAAGTCTCCCAGTTTCCAATGCACACAATGGTTGAGCCACTGCCTTTTACATCAGACTTAAGAAACCACCTGCGCTCGCTTTCCGCCCAATAAATCCGGACAACGCTTGGGACCTACGTTTTACCGCGGCTGCTGGCACGTAGTTAGCC
+
CCCCCGGGGGGGGGGGGGGGGGGGGGGGGGGGGGGGGGGGGGGGGGGGGGGGGGGGGGGGGGGGGGGGGGGGGGGG@FGGGGGGGGGGGGGGGGGGGGGGGGGGGGGGGGGGGGGGGGGGGGGGGGGGGFFGGGGGGGGGGGGGGGGGGGGEGGGGGFGGDFGGFEGFFGGGFGGGGGGGGGGGGGGGGGGGGFFFGGGGFFFFFAFFFA>DECFCFF6>DD=BDFF)(/65FF+7;;EGCD;EFGFF;/5A;(C479:FF?52:DB?FBB(4>22A*2>0>(,8>D:?.86?<?5:+))5
@M05453:56:000000000-BLWTW:1:1101:10379:11164 2:N:0:15
GGACTACTAGGGTTTCTAATCCTGTTTGCTACCCACGCTTTCGAGCCTCAGCGTCAGTTACAGACCAGACCGCCGCCTTCGCCACTGGTGTTCTTCCATATATCTACGCATTTCACCGCTACACATGGTGTTCCACTCTCCTCTTCTGCACTCAAGTTTACCAGTTTCCGATGCACTTCTTCGGTTGAGCCGAAGGCTCTCACATCCGACTTAGAGAACCGCCGCCTCTCCCTTTGTGCCCAATAAATCCGGACACCGCTTGGGACCTACGTTTTACTGCGGCTGTTGGCCCTTAGTGAGC
+
-8-8@EC@CFE,;@C9<,6C<FE@@<@F@EFF@6C,@:6CFGC8F:@FFAEFG766C,C<,6CCC,C,,C,@F@+B@F7E?,6,6EFG6A4@E,@,C,,,5EAECB,A+8++C,?EGECCF:9F>E=<,?48E,,CD,,,>==9ED==,@F0=3D=,3,,7@=,>==3,333=3,6,=,@5=:+CBC6<8E7;0;C@D,*;9<*+***)3/8*1+*+1=/>D(,(.(.(6)/;+/)1/3+;62/>:.7C9@3:>5)83(12:01)9?:4:(((.4:)*)6:(7(((.-1))((.)*<2.53
@M05453:56:000000000-BLWTW:1:1101:20414:11171 2:N:0:15
GGACTACTAGGGTTTCTAATCCTGTTTGCTCCCCACGCTTTCGCACCTGAGCGTCAGTCTTCGTCCAGGGGGCCGCCTTCGCCACCGGTATTCCTCCAGATCTCTACGCATTTCACCGCTACACCTGGGATTCTACCCCCCTCTACGAGACTCAAGCTTGCCAGTTTCAAATGCAGTTCCCAGGTTGAGCCCGGGGATTTCACATCTGACTTAACAAACCGCCTGCGTGCGCTTTACGCCCAGTAATTCCGATTAACGCTTGCACCCTCCGTATTACCGCGGCTGCTGGCACGGAGTTAGC
+
@CCCCFGFGGGGGGGFGECFGGGGGGGFGGGGGGGGGGGEEGGGGGGGFGFGGGDFEGGFGFGGEGGGGGCFGGGGGGGGFGGGGGDGGGGGGGGGGGGFGGAFGGGGGEGGGGGGGDEGGGGGGGGGGGCEFGGFGGGGGGGGFGGGGGGFGGCFGGGGGGGGGGGGGGGCFGGGFGGGFGGFGGGFFDFGGFGDCEGGFFGFFFDFEFFGCFFFF4F>;GFFDFFFFFEFB>F9FBEGG?FFG=>AF:?5::C?@<048?>>FG?FB0(86F:46C?B92;>6?D2(>??<6(8?F2)6
@M05453:56:000000000-BLWTW:1:1101:20191:11172 2:N:0:15
GGACTACTAGGGTTTCTAATCCTGTTTGCTCCCCACGCTTTCGCACCTGAGCGTCAGTCTTCGTCCAGGGGGCCGCCTTCGCCACCGGTATTCCTCCAGATCTCTACGCATTTCACCGCTACACCCGGAATTCTACCCCCCTCTACGAGACTCTAGCTTGCCAGTTTCAAATGCAGTTCCCAGGTTGAGCCCGGGGATTTCACATCTGACTTAACAAACCGCCTGCGTGCGCTTTACGCCCAGTAATTCCGATTAACGCTTGCACCCTCCGTATTACCGCGGCTGCTGGCACGGAGTTAGC
+
CCCCCGGGGGGGGGGGGGGGGGGGGGGGGGGGGGGGGGGGGGGGGGGGGGGGGGGGGGGGGGGGGGGGGGGGGGGGGGGGGGGGGGGGGGGGGGGGGGGGGGGGGGGGGGGGGGGGGGGGGGGGG+CGGGGGGGGGGGGGGGGGGGGGEEGFGGGFGGGGGGGFGGGGGGGGGGGGGGGGGGGGGGGGGGGGGFGGGGGGFFGFFFGFEF<FFFFFFAG>>GFFFF;F?BD>D:F9@BGDG<:?D:<6A:/74:3FFFBF?:FFFGFFFFF<<FFFAC19>>B>>BFF?E7>B>(8EGA24
@M05453:56:000000000-BLWTW:1:1101:4026:11189 2:N:0:15
GGACTACCAGGGTTTCTAATCCTGTTTGCTCCCCACGCTTTCGCACCTGAGCGTCAGTCTTCGTCCAGGGGGCCGCCTTCGCCACCGGTATTCCTCCAGATCTCTACGCATTTCACCGCTACACCTGGAATTCTACCCCCCTCTACGAGACTCAAGCTTGCCAGTTTCAAATGCAGTTCCCAGGTTGAGCCCGGGGATTTCACATCTGACTTAACAAACCGCCTGCGTGCGCTTTACGCCCAGTAATTCCGATTAACGCTTGCACCCTCCTGATTACCGCGGCTGCGGTCACGGAGTTAGC
+
CCCCCGGFEGGGGGGGGGGGGGGGGGGGGGGGGGGGGGGGGGGGGGGGFGFGGGGGGGGGGGGGGGGGD:CEEGGGGGGGGGGGGGGGFGGGGGGGGF8FEFGGGGGGGGGGGGGGGGGGDEGGFGFFGGGGG;FGCFFGGGEGFGGGD>EFGGGGF@9@FGEBDFGGFGGGGGGGGGGGG?FFGGGGGFGGGFGG5EFGFFGFAFGFEFFGC+===AGF@GFDFF>>3?79:B3<F<EEGF?B>C<AAFF:::CFF?9?FFFFFGF0:0()-9:>FF(39BF0,((,(.(.16>);C4<4
@M05453:56:000000000-BLWTW:1:1101:6791:11227 2:N:0:15
GGACTACACGGGTTTCTAATCCTGTTTGCTCCCCACGCTTTCGCACCTGAGCGTCAGTCTTCGTCCAGGGGGCCGCCTTCGCCACCGGTATTCCTCCAGATCTCTACGCATTTCACCGCTACACCTGGAATTCTACCCCCCTCTACGAGACTCAAGCCTGCCAGTTTCGGATGCAGTTCCCGGGTTGAGCCCGGGGATTTCACATCCGACTTGACAGACCGCCTGCGTGCGCTTTACGCCCAGTAATTCCGATTAACGCTTGCACCCTCCGTATTACCGCGGCTGCTGGCACGGAGTTAGC
+
CCCCCGGGGGGGGGGGGGGGGGGGGGGGGGGGGGGGGGGGGGGGGGGGGGGGGGGGGGGGGGGGGGGGGDGGGGGGGGEFGGGGGGGGGGGGGGGGGGGGGGGGGGGGGGGGGGGGGEEGGGGGGGGGGFGGGGGGG8DFGGEF:FFGDGG@GFGDFGGFGGGGGFFG5CEEDGGGGGGGDCC=CCCCEFGFGEGCCE?CFFGFFFF>1BBGAFF4*5EFFG13:?>E(151;>F9?1ECC0,,*:6).29541C8F:B6?FF>F43(8:>:?F?<A:1>>71>9,),()(.40,<GF246
@M05453:56:000000000-BLWTW:1:1101:10678:11247 2:N:0:15
GGACTACACGGGTTTCTAATCCTGTTTGCTCCCCACGCTTTCGAGCCTCAGTGTCAGTTACAGGCCAGAGAGCCGCTTTCGCCTCCGGTGTTCCTCCATATATCTACGCATTTCACCGCTACACATGGAATTCCACTCTCCTCTCCTGCACTCAAGTCTCCCAGTTTCCAATGCACACAATGGTTGAGCCACTGCCTTTTACATCAGACTTAAGAAACCACCTGCGCTCGCTTTACGCCCAATAAATCCGGACAACGCTTGGGACCTACGTATTACCGCGGCTGCTGGCACGTATTTAGCC
+
CCCCCGGGGGGGGGGGGGGGGGGGGGGGGGGGGGGGGGGGGGGGGGGGGGGGGGGGGGGGGGGGGGGGGGGGGGGGGGGGGGGGGGGGGGFGGGGGGGGGGGGGGGGGGGGGGGGGGGGGGGGGGGGGGGGGGGGGGGGGGGGGGGGGGGGFGGGGGGFGGGGGGGGGGFGGGGGGGGGGGGGGDGGFFGGGGFGGGGGGFFGFAAGFFFEGFFFF>FFFFDBBFFF4=@EDFFCC5@GGG0=@G><<5C55;;5=867?FFF0>D?DFFB?<?BF>*499>BBBFF(40),:7)9<94>:
@M05453:56:000000000-BLWTW:1:1101:21172:11321 2:N:0:15
GGACTACTGGGGTATCTAATCCTGTTTGCTACCCATGCTTTCGAGCCTCAGCGTCAGTTACAGACCAGACAGCCGCCTTCGCCACTGGTGTTCTTCCATATATCTACGCATTTCACCGCTACACATGGAGTTCCACTGTCCTCTTCTGCACTCAAGTTCCCCAGTTTCCGATGCACTTCTTCGGTTGAGCCGAAGGCTTTCACATCAGACTTAAGAAACCGCCTGCGCTCGCTTTACGCCCAATAAATCCGGACAACGCTTGCCACCTACGTATTACCGCGGCTGCTGGCACGTATTTAGC
+
CCCCCGGA@FGGGGGGGGGGGGGGGGGGGFGGGGGFGGGGGGGCGGGGGGG@FFGGGDFDGGGFGFFFA@FGGGGGGGGGGGGGEGGG9FGGGGGGGGGGGGGGGGDGGGGGGGGGGGGGEGGGEFGGGGGGGGGGE?DGGGGGFGGGFGGEGGGG=D,4AFDEFGDFG66CDGGFF?=DFFGGGGGGGGCE+99DDFGGFFGFFF7*06C;5>CFFAGA);>@BFFFFF4@EFFF6;DED;63FGEFCGABF;CA@;B??6F2BD6<0464<FF<>GBBFBB;;B:47B870(3*+<29>
@M05453:56:000000000-BLWTW:1:1101:3421:11335 2:N:0:15
GGACTACTGGGGTTTCTAATCCTGTTTGCTCCCCACGCTTTCGCACCTGAGCGTCAGTCTTCGTCCAGGGGGCCGCCTTCGCCACCGGTATTCCTCCAGATCTCTACGCATTTCACCGCTACACCTGGAATTCTACCCCCCTCTACGAGACTCAAGCTTGCCAGTTTCAAATGCAGTTCCCAGGTTGAGCCCGGGGATTTCACATCTGACTTAACAAACCGCCTGCGTGCGCTTTACGCCCAGTAATTCCGATTAACGCTTGCACCCTCCGTATTACCGCGGCTGCTGGCACGGAGTTCGC
+
CCCCCGGGGGGGGGGGGGFGGGGGGGGGGGGGGGGGGGGGGGGGGGGGGGGGEFGGGGGGGGDGGGGGFCEFGGGGGGGGGGGGGGCGGDGGGGGGGGGGGGEGGGGGGGG@FGGGGGGGGGGGGGGGFGGGGGGCFGGGEGGGGGGEC>EEGFF9DCFGGGGGECFGGGGGFGGGGGGCFFFCEDCGGGGGDFGGDEGGFFFFFFGFEFEDE6BA*;EF@DFF0:>DFFFFE>FFF6EEG2<:CC<A97))4:C*=69BFFF7FGFBF0(42>?4<C?F(,299BF?4>123((0;8)-,
@M05453:56:000000000-BLWTW:1:1101:21429:11339 2:N:0:15
GGACTACCGGGGTTTCTAATCCTGTTTGCTCCCCACGCTTTCGCACCTGAGCGTCAGTCTTCGTCCAGGGGGCCGCCTTCGCCACCGGTATTCCTCCAGATCTCTACGCATTTCACCGCTACACCTGGAATTCCACCCCCCTCTACGAGACTCAAGCCTGCCAGTTTCAAATGCAGTTCCCGGGTTGAGCCCGGGGATTTCACATCTGACTTAACAGACCGCCTGCGTGCGCTTTACGCCCAGTAATTCCGATTAACGCTTGCACCCTCCGTATTACCGCGGCTGCTGGCACGGAGTTAGC
+
CCCCCGGGGGGGGGGGGGGGGGGGGGGGFGGGGGGGGGGGGGGGGGGGGGGGGGGGGGGGGGGGGGGGGGGGGGGGGGGGGGGGGGGGGGGGGGGGGGGGGGGGGGGGGGGGGGGGGGGDGGGGGGGGGGGGGGGGGGGGGGGGGGGGGGGFFGGGGG?8DGFFGGGGCFGGGGGGGGGGGGGGGGGGGGGGGDGGGEGGFFGFFADF363+.87BBFGFFDFFFFFF0851BBFFF?5EG?2?CC6<ACFE6<GFFB>B?BF>FGF((493(044A>890196(43)3>,.(17BC8446
@M05453:56:000000000-BLWTW:1:1101:19597:11347 2:N:0:15
GGACTACCAGGGTTTCTAATCCTGTTTGCTCCCCACGCTTTCGAGCCTCAGTGTCAGTTACAGGCCAGAGAGCCGCTTTCGCCTCCGGTGTTCCTCCATATATCTACGCATTTCACCGCTACACATGGAATTCCACTCTCCTCTCCTGCACTCAAGTCTCCCAGTTTCCAATGCACACAATGGTTGAGCCACTGCCTTTTACATCAGACTTAAGAAACCACCTGCGCTCGCTTTACGCCCAATAAATCCGGACAACGCTTGGGACCTACGTATTACCGCGGCTGCTGGCACGTAGTTAGCC
+
CCCCCGGGGGGGGGGGGGGGGGGGGGGGGGGGFGGGGGGGGGGGGGGGGGGGGGGGGGGGGGGGGGGGGGGGGGGGGGGGGGGGGGGGGGGGGGGGGGGGGGGGGGGGGGGGGGGGGGGGGGGGGGGGF<FGGGGGFGFGGGGGGGGGGGGFFGFGDE,EFGGFFGGGFFGGGGGGGGGGGF?F=BFFGGGGF?6CCFFFFFGFF>F5@FFGEFF>FFGFFDBEBA9?A2A2AFFFF>EEGF@FCFC?@G=B06D).6:<FD@BFD:),42)69AAA54;69(7?0:??><:B14@99)-8
@M05453:56:000000000-BLWTW:1:1101:5943:11355 2:N:0:15
GGACTACTGGGGTTTCTAATCCTGTTTGCTCCCCACGCTTTCGAGCCTCAGTGTCAGTTACAGGCCAGAGAGCCGCTTTCGCCTCCGGTGTTCCTCCATATATCTACGCATTTCACCGCTACACATGGAATTCCACTCTCCTCTCCTGCACTCAAGTCTCCCAGTTTCCAATGCACACAATGGTTGAGCCACTGCCTTTTACATCAGACTTAAGAAACCACCTGCGCTCGCTTTACGCCCAATAATTCCGGACAACGCTTGGGACCTACGTATTACCGCGTCTGCTGGCCCGTCGTTAGCC
+
CCCCCGGGGGGGGGGGGCFFGGGGGGGGGGGGGGGGGGGGGGGGGGGGGGGGGGGGGGGGGGGGGGGGGCFEFGGGGGGGGGGGGGDGCFGGGGFGDFGGGGCEGCEGDGGGGGGGGGGGGGGGGGGCEEFFGGGGGGGGGGGGGG9DFGGEGGGGDFFGGGGFGGGGFGCD8DEG8DEF7=DFGEF6ECDEFFGGGGGGFFFFB5FACF@7C+B6?CCFFC@42>BD>5?=FA@CE=CGG06EF+7<)*)8(65FA@?@D?@:FGB48,,)6:4A<931(,(144:00)-33(-88;(65
@M05453:56:000000000-BLWTW:1:1101:16815:11364 2:N:0:15
GGACTACTCGGGTTTCTAATCCTGTTTGCTCCCCACGCTTTCGAGCCTCAGTGTCAGTTACAGGCCAGAGAGCCGCTTTCGCCTCCGGTGTTCCTCCATATATCTACGCATTTCACCGCTACACATGGAATTCCACTCTCCTCTCCTGCACTCAAGTCTCCCAGTTTCCAATGCACACAATGGTTGAGCCACTGCCTTTTACATCAGACTTAAGAAACCACCTGCGCCCGCTTTACGCCCAATAAATCCGGACAACGCTTGGTACCTACGTATTACCCCGCCTGCTGGCCCGTAGTTAGCC
+
CCCCCGGGGGGGGGGGGGGCGGGGGGGGGGGGGGGGGGGGGGGGGGGGGGGGGGGGGGGFF9FCGGGGFFFGGGGGGGFGGGGGGGGGGGGGGGGGGGGGGGGGGGGGGGGGGGGGGGGGGGGGGGGGFFGGGGGGFFDGGGGGGGGCGGGEFGGG;A9=8EGGGGCFFGGEGGGGGGEGGGFFFGFGGGGGC5,@FGGGFFFF653;CFAGCC6+9ACF=47@==A*)-?5??==52CE*3@;>DCC1>3),6<))62620*.@:<AF?1)6<)<90-4(4::BFB:?)((-,459<6<D
@M05453:56:000000000-BLWTW:1:1101:25721:11390 2:N:0:15
GGACTACAGGGGTTTCTAATCCTGTTTGCTCCCCACGCTTTCGAGCCTCAGTGTCAGTTACAGGCCAGAGAGCCGCTTTCGCCTCCGGTGTTCCTCCATATATCTACGCATTTCACCGCTACACATGGAATTCCACTCTCCTCTACGAGACTCAAGCCTGCCAGTTTCAAATGCAGTTCCCGGGTTGAGCCCGGGGATTTCACATCTGACTTAACATACCGCCTGCGTGCGCTTTACGCCCAGTAATTCCGATTAACGCTTGCCCCCTCCGTATTACCGCGGCTGCTGGCACGGAGTTAGC
+
CCCCCGGGGGGGGGGGGFFGGFFGFGGGGGGGGGG+CFGGGGEGGGGGGFGCFFGFGGGFGGGGGGGGGGGGGGGG:FCFGGGGGDGGGGGGGFGGGGGGGGGGGGGFGEGGCFCFGGGGGGCGGB9?FEGGGGAFFGGGFGGFGE8@CG788FFE,@F8DGGCFGGGGGGFFFGDDDFGGG>>EGGE6FGGDBCD**:?FFGFFFGCCFFGE6F++4<A@GFD;;658;B>EFF<FFCEDF?3:DBFFF)0,->F?:1:0,3(0919:?>B?FF2:C,61>>9B62::@F?F0();;-.5
@M05453:56:000000000-BLWTW:1:1101:8431:11407 2:N:0:15
GGACTACCCGGGTTTCTAATCCTGTTTGCTCCCCACGCTTTCGAGCCTCAGCGTCAGTTACAGACCAGAGAGCCGCCTTCGCCACTGGTGTTCCTCCATATATCTACGCATTTCACCGCTACACATGGAATTCCACTCTCCTCTTCTGCACTCAAGTCTCCCAGTTTCCAATGACCCTCCCCGGTTGAGCCGGGGGCTTTCACATCAGACTTAAGAAACCGCCTGCGCTCGCTTTACGCCCAATAAATCCGGCCAACGCTTGCCACCTACGTATTACCGCGGCTGCTGGCCCGTAGTTAGC
+
CCCCCGGGGGGGGGGGGGGGGGGGGGGGGGGGGGGGGGGGGGGGGGGGGGGGGGGGGGGGGGGGGGGGGGGGGGGGGGGGGGGGGGGGGGGGGGGGGGGGGGGGGGGGGGGGGGGGGGGGGGGGGG?FFFEGGGFGGGGGGGGGGGGGGGGFGGFGGGGGGGGGGGGGGGGGGGC?DFGGGGGGGGGGGGGG7?GGGGGGFFCFFFFFFFFGEFFFFFGFFGFFFFFA1(04BF:9FFGG31<?GGA<AFBB((9FF:6?F,)5/C:<2>B<<B?<DG<B>>BF90>?FD(47>9>EC:)6
@M05453:56:000000000-BLWTW:1:1101:10311:11412 2:N:0:15
GGACTACACGGGTTTCTAATCCTGTTTGCTCCCCACGCTTTCGCACCTGAGCGTCAGTCTTCGTCCAGGGGGCCGCCTTCGCCACCGGTATTCCTCCAGATCTCTACGCATTTCACCGCTACACCTGGAATTCTACCCCCCTCTACGAGACTCAAGCCTGCCAGTATCAGATGCAGTTCCCGGGTTGAGCCCGGGGATTTCACATCTGACTTAACAGACCGCCTGCGTGCGCTTTACGCCCAGTAATTCCGATTAACGCTTGCACCCTCCGTATTACCGCGGCTTCTGGCACGGATTTTGC
+
@CCCCFGGG>FGEGGEFEFGGGGGGGGGGGGGGGGGGCEFGGGGGGGGF@EEEFEGEEFCGFGGGG,FFGDEDGGGGEGGFGEGGGGGGDGGGFGFGFGGFGGGGGGGDFCF9EFGBEGGDGFADGGGGGGGGGGGFF8CCEGGGFF>CGG@,@>,DCCGFCFGGGGGGGGGG9CFGGGGD8EGGCECFG649BECCEFCFFCF@AFACF@D)@A+*85)75113:;E:1)(>5>491CGG((5*2.-<C@38(*9BB0((()3*>6(-26,48:<4FF9(0(3(4654@(.((()2<)))
@M05453:56:000000000-BLWTW:1:1101:11986:11434 2:N:0:15
GGACTACAAGGGTTTCTAATCCTGTTTGCTCCCCACGCTTTCGCACCTGAGCGTCAGTCTTCGTCCAGGGGGCCGCCTTCGCCACCGGTATTCCTCCAGATCTCTACGCAGTTCACCGCTACACCTGGAATTCTACCCCCCTCTACGAGACTCAAGCCTGCCAGTATCAGATGCCGTTCCCGGGTTGAGCCCGGGGATTTCACCTCTGACTTAACAGACCGCCTGGCTTCGTGTTACGCCCAGAAATTCCGATCAACGCTTGCAGCCTCGGTATTACCGCGCGCCGTGTCCCGGACTTTCC
+
@@A@CEE<<A-FCF;EFGEGDEGGEECFG9,CDCEECEGGG9CFGDEGG8FGGGGGGGGA9FFGGGDGDC:@C7:=FGGGGE@@BFG@FEF@E<FAFGFGEGCA,9BFEE+CCFFG9>E>FEFFFFG8F,78D;DABFFEEEED=>D6+9@@?FF,8:>CCF6@F9+,,34=:@,;;*,=CCCEE>EDFCFDC>CD5CFGFFF*20284F<:C=6:F4=>0701(((0((),00.5=<*29(((**669060((175(,8615)*22(.((41><4-C?(3(((((-,()))-(()234-)
@M05453:56:000000000-BLWTW:1:1101:23920:11493 2:N:0:15
GGACTACCAGGGTATCTAATCCTGTTTGCTCCCCACGCTTTCGAGCCTCAGTGTCAGTTACAGGCCAGAGAGCCGCTTTCGCCACTGGTGTTCCTCCATATATCTACGCATTTCACCGCTACACATGGAATTCCACTCTCCTCTCCTGCACTCAAGTCTACCAGTTTCCAATGCATACAATGGTTGAGCCACTGCCTTTTACACCAGACTTAATAAACCACCTGCGCTCGCTTTACGCCCAATAAATCCGGACAACGCTCGGGACCTACGTATTACCGCGGCTGCTGGCCCGTAGTTAGCC
+
CCCCCGGFGGGGGGGGGGGGGGGGGGGGGGGGGGGGGGGGGGGGGGGGGGGGGGGGGGGGGGGCGEGGFGGGGGGGFFFGGGGGGG8FEEGGGCGGGGFGGGGGGGGGGGGGGGGGGGGGGGGGGGFGFFGGGGGGGFCGGFGGGGGGGGGEGGGGEFEGEGGGGGGFCGGGGFGG==A9?ECFG68@FG8EFFGGGGGGFFGFFF?6>?EFEFFFFFGFC>=05>A55>B=FF+9?DGGGFFECF?E;>DA62>A89((.(8(0>1<?FB,:F2<<*42902928:?0)-24((0<+6>D
@M05453:56:000000000-BLWTW:1:1101:27595:11499 2:N:0:15
GGACTACCCGGGTTTCTAATCCTGTTTGCTACCCATGCTTTCGAGCCTCAGCGTCAGTTACAGACCAGACAGCCGCCTTCGCCACTGGTGTTCTTCCATATATCTACGCATTTCACCGCTACACATGGAGTTCCACTGTCCTCTTCTGCACTCAAGTTTCCCAGTTTCCGATGCACTTCTTCGGTTGAGCCGAAGGCTTTCACATCAGACTTAAGAAACCGCCTGCGCTCGCTTTACGCCCAATAAATCCGGACAACGCTTGCCACCTACGTATTACCTCGGCTGCTGGCACGTAGTTAGC
+
CCCCCGGGGGGGGGGGGGGGGGGGGGGGGGGGGGGGGGGGGGGGGGGGGGGGGGECGGGGGGGGGGGGGGGGGGGGGGGGGGGGGGGGGGGGGGGGGGGGGGGGG9FFGGGGGGGGGGGGGGGGGGGFGGGGGGGGGCFFGGGGGGGGGGGFFFFGGF,DEEC8FGGGG8EEGGAGGGGGGGGGGGGGGGGGGFGGGGGGFFGF6?8FCFFGFFF6BFGFFGF@FFBFFFAFFFFFF;EEGD;@GGCEEGF3;;DFFFFB<FFF=F::??0()18ABF)41:<:;02247:??B?FGGFA<
@M05453:56:000000000-BLWTW:1:1101:3043:11529 2:N:0:15
GGACTACACGGGTTTCTAATCCTGTTTGCTCCCCACGCTTTCGCACCTGAGCGTCAGTCTTCGTCCAGGGGGCCGCCTTCGCCACCGGTATTCCTCCAGATCTCTACGCATTTCACCGCTACACCTGGAATTCTACCCCCCTCTACGAGACTCAAGCTTGCCAGTTTCAAATGCAGTTCCCAGGTTGAGCCCGGGGATTTCACATCCGACTTGACAGACCGCCTGCGTGCGCTTTACGCCCAGTAATTCCGATTAACGCTTGCACCCTCCGTATTACCGCGGCTGCTGGCACGGAGTTAGC
+
CCCCCGGGGGGGGGGGGGGGGGGGGGGGGGGGGGGGGGGGGGGGGGGGGGFGGGGGGGGGGGGGGGGGGGGGGGGGGGGGGGGGGGGGGGGGGGGGGGGGFGGGGFGGGGGGGGGGGGGGGGGGGGGGGGGGGGGGGCFCEGGGGFGCGGGFFGFFGGGGGGGGDGFGGGAEFGGGGGGGGFGGFGGFCGFFGBED35CFF@CC+87B<A@D<AAAFFGFFGF6??FF:<)45DFFF6EGGFF(::<AA7?7<BDFF09BF0>)*28114(4(8:AFC(409126()87::2669B*;)6:
@M05453:56:000000000-BLWTW:1:1101:14286:11584 2:N:0:15
GGACTACTCGGGTTTCTAATCCTGTTTGCTCCCCACGCTTTCGCACCTGAGCGTCAGTCTTCGTCCAGGGGGCCGCCTTCGCCACCGGTATTCCTCCAGATCTCTACGCATTTCACCGCTACACCTGGAATTCTACCCCCCTCTACGAGACTCAAGCTTGCCAGTTTCAAATGCAGTTCCCAGGTTGAGCCCGGGGATTTCACATCTGACTTAACAAACCGCCTGCGTGCGCTTTACGCCCAGTAATTCCGATTAACGCTTGCACCCTCCGTATTACCGCGGCTGCTGGCACGGAGTTAGC
+
CCCCCGGGGGGGGGGGGGGGGGGGGGGGGGGGGGGGGGGGGGGGGGGGGGGGGGGGGGGGGGGGGGGGFGGGGGGGGGGGGGGGGGGGGGGGGGGGGGGGGGGGGGGGGGGGFGGGGGGGGGGGGGGGGGGGGGGGGGGGGGGGGGGGEGGFGGGFGGGGGGGGGGGGFGGGGFGGFGGGGGGGGFGFGGGGGFGGDEGGFFGFFF7CFF9FEFFFFFGF9GFFF?B>?FDBFFFBF6EGC<:?CC<2>GF),457??BFFBFFFD:6?FBF(<>FF>:>9>FFB?FF0D:?<>B:8FBF>
@M05453:56:000000000-BLWTW:1:1101:7463:11617 2:N:0:15
GGACTACAAGGGTATCTAATCCTGTTTGCTCCCCACGCTTTCGCACCTGAGCGTCAGTCTTCGTCCAGGGGGCCGCCTTCGCCACCGGTATTCCTCCAGATCTCTACGCATTTCACCGCTACACCTGGAATTCTACCCCCCTCTACGAGACTCAAGCCTGCCAGTATCAGATGCAGTTCCCGGGTTGAGCCCGGGGATTTCACATCTGACTTAACAGACCGCCTGCGTGCGCTTTACGCCCAGTACTTCCGATTAACGCTTGCACCCTCCGTATTACCGCGGCGTCTGGCCCGGGGTTAGC
+
CCCCCGGGFGGGGGGGGGGGGGGGGGGGGGGGGGGGGGGGGGGGGGGGGGGGGGGGGGGGGGGGGGGGFGGFGGGGGGGGGGGGGGGGGGGGGGGGGGGFGGGGGGGGGGGGGGGGGGGGGGGGGGGGGGGGGGFGFGGGGGGGGGFGCGGEGGE:FGGDFGGGGGGE:@FDDGGGFGGG4CEEGGGFGGGC4?597:FFFAF7+;++):ACE68765F:>G>B<BB:??>95@3>7,AEC2:BF*6:AFDE?(9*/,14(:329F10189:?F724:(,,46(,4<(29(49103EE<BA
@M05453:56:000000000-BLWTW:1:1101:16880:11621 2:N:0:15
GGACTACACGGGTTTCTAATCCTGTTTGCTCCCCACGCTTTCGCACCTGAGCGTCAGTCTTCGTCCAGGGGGCCGCCTTCGCCACCGGTATTCCTCCAGATCTCTACGCATTTCACCGCTACACCTGGAATTCCACCCCCCTCTACGAGACTCAAGCCTGCCAGTTTCAAATGCAGTTCCCGGGTTGAGCCCGGGGATTTCACATCTGACTTAACAGACCGCCTGCGTGCGCTTTACGCCCAGTAATTCCGATTAACGCTTGCACCCTCCGTATTACCGCTGCTGCTGTCACGGAGTTAGC
+
CCCCCGGGGGGGGGGGGGFGGGGGGGGGGGGGGGGGGGGGGGGGGGGGGGGGGGGGGGGGGGGGGGGGGGGGGGGGGGGGGGGGGGGGGGGGGGGGGGGGGGGGGGGGGGGGGGGGGGGGGGGGGGGGGGFFGGGGFGGGGGGGGGGGGGGEGGGGGGGGGFGGGGGGGGGGGGGGGGFGFGGEGGGGGGGGGEEG)=FGFFGFFFGFECAGFFFFFFGFFG08?FF5(239BEFFF?G=<<F8FC6<BGFB:?:@?BFFB0;<FG:346>2:FFFFF?F(49:3<BF)*461:47?F2-6
@M05453:56:000000000-BLWTW:1:1101:27329:11639 2:N:0:15
GGACTACCGGGGTTTCTAATCCTGTTTGCTCCCCACGCTTTCGCACCTGAGCGTCAGTCTTCGTCCAGGGGGCCGCCTTCGCCACCGGTATTCCTCCAGATCTCTACGCATTTCACCGCTACACCTGGAATTCTACCCCCCTCTACGAGACTCAAGCCTGCCAGTTTCGGATGCAGTTCCCGGGTTGAGCCCGGGGATTTCACATCCGACTTGACAGACCGCCTGCGTGCGCTTTACGCCCAGTAATTCCGATTAACGCTTGCACCCTCCGTATTACCGCGGCTGCTGGCACGGAGTTAGC
+
CCCCCGGGGGGGGGGGGGGGGGGGGGGGGGGGGGGGGGGGGGGGGGGGGGGGGGGGGGGGGGGGGGGGGGGGGGGGGGGGGGGGGGGGGGGGGFGGGGGGGGGGGGGGGGGGGGGGGGGGGGGGGGGGGGGGGGGGGGGGGGGGGGGCCEE@GGGFGGGGGGGGGGGGGGDGCGGGGGGGGEGGGGGGGGGGGFGGGGGGFFGFFFG>:D;GAFFF?FFFBG>B??;73?FFEFFFFFGGD<6:>C<4AFF@(4<FFBFF??F?FGF?F:BF0>BFBF?9>BF>FFB>>B04?04<EFA).
@M05453:56:000000000-BLWTW:1:1101:11660:11650 2:N:0:15
GGACTACTGGGGTTTCTAAACCCATTTCCTCCCCACGCTTTCAAACTTGAGCCTCAGTCTTCGTCAAGGGGGCCGCCTTCGCCACCGGTATTCCTCCCGATCCCTACTCATTTCATTGCTCCACCTGGAACTCTACGCCCCTCTACGAGACTCAAAGCTGACAGTATCAGTTTCAGTTCCAGGCTTGAGCCCGGGGATTTCATTTCTCAATCAGCAGGTCGCCTACTTGCGATTTAAGCCCAGTAATTCCGATTAAGCCTTGGACCGACGCGATTCTCGCGGCTGCTGGTACGCAGTTAGC
+
--A-,,;,,;6@77,,,,6,6,=,C,,,,CCE7;,++@FCF<,,6C,;;,C6,C<,C;@<6@,;@,8CFG7+@FCC+,8,4B:,B,+++8CB,EFF,+@+4++,99,95=??@,C,,,99=B,FEGG,BE,8>A,C4++>86A?=,++3+606DF,,@,@,,@3F,2,7,,,5;,+7?,7+3,43,4,,35A?***)==8+=,+++145+0+0*9+0.*0,)37(/):/30,:F29+/+9*((.7*)6>77>01C4*-,,),).7*((((,(-.16)0((((((3(444)))((()2<)).
@M05453:56:000000000-BLWTW:1:1101:10442:11659 2:N:0:15
GGACTACCGGGGTTTCTAATCCTGTTTGCTCCCCACGCTTTCGCACCTGAGCGTCAGTCTTCGTCCAGGGGGCCGCCTTCGCCACCGGTATTCCTCCAGATCTCTACGCATTTCACCGCTACACCTGGAATTCTACCCCCCTCTACGAGACTCAAGCTTGCCAGTTTCAAATGCAGTTCCCAGGTTGAGCCCGGGGATTTCACATCTGACTTAACAAACCGCCTGCGTGCGCTTTACGCCCAGTAATTCCGATTAACGCTTGCACCCTCCGTATTACCGCGGCTGCTGGCACGGAGTTAGC
+
CCCCCGGGGGGGGGGGGGGGGGGGGGGGGGGGGGGFEGGGGGGGGGDGFGGGGGGGGGGGCGGGGGGGFGGGGGGGGGGGGCGGCGGGGGGGGGGGGGFGGGGGGGGGGGGGGGGGGGGGGGFGGGGGGGFGGGGFGGFGGGGGCFECGGGFGFFCGGFGGDGGGGGGGGGGGGGGGDFCDCFGGGGGGGGGGBEDGGFGFFGFFFFFFFFGFFFFFFGFFGFB<BFFFFFFFFFF?:EGGF:BGCABFGF.,8DFFFFFF0@DFG??FF98?FBDFGFF9>>B0(452BBF?B65CC22<
@M05453:56:000000000-BLWTW:1:1101:8458:11668 2:N:0:15
GGACTACTAGGGTTTCTAATCCTGTTTGCTACCCATGCTTTCGAGCCTCAGCGTCAGTTACAGACCAGACAGCCGCCTTCGCCACTGGTGTTCTTCCATATATCTACGCATTTCACCGCTACACATGGAATTCCACTCTCCTCTCCTGCACTCAAGTCTCCCAGTTTCCAATGCACACAATGGTTGAGCCACTGCCTTTTACATCAGACTTAAGAAACCACCTGCGCTCGCTTTACGCCCAATAAATCCGGACAACGCTTGGGACCTACGTATTACCGCGGCTGCTGGCACGTAGTTAGCC
+
CCCCCGGGGGGGGGGGGGGGGGGGGGGGGGGGGGGGFFGGGGGGGGGGGGGGGGGGGFGGGGGGGGGGGGGGGGGGGGGGGGGGGGGGGFFGGGFGGGGGGGGGGGGGGGGGGGGGGGGGGGGGGGGGFFEGFGGGGGGGGGGGGGCGGGFEGGGFGGGGGGGGGGGGGGGGGGGGGGGGGGGGGDGGGGGGGFGGGFGFFFG7<<FFFFFGEFC>FAFFFD:)5=9DDFD@FF>EFF=EG>FEGFFFEGDB3(7F3041;DF;FGFEFFFFA:ABAC9>;0(,:303:)4<6:?B++)6:
@M05453:56:000000000-BLWTW:1:1101:15698:11716 2:N:0:15
GGACTACCAGGGTTTCTAATCCTGTTTGCTCCCCACGCTTTCGCACCTGAGCGTCAGTCTTCGTCCAGGGGGCCGCCTTCGCCACCGGTATTCCTCCAGATCTCTACGCATTTCACCGCTACACCTGGAATTCTACCCCCCTCTACGAGACTCAAGCCTGCCAGTATCAGATGCAGTTCCCGGGTTGAGCCCGGGGATTTCACATCTGACTTAACAGACCGCCTGCGTGCGCTTTACGCCCAGTAATTCCGATTAACGCTTGCACCCTCCGTATTACCGCGGCTGCTGGCACGGAGTTAGC
+
CCCCCGGGGGGGGGGGGFFFFFGGGGGGGGGGGGGDGGGGGGGGGGGFGGGGGGGGEGGGFGGGGGGGGGEEGGGGGGGGGGGGGGDGGGGGDFCFGFGGGF9FDFGFGGGGFDGGGGGGGGGGGGGGF8FGGGGGG?FGEGGGGGGGEGG@GGGGGGGCCFGGGDFGGGGGCFGGGGGGGGDDGGGFCGGFDEGGGGGDFFGFFF7ACF3@>FFFFAFFFGB?BFFF6?B>FFF4B?EGGB??G:<AAFF3:6DFF6;?:,<?9C?FF?7::@04AF<(4;9BF<?FFE:380(78@)6:
@M05453:56:000000000-BLWTW:1:1101:21185:11726 2:N:0:15
GGACTACTGGGGTATCTAATCCTGTTTGCTACCCATGCTTTCGAGCCTCAGCGTCAGTTACAGACCAGACAGCCGCCTTCGCCACTGGTGTTCTTCCATATATCTACGCATTTCACCGCTACACATGGAGTTCCACTGTCCTCTTCTGCACTCAAGTTTCCCAGTTTCCGATGCACTTCTTCGGTTGAGCCGAAGGCTTTCACATCAGACTTAAGAAACCGCCTGCGCTCGCTTTACGCCCAATAAATCCGGACAACGCTTGCCACCTACGTATTACCGCGGCTGCGTGCCAGCAGTTAGC
+
CCCCCGGGGGGGG@FGGGGGGGGFGGGGGGGGGGGGGGGGGGGFGGGGDGGGGFGGGGGGGGGFGGGGGFGFGGGGGGGGGGGGGGGGFEFGGGGGGFGGGGFGGGGGGGGGGGGGGGGGGGGG9E9CGGGGGFDFC,=EFGFGGGGGGGGBFEGGFGGFGGDFGGGGD=EEDGGGGFFFDFGCCEECGGC7+3@>FGEFA>C69*<ACFEF56+BFFG45CADFF@E2/)58??FF?G8C1=@FC<CEGF302CA59>BFB;BFCB?7>B7?FBBAGFFF>0(((((-0,).,..3<4:9
@M05453:56:000000000-BLWTW:1:1101:25464:11726 2:N:0:15
GGACTACTAGGGTTTCTAATCCTGTTTGCTCCCCACGCTTTCGCACCTGAGCGTCAGTCTTCGTCCAGGGGGCCGCCTTCGCCACCGGTATTCCTCCAGATCTCTACGCATTTCACCGCTACACCTGGAATTCTACCCCCCTCTACGAGACTCAAGCTTGCCAGTTTCAAATGCAGTTCCCAGGTTGAGCCCGGGGATTTCACATCTGACTTAACAAACCGCCTGCGTGCGCTTTACGCCCAGTAATTCCGATTAACGCTTGCACCCTCCGTATTACCGCGGCTGCTGGCACGGAGTTAGC
+
CCCCCGGGGGGGGGGGGGGGGGGGGGGGGGGGGGGGGGGGGGGGGGGGGGGGGGGGGGGGGGGGGGGGGGGGGGGGGGGGGGGGGGGGGGGGGGGGGGGGGGGGGGGGGGGGGGGGGGGGEGGGGGGGGGGGGGGGGFFGGGGGGGGGGGGFGGFFGGGCFDCCGGGFGFGGC9EGFGGGC>DDEFCGGGGGGFGGDGFFFFGFFFGFFFFFCFFFFFGA;GB@0=152?F>@EFFFFDGGFFFFGF<<F@32:C=6(7<<F@)9FF14:>66@7BFGBF1;;91?F)8@B?6125;C).)
@M05453:56:000000000-BLWTW:1:1101:1876:11766 2:N:0:15
GGACTACTGGGGTTTCTAATCCTGTTTGCTCCCCACGCTTTCGCACCTGAGCGTCAGTCTTCGTCCAGGGGGCCGCCTTCGCCACCGGTATTCCTCCAGATCTCTACGCATTTCACCGCTACACCTGGAATTCTACCCCCCTCTACGAGACTCAAGCTTGCCAGTTTTAAATGCAGTTCCCAGGTTGAGCCCGGGGATTTCACATCTGACTTAACAAACCGCCTGCGTTCGCTTTACGCCAAGGAATTCCGATTAACGCTGGCACCTTCCGTATTACCGCGGCTGCTGGCACGGAGTTAGC
+
CCCCCCE@FGGDE@BCFFFCGDFFGGGGGGCEGCEFEFEG8FE7BFEFFFEFGGGGGFF9<CFFEFGFCGGGGGG+@FFFGGF489FGGGGGAFEDF@BDG8,,,ACFGCF+E9<EFEECGGF8DFFGFBFG,,@C,36=C8CDGFCC++48853>39E:C,@8DF+,@:EDDGGGG+C>F9D*6,;,=8C::?C8)=*;7FE+3/++76>>>C;F=A5:6C61(348(,)2)<5464*8)-,(29)4<F?EF17@B?08(()(*/(,5.()(),6-289B0103(4:25()((()**))-
@M05453:56:000000000-BLWTW:1:1101:29430:11775 2:N:0:15
GGACTACTGGGGTTTCTAATCCTGTTTGCTCCCCACGCTTTCGAGCCTCAGTGTCAGTTACAGGCCAGAGAGCCGCTTTCGCCTCCGGTGTTCCTCCATATATCTACGCATTTCACCGCTACACATGGAGTTCCACTGTACTCTTCTGCACTCAAGTTTCCCAGTTTCCGATGCACTTCTTCGGTTGAGCCGAAGGCTTTCACATCAGACTTAAGAAACCGCCTGCGCTCGCGTTACGCCCAATAAATCCGGACAACGCTTGCCACCTACGTATTACCGCGGCTCGTGGCACGTCGTTAGC
+
-A<CCC8FGFGGFGGGG9FAF,<;CFGG9FF<F,CC:FEGGEGCF:FAC@@EAFFFGFGF,6C,CF,FFFGDGGCEFGGFF,@FFF7CFFFEB<9FG8EEG<E,EF,4>FGC9E<,C4+1FGF<EF=F,AEEAB,,=,7,,@E?FGFGGG8DGGGGGGFF=EFEDGF;FCE30CFDG6=DDFC+8BCECCF+=@5>FGF55;CB+*507A4:*89F+;C*55@@25@E2(51):)6)/**/6;3;77CEG3.(()84440217(*2,((3,(.6(-6C?>01(4((-2-804(.(0:;(,5
@M05453:56:000000000-BLWTW:1:1101:11711:11778 2:N:0:15
GGACTACAAGGGTATCTAATCCTGTTTGCTCCCCACGCTTTCGCACCTGAGCGTCAGTCTTCGTCCAGGGGGCCGCCTTCGCCACCGGTATTCCTCCAGATCTCTACGCATTTCACCGCTACACCTGGAATTCTACCCCCCTCTACGAGACTCAAGCCTGCCAGTTTCGGATGCAGTTCCCGGGTTGAGCCCGGGGATTTCACATCCGACTTGACAGACCGCCTGCGTGCGCTTTACGCCCAGTAATTCCGATTAACGCTTGCACCCTCCGTATTACCGCGGCTGCTGGCACGGAGTTCGC
+
CCCCCGGGGGGGGGGGGGGGGGGGGGGGGGGGGGGGGGGGGGGGGGGGGGGGGGGGGGGGGGGGGGGGGGGGGGGGGGGGGGGGGGGGGGGGGGGGGGGGGGGGGGGGGGGGGGGGGGGGGGGGGGGGGGGGGGGGGGGGGGGGGGGGGGGFGGGFEFGCFGGGGGGGGG8CCCCFGGGGGGGGGGGGGGFCGBGGGGGGFFGFFFGFFE@GEFFF@FGF93>::BFE:?B>>BFFFFGGG:2::CAFFGF3<BGFFFFFFFFBFC2(-83:043)6C190;>((3:BFD:?029:EC)(-
@M05453:56:000000000-BLWTW:1:1101:19240:11824 2:N:0:15
GGACTACTGGGGTATCTAATCCTGTTTGCTCCCCACGCTTTCGAGCCTCAGTGTCAGTTACAGGCCAGAGAGCCGCTTTCGCCTCCGGTGTTCCTCCATATATCTACGCATTTCACCGCTACACATGGAGTTCCACTGTCCTCTTCTGCACTCAAGTTTCCCAGTTTCCGATGCACTTCTTCGGTTGAGCCGAAGGCTTTCACATCAGACTTAAGAAACCGCCTGCGCTCGCTTTACGCCCAATAAATCCGGCCAACGCTTGCCACCTACGCATTACCGCGGCTGCTGGCACGTAGTTAGC
+
CCCCCGGGGGGGGGGGGGGGGGGGGGGGGGGGGGGGGGGGGGGFGGGGFGGFGGGGGGGGGGGGGGGGGGGGGGGGGGGGGGGGGGGGGGGGGGGGGGGGGGGGGGGGGGGGGGGGGGGGGGGGGGGGDGGFGGGGD8FGGGGGFFGGGDEDGGFFEFDFFGGGGGFFFGGGDGGGGDFGFGFGGEEGGGFC>?EDGGGCFCAEFFGFEFFGCFFFFFGFFG>@=BBF>@DFFFFEADGGGF68FGE?EG3.,,95@?;B<?>?FG802:B(4>19>C2;>0969B?:(8<?F685CF9AB
@M05453:56:000000000-BLWTW:1:1101:25253:11872 2:N:0:15
GGACTACTGGGGTTTCTAATCCTGTTTGCTACCCATGCTTTCGAGCCTCAGCGTCAGTTACAGACCAGACAGCCGCCTTCGCCACTGGTGTTCTTCCATATATCTACGCATTTCACCGCTACACATGGAGTTCCACTGTCCTCTTCTGCACTCAAGTTTCCCAGTTTCCGATGCACTTCTTCGGTTGAGCCGAAGGCTTTCACATCAGACTTAAGAAACCGCCTGCGCTCGCTTTACGCCCAATAAATCCGGACAACGCTTGCCACCTACGTATTACCGCGGCTGCTGGCACGTAGTTAGC
+
CCCCCGGGGGGGGGGGGGGGGGGGGGGGGGFGGGGGGGGGGGGGGGGGGGGGGGGGGGGGGGGGGGGGGGGGGGGGGGGGGGEGGGGGGGGGGGGGGGGGGGGGGGGGGGGGGGGGGGGGGGGGFECFFFGGGGGGGGGGGGGGGGGGGGGFGGGGGGGGGGGGGGGGGGEGDG8D=DGFDGGGGGG?DFGCDDGGFGGGF9AAFFGFEFFGFF+8B6F?AG=AFFFF2>B28:FFFFGGGDFFGGECFG:;23C:49>??BFF6C??2:?(,1..<C?BB(1642:::>?D<:1):C<AD
@M05453:56:000000000-BLWTW:1:1101:18065:11905 2:N:0:15
GGACTACAGGGGTATCTAATCCTGTTTGCTCCCCACGCTTTCGCACCTGAGCGTCAGTCTTCGTCCAGGGGGCCGCCTTCGCCACCGGTATTCCTCCAGATCTCTACGCATTTCACCGCTACACCTGGAATTCTACCCCCCTCTACGAGACTCAAGCTTGCCAGTTTCAAATGCAGTTCCCAGGTTGAGCCCGGGGATTTCACATCTGACTTAACAAACCGCCTGCGTGCGCTTTACGCCCAGTACTTCCGATTAACGCTTGCACCCTCCGTATTACCGCGGCTGCTGGCACGGAGTTAGC
+
CCCCCGGGGGGGGGGGGGGGGGGGGGGGGGGGGGGGGGGGGGGGGGGGGGGGGGGGGGGGGGGGGGGGGGGGGGGGGGGGGGGGGGGGGGGGGGGGGGGGFFFGGGGGGGGGGGGGGGGGGGGGGGGGGGGGGGGGGGGGGGGGGGGGGGGFGGGGGGCGGFGGGGGGGGGGGGGGGGGGGGDF@FGFGGGGD4EGGGGCFAFFFF:ACFF=EFFFFFGFFG9<DBFF(8@FFFF<@6:GGF0(:*-<AFF3<BD?FFFF0(<?F*81?:(4:F?AFG:>>B61;8:::738?>0>?C45:
@M05453:56:000000000-BLWTW:1:1101:22717:11912 2:N:0:15
GGACTACCCGGGTATCTAATCCTGTTTGCTCCCCACGCTTTCGAGCCTCAGTGTCAGTTACAGGCCAGAGAGCCGCTTTCGCCACCGGTGTTCCTCCATATATCTACGCATTTCACCGCTACACATGGAATTCCACTCTCCCCTTCTGCACTCAAGTTCTACAGTTTCCAAAGCATACTATGGTTAAGCCACAGCCTTTCACTTCAGACTTATAAAACAGCCTGCGCTCGCTTTACGCCCAATAAATCCGGACAACGCTCGGGACCTACGTATTACCGCGGCTGCTGGCACGTAGTTAGCC
+
CCCCCGGGGGGGGGGGGGGGGGGGGGGGGGGGGGGGGGGGGGGGGGGGGGGGGGGGGGGGGGGGGGGGGGDGGGGGGGGGGGGGGGGGGGGGGGGGGGGGGGGGGGGGGGGGGGGGGGGGGGGGGGGGEAEGGGGGGGGGGGGGGGGGGGGFGGGGGGGGGGGGGGGGGGGFFGGGADGGGGGGGGGGGGFFGFGGGGGGFFGF5EGFEFFGFFFFFFGFFGFFBABD=@F>FFFEFFGGG28EFGFFFD3>B@GFE@DFF>39@D?<?FF<A)6A471;-9BF??DB:)26:08BG+)-.
@M05453:56:000000000-BLWTW:1:1101:6386:11923 2:N:0:15
GGACTACTAGGGTTTCTAATCCTGTTTGCTCCCCACGCTTTCGCACCTGAGCGTCAGTCTTCGTCCAGGGGGCCGCCTTCGCCACCGGTATTCCTCCAGATCTCTACGCATTTCACCGCTACACCTGGAATTCTACCCCCCTCTACGAGACTCAAGCTTGCCAGTTTCAAATGCAGTTCCCAGGTTGAGCCCGGGGATTTCACATCTGACTTAACAAACCGCCTGCGTGCGCTTTACGCCCAGTAATTCCGATTAACGCTTGCACCCTCCGTATTACCGCGGCTGCTGGCCCGGAGTTAGC
+
CCCCCGGGGGGGGGGGGFCFGGGGGGGGGGGGGGGGGGGGGGGGGGGGGGGGGGGGGGGGGGGGGGDFEGGGGGGGGGGGGGGGGGGGGDGGGGGGGGGGGGGGGGGGGGGGGGFGGGGGGGGGGGGGGGGGGGGGGGGGGGGFGG?EEEGFGG7ECCGGGGGGGGGGGGGGGGFFGGFFGGGFGGGGGGFGGFCDGEGF@AFFFFGFFFFGEFF7BFGF95>?FFBB10>>@:F<B6CEG:?FG744<F:),3D*14;:?0324C?:?FF?F@:4):6(-73396,487,:9>(7:84<4
@M05453:56:000000000-BLWTW:1:1101:27541:11939 2:N:0:15
GGACTACTAGGGTTTCTAATCCTGTTTGCTACCCATGCTTTCGAGCCTCAGCGTCAGTTACAGACCAGACAGCCGCCTTCGCCACTGGTGTTCTTCCATATATCTACGCATTTCACCGCTACACATGGAGTTCCACTGTCCTCTTCTGCACTCAAGTTTCCCAGTTTCCGATGCACTTCTTCGGTTGAGCCGAAGGCTTTCACATCAGACTTAAGAAACCGCCTGCGCTCGCTTTACGCCCAATAAATCCGGACAACGCTTGCCACCTACGTATTACCGCGGCTGCTGGCACGTAGTTAGC
+
CCCCCGGGGGGGGGGGGGGGGGGGGGGGGGGGGGGGGGGGGGGGGGGGGGGGGGGGGGGGGGGGGGGGGGGGGGGGGGGGGGGGGGGGGGGGGGGGGGGGGGGGGGGGGGGGGGGGGGGGGGGGGGGGFGGGGGGGGGGGGGGGGGGGGGGFGGGGGGGFDEGCFDGFGDGGGDFGGGGGDGGGGGGGGGGGGFGGFGFGFFFF>FGFEF5BCFFFFFGFFG9AB2:?@?FFFFFEFFGGG?F@GFCCFGBA?FGFFFBF??F7*28:>:<8)7><A:(-79BF3:???:<??42>CEDDF
@M05453:56:000000000-BLWTW:1:1101:19695:11969 2:N:0:15
GGACTACCAGGGTTTCTAATCCTGTTTGCTCCCCACGCTTTCGAGCCTCAGTGTCAGTTACAGGCCAGAGAGCCGCTTTCGCCTCCGGTGTTCCTCCATATATCTACGCATTTCACCGCTACACATGGAATTCCACTCTCCTCTCCTGCACTCAAGTCTCCCAGTTTCCAAAGCATACTATGGTTAAGCCACAGCCTTTCACTTCAGACTTATAAAACAGCCTGCGCTCGCTTTACGCCCAATAAATCCGGACAACGCTCGGGACCTACGTATTACCGCGGCTGCTGGCACGTAGTTAGCC
+
CCCCCGGGGGGGGGGGGGGGGGGGGGGGGGGGGGGGGGGGGGGGGGGGGGGGGGGGGGGGGGGGGGGGGGGGGGGGGDGGGGGGGGGGFGGGGGGGGGGGGGGGGGGGGGGGGGGGGGGGGGGGGGGGGGGGGGGGD?DGGGGGGGGGGGGFGGGGFGFGGGFGFGGGGGGGGGGGGGDGGGC:EFFGGGGGGFFGGFGGFFGFFFFF@>EGEFFFFFGFBGFFFFFD9>BFFAFFFDEGGF@@CC<?ED3>9BGFFFFDB939DGF<8::2<9AFAG07199907:(::?:?01@<@59:
@M05453:56:000000000-BLWTW:1:1101:8629:12009 2:N:0:15
GGACTACCCGGGTATCTAATCCTGTTTGCTCCCCACGCTTTCGCACCTGAGCGTCAGTCTTCGTCCAGGGGGCCGCCTTCGCCACCGGTATTCCTCCAGATCTCTACGCATTTCACCGCTACACCTGGAATTCTACCCCCCTCTACGAGACTCAAGCTTGCCAGTTTCAAATGCAGTTCCCAGGTTGAGCCCGGGGATTTCACATCTGACTTAACAAACCGCCTGCGTGCGCTTTACGCCCAGTAATTCCGCTTAACGCTTGCACCCTCCGTATTACCCCGGCTGCTGGCACGGAGTTAGC
+
CCCCCGGGGGGGGGGGGGGGGGGGGGGGGGGGGGGGGGGGGGGGGGGGGGGGGGGGGGGGGGGGGGGGGGGGGGGGGGGGGGGGGGGGGGGGGGGGGGGGGGGGGGGGGGGGGAFGGGGGDGGGGGGGGGGGGGGGFFGGDGGGGGGGGGGFGGGGGGGGGGGGGGGGGG7@CFGGGGGGG7FFGG67<FGGGFGGGGGGFFFFFF:@EFFDEFFFFFGF>GF<0?9B?<FFFFFB=?GGGF6:F*:6<C?)86DFF:>:0().17:3:<(-3<:DF*(413>1((37(8:?<B>EGGF26
@M05453:56:000000000-BLWTW:1:1101:10889:12013 2:N:0:15
GGACTACCGGGGTTTCTAATCCTGTTTGCTCCCCACGCTTTCGAGCCTCAGTGTCAGTTACAGGCCAGAGAGCCGCTTTCGCCTCCGGTGTTCCTCCATATATCTACGCATTTCACCGCTACACATGGAATTCCACTCTCCTCTCCTGCACTCAAGTCTCCCAGTTTCCAATGCACACAATGGTTGAGCCACTGCCTTTTACATCAGACTTAAGAAACCACCTGCGCTCGCTTTACGCCCAATAAATCCGAACAACGCTTGGGACCTACGTATTACCGCGGCTGCTGGCACGGAGTTAGCC
+
CCCCCGGGGGGGGGGGGGGGGGGGGGGGGGGGGGGGGGGGGGGGGGGGGGGGGGGGGGGGGGGGGGGGGGGGGGGGGGGGGGGGGGGGEGGGGGGGGGGGGGGGGGGGGGGGGGGGGGGGGGGGGGGGFFFFGGGGGGGGGGGFGGGGGGGFGGGGGGGGGGGGGGGGGGGGGGGGGGGFFGGGGGGGGF,1?9FGFFGGFFG6983*:9:CCF>FAF7AF755=9=;=@>@FF64>;GED1=8F7.91D3899GF>0306:>0450.4:?2<9>A)*49>F>BFBB:B43((-3);9::4
@M05453:56:000000000-BLWTW:1:1101:21000:12037 2:N:0:15
GGACTACTGGGGTTTCTAATCCTGTTTTCTCCCCACGCTTTCGCACCTCAGTTTCAGTTTTAGTCCAGCGCGCCGCTTTCGCCACCGGTATTCCTCCATATCTCTACGCATTTCACCGCTACACTTGGAATTCCACCCTCCTCTCCTGCACTCAAACTTACCAGTTTCAAATGCATATCATCGGTTAGGCACAGGGATTTCACATATAATTTAACAAACCGCTGCCGTGCGCTCGCCGCCCAGTAAACCCGCCTAAAGCCGGGACCCACCTGTTACCCTCAGTGACTGGCACTTAGTTATC
+
@-ABC8CC,6FFFBC@FFGGGGDFFDG,CFGGAFFC7:@,C,B6,@FD,6C6,CFAEG,,C,@;;6E8,@6@F@FG+4AEFEFF7=4CC+C?<,@F,4,CF,C@9F<FEF@=@?<,B>>8>FCF,C?FGGA@F,7>68+A>=@B1>,6,6=D8@F,8,76EE,,,36;,63ED9A+,+,35,,++6+,4@99*;,**4DDA3:914:6;+*2:91=A*4*()(/(((2(().2))(.(/8)40.:D)6(*))(-*)/)-(-(0(5*(((-.(-/).6*,((().)-.)()()()-*2+)).
@M05453:56:000000000-BLWTW:1:1101:13882:12050 2:N:0:15
GGACTACTAGGGTTTCTAATCCTGTTTGCTCCCCACGCTTTCGCACCTGAGCGTCAGTCTTCGTCCAGGGGGCCGCCTTCGCCACCGGTATTCCTCCAGATCTCTACGCATTTCACCGCTACACCTGGAATTCTACCCCCCTCTACGAGACTCTAGCTTGCCAGTTTCAAATGCAGTTCCCAGGTTGAGCCCGGGGATTTCACATCTGACTTAACAAACCGCCTGCGTGCGCTTTACGCCCAGTAATTCCGATTAACGCTTGCACCCTCCGTATTACCGCGGCTGCTGGCACGGAGTTAGC
+
CCCCCGGGGGGGGGGGGGGGGGGGGGGGGGGGGGGGGGGGGGGGGGGGGGGGGGGGGGGGGGGGGGGGGGGGGGGGGGGGGGGGGGGGGGGGGGGGGGGGGGGGGGGGGGGGGGGGGGGGGGGGGGGGGGGGGGGGGGGGGGGGGGGGGGGFGGGGGGFFFFGGGGGGGGGGGGGGGGGGGGGGGGGGGGFFGBGDGDGGFFGFFFGFFFFGFFFFFFGFFGFFFF9EFFFFFFFFFFGGGFFFGFF>DGFB:?GFF6>FFFFFFGFF?F>46F0<AGFFFB29>??F0>?D?F(78:-6<
@M05453:56:000000000-BLWTW:1:1101:16542:12050 2:N:0:15
GGACTACTGGGGTTTCTAATCCTGTTTGCTACCCATGCTTTCGAGCCTCAGCGTCAGTTACAGACCAGACAGCCGCCTTCGCCACTGGTGTTCTTCCATATATCTACGCATTTCACCGCTACACATGGAGTTCCACTGTCCTCTTCTGCACTCAAGTTTCCCAGTTTCCGATGCACTTCTTCGGTTGAGCCGAAGGCTTTCACATCAGACTTAAGAAACCGCCTGCGCTCGCTTTACGCCCAATAAATCCGGACAACGCTTGCCACCTACGTATTACCGCGGCTGCTGGCACGTAGTTAGC
+
CCCCCGGGGGGGGGGGGGGGGGGGGGGGGGGGGGGGGGGGGGGGGGGGGGGGGGGGGFFFGGGGGGGGGGGGGGGGGGGGGGGGGGGGGGGGGGGGGGGGGGGGGGGGGGGGGGGGGGGGGGGGGGGGGGGGGGGGGGGGGGGGGGGGGFFDFGGGGGGGFGGGGGGGGGGGGGGGGGGGGGGDGGCFGGGGCDGGGGGGFFGFFFGFFFFGFFFAFFGFFGFFFDFFFDFFFFFFFFGGGF@;FGEFFGFEFBGFFFFF<FFFFGFFFF?<<FBFFG?BF1>>BBF?2BBFF?:5E9:<A
@M05453:56:000000000-BLWTW:1:1101:21033:12052 2:N:0:15
GGACTACCAGGGTTTCTAATCCTGTTTGCTCCCCACGCTTTCGCACCTGAGCGTCAGTCTTCGTCCAGGGGGCCGCCTTCGCCACCGGTATTCCTCCAGATCTCTACGCATTTCACCGCTACACCTGGAATTCTACCCCCCTCTACGAGACTCAAGCTTGCCAGTTTCAAATGCAGTTCCCAGGTTGAGCCCGGGGATTTCACATCTGACTTAACAAACCGCCTGCGTGCGCTTTACGCCCAGTAATTCCGATTAACGCTTGCACCCTCCGTATTACCCCGGCTGCTGGCACGGAGTTAGC
+
CCCCCGGGGGGGGGGGGGGGGGGGGGGGGGGGGGGGGGGGGGGGGGGGGGGGGGGGGGGGGGGGGGGGGGGGGGGGGGGGFGGGGGGGGGGGGGGGGGGGGGGGGGGGGGGGFGGGGGGGGGGGGGGGGGGGGGGGGGGGGGGGGGGGGGGFGGGGGGGG5DFGGEDCAECFFGGCFGGGGFFDF?FGGFGGDEED:EGGFFGFFFGF3F<7>AAFFFGFFGBFFF(04:F>3@@BF0ECDF?3C*64AD)88:D64:9<:(73?C6?B?1-3F?<A*(-4(796??2(8(3:>6);8:>A
@M05453:56:000000000-BLWTW:1:1101:12632:12096 2:N:0:15
GGACTACACGGGTTTCTAATCCTGTTTGCTCCCCACGCTTTCGCACCTGAGCGTCAGTCTTCGTCCAGGGGGCCGCCTTCGCCACCGGTATTCCTCCAGATCTCTACGCATTTCACCGCTACACCTGGAATTCTACCCCCCTCTACGAGACTCAAGCTTGCCAGTTTCAAATGCAGTTCCCAGGTTGAGCCCGGGGATTTCACATCTGACTTAACAAACCGCCTGCGTGCGCTTTACGCCCAGTAATTCCGATTAACGCTTGCACCCTCCGTATTACCGCGGCTGCTGGCACGGAGTTAGC
+
CCCCCAFGGGGGGGGGGGGGGGGGGGGGGGGGGGGGGGGGGGGGGGGGGGGGGGGGGGGGGGGGGGGGGGGGGGGGGGGGGGGGGGGGGGGGGGGGGGGGGGGGGGGGGGGGGGGGGGGGGGGGGGGGGGGGGGFGGGGGGGGGGGGGCEGEFFGGGGFGGGGGGGGGFFGGGGGGGGGGGGGGGGGGGGGGG:CDGGGGC=FFFFGFFFFGFFFFFFGFFGFFFFB;0:>>FFFDFFGGDF??CFADFG?><<D@FBB???@FFG:4:6>48FFA9F?>F;BF>?F2>BFBF07>EF<A>
@M05453:56:000000000-BLWTW:1:1101:14778:12097 2:N:0:15
GGACTACACGGGTTTCTAATCCTGTTTGATCCCCACGCTTTCGCACATCAGCGTCAGTTACAGACCAGAAAGTCGCCTTCGCCACTGGTGTTCCTCCATATCTCTGCGCATTTCACCGCTACACATGGAATTCCACTTTCCTCTTCTGCACTCAAGTTTCCCAGTTTCCAATGACCCTCCACGGTTGAGCCGTGGGCTTTCACATCAGACTTAAGAAACCGCCTACGCGCGCTTTACGCCCAATAATTCCGGATAACGCTTGCCACCTACGTATTACCGCGGCTGCTGGCACGGCGTTAGC
+
CCCCCGGGGGGGGGGGGGGGGGGGGGGGGGGGGGGGGGGGGGGGGGGGGGGGGGGGGGGGGGGGGGGGGGGGGGGGGGGGGGGGGGGGGGGGGGGGGGGGGGGGGGGGGGGGGGGGGGGGGGGGGGGGGGGGGGGGGFGGGGGGGGGGGGGEGGGGGGGGGGAFGFGGGGGGGGGGGGGGFGGGGGGGGGF>DBGDFGGGFAFFFFGF@FFGFF6CFFFFAG2@?FFFFFFFFEFFF@GEC6@@D>?AACFB?<<FF:BF:?>?FGB:2468<=:AF709BF(1(8BF0::??((0:E((6
@M05453:56:000000000-BLWTW:1:1101:4903:12104 2:N:0:15
GGACTACAAGGGTTTCTAATCCTGTTTGCTCCCCACGCTTTCGCACCTGAGCGTCAGTCTTCGTCCAGGGGGCCGCCTTCGCCACCGGTATTCCTCCAGATCTCTACGCATTTCACCGCTACACCTGGAATTCTACCCCCCTCTACGAGACTCAAGCTTGCCAGTTTCAAATGCAGTTCCCAGGTTGAGCCCGGGGATTTCCCATCTGACTTAACAAACCGCCTGCGTGCGCTTTCCGCCCATTAATTCCGATTAACGCTTGCACCCTCCGTATTACCGCGGCTCCTGGCCCGGATTTACC
+
CCCCCGG?FGGGGGGGGGGGGGGGGGGGGGCGGGGGGGGGGGGGDGGG@FGGGGGGGGGGGFGGGGGG8,6@FCFGGGGGCGGG@FCE@EGGGGGGGGFGG8EGGGGGGGGGGGFGFGGGGGGGDGGGG@FGGFCF93@FGGGG8DB@:EECG?BGDF9@DGGGGGGG7EAFDGG7E+B@*5D5BCF??CFFD4:<4CGF@++/+0;=);;7.89FF4FF6D9;;?6)(,)(7<7)*(:CC1(6C7A4A76)4(97@6>34(05FD1(4:6:<F7)<2,49>>((,()()46((()2<4).
@M05453:56:000000000-BLWTW:1:1101:6934:12132 2:N:0:15
GGACTACCAGGGTATCTAATCCTGTTTGCTACCCATGCTTTCGAGCCTCAGCGTCAGTTACAGACCAGACAGCCGCCTTCGCCACTGGTGTTCTTCCATATATCTACGCATTTCACCGCTACACATGGAGTTCCACTGTCCTCTTCTGCACTCAAGTTTCCCAGTTTCCGATGCACTTCTTCGGTTGAGCCGAAGGCTTTCACATCAGACTTAAGAAACCGCCTGCGCTCGCTTTACGCCCAATAAATCCGGACAACGCTTGCCACCTACGTATTACCGCGGCTGCTGGCACGTAGTTAGC
+
CCCCCGGGGGGGGGGGGFGGGGGGGGGGGGGGGGGGGGGGGGGGGGGGGGGGGGGGGGGGGGGGGGGGGGGGGGGGGGGGGGGGGGGGGGGGGGGGGGGGGGGGGGGGGGGGGGGGGGGGGGGGGGGGGGGGGFGGGGGGGGGGGGGFGGGFGGFGGGGGGGGGGGGGFG+6?EEGGGGGGGGGGGCGCGGGCEG>CGGGFFGFFFGF@AEGFFFFFFGFFGFFFFFFFDFFF:FFFFGGGF;@GG435C55;>9FFBBB??FFFGF:37:38F:94C6>6>;B>B???>(464<4CFFF>
@M05453:56:000000000-BLWTW:1:1101:6110:12140 2:N:0:15
GGACTACCAGGGTTTCTAATCCTGTTTGCTACCCATGTTTTCGAGCCTCAGCGTCAGTTACAGACCAGACAGCCGCCTTCGCCACTGGTGTTCTTCCATATATCTACGCATTTCACCGCTACACATGGAGTTCCACTGTCCTCTTCTGCACTCAAGTTTCCCAGTTTCCGATGCACTTCTTCGGTTGAGCCGAAGGCTTTCACATCAGACTTAAGAAACCGCCTGCGCTCGCTTTACGCCCAATAAATCCGGACAACGCTTGCCAACTACGTATTACCGCGGCTGCTGGCACGGAGTTAGC
+
CCCCCGGGGGGGGGGGGGGGGGGGGGGGGGGGGGGGGGGGGGGGGGGGGGGGGGGGEGGGGGGGGGGGGGGGGGGGGGGGGEGGGGGGGGGGGGGGGGGGGGGFCFDGGGGGGGGGGGGGGGGFGGGGGGFGGGGGGGGGGGGGGGGCGFGEF8FGFGGGGGGGGGGGGGEGGD,AGGGG9DEGGGGGGFFEC5@DGGGGFFGFFFGFEFFGFFFFFFFFFG9<=D@F@DFFF:FEFFGEG?(5CGCFEF5>;9DFA>>FF?F0*04234(,3F:2<:3917>918>?BB(.4-(0;C<4:
@M05453:56:000000000-BLWTW:1:1101:23541:12149 2:N:0:15
GGACTACTCGGGTTTCTAATCCTGTTTGCTCCCCACGCTTTCGCACCTGAGCGTCAGTCTTCGTCCAGGGGGCCGCCTTCGCCACCGGTATTCCTCCAGATCTCTACGCATTTCACCGCTACACCTGGAATTCTACCCCCCTCTACGAGACTCAAGCTTGCCAGTTTCAAATGCAGTTCCCAGGTTGAGCCCGGGGATTTCACATCTGACTTAACAAACCGCCTGCGTGCGCTTTACGCCCAGTAATTCCGATTAACGCTTGCACCCTCCGTATTACCGCGGCTGCTGGCACGGAGTTAGC
+
CCCCCGGGGGGGGGGGGGGGGGGGGGGGGGGGGGGGGGGGGGGGGGGGGGGGGGGGGGGGGGGGGGGGGGGGGGGGGGGGGGGGGGGGGGGGGGGGGGFGGGGGGGGGGGGGGGGGGGGGGGGGGGGGDGGGGGGGGGGGGGGGGGCEGGGEGGGGGGGGFGGGGGGGGFGGGGGGGFFGDFGGFGGGGGGGGFGGGGFGFFGFFFGFEFFFEFFFFFFFFG@?D?>72<FFFBFFF:A:DFB?G79AAGF)43DFF?><((0)198<B6>4(>BAA749;0-21:7:?@7?6>658C<>:
@M05453:56:000000000-BLWTW:1:1101:10189:12173 2:N:0:15
GGACTACAGGGGTATCTAATCCTGTTTGCTCCCCACGCTTTCGAGCCTCAGCGTCAGTTACAGACCAGACAGCCGCCTTCGCCACTGGTGTTCTTCCATATATCTACGCATTTCACCGCTACACATGGAGTTCCACTGTCCTCTTCTGCACTCAAGTTTCCCAGTTTCCGATGCACTTCTTCGGTTGAGCCGAAGGCTTTCACATCAGACTTAAGAAACCGCCTGCGCTCGCTTTACGCCCAATAAATCCGGACAACGCTTGCCACCTACGTATTACCGCGGCTGCTGGCACGTAGTTAGC
+
CCCCCGGGGGGGGGGGGGGGGGGGGGGGGGGGGGGGGGGGGGGGGGGGGGGGGGGGGGGGGGGGGGGGGGGGGGGGGGGGGGGGGGGGGGGGGGGGGGGGGGGGGGGGGGGGGGGGGGGGGGGGCFFGFGGGGGGGFEGGGGGFFGGGGGGFFGGFDFGGGFCFGGGGCGCGGGGCGGF8DGGDGGGGDGGGGEGGCFGGA9EFFFDA*9;CE>C8B4C;AG@29B9DBDDFFFF<@?GEG@<@DFEFFGFFF9CF426?F0538667?F:37@?<A>:>99021(.4,5834::FGF25A
@M05453:56:000000000-BLWTW:1:1101:14024:12179 2:N:0:15
GGACTACCAGGGTTTCTAATCCTGTTTGCTCCCCACGCTTTCGCACCTGAGCGTCAGTCTTCGTCCAGGGGGCCGCCTTCGCCACCGGTATTCCTCCAGATCTCTACGCATTTCACCGCTACACCTGGAATTCTACCCCCCTCTACGAGACTCAAGCTTGCCAGTTTCAAATGCAGTTCCCAGGTTGAGCCCGGGGATTTCACATCTTACTTAACAGACCGCCTGCGTGCGCTTTACGCCCAGTAATTCCGATTAACGCTTGCACCCTCCGTATTACCGCGGCTGCTGGCACGGCGTTACC
+
CCCCCGGGG8FGGGGGGGGGGGGGGGGGEFFCFGFDEGGFGGGGGGGGGGGGGGGGGGGGGGGFGGGGF7FCGCGGGGGGGGGFGG>FGGGGGGGGFGGC<ECEDFFFGGGGGECCACEE+@9FFEDG,DDFGC;@,@8FGGGGGGGGEGG@EFGGGGFFFGG8>@EG,:,D;CE>FFDCFEFFGGCC6FC5DBE57CGGF6+;AA>+)1;+?AFFF):F>D;1(,3>0:EFFDFFF1:=D??FGCA2<GF@1(16/47?20>DFD?3133:6@:)6C(((-,49?B:(<(86>()1:<(9
@M05453:56:000000000-BLWTW:1:1101:10786:12185 2:N:0:15
GGACTACTAGGGTATCTAATCCTGTTTGCTCCCCACGCTTTCGCACCTGAGCGTCAGTCTTTGTCCAGGGGGCCGCCTTCGCCACCGGTATTCCTCCAGATCTCTACGCATTTCACCGCTACACCTGGAATTCTACCCCCCTCTACAAGACTCTAGCCTGCCAGTTTCGAATGCAGTTCCCAGGTTGAGCCCGGGGATTTCACATCCGACTTGACAGACCGCCTGCGTGCGCTTTACGCCCAGTAATTCCGATTAACGCTTGCACCCTCCGTATTACCGCGGCTGCTGGCACGGATTTAGC
+
CCCCCGGGGGGGGGGGGGGGGGGGGGGGGGGGGGGGGGGGGGGGGGGGGGGGGGGGGGFGGGGGGDGGGGGGGDGGGGGGGGGGGGGGGGGGGGGGGGFCFGGGGGGGGGGGGGGGGEEGCGGGGGGGGGGGGGGGGGGGGGGGGGEGDGFEGGGFGFGFEFFCFGGGEGGGGGGGGFGGGGGCFFGFGGGGGDGGCCEFFFGFFFFEFFFDAFA8AFGFFGFF0=6>,279BFFFF::EG?BFGCABFG6738CFFFFFB?F?FF:6?:94(.8<>>(7>FFFF?F::B0<69>);9)46
@M05453:56:000000000-BLWTW:1:1101:6317:12189 2:N:0:15
GGACTACCGGGGTTTCTAATCCTGTTTGCTCCCCACGCTTTCGAGCCTCAGTGTCAGTTACAGGCCAGAGAGCCGCTTTCGCCTCCGGTGTTCCTCCATATATCTACGCATTTCACCGCTACACATGGAATTCCACTCTCCTCTCCTGCACTCAAGTCTCCCAGTTTCCAATGCACACAATGGTTGAGCCACTGCCTTTTACATCAGACTTAAGAAACCACCTGCGCTCGCTTTACGCCCAATAAATCCGGACAACGCTTGGGACCTACGTATTACCGCGGCTGCTGGCACGTAGTTAGCC
+
CCCCCGGGGGGGGGGGGGGGGGGGGGGGGGGGGGGGGGGGGGGGGGFGGGGGGGGFGGGGGGGGGGGGGGGGGGGGGGGGGGGGGGGGGGGGGGGGGGGGGGGGGGGGGGGGCFGGGGGGGGGGGGGGGFGGGGGGCFGGGGGGGGGGGGGFGFCFGGGGGGGGGGGGGGGF=DFFFGEGGGEGGGGGGG6CFA?FGGGG>F76BFC*8FEFCCF>AFGF9DFFF@26@FF?F>=CADCED6;);+7CED5)67DFD>2(408?FG1,4:?.6<<<9<0999>><D>::7,46:?DC744:
@M05453:56:000000000-BLWTW:1:1101:28583:12215 2:N:0:15
GGACTACTGGGGTTTCTAATCCTGTTTGCTCCCCACGCTTTCGCACCTGAGCGTCAGTCTTCGTCCAGGGGGCCGCCTTCGCCACCGGTATTCCTCCAGATCTCTACGCATTTCACCGCTACACCTGGAATTCTACCCCCCTCTACGAGACTCAAGCTTGCCAGTTTCAAATGCAGTTCCCAGGTTGAGCCCGGGGATTTCACATCTGACTTAACAAACCGCCTGCGTGCGCTTTACGCCCAGTAATTCCGATTAACGCTTGCACCCTCCGTATTACCGCGGCTGCTGGCACGGAGTTAGT
+
BBCCCGGGGGGGGGGGGGGGGGGGGGGGGFGGGGGGGGGCFGGGGGGGGGGGGGGGGGGGGGGGGGGEGGGGEGGGGGGGGGGGGGGC:FGGGGFGGGFFFCGGGGGGG>@FFF9FFEGGGGGGGGGGCGFGGGGGGGGGGGGGDGGDGEGFGG?@FGGGGGGFGGFFGGGGFFD>>CF:CFFGCGFGGDFGGFGGDEGGFFCAAAFF3=AFFFFFBFFF@C@DB0;E6:EFBEFFFBGGC?FFC*4)6CF3??DFF<60<:@??GB::6942>B<AC:3026((3:24@:B:69>5C)).
@M05453:56:000000000-BLWTW:1:1101:22808:12215 2:N:0:15
GGACTACTGGGGTATCTAATCCTGTTTGCTCCCCACGCTTTCGCACCTGAGCGTCAGTCTTCGTCCAGGGGGCCGCCTTCGCCACCGGTATTCCTCCAGATCTCTACGCATTTCACCGCTACACCTGGAATTCTACCCCCCTCTACGAGACTCAAGCTTGCCAGTTTCAAATGCAGTTCCCAGGTTGAGCCCGGGGATTTCACATCTGACTTAATAAACCGCCTGCGTGCGCTTTACGCCCAGTAATTCCGATTAACGCTTCCACCCTCCGTATTACCGCGGCTGCTGGCACGGAGTTAGC
+
CCCCCGGGGGGGGGGGGGGGGGGGGGGGGGGGGGGGGGGGGGGGGGGGGGGGGGGGGGGGGGGGGGGGGGGGGGGGGGGGGGGGGGGGGGGGGGGGGGGGGGGGGGGGGGGGGGGGGGGGGGGGGGGGGGGGGGGGGGGGGEGGGGGGEGGFGFGGGGGGGGGGGGGGGGGGGGGGGGGGGGGGGGGGGGGGGFGGGCGGFFGFFFFFEFFGFF==FFCF6DB;DDFF:?B>FFFBB?GEG?BFGGFFFGFF??D*8:BF?(9<FG??BF0-8@?AF729B;;>>FFF0>BF?F>>GGA2<
@M05453:56:000000000-BLWTW:1:1101:24216:12229 2:N:0:15
GGACTACACGGGTTTCTAATCCTGTTTGCTCCCCACGCTTTCGCACCTGAGCGTCAGTCTTCGTCCAGGGGGCCGCCTTCGCCACCGGTATTCCTCCAGATCTCTACGCATTTCACCGCTACACCTGGAATTCTACCCCCCTCTACGAGACTCAAGCTTGCCAGTTTCAAATGCAGTTCCCAGGTTGAGCCCGGGGATTTCACATCTGACTTAACAAACCGCCTGCGTGCGCTTTACGCCCAGTAATTCCGATTAACGCTTGCCCCCTCCGTATTACCGCGGCTGCTGGCACGGAGTTAGC
+
CCCCCGGGGGGGGGGGGGGGGGGGGGGGGGGGGGGGGGGGGGGGGGGGGGGGGGGGGGGGGGGGGGGGGGGGGGGGGGGGGGGGGGGGGGGGGGGGGGGGGGGGGGGGGGGGGEGGGGGGGGGGGDGGGGGGGGGGGGGGGGGGGGGEGGGFGFCFGGGGGGGGGGGDCFGGGGGGGGGGGGG5EGGGGGGGGEGGCCFGFFGFFFGF?A@>;6FFFFFFFGFF?FFF6?B6DEFFFFGGGBFF70:ABG6)88CFFBBFF::(/940,:>?0>?A<D(7-(61-6?::@(544,0*0-64
@M05453:56:000000000-BLWTW:1:1101:26353:12240 2:N:0:15
GGACTACTGGGGTTTCTAATCCTGTTTGCTCCCCACGCTTTCGCACCTGAGCGTCAGTCTTCGTCCAGGGGGCCGCCTTCGCCACCGGTATTCCTCCAGATCTCTACGCATTTCACCGCTACACCTGGAATTCTACCCCCCTCTACGAGACTCAAGCTTGCCAGTTTCAAATGCAGTTCCCAGGTTGAGCCCGGGGATTTCACATCTGACTTAACAAACCGCCGGCGTGCGCTTTACGCCCAGTAATTCCGATTAACGCTTGCACCTCCCGTATTACCGCGGCTGCTGGCACGGCTTTAGC
+
CCCCCGGGGGGGGGGGGGGGGGFGGGGGGGGGGGGGGGGGGGGGGGGGGGGGGGGGGGGGGGGGGGGGGGGGGGGGGGGGGGGGGGGGGGGGFGGGGGGGGGGGGGGGGDGFGGGGGGGGGGGGGGGGGGG8DFGGGGGGGCEF8E?>87B1<DFFFGEDEGGC3E9;C7FGFCEFFFGG>,D*DFGGEGFGGFGGDGG*;7CF6AD6):;:;6AAB;FFBD0((7>D9:517>7<6<CEG?:4C*5AAC?;::<=@(7821:>FF.(.414144).7(4904;0(434:(.(4()22:9A
@M05453:56:000000000-BLWTW:1:1101:3129:12261 2:N:0:15
GGACTACTGGGGTTTCTAATCCTGTTTGCTCCCCACGCTTTCGCACCTGAGCGTCAGTCTTCGTCCAGGGGGCCGCCTTCGCCACCGGTATTCCTCCAGATCTCTACGCATTTCACCGCTACACCTGGAATTCTACCCCCCTCTACGAGACTCAAGCTTGCCAGTTTCAAATGCAGTTCCCAGGTTGAGCCCGGGGATTTCACATCTGACTTAACAAACCGCCTGCGTGCGCTTTACGCCAAGTAATTCCGATTAACGCTTGCACCCTCCGTATTACCGCGGCTGCTGGCACGGAGTCAGC
+
<CCCCGGGFGGGGGGGGGGGGGGDGGGGGCCCFGGFGGGGGGGEEGGFFGGFGGGG@F,E<,CEGGGGGG7FGGGDGGGG,FFGEGEGG7FGGG9EF?8FG8FGFGFGGGCCFFGGGGCCEGFGGGGCCFG8D9D@AD+CEGGC9C?6:9@>DGFGFC7:DFGFGGG;DACBF;F>FF,=*>FDFGGFG?FGG>CGGGEF6AG:7;++5AEF)3876AGF>31((,30,(.1@5>A4<:C)-4A7*4>A:6)4-<7F((4((0<F*:(41;?15(6>:699>>99?:?FD?DF>>);+-)5
@M05453:56:000000000-BLWTW:1:1101:4169:12285 2:N:0:15
GGACTACTCGGGTATCTAATCCTGTTTGCTCCCCACGCTTTCGCACCTGAGCGTCAGTCTTCGTCCAGGGGGCCGCCTTCGCCACCTGTATTCCTCCAGATCTCTAGGCATTTCACCGCTACACCTGGAATTCTACCCCCCTCTACGAGACTCAAGCTTGCCATTTTCAAATGCAGTTCCCAGGTTGAGCCCGGGGATTTCACAGCTGACTTAACAAACCGCGTGCGTGCGCTTTAGTCCCAGTAATGCAGATTAACGCTTCCACCTGCCGTATTACCCCGGCTTCTGGGCCGGAGTTAGC
+
CCCCC@FGFCCGC+,CEFFFFEFGGFGCDCFGGCD@FFFGFAFGGEFD@@FGGGGGGDCFGGGF@@@FGDGGGGGD@C:5F7FGGG8ECFFFGAFFFGGG,,E;=9,9<FB9FGFE9+BCDF94,,4?F?C=@EFCAF63BEGGEF?+6@+::DCE@9;:8B<,@,2>:3;FFGGFDFG77FDGD,:CF6,47*;57C6*8BF88)*;.);F)6AF=5*0()..,/(04:3(.0)-*)3A<3,(2:544**1)6:/91(-1())10((((3::)2).0((-31((,6)))(-200)28)6)
@M05453:56:000000000-BLWTW:1:1101:21399:12303 2:N:0:15
GGCTACTAGGGTTTCTAATCCTGTTTGCTCCCCACGCTTTCGCACCTGAGCGTCAGTCTTCGTCCAGGGGGCCGCCTTCGCCACCGGTATTCCTCCAGATCTCTACGCATTTCACCGCTACACCTGGAATTCTACCCCCCTCTACGAGACTCTAGCTTGCCAGTTTCAAATGCAGTTCCCAGGTTGAGCCCGGGGATTTCACATCTGACTTAACAAACCGCCTGCGTGCGCTTTACGCCCAGTAATTCCGATTAACGCTTGCACCCTCCGTATTACCGCGGCTGCTGGCACGGAGTTAGCC
+
CCCCCGGGGGGGGGGGGGGGGGGGGGGGGGGGGGGGGGGGGEGGGGGGGGGGGGGGGGGGGGGGGDGGGGGGGGGGEGGFGGGGGGGGGGGGGFDGGGDFGGGGGGGGGGGGGGGGGGGGGGGGGGGGGGGGGGFFFGGGGGGGGGGGGGFFGGGGGGGGGGGGGFGCFFGGFGGGGGGGGGGGGGGGGEGGGFGC?E?DFFGAAFCFEFCGFFFFFFGF9<??F0()49EFEF?<E?CCD0:):FFB<FDFF?FFFFFBFBFFFG64-4<2?F92)739>>BB<7BB?>??>19;E75.4
@M05453:56:000000000-BLWTW:1:1101:22971:12314 2:N:0:15
GGACTACTGGGGTATCTAATCCTGTTTGCTCCCCACGCTTTCGCACCTGAGCGTCAGTCTTCGTCCAGGGGGCCGCCTTCGCCACCGGTATTCCTCCAGATCTCTACGCATTTCACCGCTACACCTGGAATTCCACCCCCCTCTACGAGACTCAAGCCTGCCAGTTTCAAATGCAGTTCCCGGGTTGAGCCCGGGGATTTCACATCTGACTTAACAGACCGCCTGCGTGCGCTTTACGCCCAGTAATTCCGATTAACGCTTGCACCCTCCCTATTACCGCGGCTCGTTGCCCGGAGTTAGC
+
CCCCCGGGGGGGFGGGGGGGGGGGGGGGGGGGGGGGGGGGGGGGGGGGGGGGGGGGGGGGGGGGGGGGGGGGGGGGGGGGGGGGGGGGGGGGGGGGGGGGGGGGGGGGGGGGGGGGGGGECFGGGGGGGGGGGGGGGGGGGGGGGGGGGGGFGGDDFF?CFGGGGFGGGFFCGGGGCFGGGGDGGGGDFGFG<AEGDGGGFCG=A;78)87DCFFC=AF5(<1(8<;B(456>)8<?0:CD(4.C7AAFG?)38<8/,,,3())/9<B<6((.7492>:6;(-3((,(.)24<62)1;)))
@M05453:56:000000000-BLWTW:1:1101:26749:12325 2:N:0:15
GGACTACTGGGGTATCTAATCCTGTTTGCTCCCCACGCTTTCGCACCTGAGCGTCAGTCTTCGTCCAGGGGGCCGCCTTCGCCACCGGTATTCCTCCAGATCTCTACGCATTTCACCGCTACACCTGGAATTCTACCCCCCTCTACGAGACTCAAGCTTGCCAGTTTCAAATGCAGTTCCCAGGTTGAGCCCGGGGATTTCACATCTGACTTAACAAACCGCCTGCGTGCGCTTTACGCCCAGTAATTCCGATTAACGCTTGCACCCTCCGTATTACCGCGGCTGCTGGCACGGAGTTAGC
+
CCCCCGGGGGGGGGGGGGGGGGGGGGGGGGGGGGGGGGGGGGGGGGGGGGGGGGGGGGGGGGGGGGGGGGGGGGGGGGGGGGGGGGGGGGGGGGGGGGGGGGGGGGGGGGGGGGGGGGGGGEGGGGGFGGGGGGGGGGGGGGGGGGGG@EGEFFGGGGCFDGGGGGFGGGGGGGGGGGFGGGGGGGGGGGGGDEGGGGGGFFGFFFF67CE7>AFFFF=FFGFDF668(:EFDFFFFFGGGF?:CDAFFDFBB:DFF?FF?::7@GFF0<913FFABF696;9>>B>::D<<?>0<C?<26
@M05453:56:000000000-BLWTW:1:1101:18043:12328 2:N:0:15
GGACTACTGGGGTTTCTAATCCTGTTTGCTCCCCACGCTTTCGCACCTGAGCGTCAGTCTTCGTCCAGGGGGCCGCCTTCGCCACCGGTATTCCTCCAGATCTCTACGCATTTCACCGCTACACCTGGAATTCTACCCCCCTCTACGAGACTCAAGCTTGCCAGTTTCAAATGCAGTTCCCAGGTTGAGCCCGGGGATTTCACATCTGACTTAACAAACCGCCTGCGTGCGCTTTACGCCCAGTAATTCCGATTAACGCTTGCACCCTCCGTATTACCGCGGCTGCTGGCACGGAGTTAGC
+
CCCCCGGGGGGGGGGGGGGGGGGGGGGGGGGGGGGGGGGGGGGGGGGGGGGGGGGGGGGGGGGGGGGGGGGGGGGGGGEGGGGGGGGGGGGGGGGGGGGGGGGGGGGGGGGGGGGGGGGGGGGGGGGGGGGGGGGGGGGGGGGGGGGGGGGFGGGGGGCGGGGGGGGGGGGGGGGGGGGFGGGGGDGGGGGGGFGGGGGGFFGFFFGFFFFGFAFFFFGF@GF??FFEFFB1BDFAF?GEG:6?GGFFFGFBBFGFFB>FB<F<FF?2?F1(4@B<BGFFF9B;(1:8(5(5<;93CFAFA
@M05453:56:000000000-BLWTW:1:1101:22157:12334 2:N:0:15
GGACTACAGGGGTATCTAATCCTGTTTGCTCCCCACGCTTTCGCACCTCAGTGTCAGTATCAGTCCAGGTGGTCGCCTTCGCCACTGGTGTTCCTTCCTATATCTACGCATTTCACCGCTACACAGGAAATTCCACCACCCTCTACCGTACTCTAGCTCAGTAGTTTTGGATGCAGTTCCCAGGTTGAGCCCGGGGATTTCACATCCAACTTGCTGAACCACCTACGCGCGCTTTACGCCCAGTAATTCCGATTAACGCTTGCACCCTTCGTATTACCGCGGCTGCTGGCACGAAGTTAGC
+
CCCCCGGGGGGGEGGGGGGGGGGGGGGGGGGGGGGGGGGGGGGGGGGGGGGGGGGGGGGGGGGGGGGGGGGGGGGGGGGGGGGGGGGGEGGGGGGFGGGGGGGGGGGGGGGGGGGGGGGGGGGGGGGGGGFGGGGGGGGGGGGGGGGGGGGFGGGFGCFGGGGGGGGGFEFGGGGGDFGGGGGFFGG?C8DFGFGGDGGGFFGFFFFF3FDG4BFFFFGFFGFFFFFFF2)4BEFEFDGGD27(;@CCEGF:(2D@F?B06872F5??0:?:FFFFFGB>>B>FFFB?>@0<0:2>F746<
@M05453:56:000000000-BLWTW:1:1101:5594:12339 2:N:0:15
GGACTACTAGGGTTTCTAATCCTGTTTGCTCCCCACGCTTTCGAGCCTCAGTGTCAGTTACAGGCCAGAGAGCCGCTTTCGCCTCCGGTGTTCCTCCATATATCTACGCATTTCACCGCTACACATGGAATTCCACTCTCCTCTCCTGCACTCAAGTCTCCCAGTTTCCAATGCACACAATGGTTGAGCCACTGCCTTTTACATCAGACTTAAGAAACCACCTGCGCTCGCTTTACGCCCAATAAATCCGGACAACGCTTGGGACCTACGTTTTACCGCGGCTGCTGGCCCGTAGTTCGCC
+
CCCCCGGGGGGGGGGGGGGGGGGGGGGGGGGGGGGGGGGGGGGGGGGGGGGGGGGGGGGGDGFGGGGGGGGGGGGGCFFGFGGGGGGGGGGGGGGGGGGGGGGGGGGGGGGGGGGGGGGGGGGGGGGGGGGGGGGGGFCCGGGGGGGGGGGFGGGGEEEGGGGGGGGFGGGGGGGGFGG6=FGFFGFGGC:7:FGGGFGG7CGFCAD5CF@CCBFFFF6ACDB4BBFF=AE=FAFE?=EEG@;EG><CEGD33(>F86@FD(037CB?BFB(3>DAAD>>19(32??01)-,(--59+-23
@M05453:56:000000000-BLWTW:1:1101:5184:12342 2:N:0:15
GGACTACTCGGGTTTCTAATCCTGTTTGCTCCCCACGCTTTCGCACCTGAGCGTCAGTCTTCGTCCAGGGGGCCGCCTTCGCCACCGGTATTCCTCCAGATCTCTACGCATTTCACCGCTACACCTGGAATTCTACCCCCCTCTACGAGACTCAAGCCTGCCAGTTTCAAATGCAGTTCCCGGGTTGAGCCCGGGGATTTCACATCTGACTTAACAGACCGCCTGCGTGCGCTTTACGCCCAGTAATTCCGATTAACGCTTGCACCCTCCGTATTACCGCGGCTGCTGGCACGGAGTTAGC
+
CCCCCGGGGGGGGGGGGGGGGGGGGGGGGGGGGGGGGGGGGGGGGGGGGGGGGGGGGGGGGGGGGGGGGGGGGGGGGGGGGGGGGGGGGGGGGGGGGGGGGFFGGGGGGGGGGGGGGGGECGGGGGGGGDFGGGGGGGGGGGGGFGGDEGGFGGGGGDFCGGGCGGGGGGGGGGGGGGFFFGGGGGEFGGGGGFGGGGGGFFGFFFGF?C3F36=FFFGF;D>??FFF03>>F3>)96CCD08877<A>FF>40CFFF>?F?FFFG6:?10-2F:4AG0;90;2B:?7?D?B0;2<EF<4<
@M05453:56:000000000-BLWTW:1:1101:15463:12377 2:N:0:15
GGACTACTGGGGTTTCTAATCCTGTTTGCTCCCCACGCTTTCGCACCTGAGCGTCAGTCTTCGTCCAGGGGGCCGCCTTCGCCACCGGTATTCCTCCAGATCTCTACGCATTTCACCGCTACACCTGGAATTCCACCCCCCTCTACGAGACTCAAGCCTGCCAGTTTCAAATGCAGTTCCCGGGTTGAGCCCGGGGATTTCACATCTGACTTAACAGACCGCCTGCGTGCGCTTTACGCCCAGTAATTCCGATTAACGCTTGCACCCTCCGTATTACCTCGGCTGCTGGCACGGAGTTAGC
+
C@CCCFGFGGGGC@FGGEGGGGGGGGGGFGFFGGFFEFEFGFECC:FF@D@ECFGGGGFAACFFDEGFF:@FFDEDGEGGGEGGEGGFGCCFFGGGG@,5FEF=9EFFEF:FFGGGGGDGGG9FG:A,BAAGFCGGGGGGE=EGGFD:+9B@DFFGFGFGFGGFGGGGDA,D799+DFGGFEEGGGC,<CGGCDDG)*0;A1@A@F7@6AEF9:FA48;A(99?0<6@(:E>D3)-/478D((.:26)4*))(3>7=?BF0(52=F?F?B>?(725)2)--4,4((.)(0(.:>(.;8)6:
@M05453:56:000000000-BLWTW:1:1101:5056:12386 2:N:0:15
GGACTACTGGGGTATCTAATCCTGTTTGCTCCCCACGCTTTCGCACCTGAGCGTCAGTCTTCGTCCAGGGGGCCGCCTTCGCCACCGGTATTCCTCCAGATCTCTACGCATTTCACCGCTACACCTGGAATTCTACCCCCCTCTACGAGACTCAAGCTTGCCAGTTTCAAATGCAGTTCCCAGGTTGAGCCCGGGTATTTCACATCTGACTTAACAAACCGCCTGCGTGCGCTTTACGCCCAGTAATTCCTATTAACGCTTGCACCCTCCGTATTACCGCGGCTGCTGGCACGGAGTTAGC
+
CCCCCGGGGGGGGGGGGGGGGGGGGGGGGGGGGGGGGGGGGGGGGGGGCGGGGGGGGGGGGFGGGGGGGGGGGGGGGGGGGGGDGGGGGGGGGGFGGG8FFGGGGGGGGGGGGGGGGGGGGGGGGGGGGCFFGGGGGGGGGGGGGGFGEGG@DFGGFGGGGGGGGFFGGFG;DGGGGGGGGGGGGFGGGGGFGEG)8CGCCFGF8AGFEFFGFFFFFFGFFGFFF@B>DFFFBEFFFFGGGF0:77<<AG4*64C=F?>0((7?FG60:BFBBFF9AG196>>B>?D?BF:?070.;*446
@M05453:56:000000000-BLWTW:1:1101:11213:12423 2:N:0:15
GGACTACAGGGGTTTCTAATCCTGTTTGCTCCCCACGCTTTCGAGCCTCAGTGTCAGTTACAGGCCAGAGAGCCGCTTTCGCCTCCGGTGTTCCTCCATATATCTACGCATTTCACCGCTACACATGGAATTCCACTCTCCTCTCCTGCACTCAAGTCTCCCAGTTTCCAATGCACACAATGGTTGAGCCACTGCCTTTTACATCAGACTTAAGAAACCACCTGCGCTCGCTTTACGCCCAATAAATCCGGACAACGCTTGGGACCTACGTTTTACCGCGGCTGCTGGCACGTAGTTTGCC
+
CCCCCGGGGGGGGGGGGGGGGGGGGGGGGGGGGGGGGGGGGGGGGGGGGGGGGGGGGGGGGGGGGGGGGGGGGGGG7FGG@FGGGGGGFEGGGGGGGFFGGGGGGGGGGGGGGGGGGGGGGGGGGFGGGGGGGGGGFGGGGGGFGGFGGGGFGCGD=9@FGGFFFGGGGGGGGGGGGG8FDGGGG>CEEG8F=AGFDGGGFFGFF5*9@AA7>B6B9A:62D))<5@>D@F(?F=:?@GGC;;3*C5<=5:3(,CA)((4125:FG<)(-4((0--4*3-34(40:?FF48,..(.2+-4A
@M05453:56:000000000-BLWTW:1:1101:15843:12448 2:N:0:15
GGACTACTGGGGTTTCTAATCCTGTTTGCTCCCCACGCTTTCGCACCTGAGCGTCAGTCTTCGTCCAGGGGGCCGCCTTCGCCACCGGTATTCCTCCAGATCTCTACGCATTTCACCGCTACACCTGGAATTCTACCCCCCTCTACGAGACTCTAGCTTGCCAGTTTCAAATGCAGTTCCCAGGTTGAGCCCGGGGATTTCACATCTGACTTAACAAACCGCCTGCGTGCGCTTTACGCCCAGTAATTCCGATTAACGCTTGCACCCTCCGTATTACCGCGGCTGCTGGCACGGAGTTAGC
+
CCCCCGGGGGGGGGGGGGGGGGGGGGGGGGGGGGGGGGGGGGGGGGGGGGGGGGGGGGGGGGGGGGGGGGGGGGGGGGGGGGFGGGGGGGGGGGGGGGGGGGGGGGGGGGGGGGGGGGGGGGGGGGGGGGGCFGGGGGGGGGGFDGGGDGGEGGFGGGGGGGGGFGGGGEGGGGFGGGFGCCFFFGGGGGGGGEGGGGGGFFGFAACFFFFGFFFFFFG>9CBF02281:>1>BF>FFGGG0?BGDAAFFFBFBDFF?08:?3)9D041<040>2AFCBB>69B>2??FFF<?>9>88)66
@M05453:56:000000000-BLWTW:1:1101:10387:12461 2:N:0:15
GGACTACTCGGGTTTCTAATCCTGTTTGCTCCCCACGCTTTCGCACCTGAGCGTCAGTCTTCGTCCAGGGGGCCGCCTTCGCCACCGGTATTCCTCCAGATCTCTACGCATTTCACCGCTACACCTGGAATTCTACCCCCCTCTACGAGACTCAAGCTTGCCAGTTTCAAATGCAGTTCCCGGGTTGAGCCCGGGGATTTCACATCTGACTTAACAGACCGCCTGCGTGCGCTTTACGCCCAGTAATTCCGATTAACGCTTGCACCCTCCGTATTACCGCTGCTGCTGGCACGGAGTTAGC
+
CCCCCGGGGGGGGGGGGGGGGGGGGGGGGGGGGGGGGGGGGGGGGGGGGGGGGGGGGGGGGGGGGGGGGGGGGGGGGGGGGGGGGGGGGGGGGGGGFGGGGGGGDGGGGGGGGGGGGGGGGGGGGGGGEGGGFGGGGGGGGGGGGGGDGGGEGGGGGGGGGGGGGGGGGGGGFGGGGGGGGGGGGGGGGGGGGFGGGGGGFFC6AFGCEFFGFFFFFFGFBGFF::>E:?FFFFFA?:EGGFBB7CAAFG?)8?GFFFF::(7?FC<?FFFF?F:49>01(70>??:?7>,41(-8C?A)6
@M05453:56:000000000-BLWTW:1:1101:24362:12463 2:N:0:15
GGACTACTCGGGTATCTAATCCTGTTTGCTCCCCACGCTTTCGCACCTGAGCGTCAGTCTTCGTCCAGGGGGCCGCCTTCGCCACCGGTATTCCTCCAGATCTCTACGCATTTCACCGCTACACCTGGAATTCTACCCCCCTCTACGAGACTCAAGCTTGCCAGTTTCAAATGCAGTTCCCAGGTTGAGCCCGGGGATTTCACATCTGACTTAACAAACCGCCTGCGTGCGCTTTACGCCCAGTAATTCCGATTAACGCTTGCACCCTCCGTATTACCGCGGCTGCTGGCACGGAGTTAGC
+
CCCCCGGGGGGGGGGGGGGGGGGGGGGGGGGGGGGGGGGGGGGGGGGGFFGGGGGGGGGGGGGGGGGGGGGGGGGGGGGGGGGGGGGGGGGGGGGGGGGFGGGGGGGGGGGGGGGGGGGGGGGGGGGGGGGGGGGGEF8FGGGCFGGGGGGEGGFGGGAFGGGGGF7FGGGGGGGGGGGGGGGGGGGGGFFFGF=DCGGGFFGF=AGFEFFGFFFFFFGF>DB?;<;>1159B3>AF?GGDFB:7:<A<FF:?B<FFFBFB?:7FGFBF:2-.>:ADFBF>09>>?02:50<B>>DED449
@M05453:56:000000000-BLWTW:1:1101:10347:12532 2:N:0:15
GGACTACTGGGGTTTCTAATCCTGTTTGCTCCCCACGCTCTCGCACCTGAGCGTCAGTCTTCGTCCAGGGGGCCGCCTTCGCCACCGGTATTCCTTCAGATCTCTACGCATTTCACCGCTACACCTGGAATTCTACCCCCCTCTACGAGACTCAAGCTAGCCAGTTTCAAATGCAGTTCCCACGTTGTGCACGGGGATTTCACATCTGACTTAACAAACCGCCTGCGTCCGCTTTACGCCCGGTAATTCCGATTCACGCTTTTACCCTCCCTATTACCGCCTCCGGTAGTGCGGTGGTGTC
+
CCCCC@CFGFFGFEGFFGG9F<F@E9,EFDGGGCE7++8,C@F7E6@FGC8C@FC,6C,,,CF<,B:<CECCEFGG>C:,=7@FG8++8+:5A,45E,5,,A,AC,,9CEGEFFCA94+@+6,,,8AFGCCFFDF9,,+38=CC9,++4@CCGDF,84,5,D?F:;;3@DD,?>,5>D,>FD11>8,*42,,2)/?)*9*1++11)+3)+)3)1;C4)*22C23=;9B(4@1)75)0:EE5((-1>2:2:@)4(:7@<?<:(*)9F?2(4((-<))-0((((((((-(,*()--(.:;0(.
@M05453:56:000000000-BLWTW:1:1101:8528:12535 2:N:0:15
GGACTACTCGGGTTTCTAATCCTGTTTGCTCCCCACGCTTTCGCACCTGAGCGTCAGTCTTCGTCCAGGGGGCCGCCTTCGCCACCGGTATTCCTCCAGATCTCTACGCATTTCACCGCTACACCTGGAATTCTACCCCCCTCTACGAGACTCAAGCTTGCCAGTTTCAAATGCAGTTCCCAGGTTGAGCCCGGGGATTTCACATCTGACTTAACAAACCGCCTGCGTGCGCTTTACGCCCAGTAATTCCGATTAACGCTTGCACCCTCCGTATTACCGCGGCTGCTGGCACGGAGTTAGC
+
CCCCCGGGGGGGGGGGGGGFGGGGGGGGGGGGGGGGGGGGGGGGGGGGGGGGGGGGGGGGGGGGGGGGGGGGGGGGGGGGGGGGGGGGGGGGGGGGGFGGGFGGGGGGGGGEFGGGGGGGGGGGGGGGGGGGGFGGGGGGGGGGGGFGGGGEGGCFFGGGGGGFCCFF:ACFGGGGGGCFFDGGGGG6,>DFGFGGGDGFFFFFFFGFFFADEFFFFAFFFGFFD6(0,:B657:4*4C5CBF>CG262:<5:BDF?06611>)/9?BFFF?<>:<AGFFFBB0;?DB7D048>-)/::)-
@M05453:56:000000000-BLWTW:1:1101:24180:12546 2:N:0:15
GGACTACTCGGGTTTCTAATCCTGTTTGCTACCCATGCTTTCGAGCCTCAGCGTCAGTTACAGACCAGACAGCCGCCTTCGCCACTGGTGTTCTTCCATATATCTACGCATTTCACCGCTACACATGGAGTTCCACTGTCCTCTTCTGCACTCAAGTTTCCCAGTTTCCGATGCACTTCTTCGGTTGAGCCGAAGGCTTTCACATCAGACTTAAGAAACCGCCTGCGCTCGCTTTACGCCCAATAAATCCGGACAACGCTTGCCACCTACGTATTACCGCGGCTGCTGGCACGTAGTTAGC
+
CCCCCGGGGGGGGGGGGGGGGGGGGGGGGGGGGGGGGGGGGGGGGGGGGGGGGGGGGGGGGGGGGGGGGGGGGGGGGGGGGGGGGGGGGGGGGGGGGGGGGGGGGGGGGGGGGGGGGGGGGGGGGFGGGGGGGGGGGGGGGGGGGGGGGGGFGGGGGGDGGGGFGGGGGGGGGGFGGGGGFGGGGGGGGGGG>AGGGGGGFFGFFFFFFFFGEFAAFFGFBGFFDFFEBFFFFFFFF?EGGFFDGGFFFGFB@FGFFFB??BFFFGF??F:.39?DFGFF>FF>FFFBFFF<((4>EEA><
@M05453:56:000000000-BLWTW:1:1101:16673:12564 2:N:0:15
GGACTACCGGGGTATCTAATCCTGTTTGCTCCCCACGCTTTCGCACCTGAGCGTCAGTCTTCGTCCAGGGGGCCGCCTTCGCCACCGGTATTCCTCCAGATCTCTACGCATTTCACCGCTACACCTGGAATTCTACCCCCCTCTACGAGACTCAAGCCTGCCAGTATCAGATGCAGTTCCCGGGTTGAGCCCGGGGATTTCACATCTGACTTAACAGACCGCCTGCGTGCGCTTTACGCCCAGTAATTCCGATTAACGCTTGCACCCTCCGTATTACCGCGGCTGCTGGCACGGAGTTAGC
+
CCCCCGGGGGGGGGGGGGGGGGGGGGGGGGGGGGGGGGGGGGGGGGGGGGGGGGGGGGGGGGGGGGGGGGGGGGGGGGGGGGGGGGGGGGGGGGGGGGGGGGGGGGGGGGGGGGGGGGGGGGGGGGGGGGGGGGGGGGGGGGGGGGGGGGGFGGGGGFGGGGGGGGGGGGGGGGGGGGGGGGGGGGGGGGGGGFGG3CFFCFGFFFGF<FF=CFFFFFGF2CB??BFF<<79DFFFFFGGGFFBCGFBFGF342DFFBFFFBF)6DBFBFFF0<?DFGFF>FF9B?4:?@(2?;9@C@<><
@M05453:56:000000000-BLWTW:1:1101:4397:12594 2:N:0:15
GGACTACTCGGGTTTCTAATCCTGTTTGCTCCCCACGCTTTCGCACCTGAGCGTCAGTCTGCGTCCAGGGGGCCGCCTTCGCCACCGGTATTCCTCCATATCTCTACGCATGTCACCGCTACACCTGGAATTCTACCCCTCTCTACCAGACTCAACCTTGCCATTTTCAAATGCAGTTCCCAGGTTGATCCCGGGGATTTCGCTTCTAACTTAACAAACCTCCTGCGTGCGCTTTGCGCGCAGTAATTCTGATTATCGCTTGCACCCGCCGTATTACCGCGGCTGCTGGAACTGAGTTAGC
+
68-6@E@6CF-+68C,C,CF,F,66;C@<,C,,8E:@+CBC@@,CG@FG<@FG@FG@,,C,C@866,,:,@F+6=66,,,4C:CCD:FC+4AF?FF<<,C<5,,@@A+6C++C7@,,++6>FC<6FGC,,A8=F,,3>++868=,3,,6@FDG,5,4@;333E,@@+E:CCB>CA+E+,33E65,@1,,?<99?7*)/,;C)*))8++*+1:/+23*;*2(;((/(458@E05)>)*-**)-(-07-6)***6)**02331:))*91(((,-4@7A<>:(-(131:?F()(.))-)3<)6<
@M05453:56:000000000-BLWTW:1:1101:21244:12605 2:N:0:15
GGACTACTGGGGTTTCTAATCCTGTTTGCTCCCCACGCTTTCGCACCTGAGCGTCAGTCTTCGTCCAGGGGGCCGCCTTCGCCACCGGTATTCCTCCAGATCTCTACGCATTTCACCGCTACACCTGGAATTCTACCCCCCTCTACGAGACTCAAGCTTGCCAGTTTCAAATGCAGTTCCCAGGTTGAGCCCGGGGATTTCACATCTGACTTAACAAACCGCCTGCGTGCGCTTTACGCCCATGAATTCCGATTAACGCTTGCACCCTCCGTATTACGTCGGCTGCTGGCACGGAGTTCGC
+
CCCCCGGGGGGGGGGGGGGGGCFGGGGGGGGGGGGGGGGGGGGGGGGGGGGGGGGGGGGGGGGGGGGGGGGGDGGGGGGGGGGGGGGEGGGGGGGGGGGGGGGGGGGGGGGGGGGGGGGGGGGGGGGG@FG,EGCEGGGGGGGGGGGDEGGEGFGGGGGGGGGGGFGGAF7FGGGG<@EFCFGGGGGGGGGFG>CD>EGGF7?F@AFFFFFGFFFFFFG3()6@FFFEFF>>FEFFF0CE/((4*:<AFCFFF:5B@(11:1).69:BB0321)..6*((-9>?1().8>0),117C6),-
@M05453:56:000000000-BLWTW:1:1101:18540:12623 2:N:0:15
GGACTACAGGGGTATCTAATCCTGTTTGCTACCCATGCTTTCGAGCCTCAGCGTCAGTTACAGACCAGACAGCCGCCTTCGCCACTGGTGTTCTTCCATATATCTACGCATTTCACCGCTACACATGGAGTTCCACTGTCCTCTTCTGCACTCAAGTTTCCCAGTTTCCGATGCACTTCTTCGGTTGAGCCGAAGGCTTTCACATCAGACTTAAGAAACCGCCTGCGCTCGCTTTACGCCCAATAAATCCGGACAACGCTTGCCACCTACGTATTACCGCGTCTGCTGGCACGTAGTTAGC
+
CCCCCGGGGGGGGGGGGGGGGGGGGGGGGGGGGGGGGGGGGGGGGGGGGGGGGGGGGFGGGGGGGGGGGGGGGGGGGGGGGGGGGGGGFGGEFGGGGGGGGGGGGGGGGGGGGGGGGGGGGGGGGGFFEFGGGGGGGGGGGGGGGGGCGGGEGGGFFGGGGGGGGGGGGGGGGDFGGGGGFGFDEGGGFGGE7@GGGGFGFFGFFFCF@FFGEFFFFFFFFGBAFFBEBDD=AFFFC?EEGFF@GGCEEC>>;9C5>69??BF7*6:4?:6:<F?).C?;B((-,:40(03<:.(.;C<<<
@M05453:56:000000000-BLWTW:1:1101:3864:12648 2:N:0:15
GGACTACTGGGGTTTCTAATCCTGTTTGATCCCCACGCTTTCGCACATCAGCGTCAGTTACAGACCAGAAAGTCGCCTTCGCCACTGGTGTTCCTCCATATCTCTGCGCATTTCACCGCTACACATGGAATTCCACTTTCCTCTGCTGCACTCAAGTTTGCCAGTTTCCAATGACCCTCCACGGTTGAGCCGTGGGCTTTCACATCAGACTTAAGAAACCGCCTACGCGCGCTTTACGCCCAATAATTCCGGTTAACGCTTGCCACCTCGGTATGACCGCGGCTGCTGGCACGGTGTTAGC
+
CCCCCFGF<EGDF:FGCFGGFGGGGGGG9EFFFGGGGGGGGGGGGGCGGCFGEGGGGG9,6,F,CEFGFGGEADFGGDFGGGEGGGGFFFCFGGFGGGGGFGGGGGGGGGG>;FFGGGGGEFGGGGGGGGGGGGFG;4=FGGGF,DDGGFGFGGGF@EF,=FCFDFGFCF8,DEGGCCGC6=EG7>+@FG@?+9777D89F>:E66+*89=FEF@FAAFA9D2>(32)(().:.5>F@GGD7(3>*..7C:)--7B*(-8?<F7*21(((((,7(-4C7;>;(((-3,751>(((0;C<A<
@M05453:56:000000000-BLWTW:1:1101:3059:12662 2:N:0:15
GGACTACAAGGGTTTCTAATCCTGTTTGCTCCCCACGCTTTCGAGCCTCAGTGTCAGTTACAGGCCAGAGAGCCGCTTTCGCCTCCGGTGTTCCTCCATATATCTACGCATTTCACCGCTACACATGGAATTCCACTCTCCTCTCCTGCACTCAAGTCTCCCAGTTTCCAATGCACACAATGGTTGAGCCACTGCCTTTTACATCAGCCTTAAGAAACCACCTGCGCTCGCTTTACGCCCAATAAATCCCGACAACGCTTGGGACCTACGTATTACCGCGGCTGCTGGCACGTAGTTAGCC
+
CCCCCGGGGGGGGGGGGGGGGGGGGGGGGGGGGGGGGGGGGGGFFGGGGGGGGGGGGGGGGGGFGGGGGGGGGGGGG=FGGGGGGGGE:FGGGFGGGGFGGGFFGGGGGGGGGGGGGGC8=FGGGGGGG@FFGGGGGGGGGGGGGFGGGGDDGGCECF=:DFGDGGGGGGGGFFDGDFGF?CFAFE8DFG?,+5,;DFGFFFGFF>>*:C@FF8FFFFCACGF2:>BEABFFFF6CBDCED;@)7@CE@*85>0D556?01(8?FGF45:?))9<BA*960999??72:)5:4(17C7))5
@M05453:56:000000000-BLWTW:1:1101:14107:12689 2:N:0:15
GGACTACAGGGGTATCTAATCCTGTTTGCTCCCCACGCTTTCGCACCTGAGCGTCAGTCTTCGTCCAGGGGGCCGCCTTCGCCACCGGTATTCCTCCAGATCTCTACGCATTTCACCGCTACACCTGGAATTCTACCCCCCTCTACGAGACTCAAGCTTGCCAGTTTCAAATGCAGTTCCCAGGTTGAGCCCGGGGATTTCACATCTGACTTAACAAACCGCCTGCGTGCGCTTTACGCCCAGTAATTCCGATTAACGCTTGCACCCTCCGTATTACCGCGGCTGCTGGCACGGAGTTAGC
+
CCCCCGGGGGGGGGGGGGGGGGGGGGGGGGGGGGGGGGGGGGGGGGGGGGGGGGGGGGGGGGGGGGGGGEGGGGGGGGGGGGGGGGGFGGGGGGGGGGGGGGGGGGGGGGGGGGGGGGGGGGGGGGGGGGGGGGG9FGGGGGGGGGGGGGGEGGGGGGGGGGGGGFGGGGGGGGGGGGGGGGGGGGGGGGGGGFGGGGGGFFGFFFGFFFFFFFFFFFFFFGFFD?BFFFF>F>FFFBGED<?>DG<>FGFFF:DFF:9?FFFFFFFFFF;BFFFAFF?BFBFBFFFFFE0219B78@AAA
@M05453:56:000000000-BLWTW:1:1101:8109:12690 2:N:0:15
GGACTACTCGGGTATCTAATCCTGTTTGCTCCCCACGCTTTCGCACCTGAGCGTCAGTCTTCGTCCAGGGGGCCGCCTTCGCCACCGGTATTCCTCCAGATCTCTACGCATTTCACCGCTACACCTGGAATTCTACCCCCCTCTACGAGACTCAAGCTTGCCAGTTTCAAATGCAGTTCCCAGGTTGAGCCCGGGGATTTCACATCTGACTTAACAAACCGCCTGCGTGCGCTTTACGCCCAGTAATTCCGATTAACGCTTGCACCCTCCGTATTACCGCGGCTGCTGGCACGCGGTTATC
+
@CCCCFGGGGGGGGGGGFFGGGGGGGGGGGGGGGGGGGGGGGFDEFGFEEF@FGGEGFGGGGDFGGGFFEEGGEGGDGFGGGGGGGGGGGGGGGGGGGGGGGGFGFGGGGGGGGGGGEGGGGGGGGGG8=FFCEGGFGEGGG8DFGFGCGGCGGGGGGFGGGGGGGGG7DGGGGGFF8:F496*>DGFGGGFDFGGGGGGFFG=8A++9AEF<CFF4;FF(771:1(0((.()0><=:GG54(,*?44)>)586C?F:>342)4@4<:BF>(:>2AB7(,33>(,4>?FF7)1((0CG0-4
@M05453:56:000000000-BLWTW:1:1101:25099:12713 2:N:0:15
GGATACAGGGGTTTCTAATCCTGTTTGCTACCCATGCTTTCGAGCCTCAGCGTCAGTTACAGACCAGACAGCCGCCTTCGCCACTGGTGTTCTTCCATATATCTACGCATTTCACCGCTACACATGGAGTTCCACTGTCCTCTTCTGCACTCAAGTTTCCCAGTTTCCGATGCACTTCTTCGGTTGAGCCGAAGGCTTTCACATCAGACTTAAGAAACCGCCTGCGCTCGCTTTACGCCCAATAAATCCGGACAACGCTTGCCACCTACGTATTACCGCGGCTGCTGGCACGTAGTTAGCC
+
CCCCCGGGGGGGGGGGGGGGGGGGGGGGGGGGGGGGGGGGGGGGGGGGGGGGGGGGFGGGGGGGGGGGGGGGGGGGGGGGGGGGGGGGGEFGGGGGGGGGGFGGGGGGGGGGGGGGGGGGGGGGGGFFGGGGGGGGGGGGGGGGGGGGGGGEGGGAFGGGGGGGGGGGGGGGGGGGGGGCGGGGGEGGGGGGGFGGGGGGFFGFFFCFEFFGFFFFFFGFFGFFFFFEFFF2;>6CEFGGGFFEGC<CEDEF@BG4@6<B??F<6C?>FFFF>FFFFG9>06>BF?)30)3342:>GG<AF
@M05453:56:000000000-BLWTW:1:1101:26776:12716 2:N:0:15
GGACTACAAGGGTTTCTAATCCTGTTTGCTCCCCACGCTTTCGCACCTGAGCGTCAGTCTTCGTCCAGGGGGCCGCCTTCGCCACCGGTATTCCTCCAGATCTCTACGCATTTCACCGCTACACCTGGAATTCTACCCCCCTCTACGAGACTCTAGCTTGCCAGTTTCAAATGCAGTTCCCAGGTTGAGCCCGGGGATTTCACATCTGACTTAACAAACCGCCTGCGTGCGCTTTACGCCCAGTAATTCCGATTAACGCTTGCACCCTCCGTATTACCGCGGCTGCTGGCACGGAGTTACC
+
CCCCCGGGGGGGGGGGGGGGGGGGGGGGGGGGGGGGGGGGGGGGGGGGGGGGGGGGGGGGGGGGGGGFGGGGGGGGGGGGGGGGGGGGGGGGGGGGGGGFDGGGGGGGGGGGGGGGGGEGGGGGGFGG?FGGGGGGGFGGGGGFFGGGGGGFGGGGFGGGGGGF@CFGGGFFC;CFGGGGFFGGGGGGGGFGGFGGGGFFFFGFFFFFCFFGC=AA6FGFFGFD?<1<:?EF:DFAF?GGGFFB>FAAAF?FF<DFF:>BF0F<FG:::?BF(;02<>166>BF>F73:BF<676DGGB).
@M05453:56:000000000-BLWTW:1:1101:7568:12739 2:N:0:15
GGACTACTAGGGTATCTAATCCTGTTTGCTCCCCACGCTTTCGAGCCTCAGTGTCAGTTACAGGCCAGAGAGCCGCTTTCGCCTCCGGTGTTCCTCCATATATCTACGCATTTCACCGCTACACATGGAATTCCACTCTCCTCTCCTGCACTCAAGTCTCCCAGTTTCCAATGCACACAATGGTTGAGCCACTGCCTTTTACATCAGACTTAAGAAACCACCTGCGCTCGCCTTACGCCCAATAAATCCTGACAACGCTTGGGACCTACGTATTACCGCGGCTGCTGGCCCGTATGTAGCC
+
CCCCCGGGGGGGGGGGGGGGGGGGGGGGGGGGGGGGGGGGGGGGGGGGGGGGGGGGGGGGGGGGGGGGGGGGGGGGDGGGGGGGGGGGGGGGGGGGGGGGGGGFGFGGGGGGGG9EGGG>FGGGFGGGGGGGGGGGGGFGGGGGGGGGGGCDFGFFEG;FFGGGGGGGGFDFFDCFCGGFGGFGGGECFDDFFFGGGGEFFFGA@AF5=FCGFFCAAFC5=GDEDA>*/54(:8*;>>=E3334:@E?1+11;@>A=:?2=05;FGFE:B:7AFFAA*((,9((4))(,),-44()3044A
@M05453:56:000000000-BLWTW:1:1101:23353:12758 2:N:0:15
GGACTACAAGGGTTTCTAATCCTGTTTGCTCCCCACGCTTTCGAGCCTCAGTGTCAGTTACAGGCCAGAGAGCCGCTTTCGCCTCCGGTGTTCCTCCATATATCTACGCATTTCACCGCTACACATGGAATTCCACTCTCCTCTCCTGCACTCAAGTCTCCCAGTTTCCAATGCACACAATGGTTGAGCCACTGCCTTTTACATCAGACTTAAGAAACCACCTGCGCTCGCTTTACGCCCAATAAATCCGGACAACGCTTGGGACCTACGTATTACCGCGGCTGCTGGCACGTAGTTAGCC
+
CCCCCGGGGGGGGGGGGGGGGGGGGGGGGGGGGGGGGGGGGGGGGGGGGGGGGGGGGGGGGGGGGGGGGGGGGGGGGGGGGGGGGGGGGGGGGGGGGGGGGGGGGGGGGGGGGGGGGGGGGGGGGFGGGGGGGGGGGGGGGGGGGGGGGGGEGGGGGGGGGGGGGGFGGGFGCFGGGGGGGGGGGG8EGGGGGFFGGGGGFFGFFFGFFFAFFFFFFFDFFGFFFFFEAFFFFFCEEFG=D<@@GGF?@C5:9>GFF@?;@@F?FGF>BFB))9<D<C;;0;>9??F3:446:B?>C+<A5
@M05453:56:000000000-BLWTW:1:1101:2658:12773 2:N:0:15
GGACTACAAGGGTTTCTAATCCTGTTTGCTCCCCACGCTTTCGAGCCTCAGTGTCAGTTACAGGCCAGAGAGCCGCTTTCGCCTCCGGTGTTCCTCCATATATCTACGCATTTCACCGCTACACATGGAATTCCACTCTCCTCTCCTGCACTCAAGTCTCCCAGTTTCCAATGCACACAATGGTTGAGCCACTGCCTTTTACATCAGACTTAAGAAACCACCTGCGCTCGCTTTACGCCCAATAAATCCGGACAACGCTTGGGACCTACGTATTACCGCGGCTGCTGGCCCGTAGTTAGCC
+
CCCCCFGGGGGGGGGGGGGGFGDGGGGGFGGGGGGGGGGCGFGFGGGGGGGGGFGGGGGGGGGGGGGGGGGGGGGGEEFGGGFGGGGG@FFGGGGGGGGGGGGGGGFFEFG,C,FFFEGGGGGG9F@EFGGGGGFGGGFGGGCGGGCFGGFEGGGFF8=,@FGGGGFGGGGCFCEDEGG6DEFGFGGGGGGF?*2=DFF??5:<FACAEFFGFFFFFAGFFGD=B=B?A@>=AFFE:2E*9;@3CFC)6D>D09FFF0(63(7:FGF<(((,694<29;0209>FFF?F)-94((83<<B?
@M05453:56:000000000-BLWTW:1:1101:24811:12822 2:N:0:15
GGACTACAGGGGTTTCTAATCCTGTTTGCTCCCCACGCTTTCGAGCCTCAGTGTCAGTTACAGGCCAGCGAGCCGCTTTCGCCTCCGGTGTTCCTCCATATATCTACGCATTTCACCGCTACACATGGAATTCCACTCTCCTCTCCTGCACTCAAGTCTCCCAGTTTCCAATGCACACAATGGTTGAGCCCCTGCCTTTTACCATAACATTAAGAAACCACCTTCGCTCGCTTTTCGCCCAATTAATCCCGACAAACACTGGGCCCTACGTTTTACCCCCGCCTGTGGCCACTTGTTTGCC
+
CCCCCGG,EEBFGGGGGFFGGGGGGGGGGGGGGGGEGGGGGGGGGGGGGGC<FFGGGGGGGGGGFEDG,+7CFGGG+CFGGGG=F<FFGGGGGGFGG,CFGGGGGGGGGGGEGGGGFGGGGGGG@:AFGGGGGG9EG,=FGGGFFG9EC?FFGCG?CD,@=EGGDGGGG=FGFGGFAD7329DGG+77,@+@*3,;*@;?9A,++****1::/+++3@>*0@))(-/)-(:(82*)2(AC*:3);C<)1*:53()))(,4).)(7C((.(,((8--302(-4((()),(..(.-)1:*.2<
@M05453:56:000000000-BLWTW:1:1101:13796:12869 2:N:0:15
GGACTACCAGGGTTTCTAATCCTGTTTGCTCCCCACGCTTTCGTGCATGAGCGTCAGTGTTATCCCAGGAGGCTGCCTTCGCCATCGGTGTTCCTCCGCATATCTACGCATTCCACCGCTACATGCGGAATTCCACCTCCCTCTGACACACTCTAGCCTTGCAGTCACCAATGCAGTTCCCAGGTTAAGCCCGGGGATTTCACATCGGTCTTGCAAAACCGCCTGCGCACTCTTTACGCCCAGTAATTCCGATTAACGCTCGCACCCTACGTATTACCGCGGCTGCTGGCACGTAGTTAGC
+
CCCCCGGGGGGGGGGGGGGGGGGGGGGGGGGGGGGGGGGGGGGGGGGGGGGGGGGGGGGGGGGGGGGGGGGGGGGGGGGGGGGGGGGGGGGGGGGGGGGGGGGGGGGGGGGGGGGGGGGGGGGGFFFGGGGGGGGGGGGGGGGGGFGGGGGFGGGGGGGGGGGGGGGGGGGGGGGGGGGGGGGGGGGGGGCFGFGGGGGF>FGFFFGBFFFGFFFFFFGFFGFFFFBBF@3=AFFFFFGDD<DFG7)6AF?B?<GFF?>BFFFFFG?14:?4>FFFFG30;>BBFF7:BF?BFBF:EFFFF
@M05453:56:000000000-BLWTW:1:1101:23331:12896 2:N:0:15
GGACTACAAGGGTTTCTAATCCTGTTTGCTCCCCACGCTTTCGCACCTGAGCGTCAGTCTTCGTCCAGGGGGCCGCCTTCGCCACCGGTATTCCTCCAGATCTCTACGCATTTCACCGCTACACCTGGAATTCTACCCCCCTCTACGAGACTCAAGCTTGCCAGTTTCAAATGCAGTTCCCAGGTTGAGCCCGGGGATTTCACATCTGACTTAACAAACCGCCTGCGTGCGCTTTACGCCCAGTAATTCCGATTAACGCTTGCACCCTCCGTATTACCGCGGCTGCTGGCACGGAGTTAGC
+
CCCCCGGGGGGGGGGGGGGGGGGGGGGGGGGGGGGGGGGGGGGGGGGGGGGGGGGGGGGGGGGGGGGGGGGGGGGGGGGGGGGGGGGGGGGGGGGGGGGGGFGGFGGGGGGGGGGGGGGGGGGGGGGGGGGGGGGGGGGGGGGGGGGGGGGFGGGGGGGGGGGGFGGGGCGGGGGGGGGGGGGGGCCDGGGGGFGG:EGGFFGFFFGFEFFGCFFFFFGFFGFFDFFB:B37D3>BF?GED03>CFAFFG)5:BGFFFF?FF@FFGFBF?96<F?BFGFFFFF9(48?FF0?F01>EG<9<
@M05453:56:000000000-BLWTW:1:1101:19823:12897 2:N:0:15
GGACTACCAGGGTTTCTAATCCTGTTTGCTCCCCACGCTTTCGCACCTGAGCGTCAGTCTTCGTCCAGGGGGCCGCCTTCGCCACCGGTATTCCTCCAGATCTCTACGCATTTCACCGCTACACCTGGAATTCTACCCCCCTCTACGAGACTCAAGCTTGCCAGTTTCAAATGCAGTTCCCAGGTTGAGCCCGGGGATTTCACATCTGACTTAACAAACCGCCTGCGTGCGCTTTACGCCCAGTAATTCCGATTAACGCTTGCCCCCTCCGTATTACCGCGGCTGCTGGCCCCGAGTTAGC
+
CCCCCGGGGGGGGGGGGFGGGGGGGGGGGGGGGGGGGGGGGGGGGGGGGGGGGGGGGGGGGGGGGGGGFGGGGGGGGGGGGGGGGGGGGGGGGGGGGGGGGFGGGGGGGGGDGGGGGGGGGGGGGFGGGGGGGFGGGFGGGGGGGGGGGEGFGGGGGFGGFGGGGGDGGFGGGGGGGCGGGGGFGFCFCFGFGFGGGG8DFFGFFFGF3AEGF6FF4=FF0D9<;;6B:6BF>B@AFBGGGFBF7F<-6C0<1?GFB638:?3(0C>FFFFF?::)<C(29>9(-43)4>(-(44)*2669
@M05453:56:000000000-BLWTW:1:1101:29275:12906 2:N:0:15
GGACTACTCGGGTTTCTAATCCTGTTTGCTCCCCACGCTTTCGAGCCTCAGTGTCAGTTACAGGCCAGAGAGCCGCTTTCGCCTCCGGTGTTCCTCCATATATCTACGCATTTCACCGCTACACATGGAATTCCACTCTCCTCTCCTGCACTCAAGTCTCCCAGTTTCCAATGCACACAATGGTTGAGCCACTGCCTTTTACATCAGACTTAAGAAACCACCTGCGCTCGCTTTACGCCCAATAAATCCGGACAACGCTTGGGACCTACGTATTACCGCGGCTGCTGGCCCGTACTTAGCC
+
CCCCCGGGGGGGGG>FGFFGEFFGGGGGGGGGGGGGGGGGGGGFGGGFG8FGFGGGGGGDGGGFGGGGGGGGGGGGG@FBFGEGGGGGFGEGGGFGGGGGGG,CEFFDF@ECGGEGGGGGGGGGGGGGEEDGGGFAFEGG?FGFGGGFGGGFGGDGGGGGGGGGFECDGGFGFFGGGGGGGGGGGEG6FGGGGFGGFEGGFFFAFFGFFFCGEAFFFFGFBGFFFFFE=BF@F;FEDDGED@(4;FFEFGD5;;GFE9?1=:@:FD??????AFBAA*7;;09210)51)4(-((00+-)5
@M05453:56:000000000-BLWTW:1:1101:9495:12907 2:N:0:15
GGACTACAGGGGTTTCTAATCCTGTTTGCTCCCCACGCTTTCGAGCCTCAGTGTCAGTTACAGGCCAGAGAGCCGCTTTCGCCTCCGGTGTTCCTCCATATATCTACGCATTTCACCGCTACACATGGAATTCCACTCTCCTCTCCTGCACTCAAGTCTCCCAGTTTCCAATGCACACAATGGTTGAGCCACTGCCTTTTACATCAGACTTAAGAAACCACCTGCGCTCGCTTTACGCCCAATAAATCCGGACAACGCTTGGGACCTACGTATTACCGCGGCTGCTGGCACGTAGTTAGCC
+
CCCCCGGGGGGGGGGGGGGGGGGGGGGGGGGGGGGGGGGGGGGGGGGGGGGGGGGGGGGGGGGGGGGGGGGGGGGGGGGGGGGGGGGGGGGGGGGGGGGGGGGGGGGGGGGGGGGGGGGGGGGGFGGGGFDGGGGGGGGGGGGGGGGGGFFEGGGFGGGFFGGGGGGGGGGGGGGGGGE6DFFGGGGGGGGGGFGGGGGGFFGAAFFFFFEGFFFAFFGFFD=BFFFF=@E@FFFFFFGGG0@EGGFC=G>>BBGFF9:(4<F?FG?24?:4>?AF6*469699B:80:4<14?0>@7<<4
@M05453:56:000000000-BLWTW:1:1101:6539:12918 2:N:0:15
GGACTACTGGGGTTTCTAATCCTGTTTGCTACCCATGCTTTCGAGCCTCAGCGTCAGTTACAGACCAGACAGCCGCCTTCGCCACTGGTGTTCTTCCATATATCTACGCATTTCACCGCTACACATGGAGTTCCACTGTCCTCTTCTGCACTCAAGTTTCCCAGTTTCCGATGCACTTCTTCGGTTGAGCCGAAGGCTTTCACATCAGACTTAAGAAACCTCCTGCGCTCGCTTTACGCCCAATAAATCCGGACAACGCTTGCCACCTACGGATTACCGCGGCTGCTGGCACGTAGTTATC
+
CCCCCGGGGGFGGEGGGEGGGGGGGGGGGGGGGGGGGGGFFFE<FEGGGCAFEGGDGGGGGFGGGGFDEEFFGGGGGGGGGGGCEFGGGG,FFCCGGFBFFGGGGGGGGGGGCGGGGGGGGGGGGGGGEFGGGFGGGEGGGGCFFEFGGGGEFFGGFGGGFCCFDFGGFG>3+==DGDGGGGGGGGGFFGGG>>EGFCFGFFGF9FG5@>8FC8>A8FEF)9)))7:5>?59EFFFA>CCC?F@FGEFFGFD<BGFF99BFFF?4C63>F?((.-,2C?>9(41960??F:<131>EGAA>
@M05453:56:000000000-BLWTW:1:1101:25639:12922 2:N:0:15
GGACTACCCGGGTTTCTAATCCTGTTTGCTCCCCACGCTTTCGCACCTGAGCGTCAGTCTTCGTCCAGGGGGCCGCCTTCGCCACCGGTATTCCTCCAGATCTCTACGCATTTCACCGCTACACCTGGAATTCTACCCCCCTCTACGAGACTCAAGCTTGCCAGTTTCAAATGCAGTTCCCAGGTTGAGCCCGGGGATTTCACATCTGACTTAACAAACCGCCTGCGTGCGCTTTACGCCCAGTAATTCCGATTAACGCTTGCACCCTCCGTATTACCGCGTCTGCTGGCACGGAGTTAGC
+
CCCCCGGGGGGGGGGGGGGGGGGGGGGGGGGGGGGGGGGGGGGGGGGGGGGGGGGGGGGGGGGGGGGGGGGGGGGGGGGGGGGGGGGGGGGGGGGGGGGCFFGGGGGGGEGDGGGGGGGGGGGGGGGGGGGGGGCGEFGGDGGGEGFGGGGEFEFGGGGGGGGGGGGGGFGGGGFGGGGFGG6@2?>FGGGGGFGGGGGGFFGFFFGFFFFGFAA=FFGFFGFF?B2>:6BFFBFA815?C::(;*:ADG?)(47BFF6(4<>BFGB0(8>83>04>F?;;(1:?FB)45(5:0,);C<<6
@M05453:56:000000000-BLWTW:1:1101:5489:12936 2:N:0:15
GGACTACCGGGGTTTCTAATCCTGTTTGCTCCCCACGCTTTCGCACCTGAGCGTCAGTCTTCGTCCAGGGGGCCGCCTTCGCCACCGGTATTCCTCCAGATCTCTACGCATTTCACCGCTACACCTGGAATTCTACCCCCCTCTACGAGACTCTAGCTTGCCAGTTTCAAATGCAGTTCCCAGGTTGAGCCCGGGGATTTCACATCTGACTTAACAAACCGCCTGCGTGCGCTTTACGCCCAGTAATTCCGATTAACTCTTTCACCCTCCGTATTACCGCGGCTGCTGGCACGGAGTTAGC
+
CCCCCGGGGGGGGGGGGGGGGGGGGGGGGGGGGGGGGGGGGGGGGGGGGGGGGGGGGGGGGGGGGGGGGGGGGGGGGGGGGGGGGGGGGGGGGGGGGGGGGGGGGGGGGGGGGGGGGGGGGGGGGFGGGGGGGGGGGGGGGGGGGGGGGGGFGGFCFGGFGGGGGGGGGCCFGGGGGGGFGGFGGGGGGGGGGFGGGEFGFFGFFFGFFFFCECFFFFG:3D900:BFFFFFFEFFFFGEGF<87742>FFFB?GFF)4<9)*-9C??FFFF<FBFBF?9>FFF>BFB(5(5:B;BGG<AF
@M05453:56:000000000-BLWTW:1:1101:27136:12940 2:N:0:15
GGACTACAAGGGTTTCTAATCCTGTTCGCTACCCACGCTTTCGAGCCTCAGCGTCAGTTACAGACCAGAGAGCCGCTTTCGCCACCGGTGTTCCTCCATATATCTACGCATTTCACCGCTACACATGGAATTCCACTCTCCCCTTCTGCACTCAAGTTCTACAGTTTCCAAAGCATACTATGGTTAAGCCACAGCCTTTCACTTCAGACTTATAAAACAGCCTGCGCTCGCTTTACGCCCAATAAATCCGGACAACGCTCGGGACCTACGTATTACCGCGGCTGCTGGCACGTAGTTAGCC
+
CCCCCGGGGGGGGGGGGGGGGGGGGGGGGGGGGGGGGGGGGGGGGGGGGGGGGGGGGGGGGGGGGGGGGGGGGGGGGGGGGGGGGGGGGGFFGGGGGGGGGGGGGGGGGGGGGGGGGGGGGGGGFAFGFGGGGGGGGGGGGGGGG8=FGGGFGGGGGGGGGGGGGGGGAFGCFGGGGGGGGCFFGGGFFFGGGFGGGGGFFFGFFFGFFFFGFFFFFFGF2775BF=?DBFDFF6;A@GGG<@@GGEEED=>B0<A>0(47;>6:GB<?6?<BF2<>5911>FB?>?01)42,,(.<C<::
@M05453:56:000000000-BLWTW:1:1101:9354:12950 2:N:0:15
GGACTACCGGGGTATCTAATCCTGTTTGCTCCCCACGCTTTCGAGCCTCAGTGTCAGTTACAGGCCAGAGAGCCGCTTTCGCCTCCGGTGTTCCTCCATATATCTACGCATTTCACCGCTACACATGGAATTCCACTCTCCTCTCCTGCACTCAAGTCTCCCAGTTTCCAATGCACACAATGGTTGAGCCACTGCCTTTTACATCAGACTTAAGAAACCACCTGCGCTCGCTTTACGCCCAATAAATCCGGACAACGCTTGGGACCTACGTATTACCGCGGCTGCTGGCACGTAGTTGGCC
+
CCCCCGGGGGGGGGGGGGGGGGGGGGGGGGGGGGGGGGGGGGGGGGGGGGGGGGGGGGGGGGGGGGGGGGGGGGGGGCEGGGGGGGGGGGGGGGGGGGGGGGGGGGGGGGGGGGGGGGGGGGGGGGGGGGGGGGGGGFGGGGGGGGGGGGGFGGGFGGGGGGGGGGGGGGGFFGGGGGG6CFFGGGGFGGGGGFFFGGGGCFGFFFGFEFFGFFFFFFGFFGB2BF>8@@E=FF6CE@GGG<FFGG3<;D5),:<AD>B?:<>:FD?7>:7<>@>A<*4;179;FFF0<).(41:>7+.38
@M05453:56:000000000-BLWTW:1:1101:11418:12951 2:N:0:15
GGACTACTCGGGTTTCTAATCCTGTTTGCTCCCCACGCTTTCGCACCTGAGCGTCAGTCTTCGTCCAGGGGGCCGCCTTCGCCACCGGTATTCCTCCAGATCTCTACGCATTTCACCGCTACACCTGGAATTCCACCCCCCTCTACGAGACTCAAGCCTGCCAGTTTCAAATGCAGTTCCCGGGTTGAGCCCGGGGATTTCACATCTGACTTAACAGACCGCCTGCGTGCGCTTTACGCCCAGTAATTCCGATTAACGCTTGCACCCTCCGTATTACCGCGGCTGCTGGCACGGAGTTAGC
+
CCCCCGGGGGGGGGGGGGGGGGGGGGGGGGGGGGGGGGGGGGGGGGGGGGGGGGGGGGGGGGGGGGGGGGGGGGGGGGGGGGGGGGGGGGGGGGGGGGGGGGGGGGGGGGEGGGGGGDGGGGGGGGGGGGGGGGGGGGGGGGGGGGGGGGGEGGFGGGGGGGGGGGGGFGGGGGGGGGGGGGECEGGGGGGGGFGGDEGGFFGFFFGFFFFFFFFFBFGFFGFFFFBEF?FFFFFFFFDGGF?BGCAFFGFFFFG4FBFFB:F?FG?BF<B3?F?B<C1>13;;1?DB(038?0(0ECA46
@M05453:56:000000000-BLWTW:1:1101:27856:12979 2:N:0:15
GGACTACAGGGGTTTCTAATCCTGTTTGCTCCCCACGCTTTCGCACCTGAGCGTCAGTCTTCGTCCAGGGGGCCGCCTTCGCCACCGGTATTCCTCCAGATCTCTACGCATTTCACCGCTACACCTGGAATTCTACCCCCCTCTACGAGACTCAAGCCTGCCAGTTTCGGATGCAGTTCCCGGGTTGAGCCCGGGGATTTCACATCCGACTTGACAGACCGGCTGCGTGCGCTTTACGCCCAGTAATTCCGATTAACGCTTGCACCCTCCGTAGTACCGCGGCTGCTGGCACGGAGTTACC
+
CCCCCGGGGGGG@EFFGA@ECFFGGGGFC9CFGGGG@CGGGGGGDGCGGG8C7FGGFG9FCFFGGGGGGGGGGGGGFF=FFG7CGGGGEGGGGCGGE,B,:?4FC;,AFC@CFGFGGEGGFGGEEGGC8FGGF;=DEB+CBEGFFDGGGG:=86<:EFGFDGG6<E@;E*?8C>EFGGF?FGGGGGEF,,4:?:CCD:=CFA?AA;D:(:6D>=F477:>(),4(-4B<FF63>F<645?D18?FF26AFF52?CF627(4(><091((--(()-.4:10(41((-5)()(5(-30*25)-
@M05453:56:000000000-BLWTW:1:1101:18518:13022 2:N:0:15
GGACTACCGGGGTTTCTAATCTTGTTTGCTCCCCACGCTTTCGCACCTGAGCGTCAGTCTTCGTCCAGGGGGCCGCCTTCGCCACCGGTATTCCTCCAGATCTCTACGCATTTCACCGCTACACCTGGAATTCTACCCCCCTCTACGAGACTCAAGCTTGCCAGTATCAGATGCAGTTCCCAAGTTGAGACCGGGGATTTCACATCTGACTTAACAAACCGCCTGCATGCGCTTTACGCCCAGTAATTCCGATTAAAGCTGGCACCCTCCGTATTACCGCGGCTGCTGGCACGGAGTTAGC
+
<<-6A6F<C@GG@@;@C@@C@,6CFA,FGD@CF;E+@@:@@9:,BFD<,E,,+@6F:F@CDE@,@CFC<@6@6@=:+7CB<F7@B474@:D?BEE<BFG,54=;D4FFE>7F,5?<,@CCGFG<63A=D8,=E;=E,3DGG>CFDCC+3@@>DF7EFE9DG7?82>9DF7,,52,:<CGG99=8<;7:,,>*9)=<<8A*:ACFAA78CAE+168+*;/897(:36(/-4><E5):6<>C5((5CC<9<C?>0:<?*-48,17<FG<<(3284;7BBD:((4>;9?:?0B1?066DC;:A6
@M05453:56:000000000-BLWTW:1:1101:18889:13025 2:N:0:15
GGACTACTAGGGTTTCTAATCCTGTTTGCTCCCCACGCTTTCGCACCTGAGCGTCAGTCTTCGTCCAGGGGGCCGCCTTCGCCACCGGTATTCCTCCAGATCTCTACGCATTTCACCGCTACACCTGGAATTCTACCCCCCTCTACGAGACTCAAGCTTGCCAGTTTCAAATGCAGTTCCCAGGTTGAGCCCGGGGATTTCACATCTGACTTAACAAACCGCCTGCGTGCGCTTTACGCCCAGTAATTCCGATTAACGCTCGCACCCTACGTATTACCGCGGCTGCTGGCACGTAGTTAGC
+
CCCCCGGGGGGGGGGGGGGGGGGGGGGGGGGGGGGGGGGGGGGGGGGGGGGGGGGGGGGGGGGGGGFGGGGGGGGGGGGGGGGGGGGGGGGGGGGGGGGGGGGGGGGGGGGGGGGGGGGGGGGGGGGGGGGGGGGGGGGGGGGGGGGDGGGFGGFGGGFGGGGGFGGGGGGGGGGGGGGGGGGGFGGGGGFGGFGGGGGGFFGFFFGFFFFGFFFFFFGFBGFDDFFFF?EFFBFFFFGGG?B?>FAB>G?::?GFFFFBFBFFFDB<:?B?>?BFFGF>FFFFFFFFBF:?1<?4;C>9<
@M05453:56:000000000-BLWTW:1:1101:10096:13034 2:N:0:15
GGACTACAGGGGTTTCTAATCCTGTTTGCTCCCCACGCTTTCGAGCCTCAGTGTCAGTTACAGGCCAGAGAGCCGCTTTCGCCTCCGGTGTTCCTCCATATATCTACGCATTTCACCGCTACACATGGAATTCCACTCTCCTCTCCTGCACTCAAGTCTCCCAGTTTCCAATGCACACAATGGTTGAGCCACTGCCTTTTACATCAGACTTAAGAAACCACCTGCGCTCGCTTTACGCCCAATAAATCCGGACAACGCTTGGGACCTCCGTATTACGCCGCCTGCTGGCACGTAGTTCGCC
+
CCCCCGGGGGGEGGGGGGGGGGGGGGGGGGGGGGGDGGGGGGGGGGGGGGGGGGGGGGGGGGFGGGGGGGGGGGGGGGGGGGGGGGGGGGGGGGGGGGGGGFGGGGGGGGGGGGGGGGGGGGCADGGFGGGGGGGGGGFGGGGFGGGGGGGFGGA@==>DFC@=FFGGGGGGGGGFGGCDFGGDGEG7CG8@6:FFFGGG?FGFA89*8?AG;;FFA5FFDGBBBBB5=2?@A58>?DGGGFDE7D?E1/8B9@F:56(((,70>DB)4-((2)6A(*4;(41(:?75?),-2(4.<+(7:
@M05453:56:000000000-BLWTW:1:1101:26165:13036 2:N:0:15
GGACTACAGGGGTTTCTAATCCTGTTTGATCCCCACGCTTTCGCACATCAGCGTCAGTTACAGACCAGAAAGTCGCCTTCGCCACTGGTGTTCCTCCATATCTCTGCGCATTTCACCGCTACACATGGAATTCCACTTTCCTCTTCTGCACTCAAGTTTCCCAGTTTCCAATGACCCTCCACGGTTGAGCCGTGGGCTTTCACATCAGACTTAAGAAACCGCCTACGCGCGCTTTACGCCCAATAATTCCGGATAACGCTTGCCACCTACGTATTACCGCGGCTGCTGGCACGTATTTAGC
+
CCCCCGGGGGGGGGGGGGGGGGGGGGGGGGGGGGGGGGGGGGGGGGGGGGGGGGGGGGGGGGGGGGFGGGGGGGGGGGGGGGGGGGGGFFGGGGGGGGGGGGGGGGGGGGGGGGGGGGGGGGGGGGGGGFGGGGGGGGGGGGGGGGGGGGGFGCGGG,@FGGGGGGGGGGGGGGGGGGGG6FGDGEGGGGGGGFGGGGF7A@FFFFDFFFFFEAB8FFFFFGFF@F=E>B:>FF3CFDDGGFF@FGFFFGFFFFDFFBB:??@:@F6<0??32=049:(40-90(30?7@()(.(*3<))6
@M05453:56:000000000-BLWTW:1:1101:18184:13043 2:N:0:15
GGACTACTGGGGTTTCTAATCCTGTTTGCTCCCCACGCTTTCGCACCTGAGCGTCAGTCTTCGTCCCGGGGGCCGCCTTCGCCACCGGTATTCCTCCAGAACTCTACGCCTTTCCCCGCTACACCTTGAATTCTACCCCCCTCTACGAGACTCAAAGCCGCCAGTATCAAATGCCATTCCCCGGGTTGGCCCCGGTGTTTCCCAACTGCATTAAAAAGCCCCCTTGGCTGCCTTTTCGCCCCGGTATTCCCATTAACGCTTGCACCCCCCTCGTTTCCGCGGCGGCTGTGCCGGAGTTGGC
+
CC-A<E8,6CEF@CGAA<@,@F<FGFG<9FCFGG@C6C@FFA,BCEFE6,CCF6@,,<C9F@<F:F,8FEGGEGFGE7FC+?C:@F:C>4BC,99CE,,,<A,?=,,A=+6>FGC9DCCE+>B@D,,C,,3@,83;>FGGG5;;,;***4*.>,6,,12=8C**7422<,>,1B,*5==A?*//*3***+5:/8E))/227*AF)>*),*)*)0**/)2<11-(((.)(()(//05*-*;5((()/(.)0**).0*1(,(-())*92(-4((-)4(,:(3((-(((-(()).(,()12)(.
@M05453:56:000000000-BLWTW:1:1101:11535:13049 2:N:0:15
GGACTACAGGGTATCTAATCCTGTTTGCTCCCCACGCTTTCGCACCTGAGCGTCAGTCTTCGTCCAGGGGGCCGCCTTCGCCACCGGTATTCCTCCAGATCTCTACGCATTTCACCGCTAAACCTGGAATTCTACCCCCCTCTACGAGACTCAAGCCTGCCAGTTTCAAATGCAGTTCCCGGGTTGAGCCCGGGGATTTCACATCTGACTTAACAGACCGCCTGCGTTCGCTTTACGCCCAGGAATTCCGATTAACGCTTGCACCCCCCGTATTACCGCGGCCGCTGGCCCGGAGTTAGCC
+
CCCCCGG8<FGGAEEEFGDEG,;6EGFFEAFGGFCC@,BFEBCF7FAFF@FCB,8@CCFF<C@@C@<FGGGGGC:F=F:4=F@CF=CGFEGEF99A,??<B,,9@FCF7@FFA,@F:B+=+,@F84E8F<D,@=,=FGEF==@7633+8;98DC,EC9:EDD6:FG7EEE;=@,2<F+BD;@GDG5<76C=5CBE<*CGFFA9+)+++.;?+9+;45AF>@G?B6-4)-4:(8<*-04CGD4((*24-5*)04(??7-(1(1*4FD((-4:-(9)-6*,(-((,4,,41)((4(3);+544
@M05453:56:000000000-BLWTW:1:1101:4436:13065 2:N:0:15
GGACTACCAGGGTATCTAATCCTGTTTGATCCCCACGCTTTCGCACATCAGCGTCAGTTACAGACCAGAAAGTCGCCTTCGCCACTGGTGTTCCTCCATATATCTGCGCATTTCACCGCTACACATGGACTTCTACTTTCCTCTTCTGCACTCAAGTTTCACAGTTTCTAATGACCTTCAACGGTTGAGCCGTGGGCTTTCACTTCAGACTTAAGAAACCGCCTACGCTCGCTTTACGCCCAGTAAATCCGGAACACGCTTGCCACCTACGTATTACCGCGGCTGCTGGCAGGTGGTTCGC
+
9CCCCC<@EF7@C-C,66@CFG<CCFFFF<CACGECB7@,C,6@:@@<CCC<:FGGCFGEA<E9C@FE8FFGGC:7@,,,9@F=:FC<CFEEC@;<A,CC<,CEGF9FGGDG,?<@F>8CC@EF9F<EF,AEA,9E=;;EAFCD8=,78,6:DGAE43@E,C,,8E@,,7=CDAFF,2@,33@6CEEF?,D+30@+=,,=5;7+??++0@@F8CA+1*6*/745555:25?9;F>*B25C)2(/:C).);5)2()0)/03(->276(.47?.4=.6<7(((((-(43),0(,-4();*)-,
@M05453:56:000000000-BLWTW:1:1101:12624:13068 2:N:0:15
GGACTACCCGGGTTTCTAATCCTGTTTGCTCCCCACGCTTTCGCACCTGAGCGTCAGTCTTCGTCCAGGGGGCCGCCTTCGCCACCGGTATTCCTCCAGATCTCTACGCATTTCACCGCTACACCTGGAATTCTACCCCCCTCTACGAGACTCAAGCTTGCCAGTTTCAAATGCAGTTCACAGGTTGAGCCCGGGGATTTCACATCTGACTTAACAAACCGACTGCGTCCGATTTACCCCCCGTAATTCCGATTAACGCTTGCACCCTCCGTATTACCGCGGCGGCGTGCCCGGCGTTAGC
+
-@<CCGGFEEGEFGGFGGGFGGGGGGGGGFFEGG@@FG7BFEFGDCG=<FGGDGEEGFFGGGGEFGFFCE:FGGGCF,@FGGCGEGGGGCFCEFFGFGFF<FEAFEFFEGGDFEBEF8@EGGGFFGGGGGGGGGC9,@8@CEEGCFCEG+@8CEFFGGGC*DD?F,?CFFE;>FGGDDFFFDCG@:C6CF8C/?C4)/:=71+3;;7@38>@<AFAA5752)66;:1)(-)-)07A*)+/)(-4D58:>?@),(*1*49:020,95(,4:9114(4:76124(,1(-(-7(.(((.28,26
@M05453:56:000000000-BLWTW:1:1101:3375:13068 2:N:0:15
GGACTACAAGGGTTTCTAATCCTGTTTGCTCCCCACGCTTTCGAGCCTCAGTGTCAGTTACAGGCCAGAGAGCCGCTTTCGCCTCCGGTGTTCCTCCATATATCTACGCATTTCACCGCTACACATGGAATTCTACCCCCCTCTACGAGACTCAAGCTTGCCAGTTTCAAATGCAGTTCCCAGGTTGAGCCCGGGGATTTCACATCTGACTTAACAAACCGCCTGCGTGCGCTTTACGCCCAGTAATTCCGATTAACGCTTGCACCCTCCGTATTACCGCGGCTGCTGGCACGGAGTTAGC
+
CCCCCGGGGGGGGGGGGGCGGGGGGGGGGGGGGGGGGGGGGGGCFGGGGGGGGGGGDGGGGGFGGGGGGGFGGGGGGGGGGGGGGGGDFGGGGGGGGGGGGGGGGGGFGGGGFGGGG8CGDGFGGGGG8FGGGGCEEGFGGGGGCEGDEGGDGEF9@DC?FGG8CDFGG8EGCFCCFFGGG;C?DF?FEGGGGBCGGGGGFFGFFA:B*B4FF==BFAF4@DFFFFFB04D>BEFFFFGED??(*:5<AC9)(-79B?FF?<F?FFBFBF(-45?>AF?FF90660042>BF?9(.2864:
@M05453:56:000000000-BLWTW:1:1101:29474:13112 2:N:0:15
GGACTACTCGGGTTTCTAATCCTGTTTGCTCCCCACGCTTTCGCACCTGAGCGTCAGTCTTCGTCCAGGGGGCCGCCTTCGCCACCGGTATTCCTCCAGATCTCTACGCATTTCACCGCTACACCTGGAATTCTACCCCCCTCTACGAGACTCAAGCCTGCCAGTATCAGATGCAGTTCCCGGGTTGAGCCCGGGGCTTTCACACCTGACTTAACAGACCGCCCGCGTGCGCTTTACGCCCAGTAATTCCGACTAACGCTTGCACCCTCCGTATTACCGCGGCTGCTGGCCCGGCGTTAGC
+
CCCCCFGGDGGG@FFFGFGFEFGGFFFGGGGGGGGGGGGGG9@6BFFG?FCFGGGEGFCA,6CFGGGGFEGGGGGGGGGGGGGGGFGE:>FEFGGFGGGGGGFGGGGGGGGGGGCDGECEGGGGGFGGGGGGG=DF9D8FGCECAC?C+4>@GGGGG@>D,>DGFA;;;7DBFG7CD:,<?E*CE>E6CFDC<4=9)*=*0+=8):*;8FE:7CFF4;CFFG0(43;@1?:0B::A?2EGDB<:*::46:?5(496?2((-(.)9<484:B:?F:<AF?;0(((-44:?>(,(4()2:36<
@M05453:56:000000000-BLWTW:1:1101:10862:13126 2:N:0:15
GGACTACTGGGGTTTCTAATCCTGTTTGCTCCCCACGCTTTCGAGCCTCAGTGTCAGTTACAGGCCAGAGAGCCGCTTTCGCCTCCGGTGTTCCTCCATATATCTACGCATTTCACCGCTACACATGGAATTCCACTCTCCTCTCCTGCACTCAAGTCTCCCAGTTTCCAATGCACACAATGGTTGAGCCACTGCCTTTTACATCAGACTTAAGAAACCACCTGCGCTCGCTTTACGCCCAATAAATCCGGACAACGCTTGGGACCTACGTATTACCGCGGCTGCTGGCCCGTAGGTCGCC
+
CCCCCGGGGGGGGGGGGGGGGGGGGGGGGGGGGGDFCFGGGGGGFEGFGGGGGGGGGGGGGG@FGGGGGGGGGGGGGGGGGDGGGGGGGGGGGGGGGGGGGGEFFGGGDEGGGGGGGDGGGGGGCGGGDEFCEFDGFFGGGFCFDEGGGFGFFG8@@D9EFC8FGFGGGGA@D?=DGFE67ADFFECGGDFGGFGG?FFFFFG+9+A68AEGEFFFFFCADGFF9@2@)/?@?>FF>2C=D;=EFF?EFG3>1:FFF>D@BBF0553).882:<AFAD1>,9(,(5)4<)31;0()30304
@M05453:56:000000000-BLWTW:1:1101:23759:13175 2:N:0:15
GGACTACCCGGGTTTCTAATCCTGTTTGATCCCCACGCTTTCGCACATCAGCGTCAGTTACAGACCAGAAAGTCGCCTTCGCCACTGGTGTTCCTCCATATCTCTGCGCATTTCACCGCTACACATGGAGTTCCACTGTCCTCTTCTGCACTCAAGTTTCCCAGTTTCCGATGCACTTCTTCGGTTGAGCCGAAGGCTTTCACATCAGACTTAAGAAACCGCCTGCGCTCGCTTTACGCCCAATAAATCCGGACAACGCTTGCCACCTACGTATTACCGCGGCTGCTGGCACGTAGTTAGC
+
CCCCCGGGGGGGGGGGGGGGGGGGGGGGGGGGGGGGGGGGGGGGGGGGGGGGGGGGGGGGGGGGGGGGGGGGGGGGGGGGGGGGGGGGGGGGGGGGGGGGFGGGGGFGGGGGGGGFFGGGGGGGGFFGGGGGGGGGGGGGGGGGGGGGGGGEGGGGFFAFGGFGGGFEGGGGGGFGGGGGGGGGGGGFGGGGG5@DGGGGFFGFFFCFEF@GFFFFFFFFFGFFFFFF@?DBFAFFFFEGG6<@GG<CFGFE?FGFF6>BFF>074:::?<4?BB))::BBBFFFFF::::B?<?4:C-).
@M05453:56:000000000-BLWTW:1:1101:10328:13197 2:N:0:15
GGACTACCGGGGTTTCTAATCCTGTTTGCTCCCCACGCTTTCGAGCCTCAGTGTCAGTTACAGGCCAGAGAGCCGCTTTCGCCTCCGGTGTTCCTCCATATATCTACGCATTTCACCGCTACACATGGAATTCCACTCTCCTCTCCTGCACTCAAGTCTCCCAGTTTCCAATGCACACAATGGTTGAGCCACTGCCTTTTACATCAGACTTAAGAAACCACCTGCGCTCGCTTTACGCCCAATAAATCCGGACAACGCTTGGGACCTACGTATTACCGCGGCTGCTGGCCCGTAGTTAGCC
+
CCCCCGGGGGGGGGGGGGGGGGGGGGGGGGGGGGGGGGGGGGGGGGGGGGGGGGGGGGGGGGGGGGGGGGGGGGGGGGGGGGGGGGGGGGGGGGGGGGGGGGFGGGGGGGDGGGGGGGGGGGGGGGGGGGGGGGGGGGGGGGGGFGFGGGGEFCDGGGFGGGGGGGGGGGGGGGGGGGE6CFGGGGGGGGCGFFFGGGGGFBGAACFFFFEFFCFFFFCFFGDFBBB49>B?FFFF:2C5C(,;7D<CEGB>(.;F@0:??(7:FDF38:?<5).667-6(6426)5:?44994?7FG42.
@M05453:56:000000000-BLWTW:1:1101:27681:13225 2:N:0:15
GGACTACCGGGGTATCTAATCCTGTTTGCTCCCCACGCTTTCGCACCTGAGCGTCAGTCTTCGTCCAGGGGGCCGCCTTCGCCACCGGTATTCCTCCAGATCTCTACGCATTTCACCGCTACACCTGGAATTCCACCCCCCTCTACGAGACTCAAGCCTGCCAGTTTCAAATGCAGTTCCCGGGTTGAGCCCGGGGATTTCACATCTGACTTAACAGACCGCCTGCGTGCGCTTTACGCCCCGTAATTCCGATTAACGCTTGCACCCTCCGTATTACCGCGGCTGCTGGCACGGAGTTAGC
+
CCCCCGGGGGGGGGGGGGGGGGGGGGGGGGGGGGGGGGGGGGGGGGGGGGGGGGGGGGGGGGGGGGGGGGGGGGGGGGGGGGGGGGGGGGGGGGGGGGGGGGGGGGGGGGGGGGGGGGGGGGGFGGGGGGGGGGGGGGGDEGGGGGGGGGC*DFGCGGGGGGGFGGGGGGGGGGGG<CFGFGGGGGGGGFFGGFGGDECCFCGFFFF=CFFGFFFFFFCFFGB6?BFFBFFFF>><7<GGC(7?G5<B9CF)24DFF0;602)5@*:?<FF2<74<AGF>;939BFFF:>?FF0(>E8>9)
@M05453:56:000000000-BLWTW:1:1101:13036:13240 2:N:0:15
GGACTACTGGGGTTTCTAATCCTGTTTGCTCCCCACGCTTTCGAGCCTCAGTGTCAGTTACAGGCCAGAGAGCCGCTTTCGCCTCCGGTGTTCCTCCATATATCTACGCATTTCACCGCTACACATGGAATTCCACTCTCCTCTCCTGCACTCAAGTCTCCCAGTTTCCAATGCACACAATGGTTGAGCCACTGCCTTTTACATCAGACTTAAGAAACCACCTGCGCTCGCTTTACGCCCAATAAATCCGGACAACGCTTGGGACCTACGTATTACCGCGGCTGCTGGCACGTAGTTAGCC
+
CCCCCGGGGGGGGGGGGGGGGGGGGGGGGGGGGGGGGGGGGGGGGGGGGGGGGGGGGGGGGGGGGGGGGGGGGGGGEGGGGGGGGGGGGGGGGGGGGGGGGGGGGGGGGGGGGGGGGGGGGGGGGGGGGFGGGGGGGGGGGGGGGGGGGGGEGGFGGGGGGGGGGGGGFAFGGGGGGGG6DFFFGGGGGGGGGFGGGGGGFFGFFFGAEFFGCFCFFF6AFGF=2>=B5>DDAFAC;DGCD;@@FFFF8D0=>BGFB>1086):;C?8:<?<47)6><6>((-412)31)5?<??;@+.64
@M05453:56:000000000-BLWTW:1:1101:3958:13255 2:N:0:15
GGACTACTAGGGTTTCTAATCCTGTTTGCTCCCCACGCTTTCGCACCTGAGCGTCAGTCTTCGTCCAGGGGGCCGCCTTCGCCACCGGTATTCCTCCAGATCTCTACGCATTTCACCGCTACACATGGAGTTCCACTGTCCTCTTCTGCACTCAAGTTTCCCAGTTTCCGATGCACTTCTTCGGTTGAGCCGAAGGCTTTCACATCAGACTTAAGAAACCGCCTGCGCTCGCTTGACGCCCAATAAATCCGGACAACGCTTGCCACCTACGTATTACCGCGGCTGCTGGCACGTAGTTAGC
+
CCCCCGGGGGGGGGGGGGGGGGGGGGGGGGGGGGGGGGGGGGGGGGGGGGGGGGGGGGGGGGGGGGGGGGGGGGGGGGGGGGGGGGGGGGGGGFFGGGGGGGGGGFGGGGGGGGGGGGGGGGGGGFGGGGGGGGGGGGGGGGGGGGGDD8>DFGFGFGGGGGGGFGGGGGGGGGGGFGGGGGGGGGDGGFFGGEGGGFGGFFFFFFFAEFFGEFFCFFFFFGBFFF>51<A9DF3,9?=CGFB:FGFFFGFFFFGF>>FFB6>0FC:<>7344=:AF><FFBB9><??0.(4:<?FCE226
@M05453:56:000000000-BLWTW:1:1101:20191:13317 2:N:0:15
GGACTACTGGGGTTTCTAATCCTGTTTGCTCCCCACGCTTTCGCACCTGAGCGTCAGTCTTCGTCCAGGGGGCCGCCTTCGCCACCGGTATTCCTCCAGATCTCTACGCATTTCACCGCTACACCTGGAATTCTACCCCCCTCTACGAGACTCAAGCTTGCCAGTTTCAAATGCAGTTCCCAGGTTGAGCCCGGGGATTTCACATCTGACTTAACAAACCGCCTGCGTGCGCTTTACGCCCAGTAATTCCGATTAACGCTTGCACCCTCCGTATTACCCCGGCTACTGGCACGGAGTTAGC
+
CCCCCGGGGGGGGGGGGGGGGGGGGGGGGGGGGGGGGGGGGGGGGGGGGGGGGGGGGGGGGGGGGGGGGGGGGGGGGGGGGGGGGGGGGGGGGGGGGGGGGGGGGGGGGGGGGGGGGGGGCGGGGGGGGGGGGGGGGGFGGGGGGGFGGEGFGFGGGGCFGGGGGFGGGGGGGGGFGGG7FCF5DCFGGGGED>EGGGGGFFGF=FFFEFFGEFFFF:GFBGBD?36>0?>>>DFFF<GCD:BB=72)4CFD:<D6=?>:18F2=G?3<?B307:).:((4-(((.42:FFBF6;>AFAAD
@M05453:56:000000000-BLWTW:1:1101:24375:13328 2:N:0:15
GGACTACTGGGGTTTCTAATCCTGTTTGCTCCCCACGCTTTCGCACCTGAGCGTCAGTCTTCGTCCAGGGGGCCGCCTTCGCCACCGGTATTCCTCCAGATCTCTACGCATTTCACCGCTACACCTGGAATTCTACCCCCCTCTACGAGACTCAAGCCTGCCAGTTTCGGATGCAGTTCCCGGGTTGAGCCCGGGGATTTCACATCCGACTTGACAGACCGCCTGCGTGCGCTTTACGCCCAGTAATTCCGATTAACGCTTGCACCCTCCGTATTACCGCGGCTGCTGGCACGGAGTTAGC
+
CCCCCGGGGGGGGGGGGGGGGGGGGGGGGGGGGGGGGGGGGGGGGGGGGGGGGGGGGGGGGGGGGGGGGGGGGGGGGGGGGGGGGGGGGGGGGGGGGGGGGGGGGGGGGGGGGGGGGGGGGGGGGGGGFGGGGGGGGGGGGGGGGGGGGGGFGGGGGGGGGGGGGGGGGGGGGGGGFGGGGGGGGGEFGGGGDACDCEFGFFGFFFGFDFFGFFFF@FGFBDBFFFFF6?>BFFFAFFGEG:<>GCDA<G@:6:DFFBB0<FFFFF?81<B66)89AD(12,4((2:07BBD02002*:A<
@M05453:56:000000000-BLWTW:1:1101:15971:13333 2:N:0:15
GGACTACCCGGGTTTCTAATCCTGTTTGCTACCCATGCTTTCGAGCCTCAGCGTCAGTTACAGACCAGACAGCCGCTTTCGCCTCCGGTGTTCCTCCATATATCTACGCATTTCACCGCTACACATGGAATTCCACTCTCCTCTCCTGCACTCAAGTCTCCCAGTTTCCAATGCACACAATGGTTGAGCCACTGCCTTTTACATCAGACTTAAGAAACCACCTGCGCTCGCTTTACGCCCAATAAATCCGGACAACGCTTGGGACCTACGGATTACCGCGGCTGCTGGCACGTAGTGAGCC
+
CCCCCGGGGGGGGGGGGGGGGGGGGGGGGGGGGGGGGGGGGGGGGGGGGGGGGGGGGGGGGGGGGGGGGGGGGGGGGGGGGGGGGGGGGGGGGGGGGGGGGGGGGGGGGGGGGGGGGGGGGGGGGGGGFFFGGGGGGGGGGGGGGGGGGGGFGGFFFFGGGGGGGGFGGGGGGGGFGGGGCFGGGGFGGG6CGFGGGGGGFFGFFFGFFFFGFFFFFF:9@DFEFFA5@9EFFFFFFFGGGFFFGGCEFGF>>BGFAFDBFFF<FGF>F?((45<DAD9F9>(12:D(3<48<(4D++).8
@M05453:56:000000000-BLWTW:1:1101:2873:13350 2:N:0:15
GGACTACTCGGGTTTCTAATCCTGTTTGCTCCCCACGCTTTCGCACCTGAGCGTCAGTCTTCGTCCAGGGGGCCGCCTTCGCCACCGGTATTCCTCCAGATCTCTACGCATTTCACCGCTACACCTGGAATTCTACCCCCCTCTACGAGACTCAAGCCTGCCAGTATCAGATGCAGTTCCCGGGTTGAGCCCGGGGATTTCACATCTGACTTAACAGACCGCCTGCGTGCGCTTTACGCCCAGTAATTCCGATTAACGCTTGCACCCTCCGTATTACCGCGGCTGCTGGCACGGAGTTAGC
+
CCCCCGGGGGGGGGGGFDFGGGGGGGGGFFGGGGGGGGGGGGGGGDCGDFGFFCFGGFGDA97FG,BEGGGGGGGGCFGGGGGGGEECFGG@FEGGGGGCGFEADCFGGGGDFFGGGGEGGGCGGGGGFGGGGGGCDGFEEEEGGGGG:783DFGGGG6FGCF,>E;EF::;<CC:D>::AECGEGGCF6CFGFGGDEF=:FGFF;7+<A<CEFFFF4CF979::?FF03>6>:52*3AEDFB>FD<<<G@>BFC@94>F:(),1>?(3:9:?>?A<71;19;91(24>@<70((8:C26-
@M05453:56:000000000-BLWTW:1:1101:2000:13357 2:N:0:15
GGACTACCAGGGTTTCTAATCCTGTTTGCTCCCCACGCTTTCGAGCCTCAGTGTCAGTTACAGGCCAGAGAGCCGCTTTCGCCTCCGGTGTTCCTCCATATATCTACGCATTTCACCGCTACACATGGAATTCCACTCTCCTCTCCTGCACTCAAGTCTCCCAGTTTCCAATGCACACAATGGTTGAGCCACTGCCTTTTACATCAGACTTAAGAAACCACCTGCGCTCGCTTTACGCCCAATAAATCCGGACAACGCTTGGGACCTACGTATTACCGCGGCTCCTGGCACGTAGTTAGCC
+
CCCCCGGFGCGGGGGGGGGGGGGGGGGGGGGGGGGCGGGGGFDCF>FFG<FEGDFGGGGGGEFFFFFFGGGGGGGGGGGGGEGGGGGGCF?CFGGGEDAFDFGG,AF@CF7BEFFFGDDE7>EEFFDGFFFGGCFGABDFEGG==DEECC8DFFDFF=,=AFEEDF+@FGA8AFFGGGC=+6DA>EGGGFGC?ACGGFF??CDCFFGFFAEGFFFAA67A=4@4>A>?AF>DF?CEE>/49@8)77)9/75B92958.(/18F:@*43:?3347<:A769((((,43:482(.427<C6<0
@M05453:56:000000000-BLWTW:1:1101:16905:13362 2:N:0:15
GGACTACACGGGTATCTAATCCTGTTTGCTACCCATGCTTTCGAGCCTCAGCGTCAGTTACAGACCAGACAGCCGCCTTCGCCACTGGTGTTCTTCCATATATCTACGCATTTCACCGCTACACATGGAGTTCCACTGTCCTCTTCTGCACTCAAGTTTCCCAGTTTCCGATGCACTTCTTCGGTTGAGCCGAAGGCTTTCACATCAGACTTAAGAAACCGCCTGCGCTCGCTTTACGCCCAATAAATCCGGACAACGCTTGCCACCTACGTATTACCGCGGCTGCTGGCACGTAGTTAGC
+
CCCCCGGGGGGGGGGGGGGGGGGGGGGGGGGFGGGFGGGGGGGFGGGGGFFGGGGDGGGGGGGEGGGGGGGGFFGGCFGGEF:CFGGF?BC?AFGGFGFGGDFFGGGGGGGGGGGGGDGGGGDEE@<=F<?FGFGGGGGGGGGGFCFFGGFBFGGGFGGGGGFFGGCFFGG7C68FGGGD=FGGGGGGFGGGGEGGD6DDFFGFFFGF@CECCFFAAAFA2CBFBD>4@@;>>AF<@1/?DF<@DDFECFDDFFDFF(,8??F:FGFF0:637FF<AG(4(4>9>?F>BDFF?80)CGDAA
@M05453:56:000000000-BLWTW:1:1101:28892:13422 2:N:0:15
GGACTACAGGGGTTTCTAATCCTGTTTGCTACCCATGCTTTCGAGCCTCAGCGTCAGTTACAGACCAGACAGCCGCCTTCGCCACTGGTGTTCTTCCATATATCTACGCATTTCACCGCTACACATGGAGTTCCACTGTCCTCTTCTGCACTCAAGTTCCCCAGTTTCCGATGCACTTCTTCGGTTGAGCCGAAGGCTTTCACATCAGACTTAAGCAACCGCCTGCGCTCGCTTTACGCCCAATAAATCCGGACAACGCTTGCCACCTACGTATTACCGCGGCTGCTGGCACGTAGTTAGC
+
CCCCCGGGGGGGGGGGGGGGGGGGGGGGGGGGFGGGGGGGGGGGGGGGGGGGGGGGGGGGGGGGGGGGGGGGGGGGGGGGFGGGGGGGGGGGGGGGGFGGGGGGGGGGGGEGGGGGGGGGGGGGGFGGGGGGGGGGGGGGGFGGGGGGGGGFGGGGEGGGGGGEGGGGGGCEGGGGGGGGGCGEGGGGGGGEDAEDGGGGFFGFFFCAEF:DF+9+4?FFBD@DB>9D@FFFFFFFFFGEGF?DGGFFFGFD;99@F06?12FBFGF??0<27=?92:?9B>6(4:::0<:2<?<5EC>2:
@M05453:56:000000000-BLWTW:1:1101:20225:13432 2:N:0:15
GGACTACAGGGGTTTCTAATCCTGTTTGCTCCCCACGCTTTCGAGCCTCAGTGTCAGTTACAGGCCAGACAGCCGCCTTCGCCACTGGTGTTCTTCCATATATCTACGCATTTCACCGCTACACATGGAATTCTACTCTCCTCTTCTGCACTCAAGTCTCCCAGTTTCCAATGACCCTCCCCGGTTGAGCCGGGGGCTTTCACATCAGACTTAAGAAACCGCCTGCGCTCGCTTTACGCCCAATAAATCCGGACAAAGCTTGCCACCTACGTATTACCGCGGCTGCTGGCCCGGAGTTAGC
+
CCCCCGGGGGGGGGGGGGFGGGGGGGGGGGGGGGGGGGGGGGGGGGGFGDGGGGGFGGGGGGGGGGGGGGGGGGGGGGGGGGGGGGGGGGGDFGGGGGGGGGGGGFFCFGGGGGGGGGGGGGGGGGGGFGGGGGGGDGGGGDGGGGGGGGGFGGFGFGGGGGGGFFGGGGFGGGGGCFFGGGDGGDGFFGGD7BGDGEEGF6=B@FCA3AEF6BFFFFFF9GFFFF@FFFEFFFFFF17EGF?FFGF9ADBE<>D4),()63>>@G???:0.8??DAG(3(3>FBBF?:>(439()*:))6
@M05453:56:000000000-BLWTW:1:1101:19524:13439 2:N:0:15
GGACTACAGGGGTTTCTAATCCTGTTTGCTCCCCACGCTTTCGCACCTGAGCGTCAGTCTTCGTCCAGGGGGCCGCCTTCGCCACCGGTATTCCTCCAGATCTCTACGCATTTCACCGCTACACCTGGAATTCTACCCCCCTCTACGAGACTCAAGCTTGCCAGTTTCAAATGCAGTTCCCAGGTTGAGCCCGGGGATTTCACATCTGACTTAACAAACCGCCTGCGTGCGCTTTACGCCCAGTAATTCCGATTAACGCTTGCACCCTCCGTATTACCGCGGCTGCTGGCACGGAGTTAGC
+
CCCCCGGGGGGGGGGGGGGGGGGGGGGGGGGGGGGGGGGGGGGGGGGGGGGGGGGGGGGGGGGGGGGGGGGGGGGGGGGGGGGGGGGGGGGGGGGGGGGGGGGGGGGGGGGGGGGGGGGGGGGGGDGFGGGGGGGGGGGGGGGGGGGGGGGFGCDFGGGCGGFGFFFGGGGGGGGGGGGGGG?F7ECFFGGGGFGGGGGGFFGFFFFFFFFGFFFF4AGFFGF;:B>B06>>BFFA?:EGGFFBCF9:AFFE??3=*(-3:?F<FG?::BB1:>?9AGBF09B((423(5,4199.*;>BA
@M05453:56:000000000-BLWTW:1:1101:9330:13468 2:N:0:15
GGACTACCCGGGTTTCTAATCCTGTTTGCTCCCCACGCTTTCGAGCCTCAGTGTCAGTTACAGGCCAGAGAGCCGCTTTCGCCTCCGGTGTTCCTCCATATATCTACGCATTTCACCGCTACACCTGGAATTCTACCCCCCTCTACGAGACTCAAGCCTGCCAGTATCAGATGCAGTTCCCGGGTTGAGCCCGGGGATTTCACATCTGACTTAACAGACCGCCTGCGGGCGCTTTACGCCCAGTAATTCCGATTAACGCTTGCACCCTCCGTATTACCGCGGCTGCTGGCACGGAGTTATC
+
CCCCCGGGGGGGGGGGGGGGGGGGGGGGGGGGGGGEGGGGGGGEGGGGGGFGGGGGGGGGGDEFGGGGGGGGGGGGGGGGGGGGGGGG:FFGGGCFGGGGCE9FGGGGGGD7FGGGGGGGFGGGGFGFGGGGGGGGGGGGGGGGFGGGGGGFGGGFGGFGGGGGGGG;AFC=FFGGGGCFGGGGGGCC@DGFGFGGGGCFFFGFCFC8*8>:8;AF4AG>6DFFFF>)39>BEEFFFFGGD20:>C<2)?65:?GFB?FF??F269<::<;,4@0).:499306;??083:<89B>EF9)6
@M05453:56:000000000-BLWTW:1:1101:25559:13473 2:N:0:15
GGACTACCCGGGTTTCTAATCCTGTTTGCTCCCCACGCTTTCGCACCTGAGCGTCAGTCTTCGTCCAGGGGGCCGCCTTCGCCACCGGTATTCCTCCAGATCTCTACGCATTTCACCGCTACACATGGAATTCCACTCTCCTCTCCTGCACTCAAGTCTCCCAGTTTCCAATGCACACAATGGTTGAGCCACTGCCTTTTACATCAGACTTAAGAAACCACCTGCGCTCGCTTTACGCCCAATAAATCCGGACAACGCTCGGGACCTACGTATTACCGCGGCTGCTGGCCCGTAGTTAGCC
+
CCCCCGGGGGGGGGGGGGGGGGGGGGGGGGGGGGGGGGGGGGGGGGGGGGGGGGGGGGGGGGGGGGGGGGGGGGGGGGGGGGGGGGGGGGGGGGGGGGGGGGGGGGGGGGGGGGGGGGGGGGGGGGGGFFGGGGGGGGGGGGGGGGGGGGGFGGGGCFCGGGFGGCFGGGGGFFFGFGGGGGGGGGGFGGGGGFGGGGGGFFGFFFCABFEGFF6AFFFFFGFFFFFA7;D;FAAEE?GGGBF?GGFFBC>@F>DFD9,(-979EGFBFF239:BFB5;69>0162::0)429107@+6AF
@M05453:56:000000000-BLWTW:1:1101:5372:13477 2:N:0:15
GGACTACTGGGGTTTCTAATCCTGTTTGCTCCCCACGCTTTCGAGCCTCAGTGTCAGTTACAGGCCAGAGAGCCGCTTTCGCCTCCGGTGTTCCTCCATATATCTACGCATTTCACCGCTACACATGGAATTCCACTCTCCTCTCCTGCACTCAAGTCTCCCAGTTTCCAATGCACACAATGGTTGAGCCGAAGGCTTTCACATCAGACTTAAGAAACCACCTGCGCTCGCTTTACGCCCAATAAATCCGGACAACACTTGGGCCCTACGTATTACCGCGGCTGCTGGCACGTAGTTAGCC
+
CCCCCGGGFGGGGGGGGGGGGGGGGGGGGGGDGGGGGGGGGGGGGGGGGGGGGGFGGGGGGGGGGGGGGGGGGGGGGFFFEGGGDGGGGGGGFEEAEFGGGGFGFFGGDGGGGGGGGGGCFGGGGGGFF<FFGGGGGGGGGGGGGGGGGGGFGGGGFGFGGGGGGGGGAEFGGGGGGGG+DFEFGBEEGFGCDDGFGGGGFACEFFGFFF5CEFAF>A>ADGFFFFFFFBFFFFFEEFGGGF@@C><</::D@BF4.4))67>()9846184:?ABAD(4(4>;::B02)33:0()<0)<>
@M05453:56:000000000-BLWTW:1:1101:24301:13489 2:N:0:15
GGACTACTGGGGTTTCTAATCCTGTTTGCTCCCCACGCTTTCGCACCTGAGCGTCAGTCTTCGTCCAGGGGGCCGCCTTCGCCACCGGTATTCCTCCAGATCTCTACGCATTTCACCGCTACACCTGGAATTCTACCCCCCTCTACGAGACTCAAGCTTGCCAGTTTCAAATGCAGTTCCCAGGTTGAGCCCGGGGATTTCACATCTGACTTAACAAACCGCCTGCGTGCGCTTTACGCCCAGTAATTCCGATTAACGCTTGCACCCTCCGTATTACCGCGGCTGCTGGCACGGAGTTAGC
+
CCCCCGGGGGGGGGGGGGGGGGGGGGGGGGGGGGGGGGGGGGGGGGGGGGGGGGGGGGGGGGFGGGGGGGGGGGGGGGGGGGGGGGGGGGGGGGGGGGGGGGGGGGGGGDGGGGGGGGGGGGGGGFGGGGGGGGGGGGGGGGEGGGGGGGGFGGGGGGGGGGGGGGGGGGGGGGGGGGGGGGFGGGGGGGGGGFGGDGGFAFGFFFGFFFFGFFFFFFGF>C>??<FF(07>FFFFF:G?D?BFCFBFBFFBFFGFF?;?<?F2?GF?FF94?FFABF?>>0096???>FFFF0()2;A)5
@M05453:56:000000000-BLWTW:1:1101:14823:13573 2:N:0:15
GGACTACTGGGGTATCTAATCCTGTTTGCTCCCCACGCTTTCGCACCTGAGCGTCAGTCTTCGTCCAGGGGGCCGCCTTCGCCACCGGTATTCCTCCAGATCTCTACGCATTTCACCGCTACACCTGGAATTCTACCCCCCTCTACGAGACTCAAGCCTGCCAGTTTCGGATGCAGTTCCCGGGTTGAGCCCGGGGATTTCACATCCGACTTGACAGACCGCCTGCGTGCGCTTTACGCCCAGTAATTCCGATTAACGCTTGCACCCTCCGTATTACCGCGGCTGCTGGCACGGAGTTAGC
+
CCCCCFGGGGGGGGGGGGGGGGGGGGGGGGGGGGGGGGGGGGGGGGGGGGGGGGGGGGGGGGGGGGGGGGGGGGGGGGGGGGGGGGGGGGGGGGGGGGGGGGGGGGGGGGGGGGGGGGGGGGGGGGGGGGGGGGGGGGGGGGGGGGGGGGD>FEFGGGGFFGGGGGGGGGGGGGGGGGGGGGECEEGGGGGFGFGGGEGGFFGFFFGFDFFGFFFFF45>BGFFFF>B06>>EBFDFFDEGBFFF>>>>GF::<GFF?>6??FFFC:?FFF?B4>>FG?BB>;>9B?FFF:?<>;@E?)<9
@M05453:56:000000000-BLWTW:1:1101:11547:13593 2:N:0:15
GGACTACACGGGTTTCTAATCCTGTTTGCTCCCCACGCTTTCGCACCTGAGCGTCAGTCTTCGTCCAGGGGGCCGCCTTCGCCACCGGTATTCCTCCAGATCTCTACGCATTTCACCGCTACACCTGGAATTCTACCCCCCTCTACGAGACTCAAGCTTGCCAGTTTCAAATGCAGTTCCCAGGTTGAGCCCGGGGATTTCACCTCTGACTTAACAAACCGCCTGCGTGCGCTTTACGCCCAGTAATTCCGATCAACGCTTGCACCCTCCGTATTCCCCCGGCTGTGGGCTCGCAGTTAGC
+
CCCCCGGGCGGGGGGGGGGGGGGGGGGGCEFGGGFGGGEGGGDFCGDFFGCFGGEDEGGCFGGGG77FECEGGGGGGGFFGGGGGGGGGGFGG,,CFBFF<FFGGGFFGGGGGGGGFGGG:FDFGGGCB<FBDC;CFF6FB=EFFGG64+@:CFCEFGC?EFGFGFFFGGFFGGGCEC:EFCEFGGGFGGGGGFGC5;==FFG*08FA3FED<FF6F4:>6D11,:>5,1)(5<5<B6GEDB(5>D>2A>@>:(5?F02:?6)5/C6(34>??@0:)9((4(3(((((()(-(((02<)).
@M05453:56:000000000-BLWTW:1:1101:10262:13666 2:N:0:15
GGACTACTGGGGTTTCTAATCCTGTTTGCTCCCCACGCTTTCGCACCTGAGCGTCAGTCTTCGTCCAGGGGGCCGCCTTCGCCACCGGTATTCCTCCAGATCTCTACGCATTTCACCGCTACACCTGGAATTCTACCCCCCTCTACGAGACTCAAGCCTGCCAGTATCAGATGCAGTTCCCGGGTTGAGCCCGGGGATTTCACATCTGACTTAACAAACCGCCTGCGTGCGCTTTACGCCCAGTAATTCCGATTAACGCTTGCACCCTCCGTATTACCGCGGCTGCTGGCACGGAGTTCGC
+
CCCCCGGGGGGGGGGGGGGGGGGGGGGGGGGGGGGGGGGGGGGGGGGGGGGGGGGGGGGGGGGGGGGGGGGGGGGGGGGGGGGGGGGGGGGGGGGGGGGGGGGGGGGGGGGGGGGGGGGGGGGGGGGGGGGFGGGGGFFGGGGGGGGDGGGBGGFGGGGGGGGGGGGGGGGDGGGGGGGGGGGGGGGGGGGGGFGGGGGGC=CFFFGFEFAFFFFFFFGFBD>?(3;>0:>>3@FFFFGGG082F*626:?3?:DFFFFF?<F)9D11?F9((0824*(4606;B?:BFE77?1(018),4
@M05453:56:000000000-BLWTW:1:1101:4623:13676 2:N:0:15
GGACTACACGGGTATCTAATCCTGTTTGCTCCCCACGCTTTCGCACCTGAGCGTCAGTCTTCGTCCAGGGGGCCGCCTTCGCCACCGGTATTCCTCCAGATCTCTACGCATTTCACCGCTACACCTGGAATTCTACCCCCCTCTACGAGACTCAAGCCTGCCAGTATCAGATGCAGTTCCCGGGTTGAGCCCGGGGATTTCACATCTGACTTAACAGACCGCCTGCGTGCGCTTTACGCCCAGTAATTCCGATTAACGCTTGCACCCTCCGTATTACCGCGGCTGCTGGCACGGAGTTAGC
+
CCCCCFFGGGGGGGGGGGFGGGGGGGGGGGGGGGGGGGGGGGGGGGGGFDGDGGGGGGGGGGGGGGGGGGDGGGGGGGGGGGGGGGGGGDGGGGGGGGGGGGGFGCFGGGGFGFFGGGGGGGGGGGGGGDFGGFGGCEDGGGECGGGGGGGFGGGGGGGGGGGGGGFFGGGGGGGGGGGGGDG5BEGGGGGGDFGGDEGGFFG6+AGCCFFGF6=8AFGFBGFFB?>B::EFDFFFFFDCD0<0FGDDF>/)48DFB1;3?FFFFGF6?FB,,74>FG?BF;>B9?BFFB(44>9>CC92<
@M05453:56:000000000-BLWTW:1:1101:22564:13678 2:N:0:15
GGACTACTGGGGTTTCTAATCCTGTTTGCTCCCCACGCTTTCGCACCTGAGCGTCAGTCTTCGTCCAGGGGGCCGCCTTCGCCTTCGGTGTTCCTCCATATATCTACGCATTTCACCGCTACACCTGGAATTCTACCCCCCTCTACGAGACTCTAGCTTGCCAGTTTCAAATGCAGTTCCCAGGTTGAGCCCGGGGATTTCACATCTGACTTAACAAACCGCCTGCGTGCGCTTTACGCCCAGTAATTCCGATTAACGCTTGCACCCTCCGGATTACCGCGGCTGCTGGCACGGAGTTAGC
+
CCCCCGGGGGGGGGGGGGGGGGGGGGGGGGGGGGGGGGGGGGGGGGGGGGGGGGDGGGGGGGGGGGGGGGGGGGGGGGGGGGGGGGGGGGGGGGGGGGGGGGGGGGGGGGGGGGGGFGGGEGGGGGGGGGGGGGGGGGFGGGGGGGGDGGGFGGGGGGGGFGGGGGF9,@7@F,98DCFFGGG5EGFFFGGGGFGGDGGGFCGFF;>8CFFGFFFFFFD>BGBFFFFFFBF())89@6EGG?05D792<F?<??GF=:>6:272=7?FF?(-(047A:(49(,99(8?(0(56>;)2;>2<
@M05453:56:000000000-BLWTW:1:1101:24954:13701 2:N:0:15
GGACTACCAGGGTTTCTAATCCTGTTTGCTCCCCACGCTTTCGCACCTCAGCGTCAGTCTCCGTCCAGGGGGCCGCCTTCGCCACCGGTATTCCTCCAGATCTCTACGCATTTCACCGCTACACCTGGAATTCTACCCCCCTCTACGAGACTCAAGCCTGCCAGTATCAGATGCAGTTCCCACGTTGAGCCCGCGGATTTCACAACTGACTTAAACACCCGCCTGCGTGCCCTTTACGCCCAGTAATTCCGATTAACGCTTTCACCCTCCGTATTACCGCTGCTGCTGCCACGGACTTCGC
+
CCCCCGGGCEDFEFGGGGGGGGGGGG<FFGGGGGGFGGGGGGGDCFGG,@<FFFGGCFCF,CFFFGGGGEE>FFGGGGGGGGGGEF>EG+BFGCGFGF<EF,@FC;FGDGCC=FGGGEGG@FFGG6<3AF9DD,EBEGCFGGGFDGC++@EEF:>B9;>@EF8@@99EG,,,+5<8>=2>C,,;DF5F7CGG5)?D5CEGA=F7*874;A4FFA+*;)/:1CB?:6(0(-).)7))*-7ED6(,*2:5:C6)4(C89<04-(1)1><?16(-,734>:29(41:7<28)83?1(()*3)(4
@M05453:56:000000000-BLWTW:1:1101:11725:13708 2:N:0:15
GGACTACACGGGTTTCTAATCCTGTTTGCTACCCATGCTTTCGAGCCTCAGCGTCAGTTACAGACCAGACAGCCGCCTTCGCCACTGGTGTTCTTCCATATATCTACGCATTTCACCGCTACACATGGAGTTCCACTGTCCTCTTCTGCACTCAAGTTTCCCAGTTTCCGATGCACTTCTTCGGTTGAGCCGAAGGCTTTCACATCAGACTTAAGAAACCGCCTGCGCTCGCTTTACGCCCAATAAATCCGGACAACGCTTGCCACCTACGTATTACCGCGGCTCCTGGCACGTAGTTAGC
+
CCCCCGGGGGGGGGGGGGDGGGGGGFGGGGFGGGGFGGGGGGGGGGCDGGGGGGGGGEFGGFGGGGFFFGGGGGGGGGGGGGGGGGGGGGGGGGGEFGGGGFGFGGGGGGGGGGGGGGGEGGGGGGGGGFFGGGGGGGFFFFGGGGFGGGGEGGGGFGGGGGGGGGGFC68EGGGGGGGGGGG6EECEGGFCDEEGGGFG9FGFFFF*@FBFCAAFFFFAFGA==B2A@@;BE)=>C7=E3;23CF3C<4=51:GFF604(4508D??B>0.24,6<F:;B(99((,,2),8<84>EC<<>
@M05453:56:000000000-BLWTW:1:1101:11908:13710 2:N:0:15
GGACTACTAGGGTTTCTAATCCTGTTTGCTCCCCACGCTTTCGAGCCTCAGTGTCAGTTACAGGCCAGAGAGCCGCTTTCGCCTCCGGTGTTCCTCCATATATCTACGCATTTCACCGCTACACATGGAATTCCACTCTCCTCTCCTGCACTCAAGTCTCCCAGTTTCCAATGCACACAATGGTTGAGCCACTGCCTTTTACATCAGACTTAAGAAACCACCTGCGCTCGCTTTACGCCCAATAAATCCGGACAACGCTTGGGACCTACGTATTACCGCGGCTGCTGGCACGTAGTTAGCC
+
CCCCCGGGGGGGGGGGGGGGDGGGGGGGGGGGGGGGGGGGGGGGGGGGGDCFFGGGGGGGGGGGGGGGGGGGGGGGGGFGGGGGEFEGFFGGGGGGGGGGGGGGGGGGGGGGGGGGGGGGGGFFFGGGFEFFGGGGGGGGGGGGGGA8FGFDGGG9@EGGGGGGGGGGGGGGGGGGGGGGGGGGGGF?DFCEFFGGGGFGFFFFFFC95AEGFFFFFFGFFGFE@BFFFFFD>?FFFFG5D;15FGFC8)5>9>GFDFFDFFFFFGF<>:72<<6>496B69B02:?>:>?13815C<A<:
@M05453:56:000000000-BLWTW:1:1101:26566:13719 2:N:0:15
GGACTACCAGGGTTTCTAATCCTGTTTGCTCCCCACGCTTTCGCACCTGAGCGTCAGTCTTCGTCCAGGGGGCCGCCTTCGCCACCGGTATTCCTCCAGATCTCTACGCATTTCACCGCTACACCTGGAATTCTACCCCCCTCTACGAGACTCTAGCTTGCCAGTTTCAAATGCAGTTCCCAGGTTGAGCCCGGGGATTTCACATCTGACTTAACAAACCGCCTGCGTGCGCTTTACGCCCAGTAATTCCGATTAACGCTTGCACCCTCCGTATTACCGCGGCTGCTGGCACGGAGTTAGC
+
CCCCCGGGGGGGGGGGGGGGGGGGGGGGGGGGGGGGGGGGGGGGGGGGGGGGGGGGGGGGGGGGGGGGGGDGGGGGGGGGGGGGGGGGGEGGGGGGGGGGGGGGGGGGCCGGGGGGGGGGGGGGGFGGGGGGGGGGGGGGGGGGEFGDEGGFGGGGGGGGGGGGGGGGGGGGGGGGGGGGGGGGGFF6EFGGGFGGCGGFFFGFFFGFCFFCEFFFFFFF0CBF@;>>1:@>ED>>FBGGG?BBCFB).:6>:?GFF69??B:)1*8:<FF??FFFFDBFFB;3;??>?F?7196588)..
@M05453:56:000000000-BLWTW:1:1101:6591:13732 2:N:0:15
GGACTACACGGGTTTCTAATCCTGTTTGCTCCCCACGCTTTCGCACCTGAGCGTCAGTCTTCGTCCAGGGGGCCGCCTTCGCCACCGGTATTCCTCCAGATCTCTACGCATTTCACCGCTACACCTGGAATTCTACCCCCCTCTACGAGACTCAAGCCTGCCAGTATCAGATGCAGTTCCCGGGTTGAGCCCGGGGATTTCACATCTGACTTAACAGACCGCCTGCGTGCGCTTTACGCCCAGTAATTCCGATTAACGCTTGCACCCTCCGTATTACCGCGGCTGCTGGCACGGAGTTAGC
+
CCCCCGGGGGGGGGGGGGGGGGGGGGGGGGGGGGGGGGGGGGGGGGGGGGGGGGGGGGGGGGGGGGGGGGGGGGGGGGGGGGGGGGGGGGGGGGGGGGGGGGGGGGGGGGGGGGGGGGGGGGGGGGGGEGGGGGGGGGGGGGGGGGGGGGGFGGGGGGGGGGGGGGGGGGFDCFDGFFGGGGGGGGGGGGGFGDGGGDFFFFGFFFGFFFFGFFFFFFGFFGFFF?>E?FFFFFFF??GCGFFBCDAAAG?>6:C678>FFFF?FFBFFB;83F>AFF?BF>;B;?FF:@(3:99)8@4A:
@M05453:56:000000000-BLWTW:1:1101:29305:13739 2:N:0:15
GGACTACACGGGTATCTAATCCTGTTTGCTCCCCACGCTTTCGCACCTGAGCGTCAGTCTTCGTCCAGGGGGCCGCCTTCGCCACCGGTATTCCTCCAGATCTCTACGCATTTCACCGCTACACCTGGAATTCTACCCCCCTCTACGAGACTCAAGCTTGCCAGTTTCAAATGCAGTTCCCAGGTTGAGCCCGGGGATTTCACATCTGACTTAACAAACCGCCTGCGTGCGCTTTACGCCCAGTAATTCCGATTAACGCTTGCACCCTCCGTATTACCGCGGCTGCTGGCACGGAGTTAGC
+
CCCCCGG86CFGGDCGGFGGGGGGGGGGGGGGGGGGGGGGGCFGGGGGGGGGGGGGGGGGGGGGGGGGGGGGGDDGGGGGGGGGGGGGGGGGGGGGGGGGGGGGGGGFGGGGGGGGGGGGGGGFGFGGGGGGFFFFD?FFGGGGGGGGDDECFGGDGGGGGGGGGGGFGFGGGGGGGF?FGGCGFGGGGGFCDEGGGCGGFFFFCFGFFFFGCCFAAFFF@GFFFFFFFFF>FFFAB?GEG0:?FD4<BCFBFFGBFFFF2?><?F:8?FFBBFBAAG066>>9B07?:E()4-4>GG)..
@M05453:56:000000000-BLWTW:1:1101:13110:13747 2:N:0:15
GGACTACTAGGGTTTCTAATCCTGTTTGCTCCCCACGCTTTCGCACCTGAGCGTCAGTCTTCGTCCAGGGGGCCGCCTTCGCCACCGGTATTCCTCCAGATCTCTACGCATTTCACCGCTACACATGGAATTCCACTCTCCTCTCCTGCACTCAAGTCTCCCAGTTTCCAATGCACACAATGGTTGAGCCACCGCCTTTTACATCAGACTTAAGAAACCACCTGCGCTCGCTTTACGACCAATAAATCCGGACAACGCTTGGGACCTACGTATTACCGCGGCTGCTGGCACGTAGTTAGCC
+
CCCCCGGFEGGGGGGGGGGGGGGGGGGGGFGGGGGGGGGGGGGGGGGGFEFGGGGDGGGGGA<F@FEGFF7@FEFGGGGGGGEGCFGDGGGFFEFGFFGGGGFGFDEGGGGGGGGGGGGGGGGG9FFGGGGGGGFG;DCFFGG+@DDFEFGBGEDB=@DAFGGGFDCFFGGC6DEGCFE5*9@9D>7FCFGG**;C9EGFAAG+++2*>F?78+==AFGF9DF;;29BD9B1A;;9D(==D:22FG<2>7DB;(95>91122>?)7.)51<5<FB9A331296(2,:2<))-42(7<+.6:
@M05453:56:000000000-BLWTW:1:1101:21818:13749 2:N:0:15
GGACTACTCGGGTTTCTAATCCTGTTTGCTCCCCACGCTTTCGCACCTGAGCGTCAGTCTTCGTCCAGGGGGCCGCCTTCGCCACCGGTATTCCTCCAGATCTCTACGCATTTCACCGCTACACCTGGAATTCTACCCCCCTCTACGAGACTCAAGCTTGCCAGTTTCAAATGCAGTTCCCAGGTTGAGCCCGGGGATTTCACATCTGACTTAACAAACCGCCTGCGTGCGCTTTACGCCCAGTAATTCCGATTAACGCTTGCACCCTCCGTATTACCGCGGCTGCTGGCACGGAGTTAGC
+
CCCCCGGFGGGGGGGGGGGGGGGGGGGGGGGGGGGGEGGGGGGGGGGGAFGGGGGGGGGGCEGGGGGG?FGGGGGGGGGGGGGGGGGGEGGGGFGGFCGGGGGGGGGGGGGGFAFGGGDGGGGGGCDGGGGGGFGFGFGGGGGGGG?C+@EFGGCECGFCFGGGGFGGGGGGGGGFGGFF7DCFGFGGGGGGGAEG4EGGFFGFFFGFFFEGFFFCAAFFB3;?;?B5(:<>@EFBFFGGD:?FCGFDFGF31:CFFFF??BF>?FFBBF>??FFFFF10099,1173:::D696DGGFFA
@M05453:56:000000000-BLWTW:1:1101:23464:13757 2:N:0:15
GGACTACCCGGGTATCTAATCCTGTTTGCTACCCACACTTTCGAGCCTCAGCGTCAGTTGGTGCCCAGTAGGCCGCCTTCGCCACTGGTGTTCCTCCCGATATCTACGCATTCCACCGCTACACCGGGAATTCCGCCTACCTCTGCACTACTCAAGAAAAACAGTTTTGAAAGCAGTTCATGGGTTGAGCCCATGGATTTCACTTCCAACTTGTCTTCCCGCCTGCGCTCCCTTTACACCCAGTAATTCCGGACAACGCTTGTGACCTACGTTTTACCGCGGCTGCTGGCACGTAGTTAGC
+
CCCCCGGGGGGGGGGGGGGGGGGGGGGGGGGGGGGGGGGGGGGGGGGGGGGGGGGGGGGGGGGGGGGGGGGGGGGGGGGGGGGGGGGGGGGGGGGGGGGGGGGGGGGGGGGGGGGGGGDGGGGGGGGGGGGGGGGGGGDGGGGGGGGGGFFDGGGGGGFDFGGGGGGGGGGGGGFGGGGGGGCDGGGGFGGGGFGGCDGGFFGFFFCFFFDCEFAFAFFFDGB?D?9A;?EFFFF<FFGGD=?@DC319DFB(7D:FFFF?:F:?GA<2324?F?2<F?FF6(321::B:(4:??F5FA<A
@M05453:56:000000000-BLWTW:1:1101:12155:13764 2:N:0:15
GGACTACAGGGGTTTCTAATCCTGTTTGCTCCCCACGCTTTCGCACCTGAGCGTCAGTCTTCGTCCAGGGGGCCGCCTTCGCCACCGGTATTCCTCCAGATCTCTACGCATTTCACCGCTACACCTGGAATTCCACCCCCCTCTACGAGACTCAAGCCTGCCAGTTTCAAATGCAGTTCCCGGGTTGAGCCCGGGGATTTCACATCTGACTTAACAGACCGCCTGCGTGCGCTTTACGCCCAGTAATTCCGATTAACGCTTGCACCCTCCGTATTACCGCGGCTGCTGGCACGGAGTTAGC
+
CCCCCGGGGGGGGGGGGGGGGGGGGGGGGGGGGGGGGGGGGGGGGGGGGGGGGGGGGGGGGGGGGGGGGGGGGGGGGGGGGGGGGGGGGGGGGGGGGGGGGGGGGGGGGGGGGGGGGGGGGGGGGGGGGGGGGGGGGGGGGGGGGGGGGGGEGGGGGGGGGGGGGFFGGGGGGGGGGGGGGGGGGGGGGGGGGDEGGGGGFFGFFFGFFFFGFFFFFFFF9<9??BFFF?F>>EFFF?GEGF0>CFADFGFEF?G=@?0:B?FBFGF??BF60<?)6><BFFF>B13?:E()(4()2A<>A
@M05453:56:000000000-BLWTW:1:1101:16189:13764 2:N:0:15
GGACTACTGGGGTTTCTAATCCTGTTTGCTCCCCACGCTTTCGAGCCTCAGTGTCAGTTACAGGCCAGAGAGCCGCTTTCGCCTCCGGTGTTCCTCCATATATCTACGCATTTCACCGCTACACATGGAATTCCACTCTCCTCTCCTGCACTCAAGTCTCCCAGTTTCCAATGCACACAATGGTTGAGCCACTGCCTTTTACATCAGACTTAAGAAACCACCTGCGCTCGCTTTACGCCCAATAAATCCGGACAACGCTTGGGACCTACGTATTACCGCGGCTGCTGGCACGTAGTTAGCC
+
CCCCCGGGGGGGGGGGGGGGGGGGGGGGGGGGGGGGGGGGGGGFGGGGGGGGGGGGGGGGGGGGGGGGGGGGGGGGGGGGGGGGGGGGGGGGGGGGGGGGGGGGGGGGGGGGDGGGGGGGGGGGGGGGGGGGGGGGGGGGGGGDGGGGFGGEGGGGFGGGGGGGGGGGGGGGGGGGGGGCFGFGGGGGGGGGCFGGGGGGFFGFFFCFEFFGFFFFFFGFDGFFFBFEFFF?FF6>EFEGG0=E7DEFFG>E99GFB1;<?<F?FGF????<AFFFFG694229?FD005764::>9+.45
@M05453:56:000000000-BLWTW:1:1101:19923:13786 2:N:0:15
GGACTACTCGGGTTTCTAATCCTGTTTGCTCCCCACGCTTTCGCACCTGAGCGTCAGTCTTCGTCCAGGGGGCCGCCTTCGCCACCGGTATTCCTCCAGATCTCTACGCATTTCACCGCTACACCTGGAATTCTACCCCCCTCTACGAGACTCAAGCTTGCCAGTTTCAAATGCAGTTCCCAGGTTGAGCCCGGGGATTTCACATCTGACTTAACAAACCGCCTGCGTGCGCTTTACGCCCAGTAATTCCGATTAACGCTTGCACCCTCCGTATTACCGCGGCTGCTGGCACGGAGTTAGC
+
CCCCCGGGGGGGGGGGGGGGGGGGGGGGGGGGGGGGGGGGGGGGGGGGGGGGGGGGGGGGGGGGGGGGGGGGGGGGGGGGGGGGGGGGGGGGGGGGGGGGGGGGGGGGGGGGGGGGGGGGGGGGGGGGGGGGGGGGGGGGGGGGGGGGGGGFGGGGGGGGGGGGGGGGGGGGGGGGGGGGGGGGGGGGGGGGGFDGGGFGFFGFFFGFEFFGFFFFFFGFFGFFFB6@?FFFFFFFFFGGGF?:C><>AGFB??DFFBF???F?FGFFFB03<FFA>F:FFFF>BF:)4@:?FF(7CFADF
@M05453:56:000000000-BLWTW:1:1101:24832:13791 2:N:0:15
GGACTACTGGGGTTTCTAATCCTGTTTGCTCCCCACGCTTTCGCACCTGAGCGTCAGTCTTCGTCCAGGGGGCCGCCTTCGCCACCGGTATTCCTCCAGATCTCTACGCATTTCACCGCTACACCTGGAATTCTACCCCCCTCTACGAGACTCAAGCTTGCCAGTTTCAAATGCAGTTCCCAGGTTGAGCCCGGGGATTTCACATCTGACTTAACAAACCGCCTGCGTGCGCTTTACGCCCAGTAATTCCGATTAACGCTTGCACCCTCCGTATTACCGCGGCTGCTGGCACGGAGTTAGC
+
CCCCCGGGGGGGGGGGGGGGGGGGGGGGGGGGGGGGGGGGGGGGGGGGGGGGGGGGGGGGGGGGGGGGGEGGGGGGGGGGGGGGGGGGGGGGGGGGGGGGGGGGGGGGGGGGGGGGGGGGGGGGGGGGFGGGGGGGGGGGGGDFGGGGGGGEGGGGGGGGGGGGGGGGGGGGGGFGFGGGGGFCDFGGGGGGGFGG:EGGFFGFFFFACF@GFFFFFFGFFGFFFFFF0:59BEFAF6CEG??2>C>49F;814DFF?F<FF@FFGFFFFF2:>?A4CBF>9>FFFF?::1<1((8/:<<A
@M05453:56:000000000-BLWTW:1:1101:5603:13792 2:N:0:15
GGACTACTAGGGTTTCTAATCCTGTTTGCTCCCCATGCTTTCGAGCCTCAGTGTCAGTTACAGGCCAGAGAGCCGCTTTCGCCTCCGGTGTTCCTCCATATATCTACGCATTTCACCGCTACACATGGAATTCCACTCTCCTCTCCTGCACTCAAGTCTCCCAGTTTCCAATGCACACAATGGTTGAGCCACTGCCTTTTACATCAGACTTAAGAAACCACCTGCGCTCGCTTTACGCCCAATAAATCCGGACAACGCTTGGGACCTACGTATTACCGCGGCTGCTGGCACGTAGTTAGCC
+
CCCCCGGGGGGGGGGGGGFGGGGGGGGGGGGGGGGGGGGGGGGGGGGGGGGGGGGGGGGGGGGGGGGGGGGGGGGGGGGGGGGGGGGGGGGGFGGGGGGGGGGGGGGGGGGGGGGGGGGGGGGGGGGGGGGGGGGGGGGGGGGGGGGGGGGFGGGGGDEGGGGGGGGGGGGFGGGGGGGFC8D=EEG8=FFGGBFGGGGGCFFA9?+ACFEDCFFFFF6FCCDB5>9BF=D99?FED2ECDBBEGG4*.9.0(1;AD>@??;:(;8@72<?2<4)<<CB609700)232)42<0(7:A4<8
@M05453:56:000000000-BLWTW:1:1101:9338:13792 2:N:0:15
GGACTACTAGGGTTTCTAATCCTGTTTGATCCCCACGCTTTCGCACATCAGCGTCAGTTACAGACCAGAAAGTCGCCTTCGCCACTGGTGTTCCTCCATATCTCTGCGCATTTCACCGCTACACATGGAATTCCACTTTCCTCTTCTGCACTCAAGTTTCCCAGTTTCCAATGACCCTCCACGGTTGAGCCGTGGGCTTTCACATCAGACTTAAGAAACCGCCTACGCGCGCTTTACGCCCAATAATGCCGGATAACGCTTGCCACCTACGTATTACCGCGGCTGCTGGCACGTAGTTAGC
+
@CCCCGGGGAFGGFGGGGGGGDFGFGGGGGGGGGFGGGGGGGGGGGGGGGGGCGGGGGGGGGFGGGGGGGGGGG7FEGGGGGGEGGGGGGGGGGGGGFDGFGGGGGGGDGGGGGGGGGGGGGGGGGGGFGGGFGGGGFFFEGEFGFGGGCFDFGGFFGC;CEFGFG@FCFFGGDFFDGGCFFEGGGGG8>EECAECFGGG5>CFFFDF6AECFFFA69F@AG9==D?F@FFFBFFFF@GGG?((0*9.)>DF>:>47:9:BFF(*0370?B1)95A2?01;(49>F:43)341.,7CG):<
@M05453:56:000000000-BLWTW:1:1101:15705:13806 2:N:0:15
GGACTACCGGGGTTTCTAATCCTGTTTGCTCCCCACGCTTTCGCACCTGAGCGTCAGTCTTCGTCCAGGGGGCCGCCTTCGCCACCGGTATTCCTCCAGATCTCTACGCATTTCACCGCTACACCTGGAATTCTACCCCCCTCTACGAGACTCAAGCTTGCCAGTTTCAAATGCAGTACCCAGGTTGAGCCCGGGGATTTCACATCTGACTTAACAAACCGCCTGCGTGCGCTTTACGCCCAGTAATTCCGATTAACGCTTGCACCCTCCGTATTACCGCGGCTGCTGGCACGGAGTTAGC
+
CCCCCGGGGGGGGGGGGGGGGGGGGGGGGGGGGGGGEGGGGGGGGGGGGGGGGGGGGGGGGGGGGGGGFGGGGGGGGGGGGGGGGGGGG>FGGGGGGGGGGGGGGGGGGGGGFGCGGGGGGGGFGFF@DFFGGGGG=DEFEGGGGGGGDDEFGGGGGFEGGFGGGGFGFFFGGGGGFFFFGFGGGGGGFGGFDDGD:EFC;AGFFFFFCFEG<=BFBACFBGB:BFFB<?5>FEFBF?GGG:<>GFABFGFF6:7?F<>346>?FF6:<6;FB@BAAFF>BF6,3:?>4B04?02@E?9AA
@M05453:56:000000000-BLWTW:1:1101:26221:13814 2:N:0:15
GGACTACCAGGGTATCTAATCCTGTTTGCTCCCCACGCTTTCGCACCTGAGCGTCAGTCTTCGTCCAGGGGGCCGCCTTCGCCACCGGTATTCCTCCAGATCTCTACGCATTTCACCGCTACACCTGGAATTCTACCCCCCTCTACGAGACTCAAGCCTGCCAGTATCAGATGCAGTTCCCGGGTTGAGCCCGGGGATTTCACATCTGACTTAACAGACCGCCTGCGTGCGCTTTACGCCCAGTAATTCCGATTAACGCTTGCACCCTCCGTATTACCGCGGCTGCTGGCACGGAGTTAGC
+
CCCCCGGGGGGGGGGGGGGGGGGGGGGGGGGGGGGGGGGGGGGGGGGGGGGGGGGGGGGGGGGGGGGGGGGGGGGGGGGGGGGGGGGGGGGGGGGGGGGGGGGGGGGGGGGGGGGGGGGGGGGGGGGGGGGGGGGGGGGGGGGGGGGGGGGEGGGGGFGGGGGGGGGGGGGGGGGGGGGGGGGGGGGGGGGGG?GDCGGCFFGFFFGFFFFFFFFFFFGF>GFBF:>D?B51@BFAFFGGGFF>>DAAFDF:805@FBFBF6F?FGB6:FFFFF?240132339;0):0>?BF(43;CAFA
@M05453:56:000000000-BLWTW:1:1101:18136:13827 2:N:0:15
GGACTACTCGGGTTTCTAATCCTGTTTGCTCCCCACGCTTTCGAGCCTCAGCGTCAGTTACAGACCAGAGAGTCGCCTTCGCCACTGGTGTTCCTCCATATATCTACGCATTTCACCGCTACACATGGAATTCCACTCTCCTCTTCTGCACTCAAGTCTCCCAGTTTCCAATGACCCTCCACGGTTGAGCCGTGGGCTTTCACATCAGACTTAAGAAACCGCCTACGCGCGCTTTACGCCCACTAATTCCGGATAACGCTTGCCACCTACGTATTACCGCGGCTGCTGGACCGTAGTTAGC
+
[truncated: 27,593,376 more chars]
