# Supplementary material for: Captivity causes taxonomic and functional convergence of gut microbial communities in bats
Source: PeerJ. 2019 Apr 30;7:e6844. doi: 10.7717/peerj.6844 (PMC6499062; doi:10.7717/peerj.6844)
Supplement: Data S43 — Raw data of FVs1. [file peerj-07-6844-s048.gz › D8j5383-FVs1_R2.fq]

@M03364:276:000000000-BLYN8:1:1101:19045:1210 2:N:0:1
GGACTACAAGGGTATCTAATCCTGTTTGCTCCCCACGCTTTCGCACCTGAGCGTCAGTCTTTGTCCAGGGGGCCGCCTTCGCCACCGGTATTCCTCCAGATCTCTACGCATTTCACCGCTACACCTGGAATTCTACCCCCCTCTACAAGACTCTAGCCTGCCAGTTTCAAATGCAGTTCCCAGGTTGAGCCCGGGGATTTCACATCTGACTTAACAAACCGCCTGCGTGCGCTTTACGCCCAGTAATTCCG
+
CCCCCGGGGGGDGGGGGGGGGGGGGGGGGGGGGGGGGDCGGGGGGGGGFFFGGGGGDFFGGFFGGGGGGDGGGGGGGGGGGGGGGGGEGGGGGGGGGGG,=CGGGFGGGGGGGGGFGGGGGGGGFGGGGGGGGGGGFFGGDGEGGGC,6DFDEFG;EFFFE8EGCFECGGC9@DFF;9;DDGCFEFFGGG?FE*CE5EG6DDFGFGF=CC+;FGGGFDGFEG><?F9BDF@ECDC2*(;CCD1@GCFA7C*
@M03364:276:000000000-BLYN8:1:1101:13032:1218 2:N:0:1
GGACTACTCGGGTTTCTAATCCTGTTTGCTCCCCACGCTTTCGCACCTGAGCGTCAGTCTTTGTCCAGGGGGCCGCCTTCGCCACCGGTATTCCTCCAGATCTCTACGCATTTCACCGCTACACCTGGAATTCTACCCCCCTCTACAAGACTCTAGCCTGCCAGTTTCGAATGCAGTTCCCAGGTTGAGCCCGGGGATTTCACATCCGACTTGACAGACCGCCTGCGTGCGCTTTACGCCCAGTAATTCCG
+
CCCCCGGGGGGGGGGGGGGGGGGGGGGGGGGGGGGGGGGGGGGGGGGGGGGGGGGGGGFGGGGGGGGGGGGGGGGGGGGGGGEGGGGGGGGEGGGGGGGGGFGGGGGGGGGGGGGGGGGGGGGGGGGGGGGGGGGGGGGGGGGGCGGFFGGGGGGGFGGGGGGFGFGGGGGGC99DFFGG6;F>FGFFFFCCGGGGGGFFGFCD867CDGGC7CDGD7878CD?B:>E2>DDGGFA?6CED.36?FFFGG9
@M03364:276:000000000-BLYN8:1:1101:10201:1274 2:N:0:1
GGACTACAGGGGTTTCTAATCCTGTTTGCTCCCCACGCTTTCGAGCCTCAGCGTCAGTTACAGACCAGAGAGCCGCCTTCGCCACTGGTGTTCCTCCATATATCTACGCATTTCACCGCTACACATGGAATTCCACTCTCCTCTTCTGCACTCAAGTCTCCCAGTTTCCAATGACCCTCCCCGGTTGAGCCGGGGGCTTTCACATCAGACTTAAGAAACCGCCTGCGCTCGCTTTACGCCCAATAAATCCG
+
CCCCCGGFGGGGGGGGGGGGGGGGGGGGGGGGGGGGGGGGGGGGFGFGGGGGGGGGGGGGGGGFGGGGGDGGGGGGGGGGGGGGGFGGGGGGGGGGGGGGGGGGGGGGGGFGGGGGGGDEGGGG9FFGFFGGGGGGGGGGGGGGGGGGGGGCFGGGBGGGFFGGFFGGAFGGGGGDFFFGEGGGGEDGGGF87>CE5CFGGCG78F+;DGGGGGG+:CCFDGFFFF>EFFEFGGFFF6EGGF0>FFFFGGC
@M03364:276:000000000-BLYN8:1:1101:8458:1278 2:N:0:1
TGACTACACGGGTATCTAATCCTGTTGGCTCCCCAGGCTTTCGAGCCTCAGTGTCAGTTACAGGCCAGAGAGCCGCTTTCGCCACCGGGGTTCCTCCATATATCGACGCATTTCACCGCTACACATGGAATTCCACTCTCCTCTCCTGCACTCAAGTCTACCAGTTTCCAATGCATACAATGGTTGAGCCACTGCCTGTTACACCAGACTTAATAAACAACCTGCGCTCGCTTTGCGCCCAATAAATCCGG
+
-8ABCAFDGGGDFGGCFEFG9<9FFC,@AFAFG,E,6CEEFA@@E@FGGCFGG9,FCCFFGF9C8:@,C<@FG<FD:CFGGGFC:<CC+=CF,B;F<?EFFF9E,AFEFEEF@E<BF@FCG:4,C=F?EFDDAFCC=E9<,@,+@8=3,,@8D8FFGDACA=D8,6,33=EF6,@E7C9F7CEC,>,,,D?FGG?FG,7@CFG:AC4***:@>EFG7D2;9*)-3B@42)))***189ECEA34:+7CC39
@M03364:276:000000000-BLYN8:1:1101:15018:1297 2:N:0:1
GGACTACTCGGGTTTCTAATCCTGTTTGCTCCCCACGCTTTCGAGCCTCAGCGTCAGTTACAGACCAGAGAGCCGCCTTCGCCACTGGTGTTCCTCCATATATCTACGCATTTCACCGCTACACATGGAATTCCACTCTCCTCTTCTGCACTCAAGTCTCCCAGTTTCCAATGACCCTCCACGGTTGAGCCGGGGGCTTTCACATCAGACTTAAGAAACCGCCTGCGCTCGCTTTACGCCCAATAAATCCG
+
CCCCCGGGGGGGFGGGGGGFFGGGGGFGGGGFGGGGDGGGGGGGGGGGCFGGGGGGGGGGGGGFGFGGGFGGFGGGGGGGFGEGGGFGGGGEGFFGGGGGGGFGGGGFCFCCDCEGG>FGEFFGGGGGF<FFGGGFGGGGGF8@FGGGGGGGED8DEG,@EDFGGGGGG;==@EFGG=FDDCG>C@?FGCFGGGGD5*4=8CFFAFFD4<FFGFC7@CCFEG5?;F1805;>DDF280CE*)-.909<FG5
@M03364:276:000000000-BLYN8:1:1101:10222:1303 2:N:0:1
TAACTACTAGGGCTTTTAATCCGGTTTGCTCCACACACTTTCCAGCCTCAGGGTCAGTTCGAGACCATATAGTAGCCTTAGCTGCTGCTGTACCTCCATATTCTTATGCATTTCACCGCTACCCATGTAATTACAATTTCCTTTACTGTACTTACGTATCCAATTTTCATACTACCCTCCCGCATTTACCCGTAGTTTTTCACATTATGCTTAAAGATCGTCCTACACTTAATATCCGCACATTAATTAAT
+
--A-,<C6,C;-,C,,C,66,;+8FGG;F966,,C,,,6C,,,6CF8@,,,,6,,;E;;,,,,,+,,6,,666,,,:,,,:,,,:,9,6BF,,,C5BF,ED,:,:,,,,9,55,,,:FEEGG,F9:,5,CFA,5,,9,,5,9,3,,@,9,,69@,+,,,,9,@4<E;FG,,E,7,,,6++4+++8+,6,,@?++33,,@8?=,+++++62?2++5+=+,+*,*0*;89>0=+?++*+)*5*3/+5=+*+5+
@M03364:276:000000000-BLYN8:1:1101:20272:1337 2:N:0:1
GGACTACAAGGGTTTCTAATCCTGTTTGCTCCCCACGCTTTCGAGCCTCAGTGTCAGTTACAGGCCAGAGAGCCGCTTTCGCTACCGGTGTTCCTCCATAAATATACGCATTTCACCGCTACACATGGAATTCCACTCTCCTCTCATGCACTCAAGTCTACCAGTTTCCAATGCATACAATGGTTGAGCCACTGCCTTTTACACCAGACTTAATAAACCACCTGCGCTCGCTTGACGCCCAATAAATCCGG
+
@9-AC<CE9<E7,CFCF,ECEFC@ECCF9E@,FEGF7FFCDFGGCC+@CFG,,CFDGC<,@FAEC66C<,EFF,CC@FFFGG,CCFGEFGGGDGFF,9?D,C9,,C99::::FFFDFEEC:@EG>?FFFCF=?9,,C,,A8A8+8,66,@ED8DE,C6==D,6=?@,,37,@?DD8EFGDGFDFG=,=?DB=9@F8E9>ACC7:0=+=C5E:+;@D8:@F?C;)09-9>?))***)008*/),;7:66*>5
@M03364:276:000000000-BLYN8:1:1101:15390:1345 2:N:0:1
GGACTACTGGGGTTTCTAATCCTGTTTGCTCCCCACGCTTTCGAGCCTCAGTGTCAGTTACAGGCCAGAGAGCCGCTTTCGCCTCCGGTGTTCCTCCATATATCTACGCATTTCACCGCTACACATGGAATTCCACTCTCCTCTTCTGCACTCAAGTCTCCCAGTTTCCAATGACCCTCCCCGGTTGAGCCGGGGGCTTTCACATCAGACTTAAGAAACCGCCTGCGCTCGCTTTACGCCCAATAAATCCG
+
CCCCCDFGGGGGGGDGGGGGGGGGGGGGFGGGGGGGGGGGGGGGGGCEFGGGGGGGGGGGGGGGGGGGGGFGGGEGGGGGGDGGGGGGGGGGGGGGDGGGGGGGGGGGGEECGGFECEECGGFDFGGGFFGGGGGGCDGGGGGGGGGGGEGGG?DDGFGGEFFFDFCCDF9>F;D8FCDCEEGGGGG6CFCEGEGGG5CFC79CA<FFFF4C@FGGDGF65C>?DF0:>38BGFC:FFDGGEFF4*9:F95
@M03364:276:000000000-BLYN8:1:1101:9392:1353 2:N:0:1
GGACTACCGGGGTTTCTAATCCTGTTTGCTCCCCACGCTTTCGCACCTGAGCGTCAGTCTTTGTCCAGGGGGCCGCCTTCGCCACCGGTATTCCTCCAGATCTCTACGCATTTCACCGCTACACCTGGAATTCTACCCCCCTCTACAAGACTCTAGCCTGCCAGTTTCGAATGCAGTTCCCAGGTTGAGCCCGGGGATTTCACATCCGACTTGACAGACCGCCTGCGTGCGCTTTACGCCCAGTAATTCCG
+
CCCCCGGGGGGGGGGGGGGFGGGGGGGGGGGGGGGGGGGGGGGGGGGGGGGGGGGGGGGGGGGGGGGGGGGGGGGGEGGGGGGGGGGGGGGGGGGGGFGGGGGGFGGGGGGGGGGGGEFGGGGGGGGGGGGGGGGGGGGGGGGGFGGGGGGFGGG;CFCGGGFFGGGFGGGFGGGGFFFGGGGCFFGFGGGGGGGGG5FEDGCDF4DGGGGDFGGFGGGGBGD?FF>@<BEFGGFAFFGGGFFFGGFAFF7
@M03364:276:000000000-BLYN8:1:1101:18916:1360 2:N:0:1
GGACTACCAGGGTTTCTAATCCTGTTTGCTACCCATGCTTTCGAGCCTCAGCGTCAGTTACAGACCAGACAGCCGCCTTCGCCACTGGTGTTCTTCCATATATCTACGCATTTCACCGCTACACATGGAGTTCCACTGTCCTCTTCTGCACTCAAGTTTCCCAGTTTCCGATGCACTTCTTCGGTTGAGCCGAAGGCTTTCACATCAGACTTAAGAAACCGCCTGCGCTCGCTTTACGCCCAATAAATCCG
+
CCCCCGGGGGGGGGGGGGGGGGGGGGGGGGGGGGGGGGGGGGGGFGGGGGGGGFGGGFFGGGGGGGGGGGGGGGGGGGGGGGGGGGGGGGGGGGGGGGGGGFFGGGGGGGGGGGGGGGGGGGGGGGGGGGGGGGFGFFGGGGGGGEFGGGFGGGEGEFFGGGGGGGGGGGECCGGGGGGGCFGGGGGGGGGG>CCGGGGGGGGGFGFCFGGCDG?DFFG6@GFA@F>;20?DG5C<;?GGGE;AFGF?FF9
@M03364:276:000000000-BLYN8:1:1101:16712:1398 2:N:0:1
GGACTACTGGGGTATCTAATCCTGTTTGCTCCCCACGCTTTCGCACCTGAGCGTCAGTCTTTGTCCAGGGGGCCGCCTTCGCCACCGGTATTCCTCCAGATCTCTACGCATTTCACCGCTACACCTGGAATTCTACCCCCCTCTACAAGACTCTAGCCTGCCAGTTTCGAATGCAGTTCCCAGGTTGAGCCCGGGGATTTCACATCCGACTTGACAGACCGCCTGCGTGCGCTTTACGCCCAGTAATCCCG
+
CCCCCGGGFFGGGGGGGGGGGGGGGGGGGGGGGGG7FFGGGGGDFGGGEFFGGGGGGFDFGGGGGGGGGEGGDGGGGGGGGGGGGGGGFBF9EFGGGGGCGGGGGGGCGGGGGGFGGGGGFFFGCFGFGGGCGGGGGGGFEGGFFGFFE,@DBBEAADGGGCGGGG;3CFFE?FGCDGFE6CC52:<F7FGF*;CEEGGGCFFF=FFD3DDGGGG+258=BC51:F>B<BB:)>D27(*:CB0):C4)*21
@M03364:276:000000000-BLYN8:1:1101:9598:1399 2:N:0:1
GGACTACTAGGGTTTCTAATCCTGTTTGCTCCCCACGCTTTCGCACCTGAGCGTCAGTCTTTGTCCAGGGGGCCGCCTTCGCCACCGGTATTCCTCCAGATCTCTACGCATTTCACCGCTACACCTGGAATTCTACCCCCCTCTACAAGACTCTAGCCTGCCAGTTTCGAATGCAGTTCCCAGGTTGAGCCCGGGGATTTCACATCCGACTTGACAGACCGCCTGCGTGCGCTTTACGCCCAGTAATTCCG
+
CCCCCGGGGGGGGGGGGGGGGFGGGGGGGGGGGGGGGGDGGGGGGGGGAFDGGGGGGEFGGGGGFGGFGGGGGGGGGGGFGGBECFEDEGGFFGGGDEDFGGGGGGGGGGGGFGGGGGGGDEGGGGGGGGGGGFGGGGGGEGEFGGGGCCGFFFFEFFDDFGGGFG9F>CGGGCCGGFG:EFFFGGFGFGGFGDD=5C?FFGGG6C;C3939CD4@CGGGDGFDFFFE?EFEDDGFFFGGG@BF>FF>7C7
@M03364:276:000000000-BLYN8:1:1101:12364:1443 2:N:0:1
GGACTACCGGGGTTTCTAATCCTGTTTGCTACCCATGCTTTCGAGCCTCAGCGTCAGTTACAGACCAGACAGCCGCCTTCGCCACTGGTGTTCTTCCATATAGCTACGCATTTCACCGCTACACATGGAGTTCTACTGTCCTCTTCTGCACTCAAGTTTCCAAGTTTCCGATGCACTTCTTCGGTTGAGCCGAGGGCTTTCACATAAGACATAAGAAACCGCCTGCGCTCGCTTTACGCCCAAAAAATC
+
C<BCCFEF:FEFG+@F<FFG9,;CCFFGAFCFCEDFFFGGGGEGGF78,,;@FC:F@F<CFG9C@,CEF,<FFFGC:BF9FCCGG,6,66CF<F;F<<,CEF,?EC=FFEGD9FFFEEFCF7EF9,<<5,AEA5C=,4@?>DFFG;EGCEFFF8=EG9DD;,,35@FF:>+@E+366?,3,3=CFG8@,;3+@**44D>C+9=F>+++5C*=+:5;DFCGEG4@5)()(25)9F:)+/*=::()*973<
@M03364:276:000000000-BLYN8:1:1101:11310:1524 2:N:0:1
GGACTACCGGGGTTTCTAATCCTGTTTGCTCCCCACGCTTTCGCACCTGAGCGTCAGTCTTTGTCCAGGGGGCCGCCTTCGCCACCGGTATTCCTCCAGATCTCTACGCATTTCACCGCTACACCTGGAATTCTACCCCCCTCTACAAGACTCTAGCCTGCCAGTTTCGGATGCAGTTCCCAGGTTGAGCCCGGGGATTTCACATCCGACTTGACAGACCGCCTGCGTGCGCTTTACGCCCAGTAATTCCC
+
CCCCCGGGGGGGGDGGGGGGGGGGGGGGGGGGGGGGGGGGGGGGGGGGGCGGGGGGGGGGFFGFFFGGGGDGGGGGGGDFGGGGGGGGGGGGGGGGGGF<FGGGGCGGGGGGFGGGGGGGDE@FGGGGCFG8,CFFGGGGGGGGGGGGGGFGGGGGGGGGFFG?FFGGGDGG*,;EG7:FEGGGGFGGGGGGGGGGG>FFGGGGFGGCDD>DG7FG6<G>5C:(2@>F6DFD<DFAF?ECEBB)0:44>>*
@M03364:276:000000000-BLYN8:1:1101:13303:1541 2:N:0:1
GGACTACCGGGGTTTCTAATCCTGTTTGCTCCCCACGCTTTCGCACCTGAGCGTCAGTCTTTGTCCAGGGGGCCGCCTTCGCCACCGGTATTCCTCCAGATCTCTACGCATTTCACCGCTACACCTGGAATTCTACCCCCCTCTACAAGACTCTAGCCTGCCAGTTTCGAATGCAGTTCCCAGGTTGAGCCCGGGGATTTCACATCCGCCTTAACAGACCGCCTGCGTGCGCTTTACGCCCAGTCATTCCC
+
CCCCCFGGGEEGG:FGGGGGGGGFGCFGGGGGGGGGGGGGGGGGDGGGGGGGGGGGGGGGGAFFGGGGGGGGGGGGGGGFFGGGGGGCGEGCFGGGGEGFGGGGGGGGGGGGFGGFGDGGFGGGGGFFGGFGGGGCDFGGGEGGGG9CDCFFGCF9F?FCEFG6@9EF**2DCGGGGGGGGFFFEGCFGGGFGGGGDEF+;;CC+707*8CD*7:F74*=5EE:(<()().7CD<4@6E:EB:)*294C7*
@M03364:276:000000000-BLYN8:1:1101:14023:1629 2:N:0:1
GGACTACACGGGTTTCTAATCCTGTTTGCTCCCCACGCTTTCGAGCCTCAGTGTCAGTTACAGGCCAGAGAGCCGCTTTCGCCTCCGGTGTTCCTCCATATATCTACGCATTTCACCGCTACACATGGAATTCCACTCTCCTCTCCTGCACTCAAGTCTCCCAGTTTCAAATGCACACAATGGTTGAGCCACTGCCTTTTACATCAGACTAAAGAAACCACCTGCGCTCGCTTTACGCCCAATAAATCCGG
+
CCCCCGGGGGGGGGGGGGGGGGGGGFGGGGGGGGGGGGGGGGGGGGGGGGGEFFGGGGGFGGEGGGGGGGGGGGCGEGGGGGGGGGGGGGGGGGGGGFGGGGFGGGEFCFGGGFFFFECGGGGGGGGGFCGGF9EGGGFFGADFG=DFFGGGGFGFFFFGGGGGFDEF,33,6EDDEFEDEGD@=C?CE8DEFFFGGEEGCCF@@77*C7*;;2+;*@8FF746:A=4>>4)19FC;@CCE:()0;19<DC
@M03364:276:000000000-BLYN8:1:1101:9658:1635 2:N:0:1
GGACTACTGGGGTTTCTAATCCTGTTTGCTCCCCAGGTTTTGAAGCCTCGTCGTCAGTACCAGGCAAGAGACCCGCTTTGGCCTCCGTGGTTCCCCCATATACATAGCCATTTAACCGTTACAATGGAAATTCAACTCCCCTCTTTGCAACTCAGTCTCCCCAGTTTCAAATGACCCCCCCCGTTTGACCGGGGGGCTTCCACATAGGACTTAGAAACCCGCCGCCGCTCGCTTTACCCCCATAAATCCGG
+
CCCCCGGGGGGDGGGGGGGGGGGGGGGGGGGGG,,,,;;C@,,6,;,,,,,,+8,,,<,,,6C8F,,,6:,,:C++@:4,4C6:C,@,,+C,EE,=++,,,,,,,5,,9,CFA,9E<+8+64A,,,:,C,?,9,49,44A+,+64,,,6,@=,E47,,,6@+,+8,3D,@,,,6@@=+@+@+B4F,*22@*:*@EC*:E:7*0*0****29*:**0C58C0:7((0()()07CF*)*)3:=>()2>*)2))
@M03364:276:000000000-BLYN8:1:1101:17810:1748 2:N:0:1
GGACTACAAGGGTTTCTAATCCTGTTTGCTCCCCACGCTTTCGAGCCTCAGCGTCAGTTACAGACCAGAGAGCCGCCTTCGCCACTGGTGTTCCTCCATATCTCTACGCATTTCACCGCTACACATGGAATTCCACTCTTCTCTCTCGCACTCAAGTCTTCCAGTTTCCAATGACCCTCCCCGGTTGAGCCGGGGGCTTTCACATCAGACTTAAAAGACCGCCTGCGCGCGCTTTACGCCCAATAATTCCG
+
CCCCCGGGGGGGEFGGGFGAFGGGGGGG9FGFGGGGGGGGGGGGGGGGGGGGGGGGGEFGGGGFGGGGG8CGGFGGGCGGGGGGGGGGCFGDGEGG,AFCBFFFGFFGEGGGGGGGGGGGGGGGG8AABEFGCFGGGGGGGGGGGGFGGGGCF8ECDD>@EFFGBFGFCG>;DF=8D@FEE>6BF6@FECGG>CCE7CFFG7CC6*CCFDCFGGG>+*0;8:BFFFFE0))7><C<FFGGGFF)*:9ACC*
@M03364:276:000000000-BLYN8:1:1101:14005:1753 2:N:0:1
GGACTACTGGGGTATCTAATCCTGTTTGCTCCCCACGCTTTCGAGCCTCAGCGTCAGTTACAGACCAGAGAGCCGCCTTCGCCACTGGTGTTCCTCCATATATCTACGCATTTCACCGCTACACATGGAATTCCACTCTCCTCTTCTGCACTCAAGTCTCCCAGTTTCCAATGACCCTCCCCGTTTGAGCCGGGGGCTTTCACATCAGACTTAAGAAACCGCCTGCGCTCGCTTTACGCCCAATAAATCCG
+
CCCCCGGGGGGGGGGGGGGGGGGGGGGGGGGGGGGGGGGGGGGGGGGGGFGGGGGGGGGGGGGGGGGGGGGGGGGGGGGGGGGEGGGGGGGGGGGGGGGGGGGGGGGGGGGGGFGGFEGGGGGGGGGGFEFGGGGGGGGGECFFGCGFGGGFFFGGGFDFGGGGGGGGGGGGGGGFGGGDEGG>7BEFF?DCECEEGGGFF8EFFGGGFGGGFFCFG4EGBEEDFF1B;DEECGF<FFGGGF:59*=:DG9
@M03364:276:000000000-BLYN8:1:1101:9016:1757 2:N:0:1
GGACTACTAGGGTTTCTAATCCTGTTTGCTCCCCACGCTTTCGCACCTGAGCGTCAGTCTTTGTCCAGGGGGCCGCCTTCGCCACCGGTATTCCTCCAGATCTCTACGCATTTCACCGCTACACCTGGAATTCTACCCCCCTCTACAAGACTCTAGCCTGCCAGTTTCGAATGCAGTTCCCAGGTTGAGCCCGGGGATTTCACATCCGACTTGACAGACCGCCTGCGTGCGCTTTACGCCCAGTAATTCCG
+
CCCCCGGGGGGGGGGGGGGGGGGGGGGGGGFECFGGGGGGGFGGGGGGCFFF>FGEGGGGGGGGGGDGGGGGGGGEGGGGGGGGGGGCFGGGGGGGGGGGGGFFEGG<F+CFFGGFGGGGGG?FGGAFE?FGGGFGGGFEGGDGDGFGG?FDFFGFFGGEECFGGECCEG6?FGGC;EGFEFE57DCFFGGGGGGG5EFGFGG@+;09C5)/;7877*/:=EE((81@:E3:DDG<@(*2:71@C7@):C9
@M03364:276:000000000-BLYN8:1:1101:9465:1761 2:N:0:1
GGACTACCCGGGTATCTAATCCTGTTTGCGCCCCACGCTTGCGAGCCGCAGTGTCAGTTACAGGCCAGAGAGCCGCTTTCGCCACCGGTGTTCCTCCATATATCTACGCATTTCACCGCTACACATGGAATTCCACTCGCCTCTCCTGCACTCAAGTCTACCAGTTTCCAATGCATACAATGGTTGAGCCACTGCCTTTTACACCAGACTTAATAAACAACCGACGCTCCCTTTACGCCCAATAAATCCGG
+
?CCCC<<@FEG7FGFGFG9EF<@EF@E@F+@FG:EEGGC7,C+@::@@BGGGGEGGGEG9@FGCGGGGFGGC7C6FB=FFBEGG@FE@>>F:FFEEGGF?FF99=<FGEGGGGGFFF+CEG==<EEC85DA,7F9FF@D:CEG68DG886D?C?8<,7E,D,3@D9>C<;E,1:;A:?C6,DBG98:C?@:EF8EFGC?9@>F>FGD7CD++2=1=@C,,6*)(().)()2;:7+;5(:8C<8FCC*:FD<
@M03364:276:000000000-BLYN8:1:1101:13969:1772 2:N:0:1
GGACTACAAGGGTTTCTAATCCTGTTTGCTCCCCACGCTTTCGAGCCTCAGTGTCAGTTACAGGCCAGAGGGCCGCTTTCGCCACCGGTGTTCCTCCATATATCTACGCATTTCACCGCTACACATGGAATTCCACTCTCCTCTCCTGCACTCAAGTCTACCAGTTTCCAATGCAGACACTGGTTGAGCCACTGCCTTTTACACCAGACTTTATAAACCGCCTTCGCTCGCTTTTCCCCCAAAAAAACCGG
+
CCCCCGGG<FGGC@FGGGGEFGGGGFGGGGGGGGGGGGGGGGG<EFEFGGG6FGGGGGFA9,F,CFGG8@,@:CGG7BDFGGGGGGGGG7FFCGGGGGGGF,9,CFDFGGGGGGFGGGGGGGGG9:DFFFGGGAFGGG9FGGGGFG988DFGG,,@@FG=BBGGFGGG,@DGGGF98=E,,,@3=+,,,@,<,5E@FGGF>8:C*;****52++5C7C67>>*-.)9)5/)/8C***.<CE3()11)/9):
@M03364:276:000000000-BLYN8:1:1101:20812:1793 2:N:0:1
GGACTACTGGGGTTTCTAATCCTGTTTGCTCCCCACGCTTTCGCACCTGAGCGTCAGTCTTCGTCCAGGGGGCCGCCTTCGCCACCGGTATTCCTCCAGATCGCTACGCATTTCACCGCTACACCTGGAATTCTACCCCCCTCTACAAGACTCTAGCCTGCCAGTTCCGAATGCAGTTCCCAGGTTGAGCCCGGGGATTTCACATCCGACTTGACAGACCGCCTGCGTGCGCTTTACGCCCAGCAATTCCG
+
CCCCCECEC<ECFEBFF<CFFGC@CFEEGG9<C@FCC@,BDEFGG:F<FFCFEEGFGGGG9@DCFF,CFGGGGGGGGGFE@7BFGGGCCF@E9A;FFA?AFD+?EFG@E:CC,FEGGGG6CFGD==A8F,7=BFGGD8DEGGGGAFG?FF8<EFFGGG,@DF@DFF,@CE5B?F7DG7DFGCF57,<C<:,//:C=*=:+;7A:;CGCD3787*<CF7EC5E<(8>0>BF335*C9F6EEC5:)0778DD*
@M03364:276:000000000-BLYN8:1:1101:19001:1864 2:N:0:1
GGACTACAGGGGTATCTAATCCTGTTTGCTCCCCACGCTTTCGTGCCTCAGTGTCAGTGTTGGTCCAGGTAGCTGCCTTCGCCATGGATGTTCCTCCTGATCTCTACGCATTTCACTGCTACACCAGGAATTCCGCTCCCCTCTACCACACTCTAGTCGCCCAGTATCCACTGAAGTTCCCAGGTTGAGCCCAGGGCTTTCACAACGGACTTAAACAACCACCTACGCACGCTTTACGCCCAGTAATTCCG
+
CCCCCGGEGGGGGGGGGGGGGGGGGGGGGGGFGGGGGDGGGGGGGGGG@EGGGGGGGGGGGGC@FGGGGGFGDFGGFGFFG7FCC<:,E<FFGGGGGGGFGGFFGGGGCEFGGGGGDGGGGGGGF@AFFE@FFCFG@+@FGGGGGFFGGG7=BAAFEGE>+@CFGD@FGGC=?,@@EEFFGGB8FG8FGFD8?ECC+::CCFFFFGGGDDDG7CGG+;DGAFFB=FA4>DBAGDDEF?GGDEFFFGF3:C;
@M03364:276:000000000-BLYN8:1:1101:17946:1872 2:N:0:1
GGACTACTGGGGTTTCTAATCCTGTTTGCTCCCCACGCTTTCGAGCCTCAGCGTCAGTTACAGACAAGAGAGCCGCCTTCGCCACTGGTGTTCCTCCATATATCTACGCATTTCACCGCTACACATGGAATTCCACTCTCCTCTTCTGCACTCAAGGCTCCCAGTTTCCAATGACCCTCCCCGGTTGAGCCGGGGGCTTTCACATCAGACTTAAGAAACCGCCTGCGCTCGCTTTACGCCCAATAAATCCG
+
CCCCCCGGGGGGFGEGGGGFGGGGGGFGFGGGGGGGGGGGGGGGGGGGFGGGFGEDGGGGGGGGGGGEGGGGGGGGGGGGGGGDGFEFFGGGGGFFGGGGGGBFEGGGDGGGGGFGGEGGGGGGGGFDECEGGCFG9FFGGGFGGGGGGGGGG,=,,+,@+@8ECEFGDFGG,@EFE?EGGGGGGGGGFGGGDEEGGCEF7D9B+9+?DFG+;7+3@FFEBE)68)63.:)<CFGAFFGGG3:FF*@AGGC
@M03364:276:000000000-BLYN8:1:1101:12129:1886 2:N:0:1
GGACTACTCGGGTTTCTAATCCTGTTTGCTCCCCACGCTTTCGAGCCTCAGCGTCAGTTACAGACCAGAGAGCCGCCTTCGCCACTGGTGTTCCTCCATATATCTACGCATTTCACCGCTACACATGGAATTCCACTCTCCTCTTCTGCACTCAAGTCTCCCAGTTTCCAATGACCCTCCCCGGTTGAGCCGGGGGCTTTCACATCAGACTTAAGCAACCGCCTGCGCTCGCTTTACGCCCAATAAATCCG
+
CCCCCGGGGGGGGGEGGGGGGGGGGGGGGGGGGGGGGEFGGGGGGGGGGFGGGGGCGGGGGGGGGGFGGGFGGGGGGGGGGGGGGGCGGDFFGGGGGFGFFG9EGGGFFGGGGGGFGDGGDEGFD@CFEF<FGGGGGEAEFGFFGGGCC88AFFFGEDAEFFGCGDDFAFF9=FGDFFFCGGE6FECCCGG5>EGDE>E?CFFGFGGFC6<FG+++;7*CBEADF:9B@AA)*9*)14C:CB()9**67*1
@M03364:276:000000000-BLYN8:1:1101:10337:1905 2:N:0:1
GGACTACAGGGGTTTCTAATCCTGTTTGCTACCCATGCTTTCGAGCCTCAGCGTCAGTTACAGACCAGACAGCCGCCTTCGCCACTGGTGTTCTTCCATATATCTACGCATTTCACCGCTACACATGGAGTTCCACTGTCCTCTTCTGCACTCAAGTTTCCCAGTTTCCGATGCACTTCTTCGGTTGAGCCGAAGGCTTTCACATCAGACTTAAGAAACCGCCTGCGCTCGCTTTACGCCCAATAAATCCG
+
CCCCCGGGGGGGGGGGGGGGGGGGGGGGGGGGEGGGGGGGGGGFCGGGFGGGGGEDGFFF<EGAFGEGGGFGGGGGGGGGGGCCGGGGAFFFGGFGGFFF9FGGGGGGGGCEGGGGFGGCGGGGGGGGFFGFGGFGGGGFGGGGGFCDAEFGGFGGCDFFEFGGFGGFGGGGGGC9@C?FFGGEGG+@67DEEGGGGGGEGFFCFGCC5DGG>7+2:CFCBDAAFF2B@E64:C37F@GGGD(0>:;5@7)
@M03364:276:000000000-BLYN8:1:1101:12111:1919 2:N:0:1
GGACTACCGGGGTATCTAATCCTGTTTGCTCCCCACGCTTTCGCACCTGAGCGTCAGTCTTCGTCCAGGGGGCCGCCTTCGCCACCGGTATTCCTCCAGATCTCTACGCATTTCACCGCTACACCTGGAATTCTACCCCCCTCTACGAGACTCTAGCTTGCCAGTTTCAAATGCAGTTCCCAGGTTGAGCCCGGGGATTTCACATCTGACTTAACAAACCGCCTGCGTTCGCTTTACTCCCAGGAATTCCC
+
CCCCCGGGGGGGGGGGGFGGGGGGGGGGGGGGGGGGGGGGGGGGGGGGGGGGGGGGGGFGGGGGGGGGGGGGGGGGDFGGGDGGGGGEGGFGGGEGFGGFFGGGGGGCCEGGAEGFFCFGGGGFG8FCFFGGGGGGGFGGGEGC;FEB8CGGFGG7=FAFGCF?FCCF:5DFCG9FGGGG69C5@F:88EFFEGGD5*??DGFD70:FD77:D7+:>88C5>)4<>BB(7)>*9C)*)+0::))*2))*2*
@M03364:276:000000000-BLYN8:1:1101:17949:1922 2:N:0:1
GGACTACTAGGGTATCTAATCCTGTTTGCTCCCCACGCTTTCGAGCCTCAGTGTCAGTTACAGGCCAGAGAGCCGCTTTCGCCACCGGTGTTCCTCCATATATCTACGCATTTCACCGCTACACATGGAATTCCACTCTCCTCTCCTGCACTCAAGTCTACCAGTTTCCAATGCACACAATGGTTGAGCCACTGCCTTTTACATCAGACTTAAGAAACCACCTGCGCTCGCTTTACGCCCAATAAATCAGG
+
CCCCCGGGGGGGFGGGGGGGGGGGGGGGFGFGFGGGGGGGGGGGGGGGGGGEFFGGGGGGGGCFGGG?8FGGGCFGCFGGGGGGGGGG:FFEGEGGF?EGGGFAEF9FGGGGFEFGGGGGGFGGG:AEFFGGGG9D,@9FFCDD,EDGFDFGGGGGGFFEGGGCFGGF:FCFGGGGC?+@EFFGGGGGGFCFFFC8?FGG9+2+4+2:79>8C<FGG?@>F*9>=5AEF>A?GCD@;>GDGF@FCCA<*29
@M03364:276:000000000-BLYN8:1:1101:22169:1962 2:N:0:1
GGACTACCCGGGTATCTAATCCTGTTTGCTCCCCACGCTTTCGAGCCTCAGCGTCAGTTACAGACCAGAGAGCCGCCTTCGCCACTGGTGTTCCTCCATATATCTACGCATTTCACCGCTACACATGGAATTCCACTCTCCTCTTCTGCACTCAAGTCTCCCAGTTTCCAATGACCCTCCCCGGTTGAGCCGGGGGCTTTCACATCAGACTTAAGAAACCGCCTGCGCTCGCTTTACGCCCAAGAAATCCG
+
CCCCCGGGGGGGGGGDGGGGGGGGGGGGGGGGGGGEGGGGGGEGGGGGEFFGGGGG:FFGGCEFGGEEGGGGGGGGGGGGGGGGGGGG<DFGGGGGFEFGGGGGFGGF7CGGGFGGGGGGGGGFGGGGF=BGFGGFDGG8FG?FFGGGGGGGFFGGGCFGGGGFGGFF3;DD,EGGCDFGGEGEGE>?CCFEGGGCEEFGFGF++2?=470;FFGG>4@FB5D@043AFFFFG3D4*4CGC;()7>F<F47
@M03364:276:000000000-BLYN8:1:1101:15538:1962 2:N:0:1
GGACTACCGGGGTATCTAATCCTGTTTGCTCCCCACGCTTTCGAGCCTCAGTGTCAGTTACAGGCCAGAGAGCCGCTTTCGCCTCCGGTGTTCCTCCATATATCTACGCATTTCACCGCTACACATGGAATTCCACTCTCCTCTCCTGCACTCAAGTCTCCCAGTTTCCAATGCACACAATGGTTGAGCCACTGCCTTTTACATCAGACTTAAGAAACCACCTGCGCTCGCTTTACGCCCAATAAATCCGG
+
CCCCCFGGGGGGGGFGDGGGGGGCGGFGGGGGGGGEGGGGFFGGGEGGGGGGGGGGGGGGGGFGGGGGGFGEGGGGGGFFGGCFGGGGCGGGGFGGCG9FGG,AEGGGGGGEGFGGG>FEGGCFFGGGBFGGGGFGGGGGGGC@DFGGGGG?FG?FGCFGFGGGFADGGGGGGGF9EGGGGGFFGGGGFFGDGEECGGG,;FGGCGGGGG+CGFF8?C:F>CF::>@A@BD4CCFEBD:@E>;F:@6?8C7
@M03364:276:000000000-BLYN8:1:1101:12378:1993 2:N:0:1
GGACTACAAGGGTATCTAATCCTGTTTGCTCCCCACGCTTTCGCACCTGAGCGTCAGTCTTCGTCCAGGGGGCCGCCTTCGCCACCGGTATTCCTCCAGATCTCTACGCATTTCACCGCTACACCTGGAATTCTACCCCCCTCTACGAGACTCTAGCTTGCCAGTTTCAAATGCAGTTCCCAGGTTGAGCCCGGGGATTTCACATCTGACTTAACAAACCGCCTGCGTGCGCTTTACGCCCAGTAATTCCG
+
CCCCCGGGDGGGGFGGGGGGGGGGGGGGGGGGGGGGGGGGGGGGGGGGFGGGGGGGGFGGGGGGGCDGGGGGGGGGGGGGGGGGGGGDFGGGGGGGFFFFG?CGGGGGGGGGGGGGGGGGGGGFFGGGECDEGGFGGCGGGGGFDFGGGGGGGGGGGGGCEFCGFGGGGGGGGFGGFGGGGGGGGGGGGEFGGGGGGGGGC>CF:;FGDCF1@7>G=9F=>CB<DF97(7>DGDGBF?GGGFFFG*=>GG*
@M03364:276:000000000-BLYN8:1:1101:19220:2009 2:N:0:1
GGACTACCCGGGTTTCTAATCCTGTTTGCTCCCCACGCTTTCGAGCCTCAGCGTCAGTTACAGACCAGAGAGCCGCCTTCGCCACTGGTGTTCCTCCATATATCTACGCATTTCACCGCTACACATGGAATTCCACTCTCCTCTTCTGCACTCAAGTCTCCCAGTTTCCAATGACCCTCCCCGGTTGAGCCGGGGGCTTTCACATCAGACTTAAGAAACCGCCTGCGCTCGCTTTACGCCCAATACATCCG
+
CCCCCGGCFGGDCCFFGGGGGGGGGGGGGGGGGGG:FGGFGGGGGGGGFFGGGGEGCFCCGGGGGFGGGGGEGG@FGGGFGGFEGGGGF@FGCFFFFGGGGEEDFEADDEGGGGGGFEDEGGCGGGGGG<FFFGF9EFGFCGGFFGGGGGGGFFGGGGGFFGF8ABFGGG;EG9@D8,=E+CGE>:8EGE>EEEEGGGGFFGGGFCFG*9<:CFGCFGC63CEFFF>E>EF@DFGFBBGEC@()9*9A7<1
@M03364:276:000000000-BLYN8:1:1101:19300:2037 2:N:0:1
GGACTACTCGGGTATCTAATCCTGTTTGCTCCCCACGCTTTCGCACCTGAGCGTCAGGCTTCGTCCAGGGGGCCGCCTTCGCCACCGGTATTCCTCCAGATCTCTACGCATTTCACCGCTACACCTGGAATTCTACCCCCCTCTACAAGACTCTAGCCTGCCAGTTTCGAATGCAGTTCCCAGGTTGAGCCCGGGGATTTCACCTCCGACTTGACAGACCGCCTGCGTGCGCTTTACGCCCAGTAATTCCG
+
CCCCCFFGGGGGGGGGGGCDFGGGGGGGCFGGGGGGGGEGGGGG@@FFFGFGGGGCG,CFFGGGGCCFFE@CGGGGEGGGGGCFGGGGGC<EFCFGEFCFFGEFGGGFDGDGCFEGGGGGGGFGGGGGGGG8=EGGGCGGGGGFFEFCD?FGGGGGGGGGFFGFFBCEGGFGGGG9EGGCFFEGGGGCE7CC7EEGGCCCCFG**8CDDGGG*:DCF4CFEC3:<F6DFFFBG*9<6<EEC;:6:79)2*2
@M03364:276:000000000-BLYN8:1:1101:21158:2037 2:N:0:1
GGACTACCCGGGTATCTAATCCTGTTTGCTACCCATGCTTTCGAGCCTCAGCGTCAGTTACAGACCAGACAGCCGCCTTCGCCACTGGTGTTCTTCCTTATATCTACGCATTTCACCGCTACACATGGAGTTCCACTGCCCTCTTCCGCACTCAAGTTTCACAGTTTCCGATGCACTTCCTCGGTTGAGCCTAAGGCTTTCACATCAGACTTAAGAAACCGCCTGCGCTCGCTTTAAGCCCCATAATTCCG
+
CCCCCGA@FC@@F>FGCE@FFFGCECCFECFGGFG<FCFFECG<6,8<ECCF>BC7FFGCEF<@FGG<6CEG8FCFFC@<@@,,BB,CCE<FA<;,B,,AFF;FFF9FG,?FGGAAFFCECGFCCF,E8EFGEGFDAE,AEFGGCE,B+@E?,3,=C;DF,6=DFCC,E>>68CEAECF,9;@68:3C<;FC,,3,7:,CFFF7E>8***2:8++++;@:5E6(0;=>()88*//)+/?F=),;56+)7CC
@M03364:276:000000000-BLYN8:1:1101:19690:2109 2:N:0:1
GGACTACAAGGGTTTCTAATCCTGTTTGCTCCCCACGCTTTCGAGCCTCAGCGTCAGTTACAGACCAGAGAGCCGCCTTCGCCACTGGTGTTCCTCCATATATCTACGCATTTCACCGCTACACATGGAGTTCCACTGTCCTCTTCTGCACTCAAGTTTCCCAGTTTCCGATGCACTTCTTCGGTTGAGCCGAAGGCTTTCACATCAGACTTAAGAAACCGCCTGCGCTCGCTTTACGCCCAATAAATCCG
+
CCCCCGG?FGGEF@FFA<DGGGFGGGGFGGFFGGGCCC6FFFGGGE>EF8FGGGEEGFGGFGGCFFGGGFGGGEFCCF>@CFCGCFGGEFFCFG9FGGG<FFGGGGGGGCFFGGGGGCFGCEFG@9?A8<A=FEAB;EDF?ADD9EEECG8DF8==;EGGECEEGC,>DCE+=E8E,,@E8DFE:EG6@,3@C3*5CFGCFCA++;<FDCC>DFFC:9E=*=45>A=4(:8)>52)+4C8C5=)<>+<C72
@M03364:276:000000000-BLYN8:1:1101:21052:2117 2:N:0:1
GGACTACAAGGGTATCTAATCCTGTTTGCTCCCCACGCTTTCGCACCTGAGCGTCAGTCTTTGTCCAGGGGGCCGCCTTCGCCACCGGTATTCCTCCAGATCTCTACGCATTTCACCGCTACACCTGGAATTCTACCCCCCTCTACAAGACTCTAGCCTGCCAGTTTCGAATGCAGTTCCCAGGTTGAGCCCGGGGATTTCACATCCGACTTGACAGACCGCCTGCGTGCGCTTTACGCCCAGTAATTCCG
+
CCCCCGGGGGGGGGGGGGGGGGGGGGGGGGGGGGGGGGGGGGGGGGGGGGFFGGGGGGGGGGGGGGGGFGGGGGGGGGGGGGGGGGGGGGGGGFGGGGGGGGGGFEGGGGGGGGGGGGGGGGGFGGGGGGGGGGGGGGCCGGGGGGGGGGGGGB9EFGGGGFGGFGGFGGCGGGGGGFGFFGGGGGGGFGFGC*8:?EGGGGFGADFGDGGGGCFCC4CGFGFD<:;8:D@@CG3<@BGC5>?F>GF2:>7
@M03364:276:000000000-BLYN8:1:1101:23244:2124 2:N:0:1
GGACTACCGGGGTTTCTAATCCTGTTTGCTCCCCACGCTTTCGAGCCTCAGCGTCAGTTACAGACCAGAGAGCCGCATTCGCCACTGGTGTCCCTCCATATATCTACGCATTTCACCCCTACACATTGAATTCCACTCTCCTCTTCTGCACTCAAGTCTCCCAGTCTCCAATGACCCTCCCCGGTTGAGCCGGTGGCTTTCACATCAGACTTAAGACACCGCCCGCCCTCGCTCTCCGCCCAATAAATCCC
+
C@@ACFDFFC7CFF>EE,<CEF<<CFFFGEFGGDFD+:,,6C:,CF7@@8F,@F@C@EGEFF,FCGFG8<@:7C+@+8BC<CFE:FACF,C,:?4B7=FFG,CEED<4C7BFGF9EF,8=@F8F9,,:C?FE9?E?==9,EDCDF,,@E==+@=DDDFFF3B8,8,,,,@=9D,E,8D8+=4B6:+*4CGF8@*>*ACF<++=C+*53**7B+:+1*2<*2//(()()..).9**)23E*:;()7;4:>6*
@M03364:276:000000000-BLYN8:1:1101:19248:2133 2:N:0:1
GGACTACTAGGGTTTCTAATCCTGTTTGCTCCCCACGCTTTCGCACCTGAGCGTCAGTCTTCGTCCAGGGGGCCGCCTTCGCCACCGGTATTCCTCCAGATCTCTACGCATTTCACCGCTACACCTGGAATTCTACCCCCCTCTACGAGACTCAAGCCTGCCAGTTTCGGATGCAGTTCCCGGGTTGAGCCCGGGGAGTTCACATCCGACTGGACAGCCCGCCTTCGTGCGCTTTACGCCCAGGAATTCCG
+
CCCCCCGGGGGFGGGGGGGGGGGGGGGGGGGGGGGGGGGGGGGDGGGGGGGFFGGD:FFGGFDFGGGFCFEGGGGGEGGGGGCFGGGG==EFFGGGCGGD,<EEG9FGGCFGGGGGGEGGGGGGGGGFFGGGFGDGGCDEEDC?DDEG@C87@CFGGGGGFGGEGGDA>EBEECCFCFGGFCEG:B=?EGGFC=EEC*=7D>C:FF;DDGG3*974**2:BGF((*,7:>8>31*)928EC3()/94)0:0
@M03364:276:000000000-BLYN8:1:1101:13182:2264 2:N:0:1
GGACTACAAGGGTGTCTAATCATGTTTGCTCCCCACGCTTTCTCACCTGAGCGTCAGTCTTCTTCCAGGGGGCCGCCATCGCCACCGGTATTCATCCAGATCTCTACGCATTTCACCGCTACACCTGGAATTCTACCTCCCTCTACGAGACTCTAGCTTGCCAGTTTCAAATGCAGCTCCTAGGTTGAGCCCGGGGATTTCACATCTGACTTAACAAACCGCCTGCGTGCGCGTTACGCACAGCAATTCCG
+
-B@CC,<;C9@FE,@CC,CF<,,<EE<FGFGFDFF++@@@DA,C6<F@,CC,+@F:@CEFE9,C@E,C,B+@7C++++8AFG=,6,++@==,,,4:<,:55=CED,C<8?F:EFFCF:CGGB,6@,A,BE7,9,@,,,,38@DF3@F+@CCDD,33;;;,+@8,785,3>,@BDA,,,,@,,@,@E,1<76D*8*:5CCEF144+*4=8C7+88:7C*CC:E33(;02()..))9:71**151)956)***
@M03364:276:000000000-BLYN8:1:1101:17594:2270 2:N:0:1
GGACTACTCGGGTTTCTAATCCTGTTTGCTCCCCACGCTTTCGAGCCTCAGCGTCAGTTACAGACCAGAGAGCCGCCTTCGCCACTGGTGTTCCTCCATATATCTACGCATTTCACCGCTACACATGGAATTCCACTCTCCTCTTCTGCACTCAAGTCTCCCAGTTTCCAATGACCCTCCCCGGTTGAGCCGGGGGCTTTCACATCAGACTTAAGAAACCGCCTGCGCTCGCTTTACGCCCAATAAATCCG
+
CCCCCGGGGGGGGGGGGGGGGGGGGGGGGGEFGGGEGGGGGGGGGGGGGGGGGGGGGGGFGGGGGGGGGGGGGGGGGGGGGDGGGGGGGGGGGGFGGGFGGGGGGGGGGGGGGGGGGGGDGGGGGGGGGEFGGFGGG=FGGGGGGGGGGGGGG8FCFCDF9FGGGGGGCDGGGGGGFGGGGGG>GE6?FFFGCCCGGGGDGGGGFGGFGFGGC>DCCCFGFGB?DF>E>FDDGGDBFFGGGEB>GGFFGGC
@M03364:276:000000000-BLYN8:1:1101:10138:2299 2:N:0:1
GGACTACACGGGTTTCTAATCCTGTTTGCTCCCCACGCTTTCGAGCCTCAGTGTCAGTTACAGGCCAGAGAGCCGCTTTCGCCACCGGTGTTCCTCCATATATCTACGCATTTCACCGCTACACATGGAATTCCACTCTCCTCTCCTGCACTCAAGTCTCCCAGTTTCCAATGCACACAATGGTTGAGCCACTGCCTTTTACATCAGACTTAAGAAACCACCTGCGCTCGCTTTACGCCCAATAAATCCGG
+
CCCCCGGGGGGGGGGGGGGGGGGGGGGGGGGGGGGGGGGGGGEFGGGGGGGGGGGGGGGGGGGGGGGGGGGGGGGGDEGGGGGGGGGGFGGGGGGGGGGGGGGGGGGGGGGGGGGGGGGGGGGGCGGGFGGGGGGGGGGGGGGGGGGGFGGGGGGGGGGGGGCGFGGGGGGGGGGGC?E6ADEGG8FGGGGGGGGGGGGGCFGGC:FGGFCFGFFFGG6FFGFBDFBED6>DGGGCF?GGD>8AGGFFG:C
@M03364:276:000000000-BLYN8:1:1101:14339:2319 2:N:0:1
GGACTACCCGGGTATCTAATCCTGTTTGCTCCCCACGCTTTCGCACCTGAGCGTCAGTCTTTGTCCAGGGGGCCGCCTTCGCCACCGGTATTCCTCCAGATCTCTACGCATTTCACCGCTACACATGGAATTCCACTCTCCTCTTCTGCACTCAAGTCTCCCAGTTTCCAATGACCCTCCCCGGTTGAGCCGGGGGCTTTCACATCAGACTTAAGAAACCGCCTGCGCTCGCTTTACGCCCAATAAATCCG
+
CCCCCGGGGGGGGGGGGGGGGGGGGGGGGGGGGGGGGGGGGGGGGGGGGGGGGGGGGGFGGGGGGGGGGGGGGGGGGGGGGGCEGGGGGGGGGGGGGGGGGGGGGFGGGGGGGGGGGGGGGGGGGGGFFDFGGGGGGFDFFGGG9EFFGFGGGGGGCDFGGFFGGGGGFDFFFDGGGEG>EEGDGGECFGGGGDGGGGGGFGGG+6?F*9C@@7:@FF8CEGFFFFFEBDDFD9D4@<EEEE059C=9FDC
@M03364:276:000000000-BLYN8:1:1101:18093:2354 2:N:0:1
GGACTACCGGGGTTTCTAATCCTGTTTGCTCCCCACGCTTTCGTGCATGAGCGTCAGTGTTATCCCAGGGGGCTGCCTTCGCCATCGGTATTCCTCCACATCTCTACGCATTTCACTGCTACACGTGGAATTCTACCCCCCTCTGACACACTCTAGCCGTGCAGTCACCAATGCAATTCCCAGGTTAAGCCCGGGGATTTCACATCGGACTTGCCCAACCGCCTGCGCACGCTTTACGCCCAGTACTTCCC
+
CCCCCGFCGGGGGGGGGFGGGGGGGGGGGGGGGGGGGGGGGGGGGD<FFCGGGGGGGF@CFGCGGECGFE>FG7CFGEDCFGGGEGGGGGGGGGGGGGGG8EFGGGGGGGFGGGGGA;FGGGGCCEFGDFGGGGGGGEEGGGGGCADFG?C?FDFDFFEG+CFFFGAFCGG?FFFGCEFAFFGGGGGGGGF*9CG=ECFFGGGGFGGG*><C7;**;CED3:A@;F9>>EFBDGFA485EE>:?F*9AGF*
@M03364:276:000000000-BLYN8:1:1101:13312:2376 2:N:0:1
GAACTATAAGGGTATCTAATCCTGTTTGCTGTCCACGCTTTGGGACATTAGCGACAGCTTTAGGTCAGAGGGCCGCCTTCGCCACCGGTATTACTCCAGATGTCTACGCAGTTCCCCGCTACACCTGGAATTCTACCCTCCTCTGCAAAAATGTAGCCTGACAGTTTCGAATGCCGTTCCCAAGTTCAGCCCGGGGATTTCAAATCCGACTTAACAAACCGCCTCCTTCCGCTTTCCCGCTAGTAATTCCG
+
--8AC,,,,=,-;;C,,6,=,=,66C,CA6,,;C,,,6,,C,,,CC,C,C,<:++8+,,;C,,,6,;,,;,,8,@F::B<@F,,,,@:F+,A,F,:B,4,C,:9,5,,7:++5:,,,>+@C4,A44E,B,,7AE=,C@9++,6+4,>=,D+0@,:6;,EF,8=336,7@D,88,,++4<:<F,333,,2,4478**C8:?7+,=+3*5?:?CC=+708,4:55((0(1.088555)6/***72=77*)*:0
@M03364:276:000000000-BLYN8:1:1101:9637:2382 2:N:0:1
GGACTACCGGGGTTTCTAATCCTGTTTGCTCCCCACGCTTTCGAGCCTCAGCGTCAGTTACAGACCAGAGAGCCGCCTTCGCCACTGGTGTTCCTCCTAATATCTACGCATTTCACCGCTACACTAGGAATTCCACTCTCCTCTCCTGCACTCAAGTTTCCCAGTTTCAAAGGCTTACTACGGTTGAGCCGTAGCCTTTCACCTCTGACTTAAGAACCCACCTACGCACCCTTTACGCCCAGTAATTCCGG
+
CCCCCGGGGGGGG>FGGGGGGGGGGGGGGGGGGGGGGGGGGGGGGGGDGGDGGGGGGFFGGGFFGGGGGFGGFGGGGGGGGDGDCGGGGGGGGFFGGGFGGGGGGGGGGGGGFE<EGGGGGGGGGGFGGFGGGGGGE,@FGGGGGFGGGGGGGEFFGGDFGGGFGFA3:DAFCDFC@EFGGGCDFGGGGGGGDGGGGGF7+BFGFFC+=CFG7BFG*/5:?5ABBFBEFFFFG6C>>@G8CA5F+;@C7D5
@M03364:276:000000000-BLYN8:1:1101:11734:2448 2:N:0:1
GGACTACTAGGGTTTCTAATCCTGTTTGCTCCCCACGCTTTCGCACCTGAGCGTAAGTCTTCGTCCAGGGGGCCGCCTTCGCCACCGGTATTCCTCCAGATCTCTACGCATTGCACCGCTACACCTGGAATTCCACCCCCCTCTACGAGACTCAAGCCTGCCAGCTTCACATGCACTTCCCGGGTTGAGCCCTGGGCTTTCACATCCGACTTAGCAGACCGCCTGCGCGCGCTTTACGCCTAGCAATTACC
+
--@CC<E,CFE-C6CFCGGGGGA<FG,;E6@<,6,+7@CFFFED,8FCE@E?F@,,6EA9,C,C@FECF:C@F:FC7:=FD,CGCAEFC+F9F,,?B,A9,,@<ECF?@7:7,EF<,@F6=@,A@:FGD<A>F,3C@B8C@C+A,D6+++32@,,,4DFDFE?87@FGF,;>A,>,,4,><>88FECC8,<*,,6;/<;<C7::=C29*2)8>++;>50:5:>0:>93(75))1*-9(8?*).):*7-*2*
@M03364:276:000000000-BLYN8:1:1101:14181:2469 2:N:0:1
GGACTACCGGGGTTTCTAATCCTGTTTGCTCCCCACGCTTTCGAGCCTCAGTGTCAGTTACAGTCCAGAGAGCCGCCTTCGCCACCGGTGTTCCTCCATATATCTACGCATTTCACCGCTACACATGGAATTCCACTCTCCTCTCCTGCACTCAAGCCTCCCAGTTTCAAATGCACACCATGGTTGAGCCCCGCCCTTTTACACTACACTTAATAACCCACCTGCGCTCCCTTTACGCCCAATAAATCCGG
+
CCCCCGGCFGGGEEGGGGGGGGFGGGFGGGGGGGGEGGGGGGGFFGGGGGGCFGFGGGCFEGGFGGGGAE<FGGGG@FGGGGG7F4@FGDGGGFGGGFFGGFGFGFGGGEGGGFGGGGGGGGGG,4F?FFGGGFCF=F9=FGGGGGGDFGGGFGGG,3>,@CFGG,;>,,@>EFEA,,+5,;CGEGFAC78@@5*;5DEGD7,*4**2;+;B@:++0*;*:C65366B;)8=FGC>58GGE:;AC7C?821
@M03364:276:000000000-BLYN8:1:1101:19236:2491 2:N:0:1
GGACTACTAGGGTTTCTAATCCTGTTTGCTCCCCACGCTTTCGAGCCTCAGTGTCAGTTACAGGCCAGAGAGCCGCTTTCGCCTCCGGTGTTCCTCCATATATCTACGCATTTCACCGCTACACATGGAATTCCACTCTCCTCTCCTGCACTCACGTCTCCCAGTTTCCAATGCACACAATGGTTGAGCCACTGCCTTTTACATCAGACTTAAGAAACCACCTGCGCTCGCTTTACGCCCAATAAATCCGG
+
CCCCCGGGGGGGGGGGGG<FFGGGGGGFGGGGGGGGGGGGGGGFCGGGGGGE9EFF<EFFGFGGGECCFFCFFGGDGGGGGGGGEFGGGGGGGA;FGGGGGGGGGGBEGGGGFGGGF+@CGEDGFDEFFEFGG,;ECFGGGCFFGFGGC8@DFF,@DFGE,DDFGGAFFF,=DFFC8=>@FG,ECGFGFCCGGFGGGGG,+=FCACD5**?DF>8@5F,@9EAEFFFFFF>)CD8>)68:C3=F7CFE<C:
@M03364:276:000000000-BLYN8:1:1101:9550:2499 2:N:0:1
GGACTACCAGGGTTTCTAATCCTGTTCGCTACCCATGCTTTCGCTCCTCAGCGTCAGTTACTGCCCAGAGACCTGCCTTCGCCATCGGTGTTCCTCCTGATATCTGCGCATTTCACCGCTACACCAGGAATTCCAGTCTCCCCTACAGCACTCAAGTTATGCCCGTATCGCCTGCACGCCCGGAGTTGAGCCCCGGGATTTCACAGACGACGCGACAAACCACCTACGAGCTCTTTACGCCCAGTAATTCC
+
CCCCCGGGGGGGGFGGGGGGGGGGGGGGGGGGGGGGGGGGGGGGGGGGGGGGGGGGGGGGGGGGGGGGGGGGGGGGGGGGGGGGGGGGGGGGGGGGGGGGGGGGGGGGGGGGGGGGGGGDGGGGGGGGGGGFGGGFEGGGFFCFGGGGGGGGGGGGGGGGGGGGGEGGGGG6EE8FGGGFGG>6+@?AGGGCCEGGG5E?7CGGFGFG45?)4<CDGGDGF=F63AE>D<B>CCFABACEGE?FFFB>7*:
@M03364:276:000000000-BLYN8:1:1101:7725:2535 2:N:0:1
GGACTACTAGGGTTTCTAATCCTGTTTGCTCCCCACGCTTTCGCACCTGAGCGTCAGTCTTCGTCCAGGGGGCCGCCTTCGCCACCGGTATTCCTCCAGATCTCTACGCATTTCACCGCTACACCTGGAATTCTACCCCCCTCTACAAGACTCTAGCCTGCCAGTTTCGAATGCAGTTCCCAGGTTGAGCCCGGGGATTTCACATCCGACTTGACAGACCGCCTGCGTGCGCTTTACGCCCAGTAATTCCG
+
CCCCCGGGGGGGGGGGGGGGGGGGGGGGGGGGGGGGGGGGGGDGGGGGGGGGGGFGGFGGGGGGGGGGGDGGGGGGGEGGGGGGGGGGGDG9FFGGC@FGGGGGGGGGGGGGGGGGGGGEEGGFEGGFFFDFGGGGGGFGGGGGFGGCFGGFBEGGGGGGGGGGFGCFGGGGGGGG9ECFEFC5?>D,CFGGGGGGG5,=FFFGF08DDGGDGGFGC2CEAGE0:>>EFFFFGGGDF?GGGFBFG=6<FG*
@M03364:276:000000000-BLYN8:1:1101:17628:2557 2:N:0:1
GGACTACAGGGGTTTCTAATCCTGTTTGCTCCCCACGCTTTCGCACCTGAGCGTCAGTCTTCGTCCAGGGGGCCGCCTTCGCCACCGGTATTCCTCCAGATCTCTACGCATTTCACCGCTACACCTGGAATTCTACCCCCCTCTACGAGACTCTAGCTTGCCAGTTTCAAATGCAGTTCCCAGGTTGAGCCCGGGGATTTCACATCTGACTTAACAAACCGCCTGCGTGCGCTTTACGCCCAGTAATTCCG
+
CCCCCGGGGGDGGGGGGGFGGGGGGGGGGGGGFGFFGGGGGGGGEGGGG8FGGGGGGGGGGGGGGGGGGGDEEGGGGGGGGGGGGGGGGGGGGGGGGGGGCG9FEDGGGGGGAFGGCFCCGGGGGFFCGGGFGGFGGGGGGGGGFFFGGGEFFGGGGGGG7FGGGGGGFCFGGGFCGGGFGGC>FGGGGGCFEGGGGDGGGFGCCCGGFFCGGFGGGGGFDGFF?)-7(3>EGGGFFF;>>::):*@>FG6
@M03364:276:000000000-BLYN8:1:1101:7610:2567 2:N:0:1
GGACTACTCGGGTTTCTAATCCTGTTTGCTCCCCACGCTTTCGTGCCTCAGTGTCAGTTACAGTCCAGAGAGCCGCCTTCGCAACTGGTGTTCCTCCTAATATCTACGCATTTCACCGCTACACTAGGAATTCCACTCTCCTCTCCTGCACTCAAGTTTCCCAGTTTCAAATGCATACTATGGTTGAGCCGGAGCCCTTCACCTCTGACTTTAGAAACCACCTACGCACCCCTTACGCCCATTAATTCCGG
+
CCCCCGGG@FGGGEGGGGGGGGGGGGGGFFDGGGGGGGGGGGGCDDGGGGGFFGFCFGGCFGGCFEGG9,CCFGGGGGGGGG7FGFGGGGGGG9EF<D=FGGGGGGGGGGDGGGGFGGGGEGGGDEGFGGEEGFAA98,AFGCFDFGGGGGGGGGGGGGGFFFGGGFA3,;9EG,3,,@@,3@DF6@?8E++++5++@E97:E5A2;+5+5+?+3DFGC957*))/4*-:)):6?E?@EG*;)+++1.+01
@M03364:276:000000000-BLYN8:1:1101:14881:2575 2:N:0:1
GGACTACCCGGGTTTCTAATCCTGTTTGCTCCCCACGCTTTCGAGCCTCAGTGTCAGTTACAGGCCAGAGAGCCGCTTTCGCCACCGGTGTTCCTCCATATATCTACGCATTTCACCGCTACACATGGAATTCCACTCTCCTCTCCTGCACTCAAGTCTACCAGTTTCCAATGCATACAATGGTTGAGCCACTGCCTTTTACACCAGACTTAATAAACCACCTGCGCTCGCTTTACGCCCAATAAATCCGG
+
CCCCCGGFGGGGGGGGGGFGGGGFGGGGGCFFGGGFDGGGGGGGGGGGGGGGGGGGGFGGGFGGGGGGGGGGFGGGFDFGGGGGGGGGFGGGGGGGGGGFFGFFGGGGGGEGGGGGGGGGGGGGGGGGGGGFGGGGGGGGGGGGGFFGGGGGGFGFAFGGFGGGGEGGCFGEEGGGGGGGAFGDEEC<C@::?FFGFGGGGGFG975D7*9=8;C+:7,CFGFFDFBADFFBFFCEFDGGGFFFFCFCCD>
@M03364:276:000000000-BLYN8:1:1101:8659:2612 2:N:0:1
GGACTACCAGGGTTTCTAATCCTGTTTGCTCCCCACGCTTTCGAGCCTCAGCGTCAGTTACAGACCAGAGAGCCGCCTTCGCCACTGGTGTTCCTCCATATATCTACGCATTTCACCGCTACACATGGAATTCCACTCTCCTCTTCTGCACTCAAGTCTCCCAGTTGCCAATGACCCTCCCCGGTTGAGCCGGGGGCTTTCACATCAGACTGAAGAAACCGCCTGCGCTCGCTTTACGCCCAATAAATCCG
+
BCBCCGG8FFGGCFEGGGGGGGC@F9EGGGGFFEGGGGG;CFFDF;@EGFGGGGG:BFAEDFCGFGFFFGFGGFGGGGGG,CFGEFGGFG6CEFDGFGGFFFGCFCFGGGGDGAGBFEEEGFGGFGGFEA9FFFFFF@9A4=89FGGGF=EC,DED6>,@C8EF=ED,3EFDFB98==ECCCECCEGCGG687EDC==EFFFGGFGFFG492*;*@FGGGAG)((01>;DFBDG*6=?EG*)-.>F=4FFC
@M03364:276:000000000-BLYN8:1:1101:21449:2627 2:N:0:1
GGACTACAGGGGTTTCTAATCCTGTTTGCTCCCCACGCTTTCGCACCTGAGCGTCAGTCTTCGTCCAGGGGGCCGCCTTCGCCACCGGTATTCCTCCAGATCTCTACGCATTTCACCGCTACACCTGGAATTCTACCCCCCTCTACGAGACTCTAGCTTGCCAGTTTCAAATGCAGTTCCCAGGTTGAGCCCGGGGATTTCACATCTGACTTAACAAACCGCCTGCGTGCGCTTTACGCCCAGTAATTCCC
+
CCCCCGGGGGGGBCGGGGGGGGGGGCFGGGFGGGGGEFGGFFGGGGGGGGGGGGGGGGGGGGGGG7B@EDDGGGG>FGEFGGGGE@EGGGGGGFGFGGGF9=EFFAEEEGDBFA9FGGGDFEGG88FFFBDFGFFCFDFEGGDGAECCGG@8>>=FCGGC7D9DFB9EFG;FGGDEFG?DE9E>C?F6CD8CDEGG=E?CFGG::4CC;C7@FGFG7CG55EE;:>>>?B>>DGGA?0CEEB097*8)::*
@M03364:276:000000000-BLYN8:1:1101:7085:2642 2:N:0:1
GGACTACAGGGGTATCTAATCCTGTTTGCTCCCCACGCTTTCGAGCCTCAGCGTCAGTTACAGACCAGAGAGCCGCCTTCGCCACTGGTGTTCCTCCATATTTCTACGCATTTCACCGCTACACATGGAATTCCACTCTCCTCTTCTGCACTCAAGTCTCCCAGTTTCCAATGACCCTCCCCGGTTGAGCCGGGGGCTTTCACATCAGACTTAAGAAACCGCCTGCGCTCGCTTTACGCCCAATAAATCCG
+
CCCCCFFGFEFGE@D<EFGGGGGGGEDEAFGG@GCECFG>CE:FGGGFGGFFGEGGGGEFFGGF,DFGCFGGDEEFCGGFGGGEGGGGEFGC9A@D<8EEGGE5CFACFGGGEFFAFGCE@CFFDDEEFGGGGGGGCGGGGD?D9E9B9=EFGF=FGF9E6D,3,8EDGGDCGGGGFFG8@+>CFEGDCDE8CGGGDEFFDFGDAFGGGGGG+;31:4CE>::13A;>BFEDGF<9@:EGGFBFCD?ADG/
@M03364:276:000000000-BLYN8:1:1101:18533:2692 2:N:0:1
GGACTACACGGGTTTCTAATCCTGTTTGCTCCCCACGCTTTCGCACCTCAGTGTCAGTATCAGTCCAGGTGGTCGCCTTCGCCACTGGTGTTCCTTCCTATATCTACGCATTTCACCGCTACACAGGAAATTCCACCACCCTCTACCGTACTCTAGCTCAGTAGTTTTGGATGCAGTTCCCAGGTTGAGCCCGGGGATTTCACATCCGACTTGACAGACCGCCTGCGTGCGCTTTACGCCCCGTAATTCCG
+
CCCCCGGGGGGGGGGGGGGGGGGGGGGGGGGGGGGGGGGGGGGGGGGGGGGGGGGGGEEFGGGGGGGGGGGGGGGGGGGGGGGGGGGGFGGGGEGGGCCFGFFFGGGGGGGGGGGGGGGGGGGGFG@GGCDFGC9FCFGGGGGGDGFGGGGGGGFGGGGGGGGGGGGF,@8EGGGGGGG8=DFFGBFGGGC@CC>C>GGGGGGF>FCDGGGGGGGGFFGC5EBD6A@D?DBEGDC<F1EG*)4@GD59CC2
@M03364:276:000000000-BLYN8:1:1101:16407:2704 2:N:0:1
GGACTACTAGGGTTTCTAATCCTGTTTGCTCCCCACGCTTTCGAGCCTCAGCGTCAGTTACAGACCAGAGAGCCGCCTTCGCCACTGGTGTTCCTCCATATATCTACGCATTTCACCGCTACACATGGAATTCCACTCTCCTCTTCTGCACTCAAGTCTCCCAGTTTCCAATGACCCTCCCCGGTTTAGCCGGGGGCTTTCACATCAGACTTAAGAAACCGCCTGCCCTCGCTTTACGCCCAACAAATCCC
+
CCCCCGGGGGGGGGGGGEFGGGGGGGGFGGGGGGFCEGGGGGGGFGEGFGGFFFCCGGGGGFGGGGGGGGFGCFGDGGGGGGGEDFGGGGGG9<EGGG?FEFGGFGGB+@CFEGC<<FG>@FGGFFGCFGGGGFFGFGGGFD>?FGFGG8FFF?=DEE,@FGGC<EA9DCECE>=F?83@CC+@:E+,;DF+15*=>CCFFGF+B<7CC<*2+=BCG*9C)18;?F/)/)55**/);(;8=>1)/9@AGF*
@M03364:276:000000000-BLYN8:1:1101:8549:2727 2:N:0:1
GGACTACTGGGGTTTCTAATCCTGTTTGCTCCCCACGCTTTCGCACCTGAGCGTCAGTCTTTGTCCAGGGGGCCGCCTTCGCCACCGGTATTCCTCCAGATCTCTACGCATTTCACCGCTACACCTGGAATTCTACCCCCCTCTACAAGACTCTAGCCTGCCAGTTTCGAATGCAGTTCCCAGGTTGAGCCCGGGGATTTCACATCCGACTTGACAGACCGCCTGCGTGCGCTTTACGCCCAGTAATTCCG
+
CCCCCGGGGGGGGGGGGGGGGGGGGGGGGGGFGGGGGGGGGGGGGGGGGGGGGGGGGGFFGGGGCFGGGCFGGGGGGGGGGGGGGGGGGGGGGGGGGGGGGGGEGGGGECGGGGGGGEGGCGGGGGGGGGGGFGGGCGCFGGGGGGGDFFGGGGGFGGGGGGCFGGFGCGGGGFGGGG7EGGGGGGGGFGFGG?EGDGGGGGGGFGGGGGGGGFGGGG5ABGF?BFFFBB:EDGGBFFEEGB:):C@2CFC
@M03364:276:000000000-BLYN8:1:1101:21059:2728 2:N:0:1
GGACTACAGGGGTTTCTAATCCTGTTTGCTCCCCACGCTTTCGAGCCTCAGCGTCAGTTACAGACCAGAGAGCCGCCTTCGCCACTGGTGTTCCTCCATATATCTACGCATTTCACCGCTACACATGGAATTCCACTCTCCTCTTCTGCACTCAAGTCTCCCAGTTTCCAATGACCCTCCCCGGTTGAGCCGGGGGCTTTCACATCAGACTTAAGAAACCGCCTGCGCTCGCTTTACGCCCAATAAATCCG
+
CCCCCGGGGGGGGGGGGGGGGGGGGGGGGGGGGGGGGGGGGGGGGGGGGGGGGGGFGEGGGGGGG@GGGGGGGGGGGGGGGGGGGGGCCFGGGGFGGGGGGGGGGFAFGGGGGGGFGGGGGFGGGGGFGEGGGFFGFCGGGGFGBDFGGGGGGFFGGGGGGGGGADDFGGGGGDFGGGGGGGG6C8CFFCGGGGGGG5CFGGGGFGGFFGGGGFGGGGGGFGBFFA>D>:5><*/6@?D:C5<FG*94FD5
@M03364:276:000000000-BLYN8:1:1101:16864:2791 2:N:0:1
GGACTACAAGGGTTTCTAATCCTGTTTGCTCCCCACGCTTTCGCACCTGAGCGTCAGTCTTCGTCCAGGGGGCCGCCTTCGCCACCGGTATTCCTCCAGATCTCTACGCATTTCACCGCTACACCTGGAATTCTACCCCCCTCTACGAGACTCTAGCTTGCCAGTTTCAAATGCAGTTCCCAGGTTGAGCCCGGGGATTTCACATCTGACTTAACAAACCGCCTGCGTGCGCTTTACGCCCAGTAATTCCG
+
CCCCCGGGGGG>EGGGGGGGGGFGGGGGGGGGGGGGGGGGGGGGGEGFFGCFGGFCFGGGGGGGGGGFCEGDEEFEFFCFGEFEGBEGGGGG<EEGEEFECEFC@FGFDGGGGC9<EEGGGGGGGGGFGGGGFFGGGGGGGGGGGGEEEEGGEBAFGGGGGGGGFFDFFCFGGGGGGGFFGGGEFFFGFGFC>5CGGCFD>CGGFCGGGGCC7@7FGG=F>5:?F44@:D@DGCFFFFGGC>?FGFF>>>9
@M03364:276:000000000-BLYN8:1:1101:18469:2809 2:N:0:1
GGACTACCGGGGTATCTAATCCTGTTTGCTCCCCACGCTTTCGCACCTGAGCGTCAGTCTTTGTCCAGGGGGCCGCCTTCGACACCGGTATTCCTCCAGATCTCTACGCATTTCACCGCTACACCTGGAATTCTACCCCCCTCTACAAGACTCTAGCCTGCCAGTTTCGAATGCAGTTCCCAGGTTGAGCCCGGGGATTTCACATCCGACTTGACAGACCGCCTGCGTGCGCTTTACGCCCAGTAAGTCCG
+
CCCCCGGGGGGGGGGGGGGFGGGGGGGGFGGGGGGGGGGGGGGGGGGGGGGGGGGGGGGGGGGGGGGGGGGGGGGGGGGGGFGGGGGGCGGGFGGGGGGG9FCGGGGGGGGEGGGGGGGGGGGGGGGFGGGGGGGFGF?CEGEGGGGG?GGGGGFCGFGGGGGG@ECGEGCCFCGGGGGGGGGFGGGGGGGGGGGC=CFGGF9CAGCG35C3C>FFGGGGFC>:?F9@:>5BCD/<FBGGGB?FF7*.?FD
@M03364:276:000000000-BLYN8:1:1101:14178:2841 2:N:0:1
GGACTACTGGGGTTTCTAATCCTGTTTGCTCCCCACGCTTTCGCACCTGAGCGTCAGTCTTCGTCCAGGGGGCCGCCTTCGCCACCGGTATTCCTCCAGATCTCTACGCATTTCACCGCTACACCTGGAATTCTACCCCCCTCTACGAGACTCTAGCTTGCCAGTTTCAAATGCAGTTCCCAGGTTGAGCCCGGGGATTTCACATCTGACTTAACAAACCGCCTGCGTGCGCTTTACGCCCAGTAATTCCG
+
CCCCCGGGGGGGGGGGGGGGGGGGGGGGGGGGGGGGGGGGGGGGGGGGGGGGGGGGGGGGGGGGGGGGGGGGGGGGGGGGGGGGGGGGGGGGGGGGGGGGGGGGGGGGGGGGGGGGGGGGGGGGGGGGGGGFGGGGGGGGGGGG9CGGGGGGGFGGGGGGGGGGGGGGGGGGGGGGGGGGGGGGGGGGGGGGGGEG=CGCFGGFADFGDFGGGGGGFGGEFG>?@FFB:BBEGGGBFFGGGFFFFGFAGD*
@M03364:276:000000000-BLYN8:1:1101:11741:2863 2:N:0:1
GGACTACCAGGGTTTCTAATCCTGTTTGATCCCCACGCTTTCGCACATCAGCGTCAGTTACAGACCAGAAAGTCGCCTTCGCCACTGGTGTTCCTCCATATCTCTGCGCATTTCACCGCTACACATGGAATTCCACTTTCCTCTTCTGCACTCAAGTTTCCCAGTTTCCAATGACCCTCCACGGTTGAGCCGTGGGCTTTCACATCAGACTTAAGAAACCGCCTACGCGCGCTTTACGCCCAATAATTCCG
+
CCCCCGGGGGGGGGGGGGGGGGGGGGGGEGGGGGGGGGGGGGGGDGGGGGGGGGGGGGGGGCGGGGGGGGGGGGGGGGGGGGGGGFFGGGGGGGGGGGFFGGGGGGGGGGGGGGGGGGGGDGGGGGGGGGGGGGGGGGGGGGGGGGGGGGGGGGGGGGGGGGGGGGGGFFGGGFFGGFF8DFGGGGGGGFFCEGGGGGGGG7F>FGCD7>CFGGGG+;ECBGFF=;@BBF>>DGFEFDGEGF2ADC=6CFD
@M03364:276:000000000-BLYN8:1:1101:12780:2863 2:N:0:1
GGACTACCGGGGTATCTAATCCTGTTTGCTCCCCACGCTTTCGCACCTGAGCGTCAGTTACAGACCAGAGAGCCGCCTTCGCCACTGGTGTTCCTCCATATATCTACGCATTTCACCGCTACACATGGAATTCCACTCTCCTCTTCTGCACTCAAGTCTCCCAGTTTCCAATGACCCTCCCCGGTTGAGCCGGGGGCTTTCACATCAGACTTAAGAAACCGCCTGCGCTCGCTTTACGCCCAATAAATCCG
+
CCCCCGGGGGGGGGGGGGGGGGGGGGGGGGGGGGGGGGGGGGGGGGGGGGGGGGGGGGGGGGGGGGGGGGGGGGGGGGGGGGGGGGGGGGGGGGGGGGGGGGGGGGGGGGGGGGGGGGGGDFFGGGGGGFGGGFGGGGGGGGGGGGGGGGFGGGGGGGGGGGGGGGGGGFDGGC8FCFGGG>EEGGGGGGFEGGGGGGGFGGGGFGCC4CGGG=FGCFGGEDF@6F9EFF>EGGFBF<EGC@1>GGFFG79
@M03364:276:000000000-BLYN8:1:1101:14450:2864 2:N:0:1
GGACTACTGGGGTTTCTAATCCTGTTTGCTCCCCACGCTTTCGCACCTGAGCGTCCGTCTTTGTCCAGGGGGCCGCCTTCGCCACCGGTCTTCCTCCTGATCTCTCCGCATTTCACCTCTACACCTGGAATCCTACCCCCCTCTACAATACTCTAGCCTGCCAGTGTCGATTGCAGTTCCCAGGTTGAGCTCGGGGATTTCACGTCCGACTCGACCGACCGCCTGCGTGGGCCTTACTCCGAGTAACTCCG
+
CC<@C,,6C<A+@CCEF,,C,,C<-CFF<<;<DF<F@@BF<FFCBFGAF6EF7@,+@,:9<6@CE,,EE778C@FDE,4FFCE74,7>+++5C,45,,:,,,9<@,BF?>?+5E95E,A=?B,:@8<=B=7,8?C=B,>>+CE+ED;,@3,?>,,,,,>C,34,7,7@5D*@CF7EF7F,D,D>,,<<7@,57*4/*;<9@+,*2**/))7***/)97?*.*.(,)()-)))**0.))3A*59.***.:C*
@M03364:276:000000000-BLYN8:1:1101:10581:2965 2:N:0:1
GGACTACAAGGGTATCTAATCCTGTTTGCTCCCCACGCTTTCGAGCCTCAGCGTCAGTTACAGACCAGAGAGCCGCCTTCGCCACTGGTGTTCCTCCATATATCTACGCATTTCACCGCTACACATGGAATTCCACTCTCCTCTTCTGCACTCAAGTCTCCCAGTTTCCAATGACCCTCCCCGGTTGAGCCGGGGGCTTTCACATCAGACTTAAGAAACCGCCTGCGCTCGCTTTACGCCCAATAAATCCG
+
CCCCCGGGGGGGGGGGGGGGGGGGGGGGGGGGGGGGGGGGGGGGGGGGGGGGGGFGGGGGGGGGGGGGGGGGGGGGGGGGGGGGGGGGGGGGGGGGGGGGGGGGGGGGGGGGGGGGGGGGGGGGGGGGFEFGGGGGGGGGFGGGGGFFFGGGGGGGGGGGGGGGGGGGGGGGGGGGGGGGGGGGGGGGGGFEGGGGGGGCGGGGFFGDGGFGGGGGGGGGDGF67FFE9>DDGGF2@?GGGF0FFGFFGGD
@M03364:276:000000000-BLYN8:1:1101:11106:2968 2:N:0:1
GGACTACTGGGGTTTCTAATCCTGTTTGCTCCCCACGCTTTCGAGCCTCAGCGTCAGTTACAGACCAGAGAGCCGCCTTCGCCACTGGTGTTCCTCCATATATCTACGCATTTCACCGCTACACATGGAATTCCACTCTCCTCTTCTGCACTCAAGTCTCCCAGTTTCCAATGACCCTCCCCGGTTGAGCCGGGGGCTTTCACATCAGACTTAAGACACCGCCTGCGCTCGCTTTACGCCCAATAAATCCG
+
CCCCCGGGGGGGGGGGGGGGGGGGGGGGGGGGGGGGEEGGGGGFGGGGGGGGGGGGGGGGGGGGGGGGGGFFGFGFGGGDFGGGGGGGGGGGGGGGGDFGGGGGGGGGEGGGGGGGFGGGGGDG?F9AFFFGF99FFGGGFDFFGGGGGGEAFGGGFABFFGGGGGFFGGGGGGFG8DEDEGGGGGGGDDGGDGGCCEGCCGFDFGFG*;9@CGGG*;CGEGFF647:(8)0CCCAFB>EGF0FFGF2:>)
@M03364:276:000000000-BLYN8:1:1101:7989:2982 2:N:0:1
GGACTACCGGGGTTTCTAATCCTGTTTGCTCCCCACGCTTTCGCACCTGAGCGTCAGTCTTCGTCCAGGGGGCCGCCTTCGCCACCGGTATTCCTCCAGATCTCTACGCATTTCACCGCTACACCTGGAATTCCACCCCCCTCTACGAGACTCAAGCCTGCCAGTTTCAAATGCAGTTCCCGGGTTGAGCCCGGGGATTTCACATCTGACTTAACAGACCGCCTGCGTGCGCTTTACGCCCAGTAATTCCG
+
CCCCCFFGGGGGGGGGCGGFFEGGGGGGGGGCGFGGGGGGGGGGGGGGGFGGGGGGGGGGGFGGGCEFGEGGGEFGGGGFFGEGGGGGGGGCFAFGGGGDFGFAFEGCFGDGGGGGGGGGGGGGGFGGGDGGGCGC=CGCEGCDGFGEEEDFGGGGGGGGGGGGGGGGFGCGGGGGGGG9FCGGGCGGGGGFEGGGECGGGGGFCGDFDGF7FFDGG48>>GDFB>0>BFFFDDCAF?DCEEFFG:BAG7C
@M03364:276:000000000-BLYN8:1:1101:17899:2987 2:N:0:1
GGACTACTGGGGTATCTAATCCTATTTGCTCCCCACGCTTTCGTGTCTCAGCGTCAGTTTTGGCCCAGCAAGCCGCCTTCGCCACTGGTGTTCCTTCTAATATCTACGCATTTTACCGCTACACCTGGAATTCTACCCCCCTCTACAAGACTCTAGCCTGCCAGTTTCGAATGCAGTTCCCAGGTTGAGCCCGGGGATTTCACATCCGACTTGACAGACCGCCTGCGTGCGCTTTACGCCCAGTAATTCCG
+
CCCCCGGGFGGGGGGGGGGCGGGFGGGGGGGGGGGDGGGGGGGGGGGFGCGGGGGGGFGGGGGGGGGFGGGGGGGGGGGGGGGGGGGGFGGDGGGFGGGGGGGGGGGGGDGGGGGGGGGGGGGGCEEFGFGGFFFFGFGGGGGGGGF?B,>DGGCFFCAFGGFFGGGGDGGGGGGGGGGGFGGGGGGGCGGGEDEG5EFGGGGGFGFD49C588FGGGGGFGFFFFF:?FFFGGDCFDEGG3:FC>?<CG*
@M03364:276:000000000-BLYN8:1:1101:11978:3009 2:N:0:1
GGACTACTGGGGTTTCTAATCCTGTTTGCTCCCCACGCTTTCGCACCTGAGCGTCAGTCTTCGTCCAGGGGGCCGCCTTCGCCACCGGTATTCCTCCAGATCTCTACGCATTTCACCGCTACACCTGGAATTCTACCCCCCTCTACGAGACTCTAGCTTGCCAGTTTCAAATGCAGTTCCCAGGTTGAGCCCGGGGATTTCACATCTGACTTAACAAACCGCCTGCGTGCGCTTTACGCCCAGTAATTCCG
+
CCCCCGGGGGGGGGGGGGGGGGGGGGGGGGGGGGGGGGGGGGGGGGGGGGGFGGGGGGGGGGGGGDGGGGGGGGGGGGGGGGGGGGGGGGGGGGGGGGGGGGGGGGGGGDGGGGGGGGGGDFGGGGGGGGGGGGFDGGFCEGGFFGGEEGGGGGGGGGDGFGGGGGGGGFGGFFFGGGGGGGGGGGGGGGGGGEGG*CFGGGGGFGFGFGFGGGGGGGGGFGFFDF>E07BFGG35FFEGGFFF>7=<G7*
@M03364:276:000000000-BLYN8:1:1101:19020:3185 2:N:0:1
GGACTACAAGGGTTTCTAATCCTGTTTGCTCCCCACGCTTTCGAGCCTCAGCGTCAGTTACAGACCAGAGAGCCGCCTTCGCCACTGGTGTTCCTCCATATATCTACGCATTTCACCGCTACACATGGAATTCCACTCTCCTCTTCTGCACTCAAGTCTCCCAGTTTCCAATGACCCTCCCCGGTTGAGCCGGGGGCTTTCACATCAGACTTAAGAAACCGCCTGCGCTCGCTTTACGCCCAATAAATCCG
+
CCCCCFFGDGGGFFGGGGGGGGGGGGGGGGGGGGGGGGGGGGGGGGGGFGGGGGGDGFGGGGGGGGGGGFGGGGGGGGGGGGGGGGGFGGGGGGGGGGGGGGGGGGGG:CFGGGGGGGGGEGGGFFFFFCGGCFCFAFGGGGGGGDFGCDEFGFGCEFFGGGGGFGFFFGGGGGDGD?EE>EE6FGGFFGGE>E*@:5C?CCGGF;?F**;FFGG7@CGGDGFF;FBBBEFFGGGAF?8E=;?FGGFF701
@M03364:276:000000000-BLYN8:1:1101:9182:3209 2:N:0:1
GGACTACCGGGGTTTCTAATCCTGTTTGCTCCCCACGCTTTCGAGCCTCAGCGTCAGTTACAGACCAGAGAGCCGCCTTCGCCACTGGTGTTCCTCCATATATCTACGCATTTCACCGCTACACATGGAATTCCACTCTCCTCTTCTGCACTCAAGTCTCCCAGTTTCCAATGACCCTCCCCGGTTGAGCCGGGGGCTTTCACATCAGACTTAAGAAACCGCCTGCGCTCGCTTTACGCCCAATAAATCCG
+
CCCCCGGGGGGGGGGGGGGGGGGGGGGGGGFGGGGGGCFGGGEGFGGGGGGGGGGGGGGGGGGGGGGGGGGDGGGGGGGGGGGGGGGGGGGGGGGGDGGGGGGGGGGGGGGGDCEGGGGGGGGGGGGGFFEFFFGGGGGGGGGGGGGGDGGGGGFGGGGFCFGGGGDFGG99,@@DECGGGGD>CGEDGFFDGG5C5:EFC>FDFGFGCFD>CD:CGCFCADDF@FFFFFFFGFF2BFGGDBFFGG=<GGG
@M03364:276:000000000-BLYN8:1:1101:6459:3242 2:N:0:1
GGACTACTGGGGTTTCTAATCCTGTTTGCTCCCCACGCTTTCGCACCTGAGCGTCAGTCTTCGTCCAGGGGGCCGCCTTCGCCACCGGTATTCCTCCAGATCTCTACGCATTTCACCGCTACACCTGGAATTCCACCCCCCTCTACGAGACTCAAGCCTGCCAGTTTCAAATGCAGTTCCCGGGTTGAGCCCGGGGATTTCACATCGGACTTAACAGACCGCCTGCGTGCGCTTTACGCCCAGTAATTCCC
+
CCCCCGGGGGGGGGGGGGGGGGGGGGGGGGGGGGGGGGGGGGGGGGGGGGFGGGGGGGGGGGGGGGGGGGGGGGGGGGGGGGGECGGGGGGGGGGFGGGGGGGGGFGGDGGGGGGGGGGGGGGGGFGGGGGGGGFGGGGGGGG6;EF>EDGFFCFCFDGCGGGGGGGAEF9;,?EFG7FCAC*>FECFGGGCEEEGGGGGGGGGFF*:3CGCCFGFFGGGFGFFF>90(77BGGF9B<EEC)4/*2=4CD*
@M03364:276:000000000-BLYN8:1:1101:9222:3271 2:N:0:1
GGACTACTCGGGTATCTAATCCTGTTTGCTCCCCACGCTTTCGCACCTGAGCGTCAGTCTTCGTCCAGGGGGCCGCCTTCGCCACCGGTATTCCTCCAGATCTCTACGCATTTCACCGCTACACCTGCAATTCTACCCCCCTCTACGAGACTCTAGCTTTCCAGTTTTCAATGCAGGTCCCCGGTTGAGCCCGTGGGTTTCACATCTGAATTAACAAACCGCCTGCGTGCGCTTTACGCCCAGTAATTCCG
+
CCCCCGGE<FGGG@FGFDEEGGGGGFGGGGGFFGGGDDGGGGG,8FEG<EFGEGGGGG<C,,CFCEGG,8@FGGGGGFFGCGGCF4FCE+DFE<FGG,,?EFEFGDFGGGGGGGGGEFGGCFEG,8A,AFFFFACF,33CEGGF>E++35@?CE,@,@,,,33EFBE,,5,,,4@,,45,4,4>FG*<CEGG7*=E5BEEFCF7AGCC++3;++;+*/AEBG><6>978D)5<DF481CCGD?FF*8<F7*
@M03364:276:000000000-BLYN8:1:1101:20058:3282 2:N:0:1
GGACTACAGGGGTTTCTAATCCTGTTTGCTCCCCACGCTTTCGCGCCTCAGCGTCAGTTGCGAGCCAAAGAGCCGCTTTCGCCACTGGTGTTCCTCCATATCTCTACGCATTTCACCGCTACACATGGAATTCCACTCTTCTCTCTCGCACTCAAGTCTTCCAGTTTCCAATGACCCTCCCCGGTTGAGCCGGGGGCTTTCACATCAGACTTAAGAAACCGCCTGCGCTCGCTTTACGCCCAATAAATCCG
+
CCCCCGGGGGGGFGGGGGGGFGGGGGGGGGGGGGGGGGGGGGGGGGGGGGGGGGCGGGGGGGGGGEGGGGGGGGGFGGFGGGGDGGGGGGGGGGGGGGGGCGGGGDAFEEGGGGGGGGGGFGGGCFGGE9FFDFCGGGCFGFFFFDGGGD7CGGGGCFGGGFEFFDGGGG9EF;FGGGGGDE8EFEGG?GGG5EEC=CFGG=:7AFFGGGGGFCDFFCFG>C>0:>0BFFFFGGGFFBGEGE1<CGFAFD7
@M03364:276:000000000-BLYN8:1:1101:23522:3291 2:N:0:1
GGACTACTGGGGTTTCTAATCCTGTTTGCTCCCCACGCTTTCGAGCCTCAGCGTCAGTTACAGACCAGAGAGCCGCCTTCGCCACTGGTGTTCCTCCATATATCTACGCATTTCACCGCTACACATGGAATTCCACTCTCCTCTTCTGCACTCAAGTCGCCCAGTTTCCAATGACCCTCCCCGGTTGAGCCGGGGGCTTTCACATCAGACTTAAGAAACCGCCTGCGCTCGCTTTACGCCCAACAAATCCG
+
CCCCCGGGGDGGFCEGCFGGGGAFFFGGGFGGGGGGGGGGGF@FEGGGGDGGGGGGCEFEGGGGGGG<FEFEGGGGGGGGFGFEGCF<<FGGEG@FFFDFFEFGGGGGGG@FFFFCFDGEEFGGG:B8B=FEEFAD=FFFGGGGA;9,EDBDFG,=EF+@CEGD>BFFFFGDGGGFF1=@E>+8>EE?FGGG5EC8**=FGDGCFGF4=C<7C>F7CCFG:C>D<59B6B)539C>?68C751)7<F497)
@M03364:276:000000000-BLYN8:1:1101:14054:3407 2:N:0:1
GGACTACTAGGGTTTCTAATCCTGTTTGCTCCCCACGCTTTCGAGCCTCAGTGTCAGTTACAGGCCAGAGAGCCGCTTTCGCCACCGGTGTTCCTCCATATATCTACGCATTTCACCGCTACACATGGAATTCCACTCTCCTCTCCTGCACTCAAGTCTACCAGTTTCCAATGCATACAATGGTTGAGCCACTGCCTTTTACACCAGACTTAAGAAACCGCCTGCGCTCGCTTTACGCCAAATAAATCC
+
CCCCCFFGGGGGGGCFGGAAC<FGGDGFFGGGFGGGGGGGGGGGGDFGGGGGGFGC<EGGCFG?@F<C8,CFFFGGGEB?BCFDGGGGGFGGF?EFGGGGGGA,EEFG+4BFGGAE9F@6FGGCGGGGGGGGFAFGGGFDED8DCFA88=BCFB@FFGE9>CFD5CFF,=@B=8AA8=9,@B,@FBFDFGDFC??DCEGGCGFGAF+*7C+::@>8>C6;*=/-5*4@2?BEGCFC>@B*7;A=DC7<4
@M03364:276:000000000-BLYN8:1:1101:21501:3423 2:N:0:1
GGACTACTCGGGTTTCTAATCCTGTTTGCTACCCATGCTTTCGAGCCTCAGCGTCAGTTACAGACCAGACAGCCGCCTTCGCCACTGGTGTTCTTCCATATATCTACGCATTTCACCGCTACACATGGAGTTCCACTGTCCTCTTCTGCACTCAAGTTTCCCAGTTTCCGATGCACTTCTTCGGTTGAGCCGAAGGCTTTCACATCAGACTTAAGAAACCGCCTGCGCTCGCTTTACGCCCAATAAATCCG
+
CCCCCGGGGGGGGGGGGGFGGGGGGGGGGGGGGGGGGGGGGGGFGGGGGGGGGGGGGGGGGGGGGGFGGGGFGGGDCGEFGGEDGGGGFGGFGFGGGGGGGGGGGGGGGCFEGGGGGGGGGGGGGGGGGGFGFDGFGGGGEGGGFGGGGGGGGGGGFCFGGGGGGGGGGEDEEGGGGG9EG9FGGGCECGG6CC>CGGGCFCFCFC89*;D>D8D7FCGGFEFFFFFE@>EEGGGFFFGGEE;FFFFEGF9
@M03364:276:000000000-BLYN8:1:1101:23986:3426 2:N:0:1
GGACTACTCGGGTATCTAATCCTGTTTGCTCCCCACGCTTTCGAGCCTCAGCGTCAGTTACAGACCAGAGAGCCGCCTTCGCCACTGGTGTTCCTCCATATATCTACGCATTTCACCGCTACACATGGAATTCCACTCTCCTCTTCTGCACTCAAGTCTCCCAGTTTCCAATGACCCTCCCCGGTTGAGCCGGGGGCTTTCACATCAGACTTAAGAAACCGCCTGCGCTCGCTTTACGCCCAATAAATCCG
+
C@CCCGFFG@FGGGCFFGGGGGFGGGGGGGGGG;EFGEGGFGEGDFEGGGGGGGGGGGGGGGGGFGCFGFGEGGGGEGGFEG:@CFFGCFGDFGGGGGFFDGGFEGGGDGGGGGGEFGGEECDGFGGGFFFF9FGD9>EFCD?9EFGFGGGGGG8FFGGGGGGGGEF9=EGGGGFGFGGGGGGGGGGGG7@CC>EEGGG?FFGFA<DD?FCFF7DF:;FFEGF6;F>F0;BB<CC2=1CC>>?FGG=<F4/
@M03364:276:000000000-BLYN8:1:1101:13752:3451 2:N:0:1
GGACTACCCGGGTTTCTAATCCTGTTTGCTCCCCACGCTTTCGTGCCTCAGTGTCAGTTACAGTCCAGAGAGCCGCCTTCGCAACTGGTGTTCCTCCTAATATCTACGCATTTCACCGCTACACTAGGAATTCCACTCTCCTCTCCTGCACTCAAGTTTCCCAGTTTCAAAGGCTTACTACGGTTGAGCCGTAGCCTTTCACCTCTGACTTAAGAAACCACCTACGAACCCTTTACGCCCAGTAATTCCGG
+
CCCCCFGECFFGFGGFFFFGFFGFFFGEFGGGGGCEGGGGGDGGGGGGGFGGG<EFGGGGGGGGGGFGGGGEGGGGGGCEFGFGFFGGGGGGGFGFDFGGGDGGGGEGECGGGGCFDGGGGEFFGGGGGGGGCADFF@9EEEFGFFGGGGGDFGGCGGGGGGG8FDCEGGG9DGFFDD==9>8>CEFFGGGE6:DEFGFGGGCCF5>@CC>FFFFGDGFGF*9)0@)/08BFG<DEB@E:7)/3+;:57;:
@M03364:276:000000000-BLYN8:1:1101:8654:3454 2:N:0:1
GGACTACTAGGGTATCTAATCCTGTTTGCTCCCCACGCTTTCGAGCCTCAGCGTCAGTTACAGACCAGAGAGCCGCCTTCGCCACTGGTGTTCCTCCATATATCTACGCATTTCACCGCTACACATGGAATTCCACTCTCCTCTTCTGCACTCAAGTCTCCCAGTTTCCAATGACCCTCCCCGGTTGAGCCGGGGGCTTTCACATCAGACTTAAGAAACCGCCTGCGCTCGCTTTACGCCCAATAAATCCG
+
CCCCCCGGGGGGGGGGGGGGGGGGGGGGGGGGGGGGGGGGGGGGGGGGGGGGGGGGGGGGGGGFGGGGGGGGGGGGGGGGGGGGGGGGGGGDGGGGGGGGGGGGGGGGGGGGGGGGGGGGGGGG?FGGGGGGFGFGEGFFGGGGFGGGFFGF?4EFEFFDFFCFGGFGGGGFF;@FDFGGGGGGGGGGGCGGGGGGGGG6DGGC@C:FFGGGCC7@DC?EBDDF;ABFFFFBGFGAFFGGGFFF6:@AFG>
@M03364:276:000000000-BLYN8:1:1101:22768:3458 2:N:0:1
GGACTACTCGGGTTTCTAATCCTGTTTGCTCCCCACGCTTTCGAGCCTCAGCGTCAGTTACAGACCAGAGAGCCGCCTTCGCCACTGGTGTTCCTCCCTATATCTACGCATTCCACCGCTACACATGGAATTCCACCCTCCTCTTCTGCACTCAAGTCTCCCAGTTTCCAATGACCCTCCCCGGTTGAGCCGGGGGCTTTCACATCAGCCTTAAGAAACCGCCTGCGCTAGCTTTCCCCCCAATAAATCCG
+
CCBCCGGFFGGGGGGGGGGGGGGGGGGGGGGGGGGGDGGGGGGFGEFFFFGGGGGGGGGA<,C,EFGC,,,8FFGG@CCFGGGF@FGGDGGGGGGGG7FFF9EGA@EDGGGG9AFGFGGGEF:E9,CFFGGGGGFF,>8FGGGGCA,,>=@+@EG?FDCF9DGGG8@76>=>=9FF,1D+=+BECC6,@BE8>CED*CFG>:=++0+7*287CC1C+*5*:C:3()()())0:CF)1,;8EE(07**6CC7
@M03364:276:000000000-BLYN8:1:1101:12244:3458 2:N:0:1
GGACTACAGGGGTTTCTAATCCTGTTTGCTCCCCACGCTTTCGAGCCTCAGTGTCAGTTACAGGCCAGAGAGCCGCTTTCGCCTCCGGTGTTCCTCCATATATCTACGCATTTCACCGCTACACATGGAATTCCACTCTCCTCTCCTGCACTCAAGTCTCCCAGTTTCCAATGACCCTCCCCGGTTGAGCCGGGGGCTTTCACATCAGACTTAAGAAACCGCCTGCGCTCGCTTTACGCCCAATAAATCCG
+
CCCCCGGGGGGGGGGGGGGGGGGGGGFGGGGGGGGGGGGGGGGGGGGGGGGGGGGGGGGGGGGGGGFGGGGGGGGGGGGGGGGGGGGGGGCFGGGGGGGGGGGGGGFGCEGGGGGGGGGGGGGGGCFGGGGGGGGGFFFFCFGFEGGGGGGFFGGFGGGFCFGGGGGGGGGGGGFFGDGCEEGDGEDFFGFEEGCEGGGGFFGGFC>F4DFD7@>FFGCGEGFFFA0>>E>EGGGFF6EGGF?097@<FD)
@M03364:276:000000000-BLYN8:1:1101:23760:3461 2:N:0:1
GGACTACACGGGTATCTAATCCTGTTTGCTCCCCACGCTTTCGCACCTGAGCGTCAGTCTTTGTCCAGGGGGCCGCCTTCGCCACCGGTATCCCTCCAGATCTCTACGCATTTCACCGCTACACATGGAATTCTACCCCCCTCTACAAGACTCTAGCCTGCCAGTTTCGATTGCAGTTCCCAGGTTGAGCCCGGGGATTTCACATCCGACTTGACAGACCGCCTGCGTGCGCTTCACTCCCAGTCATTCCC
+
@CCCCGGGGCDEF@<FEEFGCEGFFEEEFF<FFCC+@F,C@GEDC7@F,EEFFFFCGFFGGEA6@FFGG>F:FDC:F7@CFGC7FCGC=:D,5:,BEGG9=,C?;FEF::+=,@E<EFEEGGGF,AB<FGCGG<FGD8BFGGGDGGAFDEGGGFFD,@CF7EDFFA;B8D,>@9,5,@=,9,6>,?D14DDF58B5/1B0@2::+20**//9C7*+**=5555?059D(85>)/*-/)<0:>7?*:*)0:*
@M03364:276:000000000-BLYN8:1:1101:24225:3497 2:N:0:1
GGACTACAGGGGTTTCTAATCCTGTTTGCTCCCCACGCTTTCGAGCCTCAGCGTCAGTTACAGACCAGAGAGCCGCCTTCGCCACTGGTGTTCCTCCATATATCTACGCATTTCACCGCTACACCTGGACTTCCACTCTCCTCTTCTTCCCTCAATTCTCCCAGTTTCCAATGACCCTCCCCGGTTGAGCCGGGGGCTTTCACATCAGACTTAAGAAACATCCTGCGCTCGCTTTACGCCCTATAAATCCG
+
@CCCCGG@EGGEGCCEFC9F,EFEFGCGGGCE8CGGGGGCGFCDE,@EFD<FDCF:7CEF@F9FC,:C<F,C,EFD:BFDFG74B<FGFDE@FCGAFGGF<FEFECEFD+BFFGDFG+FC74CFEEBCE,CFEFGG,,@F=@>=4,7,4,,3,,>,,,@3@B,83,@FD9EBF9D,@,=6A68+38:@,;>E7***7:,,;+,+4?CD4C<F7:7++;<**2;)/893.):>CF*6=1*8:)(0::4.7C9
@M03364:276:000000000-BLYN8:1:1101:6584:3534 2:N:0:1
GGACTACAGGGGTTTCTAATCCTGTTTGCTCCCCACGCTTTCGCACCTGAGCGTCAGTCTTCGTCCAGGGGGCCGCCTTCGCCACCGGTATTCCTCCAGATCTCTACGCATTTCACCGCTACACCTGGAATTCTACCCCCCTCTACGAGACTCTAGCTTGCCAGTTTCAAATGCAGTTCCCAGGTTGAGCCCGGGGATTTCACATCTGACTTAACAAACCGCCTGCGTGCGCTTTACGCCCAGTAATTCCG
+
CCCCCGGGGGGGGGGGGGGGGGGGGGGGGGGGGGGFGGGGGGGGGGGGGGGGGGGGDGGGGGGGGGGGGGGGGGGGGGGGGGGGGGGGEGGCFGGGGFG9FGGGGGGGGGCGGGGGGGGGGGGGGGGGGGGGGGGGGGGGGGGGGGGGGGGGGGGGGGGGGGGFGGFGGGGFGGFDGGGGGGGFE?CGGGGGGGG5>CGFGGGGFGGGGDGGFGGGFGGG:=>F:@B>0>FFDDGAF6CCGF6:FGF<7C0
@M03364:276:000000000-BLYN8:1:1101:23559:3560 2:N:0:1
GGACTACCAGGGTATCTAATCCTGTTTGCTCCCCACGCTTTCGAGCCTCAGCGTCAGTTACAGACCAGACAGCCGCCTTCGCCACTGGTGTTCTTCCATATATCTACGCATTTCACCGCTACACATGGAGTTCCACTGTCCTCTTCTGCACTCAAGTTTCCCAGTTTCCGATGCACTTCTTCGGTTGAGCCGAAGGCTTTCACATCAGACTTAAGAAACCGCCTGCGCTCGCTTTACGCCCAATAAATCCG
+
CCCCCGGGGGGDFFGGGGFGGGGGGGGGGGGGGGGGDFGECGGFFGEFCFFGGGGCFEEFFGCFGGGDGFGGFEEFGG7EFGFGGFGFFE,=FGGGGGGGGGGGGGGGGGGGGGGGDEGGC:FFFGGGFFGFFGGGGG>?FGC+@EFGGGGC8DGGGGGAFFGFAE@DCGGGGGFGGGFFFGGGFEEFGGG86>EGGGGGGGGGFCFGGGGC+B@CCFG6AE;@2A>DFFFEGGGEFFGGGF@4*CFFGC)
@M03364:276:000000000-BLYN8:1:1101:16009:3562 2:N:0:1
GGACTACCGGGGTTTCTAATCCTGTTTGCTCCCCACGCTTTCGCACCTGAGCGTCAGTCTTCGTCCAGGGGGCCGCCTTCGCTACCGGTATTCCTCAAGATCTCTACGCATTTCACCGCTACACATTGAATTCCACTCTCCTCTTCTGCATTCAAGTCTCCCAGTTTCCAATGACCCTTCTCGGTTGAGCCGGGGGCTTTCCCACAATGCTTAAGAAACCGCATGGGTTCGCTGTACGCCCAATAAATCTG
+
----AECFEFGDFGGFFF<ECA@FGFFFGGCEFE@@EFG@<<FB:F:E@,C@E@C6@EDFG<CEE766C:+>++++@C7FFB7=>E+484+C<FGC,9F,,EF<E9?<=+8BFC9,,+8@7+,,,3,C9<F=;C,9,8@=EADG>3>D9,,?3@,E,,,74@:,F9;,@E;,,5,5@?,,,@@>F5*,,,4***48*8B3++30)/2**2;+:+1+;DFF>5)(()-)-.5@<9D<=(:1>D0:F*0)*2*
@M03364:276:000000000-BLYN8:1:1101:12992:3581 2:N:0:1
GGACTACAGGGGTTTCTAATCCTGTTTGCTCCCCACGCTTTCGTGCCTCAGTGTCAGTTACAGTCCAGAGAGCCGCCTTCGCAACTGGTGTTCCTCCTAATATCTACGCATTTCACCGCTACACTAGGAATTCCACTCTCCTCTCCTGCACTCAAGTTTCCCAGTTTCAAAGGCTTACTACGTTTGAGCCGTAGCCTTTCACCTCTGACTTAAGAAACCACCTACGCACCCTTTACGCCCAGTAATTCCGG
+
CCCCCGGGGGGGGGGGGGDFGGGGGGDGGGFGGGGGGGGGGGGGGGGGGGGGFGFGGGGGGGGGEGGGGGFGGFGGGGGGGGGGGGGGFGGGGFGGGGGFF9FGGGGGGGGGGFGGGGGGGGDFFFFGGGGGGGGGGFFGGG8@DGGFGGGGGGGGGGGGFGG,AEGGGGGGDFGGFGGGFG3@FE8DGECEGGGGGGGFFGFGFC5CGGCGGGGGGGC,99>BEEFB>D?>FFGC5=E8*?0B+@FE7<C
@M03364:276:000000000-BLYN8:1:1101:9540:3584 2:N:0:1
GGACTACCGGGGTATCTAATCCTGTTTGCTCCCCACGCTTTCGCACCTGAGCGTCAGTCTTTGTCCAGGGGGCCGCCTTCGCCACCGGTATTCCTCCACATCTCTACGCATTTCACCGCTACACGTGGAATTCTACCCCCCTCTACAAGACTCTAGCCAACCAGTTTCAGATGCAATTCCCAAGTTAAGCTCGGGGCTTTCACATCTGACTTAATTGACCGCCTGCGTGCGCTTTACGCCCAGTAATTCCG
+
CCCCCGGGGGGGGGGGGGGGFFGGGGGGGGGFFEGGGGGGGGGGGGGGGGGGGGGGGGGGGGGGGGGGFGGGGGGGGGGGGGGGGGGGGGGGGGGGGGGGGGGGGGGGGGGGGGGGGDGGDGGGGGGGGGGGGGGGGGGGGGECCGGGGGGGGGGGGGGGGGGGGGAAFGCFGGGGG?FGGGGGGGGGGGFGGCEGGGGFGGGGFFGGGFFGCFGF>DFG:ED0?F>>?EEDGGGFF?ECED69CFFFGFC
@M03364:276:000000000-BLYN8:1:1101:10373:3617 2:N:0:1
GGACTACTAGGGTTTCTAATCCTGTTTGCTCCCCACGCTTTCGCACCTGAGCGTCAGTCTTCGTCCAGGGGGCCGCCTTCGCCACCGGTATTCCTCCAGATCTCTACGCATTTCACCGCTACACCTGGAATTCTACCCCCCTCTACAAGACTCTAGCCTGCCAGTTTCGAATGCAGTTCCCAGGTTGAGCCCGGGGATTTCACATCCGACTTGACAGACCGCCTGCGTGCGCTTTACGCCCAGTAATTCCG
+
CCCCCGGGGGGGGGGGGGGGGGFGGGFGGGGGGGGGGGGGGGGGGGGGFGGGGGGGGGGFGGGGGGGGGGGGGGEGGGGGFGEGGGGGGGGGGGGGGGGCFGGGCGGFGEGCEGGGGGGGEGGGGGGGGGGGFFGGGGGGGGGGDGG?FGGGFFGEFGGGGGGGGGCFG5DCFGGGGGGGGGG>CFGCCFCD7EDGGDFGGFGGFGDGCDGGFFFGGGCCEGFFFFFFFFFFGCF2608CE>:?D*7477*
@M03364:276:000000000-BLYN8:1:1101:14390:3644 2:N:0:1
GGACTACCGGGGTATCTAATCCTGTTTGCTCCCCACGCTTTCGAGCCTCAGCGTCAGTTACAGACCAGAGAGCCGCCTTCGCCACTGGTGTTCCTCCATATATCTACGCATTTCACCGCTACACATGGAATTCCACTCTCCTCTTCTGCACTCAAGTCTCCCAGTTTCCAATGACCCTCCCCGGTTGAGCCGGGGGCTTTCACATCTGCCTTAAGAAACCGCCTGCGCTCGCTTTACGCCCACTAAATCCG
+
CCCCCGGGGGGGGCGGGG,CFGGGGGGGGGGGGGGGGGGGGGG?GGGGGGGGGGGDGGGGFAF<EGGGGFGGGGGGGGGGGGGGGCGGGGGGGGGGGGGFGGFGGGGGGGGGGGGGGGGD@FFGGFGGGFGGGGFGGGGGCFGGGGFFFGGFF>FGDBDEDGGFFGGGGECGGGGCFGE:8CEEGC5FFGGGCECEGDFGGFD78C+2187FFFCCFFCF:>5(6A6ABF3>D<CDFBGEEE(8FC:>GG3
@M03364:276:000000000-BLYN8:1:1101:19063:3652 2:N:0:1
GGACTACACGGGTTTCTAATCCTGTTTGCTCCCCACGCTTTCGCACCTGAGCGTCAGTCTTCGTCCAGGGGGCCGCCTTCGCCACCGGTATTCCTCCAGATCTCTACGCATTTCACCGCTACACCTGGAATTCCACCCCCCTCTACGAGACTCAAGCCTGCCAGTTTCAAATGCAGTTCCCGGGTTGAGCCCGGGGATTTCACATCTGACTTAACAGACCGCCTGCGTGCGCTTTACGCCCAGTAATTCCG
+
CCCCCGGGGGGGGGGGGGGGGGGGGGGGGGGGGGGGGGGGGGGGGGGGGGGGGGGGEGGGGGGGGGGGGGGGGGGGGGGGCGEGGGGGGGGGGGGGGGGGFGEGGFGFECFEGGGGGGGGGGGGGGGGGCFGGGGGGGGGGGGGGGG8CGEFGGGGGEEFGG?,@CEFFC,9CEFGGFDEFDEEGGGFGGGGGGGGEGGFGGGGFGGGGCCF>FGCFGGFFGDFFFFF?EFDDGGFF?GGGFFFGFFFCF*
@M03364:276:000000000-BLYN8:1:1101:7466:3680 2:N:0:1
GGACTACTGGGGTTTCTAATCCTGTTTGCTCCCCACGCTTTCGAGCCTCAGCGTCAGTTACAGACCAGAGAGCCGCCTTCGCCACTGGTGTTCCTCCATATATCTACGCATTTCACCGCTACACATGGAATTCCACTCTCCTCTTCTGCACTCAAGTCTCCCAGTTTCCAATGACCCTCCCCGGTTGAGCCGAAGGCTTTCACATCAGACTTAAGAAACCGCCTGCGCTCGCTTTACGCCCAATAAATCCG
+
CCCCCGGGGGGGGGGGFGGGGGGGGGGGGGGGGDGCFGGGGGGCEGGFEGGGGGGGGFGGGGGGGGGGF8EFFGGGGGGGGFFEGGGGGGGDFEFFGFGEFGGFGGGDFGG?EFGGGGGGGGGCEGGGGGGFGGFGF84AFFGGGGGGGDGGG8@DDFD9@EFGFD@D8>=FDFGGCGGG>+@EGEGGFEFEG5>:,@>629:9+2;>FGC:DCCFGGCE>E4(5A26(:.8CGGFFFGGGF0AFF;<779
@M03364:276:000000000-BLYN8:1:1101:11302:3751 2:N:0:1
GGACTACAGGGGTTTCTAATCCTGTTCGCTACCCATGCTTTCGCTCCTCAGCGTCAGTTACTGCCCAGAGACCTGCCTTCGCCATCGGTGTTCCTCCTGATATCTGCGCATTTCACCGCTACACCAGGAATTCCAGTCTCCCCTACAGCACTCAAGTTATGCCCGTATCGCCTGCACGCCCGGAGTTAAGCCCCGGGATTTCACAGACGACGCGACAAACGACCTACGAGCTCTTTACGCCCAGTAATTCC
+
CCCCCGGFGGGCFGGGGGGGG9EGGGFFGGGCGGGGGCFFGFGGGFGFGGGFFGGGGGGGGGGGGGEFFGFGGGGGFGGGGEFEGGGGGGGGGGGFFGCEGGGGGGGDGGGGGGGFGEGGGGGG,AEFFFFGGGFGEG>,>=+==FFFFGEDB8DFGDG;=DDFCB>?FGGGEF?D?FGG+BDDGCFG7CFFEEGGEEG?>CGGFGGGCDDGGD<D3C*/)*26(/:@BDFB*:DB=<EGC:<F0*167C:
@M03364:276:000000000-BLYN8:1:1101:11877:3767 2:N:0:1
GGACTACTCGGGTTTCTAATCCTGTTTGCTCCCCACGCTTTCGCACCTCAGTGTCAGTATCAGTCCAGGTGGTCGCCTTCGCCACTGGTGTTCCTTCCTATATCTACGCATTTCACCGCTACACAGGAAATTCCACCACCCTCTACCGTACTCTAGCTCAGTAGTTTTGGATGCAGTTCCCAGGTTGAGCCCGGGGATTTCACATCCAACTTGCTGAACCACCTACGCGCGCTTTACGCCCAGTACTTCCG
+
CCCCCGGGGGGGGGDGGGGGGGGGGGGGGGGGGGGGGGGGGGGGGGGGGGGGGGGGGGEFFGGGGGGGGGGGGGGGGGGGGGGGGGGGGGFEGGGGGGGGGGGGFGGGGDGGGGGGGGGDGGGGGG8=8FFFGGGGFFGEGGGGGGFEGFGGGGGGG,>,=EGFGGG98E8FFFFGG=FGGGGGGGEDE@FDEGGGD*@EC+79BC*;DFGGGGGGG4CFFGFFFFDFFFFFGGGFFFEE78=A:+;?CF*
@M03364:276:000000000-BLYN8:1:1101:24558:3777 2:N:0:1
GGACTACCAGGGTTTCTAATCCTGTTTGCTCCCCACGCTTTCGCACCTGAGCGTCAGTCTTCGTCCAGGGGGCCGCCTTCGCCACCGGTATTCCTCCAGATCTCTACGCATTTCACCGCTACACCTGGAATTCTACCCCCCTCTACGAGACTCTAGCTTGCCAGTTTCAAATGCAGTTCCCAGTGTGAGCCCGGGGATTTCACCTCTGACTTAACAAACCGCCTGCGTGCGCTTTACGACCAGTAATTCCG
+
<@CCCGFCFF@EE8CFFFFGEGGGFGGGGFF8CFFF@FG>FGGGG:FGDCFGEG:CFGGGGGGGEGEGGGDCEFEECGGGDFEE@FGG@@FGAFF<FDFA@FCFFFGCC::FFGE<:CFEGGGDEFFGGGGGGGGFCGFCEDGFGAFEEGG+>;FFAF@FGGGGB;37,>FE9;79EEFFG9E,,6DFGCCC7=CEGECFDFF*;**;+3+;CCDFDGGG>EFFDA9@8B@<)1*.9(*2:>?F7:69FGC
@M03364:276:000000000-BLYN8:1:1101:8076:3815 2:N:0:1
GGACTACTAGGGTATCTAATCCTGTTCGCTCCCCACGCTTTCGAGCCTCAGCGTCAGTTACAGACCAGAGAGCCGCCTTCGCCACTGGTGTTCCTCCATATATCTACGCATTTCACCGCTACACATGGAATTCCACTCTCCTCTTCTGCACTCAAGTCTCCCAGTTTCCAATGACCCTCCCCGGTTGAGCCGGGGGCTTTCACATCAGACTTAAGAAACCGCCTGCGCTCGCTTTACGCCCAATAAATCCG
+
CCC?CGEGGGG9EFEGGFGFE<FGGGFGGGGGGGGGGGGGGGGGGGG8@FGGGFGGGCFEGFCFGGGGFGGGGGEGGGGGGGGGGGGGGGGGAFFGGGGGGFGGGFGGG>BFCFEGGGGGGGGGFGGGFEFGGGGGGGGGGGFFFGGGGGGGGGGGGA;ECEFEFDGFF;AFGGGDFGGDG8CGGDGGGG6:CGGGGGGGGGG7+?>=FGFFGGGGGFG6>G>;=:3;1ADFG3CAF?EEG::>GGB9F<<
@M03364:276:000000000-BLYN8:1:1101:6125:3844 2:N:0:1
GGACTACTAGGGTTTCTAATCCTGTTTGCTCCCCACGCTTTCGCACCTGAGCGTCAGTCTTCGTCCAGGGGGCCGCCTTCGCCACCGGTATTCCTCCAGATCTCTACGCATTTCACCGCTACACCTGGAATTCTACCCCCCTCTACAAGACTCTAGCCTGCCAGTTTCGAATGCAGTTCCCAGGTTGAGCCCGGGGATTTCACATCCGACTTGACAGACCGCCTGCGTGCGCTTTACGCCCAGTAATTCCC
+
CCCCCFGGGGGGGGGGGGGGGGGGGGGGGGGGGGGGGGGGGGGGGGGGGGGGGGGGGGDGGGGGECFGGGGGGGGGGGGGGGGGGFGGFFGGGFGGGFGGCGFFGGGGGGGGCFFGGGGG:FCGGGGGGGGGGDFFGGGGGGGFGGFGDFGDCFFGGGGGFGGDCFGFEGGGGG,@DFG7E?FGGGGGGGGFGGGG5*?CFGG>AGGGG5DGGGGFG;8:AGE<?FFEBBBF<DFAF:ECCDFFGFF9:?*
@M03364:276:000000000-BLYN8:1:1101:15736:3845 2:N:0:1
GGACTACTAGGGTATCTAATCCTGTTTGCTCCCCACGCTTTCGCACCTGAGCGTCAGTCTTTGTCCAGGGGGCCGCCTTCGCCACCGGTATTCCTCCAGATCTCTACGCATTTCACCGCTACACCTGGAATTCTACCCCCCTCTACAAGACTCTAGCCTGCCAGTTTCGAATGCAGTTCCCAGGTTGAGCCCGGGGATTTCACATCCGACTTGACAGACCGCCTGCGTGCGCTTTACGCCCAGTAATTCCC
+
CCCCCGGGGGGGGGFCFF<FGFGGGGGGGGGGGGGGEDEEFGGGGGGGGGGGGGGGGGGGGCGGGGGGFGGGG>EGGGGDGGEGGGGGFGGGGGGGFGGGCGGGFFGGGGGGFDFEGGGGGGFGFGEGG,EFGGFDGGGCEGGGGF9=F8DGGGGGGGGGGGGGG;DDCF,@9FCEFGGG,@BFFG67?DF>EGGDGDG6FFGGC;FCCGGGGGGCF48CBEF;FF9508>@C<5)83ECEE:@DC4<GG4
@M03364:276:000000000-BLYN8:1:1101:11053:3852 2:N:0:1
GGACTACCCGGGTATCTAATCCTGTTTGCTCCCCACGCTTTCGAGCCTCAGCGTCAGTTACAGACCAGAGAGCCGCCTTCGCCACTGGTGTTCCTCCATATATCTACGCATTTCACCGCTACACATGGAATTCCACTCTCCTCTTCTGCACTCAAGTCTCCCAGTTTCCAATGACCCTCCCCGGTTGAGCCGGGGGCTTTCACATCAGACTTAAGAAACCGCCTGCGCTCGCTTTACGCCCAATAAATCCG
+
CCCCCFGGGGGGGGGGGGGGGGGGGGFGGGGGGGGGGGGGGGGGFGGGGGGGGGGGGGGGGGGGGGGGGGGGGGGGGGGGGEGGGGGGGGGGGGGFGGGGGACGGGFFDFGGGGGGGGDGGEFGFFFGFFEFFGGGGGGGGGGFFGG9FAEFGG89DGGGFFDGDGEGGGGGGGGCDGFGG>E>:BEEEGGGD5EEDGG6CC7@FFCF4*6::CGGFFFFFGFD<;0)(:BDDDFFF<8:E31FFF4:C6D
@M03364:276:000000000-BLYN8:1:1101:7314:3860 2:N:0:1
GGACTACTGGGGTTTCTGATCCTGTTTGCTCCCCACGCTTTCGAGCCTCAGTGTCAGTTACAGGCCAGGGAGCCGCTTTCGCCTCCGGTGTTCCTCCATATATCTACGCATTTCACCGCTACACATGGAATTCCACCCTCCTCTCCTGCACTCAAGTCTCCCAGTTTCCAATGCACACAATGGATGAACCACGGCCTTTTACATCAGACTTAAGAAACCACGTGCGCTCCCTTTACGCCCATTAAATCCGG
+
CCCCCEG9CEEEFFE@F<FG,@CFGFC@EECFFD@@:FE;FGEF876B<EECFECGGGGG9,EGG@,C,,,BFF+++8BAF::F=,6C@78B?AFF8,C<9<@,4E?D+4:CF<EEF74@CFFG==?A=AFGEF,A,+@48D,?>,@FG,>D88,,:@>,>D3@FDFGFCDFG?AD,@6=EF6,8,,,7:6:+5**@>;AFGFG68*22;FFC+827>D7F*0((/-/-)));FC45(*=7))1:7+/7:)
@M03364:276:000000000-BLYN8:1:1101:23293:3864 2:N:0:1
GGACTACAGGGGTTTCTAATCCTGTTTGCTCCCCACGCTTTCGCACCTGAGCGTCAGTCTTCGTCCAGGGGGCCGCCTTCGCCACCGGTATTCCTCCAGATCTCTACGCATTTCACCGCTACACCTGGAATTCCACCCCCCTCTACGAGACTCAAGCCTGCCAGTTTCAAATGCAGTTCCCGGGTTGAGCCCGGGGATTTCACATCTGACTTAACAGACCGCCTGCGTGCGCTTTACGCCCAGTAATTCCG
+
CCCCCGGGGGGGGGDGGGGGGGGGGFGGGGGGGGGGGGGGCGGGGGGGGGGGGGGDEFFGGGGGFDEGGDGGGGGGGEDGGGGGEFGGEGGGGGGCGGGCFFGGGGGGGGGC9@<FA:CEGGGGGGGGGFGGG9EFGDGGG=EGGGGGGGGGGGF,38>C7DF6@EC9C,DFFDGGG@DGGGGGFGEGDGGFGGDG58FGGGGG7*::FFGCF>0;7>FFFDDFBFFFF>BFG*5)98E/>B?)77*47?*
@M03364:276:000000000-BLYN8:1:1101:15238:3879 2:N:0:1
GGACTACTAGGGTTTCTAATCCTGTTTGCTCCCCACGCTTTCGCACCTCAGTGTCAGTATCAGTCCAGGTGGTCGCCTTCGCCACTGGTGTTCCTTCCTATATCTACGCATTTCACCGCTACACAGGAAATTCCACCACCCTCTACCGTACTCTAGCTCAGTAGTTTTGGATGCAGTTCCCAGGTTGAGCCCGGGGATTTCACATCCAACTTGCTGAACCACCTACGCGCGCTTTACGCCCAGTAATTCCG
+
CCCCCGGGGGGGGGGGGGGGGGGGGGGGGGGFGDGGGGGGGGGGGGGGGGGGGGCGGGGGGGGGGGGGGGGGGGGGGGGGGGGGGGGGFGGGGGG<FGGGFGGGGGGGGGGEGGGAC?FDGGGFGGGGGGGGGGGFFGGGGGGGFEGGFGGGFGGDFFGFGGAFGGFFEGECFFG8D87EGGGGGGF8,@D6EEDGCG8,=+@;AGGGFDGGGFGGFFG*67?=BF>B25>EGGDF6@GGE>09F7AEGF*
@M03364:276:000000000-BLYN8:1:1101:12195:3889 2:N:0:1
GGACTACCAGGGTTTCTAATCCTGTTCGCTACCCATGCTTTCGCTCCTCAGCGTCAGTTACTGCCCAGAGACCTGCCTTCGCCATCGGTGTTCCTCCTGATATCTGCGCATTTCACCGCTACACCAGGAATTCCAGTCTCCCCTACAGCACTCAAGTTATGCCCGTATCGCCTGCACGCCCGGAGTTGAGCCCCGGGATTTCACAGACGACGCGACAACCCACCTCCGAGCCCTTTACGCCCAGTAATTCC
+
CCCCCGGGGGGGGGGGGGGGGGGGGGGGGGGGGGGGGGGGGGGGGGGGGGGGGGGGGGGGGGGGGGGGGGFGGGGGGGGGGGGGGGGGGGGGGGGGFGGFGFFGGGGGGGGGGGGGGGGGGGGGGGGGGGGGGGGGGGGGG8C?FG?FE8>FGGGGGGGFFGDDGEGFGGGEDFFGGGCFGGG6+::FCGGGG58CGBGCC9CCBCF*7):CDC3555*1=*>6@)(0(.)0*2>)/)2;7)()9>797C7
@M03364:276:000000000-BLYN8:1:1101:16180:3915 2:N:0:1
GGACTACTAGGGTTTCTAATCCTGTTTGCTCCCCACGCTTTCGCACCTGAGCGTCAGTCTTTGTCCAGGGGGCCGCCTTCGCCACCGGTATTCCTCCACATCTCTACGCATTTCACCGCTACACATGGAATTCTACCCCCCTCTACAAGACTCTAGCTGACCAGTATCAGATGCAATTCCCGGGTTAAGCCCGGGGATTTCACATCCGACTTGACAGACCGCCTGCGTGCGCTTTACGCCCAGTAATTCCG
+
CCCCCGGGGGGGGGGGGGGGGGGGGGGGGGGGGGGGGGGGGGGGGGGGGGGGGGGGGGGGGGGGGGGGGGGGGGGGGGGGGG@FGGGGGGGGGGGGGGGGGGGGGGGGGGGGGGGGGGGGGGGG9FGGGDGGGGGGGGGGGGGGFGGGC?FFFC;CGGGFFGGCFGC,D;FGGGG7AFFCF>GGGGFGGGGGGGGDCGGGGGFF@FCDGGGGCC6705CGFGFF:407(08:DGF9F6EGGF6)::@AF72
@M03364:276:000000000-BLYN8:1:1101:6388:3961 2:N:0:1
GGACTACCGGGGTATCTAATCCTGTTTGCTCCCCACGCTTTCGAGCCTCAGCGTCAGTTACAGACCAGAGAGCCGCCTTCGCCACTGGTGTTCCTCCATATATCTACGCATTTCACCGCTACACATGGAATTCCACTCTCCTCTTCTGCACTCAAGTCCTCCAGTTTCCAATGATCCTCCCCGGTTGAGCCGGGGGCTTTCACATCAGACTTAAGAAACCGCCGGCGCTCGCTTTACGCCCAATAAATCCG
+
CCCCCFDEEGGGGGGGGGGGGGGFF9EGGGGCGGFGGDEGGF@CEEDCCFGDFCF,@FFCD<E<FGGCFCAFCCCGGGGGGGGGCFFDEA<FEFGDFFCGGGGGFFAFCFFGGGFGFF:EEGG89FGGFEDCCFGGEEFGGGCFF=,,C=@DFFGGCB=,CDD?FFFGDCDE8A,7==DG++@6F+*4,,>>758C*::<CFF7+*7*><2;C7CGG*96)/)(..(7,..)97>)9<G557:)9:?)20)
@M03364:276:000000000-BLYN8:1:1101:16601:3983 2:N:0:1
GGACTACTGGGGTTTCTAATCCTGTTTGCTCCCCACGCTTTCGCACCTCAGTGTCAGTATCAGTCCAGGTGGTCGCCTTCGCCACTGGTGTTCCTTCATATATCTACGCATTTCCCCGCTACACAGGCAATTCCACCCCCCTCTACCGTACTCTAGCTTGGTAGTTTCGGATGCAGTTCCCAGGTTGAGCCCGGGGATTTCACATCCAACTTACTAAACCACCTACGTGCGCTTTACGCCCAGTAATTCCG
+
CCCCCGGGGGGGGGGGGGGGGGGGGGGGGGGGGGGGGGGGGGGGGDCEACF,EFGGGFEFC,FFGGFGF<FG:EFGDFGGCGGGG?FG?,EECGF,B,,CE?CFFGGGGGGGGG,=EFFGGG,E,,A4,:AE;<=FGCGGGGGGFG,68=@DGFFGGG9,+,3>FFG,++6BCG7CGGGGGDFCGGGFGGFGCGDEEGGCCFGGFG6*2;;:*21++98F)7A@4A(2(:;;CDD4A;GBEB7@7:@9:C2
@M03364:276:000000000-BLYN8:1:1101:23661:3987 2:N:0:1
GGACTACTAGGGTTTCTAATCCTGTTTGCTCCCCACGCTTTCGTGCCTCAGTGTCAGTTACAGTCCAGAGAGCCGCCTTCGCAACTGGTGTTCCTCCTAATATCTACGCATTTCACCGCTACACTAGGAATTCCACTCTCCTCTCCTGCACTCAAGTTTCCCAGTTTCAAAGGCTTACTACGGGTTAGCCGTAGCCTTTCACCTCTGCCTTAAGAAACCACCTACGCACCCTGTACGCCCAGTAATTCCGG
+
<CCCCGGEFFGFC,BEDC9FECFFC,CFDGFGGGFGCFFEGGEGGGGGF8FGGGFGCEF9AFGFDFFGF8FC@@FGD4B<@FGCGFGFFFFCF<FFGFFGGFGGGGFGGDGCFGFFAFGGGGGF,E,A=,AFF?EEE89A>99+4@DFDGGG?>EE,@>=,@E>=;;@F;>B8EE,3=9:A8>+>=@@GGGGCC6,2,7@;CG6C77***2*=C>FCFGGFG4<):=@5*@F*9:@5=EEGF>8+++*@09
@M03364:276:000000000-BLYN8:1:1101:17055:3992 2:N:0:1
GGACTACCAGGGTTTCTAATCCTGTTTGCTCCCCACGCTTTCGCACCTGAGCGTCAGTCTTCGTCCAGGGGGCCGCCTTCGCCACCGGTATTCCTCCAGATCTCTACGCATTTCACCGCTACACCTGGAATTCTACCCCCCTCTACGAGACTCAAGCCTGCCAGTTTCGGATGCAGTTCCCAGGTTGAGCCCGGGGATTTCACATCTGACTTAACAAACCGCCTGCGTGCGCTTTACGCCCAGTAATTCCG
+
CCCCCGGG@FGGGGGGGGGGGGGGGGGGGGGGGGGDFFGGGGGGGGGGGGGFGGGGGGGGFGGGGGGGG>FGGGGGGGGGGGGGGGGGG7FGGGGFFCFGGGGGGGGGGCEGGGGGGGGGDGGG8EGFFGGGGGGG98DFGGGGGGGGCGGFGCFGGGGGGGFGFGF;EEEGGGGGDFFGGGGGGGGGGGFFGGGG2=EECGGFF;:F>>F:@C>7CFGGFGFFFF>>?EFEGGGFF?GGGFF47>FAFF6
@M03364:276:000000000-BLYN8:1:1101:10160:3996 2:N:0:1
GGACTACCGGGGTTTCTAATCCTGTTTGCTCCCCACGCTTTCGAGCCTCAGTGTCAGTTACAGGCCAGAGAGCCGCTTTCGCCTCCGGTGTTCCTCCATATATCTACGCATTTCACCGCTACACATGGAATTCCACTCTCCTCTCCTGCACTCAAGTCTCCCAGTTTCCAATGCACACAATGGTTGAGCCACTGCCTTTTATATCAGACTTAAGAAACCGCCTGCGCTCGCTTTACGCCCAATAAATCCGG
+
CCCCCGG<F:CFGGCFFGGGCFFGGGGGGGEFFGFGG77FFEGGGGEFGGGGGGFGGGF9FFCGGGGGFFFEGFEEECBF,CFFEFGG=FFEFGAGGGGGFECBEDGGGFGGGCCEFFGEFGCF9FFGGDFGFGFAFEBEGFFFEGGCDFGGG8EGGFGGEFFFGCD=CE=EFGA9AF++,@:DA6DCE,:8@:FC6EDCF+2BA@C>5CF8FF++A>>:4?>BDA()/)2=<5:;53C7*58AGC7<FD<
@M03364:276:000000000-BLYN8:1:1101:15081:4023 2:N:0:1
GGACTACTGGGGTTTCTAATCCTGTTTGCTCCCCACGCTTTCGCACCTGAGCGTCAGTCTTCGTCCAGGGGGCCGCCTTCGCCACCGGTATTCCTCCAGATCTCTACGCATTTCACCGCTACACCTGGAATTCTACCCCCCTCTACGAGACTCTAGCTTGCCAGTTTCAAATGCAGTTCCCAGGTTGAGCCCGGGGATTTCACATCTGACTTAACAAACCGCCTGCGTGCGCTTTACGCCCAGTAATTCCG
+
CCCCCGGGGGGGGGGGGGGGGGGGGGGGGGGGGGGGGGGGGGGGGGGGGGGGGGFGGGGGGGGGEFCFGGGGGGGGGGGGGGGGGGGGGGGGGFGGGGGGGGGGGGGGGGGGGGGGGGGGEGGGGGGGGGGFGGGFDF6CEEEGGGGGGCGFGGGGGGGGCFGGGGGGGGGGGGGGGGGGGGGGGGGGGGEGGGGG5CECFCEFFGGF=7DGGGGGGCGGEGDFFFFB0>EFCDGFFFGECDFFF7B27F*
@M03364:276:000000000-BLYN8:1:1101:21891:4051 2:N:0:1
GGACTACCGGGGTTTCTAATCCTGTTTGCTCCCCACGCTTTCGCACCTGAGCGTCAGTCTTTGTCCAGGGGGCCGCCTTCGCCACCGGTATTCCTCCAGATCTCTACGCATTTCACCGCTACACCTGGAATTCTACCCCCCTCTACAAGACTCTAGCCTGCCAGTTTCGAATGCAGTTCCCAGGTTGAGCCCGGGGATTTCACATCCGACTTGACAGACCGCCTACGCGCGCTTTACGCCCAATAATTCCG
+
CCCCCGFFFEGGC@@CFGFGGGGGGGGGGGGEGGGGGGGGGCGEGC@AEFGFEGC::EFE9ECFCEDE@CECCB@FEEGFF>EGG@@EF=FGDEFAC<F<<,@?FA?FCFGCFGAD<F7@BFGG@FF<@8DFGGG9>,@FEECDFFGCB6,=FAFFCFGFEEAFGGCD5DFG?BFGGGGE9CFGFFGFGG6C5=EDEGF?:DEFF*9DGG5**2CGGF5C5E>1(715337><C727(*CCDFF4:42*:7
@M03364:276:000000000-BLYN8:1:1101:25519:4066 2:N:0:1
GGACTACCAGGGTTTCTAATCCTGTTTGCTCCCCACGCTTTCGAGCCTCAGCGTCAGTTACAGACCAGAGAGCCGCCTTCGCCACTGGCGTTCCTCCATATATCTACGCATTTAACCGCTACACAAGGAATTCCACTATCCTCTTCTGCAGTCAAGTCTCCCAGTTTCCAATGACCCTCCCCGGTTGAGCCGCATGCTTTCACATCAGACTTAAGCAACCGCCTGCGCTCGCTTTACGCCCAATAAATCCG
+
CCCCCFGE,CFGGCCCF6<<FAFGGGGFFG,CFGGEGGGGGAECAFG?F,@FGC7:C<EEF<F,CDEF8,E:FCEG:@@,@@C@FFGC,CBC=,=FF8?EFF9<EFAE7FFGG,CF,F=ECC@<@+A<AEEGGFFE@,6,@C>?FFG9BC,633398@,3,6,@33,;,==;8,,,,@8++33@@CEEFEGD5*6:CE9CD9BF9D79?GG:++++0;:,)*:>DFF3;:.:C<CCF;C8=5657F6<CF)
@M03364:276:000000000-BLYN8:1:1101:17138:4081 2:N:0:1
GGACTACACGGGTTTCTAATCCTGTTTGCTCCCCACGCTTTCGCACCTGAGCGTCAGTCTTCGTCCAGGGGGCCGCCTTCGCCACCGGTATTCCTCCAGATCTCTACGCATTTCACCGCTACACCTGGAATTCTACCCCCCTCTACGAGACTCTAGCTTGCCAGTTTCAAATGCAGTTCCCAGGTTGAGCCCGGGGATTTCACATCTGACTTGACAGACCGCCTGCGTGCGCTTTACGCCCAGTAATTCCG
+
CCCCCGGGGGGGGGGGGGGGGGGGGGGGGGGGGGGGGGGGGGGGGGGGGGGGGGGGGGGFGGGGGGGGGGGGGGGGGGGGGGGGGGGGGGGGGGGFGGGFGGGGGGGGGGGDGGGGGGGGDEGGGGGGGGGGGGGGGGGGGGGGGGGDEGGGGGFFFGGGGGFGGGGGGGGGGGGGGCGFGGGGGGGGGGGGGGGGGGGGGGGGAFFGGGGGGGGGGGGGFGD01>0BFEFFDDF2=?EGG3??GFF6*:9
@M03364:276:000000000-BLYN8:1:1101:20383:4110 2:N:0:1
GGACTACCAGGGTATCTAATCCTGTTTGCTCCCCACGCTTTCGAGCCTCAGCGTCAGTTACAGACCAGAGAGCCGCCTTCGCCACTGGTGTTCCTCCATATATCTACGCATTTCACCGCTACACATGGAATTCCACTCTCCTCTTCTGCACTCAAGTCTCCCAGTTTCCAATGACCCTCCCCGGTTGAGCCGGGGGCTTTCACATCAGACTTAAGAAACCGCCTGCGCTCGCTTTACGCCCAATAAATCCG
+
CCCCCGGFFGGGGGGGGGGGGGGGGGGGGGGGGGGGGGGGGGGGFDGGGGGGGGGGGGGGGGGGGGGGFFFFGGGGGGGGGGGGGGGGGGGGGFGFGGGGGGGGGGGGGGGGGGGGGGGGGEGGGGFGFCFGGGGGGGGGGGGGGDFFFFC8FDGGGGGGGGGGGGGGGGGGGGGGGEDEGGEGGGGGGGGGG>CCCGGFD+:CFG+6*0*=CCGG7DGGFGF;D5939>A>GDDAFBGGC>BFGGFFFD<
@M03364:276:000000000-BLYN8:1:1101:16024:4118 2:N:0:1
GGACTACTAGGGTATCTAATCCTGTTTGCTCCCCACGCTTTCGCACCTGAGCGTCAGTCTTCGTCCAGGGGGCCGCCTTCGCCACCGGTATTCCTCCAGATCTCTACGCATTTCACCGCTACACCTGGAATTCCACCCCCCTCTACGAGACTCAAGCCTGCCAGTTTCAAATGCAGTTCCCGGGTTGAGCCCGGGGATTTCACATCTGACTTAACAGACCGCCTGCGTGCGCTTTACGCCCAGTAATTCCG
+
CCCCCEGGFGGGGGGGGGGGGGGGGGGGGGGGGGGGGGGGGGGGGGGGGGGGGGGGGGGGGGGGGGGGGGGGGGGGGGGGGGGGGGGGGGGGGGGGGGGGGGGGGGGGGGGGGGGGGGGGGGGGFGGGGGGGGGGGGGGEGGGGGGGDGCGGGFFFGGGGGGGGGGGGGGCFGGGGGGGGFCGGGGEGGGGGGGGGGGCFGD7@FD@F7CGFGCD+:*=CBGF<0)9B2@DEGGGFF:EG=BFF777AGG9
@M03364:276:000000000-BLYN8:1:1101:9768:4164 2:N:0:1
GGACTACCAGGGTTTCTAATCCTGTTTGCTACCCATGCTTTCGAGCCTCAGCGTCAGTTACAGACCAGACAGCCGCCTTCGCCACTGGTGTTCTTCCATATATCTACGCATTTCACCGCTACACATGGAGTTCCACTGTCCTCTTCTGCACTCAAGTTTCCCAGTTTCCGATGCACTTCTTCGGTTGAGCCGAAGGCTTTCACATCAGACTTAAGAAACCGCCTGCGCTCGCTTTACGCCCAATAAATCCG
+
CCCCCGFFGGGGGGGGGGGGGGGGGGGGGGGGGFGGGGGGGGGFFGGGDFGGGGGGGCFGGGGGGGGFGCGGGGDGGGGGGGGGGGGGGGGGGGGDFFGGGGGGGGGGGGGGGGFGGGDGGGGFCFFGCFGGGCFFGFGGGGGGGGGFFEGGGGGFEFGGGFG8FGDGGD8BEGGFGGGGFGGDFEEFGGFDECE>FGGGGGGGF>FFGFGGFCGDF7:C:=?=<*>?=>A>G<F3:;EGE:08C:C37D7
@M03364:276:000000000-BLYN8:1:1101:12773:4178 2:N:0:1
GGACTACTGGGGTTTCTAATCCTGTTTGCTCCCCACGCTTTCGCACCTGAGCGTCAGTCTTTGTCCAGGGGGCCGCCTTCGCCACCGGTATTCCTCCAGATCTCTACGCATTTCACCGCTACACCTGGAATTCTACCCCCCTCTACAAGACTCTAGCCTGCCAGTTTCGAATGCAGTTCCCAGGTTGAGCCCGGGGATTTCACATCCGACTTGACAGACCGCCTGCGTGCGCTTTACGCCCAGTAATTCCG
+
CCCCCGGGGGGGGGGGFGFGGGGGGGGGGGFGGGGGGGGGGGGGGGGGFGFGGGGGGGAFGGGGGGGGGGGGGEGGGGGGGGGDGGGGGGGFFGGFGFGFCGGGGGGGGGGGGGGGGGGGGGGGGFGGG8FGGGGGGFGEEEGGGGGGFFGGGGGCFGGGFFGFGGGGGGGGGGGGF7EGC,DDFFCGGDCFGGEE5CFFC:EFFFGCDDGGGFGFCGGFBG>1:FBF47@EDD3492ECED?FF>FAGG*
@M03364:276:000000000-BLYN8:1:1101:9896:4202 2:N:0:1
GGACTACACGGGTTTCTAATCCTGTTTGCTCCCCACGCTTTCGAGCCTCAGCGTCAGTTACAGACCAGAGAGCCGCCTTCGCCACTGGTGTTCCTCCATATATCTACGCATTTCACCGCTACACATGGAATTCCACTCTCCTCTCCTGCACTCAAGTCTCCCAGTTTCCAATGCACACAATGGTTGAGCCACTGCCTTTTACATCAGACTTAAGAAACCACCTGCGCTCGCTTTACGCCCAATAAATCCGG
+
CCCCCGGGFGGGGGGGGGGGGGGGGGGGGGGGGGGGGGGGGGGFGGGGGGGGGGGGGGGGGFFGGGGGGGFGGGGGGGGGGGGGGGGGGGGGGGGGGGGGGGGGGGFGFGGGGGGGGGGGGGGGGGGFGGGGGGGFEGFGGGGGGGGGGGGGGG?FGGGGGGGGGGGGGEGGG8FGGG6EGGGGGGGFGGGGGGGCFFGGGGA<CD*>FGFD8DGFGG:?FGFFFF=EFE>BDGCEFFGCEFFACC=6*C:
@M03364:276:000000000-BLYN8:1:1101:21573:4244 2:N:0:1
GGACTACACGGGTTTCTAATCCTGTTTGCTCCCCACGCTTTCGAGCCTCAGTGTCAGTTACAGGCCAGAGAGCCGCTTTCGCCTCCGGTGTTCCTCCATATATCTACGCATTTCACCGCTACACATGGAATTCCACTCTCCTCTCCTGCACTCAAGTCTCCCAGTTTCCAATGCACACAATGGTTGAGCCACTGCCTTTTACATCAGACTTAAGAAACCACCTGCGCTCGCTTTACGCCCAATAAATCCGG
+
CCCCCGGGGGGGGDGGGGGD9EGGGGGGGGGGGGGGGGGGGGGGGGGFFGGGGGGGGGGGGGGGGGGGGGGGGGGGGGDGGGGGGGGGGGGGGGGGGGGGGGGCFGGGEGGGGGGGGGGGGGGGGGGGGGCGGEFFGGGGGGGGFGGGGGFGGGGGGGGGGFGGFGGGCCGGGGGGGF>8EBFGC+@EFGGGFGFGGGGGGGF@657;7CCFGGGCC*DFFEFEBE=B9DA4<GC45>EEC;;FG=7<;CD
@M03364:276:000000000-BLYN8:1:1101:18728:4250 2:N:0:1
GGACTACAGGGGTATCTAATCCTGTTTGCTCCCCACGCTTTCGCACCTCAGCGTCAGTAATGGACTAGTAAGCCGCCTTCGCCACTGGTGTTCCTGCGAATATCTACGAATTTCACCTCTACACTCGCAATTCAACTTACCTCTTCCATACTCAAGACTTCCAGTATCAAAGGCAGTTCCGGGGTTGAGCCCCGGGATTTCACCCCTGACTTAAAAGTCCGCCTACGTGCGCTTTACGCCCAGTAAATCCG
+
CCCCCFEGCCEEF@FFFGGGDFAFFFGFGGGGGDGGGGEGGFGGGGCDFFFGGG@BFGFFGGEFG9<EGFFEEEGGGGGGDGGGGGGGGCCBFFGGFE@FFFFFFFGG@EFFGFGG9,,@FEFFFAFE+>FFG,4CEFGGFFFFGGF9EFE?9DFDA,77,>DD5DAD8;EFGG8CDGGGGGDCE8811BGFDCCEC5B,+5=?A>959<CDF:+:=C7CB5>@<F?F;53=C*>CFDGECD@AF*84C6)
@M03364:276:000000000-BLYN8:1:1101:25832:4257 2:N:0:1
GGACTACACGGGTTTCTAATCCTGTTTGCTCCCCACGCTTTCGCGCCTCAGCGTCAGTTGCGAGCCAGAGAGCCGCCTTCGCCACTGGTGTTCCTCCATATCTCTACGCATTTCACCGCTACACATGGAATTCCACCCTTCTCTCTCGCACTCAAGTCTTCCAGTTTCCAATGACCCTCCCCGGTTGAGCCGGGGGCTTTCACATCAGACTTAAAAGACCGCCTGCGCTCGCTTTACGCCCAATAATTCCG
+
CCCCCGG<,BFGG;FFGFCFFGGGGGGGGGGFGGGGGGGGGGG>EEGEDGGGGGEGGGF9F+++@FD,,CFDFDCFCFCCFGGGG=<FFFGGG,,?FFGDG,EFCEFFGGGGGG9CF:CEGEGGGFGGF<CFGGEF,3+8@EFF>,6@BEEGG?8=DFFDFG8;@=;>:DEE?CAFECFGGGG:FECGFGG*1:5?EE>CC>C7AD+2*;CFGG7@+1CF>E>1:F9365)7DG<<4(*CE@:)>C9.:F*
@M03364:276:000000000-BLYN8:1:1101:19322:4273 2:N:0:1
GGACTACAAGGGTTTCTAATCCTGTTTGCTACCCATGCTTTCGAGCCTCAGCGTCAGTTACAGACCAGACAGCCGCCTTCGCCACTGGTGTTCTTCCATATATCTACGCATTTCACCGCTACACATGGAGTTCCACTGTCCTCTTCTGCACTCAAGTTTCCCAGTTTCCGATGCACTTCTTCGGTTGAGCCGAAGGCTTTCACATCAGACTTAAGAAACCGCCTGCGCTCGCTTTACGCCCAATAAATACG
+
CCCCCGGGEGGGGGGGFGCEEGGGGGGFGGGGGGGGG8FGGGGFFGGCGFFGGGGDEFFCEFG,EFEFGFFGGGGGGGGGFGGDGGGGEGGGFDFAFFGFFGGFFFGGGGGGGGGFFCCEGGGC9FEGFFGGGGGGC=EFGFGGGFC,9@==DFGGFGGGGG8EFGG;=C6CEEFFGD@=@3++@86DFDG++@>:7FGGFGG7+*+3;>FG>C8CF*5=**9>D6(2666?GF4@F0EBCD(;6;85+22
@M03364:276:000000000-BLYN8:1:1101:9987:4279 2:N:0:1
GGACTACAGGGGTTTCTAATCCTGTTTGCTCCCCACGCTTTCGAGCCTCAGTGTCAGTTACAGGCCAGAGAGCCGCTTTCGCCTCCGGTGTTCCTCCATATATCTACGCATTTCACCGCTACACATGGAATTCCACTCTCCTCTCCTGCACTCAAGTCTCCCAGTTTCCAATGCACACAATGCTTGAGCTACTGCCTTTTACATCAGACTTAAGAAACAACCTGCGCTCGCTTTACGCCCAATAAATCCGG
+
CC@CC<6FGCGEFFFGFGGGGGGGGGECFG@FD@FEE77CD@,<FG@EFGG<F@@CFF9CFFFDECE@EFGGGFGG@FFA:CCECEGGFGFGFCGCFGGGGGFEEGGGE>?FFFF9<:@E=+FGEE,=FEFGGG9FFGD8EFC9DDG?G?F+@>DFGCB=BB,@DDEGGFADDFGFFG88EF,@DD8FG,,:C6,@C@F9+CCCA7;CGG++BC>C*;,,/;6@F>43<4857/18;9:CEF@FG78)8<>
@M03364:276:000000000-BLYN8:1:1101:5718:4283 2:N:0:1
GGACTACTGGGGTATCTAATCCTGTTTGCTCCCCACGCTTTCGCGCCTCAGCGTCAGTTACAGACCAGAGAGCCGCCTTCGCCACTGGTGTTCCTCCATATATCTACGCATTTCACCGCTACACCTGGAATTCCACGCTCCTCTTCTGCACTCAAGTCTCCCAGTTTCCAATGACCCTCCCCGGTTGAGCCGGGGGCGTTCACATCAGCCTTAAGAAACCGCCGTCGCTCGCTTTACGCCCATGAAATCCC
+
8BBC,CFAFGGGGG@D9EGCDEFGFDAEF<FGDCEBCFCGFF@,8CB@F,F8FCF:CF,CCFD9FFG<EEC@FGCEG,BFGFGDG8,:,BF:<9,?F@<FDF;EFGGGGG7FBFFFDFGCFG:A,AE<8EFC9EEF+86F@D,==C,,8,=+6@D,6@3@BF8DD=>CD9DF8;9==AFECCCE@ED,A@?EE8CE=*=E**42+87**0;:8+2+7<CF)>>(()(0(00)>C5)9<ECGE(.>>6):**
@M03364:276:000000000-BLYN8:1:1101:5690:4339 2:N:0:1
GGACTACAGGGGTATCTAATCCTGTTTGCTCCCCACGCTTTCGCACCTGAGCGTCAGTCTTCGTCCAGGGGGCCGCCTTCGCCACCGGTATTCCTCCAGATCTCTACGCATTTCACCGCTACACCTGGAATTCTACCCCCCTCTACGAGACTCTAGCTTGCCAGTTTCAAATGCAGTTCCCAGGTTGAGCCCGGGGATTTCACATCTGACTTAACAAACCGCCTGCGTGCGCTTTACGCCCAGTAATTCCG
+
CCCCCGGGGGGGGGGGGGGGGGGGGGGGGGGGGDGGGGGGGGGGGGCFGGFGGGGEGGGGGGGGGGGGGGGGGGG:FGGGGEFGGGEGFEGGGF9FFFFEEGGGGGGFGDGGGGGDFEGGGGGGGGFG@DGGGGGDEGGGGGGGGGF6@EDCFGG7@EGGG,<DFFFAEFDGFGGGGGGGGGGGGGGGGGGFE5CEEECGGG?C@FC7CFGFGGGFGGGGBG:((56@BEE:DGGFF?E:EEF?FGFA>>>
@M03364:276:000000000-BLYN8:1:1101:22771:4352 2:N:0:1
GGACTACTGGGGTTTCTAATCCTGTTTGCTCCCCACGCTTTCGCACCTGAGCGTCAGTCTTCGTCCAGGGGGCCGCCTTCGCCACCGGTATTCCTCCAGATCTCTACGCATTTCACCGCTACACCTGGAATTCCACCCCCCTCTACGAGACTCAAGCCTGCCAGTTTCAAATGCAGTTCCCGGGTTGAGCCCGGGGATTTCACATCTGACTTAACAGACCGCCTGCGTGCGCTTTACGCCCAGTAATTCCG
+
CCCCCGGGGGGGGGGFGGGGGGGGGGGGGGGGGGGGGGGGGGGGGGGGGGGGGGGGGGGFGDGGGEGG8FEFCGGGGGGGGGGEFGGGGGGGGCFGGGGGGFDGGFGGGGGGGGGGGGGGDGFGGFGGGGGGFGGGGGGGEGGGCFFECGGFDGCFGFGGGCFDFGGCFFFEFGGFGGGGGGDEGGG?FDCFEEGGGGGGGGGGFGGFGGGD7F7+*;CGDEFFFF>FFFFFGDC<@?>*>DFFF7=)*:0
@M03364:276:000000000-BLYN8:1:1101:20172:4356 2:N:0:1
GGACTACTGGGGTTTCTAATCCTGTTTGCTCCCCACGCTTTCGAGCCTCAGCGTCAGTTACAGACCAGAGAGCCGCCTTCGCCACTGGTGTTCCTCCATATATCTACGCATTTCACCGCTACACATGGAATTCCACTCTCCTCTTCTGCACTCAAGTCTCCCAGTTTCCAATGACCCTCCCCGGTTGAGCCGGGGGCTTTCACATCAGACTTAAGAAACCGCCTGCGCTCGCTTTACGCCCAATAAATCCG
+
CCCCCFGGGGGG@FGGGCFDGGGGFGGGGCAGGEGGGGECFGCCFDGFGFGGFGDFGFGGGFGGFGGFDFFECGEFGDEGGGE7=FG8FGGFGGGEG8FGG9,5EEGGG,B?FF@FFG7@CFAFFF@CF,FFAFF9E@=<EEFF,8,ECDGFFF8FDGFGGCCFAA>,,6,@8,3@6DD=ECE8>EGE?CGG5ECDC*BFD7CF8C+9DFF7:C:7C4*0:5>D@FFE0A:>GGG4@BGGE525C>65FF)
@M03364:276:000000000-BLYN8:1:1101:24806:4380 2:N:0:1
GGACTACTGGGGTTTCTAATCCTGTTTGATCCCCACGCTTTCGCACATCAGCGTCAGTTACAGACCAGAAAGTCGCCTTCGCCACTGGTGTTCCTCCATATCTCTGCGCATTTCACCGCTACACATGGAATTCCACTTTCCTCTTCTGCACTCAAGTTACCCAGTTTCCAATGACCCTCCCCGGTTGAGCCGTGGCCTTTCACATCAGACTTAAGAAACCGCCTACGCACGCTTTACGCCCCATAATTCCG
+
86CCCFGG,CF7FEGG99CECCEGFG<CCCCFEFCC7FGGGG,6B@@FGG9EFEEECF<FF<,<FGG8FCD8FGCC@FGG,BC@@?CE<,C?FE@F?89B5AE<ECGC++BFGG?DB+=@=FFE,4:EAEABEFFGGC9FFFG=,6ECEFFC,@@9E9,@,@AFBF9@A3EFFE9@E,=++6@@FE+9@FF61*3*@BF7CFCF+*+*9CFG>:+257DC>C>2-6-8(/.=*:8)@,*:7)6AC67);+0
@M03364:276:000000000-BLYN8:1:1101:18732:4411 2:N:0:1
GGACTACTCGGGTATCTAATCCTGTTTGCTCCCCACGCTTTCGCGCCTCAGCGTCAGTTGCGAGCCAAAGAGCCGCTTTCGCCACTGGTGTTCCTCCATATCTCTACGCATTTCACCGCTACACATGGAATTCCACTCTTCTCTCTCGCACTCAAGTCTTCCAGTTTCCAATGACCCTCCCCGGTTGAGCCGGGGGCTTGCACATCAGACTTAAAAGACCGCCTGCGCGCGCTTTACGCCCAATAATTCCG
+
CCCCCGGGGGGGGGGGGGGGGGGGGGGGGGGGGGGGGGGGGGGGGGGDGFGGGGGGGGGGGGGGGGFFGGGGGGGGGGGGGGGGGGGGGGGGGGGGGGFFGGGGGGGGGGGGGGGGGDGGGGGGGGGGFFFGAFGFEGGGEGG@FGGGGCEDGGGFFGGGGGGGGGGFGGCCGGGGDCGGGDE5CEGFGGGC5E5C5:B**;CFFGFFGFGG7:+1:5@*)2>?<:9@9557<<D27<EE>:?>7>6>DC6
@M03364:276:000000000-BLYN8:1:1101:16823:4419 2:N:0:1
GGACTACAAGGGTTTCTAATCCTGTTTGCTCCCCACGCTTTCGAGCCTCAGCGTCAGTTACAGACCAGAAAGCCGCCTTCGCCACTGGTGTTCCTCCATATATCTACGCATTTCACCGCTACACATGGAATTCCGCTTTCCTCTTCTGCACTCAAGTGATCCAGTTTCCAATGACTCTCCCCGGTTGAGCCGGGGGCTTTCACATCAGACTTAATCAACCGCCTGCGCTCGCTTTACGCCCAATAAATCCT
+
CCCCCFE,,CE@FFFEFGCFGGGDGGGGGG9,CB@+F7FGGGGFGGCFFD8DGE,@@FFEFGGGGFFFE<,EFFCCFFGFGGGGEFEGCCFGFGGGGDFFFFCGFFGG7CFGCF9FGEGGDCGCFGGGC9E:??8FGEFGGGA==FDFF,>DCG@?F9,,=EFFD9DFGG,DCGF,@9D8,@+@>C>C<FB8@E8E?CF6+4=FAFF6CDC>8C++;>E*=*>0().5:.=3CFF)1(/1:>:4*:?4***
@M03364:276:000000000-BLYN8:1:1101:21069:4431 2:N:0:1
GGACTACACGGGTTTCTAATCCTGTTTGCTCCCCACGCTTTCGCACCTGAGCGTCAGTCTTCGTCCAGGGGGCCGCCTTCGCCACCGGTATTCCTCCAGATCTCTACGCATTTCACCGCTACACCTGGAATTCCACCCCCCTCTACGAGACTCAAGCCTGCCAGTTTCAAATGCAGTTCCCGGGTTGAGCCCGGGGATTTCACATCTGACTTAACAGACCGCCTGCGTGCGCTTTACGCCCAGTAATTCCG
+
CCCCCGGGGGGGGGGGGGGGGGGGGGGGGGGGGGGGGGGGGGGGGGGGGGGGGGGGGGGGGGGGGGGGGGGGGGGGEDGGGGGGGFGDGGGGGGGGGGGGGGGGGGGGGDGGGGDGFGGGGGGGGGGGGGFGFGGGEGGGGGGGGGGGGCEGGCFGGGGGGFFGFGGC7FGGGGGGGFFFGEGGGGGGGGFGGGGGGGGDCFFCFGGGGF7DFFGDFFFGBGFBFFFF:EFFGG5:FFDEEBF@FCFBF:2
@M03364:276:000000000-BLYN8:1:1101:23100:4436 2:N:0:1
GGACTACTGGGGTATCTAATCCTGTTTGCTCCCCACGCTTTCGAGCCTCAGCGTCAGTTACAGACCAGAGAGCCGCCTTCGCCACTGGTGTTCCTCCATATATCTACGCATTTCACCGCTACACATGGAATTCCACTCTCCTCTTCTGCACTCAAGTCTCCCAGTTTCCAATGACCCTCCCCGGTTGAGCCGGGGGCTTTCACATCAGACTTAAGAAACCGCCTGCGCTCGCTTTACGCCCAAGAAATCCG
+
CCCCCGGGGFFGGGGGGGGGGGGGGGGGGGGGGGGGGGGGGGGGGGGGGGGGGCEEGGGDAAFFFGGFCFFGGGGGGGGGGGGGGEGFFFEEEGGFCFAFFCAGGGGFGGGGFGGGFECEGE9F9FC<BAFFGGGGGGF8EFFGGGFDB,E8,>=CGGFFGFGCF3EFCF;DD;A,=FGGGDGGG>E,,@D67C*?C48<:>FFFDF6CFGGGGG7@<FGAG>28ABFFFE:DFG9F:C5EBB)7F4<*99
@M03364:276:000000000-BLYN8:1:1101:12787:4467 2:N:0:1
GGACTACTGGGGTTTCTAATCCTATTTGCTCCCCACGCTTTCGTGCCTCAGCGTCAGTAATGGCCCAGCAAGCCGCCTTCGCCACTGGTGTTCCTTCTAATATCTACGCATTTTACCGCTACACTAGAAATTCCACTTGCCTCTGCCATACTCAAGTCTGCCAGTTTCTAAAACGAACCGAGGTTAAGCCTCGGGCTTTAATCTTAGACTTAACAAACCGCCTACGCACCCTTTACGCCCAATAAATCCGG
+
CCCCCGGGGGGGGGGGGGGGGGGGGGGGGGGGGGGGGEGGGGGGGGGGGFGGGGGGGGGGGGGGGGGGGGGGGGGGGGGFFGGGGGGCGGGGFGGGFGGGGFFGFGGGGGGGGGGGDGEEEGGGGGE9CCFGGGGGGGDGGGGGDGGGGGGGEFGGGGGGFGD=BFFFAFFGGFE6EGEEGG6BFEGFGG?E5C55@8FFGD:7BF++*=9B2?FFGG*;?E)(5?=DF>D>FG7)81EEGFFAFF+729:
@M03364:276:000000000-BLYN8:1:1101:7049:4490 2:N:0:1
GGACTACTCGGGTTTCTAATCCTGTTTGCTACCCATGCTTTCGAGCCTCAGCGTCAGTTACAGACCAGACAGCCGCCTTCGCCACTGGTGTTCTTCCATATATCTACGCATTTCACCGCTACACATGGAGTTCCACTGTCCTCTTCTGCACTCAAGTTTCCCAGTTTCCGATGCACTTCTTCGGTTGAGCCGAAGGCTTTCACATCAGACTTAAGAAACCACCTGCGCTCGCTTTACGCCCAATAAATCCG
+
CCCCCGGG<FGGGGGGGFGGGGGGGGGGGGGFGGGGGGGGGGGGGGGGGGGGGGGGGGGGFCFGGGGF,:FEGGGGGGGGGFEFGGGGGGGGGGFGGFGGGGGGFFGGEGGGGGGGGGGGGGGFEGGGGCGGGGGGGGGGGGGGFGFGGGGGGGGGEFGCEGDGGGFGFGECEGGGGGGFFFGGGGGGGGGGGCC>7FGGGGGCFGGGGGGG>+?8C4DGFG>FEFFFFFFFGGCEFFGGGFDFCFAEGGG
@M03364:276:000000000-BLYN8:1:1101:13745:4539 2:N:0:1
GGACTACAGGGGTATCTAATCCTGTTTGCTCCCCACGCTTTCGTGCCTCAGTGTCAGTTACAGTCCAGAGAGCCGCCTTCGCAACTGGTGTTCCTCCTAATATCTACGCATTTCACCGCTACACTAGGAATTCCACTCTCCTCTCCGGCACTCAAGTTTCCCAGTTTCAAAGGCTTACTACGTTTGAGCCGTAGCCTTTCACCTCTGACTTAAGAAACCACCTACGAACGCTTTACGCCCAGTAATTCCGC
+
CCCCCC8@<@BGF,CEDFFEC<CCF@EFG9EFF;FCCCF@DC:CF@FGF@FGFFECE6C<F9EF,C<CFF<FGG@FF7FGFG7CG,CF<EFB<?@:,=,5,54CB?FFE7,,,AEC94@+>C=FGCEF,,54AFFEF=DEFFB8>,+4@C=D8>8DF,E;CE=DF9;=8D9DCGGGGFGAF638,BA7?>EC65@CCB3=CGFFF59:8=28+2=8C>FFA>A;):-9(/865*+1?>EEG44++;+9+**
@M03364:276:000000000-BLYN8:1:1101:9506:4553 2:N:0:1
GGACTACAAGGGTTTCTAATCCTGTTTGCTCCCCACGCTTTCGCACCTGAGCGTCAGTCTTTGTCCAGGGGGCCGCCTTCGCCACCGGTATTCCTCCAGATCTCTACGCATTTCACCGCTACACCTGGAATTCTACCCCCCTCTACAAGACTCTAGCCTGCCAGTTTCGAATGCAGTTCCCAGGTTGAGCCCGGGGATTTCACATCTGACTTCACAAACCGCCTGCGTGCGCTTTACGCCCAGTAATTCCG
+
CCCCCFFGFGGGGGGGGGCGGGGFGGGGGGFGGGGGGGGGGGGGGGGGGGGGGGGGGFGGGGGGGGGGGGGGGGGGGGGGGGGGGGGGGGGGGGGGGGGDFG;FFGGGGGGGGGGGGDGCCCFGFGGEGFGGGGCF@FDCGGGGGGGFGGFGGGGGCGGGFFGGGCFGGGGGGGEGGGGGGGGFF?FF78FFGGGGDGFFGGGC67FFFFCF+1*1><FGFGEFFF>5(>>BCGGAF68CGF<F7FFDGG9
@M03364:276:000000000-BLYN8:1:1101:16750:4660 2:N:0:1
GGACTACTGGGGTATCTAATCCTGTTTGCTACCCATGCTTTCGAGCCTCAGCGTCAGTTACAGACCAGACAGCCGCCTTCGCCACTGGTGTTCTTCCATATATCTACGCATTTCACCGCTACACATGGAGTTCCACTGTCCTCTTCTGCACTCAAGTTTCCCAGTTTCCGATGCACTTCTTCGGTTGAGCCGAAGGCTTTCACATCAGACTTAAGAAACCGCCTGCGCTCGCTTTACGCCCAATAAATCCG
+
CCCCCGGGFGGGGDGGGGGGFGGGGGGGGG9FEFGGGGGGGGC<FGGGGFGGGGGGEFEGGGGGGGGGFGGFGGGGGGGGGDGEEEGGGGGGGGGGGGGAFFEFEABFGGGGGGGGGGGGGDFG?EGG8EFFGG;FGFDGGGGGGGFGGFFDGFGGFACAFGGGFGGGFG6CCECDGGGGFF6CGEE8D8FE63@878FFGGGFFFGCFGGFG7CG7D86>**0//::2;?EGGGEF@GEGFFF77CFGF<
@M03364:276:000000000-BLYN8:1:1101:6349:4711 2:N:0:1
GGACTACTGGGGTTTCTAATCCTGTTTGCTCCCCACGCTTTCGCACCTGAGCGTCAGTCTTCGTCCAGGGGGCCGCCTTCGCCACCGGTATTCCTCCAGATCTCTACGCATTTCACCTCTACACCTGGAATTCTACCCCCCTCTACGAGACTCTAGCTTGCCAGTTTCAAATGCAGTTCCCAGGTTGAGCCCGGGGATTTCACATCTGACTTAACAAACCGCCTGCGTGCGCTTTACGCCCAGTAATTCCG
+
CCCCCGFGEGGGG@@DFDGGGGGFGGGFGGGGGEGGDE,BFFFGEGECFGGGGGGGGGGGFGGGGGDGFGCFFEGGGGGGGGDGEG7EFGGGGGGDFCF9,,@EDFGF:FGEFGCFG,AD:EFGGGGC8EFGGEGFFFGGGGG?,E6B@6CFGGFFGGGGGGGGGGFGG9;>A953,7:E,D:EFGGGGGD>1*8=CCFC>CEFAF=@@GFCDGGG7DFGDGFFDFBE:EFEGG*68<CEGE:977*6:7*
@M03364:276:000000000-BLYN8:1:1101:15566:4729 2:N:0:1
GGACTACCGGGGTTTCTAATCCTGTTTGCTCCCCACGCTTTCGAGCCTCAGTGTCAGTTACAGGCCAGAGAGCCGCTTTCGCCTCCGGTGTTCCTCCATATATCTACGCATTTCACCGCTACACATGGAATTCCACTCTCCTCTCCTGCACTCAAGTCTCCCAGTTTCCAATGCACACAATGGTTGAGCCACTGCCTTTTACATCAGACTTAAGAAACCACCTGCGCTCGCTTTACGCCCAATAAATCCGG
+
CCCCCGGGGGGGGGGGGGGGGGGGGGGGGGGGGGGGGGGGGGGGGGGGGGGGGGGGGGGGGGGGGGGGGGGGGGGGGGGGGGGGGGGGGGGGGGFGGGGGGGGGGFGGGGGGGGGGGEGGGGGGFFGGGFFGFGGGFGGGGGGFDFFGGGGGGFGGFGFGGGGGGGGGFGGGGCGF9EE?AFFGGGGGGDGGGGGGGGGGGGGFBFFGGD7CCFFGGG6E>9FE=EB4>>B;FCDFF@ECC5;FCFFECC:
@M03364:276:000000000-BLYN8:1:1101:19823:4785 2:N:0:1
GGACTACAAGGGTATCTAATCCTGTTTGCTCCCCACGCTTTCGCACCTGAGCGTCAGTCTTCGTCCAGGGGGCCGCCTTCGCCACCGGTATTCCTCCAGATCTCTACGCATTTCACCGCTACACCTGGAATTCTACCCCCCTCTACGAGACTCTAGCTTGCCAGTTTCAAATGCAGTTCCCAGGTTGAGCCCGGGGATTTCACATCTGACTTAACAAACCGCCTGCGTGCGCTTTACGCCCAGTAATTCCG
+
CCCCCGGGGGGGGGGGGGGGGGGGGGGGGGGGGGGGGGGGGGGGGGGGFGGGGGGGGGGGFGGGGDFFGDGGGGGGGGGGGGGGGGDGGGGGGGGGGGGCFGFGGFFGGGGGFGGGGGGGGGFFGGGGGGGGGGGGGEGGGGGGGGGGGEEFCCFGGGFCFGFGFA;EFGGFDDAFGGGGGFFGGCGF?GG>CCGGGGG677C7ACF>:DCGGGGG78C5BCED?5>7()55)C5)=?GDGE<F>FFFGC*
@M03364:276:000000000-BLYN8:1:1101:12313:4804 2:N:0:1
GGACTACTGGGGTTTCTAATCCTGTTTGCTCCCCACGCTTTCGTGCCTCAGTGTCAGTGTTGGTCCAGGTAGCTGCCTTCGCCATGGATGTTCCTCCTGATCTCTACGCATTTCACTGCTACACCAGGAATTCCGCTACCCTCTACCACACTCTAGTCGCCCAGTATCCACTGCAGTTCCCAGGTTGAGCCCAGGGCTTTCACAACGGACTTAAACGACCACCTACGCACGCTTTACGCCCAGTAATTCCG
+
CCCCCGGGGGGGGGGGGGFGGGGGGGGGGGGGGGFGGGGGGGGGGGGGGGGGGGGGGGGGGGGGGGGGGGGGGGGGGGGGGGGGGGGGGGGGGGGFFGGGEFFFGGGGGGGGGGGGGGGGGGGGFCGGGGGGGGGGGGGGGFGGEGFGGCEGGGGFGFGC@CGGGGGGGGGGGGGFGGGGGGGFG9DGGGDFGGGGC?EED7C?6DGGGGDC8F8DDGG74C>=E>AEF)/:CDGFF0;CGD16C@FCFF4
@M03364:276:000000000-BLYN8:1:1101:5675:4818 2:N:0:1
GGACTACTCGGGTACCTAATCCTGATTGCTAGCCGTGCTTTCCAGCCTCAGCGTCAGATACGGACCAGACAGCCGCCTTCGCCACTGGTGTTCTTCCATATATCTACGCATTTCACCGCTACACATGGAGTTCCACTGTCCTCTTCTGCACTCAAGTTTCCCAGTTTCCGATGCACTGCTTCGGTTGAGCCGAATGCTTTCACATCAGACTTAAGAAACCTCCTGCGCTCGCTGTACGCCCATTACATCCG
+
-8-8@;;,C-B+,6,=@9CE,E6,-;C,,<;,,;+87,,6,,,6,,6,CECE7CF:F,,C,,@:7@,C,6CF@9+8+84AD,,BBEE,C<:,C5>FA9<<,,@EEE<=>F4:,,AA<:@=:C=FFGGFGGE:?,CFC8>F==D=F,>=FAF888=,@,@E@E9FG9>@=C+>@8=FG,EF,@+B63@?FGG6+3*37,@EFFC71*<*7?>?8F+5=CFD*19@444?>4/5/*:/1/:*5>(;C+;6+;*
@M03364:276:000000000-BLYN8:1:1101:8005:4832 2:N:0:1
GGACTACTGGGGTATCTAATCCTGTTTGCTCCCCACGCTTTCGAGCCTCAGTGTCAGTTACAGGCCAGAGAGCCGCTTTCGCCTCCGGTGTTCCTCCATATATCTACGCATTTCACCGCTACACATGGAATTCCACTCTCCTCTCCTGCACTCAAGTCTCCCAGTTTCCAATGCACACAATGGTTGAGCCACTGCCTTTTACATCAGACTTAAGAACCCACCTGCGCGCGCTTCACGCTCAATAAATCAGG
+
<9-@<@FEEFAFED8CFCEEFEGGGGGGF<FGGGGGEGGDF<F<FEC8FGCFFFFFFEGGGGEFFGFEF@CF?FDC:,BEEGD@FF7=FFCCGFCAE<FFFEFGFCBFC=FFFCFCFFCGCGFEGFFCF?F@E9FGGG,AD=D9,@,@EE8=>B,,@;9,8@=DFGGGCF,>188=3A8+@=,B,+3148,,5DD8C,69CCA?FDFCD5+<>;++**@@A*?)-94*08))**0358**2*)1:FF?*2*
@M03364:276:000000000-BLYN8:1:1101:11015:4869 2:N:0:1
GGACTACTCGGGTTTCTAATCCTGTTTGCTCCCCACGCTTTCGAGCCTCAGCGTCAGTTACAGACCAGAGAGCCGCCTTCGCCACTGGTGTTCCTCCATATATCTACGCATTTCACCGCTACACATGGAATTCCACTCTCCTCTTCTGCACTCAAGTCTCCCAGTTTCCAATGACCCTCCCCGGTTGAGCCGGGGGCTTTCACATCAGACTTAAGAAACCGCCTGCGCTCGCTTTACGCCCAATAAATCCG
+
CCC@CGGGGGGGGEEFGGGGFGGGGGGGGGGGGGGGGGGGGGGGGGGGGGGGGGGGGGGGGGGGGGGGGG?FGGGGGGGCCFFGGGGGGGGGDFCFGGGGGGGGCFFF7FGEFGGFGGGGGGGC9EFGFFFGGFGFFGFGGFGGG;DEGGGFDFF?DF9DEGEFFG9,EDFCFA98?FFGG+BEEGEGGG,3@CGGGGGGGGFDFDDF46FFCDC>CCGF3D:2=:4).557DGF<@?GG*5?FGGFADCC
@M03364:276:000000000-BLYN8:1:1101:18997:4872 2:N:0:1
GGACTACAGGGGTATCTAATCCTGTTTGCTCCCCACGCTTTCGCACCTGAGCGTCAGTCTTTGTCCAGGGGGCCGCCTTCGCCACCGGTATTCCTCCAGATCTCTACGCATTTCACCGCTACACCTGGAATTCTACCCCCCTCTACGAGACTCTAGCTTGCCAGTTTCAAATGCAGTTCCCAGGTTGAGCCCGGGGATTTCACATCTGACTTAACAAACCGCCTGCGTGCGCTTTACGCCCAGTAATTCCG
+
CCCCCGGGGGGGGGFGGGGGGGGGGGGGGGGFFGGGGGGGGGGGGGGGGGGEFGGGGGGGGGGGFFGGGGGGGGGGGGGGGGCGGGGGGGGGFGGGGGGGGFGGAFGGCECFFFFGGGGG@FFFFGGGGEFGGFFFFGGGGGEDAEFGGGGGGGGGGGDFGGFGGGGG7DFFGGGGGCCGGGG*?D67CFFGGGCEEGGGGGGCFGGGGGGCCC7DFGGGFGFF;F058>E>DCGAFFAEEB6/:FFFGGC
@M03364:276:000000000-BLYN8:1:1101:6371:4891 2:N:0:1
GGACTACCGGGGTTTCTAATCCTGTTTGCTCCCCACGCTTTCGAGCCTCAGCGTCAGTTACAGACCAGAGAGCCGCCTTCGCCACTGGTGTTCCTCCATATAAATACGCATTTCACCGCTACACATGGAATTCCACTCTCCTCTTCTGCACTCAAGCCTCCCAGTTTCCAATGACCCTCCCCGGTTGAGCCGGGGGCTTTCACATCAGCCTTAAGAAACCGCCTGCGCTCGCTTTACGCCCAACAACTCCG
+
8--AB<@,@@F:F@;E9@C,;C<EFEF<AFCFG@FG6C@66E,,,6@<F@E@CFG:FF9EEAE,C<F@C,,B<F:FGEGEFFFCFCGG9FEGAF4?EE?DA5,,9,BDE:CFFEEFEBFGEGG8E8ECFFFD;FGEC>F@=,DF,DFAFG?DEF86,3,@EG?E<=9ED9,>=,,@D:6C8+@>CCE?@3:**@GDCE56CFF7@C70*;9**2++:7?E:=>@(;3D1@)<**/)/(882)-)17)):75
@M03364:276:000000000-BLYN8:1:1101:10944:4894 2:N:0:1
GGACTACTGGGGTATCTAATCCTGTTTGCTCCCCACGCTTTCGAGCCTCAGCGTCAGTTACAGACCAGAGAGCCGCCTTCGCCACTGGTGTTCCTCCATATATCTACGCATTTCACCGCTACACATGGAATTCCACTCTCCTCTTCTGCACTCAAGTCTCCCAGTTTCCAATGACCCTCCCCGGTTGAGCCGGGGGCTTTCACATCAGACTTAAGAAACCGCCTGCGCTCGCTTTACGCCCAATAAATCCG
+
CCCCCGGGGGGGGGGGGGGGGGGGGGGGGGGGGGGGGGGGGGGGGGGGGGGGGEGGGGGGGGGGGGGGGGGGGGGGGGGGGGGGGGGGGGGGGGFGGGGGGGGGGEGGGGFGGGGGGGGGGGGGGGGGFFFGGGGGGGGGGGGGGGGGGGGGGGGGGGGGEGGGFGFCFGGGGGGGGGGGGGGGGGGGGGGGGGGGGGGGG7EGFFFFGGGGGFFCFGGGBGEDDA;;9AEDGGFAF68EGFBFGGFFGGG
@M03364:276:000000000-BLYN8:1:1101:6787:4945 2:N:0:1
GGACTACAAGGGTTTCTAATCCTGTTTGCTCCCCACGCTTTCGTGCCTCAGTGTCAGTTACAGTCCAGAGAGCCGCCTTCGCAACTGGTGTTCCTCCTAATATCTACGCATTTCACCGCTACACTAGGAATTCCACTCTCCTCTCCTGCACTCAAGTTTCCCAGTTTCAAAGGCTTACTACGGTTGAGCCGTAGCCTTTCACCTCTGACTTAAGAAACCACCTACGCACCCTTTACGCCCAGTAATTCCGG
+
CCCCCGGGGGGGGGGGGGGGGGGGGGGGGGGGGGGGGGGGGGGGGGGGGGGGGGGGGGGGGGGGGGGGGGGGGGGGGGGGGGGGGGGGGGGGGGGGGGGGGGGFFGGGGGGGGGGGGGGGGGGGGGGGGGGGGGGGGGGGGFGDFFGGGGGGGGGGFGGGGGGGGGGGGGGGGGGGGGGFGEEGGGGGGGGGGGGGGGGGCDF?FFG7FGCFCGFF5*DGF>FFEF>ABFFF*8C>?=GDCF=6>8=<+7>
@M03364:276:000000000-BLYN8:1:1101:26277:5003 2:N:0:1
GGACTACCGGGGTTTCTAATCCTGTTTGCTCCCCACGCTTTCGTGCCTCAGTGTCAGTTACAGTCCAGAGAGCCGCCTTCGCAACTGGTGTTCCTCCTAATATCTACGCATTTCACCGCTACACTAGGAATTCCACTCTCCTCTCCTGCACTCAAGTTTCCCAGTTTCAAAGGCTTACTCCGGTTGAGCCGTAGCCTTTCACCTCTGACTTAAGAAACCACCTACGCACTCTTTACGCCCAGTAATTCCGG
+
CCCCC@EFDGGDGDGGGG9FFDFGGGGGGGGFGEGGGCFGGGGGGGGGGGFGFFGEGGGGGGFGGGGGGGGGFGCEEFFC@BE7CFF@FGGGGFGGGGFGGGFCF9C@FFGGGGGGFE>=:@AF9AF8EEFGAFGGFFGGGE4=DGGFFFFGD?FGFGGF9DECFCEFG9=F,BDGGGG,=8+@BC696DEGG*>EGGGFF>CCFFCFG>+=8CFFFGDFFE66>B=)2)298CGE>;58*)6F+;FC162
@M03364:276:000000000-BLYN8:1:1101:22488:5018 2:N:0:1
GGACTACCAGGGTTTCTAATCCTGTTTGCTACCCATGCTTTCGAGCCTCAGCGTCAGTTACAGACCAGACAGCCGCCTTCGCCACTGGTGTTCTTCCATATATCTACGCATTTCACCGCTACACATGGAATTCCACTCTCCTCTTCTGCACTCAAGTCTCCCAGTTTCCAATGACCCTCCCCGGTTGAGCCGGGGGCTTTCACATCAGACTTAAGAAACCGCCTGCGCTCGCTTTACGCCCAATAAATCCG
+
CCCCCGGDGGGGGGGGGFGGGGGGGGGGGGGGGGFEGGGGGGGCFEGGFGGGGGGGGFFCFGC,E@FFFEGFGGGGGGGGGGGGGGGGGFGGGGGGGGGGGFGGGFGGGGGGGFGGGGGGCEGGGGGGGCGGGGGG9,4FGGGDBFCFGGGGGDE=CDD=E@8BFGGGDGEGG96@DDF?EGGDFGEGGGF:>>CEECGGF+,+12+*;86BCCDGCDFFBD>@F).52B>ADFC>61:CEBBFFF=<GG3
@M03364:276:000000000-BLYN8:1:1101:14592:5024 2:N:0:1
GGACTACTGGGGTTTCTAATCCTGTTTGCTCCCCACGCTTTCGTGCATGAGCGTCAGTACAGGTCCAGGGGATTGCCTTCGCCATCGGTGTTCCTCCGCATATCTACGCATTTCACTGCTACACGCGGAATTCCATCCCCCTCTACCGTACTCTAGCCATGCAGTCACAAAGGCAGTTCCCAGGTTGAGCCCGGGGATTTCACCTCTGTCTTGCATAACCGCCTGCGCACGCTTTACGCCCAGTAATTCCG
+
CCCCCGGGGGGGGGGGGGGGGGGGGGGGGGGGGGGGGGGGGGGGGGGGGGGGGGGGGGGGGGGGGGGGGGGGGGGGGGGGEGGEGGGGGGFGGGGGGGGGGGGGGGGGGGGGFAFFFGGGFGGGGGCGEGGGGGGGGGGGEGGGGGGGGGGGGGGFGGGGGGGGGGGGGGGGGGFEFFFGCEFGGGGGDGEFEGGGGGGGGFGFFGGGGGGGG=CGFFFCEDFFFFFFFFFFGGGFFFGCEFFFG=FAFG7
@M03364:276:000000000-BLYN8:1:1101:20488:5024 2:N:0:1
GGACTACTGGGGTTTCTAATCCTGTTTGCTCCCCACGCTTTCGAGCCTCAGTGTCAGTTACAGGCCAGAGAGCCGCTTTCGCCTCCGGTGTTCCTCCATATATCTACGCATTTCACCGCTACACATGGAATTCCACTCTCCTCTCCTGCACTCAAGTCTCCCAGTTTCCAATGCACACAATGGTTGAGCCACTGCCTTTTACATCAGACTTAAGAAACCACCTCCGCTCGCTTTACGCCCAATAAATCCGG
+
CCCCCGFGGGGG@FGGGGGGGFGGGGGGGGGGFFGGGGGGGGGGDGGGGCFGGGGF<CEDGGGGGGGGGGGGGGGGGGGGGGEGGCEEFGGGGFGGGDFGGGGGGFGGGCFGGDFFGGGDFGGF9FGGFFFGGGGGDDDFGGGGGGGGGGGGGGFGFGGGFGFBDE9DDFF,=DGGG?CGGGGGGCF?F@DCCFGFGGGFFCFGFGGDGGCFFFGGGGFGFE4)09AEFFDA<CDCB(BEG)66C1@?*>C
@M03364:276:000000000-BLYN8:1:1101:18537:5032 2:N:0:1
GGACTACTAGGGTTTCTAATCCTGTTTGCTCCCCACGCTTTCGCACCTGAGCGTCAGTCTTCGTCCAGGGGGCCGCCTTCGCCACCGGTATTCCTCCAGATCTCTACGCATTTCACCGCTACACCTGGAATTCTACCCCCCTCTACGAGACTCAAGCCTGCCAGTTTCAAATGCAGTTCCCGGGTTGAGCCCGGGGATTTCACATCTGACTTAACAGACCGCCTGCGTGCGCTTTACGCCCAGTAATTCCG
+
CCCCCGGGGGGGGGGGGGGGGGGGGGGGGGGGGGGGGGGFGGGGGGGGEGGGGGGGGGGGGFGGGGGFFGGGGGGGGGGGGGGGGGGGGDGGGGGGGGGGGGGGGGGGGGGGGGGGGGDECGGGGGGG=DGGGGGGGGGGGGGGGGG>8>EFCCCGGGGGGGGGGGGGGFGGFGGGGGFFGGG5FGGGGGGGGGGEE>FFF@FC=<CF7DGGFFGGDGGF>EFBFFFFB:)<DGGAF0EGGEBFGC92:C9
@M03364:276:000000000-BLYN8:1:1101:8376:5047 2:N:0:1
GGACTACTAGGGTTTCTAATCCTGTTTGCTCCCCACGCTTTCGCACCTGAGCGTCAGTCTTTGTCCAGGGGGCCGCCTTCGCCACCGGTATTCCTCCAGATCTCTACGCATTTCACCGCTACACCTGGAATTCTACCCCCCTCTACAAGACTCTAGCCTGCCAGTTTCGAATGCAGTTCCCAGGTTGAGCCCGGGGATTTCACATCCGACTTGACAGACCGCCTGCGTGCGCTTTACGCCCAGTAATTCCG
+
CCCCCGGGGGGGGGGGGGGGGGGGGGGGGGGGGGGGGGGGGGGGGGGGFGGGGGGGGGGDCAFFEFGGGGGGGGGGGGGGGGGGGFGGGGGEGGGGGGGGGGGGGGGGGGGDFGGGGGGGEGGGFGGGGGGGGGGGGF8FGGGGGGD,6DFDGGGGGFGEDFGGFGGFGG,DGFFGGFFC9;DGGGCFC7CG>EEE5;CEGD7++287*)):CF4;C*C5>EA?D4;B13501>*-93>CEFF6>CF6F:6
@M03364:276:000000000-BLYN8:1:1101:5120:5049 2:N:0:1
GGACTACAAGGGTTTCTAATCCTGTTTGCTCCCCACGCTTTCGAGCCTCAGTGTCAGTTACAGGCCAGAGAGCCGCTTTCGCCTCCGGTGTTCCTCCATATATCTACGCATTTCACCGCTACACATGGAATTCCACTCTCCTCTCCTGCACTCAAGTCTCCCAGTTTCCAATGCACACAATGGTTGAGCCACTGCCTTTTACATCAGACTTAAGAAACCCCCTGCGCTCGCTTTACGCCCAATCAATCCGG
+
CAC<CGGGGGGGGGGGGGDGGGGGGFF@FG9FCFECFGGFFGGFGGGGGGGF,FFGFGGFAEE,CFGGCE,BFGEFCFGCGGGGG8@FCBFFEFACE<9FFG9FFG9FGD7C,AAEDFDGGGFCGFFDCDFFGGGCEFDGCD>=FECGFGGDGFFFBCA,@>8EFGGGGGGGFGGDAF8EC,@@FGGGGGGFGGDCC;9ACDA9CFCFGG+<@FFD5D6*@>5==:>?:?B6CFGFFFBEGF@)0*;C5>7
@M03364:276:000000000-BLYN8:1:1101:7872:5082 2:N:0:1
GGACTACAGGGGTTTCTAATCCTGTTTGCTCCCCACGCTTTCGCACCTGAGCGTCAGTCTTCGTCCAGGGGGCCGCCTTCGCCACCGGTATTCCTCCAGATCTCTACGCATTTCACCGCTACACCTGGAATTCTACCCCCCTCTACGAGACTCTAGCTTGCCAGTTTCAAATGCAGTTCCCAGGTTGAGCCCGGGGATTTCACATCTGACTTAACAAACCGCCTGCGTGCGCTTTACGCCCAGTAATTCCG
+
CCCCCGGGGGGGGGGGGFGGGGGGGGGGGGGGGGGGGGGGGGGGGGGGGGGGGGGGGGGGGGGGGGGGGGGGGGGGGGGGGGGGGGGDGGGGGGGGGGGGGGGGGGGGGGGGGGGGGGGGGGGGGGGCGGGGGGGGGG6FGGGGCGFEDDEGGGDGGGGGGGGGGGFGGFGGGGGGGGGGGGGGGGGFGGGGGDGGDGGGGGGGF<:CCGGFGCFGGGGGFDAFFFF::BBBCDFFFBEEEB<FFGF4:C*
@M03364:276:000000000-BLYN8:1:1101:9486:5085 2:N:0:1
GGACTACAAGGGTATCTAATCCTGTTTGCTCCCCACGCTTTCGAGCCTCAGCGTCAGTTACAGACCAGAGAGCCGCCTTCGCCACTGGTGTTCCTCCATATATCTACGCATTTCACCGCTACACATGGAATTCCACTCTCCTCTTCTGCACTCAAGTCTCCCAGTTTCCAATGACCCTCCCCGGTTGAGCCGGGGGCTTTCACATCAGACTTAAGAAACCGCCTGCGCTCGCTTTACGCCCAATAAATCCG
+
CCCCCGGGGGGGGGGGGGGGGGGGGGGGGGGGGGGGGGGGGGGGGGGGGFGGGGGGGGGGGGGGGGGGGGGGGGGGGGGGGDGGGGGGGGGGGFGGGGGGGGGGGGGGGGGGGGGGGGGGGGGGGGFFFFGGGGGGGGGGGGGGGGGGFGGGCFFGGGGGGGGGGGGGGGGDCFGGGGGG>GGGGGDFFGGC5?EGDEGGGGGGFFCFFGFGFFFGGFGGFGFD64(=@EE><CGFFFGGGF67FGFAGC7
@M03364:276:000000000-BLYN8:1:1101:5333:5110 2:N:0:1
GGACTACAAGGGTTTCTAATCCTGTTTGCTCCCCACGCTTTCGAGCCTCAACGTCAGTTACCGTCCAGTAAGCCGCCTTCGCCACCGGTGTTCCTCCTAATATCTACGCATTTCACCGCTACACTAGGAATTCCACTTACCCCTCCGGCACTCCAGGCCCGCAGTTTCCAATGCAGTCCGGGGGTTTAGCCCCCGCCTTTCACATCAGACTTGCTGTCCCGTCTACGCTCCTTTCACACCCAGTAAACCCG
+
CCCCC?FC9FDGFGEGGGEFEEFGGG<<FAFGGFGGGEGGGGEE8FGGDC,CFEF7F9C<@@:CF7@EC<@ECE@F+CC<FFGGG8CFE:FB<FGDF<,,AE;CEFG<+@FFC9<F,+==@ECF@EADFCFEAF9EEFCFFFG==>6C+=CDF,,@@+@++>8>>;;;EC;;FF79E<,;@>*4F>*,4B,,**1:2BE++;ACFC;686>7CG7:;CC9>7>:(*-52>E)7*04/4@ECF(/:*0)0/1
@M03364:276:000000000-BLYN8:1:1101:20411:5128 2:N:0:1
GGACTACTAGGGTTTCTAATCCTGTTTGCTCCCCACGCTTTCGTGCCTCAGTGTCAGTTACAGTCCAGAGAGCCGCCTTCGCAACTGGTGTTCCTCCTAATATCTACGCATTTCACCGCTACACTAGGAATTCCACTCTCCTCTCCTGCACTCAAGTTTCCCAGTTTCAAAGGCTTACTACGGTTGAGCCGTAGCCGTTCACCTCTGACTTAAGAAACCACCTACGCACCCTTTACGCCCAGTAATTCCGG
+
CCCCCGFFGGGGGFGGFDFEFGGGDGCDDGGGGGGGGCFEFEGGGGGGGGGGGGGGGFGEGDFGGGCGFGFGGGGGDEGGGGGGGGGGGGGGGGGGGGF9FFGGGGGDGGGGGGFGGGGGGGGGGGGGGGGGG?EFGGGGCDGGGGGGG?==D,@9C;D9CFEF=E9FFGFFFFGGDGFGGGDGGGGFFFGG6CG9+@89CGGGFGGCGFGGCCGFGFGGFGF).@AAADEFDD:C>=G77AEF;D66C7C
@M03364:276:000000000-BLYN8:1:1101:16744:5139 2:N:0:1
GGACTACAAGGGTATCTAATCCTGTTTGCTCCCCACGCTTTCGAGCCTTAGTGTCAGTTACAGGCCAGAGAGCCGCTTTCGCCTCCGGTGTTCCTCCATATATCTACGCATTTCACCGCTACACATGGAATTCCACTCTCCTCTCCTGCACTCAAGTCTCCCAGTTTCCAATGCACACAATGGTTGAGCCACTGCCTTTTACATCATACTTAAGAAATCACCTGCGCTCGCCTTACGCCCAATAAATCCGG
+
CCCCCGGGFFGGGEGGGEGGGGGGGGGGGGGGGGGGGGGFFFGGGGGGGGFGGGFGGGCFF<EFGGGG8EGFGGGGCFGEEGGGGGGGGGGGGDFGGGGGGGGGGGFGC7FCFFGGG@DCFEGGECGDFGGGGGGGC8@EFGCFCDDE8@E==,,EFGGGFGGGGGGG8;CB=GF8,@>DCCFFGDGGGGGGCFGGCGGF7FFG7++5=+=C+++=9+@<9FFFD*:/<>5)8:*08(=:*?3):CAED52
@M03364:276:000000000-BLYN8:1:1101:11086:5140 2:N:0:1
GGACTACCGGGGTTTCTAATCCTGTTTGCTCCCCACGCTTTCGAGCCTCAGCGTCAGTTACAGACCAGAGAGCCGCCTTCGCCACTGGTTTTCCTCCATATATCTACGCATTTCACCGCTACACCTGGAATTCCACTCTCCTCTTCTGCACTCCAGTCTCCCAGTTGCCAATGACACTCCCCGGTTGAGCCGGGGGCTTCCACATGAGACTTAAGAAACAGCCGGCGCTCGCTTTACGCCCAATAAATCCG
+
CBC@CF@,CCFGGDFEFFFFGGGEFGGGGEFFG7@@C7,@CFGCEF@FFEEFEGGGCFFFF,E9@F,C,,CFF,@FFEGGGGGCEGGG<,CFF9E9FED?EFA<FFGGGGGECFGCGE@?CFFC,AECF,?EGG;F,,,ADDE?,>EFED,+,,88@,,,3,=DFF,@AA8,,3,,,4@,D3:>C>C?6;6C5E>*=BE,*++2;20*+*27++1;C*<*)=5,3;95()))59944:GE73,.9:/.*01
@M03364:276:000000000-BLYN8:1:1101:20953:5148 2:N:0:1
GGACTACTAGGGTTTCTAATCCTGTTTGCTCCCCACGCTTTCGCACCTGAGCGTCAGTCTTTGTCCAGGGGGCCGCCTTCGCCACCGGTATTCCTCCAGATCTCTACGCATTTCACCGCTACACCTGGAATTCTACCCCCCTCTACAAGACTCTAGCCTGCCAGTTTCGAATGCAGTTCCCAGGTTGAGCCCGGGGATTTCACATCCGACGTGACAGACCCCCTGCGTGCGCTTTACGCCCAGTCATTCCC
+
CCCCCCGFEFFE@FGFFFGGDFFGDF<FAEFEE;6@@CE@@<CFEGGGGFGGGG@F,EFFGEGFGGFFFGGGGDECFECFGDEGCEGDCF@EFGGEGCFF9?,5=<EFF7:FF9EEECDC7FGDC@AFD,<DFGF,,,>>=CEFGGGGGFG7E,@;BFF?FCC8<@F,*@>,1,;<@A7<@9DCC?DCF>DF>*:8*C,<:CC7:;CD*/):C*9CGFGF):B6?F>>?3.)//*:FBCCE)49**/):C*
@M03364:276:000000000-BLYN8:1:1101:18778:5150 2:N:0:1
AGACTCAGGGGTTTACGGATCCTGTTTGCTCCCCCCGCTTTCGCACCTGGGCGTCGGGCTTCGCCCCGGGGGCCGCCTTCGCCACCGGTGCTCCCCCAGCCCTCTACTCGTTGCACCGCTACACCTGGTATTCTACCCCCCTCTACGAGACTCAGGCTTGCCAGTTGCAAACGCAGTTCCCGTGTTGAGCCCGGGGATTTCACATCTGAATGAACGAACGGCCTGTGTGGGCTTGGCGCCGAGTAGTGTCG
+
-8-A,@,,;E+-@,,,,,,,+;,;-,,,;,CF,B:+@@+,,,B,,@+:,,99C@7+++8+,,>,B,7F7>F+@@FEB+F,:=+3B<@BC++,CF++@++,++,8@,,,@+3@,*@FF7@E*>>F?D7,8,,,,,,2,2:1***2+5=:****++25<3BECF9?,+++0++2:?CC*:++<*/:00*0386C5CEG*22+*2+:***2*****0:*9*2/)>):1*,187>:0*)()-*1*)-.**1,*09
@M03364:276:000000000-BLYN8:1:1101:15195:5170 2:N:0:1
GGACTACTCGGGTATCTAATCCTGTTTGCTCCCCACGCTTTCGAGCCTCAGCGTCAGTTACAGACCAGAGAGCCGCCTTCGCCACTGGTGTTCCTCCATATATCTACGCATTTCACCGCTACACATGGAATTCCACTCTCCTCTCCTGCACTCAAGTCTACCAGTTTCCAATGCATACAATGGTTGAGCCACTGCCTTTTACACCAGACTTAATAAACCACCTGCGCTCGCTTTACGCCCAATAAATCCGG
+
CCCCCGGGGGGGGDGGGGFGGGGGGGGGGGGGGGGGGGGGGGGGGGGGGGGGGGGGGGGGGGGGGGGGGGGGGGGGGGGGGGGGGGGGGGGGGGGGGGGGGGGGGGGGGGGGGGGGGGGGGGGGGGGFGGGGFGGGGGGGGGGGGGGGGFGGGGFGGGGFGFGGFGGGGGGGFDDGEGGGG9FGGEGCEF6?FCFFFBFGCFGGFGC*@DCF+B>98F,CFGFE2>ADFFBEGDF;)(=EGFFFDGFF;D<
@M03364:276:000000000-BLYN8:1:1101:8315:5182 2:N:0:1
GGACTACAAGGGTTTCTAATCCTGTTTGCTCCCCACGCTTTCGCACCTGAGCGTCAGTCTTTGTCCAGGGGGCCGCCTTCGCCACCGGTATTCCTCCAGATCTCTACGCATTTCACCGCTACACCTGGAATTCTACCCCCCTCTACAAGACTCTAGCCTGCCAGTTTCGAATGCAGTTCCCAGGTTGAGCCCGGGGATTTCACATCCGACTTGACAGACCGCCTGCGTGCGCTTTACGCCCAGTAATTCCG
+
CCCCCGGGGGGGGGGGGGCGGGGGGGGGGGGGGGGGGGGGGGGGGGEGFGGGGGGGGGGGGGGGGGGGGGGGGGGGGGGGGEGDEGGGGGGGGGGGGGGCCFF<FCEGGGGGGGGGGGGGGGGGGCGGGGGGGGGGGGGGGGGGGGGCCFGGGGGGGGGGGGGGGGFFGGGGGGGFCGGF?FF>FGGGGEGGGGEGCGGGGGGGFGGDGDGGGGGGGGGGBGEDBFB@05@@DCGAFFC8E:?FF*=AGG*
@M03364:276:000000000-BLYN8:1:1101:19643:5188 2:N:0:1
GGACTACCGGGGTTTCTAATCCTGTTTGCTCCCCACGCTTTCGAGCCTCAGCGTCAGTTACAGACCAGAGAGCCGCCTTCGCCACTGGTGTTCCTCCATATATCTACGCATTTCACCGCTACACATGGAATTCCACTCTCCTCTTCTGCACTCAAGTCTCCCAGTTTCCAATGACCCTCCCCGGTTGAGCCGGGGGCTTTCACATCAGACTTAAGACACCGCCTGCGCTCGCTTTACGCCCAATAAATCCG
+
CCCCCGGFGGGGGGGGGGFGGGGGGGGGGGGGGGGGGGGGGGGGGGGGGGGEGGGGGGGGGGG9FGGGC<FGGGGGGGGGGGGGGGGGGGGGGGGGG8FCFGGGGGGGGGGGGGGGGGGGGEGGFFFGGGGGGGGGGBDFGGGGGGGGGAFFGF,EC;,7EFGGFGGG8,,,1,,=DFGGCGGDFEGGG?FG5CGGGGGGGGG=+82;4;CGF7@7*09E5EE@;ABE;>)0/CF)@:GGGF0@F7F2>F3
@M03364:276:000000000-BLYN8:1:1101:22137:5194 2:N:0:1
GGACTACCAGGGTTTCTAATCCTGTTTGCTCCCCACGCTTTCGCACCTGAGCGTCAGTCTTTGTCCAGGGGGCCGCCTTCGCCACCGGTATTCCTCCAGATCTCTACGCATTTCACCGCTACACCTGGAATTCTACCCCCCTCTACAAGACTCTAGCCTGCCAGTTTCGAATGCAGTTCCCAGGTTGAGCCCGGGGATTTCACATCCGACTTGACAGACCGCCTGCGTGCGCTTTACGCCCCGTAATTCCG
+
CCCCCGGGGGGGGGGGGGGGGGGGGGGGGGGGGGGGGGGGGGGGGGGGFGGGGGGGGGGGGGGGGGFGGDGGGGGGGGGGGGGDGCEFGGGGGGGGG8FGGFGGGGGGGGGGGGGGGGGG>CFGGG8FFGGFGFGGG8>FCEED3>D?E8FFGFGGFGFFGGGGGGGG*:FGGGGGEC:A9>C5FCCFFGGGGGDG=CFGFGGDFGGGCGGCCCFD*;@CBEFFBF>F:DEFGGG9=1C>E)1@G5)6?C2
@M03364:276:000000000-BLYN8:1:1101:24345:5211 2:N:0:1
GGACTACTGGGGTTTCTAATCCTGTTTGCTCCCCACGCTTTCGCACCTGAGCGTCAGTCTTCGTCCAGGGGGCCGCCTTCGCCACCGGTATTCCTCCAGATCTCTACGCATTTCACCGCTACACCTGGAATTCTACCCCCCTCTACGAGACTCTAGCTTGCCAGTTTCAAATGCAGTTCCCAGGTTGAGCCCGGTGATTTCACATCTGACTTAACAATCCGCCTGCGTGCGCTTTACTCCCAGTAATTCCG
+
CCCCCCFEFCFEGGGGGCFAFGGGGGGDGGGGGGG@E78FGGG7@FFGGCFGGGGGGFFGCFGGFGDF?FDDCFEE@FCF<FFEGFG7FBFFEGGFA8AEFGGGGGGCFC:FDGGGGCEEDGGGGGGGGGGGGGGG9@FGGGGG9EGGG6CC6@>EGGECCFACCF9>7@;FCFGC?F;DC?FGGGGGDGEC5?1:*?FGG7FFFGGG=+;+;+CDG*5:5=DDDF;),=).)75<F)+0:F?F**99F77
@M03364:276:000000000-BLYN8:1:1101:18636:5220 2:N:0:1
GGACTACCGGGGTTTCTAATCCTGTTTGCTCCCCACGCTTTCGAGCCTCAGTGTCAGTTACAGGCCAGAGAGCCGCTTTCGCCACCGGTGTTCCTCCATATATCTACGCATTTCACCGCTACACATGGAATTCCACTCTCCTCTCCTGCACTCAAGTCTACCAGTTTCCAATGCCTACAATGGTTGAGCCACTGCCTTTTACACCAGACTTAATAAACCACCTGCGCTCGCTTTACGCCCAATAAATCCGG
+
CCCCCGGGGGGGFGGGGGFEGFGFGGGGGGGFFCFE7@FFGGEFG,FGEFFGGGAFFFCFGGGGGFFCGFGEGFGGGGGGGG@FGGGG>7FFGGGGEFFGGGGFGGGGGGGGGGGGBFCGEGC8@FFGE=FGCCFFG8,,@DEFG8@8DFGGG8DFGGFFGGF,3>;EGGCF88,,@FGG73,EFC6CDFGG?EFGGFGGGGGGFDC5?CFF+CD7CC?GFGAE28>;(:;?C8;C31CCE5;6*+;?>D9
@M03364:276:000000000-BLYN8:1:1101:10514:5237 2:N:0:1
GGACTACTGGGGTATCTAATCCTGTTTGCTCCCCACGCTTTCGAGCCTCAGTGTCAGTTACAGGCCAGAGAGCCGCTTTCGCCTCCGGTGTTCCTCCATATATCTACGCATTTCACCGCTACACATGGAATTCCACTCTCCTCTCCTGCACTCAAGTCTCCCAGTTTCCAATGCACACAATGGTTGAGCCACTGCCTTTTACATCAGACTTAAGAAACCACCTGCGCTCGCTTTACGCCCAATAAATCCGG
+
CCCCCGGGGGGGGGGGGGGGGGGGGGGGGGGGGGGGGGGGGGGGGGGGGGGGGGGGGGGGGGGGGGGGGGGGGGGGGGEFGGGGGGGGGGGGGGGGGGGGGGGGGGGGGGGGGGGGGGGGGGGGGGGGGGGGGGGGGGGGGGGGGGGGGGGFEGGFGGGGGGGGGGGGGGGGGGGFFGG6FFFFGGGGGBC6@FGGGGGGFGGGFGCFFGGCCFFGGGCFFEABDF=47A>DGGDEFFGDG3:6DCFFGGG
@M03364:276:000000000-BLYN8:1:1101:12450:5271 2:N:0:1
GGACTACTCGGGTATCTAATCCTGTTTGCTCCCCACGCTTTCGCACCTGAGCGTCAGTCTTTGTCCAGGGGGCCGCCTTCGCCACCGGTATTCCTCCAGATCTCTACGCATTTCACCGCTACACCTGGAATTCTACCCCCCTCTACGAGACTCTAGCTTGCCAGTTTCAAATGCAGTTCCCAGGTTGAGCCCGGGGATTTCACATCTGACTTAACAAACCGCCTGCGTTCGCTTTACGCCCAGTAATTCCG
+
CCCCCGGG8FGGG+CFFGGGGGGGGGGGGGFGGGG:FGGGGGG7:FGG8FGGGGGGGGC@EFGFGGGG8:FEGGGGGGGGGGGGGGGGGGGGGGGGGCGGG@EGGGGGGGGGGGGGGGGGGGGGGGGGGGGGGC9DF88CGGGGGGD87C@FGGGD9F>8:DFGGGGC,@>@FGFGGGG736ECGGGGGGGG>5E8*=FEGDF+@81::CCGD+01:8EFBGFFDFB.8@E:5DDFF:GGGB:?*26.:D*
@M03364:276:000000000-BLYN8:1:1101:25592:5271 2:N:0:1
GGACTACCGGGGTTTCTAATCCTGTTTGCTCCCCACGCTTTCGAGCCTCAGCGTCAGTTACAGACCAGAGAGCCGCTTTCGCCACCGGTGTTCCTCCATATATCTACGCATTTCACCGCTACACATGGAATTCCACTCTCCCCTTCTGCACTCAAGTTCTCCAGTTTCCAAAGCGTACAATGGTTGAGCCACTGCCTTTAACTTCAGACTTAAAGAACCGCCTGCGCTCGCTTTACGCCCAATAAATCCGG
+
CCCCCGGGEEGGGGGGGGGGGGGGFGGGGGGGGGFGGGGGGGGGGGGGGGGGGGGCEGGGGGGGGGGGEEGGGDFEGEFGGGGGGGGGGGGGGGGGGGGGFFG<FGGGGDG7FFGFCFGEG7F@9AFEFFGGGEEC,EFGGC8DGGGGGGGGG?FGGGGC,>ACCEGGGGFF9DCEGG:E7CFGDEGGGGCFG,,@9DF7CCFGFGGGFDFCGGGGGG;E4EFFFFFF;DE):/:43;>EGFFFDDF?CC<
@M03364:276:000000000-BLYN8:1:1101:12059:5284 2:N:0:1
GGACTACAGGGGTATCTAATCCTGTTTGCTCCCCACGCTTTCGAGCCTCAGTGTCAGTTACAGGCCAGAGAGCCGCTTTCGCCACCGGTGTTCCTCCATATATCTACGCATTTCACCGCTACACATGGAGTTCCACTGTCCTCTTCTGCACTCAAGTTTCCCAGTTTCCGATGCACTTCTTCGGTTGAGCCGAAGGCTTTCACATCAGACTTAAGAAACCGCCTGCGCTCGCTTTACGCCCAATAAATCCG
+
CCCCCGGGGGGGGGGGGGGGGGGGGGGGGGGGGGGGGGGGGGGGGGGGGGGGGGGFGGGDGGGGGGGGCFGGGGGGGGGGGGGGGGGGGGGGGFGGGGGCFGGGGGGGGGGGGGGGDGGGGGGGGGGGFGGGGGGGGGGGGGGGGGGGGGGGGFGGGGFFFFGGFFAADEGGGGGGGGFGGGC>FGDFGGGGG5CGFGGFFGGGFGGGFGGGG7CDFGGFBDBDFFBFFFFFGGGFF?ECCDFFG765CDC
@M03364:276:000000000-BLYN8:1:1101:9036:5289 2:N:0:1
GGACTACCGGGGTTTCTAATCCTGTTTGCTCCCCACGCTTTCGAGCCTCAGTGTCAGTTACAGGCCAGAGAGCCGCTTTCGCCTCCGGTGTTCCTCCATATATCTACGCATTTCACCGCTACACATGGAATTCCACTCTCCTCTTCTGCACTCAAGTCGCCCAGTTTCCAATGACCCTCCCCGGTTGAGCCGTGGGCTTTCACATCAGACTTAAGAAACGGCCTGCGCTCGCTTTACGCCCAATAAATCCG
+
CCC9B@FCCFGGE:FGGFGGGGGGGGGGGGGGGGFGGGGGGGGGDEFFGGGEFGGCEFFGGGGGGGFFGGGGGGGGGGGG>FGGGFEGGGGGGGGEFFGGGGGGFGGCFEGGG,@FGGGGBCD=FFCGF@EF;EFGGG=8@=DGGAFFFFGGFGFG9,++8>>E3DEAFGFG?9E,3,@8:B>5@5?7,B,@=;EE>8FGFF?8F*+;*0*1=+44+0=*)28(/)6>>))595C)+8C8772)**1):7<
@M03364:276:000000000-BLYN8:1:1101:17725:5308 2:N:0:1
GGACTACTGGGGTTTCTAATCCTGTTTGCTCCCCACGCTTTCGAGCCTCAGCGTCAGTTACAGACCAGAGAGCCGCTTTCGCCTCCGGTGTTCCTCCATATATCTACGCATTTCACCGCTACACATGGAATTCCACTCTCCTCTTCTGCACTCAAGTCTCCCAGTTTCCAATGACCCTCCCCGGTTGAGCCGGGGGCTTTCACATCAGACTTAAGAAACCGCCTGCGCTCGCTTTACGCCCAATAAATCCG
+
CCCCCGGGGGGGFGGGGGGGGGGGGGGGGGGGFGGGGGGGGGGGGGGGGGGGGGGEGGGGGGGGGGGGGGGGGGGGGGGGGGEGFGGGGGGGDGGGGGGGGGGGGFGGGGGGGGGGGGGGGGGGGGGGFDFGGGGGGGGGGGGGGGGGGGGGGGCFGGDDFGCFFGFGFGGGGGGGGGGGGCEGGGGGGGFEEGGGGEGGGCFGFFGCF;FF7+;DCFG=AGFFFFFFFB>FGGGAF?GGG56<FCBFGGD
@M03364:276:000000000-BLYN8:1:1101:20819:5382 2:N:0:1
GGACTACTCGGGTTTCTAATCCTGTTTGCTCCCCACGCTTTCGTGCCTCAGTGTCAGTTACAGTCCAGAGAGCCGCCTTCGCAACTGGTGTTCCTCCTAATATCTACGCATTTCACCGCTACACTAGGAATTCCACTCTCCTCTCCTGCACTCAAGTTTCCCAGTTTCAAAGGCTTACTACGGTTGAGCCGTAGCCTTTCACCTCTGACTTAAGAAACCACCTACGCACCCTTTACGCCCAGTCATTCCGG
+
CCCCCGDFGGGGFGGGGGGGFGGGGGGGGGGGGGGGGGGGFGGGGGGGGGFGGGGFGFGGGGGGGGEFF?CFGGGGGGCFGGEGGGGGGGGEGGGGGGGEFGGGGGGGGGG:FEFGGCCEDFGGGCFGGFGGGGGGCGGGGGGCGGGEGGEDEC@FGGGGGGC8FEE=ECFGGGGGGGGGGGGF+>8DFFGGCEGEFG99CCE69CDFGFFFGGFF7D6:FDAFEFBF=BFF;F:4?@:CGAB*;C7?>F:
@M03364:276:000000000-BLYN8:1:1101:4158:5384 2:N:0:1
GGACTACTGGGGTATCTAATCCTGTTTGCTCCCCACGCTTTCGCACCTGAGCGTCAGTCTTTGTCCAGGGGGCCGCCTTCGCCACCGGTATTCCTCCAGATCTCTACGCATTTCACCGCTACACCTGGAATTCTACCCCCCTCTACAAGACTCTAGCCTGCCAGTTTCGAATGCAGTTCCCAGGTTGAGCCCGGGGATTTCACATCCGACTTGACAGACCGCCTGCGTGCGCTTTACGCCCAGTAATTCCG
+
CCCCCGGGGGGGGGGGGGGGGGGGGGGGGGGGFGG7CGGGGFGGDGGGGGGCCGGGGGDGGGGEFFGGFGGGGGGG7FCBDBFGGGGGFGGGGEGGGGGGEEGGGAFFFCGGGGA?EEGC@FCFFGGGFGGGGCFF,DC7@@+?EFGGG8:<FFGGGCACFGGGGGFBEF8?CEFCFFGFFDFGGEC7<E6::8EC/;EGGGGFACCDDGDC7F4:C58CD=>8:F95:E53DDG9?BEE>:19*29<GGC
@M03364:276:000000000-BLYN8:1:1101:8555:5425 2:N:0:1
GGACTACTGGGGTTTCTAATCCTGTTTGCTCCCCACGCTTTCGCACCTGAGCGTCAGTCTTCGTCCAGGGGGCCGCCTTCGCCACCGGTATTCCTCCAGATCTCTACGCATTTCACCGCTACACCTGGAATTCTACCCCCCTCTACAAGACTCTAGCCTGCCAGTTTCGAATGCAGTTCCCAGGTTGAGCCCGGGGATTTCACATCCGACTTGACAGACCGCCTGCGTGCGCTTTACGCCCAGTAATTCCG
+
CCCCCGGGGGGGGGGGGGGGGGGGGGGGGGGGGGGGGGGGGGGGGGGGGGGGGGGGGGGGGGGGGGGGGDDEGGGGGGGGGGFGGGGGGGGGGAFGGGGGFGGGGGGGGGGGGGGGGCEGEGGGGGGGGGFGDGEGDGFGGGGGGGGGGGC88EFGGGGGGGGGFFFGDFGGGGG7,=DF6DFGGGGGGGFGGGGGGDGGGFG786CD3DDGG7976C:EDEEFFF>E6BEFCDFAF?EE=@BF*0=AG=0
@M03364:276:000000000-BLYN8:1:1101:6011:5428 2:N:0:1
GGACTACCGGGGTTTCTAATCCTGTTCGCTCCCCACGCTTTCGAGCCTCAGCGTCAGTTACAGACCAGAGAGCCGCCTTCGCCACTGGTGTTCCTCCATATATCTACGCATTTCACCGCTACACATGGAATTCCACTCTCCTCTTCTGCACTCAAGTCTCCCAGTTTCCAATGACCCTCCCCGGTTGAGCCGGGGGCTTTCACATCAGACTTAAGAAACCGCCTGCGCTCGCTTTACGCCCAATAAATCCG
+
CCCCCGGGGGGGGGGGGGGGGGGGGGFGGGGGGGGGGGGGGGGGGGGGGGGG@FGGGGGGGGGGGGGGGGGGGGGGGGGGGGGGEFGGGGGEGGGGGGGGGGGGGGGGGGGGEF9FGGGGGGFGFGGGGGGGGGFGGGFGGGGGGGFAEGGGFGFCDFGGGGGGGGGGGGFFGDGGGCGGECGGGGGGGGGG9CGGEEGGGGG7AF74DGDFGG7CDFGGEGFFDF>FFB)7DGFFF0CEGB:FGGFAGFD
@M03364:276:000000000-BLYN8:1:1101:15264:5434 2:N:0:1
GGACTACTAGGGTATCTAATCCTGTTTGCTACCCATGCTTTCGAGCCTCAGCGTCAGTTACAGACCAGACAGCCGCCTTCGCCACTGGTGTTCTTCCATATATCTACGCATTTCACCGCTACACTTGGAGTTCCACTTTCCTCTTCTGCACTCAAGATTCCCAGTTTCCAATGCACTTCTTCGGTTGAGCCGAGGGCTTTCACATCAGACTTACGCAACCGCCTGCGCTCGCTTTACGCCCAATAAATCCG
+
CCCCCGGGEGGGG8FFGFGGGGGGGGFGGG9FFGGFGGGGGGGGGGGGGG8FGGGGGGGGG9F,CFFD,6FFGGGGGGGGFGGGGGGGGGGGGGFFF,@FFCGGGGGGGGGGGGGGGDGGGGGG,AF?<,AFCGGGF,4EFGGG9E9>DGGGG8E,,4,@=EEFGE;CA,7=?FGAF,E,3,>EFGGGDFF+++@CEGGGGGFFFG77*AF>+=*3?/CFF*:=(?@>@?DFGGGFF;GGGF4=F::CGGG
@M03364:276:000000000-BLYN8:1:1101:10780:5437 2:N:0:1
GGATACCAGGGTTTCTAATCCTGTTTGCTACCCATGCTTTCGAGCCTCAGCGTCAGTTACAGACCAGACAGCCGCCTTCGCCACTGGTGTTCTTCCATATATCTACGCATTTCACCGCTACACATGGAGTTCCACTGTCCTCTTCTGCACTCAAGTTTCCCAGTTTCCGATGCACTTCTTCGGTTGAGCCGAAGGCTTTCACATCAGACTTAAGCAACCGCCTGCGCTCGCTTTACGCCCAATAAATCCGG
+
CCCCCGFGGGGEFGGGCDGFGGGEFGGFCCGGGGGGGGGGGFGGGGD8FFFGFFEFFFGGGGGGGFGGGGGFFGGGGGGDEFC:EFGFGGGGGGFGFEGFFGCFGDGDCGGGGGCFGGGGGFG9EFGFGGG=,9EGFGDFGGGGFGGC;DGGG?FGDADFGFGGGGG9=8=CGDGFGGGGGGDGGGEFFFEGCECGGFDFFGGCA85*2?C7:F+DDF:**=9==5@A2>4AGGFCD;:41)/0;2;CDC<
@M03364:276:000000000-BLYN8:1:1101:6064:5466 2:N:0:1
GGACTACCAGGGTTTCTAATCCTGTTTGCTCCCCACGCTTTCGAGCCTCAGCGTCAGTTACAGACCAGAGAGCCGCCTTCGCCACTGGTGTTCCTCCATATATCTACGCATTTCACCGCTACACATGGAATTCCACTCTCCTCTTCTGCACTCAAGTCTCCCAGTTTCCAATGACCCTCCCCGGTTGAGCCGGGGGCTTTCACATCAGACTTAAGAAACCGCCTGCGCTCGCTTTACGCCCAATAAATCCG
+
CCCCCGGGGGGGGGGGGGGGGGGGFGGGGGGGGGGGGGGGGGGGGGGGGGGGGGGGEFGGGGGGGGGGGGGGGGGGGGGGGGGGGGGGGGGGGGGGGGGGGGGGGGGGGGGGGGFGGE@EGGGGGGGGEEEFGGGGGGGGGGGGGGGGGGFDEF8FGGFGGGCFFGGGGGGGGGGGGGGGGCGGGGEGGGGDCEGGGGGGGGGGFCFG=DCFGCFCCDGGFGFFD4>E9EF35CG2B?GGGF:>G7BAFC7
@M03364:276:000000000-BLYN8:1:1101:6756:5480 2:N:0:1
GGACTACCGGGGTATCTAATCCTGTTTGCTCCCCACGCTTTCGAGCCTCAGTGTCAGTTACAGGCCAGAGAGCCGCTTTCGCCTCCGGTGTTCCTCCATATATCTACGCATTTCACCGCTACACATGGAATTCCACTCTCCTCTCCTGCACTCAAGTCTCCCAGTTTCCAATGCACACAATGGTTGAGCCACTGCCTTTTACATCAGACTTAAGAAACCACCTGCGCTCGCTTTACGCCCAATAAATCCGG
+
CCCCCGGGGGGGGGGGGGGGGGGGGGGGGGGGGGGEGGGGGGGGGGEFFEGGGGGGGGGGGGGGGGGGGGGGGGGGGGFGCGGGGGGGGGGGGGGGGGGGGGGGGGGGGGGDGGGGGGGGGGGGGGGGFFGGGGGGCFGGGGGGGGGGGGGGGGFGGGGGGGGGGGGGDFFGGGGGGGGGGGFGGG@CGGGFFGGCCEFGGGGGFCG>CFFGGGGGGG6CFEFE:D2)5;5:DGCEF?5=5>5A:7AEDD:
@M03364:276:000000000-BLYN8:1:1101:17056:5549 2:N:0:1
GGACTACTGGGGTTTCTAATCCTGTTTGCTACCCATGCTTTCGAGCCTCAGCGTCAGTTACAGACCAGACAGCCGCCTTCGCCACTGGTGTTCTTCCATATATCTACGCATTTCACCGCTACACATGGAGTTCCACTGTCCTCTTCTGCACTCAAGTTTCCCAGTTTCCGATGCACTTCTTCGGTTGAGCCGAAGGCTTTCACATCAGACTTAAGAAACCGCCTGCGCTCGCTTTACGCCCAATAAATCCG
+
CCCCCGGGGGGGGGGGGGGGGGGGGGGGGGGGGGGGGGGGGGGGGGGGGGGGGGGEGFGGGGGGGGGGGGGGGGGGGGGGGGGGGGGGGGGGGGGGGGGGGGGGGGGGGGGGGGGGGGGGGGGGGGGGGFGGCFGGGGGGGGGGGGGGGGGGGGGGGGGGEGGGGGGAGECGGGFGGGGGGFDGGGGGGGGG>EGGGGGGGGGGFG>F5>FGGGGGFGGF>EFAFF>B@DFFGFGFF?GGD>?FGGF<F49
@M03364:276:000000000-BLYN8:1:1101:18609:5552 2:N:0:1
GGACTACTAGGGTTTCTAATCCTGTTTGCTCCCCACGCTTTCGAGCCTCAGTGTCAGTTACAGGCCAGAGAGCCGCTTTCGCCACCGGTGTTCCTCCATATATCTACGCATTTCACCGCTACACATGGAATTCCACTCTCCTCTCCTGCACTCAAGTCTACCAGTTTCCAATGCATACAATGGTTGAGCCACTGCCTTTTACACCAGACTTAATAAACCACCTGCGCTCGCTTTACGCCCAATAAATCCGG
+
CCCCCGFGGGGGGGGGGGGGGGGGGGGGGGGGGGGGG>FGGGGFGGGGGGGGGGGGGGGGGGGGGGGGGGGGGGGGGGGGGGGGGGGGGGGGFGGGGGGGGGGFGFGGGGGGGGGGGGDGGGGGGGGGGGGFGGGGGGFGFFG98EGGFGGFCFGGGGGGCGGGDFFGFGFGGGGGGGGGGCFGGGGGG@DFGCFGGGGGG+<C57C7>FGFFF;FDG6C>CFEDEAEFB>EC7DE>9EDEF;AFFFFGGD
@M03364:276:000000000-BLYN8:1:1101:5040:5565 2:N:0:1
GGACTACTGGGGTTTCTAATCCTGTTTGCTCCCCACGCTTTCGCACCTGAGCGTCAGTCTTTGTCCAGGGGGCCGCCTTCGCCACCGGTATTCCGCCAGATCTCTACGCATTTCACCGCTACACCTGGAATTCTACCCCCCTCTACAAGACTCTAGCCTGCCAGTTTCGAATGCAGTTCCCAGGTTGAGCCCGGGGATTTCACATCCGACTTGACAGACCGCCTGCGTGCGCTTTACGCCCAGTAATTCCG
+
CCCCCGGDGGGEGGGG<FG@FGGGEFEDEGGGEDEEDFGGDFGGEEGGGGGGGGGGGFGGGGGGGGDEDE7@FCFEFGCFGGGCFFGGGGGFGF8+F>FGFDCFGGGGGFF+EFGFFCE8>FFG8F<CEDGFFEGGDGGDGGGF9;CFF:D+D;>,@3D8:>,3@BCB:@48CFGFGGGC9,8DFGFG6FGC5EGGE89CFFF+:<DD/>CD7*0+22C*)*861:;@6>>3CDGAF?EEC3(/:*74?F9
@M03364:276:000000000-BLYN8:1:1101:16440:5580 2:N:0:1
GGACTACAGGGGTTTCTAATCCTGTTTGCTCCCCACGCTTTCGCACCTGAGCGTCAGTCTTTGTCCAGGGGGCCGCCTTCGCCACCGGTATTCCTCCAGATCTCTACGCATTTCACCGCTACACCTGGAATTCTACCCCCCTCTACAAGACTCTAGCCTGCCAGTTTCGAATGCAGTTCCCAGGTTGAGCCCGGGGATTTCACATCTGACTTAACAAACCGCCTGCGTGCGCTTTACGCCCAGTAATTCCG
+
CCCCCGGGGGGGGGGGGCFGGFGGGGGGGGGFGGGGGGGGGGGGGGGGGFGGGGGGGGGGGGGGGGGGGGGGGGGGEGGGGGGGGGGGGGGGGFGGGGGFGFGFGGGGEGGGGGGGGGGGGGGDFGGGGGG>FFFFGG6FEGGGGGGGGFFGGGGGGGFFGGGGGGGGGGGGFGGGGGGFGFGGGFGGGGGGCEEGGGGGGGGFFFFGCDFGGFFGGGGGFGA??FFF6)8BDDFA@?E8CE0FCC@6FF7
@M03364:276:000000000-BLYN8:1:1101:5193:5615 2:N:0:1
TAATCCTGTTTGCTCCCCACGCTTTCGAGCCTCAGCGTCAGTTACAGACCAGAGAGCCGCCTTCGCCACTGGTGTTCCTCCATATATCTACGCATTTCACCGCTACACATGGAATTCCACTCTCCTCTTCTGCACTCAAGTCTCCCAGTTTCCAATGACCCTCCCCGGTTGAGCCGGGGGCTTTCACATCAGACTTAAGAAACCGCCTGCGCTCGCTTTCCGCCCAATAACTCCGGACAACGCTTGCCACC
+
CCCCCGGGGGGGGGGGGGGGGGGGGGGGGGGGGGGGGGGGGFFFGCGGGGGGGGDGGCFGEDGGGGGGGGGGGGGGGGGGGGGGGGGGGFFFGGGGGGGGCFDGCEFGGGGGECCFGGGD,FFGGGF9FGGGGGGGGGFCFFGGGEFGG,CDBFEFGGFFGGFCF@>EEEGFDEGGGGCEDEGFFGGGGFFGGFGGGC;9CDGFEGDD<4)7DDD3<3C+/:069D6:7B*9C7C2B9E5CBBBDC@:7CC
@M03364:276:000000000-BLYN8:1:1101:18074:5629 2:N:0:1
GGACTACCGGGGTTTCTAATCCTGTTTGCTCCCCACGCTTTCGCACCTGAGCGTCAGTCTTCGTCCAGGGGGCCGCCTTCGCCACCGGTATTCCTCCAGATCTCTACGCATTTCACCGCTACACCTGGAATTCCACCCCCCTCTACGAGACTCAAGCCTGCCAGTTTCAAATGCAGTTCCCGGGTTGAGCCCGGGGATTTCACATCTGACTTAACAGACCGCCTGCGTGCGCTTTACGCCCAGTAATTCCG
+
CCCCCGGGGGGGGGGGGGGGGGGGGGGGGGGGGGGGGGGGGGGGGGGGGGGGGGGGGGGGGGGGGGGGGGGGGGGGGGGGGGGGGGGGGGGGGGGGGGGGGGGGGGGGGGGGGGGGFGGGGGGGGGGGGGGGGGGGGGGGGGEGGFFGGGGGGGGGGGGGGGGGGGGGGGGGGCGGGGGGGGGGGGGGGFGGGGGGGDGFFGGGCGGGGGGGDGGDG<FGFEB?FFBD?7<3)1C2@:EGG@?FD>@<GF>
@M03364:276:000000000-BLYN8:1:1101:14090:5641 2:N:0:1
GGACTACCGGGGTTTCTAATCCTGTTTGCTCCCCACGCTTTCGCACCTGAGCGTCAGTCTTTGTCCAGGGGGCCGCCTTCGCCACCGGTATTCCTCCAGATCTCTACGCATTTCACCGCTACACCTGGAATTCTACCCCCCTCTACAAGACTCTAGCCTGCCAGTTTCGAATGCAGTTCCCAGGTTGAGCCCGGGGATTTCACATCCGACTTGACAGACCGCCTGCGTGCGCTTTACGCCCAGTAATTCCG
+
CCCCCFFGGGGGGGGGGGGGFGGGGGGGGGGFGGGGGGGGGGGGGGGGGGGGGGGGGGGGGGGGGGGGGGGGGGGGGGGGGGGGGGGGGGGGGGGGGGGGGGGGGGGGGGGGGGGGGGGGGGGGGGGGGGGGGGGGGGGGGGGGGGGGGGGGGGGGGGGGGGGGGGGGGGGGGGGGGFGGGGGFGGGGGGGGGGGGGGFGC7CFAFFGDGGGGFGFGGGFEGBFF@BF:@:7CDGAF0CCEE?FGDFBCG<
@M03364:276:000000000-BLYN8:1:1101:19130:5675 2:N:0:1
GGACTACTCGGGTTTCTAATCCTGTTTGCTACCCATGCTTTCGAGCCTCAGCGTCAGTTACAGACCAGACAGCCGCCTTCGCCACTGGTGTTCTTCCATATATCTACGCATTTCACCGCTACACATGGAGTTCCACTGTCCTCTTCTGCACTCAAGTTTCCCAGTTTCCGATGCACTTCTTCGGTTGAGCCGAAGGCTTTCACATCAGACTTAAGAAACCGCCTGCGCTCGCTTTACGCCCAATAAATCCG
+
CCCCCGGGGGGGGGGGGFGGGGGGGGGGGGGGFGGGGGGGGGGGGGGGGGGGGGGGGFGGGAFEGGGGGGGGGGGDGGEGGGGGEFGGGGGGGGGGGGGFGGGGGGGGFFGGGGGGGGGGGGGGGGGGFGGGFEFGGGGGCGGGGGGGFGGGGGFGFFGGGGGGGGFGFGGGGGGGGGGG8;F6CEEDCFGGECE6EFGGGGGGFFGFGGFG>@GFGGGC>EF==FBF@FBEGGGFFFGC=A0AG7@CFF<
@M03364:276:000000000-BLYN8:1:1101:18812:5702 2:N:0:1
GGACTACTAGGGTTTCTAATCCTGTTTGCTCCCCACGCTTTCGTGCCTCAGTGTCAGTTACAGTCCAGAGAGCCGCCTTCGCAACTGGTGTTCCTCCTAATATCTACGCATTTCACCGCTACACTAGGAATTCCACTCTCCTCTCCTGCACTCAAGTTTCCTAGTTTCAAAGGCTTACTACGGTTGAGCCGTAGCCTTTCACCTCTGACTTAAGAAACCACCTACGCACCCTTTACGCCCAGTAATTCCGG
+
CCCCCFGGGGGGGGGGGGFGGGGGGGGGGGGGGGGGGGGGGGGGGGGGGGGGGGGGGGGGGGGGGGGGGGGGGGGGGGGGGGGEGGGGGGGGGGGGGGGGGGGGGGGGGGGGGGGGGGGGGGGGGGGGGFGGGGGGBFEGGGGGFGGGGGGFFFGGFFGGGGGFGGGGGGGGGGFGGGGGGGGGGGFGGGGGGGGGGGCGGGCFFGGCFG9FFCFGFGFGFGF5=DA>=>59CCGEE>GD5AEFD:8CCF5
@M03364:276:000000000-BLYN8:1:1101:9697:5730 2:N:0:1
GGACTACCAGGGTTTCTAATCCTGTTTGCTCCCCACGCTTTCGCACCTGAGCGTCAGTCTTCGTCCAGGGGGCCGCCTTCGCCACCGGTATTCCTCCAGATCTCTACGCATTTCACCGCTACACCTGGAATTCTACCTCCCTCTACGAGACTCTAGCTCGCCAGTTTCAAAAGCAGTTCCCAGGTTGAGCCCGGGGATTTCACATCTTACTTAACAAACCGCCGGCGTCCCCTTTACGCCCAGTAATTCCG
+
CCCCCGGG,FFGGGGAFGGGGGGGGGGGGGG<FFGGDG,FFFEF:FGGGFGGDGE,@F@<CFGCFGGDFCEEFC@CFGCEFGGD7,@FF@DFFGGGFDEGFDEGDGG7FGE7FFFDFGGGGGFGFGGG8EDFGG9FF,3=+@66D@+8>6E=D>9DBF,++4:C@D;EF,@,@CFGGFDF5,?>B?,,428DC8E=5:FCFCF7872+1;:DG1;C75=5)5)((017())05*94@1:C5)()2;6)::*
@M03364:276:000000000-BLYN8:1:1101:22483:5745 2:N:0:1
GGACTACAGGGGTTTCTAATCCTGTTTGCTCCCCACGCTTTCGCACCTGAGCGTCAGTCTTCGTCCAGGGGGCCGCCTTCGCCACCGGTATTCCTCCAGATCTCTACGCATTTCACCGCTACACCTGGAATTCTACCCCCCTCTACGAGACTCTAGCTTGCCAGTTTCAAATGCAGTTCCCAGGTTGAGCCCGGGGATTTCACATCTGACTTAACAAACCGCCTGCGTGCGCTTTACGCCCAGTAATTCCC
+
CCCCCGGGGGGGGGGGGGGGGGGGGGGGGGGGGGGGGGGGGGGDGFGGGGGDGGGGGGGGGGGGGGGGGGCGGGGGGGGGGGGGGGGGGGGGGGGGGGGGGGGFGFGGE7BFGGGGGGGGCGGGGCFFCGGGGGGG9DFCEGGGGGGGGCGFGGGFGGGGGGGFFGGGFCGFGGGGGGGGGGGGGGGGDGGGGGDDCE6EF@CCFGGG7FGFFGGFCF8C5EDD:>>FB>:539C5*,?5CD??7**):F*
@M03364:276:000000000-BLYN8:1:1101:12450:5748 2:N:0:1
GGACTACAGGGGTATCTAATCCTGTTTGCTCCCCACGCTTTCGAGCCTCAGCGTCAGTTACAGACCAGAGAGACGCCTTCGCCACTGGTGTTCTTCCATATATCTACGCATTTCACCGCTACACATGGAATTCCACTCTCCTCTTCTTCACTCAAGTCTACCAGTTTCCAATGCACCTCCCCGGTTGAGCCGGGGGCTTTCACATAAGACTTAAGAAACCGCCTGCGCTCGGTTTACGCCCAATGAATCCG
+
@CCCCFE,CFFCF;CFGGFFCE<<CEEFC<<FD7<@@EEFGCF8F@BFF@EFG7C@CCC<;EF9@DE8<F<@,C@FCFFFFGGGGGF@AEFGD,EF?FAEFGFEGFF77CE?FDECFG7@4+,4CF=FGFE@AA@=;@EGFGD@9EF9=EE?94,,87,,CD,@5CDF,,,@F,,@=66,=+B8CC:,7DEEGCCE*4=,0=C+1+4++;+=@:+++8<:)7>;0).),)))2:D7F<>EC@(7*2*)2*9
@M03364:276:000000000-BLYN8:1:1101:25172:5773 2:N:0:1
GGACTCCTGGGGTATCTAATCCTGTTTGCTCCCCACGCTTTCGCACATGCGCGTCAGTCTTCTTCCAGGGGGCCGCCTTCGCCACCGGTATTCCTCCCGATCTCTACGCATTTCACCGCTACACCTGGAATTCCACCCCCCTCTACGAGACTCCAGCCTGCCAGTTCCACACGCAGTTCCCGGGTTGAGCCCGGGGATTTCACATCCGACTTAACAGACCGCCTGCGTGCGCTTTACGCCCAGTAATTCCG
+
B@<CC,EEFGD>BEC@C,CCFFGFGFGFGG96CCEC77B7FCCF:6+;C,@F@C@C:CC@F<,9C,CE@:ECE=>+6==<,,BFED++CFFG9BEE,+>+4+4C,5B@FGC:FFA9FEEECE9>EFDD8,FG9>CD,@>+@CECFG+3::7;@,64DGDGGG6,,6,52,,*4>EGGGCCF5B***=66CC=C=88:;8C>CC7/0*19C3DFGFDG4F*0>@B:5>73)5)9D*4=?5?:)8?*:*)20*
@M03364:276:000000000-BLYN8:1:1101:7426:5832 2:N:0:1
GGACTACTAGGGTATCTAATCCTGTTTGCTCCCCACGCTTTCGAGCCTCAGCGTCAGTTACAGACCAGAGAGCCGCCTTCGCCACTGGTGTTCCTCCATATATCTACGCATTTCACCGCTACACATGGAATTCCACTCTCCTCTTCTGCACTCAAGTCTCCCAGTTTCCAATGACCCTCCCCGGTTGAGCCGGGGGCTTTCACATCAGACTTAAGAAACCGCCTGCGCTCGCTTTACGCCCAATAAATCCG
+
CCCCCGGGGGGGGGGGGGGGGGGGGGGGGGGGGGGGGGGGGGGGGGGGGGGGGGGGGGGGGGGGGGGGGGGGGGGGGGGGGGGGGGGGGGGGGGGGGGGGGGGGGGGGGGGGGGGGGGGGGGGGGGGGECDFGGGGGGGGGGGGGGGGGGGGGGGGGGGFGGGGGGGGGGGGCGGFGGGGGGGGGDCFFGGGGGGGGGGGGGGGFGFGFGGGGCFCFGGDE5A6?FFDBFFF3FG<FFGGGFBFFGFFGGG
@M03364:276:000000000-BLYN8:1:1101:16820:5915 2:N:0:1
GGACTACAGGGGTATCTAATCCTGTTTGCTCCCCACGCTTTCGAGCCTCAGCGTCAGTTACAGACCAGAGAGCCGCCTTCGCCACTGGTGTTCCTCCATATATCTACGCATTTCACCGCTACACATGGAATTCCACTCTCCTCTTCTGCACTCAAGTCTCCCAGTTTCCAATGCACACAATGGTTGAGCCACTGCCTTTTACATCAGACTTAAGAAACCACCTGCGCTCGCTTTACGCCCAATAAATCCGG
+
CCCCCGGGGGGGGCFGGGGGGGGGGGFGGGGGGGGGGGGGGGGGGGGGGDFGGGGDFGGFGGGGGGGGGGFGGGGGGGGGGGGGGGGGGGGECFGFGGGDGGGGEGFGCEGGGGGFF@EGGEFF9BEGFFFGFGGGDFFGGGDD>ECAEFEDGG@?DGGCDF?CFFGGGGAADFFGFGGGGGGGGG?CGGGGGGGGGGGG7CFGF>F>D7;D8@FGCFEGFEF@DEBEFFFFGGFC>9CBEFDAC@A66DD
@M03364:276:000000000-BLYN8:1:1101:13356:5923 2:N:0:1
GGACTACACGGGTTTCTAATCCTGTTTGCTCCCCACGCTTTCGCACCTGAGCGTCAGTCTTTGTCCAGGGGGCCGCCTTCGCCACCGGTATTCCTCCAGATCTCTACGCATTTCACCGCTACACCTGGAATTCTACCCCCCTCTACAAGACTCTAGCCTGCCAGTTTCGAATGCAGTTCCCAGGTTGAGCCCGGGGATTTCACATCCGACTTGCCAGACCGCCTGCGTGCGCTTTACGCCCAGTAATTCCG
+
CCCCCGGGGGGGGGGGGFFGGFFGGGGGGGGGGGGGGGGGGGGGGGGFGGGGGGGGGGGGGGGGGGGGGGGGGGGGGGGDGGGGGGGGGGGGFGGGGGFGGGGGGGGGGGGGGGGGGGGGGGGGDFGGGAFGGGGGFGFCEEEFGGGGGCFFGGGGGGFGFGGCFGGGGFFGGFGGGGGG@CFGGDFFGGGGGGGGEGGGG7C7AFD<DGGDG+7CFCGFFGE:()47())0>DD9F6CCEE?FGCB50:0
@M03364:276:000000000-BLYN8:1:1101:19483:5985 2:N:0:1
GGACTACTCGGGTTTCTAATCCTGTTTGCTCCCCACGCTTTCGCACCTGAGCGTCAGTCTTTGTCCAGGGGGCCGCCTTCGCCACCGGTATTCCTCCAGATCTCTACGCATTTCACCGCTACACCTGGAATTCTACCCCCCTCTACGAGACTCTAGCTTGCCAGTTTCAAATGCAGTTCCCAGGTTGAGCCCGGGGATTTCACATCTGACTTAACAAACCGCCTGCGTGCGCTTTACGCCCAGTAATTCCG
+
CCCCCGGGFFGGFGGGGGGGGGGGGGGFGGFGGGGGGGGGCGGGGGGGGGGGGCGGG<FFGGGGGGGGGGGGGGGGGGGGGGGGGGGGGGGGGGGGGGGGGGGGGGGGFGCFGFGGGEGDGGGGGGGGGGG8FGGGGGGGGGGGGGGEECGFFFGGGCFGGGGGGGGGGGGGGFGGEE@FGGGGGEFGGFGFGGGGCE,CFGGGFDGGGGGGGFFGGGFGEEFFFF0>BDFFGGGA??EGGD?00?9.2:*
@M03364:276:000000000-BLYN8:1:1101:6756:5987 2:N:0:1
GGACTACTAGGGTTTCTAATCCTGTTTGCTCCCCACGCTTTCGAGCCTCAGCGTCAGTTACAGACCAGAGAGCCGCTTTCGCCACCGGTGTTCCTCCATATATCTACGCATTTCACCGCTACACATGGAATTCCACTCTCCCCTTCTGCACTCAAGTTCTCCAGTTTCCAAAGCGTACAATGGTTGAGCCACTGCCTTTAACTTCAGACTTAAAGAACCGCCTGCGCTCGCTTTACGCCCAATAAATCCGG
+
CCCCCGGGGGGGGGGGGGGGFGGGGGGGGGGGGGGGGGGEGGGGGGGGGGGGGGGGGGGGGGGGFGGGGGGGGGGGGGGGGGGGGGGGGGGGGGGGGGGCFGGGGGGGGGGGGGFGGFGGGGGGGGGGFFGGGGGGGGGGGGGGGGFFFGGGGGGFGGGGGGDFFGGGGGGGCFGGGGE8DF6;FGGGFGCFGGGFFFC7CFGGFGGGFGFGGGGGGG>C>EEFDFFE@FFFGG79);EEEFF47:15<D7
@M03364:276:000000000-BLYN8:1:1101:18687:5989 2:N:0:1
GGACTACTCGGGTTTCTAATCCTGTTTGCTCCCCACGCTTTCGAGCCTCAGTGTCAGTTACAGGCCAGAGAGCCGCTTTCGCCACCGGTGTTCCTCCATATATCTACGCATTTCACCGCTACACATGGAATTCCACTCTCCTCTCCTGCACTCAAGTCTACCAGTTTCCAATGCATACAATGGTTGAGCCACTGCCTTTTACACCAGACTTAATAAACCACCTGCGCTCGCTTTACGCCCAATAAATCCGG
+
CCCCCG8EFFGGFF7CFFGGGGFEEFGGGGGGGGFGEGGGGGGFGGDGGGGGGGGGFCFFGGGDFDAFGGGFFGGGGEDEGG7CFGGGGGGGCCFCGBFGFGGFGFEF:FEF,FGGDFEGEGGGGFGGFFG8FCFGGGGGGFCF88B?C?FDBFFGFFDFGGGFCEFGGFFGFFGGGFDDGGGEFC8FFGGGFGGC6E9ECGDFFGG**;+=CF77FF8CF>;=:E>?4A?BFF>*)8:BE)(;2@7<67:
@M03364:276:000000000-BLYN8:1:1101:21797:6003 2:N:0:1
GGACTACTGGGGTTTCTAATCCTGTTTGCTCCCCACGCTTTCGAGCCTCAGTGTCAGTTACAGGCCAGAGAGCCGCTTTCGCCACCGGTGTTCCTCCATATATCTACGCATTTCACCGCTACACATGGAATTCCACTCTCCTCTCCTGCACTCAAGTCTACCAGTTTCCAATGCATACAATGGTTGAGCCACTGCCTTTTACACCAGACTTAATAAACCACCTGCGCTCGCTTTACGCCCAATAAATCCGG
+
CCCCCF8FFGGGBF;FGGGAAAFFGFGGGGGGGEFGEF7@DFECFDGGGGFEFEFEGGGEFGGGGEFGGGGGCFGG+,BEECEGGGEG:@FFAAEFGFGFFACFFGCGGG>+FFGGGFD>@FGGG?FGFGFGFFGFGCCGDADFDFCFFDEGFGFED;EFFGG?,3;==EFFGGG,@9@D8>DEGGGGGGFFCGC?,E9<C?F73<>>C>+=+<D9@C8C4A*):9AE265B**+/89ECC>3;>D866CD
@M03364:276:000000000-BLYN8:1:1101:11416:6030 2:N:0:1
GGACTACTGGGGTTTCTAATCCTGTTTGCTCCCCACGCTTTCGAGCCTCAGTGTCAGTTACAGGCCAGAGAGCCGCTTTCGCCTCCGGTGTTCCTCCATATATCTACGCATTTCACCGCTACACATGGAATTCCACTCTCCTCTCCTGCACTCAAGTCTCCCAGTTTCCAATGCACACAATGGTGGAGCCACTGCCTTTTACATCAGACTTAAGAAACAACCTGCGTTCGCTTTACGCCCAATAAATCCGG
+
CCCCCGGGGGGGG7FFGGFGGGGGFFGGGFGGGGGGGGGGGGGGFFGGGGGGGGGGGFGGGGGGGGGGGGAFGGGGCFBFGDGGEFGGGGGGGGGGGGGGFGGGGGGGGGGEGGGFGFFGDEGGDFGGGGGFGGGGGGGGGGGDE8=FFGGGGGGGFGEDGG,@=DEGFCFGGGGFGCE68DEF,8:EFGGGGFGGC,BFGGFGFFFFGF+CDGG7*;4;A:ABD>)*)28?FFDCA?GGG3=AF@;?CG9
@M03364:276:000000000-BLYN8:1:1101:10016:6090 2:N:0:1
GGACTACTGGGGTTTCTAATCCTGTTTGATCCCCACGCTTTCGCACCTGAGCGTCAGTCTTTGTCCAGGGGGCCGCCTTCGCAACCGGTATTCTTCCAGATCTCTACGCATTTCACCGCTACACCTGGAATTCTACCCCCCTCTACAAGACTCTAGACTGCCAGTTTCGAATGCAGTTCCCAGGTTGAGCCGGGGGATTTCACACCCGACTTGACAGACCGCCTGCGTCCGCTTGACGCCCAGTAATTCCG
+
CCCCC@F9FFFEGDEGFFDFAF9CC@FF,CFCGGGCBFC@FFG;,8@A,CF8@7B:@FFF,,CFFGC<6@:@@+@FGDEGFC,@4EFGC=+CE,:FDBB?,F9F;E,AF::FGFGGFFCG7:FGFFFGGGGFGF,CF8=F7EEGGG,,,8:FF9D<,@;EF@8EC>3@>E>FFFCFFG:,<>6DFGFFFG,*;C5/*8?9>DFG):)57)95>CC>**/5<5>6::>5(575C3*4?:D557377C6<*02
@M03364:276:000000000-BLYN8:1:1101:18782:6101 2:N:0:1
GGACTACCAGGGTTTCTAATCCTGTTTGCTCCCCACGCTTTCGAGCCTCAGTGTCAGTTACAGGCCAGAGAGCCGCTTTCGCCTCCGGTGTTCCTCCATATATCTACGCATTTCACCGCTACACATGGAATTCCACTCTCCTCTCCTGCACTCAAGTCTCCCAGTTTCCAATGCACACAATGGTTGAGCCACTGCCTTTTACATCAGACTTAAGAAACCACCTGCGCTCGCTTTACGCCCAATAAATCCGG
+
CCCCCGGGGGGEFFEGGGGGGGGGFGGGGGFGGGGGGGEGFGGGGEGGGGGFGFFGGGGGGGGGGGGGGGGGGGGGGGGGGGGGGGGGCEGGGGFGGGGGGGGFFGGGGG7CFGDCEGGGGGGGGGGCFFDFGGGGGGGGGGGFFGGGGGGGGGGGGGFFGGGGFFGGGGDGGCGGGGEGDFFDGEGFGF?FFFGGFG9AFDG?ACGGGGGGGGGGGGFG>CFEFFA>ABD>FCC=EFGGGFFFGGFEGGG
@M03364:276:000000000-BLYN8:1:1101:10217:6118 2:N:0:1
GGACTACCAGGGTTTCTAATCCTGTTTGCTCCCCACGCTTTCGCACCTGAGCGTCAGTCTTCGTCCAGGGGGCCGCCTTCGCCACCGGTATTCCTCCAGATCTCTACGCATTTCACCGCTACACCTGGAATTCTACCCCCCTCTACGAGACTCTAGCTTGCCAGTTTCAAATGCAGTTCCCAGGTTGAGCCCGGGGATTTCACATCTGACTTAACAAACCGCCTGCGTGCGCTTTACGCCCAGTAATTCCG
+
CCCCCGGGGGGGGGGGGGGGGGGGGFGFGGGFGGGGGGGGGGGGGGGGGFGGGGGGGGFGGGGGGGGGGGGGGGGGDGEGGGEGGGGGEGGGGGGGGGFAFGGGGGGGGCE7EGGGGGGGGGGGGGGGG?CGGGGGGGGGGGGCCFFGGGGGGGGGGGGGGGGG7DCGGGGDFFGFDFGGCFFGGGGGGGGGGG5C7BFGGGGGFCDFCFCCFFGGGFGGFGF;?F;@87@>7<C:?:EEGB<9:7*:FGC
@M03364:276:000000000-BLYN8:1:1101:4371:6137 2:N:0:1
GGACTACTAGGGTATCTAATCCTGTTTGCTCCCCACGCTTTCGTGCCTCAGTGTCAGTTACAGTCCAGAGAGCCGCCTTCGCAACTGGTGTTCCTCCTAATATCTACGCATTTCACCGCTACACTAGGAATTCCACTCTCCTCTCCTGCACTCAAGTTTCCCAGTTTCAAAGGCTTACTACGGTTGAGCCGTAGCCTTTCACCTCTGACTTAAGAAACCACCTACGCACCCTTTACGCCCCGTAATTCCGG
+
CCCCCGGGGGGGGGGGGGGGGGGGGGGGGGGGGGGGGGGGGGGGGGGGGGGGGGGGGGGFGGGGGGGFGGEGGGGGGGGGGGDGGGGGGGGGGGGGGGFDFGGGGGFDFGGGGGGGGGGGGGGG9AEGGGGGGGGGGGGGGGGGEGGGGGGGGGGGCFEFGGGGFFGEFFEDGGGGGGGGGGGGGDFFGGDE6C6<FGFFGGG6*;DG?+5@78CFG5FGFG5=BDF4:AEFG4:>A9EC*89>DD=C+*:
@M03364:276:000000000-BLYN8:1:1101:18885:6146 2:N:0:1
GGACTACTAGGGTTTCTAATCCTGTTTGCTCCCCACGCTTTCGCACCTGAGCGTCAGTCTTCGTCCAGGGGGCCGCCTTCGCCACCGGTATTCCTCCAGATCTCTACGCATTTCACCGCTACACCTGGAATTCTACCCCCCTCTACGAGACTCTAGCTTGCCAGTTTCAAATGCAGTTCCCAGGTTGAGCCCGGGGATTTCACATCTGACTTAACAAACCGCCTGCGTGCGCTTGACGCCCAGTAATTCCG
+
CCCCCGGGGGGGGGGGGGGGGGGGGGGGGGGGGGGGGGGGGGGGGGGGGGGGGGGGGGGGCFGGGGGGGGGGGGGGGGGGGGGGGGGGGGGGGGGGGGGGFFGGGGGGGGGGGGGGGGGGGGGGGGGGGGGFGGGFGGGGGGGGGGG6CEGGGAFGGGGGGGGGGGGGGGGFCGGGGGGFGGGGGGGGGGGGGGGGGCFCGGGGFGG7CFDCGFGGGGGGFGBFFFB5:DFF3C*,?3A:EBBFF>F2:C9
@M03364:276:000000000-BLYN8:1:1101:17055:6185 2:N:0:1
GGACTACAGGGGTATCTAATCCTGTTCGCTACCCATGCTTTCGAGCCTCAGCGTCAGTTGGTGCCCAGTAGGTCGCCTTCGCCACTGGTGTTCCTCCCGATATCTACGCATTCCACCGCTACACCGGGAATTCCACCTACCTCTGCACTACTCAAGGCCAGCAGTTTTGAAAGCAATTCACGGGTTGAGCCCATGGATTTCACTTCCAACTTGCCGGTCCGCCTGCGCTCCCTTTACACCCAGTAATTCCG
+
CCCCCGGGGGGGGGGGGGGGGGGGGGGGGGGGGGGGGGGGGGGGGGGGGGGGGGGGGGGGGGGGGGGGGCFGGGGGGGGGGGGGGGGGGGGGGGGGGGGGGGGGGGGGGGGGGGGGGGGGGGGGGGGGGGGGGGGFGGGGGGGGGGGGGGGGGGGGGGGGGGGGGGFGGGGGGGGGGGGGGGDGGGGGGGGGGGGGGGGGGGGGFGGGGGGGFGGDGGGGEDDFFFFFFFFFGGGCF?EGGF@AFCFFGG4
@M03364:276:000000000-BLYN8:1:1101:11064:6194 2:N:0:1
GGACTACTGGGGTTTCTAATCCTGTTTGCTCCCCACGCTTTCGTGCCTCAGTGTCAGTTACAGTCCAGAGCGCCGCCTTCGCAACTGGTGTTCCTCCTAATATCTACGCATTTCACCGCTACACTAGGAATTCCACTCTCCTCTCCTGCACTCAAGTTTCCCAGTTTCAAAGGCTTTCTACGGTTGAGCCGTAGCCTTTTACCTCTGACTTAGACAACCACCTACGCACCCTTTACGCCCAGTAATTCCGG
+
CCCCC<EFGDFDFGGGGGGGGGGGGGGFGGGEGG@GGGEGGEFFFGEF8,CFFGGGGGFFCFGGGG,FFF,@FF@F@FBBFF@CE==FGGCFFGGFGG9FG,CFEEF@F@F@EAFFFDEEFGFG9EFCGCFGFFGDF8>FFGGGGGC>,4>84,@=,@;;=EDDFAFFCEF,=C=D,@A:D=>@CEC7CGEE6C@5AFC,58:CAD>7CC=F+24=*/=EFE6:=5()()2/?6+8)2:C/;(6+3;?28)
@M03364:276:000000000-BLYN8:1:1101:21767:6248 2:N:0:1
GGACTACTGGGGTTTCTAATCCTGTTTGCTCCCCACGCTTTCGAGCCTCAGTGTCAGTTACAGGCCAGAGAGCCGCTTTCGCCACCGGTGTTCCTCCATATATCTACGCATTTCACCGCTACACATGGAATTCCACTCTCCTCTCCTGCACTCAAGTCTACCAGTTTCCAATGCATACAATGGTTGAGCCACTGCCTTTTACACCAGACTTAATAAACCACCTGCGTTCGCTTTACGCCCAATAAATCCGG
+
CCCCCGGFGGGGGGGGGGGGGFGGGGGGGGGGFFGGGGDGGGGDGGGGFGGGGGGCGGGGCFF,DCEFFGGGGGGG+@<FFFCEDFGGGGGGG<FFGGGFGGGGGGFFC7=7FGGD?=FGGGC8BEFEGGGCFGGGG?DFF8DGG?DEF8EFF8DFGGGDF9DEDD9F,@DFGGA=AFF9FG8EGGCGG7>EE6E,@EGC<:CD>;97CDFC8;<?@C:@F?6@2>)*-:5:*:+*08CCGF(/:>75*::
@M03364:276:000000000-BLYN8:1:1101:16721:6286 2:N:0:1
GGACTACCAGGGTTTCTAATCCTGTTTGCTCCCCACGCTTTCGAGCCTCAGCGTCAGTTACAGACCAGAGAGCCGCCTTCGCCACTGGTGTTCCTCCATATATCTACGCATTTCACCGCTACACATGGAATTCCACTCTCCTCTTCTGCACTCAAGTCTCCCAGTTTCCAATGCCCCTCCCCGGTTGAGCCGGGGGCTTTCACATCAGACTTAAGAACCCGCCTGCGCCCGCTTTACGCCCAATAAATCCG
+
CCCCCGGF@FGGGGGGGGGGGGGCFGGGGGGGFGEGGGGGGGG8@FFGGGGGGGEGGF@FFCG9FGGGF,CFCFGGGGGGCGGGGGGGFGGGGGGFG?<FGFCFGGGGEGGGGFFGGGGGGGGGC?F<EFFGGCFGF8@FGGGFGGDF9EFGGD8?@F9;9D?EFGFFEDCF8,=8D++6A6EEFB61<,3C**@>=C6,+4=D8<CC*098+1++1*=:37)/6:>>()))9CC)*(;CEF047CF<C>C
@M03364:276:000000000-BLYN8:1:1101:25354:6314 2:N:0:1
GGACTACAGGGGTTCATAATCCGGTTTGCGCCCCACGGCTTCGCAGCCGAGAGTCAGACTTCGTCCAGGGGGCCGCCTTCGCCACCGTTATTCCTCCAGATCTCTCCTCAGTTCCCCGCTACGCCTGGACTTCTACCCCCCTCTACGAGACTCTCGCTTGCCAGTTCCAACTGCAGTGCCCAGCGTGAGCCCGGGTATCTCACCTCTGCGTTAACGAACCGCCTGCGTGCGCTTTCCGCCCAGTAGTTCCG
+
--68,C6CC-,@6+,,;=,,C,+++68B@+@@FG,+++++6,+68,+,87C@+6,,6,C,FA:,8@6C,6=FC=C++8+54B+BF8C94?F<FF,E,,,,,:4,C,,,47,:7,,::FC+CE+++,@3,,8,3,,,3,+3>56*7,*@EC**2,,*1181DGF87?,CFF,,<B;8>,=C,22*4*/:C+?855B**3++1+4*/**2*)/***2****:@EB((71)358))11)0-*;><:F**9)2:7
@M03364:276:000000000-BLYN8:1:1101:18107:6339 2:N:0:1
GGACTACAAGGGTTTCTAATCCTGTTTGCTCCCCACGCTTTCGCACCTGAGCGTCAGTCTTTGTCCAGGGGGCCGCCTTCGCCACCGGTATTCCTCCAGATCTCTACGCATTTCACCGCTACACCTGGAATTCTACCCCCCTCTACAAGACTCTAGCCTGCCAGTTTCGAATGCAGTTCCCAGGTTGAGCCCGGGGATTTCACATCCGACTTGACAGACCGCCTGCGTGCGCTTTACGCCCAGTAATTCCC
+
CCCCCGGGGGGGGGGGGGGGGGGGGGGGGGGGGGGGGGGGGGGGGGGGGGGGGGGGGGGGGGGGGGGGGGEGGGGGGGGGGGGGGGGGGGGGGGGGGGGEGGGGGGGGGGGGGGGGGGGGGGGGGGGGGGGGGGGGGGCDEDGGGGCFEGGGGGGGGGFFGGGGGGGGGGGGGGAGFGGGGGGGGGGGGGGGGGGGGGGGF7CGFDGGGDGD>CGGGGGGFGFFFFFF:EFFGGGFF<GGGF1?CCFBGG*
@M03364:276:000000000-BLYN8:1:1101:23409:6360 2:N:0:1
GGACTACCCGGGTATCTAATCCTGTTTGCTCCCCACGCTTTCGAGCCTCAGCGTCAGTTACAGACCAGAGAGCCGCCTTCGCCACTGGTGTTCCTCCATATATCTACGCATTTCACCGCTACACATGGAATTCCACTCTCCTCTTCTGCACTCAAGTCTCCCAGTTTCCAATGACCCTCCCCGGTTGAGCCGGGGGCTTTCACATCAGACTTAAGAAACCGCCTGCGCTCGCTTTACGCCCAATAAATCCG
+
CCCCCGGFGGGGGGGGGGGGGGGGGGGGGGGGGGGGGGGEGGGGGGGGGGGGGGGGGGGGGGGGGGGGG@CFGGGGGGGGGGGGGGGGGGGGGGGGGDGGGGGGGGGGGGFDFGGGGGGGGGGGGGGGFFCGGGGGGGGGGGGGGGGGGGGGGGGGGF9EGFGDA=DGFGFGGGGGGGFEGGGGGGGGGGGGGGGGGGCFGFGGFGGC7DGGGGGGGGGGFGEF6A0:(277C35)03EGDFFF6DFFFG5
@M03364:276:000000000-BLYN8:1:1101:14994:6369 2:N:0:1
GGACTACTGGGGTTTCTAATCCTGTTTGCTCCCCACGCTTTCGCACCTGAGCGTCAGTCTTTGTCCAGGGGGCCGCCTTCGCCACCGGTATTCCTCCAGATCTCTACGCATTTCACCGCTACACCTGGAATTCTACCCCCCTCTACAAGACTCTAGCCTGCCAGTTTCGAATGCAGTTCCCAGGTTGAGCCCGGGGATTTCACATCCGACTTGACAGACCGCCTGCGTGCGCTTTACGCCCAGTAATTCCG
+
CCCCCGGGGGGGGGGGGGGGGGGGGGGGGGGGGGGGGGGGGGGGGGGGGGGGGGGGGGGGGGGGGGGGGGGGGGGGGGGGGGGGGGGGGGGGGDFGGGGGGGGGGGGGGGGGGEFGGGGGGGGGGGGGGGGGGG;FFGGGGGGGGGGGGGGGGGGGGGGGGDCGGGGGGGGGGGGGGGFG?DFGGGGGGGCFGGGGDGGGG=EFFGGDGGGDD>C7**AF>EB0(7>F?DFFGDGFFFEEC@BFFGFFGG7
@M03364:276:000000000-BLYN8:1:1101:24272:6387 2:N:0:1
GGACTACTGGGGTTTCTAATCCTGTTTGCTCCCCACGCTTTCGAGCCTCAGCGTCAGTTACAGACCAGAGAGCCGCCTTCGCCACTGGTGTTCCTCCATATATCTACGCATTTCACCGCTACACATGGAATTCCACTCTCCTCTTCTGCACTCAAGTCTCCCAGTTTCCAATGACCCTCCCCGGTTGAGCCGGGGGCTTTCACATCAGACTTAAGAAACCGCCTGCGCTCGCTTTACGCCCAATAAATCCG
+
CCCCCGFGGGGDECEGGGGFGGGGGFGGFGGGGGGGGGGGGGGGGGGCGCEGGGGGGGGGGGGGGGGGGFGGGGGGGGGDGGGGGGGGGGGGGGGGGGG9FFCFFEFGGGGGGCFGG7+CFGCGFGGEEAFCFF9FFFBFGFFGGGGGGGG+6>DFF9=FFFG?D9=;DAFFGGGGGFFCC>6+FCEF77DGD>C?CCBFC>FF8DFGCDGCCFGCGFFG>E>;?A(59BE>DF*)12EGDE:4CDF<CF<
@M03364:276:000000000-BLYN8:1:1101:16531:6412 2:N:0:1
GGACTACTGGGGTTTCTAATCCTGTTTGCTCCCCACGCTTTCGCACCTGAGCGTCAGTCTTCGTCCAGGGGGCCGCCTTCGCCACCGGTATTCCTCCAGATCTCTACGCATTTCACCGCTACACCTGGAATTCTACCCCCCTCTACAAGACTCTAGCCTGCCAGTTTCGAATGCAGTTCCCAGGTTGAGCCCGGGGATTTCACATCCGACTTGACAGACCGCCTGCGTGCGCTTTACGCCCAGTAATTCCG
+
CCCCCGGGGGGGGGGGGGGGGGGGGGGGGGGGGGGGGGGGGGGGGGGGGGGGGGGGGGGGGFGGGGGGGGGGGGGGGGGGGGGGGGGGGDGGGGGGGGGGGGGGGFGGGGGGGGGGGGGDGGGGGGGGGGGGGGGGGGGGGGGGGGG?D@FGGGGGGGGBFGGCGGGGEGGGGFGFCEFGGGFFGGGG6FFGGEGG=EGGG=?>FGGGGGGGGGGFGGGGFGF??FF@(7:>CCGFFFGGGDBFFGFAFG*
@M03364:276:000000000-BLYN8:1:1101:15456:6416 2:N:0:1
GGACTACAAGGGTATCTAATCCTGTTTGCTACCCATGCTTTCGAGCCTCAGCGTCAGTTACAGACCAGACAGCCGCCTTCGCCACTGGTGTTCTTCCATATATCTACGCATTTCACCGCTACACATGGAGTTCCACTGTCCTCTTCTGCACTCAAGTTTCCCAGTTTCCGATGCACTTCTTCGGTTGAGCCGAAGGCTTTCACATCAGACTTAAGAAACCGCCTGCGCTCGCTTTACGCCCAATAAATCCG
+
CCCCCGGGGGGGGGGGGGGGGGGGGGGGGGGGFGGGGGGGGGGGGGGGF<FGGGGGGGGGFGGGGGGGGDGGGGGGGGEGGGGGGGGGFGGGGGGGGGGGGGFEGGGGGGGGDEGGGGGGGGGGGGGGFFGGFGGG94EGFFGGGGGFFFGGDFGGEFF;FCDEGGGGG>=ECGDAFG?FGGGCGEGGGGF67@EGFFCFGC,<<F7>C;DFF++58*5=B9@D245?9A/2CFC6A2**>B6;FG67@F<
@M03364:276:000000000-BLYN8:1:1101:22380:6433 2:N:0:1
GGACTACCCGGGTTTCTAATCCTGTTTGCTCCCCACGCTTTCGCACCTGAGCGTCAGTCTTTGTCCAGGGGGCCGCCTTCGCCACCGGTATTCCTCCAGATCTCTACGCATTTCACCGCTACACCTGGAATTCTACCCCCCTCTACAAGACTCTAGCCTGCCAGTTTCGAATGCAGTTCCCAGGTTGAGCCCGGGGATTTCACATCCGACTTGACAGACCGCCTGCGTGCGCTTTACGCCCAGTAATTCCG
+
CCCCCGGGGGGGGGGGGGGGGGGGGGGGGGGGGGGGGGGGGGGGGGGGGGGFGGGGGGGGGGGGGGGGGGGGGGGGGGGGGGGGGGGGGGGGGGGGGGGGCEEGGGGGGGGGGGGGGGGGGGGGGGGGGGGGGGGGAFGGGGG?EGGCGGGGGGGGGGCFGGFCFGGG5DB:CGGFCFGGGGGGGGGGGGFGGDGGGGGFFCEC+77DGGGGGFGGGGGGFGE10>07:FFFGD54*8ECEB:?F>@)*:0
@M03364:276:000000000-BLYN8:1:1101:13761:6442 2:N:0:1
GGACTACTGGGGTTTCTAATCCTGTTTGCTCCCCACGCTTTCGAGCCTCAACGTCAGTTACAGTCCAGCAAGCCGCCTTCGCCACTGGTGTTCCTCCTAATATCTACGCATTTCACCGCTACACTAGGAATTCCGCTTGCCTCTCCTGCACTCCAGCAAAACAGTTTCCAAAGCAATTCCGGGGTTGAGCCCCGGGCTTTCACTTCAGACTTGCTTCGCCGTCTACGCTCCCTTTACACCCAGTAAATCCG
+
CCCCCGGGGGGGCFGGGFGGGGGGGGGGGGGGGGGGGGGGGGGGGGGGGFGGGGFGGGGGGGGGGGGGGGGGGGGGGGGGGGGGGGGGGGGG9FGGGGGGFGGDDGGGGGGGGGGGGGGGCGFFGGGGGGGGGGGGGGGGGGGGGGGGGGDFGGFGGGGFGGGGGGGGGGGFG8EFGGGGFGECFGGGGFGGGGG5EEEFFFGGFGG=FGGGFGGFGDGE4EE<;@0),>AFGGG9CEGFG>1AGG6<C>>
@M03364:276:000000000-BLYN8:1:1101:5331:6501 2:N:0:1
GGACTACTGGGGTATCTAATCCTGTTTGCTCCCCACGCTTTCGAGCCTCAGCGTCAGTTACAGACCAGAGAGCCGCCTTCGCCACTGGTGTTCCTCCATATATCTACGCATTTCACCGCTACACATGGAATTCCACTCTCCTCTTCTGCACTCAAGTCTCCCAGTTTCCAATGACCCTCCCCGGTTGAGCCGGGGGCTTTCACATCAGACTTAAGAAACCGCCTGCGCTCGCTTTACGCCCAAGAAATCCG
+
CCCCCGGGGGGGGGGGGGGGGGGGGGGGGGEGGGGGGGGGGGGFGGGGGGGGGGGEGGGGGFGFGGGGGFFFGGGGGGGGGGCGGFGGFFGGGCFGEGFGGGGGGGFFGGGGGGGGGGGGGGGGFFGGGGGGGFAFFFFGGGGGGAEGGGGGGGGFGGCFGGGGGGGGGGG=89ADFGGGGDG+@EGG7CDCEEDEEGGGC7CC8C?C*8C8BFG+;5C6)7>12A0:1>>BDFF2*-;EGF0)9CFFGC<
@M03364:276:000000000-BLYN8:1:1101:7650:6504 2:N:0:1
GGACTACCGGGGTTTCTAATCCTGTTTGCTCCCCACGCTTTCGCACCTGAGCGTCAGTCTTCGTCCAGGGGGCCGCCTTCGCCACCGGTATTCCTCCAGATCTCTACGCATTTCACCGCTACACCTGGAATTCTACCCCCCTCTACGAGACTCTAGCTTGCCAGTTTCAAATGCAGTTCCCAGGTTGAGCCCGGGGATTTCACATCTGACTTAACAAACCGCCTGCGTGCGCTTTACGCCCAGTAATTCCG
+
CCCCCGGGGGGGGGGGGGGGGAFGGGGGGGGGGGGGGGGGGGGGGGGGGGGGGGGGGGGGGEFFFGGGGGGGGGGGGGGGGGGGGGGGGDGGGGDFGGGGGGGGGGCGGGGDGGGGGFGGDGGGGGGGGGGGGGGGGG+CEEEF9FC>EDEFGFGGGG,>CFGGGGGGFFCFGGGGGGG?FGGGGGGGGGGGGGGEGDFFGFGFFGGGGGGGGF>FG*@=557?:F;5(<:;3CGA@?EGC36:CCBBGC9
@M03364:276:000000000-BLYN8:1:1101:23427:6511 2:N:0:1
GGACTACTCGGGTTTCTAATCCTGTTTGCTCCCCACGCTTTCGAGCCTCAGTGTCAGTTACAGGCCAGAGAGCCGCTTTCGCCACCGGTGTTCCTCCATATATCTACGCATTTCACCGCTACACATGGAATTCCACTCTCCTCTCCTGCACTCAAGTCTACCAGTTTCCAATGCATACAATGGTTGAGCCACTGCCTTTTACACCAGACTTAATAAACCACCTGCGCTCGCTTTACGCCCAATAAATCCGG
+
CCCCCGGGGGGGGGGGGGGGGGGGGGFGGGGGGGGGGGGGGGGGGGGGGGGGGGGGGGGGGGG8FFFGCCGGGGGGGGGGGGGCGGGGFGGGGGGGGGGFGGGFGGGFGGGGGGGGGGGDEGGGGFGFGCEGGGGGGFGFFFGGGGGGFGFFGGGGCFEGGGGGFGGG8BFGGGGCGGGFGGGAE+==6@6:CFEGGGGGGGGG?*@7DFF:+=C7CFC,9?65>4@>DEF8DGGFFFGGG53A0@FEF35
@M03364:276:000000000-BLYN8:1:1101:27840:6517 2:N:0:1
GGACTACAAGGGTATCTAATCCTGTTTGCTCCCCACGCTTTCGAGCCTCAGTGTCAGTTACAGGCCAGAGAGCCGCTTTCGCCTCCGGTGTTCCTCCATATAGCTACGCATTTCACCGCTACACATGGAATTCCACTCCCCTCTCCTGCACTCAAGTCTCACAGTTTCCAATGCACACAATGGTTGAGCCACTGCCTTTTCCATCAGACTTAAGAAACCACCTGCGCTCGCTTTACGCCCAATAAATCCGG
+
CCCCCGG8,FFDCFGGFFGGFGFFEGGGGGGGFGCGG:EGGGGGGGFFGFF6EFEGFFGFFCF8FGGGF@FDGGG>FED9FGDFGDGGGGG@FGGACEFGFE,A@EFCCEG@EFGGGGGCEGFGC:ECFDEDG<F9E@,EEDCDDFG,E,@?GGGGDFFF,EEBFD,>ECFEFDC,=D+@9E>,F==FE8EC?6FDCGGF++EDB9*3A*=7++=:;CGGFCFFFF=45??8C*+/:2:8C33/;++)212
@M03364:276:000000000-BLYN8:1:1101:14007:6578 2:N:0:1
GGACTACTAGGGTTTCTAATCCTGTTTGCTCCCCACGCTTTCGCACCTGAGCGTCAGTCTTCGTCCAGGGGGCCGCCTTCGCCACCGGTATTCCTCCAGATCTCTACGCATTTCACCGCTACACCTGGAATTCTACCCCCCTCTACGAGACTCTAGCTTGCCAGTTTCCAATGCAGTTCTCAGGTTGAGCCCGGGGATTTCACATCTGACTTAACAAACCGCCTGCGTGCGCTTTACGCCCAGTAATTCCG
+
CCCCCGGFEGGGGGGFGGGGFGGGGGGGGGAFGGGGGGGGGGGD@FGGCGGGGGGGGG9FFFGCGGGGGEGGGGGGGGGGGGGGGGGGGDGGG<EGGGGDGFGGGGGGGGGGGGGGGGGGDGGGGGGGGFGGGEGG98BEGGGGCFEE+@EGGCGG9FGE7DCFGGGG79DEF?DDFGG,>>CFGGGGGGG>7:EG5;:CFGGC68CGFGGGGG=FGGGG:GFFFF>71@EFGGGAFFGEEF?FFC?<GF>
@M03364:276:000000000-BLYN8:1:1101:5712:6580 2:N:0:1
GGACTACTGGGGTTTCTAATCCTGTTTGCTCCCCACGCTTTCGAGCCTCAGCGTCAGTTACAGACCAGAAAGTCGCCTTCGCCACTGGTGTTCCTCCATATATCTACGCATTTCACCGCTACACATGGAATTCCACTTTCCTCTTCTGCACTCAAGTGACCCAGTTTCCAATGACCCTCCACGGTTAAGCCGTGGGCTTTCACATCAGACTTAAGTCACCGCCTGCGTTCCCTTTACGCCCAATAAATCCG
+
CCCCCGGGGGGGEGGGGDGGGGGGGGGGGGGFGGDGGGGGGGGFGGGFFGGGGGGGGGGGGGGFGGGGGGFGGGGGGGGGGGCGGGGFEGGGGGGCFGGGGGGGGGGDEGGGGGGDFGGGGEGGGGGGGGGGFG9?FFGGFGEGGGGGGGGGGGGGGGCFGGGGGG;DDGGGFFGGGGGGGFGEGGCDGGGGGEGG58D7?9EC6CFG**9CFFGGGFGF>ED2946)(8AFGC?*=>C8=B8ACFF3FG9
@M03364:276:000000000-BLYN8:1:1101:12793:6590 2:N:0:1
GGACTACTCGGGTTTCTAATCCCGTTTGCTCCCCCAGCTTTCGCGCCTCAGCGTCAAGAGTGGGCCAGGTAGCCGCTTTCGCCACTGGTGTTCCTCCCGATATCTACGCATTTCACCACTACACCGGGAATTCCGCTACCCTCTCCCACCTTCCAGCCGTCCAGTATCCGATGCCGTTTTCCAGTTAAGCCGGAAGATTTCACATCGGACTTGAACAGCCGCCTGCGCGCGCTTTACGCCCAGTAAATCCG
+
CCCCCGGGGGGGGGGFGEFGGGGGGGGGGGGGGGGGGGGGGGGGGGGGGGGGGGGGCEGGEGGGGGGGGGGGGGGGGGGGGGGGGGGGGGGFFFFGGGGGGGGGGFGGGGGGGGGGC:FGGGFFGGGGGEGGGFF>CCGG,,@DGDGGFGGGGGGGGGGEGGC6FFCFGGGGGGGG?EGGGGF,2>DFGGFEG5BEEFFGGGF++29CGGGG77FGGGGGFGFF?A0)45;BGDGFFF5EG38FF>64CFC
@M03364:276:000000000-BLYN8:1:1101:22041:6609 2:N:0:1
GGACTACAAGGGTTTCTAATCCTGTTTGCTCCCCACGCTTTCGTGCCTCAGTGTCAGTTACAGTCCAGAGAGCCGCCTTCGCAACTGGTGTTCCTCCTAATATCTACGCATTTCACCGCTACACTAGGAATTCCCCTCTCCTCTCCTGCACTCAAGTTTCCCAGTTTCAAAGGCTTACTACGGTTGAGCCGTAGCCTTTCACCTCTGACTTAAGAAACCACCTACGCACCCTTTACGCCCAGTAATTCCGG
+
CCCCCGGGFGGGGGGGGGGGGGGGGGGFGGGFGGGGDGGGGGGGGGGGGGGGGGGGGGGGGGGGGGGGGGGGGGGGGGGGGDEGGGFFGGGGGGGGFFGGGFGGFFGGGGG7FGGGGGGEGGGGG8DFGCCFGA,AECDGGGGGGGGGGGGGGGGFFGGGGGG8DFAEFDEGGGGFFFGGGGGGG8DCF8+5A+@FCGAFGGCGFGG7CG7CFFF8FGFGFGFE=DFFFE>;DCFCBD*CC)0BCF6?CGD
@M03364:276:000000000-BLYN8:1:1101:15294:6625 2:N:0:1
GGACTACTAGGGTTTCTAATCCTGTTTGCTACCCATGCTTTCGAGCCTCAGCGTCAGTTACAGACCAGACAGCCGCCTTCGCCACTGGTGTTCTTCCATATATCTACGCATTTCACCGCTACACATGGAGTTCCACTGTCCTCTTCTGCACTCAAGTTTCCCAGTTTCCGATGCACTTCTTCGGTTGAGCCGAAGGCTTTCACATCAGACTTAAGAAACCGCCTGCGCTCGCTTTACGCCCAATAAATCCG
+
CCCCCGGGGGGGFGGGGGGGGGGGGGGGGGGGGGGGGGGGGGGGGGGGGGGGGGGGGGGGGGGGGGGGGGGGGGGGGGGGGGGGGGGGGGGGGGGGGGGGGGGFAGGGGGGGGGGGFGGGGGGGGGGGCFEFGGGGGGGGGGGGGGGGGGGGGGGGGGGFGGGGGGGGGGGGGG,EFFGGFGGGGGGDEGG8CEGGGFGGGGGGFGGFCGGFGFFGGGGF>GFAFFA:@D>BD5CCFFGGC>;;FGFFGCC
@M03364:276:000000000-BLYN8:1:1101:20472:6641 2:N:0:1
GGACTACCAGGGTTTCTAATCCTGTTTGCTCCCCACGCTTTCGCACCTGAGCGTCAGTCTTCGTCCAGGGGGCCGCCTTCGCCACCGGTATTCCTCCAGATCTCTACGCATTTCACCGCTACACCTGGAATTCTACCCCCCTCTACGAGACTCTAGCTTGCCAGTTTCAAATGCAGTTCCCAGGTTGAGCCCGGGGATTTCACATCTGACTTAACAAACCGCCTGCGTGCGCTTTACGCCCAGTAATTCCG
+
CCCCCGGGGGGGGGGGGGFGGGGGGGGGGGGGGGGGGGGGGGGGGGGGGGGGGGGGGGGGGGGGGGGGFFGGGGGGGGGGGGGGGGGGGGGGGGGGGGGGGGGGGGGGGGGGGGGGGGGGGGGGGGGGGGGGGGGGGFGGGDGGGGGGGGEGGDGGGGGGGGGGGGGGAEFGGGGGGGGGGGGGGGGGGGGCGGGGGGGGFFGGFGGGGGGGGFGGGGGGFGEFFFF:(8<DDGGF44>>E>BFGGFFGG6
@M03364:276:000000000-BLYN8:1:1101:23638:6662 2:N:0:1
GGACTACAGGGGTATCTAATACTGTTTGCTCCCCACGCTTTCGCACCTGAGCGTCAGTCTTTGTCCAGGGGGCCGCCTTCGCCACCGGTATTCCTCCAGATCTCTACGCATTTCACCGCTACACCTGGAATTCTACCCCCCTCTACAAGACTCTAGCCTGCCAGTTTCGAATGCAGTTCCCAGGTTGAGCCCGGGGATTTCACATCCGACTTGACAGACCGCCTGCGTGCGCTTTACTCCCAGTAATTCCG
+
CCCCCGGGGGGGGGGGGGGGGGGGGGGGGGGGGGGGGGGGGGGGGGGGFGGGGGGGGGGGDFGGGGFGGGEEGGGGGGGGFGGGGGDGGGGGGGGGGGGGGGFGGGGGGGGGGGGGFEEGGGGG@DFGGGGGGGGGGCFGGGGGFGGGC8EFGFGGFGGGGGGGGFFG58FGGGGGGGGGGGGGGGGFGGGFGGGGGGFFGGGGFGGGGGCDGGGGFFGGFGFFFF>D<>B@GG:AF)08FF>)7>@4:>0
@M03364:276:000000000-BLYN8:1:1101:7647:6671 2:N:0:1
GGACTACTCGGGTTTCTAATCCTGTTTGCTCCCCACGCTTTCGAGCCTCAGTGTCAGTTACAGGCCAGAGAGCCGCTTTCGCCTCCGGTGTTCCTCCATATATCTACGCATTTCACCGCTACACATGGAATTCCACTCTCCTCTCCTGCACTCAAGTCTCCCAGTTTCCAATGCACACAATGGTTGAGCCACTGCCTTTTACATCAGACTTAAGAAACCACCTGCGCTCGCTTTACGCCCAATAAATCCGG
+
CCCCCGGGGGGGGGGGGGGGGGGGGGGGGGGGGGGGGGGGGGGGGGGGGGGGGGGGGGGGGGGGGGGGGGGGGGGGGGGGDGGGGGGGFGGGGGGGGGGGGGGGGGGGGGGGGGGGGGGGGGGGGGGGGGGGGGGGGGFGCFGDDGGGGGGGFFGGDFFFAF?FFGFGGGGGGGGGFGEGGGFGGGFCCGBCFFGGGGGGGGGGFG5CC7>FFGDGCFDF>EA2=BBFFFFEGFCEFFGGGFFFGDAEFGD
@M03364:276:000000000-BLYN8:1:1101:10843:6685 2:N:0:1
GGACTACCGGGGTTTCTAATCCTGTTTGCTCCCCACGCTTTCGAGCCTCAGTGTCAGTTACAGGCCAGAGAGCCGCTTTCGCCTCCGGTGTTCCTCCATATATCTACGCATTTCACCGCTACACATGGAATTCCACTCTCCTCTCCTGCACTCAAGTCTCCCAGTTTCCAATGCACACAATGGTTGAGCCACTGCCTTTTACATCAGACTTAAGAAACCACCTGCGCTCGCTTTACGCCCAATAAATCCGG
+
CCCCCGGGGGGGGGGGGGGGGGGGGGGGGGGGGGGGGGGGGGGGFGGGGGGGGGGGGGGGGGGGGGGGGGGGGFGGGGGGGGGGGGGGGGGGGGGGGGGFFCFFGGGGGGGGGFGGGGGGGCFGGGGGGGGGGGFGFDEFGGGGGGGGGGGGGGGGGGGGFCGGGGGFGGGGGGGGGGGCGGGGBE?CFGEGGEDEFGGGGGFDACFC>F+2BFFG4DGFFGFFF>=D(:;>CF7>DDG85)5;;:8<6)2
@M03364:276:000000000-BLYN8:1:1101:14625:6687 2:N:0:1
GGACTACAGGGGTTTCTAATCCTGTTTGCTCCCCACGCTTTCGAGCCTCAGCGTCAGTTACAGGCCAGAGAGCCGCTTTCGCCACCGGTGTTCCTCCATATATCTACGCATTTCACCGCTACACATGGAATTCCACTCTCCTCTCCTGCACTCAAGTCTCCCAGTTTCCAATGCACACAATGGTTGAGCCACTGCCTTTTACATCAGACTTAAGAAACCACCTGCGCTCGCTTTACGCCCAATAAATCCGG
+
CCCCCGGGGGGGGGGGGGGGGGGGGGGGGGGGGGGGGGGGGGGGGGGGGGGGGGGGGGGGGGGGGGGGGGGGGGGGGGGGGGGGGGGGGGGGGGGGGGGGGGGGCGGGGGGGGGGGGGGGGGFFFGGFF<FGGGGGGGGFGGGGGFGFGFGGGGGGGGFGGF8DFGGGGGGGFGGGGGGGGGDGGGCFGGFDFFFGGGGC+CFGFFFGGGGGGG7DGGGGFGFEB4@B?AEBFCDC>?G7C:=6FFFFGD:
@M03364:276:000000000-BLYN8:1:1101:17564:6699 2:N:0:1
GGACTACCGGGGTTTCTAATCCTGTTTGCTCCCCACGCTTTCGAGCCTCAGCGTCAGTTACAGACCAGAGAGCCGCCTTCGCCACTGGTGTTCCTCCATATATCTACGCATTTCACCGCTACACATGGAATTCCACTCTCCTCTTCTGCACTCAAGTCTCCCAGTTTCCAATGACCCTCCCCGGTTGAGCCGGGGGCTTTCATATCAGACTTAAGAAACCGCCTGCGCTCGCTTTACGCCCAATAAATCCG
+
CCCCCGGGGGGGEGGGGGGGGGGGGGGGGGGGGGGGGGGGGGGGGGGGGGGGGGFGGGGGGGGGGGGGGGGGGGGGGGGGGGGGGGGGGGGGGGGGGGGGGGAEECCGGGGGGGGGGGGGGGGGGGGGGGGGGGGGGGGGGGGGGGGGGGGGGGGGCFFGGGGGGGGGGGGFFGGGGGGGGGGDFGDGGGGGGGGGDGFEGGGGFGFGFFGG7:FFGCCCDEFF@A@F>FFBDCF<FFGGGD2FFFFBGC)
@M03364:276:000000000-BLYN8:1:1101:26758:6701 2:N:0:1
GGACTACTAGGGTTTCTAATCCTGTTTGCTCCCCACGCTTTCGAGCCTCAGTGTCAGTTACAGGCCAGAGAGCCGCTTTCGCCACCGGTGTTCCTCCATATATCTACGCATTTCACCGCTACACATGGAATTCCACTCTCCTCTCCTGCACTCAAGTCTACCAGTTTCCAATGCATACAATGGTTGAGCCACTGCCTTTTACACCAGACTTAATAAACCACCTGCGCTCGCTTTACGCCCAATAAATCCGG
+
CCCCCGGDGGGGGGGGGGGGGGGGGGGGGGGGGGGGGGGGGGGGFDGGGGGGGGGGGGGFGGGG8FFGG@FGGGEGGGGGGGGG7BFEFEGGFGGGGGGGGDFGG9FECEEGGGGGGGF>CEGGFGGGGGGGGGGGGG9FGGGGG8EGGGGC8BCDFGGFGGGGFGGGFFAF8DF8DEGCGGGGGGGGG?,<EGDGFGGGGFGFACGCC*B8+99+=F:CFEA))5:A9>B?C4+9B?EGG>@FD>@69<8
@M03364:276:000000000-BLYN8:1:1101:21216:6712 2:N:0:1
GGACTACCAGGGTATCTAATCCTGTTTGCTCCCCACGCTTTCGAGCCTCAGCGTCAGTTACAGACCAGAGAGCCGCCTTCGCCACTGGTGTTCCTCCATATATCTACGCATTTCACCGCTACACATGGAATTCCACTCTCCTCTTCTGCACTCAAGTCTCCCAGTTTCCAATGACCCTCCCCGGTTGAGCCGGGGGCTTTCACATCAGACTTAAGAAACCGCCTGCGCTCGCTTTACGCCCAATAAGTCCG
+
CCCCCGGGGGGGGGGGGGGGGGGGGGGGGGGFGEGGGGGGGGGGGGGGGGGGGGGGEGGGGGGFGGGGGGGGGGGGDGDFGGGGGGGGGGGGGGGGGGFGGGGGFGGGGGGGGGGGFGGECEFGGGGGF5AFFFFFGFGCFGGGGGGGGGFGGGGFECFGCCFFFD,EFGGGGGGGFGGGGGGCEGEGGFGCGGDGGGGG7+=CFGF=*?F7CD:DF4EG3CE;DF;B@FFFGGGFFFGG*),>GC4<FGC
@M03364:276:000000000-BLYN8:1:1101:17132:6715 2:N:0:1
GGACTATAGGGTTTCTAATCGTGTTTGCCCTCCCCGCTTTTGCACCTGAGCGTCCGTCTTCGTCCAGGGGGCCGCCTTCGCCACCCGTATTCCTTCAGATCACTATGCCTTTCACCGCTACACCTGGAATTCTCCCCCCCTCTACGTGAGTCTAGCTTGCCAGTCTCAAATACATGTCCCAGGTTGAGCCCGGGGATTTCACATCTGCCTTACCAAACCGACTGCGTTCGCTTTACGGCCCATTATTCCG
+
-9@B<E<E,C@EFCFG,C6F,,,,;E,,,,,;@,8FC+FF,C,CEGGC@,6+8C:@,C<8CFG,@@,6B+@+@FFGGCCEFCGE,,8B>,B9?,,55?,,9,,,9,<C,5CF<FGD7=++88,A>E<DE?>C,5,,8B>EE6=D9+3@,+,57;,7;>,*4@<6,7,,,45,@;,,7752D8>>:,,<7DEGCE*4/2<:CF7@ACF7*2;*02:;83/*)2)((04)-)7>F5*.)(/**)(*2**)29
@M03364:276:000000000-BLYN8:1:1101:23792:6755 2:N:0:1
GGACTACCAGGGTTTCTAATCCTGTTTGCTCCCCACGCTTTCGAGCCTCAGCGTCAGTTACAGACCAGAGAGCCGCCTTCGCCACTGGTGTTCCTCCATATATCTACGCATTTCACCGCTACACATGGAATTCCACTCTCCTCTTCTGCACTCAAGTCTCCCAGTTTCCAATGACCCTCCCCGGTTGAGCCGGGGGCTTTCACATCAGACTTAAGAAACCGCCTGCGCTCGCTTGACGCCCAATAAATCCG
+
@CCCCGGGGGGGGGGGGGGGGGGDGGGGGGGFGGGGGGGGDGGGGGGGGGGGGGGGGGGGGGGGGEEECFGFGGGGGGDGGG@FEFGCEFGGGFGGGFFGGGDFGGFFGE7FFGGGGGGGGFDGG=EFFFFGGEGFGGFFFFCGGGGGDGGCFFFGGG=B=DFG>,EDGGFGGGGGGGGE+CGCECCF?EFGGEEGC5CFG:?8=FFCGGG8+:@DGCCFEC>0=ABE9DFFGG*4?(??=B?@GF6AC67
@M03364:276:000000000-BLYN8:1:1101:4344:6760 2:N:0:1
GGACTACTAGGGTTTCTAATCCTGTTTGCTCCCCACGCTTTCGAGCCTCAGTGTCAGTTACAGGCCAGAGAGCCGCTTTCGCCACCGGTGTTCCTCCATATATCTACGCATTTCACCGCTACACATGGAATTCCACTCTCCTCTTCTGCACTCAAGTCTCCCAGTTTCCAATGACCCTCCCCGGTTGAGCCGGGGGCTTTCACATCAGACTTAAGAAACCGCCTGCGCTCGCTTTACGCCCAATAAATCCG
+
CCCCCGGGGGGGGGGGGGGGGGGGGGGFGGGGGGGGGGGGGGGFGGGGGGGGGGGGGGGGGFGDGGFFGGFGGGGCE,BFGGGGGGG+CFFGGGGGGGCFDGGGGGGGGDGCGFGGGGGGGGGEFG9FEFGGGGGGGFGGGGC8BFC;AFDFGFFF8@EFFGCD,EDDCFGGGGCEG,=CED8B@EDFGGGGDGDGGGFGG7=148>F=DC7DDG7C4CF35;87F05;DB5>CFFF0>CCD(7<**):09
@M03364:276:000000000-BLYN8:1:1101:9552:6807 2:N:0:1
GGACTACAAGGGTTTCTAATCCTGTTTGCTCCCCACGCTTTCGCACCTGAGCGTCAGTCTTCGTCCAGGGGGCCGCCTTCGCCACCGGTATTCCTCCAGATCTCTACGCATTTCACCGCTACACCTGGAATTCCACCCCCCTCTACGAGACTCAAGCCTGCCAGTTTCAAATGCAGTTCCCGGGTTGAGCCCGGGGATTTCACATCTGACTTAACAGACCGCCTGCGTGCGCTTTACGCCCAGTAATTCCG
+
CCCCCGGGGGGGGGGGGGGGGGGGGGGGGGGGGEGGGGGGGGGGGGGGGFGGGGGGGGGGGGGGGGEGFGGGGGGDGGGGGFGGGGGGGGGGGGGGGGGGGGGGGGGGGGGGGGGGGGGEGGGGGGGGGFGGGGGGGGGGGGGGGGGGGGGGGGGGGGGEGGFGGFFGGGAGFGGGGGGG6EGGEGGCFFBFGCG=5C6FGFGGFGGGFGFGGFGGGGDFEGF06FBD8BFFGGCF78E8E>:@C>4<CG9
@M03364:276:000000000-BLYN8:1:1101:11669:6821 2:N:0:1
GGACTACCAGGGTTTCTAATCCTGTTTGCTCCCCACGCTTTCGAGCCTCAGTGTCAGTTACAGGCCAGAGAGCCGCTTTCGCCACCGGTGTTCCTCCATATATCTACGCATTTCACCGCTACACATGGAATTCCACTCTCCTCTCCTGCACTCAAGTCTACCAGTTTCCACTGCATACAATGGTTGAGCCACTGCCTTTTACACCAGACTTAATAAACAACCTGCGCTCGCTTTACGCCCAATAAATCCGG
+
CCACCGFFFFGGGGGGGGGCFEFGGGGFGGFGFCFGFGGGGDEGFGGGGGGGGCFFFGGGGGGGG:FDCEF,CAC@@CF9CGCCBD7FGGGEC<EGGFGEEBCFGFGGGGGCCECFGDGE7:,?EDFF@FGGGGF=EFFGGFGFFGGFCFED8,>96>;,8=?EGGDE8E=D?9DDEFGCFFGGFC8F,,3,1@,3EAFCCFGF5+9*0*?@C@FFGG,;6EF:)*)*)9)85C+*0(==C:;6>CA<*:9
@M03364:276:000000000-BLYN8:1:1101:25792:6821 2:N:0:1
GGACTACTGGGGTATCTAATCCTGTTTGCTCCCCACGCTTTCGAGCCTCAGCGTCAGTTACAGACCAGAGAGCCGCCTTCGCCACTGGTGTTCCTCCATATATCTACGCATTTCACCGCTACACATGGAATTCCACTCTCCTCTTCTGCACTCAAGTCTCCCAGTTTCCAATGACCCTCCCCGGTTGAGCCGGGGGCTTTCACATCAGACTCAAGAAACCGCCTGCGCTCGCTTTCTGCCCAATAAATCCG
+
CCCCCGGCFFGDGFGGGGFGGF<CFGFGFGGGGGGDFDEEGACCFGEFF,;@FEF:@FDGGDEFFGF@8AEEGGE@@FFGFGGFGFFGE@FEGCGFGDAEFEEF9FGG:@FGFGGF?:+4@F@,@EFFF?BBF9AEE8,FB9D=FECFGAFG8DFD@B6@,D=3FBCD=F,>,3=@?D6++>++8BEGCGC8C>**4:FEFGC:>*8CG*9*;<CD<FGGFGDF?F9B0>E>C7<)*-<@=:?46CF>GFC
@M03364:276:000000000-BLYN8:1:1101:25469:6835 2:N:0:1
GGACTACACGGGTTTCTAATCCTGTTTGCTCCCCACGCTTTCGAGCCTCAGCGTCAGTTACAGACCAGAGAGCCGCCTTCGCCACTGGTGTTCCTCCATATATCTACGCATTTCACCGCTACACATGGAATTCCACTCTCCTCTTCTGCACTCAAGTCTCCCAGTTTCCAATGACCCTCCCCGGTTGAGCCGGGGGCTTTCACATCAGACTTAAGAAACCGCCTGCGCTCGCTTTACGCCCAATAAAGCCG
+
CCCCCFFGGGGGGGGGGGGGGGGGFCGGGGGGGGGGDFGGDFGDEGGGGGGGGGGGGGGGGGGFGGGGFGGGGGGGGFCGFEGGGGGGC<FFFCDFGGGGGGGFGGGGGDFDAFGGGGGGGGGC=FGFE9FGGGGGA8,AFFFFGGGGGGG8GFGGGD9ECGGGD;EGFGGGGGDFFGCEGGG>FEGGGGG8C58CE>E,;FGGAFFG4CFFGDGGFG?65=BDDA>F>DB@D/C<?1EGGE0<FGF:*97
@M03364:276:000000000-BLYN8:1:1101:13407:6876 2:N:0:1
GGACTACCGGGGTTTCTAATCCTGTTTGCTCCCCACGCTTTCGAGCCTCAGCGTCAGTTACAGACCAGAGAGCCGCCTTCGCCACTGGTGTTCCTCCATATATCTACGCATTTCACCGCTACACATGGAATTCCACTCTCCTCTTCTGCACTCAAGTCTCCCAGTTTCCAATGACCCTCCCCGGTTGAGCCGGGGGCTTTCACATCAGACTTAAGAAACCGCCTGCGCTCGCTTTACGCCCAATAAATCCG
+
CCCCCGGGGGGGGGGGGGGGGFGGGGGGGGGGGGGGGGGGGGGGGGGGGGGGGGGEGGGGGGGFGGGGGGGGGGGGGGGGGGGGGGGGGGGGGGGGGGGGGGGGGGGGGGGGGGGGGGGGGFFFDCGFFFGGGFGGGGGGGGGGGDGGGGGGF8DCDFFFGFGGGGGFFGGGGGGGGFGGGGGGGGGGFG?*;5CGGGGGF=FFFGGGGCC@FC@F7<EF:ED@DF@>B@5<DGGFF?GGDB:FFGF<DF>
@M03364:276:000000000-BLYN8:1:1101:4024:6888 2:N:0:1
GGACTACCAGGGTTTCTAATCCTGTTTGCTCCCCACGCTTTCGCGCCTCAGCGTCAGTTGCGAGCCAAAGAGCCGCTTTCGCCACTGGTGTTCCTCCATATCTCTACGCATTTCACCGCTACACATGGAATTCCACTCTTCTCTCTCGCACTCAAGTCTTCCAGTTTCCAATGACCCTCCCCGGTTGAGCCGGGGGCTTTCACATCAGACTTAAAAGACCGCCTGCGCTCGCTTTACGCCCAATAATTCCG
+
CCCCCGGGGGGGGGGGGGGGGGGGGGGGGGFGGGGGGGGGGGGGGGGGGGGGGFGGGGGGGGGGGGGGFDCFGGGGGEGGGGGGGGGGGGGGGGGGGFGGCFGGGGGCGEFGGGGGGGGGGGGGGGGGGGGFGGGGGGGGGGGGGGGGGGGGGGGGGGGGGGGGGGGGFGCG?E7EGGGGCCGGGCC?FGGGGGGDGGGGF7C>C<C=DGGC7@FFGFGGAEA<<F9E(75DDF36FFGGGEBFFFF:FGD
@M03364:276:000000000-BLYN8:1:1101:14700:6920 2:N:0:1
GGACTACAGGGGTATCTAATCCTGTTTGCTCCCCACGCTTTCGCACCTGAGCGTCAGTCTTTGTCCAGGGGGCCGCCTTCGCCACCGGTATTCCTCCAGATCTCTACGCATTTCACCGCTACACCTGGAATTCTACCCCCCTCTACAAGACTCTAGCCTGCCAGTTTCGAATGCAGTTCCCAGGTTGAGCCCGGGGATTTCACATCCGACTTGACAGACCGCCTGCGTGCGCTTTACGCCCAGTAATTCCG
+
CCCCCGGGGGGGGGGGGGGGGGGGGGGGGGGGGGGGGGGGGGGGGGGGGGGGGGGEGGGGGGGGGGGGGGGGGGGGGGGGGGGGGGGGGGGGGGGGGGG9FFGGGGGGGGGGGGGGGFDEEGGGGGGGGGGGGGFGGGGGGGGGCGGGGFGFGGGGGGGGGGGGGGGGGGGGGCCFFGFGGGGGGGG6EGGGEECEGCFCFCFGFGGGGGGGFC<CFGG5)>D<?FFFFEEFGGGFFFG:C::?>7@A7>9
@M03364:276:000000000-BLYN8:1:1101:20728:6937 2:N:0:1
GGACTACCAGGGTTTCTAATCCTGTTTGCTCCCCACGCTTTCGCACCTGAGCGTCAGTCTTCGTCCAGGGGGCCGCCTTCGCCACCGGTATTCCTCCAGATCTCTACGCATTTCACCGCTACACCTGGAATTCCACCCCCCTCTACGAGCCTCAAGCCTGCCAGTTTCAAATGCAGTTCCCGGGTTGAGCCCGGGGATTTCACATCTGACTTAACAGACCGCCTGCGTGCGCTTTACGCCCAGCAATTCCC
+
-@CCCG@@FGGGGGDFG9@<@CEFCCCEFG9<DFFEC7F6FFGGG:CE@,FEECG::EF9@FC<CC7F8BEECCFGGGG<47CF@D@+@=7FEEFCF4F?54CFEFF7C7???A<@,:FEF@9FFG,ADF,3AFDFFE8FG8@F,@++8+@F6DE9,@8>FF6,7@CG;EFCF9,2>7D>D5>BCC5,02:C585528F?F>1++*;>C7>+2:DD7**/):)((04>(<)7)95:61*1*),)**98FF*
@M03364:276:000000000-BLYN8:1:1101:6578:7005 2:N:0:1
GGACTACAAGGGTTTCTAATCCTGTTTGCTCCCCACGCTTTCGCACCTGAGCGTCAGTCTTTGTCCAGGGGGCCGCCTTCGCCACCGGTATTCCTCCAGATCTCTACGCATTTCACCGCTACACCTGGAATTCTACCCCCCTCTACAAGACTCTAGCCTGCCAGTTTCGAATGCAGTTCCCAGGTTGAGCCCGGGGATTTCACATCCGACTTGACAGACCGCCTGCGTGCGCTTTCCGCCCAGTAATTCCG
+
CCCCCGGGGGGGGGGGGGGGGGGGGGGGGGGGGGGGGGGGGGGGGGGGGGGGGGGGGGGGGGGGGGGGGGGGGGGGGGGGGGGGGGGGGGGGGGGGGGGGGGGGGGGGGGGGGGGGGGGECGFGGGGGGGGGFGGGGGGGGGGGGGGCFFGGGGFDFFGGGC::FDFGGGGGGGGGGGGGGGG>GGGD6FGGGDEDEGGGGGGFFGGGGGGDC703*5CF>5=;0>BD<B37C<*)11;EG@6FGF44DG*
@M03364:276:000000000-BLYN8:1:1101:18646:7020 2:N:0:1
GGACTACTGGGGTTTCTAATCCTGTTTGCTCCCCACGCTTTCGCACCTGAGCGTCAGTCTTTGTCCAGGGGGCCGCCTTCGCCACCGGTATTCCTCCACATCTCTACGCATTTCACCGCTACACGTGGAATTCTACCCCCCTCTACAAGACTCTAGCCAACCAGTTTCAGATGCAATTCCCAAGTTAAGCTCGGGGCTTTCACATCTGACTTAATTGACCGCCTGCGTTCGCTTTACGCCCAGTAATTCCG
+
CCCCCGGGGGGGGGGGGGGGGGGGGGGGGGGGGGGGGGGGFGGGGGGGGGGGGGGGGGGGGGGGGGGGGGGGGGGGGGGGGGGGGGGGGGGGGGDEGGGGGGGGGGGGGGGGGGGGGGGGGGGGGGFGGGGGGGGGGGGGGGGGGGGGGFFDGGGFGGGGGGGGGGGGG9>EE9FGGGEGGGGFFF7FGD;FGGGGGEGFFGGGFCFGGGGFF77F7:??AD><;F@5())8<FFDF?GGGE??7CBAGG6
@M03364:276:000000000-BLYN8:1:1101:12347:7040 2:N:0:1
GGACTACCGGGGTTTCTAATCCTGTTTGCTCCCCACGCTTTCGCACCTGAGCGTCAGTCTTTGTCCAGGGGGCCGCCTTCGCCACCGGTATTCCTCCAGATCTCTACGCATTTCACCGCTACACCTGGAATTCTACCCCCCTCTACAAGACTCTAGCCTGCCAGTTTCGAATGCAGTTCCCAGGTTGAGCCCGGGGATTTCACATCCGACTTGACAGACCGCCTGCGTGCGCTTTACGCCCAGTAATTCCG
+
CCCCCGGGGGGGGGGGGGGGGGGGGGGGGGGGGGGGGGGGGGGGGGGGGGGGGGGGGGGGGGGGGGGGGGGGGGGGGGGGGGGGGGGGGGGGGGGGGGGGGGGGGGGGGGGGGGGGGGGGGGGGGGGGGGGGGGGGGGFGGGGGGGGDCCFFGGGGGGGGGGGGGGGGGGGGGGC2DGGGGGGGGFGGGGGGGGGGEDGGGGGGFCDDCDGG=*7:=FGFFGFB?FBB:>>BGGGD=2CG=@<@DGF>DC2
@M03364:276:000000000-BLYN8:1:1101:21115:7072 2:N:0:1
GGACTACTGGGGTTTCTAATCCTGTTTGCTCCCCACGCTTTCGCACCTGAGCGTCAGTCTTTGTCCAGGGGGCCGCCTTCGCCACCGGTATTCCTCCAGATCTCTACGCATTTCACCGCTACACCTGGAATTCTACCCCCCTCTACAAGACTCTAGCCTGCCAGTTTCGAATGCAGTTCCCAGGTTGAGCCCGGGGATTTCACATCCGACTTGACAGACCGCCTGCGTGCGCTTTACGCCCAGTAATTCCG
+
CCCCCGGGGGGGGGGGGGGGGGGGGGGGGGGGGGGGGGGGGGGGGFGGGGGGGGGEGGFGGGGGGGGGGGGGGGGGGFGF@FGGGGGGGGGGGGGGGGGGGGGGGGGGGDGGGGGGGGGGGGGGGGGFFGGGGGGGGEBFCCEGGGGFFGGGFGGFGGGGGGFDFFGF5FGGGGGGGGGEFFFCFFC66DGGGGGGEGGGGGFGFGGD59DDFFGGGGGGFGFF05;F<>@)>D34=3AEGFFFGCFADF0
@M03364:276:000000000-BLYN8:1:1101:27749:7088 2:N:0:1
GGACTACACGGGTATCTAATCCTGTTTGCTACCCATGCTTTCGAGCCTCAGCGTCAGTTACAGACCAGAAAGCCGCCTTTGCCACTGGTGTTCTTCGCTATATCTACGCATTTCACCGCTACACATGGAGTTCCACTGTCCTCTTCTGGACTCAAGGTTCCCAGTTTCCGATGCACTTCTTCGGTTGAGCCGAAGGATTGCACATCAGACTTAAGAATCCGCCTGCGCTCTCTTTACGCCCAACAAATCCC
+
C@ACC8EE,B@:F7E<FEFCEGGGGGGFFGCCEGGGGG9@@<FCGG7BACECF@FFGDEG9@CEFF<F,,,:CFFFEFF,C,CFFGGGEGCC,545,,B?,@,@,E?=8@BFCFCDGG@4CFFFFA9CBF,44?=EA,=FCGA8DE=,,7@8BF8D,@4E,CA8AE>6=8CECEGDFFEEDF6EGEEC?,3:7+334:;,;8@+=F87F**++++55+,4**:7=99E9))*087<CDGGGD00**)/7>*
@M03364:276:000000000-BLYN8:1:1101:26684:7092 2:N:0:1
GGACTACTCGGGTTTCTAATCCTGTTTGCTTCCCACGCTTTGGAGCCTCAGTGTCAGTTACAGGCCAGAGAGCCGCTTTCGCCACCGGTGTTCCTCCATATATCTACGCATTTCACCGCTACACAGGGAATTCCACTCTCCTCCCCTGCACTGAAGTCTACCAGCTTCCAATGCATACAAGGGTTGAGCCACTGCCTTTTACACCAGACTCAAGAAACCACCAGCGCTCGCTTGACGCCCAATAAATCCGG
+
-A--,=C,;-,@FDC9FAFDFGFF<;CF@F9,CFG,F@CFF,C,C,,,CFFEF9CF<E,@F<E@F7FGGGGG7<@7+,B,B@CF7BF+@:CC??E<=FEECFFG;E9F>FB,CE,<,=>++8ABD,B@F<,,;EE9E,,,4,,+4>DFDF8?,,C=;D,,EFGF,,33DG;;@ED=,E8,3DE@,+,,2,@3,,EF6,,@<D7?9*;****3**4*;F8751*:45():)8:*28>?<84>5;4*+A);)7
@M03364:276:000000000-BLYN8:1:1101:26847:7095 2:N:0:1
GGACTACTCGGGTTTCTAATCCTGTTTGCTCCCCACGCTTTCGAGCCTCAGTGTCAGTTACAGGCCAGAGAGCCGCTTTCGCCACCGGTGTTCCTCCATATATCTACGCATTTCACCGCTACACATGGAATTCCACTCTCCTCTCCTGCACTCAAGTCTACCAGTTTCCAATGCATACAATGGTTGAGCCACTGCCTTTTACACCAGACCTAATAAATCACCTGCGCTCGCTTTACTCCCAATAAATCCGG
+
CCCCCGGGGGGCG@@FFGDEGGGGG,CEE9,CFGGCEE7F@FEFEFGFFGG9F;CEF<CEDCGC8C@CF,,:F,7@F@CFFDC@C8F7FCGCFFFFEF9,C@EFC,CDGGGDFFGGG7C8FFA8DFEF8EEFF<,=EF9EEFF9EDEDE,E=DF8=FFEDCE,DFCFGFADFGE=3:E,,EA8>FGGD?,3:6<9C?>EAC+:+;<C5C*4;98C9++3494;:@A>ED;)/7/+*+1?C=45/;7A3C>9
@M03364:276:000000000-BLYN8:1:1101:19305:7107 2:N:0:1
GGACTACTGGGGTTTCTAATCCTGTTTGCTCCCCACGCTTTCGCACCTGAGCGTCAGTCTTTGTCCATGGAGCCGCCTTCGCCACCGGTATTCCTCCAGATCTCTACGCATTTCACCGCTACACCTGGAATTCTACTCCCCTCTACAAGACTCTAGCCTGCCAGTTTCGAATGCAGTTCCCAGGTTGAGCCCGGGGATTTTACATCCGCCTTAACAGACCGCCTGCGTCCGCTTTACGCCCAGTAAATCCG
+
CCCCCGG,CEFGGGGGGGGGGGGGGGGFGGEGGGG:FGGGGGG@BFGG,FGGEGGGEF,69,EC<FFCA@,B<FGGGGGGGGGGGGGGGCFGGGFFGGC<FFGGGDFGGGGGFGGGGGGGEGGG8EFGG<EFGDGG;EDEEFGG,333,6DD8,CF,@D3@EGFGGGG6@FFF==,7@DAF9CGGGCCCCF8C>55*6BC+:<9CCF?*9DG*;88C*85;=>;DFF>(88>DD<3:284:519>F*)29)
@M03364:276:000000000-BLYN8:1:1101:18599:7111 2:N:0:1
GGACTACAGGGGTTTCTAATCCTGTTTGCTCCCCACGCTTTCGAGCCTCAGTGTCAGTTACAGGCCAGAGAGCCGCTTTCGCCACCGGTGTTCCTCCATATATCTACGCATTTCACCGCTACACATGGAATTCCACTCTCCTCTCCTGCACTCAAGTCTACCAGTTTCCAATGCATACAATGGTTGAGCCACTGCCTTTTACACCAGACTTACTAAACCACCTGCGCCCGCTTTACGCCCAATAAATCCGG
+
CCCCCGGFGGGGGGGGGGFGGGGGGGGGGGGGGGGGGGGGGGGCFGGGGGGEGGGGGGGFGFGDGGGGGGGGGGGGCFGGDGEGGDGGGGGGGG9FF8FGGGGGGGGGGGGGGGGFFEGGGGGGF:EEGFFGGGGGGGGGGGGGGGCFGFGGGGGGGG,DDFFGCDCF8DEFGGGGGGG?,9D@FCEFF@C4<,,5<;EF?F7FF***;;9B+?;+;D?>FG*):*/*6))2?G+062EDD5();@+)0/2
@M03364:276:000000000-BLYN8:1:1101:24755:7117 2:N:0:1
GGACTACTCGGGTATCTAATCCTGTTTGCTCCCCACGCTTTCGCACCTGAGCGTCAGTCTTTGTCCAGGGGGCCGCCTTCGCCACCGGTATTCCTCCAGATCTCTACGCATTTCACCGCTACACCTGGAATTCTACCCCCCTCTACGAGACTCTAGCTTGCCAGTTTCAAATGCAGTTCCCAGGTTGAGCCCGGGGATTTCACATCTGACTTAACAAACCGCCTGCGTGCGCTTTACGCCCAGGAATTCCG
+
CCCCCGGDFFG7FFFGGEGGGGGGGGGGGGFFFGEFGGGGGGGGGGEGE8<,CFECFFGGGGGGGGGGGCCF>FGGGGGGCCFGG8CFGGGGDFGGGCG9FFGGFFFFGGDFG9FGGGGGECFGGGF8FGGGGGFF9>8FEECC,EC=C6CCFA,EFFFF@FGGCFCFFG9DFCFGCC,D<DGFGGG6EEFGG5EE5BFGGGGGA4CFGGGGF7C>CFG=D=A@FFFB?@EFGGGBF?GGDE1)**)4CG*
@M03364:276:000000000-BLYN8:1:1101:12316:7143 2:N:0:1
GGACTACAGGGGTTTCTAATCCTGTTTGCTCCCCACGCTTTCGCACCTGAGCGTCAGTCTTTGTCCAGGGGGCCGCCTTCGCCACCGGTATTCCTCCAGATCTCTACGCATTTCACCGCTACACCTGGAATTCTACCCCCCTCTCCAAGACTCTAGCCTGCCAGTTTCGAATGCAGTTCCCAGGTTGAGCCCGGGGATTTCACATCTGACTTAACAAACCGCCTGCGTGCGCTTTACGCCCAGTAATTCCC
+
CCCCCGGGGGGGGGGGGGGGGGGGGGGGGGGGGGGGGGGGGGGGGGGGFGGGGGGGGGGGGGGGGGGGFDGGGGGGGGGGGGGEGGGGGGGGGGGGGGGGFFAFGBFGGGGGGGGGGGGG>FGGGGGGGGGGGCGGGGCFGGGF,@D6BEGGGCEFFGFCGGGDFGCFEGCFF9AAFCFCEEEEFFDCGGGGGDGD*;F?D+<@@CG;+1;:F7+1C7CE.:8((2(73@:BDGC)1,8?5)(/?7=<FF*
@M03364:276:000000000-BLYN8:1:1101:6145:7143 2:N:0:1
GGACTACACGGGTTTCTAATCCTGTTTGCTCCCCACGCTTTCGCACCTGAGCGTCAGTCTTCGTCCAGGGGGCCGCCTTCGCCACCGGTATTCCTCCAGATCTCTACGCATTTCACCGGTACACCTGGAATTCTACCCCCCTCTACAAGACTCTAGCCTGCCAGTTTCTAATGCAGTTCCCAGGTTGAGCCCGTGGATTTCACATCCGACTTGACAGACCGCCTGCGTGCGCTTTACGCCCAGTAATTCCG
+
6@CCCGGGGCEEBCFGGFGFGFG<6FFEEAF@DCCFCCFGGCF7BCGGFFFGGF7@CF,FG9CCFE:8FE>C@FCGEGEFGG:CE8F7=FFG,B,?EE,B,FFFG9BFF:BFGDFGFC+6@=9C@F=CD,EFGGGCD,+@C63=>D93@<:CD9=D9:,,@:8,7EFC,DBC7>D;ACDFFC?CF9@7,>2*=/4:5CFF:8E+89017/>D7FGGGGGG35>(::(.()0)1*/)@:E>*58<7*957:*
@M03364:276:000000000-BLYN8:1:1101:12459:7153 2:N:0:1
GGACTACCGGGGTATCTAATCCTGTTTGCTCCCCACGCTTTCGCACCTGAGCGTCAGTCTTCGTCCAGGGGGCCGCCTTCGCCACCGGTATTCCTCCAGATCTCTACGCATTTCACCGCTACACCTGGAATTCTACCCCCCTCTACGAGACTCTAGCTTGCCAGTTTCAAATGCAGTTCCCAGGTTGAGCCCGGGGATTTCACATCTGACTTAACAAACCGCCTGCGTGCGCTTTACGCCCAGTAATTCCG
+
CCCCCGGGGGGGGEGGGGGGGGGGGGGGGGGGGGGGGGGGGGGGGGGGGGGGGGGGGGGGGGGGGGGGGDEGGGGGGGGGGGGGGGGDEGGGGGGGGGGGGGGGGGGGGGGGFGGFGGGGGGGGGGGGFFGGGGGGGGGGEGGG,@@>E5CFGGFGGGGGGGGGGFGF,?BBEGGGGGFEFGGGFFCFGGFC5EGG=ECEGFGGFGG=CGGG>FGGGCCFFG5?<FBF<>FFG3DAF?EGGD19CFFBGG*
@M03364:276:000000000-BLYN8:1:1101:4810:7163 2:N:0:1
GGACTACTCGGGTTTCTAATCCTGTTTGCTCCCCACGCTTTCGAGCCTCAGCGTCAGTTACAGACCAGAGAGCCGCCTTCGCCACTGGTGTTCCTCCATATATCTACGCATTTCACCGCTACACATGGAATTCCACTCTCCTCTTCTGCACTCAAGTCTCCCAGTTTCCAATGACCCTCCCCGGTTGAGCCGGGGGCTTTCACATCAGACTTAAGAAACCGCCTGCGCTCGCTTTACGCCCAATAAATCCG
+
CCCCCGGGGGGGGGGGGGGGGGGGGGGGGGGGGGGGGGGGGGGGGGGGGGGGGGGGGGGGGGGGGGGGFGDGGGGGGGGGGGGGGGGGGGGGGGGGGGGGGGGGGGGGGGGGGGGGGGGGGGGGGGGGF?FGGAEGGGGGGGGGGGGGFGFGGCF?FGFFGGGGGFFFGGGGGGGFGGGGDGGGGG>CFGCCDGGGDGGGGGGFFGGGGGGGGCFGGGGGFDFFFFFFFFFFGGG>?:CEE>?FFFF<7<5
@M03364:276:000000000-BLYN8:1:1101:12099:7168 2:N:0:1
GGACTACTGGGGTTTCTAATCCTGTTTGCTCCCCACGCTTTCGCACCTGAGCGTCAGTCTTCGTCCAGGGGGCCGCCTTCGCCACCGGTATTCCTCCAGATCTCTACGCATTTCACCGCTACACCTGGAATTCTACCCCCCTCTACGAGACTCTAGCTTGCCAGTTTCAAATGCAGTTCCCAGGTTGAGCCCGGGGATTTCACATCTGACTTGACAGACCGCCTGCGTGCGCTTTACGCCCAGTAATGCCG
+
CCCCCGGGGGGGGGGGGDGGGGDGGGGFFFFFGE@FEGGGGGGCCGGGECGCFGGCFGGGGGGGGGGGG>FGGGGGGGGGGEGGGFECGDGGGFFG,EEEG8EFGGGGGGGGGGGGGDCGGGFGCGGGCCFG=DFFGF+==C6F>F?>C++CFCCGFGFGGGFGGGGAFGFGGGCFC95<D?FGGGCF7EFGG=BE:CCFC+4:AG7DD7?DF>C:*08=BD348),<6@DFGGG<B?CG55:FCFB):29
@M03364:276:000000000-BLYN8:1:1101:20200:7186 2:N:0:1
GGACTACTGGGGTATCTAATCCTGTTTGCTCCCCACGCTTTCGCACCTGAGCGTCAGTCTTTGTCCAGGGGGCCGCCTTCGCCACCGGTATTCCTCCAGATCTCTACGCATTTCACCGCTACACCTGGAATTCTACCCCCCTCTACAAGACTCTAGCCTGCCAGTTTCGAATGCAGTTCCCAGGTTGAGCCCGGGGATTTCACATCCGACTTGACAGACCGCCTGCGTGCGCTTTACGCCCAGTAATTCCG
+
CCCCCFGGGGGGGGGGGGGGGGGGGGGFGGFGGGGGGGGGGGGGGFGGFGGGGGGGGGGGGGGGGGGGGGGGGGGGGGGGGGGGEGGGGGGFGFFFGGGGGGGGGGGGEGGGGGFGGGGDGGGGGFGEGGGGGGGFAFFCEGGFGGCFDGFGGGGGGGGGGG?GGGGGGFBFGGGCEGGGGFBDFGGGGCFGGGGGDCFGG7@D6C75CD)>DGF>85FGFGFDBF6D?F355DD>F:D:EB:F77@2:C6
@M03364:276:000000000-BLYN8:1:1101:21188:7194 2:N:0:1
GGACTACTGGGGTTTCTAATCCTGTTTGCTCCCCACGCTTTCGCACCTGAGCGTCAGTCTTCGTCCAGGGGGCCGCCTTCGCCACCGGTATTCCTCCAGATCTCTACGCATTTCACCGCTACACCTGGAATTCTACCCCCCTCTACGAGACTCTAGCTTGCCAGTTTCAAATGCAGTTCCCAGGTTGAGCCCGGGGATTTCACATCTGACTTAACAAACCGCCTGCGTGCGCTTTACGCCCAGTAATTCCG
+
CCCCCGGGGGGGGGGGGGGGGGGGGGGGGGGGGGGGGGGGGGGGGGGGGGGGGGGGGGGGGGGGGGGGGGGGGGGGGGGGGGGGGGGGGGGGGGGGGGGGGGGGGGGGGGGGGGGGGGGEGGGGGGGFGFFGGGGGGGGGGGGGGGGEBGGGGGGGGG,>FGGGGGGFCFGGGGGGGGGFGGG>DFGGGGGGGGGGGGGGGGGGAGGG+:DGGGGGGGGG>GFF0FFFFFFFGGGFFBGGGF<6D*=5FG9
@M03364:276:000000000-BLYN8:1:1101:5743:7222 2:N:0:1
GGACTACCGGGGTTTCTAATCCTGTTTGCTACCCATGCTTTCGAGCCTCAGCGTCAGTTACAGACCAGACAGCCGCCTTCGCCACTGGTGTTCTTCCATATATCTACGCATTTCACCGCTACACATGGAGTTCCACTGTCCTCTTCTGCACTCAAGTTTCCCAGTTTCCGATGCACTTCTTCGGTTGAGCCGAAGGCTTTCACATCAGACTTAAGAAACCGCCTGCGCTCGCTTTACGCCCAATAAATCCG
+
CCCCCGGGGGGGGGGGGGFGGGGGGGGGGGGGGGGGGGGGGGGGGGGGGGGGGGGGGGGGGGFGGFGGGGGGGGGGGGGGFGGGGGGGGGGGGGGGGGGGGGGGGGGGGGGGGGDFGEEGDGGGGGGGGGGGGGGGGGGGGGFGGCCFGGGFGGGFDDGGGGGFFGGGCECEDDAGGGGGGGG6FEGGGGCEEGG>FFGGGGGGFGGGGGGGGGFCFGGG>E4@B:@>@EFEC>F9FFGGDE?FFGFEGC7
@M03364:276:000000000-BLYN8:1:1101:15974:7248 2:N:0:1
GGACTACTAGGGTTTCTAATCCTGTTTGCTCCCCACGCTTTCGAGCCTCAGTGTCAGTTACAGGCCAGAGAGCCGCTTTCGCCTCCGGTGTTCCTCCATATATCTACGCATTTCACCGCTACACATGGAATTCCACTCTCCTCTTCTGCACTCAAGTCTCCCAGTTTCCAATGACCCTCCCCGGTTGAGCCGGGGGCTTTCACATCAGACTTAAGAAACCGCCTGCGCTCGCTTTACGCCCAATAAATCCG
+
CCCCCGGGGGGGGGGGGGGGGGGGGGGGGGGGGGGGGGGGGGGGGGGGGGGGGGGGGGGGGGGFGGGGGGGGGGGGGGGGGGGGGGGGGGGGGFFGGGGGGGGGGGGGGGGGGGGGGGGGGGGGGGGGGFGGGGGGGGGGGGGGGGGFGGGGGGGFGGFGGGGGGGGGGGGGGEGGGFGEGGGGGGGGGGGGGEGGGGGGGGGGFGDGGGGGGFGFGCGGFGFF@FFFFFEFGGGFF<GDGF?>4FF4CF)
@M03364:276:000000000-BLYN8:1:1101:23623:7256 2:N:0:1
GGACTACAGGGGTATCTAATCCTGTTTGCTACCCATGCTTTCGAGCCTCAGCGTCAGTTACAGACCAGACAGCCGCCTTCGCCACTGGTGTTCTTCCATATATCTACGCATTTCACCGCTACACATGGAGTTCCACTGTCCTCTTCTGCACTCAAGTTTCCCAGTTTCCGATGCACTTCTTCGGTTGAGCCCAGGGCTTTCACAACGGACTTAAACGACCACCTACGCACGCTTTACGCCCAGTACTTCCG
+
CCCCCGGGGGGGGGGGGGGGGGGGGGGGGGGGGGGGGGGEFGGFGEGGGGGGGFGGGFGGFGGGGGGGGGGGGGGGGGGGGGGGGGGCFFGFGFGGGGGGGGGGGGGGGGGCFFGGGGGGGGGGGGGGGGGGGGGGGFFGGGGGGGGGGGGGGGFGFGGGGGGGGEGGGE>BEGGFFGGCGGGGGGGGFDGGGFC87FCGGFFGFGGG>DCCCC7CDGDGFGEFFF562?>59*/7FD>EGA;FG+@<CF7
@M03364:276:000000000-BLYN8:1:1101:23369:7274 2:N:0:1
GGACTACCCGGGTTTCTAATCCTGTTTGCTCCCCACGCTTTCGCACCTGAGCGTCAGTCTTCGTCCAGGGGGCCGCCTTCGCCACCGGTATTCCTCCAGATCTCTACGCATTTCACCGCTACACCTGGAATTCTACCCCCCTCTACGAGACTCTAGCTTGCCAGTTTCAAATGCAGTTCCCAGGTTGAGCCCGGGGAATTCACATCTGACTTAACAACCCGCCTGCGTGCGCTTTACGCCCAGTAATTCCC
+
CCCCCGFFGEGGEGGGF<AFCCFCFGGGGGGGFGFG>EGGGGGGFEEGGGGGG@FGEGGGGGFGGGDCG77FGEGGGEEGGGDGGGEEGGGGFGGDGFFEFFEFGFGGEGGGFGGGFDGGEGC<D@FFFFFFGGGDF8EE=8EFGGG6:CGGGGCFCFGGGGG?DBFGGGFGGGG7><,DFGGDGG67<EGGGGECE89ECFEGFC+;:CFC:D7FC**1=EA?15>D?5>EDDG962?C*86)0C=A>C*
@M03364:276:000000000-BLYN8:1:1101:15491:7279 2:N:0:1
GGCTACTGGGGTTTCTAATCCTGTTTGCTCCCCACGCTTTCGCACCTGAGCGTCAGTCTTCGTCCAGGGGGCCGCCTTCGCCACCGGTATTCCTCCAGATCTCTACGCATTTCACCGCTACACCTGGAATTCTACCCCCCTCTACAAGACTCTAGCCTGCCAGTTTCGAATGCAGTTCCCAGGTTGAGCCCGGGGATTTCACATCTGACTTAACAGACCGCCTGCGTGCGCTTTACGCCCAGTAATTCCGC
+
CCCCCGGGGGGGGGGGGGGGGGGGGGGGGGGGGGGGGGGGGGGGGGGGDGGGGGGGGGGGGGGGGGGGDGGGGGGGGGGGGGGGGGGGGGGGGGGGFGGGGGGGGGGGGGGGGGGGGGGGGCFGGGGGGGGGGGGGGGGGGGGGGFFGGGGGGF;FFGGGFF?FGGEG*>DGGCGGGFGFGGGGGFGGGGGGEDGGGGGGDCGCFGGCCFGG77CFGFFGDGE;?34@BFFFGGGB>?8E*<(*7:@<?C*
@M03364:276:000000000-BLYN8:1:1101:21260:7285 2:N:0:1
GGACTACAGGGGTATCTAATCCTGTTTGCTCCCCACGCTTTCGAGCCTCAGTGTCAGTTACAGGCCAGAGAGCCGCTTTCGCCACCGGTGTTCCTCCATATATCTACGCATTTCACCGCTACACATGGAATTCCACTCTCCTCTCCTGCACTCAAGTCTACCAGTTTCCAATGCATACAATGGTTGAGCCACTGCCTTTTACACCAGACTTAATAAACCACCTGCGCTCGCTTTACGCCCAATAAATCCGG
+
CCCCCGGGGGGGGGGGGGGGGGGGGGGGGGGGGGGGGGGGGGGGGDGGGGGGGGGGGGGGGGGGGGGGGGFGGGGGG@FGGGGGGGGGGGGGGGGGGGGGGGGGGGGGGGDGGGGGCGGEGGFGGGGGGGGGGGGGGGGGGGGGFGGGFGGGGGGDGGGGGGFFDEFGGGGGGGGGCGCDEFFGGGFFGFGGGGGGGCEGGGGFFGGGGGGGGGGGGGFFFGFFDF9>=EFFGGGFBDE8EF@FFGFEGG:
@M03364:276:000000000-BLYN8:1:1101:15739:7318 2:N:0:1
GGACTACAGGGGTTTCTAATCCTGTTTGCTCCCCACGCTTTCGCACCTGAGCGTCAGTCTTCGTCCAGGGGGCCGCCTTCGCCACCGGTATTCCTCCAGATCTCTACGCATTTCACCGCTACACCTGGAATTCTACCCCCCTCTACAAGACTCTAGCCTGCCAGTTTCGAATGCAGTTCCCAGGTTGAGCCCGGGGATTTCACATCCGACTTGACAGACCGCCTGCGTGCGCTTTACGCCCAGTAATTCCG
+
CCCCCGGGGGGGGGGGGGGGGGGGGGGGGGGGGGGGGGGGGGGGGGGGGGGFGGGGGGGGGGGGGGGGGGGGGGGGGGGGGGGGGGGGGGGGGGGGGGGGGGGGGGGGGGGGGGGGGGGGGGGGGGGGGGGGGGGGGGGGGGGGGGGDFGGGGGGGGGGGGGGFGGGGGGGGGGGGGCFGGGCGFGGGGGGGGGGGGGGGGGGGFGFDDGGGGGGFG;FGA5DFFFFF<F@FG<F<?<GEG>:FGCFAGG7
@M03364:276:000000000-BLYN8:1:1101:7948:7355 2:N:0:1
GGACTACCCGGGTTTCTAATCCTGTTTGCTCCCCACGCTTTCGCACCTGAGCGTCAGTCTTTGTCCAGGGGGCCGCCTTCGCCACCGGTATTCCTCCAGATCTCTACGCATTTCACCGCTACACCTGGAATTCTACCCCCCTCTACAAGACTCTAGCCTGCCAGTTTCGAATGCAGTTCCCAGGTTGAGCCCGGGGATTTCACATCCGACTTGACAGACCGCCTGCGTGCGCTTTACGCCCAGTAATTCCC
+
CCCCCGFGGGGGGGGGGGGGGGGGGGGGGGGGGDGGGGGGGGGGGGGGFGGGGGGGGGGGGGGGGGGGGGGGGGGGGGGGGGGGGGGGGGGGGGGGGGGGGGGGGGGGGGGGGGFGGGGGGGGGGGGGGGGDAGGGGGGGGGGGGGGFGEGFGGCDFCFGFDFFFFGGDECGGGCFAFG=FGFGGGGGGGGGGGGG5EGGFCFGFGGC35C>>GGGGCGGB=BFFFBFFFFFGGGFF<CG*709*:@BGG*
@M03364:276:000000000-BLYN8:1:1101:8190:7388 2:N:0:1
GGACTACCGGGGTTTCTAATCCTGTTTGCTCCCCACGCTTTCGCACCTGAGCGTCAGTCTTCGTCCAGGGGGCCGCCTTCGCCACCGGTATTCCTCCAGATCTCTACGCATTTCACCGCTACACCTGGAATTCTACCCCCCTCTACGAGACTCTAGCTTGCCAGTTTCAAATGCAGTTCCCAGGTTGAGCCCGGGGATTTCACATCTGACTTAACAAACCGCCTGCGTGCGCTTTACGCCCAGTAATTCCG
+
CCCCCGGGGGGGGGGGGGFGGGGGGGGGGGGGGGGGGGGGGFGGGGGGGGGGGGFGGGFGGGGGGGGGGGGGGGGGGGGGGGGGGGGGG7FFGFGGGGGGGGFGGGGGGGGGFFGGGGGGGGGGFGGFGCFGGGDGFDFGGCEGGGF6ECEDGGGFGGGGGGF6DFCFGGGCF?EDF@FG:9BFGGFFFGGCCEEG*BE+7++;AGF7>FG7>CFGC<CCBG:12>6DBFFDCDGFF:EGDB?:>**:F72
@M03364:276:000000000-BLYN8:1:1101:23576:7432 2:N:0:1
GGACTACAAGGGTTTCTAATCCTGTTTGATCCCCACGCTTTCGCACATCAGCGTCAGTTACAGACCAGAAAGTCGCCTTCGCCACTGGTGTTCCTCCATATCTCTGCGCATTTCACCGCTACACATGGAATTCCACTTTCCTCTTCTGCACTCAAGTTTCCCAGTTTCCAATGACCCTCCACGGTTGAGCCGTGGGCTTTCACATCAGACTTAAGAAACCGCCTACGCGCGCTTTACGCCCAATAATTCCG
+
CCCCCGGGGGGGGGGGGGGGGGGGGGGGGGGGGGGGGGGGGGGGGGGGGGGGGGGGGGGGGGGGGGGGGGGGGGGGGGGGGGGGGGGGGGFGGGGGGGGGGGGDGGGGGGGGGGGGGGGGGGGGGGGFGGGGGGGGFFGGGGGGGGGFGGGGDFGGGDGGGGGFGGGGGGGGCFGGGGGGGG6CFE+8EGGGG6E>FG>FGGG>BGG>CFFGGDGGGGGGEGFFFF=BFFFBDG<EF@GCED;4*;85>F*
@M03364:276:000000000-BLYN8:1:1101:18822:7436 2:N:0:1
GGACTACCCGGGTTTCTAATCCTGTTTGCTCCCCACGCTTTCGAGCCTCAGCCTCAGTTACAGACCAGAGAGCCGCCTTCGCCACTGGTGTTCCTCCATACATCTACGCATTGCACCGCTACACATGGAATTCCACTCTCCTCTTCTGCACTCAAGTCTCCCAGTTTCCAATGACCCTCCCCGGTTGACCCGGGGGCTTTCACATCAGCCTTAAGAACCCGCCTGCGCTCGCTTTACTCCCAATAAATCCG
+
A-6ACC,,,@+++B;,6<,6<EE<66<;@,,;C;F@:+6,96@<FGCEA,C8,,;,6C@@;,C9FGGG<,F,6CFEGC:F,CF7,B6CFGC:,5C:?,,5,,:C=<F,+++4,C,:4>C64BF<,,,,:E<,,,,848=FFDDD,EA;E;8+3,,,,,7@FG86,C;CC93,@;E8,688+6CGGCG9,3,:*31/5*;=8+:+1C:9**;0*;+;C**2=7A0=A1)(077C*94@:CF=)17FF4);69
@M03364:276:000000000-BLYN8:1:1101:15288:7457 2:N:0:1
GGACTACACGGGTTTCTAATCCTGTTTGCTCCCCACGCTTTCGCACCTGAGCGTCAGTCTTTGTCCAGGGGGCCGCCTTCGCCACCGGTATTCCTCCAGATCTCTACGCATTTCACCGCTACACCTGGAATTCTACCCCCCTCTACAAGACTCTAGCCTGCCAGTTTCGAATGCAGTTCCCAGGTTGAGCCCGGGGATTTCACATCCGACTTGACAGACCGCCTGCGTGCGCTTTACGCCCAGTAATTCCG
+
CCCCCGGGGCGGGGGGGGGGGGGGGGGGGFFGGGGGGGGFGGGGGGGGGGGGGGGGGGGGGGGGGGGGGGGGGGGGGGGGGGGGGGGGGGGGGGGGGFFGGGGGGGGGGGEGGGGGGGGGGGFGGFGGGGGGGGGGGGGGGGGCFGGGGGGGGGGGGGGGGGECFGGCCGCGGGFFGGGGGGGDGCEGGGGCECGG5BEGGGGGCGFGCGGGGFGGD<FGEGB:BFFB(>DFD5FAF:ECC54<>DFFFGF
@M03364:276:000000000-BLYN8:1:1101:23812:7544 2:N:0:1
GGACTACTGGGGTTTCTAATCCTGTTTGCTCCCCACGCTTTCGAGCCTCAGTGTCAGTTACAGGCCAGAGAGCCGCTTTCGCCTCCGGTGTTCCTCCATATATCTACGCATTTCACCGCTACACATGGAATTCCACTCTCCTCTCCTGCACTCAAGTCTTCCAGTTTCCAATGCACACAATGGTTGAGCCACTGCCTTTTACATCCGACTTAAGAAACCACCGTCGCTCGCTTTACGCCCAATAAATCCCG
+
CCCCCGGGGFGEEFGGGG9FFGFGGGG@FGGFGGGGCFGEGFCFFG@FGGGFGGGGGGGGGDFGG:8FGE@6DECG@FCFCEFGGGGGGGGFGFGA<BEEFEEFEGGFGECBFGCFDFGG@CE?EA9,,,9,F?@9FFCG?FG9CFGGCD8ADCGGF9=,@DF;A=DEF9>988AF91+@DAD;F>E<7FDGFFCCEFGG+=A++*<?D5C8F>C:4;,,39*:7*-//8?)9?8;)4=@553)2+:6**/
@M03364:276:000000000-BLYN8:1:1101:14837:7560 2:N:0:1
GGACTCCGGGGTTTCTAATCCTGTTTGCTCCCCACGCTTTCGCACCTGAGCGTCAGTCTTCGTCCCGGGGGCCGCCTTCGCCACCGGTATTCCTCCAGATCTCTACGCATTTCACCGCTACACCTGGAATTCTACCCTCCTCTACGAGACTCTAGCTTCGCCGTTTCAAATTCCGTTCCCAGGTTGAGCCCGCGGATTTCACATTCGACTTAACAAACCCCCTGCGTGCGCCTTACGGCCCGTAATTCCCG
+
CCCCC<F7FFG:F7,C@FFAF<F6FGFF<;EGG@BF+8CG@CB@FF<F<,<7C:@CE<C9F76,B,@C++>=F=>F:F<44C=?FEGE+BF,F,@F,A9,,7CDAEC7+=FF5AFD7=+8F,>F83F=>>FFA,3E,4@F,,3+;*3:**49,@,=,,,***=>CF8,>,4,,2,,,=0,1?B8F,++<CC***1*2;<+:*+****2957***0>*>;*7:.(.),0,)0)9C*(7(2:*<275**):*1
@M03364:276:000000000-BLYN8:1:1101:25264:7568 2:N:0:1
GGACTACTGGGGTTTCTAATCCTGTTTGCTCCCCACGCTTTCGCACCTGAGCGTCAGTCTTTGTCCAGGGGGCCGCCTTCGCCACCGGTATTCCTCCAGCTCTCTACGCATTTCACCGCTACACCTGGAATTCTACCCCCCTCTACAAGACTCTAGCCTGCCAGTTTCGAATGCAGTTCCCAGGTTGAGCCCGGGGATTTCACATCCGACTTGACAGACCGCCTGCGTGCGCTTTACGCCCAGTAATTCCC
+
CCCCCFFFFFEEG>GGGGFDFGGGGGGGGGGGGGGGCEGEGDFFGGGGGGGGGGEGGGGGGGFGGFEGFF@7FGGGGGGGGGGGGGE7F@FF?FFGGGG,FF9FGCFGG+F?FFGGGGGDCCGAFGGEGGGGGDGGGFFGGGGCGGG9ECGCCCF;CCGFCF?F3EFG58EGGGFFGGGFGGG8FFFFCCFDC*B:E5FFFGG7AF4D<DDDFCFC47EFEGFF?FBF(7)<)9C4=?DCGF?F:CF4FG*
@M03364:276:000000000-BLYN8:1:1101:14066:7581 2:N:0:1
GGACTACCCGGGTATCTAATCCTGTTCGCTACCCATGCTTTCGCTCCTCAGCGTCAGTAACTGCCCAGAGACCTGCCTTCGCCATCGGTGTTCCTCCTGATATCTGCGCATTTCACCGCTACACCAGGAATTCCAGTCTCCCCTACAGTACTCAAGTAATGCACGTATCGCCTGCACGCCCGGAGTTAAGCCCCGGAATTTCCCAGACGACGTGACAAACCACCTACGAGCTCTTTCCCCCCAGTAATTCC
+
C9@CCFGCFGGGGGGGFGGGGFGGGGGFGGDCDFCGFGGGGGG7,FEGCFGFGGGDGGFFGGFF,E,CC<ECFGGGFGGFGGFFGCEGGGFCG?EE,A5EEGGGGG9FGGCCEGGGGGGGGGGGDGDCCBFFD<,?=9DFE886+6@?4EGFGC=EF,@DAF,9+@>3@8>+@FFF8?E++3++>3@::9AEFGGGC*>,5=,3/9CC<CDDC<*>++5=F583(6;):3).2;0)+/2=*.,<0*1:D70
@M03364:276:000000000-BLYN8:1:1101:26730:7604 2:N:0:1
GGACTACCGGGGTATCTAATCCTGTTTGCTCCCCACGCTTTCGAGCCTCAGCGTCAGTTACAGACCAGAGAGCCGCCTTCGCCACTGGTGTTCCTCCATATATCTACGCATTTCACCGCTACACATGGAATTCCACTCTCCTCTTCTGCACTCAAGTCTCCCAGTTTCCAATGACCCTCCCCGGTTGAGCCTGGGGCTTTCACATCAGACTTAAGACACCGCCTGCGCTCGCTTTACGCCCAATAAATCCG
+
CCCCCFFGGGGGGCFFGGFGGGGGGGGGFGGGGGGGGCGGGCBCFG:<E8FGGFC:CGFFFF@9FFC@A<CCFDGGGGGG@FEG=FGGEFGDGFFG8=FEFGGGG99+F:FFFFDGG7CCGGGGGFGGGFGGGGAFGGFGGGGFGGGGGFGCDBDFEDF=FGG8>FFGF9,@D=FGGFGC:E>EGG5E,@D,@DG5*>DEGFGCAG8C*;CFC+1=6FF5?CA@=A0;6A5:DFGCF?EEG51FC>*)?F)
@M03364:276:000000000-BLYN8:1:1101:18112:7610 2:N:0:1
GGACTACCGGGGTTTCTAATCCTGTTTGCTCCCCACGCTTTCGCACCTGAGCGTCAGTCTTTGTCCAGGGGGCCGCCTTCGCCACCGGTATTCCTCCAGATCTCTACGCCTTTCACCGCTACACCTGGAATTCTACCCCCCTCTACGAGACTCTAGCTTGCCAGTTTCAAATGCAGTTCCCAGGTTGAGCCCGGGGATTTCACATCTGACTTAACACACCGCCTGCGTGCGCTTTACGCCCAGTAATCCCG
+
CCCCCGGEFEDGFFGGG9<FEFGFFFFGGGGGGGGGGGGGFGGGEFGFE@DGGGG,CFGGGGGGGG,@F>CEECGFEFGGGGGDGGGGGGGGGEFFFGCAEF9FCAFGG+=BFC9FGGGGGGDBF8<F,AFFDGADFCFFGEEFEFGGE6CFGGGGGG9,@>C3@BGG7DFDE977DFGGF9E5B9:,C@FGG5CECCC91;E7AF77>@7;+;:C*8C*)=53?>BF?>3:CCF<FBGC5><?>*9):C7
@M03364:276:000000000-BLYN8:1:1101:25630:7612 2:N:0:1
GGACTACACGGGTTTCTAATCCTGTTTGCTCCCCACGCTTTCGAGCCTCAGCGTCAGTTACAGACCAGAGAGCCGCCTTCGCCACTGGTGTTCCTCCATATATCTACTCATTTCACCGCTACACATGGAATTCCACTCTCCTCTTCTGCACTCACGTCTCCCAGTTTCCAATGAACCTCCCCGGTTGAGCCGGGGGCTTTCACATCAGACTTAAGCAACCGCCTGCGCGCGCTGTACGCCCAATAAATCCG
+
CCCCCEECFGGGGCFG9EFGGEFECFG@EFGCFEFGFGEF,C@FFCGFGGCEGGGGGECECEFEFGFFGGFEFGGGGGEGFFCEEFFGF<C7FFGGGGGEGGCF@?A<FF,@,:CAB+@>+@4E,,CEGGAFFGGGGFGFGFFD99E9AEEGGC,4@DDF93=DA9BDE;,6@,,@D8DGED8EF>CGFG?:1:*@EE,??8:8+C:CFF<C++3::7FG375,6),=(7)>D)*6=(:C:73)7>75*>7
@M03364:276:000000000-BLYN8:1:1101:9557:7615 2:N:0:1
GGACTACTGGGGTTTCTAATCCTGTTTGCTCCCCACGCTTTCGAGCCTCAGTGTCAGTTACAGGCCAGAGAGCCGCTTTCGCCACCGGTGTTCCTCCATATATCTACGCATTTCACCGCTACACATGGAATTCCACTCTCCTCTCCTGCACTCAAGTCTACCAGTTTCCAATGCATACAATGGTTGAGCCACTGCCTTTTACACCAGACTTAATAAACCACCTGCGCTCGCTTTACGCCCAATAAATCCGG
+
CCCCCGGGGGGGGGGGGGGGGGGGGGGGGGGGGGGGGGGGGGGGGGGGGGGGGGGGGGGGGGGGGFGGGGGGGGGGGGGGGGGGGGGEGCGGGGGGGGGGA9=FBFFFGGGEEE9FFGGEGGGGGGGGGGGGGGFFFFGGGGGGGGGGF8EFF8,6CFGGGGGGDGGGGGGGGG9EFFCDAECE==FEFF6E?DGGFFFF7CGGFFFGGG78:=9CFG6CFGFFFFBDFFAEFGC>)>>8C>;FD7@ECC3
@M03364:276:000000000-BLYN8:1:1101:7310:7615 2:N:0:1
GGACTACCGGGGTTTCTAATCCTGTTTGATCCCCACGCTTTCGCACATCAGCGTCAGTTACAGACCAGAAAGTCGCCTTCGCCACTGGTGTTCCTCCATATATCTACGCATTTCACCGCTACACATGGAATTCCACTCTCCTCTTCTGCACTCAAGTCTCCCAGTTTCCAATGACCCTCCCCGGTTGAGCCGGGGGCTTTCACATCAGACTTAAGAAACCGCCGGCGCTCGCTTTACGCCCAATAAATCCG
+
CCCCCGGGGGGGGGGGGGGGGGGGGGGGGGGGGGGGGGGGGGGGGGGGGGGGGGGGGGGGGGGGGGGGGGGGGGGGGGGGGGGGGGGGGGGGGGGGGGGGGGGGGGGGGGGGGGGGGGGGGGGGGGGGFFFGFGGGGFGGFGGGGGGGGGGCFGGFFGGGGGGGFGGGGGGGGGGGGGGC>@CGGGDCGGGG5CGGGGGGGGGGF<+;CC<FGGFGGGGGFG>((51>1))7C<D<?:EGEF?4CCF4FG>
@M03364:276:000000000-BLYN8:1:1101:22074:7626 2:N:0:1
GGACTACAGGGGTTTCTAATCCTGTTTGCTCCCCACGCTTTCGTGCCTCAGTGTCAGTTACAGTCCAGAGAGCCGCCTTCGCAACTGGTGTTCCTCCTAATATCTACGCATTTCACCGCTACACTAGGAATTCCACTCTCCTCTCCTGCACTCAAGTTTCCCAGTTTCAAAGGCTTACTACGGTTGAGCCGTAGCCTTTCACCTCTGACTTAAGAAACCACCTACGCACCCTTTACGCCCAGTAATTCCGG
+
CCCCCGGGGGGGGGGGGGGGGGGGGGGGGGGGGGGGGGGGGFGGGGGGGGGAFGGGGGGGGGGGFGGGGGFGGFGGGGGGFGFGGGGGGGGGGGFGGGGGGFFGGGGGGGGGGGGGGGGGGGGGGGGGGGGGGGFGFFGGGGGGGFFGGGGG88FG;EFG,DEFGGGGGGDGGGGGGG9FFEGFGG?EGFGGGGGFGGC,2?FFFGGGGGGFDGCC5CFGFDFFFEF>96A5;C>6)>EGCAE+@:AFGFD
@M03364:276:000000000-BLYN8:1:1101:8553:7637 2:N:0:1
GGACTACAGGGGTATCTAATCCTGTTTGCTCCCCACGCTTTCGCACCTGAGCGTCAGTCTTCGTCCAGGGGGCCGCCTTCGCCACCGGTATTCCTCCAGATCTCTACGCATTTCACTGCTACACCAGGAATTCCGCTACCCTCTACCACATTCTAGTCGCCCAGTATCCACTGCAGTTCCCAGGTTGAGCCCAGGGCTTTCACAACGGACTTAAACGACCACCTACGCACGCTTTACGCCCAGTAATTCCG
+
CCCCCGGGGGGGGGGGGGGGGGGGGGGGGGGGGGGGGGGGGGGGGGGGGGGGGGGGGGGGGGGGGGGGGGGGGGGGGGGGGGGGGGGGGGGGGGGGGGGGGGGGGFGGGGGGGGGGGGGGCFFGGGGGGGGGGGGGGGGGGGFGGGGGGGGFCGFGGGGGEEEGGFGGGGGGGGGGGGGGGGGGGGGCFGGGGGGGGGGGGDGDACD:DGGGFGGGGDGG>GE8@F@FFFFFGGF2=?GGGEFFGFFFGG7
@M03364:276:000000000-BLYN8:1:1101:11535:7665 2:N:0:1
GGACTACTGGGGTTTCTAATCCTGTTTGCTCCCCACGCTTTCGCACCTGAGCGTCAGTCTTTGTCCAGGGGGCCGCCTTCGCCACCGGTATTCCTCCAGATCTCTACGCATTTCACCGCTACACCTGGAATTCTACCCCCCTCTACAAGACTCTAGCCTGCCAGTTTCGAATGCAGTTCCCAGGTTGAGCCCGGGGATTTCACATCCGACTTGACAGACCGCCTGCGTGCGCTTTACGCCCAGTAATTCCG
+
CCCCCGGGGGGGGGGGGGGGGGGGGGGGGGGGGGGGGGGGGGGGGGGGGGGGGGGGGGGFGGGGGFGGGGDGGGGGGGGGGGGGGGGGGGGGFGGGGGGGGGGGGGGGGGGGGGGGGGGGGGGGGGGGGGGFGGGGGGGGGEGGGGGGGGGGGGGGGGGGGGGGGG;ECG6FCFGGGGGGGFFGGGGGGGFFCEGGGEGGGGFCC*CDDDGGG*0+CFFFA5>??F9>:).5DDGAFBGG531@FG?4FG*
@M03364:276:000000000-BLYN8:1:1101:21852:7681 2:N:0:1
GGACTACTGGGGTTTCTAATCCTGTTTGCTCCCCACGCTTTCGCACCTGAGCGTCAGTCTTTGTCCAGGGGGCCGCCTTCGCCACCGGTATTCCTCCAGATCTCTACGCATTTCACCGCTACACCTGGAATTCTACCCCCCTCTACAAGACTCTAGCCTGCCAGTTTCGAATGCAGTTCCCAGGTTGAGCCCGGGGATTTCACATCCGACTTGACAGACCGCCTGCGTGCGCTTTACGCCCAGTAATTCCG
+
CCCCCGFGGGGGEGGAFGGFGGGGGGGCGGFGFFGGGGGGGGGGGGGFFFGGGGGGGGGGGGGGEDFGC@FGGGGGGGDGFGGGGGGGG@GGGDEFGGGF?EGCFGCFGCEGGGGGGGGGEGGGGGGGDAFGGG9DGGGGDGDF=FGGGCGFGGGGGCFC7EEFGGGEEE,@@9CFGGGFG?:CCD>EFF?FGCEG5CGCFGGCAF0><DGGGFGC4*85>EFFFFFF?B>BC3D46<>C5@(/:>667>0
@M03364:276:000000000-BLYN8:1:1101:24698:7703 2:N:0:1
GGACTACTCGGGTTTCTAATCCTGTTTGCTCCCCACGCTTTCGCACCTGAGCGTCAGTCTTCGTCCAGGGGGCCGCCTTCGCCACCGGTATTCCTCCAGATCTCTACGCATTTCACCGCTACACCTGGAATTCTACCCCCCTCTACAAGACTCTAGCCTGCCAGTTTCGAATGCAGTTCCCAGGTTGAGCCCGGGGATTTCACATCCGACTTGACAGACCGCCTGCGTGCGCTTTACGCCCAGTAATTCCG
+
CCCCCGGGGGGGGGGGGGGGGGGGGGGGGGGGGGFGGGGGGGGGGGGGGGGGGGGDGGFGGGGGGGGGGCECFGGGDGGGGGGGDGGGGGGGFGFGGGG9<FCCCFGGGGGDGGGGGGGG7CCGGGGGGGGGFGGGGGGDGGGGGGGGGCGGGGDGFGGDGGGGGGGGGDE6EGFGFGGGGGGGGGGGFGGGGEGGD*?CC7C7A*;7CCDDG**+;*C=:EFBFF6B?B5>DGGA?:EEGD()*:@AFG*
@M03364:276:000000000-BLYN8:1:1101:26696:7715 2:N:0:1
GGACTACAGGGTTTCTAATCCTGTTTGCTCCCCACGCTTTCGAGCCTCAGCGTCAGTTACAGACCAGAGAGCCGCCTTCGCCACTGGTGTTCCTCCATATATCTACGCATTTCACCGCTACACATGGAATTCCACTCTCCTCTTCTGCACTCAAGTCTCCCAGTTTCCAATGACCCTCCCCGGTTGATCCGGGGGCTTTCACATCAGACTTAAGAAACCGCCTGCGCTCGCTTTACGCCCACTAAATCCGG
+
CCCCCGGGGG7FFGGGGFGGGG<FFFFGGGGGGGGCEGGGGDGGGGGGFGGDGC7:FGGF<<EFGFCCFDGFGGGGGGF7@:FGGCGF,BFBEFDFGGGGG@AF;BDCFCFGFGGF+:FEF,?EF9D=FFGEFGGGFGGFE8DGGFGC,DE8>D97=>3@D,8@FF@DAEFFFFGFFFEGG6C@E+@,=@EGGCEGEFG7:1CDFDF=F<CCCD+4;CEE3E30=59A?F>B5CGAE?EGG31)2>*4959
@M03364:276:000000000-BLYN8:1:1101:19810:7725 2:N:0:1
GGACTACCCGGGTTTCTAATCCTGTTTGCTCCCCACGCTTTCGAGCCTCAGTGTCAGTTACAGGCCAGAGAGCCGCTTTCGCCTCCGGTGTTCCTCCATATATCTACGCATTTCACCGCTACACATGGAATTCCACTCTCCTCTCCTGCACTCAAGTCTCCAAGTTTCCAATGCACACAATGGTTGAGCCACTGCCTTTTACATCAGACTTAAGAAACCACCTGCGCTCGCTTTACGCCCAATAAATCCGG
+
CCCCCGGGGGGGGGGGGGGGGGGGGGGGGGGGGGGGGGGGGGGGGGGGGGGGGGGFGGGGGGGGGGGGGGGGGGGGGGGGGGGGGGGGGGGGGGGGGGGGGFGGGGGGGGGGGGGGGGGGGGGGGGGGGEFGGGGFGDGGGGGGGGGGGGGFGGGGGGGGGFGGGGGGGGGGGGGGGGGFGGCFGEFFFGGGFGGGGGGGGGGFFGGGGGF7888=FCF>?GFF@BAEFFFFGCGFF?CEGFFFGGAEGGC
@M03364:276:000000000-BLYN8:1:1101:21514:7727 2:N:0:1
GGACTACTAGGGTTTCTAATCCTGTTTGCTACCCATGCTTTCGATCCTCAGCGTCAGTTACAGACCAGACAGCCGCCTTCGCCACTGGTGTTCTTCCATATATCTACGCATTTCACCGCTACACCTGGAATTCCGCTGTCCTCTTCTGCACTCAAGTTTCTCATTTCCCGATGCACTTCTTCGGTTGAGCCGAAGGCTTTCACATCAGACTTACAAAACCGCCTGCGCCAGCTTTACGCCCAATAAATCCG
+
CCCCCFDC9<FGFFBFFCECCCFAFFFDFGCFGGG?F8CFCDEF,CBE<F8,@FFEEFEDEE<EFFGF<,C,@FGGC4@<DEEE,,@E<F8:CEEAE9CEF<@A;FG,FF,F<@<<E:CCF7F8,4E=F,9EGC=CCGEG8DBFD;BECD=+@,@@FDFE4EF,8@,7E+=+6+,3=6=E3ED68+=,=8,+++++14,7==;<12<35*29<++5;*<94**-)*88(26?6C8*B(=*586AD*+9:*)
@M03364:276:000000000-BLYN8:1:1101:23063:7744 2:N:0:1
GGACTACTAGGGTTTCTAATCCTGTTTGCTCCCCACGCTTTCGCACCTGAGCGTCAGTCTTCGTCCAGGGGGCCGCCTTCGCCACCGGTATTCCTCCAGATCTCTACGCATTTCACCGCTACACCTGGAATTCCACCCCCCTCTACGAGACTCAAGCCTGCCAGTTTCAAATGCAGTTCCCGGGTTGAGCCCGGGGATTTCACATCTGACTTAACAGACCGCCTGCGTGCGCTTTACGCCCAGTAATTCCG
+
CCCCCGGGGGGGFGC<DGGGGFG<EFGGGGGGGFFGGGGGGCGGGGGGGGGGDGFCGGGGGEFGGGGGCCCEEEEGGGGGFGGEEGGGG7FEFEGGGGGFG,E?EAGGGGDEGGGGGGFGGGGFFFGEFDFGGGGFCBE7CE>FB;E6B8EGFGGGF6ECCGFFGFGGGGFFFFF,>@?CFGGGGGGG6CGGG8B52BEEGGGGC47@DC7:CF;+*>G=)7:?FFBD0B>DGDGAB?EGGD?FG:44D7*
@M03364:276:000000000-BLYN8:1:1101:23033:7792 2:N:0:1
GGACTACCCGGGTATCTAATCCTGTTTGCTCCCCACGCTTTCGCACCTGAGCGTCAGTCTTTGTCCAGGGGGCCGCCTTCGCCACCGGTATTCCTCCAGATCTCTACGCATTTCACCGCTACACCTGGAATTCTACCCCCCTCTACAAGACTCAAGCCTGCCAGTTTCGGATGCAGTTCCCGGGTTGAGCCCGGGGATTTCACATCCGACTTGACAGACCGCCTGCGTTCGCTTTACGCCCAGTAATTCCC
+
CCCCCGGCGGGGGGGGGGGGGGGGGGGGGGGGGGGGEGGGGGGGGGGGGFGGDGGGGGGGGGGGGGGGGGGGGGGGGGGGGGGGGGGGGGGGGGGGGGFGGF;FFFGGGGGGGGGFGGCEEGFEEFGFGGGGGGDCGGFEDGGFGGFGGFDFFGGFGGGGGGFGGGFGG>EEEGFCD?FGGEGGGDGC?EGGGGGE58C=CDCFFGGGGG<>CFGFG5*17E>2<:98(55>D374F(;EG:BF7>=5DD*
@M03364:276:000000000-BLYN8:1:1101:15199:7799 2:N:0:1
GGACTACCCGGGTTTCTAATCCTGTTTGCTCCCCACGCTTTCGAGCCTCAGCGTCAGTTACAGACCAGAGAGCCGCCTTCGCCACTGGTGTTCCTCCATATATCTACGCATTTCACCGCTACACATGGAATTCCACTCTCCTCTTCTGCACTCAAGTCTCCCAGTTTCCAATGACCCTCCCCGGTTGAGCCGGGGGCTTTCACATCAGACTTAAGAAACCGCCTGCGCTCGCTTTACGCCCAATAAATCCG
+
CCCCCGGFFFGGGGGGGGGGGGGGGGGGGGGGGGGGGGGGGGGGGGGGGGGGGGGGGGGGGGGGGFGGGGGGGGGGGGGGGGGGGGGGGGGGGGGGGGGGGGGGGGGGGGGGGFGGGGGGGGGGGGGGFEFGGGGGGGGGFGGG9>FGGGGGGGFGDFFCAFDGGGGFFGAFGGEGGFGGGGDEGGGGGGGEGGGEGGFGGGGGFFGFGFGG>CFG7<EDBGB;?:9>:553CGF<F?GGGFFFGFFFGGG
@M03364:276:000000000-BLYN8:1:1101:11542:7807 2:N:0:1
GGACTACTCGGGTTTCTAATCCTGTTTGATCCCCACGCTTTCGCACATCAGCGTCAGTTACAGACCAGAAAGTCGCCTTCGCCACTGGTGTTCCTCCATATCTCTGCGCATTTCACCGCTACACTAGGAATTCCACTCTCCTCTCCTGCACTCAAGTTTCCCAGTTTCAAAGGCTTACTACGGTTGAGCCGTAGCCTTTCACCTCTGACTTAAGAAACCACCTACGCACCCTTTACGCCCAGTAATTCCGG
+
CCCCCGGGGGGGGGGGGGGGGGGGGGGGGGGGGGGGGDEGGGGGGGGGGGGGGGGGGGGGGGGGGGGGGGGGGGGGGGGGGGGGGGGGGGFGGGGGGGGGGGFFGGGGGEGGGGGGGGGGDFGGGFGGFGGGGGGGGGFGFAGGGGGB@FFGGGGGGGGCEFFGGFFGGCFG?DDFGGG:EGDFECFGFF6C65DCGGGGGFCCFG9CFC+<:C7F*;EFFCA4BEFB@EDFC?FC?DCE5=@=@FFE77:
@M03364:276:000000000-BLYN8:1:1101:5516:7822 2:N:0:1
GGACTACCCGGGTTTCTAATCCTGTTTGCTCCCCACGCTTTCGAGCCTCAGCGTCAGTTACAGACCAGAGAGCCGCCTTCGCCACTGGTGTTCCTCCATATATCTACGCATTTCACCGCTACACATGGAATTCCACTCTCCTCTTCTGCACTCAAGTCTCCCAGTTTCCAATGACCCTCCCCGGTTGAGCCGGGGGCTTTCACATCAGACTTAAGAAACCGCCTGCGCTCGCTTTACGCCCAATAAATCCG
+
CCCCCGGGGGGGGGGGGGGGGGGGGGGGGGGGGGGGGGGGGGGGGGGGGGGGGGGGGGGGGGGGGGGGGGGGGGGGEGGGGGGEGGGGGGGGGGGGGGGGGGGGGGGGGGGGGGGGGGGEGGGGGGGGFFFGFGGGGGGGGGGGGGGGGGFGGGGGGGDEGGGGGFGGGGGGFGGFFGGCEGCEGGDGGGGGGGGGGCGFGGGGFGGGGGGGGFFFFGGGFGFFFFB:38DFGFFAFFGCGE:@FGFFGG9
@M03364:276:000000000-BLYN8:1:1101:21626:7826 2:N:0:1
GGACTACCAGGGTTTCTAATCCTGTTTGCTCCCCACGCTTTCGAGCCTCGGCGTCAGTTACAGCCCAGCGAGCCGCCTTCGCCACTGGTGTTCCTCCATATATCTACGCATTTCACCGCTACGCATGGAGTTCCACTGTCCTCTGCTGCACTCCAGTTTCCCAGTTTCGGATGCACTTCTTCGGTTGAGCCTAAGGCTGTCACATCAGGCTTAAGAAACCGCCTGCTCTTGCTTTTGGCCCAAGAACTCCG
+
CCCCCF<,CECFFFCFDC<FC=CCFCCFGAF,,BCF@CCCD<CFDEGFG,@FECF7FEFCA,9,68CE,@:CFCFFGDGA,68FCFFC?FGEDFA9<FAF<<FEFAF7C:BF,C@E,++4@B+@+@@6,4AFAGG:F@GCDA9B,@DCCD8+63=@6EF9EGF8>F9E+@C+@?CFFFEFGF*:FE*,,;B:,,66,,,4?@FCFF+**26D8:8CC*,,)4:(,.(+)*1ACGF)+.?::)()*0.4+2*
@M03364:276:000000000-BLYN8:1:1101:6437:7842 2:N:0:1
GGACTACTCGGGTATCTAATCCTGTTTGCTCCCCACGCTTTCGCACCTGAGCGTCAGTCTTCGTCCAGGGGGCCGCCTTCGCCACCGGTATTCCTCCAGATCTCTACGCATTTCACCGCTACACCTGGAATTCTACCCCCCTCTACGAGACTCTAGCTTGCCAGTTTCAAATGCAGTTCCCAGGTTGAGCCCGGGGATTTCACATCTGACTTAACAAACCGCCTGCGTGCGCTTTACGCCCAGTAATTCCG
+
CCCCCGGGGGGGGGGGGGGGGGGGGGGGGGGGGGGGGGGGGGGEEGGGFGGGGGGGGGCFFFGGGGGGGGGGGGGGGGGGGGGGGGGGGCGGGGGGGGFGGGGGGGGGGGGGGGGGGGGGGGGGGGGGGGGGFGGGFCGGGGGGCDGGDGGFGGGGGGCFCFGGGGGG7EFFFFFFFFGDCFGFGGGGGGGGGGEDGGGFF++::C7CGGGGFFFF7CFGACA@;:>DFFEFGGGFF?GEGEFFDGFAG=*
@M03364:276:000000000-BLYN8:1:1101:28399:7865 2:N:0:1
GGACTACTGGGGTTTCTAATCCTGTTTGCTCCCCACGCTTTCGCACCTGAGCGTCAGTCTTCGTCCAGGGGGCCGCCTTCGCCACCGGTATTCCTCCAGATCTCTACGCATTTCACCGCTACACCTGGAATTCTACCCCCCTCTACGAGACTCTAGCTGGCCAGTTTCAAATGCAGTTCCCAGGTTGAGCCCGGGGATTTCACATCTGACTTAACAAACCTCCTGCGTGCGCTTTACGCCCAGTAATTCCG
+
CCCCCFGFDGGGGDFGGGGGGGGFFGFGFFGFGGGGGDFEDCG;FGGGGGGGGGGGGFGGGGGGCCEGFGGGGGGC@FGGFDEGCGEGGGGGGAEFDFFFGGGFF<CDGDGG9FGGCCEEDGGF,DEGGGGG;DGGFGFDEG6F9@CCECCGFGFFCF,@:@,@>DDEFBCECFGG9:C7DCEEGGC??,>*=E58=E?FC:7+3;FGC+?@CFFFG4**0:;14A0>FD>3)9<A6?>/:7?6:CFA>>0
@M03364:276:000000000-BLYN8:1:1101:14664:7909 2:N:0:1
GGACTACCAGGGTTTCTAATCCTGTTTGCTCCCCACGCTTTCGAGCCTCAGTGTCAGTTACAGGCCAGAGAGCCGCTTTCGCCTCCGGTGTTCCTCCATATATCTACGCATTTCACCGCTACACATGGAATTCCACTCTCCTCTCCTGCACTCAAGTCTCCCAGTTTCCAATGCACACAATGGTTGAGCCACTGCCTTTTACACCAGACTTAATAAACCACCTGCGCTCGCTTTACGCCCAATAAATCCGG
+
CCCCCFFFGGGGGGGGGGGGGGGGGGGGGGGGGGGGGDGGGGGGGGGGGGGGGGGGGFGGGGGGGGGGGGGGGGGCEGGGGGGGGGGGGGGGGGGGGGGGGGGGGGGGGGDGGGGGGGCEFGGGCFGGGGG?EGGGCE9FF8B=>FF8@FEDEFFFFGGGFG=DDGGGGFFFGGFGG8+=9D=DFE8@F,,@<FGGGGGGFFGGA959C7@8DGFGGGGFFEA2=B2/)0:?85=*)(=1C83AGG6?FCC
@M03364:276:000000000-BLYN8:1:1101:16940:7916 2:N:0:1
GGACTACTGGGGTATCTAATCCTGTTTGCTCCCCACGCTTTCGCACCTGAGCGTCAGTCTTCGTCCAGGGGGCCGCCTTCGCCACCGGTATTCCTCCAGATCTCTACGCATTTCACCGCTACACCTGGAATTCTACCCCCCTCTACAAGACTCTAGCCTGCCAGTTTCGAATGCAGTTCCCAGGTTGAGCCCGGGGATTTCACATCCGACTTGACAGACCGCCTGCGTGCGCTTTACGCCCAGTAATTCCG
+
CCCCCGGGGGGGGGGGGGGGGGGGGGGGGGFGGGGGGGGGGGGGGGGGFGGGGGGEGGGGGGGGGGGGGGGGGGGGGGGGGGGGGGGGGGGGGGGGGGGGGFGGG9EFGGGGGGGGGGGGDGDFGGGGGGGGGGGGGGGGEEGGF9FFGGGFGGGCEGGGGGFCGGGGD5BE79EGGGFGGFFGGGGFGG8DGGGGDGGGGGFGFG>D3DGGGCGGFGGGBDFFFF>5(7@EDCD9B?GE=)2/:7=4::*
@M03364:276:000000000-BLYN8:1:1101:12022:7920 2:N:0:1
GGACTACTAGGGTTTCTAATCCTGTTTGCTCCCCACGCTTTCGCACCTGAGCGTCAGTCTTTGTCCAGGGGGCCGCCTTCGCCACCGGTATTCCTCCAGATCTCTACGCATTTCACCGCTACACCTGGAATTCTACCCCCCTCTACGAGACTCTAGCTTGCCAGTTTCAAATGCAGTTCCCAGGTTGAGCCCGGGGATTTCACATCTGACTTAACAAACCGCCTGCGTGCGCTTTACGCCCAGTAATTCCG
+
CCCCCGGGGGGGGGGGGGGFGGGGGGGGGGGGGGGGGGGGGGGGGGGGGGGGGGGGGGGGGGGGGCFFGGGGGGGGGGGGGGGGGGGGGGGGGGGGGGGGCGGGGGGGGGGGGGGGGGGGGGGGGGGGGGGGCGGGGGGGGGGGFFGDGCEGGGFGGGGFFGGGGGGGGFCFGGGGGGGGGGGCGGGFFFDFGGGGGGGGGGGGFCGGGGFFDDFGFGGGFD>?FA@EFFFFGGGBFFGGGFFFGGFFFG9
@M03364:276:000000000-BLYN8:1:1101:13629:7923 2:N:0:1
GGACTACTAGGGTATCTAATCCTGTTTGCTCCCCACGCTTTCGAGCCTCAGCGTCAGTTACAGACCAGAGAGCCGCCTTCGCCACTGGTGTTCCTCCATATATCTACGCATTTCACCGCTACACATGGAATTCCACTCTCCTCTTCTGCACTCAAGTCTCCCAGTTTCCAATGACCCTCCCCGGTTGAGCCGGGGGCTTTCACATCCGACTTAAGAAACCGCCTGCGCTCGCTTTACGCCCACTAAATCCG
+
CCCCCGCGGGGGGGGGGGGGGGGGGGGGGGGGGG8FGGGGGGG@FCFF@FFGGGFEGGGGGCGFGGGGFGGGGGEGGGC@FGGDFFGGGGGGGGGGGGGGGGGGGGGGGGGGGGGGGGGGGGGGGGGGGGGGGGFE98=AEFEGFFCFEFFFGF89=EDFDGFDAEFGGGFGGFGGGFG>>EGGG6:FGFGGGGGCEGGGGG7+:;*29CC<++7+;DEEBE>?DA6>1>B)>FFB?BGEGE14<7F2DC>
@M03364:276:000000000-BLYN8:1:1101:26848:7928 2:N:0:1
GGACTACAAGGGTATCTAATCCTGTTTGCTCCCCACGCTTTCGAGCCTCAGCGTCAGTTACAGACCAGAGAGCCGCCTTCGCCACTGGTGTTCCTCCATATATCTACGCATTTCACCGCTACACATGGAATTCCACTCTCCTCTTCTGCACTCAAGTCTCCCAGTTTCCAATGACCCTCCCCGGTTGAGCCGGGGGCTTTCACATCAGACTTAAGAAACCGCCTTCGCTCGCTTTACGCCCAATAAATCCG
+
CCCCCGGFGGGGGDGGGGGGGGGGGGGGGGGGGGGGGGGGGGGGGGGGCFGGGGGGG9F@E<FEAFGDDGGGGGGGDGFGFGGGGDGGGGFGFFGFGGGGGGGGGGGGGEGGGGGGAFGGGGGGGGGGFFGGGFEFGGGGGGGGFGDFGGGGGFFCFAEDEGGGGGGGGGGGCFFGEEGGGGGGGGE?CFG67CCE5:8CF>EGFGGFFCFGGGGGGGGFDD>0(;:>8FFEGG*4@,C8ED6FGFFAGGC
@M03364:276:000000000-BLYN8:1:1101:3151:7933 2:N:0:1
GGACTACTGGGGTATCTAATCCTGTTTGCTCCCCACGCTTTCGAGCCTCAGTGTCAGTTACAGGCCAGAGAGCCGCTTTCGCCACCGGTGTTCCTCCATATATCTACGCATTTCACCGCTACACATGGAATTCCACTCTCCTCTCCTGCACTCAAGTCTCCCAGTTTCCAATGCACACAATGGTTGAGCCACTGCCTTTTACATCAGACTTAAGAAACCACCTGCGCTCCCTTTACGCCCACTAAATCCGG
+
CCCCCFEGGGGDFCFGDEDF9FGCGCGCGFEGGGGGGGGGGGEGGGGGGGGGGGGGGGGGEGG8CFC@ED8F7FFG7BFGGEGGCGGGEEGGGGGGGGGFF<FFGGGGGGECGGGGGGGGGGGG@FG8EEFG9FAFFGGGGGGFGGGC@EF?>68ADGFGGFGGBDDFEFGGGGDG8DE8FGGGG6?CFC,D9CF?AEFG7FF<+5;9CAE7+25+3*<7@C64)3:B))02;CGFFFGDC)3AGGF5759
@M03364:276:000000000-BLYN8:1:1101:19952:7981 2:N:0:1
GGACTACTGGGGTTTCTAATCCTGTTTGCTACCCATGCTTTCGAGCCTCAGCGTCAGTTACAGACCAGACAGCCGCCTTCGCCACTGGTGTTCTTCCATATATCTACGCATTTCACCGCTACACATGGAGTTCCACTCTCCTCTTCTGCACTCAAGTCTCCCAGTTTCCAATGACCCTCCCCGGTTGAGCCGGGGGCTTTCACATCAGACTTAAGAAACCGCCTGCGCTCGCTTTACGCCCAATAAATCCG
+
CCCCCFGGFGGGFGGGFFGGGGGGGGGGGGGGGGGGGGGGGGGGFGGGGGGGGG>:FEFGGGGAEGDG8FEFGGGGGGGGGGGGGGGGGGGGGGGGGGFGFFEFGGGGGGDGGGGGGGDGFGGGGGDGFGEGGGCFGDEG=EGGEGGGGGGGCFGGF,>>CE@FFF>B,>,@EF=3@EEEEGGGGECECFGEDCGD5>5AC>7FF<CC4D<D>FCGCFGGFGE0=F>3(28ADFGF43CECE1<4*8<CC)
@M03364:276:000000000-BLYN8:1:1101:15743:8000 2:N:0:1
GGACTACCAGGGTTTCTAATCCTGTTTGCTCCCCACGCTTTCGCACCTGAGCGTCAGTCTTCGTCCAGGGGGCCGCCTTCGCCACCGGTATTCCTCCAGATCTCTACGCATTTCACCGCTACACCTGGAATTCTACCCCCCTCTACAAGACTCTAGCCTGCCAGTTTCGAATGCAGTTCCCAGGTTGAGCCCGGGGATTTCACATCCGACTTGACAGACCGCCTGCGTGCGCTTTACGCCCAGTAATTCCC
+
CCCCCCEFGFGGGGGGGFGGGGGGGGGGGGGGGGGGFGEGGGGGGGGGGGGFGFCCFFGGGGGGGGGGGGG>FGGGGGFGGGGGGGGGGEFGGGGGFFG9=FFGGGGDCCFGGGCGGGGGGGGGGGGGFGGGGGGGGGGGGDGGAFGGGGFCGGG9DGGFGGG8FGFGEFGGFGGGGFGFFBD8DEGGFCF*=EEC5EFGCGGGFFGGCCD3:FGGGFGDEGFFFFF:1:BBDGGFFFDGGE:6*09)*:*
@M03364:276:000000000-BLYN8:1:1101:28648:8017 2:N:0:1
GGACTACTGGGGTTTCTAATCCTGTTTGCTCCCCACGCTTTCGCACCTCAGTGTCAGTATCAGTCCAGGTGGTCGCCTTCGCCACTGGTGTTCCTTCCTATATCTACGCATTTCACCGCTACACAGGAAATTCCACCACCCTCTACCGTACTCTAGCTCAGTAGTTTTGGATGCAGTTCCCAGGTTGAGCCCGGGGATTTCACATCCAACTTGCTGAACCACCTACGCGCGCTTTACGCCCAGTAATTCCG
+
CCCCCFFGFFGG+@FFFAEFFGGGGGGGFCFFFFFEC@GGGGGGGGGGGGGGGGFGGGGGGG9CAFGFGGGGGD:FGEGGGGEGGFGGFDFCFG,EFFF,EEE,CFGGC@CBFCGGGGGCFGFGGFGGGGGGGGGFGF6EGFGCEFGGGFGGGDDGGCEFDDC9ADGF@EFGCGGGFD=FFGF6FF,ACFGC74C*1BB<@9:+=?DGDGGCFGGG=7DCF5?5>A(?@FEFCDFE648C:31AF7A<FG*
@M03364:276:000000000-BLYN8:1:1101:12257:8044 2:N:0:1
GGACTACACGGGTTTCTAATCCTGTTTGCTCCCCACGCTTTCGTGCCTCAGTGTCAGTTACAGTCCAGAGAGCCGCCTTCGCCACTGGTGTTCCTCCATATATCTACGCATTTCACCGCTACACATGGAATTCCACTCTCCTCTTCTGCACTCAAGTCTCCCAGTTTCCAATGACCCTCCCCGGTTGAGCCGGGGGCTTTCACATCTGCCTTAACAAACCGCCTGCGTGCGCTTTACGCCCAGTAATTCCG
+
CCCCCGGGGGGGGGGGGGGGGGGGGGGGGGGGGGGGGGGGGGGGGGGGGGGGGGGGGGGGGGGGGGGGGGGGFGGGGGGGGGGGGGGGEGGGFGGGGGGGGFGGGGGGGGGGGGGGGGGGGDGGFFGGGGGGGGGGGGGGGGGGGGGGGGGGGGGGEEFGFGGGGGFF8EGGFGFFEGGGGGGDGGGGGGGGGGGGGGGGGGGGFGGF+;FFFGGGFCGG>=B@FFFF;BFFGGF3FFGDDBBFCCF<GF9
@M03364:276:000000000-BLYN8:1:1101:11353:8058 2:N:0:1
GGACTACAAGGGTTTCTAATCCTGTTTGCTCCCCACGCTTTCGAGCCTCAGTGTCAGTTACAGGCCAGAGAGCCGCTTTCGCCTCCGGTGTTCCTCCATATATCTACGCATTTCACCGCTACACATGGAATTCCACTCTCCTCTCCTGCACTCAAGTCTCCCAGTTTCCAATGCACACAATGGTTGAGCCACTGCCTTTTACATCAGACTTAAGAAACCACCTGCGCTCGCTTTACGCCCAATAAATCCGG
+
CCCCCGGGGGGGGGGGFFGGGGGGGGGGGGGGGGGGGGGGGGGGGGGGGGGGGGGGGGGGGGGGGGGGGGGGGGGGGGGGGGGGGGGGGGGGGGGGGGGGGDGGGGGGGGGGGGGGGGGEGFGGGGGGGGGGGGGGGGGGGGGC=FFGGGGFGGFGGGGGFGFFFFGCFGAEDFCFGGGGGGGGGEGGGD8ECFDGFGGG??C79AFGFG;7:CCC>FFE>EA555:*5086CF7>>DE75)3A*;366CC
@M03364:276:000000000-BLYN8:1:1101:16503:8068 2:N:0:1
GGACTACTGGGGTATCTAATCCTGTTTGCTCCCCACGCTTTCGCACCTGAGCGTCAGTCTTTGTCCAGGGGGCCGCCTTCGCCACCGGTATTCCTCCAGATCTCTACGCATTTCACCGCTACACCTGGAATTCTACCCCCCTCTACAAGACTCTAGCCTGCCAGTTTCGAATGCAGTTCCCAGGTTGAGCCCGGGGATTTCACATCCGACTTGACAGACCGCCTGCGTGCGCTTTACGCCCAGTAATTCCG
+
CCCCCFGGGGGGGCGGGGGGGGGGGGGGGGGGGGGGGGGGGGGGGGGGGEEGGGGGGGGGGGGGGGGGCF7FGGGGGGGGGGGGGGGDGEGGGGGGG8A?EFGGGFGFECFGGGGGGEGGEGGGGGGGGGGGGGGGDC6FGEEG9FG93DGFGGGGGGGGGGGGGGGGG>FGGGGGGGGG?AFCFGGGGGGGDGGGEEGGFGFDCFGGGGGGGCC;8DGFFGFF<F>E25)>DGGFFFGGG>??FG?<:>0
@M03364:276:000000000-BLYN8:1:1101:7853:8073 2:N:0:1
GGACTACCGGGGTTTCTAATCCTGTTTGCTCCCCACGCTTTCGAGCCTCAGCGTCAGTTACAGACCAGTGAGCCGCCTTCGCCACTGGTGTTGCTCCAGATATCTACGCATTTCACCGCTACACATGGAATTCCACTCTCCTCTTCTGCACTCAAGTCTCCCAGTTTCCAATGACGTTCCCCGTTTGAGCCCGGGGCTTTCACACCAGCTTTACAAACCCGCCTGCGCTCGCTTTACGCCCCATAAATCCG
+
CCCCCGG@+CFGFEGFFGGGGFFFFGGFGGEGCFC@:CFCFGEDF7@<CFG,6B@C7EAFF<C,CCFG6<,CF@F@@=FGFGGD:?FFECFG,?9<F,,:A5=?AEEEG:4CF?FFGGGCFCF<E,ECFCEGG9;E;4,AEGGGAB9@DEG8D?D9CCFCFFFF3=;C,EF9,@D+3+5D9:C8:>>7FGE3*33@CGGFGFF+*//;**;C7+++2*8A8>)(/),).5)0*8>4A(8EE)(0>7=):CD
@M03364:276:000000000-BLYN8:1:1101:9085:8081 2:N:0:1
GGACTACTCGGGTATCTAATCCTGTTTGCTCCCCACGCTTTCGAGCCTCAGCGTCAGTTACAGACCAGAGAGCCGCCTTCGCCACTGGTGTTCCTCCATATATCTACGCATTTCACCGCTACACATGGAATTCCACTCTCCTCTTCTGCACTCAAGTCTCCCAGTTTCGAATGACCCTCCCCGGTTGCGCCGGGGGCTTTCACATCAGACTTAAGAAACCGCCTGCGCTCGCTTTACGCCCCATAAATCCG
+
-8ACC8CFGFF7FEGA<FFCGGGGFECE9FG@FF@FGGGFDGGD,BBFEF@FFFGC@FA@DFF9@DDFFECFFGD+@8C?FEFFGFGGE<FGGGCFFGGGGF,5CEFFG,BFG9?ECCEGGG?,,?FDEA<FGGCGC8,8EEGGGFGGA,,?,6,@EG,@@=?EA,@D++>8?FA8@DFDGCE6BC>,1@3**41??*2<:C@+;*+2**;::7:CFFF::EE?(=(535.3<7C4@0>EE)3)9F44C4)
@M03364:276:000000000-BLYN8:1:1101:19615:8085 2:N:0:1
GGACTACTCGGGTATCTAATCCTGTTTGCTCCCCACGCTTTCGCACCTGAGCGTCAGTCTTCGTCCAGGGGGCCGCCTTCGCCACCGGTATTCCTCCAGATCTCTACGCATTTCACCGCTACACCTGGAATTCTACCCCCCTCTACGAGACTCTAGCTTGCCAGTTTCAAATGCAGTTCCCAGGTTGAGCCCGGGGATTTCACATCTGACTTGACAGACCGCCTGCGTGCGCTTTACGCCCAGTAATTCCG
+
CCCCCGGGDGEGG@FGGGGGGGFFGGGGFGFFGGGGGGGGGGGGGGGGGGGCEGGGGGGAEGFFGGGGGGGGGGGGCFGFFDG7FFGGGGGFFCEFFGCG9FGGGGFGDECEGDFCF7EEGGGGG@=F>AFGGGFFFGCEDCBFCFGGBE8CF9EDCGGGGFACGCCFE,@ECF7CGEGFEFE52DGGCG,DEEE5C5C977CDA<F=FC>CGGCFCCFFFGFFFF>B085;D7CAF?EC=76?::*:FC*
@M03364:276:000000000-BLYN8:1:1101:6686:8110 2:N:0:1
GGACTACTCGGGTATCTAATCCTGTTTGCTCCCCACGCTTTCGCACCTGAGCGTCAGTCTTTGTCCAGGGGGCCGCCTTCGCCACCGGTATTCCTCCAGATCTCTACGCATTTCACCGCTACACCTGGAATTCTACCCCCCTCTACGAGACTCTAGCTTGCAAGTTTCAAATGCAGTTCCCAGGTTGAGCCCGGGGATTTCACATCTGACTTAACAAACCGCCTGCGTGCGCTTTACGCCCAGTACTTCCG
+
@CCCCGGGGGGGGGGGGFGGGFFGEGFGGGGGGGGGGGGEGGGGDEGFCCFFGEGFCFGGGGGGGGGGGEGGGGGEFGGFFGFGGGGEGGGAFGGGGCFG@EFGGGGGGGCFCFFG,@FCCEGGGFGGGGFFEFFGGGFDGGGG9EF3++@CGAFGGCFGF,3@C@CFCCCFGGGGGGGGGCB5FCG64;F59*:/*;:981AC6>2CFGF7CCFFG48=>E)(,;3>BFDEC*>2=?GGE@:?G*4<D**
@M03364:276:000000000-BLYN8:1:1101:6839:8117 2:N:0:1
GGACTACTAGGGTTTCTAATCCTGTTTGCTCCCCACGCTTTCGCACCTGAGCGTCAGTCTTTGTCCAGGGGGCCGCCTTCGCCACCGGTATTCCTCCAGATCTCTACGCATTTCACCGCTACACCTGGAATTCTACCCCCCTCTACAAGACTCTAGCCTGCCAGTTTCGAATGCAGTTCCCAGGTTGAGCCCGGGGATTTCACATCCGACTTGACAGACCGCCTCCGTGCGCTTTACGCCCAGTAATTCCG
+
CCCCCGGGGGGGFGGGGGGGGGGGGGGGGGGGGGGGEGGGGGGGGGGGGGGGGGGGGGGGGFGGGGGGGGGGGGEFFGGGGGFDEGGGGEGGFFAEGGGF@EFGGFFGGGGGFGDFGGGGGGGGGGGGFGGGGFFGGGGGGDGFCFG,CFGGGDADFGGGGGGFFGDFGGGGFGGGGGGGGGGGGFFF6;CFGGD:?>F6@@7:BGFDDGGCFGGC>DCF:CA0(7;F15B>C7<AF6CCE)49FGF2CC9
@M03364:276:000000000-BLYN8:1:1101:25319:8149 2:N:0:1
GGACTACCAGGGTATCTAATCCTGTTTGCTCCCCACGCTTTCGAGCCTCAGTGTCAGTTACAGGCCAGAGAGCCGCTTTCGCCTCCGGTGTTCCTCCATATATCTACGCATTTCACCGCTACACATGGAATTCCACTCTCCTCTCCTGCACTCAAGTCTCCCAGTTTCCAATGCACACAATGGTTGAGCCACTGCCTTTTACATCAGACTTAAGAAACCACCTGCGCTCGCTTTACGCCCAATAAATCCGG
+
CCCCCGGGGGGGGGGGGCGGGGGGGGGFGGGGGGGGCFGGGGGGGEEGG@FGFGGFGGGGGGGCGFGGFGGDGGGGFGFCGGGDEDFGGGGGGGGGGGGGGGFCGGGFGGGGGFGGGGGGGGGGGGGCEFGGGGGGGCDDCGGG8EABFGGGFGCGGGGGFCEGGGGGGFFGGGGGGGGCGGGGEGGGG7DGFGGGGGG7FGGGFG79CGGGF+BF>>,9?EFEFFABFFFFGGFED98@E>;6DDF?GC8
@M03364:276:000000000-BLYN8:1:1101:19026:8168 2:N:0:1
GGACTACCGGGGTATCTAATCCTGTTTGCTCCCCACGCTTTCGCACCTGAGCGTCAGTCTTCGTCCAGGGGGCCGCCTTCGCCACCGGTATTCCTCCAGATCTCTACGCATTTCACCGCTACACCTGGAATTCTACCCCCCTCTACGAGACTCTAGCTTGCCAGTTTCAAATGCAGTTCCCAGGTTGAGCCCGGGGATTTCACATCTGACTTAACAAACCGCCTGCGTGCGCTTTACGCCCAGTAATTCCG
+
CCCCCGGGGGGGGGGGGGGGGGGGGGGGGGGGGGGGGGGGGGGGGGGGFFGFGGGGGGGGGGGGGGGGGGGGGGGGGGGGGGGGGGGGGGGGGGGGGGGGGGGGGGGGGDGGGGGGGGGG>FGGGGGGGGGGGGGFGGGGGGGGGGFE>EDCDFCFGGCGFFCGGGCGDFFGGGGGDFFGGCGGGG6CFGGGEEDG=EFGGGFCFGFGGGGGG>7+;7CG>GFFFF9B?EBEGGFFF1ECCDBFGGFBFG*
@M03364:276:000000000-BLYN8:1:1101:18863:8177 2:N:0:1
GGACTACCCGGGTTTCTAATCCTGTTTGCTCCCCACGCTTTCGCACCTGAGCGTCAGTCTTTGTCCAGGGGGCCGCCTTCGCCACCGGTATTCCTCCAGATCTCTACGCATTTCACCGCTACACCTGGAATTCTACCCCCCTCTACAAGACTCTAGCCTGCCAGTTTCGAATGCAGTTCCCAGGTTGAGCCCGGGGATTTCACATCCGACTTGACAGACCGCCTGCGTTCGCTTTACGCCCAGTAATTCCG
+
CCCCCGGGGGGGGGGGGGGGGGGGGGGGFGCEFGGEGGGGGGGD@FGGGGGGGGGGGGGCEGGFGGF?GFGGGGGGGGGGGGGGGGGGGGGGGE;EFGGCG8EGGGGGGGGGCFGGGGGGDCEGGGGGGGGGGGGGFCFFGGGCGGC9@EGGFFGGGGG?GGFGGCFECCCFGGGDFFGGGGGGGGGGFGECEEEC*CFGGDGGFGGGGD5CFF477*CGD=>B1FF7(83.9DGFF<;E57:FCF*<FC7
@M03364:276:000000000-BLYN8:1:1101:19130:8185 2:N:0:1
GGACTACTAGGGTTTCTAATCCTGTTTGCTCCCCACGCTTTCGTGCCTCAGTGTCAGTTACAGTCCAGAGAGCCGCCTTCGCAACTGGTGTTCCTCCTAATATCTACGCATTTCACCGCTACACTAGGAATTCCACTCTCCTCTCCTGCACTCAAGTTCCCCAGTTTCAAAGGCTTACTACGGTTGAGCCGTAGCCTTTCACCTCTGACTTAAGAAACCGCCTGCGCTCGCTTTACGCCCAATAAATCCGG
+
CCCCCGGDEEGGGGEGGFFGGGGGGGGGGGGFDFGFGCFGGGGGGGGGGGGGGGGCGGGGFGGGFGGGDFEFGEEGCFEFGGGGGGGGGGGEFFGGGF<FEFFFGGGGGGGGGGGGGGGGGGGFFCGFGCFGFDCF;EFFCD8BDDFGGGGGCDGGFFGFCGGGGGGCGGGFGGGGGCFFGEGGGDFFGGEEC>+,@EBFGGDCFFCFGGC:CDGGDGGGDEFFFEFFFEFFGGCEEDGGG3@AFCFFDDD
@M03364:276:000000000-BLYN8:1:1101:13930:8198 2:N:0:1
GGACTACAGGGGTTTCTAATCCTGTTTGCTCCCCACGCTTTCGCACCTGAGCGTCAGTCTTCGTCCAGGGGGCCGCCTTCGCCACCGGTATTCCTCCAGATCTCTACGCATTTCACCGCTACACCTGGAATTCTACCCCCCTCTACGAGACTCTAGCTTGCCAGTTTCAAATGCAGTTCCCAGGTTGAGCCCGGGGATTTCACATCTGACTTAACAAACCGCCTGCGTGCGCTTTACGCCCAGTAATTCCC
+
CCCCCGGGGFGGGGGFGGGGGGGGGGGGGGGGGGGDGGGGGGGGGGGFFFGGGGGGGGGGGGGGGFDGGGGGGGGDGFGCGGGGGGGCFGGEGGGGGGGC9EGGGGGDFEGGGFD9FEGGGGEGGGGFGGGGGGGGGGGGDEECDGG6CEEFGGGGA>EG7@EEGGGGGGA>@,9DFGGGFGGGGGGFGGGGCEGGGEGFFFGFFDGFGGGGFFGGF<C5>EFD?FBEBBDFGGC204CEEFF6>>=<FF*
@M03364:276:000000000-BLYN8:1:1101:25967:8301 2:N:0:1
GGACTACTGGGGTTTCTAATCCTGTTTGCTCCCCACGCTTTCGAGCCTCAGCGTCAGTTACAGACCAGAGAGCCGCCTTCGCCACTGGTGTTCCTCCATATATCTACGCATTTCACCGCTACACATGGAGTTCCACTGTCCTCTTCTGCACTCAAGTCTCCCAGTTTCCAATGACCCTCCCCGGTTGAGCCGGGGGCTTTCACATCAGACTTAAGAAACCGCCTGCGCTCGCTTTACGCCCAATAAATCCG
+
CCCCCGGFGGGG@FGGGGGGGGGGGGGGGGGGGGGGGGGGGGGFGGDFGGGGGGGGGGGGGGGGGGGGGGGGGGGGGGGGGGGGGGFDGGGGFFCGGFGFGGDDGFFGGGGGGGGGFDEEGGGGGGGGGGGGFFFFFCGGFA;99A9=EEE+DDFGFGGGGGFFADFG:E9B=DGGGGGGGG8CGCEFFGGGGGGD=EGG=+,=88DFFFGGGGGGFGGGB*./=A>B7D:BDFCAFBGGGEB>GGFFGG>
@M03364:276:000000000-BLYN8:1:1101:12830:8311 2:N:0:1
GGACTACTGGGGTTTCTAATCCTGTTTGCTCCCCACGCTTTCGCACCTGAGCGTCAGTCTTTGTCCAGGGGGCCGCCTTCGCCACCGGTATTCCTCCAGATCTCTACGCATTTCACCGCTACACCTGGAATTCTACCCCCCTCTACAAGACTCTAGCCTGCCAGTTTCGAATGCAGTTCCCAGGTTGAGCCCGGGGATTTCACATCCGACTTGACAGACCGCCTGCGTGCGCTTTACGCCCAGTAATTCCG
+
CCCCCFGGGGFGGGGGFFGGGGGGGGGGGGGGGGGDFEGFGGGGGEGGFGGGGGGGGGGGGGGGGGFGGDEEFBCEGGGGGGGGDGG@FGGGGFFGGGGGC,EFFFGGDFFGFDEFGGGECFFGG,ACECDFFFGFDFGGGGGGGGGGGGGGGGGGGGFCDFEEGGFEEGCGGCEFF9F@EC6EFGGFFGCF7E>C5*<<C>C7:FGGDG8D7CFDGFG*:CE:<)(7()753<<4@6>:538?7*8<CF*
@M03364:276:000000000-BLYN8:1:1101:17514:8327 2:N:0:1
GGACTACTAGGGTTTCTAATCCTGTTTGCTCCCCACGCTTTCGAGCCTCAGCGTCAGTTACAGACCAGAGAGCCGCCTTCGCCACTGGTGTTCCTCCATATATCTACGCATTTCACCGCTACACATGGAATTCCACTCTCCTCTTCTGCACTCAAGTCTCCCAGTTTCCAATGACCCTCCCCGGTTGAGCCGGGGGCTTTCACATCAGACTTAAGAAACCGCCTGCGCTCGCTTTACGCCCAATAAATCCG
+
CCCCCGGGGGGGGGGFGGGGGGGGGGGGGGGGGGGEGGGGGGGFGGGFDFFGGGGGGGGFGGGEFGEFFFDCGGGGGGGGGGCFGGGGGGGGGGGGGFGGF@EFGC??7FGGGAFGGGGGEEFGEGGFE<EGGCEFFGAFGFGGFFGGGFGGFGG?EF;FGGGFFGGGFFFGG,=DEGGEEGGDFEEFEF:CEGGDEGGGGC7884+89CFB+=CFG4CC5=BD?F;365)5CFG<B?GGE;:FGG?DGGD
@M03364:276:000000000-BLYN8:1:1101:12716:8329 2:N:0:1
GGACTACCTGGGTTTCTAATCATGTTTGCTCACCACGCGTTCGAGCCTCAGTGTCAGTTTCTGGCCAGAGAGGCGCCTTCGCCTCCGGTGTTGCTCCATCTATCTACCCATTCCACCATTACACATGGAATTCCCCTCTCCTCTCCTGCATTCACGCCCCTCAGTTTCAAGTGCACACACTTGTTGTGCCACTGCGTTTTACCTCAGACTTAAGAGACCACCTGCGCACTCTTTACGCCTACTAAACCCGT
+
-8B6@,,C,CFGFE;C9F@CE,CFCA,,C6C,C66,6+++6,B@,,8BF8@6CC,,<6,,,,,,,C,FC<<,,,6@+8BE@7C=F<FC6+,8,CEF?F9,5,,,,,5,,C,C,,:9,,,99C,,9,5E?FDFA,4,98,,,4>8,@D,,,,64,,,,66++8,>@,@E,3,7237E8DE@,,57:D,:<,,31,,313CG98,+*;****2+:++***1,*4*)082)()/+1+1*)(*+/));+2/,8)/
@M03364:276:000000000-BLYN8:1:1101:22100:8360 2:N:0:1
GGACTACAAGGGTTTCTAATCCTGTTTGCTCCCCACGCTTTCGAGCCTCAGCGTCAGTTACAGACCAGAGAGCCGCCTTCGCCACTGGTGTTCCTCCATATATCTACGCATTTCACCGCTACACATGGAATTCCACTCTCCTCTTCTGCCCTCAAGTCTCCCAGTTTCCAATGACCCTCCCCGGTTGCGCCGGGGGCTTTCACATCAGACTTAAGAAACCGCACGCGCTCGCTTTACGCCCAATACATCCG
+
-B9CCFF8@EFGFGCGA9F9CCAF<FGFG<CEGE<FFEG,<E@FFEGGFFDGGFEGGFC9E<F9FFGGC<6B7F:@CECECC:FDFC@CEFDEF;FA8FGF<;?E9FFC@B@?E<B<46=FGDG9?FEFA,AFFFE;EFGGAFCEE;,,,4+>D8,@D,3ED?EEGGGFF;BD9A886+AEEECF6C,+@>CCCE*/4:6F+916C>**0*;;F@F7<8*05)(.8>E95@>3**-98CCED(<0**6:0*
@M03364:276:000000000-BLYN8:1:1101:23345:8364 2:N:0:1
GGACTACAGGGGTTTCTAATCCTGTTTGCTCCCCACGCTTTCGCACCTGAGCGTCAGTCTTTGTCCAGGGGGCCGCCTTCGCCACCGGTATTCCTCCAGATCTCTACGCATTTCACCGCTACACCTGGAATTCTACCCCCCTCTACAAGACTCTAGCCTGCCAGTTTCGAATGCAGTTCCCAGGTTGAGCCCGGGGATTTCACATCCGACTTGACAGACCGCCTGCGTGCGCTTTACGCCCAGTAATTCCG
+
CCCCCFFGGGGGGGGGGGGGGGGGGGGGGGGGGGGGGGGGGGGGGGGGGGGGGGGGGGGGGGGGGGGGGGDEGGDGGGGGGGGGGGGGGGGGEFFGGGGGGGGGGGGGGCEGGGGGGDGG@FFGGFFGGGGDGGFFGG@FE6EGGGG,,8:FFFGGGGGGGDFGCGGGGGGGGC93@CEGGGFGG?FGGGGFGGGGGEG9CFGGFGGGGGCG>*7CF48CDGF?0@1><>>375CBFBEGCD</70@>G20
@M03364:276:000000000-BLYN8:1:1101:16313:8411 2:N:0:1
GGACTACAAGGGTTTCTAATCCTGTTTGCTCCCCACGCTTTCGAGCCTCAGCGTCAGTTACAGACCAGAGAGCCGCCTTCGCCACTGGTGTTCCTCCATATATCTACGCATTTCACCGCTACACATGGAATTCCACTCTCCTCTTCTGCACTCAAGTCTCCCAGTTTCCAATGACCCTCCCCGGTTGAGCCGGGGGCTTTCACATCAGACTTAAGAAACCGCCTGCGCTCGCTTTACGCCCAATAAATCCG
+
CCCCCGGGGGGGGGGGGGGGGGGGGGGGGGGGGGGGGGGGGGGGGGGGGGGGGGGGGGGGGGGFGGGGGGGGGGGGGGGGGGGGGGGGGGGGGEFFGGGGGGGGGGGGGGGGGGGGGGGGGGGGGGGGFFGGFFGGGGGGGGGGGGGGGGGGGGGGGGGGCGGG@FGGGGFFGFGCGGGGGGGGGGDDGGGGGGGGGGGGFFCFAFGGGGGGGGGCFFGGBGFFFFFFFFF393<<??GEEE()>*=AFFD
@M03364:276:000000000-BLYN8:1:1101:10404:8425 2:N:0:1
GGACTACTGGGGTTTCTAATCCTGTTTGCTCCCCACGCTTTCGCACCTGAGCGTCAGTCTTTGTCCAGGGGGCCGCCTTCGCCACCGGTATTCCTCCAGATCTCTACGCATTTCACCGCTACACCTGGAATTCTACCCCCCTCTACAAGACTCTAGCCTGCCAGTTTCGAATGCAGTTCCCAGGTTGAGCCCGGGGATTTCACATCCGACTTGACAGACCGCCTGCGTGCGCTTTACGCCCAGTAATTCCG
+
CCCCCGGGGGGGGDGEFFFGGGGGGGGGGGGGFGGGGGGGGGDGGGGGGFGGGGGGGGGGGGGGGGFGGGGGGGGGGGGGGFGGGGGGGGGGFFFFGGGGGGGGGFFD@FEGGGGGGFGEGGCBFGGGFGGGGGGFGG6FGGGDDFGFFCGFFGGGGEFCEGGG7DCFG8EG6BGEFFGGGFE:2>DFG,>:CE>C5::CGFGFFGGGDGGGGDGGGGFGFGF?BF6B?EF))*9<=BEGGFF):?F::F6
@M03364:276:000000000-BLYN8:1:1101:25060:8431 2:N:0:1
GGACTACTCGGGTTTCTAATCCTGTTTGATCCCCACGCTTTCGCACATCAGCGTCAGTTACAGACCAGAAAGTCGCCTTCGCCACTGGTGTTCCTCCATATCTCTGCGCATTTCACCGCTACACATGGAATTCCACTTCCCTCTTCTGCACGCAAGTTTCCCAGTTTCCAATGACCCTCCACGGTTGAGCCGTGGGGTTTCACATCAGACTTAAGAAACCGCCTACGCGCGCTTTACGCCCAATAATTCCG
+
@<@CCCFAFCEGF;6@ECFFFGFFGG,C,CFEEFCFC:FCG<F7@FEGDFE,@F:FC,,CEGGCFFGCC<8@9,B@FFF9@FCCFFGFFFEFGGG9=<,:A,@FEFGGE@B@<EGGGE7EEGFGDFGFGGCDGC9FCF,5>EFG96>@9EF+=>CCB>DF,6@8A=CFFE9BF;F8@8+6,@CBFE89?,>84@E>*45;CF:F@7D>F7>+2+52CFGG4:?@=6@BBFF>8/9>F6E87B207:*6F*0
@M03364:276:000000000-BLYN8:1:1101:9631:8434 2:N:0:1
GGACTACAAGGGTTTCTAATCCTGTTTGCTCCCCACGCTTTCGCACCTGAGCGTCAGTCTTTGTCCAGGGGGCCGCCTTCGCCACCGGTATTCCTCCAGATCTCTACGCATTTCACCGCTACACCTGGAATTCTACCCCCCTCTACAAGACTCTAGCCTGCCAGTTTCGAATGCAGTTCCCAGGTTGAGCCCGGGGATTTCACATCCGACTTGACAGACCGCCTGCGTGCGCTTTACGCCCAGTAATTCCG
+
CCCCCFGGGFGGGGGGGGGFCFGGGGGGGGGGGGGGGGGGGGGGGGGGFGGGGGGGEGGGGGGGGGGGGCGGGGGGGGGGGGG7FFGGGGGGGGGGG<EBEFGGGFGGGGGGGGGGGGGGGGGGGGFFF8FGGGGGGGGGEGGGFGGGGGGGGGGFFGGGFEFGGGGGGCCCFF;9FFGGFEFGFCEGGGGGDDGGDEFGGGGGFGGGDGGGGCFFCFGGB7B<642;:E>:<<D>6<GGG327>CF>GG*
@M03364:276:000000000-BLYN8:1:1101:27581:8438 2:N:0:1
GGACTACTCGGGTTTCTAATCCTGTTCGCTCCCCACGCTTTCGAGCCTCAGCGTCAGTTACAGACCAGAGAGCCGCCTTCGCCACTGGTGTTCCTCCATATATCTACGCATTTCACCGCTACACATGGAATTCCACTCTCCTCTTCTGCACTCAAGTCTCCCAGTTTCCAATGACCCTCCCCGGTTGAGCCGGGGGCTTTCACATCAGACTTAAGAAACCGCCTGCGCTCGCTTTACGCCCAATAAATCCG
+
CCCCCGGGGGGGGGCFGGGGGGGGGGGGGGGGGGGGGGGEGGGGGGGGGGGGGFGGGGGGGGGGGGGGGGGGCFGGGGGGGGGGGGGGFFGGGGGGFGFFGGGFGGGGGGGGGGGGGGGGDEGGGGGGFFFFGGGGGG98EGGGGGGFGGGGGGFGGGFFFGGFFGGGGGG98FFFFGGGEGGGGGGGCGFGGGEGGGGGF+=DACGCGGGCCGGCCGGFE=D07F@F9DEFD7FFFFGGGE:FFGFF791
@M03364:276:000000000-BLYN8:1:1101:22990:8509 2:N:0:1
GGACTACTCGGGTTTCTAATCCTGTTTGCTCCCCACGCTTTCGCACCTGAGCGTCAGTCTTCGTCCAGGGGGCCGCCTTCGCCACCGGTATTCCTCCAGATCTCTACGCATTTCACCGCTACACCTGGAATTCTACCCCCCTCTACGAGACTCTAGCTTGCCAGTTTCAAATGCAGTTCCCAGGTTGAGCCCGGGGATTTCACATCTGACTTAACAAACCGCCTGCGTGCGCTTTACGCCCAGTAATTCCG
+
CCCCCGGG<FGGGGGGGGGGGGGGGGGGGGGGGGGGGGGGGGG@EGGGFFGGGGGGGGFFGGGGGGGGFEGGGGGGGGGGGGGGGGGGGDCFGGGGC<FGF<EAFGGFGGGGFFGDGGGGGGGGFGFGGGGGGGCFCB8@CGDGFGGEGDGGGGGDGGGGCBFGFFGF7;DFGGDGGGGGFGGGGGDFGGGGGG>5CEGFGGGGF*7:CFGG+7:+;CFGFGFF7A05:EFFGGFFF(8CC319>FB4CF9
@M03364:276:000000000-BLYN8:1:1101:7422:8555 2:N:0:1
GGACTACCGGGGTATCTAATCCTGTTTGCTCCCCACGCTTTCGAGCCTCAGTGTCAGTTACAGGCCAGAGAGCCGCTTTCGCCACCGGTGTTCCTCCATATATCTACGCATTTCACCGCTACACATGGAATTCCACTCTCCTCTCCTGCACTCAAGTCTCCCAGTTTCCAATGCACACAATGGTTGAGCCCCTGCCTTTTACATCAGACTTAAGAAACCACCTGCGCTCGCTTTACGCCCAATAAATCCGG
+
CCCCCGGGGGGGGGGGGGGGGGGGGGGGGGGGGGGGGGGGGGGGGGGGGGGGGGGGGGGGGGGGGGGGGGFGGGGGGGGGGGGGGGGGGGGGGGEGGGGGFGAEAFFGGGGGGGGGGGGGGGGGGGGGGGGGGFFEEGFGGGGGGGGGGGGGGGGGGGFFGGGGGGGGDFDGGGGGGGGGGF@>FEFFGB+AFFFFFGG97C:FFFGGCD9FCFCGGDEFFGFEBF>;DBE;FFDCB;EEG53;7@AEFG9
@M03364:276:000000000-BLYN8:1:1101:14453:8569 2:N:0:1
GGACTACACGGGTATCTAATCCTGTTTGCTCCCCACGCTTTCGCACCTGAGCGTCAGTCTTTGTCCAGGGGGCCGCCTTCGCCACCGGTATTCCTCCAGATCTCTACGCATTTCACCGCTACACCTGGAATTCTACCCCCCTCTACAAGCCTCTAGCCTGCCAGTTTCGAATGCAGTTCCCAGGTTGAGCCCGGGGATTTCACATCCGACTTGACAGACCGCCTGCGTGCGCTTTACGCCCAGTAATTCCC
+
CCCCCGECGGGGGEFFGGGGGGGGGFGGGGFGGGGGGGGGGGGGGGGGGGGFGGGGGGFGFGGGGGGGGGGGGFFGGGGGCEFEEGGGGGGFDFGGGGG9EFGFF9BDB+FFFGDGGGGGD:FFGEFFGGGGGGGGGGG7EGE=EGD:C,@+@FFFCC9DEGGGGGFAEGC?FFGGGF>DGGGGGGG,CGGDEEC?CECFGGFGFGFCDGGGFFFFCFGC8*<(382>?DFDDD:4@FGGC339D77)::*
@M03364:276:000000000-BLYN8:1:1101:5405:8610 2:N:0:1
GGACTACTAGGGTTTCTAATCCTGTTTGCTCCCCACGCTTTCGTGCATGAGCGTCAGTGTTATCCCAGGGGGCTGCCTTCGCCATCGGTATTCCTCCACATCTCTACGCATTTCACTGCTACACGTGGAATTCTACCCCCCTCTGACACACTCTAGCCGTGCAGTCACCAATGCAATTCCCAGGTTAAGCCCGGGGATTTCACATCGGTCTTGCACAACCGCCTGCGCACGCTTTACGCCCAGTAATTCCG
+
CCCCCGGGGGGGGGGGGGGGGGGGGGGGGGGGGGGGGDGGGGEGGG@FGGFFGGGGGGGGFFG<FFGFGGGGGGGGGGGGGGGGGGEGGCGEGGGGGFGGGGGGGGGGGGGGGGGGFGGGGGGGGGGGGGGFFGCEGGFEGGGGG;=9EGCDGGGGGFC=+@@DGE,@EE?E6CFGGGGFG9DCFB9:C9F5*@EC*BFGGG7+9DD4*2:7++*;>CEG>>>?DF>:2>BEDDCA?:EGG:09CDF<CC9
@M03364:276:000000000-BLYN8:1:1101:11774:8620 2:N:0:1
GGACTACCAGGGTTTCTAATCCTGTTTGCTCCCCACGCTTTCGAGCCTCAGTGTCAGTTACAGGCCAGAGAGCCGCTTTCGCCACCGGTGTTCCTCCATATATCTACGCATTTCACCGCTACACATGGAATTCCACTCTCCTCTCCTGCACTCAAGTCTACCAGTTTCCAATGCATACAATGGTTGAGCCACTGCCTTTTACACCAGACTTAATAAACCACCTGCGCTCGCTTTACGCCCAATAAATCCGG
+
CCCCCGGGGGGGGGGGGGGGGGGGFGGGGGGEFGGGGGGGGGGGGGDGGGGGGGGGGGGGGGGGGGGGGGGGGGGGGGFEFEGGGGGGFGGGGGGGCFGGGGGGGDFGEGGGGGGGGGGGCFGGGGGGGDG@FGGGF8@FGGGGGGGGGGGGGGFGGGF9DFGGFEFGGGFGGGGGGGGGFGGGGGFGGGGGGCFCGGFGGGGGFGGCFCCGDFFGGG,@?CFE=DBF)?BBFFDEFFC8EF8A>CFF<DD
@M03364:276:000000000-BLYN8:1:1101:5680:8631 2:N:0:1
GGACTACTGGGGTTTCTAATCCTGTTTGCTCCCCACGCTTTCGAGCCTCAGCGTCAGTTACAGACCAGAGAGCCGCCTTCGCCACTGGTGTTCCTCCATATATCTACGCATTTCACCGCTACACATGGAATTCCACTCTCCTCTCCTGCACTCAAGTCTCCCAGTTTCCAATGCACACAATGGTTGAGCCACTGCCTTTTACATCAGACTTAAGAAACCACCTGCGCTCGCTTTACGCCCAATAAATCCGG
+
CCCCCGGGGGGGGFGGGGGGGGGGGGGGGGGGGGGGGGGGGGGGGGGGGGGGGGGGGGGGGGGGGGGGGGFGGGGGGGGGGGGGGGGGGGGGGGGGGGGGGGGGGGGGGGGGGGGGGGGGGGGGGGGGFAFGGGGGFFFGGGGGGGGGGGGGGGGGGGGGGGGGGGGGGGGGGGGGGGGGGGGGBEGGGGGCFGGGGGGGCCFGF79>CFCCFFFCFG8FFGFFFFFFFFEAFG7>>@GGEF@FFCFFGGC
@M03364:276:000000000-BLYN8:1:1101:8665:8652 2:N:0:1
GGACTACAAGGGTTTCTAATCCTGTTTGCTCCCCACGCTTTCGAGCCTCAGCGTCAGTTACAGACCAGAGAGCCGCCTTCGCCACTGGTGTTCCTCCATATATCTACGCATTTCACCGCTACACATGGAATTCCACTCTCCTCTCCTGCACTCAAGTCTCCCAGTTTCCATTGACCCTCCCCGTTTGAGCCGGGGGTTTCCCCTTCTGACTTAAGAACCCGCCGCCGCTCGCTTTAGGCCCATTACATCCG
+
CCCCCFG8<FFGGGGGGGDFEFFGGGGGGGGGGGFEGGGGGGE<FCFFGFFGGGGFGGGA@,CEEGGGFFEFFGEGGGGGGGFGGFFGGGGGGGFGG<FDD,CEFCFGGGGCFF9FC::=++4E4FF?F?FFGA99C89F,48D,4>B,=EFD8==63,3@E,3AF9E,=,7@3EE8,=C8>C+@EC9+D3+1C*:*4;=108*)**4+12+++=+BCF5)=)(.)(8(.)87D5)/)3<E@(/:*0):*9
@M03364:276:000000000-BLYN8:1:1101:4000:8653 2:N:0:1
GGACTACCAGGGTTTCTAATCCTGTTCGCTCCCCACGCTTTCGAGCCTCAGCGTCAGTTACAGACCAGAGAGCCGCTTTCGCCACCGGTGTTCCTCCATATATCTACGCATTTCACCGCTACACATGGAATTCCACTCTCCCCTTCTGCACTCAAGTTGTACAGTTTCCAAAGCACACAATGGTTAAGCCACTGCCTTTTACTTCAGACTTATACAACCGCCTGCGCTCGCTTTACGCCCAATAAATCCGG
+
C<<ABEGGGGGGECCGDFFFDGGGEGCFGEGCFGGBFCGEGFGDEGCGGCEG@FGGGG9,9,C,@FGD@FAFGGGF@@@FEGGGEFDDEGGGGDEGGGGGCFF<EAFCEGGCFFGFFEGGGECFEECEFFGFG9EBEE4=E@CDDGGD,=B?FEBF=DG=,@8DBFA;CDF9,>DDCF64,,D;ADAFG,8D?DF,@DCGCC;;BCDCFG9CC>F+*4:9BEAF2A905?FB<52450:@/536C777*7)
@M03364:276:000000000-BLYN8:1:1101:13209:8661 2:N:0:1
GGACTACAGGGGTTTCTAATCCTGTTTGCTCCCCACGCTTTCGAGCCTCAGCGTCAGTTACAGACCAGAAAGTCGCCTTCGCCACTGGTGTTCCTCCATATATCTACGCATTTCACCGCTACACATGGAATTCCACTTTCCTCTCCTGCACTCAAGTCTCCCAGTTTCCAATGCACACAATGTTTGAGCCACTGCCTTTTACATCAGACTTAAGAAACCACCTGCGCTCGCTTTACGCCCAATAAATCCGG
+
CCCCCGGGGGGGEGGGGGGGGFGGGGGGGGGAFGFEGGGGGGGCG@FG8FGGGGGGEGGGGGGGGFGFGFFGGGGGGGGGGGFGGGGGGFGGCFGGGGGEGDGGGGFFFGEGF,EF9CCECFFGGEGGGGGDGDFEFAEGGGEGGFGGFFGGFDFFGFGGFGGGGGEGGGGGGFGFGGCFGF,@=FDFGFCGF6EGCDFA+:ACFFFFGGGG7CDGF>EFFG5;29=FFAD5FGGEEFCEGFBFGGFEDGC
@M03364:276:000000000-BLYN8:1:1101:27651:8664 2:N:0:1
GGACTACAGGGGTTTCTAATCCTGTTTGCTCCCCACGCTTTCGCACCTGAGCGTCAGTCTTTGTCCAGGGGGCCGCCTTCGCCACCGGTATTCCTCCAGATCTCTACGCATTTCACCTCTACACCTGGAATTCTACCCCCCTCTACAAGACTCTAGCCTGCCAGTTTCGAATGCAGTTCCCAGTTTGAGCCCGGGGATTTCACATACGACTTGACAGACCGCCTGTGTGCGCTTTCCGCCCAGTACTTCCT
+
CCCCC@DDEC,@FGGGGGEFEFGGFFGGGGGF,CFCFEGGGGDDGGDFG8FFGC:CEGAFAFGGCFFGGD7ECGCFDFC,FF?CFFGGEFGF,C@FFGGD=AEAE,?FFC=FA<5AE,,=AF9EG,FF<8E:;@;DADFGD+C=DGF9EGGC?DFDG?CGGGCE<>;E:5,@CFD;@,@EFDB,,,3=:FF>CE>CE>B<8+==B+0*97*8*>*+0CFF35B((+);3835759)*-***.(02*9670*
@M03364:276:000000000-BLYN8:1:1101:21510:8678 2:N:0:1
GGACTACAGGGGTATCTAATCCTGTTTGCTCCCCACGCTTTCGCACCTGAGCGTCAGTCTTCGTCCAGGGGGCCGCCTTCGCCACCGGTATTCCTCCAGATCTCTACGCATTTCACCGCTACACCTGGAATTCTACCCCCCTCTACGAGACTCTAGCTTGCCAGTTTCAAATGCAGTTCCCAGGTTGAGCCCGGGGATTTCACATCTGACTTAACAAACCGCCTGCGTGCGCTTTACGCCCAGTAATTCCG
+
CCCCCGGGGGGGGGGGGGGGGGGGGGGGGGGGGGGGGGGGGGGGGGGGGGGGGGGGGGGGGGGGGGGGGGGGGGGGGGGGGGGGGGGGGGGGGGGGGGGGGGFGGGGGGGGGGGGGGGGGGGGGGGGGGGGGGGGGGGGGDCEGDFGGGGGGGGGGGGGGGGGGGGGGGGFGGGGGGGGGFGGGGGGGGGGGGDGDCEGGG72@ACFGGGGG7DFF*9CGEGEDFF(83B:5DGGA@:EGGFFFFGF<7>2
@M03364:276:000000000-BLYN8:1:1101:15088:8709 2:N:0:1
GGACTACACGGGTTTCTAATCCTGTTTGCTCCCCACGCTTTCGAGCCTCAGCGTCAGTTACAGACCAGAGAGCCGCCTTCGCCACTGGTGTTCCTCCATATATCTACGCATTTCACCGCTACACATGGAATTCCACTCTCCTCTTCTGCACTCAAGTCTCCCAGTTTCCAATGACCCTCCCCGGTTGAGCCGGGGGCTTTCACATCAGACTTAAGAAACCACCTGCGCTCGCTTTACGCCCAATAAATCCG
+
CCCCCGGGGGGGGGGGGGGGGGGGGGGGGGGGGGGGGGGGGGGGGGGGGGGGGGGGGGGGGGGGGFGGGGGGGGGGGGGGGGGGGGGGGGGGGGGGGGGGGGGFGGGGGGGGGGGGGEGGGGGGGGGGGCGGGGGGGCGGGFGGGGGGGGGGFFGGGGGGGGGGGGGGAFCFCDDCGFGGGGGGGGGGGGGGGGGGGGGGGGGGFGGGFGGGGGGCFCF=FG>@EFFD@FFEGGGFFBGGGFFFGG=6D7C
@M03364:276:000000000-BLYN8:1:1101:22651:8718 2:N:0:1
GGACTACACGGGTTTCTAATCCTGTTTGCTCCCCACGCTTTCGAGCCTCAGTGTCAGTTACAGGCCAGAGAGCCGCTTTCGCCACCGGTGTTCCTCCATATATCTACGCATTTCACCGCTACACATGGAATTCCACTCTCCTCTCCTGCACTCAAGTCTACCAGTTTCCAATGCATACAATGGTTGAGCCACTGCCTTTTACACCAGACTTAAGAAACCACCTGCGCTCGCTTTACGCCCAATAAATCCGG
+
CCCCCGGGGGGGGGGGGGGGGGGGGGGGGGGGGGGGGGGGGGGGGGGGGGGGGGGGGGGGGFGGGGGGGGGGGGGGGGGGGGGGGGGGGGGGGGGGGGGGGGGGGFFGGGGGGGGGGGGGGGGGGGGGGGGGFFFEFGGFGGGGGGGGGFDFGGFGGGGGGGGGGGGGGGGGGGGGGGGFFGGGGDCCGGGGGGFGGGGGGCGGFGCCGGF>F>FGFGGGFGFFDB=>=ABFCFGEFFGDG;;F7FFCCD>
@M03364:276:000000000-BLYN8:1:1101:15665:8750 2:N:0:1
GGACTACTGGGGTTTCTAATCCTGTTTGCTCCCCACGCTTTCGAGCCTCAGCGTCAGTTACAGACCAGAGAGCCGCCTTCGCCACTGGTGTTCCTCCATATATCTACGCATTTCACCGCTACACATGGAATTCCACTCTCCTCTTCTGCACTCAAGTCTCCCAGTTTCCAATGACCCTCCCCGGTTGAGCCGGGGGCTTTCACATCAGACTTCAGAAACCGCCTGCGCTCGCTTTACGCCCAATAAATCCG
+
A@@@CCC6,CFEFFC9ECEFFEF9FGF<@<CFE;6@CFFEGCFC@@FAF,F8@F:6C@,E@CCEDGGFE@<BFGGGEGFFGDFGG@FCFEGFGGGGGGGFFFFAFFEFF@CGGGFGFCCDDCCF9=A8=BFG9BE:FEFCGEFGD,=DDCD8DF@=C36>@3@8=DEF,@3@@@963,DEE8E6>>E?EFCECCEE5:BCC:9:FC2*9CF7+:+;1CCG)*)6657>1=>>DFC:F(//*7(0*2*6CC9
@M03364:276:000000000-BLYN8:1:1101:17479:8763 2:N:0:1
GGACTACCAGGGTTTCTAATCCTGTTTGCTCCCCACGCTTTCGAGCCTCAGCGTCAGTTACAGACCAGAGAGCCGCCTTCGCCACTGGTGTTCCTCCATATATCTACGCATTTCACCGCTACACATGGAATTCCACTCTCCTCTTCTGCACTCAAGTCTCCCAGTTTCCAATGACCCTCCCCGGTTGAGCCGGGGGCTTTCACCTCAGACTTAAGAAACCGCCTGCGCTCGCTTTACGCCCAATACATCCG
+
@CCCCCCDFDFE@FGGGFGGGFGEEFGGGGGGF@EEGGGGFF@DDCGGGGGDGGGGEFCEGGGGGGFF@FGGGGGGGGFGGGGGGGF@FGGGGGGGFGGGGFFGGGGGEGGGGGGGGGGGGGGGGGGGFAF,4A@EFFGGFFGGCCCAFA,+DC8=@FGGGF8DDFFAFGGFGDDFD=DEGG>CEC6<CCECEEGGGE,<CC?*9C6?8F6+=CC7C4*ADEB<<F6>0);:DDG<FFGE5>?FD*74CGC
@M03364:276:000000000-BLYN8:1:1101:2565:8772 2:N:0:1
GGACTACACGGGTTTCTAATCCTGTTTGCTCCCCACGCTTTCGCACCTGAGCGTCAGTCTTTGTCCAGGGGGCCGCCTTCGCCACCGGTATTCCTCCAGATCTCTACGCATTTCACCGCTACACCTGGAATTCTACCCCCCTCTACAAGACTCTAGCCTGCCAGTTTCGAATGCAGTTCCCAGGTTGAGCCCGGGGATTTCACATCCGACTTGACAGACCGCCTGCGTGCGCTTTACGCCCAGTAATTCCG
+
CCCCCGGGFGGGGGGFFGFCGFGGF9FGGGCFGDGFGGGEGCFGGDGGGGGGGGGGGFFGGGGGGGGGFEGGGGGGGGEGGGGGGGGGGGGGG<FA8=DFDFDGGGGGDGE+?FFGFGGEEFGG8AFGGFGGGFFGDFFGGGEFGGFF@@F7EGGGC69DE7CFGGGGGGFC?GGGFGFGG?CGFGGFG?DDGGGGEC*9+;CFAFFCCDGDFDGF78F:8E)4?FFFFFFBGGF2768?E>0):7*)0:9
@M03364:276:000000000-BLYN8:1:1101:22025:8781 2:N:0:1
GGACTACTAGGGTATCTAATCCTGTTTGCTCCCCACGCTTTCGAGCCTCAGTGTCAGTTACAGGCCAGAGAGCCGCTTTCGCCTCCGGTGTTCCTCCATATATCTACGCATTTCACCGCTACACATGGAGTTCCACTGTCCTCTTCTGCACTCAAGTTTCCCAGTTTCCGATGCACTTCTTCGGTTGAGCCGAAGGCTTTCACATCAGACTTAAGAAACCACCTGCGCTCGCTTTACGCCCAATAAATCCG
+
CCCCCGGGGGGGGFGGGGGGGGGGGGGGGGGGFGGGGGGGGGG@FGGGGGGGGGFGGGGGGGGGGGGGGGGGGGGGGGGGGGGG@FCGFD:FFDFGGGGGGGGGFBFGGGGGGGGGFGGGEGGGGGGGGGGGGGGGFGGGGFGGC,DFGGGGGGGGEFGGGGGGGGFFDGCCEGFDFGFEFGGCGE><7B8EG++@EGGGGGGFFGGG5FFFG:@D=DEFFFBFE>@BBAAFGGGFF6EE551;4:AEC78
@M03364:276:000000000-BLYN8:1:1101:20985:8791 2:N:0:1
GGACTACCGGGGTTTCTAATCCTGTTTGCTCCCCACGCTTTCGAGCCTCAGCGTCAGTTACAGACCAGAGAGCCGCCTTCGCCACTGGTGTTCCTCCATATATCTACGCATTTCACCGCTACACATGGAATTCCACTCTCCTCTTCTGCACTCAAGTCTCCCAGTTTCCAATGACCCTCCCCGGTTGAGCCGGGGGCTTTCACATCCGACTTAAGGAACCGCCTGCGCTCGCTTTACGCCCAATAAATCCG
+
CCCCCGGGGGGGGGGGGGGGGGGGGGGGGGGGGGGGGGGGGGGGGGGGGGGGGGGGGGGGGGGGGGGGGGGGGGGGGGGGGGGGGGGGGGGGGGGGGGGGGGGGGGGGGGGGGGGGGGGGGGGGGGGGFFAFEFGGGGGGEFGGGGGGGGGGGGEDEGFGGGGGFGGGGGGGGGGGG?CEEEGGEGGGGGGGGGGGGGGGGGGGA***/1>DCCCFDGGCDGF?(>>D>:35CFGF94CGGE074CFBGGC
@M03364:276:000000000-BLYN8:1:1101:2794:8805 2:N:0:1
GGACTACTGGGGTATCTAATCCTGTTTGCTCCCCACGCTTTCGCACCTGAGCGTCAGTCTTTGTCCAGGGGGCCGCCTTCGCCACCGGTATTCCTCCAGATCTCTACGCATTTCACCGCTACACCTGGAATTCTACCCCCCTCTACAAGACTCTAGCCTGCCAGTTTCGAATGCAGTTCCCAGGTTGAGCCCGGGGATTTCACATCCGACTTGACAGACCGCCTGCGTGCGCTTTACGCCCAGTAATTCCG
+
CCCCCGGGGFGGGGGGGGGGGGGGGGGGGGGGGGGGGGGGDFGGEGGGEFGGEGGGGFFGGGGGGGGGFGGGGGGGECFGGGGEGGGGGGGGFGFCGFGGGGFGGGGGGGGEGGGGGGGGGGGGGGGFFGGDCFFF9FGGGGGGGGGFECGGGGFE9EGGGFGGGGGGEGFFGGGAGGGGEFG5FFFGGG?FE8EECEGG8@EGFGCDGDC<FDGGGGGGFGFFF>0737>@DDFFFFG5:>:?GFF<CD9
@M03364:276:000000000-BLYN8:1:1101:5756:8817 2:N:0:1
GGACTACTCGGGTTTCTAATCCTGTGTGCTCCCCACGCTTTCGAGCCTCAGCGTCAGTTACAGACCAGAGAGCCGCCTTCGCCACTGGTGTTCCTCCATATATCTACGCATTTCACCGCTACACATGGAATTCCACTCTCCTCTTCTGCACTCAAGTCTCCCAGTTTCCAATGACCCTCCCCGGTTGAGCCGGGGGCTTTCACATCAGACTTAAGAAACCGCCTGCGCTCACTTTACGCCCAATAAATCCG
+
AC-AB@,FAFFEEF@EFGDEGGE,C,;6E,FGFBCFFD:FGC,:FG@@F8@FCFG>GE@@@F,,C<FFFG8BCFEG+,@F<@:=:<FEG,FFG9=FF?ED<E9FEEEGG7CEFFA?F@4@FGFGECF?FCB:F?44,6@EGGFGGCDFGE8+888,C;,@,6=DFFGC,,=9EC,,6,+@C63>>>E6@C,@E5*=71C6?C7+10;008C>+:@@FFFA55>0/2(52B)++::4*(//*0()7C4-:69
@M03364:276:000000000-BLYN8:1:1101:4647:8833 2:N:0:1
GGACTACCGGGGTTTCTAATCCTGTTTGCTCCCCACGCTTTCGCACCTGAGCGTCAGTCTTTGTCCAGGGGGCCGCCTTCGCCACCGGTATTCCTCCATATATCTACGCATTTCACCGCTACACATGGAATTCCACTCTCCTCTCCTGCACTCAAGTCTCCCAGTTTCCAATGCACACAATGGTTGAGCCACTGCCTTTTACATCAGACTTAAGAAACCACCTGCGCTCGCTTTACGCCCAATAAATCCGG
+
CCCCCGGGGGGGEGGGGGGGGGGGGGGGGGGGGGGGGGGGGGGGGGGGGGGGGGGGGGGGGGGGGGGGGGGGGGGGGGGGGGGGDGGGGEFGGGGGGGGGGGGGGGGGGGGGGGGGGGGGGGGGGGGGGGGGGGGGGCFGGGGGGGGGGGGGGGGGGGGGGGGGGGGGFG;CFFCGGGGDGGFGF>FFF8>DGGGGGGFGFGGGFGF=CGGGGGGG;FGGFGFFFBFEFFFFFD>CF(C8CF<F:FFF4D>
@M03364:276:000000000-BLYN8:1:1101:20850:8836 2:N:0:1
GGACTACTGGGGTTTCTAATCCTGTTTGCTCCCCACGCTTTCGTGCCTCAGTGTCAGTTACAGTCCAGAGAGCCGCCTTCGCAACTGGTGTTCCTCCTAATATCTACGCATTTCACCGCTACACTAGGAATTCCACTCTCCTCTCCTGCACTCAAGTTTCCCAGTTTCAAAGGCTTACTACGGTTGAGCCGTAGCCTTTCACCTCTGACTTAAGAAACCACCTACGCACCCTTTACGCCCAGTAATTCCGG
+
CCCCCEGGGGGGGGGGGFGGGGGGGGGGGGGGFGGGGGGGGGGGGGGGGEGGGGGGGGGGGGGGGGGGFGGGGGGGGGGGGGEGGGGGGGGGGGGGGGFFGGGFGFGGECFGGGCGDEGGGGGGGFGGGGGGGGGGGFEGGGGGGGGGGGGGGGGGGCFGGGGGGGGGGGGGGGGGGGGGGGGGGDGFGGGGGGGFFGGGGGFGFG>DGGGGF7FGFGG5>GFFEDFFFDDFGGC;;@E@*86+@FC?FGD
@M03364:276:000000000-BLYN8:1:1101:11784:8852 2:N:0:1
GGACTACTGGGGTATCTAATCCTGTTTGCTACCCATGCTTTCGAGCCTCAGCGTCAGTTACAGACCAGAGAGCCGCCTTCGCCACTGGTGTTCCTCCATATATCTACGCATTTCACCGCTACACATGGAATTCCACTCTCCTCTTCTGCACTCAAGTCTCCCAGTTTCCAATGACCCTCCCCGGTTGAGCCGGGGGCTTTCACATCAGACTTAAGAAACCGCCTGCGCTCGCTTTACGCCCAATAAATCCG
+
CCCCCGGGGGGGGGGGGGGGFGGGGGGGGGCGGGGGGGGGGGGGGGGGGGGGGGGEGGGGGGGGGGGGFFFFFFGGGGGGGGGGGGGGGGGGGGEGGGGGGFGGGGEGGGGGGFFGGGGGGGFGFGGGFCGGFGGGGGEFFFGGGGGGGGGGGGFFGGGGFG?EFFGFGGGGGGGG8EFGGCEDFGGCGGGGGGGGGGGGD@FFF8:F*?CFGGGGGGGGFEBFFFFE>85=DGG)+2;EE>6<DDFBCF9
@M03364:276:000000000-BLYN8:1:1101:9296:8870 2:N:0:1
GGACTACTGGGGTATCTAATCCTGTTTGCTCCCCACGCTTTCGCACCTCAGCGTCAGTTCCTGTCCGGAGGGCCGCCTTCTCCCCCGGTGTTCTCCCTGATATCTACGCATTTCACCGCTACACCAGGAAGTCCCCCCCCCTCTCCCAGACTCAAGCCTCCCCCTTTCAACTGCAGGCCCCGGGGGGAGCCCCGGGATTTCCCCCCCGGCTTAACAAACCCCCGCCGTCCCCTTTGGCCCCACGACTTCCG
+
@C-@@C<EF@FGE,6C,E96FFG<F,E6,6,CF;FB+@@6C<6,,8@D,;C8FF::C6,,,,CCFC,@,7+6:F:CF?:?<<E,,4@E++B4E,,:9,BB,,,9;E<A:+B+,CDEF:FEBFG8E:<F@>,8C9,A+=333+BDC8,,3,>C8,@C9>,>CE***64?;;,60,,1,*44:*:8****:CG5*****:89:*+*87)1)//)*****/8:0:>3;.2),0)07*7)))38*7()9))4::5
@M03364:276:000000000-BLYN8:1:1101:4668:8875 2:N:0:1
GGACTACTGGGGTTTCTAATCCTGTTTGCTCCCCACGCTTTCGAGCCTCAGCGTCAGTTACAGACCAGAGAGCCGCCTTCGCCACTGGTGTTCCTCCATATATCTACGCATTTCACCGCTACACATGGAATTCCACTCTCCTCTTCTGCACTCAAGTCTCCCAGTTTCCAATGACCCTCCCCGGTTGAGCCGGGGGCTTTCACATCAGACTTAAGAAACCGCCTGCGCTCGCTTTACGCCCAATAAATCCG
+
CCCCCGGGGGGGCGGGGGFGGGFGGGGGGGGGGGGGGGGGGGGGGGGGGGGGGGGGGFGGGGGGGGGGGGGGGGGGGGGGGGGGGFGGEGGGGGGGGGGGGFGGGGGGGGGGGGGGGGGGGGGGGGGGFEFGFGGGGGGGGGGFFADFGGGGFFCGGGGGGGGGBEDGFGGGGGGGGGG>EGGCGGCE6>FEGGGE5EB?DFFGAFDFDGGGGGFGFFGGBGFF?4:>1>>BDG5<?1;EGDFFFG@ACFC
@M03364:276:000000000-BLYN8:1:1101:28792:8905 2:N:0:1
GGACTACCAGGGTTTCTAATCCTGTTTGCTCCCCACGCTTTCGCACCTGAGCGTCAGTCTTCGTCCAGGGGGCCGCCTTCGCCACCGGTATTCCTCCAGATCTCTACGCATTTCACCGCTACACCTGGAATGCTACCCACCTCTACGAGACTCTAGCTTGCCAGTTTCAAATGCAGTTCCCAGGGTGAGCCCGGGGATTTCACATCTGACGTAACAAACCGCCTGCGTGCGCTTTACGCCCAGTAATTCCG
+
@CCCCGC<EFGGGFEGGGDGFGGGGCEFGFGFFGGFEG@CFCG>ECGGFGEEFFGGGGCCFFGGGGGGCFFC@FEGGGG9BCCE,:>FF7F?A,=?<EECGAEECFGGGCFCA@FGF7:++8,A@FF?<=D,CDD;>,,3>DCGCFGCECEDCGFGCCAD7898FE;D,5@,@DGGGGCF69>**4=CFGC**8::*B:?CGGCAGFG712>3>CD**=75CB??4(.(85@)5D)=<*::7262C?9F79
@M03364:276:000000000-BLYN8:1:1101:19923:8906 2:N:0:1
GGACTACTGGGGTTTCTAATCCTGTTTGCTCCCCACGCTTTCGCACCTGAGCGTCAGTCTTCGTCCAGGGGGCCGCCTTCGCCACCGGTATTCCTCCAGATCTCTACGCATTTCACCGCTACACCTGGAATTCTACCCCCCTCTACGAGACTCTAGCTTGCCAGTTTCAAATGCAGTTCCCAGGTTGAGCCCGGGGATTTCACATCTGACTTAACAAACCGCCTGCGTGCGCTTTACGCCCAGTACTTCCG
+
CCCCCGGGGGDGGGGGGFGEFGGGGGGGGGCFGGFEFGGGGGEGGDGGGGGGGGGGGGGGGGGFEGG@FGGGGGGGGGGGGECEFGGGGDGGFFFGFGGFGGGEFGGGG@CGGG?FFGGGEGGGGGGGGCDDFGGFF8BEDEDFEF+C:EGGGGGCFGGGGGGCFFFGFFCEGGFAFFGDEGFGGG67FEFCE5BGGGGGGFFCACFCFCGG7CFFCFCF>E>@D42>4353955<7:82:34;F08<CF/
@M03364:276:000000000-BLYN8:1:1101:19431:8918 2:N:0:1
GGACTACCAGGGTTTCTAATCCTGTTTGCTCCCCACGCTTTCGCACCTGAGCGTCAGTCTTCGTCCAGGGGGCCGCCTTCGCCACCGGTATTCCTCCAGATCTCTACGCATTTCACCGCTACACCTGGAATTCTACCCCCCTCTACGAGACTCTAGCTTGCCAGTTTCAAATGCAGTTCCCAGGTTGAGCCCGGGGATTTCACATCTGACTTAACAAACCGCCTGCGTGCGCTTTACGCCCAGTAATTCCG
+
CCCCCGFGGGGGGGGGGGGGGGGGGGGGGGGGGGGGGGGGGGGGGGGGGGGGGGGGGGGGGGGGGGGGGGGGGGGGGGCGGGGGGGGDCCGGGGGGGFGGGGFGGGGGG:FFGGGGGGGGGGCFGGGFGFGGFGGGGGGGGGGGGGGCEDECFFGFGGGG>FGGFDFGF;;DFGFGFGDCGGGGGGGFG7EFEGGG*CEFF7CFFGDFDGGGGGGGFFFGFGF??)3BB:DECCGF??EEC@?FGD7<GCC
@M03364:276:000000000-BLYN8:1:1101:13740:8921 2:N:0:1
GGACTACAGGGGTTTCTAATCCTGTTTGCTCCCCACGCTTTCGCACCTGAGCGTCAGTCTTTGTCCAGGGGGCCGCCTTCGCCACCGGTATTCCTCCAGATCTCTACGCATTTCACCGCTACACCTGGAATTCTACCCCCCTCTACAAGACTCTAGCTTGCCAGTTTCAAATGCAGTTCCCAGGTTGAGCCCGGGGATTGCACATCTGACTTAACAACCCGCCTGCGTTCGCTTTACGCCCAGTAATTCCG
+
CC9CC<E8CFGG@FC<FGCDEFGGGA@CE,C;<FFGGGGGGGGCF7FF@,CDCEEGGGGGGFFGCEEFFGG7FGGC7FFEDBFEEECFF:FCEGGG<,=FF,@FGG,?+@CFFFFCF7CE7F=88AFGC@9=EF,7E@DEG6CFFF;9E6B?CFF=;>FGFGFGFGFDABE;EB,9DECF?FGDGGF?FFGC?EDC*1,,;@FF6CCFDCCF++0@**=EBC>D(5,2(.8><<C)=<587)4):064*:*
@M03364:276:000000000-BLYN8:1:1101:14368:8944 2:N:0:1
GGACTACACGGGTTTCTAATCCTGTTTGCTCCCCACGCTTTCGCACCTGAGCGTCAGTCTTTGTCCAGGGGGCCGCCTTCGCCACCGGTATTCCTCCAGATCTCTACGCATTTCACCGCTACACCTGGAATTCTACCCCCCTCTACAAGACTCTAGCCTGCCAGTTTCGAATGCAGTTCCCAGGTTGAGCCCGGGGATTTCACATCCGACTTGACAGACCGCCTGCGTGCGCTTTACGCCCAGTAATTCCG
+
CCCCCGGEFGGGGEGGGGGGGGGGGGGGGGGGGGGGGGGGGGGGGGGGEGGGGGGGGGFGGGGGGGGGGGGGGGGGGGGGGGGGGGGGGGGGGGGGGGFDFGGGGGGGEDGGGFGGGGGGGGGGGGGGGGGGGGGGGGFEGGGGGGGGFFG?GGGGGGGGGGGGFGGFEEFGGGGGGGGFGGCFGGGGDGGGGDGGGGGGGGGGFGFDCGGGGDGGGGGGFGFFFFFFFBDEGGGFF?GEGFFFGCB>DF*
@M03364:276:000000000-BLYN8:1:1101:5840:8947 2:N:0:1
GGACTACCGGGGTTTCTAATCCTGTTTGCTCCCCACGCTTTCGAGCCTCAGCGTCAGTTACAGACCAGAGAGCCGCCTTCGCCACTGGTGTTCCTCCATATATCTACGCATTTCACCGCTACACATGGAATTCCACTCTCCTCTCCTGCACTCAAGTCTCCCAGTTTCCAATGCACACAATGGTTGAGCCACTGCCTTTTACATCAGACTTAAGAAACCACCTGCGCTCGCTTTACGCCCAATAAATCCGG
+
CCCCCGGGGGGGGGGGGGGGGGGGGGGGGGGGFGFGGGGGGFGGGGGGGGGGGGGGG<FFGGGGGGGGGGGGGGGDGGGGGGGGGGGGGGGGGGGGGGGGGFCGGGGGGGGGGGGGGGGGGGGGGGGGGGGGGGDGGGFGGGGGGGGGGF?DFFFGEFFFGGC?BEFGGGGGGGFGGGDGGGFGGGFGFF6EGFGFDFGGGGG@FFGGG>FDFCGC798CFGFFBB28@EFFFGG933CEC:;;C>7C7CD
@M03364:276:000000000-BLYN8:1:1101:2998:8990 2:N:0:1
GGACTACTGGGGTTTCTAATCCTGTTTGCTCCCCACGCTGTCGCACCTGAGCGTCAGGCTTTGTCCAGGGGGCCGCCTTCGCCACCGGTATTCCTCCAGATCTCGACGCATTTCACCGCTACACCTGGAATTCTACCCCCCTCTACAAGACTCTAGCCTGCCAGTTTCGAATGCAGTTCCCAGGTTGAGCCCGGGGATTTCACATCCGACTTGACAGACCGCCTGCGTGCGCTTTACGCCCAGTAATGCCG
+
CC@CCGGGFFF::@@EFCCFGFGFE<FGGG<6CFGGGGC,6CF<BGGGGG<FGEEED,CFCFFEFGGG,B:++CFGGGEGFGGE,EF@FFG9FFEF8AE?,<@F,EFCB@+B9F<,C++@FEGGDGGGC=DAFBEF,@FC=>B:FGC9,5@FF,=9EFGCCG8,@;EFGGC6,6<9C,>EDDFFCF>,<CCEGG**/199:>77;***97)1>76CDCFG)*7:4775:;.51C*.745:E)4/C*=):9)
@M03364:276:000000000-BLYN8:1:1101:7660:9016 2:N:0:1
GGACTACTCGGGTTTCTAATCCTGTTTGCTCCCCACGCTTTCGAGCCTCAGCGTCAGTTACAGACCAGAGAGCCGCCTTCGCCACTGGTGTTCCTCCATATCTCTACGCATTTCACCGCTACCCATGGACTTCCACTCTCCTCTTCTGCACTCAAGTCTCCCAGTTTCCAATGACCCTCCCCGGTTGCGCCGGGGCCTTTCACATCAGCCTTACGAAACCCCCTGCGCTCGCTTTACGCCCCATAAATCCG
+
@-6AC@<,,66:;66EFFA,CCCCCCF8E,EE8FEG7FFFGFEGGGCECC,CFCFCCE9AFDEEFF8FE8<@FEFG+BF?DC?@,,CA<,EFGEEE,,9<?,CE9EFGDG+BF9EEGC7@+:,A,A?FF,,?AFFFGGCFEA>DA>,6EAEFCF,@3>,=>D8D3,3,:,,,@,3@8DFGGGG6@+3,1>C8**1*=*,4CFEG+;C*******:C*2CE)7:6().>9ADB<*9-/(;CG)4)9FF9DG3
@M03364:276:000000000-BLYN8:1:1101:25969:9017 2:N:0:1
GGACTACTCGGGTTTCTAATCCTGTTTGCTCCCCACGCTTTCGAGCCTCAGTGTCAGTTACAGGCCAGAGAGCCGCTTTCGCCACCGGTGTTCCTCCATATATCTACGCATTTCACCGCTACACATGGAATTCCACTCTCCTCTCCTGCACTCAAGTCTACCAGTTTCCAATGCATACAATGGTTGAGCCACTGCCTTTTACACCAGACTTAATAAACCACCTGCGCTCGCTTTACGCCCAATAAATCCGG
+
CCCCCGGGFGGGFGGGGFGGGGGGGGGGGGGGGGGGGGGDGGGGFGGGGFGGGGGGGGGGGGGGGGGFGGGGGGGG@CFGGGGGGGGE@FGGGGGGGGGGGGGGGGGGGF@FFFGGGGGGG:FGGGGGGGGGGGGGGGGFGGGGGGGGGGGGCCGGGGFFGGFG9EAFCFDDGGGGGGGCGGGGGGF,@CEFEGCEGFFFFGGGFGGCGGGFGGGGGGFEFGFFFF=?4))?D5:C>@GGE:@4CC=CFGC
@M03364:276:000000000-BLYN8:1:1101:3717:9065 2:N:0:1
GGACTACAGGGGTTTCTAATCCTGTTCGCTCCCCACGCTTTCGAGCCTCAGCGTCAGTTACAGACCAGAGAGCCGCTTTCGCCACCGGTGTTCCTCCATATATCTACGCATTTCACCGCTACACATGGAATTCCACTCTCCCCTTCTGCACTCAAGTTGTACAGTTTCCAAAGCACACAATGGTTAAGCCACTGCCTTTTACTTCAGACTTATACAACCGCCTGCGCTCGCTTTACCCCCAATAAATCCGG
+
CCCCCCFEGGGGGGGGGGGGGGFGGGGGGGGGGGGGGGGGGGGGGGGGGGFFGGGGGEADGFGFGGGGGC@FFGGGCCGGGGGGGFGGGGGGGGGGGGGGGGGGGGGGGGGGCGFGGGGEGG?CDGEDFCE8E9EEBFAFG?8D,D9=FGGCGGGG9;D>FF8;FFGFFF9EEGGF6:+DCC6ECB,@:@>FGGG:CFGG7DA769++AD>7:>C+*;11:4/(8525>EF>C<F3*(;1>DF;CCA?6CD
@M03364:276:000000000-BLYN8:1:1101:8660:9072 2:N:0:1
GGACTACCCGGGTTTCTAATCCTGTTTGCTCCCCACGCTTTCGAGCCTCAGCGTCAGTTACAGACCAGAGAGCCGCCTTCGCCACTGGTGTTCCTCCATATATCTACGCATTTCACCGCTACACATGGAGTTCCACTGTCCTCTTCTGCACTCAAGTTTCCCAGTTTCCGATGCACTTCTTCGGTTGAGCCGAAGGCTTTCACATCAGACTTAAGAAACCGCCTGCGCTCGCTTTACGCCCAATAAATCCG
+
CCCCCGGGGGGGGGGGGGGGGGGGGGGGGGGFGGGGGGGGGGGGGGGGGGGGGGGDGGGGGGGGGGGGGGGGGGGGGGGGGGGGGGGGGGGGGGGGGGGGGGGGGGGGGGGGGGGGGGGGFGGGCEFGFGGGGFGGGGGFGGGGGGGGGGGGGGGGFGFFFFGGFFGGGGEGG6,=EGFGGGGGGGGCFGGGDCEGFGGGGDCCAGFG>>7CCGGGGGGFDGFFFA2>;FFFDGG<F;5CEE?ADFFCCGD
@M03364:276:000000000-BLYN8:1:1101:7310:9096 2:N:0:1
GGACTACTCGGGTTTCTAATCCTGTTTGCTCCCCACGCTTTCGCGCCTCAGCGTCAGTTGCGAGCCAAAGAGCCGCTTTCGCCACTGGTGTTCCTCCATATCTCTACGCATTTCACCGCTACACATGGAATTCCACTCTTCTCTCTCGCACTCAAGTCTTCCAGTTTCCAATGACCCTCCCCGGTTGAGCCGGGGGCTTTCACATCAGACTTAAAAGACCGCCTGCGCGCGCTTTACGCCCAATAATTCCG
+
CCCCCGGGGGGGGGGGGGGGGGGGGGGGGGGGGGGGGGGGGGGGGGGGGGGGGGGGGGGGGGGGGGGDCFGFGGGGGGGGGGGGGGGGGGGGGGGGGGGGGGGGGFGGGGGGGGGGGGGGGGGGGGGGFFGFGCDGEFFFGFGFGGGGGGGGGFF8EGGGGGGGDFGGGGEGF,EFFCFGEGGGGGG6FGGGGDEGE5CCC7@FFGGCFFGGGG7CFGGEAGD:BFFD>D)7DDGA=:EGG)4:FDFDGG6
@M03364:276:000000000-BLYN8:1:1101:14444:9098 2:N:0:1
GGACTACTAGGGTATCTAATCCTGTTTGATCCCCACGCTTTCGCACATCAGCGTCAGTTACAGACCAGAAAGTCGCCTTCGCCACTGGTGTTCCTCCATATCTCTGCGCATTTCACCGCTACACATGGAATTCCACTTTCCTCTTCTGCACTCAAGTTTCCCAGTTTCCAATGACCCTCCACGGTTGAGCCGTGGGCTTTCACATCAGACTTAAGAAACCGCCCACGCGCGCTTTACGCCCAATAATTCCG
+
CCCCCGGGGGGFGFGGGGGGGGGGGGGGGGGGGGGGGGGGGGGGGGGGGGGGGE@GEGGGGGGFFGG?GCFGFFEEGGGGGGGGGGGGFGGGGGGGGGGG9FGGGGGGGGGGGGGGGGGEGGGG?FCFF=FFCFDFAFDEGEGGFGGFGGGGGF8DEFCFFFGGDEFGGF;DDDADFFGGGGEBDGDGFGGDG>ECFGGGGGCC@FCGD5;E>+=:C*5CDGFFFF2)()08CCG9:(=EC565<CA<CF4
@M03364:276:000000000-BLYN8:1:1101:24137:9115 2:N:0:1
GGACTACAAGGGTTTCTAATCCTGTTTGCTCCCCACGCTTTCGCACCTGAGCGTCATTCTTTGTCCAGGGGGCCGCCTTCGCCACCGTTATTCCTCCAGATCTCTACGCATTTCACCGCTACACCTGGAATTCTACCCCCCTCTACAAGACTCTAGCCTGCCAGTTTCGAATGCAGTTCCCAGGTTGAGCCCGGGGCTTGCACATCCGACTTGACAGACCGCCTGCGTGCGCTGTACGCCCAGTAATTCCG
+
--ACCGGC<6E@FFG@C@CEAGAGGGGGGFFFGGFGGDGEEGCGGGGGCGGFGGG:,;EFEA,CFC9C8,@+7@:FDEFFEFCFGBE,8,CFFFEGFF@9,:@EBEFFGGGD9FGFFG+@:F?<E8<F8FFEDF;@DEGGEGEGCD,,66@DGGE,ED@@:D:8,@;C8D,@6>C7EFGFFFFGFFC?F8FFD5:***;*/8CFACC**)2:**9FCCFGDGFD1)20,>DDC)9)92*CEE?F7*/4:*2
@M03364:276:000000000-BLYN8:1:1101:4645:9121 2:N:0:1
GGACTACTAGGGTATCTAATCCTGTTTGCTCCCCACGCTTTCGCACCTGAGCGTCAGTCTTTGTCCAGGGGGCCGCCTTCGCCACCGGTATTCCTCCAGATCTCTACGCATTTCACCGCTACACCTGGAATTCTACCCCCCTCTACAAGACTCTAGCCTGCCAGTTTCGAATGCAGTTCCCAGGTTGAGCCCGGGGATTTCACATCTGACTTAACAAACCGCCTGCGTGCGCTTTACGCCCAGTAATTCCG
+
CCCCCGGGGGGGGGGGGGFGGGGGGGGGGGGGGGGGGGGGGGGGGGGGGGGGGGGGGFGGFGFFGGGGCCGGGGGGGGGGGGGGGFGGGEGGGGGGGGG,EFGGGGGGGGGGGGFGGGGGGGFGGGGGG<FGGGFGGCFGGGGGFGFGGFGGGGGGGFGFGGFGGGGGGGFGGGGGCGGGCAD:FFGDGGGGDGEC75EGGGGGFGGF7CFD7:CC7;CFEE>?1A0>DEDFGG34?BGGGDBFGCB<>>*
@M03364:276:000000000-BLYN8:1:1101:13203:9122 2:N:0:1
GGACTACTGGGGTATCTAATCCTGTTTGCTCCCCACGCTTTCGAGCCTCAGTGTCAGTTACAGGCCAGAGAGCCGCTTTCGCCTCCGGTGTTCCTCCATATATCTACGCATTTCACCGCTACACATGGAATTCCACTCTCCTCTCCTGCACTCAAGTCTCCCAGTTTCCAATGCACACAATGGTTGAGCCACTGCCTTTTACATCAGACTTAAGAAACCACCTGCGCTCGCTTTACGCCCAATAAATCCGG
+
CCCCCGGGGGGGGGGGGGGGGGGGGGGGGGGGGGGGGGGGGGGGGGGGGGGGGGGGGGGGGGGGGGGGGGGGGGGGGGGGGGGGGGGGGGGGGGGGGGGGGGGGGGGGGGGGGGGGGGGGGD?FEGGGGGGGGCFGGGGGGGGGGGFGGGFDCFFGGGGGGGFGGGGGGGGGGF8DGGGGGGDGFGGGGGFGGGFGGGEGFGGGFGGCFF2CDF>F0;<9?GFFDFABDB4:FF+6AF58EFDFGGFCF5:
@M03364:276:000000000-BLYN8:1:1101:7499:9151 2:N:0:1
GGACTACAAGGGTTTCTAATCCTGTTTGCTCCCCACGCTTTCGAGCCTCAGCGTCAGTTACAGACCAGAGAGCCGCCTTCGCCACTGGTGTTCCTCCATATATCTACGCATTTCACCGCTACACATGGAATTCCACTCTCCTCTTCTGCACTCAAGTCTCCCAGTTTCCAATGACCCTCCCCGGTTGAGCCGGGGGCTTTCACATCAGACTTAAGAAACCGCCTGCGCTCGCTTTACGCCCAATAAATCCG
+
CCCCCGG8CFGGGGGGGGGGGGGGGGGGGGGGGGG+CFGGGGGGGGGGGGGGGGGGGGGGGGGGGGGGGFGGGGGGGGGGFGDGGGGGGGGGGFFGGGGGGGGGGFGFGGGGGGGGGGGGGGGGCGGGFEFGGGGGGGGGGGGGGGGGGGGGGGGGGDCEFGGGGGGGF9=FGCDF,DF+=EGDFEEGGGFE54BEGGGGGFGGFGGGGGGFC8>G7CF6:EDF@4;DFE:>DCCBFFGGEBFFFF4>GFC
@M03364:276:000000000-BLYN8:1:1101:12024:9193 2:N:0:1
GGACTACCCGGGTTTCTAATCCTGTTTGCTCCCCACGCTTTCGCACCTGAGCGTCAGTCTTCGTCCAGGGGGCCGCCTTCGCCACCGGTATTCCTCCAGATCTCTACGCATTTCACCGCTACACCTGGAATTCTACCCCCCTCTACGAGACTCTAGCTTGCCAGTTTCAAATGCAGTTCCCAGGTTGAGCCCGGGGATTTCACATCTGACTTAACAAACCGCCTGCGTGCGCTTTACGCCCAGTAATTCCG
+
CCCCCGGGGGGGGGGGGGGGGGGGGGGGGGGGGGGGGGGGGGGGGGGGEFGGGGGGGGGGGGGGGGGGGGGGGGGGGGGGGGGGGGGGGGGGG<AFGGGGGGFGGGGGGGGGGGGGGGGGGGGGGGGGGGGGGGCCGGGGGEGGGGGEEEGDGGGGGGFFGGGGGGGGGGGFGGF9DCGGGGGGGFGGGGGGGGGG5CCFGGGDFFCF77FGGGGGGGGF5/51:F>FFFFFCDGFFFGECB0/>7F9FG2
@M03364:276:000000000-BLYN8:1:1101:14848:9199 2:N:0:1
GGACTACCGGGGTATCTAATCCTGTTTGCTCCCCACGCTTTCGAGCCTCAGCGTCAGTTACAGACCAGAGAGCCGCCTTCGCCACTGGTGTTCCTCCATATATCTACGCATTTCACCGCTACACATGGAATTCCACTCTCCTCTTCTGCACTCAAGTCTCCCAGTTTCCAATGACCCTCCCCGGTTGAGCCGGGGGCTTTCACATCAGACTTAAGAAACCGCCTGCGCTCGCTTTACGCCCAATAAATCCG
+
CCCCCGGGGGGGGGGGGGGGGGGGGGGGGGGGGGGGGGGGGGG8FGGGGGGGGGGGGGGGGGGGGGGGGGGGGGGGGGGGGGGGGGGGGGGGGGGGGGGGGGGGGGGGGGGGFGGGGGGGGGGGGGGGFBFGGGGGGGGGGGGGGGGGGGGGGGGG;FGGFGGCD=FFEGFGGGGGGGGGGGGGGGGGGGG5E>EGGGGGGGGGFGGFFFFC+@F7FGGGAG:;?FFF9EFFCGG9@0CEG::FFFFFFG<
@M03364:276:000000000-BLYN8:1:1101:6601:9208 2:N:0:1
GGACTACTGGGGTATCTAATCCTGTTTGCTCCCCACGCTTTCGCACCTGAGCGTCAGTCTTCGTCCAGGGGGCCGCCTTCGCCACCGGTATTCCTCCAGATCTCTACGCATTTCACCGCTACACCTGGAATTCCACCCCCCTCTACGAGACTCAAGCCTGCCAGTTTCAAATGCAGTTCCCGGGTTGAGCCCGGGGATTTCACATCTGACTTAACAGACCGCCTGCGTGCGCTTTACGCCCAGTAATTCCG
+
CCCCCGGGGGGGGGGGGGGGGGGGGGGGGGGGGGGGGGGGGGGGGGGGGGGGGGGGGGGGGGGGGGGGGGGGGGGGDFGGGDGGGGGGGGGGGGGGGGGGFGGGGGGGGGGGGGGGGGGGGEGGGGGGGGGGGGGGGGGGGGDGGGGGGDGGGGGFGGGGGGGGGGGGGGGGFGGGFGGGGGGGGGGGGGGGGGGGGGGGGFFGADFFGGFGG7?DFFCGFGE<BFF@?FEDDDGAFFCCEB6FGFFD>F7
@M03364:276:000000000-BLYN8:1:1101:15726:9212 2:N:0:1
GGACTACAAGGGTCTCTAATCCTGTTTGCTCCCCACGCTTTCGCACCTGAGCGTCAGTCTTTGTCCAGGGGGCCGCCTTCGCCACCGGTATTCCTCCAGATCTCTACGCATTTCACCGCTACACCTGGAATTCTACCCCCCTCTACAAGACTCTAGCCTGCCAGTTTCGAATGCAGTTCCCCGGTTGAGCCCGGGGATTTCACATCCGACTTGACAGCCCGCCTGCGTGCGCTTTACGCCCAGTCATTCCG
+
@-AC66,<F9E@E,CF<,CC,FFGFCGGFFGGGE,F:FE@FGDC:FG8C@FFGGG7:FGGGFAFAFGGC@+@FGDCFFCF<BFF,=FGC@FFGGCDCFGGCFFFFDDFGEGG,@CFGGE>=C,EEF8,BAF8C,,DF88CEEGG,E9E3@8AF9,7;DA8@>@?,@>;*D,>CGGCFCCC6,*>>*=FFGGFEC8*11<?C>F7AGFG3C>57>D+2*=C55>:(5(),).<59><43EEE54@=:=<FC0
@M03364:276:000000000-BLYN8:1:1101:7351:9254 2:N:0:1
GGACTACAAGGGTTTCTAATCCTGTTTGCTACCCATGCTTTCGAGCCTCAGCGTCAGTTACAGACCAGACAGCCGCCTTCGCCACTGGTGTTCTTCCATATATCTACGCATTTCACCGCTACACATGGAGGTCCACTGTCCTCTTCTGCACTCAAGTTTCCCAGTTTCCGATGCACTTCTTCGGTTGAGCCGAAGGCTTTCACATCAGACTTAAGAAACCGCCTGCGCTCGCTTTACGCCCAATAAATCCG
+
CCCCCFFGGGGGGGGGGG9EFGGGFF9FDGGCAFFGGGGCEFGGGGCF@CFGGGGGGGGFEFFGFFCF<@<FGGE7+,B?@FFEE?8F,,C,9C=BEE?AFF,99@F<@,BFGFCFGGG6C7?FDDCCAE+@EFFGAFFF8EFGFGGGG8EDFFF8;;;EEDDDF;3,=B+B++,6=?DF8CGEEGG8D@?8C?6398D7C;CC+CD77CGCF88<CGG79E44585>/)2:<CGEF;5@=>=F6:A7:<C
@M03364:276:000000000-BLYN8:1:1101:10210:9289 2:N:0:1
GGACTACCCGGGTATCTAATCCTGTTTGCTCCCCACGCTTTCGAGCCTCAGCGTCAGTTACAGACCAGAGAGCCGCCTTCGCCACTGGTGTTCCTCCATATATCTAAGCATTTCACCGCTACACATGGAATTCCACTCTCCTCTTCTGCACTCAAGTCTCCCAGTTTCCAATGACCCTCACCGGTTGAGCCGGGGGCTTTCACATCAGACTTAAGAAACCGCCTGCGCTCGCTTTACGCCCAATAAATCCG
+
CCCCCFG8FFGGGCGGGGGGGGGGGGGG9FC;CFFFEDGGGGGFGDCDGGGDCCFEF9FFFF9EFEFGGG@CD@FFGCEGGGGGGGGGE@FGGGGC8FGFFCFFGG,FFGGGGGGGFGGGGGGG9EDFGG9?CFFGGGAA@E,3EC,E9;CD@FFDFD,,CDFFFF;ADAEGCGF8DFG,@DBEGGG61B,+@CCE5:BGGGGGFC>98;?>C11B:DE7BGB;?FB)355>DDG4*(;8C>?FGGFFFC9
@M03364:276:000000000-BLYN8:1:1101:16064:9294 2:N:0:1
GGACTACCGGGGTTTCTAATCCTGTTTGCTCCCCACGCTTTCGAGCCTCAGTGTCAGTTACAGGCCAGAGAGCCGCTTTCGCCTCCGGTGTTCCTCCATATATCTACGCATTTCACCGCTACACATGGAATTCCACTCTCCTCTCCTGCACTCAAGTCTCCCAGTTTCCAATGCACACAATGGTTGAGCCACTGCCTTTTACATCAGACTTAAGAAACCACCTGCGCTCGCTTTACGCCCAATAAATCCGG
+
CCCCCGGGGGGGGGGGGGGGGGGGGGGGGGGGGGGGGGGGGGGGGGGGFGGGGGGGGGGGGGGGGGGGGGGGGGGGGGGGGGGGGGGGFEEGFGGGGGGGGGGGGGGGGGFGGGGGGGGGGGGGFGGGEFFGGGGGGGGFGGGGGGGGGGGGGGGGGGGGGGGGGGGGGGGGGGGGGGGGGGGGGGGGGGGGGFGGGGGGGGGGFCCGGGGFDFFGGGGFF5AEFFFFFFFF4CGFB?GGGFFFGGFFF)2
@M03364:276:000000000-BLYN8:1:1101:20136:9295 2:N:0:1
GGACTACTGGGGTTTCTAATCCTGTTTGCTCCCCACGCTTTCGCACCTGAGCGTCAGTCTTCGTCCAGGGGGCCGCCTTCGCCACCGGTATTCCTCCAGATCTCTACGCATTTCACCGCTACACCTGGAATTCTACCCCCCTCTACGAGACTCTAGCTTGCCAGTTTCAAATGCAGTTCCCAGGTTGAGCCCGGGGATTTCACATCTGACTTAACAAACCGCCTGCGTGCGCTTTACGCCCAGTAATTCCG
+
CCCCCGGGGGGGGGGGGGGGGGGGGGGGGGGGGGGGGGGGGGGGGGGGGGGGGGGGGGGGGGGGEGGGGGGGGFGGGGGGGGGGGGGGGCGFFFFGGGGGGGGGGGGGGGGGGGGGFGGGDGEFFGGGFFGGGGGFD8@F==EGC;CEDGGFGGGGGGGGGGGFFGGGGFFGDFGDC7A,<;DC>DGGFG?*?CGGCEGGFDGF;6:7FFDCCCFGG<FF5C5;?F(.4)7>D5F<63C?EFB?DFF>CC9
@M03364:276:000000000-BLYN8:1:1101:21132:9310 2:N:0:1
GGACTACACGGGTATCTAATCCTGTTTGCTCCCCACGCTTTCGAGCCTCAGCGTCAGTTACAGACCAGAGAGCCGCCTTCGCCACTGGTGTTCCTCCATATATCTACGCATTTCACCGCTACACATGGAATTCCACTCTCCTCTTCTGCACTCAAGTCTCCCAGTTTCCAATGACCCTCCCCGGTTGAGCCGGGGGCTTTCACATCAGACTTAAGAAACCGCCTGCGCTCGCTTTACGCCCAATAAATCCG
+
CCCCCGGGGGGGGGGGGGGGGGGGGGGGFGFGGGGGGGGGGGGGGGGGGGGGGGGGGGGGGGGGGGGGGGFGGCFGGGGGGGGGGGGFFFGGGGGGGG9FGGGGGGGGGGGGGGGGGGGGGGGGC4CFFFGGGGGG9F=FFGG8BFDFFFGGGGDD@9>EGGDGFFGGFGGGGC9@8EF6EGGGGGGFGGGGDGEGGEGCFGGGFG8;CCFGGGFCDFFGEGEFFF@D@DEFC<FFF?GGC:6FGGB<GGC
@M03364:276:000000000-BLYN8:1:1101:5745:9313 2:N:0:1
GGACTACTGGGGTTTCTAATCCTGTTTGCTCCCCACGCTTTCGCACCTGAGCGTCAGTCTTTGTCCAGGGGGCCGCCTTCGCCACCGGTATTCCTCCAGATCTCTACGCATTTCACCGCTACACCTGGAATGCTACCCCCCTCTACAAGACTCTAGCCTGCCAGTTTCGAATGCAGTTCCCAGGTTGAGCCCGGGGATTTAACATCCGACTTGACAGACCGCCTGCGTGCGCTTTATGCCCAGTAATTCCC
+
<C@CC8E,;CFB6+BFGACFGGGGCECFCFF<FG8+C7FBF,F,6+@F<,;,68CCEF<FFFFEFGGG8FEE+@7CFC,,::FEC,>F=FF<FGGBF?E,E4;,,CC<+FEGGEFFD7FGF@9E8?F833A,,8,E,=+CCEGGGGDC,D7+@3,,84@,>@D8BCFFEDF863D9<ADD9F6*DF><?ED:78*:*BF61+=DFFC3*8C:7CC:8CG53C@?3)(7(8>><DGA*:CGG41)2**-::*
@M03364:276:000000000-BLYN8:1:1101:3211:9327 2:N:0:1
GGACTACTCGGGTTTCTAATCCTGTTTGCTCCCCACGCTTTCGAGCCTCAGCGTCAGTTACAGACCAGAGAGCCGCCTTCGCCACTGGTGTTCCTCCATATATCTACGCATTTCACCGCTACACATGGAATTCCACTCTCCTCTTCTGCACTCAAGTCTCCCAGTTTCCAATGACCCTCCCCGGTTGAGCCGGGGGCTTTCACATCAGACTTAAGAAACCGCCTGCGCTCCCTTTACGCCCAATAAATCCG
+
CCCCCGGGGGGGGGGGGGGGGGGGGGGGGGGGGGFGGGGGGGGGGGGGGGGGGGGGGGGGGGGGGGGGGCFEGGGGGGGGGGFGGGGFGFGGGFDGFDCGFGGGGGGGGGGGGGGGGDGGGGGGFFFGBCCF9?FGFFCCF,@FFGGGDDCGGGGGGFFGDFFGG;CDFFGGC;9DFFE>EGG8@C>EGGGGGGG>DGGGGFG=BF7*8CGGGFFD@FGC:EFFFF6B;A)05CFFFFGGEB:FG>74?47
@M03364:276:000000000-BLYN8:1:1101:15999:9356 2:N:0:1
GGACTACTAGGGTTTCTAATCCTGTTTGCTCCCCACGCTTTCGAGCCTCAGCGTCAGTTACAGACCAGAGAGCCGCCTTCGCCACTGGTGTTCCTCCATATATCTACGCATTTCACCGCTACACATGGAATTCCACTCTCCTCTTCTGCACTCAAGTCTCCCAGTTTCCAATGACCCTCCCCGGTTGAGCCGGGGGCTTTCACATCAGACTTAAGAAACCGCCTGCGCTCGCTTTACGCCCAATAAATCCG
+
CCCCCGGGGGGGGGGGGGGGGGGGGGGGGGGGGGGGGGGGGGGFGGGGGGGFGGGGGGGGGGGGGGGGGGGGGGGGGGGGGGGGGGGGGGGGGGGGGGGGGGGGGGGGGGGGGGGGGGGGGGFFFGGGFEFGGGGFGGGGGGGGGGGGGGGGGGCGGGGGGGGGGGGGFGGGG9=DEDGGGGDGGEGGDCGGGG>EGGGGGGG7@CC8FFGGGGFGGGGD3ED;<FF>BE>ADGGFFFGEGF(>G:FA7C/
@M03364:276:000000000-BLYN8:1:1101:24136:9390 2:N:0:1
GGACTACTCGGGTATCTAATCCTGTTTGCTCCCCACGCTTTCGAGCCTCAGCGTCAGTTACAGACCAGAGAGCCGCCTTCGCCACTGGTGTTCCTCCATATATCTACGCATTTCACCGCTACACATGGAATTCCACTCTCCTCTTCTGCACTCAAGTCTCCCAGTTTCCAATGACCCTCCCCGGTTGAGCCGGGGGCTTTCACATCAGACTTAAGAAACCGCCTGCGCTCGCTTTACGCCCAATAAATCCG
+
AC<CCGGGGCGGGGGGGG9FGGGGGGGGGGGGGGGGGGGGGGGGGGGGGGGGGGGCEFFGGGGGGGGGGCFCGFEDGGGGGGGGGGFGGCGGGGGGGGGGGGCGGGGGGGGGGGGGGGGGGGFGGGG@BFGGGGGGGGGGGGGGGGGGGGGGGGFGGGDEFGGFFFDGGGGGCDFGGGFGGGGGGE87@DCGGDDG=CGGGGG>@GGF4*;CDGGGGCCGFGA<@A>D@BE:DGFFFFGGGB:FGGFFFD)
@M03364:276:000000000-BLYN8:1:1101:23968:9392 2:N:0:1
GGACTACTAGGGTATCTAATCCTGTTTGCTCCCCACGCTTTCGCACCTGAGCGTCAGTCTTCGTCCAGGGGGCCGCCTTCGCCACCGGTATTCCTCCAGATCTCTACGCATTTCACCGCTACACCTGGAATTCCACCCCCCTCTACGAGACTCAAGCCTGCCAGTTTCAAATGCAGTTCCCGGGTTGAGCCCGGGGATTTCACATCTGACTTAACAGACCGCCTGCGTGCGCTTTACGCCCAGTAATTCCG
+
CCCCCEFGGGG9FFGGGGGGGGGCFGGGGGGGFGGGGGGDGGGGGGGGFGGGGFGGCFGFGGGFEGGGFGGGGGGGGGGGGGGGGGGGGGGAFEFGFEGCDFCFFFGFGGCCFGECFGGGECEGGGGEFGGGGGGGGGGGGGGGGGGGGDGDGGGFGGFDGGGGBCGGGGGGGFFA;?FGGGGGG>86CGGGGGEE5C9FGGGGAD:@F77CGGGFFGGFA5BBFFFFFFBFGCF<F:E?EFF?D7=9:C6
@M03364:276:000000000-BLYN8:1:1101:4280:9402 2:N:0:1
GGACTACCCGGGTTTCTAATCCTGTTTGCTCCCCACGCTTTCGCACCTCAGTGTCAGTATCAGTCCAGGGGGCCGCCTTCGCCACCGGTATTCCTCCAGATCTCTACGCATTTCACCGCTACACCTGGAATTCTACCCCCATCTACAAGACTCTAGCCTGCCAGTTTCGAATGCAGTTCCCAGGTTGAGCCCGGGGATTTCACATCCGACTTGACAGACCGCCTGCGTGCGCTTTACGCCCCTTACTTCCG
+
CCCCC8CCAFEFF@FEFGCAFFGGGGFGGGACFGF7@CFGGAFGGGDDCFFFFGGGGGGGGGFGC@E@FCFCFGGGGGGGEFFGGGGGGGGGGFCGGGEDFF;EFGGGGGCGGFGGDGGGGFFGFFD,BFGGGGGB9,@:+@FFGCF9DFGGFCDEE@BECFFFCG;CCDCFFG9E9C@FGGGCFFGGC;F*@5*;E>?EGGF7CC*?DGGG=FD=D5CFAEE0;F@E;>:@GGGFF(C8:)()0*9:D:/
@M03364:276:000000000-BLYN8:1:1101:28568:9406 2:N:0:1
GGACTACTGGGGTTTCTAATCCTGTTTGCTCCCCACGCTTTCGCACCTGAGCGTCAGTCTTTGTCCAGGGGGCCGCCTTCGCCACCGGTATTCCTCCAGATCTCTACGCATTTCACCGCTACACCTGGAATTCCACCCCCCTCTACAAGACTCTAGCCTGCCAGTTTCGAATGCAGTTCCCAGGTTGAGCCCGGGGATTTCACATCTGACTTTACATACCGCCTGCGTGCGCTTTACGCCCAGTAATTCCG
+
CCCCCGG,CFGGGGGGGGGGGGGGGGGGGGGGGGGCGGGGGGGC@CFG8EGGGGGGGG96@,FFFFGGC,@FFEGG@:BFGGGGG=FFF:F<AFGGG8?EF8EGGGGGGEGGGGGGGGG>CFFF,,A=F@FGG,EB8B+@C>++6=,@B6CADCFGFGGE7DC>>@FF>F8,@FF,3EEC>,DFF?CCFCGGC:CGCED977C+;D+;C:?@7+:>+1>FDGF6;5,)(0)8DGFFF(CCEB::70*6CF6
@M03364:276:000000000-BLYN8:1:1101:28717:9411 2:N:0:1
GGACTACTGGGGTTTCTAATCCTGTTTGCTCCTCACGCTTTCGCACCTGAGCGTCAGTCTTTGTCCAGGGGGCCGCCTTCGCCACCGGTATTCCTCCAGATCTCTACGCATTTCACCGCTACACCTGGAATTCTACCCCCCTCTACGAGACTCTAGCTCGCCAGTTTCAAATGCAGTTCCCAGGTTGAGCCCGGGGATTTCACATCTGACTTACCAAACCGCCTGCGTGCGCTTTACGCCTAGTAATTCCG
+
CCCC<<FDFGEEE@BF,<EFDEGGFFGGFD<C,CE@CC,CFG7FGEEFDGGGGGDDC,CFG9FFCFFGGGGGC+@F7CF@DC,==F7CCEGAGCEGGFEE,A@FC9FG7FEG9FFF?=+@:FFGEC==FFFFFGGFFGGEECCFFD8+++3=@C9,>A,3CECB3>DFFGGCC9;FGFFC?CGF>DFG<7FFE5>E**2<:@EGA2+@C77+7+;:*;CFDCBF;:>E65>>DC<>FFGD*54*;*8:DC*
@M03364:276:000000000-BLYN8:1:1101:24519:9412 2:N:0:1
GGACTACAGGGGTTTCTAATCCTGTTTGCTCCCCACGCTTTCGAGCCTCAGCGTCAGTTACAGACCAGAGAGCCGCCTTCGCCACTGGTGTTCCTCCATATATCTACGCATTTCACCGCTACACATGGAATTCCACTCTCCTCTTCTGCACTCAAGTCTCCCAGTTTCCAATGACCCTCCCCGGTTGAGCCGGGGGCTTTCACACCAGACTTAAGAAACCGCCTGCGCTCGCTTTACGCCCAATAAATCCG
+
CCCCCEGGGGGGGGGGGGGGGG<FGGFGGGGGEGFGGGGGGGGGGGDGGFDGGGGGGGGGGFFGGGGGGGFGGGGGGGGGGGGGEEGFGGGGGGGGGGGGGGGGGGGGCGGGGGGG<FEGGGCFGGGGFFGDEFGFFFGGGGGG=EGFGGGD888DFGGG,@DFADGF8,>DDDEFFGFGGED>FGGGGGF59*88CGGGGGFC)*2;FGC>C+;+2*5:)28;<FFFFFFFGGG<F:EEED?59**6CC3
@M03364:276:000000000-BLYN8:1:1101:4761:9448 2:N:0:1
GGACTACAGGGGTTTCTAATCCTGTTTGCTCCCCACGCTTTCGCACCTGAGCGTCAGTCTTCGTCCAGGGGGCCGCCTTCGCCACCGGTATTCCTCCAGATCTCTACGCATTTCACCGCTACACCTGGAATTCTACCCCCCTCTACGAGACTCTAGCTTGCCAGTTTCAAATGCAGTTCCCAGGTTGAGCCCGGGGATTTCACATCTGACTTAACAAACCGCCTGCGTGCGCTTTACGCCCAGTAATTCCG
+
CCCCCGGGGGGGGGGGGGGGGGGGGGGGGGGGGGGGGGGGGGGGGGGGGGGGGGGGGGGGGGGFEGGFGGGGGGGGGGGGGGGGGGGGGGGGGGGGGFGFGGGGGGGGGGGGGGGGGGGGGGGGGGGGFGGGGGGGGFFGGGGGGGGDGGGGGGGGGGFEGGGGFGGGDEGFGFGGGGGGGGCCBFFGGGGGCGGGEGGGGGFD78@CGDFGFGGG>GGFBGA;?FFBBF::CDFBF6EGCDB@FDFBFG6
@M03364:276:000000000-BLYN8:1:1101:8451:9451 2:N:0:1
GGACTACCCGGGTTTCTAATCCTGTTTGCTCCCCACGCTTTCGCACCTGAGCGTCAGTCTTCGTCCAGGGGGCCGCCTTCGCCACCGGTATTCCTCCAGATCTCTACGCATTTCACCGCTACACCTGGAATTCTACCCCCCTCTACGAGACTCTAGCTTGCCAGTTTCAAATGCAGTTCCAAGGTTGAGCCCGGGGATTTCACATCTGACTCAAAAAACCGCCTGCGTGCGCTTTACGCCCAGTAATTC
+
CCCCCGCFFFDGGCEGGFEA<EFGGGGGGFGF8@FGGGGEGDGGGGGFE@FGGGFGGGFGGFCFC8FFF:FCGGDFCF7FFGEGGFGGEGGFCEEGGFFCFFGGGGGGCF>FFDGFGGGGF:FG@CFEGGC:DFC9>DGGGD>79=++@CEC?EACGCFG*3<EFGGG7EBCFGCFCCFG,>>:>9DF6,,:CEED53B6CDCGFGGDCC:+2**;/)*2:7:02537:.<33CC<?3***7(0:*8.?
@M03364:276:000000000-BLYN8:1:1101:10471:9451 2:N:0:1
GGACTACCCGGGGTTTCTAATCCTGTTTGCTCCCCACGCTTTCGCACCTGAGCGTCAGTCTTCGTCCAGGGGGCCGCCTTCGCCACCGGTATTCCTCCAGATCTCTACGCATTTCACCGCTACACCTGGAATTCTACCCCCCTCTACGAGACTCTAGCTTGCCAGTTTCAAATGCAGTTCCCAGGTTGAGCCCGGGGATTTCACATCTGACTTAACAAACCGCCTGCGTGCGCTTTACGCCCAGTAATTCC
+
CCCCCGF@FFGGCFGGGGGGGDFFAGGGGGGGGGGGGGGGGGGGGGGGGGGGGGGGEGGGGGGGGGGGGGGGGGGGGEFGGGGEGG8FGFEGGGGFGFGFGGGGGFEFGGDFGGGGGGEEEGGCECCB8@FF,CFGCFGGGGGGG9EFGGGDECGGCFG,@:DGGDDC79DFFFDG7CFCF??FFGG6?<?CEGGC*31=6:+@FF87@7@CFGGGG>5=A5>;F335:>EF3D58*)/A/76<67FA*:2
@M03364:276:000000000-BLYN8:1:1101:27354:9453 2:N:0:1
GGACTACTGGGGTTTCTAATCCTGTTTGCTCCCCACGCTTTCGCACCTGAGCGTCAGTATTCGTCCAGGGGGCCGCCTTCGCCACCGGTATTCCTCCAGATCTCTACGCATTTAACCGCTACACCTGGAATTCTACCCCCCTCTCCGAGACTCTAGCTTGCCAGTTTCAAATGCAGTTCCCAGGTTGAGCCCGGGGAGTGTACATCTGACTTCACAAACCGCCTGCTTGCGCTTTCGGCCAAGTAATTCTG
+
BCACC86<FGGG@FE@EF9CC,E,EFGDEGGGGDDCFC:@EFG7:+@FCCFGGGGCEDGGGFGFGBFE<CGG>7>CBFEC=7,BFD+=@++@FE;9E<FEF,9CE,EFE+B=E,<E9CC=@FGGGFG8B,CBAFGBADD8+@==,,@8CCC8CF>EGGGC8DG?,3@EAFCC?C,5>:?E6,DFFGG6,,4;5::5**10+3=7A:>++127+;>7875:3C:0()(/2<>)7*1)),***0.=*2*)**2
@M03364:276:000000000-BLYN8:1:1101:26429:9456 2:N:0:1
GGACTACTCGGGTTTCTAATCCTGTTTGCTCCCCACGCTTTCGCACCTGAGCGTCAGTCTTTGTCCAGGGGGCCGCCTTCGCCACCGGTATTCCTCCAGATCTCTACGCATTTCACCGCTACACCTGGAATTCTACCCCCCTCTACAAGACTCTAGCCTGCCAGTTTCGAATGCAGTTCCCAGGTTGAGCCCGGGGATTTCACATCCGACTTGACAGACCGCCTGCGTGCGCTTTACGCCCAGTAATTCCG
+
CCCCCCFFFGGGGGGGGGGGGGGGGGGGGGGGGGGFGGGGGGGGGGGGGGGGGGGGGFGFGFGGGGGGGGGGGGGGGGGGGGGGGFGGGGGFFGGGGFFGGGFGGGGGGGGGGGGGGGGGGGGGFGGGGGGFGGGGFFGGEGGGGGGGGGGGGGGGGGGB@EGCFGGGGFFGGGGGGGGGCGGGEFGGGGGGGGGGEGGGCCDGFGGGGGCGGFGGGGGGFDDFFFFFBDFFGG3<??GEGEFFGG=6>F>
@M03364:276:000000000-BLYN8:1:1101:12565:9490 2:N:0:1
GGACTACCGGGGTATCTAATCCTGTTTGCTCCCCACGCTTTCGCACCTGAGCGTCAGTCTTTGTCCAGGGGGCCGCCTTCGCCACCGGTATTCCTCCAGATCTCTACGCATTTCACCGCTACACCTGGAATTCTACCCCCCTCTACAAGACTCTAGCCTGCCAGTTTCGAATGCAGTTCCCAGGTTGAGCCCGGGGATTTCACATCCGACTTGACAGACCGCCTGCGTGCGCTTTACGCCCAGTAATTCCG
+
CCCCCGGFGGGGGDGGGGGGGGGGGGGGFGFGGGGGGGGGGGGGGGGGFFGGGGGGGGGGGGGGGGGGGDGGGGGCEGGGGGGGGGGGGGGGGGGGGGGGGGGGGGGGGGGGGGGGGGGGGGGGGFFGGGGFGGGGGGGGDGGGFGGGFGGGGF;AFFGGGGGGGGGGGG6,4DFFGGFGCEGGGGGGFGFGEGGGCEGGFFGGFG5>DGG*7CFCFFGGEEFF?FFEFFBBDGG>=?GCG76@D>*6:C9
@M03364:276:000000000-BLYN8:1:1101:24406:9507 2:N:0:1
GGACTACCCGGGTATCTAATCCTGTTTGCTCCCCACGCTTTCGAGCCTCAGCGTCAGTTACAGACCAGAGAGCCGCCTTCGCCACTGGTGTTCCTCCATATATCTACGCATTTCACCGCTACACATGGAATTCCACTCTCCTCTTCTGCACTCAAGTCTCCCAGTTTCCAATGCCCCTCCCCGGTTGAGCCGGGGGCTTTCACATCAGACTTAAGAAACCGCCTGCGCTCGCTTTACGCCCAATAAATCCG
+
CCCCCGFG<FGGGGGGGGGGGGGGGGGGCGFGGGGGGGGGGGGGGGGGGGGDEGGGGAEEGFF<FDFGGFGEGFGGEGGFGGCFFEGGFFGGFFFGFEFFGGFFFGGGCGGGGGGGGGGGDEGGFGGGGGGGGGFGG=,A@EFDEGGGGGGFFFGDEFGF9DGBFFFGGGGGG,,@DEGG>E>EGGGFFDGGGEGG5CFGGGD7BGGGGGGGG++1:9FGBGFD?FFF9))05><9=<EGGF?>4*9:CCC
@M03364:276:000000000-BLYN8:1:1101:15781:9508 2:N:0:1
GGACTACACGGGTTTCTAATCCTGTTTGCTCCCCACGCTTTCGCACCTGAGCGTCAGTCTTCGTCCAGGGGGCCGCCTTCGCCACCGGTATTCCTCCCGATCTCTACGCATTTCACCGCTACACCTGGAATTCTACCCCCCTCTACGCGACTCTAGCTTGCCAGTTTCAAATGCAGTTCCCAGGTTGAGCCCGGGGATTTCCCATCTGACCTAACAAACCGCCTGCGTGCGCTTCACGCCCAGTAATTCCG
+
CCCCCFGF,@CFGGEG<FGGGGFEECE<<,@FFBFGFEGEFGGG@FCECFC<FFFE7FG,,C7CFGGDCECC@:8@FE7FBFE@FDE@=+=F,CFAF+6++8,?EFFFF=:CFGF9EGGEFC@<FFF8BFG?,,CFFFD+@:C;,=D+@5C5CCGFGG;,DFFF>EC@:;;>=,,41,,;>;88FCF6CFF@**BEEGE+1+3*2;7+1+*+277F*9C:@=7((<9:0<>@5C*)61*/*).9>*/)2?*
@M03364:276:000000000-BLYN8:1:1101:14775:9511 2:N:0:1
GGACTACAGGGGTATCTAATCCTGTTTGCTCCCCACGCTTTCGAGCCTCAGCGTCAGTTACAGACCAGAGAGCCGCCTTCGCCACTGGTGTTCCTCCATATATCTACGCATTTCACCGCTACACATGGAATTCCACTCTCCTCTTCTGCACTCAAGTCTCCCAGTTTCCAATGACCCTCCCCGGTTGAGCCGGGGGCTTTCACATCAGACTTAAGAAACCGCCTGCGCTCGCTTTACGCCCAATAAATCCG
+
CCCCCGGGGGGGGGGGGGGGGGGGGGGGGGGGGGGGGGGGGGGGFGGGGGGGGGGGGGGGGGGGGGGGGGFGGGGGGGGGGGGGGGGGGGGGGGGGGGGGGGGGGGGGGGGDGGGGG7FGGGCGGGGGFEFGGGCG;==FGGFGFGGAFDGGGGGGGGFFGGFGGGGDGGFD8BFGFFGGGGG6@BCGFGFEGGGEGCFFFGGGCFG=9C*4B:7:C7FF>EFFFF>D6:>B*75<??GGGF(5C*8)*29
@M03364:276:000000000-BLYN8:1:1101:16886:9537 2:N:0:1
GGACTACTGGGGTATCTACTCCTGTTTGCTCCCCACGCTTTCGAGCCTCAGTGTCAGTTACAGGCCAGAGAGCCGCTTTCGCCACCGGTGTTCCTCCATATATCTACGCATTTCACCGCTACACATGGAATTCCACTCTCCTCTCCTGCACTCAAGTCTACCAGTTTCCAATGCATACAATGGTTGAGCCACTGCCTTTTACACCAGACTTAATAAACCACCTGCGCTCGCTTTCCGCCCAATAAATCCGG
+
6@6-6FG@C<,:@,CF9<,<EFGGEFACFAFGFGFECC:@@CCCC;FB,C6CE<,CFGGGGGFEF7EFFD86CFC::4B?@6FEGGE7@CF:FGAFF,5,:FAFF?FGC7=@,C5FCFGCGGFA9E9A<F<FGG9F;ECG89D?F==EFFFGF8DC,33;D,,>53@FCDB==BA8,@8D8E87;+3=?8>C1<9E9FFG?FGGA*0004+5+=7CC:CF>A*):@A?A))4*9+*)6CCE>3ADCA?*):
@M03364:276:000000000-BLYN8:1:1101:2413:9540 2:N:0:1
GGACTACTGGGGTTTCTAATCCTGTTCGCTCCCCACGCTTTCGAGCCTCAGCGTCAGTTACAGACCAGAGAGCCGCTTTCGCCACCGGTGTTCCTCCATATATCTACGCATTTCACCGCTACACATGGAATTCCACTCTCCCCTTCTGCACTCAAGTTGTACAGTTTCCAAAGCACACAATGGTTAAGCCACTGCCTTTTACTTCAGACTTATACAACCGCCTGCGCTCGCTTTACGCCCAATAAATCCGG
+
CCCCCGGGGGGGGCGFGGGGGGGGGGGGGGGCGGGGGGGFGGGGGGGGGGGGGGGGGFGGGGGGGGGGGGGGGGGDFGGGGGDGGGGGGGGGGGGGCGGGGGGGGFFF:CGGBAFCFDGGGGGGFEC@BEF@FFEEEEFGGGGGGGGGGGGDFEFFFGFFFEGG@FFGGGGGFGFEEGGFGFDDFGFC,,DC<DCEGCFCCFGGCF7@>>FGCCFG4CC5575BBBB)-8A57<FCE6=CG>;;FCC?DDC
@M03364:276:000000000-BLYN8:1:1101:16315:9558 2:N:0:1
GGACTACAGGGGTTTCTAATCCTGTTTGCTCCCCACGCTTTCGCACCTGAGCGTCAGTCTTTGTCCAGGGGGCCGCCTTCGCCACCGGTATTCCTCCAGATCTCTACGCATTTCACCGCTACACCTGGAATTCTACCCCCCTCTACAAGACTCTAGCCTGCCAGTTTCGAATGCAGTTCCCAGGTTGAGCCCGGGGATTTCACATCCGACTTGACAGACCGCCTGCGTGCGCTTTACGCCCAGTAATTCCG
+
CCCCC?EFGGGGGEGGF<EFEFGGGGGGGGGGGGFFGGGGGGGGGCGGGG@FEGDGGGGGGGFGGFGGGGGDGFGGF7CDFGGGEACFGGGGFGCGGGGGGGGGDGGGFEGGGGGG97C6CEEFEFGDCAFGFEGG9E+=CECFDFGFGGGGE;DFGCFGFGGGFGGGGFGGGCFGFGG7DFGFGFFGGGGECCG8CEGGGGF7ADGGDGDCCC4+;CFGBEE?0@>FF585CCGB=3>5>>B6:CF4DFC
@M03364:276:000000000-BLYN8:1:1101:4723:9561 2:N:0:1
GGACTACAGGGGTATCTAATCCTGTTTGCTCCCCACGCTTTCGCACCTGAGCGTCAGTCTTTGTCCAGGGGGCCGCCTTCGCCACCGGTATTCCTCCAGATCTCTACGCATTTCACCGCTACACCTGGAATTCTACCCCCCTCTACAAGACTCTAGCCTGCCAGTTTCGAATGCAGTTCCCAGGTTGAGCCCGGGGATTTCACATCCGACTTGACAGACCGCCTGCGTGCGCTTTACGCCCAGTAATTCCC
+
CCCCC@GGFGGGGGGGGGGGGGGGGGGGGGGGGGGGGGGGGFGGGGGGGGFGGFDFGFGGGGGGFF@FGGGGGGCGGGGGGGDGEGG7CCGGGGFGGGGGFFGGGGGGGGGGGGGGGGGGGGFCFGGFGGGGGGGGGG6CEGGFCGG9,4DCGCFACEFFG@FGFFFC5C8FGFGGFFFFFFFGFEF7CC8E>EGGGDFCDGGGFGGGGGGGG7C7FDEE:EE:FFFFFFFFD3CAF:EGDB(/:C?AGG*
@M03364:276:000000000-BLYN8:1:1101:24906:9587 2:N:0:1
GGACTACCGGGGTATCAAATCCTGTTTGCTCCCCACGCTTTCGCACCTGAGCGTCAGTCTTCGTCCAGGGGTCCGCCTTCGCCACCGGAATTCCTCCAGATCTCTACGCATTTTACCGCTACACCTGGAATTCCACCCTCCTCTACGAGACTCAAGCCTGCCAGTTTCAAATTCAGTTCCCGGGTTGTGCCCTGGGAGTTCACATCTGACTTAACAGACCGCCTGCGTGCGCTTTACGCCCAGTAATTCCG
+
98BC@@EF@7CCFDGAE<,6,C9FF,C,,CFEFFFGGCFE8<CEF76B@8<@F::,@E<FGGGGG,8EFD>8,CFGC,4<A,BCF8C++8C?,54CAFFAEFFCA,5A>7C+A,:?,+44>+,:>:<EAEEE,?EADG+3@D8=D;+6B6++,36,>DFE8,3@<C;,@>9;,7;DDA=EGCEGCE8*4?E,,1>:,*6,+11==?FFC+:=CCGF7CC:5=>2=4,88B).5**-/-*/1<?F7:@)*:0
@M03364:276:000000000-BLYN8:1:1101:24518:9588 2:N:0:1
GGACTACAAGGGTTTCTAATCCTGTTTGCTCCCCACGCTTTCGTGCCTCAGTGTCAGTTACAGTCCAGAGAGCCGCCTTCGCAACTGGTGTTCCTCCTAATATCTACGCATTTCACCGCTACACTAGGGATTCCACTCTCCTCTCCTGCACTCAAGTTTCCCAGTTTCAAAGGCTTACTACGGTTGAGCCGTAGCCTTTCACCTCTGACTTAAGAAACCACCTACGCACCCTTTACGCCCAGTAATTCCGG
+
CCCCCGGGGGGGGGGGGGGGGGGGGGGGGGGFCFFGGGGGGGGGGGGG?FFGGGCC9FCEGGFGGGGGGGGEDGGGGGGFGGGGD@FGGGGGGGAEGFCFDGGGGGGGGGEGGGGGGGGGDFFFGG?@FGGGGGGGGGGGFFGGGDFCGGFC,DE9FC;EFDFEGGGCED9;8DFFGGCGCGGGGGF8E@CGGGGGGGGGGFCFFFFGG7CFC8CFC5DG>EFEEFBD=*?FDCGCF=87:;BFFGF3779
@M03364:276:000000000-BLYN8:1:1101:8358:9619 2:N:0:1
GGACTACTCGGGTATCTAATCCTGTTTGCTCCCCACGCTTTCGAGCCTCAGTGTCAGTTACAGGCCAGAGAGCCGCTTTCGCCACCGGTGTTCCTCCATATATCTACGCATTTCACCGCTACACATGGAATTCCACTCTCCTCTCCTGCACTCAAGTCTACCAGTTTCCAATGCATACAATGGTTGAGCCACTGCCTTTTACACCAGACTTAATAAACCACCTGCGCTCGCTTTACGCCCAATAAATCCGG
+
CCCCCGGGGGGGGGGGGGGGGGGGGGGGGGGGGGGGGGGGGGGGGGGGGGGGGGGGGGGGFGGGGGGGGGGGGGGGFGGGGGGGGGGDGGGGFFFGGGGGGGGGGGGGGGGGGGGGGGGGGGGGGGGGGGGGGGGGFGGGGFFGG8BE?EGGFDGGDFGFDGGG<EAF,@>C8DFGFGGGGGGGGDGGGGGGFGGFGFGGGGGGFGGGFFF>7CGGGG6EFEF2>9=?2A5?G4CEB=GCEFFFGG6?>DD
@M03364:276:000000000-BLYN8:1:1101:15002:9621 2:N:0:1
GGACTACTGGGGTTTCTAATCCTGTTTGCTCCCCACGCTTTCGCACCTGAGCGTCAGTCTTCGTCCAGGGGGCCGCCTTCGCCACCGGTATTCCTCCAGATCTCTACGCATTTCACCGCTACACCTGGAATTCTACCCCCCTCTACGAGACTCTAGCTTGCCAGTTTCAAATGCAGTTCCCAGGTTGAGCCCGGGGATTTCACATCTGACTTAACAAACCGCCTGCGTGCGCTTTACGCCCAGTAATTCCG
+
CCCCCGGGGGGGGGGGGGGGGGGGGGGGGGGGGGGGGGGGGGGGGGGGGGGGGGGGGGGGGGGGGGGGGGGGGGGGGGGGGGGGGGGGGGGGGGGGGF,FFGGGGGGGGGGGGGGGGGGECGGGGGGGGGGFFEGGGGDGGGGGGGGGGGECF9CFFFCDFGFFF>FCCFGFFGGGF:DFCEGDGFFGGGGGGEDCCGDGGGGGACCC::>C+:>FG5@=>EE66>>.4BBBGDF2B:EGGB?@G77<FG6
@M03364:276:000000000-BLYN8:1:1101:19222:9647 2:N:0:1
GGACTACTAGGGTTTCTAATCCTGTTCGCTCCCCACGCTTTCGAGCCTCAGCGTCAGTTACAGACCAGAGAGCCGCCTTCGCCACTGGTGTTCCTCCATATATCTACGCATTTCACCGCTACACATGGAATTCCACTCTCCTCTTCTGCACTCAAGTCTCCCAGTTTCCAATGACCCTCCCCGGTTGAGCCGGGGGCTTTCACATCAGACTTAAGAAACCGCCTGCGCTCGCTTTACGCCCAATAAATCCG
+
CCCCCGGGGGGGGGGGGGGGGGGGGGGGGGGGGGGGGGGGGGGGGGGGGGGGGGGGGGGGGGGGGFGGGGGGGGGGGGGGGGGGGGGGGGGGGGGGGGGGGGGGGGGGGGGGGGGGGGGGGGGGGGGGEFGFGGGGGGGGGGGGGGGGGGGGGGGGGGGGGFFGGGGGGGFGGGGGGGGEECGEGGGGGGGGGGGGGGGGGGGGFGGGGGGGGGGGGGGGEGFFFFFFFFEFGGG>B?GGGF?FGGFBGGD
@M03364:276:000000000-BLYN8:1:1101:6729:9655 2:N:0:1
GGACTACAGGGGTTTCTAATCCTGTTTGCTCCCCACGCTTTCGAGCCTCAGCGTCAGTTACAGACCAGAGAGCCGCCTTCGCCACTGGTGTTCCTCCATATATCTACGCATTTCACCGCTACACATGGAATTCCACTCTCCTCTTCTGCACTCAAGTCTCCCAGTTTCCAATGACCCTCCCCGGTTGAGCCGGGGGCTTTCACATCAGACTTAAGAAACCGCCTGCGCTCGCTTTACGCCCAATAAATCCG
+
CCCCCGGGGGGGGGGGGGGGGGGGGGGGGGGGGGGGGGGGGGGGGGGGGGGGGGGGGGGGDGGGGGGGGFGGGGGGGGGGGGGGGGGGGGGGGGGGGGGGGGGGFGGGGGGGGGGGGGGGGEDG9FGGFEEFGGGGGGAFGGGGGGGGGGGGGGFDGA;BEGGGFGGGGGFGGGGGGGGGGGGGGGDGGGGGDGEGGGGCDCFGFGGGGGGFGGGFGFDGFG>?<A9>.>DFGGGFF0>EGEB>4DFAGF>
@M03364:276:000000000-BLYN8:1:1101:7704:9662 2:N:0:1
GGACTACCAGGGTTTCTAATCCTGTTTGCTCCCCACGCTTTCGAGCCTCAGCGTCAGTTACAGACCAGAGAGCCGCCTTCGCCACTGGTGTTCCTCCATATATCTACGCATTTCACCGCTACACATGGAATTCCACTCTCCTCTTCTGCACTCAAGTCTCCCAGTTTCCAATGACCCTCCCCGGTTGAGCCGGGGGCTTTCACATCAGACTTAAGAAACCGCCTGCGCTCGCTTTACGCCCAATAAATCCG
+
CCCCCGGDFFGGGGGGGGGGGGGGGGGGGGGGGGGGGGGGGGGGGGGGGGGFEGGGGGGGGGGGFFGGGGGGGGGGDGGGGGGGG8FGGGGGGGGGFFGGGGGGFFGFGGGGGGGGGGGDCGGGGGGFF?FGGEFGGGFGGGGGF;=FGGGGGGFFGC9>D@FEAFCFGGEGFEFGGGGGGCCGGGDGGGGED5BEGGGF7:B788CGFGGGGG7CFCFFBGE@<46A9E>>>GG2@BGGGE?@DGFFGG<
@M03364:276:000000000-BLYN8:1:1101:9442:9676 2:N:0:1
GGACTACTCGGGTATCTAATCCTGTTTGCTCCCCACGCTTTCGAGCCTCAGTGTCAGTTACAGGCCAGAGAGCCGCTTTCGCCACCGGTGTTCCTCCATATATCTACGCATTTCACCGCTACACATGGAATTCCACTCTCCTCTCCTGCACTCAAGTCTACCAGTTTCCAATGCATACAATGGTTGAGCCACTGCCTTTTACACCAGACTTAATAAACCACCTGCGCTCGCTTTACGCCCAATAAATCCGG
+
CCCCCGGGGGGGGGGGGGGGGGGGGGGGGGGGGGGGGGGGGGGGGGGGGGGGGGGGGGGGGGGGGGGGFGGGGGGGGEGGCFGGGGGGGGGGGGFGGGGGGGGGGGGGGGGGGGGFGGGGGGGGGGGGGFGFGGGGFGGGGGGGFGGGGGGFGDGFC;3>DFGGGFGGGGGGGGGGGF?ADEGGGCFFF@8@7DFCEGGG7CECFG5*;*?CCGDGCC,@ADFED?=?>FAE7CGE:DGGGF@FFGF?FDD
@M03364:276:000000000-BLYN8:1:1101:24492:9741 2:N:0:1
GGACTACTCGGGTTTCTAATCCTGTTTGCTACCCATGCTTTCGAGCCTCAGCGTCAGTTACAGACCAGACAGCCGCCTTCGCCACTGGTGTTCTTCCATATATCTACGCATTTCACCGCTACACATGGAGTTCCACTGTCCTCTTCTGCACTCAAGTTTCCCAGTTTCCGATGCACTTCTTCGGTTGAGCCGAAGGCTTTCACATCAGACTTAAGAAACCGCCTGCGCTCGCTTTACGCCCAATAAATCCG
+
CCCCCGFGGGGGGGGGGGGGGFGGGGGGGGGGEGGGGGGGGGGGGGGGGGGGGGGGGEFFGGGGGGGGGGGGGGDGGGGGGGEG>FGGGGGGGGGGGGFGGGFFGGGGGGCFGGGGGGGGGGGGGGAACGGGGFGGGGGGGGGGGGGGGGGGEGCGFGCGFGF?AFFFGGGDGEGGGGGGGGGDFEEFF8DE>CEGFDF6DGG96DDC5CCDCG7=DFGGFDDFFFFFFEFFGF<>FDECEB;FG>66@6/
@M03364:276:000000000-BLYN8:1:1101:7313:9769 2:N:0:1
GGACTACAGGGGTTTCTAATCCTGTTTGCTCCCCACGCTTTCGAGCCTCAGCGTCAGTTACGGACCAGACAGCCGCCTTCGCCACTGGTGTTCCTCCATATATCTACGCATTTCACCGCTACACATGGAATTCCACTCTCCTCTTCTGCACTCAAGTCTCCCAGTTCCCAATGACGCCCGCCGGTTGAGCCGGGGGCTTTCACATCAGACTTAAGAAACCGCCTGCGCTCGCTTTACGCCCAATAAATCCC
+
CBCCC<CFFDCG;F,F@,<EE,<CFDCC<@FGC,C@:F@6DF:,C,CF,,C@FGFFGF@<@,B,8@<E,,,AECFG:CE<<F@FGFGGCEC4,5CE=F9??FAFG9F744BFF,C@FE=8CFGGG:F@EAE?,?@,E89=,=DDFCGGGFD888EGD=,,,@D8,C,>6,6,=,@68+@+++@*@8*,@B>*;:8C5C5+;C@F+;;66D471+3++*57BGB6:F152)))***5*(*::515>**6:0*
@M03364:276:000000000-BLYN8:1:1101:25230:9790 2:N:0:1
GGACTACCCGGGTTTCTAATCCTGTTTGCTCCCCACGCTTTCGCACCTGAGCGTCAGTCTTTGTCCAGGGGGCCGCCTTCGCCACCGGTATTCCTCCAGATCTCTACGCATTTCACCGCTACACCTGGAATTCTACCCCCCTCTACAAGACTCTAGCCTGCCAGTTTCGAATGCAGTTCCCAGGTTGAGCCCGGGGATTTCACATCCGACTTGACAGACCGCCTGCGTGCGCTTTACGCCCAGTAATTCCG
+
CCCCCGGFGGGGGGGGGGFGGFFFGGGGGGGGGGGGDEGGGFGGGGGGGGGGGGGGGGGGGGGGGGGGGGGGGGDGGGGGGGGGGGGGG7FGDEGGGFF<FFGGGFGGGGGGGGGGGGGGGGGGGGGGGGGGGGGGGGGCGGGDEGGGGGGGGGGDGCFGCGCFGGGGGGGGF9D79@CGGG?CGGGGFGGG5:BC51CGGGG7CFDGGGGGF*73658A85BBBFFEFF>DDGC5F6CCC5?FFGF9CF2
@M03364:276:000000000-BLYN8:1:1101:28726:9804 2:N:0:1
GGACTACTAGGGTTTCTAATCCTGTTTGCTCCCCACGCTTTCGCACCTGAGCGTCAGTCTTTGTCCAGGGGGCCGCCTTCGCCAACGGTATTCCTCCAGATCTCTACGCATTTCACCGCTACACCTGGAATTCTACCCCCCTCTACAAGACTCTAGCCTGCCAGCTTCGAATGCAGTTCCCAGGTTGAGCCCGGGGATTTCACATCCGACTGGACAGACCGCCTGCGTGCGCTTTACGCCCAGTAATTCCG
+
@CCC8F<FFGGFCEFGFGGFGGGGECCCGEGEGEGGGD:FCCB@EFGG8FGGGEGGGFCFFG@AF<<EECCGG7F@CCFGGGG@+BFEFFFCF,,FEF<F9?FDFFFGGG7CFCFGGCEGEGGGGDGGGDFBFAD,CF6FEECFFGF9>FFGGGG7=DCF,DC:+3@>8F6ECDCCD;FG,@C8@9@6FG6>ECCE5BCFFCFGFG7D<)58*00>FDFCAGE@<>97<37BG394@18EC38?F*92*2*
@M03364:276:000000000-BLYN8:1:1101:24114:9825 2:N:0:1
GGACTACTGGGGTTTCTAATCCTGTTTGCTCCCCACGCTTTCGCACCTGAGCGTCAGTCTTTGTCCAGGGGGCCGCCTTCGCCACCGGTATTCCTCCAGATCTCTACGCATTTCACCGCTACACCTGGAATTCTACCCCCCTCTACAAGACTCTAGCCTGCCAGTTTCGAATGCAGTTCCCAGGTTGAGCCCGGGGATTTCACATCCGACTTGACAGACCGCCTGCGTGCGCTTTACGCCCAGTAATTCCC
+
CCCCCGFGGGGGGCGFFGGGFGFAFDFGGGGGGGGGGGGGGGGGGGGGGGGGGGGGCFFFGGGGGGDGGGGGGGGGGGFFGGGCEFCGGGGGAFGGEBFGGF@CCBFGGGG+<CEEGCFGGGGCFG8FFEEFCFGG9,3FEEGCFGGFDDCCGCFF9FGGFFEGGEFGGDGGGCFFE7EGGGFGG?CCFFGGGGGGC*,AFGCFFFGGDDCGFGGGGG8F>EBF640715:><<3:FB51::?FG?=9CF*
@M03364:276:000000000-BLYN8:1:1101:23635:9843 2:N:0:1
GGACTACAAGGGTTTCTAATCCTGTTTGCTCCCCACGCTTTCGCACCTGAGCGTCAGTCTTTGTCCAGGGGGCCGCCTTCGCCACCGGTATTCCTCCAGATCTCTACGCATTTCACCGCTACACCTGGAATTCTACCCCCCTCTACAAGACTCTAGCCTGCCAGTTTCGAATGCAGTTCCCAGGTTGAGCCCGGGGATTTCACATCCGACTTGACAGACCGCCTGCGTGCGCTTTACGCCCAGTAATTCCG
+
CCCCCGGGGGGGGGGGGGGGGGGGGGGGGGGGGGGGGGGGGGGGGEGGFGGGGGGGGGGFGGGGGGGGGGGGGGGGGGGGGGGGGFGGGGGGDGGGGGGGDCAEFFGGGGDGGGGGGGGGGGGGGGGGGGFGGGGFD8EFEGGGFEGG@FGDGFGCGGGGFGGFFFCGGGGFGFGGFGGGFFCFGEGGGGDGGGGGC>FGGGGF=CFCGGGDGGGGFD=5>EDD?FBB?>)8D*CA=:CGG586D*89FGC
@M03364:276:000000000-BLYN8:1:1101:13917:9861 2:N:0:1
GGACTACACGGGTATCTAATCCTGTTTGCTCCCCACGCTTTCGCACCTGAGCGTCAGTCTTCGTCCAGGGGGCCGCCTTCGCCACCGGTATTCCTCCAGATCTCTACGCATTTCACCGCTACACCTGGAATTCTACCCCCCTCTACAAGACTCTAGCCTGCCAGTTTCGAATGCAGTTCCCAGGTTGAGCCCGGGGATTTCACATCCGACTTGACAGACCGCCTGCGTGCGCTTTACGCCCAGTAATTCCG
+
CCCCCGGGGGGGGGGGGGGGGGGGGGGGGGGGGGGGGGGGGGGGGGGGGGGGGGGGGGGGGGGGGGGGGGGGGGGGGGGGGGGDGFGGGGGGFGGGGGGGGGGGGGGGGGGGGGGGGGGGGGGGGGGGGGGGGFFGGGGGGGGG9EGFFGGGGFGG9DCFGFFGGGGGGFFFGDFCFGGGDDDGGFFFGGFFGGEG=EFGGGGGFGFGGGGGGGGFGFGGFGF<1F>@?FFFGGD2@?GGG::FG7@2DG9
@M03364:276:000000000-BLYN8:1:1101:16935:9873 2:N:0:1
GGACTACTGGGGTTTCTAATCCTGTTTGCTCCCCACGCTTTCGAGCCTCAGCGTCAGTTACAGACCAGAGAGCCGCCTTCGCCACTGGTGTTCCTCCATATATCTACGCATTTCACCGCTACACATGGAATTCCACTCTCCTCTTCTGCACTCAAGTCTCCCAGTTTCCAATGACCCTCCCCGGTTGAGCCGGGGGCTTTCACATCAGACTTAAGAAACCGCCTGCGCTCGCTTTACGCCCAATAAATCCG
+
CCCCCGGGGGGGGGGGGGGGGGGGGGGGGGGGGGGGGGGGGGGGGGGGGGGGGGGGGGGGGGGGGGGGGGGGGGGGGGGGGGGFEGGGGGGGGGFGGGGGGGGGGGFGGGGGGGGGGG>@FGGGGGGGFFFGFGGGGGGGGGGGGGGGGGGGGGGGGGGGGGGGGGGGGGGGGFG?FGGGGGGGGGGGGGGGGGG5=EGGGGGGCD7CCFGFGGFFDCF=>EED;FFB6>DFGFCAFFGGGFFFCGB<:F>
@M03364:276:000000000-BLYN8:1:1101:14816:9879 2:N:0:1
GGACTACCGGGGTATCTAATCCTGTTTGCTCCCCACGCTTTCGAGCCTCAGTGTCAGTTACAGGCCAGAGAGCCGCTTTCGCCTCCGGTGTTCCTCCATATATCTACGCATTTCACCGCTACACATGGAATTCCACCCTCCTCTCCTGCACTCAAGTCTCCCAGTTTCCAATGCACACAATGGTTGAGCCACTGCCTTTTACATCAGACTTAAGAAACCACCTGCGCTCGCTTTACGCCCAATAAATCCGG
+
CCCCCGGGGGGGGGGGGGGGGGGGGGGGGGGGGGGGGGGGGGGFGGGGGGGGGGGGGGGGGGGGGGGGGFFGGGGG7FGGGGGGGGGGGGGGGGGGGFFGGFGGGGGGGGGGDGGGGGGGGGGGDDGFFFGGGGGG8=BFGFGGFGF88@DFGGGGGGAEGGGGG9FFGF99EGGAEFGCAFCDFECCFG,DC?EFFGGG9>,2?<9*;@FDG>8CGCF7@C;;BA9A@AE)>FDC)(=EC=@4*CFCD<C
@M03364:276:000000000-BLYN8:1:1101:12603:9883 2:N:0:1
GGACTACTAGGGTTTCTAATCCTGTTTGCTCCCCACGCTTTCGCGCCTCAGCGTCAGTTGCGAGCCAAAGAGCCGCTTTCGCCACTGGTGTTCCTCCATATCTCTACGCATTTCACCGCTACACATGGAATTCCACTCTTCTCTCTCGCACTCAAGTCTTCCAGTTTCCAATGACCCTCCCCGGTTGAGCCGGGGGCTTTCACATCAGACTTAAAAGACCGCCTGCGCGCGCTTTACGCCCAATAATTCCG
+
CCCCCGGGGGGGFGGGGGGGGGGGGGGGGGGGGGGGGGGGGGGGGGGGGGGGGGGGGGGGGGGGGGGEFGGGGGGGDGGGGGGGGGGGGGGGGGGGGGGGFFFGGGGCGEGGGGGGGGGGGGGGGGGGEEF@F,EFGGGEFGGGG=EEGGGGGGFGGFGFGGGGDGDC8FEFFAEG?FCCCEGDGGGGGGGGGEE=CGGGGGGGFGFC46CFG=C:>FGGFGFF;7(>BF>:DGGFFFGGGF0>FFB4CF<
@M03364:276:000000000-BLYN8:1:1101:14590:9884 2:N:0:1
GGACTACACGGGTATCTAATCCTGTTTGCTCCCCACGCTTTCGCACCTGAGCGTCAGTCTTCGTCCAGGGGGCCGCCTTCGCCACCGGTATTCCTCCAGATCTCTACGCATTTCACCGCTACACCTGGAATTCTACCCCCCTCTACGAGACTCTAGCTTGCCAGTTTCAAATGCAGTTCCCAGGTTGAGCCCGGGGATTTCACATCTGACTTAACAAACCGCCTGCGTGCGCTTTACGCCCAGTAATTCCG
+
CCCCCGGGGGGGGGGGGGGGGGGGGGGGGGGGGGGGGGGGGGGGGGGGGGGGGGGGGGGGGGGGGGGGGGGGGGGGGGGGGGGGGGGGGGGGGGGGGGE?FGGGGGGGGGGGGGGGGGGGGGGGGGGGFGGFFGGGGGGGGGGGDEGGGGGGGGGGGGGGGGGGGGGGGDGGGGGGGGGG6EFGGGGGGFFGGGGGGGGGGGGFFGGGGFGFCCFGFFG7>GF;:FBFBFFFGGGB=0??ED?FFFF9FF2
@M03364:276:000000000-BLYN8:1:1101:8330:9893 2:N:0:1
GGACTACAGGGGTTTCTAATCCTGTTTGCTCCCCACGCTTTCGAGCCTCAGTGTCAGTTACAGGCCAGAGAGCCGCTTTTGCCACCGGTGTTCCTCCATATATCTACGCATTTCACCGCTACACATGGAATTCCACTCTCCTCTCCTGCACTCAAGTCTACCAGTTTCCAATGCATACAATGGTTGAGCCACTGCCTTTTACACCAGACTTAATAAACCACCTGCGCTCGCTTTACGCCCAATAAATCCGG
+
CCCCCGGGGGGGGGGGGGGGGGGGGGGGGGGGGGGGGGGGGGGGGGGGGGGGGGGGGGGGGGGGGGGGGGGGGGGGGGGGFGGGGGGGGGGGGGGGGGGGGGGGGGGFCGGGGGGGGGGGGGGGGGGGGGGGGAEGGGGGGGGGGGGGGGGGFDFFGGGGGGGGFGGGGGGGGGGGGGCGGGGGGGGGGFEFGFGGGEFGDFGCAFG5CFFFCGGGGG6CA>94>54/4?>EGG7/?=EEG33FDC;);DD
@M03364:276:000000000-BLYN8:1:1101:9403:9897 2:N:0:1
GGACTACAGGGGTTTCTAATCCTGTTTGCTCCCCACGCTTTCGAGCCTCAGCGTCAGTTACAGACCAGACAGCCGCCTTCGCCACTGGTGTTCTTCCATATATCTACGCATTTCACCGCTACACATGGAGTTCCACTGTCCTCTTCTGCACTCAAGTTTCCCAGTTTCCGATGCACTTCTTCGGTTGAGCCGAAGGCTTTCACATCAGACTTAAGAAACCGCCTGCGTCCGCTTTACGCCCACTAAATCCG
+
CCCCCGGGGGGGGGGGGGGGGGGGGGGGGGGGGGGGGGGGGGGFDGGGFGGGGGGGGGGGGGGAFGGGF<FFGGGGEFEGGGGGGCGGGGGGGDFGGG9FGFFFGGGGGGGGGGGGGGGGGGGGGGFGG8FGGGGGG=DGGGGG9FGGGGGGGGFGCAFGGGGGGGGGCECGGGGGGFGG=CFCGGGGFGGGC3B?>FGF++2;+@>CGC>FG@+:DCFFDGED2A@)(/05>DGFF1EGED(.>C87CCD
@M03364:276:000000000-BLYN8:1:1101:19496:9909 2:N:0:1
GGACTACAGGGGTTTCTAATCCTGTTTGCTCCCCACGCTTTCGCACCTGAGCGTCAGTCTTTGTCCAGGGGGCCGCCTTCGCCACCGGTATTCCTCCAGATCTCTACGCATTTCACCGCTACACCTGGAATTCTACCCCCCTCTACAAGACTCTAGCCTGCCAGTTTCGAATGCCGTTCCCAGGTTGAGCCCGGGGATTTCACATCCGACTTGCCAGACCGCCTGCGTGCGCTTTACGCCCAGTAATTCCC
+
CCCCCGGG@FGCGDFGGEFGGGGGGGGGGGGGGGGGGGGCFDGGGGGGGGGGGGGGDFGFGGGGGGAFGGGGEGGGGGGGGGDGGGG>FGGGGGGGGGG,=FEFF9FFGEFEFGGGGGGDEGGCEGEDFDDFFGGFGFGDGGGGFFG9>@FCFGGFGGGGCFC8FGFGGF>GCB,::ADGGG6DFCF?EFG8758:C86CGCC+;0>>*>77D+*28**:;EFBF:(73:375DF261CGE>?/*0=AGD*
@M03364:276:000000000-BLYN8:1:1101:11355:9910 2:N:0:1
GGACTACCGGGGTTTCTAATCCTGTTTGCTCCCCACGCTTTCGCACCTGAGCGTCAGTCTTCGTCCAGGGGGCCGCCTTCGCCACCGGTATTCCTCCAGATCTCTACGCATTTCACCGCTACACCTGGAATTCCACCCCCCTCTACGAGACTCAAGCCTGCCAGTTTCAAATGCAGTTCCCGGGTTGAGCCCGGGGATTTCACATCTGACTTAACAGCCCGCCTGCGTGCGCTTTACGCCCAGTAATTCCG
+
CCCCCGGGGGGGGGGGGGGGGGGGGGGGGGGGGGGGGGGGGGGGGGGGGGGGGGGGGGGGGGGGGGGGGGGGGGGGGGGGGGGGGGGGGGGGGGGGGGGGGGGGGGGGFGGGGGGGGGDGGGGGGGGGGGGGGGGGGGGGGGGGFGGGGGGFFGGGGGCFGGGGGGGGGGFFGGFFGGGGGDDGGGCCGGGGGGGGGGGGGGGGFCFGFGGGGCFG7**:;EB6656@?>EFDDGAF:GEEE?FGGFBGG*
@M03364:276:000000000-BLYN8:1:1101:27017:9910 2:N:0:1
GGACTACTCGGGTTTCTAATCCTGTTTGCTCCCCACGCTTTCGAGCCTCAGCGTCAGTTACAGACCAGAGAGCCGCCTTCGCCACTGGTGTTCCTCCATATATCTACGCATTTCACCGCTACACATGGAATTCCACGCTCCTCTTCTGCACTCAAGTCTCCCAGTTTCCAATGACCCTCCCCGGTTGAGCCGGGGGCTTTCACAGCAGACTTAAGAAACCGCCTGCGCTCGCTTTACGCCCAATAAATCCG
+
CCBBCCFGGGGCGCCFEFE@,@ECCEFFGGGCCCF+@+BFFGGC8F@FGF8F@FC:FGGFFF<CE@<E,C6BC@7F@CCEE7B?7BCD?FFGGFFFEFGGG9@FADGCCGD7EGF,E@@@@FGE98,EFFE@,,C?++6C=FEFEEF9EFGG?>,66;@>EE=,8CD9,@;@,EFG,@GGGE:CCCGGGBFCE8CGEDB6?C9++/07**;DGGGGF*<=8EA1=:3.4B:)/*9:F(*:*)-.*:9)*2)
@M03364:276:000000000-BLYN8:1:1101:24425:9932 2:N:0:1
GGACTACAGGGGTATCTAATCCTGTTTGCTCCCCACGCTTTCGAGCCTCAGTGTCAGTTACAGGCCAGAGAGCCGCTTTCGCCTCCGGTGTTCCTCCATATATCTACGCATTTCACCGCTACACATGGAATTCCACTCTCCTCTCCTGCACTCAAGTCTCCCAGTTTCCAATGCACACAATGGTTGAGCCACTGCCTTTTACATCATACTTAAGAAACCACCTGCGCTCGCTTTACGCCCACTAAATCCGG
+
CCCCCGGGGGGGGGGGGGGGGFGGGGGGGGCFGFGGCFGGGGGGGGGCFGGGGGGGGGAGGGGGGGEGF8FFFEFGEFFFCGGDGGGGECFEGFGGG<EGGGDFGFGGDFCFGGFGCFGEGGGGEGGCFFG@AFGGGFGGGGF=D8EDGC==D=FFGGGG,@EFGGGEFFGGG8EFGFG?ADGGGGGGGFGGDEG6@,@A+=CEF79+:792+++50;8C4*36)*)9)/8?49+@5>B7A)/)2;77C32
@M03364:276:000000000-BLYN8:1:1101:23843:9947 2:N:0:1
GGACTACTCGGGTATCTAATCCTGTTTGCTCCCCACGCTTTCGAGCCTCAGCGTCAGTTACAGACCAGAGAGCCGCCTTCGCCACTGGTGTTCCTCCATATATCTACGCATTTCACCGCTACACATGGAATTCCACTCTCCTCTTCTGCACTCAAGTCTCCCAGTTTCCAATGACCCTCCCCGGTTGAGCCGGGGGCTTTCACATCAGACTTAAGAAACCGCCTGCGCTCGCTTTACGCCCAATAAATCCG
+
CCCCCGGFEGGEECFGGGGGGGGGGGGGGGGGGGGGGGGGGGGFGGDGGGFGGGEGGGGGGGGGGFGFGGGGGFGGGGGFGGFFFGGGFGGGGGGGGCFGGGCFGGGGCGGGGGGGGGGGGGGGGEGDFAFDAFEAE@E<FGDGGGGDGGGGGFGGFG9DF8DFACBFGGFGGGGGGGGGGD68FGGGFFFEEC8>EG5FCFG7=F88CCD7+;@7DFF6=GB@FF(59).39*1-9:GGGFBFGG=BGF5
@M03364:276:000000000-BLYN8:1:1101:11580:9970 2:N:0:1
GGACTACAGGGGTATCTAATCCTGTTTGCTCCCCACGCTTTCGAGCCTCAGTGTCAGTTACAGGCCAGAGAGCCGCTTTCGCCTCCGGTGTTCCTCCATATATCTACGCATTTCACCGCTACACATGGAATTCCACTCTCCTCTCCTGCACTCAAGTCTCCCAGTTTCCAATGCACACAATGGTTGAGCCACTGCCTTTTACCTCAGACTTAAGCAACCACCTGCCCTCGCTTTCCGCCCAATAAATCCGG
+
CCCCCGGGGGGGGEGGGGGGFGGGGGGGGGCFFGFFFGGGGGGGGGGGGGGGGGGGGGGC<FFCFGGGCEEFGGGGFGFGGGGEG8=FGGGGGGGGG,EFGGGGGGGDFGGGCFGGGGGGGGGGFGGGGCFGGGGGCFGGFFD+,@D8FGGFGGGGGGGD,@8>DGGGG9EFGGDA,@@=EAFGD=:<9FG,48EGEFG9CC989;C?7*7+=++=?DF>?56):*)//*)/:5+*?@EE58(0::+.;>D
@M03364:276:000000000-BLYN8:1:1101:6801:10005 2:N:0:1
GGACTACTAGGGTTTCTAATCCTGTTTGCTCCCCACGCTTTCGCACCTGAGCGTCAGTCTTCGTCCAGGGGGCCGCCTTCGCCACCGGTATTCCGCCAGACCTCTACGCATTTCCCCGCTACACCTGGAATTCTACCCCCCTCTACAAGACTCTAGCCTGCTAGTTTCGAATGCAGTTCCCAGGTTGAGCCCGGGGATTTCACATCCGACTTGACAGACCGCCTGCGTGCGCTTTACGCCCAGGAATTCCG
+
9-ACCC<<CF<EE@CGGE<@,C,C-C@C,,;EFF<@CC,@,66CC@F8,;E<@6C,F,6C@C@,B,,:,@@7:FG7CCCDD,?7B<BFF@EFGF8?F+4E+A,A9DEF++88EE,:,@++@C9FDG?=C,C,CBF9,,3@C+3=;37,,,8=FAEA>8BDC,35>BC,*6:6<>F?2=FF,,D*7,=C6,64/:*=/B?6:DD7=<*:C3)12;4+2>==:E:0<7()4@>5C7CAF(;**)()12).2C4
@M03364:276:000000000-BLYN8:1:1101:26726:10024 2:N:0:1
GGACTACTGGGGTTTCTAATCCTGTTTGCTCCCCACGCTTTCGCACCTGAGCGTCAGTCTTCGTCCAGGGGTCCGCCTTCGCCACCGGTATTCCTCCAGATCTCTACGCATTTCACCGCTACACCTGGAATTCTACCCCCCTCTACGAGACTCTAGCTTGCCAGTTTCAAATGCAGTTCCCAGGTTGAGCCCGGGGATTTCACATCTGCCTTAACAAACCGCCTGCGTGCGCTTTACGCCCAGTAATTCCG
+
CCCCCGGAFGGGGGGGGCDFGGGGGGGGGGGGGGGG7FFGGGFEEGGGECFFFGG@@FGGGGEEFGGAF7@,BEFEGGGG@FGGEGECGEGGGGGGGG@,EEFGG<FEFDGGGGGGGEGGCGCFFFEGG@EFGGGGFCGGGGGG,EF+B+@DFGCFFGGGGGG?FFGG,,,EFGFFDCFCGFCBF35,@B>DCDC>*BGCGGFC@<FG74?B*0?F:5EEEGDDFA>E;>5AGGCAF(;?E>0;:*94FF*
@M03364:276:000000000-BLYN8:1:1101:26019:10046 2:N:0:1
GGACTACTGGGGTATCTAATCCTGTTTGCTCCCCACGCTTTCGAGCCTCAGCGTCAGTTACAGACCAGAGAGCCGCCTTCGCCACTGGTGTTCCTCCATATATCTACGCATTTCACCGCTACACATGGAATTCCACTCTCCTCTTCTGCACTCAAGTCTCCCAGTTTCCAATGACCCTCCCCGGTTGAGCCGGGGGCTTTCACATCAGACTTAAGAAACCGCCTGCGCTCGCTTTACGCCCAATAAATCCG
+
CCCCCGGGGGGGGGGGGGGGGGGGGGGGGGGGFGGGGGGGGGGGGGGGGGGGGGGGGFGGGGGGGGGGG@FGGGGGGFFFGGGGGGGGECGGGGGGGGFFG<@FGGGGGGEEC@EGFGGGEDFGGGGGFEGGGGFGGGGG?=EGGF9@EGGFGG8EFFFDGF8DAEDF:;FF8EFFG?FGDEGGG>G6@FGGDGCEGGF<CGGFFGGGFG4C7DGFG<FFAED?0F>FBF5@CG<<=(;EE>:)6>FAGG)
@M03364:276:000000000-BLYN8:1:1101:24643:10068 2:N:0:1
GGACTACTCGGGTTTCTAATCCTGTTTGCTCCCCACGCTTTCGCACCTGAGCGTCAGTCTTCGTCCAGGGGGCCGCCTTCGCCACCGGTATGCCTCCAGATCTCTACGCATTTCACTGCTACACGTGGAATTCTACCCCCCTCTGACACACTCTAGCCGTGCAGTCACCAATGCAATTCCCAGGTTAAGCCCGGGGATTTCCCATCGGTCTTGCACAACCGCCGGCGCACGCTTTACGCCCAGTAATTCCG
+
A88ABAGGFGGGGG7@FF,E9EEC@E,CFCCGGDGGGGGGCF:;FDFGCEDFG@@BFGGEEFCGFCFGFCEGDDFFEEEGGGGGG,C>>CD,,,9FGCD<FFECEDBGGGGC9<F<EF9,4,,,@8AF7,,AFGGG9>+@CEGFGFFDFGGGDCF;FGDEGD*D,3@A9DE:CEG;;,5,DEF5<BCCFCDFEDE:5CCFG+<CFGG37C<FGG6DFFGD:=3(4:9DB>))*1967:5CE><6C>*-:C*
@M03364:276:000000000-BLYN8:1:1101:5353:10114 2:N:0:1
GGACTACTGGGGTTTCTAATCCTGTTTGCTCCCCACGCTTTCGCACCTGAGCGTCAGTCTTCGTCCAGGGGGCCGCCTTCGCCACCGGTATTCCTCCAGATCTCTACGCATTTCACCGCTACACCTGGAATTCTACCCCCCTCTACGAGACTCTAGCTTGCCAGTTTCAAATGCAGTTCCCAGGTTGAGCCCGGGGATTTCACATCTGACTTAACAAACCGCCTGCGTTCGCTTTACGCCCAGTAATTCCG
+
CCCCCGGGGGGGGGCFGGGGFFGGGGGGGFGGGGGGGGGGGFGCEGGGEGGGGGGGGGGGGGGDFGGGGDGGGGGGGGGGGGGGGFGDEGGDGGCFGGGGGGFGFGGGGGGGGFGGGEGG=FGGFFGGGGGGGGCFD=DGDEEGGGDEEEGGGG9E;;EFG7FFGGGGGGGGCCF,DFGGFC?>FGGGGGG*:EGECEGG7:+@AFGG++:++;>7C4CC3CA?052>17<@DD<463EGGD6/20=6>:*
@M03364:276:000000000-BLYN8:1:1101:9284:10151 2:N:0:1
GGACTACTTGGGTTTTTAATCCTGGTTGCTCCCCACGCTTTCGCTCCTCAGCGTCCGTCCTAGGCCAGGGGGTCGCCTTCGCCACTGGTGTTCCGCCATATCTTTACGCATTTGATCGCTACACATGGAATTGCACTATCCTCTTCGCGACCCAAGTGACCCAGTTTCCGATGACCCTCCCCGGTTAAGCAGTGGGCTTTCACAGGTGACTTAACTCACCGCCTGCGCTCCCTTTCCGCCCACTAAATCCG
+
--888,6,,;6-BB,,,,6C;6,;-EFC,,C,,,6+@F78F<,,,,+BE<F<C@:++;,+,,<,6,CC,8+@@,@+6FFC<,8B?F8C,,C4EE+++44,C,@,CE<:=EBFA,,,9?@,6@DFC8,,B,,8,5,,,,,9,3@=,6+++3++3@+,@>>33@EF,@,@<*6*43<?,9**114*=B=,=9,44,85*<5FCC<:+*02C6+;CG+20:CF):;12;6)(77<***)/3;8E@6;DC62**/
@M03364:276:000000000-BLYN8:1:1101:2447:10191 2:N:0:1
GGACTACCGGGGTTTCTAATCCTGTTTGCTCCCCACGCTTTCGAGCCTCAGTGTCAGTTACAGGCCAGAGAGCCGCTTTCGCCACCGGTGTTCCTCCATATATCTACGCATTTCACCGCTACACATGGAATTCCACTCTCCTCTCCTGCACTCAAGTCTACCAGTTTCCAATGCATACAATGGTTGAGCCACTGCCTTTTACACCAGACTTAATAAACCACCTGCGCTCGCTTTACGCCCAATAAATCCGG
+
CCCCCG8FGGGGGGGGGGGGGGGGGGGGGGGGGGFEGGGGGGGGGGGGGGGGGGGGGGGGGGGGGDFGGGGGGGGGGEGGGGGGGGDGC7FFGGGG=,EFGGFGGGFFGGGGGGGGGGGGGGGGGGGGFGGGGFFGGCEGGGGC?EGGGFGGDG@EFGGGGGDGDGGGGGGGGGGGGGFCGG:FGGGCGF6EGGFGGGDG>FGDAFCFGGCFDFGDDGCGFEF@B>@5()28DCFEEF>CEF@;F7AEGGD
@M03364:276:000000000-BLYN8:1:1101:9168:10210 2:N:0:1
GGACTACCAGGGTTTCTAATCCTGTTCGCTCCCCACGCTTTCGAGCCTCAGCGTCAGTTACAGACCAGAGAGCCGCTTTCGCCACCGGTGTTCCTCCATATATCTACGCATTTCACCGCTACACATGGAATTCCACTCTCCCCTTCTGCACTCAAGTTGTACAGTTTCCAAAGCACACAATGGTTAAGCCACTGCCTTTTACTTCAGACTTATACAACCGCCTGCGCTCGCTTTACGCCCAATAAATCCGG
+
CCCCCGGGGGGGGGGGGGGGGGGGGGGGGGGGGGGGGGGGGGGGGGGGGGGGGGGGGGGGGGGGGGGGGGGGGGGGGGGGGGGGGGGGGGGGGGGGGGGGGGGGGGGGGGGFGGGGGDGGGGGGGGGGEFCGGGGGFGGGGFGGGGGFFGGGGGGGGGGGGGGGFGGGGGGGGGGFFGGGGG,@DGGGG888?CFGGGGGGGGFFFDFFGFFG9CGGG>CBE59=D>5@FFAFFGCDFGEG38FGG=<*:<
@M03364:276:000000000-BLYN8:1:1101:2280:10216 2:N:0:1
GGACTACAGGGGTTTCTAATCCTGTTTGCTCCCCACGCTTTCGCACCTGAGCGTCAGTCTTCGTCCAGGGGGCCGCCTTCGCCACCGGTATTCCTCCAGATCTCTACGCATTTCACCGCTACACCTGGAATTCTACCCCCCTCTACGAGACTCTAGCTTGCCAGTTTCAAATGCAGTTCCCAGGTTGAGCCCGGGGATTTCACATCTGACTTAACAAACCGCCTGCGTGCGCTTTACGCCCAGTAATTCCG
+
CCCCCGGGGGGGGGGGGGGGGGDGGGGGGGGGGGGGGGGGGGGGGGGGGGGGGGGGGGGGGGGGGGGGGGGGGGGGGGGGGGGGGGGGGGGFGFGGGGGGFGGGGGGGGGGEGGGGGGGGGGGGGGGGGGGGGGGEGGGEEGGGGGGGG>EFGFGFGGFGCGGGFGGGGGAFGGGGGGGGFFGGGGGGGGGG5EEGGGGGGGGF6CF=7FGGFFFD*;E55C>?FF0),5:3DDGFFFGGGFB?C>@AGF9
@M03364:276:000000000-BLYN8:1:1101:4785:10221 2:N:0:1
GGACTACTGGGGTTTCTAATCCTGTTTGCTCCCCACGCTTTCGAGCCTCAGCGTCAGTTACAGACCAGAGAGCCGCCTTCGCCACTGGTGTTCCTCCATATATCTACGCATTTCACCGCTACACATGGAATTCCACTCTCCTCTTCTGCACTCAAGTCTCCCAGTTTCCAATGACCCTCCCCGGTTGAGCCGGGGGCTTTCACATCAGACTTAAGAAACCGCCTGCGCTCGCTTTACGCCCAATAAATCCG
+
CCCCCGGFGGGGGGGGGGGGGEFGGGGGGCG@EFGGGGGEGG>CFEGGGGGGDGGGGGGFGGGGCFGGE@FGGGGGEGGGGGCFGGGGEGGGGGGDF<AEGGFFFCFGGEEGGGGGGGGGGDEE@DFGBCEFFAFGF@EGGGF@B@FGGGD8DGGF=DFGGCCF,C=,@FF;,@DFGFGG6CCCFEE?C;EE75CEE>CGFG7=+?CD*22=:CG>FGG6BG>DFFFEF>5D37*6B?GEC>15*:?DFF5
@M03364:276:000000000-BLYN8:1:1101:28145:10238 2:N:0:1
GGACTACTCGGGTTTCTAATCCTGTTTGCTCCCCACGCTTTCGCACCTGAGCGTCAGTCTTTGTCCAGGGGGCCGCCTTCGCCACCGGTATTCCTCCAGATCTCTACGCATTTCACCGCTACACCTGGAATTCTACCCTCCTCTACAAGACTCTAGCCTGCCAGTTTCGAATGCAGTTCCCGGGTTGAGCCCGGGGATTTCACATCCGACTTGACAGACCGACTGCGTGCGCTTTACGCCCAGTAATTCCG
+
@CCCCFF<FGGGG,BFGGFE9DGFGCFGGGGGGGGGGFGGGGGGFFEFEE<F@:BEDF@CAFFGEFCFF,7@FEGGGGGGCEB7,,@CFGGFGGGGG<=,<?EC9FGGE7FGC,,FFFGGEDCFFFGGGGGA=9=FFF3A8=B=BFFC9EFDGDFDGFD8FC8DFGGG+>DCFFCAD@E<D*@:FGCCG7:>EEE5C>C9CGG+B<5C38<C7**:7*;AB*=@6<<)(8)755*)*(2:CB1/?77)**2
@M03364:276:000000000-BLYN8:1:1101:27539:10241 2:N:0:1
GGACTACAGGGGTATCTAATCCTGTTTGCTCCCCACGCTTTCGAGCCTCAGCGTCAGTTACAGACCAGAGAGCCGCCTTCGCCACTGGTGTTCCTCCATATATCTACGCATTTCACCGCTACACATGGAATTCCACTCTCCTCTTCTGCACTCAAGTCTCCCAGTTTCCAATGACCCTCCCCGGTTGAGCCGGGGGCTTTCACATCAGACTTAAACAACCGCCTGCGCTCGCTTTACGCCCAATAAATCCG
+
CCCCCGGGFGGGGGFGGGGGFGGGGGGGEDGGGGGGGGGGGGGGGGGGGFCFEGDEGGGDFGGDFEFG8EFGGGGGGCFFGGFGGAFEEFGGGGGC<FEFEGGFGE?FDCCGGGGGGGGGGGGGDFEGFEGGGA9FC@FDGGEGGGFGGGGGGG8=DD>EDFGGGGCG8,DFDC,@DGGG>E8CFC+9C7FEC>>CCGGGGGG7=C:;6**=CC+*;;FE3E:;D)3>@F5@DGG<F:GEGF?FF*@<GF<
@M03364:276:000000000-BLYN8:1:1101:23255:10252 2:N:0:1
GGACTACTCGGGTTTCTAATCCTGTTTGCTCCCCAGGCTTTCGAGCCTCAGTGTCAGTTACAGGCCAGAGAGCCGCTTTCGCCACCGGTGTTCCTCCATATATCTACGCATTTCACCGCTACACATGGAATTCCACTCGCCTATTCTGCACTCAAGTTTCCCAGTTTCCGATGCACTTCTTCGGTTGAGCCGAAGGCTTTCACATCAGACTTAAGAAACCGCCTGCGCTCGCTTTACGCCCAATAAATCCG
+
@CCCCFEFFEGGC@FFF@CF<E96;EFF<6C,@@F,9DCE<,@,E8@8FA@CF@F66CEFF9FEEG,F8@9@DE@C@,@?C@EF7,@FCFGGGAC?<FD<F9=FFFEF>ECFGGF,B=>+@7,AE@FFFFGD;EGEAC+++6+3>6,>EF,?>,@F9D=>@EDEGGG;D>E6+@=,@DFGFGGGGGGGGFGGEED;?8D<<DCFFGGG*;>FGC>:BFGG>EF@54()-5ABDDC);68CE>6FC:+/7*1
@M03364:276:000000000-BLYN8:1:1101:27308:10271 2:N:0:1
GGACTACTAGGGTATCTAATCCTGTTTGCTCCCCACGCTTTCGAGCCTCAGCGTCAGTTACAGACCAGAGAGCCGCCTTCGCCACTGGTGTTCCTCCATATATCTACGCATTTCACCGCTACACATGGAATTCCACTCTCCTCTTCTGCACTCAAGTCTCCCAGTTTCCAATGACCCTCCCCGTTTGAGCCGGGGGCTTTCACATCAGACTTCAGACACCGCCTGCGCTCGCTTTACGCCCAATAATTCCC
+
C9@CCGGFGGGGGGFGGGGGGGGGGGGGGGGFGGGGGGGGGGGGDGGG?FGGGGGGGGGGFDFFGGGDG8EGGGGGGGGGGGGCG8FDFFFFFGGGGCCFFFFGGFGGDGGGGGGDFGGGGGGGD@FAFFCFF<EGEE4EEFGGGGE99AFFGCFGFCF,CDEDBGGFAFGGGD8=FCF=++@63DE76D,+:>E**>DFGFF=FF79*;87+::D*8CC4CD;,8()::55C<*.88G8=D(7FF*6F**
@M03364:276:000000000-BLYN8:1:1101:11837:10308 2:N:0:1
GGACTACTCGGGTTTCTAATCCTGTTTGCTCCCCACGCTTTCGAGCCTCAGCGTCAGTTACAGACAAGAAAGCCGCCTTCGCCACTGGTGTTCCTCCATATATCTACGCATTTCACCGCTCACCATGAAATTCCACTCTCCCTTCCGGACCTCAATTCCCCCGGTTTCAATTACCCTTCCCGGGTTAAGCCGGGGGTTTCCACATCAGACTTAGAAAACCGCCTGCTCTCGCTTTACCCCCAATAAATCCG
+
CCCCCGGGEGGGGEGGGGGGGGGGGGGGGGGGGGGGGGGGGGGGGGGGGGGGGGGGGGGGGGGFG,6<,,:,C66@+B@,4@B764F8,,C=E@,F8,,,:C,5@A,,4,BC5,:FE@++4+,,4,:,C5EEF<,AE,4A,,,?4,+6+6303D,=,@,@,>++@BEF,>,,,,733,@6C+>5C**22@8?::B//=E++1+*27+*00;7@++37095=E814)(1)*0<DFF<9)8C*82>FFF4FCC
@M03364:276:000000000-BLYN8:1:1101:15280:10308 2:N:0:1
GGACTACAGGGGTTTCTAATCCTGTTTGCTCCCCACGCTTTCGCACCTGAGCGTCAGTCTTCGTCCAGGGGGCCGCCTTCGCCACCGGTATTCCTCCAGATCTCTACGCATTTCACCGCTACACCTGGAATTCCACCCCCCTCTACGAGACTCAAGCCTGCCAGTTTCAAATGCAGTTCCCGGGTTGAGCCCGGGGATTTCACATCTGACTTAACAGACCGCCTGCGTGCGCTTTACGCCCAGTAATTCCG
+
CCCCCGGGGGGGGGGGGGGGGGGGGGGGGGGGGGGGGGGGGGGGGGGGGGGGGGGGGGGGGGGGGGGGGGGGGGGGGGGGGGGGGGGGGGGGGGGGGGGGF<FGGGGGGGGGGGGGGGGGGGGGGGGGGGGGGGGGGGDGGGGGFGGGGDGGGGFGGGGGGGGGFCEGFADFFGF7DE7CCCE5FEEFFGGGGGGGGGGCFDGGFFGGGGG=F>FG7*AE@G3(3@9>6::BDGG)@0EEGE09>74):D0
@M03364:276:000000000-BLYN8:1:1101:18574:10330 2:N:0:1
GGACTACAGGGGTATCTAATCCTGTTTGCTCCCCACGCTTTCGCACCTGAGCGTCAGTCTTCGTCCAGGGGGCCGCCTTCGCCACCGGTATTCCTCCAGATCTCTACGCATTTCACCGCTACACCTGGAATTCTACCCCCCTCTACAAGACTCTAGCCTGCCAGTTTCGAATGCAGTTCCCAGGTTGAGCCCGGGGATTTCACATCCGACTTGACAGACCGCCTGCGTGCGCTTTACGCCCAGTAATTCCG
+
CCCCCGGGGGGGGGGGGGGGGGGGGGGGGGGGGGGGGGGGGGGGGGGGGGGGGGGGGGGGGGGGGGGGGGGGGGGEGGGGGGGGGGGGGGGGGGGGGGGF9FGGGGGGGEEGGGGGGGGGGGGGGGGGGGGGGGGGGGGGGGGGGGGGGGGGGGGGGGGGGGGDGGEA5FGFGFGGGGGGGGGGEGGGGGGGGDGGGGFFGGGGFGGGGGGGGGGGGGGGFG:1<FBFFEFFGGGFFFGGGBFFFGFAGG4
@M03364:276:000000000-BLYN8:1:1101:11043:10331 2:N:0:1
GGACTACCAGGGTATCTAATCCTGTTTGCTCCCCATGCTTTCGAGCCTCAGTGTCAGTTACAGGCCAGAGAGCCGCTTTCGCCACCGGTGTTCCTCCATATATCTACGCATTTCACCGCTACACATGGAATTCCACTCTCCTCTCCTGCACTCAAGTCTACCAGTTTCCAATGCATACAATGGTTGAGCCACTGCCTTTTACACCAGACTTAATAAACCCCCTGCGCTCGCTTTACGCCCAATAAATCCGG
+
CCCCCGFFCFGGG<FGGEFFGGGGGGGGGG9FFGG,CFGGGGGGGGGGGGGCFGGGGGGGGGG8FGGGGGGGGFGG7FGGGGGGG<FEGGGGGFE9FGGGGGGGGGEGGGGGGGGGGGGGGGGGGGGGGEFFGGCGG8DFFFCD8EFGGGGG>FEFG,,4C,=>EDBDGCEFF8,7,,,63>8,C8DFCF8=88DDGGGGF77+;:+5?DF+=+DC>7@**@*))/79)3*8:?74)(1*:?3AFG697CD
@M03364:276:000000000-BLYN8:1:1101:27962:10396 2:N:0:1
GGACTACTCGGGTTTCTAATCCTGTTTGCTCCCCACGCTTTCGAGCCTCAGTGTCAGTTACAGGCCAGAGAGCCGCTTTCGCCTCCGGTGTTCCGCCATATATCTACGCATTTCACCGCTACACACGGAATTCCACGCTCCTCTCCTGCACTCAAGTCTCCCAGTTTCCAATGCACACAATGGATGAGCCACTGCCTTTTACATCAGACTTAAGAAACCACCTGCGCTCGCTTTACGCCCAATAAATCCGG
+
CCCCCGGGGEDGGG,@EA<FECFGGCEEGAEEG7CCECC@<A@CC,CFGFGGFF@FFFCGGA,CFGGGGFFGGGGDC7D?7C@@B,>FGG@C<E,8BF7FCFGGD9<FEEFGF9EGFFDGGC=EF++@FGGG9F;,86+CBD8D=BF8=F,=8F,=,>,,@@DGD,@D=EFGCCCFF7:D9E@,@EG?<BEGGG,89DFGF8;?+:7777@GG+:=CFCC*:A;2?@:(:B):*;)=011*5()22+70:2
@M03364:276:000000000-BLYN8:1:1101:8374:10406 2:N:0:1
GGACTACTCGGGTTTCTAATCCTGTTTGCTCCCCACGCTTTCGAGCCTCAGTGTCAGTTACAGGCCAGAGAGCCGCTTTCGCCTCCGGTGTTCCTCCATATATCTACGCATTTCACCGCTACACATGGAATTCCACTCTCCTCTCCTGCACTCAAGTCTCCCAGTTTCCAATGCACACAATGGTTGAGCCACTGCCTTTTACATCAGACTTAAGAAACCACCTGCGCTCGCTTTACGCCCAATAAATCCGG
+
CCCCCGGGGGGGGGGGGGGGGGGGGGGGGGGGGGGGGGGGGGGGGGGGGGGGGGGGGGGGGGGGGGGGGGGGGGGGGGGGGGGGGGGGGGGGGGFGGGGGGGGGGGGGGGGGGGGGGGGGGGGGGGGGGGGGGGGGGGGGGGGGFGGGGGGGGGFGGGGGGGGGFFGGGGGGGGGGGGGGGGGGGGGGGGGGGFGFFDGGGFGGFFGGG5?C7DGDGGEGFGFFBDAB>AEAGGGFEFGEG>FFCC=EG3C
@M03364:276:000000000-BLYN8:1:1101:10848:10412 2:N:0:1
GGACTACACGGGTTTCTAATCCTGTTTGCTCCCCACGCTTTCGAGCCTCAGCGTCAGTTACAGACCAGAGAGCCGCCTTCGCCACTGGTGTTCCTCCATATATCTACGCATTTCACCGCTACACATGGAATTCCACTCTCCTCTTCTGCACTCAAGTCTCCCAGTTTCCAATGACCCTCCCCGGTTGAGCCGGGGGCTTTCACATCAGACTTAAGAAACCGCCTGCGCTCGCTTTACGCCCAATAAATCCG
+
CCCCCGGGGGGGGGGGGGGGGGGGGGGGGGGDGGGGGGGGGGGGGGGGGGGGGGGGGGGGGGGGGGGGGGGGGGGGGGGGGGGGGGGGGGGGGGGGGGGGGGGGGGGGGGGGGGGGGFGGGGGGGGGGGGGGGGGGGGGG@=EFGGGGFGGGGGGGGGGFAFGGFGGGCGGGGGGGGGGGGGGGGGGGGGGGEEGGGGGGGFFCFGGFGGGGGGG>FGFFAEB?1F9)2)5;<<<97?CECBFFGGFACDD
@M03364:276:000000000-BLYN8:1:1101:4047:10443 2:N:0:1
GGACTACCAGGGTTTCTAATCCTGTTCGCTCCCCACGCTTTCGAGCCTCAGCGTCAGTTACAGACCAGAGAGCCGCTTTCGCCACCGGTGTTCCTCCATATATCTACGCATTTCACCGCTACACATGGAATTCCACTCTCCCCTTCTGCACTCAAGTTGTACAGTTTCCAAAGCACACAATGGTTAAGCCACTGCCTTTTACTTCAGACTTATACAACCGCCTGCGCTCGCTTTACGCCCAATAAATCCGG
+
CCCCCGGGGGGGGGGGGGGGGGGGGGGGGGGGGGGGGGGGGGGGFGGGGGGGGGGGGGGGGGGGGGGGGGGGGGGGEGGGGGGGGGGGGGGGGGFGGGGGGGGGGGGGGGGGGGGGGGGGGGGGGGGGFFEGGFGGGGGGGGCFGGGGGGGGGGGGGGFDFGGGGGAGGGGGGGGGGFGC;ECFGBEFGGFGGGGGGGGGGGGGFFGCCF7FFC9=FGC>BGFFFFFD?DDFGGGC3;CEGFDADCFC758
@M03364:276:000000000-BLYN8:1:1101:2195:10457 2:N:0:1
GGACTACTCGGGTTTCTAATCCTGTTTGCTCCCCACGCTTTCGCACCTGAGCGTCAGTCTTCGTCCAGGGGGCCGCCTTCGCCACCGGTATTCCTCCAGATCTCTACGCATTTCACCGCTACACCTGGAATTCTACCCCCCTCTACGAGACTCTAGCTTGCCAGTTTCAAATGCAGTTCCCAGGTTGAGCCCGGGGATTTCACATCTGACTTAACAAACCGCCTGCGTGCGCTTTACGCCCAGTAATTCCG
+
CCCCCGGGGGGGGGGGGGGGGGGGGFCFGGGFGGGGGGGG8FGGEFGGFGGFGGGGGGGGGGGGGGGGGGEGGGGGGGGGGDFEEFGGGGGFDGGGGGGEGGGFGGGGCD+BFFFGFFGGDGFGE=<FGGGGGGGGECFCDGGFGGGCE8CGFGFGGGGGFFGFGG;EGGDACCGGGGGGFGGGGGGGGG8CEGGGG58FGGFGFFGGGG>FGGGGGGC=BEDFDFBFFEFFDG3AFBEGC5:FGGFFGF7
@M03364:276:000000000-BLYN8:1:1101:9865:10500 2:N:0:1
GGACTACCGGGGTATCTAATCCTGTTTGCTCCCCACGCTTTCGAGCCTCAGCGTCAGTTACAGACCAGAGAGCCGCCTTCGCCACTGGTGTTCCTCCATATATCTACGCATTTCACCGCTACACATGGAATTCCACTCTCCTCTTCTGCACTCAAGTCTCCCAGTTTCCAATGACCCTCCCCGGTTGAGCCGGGGGCTTTCACATCAGACTTACGAAACCGCCTGCGCTCGCTTTACGCCCAATAAATCCG
+
CCCCCGGFGGGGGGGGGGGFGGGGGGGGGGGGGGGGDFGGGFGGGGGGGGGGGGGGGGGGEFFGFDFGFFFCGGGGGGGGGGGGGGGGGGGGGGGGFFGFGGGGGGGGGGGGGGGGGGGGGGGGGGGGFFGGGGGGGGGGGGGGFGGCGGGF8?DG;E9DFFFGGFGGGGGGGDGGGGGEG+:EBEGGG7DECDEGGE>ADGGFFG:DDFGCC+7<FGGGFGFF6F>B>FEFGGDAF0C:CF07DF@2*2)
@M03364:276:000000000-BLYN8:1:1101:9802:10502 2:N:0:1
GGACTACTAGGGTTTGTAATCCTGTTTGCTCCCCACGCTTTCGAGCCTCAGCGTCAGTTACAGACCAGAGAGCCGCCTTCGCCACTGGTGTTCCTCCATATATCTACGCATTTCACCGCTACACATGGAATTCCACTCTCCTCTTCTGCACTCAAGTCTCCCAGTTTCCAATGACCCTCCCCGGTTGAGCCGGGGGCTTTCACATCAGACTTAAGAAACCGCCTGCGCTCGCTTTACGCCCAATAAATCCG
+
CCCCCGGGGGGGGGGGGGGGGGGGGGGGGGGGGGGGGGGGGGGGGGGGGGGGGGGGGGGGGGGGGGGGGGGGGGGGGGGGGGGGGGGGGCGGGGGGGGGGGGGGGGFGGGGGGGGGFGGGGGGGGGFGGFGGGGGGGGGGGGGGGGGGGGGGGGGGGGFGGGGGGGGGGGGGGGGDGGGGEGGGGGGGGGEE>EGGDGFGGGGGFFCGFFGGGGGFCGGGFGFFDFBEFF:>*C3-9?GGD@BFGFF>CGC
@M03364:276:000000000-BLYN8:1:1101:4267:10514 2:N:0:1
GGACTACAGGGGTTTCTAATCCTGTTTGCTCCCCACGCTTTCGAGCCTCAGTGTCAGTTACAGGCCAGAGAGCCGCTTTCGCCTCCGGTGTTCCTCCATATATCTACGCATTTCACCGCTACACATGGAATTCCACTCTCCTCTCCTGCACTCAAGTCTCCCAGTTTCCAATGCACACAATGGTTGAGCCACTGCCTTTTACATCAGACTTAAGAAACCACCTGCGCTCGCTTTACGCCCAATAAATCCGG
+
CCCCCGGGGGGGGGGGGGGGGGGGGGGGGGGGGGGGGGGGGGGGGGGGGGGGGGGGGGGGGGF?FFGGGGGGGGGGFEFGGGGGGGGGGGGGGGGGGGGGGGGFGGGGGGGGGGGGGGGGGGGGGGGGGGGGGGGGGFFGGGCFCFFFGGGGGGGGGGGGCGG?EGGGGF=FEDGGGGGGGGFGGG6CFFGFGF?@FEFFGGGCFG5**;<C>CFGF78CAGF==B=58?4)?FGEFFGGGFFFFGA?*5:
@M03364:276:000000000-BLYN8:1:1101:17138:10517 2:N:0:1
GGACTACTGGGGTTTCTAATCCTGTTTGCTCCCCACGCTTTCGCACCTGAGCGTCAGTCTTTGTCCAGGGGGCCGCCTTCGCCACCGGTATTCCTCCAGATCTCTACGCATTTCACCGCTACACCTGGAATTCTACCCCCCTCTACAAGACTCTAGCCTGCCAGTTTCGAATGCAGTTCCCAGGTTGAGCCCGGGGATTTCACATCCGACTTGACAGACCGCCTGCGTGCGCTTTACGCCCAGTAATTCCG
+
CCCCCGGGGGGGGGGGGGGGGGGGGGGGGGGGGGGGGGGGGGGGGGGGGGGGGGGGGGGGGGGGGGGGGGDGGGGGGGGGGGGGGGGGGGGGGGGGFGGGGGGGGGGGGGDGGGGGGGGGGGGGFGGGGGGGFFGGGGGEGGGGGGGGGGGGGGGGGGGGGGGGGGGGGGGGGGGGGGGGGGCGFGGGFGDGGGGDEEGGG7FGFGGGGCGGGGGGFGGGEGFFFFBF?DBDG*>AFFGGGF00?CFAGGC
@M03364:276:000000000-BLYN8:1:1101:8646:10584 2:N:0:1
GGACTACTAGGGTTTCTAATCCTGTTTGCTCCCCACGCTTTCGAGCCTCAGCGTCAGTTACAGACCAGAGAGCCGCCTTCGCCACTGGTGTTCCTCCATATATCTACGCATTTCACCGCTACACATGGAATTCCACTCTCCTCTTCTGCACTCAAGTCTCCCAGTTTCCAATGACCCTCCCCGGTTGAGCCGGGGGCTTTCACATCCGACTTAAGAAACCGCCTGCGCTCGCTTTACGCCCAATAAATCCG
+
CCCCCGGG9FGGGGGGGGGGGGGGGGGGGGGGFGGGGGGGGGG<@FFGGGGGGGGGGG<CGEGCFGGG8FFGGGGGGGGGGGGGGGGGGGGGGAF9F,?FGFGGGGGGDFGCFGGGGGGEGGFGDAF,B:EFGGGGGGDFGGGGGGFFEFGGGFFGE,@DGGGGGFGGGGGGGFF63@E+++>BFGEGGGGGC8EGEGC?FGF8B<*?DDGDFG++;8FFFGBF@F9>9AEBDGC<FFGGGF:>GG?AFGD
@M03364:276:000000000-BLYN8:1:1101:5786:10590 2:N:0:1
GGACTACTGGGGTTTCTAATCCTGTTTGCTCCCCACGCTTTCGCACCTGAGCGTCAGTCTTTGTCCAGGGGGCCGCCTTCGCCACCGGTATTCCTCCAGATCTCTACGCATTTCACCGCTACACCTGGCATTCTACCCCCCTCTACATGCCTCTAGCCTGCCAGTTTCGAATGCAGTTCCCAGGTTGAGCCCGGGGCTTTCACATCCGACGTGACAGCCCGCCTGCGTGCGCTTGACGCCCACTAATTCCG
+
A@-AC8;CFF8F@+@6C9,;,<@6CF@C,;E666,8@CBFDGECG@CEFGF<@@FGBC<FF@FF9CE@CFCFC++::???<:FC:?>+8=DEDC;?F,49<F=FB<?DE44F?FCFAFGG@7?F@?FG,35E,EEAF=6FEE>?,=E,@,DFCF9,>@EECB8><,,,53,@A,@@<9CFGF?E,>E6?CCD*=5C*1,4:+::6*5885):/*1+0*/A575114(807>DC<*(0:E:E5(87*9<FF*
@M03364:276:000000000-BLYN8:1:1101:19428:10601 2:N:0:1
GGACTACTAGGGTTTCTAATCCTGTTTGCTCCCCACGCTTTCGAGCCTCAGCGTCAGTTACAGACCAGAGAGCCGCCTTCGCCACTGGTGTTCCTCCATATATCTACGCATTTCACCGCTACACATGGAATTCCACTCTCCTCTTCTGCACTCAAGTCTCCCAGTTTCCAATGACCCTCCCCGGTTGAGCCGGGGGCTTTCACATCAGACTTAAGAAACCGCCTGCGCTCGCTTTACGCCCAATAAATCCG
+
CCCCCGGGFGGGGGGGGGGGGGGGGGGGGGGGGGFGGGGGGGGGGGGGGGGGGGGGGGGGGGGGGGGGGGGGGGGGGGGGFGGGGFGGGGGGGGGGGGGGGGGGGGGGGGGGGGGGCGGGGGGGGGGGFEGGGFGGDGGGGGGGGGGGGFGFGGEGGGGGGGGFFG9EEFGGGGGFGFGGGDCGCECG6FGGGGGGCBCGGGGGFGGG*?FF88DCFGGG:CA@?A0>>:555CF>FFGGGFF46:=5:F3
@M03364:276:000000000-BLYN8:1:1101:11966:10608 2:N:0:1
GGACTACTGGGGTTTCTAATCCTGTTTGCTCCCCACGCTTTCGCACCTGAGCGTCAGTCTTCGTCCAGGGGGCCGCCTTCGCCACCGGTATTCCTCCAGATCTCTACGCATTTCACCGCTACACCTGGAATTCTACCCCCCTCTACGAGACTCTAGCTTGCCAGTTTCAAATGCAGTTCCCAGGTTGAGCCCGGGGATTTCACATCTGACTTAACAAACCGCCTGCGTGCGCTTTACGCCCAGTAATTCCG
+
CCCCCGGGGGGGGGGGGGGGGGGGGGGGGGGGGGGGGGGGGGGGGGGGGGGGGGGGGGFGGGGGGGGGGGEGGGGGDGGGGGGGGGGGGEGGGGGGGGGAFGGGGGGGEG>FCGGGGGGGGGGGGGFGGGGGGGGGFGFGGGGGGGGDEEGF6EFGGGGGGGFFGFG;EGGGGGGGGGGGCCFGGG>F?FFGGGEG5CGFGGGFFGCF>::CFGGGDFFGFGED=@FB:@>5CCF<=<CEG>?F7:B>GF<
@M03364:276:000000000-BLYN8:1:1101:16874:10610 2:N:0:1
GGACTACTGGGGTATCTAATCCTGTTTGCTCCCCACGCTTTCGCACCTGAGCGTCAGTCTTCGTCCAGGGGGCCGCCTTCGCCACCGGTATTCCTCCAGATCTCTACGCATTTCACCGCTACACCTGGAATTCTACCCCCCTCTACGAGACTCTAGCTTGCCAGTTTCAAATGCAGTTCCCAGGTTGAGCCCGGGGATTTCACATCTGACTTACCAAACCGCCGGCGTGCGCTTTACGCCCAGTATTCCCG
+
BCCC@CCFC@FCC@FFFFGFF,CFF<<FC@DFFGGGGGGFCGGGGGGFE8<FFGGFG<<<C<7FFD:ECC+++@CFGGGG7F7FB8CFFCGDAFE,,?,E,:C?EFF@FECCFFA<56+8:EFA>,83F<C=BBDC=DD3@@B8,=+83+:ADCC9;E7,@7EFFGGGFF,@CAF7@;,>?EECGG6F6>8FD**4*=B6C1::FCC7++;7>+017*3*:E5((81@()).9*7-*(2/:@(/:*9)20*
@M03364:276:000000000-BLYN8:1:1101:27439:10635 2:N:0:1
GGACTACAGGGGTTTCTAATCCTGTTTGCTCCCCACGCTTTCGAGCCTCAGCGTCAGTTACAGACCAGAGAGCCGCCTTCGCCACTGGTGTTCCTCCATATATCTACGCATTTCACCGCTACACATGGAATTCCACTCTCCTCTTCTGCACTCAAGTCTCCCAGTTTCCAATGACCCTCCCCGGTTGAGCCGGGGGCTTTCACATCAGACTTAAGAAACCGCCTGCGCTCGCTTTACGCCCAATAAATCCG
+
CCCCCGGGGGGGGGGGGGGGGGGFGCGGGGGFGGGGDFGGGGGGGGGGGGGGG@EFFFGGGGGGGCGGGGGGGGGGGGGGGEGGGGGGGGGGGGGGGGFGGGFGGGGGGEGGGDFDFGGGGGFGGGGGFCFGGGGGGCGGGGGGFGGFGGGGBFDGF9>EGFGGGFFGGGGGGGGGGGGGG6=EGGC9CDEGGGGGEGGGGGGGFGFF**;DGGGFC*CCEGDDFFFF6=5;DGFBF?CECB?FCFFAFDC
@M03364:276:000000000-BLYN8:1:1101:12964:10651 2:N:0:1
GGACTACTCGGGTTTCTAATCCTGTTTGCTCCCCACGCTTTCGCACCTGAGCGTCAGTCTTCGTCCAGGGGGCCGCCTTCGCCACCGGTATTCCTCCAGATCTCTACGCATTTCACCGCTACACCTGGAATTCTACCCCCCTCTACGAGACTCTAGCTTGCCAGTTTCAAATGCAGTTCCCAGGTTGAGCCCGGGGATTGCACATCTGACTTAACAAACCGCCTGCGTGCGCTTTACGCCCAGTAATGCCG
+
BCCCCEFAFGGGCFEGFFEC9@FEEFGGGFF<FGGGGGGE<FGGGGGGGGEGG:FGECFDFGFGEG:CFFEGGCDGGGGGFGEGGGDGGGGGGGGGGFGEFFGGF9FFFEC+@FFGGDEEFEFGGGGGGEGFGF9FDGGGGDGF,@>+@EGFGGGGGGGGGDEFCEGCC9;;<AF,<<;F?E?5,?C<CFBF5?EC=EF**7CFFC+2CF>:CFFGG4CE3E3;?F>EFFFB3*>49:GEGFFFFDB):F7
@M03364:276:000000000-BLYN8:1:1101:13727:10680 2:N:0:1
GGACTACTAGGGTTTCTAATCCTGTTTGCTCCCCACGCTTTCGAGCCTCAGTGTCAGTTACAGGCCAGAGAGCCGCTTTCGCCTCCGGTGTTCCTCCATATATCTACGCATTTCACCGCTACACATGGAATTCCACTCTCCTCTCCTGCACTCAAGTCTCCCAGTTTCCAATGCACACAATGGTTGAGCCACTGCCTTTTACATCAGACTTAAGAAACCACCTGCGCTCGCTTTACGCCCAATAAATCCGG
+
CCCCCGGGGGGGGGGGGGGGGGGGGGGGGGGGGGGGGGGGGGGGGGGGGGGGGGGGGGGGGGGGGGGGGGGGGGGGGGGGGGGEGGGGGGGGGGGGGGGGGGGGGGGGGGGGGGGGGGGGGGGGGGGGGEGGGGGGCGDGGGGGGDGGGGGGGGGGFGGGGGGGGGGFGGFDGFFGGGG?EGFGGGGEFGGGGGGGGGGGGGGGFGGGGGBFGGC7CFCCFGFE)@A97DEBFCCCDFGGG>@FFFFFGGG
@M03364:276:000000000-BLYN8:1:1101:28947:10682 2:N:0:1
GGACTACCGGGGTTTCTAATCTTGTTTTCTCCCCACGCTTTCTAGCCTCAGCGTCAGTTACAGACCAGAGAGCCGCCTTCGCCACTGGTGTTCCTCCATATATCTACGCATTTCATCGCTACACATTGAATTCCACTCTCCTCTTCTGCACTCAAGTCTCTCAGTTTCCAATTACCCTCCCCGTTTGACCCGGTGGCTTTCACATCATACTTAAGCAACCTCCTTCGCTCGCTTTCCTCCCAATAAATCTC
+
@CCBC8<FFEF+@C@,<,CFC,;,EEG,CFEF8@FC+@@FGG9<,E<ACECCC@:779CF,@@FFFF,E,@:F@7:6B4E<,?,,?,,C9CF99,E<EFFG9=AEFF@+8=FGEF,CF@84:,=,A,??,AAA,4,,EEFFA@DA9;@,,,A,4D,EACG9>,@<BA>ECDF9D,@,6=+@+++3>+,,,45+5@C,DD?>+7?B7C++++=:++++3,9*1@@*;@;9))2?5<*?)+5/)(;**+.1++
@M03364:276:000000000-BLYN8:1:1101:5397:10727 2:N:0:1
GGACTACACGGGTTTCTAATCCTGTTTGCTCCCCACGCTTTCGCACCTGAGCGTCAGTCTTCGTCCAGGGGGCCGCCTTCGCCACCGGTATTCCTCCAGATCTCTACGCATTTCACCGCTACACCTGGAATTCTACCCCCCTCTACGAGACTCTAGCTTGCCAGTTTCAAATGCAGTTCCCAGGTTGAGCCCGGGGATTTCACATCTGACTTAACAAACCGCCTGCGTGCGCTTTACGCCCAGTAATTCCG
+
CCCCCGGGGGGGGEGGGGGGGGGGGGGGGGGGGGGGGGGGGGGGGGEFGGGGGGGGGGGGGGGGGGGGGGGGGGGGGGGGGGGGGGGGGFGGGGGGGGGGGGGGGGGGGGGGFFGGGGGEDGGGGGGGGGGGGGGGDGFGGGGF9BFDGGGGGGGGGGGGGFFGFGGGGGGGGGGGGGGGDGFFGGGGGGGGGG>ECGGGGGFF+;C7@FFCCGGGCDFFDGFF:>BEBEEDGGFF??GG=>1?FFFAFGC
@M03364:276:000000000-BLYN8:1:1101:24458:10731 2:N:0:1
GGACTACACGGGTTTCTAATCCTGTTTGCTCCCCACGCTTTCGCACCTGAGCGTCAGTCTTTGTCCAGGGGGCCGCCTTCGCCACCGGTATTCCTCCAGATCTCTACGCATTTCACCGCTACACCTGGAATTCTACCCCCCTCTACAAGACTCTAGCCTGCCAGTTTCGAATGCAGTTCCCAGGTTGAGCCCGGGGATTTCACATCCGACTTGACAGACCGCCTGCGTGCGCTTTACGCCCAGTAATTCCG
+
CCCCCGGGGGGGEGGFGGGGGGGGGGGGGGGGGGGGGGGGGGGGGGGGGGGGGGGGGGGGGGGGGGGGGGGGGGGGGGGGGGEGGGGGGGGGGGGGGGGFGGGGGFGGGGGGGGGFGGGGGGGGGGGGGGGGGGGGD8DFGGGGGGGGGGGGGGG7CGGGGGGCFGGEGGFGGGGGFFFGGGGFGGGGCCFFG5CECGGGGGGGFGGGGGGGGCCGFCCFBEBFFFFFFFDEG5<AB<E*=@?/::=-:D9
@M03364:276:000000000-BLYN8:1:1101:26196:10734 2:N:0:1
GGACTACAGGGGTTTCTAATCCTGTTTGCTCCCCACGCTTTCGAGCCTCAGCGTCAGTTACAGACCAGAGAGCCGCCTTCGCCACTGGTGTTCCTCCATATATCTACGCATTTCACCGCTACACTAGGAATTCCACTCTCCTCTCCTGTACTCAAGTTTCCCAGTTTCAAAGGCTTACTACGGTTGAGCCGTAGCCTTTCACCTCTGACTTAAGAAACCACCTACGCACCCTTTACGCCCAGTAATTCCGG
+
CCCCCGGGGGGGGCGGGGFFGGFGGGGGGGGGGGGGGGGGGGCF<FGGGFFCEFGEGGGGGF@DGGGGGGGGGGCFDGGGFGGGGGG8FGGGGFDFFGGGFF;FAFGGGGCGGGFGGGGGGGGGCFG8FFG?;BFCE8D<FGGGGGGG=EGGFFFC=@6@EFFEGGGC,@@DFD,@@EGGGD@DFEGGGF6CEGGFGGFGFFCFFFDFGG7:+2:>4DGFACFEFEFFBFFFG<8@ADGG=:;8:FACFCD
@M03364:276:000000000-BLYN8:1:1101:12439:10740 2:N:0:1
GGACTACAGGGGTTTCTAATCCTGTTTGCTCCCCACGCTTTCGCACCTGAGCGTCAGTCTTTGTCCAGGGGGCCGCCTTCGCCACCGGTATTCCTCCAGATCTCTACGCATTTCACCGCTACACCTGGAATTCTACCCCCCTCTACAAGACTCTAGCCTGCCAGTTTCGAATGCAGTTCCCAGGTTGAGCCCGGGGATTTCACATCCGACTTGACAGACCGCCTGCGTGCGCTTTACGCCCAGTAATTCCG
+
CCCCCGGGGGGGFFGFGGGGFFEFFFGGGGGCFGGGGGCEGGGGGGFGGGGGGGEEGFCFFDEGGFGGGGGG7FFG=ECGGGGFGFGGGGGGFGGFFGGCFGGGAEFGFFGGFGFFGEGGGGGFGCGFGGDFDFGGGGGCCGGCEFD9DFGFFEFC@DGGGE6DGGDGGGG:CF7DFGFCFECGGGGFFFCFEECGCGGGGGGGFGGGDGGDF7;CCFGG>=B:?FFD0>EEDC7<FFG8E3:/:*9>FG9
@M03364:276:000000000-BLYN8:1:1101:3957:10753 2:N:0:1
GGACTACTAGGGTATCTAATCCTGTTTGCTCCCCACGCTTTCGCACCTGAGCGTCAGTCTTTGTCCAGGGGGCCGCCTTCGCCACCGGTATTCCTCCAGATCTCTACGCATTTCACCGCTACACCTGGAATTCTACCCCCCTCTACAAGACTCTAGCCTGCCAGTTTCGAATGCAGTTCCCAGGTTGAGCCCGGGGATTTCACATCCGACTTGACAGACCGCCTGCGTGCGCTTTACGCCCAGTAATTCCG
+
CCCCCGGGGGGGGGGGGGGGGGGGGGGGGGGGGGGGGGGGGGGGGGGGFGFGDGGGGGGGGFGGGGGG8CGGGG@FGGGGGGGGGGGGGCFGGGGDGGGGGGFGGGGGGGGGGGGGGGGGGGGGGGGDFGGGGGGGGGGGGGGFGGFC,@EGFFGFGDEDGFFGDCGFEBFFGGGGFFGGFGGGGFFGGGGFEECEDGGGGGGCFGGGDDGDCGFFFDEDEGFDFFFFFFFFGGGA@?GGGF:?CGFAGG>
@M03364:276:000000000-BLYN8:1:1101:14138:10773 2:N:0:1
GGACTACTAGGGTTTCTAATCCTGTTTGCTCCCCACGCTTTCGCACCTGAGCGTCAGTCTTTGTCCAGGGGGCCGCCTTCGCCACCGGTATTCCTCCAGATCTCTACGCATTTCACCGCTACACCTGGAATTCTACCCCCCTCTACAAGACTCTAGCCTGCCAGTTTCGAATGCAGTTCCCAGGTTGAGCCCGGGGATTTCACATCCGACTTGACAGACCGCCTGCGTGCGCTTTACGCCCAGTAATTCCG
+
CCCCCGGGEGGGGGGGGGGGGGGGGGGGGGGGGGGGGGGGFGGDGGGGFGGGGGGGGGGGFFGGGGFGECEDFGGGGGGGGGGGGGGGGGGGGGGGGFGEGGGGGGGGGGGGGGGGGGGGGGGGGGF8FFGGGGGGGGGFGGGGGGGB9DFGGCGGFGCCFGGGGFGGEGGGFGGFGGGGFFBDFGGGGFGGEEEDGGF?DGGFFGGGGGGGGGG>4CCCBEE0;F>5:D>EGG3<?<E:EE?)CC447D*
@M03364:276:000000000-BLYN8:1:1101:12371:10778 2:N:0:1
GGACTACTCGGGTTTCTAATCCTGTTTGCTCCCCACGCTTTCGAGCCTCAGCGTCAGTTACAGACCAGAGAGCCGCCTTCGCCACTGGTGTTCCTCCATATATCTACGCATTTCACCGCTACACATGGAATTCCACTCTCCTCTTCTGCACTCAAGTCTCCCAGTTTCCAATGACCCTCCCCGGTTGAGCCGGGGGCTTTCACATCAGACTTAAGAAACCGCCTGCGCTCGCTTTACGCCCAATAAATCCG
+
CCCCCGGGGGGGGGGGGGGGGGGGGGGGGGGGGGGGGGGGGGGGGGGGGGGGGGGGGGGGGGGGGFGGGGGGGGGGGGGGGGGGGGGGGGGGGGGGGGGGGGGGGGGGGGEGGGGGGGGGGGGGGGGFFFGGGGGGGFFFGGGGGGGGGGGGGGGGGGFGGGGGGGGGGGGGGGGGGGGGG88>FGGGFGGGGGGGGGGFGGGGFGGG6?FGGGGGDGGGFGFFFFFDFADFGFG2=?GGEE<FGC?AGG5
@M03364:276:000000000-BLYN8:1:1101:15039:10778 2:N:0:1
GGACTACCAGGGTTTCTAATCCTGTTTGCTCCCCACGCTTTCGCACCTGAGCGTCAGTCTTCGTCCAGGGGGCCGCCTTCGCCACCGGTATTCCTCCAGATCTCTACGCATTTCACCGCTACACCTGGAATTCTACCCCCCTCTACGAGACTCTAGCTTGCCAGTTTCAAATGCAGTTCCCAGGTTGAGCCCGGGGCTTTCACATCAGACTTAAGAAACCGCCTCCGCCCGCTTTACGCCCACTAAATCCG
+
CCCCCGGFGGGGG?FGGGGGGGGGGGGGGGGGGGGGGGGGGGGGGGGGEGGGGGGGGGGGFFGGGGGGGGGGGGGGGGGGGGFFFGGGGEGGGFGGFGGGGGGGGGGGGGGGGGGGGGGGGGGGGGGGGGGGGGGGGGGGGGGGGGFG7@CCECDCF9EFFFGG:FFFGGFFGGGGGFGEG?FGGF8,CFGFCE5E=BFDG7?CFGGGCFGFCF7>FFFD>EE0/.17,>.59D5)8,8E55()29)):D3
@M03364:276:000000000-BLYN8:1:1101:18382:10779 2:N:0:1
GGACTACACGGGTTTCTAATCCTGTTTGCTCCCCACGCTTTCGCACCTGAGCGTCAGTCTTCGTCCAGGGGGCCGCCTTCGCCACCGGTATTCCTCCAGATCTCTACGCATTTCACCGCTACACCTGGAATTCTACCCCCCTCTACGAGACTCTAGCTTGCCAGTTTCAAATGCAGTTCCCAGGTTGAGCCCGGGGATTTCACCTCTGTCTTGCATAACCGCCTGCGCCCGCTTTACGCCCAGTAATTCCG
+
CCCCCGGFGGGGGGGGGGGGGGGGGGGGGGGGGGGGGGGGGGGGGGGGGGGGGGGGGGGGFGGGGGGGFGGGDGGGGGGGGGGGGFGGGGGGGGGGGFA?FFGGGGGGGGGGGCGGGEGGGGGGGAFFGGGGGCGGFEGGGGGGGGGGGGGGFFGGFGGEGGGGGGGGGDGCFGF9,=FF6;8:F>:<,6?FGGGD5CFFF>CFFC4C:@;1+:=D>7EC)=>?:FB>(053CD*69(;EEEB4*>B:FF9
@M03364:276:000000000-BLYN8:1:1101:14228:10795 2:N:0:1
GGACTACTCGGGTTTCTAATCCTGTTTGCTCCCCACGCTTTCGCACCTGAGCGTCAGTCTTTGTCCAGGGGGCCGCCTTCGCCACCGGTATTCCTCCAGATCTCTACGCATTTCACCGCTACACCTGGAATTCTACCCCCCTCTACAAGACTCTAGCCTGCCAGTTTCGAATGCAGTTCCCAGGTTGAGCCCGGGGATTTCACATCCGACTTGACAGACCGCCTGCGTGCGCTTTACGCCCAGTAATTCCG
+
CCCCCGGGGGGGGGGGGGGGGGGGGGGGGGGGGGGGGGGGGGGGGGGGGGGGGGGGGGFGGGGGGGGGGGGGGGGGGGGGGGGGGGGGGGGGGGGGGCFFGGGGGGGGGGGGGGGGGGGGGGGGGGGGGGGGGGGGGGGGGGGGGGGGGGGGGGGGGGGGGGGGFGGGGGGGGGGFFEGGFGG5FFCFFGGGGGGGGGFGFGGGFGGGCDDG=DGGF<EGFGE6:FBF?FFFGGGAF:GCEDFFG=?AFFC
@M03364:276:000000000-BLYN8:1:1101:24163:10798 2:N:0:1
GGACTACCGGGTATCTAATCCTGTTTGCTCCCCACGCTTTCGAGCCTCAGTGTCAGTTACAGGCCAGAGAGCCGCTTTCGCCACCGGTGTTCCTCCATATATCTACGCATTTCACCGCTACACATGGAATTCCACTCTCCTCTCCTGCACTCAAGTCTACCAGTTTCCAATGCATACAATGTTTGAGCCACTGCCTTTTACACCCGACTTAATAAACCACCTTCGCTCGCTTTACGCCCAATAAATCCGG
+
CCCCC8C<FGGECFFGFDFGGGGGGGGGGGGGGGGEDFEGGGGGEGGGGGF@FGG<EFFGGAFGGGGF8C@FGCFGGGGGGECCGGCFGGGGGGGGFFAFCFFGGGCGGGGGFCFF=FDEGFGGFFFGGGGGGFFG?=DFGFDFGGD8,DFGD=DF3@AE9>8@FDDAF9DDGDFGFG,DF,EF3>D,@@EGFC>3BBB:8CF***3CCGG7=>EFG4,;?G45:4(;(8?FGC82)6EE*;;*:@A@5)
@M03364:276:000000000-BLYN8:1:1101:13621:10800 2:N:0:1
GGACTACTAGGGTTTCTAATCCTGTTTGCTCCCCACGCTTTCGCACCTGAGCGTCAGTCTTTGTCCAGGGGGCCGCCTTCGCCACCGGTATTCCTCCAGATCTCTACGCATTTCACCGCTACACCTGGAATTCTACCCCCCTCTACAAGACTCTAGCCTGCCAGTTTCGAATGCAGTTCCCAGGTTGAGCCCGGGGATTTCACATCCGACTTGCCAGACCGCCTGCGTGCGCTTTACGCCCAGTACTTCCC
+
CC@CCGGGCFGGGGGGGGFGGGFFGGGGGGGGDGDGGGGGGGGGGGGGGGGGGGGGGGGGGGGGGGGGGEGGGGGGGGGGFGGGFFGGGEGCFGGGEGCFGFEGGGGGGGGGGGGGGEGGE7FGGGGG?FFFGFFGFFGGG>EGGGGG?FGGGGGFCDCFFDG6DEGGGFFGFGGGGCECF@EDFFGFFG?DEGGCCCF,=@FGFG</:D:DG+209CCFFC:(6>>>:)5@<CFAB?>E*549>7=<FG*
@M03364:276:000000000-BLYN8:1:1101:3260:10881 2:N:0:1
GGACTACCGGGGTTTCTAATCCTGTTTGCTCCCCACGCTTTCGAGCCTCAGTGTCAGTTACAGGCCAGAGAGCCGCTTTCGCCACCGGTGTTCCTCCATATATCTACGCATTTCACCGCTACACATGGAATTCCACTCTCCTCTCCTGCACTCAAGTCTACCAGTTTCCAATGCATACAATGGTTGAGCCACTGCCTTTTACACCAGACTTAATAAACCACCTGCGCTCGCTTTACGCCCAATAAATCCGG
+
CCCCCGGGGGGGGGGGGGGGGGGGGGGGGGGGGGGGGGGGGGGGGGGGGGGGGGGGEGGGGGGGGGGFGGGGGGDGGGGGGGGGEGGGGGGGGGGGGGGGGGGGGGGGGGGGGGGGGGGDEGGGGGGGGFFFGFFGFGGFGGGGGGGGGGGGGFFFEGGGFAE8>FGGCGGGFD,@FGCGGF6,@>6CF7DFGFGGGFGGGFFG>C77FGCGFGGGFCFCFGA:=BBB9?BBFFCEADGGG>@FG7+<;5)
@M03364:276:000000000-BLYN8:1:1101:14968:10896 2:N:0:1
GGACTACAAGGGTTTCTAATCCTGTTTGCTCCCCACGCTTTCGAGCCTCAGTGTCAGTTACAGGCCAGAGAGCCGCTTTCGCCACCGGTGTTCCTCCATATATCTACGCATTTCACCGCTACACATGGAATTCCACTCTCCTCTCCTGCACTCAAGTCTACCAGTTTCCAATGCATACAATGGTTGAGCCACTGCCTTTTACACCAGACTTAATAAACCCCCTGCGCTCGCTTTACGCCCAATAAATCCGG
+
CCCCCGGGFFGGGGGGGGGGGGGGGGGGGGGGGG@FCGGGGGGGGGGGGGGGGGGGGGGGGGGFFGGFGCFGGGGGFFFGGGGGGGEGGGGGGFEFGGGFFGEFGFDGGGGGGGGGGGGGGGDGFFGFGGGGGGFGFGGGCEFF?FGGGDCFGGBGEGCGGGFGFCDFGGACGGGGAFGGGEFFG>@@FGFGGCF?FGEGFGGGF6*;;C>CF9CFGGF**1*):@A9))84<F7>4:EGE>@;7@A60CD
@M03364:276:000000000-BLYN8:1:1101:27644:10928 2:N:0:1
GGACTCAGGGTATCTAATCCTGTTTGCTCCCCACGCTTTCGAGCCTCAGTGTCAGTTACAGGCCAGAGAGCCGCTTTCGCCACCGGGGTTCCACCATATATCTACGCATTTCACCGCTACACCTGGAATTCTACCCCCCTCTACAAGACTCTAGCCTGCCAGTTTCGAATGCAGTTCCCAGGTGGAGCCCGGGTATTTCACATCCGACTTGACCGACCGCCTGCGTGCGTTGTACGCCCAGTAATTCCGAT
+
C@CCCFGGGGGGGCFEFF9DFDFFFG9<F,DFDFCCGEGGGGGD@FF<CCFEFC,<FFCC;E8FGGFFE@<EF>FDGGFG@FGDCF+>F+,F,:@FE<B?<E;@>F:E+8,CAFACBC+8,::,,AF,C<FGFGF:D@+@>@E87,@DFGGFGCFGAFCG,6@;=3@8::D;7E,,;F?FG68,*3DF7:33***,2,>@@+,CF*:DD*4:8*9:738CA5)81.(>(.))/0*8@>8EFF<6:*9.79*
@M03364:276:000000000-BLYN8:1:1101:14655:10931 2:N:0:1
GGACTACTGGGGTTTCTAATCCTGTTTGATCCCCACGCTTTCGCACATCAGCGTCAGTTACAGACCAGAAAGTCGCCTTCGCCACTGGTGTTCCTCCATATCTCTGCGCATTTCACCGCTACACATGGAATTCCACTTTCCTCTTCTGCACTCAAGTTTCCCAGTTTCCAATGACCCTCCACGGTTGAGCCGTGGGCTTTCACATCAGACTTAAGAAACCGCCTACGCGCGCTTTACGCCCAATAATTCCG
+
CCCCCGGGGGGGGGGGGGGGGGGGGGGGGGGGGGGGGGGGGGGGGGGGGGGGGGGDCFGGGGGGGGGGGGGGFGGGGGGGGGGGGGGFFGGGGG,AFFFGGGGFGGGGGGGGGGGGGEGGGGGGGGGGGGGFGGGGGGGGGGGGGCDGGGGGGGGGGFDCGGGGFDGGGFGGDFAF8DGC8DCCFGGFGGGGGGGGGGGGGC7FAFGFD9;CFFFGGGGGFGFF@F5A@EFDDGG<@;EGGFFFGGF5:C>
@M03364:276:000000000-BLYN8:1:1101:16002:10932 2:N:0:1
GGACTACCCGGGTTTCTAATCCTGTTTGCTCCCCACGCTTTCGCACCTGAGCGTCAGTCTTTGTCCAGGGGGCCGCCTTCGCCACCGGTATTCCTCCAGATCTCTACGCATTTCACCGCTACACCTGGAATTCTACCCCCCTCTACAAGACTCTAGCCTGCCAGTTTCGAATGCAGTTCCCAGGTTGAGCCCGGGGATTTCACATCCGACTTGACAGACCGCCTGCGTGCGCTTTACGCCCAGTAATTCCG
+
CCCCCGGGGGGGGGEFGGGGGGGGGGGGGGGGGGGGGGGGGGGGGGGGGGGGGGGGGGGGGGGGGGGGGGGGGGGGGGGGGGGGGGGGGGGGGGGGGGGGGGGGGGGGGDGGGGGGGGEGGGGGGGGGGGGGGGGGGGFGGGGGFFGGG,DCFGGGGGGGGGGGFGGGGGGGGGGGGCGGGGGGGGGGGGGGGGGEGDGFGGGGFGGGGGGGCFGGGGGGD=BFFF>FFFFFDDC2@?GCEEF@GG=>FF0
@M03364:276:000000000-BLYN8:1:1101:5149:10933 2:N:0:1
GGACTACTAGGGTATCTAATCCTGTTTGCTCCCCACGCTTTCGTGCCTCAGTGTCAATGTTGGTCCAGGTAGCTGCCTTCGCCATGGATGTTCCTCCTGATCTCTACGCATTTCACTGCTACACCAGGAATTCCGCTACCCTCTACCACATTCTAGTCGCCCAGTATCCACTGCAGTTCCCAGGTTGAGCCCAGGGCTTTCACAACGGACTTAAACGACCACCTACGCACGCTTTACGCCCAGTAATTCCG
+
CCCCCGGGGGGGGGGGGGGGGGGGGGGGGGGGGGGGGGGGGGGGGGGGGGGCEFGGGGEFGGGGGEFFCGGGGGGGGGGGCGGEEGGGGGGGGGGGGGGGGGGGGGEFGGGGGGGGGGGGGGGFFCGCGFGGGGGGGGDGGGDGGGFGGGGGGGGGGGGGGDCGFGFFCFCGGGGFGGGFDFGFGGGGGGFFCFGGDGGGGGGGFGGGGGGGFGGGGGGGFFD=BFF>=BEF<DGEFFGGGD0FGC7CCC2
@M03364:276:000000000-BLYN8:1:1101:13147:10941 2:N:0:1
GGACTACAAGGGTTTCTAATCCTGTTTGCTACCCATGCTTTCGAGCCTCAGCGTCAGTTGGTGCCCAGTAGGCCGCCTTCGCCACTGGTGTTCCTCCCGATATCTACGCATTCCACCGCTACACCGGGAATTCCGCCTACCTCTGCACTACTCAAGACCAGCAGTTTTGAAAGCAGTTTATGGGTTGAGCCCATAGATTTCACTTCCAACTTGCCGCCCCGCCTGCGCTCCCTTTACACCCAGTAATTCCG
+
CCCCCGGGGGGGGGGGGGGGGGGGGGGGGGGGGGGGGGGGGGGGGGGGGGGGGGGGGGGGFGGGGGGGGGGGGGGGGGGGGGGGGGGGGGGGGFGGGGGGDGGGGGGGGGGGGCFGGGGGGGGGGGGGGGGGGGGGGGDGGGGGFF;FFGGFFGFCAEFGGGGFGGGGGDGFGGGGGGGGGGFGGGGGGGGGGGGGGGGFFGGGFG7CGGGGGGF4DCEGFGFFDFFFFBDFGGCCF<GFEF08>7FAGGC
@M03364:276:000000000-BLYN8:1:1101:18333:10967 2:N:0:1
GGACTACTCGGGTTTCTAATCCTGTTTGCTCCCCACGCTTTCGAGCCTCAGTGTCAGTTACAGGCCAGAGAGCCGCTTTCGCCTCCGGTGTTCCTCCATATATCTACGCATTTCACCGCTACACATGGAATTCTACCCCCCTCTACAAGACTCTAGCCTGCCAGTTTCGAATGCAGTTCCCAGGTTGAGCCCGGGGATTTCACATCCGACTTGACAGACCGCCTGCGTGCGCTTTACGCCCAGTAATTCCG
+
CCCCCGGGGGGGGGGGGFGGGGGGGGGGGGGGGGGGGGGGGGGGGCFGGGGGGGGGGGGGGGGGGGGGGGGGGGGGGGFGGGGGGGGGGGGGGGGGGGGGGGGGGGGGGGGGGGGGGGDCFGGGGGGGGGGGGFGGGFGGGGGGGGGGGGGGGGF9DGGGGGFGGGDDGGGGGGGFGGDFG9BFGFGGGGGGEEGGGGGGGGGGFGCGGGGCFCCDFFGGEGE??FBF?EFFDGGEF:AEGE?FFG*6FFC
@M03364:276:000000000-BLYN8:1:1101:5014:10976 2:N:0:1
GGACTACCAGGGTTTCTAATCCTGTTTGCTCCCCACGCTTTCGAGCCTCAGCGTCAGTTACAGGCCAGAGAGCCGCTTTCGCCACCGGTGTTCCTCCATATATCTACGCATTTCACCGCTACACATGGAATTCCACTCTCCTCTTCTGCACTCAAGTTTCCCAGTTTCCAATGCCCCTCTCCGGTTGAGCCCGGGGCTTTCACATCAGGCTTAACAAACCGCCTGCGCTCGCTTTACGCCCAATAAATCCG
+
CCCCCGG8,CCGGFCFGGGGGGGGFGGGFGGGGGGGGGGGGGGGGGGGGGG,CFGGGGG9FFGCFGGGF,6FGGGG+FFGGGGGG,FGGGGGGCFGG,,FFFGFGGGGGGGGGGGGGGGEGEGG98FDEFEFGG,ED,=FGGGG9FGGGGGDG>DC,,@@;>FFFE,E8CFGG8,,6+@,@,>EGG>CGFG6**4@CE>FFFGGFC+;*0;8CC+=7*;C)?DD(.(>>D)):FG)+,CECD(77F/4>FD
@M03364:276:000000000-BLYN8:1:1101:22743:10984 2:N:0:1
GGACTACTGGGGTATCTAATCCTGTTTGCTCCCCTCGCTTTCGAGCCTCAGCGTCAGTGACAGCCCAGAGAGCCGCCTTCGCCACCGGTATTCCTCCAGATCTCTACGCATTTCACCGCTACACCTGGAATTCTACCTCCCTCTACAAGACTCTAGCTTCCCAGTTTCAAATGCAGTTTCCCGGTTGAGCCCGGGGATTTCACATCTGACTTAACAAACCGCCCTCGTGCGCTTTTCGCCCATGAATTCCC
+
CCCCCGGG@FGGGGGGGGGGGGDFGGGGGGGGGG,6@FGGGGGCFGGGGGGGGGGGGG,;EFG8FGGF8<E@FGDCGGGGGGGFGCGCF4FCFGGCB,AFG,EEGGGGGGGGGFGGGGGDCGGGG:48EDFGGC;,,,,4@@FF,;,,,@D?>DGEG,@,6DDGGFGG:;,=,733EF,E=,3@FG+<9EBGEE85*>CFGCE7+4+==DGGDF87*1,4?:;((),:(8=>8<F);98C=)(.*:*.070
@M03364:276:000000000-BLYN8:1:1101:18982:11033 2:N:0:1
GGACTACTCGGGTTTCTAATCCTGTTTGCTCCCCACGCTTTCGAGCCTCAACGTCAGTTACTGTCCAGTAAGCCGCCTTCGCCACTGGTGTTCCTCCTAATATCTACGCATTTCACCGCTACACTAGGAATTCCACTTACCTCTCCAGCACTCTAGATAAACAGTTTCCAAAGCAGTCCCGGGGTTGAGCCCCGGGTTTTCACTCCAGACTTGCCTATCCGTCTACGCTCCCTTTACACCCAGTAAATCCG
+
CCCCCGGGGDGGGG7FFC<FFGEC-CAFGFFGDFGDEGCCFACDGGGFCEFCCFGGGGGCAEAFEECEFGGGFGDEGCGGFEFGGGGGFGGGGFF,EFGCFGG,CE<FGE@:<?ECFCF8FEGGGGGFGGGGFGFFFGDGGFGFGDC8EF=6>DGGGDGGFA8>FGGGCA998BCGGD8EGGCE@EGC<CCFGGGG*@EEFCCCA;CFGFGGDD*2@7>EDFF2>A9A?BEFF7CCFFCFGF;FDGACDFD
@M03364:276:000000000-BLYN8:1:1101:11274:11048 2:N:0:1
GGACTACCGGGGTTTCTAATCCTGTTTGCTCCCCACGCTTTCGCACCTGAGCGTCAGTCTTTGTCCAGGGGGCCGCCTTCGCCACCGGTATTCCTCCAGATCTCTACGCATTTCACCGCTACACCTGGAATTCTACCCCCCTCTACAAGACTCTAGCCTGCCAGTTTCGAATGCAGTTCCCAGGTTGAGCCCGGGGATTTCACATCCGACTTGAACGACCGCCTGCGTGCGCTTTACGCCCAGTAATTCCG
+
CCCCCGGGGGGGGGGGGGGGGEGGFGGGGGGGGGGGGGGGGGGGGGGGGGGGGGGGGGGGGGGGGGGGG>FGGDGGGGGGGGGGGGGGGGGGGGGGGGCAFGFGGGGGGDGGGGGGGGGGGGGGGFGGCFGGFFGGGFGGGGGFGGGGGGF?FGGGGGGGGGGGGGGGGG68CFGGGGGGEGGGGGGGGGGGCDGGGGGGGGGGFC5DDGDDG>***1:7>EB?:595,)5)<DFBFBCGE34?7CFAGGC
@M03364:276:000000000-BLYN8:1:1101:22574:11074 2:N:0:1
GGACTACAGGGGTATCTAATCCTGTTTGCTCCCCACGCTTTCGAGCCTCAGTGTCAGTTACAGGCCAGAGAGCCGCTTTCGCCTCCGGTGTTCCTCCATATATCTACGCATTTCACCGCTACACATGGAATTCCACTCTCCTCTCCTGCACTCAAGTCTCCCAGTTTCCAATGCACACAATGGTTGAGCCACTGCCTTTTACATCAGACTTAAGAAACCACCTGCGCTCGCTTTACGCCCAATAAATCCGG
+
CCCCCGGGGGGGGGGGGGGGGGGGGGGGGGGGGGGGGGGEGGGGGGGGGGGGGGGGGGGGGGGGGGGGC@FGGGGGGGGGGGGGGCEGGGGGGGGGGGGGGGGGGGGGGGGGGGGGCFGGGGGGGGGFGGFGGGGGGGGGGGGGFGGGGGGGGGGGDGFGGGGGGGGGGGGGGGGGGGG6EGFGGEFGGGCFFGGGCGGGGGFGF>GCCGGG>;8CCF>53162<>>FFFB>C4:>EDEEGF1FGCFFCCD
@M03364:276:000000000-BLYN8:1:1101:15559:11079 2:N:0:1
GGACTACTAGGGTTTCTAATCCTGTTTGCTCCCCACGCTTTCGCACCTGAGCGTCAGTCTTTGTCCAGGGGGCCGCCTTCGCCACCGGTATTCCTCCAGATCTCTACGCATTTCACCGCTACACCTGGAATTCTACCCCCCTCTACAAGACTCTAGCCTGCCAGTTTCGAATGCAGTTCCCAGGTTGAGCCCGGGGATTTCACATCCGACTTGACAGACCGCCTGCGTGCGCTTTACGCCCAGTAATTCCC
+
CCCCCGGGGGGGGGGGGGGGGGGGGGGGGGGGGGGGGGGGGGGGGGGGGGGGGGGGGGGGGGGGGGGGGDDGGGGGGGGGGGGGGGGGGGGGGFGGGGGGGGGGGGGGGGEGGGGGGGGGGGGGFGGGGGGGGGGGGGGGGGGDAFGCFFGGGGCGFFF8FGGFFGFGG>FCFFG7E9;D6,@8FE>FFFGGGGGGGGGGGGGC+0;DGGGGC7CFF4CE57>;;FB>0@>EGGGFF0EGG36;CGF)::*
@M03364:276:000000000-BLYN8:1:1101:12671:11084 2:N:0:1
GGACTACTCGGGTTTCTAATCCTGTTTGCTCCCCACGCTTTCGAGCCTCAGCGTCAGTTACAGACCAGAGAGCCGCCTTCGCCACTGGTGTTCCTCCATATATCTACGCATTTCACCGCTACACATGGAATTCCACTCTCCTCTTCTGCACTCAAGTCTCCCAGTTTCCAATGAACCTCCCCGGTTGAGCCGGGGGCTTTCACATCCAACTTAAGAAACCGCCTGCGCCCGCTTTACGCCCAATAAATCCG
+
CCCCCGGGFEGGGDGGGGGGG<FGGGGGGGGGGGGGGGGGGGG,EEEFGGFGGGFGGGGGGGGDFFFG@,:B,CFGGGGGGGGGGGGGGGGGGGGGG?9FGGGF@DFAFGDGAFEGGDGEGGGGGGG8BC,EEFGGCB9F8=DFGF9@CAEDFBEDEAECDD@?AEFA,@>DD,,,36DC8BECEC+<1DE+*5CE58B?F:EFFG**2;CGCF+;CCEF:EB?(=9B25855<5)86CG=)-5*2/):C>
@M03364:276:000000000-BLYN8:1:1101:23312:11093 2:N:0:1
GGACTACCGGGGTTTCTAATCCTGTTTGCTCCCCACGCTTTCGCACCTGAGCGTCAGTCTTTGTCCAGGGGGCCGCCTTCGCCACTGGTGTTCCTCCATATATCTACGCATTTCACCGCTACACATGGAATTCCACTCTCCTCTTCTGCACTCAAGTCTCCCAGTTTCCAATGACCCTCCCCGGTTGAGCCGGGGGCTTTCACATCAGACTTAAGAAACCGCCTGCGCTCGCTTTACGCCCAGTACTTCCG
+
CCCCCFFEFGGGF@FGGG<CFG9EC@,FGDDEFEFGEEG7DDEEEGGGGGGCF@FCCFECFGGFGG,CF:EEGDG7FCF=FEGGGDFGGG?7FFEEGDG9EAECAFFFGG@?FGGGGGFC@C,,,7F>DFG@DFD:,@AFFEC9EFGGC:DCDFDFDEGEFC6D@,@7,,@BEFFFF7>EGGG>:*=<FGGGCE5EC>>6>CE7AFFG*7*;FDFGDCCF>G>(-<()()0)19/:??G8C::7::@):>3
@M03364:276:000000000-BLYN8:1:1101:19219:11103 2:N:0:1
GGACTACAGGGGTTTCTAATCCTGTTTGCTCCCCACGCTTTCGCACCTGAGCGTCAGTCTTCGTCCAGGGGGCCGCCTTCGCCACCGGTATTCCTCCAGATCTCTACGCATTTCACCGCTACACCTGGAATTCTACCCCCCTCTACGAGACTCTAGCTTGCCAGTTTCAAATGCAGTTCCCAGGTTGAGCCCGGGGATTTCACATCTGACTTAACAAACCGCCTGCGTGCGCTTTACGCCCAGTAATTCCG
+
<ACCC@,,CFBC@@@,CE<AFFGGEA<@F<;8DCCCFGGEFGFEF6@FCFG@FFEEEG9FFGGD7,BFGGGGGFC:CCC<FGGGFA@@4+BF9F,?<4EGC<F<@<?FF+C@@BFFGGGGC=FDFGCF@FFFFAAAE8DC8CGGF9:EGGGGG,=EGG,7>>CGGFGGGGGFEC;<>FC;CDCDF9,,1;:*:*4:7CFGGDFG69@C:+::DDGGGG5EBG),()-7(5BD<756@BC*:5177C66F:9
@M03364:276:000000000-BLYN8:1:1101:11911:11111 2:N:0:1
GGACTACAGGGGTTTCTAATCCTGTTTGCTACCCATGCTTTCGAGCCTCAGCGTCAGTTACAGACCAGACAGCCGCCTTCGCCACTGGTGTTCTTCCATATATCTACGCATTTCACCGCTACACATGGAGTTCCACTGTCCTCTTCTGCACTCAAGTTTCCCAGTTTCCGATGCACTTCTTCGGTTGAGCCGAAGGCTTTCACATCAGACTTAAGAAACCGCCTGCGCTCGCTTTACGCCCAATAAATCCG
+
CCCCCGCFF@EDFGEGGGFGGGGGGGGGGGGGGGGGGGGGGGGFGGGGGGGGGGGGGGGGGFGCAFFGGGGGGGEGGGGFGGGFGFFFGFGGGGGGFEGF<FGGGGECFEGGGGGGGGGGGGGGGGG8EGGGGEGGGGFGGGFGG@>DFGGGGFGFFACF=EGGGGGGGGGCEGFFGG9:D9>@FEEGFGDEG6EG,DDFF7FFFGCGD9DGGFGGGGGGFGFFFF>B=6?EGCC>FFCCGD6FGGFED42
@M03364:276:000000000-BLYN8:1:1101:16149:11111 2:N:0:1
GGACTACTGGGGTTTCTAATCCTGTTTGCTCCCCACGCTTTCGCACCTGAGCGTCAGTCTTCGTCCAGGGGGCCGCCTTCGCCACCGGTATTCCTCCAGATCTCTACGCATTTCACCGCTACACCTGGAATTCTACCCCCCTCTACGAGACTCTAGCTTGCCAGTTTCAAATGCAGTTCCCAGGTTGAGCCCGGGGATTTCACATCTGACTTAACAAACCGCCTGCGTGCGCTTTACGCCCAGTAATTCCG
+
CCCCCGGGGGGGGGGGGGGGGGGGGGGGGGGGGGGGDGGGGGGGGGGGEGGGGGGGGGGGGGGGGGGGG>FDFGGGGGGGGGGGGGG>FGGGGGGGGGGGGGGGGGGGGGGGGGGGGDGGGGGGGGGGGGGGGGGGG8DFEGGGGGGGGGGGGGGGGGGGFGFFFGGGGGGGGGGGGGGGGGG>FGGGFGGFEC>EEGGGG7<DFGGFGCFFGGDDGCECEGFFDFBE1;:@DDGFFFEGG>FFG*@AF:9
@M03364:276:000000000-BLYN8:1:1101:13419:11121 2:N:0:1
GGACTACAGGGGTTTCTAATCCTGTTTGCTCCCCACGCTTTCGAGCCTCAGTGTCAGTTACAGGCCAGAGAGCCGCTTTCGCCACCGGTGTTCCTCCATATATCTACGCATTTCACCGCTACACATGGAATTCCACTCTCCTCTCCTGCACTCAAGTCTACCAGTTTCCAATGCATACAATGGTTGAGCCACTGCCTTTTACACCAGACTTAATAAACCACCTGCGCTCGCTTTACGCCCAATAAATCCGG
+
CCCCCGGGGGGGGGGGGGGGGGGGGGGGGGGGGGGGDGGGGGGGGGGGGGGGGCGGFGGGGGGGGGGFGGGGGGGGGGGEGGGGEGGEFCGGGGGGGGGGGGGGGGGGGGGDGGGGGGGGGGGFGGGGFGCFFGGGGGGFFGGCCEFGGGGGGGGFCDGGFFGFFDFGGGFGGGGGAFGFGGFDFGGGG,DFG89@CEGGGGGGFG59CGG+:@DFGG6CF79=@>A>5:5:9*+48(B77;;FGD7?<DC
@M03364:276:000000000-BLYN8:1:1101:8939:11166 2:N:0:1
GGACTACTCGGGTTTCTAATCCTGTTTGCTCCCCACGCTTTCGAGCCTCAGCGTCAGTTACAGACCAGAGAGCCGCCTTCGCCACTGGTGTTCCTCCATATATCTACGCATTTCACCGCTACACATGGAATTCCACTCTCCTCTTCTGCACTCAAGTTTCCCAGTTTCCAATGACCCTCCACGGTTGAGCCGTGGGCTTTCACATCAGACTTAAGAAACCGCCTACGCGCGCTTTACGCCCAATAATTCCG
+
CCCCCGGGGGGGGGGGGGGGGGGGGGGGGGGGGGGGGGGGGGGGGGGGGGGGGGGDGGGGGGGGGGGGGGGGGGGGGGGGGGGGGGGGGGGGGGGGGGGGGGGGGGGGGGGGGGGGGGGGGGGGGGGGG,<FFGFGGGGGGGGGGGGGGGGGGGGGGGGGGGGGFGGGFGGGGGGGGGGGC>CBFGEGCFGDGGGGGGGFGGGGFGGFDFGDCFGCFGGGDGF?(;=>>AFF:<F6A@GEGF057CF9DC7
@M03364:276:000000000-BLYN8:1:1101:29214:11191 2:N:0:1
GGACTACTGGGGTTTCTAATCCTGTTTGCTCCCCACGCTTTCGCACCTGAGCGTCAGTCTTCGTCCAGGGGGCAGCCTTCGCCACCGGTATTCCTCCAGATCTCGACGCATTTCACCGCTACACCTGGAATTCTACCCCCCTCTACGAGACTCTAGCTTGCCAGTTTCAAATGCAGTTCCCAGGTTGAGCCCGGGGATTTCACATCTGACTTAACAAACCGCCTGCGTGCGCTTTACGCCCAGTACTTCCG
+
CCCCCDCGGGGGGGC9<EGGGGGGFEGFGC9EFGGGGGGGGFGGE:CGGGGFEFGGFFAEA9<CFCGGGGGGG+?CGGF@FE=CCFGGGDGEGFDGFFGGCEFE,ECFBCEGG9?EB?CEDGFC,:ADGFAC,AE==>@CECGC>DFCEGCCGFCCCECGCFGFDFGGFFCFGDF7;AAFGGGGGC>97C,=?EC=E5BC77=:A6@7:F7FGGF>>FCCEEE@;F>D0>@BDDGBF0C8=)4?D799D71
@M03364:276:000000000-BLYN8:1:1101:19715:11200 2:N:0:1
GGACTACTAGGGTATCTAATCCTGTTTGCTCCCCACGCTTTCGAGCCTCAGCGTCAGTTACAGACCAGAGAGCCGCCTTCGCCACTGGTGTTCCTCCATATATCTACGCATTTCACCGCTACACATGGAATTCCACTCTCCTCTTCTGCACTCAAGTCTCCCAGTTTCCAATGACCCTCCCCGGTTGAGCCGGGGGCTTTCACATCAGACTTAAGAAACCGCCTGCGCTCGCTTTACGCCCAATAAATCCG
+
CCCCCGGGGGGGGGGGGGGGGGGGGGGGGGGGGGGGGGGGGGGGGGGGGGGGGGGGGGGGGGGGGGGGGCGGGGGGGGGGGGGGGGGGGGGGGGGGGGGGGGGGGGGGGGGGGGGGGGGGGGGFGFGGFAFFGGGGFGGGGGGGEFFFGGGGGGFGGGGGFGGEFGGFCDFFGGGGGGGGGGGGGEDCFGGGGGGGGGFC8DGFFGG4CFGGFCDGGGGGFGEFFFFFFFFBG:F<F?DEGFFFGFFFGGD
@M03364:276:000000000-BLYN8:1:1101:4561:11200 2:N:0:1
GGACTACAAGGGTTTCTAATCCTGTTTGCTCCCCACGCTTTCGAGCCTCAGCGTCAGTTACAGACCAGAGAGCCGCCTTCGCCACTGGTGTTCCTCCATATATCTACGCATTTCACCGCTACACATGGAATTCCACTCTCCTCTTCTGCACTCAAGTCTCCCAGTTTCCAATGACCCTCCCCGGTTGAGCCGGGGCTTTCACATCAGACTTAAGAAACCGCCTGCGCTCGCTTTACGCCCAATAAATCCGG
+
CCCCCGGGGGGGGGGGGGGGGGGGGGGGGGGGGGGGGGGGGGGGFGGGGGGGGGGGGGFGGGGGGGGGGGGGGGGGGGGGCGEFC?FFFGGGGGGG?FFGGGGGGGGGGGGGGGGGGGGGGGGGFGGCFFGGGCFGGGGGGGFGGGGGGGGGGGGGGGGGGGFGGGGGGGGGFFGGGE@CGC>6FG6?CFGGGGGGGGGFFFCC*:4CFGCCDC8FGGF5?CEFF:931>EAFGGFFFGCGF@4CCBA>D9
@M03364:276:000000000-BLYN8:1:1101:7906:11209 2:N:0:1
GGACTACTAGGGTTTCTAATCCTGTTTGCTCCCCACGCTTTCGTGCCTCAGTGTCAGTTACAGTCCAGAGAGCCGCCTTCGCAACTGGTGTTCCTCCTAATATCTACGCATTTCACCGCTACACTAGGAATTCCACTCTCCTCTCCTGCACTCAAGTTTCCCAGTTTCAAAGGCTTACTACGGTTGAGCCGTACCCTTTCACCTCTGACTTAAGAAACCACCTACGCACCCTTTACGCCCAGTAATTCCGG
+
CCCCCGGFGGGGGGGGGGGGGGGGGGGGGGGFGGGGGGGGGGGGGGGGGGGGGGGGGGGGFEFGEGGGFGGGGGDEGGGGGGGCGGGFFGGGGGGGGGGGGGGGGGGGGGGGGGGFGGGGGGGGGFGGFGGFFF,?EEEGGGGDGGGF8@=D@8EGGGCGF@9DFGFFFC9;,DGG8?F8EGDDFEGCGFGGG+>6CFF<9@,+3:++2DC72?:CGDFGFCF=>B=*)399FGGFFF8CEFF8:FF4CGD
@M03364:276:000000000-BLYN8:1:1101:19336:11230 2:N:0:1
GGACTACAGGGGTTTCTAATCCTGTTTGCTCCCCACGCTTTCGCACCTGAGCGTCAGTCTTCGTCCAGGGGGCCGCCTTCGCCACCGGTATTCCTCCAGATCTCTACGCATTTCACCGCTACACCTGGAATTCTACCCCCCTCTACGAGACTCTAGCTTGCCAGTTTCGAATGCAGTTCCCAGGTTGAGCCCGGGGATTTCACATCCGACTTGACAGACCGCCTGCGTGCGCTTTACGCCCAGTAATTCCG
+
CCCCCGGGGGGGGGGGGGGGGGGGGGGGGGGGGGGGGGGGGGGGGGGGGGGGGGGGGGGGGGGGGGGGGGGGGGGGGGGGGGGGGGGGGGGFGGGGGGGGGGGGGGGGGGDBFGGGGGGGGGGGGGGGGGGGGGGGGGGGGGGFGGGGGGGGGGGFFFGGGGGGGGFG>DFGGGGGGGGGGGGGFFGGGGGGGGGGGGGGGGGGFGGGGGDGGGGGGCEGFGFFFFF:3>FFDDF>FFGEGFFFGFFF7:<
@M03364:276:000000000-BLYN8:1:1101:28522:11232 2:N:0:1
GGACTACACGGGTATCTAATCCTGTTTGCTCCACACGATTTCGCACCTGAGCGTCAGTCTTCGTCCAGGGGGCCGCCTTCGCCACCGGTATTCCTCCAGATCTCTACGCATTTCACCGCTACGCCTGGAATTCCACCACCCTCTACCAGACTCAAGCCTGCCAGTTTCAAATGCAGTTCCCGGGTTGAGCTCGGGGATTTCACATATGACTTAACAGACCGCCTGCGTGCGCTTTAAGCCCAGCAATCCCG
+
<C<@<E@<<B@FECD,CEDGACCEGAFFCC9E@@E;F+,<CFGCBF+EEFGGGFCFGF96CF76,8,<DFCGCCCC=:?,,,BFG8CGFGF9CBEFGED?FC99@F,+8?+B,C<?9?:+>+++8AFGFDFDG,D=83++3@DFC,,3,=+38EC,;+@>D:EFFBEF<9,,2>FG5BE,4B85>>>CC8,4*/:8C*:,4++1++3+3@77:DF777*1855;?57;17:))*1)*.3+28,)*2/)201
@M03364:276:000000000-BLYN8:1:1101:23891:11236 2:N:0:1
GGACTACAAGGGTTTCTAATCCTGTTTGCTCCCCACGCTTTCGAGCCTCAGCGTCAGTTACAGACCAGAAAGTCGCCTTCGCCACTGGTGTTCCTCCATATATCTACGCATTTCACCGCTACACATGGAATTCCACTTTCCTCTTCTGCACTCAAGTCTCCCAGTTTCCAATGACCCTCCCCGGTTGAGCCGGGGGCTTTCACATCAGACTTAAGAAACCGCCTGCGCTCGCTTTACGCCCAATAAATCCG
+
CCCCCGGGGGGGEGGGGFGGGGGGGGGGGGGGGGGGGGGGGGGGGGGGGGGGGGGGGGGGGGGGGGGG8FFGGGDGEGGGGGGGGGGGGFGGGGGGGGGGGGFDFGGGGGGGGGGGGGGC+@FEFFGFFEFGGGGGGGGGGFF?FCFGGGGGGG8=@DEGFGFGGCFGGG,;1EGGG88=EEE6@@EGGFGGGG5CEGGGGGGG+2:CGGGGGDC>+C<CBGE@;:@F9>DD5FFFFFDGGE?:DD*4:C7
@M03364:276:000000000-BLYN8:1:1101:16793:11244 2:N:0:1
GGACTACAGGGGTTTCTAATCCTGTTTGCTCCCCACGCTTTCGCACCTGAGCGTCAGTCTTTGTCCAGGGGGCCGCCTTCGCCACCGGTATTCCTCCAGATCTCTACGCATTTCACCGCTACACCTGGAATTCTACCCCCCTCTACAAGACTCTAGCCTGCCAGTTTCGAATGCAGTTCCCAGGTTTAGCCCGGGGATTTCACATCCGACTTGACAGACCGCCTGCGTGCGCTTTACGCCCAGTAATTCCG
+
CCCCCGGGGGGGGGGGGGGGGGGGGGGGGGGGGGGGGGGGGGGGGGGGGGGGGGGGGGGGGGGGGGGGGDGGGGGGGGGGGGGGGGGGGEGGGGGGGGGGGGGGGGGGGGGGGGGGGGGGGGGGGGGGGGGGGGGGGGGGGGGGGGGGFGGGGGGGGGGGGGGGGGGGGFGGGGGFCGFGECGFGF7CEGFGGGGGGGGDCCFGFGFDDDGDGGFFCFCGFDB:?FFF<EEFG:C<F0>EC569*:*<C>*
@M03364:276:000000000-BLYN8:1:1101:24433:11252 2:N:0:1
GGGATACCGGGGTTTTTTATCCTGTTTGCTCCCCACGCTTTCGCGCCTCCGCGTCAGTTACAGACCAGAGAGCCGCCTTTCCCACTTGTGTTCCTCCATATATCTACGCAATTTACCGCTCCACATGGAATTTCACCCGCCTCTTTTGCACTCCAGTCTCCCAGCTTCCAATTACCCTCCCCCGTTGAGCCGGGGGCCTTCACATCCGGCTTAAAGAAACCCCTTCGCCCCGCTTTCGCCCACATAAATAC
+
AA--8,,;,@FE@BF,6+666C,,CFF,,C,CDF,@C@,@FDE,7CF7B,@7BC@,,@CC966<:=,6,6,,6C++@,B<,,9CC<,<<E?,,5,9E,,,,,,,4,99:++8?,,A,+>C>+4?EA<<<D<8,9,736++++30>,@,,,,6,,,,,43,@@36,@D9FFG,@,;AD,*5CE**6>*148D*=CEE**=0**=++2**))1)020*29*2.C5,()()(.)))17(96*CC)()**9)**0
@M03364:276:000000000-BLYN8:1:1101:22679:11266 2:N:0:1
GGACTACCGGGGTTTCTAATCCTGTTTGCTCCCCACGCTTTCGAGCCTCAGTGTCAGTTACAGGCCAGAGAGCCGCTTTCGCCACCGGTGTTCCTCCATATATCTACGCATTTCACCGCTACACATGGAATTCCACTCTCCTCTCCTGCACTCAAGTCTACCAGTTTCCAATGCATACAATGGTTGAGCCACTGCCTTTTACACCAGACTTAAGAAACCACCTGCGCTCGCTTTACGCCCAATAAATCCGG
+
CCCCCFGGGGGGGGGGFGGGGGGGGGGDFGGGGGGGGGGGGGGGGGGGGGGGGGGGGGGGGG98FEGGGGGGGGGGDEGGCGGGGGGGGGGGGGGGGGGGGGGGGGGGGGDGGGGGGGGGGGGGGFGGGGGGGGGGGGGGGGFGGGGGGGGFGGDFGGFGGGGGGAEFFFFGGGGGGGGFCGGGGGGGGGGGGFGGGGGGFGAF?DG5C4::DF7FCFGCFEFEFA=BFFFBGGGEEFGGG>@FCGFFGGD
@M03364:276:000000000-BLYN8:1:1101:26044:11284 2:N:0:1
GGACTACTAGGGTATCTAATCCTGTTTGCTCCCCACGCTTTCGAGCCTCAGCGTCAGTTACAGACCAGAGAGCCGCCTTCGCCACTGGTGTTCCTCCATATATCTACGCATTTCACCGCTACACATGGAATTCCACTCTCCTCTTCTGCACTCAAGTCTCCCAGTTTCCAATGACCCTCCCCGGTTGAGCCGGGGGCTTTCACATCAGACTCAAGAAACCGCCTGCGCTCGCTTTACGCCCAATAAATCCG
+
CCCCCFEGFFGGGGGGGGDFGGGGGGGGGGGGGGGGGGGGGGFGGGGGGGGGGFGGGFFFGGGGGGGFGF<CFGGGGECDGGGGGGEFGGGGGGGGGGDFGFGGGGGGGG,BFGFGGGGDGGGGGFGGFFGGFGGGGGGFGGGGD=FGEFEFGG8D4@DDFGGFF96DEFDCEFEFGDE>E>>CF@@F7DFEEGCEEDDGGGGGFGCF6<C*;CFGGGGGDGA674,5(055D55)7:EEGD07CD*6FDC
@M03364:276:000000000-BLYN8:1:1101:5410:11286 2:N:0:1
GGACTACTAGGGTATCTAATCCTGTTTGCTCCCCACGCTTTCGTGCCGCAGTGTCATTTACAGTCCAGAGAGCCGCCTTCGCAACTGGTGTTCCTCCTAATATCTACGCATTTCACCGCTACACTAGGAATTCCACTCTCCTCTCCTGCACTCAAGTTTCCCAGTTTCAAAGGCTTACTACGGTTGAGCCGTAGCCTTTCACCTCTGAATTAAGAAACCACCTACGCACCCTTTACGCCCAGTATTTACGG
+
BC@C@FFDFAFF@FFEGCGGGGGGFFGGCGDFCFGCC@,BFGE<CGE+CFDFDEFG,6CF<66E<FFGGFF@FGFGB@FAF,@:6FGGEE=CF9EC=8AFG9DFGE,<F7CGGFEFG7BEEF@E;FGGG954,5@,>=9FFEDD=E>8,@E8=EC=@FF9C@DFGFFBCF9E,@=88=DDF6>D>>@88BE:7@F;CFC799CFF525+52:+;BF5C<75*3).3/*)?E:69+9?9:E=A;++;8)+1:
@M03364:276:000000000-BLYN8:1:1101:16101:11290 2:N:0:1
GGACTACTCGGGTTTCTAATCCTGTTTGCTCCCCACGCTTTCGCACCTGAGCGTCAGTCTTCGTCCAGGGGGCCGCCTTCGCCACCGGTATTCCTCCAGATCTCTACGCATTTCACCGCTACACCTGGAATTCTACCCCCCTCTACGAGACTCTAGCTTGCCAGTTTCAAATGCAGTTCCCAGGTTGAGCCCGGGGATTTCACACCTGACTTAACAAACCGCCTGCGTGCCCTTTACGCCCAGTAATTCCG
+
CCCCCGGGGGGGGGGGGGGGGGGGGGGGGGGGGGGGGGGGGGGGGGGGGGGGGGGGGGGGDGGGGGGGGGGGGGGGGGGGGGGGGGEDGGGGGGGGGFGGGGGGGGGGGGCFFFFGGGFGGGGGGGGFGDGGGGFFGGFGGGGG9ECCGGGC?9FFGGFGGGGGGFGGFEGGGGGGGGGCCCF5F?DC9FGGEEG=CCG?@7@C)/*20;F7>7FGF*C=5E:@1:0@07).>F<)98EGD)()::@2C:0
@M03364:276:000000000-BLYN8:1:1101:15013:11315 2:N:0:1
GGACTACTGGGGTTTCTAATCCTGTTTGCTCCCCACGCTTTCGCACCTGAGCGTCAGTCTTCGTCCAGGGGGCCGCCTTCGCCACCGGTATTCCTCCAGATCTCTACGCATTTCACCGCTACACCTGGAATTCTACCCCCCTCTACGAGACTCTAGCTTGCCAGTTTCAAATGCAGTTCCCAGGTTGAGCCCGGGGATTTCACATCTGACTTAACAAACCGCCTGCGTGCGCTTTACGCCCAGTAATTCCG
+
CCCCCGGGGGGGGGGGGGGGGGGGGGGGGGGGGGGFGGGGGGGGGGGGGGGGGGGGGGGGGGGGGGGGGGGGDGGGGGGGGGGEGFGGGGGGGGGGGGGGGGGGGGGGGGGGGCGGGGGGGGGGGGGGGGGGGFGFGGGGGGGGD9EEGGGGGGGGGGGGGGGGGGGGFGGGGGGGGGGFGGGGGGGFGGGGGGGGGGGGG7F:CFFDGGG771;CF4CF>EB;246BB@BFGGGFFFGEGE060>FACF*
@M03364:276:000000000-BLYN8:1:1101:5619:11339 2:N:0:1
GGACTACCAGGGTTTCTAATCCTGTTTGCTCCCCACGCTTTCGCACCTGAGCGTCAGTCTTCGTCCAGGGGGCCGCCTTCGCCACCGGTATTCCTCCAGATCTCTACGCATTTCACCGCTACACCTGGAATTCTACCCCCCTCTACAAGACTCTAGCCTGCCAGTTTCGAATGCAGTTCCCAGGTTGAGCCCGGGGATTGCACATCCGACTTGACAGACCGCCTGCGTGCGCTTTACGCCCAGTAATTCCG
+
CCCCCGGGGGGGGGGGGGGGGGGGGGGGGGGGGGGGGGGGGGGGGGGGGGGGGGGGGGGGGGGGGGGGGGGGGGGGGGGGGGGGDGGGGGGGGGFGGGGFGGGGGGGGGGGGGGGGGGDGGGGGFGGGGGGGGGGFAFGDEEGFGGGGCFGGGGGACFGGGGG?FG9DEG66<FGGGGGGGGGGGGGGGGGGGGGG5CG**1<7CGDG3CDGD=GG6<F5>G><:@;E?FEFGDGAB?EG5>?FGFBAGG4
@M03364:276:000000000-BLYN8:1:1101:19896:11349 2:N:0:1
GGACTACACGGGTTTCTAATCCTGTTTGCTCCCCACGCTTTCGCACCTGAGCGTCAGTCTTCGTCCAGGGGGCCGCCTTCGCCACCGGTATTCCTCCAGATCTCTACGCATTTCACCGCTACACCTGGAATTCTACCCCCCTCTACGAGACTCTAGCTTGCCAGTTTCAAATGCAGTTCCCAGGTTGAGCCCGGGGATTTCACATCTGACTTAACAAACCGCCTGCGTGCGCTTTACGCCCAGTAATTCCG
+
CCCCCGGGGGGGGGGGGFGGGGGGGGGGGGGGGGGGGGGGGGGGGGGGGGGGGGGGGGGGGGGGGGGG8FGGGGGGGGGGGGGGGGGGGGGGGGGFGGFGGGGGGGGFGGGFGGGGGGGGGGFGGGGGGGGGGGGGDGFGGGGG9EGGGGGGGGGGGGGGGGGGEGGGFGCGGGGGGFGEEG65FGGGGGGGGGGGCEGGGGGGFGGCGGGGGGC>F<FGFGBDFFFD0>EFGDFFF<EEE>:9CG*67>2
@M03364:276:000000000-BLYN8:1:1101:1873:11381 2:N:0:1
GGACTACCAGGGTTTCTAATCCTGTTTGCTCCCCACGCTTTCGCACCTGAGCGTCAGTCTTCGTCCAGGGGGCCGCCTTCGCCACCGGTATTCCTCCAGATCTCTACGCATTTCACCGCTACACCTGGAATTCTACCCCCCTCTACGAGACTCTAGCTTGCCAGTTTCAAATGCAGTTCCCAGGTTGAGCCCGGGGATTTCACATCTGACTTAACAAACCGCCTGCGTGCGCTTTACGCCCAGTAATTCCG
+
CCCCCGFFFGGGFGGGGGGGFGGGGGGGGGGGGGGFGGGGGGGGECGGGGGGGGGGGGGC<,CEFGGCGC@FBFGGGGGFGGGEGFGGGDFFG9EFFGGGFGGFCEFCFD::EEFF<F@E@>FF,AFGGGAFF9DEE>+:C+@FEGDEEGGG8;FGF9EDFGFG:EEFCA;,EDDC3=;DDF6DCF6F?EFGGGGGE>6CDGGF@CCF7CGGCCC>>58C>DB?DFF),<BF<39:FBGGE:::DG*6CC9
@M03364:276:000000000-BLYN8:1:1101:12978:11395 2:N:0:1
GGACTACTAGGGTTTCTAATCCTGTTTGCTCCCCACGCTTTCGCGCCTCAGTGTCAGTTACTGTCCAGCAAGCCGCTTTCGCCTCTGGTGTTCCTCCGTATATCTACGCATTTCACCGCTACACTAGGAATTCCACTCTCCTCTCCTGCACTCAAGTTTTACAGTTTCCAATGCACACAAGGGTTGGGCCACTGCCTTTTAACTCCAACTTAAGACATCACCTGCGCGCGCTTTAACACCAATAAAACCCG
+
CCCCCGG,,;AEFGGGGGGGGGGGGFGGGGFFGGGGGGGGGGG,FEDGGGG,E@FCFECF,,C,;;FF8<,6CF7F+@FFGGE>F,CFFGGGGGGGG+BFCF9EFGGGGEGGGFGGFGGGCFCG,,CBFFGGCGEGGC>ED=FFF87@E=EDF,@F=,4,,8:EGGGGGGF3DGG8,@++,@83>+++5@+:,@,3<B>FC5,?>**3?*?:C+B*;+2,399==*:*6)8):<+)+)?C*==):F+.:*/
@M03364:276:000000000-BLYN8:1:1101:13709:11406 2:N:0:1
GGACTACCGGGGTTTCTAATCCTGTTTGCTCCCCACGCTTTCGCACCTGAGCGTCAGTCTTCGTCCAGGGGGCCGCCTTCGCCACCGGTATTCCTCCAGAGCTCTCCGACTTTCACCGCTACACCTGCAATTCCACCCCCCTCTACGAGAATCAAGCCTGCCAGTTTCAAATGCCGTTCCCGGGTGGAGCCCGGGGATTTCACATCTGACTTACCAGACCCCCTGCCTCGGCTTTACGCCCACCAATTCCG
+
6B@-86F8FG::@:@@;F<@,,C,;CF@@6EC6B;7FCCCCEFFCCGA6,,CC@@CFC<,9@C:,@@ECFG:C+6F:=?FGGE@=,=+==+:@BEGG8D<4E==E,EC=+645,,C?FG8FGG8F,=,:>97CFFFGD+@B++03E5**3**3,6@,DFGGGG8,,62,2>;EF,=/*=,<1*8F*=5CD*=CEEE*=*<7*<*8C>::7*:**9:F4*2):7(()(*))08/74:6(:855()9C65*2*
@M03364:276:000000000-BLYN8:1:1101:27175:11419 2:N:0:1
GGACTACTAGGGTATCTAATCCTGTTTGCTCCCCACGCTTTCGAGCCTCAGTGTCAGTTACAGGCCAGAGAGCCGCTTTCGCCTCCGGTGTTCCTCCATATATCTACGCATTTCACCGCTACACATGGAATTCCACCCTCCTCTCCTTCACTCAAGTCTACCAGTTTCCAATGCATACAATGGTTGAGCCACTGCCTTTTACACCAGACTTAATAAACCACCCGCGATCGCTTTACGCCCAATAAATCCGG
+
CCCCCGGAFGGGGC@CFFGGG9FGGGGG9@FGGGGGGGGGGGG@FGGFFGGFFF,CFEEGG9EEF7<C8<C:@<FGG@FAFEB:C@+C8@FFGF;FF=FFGAFFFGGG+CGGFGGG9FCGGCFDF4E,,FGGGFC,,+@FEGDD8@>,,4>+6D8D;@;E,=DFCECFC9E,@>ADEGGG,,=>F8FGDD,@7E?:C3@9732=9F+**3<=8=D++=,,<**/)*(/(25)25+15(3:5)(/;@87*2:
@M03364:276:000000000-BLYN8:1:1101:16073:11439 2:N:0:1
GGACTACTGGGGTTTCTAATCCTGTTTGCTCCCCACGCTTTCGAGCCTCAGCGTCAGTTACAGACCAGAGAGCCGCCTTCGCCACTGGTGTTCCTCCATATATCTACGCATTTCACCGCTACACATGGAATTCCACTCTCCTCTTCTGCACTCAAGTCTCCCAGTTTCCAATGACCCTCCCCGGTTGAGCCGGGGGCTTTAACATCAGACTTAAGAAACCGCCTGCGCTCGCTTTACGCCCAATAAATCCG
+
CCCCCFGGGCGGGGGGFFGGGGFGFEEG<@CF@FFGGGGCFAFGGGCFGDFGGGGEFFFGGFC9E,86,C@CFCEGGGGF@:?CF@EC<6EEFCEFGGDGGGEFFG<AFG:=FFFF<CFCFGGGGGFGFDFGGGFFGEFGFFF=@9>F;EFGGGEDDD;D9DFGCFEAEC9D8DF=D=E+=+@:FECEFFGEEGC>ECF6+=@DBFG=28C7@D7:>4CC3:DDD4(=,)2)19/673CEGE0>CFFBFG)
@M03364:276:000000000-BLYN8:1:1101:15896:11443 2:N:0:1
GGACTACTAGGGTTTCTAATCCTGTTTGCTCCCCACGCTTTCGAGCCTCAACGTCAGTTACTGTCCAGTAAGCCGCCTTCGCCACTGGTGTTCCTCCTAATATCTACGCATTTCACCGCTACACTAGGAATTCCACTTACCTCTCCAGCACTCTAGATAAACAGTTTCCAAAGCAGTCCCGGGGTTGAGCCCCGGGCTTTCACTCCAGACTTGCCTATCCGTCTACGCTCCCTTTACACCCAGTAAATCCG
+
CCCCCGGGGGGGGGGGGGGGGGGGGGGGDFFFDFGGGGGGGGGGGEFGGGFGGGGGGGGGGGDFGGEGFGGGG<FDFGGGGGGDDFG8FEGGGGGGCFFFFFGFFFGGCC@CGGGGGCEG>FFGFGGGFGGGGGGAGGGGGGGFGGGGGFFD=FGG=FGGGG9DCEFGGGFGGGGFFDF8CGDGG+@CEFD6C+CC7ECGGG:7A>;>8F>=>FFGG8<C>:;=2B2)5?EFGFF365FGG3;F@F7<D67
@M03364:276:000000000-BLYN8:1:1101:26228:11450 2:N:0:1
GGACTACTGGGGTTTCTAATCCTGTTTGCTCCCCACGCTTTCGCACCTGAGCGTCAGTCTTCGTCCAGGGGGCCGCCTTCGCCACCGGTATTCCTCCAGATCTCTACGCATTTCACCGCTACACCTGGAATTCTACCCCCCTCTACGAGACTCTAGCTTGCCAGTTTCAAATGCAGTTCCCAGGTTGAGCCCGGGGATTTCACATCTGACTTAACAAACCGCCTGCGTGCGCTTTACGCCCAGTAATTCCG
+
CCCCCGGGGGGGFGGGGGGGGGGGGGGGGGGGGGGGGGGGFGGGGGGGGCGFEGGGGFFGGGGGGG:FFFEDGGGGEGGGFGGFG?FEGDGGCDFGFGGGFGGFFABFGG@CDGFGGGGGDGGFGFFCFGGGGGGGGG?:C+BDFEG>CCECC@B7BFGGGCAFGGEFGGCECGG?DFGGCFGGGGGGEGGGGDGG*BGCFCGFF4C+1;>;+;::D*AF:5>7646D?FFD7>FBFFDCCBF:FG4::D*
@M03364:276:000000000-BLYN8:1:1101:13946:11479 2:N:0:1
GGACTACAGGGGTTTCTAATCCTGTTTGCTCCCCACGCTTTCGAGCCTCAGCGTCAGTTACAGACCAGAGAGCCGCCTTCGCCACTGGTGTTCCTCCATATATCTACGCATTTCACCGCTACACATGGAATTCCACTCTCCTCTTCTGCACTCAAGTCTCCCAGTTTCCAATGACCCTCCCCGGTTGAGCCGGGGGCTTTCAAATCAGACTTAATAAACCACCTGCGCCCGCTTTACGCCCAATAAATCCG
+
CCCCCGGFGGGGGGGGGGGGGGGGGGGGGGGGGGGGGGGGGGGFFGGGGGGGGGGGGGFGFGGFGGGGCFFGGGGGGGGGFGGGG8FGGGGGGGGGGEEGGGGGGFGFGFGGGGGGGGGGGGGGGGGGFGGFCFFC;E9FGGFF9D;FGGGGGCGG,;=DGFG8FCFGGGC=@FDF?=EGGE+><CE677D8EEGECEGGG7,:=D70?DCD::CFC7@0)1.66;13(2=BCGFAF?GGDB?FGF=ACF/
@M03364:276:000000000-BLYN8:1:1101:18428:11493 2:N:0:1
GGACTACCAGGGTTTCTAATCCTGTTCGCTCCCCACGCTTTCGAGCCTCAGCGTCAGTTACAGACCAGAGAGCCGCTTTCGCCACCGGTGTTCCTCCATATATCTACGCATTTCACCGCTACACATGGAATTCCACTCTCCCCTTCTGCACTCAAGTTTGACAGTTTCCAAAGCGAACTATGGTTGAGCCACAGCCTTTAACTTCAGACTTATCAAACCGCCTGCGCTCGCTTTACGCCCAATAAATCCGG
+
CCCCCGGGGGGGGGGGGGGGGGGGGGGGGGGGGGGGGGGGGGGGGGGGGGGGGGGGGFGGGGGGGGGGGGGGFGGGGGGGGGGGGGGGGGGGGGGGGGGGGGGGGGGGGGGGGGGGGGGGGGGGGGGGFFGGCGGGGGFFGDGGFGGGFGGGGGGGGGGGGGGGGGGGGGGGGFGGDGGCGGGGGGGGGGGGFFGEGGFACGGGFCCFGGFGGGGGFGC?4=BFFE>?>FFFGFFFF?CGEFFFGGC<4>D
@M03364:276:000000000-BLYN8:1:1101:18495:11564 2:N:0:1
GGACTACTAGGGTTTCTAATCCTGTTTGCTCCCCACGCTTTCGCACCTGAGCGTCAGTCTTCGTCCAGTGGGCCGCCTTCGCCACCGGTGTTCCTCCATATATCTACGCATTTCACCGCTACACATGGAATTCCACTCTCCTCTCCTGCACTCAAGTCTACCAGTTTCCAATGCATACATTGGTTGTGCCACCGCCTTTTACACCAGACATAATAAACCACCTGCTCTAGCATTACGCCCAATAAATCCGG
+
BCC@C<C<FCC-E@8;F<6C,6;66C<<,E6F@6,7@FFCC,6,B+8BCF<F786:,;,,<,,C:,,C6,C8,,+8+8C<,,B4,4+8+7CB,,C,,AF,FFGGF<,+4C+?F,55,@FGF:,AFG,A?55AA?,,>,@5,@4?EG9E,,,?6@F,C,,>EG8BFGCG,3EA,,936,,,@,:F@C44,5@,,**41*,@5*<*3/3@4*=+++25+4:C5*20()0+*1=*=1+/?(B*=)(/*+1<<):
@M03364:276:000000000-BLYN8:1:1101:2533:11580 2:N:0:1
GGACTACCGGGGTTTCTAATCCTGTTTGCTCCCCACGCTTTCGCACCTGAGCGTCAGTCTTTGTCCAGGGGGCCGCCTTCGCCACCGGTATTCCTCCAGATCTCTACGCATTTCACCGCTACACCTGGAATTCTACCCCCCTCTACAAGACTCTAGCCTGCCAGTTTCGAATGCAGTTCCCAGGTTGAGCCCGGGGATTTCACATCCGACTTGACAGACCGCCTGCGTGCGCTTTACGCCCAGTAATTCCG
+
CCCCCGGGGGGGGGGGGGGGGGGGGGGGGGGFGGGGGGGGFDEGFGGGGGGGGGGGGFGFGGGGCFFGGEGGGGGGGEGGFGCEGGFGGGGGGGGGGCGCFEGFGFGFGDDGGGGGGGGCFGECFDF@FGGGGGFFDCEG>EEFFGGFFGGGGFG,CFFGGGGGGCDCEE8,16DFGGC,2?EFG,DC?CFCGEGGGGFGDGFFCDCDGGG*70;7CCFGF5>2:F95(7@BGC3<=6/?7BBFFFF9FGG
@M03364:276:000000000-BLYN8:1:1101:9318:11585 2:N:0:1
GGACTAAGGGGTTTCTAATCCTGTTTGCTCCCCACGCTTTCGAGCCTCAGCGTCAGTTACAGACCAGAGAGCCGCCTTCGCCACTGGTGTTCCTCCATATATCTACGCATTTCACCGCTACACATGGAATTCCACTCTCCTCTTCTGCACTCAAGTCTCCCAGTTTCCAATGACCCTCCCCGGTTGAGCCGGGGGCTTTCACATCAGACTTAAGAAACCGCCTGCGCTCGCTTTACGCCCACTAAATCCGG
+
CCCCCGGGGGGFEGGGGGGGGFGGGGGGGGGGGGGGGGGFGDGGGGGGGGGGGGDGGGGGGGGGGGGGGGGGGGGGGGGGGGGGGGGGGGGGFFFFGGGGGGCFGGCFEGGGGGGGEFGDGGGGGGGF<?EFFGGGGGGDFGGGGGGGGGGGGCFDEDFFGGGFGGCFGBGFCFGGGGEEGGDECEGGGECE5@EGGGGGGFGGFGGGGFF7:DGGGG8CBGEDD>@ADFF@CFF>E?GCE)4F6CF29CC
@M03364:276:000000000-BLYN8:1:1101:18524:11595 2:N:0:1
GGACTACTAGGGTATCTAATCCTGTTTGCTCCCCACGCTTTCGCACCTGAGCGTCAGTCTTCGTCCAGGGGGCCGCCTTCGCCACCGGTATTCCTCCAGATCTCTACGCATTTCACCGCTACACCTGGAATTCTACCCCCCTCTACGAGACTCTAGCTTGCCAGTTTCAAATGCAGTTCCCAGGTTGAGCCCGGGGATTTCACATCTGACTTAACAAACCGCCTGCGTGCGCTTTACGCCCAGTAATTCCG
+
CCCCCGGGGGGGGGGGGGGGGGGGGFGGGGGGGGGGGGGGGGGGGGGGFGGGGGGGGGGGGGGGGGGGGGGGGGGGGGGGGGGGGGGGGDGGGGGGGGGGGGGGGGGGGGGGGGGGGGGEFFGGGGGGGGGGGGGGGG6FEGGGGGGGGGGGGGGGGGGGFGGGGGGGGGGGGGGGGGGGCCGGGGGGGGGGGGGEECGFGGGGFGGGGGGGGGGGGDGG3E58?FBB05>BGGGFFFEGE>BFGFFFGG7
@M03364:276:000000000-BLYN8:1:1101:18060:11604 2:N:0:1
GGACTACACGGGTATCTAATCCTGTTTGCTCCCCACGCTTTCGCACCTGAGCGTCAGTCTTTGTCCAGGGGGCCGCCTTCGCCACCGGTATTCCTCCAGATCTCTACGCATTTCACCGCTACACCTGGAATTCTACCCCCCTCTACAAGACTCTAGCCTGCCAGTTTCGAATGCAGTTCCCAGGTTGAGCCCGGGGATTTCACATCCGACTTGACAGACCGCCTGCGTGCGCTTTACGCCCAGTAATTCCG
+
CCCCCGGGGGGGGGGGGGGGGGGGGGGGGGGGGGGGGGGGGGGGGGGGFGGGGGFGGGGGGGGGGGGGGEGGGGGGGGGFFDFEGGGGGGDE?FFGGGGEFGFGGGGGGGGGGGFAFGGGDFGFGGGGFFFCFGGGFDFGCGEGGGGC9DCGGGGGF?FGG7CFFGGGGFC8CFAFFFFGGFGGGGGFGGG*?EGDECF6:C9FFGCG5)18FCCF4FFGFG<B0<;EB5@DGCG99?EG*)(9>7747>9
@M03364:276:000000000-BLYN8:1:1101:27840:11605 2:N:0:1
GGACTACTGGGGTTTCTAATCCTGTTTGCTCCCCACGCTTTCGCACCTGAGCGTCAGTCTTTGTCCAGGGGGCCGCCTTCGCCACCGGTATTCCTCCAGATCTCTACGCATTTCACCGCTACACCTGGAATTCTACCCCCCTCTACAAGACTCTAGCCTGCCAGTTTCGAATGCAGTTCCCAGGTTGAGCCCGGGGATTTCACATCCGACTTGACAGACCGCCTGCGTGCGCTTTACGCCCAGGAATTCCG
+
CCCCCFGGGGGGGGGGGGGFFFGGG9CFFG,ECEF+C7CGGGG7BGGGFGGGCGGGGGGG<<EEGGGGC::CEGFGGGC=FGCGG,C7FCEAFEFGGGGGGEF9EGGFEGGGGGFGGGECECGG8EGDGFGDFFGG9>@>CCEF9EEF9@7<F,@DFCG8DGGGGGGGGCCGGGGEEFFCF9CDGGGFCCG8::CE5CG6@FCGF4<CD7<<C><C40C5>=3?FFF)(87>GG<99:CECD<)*7)57FC
@M03364:276:000000000-BLYN8:1:1101:11648:11614 2:N:0:1
GGACTACCGGGGTTTCTAATCCTGTTTGCTCCCCACGCTTTCGCACCTGAGCGTCAGTCTTCGTCCAGGGGGCCGCCTTCGCCACCGGTATTCCTCCAGATCTCTACGCATTTCACCGCTACACCTGGAATTCTACCCCCCTCTACGAGACTCTAGCTTGCCAGTTTCAAATGCAGTTCCCAGGTTGAGCCCGGGGATTTCACATCTGACTTAACAAACCGCCTGCGTGCGCTTTACGCCCAGTAATTCCG
+
CCCCCGGGGGGGGFGGGGGGGGGGGGGGGGGGGGGGGGGGGGGGGGGGGGGGGGGGGGGGGGGGGGGGGGGGGGGGGGEGCEEGGGGGGGGGGGGGGDFEGGGGGGGGGEFGFFCGGGGGGGGGGGGGGGGGGFFGGGGGGGGGGGF>ECGGGGGGGGGGGGGGGFGGGGDFFF?FEGGGGGGGGDFFGGGEEGGGC5CFGGFGFGGFDG7CGGGGFF=EBGBFFFBF:>DFGGG9B<GEGFB@GG@<GG2
@M03364:276:000000000-BLYN8:1:1101:5066:11616 2:N:0:1
GGACTACAGGGGTTTCTAATCCTGTTTGCTCCCCACGCTTTCGAGCCTCAGCGTCAGTTACAGACCAGAGAGCCGCCTTCGCCACTGGTGTTCCTCCATATATCTACGCATTTCACCGCTACACATGGAATTCCACTCTCCTCTTCTGCACTCATGTCTCCCAGTTTCCAATGACCCTCCCCGGTTGAGCCGGGGGCTTTCACATCAGACTTAAGAAACCGCCTGCGCTCGCTTTACGCCCAATAAATCCG
+
CCCCCGGGGGGGGGGGGGGGGGGGGGGGGGGGGGFFGGGGGGGGFGDGGGGGGGGGGGFGGGGFGGGDCDGGGGGGGGGGGGGGGGGGGGGGGGGGGGGGGGGGGGGGGGGGGGGGGDGGGGGGGGF8FFGEGCEFGG9BFGGGGCGGGGFFFGGDGGGFGGGFFFGGGGCFGGGGGGGCEC6CEE8C?@DGGGGGGCGF=+4BCFGDFFDD+::>CDGGDGE@0F0B@>EFCFF2F?GEE3:)0:4<777
@M03364:276:000000000-BLYN8:1:1101:4985:11622 2:N:0:1
GGACTACACGGGTATCTAATCCTGTTTGCTCCCCACGCTTTCGCACCTGAGCGTCAGTCTTCGTCCAGGGGGCCGCCTTCGCCACCGGTATTCCTCCAGATCTCTACGCATTTCACCGCTACACCTGGAATTCTACCCCCCTCTACGAGACTCTAGCTTGCCAGTTTCAAATGCAGTTCCCAGGTTGAGCCCGGGGATTTCACATCTGACTTAACAAACCGCCTGCGTGCGCTTTACGCCCAGTAATTCCG
+
CCCCCGGGGGGGGGGGGGGGGGGGGGFGGGGFGGGEGGGGGGGDGGGGGGGGGGGGFFFGGGGGGGGGGDGGGGGGEGGGGGGGGGEGGCGGGFGGDFGG?FGGGGGGDGGFFFDGGGGGGGGGGDGFD@FFGGGGFGGFEGGGGGGEEGGCG9;CFGGGGGGCFGCCEFAC7DFDFFFGGGFCFGGFGGGGGGGGGGGGG71:@71C7:CGGGFGGGGCDGFF(>9D?E>DDGGF=:EEG3,/:7@ADF4
@M03364:276:000000000-BLYN8:1:1101:25570:11645 2:N:0:1
GGACTACCGGGGTTTCTAATCCTGTTTGCTCCCCACGCTTTCGCACCTGAGCGTCAGTCTTTGTCCAGGGTGCCGCCTTCGCCACTGGTATTCCTCCAGATCTCTACGCATTTCACCGCTACACCTGGAATTCTACTCCCCTCTACAAGACTCAAGCCTGCCAGTTGCCAATGCAGTTCCCCGGTTGAGCCCGGGGATTTCACATCCGACTTGACAGACCGCCTGCGTGCGCTTTACGCCCAGTAATTCCG
+
CCCC@,C,=FFCBFG<DAFGGF@@;CCEGA6C@FE7FEF@FC86,86B<FCFGGG@FGF<CFGCEEFED,,8CCF+@:@<FGGEG,<FF,C@BAEF@E,55,@@;?9+@CD7F,<FE7+=FF9E8E<FF,,AF,CD,@,8@FGF>D9,3=F+@,@99>E,DE?8DB,,,,@8789E;EGF@,>+*5:@C8F59*>54*:0C+=CBF?45CCC*:>CCCCGB*),6F@A1>BB39C29?G>E5:F7>64770
@M03364:276:000000000-BLYN8:1:1101:17815:11678 2:N:0:1
GGACTACCCGGGTTTCTAATCCTGTTTGCTCCCCACGCTTTCGCACCTGAGCGTCAGTCTTTGTCCAGGGGGCCGCCTTCGCCACCGGTATTCCTCCAGATCTCTACGCATTTCACCGCTACACCTGGAATTCTACCCCCCTCTACAAGACTCTAGCCTGCCAGTTTCGAATGCAGTTCCCAGGTTGAGCCCGGGGATTTCACATCTGACTTAACAAACCGCCTGCGTGCGCTTTACGCCCAGTAATTCCG
+
CCCCCGGGGGGGGGGGGGGGGGGGGGGGGGGGGGGGGGGGGGGGGGGGGGGGGGGGGGGGGGGGGGGGGGGGGGGGGGGGGGGGGGGGGGGGGGGGGGGGGGGGFCFGGGGGGGGGGGGGGGGGGGGGGGGGGGGGGGGGGGGGGGGGGGFGGGGGGGGGGGGGGGGGGFGGGGGGGGGGFGFCFFGGGGGGGGGGEGGGGGGGFGGGFGGGGGGGGGGFBDEDFF9@FFFFGGGFFFGGGF?F>GF2*:9
@M03364:276:000000000-BLYN8:1:1101:6029:11699 2:N:0:1
GGACTACCCGGGTTTCTAATCCTGTTTGCTCCCCACGCTTTCGCACCTGAGCGTCAGTCTTCGTCCAGGGGGCCGCCTTCGCCACCGGTATTCCTCCAGATCTCTACGCATTTCACCGCTACACCTGGAATTCCACCCCCCTCTACGAGACTCAAGCCTGCCAGTTTCAAATGCAGTTCCCGGGTTGAGCCCGGGGATTTCACATCTGACTTAACAGACCGCCGGCGTGCGCTTTACGCCCAGTAATTCCG
+
CCCCCCGF8FGGGG7F9@FGGGGGGGGGGGGGGGFEGGEGGGGGGGGGFGFFGGEGCGAFGGGGGGGGGGCGGGGGGGDFGGGGGGGGGGGGGGGFGGGFGGGGGGGFGGGGGGGGGEEGGGGDGGGEFFGGGGGGGGGGGDGGG9CCEDGFGG@@FFGGGFGGGFGGGGGGFGDD,BFFGGGGG5CEG@FGGE8ECGF6FCGFCFFF1:DGF7;>74*/5E3,7>BDBBDDDCGF48CCE::?::F4:F9
@M03364:276:000000000-BLYN8:1:1101:18376:11706 2:N:0:1
GGACTACTAGGGTTTCTAATCCTGTTTGCTCCCCACGCTTTCGCACCTGAGCGTCAGTCTTCGTCCAGGGGGCCGCCTTCGCCACCGGTATTCCTCCAGATCTCTACGCATTTCACCGCTACACCTGGAATTCTACCCCCCTCTACGAGACTCTAGCTTGCCAGTTTCAAATGCAGTTCCCAGGTTGAGCCCGGGGATTTCACATCTGACTTAACAAACCGCCTGCGTGCGCTTTACGCCCAGTAATTCCG
+
CCCCCGGGGGGGGGGGGGGGGGGGGGGGGGGGGGFFGGGGGGGGGGGGGGCFGEGGDGCGGGGGGEGGFGGGGGGGGGGGGGGGGGGGGGGFGGGGGGGFFEGGGGGGGGGEGGGGGGGGDGGGGGGGGGFGGGGGFDGGCEGGGGGGGGGGGGGGGGGFFGGGGGGGCCGGGGGGGCFGGGGGGFC?GGGGGGG:EGCGGGGGFGFGGGFGFGGGFGGFFGFF6A;>6DFFGCFF4<EGEE06*:*6>F7
@M03364:276:000000000-BLYN8:1:1101:10489:11740 2:N:0:1
GGACTACTGGGGTATCTAATCCTGTTTGCTCCCCACGCTTTCGAGCCTCAGCGTCAGTTACAGACCAGAGAGCCGCCTTCGCCACTGGTGTTCCTCCATATATCTACGCATTTCCCCGCTACACATGGAATTCCACTCTCCTCTTCTGCACTCCAGTCTCCCAGTTTCCAATGACCCTCCCCGGTTGAGCCGGGGGCTTTCACATCCGTCTTAACACACCGCCTGCGCTCGCTTTACGCCCAATAACTCCG
+
CCCCC<<EGGFG@FDEDCDEEFF9FG9CF@FG8FFCGGC@C@CC8CFED<C,:BFG7FGGGAEGEFGA@FDE7FFB@:@F@FEE:<E,6EE?B,,99<?DEGGGC,,9@,B:E959:6@C=F@,,,CFFBEEEG9:EFFGF,@FAFF;FGGDE,DFFB,7@,,6A9@EFF=DDCEDD8ECE6@:C>E?7D:@98EE=EFD7=@7:66?*;*7:7+1*2=*0=5((.(59)>>DGF<7<GGG7(80:*6C*7
@M03364:276:000000000-BLYN8:1:1101:22938:11754 2:N:0:1
GGACTACCGGGGTTTCTAATCCTGTTTGCTCCCCACGCTTTCGCACCTGAGCGTCAGTCTTCGTCCAGGGGGCCGCCTTCGCCACCGGTATTCCTCCAGATCTCTACGCATTTCACCGCTACACCTGGAATTCTACCCCCCTCTACGAGACTCTAGCTTGCCAGTTTCAAATGCAGTTCCCAGGTTGAGCCCGGGGATTTCACATCTGACTTAACAAACCGCCTGCGCTCGCTTTACGCCCAATAAATCCG
+
CCCCCGGGGGGGG7FGGGGGGGGGGGGGGGGGGGGGGGGGGGGGGGGGGGGGGGGGGGGGGGGFGEGGGGGGGGGGGGGGGGCGGGGGGGGGGGGGGGGCGGGFGGGGGGGGGGGGGGGGGCFGFGGGGGGGGGGGGGGGGGGFGGGGCGGGGCFFGGGGCGGGFGGGCGGGGFCCEGGGF9CFGEFFGGGCEGGG=EFGGGGGFGGGGGGD>FGG7CGFEGE015;E>FEEGFD<FBEGGFFFFG?<FGD
@M03364:276:000000000-BLYN8:1:1101:3478:11775 2:N:0:1
GGACTACCGGGGTTTCTAATCCTGTTTGCTCCCCACGCTTTCGCACCTGAGCGTCAGTCTTCGTCCAGGGGGCCGCCTTCGCCACCGGTATTCCTCCAGATCTCTACGCATTTCACCGCTACACCTGGAATTCTACCCCCCTCTACGAGACTCTAGCTTGCCAGTTTCAAATGCAGTTCCCAGGTTGAGCCCGGGGATTTCACATCTGACTTAACAAACCGCCTGCGTGCGCTTTACGCCCAGTAATTCCG
+
CCCCCGGGGGGGCFFGGGGGGGGGGGGGGGGGGGGEGEGGGGGGGGGGGGGGGGFGGGGGGGGGGGCFCGGGGGGGGGFFGGGCCFEGGGGGGGGGGGGAFGGGGGGGGGDEGGGGGGGGGGGGGGGGGGGFGGFGG?FEEGGGGGGGGGGGGFGGGGG6FGFFFGC;@FGEGGGGGGGGGFDFG?8CGGG5=CGGCEGGGFGFFGFC>F>FGGFFC<FGFC>::F>BBF>>GCF9@?EGG>(9*:@AGG6
@M03364:276:000000000-BLYN8:1:1101:7829:11798 2:N:0:1
GGACTACTGGGGTTTCTAATCCTGTTTGCTCCCCATGCTTTCGAACCTGAGCGTCAGTTTTAGACCAGGGGGCCGCCTTCGCCACTGGTTTTCTTCCATATATCTACGCATTTCACCGCTACACATGGAGTTCTACCCTCCTCTTCAGAACTCAAGCCTCCCAGTTTCGAATGCACTTCTTCGGTTGAGCCGGGGGCTTTCACATCAGACTTAAGAAACCGCCTGCGTTCGCTTTACGCCCAATAATTCCG
+
CCCCCGGGFFGGGGGGGGGGGGGGGGGGGG,EF7F,CFGFEEC,6C:A,;CDEG>CFEC,,,;,CCCF,,++@@CGEGFGCGECG,E<C,CDF?EGEDBFG<=9@??FBFGEFCFGFEECEF:F9AF?F,E=F,@F@8,D>FF+,,6733D?B=DC,+6,@BC,FFCE++,@7,@,ECG,,3@+C5CC?FGE*3>C*=F6:DF=+;+279C>C:+:+5AFEG>@3A0.35>>DGGA7:G*:)(0>*/6F7>
@M03364:276:000000000-BLYN8:1:1101:14299:11807 2:N:0:1
GGACTACAAGGGTATCTAATCCTGTTTGCTCCCCACGCTTTCGAGCCTCAGTGTCAGTTACAGGCCAGAGAGCCGCTTTCGCCTCCGGTGTTCCTCCATATATCTACGCATTTCACCGCTACACATGGAATTCCACTCTCCTCTCCTGCACTCAAGTCTCCCAGTTTCCAATGCACACAATGGTTGAGCCACTGCCTTTTACATCAGACTTAAGAAACCACCTGCGCTCGCTTTACGCCCAATAAATCCGG
+
CCCCCGGGGGGGGGGGGGGGGGGGGGGGGGGGGGGGGGGGGGGGGGGGGGGGGGGGGGGGGGGGGGGGGGGGGGGGGGGGGGGGGGGGGGGGGGGGGGGGGGGGGGGGGGGGGGGGFGDEGGGGGGGGGGGGGGGGGGGGGFF+>FGGGGGGGGGGGGGGGGGGGGGGGGGGGGGGGGGGGGCGGGGGGGGGGGGGGGGGGDFGFF5DGGC78+BCGGCFFGFFBEBBFEFFGGGFEFCGGFFFGGFFGD<
@M03364:276:000000000-BLYN8:1:1101:20652:11817 2:N:0:1
GGACTACCAGGGTTTCTAATCCTGTTTGCTCCCCACGCTTTCGAGCCTCAGCGTCAGTTACAGACCAGAGAGCCGCCTTCGCCACTGGTGTTCCTCCATATATCTACGCATTTCACCGCTACACATGGAATTCCACTCTCCTCTTCTGCACTCAAGTCTCCCAGTTTCCAATGACCCTCCCCGGTTGAGCCGGGGGCTTTCACATCAGCCTTAAGAAACCGCCTGCGCTCGCTTTACGCCCAATAAATCCG
+
CCCCCGGGGGGGGGGGGGGFGGGGGGCFGGGGGEDGGGGGGFFGGGGGGGGGGGGGGGGGGGGGGCFGGG8FGGGGGGGGGGGGGGGDG8FGGGGGGFGGGGGGGGGGDGGGFDFGGGGGGEGGGGGFFCF=EFGGFGGGGGGGGGGGGFGGGGGDFGGGGGGGGGGGAFGGDGFDC8DGGEDCFEG6CFCGEGGCEGGGG7FGAGG***8DFF7:@FGGFGFFFF9BBFE3CF*)91*CCF?:DGFAG7<
@M03364:276:000000000-BLYN8:1:1101:15827:11818 2:N:0:1
GGACTACCAGGGTTTCTAATCCTGTTCGCTACCCATGCTTTCGCTCCTCAGCGTCAGTTACTGCCCAGAGACCTGCCTTCGCCATCGGTGTTCCTCCTGATATCTGCGCATTTCACCGCTACACCAGGAATTCCAGTCTCCCCTACAGCACTCAAGTTATGCCCGTATCGCCTGCACGCCCGGAGTTGAGCCCCGGGATTTCCCAGACGACGCGACAAACCACCTACGAGCTCTTTACGCCCAGTAATTCC
+
CCCCCGGGGGGGGGGGGGGGGGGGGGGGGGGGGGGGGGGGGGGGGGGGGGGGGGGGGGGGGGGGGGGGGGGGGGGGGGGGGGGGGGGGGGGGGGGGGGGFFGGGGGGGGGGGGGGGGGGGGGGGGGGGGEFGGGGGGGGGGGGGGGGGGFD?8DGGGFFGGGGGGGGGGEEGGGGFGGGGGGE>@EFDEGGGGGGGGCEE22,;AF?DDGG4DCCDGG8FF=5?DA1>F:B>C7CA?ADGEFFF<>FF7CD
@M03364:276:000000000-BLYN8:1:1101:24095:11819 2:N:0:1
GGACTACTAGGGTATCTAATCCTGTTTGCTCCCCACGCTTTCGCACCTGAGCGTCAGTCTTCGTCCAGGGGGCCGCCTTCGCCACCGGTATTCCTCCAGATCTCTACGCATTTCACCGCTACACCTGGAATTCTACCCCCCTCTACAAGACTCTAGCCTGCCAGTTTCGAATGCAGTTCCCAGGTTGAGCCCGGGGCTTTCACATCCGACTTGACAGACCGCCTGCGTGCGCTTTACGCCCAGTAATTCCG
+
CCCCCGGGGGGGGGGGGGGGGGGGGGGGGGGGGGGGGGGGGGGGGGGGGGGGGGGGGGGGGFGGGGGGGGGGGGGGGGGGGGGGGGGGGGGGGGGGGGGGGGGGGGGGGGGGGGGGGGGGGGGGGGGGGGGGGGGGGGGGGGGGGGGFGGGGGGGGGGGGGGGGFGGGGGCGGGGGGGGGGFGGGGGGFFGGGGDE*:CF7CFGFCGGGGGGFFDG49CGFGFFFFF>1>BFGDFDF0E1:>:FF>6:CF6
@M03364:276:000000000-BLYN8:1:1101:24822:11821 2:N:0:1
GGACTACTAGGGTATCTAATCCTGTTCGCTCCCCACCCTTTCGAGCCGCAGTGTCAGTTACAGGCCAGAGAGCCGCTTTCGCCTTGGGTGTTCCTCCATATATCTACGCATTTCACCGCTACACATGGACTTCCACTCTCCTCTTCTGCACTCAAGCCTCCCAGTTTCCAATGACCCCCCCCGGTTGAGCCGGGGGCTTTCCCATCAGACTTCAGAAACCGCCTGCGCTCGCTTTACGCCCGATATATCCG
+
CC-<C8E<FE,C;CFAE,;;FFGG<C,6@B,@CFFC,@6C8C,,EEG+@:FCF9F@F<<CFCGC<CED,C8,C<@@+,9FFC:46,9867@,C,,CFFFGF9@E,E<A+44?5F<A,@CG:+EA,A=EB,CE,5EFGG9FFGB+76@FA=688EF8,+6,,8DD83,,7E>F=3,3,+@++*@5*>E6CFG>*/*3*1*<7+97:7F4*;DF+:7:10;=7C50<FF)(0<57C7)76EE=)457)*-2:<
@M03364:276:000000000-BLYN8:1:1101:6548:11848 2:N:0:1
GGACTACAGGGGTTTCTAATCCTGTTTGCTCCCCACGCTTTCGAGCCTCAGTGTCAGTTACAGGCCAGAGAGCCGCTTTCGCCACCGGTGTTCCTCCATATATCTACGCATTTCACCGCTACACATGGAATTCCACTCTCCTCTCCTGCACTCAAGTCTACCAGTTTCCAATGCATACAATGGTTGAGCCACTGCCTTTTACACCAGACTTAATAAACCACCTGCGCTCGCTTTACGCCCAATAAATCCGG
+
CCCCCGGGGGGGECGGGGGGGGGGGGGGGGGGGGGGEGGGGGGGGGGGGGGGGGGGGGFFGFFFGEGGGGGGGCFGGGGGGGGGGGGGGGGGGFFGGGGGGGGCFGG<FGCGGGGGGGGGGGGGGGGGGGGGGGGGFGFGGFD9EGGGGFGGFCGGGGGGGGGGFFGGGGGGGGGGGGGGFGFDFGGGFFCGGGGFGGGGCGFFFFFGGGF>CFGD>DCGFGF=2>>A2:AEC<8CBFGGGFF);73)0)1
@M03364:276:000000000-BLYN8:1:1101:24436:11848 2:N:0:1
GGACTACTGGGGTATCTAATCCTGTTTGCTCCCCACGCTTTCGAGCCTCAGCGTCAGTTACAGACCAGAGAGCCGCCTTCGCCACTGGTGTTCCTCCATATATCTACGCATTTCACCGCTACACATGGAATTCCACTCTCCTCTTCTGCACTCAAGTCTCCCAGTTTCCAATGACCCTCCCCGGTTGAGCCGGGGGCTTTCACATCAGACTTAAGAAACCGCCTGCGCTCGCTTTACGCCCAATAAATCCG
+
CCCCCGGGGGGGGGFGGGGGGGGGGGGGGGGGGGGGGGGGGGGGGGGGGGGGGGGDGGGGGGGGGGGGGFGGGGGGGGGG7FGGGGGGGGGGGGGGGGGGGGGGGGGGGGGGGGGGGGGGGGGGGGGGFFGGGGGGGGGGGGGGGGFGGGGGGGGGGFGGFGGGGGGGGF=ECGGGGGGGGEGCFEE6CFGGGEGGGGGGGGGGFFFDCFGG=FG=:FGGFGFFFFFFFFB3CCFFF?EC=B?FG7F2DG9
@M03364:276:000000000-BLYN8:1:1101:9176:11873 2:N:0:1
GGACTACTGGGGTTTCTAATCCTGTTTGCTCCCCACGCTTTCGCACCTGACCGTCAGTTCTTGTCTAGGGAGCCGCCTTCGCCACCGGTATTCCTCCATATCTCTCCGCATTTCACCGCTACACCTGTAATTCCACTCCCCTCTCCGACACTCTAGCTCGCCAGTTTCAAATGCAGTTCCCCGGTTAAGCCCGGGGATTTCACATCTGACTTACCAAACCGCCTGCGTGCGCTTTACGCCCAGTAAATCCG
+
6@-ACEDC,CCCF:FE<EFFECEFGGCFG<,CCF@++@FGCEFGC@BE,;,;@BCCFG<,,,:6C,99,<C,@C@CBFF=@FCFG,:F=F7EFF,BFGED<@EG95:@C+?:<FFG9FFC:FGF,,,,:E5,E?FD=4><C84D8,6+>+@=EGC9,6,+8@357@>>,3,5,37,@,35@>35@:@,29FGG**C**24=B,418+4+:+;1+*10*;CB==<6:;)(0)0CC94=(;8EE(9C>/6C<)
@M03364:276:000000000-BLYN8:1:1101:13184:11877 2:N:0:1
GGACTACTGGGGTTTCTAATCCTGTTTGCTCCCCACGCTTTCGCGCCTCAGCGTCAGTTGCGAGCCAAAGAGCCGCTTTCGCCACTGGTGTTCCTCCATATCTCTACGCATTTCACCGCTACACATGGAATTCCACTCTTCTCTCTCGCACTCAAGTCTTCCAGTTTCCAATGACCCTCCCCGGTTGAGCCGGGGGCTTTCACATCAGACTTAAAAGACCGCCTGCGCGCGCTTTACGCCCAATAATTCCG
+
CCCCCGGGGGGGGGGGGGGGGGGGGGGGGGGGGGGGGGGGGGGGGGGGGGGGGGGGGGGGGDGGGGGGGGGGGGGGGGFFGDGGGGGGGGGGGGGGFGGGCGGGGABFGGGGGGDGGGCCGGGGGGGGEFFGGGGGAEDFGGF?GGFCCC7=DGGGGGGCFEFFGBFGEGGGCGGGFGFECEEGEC8<6DFG58*:5*CGFCCF=CGD*;DGGGFG7CGF5=EB?>6B,.5;)95<B1CEGB()97@>FGC
@M03364:276:000000000-BLYN8:1:1101:21309:11887 2:N:0:1
GGACTACCGGGGTATCTAATCCTGTTTGCTCCCCACGCTTTCGCACCTGAGCGTCAGTCTTCGTCCAGGGGGCCGCCTTCGCCACCGGTATTCCTCCAGATCTCTACGCATTTCACCGCTACACCTGGAATTCTACCCCCCTCTACGAGACTCTAGCTTGCCAGTTTCAAATGCAGTTCCCAGGTTGAGCCCGGGGATTTCACATCTGACTTAACAAACCGCCTGCGTGCGCTTTACGCCCAGTAATTCCG
+
CCCCCGGFFGGGGGGGGGGGGGGGGGGGGGGGGGGGGGGGGGGGGGGGEGFGGGGGGGGGFGGGGGGGFFCFEGGGGGGGGGGGGFGGGGGGGGGGGGFGGGGGGGGGGGEEGGGGGGGGGGGGGCGGGGGGGGGGFDEGGGGGAFGE:CGGG,;ACBE6@FCCG9DEFD9?CGGGGGGCDC6DGGGGGGGGG5BE*BC9;DGFAGGGGFGG++;CC4CGEEEBFFF;:DEEGGGAF:GGGE?F>D?BF>0
@M03364:276:000000000-BLYN8:1:1101:22274:11919 2:N:0:1
GGACTACTCGGGTTTCTAATCCTGTTTGCTCCCCAAGCTTTCGAGCCTCAGCGTCAGTTACAGACCAGAGAGCCGCCTTCGCCACTGGTGTTCCTCCCTATATCTACGCATTTCACCGCTACACATGGAATTCCACTCTCCTCTTCTGCACTCAAGTCTCCCAGTTTCCAATGACCCTCCCCGGTTGAGCCGGGGGCTTTCACATCAGACTTAAGAAACCGCCTGCGCTCGCTTTCCGCCCAATAAACCGG
+
CCCCCGGG@FEEFFEGFGGGGF<EEAAFAA;FDE@,CFGG<CFFEEEFFEF8FGG7CGGGGGG,E@FEG8FGGGDGGDFF<CFGFGGGGCEFFAFFF,BEFGGGFGGGGDG7EGGGCGGGCFD899,AE9FFGGCE=89FFGC99EFFDCGFDFFGFAEGGGGGFG,,7>>,6>,@F8D6E8C6568,,8:+@*51*:,,:@,+:?+8*268:+2+22:=.:=((5(.(0))9FF2*4CEC5<FFF*4C)/
@M03364:276:000000000-BLYN8:1:1101:17552:11936 2:N:0:1
GGACTACTAGGGTTTCTAATCCTGTTTGCTCCCCACGCTTTCGAGCCTCAGCGTCAGTTACAGACCAGAGAGCCGCCTTCGCCACTGGTGTTCCTCCATATATCTACGCATTTCACCGCTACACATGGAATTCCACTCTCCTCATCTGCACTCAAGTCTCCCAGTTTCCAATGACCCTCCCCGGTTGAGCCGGGGGCTTTCACATCAGACTTAAGAAACCGCCTGCGCTCGCTTTACGCCCAATAAATCCG
+
CCCCCGGGGGGGGGGGGGGGGGGGGGGGGGGGGGGGGGGGGGGGGGGGGGGGGGGGGGGGGGGGGGGGGGGGGGGGGGGGGGGGGGGGGGGGGGGGGGGGGGGGGGGGGGGGGGGGGGGGGGGGGGGGGFGGGGGGGGGGGGGGGGGGGGGGGGGGGGGGGGGGFGGGGGGCEFGFGFCEEGGGGGGGGGGGGGGGGGGGGGGGFGGGGFFGGGFGF*=C>CAF;A>FFFFFDFG2@:GG>D?FDFF<FCC
@M03364:276:000000000-BLYN8:1:1101:12314:11941 2:N:0:1
GGACTACCAGGGTTTCTAATCCTGTTTGCTCCCCACGCTTTCGCACCTGAGCGTCAGTCTTCGTCCAGGGGGCCGCCTTCGCCACCGGTATTCCTCCAGATCTCTACGCATTTCACCGCTACACCTGGAATTCCACCCCCCTCTACGAGACTCAAGCCTGCCAGTTTCGAATGCAGTTCCCAGGTTGAGCCCGGGGATTTCACATCCGACTTGACAGACCGCCTGCGTGCGCTTTACGCCCAATAAATCCG
+
CCCCCGGGGGGGGGGGGGGGGGGGGGGGGGGGGGGGGGGGGGGGGGGGGGGGGGGGGGGGGGGGGGGGGGGGGGGGGGGGGGGGGGGGGGGGGGGGGGGGGGGGGGGGGGGGGGGGGGGGEGGGGGGGGGGGGA;FGGGGGGGGGGGGGEGGGGGCFGGFGGGGGGGGGGGGFEGGGGGGGFGGFGGGGGGGGGGGGEGGGFGGFGGG3DDDGGGGGGGGFGF?BFFFBBFBDDG<F:?GGF6@GGF9FC5
@M03364:276:000000000-BLYN8:1:1101:10730:11974 2:N:0:1
GGACTACTAGGGTTTCTAATCCTGTTTGCTCCCCACGCTTTCGCACCTGAGCGTCAGTCTTCGTCCAGGGGGCCGCCTTCGCCACCGGTATTCCTCCAGATCTCTACGCATTTCACCGCTACACCTGGAATTCTACCCCCCTCTACGAGACTCTAGCTTGCCAGTTTCAAATGCAGTTCCCAGGTTGAGCCCGGGGATTTCACATCCGACTTGACAGACCGCCTGCGTGCGCTTTACGCCCAGTAATTCCG
+
CCCCCGGGGGGGGGGGGGGGGGGGGGGGGGGGGGGGGGGGGGGGGGGGGGGGGGGGGGGGGGGGGGGGGGGGGGGGGGGGGGGGGGGGGGGGGGGGGGGGGGGGGGGGGGDGGGGGGGGGGGGGGFGGGGGGGGGGGDFGGGGGGGGGGEEGGGGGGGGGGFGGGGGGGGGGGGGGGGGGGGFGGGGGGGGFGGGGGGGGGGGGFGGDGGDG=7CCFCFGFGB<?F0B?E>;DGFAB:GECE:F>DFFGG>
@M03364:276:000000000-BLYN8:1:1101:22633:11975 2:N:0:1
GGACTACCAGGGTATCTAATCCTGTTTGCTACCCATGCTTTCGAGCCTCAGCGTCAGTTACAGACCAGACAGCCGCCTTCGCCACTGGTGTTCTTCCATATATCTACGCATTTCACCGCTACACATGGAGTTCCACTGTCCTCTTCTGCACTCAAGTTTCCCAGTTTCCGATGCACTTCTTCGGTTGAGCCGAAGGCTTTCACATCAGACTTAAGAAACCGCCTGCGCTCGCTTTACGCCCAATAAATCCG
+
CCCCCGGGGGGGGGGGGGGGGGGGGGGGGGGEGGGGGGDGGGGFGGGGGGGFGFGGGFFFGGGFGGFGGGGFGGGGGGDFGGFEGCFFFFGGGGGGGGGGGGAFGGGGGGC7FGGGGEEGGGGGGFGGGGFFGGGGGFGGEFGGGGGGGGGGGGFGE;;EEEDGGGGGGGGCCEGFGGGFCFGDEGGGDFGGGGGGFFDFGGG7EFFGGFGGGGFCDDCGEGFD>F>B>FA54556ADGGE>0;GG6CGD3
@M03364:276:000000000-BLYN8:1:1101:14796:11981 2:N:0:1
GGACTACTCGGGTTTCTAATCCTGTTTGCTCCCCACGCTTTCGAGCCTCAGCGTCAGTTACAGACCAGAGAGCCGCCTTCGCCACTGGTGTTCCTCCATATATCTACGCATTTCACCGCTACACATGGAATTCCACTCTCCTCTTCTGCACTCAAGTCTCCCAGTTTCCAATGACCCTCCCCGGTTGAGCCGGGGGCTTTCACATCAGACTTAAGAAACCGCCTGCGCTCGCTTTACGCCCAATAAATCCG
+
CCCCCGGGGGGGGGGGGGGGGGGGGGGGGGGGGGGGGGGGGGGGGGGGGGGGGGGGGGGGGGGGGGGGDCGGGFGGGGGGGGGGGGGGGGGGGGGGGGGGGGGGEGGGGGGGGGGGGGGGG:EFGGGGFCEGGGGGGGGGGGGFDGGGGGGGGGGGDDDGGGGGGGGGGGDGGCFGGGGGGGGGGGDGGGGGGGGGGGEGGGGGFGGG=GGGFGFFFFGGFGFFFFFF;EFFGGG<F<CEEB6FF:@>GGC
@M03364:276:000000000-BLYN8:1:1101:25320:11996 2:N:0:1
GGACTACTGGGGTTTCTAATCCTGTTTGCTCCCCACGCTTTCGTGCCTCAGTGTCAGTTACAGTCCAGAGAGCCGCCTTCGCAACTGGTGTTCCTCCTAATATCTACGCATTTCACCGCTACACTAGGAATTCCACTCTCCTCTCCTGCACTCAAGTTTCCCAGTTTCAAAGGCTTACTACGGTTGAGCCGTAGCCTTTCACCTCTGACTTAAGAAACCACCTACGCACCCTTTACGCCCAGTAATTCCGG
+
C<CCCGGGGGGGGGGGGGGDFGEGFFGGGGGFFEGGGGGGGGGF@FGGGFGFGGGGGGFFGGGAFGGGFCEFGFFGGGGGDGBBFGGGFCFEGGGGGGGGECGGGGFG7CFDGDGGCGGGGGGGFGGGGCFFGGGG9ED<FDGGG?,,8=EGGGGGF9EDEFGGGGGGGGGGGGGDFGFFDGGGGEG8EFC:CCD@<DCF?FGFFGF78DFGGFGGGG,@4:FFFFADFF>>CF>CE?EEGF=AFFFEGFD
@M03364:276:000000000-BLYN8:1:1101:12480:11999 2:N:0:1
GGACTACTGGGGTTTCTAATCCTGTTTGCTCCCCACGCTTTCGAGCCTCAGCGTCAGTTACAGACCAGAGAGCCGCCTTCGCCACTGGTGTTCCTCCATATATCTACGCATTTCACCGCTACACATGGAATTCCACTCTCCTCTTCTGCACTCAAGTCTCCCAGTTTCCAATGACCCTCCCCGGTTGAGCCGGGGGCTTTCACATCAGACTTAAGAAACCGCCTGCGCTCGCTTTACGCCCAATAAATCCG
+
CCCCCGGGGGGGGGGGGGGGGGGGGGGGGGGGGGGGGGGGGGGGGGGGGGGGGGGGGGGGGGGGGGGGGGGGGGGGGGGGGGGGGGGGGGGGGGGGGGGGGGCFGGGGGGGGGGGGGGGGGGGGGGGGFFAFGGGGGGGGGGGGGFEGGGGGGGGGGGGGGGGGGGGG:FGGGGGGGGGGGGGGGGGGGGGGGGGEGGGGGFGGFCFGGGGGGGGGGGGGDGFF?A;D6:8BGGGFF0CGEB?@DG=<GGD
@M03364:276:000000000-BLYN8:1:1101:7389:12001 2:N:0:1
GGACTACCGGGGTTTCTAATCCTGTTTGCTCCCCACGCTTTCGAGCCTCAGCGTCAGTTACAGACCAGAAAGTCGCCTTCGCCACTGGTGTTCCTCCATATATCTACGCATTTCACCGCTACACATGGAATTCCACTTTCCTCTTCTGCACTCAAGTGACCCAGTTTCCAATGACCCTCCACGTTTAAGCCGTGGGCTTTCACATCAGACTTAAGTCACCGCCTGCGCTCCCTTTACGCCCAATAAATCCG
+
CCCCCGGGGGGGEGGGGGGGGGGGGGGGGGGGFGGGGGGGGGGGGGGGGGGGGGGGGGGGGGGGGGGGGGGGGGGGGGGGGGGGGGGGGGGGGGGGGGGGGGFFFGGGGGGGGGGGGGGGGGGGFGGGGGGGGGGGGGGGGGGGFGGGGGGGGGFGGGGGGGGGGGGFFGGGGDGGGFFGFGG6:DFGGGGGGGGGGFGGGGGGFFGGFGGGGGG@7EGGFGFFD4959BFFGGG3C@GGGB(;FGCFGGC
@M03364:276:000000000-BLYN8:1:1101:19462:12033 2:N:0:1
GGACTACTGGGGTTTCTAATCCTGTTTGCTCCCCACGCTTTCGCACCTGAGCGTCAGTCTTTGTCCAGGGGGCCGCCTTCGCCACCGGTATTCCTCCAGATCTCTACGCATTTCACCGCTACACCTGGAATTCTACCCCCCTCTACAAGACTCTAGCCTGCCAGTTTCGAATGCAGTTCCCAGGTTGAGCCCGGGGATTTCACATCCGACTTGACAGACCGACTGCGTGCGCTTTACGCCCAGTAATTCCG
+
CCCCCEGGGFGGGGDG@EGFG@FAFEGFGGGGGGGGGGGGGGGGGGFFFGGGDGGEGGGGGGGGGGGGGGGGGGGGGGEFGEFGGGGGGDFGGGGEFG<FBFGGGGFGGGGGGGGGGCGD7FFGGGGGGGGDDFGGGCDFGEGGFGGGG@CDFGGCFGGEFGGGFGGGG>FGGGGGGGGGE?FGCE,97DFG>GCCC*?6CGGGFFFG*)59CGD7=CGC5*8(4<<7(7<3D7CAFBGGG>:7>7@):D*
@M03364:276:000000000-BLYN8:1:1101:20199:12039 2:N:0:1
GGACTACTCGGGTTTCTAATCCTGTTTGCTCCCCACGCTTTCGAGCCTCAGCGTCAGTTACAGACCAGAGAGCCGCCTTCGCCACTGGTGTTCCTCCATATATCTACGCATTTCACCGCTACACATGGAATTCCACTCTCCTCTTCTGCACTCAAGTCTCCCAGTTTCCAATGACCCTCCCCGGTTGAGCCGGGGGCTTTCACATCAGACTTAAGAAACCGCCTGCGCTCGCTTTACGCCCAATAAATCCG
+
CCCCCGGGGGGGFGEGFGGGGGGGGGGGGGGGGGGGGGGGGGGGGGGGGGGGGGGGGGGGGGGGGGGGGGGGGGGGGGGGGGGGGGGGGGGGGGGGGGGGGGGGGGGGGGGGGGGGGGGGGGGGGGGGGGGGGGGGCFAGGGGGGGGGGGGGGGFGGGGGEGGGGGGGGGGGGGG8FFGGGGGGGGGFFGGGGGGGGGFGGGG7FGGGGGGFCGGGGGGF>=ADDA6>@FBFGGFAFFGGGEFFGGFAFC5
@M03364:276:000000000-BLYN8:1:1101:10595:12041 2:N:0:1
GGACTACTCGGGTATCTAATCCTGTTTGCTCCCCACGCTTTCGCACCTGAGCGTCAGTCTTTGTCCAGGGGGCCGCCTTCGCCACCGGTATTCCTCCAGATCTCTACGCATTTCACCGCTACACCTGGAATTCTACCCCCCTCTACAAGACTCTAGCCTGCCAGTTTCGAATGCAGTTCCCAGGTTGAGCCCGGGGATTTCACATCCGACTTGACAGACCGCCTGCGGGCTCTTTACGCCCAGTAATTCCC
+
CCCCCGGGGGGGGCGGGGGGGGGGGGGGGGFGGGGGGGGCFGGCEGGFFGGDGGDDGGGGGGGGFFFGC7F@EBFEFEEGGGGEECFGCCGFDDGGGFAA=EEFAAFFGGGGGGGEFC+=::EF,8AFCFGGFFFFDFGGGGGGFFG9>CF8FGGFGGG?CFGG7>AFEGGGGGGGGGCGDBFFGFGGFGG5EEDECGGGF7FDF48DDD3>D>D74*@FDD331F>)(7)09:*)*4;CE)16:>FAC:*
@M03364:276:000000000-BLYN8:1:1101:17942:12044 2:N:0:1
GGACTACCGGGGTTTCTAATCCTGTTCGATACCCATGCTTTCGCTCCTCAGTGTCAGTCATTGCCCAGTAACCTGCCTTCGCCATCGGTGTTCCTCCTGATATCTGCGCATTTCACCGCTACACCAGGAATTCCAGTTACCCCTACAACACTCAAGAAAACCCGTATCGCCTGCACGCCCACAGTTAAGCCATGGGATTCCACAAACAACGTGATCTTCCACCTACAAGCCCTTTACGCCCAGTAAATCCG
+
CCCCCGGGCFGGGGGGGGGGGGGGGG9FEFGGGGFAFGGGGGGDCEFFGGGGGGGGFG@F@CFCGGGGGGGFGEGGGGGFDGGGGCC7FFGGGGGGGGFGGGGGF@FGGGGGGGGGGGEEGGGGCGGC+AEGGG9EFGGGG8FFGGGFDCGGG?FFA3D=FEGGGGGGC+>BFGGD8CFGGEEGGCAFFGGFCGFCGFEFDGGFA*;D>C4;DG*9==FGFGFB3FEA=FFFGGFFF0:*>BDFG=FEF47
@M03364:276:000000000-BLYN8:1:1101:14693:12054 2:N:0:1
GGACTACAGGGGTATCTAATCCTGTTTGCTCCCCACGCTTTCGAGCCTCAGCGTCAGTTACAGACCAGAGAGCCGCCTTCGCCACTGGTGTTCCTCCATATATCTACGCATTTCACCGCTACACATGGAATTCCACTCTCCTCTTCTGCACTCAAGTCTCCCAGTTTCCAATGACCCTCCCCGGTTGAGCCGGGGGCTTTCACATCAGACTTAAGAAACCGCCTGCGCTCGCTTTACGCCCAATAAATCCG
+
@<BCCGGGGGGGGGGGGGGGFGGGEGGGAFGDGC@F@EFGGGGF@FGCFFFGCCCFGGGD9FFA,CAEFG@CFGCGGEGGGGFEGGFGG@FGGGGGEFGF9FFEGCGFDEFEEGGEFFGGDCFGFGGFE<AEF<EFFCGGG8BFDGFGFAEFGGFDDEFED,DDA;EG,@A9DFG8DFFGG6E6CGGCF?3C>C:C71CFGGFGFGFFG<CDGF+;:D6C>GFFFF>515>>DFF<@BGGD31>F79>GGG
@M03364:276:000000000-BLYN8:1:1101:16196:12079 2:N:0:1
GGACTACTAGGGTATCTAATCCTGTTTGCTCCCCACGCTTTCGCACCTGAGCGTCAGTCTTCGTCCAGGGGGCCGCCTTCGCCACCGGTATTCCTCCAGATCTCTACGCATTTCACCGCTACACCTGGAATTCTACCCCCCTCTACGAGACTCTAGCTTGCCAGTTTCAAATGCAGTTCCCAGGTTGAGCCCGGGGATTTCACATCTGACTTAACAAACCGCCTGCGTGCGCTTTACGCCCAGTAATTCCG
+
CCCCCGGGGGGGGGGGGGGGGGGGGGGGGGGGGGGGGGGGGGGGGGGGFFGGGGGGGGGFGGGGGGGGGGGGGGGGGGGGGGGGGGGGGGGGGGGGGGGGGFFFAFGGGGGGGGGGGGGGGGGGGGGGGGGGGDFCFFFEGGGGGGGGGGGGDDFGGGGGGGGGGGGGGGGFFGGGGGGGEEFCFG6EFGGGGDGDGGGGGGFDAFGGDFGGGGFG*>FGEGDFFF9B?EFFGGGBF1CEG>:FGF64FG6
@M03364:276:000000000-BLYN8:1:1101:15517:12107 2:N:0:1
GGACTACAAGGGTATCTAATCCTGTTTGCTCCCCACGCTTTCGAGCCTCAGCGTCAGTTACAGACCAGAGAGCCGCCTTCGCCACTGGTGTTCCTCCATATATCTACGCATTTCACCGCTACACATGGAATTCCACTCTCCTCTTCTGCACTCAAGTCTCCCAGTTTCCAATGACCCTCCCCGGTTGAGCCGGGGGCTTTCACATCAGACTTAAGAAACCACCTGCGCTCGCTTTACGCCTAATAAATCCG
+
CCCCCGGGGGGGGGGGGGGGGGGGGGGGGGGGGGGGGGGGGGGGGGGGGGGGGGGGGGGGGGGGGGGGGGGDGGGGEGGGGGGGGGGGGGGGGGGGGGGGGGGGGGGGGECGFGGGGGGGGFGGGGGGGGGGGGGGGGGGGGGGFGFGGGGGGGFGGGGGGGGGGGGGGGGGGGGFCGGGECGDGGE?CGGGEGGGGGGGGFGC+?CGFDGFGF>CFGGGFFFF@FB>>>3:9CC)628E6<4@FCBAGG<
@M03364:276:000000000-BLYN8:1:1101:17276:12115 2:N:0:1
GGACTACAGGGGTTTCTAATCCTGTTCGCTACCCATGCTTTCGCTCCTCAGCGTCAGTTACTGCCCAGAGACCTGCCTTCGCCATCGGTGTTCCTCCTGATATCTGCGCATTTCACCGCTACACCAGGAATTCCAGTCTCCCCTACAGCACTCAAGTTATGCCCGTATCGCCTGCACGCCCGGAGTTAAGCCCCGGGATTTCACAGACGACGCGACAAACCACCTACGCACCCTTTACGCCCAGTAATTCC
+
CCCCCGGGGGGGGGGGGGGGGGGGGFGGGGGGGGGGGGGGGGGGGGGGGGGGGGGGGGGGGGGGGGGGGGGGGGGGGGGGGGGEGGGCFFGGGGGGGGGGGGGGGGGGGGGGGGFGGGGGGGGGGGGGGGGGGGGFGGGGGGGGGGGGGGGGCDGGFCDFGGGGGGGGGGGGGGGGGGGGEGDEEGG;FFFGGDGEG8EG4DGG6CGFDGGDGCGGGC9EFDF23FFD6)8@GGF7@ACGGF:FFG4<:FG
@M03364:276:000000000-BLYN8:1:1101:12218:12130 2:N:0:1
GGACTACTAGGGTATCTAATCCTGTTTGCTCCCCACGCTTTCGAGCCTCAGCGTCAGTTACAGACCAGAGAGCCGCTTTCGCCACCGGTGTTCCTCCATATATCTACGCATTTCACCGCTACACATGGAATTCCACTCTCCCCTTCTGCACTCAAGTTGTACAGTTTCCAAAGCACACAATGGTTAAGCCACTGCCTTTTACTTCAGACTTATACAACCGCCTGCGCTCGCTTTACGCCCAATAAATCCGG
+
CCCCCGGGGGGGGFGGGGGGGGGGGGGGGGGGGGGGGGGGGGGG@FGGFGGGGGGGGGGGGGGGGGGGGGGGGGGGGGGGGGGGGGGGGGGGGGGGGGGGGGGGGGGGGGGFGGGGGGGDEGGGGGGGF=FFGGGGFGFGGGGGGGGGGGGGGGGGGGGGGGGGFGGG,@FEGGGGGFDCDGCBFFFGG8:DCGGGGGGGGGGDFGG7FDCFGGGGFG89**:>BA>D@FFBGG7;?FGGGFF4*CF3;52
@M03364:276:000000000-BLYN8:1:1101:20065:12165 2:N:0:1
GGACTACAGGGGTTTCTAATCCTGTTTGCTCCCCACGCTTTCGAGCCTCAGTGTCAGTTACAGGCCAGAGAGCCGCTTTCGCCACCGGTGTTCCTCCATATATCTACGCATTTCACCGCTACACATGGAATTCCACTCTCCTCTCCTGCACTCAAGTCTACCAGTTTCCAATGCATACAATGGTTGAGCCACTGCCTTTTACACCAGACTTAATAAACCACCTGCGCTCGCTTTACGCCCAATAAATCCGG
+
CCCCCGGGGGGGGGGGGGGGGGGGGGGGGGGGGGGGGGGGGGGGGGGGGGGGGGGGGGGGGGGGGGGGGGGFGGGGFEGGGGGGGGGGGGGGGGGGGGGGGGGGGGFFC@FGGGGGGGGEGGFDGGGGGFGGGGGGGGGGGFFGGGGGGGGGGGGGEGGGGGGGGFGGGFGFGGFGGGGGGFFFFCFGGGGGGGGGGGGGGGGGFGG572CFGGGG>GCGFGF@5BF>9;8?FGGFDFEGGFFFGGFCFDC
@M03364:276:000000000-BLYN8:1:1101:20406:12224 2:N:0:1
GGACTACTAGGGTATCTAATCCTGTTCGCTCCCCACGCTTTCGCTCCTCAGCGTCAGTGACGGCCCAGAGACCTGCCTTCGCCATTGGTGTTCTTCCCGATATCTACACATTCCACCGTTACACCGGGAATTCCAGTCTCCCCTACCGCACTCAAGCCCGCCCGTACCCGGCGCGGATCCACCGTTAAGCGATGGACTTTCACACCGGACGCGACGAACCGCCTACGAGCCCTTTACGCCCAATAATTCCG
+
CCCCCGGGGGGGGGGGGGGGGGGGGGGGGGGGGGGGGGGGGGGGGGGGGGGGGGGGGGGGGGGGGGGGGGGGGGGGGGGGGGGGGGGGGGGGGGGGGFEGFDGGGGGGGGGGDGFGGGGGGGGGGGGGGGGGGGGGGGGGGGGGGGGGGDGGG8FGGGGGGGGEGGGGGGGG55;ECEGGFFGGGGGFGGGEGGGFFGGGGGGGFGGGGGGGDDGG:DEC@DFB<FBFFFFFG:C<@:CEG5:>GGFFGG6
@M03364:276:000000000-BLYN8:1:1101:9998:12230 2:N:0:1
GGACTACAGGGGTTTCTAATCCTGTTTGCTCCCCACGCTTTCGAGCCTCAGCGTCAGTTACAGACCAGAGAGCCGCCTTCGCCACTGGTGTTCCTCCATATATCTACGCATTTCACCGCTACACATGGAATTCCACTCTCCTCTTCTGCACTCAAGTCTCCCAGTTTCCAATGACCCTCCCCGGTTGAGCCGGGGGCTTTCACATCAGACTTAAGAAACCGCCTGCGCTCGCTTTACGCCCAATAAATCCG
+
CCCCCGGGGGGGGGGGGGGGGGGGGGFGGGGGGGGGGGGGGGGGGGGGGGGGGGGGEGGGGGGGGFGGFGGGGGGGGGGGGGEGGDGFFGGGGGGGGGGGGGGGGGGGGGGGGGGGGGGGGGGGFGGGFCFGFGGGGFCFFGGGGGGGGGGGGFF@EEFGGGGGFGGGGGGGEFGGGGGGGGGGGGGGGGGGG>CEGCGEGGGGF4:CFGGGFGGFGFG7BEF;;FB:>EEFCCGFFFGGDB?>CFFFG6C
@M03364:276:000000000-BLYN8:1:1101:23608:12231 2:N:0:1
GGACTACCGGGGTTTCTAATCCTGTTTGCTCCCCACGCTTTCGCACCTGAGCGTCAGTCTTTGTCCAGGGGGCCGCCTTCGCCACCGGTATTCCTCCAGATCTCTACGCATTTCACCGCTACACCTGGAATTCTACCCCCCTCTACAAGACTCTAGCCTGCCAGTTTCGAATGCAGTTCCCAGGTTGAGCCCGGGGATTTCACATCCGACTTGACAGACCGCCTGCGTGCGCTTTACGCCCAGTAATTCCG
+
CCCCCGFGGGGGGGGGGGGGGGGGGGGGGGGGGGGGGGGGGGGGGGGGGGGGGGGGGGGGGGGGGGGGGGGGGGGGGGGGGGGGFGGGGGGGGGGFGFGCFGGGGGGGGDGGGGGFGGGEEGGGGGGGGGGGGGGGGGGGGGGGGGGGGGGGGGGFDGGFGFGGGGFGGFCFGFGG;EFCFFGGGGGGGGG55EGG=E?6CFFGFGFGGDCDGGGGGFGGFGF??F>FBF@:CDGA=3?C5)3;FCFDGG4
@M03364:276:000000000-BLYN8:1:1101:17440:12251 2:N:0:1
GGACTACCCGGGTTTCTAATCCTGTTTGCTCCCCACGCTTTCGCACCTGAGCGTCAGTCTTTGTCCAGGGGGCCGCCTTCGCCACCGGTATTCCTCCAGATCTCTACGCATTTCACCGCTACACCTGGAATTCTACCCCCCTCTACAAGACTCTAGCCTGCCAGTTTCGAATGCAGTTCCCAGGTTGAGCCCGGGGATTTCACATCCGACTTGACAGACCGCCTGCGTGCGCTTTACGCCCAGTAATTCCC
+
CCCCCGGGGGGGGGGGGGGGGGGGGGGGGGGGGGGGGGGGGGGGGGGGGGGGGGGGGGGGGGGGGGGGGGGGGGGGGGGGGGGGGGGGGGGGGGGGGFGGGGGGGGGGGGGGGFFFGGGGFGGFGGGGGGGGGGGGGGGGGGGGGGGGGGGGGGGFGGEFGGGGGGGGGGGGG99CFGGGG9ECGGDDCFGGGGGG5EFGGGGGFGGGGGGDD7CFDGGF5CEFFFFFFFFD<DG<B<GGD)867:?<GG*
@M03364:276:000000000-BLYN8:1:1101:21473:12264 2:N:0:1
GGACTACTAGGGTTTCTAATCCTGTTTGCTCCCCACGCTTTCGCACCTGAGCGTCAGTCTTCGTCCAGGGGGCCGCCTTCGCCACCGGTATTCCTCCAGATCTCTACGCATTTCACCGCTACACCTGGAATTCTACCCCCCTCTACGAGACTCTAGCTTGCCAGTTTCAAATGCAGTTCCCAGGTTGAGCCCGGGGATTTCACATCTGACTTAACAAACCGCCTGCGTGCGCTTTACGCCCAGTAATTCCG
+
CCCCCGGGGGGGGGGGGGGGGGGGGGGGGGGGGGGGGGGGGGGGGGGGFGGGGGGGGGGGGGGG:FGGGGGGGGGGGGGGGGGGGGGGGGGGFGGFFFDGFGGFGGGGG@FGGDFGGGGGGGGGFEFGGGGGGGGGG?=FE>GGFFGDEGEGGFGDGGGGGGGGGGGGFGGFGFGGGCFGDGGGGFGGGGGGGGGGGGGGGGGGFGFGGGGGFGGGGGGGFE>;(5:F?EDFDCFDFFDCEE?):DFDGG7
@M03364:276:000000000-BLYN8:1:1101:14564:12275 2:N:0:1
GGACTACAAGGGTATCTAATCCTGTTTGCTACCCATGCTTTCGAGCCTCAGCGTCAGTTACAGACCAGACAGCCGCCTTCGCCACTGGTGTTCTTCCATATATCTACGCATTTCACCGCTACACATGGAGTTCCACTGTCCTCTTCTGCACTCAAGTTTCCCAGTTTCCGATGCACTTCTTCGGTTGAGCCGAAGGCTTTCACATCAGACTTAAGAAACCGCCTGCGCTCGCTTTACGCCCAATAAATCCG
+
CCCCCGGGGGGGGGGGGGGGGGGGGGGGGGGGGGGGGGGGGGGGGGGGGGGGGGGGGGGFGGGGGFGGGGGGGGGGGGGGGGGGDGGGGGGGGGGGGGGGGGGGGGGGGGGEGGGGGGGGGGGGGGGGGGGGGGGGGGGGGGGGCFGGAGGGGGGGGAEGEGGGGGGGGGGGGG8FGGGGGFGGGGCGCCGGGGGGCFGGGGGGFG77CFCFGGGGGGG>BGFFFFAFFFFFGGGEF@GGGB;;4>C);;/
@M03364:276:000000000-BLYN8:1:1101:20112:12321 2:N:0:1
GGACTACTGGGGTTTCTAATCCTGTTTGCTCCCCACGCTTTCGAGCCTCAGCGTCAGTTACAGACCAGAGAGCCGCCTTCGCCACTGGTGTTCCTCCATATATCTACGCATTTCACCGCTACACATGGAATTCCACTCTCCTCTTCTGCACTCAAGTCTCCCAGTTTCCAATGACCCACCCCGGTTGAGCCGGGGGCTTTCACATCAGACTTAAGAAACCGCCTGCGCTCGCTTTACGCCCACTAAATCCG
+
CCCCCGGGGGGGGGGGGGGGGGGGGGGGGGGGGGGGGGGGGGGGGGGGGGGGGGGGGGGGGGGGGGGGGGGGGGGGGGGGGGGGGGGGGGFGGGGGFGGGGGGGGGGGGGGGGGGGGGGGGGGGCDGGFEFG;FFFGGGGGGGGGGGGGGGGGGGGGGGGGGGGGGGGGGGGCGGDFGGCGEGDGD8CGGGGD>CGGGGFGGGGFGGGCFCC@FGFDDGGFEF<0A7345>EGGDAFBGCGE(77DFAGG5
@M03364:276:000000000-BLYN8:1:1101:28611:12350 2:N:0:1
GGACTACTGGGGTATCTAATCCTGTTTGCTCCCCACGCTTTCGCACCTGAGCGTCAGTCTTTGTCCAGGGGGCCGCCTTCGCCACCGGTATTCCTCCAGATCTCTACGCATTTCACCGCTACACCTGGAATTCTACCCCCCTCTACAAGACTCTAGCCTGCCAGTTTCGAATGCAGTTCCCAGGTTGAGCCCGGGGATTTCACATCCGACTTGACAGACCGCCTGCGTGCGCTTTACGCCCAGTAATTCCG
+
CCCCCGGGGGGGGDGFGGGGGFGGGGGGGGGGDGGGGGGGGGGGGGGGGGEFGGGGGGGGGGFGGGGGGGGGGGGDDFFGGGGGGGCFCGGGCFGFFFGFGGGFGGGGGGGBFGGGGEGEGGDFGGGGCC<FGGGGG8DFDGEGGGEGGGGGGGG7;DCCBC6CFGGGCFD?EFFC<<EF9AFFG9>CFG?EG>E=58FEDGGGFGGGGGGDFGGGGGGGFDB<BF>F<D>EDCCAFFGC*5:FFC?>F79
@M03364:276:000000000-BLYN8:1:1101:7256:12381 2:N:0:1
GGACTACTGGGGTTTCTAATCCTGTTTGCTCCCCACGCTTTCGAGCCTCAGTGTCAGTTACAGGCCAGAGAGCCGCTTTCGCCTCCGGTGTTCCTCCATATATCTACGCATTTCACCGCTACACATGGAATTCCACTCTCCTCTCCTGCACTCAAGTCTCCCAGTTTCCAATGCACACAATGGTTGAGCCACTGCCTTTTACATCAGACTTAAGAAACCACCTGCGCTCGCTTTACGCCCAATAAATCCGG
+
CCCCCGGGGGGGGGGGGGGGGGGGGGGGGGGGGGGGGGGGGGGGGGGGFGGGGGGGGGGGGGGGGGGGGGGGGGGGGGGGGGGGGGGGGGGGGGGGGGGGGGGGGGGGEEGGDFGGGGGGGGDEFGGGGGGGGGGGGGGGGGGGGGGFGGGG8EGGEFFGFGGCDDDGGGGGGGFGGGGDGGGGGGGGG7:FFFGGGGGGGCFG9:;5CF?:=C>CFFFGFCF2<?AEFFFFGGFFBDGGGFFFG>A3<DD
@M03364:276:000000000-BLYN8:1:1101:8642:12395 2:N:0:1
GGACTACTAGGGTTTCTAATCCTGTTTGCTCCCCACGCTTTCGTGCCTCAGTGTCAGTTACAGTCCAGAGAGCCGCCTTCGCAACTGGTGTTCCTCCTAATATCTACGCATTTCACCGCTACACTAGGAATTCCACTCTCCTCTCCTGCACTCAAGTTTCCCAGTTTCAAAGGCTTACTACGGTTGAGCCGTAGCCTTTCACCTCTGACTTAAGAAACCACCTACGCACCCTTTACGCCCAGTATTTCCGG
+
CCCCCGGGGGGGGGGGGGGGGGGGGGGGGGGGGGGGGGGGGGGGGGGGGGGGGGGGGGGGGGGGGFGGGGGGGGGGGDEFGGGGGGGGFGGGGGGGGGGGGGGGFGGGGGGGGGGGGGGGGGGGGGFDFGGGGGGGGGGGGGGGGGGCFGGGGGGGGGDGGG8EGGGGGGDFGGGGDGGADEEGGEGFGGG>EGGCGGGGGGG?9FCGFDCFDGCFGGC59@C2>EF>>ABFGG7>;=:C*?;F+=C?>D<
@M03364:276:000000000-BLYN8:1:1101:23076:12434 2:N:0:1
GGACTACAAGGGTTTCTAATCCTGTTTGCTCCCCACGCTTTCGCACCTGAGCGTCAGTCTTTGTCCAGGGGGCCGCCTTCGCCACCGGTATTCCTCCAGATCTCTACGCATTTCACCGCTACACCTGGAATTCTACCCCCCTCTACGAGACTCAAGCCTGCCAGTTTCAAATGCAGTTCCCGGGTTGAGCCCGGGGATTTCACATCTGACTTAACAGACCGCCTGCGTGCGCTTTACGCCCAGTAATTCCG
+
CCCCCGGGGGFGGGFGGGCGGF9CFGGGFFGGEFGGGGGGFGG>7CFG,EFFG@CC@F9@D9F,E<@F,F7FEFGGGGFFGEGGGGEFGGGGGGFGGGGGGGF9,5EDFCF@AEDGAFEEEGFG8?<FGGFAFGGDFGGGGGG6=EGC=:CFGCDFCFGDFGGGGGFG,EFGGFFA@FGGGGGGGGGCG7CF?::E*BBFGGGCAC7@7DGFDC7+*;CFF5:?B>97()07)*74*4;EGE<FGGF9D=>
@M03364:276:000000000-BLYN8:1:1101:2216:12439 2:N:0:1
GGACTACACGGGTATCCAATCCTGTTTGCTCCCCACGCTTTCGAGCGTCAGTGTCAGTTATAGGCCAGAGAGCCGCTTTCGCCACCGGTGTTCCTCCATATATCTACGCATTTCACCGCTACACATGGAATTCCACTCTCTTCTCCTGGACTCAAGTTTACCAGTTTCCAATGCAGATACTGGGTGACCCACTGCCTTTTACACCGTTCTTAATTAACCACCTTCGCTTGCTTTACGCCAAATAAAACCGG
+
A996@<,;,B@:+CF@,,,6CEGDEGDEFA<FC6C@@:@,CCF8E,+86,8CE@CFFFFF,6<,6CFC8<<B7E:F:FBA4B,BC,@C@CFE9,C,:,5<@?@,4,,+++4B,@,CC++4+4C,9,5F8FF,9,=8C8,A6@DC4,@=,,==8,@9D,,73==3E9>>,3,,@,7,,,,7,66,,6+,24@+@:,399EFFD,*******+++++5++<,*4/0.*-2-)8=1++*)0**2.7@+@+.:7)
@M03364:276:000000000-BLYN8:1:1101:8992:12457 2:N:0:1
GGACTACTGGGGTTTCTAATCCTGTTTGCTCCCCACGCTTTCGCACCTGAGCGTCAGTCTTCGTCCAGGGGGCCGCCTTCGCCACCGGTATTCCTCCAGATCTCTACGCATTTCACCGCTACACAGGAAATTCCACCACCCTCTACCGTACTCTAGCTCAGTAGTTTTGGATGCAGTTCCCAGGTTGAGCCCGGGGATTTCACATCCAACTTGCTGAACCACCTACGCGCGCTTTACGCCCAGTAATTCCG
+
CCCCCGGGGGGGGGGGGGGGGGGGGGGGGGGGGGGGGGGGGGGGGGGGFFGGGGGGGGGGGGGGGGGGGGGGGGGGGGGGGGGGGCGGGGGGGGGGGGGGGGGGGGGGGGGGGGGGGDGGGGGGGGGGGGGGGGCFGGGGEGGGGGGGGGGGGGGFGFGFGGGGGGGGGEF9?DCFGGGGGGGFGGFFGGGGGGGGGDCFFGGC>FFGGFCCDCFDGGGGFGFDFFFF>FFFGGGFFFGGGFFFG7B>::2
@M03364:276:000000000-BLYN8:1:1101:25755:12494 2:N:0:1
GGACTACACGGGTTTCTAATCCTGTTTGCTCCCCACGCTTTCGAGCCTCAGTGTCAGTTACAGGCCAGAGAGCCGCTTTCGCCTCCGGTGTTCCTCCATATATCTACGCATTTCACCGCTACACATGGAATTCCACTCTCCTCTCCTGCACTCAAGTCTCCCAGTTTCCAATGACCCTCCCCGGTTGAGCCGGGGGCTTTCACATCAGACTTAAGAAACCGCCTGCGCTCGCTTTACGCCCAATAAATCCG
+
CCCCCGGGGGGGFCCFGGGGGGGGGGGGGGGGGGGGGGGGGGGGGGGGGGGGGGGGGGGGGGFGGGGGGGGGGGGGGEFGGGGGGGGGGGGGGGGGGGGGGGGFFGGGGGGGGFFGGCECGGGGGGGGFEFGGGGGGGFGGGGGGGGGGGGGGGFGGGGFGGGGGEFFGGGGGGGCGGGGGGGDGGGFFGGGGGGDGDFFGGGFFGGGGGDCFGFFGGGCEGFFFFFFFFDD5CCAB2CEED07DG=-0C7
@M03364:276:000000000-BLYN8:1:1101:16286:12504 2:N:0:1
GGACTACTCGGGTTTCTAATCCTGTTTGCTCCCCACGCTTTCGAGCCTCAGTGTCAGTTACAGGCCAGAGAGCCGCTTTCGCCTCCGGTGTTCCTCCATATATCTACGCATTTCACCGCTACACATGGAATTCCACTCTCCTCTCCTGCACTCAAGTCTCCCAGTTTCCAATGCACACAATGGTTGAGCCACTGCCTTTTACATCAGACTTAAGAAACCACCTGCGCTCGCTTTACGCCCAATAAATCCGG
+
CCCCCGGGGGGGGGGGGGGGGGGGGGGGGGGGGGFGGGGGGGGGGGGGGGGGGGGGGGGGGGGGGGGGGGGGGGGGGGGGGGGGGGGGGGGGGGGGGGGGGGGGGGGGGGGGGGGGGGGGGGGGGGGGFFGGGGGGGGGGGFGGGGGGGGGGGGGGGGGGGGGGGGGGGGGGGGGGGGGGGG8FGGGGGGFGFGGGGGGGCFFGFGFGGGGGGGGGGGCFFGFFFFBFADFFGGFF?@GEGFFFDGAE4CC
@M03364:276:000000000-BLYN8:1:1101:13948:12508 2:N:0:1
GGACTACTGGGGTTTCTAATCCTGTTTGCTCCCCACGCTTTCGTGCCTCAGTGTCAGTTACAGTCCAGAGAGCCGCCTTCGCAACTGGTGTTCCTCCTAATATCTACGCATTTCACCGCTACACTAGGAATTCCACTCTCCTCTCCTGCACTCAAGTTTCCCAGTTTCAAAGGCTTACTACGGTTGAGCCGTAGCCTTTCACCTCTGACTTAAGAAACCACCTACGCACCCTTTACGCCCAGTAATTCCGG
+
CCCCCGFFG@FGCGGEGGGFGFGGDFGGGGGGFEFFGGCCGGEFGGGFDCECFFGGGCFGGGDFFGGGFDGDFGCFG7@FDGGDEGGGFD64EFFFGGGGGGGGEGFDBCGGGGFGCFGGEFGDEFEFFCGGGGGG9EFEEFDGGFFGGFGFFGGGFFGG=FGDD,,>=EGGGG8@,@DFFEEG7EC?FFG:CEFGGFFG?C@23;C+=DFF<CF+;9,@@EA4):99=BBF6*=9?@DEGA2B7C7?>C:
@M03364:276:000000000-BLYN8:1:1101:18313:12541 2:N:0:1
GGACTACCCGGGTTTCTAATCCTGTTTGCTCCCCACGCTTTCGAGCCTCAGCGTCAGTTACAGACCAGAGAGCCGCCTTCGCCACTGGTGTTCCTCCATATATCTACGCATTTCACCGCTACACATGGAATTCCACTCTCCTCTTCTGCACTCAAGTCTCCCAGTTTCCAATGACCCTCCCCGGTTGAGCCGGGGGCTTTCACATCAGACTTAAGAAACCGCCTGCGCTCGCTTTACGCCCAATAAATCCG
+
CCCCCGGGGGGGGGGFGGGGGGGGGGGGGGGGGGGGGGGDGGGGGGGGGGGGGGGGGGGFGGGGGGGGGGFGGGGGGGGGGGGGGGGGGGGGGGGGGGGGGFGGGGEFDFGGGGGGGGGGGGGGGGGGEEFGGGGGGGGGGGGGGGGGFGGGFGDEEGGGEGFGGDGGGGGGGGG@FGGGGGGEECEFGGGGGDDGGGGFGGGFFGGGGGGGGGFGGGGGFGFDFFFE635<7*94*:EGGFFF4CF<GGC
@M03364:276:000000000-BLYN8:1:1101:28526:12541 2:N:0:1
GGACTACCAGGGTATCTAATCCTGTTTGCTCCCCACGCTTTCGAGCCTCAGTGTCAGTTACAGGCCAGAGAGCCGCTTTCGCCTCCGGTGTTCCTCCATATATCTACGCATTTCACCGCTACACATGGAATTCCACTCTCCTCTTCTGCACTCAAGTCTCCCAGTTTCCAATGACCCTCCCCGGTTGAGCCGGGGGCTTTCACATCAGACTTAAGAAACCGCCTGCGCTCGCTTTACGCCCAATAAATCCG
+
CCCCCGGFGGGGGGGGGGGGGGGGGGGGGGGGGGGGEGGGGGGGGEFGGGGGGGGGG@FFGGGGGGGGGGGGGGGGGGGGGGGGGGGGGEDGGGGGGGGDGGG@AEFFGGGCFGGGGGGGGGGFGGGGFAFFGGDFGGGGCG88D;EGGGCFEF8ECEFGAFGGGGGGG9FFGGGE?FC+CEGGGG>F?F?CEGBEEEGFGCFGFD8C*8C1BC881;CC>EF??FBDFEBADD3-9?C>ED?FGGF>>C<
@M03364:276:000000000-BLYN8:1:1101:22344:12548 2:N:0:1
GGACTACTCGGGTTTCTAATCCTGTTTGCTCCCCTTGCTTTCGCGCCTCAGCGTCAGGAATAAACTAGAAAAGCGCCTTCGCCACCGGTGTTCTTCCACATATCTACGCATTTCACCGCTACACGTGGAATTCCCTTTTCTCCGTCTATCCTCTAGATAGATAGTATTAGTTGCTTTTTCGAAGTTGAGCTTCGAGATTTAACAACTAACTTACCCTTCCGCCTACACGCCCTTTACGCCCAATAAATCCG
+
CCCCCGGGGGGGGGGGGGGGGGGGGGGGGGGGGGGGGGGGGGGGGGGGGGGGGGGGGGGGGGGGGGGGGGGGGGGGGGGGGGGGGGGGGEGGFGFFGFFGGGGGGGGGGGGGGGGGGGGGGGGGGGGGDFGGDGGFGGGGGGCDDFGGGGGGGGFEEFGCGGFGGGGGGGGGGGGGGGGGGGFGGGACCFFGGGGGGGDEGFGFCGGGGCFFCFCCFGGFFGFFFFFFFEFDGGCCF@EGGF;FGGFFGG/
@M03364:276:000000000-BLYN8:1:1101:26947:12575 2:N:0:1
GGACTACAGGGGTATCTAATCCTGTTTGCTCCCCACGCTTTCGTGCCTCAGTGTCAGTTACAGTCCAGAGAGCCGCCTTCGCAACTGGTGTTCCTCCTAATATCTACGCATTTCACCGCTACACTAGGAATTCCACTCTCCTCTCCTGCACTCAAGTTTCCCAGTTTCAAAGGCTTACTACGGTTGAGCCGTAGCCTTTCACCTCTGACTTAAGAAACCACCTACGCACCCTTTACGCCCAGTAATTCCGG
+
CCCCCGGGGGGGGECGGGGFFGFGGFCFGFCFEEGD@FEGGGGGGD@D@EFCEEFCEGGGFGFGGGGFFDFGFGEGGGGGGG7FGGGGGGGGFGGGGGGFGFEFFGGGGGGGGGGGACDGGGEGAC@8F<FFGGGGGGFGGFGG,@DGGGGD@DFFGF;D,CFEFDFGF9>,,DGF,6EDDE+3CBDDD8689::CFFF,5<E7*;;+2<E+=++23;8C?=F2)92AAE>FCFCEE@EGG:E68DF?:D<
@M03364:276:000000000-BLYN8:1:1101:14752:12599 2:N:0:1
GGACTACTAGGGTTTCTAATCCTGTTTGCTCCCCACGCTTTCGCACCTGAGCGTCAGTCTTCGTCCAGGGGGCCGCCTTCGCCACCGGTATTCCTCCAGATCTCTACGCATTTCACCGCTACACCTGGAATTCTACCCCCCTCTACGAGACTCTAGCTTGCCAGTTTCAAATGCAGTTCCCAGGTTGAGCCCGGGGATTTCACATCTGACTTAACAAACCGCCTGCGTGCGCTTTACGCCCAGTAATTCCG
+
CCCCCGGGFGGGGGGGGGGGGGGGGGGGGFGGGEGGGGGGGGGGGGEGGGGGGGGGGGGGGGGGGGGGGGGEGGGGGGGGFGGEGGD>=@BFFGGGGGGFGGGGGGGGGGGD9,EFFGGGGGGGGGGGFGGGGGFGFGGGGGGGGGGGG>EGCFGFGGGGGGGGGGGGGGGGFGGFGGGGGGGGG9@CFGGGGGEC5:B,@FFFA<DFGGG+:CFFGFGGDGFF?F6B0>)<D3D2@:GGG>:FF7=6C7*
@M03364:276:000000000-BLYN8:1:1101:13957:12607 2:N:0:1
GGACTACAAGGGTTTCTAATCCTGTTTGCTCCCCACGCTTTCGAGCCTCAGCGTCAGTTACAGACCAGAGAGCCGCCTTCGCCACTGGTGTTCCTCCATATATCTACGCATTTCACCGCTACACATGGAATTCCACTCTCCTCTTCTGCACTCAAGTCTCCCAGTTTCCAATGACCCTCCCAGGTTGAGCCGGGGGCTTTCACATCAGACTTAAGAAACCGCCTGCGCTCGCTTTACGCCCAATAAATCCG
+
CCCCCGGGGGGGGGGGGGGGGGGGGGGGGGGGGGFGGFGGGGGGGGGGGGGGGGGGGGGGFGGGGGGGFCGGGGGGGGGGGGGGGGGGGGGGGGGGGGGGGGGGGGGGGGGGGGGGGGGGCEGGGGGGGGGGGGGGGC@FEGGGGGGGGGGGGGGGE;,3>@FFFGGFFF,@ECFGFFEE6DFGGGGGGGGCEC>EEGGGGGGGFGGC4CGGFFDFF4CFDGEFDA6>0>>EGGGFFFG8E>0>FG64CDD
@M03364:276:000000000-BLYN8:1:1101:4532:12612 2:N:0:1
GGACTACTCGGGTTTCTAAGCCTGTTTGCTCCCCACCCTTTCGCTCCTCAGCGTCAGTTACGGCCCAGAGATCTGCCTTCGCCATCGGTGTTCCTCCTAATATCTACGCATTTCACCGCTACACATGGAATTCCACTCTCCTCTTCTGCACTCAAGTCTCCCAGTTTCCAATGACCCTCCCCGGTTGAGCCGGGGGCTTTCCCATCAGACTTAAGAAACGGCCTGCGCTCGCTTTACGCCCAATAAATCCG
+
CCCCCEGGFF@FGGGGGGDFGGGFFC<FFFCCFCDEBFF@FF@;,CFGED<FGFCF:FFFGGDGGGGGFA@CEC,CFEGFGGGGGAFCGGGGGGGGGGGCFGGGGC,9FGECFFGDF@BCFF@<EGDGF,EFGFG9,@D?EDG9BEGGC;FG8EE8,@DECDEFGGFGGGF,8==FGF?GGEG+33@7,3DCECC>/CG6F+<::CF80;F=@FCF7DF*)=)0=A9>(58>D<C59(8E5:(8>782DFC
@M03364:276:000000000-BLYN8:1:1101:17613:12653 2:N:0:1
GGACTACAAGGGTTTCTAATCCTGTTTGCTCCCCACGCTTTCGCACCTGAGCGTCAGTCTTTGTCCAGGGGGCCGCCTTCGCCACCGGTATTCCTCCAGATCTCTACGCATTTCACCGCTACACCTGGAATTCTACCCCCCTCTACAAGACTCTAGCCTGCCAGTTTCGAATGCAGTTCCCAGGTTGAGCCCGGGGATTTCACATCCGACTTGACAGACCGCCTGCGTGCGCTTTACGCCCAGTAATTCCG
+
CCCCCGGGGGGGGGGDDGGGF@FCF6,EGDFGG7AFBFGGGGGGGGGCEFDF7FGGCCF@<<@EFCFC@FFGGGDGCEGGGGGGEGGGGGGGGGGGGGFBDFGFCCFGEEEG9,<EGE@EGGGGGGGGGGFFGDG=EFGGG68?9EG9==>+4,>AFCCFG@:,@FGCEF8DCFC7DADE?9>>F?FCC,?DEGGGGGGGFFFGF7DGCDG*>FFCF*@FDC:36:6.(7D7C*9)=0C8EEFFFD=6>F4
@M03364:276:000000000-BLYN8:1:1101:29660:12658 2:N:0:1
GGACTACTCGGGTTTCTAATCCTGTTTGCTCCCCACGCTTTCGAGCCTCAGCGTCAGTTACAGACCAGAGAGCCGCCTTCGCCACTGGTGTTCCTCCATATATCTACGCATTTCACCGCTACACATGGAATTCCACTCTCCTCTTCTGCACTCAAGTCTCCCAGTTTCCAATGACCCTCCCCGGTTGAGCCGGGGGTTTTCACATCAGACTTAAGAAACCGCCTGCGCTCGCTTTACGCCCAATAAATCCG
+
CCCCCGGG?FEGGDGFFCEFFGGGGGCFCGGGCFFGGGGGGGGG,,@CFAFFGG:FCFGGGGGGGGFGEF,6CCGD7FCFEEGGGGGGFGGG9CFGGGGGGGGFGGFF7,:BCAFGGCCEECFF9FFGF,,A;FGGF=F@FGGCGFFFGADFGGGGGGFGFGFF>DDC=FAB,@E@@@F+=ECEGGGF9D8:@?>C**6:CC<:=;FF=*>@CG7C7;EFB=B;@F9>2B>>DCF47:EEG3:FCF*:FF<
@M03364:276:000000000-BLYN8:1:1101:23690:12670 2:N:0:1
GGACTACTGGGGTATCTAATCCTGTTTGCTCCCCACGCTTTCGAGCCTCAGTGTCAGTTACAGGCCAGAGAGCCGCTTTCGCCACCGGTGTTCCTCCATATATCTACGCATTTCACCGCTACACATGGAATTCCACTCTCCTCTCCTGCACTCAAGTCTACCAGTTTCCAATGCATACAATGGTTGAGCCACTGCCTTTTACACCAGACTTAATAAACCACCTGCGCTCGCTTTACGCCCAATAAATCCGG
+
CCCCCGG9FFGGGEGGFC@FGGGGGFGGGGGGGGFFG@FGGGGGG;FFGCCFGGFGGGGGGG@GCFFGCCGGGC@C@CBEEC@@@AFGBEF:FEFDFA,@<F;@E?,=+=BFFGGG<CE6CEFGGGGGFFGFGGGGD8@EFGG9,E9DFGGFGGGFFFGAFGGG<EFFFCF,@8,@EFGFFDD@F>FGGF,:??FFGGGG+CFG5F5CF5CF7DFFGG679*;>BAA>AFFEGGG46=*:A8@FFFC?DGD
@M03364:276:000000000-BLYN8:1:1101:15329:12684 2:N:0:1
GGACTACTCGGGTTTCTAATCCTGTTTGCTCCCCACGCTTTCGTGCCTCAGTGTCAGTTACAGTCCAGAGAGCCGCCTTCGCAACTGGTGTTCCTCCTAATATCTACGCATTTCACCGCTACACTAGGAATTCCACTCTCCTCTCCTGCACTCAAGTTTCTCAGTTTCAAAGGCTTACTACGGTTGAGCCGTAGCCTTTCACCTCTGACTTAAGAAACCACCTACGCACCCTTTACGCCCAGTAATTCCGG
+
CCCCCGGGGGGGGGGGGGGGGGGGGGGGGGGFGGGGGGGGGGGGGGGGGGFFGGGGGGGGGGGGGGGGGGGGGGGGGGGGGGGGGGGGGGGGGGGGGFGGGGGGGGGGGGGGGGGGGGGGGGGFFGGGGGGGGGGGGGFGGGGGGGGFGGGGGGGGGGGDDFGGGGGGGGGGGGGGGGGGGGDGDGDGFBCEEGGGGGGGGGF66DFDDGCG:75:DG,AFEFBFEABBFFFGF>E;@EEC6>FDGFFGGD
@M03364:276:000000000-BLYN8:1:1101:11898:12714 2:N:0:1
GGACTACTCGGGTATCTAATCCTGTTTGCTCCCCACGCTTTCGCACCTGAGCGTCAGTCTTCGTCCAGGGGGCCGCCTTCGCCACCGGTATTCCTCCAGATCTCTACGCATTTCACCGCTACACCTGGAATTCTACCTCCCTCTACGAGACTCTAGCTTGCCAGTTTCAAATGCAGTTCCCAGGTTGAGTCCGGGGATTCAACATCTGACTTAAACAACCGCCTGCGTGCGCTTTACGCCCATTAATTCCC
+
CCCCCG8<FFGGGCEFEGGCFFG<FEEEG9FFFEFDGGEFGFE7:FF<6@EFGGGCEGFFE<DEFFGG<:CE>:@FECFGGGFEE,CEC>FFFDDFF8,?A?EFCFGGFCCEC9<FEEGECFGGC,A6DFAEF,EF,,36+=EFF9+B+=EFF,;FGC;8+@,7DEFF,,>,@;,<3,,3@9BECC3,,22<*=C**;40+2=6)0+1:DG7+;+*2*3*)/:07)(0(85<D37-/-?E57(*:FFFGC*
@M03364:276:000000000-BLYN8:1:1101:15419:12718 2:N:0:1
GGACTACTGGGGTTTCTAATCCTGTTTGCTCCCCACGCTTTCGCACCTGAGCGTCAGTCTTCGTCCAGGGGGCCGCCTTCGCCACCGGTATTCCTCCAGATCTCTACGCATTTCACCGCTACACCTGGAATTCTACCCCCCTCTACGAGACTCTAGCTTGCCAGTTTCAAATGCAGTTCCCAGGTTGAGCCCGGGGATTTCACATCTGACTTAACAAACCGCCTGCGTGCGCTTTACGCCCAGTAATTCCG
+
CCCCCGGGGGGGGGGGGGGGGGGGGGGGGGGGGGGGDGGGGGGGGGGGFGGGDEGGGGGGGGGGGGGGGDEGEGGGGGCGGGGGEGGCGGGGGGFG?,?EGGGGGFGGGGGGGGGGGGGGGGGGCFGGGGGGGGGGGGGGDGGGGGG6EGGGGGGGGGGGFGGGGGGGGFGGGGGGCGGFCFGFGFEFGG6FEGEGGGGGGGGGFGGGGGGGGFGGG*3=>DDD@FBF6EE)CDF4F:GEC><;FF@<GG9
@M03364:276:000000000-BLYN8:1:1101:15366:12730 2:N:0:1
GGACTACAGGGGTTTCTAATCCTGTTTGCTCCCCACGCTTTCGTGCCTCAGTGTCAGTTACAGTCCAGAGAGCCGCCTTCGCAACTGGTGTTCCTCCTAATATCTACGCATTCCACCGCTACACTAGGAATTCCACTCTCCTCTCCTGCACTCAAGTTTCCCAGTTTCAAAGGCTTACTACGGTTGAGCCGTCGCCTTTCACCTCTGCCTCAAGAAACCACCTACGCAACCTTTACGCCCAGTAATTCCGG
+
<8A<C<F,6C6+886EFAFFGG9CCFGGGGGGDGC@C@@FG9,C@BFCF,6E96C@FFEEFAFEFEFCFGGDGF+@:FGGCB:::,CE96C,BAFFGG@FG,@FGGGGD78C,9?F8=+@++4A,=CF?E8AFF9F,@,9EDF3DE966DG8BF@F94>DEECFGAC;:9,,8@F,@C9EF>3@++,,6DE@++@C**,2+2@*07929>*;798C7D6C@C4<@D=4(8AA*++*25CB*)6++1:7CF3
@M03364:276:000000000-BLYN8:1:1101:3578:12749 2:N:0:1
GGACTACACGGGTTTCTAATCCTGTTTGCTCCCCACGCTTTCGCACCTGAGCGTCAGTCTTTGTCCAGGGGGCCGCCTTCGCCACCGGTATTCCTCCAGATCTCTACGCATTTCACCGCTACACCTGGAATTCTACCCCCCTCTACAAGACTCTAGCCTGCCAGTTTCGAATGCAGTTCCCAGGTTGAGCCCGGGGATTTCACATCCGACTTGACAGACCGCCTGCGTGCGCTTTACGCCCAGTAATTCCG
+
CCCCCGGGGGGGGDGGGGGGGGGGGGGGGGGGGGGGGGGGGGGGGGGGGGGGGGGGGGGGGGGGGGGGGGGGGGGGGGGGGGGDDGG7FCFGGGGGFCFFGGGGGGGGGGGGGGGGGGGGGGGGGGGGGGGGGGGGGG6FGGGGGGGGFGGFGCEFCGGCGGGCFFFFGGGGGGGGGGGGGFGGGGGGGCDFE:C:CEGGGGGGFGGGGGGGGGGDDFGGFGFFFF>F<E>>DDFFFFGGGF:?77B4FD7
@M03364:276:000000000-BLYN8:1:1101:15888:12752 2:N:0:1
GGACTACTAGGGTTTCTAATCCTGTTTGCTCCCCACGCTTTCGAGCCTCAGTGTCAGTTACAGGCCAGAGAGCCGCTTTCGCCTCCGGTGTTCCTCCAGATCTCTACGCATTTCACCGCTACACCTGGAATTCTACCCCCCTCTACAAGACTCTAGCCTGCCAGTTTCGAATGCAGTTCCCAGGTTGAGCCCGGGGATTTCACATCCGACTTGACCGACCGCCTGCGTGCGCTTTACGCCCAGTAATTCCG
+
CCCCCFGGGGGGGGGGGGEFFDCFFFGGG9FEEGGGFD@GGGG<EECFGCFFCAEG9CFAEGFCG,6@FGGGGDGGDDFFGGGGEFGEGGG@A<DFCFFFEEGGFGGFGGB:FFGFBF7=+FDFGGGGEFGGFGGGFEFFCCGGGDF9E8=A8,@@;>DCFGGC<>FFE+>==DFFEFCF,@CGBGFFGG>EGGGGGGGFCG?C9CCDDCDD7*8*/CE5;EA1(;@B3=@DD/52*38C556FFC=9C7*
@M03364:276:000000000-BLYN8:1:1101:17318:12771 2:N:0:1
GGACTACAGGGGTTTCTAATCCTGTTTGCTCCCCACGCTTTCGTGCCTCAGTGTCAGTTACAGTCCAGAGAGCCGCCTTCGCAACTGGTGTTCCTCCTAATATCTACGCATTTCACCGCTACACTAGGAATTCCACTCTCCTCTCCTGCACTCAAGTTTCCCAGTTTCAAAGGCTTACTACGGTTGAGCCGTAGCCTTTCACCTCTGACTTAAGAAACCACCTACGCACCCTTTACGCCCAGTAATTCCGG
+
CCCCCGGGGGGGGGGGGGGGGGGGGGGGGGGGGGGGGGGGGGGGFGGGGGGGGGGGGGGGGGGGGGGGGGGGGGGGGGGGGGGGGGGGGGGGGGGGGGGGGGGGGGGGGGGGGGGGGGGGGGGGGGGGGGGGGGGFAFGGGGGGGGGGGGGGFGGGGGGGGGGGGGGGFGGGGGGGGGGGGGGGGCFFFFGGEGGGGGG,+?ECFGGDGGGGGDDFGGFGFGF@BB29=BEFGDC=4@EGC;5=DGFEG;5
@M03364:276:000000000-BLYN8:1:1101:3141:12772 2:N:0:1
GGACTACCGGGGTTTCTAATCCTGTTTGCTCCCCACGCTTTCGCGCCTCAGCGTCAGTTGCGAGCCAAAGAGCCGCTTTCGCCACTGGTGTTCCTCCATATCTCTACGCATTTCACCGCTACACATGGAATTCCACTCTTCTCTCTCGCACTCAAGTCTTCCAGTTTCCAATGACCCTCCCCGGTTGAGCCGGGGGCTTTCACATCAGACTTAAAAGACCGCCTGCGCGCGCTTTACGCCCAATAATTCCG
+
CCCCCGG@FGGGGFGGGFFGGGGGGGGGGGFGGGGGGGGGGGGGGGGGGGGGGFGGGGGA<7@@BFG<=FG<FCFGCFGGGGCFDGGGGGGGGGGGGFFGGGGFGGGGGGGGGGGGGGGGGGGGE:FFFFGGGGGGGGGGGGFGGFCGGGGGGDFG;;3@EFEGGGGGGGGFGAC8@CGGGCEGGGCG?FD>*:CC5CG6>FG=CGG4CFFG>7+3;*CEFC783>>E>>5>DDG>F?GGG>:FFF44>CC
@M03364:276:000000000-BLYN8:1:1101:3281:12785 2:N:0:1
GGACTACTCGGGTTTCTAATCCGGTTTGCTCCCCACGCTTTCGCACCTGAGCGTCAGTCTTTGTCCAGGGGGCCGCCTTCGCCACCGGTATTCCTCCAGATCTCTACGCATTTCACCGCTACACCTGGAATTCTACGCCCCTCTACAAGACTCTAGCCTGCCAGTTTCGAATGCAGTTCCCAGGTTGAGCCCGGGGATTTCACATCCGACTTGACAGACCGCCTCCGTTCGCCTTGCGCCCAGTACTTCCC
+
<CCCCEGF,6,@@C6CAF@FGD+6@@FGAACEDC,@FFG@@EC7BFFG,@CFFFGF@F<C,<FGEFD8FE7:+8=>@,,A?FE,C8F+>FBCFF;DE<8CFFEF@,5AFCFGA@??E@FCEGFF88FAFABF;DFD+8+@E+6=DC,@9C3+6,@E,:>6D8@>FFFBC*@DGFF,@;:D,,?*@><9CCGFECG=5;29:FC7;C*718<C::*+**3A:ED1(0()).).*7<)/-:::B(?**/)***
@M03364:276:000000000-BLYN8:1:1101:11266:12791 2:N:0:1
GGACTACAGGGGTTTCTAATCCTGTTTGCTCCCCACGCTTTCGCACCTGAGCGTCAGTCTTTGTCCAGGGGGCCGCCTTCGCCACCGGTATTCCTCCAGATCTCTACGCATTTCACCGCTACACCTGGAATTCTACCCCCCTCTACAAGACTCTAGCCTGCCAGTTTCGAATGCAGTTCCCAGGTTGAGCCCGGGGATTTCACATCCGACTTGACAGACCGCCTGCGTGCGCTTTACGCCCAGTAATTCCG
+
CCCCCGGGFGGGGGGGGGGGGGGGGFGGGGGGGGGGGGGGGGGGGGGEEFGGGGGGGGGFGGGGAFGGGGEGGGGGGGGGFGEGGGGGGGGGGFFGGFFGFCFGGGGGGGDGGGGGGGGGGGGGGGGGGGGGGFGGGGGGDGGG9EAFGGGGGFGFGGGGGCCG>ECFGG,@EGCCEFGFFGFGGGGGGFGGGGGGCECFD7EDC6DGGGGGCFGD4*/CBG@BFFBD28;DG5FA46C>C)49*0@:FG*
@M03364:276:000000000-BLYN8:1:1101:29246:12801 2:N:0:1
GGACTACTGGGGTTTCTAATCCTGTTTGCTCTCTATCATTTTGGTCTTAAGTGTAAGTTAACGGCACGACGGCCGCTTTGCCTGTTGGTTTTTCTCCATTAACTACTGAACTCCATCGCTCCACATGAATTTCCACGTTCCTCTTCGGAATTAATTGCCCACAGTTTCAATTAAACCACACGGGTTTAACTCGGGGTTTTACCACCGGACTTAGAAAACCGCTCGTTGTGTCTTTCGGCCAACTAAATC
+
-A--8E<C,C<CGCG96CC9FFFFGAC,,,;,;,<<6,,6,C,+,;,,6,;;,;,6CF,,,66+7++6,+++6+66+,:A,,,,6::8:AF,,999,:,5,:,,4,:,,,,:9,,,:++9,+4,,,C5C,A,9,99+4@F,,,64,+++4+2,,,,,,,,,++6ADDAE,3,,,,36,3,6++5+++,,,,,4+*@1***5*,+*****31*=4+1+*44)*)(.)(),))+++3))(***)(.2*2.:
@M03364:276:000000000-BLYN8:1:1101:9124:12807 2:N:0:1
GGACTACAAGGGTTTCTAATCCTGTTTGCTCCCCACGCTTTCGAGCCTCAGCGTCAGTTACAGACCAGAGAGCCGCCTTCGCCACTGGTGTTCCTCCATATATCTACGCATTTCACCGCTACACATGGAATTCCACTCTCCTCTTCTGCACTCCAGCCTCCCAGTTCCCAATGACCCCCCCCGGTTGAGCCGGGGGATTTCAAATCTGACTTAACAGACCGCCTGCGTGCGCTTTACGCCCAGTAATTCCG
+
CCCCC<C<CFF@FF@FE,CFG<C<C<,C@6FCFGGECC@CFGGGFGG8@CFF7@FF:CEFC9E9<<<<EF8:FEGGGGDFGGGGG8FEFGFECEEFFF9<<FF9,9FFCE=FFGA<EFGGC:,ACFGGFECBEEEE;@,,@=FF9E;D,=E=,,86,8=BF+3@6,,@=,,3@DFF?+@:EC>5>81=,,?>9:C55*2+;@+:+C;FFFGCCFC:*>CC>C33:@6@:3@:CC34=2*2:510;C4<FF9
@M03364:276:000000000-BLYN8:1:1101:26938:12812 2:N:0:1
GGACTACTGGGGTATCTAATCCTGTTTGCTCCCCACGCTTTCGAGCCTCAGCGTCAGTTACAGACCAGAGAGCCGCCTTCGCCACTGGTGTTCCTCCATATATCTACGCATTTCACCGCTACACATGGAATTCCACTCTCCTCTTCTGCACTCAAGTCTCCCAGTTTCCAATGACCCTCCCCGGTTGAGACGGGGGCTTTCACACCAGACTTAAGGAACCGCCTGCGCTCGCTTTACGCCCAAGAAATCCG
+
CCCCCFFFAFE@@6CCF6CCCFGGA9FFA,CEFGFGDGGGC<F8F;@EFFGFFCC@@,@EFGGGGGGF<,C,6CCCGGGFGG7:FFFGGGGGGGGFGF<DEC;,,,CF>4B7,A@ED+@8=FFGE:FGF9EBG,;FFE9A84D@9AFD,;D8>8EE@;7,D>=DF;BEFGAF8EGGGGC63BEE++@9C,63*;@EE5E,:DC8)**//:677+=*0;C*:*.:6)(:(0.89>*6@?CE5:0)95))**1
@M03364:276:000000000-BLYN8:1:1101:14323:12842 2:N:0:1
GGACTACTGGGGTTTCTAATCCTGTTTGCTCCCCACGCTTTCGCACCTGAGCGTCAGTCTTTGTCCAGGGGGCCGCCTTCGCCACCGGTATTCCTCCAGATCTCTACGCATTTCACCGCTACACCTGGAATTCTACCCCCCTCTACAAGACTCTAGCCTGCCAGTTTCGAATGCAGTTCCCAGGTTGAGCCCGGGGATTTCACATCCGACTTGACAGACCGCCTGCGTGCGCTTTACGCCCAGTAATTCCG
+
CCCCCGGGGGGGGGGGGGGGGGGGGGGGGGGGGGGGGGGGGGGGGGGGGGGGGGGGGGGGGGGEFGGGGGGGGGGGGGGFFEGGGGGGGGFFGGGGGGGFGFCFGGGGGGGGGGGGGGGGEFGGGGGGGGGGGGGGGCFDEGGGDGCGFGGGGGFGGGGGGGGGGGGGGGGGFFFGFGFGFGDGGGD?EFGGGGECGCFF=+=@7FGDDGGGGDG7>GGG>EF0(.,.(85><DG943;EGFFFGGFFGG9
@M03364:276:000000000-BLYN8:1:1101:28176:12847 2:N:0:1
GGACTACAGGGGTTTCTAATCCTGTTTGCTCCCCACGCTTTCGCGCCTCAGTGTCAGTTACAGGCCAGAGAGCCGCTTTCGCCTCCGGTGTTCCTCCATATATCTACGCATTTCACCGCTACACATGGAATTCCACTCTCCTCTCCTGCACTCAAGTTTCCCAGTTTCCGATGCACTTCTTCGGTTGAGCCGAAGGCTTTCACATCATGCTTAAGAAACCGCCTGCGCTCGCTTTACGCCCAATAAATCCG
+
B9AC@EFAFG7FC:C,EEFFG@,CFFDFGCG8C@E@BDG;D9F7+:BF:FCC@CEFFCC;,<,ECFGG@FFCG@::FB<F@@=48<@F:@FFGEAEFGFG<5@@;EFGGFFBFFG,:4+@4+4AEF<FGEED9,@:EGC?E98+>@@D,=DFG88,,@@AEDGGGGCF:BGE>>DGGG6E;DF:CE?7F@6**5*@>F?CFGG99*;+++=BG7C828F=>E>=BA@F():;3DG3A(*8>>7)7CA?D79
@M03364:276:000000000-BLYN8:1:1101:11156:12848 2:N:0:1
GGACTACAGGGGTTTCTAATCCTGTTTGCTCCCCACGCTTTCGAGCCTCAGTGTCAGTTACAGGCCAGAGAGCCGCTTTCGCCACCGGTGTTCCTCCATATATCTACGCATTTCACCGCTACACATGGAATTCCACTCTCCTCTCCTGCACTCAAGTCTCCCAGTTTCCAATGCACACAATGGTTGAGCCACTGCCTTTTACATCAGACTTAAGAAACCACCTGCGCTCGCTTTACGCCCAATAAATCCGG
+
CCCCCGGGGGGGGGGGGGGGGGGGGGGGGGGGGGGGGGGGGGGGGGGGGGGGGGGGGGGGGGGGGGGGGGGDGGGGGGGGGGGGGGGCGEGGGGGGGGGGGGGGGGGGGGGGGGGGGGGGGEGGFFGGFFFGGGGGFEGGGGGGGGGGGGGGGGGGGGGGGFG8FFGGFGGGGGGGGGGF,@DFGGGGGG8FGG9@EFFFGGGGFGGDFGFFGGGGGGG74CA=BE)3(:8?FFCCF@EDE33/>C@527:
@M03364:276:000000000-BLYN8:1:1101:4454:12849 2:N:0:1
GGACTACCAGGGTTTCTAATCCTGTTTGCTCCCCACGCTTTCGCACCTGAGCGTCAGTCTTCGTCCAGGGGGCCGCCTTCGCCACCGGTATTCCTCCAGATCTCTACGCATTTCACCGCTACACCTGGAATTCTACCCCCCTCTACGAGACTCTAGCTTGCCAGTTTCAAATGCAGTTCCCAGGTTGAGCCCGGGGATTTCACATCTGACTTAACAAACCGCCTGCGTGCGCTTTACGCCCAGTAATTCCG
+
CCCCCGGGGGGGGGGGGGGGGGGGFGGGGGGGGGGGGGGGGGGGGGGGGGGGGGGGGGGGGGGGGGGGGGGGGGGGGGGGGGGGGGGGGGGGFGGGGGFGGGGGGGGGGGGGGGGGGGGGGGGGGGGGGGGGFGFGFGGGGGGGGGGGGGGGGGGFGGCGGGFFGGGGFFFGGFGGGGGGGGGGGFFGGGGGGGDGGGGGFGGGFFGGGGGGGGGGG4FGFGE<DF>F<>EFDGGFF<EEEF<FGCFA:C9
@M03364:276:000000000-BLYN8:1:1101:4125:12876 2:N:0:1
GGACTACCGGGGTTTCTAATCCTGTTTGCTCCCCACGCTTTCGAGCCTCAGCGTCAGTTACAGACCAGAGAGCCGCCTTCGCCACTGGTGTTCCTCCATATATCTACGCATTTCACCGCTACACATGGAATTCCACTCTCCTCTTCTGCACTCAAGTCTCCCAGTTTCCAATGACCCTCCCCGGTTGAGCCGGGGGCTTTCACATCAGACTTAAGAAACCGCCTTCGCTCGCTTTACGCCCAATAAATCCG
+
CCCCCGFGGGGGGGGGGGGGGGGGGGGGGGGGGGGGGGGGGGGGGGGFFGGGGGGGGGGAFGCEGGGGGDGGGGGGGGGFFGCEEGGGGGGDGGGGGEGGFG=EAFDGGGGGGCEF9F:+4=FF9=F,B?FEGGGGFE9FCGGGCFDGF,,+7D=DCFADF8=?DGFGFFFFEGGG8CGGEEGGFC5,,D6@CED*:EC67;1;1*0;69F7DFDGGGGG>E>;(/(=147>5FCAFFGGGF?F4>@976<
@M03364:276:000000000-BLYN8:1:1101:19057:12879 2:N:0:1
GGACTACTAGGGTATCTAATCCTGTTTGCTCCCCACGCTTTCGCACCTGAGCGTCAGTCTTTGTCCAGGGGGCCGCCTTCGCCACCGGTATTCCTCCAGATCTCTACGCATTTCACCGCTACACCTGGAATTCCACCCCCCTCTACGAGACTCAAGCCTGCCAGTTTCAAATGCAGTTCCCGGGTTGAGCCCGGGGATTTCACATCTGACTTAACAGACCGCCTGCGTGCGCTTTACGCCCAGTAATTCCG
+
CCCCCGGGGGGGGGGGGGGGGGGGGGGGGGGGGGGGGGGGGGGGGGGGGGGGGGGGGGGGGCGGGGGGGGGGGGGGGGGGGGGGGGGGGDGGFGGGGGGFGGGGGGGGGDGGGGGGGGGGGGGGGGGGGGGGGGGGGGGGGGGGGGGGGGGGGDGGGGGGGFGGFFFCCFFGGGGG;CFGGGGCGGGGGGGGGDCEGDF6F>CDFGFGGGGDFGGGGGGFFGBBFFFF?DFFGGF<B0C8CDFFG766:C2
@M03364:276:000000000-BLYN8:1:1101:15634:12893 2:N:0:1
GGACTACTCGGGTTTCTAATCCTGTTTGCTCCCCACACTTTCGCGCCTCAACGTCAGTTACAGTCCAGTAAGCCGCCTTCGCCACTGGTGTTCCTCCTAATATCTACGCATTTCACCGCTACACTAGGAATTCCGCTTACCTCTACTGCACTCTAGTTCTACAGTTTCAGATGCAGTCTTAAGGTTGAGCTCTAAGTTTTCACATCTGACTTAAAAAACCGCCTACTCGCCCTTTACACCCAGTAAATCCG
+
CCCCCGGGDEEGGGGGGGGGGGGGGGFGGGGGGGGGCGGGGGGGGGGGGGAFGGGGGEGGA<FEGGGGD9FFGGGGGGGFGGGGGCGGFFGGGFGGGGFGGGGGGCGGGGGGGGFGGGGGGGGG9AFFGGGGGG@7C+@FGGGG,C>4,,@DGGGGG;33,CFCF,EFD=,@DFGGA?FG:=,3FG,DD8,4,7BFGF9EFFGGFG7FFG?CF7+<CGGGB**)/@6*<4?6DGGFF7FGEF;FGC8?GGD
@M03364:276:000000000-BLYN8:1:1101:26608:12902 2:N:0:1
GGACTACCAGGGTTTCTAATCCTGTTTGCTCCCCACGCTTTCGCACCTGAGCGTCAGTCTTTGTCCAGGGGGCCGCCTTCGCCACCGGTATTCCTCCAGATCTCTACGCATTTCACCGCTACACCTGGAATTCTACCGCCCTCTACAAGACTCTAGCCTGCCAGTTTCGAATGCAGTTCCCAGGTTGAGCCCGGGGATTTCACATCCGACTTGACAGACCGCCTGCGTGCGCTTTACGCCCAGTAATTCCG
+
<B@CCF8<<CF@FFEFECEGGFGGGA,C9CC,CCC@G7FC<CCFCCF?EFFFC6BE@EFGGGGGF<FGGDFDGCFGEEFEFGCC@FGGG7F9@FGGBEFFGA,5CA<=CFFC?EFFFEGCF+AFFGFGGFGGGFCDE+@>B=BD>>@ECDFGGGG7,:DC@DFDD,E;6DE67E9,37EE6DC>:D8,=,?E>:CE5*?CFGC+6C4/*/9C*0>749**:CD@@F9>6:8)9**:=6;C2),)0:*4*:*
@M03364:276:000000000-BLYN8:1:1101:16641:12937 2:N:0:1
GGACTACTGGGGTTTCTAATCCTGTTTGCTCCCCACGCTTTCGCACCTGAGCGTCAGTCTTCGTCCAGGGGGCCGCCTTCGCCACCGGTATTCCTCCAGATCTCTACGCATTTCACCGCTACACATGGAATTCCACTCTCCTCTTCTGCACTCAAGTCTCCCAGTTTCCAATGACCCTCCCCGGTTGAGCCGGGGGCTTTCACATCAGACTTAAGAAACCGCCTGCGCTCGCTTTACGCCCAATAAATCCG
+
CCCCCGGGGGGGGGGGGGGGGGGGGGGGGGGGGGGGGGGGGGGGGGGGGGGGGGGGGGGGGGGGGGGGGGGGGGGGGGGGGGGGGGGGEDGGGGGGGGGGGGGGGGGGGGGGGGGGGGGGGGGGGGGGFDFGGGGGFFFGGGGGGGGGGGGGGGGGFGCFGGFGFFFGGGGGGGGGGGGGGGGDFGGGDGGGC=EGGGFEF>FDFGFF=CC+1+:DFCFFEGFF:@BFBB<><F52=:GGGFFFGGF):D9
@M03364:276:000000000-BLYN8:1:1101:27329:12964 2:N:0:1
GGACTACTAGTGTATCTAATCCTGTTTGCTCCCCACGCTTTCGCACCTGAGCGTCAGTCTTTGTCCAGGGGTCCGCCTTCGCCACCGGTATTCCTCCAGATCTCTACGCATTTCACTGCTACACCGGGAATTCTACCCCCCTCTACAAGACTCTAGCCTGCCAGTTTCGAATGCAGTTCCCAGGTTGAGCCCGGGGATTTCATCTCCGACTTGACAGACCTCCTGCGTGCGCTTTACGCCCAGTACTTCCG
+
@BCC@<<EEF6@FDEFGF9@FAAEF<,CEFGD<C,6:+BBFGGD,@@EFAFG7@B,6CCE<<<,@FEGCDC,6CCFEGDF,,B:BF@CGEFFEE,CF==<EGDCEFFGF?F+C<,?,,9,,CFFF+@@>@F@F9E,,@D=C@C89=;BF,8AFF9,8,,@E==,@>BD:+3,,5353@EAFAFE:,@7CFC8C5>8E86,=C,+120))/18:**+8*=*)3.3=F>5(25>D3*.:3C*:8:<7**)*:*
@M03364:276:000000000-BLYN8:1:1101:17493:12967 2:N:0:1
GGACTACCCGGGTTTCTAATCCTGTTTGCTCCCCACGCTTTCGCACCTGAGCGTCAGTCTTTGTCCAGGGGGCCGCCTTCGCCACCGGTATTCCTCCAGATCTCTACGCATTTCACCGCTACACCTGGAATTCTACCCCCCTCTACAAGACTCTAGCCTGCCAGTTTCGAATGCAGTTCCCAGGTTGAGCCCGGGGATTTCACATCCGACTTGACAGACCGCCTGCGTGCGCTTTACGCCCAGTAATTCCG
+
CCCCCFFGG>CCCFEGGDFDFFFGEGGF<CECFFGGGGGGGFEGGFEGGCGGGFGGECFGGCFGGFGG8@FGGGGGGGG?DEFGG,=CFEFEFGEEFGG9F8EF99?FG@?CDGGGGEGGGC,,DDFGGGGF;AEFGFFDGCEGGGCFF8DFFGGGGGGGGGCFE>EFGC6EFGCCDF7F69D5FGC<6?EG5CEDE59++39:ACDC:CDDCGGDFD=CBG>31>9.285@C5D29<GGGDB@DF69FG*
@M03364:276:000000000-BLYN8:1:1101:24708:12980 2:N:0:1
GGACTACAAGGGTTTCTAATCCTGTTTGCTCCCCACGCTTTCGCACCTGAGCGTCAGTCTTTGTCCAGGGGGCCGCCTTCGCCACCGGTATTCCTCCAGATCTCTACGCATTTCACCGCTACACCTGGAATTCTACCCCCCTCTACGAGACTCTAGCTTGCCAGTTTCAAATGCAGTTCCCAGGTTGAGCCCGGGGATTTCACATCTGACTTAACAAACCGCCTGCGTGCGCTTTACGCCCAGTAATTCCG
+
@B<CCGGFFGGGGGGGGGGGGGGGGGGGGGGGGEGEGGGGGFGGGEGGFCGGGGDFEGGGGGGGGGGGGGCGFGCGGGGGEGFEEEGGG:DGGGFGFGGGFGGCGGGGGGGGGF9FF=BEFGGGGGFGD?FFFFFGGGGGGGGGGGFEEEEGFGGG9EGDECC6C@@D7;;FFG;F7ECA9A8BFFFFGFFFGG5E5CCFGGCCACCFFFFFFCD:DDC=DGE@DFFEF)7))/>46(;5:>?FCF=<FD0
@M03364:276:000000000-BLYN8:1:1101:21784:12992 2:N:0:1
GGACTACTGGGGTATCTAATCCTGTTTGCTCCCCACGCTTTCGCACCTGAGCGTCAGTCTTTGTCCAGGGGGCCGCCTTCGCCACCGGTATTCCTCCAGATCTCTACGCATTTCACCGCTACACCTGGAATTCTACCCCCCTCTACAAGACTCTAGCCTGCCAGTTTCGAATGCAGTTCCCAGGTTGAGCCCGGGGATTTCACATCCGACTTGACAGACCGCCTGCGTGCGCTTTACGCCCAGTAATTCCG
+
CCCCCGGGGGGGGGGGGGGGGGGGGGGGFGGGGGGGGGGGGGGGGGGGGGGGGGGGGGGGGGGGGFGGGGGGGGGGGGGGGGGGGGGGGGGGGGGGGGGGGGGGGGGGGGGGGGGGGGGGGGGGGGGGGGGGGGGGGGGGGGGGGGGGGGGGGGGGGGGGGGGGGFGGGGGGGGGGGGGGGGGGGGGGG?FFEEGGEGGGGGGFAFGGGGGD:>FFFGFGFGFF?>>EFEFEGCGDF?GEC>?FGGFAGG*
@M03364:276:000000000-BLYN8:1:1101:14044:12995 2:N:0:1
GGACTACCCGGGTATCTAATCCTGTTTGCTCCCCACGCTTTCGTGCCTCAGTGTCAGTTACAGTCCAGAGAGCCGCCTTCGCAACTGGTGTTCCTCCTAATATCTACGCATTTCACCGCTACACTAGGAATTCCACTCTCCTCTCCTGCACTCAAGTTTCCCAGTTTCAAAGGCTTACTACGGTTGAGCCGTAGCCTTTCACCTCTGACTTAAGAAACCACCTACGCACCCTTTACGCCCAGTAATTCCGG
+
CCCCCGGGGGGGGGGGGGGGGGGGGGGGGGGGGGGGGGGGGGGGGGGGGGGEFFGGGGGGGGGGGGGGGGGGGGGGGGGGGGDGGGGGEGGGGGGGGGGGGGGGGGGGGGGGDGGGGGGEFEGGGGGGGGGGGGGGE8@FFGDFGGGFG?GGF8E@FGFCFGGGGGGGGGGGGGGGFFCCGGGGGEF?CEEGC+@EFGFE;FF>FFCCCFCG>FGGGGGGFEF==94?@B;5C9DEBFGC55==FDCFGG1
@M03364:276:000000000-BLYN8:1:1101:12985:13010 2:N:0:1
GGACTACAAGGGTTTCTAATCCTGTTTGCTCCCCACGCTTTCGCACCTGAGCGTCAGTCTTTGTCCAGGGGGCCGCCTTCGCCACCGGTATTCCTCCAGATCTCTACGCATTTCACCGCTACACCTGGAATTCTACCCCCCTCTACAAGACTCTAGCCTGCCAGTTTCGAATGCAGTTCCCAGGTTGAGCCCGGGGATTTCACATCCGACTTGACAGACCGCCTGCGTGCGCTTTACGCCCAGTAATTCCG
+
CCCCCGGGGGGGGGGGGGGGGGGGGGGGGGGGGGGGGGGGGGGGGGGGFGGGGGGGGGGGGGGGGFGGGCCEGGEDGGGGGGGGGGGGGGGGGFEGGGGGGGGGGGGGGGGGGGGGGGGGGGGGGGGCFFF:FGGGGGGGGGGGGGGGFFFDFGFCGGGGGG?EFEFGGGGGFGCFEFGGGGGGGEC7ECGCEGEGGGGG+8CFFGGDDGGGGGGGG;5=AGFDFF6>?EFFDGGBFFGCE>?4CFFBFG2
@M03364:276:000000000-BLYN8:1:1101:8632:13010 2:N:0:1
GGACTACCAGGGTTTCTAATCCTGTTTGCTCCCCACGCTTTCGCACCTGAGCGTCAGTCTTTGTCCAGGGGGCCGCCTTCGCCACCGGTATTCCTCCAGATCTCTACGCATTTCACCGCTACACCTGGAATTCTACCCCCCTCTACAAGACTCTAGCCTGCCAGTTTCGAATGCAGTTCCCAGGTTGAGCCCGGGGATTTCACATCCGACTTGACAGACCGCCTGCGTGCGCTTTACGCCCAGTAATTCCG
+
CCCCCGGGGGGGGFGGGGGGEFFGGGGGGGFFGGFCFGGGGGGDGGEE8CEFGGGGGGGGGGGGGGFGF@FGGGGEGDFFGEGGGGGDGDGFGGGGGG8FGGCEGFFGGGGGGGGGGGEGGGGG8EFGGGGGAA;@DGDFEGGGGGGEEGGGGGGG9CFFF8FGF9C9:D>FECG;DFF,ECFGGFGGGGGEGDCG5CFE>F?>FFFDGGGGF>F+*;EEEDE?FF07:>EF:5D>=<C:CD?:FG44C?9
@M03364:276:000000000-BLYN8:1:1101:26901:13014 2:N:0:1
GGACTACTAGGGTATCTAATCCTGTTCGCTCCCCACGCTTTCGAGCCTCAGCGTCAGTTACAGACCAGAGAGCCGCCTTCGCCACTGGTGTTCCTCCATATATCTACGCATTTCACCGCTACACATGGAATTCCACTCTCCTCTTCTGCACTCAAGTCTCCCAGTTTCCAATGACCCTCCCCGGTTGAGCCGGGGGCTTTCACATCAGACTTAAGAAACCGCCTGCGCTCGCTTTACGCCCAATAAATCCG
+
CCCCCGGGGGGGGGGGGGGFFFGGGGGGGGGGGGGGGGGGGGGGGGDGGGGGGFGGGGGGGGGGGGGGGGGGGGGGGGGFGGGGFFGGGGGGGFGGGGGGGGGGGFFGGGEEGFGFFGFGGGFGEGFDFFGGGGGGGGGGGFGGFFGDE88=>E8EFFGGGGGGGGDD=99,=6EFGFFGGGGDFGGGGDFGGGGGGGGG7+=F+*086?FFGGGGGGGDFGF6?F@E>DFDD5F9=?DEE)4>47@<76C
@M03364:276:000000000-BLYN8:1:1101:8770:13037 2:N:0:1
GGACTACTCGGGTATCTAATCCTGTTTGCTCCCCACGCTTTCGAGCCTCAGTGTCAGTTACAGGCCAGAGAGCCGCTTTCGCCACCGGTGTTCCTCCATATATCTACGCATTTCACCGCTACACATGGAATTCCACTCTCCTCTCCTGCACTCAAGTCTCCCAGTTTCCAATGACCCTCCCCGGTTGAGCCGGGGGCTTTCACATCAGACTTAAGAAACCGCCTGCGCTCGCTTTACGCCCAATAAATCCG
+
CCCCCGGGFGGGGGGGGGGGGGGGGGGGGGGGGGGGGGGGGGGGGGGGGGGGGGGGGGFFGGGGGGGGGGGGGGGGGGGGGGGGGGGGGGDGGGGGGGGGGGGGFGGGGGGGGGGGGGGGGGGGGGGGGGGGGFGGGGGGGGGGGGGGGGGGGGGGGGEFGGFEFGFGGGGGGFAE,=DEGGGGGGEGFFGGDGGGCGGGGGGGFGGGGCFGGGGGGGFA:E:(:A9BB>DDGGG<FBGGG5:4DGFAGGD
@M03364:276:000000000-BLYN8:1:1101:27638:13089 2:N:0:1
GGACTACTGGGGTATCTAATCCTGTTTGCTCCCCACGCTTTCGCACCTGAGCGTCAGTCTTCGTCCAGGGGGCCGCCTTCGCCACCGGTATTCCTCCAGATCTCTACGCATTTCACCGCTACACCTGGAATTCTACCCCCCTCTACGACACTCTAGCTTGCCAGTTTCAAATGCAGTTCCCAGGTTGAGCCCGGGGATTTCACATCTGACTTAACAAACCGCCTGCGTGCGCTTTACGCCCAGTAATCCCG
+
CCCCCGGGFGGGG@CFGGGGGGGGGGGGGGFGCF<CEEG7FFG7BFFFFGGGGEGDGGGGG9,:F7FGGGFFG:FGGGCDGGGGCEEGGDGGGGGGGGGGGFFGGGGF@FCEGGGGG:BEGG?FFGGGGGGGFGCCFGGCGGGGGGFC+@EDGEFFAFG67C7DFGFGC9FFFGG?,=7,54DDFF,,<C>FGG58*88?@+=C+0+;+:7;+++;**=7)*./()-7-7;3D>FFF18:>>0?DDF)>C5
@M03364:276:000000000-BLYN8:1:1101:14866:13125 2:N:0:1
GGACTACAGGGGTATCTAATCCTGTTTGCTCCCCACGCTTTCGAGCCTCAGCGTCAGTTACAGACCAGAGAGCCGCCTTCGCCACTGGTGTTCCTCCATATATCTACGCATTTCACCGCTACACATGGAATTCCACTCCCCTCTCCTGCACTCAAGTCTACCAGTTTCCACTGCATACAATGGTTGAGCCACTGCCTTTTACACCAGACTTAATAAACCACCTGCGCTAGCTTTACGCCCAATAAATCCGG
+
CCBCCGDDFGEGG;FE<FGC,;CECAC,@9EGGEEFEGGG8AF8F;@FGGGFCCCEGCEFFCFGG?DFCCEGD@F@@8FDGFCCEF?FC=F7B?;<,EFFGCF<EDGGGGEGCFCFGDC6>F98E,<AFFDFAFA:9,,A88=8>F9@EFF8FBDD=F;;>,3><EFF,E,>=,@A:=D?FGFG,+DEF@3@<,,:@C9FGG:CCF5>FGGC8+;?8C6C?7*))344(8AF8+:>AFD*A)367+1)752
@M03364:276:000000000-BLYN8:1:1101:7269:13136 2:N:0:1
GGACTACCGGGGTTTCTAATCCTGTTCGATACCCACGCTTTCGTGCCTCAGCGTCAGTCCGGCGCCGGTACGCTGCCTTCGCAATCGGTGTTCTGCGCGATATCTATGCATTTCACCGCTACACCGCGCATTCCGCGTACCTCTCGCCGTCTCCAGCATGCCAGTTTCAACGGCTCGCCGGGGTTGAGCCCCGGGCTTTTACCGTCGACTTAACACGCCGCCTACGCATCCTTTAAACCCCATAAATCCGG
+
CCCCCFDGGGGGGGGGGGGGGGGFGGGGGGGGFGFGGDGGGFGGFGCEGGGFGGEGEFE,BFDEEEEGGGGGG>FGGGGGG>7FCGGG4?FFFGGGF:F@==EGGGCFGGGFEECFGGFGGGCFDECGCFCFGGGGGE*@CF9@@EGC:CC>FFGGG699FC@8?FFGFFFGGGGG=*3:EGE*:8F+0C8E5CE**/<C7009)/)5957?DGGC93C:)/8?8.2.(09*::046);C*5()0:6-0>D
@M03364:276:000000000-BLYN8:1:1101:25427:13145 2:N:0:1
GGACTACAGGGGTTTCTAATCCTGTTTGCTCCCCACGCTTTCGCACCTGAGCGTCAGTCTTTGTCCAGGGGGCCGCCTTCGCCACCGGTATTCCTCCAGATCTCTACGCATTTCACCGCTACACCTGGAATTCTACCCCCCTCTACGAGACTCTAGCTTGCCAGTTTCAAATGCAGTTCCCAGGTTGAGCCCGGGGATTTCACATCTGACTTAACAAACCGCCTGCGTGCGCTTTACGCCCAGTAATTCCG
+
CCCCCGGGGGGGGGGGGGGGGGGGGGGGGGGGGGGGGGGGGGGGGGGGGGGGGGGGGGGGGGGGGGGGGDEEGGGGGEFGGGGGGGGGGGGGGGGGGGGFFGGGGGGGGGGGGFFGG@FGGGGGFGGGGGGGGGGGGGGGGGGGGGGGGGDFGGGGGGFGGGGGGGGGGG;AFGGGGGGCFGGFEGGGGFFGCGGGGGGGGGGGFGGC+@CCFFGGGGGC8*>DFF>D?FFEDDGFFFGEGEF?F>FFGG6
@M03364:276:000000000-BLYN8:1:1101:9347:13154 2:N:0:1
GGACTACTGGGGTTTCTAATCCTGTTTGCTCCCCACGCTTTCGAGCCTCAGCGTCAGTTACAGACCAGAGAGCCGCCTTCGCCACTGGTGTTCCTCCATATATCTACGCATTTCACCGCTACACATGGAATTCCACTCTCCTCTTCTGCACTCAAGTCTCCCAGTTTCCAATGACCCTCCCCGGTTGAGCCGGGGGCTTTCACATCAGACTTAAGAAACCGCCTGCGCTCGCTTTACGCCCAATAAATCCG
+
CCCCCGGGGGGGGGGGGGGGGGGGGGGGGGGGGGGGGGGGGGGGGGGGGGGGGGGGGGGGGGGGGGGEFFGGGGGGGGGGGGGGGGGGGGGGGGGGGGGGGGGGGGGGGGGGGGGGGGGGGGGGGGGGECFFGGGGEGFGGGGGGGGGGGGGGGGGDACFGGFFFGCGGFGG8DGFGGGGGGGGGGGGFFFEGGGGGGGGGGGGFGGGGGGGGD77CFGGFGFF<F@39A=:57<BFBGGGD?:DFFDGGD
@M03364:276:000000000-BLYN8:1:1101:9861:13162 2:N:0:1
GGACTCCCAGGGTTTCTCATCCTGTTTGCTCCCCACGCTTTCGCACCTGAGCGTCAGTCTTCGTCCAGGGGGCCGCCTTCGCCACCGGTATTCCTCCAGATCTCTACGCATTTCACCGCTACACCTGGAATTCTACCCCCCTCTACGAGACTCGAGCTTGCACGTTTCACATGCAGTTCCCAGGTCGAGCCCGGGGATTTCACATCTGACTTAACAAACCGCCTGCGTGCGCTTTACGCCCAGTAATTCCG
+
CCCCC,;CCFFDG8FGF,CEED,;C,6C;,CCF;C+7+@,6CF,@F:88C@F@FCG@6,66ECE,,6,,8C+FFGGGEEGFGF@FF@7C:FE9F9,E,,,<,454,<4+4+B@F,E<?:C++=4>:8<F8BFFCGGGGFGE+3?,C::+@8+,+,+3@DGFE,35@8B:,>DFGCCFC,DG92*@,***6*;C8E8/=82;:9C77:DCC++C+0;77:77=)825(0-)75)/*6*(*2*)(9**9)*02
@M03364:276:000000000-BLYN8:1:1101:6114:13187 2:N:0:1
GGACTACCAGGGTTTCTAATCCTGTTTGCTACCCATGCTTTCGAGCCTCAGCGTCAGTTACAGACCAGACAGCCGCCTTCGCCACTGGTGTTCTTCCATATATCTACGCATTTCACCGCTACACATGGAGTTCCACTGTCCTCTTCTGCACTCAAGTTTCCCAGTTTCCGATGCACTTCTTCGGTTGAGCCGAAGGCTTTCACATCAGACTTAAGAAACCGCCTGCGCTCGCTTTACGCCCAATAGATCCG
+
CCCCCFFECFGGGGGGGFGGGCGGGAFFCFFFF?CFGGGGGGG8<CFEFGGGGGGEEGGGEGFGGDGFG7FGGGG7FFGGG@FGGGGGGGGGFGGGFCFGGGGGGGFGGGGGGCGFGGGGGGFFGG<FGGGGGGGGGGGGFGGGGGGGGGGGGGGGGCFAFFD?FGGGDGGGGGGGFFGGFFGEFGGFGGGGDEGDGGGF>FGC6*<59FF78C7CD7FGDGFABF@?@FFDDFGEFFGEE>05*+19CCF
@M03364:276:000000000-BLYN8:1:1101:2285:13200 2:N:0:1
GGACTACTAGGGTTTCTAATCCTGTTTGCTCCCCACGCTTTCGAGCCTCAGCGTCAGTTACAGACCAGAGAGCCGCCTTCGCCACTGGTGTTCCTGCATATATCTACGCATTTCACCGCTACACATGGAATTCCACTCTCCTCTTCTGCACTCAAGTCTCCCAGTTTCCAATGACCCTCCCCGGTTGAGCCGGGGGCTTTCACATTAGACTTAAGAAACCGCCTGCGCTCGCTTTACGCCCAATAAATCCG
+
CCCCCGGGGGGGEGGGGGGGGGGFGGGGGGGGGGGGGGGGGGGGGGGGGGGGGGGGGGFFGGGGGDFGGGGGGGGGGGGGGGGGGGGGFGGGGGGDGGGGGGGGGGEFGGGGGGGGGGGGGGGGGGGGECFFGDDFFGFGGGGFFGGGGGGGGGGGFGGGGCFGGGGGGGFC?FG8DDFEGEE6FC+<78DEGDEGGGGC>DGG8++=7>F@+8CCCC@F>GFF<A>B@AADCCD<=(/:C>656DFACC7
@M03364:276:000000000-BLYN8:1:1101:10785:13209 2:N:0:1
GGACTACTCGGGTTTCTAATCCTGTTTGCTCCCCACGCTTTCGCACCTGAGCGTCAGTCTTTGTCCAGGGGGCCGCCTTCGCCACCGGTATTCCTCCAGATCTCTACGCATTTCACCGCTACACCTGGAATTCTACCCCCCTCTACAAGACTCTAGCCTGCCAGTTTCGAATGCAGTTCCCAGGTTGAGCCCGGGGATTTCACATCCGACTTGACAGACCGCCTGCGTTCGCTTTACGCCCAGTAATTCCG
+
CCCCCGGGGGGGGCGGGGGGGGGGGGGGGGGGGGGGGGGGGCEGGGGGGGGGGGGGGGCFGGGGFFGFGDEEGGGGGGGGCGGGGGGGGGGGGGGGGGFGFFGGGGGGGGGGGGGGGGGGGGGGGGGGGDGGGGGCGGGGECEGGGFGGGGDGGGFGGGGGGGCGG;9:FGFGGGGGGGGGGG5FGCFGGGGCGGCEGGGGGGGFCFC5CC5>CFFGC8:>EF?B:7>(7);D<C2B?GGG@BFGF?<F*2
@M03364:276:000000000-BLYN8:1:1101:21360:13217 2:N:0:1
GGACTACTGGGGTTTCTAATCCTGTTTGCTCCCCACGCTTTCGCACCTGAGCGTCAGTCTTTGTCCAGGGGGCCGCCTTCGCCACCGGTATTCCTCCAGATCTCTACGCATTTCACCGCTACACCTGGAATTCTACCCCCCTCTACGAGACTCTAGCTTGCCAGTTTCAAATGCAGTTCCCAGGTTGAGCCCGGGGATTTCACATCTGACTTAACAAACCGCCTGCGTGCGCTTTACGCCCAGTAATTCCG
+
CCCCCGGGGGGGGGGGGGFGGGGGGGGGGGGFGGGGGGGGGGGGGGGGGGGGGGGGGGGGGGGGGGGGGGGGGGGGGGGGGGGGGGGGGGGGGGGGGGGGGGGGGGGGGGGGGGGGGGGGGGGEGGGGGGGGGGGGGGFGEGGGGGGGGGGGGGGGGGGDGDGGFGGFGGGGGGGGGGGGFGGGGGFGGGGCEGGGGGGGGGGGFGGGGGGGGGGGFGGGEEEFFFFEFFFFGGGFFFGGE>:?GFFFGG>
@M03364:276:000000000-BLYN8:1:1101:11357:13220 2:N:0:1
GGACTACTGGGGTTTCTAATCCTGTTTGCTCCCCACGCTTTCGAGCCTCAGTGTCAGTTACAGGCCAGAGAGCCGCTTTCGCCTCCGGTGTTCCTCCATATATCTACGCATTTCACCGCTACACATGGAATTCCACTCTCCTCTCCTGCACTCAAGTCTCCCAGTTTCCAATGCACACAATGGTTGAGCCACTGCCTTTTACATCAGACTTAAGAAACCACCTGCGCTCGCTTTACGCCCAATAAATCCGG
+
CCCCCGDGGGGGGDGGGGGGFFGFGGGGGGEEEFGGGGGGGGGGGGGFGGGGGGFGFEGGGFGGGGGGCEFEGG>F:FFFGECCBFGDGGGDDGGGCCGGGGGGGGGGDEEFGGGFGC>EGF:CE:FGGGGFGAECEFGGGGG88EGFGFFFD8DDGGDGGC8FFFFGGGC;8EGGGGDGGFDDFEFGFFGGFGFGGGFFGGGGAGGFGGGCGGGFGG,,/C>.>DFE=EBFGGF8)6CEE3;FFCA3<DD
@M03364:276:000000000-BLYN8:1:1101:19463:13223 2:N:0:1
GGACTACTGGGGTATCTAATCCTGTTTGCTCCCCACGCTTTCGCACCTGAGCGTCAGTCTTCGTCCAGGGGGCCGCCTTCGCCACCGGTATTCCTCCAGATCTCTACGCATTTCACCGCTACACCTGGAATTCCACCCCCCTCTACGAGACTCAAGCCTGCCAGTTTCAAATGCAGTTCCCGGGTTGAGCCCGGGGATTTCACATCTGACTTAACAGACCGCCTGCGTGCGCTTTACGCCCAGTAATTCCG
+
CCCCCGGGGGGGGGGGGGGGGGGGGGGGGGEGGGGGGGEGGGDGGGGGGGGGFGGGGGGGGGGGGGGGGGGGGGGGGGGGGGCFGGGGGG<EGGGGGFEEGGGGGGGGGGGGGFGGGGGGGGGGGGGGF@FFFGGGGEGGGGGGFGGED6CFEGGGFGGGGGGDFGGGGFGGGCFEFCFFFG5EGCCFGGGGGGGGEEGCFGGGFFGDFFGFGGGGGGGGFGFB07>@F>>BGDD<FFGG=B?FFDFBGC0
@M03364:276:000000000-BLYN8:1:1101:4679:13264 2:N:0:1
GGACTACTAGGGTTTCTAATCCTGTTTGCTCCCCACGCTTTCGCACCTGAGCGTCAGTCTTCGTCCAGGGGGCCGCCTTCGCCACCGGTATTCCTCCAGATCTCTACGCATTTCACCGCTACACCTGGAATTCTACCCCCCTCTACGAGACTCTAGCTTGCCAGTTTCAAATGCAGTTCCCAGGTTGAGCCCGGGGATTTCACATCTGACTTAACAAACCGCCTGCGTGCGCTTTACGCCCAGTAATTCCG
+
CCCCCGGGGGGGGGGGGGGGGGGGGGGGGGGGGGGGGGGGGGGGGGGGGGGGGGGGGGGGGGGGGGGGGGGGGGGGGGGGGGGGGGG>FGGGGGGGGGGGGGGGGGGGGGGGFGFGGGGGGGGGGGFGGGGGGGGGGFGGGGGG9FFEEGGGGGFGGGGFGGCGGGGGGGGGGGGGGGGGGGG>FGFFGGGGGGGGDE8FCCFGFGC77FGGGGGGGFGGFGB@;F@FBB@DGCF463EGD3?FG7@AGG6
@M03364:276:000000000-BLYN8:1:1101:29173:13265 2:N:0:1
GGACTACTGGGGTTTCTAATCCTGTTTGCTCCCCACGCTTTCGAGCCTCAGTGTCAGTTACAGGCCAGAGAGCCGCTTTCGCCTCCGGTGTTCCTCCATATATCTACGCATTTCACCGCTACACATGGAATTCCACTCTCCTCTCCTGCACTCAAGTCTCCCAGTTTCCAATCCACACAATGGTTGAGCCACTGCCTTTTACATCAGACTTAAGAAACCACCTGCGCCCGCTGTACGCCTAATAAATCGTG
+
CCCCCFGGGGGGGGGGGGGGDFG,EFGDFGDGGDGCFGGGGGGG8FFGGGFGGGGGG@EFFFFFGCFGGCGGGGGDFEGGGGGGGEEGGGGGGGFGGGG,EF9E9BDGFGGEEGGFGEGGFFGGGDDEFFGGGFEFGGGG>DB??BFGGGG8DDEGE>6@,D8DDGGGGF9;,6@E8=C+3=3,>:3,7@EF?39,@ECC+=F?9DF57C9C775<7F>FA*9:5*)*(:)))2:5?BC+:69;CF=.**2
@M03364:276:000000000-BLYN8:1:1101:11609:13274 2:N:0:1
GGACTACCGGGCTATCTAATCCTGTCCGCTCCCCACGCTTTCCCACCTGTTCATCAGTCTTTGTCCATGGGGCCGCCTTCGCCACCGGTATTCGTCCAGGTCTCTACGCGTTTCAGCGCTACACCTGGGATTCTAGCCCCCTCTACAAGCCCCTAGCCTCCGCGTTTTGTACGCGGTTTCCAGGTGGAGACCGGGGATTTCACCTCCGCATTCACAGACCGCCTGCGTCCGGTCTAAGCCCAGTAACCCCC
+
?CCCCAA<@@@+7,,C,,6;CF,,;,,,8,++:@,@@+8CFC,,,@8,C,,<,,,,CFE,,C<,6CC,C,,@F+6+@,,,,,8,,:>@>:C,:,9,?49,AE,,C,AFC+66=,5,C+@+++4A8,AF+A,,C<;,C8DF7+==,C=,C,3+@8+,8,@,8+++****3,7,*4**1:*,>24,?,=*4414551=5E231+4**//7*)***2:*:<C7.:52?F0)()))))/.*-;67)(02**)*1)
@M03364:276:000000000-BLYN8:1:1101:9552:13275 2:N:0:1
GGACTACCGGGGTTTCTAATCCTGTTTGCTCCCCACGCTTTCGAGCCTCAGCGTCAGTTACAGACCAGAGAGCCGCCTTCGCCACTGTGTTCCTCCATATATCTACGCATTTCACCGCTACACATGGAATTCCACTCTCCTCTTCTGCACTCAAGTCTCCCAGTTTCCAATGACCCTCCCCGGTTGAGCCGGGGGCTTTCACATCAGACTTAAGAAATCGCCTGCGCTCGCTTTACGCCCAATAAATCCGG
+
CCCCCGGGGGGGGGGGGGGGGGGGGGGGGGGGGGGGGGGGGGGGFEEEFGGGGGGGEFGGGGGGFGGGGGGEGGGGGGGGGGCFGGFFGGDGGGGGGGFDFGGGGGGGGGEFFFFGGGGDFFEFFFGAEEFFGGGGG9FFGGG?ECCGGGFFF?GFD,@DF@8FFEFGFFC?FGGGDE+:A8>ECC?CECCCGDE=5CEFGGC@6+20**2:::+;87>:AGA(/56)6;>E3<>A)(8::5:F*:@A<C9
@M03364:276:000000000-BLYN8:1:1101:4710:13325 2:N:0:1
GGACTACCAGGGTTTCTAATCCTGTTTGCTCCCCACGCTTTCGCACCTGAGCGTCAGTCTTTGTCCAGGGGGCCGCCTTCGCCACCGGTATTCCTCCAGATCTCTACGCATTTCACCGCTACACCTGGAATTCTACCCCCCTCTACAAGACTCTAGCCTGCCAGTTTCGAATGCAGTTCCCAGGTTGAGCCCGGGGATTTCACATCCGACTTGACAGACCGCCTGCGTGCGCTTTACGCCCAGTAATTCCG
+
CCCCCGFGGGGGGGGGGGGGGGGGGGGGGGGGGGGGGGGGGGGGGGGGFFEGGGGGGGGGGGGGGGGGGGGGGGGGGGGGGGGGGGGGGGGGGGGGGGGGFGGG9<ECGGGGGGGGGGGGGGGFGGGGGGGGGGGGGGGEGGGGGGGGGGGGGGGDGGGCGGGGGGCCEGGGGGGGGGGGGG?FGGGGGGGGGGGGGGGGGGGGFGGGGCD3CFGFGCGFBDE@BFBFB;>@CDFFB?GGEF?FGGFFGGD
@M03364:276:000000000-BLYN8:1:1101:21670:13338 2:N:0:1
GGACTACTAGGGTTTCTAATCCTGTTTGCTACCCATGCTTTCGAGCCTCAGCGTCAGTTACAGACCAGACAGCCGCCTTCGCCACTGGTGTTCTTCCATATATCTACGCATTTCACCGCTACACATGGAGTTCCACTGTCCTCTTCTGCACTCAAGTTTCCCAGTTTCCGATGCACTTCTTCGGTTGAGCCGAAGGCTTTCACATCAGACTTAAGAAACCGCCTGCGCTCGCTTTACGCCCAATAAATCCG
+
CCCCCGGGGGGGGGGGGFGGGGGGGGGGGGGGGGGGGGGGGGGGGGGGGGGGGGGGGGGGGGGGGGGGGGGGGGGGGGGGGGGGGGGGGGGGGGGGGGGGGGGFFGGGGGGGGGGGGGGGGGGGGGGGGCEGGGGGGFFGGGGGGGAFGGGGGGGGGFGGGGGGGGGGGGGEGGGGFDGGGFGEGGDGFFGGEEGDGGGGFGFGFGGGFGGFGFGGGGFFFGFFF>AEBFDDGGGFFFGGGF@FFF6CCC8
@M03364:276:000000000-BLYN8:1:1101:20700:13339 2:N:0:1
GGACTACCCGGGTTTCTAATCCTGTTTGCTCCCCACGCTTTCGCACCTGAGCGTCAGTCTTCGTCCAGGGGGCCGCCTTCGCCACCGGTATTCCTCCAGATCTCTACGCATTTCACCGCTACACCTGGAATTCCACCCCCCTCTACGAGACTCAAGCCTGCCAGTTTCAAATGCAGTTCCCGGGTTGAGCCCGGGGATTTCACATCTGACTTAACAGACCGCCTGCGTGCGCTTTACGCCCAGTAATTCCG
+
CCCCCGGGGGGGGGGGGGGGGGGGGGGGGGGGGGGGGGGGGGGGGGGGGFGGGGGGGGGGGGGGGGGGFEGGGGGGGGGGGGGGGGGGGGGGGGGGGGGGGGGGGGGGGGGGGGGGGGGGGGGGGGGGGGGGGGGGGGGGGGGFGGGEGEEGGGGGGGGGGGGGGGGF:DFEGGGGGGGGGDGGGGGGGFFDCEGGG8FEFCFGCF7DFGGG7CGGGGGGBG>:BFFFFFFFGGGFF?GGGFFFGGFFDF*
@M03364:276:000000000-BLYN8:1:1101:17815:13363 2:N:0:1
GGACTACTGGGGTTTCTAATCCTGTTTGCTCCCCACGCTTTCGAGCCTCAGTGTCAGTTACAGGCCAGAGAGCCGCTTTCGCCACCGGTGTTCCTCCATATATCTACGCATTTCACCGCTACACATGGAATTCCACTCTCCTCTCCTGCACTCAAGTCTACCAGTTTCCAATGCATACAATGGTTGAGCCACTGCCTTTTACACCAGACTTAATAAACCACCTGCGCTCGCTTTACGCCCAATAAATCCGG
+
CCCCCGGGFGGGGGGGGGGGGGGGGGGGGGGGGGGGGGGGGGGGGGGGGGGGGGGFFGGGGGGGGGGGGGGGGGGGGGFGGCGGGFGGGGGGGGGGGGGGGGGGGGGGGGGGGGGGGGGGGGGGGGG?FGGGGGGGGGGFGG?+4@DFFGGGGGGF99DGGGGGGGGEFGFFFGGGGGGGGGCFFEGFEFGFGGGG6CFCDFFFFG*;FFDFGGGGGG8CF5A:@?ADAB>>DDGCDFGGGF@FCDFFD<7
@M03364:276:000000000-BLYN8:1:1101:29427:13401 2:N:0:1
GGACTACCGGGGTATCTAATCCTGTTTGCTCCCCACGCTTTCGCACCTGAGCGTCAGTCTTTGTCCAGGGGGCCGCCTTCGCCACCGGTATGCCTCCAGATCTCTACGCATTTCACCGCTAAACCTGGAATTCTACCCCCCTCTACAAGACTCTAGCCTGCCAGTTTCGAATGCAGTTCCCAGGTTGAGCCCGGGGATTTCACATCCGACTTGACAGACCGCCTGCGTGCGCTTTACGCCCAGTAATTCCG
+
@CCCCGC8FCGGGGG9FF@AFGGGGGGGGGGFGGGGGGG@@E@FECGFEEGGG7FFGF<FAEFGGFAFGDFCFGCFGC?FE@FGGG+@FGG,AFFGG@FGGCFGEGGFGG7FGGGGDEDDE+9FDEGFG,?FGGGGGC8=BCGGCEEG@8B?FDBF9EEC78:@DDAG>GGFCGGC9CGGE?F8CD8EC,?57:*?EEFGC@CFF>49<D3CC7C:C4F=B*5:BFF38>D@CCF<=0>E*)3/*2=4CC*
@M03364:276:000000000-BLYN8:1:1101:13699:13413 2:N:0:1
GGACTACAGGGGTTTCTAATCCTGTTTGCTCCCCACGCTTTCGCACCTGAGCGTCAGTCTTCGTCCAGGGGGCCGCCTTCGCCACCGGTATTCCTCCAGATCTCTACGCATTTCACCGCTACACCTGGAATTCTACCCCCCTCTACGAGACTCTAGCCTGCCAGTTTCGAATGCAGTTCCCAGGTTGAGCCCGGGGATTTCACATCCGACTTGACAGACCGCCTGCGTGCGCTTTACGCCCAGTAATTCCG
+
CCCCCGGGGGGGGGGGGGGGGGGGGGGGGGGGGGGGGGGGGGGGGGGGGGGGGGGGGGGGGGFGGGGGGGGGGGGGGGGFGGGGGGGGGGGGGGGGGGGGGGGGGGGGGGGGGGGGGGGGGGGGGGGGGGGGGGGGGGGGGGGGCGGGGGGGGGG7;DGGGGGGGGGGGGGGFGGGFGGGGGGDGGGCGGGGGDEGCEGCCFGGFGFCDC<DFGGGCGGG@*8:1@9>BFEFGGGFFFGGGE:@GGF<FF2
@M03364:276:000000000-BLYN8:1:1101:10466:13433 2:N:0:1
GGACTACCAGGGTTTCTAATCCTGTTTGCTCCCCACGCTTTCGAGCCTCAGCGTCAGTTACAGACCAGAGAGCCGCCTTCGCCACCGGTGTTCCTCCATATATCTACGCATTTCACCGCTACACATGGAATTCCACTCTCCTCTCCTGCACTCAAGTCTACCAGTTTCCAATGCATACAATGGTTGAGCCACTGCCTTTTACACCAGACTTAATAAACCACCTGCGCTCGCTTTACGCCCAATAAATCCGG
+
CCCCCGGGEGGGGGGGGGGGGGGGGGGGGGGGGGGGGGGGGGGGGGGGGGGGGGGDGGGGGGGGGGGGGGGGGGGGGGGGGGGGGGGGGDGGGGGGGGGGGGGGGGGGGGGGGGFFFGGGEGGGGGGGGGGGGGGGGGGGGGGGGGGCGGGGGGGGFGGGDGFDCEEGGGGGC8=:8EFFDFGEDEFGGGGG?FG6FGGGCFGGFF5CCF?C+9CDGFFG>C4):34?>EFFGGGFB>5:EF@AGGFC<D9
@M03364:276:000000000-BLYN8:1:1101:26630:13451 2:N:0:1
GGACTACTAGGGTTTCTAATCCTGTTTGCTCCCCACGCTTTCGCACCTGAGCGTCAGTCTTCGTCCAGGGGGCCGCCTTGGCCACCGGTATTCCTCCAGATCTCTACGCATTTCACCGCTACACATGGAATTCCACTCTCCTCTCCTGCACTCAAGTCTCCCAGTTTCCAATGCACACAATGGTTGAGCCACTGCCTTTTACATCAGACTTAAGAAACCACCTACGCACCCTTTACGCCCAGTAATTCCGG
+
CCCCCFGGGGGGGGGGGGGGGGGGFGGGGGGGGGGGGGGEGGGGGGDFGGGGGGGGGGGGGGGGGGGGGGGGGGGGGGGC?FFFFGGGCGGGGGGGGGGGGGGGGGGGGDGGGGGGGGGGGGGGGGGGFEFFGGGGGGFGGGGGGGGGGGFGFFEGGGGGGFGFFGCEACEFGGFGGGGGEGGGGGFFGCCFGGGGGGGC7CG7=7@CC>CF5B7CFDFC>EFE:B=4(.=ADCCEEFEGGF;FGDF);FD
@M03364:276:000000000-BLYN8:1:1101:12880:13461 2:N:0:1
GGACTACACGGGTTTCTAATCCTGTTTGCTCCCCACGCTTTCGAGCCTCAGCGTCAGTTACAGACCAGAGAGCCGCCTTCGCCACCGGTGTTCCTCCATATATCTACGCATTCCACCGCTACACATGGAATTCCACTCCCCTCTCCTGCACTCAAGTCTACCAGTTTCCAATGCATACAATGGTTGAGCCACTGCCTTTTACACCAGACTTACTAAACCACCTGCGCTCGCTTTACGCCCAATAAACCCGG
+
CC@CCGGFGGEECC;<CFGGGGFEFGGGGGAFDGGGGGGGGGGGFGGGGDFGDCCECFGFGGG<CDCFEDEEGGGGGGGGFGFEGGGGGGGCGGFGGGG9FCEEGGGGFGGG,AFFCEGGGGGG9?FGGFGGGGGGAF8<E8CDBFD=FGGCFFBF;DF;;DFEDFFFDGEF=FDGGGF,@C:FGE?<C76@9,@8C;DC+8E:*000;4CG+B7=7D67*;95B)()54?>CGFFB;5C*:=)7:*(2)8
@M03364:276:000000000-BLYN8:1:1101:22004:13481 2:N:0:1
GGACTACAAGGGTTTCTAATCCTGTTTGCTCCCCACGCTTTCGAGCCTCAGCGTCAGTTACAGACCAGAGAGCCGCCTTCGCCACTGGTGTTCCTCCATATATCTACGCATTTCACCGCTACACATGGAATTCCACTCTCCTCTTCTGCACTCAAGTCTCCCAGTTTCCAATGACCCTCCCCGGTTGAGCCGGGGGCTTTCACATCAGCCTTAAGAAACCGCCTGCGCTCGCTTTACGCCCAATAAATCCG
+
CCCCCGGGGGGGFGGGGGGGGGGGGGGGGGGGGGGGGGGGGGGGGGGGGGGGGGGGGGGGGGGGGGGGGGGGGGGGGGGGGGGEGGGGGGGGGGGGGGGGGGGGGGGGGGGGGGGGGGGGGGGGGGGGFFGGGGGGGGGGGGGGGGGGGGGGGGGGGGGGFGGGFGGGGGGFDFGFFEGEGGGGGGGG6EEEGCGEGGGF7CGGC<DC*2;;CF7DFGGGFGFF;FF>1:BEGGGBF:GEGF05<D@DG:5
@M03364:276:000000000-BLYN8:1:1101:21572:13507 2:N:0:1
GGACACAGGGGTTTCTAATCCTGTTCGCTCCCCACGCTTTCGAGCCTCAGCGTCAGTTACAGACCAGAGAGCCGCCTTCGCCACTGGTGTTCCTCCATATATCTACGCATTTCACCGCTACACATGGAATTTCACTCTCCTCTTCTGCACTCAAGTCTCCCAGTTTCCAATGACCCTCCCCGGTTGAGCCGGGGGCTTTCACATCAGACTTAAGAAACCGCCTGCGCTCGCTTTACGCCCAATAAATCCGG
+
CCCCCFGFCFGGGGGFFGGGGGFEFGGGGFGGGGGGGFGGGGDFGDFGGGDGGGGGGGGGDFC<FFCC<FEGGGCFFGCFCFGGGDGGGGGFGDFGFGGGG9,:E5D@F7+F,AFGGGGGGGGGGGCE=AF,CFFFG9=EFGGGGGGGGC,=FFFGGGF>D,@DFFDF=@B8AFECFGGDCEGGE66ECG5858CEGG,?CFG8AC=CGGGGGGGFG5==3C>1=>>BB35>F7D>58EEGFF4::=AC<5
@M03364:276:000000000-BLYN8:1:1101:28261:13521 2:N:0:1
CGGCCCAACGGGGTTGTAAACGCGTTTTTTCACCCCGAGGTGGCAGTCCTGCAGCAGGTCAAGGCGCACGAGCTGCACGCGCCGCTGGTGTTCCTCCAGCTCTTTCAGCATTTCCCCGACGCACTTGGAATTCCCCCCCCCCCTTCGCACCTCGAGTCCCCCCGCTTCCCACCACCCCTCCCCGTTTGGCCCGGGGCTGGCCCATCTCTGCTGTATGATCACCTCCGGCCCGCTGTCGCCCCAGACTTCCC
+
A-@<8+,9C;@E+@++6,,C,8++7@+,,+,,;6,@++++8,6,,8,9,,:C,,:,@,C,,:,,6+8++8,@++:C<,,+8++++4++9,B+CFF9B8,,,,,5,5,,,,,,,,:B3++6+++++,@@<@,3,@,>+4*1**42:C****1*****+*22B8*8**/*3*+*****/**1**2***3**3+1*/****2***2*)***02*2**20*0+3*253()()())0)))(1,C*:547**/.*20
@M03364:276:000000000-BLYN8:1:1101:16752:13545 2:N:0:1
GGACTACAGGGGTTTCTAATCCTGTTTGCTCCCCACGCTTTCGAGCCTCAGTGTCAGTTACAGGCCAGAGAGCCGCTTTCGCCTCCGGTGTTCCTCCATATATCTACGCATTTCACCGCTACACATGGAATTCCACTCTCCTCTCCTGCACTCAAGTCTCCCAGTTTCCAATGCACACAATGGTTGAGCCACTGCCTTTTACATCAGACTTAAGAAACCACCTGCGCTCGCTTTACGCCCAATAAATCCGG
+
CCCCCGGGGGGGGGDGGGGGFAFGGGGGFEGGF@FFGGGGGGGGGGGGGGGGGGGFGFEFGFF,C@ECFACFFGDG7FFFFDCEFFGGEGGE9AFFFFEEFGGGGFGFGGC@FEF??@FEGGGGGCGFGE?FG?FFG8FFGGDF8E9FGGGG@FGGFGFGGGGGGFFCDGFGGGGFGGDCFDFGG+DGGGFFF8>FGF>CCFGFF8D57@FGGGFGGGCEFEAEFE=>>;;55CFE?9EDGFFFGFC37D1
@M03364:276:000000000-BLYN8:1:1101:27159:13553 2:N:0:1
GGACTACAGGGGTTTCTAATCCTGTTTGCTCCCCACGCTTTCGAGCCTCAGCGTCAGTTACAGACCAGAGAGCCGCCTTCGCCACTGGTGTTCCTCCATATATCTACGCATTTCACCGCTACACATGGAATTCCACTCTCCTCTTCTGCACTCAAGTCTCCCAGTTTCCAATGACCCTCCCCGGTTGAGCCGGGGGCTTTCACATCAGACTTCAGAAACCGCCTGCGCTCGCTTTACGCCCAATAAATCCG
+
CCCCCGGGGGGGGGGGGGGGCGGGGGGGGGGGGGGGGGGGGGGGGGGGGGGGGGGGGGGGGGGGGGGFF@8FFGGGGGGGGGGGGGGGGGGGGGGGGGGGGG=FFGGFFEGGGGGGGGGEEGFGFGGGEFGFFFGGGGGGGGGGGGGDFFGGGGCADFGGGGGGFFAFFFGG8CDGGCFGGGEGGGGGGGGGGGGGGGGFDCGGFF>FGGGG+;CFCGGGAGFF?;>EFFFF3<F<??DCE3:F6>@4:D<
@M03364:276:000000000-BLYN8:1:1101:11051:13567 2:N:0:1
GGACTACCGGGGTATTTAATCCTGTTTGCTCCCCACGCTTTCGTACCTGAGCGTCAGTCTTCGTTAAGGGGGCCGCTTTCGCCACCGGTATTCCTCCAGATCTCTACGCATTTCATCGCTACACCTGGAATTCTAAACCCCTCTACAAAACTCTAGCCTGCCAGTTTCGAATGCAGTTCCCAGGTTGCGACCGGGGATTTCACATCCGACATGAATGAACGTCAGCGTGCGCTTTACGCTCAGTAATTC
+
BCC9@E,CFCF+@6F<,,,<6C<C6,,6CCC66CC@CFFCCE@,C6B5CC<F@F:@FF9,9,,,9:,6@,@+++@++,B9,,B4,B=F4@=FG,C,,9:,,9CF,C,4++BFFGG<,A7D++,,,8FC8,,,,7@,,@,@=+>6E;EG,3@+3@EE9:9,,,4,@EEC+8,6,,=,ECD7:9D8F,,,1***4/:CE**01;<76**//9)/0++++2+=.*.(/)30())0/95<@:5*>>7=***-2
@M03364:276:000000000-BLYN8:1:1101:5106:13569 2:N:0:1
GGACTACTAGGGTTTCTAATCCTGTTTGCTCCCCACGCTTTCGCACCTGAGCGTCAGTCTTTGTCCAGGGGGCCGCCTTCGCCACCGGTATTCCTCCAGATCTCTACGCATTTCACCGCTACACCTGGAATTCTACCCCCCTCTACAAGACTCTAGCCTGCCAGTTTCGAATGCAGTTCCCAGGTTGATCCCGGGGATTTCACATCCGACTTGACCGCCCGCCTGCGCGCGCTTTACGCCCAGTAATTCCC
+
CCCCCFFGFGGGGGGGGGGGGGGFGGGGGGGGGGGG:FEGGGGCCGGG@FFF@FEECFE<FFCCEFDFFCCEFGGGGGGGGGGD>?FGGGGGGGGFFCFGGGGGFGFGGCCFFGGEAGGG7CG@FFE?DFF8FCEFF@6FEGDGCEG9>8@DD,,ECFFGGG8C<F>;@>,,@CGGGGGG69BFGFFF,?DF7@>=C8BC87B8BGDGD<<CF*>*))=1=EFFFFF)(77DDGF<F?E8EB?FC*/<FC*
@M03364:276:000000000-BLYN8:1:1101:14136:13572 2:N:0:1
GGACTACCAGGGTATCTAATCCTGTTTGCTCCCCACGCTTTCGAGCCTCAGTGTCAGTTACAGGCCAGAGAGCCGCTTTCGCCTCCGGTGTTCCTCCATATATCTACGCATTTCACCGCTACACATGGAATTCCACTCTCCTCTCCTGCACTCAAGTCTCCCAGTTTCCAATGCACACAATGGTTGAGCCACTGCCTTTTACATCAGACTTAAGAAACCACCTGCGCTCGCTTTACGCCCAATAAATCCGG
+
CCCCCGGFGGGGGGGGGGGGGGGGGGGGGGGGGGGGGGGGGGGGGGGGGGGFFGGGGGGGGFGGGGGGGGGGGGGGGGGGGGGGGGGGGEGGGFFGGGFGGGGGGGGGGGGGGGGGGGGGGGGGDGGGFFFGGGGGGGGGFFGGGC9DFGGGGGGF,@EFDFGGGGGGGGGGGGGGGF6?,>=EFGGGGGCFF:9@EEFG7:;@FFG>>FFGGCGDCFDGFGF)79=55?5):*+1:=EEGA@AFGFC6C:
@M03364:276:000000000-BLYN8:1:1101:12384:13622 2:N:0:1
GGACTACTCGGGTTTCTAATCCTGTTTGCTCCCCACGCTTTCGAGCCTCAGCGTCAGTTACAGACCAGAGAGCCGCCTTCGCCACTGGTGTTCCTCCATATATCTACGCATTTCACCGCTACACATGGAATTCCACTCTCCTCTTCTGCACTCAAGTCTCCCAGTTTCCAATGACCCTCCCCGGTTGAGCCGGGGGCTTTCACATCAGACTTAAGAAACCGCCTGCGCTCGCTTTACGCCCACTAAATCCG
+
CC@CCCDEGGGGGDGGGGCF;EFGGFGGGGGGFEFEFGGGGGGGGGGGGGGGGEEGGGGGGCGGGGGGGGFFGGGGGGGGGGECEGGGGGGD9FGGCFEGGGGGFGGGGGGGFGGGGGGGGGGGGGGGFFEFEEGGFGGGGGGGGCGFFGGGGGGGGGDGGGGDFGDF3EEGGADFD,DEEDECFGGGGG85>EGCEED6CGFF=F>F4C4=7:FFGGGGFGFD;=@33>BEDF<<F:E*>:(7>GFFCCD
@M03364:276:000000000-BLYN8:1:1101:25185:13655 2:N:0:1
GGACTACCCGGGTTTCTAATCCTGTTTGCTCCCCACGCTTTCGAGCCTCAGCGTCAGTTACAGACCAGAGAGCCGCCTTCGCCACTGGTGTTCCTCCATATATCTACGCATTTCACCGCTACACATGGAGTTCCACTGTCCTCTTCTGCACTCAAGTTTCCCAGTTTCCGATGCACTTCTTCGGTTGAGCCGAAGGCTTTCACATCAGACTTAAGAAGCCGCCTGCGCTCGCTTTACGCCCAATAAATCCG
+
CCCCCGFEEFGFFGDFFFGGGGGGGGGGGGGGGGGGDGGGGGGGGGGGGGGGGGGGGGGGGGGGGGGGGGGGGGGGGC@FGGGGGGGFGFGGGGGGCGGGGGGFDFGGGGGGGGGGGGGGCCGGDGGGGDFGGGGGFGGGDAC?@FDFC8DFGC8ECEGGGGGFFGGDEEECGGGGGG,@7@FGFEGF6D83@5ECCFGGGGGGFGGGGGGGFFFG7FFF>GFDFF>E>E>DGF7CF?CGC3;FGG+);F9
@M03364:276:000000000-BLYN8:1:1101:29529:13701 2:N:0:1
GGACTACAGGGGTTTCTAATCCTGTTTGCTCCCCACGCTTTCGAGCCTCAGTGTCAGTTACAGGCCAGAGAGCCGCTTTCGCCTCCGGTGTTCCTCCATATATCTACGCATTTCACCGCTACACATGGAATTCCACTCTCCTCTCCTGCACTCAAGTCTCCCAGTTTCAAATGCACACAATGGTTGAGCCACTGCCTTTTACATCAGACTTAAGAAACCACCTGCGCTCGCGTTACGCCCAATAAATCCGG
+
C@<CCF@DFEFGGGGGGGGG@FGGEGGGGGFFGGGCFGDGGGGGG77FFEFGGFFFGFEFDFGGG7FGGGGGGGGGC:BFEC7F:?FG6CFGCC;FFFGGGFGFGGGGGGFEFFGGGC7CE+9FFG?FF<?EEFECE,4,@F,?4EF8BDDG?FGGA,EE98EEFGEG8EGGGGGDAF6?FCGEGECFFGDDFEGGGGGFC8=EFFF>CFC7<C+2*;EC@7/<2?2?=?D)97*,)(1C5>@;>CF3D<>
@M03364:276:000000000-BLYN8:1:1101:8836:13713 2:N:0:1
GGACTACTAGGGTATCTAATCCTGTTTGCTCCCCACGCTTTCGCACCTGAGCGTCAGTCTTTGTCCAGGGGGCCGCCTTCGCCATCGGTATTCCTCCAGATCTCTACGCATTTCACCGCTACACCTGGAATTCTACCCCCCTCTACAAGACTCTAGCCTGCCAGTTTCGAATGCAGTTCCCAGGTTGAGCCCGGGGATTTCACATCCGACTTGACAGACCGCCTGCGTGCGCTTTACGCCCAGTAATTCCG
+
CCCCCGGGGGGGGGGGGGGGGGFGGGGGGGGGGGGGGGGGGGGGGGGGGGGGGGGGG6CFGFCFGFGGGGGGGGGGGGGGGGGG7?FGGGGGGGGGGCGGGGGGGGGGGGGECFGGGGGG+@:=EFGGGFGGGGGGGFF=EEGFFFDF,=DGFGGGGGGGGGGG<@DGGGGD<FFFGFGGGFFGFFGGGGGGGC>=C;CCFFFFCGGDGGGDGCC:CF8>BC>0?F6DBEEFD<*5=<GGG@66DCFAFD6
@M03364:276:000000000-BLYN8:1:1101:11664:13720 2:N:0:1
GGACTACTGGGGTTTCTAATCCTGTTTGCTCCCCACGCTTTCGAGCCTCAGCGTCAGTTACAGACCAGAGAGCCGCCTTCGCCACTGGTGTTCCTCCATATATCTACGCATTTCACCGCTACACATGGAATTCCACTCTCCTCTTCTGCACTCAAGTCTCCCAGTTTCCAATGACCCTCCCCGGTTGAGCCGGGGGCTTTCACATCAGACTTAAGAAACCGCCTGCGCTCGCTTTACGCCCAATAAATCCG
+
CCCCCGGGGGGGEGGGGGGGGGGGGGGGGGGGGGGGGGGGGGGGGGGGGGGGGGGGGGGGGGGGGGGGGGGGGGGGGGGGGGGGGGGGGGGGFGGGGGGGGGGGGGGGGGGGGGGGGEGGGGGGGGGGEA<FGGGGGGGGGGGGGGGGGGGGGGGGFGGGGGGGD>DF:DFFFCDFFFGGGGGDGGGGGGGGGGGGGEGGGFGGBGGGGGGGGGGCGFGFEGFFFFFB9BD@DGGAB(;:=DBF4>FFGCC
@M03364:276:000000000-BLYN8:1:1101:28024:13729 2:N:0:1
GGACTACCCGGGTTTCTAATCCTGTTTGCTCCCCACGCTTTCGCGCCTCAGCGTCAGTTGCGAGCCAAAGAGCCGCTTTCGCCACTGGTGTTCCTCCATATCTCTACGCATTTCACCGCTACACCTGGAATTCTACCCCCCTCTACGAGACTCTAGCTTGCCAGTTTCAAATGCAGTTCCCAGGTTGAGCCCGGGGATTTCACCTCTGACTTAACAAACCGCCTGCGTGCGCTTTACGCCCAGTAATGCCG
+
CCCCCGF,CCGGGGGGGGGFGCDFGGGCGGGDGGGGGFDGGGCFGGGFCFGGGGGGGGGGGGCCGGFFGGGEFGGGB7=E@FEGGGGGGDFFCFGCFFG9AEFDCGGGF:@FDEGGF7F>:@FGFG,AFDGG9FEEFGE@CEGGGCFEGE@2@DGGGCFF+:ADCFFFG9FACDGGFGGGGGG*3,@F,>FGEC*?*;8CFF<*18=*:CF:FDFG7<FFEGFF;)3;?35.)>34638E5.4F**7)*2/
@M03364:276:000000000-BLYN8:1:1101:27249:13752 2:N:0:1
GGACTACAGGGGTTTCTAATCCTGTTTGCTACCCATGCTTTCGAGCCTCAGCGTCAGTTACAGACCAGACAGCCGCCTTCGCCACTGGTGTTCTTCCATATATCTACGCATTTCACCGCTCCACATGGAGTTCCACTGACCTCTTCTGCACTCATGGTTCCCATTTTTCGATGCACTTCTTCTGTTGAGCCGAAGGCTTTCACTTCAGCTTTAATAAACAGCTTGCTCTCGCTTTACGCCCACTAAATCTT
+
CB@CCFF@F9F@,CFGFAEGEGGE6@<EAF<;6@F,C@@AGC@F,8@,C6C,@FCC6;CFA,CEEC,@,,CEDC@@BC:DC:B,B,C,,:C:?,C,?,9B?FG9EA?D7::F9,A9ECEC++AF8?,,,,AE=<9A,,,A>=,?6,@,,@=+=8,,,6@EC99,,6@,=++,3+,,3@,,@,,,963=DG8++5+@,,,1++5+4328++3+25+5B7F,*1**)/*+1;/@9?7A82>1*20)26?C7++
@M03364:276:000000000-BLYN8:1:1101:6360:13760 2:N:0:1
GGACTACTCGGGTATCTAATCCTGTTTGCTCCCCACGCTTTCGAGCCTCAGCGTCAGTTACAGACCAGAGAGCCGCCTTCGCCACTGGTGTTCCTCCATATATCTACGCATTTCACCGCTACACATGGAATTCCACTCTCCTCTTCTGCACTCAAGTCTCCCAGTTTCCAATGACCCTCCCCGGTTGAGCCGGGGGCTTTCACATCAGACTTAAGAAACCGCCTGCGCTCGCTTTACGCCCAATAAATCCG
+
CCCCCGGGGGGGGGGGGGGGGGGGGGGGGGGGGGGGGGGGGGGGFGGGGGGGGGGGGFGGGGGGGGGGGGGGGGGGGGGGGGGGGGFGGGGGGGGGGGGGGGGGGGGGGGGGGGGGGGGEGGFDGGGGFFFGGGGGGGGGGGGGGGGGGGGGGGGGGGGFFGGGBFGGGGFGFGGGGGGGGGGGGGGGGGGGGGGGGGGGGGGGFGCCDGFFGG=FFGGGFGFFFFFF9BEFG<FAFFGGGF?FGGBAFG9
@M03364:276:000000000-BLYN8:1:1101:17562:13776 2:N:0:1
GGACTACCAGGGTATCTAATCCTGTTTGCTCCCCACGCTTTCGCGCCTCAGCGTCAGTTGCGAGCCAAAGAGCCGCTTTCGCCACTGGTGTTCCTCCATATCTCTACGCATTTCACCGCTACACATGGAATTCCACTCTTCTCTCTCGCACTCAAGTCTTCCAGTTTCCAATGACCCTCCCCGGTTGAGCCGGGGGCTTTCACATCAGACTTAAAAGACCGCCTGCGCGCGCTTTACGCCCAATAATTCCG
+
CCCCCGGGGGGGGGGGGGGGGGGGGGGGGGGGGGGGGGGGGGGGGGGGGGGGGGGGGGGGGGGGGGGGGGGGGGGGGGGGGGGGGGGGGGGGGGGGGGGGGGGGGGGGGGGGGGFGGGGGGGGGFFGGFEFFGGGGGGGGGFGGGGGGGGGGGGGGGGGFGGGGFGGGGGGFFGGGGGGGGGGGEGGGGGGDGGDEEGGED>C7FFFF6<C>CFFG@CFGDG>;:F1;7)0)/9>)*-:E5@(77CF<FF<
@M03364:276:000000000-BLYN8:1:1101:26288:13780 2:N:0:1
GGACTACTAGGGTTTCTAATCCTGTTTGCTCCCCACGCTTTCGAGCCTCAGCGTCAGTTACAGACCAGAGAGCCGCCTTCGCCACTGGTGTTCCTCCATATATCTACGCATTTCACCGCTACACATGGAATTCCACTCTCCTCTTCTGCACTCAAGTCTCCCAGTTTCCAATGACCCTCCCCGGTTGAGCCGGGGGCTTTCACATCAGACTTAAGAAACCGCCTGCGCTCGCTTTACGCCCAATAAATCCG
+
CCCCCGGGGGGGGGGGGGGGGGGGGGGGGGGFGGGGGGEGGGGFGGGGGGGGGCFGGFFGGGGGGGGGGGFEGGGGGGGGGGFGGGGC<FGGGGGGFGGGGGGGGGGGGGFEEGGGGGGGGGGGGFGGFEAFFGGG;FGGFCGGFGGGGGGGGGGGGGGGGGGGGGAEFG9EFGG8EFGGGDGECGECFFGGGEGGGGGGGFGGFGG*6CGCGGGCCFGGFGF?FFBFFFFFGGG>FBCCC@0>GFFFGG5
@M03364:276:000000000-BLYN8:1:1101:13574:13846 2:N:0:1
GGACTACTGGGGTTTCTAATCCTGTTTGCTCCCCACGCTTTCGCACCTGAGCGTCAGTCTTTGTCCAGGGGGCCGCCTTCGCCACCGGTATTCCTCCAGATCTCTACGCATTTCACCGCTACACCTGGAATTCTACCCCCCTCTACAAGACTCTAGCCTGCCAGTTTCGAATGCAGTTCCCAGGTTGAGCCCGGGGATTTCACATCCGACTTGACAGACCGCCTGCGTGCGCTTTACGCCCAGTAATTCCG
+
CCCCCFFGGGGGGGGGGGGGGGGGGGGGGGGGGGGGGGGGGGGGGGGGGGGGGGGGGGGGGGGGGGAFGGGGGGGGGGGG7FEGGGGGGGGGGFGGGGGFEGGGCFGGGGDGGGGGEECEEGGFGGGGGGGGGGGGFGGGGGGGGGGGCFGGGFGDGGGGGGF?FCFFGGCCFDFGGGGGGC?8FFCFGGGCEEEGGGFCFGGD+<DCDDGDGDGFCGGGFGDF?FF>1B:ED75<FFGG*)(0::BAD:0
@M03364:276:000000000-BLYN8:1:1101:25110:13873 2:N:0:1
GGACTACTAGGGTTTCTAATCCTGTTTGCTCCCCACGCTTTCGCACCTCAGTGTCAGTATCAGTCCAGGTGGTCGCCTTCGCCACTGGTGTTCCTTCCTATATCTACGCATTTCACCGCTACACAGGAAATTCCACCACCCTCTACCGTACTCTAGCTCAGTAGTTTTGGATGCAGTTCCCAGGTTGAGCCCGGGGATTTCACATCCAACTTGCTGAACCACCTACGCGCGCTTTACGCCCAGTAATTCCG
+
CCCCCGFGGFGGGGGGGGGGGGGGGGGGGGGGGGGGGGGGGGGGGGGGGGGGGGGGGGGGGGGGGGGGGGGGGGGGGGGGFGGGGGGGGGGGGGGGGGGGGGGGGGGGGGGGGGFFGGGGGGGGDGGGGGGGGGGGGGGGGGGGFGGGFFGGGFGGCFGGGGAFGGGGFGCDFGGGGFGEGGGG8EEFGGGGGEG>EGGGGGGGFFGFFFGGGGGFGGGGFGEB@F?B2DEFDDFCF?GGGEFFFCFFGG;
@M03364:276:000000000-BLYN8:1:1101:12772:13873 2:N:0:1
GGACTACCGGGGTATCTAATCCTGTTTGCTCCCCACGCTTTCGCACCTGAGCGTCAGTCTTCGTCCAGGGGGCCGCCTTCGCCACCGGTATTCCTCCAGATCTCTACGCATTTCACCGCTACACCTGGAATTCTACCCCCCTCTACAAGACTCTAGCCTGCCAGTTTCGAATGCAGTTCCCAGGTTGAGCCCGGGGATTTCACATCCGACTTGACAGACCGCCTGCGTGCGCTTTACGCCCAGTAATTCCG
+
CCCCCGGGGGGGGGGGGGGGGGGGGGGGGGGGGGGGGGGGGGGGGGGFGGGGGGGGGGGGGGGGGGGGGGGGGGGGGGGGFGGGGGGGGGGGGFGGGGGGFGCGGCFFCGGGGGGGGGGEEGFGGGGGFGFFFGGGGGGGGGG?FGGFGGGCFGGGGGGGGGGFFFGFGGFCFFGGFGGGGGGGFFFD?DC@7EGGGGGGGGGGCGF:DDGDGFFFDGFFDEFBFFFF?3)0/CFAF?EE:),0C>69FC7
@M03364:276:000000000-BLYN8:1:1101:22388:13877 2:N:0:1
GGACTACTGGGGTTTCTAATCCTGTTTGATCCCCACGCTTTCGCACATCAGCGTCAGTTACAGACCAGAAAGTCGCCTTCGCCACTGGTGTTCCTCCATATCTCTGCGCATTTCACCGCTACACATGGAATTCCACTTTCCTCTTCTGCACTCAAGTTTCCCAGTTTCCAATGACCCTCCACGGTTGAGCCGTGGGCTTTCACATCAGACTTAAGAAACCACCTACGCACCCTTTACGCCCAGTAATTCCG
+
CCCCCGGGGGGGGGGGGGGGGGGGGGGGGGGGGGGGGGGGGGGGGGGGGGGGGGGGGGGGGGGGGGGGGGGGGGGGGGGGGGGGGGGGD8CFGGGGGGGGEEGFGGGGGGGGGGGGGGGGG@EGGGGGGCAFGGGGGGGGFDEFFGGGGGGGGGGGGGFGCDDGGDGGGGDFFFGGDGGGGGGEGGGGGGGDEGGGFGGGGCGFFGGF>CFCCDCCFFGFFGF@@FDF=8DFFGG*46EEC>DFGGFFGFF
@M03364:276:000000000-BLYN8:1:1101:24240:13897 2:N:0:1
GGACTACTAGGGTTTCTAATCCTGTTTGCTCCCCACGCTTTCGAGCCTCAGTGTCAGTTACAGGCCAGAGAGCCGCTTTCGCCTCCGGTGTTCCTCCATATATCTACGCATTTCACCGCTACACATGGAATTCCACTCTCCTCTCCTGCACTCAAGTCTCCCAGTTTCCAATGACCCTCCCCGGTTGAGCCGGGGGCTTTCACATCAGACTTAAGAAACCGCCTGCGCTCGCTTTACGCCCAATAACTCCG
+
CCCCCFFGFGGGGGGGGGGFFFGGGGGGGGGGGGGGGGGGGGGGGGGGGGGFGGGGGGGFGGFFGGGGGGGGGGGGGGGGGGGG@FFGGGGGGGGGGGGGGFFFGFFGGEGGFEFFEFGGGGGGCFDFFEFFFGCGGGGGFFGFFFGGGGG?EFEFFFGCAEFG=FDFFEFFDDCDDFGGGCEECEGFGGGGGEGGGGGGFGFGCFFFCGGF7CD>CCFFFE;01A>FFFFEDGCAF:5:C>?FGF*4?6>
@M03364:276:000000000-BLYN8:1:1101:11541:13906 2:N:0:1
GGACTACTGGGGTTTCTAATCCTGTTCGCTCCCCACGCTTTCGAGCCTCAGCGTCAGTTACAGACCAGAAAGTCGCCTTCGCCACTGGTGTTCCTCCATATCTCTGCGCATTTCACCGCTACACATGGAATTCCACTTTCCTCTTCTGCACTCAAGTTGACCAGTTTCCAATGACCCTCCACGGTTAAGCCGTGGGCTTTCACATCAGACTTAATCAACCACCTGCGCGCTCTTTACGCCCAATAATTCCG
+
CC<CCGGGGGGGGGGGGGGGGGGGGGGGGGGGGGGGGGGGGGGGGGGGGGGGGGGGGGGGGGGFGGFGGGGGGGGGGGGGGGGGGGGGGGGGGGGGGGGGGGGGGGGGGGGGGGGGGGGGGGGGGGGGGGGGGGGGGGDGGGGFGGDGGGGGFGGGGACGGEGGFAFFFGFCGFG?FFGGGGGGGGEFGGGGEDB>CFGFCFGFFFFGGGGGGG@CGGGGDGBBEA>;@FFFFCF);2EGGEDFG77CG77
@M03364:276:000000000-BLYN8:1:1101:20192:13913 2:N:0:1
GGACTACTGGGGTTTCTAATCCTGTTTGCTCCCCACGCTTTCGAGCCTCAGCGTCAGTTACAGACCAGAGAGCCGCCTTCGCCACTGGTGTTCCTCCATATATCTACGCATTTCACCGCTACACATGGAATTCCACTCTCCTCTTCTGCACTCAAGTCCCCCAGTTTCCAATGCAATTCTACGGTTAAGCCGTAGGCTTTCACATCAGACTTAAGAAACCACCTGCGCGCGCTTTACGCCCACTAATTCCG
+
CCCCCGGGGGGGGGGGGGFGGGGGGGGGGGGGGGGGGGGGGGGGGGGGGGGGGGGGGGGGGGGGGGGGGGGGGGGGGGGGGGGGGGGGGGGGFFGGGGGGGGGDGGGGGGGGGGGGGGGDEGGGGGGGGCFFFGGGGGAFGFDDDEFGGCFGGGGGGFFFGGGGFGGGGFGGGGGGGA=DFGGGGGGGGGGGGGGGGGGGGGGGFGGGGGGGG>F+=FGGFG>DFF=B>EFFGDGFF@EGG>(;DFFCD76
@M03364:276:000000000-BLYN8:1:1101:11279:13984 2:N:0:1
GGACTACAGGGGTTTCTAATCCTGTTTGCTCCCCACGCTTTCGCGCCTCAGCGTCAGTTGCGAGCCAAAGAGCCGCTTTCGCCACTGGTGTTCCTCCATATCTCTACGCATTTCACCGCTACACATGGAATTCCACTCTTCTCTCTCGCACTCAAGTCTTCCAGTTTCCAATGACCCTCCCCGGTTGAGCCGGGGGCTTTCACATCAGACTTAAAAGACCGCCTGCGCGCGCTTTACGCCCAATAATTCCG
+
CCCCCGGGGGGGGGGGGGGGGGGGGGGGGGGGGGGGGGGGGGGGGGGGGGGGGGGGGGGGGECFGGGGGGGGGGGG@EGGGGGGGGGGGGGGGGGGGGGGGGGGGGGGGGCFGFGGFGGGEFGGGGGGEFGGGGGGGGG?BDGGGFFGGGGDGEGGEFG9EF8DCFFGGGGAC;<DC1DEG6BEGGD?EGGGGGGGCGGGGGGGFF>FGGGGFC+;78@FAGE:1>>B;5)5CCC2=(8EEF0>FCB<FF6
@M03364:276:000000000-BLYN8:1:1101:3263:13994 2:N:0:1
GGACTACTGGGGTTTCTAATCCTGTTTGCTCCCCACGCTTTCGCACCTGAGCGTCAGTCTTTGTCCAGGGGGCCGCCTTCGCCACCGGTATTCCTCCAGATCTCGACGCAGTTCACCGCTACACCTGGAATTCTACCCCCCTCTACAAGACTCTAGCCTGCCAGTTTCGAATGCAGTTCCCAGGTTGAGCCCGGGGATTTCACATCCGACTTGACCGACCGCCTGCGTGCGCTTTACGCCCAGGAATTCCC
+
CCC@CEEFGFGG7FF@FGCFADGGGGGGGGGFFGFCCE7FGGBEEFEGGGGGGGGGGGGGGF@FG,CFF,@CEGFFFFGFFGG@FGGGGGGGFGFFFFF,EE,A,AFGGG+BEFCDGGDDG>FGGGGGGGFGGFFFDDFGGD>F;9CCEFGFEFF@>3E6FFG6<>;;C*34<BF7>CFG69,>FGCG,:8/:*1?5**<@CCCF**/1C5CFF**/8:C>CF?<56B6)))1**.7:>?550)**).CC*
@M03364:276:000000000-BLYN8:1:1101:9493:14027 2:N:0:1
GGACTACTGGGGTTTCTAATCCTGTTTGCTCCCCACGCTTTCGCACCTGAGCGTCAGTCTTCGTCCAGGGGGCCGCCTTCGCCACCGGTATTCCTCCAGATCTCTACGCATTTCACCGCTACACCTGGAATTCTACCCCCCTCTACGAGACTCTAGCTTGCCAGTTTCAAATGCAGTTCCCAGGTTGAGCCCGGGGATTTCACATCTGACTTAACAAACCGCCTGCGTGCGCTTTACGCCCAGTAATTCCG
+
CCCCCGGGGGGGGGGGGGGGGGGGGGGGGGGGGGGGGGGGGGGGGGGGGGGGGGGGGGGGGGGGGGGGGGGGGGGGGGGGGGGGGGGGGGGGGFGFFGGGD8FGGGGGGGGGGGGGGGGGFEFGGGEFFGGGGGGGGFGGGGGGGGG6CCEDGGFGGGCFGGGGGGGGGGFGGGCFGGGCGEEDF98?9CCGGGGDGGGGD7:FFGGGF>DFGCGGGGGFAGA;DFBF(5@EGGGFFFGGGEF?*:FBCF0
@M03364:276:000000000-BLYN8:1:1101:10734:14031 2:N:0:1
GGACTACAAGGGTTTCTAATCCTGTTTGCTCCCCACGCTTTCGCACCTGAGCGTCAGTCTTTGTCCAGGGGGCCGCCTTCGCCACCGGTATTCCTCCAGATCTCTACGCATTTCACCGCTACACCTGGAATTCTACCCCCCTCTACAAGACTCTAGCCTGCCAGTTTCGAATGCAGTTCCCAGGTTGAGCCCGGGGATTTCACATCCGACTTGACAGACCGCCTGCGTGCGCTTTACGCCCAGTAATTCCC
+
CCCCC8FGGGGGGGGGFGGGGGFGGGGGGGGGGGGGGGGGGGGGGGGGGGGGGGGGGEDFGGGGGGGGGGGGGGGGGGGGGGFGGFGGGGGGGGFGGGGGFGFGDEFGGGEGFFGFGGGGGGGGGGGGGGGGDCACEFGDGGGGG9;EFGCFCFFGFEFFGCGDGCCFGGGGGGGGGGGGGGGFGFGGGG>FGCEE=BFFFF?@F4FDCCDC7FGF42A*5=A??FBE?@>BG354*(*?G>B?>FFDF7*
@M03364:276:000000000-BLYN8:1:1101:14546:14036 2:N:0:1
GGACTACAGGGGTTTCTAATCCTGTTTGCTCCCCACGCTTTCGAGCCTCAGTGTCAGTTACAGGCCAGAGAGCCGCTTTCGCCTCCGGTGTTCCTCCATATATCTACGCATTTCACCGCTACACATGGAATTCCACTCTCCTCTCCTGCACTCAAGTCTCCCAGTTTCCAATGCATACAATGGTTGAGCCACTCCCTTTTACATCAGACTTAAGAAACCACCTGCGCTCGCTTTACGCCCACTAAATCCGG
+
CACCCGFFCGDGEGGGEGGGFGAF<FFFGGGGGGCBGEGGCFECFGGFGFGFEFFGGGG,CF9F8FGCGGG7DEFECC@FGGGC?FG>@C?FFG99FGGGGGFGF?,,CF?FGDGFCCGG+84FFG?EGDGFGGGG98,AEEEF=EGG?,@?DDEDFGFGGG8,FEAF:@>;,DC@:,@9EE8EDE86FFGD<,4@9E89CCG@>DF5D2+=:<DFGGG,:E>4):2?)/?)8<FC6(*:7)();CCE7C)
@M03364:276:000000000-BLYN8:1:1101:21463:14052 2:N:0:1
GGACTACCGGGGTTTCTAATCCTGTTTGCTCCCCACGCTTTCGCACCTGAGCGTCAGTCTTTGTCCAGGGGGCCGCCTTCGCCACCGGTATTCCTCCAGATCTCTACGCATTTCACCGCTACACCTGGAATTCTACCCCCCTCTACAAGACTCTAGCCTGCCAGTTTCGAATGCAGTTCCCAGGTTGAGCCCGGGGATTTCACATCCGACTTGACAGACCGCCTGCGTCCGCTTTCCGCCCAGTAATTCCG
+
CCCCCGGGGGGGGGGGGGGGGGGGGGGGGGGGGGGGGGGGGGGGGGGGGGGGGGGGGGGGGGGGGGGGG>7FGGGGGGGGGGGGGGGGGGGGGGGGGGGGGGGGGGGGGGGGGGGGGFGDFGGGGGGGGGG?FFGDGGGGGGGGGGGGGGGFGGGGGGGGGGGGGGGGGFGFGGGGDFGF6,?5FDC??FDGDEGGGGFF7@FGFGFGGGGGFGGGFDGGEGF?(.()(07@D3<)*,:CE3:?C7F27>2
@M03364:276:000000000-BLYN8:1:1101:21171:14066 2:N:0:1
GGACTACTGGGGTATCTAATCCTGTTTGCTCCCCACGCTTTCGCACCTGAGCGTCAGTCTTCGTCCAGGGGGCCGCCTTCGCCACCGGTATTCCTCCAGATCTCTACGCATTTCACCGCTACACCTGGAATTCTACCCCCCTCTACGAGACTCTAGCTTGCCAGTTTCAAATGCAGTTCCCAGGTTGAGCCCGGGGATTTCACATCTGACTTAACAAACCGCCTGCGTGCGCTTTACGCCCAGTAATTCCG
+
CCCCCGGGGGGGGGGGGGGGGGGGGGGGGGGGGGGGGGGGGGGGGGGGGGGGGGGGGGGGGGGGGGGGGGGGGGGGGGGGGGGGGGGGGGGGGGGGGGGGGGGGGGGGGGGGGGGGGGGGGGGGGGGGGGGGGGGGG?FEGGGGGGGGGCEFGGGFGGGGGGGGGGGGG9EFGGFGFGGGGGGGGGFGGGGGGDGDGGGGGGGGFDCD:FGDFFGGGGGGEGBDFFFF1BBDGGGFF0CECDFFGGFFFD7
@M03364:276:000000000-BLYN8:1:1101:21931:14081 2:N:0:1
GGACTACTAGGGTATCTAATCCTGTTTGCTCCCCACGCTTTCGCACCTGAGCGTCAGTCTTTGTCCAGGGGGCCGCCTTCGCCACCGGTATTCCTCCAGATCTCTACGCATTTCACCGCTACACCTGGAATTCTACCCCCCTCTACGAGTCTCTAGCTTGCCAGTTTCAAATGCAGTTCTCAGGTTGAGCCCGGGGATTTCACATCTGACTTAACAAACCGCCTGCGTGCGCTTTACGCCCAGTAATTCCG
+
CCCCCGGGGGGGGGGGGGGGGGGGGGGGGGGGGGGGGGGGGGGGDGGGGGGGGGDGGGGCGFGGGGGGFG7FGDGGGDFGGGGGGFGGGGGGGGFGGGGGGGGGGGFFGGGGGGFGFFGEFEGGGGGFFEEFGFGGGF8FEEC=@EGCEEGGGFGGGGGFFGGGGGGGGCDGGGGC9EF,=,73E?@ECCGCEGGG*4??CGGGFGCC>FCGF7:FCFGA>C:6;F3B(5>>DGF<F:855><?FGF2:D9
@M03364:276:000000000-BLYN8:1:1101:9956:14096 2:N:0:1
GGACTACTGGGGTTTCTAATCCTGTTTGCTCCCCACGCTTTCGAGCCTCAGCGTCAGTTACAGACCAGAGAGCCGCCTTCGCCACTGGTGTTCCTCCATATATCTACGCATTTCACCGCTACACATGGAATTCCACTCTCCTCTTCTGCACTCAAGTCTCCCAGTTTCCAATGACCCTCCCCGGTTGAGCCGGGGGCTTTCACATCAGACTTAAGAAACCGCCTGCGCTCGCTTTACGCCCAATAAATCCG
+
CCCCCGGGGGGGGGGGGGGGGGGGGGGGGGGGGGGGGGGGGGGGGGGGGGGGGGGGGGGGGGGGGGGGGGGGGGGGGGGGGGGGGGGGGGGGGGGGGGGGGGGGGGGGGGEGGGGGGGGGGGGGGGGGE=FGGDFDCFGGGGGGGFGGGGGGGGGGGFGGGGGGFGGGGGGGGGGGG=FGEEGGGGD?,;CGGGGCEDGGGGGGFGDC=GFGGGFGGGGGEGFDFFBF>>EEGGCDFBEDGFBF:FF2DGC
@M03364:276:000000000-BLYN8:1:1101:8026:14110 2:N:0:1
GGACTACTCGGGTATCTAATCCTGTTTGCTCCCCACGCTTTCGCACCTGAGCGTCAGTCTTTGTCCAGGGGGCCGCCTTCGCCACCGGTATTCCTCCAGATCTCTACGCATTTCACCGCTACACCTGGAATTCTACCCCCCTCTACAAGACTCTAGCCTGCCAGTTTCGAATGCAGTTCCCAGGTTGAGCCCGGGGATTTTACATCCGACTTGACAGACCGCCTGCGTGCGCTTTACGCCCAGTAATTCCG
+
CCCCCGGGGGGGGGGGGGGGGGGGGGGGGGGFGGGGGGGGGGGGGGGGGGGGGGGGGGGGGGGGGGGGGGGGGGGGGGGGGGGGGGGGGGGGGGGGGGGGGGGGGGGGGCFGGGGGGGGGGGGGGGGGGGDFFGGGGGGGGGGGGGGG@?FGGGGGGGGGGGGGGGGGGGGGGGGGGGGGEEECF?CFFGGGGGGGGGFG1CGGFGFGDDGGGGDDGGGC3=:<BF;@(.8>GDC<FBEGGD<@G*@AGG4
@M03364:276:000000000-BLYN8:1:1101:17965:14111 2:N:0:1
GGACTACCGGGGTTTCTAATCCTGTTTGCTCCCCACGCTTTCGCGCCTCAGCGTCAGTTGCGAGCCAAAGAGCCGCTTTCGCCACTGGTGTTCCTCCATATCTCTACGCATTTCACCGCTACACATGGAATTCCACTCTTCTCTCTCGCACTCAAGTCTTCCAGTTTCCAATGACCCTCCCCGGTTGAGCCGGGGGCTTTCACATCAGACTTAAAAGACCGCCTGCGCGCGCTTTACGCCCAATAATTCCG
+
CCCCCGGGGGGGGGGGGGGGGFGGGGGGGGGCFFGGGGGGFGGGGGGGGGGGGGGGGGGGGGGDGGGGGGGCGGGGGGGGECG7CEGGGCFGGGEFGGGGADEFGGGGGGGGG?EGGGGGGGGDEGCGFFFGGFGGGFGGGCFFFFFEE8=?FDGFAFGGGGGGFGFFGGFG7DFGGFFEEGGDGGGG,BFGGDCDDGCFGG++88CC*>CFFGFF789CDC@<1F>@>FBF<DF<*(2/C)277;/.0:*
@M03364:276:000000000-BLYN8:1:1101:21667:14127 2:N:0:1
GGACTACTCGGGTATCTAATCCTGTTTGCTCCCCACGCTTTCGAGCCTCAGCGTCAGTTACAGACCAGAGAGCCGCCTTCGCCACTGGTGTTCCTCCATATATCTACGCATTTCACCGCTACACATGGAATTCCACTCTCCTCTTCTGCACTCAAGTCTCCCAGTTTCCAATGACCCTCCCCGGTTGAGCCGGGGGCTTTCACATCAGACTTAAGAAACCGCCTGCGCTCGCTTTACGCCCACTAAATCCG
+
CCCCCGGGGGGGGGGGGGGGGGGGGGGGGGGGGGGGGGGGGGGFGGGGGFGGGGGGGGGGGGGGGGGGGGGGGGGGGGGGGGGGGGGGGGGGGGGGGGGGGGGGGGFFEGGGGGFFGFGGGGGGGGGGGGGGGGGGGGGGGGGGGGGGGGGGGGCGGFCFGGFGGGGGGGGGGGGGGGGGEEGGGEDGGGGGGG>>EGGGGGFGFGGGGGFGGGGGGGGGDGEDFFFFFFB@GGGFFFGGGE(<CF?<DF<
@M03364:276:000000000-BLYN8:1:1101:22120:14128 2:N:0:1
GGACTACAAGGGTATCTAATCCTGTTTGCTCCCCACGCTTTCGCACCTGAGCGTCAGTCTTCGTCCAGGGGGCCGCCTTCGCCACCGGTATTCCTCCAGATCTCTACGCATTTCACCGCTACACCTGGAATTCTACCCCCCTCTACAAGACTCTAGCCTGCCAGTTTCGAATGCAGTTCCCAGGTTGAGCCCGGGGATTTCACATCCGACTTGACAGACCGCCTGCGTGCGCTTTACGCCCAGTAATTCCG
+
CCCCCGGGGGGGGGGGGGGGGGGGGGGGGGGGGGGGGGGGGGGGGGGGGGGGGGGGGGGGGGGGGGGGDGGGGGGGFEGGGGGGGGGGGGGGGGGGGGGDDFCGFFGGGGGGGGGGGGGGGGGGGGGFFGGGGGGGGGGGGGGGGGGGGGGGGGGGGGGGGGFFGGGGGGFGFGFGGGGGGGGGGFGFGGFGGGGGGGGDGGGGFGGGGGGGGGGGGCCGFGFFF>>B?EFEGDFDF?GEG3<?C7BAC>9
@M03364:276:000000000-BLYN8:1:1101:15239:14165 2:N:0:1
GGACTACCCGGGTTTCTAATCCTGTTCGCTCCCCACGCTTTCGAGCCTCAGCGTCAGTTACAGACCAGAGAGCCGCCTTCGCCCCTGGTGTTCCTCCATCTATCTACGCATTTCATCGCTACACATGGAATTCCACTCTCCTCTTCTGCACTCAAGTCTCCCAGTTTCCAATGACCCCCCCCGGTTGAGCCCGGGGCTTTCACATCCGACTTAAGACACCGCCTGCGCGCGCTTTCCGCCCAATAAATCCG
+
C-C@@@FGE7+FFB@F<<EEFG9ACFF77FF+,C<FCCC;CFB,6,CFG,EFE@FC@6<,6,CE<<E8<E,7D<@FGE@F7CF7:B4=C?48CEEGFE<,CFFGC9FCEFGF5FF,:4==7F9FCFE8EE,?9A,4,8,EEAFF9,@FACF8=DDF3=9@98,>F=,@,>9=DDE,,+5@EECCF>C7,D<**4=5CBC<FCC+;0*2CDD87:CD6C05):>26F(7(8;@DCC)9:CC:)(7CF*-:0)
@M03364:276:000000000-BLYN8:1:1101:16922:14176 2:N:0:1
GGACTACACGGGTATCTAATCCTGTTTGCTCCCCACGCTTTCGAGCCTCAGCGTCAGTTACAGACCAGAGAGCCGCCTTCGCCACTGGTGTTCCTCCATATATCTACGCATTTCACCGCTACACATGGAATTCCACTCTCCTCTTCTGCACTCAAGTCTCCCAGTTTCCAATGACCCTCCCCGGTTGAGCCGGGGGCTTTCACATCAGACTTAAGAAACCGCCTGCGCTCGCTTTACGCCCAATAAATCCG
+
CCCCCGGGGGGGGGGGGGGGGGGGGGGGGGGGGGGGGGGGGGGGGGGGGGGGGGGGGGGGGGGGGGGGGGGGGGGGGGGGGGGGGGGGEGGGGGGGGGGGGGGGGGGGGGGGGGGGGGGGGGGGGGGGFFFGGGGGFGGGGGGGGGGGGFFFGGGG;@FFGGGGFGCGGGDFGFGGGGGGGGGGGGGFCFGGGGGDGGGDGGFFAC:C6CGFG77@DGGCAGA?@F0BBF:BGGF<F0EGGF6>*:F<FG)
@M03364:276:000000000-BLYN8:1:1101:11205:14202 2:N:0:1
GGACTACTGGGGTTTCTAATCCTGTTTGCTCCCCACGCTTTCGCACCTGAGCGTCAGTCTTTGTCCAGGGGGCCGCCTTCGCCACCGGTATTCCTCCAGATCTCTACGCATTTCACCGCTACACCTGGAATTCTACCCCCCTCTACAAGACTCTAGCCTGCCAGTTTCGAATGCAGTTCCCAGGTTGAGCCCGGGGATTTCACATCCGACTTGACAGACCGCCTGCGTGCGCTTTACGCCCAGTACTTCCG
+
CCCCCGGGGGGGGGGGGGGGGFGGGGGGGGGGGGGGGGGGGGGGGGGFFGGGGGGGGFGCGGGFGFGGGGGGGGGGGFGGGGGGDGGGGGGFGFFGGGGGGGGGGGGGGGGCEFGGGGG6CFFC8:FFGFGGGGGGGGGGGGGGGGFGFGGGGGGGGGGGG7ECFCFFCFGGGGGCGF;;A9DGGGGDDCGGDGGGGGGFFFGGFGFCGDDCFC<C478FEGF:?F>EFEFEGGF<8:81533)709<F79
@M03364:276:000000000-BLYN8:1:1101:21855:14240 2:N:0:1
GGACTACTAGGGTTTCTAATCCTGTTTGCTCCCCACGCTTTCGAGCCTCAGCGTCAGTTACAGACCAGAGAGCCGCCTTCGCCACTGGTGTTCCTCCATATATCTACGCATTTCACCGCTACACATGGAATTCCACTCTCCCCTTCTGCACTCAAGTTGTACAGTTTCCAAAGCACACAATGGTTAAGCCACTGCCTTTTACTTCAGACTTATACAACCGCCTGCGCTCGCTTTACGCCCAATAAATCCGG
+
CCCCCFGGGGGGGGGGGGGGGGFGGGGGGGGGGGGGGGGGGGGGGGGGGGGGGFGGGFFFGGGGGGGGFGGGGGEGGGEGGGGGGGGGGGGGGGGGGGGGFGGGGGGGGGGGGGGGGGDEGGGGGGGGFFFGGGGGD@AFEG6F8FGGGGGGC8F?CE=FGGGGGGGGGCFCFGGGGGGGGG?FFFGGDGCFGGGGGGGGGFDDCECGFFFFGGGGCFCCA995BBFB=B?DFFGEEFG7/>@F=C7?FGD
@M03364:276:000000000-BLYN8:1:1101:26954:14250 2:N:0:1
GGACTACCAGGGTTTCTAATCCTGTTTGCTCCCCACGCTTTCGCACCTGAGCGTCAGTCTTCGTCCAGGGGGCCGCCTTCGCCACCGGTATTCCTCCAGATCTCTACGCATTTCACCGCTACACCTGGAATTCTACCCCCCTCTACGAGACTCTAGCTTGCCAGTTTCAAATGCAGTTCCCAGGTTGAGCCCGGGGATTTCACATCTGACTTAACAAACCGCCTGCGTGCGCTTTACGCCCAGTAATTCCG
+
CCCCCGGGGGGGGGGGGGGGGGGGGGGGGGGGDGGGGGGGGGGEGGGGGFGGGGGGGGGGGGGFGGGFGGGGGGGGGGGFGEGGCGGGGGGFGFFGGGGGFGDGGFGGGGDEGDFGFEF6>FGGGGF<=FDGGFGGAFGCGGGGGGGGGDG?FFGGFDGGG7EEGG9>EDGGGGGGFGGF99DFGGGGFG,==:EGGGGGGGGDFCGGCF7D7@GGFFGG>DA@@FBFFFFF:C7AF:E8C):FF7FADGC
@M03364:276:000000000-BLYN8:1:1101:27484:14265 2:N:0:1
GGACTACTGGGGTTTCTAATCCTGTTTGCTCCCCACGCTTTCGAGCCTCAGTGTCAGTTACAGGCCAGAGAGCCGCTTTCGCCACCGGTGTTCCTACATATATCTACGCATTTCACCGCTACACATGGAATTCCACTCTCCTCTCCTGCACTCAAGTCTACCAGTTTCCAATGCATACAATGGTTGAGCCACTGCCTTTTACACCAGACTTAATAAACCACCTGCGCTCGCTTTACGCCCAATAAATCCGG
+
CCCCCGGGGGGGGGGGGGGGGGGGGGGGGGGGGGGGGGGGGGGGGGGGGGGGGGFGGGGGGGGGGGGGGGGGGGGGGGGGGGGGGGGGGGGGGDGGGGGGGGGGGGGGGDGGGGGFGGGGGGGGGGFFFGFFFGGGGGGFFGFF?8EGGGGFGGGGGFFF9FFGFGGGGGGGGGGGGGGGGGCEGGFFFFGGGGGGGGGGCFGGF5C>FGCGC7CCFFGGFEFF=A=*-8B4*::=??GGGFDAGF75<5:
@M03364:276:000000000-BLYN8:1:1101:4718:14307 2:N:0:1
GGACTACACGGGTTTCTAATCCTGTTTGCTCCCCACGCTTTCGCACCTGAGCGTCAGTCTTTGTCCAGGGGGCCGCCTTCGCCACCGGTATTCCTCCAGATCTCTACGCATTTCACCGCTACACCTGGAATTCTACCCCCCTCTACAAGACTCTAGCCTGCCAGTTTCGAATGCAGTTCCCAGGTTGAGCCCGGGGATTTCACATCCGACTTGACAGACCGCCTGCGTGCGCTTTACGCCCAGTAATTCCG
+
CCCCCGGGGGGGGGGGGGGGGGGGGGGGGGGGGGGGGGGGGGGGGGGGGGGGGGGGGGGGGGGGGGGGGGGGGGGGGGGGGGGGGGGGGGGGGGGGGGGGGGGGGGGGGGGGGGGCFGGGGGGGGFGGGGGGGGGGGGGGGEGGGGGGG6DFGGGGGGGGGGGGGGGAEGFGGGGFEGGFGGG5?FGGGGFEGGGGGGGGFGGGFGGGDDGGF7DFGGGFDGD?BFBE1>:EDDGAFFGGGFFFGGFBGG>
@M03364:276:000000000-BLYN8:1:1101:6166:14308 2:N:0:1
GGTCTAACAGGGGTGCGAATCCTGTTTGCTCCTCACGCTTTCGAGCGTAACCGTGAGTTAGAGACCAGAGAGCCGTCGTGACCGCTGGTGTTCTGCCATATCTCGACGCATTTCAACGCGACTCTCGGTATTCCGCTGGCCTCTTCATCACTCAAGTATCCCAGTATCCAGTGACCCTCGCGGGTTGAGTCGTGGGCTGTCACATGAGACTCAAGCACGCGCATGCGGTCGCTTTAGGCGGTATCAGTCCG
+
--8@@C6,;6,676+@+8@+6C,CC<,66<,,6,,,@8,,,,86C,+7,B,C6@,966,C,CF<F7FF,C86,,8,++8,,,,++8@7FF4,55,,,:,,55,,,,@+++++5,A,CF+++8+@,,8A+,68C7,+63++8,,67;,,,,,+,,,@,,,3,4336,,7,,,,,5@D,,54**1=C8*4=,6?2=;*/:3=C++2;*+;3*****2**2*/0*0((04>:3@)57C)1)3/*)(0*0*500*
@M03364:276:000000000-BLYN8:1:1101:2307:14313 2:N:0:1
GGACTACCGGGGTTTCTAAGCCTGTTTGCTCCCCACGCTTTCGTGCCTCAGTGGCTGTTACAGTCCAGAGAGCCGCCTTCGCAACTGGTGTTCCTCCTAATATCTACGCATTTCACCGCTACACTAGGAATTCCACTCGCCTCTCATGCACTCAAGTTTCCCAGGTTCAAAGGCTTACTACGGTTGAGCCGTAGCCTTTCACCTCTGACTTAAGAAACCACCGACGCACCCTTTACGCCCAGTAATTCCGG
+
68@C<@CEGGGGCG7ECFC,C@FFFFCFCFG<C,C8+C,BCCGG,C<EFAEE6,,,86C@EF<F@CFG9FGGG8FCC7FFF@C=FGFGGGG@@FFG@FGGC9EFF9EDFGCE9FGGFGG6++C?,A<8?F8,?<@EB8+@@CC?G,==DEC+,@DFDGFGE@D8+@,DDFFFG?F?F6<DFDCCC+@?6EC:EEGGGD;,=CCGFCF+5=FCCGGFF*858*)05808(:5:522)221=5:;6::F);4)
@M03364:276:000000000-BLYN8:1:1101:11417:14326 2:N:0:1
GGACTACCGGGGTATCTAATCCTGTTTGCTCCCCACGCTTTCGAGCCTCAGTGTCAGTTACAGGCCAGAGAGCCGCTTTCGCCACCGGTGTTCCTCCATATATCTACGCATTTCACCGCTACACATGGAATTCCACTCTCCTCTCCTGCACTCAAGTCTACCAGTTTCCAATGCATACAATGGTTGAGCCACTGCCTTTTACACCAGACTTAATAAACCACCTGCGCTCGCTTTACGCCCAATAAATCCGG
+
CCCCCGGGGGGGGGGGGGGGGGGGGGGGGGGGGGGGGGGGGGGGGGGGGGGGGGGGGGGGGGGGGGGGGGGGGGGGGGGFGGGGGGGGGGGGGGGGGGGGGGGGGGGGGGGGFFGGFGGGGGGGGGGGGGGGGGGGGGGGGGGGGGGGGGGGFGGGDFGGGGGGGGGGGGGGGGGGGGGCGGGGFCGGGFGGGFGGGGGGGGGGFGGDFGEDFDFG7C69@>F=DFFFFEE4C5:CEDGGGFD4FFFECCD
@M03364:276:000000000-BLYN8:1:1101:7863:14333 2:N:0:1
GGACTACCAGGGTATCTAATCCTGTTTGCTCCCCACGCTTTCGAGCCTCAGCGTCAGTTACAGACCAGAGAGCCGCCTTCGCAACTGGTGTTCCTCCTAATATCTACGCATTTCACCGCTACACTAGGAATTCCACTCTCCTCTCCTGCACTCAAGTTTCCCAGTTTCAAAGGCTTACTACGGTTGAGCCGTAGCCTTTCACCTCTGACTTAAGAAACCACCTACGCACCCTTTACGCCCAGTAATTCCGG
+
CCCCCGGGGDGGGGGGGGGGGGGGGGGGGGGGGGGGGGGGGGGGGGGGGGGGGGGGGGGGGGGGGGGGGGGGGGGGGGGGGGGGGGGGFGGGGGGGGGCGGGGGGGGGGGGGGGGGGGGGGGGGGGGGGGGGGGFFFCFGGGGGGGGGGGGGC?FGGGFGF@GGGGFDFCDFGGGGGGGGGGGGDGGGCEDGGDGEGGGC>FFGFGGGGGGGG7F7CGCFFCFFFFFFBFFFGGGFBFCEEF;C7CFFGFG
@M03364:276:000000000-BLYN8:1:1101:25275:14337 2:N:0:1
CCGGTGTGCTCTGGAGTTCAGAGTTAGGTTCTTGCTGTTCGGCGTATAGTGTCTCTAAGCCTGTTTTCTTCTCCTGCTGTGTCACCTACTCGTCCGGATTGGTTCAGCGGCGCGCCGTGCCCACCCGCTACCCTCCCTCTCCTCTCGCATTATCCCACTCCACTTCGCCTTCCTCCACCCTCTCCACCCACCTTCCCTCCCCTCCCTTGCTTCCCTTCACAGCGTGATCCCGGCTCGTTCGTCACCGCCTC
+
A@-@6:,,,-,6;8,,;,,,;6,,=,;6,,,6E,,,,,,,B+@8++,56<,,,6,,<,6,;,;;,C,,6,66:,,:,,,:,<<,,,6,9<,,,,,++,,8,,4,9,,,+@++=>C++4+++,,+++++++38,7++8,,3,,,6,3+3+3++77D,,6,,,35,,8+*5*3,,3,@,@@8*1,,@,1,***4,,25;2,*2*,*)**+*0+++**+20+3++).(),))1)))/)()-***0,)**)()/*
@M03364:276:000000000-BLYN8:1:1101:10728:14340 2:N:0:1
GGACTACAGGGGTATCTAATCCTGTTTGCTCCCCACGCTTTCGCACCTGAGCGTCAGTCTTTGTCCAGGGGGCCGCCTTCGCCACCGGTATTCCTCCACATCTCTACGCATTTCACCGCTACACATGGAATTCTACCCCCCTCTACAAGACTCTAGCTGACCAGTATCAGATGCAATTCCCGGGTTAAGCCCGGGGATTTCACATCTGACTCAATCAACCGCCTGCGTGCGCTTTACGCCCAGTAATTCCG
+
CCCCCGGGGGGGGGGGGGGGGGGGGGGGGGGGGGGGGGGGGGGGGGGGGGGGGGGGGGGFGGGGGGGGGGGGGGGGFGDFGGGGGGGGFEDFGGGGGGGGGGGGGGGFEGGGGGGGGGGGGGGGFGGGGGGGGGGGFFGEGGGGGGGGGGGGGGGGGGFGGGFFGGGGGGGGGGFFFGFGFGGGGDFGGGGFGCEEEGBCC+AFFGGGGGGGGGDFGFGGFGFFFFFFFFFFDGGFFFGGE>:FDFFFGG9
@M03364:276:000000000-BLYN8:1:1101:8349:14352 2:N:0:1
[truncated: 26,987,232 more chars]
