# Supplementary material for: Captivity causes taxonomic and functional convergence of gut microbial communities in bats
Source: PeerJ. 2019 Apr 30;7:e6844. doi: 10.7717/peerj.6844 (PMC6499062; doi:10.7717/peerj.6844)
Supplement: Data S44 — Raw data of FVs2. [file peerj-07-6844-s049.gz › D8j5384-FVs2_R1.fq]

@M03364:276:000000000-BLYN8:1:1101:9032:1202 1:N:0:1
ACTCCTACGGGAGGCAGCAGTAGGGAATCTTCCACAATGGACGAAAGTCTGATGGAGCAACGCCGCGTGAGTGAAGAAGGTTTTCGGATCGTAAAACTCTGTTGTTGGAGAAGAACGTATTTGATAGTAACTGATCAGGTAGTGACGGTATCCAACCAGAAAGCCACGGCTAACTACGTGCCAGCAGCCGCGGTAATACGTAGGTGGCAAGCGTTGTCCGGATTGATTTGGAGTAAAGCGAGCG
+
@EFGG9FFEC>E@EEGGGGFEF9<BDFEFF<F@DFGGFGDFFE7CEE@E<,6CC9CFCFGGGGGFFECFCFGGA9FFFFFECDFGGGG::=F??DCFFGGGGGGGGFG8FGGGFGFGDF<EFGC9<CGGFF<FB9FAF8FFGFFADGE@<D<FAFD:@FFEF,@3@FGE@FFF<@3,3FABFFCC8@CGEC*CEE:,;B:FG8EGGGG>9*@EE8*AFGE5EC5*+A+++++2979**:DGG3)
@M03364:276:000000000-BLYN8:1:1101:8640:1205 1:N:0:1
ACTCCTACGGGAGGCAGCAGTAGGGAATCTTCCACAATGGGCGCAAGCCTGATGGAGCAACGCCGCGTGAGTGAAGAAGGTTTTCGGGTCGTAAAACTCTGCTGTTGGAGAAGATTGTATCTGTAAGTAACGGATCAGGTAGTGACGGTAACCAACCAGAAAGCCACGGCGTACTACGGGCGAGCGGCCGCGTTGGTGCGTAGGGGCCAAGCGTGGTCGTGGTTTGTTGTGCGTGACGCGAGCG
+
GGGGGEGGGGGGGGGGGGFFF,CFFGGGGFGE,EFGFFGG,EF+@@F,CFGGF,,CCFCFDFGCDGGFGECFFF9F?FFF,:,C<@F4F:FFFF?,EFFG<,,:,,CF,EFEF=,<BE,,E,BB,,CF9,:++>+@FF,F,=DD<==+>@+F<<+@FEFF,,3D,@,@*@**>F*2>1*1=*1B7****31:****1*+*2*:8*:**/;=@E*?5A9********2;>0AFD/*:*7795D)9
@M03364:276:000000000-BLYN8:1:1101:13061:1265 1:N:0:1
ACTCCTACGGGAGGCAGCAGTAGGGAATCTTCCACAATGGACGAAAGTCTGATGGAGCAACGCCGCGTGAGTGAAGAAGGTTTTCGGATCGTAAAACTCTGTTGTTAGAGAAGAACGTTAAGTAGAGTGGAAAGTTACTTAAGTGACGGTATCTAACCAGAAAGGGACGGCTAACTACGTGCCAGCAGCCGCGGTAATACGTAGGTCCCAAGCGTTGTCCGGATTTATTGGGCGTAAAGCGAGC
+
GGGGGGGGGGGGGGGGGGGGGGGGGGGGGGGGGGGGGGGGGGGGGGGGGGGGGGGGGGGGGGGGGGGGGGGGGGGGGGGGGGGGGGGGGGGGGGGGGGGGGGGGGGGGGGGGGGGGGDGGFGGGGFGGGGGGGGGGGGGFGGGGGGGGGGGGGGGGGGGGGGGGGGGGGGGGGGGGGGGGGGGGGGGGGFGGGGGGGGGGGGGGDCFC>FGGGGGDGGGGGGGG*ACGGGGFGGGGGGGGGGD7
@M03364:276:000000000-BLYN8:1:1101:16619:1295 1:N:0:1
ACTCCTACGGGAGGCAGCAGTAGGGAATCTTCGGCAATGGACGAAAGTCTGACCGAGCAACGCCGCGTGAGTGAAGAAGGTTTTCGGATCGTAAAACTCTGTTGGTAGAGAAGAACGTTGGTGAGAGTGGAAAGCTCATCAAGTGACGGTAACTACCCAGAAAGGGACGGCTAACTACGTGCCAGCAGCCGCGGTAATACGTAGGTCCCGAGCGTTGTCCGGATTTATTGGGCGTAAAGCGAGC
+
GGGGGGGGGGGGGGGGGGGGGGGGGGGGGGGGGGGGGGGGGGGGGGGGGGGGGGGGGGGGGGGGGGGCGGGGGGGGGGGGGGGGGGGGGGGGGGGGGGGGGGGGGGGGGGGGGGGGGGGGGGGGGGGGGGGGGGGGGGGGGGGGGGGGGGGGGGGGGGGGGGGGGGGGGGGGGFGGGGGGGGGGGGGGGGGGGGEGGGGGGGCFEFGFGGGGGGEEEGGGGGGGCGGGFFG=*<=GDDGGGGG)
@M03364:276:000000000-BLYN8:1:1101:17236:1332 1:N:0:1
ACTCCTACGGGAGGCAGCAGTAGGGAATCTTCGGCAATGGGGGCAACCCTGACCGAGCAACGCCGCGTGAGTGAAGAAGGTTTTCGGATCGTAAAACTCTGTTGTTAGAGAAGAACGTTAAGTAGAGTGGAAAGTTACTTAAGTGACGGTATCTAACCAGAAAGGGACGGCTAACTACGTGCCAGCAGCCGCGGTAATACGTAGGTCCCAAGCGTTGTCCGGATGTATTGGGCGTAAAGCGAGC
+
GGGGGGGGGGGEFGGGGGGGGGGGGFFGGGGDFGGGGGGGGDGGGGGGGGGFE@FGEGFGGGGGGGGFG>FGGGG<EEFGGGGGGGGGGFGGGGGGGFGGGGGGGGDGCEFGGGGCGGGGGFGGGCCFFGFFFGGGGGGGGGGGGFGGGGGGGGGGGGGFGFGGFGEF>CGGGGGGGGGEFGGG8@EEF>EEEBEGEGGGGGG8CG?FCFFFFDG;*CFGEGGE*<?CEFGDGGGGGFFF39))
@M03364:276:000000000-BLYN8:1:1101:18272:1338 1:N:0:1
ACTCCTACGGGAGGCAGCAGTAGGGAATCTTCCACAATGGACGAAAGTCTGATGGAGCAACGCCGCGTGAGTGAAGAAGGTTTTCGGATCGTAAAACTCTGTTGTTGGAGAAGAATGTATCTGATAGTAACTGATCAGGTAGTGACGGTATCCAACCAGAAAGCCACGGCTAACTACGTGCCAGCAGCCGCGGTAATACGTAGGTGGCAAGCGTTGTCCGGATTTATTGGGCGTAAAGCGAGCG
+
GGGGGGGGGGDGGGGGGGGGGGGGGGGGCGGGGGGFGGGGGGGGGGGGGGGGGGFGFGGGGGGGGGGGGFGGGGGGGGGGGGGGGGGGGGGGGGGGFGGGGGGGFGGGGGGGGGGGGGGGGGGGGGGGGGGGGGGGGGGEFGFGGEGGFFFGADFGGGGGGGGGGGGGEDGGGGGGGGGGFFGGFGGFGGGEGGGGGGGGFGGG;F>FGGGGGGGGGG7ECCGGF7EGGCFGGGGG5CFCDDG3
@M03364:276:000000000-BLYN8:1:1101:16524:1343 1:N:0:1
ACTCCTACGGGAGGCAGCAGTGGGGAATATTGCACAATGGGCGCAAGCCTGATGCAGCCATGCCGCGTGTATGAAGAAGGCCTTCGGGTTGTAAAGTACTTTCAGCGAGGAGGAAGGCATTAAGGTTAATAACCTTAGTGATTGACGTTACTCGCAGAAGAAGCACCGGCTAACTCCGTGCCAGCAGCCGCGGTAATACGGAGGGTGCAAGCGTTAATCGGAATTACTGGGCGTAAAGCGCACG
+
GGGGGGGGGGGGGGGGGGEGGGGGGGGGGGGFFGGGGGGGGGGGGGGGGGGGFGGGGGGFFGFGGGGGGGFGGGGGGEFGGGGGGGGGFDGGFGGFFFGGGGGGGGGGGDEGGGGGDFGGGGFFGFFCGGGGGGGGF<FFGFFGGGGGGGGFC:FEEEFFDF@EFC7FFECEFFGGFG::C@EGGG::ECG>ECGGFGCGG>GEG8EG+ACFEG5EEAECGGEF+<CGF0@*)9CCFGGDC375
@M03364:276:000000000-BLYN8:1:1101:21194:1364 1:N:0:1
ACTCCTACGGGAGGCAGCAGTGGGGAATATTGCACAATGGGCGCAAGCCTGATGCAGCCATGCCGCGTGTGTGAAGAAGGCCTTCGGGTTGTAAAGCACTTTCAGCGAGGAGGAAGGTGGTGAGCTTAATACGTTCATCAATTGACGTTACTCGCAGAAGAAGCACCGGCTAACTCCGTGCCAGCAGCCGCGGTAATACGGAGGGTGCAAGCGTTAATCGGAATTACTGGGCGTAAAGCGCACG
+
GGGEFGGGGGGDGEGGGGGGGGGGGDGGGGFCFGFG@FFGGGGGGDGGGGFGGGFCF@EFAFGGGEGGG:FGFGFFGGGFGGGGGGGGFGGGGGGGFGFGGGGGFGGGDGFGGGCE7BE<FFGGGGGGEGG9FDC8FCCDDD9==CFFFEFD<FFEGDGFGCDCGGGGEG7:FGFGEGGG7>CCFD>CFGGCECGDCCCGE8>EGEECFGGGDE***<EFGGEGGFFFFGGGGDC5*2:C<5CC
@M03364:276:000000000-BLYN8:1:1101:13083:1364 1:N:0:1
ACTCCTACGGGAGGCAGCAGTGGGGAATATTGCACAATGGGCGCAAGCCTGATGCAGCCATGCCGCGTGTATGAAGAAGGCCTTCGGGTTGTAAAGTACTTTCAGCGAGGAGGAAGGCATTAAGGTTAATAACCTTAGTGATTGACGTTACTCGCAGAAGAAGCACCGGCTAACTCCGTGCCAGCAGCCGCGGTAATACGGAGGGTGCAAGCGTTAATCGGAATTACTGGGCGTAAAGCGCACG
+
GGGGGGGGGGGGGGGGGGGGGGGGGGGGGGGGGGGGGCGGGGGGGFFGGGGGGGGGGGGFGGGGCFGGGGGGGGGFGFAGCEFEEF=7FECFGDAFGGGGFGGG<FEGFGDGGDGGGGGGGGGGGGAFDGGDGGGGGGDFGGGGFCGGGAFGGGGDGGGGGGGGGFGGGGGGB,3EFD:FGGGGGGGDCGGGEGEGGGC>EGGGGGGGGGFGGCGDCCGECEGFCCGGGCGFDD:=<CCGDGD)
@M03364:276:000000000-BLYN8:1:1101:19933:1379 1:N:0:1
ACTCCTACGGGAGGCAGCAGTGGGGAATATTGCACAATGGGCGCAAGCCTGATGCAGCCATGCCGCGTGTATGAAGAAGGCCTTCGGGTTGTAAAGTACTTTCAGCGAGGAGGAAGGCGTTGTGGTTAATAACCGCAGCGATTGACGTTACTCGCAGAAGAAGCACCGGCTAACTCCGTGCCAGCAGCCGCGGTAATACGGAGGGTGCAAGCGTTAATCGGAATTACTGGGCGTAAAGCGCACG
+
FGGGGGGGGGGGGGGGGGGGFFGGDGGGDGGGGGGGGGGGGGGGGGGGGGGGGFGGGGGGGGGGDGG+>8C?EEGGGGGFGGFFFGDEGGGGGFGGGCGGF<AFFGCFEGGG@ECGGCFGE+48B,BFGAFEFGEEDGCC>><FFCGFCCE<>FCEGGD:F<FGFGGGGGCC7FF9FEGGGGGGGGGGGGGG*BC73CCFE*8?EEGGC:9ECEE:5<EGEE87FGGG76CEG):A37CGGGD)
@M03364:276:000000000-BLYN8:1:1101:15944:1406 1:N:0:1
ACTCCTACGGGAGGCAGCAGTAGGGAATCTTCGGCAATGGACGAAAGTCTGACCGAGCAACGCCGCGTGAGTGAAGAAGGTTTTCGGATCGTAAAACTCTGTTGTTAGAGAAGAACAAGGACGTTAGTAACTGAACGTCCCCTGACGGTATCTAACCAGAAAGCCACGGCTAACTACGTGCCAGCAGCCGCGGTAATACGTAGGTGGCAAGCGTTGTCCGGATTTATTGGGCGTAAAGCGAGCG
+
GGGGGGGGGGGGGGGGGGGGGGGGGGGGGGGGGGGGGGGGGGGGGGGGGGGGGGGGGGGGGGGGGGGGGGGGGGGGGGGGFFGGGGGGGGGGGGGGGGGGGGGGGGGGGGGGGGGGGGFFGGGGGGGGGGGGGGGGGGGGGGGFGGGGGGGGGGGGGGGGGGGGGGGGGGGGGGGGGGGGGGGGGGGGGGGGGGGGGGGGGGCEGGGCFGGGGGEEGGCEGG;EFGGGGGGGGGDGGDFGGGGC
@M03364:276:000000000-BLYN8:1:1101:18531:1408 1:N:0:1
ACTCCTACGGGAGGCAGCAGTGGGGAATATTGAACAATGGGCGCAAGCCTGATGCAGCCATGCCGCGTGTGTGAAGAAGGCCTTCGGGTTGTAAAGCACTTTCAGCGAGGAGGAAGGTGGTGAGCTTAATACGTTCATCAATTGACGTTACTCGCAGAAGAAGCACCGGCTAACTCCGTGCCAGCAGCCGCGGTAATACGGAGGGTGCAAGCGTGAATCGGAATTACTGGGCGTAAAGCGCACG
+
FGGGFGFGGGEEDFGGGGEFGGDGBBFE<FFG,EDGGFFEGGGFCEGF<<ACFFGFFFGGGFFGGEGC:FDF@CCDAGGGG@FCCDBFE:FGCFFGGFFFFFDC9DE+CCCFGCEG7BFCFG?BF5BFFGGGGFFGFGCGFGGGGGG7F<FFG::@FEGFGGFG:DC<CFC*FCDG:>F>FEEFFGFG7EGCC1:=;<9CECEGC;CEG9+==/*2*<<CGD5*<CFGFGGC)17>3:DGGGD5
@M03364:276:000000000-BLYN8:1:1101:14141:1440 1:N:0:1
ACTCCTACGGGAGGCAGCAGTAGGGAATCTTCCACAATGGACGAAAGTCTGATGGAGCAACGCCGCGTGAGTGAAGAAGGTTTTCGGATCGTAAAACTCTGTTGTTGGAGAAGAATGTATCTGATAGTAACTGATCAGGTAGTGACGGTATCCAACCAGAAAGCCACGGCTAACTACGTGCCAGCAGCCGCGGTAATACGTAGGTGGCAAGCGTTGTCCGGATTTATTGGGCGTAAAGCGAGCG
+
GGGGGGGGGGGGGGGGGGGGGGGGGGGGGGGGGGGGGGGGGGGGGGGGGGGGGGGGGGGGGGGGGGGGDGGGGGGGGGGGGGGGGGGGGGGGGGGGGFGGGGGGGGGGGGGGGGGGGGGGGGGFGGGGGGGCFCGGGGGGGGGGGGGGGGGGGDGGGGCGDFGG8FFGGGGGGGGGGGG:FGGGGGGGGGDEGEGGGGFGCEFEGGGFFFFC=ECE5C?EGE=CFGGGGGG5DDEGCGGGGCD9
@M03364:276:000000000-BLYN8:1:1101:10860:1450 1:N:0:1
ACTCCTACGGGAGGCAGCAGTGGGGAATATTGCACAATGGGCGCAAGCCTGATGCAGCCATGCCGCGTGTGTGAAGAAGGCCTTCGGGTTGTAAAGCACTTTCAGCGAGGAGGAAGGTGGTGAGCTTAATACGTTCATCAATTGACGTTACTCGCAGAAGAAGCACCGGCTAACTCCGTGCCAGCAGCCGCGGTAATACGGAGGGTGCAAGCGTTAATCGGAATTACTGGGCGTAAAGCGCACG
+
GGGGGGGGGGGGGGGGGGGGGGGGGGGGGGGGGGGGGGGGGGGGGGGGGGGGGGGGGGGGGGGGGGGGGGGGGGGGGGGGGGGGGGGGGGGGGGGGGGGGGGGGGGGGGGFGGGGGGGGGGGGGGFGGGGGGGGGGGFGGGGFFGGGGGGGGDGGGGGGGGGGGGGGGGGGC7FGGGGGGGGGGGGGG@EGGGGEGGGGGGGGGGGGGGGGGGGGGGGGGGGGGGGGGGGFGDDEECCGGDGG7
@M03364:276:000000000-BLYN8:1:1101:15607:1491 1:N:0:1
ACTCCTACGGGAGGCAGCAGTGGGGAATATTGCACAATGGGCGCAAGCCTGATGCAGCCATGCCGCGTGTATGAAGAAGGCCTTCGGGTTGTAAAGTACTTTCAGCGAGGAGGAAGGCATTAAGGTTAATAACCTTAGTGATTGACGTTACTCGCAGAAGAAGCACCGGCTAACTCCGTGCCAGCAGCCGCGGTAATACGGAGGGTGCAAGCGTTAATCGGAATTACTGGGCGTAAAGCGCACG
+
GGGGGGGGGGGGGGGGGGGGGGGGGGGGGGGGGGGGGGGGGGGGGGGGGGGGGGGGGGGGGGGGGGGGGGGGGGGGGGGGGGGGGGGG=FGGGGGGGGGGGGGGGGEFGGGGGGFGGGGGGGGGGFGGGGGGGFDGGGFFGGGGGGFGGGFGGGEGGGGGGGGFGFGGGGGDGGGFFGGEEGGGGGGGGGGGGGGGGGGGGDCEEEGGGF7CEGGGGGGGGGGGGGGCFFFGGGGGGGGGDGGD
@M03364:276:000000000-BLYN8:1:1101:10483:1526 1:N:0:1
ACTCCTACGGGAGGCAGCAGTAGGGAATCTTCCACAATGGACGAAAGTCTGATGGAGCAACGCCGCGTGAGTGAAGAAGGTTTTCGGATCGTAAAACTCTGTTGTTGAAGAAGAACGTATTTGATAGTAACTGATCAGGTAGTGACGGTATCCAACCAGAAAGCCACGGCTAACTACGTGCCAGCAGCCGCGGTAAGACGTAGGTGGCAAGCGTTGTCCGGATTTATTGGGCGTAAAGCGAGCG
+
G<EFGCEE@F7FG7;C@CF8C,C<C@FGFF@F<AFDAEGG9FGGCFEGGGGGFD9@FDGGFCDEGGGCF7BFGGGGGGEF=CFGFFEGGEGGGGG,EFEG,BEFFCC,5CF<EFGCFBDCFF9<BFGEEEFA<?,,C<FFFEGGA9FDGF<A<B===BECGGFEF<<CGDGEFA>>B8FF@FAFG@8@,>C>ECBG,?C>;FCE;B88*0;C818=CFEE**3*5++>F+@=D5E5977757CD
@M03364:276:000000000-BLYN8:1:1101:8726:1551 1:N:0:1
ACTCCTACGGGAGGCAGCAGTGGGGAATATTGCACAATGGGCGCAAGCCTGATGCAGCCATGCCGCGTGTATGAAGAAGGCCTTCGGGTTGTAAAGTACTTTCAGCGAGGAGGAAGGCGTTGTGGTTAATAACCGCAGCGATTGACGTTACTCGCAGAAGAAGCACCGGCTAACTCCGTGCCAGCAGCCGCGGTAATACGGAGGGTGCAAGCGTTAATCGGAATTACTGGGCGTAAAGCGCACG
+
GGGGGGGGGGGGGGGGGGGGGGGGGGGGGGGGGGGGGGGGGGGGGGGGGGGGGGGGGGGGGGGGGGGCFGGGGGGGGGGGGGGGGGGGGGGGGGGGGGGGGGGGGGGEGGGGGGGGGGGGGGGGGGGGGGGGGGGG@@FEGGGGGGGGGGGGGGGGGGGGGGGFGFGGGGGGGGGGGGGGGGGGGGFFGGGGGGGEGGGGGGGGGGGGGGGGGGGGGGGGGECFGGDFEFGGGDEGGCGGGGG<
@M03364:276:000000000-BLYN8:1:1101:16056:1620 1:N:0:1
ACTCCTACGGGAGGCAGCAGTAGGGAATCTTCCACAATGGACGAAAGTCTGATGGAGCAACGCCGCGTGAGTGAAGAAGGTTTTCGGATCGTAAAACTCTGTTGTTGGAGAAGAACGTATTTGATAGTAACTGATCAGGTAGTGACGGTATCCAACCAGAAATCCACGGCTAACTACGTGCCAGCAGCCGCGGTAATACGTAGGTGGCAAGCGTTGTCCGGATCTATTGGGCGTAAAGCGAGTG
+
ADAGG9CF@FEFGE@;FFF<EEGGGD<E,,CC<6EDEFGFCCF:FGEGG<FCEF?@E8FGCECFCGG=+6C,CCDE,6CF,,,CFGGGGDEFGGGAFFG?FBAEEF?,AEECFEGGDG8<=F?AEF9B<,5@<EFFEECDFGG89,@+@AFFA<=,+6>BFG,@FBCGDGGEGFEA@ED7<B@FGF,,@5*>C:**2B,=4C,;,:8C86CFGE;?*=1:=5E50C7+<CG595:5>0?C<))*
@M03364:276:000000000-BLYN8:1:1101:14899:1633 1:N:0:1
ACTCCTACGGGAGGCAGCAGTAGGGAATCTTCGGCAATGGGGGCAACCCTGACCGAGCAACGCCGCGTGAGTGAAGAAGGTTTTCGGATCGTAAAACTCTGTTGTTAGAGAAGAACGTTAAGTAGAGTGGAAAGTTACTTAAGTGACGGTATCTAACCAGAAAGGGACGGCTAACTACGTGCCAGCAGCCGCGGTAATACGTAGGTCCCAAGCGTTGTCCGGATTTATTGGGCGTAAAGCGAGC
+
GGGGGGGGGGGGGGGGGGGGGGGGGGGGGGGGGGGGGGGGGGGGGGGGGGGGGGGGGGGGGGGGGGGGGFGDFGGGGFGGGGGGGGGGGEGGGGGGGGGGGGGGGGGGGGGGGGGGGFFGGGGGGGFGGGGGGGGGGGGGGGGGGGGGGGGFGGGGGGGGFGGGGGGGGGGGGGGGGGGGGGGGGGGGGFEGGEGGGGGGGEGGEGGGGGGGGGGGECFGEGDGGF7CGGGGFDGGDFFGGDD)
@M03364:276:000000000-BLYN8:1:1101:21668:1671 1:N:0:1
ACTCCTACGGGAGGCAGCAGTGGGGAATATTGCACAATGGGCGCAAGCCTGATGCAGCCATGCCGCGTGTATGAAGAAGGCCTTCGGGTTGTAAAGTACTTTCAGCGAGGAGGAAGGCATTAAGGTTAATAACCTTAGTGATTGACGTTACTCGCAGAAGAAGCACCGGCTAACTCCGTGCCAGCAGCCGCGGTAATACGGAGGGTGCAAGCGTTAATCGGAATTACTGGGCGTAAAGCGCACG
+
GGGGGGGGGGGGGGGGGGGGGGGGGGGGGFGGGGGGGGGGGGGGGGGGFFGGGGGGGGGGGGGGGGGGGGGGGGGGDGGGGCGGGGGGGGGGGGGGGGGGGGGGGFGCFGFGGFGGGFGGGGCFGFGGFGGGGGFFGGGGGGGGFFGCGGEGGGDFGGGGGGGGGCGGGGGDGG9FFEGGDFGGGGGGGGGGGGDEGGGGGGGGGGGGGGGFGGGDGGGGDEEGF?:EGGFGGGE:CF=C9CD>
@M03364:276:000000000-BLYN8:1:1101:15348:1675 1:N:0:1
ACTCCTACGGGAGGCAGCAGTGGGGAATATTGCACAATGGGCGCAAGCCTGATGCAGCCAAGCCGCGTGTATGAAGAAGGCCTTCGGGTTGTAAAGTACTTTCAGCGAGGAGGAAGGCGTTGTGGTTAATAACCGCAGCGATTGACGTTACTCGCAGAAGAAGCACCGGCTAACTCCGTGCCAGCAGCCGCGGTAATACGGAGGGTGCAAGCGTTAATCGGAATTACTGGGCGTAAAGCGCACG
+
GGGGGGGGGGGGGGGDGGGGGGGGGGGGGGGGGGGGGGGGGGGGGGGGGGGGGGGGGGGGGGGGGGGGGGGGGGGGGGGGGGGGGGGEFFGGGGGGFGGGGGGGGGGGGGGGGGGGGGGGGGGGGGGGGGGGGGGGGGGGGGGGGGGGEGGGGGDEGGGGGGGGGGGGDEGGGGGFFGGGGGGGGGFGF5EGGGGGGGGGGEGEEGGDGGGFGGGGGGGGGGGGGFFEFG=FGDEGGGGGGGG<
@M03364:276:000000000-BLYN8:1:1101:19278:1684 1:N:0:1
ACTCCTACGGGAGGCAGCAGTGGGGAATATTGCACAATGGGCGCAAGCCTGATGCAGCCATGCCGCGTGTATGAAGAAGGCCTTCGGGTTGTAAAGTACTTTCAGCGAGGAGGAAGGCATTAAGGTTAATAACCTTAGTGATTGACGTTACTCGCAGAAGAAGCACCGGCTAACTCCGTGCCAGCAGCCGCGGTAATACGGAGGGTGCAAGCGTTAATCGGAATTACTGGGCGTAAAGCGCACG
+
GGGGGGGGGGGGGGGGGGGGGGGGGGGGGGGGGGGGGGGGGGGGGEGGGGGGGGGGGGGGGGGGGGGFGGGGGGGGGGGGGGGGGGGGGGFGGGGGGGGGGGFGGGGGGGGDGEFGCFGGGGGFGFEDGGGGGGGFGGGGGGGGGDFFGGGGFGGGGGGGGFEGGGGCGGDGGGFGG7@FGGGGGGGGFGGGGGGGGGCEEGGGGGGGGGG5EGGDGGGFGGECGGGGGFDGGGGGGGGGGGGC
@M03364:276:000000000-BLYN8:1:1101:11595:1699 1:N:0:1
ACTCCTACGGGAGGCAGCAGTAGGGAATCTTCGGCAATGGACGAAAGTCTGACCGAGCAACGCCGCGTGAGTGAAGAAGGTTTTCGGATCGTAAAACTCTGTTGTTAGAGAAGAACAAGGACGTTAGTAACTGAACGTCCCCTGACGGTATCTAACCAGAAAGCCACGGCTAACTACGTGCCAGCAGCCGCGGTAATACGTAGGTGGCAAGCGTTGTCCGGATTTATTGGGCGTAAAGCGAGCG
+
GGGGGGGGGGGGGGGGGGGGGGGGGGGGGGGGGGGGGGGGGGGGGGGGGGGGGGGGGGGGGGGGGGGGGGGGGGGGGGGGGGGGGGGGGGGGGGGGGGGGGGGGGGGGGGGGGGGGGGGGGGGGGGGGGGGGGGGGGGGGGGGGGGGGGGGGGGGGGGGGGGGGGGGGGGGGGGGGGGGGGGGGGGGGFGGGDEGGGFGGFGGDGGGGGGGGGGGGGFGGGGC5CFGFF9EDGGGGGFGDGGG<
@M03364:276:000000000-BLYN8:1:1101:10127:1703 1:N:0:1
ACTCCTACGGGAGGCAGCAGTGGGGAATATTGCACAATGGGCGCAAGCCTGATGCAGCCATGCCGCGTGTATGAAGAAGGCCTTCGGGTTGTAAAGTACTTTCAGCGAGGAGGAAGGCGTTGTGGTTATTAACCGCAGCGATTGACGTTACTCGCAGAAGAAGCACCGGCTAACTCCGTGCCAGCAGCCGCGGTAATACGGAGGGTGCAAGCGTTAATCGGAATTACTGGGCGTAAAGCGCACG
+
GGGGGGGGGGGGGGGGGGGGGGGGGGGGGGGGGGGGGGGGGGGGGGGGGGGGGGGGGGGGGGGGGGGGGGGGGGGGGGGGGGGGGGGGGGGGGGGGGGGGGGGGGGGDGGGGGGGGGGGGGGGGGGGGGGGGGGGGGGGGGGCGGGGGGGGGGGGGGGGFGGGGGGGGGGGGGGGGFGGGGGGGGGGGGGGGGGGGGGGGGGGDE?EDGGGGGGGGGGGGGGGGGGGECGFGGGGGFCGGGGG3
@M03364:276:000000000-BLYN8:1:1101:8468:1708 1:N:0:1
ACTCCTACGGGAGGCAGCAGTAGGGAATCTTCGGCAATGGACGAAAGTCTGACCGAGCAACGCCGCGTGAGTGAAGAAGGTTTTCGGATCGTAAAACTCTGTTGGTAGAGAAGAACGTTGGTGAGAGTGGAAAGCTCATCAAGTGACGGTAACTACCCAGAAAGGGACTGCTAACTACGTGCCAGCAGCCGCGGTAATACGTAGGTCCCGAGCGTTGTCCGGATTTATTGGGCGTAAAGCGAGC
+
GGGGGGGGGGGGGGGGDGGGGGGGGGGGGGFGGEEGGGGGGGGGGGGGFGGFGGGGGGGGGGGEGGGFFGGGGGGGGGGGGGGGGCGGGGGGCGGGGFDGGGGFGGGGGGGGGGGGGGGGGGGGGCGGGGGGGGGGGGGFGGGGGGGGCGGGGGGGGFGGGGGGF>:<FFGGGGGGGGGGGFFGGGFCCFGGGGGGGGGGGGGGGGGBFEE*=E?EE7EEEGEGEFCGGGGGGGE5D<CDDCG5
@M03364:276:000000000-BLYN8:1:1101:15674:1731 1:N:0:1
ACTCCTACGGGAGGCAGCAGTGGGGAATATTGCACAATGGGCGCAAGCCTGATGCAGCCATGCCGCGTGTATGAAGAAGGCCTTCGGGTTGTAAAGTACTTTCAGCGAGGAGGAAGGCATTAAGGTTAATAACCTTAGTGATTGACGTTACTCGCAGAAGAAGCACCGGCTAACTCCGTGCCAGCAGCCGCGGTAATACGGAGGGTGCAAGCGTTAATCGGAATTACTGGGCGTAAAGCGCACG
+
GGGGGGGGGGGGGGGGGGGGGGGGGGGGGGGGGGGGGGGGGGGGGGGGGGGGGGGGGGGGGGGGGGGGGGGGGGGGGGGGGGGGGGGGGGGGGGGGGGGGGGGGGGGGGGGGGGGGGGGGGGGGGGGGGGGGGGGGGGGGGGGGGGGGGGGGGGGGGGGGGGGGGGGGDGGGFGGGGGGGGGGG7EGFFGGGGGGGGGGFGG5CEGGGGGGGGGGDDGGGGGGGFGFGFGGGGGGGGGGGGGG5
@M03364:276:000000000-BLYN8:1:1101:12969:1758 1:N:0:1
ACTCCTACGGGAGGCAGCAGTGGGGAATATTGCACAATGGGCGCAAGCCTGATGCAGCCATGCCGCGTGTGTGAAGAAGGCCTTCGGGTTGTAAAGCACTTTCAGCGAGGAGGAAGGTGGTGAACTTAATACGTTCATCAATTGACGTTACTCGCAGAAGAAGCACCGGCTAACTCCGTGCCAGCAGCCGCGGTAATACGGAGGGTGCAAGCGTTAATCGGAATTACTGGGCGTAAAGCGCACG
+
GGGGGGGGGGGGGGGGGGFGFGGGGGGGGGGGGGGGGGGGGGGGGGGGGGGGGGGGGGFGGGGGGGGGGGGGGGGGGDGGGGGGGGGGGGGGGGFGGGGGGGGGGGGEGGGGGGGGGGGGGGGGGGGFGGGGD=EGGGGGGGGGGGGGGGGGGGGGGGGGGGGGGGGGGGGGGGGFGD@FGGFGGFGGGGGEEGGGGGGFGGGGGGEGFFGFGGGGGGGGGGGGGGFG7CCFDDGGGGDDGGG7
@M03364:276:000000000-BLYN8:1:1101:9270:1849 1:N:0:1
ACTCCTACGGGAGGCAGCAGTAGGGAATCTTCCACAATGGACGAAAGTCTGATGGAGCAACGCCGCGTGAGTGAAGAAGGTTTTCGGATCGTAAAACTCTGTTGTTGGAGAAGAACGTATTTGATAGTAACTGATCAGGTAGTGACGGTATCCAACCAGAAAGCCACGGCTAACTACGTGCCAGCAGCCGCGGTAATACGTAGGTGGCAAGCGTTGTCCGGATTTATTGGGCGTAAAGCGAGCG
+
GGGGGGGGGGGGGGGGGGGGGGGGGGGGGGGGGGGGGGGGGGGGGGGGGGGGGGGGGGGGGGGGGGGGGGGGGGGGGGGGGGGGGGGEFGGGGGGGGGGGGGGGEGGGFGGGGGGGGGGGGGGGGGGGGGGGGGGGGGGGGGGGGGGGGGGGGGGGGGGGGGGGGGGGGGGGGGGGGGGFGGGGGGGGGGGGGGGGGGGGB<ECCCEGGFGGGGGCEGGGGGDEGGGG?FGGG<CGFGGGGGGD
@M03364:276:000000000-BLYN8:1:1101:16769:1858 1:N:0:1
ACTCCTACGGGAGGCAGCAGTGGGGAATATTGCACAATGGGCGCAAGCCTGATGCAGCCATGCCGCGTGTATGAAGAAGGCCTTCGGGTTGTAAAGTACTTTCAGCGAGGAGGAAGGCATTAAGGTTAATAACCTTAGTGATTGACGTTACTCGCAGAAGAAGCACCGGCTAACTCCGTGCCAGCAGCCGCGGTAATACGGAGGGTGCAAGCGTTAATCGGAATTACTGGGCGTAAAGCGCACG
+
GGGGGGGFGGGGGGGGGGGGGGGGGGGGGGGGGGGGGGGGGGGGGGGGGGGGGGGGGGGGGGGGGGGGGGGGGGGGGGGGFGGGGGGGGGGGGGGGGGGGGGGGGGGGGGGGGGGGGGGGGGGGGGGGGGGGGGGGGGGGGGGGGGGGGGGGGGGGGGGGGGGGGGGGGGGGGGGGGGGGGGGGGGGGGGCEGGGGGGGGGGDGGGGGGGGGGGGCCGGGDGEFGGGGGGGGGGGGGGGGGGGD
@M03364:276:000000000-BLYN8:1:1101:18483:1869 1:N:0:1
ACTCCTACGGGAGGCAGCAGTGGGGAATATTGCACAATGGGCGCAAGCCTGATGCAGCCATGCCGCGTGTATGAAGAAGGCCTTCGGGTTGTAAAGTACTTTCAGCGAGGAGGAAGGCATTAAGGTTAATAACCTTAGTGATTGACGTTACTCGCAGAAGAAGCACCGGCTAACTCCGTGCCAGCAGCCGCGGTAATACGGAGGGTGCAAGCGTTAATCGGAATTACTGGGCGTAAAGCGCACG
+
GGGGGGGGGGDGGGGGGGGGGGGGGGGGGGGGGGGGGGGGGGDGGGGGGGGGGFGGGGGGGGGGEGGGCGFGGGGFCGGGGGGGGGGGGGGEGGFGGGGGGGGGEFE+CFFGGCFGGGGGGFGGGGGGGGGGGGGFGGGGCAFGFGGGGGGGFGG+FGFGFGCCGGGGGGGDGFGGGDFGGGGGGGGGGCEG5:EGGFFF>E5CCCEDGGEFGEGGGGGGGDG5CGFFCFGGG35ED*:CGGG)
@M03364:276:000000000-BLYN8:1:1101:18815:1880 1:N:0:1
ACTCCTACGGGAGGCAGCAGTAGGGAATCTTCCGCAATGGACGAAAGTCTGACGGAGCAACGCCGCGTGAGTGATGAAGGCTTTCGGGTCGTAAAACTCTGTTGTTAGGGAAGAATAAGTACCGTTCGAATAGGGCGGTACCGTGACGGTACCTAACTAGAAAGCCACGGCTAACTACGTGCCAGCAGCCGCGGTAATACGTAGGTGGCAAGCGTTATCCGGAATTATTGGGCGTAAAGCGCTC
+
GGGGGGGGGGGGGGGGGGFGGGGGGGGGGGGGGGGGGGGGGGGGGGGGGGGGGGGGGGGGGGGGGGGGGFGFGGGGGGGGGGGGGGGGGGGGGGGGGGGGGGGGGGGGGFGGGGFFGCFGGGFGGGGDGFGGGGGGGGGGGGGGGGGGGGGGGGGGGGGGGFGGGGGGGGGGGFGGGGGGFGGGGGGGGGGGGG>@EFGGFGGGGG<CFGGGGGGGGCFFEG5=F8FFGGGGGGGGDGGGCDGG
@M03364:276:000000000-BLYN8:1:1101:23392:1903 1:N:0:1
ACTCCTACGGGAGGCAGCAGTAGGGAATCTTCCGCAATGGGCGAAAGCCTGACGGAGCAACGCCGCGTGAGTGATGAAGGGTTTCGGCTCGTAAAACTCTGTTATTAGGGAAGAACAAATGTGTAAGTAACTGTGCACGTCTTGACGGTACCTAATCAGAAAGCCACGGCTAACTACGTGCCAGCAGCCGCGGTAATACGTAGGTGGCAAGCGTTATCCGGAATTATTGGGCGTAAAGCGCGCG
+
FFGFFFGGGGGGGGGGGGGGGGGGGGGGDFGGGCGGGGGFFFGGGGGGGGGGFFFFGGGGGGGGGGGGEGGCFG<?FGGGEGGGGGGCFG:@?FGGGG9FFGGFFFDGGGFGC@EDD@DAFDFFG<CGG?EFCFB,3=FF7F@,@FF7>F3FFFGFFG=9=:FFG:@CCEGG<AFFFGGGGGFFG7CC,:C8C*=:B;FGGFGE@C8E8CE=?CC*/=AEGEEG?CCG7CFGGGE5FC7DDDD<
@M03364:276:000000000-BLYN8:1:1101:15238:1952 1:N:0:1
ACTCCTACGGGAGGCAGCAGTGGGGAATATTGCACAATGGGCGCAAGCCTGATGCAGCCATGCCGCGTGTATGAAGAAGGCCTTCGGGTTGTAAAGTACTTTCAGCGAGGAGGAAGGTGGTGAACTTAATACGTTCATCAATTGACGTTACTCGCAGAAGAAGCACCGGCTAACTCCGTGCCAGCAGCCGCGGTAATACGGAGGGTGCAAGCGTTAATCGGAATTACTGGGCGTAAAGCGCACG
+
FGGGGGGGGGGGGGGGGGGGGGGGGGGGGGGGGGGGGGGGGGGGGGGGGGGGGGGGGGGGGGGGGGGGGGGGGGGGGGGGGGGGGGGGGGGGGGGGGGGGGGGGGGGFGGGGGGGGEFGGGGFDEFGGGGGGGGGGGGGGGGGGGGDGGGDGGGGGGGGGGGGGGGGGGGGGFGGFGGGGGFGFCFGGFGCGCEEGGGGGGGGGGEGGGGGFGGGGGGGGGGGGGFGGGGGGGGGGFGGGGGG5
@M03364:276:000000000-BLYN8:1:1101:20989:1976 1:N:0:1
ACTCCTACGGGAGGCAGCAGTGGGGAATATTGCACAATGGGCGCAAGCCTGATGCAGCCATGCCGCGTGTATGAAGAAGGCCTTCGGGTTGTAAAGTACTTTCAGCGAGGAGGAAGGCATTAAGGTTAATAACCTTAGTGATTGACGTTACTCGCAGAAGAAGCACCGGCTAACTCCGTGCCAGCAGCCGCGGTAATACGGAGGGTGCAAGCGTTAATCGGAATTACTGGGCGTAAAGCGCACG
+
GGGGGGGGGGGGGGGGGGGGGGGGGGGGGGGGGGGGGGGGGGGGGGGGGGGGGG9FGGGGGGGGGGGGGGGGGGGGGGGGGGGGGGGGGGGGGGGGGGGGGGGGGGGGGGGDGGGGGGGGGGGGGGGGGGGGGGGGGGGDFFGGGGGFGGGGGGGGGGGGGGGGGGGGGGGGGGFGGGGGGGGCGGGGGGGGGGGGGGGGGGGGGGGGFGGGGGGGGGGGGGGGGGGGGGGGD7EEGGGGGGGC
@M03364:276:000000000-BLYN8:1:1101:20489:2045 1:N:0:1
ACTCCTACGGGAGGCAGCAGTAGGGAATCTTCCACAATGGACGAAAGTCTGATGGAGCAACGCCGCGTGAGTGAAGAAGGTTTTCGGATCGTAAAACTCTGTTGTTGGAGAAGAACGTATTTGATAGTAACTGATCAGGTAGTGACGGTATCCAACCAGAAAGCCACGGCTAACTACGTGCCAGCAGCCGCGGTAATACGTAGGTGGCAAGCGTTGTCCGGATTTATTGGGCGTAAAGCGAGCG
+
GGGGGGGGGGGGGGGGGGGGGCGGGFGGGGGGGGGGGGGGGGG:FGGFGGFFGGGGGGGGGEGEEGGGGGGGFFGGGGGGGDFGGGGGGGEGGGGGGGGGG<FFFBFGGGCGFGGGGGFFGGGGGGGGFGGFFFG9FFC?FFGFGGGGFGGGGFGGGFFFGGGGGGGGGGEEGGGGGCCBCFGGGFGGFEGGGGEGGF;BGFG@<CF*B?CFGCEEEFFGEGEEEGGGGG=FG5>EFGF<DG37
@M03364:276:000000000-BLYN8:1:1101:7371:2052 1:N:0:1
ACTCCTACGGGAGGCAGCAGTGGGGAATATTGCACAATGGGCGCAAGCCTGATGCAGCCATGCCGCGTGTATGAAGAAGGCCTTCGGGTTGTAAAGTACTTTCAGCGAGGAGGAAGGCATTAAGGTTAATAACCTTAGTGATTGACGTTACTCGCAGAAGAAGCACCGGCTAACTCCGTGCCAGCAGCCGCGGTAATACGGAGGGTGCAAGCGTTAATCGGAATTACTGGGCGTAAAGCGCACG
+
GGGGGGGGGGGGGGGGGGGGGGGGGGGGGGGGGGGGGGGGGGGGGGGGGGGGGGGGGGGGGGGGGGGGGGGGGGGGGGGGGGGGGGGGGGGGFGGGGGGGGGGGGGGGGGGGGGGGGGGGGGGGFFFGGGGGGGGGGGGFGGGGGGGGFGGGGGGGCGGGGGGGGGGGGGGGGGGGGGGGGGGGGGGGGGGGGGGGGGGGGGGGEGGGGGGGGGGGGGGGGGGGGGGGGGGGGGGGGFGGGGG>
@M03364:276:000000000-BLYN8:1:1101:11487:2073 1:N:0:1
ACTCCTACGGGAGGCAGCAGTGGGGAATATTGCACAATGGGCGCAAGCCTGATGCAGCCATGCCGCGTGTATGAAGAAGGCCTTCGGGTTGTAAAGTACTTTCAGCGAGGAGGAAGGCGTTGTGGTTAATAACCGCAGCGATTGACGTTACTCGCAGAAGAAGCACCGGCTAACTCCGTGCCAGCAGCCGCGGTAATACGGAGGGTGCAAGCGTTAATCGGAATTACTGGGCGTAAAGCGCACG
+
GGGGGGGGGGGGGGGGGGGGGGGGGGGGGGGGGGGGGGGGGGGGGGGGGGGGFGGGGGGGGGGGGGGGGFGGGGGGGGGGGGGGGGGGGGGGGGGGGGGGGGGGGGGFGGGGGGGGGGGGGGGGG<FGGGGGGGGGGGGGGGGGGGGGGFGGFGGGGGGGFGGGFGGGGGGGGGGGGGFGGGGGGFFGGCGGDGGGGGGF58BCEGGGGGGGGGGGG?EGGGDGFGFGGGGGGGGGCFGGDGGC
@M03364:276:000000000-BLYN8:1:1101:19025:2126 1:N:0:1
ACTCCTACGGGAGGCAGCAGTGGGGAATATTGCACAATGGGCGCAAGCCTGATGCAGCCATGCCGCGTGTATGAAGAAGGCCTTCGGGTTGTAAAGTACTTTCAGCGAGGAGGAAGGCATTAAGGTTAATAACCTTAGTGATTGACGTTACTCGCAGAAGAAGCACCGGCTAACTCCGTGCCAGCAGCCGCGGTAATACGGAGGGTGCAAGCGTTAATCGGAATTACTGGGCGTAAAGCGCACG
+
FFGGFGGGGGEG7@@@,CCFGC9EDB@FEC<<@FF<CEFGGGGE:CGGGGGC<EFGGGC<FFEFCGDF7?=<?C?FG?8<C:E=FFGEECCGGGGGFFFGGFGEAFF+>F+=?FCCFGGGGAFCEGG<FCFGGFGACBFGGCGDDDFCF8FGECCCGCCCEFGFGGGGGGD7DFFFGEFGE:EGGGGGFDDECEGDGFGFGGG7EEGEGFFF5CGEGFGE=C?EGGGFFCGG3<EC<DGDD)/)
@M03364:276:000000000-BLYN8:1:1101:19660:2149 1:N:0:1
ACTCCTACGGGAGGCAGCAGTAGGGAATCTTCGGCAATGGACGAAAGTCTGACCGAGCAACGCCGCGTGAGTGAAGAAGGTTTTCGGATCGTAAAACTCTGTTGTTCGAGAAGAACAAGGACGTTAGTAACTGAACGTCCCCTGACGGTATCTAACCAGAAAGCCACGGCTAACTACGTGCCAGCAGCCGCGGTAATACGTAGGTGGCAAGCGTTGTCCGGATTTATTGGGCGTAAAGCGAGCG
+
CFGDGADFEGGGDEC;FECFG9FFEGFG@FFG<;FFEC<EGEE7+:@,6FGFF8BFCGE@ECFGECGCCFGF9EFCD8FDF<,?DFGGGCGGG=FDFE<?A?,CFF,C@FGFEFFGGGD8=DCB3DBDEFF?FGEG,3@+FFGGGF7FGCC<FCFFFAEFFC7B,DFC7F7:>@DEFCCCG*BFFF,B2=ECEEE@FC9EGC:EG+:C6<CF*:;*A?+2>AEC?@FGF68E3C*CC7C7*9))
@M03364:276:000000000-BLYN8:1:1101:10287:2167 1:N:0:1
ACTCCTACGGGAGGCAGCAGTGGGGAATATTGCACAATGGGCGCAAGCCTGATGCAGCCATGCCGCGTGTGTGAAGAAGGCCTTCGGGTTGTAAAGCACTTTCAGCGAGGAGGAAGGTGGTGAGCTTAATACGCTCATCAATTGACGTTACTCGCAGAAGAAGCACCGGCTAACTCCGTGCCAGCAGCCGCGGTAATACGGAGGGTGCAAGCGTTAATCGGAATTACTGGGCGTAAAGCGCACG
+
GGGGGGGGGGGGGGGGGGGGGGGGGGGGGGGGGGGGGGGGGGGGGGGGGGGGGGGGGGGGGGGGGGGGGGGGGGGGGGGGGGGGGGGGFGGGGGGGGGGGGGGGGGGGG>CGGGGGGGGGGDGGGGGCFGGGGGGGGGGFGGGGGGGGGGGGFGGGGGGGGGGGGGGGGGGGGGGGGGGGDGGGGGGGGGGGGGDGGGFFCCGGGGGGGGGGGGGGGGGGGGGGGGGGGGGGGGGGGGGGGGG<
@M03364:276:000000000-BLYN8:1:1101:16541:2190 1:N:0:1
ACTCCTACGGGAGGCAGCAGTGGGGAATATTGCACAATGGGCGCAAGCCTGATGCAGCCATGCCGCGTGTGTGAAGAAGGCCTTCGGGTTGTAAAGCACTTTCAGCGAGGAGGAAGGTGGTGAGCTTAATACGCTCATCAATTGACGTTACTCGCAGAAGAAGCACCGGCTAACTCCGTGCCAGCAGCCGCGGTAATACGGAGGGTGCAAGCGTTAATCGGAATTACTGGGCGTAAAGCGCACG
+
GGGGGGGGGGGGGGGGGGGGGGGGGGGGGGGGGGGGGGGGGGGGGGGGGGGGGGGGGGFGGGGFGGGGGGGGGGGGGGGGGGGGGGGGGGGGGGGGGGGGEGGGGGGDEGGGGG?DGGGDGGGFGGFGGGGGGGGGGFGGGGGGFFEFFGGGGGGGGGGGGGGDFGGGGDGCGGGGEEGGGCCDEGFGGGCEGGDEGGGGECEGGGGDFGGGGGDE=E7CE=CGGGGGGGGGD9EEFCDC3CGC
@M03364:276:000000000-BLYN8:1:1101:11712:2196 1:N:0:1
ACTCCTACGGGAGGCAGCAGTGGGGAATATTGCACAATGGGCGCAAGCCTGATGCAGCCATGCCGCGTGTATGAAGAAGGCCTTCGGGTTGTAAAGTACTTTCAGCGAGGAGGAAGGCGTTGTGGTTAATAACCGCAGCGATTGACGTTACTCGCAGAAGAAGCACCGGCTAACTCCGTGCCAGCAGCCGCGGTAATACGGAGGGTGCAAGCGTTAATCGGAATTACTGGGCGTAAAGCGCACG
+
GGGGGGGGGGGGGGGGGGGGGGGGGGGGGGGGGGGGGGGGGGGGGGGGGGGGGGGGGGGGGGGGGGGGGGGGGGGGGGGGGGGGGGGGGGGGGGGGGGGGGGFFGGGGGGGGGDGGGGGGGGGGGGGGGGGGGGGGGGGGGGGGGGGGGGGGGGGGGGGGGGGGGGGGGGGGGGGGGGGGGGGGGGGGGGGGGEEGGGGGGGGGGGGGGGGGGEEGGGGGGGGGGGGGGGDDGGGGGGGGGGG:
@M03364:276:000000000-BLYN8:1:1101:10240:2207 1:N:0:1
ACTCCTACGGGAGGCAGCAGTAGGGAATCTTCGGCAATGGACGAAAGTCTGACCGAGCAACGCCGCGTGAGTGAAGAAGGTTTTCGGATCGTAAAACTCTGTTGTTAGAGAAGAACAAGGACGTAAGTAACTGTACGTCCCCTGACGGTATCTAACCAGAAAGCCACGGCTAACTACGTGCCAGCAGCCGCGGTAATACGTAGGTGGCAAGCGTTGTCCGGATTTATTGGGCGTAAAGCGAGCG
+
GGGGGGGGGGGGGGGGGGGGGGGGGGGGGGGGGGGGGGGGGGGGGGGGGGGGGGGGGGGGGGGGGGGGGGGGGGGGGGGGGGGGGGGGGGGGGGGGGGGGFFGGGGGGGGGGGGGGGGFFGGGGGGGGGGGGGGGGGGF7FFGGGGGGGGGGGGGGGFCGGGGGGGGGGGGGGGGGGGGGGGGGGGGGFGGGGGDGDCC5?9FEGGGGGGGGGEGGGGGGGGGGGGGGGGGGGGGGGGGGGC37
@M03364:276:000000000-BLYN8:1:1101:20654:2209 1:N:0:1
ACTCCTACGGGAGGCAGCAGTGGGGAATATTGCACAATGGGCGCAAGCCTGATGCAGCCATGCCGCGTGTGTGAAGAAGGCCTTCGGGTTGTAAAGCACTTTCAGCGAGGAGGAAGGTGGTGAACTTAATACGTTCATCAATTGACGTTACTCGCAGAAGAAGCACCGGCTAACTCCGTGCCAGCAGCCGCGGTAATACGGAGGGTGCAAGCGTTAATCGGAATTACTGGGCGTAAAGCGCACG
+
GGGGGGGGGGGGGGGGGGGGGGGGGGGGGGGGGGGGGGGGGFGGGGGGGGGGGGGGGGGGGFFFGGGGGGGFFGGGGGGGGGGGGGGGGGGDGGGGGGGGGGGGGGGGGGGEGGGGGGGGGGGGGDGEAF@FCDFFGGGFGGG,EFGGGGGGGGGGGCGFGGGGGGGGGGGGGGGGGGGGGGGGGGGGGGGEGE5@FFCC>*8CDEEEGFCGGEGEFGGGGGGGDFFGDGFFGGGGGGGGGDC9
@M03364:276:000000000-BLYN8:1:1101:14392:2210 1:N:0:1
ACTCCTACGGGAGGCAGCAGTGGGGAATATTGCACAATGGGCGCAAGCCTGATGCAGCCATGCCGCGTGTATGAAGAAGGCCTTCGGGTTGTAAAGTACTTTCAGCGAGGAGGAAGGCATTAAGGTTAATAACCTTAGTGATTGACGTTACTCGCAGAAGAAGCACCGGCTAACTCCGTGCCAGCAGCCGCGGTAATACGGAGGGTGCAAGCGTTAATCGGAATTACTGGGCGTAAAGCGCACG
+
GGGGGGGGGGGGGGGGGGGGGGGGGGGGGGGGGGGGGGGGGGGGGGGGGGG8FGF9FFFGGGGGGDCGGFGGGGGFFGGGG,EEFGGGFGGGCCFGDCGGGGGGGGGFGGGGGGGGGGGGGGFGGGGFGGGGG?FGGGGGGGDFFGEGFGGGFFGGGGGGGGGFEFGGGGGGGCFGFC:FCFGEFFGGGGGGGGGEGGFGG8CCCEGGGFFGGGGGFGCG:C5EFFFFDFFGGGD55DFDDCGC
@M03364:276:000000000-BLYN8:1:1101:9040:2216 1:N:0:1
ACTCCTACGGGAGGCAGCAGTGGGGAATATTGCACAATGGGCGCAAGCCTGATGCAGCCATGCCGCGTGTATGAAGAAGGCCTTCGGGTTGTAAAGTACTTTCAGCGAGGAGGAAGGCGTTGTGGTTAATAACCGCAGCGATTGACGTTACTCGCAGAAGAAGCACCGGCTAACTCCGTGCCAGCAGCCGCGGTAATACGGAGGGTGCAAGCGTTAATCGGAATTACTGGGCGTAAAGCGCACG
+
GGGGGGGGGGGGGGGGGGGGGGGGGGEFGGGGGGGGGGGGGGGGGGGFGGGGGGGGGGFFGGFGGGGGGGGGGGGGGGGGGGGGGGGGGGGGFGGGGGGGGGGGGGGGGGGGGCFGGGGGGGGGGGGCGGGGGFGGGGGGGGGGGGGGGGGGFCEGGEFGGGGGGGDFGGGGGGGGGGGGGGCFFGGGGGDE5:CECGDFGEEGGGGGGGG5CGCG=CGGGGC5CEGGFFGGG5CEGGGGDCD5
@M03364:276:000000000-BLYN8:1:1101:17615:2223 1:N:0:1
ACTCCTACGGGAGGCAGCAGTGGGGAATATTGCACAATGGGCGCAAGCCTGATGCAGCCATGCCGCGTGTGTGAAGAAGGCCTTCGGGTTGTAAAGCACTTTCAGCGAGGAGGAAGGTGGTGAACTTAATACGTTCATCAATTGACGTTACTCGCAGAAGAAGCACCGGCCAACTCCGTGCCAGCAGCCGCGGTAATACGGAGGGTGCAAGCGTTAATCGGAATTACTGGGCGTAAAGCGCACG
+
GGGGGGGGGGGGGGGGGGGGGGGGGGGGDEGGGGGGFGGGGGGGGEGGGGGGFGGGGGCGGGGGGGGEGFFGGGGGGGGGGGGGGGGGGGGGFGGGFFFFFFEFGGEECF7FGGGGGEFGGGD@,CDFADD?@GGDFGFDFABF9>FFFGGAFFGGGG7BFC7<CFFEGG*@FFGFFEFGGGDFGGFGCEEGGB:7C9+1B>C7EEGCF?FFCA81*<EGC8E=F?FGGGGCGC:CFGFC<CC)
@M03364:276:000000000-BLYN8:1:1101:16064:2286 1:N:0:1
ACTCCTACGGGAGGCAGCAGTAGGGAATCTTCGGCAATGGACGAAAGTCTGACCGAGCAACGCCGCGTGAGTGAAGAAGGTTTTCGGATCGTAAAACTCTGTTGGTAGAGAAGAACGTTGGTGAGAGTGGAAAGCTCATCAAGTGACGGTAACTACCCAGAAAGGGACGGCTAACTACGTGCCAGCAGCCGCGGTAATACGTAGGTCCCGAGCGTTGTCCGGATTTATTGGGCGTAAAGCGAGC
+
GGGGGGGGGGGGGGGGGGGGGGCGGGGGGGGGGGGGGGGGGGGGGGGGGFGGGGGGGGGGGGGGGGGGGGGFGGGGGGGGGFGGGGGGGGGGGGGGGGGGGGGGGGGGFGGGGGGGGGGGGGGFGAFEGGGGGGGG?>DGFCFGGGGGGGGGGGGGDGGGGGGGGGGGGGGGGGGGGGGGGGFGGGGGGGGGGGGGGGGGGGGGGGGGGD5EGGGGGCFGGE8EDC:CFGGGGGGGGGFCDDG5
@M03364:276:000000000-BLYN8:1:1101:15873:2351 1:N:0:1
ACTCCTACGGGAGGCAGCAGTGGGGAATATTGCACAATGGGCGCAAGCCTGATGCAGCCATGCCGCGTGTATGAAGAAGGCCTTCGGGTTGTAAAGTACTTTCAGCGAGGAGGAAGGCGTTGTGGTTAATAACCGCAGCGATTGACGTTACTCGCAGAAGAAGCACCGGCTAACTCCGTGCCAGCAGCCGCGGTAATACGGAGGGTGCAAGCGTTAATCGGAATTACTGGGCGTAAAGCGCACG
+
GGGGGGGGGGGGGGGGGGGGGGGGGGGGGGGGGGGGGGGGGGGGGGGGGGGGGGGGGGGGGGGGGGGGGGAFGGGGGGGDGFGGGGGGCFGGGGGGGGGGEGGGGGGFEGGGGGGGGFGGDFGGGFFEFGGGGFGGGGGGFGGGDGGFGFG<FEGCGGCDGGGGGG@FGGGGGGGGFGGGGGG8CEGG7EDGGGCEFFGGGGGGGGGDGGFGGGGGFGGGGGGGGGGGGGGGDDCEFDFDGD<<
@M03364:276:000000000-BLYN8:1:1101:22490:2354 1:N:0:1
ACTCCTACGGGAGGCAGCAGTGGGGAATATTGCACAATGGGCGCAAGCCTGATGCAGCCATGCCGCGTGTGTGAAGAAGGCCTTCGGGTTGTAAAGCACTTTCAGCGAGGAGGAAGGTGGTGAACTTAATACGTTCATCAATTGACGTTACTCGCAGAAGAAGCACCGGCTAACTCCGTGCCAGCAGCCGCGGTAATACGGAGGGTGCAAGCGTTAATCGGAATTACTGGGCGTAAAGCGCACG
+
GGGGGGGGGGGGGGGGGGGGGGGGGGGGDGGGGGGGGGGGGGGGGGGGGGGGGGGGGGGGC8DGGGGGGGGGGGGGGGGG?CDGGGGGEFGGGGGGGDFGFGGGGGGDGGGGGGGGGGGFGGFFGGGFDDF<FDGFGGDGFEGFGGGFGGCGFGCCFGGFGGGGGGGGGGGGGGGGFEGGGGGGGGGGF>CGGGGGCG9EGGDEGG>EGGGGGGGGGCG=CGGGGGGFFGGGGGGEFGGGGGGG
@M03364:276:000000000-BLYN8:1:1101:10697:2355 1:N:0:1
ACTCCTACGGGAGGCAGCAGTGGGGAATATTGCACAATGGGCGCAAGCCTGATGCAGCCATGCCGCGTGTATGAAGAAGGCCTTCGGGTTGTAAAGTACTTTCAGCGAGGAGGAAGGCGTTGTGGTTAATAACCGCAGCGATTGACGTTACTCGCAGAAGAAGCACCGGCTAACTCCGTGCCAGCAGCCGCGGTAATACGGAGGGTGCAAGCGTTAATCGGAATTACTGGGCGTAAAGCGCACG
+
GGGGGGGGGGGGGGGGGGGGGGGGGGGGGGGGGGGGGGGGGGGGGGGGGGGGGGGGGGGGGGGGGGGGGGGGGGGGGGGGGGGGGGGGGGGGGGGGGGGGGGGGGGGGGGGGGDFGGGGGGGGGGGGGGGGGGGGGEGGGGGFGGGGGGGDGGGGGGGGGGGFGGGGGGGGGGGGGGGGGDGGGGGGGGGGGGGDEGGGGGGDGGCEDGFC55CEDFCCFEEGGFGGGGGFDGDGGGGGDCDG<
@M03364:276:000000000-BLYN8:1:1101:16033:2356 1:N:0:1
ACTCCTACGGGAGGCAGCAGTAGGGAATCTTCCACAATGGACGAAAGTCTGATGGAGCAACGCCGCGTGAGTGAAGAAGGTTTTCGGATCGTAAAACTCTGTTGTTGTAGAAGAACGTATTTGATAGTAACTGATCAGGTAGTGACGGTATCCAACCAGAAAGCCACGGCTAACTACGTGCCAGCAGCCGCGGTAATACGTAGGTGGCAAGCGTTGTCCGGATTTATTGGGCGTAAAGCGAGCG
+
GGFGGFGGFDGG7EDGGGFGGCFF7FFGGGGCCFAFDGGGDFGGC7F@FDGFGFGGFF<8<FEBFCEFF7CFGAEFGC,CEFGF<FC7CFBEEA4EF@=FA@9C<FF,,AEF?<DAFGGGGFDFEGGGGFGF9,?<EFCGGGFEFGGFCDDFFF=F7@F?FGFF8<FF:CGC:CFGGCFFGFGGD,,@FG5B51=ECFCBFGGDGEGGGGD*A;CC:7<:=C8*>@GG?+;7CC5CF7:39DG)
@M03364:276:000000000-BLYN8:1:1101:7755:2362 1:N:0:1
ACTCCTACGGGAGGCAGCAGTGGGGAATATTGCACAATGGTCGCAAGCCTGATGCAGCCATGCCGCGTGTATGAAGAAGGCCTTCGGGTGGTAAGGTACTTTCAGCGGGGAGGAAGGCGATAAGGTTAATAACCTTGTCGATTGACGTTACCCGCAGAAGAAGCACCGGCTAACTCCGTGCCAGCAGCCGCGGTAATACGGAGGGTGCAAGCGTTAATCGGAATTACTGGGCGGAAAGCGCACC
+
GFFGGGGGGGGGGEECGGGFGGGGG;CCFCFGFEGAFGFF,FF@FG7CF@@CCEFA,FAFAEFGGGGECFEFGAFFCC=EFG,CFGGEG+:FFG9,CFFFADFFDFEE@C:FGDGFFCCCEEFGGCGGGGDCGCE<DGGGGCGGGCFGDFEBCFE:F*>DGG7F>FGGGDFEGGF;:1*4BC9CECEG78::*83/<9CEEE5CCEG5?CFGGEDCCCFGEG=FG?99<?5=33=/9FGGD<D)
@M03364:276:000000000-BLYN8:1:1101:14201:2371 1:N:0:1
ACTCCTACGGGAGGCAGCAGTGGGGAATATTGCACAATGGGCGCAAGCCTGATGCAGCCATGCCGCGTGTATGAAGAAGGCCTTCGGGTTGTAAAGTACTTTCAGCGAGGAGGAAGGCATTAAGGTTAATAACCTTAGTGATTGACGTTACTCGCAGAAGAAGCACCGGCTAACTCCGTGCCAGCAGCCGCGGTAATACGGAGGGTGCAAGCGTTAATCGGAATTACTGGGCGTAAAGCGCACG
+
GGGGGGGGGGGGGGGGGGGGGGGGGGGGGGGGGGGGGGGGGGGGGGGGGGGGGGGGGGGGGGGGGGGGGGGGGGGGGGGGGGGGGGGGFGGGGGGGGGGGCGGGCGGFGGGGGGGGGGGGGGGGFFFFGGGGGGGGGGFGGGGGGGGGGGGGFGGEGCGFGGGGGGGGGGGGGGGGGGGFGECFGGGGGGGGGGGGGGGGGGGGGGGGGGGGGEGDCFGGG5EGGGGGGGDFGGGGGGGGGDD9
@M03364:276:000000000-BLYN8:1:1101:20672:2373 1:N:0:1
ACTCCTACGGGAGGCAGCAGTGGGGAATATTGCACAATGGGCGCAAGCCTGATGCAGCCATGCCGCGTGTATGAAGAAGGCCTTCGGGTTGTAAAGTACTTTCAGCGAGGAGGAAGGTGGTGAACTTAATACGTTCATCAATTGACGTTACTCGCAGAAGAAGCACCGGCTAACTCCGTGCCAGCAGCCGCGGTAATACGGAGGGTGCAAGCGTTAATCGGAATTACTGGGCGTAAAGCGCACG
+
GGGGGGGGGGGGGGGGGDGGGGFFGGECCFFFGDFDCF<CFCFGGGGFGGGGGGGGG?<DDEGG:@FFEEGGEEGGGGGDFGGGGGGC<CEGGDGFEFDEFGGGGGDGDGGGGGFFGFFGGGGGDECFDC<DFFFG,C<CFG,AFFGEGGGGDGGGGGGGGGGGGFAFGGGGGGGGF@FC:DFGGGFGFGGGGGDGFGGGGGGGGGEGGGGGDBE=:CFEEECFFGDFEGGGGGDEGGGGGGGD
@M03364:276:000000000-BLYN8:1:1101:14667:2402 1:N:0:1
ACTCCTACGGGAGGCAGCAGTAGGGAATCTTCCACAATGGACGAAAGTCTGATGGAGCAACGCCGCGTGAGTGAAGAAGGTTTTCGGATCGTAAAACTCTGTTGTTGGAGAAGAATGTATCTGATAGTAACTGATCAGGTAGTGACGGTATCCAACCAGAAAGCCACGGCTAACTACGTGCCAGCAGCCGCGGTAATACGTAGGTGGCAAGCGTTGTCCGGATGTATTGGGCGTAAAGCGAGCG
+
GGGGGGGGGGGGGGGGGGGGGGGGGGGGGGGGGGGGGGGGGGGGGGGGGGGGGGGGGGGGGGGGFEGGGGEGGGGGGGGGGGFGGGGGGGGGGGGGGGGGGGGGGGGGFGGGFFEGFGGDGGGGGGGGGGGGGGGGGGGGGFGGGGGGGGGGGDFDFGGGGGGGGGFGGGGGGGGGGEGGGGGD@FDFGEGGGGGEGGFGG?FGGGGG>FFDGEGGGGGGDEC*5>EGGGGGGGGDF>FDDGG5
@M03364:276:000000000-BLYN8:1:1101:19996:2406 1:N:0:1
ACTCCTACGGGAGGCAGCAGTGGGGAATATTGGACAATGGGCGCAAGCCTGATCCAGCCATACCGCGTGGGTGAAGAAGGCCTTCGGGTTGTAAAGCCCTTTTGTTGGGAAAGAAATCCAGCTGGTTAATACCCGGTTGGGATGACGGTACCCAAAGAATAAGCACCGGCTAACTTCGTGCCAGCAGCCGCGGTAATACGAAGGGTGCAAGCGTTACTCGGAATTACTGGGCGTAAAGCGCACG
+
GGGGGGGGGGGGGGGGGGGGGGGGGGGGGGGGGGGGGGGGGGGGGEGGGGGGGGGGGGGGGGGGGGGFGGGGGGGGFGGGGGGGGGGGGGGGGGGGGGGGGGGGGGGGGGGGGGGGGGGGGGGGGGGGGGGGGGGGGGGGGGGGGGGGGGGG<FGFGGGGFGGGGGGGGGGGGGGGGGGGGGGGGGGGGGGGGGDEGGGGGGGGGGGGGGGGGGGGG7FGGGGGGGGGGGGGGGGGGGGGGGG3
@M03364:276:000000000-BLYN8:1:1101:8827:2438 1:N:0:1
ACTCCTACGGGAGGCAGCAGTAGGGAATCTTCCGCAATGGACGAAAGTCTGACGGAGCAACGCCGCGTGAGTGAAGAAGGTTTTCGGATCGTAAAGCTCTGTTGTTAGGGAAGAATAGTGATAAGAGTAACTGATTATCATGTGACGGTACCTAACCAGAAAGCCACGGCTAACTACGTGCCAGCAGCCGCGGTAATACGTAGGTCCCAAGCGTTGTCCGGATTTATTGGGCGTAAAGCGAGCG
+
GGGGGGGGGGGGGGGGGGGGGGGGGGGGGGGGGGGGGGGGGGGGGGGGGGGGGGGGGGGGGGGGGGGGGGGGGGGGGGGGGGGGGGGGGGGGGGGGGGGGGGGGGCGGGGGGGGGGGGGGGGGGGGGGGGGGGGGGGGGGGGGGGGGGGGGGGGGGGGGGGGGGCGGGGGGGGGGGGGGGGGGGGGGGGGGGGGGGGFFGGGGGGGGGGGGGGGGGGGGGGCEGGFGGGGGGGGGDFFCDDGDC
@M03364:276:000000000-BLYN8:1:1101:6808:2512 1:N:0:1
ACTCCTACGGGAGGCAGCAGTGGGGAATATTGCACAATGGGCGCAAGCCTGATGCAGCCATGCCGCGTGTATGAAGAAGGCCTTCGGGTTGTAAAGTACTTTCAGCGAGGAGGAAGGCATTAAGGTTAATAACCTTAGTGATTGACGTTACTCGCAGAAGAAGCACCGGCTAACTCCGTGCCAGCAGCCGCGGTAATACGGAGGGTGCAAGCGTTAATCGGAATTACTGGGCGTAAAGCGCACG
+
GGGGGGGGGGGGGGGGGGGGGGGGGGGGGGGGGGGGGGGGGGGGGGGGGGGGGGGGGFGGGGGGGGGGGGGGGGGGGGGGGGGGGGGGGGGGGGGGGGGGGGGGGGGGGGGGGGGFGGGGGGGGGGGGGGGGGGGFFGGGGGGGGGGBDFGGGGGGGGGGGGGGGGGGGGGGGGGGGGGGGGGGGGCECGGGGGGGGGGGGGEGGDEGEGGGCGGGG7CGGGGGGGGG9EFGGGGGGGGGGCD5
@M03364:276:000000000-BLYN8:1:1101:20598:2521 1:N:0:1
ACTCCTACGGGAGGCAGCAGTGGGGAATATTGCACAATGGGCGCAAGCCTGATGCAGCCATGCCGCGTGTATGAAGAAGGCCTTCGGGTTGTAAAGTACTTTCAGCGAGGAGGAAGGCATTAAGGTTAATAACCTTAGTGATTGACGTTACTCGCAGAAGAAGCACCGGCTAACTCCGTGCCAGCAGCCGCGGTAATACGGAGGGTGCAAGCGTTAATCGGAATTACTGGGCGTAAAGCGCACG
+
GGGGGGGGGEGGGGGGGGGGGGGGGGGGGGGGGGGGGGGGGGGCGGGGGGGGGFGGGGGGGGGGGGGGGF8FGGGGGGGGGGGGGGGGFGGGFGGGFFGGGGGGGGGFGGGGGGGGEGGGDEEAF?CEFGCFGGEAFGFFFFDGG?F@=FGFD7FGGCFEFF7DCGGGFGGGFFADEGGGGFFGGGFGD5E:BE5EC<CB>8*:EGGG8FF8EEG5C7CFECG=CFGGFFFFGCCC5*:5<311
@M03364:276:000000000-BLYN8:1:1101:7896:2624 1:N:0:1
ACTCCTACGGGAGGCAGCAGTAGGGAATCTTCGGCAATGGACGAAAGTCTGACCGAGCAACGCCGCGTGAGTGAAGAAGGTTATCGGATCGTAAAACTCTGTTGTTAGAGAAGAACAAGGACGTTAGTAACTGAACGTCCCCTGACGGTATCTAACCAGAAAGCCACGGCTAACTACGTGCCAGCAGCCGCGGTAATACGTAGGTGGCAAGCGTTGTCCGGATTTATTGGGCGTAAAGCGAGCG
+
GECCDE96@FEE:F@FEE@FF,CFEEFDGF@,C@@BFFEG98@@::CFGGGGGGGD@6CGGGGBFDE>FEE9FFGGGGGGFG,FFGGGGGGGFGGGGGCFGGGGFFGGGGGGGGGGGGCD?FGGGCFGGGGGGGGGCFGFGGGGGGGGGGGGGGGGGGGGG7DFCFFGGDGGFCGGGDGGGGGGGGGG8EGGEGGCFGGGGCEEFCFDCFGGGGEEEFFGGGG5+<EFGGFFGGGCGGGGGGG<
@M03364:276:000000000-BLYN8:1:1101:13632:2625 1:N:0:1
ACTCCTACGGGAGGCAGCAGTAGGGAATCTTCCGCAATGGACGAAAGTCTGACGGAGCAACGCCGCGTGTGTGAAGAAGGTTTTCGGATCGTAAAGCACTGTTGTTAGAGAAGAACACCCACCATAGGAAATGATGGTGGCATGACGGTATCTAACCAGAAAGCCACGGCTAACTACGTGCCAGCAGCCGCGGTAATACGTAGGTGGCAAGCGTTGTCCGGATTGATTGGGCGTAAAGGGAGCG
+
GGGGGGGGGGGGGGGGGGGGGGGGGGGGGGGGGGGGGGGGGGGGGGGGGGGGGGGGGGGGGGGGGGGFGGGGGGGGGGGGGGGGGGGGGGGGGGGGGGGGGGGGGGGGFGGGGGGGGGGGGGGGFFGGGGGGGGGGGGGGGGGGGFGDGGGGGGGGGGGGGGGGGGGGGGGGGGGGGDGGGGGGGGGGCGGGGGGGGGGCECGDFGFFFGG*;EEGGGGGGEEG*<FGCGGGGG5:CFGDFDDC
@M03364:276:000000000-BLYN8:1:1101:16850:2638 1:N:0:1
ACTCCTACGGGAGGCAGCAGTGGGGAATATTGCACAATGGGCGCAAGCCTGATGCAGCCATGCCGCGTGTATGAAGAAGGCCTTCGGGTTGTAAAGTACTTTCAGCGAGGAGGAAGGCATTAAGGTTAATAACCTTAGTGATTGACGTTACTCGCAGAAGAAGCACCGGCTAACTCCGTGCCAGCAGCCGCGGTAATACGGAGGGTGCAAGCGTTAATCGGAATTACTGGGCGTAAAGCGCACG
+
GGGGGGGGEGGGGGGGGGGGGGGGGGGGGGGGGEGGGGGGGGGDEGGGGGGGFCFFFGFFGGGGGGGGGFEFGFGGGGGG@FGGGGGGGEEFGGGDGGGGDGG9FGGEFGFGGGGGCCEFGF9FFFGACGGGGFDGGCEFFCFFGFC7BFFGGGGGGGGGGGGC@FGGGGGGGGGGG>FCGGFFG,D7DEGGD:CGGGGGGGGGDGD5<@CF=E=CGGGGGGEGGGCFFGGGGCECFFFD3CG3
@M03364:276:000000000-BLYN8:1:1101:24855:2639 1:N:0:1
ACTCCTACGGGAGGCAGCAGTAGGGAATCTTCCACAATGGACGAAAGTCTGATGGAGCAACGCCGCGTGAGTGAAGAAGGTTTTCGGATCGTAAAACTCTGTTGTTGGAGAAGAATGTATCTGATAGTAACTGATCAGGTAGTGACGGTATCCAACCAGAAAGCCACGGCTAACTACGTGCCAGCAGCCGCGGTAATACGTAGGTGGCAAGCGTTGTCCGGATTTATTGGGCGTAAAGCGAGCG
+
FGGGGFGEGDGGGEDGGGGGGGGGGGGGFGGGGGGFGGGGGGGGGFC6FFEFEFGGGFFGEF@FGGGGGGG9?FFFGGGGGGGGGGGGGGG<FE@FFGGGGGGFFDFGGGFG8F,EFGGGG,@FAFGFFGFGFFGFFFFFCGFFDAGC:FFDFGDDGGE8F=FF@@DEFDGGFFGGGGFFGGGGGGFG7BG5ECECFFG5:B>EGGGFC9:=EE=CGGGG=8E=+CFGGGFE<//:C7:3<C)7
@M03364:276:000000000-BLYN8:1:1101:12528:2673 1:N:0:1
ACTCCTACGGGAGGCAGCAGTGGGGAATATTGCACAATGGGCGCAAGCCTGATGCAGCCATGCCGCGTGTATGAAGAAGGCCTTCGGGTTGTAAAGTACTTTCAGCGAGGAGGAAGGCGTTGTGGTTAATAACCTTAGTGATTGACGTTACTCGCAGAAGAAGCACCGGCTAACTCCGTGCCAGCAGCCGCGGTAATACGGAGGGTGCAAGCGTTAATCGGAATTACTGGGCGTAAAGCGCACG
+
GGGGGGGGGGGGDFGGGGGGGGGGGGGGGGGGGGGGGGGGGGGGGGGGGGGGGGFGGGGGGGGGGGGGGGDGGGFGGGGGGCFGEGGGGGGGGGGGGGGGGGGGGFGGGGGGGGFGGGGEGEGGGGGGGGGGFEFGGGGGGGGGGACGGGGGGGGGGEGGGGFFGGGCFGGCGGGGGGGGGGGGGGGGGGGGGGGGGGGFG>CCCECEGGGGDGCEGGCGGE/CCF+<?FECD<57*7CDGGGC
@M03364:276:000000000-BLYN8:1:1101:23002:2708 1:N:0:1
CTCCTACGGGAGGCAGCAGTGGGGAATATTGCACAATGGGCGCAAGCCTGATGCAGCCATGCCGCGTGTGTGAAGAAGGCCTTCGGGTTGTAAAGCACTTTCAGCGAGGAGGAAGGTGGTGAGCTTAATACGTTCATCAATTGACGTTACTCGCAGAAGAAGCACCGGCTAACTCCGTGCCAGCAGCCGCGGTAATACGGAGGGTGCAAGCGTTAATCGGAATTACTGGGCGTAAAGCGCACGC
+
FGFGGF,CFGEGGGGGGGCGGGGGCCAFGGG9FCEFDFGGGGDGFGGGGFF<E<FGGG8EGFFCE:FFGGGFFGFDGGGDC@FFGGGG7=F9FGGGGGGGGFGGCCCFFGGG:FFCFGGDFFF8FFA?DEGCFFFGGAF9DFGGGGFGGGGGGCCFGCFGGGGGGGGC7FGCBFC8FCFEFFGGGGGG7EGD8C>CGGGEE*8EBEGFFGGC8?=FGGGGGEGF7CE7CF=EG)1/>7C5C379
@M03364:276:000000000-BLYN8:1:1101:18792:2731 1:N:0:1
ACTCCTACGGGAGGCAGCAGTAGGGAATCTTCCACAATGGACGAAAGTCTGATGGAGCAACGCCGCGTGAGTGAAGAAGGTTTTCGGATCGTAAAACTCTGTTGTTGGAGAAGAACGTATTTGATAGTAACTGATCAGGTAGTGACGGTATCCAACCAGAAAGCCACGGCTAACTACGTGCCAGCAGCCGCGGTAATACGTAGGTGGCAAGCGTTGTCCGGATTTATTGGGCGTAAAGCGAGCG
+
GGGGGGGGGGGGGGGGGGGGGGGGGGGGGGGGGGGGGGGDFGGGGGGGGGGGGGGGCGGCFGDFGGGGGGGGGGGGGGGGF9E@FFGCGGGGGGFGEEFGGGDFFGGGFGGGGGGGDAEGG<FCFFGGGGGCFFGGGD@EFGFGAFFGGGGGGGGGGEFG,FEEGGGG7FGGGGGGGDDFFGF7FCEFGECG>:EG@F9C<,,C;CFFF6=AEGEGGGGGGDE*>791=C*;7DE=*;DGG<DC
@M03364:276:000000000-BLYN8:1:1101:19196:2743 1:N:0:1
ACTCCTACGGGAGGCAGCAGTGGGGAATATTGCACAATGGGCGCAAGCCTGATGCAGCCATGCCGCGTGTATGAAGAAGGCCTTCGGGTTGTAAAGTACTTTCAGCGAGGAGGAAGGCATTAAGGTTAATAACCTTAGTGATTGACGTTACTCGCAGAAGAAGCACCGGCTAACTCCGTGCCAGCAGCCGCGGTAATACGGAGGGTGCAAGCGTTAATCGGAATTACTGGGCGTAAAGCGCACG
+
GGGGGGGGGGGGGGGDGGGGGGGGGGGGGGGDFGGGGGGGGGGGGGGFGGGGGGGFGGGGGG?FGDGF@FGGCGGFFG8EGGGGGGEDCFEFGGGGGFGGGGFGGGGFEEGEC:BEGGC?FAFGGGGBDGGGGFGGGGGGGG<FG9F=DFGGGGGGGGG77BFGGGGGGGGGGGGGGGGGGGGGGGGG>CGGGG5=CBFFDC>EGGGGCC7CEGGG5C?CE88:EG?GGGGCCDEEGCFGDGD7
@M03364:276:000000000-BLYN8:1:1101:13685:2754 1:N:0:1
ACTCCTACGGGAGGCAGCAGTGGGGAATATTGGACAATGGGCGCAAGCCTGATCCAGCCATACCGCGTGGGTGAAGAAGGCCTTCGGGTTGTAAAGCCCTTTTGTTGGGAAAGAAATCCAGCTGGTTAATACCCGGTTGGGATGACGGTACCCAAAGAATAAGCACCGGCTAACTTCGTGCCAGCAGCCGCGGTAATACGAAGGGTGCAAGCGTTACTCGGAATTACTGGGCGTAAAGCGTGCG
+
GGGGGGGGGGGGGGGGGGGGGGGGGGGGGFGGGGGGGGGGGDFEGGGGGGGGGGGGGGGGGDFFGGGGGGGGGFAFFGFGGGGGFGGGFGGGGGGGDEFFGGGGGGFGGGGGGGGCGGFFFGGGGBFGFGCFEEFEFEGGDDFCFEGDGGGGGGGDGGGFCFGGGGFCFEGDFFCFFGCFGCEGGGGFGGDEGGCEG?FGDFGGGGGGGGFGGGEGEGGGGGGGFF9CFGGGDDEGF>C<5CCD
@M03364:276:000000000-BLYN8:1:1101:11495:2768 1:N:0:1
ACTCCTACGGGAGGCAGCAGTAGGGAATCTTCCACAATGGACGAAAGTCTGATGGAGCAACGCCGCGTGAGTGAAGAAGGTTTTCGGATCGTAAAACTCTGTTGTTGGAGAAGAACGTATTTGATAGTAACTGATCAGGTAGTGACGGTATCCAACCAGAAAGCCACGGCTAACTACGTGCCAGCAGCCGCGGTAATACGTAGGTGGCAAGCGTTGTCCGGATTTATTGGGCGTAAAGCGAGCG
+
GGGGGGGGGGGGGGGGGGGGGGGGGGGGGGGGGGGGGGGGGGGGGGGGGGGGGGGGGGGGGGGGGGGGGGGGGGGGGGGGGGGGGGGGEGGGGGGGGGGGGGGGGGGGGGGGGGGGGGGGGGGGGGGGGGGGGGGGGGGFGGGGGGGGGGGGGGGGGGGGGGGGFGGGGGGGGGGGGGGGGGGGGGGGGGGGEGGGGGFGGGGGGGGGGGGGGGGGGGGGDCECEGGEGGGFCCGGGGGGGGGD
@M03364:276:000000000-BLYN8:1:1101:11018:2770 1:N:0:1
ACTCCTACGGGAGGCAGCAGTAGGGAATCTTCGGCAATGGACGAAAGTCTGACCGAGCAACGCCGCGTGAGTGAAGAAGGTTTTCGGATCGTAAAACTCTGTTGTTAGAGAAGAACAAGGACGTTAGTAACTGAACGTCCCCTGACGGTATCTAACCAGAAAGCCACGGCTAACTACGTGCCAGCAGCCGCGGTAATACGTAGGTGGCAAGCGTTGTCCGGATTTATTGGGCGTAAAGCGAGCG
+
GGGGGGGGGGGGGGGGGGGGGGGGGFGGGGGGGDGGGGGGGGGGGGGFGGGFGGGGGGGGGGGGGGGGGGGGGGGGGGGGEFGGGEGGGGGFGGGGGGGGGGGGGGGGGGGGGGGGGGGGGGGCGGGGGGGGGGGGGGG>FGGGGGGGGGGGGGGGGGGFGGGGGGGGGGGGGGGGGGGGGGGGGGGGGGGGGGGGGGGGGGFGGGGGGGGFGGGGGGGGGE=EEGG7?FGGGGGGGGGGGGGD
@M03364:276:000000000-BLYN8:1:1101:23893:2781 1:N:0:1
ACTCATACGGGAGGCAGCAGTAGGGAATCTTCGGCAATGGGGGCAACCCTGACCGAGCAACGCCGCGTGAGTGAAGAAGGTTTTCGGAACGTAAAACTCTGTTGTTAGAGAAGAACGTTACGTAGAGTGGAAAGTTACTTAAGTGACGGTATCTAACCAGAAAGGGACGGCTAACTACGTGCCAGCAGCCGCGGTAATATGTCGGTTCTAAGCGGTGTCCGGATTTATTGGGCGTAAAGCGAGG
+
GGGG,CFGG7EGGGGGEGGGG9EGEGFG9CC@FCEGG8CEFGGDFGF8F@@E,,@FFGGE<FGGGGCCFCC<?ECAFCEA=5B<FGDG+>?FEFGCEE@FFG,,,:CFEFGGGGF=CFGF+CFGFCDF<3,3BAF9<<DA,,@DC,3F7FG+,@=,,5,@@A,:@@@FG:CGGEFFEGG<:CFFGFGG7,=>>E:8C;C+5?+=B**3+>EFCE8C772<CEC:89+303<C<C:CG*::59<)
@M03364:276:000000000-BLYN8:1:1101:8372:2792 1:N:0:1
ACTCCTACGGGAGGCAGCAGTGGGGAATATTGCACAATGGGCGCAAGCCTGATGCAGCCATGCCGCGTGTATGAAGAAGGCCTTCGGGTTGTAAAGTACTTTCAGCGAGGAGGAAGGCATTAAGGTTAATAACCTTAGTGATTGACGTTACTCGCAGAAGAAGCACCGGCTAACTCCGTGCCAGCAGCCGCGGTAATACGGAGGGTGCAAGCGTTAATCGGAATTACTGGGCGTAAAGCGCACG
+
GGGGGGGGGGGGGGGGGGGGGGGGGGGGGGGGGGGGGGGGGGGGGGGGGGGGGGGGGGGGGGGGGEGGGGGGGGGGGGGGGFGFGGGGGGGGGGGGGGGGGGGGGGGGGGGGGGGGGGGGGGGGGGGGGGGGGGGGGGGGFGGGGGGGGGGGDGGFFGGGGGGGGGGGGGGGDDGGGGGGGGGGFGGCCGGGDEEDFFGGGGGGGGDGGGGGGGGGGGGGGGDFGGGGGGGGGGGGGGGG7CD7
@M03364:276:000000000-BLYN8:1:1101:7932:2827 1:N:0:1
ACTCCTACGGGAGGCAGCAGTGGGGAATATTGCACAATGGGCGCAAGCCTGATGCAGCCATGCCGCGTGTATGAAGAAGGCCTTCGGGTTGTAAAGTACTTTCAGCGAGGAGGAAGGCATTAAGGTTAATAACCTTAGTGATTGACGTTACTCGCAGAAGAAGCACCGGCTAACTCCGTGCCAGCAGCCGCGGTAATACGGAGGGTGCAAGCGTTAATCGGAATTACTGGGCGTAAAGCGCACG
+
GGGGGGGGGGGGGGGGGGGGGGGGGGGGFGGGGGGGGGGGGGGGGGGGGGGGGGGGFGFGFGGCGGGGGFGGGGGCFGGGGGGGGGD@FGGGGGGGGCFGGGGGGCFGGGCGGFEGDFFGGFGGGGGGGGGGGGGGABFFGGGGGGGGDDFGGGGGGGGGGGGGGGGGCGGGGGGGFGGGGGGGFGFGECGGG>C7CFFGG>EGGGGGGGGGGEGGFCFGGGGGGFGGGGGCGDEGGGGGGGGD
@M03364:276:000000000-BLYN8:1:1101:21131:2859 1:N:0:1
ACTCCTACGGGAGGCAGCAGTGGGGAATATTGCACAATGGGCGCAAGCCTGATGCAGCCATGCCGCGTGTATGAAGAAGGCCTTCGGGTTGTAAAGTACTTTCAGCGAGGAGGAAGGCATTAAGGTTAATAACCTTAGTGATTGACGTTACTCGCAGAAGAAGCACCGGCTAACTCCGTGCCAGCAGCCGCGGTAATACGGAGGGTGCAAGCGTTAATCGGAATTACTGGGCGTAAAGCGCACG
+
GGGGGGGGGGGGGGGGGGGGGGGGGGGGGGGGGGGGGGDGGGGGGGFGGGGGGGFFFGGGGGGGGGGGGEFGGGGGGGGGFFGGGGGGGGDGGGGGGGGGGFGDFCGDFGG>BFEGGGCFGFGGGGGGGGGGGGGFFGEGGGGGGGGGGCGGGGGGCGGCFGGGGGGDGGDEGFFAFGGGDDFGGGF7>>EGDCEEFGGGGCCEGGGG?CDEGEGGDCFGDGEGDGGGG6C=DDG5D>F37C<5
@M03364:276:000000000-BLYN8:1:1101:18098:2887 1:N:0:1
ACTCCTACGGGAGGCAGCAGTGGGGAATATTGCACAATGGGCGCAAGCCTGATGCAGCCATGCCGCGTGTATGAAGAAGGCCTTCGGGTTGTAAAGTACTTTCAGCGAGGAGGAAGGCATTAAGGTTAATAACCTTAGTGATTGACGTTACTCGCAGAAGAAGCACCGGCTAACTCCGTGCCAGCAGCCGCGGTAATACGGAGGGTGCAAGCGTTAATCGGAATTACTGGGCGTAAAGCGCACG
+
GGGGGGGGGGGGGGGGGGGGGGGGGGGGGGGGGGGGGGGGGGGGGGGGGGGGGGGGGGGGGGGGGGGGGGGGGGGGGGGGGGGGGGGGGGGGGGGGGGGGGGGGGGGGGGGGGGGGGGGFGGGGGGGGGGGGGGGGGGFGGGGGFGGGGGGGGGGGGGGGGGGGGGGGGGGGGGGGGGGGGGGGGGGGGGGGGGGGGGGGGGGGGGGGGGGGDBGGGGGGGGDGGGGGGGGGGGGGGFFGGGC)
@M03364:276:000000000-BLYN8:1:1101:12970:2932 1:N:0:1
ACTCCTACGGGAGGCAGCAGTGGGGAATATTGCACAATGGGCGCAAGCCTGATGCAGCCATGCCGCGTGTATGAAGAAGGCCTTCGGGTTGTAAAGTACTTTCAGCGAGGAGGAAGGCGTTGTGGTTAATAACCGCAGCGATTGACGTTACTCGCAGAAGAAGCACCGGCTAACTCCGTGCCAGCAGCCGCGGTAATACGGAGGGTGCAAGCGTTAATCGGAATTACTGGGCGTAAAGCGCACG
+
GGGGGGGGGGGGGGGGGGGGGGGGGDGGEGGGGGGGGGGGGGGFGGGGDGGGGGFGGGGGGGGGGGGGGEFDFGGGGGGGFCFGGGGGGDGGGGGGGGGGFGGGGFGFFGGGGGGGECEFGGEGGFFGFGFFFGGGGGGGFGGGGGGGGGGGGGGGGGGGGFDGGFGGGGGGGGG?FEGGGGGFFGGGGGGGGGGGGGFGGBGGGEEGGGGGGGEE5FGGGGDGGGFFGGFFGGGCFGGGDDD<
@M03364:276:000000000-BLYN8:1:1101:8415:2963 1:N:0:1
ACTCCTACGGGAGGCAGCAGTGGGGAATATTGCACTATGGGCGCAAGCCTGATGCAGCCATGCCGCGTGTGTGAAGAAGGCCTTCGGGTTGTAAAGCACTTTCAGCGAGGAGGAAGGTGGTGAGCTTAATACGCTCATCAATTGACGTTACTCGCAGAAGAAGCACCGGCTAACTCCGTGCCAGCAGCCGCGGTAATACGGAGGGTGCAAGCGTTAATCGGAATTACTGGGCGTAAAGCGCACG
+
GGGFGGGGGGCGGGGGGGGGGFGGGGGGGGGGGGGGGGGGGGGGGDGFGGGGGGGGGGGGGGGGGGGFGGGGGGGGGGGGGGGGGGGGGGGGGGGGGGGGGGGFGGGGGGGGGGGGGGGGGGGGGGGGGGGGGDEGCFGGGGGGGGGGGFGGGGDEG>FGGGGGGGGGGGGGGGGGGGGGGGGGGGGGFGGGGGGGGGGGGGGGGGGGGGGGGGGGGFFGG58FGGGGGGGFDGDGGGGGGGG7
@M03364:276:000000000-BLYN8:1:1101:13696:2984 1:N:0:1
ACTCCTACGGGAGGCAGCAGTGGGGAATATTGCACAATGGGCGCAAGCCTGATGCAGCCATGCCGCGTGTATGAAGAAGGCCTTCGGGTTGTAAAGTACTTTCAGCGGGGAGGAAGGTGATAAAGCGAATACCTTTATCAATTGACGTTACCCGCAGAAGAAGCACCGGCTAACTCCGTGCCAGCAGCCGCGGTAATACGGAGGGTGCAAGCGTTAATCGGAATTACTGGGCGTAAAGCGCACG
+
GGGGGGGGGGGGGGGGGGGGGGGGGGGGGGGGGGGGGGGGGGGGGGGGGGGGGGGGGGGGGGGGGGGGGGGGGGGGGGGGGGGGGGGGGGGGGGGGGGGGGGGGGGGGGGGGGGGGGGGGGGGGGGGGGGGGGGGGGGGGGGGGGGGGGGGGEGGGGGGGGGGGGGGGGGGGGGGGGGGGDGGGGGGGGGGGGGGGGGFGGGGEEGGGGGGGGGGGGGGGGGGGGGGGGGGGGGGGGGGGDGG5
@M03364:276:000000000-BLYN8:1:1101:19084:2990 1:N:0:1
ACTCCTACGGGAGGCAGCAGTGGGGAATATTGCACAATGGGCGCAAGCCTGATGCAGCCATGCCGCGTGTATGAAGAAGGCCTTCGGGTTGTAAAGTACTTTCAGCGAGGAGGAAGGCGTTGTGGTTAATAACCGCAGCGATTGACGTTACTCGCAGAAGAAGCACCGGCTAACTCCGTGCCAGCAGCCGCGGTAATACGGAGGGTGCAAGCGTTAATCGGAATTACTGGGCGTAAAGCGCACG
+
GGGGGGGGGGGGGGGGEGGGGGGGGGGGGFGGGGGGGGGGGGGGGGGGGGGGGGGGGGGGGGGGGGGGGGFGGGGGGFFGGGGGGGGGGGGGGGGGGGGGGGGGGFGGGGEFG+B<FC4FFGGGGAFDEGGGGGGGGGGDFDGGGGGGGGGGGGGGGDDGDCGGFFGGDGGGGGGGGGGGGGGGGFGFCGGGGGGGGGGGGGGGGEEGGGFGGEGG=CFCEGGGGGGGGGGGGGGGGGDGGGD3
@M03364:276:000000000-BLYN8:1:1101:18619:2994 1:N:0:1
ACTCCTACGGGAGGCAGCAGTAGGGAATCTTCCACAATGGACGAAAGTCTGATGGAGCAACGCCGCGTGAGTGAAGAAGGTTTTCGGATCGTAAAACTCTGTTGTTGGAGAAGAACGTATTTGATAGTAACTGATCAGGTAGTGACGGTATCCAACCAGAAAGCCACGGCTAACTACGTGCCAGCAGCCGCGGTAATACGTAGGTGGCAAGCGTTGTCCGGATTTATTGGGCGTAAAGCGAGCG
+
GGGGGGGGGEGGDGGEGGGGGGGFEGGGGGGGGGGGGGGGGGGGGGGGGGGGGGGGGGGFGGDEB@F>FEEEFGFGGFGGGGGGGGGGFFGGDGGF@EGGGGGEGGGCFEDDGGGGGGGGEGGEGGGGGGGGGDFG,E@FGGGGGGGGGGFGCFFGG7FFGGFFGCFDGDFGG7FGGDE:CEFGGCCFFGGGEGGGG;CF,>EGGGGGGGGFGEEC5+9CECCE+>CC<CFGDDEGGG>57D<<
@M03364:276:000000000-BLYN8:1:1101:10965:3015 1:N:0:1
ACTCCTACGGGAGGCAGCAGTGGGGAATATTGCACAATGGGCGCAAGCCTGATGCAGCCATGCCGCGTGTATGAAGAAGGCCTTCGGGTTGTAAAGTACTTTCAGCGAGGAGGAAGGCATTAAGGTTAATAACCTTAGTGATTGACGTTACTCGCAGAAGAAGCACCGGCTAACTCCGTGCCAGCAGCCGCGGTAATACGGAGGGTGCAAGCGTTAATCGGAATTACTGGGCGTAAAGCGCACG
+
GGGGGGGGGGGGGGGGGGGGGGGGGGGGGGGGGGGGGGGGGFGDGGGGGGGGGGGGGGGGGGGGGGGGGFGGGGGGGGGGGGGGGGGGGGGGGGFGGGGGGFFGGFGFFGGGGGGGGCFF,AFFGCFEGGGGG,FAFG<FFGGF?FGGGGGGFGGGGGGGGFGGFFGGGGGGGGGGGDGGGGFGFFGGGGGGG>EEFGGGGCCCC*=>FG7:CEGGGFGGDEEDD79CFGGGDG575:FGDGG)
@M03364:276:000000000-BLYN8:1:1101:15036:3028 1:N:0:1
ACTCCTACGGGAGGCAGCAGTGGGGAATATTGCACAATGGGGGGAACCCTGATGCAGCCATGCCGCGTGAATGAAGAAGGCCTTCGGGTTGTAAAGTTCTTTCATTGGCGAGGAAGTTATTTGCTTAAATAGGGTAAGTAATTGACGTTAACCAAAGAAGAAGCACCGGCTAACTCCGTGCCAGCAGCCGCGGTAATACGGAGGGTGCAAGCGTTAATCGGAATAACTGGGCGTAAAGGGCACG
+
GGGGGGGGGGGGGGGGGGGGGGGGGGGGGGGGGGGGGGGGGGGGGGGGGGGGGGGGGGGGGGGGGGGGGGGGGGGGGGGGGGGGGGGGGGGGGGGGGGGGGGGGGGGGGGGGGGDGGGGGGGGGGGFGGGGGGGGGGFGGGGGGGGGGGGGGGGGGGGGGGGGGGGGGGGGGGGGGGGGGGGGGGGFGCGGGGGGGGGGGGDGGGGGGGGGGGEGGGGGGGGGGGGGGF?C5CDGGGGGGGGGD
@M03364:276:000000000-BLYN8:1:1101:9130:3059 1:N:0:1
ACTCCTACGGGAGGCAGCAGTGGGGAATATTGCACAATGGGCGCAAGCCTGATGCAGCCATGCCGCGTGTATGAAGAAGGCCTTCGGGTTGTAAAGTACTTTCAGCGAGGAGGAAGGCGTTGTGGTTAATAACCGCAGCGATTGACGTTACTCGCAGAAGAAGCACCGGCTAACTCCGTGCCAGCAGCCGCGGTAATACGGAGGGTGCAAGCGTTAATCGGAATTACTGGGCGTAAAGCGCACG
+
GGGGGGGGGGGGGGGGGGGGGGGGGGGGGGGGGGGGGGGGGGGGGGGGGGGGGGGGGGGGGGGGGGGGGGGGGGGGGGGGGGGGGGGGGGGGGGGGGGGGGGGGGGGGGGGGEEGGGGGGGGGGGGGGGGGGGGGGGGGGGGGGGGGGGGGGGGGGGGGGGGGGGGGGGGGGGGGGGGGGGGGGGGGGGGGGGGGGGGGGGEGGGGGGGGGGGGGGGGGGGGEGGGGGGGGGGGCGGFFGGGG<
@M03364:276:000000000-BLYN8:1:1101:22920:3067 1:N:0:1
ACTCCTACGGGAGGCAGCAGTGGGGAATATTGCACAATGGGCGCAAGCCTGATGCAGCCATGCCGCGTGTATGAAGAAGGCCTTCGGGTTGTAAAGTACTTTCAGCGAGGAGGAAGGCATTAAGGTTAATAACCTTAGTGATTGACGTTACTCGCAGAAGAAGCACCGGCTAACTCCGTGCCAGCAGCCGCGGTAATACGGAGGGTGCAAGCGTTAATCGGAATTACTGGGCGTAAAGCGCACG
+
GGGGGGGGGGGGGGGGGGGGGGGGGGGGGGGGGGGGGGGGGGGGGGGGGGGGGGGGGGGGGGGGGGGGGGGGGGAFGGGGGGGGGGGGGGGGFGGGGGGGGGGGGGGGGGEEGGGGGGGGGGGGGGGGGGGGGGGGGGGGGGGGGGGGGGGGGGGGGGGGGGGGGGGGGGGGGGGGGGGGDFGC@EFGGGGGGGDGGGGGGGGGGGGDGGGGGEDGGGGGGGDGGGGGGFGGGGGDGFGCGGD9
@M03364:276:000000000-BLYN8:1:1101:14124:3117 1:N:0:1
ACTCCTACGGGAGGCAGCAGTAGGGAATCTTCGGCAATGGGGGCAACCCTGACCGAGCAACGCCGCGTGAGTGAAGAAGGTTTTCGGATCGTAAAACTCTGTTGTTAGAGAAGAACGTTAAGTAGAGTGGAAAGTTACTTAAGTGACGGTATCTAACCAGAAAGGGACGGCTAACTACGTGCCAGCAGCCGCGGTAATACGTAGGTCCCAAGCGTTGTCCGGATTTATTGGGCGTAAAGCGAGC
+
GGGGGGFGGGGGGGGGGGGGGGGGGGGGGGGGGGGGGGGGGGGCGGGGGGGGGGGGGGCFGGGGGGGGGGGGGGGGGGGGFFGGGGGGGGGGGGGGGGGGGGGGG8?FFGGGGGGGGGGG<FFGGGGGG7FGGGGGGGGGGGGGGGGGGGGGGGGGGGGGGGGGGDFGGGGGGGGGFGGGGGGGGGGGGGGGGGGEGGGGGFDGGGG+BFFGDGGDCEGFGGEGE+<EGFGGFDGGGGGFD7C)
@M03364:276:000000000-BLYN8:1:1101:17591:3129 1:N:0:1
ACTCCTACGGGAGGCAGCAGTGGGGAATATTGCACAATGGGCGCAAGCCTGATGCAGCCATGCCGCGTGTGTGAAGAAGGCCTTCGGGTTGTAAAGCACTTTCAGCGAGGAGGAAGGTGGTGAGCTTAATACGCTCATCAATTGACGTTACTCGCAGAAGAAGCACCGGCTAACTCCGTGCCAGCAGCCGCGGTAATACGGAGGGTGCAAGCGTTAATCGGAATTACTGGGCGTAAAGCGCACG
+
GGGGGGGGGGGGGGGGGGGGGGGGEGGGGGGGGGGGGGGGGCFGGGGGD@FFGGGGGGGGGGGGGGDEEGFGGFGFGCGGGFGGGGGGFEEFFAGGGGGGGGGGGGGGGGG7FCEAGEGGGFGGGGGGGGGGDGGGGGGFGFDGGGGGFGGGGGGGGGGGGFFGGGGDFGGGGGGFGGGGGGGGGGFGCGDGG:ECGGGGGGGGGGGDFFFGEGCEGGGG558EGGGGGDGGGG5:C*CDDGG5
@M03364:276:000000000-BLYN8:1:1101:6973:3136 1:N:0:1
ACTCCTACGGGAGGCAGCAGTAGGGAATCTTCGGCAATGGACGAAAGTCTGACCGAGCAACGCCGCGTGAGTGAAGAAGGTTTTCGGATCGTAAAACTCTGTTGTTAGAGAAGAACAAGGACGTAAGTAACTGTACGTCCCCTGACGGTATCTAACCAGAAAGCCACGGCTAACTACGTGCCAGCAGCCGCGGTAATACGTAGGTGGCAAGCGTTGTCCGGATTTATTGGGCGTAAAGCGAGCG
+
GGGGGGGGGGGGGGGGGGGGGGGGGGGGGGGGFGGGGGGGGFGGEGGGGFGGGGGGCFGGGFGGGGGGGGGGGGGGGGGGGG<BFGGGGGGGGGGGFGFFFFFFFGGGGGDFFGGGGGGGGDCGGGGGGFGGGGGFFDAFFGGGGGGGEGCFGGGGGGGGGGGGFFGGGGGGFCGGGGGGGGGGGGGGFGDECCEECCGGC9CEGGD6CGGGGGGECFG=CEEGGGCEFFGGDCEGCFC95DG5
@M03364:276:000000000-BLYN8:1:1101:23807:3139 1:N:0:1
ACTCCTACGGGAGGCAGCAGTAGGGAATCTTCCACAATGGACGAAAGTCTGATGGAGCAACGCCGCGTGAGTGAAGAAGGTTTTCGGATCGTAAAACTCTGTTGTTGGAGAAGAACGTATTTGATAGTAACTGATCAGGTAGTGACGGTATCCAACCAGAAAGCCACGGCTAACTACGTGCCAGCAGCCGCGGTAATACGTAGGTGGCAAGCGTTGTTCGGATTTATTGGGCGTAAAGCGAGCG
+
GGGGGGGGGGGGGDEGGGGGGGGGGGGGGGGGGGGGGGGGGGGGGCFFGFFFFFGGFGGGGGGGGGGGGDGGGGGGGGGF8EFFGGGGGGGGFGGGGGGGGGFGFGGGFFFFFGG8C?A<<FFC<FFGFFFFGGFGGFFGC<FFGGGGG7FFEGG?CFDGGGG8FFGGGG@7FGFCFDGA7FFFGGGGGGCEEEGGGGCFFGFGGGGGGCFC8E**2*1:ECE*>++>CGC5))2:7>7/9<DD
@M03364:276:000000000-BLYN8:1:1101:24140:3151 1:N:0:1
ACTCCTACGGGAGGCAGCAGTGGGGAATATTGCACAATGGGCGCAAGCCTGATGCAGCCATGCCGCGTGTGTGAAGAAGGCCTTCGGGTTGTAAAGCACTTTCAGCGAGGAGGAAGGTGGTGAACTTAATACGTTCATCAATTGACGTTACTCGCAGAAGAAGCACCGGCTAACTCCGTGCCAGCAGCCGCGGTAATACGGAGGGTGCAAGCGTTCATCGGAATTACTGGGCGTAAAGCGCACG
+
GGGGGGGGGGGGEGG@FEFFFGGGGGGDGGGGFGGGGGGCCGCGG@CGFGGFF@FG<FFGGFGGEFGGCFCFG9ECGGGFGGFGGGGGGGGGGGGGAFGGGGGFGGGCGGGGGEC<C,:+FDAC<FGGDGE,:FFEFGGAEGGGD>FCFGGFC@E:BFFGGGFGGGFGGGG>FGGGGEGGGGGGFGDFGGGGGEGCFFGGGG5ED*;>CFGGGGG*<C?CG8CCFGF:0?EGGGGGGFGCGD</
@M03364:276:000000000-BLYN8:1:1101:16969:3156 1:N:0:1
ACTCCTACGGGAGGCAGCAGTAGGGAATCTTCGGCAATGGGGGCAACCCTGACCGAGCAACGCCGCGTGAGTGAAGAAGGTTTTCGGATCGTAAAACTCTGTTGTTAGAGAAGAACGTTAAGTAGAGTGGAAAGTTACTTAAGTGACGGTATCTAACCAGAAAGGGACGGCTAACTACGTGCCAGCAGCCGCGGTAATACGTAGGTCCCAAGCGTTGTCCGGATTTATTGGGCGTAAAGCGAGC
+
GGGGGGGGGGGFGGGGGG@FGGGGDGGGGGGGGGGGGGGGGGGGGFGGEFGFGGGEEGGGFGDFGGGGGGGGGGGGGGGGGGGFFGGGGGGGCFGGGGGGGGGGFGGGGGEGGGGGGGGCFGGDFCGGGGDDFGGG9FF<FFFCFGGGGGGGFGGGGGFFCAGGGEFGGGDEEEFGGGGG:CFGGGFGGGGGGGGBCECGFFFGGGGGGGCCEEECEGC?EEGGGFGFGGGD<DE533>DG:C)
@M03364:276:000000000-BLYN8:1:1101:6661:3158 1:N:0:1
ACTCCTACGGGAGGCAGCAGTAGGGAATCTTCGGCAATGGGGGCAACCCTGACCGAGCAACGCCGCGTGAGTGAAGAAGGTTTTCGGATCGTAAAACTCTGTTGTTAGAGAAGAACGTTAAGTAGCGTGGAAAGTTACTTAAGTGACGGTATCTAACCAGACAGGGACGGCTAACTACGTGCCAGCAGCCGCGGTAATACGTAGGTCCCAAGCGTTGTCCGGATTTATTGGGCGTAAAGCGAGC
+
FFGGGFGGGGGGGGGGDFGGEDAEEGFGFFFFGGGGGGGGF:FEGGFGFGGGGGEGCFDFGGGGGGGFE@CCFFGGAEGCB?<FBC7=F:CEF=<EFGF9FGGF?DFGGGF?CEFFEFGGGF:EF,CFGCFFDBFFGDCCFCGGC<FEC+@+EF=;F:@F,*5,>@FGGGGGGGFG,,=FGGGF7@EFC5*:B>E@CCCCGG9EEGGC*+;*8>;CE7C9=C;=C+<EFGCFCDEGGG*:CDG<
@M03364:276:000000000-BLYN8:1:1101:24285:3185 1:N:0:1
ACTCCTACGGGAGGCAGCAGTGGGGAATATTGCACAATGGGCGCAAGCCTGATGCAGCCATGCCGCGTGTATGAAGAAGGCCTTCGGGTTGTAAAGTACTTTCAGCGAGGAGGAAGGCATTAAGGTTAATAACCTTAGTGATTGACGTTACTCGCAGAAGAAGCACCGGCTAACTCCGTGCCAGCAGCCGCGGTAATACGGAGGGTGCAAGCGTTAATCGGAATTACTGGGCGTAAAGCGCACG
+
GGGGGGGGGGGGGDGGGGGGGGGGGDGGGGGGGGGGGGFFGGGGGGGGGGGFGGFGGGGGGCFGGGGGCCFGGGGGGGGGGGGGGGGGFGGGGGGGGGGGGGGGGGGGDGGGGGGGGGGGGGGGGGGGGGGGGGGGGGGGGGGGGGGGGGGGGGC:FEGGGGGGGGGGGG*CEFGGGGGGGGGGGGGGCEGGGGDGGGGC5>ECGGGGGGGGGGDGGGGGGGGGGGGGGGGGGGGGGGGGDGD5
@M03364:276:000000000-BLYN8:1:1101:20636:3187 1:N:0:1
ACTCCTACGGGAGGCAGCAGTGGGGAATATTGCACAATGGGCGCAAGCCTGATGCAGCCATGCCGCGTGTGTGAAGAAGGCCTTCGGGTTGTAAAGCACTTTCAGCGAGGAGGAAGGTGGTGAACTTAATACGTTCATCAATTGACGTTACTCGCAGAAGAAGCACCGGCTAACTCCGTGCCAGCAGCCGCGGTAATACGGAGGGTGCAAGCGTTAATCGGAATTACTGGGCGTAAAGCGCACG
+
FGGGGGGGGGGGGGGGGGGGGGGGGGGGGGGGGGGGGGGGGGG7CGGGGGGGGGGGGG8F9FFGGGGGGG7FGGGGGGGFFFGGGGGGGGGGGGGG,BFFGGGGGGG:FFGCFEF8==E7FGGG,BFFGGGGGAE8F9D<<F?DC9BBFG7=CBFEGGFCD><F,F@FECFEEFC9FGGGGC,,:>DF7CGCEECEFF9CC5CEGEGCF9CEG8C=CE?EED=5<:CGC?EFDD57**279C9C
@M03364:276:000000000-BLYN8:1:1101:23198:3190 1:N:0:1
ACTCCTACGGGAGGCAGCAGTAGGGAATCTTCCACAATGGACGAAAGTCTGATGGAGCAACGCCGCGTGAGTGAAGAAGGTTTTCGGATCGTAAAACTCTGTTGTTGGAGAAGAATGTATCTGATAGTAACTGATCAGGTAGTGACGGTATCCAACCAGAAAGCCACGGCTAACTACGTGCCAGCAGCCGCGGTAATACGTAGGTGGCAAGCGTTGTCCGGATTTATTGGGCGTAAAGCGAGCG
+
GGGGGGGGGGGGGGGGGGGGGGGGGGGGGGGGGGGGGGGGFGGGGGGGGGGGGGGGGGGGGGGGGGGGGDGGGGCEFGGGGGGGGGGGGGGGGGGGGGGGGGGGGGGG,EF?FGFGGGGGGGGGGGGGGGGGGGCFGGGGGGGGGGGGGGGGGGGGGGGFGGGGGGGGGGGGGGFGGGGGGGGCFGCFFGGGGGGGGGGGGFFGFFGGGGGE=CECEFE*=;CGGGC>9CFGGGGGGGFCD3DD
@M03364:276:000000000-BLYN8:1:1101:20954:3250 1:N:0:1
ACTCCTACGGGAGGCAGCAGTGGGGAATATTGCACAATGGGCGCATGCCTGATACAGCCATGCCGCGTGTATGAAGAAGGCCTTCGGGTTGTAAAGTACTTTCAGCGAGGAGGAAGGCGTTGTGGTTAATAACCGCAGCGATTGACGTTACTCGCAGAAGAAGCACCGGCTAACTCCGTGCCAGCAGCCGCGGTAATACGGAGGGTGCAAGCGTTAATCGGAATTACTGGGCGTAAAGCGCACG
+
FGE6EFEFEGCC@:;@FFFC<F-EBFGG9FCE9FCF@C,E@CFCE,86CFGFE,CEGCDCEFE,6:6+@BFEGCD9CCCE@FGD<CE+:CC4FCFF,?B@E@DEG9C++CC:F:A<+,68+CFC>=FEFGFFF8CF7+CF+>>+>FGGF7FC9+<C7F>F7DCFG,C><>FG7E26:;<*4CFF7FGFFGGDGCC=??FCC5:8?E*;6@GFGEC5/+<7EGGFFGGEFGGFG<77CD7CDC3<
@M03364:276:000000000-BLYN8:1:1101:24468:3257 1:N:0:1
ACTCCTACGGGAGGCAGCAGTAGGGAATCTTCCACAATGGACGAAAGTCTGATGGAGCAACGCCGCGTGAGTGAAGAAGGTTTTCGGATCGTAAAACTCTGTTGTTGGAGAAGAACGTATTTGATAGTAACTGATCAGGTAGTGACGGTATCCAACCAGAAAGCCACGGCTAACTACGTGCCAGCAGCCGCGGTAATACGTAGGTGGCAAGCGTTGTCCGGATTTATTGGGCGTAAAGCGAGCG
+
GGGGGGGGGGGGGGGGGGGGGGGGGGGGGGGGGGGGGGGGGGG@GGGFGGGGGGGGGGFGGGGGGGGGG?FGGGGGGFEGGGGGGGGGGGGGGGGFFGGGFGGG<FFGGGGGGGFFGFGFGEFGEEDFGGGDGGFFGGGGFFGGGGGGGGEGCFGGGGGGGGGGEGGGGGGGGFGGFGG>FGGGFGDGFEGGGGDDGGFGGGFGCFGGGGGGGGGEEFGGGG=7EF?EFFFGGCCEGGGGDCD9
@M03364:276:000000000-BLYN8:1:1101:22691:3265 1:N:0:1
ACTCCTACGGGAGGCAGCAGTAGGGAATCTTCCACAATGGACGAAAGTCTGATGGAGCAACGCCGCGTGAGTGAAGAAGGTTTTCGGATCGTAAAACTCTGTTGTTGGAGAAGAATGTATCTGATAGTAACTGATCAGGTAGTGACGGTATCCAACCAGAAAGCCACGGCTAACTACGTGCCAGCAGCCGCGGTAATACGTAGGTGGCAAGCGTTGTCCGGATTTATTGGGCGTAAAGCGAGCG
+
GGGFGGGFFEF@FEGGEGGGGGGGGGFGGGGGGGGGGGGGGGGGGGGGGGGGFGGGGGGGGDGGGGG=FFGGGGFGFGGGEGFGGGDGGGGGGG?FEGGGGGGGGFGGGGGFGGGFGGGGFGGGGGGGGGGGGGGGGGGFGGGGGGGCGGGFFFGGGGGGFDEF8FGGGDEGGGGGGGGGGFGFGGGGEGGDGE5EEGGGGFGGGF>EFCFFE=8CE0@5E85:+AFG7EG5>CE=FGGDDGG5
@M03364:276:000000000-BLYN8:1:1101:23243:3276 1:N:0:1
ACTCCTACGGGAGGCAGCAGTGGGGAATATTGCACAATGGGCGCAAGCCTGATGCAGCCATGCCGCGTGTATGAAGAAGGCCTTCGGGTTGTATAGTACTTTCAGCGAGGAGGAAGGCATTAAGGTTAATAACCTTAGTGATTGACGTTACTCGCAGAAGAAGCACCGGCTAACTCCGTGCCAGCAGCCGCGGTAATACGGAGGGTGCAAGCGTTAATCGGAATTACTGGGCGTAAAGCGCACG
+
FFEFEFGCG7@CGGGGGG@ECEFGG7;FFGGCCFCFCFGCFGGG@:@,DFGGFFF,FFE8EFE@BC7@BFEFGCFF9CEGFCFGFGGGEGCFF,C9FGGGGGGFAEB+FFGEF@DF7<4AFFGGCFFFFGFG9AFF?DFEAFFF<CEFFGGGB:E:+@FDGGGGC,5:CFFC7@=,,BFC:>F@*>:FGG*=CE88EFD8E5=BCC*;CC+=EGGD=?9E5;*1<ACE9+;5<DC5*02)/79/
@M03364:276:000000000-BLYN8:1:1101:10271:3284 1:N:0:1
ACTCCTACGGGAGGCAGCAGTGGGGAATATTGCACAATGGGCGCAAGCCTGATGCAGCCATGCCGCGTGTATGAAGAAGGCCTTCGGGTTGTAAAGTACTTTCAGCGAGGAGGAAGGCGTTGTGGTTAATAACCGCAGCGATTGACGTTACTCGCAGAAGAAGCACCGGCTAACTCCGTGCCAGCAGCCGCGGTAATACGGAGGGTGCAAGCGTTAATCGGAATTACTGGGCGTAAAGCGCACG
+
GGGGGGFGGGGGGGGGGGGGGGGGGGGGGGGGGGGGGGGGGGGGGGGGGGGGGGGGGGGGGGGGGGGGGGGGGGGGGGGGGGGGGGGGGGGGFGGGGGGGGGGGGGGGGGGGGGGGGGGGGGGGGGGGGGGGGGGGGGGGGGGGGGGGGGGGGGGGGGGGGGGGGGGGGGGGGGGGGGGGGGGGGGGGGGGGGGGGGGGGGCEEGGGGGGGGGGGGGGGGC=EGGGGGGGGGGGGGGFGGGGG5
@M03364:276:000000000-BLYN8:1:1101:8806:3284 1:N:0:1
ACTCCTACGGGAGGCAGCAGTAGGGAATCTTCGGCAATGGGGGCAACCCTGACCGAGCAACGCCGCGTGAGTGAAGAAGGTTTTCGGATCGTAAAACTCTGTTGTTAGAGAAGAACGTTAAGTAGAGTGGAAAGTTACTTAAGTGACGGTATCTAACCAGAAAGGGACGGCTAACTACGTGCCAGCAGCCGCGGTAATACGTAGGTCCCAAGCGTTGTCCGGATTTATTGGGCGTAAAGCGAGG
+
GGGGGGGGGGGGGGGGGGGGGGGGGGGGGGGGGGGGGGGGGGGGGGGGGGGGGGGGGGGGGGGGGGGGGGGGGGGGGGGGGGGGGGGGGGGGGGGGGGGGGGFGGGGGFFGGGGGGGGGGGGGGGGGGGGGGGGGGGGGGGGGFGGGGGGGGGFGGGGGGGGGGGEGGDGGGGGGGGGGGGGGGGGGGGGGGGGEGGGCCGGGGGFGGGGGGGGECEGGFEGGCG9<F7CGGFGGGDGFGGGG)
@M03364:276:000000000-BLYN8:1:1101:9066:3303 1:N:0:1
ACTCCTACGGGAGGCAGCAGTGGGGAATATTGCACAATGGGCGCAAGCCTGATGCAGCCATGCCGCGTGTGTGAAGAAGGCCTTCGGGTTGTAAAGCACTTTCAGCGAGGAGGAAGGTGGTGAACTTAATACGTTCATCAATTGACGTTACTCGCAGAAGAAGCACCGGCTAACTCCGTGCCAGCAGCCGCGGTAATACGGAGGGTGCAAGCGTTAATCGGAATTACTGGGCGTAAAGCGCACG
+
GGGGGGGGGGGGGGGGGGGGGGGGGGGGGGGGGGGGGGGGGGGGGGGGGGGGGGGGGGGGGGGGGGGGGGGGGGGGGGGGGGGGGGGGGGGGGGGGGGGGGGGGGGGGGGGGGGGGGGGGGGGGGGGGGGGGGGGGGGGGGGGGGGGGGGGGGGGGGGGGGGGGGGGGGGGGGGGGGGGGGGGGGGGGGGGGGGGGGGGFGGGGGGGGGGGGGGGGGGGGGGGGGGGGGGGGGGGGGGGGGGG)
@M03364:276:000000000-BLYN8:1:1101:10325:3318 1:N:0:1
ACTCCTACGGGAGGCAGCAGTAGGGAATCTTCGGCAATGGGGGCAACCCTGACCGAGCAACGCCGCGTGAGTGAAGAAGGTTTTCGGATCGTAAAACTCTGTTGTTAGAGAAGAACGTTAAGTAGAGTGGAAAGTTACTTAAGTGACGGTATCTAACCAGAAAGGGACGGCTAACTACGTGCCAGCAGCCGCGGTAATACGTAGGTCCCAAGCGTTGTCCGGATTTATTGGGCGTAAAGCGAGC
+
GGGGGFFGGGGGGGGGGDCFGGGGGGGGGGGGGGGGGFFGFEGGGGGGGGGFFFGGGGDGGEGFECF4@?FGGGGGGFGGGGGGFGEEGCF=EEGCFGFGGGDFGGAEFGGG8E8CFFGGGGFFGGGADFGGFGGGAFGGFGGFD<FCFFGGGGGFGEGFGGGFFCFFGEGGGCGCGFFG@CFGDG6C7=:BEGCGEGGGGFCFG9;<CC68*/**/:C9ED52;+9<<?FCG3:E*7:CDCC3
@M03364:276:000000000-BLYN8:1:1101:19906:3328 1:N:0:1
ACTCCTACGGGAGGCAGCAGTGGGGAATCTTCCACAATGGACGAAAGTCTGATGGAGCAACGCCGCGTGAGTGAAGAAGGTTTTCGGATCGTAAAACTCTGTTGTTGGAGAAGAATGTATCTGATAGTAACTGATCAGGTAGTGACGGTATCCAACCAGAAAGCCACGGCTAACTACGTGCCAGCAGCCGCGGTAATACGTAGGTGGCAAGCGTTGTCCGGATTTATTGGGCGTAAAGCGAGCG
+
GGGGGGGGGGGGGGGGGGGGGGGGGGGGGGGGGGGGGGGGGGGGGGGGGGGGGGGGGGGGGGG7FGG:FEGGGGGGFGGGFGGGGGGGGGGGGGGGGGGGGGGGGCGGGGGGGEGGGGGGGGGEFFGGGGGGGGGGGGGGFGGCFGGGGGGGFGGGGEGGGGGGGFGGGGGGGGFGGDFFGGGGGGGG>EDEGGGDGGGGGGGGECG>FGGG?EG8EGGEGGEG?FGGG6FFD<CE5*?DC<C9
@M03364:276:000000000-BLYN8:1:1101:21744:3342 1:N:0:1
ACTCCTACGGGAGGCAGCAGTAGGGAATCTTCGGCAATGGACGAAAGTCTGACCGAGCAACGCCGCGTGAGTGAAGAAGGTTTTCGGATCGTAAAACTCTGTTGTTAGAGAAGAACAAGGACGTTAGTAACTGAACGTCCCCTGACGGTATCCAACCAGAAAGCCACGGCTAACTACGTGCCAGCAGCCGCGGTAATACGTAGGTGGCAAGCGTTGTCCGGATTTATTGGGCGTAAAGCGAGCG
+
GGGGGGGGGGGGGGGGGGGGGGGGGGGGGGGGGGGGGGGGGGGGGGGGGGGGGGGGGGGGGGGGGGGGGGGGGGGGGGGGGGGGGGGGGGGGGFGGGGGGFGGGGGGGFGGGGGGGGGGDCFCFFGGGGGGGGGGGGGG7FGGGGGGGGFFFGFFGGGGGGGGGGGGGGGGGGGFFGGGDGCGGGGE>EGGGGGGGGGGFFFFGGGGGGFGGGGGGG9FCEGG=CC9@9FGGGGGGFFGGGG37
@M03364:276:000000000-BLYN8:1:1101:14226:3375 1:N:0:1
ACTCCTACGGGAGGCAGCAGTGGGGAATATTGCACAATGGGCGCAAGCCTGATGCAGCCATGCCGCGTGTATGAAGAAGGCCTTCGGGTTGTAAAGTACTTTCAGCGAGGAGGAAGGCATTAAGGTTAATAACCTTAGTGATTGACGTTACTCGCAGAAGAAGCACCGGCTAACTCCGTGCCAGCAGCCGCGGTAATACGGAGGGTGCAAGCGTTAATCGGAATTACTGGGCGTAAAGCGCACG
+
GGGGGGGGGGGGGGGGGGGGGGGGGGGGGGGGGGGGGGGGGGGGGGGGGGGGGGGGGGGGGGGGGGGGGGGGGGGGGGGGGGGGGGGGGGGGGGGGGGGGGGGGGGGGGGGGGGGGGGGGGGGGGGGGGGGGGFGGGGGGGGGGGGGGGGGGFGGGGGGGGGGGGGGGGGGGGGGGGGGGGGGGGGGGGGGGGGGGGFGGGGGGGGGGGGDGGGGGGGGGGGDGFGCFGGGGGGGGGGGGCGGC
@M03364:276:000000000-BLYN8:1:1101:6828:3378 1:N:0:1
ACTCCTACGGGAGGCAGCAGTAGGGAATCTTCGGCAATGGACGAAAGTCTGACCGAGCAACGCCGCGTGAGTGAAGAAGGTTTTCGGATCGTAAAACTCTGTTGTTAGAGAAGAACAAGGACGTAAGTAACTGTACGTCCCCTGACGGTATCTAACCAGAAAGCCACGGCTAACTACGTGCCAGCAGCCGCGGTAATACGGAGGGTGCAAGCGTTAATCGGAATTACTGGGCGTAAAGCGCACG
+
GGGGGGGGGGGGGGGGGGGGGGGGGGGGGGGFGGGGGFFGFFGGGDGFGGGGGGGGGG@FFEGGGGGGGCEFGGFGGGGG<F<DFGEEFEFGGGGFEGGFFGGGFFGGGGG<FGF=F@F8BFGGD<FFFAEGA?<EGGF:>=FFGFGDCG7FF=3DFFFFEF<CGCGGGGGGFGGEGG7FBC>CCFGGGGEEEEEEGFGGG>C@EGGGFCGGD?*8CFC=E5=5A9FFGDGGG5/:FDFGGGG3
@M03364:276:000000000-BLYN8:1:1101:19607:3381 1:N:0:1
ACTCCTATGGGAGGCAGCAGTAGGGAATCTTCGGCAATGGGGGCAACCCTGACCGAGCAACGCCGCGTGAGTGAAGAAGGTTTTCGGATCGTAAAACTCTGTTGTTAGAGAAGAACAAGGACGTAAGTAACTGTACGTCCCCTGACGGTATCTAACCAGAAAGCCACGGCTAACTACGTGCCAGCAGCCGCGGTAATACGTAGGTGGCAAGCGTTGTCCGGATTTATTGGGCGTAAAGCGAGCG
+
GGGG8FF-C<EFCFGE>FFGGFGGGGGGGGCGDCGGGGGFGGDDCFFFFGFGGGGGGGGFGGGGGEGEFDCGGGFD9FGGFFAFGGEEECFGGGCFGGEEEFDGFFFGGGC=FFF8DCFD@FEGGGFFFGGGGGFGGFFGECGFGGEDFGGGFGGGGEFGGFGFFGGCGCEC@,?>:EGGGGGFGGGG7C5:CEGDFBFG:B8@FCDGF9C*==EGG7EGG5C7+<9CCFGGGD5**:?9DDG3
@M03364:276:000000000-BLYN8:1:1101:22563:3383 1:N:0:1
ACTCCTACGGGAGGCAGCAGTGGGGAATATTGCACAATGGGCGCAAGCCTGATGCAGCCATGCCGCGTGTATGAAGAAGGCCTTCGGGTTGTAAAGTACTTTCAGCGAGGAGGAAGGCGTTGTGGTTAATAACCGCAGCGATTGACGTTACTCGCAGAAGAAGCACCGGCTAACTCCGTGCCAGCAGCCGCGGTAATACGGAGGGTGCAAGCGTTAATCGGAATTACTGGGCGTAAAGCGCACG
+
FGFGGGGFEGGGG7FGGGGGFGGGGGGGGGGGGGFGGFGGGDGGGGCGGGGFFGFFGG,CFFGFE:FGGGGFGGGFFGGGFG@EFGGGGGGGFFGAEEGGFGGGAEFGGGGGD7<FGFGGC@FEEDCFGF<FFDGGGGDGGF@CFFE5DCCFG:@FEGGFFFGGFDFGFGGGFGCFFCCFGGGGGFGG85CEG8EEFFFECBCGGGGGG?CGGCCCFGG=EDC:6@CFEC8EGGD5*:>35>99
@M03364:276:000000000-BLYN8:1:1101:14934:3383 1:N:0:1
ACTCCTACGGGAGGCAGCAGTGGGGAATATTGCACAATGGGCGCAAGCCTGATGCAGCCATGCCGCGTGTATGAAGAAGGCCTTCGGGTTGTAAAGTACTTTCAGCGAGGAGGAAGGCATTAAGGTTAATAACCTTAGTGATTGACGTTACTCGCAGAAGAAGCACCGGCTAACTCCGTGCCAGCAGCCGCGGTAATACGGAGGGTGCAAGCGTTAATCGGAATTACTGGGCGTAAAGCGCACG
+
GGGGGGGGGGGGGGGGGGGGGGGGGGGGGGGGGGGGGGGGFGGGGGGGGGGGGGGGGGGGGGGGGGGGGGGGGGGGGGGGFFFGFGG@EFGGGGGGGGGGGGGFGGG7FGGGGEGGGGGGGGGGGGGGGGFGGEFGGGGGFGFCGGGGGFGGFGDGGGGGGGGCCFGGGGGGGGGGGGFGGGFG>FGCEEGGGEGGGGGGGEGGGGGGGGFFGGE=FFG=EGEFFGGFCCE=C/::FGCDGG</
@M03364:276:000000000-BLYN8:1:1101:12095:3392 1:N:0:1
ACTCCTACGGGAGGCAGCAGTAGGGAATCTTCGGCAATGGACGAAAGTCTGACCGAGCAACGCCGCGTGAGTGAAGAAGGTTTTCGGATCGTAAAACTCTGTTGTTAGAGAAGAACAAGGACGTTAGTAACTGAACGTCCCCTGACGGTATCTAACCAGAAAGCCACGGCTAACTACGTGCCAGCAGCCGCGGTAATACGTAGGTGGCAAGCGTTGTCCGGATTTATTGGGCGTAAAGCGCACC
+
GGGGGGGGGDGGGGGGGGGGGGGGGGGGGGGGGGGGGGGGGGGEEGEGGGGGGGGGGCEFGGGGGDGGGGGGGCFGGCGGGGGGFGGGGGGGFGGGGGGGGGGCGFFGFGGCFGGCFFFDGDCFGGGGGFCDDFGGGFGFGGGGGFGGGGFGGGEFFGGFGF@FCGFGGGGGFGGGFEGGGGGGGFDGD8EEGEEGGGDFFFGGGG5CCG=FEEG55<<>EEGGGGGG?F=FD9*AC*25CG:)
@M03364:276:000000000-BLYN8:1:1101:10486:3416 1:N:0:1
ACTCCTACGGGAGGCAGCAGTGGGGAATATTGCACAATGGGCGCAAGCCTGATGCAGCCATGCCGCGTGTATGAAGAAGGCCTTCGGGTTGTAAAGTACTTTCAGCGAGGAGGAAGGCATTAAGGTTAATAACCTTAGTGATTGACGTTACTCGCAGAAGAAGCACCGGCTAACTCCGTGCCAGCAGCCGCGGTAATACGGAGGGTGCAAGCGTTAATCGGAATTACTGGGCGTAAAGCGCACG
+
GGGGGGGGGGGGGGGGGGGGGGGGGGGGGGGGGGGGGGGGGGGGGGGGGGGGGGGGGGGGGGGGGGGGGGGGGGGGGGGGGGGGGGGGGDGGGGGGGGGGGGGGGGGGGDCGGGGGGGGGGGGGGGGGGGGGGGGGGGGGGGGGGGGGGGGGGGGGGGGGGGGGGGGGGGGGGGGGGGGGGGGGGGGFGGGGGGGGGGGGGGGGGGGGGGGGGGGGGGGGGGEGGGGGGGGGGGGGGGG55DGC
@M03364:276:000000000-BLYN8:1:1101:13937:3426 1:N:0:1
ACTCCTACGGGAGGCAGCAGTGGGGAATATTGCACAATGGGCGCAAGCCTGATGCAGCCATGCCGCGTGTATGAAGAAGGCCTTCGGGTTGTAAAGTACTTTCAGCGAGGAGGAAGGCGTTGTGGTTAATAACCGCAGCGATTGACGTTACTCGCAGAAGAAGCACCGGCTAACTCCGTGCCAGCAGCCGCGGTAATACGGAGGGTGCAAGCGTTAATCGGAATTACTGGGCGTAAAGCGCACG
+
GGGGGGGGGGGGGGGGGGGGGGGGGGGGGGGGGGGGGFGGGGGDGGGGGGGGGGGFGGGGGGGGGCGGEGGGGGGGGGGGGGGGGGGGCGGGGGFGGGGGGGGGGGGDGGDCEGGGGGGGGGEGGGGFFFGGGFGGGGGG7F7BCFGGFGEGFGDGGDGFG?GGCGCGGEGGGGGGF7CFGGGGFFGGGEGGGGE*CFGFE>CGGGGEGGGGGGGGFGGGGGDGECCCFGFGDDGDDCFGGGG>
@M03364:276:000000000-BLYN8:1:1101:16517:3455 1:N:0:1
ACTCCTACGGGAGGCAGCAGTAGGGAATCTTCGGCAATGGGGGCAACCCTGACCGAGCAACGCCGCGTGAGTGAAGAAGGTTTTCGGATCGTAAAACTCTGTTGTTAGAGAAGAACGTTAAGTAGAGTGGAAAGTTACTTAAGTGACGGTATCTAACCAGAAAGGGACGGCTAACTACGTGCCAGCAGCCGCGGTAATACGTAGGTCCCAAGCGTTGTCCGGATTTATTGGGCGTAAAGCGAGC
+
GGGGGGGGGGGGGGGGGGFGGGGGGGGGGGGGGGGGGGGGGGGGGGGGGGGGGGGGGGGGGGGGGGGGGGDGGGGGGGGGGGGGGGGGGGEGGEFFGGGGGGGGFFGGGGGGGGGGGGGGGGGFFFFDFGGGGGGGFCGFGGGGGGGGGGGGGGGDGGGGGGGGGGGGGGGGGFFFGGGGGFGGFGGGGGGGGGGE>FGFGCCC8CGCFGGGGGGGGGGGGG?5CEGGGC?5<DEGD3DFDGG3
@M03364:276:000000000-BLYN8:1:1101:15079:3475 1:N:0:1
ACTCCTACGGGAGGCAGCAGTGGGGAATATTGCACAATGGGCGCAAGCCTGATGCAGCCATGCCGCGTGTATGAAGAAGGCCTTCGGGTTGTAAAGTACTTTCAGCGAGGAGGAAGGCATTAAGGTTAATAACCTTAGTGATTGACGTTACTCGCAGAAGAAGCACCGGCTAACTCCGTGCCAGCAGCCGCGGTAATACGGAGGGTGCAAGCGTTAATCGGAATTACTGGGCGTAAAGCGCACG
+
GGGGGGGGGGGGGGGGGGGGGGGGGGGGGGGGGGGGGGGGGGGGGGGGGGGGGGGGGGGGGGGGGGGGGGGGGGGGGGGGGGGGGGGGGGGGGGGGGGGGGGGGGGGDGGFEGGGGGFGGGGGGGGGGGGGGGFGGGGFGGGGGGGGGFGGGGGGGGGGGGGGGGGGGGGGGGGGGGGGGGGGGGGGGGGGGGGGGGGGGGGGGGGGGGGGGGGGGGGGGGGGFGGGGGGGFGGGDGGFDDDGC
@M03364:276:000000000-BLYN8:1:1101:23622:3481 1:N:0:1
ACTCCTACGGGAGGCAGCAGTAGGGAATCTTCCACAATGGACGAAAGTCTGATGGAGCAACGCCGCGTGAGTGAAGAAGGTTTTCGGATCGTAAAACTCTGTTGTTGGAGAAGAACGTATTTGATAGTAACTGATCAGGTAGTGACGGTATCCAACCAGAAAGCCACGGCTAACTACGTGCCAGCAGCCGCGGTAATACGTAGGTGGCAAGCGTTGTCCGGATTTATTGGGCGTAAAGCGAGCG
+
GGGGGGGFGGGEGGGGGGGGGGGGGGGGGFFGGGGGGGGGGGGEGGGGGGGGGGGGAFFGGGGGGGGGGGGGGGGGGGGGGGGGGGGGEGGGGGGFGGFGFGGGEGGGDFGGGFGFGFDGGCGGGFCFFCEGGGGGDFGFGGGFGGDEGG=EEGGGGGGGGGGFGGGGGGGGGGGGGGGGCFGGGFGGGEGGGGGEGGGGEGGGGDFGFFGGGECECCAECEC5>CGCGGGGGGGGGCCDDGC)
@M03364:276:000000000-BLYN8:1:1101:11154:3494 1:N:0:1
ACTCCTACGGGAGGCAGCAGTGGGGAATATTGCACAATGGGCGCAAGCCTGATGCAGCCATGCCGCGTGTATGAAGAAGGCCTTCGGGTTGTAAAGTACTTTCAGCGAGGAGGAAGGCGTTGTGGTTAATAACCGCAGCGATTGACGTTACTCGCAGAAGAAGCACCGGCTAACTCCGTGCCAGCAGCCGCGGTAATACGGAGGGTGCAAGCGTTAATCGGAATTACTGGGCGTAAAGCGCACG
+
GGGGGGGGGGGGGGGGGGGGGGGGGGGGGGGGGGGGGGGGGGGGGGGGGGGGGGGGGGGGGGGGGGGGGGGGGGGGGGGGGGGGGGGGGGGGGGGGGGGGGGGGGGGGGGGGGGFGGGGGGGGGGGGGGGGGGFGGGGGGGGGGGGGGGGGGGGGGGGGGGGGGGGGGGGGGGGGGGGGGGGGGFGGGGGGGGGDGGGGGGGGGGGGGGGGGGGGGGFGGGGGGGGGGGGGGGGGGGGGGGDGD
@M03364:276:000000000-BLYN8:1:1101:20472:3518 1:N:0:1
ACTCCTACGGGAGGCAGCAGTGGGGAATATTGCACAATGGGCGCAAGCCTGATGCAGCCATGCCGCGTGTATGAAGAAGGCCTTCGGGTTGTAAAGTACTTTCAGCGAGGAGGAAGGCATTAAGGTTAATAACCTTAGTGATTGACGTTACTCGCAGAAGAAGCACCGGCTAACTCCGTGCCAGCAGCCGCGGTAATACGGAGGGTGCAAGCGTTAATCGGAATTACTGGGCGTAAAGCGCACG
+
FFGGGGGCGGGGGGGGGGGGFGGGGFDGGGGGGGGGFFGGGGGGGEFGGGGFGGAFGGGGGFFGGGGGDGGGGGCFGGGGGGFFCFGGEFCGEFGFFGFEFFGGGGGDGG@?FFGGGGGGGGCGGGGGGGGFG@9FBFGGGGCDDAFFDGGGGGGEFFGGGGGGGGGGGGGDEC>9FGFCGGDFCE>FGGEEC5EGGGGFGCEDCEGGGGCEGGGGDCGGEGGGGGGGCCGDD5=CCFCD3D<7
@M03364:276:000000000-BLYN8:1:1101:15350:3528 1:N:0:1
ACTCCTACGGGAGGCAGCAGTAGGGAATCTTCGGCAATGGGGGCAACCCTGACCGAGCAACGCCGCGTGAGTGAAGAAGGTTTTCGGATCGTAAAACTCTGTTGTTAGAGAAGAACGTTAAGTAGAGTGGAAAGTTACTTAAGTGACGGTATCTAACCAGAAAGGGACGGCTAACTACGTGCCAGCAGCCGCGGTAATACGTAGGTCCCAAGCGTTGTCCGGATTTATTGGGCGTAAAGCGAGC
+
GGGGGGGGGGGGGGGGGGGGGGGGGGGGGGGGGGGGGGGGGGGGGGGGGGGGGGGGGGGGGGGGGGGGGGGGGGGGGGGGGGGGGGGGGGGGGGGGGGGGGGGGGGGGGGGGGGGGGGGGDGGGGGGGGGGGGGGGGGGGGGGGGGGGGGGGGGGGGGGGCFGGGGGGGGGGGGGGGGGGGGGGGGGGGGGGGGGGGGGGGGGFGGGGFGGGFGEGGGGGGGGGGGGGGGGGGGGGGGGGGGG5
@M03364:276:000000000-BLYN8:1:1101:14552:3530 1:N:0:1
ACTCCTACGGGAGGCAGCAGTGGGGAATATTGCACAATGGGCGCAAGCCTGATGCAGCCATGCCGCGTGTATGAAGAAGGCCTTCGGGTTGTAAAGTACTTTCAGCGAGGAGGAAGGCGTTGTGGTTAATAACCGCAGCGATTGACGTTACTCGCAGAAGAAGCACCGGCTAACTCCGTGCCAGCAGCCGCGGTAATACGGAGGGTGCAAGCGTTAATCGGAATTACTGGGCGTAAAGCGCACG
+
GGGGGGGGGGGGGGGGGGGGGGGGGGGGGGGGGGGGGGGGGGGGGGGGGGGGGGGGGGGGGGGGGGGGGGFFGGGCGGGFFGGGGCFEGGGGGGGGGGGGGGGGGGGCFGCG>GGGGFGEE@F7FDD5E9DGGGGGGGGDG@FGGGG:CFDGFE7>@*@7,>DGGGGGECFGGGG<FGGGGGGDGGGGGGGGDGGG?FGGG>CGEGECGGGGDEEGGGFFGDEFGG7++<8*)):5C:7757C)
@M03364:276:000000000-BLYN8:1:1101:20647:3534 1:N:0:1
ACTCCTACGGGAGGCAGCAGTAGGGAATCTTCCACAATGGACGAAAGTCTGATGGAGCAACGCCGCGTGAGTGAAGAAGGTTTTCGGATCGTAAAACTCTGTTGTTGGAGAAGAACGTATTTGATAGTAACTGATCAGGTAGTGACGGTATCCAACCAGAAAGCCACGGCTAACTACGTGCCAGCAGCCGCGGTAATACGTAGGTGGCAAGCGTTGTCCGGATTTATTGGGCGTAAAGCGAGCG
+
GGGGGGGGGGGGGGGGGGGGGGGGGGGGGGGGGGGGGGGGGGGGGGGGGGGGGGGGGGGGGGGGGGGGGGGGGGGGGGGGGGGGGGGGGGGGGGGGGGGGGGGGGGGGGGGGGGGGGDGGGGGGGGGGGGGGGGGGGGGGGGGGGGGGGGGGGGGGGGGGGGGGGGGGGGGGGGGGGGGGGGGGGGGGGGGGGGGGGGGGGGGGGGGGGGGGGGGGGGGGGGEGGGGGGGFCCCCEGGGGGGGD
@M03364:276:000000000-BLYN8:1:1101:15799:3542 1:N:0:1
ACTCCTACGGGAGGCAGCAGTAGGGAATCTTCCACAATGGACGAAAGTCTGATGGAGCAACGCCGCGTGAGTGAAGAAGGTTTTCGGATCGTAAAACTCTGTTGTTGGAGAAGAACGTATTTGATAGTAACTGATCAGGTAGTGACGGTATCCAACCAGAAAGCCACGGCTAACTACGTGCCAGCAGCCGCGGTAATACGTAGGTGGCAAGCGTTGTCCGGATTTATTGGGCGTAAAGCGAGCG
+
GGGGGGGGGGGGGGGGGGGGGGGGGGGGGGGGGGGGGGGGGGGGGGGGGGGGGGGGGGGGGGGGGGGGGGGGGGGGGGGGGGGGGGGGGGGGGGGGGGGGGGGGGGGGGGGGGGGGGFFGGGFGGGGGGGGGGGGGGGGGGGGGGGGGGCDFGGGGGGGGDGGGGGGGGDGGGGGGGGGGGGGGGGGGGDGGGGGGGF?>CFGGGGGGGGGGGGDGGGFGGEGGFFGGGGGGDDGGGCCCGGGC
@M03364:276:000000000-BLYN8:1:1101:22253:3607 1:N:0:1
ACTCCTACGGGAGGCAGCAGTAGGGAATCTTCCACAATGGACGAAAGTCTGATGGAGCAACGCCGCGTGAGTGAAGAAGGTTTTCGGATCGTAAAACTCTGTTGTTGGAGAAGAACGTATTTGATAGTAACTGATCAGGTAGTGACGGTATCCAACCAGAAAGCCACGGCTAACTACGTGCCAGCAGCCGCGGTAATACGTAGGTGGCAAGCGTTGTCCGGATTTATTGGGCGTAAAGCGAGCG
+
GGGGGFFGGGGGGGGGGGFGGGGGGGGGGGGGGGGGFGGGGGEFGGGGGGGGGGGGGGGGGFGGEGGGGDGGGGGCAFFGGFGGGGGGGGGGGGGEGGGFFFFGGGG?GGGCFFFGGEGGGB<FEFFEGFGGGFFFCFCBFGGCFCFGGGGDFCGCGDFFGG?FGGGDGGGGGGGGGGGGGGGGGGGGGGGDDEEGGGDG?CEEGGGGGGGGGGGDGCEEE5CAFFGGFE5CGDGGG>FGDCD<
@M03364:276:000000000-BLYN8:1:1101:12472:3629 1:N:0:1
ACTCCTACGGGAGGCAGCAGTGGGGAATATTGCACAATGGGCGCAAGCCTGATGCAGCCATGCCGCGTGTATGAAGAAGGCCATCGGGTTGTAAAGTACTTTCAGCGAGGAGGAAGGCATTAAGGTTAATAACCTTAGTGATTGACGTTACTCGCAGAAGAAGCACCGGCTAACTCCGTGCCAGCAGCCGCGGTAATACGGAGGGTGCAAGCGTTAATCGGAATTACTGGGCGTAAAGCGCACG
+
GGGGGGGGGGGGGGGGGGGGGGGGGGGGGGGGGGGGGGGGGGGGGGGGGGGGGGGGGGGGGGGGGGGGGGGGGGGGGGGGGGGGGGGGGGGGGGGGGGGGGGGGGGGGGGGGGGGGGFFGGGGGGGGFGGGGGGGGGGGGGGGGGGGGGGGGGGDCGEGGGGGGGGGGGDCGGGGGGGGFGGGGGGGGGGGGGGGGGGFGGEGGGGGGGGGGGGGCEFGGG8ECGFFGGGGGG5*:CGGGGD37
@M03364:276:000000000-BLYN8:1:1101:12020:3631 1:N:0:1
ACTCCTACGGGAGGCAGCAGTGGGGAATATTGCACAATGGGCGCAAGCCTGATGCAGCCATGCCGCGTGTGTGAAGAAGGCCTTCGGGTTGTAAAGCACTTTCAGCGAGGAGGAAGGTGGTGAGCTTAATACGTTCATCAATTGACGTTACTCGCAGAAGAAGCACCGGCTAACTCCGTGCCAGCAGCCGCGGTAATACGGAGGGTGCAAGCGTTAATCGGAATTACTGGGCGTAAAGCGCACG
+
GGGGGGGGGGGGGGGGGGFGGGGGGGGGGGGGGGGGGGGGGGGGGGGGGGGGGGGGGGGGGGGGGGGGGGGGGGFGGGGGGGGGGGGGGGGGGGGGGGGGGGGGGGG>FGFEEGFGGGGGGGGGFGGFGFGGGGGGDDFFFGGGFGGGGGGGFGGGGGGGGGGGGGGGGGGGGGGGGGFGGGGGGG>F8EEECEGGGGGGGEGGGGGGGGCFGGGGGFFGGGGGGGGGFGGGGGGGGGGGGGG5
@M03364:276:000000000-BLYN8:1:1101:25297:3651 1:N:0:1
ACTCCTACGGGAGGCAGCAGTAGGGAATCTTCTGCAATGGACGAAAGTCTGACCGAGCAACGCCGCGTGAGTGAAGAAGGTTTTCGGATCGTAAAACTCTGTTGTCAGAGAAGAACAAGGACGTTAGTAACTGAACGTCCCCTGACGGTATCTAACCAGCAAGGGACGGCTAACTAAGTGCCAGCACCCGCGGTAATACTTCGGTCCCAAGCGTTGTTCGGATTTACTGGCTGTAAAGCGAGCG
+
EEFF@EA@FGCF@F;FGE<CC;@FEGF@CFEA,,CE,CFG@E@+@:@<FF96FG7:CF+9C@F@FG@>CFEFGG9FF8E,9,,9CC7FF74:<,<FEFGF,9?,B,,C,CD<E,,A=D,,A,@+B:B:,A@,,,,DEGG73@<=DF7+CDF<,,38D,>,8,@<7@7F**1>,F9>,?<CBCE888,4=85583:4+<B+22*;8C8F+8*==*3/**37*28*<97<9+**19<?***975))
@M03364:276:000000000-BLYN8:1:1101:16481:3654 1:N:0:1
ACTCCTACGGGAGGCAGCAGTAGGGAATCTTCGGCAATGGGGGCAACCCTGACCGAGCAACGCCGCGTGAGTGAAGAAGGTTTTCGGATCGTAAAACTCTGTTGTTAGAGAAGAACGTTAAGTAGAGTGGAAAGTTACTTAAGTGACGGTATCTAACCAGAAAGGGACGGCTAACTACGTGCCAGCAGCCGCGGTAATACGTAGGTCCCAAGCGTTGTCCGGATTTATTGGGCGTAAAGCGAGC
+
GGGGGGGGGGGGGGGGGGGGGGGGGGGGGGGGGGGGGGGGGGGGGGGGGGGGGGGEGGGGGGGGGGGGGGGGGGGGGGGGGGGGGGGGGGGGGGGGGGGGGGGGGGGGGGGGGGGGGGGGGGGGGGGGGGGGGGGGGGGGGGGGGGGGGGGGGGGGGGGGGGGGFGGGGGGGGGGGGGGGGGGGGGGGGGEGGGGGGGGGGGGGGGGGGGGGGGGE=EGGGGGGGGGGEG?FGGGGGGGGDGG<
@M03364:276:000000000-BLYN8:1:1101:20349:3661 1:N:0:1
ACTCCTACGGGAGGCAGCAGTAGGGAATCTTCCACAATGGACGAAAGTCTGATGGAGCAACGCCGCGTGAGTGAAGAAGGTTTTCGGATCGTAAAACTCTGTTGTTAGAAAAGAAGCCGCATAAGAGTAACTGATTATGCGGTAGACGGTATCTAACCAGAAAGCCACGGCTAACTACGTGCCAGCAGCCGCGGTAATACGTAGGTGGCAAGCGTTGTCCGGATTTATTGGGCGTAAAGCG
+
GGGGGGGGGGGGGGGGGGGGGGGGGGGGGGGGGGGGGGGGGGGGGGGGGGGGGGGGGGGGGGGGGGGGGGGGGGGGGGGGFGGGGGGGGGGGGGGGGFGGGGGGFGFGFGGGGGGGGGGGGGGGGGGGGFGGGGGGGGGGGGGGGGGGGGGGGGGGGGGGGGGGGGGGGGGGGGGFFGGGGGGGGGGGGGGGGGGGGGGGFGGGGGGGGGGGGGGGGGGGEG57EFGGG?GGGGGGGFGGG
@M03364:276:000000000-BLYN8:1:1101:8997:3681 1:N:0:1
ACTCCTACGGGAGGCAGCAGTGGGGAATATTGCACAATGGGCGCAAGCCTGATGCAGCCATGCCGCGTGTATGAAGAAGGCCTTCGGGTTGTAAAGTACTTTCAGCGAGGAGGAAGGCGTTGTGGTTAATAACCGCAGCGATTGACGTTACTCGCAGAAGAAGCACCGGCTAACTCCGTGCCAGCAGCCGCGGTAATACGGAGGGTGCAAGCGTTAATCGGAATTACTGGGCGTAAAGCGCACG
+
GGGGGGGGGGGGGGGGGGGGGGGGGGGGGGGGGGGGGGGGGGGGGGGGGGGGGGGGGGGGGGGGGGGGGGGGGGGGGGGGGGGGGGGGGGGGGGGGGGGGGGGGGGGGGGGGGFGGGGGGGDGGGGGGGGGGGGGGGGGGGGGGGGGGGGGGGGGGGGGGGGGGGGGGGGGGGGGGG>FGGGGGGGGGGGGGGGGGGGGGGGGGGGGEGGGFEGGGGGGGGEGGGFFFGCGGGGD5DDGGGGGD
@M03364:276:000000000-BLYN8:1:1101:17985:3716 1:N:0:1
ACTCCTACGGGAGGCAGCAGTGGGGAATATTGCACAATGGGCGCAAGCCTGATGCAGCCATGCCGCGTGTGTGAAGAAGGCCTTCGGGTTGTAAAGCACTTTCAGCGAGGAGGAAGGTGGTGAACTTAATACGTTCATCAATTGACGTTACTCGCAGAAGAAGCACCGGCTAACTCCGTGCCAGCAGCCGCGGTAATACGGAGGGTGCAAGCGTTAATCGGAATTACTGGGCGTAAAGCGCACG
+
GGGGGGGGGGGGGGGGGGGGGGGGGGGGFGGGGGGGGGGGGGGGGGGGGGGGGGGGGGGGGGGGGGGGGGGGGGFGGGGGGGGGGGGGGGGGGGGGGGGGGGGGGGGFFGFGGGGGGGGGGGGGGGGGGGGGGGGGGGGGGGGGGGGEGGGGGDGGGGGGGGGGGGGGGGGGGGGGGGGGGGGGGGGFFGGGGGGGGGGGGGGGDEGGGGGGGGGGGCGGGGGGGGGGGGGGGGGEGGGGGGG7
@M03364:276:000000000-BLYN8:1:1101:10791:3729 1:N:0:1
ACTCCTACGGGAGGCAGCAGTGGGGAATATTGCACAATGGGCGCAAGCCTGATGCAGCCATGCCGCGTGTATGAAGAAGGCCTTCGGGTTGTAAAGTACTTTCAGCGAGGAGGAAGGCATTAAGGTTAATAACCTTAGTGATTGACGTTACTCGCAGAAGAAGCACCGGCTAACTCCGTGCCAGCAGCCGCGGTAATAAGGAGGGTGCAAGCGTTAATCGGAATTACTGGCCGTACAGCGCACG
+
GGGGGDEGGGGGGGDGGDGGGGGGGDCGDGCGGGGGGGGCC8FCGGGGGEFDE9E<FGF8FFFGCGGFEGFGGGGFCGGGF8FGGGGCDCGGGGFFFAEDGFE<E?F@FCFF@FAE=8FEFFAFGGF<<9FGFDFF9FGGGC<F,?C@FDCG<=FE>F:B7DCFFFFGGGGGFGGG7EGG7>>BC7DF@8CCGEECGF+9:<:8E8:CC+CF81=8*<F*==EGF++0+3*19<=**:*)1)>7
@M03364:276:000000000-BLYN8:1:1101:24886:3739 1:N:0:1
ACTCCTACGGGAGGCAGCAGTAGGGAATCTTCGGCAATGGACGAAAGTCTGACCGAGCAACGCCGCGTGAGTGAAGAAGGTTTTCGGATCGTAAAACTCTGTTGTTAGAGAAGAACAAGGACGTTAGTAACTGAACGTCCCCTGACGGTATCTAACCAGAAAGCCACGGCTAACTACGTGCCAGCAGCCGCGGTAATACGTAGGTGGCAAGCGTTGTCCGGATTTATTGGGCGTAAAGCGAGCG
+
GGGGGGGGGGGGGGGGGGGGGGGGGGGGGGGGGGGGGGGGGGGGGGGGGGGGGGDDGGDGFCFGGGGGGDFGFG<EFFGGFFFFGGGGGDGGGGGGGGGGGGGGGDGGGGGGGGGGGEE<FGDFFGGGFGGCDGGDGGG@FGGGGGGGGGGFFFGCFGGCCGGGGGGGGGGGGGGFGGGGGGGGGGGGGECC>EGEGGGGGGFGGGGGG6CGEGGGEGGGG==E6C9FGFGGGGGGGGGGCDGC
@M03364:276:000000000-BLYN8:1:1101:13676:3754 1:N:0:1
ACTCCTACGGGAGGCAGCAGTAGGGAATCTTCGGCAATGGGGGCAACCCTGACCGAGCAACGCCGCGTGAGTGAAGAAGGTTTTCGGATCGTAAAACTCTGTTGTTAGAGAAGAACGTTAAGTAGAGTGGAAAGTTACTTAAGTGACGGTATCTAACCAGAAAGGGACGGCTAACTACGTGCCAGCAGCCGCGGTAATACGTAGGTCCCAAGCGTTGTCCGGATTTATTGGGCGTAAAGCGAGC
+
GGGGGGGGGGGGGGGGGGGGGGGGGGGGGGGGGGGGGGGGGGGGGGGGGGGGGGGGGGGGGGGGGGGGGFGGGGGGGGGGFFGGGGGGGGGGGGGGGGGGGGGGGGGGEGGGGGGGGGGGGGGFGGGGGGGGGGGGGGGGGGGGGGGGGGGFGGG9FFGGGGGGGGGGGFGGEGGGGGGGGGGGGGGGGGGGGGGGGGGFGF:FGGGGFEGGGGGGGGGGEGDECEGGGGGGGGGGGGGGGCD5
@M03364:276:000000000-BLYN8:1:1101:11769:3763 1:N:0:1
ACTCCTACGGGAGGCAGCAGTGGGGAATATTGCACAATGGGCGCAAGCCTGATGCAGCCATGCCGCGTGTGTGAAGAAGGCCTTCGGGTTGTAAAGCACTTTCAGCGAGGAGGAAGGTGGTGAACTTAATACGTTCATCAATTGACGTTACTCGCAGAAGAAGCACCGGCTAACTCCGTGCCAGCAGCCGCGGTAATACGGAGGGTGCAAGCGTTAATCGGAATTACTGGGCGTAAAGCGCACG
+
GGGGGGGGGGGGGGGGGGGGGGGGGGGGGGGGGGGGGGGGGGGGGGGGGGGGGGGGGGGGGGGGGGGGGGGGGGGGGGGGGGGGGGGGGGGGGGGGGGGGGGGGGGGEGGGGGGGGGGGGGGGGGGGGGGGGGGGGGGGGGGGFGGGGGGGGGGGDGGGGGGGGCFGGGGD7FGGGGGGGCCFCFGGGGGGGGGGGGGGGGGGGGGGGFCFFEGGGGGGGGG8FGGGGFGGGGGGGGGGGC375
@M03364:276:000000000-BLYN8:1:1101:13803:3785 1:N:0:1
ACTCCTACGGGAGGCAGCAGTGGGGAATATTGCACAATGGGCGCAAGCCTGATGCAGCCATGCCGCGTGTATGAAGAAGGCCTTCGGGTTGTAAAGTACTTTCAGCGAGGAGGAAGGCGTTGTGGTTAATAACCGCAGCGATTGACGTTACTCGCAGAAGAAGCACCGGCTAACTCCGTGCCAGCAGCCGCGGTAATACGGAGGGTGCAAGCGTTAATCGGAATTACTGGGCGTAAAGCGCACG
+
GGGGGGGGDGGGGGGGGGFGGGGGGGCGGGGGGFGGFFEGGGEGGCFGGFG@FFFFGGGFFGGGFBFCFGEFFFFFEEEGGGCFGFGGGGGGDFCFGGGGGGGGGGGGGGBFGCFFG8EFEGGGDDFG<DCGGGGGGGGE@>FFFFFFGGGGGGGGE@CGGGGC7>FGGGG7EGCF7EGGEGF7BBEDFGGGGE*=CF9BE8EGGEGGGGDG=**:5FGGGG=C8<CFF6:FDDGGGGGDC31)
@M03364:276:000000000-BLYN8:1:1101:8575:3791 1:N:0:1
ACTCCTACGGGAGGCAGCAGTAGGGAATCTTCCACAATGGACGAAAGTCTGATGGAGCAACGCCGCGTGAGTGAAGAAGGTTTTCGGATCGTAAAACTCTGTTGTTGGAGAAGAATGTATCTGATAGTAACTGATCAGGTAGTGACGGTATCCAACCAGAAAGCCACGGCTAACTACGTGCCAGCAGCCGCGGTAATACGGAGGGTGCAAGCGTTAATCGGAATTACTGGGCGTAAAGCGCACG
+
GGGGGGGGGGGFGGGGGGGGGGGGGGGGGGGGGGGGGGGGEGGGGGGGGGGGGGGGGGGGGGGGGGGGGFGGGGGGGGGGGGGFGGGGGGGGGGGGGGGGGGGGGEGGFFGGGGGGGGGGGGGGGGFGGGGGGGGGGFGFGGFEFGGGGGGGFGGGGGGGGDGGGGGGGDGGGGGGGGGGF7=D88EG>ECEGGGGGGGGG>CEGCE>CCC=ECCEGFGFEEGGGGCFGGGGGGGE<FDGD3))
@M03364:276:000000000-BLYN8:1:1101:25738:3801 1:N:0:1
ACTCCTACGGGAGGCAGCAGTGGGGAATATTGCACAATGGGCGCAAGCCTGATGCAGCCATGCCGCGTGTATGAAGAAGGCCTTCGGGTTGTAAAGTACTTTCAGCGAGGAGGAAGGCGTTGTGGTTAATAACCGCAGCGATTGACGTTACTCGCAGAAGAAGCACCGGCTAACTCCGTGCCAGCAGCCGCGGTAATACGGAGGGTGCAAGCGTTAATCGGAATTACTGGGCGTAAAGCGCACG
+
GGGGGGGGGECFGGCEGGGGGFFFGDGGGGGFFEFGGGGFCFGGGGGCFGGGGCAF9FFDFGGGEFFGDGGGGDGFG8EGEFCFFFGGGGGGGFGGFGGGGGFFFGG>ECEGGGFGGGEF7CEEDF@<FGGGGFGGFCFEG8@ECGGG7CE<,:5C:FCC73<FGAECCC*>FCCF,;=B:*?<8BFG7B58C*88CGGGG>CE5*;8CGGGGECCCFCEG=5CCFGFCFGFD5*A7>DC5779
@M03364:276:000000000-BLYN8:1:1101:18606:3832 1:N:0:1
ACTCCTACGGGAGGCAGCAGTGGGGAATATTGCACAATGGGCGCAAGCCTGATGCAGCCATGCCGCGTGTATGAAGAAGGCCTTCGGGTTGTAAAGTACTTTCAGCGGGGAGGAAGGTGATGAACTTAATACGTTCATCAATTGACGTTACCCGCAGAAGAAGCACCGGCTAACTCCGTGCCAGCAGCCGCGGTAATACAGAGGGTGCAAGCGTTAATCGGAATTACTGGGCGTAAAGCGCACG
+
GGGGGGGGGGGGGGGGGGGGGGGGGGGGGGGGGGGGGGGGGGGGGGGGGGGGGGGGGGGCFGGGGGGGGGGGGGGGGDGGGGGGGGGGFGGGGGGGGGGGGGGGGGGGGGCGGGGGGGGGGGFGGGGGGGGGGGGGGGGGGGGGGGGGGGGGD<FGGG7FGGGGGGGGGGGGGGGGGGGGGGGGGGGGGGGGGGCCFFGGGGGGGGGGGGCCEGGGFGGGGGGGGGFFGGGGGGGCGGGGDGGD
@M03364:276:000000000-BLYN8:1:1101:22035:3836 1:N:0:1
ACTCCTACGGGAGGCAGCAGTGGGGAATATTGCACAATGGGCGCAAGCCTGATGCAGCCATGCCGCGTGTATGAAGAAGGCCTTCGGGTTGTAAAGTACTTTCAGCGAGGAGGAAGGCATTAAGGTTAATAACCTTAGTGATTGACGTTACTCGCAGAAGAAGCACCGGCTAACTCCGTGCCAGCAGCCGCGGTAATACGGAGGGTGCAAGCGTTAATCGGAATTACTGGGCGTAAAGCGCACG
+
GGGGGGGGGGGGGGGGGGGGGGGGGGGGGGGGGGGGGGGGFGGGGGGGGGGGGGGGGGGGGGGGGGGGGGGGGGGGGGGGGGGGGGGDGGGGGDGFFGGGGGGGGGGGGGGGGDGGGFGGGGGGGGGGGGGGGGGGCFGGGGGGGFGGGGGGGDEGG7FGFGGGGGGGGGGGGGGGGGGGGGGGFGGGGGGGGGGGGGGGECGGCGGGGGC8EECGGGGGGGGGGGGGGGGGGGGGFGGGGGG7
@M03364:276:000000000-BLYN8:1:1101:13658:3852 1:N:0:1
ACTCCTACGGGAGGCAGCAGTAGGGAATCTTCCACAATGGACGAAAGTCTGATGGAGCAACGCCGCGTGAGTGAAGAAGGTTTTCGGATCGTAAAACTCTGTTGTTGGAGAAGAACGTATTTGATAGTAACTGATCAGGTAGTGACGGTATCCAACCAGAAAGCCACGGCTAACTACGTGCCAGCAGCCGCGGTAATACGTAGGTGGCAAGCGTTGTCCGGATTTATTGGGCGTAAAGCGAGCG
+
GGGGGGGGGGGGGGGGGGGGGGGGGGGGGGGGGGGGGGGGGGGGDCFFGGGDGFGGGGGGGGGGGGGGGFGGGGFFFGGGGGGGEGGGGGDGGGGGGGGGFGFGGGGGFGFFGGGGGGGGGGGGGFGGGGGGGGGGGG?FFGGGGGEGGGGGGGGGFGGGGGGGGGGGGGGGAFGGGGGGGGGGGGGGFGEGGCEEGGGGEGGGGGGGGGGGGGGGG?FEGGG=F@FGGFGFCDCCCFFDGGD3
@M03364:276:000000000-BLYN8:1:1101:6856:3860 1:N:0:1
ACTCCTACGGGAGGCAGAAGTAGGGAATCTTCCACAATGGACGAAAGTCTGATGGAGCAACGCCGCGTGAGTGAAGAAGGTTTTCGGATCGTAAAACTCTGTTGTTGGAGAAGAATGTATCTGATAGTAACTGATCAGGTAGTGACGGTATCCAACCAGAAAGCCACGGCTAACTACGTGCCAGCAGCCGCGGTAATACGTAGGTGGCAAGCGTTGTCCGGAATTACTGGGCGTAAAGCGCACG
+
GGGGGGGGGGGGGGGGGFGGGFGGGGGGFGGFGGGGGGGGGGGFGGGGGGGGGGFGGCEGGGGGGGGGFEGCFGGGGGGGFGGGGGGGGGGGGGGEEEGGGG9FBB@F,BFFGGGGFF<FGGFAFGFGGB9AFGA?FFGFFGDFDGGDE<F9FEC<FGGFGGGGFCGGGGEGD:B;,@>F7D=DEGGG>>CECBB8,C?BFG,8;CGG::C8?E5?5?EGCG8EG+<+AFFCGDG=<7>DDDCC
@M03364:276:000000000-BLYN8:1:1101:16415:3861 1:N:0:1
ACTCCTACGGGAGGCAGCAGTGGGGAATATTGCACAATGGGCGCAAGCCTGATGCAGCCATGCCGCGTGTATGAAGAAGGCCTTCGGGTTGTAAAGCACTTTCAGCGAGGAGGAAGGTGGTGAGCTTAATACGCTCATCAATTGACGTTACTCGCAGAAGAAGCACCGGCTAACTCCGTGCCAGCAGCCGCGGTAATACGGAGGGTGCAAGCGTTAATCGGAATTACTGGGCGTAAAGCGCACG
+
GGGGGGGGGGGGGGGGGGGGGGGGGGGGGGGGGGGGGGGGGGGGGGGGGGGGGGGGGGGGGGGGGGGGGGGGGGGGGGGGGGGGGGGGGGGEGGGGGGFGGGGGFFGGGGGGGGGGGGGGGGGGFGFFGGGGGGGGGCGGDGGGFGGGGGGGFGGGGDGGGGGGGGGGGGGGGGGGGGGGGFGFGGGGGGGCEGGGGGGFECEGGGGDGDF5CCEGGGGGCCGGGFFFGFGGGGE5CCFD3DC9
@M03364:276:000000000-BLYN8:1:1101:14128:3870 1:N:0:1
ACTCCTACGGGAGGCAGCAGTGGGGAATATTGCACAATGGGTGCAAGCCTGATGCAGCCATGCCGCGTGTGTGAAGAAGGCCTTCGGGTTGTAAAGTACTTTCAGCGAGGAGGAAGGCGTTGTGGTTAATAACCGCAGCGATTGACGTTACTCGCAGAAGAAGCACCGGCTAACTCCGTGCCAGCAGCCGCGGTAATACGGAGGGTGCAAGCGTTAATCGGAATTACTGGGCGTAAAGCGCACG
+
GGGGGGGGGGGGGGGGGGGGGGGGGGGGGGGGGGGGGGGGGGGGGGGGGGGGGGGGGGGGGGGGGGGGGGGGGGGGGGGGGGGGGGGGGGGGGGGGGGGGGGGGGGGGGGGGGGGGGGGGGGGGGGGGGGGGGGGGGDGGEFGGGGGGGGGGGGGGGGGGGGGGGGGGGGGGGGGGFGGGGGGGGGGGGGGGGGGGGGGGGCGGGGGGFFGGGGGGGGGGGGEFGGGGGGFGGGGGGGGGGGD5
@M03364:276:000000000-BLYN8:1:1101:16783:3872 1:N:0:1
ACTCCTACGGGAGGCAGCAGTGGGGAATATTGCACAATGGGCGCAAGCCTGATGCAGCCATGCCGCGTGTGTGAAGAAGGCCTTCGGGTTGTAAAGCACTTTCAGCGAGGAGGAAGGTGGTGAGCTTAATACGCTCATCAATTGACGTTACTCGCAGAAGAAGCACCGGCTAACTCCGTGCCAGCAGCCGCGGTAATACGGAGGGTGCAAGCGTTAATCGGAATTACTGGGCGTAAAGCGCACG
+
GGGGGGGGGGGGGGGGGGGGGGGGGGGGGGGGGGGGGFCEEFFGGGDFGGGGGGGGGGGGGGGGGGGGGGGGGGGGGGGGGGGFFGGGGGGGGFEGGGGGGGGGGGEFGGGGGGGGGGGGGGGGGGBFGGGGFGGGGFGGGFGGGGGGGGGFFFGEGGGGDFEFFGGGGGGGGGGGGGGGGFF7@,CF>5EGGGGG?GGGGGGGGGGGG7+*ACEGGFGFD5CGG?+CGFGGGGGDFGDDDGG<
@M03364:276:000000000-BLYN8:1:1101:12465:3885 1:N:0:1
ACTCCTACGGGAGGCAGCAGTAGGGAATCTTCCACAATGGACGAAAGTCTGATGGAGCAACGCCGCGTGAGTGAAGAAGGTTTTCGGATCGTAAAACTCTGTTGTTGGAGAAGAACGTATTTGATAGTAACTGATCAGGTAGTGACGGTATCCAACCAGAAAGCCACGGCTAACTACGTGCCAGCAGCCGCGGTAATACGTAGGTGGCAAGCGTTGTCCGGATTTATTGGGCGTAAAGCGAGCG
+
GGGGGGGGGGGGGGGGGGGGGGGGGGGGGGGGGGGGGGGGGGGGGGGGGGGFGGGGGGGGGGGGGGGFGEGGGGGFGGGGFGGGGGGGGGGGGGGGGGGGGGGGGGFGGGGGGGGGGGGGGGGFGGGGGGGGGGGGGGGGGGGGGGGGGGGGGGGGGGGGGGGGGGGGGGGGGGGGGGGGGFGGGGGGGGGGGGGGGGGGFGGGGFGGGGGGGGGGGGGGGGGGEGGGGGGGGGGGGDCDCCD<
@M03364:276:000000000-BLYN8:1:1101:20129:3892 1:N:0:1
ACTCCTACGGGAGGCAGCAGTGGGGAATATTGCACAATGGGCGCAAGCCTGATGCAGCCATGCCGCGTGTATGAAGAAGGCCTTCGGGTTGTAAAGTACTTTCAGCGGGGAGGAAGGTGAGTGGTTTAATACGCCATTCAATTGACGTTACCCGCAGAAGAAGCACCGGCTAACTCCGTGCCAGCAGCCGCGGTAATACGGAGGGTGCAAGCGTTAATCGGAATTACTGGGCGTAAAGCGCACG
+
GGGGGGGGGDGEGGGGGGGGGGGGGGGGGGGGGGGGGGGGGGGGGGGGGGGGGGGGGGDGGGGGGEFGGGGGGGGGGGGGGGGGGGGGGGGGGGGGGGGGGGGFGGCGGGGGGDGGG<DFDEFFFFGGGGFGGGEGGAFGFGGGGGGGGFGAFGGCEECFGGGGFFGGGGGGGGGGGG@<FGGG8CCFGGG5CGG7CCFEDEGGGGGGCEFG=CEEFFGGGGGGGGFFGGC=DGGGG*7>7797
@M03364:276:000000000-BLYN8:1:1101:15816:3894 1:N:0:1
ACTCCTACGGGAGGCAGCAGTGGGGAATATTGCACAATGGGCGCAAGCCTGATGCAGCCATGCCGCGTGTGTGAAGAAGGCCTTCGGGTTGTAAAGCACTTTCAGCGAGGAGGAAGGTGGTGAACTTAATACGTTCATCAATTGACGTTACTCGCAGAAGAAGCACCGGCTAACTCCGTGCCAGCAGCCGCGGTAATACGGAGGGTGCAAGCGTTAATCGGAATTACTGGGCGTAAAGGGCTTG
+
GGGGGGGGGGGGGGGGGGGGGGGGGGGGGGGGGGGGGGGGGGGCEGEFGGGGGGGGGGGGGGGGGGGGGGGGGGGGFGGGGGGGGGG7FFGGGGGGGCGGGGGGGGGEGGGGEEFFCFEEFFGFGGGDCBC,FFGGGFFFFGFGGGGGGGDGGGEEF+>CDFCCFGGGGGGGGGGGFDCGGE@EFGFFGGGGGGGCFGGGG5CEEEGGGGGGEGG*/<EGGGEFGFFGGGG5<//>37FDDFG5
@M03364:276:000000000-BLYN8:1:1101:14480:3907 1:N:0:1
ACTCCTACGGGAGGCAGCAGTGGGGAATATTGCACAATGGGCGCAAGCCTGATGCAGCCATGCCGCGTGTGTGAAGAAGGCCTTCGGGTTGTAAAGCACTTTCAGCGAGGAGGAAGGTGGTGAACTTAATACGTTCATCAATTGACGTTACTCGCAGAAGAAGCACCGGCTAACTCCGTGCCAGCAGCCGCGGTAATACGGAGGGTGCAAGCGTTAATCGGAATTACTGGGCGTAAAGCGCACG
+
GGGGGGGGGGGGGGGGGGGGGGFGGGGGGGGGGGFGGGGGGGGGGGGGGGGGGGGGGGGGGGGGDDFGGGGGGGGGGGGGGGGGGGGGGGGGGGGGGGGGGGGGGGGCFGDGGGGGGGGFGGGGGGGGGGGGGGGGGGGGGGFGGGGGGGGGGGGGGGGGGGGGFGGGGGGGFGGGGGGGGGGGGGGGGGGGGGGGGFFGGEGGE8EGGFGGGCCEGGGGGGGGGFGGFGGCCCCEFFCDGGG3
@M03364:276:000000000-BLYN8:1:1101:8813:3919 1:N:0:1
ACTCCTACGGGAGGCAGCAGTAGGGAATCTTCCACAATGGACGAAAGTCTGATGGAGCAACGCCGCGTGAGTGAAGAAGGTTTTCGGATCGTAAAACTCTGTTGTTGGAGAAGAACGTATTTGATAGTAACTGATCAGGTAGTGACGGTATCCAACCAGAAAGCCACGGCTAACTACGTGCCAGCAGCCGCGGTAATACGTAGGTGGCAAGCGTTGTCCGGATTTATTGGGCGTAAAGCGAGCG
+
GGGGGGGGGGGGGGGGGGGGGGGGGGGGGGGGGGGGGGGGFGGGDGGFGGGGGGGGGGGGGFGGGGGGGFGGGGCGGGGGEGGGGGG@GEFFGFGAFGGGGGGFFGGGEFGGGGGFG=CFCFGGCCFGFFFFDDGGFGGGGGGGGGGDFGGGGGGGGGGGDFFGFFGGGGGDFEGGGGGGGGGGGFGG7CEEG8EGGGGG9CGC2?EGGGGGGGGGGGFGGED:CGFFGFFFGGDGGFCDCDGD
@M03364:276:000000000-BLYN8:1:1101:11551:3940 1:N:0:1
ACTCCTACGGGAGGCAGCAGTGGGGAATATTGCACAATGGGCGCAAGCCTGATGCAGCCATGCCGCGTGTATGAAGAAGGCCTTCGGGTTGTAAAGTACTTTCAGCGAGGAGGAAGGCATTAAGGTTAATAACCTTAGTGATTGACGTTACTCGCAGAAGAAGCACCGGCTAACTCCGTGCCAGCAGCCGCGGTAATACGGAGGGTGCAAGCGTTAATCGGAATTACTGGGCGTAAAGCGCACG
+
GGGGGGGGGGGGGGGGGGGGGGGGGGGGGGGGGGGGGGGGGGGGGGGGGGGGGGGGGGGGGGGGGGGGGGGGGGGGGGGGGGGGGGGGGGGGGGGGGGGGGGGGGGGGGGGGGFFGGGGGGGGGFGGFGGGGGGGGGGGGGGDGGGGGGGGGGGGGGGGGGGGGGGGGGGGGGGGGGGGGGGGGGGGGGGGGGGGGGGGGEBEGGGGGGGGGGGGGGGGGG=5EGFGGGGGGGGGGGGGGGGG:
@M03364:276:000000000-BLYN8:1:1101:17876:3942 1:N:0:1
ACTCCTACGGGAGGCAGCAGTGGGGAATATTGCACAATGGGCGCAAGCCTGATGCAGCCATGCCGCGTGTGTGAAGAAGGCCTTCGGGTTGTAAAGCACTTTCAGCGAGGAGGAAGGTGGTGAACTTAATACGTTCATCAATTGACGTTACTCGCAGAAGAAGCACCGGCTAACTCCGTGCCAGCAGCCGCGGTAATACGGAGGGTGCAAGCGTTAATCGGAATTACTGGGCGTAAAGCGCACG
+
FGGGGGGGGGGGGGGGEGFGGGGGGGGG9FGG<CFGGGGGDGGGGGGGFGGGG<FGGG8F<FGGGGGGGEGGGGGGGGGG@FGGGGGGGBGGGGGGFGGGEE,C9E:+@CF>FGGC>,FFF<,,ECFGGDF<DDCFFFFA<,CFCFG+DFF,,+83FCEFFGGGGCFGEGDGGGG,FEGGGGGGGGGGGGGGGGGCECGG*1BEDGGGGGGGGGG5CCFGDGCGCF7CGGGCDDGDGFFGC)1/
@M03364:276:000000000-BLYN8:1:1101:16927:3955 1:N:0:1
ACTCCTACGGGAGGCAGCAGTGGGGAATATTGCACAATGGGCGCAAGCCTGATGCAGCCATGCCGCGTGTATGAAGAAGGCCTTCGGGTTGTAAAGTACTTTCAGCGAGGAGGAAGGCGTTGTGGTTAATAACCGCAGCGATTGACGTTACTCGCAGAAGAAGCACCGGCTAACTCCGTGCCAGCAGCCGCGGTAATACGGAGGGTGCAAGCGTTAATCGGAATTACTGGGCGTAAAGCGCACG
+
GGGGGGEFGGGGGGGGGGGGGGGGGGGGGGGGGGGGFGGGGGGGGGGGGGGGGFGGGCGGGGFGFGGGGGGGGGCEFGGFGGFGGGGGFG@BFGGGGGGGGFFFGAC>FGGGGGFGGDCGGGGDEDFDBFGGGGGGGGGGGCEGGGGGGGGGF@FGGGGC7,5@AAFEFCG<FFGGGGGF>FDFGGGGFECB5=EEGGCGGGGGGGDGGGGGGGGGF+<5=EG5FDGGG6ECCCGGGFCDCDG5
@M03364:276:000000000-BLYN8:1:1101:21914:3965 1:N:0:1
ACTCCTACGGGAGGCAGCAGTGGGGAATATTGCACAATGGGCGCAAGCCTGATGCAGCCATGCCGCGTGTATGAAGAAGGCCTTCGGGTTGTAAAGTACTTTCAGCGAGGAGGAAGGCGTTGTGGTTAATAACCGCAGCGATTGACGTTACTCGCAGAAGAAGCACCGGCTAACTCCGTGCCAGCAGCCGCGGTAATACGGAGGGTGCAAGCGTTAATCGGAATTACTGGGCGTAAAGCGAGCG
+
GGGGGFGGGGGGDGGGGGGGGGGGGGGFFGGGEGGGGGGGGGEFGDCFFFGGGGAFGGGGGGGGFEGGGGFGGGGGGFGGGAFGGGGGGGGGGGFGGGGGFGGGGEECFGFGGGD8CFGGGGGGEGGGFGGGGFGGGGGGGFDEFFGGGGGGFCECGCGFGFGGGDFFG7>>CFFGF:<FGEGGGGGGGGCEGGGDFCFGE5CG5CE5@<95?GC872:CEEEGC++<?E;55D5ED*:)*117
@M03364:276:000000000-BLYN8:1:1101:9661:3970 1:N:0:1
ACTCCTACGGGAGGCAGCAGTGGGGAATATTGCACAATGGGCGCAAGCCTGATGCAGCCATGCCGCGTGTGTGAAGAAGGCCTTCGGGTTGTAAAGCACTTTCAGCGAGGAGGAAGGTGGTGAGCTTAATACGTTCATCAATTGACGTTACTCGCAGAAGAAGCACCGGCTAACTCCGTGCCAGCAGCCGCGGTAATACGGAGGGTGCAAGCGTTAATCGGAATTACTGGGCGTAAAGCGCACG
+
GGGGGGGGGGGGGGGGGGGGGGGGGGGGGGGGGGGGGGGGGGGGGGGGGGGGGGGGGGGGGGGGGGGGGGGGGGGGGGGGGGGGGGGGGGGGGGGGGGGGGGGGGGGGGGGGGDGGGGGGCGFGGGGGGGGGGGGGGGGGGGGGGGGGGGGGGGGGGGGGFFGGGGGGGGGGGGGFFGGGGGGGFFGGGGGGGEGGGGGGE5EGGGGGGGGFGGGGGGGGEGGGGGGGGGGGGGGGGGGGGGGC
@M03364:276:000000000-BLYN8:1:1101:13898:3977 1:N:0:1
ACTCCTACGGGAGGCAGCAGTGGGGAATATTGCACAATGGGCGCAAGCCTGATGCAGCCATGCCGCGTGTATGAAGAAGGCCTTCGGGTTGTAAAGTACTTTCAGCGAGGAGGAAGGCATTAAGGTTAATAACCTTAGTGATTGACGTTACTCGCAGAAGAAGCACCGGCTAACTCCGTGCCAGCAGCCGCGGTAATACGGAGGGTGCAAGCGTTAATCGGAATTACTGGGCGTAAAGCGCACG
+
GGGGGGGGGGGGGGGGGGGGGGGGGGGFGGGGGGGGGGGGGGGGGGGGGGGFGGGGGGGGGGGGGGGGGGGGGGGGGGGGGGGGGGGGEGGGGGFGGGGGFGGGGGGGGGGGGGGGGGGGGFFGDGGFGGGGFGGGGGGGCFGGGGGGGGGGGGGGGGGGGGFGGGGGGGGGFGGGGGGGGGFGGGGGGGGGGGGGFGGGGGGGGGGGGGGGGGGGGGGGGGGGGGGGGGGGGGGGGGGGGGD<
@M03364:276:000000000-BLYN8:1:1101:16873:3989 1:N:0:1
ACTCCTACGGGAGGCAGCAGTGGGGAATATTGCACAATGGGCGCAAGCCTGATGCAGCCATGCCGCGTGTGTGAAGAAGGCCTTCGGGTTGTAAAGCACTTTCAGCGAGGAGGAAGGTGGTGAGCTTAATACGCTCGTCAATTGACGTTACTCGCAGAAGAAGCACCGGCTAACTCCGTGCCAGCAGCCGCGGTAATACGTAGGGTGCAAGCGTTAATCGGAATTACTGGGCGTAAAGCGCACG
+
GGFGGGFGEGGGEGGGGGFGGGGGGGGGGGGGGGGGGGGGGGGGGGGGGGG<FGGGGGFGGGGGGGGGGGGFGGGGGGGFF<FFGGGGFFGGGGGGDDGGDFGGGFG:FEEGGGGGGF,FFGGG?FDEGFFGGCE:+@CFDDDF9B=@DFGGFGGGGGFAFFFFCAFGFEGG:DFGGDDGFBFFFGF@@C>EEGGEFFGC2+;:7ECEFFGCEE5/:CGFDCGGGG?FGGCCCDEGFFCDDGGG
@M03364:276:000000000-BLYN8:1:1101:9038:3991 1:N:0:1
ACTCCTACGGGAGGCAGCAGTGGGGAATATTGCACAATGGGCGCAAGCCTGATGCAGCCATGCCGCGTGTATGATGAAGGCCTTCGGGTTGTAAAGTACTTTCAGTGGGGAGGAAGGCGTTGGGGTTAATAACCGCAGCGATTGACGTTACTCGCAGAAGAAGCACCGGCTAACTCCGTGCCAGCAGCCGCGGTAATACGGAGGGTGCAAGCGTTAATCGGAATTACTGGGCGTAACGCGCGCG
+
GGGGGGGGGGGGGGGGGGGGGGGGGGGGDGGGFGGGGGGGGCGCFGBFGGGGGGGGGGAF@FGGGGGGGCFFGG,CFGGG8FGGGGGEGGGGGGGGGAGF9FFG,,<,BFC@FGCD=<C=:7,+38@FGG<F,,++CFD@EG@FFDGCFG+@@7:CCFDDACFF7FFF:F7BFGF,<B:FE89,8?B72*=C:*=8+?9C5*::E8C??F9*;?**/2?1/1*:8+<C+3**9>57**5<7)7C
@M03364:276:000000000-BLYN8:1:1101:26192:4013 1:N:0:1
ACTCCTACGGGAGGCAGCAGCGAGGAATATTGCACAATGGGCGCAAGCCTGATGCAGCCATGCCGCGTGTGTGAAGAAGGCCTTCGGGTTGTAAAGCACTTTCAGCGAGGAGGAAGGTGGCGAACTTAATACGTTCATCAATGGACGTTACTCGCAGAAGAAGCAAAGGCTAACTCCGTCCCAGCAGCCGCGGTAATACGGAGGGTGCAAGCGCTAATCGGAATTACTGGGCGTAACGCGCACG
+
FFDCFDD<@7:FGGGD;F<F-@+6::ECC<@,,C9FF,F8@FC7@6C@FGGGFGFCC<,ECE86+8CFF:6C6?FDFG88CCC<F=FE,+=45C<A,A<FF?,EFF+@7FC7+B=,B?A?,>+38,,:?E,DF,:,><<BFF,6CD:@<<<F,3+>**63F:,,@,55,>:FCG,,7>F,51,6:BCCC5*=*11=9CF5*1*:CE>EC7?==/;/*30558*AC7+:+<C=DGGG3//))1)9
@M03364:276:000000000-BLYN8:1:1101:5603:4016 1:N:0:1
ACTCCTACGGGAGGCAGCAGTAGGGAATCTTCCACAATGGACGAAAGTCTGATGGAGCAACGCCGCGTGAGTGAAGAAGGTTTTCGGATCGTAAAACTCTGTTGTTGGAGAAGAACGTATTTGATAGTAACTGATCAAGTAGTGACGGTATCCAACCAGAAAGCCACGGCTAACTACGTGCCAGCAGCCGCGGTAATACGTAGGTGGCAAGCGTTGTCCGGATTTATTGGGCGTAAAGCGAGCG
+
GGGGGGGGGGGGGGGGGGGGGGGGGGGGGGGGGGGGGGGGGGGCGGGGGGGGGGGGGGGGGGDGGGGGGGGGGGGGGGGGGGGGGGGGGGGGFGGGGGGGGGGGGGGGGGGGGGGGGGGGGGGGDGGGGGGGGGGGGGGFGGGGDFGGGGGGGGGGGGGGGGGGGGGGGGGGGGGGGGGGGGGGGGGGGGGGGGGGGGGGGGG@CGGGGFGGGGGGGGGGGGGGGGGGGGGGGGGGGGDGGGGC
@M03364:276:000000000-BLYN8:1:1101:25989:4020 1:N:0:1
ACTCCTACGGGAGGCAGCAGTAGGGAATATTGCTCAATGGGCGAAAGCCTGAAGCAGCAACGCCGCGTGGAGGATGAAGGTTTTAGGATTGTAAACTCCTTTTGTTAGAGAAGATTATGACGGTATCTAACGAATAAGCACCGGCTAACTCCGTGCCAGCAGCCGCGGTAATACGGAGGGTGCAAGCGTTACTCGGAATCACTGGGCGTAAAGAGCGCGTAGGCGGGGAAGTAAGTCAGATGTG
+
FFEG8FFGEGDGEGCFGGGFGGGFE@FGGFGFG9FGCEACCGCFCEG8FFGDGG?FFF@AFGGDGD=>FGC<:FGGFGFFFGGDFGGGGCBF<CFGA,FFAFEC,:?FFGGFFE,<EA<99BCFDFD,CEFGDFF+A,FAFFCFGCFGGEF8><DDGBFGGGG7<@GCFGC2,?FECBFCFGE,B9BEGEEEFCGGGC;ECFGGGCGGGC5EGG96CEC=EEEGCEGC5EGGGFFADFGFGF7C
@M03364:276:000000000-BLYN8:1:1101:12108:4023 1:N:0:1
ACTCCTACGGGAGGCAGCAGTAGGGAATCTTCCACAATGGACGAAAGTCTGATGGAGCAACGCCGCGTGAGTGAAGAAGGTTTTCGGATCGTAAAACTCTGTTGTTGGAGAAGAATGTATCTGATAGTAACTGATCAGGTAGTGACGGTATCCAACCAGAAAGCCACGGCTAACTACGTGCCAGCAGCCGCGGTAATACGTAGGTGGCAAGCGTTGTCCGGATTTATTGGGCGTAAAGCGAGCG
+
GGGGGGGGGGGGGGGGGGGGGGGGGGGGGGGGGGGGGGGGFGGGGGGGGGGGGGGGGGGGGGGGGGGGGGGGGGGFGGGGGGGGGGGGGGGGGGGGGGGGGGGGGGGGGGGGGGGGGGGGGGGGGGGGGGGGGGGGGGGFFGGGGGGGGGGGGGGGGGGGDGGGGGGGGGGGGGGGGGGGGGGGGGGGGGGGGEECFGGGCFFGFGGGGGGFGDGGGGGGDGGGCGGGGGGGGDGGGGGDGGD<
@M03364:276:000000000-BLYN8:1:1101:14370:4023 1:N:0:1
ACTCCTACGGGAGGCAGCAGTGGGGAATATTGCACAATGGGCGCAAGCCTGATGCAGCCATGCCGCGTGTATGAAGAAGGCCTTCGGGTTGTAAAGTACTTTCAGCGAGGAGGAAGGCATTAAGGTTAATAACCTTAGTGATTTACGTTACTCGCAGAAGAAGCACCGGCTAACTCCGTGCCAGCAGCCGCGGTAATACGGAGGGTGCAAGCGTTAATCGGAATTACTGGGCGTAAAGCGCACG
+
FGGFGGFFGEEE:FEGGEC8FEEEE@BEFFFCA<EEGG<EG8CCEEEGGGGFGG9EFGGGGF@FEG7FFGGGFAF9,=FC8FF:<CFDEFGEBAF?FG9EAEAFE9B+CF+4+:FF><EFEFA?FFFFFGFA<,DD<FFF9FF,,ECFFGEEEE:+3>=FFDEGFCFGEGGDGCBEGGGGG@CFCFEG,*:*::1:B;CGG5EDEEEEC7E*A88/=9FECCCEC?9C+685DCEG3**9)))1
@M03364:276:000000000-BLYN8:1:1101:18605:4032 1:N:0:1
ACTCCTACGGGAGGCAGCAGTGGGGAATATTGCACAATGGGCGCAAGCCTGATGCAGCCATGCCGCGTGTATGAAGAAGGCCTTCGGGTTGTAAAGTACTTTCAGCGAGGAGGAAGGCATTAAGGTTAATAACCTTAGTGATTGACGTTACTCGCAGAAGAAGCACCGGCTAACTCCGTGCCAGCAGCCGCGGTAATACGGAGGGTGCAAGCGTTAATCGGAATTACTGGGCGTAAAGCGCACG
+
GGGGGGGGGGGGGGGGGGGGGGGGGGGGGGGGGGGGGGGGGGGGGGGGGGGGGGGGGGGGGGGGGGGGGGGGGGGGGGGGGGGGGGGGGGGGGGGGGGGGFGGGGGGFFGGGGGGGGGGGGGGGGGGGGGGGGFGFCFGGGGGGGGGGGGGGGGGGGGGGGGGGGGFGGGGGGGGGGGGGGGGGGGGGGGGGGGGGGGGGGGGGGGGGGGGGGGGGGGGGGGGGFGGGG6FGGGGGGF=DGGG7
@M03364:276:000000000-BLYN8:1:1101:9791:4036 1:N:0:1
ACTCCTACGGGAGGCAGCAGTGGGGAATATTGCACAATGGGCGCAAGCCTGATGCAGCCATGCCGCGTGTATGAAGAAGGCCTTCGGGTTGTAAAGTACTTTCAGCGAGGAGGAAGGCATTAAGGTTAATAACCTTAGTGATTGACGTTACTCGCAGAAGAAGCACCGGCTAACTCCGTGCCAGCAGCCGCGGTAATACGGAGGGTGCAAGCGTTAATCGGAATTACTGGGCGTAAAGCGCACG
+
GGGGGGGGGGGGGGGGGGGGGGGGGGGGGGGGGGGGGGGGGGGGGGGGGGGGGGGGGGGGGGGGGGGGGGGGGGGGGGGGGGGGGGGGGGGGGGGGGGGGGGGGGGGEGGGGGGGGGGGGGGGGGGGGGGGGGGGGGGGGGGGGGGGGGGGGGGGGGGGGGGGGGGGGGGGGGGGGGGGGGGGGGGGGGGGGGGGGGGGGGGGGGGGGGGGGGGGGGGGGGGGGGFGGGGFGGGGGGGGGGGG3
@M03364:276:000000000-BLYN8:1:1101:25315:4055 1:N:0:1
ACTCCTACGGGAGGCAGCAGTAGGGAATCTTCGGCAATGGGGGCAACCCTGACCGAGCAACGCCGCGTGAGTGAAGAAGGTTTTCGGATCGTAAAACTCTGTTGTTAGAGAAGAACGTTAAGTAGAGTGGAAAGTTACTTAAGTGACGGTATCTAACCAGAAAGGGACGGCTAACTACGTGCCAGCAGCCGCGGTAATACGTAGGTCCCAAGCGTTGTCCGGATTTATTGGGCGTAAAGCGAGC
+
CGGGGGGGGEGGGDGGEGGFCFFGDGGCFGGGGCEGEGG8AEGGDEFGFFD@FFGCGG76,@EGGGGFCFGGGGGGFGGFGFGCEF:FEGDGF,BEF=FCFFGGBFAEFGFFDFGGE>FGFCCDF,C5A+FGFGGFGFD,:FE,=,@>FFFFGGGAF,@BFF7F>@>CG>CFGDFCFGEGGGEGCFD,8;E:*B8*1<<<>C9=EFFGGFCFGGEECGGFEGGEECDF?FF5CDGEG*:CC5D/
@M03364:276:000000000-BLYN8:1:1101:15231:4070 1:N:0:1
ACTCCTACGGGAGGCAGCAGTGGGGAATATTGCACAATGGGCGCAAGCCTGATGCAGCCATGCCGCGTGTGTGAAGAAGGCCTTCGGGTTGTAAAGCACTTTCAGCGAGGAGGAAGGTGGTGAACTTAATACGTTCATCAATTGACGTTACTCGCAGAAGAAGCACCGGCTAACTCCGTGCCAGCAGCCGCGGTAATACGGAGGGTGCAAGCGTTAATCGGAATTACTGGGCGTAAAGCGCACG
+
GGGGGGGGGGGGGGGGGGGGGGGGGGGGFGGGGFGGGGGGGGGEGGGGGGGGFGGGGG8FFGGGGGGGGGGGGGGGGGGGCAFGGGGGGDGGGGGGFFFGGGAFEGB>FGGCGEFGCAFEGGGEF<FFGGGFGFFFFFDCGGGGGGGGGFFGGGDC@EFFFGGGF7FCGGGGFCGGGEGGGGGGGGGGGGGGGGGGDGGGDGGEGBEEG9?85BEGG?EGDGEGGF:FGDGF:7>5DFGGD<C7
@M03364:276:000000000-BLYN8:1:1101:6374:4121 1:N:0:1
ACTCCTACGGGAGGCAGCAGTGGGGAATATTGCACAATGGGCGCAAGCCTGATGCAGCCATGCCGCGTGTGTGAAGAAGGCCTTCGGGTTGTAAAGCACTTTCAGCGAGGAGGAAGGTGGTGAGCTTAATACGTTCATCAATTGACGTTACTCGCAGAAGAAGCACCGGCTAACTCCGTGCCAGCAGCCGCGGTAATACGGAGGGTGCAAGCGTTAATCGGAATTACTGGGCGTAAAGCGCACG
+
GGGGGGGGGGGGGGGGGGGGGGGGGGGGGGGGGGGGGGGGGGGGEFGGGGGGGGGGGGGGGGGGGGGEGGGGGGGGGGGGGGGGGGGGGGGGGGGGGGGGGGGGGGGEGGGGGGGGGFGGGGGGGGGGGGGGGGGFGGGGGGGGGGGGGGGGGGGEGGGGGGGGGGFGGGGGGGGGGGDFGGGGGGGGGGGGGGGGGFGGEGGG>;BCFGFGGG5CGFEGGGGFDFGGGFFFCDGGGGGGGD37
@M03364:276:000000000-BLYN8:1:1101:5788:4139 1:N:0:1
ACTCCTACGGGAGGCAGCAGTAGGGAATCTTCCACAATGGACGAAAGTCTGATGGAGCAACGCCGCGTGAGTGAAGAAGGTTTTCGGATCGTAAAACTCTGTTGTTGGAGAAGAATGTATCTGATAGTAACTGATCAGGTAGTGACGGTATCCAACCAGAAAGCCACGGCTAACTACGTGCCAGCAGCCGCGGTAATACGTAGGTGGCAAGCGTTGTCCGGATTTATTGGGCGTAAAGCGAGCG
+
GGGGGGGGGGGGGGGGGGGGGGGGGGGGGGGGGGGGGGGGGGGGGGGGGGGGGGGGGGGGGGGGGGGGGGGGGGGGGGGGGGGGGGGGGGGGGGGGGGGGGGGGGGGGGGGGGFGFGGGGGGGGGGGGGFGFGGGGGGFGGGGGGGGGGGGGGGGGGGGGDGGGGGGGGGGGGGGGGGGGGFGGGGGGGGGGGGGGGGGGGGGDFGGGGGGGGGGGGGGGGGGEFGGCFGGGGGGGGGGGDGGD
@M03364:276:000000000-BLYN8:1:1101:22632:4153 1:N:0:1
ACTCCTACGGGAGGCAGCAGTGGGGAATATTGCACAATGGGCGCAAGCCTGATGCAGCCATGCCGCGTGTATGAAGAAGGCCTTCGGGTTGTAAAGTACTTTCAGCGAGGAGGAAGGCATTAAGGTTAATAACCTTAGTGATTGACGTTACTCGCAGAAGAAGCAGCGGCTAACTCCGTGCCAGCAGCCGCGGTAATACGGAGGGTGCAAGCGTTAATCGGAATTACTGGGCGTAAAGCGCACG
+
@FFFGAFD@GGCEGGFEEAF<@DFEG@FCFECCCF@<FGGGGGDEEGGGGDFCEFGGFGFFFCA@CC@FFFDAC,9E@FDEFGGGFGGEFGGCGA?EFGG<?F9FCEEGG@FE?F8BEE<AE<FFGG9EFEFGGDGCFFG<ACFGGGFEDGGGGGGGCEF<CF@C,3CF@E:FDC>>CFEEC;;88EGCGGCCEGGCCGGGGEEG>EEGCCF8EG5C?FGGGGGGDECC6:ED7CCCFFD5DD)
@M03364:276:000000000-BLYN8:1:1101:9053:4200 1:N:0:1
ACTCCTACGGGAGGCAGCAGTGGGGAATATTGCACAATGGGCGCAAGCCTGATGCAGCCATGCCGCGTGTATGAAGAAGGCCTTCGGGTTGTAAAGTACTTTCAGCGAGGAGGAAGGCGTTGTGGTTAATAACCGCAGCGATTGACGTTACTCGCAGAAGAAGCACCGGCTAACTCCGTGCCAGCAGCCGCGGTAATACGGAGGGTGCAAGCGTTAATCGGAATTACTGGGCGTAAAGCGCACG
+
GGGGGGGGGGGGGGGGGGGGGGGGGGGGGGGGGGGGGGGGGGGGGGGGGCFFGGGGGGGGGGGGGGGGGGGGGGGGGGGGGGGGGGGGGGGGGGGGGGGGGGGGGGGDCGGGGGFG7FGGGGGGGGFGGGGGGGGGGGGGGGGFGGGFEGGFCGGFEEGGGGGGGGGGGGGEFGGGGDEFGGGCFGGDGC8:EGGGGGC5CCGGD8EGGGGGGGGGGGGGGGGGFF7CC?FFDDDGFFCD3CG3
@M03364:276:000000000-BLYN8:1:1101:20190:4213 1:N:0:1
ACTCCTACGGGAGGCAGCAGTGGGGAATATTGCACAATGGGCGCAAGCCTGATGCAGCCATGCCGCGTGTATGAAGAAGGCCTTCGGGTTGTAAAGTACTTTCAGCGAGGAGGAAGGCATTAAGGTTAATAACCTTAGTGATTGACGTTACTCGCAGAAGAAGCACCGGCTAACTCCGTGCCAGCAGCCGCGGTAATACGGAGGGTGCAAGCGTTAATCGGAATTACTGGGCGTAAAGCGCACG
+
GGGGGGGGGGGGGGGGGGGGGGGGGGGGGGGGGGGGGGGGGG@FGEGGGGGGGGGGGGGGGGGGGGDGGGGCFGGGGGGGGGGGGGGGGGGGGGGGGGGGGGGGGGGCFBFGCF@CEECGGGGGGGGCGGFGG8FCAFGGFGGGGGGGGGGGGGGGGGGGGGCD@CGF@CCGGGGGGGGGGGGGEGGFCEEBEGG*BEFGGCEEGGGGGG9**=*;:FG5=8CFFFGGFGGGGG5EFGGGGGDD
@M03364:276:000000000-BLYN8:1:1101:19045:4214 1:N:0:1
ACTCCTACGGGAGGCAGCAGTAGGGAATCTTCGGCAATGGACGAAAGTCTGACCGAGCAACGCCGCGTGAGTGAAGAAGGTTTTCGGATCGTAAAACTCTGTTGTTAGAGAAGAACAAGGACGTTAGTAACTGAACGTCCCCTGACGGTATCTAACCAGAAAGCCACGGCTAACTACGTGCCAGCAGCCGCGGTAATACGTAGGTGGCAAGCGTTGTCCGGATTTATTGGGCGTAAAGCGAGCG
+
GGGGGGGGGGGGGGGGGGGGGFGGGGGG9FGEGGGGGGGGDGG@FFGGGGGGG8FFGG7FEFGGGGGGGCGGGGGGGFGGGGGGGGD@F:CGFFGGGGGG<FF9=FGFEFFGGGGGFGFGGGG:F8FFG<FBCD<>FFB:@,CEFGGGGGGGGF9FGEGFFGEGGGGGGGGCGGGGGGGGGFFFGDDFGGGGCEEGGGGGGCC@F+8CGFGGDGDEG9CCE*;EGEGGDGFFDGGCFFCDGDG5
@M03364:276:000000000-BLYN8:1:1101:14930:4219 1:N:0:1
ACTCCTACGGGAGGCAGCAGTGGGGAATATTGCACAATGGGCGCAAGCCTGATGCAGCCATGCCGCGTGTATGAAGAAGGCCTTCGGGTTGTAAAGTACTTTCAGCGAGGAGGAAGGCGTTGTGGTTAATAACCGCAGCGATTGACGTTACTCGCAGAAGAAGCACCGGCTAACTCCGTGCCAGCAGCCGCGGTAATACGGAGGGTGCAAGCGTTAATCGGAATTACTGGGCGTAAAGCGCACG
+
GGGGGGGGGGGGGGGGGGGGGGGGGGGGGGGGGGGGGGGGGGGGGGGGGGGGGGGGGGGGGGGGGGGGGGGGGGGGGGGGGGGGGGGGGGGGGGGGGGGGGGGGGGG>FGGGGGGGGGGGGGGGGGGGGGGGGGGGGGGGGGGGGGGGGGGGGGGGGGGGGGGGGGGGGGGGGGGGGGGGGGGGGGGGGGGGGGGGGGGGGGGGGGGGGGGGGGGGGGGGGGGGGGFFGGGGGGEGFFCDDGG5
@M03364:276:000000000-BLYN8:1:1101:14030:4234 1:N:0:1
ACTCCTACGGGAGGCAGCAGTGGGGAATATTGCACAATGGGCGCAAGCCTGATGCAGCCATGCCGCGTGTGTGAAGAAGGCCTTCGGGTTGTAAAGCACTTTCAGCGAGGAGGAGGGTGGTGAACTTAATACGTTCATCAATTGACGTTACTCGCAGAAGAAGCACCGGCTAACTCCGTGCCAGCAGCCGCGGTAATACGGAGGGTGCAAGCGTTAATCGGAATTACTGGGCGTAAAGCGCACG
+
GFAFGFGGGGGGGEGGGGGGGGGGGGDFGGGGEGCGFGGGEDGEGGGGGCG<F9DF9FFGFCCAE:CFEGGFGFG6FFFFCFEFGGDGCFEG9AE<9<FFFFFFGFFEEGCGGDG7F+BFFG9ADA<?CE,5D=DF8FGFGGGGGG+@+F@EGDG>FCFFGGCDFFGGECEFFF,9FEFFGBFFGF68F>>8CE5*>CCEGDDE8=EEGD988C**:CFCC5;*<A9C?<EC35*:37>DG9<)
@M03364:276:000000000-BLYN8:1:1101:5753:4268 1:N:0:1
ACTCCTACGGGAGGCAGCAGTGGGGAATATTGCACAATGGGCGCAAGCCTGATGCAGCCATGCCGCGTGTATGAAGAAGGCCTTCGGGTTGTAAAGTACTTTCAGCGAGGAGGAAGGCGTTGTGGTTAATAACCGCAGCGATTGACGTTACTCGCAGAAGAAGCACCGGCTAACTCCGTGCCAGCAGCCGCGGTAATACGGAGGGTGCAAGCGTTAATCGGAATTACTGGGCGTAAAGCGCACG
+
GGGGGGGGGGGGGGGGGGGGGGGGGGGGGGGGGGGGGGGGGGGGGGGGGGGGGGGGGGGGGGGGGGGEGEGGGGGGGGGGGGGGGGGGGGGGGCGGGGGGGGGGGGGGGGDGGGGGGGGGGGGGGDFGGGGGGGGGGGGGG?FGGGGFGGGGGGGGGGFA@FGGGG7FEFGGGGGCFGGGGGGGGGGGGGGGGGGGGGGGGGGGGGGGGGGEGGGG*<FGGGGGGGGGGGGGGGGDGGGGGCC<
@M03364:276:000000000-BLYN8:1:1101:16975:4298 1:N:0:1
ACTCCTACGGGAGGCAGCAGTAGGGAATCTTCGGCAATGGGGGCAACCCTGACCGAGCAACGCCGCGTGAGTGAAGAAGGTTTTCGGATCGTAAAACTCTGTTGTTAGAGAAGAACGTTAAGTAGAGTGGAAAGTTACTTAAGTGACGGTATCTAACCAGAAAGGGACGGCTAACTACGTGCCAGCAGCCGCGGTAATACGTAGGTCCCAAGCGTTGTCCGGCTTTATTGGGCGTAAAGCGAGC
+
FGFGGGGGGGGEGGG;FFFFGGFFGGFGGGECEDGFGEGGFGDGGGFGEGDFFCFGGCFGGGGGGGGGGDGGGGGGGGGGGDGGGGGGGDGGGFF9FGGGEGGGGGFFFCGGGGFFGGGG@FCGF9<DFGCDGGGGD<FGFGA,@FE7BE<FCC9BF,@<A<,@EEFCE@CFGC@F9>>C7BEF7C,:8;CBB>E=EC+?CG9CE+2+2AE5CEEEGGC:75*1*<<CFC?*59CGD*:?CCD)
@M03364:276:000000000-BLYN8:1:1101:17551:4308 1:N:0:1
ACTCCTACGGGAGGCAGCAGTGGGGAATATTGCACAATGGGCGCAAGCCTGATGCAGCCATGCCGCGTGTATGAAGAAGGCCTTCGGGTTGTAAAGTACTTTCAGCGAGGAGGAAGGCATTAAGGTTAATAACCTTAGTGATTGACGTTACTCGCAGAAGAAGCACCGGCTAACTCCGTGCCAGCAGCCGCGGTAATACGGAGGGTGCAAGCGTTAATCGGAATTACTGGGCGTAAAGCGCGCG
+
GGGGGGGGGGGGGGGGGGGGGGGGGGGGGGGGGGGGGGGGGGGGGGGGGGGGGGGGGGGGGGGGGGGEEGDGGGGGGGGGGGGGGGGGGGGGGGGGGGGGGGGGGGGFGGGGGGGGGGGGGGGGGGGGGGGGGGGGGGGGGGGGDFGGGFGGFGGGGGGGGGGGGGFGGGGGGGGGCEGGGGGGDGGGGGGGGGCGGGGGGGGGGGGGGFFGEGGDFGGGGDGGGFDFFGGGGGEEF7>CCDCD
@M03364:276:000000000-BLYN8:1:1101:17215:4310 1:N:0:1
ACTCCTACGGGAGGCAGCAGTAGGGAATCTTCCACAATGGACGAAAGTCTGATGGAGCAACGCCGCGTGAGTGAAGAAGGTTTTCGGATCGTAAAACTCTGTTGTTGGAGAAGAACGTATTTGATAGTAACTGATCAGGTAGTGACGGTATCCAACCAGAAAGCCACGGCTAACTACGTGCCAGCAGCCGCGGTAATACGTAGGTGGCAAGCGTTGTCCGGATTTATTGGGCGTAAAGCGAGCG
+
GGGGGGGGGGGGGGGGGGGGGGGGGGGGGGGGGGGGGGGGGGGGGGGGGGGGGGGGGGGGGGGCFGGGG@FGGGGGGGGGGGGGGGGGGGGGGGGGGGGGGGGGGGGGGGGGGGGGGGGGGGGGGGGGGGGGGGGGGGGGGGGGGGGGGGGGGGGGGGGGGGGGGGGGGGGGGGGGGGGGGGGGGGGGGGGGGEGGGGGGGGGGGGGGGGGGGECGGGGGGG5=FGGFGGGGDGEGGGGDGGGD
@M03364:276:000000000-BLYN8:1:1101:9433:4363 1:N:0:1
ACTCCTACGGGAGGCAGCAGTGGGGAATATTGCACAATGGGCGCAAGCCTGATGCAGCCATGCCGCGTGTATGAAGAAGGCCTTCGGGTTGTAAAGTACTTTCAGCGAGGAGGAAGGCATTAAGGTTAATAACCTTAGTGATTGACGTTACTCGCAGAAGAAGCACCGGCTAACTCCGTGCCAGCAGCCGCGGTAATACGGAGGGTGCAAGCGTTAATCGGAATTACTGGGCGTAAAGCGCACG
+
GGGGGGFGGEEGGGGGGGFGGGGGGGGGGGGGGGGGGGGGGGGGEGGGGGGGGGGGGGGGGGGGGGGGGGGGGGGGGFGGGGGG?FGGGGGGGGGGGGGGGGGGGGGCFG7CFCFGGGGGGFFGGGGGGGFGGGGGGGFGCGGGGGDGGGGGGGGGGGGGGGGGGGGGGGGGGGGGGGGGGGGGGGGGGGGGGGGDGGGGGGGGDGGGGDGGGGGGGGGFD=;CCEGGGGFGGGGD3FDGDGD5
@M03364:276:000000000-BLYN8:1:1101:6827:4377 1:N:0:1
ACTCCTACGGGAGGCAGCAGTAGGGAATCTTCGGCAATGGGGGCAACCCTGACCGAGCAACGCCGCGTGAGTGAAGAAGGTTTTCGGATCGTAAAACTCTGTTGTTGGAGAAGAACGTATTTGATAGTAACTGAGCAGGTAGTGACGGTATCCAACCAGAAAGCCACGGCTAACTACGTGCCAGCAGCCGCGGTAATACGTAGGTGGCAAGCGTTGTCCGGATTTATTGGGCGTAAAGCGAGCG
+
FGGGGGGGGGGGGGGGGGGGGGGGGGGGGGGGGGGGGGGGGGEGGGGGGGGGGGGGGGGGGGGGCGGGEEECGGCAFGGGGFGGGEGCCFEFGGGGGGG<FGGGDFCFFGGGGGG?EF8FGGGGGAFGGGGGGA,:DFDFDGGFCFE7FFCF9FFGGGFF:FGG7@FEGGGGGG@EGDFCEFCDGG>CFGGGGCECF9+*?CEEC+=FCCC@CEEEGGGGGE*:9FGFGG5:7C=EFFFGGGGD
@M03364:276:000000000-BLYN8:1:1101:25124:4392 1:N:0:1
ACTCCTACGGGAGGCAGCAGTCGGGAATCTTCCACAATGGACGAAAGTCTGATGGAGCAACGCCGCGTGAGGGAAGAAGGTTTTCGGATCGTAAAACTTTGTTGTCGGAGAAGAACGTATTTGGTAGTAACTGATCAGGTAGTGACGGTATCCAACCAGAAAGCCACGGCTAACTACGTGCCCGCAGCCGCGTTAATACGTAGGTGGCAAGCGTTGTCCGGATTTAGTTGGCGTAAAGCGAGCG
+
EEFGGGFDEGCFD7FFEGGGG<CFC:FGE<6@F<FFGFFG<FGCFC7;FEGG,FFGFF@ECCFCGGEEFCC8,8,8EEF8F9EDDEFGGGGFG8FDG8,CFEF<F<?E+C=EF8F8F=D9<@B,8?9E<,C<,EC<FG<FFGGG9DC+@DDA<=CGC:3,FG<7D:@C:>C::F@FGC<<:B,*4B=BFE>**3*4BBF>:CB@++*336:E=;C=:<+:C5:E+2+<+:6C3/::57:DC)7D
@M03364:276:000000000-BLYN8:1:1101:19344:4414 1:N:0:1
ACTCCTACGGGAGGCAGCAGTGGGGAATATTGCACAATGGGCGCAAGCCTGATGCAGCCATGCCGCGTGTATGAAGAAGGCCTTCGGGTTGTAAAGTACTTTCAGCGAGGAGGAAGGCGTTGTGGTTAATAACCGCAGCGATTGACGTTACTCGCAGAAGAAGCACCGGCTAACTCCGTGCCAGCAGCCGCGGTCATACGGAGGGTGCAAGCGTTAATCGGAATTACTGGGCGTAAAGCGCACG
+
EEECFGGEEGGCCFCE@@F8FFCC:CFFEFFGFGGF,EFGG8F:B@@7CD<FFGDGGC@FGGFGE+CCEF8A<AEGFG?DGG8FFDE>F,:FFCFCFFGGD5?<EGDEFGCEC+=A:FEFECFFGDGDEFGCGGGGD@FEFC<<C=C:DF:@9>CCCEG733<B@:><1>FC,,,?FEF7FFGGBFF8C*BC8E*B9BFFG>EGGGGE6:0;EGEGF+97:5;5C7+<CFGFG7CG3CFGD<C5
@M03364:276:000000000-BLYN8:1:1101:12243:4416 1:N:0:1
ACTCCTACGGGAGGCAGCAGTAGGGAATCTTCGGCAATGGGGGCAACCCTGACCGAGCAACGCCGCGTGAGTGAAGAAGGTTTTCGGATCGTAAAACTCTGTTATTAGAGAAGAACGTTAAGTAGAGTGGAAAGTTACTTAAGTGACGGTATCTAACCAGAAAGGGACGGCTAACTACGTGCCAGCAGCCGCGGTAATACGTAGGTCCCAAGCGTTGTCCGGATTTATTGGGCGTAAAGCGAGC
+
GGGGGGGGGGGGGGGGGGGGGGGGGGGGGGGGGGGGGGGGGGGGGGGGGGGGGGGGGGGGGGGGGGGGGGGGGGGGGGGGGGGGGGGGGGGGGGGGGGGGGGG,FGGGGGGGGGGGGGGGGGGGGFFGGGGGGGGGGGGGGGGGGGGGGGGGGGGGGGGGGGGGGGGGGGGGGGGGGGGGGGGGGGGGGGGGGGEGGGGGGGGGGGGGGGGGGGCGGGGGGGCEDGGGGGGGGGGGGGGGGGG9
@M03364:276:000000000-BLYN8:1:1101:17450:4425 1:N:0:1
ACTCCTACGGGAGGCAGCAGTAGGGAATCTTCGGCAATGGACGAAAGTCTGACCGAGCAACGCCGCGTGAGTGAAGAAGGTTTTCGGATCGTAAAACTCTGTTGTTAGAGAAGAACAAGGACGTTAGTAACTGAACGTCCCCTGACGGTATCTAACCAGAAAGCCACGGCTAACTACGTGCCAGCAGCCGCGGTAATACGTAGGTGGCAAGCGTTGTCCGGATTTATTGGGCGTAAAGCGAGCG
+
GGGGGGGGGGGGGGGGGGGGGGGGGGGGGGGGGGGGGGGGGGGGGGGGGGGGGGGGGGGGGGGGGGGGGGGGGGGGGGGGGGGGGGGGGGGGGGGGGGGGGGGGGGGGGGGGGGGGGGGGFGGEGGGGGGGGGGGGGGGGGGGGGGGGGGGGGGGGGFGGGGGGGGGGGGGGGGGFGGGGGGGGGGGGGGGGGGGGGGGGGGGGGGGGGGGFGGGGGGGGGEEGGGGGDGGGGGEGGGGGGGGD
@M03364:276:000000000-BLYN8:1:1101:13409:4442 1:N:0:1
ACTCCTACGGGAGGCAGCAGTAGGGAATCTTCGGCAATGGACGAAAGTCTGTCCGAGCAACGCCGCGTGAGTGAAGAAGGTTTTCGGATCGTAAAACTCTGTTGGTAGAGAAGAACGTTGGTGAGAGTGGAAAGCTCATCAAGTGACGGTAACTACCCAGAAAGGGACGGCTAACTACGTGCCAGCAGCCGCGGTAATACGTAGGTCCCGAGCGTTGTCCGGATTTATTGGGCGTAAAGCGAGC
+
GGGGGGGGGGGGGGGGGGGGGGGGGGGGGGGGGGGGGGGGFGGGEGGGGGG,EFGGGGGGGGGGGGGGGGGGGGGGGGGGGGGGGGGGGGGGGGGGGGGGGGGGGGGGGGGGGGGGGFGGGGGGGGGGGGGGGGGGGGGGGGGGGGGGGGGGGGGGGGGGGGGGGGGGGGGGGGGGGGGGGGGGGGGGGFGDEEGGGGGGGGGGGGGGGGGGGGGGEGGGGGDGDGGGGGGGGGGGGFFGGGG7
@M03364:276:000000000-BLYN8:1:1101:5800:4445 1:N:0:1
ACTCCTACGGGAGGCAGCAGTGGGGAATATTGCACAATGGGCGCAAGCCTGATGCAGCCATGCCGCGTGTGTGAAGAAGGCCTTCGGGTTGTAAAGCACTTTCAGCGAGGAGGAAGGTGGTGAGCTTAATACGTTCATCAATTGACGTTACTCGCAGAAGAAGCACCGGCTAACTCCGTGCCAGCAGCCGCGGTAATACGGAGGGTGCAAGCGTTAATCGGAATTACTGGGCGTAAAGCGCACG
+
GCGF@,CFGEGGG7CFGGFFGGG@FGGGEGGFGGGG@<@FEGGGGGGFGGDEFGGGGGFCFGFGGGG:FFGGGC?A6FGGFEFGGGGGGGGCDGGGGEFGGEGDFGG7FGGFGC?EGGGGGGFGFCB?FFGGGFFF8C9<A<EFFCFFG<C<FGGGFCAFGCCFFFFGCCGGCG?9FG>F>CFGGGFGFCCCCC>8C?FGG8CCBBEEGDFGGGGGCEFFGDEGGGFGGFGGGGEEDFGGG:C5
@M03364:276:000000000-BLYN8:1:1101:5606:4447 1:N:0:1
ACTCCTACGGGAGGCAGCAGTGGGGAATATTGCACAATGGGCGCAAGCCTGATGCAGCCATGCCGCGTGTGTGAAGAAGGCCTTCGGGTTGTAAAGCACTTTCAGCGAGGAGGAAGGTGGTGAACTTAATACGTTCATCAATTGACGTTACTCGCAGAAGAAGCACCGGCTAACTCCGTGCCAGCAGCCGCGGTAATACGGAGGGTGCAAGCGTTAATCGGAATTACTGGGCGTAAAGCGCACG
+
GGGGGGGGGGGGGGGGGGGGFGGGGGGGGGGGGGGGGGGGGGGGGGGGGFGGGGGGGGGFGGGG>FGGGGGGGGGGGGFGGGGGGGGGGGGGGGGGGGGGGGGGGGGGGGGGGGGGGDFGGGGGGGGGGGGGGGGGGGGGGFGGGGGFGGGGGGGGGGGGGGGGGGGGGGGGGGGGGGGFGGGGGGGGGGGGGGGGGGGGGGGGGGGGGGGGGGGGGGGGGGGGGFGGGGGGGDG5>DGGG:C7
@M03364:276:000000000-BLYN8:1:1101:17619:4450 1:N:0:1
ACTCCTACGGGAGGCAGCAGTGGGGAATATTGCACAATGGGCGCAAGCCTGATGCAGCCATGCCGCGTGTATGAAGAAGGCCTTCGGGTTGTAAAGTACTTTCAGCGAGGAGGAAGGCATTAAGGTTAATAACCTTAGTGATTGACGTTACTCGCAGAAGAAGCACCGGCTAACTCCGTGCCAGCAGCCGCGGTAATACGGAGGGTGCAAGCGTTAATCGGAATTACTGGGCGTAAAGCGCACG
+
GGGGGGGGGGGGGGGGGGGGGGGGGGGGGGGGGGGGGGGGGGGGGGGGGGGGGGGGGGGGGGGGGGGGGGGGGGGGGGGGGGGGGGGGGGGGGGGGGFGGGGGGGGGGGGGGGGGGGGGGGGGGGGGFGGGGGGGGGGGGGGGGGGGGGGGGGGGGGGGGGGGGGGGGGGGGGGGGGGGGGGGFGGGGGGGGGGGGGGFGGGGGGGGGGGGGGGGGGGGGGEGGGGGGGGGGGGGGGGGGGGGD
@M03364:276:000000000-BLYN8:1:1101:8041:4456 1:N:0:1
ACTCCTACGGGAGGCAGCAGTGGGGAATATTGCACAATGGGCGCAAGCCTGATGCAGCCATGCCGCGTGTATGAAGAAGGCCTTCGGGTTGTAAAGTACTTTCAGCGAGGAGGAAGGCGTTGTGGTTAATAACCGCAGCGATTGACGTTACTCGCAGAAGAAGCACCGGCTAACTCCGTGCCAGCAGCCGCGGTAATACGGAGGGTGCAAGCGTTAATCGGAATTACTGGGCGTAAAGCGCACG
+
GGGGGGGGGGGGGGGGGGGGGGGGGGGGGGGGGGGGGGGGGGGGGGGGGGGGGGGGGGGGGGGGGGGGGGGGGGGGGGGGGGGGGGGGGGGGGGGGGGGGGGGGGGGGGGGGGGGGGGGGGGGGGGGGGGGGGGGGGGGGDCGGGFGGGGGGGGGGGGGGGGGGGGGGGGGGGGGGGGGGGFGGGGGGGGGGGGGGGGGGGGGGGGGGGFGGGGGGGGGGGGGGGGGG?FDFDDEGGGGGCDD5
@M03364:276:000000000-BLYN8:1:1101:20397:4457 1:N:0:1
ACTCCTACGGGAGGCAGCAGTGGGGAATATTGCACAATGGGCGCAAGCCTGATGCAGCCATGCCGCGTGTATGAAGAAGGCCTTCGGGTTGTAAAGTACTTTCAGCGAGGAGGAAGGCATTAAGGTTAATAACCTTAGTGATTGACGTTACTCGCAGAAGAAGCACCGGCTAACTCCGTGCCAGCAGCCGCGGTAATACGGAGGGTGCAAGCGTTAATCGGAATTACTGGGCGTAAAGCGCACG
+
GGGGGGGGGGGGGGGGGGGGGFGGGGGGGGGGGGGGGGGGGGGGGGGGGGGGGGGGGGGGGGCGGGGGGGFGGGGGGGGGGGGGGGGGGGGGGGGGGGGGGGFGGFE7>FFGGGGGGFGGGGGGGGGGGGGGEFGGGGGGGGGGGGGGGGGGGGDFB:FGGGGFGGGGGFGGFGGGFGGGGGGGEFFGGGDGGGGEDCFCE5EEBEGGGGGFDGD5:<CFGGGGGGGGCGFGGGGGGGGGGGGD
@M03364:276:000000000-BLYN8:1:1101:22889:4459 1:N:0:1
ACTCCTACGGGAGGCAGCAGTGGGGAATTTTGGACAATGGGGGCAACCCTGATCCAGCCATTCCGCGTGAGTGAAGAAGGCCTTCGGGTTGTAAAGCTCTTTCGGCAGGAACGAAACGGCGAGCTCTAACATAGCTCGCTAATGACGGTACCTGAAGAAGAAGCACCGGCTAACTACGTGCCAGCAGCCGCGGTAATACGTAGGGTGCGAGCGTTAATCGGAATTACTGGGCGTAAAGCGTGCG
+
GGGGGGGGGGGGGGGGGGGGGGGGGGGGGGGGGGGGGGGGGGGDGGGGGGGGGGDFGGGGGAFCGGGGGGGGGGGGGGGGGGGGGGGGGGGGGGGGGGGGGGGG:CGGGGGGGGGGGGGGGGG@7=DDFEDGGGGFFGCFGGGGGGGGGGGGGCFFFFFGGGGGGGGGGGEEFFGGGGGFGGG?@FEGG>CCBEGGGGGGGGGGDG>EEGGGGGGGGGGGG:CGGGFGGGGFGDEGCF797*>9
@M03364:276:000000000-BLYN8:1:1101:6123:4465 1:N:0:1
ACTCCTACGGGAGGCAGCAGTAGGGAATCTTCGGCAATGGGGGCAACCCTGACCGAGCAACGCCGCGTGAGTGAAGAAGGTTTTCGGATCGTAAAACTCTGTTGTTAGAGAAGAACGTTAAGTAGAGTGGAAAATTACTTAAGTGACGGTATCTAACCAGAAAGGGACGGCTAACTACGTGCCAGCAGCCGCGGTAATACGTAGGTCCCAAGCGTTGTCCGGATTTATTGGGCGTAAAGCGAGC
+
FFFG<AACCGGDEGGGGDGCFGGCFGGFFGGGGGGGCFEGCGGFGCGECGCGGGGGGGFGCFGGG7F@>BFGGGGGGD@@,ECDECGCEEGGGCGDFGE<FAE<FFGGAFFGGDD=@BDFFFFGGDADFFFFGFGFGFG,CEFD<@FCEC+@FFGGFFCGFFFG>FB@FCGGGGFG?@FGGGG;CFG7CBCGGGGGCF?CFFFGEFGGCCFGGGGCE>FFEGDGGF7CGGGF<DEED*0*97D5
@M03364:276:000000000-BLYN8:1:1101:14588:4469 1:N:0:1
ACTCCTACGGGAGGCAGCAGTGGGGAATATTGCACAATGGGCGCAAGCCTGATGCAGCCATGCCGCGTGTATGAAGAAGGCCTTCGGGTTGTAAAGTACTTTCAGCGAGGAGGAAGGCGTTGTGGTTAATAACCGCAGCGATTGACGTTACTCGCAGAAGAAGCACCGGCTAACTCCGTGCCAGCAGCCGCGGTAATACGGAGGGTGCAAGCGTTAATCGGAATTACTGGGCGTAAAGCGCACG
+
GGGGGGGGGGGGGGGGGGGGGGGGGGGGGGGGGGGGGGGGGGGGGGGGGGGGGGGGGGGGGGGGGGGGGGGGGGGGGGGGGGGGGGGGGGGGGGGGGGGGGGGGGGGGGGGGGGGGGGGGGGGGGGGGGGGGGGGGGGGGGGGGGGGGGGGGGGGGGGGGGGGGGGGGGGGGGGGGGGGGGGGGGGGGGGGGGGGGGGGGGGGGGGGGGGGGGGGGGGGGGGGGGGGGGGGGGGGGFGGGGGGD
@M03364:276:000000000-BLYN8:1:1101:10902:4480 1:N:0:1
ACTCCTACGGGAGGCAGCAGTAGGGAATCTTCCACAATGGACGAAAGTCTGATGGAGCAACGCCGCGTGAGTGAAGAAGGTTTTCGGATCGTAAAACTCTGTTGTTGGAGAAGAACGTATTTGATAGTAACTGATCAGGTAGTGACGGTATCCAACCAGAAAGCCACGGCTAACTACGTGCCAGCAGCCGCGGTAATACGTAGTTGGCAAGCGTTGGCCGGATTTAGTGGGCGTAAAGGGAGCG
+
FFGGEGGGGGGGGGGGGGGGG9EGGFFFFFFEFGGGGGGG@C@F@CCFGGGGGGCFGGFFFEGGGDGFGCC?FFCFAFFFFFGGGGFEGGGGGGG9FFGGFGFFFGGG8EF<FEAFFGFFECCEF9AFFGGAAA?,7FFFD=,DD9CFGFEF=DCFGGGGF@DFFD,@C@FGEGGGGGFGFCCFGD,:EE*CCE5EC@CF:?C*,??>:?**CB***0==E?8EC++5<CCC)9:ADF*//1)/
@M03364:276:000000000-BLYN8:1:1101:9788:4532 1:N:0:1
ACTCCTACGGGAGGCAGCAGTGGGGAATATTGCACAATGGGCGCAAGCCTGATGCAGCCATGCCGCGTGTGTGAAGAAGGCCTTCGGGTTGTAAAGCACTTTCAGCGAGGAGGAAGGTGGTGAACTTAATACGTTCATCAATTGACGTTACTCGCAGAAGAAGCACCGGCTAACTCCGTGCCAGCAGCCGCGGTAATACGGAGGGTGCAAGCGTTAATCGGAATTACTGGGCGTAAAGCGCACG
+
GGGGGGGGGGGGGGGGGGGGGGGGGGGGGGGGGGGGGGGGGGGGGGGGGGGGGGGGGGGGGGGGGGGGGGGGGGGGGGGGGGGGGGGGGGGGGGGGGGGGGGGGGGGFGGDGGGGGGGGGGGGGGGGGGGGGGGGGGGGGGGGGGGGGGGGGGGGGGGGGGGGGGGGGGGGGGGGGGGGGGGGGGGGGGGGGGGGGGGGGGGGGGGGGGGGGGGGDGGGGGEGGGGGGGGGGGGGCFGGGGGG<
@M03364:276:000000000-BLYN8:1:1101:12146:4542 1:N:0:1
ACTCCTACGGGAGGCAGCAGTAGGGAATCTTCCACAATGGGCGAAAGCCTGATGGAGCAACGCCGCGTGTGTGATGAAGGGTTTCGGCTCGTAAAACACTGTTGTAAGAGAAGAATGACATTGAGAGTAACTGTTCAATGTGTGACGGTATCTTACCAGAAAGGAACGGCTAAATACGTGCCAGCAGCCGCGGTAATACGTATGTTCCAAGCGTTATCCGGATTTATTGGGCGTAAAGCGAGCG
+
GGGGGGGGGGGGGGGEGGGGGGGGGGGGGGGGGGGGGGGGGGGGGGGGGGGGGGGGGGGGGGGGGGGGGGGGGGGGGGGGFGGGGGGGGGGGGGGGGGGGGGGGGGGGGGGGGGGCGFGGFGGGGGGGGGGGGGGGGDGGGGGGGGGGGGGGGGGGGGFGGGGGGGGGDGGGGGGGGGGGGGGGFGGGGGGGGGGGEGGGGGGGGGGGFGGGGGGGFGGGGGGEFC7C9?FFGGGGDGGGGGG<
@M03364:276:000000000-BLYN8:1:1101:6143:4557 1:N:0:1
ACTCATACGGGAGGCAGCAGTAGGGAATCTTCGGCAATGGGGGCAACCCTGACCGAGCAACGCCGCGTGAGTGAAGAAGGTTTTCGGATCGTAAAACTCTGTTGTTAGAGAAGAACGTTAAGTAGAGTGGAAAGTTACTTAAGTGACGGTATCTAACCAGAAAGGGACGGCTAACTACGTGCCAGCAGCCGCGGTAATACGTAGGTCCCAAGCGTTGTCCGGATTTATTGGGCGTAAAGCGAGC
+
GGGG,FFGGGGGGGCGFGGGGGGFGGGGEFGGGGEGGGGGGGDGGGGGGGGGGGEGGGGGGGGGGDGGFGGGGGGGGGGGEFGGGGGGGGGGGGGGGGGGGGFCFGGGGGGGGGGFFFFGGFFFG9F<FCGGGGGGGGGGGGGGDDFEGCGGGGGGGGFGGGGGGGGGGCFFGGGGGGGGGGGGGGGGGCGDGDGGGGGGGGCCEGGGGGGGGGGGDGGGGGGGCFGGGEFFGGGGCFCFGGG7
@M03364:276:000000000-BLYN8:1:1101:12957:4560 1:N:0:1
ACTCCTACGGGAGGCAGCAGTGGGGAATATTGCACAATGGGCGCAAGCCTGATGCAGCCATGCCGCGTGTGTGAAGAAGGCCTTCGGGTTGTAAAGCACTTTCAGCGAGGAGGAAGGTGGTGAGCTTAATACGCTCATCAATTGACGTTACTCGCAGAAGAAGCACCGGCTAACTCCGTGCCAGCAGCCGCGGTAATACGGAGGGTGCAAGCGTTAATCGGAATTACTGGGCGTAAAGCGCACG
+
GGGGGGGGGGGGGGGGGGGGGGGGGGGGGGGGGGGGGGGGGGGGGGGGGGGGGGGGGGGGGGGGGGGGGGGGGGFGGGGGGGGGGGGGGGGGGGGGGGGGGGGGGGGFGGGGGGGGGGGGGDFGGGGGGGFGGGGGGGGGGGGGGGGGGGGGGGGGGGGCGGGGGGGGGGGGGGGGGGGGGGGGGGGGGGDGGGGGGGGGGGGGGCEGFGGGGGGGGGFGGGCFGGGGGCGCGGGGFGGGGGGC
@M03364:276:000000000-BLYN8:1:1101:6497:4569 1:N:0:1
ACTCCTACGGGAGGCAGCAGTAGGGAATCTTCGGCAATGGACGAAAGTCTGACCGAGCAACGCCGCGTGAGTGAAGAAGGTTTTCGGATCGTAAAACTCTGTTGGTAGAGAAGAACGTTGGTGAGAGTGGAAAGCTCATCAAGTGACGGTAACTACCCAGAAAGGGACGGCTAACTACGTGCCAGCAGCCGCGGTAATACGTAGGTCCCGAGCGTTGTCCGGATTTATTGGGCGTAAAGCGAGC
+
GGGGGGGGGGGGGGGGGGGGGFGGGGGGGGG9C;FGGGGGFGGGGGGCFGGG9CCFGGGG<FGGGGGGG7=FGGGGGGGG=<FGGGGCGFGGGGGF@<FG9FGAFGDF<FF<FGGCGFF,,+3CF<B8B+EFCEEFF73@FAF@,,>>@CD>F=<@<FGGGGDF@FFCF@**>>>;F;:B7EC@C7:,=,44B*:CCC;9BB9CGGFGG==ECDE8*AG9CCEGG6?C+<F1//:CD37><D7)
@M03364:276:000000000-BLYN8:1:1101:18886:4583 1:N:0:1
ACTCCTACGGGAGGCAGCAGTGGGGAATATTGCACAATGGGCGCAAGCCTGATGCAGCCATGCCGCGTGTATGAAGAAGGCCTTCGGGTTGTAAAGTACTTTCAGCGGGGAGGAAGGTGAGTGGTTTAATACGCCATTCAATTGACGTTACTCGCAGAAGAAGCACCGGCTAACTCCGTGCCAGCAGCCGCGGTAATACGGAGGGTGCAAGCGTTAATCGGAATTACTGGGCGTAAAGCGCACG
+
GGGGGGGGGGGGFGGGGGGGGGGGGGGGGGGGGGGGGGGGGGGGGGGGGGGGGGGGGGGGGGGGGGGGGGGGGGGGGGGGGGGGGGGGGGGGGGGGGGGGGGGGGGGGGGCGGGGGGGGGGGGGGGGGGGGGGGGGGGGGGGGGGGGGGGGGGGGGGGFGGGGGGGGGGGGGGGGCGGGGGFGGGGGGGGGGGGGGGGGGGGGGGGGGGGGGGEEEGGGGGGGGGGGGGCGGGGGGGDGGGGD<
@M03364:276:000000000-BLYN8:1:1101:8757:4601 1:N:0:1
ACTCCTACGGGAGGCAGCAGTAGGGAATCTTCCACAATGGACGAAAGTCTGATGGAGCAACGCCGCGTGAGTGAAGAAGGTTTTCGGATCGTAAAACTCTGTTGTTGGAGAAGAACGTATTTGATAGTAACTGATCAGGTAGTGACGGTATCCAACCAGAAAGCCACGGCTAACTACGTGCCAGCAGCCGCGGTAATACGTAGGTGGCAAGCGTTGTCCGGATTTATTGGGCGTAAAGCGAGCG
+
GGGGGGGGGGGGGGGGGGGGGGGGGGGGGGGGGGGGGGGGFGGGGGGGGGGGFGGGGGGGGGGGGGGGGGGGGGGGGGGGGGGGGGGCFGGGGGGGGGGGGGGGGGGGGGGGGGGGGGGGGGGGGGGGGGGGGGGFGGGGGFGGGGGGGGGGFGGGGGGGGGGGFGGGGGGGGGGAFGGGGGGGGGGGGGGGGEEGFFEFGGGECFFGGGGGGEGGGGGGGGGGGCFFGGGG3>EEGGGGGGD5
@M03364:276:000000000-BLYN8:1:1101:15664:4604 1:N:0:1
ACTCCTACGGGAGGCAGCAGTGGGGAATATTGCACAATGGGCGCAAGCCTGATGCAGCCATGCCGCGTGTATGAAGAAGGCCTTCGGGTTGTAAAGTACTTTCAGCGAGGAGGAAGGCATTAAGGTTAATAACCTTAGTGATTGACGTTACTCGCAGAAGAAGCACCGGCTAACTCCGTGCCAGCAGCCGCGGTAATACGGAGGGTGCAAGCGTTAATCGGAATTACTGGGCGTAAAGCGCACG
+
GGGGGGGGGGGGGGGGGGGGGGGGGGGGGGGGGGGGGGGGGGGGGGGGGGGGGGGGGGGGGGGGGGGGGGGGGGGGGGGGGGFGGGGGGGGGGGGGGGGGGGGGGGGFGGGGGGGGGGGFGFFFGGGGGGGGGGGGGGGGGFGGGGGGGGGGGGGGGGGGGGGGGGGGGGGGGGGGGGGGGGGGGGGGGGGGGGGEGFGGGDGGGGGGGGGGGGGGFGGGGGGFFGGGGGFGGDCGGGGGGGC/
@M03364:276:000000000-BLYN8:1:1101:16789:4655 1:N:0:1
ACTCCTACGGGAGGCAGCAGTGGGGAATATTGCACAATGGGCGCAAGCCTGATGCAGCCATGCCGCGTGTATGAAGAAGGCCTTCGGGTTGTAAAGTACTTTCAGCGAGGAGGAAGGCATTAAGGTTAATAACCTTAGTGATTGACGTTACTCGCAGAAGAAGCACCGGCTAACTCCGTGCCAGCAGCCGCGGTAATACGGAGGGTGCAAGCGTTAATCGGAATTACTGGGCGTAAAGCGCACG
+
GGGGGGGGDGGGGGGGGGGGGGGGGGGGGGGGGGGGGGGGGGGGGGGGGGGGGGGGGGGGGGGGGGGGGGGGGGGGGGGGGGGGGGGGGGGGFFGGGGGGGGGGGGGGGGDGGGGDGGGGGGGGGGGGGGGGGGFDFGGGGGGGGGGGGGGGGGGGD>FGGFGFGGGGGGGGGGGGGGGGGGGGGGGGGGGGGGGEGGGG>5EEGGGGGGGGGGGGGGGGG5EFGCFGGGGGGGEEGGGDGGG5
@M03364:276:000000000-BLYN8:1:1101:12940:4658 1:N:0:1
ACTCCTACGGGAGGCAGCAGTGGGGAATATTGCACAATGGGCGCAAGCCTGATGCAGCCATGCCGCGTGTGTGAAGAAGGCCTTCGGGTTGTAAAGCACTTTCAGCGAGGAGGAAGGTGGTGAACTTAATACGTTCATCAATTGACGTTACTCGCAGAAGAAGCACCGGCTAACTCCGTGCCAGCAGCCGCGGTAATACGGAGGGTGCAAGCGTTAATCGGAATTACTGGGCGTAAAGCGCACG
+
GGGGGGGGGGGGGGGGGGGGGGGGGGGGGGGGGGGGGGGGGGGGGGGGGGGGGGGGGGGGGGGGGGGGGGGGGGGGGGGGGGGGGGGGGGGGGGGGGGGGGGGGGGGGGDGGGFFGGGGGGGAFGGGGFGGGGGGGGGGFGGGGGGGGGGGGGGGEGGGGGGGGGGGGGGGGGGGGGGGFGGGGGGGGFGGGGGGGGGGGGEGGGGGDFFGGGGGGGGGGGGEFEFFGGGGGGGDGGGGGGGGC
@M03364:276:000000000-BLYN8:1:1101:23857:4668 1:N:0:1
ACTCCTACGGGAGGCAGCAGTGGGGAATATTGCACAATGGGCGCAAGCCTGATGCAGCCATGCCGCGTGTGTGAAGAAGGCCTTCGGGTTGTAAAGCACTTTCAGCGAGGAGGAAGGTGGTGAACTTAATACGTTCATCAATTGACGTTACTCGCAGAAGAAGCACCGGCTAACTCCGTGCCAGCAGCCGCGGTAATACGGAGGGTGCAAGCGTTAATCGGAATTACTGGGCGTAAAGCGCACG
+
CGGGGGGGGG@@FGGGGGGGFGGGDGGGGGGGDFGGGGGGGGGGDEGGCGGGGGGFGGEDFGG8CFGFFGGGGGFEGGGGG@GFF@FFEGGGGGGGGFGGGGGGGGGFGG7CFGGGGGGGGGGGAFGGGGGGFFFAFGGGCGGDF,@FCF>FFEGGDEG@FGFGGFCGGDEGGGGGGCFGGCGFGGGG,BEEGGGGGGGGGEEGEEGGGGGGGGEG5CC:EEGFGGGGGF5E7DGD5D>DDCGD
@M03364:276:000000000-BLYN8:1:1101:16691:4671 1:N:0:1
ACTCCTACGGGAGGCAGCAGTAGGGAATCTTCCACAATGGACGAAAGTCTGATGGAGCAACGCCGCGTGAGTGAAGAAGGTTTTCGGATCGTAAAACTCTGTTGTTGGAGAAGAACGTATTTGATAGTAACTGATCAGGTAGTGACGGTATCCAACCAGAAAGCCACGGCTAACTACGTGCCAGCAGCCGCGGTAATACGTAGGTGGCAAGCGTTGTCCGGATTTCTTGGGCGTAAAGCGAGCG
+
FFFEFGGGGGGGGGGGGGGGGDFGGGGGGGG<FDFFFGFGCEGFGFCFGGGGGG,CFFDFGGGEGGGEGGE<FFGGAF@FFFFGGGG7=CCEF8CFGFFFFFADE,BE5BFFGGG8CFFFE<FFD,EF,<FE9?EFFGFD,A:A9DEGG?DFF<<FGGG?<3>F,@FGDGC7>>AE:CD,FGGFGGG@8CEGE5=C,<,*,2:C,?8B<CF=EC:81C?EEE5*<+2+=CC77)*:**29CD)1
@M03364:276:000000000-BLYN8:1:1101:13552:4685 1:N:0:1
ACTCCTACGGGAGGCAGCAGTGGGGAATATTGCACAATGGGCGCAAGCCTGATGCAGCCATGCCGCGTGTGTGAAGAAGGCCTTCGGGTTGTAAAGCACTTTCAGCGAGGAGGAAGGTGGTGAGCTTAATACGTTCATCAATTGACGTTACTCGCAGAAGAAGCACCGGCTAACTCCGTGCCAGCAGCCGCGGTAATACGGAGGGTGCAAGCGTTAATCGGAATTACTGGGCGTAAAGCGCACG
+
GGGGGGGGGGGGGGGGGGGGGGGGGGGGGGGGGGGGGGGEFGGGGGGGGGGGGGGGGGGGGGGGGGGGGGGGGGGGGGGGGGGGGGGGGGGGGGGGGGGGGGGGGGGGGGFGGGGGGGGGGGGGGGGGGGGGGGGGGGGGGGGGFFFFGGGGGGGGGGGGGGGGGGGGGGGGGGGGGGGGGGGGGGGGFDGGGGEEGGGGG>CEGGG>FGGGGEEECFGGGGGGGGGGFGGGGDCGFFFGDGG3
@M03364:276:000000000-BLYN8:1:1101:22192:4709 1:N:0:1
ACTCCTACGGGAGGCAGCAGTAGGGAATCTTCGGCAATGGGGGCAACCCTGACCGAGCAACGCCGCGTGAGTGAAGAAGGTTTTCGGATCGTAAAACTCTGTTGTTGGAGAAGAATGTATCTGATAGTAACTGATCAGGTAGTGACGGTATCCAACCAGAAAGCCACGGCTAACTACGTGCCAGCAGCCGCGGTAATACGTAGGTGGCAAGCGTTGTCCGGATTTATTGGGCGTAAAGCGAGCG
+
GGGGGGGGGGGGGGGGGGGGGGGGGGGGGGGGGGGGGGGGGGGGGGGGGGGGGGGGGGGGGGGGGGGGGGGGGGEGGGGGGGGGGDGGGCFGGGGGGGGGFGFGGGGGFGFFFFGGGGGGGGGGGGFFFG9DD<CFGGGGGGGGGGGGGGGGGGGGGGGGGGGGGGGGGGGDGGGGGGGGGCFGGGGGGEGGGGGGGGGGF9CGGGGGGGGGGGGDG+<EGGEE9CFGGGGFG<CGGG=5CD3<
@M03364:276:000000000-BLYN8:1:1101:10081:4710 1:N:0:1
ACTCCTACGGGAGGCAGCATTAGGGAATCTTCGGCAATGGGGGCAACCCTGACCGAGCAACGCCGCGTGAGTGAAGAAGGTTTTCGGATCGTAAAACTCTGTTGTTAGAGAAGAACGTTAAGTAGAGTGGAAAGTTACTTAAGTGACGGTATCTAACCAGAAAGGGACGGCTAACTACGTGCCAGCAGCCGCGGTAATACGTAGGTCCCAAGCGTTGTCCGGATTTATTGGGCGTAAAGCGAGC
+
GGGGGGGGGGGGGGGGGGGGGGGGGGGGGGGGGGGGGGGGGGGGGGGGGGGGGGGGGGGGGGGGGGGGGGGGGGGGGGGGGGGGGGGEGGGGFGGGGGGGGGGGFGGGGGGGGGGGGGGFGFFGGGGGGGFGGGFGGGGDFGGGGGGGGGEGGGFCGGGGGGGGGGGGGGGGGGGGGFEGGGGGGGGGGGGGGGGGEGGFFFGGDGFFDGFGGGEGGGGGEGGEG69CF?FE7CGG5DFFGGG)
@M03364:276:000000000-BLYN8:1:1101:6287:4731 1:N:0:1
ACTCCTACGGGAGGCAGCAGTAGGGAATCTTCCACAATGGACGAAAGTCTGATGGAGCAACGCCGCGTGAGTGAAGAAGGTTTTCGGATCGTAAAACTCTGTTGTTGGGGAAGAATGTATCTGATAGTAACTGATCAGGTAGTGACGGTATCCAACCAGAAAGCCACGGCTAACTACGTGCCAGCAGCCGCGGTAATACGTAGGTGGCAAGCGTTGTCCGGATTTATGGGGCGTAAAGCGAGCG
+
GGGGGGGGGGGGGGGGGGGGGCFFECFGEFGEGGGGGGGGE<CFEGGGGGGGGG9FGC,FFGGGGGGGGGECFFGGFGGGGGGGGGGGCFGFGGGCGGGGGGFGAFDF@FGCFGFDEFFGFFGGGFGGDG9?FD<,CFCA,EGG9BCCG?CFCCDFGGGFFGGGC<@FG>7FCFGGGGGGGGGGFGGG,C*4=EEDFGF>428C;CGGGGF8CGGGGG:=:EE59+=++:E5C755C7015C)1
@M03364:276:000000000-BLYN8:1:1101:20112:4734 1:N:0:1
ACTCCTACGGGAGGCAGCAGTGGGGAATATTGCACAATGGGCGCAAGCCTGATGCAGCCATGCCGCGTGTGTGAAGAAGGCCTTCGGGTTGTAAAGCACTTTCAGCGAGGAGGAAGGTGGTGAACTTAATACGTTCATCAATTGACGTTACTCGCAGAAGAAGCACCGGCTAACTCCGTGCCAGCAGCCGCGGTAATACGGAGGGTGCAAGCGTTAATCGGAATTACTGGGCGTAAAGCGCACG
+
GGGGGGGGGE@CEDGEGGGGF8FGGG>CCDFGFFGEF@96CCFGGGGC<EF8CEEGGGGGGFGF7:FFGGGFCFGGAFFGGGGGFGEG<FGGGFFCFDFFFGFCGGGCEE+B:B8FFFGFFG9EAFFGFGGGGGF3<<DGG<FGGGGGGGGGGGGGG7FFGGFFFGGGCGEEGFGG@GCFGDFFGGFGFE8BGGDG?BCFGG>CEE>EC7+;?CE=FDFGGEGCFFC?CFFGGDDCGGGGGCC/
@M03364:276:000000000-BLYN8:1:1101:19828:4751 1:N:0:1
ACTCCTACGGGAGGCAGCAGTAGGGAATCTTCGGCAATGGGGGCAACCCTGACCGAGCAACGCCGCGTGAGTGAAGAAGGTTTTCGGATCGTAAAACTCTGTTGTTAGAGAAGAACGTTAAGTAGAGTGGAAAATTACTTAAGTGACGGTATCTAACCAGAAAGGGACGGCTAACTACGTGCCAGCAGCCGCGGTAATACGTAGGTCCCAAGCGTTGTCCGGATTTATTGGGCGTAAAGCGAGC
+
FGFGGFGGGGGGGGBCCFFGGGGGGGGGFFGGGGGGGGFGGGGGGGG?GGGFGGGGGGEGGGGGCFGGGF@FGGGGGGGGFGGFFEEECCGGGGFFGGGGGGGGGGGGGGGGGGGGGGGGDFFFD9FGGGFGFGGGGGGGGGGGGGGGGGGGGFCE>FG,D:D7FEGGGGGGGGGGGGGG,8EGGFGGGGGGDDGGGGGGG3B@EGGCGGGGGGGGGGGGEGGGGGGGDGGGGGGGGFF7DDG)
@M03364:276:000000000-BLYN8:1:1101:25634:4754 1:N:0:1
ACTCCTACGGGAGGCAGCAGTGGGGAATATTGCACAATGGGCGCAAGCCTGATGCAGCCATGCCGCGTGTATGAAGAAGGCCTTCGGGTTGTAAAGTACTTTCAGCGAGGAGGAAGGCATTAAGGTTAATAACCTTAGTGATTGACGTTACTCGCAGAAGAAGCACCGGCTAACTCCGTGCCAGCAGCCGCGGTAATACGGAGGGTGCAAGCGTTAATCGGAATTACTGGGCGTAAAGCGCACG
+
EFGGGGFGGGGGGCFGGGGGGFGF7FGFFGGEFEGGGFGGG<FEEG@FFGGGGFEFGG,EAFGGCFFFGGGFGGGGFGFGFFGG9FGGFCFGCFGDGGGGDFGGC<CFEGGGEDGGGGGFAFD9<FD<CABFFDFGGFGGGGDFGGGG+@:BFG++CFFFFFGFGGGEF7FEGGEFCEFGGGFFFFGFGCEDEEGC9;FFGEGGGG5CC70*/;88=EF:5?*:EGGG76CFDGGEFG7CD531
@M03364:276:000000000-BLYN8:1:1101:21206:4765 1:N:0:1
ACTCCTACGGGAGGCAGCAGTGGGGAATATTGCACAATGGGCGCAAGCCTGATGCAGCCATGCCGCGTGTGTGAAGAAGGCCTTCGGGTTGTAAAGCACTTTCAGCGAGGAGGAAGGTGGTGAACTTAATACGTTCATCAATTGACGTTACTCGCAGAAGAAGCACCGGCTAACTCCGTGCCAGCAGCCGCGGTAATACGGAGGGTGCAAGCGTTAATCGGAATTACTGGGCGTAAAGCGCACG
+
GGGGGGGGGGGGGGGGGGGGGGGGGGGGGGGGGGGGGGGGGGGGGGGGGGGGGGGGGGGGGGGGGGGGGGGGGGGGGGGGGGGGGGGGGGGGGGGGGGGGGGGGGGGGGGGGGGGGGGGGGGGGGGGGGGGGGGGGGGGGGGGGGGGGGGGGGGGGGGGGGGGGGGGGGGGGGGGGGGGGGGGGGGGGGGGGEGGGGGGGGEGGGGGGEGFDGGGGGGGGGGGGGGGGGCGGGGGGFFGGGGGC
@M03364:276:000000000-BLYN8:1:1101:15180:4788 1:N:0:1
ACTCCTACGGGAGGCAGCAGTAGGGAATCTTCCGCAATGGGCGAAAGCCTGACGGAGCAACGCCGCGTGAGTGATGAAGGGTTTCGGCTCGTAAAACTCTGTTATTAGGGAAGAACATATGTGTAAGTAACTGTGCACATCTTGACGGTACCTAATCAGAAAGCCACGGCTAACTACGTGCCAGCAGCCGCGGTAATACGTAGGTGGCAAGCGTTATCCGGAATTATTGGGCGTAAAGCGCGCG
+
GGGGGGGGGGGGGGGGGGGGGGGGGGGGGGGGGGGGGGGGGGG@FGGGGGGGGGFGGGGGGGGGGGGGGEGGGGGGGGGGGGGGGGGFGGGGGGGGGFGGGGGGGGFAFGGGGGG83F9DFFEGG,EFFFGGGCFFGGGGGGGGGGGGGGGGGAGGFFGCGGGG7AFGGGGGFFFFGGG:FGGGGGGGFGDGGGGGGFGGGFGGGGGGGGGGGGGGFGGGGCGGGGGGGGGGGDGGFFGGDDCC
@M03364:276:000000000-BLYN8:1:1101:20703:4794 1:N:0:1
ACTCCTACGGGAGGCAGCAGTGGGGAATATTGCACAATGGGCGCAAGCCTGATGCAGCCATGCCGCGTGTATGAAGAAGGCCTTCGGGTTGTAAAGTACTTTCAGCGAGGAGGAAGGCGTTGTGGTTAATATCCGCAGCGATTGACGTTACTCGCAGAAGAAGCACCGGCTAACTCCGTGCCAGCAGCCGCGGTAATACGGAGGGTGCAAGCGTTAATCGGAATTACTGGGCGTAAAGCGCACG
+
GGGGGGGGGGGGGGGGGGGGGGGGGGGGGGGGGGGGGGGGGGGGGGGGGGGGGGGGGGGGGGGGGGGGGGGGGGGGGGGGGGGGGGGGGGGGGGGGGGGGGGGGGDGGGGGGGGGGGGGGGGGGGGGGGGGGGGGGGGGGGGGGGG>FGGGGGGGGE:FGGFEFGGGGGGGGGGGGGGGGGGGGGGGGGGGCEGDGGGGGGGGGGEEEF@FGGGGGGGGGGGGFGFFGFGGGGC55CGGGGGGC
@M03364:276:000000000-BLYN8:1:1101:18801:4796 1:N:0:1
ACTCCTACGGGAGGCAGCAGTGGGGAATATTGCACAATGGGCGCAAGCCTGATGCAGCCATGCCGCGTGTGTGAAGAAGGCCTTCGGGTTGTAAAGCACTTTCAGCGAGGAGGAAGGTGGTGAACTTAATACGTTCATCAATTGACGTTACTCGCAGAAGAAGCACCGGCTAACTCCGTGCCAGCAGCCGCGGTAATACGGAGGGTGCAAGCGTTAATCGGAATTACTGGGCGTAAAGCGCACG
+
GGGGGGGGGGGGDFGDGGGGGGGGGGGGGGGGGGGGGGGGGGGGGGGGGGGGGGGGGGGGGGGGGGGGGGGGGGGGGGGGGGGGGGGGGGGGGGGGGGGGGGGGGGGGGGGGGGGGGGGGGGGGGGGGGGGGGGGGGGGGGGGGGGGGGGGGGGGGGGGGGGGGGGGGEGGGGGGGGGGGGGGGGGGGGGGGGGGGGGGGGEEGGGGGGGGFGGCGCFGGEDGGGGGGGGGGDGGGGGGGGGGC
@M03364:276:000000000-BLYN8:1:1101:10929:4806 1:N:0:1
ACTCCTACGGGAGGCAGCAGTGGGGAATATTGCACAATGGGCGCAAGCCTGATGCAGCCATGCCGCGTGTGTGAAGAAGGCCTTCGGGTTGTAAAGCACTTTCAGCGAGGAGGAAGGTGGTGAACTTAATACGTTCATCAATTGACGTTACTCGCAGAAGAAGCACCGGCTAACTCCGTGCCAGCAGCCGCGGTAATACGGAGGGTGCAAGCGTTAATCGGAATTACTGGGCGTAAAGCGCACG
+
GGGGGGFGGGGGGGGGGGGGGGGGGGGGGGGGGGGGGGGGGGGGGGGGGGGGGGGGGGGGGGGGGGGGGGGGGGGGGGGGGGGGGGGGGGGGGGGGGGGGGGGGGGGGGFCGGGGGGGGGGGGGGGGGGGGGGGGGGGGGGGGGGGGGGFGGGGDFGDGGGGGGGGGGGGGGFGGGGGGGGGGFFDGGCEGEGGGGGGGGGDGGGGGGGGGGGGGGGGGGGGEFFFGGGGFGGGGG>FFDCDG5
@M03364:276:000000000-BLYN8:1:1101:6079:4816 1:N:0:1
ACTCCTACGGGAGGCAGCAGTAGGGAATCTTCGGCAATGGGGGCAACCCTGACCGAGCAACGCCGCGTGAGTGAAGAAGGTTTTCGGATCGTAAAACTCTGTTGTTAGAGAAGAACGTTAAGTAGAGTGGAAAGTTACTTAAGTGACGGTATCTAACCAGAAAGGGACGGCTAACTACGTGCCAGCAGCCGCGGTAATACGTAGGTGGCAAGCGTTGTCCGGATTTATTGGGCGTAAAGCGAGC
+
GGGGGGGGGGGGGGGGGGGGGGG9FGGGGGGGGGGGGGGGGGGGGGGGGGGGGGGGGGGGGGGGGGGGGGGGGGGGGGGGFFGGGGGGGGGGGGGGGGGGGGGGGGEGGGGGGGGGGGGGFGFGGGGGGGFGGGGGGGFFGGGGGGGGGGGGGGGGGGGGDGGGGGGGGGGGEGGGGGGGFFGGGGGGGFDGGGGGGGGGGGDFGGGFGGGGGG8E5EGGGGE=CFCFGGGGGGGGGFGFGDG)
@M03364:276:000000000-BLYN8:1:1101:15055:4824 1:N:0:1
ACTCCTACGGGAGGCAGCAGTAGGGAATCTTCGGCAATGGGGGCAACCCTGACCGAGCAACGCCGCGTGAGTGAAGAAGGTTTTCGGATCGTAAAACTCTGTTGTTAGAGAAGAACGTTAAGTAGAGTGGAAAGTTACTTAAGTGACGGTATCTAACCAGAAAGGGACGGCTAACTACGTGCCAGCAGCCGCGGTAATACGTAGGTCCCAAGCGTTGTCCGGATTTATTGGGCGTAAAGCGAGC
+
GGGGGGGGGGGGGGGGGGGGGGGGGGGGGGGGGGGGGGGGGGGGGGGGGGGGGGGGGGGGGGGGGGGFGGGGGGGGGGGGGGGGGGGGGGGGGGGGGGGGGGGGGGGGGGGGGGGGGGGGDGGGGGGGGGFGGGGGGGGGGGGGGFGCGGGGGGGGGGGGGGGGGGFGGFGGGGGGGGGGGGGGGGGGGGGGGGGGGGGGGGGG>FFGFGGGGGGGGGGGGGC:CCFFFGGFGGC5CDFGGDG7
@M03364:276:000000000-BLYN8:1:1101:4800:4826 1:N:0:1
ACTCCTACGGGAGGCAGCAGTAGGGAATCTTCGGCAATGGGGGCAACCCTGACCGAGCAACGCCGCGTGAGTGAAGAAGGTTTTCGGATCGTAAAACTCTGTTGTTAGAGAAGAACGTTAAGTAGAGTGGAAAGTTACTTAAGTGACGGTATCTAACCAGAAAGGGACGGCTAACTACGTGCCAGCAGCCGCGGTAATACGTAGGTCCCAAGCGTTGTCCGGATTTATTGGGCGTAAAGCGAGC
+
GGGGFGGGGGGGGGGGGGGGGGGGGGGGGGGGGGGGGGGGGGGGGGGGGGGGGGGGGGGGGGGGGGGGGGGGGGGGGGGGFGGGGGGGGGGGGGGGGGGGGGGGFGGGGGGGGGGGEFGF@FFGGGGGGGGGGGGGGGGGGGGGGGGGGGGGGGGGGGGGGGGGGDGGGGGGGGGGGGGGGGGGGFGDGFGGGGGGGGGGGGGGGGGGGFDGGGGGGGGGGEGGGGGGGGGFGGGGGGGGGGG5
@M03364:276:000000000-BLYN8:1:1101:17494:4828 1:N:0:1
ACTCCTACGGGAGGCAGCAGTGGGGAATATTGCACAATGGGCGCAAGCCTGATGCAGCCATGCCGCGTGTATGAAGAAGGCCTTCGGGTTGTAAAGTACTTTCAGCGAGGAGGAAGGCATTAAGGTTAATAACCTTAGTGATTGACGTTACTCGCAGAAGAAGCACCGGCTAACTCCGTGCCAGCAGCCGCGGTAATACGGAGGGTGCAAGCGTTAATCGGAATTACTGGGCGTAAAGCGCACG
+
GGGGGGGGGEGGGGGGGGGGGGGGGGGGGGGGGGGGGGGGGGGGGGGGGGGFGGGGGGGGGGGGGGGGGGGGGGGGGGGGGGGGGGGGGGGGGGGGGGGGGGGGGGGEGGFGDGGGGGGGGGGGGGGGDFGGGGGGGGGGGGGGGGGGGGEGGGGGGDGGGGGGGGGGGGGGGGGGGGGGGGGGGGGGGGGGGGGGGCFGGGGGGGEGGFGGGGGGGGGGGGGGGGGGGGGGGGCEGGFGGGGC
@M03364:276:000000000-BLYN8:1:1101:6278:4829 1:N:0:1
ACTCCTACGGGAGGCAGCAGTGGGGAATATTGCACAATGGGCGCAAGCCTGATGCAGCCATGCCGCGTGTGTGAAGAAGGCCTTCGGGTTGTAAAGCACTTTCAGCGAGGAGGAAGGTGGTGAGCTTAATACGTTCATCAATTGACGTTACTCGCAGAAGAAGCACCGGCTAACTCCGTGCCAGCAGCCGCGGTAATACGGAGGGTGCAAGCGTTAATCGGAATTACTGGGCGTAAAGCGCACG
+
GGGGGGGGGGGGGGGGGGGGGGGGGGGGGGGEDGGGGGGGGGGGGGGGGGGGGGGGGGGGGGGGGGGGGGFGGGGFGGGGGG<FGGGGGGGGGGGGGGGGFGGGGGGGGGGGEGGGGGGGGGGGGGGGGGGGGGGGGGGGGGGGGGGGGGGGGGGGGGGGGGC7FGFGGGGGGGGGGDGGGGFGGFFFFGGGGGGGGGGGGGGGGGGGGGGGGGGGGGGGGGGGGFF?CC5CD7E*9CDGGGG5
@M03364:276:000000000-BLYN8:1:1101:23352:4829 1:N:0:1
ACTCCTACGGGAGGCAGCAGTAGGGAATCTTCGGCAATGGACGAAAGTCTGACCGAGCAACGCCGCGTGAGTGAAGAAGGTTTTCGGATCGTAAAACTCTGTTGTTAGAGAAGAACAAGGACGTAAGTAACTGTACGTCCCCTGACGGTATCTAACCAGAAAGCCACGGCTAACTACGTGCCAGCAGCCGCGGTAATACGTAGGTGGCAAGCGTTGTCCGGATTTATTGGGCGTAAAGCGAGCG
+
FGGFGGGGGGGGGGGGGGGGGECFGGF8@FG9FFGGGGGGFGGGGGGGGGGGCGGGGCFEC@FFGGGGGGFGGGGGF<FGC,CDFGGEGGCAFFGGGGGGEFGFGGGF9FFGGDFGGGG<D@FGCEFFGGGFFGF9DBB>FF@+@DG7FF73EGGE@C7FFAFCGC:CCDDC,FE9D*DDFD,?FFGG,:>5=CE8CFDFG?5B?:18<C8FGEEG57+*7C5CFF9FGFD57D5*/:DGGGCC
@M03364:276:000000000-BLYN8:1:1101:7201:4833 1:N:0:1
ACTCCTACGGGAGGCAGCAGTAGGGAATCTTCGGCAATGGGGGCAACCCTGACCGAGCAACGCCGCGTGAGTGAAGAAGGTTTTCGGATCGTAAAACTCTGTTGTTAGAGAAGAACGTTAAGTAGAGTGGAAAGTTACTTAAGTGACGGTATCTAACCAGAAAGGGACGGCTAACTACGTGCCAGCAGCCGCGGTAATACGTAGGTCCCAAGCGTTGTCCGGATTTATTGGGCGTAAAGCGAGC
+
GGGGGGGGGGGGGGGGGGGGGGGGGGGGGGGGGGGGGGGGGGGGGGGGGGGGGGGGGGDGGGGGGGGFFGGGGGGGGGGGGGGGGGGDEGGGGGGGGGGGGGFGGDGGGGGFGGGGGGGGGGFFGFGGGGG>FGGGGGGGGFGACFGGGGGGGGGGGGGGGGGGGGGGGGGGGGFGGGGGGGGGGGGGGGGGGGGGG9CFGGGGGGGGGFGG5AE5C:C9CGE=E@FGGGGGGGGGGGGFDDD)
@M03364:276:000000000-BLYN8:1:1101:5405:4835 1:N:0:1
ACTCCTACGGGAGGCAGCAGTGGGGAATATTGCACAATGGGCGCAAGCCTGATGCAGCCATGCCGCGTGTATGAAGAAGGCCTTCGGGTTGTAAAGTACTTTCAGCGAGGAGGAAGGCGTTGTGGTTAATAACCGCAGCGATTGACGTTACTCGCAGAAGAAGCACCGGCTAACTCCGTGCCAGCAGCCGCGGTAATACGGAGGGTGCAAGCGTTAATCGGAATTACTGGGCGTAAAGCGCACG
+
GGGGAFGGGGGGGGGGGGGGGGGGGGGGGGGGGGGGGGGGGGGGGGGGGGGGGGGGGGGGGGGGEGEGGGGGGGFGGGGGGGGDGGGGGGGGGGGGGGGFGFFFFGGGGGGGGGGGGGGGGGGGG@FCEGGCGFEGGFGGGGGGGGGGGGGFGGGGGGGGGGGGGGGGGGGGGGGGGGFCGGGGGGGGGGGGEGGGGFGDD5CE>E?5EFFGGGGGGGGGGEGGGGFGGGFFDCEEFGGGDG51
@M03364:276:000000000-BLYN8:1:1101:20613:4839 1:N:0:1
ACTCCTACGGGAGGCAGCAGTGGGGAATATTGCACAATGGGCGCAAGCCTGATGCAGCCATGCCGCGTGTATGAAGAAGGCCTTCGGGTTGTAAAGTACTTTCAGCGAGGAGGAAGGCATTAAGGTTAATAACCTTAGTGATTGACGTTACTCGCAGAAGAAGCACCGGCTAACTCCGTGCCAGCAGCCGCGGTAATACGGAGGGTGCAAGCGTTAATCGGAATTACTGGGCGTAAAGCGCACG
+
GGGGGGGFGGGGGGGGGGGGGGGGGGDGGGGGGGGGGGGGGGGGGGGGGGGGGGFFGGGGGGGGG+CFGGGGGGGGGGGGFGGGGGGGEFGGGGGGGGGGGGGGGGGGGGGGGGGGGGGGGGGGGGGGDEGGDFGGGGADFGGGGGGGFGGGGGGGG<AFGGGGGG?FGGDGGGGFGEGFFGGGGGGGGGGGGGGGGG?FG8*:CGEGGGGGCGGGGGGFGDGFGG9C7EGGGGGEGCFC37<5
@M03364:276:000000000-BLYN8:1:1101:8443:4860 1:N:0:1
ACTCCTACGGGAGGCAGCAGTGGGGAATATTGCACAATGGGCGCAAGCCTGATGCAGCCATGCCGCGTGTATGAAGAAGGCCTTCGGGTTGTAAAGTACTTTCAGCGAGGAGGAAGGCATTAAGGTTAATAACCTTAGTGATTGACGTTACTCGCAGAAGAAGCACCGGCTAACTCCGTGCCAGCAGCCGCGGTAATACGGAGGGTGCAAGCGTTAATCGGAATTACTGGGCGTAAAGCGCACG
+
GGGGGGGGGGGGGGGGGGGGGGGGGGGGGGGGGGGGGGGGGGGGGGGGGGGGGGGGGGGGGGGGGGGGGGGGGGGGGGGGGGGGGGGGGGGGGGGGGGGGGGGGGFGGGGGGGGGGGGGGGGGGGGGGGGGGGGGGGGGGGGGGGGGGGGGGGGGGGGGGGGGGGGGGGGGGGGGGGGGGG7FGGGGGGGGGGGGGGGGGGGGGGGGGGGGGGGGGGGGGGGGGGGGGFGGFGGGCD>DGGGG)
@M03364:276:000000000-BLYN8:1:1101:26217:4895 1:N:0:1
ACTCCTACGGGAGGCAGCAGTAGGGAATCTTCCACAATGGACGAAAGTCTGATGGAGCAACGCCGCGTGAGTGAAGAAGGTTTTCGGATCGTAAAACTCTGTTGTTGGAGAAGAACGTATTTGATAGTAACTGATCAGGTAGTGACGGTATCCAACCAGAAAGCCACGGCTAACTACGTGCCAGCAGCCGCGGTAATACGTAGGTGGCAAGCGTTGTCCGGATTTATTGGGCGTAAAGCGAGCG
+
GGGFGGGGGGGDEFF@FGGGGGGGGFGGGGGFFFGGGGGGGGGEGGFGGGGFGGGGGGGGFGGGGFFCEEEFGGGFFGFFGGGGGGGGGGGGDCGFGGGFGGGGGGGGGGGGGGGGG=FGGGGGGGGEEG9DGFAFGCFFGGGGGGGGGGGGFGGFDGGGGGGFFGGGGGG>FGGGGGGGGGGGGFFFFDCGGEEGGFGEFCFEGGGGGFFGGBE5=9@=E8C5EFFFGGGGG5*:CFGGD3D7
@M03364:276:000000000-BLYN8:1:1101:8314:4897 1:N:0:1
ACTCCTACGGGAGGCAGCAGTAGGGAATCTTCCGCAATGGACGAAAGTCTGACGGAGCAACGCCGCGTGAGTGAAGAAGGTTTTCGGATCGTAAAGCTCTGTTGTTAGGGAAGAATAGTGATAAGAGTAACTGATTATCATGTGACGGTACCTAACCAGAAAGCCACGGCTAACTACGTGCCAGCAGCCGCGGTAATACGTAGGTGGCAAGCGTTGTCCGGAATTATTGGGCGTAAAGCGTGCG
+
GGGGGGGGGGGGGGGGGGFFGGGGGGGGGGGGGGGGGGGGGGGGEGGGGGGGGGGGGGGGGGGGGGGGGGGGGGGGGGGGGGGGGGDGGGGGFFGGGGGGGGGGFGGGGGGGGGDGGGGGGGGGGGGGGFGFGFFFGFGGGGGGGGGDFGGGGFGGGFGGFGFFGGGGGGGGGFFGGGFGGGGGGGGDFGGGDGGGGFFGGGGGGGGGGGCCGEECCCGGGGDCEE?FCF=CDDEEDCGGGCD<
@M03364:276:000000000-BLYN8:1:1101:17597:4910 1:N:0:1
ACTCCTACGGGAGGCAGCAGTAGGGAATCTTCCACAATGGACGAAAGTCTGATGGAGCAACGCCGCGTGAGTGAAGAAGGTTTTCGGATCGTAAAACTCTGTTGTTGGAGAAGAATGTATCTGATAGTAACTGATCAGGTAGTGACGGTATCCAACCAGAAAGCCACGGCTAACTACGTGCCAGCAGCCGCGGTAATACGTAGGTGGCAAGCGTTGTCCGGATTTATTGGGCGTAAAGCGAGCG
+
GGGGGGGGGGGGGGGGGGGGGGGGGGGGFGGGGGGGGGGGGGGGGGGGGGGGGGFGGGCFGGGGGGGFG@FFGGGGGGGGGGGGGGGGGFGGGGGADFGGGFEFGGGGFGCFGGFFGGGGGGGGGGGGFGGFEGG9FGGGGGGFGGGGFGGFGGGGGGGGGGGGGGGD7FFGFGGGCCFGFGGGGGGGCEEGCGEGGGFFFFGGDGG6<FC8CGC8=<9CEC*79CGFCCGFD<::7CGGDGC9
@M03364:276:000000000-BLYN8:1:1101:15204:4945 1:N:0:1
ACTCCTACGGGAGGCAGCAGTGGGGAATATTGCACAATGGGCGCAAGCCTGATGCAGCCATGCCGCGTGTGTGAAGAAGGCCTTCGGGTTGTAAAGCACTTTCAGCGAGGAGGAAGGTGGTGAACTTAATACGTTCATCAATTGACGTTACTCGCAGAAGAAGCACCGGCTAACTCCGTGCCAGCAGCCGCGGTAATACGGAGGGTGCAAGCGTTAATCGGAATTACTGGGCGTAAAGCGCACG
+
GGGGGGDFGGGGGGGGGGGGGGGGGGGGFGGGDGGFGGGGGGGGGGGGGGGGGGGGGGGGGGGGGGGGGGGGGGGGFGGGGGGGGGGGGGGGGGGGGGGGFGGGGGGGGGGGGGGGGGGGGGGFGFGGGGGGGGGFGGGGGGGGGGGGGGGGGGGGGGGGGGGGGGGGGGGGGGGGGGGGGGGGGGGGFGGGGGDGGGGGGGGGGGGGGFGGGGGGGGGGGGCFFFGGGGGGGGEDGGGGGGG7
@M03364:276:000000000-BLYN8:1:1101:8403:4946 1:N:0:1
ACTCCTACGGGAGGCAGCAGTAGGGAATCTTCCGCAATGGGCGAAAGCCTGACGGAGCAACGCCGCGTGAGTGATGAAGGGTTTCGGCTCGTAAAACTCTGTTATTAGGGAAGAACAAACGTGTAAGTAACTGTGCACGTCTTGACGGTACCTAATCAGAAAGCCACGGCTAACTACGTGCCAGCAGCCGCGGTAATACGTAGGTGGCAAGCGTTATCCGGAATTACTGGGCGTAAAGCGCACG
+
GGGGGGGGGGGGGGGGGGEGGGGGGGGGGGGFGGGGGGGFGGGGGGGGGGGGGGGGGGGGGGGGGGGGECFGGGGGGGGGGGGGGGDEGGGFGGGGGGGGGGGGGGGGGGGCFCCFGGFDFEGGGGGCFG9=FFEFFFGGDDGGGGGGGGGGGFGGGFFCFFGGFFGE7FEGGGG9FEGFGDECFFGG7:EGCGEGGG9EC?E@CGCFGCFFEGEEGGGGGGGGGGGGFGGFGGDCCF7>3CC/
@M03364:276:000000000-BLYN8:1:1101:14018:4971 1:N:0:1
ACTCCTACGGGAGGCAGCAGTGGGGAATATTGCACAATGGGCGCAAGCCTGATGCAGCCATGCCGCGTGTATGAAGAAGGCCTTCGGGTTGTAAAGTACTTTCAGCGAGGAGGAAGGCATTAAGGTTAATAACCTTAGTGATTGACGTTACTCGCAGAAGAAGCACCGGCTAACTCCGTGCCAGCAGCCGCGGTAATACGGAGGGTGCAAGCGTTAATCGGAATTACTGGGCGTAAAGCGCACG
+
GGGGGGGGGGGGGGGGGGGGGGGGGGGGGGGGGGGGGGGGGGGGGGGGGGGGGGGGGGGGGGGGGGGGGGGGGGGGGGGGGGGGGGGGGGGGGGGGGGGGGGGGGGGGGGDGGGGGGGGGGGGGGGGGGGGGGGGGGGGGGGGGGGGGGGGGGGGGGGGGGGGGGGGGGGFGGGGGGGGGGGFGGGGGGGGGGGGGGFGGGEGGGGGGGGGFGGGGGGGGGGGGGGGGGGGGGGGGGGGGGGD<
@M03364:276:000000000-BLYN8:1:1101:16349:4985 1:N:0:1
ACTCCTACGGGAGGCAGCAGTGGGGAATATTGCACAATGGGCGCAAGCCTGATGCAGCCATGCCGCGTGTATGAAGAAGGCCTTCGGGTTGTAAAGTACTTTCAGCGAGGAGGAAGGCATTAAGGTTAATAACCTTAGTGATTGACGTTACTCGCAGAAGAAGCACCGGCTAACTCCGTGCCAGCAGCCGCGGTAATACGGAGGGTGCAAGCGTTAATCGGAATTACTGGGCGTAAAGCGCACG
+
GGGGGGGGGGGGGGGGGGGGGGGGGEGGGGGGGGGGGGGGGGGDGGGGGGGGGGGGGGGGGGGGGGGGGFFEFGGGGGGGGGGGGGGGGGGGGGGGGGGGGGGGGGGEFGGGGGGGGGGGGGGGGGGGGGFGFGEFGG,A,ECFFGEFEFEFFEEEFGGGGDFGFGGGGGGGGGGG7CFF7D;E7C:DEGEGGGEDF9CEE5CEGEGCFGFFGGGE5@CF=*ACEFFC7FGCDGECFG>DDGC7
@M03364:276:000000000-BLYN8:1:1101:8720:5042 1:N:0:1
ACTCCTACGGGAGGCAGCAGTGGGGAATATTGCACAATGGGCGCAAGCCTGATGCAGCCATGCCGCGTGTGTGAAGAAGGCCTTCGGGTTGTAAAGCACTTTCAGCGAGGAGGAAGGTGGTGAACTTAATACGTTCATCAATTGACGTTACTCGCAGAAGAAGCACCGGCTAACTCCGTGCCAGCAGCCGCGGTAATACGGAGGGTGCAAGCGTTAATCGGAATTACTGGGCGTAAAGCGCACG
+
GGGGGGGGGGGGGGGGGGGGGGGGGGGGGGGGGGGGGGGGGGGGGGGGGGGGGGGGGGGGGGGGGGGGGGGGGDFGGGGGGGGGGGGGGGGGGGGGGGGGGGGGGGGGGGGGGGGGGGGGGGGGGGGGGGGGGGGFGGGGFGGGGGGGGGGGGGGGGGGGGGGGGGGGGGGGGGFGGGGGG@FFGGGGGGGGGGGEGGGDGGGGGGGGGFGGGEGGGGGGGDEGGFGGGGGGGGGGGGFC<DGD
@M03364:276:000000000-BLYN8:1:1101:7960:5058 1:N:0:1
ACTCCTACGGGAGGCAGCAGTAGGGAATCTTCGGCAATGGGGGCAACCCTGACCGAGCAACGCCGCGTGAGTGAAGAAGGTTTTCGGATCGTAAAACTCTGTTGTTAGAGAAGAACGTTAAGTAGAGTGGAAAGTTACTTAAGTGACGGTATCTAACCAGAAAGGGACGGCTAACTACGTGCCAGCAGCCGCGGTAATACGTAGGTCCCAAGCGTTGTCCGGATTTATTGGGCGTAAAGCGAGC
+
GGGGGGGGGGGGGGGGGGGGGGGGGGGGGGGGGGGGGGGGGGGGGGGGGGGGGGGGGGGGGGGGGGGGGGGGGGGGGGGGGGGGGGGGGGGGGGGGGGGGGGGGGGGGGGGGGGGGGGGGGGGGGGGGGGGGGGGGGGGGGGGGGGGGGGGGGGGGGFGGGGGGGGGGGGGGGGGGGGGGGGGGGGFGFGGGGGEGGGGGGGGGGFFFGGGGGGGCCEGGEDGGGGGGGGGGGGGGGGGGGGG)
@M03364:276:000000000-BLYN8:1:1101:5735:5064 1:N:0:1
ACTCCTACGGGAGGCAGCAGTGGGGAATATTGCACAATGGGCGCAAGCCTGATGCAGCCATGCCGCGTGTATGAAGAAGGCCTTCGGGTTGTAAAGTACTTTCAGCGAGGAGGAAGGCATTAAGGTTAATAACCTTAGTGATTGACGTTACTCGCAGAAGAAGCACCGGCTAACTCCGTGCCAGCAGCCGCGGTAATACGGAGGGTGCAAGCGTTAATCGGAATTACTGGGCGTAAAGCGCACG
+
GGGGGGGGGGGGGGGGGGGGGGGGGGGGGGGGGGGGGGGGGGGGGGGGGGGGGGGGGGGGGGGGGGGGGGGGGGGGGGGGGGGGGGGGGGGGGGGGGGGGGGGGGGGGGGGGGGGGGGGGGGGGGGGGGGGGGGGGGGGGGGGGGGGGGGGGGGGGGGGGGGGGGGGGGGGGGFGGGGGGGGGGGGGGGGGGDEGGGGGGGGGGCCEGGGFFCGGGGGGGGGEGGGGGEG5FDGGDGGGD<CG7
@M03364:276:000000000-BLYN8:1:1101:19062:5072 1:N:0:1
ACTCCTACGGGAGGCAGCAGTGGGGAATATTGCACAATGGGCGCAAGCCTGATGCAGCCATGCCGCGTGTATGAAGAAGGCCTTCGGGTTGTAAAGTACTTTCAGCGAGGAGGAAGGCATTAAGGTTAATAACCTTAGTGATTGACGTTACTCGCAGAAGAAGCACCGGCTAACTCCGTGCCAGCAGCCGCGGTAATACGGAGGGTGCAAGCGTTAATCGGAATTACTGGGCGTAAAGCGCCCG
+
GGGGGGFGGGEGEEGGDGGGGGGGGGGGGGGGGGGGGGGGGGGGGGGGGGGGGGGGGGGGGGGGGGGGGGGGGGGGDGGGGGGGGGGGFGCFGGGGGGDGGFGGGGGEGGGGGGFGGGGGGG<FGGGFGGEGG?FFDFGGGGGGGFFGGGGCFDGGGGCGGEFGGGGGGGGGFFGAEGGGGGGGGG>F,4:BEEGGGGDGGGGGGC>C?FGGGGG87EGGC*AF?@FFGFGFGDG5<CCCD))1
@M03364:276:000000000-BLYN8:1:1101:18131:5087 1:N:0:1
ACTCCTACGGGAGGCAGCAGTGGGGAATATTGCACAATGGGCGCAAGCCTGATGCAGCCATGCCGCGTGTATGAAGAAGGCCTTCGGGTTGTAAAGTACTTTCAGCGAGGAGGAAGGCGTTGTGGTTAATAACCGCAGCGATTGACGTTACTCGCAGAAGAAGCACCGGCTAACTCCGTGCCAGCAGCCGCGGTAATACGGAGGGTGCAAGCGTTAATCGGAATTACTGGGCGTAAAGCGCACG
+
FGGGGGGGGGGGGGGGGGGGGGGGGGGGGGGFEGGGGGGGGGGGGGGGGGGGGGFGGGGGGGGGGGGGGGGGGGGGGGGGGGGGGGGGGEGGGGGGGCFGFGA<<CC@EFGGGGGGGGGGGGGGD<DDFGGCFC7FCFGG+FGGFGGGGGGGGGE@FGGGGGGGGGGGGGGGGGGFGGGFGGGGGGGGGGGGGGGGG;FGDGGGDEGGGGGGGEE=*<FGGGCGGD?EFGGGGGGDGF:DGGG5
@M03364:276:000000000-BLYN8:1:1101:12675:5088 1:N:0:1
ACTCCTACGGGAGGCAGCAGTGGGGAATATTGCACAATGGGCGCAAGCCTGATGCAGCCATGCCGCGTGTATGAAGAAGGCCTTCGGGTTGTAAAGCACTTTCAGCGAGGAGGAAGGTGGTGAACTTAATACGTTCATCAATTGACGTTACTCGCAGAAGAAGCACCGGCTAACTCCGTGCCAGCAGCCGCGGTAATACGGAGGGTGCAAGCGTTAATCGGAATTACTGGGCGTAAAGCGCACC
+
GGGGGGFGDGGGGGGGGGGGGFGGGGGG9FGE<EFGGGGGGEFGCGEGGGGGGGGGGGGGEGGGGGGGGGGGCGFGFGGG8FFFGGGDGCFGGGCFC?FGDF9?,EC:CFFGGGFFGGGGCGFE<BAAEFFF@FG,D,,?<BDFAF=33>CFGEEGG+<FFC<CCF7@FF<@FFCC,>*1>DFFB@CEG5***1*;C9CCGC5BEGCE:F?*;;CGCCGFGDEGG7+<?+;*)/*:CG=3C5))
@M03364:276:000000000-BLYN8:1:1101:6141:5125 1:N:0:1
ACTCCTACGGGAGGCAGCAGTAGGGAATCTTCGGCAATGGGGGCAACCCTGACCGAGCAACGCCGCGTGAGTGAAGAAGGTTTTCGGATCGTAAAACTCTGTTGTTAGAGAAGAACGTTAAGTAGAGTGGAAAATTACTTAAGTGACGGTATCTAACCAGAAAGGGACGGCTAACTACGTGCCAGCAGCCGCGGTAATACGTAGGTCCCAAGCGTTGTCCGGATTTATTGGGCGTAAAGCGAGC
+
GGGGEFGGGGGGGGGGGGGGGGGGGGGGGGGGGGGGGGGGGGGGGGGGGGGGGGGGGGGGGGGGGGGGGGGGGGGGGGGGGGGGGGDFEGGGGGGGGGGGGGGGGGGGGGGGGGGGGGGGGGFGGGGDFGGGDGGGGFGCCDGGGFGGGGGGGGGGGFGGG7FFGGF7FFGDFFFGGGGGGGGGGFGGFGGGGGEGGGGFGGGGGGGGGGGGECCGGGGGDD*7;9EFGEDC<DEGGGFGDDD3
@M03364:276:000000000-BLYN8:1:1101:6335:5144 1:N:0:1
ACTCCTACGGGAGGCAGCAGTGGGGAATATTGCACAATGGGCGCAAGCCTGATGCAGCCATGCCGCGTGTATGAAGAAGGCCTTCGGGTTGTAAAGTACTTTCAGCGAGGAGGAAGGCGTTGTGGTTAATAACCGCAGCGATTGACGTTACTCGCAGAAGAAGCACCGGCTAACTCCGTGCCAGCAGCCGCGGTAATACGGAGGGTGCAAGCGTTAATCGGAATTACTGGGCGTAAAGCGCACG
+
GGGGGGGGGGGGGGGGGGGGGGGGGGGGGGGGGGGGGGGGGGGGGGGGGFCGGFGGDGGGGGGGGGGFEGGGGGGGGGGGGGGGGGGGGGEGGGGGGGGGFDFGGGGGGGGGGGGGGGGGGGGGGGGGGGGGGGGGGGGGGGGGGGGGGGGCFGGGGGGGGGGGGGFGGGGGGGGGGGGGGGGGGFGGGGGGGDGGGGGGGCEGGGGGGGGGEG5=FGGGGGGGGGGGFFGGGGDEGGGGGGG7
@M03364:276:000000000-BLYN8:1:1101:9930:5144 1:N:0:1
ACTCCTACGGGAGGCAGCAGTGGGGAATATTGCACAATGGGCGCAAGCCTGATGCAGCCATGCCGCGTGTATGAAGAAGGCCTTCGGGTTGTAAAGTACTTTCAGCGAGGAGGAAGGCGTTGTGGTTAATAACCGCAGCGATTGACGTTACTCGCAGAAGAAGCACCGGCTAACTCCGTGCCAGCAGCCGCGGTAATACGGAGGGTGCAAGCGTTAATCGGAATTACTGGGCGTAAAGCGCACG
+
GGGGGFFGGGGGGGGGGGFGGGGGGEGGGFGGGGGGGGGGGGGGGGGGGGGGGGGGGGGGGGGGGGG:FGGGGGGGGGGGGGGGGGGGGGGGGFCGGGGGGGGGGGGFGGGGGGGGGGGGGGGGGGGFGGGGGGGGGGGGGGGGGGGGGGGGGGGGGGCGGGGGGGGGGGGGC@EF7BGGGGGGGGGGGGGGGGGGGGGFGEGGGGGGGGGFDGGDGECCEDDCFGGGF?ECCCCEFDFGGGG<
@M03364:276:000000000-BLYN8:1:1101:11466:5150 1:N:0:1
ACTCCTACGGGAGGCAGCAGTGGGGAATATTGCACAATGGGCGCAAGCCTGATGCAGCCATGCCGCGTGTGTGAAGAAGGCCTTCGGGTTGTAAAGCACTTTCAGCGAGGAGGAAGGTGGTGAGCTTAATACGCTCATCAATTGACGTTACTCGCAGAAGAAGCACCGGCTAACTCCGTGCCAGCAGCCGCGGTAATACGGAGGGTGCAAGCGTTAATCGGAATTACTGGGCGTAAAGCGCACG
+
GGGGGGGGGGGGGGGGGGGGGGGGGGGGGGGGGGGGGGGGGGGGGGGGGGGGGGGGGGGGGGGGGGGGGGGGGGGGGGGGGGGGGGGGGGGGGGGGGGGGGGGGGGGGGGGGGGGGGGGGGGGGGGGGGGGGGGGGGGGGGGGGGGGGGGGGGGGGGGGGGGGGGGGGGGGGGGGGGGGGGGGGGGGGGGGGEGGGGGGGGGGGGGGGGGGGGGGGGGGGGGGGGGGGGGGGGGG=FGGGGDC7
@M03364:276:000000000-BLYN8:1:1101:10315:5152 1:N:0:1
ACTCCTACGGGAGGCAGCAGTGGGGAATATTGCACAATGGGCGCAAGCCTGATGCAGCCATGCCGCGTGTATGAAGAAGGCCTTCGGGTTGTAAAGTACTTTCAGCGAGGAGGAAGGCATTAAGGTTAATAACCTTAGTGATTGACGTTACTCGCAGAAGAAGCACCGGCTAACTCCGTGCCAGCAGCCGCGGTAATACGGAGGGTGCAAGCGTTAATCGGAATTACTGGGCGTAAAGCGCACG
+
GGGGGGGGGGGGGGGGGGGGFGGGGDGGGGGGGFGG8@CEFEEGGGGDGGGCGGGGGGDGGGFFGGGGGFFFGFFGEGCFCFEFGGGGGG7FFFGGGAGGAEFFGFG7CFCFFF8EFGGGECDGGGGDCGGF@FFF9FFGF9?FGEEFDFEFGGGGGCFFGC><@F:::FFG75DEGEFGGFFCCFGGGGGGDGD:CGGGG*CCEGGGFFFGEG85*+<EGEGGGFGF+A8*>C5C*C7<DCC<
@M03364:276:000000000-BLYN8:1:1101:19376:5166 1:N:0:1
ACTCCTACGGGAGGCAGCAGTAGGGAATCTTCCACAATGGACGAAAGTCTGATGGAGCAACGCCGCGTGAGTGAAGAAGGTTTTCGGATCGTAAAACTCTGTTGTTGGAGAAGAATGTATCTGATAGTAACTGATCAGGTAGTGACGGTATCCAACCAGAAAGCCACGGCTAACTACGTGCCAGCAGCCGCGGTAATACGTAGGTGGCAAGCGTTGTCCGGATTTATTGGGCGTAAAGCGAGCG
+
GGGGGGGGGGGGGGGGGGGGGFGGGGGGGGGGGGGGGGGGGGGGGGGGGGGGGGGGGGGGGGGGGGGFGGGGGGGGGGGGGGGGGGGGGGGGGGGGGGGGGGGGGGGGGGGGGGFGGGGGGGGFGGGGGGGGGGGGGGGGGGGGGGGGGGGFFGGGGGGGGFGGGGGGGGGGGGGGGGGGGGGGGGGGGGGGGCGDD9FGGGGGGGGGCFFFGGGGEGGEE5=EGGGGGGGGGGE=DFFDCGGD
@M03364:276:000000000-BLYN8:1:1101:18816:5168 1:N:0:1
ACTCCTACGGGAGGCAGCAGTGGGGAATATTGCACAATGGGCGCAAGCCTGATGCAGCCATGCCGCGTGTATGAAGAAGGCCTTCGGGTTGTAAAGTACTTTCAGCGAGGAGGAAGGCATTAAGGTTAATAACCTTAGTGATTGACGTTACTCGCAGAAGAAGCACCGGCTAACTCCGTGCCAGCAGCCGCGGTAATACGGAGGGTGCAAGCGTTAATCGGAATTACTGGGCGTAAAGCGCACG
+
GGGGGGFG;CEGEGDGGGGGGGGGDFGGDGGFGGGGGFEGGGFEGGCDGGGCFFG<EFC<F<EFFDGFCFFFGGFGGGCGFGGGFFGDFFGGGGGGGGGGDFGGGGGCE@BE@FEFGGGFGFGGGGF?,EFGFEFGFGGFGGFFGGGGGGGGEGE7FCFGGGGCFGGC*:@BFGGGEC:FFFGGGGGGGEDGGGC8FC91B8CCEGGGFGGGCEEE5CAFGGCFF?<@7?FGGGGGGGGG3<D<
@M03364:276:000000000-BLYN8:1:1101:14968:5175 1:N:0:1
ACTCCTACGGGAGGCAGCAGTAGGGAATCTTCCACAATGGACGAAAGTCTGATGGAGCAACGCCGCGTGAGTGAAGAAGGTTTTCGGATCGTAAAACTCTGTTGTTGGAGAAGAACGTATTTGATAGTAACTGATCAGGTAGTGACGGTATCCAACCAGAAAGCCACGGCTAACTACGTGCCAGCAGCCGCGGTAATACGTAGGTGGCAAGCGTTGTCCGGATTTATTGGGCGTAAAGCGAGCG
+
GGGGGGGGGGGGGGGGGGGGGGGGGGGGGGGGGGGGGGGGGGGGGGGGGGGGGGGGGGGGGGGGGGGGGGGGGGGGGGGGGGGGGGGGGGGGGGGGGGGGGGGGGGGGGGGGGGGGGGGGGGGGGGGGGGGGGGGGGGGGGGGGGGGGGGGGGGGGGGGGGGGGGGGGGGGGGGGGGGGGGGGGGGGGGGGGGGGGGGGGGGGGGGGGGGGGGGGGGGGGGEEDGGGGGGGGGGGGGGFGGGGD
@M03364:276:000000000-BLYN8:1:1101:16099:5197 1:N:0:1
ACTCCTACGGGAGGCAGCAGTGGGGAATATTGCACAATGGGCGCAAGCCTGATGCAGCCATGCCGCGTGTATGAAGAAGGCCTTCGGGTTGTAAAGTACTTTCAGCGAGGAGGAAGGCGTTGTGGTTAATAACCGCAGCGATTGACGTTACTCGCAGAAGAAGCACCGGCTAACTCCGTGCCAGCAGCCGCGGTAATACGGAGGGTGCAAGCGTTAATCGGAATTACTGGGCGTAAAGCGCACG
+
GGGGGGGGGGGGGGGGGGGGGGGGGGGGGFGGGGGGGGGGGGGGGGGGGGGGGGGGGGGGGGGGGGGGGGGGGGGGGGGGGGGGGGGGGGGGGGGGGGGGGGFGGGGGGGGGGGGGGGGGGGGGGGGGGGGGGGGGGGGGGGGGGGGGGGEGGGGGGGGGGGGGGGGGGGGGGGGGGGGGGGGGGGGGGGGGGGGGGCCFGGGG5:EDGGGGGGGEGGGGGGGGGGGGGGGGGGGGGCDDGD:7
@M03364:276:000000000-BLYN8:1:1101:16414:5202 1:N:0:1
ACTCCTACGGGAGGCAGCAGTGGGGAATCTTCCACAATGGACGAAAGTCTGATGGAGCAACGCCGCGTGAGTGAAGAAGGTTTTCGGATCGTAAAACTCTGTTGTTGGAGAAGAACGTATTTGATAGTAACTGATCAGGTAGTGACGGTATCCAACCAGAAAGCCACGGCTAACTACGTGCCAGCAGCCGCGGTAATACGTAGGTGGCAAGCGTTGTCCGGATTTATTGGGCGTAAAGCGAGCG
+
GGGGGGGGGGGFGGGGGGGGGGGGGGGGGGGGGGGGGGGGGGGGGGGGGGGGGGGGGGGGGGGGGGGFGGGGGGGGGGGGGGGGGGGGGGGGGGGGGGGGGGGGGGGGGGGGGGGGGGGGGGGGGGGGGGGGGGGGGGGGGGGFGGGGGGGGGGGGGGGGGGGGFGGGGGGGGGGGGGGGGGGGGGGGGGGGGGGGGGGGGGGGGGGGGGGGGGGGGGGGGGGGGGGGGGGGGGGGGGGGGGGD
@M03364:276:000000000-BLYN8:1:1101:10633:5204 1:N:0:1
ACTCCTACGGGAGGCAGCAGTGGGGAATATTGCACAATGGGCGCAAGCCTGATGCAGCCATGCCGCGTGTGTGAAGAAGGCCTTCGGGTTGTAAAGCACTTTCAGCGAGGAGGAAGGTGGTGAACTTAATACGTTCATCAATTGACGTTACTCGCAGAAGAAGCACCGGCTAACTCCGTGCCAGCAGCCGCGGTAATACGGAGGGTGCAAGCGTTAATCGGAATTACTGGGCGTAAAGCGCACG
+
GGGGGGGGGGGGGGGGGGGGGGGGGGGGGGGGGGGGGGGGGGGGGGGGGGGGGGGGGGGGGGGGGGGGGGGGGGGGGGGGGGGGGGGGGGGGGGGGGGGGGGGGGGGGGGGGGGGGGGGGGGFGGGGGGGGGGGGGGGGGGGGGGGGGGGGGFGDEGGGGGGGGGGGGGGGGGGGGGGGGGGGGGGGGGGGGGGGGGFGGGGGGGGGGGGGGGGGGGGGGG=EGGGGGGGGFDGGGGGDD<DD5
@M03364:276:000000000-BLYN8:1:1101:13794:5206 1:N:0:1
ACTCCTACGGGAGGCAGCAGTGGGGAATATTGCACAATGGGCGCAAGCCTGATGCAGCCATGCCGCGTGTATGAAGAAGGCCTTCGGGTTGTAAAGTACTTTCAGCGAGGAGGAAGGCATTAAGGTTAATAACCTTAGTGATTGACGTTACTCGCAGAAGAAGCACCGGCTAACTCCGTGCCAGCAGCCGCGGTAATACGGAGGGTGCAAGCGTTAATCGGAATTACTGGGCGTAAAGCGCACG
+
GGGGGGGGGGGFGGGGGGGGGGGGGGGGFGGGGGGGGGGGGGGGGGGGGGGGGGGGGGGFGGGGGGGGGGGGGGGGGGGGGCEGGGGGGGGGGGGGGGGGGGGG<9FFCFFGGGGFGFFFG9F?FFEAGGGGGFDGGFGGFGGGGGGGGGEGCGGFGGGGGGGGGGGGDGGDGGG9DEGGGGGGGGGGGGGGGGGDGGGGG5EGDGGGCF98EGGD7@CFGEEFGGCF7FGGGGEGGGGGDCGC
@M03364:276:000000000-BLYN8:1:1101:12647:5209 1:N:0:1
ACTCCTACGGGAGGCAGCAGTGGGGAATATTGCACAATGGGCGCAAGCCTGATGCAGCCATGCCGCGTGTATGAAGAAGGCCTTCGGGTTGTAAAGTACTTTCAGCGGGGAGGAAGGTGATGAACTTAATACGTTCATCAATTGACGTTACCCGCAGAAGAAGCACCGGCTAACTCCGTGCCAGCAGCCGCGGTAATACGGAGGGTGCAAGCGTTAATCGGAATTACTGGGCGTAAAGCGCACG
+
GGGGGGGGGGGGGGGGGGGGGGGGGGGGGGGGGGGGGGGGGGGGGGGGGGGGGGGGGGGGGGGGGGGGGGGGGGGGGGGGGGGGGGGGGGGGGGGGGGGGGGGGGGGGGGEGGGGGGGGGGGGGGGGGGGGGGGGGGGGGCGGGGGGGGGGGGGGGGGGGGGGGGGGGGGGGGFGGGGGGGGGGGGGFEGGGGGGGGGGGGGGGGGGGGFGFGGGGGGGGGGGFGGGFFGCFGGGGGGFDGGGD
@M03364:276:000000000-BLYN8:1:1101:17726:5211 1:N:0:1
ACTCCTACGGGAGGCAGCAGTGGGGAATCTTCGGCAATGGGGGCAACCCTGACCGAGCAACGCCGCGTGAGTGAAGAAGGTTTTCGGATCGTAAAACTCTGTTGTTAGAGAAGAACGTTAAGTAGAGTGGAAAGTTACTTAAGTGACGGTATCTAACCAGAAAGGGACGGCTAACTACGTGCCAGCAGCCGCGGTAATACGTAGGTGGCAAGCGTTGTCCGGATTTATTGGGCGTAAAGCGAGC
+
GGGGGGGGGGGGGGGGGGGGGGGGGGGGGGGGGGGGGGGGGGGGGGGGGGGGGGGGGGGGGGGGGGGGG>GGGGGGGGGGGGGGGGGGGGGGGGGGGGFGGGGGGGGGGGGGGGGGGGGGGGFGGFGGGGGGGGGGGGGGGGGGGGGGGGGGGGGFGGGGEGCFGGGGGGGGGGGGGGGGGGGGGGGGGGGGGGG8EGGGGGGGEG?FFFGGCEGGGGGCE=?EGGGGGGG5CDEEDFGGGGG<
@M03364:276:000000000-BLYN8:1:1101:22525:5223 1:N:0:1
ACTCCTACGGGAGGCAGCAGTGGGGAATATTGCACAATGGGCGCAAGCCTGATGCAGCCATGCCGCGTGTATGAAGAAGGCCTTCGGGTTGTAAAGTACTTTCAGCGAGGAGGAAGGCATTAAGGTTAATAACCTTAGTGATTGACGTTACTCGCAGAAGAAGCACCGGCTAACTCCGTGCCAGCAGCCGCGGTAATACGGAGGGTGCAAGCGTTAATCGGAATTACTGGGCGTAAAGCGCACG
+
GGGGGGGGGGGGGGGGGGGGGGGGGGGGGGGGGGGGGGFGGGDGEGGGGGGGGGGGGGGGGGGGGGGGGGGGGGGGGGGGGGGGGGGGGGGGGGGGGGGGGGGGGGGFGGGGGGGGGGGGGGCFGGGFGGGGGGGGFGGDFFGGGGGGGGGGFFDGGEGGGGGGGGGGGGGGFGGGGGGGGGGGGGGGGGGGGGGGGGGGGDGGGGGGGGGFGGGEGGGGGGGGGGGGFG=FGGEEDFF<DGG7
@M03364:276:000000000-BLYN8:1:1101:24429:5245 1:N:0:1
ACTCCTACGGGAGGCAGCAGTGGGGAATATTGCACAATGGGCGCAAGCCTGATGCAGCCATGCCGCGTGTATGAAGAAGGCCTTCGGGTTGTAAAGTACTTTCAGCGAGGAGGAAGGCATTAAGGTTAATAACCTTAGTGATTGACGTTACTCGCAGAAGAAGCACCGGCTAACTCCGTGCCAGCAGCCGCGGTAATACGGAGGGTGCAAGCGTTAATCGGAATTACTGGGCGTAAAGCGCACG
+
FGGGGGGGGGGGG@FEGGGGFGGGGGGFGGC@FGGGG9FFGGGGGGGG?E@DFFGGGGFGGGGGGGGGGGGGGGFDFGFGGGGGGGFCFGGGGGGGGGGGGGFGACFGEECFE@<<CFGFG9,EFDGGFFFFGFDGFGGGGGGGGGGGGGGGGE7CEECFFGFGGGGGGGGDGFFFFGGG7DCFFCEFDEGEECEEFGGGEGGGD;>EFFFCEEEGFGC=5CEGFDGGGFFGGGE557>DGGD)
@M03364:276:000000000-BLYN8:1:1101:8037:5342 1:N:0:1
ACTCCTACGGGAGGCAGCAGTAGGGAATCTTCCACAATGGACGAAAGTCTGATGGAGCAACGCCGCGTGAGTGAAGAAGGTTTTCGGATCGTAAAACTCTGTTGTTGGAGAAGAACGTATTTGATAGTAACTGATCAGGTAGTGACGGTATCCAACCAGAAAGCCACGGCTAACTACGTGCCAGCAGCCGCGGTAATACGTAGGTGGCAAGCGTTGTCCGGATTTATTGGGCGTAAAGCGAGCG
+
GGGGGGGGGGGDDGGGGGGGGGGGGGGGGGGGGGGGGGGGGGGGFCFGGAFGGGGGGGGGGGGGGGGGGGGGGGFGGGGGEGGFFGGGGGGGCGDFGGG<FGGGGGGGFGGFGGGFGGGGGAFFFFGGGDFGGFFGGGGGGGGGGDGDGGGFCF@>FFGGGGGGGFGGGGGGFGCGGEEGFFCCFGGGGGCGG>EGGGGGGGGGGGGGGGGGEG58:?FCCEGE+>FGGFFF<D5ECFCGGGGD
@M03364:276:000000000-BLYN8:1:1101:17980:5351 1:N:0:1
ACTCCTACGGGAGGCAGCAGTAGGGAATCTTCCACAATGGACGAAAGTCTGATGGAGCAACGCCGCGTGAGTGAAGAAGGTTTTCGGATCGTAAAACTCTGTTGTTGGAGAAGAACGTATTTGATAGTAACTGATCAGGTAGTGACGGTATCCAACCAGAAAGCCACGGCTAACTACGTGCCAGCAGCCGCGGTAATACGTAGGTGGCAAGCGTTGTCCGGATTTATTGGGCGTAAAGCGAGCG
+
GGGGGGGGGGGGGGGGGGGGGGGGGGGGFGGGGGGGGGGGGGGGGGGGGGGGGGGGGGGGGGGGGGGGGGGGGGGGGGGGGGGGGGGGGGGGGGGGGGGGGGGGGGGFGGGGGGGGGGGGGGGGGGFGGGGGGGGGGGGGGGGGGGGGGGGGDFGGGGGGGGGGDGGGGGGGGGGGGGGGGGGGGGGGGGGGGEEGGGGG<CFGGGGGGGGGGGGGGGEEGGGGGGGGCGCCGGGGGGFDDDGG
@M03364:276:000000000-BLYN8:1:1101:10930:5381 1:N:0:1
ACTCCTACGGGAGGCAGCAGTAGGGAATCTTCCACAATGGACGAAAGTCTGATGGAGCAACGCCGCGTGAGTGAAGAAGGTTTTCGGATCGTAAAACTCTGTTGTTGGAGAAGAACGTATTTGATAGTAACTGATCAGGTAGTGACGGTATCCAACCAGAAAGCCACGGCTAACTACGTGCCAGCAGCCGCGGTAATACGTAGGTGGCAAGCGTTGTCCGGATTTATTGGGCGTAAAGCGAGCG
+
GGGGGGGGGGGGGGGGGGGGGGGGGGGGGGGGGGGGGGGGGGGGGGGGGGGGGGGGGGGGGGGGGGGGGGGGGGGGGGGGFGGGGGGGGGGGGGGGGGGGGGGGGGGGGGGGGGGGGFGGGGGGGGGGGGGGGGGGGGGGGGGGGGGGGGGGGGGGGGGGGGGGGGFGGDGGGGGGGGGGGGGGGGGGGGGGGGGDGGFGGGGGGGGGGGGGGGDGGDFEGCCE??CFG9FFDGDEF7DDGGGD
@M03364:276:000000000-BLYN8:1:1101:14482:5403 1:N:0:1
ACTCCTACGGGAGGCAGCAGTAGGGAATCTTCGGCAATGGGGGCAACCCTGACCGAGCAACGCCGCGTGAGTGAAGAAGGTTTTCGGATCGTAAAACTCTGTTGTTAGAGAAGAACGTTAAGTAGAGTGGAAAGTTACTTAAGTGACGGTATCTAACCAGAAAGGGACGGCTAACTACGTGCCAGCAGCCGCGGTAATACGTAGGTCCCAAGCGTTGTCCGGATTTATTGGGCGTAAAGCGAGC
+
GGGGGGGGGGGGGGGGGGGGGGGGGGGGFGGGGGGGGGGGGGGGGGGGGGGGGGGGGGGGGGGGGGGFFEGGGGGGGGGGGGGGGGGGGGGGGGGGGGGGGGGGGGGGGGGGGGGGGGFCFFFGGGGGGGGGGGGGGGGGGFDCGGGGGGGGGGGGGGGGGGFFGGGGGGGGGGFGGFGGGGGGGGGGGGGGGGGGEGGGGGCGGGGGGGGGGGGGCGFGEGEGGFFGGCFGFGEGGGFGGGG)
@M03364:276:000000000-BLYN8:1:1101:18169:5408 1:N:0:1
ACTCCTACGGGAGGCAGCAGTAGGGAATCTTCGGCAATGGACGAAAGTCTGACCGAGCAACGCCGCGTGAGTGAAGAAGGTTTTCGGATCGTAAAACTCTGTTGTTAGAGAAGAACAAGGACGTTAGTAACTGAACGTCCCCTGACGGTATCTAACCAGAAAGCCACGGCTAACTACGTGCCAGCAGCCGCGGTAATACGTAGGTGGCAAGCGTTGTCCGGATTTATTGGGCGTAAAGCGAGCG
+
GGGGGGGGGGGGGGGGGGGGGGGGGGGGGGGGGGGGGGGGGGGGGGGGGGGGGGGGGGGGGGGGGGGGGGGGGGGGGGGGGGGGGGGDGGGGGGGGGGGGGGGGGGGGGGGGGGGGGGGGGGGGGGGGGGGGGGGGGGGGGGGGGGGGGGGGGGGGGGGGGGGGGGGGGGGGGGGGGGGGGGGGGGGGGGGGGGEGGGGGGGGGGGGGGGGGGGGGGGGGGEGGGGGGFFGGDGEGGGGGGGDC
@M03364:276:000000000-BLYN8:1:1101:13250:5433 1:N:0:1
ACTCCTACGGGAGGCAGCAGTAGGGAATCTTCCACAATGGACGAAAGTCTGATGGAGCAACGCCGCGTGAGTGAAGAAGGTTTTCGGATCGTAAAACTCTGTTGTTGGAGAAGAACGTATTTGATAGTAACTGATCAGGTAGTGACGGTATCCAACCAGAAAGCCACGGCTAACTACGTGCCAGCAGCCGCGGTAATACGTAGGTGGCAAGCGTTGTCCGGATTTATTGGGCGTAAAGCGAGCG
+
GGGGGGGGGGGGGGGGGGGGGGGGGGGGGGGGGGGGGGGGGGGGGGGGGGGGGGGGGGGGGGGGGGGGGGGGGGGGGGGGGGGGGGGGGGGGGGGGGGGGGGGGGGGGGGGGGGGGGGFGGGGDFCEGGGGGGGGGGGGFGGGGGGGGGGGGGGGGGGGGGGGGGGGGGGGGGGGGGGGGGGGGGGGGGGGGGGGGGGGGGCCCEGGGGGGGGGGGGGGGGDEGGGGGGGGGGGGGGGGGGGG<
@M03364:276:000000000-BLYN8:1:1101:15444:5448 1:N:0:1
ACTCCTACGGGAGGCAGCAGTGGGGAATATTGCACAATGGGCGCAAGCCTGATGCAGCCATGCCGCGTGTATGAAGAAGGCCTTCGGGTTGTAAAGTACTTTCAGCGAGGAGGAAGGCGTTGTGGTTAATAACCGCAGCGATTGACGTTACTCGCAGAAGAAGCACCGGCTAACTCCGTGCCAGCAGCCGCGGTAATACGGAGGGTGCAAGCGTTAATCGGAATTACTGGGCGTAAAGCGCACG
+
GGGGGGGGGGGGGGGGGGGGGGGGGGGGGGGGGGGGGGGGGGGGGGGGGGGGGGGGGGGGGGGGGGGGGGGGGGGGGGGGGGGGGGGGGGGGFGGGGGGGGGGGGGGFGGGGGGGGGGGGGGGGGGGGGGGGGGGGGGGGDGGGGGGGGGDFGGGGGGGGGGGGGGGGGGGGGGGGGGGGGGGGGGGGFGEEGGGGGCFFG5EGGGGGGGGGGGGGGGGGGGGGG?FGGGGGGGGDGGGGGGGD
@M03364:276:000000000-BLYN8:1:1101:14655:5453 1:N:0:1
ACTCCTACGGGAGGCAGCAGTAGGGAATCATCCGCAATGGGCGAAAGCCTGACGGTGCAATGCCGCGTGTGTGAAGAAGGTCTTCGGATCGTAAAGCACTGTTGTGAGAGAAGAACAAGGAATAGAGTAACTGCTATTCGTTTGACGGTATCTCACCAGAAAGCCACGGCTAACTACGTGCCAGCAGCCGCGGTAATACGTAGGTGGCAAGCGTTGTCCGGATTTATTGGGCGTAAAGCGAGCG
+
GGGGGGGGGGGGGGGGGGGGGGGGGGGGGGGGGGGGGGGGGGGGGGGGGGGGGGGGGGGGGGGGGGGGGGGGGGGGGGGGGGGGGGGGGGGGGGGGGGGGGGGGGGDFEFGGGGGGGGGGFGGGGFGGGGGGGGGGGGGGFGGGGGDGGGGGGGGGGGGGCGGGGGGGGGGGGGGGGGGGGGGGGGGGGGGGGGGGGGGGGGGGGGGGGFGGGGGGGGGGGEGCGGGGCC5FDDD=<CFGGGGC
@M03364:276:000000000-BLYN8:1:1101:26059:5459 1:N:0:1
ACTCCTACGGGAGGCAGCAGTGGGGAATATTGCACAATGGGCGCAAGCCTGATGCAGCCATGCCGCGTGTATGAAGAAGGCCTTCGGGTTGTAAAGTACTTTCAGCGAGGAGGAAGGCATTAAGGTTAATAACTTTAGTGATTGACGTTACTCGCAGAAGAAGCACCGGCTAACTCCGTGCCAGCAGCCGCGGTAATACGGAGGGTGCAAGCGTTAATCGGAATTACTGGGCGTAAAGCGCACG
+
GGGGGGGGGGDGDDCEGGGGGGGGGGGGFGGDFGGGGGG@FGGGGGGGGGCFFEFG9FGGFGGGGGGGG=DGGFFGGGGGGFGFA=@FGGGGGGGGGGGGGGCFCGGDGCFG7FGFGGGFGGGGGGGGGGCFF,E9F,CFGGGGGC@FFGECFCBGGDGGGGFGGGFGGGGGGGG9CECCEFFGG@E>DECGD::CC;FGGGGE7BCCG7EGGGGGGGGGGC8=<C?CF?FGD9CGC:>CC5C5
@M03364:276:000000000-BLYN8:1:1101:11469:5459 1:N:0:1
ACTCCTACGGGAGGCAGCAGTGGGGAATATTGCACAATGGGCGCAAGCCTGATGCAGCCATGCCGCGTGTATGAAGAAGGCCTTCGGGTTGTAAAGTACTTTCAGCGAGGAGGAAGGCATTAAGGTTAATAACCTTAGTGATTGACGTTACTCGCAGAAGAAGCACCGGCTAACTCCGTGCCAGCAGCCGCGGTAATACGGAGGGTGCAAGCGTTAATCGGAATTACTGGGCGTAAAGCGCACG
+
GGGGGGGGGGGGGGGGGGGGGGGGGGGGGGGGGGGGGGGGGGGGGGGGGGGGGGGGGGGGGGGGGGGGGGGGGGGGGGGGGGGGGGGGGEGGGGGGGGGGGGGGGFGEGGGGGGGGGF?FFDGGGGGGGGGGGGCFFGGGGGGGGGGGGGFGFGGGGGGGGGGGGGGGGGGGGGFGGGGGGGGGGGCFGGGGGGGGGGGGGEGGGGGGCEGGGGDCFFGGGCEGGGGGGGG5DGGGFGDD3DG5
@M03364:276:000000000-BLYN8:1:1101:6081:5460 1:N:0:1
ACTCCTACGGGAGGCAGCAGTGGGGAATATTGCACAATGGGCGCAAGCCTGATGCAGCCATGCCGCGTGTATGAAGAAGGCCTTCGGGTTGTAAAGTACTTTCAGCGAGGAGGAAGGCATTAAGGTTAATAACCTTAGTGATTGACGTTACTCGCAGAAGAAGCACCGGCTAACTCCGTGCCAGCAGCCGCGGTAATACGGTGGGTGCAAGCGTTAATCGGAATTACTGGGCGTAAAGCGCACG
+
GGGGEGGGGGGGGGGGGGGGFFGGGGGGGGGFDFGGGGGGGGGEGGGGGGGGGEFFGGFGEGGGGGGGGGFGGGGGGGGGGGGGGGGGGCFGGGGFFFGG9FEEGGGCEGGEEGGFGGGGGF9EFEFBAEFGA8FDDGG<DFFAFA>>F@CFGGEGGGFFGGFFGEGGGD@CGGGGGGCDCFGCEDGEGGGGG::EGGGFG*3BEGGGFCFGGEGDEGGGGEEGGCCG7EGGG5CGGGCDDG7/
@M03364:276:000000000-BLYN8:1:1101:15815:5486 1:N:0:1
ACTCCTACGGGAGGCAGCAGTGGGGAATATTGCACAATGGGCGCAAGCCTGATGCAGCCATGCCGCGTGTATGAAGAAGGCCTTCGGGTTGTAAAGTACTTTCAGCGAGGAGGTAGGCATTAAGGTTAATAACCTTAGTGATTGACGTTACTCGCAGAAGAAGCACCGGCTAACTCCGTGCCAGCAGCCGCGGTAATACGGAGGGTGCAAGCGTTAATCGGAATTACTGGGCGTAAAGCGCACG
+
GGGGGGGGGGGGGGGGGGGGGGGGGGGGGGGGGGGGGGGGGGGGGGGGGGGGGGGGGGGGGGGGGGGGGGGGGGGGGGGGGGGGGGGGGGGGGGGGGGGGGGGGGGGGGGFGGGGGGGGGGGFGGGGFGGFGGGGGGGGGGGGFGGGGGGGGGGGGGGGGGGGGGGGGGGGGGGGGGGGGGGGGGGGGGGGGGGGGGFGGGGGGGGGGGGGGGGGGGGGGGGGGGGFGGG=FGGGGGGGGGGGC
@M03364:276:000000000-BLYN8:1:1101:21241:5489 1:N:0:1
ACTCCTACGGGAGGCAGCAGTAGGGAATCTTCCGCAATGGACGAAAGTCTGACGGAGCAACGCCGCGTGAGTGAAGAAGGTTTTCGGATCGTAAAGCTCTGTTGTTAGGGAAGAATAGTGATAAGAGTAACTGATTATCATGTGACGGTACCTAACCAGAAAGCCACGGCTAACTACGTGCCAGCAGCCGCGGTAATACGTAGGTGGCAAGCGTTGTCCGGAATTATTGGGCGTAAAGCGCGCG
+
GGGGGGGGGGGGGGGGGGGGGGGGGGGGGGGGGGGGGGGGGGGGGGGGGGGGGGGGGGGGGGGGGGGGGGGGGGGGGGGGGGGGGGGGGGGGGGGGGGGGGGGGFGGGGGCGGGGGGGGGGGGGGGGGGGGGGGGFGGGGGGGGGGGGGGGGGGGGGGGGGGG?FGGGGGGGGGGGGGGGGGGGGGGFGGGGGGEGGGGGGCGGGGGG6FGFGGGGGGGGE=EGGGGGGGGGGGCEGGGGGGGC
@M03364:276:000000000-BLYN8:1:1101:8599:5493 1:N:0:1
ACTCCTACGGGAGGCAGCAGTGGGGAATATTGCACAATGGGCGCAAGCCTGATGCAGCCATGCCGCGTGTATGAAGAAGGCCTTCGGGTTGTAAAGTACTTTCAGCGGGGAGGAAGGTGATGAACTTAATACGTTCATCAATTGACGTTACCCGCAGAAGAAGCACCGGCTAACTCCGTGCCAGCAGCCGCGGTAATACGGAGGGTGCAAGCGTTAATCGGAATTACTGGGCGTAAAGCGCACG
+
GGGGGGGGGGGGGGGGGGGGGGGGGGGGGGGGGGGGGGGGGGGGGGGGGGGGGGGGGGGGGGGGGGGGGGGGGGGGGGGGGGGGGGGGGGGGGGGGGGGGGGGGGGGGGGGGGGGGGGGGGGGGGGGGGGGGGGGGGGGGGGGGGGGGGGGGGGGFGGGGGGGGGGFGGGGGFGGGGGGGGGGGGGGGGGGGGGGGGGGGGDGGGGGGGGGGGGGGGFGGGGEFGGDGGGGGGGCEGGGGGGGD
@M03364:276:000000000-BLYN8:1:1101:17633:5496 1:N:0:1
ACTCCTACGGGAGGCAGCAGTGGGGAATATTGCACAATGGGCGCAAGCCTGATGCAGCCATGCCGCGTGTATGAAGAAGGCCTTCGGGTTGTAAAGTACTTTCAGCGAGGAGGAAGGCATTAAGGTTAATAACCTTAGTGATTGACGTTACTCGCAGAAGAAGCACCGGCTAACTCCGTGCCAGCAGCCGCGGTAACACGGAGGGTGCAAGCGTTAATCGGAATTACTGGGCGTAAAGCGCACG
+
GGGGGGGGGGGGGGGGGGGGGGGGGGGGCFGGGGGGGGGGGGGGGGGGGGGGGGGGGGGGGGGGGGGGGGGGGGGGGGGGGGGGGGGGGGGGEFGGGGGGGGGGGGEFFEFFGGGGGGGGGGGGGGGGGGFGGGGGGGGGFGGGGGGGGGGGGGGGGGFGGGGGGGGGGGGGGGGGGGGGGGGGGGGGGGGGDGGGGFGGGGGGGGGGGGFCEGGGGGGGGDEFGGGGG?EGGGGCCGGGDGGD
@M03364:276:000000000-BLYN8:1:1101:18413:5496 1:N:0:1
ACTCCTACGGGAGGCAGCAGTGGGGAATATTGCACAATGGGCGCAAGCCTGATGCAGCCATGCCGCGTGTATGAAGAAGGCCTTCGGGTTGTAAAGTACTTTCAGCGAGGAGGAAGGCATTAAGGTTAATAACCTTAGTGATTGACGTTACTCGCAGAAGAAGCACCGGCTAACTCCGTGCCAGCAGCCGCGGTAATACGGAGGGTGCAAGCGTTAATCGGAATTACTGGGCGTAAAGCGCACG
+
GGGGGGGGGGGGGDGDGGGGGGGGGEGGGGGGEFGFFGGGGGGGGGGGGGGGGGGFGGGFGGGFEEFGGG?FGFCGGGGCFGGGGGGEDFFFFCGGGFGGGGGGGGGEEFFGGGFFGGGGGGGGGGGGGGDC=DFGCFGGFFGGFGC@FGGGGGGGGGGGGGGGGGGGGGGGGGGCCCFGGGGGGGFGGGCEEGEGFGFGGCGGGGGGGGGFGGGGGFGFECECCCFGGGGGGGDECFGGD3C<
@M03364:276:000000000-BLYN8:1:1101:14425:5507 1:N:0:1
ACTCCTACGGGAGGCAGCAGTAGGGAATCTTCCACAATGGACGAAAGTCTGATGGAGCAACGCCGCGTGAGTGAAGAAGGTTTTCGGATCGTAAAACTCTGTTGTTGGAGAAGAATGTATCTGATAGTAACTGATCAGGTAGTGACGGTATCCAACCAGAAAGCCACGGCTAACTACGTGCCAGCAGCCGCGGTAATACGTAGGTGGCAAGCGTTGTCCGGATTTATTGGGCGTAAAGCGAGCG
+
DEGCGGEGGGGFGGG7F@EEEFDFGGGFGGFCFCFEGFCDFFEE@@FGGGGGGGFFFFGGGGDGGGGGE,:FGGGGGGFGGFGGGGGGGDFGGGGGFGGGGGGGFFFGGGGGGGEFFGGGGGGGFFGGGGGGGGGGGGGFEGGGGGGGGCGGFGGGCFFFFGGFFGGGCGGFFGFGGGGGGGGGGFEFFEEEGEGGGFFGCGG7?CFFGGGFGCEGGGFEGE==CGFGGG=FGCEE*CFD3/39
@M03364:276:000000000-BLYN8:1:1101:15238:5513 1:N:0:1
ACTCCTACGGGAGGCAGCAGTGGGGAATATTGGACAATGGGCGAAAGCCTGATCCAGCCATGCCGCGTGTGTGAAGAAGGTCTTCGGATTGTAAAGCACTTTAAGTTGGGAGGAAGGGCAGTAAGTTAATACCTTGCTGTTTTGACGTTACCAACAGAATAAGCACCGGCTAACTTCGTGCCAGCAGCCGCGGTAATACGAAGGGTGCAAGCGTTAATCGGAATTACTGGGCGTAAAGCGCGCG
+
GGGGGGGGGGGGGGGGGGGGGGGGGGGGGGGGGGGGGGGGGGGGGGGGGGGGGGGGGGGGGGGGGGGGGGGGGGGGGGGGGGGGGGGGGGGGGGGGGGGGGGGGGGGGGGGGGGGGGEGGGGGGGGGGGGGGGGGGGGGGGGGGGGGGGGFGGGGGGGGGGGGGGGGGGGGGGGGGGGGGGGGGGGGGGGGGGEEEGGGGGGGGGGGGGGGGGGGGGGGGGGGFGCGGGGGGGGGGGGGGDGGD
@M03364:276:000000000-BLYN8:1:1101:17557:5514 1:N:0:1
ACTCCTACGGGAGGCAGCAGTAGGGAATCTTCGGCAATGGAGGCAAGTCTGACGGAGCAACGCCGCGTGAGTGAAGAAGGTTTTCGGATCGTAAAGCTCTGTTGTTAGAGAAGAACAGTGAGTAGAGTGGCTGATTATCATGTGACGGTATCCTAACAGAAAGCCGCGGCCAACTACGTGCCAACAGCCGCGGGAATACGGTGGGGGCCAACGTTGGCTGGTGTTATTGGGCGTAAAGCGAGGG
+
9FFGGF@<F;@FGGG7FCFGF@F9F@DCFGGC8FGE6CFG9,B,86CCFFEFFC:,@F@FCCFCC+@@7BFGGF,C,=FCE<<DFBF:CFF@8,+,95?ECFEA<FDA,CC=EFF8=<F,E,5BE9FE,+8,+,,@<,,,5A,:C,+>8+3,C,@,@@DDCCCE,++57:*:,1,22>,2*>C8;:CG75:*:*=8*9B*12:C*****1*;81;@*3+5:**:87+0<EG*1)*290*)17)/
@M03364:276:000000000-BLYN8:1:1101:17905:5522 1:N:0:1
ACTCCTACGGGAGGCAGCAGTAGGGAATCTTCGGCAATGGGGGCAACCCTGACCGAGCAACGCCGCGTGAGTGAAGAAGGTTTTCGGATCGTAAAACTCTGTTGTTAGAGAAGAACGTTAAGTAGAGTGGAAAGTTACTTAAGTGACGGTATCTAACCAGAAAGGGACGGCTAACTACGTGCCAGCAGCCGCGGTAATACGTAGGTCCCAAGCGTTGTCCGGATTTATTGGGCGTAAAGCGAGC
+
GGGGGGGGGGGGGGGGGGGGGGGGGGGGGGGGGGGGGGGGGGGGGGGGGGGGGGGGGGGGGGGGGGGGGGGGGGGGGGGGGGGGGGGGGGGGGFFGGGGGGGGGGGFGGGGGGGGGGGGGGGGGGCFFGGGGGGGGGGGGGGGGGGGGGGGGGFCDFGGGGFFGGGGGGGGGGGGGGGGGGGGGGGGGGGGGGGGGGGGGGGGGGGFGGGGGGGGGEGGGDECGGFGGGGGGGGGGGGGGGGG3
@M03364:276:000000000-BLYN8:1:1101:16997:5522 1:N:0:1
ACTCCTACGGGAGGCAGCAGTAGGGAATCTTCGGCAATGGGGGCAACCCTGACCGAGCAACGCCGCGTGAGTGAAGAAGGTTTTCGGATCGTAAAACTCTGTTGTTAGAGAAGAACGTTAAGTAGAGTGGAAAGTTACTTAAGTGACGGTATCTAACCAGAAAGGGACGGCTAACTACGTGCCAGCAGCCGCGGTAATACGTAGGTCCCAAGCGTTGTCCGGATTTATTGGGCGTAAAGCGAGC
+
GGGGGGGGGGGGGGGGGGGGGGGGGGGGGGGGGGGGGGGGGGGGGGGGGGGGGGGGGGGGGGGGGGGGGEFGGGGGGGGGGGGGGGGGGGGGGGGGGGGGGGGGGGGGFGGGGGGGGGFCFFGGGGGGGGGGGGGGGFFGGGGGGGGGGGGGGGGGGGGGGGGGGGGGGGGGGC@EGGGGGGGGGGGGGGGGGGGGGGGGGGGGGGGGGGEFCGEEEEEFEGCGGGGGGFGEFDGCDGGCDGD3
@M03364:276:000000000-BLYN8:1:1101:20833:5551 1:N:0:1
ACTCCTACGGGAGGCAGCAGTGGGGAATATTGCACAATGGGCGCAAGCCTGATGCAGCCATGCCGCGTGTATGAAGAAGGCCTTCGGGTTGTAAAGTACTTTCAGCGAGGAGGAAGGCGTTGTGGTTAATAACCGCAGCGATTGACGTTACTCGCAGAAGAAGCACCGGCTAACTCCGTGCCAGCAGCCGCGGTAATACGGAGGGTGCAAGCGTTAATCGGAATTACTGGGCGTAAAGCGCACG
+
GGGGGGGGGGGGGGGGGGGGGGGGGGGGGGGGGGGGGGGGGGGGGGGGGGGGGGGGGGGGGGGGGGGGGGGGGGGGGGGGGGGGGGGGGGGGGGGGGGGGGGGGGGGFEGGGGEGGGFGFDEEGGGGGGFGGGDEGGGCGDFGGGGGGGGGGGGEGECFGGGGGGGGGGGGGGGGGGGGGGGGGGGGGGGGGGGGDGFGFGCEGGEGGGGGGGGGGGGGFGGGGGGGGGFDGGGDEFGGGGGGC
@M03364:276:000000000-BLYN8:1:1101:14222:5566 1:N:0:1
ACTCCTACGGGAGGCAGCAGTAGGGAATCTTCGGCAATGGACGAAAGTCTGACCGAGCAACGCCGCGTGAGTGAAGAAGGTTTTCGGATCGTAAAACTCTGTTGTTAGAGAAGAACAAGGACGTTAGTAACTGAACGTCCCCTGACGGTATCTAACCAGAAAGCCACGGCTAACTACGTGCCAGCAGCCGCGGTAATACGTAGGTGGCAAGCGTTGTCCGGATTTATTGGGCGTAAAGCGAGCG
+
GGGGGGGGGGGGGGGGGGGGGGGGGGGGGGGGGGGGGGGGGGGGGGGGGGGGGGGGGGGGGGGGGGGGGGGGGGGGGGGGGGGGGGGGGGGGGGGGGGGGGGGGGGGGGGGGGGGGGGGGGGGGGGGGGGGGGGGGGGGGGGGGGGGGGGGGGGGGGGGGGFFG<FGGGGGGGGGGGEGGFGGGGGGGGGGGGGGGGGGGGFGEGFGGGGGGGGGGGGGGGGGGFCGGGGGGGGGGGGGGDGGD
@M03364:276:000000000-BLYN8:1:1101:26843:5575 1:N:0:1
ACTCCTACGGGAGGCAGCAGTGGGGAATATTGCACAAGGGGGGAAAGGAGGAGGAAGACAGGAGGCGGGGAGGAAGAAGGAAGGGGGGGGGGAAAGGAGGGGAAGAGAGGAGGAAGGGGGGGGGGGGAAGCACAGACGGGAGGGACGGGCGGGGCAGAAGAAGACAGGGCGAACGGAGGGGAAGGAGGGGAGGGAAGACGGGGGGGGAACGGGGGCAGGGTGTGTGGGGGGTGGCACGCGGAGG
+
==CEFGGGGGGGGEGDGGGGGFGFGDGGGGGGGGGGG;6;:+44+,=,,94++44,<44,8<8+3+33+5*5*3,:,,<@3,81*1:8*/*/*++//,*//8/*1,2,886858,8/*/1//*/5/1****,,02,//*/*2//**11***1/***/*6:6+:+*+*//*2***2**//8*/*1**1**/118/**1**//**///5***1*//8****/*/*1***1/58*//***//1)1)/
@M03364:276:000000000-BLYN8:1:1101:22662:5581 1:N:0:1
ACTCCTACGGGAGGCAGCAGTAGGGAATCTTCCACAATGGACGAAAGTCTGATGGAGCAACGCCGCGTGAGTGAAGAAGGTTTTCGGATCGTAAAACTCTGTTGTTGGAGAAGAATGTATCTGATAGTAACTGATCAGGTAGTGACGGTATCCACCCAGAAAGCCACGGCTAACTACGTGCCAGCAGCCGCGGTAATACGTAGGTGGCAAGCGTTGTCCGGATTTATTGGGCGTAAAGCGAGCG
+
GGGGGGGFGGGGGGGGGGGGGGACCCFGGGGGGGGDCEGGGGEFFE@FDECFFA<FGGGGFEGGGGGGGGGGGGGGGGGGFCEGGG@GGGGGGGGGGFGGG<AFGGGGGGGGGGGGGGGGGGFGGGGGGFGGGFCFFF8FGGGGFGEGGGGF9BFBFGFG@FGGGGGGGGGGGEGFGGGEGGGGGGDFCGGGGGEGFGGGGGGGGFGGGGGGGGGGGGGDEEC=<FFGCFGFCDGGGGGGGDG7
@M03364:276:000000000-BLYN8:1:1101:24213:5594 1:N:0:1
ACTCCTACGGGAGGCAGCAGTGGGGAATATTGCACAATGGGCGCAAGCCTGATGCAGCCATGCCGCGTGTGTGAAGAAGGCCTTCGGGTTGTAAAGCACTTTCAGCGAGGAGGAAGGTGGTGAACTTAATACGTTCATCAATTGACGTTACTCGCAGAAGAAGCACCGGCTAACTCCGTGCCAGCAGCCGCGGTAATACGGAGGGTGCAAGCGTTAATCGGAATTACTGGGCGTAAAGCGCACG
+
GGGGGGGGGGGGGGGDEGFCFGGFGGEGCFGGGGGGGGGFGGGGCEGGGGGGFGGG9EEGGGC<FGGGGGGGGGGGGGGGGGGGGFGGGGGGGGFFGGGGGGGGGGEDFGGGGCFFFGGGG?CFFGGGGGGGFFECFGGFGGGGGGGGGGGFGGGGDFCFGCFFC@FGGGDCGFGGGEGGGGGGGGGCFGDEGGGEGGGGGGCGGGGCF?9FGGGGCFFEEE5CGFGGFFDCGGG*1::DDDC5
@M03364:276:000000000-BLYN8:1:1101:7461:5599 1:N:0:1
ACTCCTACGGGAGGCAGCAGTGGGGAATATTGCACAATGGGCGCAAGCCTGATGCAGCCATGCCGCGTGTGTGAAGAAGGCCTTCGGGTTGTAAAGCACTTTCAGCGAGGAGGAAGGTGGTGAGCTTAATACGTTCATCAATTGACGTTACTCGCAGAAGAAGCACCGGCTAACTCCGTGCCAGCAGCCGCGGTAATACGGAGGGTGCAAGCGTTAATCGGAATTACTGGGCGTAAAGCGCACG
+
GGGGGGGGGGGGGGGGGGDFGGGGGGGGGGGGGGGGGGGGGGGGGGGGGGGGGGF<FGGFGGGGGGGGGGGGGGGCFFGGGGCFFFGGGGE:BFGGGGGGGGGGGFGGGGFEGGGGGGGGGGGGGGFGGGGGGGG@FGFGGGGFGGGGGGGGGGGGGGGGGGGGGG>FFGG>CGGGGGGGGGGFFGGGGGGGGGGGFGGGD8EGG1B>6>FGGGGGGCGGGDGGGGGGGCC=D<E7D>>DDG<7
@M03364:276:000000000-BLYN8:1:1101:21411:5600 1:N:0:1
ACTCCTACGGGAGGCAGCAGTGGGGAATATTGCACAATGGGCGCAAGCCTGATGCAGCCATGCCGCGTGTATGAAGAAGGCCTTCGGGTTGTAAAGTACTTTCAGCGAGGAGGAAGGCATTAAGGTTAATAACCTTAGTGATTGACGTTACTCGCAGAAGAAGCACCGGCTAACTCCGTGCCAGCAGCCGCGGTAATACGGAGGGTGCAAGCGTTAATCGGAATTACTGGGCGTAAAGCGCACG
+
GGGGGGGGGGGGGGGGGGGGGGGGGGGGGGGGGGGGGGGGGFGGGGGGGGGGGGGGGGGGGGGGGGGGGGGGGGGGGGGGGGGGGGGGGGGGGGGGGGGGGGGGGFGCFFFFGCFGEGGGFGGGGGGCFFFGG8FFCAFGCFFGGGGGGGGGGGFFDFGGGGGGFGGGGCGGGGGCEGEGGFGGGGGGGEGGGGGDFGGGG8BEEGGGFGGFGGDECGEGGDGGG7?FCFGGDDGGGCFDDGG<
@M03364:276:000000000-BLYN8:1:1101:21861:5662 1:N:0:1
ACTCCTACGGGAGGCAGCAGTGGGGAATATTGCACAATGGGCGCAAGCCTGATGCAGCCATGCCGCGTGTGTGAAGAAGGCCTTCGGGTTGTAAAGCACTTTCAGCGAGGAGGAAGGTGGTGAGCTTAATACGTTCATCAATTGACGTTACTCGCAGAAGAAGCACCGGCTAACTCCGTGCCAGCAGCCGCGGTAATACGGAGGGTGCAAGCGTTAATCGGAATTACTGGGCGTAAAGCGCACG
+
FGGGFFG@GGGGGEEGGGFGFGFGGFDFGGGGGFFGGGGGFGGGFGGGGGGGGCAFFF8FFDCFGGGGEFFGGGGGFGGG8FFFFGGDGGDGDFGGGFBFFGEFFGG+CF=FEGGGGGGCFGGGGGG9FGF?FGGGFGFA<AE<>DFFGGEF,>::F@CFCFGGGDG7FGGEGGGGGGGGG7DGFFFGGGGEEGGGGGGG51=EGGGDG7CFEEEECCE*:EGGGGGGFGGGGGGE<F=DDCG7
@M03364:276:000000000-BLYN8:1:1101:15681:5663 1:N:0:1
ACTCCTACGGGAGGCAGCAGTAGGGAATCTTCGGCAATGGGGGCAACCCTGACCGAGCAACGCCGCGTGAGTGAAGAAGGTTTTCGGATCGTAAAACTCTGTTGTTGGAGAAGAATGTATCTGATAGTAACTGATCAGGTAGTGACGGTATCCAACCAGAAAGCCACGGCTAATTACGTGCCAGCAGCCGCGGTAATACGTAGGTGGCAAGCGTTGTCCGGATTTATTGGGCGTAAAGCGAGCG
+
GGGGGGGGGGGGGGGGGGGGGGGGGGGGGGGGGGGGGGGGGGGGGGGGGGGGGGGGGGGGGGGGGGGGGGGGGGGGGGGGGGGGGGGGGGGGGGGGGGGGGGGGGGGGFGGGGGGGGGGGGGGGGGGGGGGGGGGGGGGGGGGGGGGGGGGGGGGGGGGGGGGG:<EGGGGDFFGFFGGGGGGGGGGGGGGGGGGGGGGGGGGGGGGGGFGGGGGGGGGGG=EEECEEGGGGG):EGGGGGG:)
@M03364:276:000000000-BLYN8:1:1101:7666:5669 1:N:0:1
ACTCCTACGGGAGGCAGCAGTGGGGAATATTGCACAATGGGCGCAAGCCTGATGCAGCCATGCCGCGTGTATGAAGAAGGCCTTCGGGTTGTAAAGTACTTTCAGCGAGGAGGAAGGCATTAAGGTTAATAACCTTAGTGATTGACGTTACTCGCAGAAGAAGCACCGGCTAACTCCGTGCCAGCAGCCGCGGTAATACGGAGGGTGCAAGCGTTAATCGGAATTACTGGGCGTAAAGCGCACG
+
GGGGGGGGGGGGGGGGGGGGGGGGGGGGGGGGGGGGGGGGGGGGGGGGGGGGGGGGGGGGGGGGGGGGGGGGGGGGGGGGGGGGGGGGGGGGGGGGGGGGGGGGGGGGGGGGGGGGGGGGGGGGGGGGGGGGGGGGGGGFGGGGGGGGGGGGFDGGGDFGGGGGGGGGGGGGGGGGGGGGGGGGGGGGGGGGGGGGGGGGGGGEGGGGGGGGGGGDGGGGGGDGGGGGGGGGGGGGGGGGGGGD
@M03364:276:000000000-BLYN8:1:1101:16873:5689 1:N:0:1
ACTCCTACGGGAGGCAGCAGTGGGGAATATTGCACAATGGGCGCAAGCCTGATGCAGCCATGCCGCGTGTATGAAGAAGGCCTTCGGGTTGTAAAGTACTTTCAGCGAGGAGGAAGGCATTAAGGTTAATAACCTTAGTGATTGACGTTACTCGCAGAAGAAGCACCGGCTAACTCCGTGCCAGCAGCCGCGGTAATACGGAGGGTGCAAGCGTTAATCGGAATTACTGGGCGTAAAGCGCACG
+
GGGGGGGGGGGGGGGGGGGGGGGGGGGGGGGGGGGGGGGGGGGGGGGGGGGGGGGGGGGGGGGFGGGGGGGGGGGGGGGGGGGGGGGGFGGGGGGGGGGGGGGGGGGGGGGGGGGGGGGGGGGGGGGGFFGGGGGGGGGGGGGGGGGGGFGGGGGGGGGGGGGGGGGGGGGGGGGGGGGGGGGGFGGGGGGGGGGGGGFFECEGGGDDGGGGGGGGGGGGGGEGGGGGGGGGGGD5CC=DDGCC
@M03364:276:000000000-BLYN8:1:1101:22168:5700 1:N:0:1
ACTCCTACGGGAGGCAGCAGTAGGGAATCTTCGGCAATGGACGAAAGTCTGACCGAGCAACGCCGCGTGAGTGAAGAAGGTTTTCGGATCGTAAAACTCTGTTGTTAGAGAAGAACAAGGACGTTAGTAACTGAACGTCCCCTGACGGTATCTAACCAGAAAGCCACGGCTAACTACGTGCCAGCAGCCGCGGTAATACGTAGGTGGCAAGCGTTGTCCGGATTTATTGGGCGTAAAGCGAGCG
+
GGGGGAGFGGGGGGGGGGGGGGGGGGGGGFGG?GGGCFGGGGGGGCBFEEGGFEGGGGGFFECFGGDFEEGGFGGGFFGGGFGGFGDFEGGGGGDABFGGGGGGGGGGFGGGGGGGGGGGGFGGGGGGGGGGFFGGGGGECFCDFGGDGFFGGGGGGGGGCGGGFGGGGGGGGFGGG7DFCFGGGGGGGGGGGGGGGGGGGGGDFG5FF9*==EDGGC77EEG*9FEGGGGGGG=EGGGGGGDD
@M03364:276:000000000-BLYN8:1:1101:16060:5708 1:N:0:1
ACTCCTACGGGAGGCAGCAGTGGGGAATATTGCACAATGGGCGCAAGCCTGATGCAGCCATGCCGCGTGTATGAAGAAGGCCTTCGGGTTGTAAAGTACTTTCAGCGGGGAGGAAGGTGAGTGGTTTAATACGCCATTCAATTGACGTTACCCGCAGAAGAAGCACCGGCTAACTCCGTGCCAGCAGCCGCGGTAATACGGAGGGTGCAAGCGTTAATCGGAATTACTGGGCGTAAAGCGCACG
+
GCGGGGGGGGGGGGGGGGFFG@FFGGGGGGGGFGGGCFGGGGGGGGGGGGEEFGGGGG8EDGG8@FGFCGFGGGCFGGGGGFGFGGGGGCGGGGFFGDGG?BFDGFGGGGEGGGCFEGG<BFFGFGF8FGFFG:>FF<FFEFGGGGDFGGEGGEGGGGGGFGGCFDGGGGGGFFGGG>FGCEFFFFEGFGGGGGGGGGGF>CCEE?8><CG=E*;8CGFFE5EFFGGGGGGGG):73C7>5<<C
@M03364:276:000000000-BLYN8:1:1101:11923:5716 1:N:0:1
ACTCCTACGGGAGGCAGCAGTGGGGAATATTGCACAATGGGCGCAAGCCTGATGCAGCCATGCCGCGTGTATGAAGAAGGCCTTCGGGTTGTAAAGTACTTTCAGCGAGGAGGAAGGCATTAAGGTTAATAACCTTAGTGATTGACGTTACTCGCAGAAGAAGCACCGGCTAACTCCGTGCCAGCAGCCGCGGTAATACGGAGGGTGCAAGCGTTAATCGGAATTACTGGGCGTAAAGCGCACG
+
GGGGGGGGGGGGGGGGGGGGGGGGGGGGGGGGGGGGGGGGGGGGGGGGGGGGGGGGGGGGGGGGGGGGGGGGGGGGGGGGGGGGGGGGGGGGGGGGGGGGGGGGGGGGGGFGGGGGGGGGGGGGGGGFGGGGGGGGGGGGGGGGGGGGGGGGFGGGGGGGGGGGGGGGGGGGGGG9FGGGGGGGGGGGGGGEDGGGGGGGGGDGGGGGGGDGGGGGGGGGEGEEFG9EC6F=GGGDFGGGGGGG
@M03364:276:000000000-BLYN8:1:1101:6456:5730 1:N:0:1
ACTCCTACGGGAGGCAGCAGTGGGGAATATTGCACAATGGGCGCAAGCCTGATGCAGCCATGCCGCGTGTGTGAAGAAGGCCTTCGGGTTGTAAAGCACTTTCAGCGAGGAGGAAGGTGGTGAACTTAATACGTTCATCAATTGACGTTACTCGCAGAAGAAGCACCGGCTAACTCCGTGCCAGCAGCCGCGGTAATACGGAGGGTGCAAGCGTTAATCGGAATTACTGGGCGTAAAGCGCACG
+
GGGGGGGGGGGGGGGGGGGGGGGGGGGGGGGGGGGGGGGGGGGGGGGGGGGGGGGGGGGGGGGGGGGFGGGGGGGGGGGGGGGGGGGGGGGGGGGGGGGGGGGGGGGGGGGGGGGGGGGGGGGGGGGGGGGGGGGGGGGGGGGGGGGGGGGGGGGGGGGGGGGGGGGGGGGGGGGGGGGGGGGFGGGGGEEGGGGGGGGGDEEGDEGGGGGGGG*A5FGGGGGFGGGGGGGGGDGGFGGGGGG<
@M03364:276:000000000-BLYN8:1:1101:20265:5730 1:N:0:1
ACTCCTACGGGAGGCAGCAGTGGGGAATATTGGACAATGGGCGAAAGCCTGATCCAGCCATGCCGCGTGTGTGAAGAAGGTCTTCGGATTGTAAAGCACTTTAAGTTGGGAGGAAGGGCAGTAAGTTAATACCTTGCTGTTTTGACGTTACCAACAGAATAAGCACCGGCTAACTTCGTGCCAGCAGCCGCGGTAATACGAAGGGTGCAAGCGTTAATCGGAATTACTGGGCGTAAAGCGCGCG
+
GGGGGGGGGGGGGGGGGGGGGGGGGGGGGGGGGGGGGGGGGGGGGGGGGGGGGGGGGGGGGGGGGGGGGGGGGGFFGGGGGGGGGGGGGGGGGGGGGGGGGGGGGGGGGGGGGGGGGGGGGGGGGGGGGGGGGGGGGGGGGGGGGGGGGGGGGGGGGGGGGGGGGGGGGGGGGGGGGGGGGGGGGGFFGGGGGGGGGGGGFDEGGFEGGGGGGGGGFFGGGGGGGGGGGGGGGC*:7FGGGGGG
@M03364:276:000000000-BLYN8:1:1101:6528:5736 1:N:0:1
ACTCCTACGGGAGGCAGCAGTAGGGAATCTTCCGCAATGGACGAAAGTCTGACGGAGCAACGCCGCGTGAGTGAAGAAGGTTTTCGGATCGTAAAGCTCTGTTGTTAGGGAAGAATAGTGATAAGAGTAACTGATTATCATGTGACGGTACCTAACCAGAAAGCCACGGCTAACTACGTGCCAGCAGCCGCGGTAATACGTAGGTGGCAAGCGTTGTCCGGAATTATTGGGCGTAAAGCGCGCG
+
GF@FECFFBBFGGFGGGFCEEAFGGGFF9FF9<CF7@FGGEEFFF7:FGGCF@C+@FFGGCFFC::BFGFGGEGGGAEECFCE@FE@=CECBDFG<FFCEFE??FAFEGF@8=EDG<<F,B55:B5FBFCD,EF?BAFDDCCFC9?+CFGGF<AD<,>FGG7F<AFCGGCFG?FCCACFFG@BFCF>,>CEDGC:CC;<*2?F*2?FGGFF=CE**2<9=7E8=6++:<+/*19CEF7CDGGG)
@M03364:276:000000000-BLYN8:1:1101:14408:5745 1:N:0:1
ACTCCTACGGGAGGCAGCAGTGGGGAATATTGCACAATGGGCGCAAGCCTGATGCAGCCATGCCGCGTGTATGAAGAAGGCCTTCGGGTTGTAAAGTACTTTCAGCGAGGAGGAAGGCATTAAGGTTAGTAACCTTAGTGATTGCCGTTACTCGCAGAAGAAGCACCGTCTAACTCCGTGCGAGCAGCCGCGGTAATAGGGTGGGTGCAAGCGTTAATCGGGATTGCTGGGCGTAAAGTGCGCG
+
GGGGGGGGGGGGGGGGGGGGGGGGGGGGGGGGGDGGGGGGGGGGGGGGGGGGGFGGGGGGGGGGGGGGGFGCGG9FGGGGGGGGGGGGGGGGGGGCFGGGGGFGGGG+@FGCGGGFFEFBF5?CEEFA,:@@5:,5C<55,,,5,:8+@F@F,3CC@CC:F,5B,@:F,*537>D@AEGF5*6B8:FC,=B**4*122++9**4:EE*25@**3=8:CGG5//C8*<@FGEE)9*19C0**993
@M03364:276:000000000-BLYN8:1:1101:23221:5758 1:N:0:1
ACTCCTACGGGAGGCAGCAGTGGGGAATATTGCACAATGGGCGCAAGCCTGATGCAGCCATGCCGCGTGTGTGAAGAAGGCCTTCGGGTTGTAAAGCACTTTCAGCGAGGAGGAAGGTGGTGAACTTAATACGTTCATCAATTGACGTTACTCGCAGAAGAAGCACCGGCTAACTCCGTGCCAGCAGCCGCGGTAATACGGAGGGTGCAAGCGTTAATCGGAATTACTGGGCGTAAAGCGCACG
+
FGGGGGGGGGGGGGGGGGGGFGGGGGGGGGGGGGGGGFGGGGGGGGGGGGGGGGGGGGGGGGGGGGGGGGGGGGGGGGGGGGGGGGGGFGGGGGGGGGGGGGGGGGGGGGGGGGGGGFGGGGGFGGGGGGGGGCFGGGGGGGGGFGGFDGGGGGGGGGFGGGGGGGGGGGGGGGGGFGGGGGGGGGGGFGGGGGGGGFEGGGEGEGGGGEGGGGGGGGGGG5?FGGGGGGFFGGCGFGGG:DG9
@M03364:276:000000000-BLYN8:1:1101:6563:5761 1:N:0:1
ACTCCTACGGGAGGCAGCAGTGGGGAATATTGCACAATGGGCGCAAGCCTGATGCAGCCATGCCGCGTGTATGAAGAAGGCCTTCGGGTTGTAAAGTACTTTCAGCGAGGAGGAAGGCATTAAGGTTAATAACCTTAGTGATTGACGTTACTCGCAGAAGAAGCACCGGCTAACTCCGTGCCAGCAGCCGCGGTAATACGGAGGGTGCAAGCGTTGTCCGGATTTATTGGGCGTAAAGCGAGCG
+
GGGGGGGGGGGGGGGGGGGGGGGGGGGGGGGGGGGGGGGGGGGGGGGGGFGGGGGGGGGGGGGGGGGCGGGGGGGGGGGGGGGGGGGGGGGGGGGGGGGGGGGGGGGGGGGGGGGGGGGGGGGFGGGGGGGGGGGGGGGGFFGGFGGGGGGGGGGGGGGGGGGCGGGGGGGGGGGGGGGGGGGGGGGGGGDGCGGGGGGGGGGGGGGGGGGGGCEGGGGGEGGGGGGGGGGGGGEGGGGGGGG7
@M03364:276:000000000-BLYN8:1:1101:7068:5766 1:N:0:1
ACTCCTACGGGAGGCAGCAGTAGGGAATCTTCGGCAATGGACGAAAGTCTGACCGAGCAACGCCGCGTGAGTGAAGAAGGTTTTCGGATCGTAAAACTCTGTTGTTAGAGAAGAACAAGGACGTTAGTAACTGAACGTCCTCTGACGGTATCCAACCAGAAAGCCACGGCTAACTACGTGCCAGCAGCCGCGGTAATACGTAGGTGGCAAGCGTTGTCCGGATTTATTGGGCGTAAAGCGAGCG
+
GGGGGGGGGGGGGGGGGGGGGGGGGGGGGGGGGGGGGGGGGGGGGGGGGGGGGGGGGGGGGGGGGGGGGGGGGGGGGGGGGGGGGGGGGGGGGGGGGGGGGGGGGGGGGGGGGGGGGGGGGGGGGGGGGGGGGGGGGGFGGGGGGGGGGGGGGGGGDGFGGGGGGGGGGGGGGGGGGGGGGGGGGGGGGEDE5BEECGGDGGGGGGGGGGGGGGGGGGGGECEGGGGGGGGG<DEGGFGDD:D7
@M03364:276:000000000-BLYN8:1:1101:20959:5769 1:N:0:1
ACTCCTACGGGAGGCAGCAGTAGGGAATCTTCGGCAATGGGGGCAACCCTGACCGAGCAACGCCGCGTGAGTGAAGAAGGTTTTCGGATCGTAAAACTCTGTTGTTAGAGAAGAACGTTAAGTAGAGTGGAAAGTTACTTAAGTGACGGTATCTAACCAGAAAGGGACGGCTAACTACGTGCCAGCAGCCGCGGTAATACGTAGGTCCCAAGCGTTGTCCGGATTTATTGGGCGTAAAGCGAGG
+
GGGGGGGGGGGGGGGGGGGGGGGGGGGGFGGGGGGGGGGGGGGGGGGGGGGGGGGGGGGGGEGGGGGGGEGGGGGGGGGGGGGGGGGGGGGGGGGGGGFGGGGGGGGGCFGGGGGGGGGGFGGGGFGGGGGGGGGGGGGGGFGAFGGGGGGGFGFGGGGGGGGGFGGGGGGGGGGGGGGGGFGGGGGGGGGGGGGGGGGGGGGFGGFGGFGGGGGGGGGGEGGGGGCGGGGGGGGGGGGGGGG)
@M03364:276:000000000-BLYN8:1:1101:5751:5774 1:N:0:1
ACTCCTACGGGAGGCAGCAGTAGGGAATCTTCCACAATGGACGAAAGTCTGATGGAGCAACGCCGCGTGAGTGAAGAAGGTTTTCGGATCGTAAAACTCTGTTGTTGGAGAAGAACGTATTTGATAGTAACTGATCAGGTAGTGACGGTATCCAACCAGAAAGCCACGGCTAACTACGTGCCAGCAGCCGCGGTAATACGTAGGTGGCAAGCGTTGTCCGGATTTATTGGGCGTAAAGCGAGCG
+
GGGGFGGGGGGGGGGGGGGGGGGGGGGGGGGGGGGGGGGGGGGGGGGGGGFGGGGGGGGGGGFGGGGGGGGGGGGGGGGGGGGGGGGGGGGGGGGGGGGGGGGGGGGGGGGGGGGGGF8DFGGGGGGGGGGGGGGGFFFFFGGGGGGGGGGGGGGGGGGGGGGGGGGGGGGGGGGGGGGGGGGGGGGGDGGGGGGGGFGGGGGGGGGGGFCFGGGGGGGEGGGGGGGGGGGGGGGGGGGGGGD5
@M03364:276:000000000-BLYN8:1:1101:18346:5776 1:N:0:1
ACTCCTACGGGAGGCAGCAGTAGGGAATCTTCCACAATGGACGAAAGTCTGATGGATCAACGCCGCGTGCGTGAAGAAGGTTTTCGGATCGTAAAACTCTGTTGTTGGAGAAGAACGTATTTGATAGTAACTGATCAGGTAGTGACGGTATCCAACCAGAAAGCCACGGCTAACTACGTGCCAGCAGCCGCGGCAATACGTAGGTGGCAAGCGTTGTCCGGATTTATTGGGCGTAAAGCGAGCG
+
GG<<CFGCF@FDF7@F6,CFEDF<7EE,,C@FFFGG89C8F<F7FEGG,CF<EEG8,C<,FFCFG7BF:,@CC,F6C<<F4C<7CFCCG@FF<,B?E8FGFFGF<<BF<FFGG,,BFD4?=E<FAFGGD@FFFG9FFC=??DEB?5=FF>F,FGF,@>6@6,<,>,@:7@C:F7D,,@D,>D;B*,2>DCCEC*:CFFC>BCFCCFGFECEC*:;*:F?:788*<+<A?FFGDD5E3FC53C5)
@M03364:276:000000000-BLYN8:1:1101:11394:5782 1:N:0:1
ACTCCTACGGGAGGCAGCAGTGGGGAATATTGCACAATGGGCGCAAGCCTGATGCAGCCATGCCGCGTGTATGAAGAAGGCCTTCGGGTTGTAAAGTACTTTCAGCGGGGAGGAAGGTGATAAAGCGAATACCTTTATCAATTGACGTTACCCGCAGAAGAAGCACCGGCTAACTCCGTGCCAGCAGCCGCGGTAATACGGAGGGTGCAAGCGTTAATCGGAATTACTGGGCGTAAAGCGCACG
+
GGGGGGGGGGGGGGGGGGGGGGGGGFGGGGGGGGGGGGGGGGGGGGGGGGGGGGGGGGGGGGGGGGGCCGGGGGGGGGGGGGGGGGGGGGGGGGGGGGGGGGGGGGGGGGFGGFFFGGGGGGGGGGGGGGFGGGGGGGGFGGGGFGFGGGGGGGGGGGDGGGGGGGGGGGGGGGGGGGGGGFCGGGGGGGGGGGGGGGGGGGGGGGGGGGGFEEGGGGGE7EGGGGGGGGGGGGGGGGGGGDDC
@M03364:276:000000000-BLYN8:1:1101:22484:5782 1:N:0:1
ACTCCTACGGGAGGCAGCAGTGGGGAATATTGCACAATGGGCGCAAGCCTGATGCAGCCATGCCGCGTGTATGAAGAAGGCCTTCGGGTTGTAAATTACTTTCAGCGAGGAGGAAGGCATTAAGGTTAATAACCTTAGTGATTGACGTTACTCGCAGAAGAAGCACCGGCTAACTCCGTGCCAGCAGCCGCGGTAATACGGAGGGTGCAAGCGTTAATCGGAATTACTGGGCGTAAAGCGCACG
+
GFGGFFGGGEGGGGGGGGGGFFFGGGGGGGGGAFFFGGGGGGGGGGGGGGGGGGGGGGFGGGGGGGGGGGGGGGFGFGGGGGGGGGGCGGGGFGFGGAFGGFGFG9FCFDGEGDGFG?FFGCFGGGGGGFBFD8??FFFGGGGGGGFFFDFGA:FE>F,,@DFFGCFFC@::FFGG,@FC*>?FCFFFCGCE8C5CCC;CGC8EEGDCB?98?:?85CFGGC5CFCF7CF=FGGG*9:7C<<9)
@M03364:276:000000000-BLYN8:1:1101:10234:5793 1:N:0:1
ACTCCTACGGGAGGCAGCAGTGGGGAATATTGCACAATGGGCGCAAGCCTGATGCAGCCATGCCGCGTGTGTGAAGAAGGCCTTCGGGTTGTAAAGCACTTTCAGCGAGGAGGAAGGTGGTGAGCTTAATACGTTCATCAATTGACGTTACTCGCAGAAGAAGCACCGGCTAACTCCGTGCCAGCAGCCGCGGTAATACGGAGGGTGCAAGCGTTAATCGGAATTACTGGGCGTAAAGCGCACG
+
GGGGGGGGGGGGGGEGGGGGGGGGGGGGGGGGFGGGGGGGGGGGGGGGGGGGGGGGGGGGGGGGGGGGGGGGGGGGGGGGGGGGGGGGGGGGGGGGGGGGGGGFGGGGGGCGGGGGGGGGGGGGGGGFGGGGGGGGGGGGGGFGFGGGGGGFGGGGGGGGGGGGGGGGGGGGGGGGGGGGGGGGGGFFGGGGGGGGGGGGGGGGGGCEGFGGGGGGGGGGGEGGGGGGGGGGGDEEDGGGGGG<
@M03364:276:000000000-BLYN8:1:1101:5580:5798 1:N:0:1
ACTCCTACGGGAGGCAGCAGTAGGGAATCTTCGGCAATGGACGAAAGTCTGACCGAGCAACGCCGCGTGAGTGAAGAAGGTTTTCGGATCGTAAAACTCTGTTGTTGGAGAAGAACGTATTTGATAGTAACTGATCAGGTAGTGACGGTATCCAACCAGAAAGCCACGGCTAACTACGTGCCAGCAGCCGCGGTAATACGTAGGTCCCAAGCGTTGTCCGGATTTATTGGGCGTAAAGCGAGCG
+
GGFG,EFFFGGGGGFFGDGGFGG9CEGGGGGGGGGGGGGGGGGGGGGGGGGGFFEGGGGGFGGGG:FFFFCFFFGGGGGGFGEGGEEGECEFGFGGGGGGCE9EBBFFFFFFFFGCFGGGGCDFGFCBFGGGGGGCFFCCFFF8B<FFFGFF@FFGGGFGGGG7>FGGGGGGGGFGCEGC@CCFFGGGGGGE5=EGGGGFBCFEGGGECGGGGGGGGG7CCCGCFFCGGCEFGDE7CGFGGCD5
@M03364:276:000000000-BLYN8:1:1101:13088:5814 1:N:0:1
ACTCCTACGGGAGGCAGCAGTGGGGAATATTGCACAATGGGCGCAAGCCTGATGCAGCCATGCCGCGTGTATGAAGAAGGCCTTCGGGTTGTAAAGTACTTTCAGCGAGGAGGAAGGCATTAAGGTTAATAACCTTAGTGATTGACGTTACTCGCAGAAGAAGCACCGGCTAACTCCGTGCCAGCAGCCGCGGTAATACGGAGGGTGCAAGCGTTAATCGGAATTACTGGGCGTAAAGCGCACG
+
FGGGGGGGGGGFCGEDGCCC@FECFGGGFFFFEFFGGGCE88FFC:FFGGGGFGGDGGGGGGGGGEGG@FFFGC<EAFGGCGGFGGGGGGGFF9CFFAFGGGGGGFFGGG@FDF<FGFDG<9<FFEFGGGC9FDE9?DADADGGDEFFFF@F9C=3@FGCC7FGFG,CEGGB:<ECFC<DCD;@8:DFC5E:EE8E?EFFGEEGGGEGF7;FEGGGFFFGGC85FFGF?C5E595:FDCDD377
@M03364:276:000000000-BLYN8:1:1101:18653:5819 1:N:0:1
ACTCCTACGGGAGGCAGCAGTGGGGAATATTGCACAATGGGCGCAAGCCTGATGCAGCCATGCCGCGTGTGTGAAGAAGGCCTTCGGGTTGTAAAGCACTTTCAGCGAGGAGGAAGGTGGTGAGCTTAATACGCTCATCAATTGACGTTACTCGCAGAAGAAGCACCGGCTAACTCCGTGCCAGCAGCCGCGGTAATACGGAGGGTGCAAGCGTTAATCGGAATTACTGGGCGTAAAGCGCACG
+
GGGGGGGFGGGGDGGDGGGGGGGGGGGGGGGGGGGGFGGDGGGGGGGGGGGGGGGG,FGGGGFFGGGGD@FGFEGEFFFGGGGGGGGGGEGGFFCGGFGGGGGGGGGGGGGGG@FGGGGGGGGGGFDGGGFGGGGGGGGCAFGGGGGGCFGGFGGGGGCFGFFEGGDFGGGCGFFGFEGGGGGFGGGGFGGGDEG7<FGGGEGGGGGGGGCEGEGGDGFGGCEGGGFGDGGFGGC*9FFGGGG5
@M03364:276:000000000-BLYN8:1:1101:23288:5828 1:N:0:1
ACTCCTACGGGAGGCAGCAGTGGGGAATATTGCACAATGGGCGCAAGCCTGATGCAGCCATGCCGCGTGTATGAAGAAGGCCTTCGGGTTGTAAAGTACTTTCAGCGAGGAGGAAGGCGTTGTGGTTAATAACCGCAGCGATTGACGTTACTCGCAGAAGAAGCACCGGCTAACTCCGTGCCAGCAGCCGCGGTAATACGGAGGGTGCAAGCGTTAATCGGAATTACTGGGCGTAAAGCGCACG
+
GGGGGGGFGGGGGGGGGGGGGGGGGGGGGGGGGGGGGGGGGGGGGGGGGGGGGGGGGGGGGGGGGGGGGGGGGGGGGGGGGGGGGGGGGGGGGGGGGGGGGGFFGGGGGGGGGGGGGGGGGDG7>FFDGGGGGGGGGGGGGGGGGGGGDFGGGGFEGGGGGGGGGGGCFGGGGGGFFGGGGGDEFGGGGGGGGEEGGGGGG5EGGG>>EGGGGEEGGGGGGGGGGGGG7?CFGCEGGGGGCGGG
@M03364:276:000000000-BLYN8:1:1101:16021:5833 1:N:0:1
ACTCCTACGGGAGGCAGCAGTGGGGAATATTGCACAATGGGCGCAAGCCTGATGCAGCCATGCCGCGTGTGTGAAGAAGGCCTTCGGGTTGTAAAGCACTTTCAGCGAGGAGGAAGGTGGTGAGCTTAATACGCTCATCAATTGACGTTACTCGCAGAAGAAGCACCGGCTAACTCCGTGCCAGCAGCCGCGGTAATACGGAGGGTGCAAGCGTTAATCGGAATTACTGGGCGTAAAGCGCACG
+
GGGGGGGGGFGGGGEGGECFGGGGGGGGGGGGGGGGGGGGGGGGGGGGGGGGGGGFGGGGGGGGFGGGGGGGGGGGGGGGGGGGGGGGGGGGGGGGGGGGGGGGGGGEGGGGGFGGGGGGGGGGGFGGFFCFFDEGGGGGGGGGGGCGFGGGGGGGGGGGGCFGGGGGGGGDGGF@FEGGGGGGFGGGFGGGGGGGGGGGGGGGDGGGGGGGGGGGGGGGGEGGGGGGGFFFDGGGDGGGGGGC
@M03364:276:000000000-BLYN8:1:1101:17992:5853 1:N:0:1
ACTCCTACGGGAGGCAGCAGTAGGGAATCTTCGGCAATGGGGGCAACCCTGACCGAGCAACGCCGCGTGAGTGAAGAAGGTTTTCGGATCGTAAAACTCTGTTGTTAGAGAAGAACGTTAAGTAGAGTGGAAAGTTACTTAAGTGACGGTATCTAACCAGAAAGGGACGGCTAACTACGTGCCAGCAGCCGCGGTAATACGTAGGTCCCAAGCGTTGTCCGGATTTATTGGGCGTAAAGCGAGC
+
GGFEEFEGGGGCEGFGGGGGFGGFEFDEE,FDCCGGGGGGGGDGCFGGGGGFGGG:FFFEFGGGCGG:B7CFGGGGE@FGGFG7FED>FCGG?FGFGGGGGGGGFGF9?<?F,,DFGFGD<FFFDDEGGGFGGFDGDFGGGGAFFGFEEGFGFGGFGGGGGC<FDC7FBFEE7FGGGG7FGGGFDEFGGDE*B5BE5;E98B9CGGGGGG?@=GEGEGGFE5;5CFFGGFCFGGECDCGGC39)
@M03364:276:000000000-BLYN8:1:1101:3831:5872 1:N:0:1
ACTCCTACGGGAGGCAGCAGTGGGGAATATTGCACAATGGGCGCAAGCCTGATGCAGCCATGCCGCGTGTATGAAGAAGGCCTTCGGGTTGTAAAGTACTTTCAGCGAGGAGGAAGGCATTAAGGTTAATAACCTTAGTGATTGACGTTACTCGCAGAAGAAGCACCGGCTAACTCCGTGCCAGCAGCCGCGGTAATACGGAGGGTGCAAGCGTTAATCGGAATTACTGGGCGTAAAGCGCACG
+
GGGGGGGGGGGGGGGGGGGGGGGGGGGGGGGGGGGGGGGGGGGGGGGGGGGGGGGGGGGGGGGGGGGGGGGGGGGGGGGGGGGFGGGGGGGGGGGGGFGGGGFGGFFCGGGGGGGGGGGGGGGGGGGGFFEGGFGGGGGGGGGGGGGGGGGGGGGGGGGGFGGGGFGGGGGGGGGGGGGGGGFCGGGGGEGGGGGGGGGGGEGCCGG5CFGGGGGGGGGGDGGGGFFGGGCFDD=CGGFD37C7
@M03364:276:000000000-BLYN8:1:1101:25726:5882 1:N:0:1
ACTCCTACGGGAGGCAGCAGTGGGGAATATTGCACAATGGGCGCAAGCCTGATGCAGCCATGCCGCGTGTATGAAGAAGGCCTTCGGGTTGTAAAGTACTTTCAGCGAGGAGGAAGGCGTTGTGGTTAATAACCGCAGCGATTGACGTTACTCGCAGAAGAAGCACCGGCTAACTCCGTGCCAGCAGCCGCGGTAATACGGAGGGTGCAAGCGTTAATCGGAATTACTGGGCGTAAAGCGCACG
+
GGGGGGGGGGDGGGGGGGGFFGFGGGGFGGFGGGGFGGGGGGGGGGGFGGGGGGGGGGGGGGGGGGGEGGGGGGGGGGGGGGGGGGGCGGGG?FGGGGGGGGGGFGDBFG:CFGGGGGGGGGGGCFFGGGGGGGGGEGEGDGGGGGGGGGGGGGFGDGGFGGFFGGGGD>CCFGGFGGGGGGFGGGGGFGGECCCGGFFGDCEGGGGGGGGGGCCEGFGDEGGGGGFFGGGGGDDGD7CDGDD)
@M03364:276:000000000-BLYN8:1:1101:20951:5885 1:N:0:1
ACTCCTACGGGAGGCAGCAGTGGGGAATATTGCACAATGGGCGCAAGCCTGATGCAGCCATGCCGCGTGTATGAAGAAGGCCTTCGGGTTGTAAAGTACTTTCAGCGAGGAGGAAGGCGTTGTTGTTAATAACCGCAGCGATTGACGTTACTCGCAGAAGAAGCACCGGCTAACTCCGTGCCAGCAGCCTGGGTAATACGGAGGGTGCAAGCGTTAATCGGAATTACTGGGCGTAAAGCGCACG
+
GGGGGGGGGGGGGGGGGGGGGGGGG,CFFGGGGGGGGGGDG<FCC@:DCFGGGGGGGG8FGGGGGGGGGG<<FGGGGGGG8CEFGGGCEFGEBEGBB,BF<FF9BFG7=CBCFGDFD8>44CF,A,:FAFFDF<F+>CC+FD7FFFC<<,3@,+@FCGFCFGGGA725FF*5FBCCFGFC<1,<CCGG::*1*5++?<<*:88EE1**+><*CE*;:CF*5:8CE7+<AC=*79*7*2:5)959
@M03364:276:000000000-BLYN8:1:1101:6762:5892 1:N:0:1
ACTCCTACGGGAGGCAGCAGTGGGGAATATTGCACAATGGGCGCAAGCCTGATGCAGCCATGCCGCGTGTATGAAGAAGGCCTTCGGGTTGTAAAGTACTTTCAGCGAGGAGGAAGGCATTAAGGTTAATAACCTTAGTGATTGACGTTACTCGCAGAAGAAGCACCGGCTAACTCCGTGCCAGCAGCCGCGGTAATACGGAGGGTGCAAGCGTTAATCGGAATTACTGGGCGTAAAGCGCACG
+
GGGGGGGGGGGGGGGGGGGGGGGGGGGGGGGGGGGGGGGGGGGGGGGGGGGGGGGGGGGGGGGGGGGEGGFGGGGGGGGGGGGGGGGGGGGGGGGGGGGGGGGGGGGGGGGGEEGGGGGGGGGGGGGGGGGGFGGGGGGGGGGGGGGGGGGGDGGGGGGGGGGGGGGGGGGGGGGGGGGGGGGGGGGGCEGGDGGGGGGGEGG@CGGGGGGDCGGGCFGC58EGG7CF9CCFDGGGGGGGDGG)
@M03364:276:000000000-BLYN8:1:1101:23946:5941 1:N:0:1
ACTCCTACGGGAGGCAGCAGTGGGGAATATTGCACAATGGGCCCAAGCCTGATGCAGCCATGCCGCGTGTATGAAGAAGGCCTTCGGGTTGTAAAGTACTTTCAGCGAGGAGGAAGGCATTAAGGTTAATAACCTTAGTGATTGACGTTACTCGCAGAAGAAGCACCGGCTAACTCCGTGCCAGCAGCCGCGGTAATACGGAGGGTGCAAGCGTTAATCGGAATTACTGGGCGTAAAGCGCACG
+
GGGGGGFGGGGGGGFEFGGGGFGGGGGGGGGGFEFFGGGGGGGGGGGGGGGGG9FGGGGGGFGGGGG:FFGGGG<,?FGGGGGGGGC@FD:FFGGGGGGGGGGGGGEFGGGCFEF,BFGGGFGAFGFFGGGGGGFGGGGGGGFFGGGGFGGGG=EFGGFGGGG7FGGFGGG7FCECFGGGCFFBFFFFG>B>EEEGFEFGG8ECCGGGDFGFGECCCFC5CEECCCFCC+85)9EEGGDDGGGC
@M03364:276:000000000-BLYN8:1:1101:22869:5941 1:N:0:1
ACTCCTACGGGAGGCAGCAGTAGGGAATCTTCCACAATGGACGAAAGTCTGATGGAGCAACGCCGCGTGAGTGAAGAAGGTTTTCGGATCGTAAAACTCTGTTGTTAGAGAAGAACAAGGACGTTAGTAACTGAACGTCCCCTGACGGTATCTAACCAGAAAGCCACGGCTAACTACGTGCCAGCAGCCGCGGTAATACGTAGGTGGCAAGCGTTGTCCGGATTTATTGGGCGTAAAGCGAGCG
+
GGGGGGGGGGGGGGGGGGGGGGGGGGGGGGGGGGFFGGGGGGGGGGGGGGGGGGGGGGGGGGGGGGGGGGGGGGGGGGGGFGGGGGGGGGGGGGGGGGGGGGGGGGGGFGGGGGGGGG@FGGGGGGGGGGGGGGGGGGGFGGGGGGGGGGGGGGGGGGGGGGGGGGGGDGGGGGGGGGGGGGGGGGFFGGGGGGGGGGGGGGFGGFFGGFFFGEGGGGGEGGGGGGGGGGGGGGGGGGGGGGD7
@M03364:276:000000000-BLYN8:1:1101:16977:5952 1:N:0:1
ACTCCTACGGGAGGCAGCAGTAGGGAATCTTCCACAATGGACGAAAGTCTGATGGAGCAACGCCGCGTGAGTGAAGAAGGTTTTCGGATCGTAAAACTCTGTTGTTGGAGAAGAATGTATCTGATAGTAACTGATCAGGTAGTGACGGTATCCAACCAGAAAGCCACGGCTAACTACGTGCCAGCAGCCGCGGTAATACGTAGGTGGCAAGCGTTGTCCGGATTTATTGGGCGTAAAGCGAGCG
+
GGGGGGGGGGGGGGGGGGGGGGGGGGGGGGGGGGGGGGGGFGGGGGGGGGGGGGGGGGGGGGGGGGGGGGGGGGGGGGGGFGGGGGGGGGGGGGGGFGGGGGGGGGGGGGGGGFGGGGGGGGGGGGGGGGGGGGGGGGGGGGGGGGGGGGGGGGGGGGGGGGGGGGGGGGGGGGGGGGGGGGGGGGGGGGGGGGGGGGGGGGGGGGGGGGGFGGGGGFGGGCCEEFFGG+CEDGGEGGGGGGGG
@M03364:276:000000000-BLYN8:1:1101:10399:5960 1:N:0:1
ACTCCTACGGGAGGCAGCAGTGGGGAATATTGCACAATGGGCGCAAGCCTGATGCAGCCATGCCGCGTGTATGAAGAAGGCCTTCGGGTTGTAAAGTACTTTCAGCGAGGAGGAAGGCATTAAGGTTAATAACCTTAGTGATTGACGTTACTCGCAGAAGAAGCACCGGCTAACTCCGTGCCAGCAGCCGCGGTAATACGGAGGGTGCAAGCGTTAATCGGAATTACTGGGCGTAAAGCGCACG
+
GGGGGGFGGGGGGGGGGGGGGGFGGGGGGGGGGGGGGGGGGGGGGGGFGGGGGGGGGGGGGGGGGGGGGGGGGGGGGGGGGGGGGGGGGGGGGGGGGGGGGGGGGGGGGGFGFFGGGGGGGFGGGGGGGGCFEGGGGGGGGGGGGGGGGGGGGGGGCFGGGGGGGGFGGGGGGGGGGDFGCGGGGFGGFGGGGGGGGF?EEEEGGGGDGFGGEEGDGGGGGGGGCGGGFFGGGGGDFFGGGGC7
@M03364:276:000000000-BLYN8:1:1101:26566:5961 1:N:0:1
ACTCCTACGGGAGGCAGCAGTAGGGAATCTTCCACAATGGACGAAAGTCTGATGGAGCAACGCCGCGTGAGTGAAGAAGGTTTTCGGATCGTAAAACTCTGTTGTTGGAGAAGAACGTATTTGATAGTAACTGATTAGGTAGTGACGGTATCCAACCAGAAAGCCACGGCTAACTACGTGCCAGCAGCCGCGGTAATACGTAGGTGGCAAGCGTTGTCCGGATTTATTTGGCGTAAAGCGAGCC
+
GGGGGGGGGGGGGGGGGGGGGDFGGGGGGGGGFGGGGFGGFGGGFGGCCFGGEGGGGGGGCCGGGGGGGGEFGGDGGGFGG<CF<FGGGGGFGGGFGGFGGGGGGGGF@DGFECGFEDE,?A@AEFGGFGGCEGF,CFGFGFGGF9C@FGFAFCGFGGDEC8=>FG:<:CFGGFFC<E7:<>;>EDC8DG>8:CBC94,6<,,:EEF*863*3*=:5=A7CC8=+>+<+<C79C=7*:>GD)))
@M03364:276:000000000-BLYN8:1:1101:18944:5965 1:N:0:1
ACTCCTACGGGAGGCAGCAGTGGGGAATATTGCACAATGGGCGCAAGCCTGATGCAGCCATGCCGCGTGTGTGAAGAAGGCCTTCGGGTTGTAAAGCACTTTCAGCGAGGAGGAAGGTGGTGAGCTTAATACGTTCATCAATTGACGTTACTCGCAGAAGAAGCACCGGCTAACTCCGTGCCAGCAGCCGCGGTAATACGGAGGGTGCAAGCGGTAATCGGAATTACTGGGCGTAAAGCGCACG
+
GGGGGGGGGGGGGGGGGGGGGGGGGGGGGGGGGGGGGFGGGGGGGGGGGGGGGGGGGGGGGGGGGGGGGGGGGGGGGGGGGGGGGGGGGGGGGGGGGGGGGGGFGGGCFGGGGGGGGGGGGGGGDFGGGGG<DFGGGGGGGAFGGGFFGGEGGGGECFFGGGGGGGGGGD7FGGG9FGGGGGFGGGGD8BEGGGGGDFGGD8CEGGGGCCFD5*28:?CFGCCDCFCEF6CCCD*C3CDGDDGG
@M03364:276:000000000-BLYN8:1:1101:16457:5975 1:N:0:1
ACTCCTACGGGAGGCAGCAGTGGGGAATATTGCACAATGGGCGCAAGCCTGATGCAGCCATGCCGCGTGTATGAAGAAGGCCTTCGGGTTGTAAAGTACTTTCAGCGAGGAGGAAGGCATTAAGGTTAATAACCTTAGTGATTGACGTTACTCGCAGAAGAAGCACCGGCTAACTCCGTGCCAGCAGCCGCGGTAATACGGAGGGTGCAAGCGTTAATCGGAATTACTGGGCGTAAAGCGCACG
+
GGGGGGGGGGGGGGGGGGGGGGGGGGGGGGGGGGGGGGGGGGGGGGGGGGGGGGGGGGFGGGGGGGGGGGGGGGGGGGGGGGGGGGGGGGGGFFGGGGGGGGGGGGGGGGGGGGDGGGGGFCEGGGGCFGGGGGCFGGGGGGGGGGGGGGGGCCFGGGGGGGGGGGDEEGGGGGGA@EFEGFGGGGGGGGGGGGGEGG?GC5CECEGGGGGCEC=EF9FGGGGFFGGGGFGFDGCCDFCDDDDC
@M03364:276:000000000-BLYN8:1:1101:20921:5986 1:N:0:1
ACTCCTACGGGAGGCAGCAGTGGGGAATATTGCACAATGGGCGCAAGCCTGATGCAGCCATGCCGCGTGTATGAAGAAGGCCTTCGGGTTGTAAAGTACTTTCAGCGAGGAGGAAGGCATTAAGGTTAATAACCTTAGTGATTGACGTTACTCGCAGAAGAAGCACCGGCTAACTCCGTGCCAGCAGCCGCGGTAATACGGAGGGTGCAAGCGTTAATCGGAATTACTGGGCGTAAAGCGCACG
+
GGGGGGGGGGGGGGGGGGGGGGGGGGGGGGGGGGGGGGGGGGGGGGGGG@FGGGGGGGCGAFFGGGGFG@FFFGGGGGGGEGGGGGGGGGGGGGGGGGGGCFGGGGGGGGGGGGGGGGCGG9EGGGFGGGGGGGCFFGFGF?FFGGGCGG>99FCFGGGGGGGGGGCFGEGGGGFFGEFGE:FGGGGGFGGGGGGGGGGGGGGGGGGGGGGGGGCGFGGCCEEF@CG?FGGGGGGGGGGDDCDD
@M03364:276:000000000-BLYN8:1:1101:13098:5994 1:N:0:1
ACTCCTACGGGAGGCAGCAGTAGGGAATCTTCCACAATGGACGAAAGTCTGATGGAGCAACGCCGCGTGAGTGAAGAAGGTTTTCGGATCGTAAAACTCTGTTGTTGGAGAAGAATGTATCTGATAGTAACTGATCAGGTAGTGACGGTATCCAACCAGAAAGCCACGGCTAACTACGTGCCAGCAGCCGCGGTAATACGTAGGTGGCAAGCGTTGTCCGGATTTATTGGGCGTAAAGCGAGCG
+
GGGGGGGGGGGEGGGGGGGGGGGGGGGGGGGDGGGGGFGGFGF@CE@<EFFGCFGGGGGGGGCFFGGFCCFFCFEGGGGF<FFFD>EGGGGGGGGGGGGGGG<FE8EF=FFFCFF<AAEF9EFECCFFEGFDEAEGGGGGGGAFFFGGFGGGGGGGFGGGGGGGGGGEGFCEGG;BCCFGGGFC@EFG@EEEEEEEGGGG,<CEB9FFFFGGGGGGGGCEG:E*9CGGGGFDGDGDFDCDGC<C
@M03364:276:000000000-BLYN8:1:1101:14995:6022 1:N:0:1
ACTCCTACGGGAGGCAGCAGTAGGGAATCTTCGGCAATGGGGGCAACCCTGACCGAGCAACGCCGCGTGAGTGAAGAAGGTTTTCGGATCGTAAAACTCTGTTGTTAGAGAAGAACGTTAAGTAGAGTGGAAAGTTACATAAGTGACGGTATCTAACCAGAAAGGGACGGCTAACTACGTGCCAGCAGCCGCGGTAATACGGAGGTCCCAAGCGTTGTCCGGATTTATTGGGCGTAAAGCGAGC
+
DFFDGGGGGGGGEGGGEG@FFGFGECEEGFFE@@CC7,C<CFE+@CFF@@FE@8@FG7@E<CCGGEF:>?CFGEGFGAD<FG9DA>F=4FFB=AD?5F@CFF9B4:,CEGG<AFC,@>F8+A,,5@DAED=F<DDC,=,:33CF@@FGGEFEFGFC=,@D>BBF,33DECC7FF,>@><2FGFFGGCECF::C>:*=;9;8*=E8;*52+2*;?;8/:EEEGC*;9C+<?9CGG:=D7C=G3C)
@M03364:276:000000000-BLYN8:1:1101:8870:6028 1:N:0:1
ACTCCTACGGGAGGCAGCAGTAGGGAATCTTCCACAATGGACGAAAGTCTGATGGAGCAACGCCGCGTGAGTGAAGAAGGTTTTCGGATCGTAAAACTCTGTTGGTGGAGAAGAAGGTATTTGATAGTAACTGATCAGGTAGTGACGGTATCCAACCAGAAAGCCACGGCTAACTACGTGCCAGCAGCCGCGGTAATACGTAGGTGGCAAGCGTTGTCCGGATTTATTGGGCGTAAAGCGAGCG
+
GGGGGGGGGGGGGGGGGGGGGEGGGGGGFGGGGGGGGGGGFGGGGGG@FFGFGGFGGGCGFGGGGGGEG@CFGGGGGGGGF?CGGGG:FFFGGFGFE<FGFGFG,BFG+EF8FFE,B4C,E9EF?<BFFFCFGAFE9BGFGGGFGFGGGGFGF<@=:FCFGGGG8@FGGGGGGGF9CEGGGGGGFGGGGGGGGCGGCCGG9CFGFGGGGGGGGGGDE?C:EE*=+>9<FGGGGGGGDFGGDDGD
@M03364:276:000000000-BLYN8:1:1101:5571:6031 1:N:0:1
ACTCCTACGGGAGGCAGCAGTGGGGAATATTGCACAATGGGCGCAAGCCTGATGCAGCCATGCCGCGTGTATGAAGAAGGCCTTCGGGTTGTAAAGTACTTTCAGCGGGGAGGAAGGTGAGTGGTTTAATACGCCATTCAATTGACGTTACCCGCAGAAGAAGCACCGGCTAACTCCGTGCCAGCAGCCGCGGTAATACGGAGGGTGCAAGCGTTAATCGGAATGACTGGGCGTAAAGCGCACG
+
GGFGGGGGGGGGGGGGGGGGGGGGGGGGGGGFGGGGGGGGGFGCGGGGG,EFFFEEFGAEDEGGGGG+>?FFDEFFGEGGGFCGEFGCFGGGGGGD??FE?FEEFGGGGG7FDC>FC:ADC,CFB+,DFGD>FG7FG,3,@=F@>CFF7DFDDCCFGGFGDGGGGF7>FGGGGCCC@EGGGG;?*:8FGDGGDCECFFGE*/CEECGGCGGCGECE7F?FC=5C+<::EF**/>7EDFDDGGDC
@M03364:276:000000000-BLYN8:1:1101:17786:6060 1:N:0:1
ACTCCTACGGGAGGCAGCAGTGGGGAATATTGCACAATGGGCGCAAGCCTGATGCAGCCATGCCGCGTGTATGAAGAAGGCCTTCGGGTTGTAAAGTACTTTCAGCGAGGAGGAAGGCATTAAGGTTAATAACCTTAGTGATTGACGTTACTCGCAGAAGAAGCACCGGCTAACTCCGTGCCAGCAGCCGCGGTAATACGGAGGGTGCAAGCGTTAATCGGAATTACTGGGCGTAAAGCGCACG
+
GGGGGGGGGGGGGGGGGGGGGGGGGGGGGGGGGGGGGGGGGGGGGGGGGGFGGGGGGGGGGGGGGGGGGGGGGGGGGGGGGGGGGGGGFEGGGGGGFGGGGGGGGFGGGGGGGGGGGGGGGGGGGGGGGGGGGGGGGFCFFGAFGGGGGGGGGGGGGGGGFGGGGGGGGGGGGGGGGGGGGGGGGGGGFGGGGGGGGGGGGGGGGEEGGGGGGG=EGGGGGGGGGGGGGGGGGDEGFGGDDGGD
@M03364:276:000000000-BLYN8:1:1101:13472:6078 1:N:0:1
ACTCCTACGGGAGGCAGCAGTAGGGAATCTTCGGCAATGGACGAAAGTCTGACCGAGCAACGCCGCGTGAGTGAAGAAGGTTTTCGGATCGTAAAACTCTGTTGTTAGAGAAGAACAAGGACGTTAGTAACTGAACGTCCCCTGACGGTATCTAACCAGAAAGCCACGGCTAACTACGTGCCAGCAGCCGCGGTAATACGTAGGTGGCAAGCGTTGTCCGGATTTATTGGGCGTAAAGCGAGCG
+
GGGGGGGGGGGGGGGGGGGGGGGGGGGGGGGGGGGGGGGGGGFFFGGCFGGGFGGGGGGGGGGGGGGFGGGGGGGGGGGGFGGGGFGGFGGGGGGGGGGGGGGGGGGGGGGGGGGGGGGGGGGFGGGGGGGGFFGGGGGFGGGGGGGGGGGGGGGGGGGGGGGGGGFGGGGGGGGGGGGGGGGGGGGGGGGGGGGGGGGGFFGGGGGGGGGGGGEEE:FEGGGEFGGGGGGGGGCEFGGGGGG5
@M03364:276:000000000-BLYN8:1:1101:23871:6106 1:N:0:1
ACTCCTACGGGAGGCAGCAGTAGGGAATCTTCGGCAATGGACGAAAGTCTGACCGAGCAACGCCGCGTGAGGGAAGAAGGGTTTCGGATCGTAAAACTCTGTTGTTAGAGAAGAACAAGGACGTTAGTAACTGAACGTCCCCTGACGGTATCTAACCAGAAAGCCACGGCTAACTACGTGCCAGCAGCCGCGGTAATACGTAGGTGGCAAGCGTTGTCCGGATTTATTGGGCGTAAAGCGAGCG
+
GGGGGGGGGGGGGGGGGGGGG9FGGGGG?FGF<@FGGGGGFGGGGGG@FFGF6CCFGGDDGGGGGGG>FGE,BFGEGGGG+FEEFGGG+CFEFGGDCFGGFG<?,4EFAFGGGGFFFGGDDC>8+:BFFGG<BFE>33@+@FGFGFGCFFEGDG9FGGFGGGGGFGGGCC<FFGGGDEFGEFGFGFG8FEDGG5BECE9F+<FG+?CCBCCGGGEC=7<7>E559<C+?CFGGGGEC>DDGGDC
@M03364:276:000000000-BLYN8:1:1101:10583:6122 1:N:0:1
ACTCCTACGGGAGGCAGCAGTAGGGAATCTTCGGCAATGGGGGCAACCCTGACCGAGCAACGCCGCGTGAGTGAAGAAGGTTTTCGGATCGTAAAACTCTGTTGTTAGAGAAGAACGTTAAGTAGAGTGGAAAGTTACTTAAGTGACGGTATCTAACCAGAAAGGGACGGCTAACTACGTGCCAGCAGCCGCGGTAATACGTAGGTCCCAAGCGTTGTCCGGATTTATTGGGCGTAAAGCGAGC
+
GGGGGGGGGGGGGGGGGGGGGGGGGGGGGGGGGGGGGGGGGGGGGGGGGGGGGGGGGGGGGGGGGGGGGFGGGGGGGFFGGFGGGGGGGGGGGGGGGGGGGGGGGGGGFGGGGGGGGGGGGGFGGGGGGGGGGGGGGGGGGEFFGGGGGGGGGGGGGGGGGGGGGGGGGGGGGGGGGGGGGGGGGGGGGGGGGGGGGG?EFFFGGGGGGGFCGGGGGGGGEGGGDFGGGGGGGGGGGDFGGDD)
@M03364:276:000000000-BLYN8:1:1101:7657:6126 1:N:0:1
ACTCCTACGGGAGGCAGCAGTGGGGAATATTGGACAATGGGCGAAAGCCTGATCCAGCCATGCCGCGTGTGTGAAGAAGGTCTTCGGATTGTAAAGCACTTTAAGTTGGGAGGAAGGGCAGTAAGTTAATACCTTGCTGTTTTGACGTTACCAACAGAATAAGCACCGGCTAACTTCGTGCCAGCAGCCGCGGTAATACGAAGGGTGCAAGCGTTAATCGGAATTACTGGGCGTAAAGCGCACG
+
GGGGGGGGGGGGGGGGGGGGGGGGGGGGGGGGGGGGGGGGGGGGGGGGGGGGGGGGGGGGGGGGGGGGGGFGGGGGGGGGGGGGGGGGDGGGGGGGGGGGGGGGGFAFGGGGGGGGGGGGGGGGGGGGGGGGGGGGGGGGFFGGGGGGGGGGGGGGGGGGGGGGGGGGGGGGGGGFF8FGGGGGGGGGGGDGGGGGGGGGGGGGGGGGGFFGGGGGGGGGGGGGGGGGGGGGGGGGFGGCGGGD
@M03364:276:000000000-BLYN8:1:1101:9540:6133 1:N:0:1
ACTCCTACGGGAGGCAGCAGTAGGGAATCTTCGGCAATGGGGGCAACCCTGATCCAGCAACGCCGCGTGAGTGAAGAAGGTTTTCGGATCGTAAAACTCTGTTGTTAGAGAAGAACGTTAAGGAGAGTGGAAAGTTACTTAAGTGACGGTATCTAACCAGAAAGGGACGGCTAACTACGTGCCAGCAGCCGCGGTAATACGTAGGGCGCAAGCGTTGTTCGGATTTATTGGGCGTAAAGCGAGG
+
FGGGGGGGGGGGGGGGGGGGG,FFGGGG9FG,C6CFGGGGGGF:CFEGGGGG,C,CFGGG8FGGGGGFGCFGGGGGGGGGF<EGFEGCG7FEFGGGGGGG9FE<AEEF9CF<FGA,8FF,4,,C=,>=?+CA?FE<@,CFG9FDFGGGEGFC=7@,@,>@<FAF<:DFFCGGGGGF;>FFGGGGGGGG7CGGGDEE>B3?132CG**1:88E55/;=/*<CGCEGFDCCFGGGDEE5<FCDCD)
@M03364:276:000000000-BLYN8:1:1101:11010:6147 1:N:0:1
ACTCCTACGGAGGCAGCAGTAGGGAATCTTCCACAATGGACGAAAGTCTGATGGAGCAACGCCGCGTGAGTGAAGAAGGTTTTCGGATCGTAAAACTCTGTTGTTGGAGAAGAATGTATCTGATAGTAACTGATCAGGTAGTGACGGTATCCAACCAGAAAGCCACGGCTAACTACGTGCCAGCAGCCGCGGTAATACGTAGGTGGCAAGCGTTGTCCGGATTTATTGGGCGTAAAGCGAGCGC
+
GGGGGGGGGGDGGGCECFGGGGGEGGGGGGGGGGGGGGGFFFFFCFFGGGGGCGGFGGGGGCGGEGFGDGGFFFGGFGGGGGGGEGGGGGEG,DFGGGGGGGGFFGGFGGGGGEFGFGGGGGGGGGGGGDFGGGCFFGFDGFGGGDEFFGG9D<>CEGGCFFGGG8CFGEEFDFGGCFGFFEFGFGGGD>EGE>8EGF5C9E*?FGGG9@FDGEGG9CGGDD*=E9FFFFGGGCCCD7CD37D)
@M03364:276:000000000-BLYN8:1:1101:21880:6168 1:N:0:1
ACTCCTACGGGAGGCAGCAGTGGGGAATATTGCACAATGGGCGCAAGCCTGATGCAGCCATGCCGCGTGTATGAAGAAGGCCTTCGGGTTGTAAAGTACTTTCAGCGAGGAGGAAGGCATTAAGGTTAATAACCTTAGTGATTGACGTTACTCGCAGAAGAAGCACCGGCTAACTCCGTGCCAGCAGCCGCGGTAATACGGAGGGTGCAAGCGTTAATCGGAATTACTGGGCGTAAAGCGCACG
+
GGGGGGGGGGGGGGGGGGGGGGGGGGGGGGGGGGGGGGGGGGGGGGGGGGGGGGGGGGGGGGGGGGGGGGGGGGGGGGGGGGGGGGGGGGGGGGGGGGGGGGGGGGGGGGGGGGGGGGGGGGGGGGGGFFFGGFFGGGFFFGGGGGGGGGGGGGGGGGGGGGGGGGGGGGGGGGGGGGGFGGG@FGGGGGGGGGGGGGGFGGGGGGGGGGGCGEEGGGGGGGGGGGGGGFFGGGGGGGGGGGGD
@M03364:276:000000000-BLYN8:1:1101:17234:6170 1:N:0:1
ACTCCTACGGGAGGCAGCAGTGGGGAATATTGCACAATGGGCGCAAGCCTGATGCAGCCATGCCGCGTGTATGAAGAAGGCCTTCGGGTTGTAAAGTACTTTCAGCGAGGAGGAAGGCGTTGTGGTTAATAACCGCAGCGATTGACGTTACTCGCAGAAGAAGCACCGGCTAACTCCGTGCCAGCAGCCGCGGTAATACGGAGGGTGCAAGCGTTAATCGGAATTACTGGGCGTAAAGCGCACG
+
GGGGGGGGGGGGGGGGGGGGGGGGGGGGGGGGGGGGGGGGGGGGGGGGGGGGGGGGGGGGGGGGGGGGGGGGGGGGGGGGGGGGGGGGGGGGGGGGGGGGGGGGGGGDGGGGGGGGGGGGGGGGGGGFGGGGGGGGGGGGGGGGGGGGGGGGGGGGGDGBFGGGGGGGGGGGGGGGGGGGGGGGGGGGGGGGGGGGGDGGGCGGGGGGGGGGGGGGGFFGGGGGGGGGGGGGGGGGGGGGGGG7
@M03364:276:000000000-BLYN8:1:1101:8434:6179 1:N:0:1
ACTCCTACGGGAGGCAGCAGTGGGGAATATTGCACAATGGGCGCAAGCCTGATGCAGCCATGCCGCGTGTGTGAAGAAGGCCTTCGGGTTGTAAAGCACTTTCAGCGAGGAGGAAGGTGGTGAGCTTAATACGTTCATCAATTGACGTTACTCGCAGAAGAAGCACCGGCTAACTCCGTGCCAGCAGCCGCGGTAATACGGAGGGTGCAAGCGTTAATCGGAATTACTGGGCGTAAAGCGCACG
+
GGGGGGGGGGGGGGGGGGGGGGGGGGGGGGGGGFFGGGGGGGGGGGDGGGGGGGFGGGGGGGGGGGGGGGGGGGGGGGGGGGGGGGGEGGGGGGGGGGGGGGFGDGDCGGGGGGGGGGGGGGGEGGGGGGGGGGGGGGGGGGGGGGGGGGGGGGGGGGGGGGGDGGGGDGGGGGGGFEGFGGFGFGGGGGGGGGGEFGGGE:EE7B;;FDCCCGGDGGGGG5;=FFGGGGGGGGGGDCDG55C/
@M03364:276:000000000-BLYN8:1:1101:27552:6181 1:N:0:1
ACTCCTACGGGAGGCAGCAGTGGGGAATATTGCACAATGGGCGCAAGCCTGATGCAGCCATGCCGCGTGTATGAAGAAGGCCTTCGGCTTGTAAAGTACTTTCAGCGAGGAGGAAGGCATTAAGGATAATAACCTTAGTGATTGACGGTAGCTACAGAAGAAGCACCGGCTAACTCCGTGCTAGCAGCCGCGGTAATACGGATGGTGCAAGCGTTAATCGGAATGACTGGGCGTAAAGCGAACG
+
AFEFFGGGGG7FEGG7FEFGG@F8FEDEDEFEFGGGGGDGFFEEECE@CFFFCECGA,<F<<<9FDFG@B,6CC?EFGGG,EDFFG7+C4>EAAECDA,@9EFF,<+4:7++=?F<@?EA<E,EF,8,?FEA<,C5CF@B,,AAF<>+=F@,@C9D@A=BFGG<:<,@FECGFG;,DEFCF*@EGGC:CEDCEGG*2?CF58*=CBCFDGGG=CE==C+:AC/=FGFGF55:)CG*7CDD<C3)
@M03364:276:000000000-BLYN8:1:1101:20150:6190 1:N:0:1
ACTCCTACGGGAGGCAGCAGTGGGGAATATTGCACAATGGGCGCAAGCCTGATGCAGCCATGCCGCGTGTGTGAAGAAGGCCTTCGGGTTGTAAAGCACTTTCAGCGAGGAGGAAGGTGGTGAACTTAATACGTTCATCAATTGACGTTACTCGCAGAAGAAGCACCGGCTAACTCCGTGCCAGCAGCCGCGGTAATACGGAGGGTGCAAGCGTTAATCGGAATTACTGGGCGTAAAGCGCACG
+
GGGGGGGGGGGGGGGGGGGGGGGGGGGGGGGGGGGGGGGGGGGGGGGGGGGGGGGGGGGGGGGGGGGGGGGGGGGGGGGGGGGGGGGGGGGGGGGGGGGGGGGGGGGGGGGGGGGGGGGGGGGGGGGGGGGGGGGGGGGGGGGGGGGGGGGGGGGGGGGGGGGGGGGGGGGGGGGGGGGGGGGGGGGGGGGGGGGGGGGGGEGGGGDDFFGGGGEEGGGGGGCFGGGGFGGFGDGGGGGDCDC5
@M03364:276:000000000-BLYN8:1:1101:20479:6202 1:N:0:1
ACTCCTACGGGAGGCAGCAGTGGGGAATATTGCACAATGGGCGCAAGCCTGATGCAGCCATGCCGCGTGTGTGAAGAAGGCCTTCGGGTTGTAAAGTACTTTCAGCGAGGAGGAAGGCGTTGTGGTTAATAACCGCAGCGATTGACGTTACTCGCAGAAGAAGCACCGGCTAACTCCGTGCCAGCAGCCGCGGTAATACGGAGGGTGCAAGCGTTAATCGGAATTACTGGGCGTAAAGCGCACG
+
GGGGGGGGGGGGGGGGGGGGFGGGGGGGGGGGGGGGGGGGGGGGGGGGGGGGGGGGGGGGGGGGGGGGGGGGGGGGGGGGGGGGGGGGGGGGGGGGGGGGGGGGGGGDGGGGGGGGGGGGGGGGGGGCFGGGGGGGGGGGGGGGGGGGGGGGGGGGGGGFGCGGGGGDGGGGGGGGGGGCEGGGGGGGGGGGGGGGGGGGGGGGGGGGGGGGGGGGGFGGGGGGGGGGGGGGGGGGGGGGDGGD
@M03364:276:000000000-BLYN8:1:1101:11045:6224 1:N:0:1
ACTCCTACGGGAGGCAGCAGTGGGGAATATTGCACAATGGGCGCAAGCCTGATGCAGCCATGCCGCGTGTATGAAGAAGGCCTTCGGGTTGTAAAGTACTTTCAGCGAGGAGGAAGGCGTTGTGGTTAATAACCGCAGCGATTGACGTTACTCGCAGAAGAAGCACCGGCTAACTCCGTGCCAGCAGCCGCGGTAATACGGAGGGTGCAAGCGTTAATCGGAATTACTGGGCGTAAAGCGCACG
+
GGGGGGGGGGGGGGGGGGGGGGGGGGGGGGGGGGGGGGGGGGGGGGGGGGGGGGGGGGGGGGFGGGGGGGGGGGGGGGGGGGGGGGGGGGGGGGGGGGGGGGGGGGGFGGGGGGGGGGGGGGGGGGGGGGGGGFGGGGGGGGGGGGGGGGGGGGGGGGGGGGGGGGGGGGGGGGGGGGGGGGGGGGGGGGGEEGGGGGGGGGGGGGGGGGGGGGGGGGGGGGGGGG?EGGGFGDGECDDGGGGC
@M03364:276:000000000-BLYN8:1:1101:10152:6229 1:N:0:1
ACTCCTACGGGAGGCAGCAGTGGGGAATATTGCACAATGGGCGCAAGCCTGATGCAGCCATGCCGCGTGTGTGAAGAAGGCCTTCGGGTTGTAAAGCACTTTCAGCGAGGAGGAAGGTGGTGAACTTAATACGTTCATCAATTGACGTTACTCGCAGAAGAAGCACCGGCTAACTCCGTGCCAGCAGCCGCGGTAATACGGAGGGTGCAAGCGTTAATCGGAATTACTGGGCGTAAAGCGCACG
+
GGGGGGGGGGGGGGGGGGGGGGGGGGGGGGGGGGGGGGGGGGGGGGGGGGGGGGGGGGGGGGGGGGGGGGGGGGGGGGGGGGGGGGGGGGGGGGGGGGGGGGGGGGGGGGGGGGGFGGGFGGGGGGGGGGGFGGGGGGGGGGFGGGGFGGGGGGGGG@FGGGGGGGGGGGGGGGCFFGGGGGGCFGGGGGGGGDEGGGGGGCGGGGGGGGGGGGGDGGDCEGGGGGGGGGGGDGGGGGGGGGDD
@M03364:276:000000000-BLYN8:1:1101:18746:6246 1:N:0:1
ACTCCTACGGGAGGCAGCAGTAGGGAATCTTCGGCAATGGACGAAAGTCTGACCGAGCAACGCCGCGTGAGTGAAGAAGGTTTTCGGATCGTAAAACTCTGTTGTTAGAGAAGAACAAGGACGTTAGTAACTGAACGTCCCCTGACGGTATCTAACCAGAAAGCCACGGCTAACTACGTGCCAGCAGCCGCGGTAATACGTAGGTGGCAAGCGTTGTCCGGATTTATTGGGCGTAAAGCGAGCG
+
GGGGGGGGGGGGGGGGGGGGGGGGGGGGGGGGGGGGGGGGGGGGCFGGGGGGGGGGGGGGGGGGGGGGGBGGGGGGGGGGGGGGGGGGGGGGGGGGGGGGGGGGGGGGGGGGGGGGGGGGGGGGGGGGGGGGGGGGGGGGGGGGGGGGGGGGGGGGGGGGGGGGFGGGEGGGGFGGGGGGGGGGGGGGCGGGGGEGGGGGGGGGGGGGGGGGGGGGGGGGGGGEEGG7FGGGGGGGGGGGGGG5
@M03364:276:000000000-BLYN8:1:1101:8507:6247 1:N:0:1
ACTCCTACGGGAGGCAGCAGTGGGGAATATTGCACAATGGGCGCAAGCCTGATGCAGCCATGCCGCGTGTATGAAGAAGGCCTTCGGGTTGTAAAGTACTTTCAGCGAGGAGGAAGGCGTTGTGGTTAATAACCGCAGCGATTGACGTTACTCGCAGAAGAAGCACCGGCTAACTCCGTGCCAGCAGCCGCGGTAATACGGAGGGTGCAAGCGTTAATCGGAATTACTGGGCGTAAAGCGCACG
+
GGGGGGGGGGGGGGGGGGGGGGGGGGGGGGGGGGGGGGGGGGGGGGGGGGGGGGGGGGGGGGGGGGGGGGGGGFFGGGGGGGGGGGGGGGGGGGGGGGGGGGGGGGGGGGGGGGGGGGGGGGGGGGGFFGGGGFEGGGGGDGGGCFGGGGGGGGGGGGGGGGGGGGGGGGGGGGGGGGGG7FFGFFGGGGGGGEGDGGGGGGGGGGEDGGGGGEGEFFFGGDEGGCFGGCGGGGG=FFCGGGGC
@M03364:276:000000000-BLYN8:1:1101:8733:6257 1:N:0:1
ACTCCTACGGGAGGCAGCAGTGGGGAATATTGCACAATGGGCGCAAGCCTGATGCAGCCATGCCGCGTGTATGAAGAAGGCCTTCGGGTTGTAAAGTACTTTCAGCGAGGAGGAAGGCATTAAGGTTAATAACCTTAGTGATTGACGTTACTCGCAGAAGAAGCACCGGCTAACTCCGTGCCAGCAGCCGCGGTAATACGGAGGGTGCAAGCGTTAATCGGAATTACTGGGCGTAAAGCGCACG
+
GGGGGGGGGGGGGGGGGGGGGGGGGGGGGGGGGGGGGGGGGGGGGGGGGGGGGGGGGGGGGGGGGGGGGGGGGGGGGGGGGGGGGGGGGGGGGGGGGGGGGGGGGGG>FGGGGGGGGGGGGFGGGGGGGGGGGGGGGGGGGGGGGGGGGGGGGGGGGGGGGGGGGGGGGGGGGGGGGGGGGGGGGGGGGGGGGGGGGFGGGGGGGGGGGGGGGGGGGGGGGGGGGGGGGGGGGGGGGGGGGGGC
@M03364:276:000000000-BLYN8:1:1101:23101:6280 1:N:0:1
ACTCCTACGGGAGGCAGCAGTGGGGAATATTGCACAATGGGCGCAAGCCTGATGCAGCCATGCCGCGTGTATGAAGAAGGCCTTCGGGTTGTAAAGTACTTTCAGCGAGGAGGAAGGCATTAAGGTTAATAACCTTAGTGATTGACGTTACTCGCAGAAGAAGCACCGGCTAACTCCGTGCCAGCAGCCGCGGTAATACGGAGGGTGCAAGCGTTAATCGGAATTACTGGGCGTAAAGCGCACG
+
GGGGGGGGGGGGGGGGGGGGGGGGGGGGGGGGGGGGGGGGFGEGGGGGGGGGGGGGFGGGGGGGGGGGGGFGGGGGGGFGGGGGGGGGGDFGGGGGGGGGGGGGGGGGGGGGGGGGGGFGGGGGGGGGGG<FGGGGGGDDGGGGGFDFFGGGGGGGDGGEGGGGGGGGGGGGGGGGGGGGGGGGFGGGGGGGGGGGGGGFGGGGGGGGGFFGGGGGGGGGGGDGGGGGGFGGGC=EFFGGDDD9
@M03364:276:000000000-BLYN8:1:1101:7986:6290 1:N:0:1
ACTCCTACGGGAGGCAGCAGTGGGGAATATTGCACAATGGGCGCAAGCCTGATGCAGCCATGCCGCGTGTGTGAAGAAGGCCTTCGGGTTGTAAAGCACTTTCAGCGAGGAGGAAGGTGGTGAACTTAATACGTTCATCAATTGACGTTACTCGCAGAAGAAGCACCGGCTAACTCCGTGCCAGCAGCCGCGGTAATACGGAGGGTGCAAGCGTTAATCGGAATTACTGGGCGTAAAGCGCACG
+
GGGGGGGGGGGGGGGGGGGGGGGGGGGGGGGGFGGGFGGGCFEGGGGGGGGGGGGGFGFGGGGGGGGGGGGGGGGGGGGGGGGGGGGGGGGEGGGFGGGGFGGGGGGGGGGGGGGGGGGGGGGGGGGGCFCFGGGFGFGGGFGGGGGGGGGGFGDCGED@EGGGGGGGGGDGGFGGGGGFDFGGGGGGGGGG>EEEGGGGC*BCCEGGDFG=8CE5=CCGGDGGGDFGGGGGCCEC3:>DDDCC
@M03364:276:000000000-BLYN8:1:1101:7849:6291 1:N:0:1
ACTCCTACGGGAGGCAGCAGTAGGGAATCTTCCACAATGGACGAAAGTCTGATGGAGCAACGCCGCGTGAGTGAAGAAGGTTTTCGGATCGTAAAACTCTGTTGTTGGAGAAGAACGTATTTGATAGTAACTGATCAGGTAGTGACGGTATCCAACCAGAAAGCCACGGCTAACTACGTGCCAGCAGCCGCGGTAATACGTAGGTGGCAAGCGTTGTCCGGATTTATTGGGCGTAAAGCGAGCG
+
GGGGGGGGGGGGGGGGGGGGGGGGGGGGGGGGGGGGGGGGGGGGGGGGGGGGGGGGGGGGGGGGGGGGGGGGFGGGFGGGFFFGFGGGGGGGGGGGGGGGGFGGGGGGFGGGGGGGFGGFGGGGGDFFGGGGGGGGGGGGGGGGFGGGGGGGFGGGEEFGGC@FFGGEGEFEGGGGGEGGFGGGGFCFGDGDGCEEGGGGFGGGFFFGGGG5CCGGGGCED:EEGGGGGGFF)C=GGGGGGDD7
@M03364:276:000000000-BLYN8:1:1101:6236:6304 1:N:0:1
ACTCCTACGGGAGGCAGCAGTGGGGAATATTGCACAATGGGCGCAAGCCTGATGCAGCCATGCCGCGTGTATGAAGAAGGCCTTCGGGTTGTAAAGTACTTTCAGCGAGGAGGAAGGCGTTGTGGTTAATAACCGCAGCGATTGACGTTACTCGCAGAAGAAGCACCGGCTAACTCCGTGCCAGCAGCCGCGGTAATACGGAGGGTGCAAGCGTTAATCGGAATTACTGGGCGTAAAGCGCACG
+
GGGGGGGGGGGGGGGGGGGGGGGGGGGFGGGGGGGGGFGGGGGGGGGGGGGGGGGGGGGGGGGGGGGFFFGFGGGGGGGGGGGGFGGGEEGGGGGGGGGGGGGGGGGGGGGGGGGGGGGGGGGGGDFGGGGGGGGGGGGGGGEFFCEFFFGFGGDCEFFGGGGGGGGGGGGGGGGGGGCFDGGGGGGGCECEECGCFDFFE8EGGEE>CGGGD8ECFF?FGGGG?FFFDCFDDDGGGDGDGGD<
@M03364:276:000000000-BLYN8:1:1101:16628:6316 1:N:0:1
ACTCCTACGGGAGGCAGCAGTAGGGAATCTTCGGCAATGGACGAAAGTCTGACCGAGCAACGCCGCGTGAGTGAAGAAGGTTTTCGGATCGTAAAACTCTGTTGTTAGAGAAGAACAAGGACGTTAGTAACTGAACGTCCCCTGACGGTATCTAACCAGAAAGCCACGGCTAACTACGTGCCAGCAGCCGCGGTAATACGTAGGTGGCAAGCGTTGTCCGGATTTATTGGGCGTAAAGCGAGCG
+
GGGGGGGGGGGGGGGGGGGGGGGGGGGGGGGGGGGGGGGGGGGGGFEGGGGGGGGGGGGGGGGGGGGGGGGGGGGGGGGGGGGGGGGDGGGGGGGGGGGGGGGGGGGGGGGGGGGGGGGFGGGGGGGGFEGGGGGGGGGGGGGGGGGGGGGGGGGGGGGGFGGGFGGGGGGGGGGGGGGGGGGGGGGGGGGGGGGGGGFFFCEGGFCGF6FGGGDEEGGGGEGGECFGGGGGGGGGGGGGDGGD
@M03364:276:000000000-BLYN8:1:1101:22880:6328 1:N:0:1
ACTCCTACGGGAGGCAGCAGTGGGGAATATTGCACAATGGGCGCAAGCCTGATGCAGCCATGCCGCGTGTGTGAAGAAGGCCTTCGGGTTGTAAAGTACTTTCAGCGAGGAGGAAGGCATTAAGGTTAATAACCTTAGTGATTGACGTTACTCGCAGAAGAAGCACCGGCTAACTCCGTGCCAGCAGCCGCGGTAATACGGAGGGTGCAAGCGTTAATCGGAATTACTGGGCGTAAAGCGCACG
+
GGGGGGGGGGGGGGGGGGGFGGGGGGGFGGGGGGGGGGGGGGGGGGGGGGGGGGGGGGGGGGGFGGGGGGGGGGGGGGGGGGGGGGGGGGGGGGGGGGGGGGGGGGD>FGGGGGGGGGGGGFGGFGGFEFGGGGGGGGDEGGGGGGGGGGGGGGGGDGGFGGFGGGGDGGGGFGGGGGFFGGGGFGGGGGGGGGGGGCG>EEGGGGGGGGGDEECE5EFGGGGGGGGGGFGGGGGGGGGGGGG5
@M03364:276:000000000-BLYN8:1:1101:14319:6339 1:N:0:1
ACTCCTACGGGAGGCAGCAGTGGGGAATATTGCACAATGGGCGCAAGCCTGATGCAGCCATGCCGCGTGTATGAAGAAGGCCTTCGGGTTGTAAAGTACTTTCAGCGAGGAGGAAGGCGTTGTGGTTAATAACCGCAGCGATTGACGTTACTCGCAGAAGAAGCACCGGCTAACTCCGTGCCAGCAGCCGCGGTAATACGGAGGGTGCAAGCGTTAATCGGAATTACTGGGCGTAAAGCGCACC
+
GGGGGGGGGGGGGGGGGGFGGGGGGGGGGGGGGGGGGGGGGGGGGGGGGGGGGGGAFGGGGGGGGGGGGGGGGGGGGGGGGGGGGGGGGGGGGFGGFEGGGGGGGFGEGGGGGGGGGGGEGGGGGGFGGGGGGGGGGGGGGGGGGGGGGGGGGGGGGEGGGGGGGGGGGGGGGGFGGGGGGGGGGGGGGGGGGGGGGGGGGGDGGGGDF7:FEGGGGGFG55?FEGGGGFDCGGEGGG7DDDG)
@M03364:276:000000000-BLYN8:1:1101:27528:6341 1:N:0:1
ACTCCTACGGGAGGCAGCAGTAGGGAATCTTCCACAATGGACGAAAGTCTGACGGAGCAACGCCGCGTGAGTGAAGAAGGTTTTCGGATCGTAAAACTCTGTTGTTGGAGAAGAATGTATCTGATAGTAACTGATCAGGTAGTGACGGTATCCAACCAGAAAGCCATGGCTAACTACGTGCCAGCAGCCGCGGTAATACGTAGGTGGCAAGCGTTGTCCGGATTTATTGGGCGTAAAGCGAGCG
+
6-C<8EGGGDFECEGFGGGFGGGGGGGCFGGGF<EFFFGGFGG:FEEFFGGG,8FCEC7FAFGGCFGCCFFFGAFEG8FG4E<FFGDEG7BFECFG=FEGGGFG,4:E8BF=FFA9EFFGGGGC<,CEF5,CFAF<EFG<FGDDCFG7FFEE9F8@@CFG<F7>,@,3,@FF,8;EC@EF:FCFGGGFCC8B>C*:BF;*2<C8C<5E8?5;?1A?EFGGDE;CECFFGGCCDDGD3FGD5<C5
@M03364:276:000000000-BLYN8:1:1101:5271:6372 1:N:0:1
ACTCCTACGGGAGGCAGCAGTGGGGAATATTGCACAATGGGCGCAAGCCTGATGCAGCCATGCCGCGTGTATGAAGAAGGCCTTCGGGTTGTAAAGTACTTTCAGCGAGGAGGAAGGCGTTGTGGTTAATAACCGCAGCGATTGACGTTACTCGCAGAAGAAGCACCGGCTAACTCCGTGCCAGCAGCCGCGGTAATACGGAGGGTGCAAGCGTTAATCGGAATTACTGGGCGTAAAGCGCACG
+
GGGGGGGGGGGGGGGGGGGGGGGGGGGGGGGGGGGGGGGGGGGGGGGGGGGGGGGGGGGGGGGGGGGGGGGGGGGGGGGGGGGGGGGGGGGGGGGGGGGGGGGGGGGGGGFGGGGGGGGGGGGGGGGGGGGGGGGGGGGGGGGGGFGGGGGGGGGGGDGGGGGGGGGGGEGGGGGGGGGGGGGGGGGGGGGGGGDGGGGFGEGGGGGGGGGGGGGGGGGGGGGGGGFGGGGGGDGG5**9))1)
@M03364:276:000000000-BLYN8:1:1101:26212:6404 1:N:0:1
ACTCCTACGGGAGGCAGCAGTGGGGAATATTGCACAATGGGCGCAAGCCTGATGCAGCCATGCCGCGTGTATGAAGAAGGCCTTCGGGTTGTAAAGTACTTTCAGCGAGGAGGAAGGCGTTGTGGTTAATAACCGCAGCGATTGACGTTACTCGCAGAAGAAGCACCGGCTAACTCCGTGCCAGCAGCCGCGGTAATACGGAGGGTGCAAGCGTTAATCGGAATTACTGGGCGTAAAGCGCACG
+
GGGGGGGGGGGGGGGGGGGGFGGGGGGGGGGGGGGGGGGGGGGGGGGGGGGGGGGGGGGGGGGGGGGGGGGGGAFGGGGGGGGGGFGGGGGGGGGDGFGGGGGGGGGCFGCGGGGGGGGGGGGGGGGGGGGGGDFFEGGGGGGGGGGEGGGGGGGGGEGGGGGGGGGGEDGGGGGF@CFFGGGGFGGGGGGGGEGEGGGGGGGGGGGEGGGGGGGDGGGF5CEGGGGGGGGGGGGD<GCDDDD<
@M03364:276:000000000-BLYN8:1:1101:4351:6421 1:N:0:1
ACTCCTACGGGAGGCAGCAGTGGGGAATATTGCACAATGGGCGCAAGCCTGATGCAGCCATGCCGCGTGTATGAAGAAGGCCTTCGGGTTGTAAAGTACTTTCAGCGAGGAGGAAGGCATTAAGGTTAATAACCTTAGTGATTGACGTTACTCGCAGAAGAAGCACCGGCTAACTCCGTGCCAGCAGCCGCGGTAATACGGAGGGTGCAAGCGTTAATCGGAATGACTGGGCGTAAAGCGCACG
+
GFGGGGCFEGFEECFGEGFGE@-,@C@FGGCGF9FFGFGG<6F@7F:D<FGGDFGGG8,6<FGA:FCFC8,?FGGGGGGGGFGGFGE+:BFFGEGEF9FGGG,,<<++6@F+C7EGGF8E<?EDGGGC,55?F<<,,??B9,7,A<=F+@+@D+>:FC,,38>,<>CGD7C3,@,9>:6**1?@CC,,>>CG8C8*+22BE*1B7BC1+><5*3;*2<:*:=EG8++2+*2*11:=50*1))11
@M03364:276:000000000-BLYN8:1:1101:22805:6430 1:N:0:1
ACTCCTACGGGAGGCAGCAGTAGGGAATCTTCGGCAATGGACGAAAGTCTGACCGAGCAACGCCGCGTGAGTGAAGAAGGTTTTCGGATCGTAAAACTCTGTTGTTAGAGAAGAACAAGGACGTTAGTAACTGAACGTCCCCTGACGGTATCTAACCAGAAAGCCACGGCTAACTACGTGCCAGCAGCCGCGGTAATACGTAGGTGGCAAGCGTTGTCCGGATTTATTGGGCGTAAAGCGAGCG
+
FGGDGFFFEEG7FEGEDGFFGGGGDGGFGGGGGGDDCFGGAFEGECFFGFGGFGGG@7FEEFD7FGEGE:FCFFEDFFGFGGG<FGDCFGGFGFGGFFGG9FAEF<FFFEF8=FEEFGEECFG=FFGFFGGGGGGGGGFEFGGGGGGGGF<FC,<FFFBCFFFGG@FEGGGDCFGGGGGGFGFCFGGGGGC88=CE+;CC>B8CCEGGC@FGGGGGCGGGC;*/9EGGGD5CG)/2C7:57<C)
@M03364:276:000000000-BLYN8:1:1101:14661:6431 1:N:0:1
ACTCCTACGGGAGGCAGCAGTAGGGAATCTTCCACAATGGACGAAAGTCTGATGGAGCAACGCCGCGTGAGTGAAGAAGGTTTTCGGATCGTAAAACTCTGTTGTTGGAGAAGAACGTATTTGATAGTAACTGATCAGGTAGTGACGGTATCCAACCAGAAAGCCACGGCTAACTACGTGCCAGCAGCCGCGGTAATACGGAGGGTGCAAGCGTTAATCGGAATTACTGGGCGTAAAGCGCACG
+
GGGGGGGGGGGGGGGGGGGGGGGGGGGGGGGGGGGGGGGGGGGGGGGGGGGGGGGGGGGGGGGGGGGGGDFGGGGGGGGGGGGGGGGGGGGGGG=EGGGGGGGGGGGGEGGGGFDGGFFGGGGGGGGGGGGGGGFGGGGGGGGGGGGGGGGFGGGGDGFGFGGGGGGDGGGDGGGGGGGGGGGGGGGGGGDEGGGGGGGGGGGGGGGGGGGGGGGGGGGGGGGGGGGGGFGFGDGGGGGGGDD5
@M03364:276:000000000-BLYN8:1:1101:12329:6432 1:N:0:1
ACTCCTACGGGAGGCAGCAGTAGGGAATCTTCGGCAATGGGGGCAACCCTGACCGAGCAACGCCGCGTGAGTGAAGAAGGTTTTCGGATCGTAAAACTCTGTTGTTAGAGAAGAACGTTAAGTAGAGTGGAAAGTTACTTAAGTGACGGTATCTAACCAGAAAGGGACGGCTAACTACGTGCCAGCAGCCGCGGTAATACGTAGGTCCCAAGCGTTGTCCGGATTTATTGGGCGTAAAGCGAGG
+
GGGGGGGGGGGGGGGGGGGGGGGGGGGGGGGGGGGGGGGGGGGGGGGGGGGGGGGGGGGGGGGGGGGGGGGGGGGGGGGGGGGDFGGGGGGGGGGGGGGGGGGGGGGGGGGGGGGGGGGGEFGGGGGGGGGGFGGGGGGGCFGDFGGGGGGGGGGGGGGGGGGGGGGGGGGGGGGGGGFGGG>ECFFGGFCGCECGGGG9CEFFGFGCEDCEF*CEEE7EEE=CEG?CEFGGGGGGG3C*9D5)
@M03364:276:000000000-BLYN8:1:1101:10448:6432 1:N:0:1
ACTCCTACGGGAGGCAGCAGTAGGGAATCTTCGGCAATGGACGAAAGTCTGACCGAGCAACGCCGCGTGAGTGAAGAAGGTTTTCGGATCGTAAAACTCTGTTGTTAGAGAAGAACAAGGACGTAAGTAACTGTACGTCCCCTGACGGTATCTAACCAGAAAGCCACGGCTAACTACGTGCCAGCAGCCGCGGTAATACGTAGGTGGCAAGCGTTGTCCGGATTTATTGGGCGTAAAGCGAGCG
+
GGGGGGGGGGGGGGGGGGGGG9EGDGGGGGGGGGGGGGGGFFGGGGGGGGGGGGGGGGEGGGCGGGGGGGGGGGGGG8FGGGGGGGGGGGGGGGGGGGGGGGGGGGGGGGGGGGGGGGGGGGGGGGGGFGGGGGGFFFGGGGGGGGGGGGGGGGFGFGGGGGGFEFGGGGGGGGGGGGFGGGGGGGGGGGEGGGE@CEDEEGGGGGGGGGFCGGDGGGGGG=**C9CGGGGGGGGGCDFGGGCC
@M03364:276:000000000-BLYN8:1:1101:18134:6453 1:N:0:1
ACTCCTACGGGAGGCAGCAGTAGGGAATCTTCCACAATGGACGAAAGTCTGATGGAGCAACGCCGCGTGAGTGAAGAAGGTTTTCGGATCGTAAAACTCTGTTGTTGGAGAAGAACGTATTTGATAGTAACTGATCAGGTAGTGACGGTATCCAACCAGAAAGCCACGGCTAACTACGTGCCAGCAGCCGCGGTAATACGTAGGTGGCAAGCGTTGTCCGGATTTATTGGGCGTAAAGCGAGCG
+
GGGGGGGGGGGGGGGGGGGGGGGGGGGGGGGGGGGGGGGGGGGGGGGGGGGGGGGGGGGGGGGGGGGGGGGGGGGGGGGGGGGGGGGGGGGGGGGGGGGGGGGGGGGGGGGGGGGGGGGGGGGGGGGGGGGGGGGGGGGGGGGGGGGGGGGGFGGGGGGGGGGGGGGGGGGGGGGGGGGGGGGGGGGGGGGGGGGGGGGGGFGGGGGGGGGGGGGGGGGGGGGGGDGGCFGGGGGGGGGGGDGC
@M03364:276:000000000-BLYN8:1:1101:17099:6465 1:N:0:1
ACTCCTACGGGAGGCAGCAGTGGGGAATATTGCACAATGGGCGCAAGCCTGATGCAGCCATGCCGCGTGTGTGAAGAAGGCCTTCGGGTTGTAAAGCACTTTCAGCGAGGAGGAAGGTGGTGAGCTTAATACGTTCATCAATTGACGTTACTCGCAGAAGAAGCACCGGCTAACTCCGTGCCAGCAGCCGCGGTAATACGGAGGGTGCAAGCGTTAATCGGAATTACTGGGCGTAAAGCGCACG
+
GGGGGGGGGGGGGGGGGGGGGGGGGGGGGGGGGGGGGGGGGGGGGGGGGGGGGGGGGGGGGGGGGGGGGGGGGGGGGGGGGGGGGGGGGGGGGGGGGGGGGGGGGGGDGGGGGGGGGGGGGGGGGGGGGGGGGGGGGGGGGGGGGGGGGGGGGGGGGGGGGGGGGGGGGGGGGGGGGGGGGGGGGGGGGGGGGGGGGGGGGGGGGGGGGGGGGGCEGGGGGGGGGGGGGGGFGGEEGGGD:DGC
@M03364:276:000000000-BLYN8:1:1101:13160:6493 1:N:0:1
ACTCCTACGGGAGGCAGCAGTGGGGAATATTGCACAATGGGCGCAAGCCTGATGCAGCCATGCCGCGTGTGTGAAGAAGGCCTTCGGGTTGTAAAGCACTTTCAGCGAGGAGGAAGGTGGTGAACTTAATACGTTCATCAATTGACGTTACTCGCAGAAGAAGCACCGGCTAACTCCGTGCCAGCAGCCGCGGTAATACGGAGGGTGCAAGCGTTAATCGGAATTACTGGGCGTAAAGCGCACG
+
GGGGGGGGGGGGGGGGGGGGGGGGGGGGGGGGGGGGGGGGGGGGGGGGGGGGGGGGGGGGGGGGGGGGGGGGGGGGGGGGGGGGGGGGGGGGGGGGGGGGGGGGGGGEGGGGGGGGGGGGGGGGGGGGGGGGGFGGGGGGGGGGGGGGGGGGGGGGGGGGGGGGGGGGGGGGGGGGGGGGGGGGGGGGGGGDGGGGGGGGGGGGGGGGGGGGGGGGGGGGG*CFGGGGGGGGGGGGGGGGGGGD
@M03364:276:000000000-BLYN8:1:1101:24912:6497 1:N:0:1
ACTCCTACGGGAGGCAGCAGTAGGGAATCTTCGGCAATGGACGAAAGTCTGACCGAGCAACGCCGCGTGAGTGAAGAAGGTTTTCGGATCGTAAAACTCTGTTGGTAGAGAAGAACGTTGGTGAGAGTGGAAAGCTCATCAAGTGACGGTAACTACCCAGAAAGGGACGGCTAACTACGTGCCAGCAGCCGCGGTAATACGTAGGTCCCGAGCGTTGTCCGGATTTATTGGGCGTAAAGCGAGC
+
GGGGGGGGGGGGGGGGGGGGGGGGGGGGGGGGGGGGGGGGFFGGGGGGGGGGGGGGGGGGGGGGGGGGGGGGGGGGGGGGGGGGGGGGGEGGGGGGGGGGGGGGGEAFAFGGGGGFGGGF@FGFFCDFGF9FGGGGCFGGGCFGGFGGGGGGFGGGGFGGGG7FC:CGEGGGGGFGGCCFGGGGGGGGFGG5CECCCGGGGGBFGGGFCC8EGGEEEEFGGGE:CEG@CGGGGGCEG<C7CD3)
@M03364:276:000000000-BLYN8:1:1101:5951:6512 1:N:0:1
ACTCCTACGGGAGGCAGCAGTGGGGAATATTGCACAATGGGCGCAAGCCTGATGCAGCCATGCCGCGTGTATGAAGAAGGCCTTCGGGTTGTAAAGTACTTTCAGCGAGGAGGAAGGCGTTGTGGTTAATAACCGCAGCGATTGACGTTACTCGCAGAAGAAGCACCGGCTAACTCCGTGCCAGCAGCCGCGGTAATACGGAGGGTGCAAGCGTTAATCGGAATTACTGGGCGTAAAGCGCACG
+
GGGGGGGGGGGGGGGGGGGGGGGGGGGGGGGGGGGGGGGGGGGGGGGGGGGGGGGGGGGGGGGGGGGGGGGGGGGGGGGGGGGGGGGGGGGFGFGGGGGGGGGGDFGGGGGGGGGGGGGGGEGGGGGGGGGGGGGGGGGGGGGGGGGGGGGGGGGGGGGGGGGGGGGGGGGGGGGGGGGGGGGGGGGGGGGGGGGGGGGGGDEGGGGGGGGGGGGEGFGGGGGGGGGGGFGGGGGGGGGGGGGC
@M03364:276:000000000-BLYN8:1:1101:10201:6515 1:N:0:1
ACTCCTACGGGAGGCAGCAGTGGGGAATATTGCACAATGGGCGCAAGCCTGATGCAGCCATGCCGCGTGTATGAAGAAGGCCTTCGGGTTGTAAAGTACTCTCAGCGAGGAGGAAGGCATTAAGGTTAATAACCTTAGTGATTGACGTTACTCGCAGAAGAAGCACCGGCTAACTCCGTGCCAGCAGCCGCGGTAATACGGAGGGTGCAAGCGTTAATCGGAATTACTGGGCGTAAAGCGCACG
+
GGGGGGGGGGGGGGGGGGGGGGGGGGGGGGGGGGGGGGGGGGGGGGGGGGGGGGGGGGGGGGGGGGGGGGGGGGGGGGGGGGGGGGGGGGGGGGGGGGGGGGGGGGGGGGGGGGGGGGGGGGGGGGGGGGGGGGGGGGGGGGGGGGGGGGGGGGGGGGGGGGGGFGFGGGGGGGGGGGGGGGGGGGGGGGGGGGGGGGFFGGGGGGGGFFGGGGEGGGGGGGGGGGGGGGGGGGGGGGGGGGG<
@M03364:276:000000000-BLYN8:1:1101:13814:6525 1:N:0:1
ACTCCTACGGGAGGCAGCAGTAGGGAATCTTCGGCAATGGGGGCAACCCTGACCGAGCAACGCCGCGTGAGTGAAGAAGGTTTTCGGATCGTAAAACTCTGTTGTTAGAGAAGAACGTTAAGTAGAGTGGAAAGTTACTTAAGTGACGGTATCTAACCAGAAAGGGACGGCTAACTACGTGCCAGCAGCCGCGGTAATACGTAGGTCCCAAGCGTTGTCCGGATTTATTGGGCGTAAAGCGAGC
+
GGGGGGGGGGGGGGGGGGGGGGGGGGGGGGGGGGGGGGGGGGGGGGGGGGGGGGGGGGGGGGGGGGGGGGGGGGGGGGGGGGGGGGGGGGGGGGGFGGGGGGGGGGGGGGGGGGGGGFGFFGFGGGGFFFGFGGGGGGGGGGGGGGGGDGGGGGGGGGGGFGGGGGGGGGGGGGGGGGGGGGGGGGFFGGGGGGEGGGCGGGGGGGGGGGGCGGGGEGGGEGGGGGGGGGGFGGGGDGGGDGG5
@M03364:276:000000000-BLYN8:1:1101:13023:6528 1:N:0:1
ACTCCTACGGGAGGCAGCAGTGGGGAATATTGCACAATGGGCGCAAGCCTGATGCAGCGACGCCGCGTGGGGGATGACGGCCTTCGGGTTGTAAACTCCTTTCGCTAATGAGGAAGGCTCACTTTTGTGGTGGGTTGACGTTAGTTAGATAAGAAGCACCGGCTAACTCCGTGCCAGCAGCCGCGGTAATACGGAGGGTGCAAGCGTTAATCGGAATTACTGGGCGTAAAGCGCACGCAGGCGG
+
GGGGGGGGGGGGGGGGGGGGGGGGGGGGGGGGGGGGGGGGGGGGGGGGGGGGGGGGGGGGGGGGGGGGGGGGGGGGGGGGGGGGGGGGGGGGGGGGGGGGGGGGGGEGGGGGGGGGGGGGGGGGGGGGGGGGGGGGDGGGGFEFFFFFFGFFGGGGGGGGGGGGGGFGGGGGGGFGGGFGGGGGGGGGCFGGGGG5EGGGCCGGGGGGGFGGGGGCFGFCGGGGGGGGGGGGGGGGGGDG:CDG
@M03364:276:000000000-BLYN8:1:1101:16889:6538 1:N:0:1
ACTCCTACGGGAGGCAGCAGTGGGGAATATTGCACAATGGGCGCAAGCCTGATGCAGCCATGCCGCGTGTATGAAGAAGGCCTTCGGGTTGTAAAGTACTTTCAGCGAGGAGGAAGGCATTAAGGTTAATAACCTTAGTGATTGACGTTACTCGCAGAAGAAGCACCGGCTAACTCCGTGCCAGCAGCCGCGGTAATACGGAGGGTGCAAGCGTTAATCGGAATTACTGGGCGTAAAGCGCACG
+
GGGGGGGGGGGGGGGGGGGGGGGGGGGGGGGGGGGGGGGGGGGGGGGGGGGGGGGGGGGGGGGGGGGGGGGGGGGGGGGGGGGGGGGGGGGGGGGGGGGGGGGGGGGGGGGGGGGGGGGGGGGGGGGGGGGGGGGGGGFFGGGGGGGGGGGGCGGGGGGGGGGGGGGGGGGEFGGCGGGGGGGGGGGGFEEGGGGGGGGGGDEGGGGGGGGGGGGGGGGGDGGGGGGGCGGGGGGGGGGGGGGC
@M03364:276:000000000-BLYN8:1:1101:22799:6538 1:N:0:1
ACTCCTACGGGAGGCAGCAGTGGGGAATATTGCACAATGGGCGCAAGCCTGATGCAGCCATGCCGCGTGTATGAAGAAGGCCTTCGGGTTGTAAAGTACTTTCAGCGAGGAGGAAGGCGTTGTGGTTAATAACCGCAGCGATTGACGTTACTCGCAGAAGAAGCACCGGCTAACTCCGTGCCAGCAGCCGCGGTAATACGGAGGGTGCAAGCGTTAATCGGAATTACTGGGCGTAAAGCGCACG
+
GGGGDGGGGGGGGGGGGGGGGGGGGGGGGGGGGGGGGGGFGGGGDGEGGGFGGGGGGFG8FGGGGGGFGGGGGFGGGGGGCFGDFGGGGGGGGGGGGGGGGGGGGGGGEGDGGGGGGGGGECCFEGGGFGGGGGGGGGGGGGFGGGGFGFGGGEGGGCEG@FGGGGGFGGGGFGGGGGCFDFGFGGGFGGGGGGC8FFGFB>EE??85E@+:E??8=CGGGGDGCGGGGFGGCDC=FGGD3CD)
@M03364:276:000000000-BLYN8:1:1101:17317:6580 1:N:0:1
ACTCCTACGGGAGGCAGCAGTGGGGAATATTGCACAATGGGCGCAAGCCTGATGCAGCCATGCCGCGTGTGTGAAGAAGGCCTTCGGGTTGTAAAGCACTTTCAGCGAGGAGGAAGGTGGTGAACTTAATACGTTCATCAATTGACGTTACTCGCAGAAGAAGCACCGGCTAACTCCGTGCCAGCAGCCGCGGTAATACGTAGGTCCCAAGCGTTGTCCGGATTTATTGGGCGTAAAGCGAGCG
+
GGGGGGGGGGGGGGGGGGGGGGGGGGGGGGGGGGGGGGGGGGGGGGGGGGGGGGGGGGGGGGGGGGGGGGGGGGGGGGGGGGGGGGGGGGGGGGGGGGGGGGGGGGGGGGGGGGGGGGGGGGGGGGGGGGGGGGGGGGGGGGGGGGGGGGGGGGGGDGGGGGGGGGGGGGGGGGGGGGGGGGFGGGGGGGGGGGGGGGGGGGGGGGGFGGGGGGGGGGGGGDGGGGGGGGGGGGGEFGGGGGD3
@M03364:276:000000000-BLYN8:1:1101:5672:6581 1:N:0:1
ACTCCTACGGGAGGCAGCAGTGGGGAATATTGGACAATGGGCGCAAGCCTGATGCAGCCATGCCGCGTGTATGAAGAAGGCCTTCGGGTTGTAAAGTACTTTCAGCGAGGAGGAAGGCATTAAGGTTAATAACCTTAGTGATTGACGTTACTCGCAGAAGAAGCACCGGCTAACTCCGTGCCAGCAGCCGCGGTAATACGGAGGGTGCAAGCGTTAATCGGAATTACTGGGCGTAAAGCGCACG
+
GGGGGGGGGGGEGGGGGGGGGGGGGGGGGGGGGGGGGGGFGGGGGGGGGGGGGGGGGGGGGGGGGGGGGGGGGGGGGGGGGGGGGGGGGGGGGGGGGGGGGGGGGGGGGGGGGGGGGGGGGGGGGGGGGGGGGGGGFGFGGGGGGGGGGGGGGGGGGGGGGGGGGGGGGGGGGGGGGGGGGGGGGGGGGGGGGGGGGGGGGGGGGGGGGGGGGGGGGGGGGGGGGGGGG?CG<CEGGGGGGGG5
@M03364:276:000000000-BLYN8:1:1101:16470:6605 1:N:0:1
ACTCCTACGGGAGGCAGCAGTGGGGAATATTGCACAATGGGCGCAAGCCTGATGCAGCCATGCCGCGTGTATGAAGAAGGCCTTCGGGTTGTAAAGTACTTTCAGCGAGGAGGAAGGCATTAAGGTTAATAACCTTAGTGATTGACGTTACTCGCAGAAGAAGCACCGGCTAACTCCGTGCCAGCAGCCGCGGTAATACGGAGGGTGCAAGCGTTAATCGGAATTACTGGGCGTAAAGCGCACG
+
GGGGGGGGGGGGGGGGGGGGGGGGGGGGFFGGGGGGGGGGGGGGGGGGGGGGGGGGGGGGGGGGGGGGGGGGGGGGGGGGGGGGGGGGGGGGGGGGGGGGGGGGGGGGGGGGGFFGGGGGGFGGGGGGGGGGGGGGGGGGGGGGGFGGGGGGFGGGGGFGGGGGGGGGGGGGGGGGGGGGGGGGGGGGFGGGGGGDGGGGGGGGGGGGGGGGGGGDGGGGGGGGG?FFGCFGGGGG3>FGGGD7
@M03364:276:000000000-BLYN8:1:1101:27547:6621 1:N:0:1
ACTCCTACGGGAGGCAGCAGTAGGGAATCTTCGGCAATGGGGGCAACCCTGACCGAGCAACGCCGCGTGAGTGAAGAAGGTTTTCGGATCGTAAAACTCTGTTGTTAGAGAAGAACGTTAAGTAGAGTGGAAAGTTACTTAAGTGACGGTATCTAACCAGAAAGGGACGGCTAACTACGTGCCAGCAGCGGCGGTAATACGTAGGTCCCAAGCGTTGTCCGGATTTATTGGGCGTAAAGCGAGC
+
GGGGGGGGGGDGGGGGGGGGGFFGGGGGFGGE<CGGGGGGGGDDGGGGGGGG<FEFGG>F6FEGGGGGG7=FFGGGGGGFFFGFDGG?8:BFFF+B5BEFGGAAF,AFCEF@EEF>C>DFBF<?<9A::<F,BFFFGGG<F9@FC<DF:<D<9F9F=>D,,@@,@*@*<><1>,>>;81<FGCDG>C8B*13=*3=*@7+203@EG?CEEG=CEE;:EG+AC5=59CCEGFC1)2:37::CGG)
@M03364:276:000000000-BLYN8:1:1101:17661:6622 1:N:0:1
ACTCCTACGGGAGGCAGCAGTGGGGAATATTGCACAATGGGCGCAAGCCTGATGCAGCCATGCCGCGTGTATGAAGAAGGCCTTCGGGTTGTAAAGTACTTTCAGCGAGGAGGAAGGCATTAAGGTTAATAACCTTAGTGATTGACGTTACTCGCAGAAGAAGCACCGGCTAACTCCGTGCCAGCAGCCGCGGTAATACGGAGGGTGCAAGCGTTAATCGGAATTACTGGGCGTAAAGCGCACG
+
GGGGGGGGGGGGGGGGGGGGGGGGGGGGGGGGGGGGGGGGGGGGGGGGGGGFGGGGGGGGGGGGGGGGGGFGGGGGGGGGGGGGGGGGGEGGGGGGGGGGGGGGGGGDGGGGCFGGGGGGGGGGGGGFGGGGGGGGDFDFGGGGFFFGGGGF<CFGGD7FGGGG@FFGGGGGGGGGGGGGGGGGFFGGGGDGGG5:CFCFEGCEEGGDGGGCCEGGGGC5>CEGGFGGGGGFGGEDF>CD3)57
@M03364:276:000000000-BLYN8:1:1101:20784:6624 1:N:0:1
ACTCCTACGGGAGGCAGCAGTGGGGAATATTGCACAATGGGCGCAAGCCTGATGCAGCCATGCCGCGTGTATGAAGAAGGCCTTCGGGTTGTAAAGTACTTTCAGCGAGGAGGAAGGCATTAAGGTTAATAACCTTAGTGATTGACGTTACTCGCAGAAGAAGCACCGGCTAACTCCGTGCCAGCAGCCGCGGTAATACGGAGGGTGCAAGCGTTAATCGGAATTACTGGGCGTAAAGCGCACG
+
GGGGGGGGGGGGGGGGGGGGGGGGGGGGGGGGGGGGGGGGGGGGGGGGGGGGGGGGGGGGGGGGGGGGGGGGGGGGGGGGGGGGGGGGGGGGGGGGGGGGGGGGGGGEGGGGGGGGGGGGGGGGGGGGGGGGGGCGGGGGGGGGGGGGGGGGGGDFGDGGGGFGGGGEGGGGGGGGGGGGGGGGGGGGGGGGGGGGGF?FGBGGGGGGGEFGGGGGGGFFCGECFGGFGGGGGGG5CDFGGGG5
@M03364:276:000000000-BLYN8:1:1101:14485:6626 1:N:0:1
ACTCCTACGGGAGGCAGCAGTAGGGAATCTTCGGCAATGGACGAAAGTCTGACCGAGCAACGCCGCGTGAGTGAAGAAGGTTTTCGGATCGTAAAACTCTGTTGTTAGAGAAGAACGACGAGGAGAGTGGAAAGCTCCTTGTGTGACGGTATCTAACCAGAAAGGGACGGCTAACTACGTGCCAGCAGCCGCGGTAATACGTAGGTCCCAAGCGTTGTCCGGATTTATTGGGCGTAAAGCGAGC
+
GGGGGGGGGGGGGGGGGGGGGGGGGGGGGGGGGGGGGGGGGGGGGGGGGGGGGGGGGGGGGGGGGGGGGGGGGGGGGGGGGGGGGGGGGGGGGGGGGGGGGGGGGGGGGGGGGGGGGGGGGGGGGGGGGGGGGGGGGGGGGGGGGGGGGGGGGGGGGGGGGGGGGGGGGGGGGGGGGGGGGGGGGGGGGGGCEEGGGGGFGGGGGGGGGGGGGGGGEGGFGGGGEGGGGGGGGGGGGCFGGGG)
@M03364:276:000000000-BLYN8:1:1101:4186:6640 1:N:0:1
ACTCCTACGGGAGGCAGCAGTGGGGAATATTGCACAATGGGCGCAAGCCTGATGCAGCCATGCCGCGTGTGTGAAGAAGGCCTTCGGGTTGTAAAGCACTTTCAGCGAGGAGGAAGGTGGTGAGCTTAATACGCTCATCAATTGACGTTACTCGCAGAAGAAGCACCGGCTAACTCCGTGCCAGCAGCCGCGGTAATACGGAGGGTGCAAGCGTTAATCGGAATTACTGGGCGTAAAGCGCACG
+
GGGGGGGGGGGGGGGGGGGGGGGGGGGGGGGGGGGGGGGGGGGGGGGGGGGGGGGGGGGGGGGGGGGGGGGGGGGGGGGGGGGGGGGGGGGGGGGFGGGGGGGGGGGGGGGGGGGGGGGGGDGGGGGGGGGGGGGGGGGGGGGGGGGGGGGGFGGGGGGGGGGGGGFGGGGGGFGGFCGGGGGGGGGGGGGGGGGGGGGGEGGGGGGDGGGGGGGCEGGGCCGGGGGGGGGGGGGGGFGGGDG3
@M03364:276:000000000-BLYN8:1:1101:13678:6641 1:N:0:1
ACTCCTACGGGAGGCAGCAGTAGGGAATCTTCGGCAATGGACGAAAGTCTGACCGAGCAACGCCGCGTGAGTGAAGAAGGTTTTCGGATCGTAAAACTCTGTTGGTAGAGAAGAACGTTGGTGAGAGTGGAAAGCTCATCAAGTGACGGTAACTACCCAGAAAGGGACGGCTAACTACGTGCCAGCAGCCGCGGTAATACGTAGGTCCCGAGCGTTGTCCGGATTTATTGGGCGTAAAGCGAGC
+
GGGGGGGGGGGGGGGGGGGGGGGGGGGGGGGGGGGGGGGGGGGEGGGGGGGGGGGGGGGGGGGGGGGGGGGGGGGGGGGGGGGGGGGGGGGGGGGGGGGGGGGGGGGGGGGGGGGGGGGGGGGGGGGGGGCGGGGGGGGGGGGGGGGGGGGGGGGGGGGGGGGGGGGGGDGGGGGGGGGGFFCCFFFGGFGDGGEECGFGGGGGGGGGGGGGGGGEGGGGEEEGGGCFGGGFFGCEGDGGGGG7
@M03364:276:000000000-BLYN8:1:1101:27418:6653 1:N:0:1
ACTCCTACGGGAGGCAGCAGTGGGGAATATTGCACAATGGGCGCAAGCCTGATGCAGCCATGCCGCGTGTGTGAAGAAGGCCTTCGGGTTGTAAAGCACTTTCAGCGAGGAGGAAGGTGGTGAACTTAATACGTTCATCAATTGACGTTACTCGCAGAAGAAGCACCGGCTAACTCCGTGCCAGCAGCCGCGGTAATACGGAGGGTGCAAGCGTTAATCGGAATTACTGGGCGTAAAGCGCACG
+
GGGGGGGGGG:C+CFEG7FFFFFFDGGGGGGGGGGCGGFGFGGGGGGGDGGGGGGGGGFFGGGGGDGGGGCEFGGGGGCC<8C<FGGGFGGGF<BAA=FGGGGGGGGDGGGGGFGGGGGFGDCEFGFGGGGFGFFFGGGGGCEGCFGCFGGGGEFGDGGGGGGGGG,>FCGGEGGGGGFFG:BD8DEGF5EEGEEGGGGGGEGGGGGGGGGGGG8EGGGGGECCFFGGGGGGD5CC3FCDGGG5
@M03364:276:000000000-BLYN8:1:1101:19029:6655 1:N:0:1
ACTCCTACGGGAGGCAGCAGTGGGGAATATTGCACAATGGGCGCAAGCCTGATGCAGCCATGCCGCGTGTGTGAAGAAGGCCTTCGGGTTGTAAAGCACTTTCAGCGAGGAGGAAGGTGGTGAGCTTAATACGCTCATCAATTGACGTTACTCGCAGAAGAAGCACCGGCTAACTCCGTGCCAGCAGCCGCGGTAATACGGAGGGTGCAAGCGTTAATCGGAATTACTGGGCGTAAAGCGCACG
+
GGGGGGGGGGGGGGGGGGGGGGGGGGGGGGGGGGGGGGGGGGGGGGGGGGGGGGGGGGGGGGGGGGGGGGGGGGGGGGGGGGGGGGGGGGGGGGGGGGGGGGGGGGGDGGGGGGGGGGGGGGGGGGGGGGGGGGGGGGGGGGGGGGGGGGGGGGGGGGGGGGGGGGGGGGGGGGGGGGGGGGGGGGGGGGGGGGGGGGGGGDGGEGGGGGGGGGGGGGGGGGGGGGGGGGGGGGGGGGGGGGGC
@M03364:276:000000000-BLYN8:1:1101:27103:6657 1:N:0:1
ACTCCTACGGGAGGCAGCAGTAGGGAATCTTCCACAATGGACGAAAGTCTGATGGAGCAACGCCGCGTGAGTGAAGAAGGTTTTCGGATCGTAAAACTCTGTTGTTGGAGAAGAACGTATTTGATAGTAACTGATCAGGTAGTGACGGTATCCAACCAGAAAGCCACGGCTAACTACGTGCCAGCAGCCGCGGTAATACGTAGGTGGCAAGCGTTGTCCGGATTTATTGGGCGTAAAGCGAGCG
+
GGGGGGGDFGGGGGGGGGGGGGGGGGGGGGGGGGFGFGGGGGGGGGGGGGGGGGGGGGGGGGGGGDGGGED?FGGGGGGGGGGGGGGGGGGGG@FGGGGGGGGGGGGG@FGGGGGGDG?FGFFGGGGGGGGGGG9FFGGGGDGGGGGGGGGGGFCGGGGFEBFG@FFGGDGCFGCFCGG:<DFDGGGF7EEGGEEECF,=CF5;EFFFCF=FD=EEGGG5ECEG6EFGGGGCD<EC<CD<<GC9
@M03364:276:000000000-BLYN8:1:1101:22238:6679 1:N:0:1
ACTCCTACGGGAGGCAGCAGTAGGGAATCTTCGGCAATGGGGGCAACCCTGACCGAGCAACGCCGCGTGAGTGAAGAAGGTTTTCGGATCGTAAAACTCTGTTGTTAGAGAAGAACGTTAAGTAGAGTGGAAAGTTACTTAAGTGACGGTATCTAACCAGAAAGGGACGGCTAACTACGTGCCAGCAGCCGCGGTAATACGTAGGTCCCAAGCGTTGTCCGGATTTATTGGGCGTAAAGCGAGC
+
GGGGGGGGGGGGGGGGGGGGGGGGGGGGGGGGGGGGEFGGGGGGGGGGGGGGGFEDEGDGGGGGGGGFGGGGGGGFGGGGEFGGGGDGGGGGGGGGGGGGGGGGGGGGEGGGGGGGDFFEDCGFFGGGGGGGGGGGGGGDFGFDGGGGGGGGGGGGGFGGFGGGGGGGGGGGGGGGFGGFGCGFCGEGFFGGGGGGGGGGGFEFGGFEFGG8CCEGGGGGGGDG5C7F7?6CFCEE5*?79CD3
@M03364:276:000000000-BLYN8:1:1101:11176:6707 1:N:0:1
ACTCCTACGGGAGGCAGCAGTAGGGAATCTTCGGCAATGGGGGCAACCCTGACCGAGCAACGCCGCGTGAGTGAAGAAGGTTTTCGGATCGTAAAACTCTGTTGTTAGAGAAGAACGTTAAGTAGAGTGGAAAGTTACTTAAGTGACGGTATCTAACCAGAAAGGGACGGCTAACTACGTGCCAGCAGCCGCGGTAATACGTAGGTCCCAAGCGTTGTCCGGATTTATTGGGCGTAAAGCGAGC
+
GGGGGGGGGGGGGGGGGGGGGGGGGGGGGGGGGGGGGGGGGGGGGGGGGGGGFGGGGGGGGGGGGGGGGGGGGGGGGGGGGGGGGGGEFCFGGGGGGGGGGGGGGGGGGGGGGGGGGGGGGGFGGGFFFGGFFGGGGGGGGGGFGGGGGGGGGFGGGGGCFEGGGGGGGGGGGGGGGGGFGGGGGGGGGGGGGGGGGGCGGGGGGGGGGGGGGGGCEGGGEGECEE?FGFGGGDE5DDGGGGG7
@M03364:276:000000000-BLYN8:1:1101:10964:6752 1:N:0:1
ACTCCTACGGGAGGCAGCAGTGGGGAATATTGCACAATGGGCGCAAGCCTGATGCAGCCATGCCGCGTGTATGAAGAAGGCCTTCGGGTTGTAAAGTACTTTCAGCGAGGAGGAAGGCATTAAGGTTAATAACCTTAGTGATTGACGTTACTCGCAGAAGAAGCACCGGCTAACTCCGTGCCAGCAGCCGCGGTAATACGGAGGGTGCAAGCGTTAATCGGAATTACTGGGCGTAAAGCGCACG
+
GGGGGGGGGGGGGGGGGGGGGGGGGGGGGGGGGGGGGGGGGGGGGGGGGGGGGGGGGGGGGGGGGGGGGGGGGGGGGGGGGGGGGGGGGGGGGGGGGGGGGGGGGGGGGGGGGGGGGGGGGGGGGGGFGGGGGGGGGGGGGGGGGGGGGGGGGGGGGGGGGGGGGGGGGGGDGGGFFGGGGGGGGGGGGGGGGGGGGGGGGGGGGGGGGGGGGGGGGGGGGGGGGGGGGGGGGGGGGGGGGGG<
@M03364:276:000000000-BLYN8:1:1101:21002:6805 1:N:0:1
ACTCCTACGGGAGGCAGCAGTAGGGAATCTTCGGCAATGGACGAAAGACTGACCGAGCAACGCCGCGTGAGTGAAGAAGGTTTTCGGATCGTAAAACTCTGTTGGTAGAGAAGAACGTTGATGAGAGTGGATAGCACATCAAGTGACGGTAACTACCCAGAAAGGGACGGCTTACTACGTGCCAGCAGCCGGGGTACTACGTAGGTCCCGAGCGTCGTCCGGATGTATTCGGCGTAAATCGAGC
+
CFAFF@FGGDFG76BFCC<FGEFGGFFA,CC<,@FFCFEFCF77@:@,C,C<,C@@FC@CFEF7>CCC7,,CFFEFA,C9:AFGGEFG7:=FGGG9FFFF9C<,448C,A<,BE,A7+,B+,C?,5F<<<5,,,,,,@,@=<DF<<,:@++>F9,>D<BF<<,,6<>*5:<**,,>,216,*B9?8,48,**1=8C++538BF@EFCF5/?**::*/:>C5C;E52?EC+;*9>******9*9*
@M03364:276:000000000-BLYN8:1:1101:18131:6816 1:N:0:1
ACTCCTACGGGAGGCAGCAGTAGGGAATCTTCCACAATGGACGAAAGTCTGATGGAGCAACGCCGCGTGAGTGAAGAAGGTTTTCGGATCGTAAAACTCTGTTGTTGGAGAAGAACGTATTTGATAGTAACTGATCAGGTAGTGACGGTATCCAACCAGAAAGCCACGGCTAACTACGTGCCAGCAGCCGCGGTAATACGTAGGTGGCAAGCGTTGTCCGGATTTATTGGGCGTAAAGCGAGCG
+
GGGGGGGGGGGGGGGGGGGGGGGGGGGGGGGGGGGGGGGGGGGGGGGFGGGGGGGGGGGGGGGGGGGGGGGGGGGGGGGGFGGGGGGGGGGGGGGGGGGGGGGGGGGGGGGGGGGGGGGGGGGGGCFGGGGGGGGGGGGGGFGGGGGGGGGGGGGGGGGGGGGGGGG@FGGGGGGGGGGGGGGGGGGGGGGGGGGGGGGGGGGGGGGGGGGGGGGGGGGGGGGD6@CFGGGGGGGGGGGGGGGG
@M03364:276:000000000-BLYN8:1:1101:6709:6821 1:N:0:1
ACTCCTACGGGAGGCAGCAGTGGGGAATATTGCACAATGGGCGCAAGCCTGATGCAGCCATGCCGCGTGTATGAAGAAGGCCTTCGGGTTGTAAAGTACTTTCAGCGAGGAGGAAGGCGTTGTGGTTAATAACCGCAGCGATTGACGTTACTCGCAGAAGAAGCACCGGCTAACTCCGTGCCAGCAGCCGCGGTAATACGGAGGGTGCAAGCGTTAATCGGAATTACTGGGCGTAAAGCGCACG
+
FGGGGGGGGGEEGGGGDEEEGGG<@@FCEDFGGGGGFFC<,C::FFDDFGGGCFEFGFCDFC8@@FF6CFG9FDA?C<EEGDGGGGGGFFFFFCAFGFGGGAFEF<F+>=::7FFFEGGFEFFCF3BDDFD@FEDGGDFCG=@FD=:F<FGCC3C*FFEGGF7FFGCGGG7*7?BCCE<FGFG?G@EF:CCGGDGGFGGGDCED?EEEE+<EC8C5:EGFCECEC++<FF=F<DE7777C5/1)
@M03364:276:000000000-BLYN8:1:1101:3372:6826 1:N:0:1
ACTCCTACGGGAGGCAGCAGTAGGGAATCTTCGGCAATGGACGAAAGTCTGACCGAGCAACGCCGCGTGAGTGAAGAAGGTTTTCGGATCGTAAAACTCTGTTGTTAGAGAAGAACAAGGACGTTAGTAACTGAACGTCCCCTGACGGTATCTAACCAGAAAGCCACGGCTAACTACGTGCCAGCAGCCGCGGTAATACGTAGGTGGCAAGCGTTATCCGGATTTATTGGGCGTAAAGCGAGCG
+
GGGGGGGGGGGEGGGGGGGGGGGGGGGGGGGGGGGGGGGGGGDGGDGGGGGGGGGGGGGGGGGGGGGFFEGGGGGGGGGGGGGGGGGGGGGGGFGGFGGGGGGGGGGGGGGGGGGGGGG?EGGGGFGGGGGGGGGGGGGGGGGGGGGGGGGGGGGGFGGGGGGGGGGGFGGGGGGGGDGGGGGFGGGGFEEGGGGGGCEGGGGGGEFGGGGGGGGGGFFEEGCEFFGFFGFFGGGGGFFGGGGC
@M03364:276:000000000-BLYN8:1:1101:17451:6836 1:N:0:1
ACTCCTACGGGAGGCAGCAGTGGGGAATATTGCACAATGGGCGCAAGCCTGATGCAGCCATGCCGCGTGTGTGAAGAAGGCCTTCGGGTTGTAAAGCACTTTCAGCGAGGATGAAGGTGGTGAACTTAATACGTTCATCAATTGACGTTACTCGCAGAAGAAGCACCGGCTAACTCCGTGCCAGCAGCCGCGGTAATACGGAGGGTGCAAGCGTTAATCGGAATTACTGGGCGTAAAGCGCACG
+
GEDDFFGGG;FECGGG;@6CFEFGG7;FFFFDFFGG@F,6F<@@FGGEFGDEE9EF<CE@FFGGDC@F@?,CF,CE,<EEG@FGFGCFGGGGF<E<9FFFGGGFFCE:@:=,AB,B8FGGGC,CAEA,BF<FFF@,,C9CCF,FGGFEFFGGGEG:::<:3@F,F<>@C<CCGCGB,>:FGCDFFFGD,*1:BE8;EFGGD5*4*BGG6>A*A8=C=7:7CECE69?9<CGFC7CC5F7DD35/
@M03364:276:000000000-BLYN8:1:1101:8435:6848 1:N:0:1
ACTCCTACGGGAGGCAGCAGTAGGGAATCTTCGGCAATGGACGAAAGTCTGACCGAGCAACGCCGCGTGAGTGAAGAAGGTTTTCGGATCGTAAAACTCTGTTGTTAGAGAAGAACAAGGACGTTAGTAACTGAACGTCCCCTGACGGTATCTAACCAGAAAGCCACGGCTAACTACGTGCCAGCAGCCGCGGTAATACGTAGGTGGCAAGCGTTGTCCGGATTTATTGGGCGTAAAGCGAGCG
+
GGGGGGGGGGGGGGGGGGEGGGGGGGGGGFGDGGGGGGGGGGGGCEGGGGGGGGGGGGGGGGGGGFGGGGGFGGGGGGGGGGGGGGGDGGGGGGGFFFGGGGGGGGGGFFGGGGGGGGGGGGGGGGGGGGGGGGGGGGFDEGGGGGGFFCEGGFGGGGGGGGGGGGGDDGGGGGGCFCCFGEFGGGGGGGGGGGGGGGGGGGGGGFGGGGGGGGGGGGGEGCE=9FGGFGAEGGGGGGGGGGGD
@M03364:276:000000000-BLYN8:1:1101:4387:6880 1:N:0:1
ACTCCTACGGGAGGCAGCAGTGGGGAATATTGCACAATGGGCGCAAGCCTGATGCAGCCATGCCGCGTGTATGAAGAAGGCCTTCGGGTTGTAAAGTACTTTCAGCGAGGAGGAAGGCGTTGTGGTTAATAACCGCAGCGATTGACGTTACTCGCAGAAGAAGCACCGGCTAACTCCGTGCCAGCAGCCGCGGTAATACGGAGGGTGCAAGCGTTAATCGGAATTACTGGGCGTAAAGCGCACG
+
GGGGGGGGGGGDGGGGGGGGGGGGGGGGGFGGGGGGGFFGFGGGGG:FDGGGGGGGFFFGDFDF:FGGGGFGGFACDFGGFGFFGDGGGGGGG<EFG<FGGGGGGB:FFGGGEGGFF8BECFEGGGGGFGGA9BF7:>FDEG<FGGG@CFFGFFCC7>>FCGGGGGGGDGGGGGCFGGFGGGDEGGGGGEGG5C*CFDCGG5CGGEEE+CGGGDE5CG::=EGFEGFGGECGG5EG:FFGGGG3
@M03364:276:000000000-BLYN8:1:1101:17166:6903 1:N:0:1
ACTCCTACGGGAGGCAGCAGTGGGGAATATTGCACAATGGGCGCAAGCCTGATGCAGCCATGCCGCGTGTATGAAGAAGGCCTTCGGGTTGTAAAGTACTTTCAGCGAGGAGGAAGGCATTAAGGTTAATAACCTTAGTGATTGACGTTACTCGCAGAAGAAGCACCGTCTAACTCCGTGCCAGCAGCCGCGGTAATACGGAGGGTGCAAGCGTTAATCGGAATTACTGGGCGTAAAGCGCACG
+
CCGC<FGGECFCFGEGGGGGFGGGG7FFFFFGGG9<FCCGGFGGGGGGFFGGGGGFGGEGFGFDEGGGGFFGGGC<<8FGCEEGFGG:EFGGGGGGGFCFGGCEFEEF4=@:CBFBFFGFEFEGFFGECFGGGGGE<EGGDFGGFGGEBFEGGECEGCCAFGFFC<FF<<DFFFFFFCFFDGGGGGGGGD**:CB:;@<CEE>CCCECCFGDGG*=/:<C5E*:@GC99CG5<5=EDCGDCDD7
@M03364:276:000000000-BLYN8:1:1101:20162:6915 1:N:0:1
ACTCCTACGGGAGGCAGCAGTGGGGAATATTGCACAATGGGCGCAAGCCTGATGCAGCCATGCCGCGTGTATGAAGAAGGCCTTCGGGTTGTAAAGTACTTTCAGCGAGGAGGAAGGCGTTGTGGTTAATAACCGCAGCGATTGACGTTACTCGCAGAAGAAGCACCGGCTAACTCCGTGCCAGCAGCCGCGGTAATACGGAGGGTGCAAGCGTTAATCGGAATTACTGGGCGTAAAGCGCACG
+
GGGGGGGGGGGGGGGGGGGGGGGGGGGGGGGGGGGGGGGGGGGGGGGGGGGGGGGGGGGGGGGGGGGGGGGGGGGGGGGGGGGGGGEGGGGGGGGGGGGGGGGGGGGCGGGGGGGGGGGGGGGGGGGGGGGGGGGGGGGGGGGGGGGGGGGGGGGGGGGGGGGGGGGGGGGGGGGFGGGGGGGGGGGGGGGGGGGGGGGGGGGGGGGGGGGGGGGGGGGGGGGGGGGGGGGGGGGGGGCGGGG5
@M03364:276:000000000-BLYN8:1:1101:10945:6953 1:N:0:1
ACTCCTACGGGAGGCAGCAGTAGGGAATCTTCCACAATGGACGAAAGTCTGATGGAGCAACGCCGCGTGAGTGAAGAAGGTTTTCGGATCGTAAAACTCTGTTGTTGGAGAAGAACGTATTTGATAGTAACTGATCAGGTAGTGACGGTATCCAACCAGAAAGCCACGGCTAACTACGTGCCAGCAGCCGCGGTAATACGTAGGTGGCAAGCGTTGTCCGGATTTATTGGGCGTAAAGCGAGCG
+
GGGGGGGGGGGGGGGGGGGGGGGGGGGGGGGGGGGGGGGGGGGGGGGGGGGGGGGGGGGGGGGGGGGGGGGGGGGGGGGGGGGGGGGGGGGGGGGGGGGGGGGGGGGGGGGGGGGGGCGGGGGGGGGGGGGGGGGGGGGGGGGGGGGGGGGGGGGGGGGGGGGCGGGGGGGGGGGGGGGGGFGGGGDFCEGGGGGGGGGGGGGGGGGGGGGGGGCEGGFGGEEG9EEFGGGGDGCGC>FGGDC9
@M03364:276:000000000-BLYN8:1:1101:20876:6964 1:N:0:1
ACTCCTACGGGAGGCAGCAGTGGGGAATATTGCACAATGGGCGCAAGCCTGATGCAGCCATGCCGCGTGTATGAAGAAGGCCTTCGGGTTGTAAAGTACTTTCAGCGAGGAGGAAGGCGTTGTGGTTAATAACCGCAGCGATTGACGTTACTCGCAGAAGAAGCACCGGCTAACTCCGTGCCAGCAGCCGCGGTAATACGGAGGGTGCAAGCGTTAATCGGAATTACTGGGCGTAAAGCGCACG
+
GGGGGGGGGGGGGGGGGGGGGGGGGGGGGGGGGGGGGGDGGGGGGGGGGGGGGGGGGGGGGGGGGGGGGGGGGGGGGGGGGGGGGGGGFGGGGGGGGGGGGGGGGGGDGGGGGGGGGGGGGGGGGEFGGGGGGGGGGCGGGFCGCGGGGGGGACEGGGGGGGFGGGGGGGGGGGGGGGGGGGCGGGGGGGDGGGGE99FGGEGGDGGGGGGGGGEEGGGGGGGGDFFGFGGGGGGGGGGGDGG5
@M03364:276:000000000-BLYN8:1:1101:9083:6965 1:N:0:1
ACTCCTACGGGAGGCAGCAGTGGGGAATATTGCACAATGGGCGCAAGCCTGATGCAGCCATGCCGCGTGTATGAAGAAGGCCTTCGGGTTGTAAAGTACTTTCAGCGAGGAGGAAGGCGTTGTGGTTAATAACCGCAGCGATTGACGTTACTCGCAGAAGAAGCACCGGCTAACTCCGTGCCAGCAGCCGCGGTAATACGGAGGGTGCAAGCGTTAATCGGAATTACTGGGCGTAAAGCGCACC
+
GGGGGGFFDFD>+CFFGGGGFFEFCGGGFFFG<EFGGFFA@EEGGDDGG,6<FCFGGGGFFGEEEEEG@=CF96C<FDEFDCG<FFE7C:FFFEGGEGGGEDFECCFDFGGGGGGD7F@GGGGGD<DCEFGGGGGGGGGGGG<CFGCFDE@FA:FGGDFFGFFDAFGGCF@EFFC9FGGFGGFFFFGGGGGE5:*=<+?*8>G58ACEFGCEECCEG9C=EE=EGGGG7CCF37C*97CCGGG)
@M03364:276:000000000-BLYN8:1:1101:11319:6987 1:N:0:1
ACTCCTACGGGAGGCAGCAGTAGGGAATCTTCGGCAATGGGGGCAACCCTGACCGAGCAACGCCGCGTGAGTGAAGAAGGTTTTCGGATCGTAAAACTCTGTTGTTAGAGAAGAACGTTAAGTAGAGTGGAAAGTTACTTAAGTGACGGTATCTAACCAGAAAGGGACGGCTAACTACGTGCCAGCAGCCGCGGTAATACGTAGGTCCCAAGCGTTGTCCGGATTTATTGGGCGTAAAGCGAGC
+
GGGGGGGGGGGGGGGGGGGGGGGGGGGGGGGGGGGGGGGGGGGGGGGGGGGGGGGGGGGGGGGGGGGFGEGGGGGGGGGGGGGGGGGGGGGGGGGGGGGGGGGGGGGGGGGGGGGGGFGGFGDGGEGGGGGGGGGGGGGGGGGGGGGGGGGGGGGGGGGGGGGGGGGGDGEGGGGGGGGGGGGGGGGGGGGGEGGGGGGGGGFGGGGGGGGGFGGGGGFGGGDGGGGGGGGGGGGGGGGGGGG3
@M03364:276:000000000-BLYN8:1:1101:12572:7028 1:N:0:1
ACTCCTACGGGAGGCAGCAGTGGGGAATATTGCACAATGGGCGCAAGCCTGATGCAGCCATGCCGCGTGTGTGAAGAAGGCCTTCGGGTTGTAAAGCACTTTCAGCGAGGAGGAAGGTGGTGAACTTAATACGTTCATCAATTGACGTTACTCGCAGAAGAAGCACCGGCTAACTCCGTGCCAGCAGCCGCGGTAATACGGAGGGTGCAAGCGTTAATCGGAATTACTGGGCGTAAAGCGCACG
+
GGGGGGGGGGGGGGGGGGGGGGGGGEFGGGGGGGGGGGGGGGGEGGGFGGGGGGGGGCCFGGGGGDFFGGGGGGGGGGGGDEFFGFGGFGGGGGGGGGGGGGGGGGGFEG@EGFGGGFFFGGFFDFFDCFGGGFDDGGGDGGGEDGGGGDFFC@7+FCFGGGGGFGGGG>FFCFGGGGGG>EFGGFGGGEECEEDCFG?F8EB8BEEGG?FGGGGGGGGGG5*:CF7FFE55CDE*9CF7CGD)
@M03364:276:000000000-BLYN8:1:1101:4056:7044 1:N:0:1
ACTCCTACGGGAGGCAGCAGTGGGGAATATTGCACAATGGGCGCAAGCCTGATGCAGCCATGCCGCGTGTGTGAAGAAGGCCTTCGGGTTGTAAAGCACTTTCAGCGAGGAGGAAGGTGGTGAGCTTAATACGTTCATCAATTGACGTTACTCGCAGAAGAAGCACCGGCTAACTCCGTGCCAGCAGCCGCGGTAATACGGAGGGTGCAAGCGTTAATCGGAATTACTGGGCGTAAAGCGCACG
+
GGGGGGGGGGGGGGGGGGGGGGGGGGGGGGGGGGGGGGGGGGGGGGGGGGGGGGGGGGGGGGGGGGGGGFFGGGGGGGGGGGGGGGGGGGGGGGGGGGGGGGGGGFGFFGEGGGGGGGGGGGFGGGGGGGGCFGGFGGGGGGFFGGDFGGGGGGGGGDFGGFFEBEFGGC:F:CEGCEGGGGFCC@FDGGGGGGGGGGGGCCECEEGGG?CFGGGEGGGGGEEGCF+AFGGG39EGGGGGDDG<
@M03364:276:000000000-BLYN8:1:1101:27327:7071 1:N:0:1
ACTCCTACGGGAGGCAGCAGTGGGGAATATTGCACAATGGGCGCAAGCCTGATGCAGCCATGCCGCGTGTGTGAAGAAGGCCTTCGGGTTGTAAAGCACTTTCAGCGAGGAGGAAGGTGGTGAGCTTAATACGCTCATCAATTGACGTTACTCGCAGAAGAAGCACCGGCTAACTCCGTGCCAGCAGCCGCGGTAATACGGAGGGTGCAAGCGTTAATCGGAATTACTGGGCGTAAAGCGCACG
+
GGGGGGGGGFGGGGFGGGGGGGGGGGGGGGGGGGGGGGGGGGGGGGGGGGGGGGGGGGGGGGGGGGGFGFCFGGGGGGGGGGGGGGGGFGGGFGGFGEFGGGGGGGGGGGGGGGGGGGGFGGFGGGFFGGGAFGGGGDGGGGGFD<FCFGGGGGGGGGGGGGGGGGGGGGGGGGFF7>DFGFGGGGGGGGEGEEGDGGGGCCGGGEGGGCFFGEGGFFGGGDGGGGGGGGGGGGDEGGGGCGCD
@M03364:276:000000000-BLYN8:1:1101:18048:7071 1:N:0:1
ACTCCTACGGGAGGCAGCAGTGGGGAATATTGCACAATGGGCGCAAGCCTGATGCAGCCATGCCGCGTGTATGAAGAAGGCCTTCGGGTTGTAAAGTACTTTCAGCGAGGAGGAAGGCATTAAGGTTAATAACCTTAGTGATTGACGTTACTCGCAGAAGAAGCACCGGCTAACTCCGTGCCAGCAGCCGCGGTAATACGGAGGGTGCAAGCGTTAATCGGAATTACTGGGCGTAAAGCGCACG
+
GGGGGGGGGGGGGGGGGGGGGGGGGGGGGGGGGGGGGGGGGGGGGGGGGGGGGGGGGGGGGGGGGGGGGGGGFGGGGGGGGGGGGGGGGGGGGGGGGGGGGGGGGGGDGGGGGGGGGGGGGGGGGGGGGGGGGGGGGGGGGGEFGGGGGGGGFGGGGGGGCDFGGGGGGGGGGGGGGGGGGGGGGGGGGGGGGGGGGGGGG>EDGGGGGGGGGGGGGGGGGGGGGGFGFG=FGCCEGGGGGGGD
@M03364:276:000000000-BLYN8:1:1101:9604:7084 1:N:0:1
ACTCCTACGGGAGGCAGCAGTAGGGAATCTTCGGCAATGGGGGCAACCCTGACCGAGCAACGCCGCGTGAGTGAAGAAGGTTTTCGGATCGTAAAACTCTGTTGTTAGAGAAGAACAAGGACGTTAGTAACTGAACGTCCCCTGACGGTATCTAACCAGAAAGCCACGGCTAACTACGTGCCAGCAGCCGCGGTAATACGTAGGTGGCAAGCGTTGTCCGGATTTATTGGGCGTAAAGCGAGCG
+
GGGGGGGGGGGGGGGGGGGGGGGGGGGGGGGGGGGGGGGGGGGGGGGGGGGGGGGGGGGGGGGGGGGGGGGGGGGGGGGGGGGGGGGGGGGGGGGGGGGGGGGGGGGGGGGGGGGGGGCGFGGGGGGGGFGGGGGGGGGGGGGGGGDDGGGGGGGGGGGGGFGGGGGDEEEEGGGDGGGGGGGGFDGG@EGGCGGGGGGGGGGGGGGGGGGGGGGGGGFE::CEEGCFFGCE5CE5<CGGGGGC
@M03364:276:000000000-BLYN8:1:1101:14557:7111 1:N:0:1
ACTCCTACGGGAGGCAGCAGTAGGGAATCTTCCACAATGGACGAAAGTCTGATGGAGCAACGCCGCGTGAGTGAAGAAGGTTTTCGGATCGTAAAACTCTGTTGTTGGAGAAGAACGTATTTGATAGTAACTGATCAGGTAGTGACGGTATCCAACCAGAAAGCCACGGCTAACTACGTGCCAGCAGCCGCGGTAATACGTAGGTGGCAAGCGTTGTCCGGATTTATTGGGCGTAAAGCGAGCG
+
GGGGGGGGGGGGGGGGGGGGGGGGGGGGGGGFGGGGGGGGGCFGGGGGGGGGGGGGGGGGGGGGGGGGGGGGGGGGGGGGGGGGGGGGGGDGGGGGGGFGGGGGGGGDFGGFFGGGGGFGGGGGGEGGGGGGGGGGGGFGGGGGGGGGGGGGGGGGDEGGGGGGGGFGGGGGGGGGGGGGGGGG7C6F8C5CEE5EF@FFBFECEFGGGGGGGEGGGFGEEEEGCFGEE?EEGGGGCFGGGGG5
@M03364:276:000000000-BLYN8:1:1101:19477:7145 1:N:0:1
ACTCCTACGGGAGGCAGCAGTGGGGAATATTGCACAATGGGCGCAAGCCTGATGCAGCCATGCCGCGTGTATGAAGAAGCCTTCGGGTTGTAAAGTACTTTCAGCGAGGAGGAAGGCGTTGTGGTTAATAACCGCAGCGATTGACGTTACTCGCAGAAGAAGCACCGGCTAACTCCGTGCCAGCAGCCGCGGTAATACGGAGGGTGCAAGCGTTAATCGGAATTACTGGGCGTAAAGCGCACGC
+
GGGGGGGGGGGGGGGGGGGGGGGGGGGGGGGGGGGGGGGGGGGGGGGGGGGGGGGGGGGGGGGGGGGFFFGGGGGGGGGCAFGFFGDAF7?FFGFFFGFGGGGCFGFGGFCGDGFGFFFGGGGGGGGGGGGFGDF7FGGCFF<DGGGFECFFGEGGGGGGGGGGGGGGGEGGGGGGDGGGGGGGGGEGG5*8=18;CFGD:EEGCEE+<FC?EG8EFFEC5ECFCFGCCECEC7EF>FGGGGDD
@M03364:276:000000000-BLYN8:1:1101:15900:7147 1:N:0:1
ACTCCTACGGGAGGCAGCAGTAGGGAATCTTCGGCAATGGGGGCAACCCTGACCGAGCAACGCCGCGTGAGTGAAGAAGGTTTTCGGATCGTAAAACTCTGTTGTTAGAGAAGAACGTTAAGTAGAGTGGAAAGTTACTTAAGTGACGGTATCTAACCAGAAAGGGACGGCTAACTACGTGCCAGCAGCCGCGGTAATACGTAGGTCCCAAGCGTTGTCCGGATTTATTGGGCGTAAAGCGAGC
+
GGGGGGGGGGGGGGGGGGGGGGGGGGGGGGGGGGGGGGGGGGGGGGFGGGGGGGDFGGGGGGGGGGGGGGGGGFGGGGGGGGGGGGGGGGGGGGGGGGGGGGGGGGGGGGGGGGGGGFFGDGGGGGGGGGGGGGGGGGDFGFGGGGGGGGGGGGGGGFGFGGFGGGGGGGGGGGGGFFGGGGGCFGGGGGGGGGGGGGGDGGGGGGGGGGGGFEEE5EGGGGGGCFFGGGG:FGGGGGGGGGG3
@M03364:276:000000000-BLYN8:1:1101:5266:7160 1:N:0:1
ACTCCTACGGGAGGCAGCAGTGGGGAATATTGCACAATGGGCGCAAGCCTGATGCAGCCATGCCGCGTGTATGAAGAAGGCCTTCGGGTTGTAAAGTACTTTCAGCGAGGAGGAAGGCATTAAGGTTAATAACCTTAGTGATTGACGTTACTCGCAGAAGAAGCACCGGCTAACTCCGTGCCAGCAGCCGCGGTAATACGGAGGGTGCAAGCGTTAATCGGACTTACTGGGCGTAAAGCGCACG
+
GFGGGGGGGGDCGCFGGGGGFCFFGGGGGGGFFFFGGGCCGGGGGGDGF@@FFGGGGGGGGGDGGGGCCC8CFGGDFFGGFGGFGGGGGGGEGGGFFGGFGF<?CGEEC@FCFDFC+,E=?AEFFGGGFGG9FFFGDFDC9FEFGA7=DFEG9FF:FEDGGGGGDGGGGCGEGGGGF8DF7DFGGCFGFGGC>:*;9C?:8CC>@EGGGFGGGE*/=<<FEG*>F7FEG<;ED>=5>GFDGGG5
@M03364:276:000000000-BLYN8:1:1101:8461:7161 1:N:0:1
ACTCCTACGGGAGGCAGCAGTGGGGAATATTGCACAATGGGCGCAAGCCTGATGCAGCCATGCCGCGTGTATGAAGAAGGCCTTCGGGTTGTAAAGTACTTTCAGCGAGGAGGAAGGCATTAAGGTTAATAACCTTAGTGATTGACGTTACTCGCAGAAGAAGCACCGGCTAACTCCGTGCCAGCAGCCGCGGTAATACGGAGGGTGCAAGCGTTAATCGGAATTACTGGGCGTAAAGCGCACG
+
GGGGGGGGGGGGGGGGGGGGGGGGGGGGGGGGGGGGGGGGGGGGGGGGGGGGGGGGGGGGGGGGGGGGGGGGGGGGGGGGGGGGGGGGGGGGGGGGGGGGGGGGGGGGGGGGGGGGGGGGGGGGGGGGGGGGGGGGGGGGFGGGGGGGGGGGGGGGGGGGGGGGGGGGGGGGGGGGGGGGGGGGGGGGGGGGGGGGGGFGGGGGGGGGGGGGGGGGFGGGGGGGGGGGGGGGGGGGGGGGGGG<
@M03364:276:000000000-BLYN8:1:1101:24084:7186 1:N:0:1
ACTCCTACGGGAGGCAGCAGTGGGGAATATTGCACAATGGGCGCAAGCCTGATGCAGCCATGCCGCGTGTATGAAGAAGGCCTTCGGGTTGTAAAGTACTTTCAGCGAGGAGGAAGGCGTTGTGGTTAATAACCGCAGCGATTGACGTTACTCGCAGAAGAAGCACCGGCTAACTCCGTGCCAGCAGCCGCGGTAATACGGAGGGTGCAAGCGTTAATCGGAATTACTGGGCGTAAAGCGCACG
+
GGGGGGFG;BFEGGFF;FFFGGGGGGGGGGGGGGGGGGGGGGGGGGGGGGGGGGGGGGGGGGGGGGGGGGGGGGGGGGGGGGGGGGGGFGGGFGCAEGGGGGFGGGGGGGGGGGGGGGGGGGGGGGGGGGGGGGGGGGGGGFGGGGGGGFGFGGGGGGGGGGGGGGGGGGGGGGGGGGGGGGGGGGGGGGGGGGGGGFGGGG8EGGGG6CCFCEC8EFGGGDEGGGGGFFGGDD=EGFGGGGG<
@M03364:276:000000000-BLYN8:1:1101:17284:7199 1:N:0:1
ACTCCTACGGGAGGCAGCAGTGGGGAATATTGCACAATGGGCGCAAGCCTGATGCAGCCATGCCGCGTGTGTGAAGAAGGCCTTCGGGTTGTAAAGTACTTTCAGCGAGGAGGAAGGCGTTGTGGTTAATAACCGCAGCGATTGACGTTACTCGCAGAAGAAGCACCGGCTAACTCCGTGCCAGCAGCCGCGGTAATACGGAGGGTGCAAGCGTTAATCGGAATTACTGGGCGTAAAGCGCACG
+
GGGGGGGGGGGGGGGGGGGGGGGGG@FFGGGFFGGGGGGFGGGGGGGGGGGGFGGGGGGGGGGAFGGGFFGG89FGGGGGGGGGFGGGGGGGGGGGGGGGGGGGGGGFGGGGGGGFDGGGCFGGGGGFFFFGGGGGGC7:FFFGGFGCCCFGGGGDGGGGGFGGGGGGGGGGGGGFGGGGGGGGGGGG>EGED>BEG?FFEDGGGGGGG7CCGGGGGGGFE58FGGGGGGFFD7*A7CDDGGG<
@M03364:276:000000000-BLYN8:1:1101:5519:7240 1:N:0:1
ACTCCTACGGGAGGCAGCAGTAGGGAATCTTCGGCAATGGGGGCAACCCTGACCGAGCAACGCCGCGTGAGTGAAGAAGGTTTTCGGATCGTAAAACTCTGTTGTTAGAGAAGAACGTTAAGTAGAGTGGAAAATTACTTAAGTGACGGTATCTAACCAGAAAGGGACGGCTAACTACGTGCCAGCAGCCGCGGTAATACGTAGGTCCCAAGCGTTGTCCGGATTTATTGGGCGTAAAGCGAGC
+
GGGGGGGGGGGGGGGGGGGGGGGGGGGGGGGGGGGGGGGGGGGGGGGGGGGGGGGDGEFGGGGGFGGGGGGFFGGGGGGGGGGGGGGGGGGGGGGGGGGGGGGGGF?EFGGGGDFCGFDFECBDA?FDGGGCFGFGGGGFGGGGGGGGGGGGGGGFF@FGGFCGGGCDGFGGDGG@EGGGGGCFFEBFGGEEGGG*:CGGGGGGGG99CCCFGGGGEGGGGGEGG?+0A?FGFGGGGFDGDGG)
@M03364:276:000000000-BLYN8:1:1101:17377:7249 1:N:0:1
ACTCCTACGGGAGGCAGCAGTGGGGAATATTGCACAATGGGCGCAAGCCTGATGCAGCCATGCCGCGTGTATGAAGAAGGCCTTCGGGTTGTAAAGTACTTTCAGCGAGGAGGAAGGCGTTGTGGTTAATAACCGCAGCGATTGACGTTACTCGCAGAAGAAGCACCGGCTAACTCCGTGCCAGCAGCCGCGGTAATACGGAGGGTGCAAGCGTTAATCGGAATTACTGGGCGTAAAGCGCACG
+
GGGGGGGGGGGGGGGGGGGGGGGGGGGGGGGGGGGGGGGGGGGGGGGGGGGGGGGGGGGGFGFGGGGGGGGGGGGGGGGGGGGGGGGGGGGGGGGGGGGGGGGGGGGCFGEGGGCFGGGGGGGGGGGGGGGGGGGGGGGGGGGGGGGGGGGGGGGGGGGGGGGGFCFGGGGGFFGFFGGFG@CGGGGGGGGGGGGGGGFGGCEGGGGGGGGGGGGGGGGFEE5CFFGGG6FFGGGGGCFGGGGD
@M03364:276:000000000-BLYN8:1:1101:11162:7261 1:N:0:1
ACTCCTACGGGAGGCAGCAGTAGGGAATCTTCGGCAATGGACGAAAGTCTGACCGAGCAACGCCGCGTGAGTGAAGAAGGTTTTCGGATCGTAAAACTCTGTTGGTAGAGAAGAACGTTGGTGAGAGTGGAAAGCTCATCAAGTGACGGTAACTACCCAGAAAGGGACGGCTAACTACGTGCCAGCAGCCGCGGTAATACGTAGGTGGCAAGCGTTGTCCGGATTTATTGGGCGTAAAGCGAGC
+
GGGGGGGGGGGGGGGGGGGGGGGGGGGGGGGGGGGGGGGGGGGGGGGGGGGGGGGGGGGGGGGGGGGGGGGGGGGGGGGGGGGGGGGGGGGGGGGGGGGGGGGGGGGGGGGGGGGFGGGGGGGGGGGGGGGGGGGGGGGGGGGGGGGGGGGGGGGGGGGGGGGGGGGGGGGGGGGGFGGGGGGGGGGGGGGGGGGGGFDGGCEFGBFGGGGGGGGDGGGFEG;:?FGGGGGFGGGGGFGFGGG)
@M03364:276:000000000-BLYN8:1:1101:22385:7262 1:N:0:1
ACTCCTACGGGAGGCAGCAGTAGGGAATCTTCCGCAATGGGCGAAAGCCTGACGGAGCAACGCCGCGTGAGTGATGAAGGGTTTCGGCTCGTAAAACTCTGTTATTAGGGAAGAACAAATGTGTAAGTAACTGTGCACGTCTTGACGGTACCTAATCAGAAAGCCACGGCTAACTACGTGCCAGCAGCCGCGGTAATACGTAGGTGGCAAGCGTTATCCGGAATTATTGGGCGTAAAGCGCGCG
+
GGGGGGGGGGGGGGGGGGGGGFGGGGGGGGGGGGGGGGGGGGGGGGGGGGGGGGGGGGGGGGGGGGGGGGGFGGGGGGGGGGGGGGGCFGGGGGGGGGGGGGGGGGGGGGGGGGGGGGGGGGGGGGGGGGGGGGGGGGGGGGGGGGGGGGGGGGGGGGGGGGGGGGGGGGGGGGGGGGGGGGGGGGGGGGGGGGGGCCGGGGGDEFGGGGFGGDGGGGFGGCEGGGGGGGCFGD:EGG77<DDD
@M03364:276:000000000-BLYN8:1:1101:23238:7268 1:N:0:1
ACTCCTACGGGAGGCAGCAGTGGGGAATATTGCACAATGGGCGCAAGCCTGATGCAGCCATGCCGCGTGTGTGAAGAAGGCCTTCGGGTTGTGAAGCACTTTCAGCGGGGAGGAAGGTGATGAGCTTAATACGCTCATCAATTGACGTTACTCGCAGAAGAAGCACCGGCTAACTCCGTGCCAGCAGCCGCGGTAATACGGAGGGTGCAAGCGTTAATCGGAATTACTGGGCGTAAAGCGCACG
+
FFGFGFGGEGGGGGGFGEGGEFGGGGGG?DFAFGGFFFE@,CBCCFEFEGGGGGGGGGGGCEGGEGGFG,DFCEFFEFGG?<EFFFGEG,@GFGGAC=FFGFA,B?=+=6CCF@EDGGG,5CDFGF8==F,DF>=FEFC<9FCF=FG7FF7FG:F*3C>,DCFFGEG7FE<:CFECGCBCEG@?C@9EGGDC8:EGGGFGEG8EGE8:8@EGGCG8=FGGG=8/2AFDC6EGGDGDFD7)>C))
@M03364:276:000000000-BLYN8:1:1101:3169:7277 1:N:0:1
ACTCATACGGGAGGCAGCAGTGGGGAATATTGCACAATGGGCGCAAGCCTGATGCAGCCATGCCGCGTGTATGAAGAAGGCCTTCGGGTTGTAAAGTACTTTCAGCGAGGAGGAAGGCGTTGTGTTTAATAACCGCAGCGATTGACGTGACTCGCCGAAAAAGCACCGGCTAACTCCGGGCCAGCAGCCGGGGTAATCCGGAGGGTGGAAGCGTTAATCGGAATTACTGGGCGTAAAGCGGACG
+
E<FC,ECGFG>B6FEF@;<EDF<CEFGCFGF9,<C<8EFF@EFFFD@FGGGGAF,6,@6,,CEE@FGC@FGCA,C<EDFFCF8F<FF:=FFGGEGAGG9FAFAEFDCEFGDFF@BE7<@?7=FF,,:,:EC?F8>E=CC::DD<EF@++,5,3+8*5@C**,1,:<,1F*=F,4,67**4<*=8*+3+*3*=:=E0++<?**2C*;8*2+**2*/**03:=E1AF7<CCF5/))/:7*7C)1))
@M03364:276:000000000-BLYN8:1:1101:7756:7297 1:N:0:1
ACTCCTACGGGAGGCAGCAGTGGGGAATATTGCACAATGGGCGCAAGCCTGATGCAGCCATGCCGCGTGTATGAAGAAGGCCTTCGGGTTGTAAAGTACTTTCAGCGAGGAGGAAGGCGTTGTGGTTAATAACCGCAGCGATTGACGTTACTCGCAGAAGAAGCACCGGCTAACTCCGTGCCAGCAGCCGCGGTAATACGGAGGGTGCAAGCGTTAATCGGAATTACTGGGCGTAAAGCGCACG
+
FGGGGGGGGGGEGGGGGGGGGGGGGGGFGGGGGGGGGG<<DCFGGGGGGGGGGCGG9<FFFGGGGGGGGGGGGGGGGFGGFEGDGGGGGEGGGFFGGGGGGGF9<?CCFGCGGDFGGGGGFECECFGGDFGGF@FGGG=F>FEGGGGGGGGGGDEGGGGGGCEFGDGCGGGG7<CFFCF@CGGCFGGGGGEGC1=CFGGGE>EEEGCCCCF5C;E**3?CCE*:CF9?7<CCDGCCGGFCDG<5
@M03364:276:000000000-BLYN8:1:1101:7970:7305 1:N:0:1
ACTCCTACGGGAGGCAGCAGTGGGGAATATTGCACAATGGGCGCAAGCCTGATGCAGCCATGCCGCGTGTATGAAGAAGGCCTTCGGGTTGTAAAGTACTTTCAGCGAGGAGGAAGGCATTAAGGTTAATAACCTTAGTGATTGACGTTACTCGCAGAAGAAGCACCGGCTAACTCCGTGCCAGCAGCCGCGGTAATACGGAGGGTGCAAGCGTTAATCGGAATTACTGGGCGTAAAGCGCACG
+
GGGGGGGGGGGGGGGGGGGGGGGGGGGGGGGGGGGGGGGGGFGGGGGGGGGGGGGGGGGGGGGGGGGGGGGGGGGGGGGGDGGGGGGGGGGGGGGGFDGGGGGGGGGCGGGGGGGGGGGGGGGGGGGGGGGGG?FFGGFGGFDGGGGGGGGGGGGGGGGFFGGGGGGGGGGGGGGGGGGGGGFFFFGGGDGGGGGGGFFGC5EGGGGGGGGGGGGGCFGGGGCFGGGGGF;FCCGGGGGGGGG3
@M03364:276:000000000-BLYN8:1:1101:20707:7308 1:N:0:1
ACTCCTACGGGAGGCAGCAGTGGGGAATATTGCACAATGGGCGCAAGCCTGATGCAGCCATGCCGCGTGTGTGAAGAAGGCCTTCGGGTTGTAAAGCACTTTCAGCGAGGAGGAAGGTGGTGAACTTAATACGTTCATCAATTGACGTTACTCGCAGAAGAAGCACCGGCTAACTCCGTGCCAGCAGCCGCGGTAATACGGAGGGTGCAAGCGTTAATCGGAATTACTGGGCGTAAAGCGCACG
+
GGGGGGGGGGGGGGGGGGGGGGGGGGGGGGGGGGGGGGGGGGGGGGGGGGGGGGGGGGGGGGGGGGGGGGGGGGGGGGGGGGGGGGGGGGGGGGGGGGGGGGGGGGGGGGGGGCFGGGGGGGGGGGGGGGGGGGGGGGGGGGGGGGGGGGGGGGGGGGGGGGGGGGGGGGGGGGGGGGGGGGGGGGGGGGGGGGGGGGGGDGGGGGGGGGGGGGGGGGGGGGGGGFGGFGGGGGGGGGGGGGGC
@M03364:276:000000000-BLYN8:1:1101:5221:7315 1:N:0:1
ACTCCTACGGGAGGCAGCAGTGGGGAATATTGCACAATGGGCGCAAGCCTGATGCAGCCATGCCGCGTGTATGAAGAAGGCCTTCGGGTTGTAAAGTACTTTCAGCGAGGAGGAAGGCGTTGTGGTTAATAACCGCAGCGATTGACGTTACTCGCAGAAGAAGCACCGGCTAACTCCGTGCCAGCAGCCGCGGTAATACGGAGGGTGCAAGCGTTAATCGGAATTACTGGGCGTAAAGCGCACG
+
GGGGGGGGGGGGGGGGGGGGGGGGGGGGGGGGGGGGGGGGGGGGGGGGGGGGGGGGGGGGGGGGGGGGGGGGGGGGGGGGGGGGGGGGGGGGGGGGGGGGGGGGGGGDFGGGGGGGGGGGGGGGGGGGGGGGGGGGGGGGGGGGGGGGGGFFFGGGGGGGFGGGGGGGGGGGGGGGGGGGGGGGGGGGGGGGGGGGGGGGGGGGGGGGGGGGGGGGGGGGGGGGGGGGGGGGGGGGGGFGGGGD
@M03364:276:000000000-BLYN8:1:1101:11925:7318 1:N:0:1
ACTCCTACGGGAGGCAGCAGTGGGGAATATTGCACAATGGGCGCAAGCCTGATGCAGCCATGCCGCGTGTATGAAGAAGGCCTTCGGGTTGTAAAGTACTTTCAGCGAGGAGGAAGGCATTAAGGTTAATAACCTTAGTGATTGACGTTACTCGCAGAAGAAGCACCGGCTAACTCCGTGCCAGCAGCCGCGGTAATACGGAGGGTGCAAGCGTTAATCGGAATTACTGGGCGTAAAGCGCACG
+
GGGGGGGGGGGGGGGGGGGGGGGGGGGGGGGGGGGGGGGGGGGGGGGGGGGGGGGGGGGGGGGGGGGGGGGGGGGGGGGGGGGGGGGGGGGGGGGGGGGGGGGGGGGGGGGGGGGGGGGGGGGGGGGGGGGGGGGGGGFGGGGGGGGGGFEGFFGGGGGDCFGGGGGGGGGGGGGGGGGGGGGGGGGGGGGEGGGGGDFGGGGGGGGGGGGGGGGDGGGGGGGGGGGGGGGGGGDEGGGGDGG3
@M03364:276:000000000-BLYN8:1:1101:16085:7323 1:N:0:1
ACTCCTACGGGAGGCAGCAGTGGGGAATATTGCACAATGGGCGCAAGCCTGATGCAGCCATGCCGCGTGTGTGAAGAAGGCCTTCGGGTTGTAAAGCACTTTCAGCGAGGAGGAAGGTGGTGAGCTTAATACGTTCATCAATTGACGTTACTCGCAGAAGAAGCACCGGCTAACTCCGTGCCAGCAGCCGCGGTAATACGGAGGGTGCAAGCGTTAATCGGAATTACTGGGCGTAAAGCGCACG
+
GGGGGGGGGGGGGGGGGGGGFFGGGGGG@FGGGGGGGGGGGGGGGGGEGGGGGGFGGGGGFGGGGGGGGGGGGGCFAGGGGGGGGGGGGGGGGGGG98EFGGGGGGGGGGCFGGD8=BFG=F<FGFCADFGDGFFGD9FF9DDFFGGGGGCFGGGCE7C7CGGGGGGGGGGGGGGGGCGGGGGGGGGGGGGGGGGGGGGG>>EGGCE>?EGGGGGCEAEGE?EFCE?EFGGGGGGGG=C3DC</
@M03364:276:000000000-BLYN8:1:1101:13386:7323 1:N:0:1
ACTCCTACGGGAGGCAGCAGTGGGGAATATTGCACAATGGGCGCAAGCCTGATGCAGCCATGCCGCGTGTATGAAGAAGGCCTTCGGGTTGTAAAGTACTTTCAGCGAGGAGGAAGGCGTTGTGGTTAATAACCGCAGCGATTGACGTTACTCGCAGAAGAAGCACCGGCTAACTCCGTGCCAGCAGCCGCGGTAATACGGAGGGTGCAAGCGTTAATCGGAATTACTGGGCGTAAAGCGCACG
+
GGGGGGGGGGGGGGGGGGGGGGGGGGGGGGGGGGGGGGGGGGGGGGGGGGGGGGGGGGGGGGGGGGGGGGGGGGGGGGGGGGGGGGGGGGGGGGGGGGGGGGGGGFGGGGGGGGGGGFGGGGGGGGGGGGGGGEGGGGGGGFGGFFFGGGGGGGGGGGGGGGGGGGFGGGD@FGGGGGGGGGGGGGGGGGGGGGGGGGGGGGGGGGGGGGG5CEGGFCEGGG=CCGFGGGGGGDECFGFDGGG3
@M03364:276:000000000-BLYN8:1:1101:8749:7325 1:N:0:1
ACTCCTACGGGAGGCAGCAGTGGGGAATATTGCACAATGGGCGCAAGCCTGATGCAGCCATGCCGCGTGTGTGAAGAAGGCCTTCGGGTTGTAAAGCACTTTCAGCGAGGAGGAAGGTGGTGAACTTAATACGTTCATCAATTGACGTTACTCGCAGAAGAAGCACCGGCTAACTCCGTGCCAGCAGCCGCGGTAATACGGAGGGTGCAAGCGTTAATCGGAATTACTGGGCGTAAAGCGCACG
+
GGGGGGGGGGGGGGGGGGGGGGGGGGGGGGGGGGGGGGGGGGGGGGGGGGGGGGGGGGGGGGGGGGGGGGGGGGGGGGGGGGGGGGGGGGGGGGGGGGGGGGGGGGGFGGGGGFGGGGGGGGGGGGGGGGGGGGGDFFGGGGGGGGDGGGGGGGGGGGGGGGGFGGGGGGGGGGGGGGGGGGFFGGGGGGGGGGD7EF9CGEGGGGGGGFGGGGECCGGGGGCFG?CFGGGGGGGG:DGGGGGC
@M03364:276:000000000-BLYN8:1:1101:23810:7379 1:N:0:1
ACTCCTACGGGAGGCAGCAGTAGGGAATATTGCTCAATGGGCGAAAGCCTGAAGCAGCAACGCCGCGTGGAGGATGAAGGTTTTAGGATTGTAAACTCCTTTTGTTAGAGAAGATTATGACGGTATCTAACGAATAAGCACCGGCTAACTCCGTGCCAGCAGCCGCGGTAATACGGAGGGTGCAAGCGTTACTCGGAATCACTGGGCGTAAAGAGCGCGTAGGCGGGGAAGTAAGTCAGATGTG
+
GGGGGGGGGGGGGGGGGGFGGGGGGGGGGGGGGCGFGGGGGGGGGGGGGGGGGGGGGGGGGGGGGGGGGGGGGGGGGGGGGGGGGGGGGGGGGFGGGGGGGGGGGGGGGGGGGGGGGGGGGGGGGGGGGGGGGGGGGGGGGGGGGGGGGGGGGGGGGGGGGGGGGGGGGGGGGGG:BEFGGGGGGGGGGGGGGGGEDGGGGGGGGGGC:EGGGGGGGGGEGGGFEDGGD5CG>FGGGGFDGGG>
@M03364:276:000000000-BLYN8:1:1101:11871:7445 1:N:0:1
ACTCCTACGGGAGGCAGCAGTGGGGAATATTGCACAATGGGCGCAAGCCTGATGCAGCCATGCCGCGTGTATGAAGAAGGCCTTCGGGTTGTAAAGTACTTTCAGCGAGGAGGAAGGCGTTGTGGTTAATAACCGCAGCGATTGACGTTACTCGCAGAAGAAGCACCGGCTAACTCCGTGCCAGCAGCCGCGGTAATACGGAGGGTGCAAGCGTTAATCGGAATTACTGGGCGTAAAGCGCACG
+
GGGGGGGGGGGGGGGGGGGGGGGGGGGGGGGGGGGGGGGGGGGGGGGGGGGGGGGGGGGGGGGGFGGGGGGGGGGGGGGGGGGGGGGGGGGGGGGGGGGGGGGGGGGGGGGGGDGGGGGGGGGGGGGGGGFGGGGGGGGGGGGGGGGGGGGGGGGGGEGGGGGGGGGGGGGGGGGGGGGGGGGGGFGGGGGGGGGGGGGGGGGGGGGGFGGGGGGGGGGFEEGGGGGGGGGGGDECGGFGGGG5
@M03364:276:000000000-BLYN8:1:1101:4249:7456 1:N:0:1
ACTCCTACGGGAGGCAGCAGTGGGGAATATTGCACAATGGGCGCAAGCCTGATGCAGCCATGCCGCGTGTATGAAGAAGGCCTTCGGGTTGTAAAGTACTTTCAGCGAGGAGGAAGGCATTAAGGTTAATAACCTTAGTGATTGACGTTACTCGCAGAAGAAGCACCGGCTAACTCCGTGCCAGCAGCCGCGGTAATACGGAGGGTGCAAGCGTTAATCGGAATTACTGGGCGTAAAGCGCACG
+
GGGGGGGGGGGGGGGGGGGGGFGGGGGGEGGEFGGGGGGGGGG:EGCFGGGGGGCGGGEG9CFGDGGGGECFGGGGGGGGF=FFFGGDG:FGGGGGGGGG9FADGGG7@CCCGGGFGCFGGECE9EFDGF,C<DF<FFFCFGGGGFGFFGEFG>7+>F<,DFGGGGGGGGGGGGGAFGGGGGGGGGGGGGGGGGGGGGGGGGGG88CEFFFFGGGEC1CGGD=CEFFGFGGGGGGGGGGG35CC
@M03364:276:000000000-BLYN8:1:1101:4342:7466 1:N:0:1
ACTCCTACGGGAGGCAGCAGTAGGGAATCTTCCACAATGGACGAAAGTCTGATGGAGCAACGCCGCGTGAGTGAAGAAGGTTTTCGGATCGTAAAACTCTGTTGTTGGAGAAGAACGTATTTGATAGTAACTGATCAGGTAGTGACGGTATCCAACCAGAAAGCCACGGCTAACTACGTGCCAGCAGCCGCGGTAATACGTAGGTGGCAAGCGTTGTCCGGATTTATTGGGCGTAAAGCGAGCG
+
GGGGGGGGGGGGGGGGGGGGGGGGGGGGGGGGGGGGGGGGGGGGGEGGGGGGGGGGGGGGGGGGGGGGGGGGGGGGGGGGFGGGGGGGGGGGGGGGGGGGGGGGGGGGGGGGGGGGGGGGGGGGGGGGGGGFGGGGGGGGGGGGGGGGGGGGGGGGGGGGGGGGGGGGGGGGGGGGG>FGGCGGGGGGGGGGGGGGGGGGGFGDGGGGGGGFCGGGGGGEGDEECCGGGEGGGGGGGGG5CDG<
@M03364:276:000000000-BLYN8:1:1101:16621:7482 1:N:0:1
ACTCCTACGGGAGGCAGCAGTGGGGAATATTGCACAATGGGCGCAAGCCTGATGCAGCCATGCCGCGTGTATGAAGAAGGCCTTCGGGTTGTAAAGTACTTTCAGCGAGGAGGAAGGCATTAAGGTTAATAACCTTAGTGATTGACGTTACTCGCAGAAGAAGCACCGGCTAACTCCGTGCCAGCAGCCGCGGTAATACGGAGGGTGCAAGCGTTAATCGGAATTACTGGGCGTAAAGCGCACG
+
GGGGGGGGGGGGGGGGGGGGGGGGGGGGGGGGGGGGGGGGGGGGGGGGGGGGGGGGGGGGGGGGGGGGGGGGGGGGGGGGGGGGGGGGGGGGGGGGGGGGGGGGGGGDGGGGGGGGGGGGGCGGGGGGGGGGGGGFGFFFGGGGGGGGGGGGGGGGGGGGGGGGGGGGGGGDGGGFGGGGGGGGGGFGGGGGGGGGGGGGGGGGGGGGGGGGGGGGGGGGGGGGGGGGGGGGGDGGGGGGGGGC
@M03364:276:000000000-BLYN8:1:1101:5855:7520 1:N:0:1
ACTCCTACGGGAGGCAGCAGTGGGGAATATTGGACAATGGGCGGAAGCCTGATCCAGCCATGCCGCGTGTGTGAAGAAGGCCTTTTGGTTGTAAAGCACTTTAAGCGAGGAGGAGGCTACTTGGATTAATACTCTAGGATAGTGGACGTTACTCGCAGAATAAGCACCGGCTAACTCTGTGCCAGCAGCCGCGGTAATACAGAGGGTGCGAGCGTTAATCGGATTTACTGGGCGTAAAGCGTGC
+
GG<C<EFGCG@FG:CFFCEFFEFFG@EGFGAFCAFFFFGGGGEGCGGGEEGGGGGGFG7FGGFEGDFFFF7FFG<FCEEGGGG<FF<CGB=FFFDEGGG<FGGGEAF=:++4?FF7@<<FFCG<89EFAFG<D<<FDF8ABFFCDEGG:FC:CGGGFF@FFGA9:AFEGDGG:FGG@CFGGGGCFGCFF88EGGCC5;;FCE+8BEGDEGDEGE==C=FGGGGG5C0ACFCFFGGEGFGGDGG<
@M03364:276:000000000-BLYN8:1:1101:16021:7545 1:N:0:1
ACTCCTACGGGAGGCAGCAGTAGGGAATCTTCGGCAATGGACGAAAGTCTGACCGAGCAACGCCGCGTGAGTGAAGAAGGTTTTCGGATCGTAAAACTCTGTTGTTAGAGAAGAACAAGGACGTAAGTAACTGTACGTCTCCTGACGGTATCTAACCAGAAAGCCACGGCTAACTACGTGCCAGCAGCCGCGGTAATACGTAGGTGGCAAGCGTTGTCCGGATTTATTTGGCGTAAAGCGAGCG
+
GGFGFGFDFEFCCCF@BFCFFFF9;EFFGGFACFEE@ECG9CFFCB@CFFFEGEG@FEG<FEECFGGFGGEFF9CF?EFDFFGGFEGCFCCGBDD9FEGGFGDFFDGGFGFFBE<EFGAFEFGE<DDGFFGGGFEFFD<,=FFGGDCGGGGGGFGGG9,<<FC:FCFGGGGGCGG9F>FG@B;FF8CFGGGE>G8CF9CF<+3B?9:EG?8*8CECEGGGEC5*<+3A+<CGGGC/3C:7*)/)
@M03364:276:000000000-BLYN8:1:1101:28515:7547 1:N:0:1
ACTCCTACGGGAGGCAGCAGTGGGGAATATTGCACAATGGGCGCAAGCCTGATGCAGCCATGCCGCGTGTGTGAAGAAGGCCTTCGGGTTGTAAAGCACTTTCAGCGAGGAGGAAGGTGGTGAACTTAATACGTTCATCAATTGACGTTACTCGCAGAAGAAGCACCGGCTAACTCCGTGCCAGCAGCCGCGGTAATACGGAGGGTGCAAGCGTTAATCGGAATTACTGGGCGTAAAGCGCACG
+
GGGCFFG9FFCFFC>EEGGGGGGGGGGGFGFCCFCFGGGGFFGGCEGGGFGGGGGCFGGGGGFFGGGGGCEFCGGC9FFF8EF8EGGGEFEGGGG9FAFGFGFEFFG=FGCGGBFGFFFD:DFE9F9DGFGGGFGGCAFGCEFFDAFFFDFGGGGFGFBCFFGGGG7BECFGGGGFG@FD7BDFGFG>,BCEGGGECF+BE518BCEGGGFCE1*;CFFF==EFGGFGF6CGGDDG37*7DDG7
@M03364:276:000000000-BLYN8:1:1101:5404:7571 1:N:0:1
ACTCCTACGGGAGGCAGCAGTGGGGAATATTGCACAATGGGCGCAAGCCTGATGCAGCCATGCCGCGTGTATGAAGAAGGCCTTCGGGTTGTAAAGTACTTTCAGCGAGGAGGAAGGCGTTGTGGTTAATAACCGCAGCGATTGACGTTACTCGCAGAAGAAGCACCGGCTAACTCCGTGCCAGCAGCCGCGGTAATACGGAGGGTGCAAGCGTTAATCGGAATTACTGGGCGTAAAGCGCACG
+
FGGGGGGGGGGGGGGGGGGGGGGGGGGGGGGGGGGGGGGGGGGGGGGGGGGGGGGGGGGGGGGGGGGGGEDFGGFGGGGGGGGGGGGGGGGGGGGGFGGGGGGGFGFCEGGGGGGECEFEEGGCE>FGGFFGGGGDFGGG:<<FC<FF@<FF<B7@EGGFGFCFGGGG7CFEGGFGFE=FGF;CGGGF@EEEEGGCFGC>C*BGGGGEFGGGGE8C5?9=EECEFGGGGGGFGDEEFGGGD3<C
@M03364:276:000000000-BLYN8:1:1101:24874:7584 1:N:0:1
ACTCCTACGGGAGGCAGCAGTGGGGAATATTGCACAATGGGCGCAAGCCCGATGCAGCCATGCCGCGTGTGTGAAGAAGGCCTTCGGGTTGTAAAGCACTTTCAGCGAGGAGGAAGGTGGTGAACTTAATACGTTCATCAATTGACGTTACTCGCAGAAGAAGTACCGGCTAACTCCGTGCCAGCAGCCGCGGTAATACGGAGGGTGCTAGCGTTAATCGGAATTACTGGGCGTAAAGCGCACG
+
GD,CF<FFGGGGGGGD,CAEFGGGGF6C,CCFDEGC<FEF,C+@:BCCE,@:@CEF9A<EFG8EGGGGEEFGG9CEGDGF8CAFFGGGFCEFG<FEFFFFC,?C?FG>@76?F+E<FGGFF<95,CAFACAFGGG88<F,7,DF,,6>B<C=CFGEF+:F7F7,@E@7F:CCFF>BACGFC@CCG?FGFGGGGGG*?FFGGG5B*3**+1>FE>E5CG7AC*;:<CEE+0*19CC=*:*9DC<<
@M03364:276:000000000-BLYN8:1:1101:9718:7586 1:N:0:1
ACTCCTACGGGAGGCAGCAGTGGGGAATATTGCACAATGGGCGCAAGCCTGATGCAGCCATGCCGCGTGTATGAAGAAGGCCTTCGGGTTGTAAAGTACTTTCAGCGAGGAGGAAGGTGGTGAACTTAATACGTTCATCAATTGACGTTACTCGCAGAAGAAGCACCGGCTAACTCCGTGCCAGCAGCCGCGGTAATACGGAGGGTGCAAGCGTTAATCGGAATTACTGGGCGTAAAGCGCACG
+
GGGGGGGGGGGGGGGGGGGGGGGGGGGGGGGGGGGGGGGGGGGGGGGGGGGFGGGGGGGGGGGGGGGGGGGGGGGGGGGGGGGGGGGGGGGGGGGGGGGGGGGGGGGFFGGGGGGGGGGGGGFGGGGGGGGGGGGGGGGGGGGGGGGGGGGGGGGGGGGGGGGGGGGGGGGGGGGGGGGGGGGGGGGGGGGGGG5CGGGGGGGGGGGGGGFGGGGGGGGGGGGGGGGGGGGGGGGGGGGGGGG3
@M03364:276:000000000-BLYN8:1:1101:19833:7589 1:N:0:1
ACTCCTACGGGAGGCAGCAGTAGGGAATCTTCGGCAATGGACGAAAGTCTGACCGAGCAACGCCGCGTGAGTGAAGAAGGTTTTCGGATCGTAAAACTCTGTTGTTAGAGAAGAACAAGGACGTTAGTAACTGAACGTCCCCTGACGGTATCTAACCAGAAAGCCACGGCTAACTACGTGCCAGCAGCCGCGGTAATACGTAGGTGGCAAGCGTTGTCCGGATTTATTGGGCGTAAAGCGAGCG
+
GGGGGGGGGGGGGGGGGGGGGGGGGGGGGGGGGGGGGGGGGGGGGGGGGGGGGGGGGGGGGGGGGGGGGGGGGGGGGGGGGGGGGGGGGGGGGGGGGGGGGGGGGGGGGGGGGGGGGGGGGGGGGGGGGGGGGGGGGGGGGFGG8FF7@FCFFG9FEB7BFEAF,3,FCC@F<DCCGC:,@>?B@CCC::*C8BEEC?C><9CC9B>CFC85CC?8CG<EC5?E<+<E?F5:<9EGG729CDD)
@M03364:276:000000000-BLYN8:1:1101:21300:7595 1:N:0:1
ACTCCTACGGGAGGCAGCAGTAGGGAATCTTCGGCAATGGACGAAAGTCTGACCGAGCAACGCCGCGTGAGTGAAGAAGGTTTTCGGATCGTAAAACTCTGTTGTTAGAGAAGAACAAGGACGTTAGTAACTGAACGTCCCCTGACGGTATCTAACCAGAAAGCCACGGCTAACTACGTGCCAGCAGCCGCGGTAATACGTAGGTGGCAAGCGTTGTCCGGATTTATTGGGCGTAAAGCGAGCG
+
GGGGGGGGGGGGGGEGGGGGGGGGGCFGGGGGGGGGGGGGGGGGGGGCFFGGGGGGGCEGFGGGGGGGFEGGGGGGGGGGGGAFGGGGGGGGGDGGGFF<BFDGFFGFFGGGGFGGGGFFGGGEGFEFGGGGFGFGGGGEGGGGGGGGGGGGGFGGGGGGGGGCFGGGGGGGGGGGGGGGGGGGGF>EFGGGDEGGFGGGGCGGFCFGGGGGGGGGGGGGGD5C?CCGGFGGGGGGFGGGGGG3
@M03364:276:000000000-BLYN8:1:1101:10345:7604 1:N:0:1
ACTCCTACGGGAGGCAGCAGTGGGGAATATTGCACAATGGGCGCAAGCCTGATGCAGCCATGCCGCGTGTATGAAGAAGGCCTTCGGGTTGTAAAGCACTTTCAGCGAGGAGGAAGGTGGTGAACTTAATACGTTCATCAATTGACGTTACTCGCAGAAGAAGCACCGGCTAACTCCGTGCCAGCAGCCGCGGTAATACGGAGGGTGCAAGCGTTAATCGGAATTACTGGGCGTAAAGCGCACG
+
GGGGGGGGGGGGGGGGGGGGGGGGGGGGGGGGGGGGGGGGGGGGGGGGGGGGGGGGGGGGGGGGGGGGGGGGGGGGGGGGGGGGGGGGGGGGGFGGGGGGGGGGGGGGGGGGGGGGGGGGGGGGGGGGGGGGGGGGGGGGGGGGGGGGGGGGGGGGGGGGGGGGGGGGGGGEGGGGGGGGGGGGGGGGGGGGGGGGGGGGE8EGGGGGGGGGGGGGGGGGGGGGGGGGGGGGGGG5FGGGDGGC
@M03364:276:000000000-BLYN8:1:1101:20625:7621 1:N:0:1
ACTCCTACGGGAGGCAGCAGTGGGGAATATTGCACAATGGGCGCAAGCCTGATGCAGCCATGCCGCGTGTATGAAGAAGGCCTTCGGGTTGTAAAGTACTTTCAGCGAGGAGGAAGGCGTTGTGGTTAATAACCGCAGCGATTGACGTTACTCGCAGAAGAAGCACCGGCTAACTCCGTGCCAGCAGCCGCGGTAATACGGAGGGTGCAAGCGTTAATCGGAATTACTGGGCGTAAAGCGCACG
+
GGGGGGGGGGGGGGGGGGGGGGGGGGGGGGGGGGGGGGGGGGGGGGGGGGGGGGGGGGGGGGGGGGGGGGGGGGGGGGGGGGGGGGGGGGGGGGGGGGGGGGGGGGGGGGFGGGGGGGGGGGGGGGGGGGGGGGGGGGGGGGGGGGGGGGGGGGGGGGGGGGGGGGGGGGGGGGGGGGGGGGGGGGGGGGGGGGGGGGGGG8EGGEDGGGGGGGGGGGGGGGDGGGGFFGGGGGGGGGGGGGGC
@M03364:276:000000000-BLYN8:1:1101:26783:7668 1:N:0:1
ACTCCTACGGGAGGCAGCAGTAGGGAATCTTCGGCAATGGGGGCAACCCTGACCGAGCAACGCCGCGTGAGTGAAGAAGGCTTTCGGATCGTAAAACTCTGTTGTTAGAGAAGAACGTTAAGTAGAGTGGAAAGTTACTTAAGTGACGGTATCTAACCAGAAAGGGACGGCTAACTACGTGCCAGCAGCCGCGGTAATACGTAGGTCCCAAGCGTTGTCCGGATGTATTGGGCGTAAAGCGAGC
+
FGGGGGGGEFGGGGGGGGGGGGGGGGGGGFGFCEGGGGGGGGGDGGGGGGG?8FEGGC7EFECFF@E@BFGCECFGGDGG,B?FFGGCCEGGGGGFGGGGFGGFFFGEADFGF8FGGGFGGGDEFFGGGEGEGFGGCED,@DEGGGGGCCFDGGFGGGGGGGGGFD:CEEEGCGFGGGGFFGGGCC6FFC*8C8:CEGFB>BCEBEGGGGGGFE8*7*0<5C*E*<+CEF?FFGEGDFC7CDG<
@M03364:276:000000000-BLYN8:1:1101:14816:7722 1:N:0:1
ACTCCTACGGGAGGCAGCAGTAGGGAATCTTCGGCAATGGACGAAAGTCTGACCGAGCAACGCCGCGTGAGTGAAGAAGGTTTTCGGATCGTAAAACTCTGTTGTTAGAGAAGAACAAGGACGTTAGTAACTGAACGTCCCCTGACGGTATCTAACCAGAAAGCCACGGCTAACTACGTGCCAGCAGCCGCGGTAATACGTAGGTGGCAAGCGTTGTCCGGATTTATTGGGCGTAAAGCGAGCG
+
GGGGGGGGGGGGGGGGGGGGGGGGGGGGGGGGGGGGGGGGGGGGGGGGGGGGGGGGGGGGGGGGGGGGGGGGGGGGGGGGGGGGGGGGGGGGGGGGGGGGGGGGGGGGGGGGGGGGGGGGGGGGGGGFGGGGGGGGGGGGGGGGGGGGGGGGGGGGGGGGGGGGGFGGGGEDGGGGGGGGGGGGGGGGGGGGGGGGGCFGBFGG@FGGGGGGGGGGGFGGG5?E@7CGGGGFDDGGGGCGGGGD
@M03364:276:000000000-BLYN8:1:1101:15458:7740 1:N:0:1
ACTCCTACGGGAGGCAGCAGTAGGGAATCTTCGGCAATGGACGAAAGTCTGACCGAGCAACGCCGCGTGAGTGAAGAAGGTTTTCGGATCGTAAAACTCTGTTGTTAGAGAAGAACAAGGACGTAAGTAACTGTACGTCCCCTGACGGTATCTAACCAGAAAGCCACGGCTAACTACGTGCCAGCAGCCGCGGTAATACGTAGGTGGCAAGCGTTGTCCGGATTTATTGGGCGTAAAGCGAGCG
+
GGGGGGGGGGGGGGGGGGGGGGGGGGGGGGGGGGGGGGGGGGGGGGGGGGGGGGGGGGGGGGGGGGGGGGGGGGGGGGGGGGGGGGGGGGGGGGGGGGGGGGGGGGGGGGGGGGGGGGGGGGGGGGGGGGGGGGGGGGGGGGGGGGGGGGGGGGGGGGGGFGGGGGGGGGGGGGGGGGGGGGGGGGGGGGGGGGGGGGDGGGGCGGGGGGGGEGGGGGGGG=CGGGGGCFGGGGGGFGGGDGD7
@M03364:276:000000000-BLYN8:1:1101:10468:7742 1:N:0:1
ACTCCTACGGGAGGCAGCAGTGGGGAATATTGCACAATGGGCGCAAGCCTGATGCAGCCATGCCGCGTGTATGAAGAAGGCCTTCGGGTTGTAAAGTACTTTCAGCGAGGAGGAAGGCATTAAGGTTAATAACCTTAGTGATTGACGTTACTCGCAGAAGAAGCACCGGCTAACTCCGTGCCAGCAGCCGCGGTAATACGGAGGGTGCAAGCGTTAATCGGAATTACTGGGCGTAAAGCGCACG
+
GGGGGGGGGGGGGGGGGGGGGGGGGGGGFGGGGGGDGGGGGGGGGGGGGGGGGGGGGGGGGGGGGGGFGGGGGGGGGGGGGFGGFFEEEFGGFGFGGDGGGGGGGGG:FGECF+BFGFGGFFCGGFGGGGG9<FF<EF<FF9CFDGGGGGEFGGGGC7FGFGGGFGGGGGGGGGGGGGGFGGGGGGGGGGGGGG:EGFGGGEEEGGGGGGGFEEGGGGGEEGGGGGGGGGGGGDCDCFGGDGGD
@M03364:276:000000000-BLYN8:1:1101:22875:7748 1:N:0:1
ACTCCTACGGGAGGCAGCAGTAGGGAATCTTCGGCAATGGGGGCAACCCTGACCGAGCAACGCCGCGTGAGTGAAGAAGGTTTTCGGATCGTAAAACTCTGTTGTTAGAGAAGAACGTTAAGTAGAGTGGAAAGTTACTTAAGTGACGGTATCTAACCAGAAAGGGACGGCTAACTACGTGCCAGCAGCCGCGGTAATACGTAGGTCCCAAGCGTTGTCCGGATTTATTGGGCGTAAAGCGAGC
+
GGGGGGGGGGGGGGGGGGGGGGGGGGGGGGGGGGGGGGGGGGGGGGGGGGGGFGGGGGGGGGGGGGGGGEGGGGFGGGGGFFGGGGGDGGGGGGGGGGGGGGGGGGGGGGGGGGGGG=FFFFFGFGGGGG?FFGGGCDFFGGGCFFFEGC<CDFEFFBGGGGGG@GGGGGG:CFFGGGGGGGGGGFGGGFGGG>GEGE9+=BEFDGGF>CF8CEEGGGGGGCEG;FGFG7E5FDGGCFCGGDD)
@M03364:276:000000000-BLYN8:1:1101:18673:7751 1:N:0:1
ACTCCTACGGGAGGCAGCAGTGGGGAATATTGCACAATGGGCGCAAGCCTGATGCAGCCATGCCGCGTGTATGAAGAAGGCCTTCGGGTTGTAAAGTACTTTCAGCGAGGAGGAAGGCGTTGTGGTTAATAACCGCAGCGATTGACGTTACTCGCAGAAGAAGCACCGGCTAACTCCGTGCCAGCAGCCGCGGTAATACGGAGGGTGCAAGCGTTAATCGGAATTACTGGGCGTAAAGCGAACG
+
GGGGGGGGGGGGGGGGGGCGFGGGGGGGGFGFGGGGGGGGGGGGGGGGGGGGGGGGGGGGGGGGGGGGGGGGGGGGGGGGGGGGGFGGFFGGFFGGGGGGGGGGG9F:FFFEGG8FGFGFGGGDGG?9FGGFGGGGGDGGGGGGGFGGGCDGGGGGGCCFGFGGGGGGGGGGGGGGGGGCGGGGGGGGGGGGGGGCGFGGGGGGDGGGGGGGGG=5CFGGGGEGGCCGGGGGDGGGCGGG3))1
@M03364:276:000000000-BLYN8:1:1101:17270:7766 1:N:0:1
ACTCCTACGGGAGGCAGCAGTGGGGAATATTGCACAATGGGCGCAAGCCTGATGCAGCCATGCCGCGTGTATGAAGAAGGCCTTCGGGTTGTAAAGTACTTTCAGCGAGGAGGAAGGCGTTGTGGTTAATAACCGCAGCGATTGACGTTACTCGCAGAAGAAGCACCGGCTAACTCCGTGCCAGCAGCCGCGGTAATACGGAGGGTGCAAGCGTTAATCGGAATTACTGGGCGTAAAGCGCACG
+
GGGGGGGGGGGGGGGGGGGGGGGGGGGGGGGGGGGGGGGGGGGGGGGGGGGGGGGGGGGGGGGGGGGGGGGGGGGGGGGGGGGGGGGGGGGGGGGGGGGGGGGGGGGEGGGGGGGGGGGGGGGGGGGGGGGGGGGGGGGGGGGGGGGGGGGGGGGGGGGGGGGGGGGGGGGGGGGGGGGGGGGGGGGGGGGGGGGGGGGGGCEGGGGGGGGGGGGGGGFGGGGGGGGGGGGGGGDGGGGGCDGC
@M03364:276:000000000-BLYN8:1:1101:17833:7773 1:N:0:1
ACTCCTACGGGAGGCAGCAGTGGGGAATATTGCACAATGGGCGCAAGCCTGATGCAGCCATGCCGCGTGTATGAAGAAGGCCTTCGGGTTGTAAAGTACTTTCAGCGAGGAGGAAGGCATTAAGGTTAATAACCTTAGTGATTGACGTTACTCGCAGAAGAAGCACCGGCTAACTCCGTGCCAGCAGCCGCGGTAATACGGAGGGTGCAAGCGTTATCCGGATTTATTGGGTTTAAAGGGTCCG
+
GGGGGGGGGGGGGGGGGGGGGGGGGGGGGGGGGGGGGGGGGGGGGGGGGGGGGGGGGGGGGGGGGGGGGGGGGGGGGGGGGGGGGGGGGGGGGGGGGGGGGGGGGGGDGGGGGGGGGGGGGCGGGGGFGGGGGGGGGGGGGGGGGGGGGGGGGGGGGGGGGGGGGGGGGGGGGGGGGGGGGGGGGGGGGGGGGGGGGGGGGGGGGGGGGGGGGGGGGGGGGGGGFGGGGGGGGGGGGGG3FGGG
@M03364:276:000000000-BLYN8:1:1101:21018:7825 1:N:0:1
ACTCCTACGGGAGGCAGCAGTAGGGAATCTTCGGCAATGGACGAAAGTCTGACCGAGCAACGCCGCGTGAGTGAAGAAGGTTTTCGGATCGTAAAACTCTGTTGTTAGAGAAGAACAAGGACGTTAGTAACTGAACGTCCCCTGACGGTATCTAACCAGAAAGCCACGGCTAACTACGTGCCAGCAGCCGCGGTAATACGTAGGTGGCAAGCGTTGTCCGGATTTATTGGGCGTAAAGCGAGCG
+
EFGGAGGGGGGGGG7@C@FFF9F9CFFCFGCA@CC7BFGFGEGCEGG@D@EGGGCCFEGGFGE@:CFFCFDFEFAEC4CFFFEFGGGGGGGGDFGFFFAEGFGDFFFFDFGGFEGGGGG@FF>+BBGFDAGGGD?8D>F7FDFGEFDGCFCGGGGGFGF:F,<FGFGGGG:FCGFFFCFGGGFFGCGGGCC::C8E9+?BFGDGFC>C9C@5EGGGGDGG*1;*2@CCCEDCD7C=77DDG)9C
@M03364:276:000000000-BLYN8:1:1101:7041:7843 1:N:0:1
ACTCCTACGGGAGGCAGCAGTGGGGAATATTGCACAATGGGCGCAAGCCTGATGCAGCCATGCCGCGTGTATGAAGAAGGCCTTCGGGTTGTAAAGTACTTTCAGCGAGGAGGAAGGCGTTGTGGTTAATAACCGCAGCGATTGACGTTACTCGCAGAAGAAGCACCGGCTAACTCCGTGCCAGCAGCCGCGGTAATACGGAGGGTGCAAGCGTTAATCGGAATTACTGGGCGTAAAGCGCACG
+
GGGGGGGGGGGGGGGGGGGGGGGGGGGGGGGGGGGGGGGGGGGGGGGGGGGGGGGGGGGGGGGGGGGGGGGGGGGGGGGGGGGGGGGGGGGGGGGGGGGGGGGGGGGGGGGGGGGGGGGGGGGGGGGGGGGGGGGGGGGGGGGGGGGFGGGGGGGGGGGGGGGGGGGGGGGDGGGGGGGGGGGGGGGGGGGGGGGGGGGGGGGGGGGGGGGGGGGDGGGGGGEGGGGGGFGGGGDCGGGGGGGC
@M03364:276:000000000-BLYN8:1:1101:16421:7859 1:N:0:1
ACTCCTACGGGAGGCAGCAGTGGGGAATATTGCACAATGGGCGCAAGCCTGATGCAGCCATGCCGCGTGTATGAAGAAGGCCTTCGGGTTGTAAAGTACTTTCAGCGAGGAGGAAGGCATTAAGGTTAATAACCTTAGTGATTGACGTTACTCGCAGAAGAAGCACCGGCTAACTCCGTGCCAGCAGCCGCGGTAATACGGAGGGTGCAAGCGTTAATCGGAATTACTGGGCGTAAAGCGCACG
+
GGGGGGGGGGGGGGGGGGGGGGGGGGGGGGGGGGGGGFGGGGGGGGGFGGGGGGGGGGGGGGGGGGGGGGGGGGGGGGGGGGGGGGGGGGGGGGGGGGGGGGGGGGGGGGEGGGGGGGGGGDEFGGGGGGGGGGGGGFFFCGGGGGGGGFGGGGGGGGFFFGGGCFCFDGGGGGGGGGGGGGGGGGGGGGGGGGGGGFGGEBEGGGGGDGGGGGECGGFGGDEGGGGGGGGGGGDGGGGGGGC3
@M03364:276:000000000-BLYN8:1:1101:15658:7923 1:N:0:1
ACTCCTACGGGAGGCAGCAGTTAGGAATTTTCCACAATGGGCGAAAGCCTGATGGAGCAACGCCGCGTGCAGGATGAAGGTTTTCGGATTGTAAACTGCTTTTATAAGTGAAGAATATGACGGTAACTTATGAATAAGGATCGGCTAACTCCGTGCCAGCAGCCGCGGTCATACGGAGGATCCAAGCGTTATCCGGATTTACTGGGCGTAAAGAGTTGCGTAGGTGGCTAAATAAGTGAGTAGT
+
GGGGGGGGGGGGGGGGGGGGGGGGGGGGGGGGGGGGGGGGGGGGGGGGGGGGGGGGGGGGGGGGGGGGGGGGGGGGGGGGGGGGGGGGGGGGGGGGGGGGGGGGGGGGGGGGGGGGGGGGGGGGGGGGGGGGGGGGGGGGGGGGGGGGGGGGGGGGGGGGGGGGGGGGGGGGFGGCGGGGGGGGGGGGGGGGGFEGGGEGGGGGGGFGGGGGGFGGFFGGGGGGGGGGGGGGGFGGFGGCGGG:
@M03364:276:000000000-BLYN8:1:1101:27135:7927 1:N:0:1
ACTCCTACGGGAGGCAGCAGTAGGGAATCTTCCACAATGGACGAAAGTCTGATGGAGCAACGCCGCGTGAGTGAAGAAGGTTTTCGGAGCGTAAAACTGTGTTGTTGGAGAAGAACGTATTTGATAGTAACTGATCAGGTAGTGACGGTATCCAACCAGAAAGCCACGGCTAACTACGTGCCAGCAGCCGCGGTAATACGTAGGTGGCAAGCGTTGACCGGTTTAATTGGCCGTAAAGCGAGCG
+
CDEFF<@AFEGE:EE-F7C<@FAEGGG,EE@C,C,EF,C8E,@FGEFFF9FC,<,@6E7EE@+76@@CFCEEFFEGG,C=FF<,?@>8+@CFCC7CF<,9,C,<F88,,,B?F,,,4B,F8EFAEE<:C,CFGF@FG,,,5CAFGG7BFD>EDFDFEE,:3:F<,>,::>CEG,=DGCC7*DE;7DFE78>*8=CE,>CC,:**2+=C898CEG*8*0+2=*35+0++2200CDECCFF)*779
@M03364:276:000000000-BLYN8:1:1101:11029:7946 1:N:0:1
ACTCCTACGGGAGGCAGCAGTGGGGAATATTGCACAATGGGCGCAAGCCTGATGCAGCCATGCCGCGTGTATGAAGAAGGCCTTCGGGTTGTAAAGTACTTTCAGCGGGGAGGAAGGCATTAAGGTTAATAACCTTAGTGATTGACGTTACTCGCAGAAGAAGCACCGGCTAACTCCGTGCCAGCAGCCGCGGTAATACGGAGGGTGCAAGCGTTAATCGGAATTACTGGGCGTAAGGCGCACG
+
GFFGGGFGGGGGGGGGGGGGGGGGGGGGGGGF@9FGGGGGF<F7@FEEFFGGG<FGGGFFFGGGGGGGG:DCFGGFGGGGFEFGGGGGGGGGFGFCFEDFGGAF9E:+@FC:FFGCEDCFGFDFGGC,>F<=BFGFFFDF,C<DFFCGGGGGFEGDG:@7,DFFGGFEE@FCE?DF7*CF7F9C786B;E8EGGCEF9938BEGD8C*+CF=CG=*AC:FECEFFC9EDDFCC1::**9C5CDC
@M03364:276:000000000-BLYN8:1:1101:27539:7959 1:N:0:1
ACTCCTACGGGAGGCAGCAGTGGGGAATATTGCACAATGGGCGCAAGCCTGATGCAGCCATGCCGCGTGTATGAAGAAGGCCTTCGGGTTGTAAAGTACTTTCAGCGAGGAGGAAGGCGTTGTGGTTAATAACCGCAGCGATTGACGTTACTCGCAGAAGAAGCACCGGCTAACTCCGTGCCAGCAGCCGCGGTAATACGTAGGGTGCAAGCGTTAATCGGAATTACTGGGCGTAAAGCGCACG
+
GGGECEF@FGGG7FGDCGFGFFFG7FFGGFFDFFGGGGFGGFCGGCFG<C<EC,6CE,EEDGGCG@F@F,EFAAFCFFCCFCECF<CC4,@FCGFGGGGGGGFF<9BFEGG7?FDG7FF7++8B=:AFFF9D<DF:FFCEGGGGFGGEG7+,8>@CCFGGGGFGD,>CCFGCFGGGFDFGE79EGFGGGDEGGGEDGFEF+?C81?EEFFFC8*AE=E7CEGGGDGEGGCFGCDGGGCDD:5D9
@M03364:276:000000000-BLYN8:1:1101:10715:7961 1:N:0:1
ACTCCTACGGGAGGCAGCAGTGGGGAATATTGCACAATGGGCGCAAGCCTGATGCAGCCATGCCGCGTGTATGAAGAAGGCCTTCGGGTTGTAAAGTACTTTCAGCGAGGAGGAAGGCGTTGTGGTTAATAACCGCAGCGATTGACGTTACTCGCAGAAGAAGCACCGGCTAACTCCGTGCCAGCAGCCGCGGTAATACGGAGGGTGCAAGCGTTAATCGGAATTACTGGGCGTAAAGCGCACG
+
GGGGFGGGGGGGGGGGGGGGGGGGGGGGGGGGGGGGGGGGGGGGGGGGGGGGGGGGGGGGGGFGEGGGGGGGGGGGGGGGGGGGGGGGGGGGGGGGGGGGGGGGFGECFGGGGGGGGGGFGGGGGFGGGGGGGGGGDGGG7FGGGGGGGGGGFGGGGGGGGFGGGGGGGGGGGGGGFEGGDGFGGFGGGGDGEGDGGGGFGCEGGGGGGGGGGGGGGGGGGGDGG7FGGFGGGGGGGGGDCGG7
@M03364:276:000000000-BLYN8:1:1101:16841:7989 1:N:0:1
ACTCCTACGGGAGGCAGCAGTGGGGAATATTGCACAATGGGCGCAAGCCTGATGCAGCCATGCCGCGTGTATGAAGAAGGCCTTCGGGTTGTAAAGTACTTTCAGCGAGGAGGAAGGCATTAAGGTTAATAACCTTAGTGATTGACGTTACTCGCAGAAGAAGCACCGGCTAACTCCGTGCCAGCAGCCGCGGTAATACGGAGGGTGCAAGCGTTAATCGGAATTACTGGGCGTAAAGCGCACG
+
GGGGGGGGGGGGGGGGGGGGGFGGGGGGGGGGGGGGGGGGGGGGGGGGGGGGGGGGGGGGGGGGGGGGGGGGGGGGGDGGGGGGGGGGGGGGGGGGGGGGGGGGGFG+@FFGGGFGGGGGGGFGGGGGGGFGFGGGGGGGDGGGGGGGGGGGGGE@FFDGGGECFGGGGGGGFGGFGDGGGGGGGGGGFGGGGGGEGGGFECGGEGGGGGGGGGGGGGGGGGGGGGGGGGGGG3CE5DFDD5C5
@M03364:276:000000000-BLYN8:1:1101:25875:8003 1:N:0:1
ACTCCTACGGGAGGCAGCAGTGGGGAATATTGCACAATGGGCGCAAGCCTGATGCAGCCATGCCGCGTGTGTGAAGAAGGCCTTCGGGTTGTAAAGCACTTTCAGCGAGGAGGAAGGTGGTGAACTTAATACGTTCATCAATTGACGTTACTCGCAGAAGAAGCACCGGCTAACTCCGTGCCAGCAGCCGCGGTAAGACGGAGGGTGCAAGCGTTAATCGGAATTACTGGGCGTAAAGCGCACG
+
GF9CFEGGGGGEFGGCGGGGFGGGDGG<@9FF9FGC<C6FEGGGGG@FGECEFFGGCD,CFG?FFCG@7:CFFFFEGGFGGGGFFFFGCGEGAFEFGGCGFGAFFGG+@CE+CEGFG<F@CFGGCCFFG9BFCFGCDFEG9<FF,7@@@>3C3+>>EBFFGGFGFGGGCDGE<,?FFGG7CFE,>DDG;:CG5=EE+?FCC**B::;EGGGF=;;;*<?F58*CFDGGFGGCDGGGGGFDC)51
@M03364:276:000000000-BLYN8:1:1101:21240:8034 1:N:0:1
ACTCCTACGGGAGGCAGCAGTGGGGAATATTGCACAATGGGCGCAAGCCTGATGCAGCCATGCCGCGTGTGTGAAGAAGGCCTTCGGGTTGTAAAGCACTTTCAGCGAGGAGGAAGGTGGTGAGCTTAATACGCTCATCAATTGACGTTACTCGCAGAAGAAGCACCGGCTAACTCCGTGCCAGCAGCCGCGGTAATACGGAGGGTGCAAGCGTTAATCGGAATTACTGGGCGTAAAGCGCACG
+
GGGGGGGGGGGGGGGGGGFGGGGGGGGGGGGGGGGGGGGGGGGGGGGGGGGGGGGGGGGGGGGGGGGGGGGGGGGGGGGGGGGGGGGGGGGGGGGGGGGGGGGGGGGDGGGGGGGGGGGGGGGGGGGGGGGGGGFGGGGGGGGGGGGGGGGGGGGGGGGGGGGGGGGGGGGGGGGGGGGGGGGGGGGGGGGGGGGGGGGGGGGGGGGGGGGGGGGDGGGGGGGGGGGGGGGGGGGGGGGGGDG5
@M03364:276:000000000-BLYN8:1:1101:25229:8037 1:N:0:1
ACTCCTACGGGAGGCAGCAGTGGGGAATATTGCACAATGGGCGCAAGCCTGATGCAGCCATGCCGCGTGTATGAAGAAGGCCTTCGGGTTGTAAAGTACTTTCAGCGAGGAGGAAGGCATTAAGGTTAATAACCTTAGTGATTGACGTTACTCGCAGAAGAAGCACCGGCTAACTCCGTGCCAGCAGCCGCGGTAATACGGAGGGTGCAAGCGTTAATCGGAATTACTGGGCGTAAAGCGCACG
+
GGGGGGGGGGGGGGGGGGGGGGGFCEGGGGGCFGGGFGGGGGGGGGGGGGGGGGEGFGEEFGGGGCFFBF,EEGGGGGFFFE8FGG7+C@FEFCEFFGGGGGGFADCCEFCFGGGGGGGGGFFGF<ECGGF?BADFF,7CCFGGGGE>CFEGG:=7FECGFFCCGGFGGGGGGGG9FGGGGGGGFGGGGGGGDGGDFGFFCEGGE8CEFD?CEGGEFFCFGGCFGGCCF6FGGC5CGGGG3)//
@M03364:276:000000000-BLYN8:1:1101:10875:8038 1:N:0:1
ACTCCTACGGGAGGCAGCAGTGGGGAATATTGCACAATGGGCGCAAGCCTGATGCAGCCATGCCGCGTGTGTGAAGAAGGCCTTCGGGTTGTAAAGTACTTTCAGCGAGGAGGAAGGCATTAAGGTTAATAACCTTAGTGATTGACGTTACTCGCAGAAGAAGCACCGGCTAACTCCGTGCCAGCAGCCGCGGTAATACGGAGGGTGCAAGCGTTAATCGGAATTACTGGGCGTAAAGCGCACG
+
GGGGGGGGGGGGGGGGGGGGGGGGGGGGGGGGGFFFFGGGGGGGGGGGGGGGGGGGGGGGGGGGGEEGGGGGGGGGGGGGGGGFGGGGGGGGFEGFGCGGGGGGGFFEEF=FFFGGGGGGGGGGGGGGFGGGGGGGGGGGFGGGFGGGGFGGGGGGGGFEFGGCCFGG7<FGGGGGGGGGGGG?DFGGGGGGGEBCFGGGGCGGGE>CE9EFGBE8FCFFGGDGGGCFGGGGGDEGGGGGDDD5
@M03364:276:000000000-BLYN8:1:1101:13010:8057 1:N:0:1
ACTCCTACGGGAGGCAGCAGTAGGGAATCTTCCACAATGGACGAAAGTCTGATGGAGCAACGCCGCGTGAGTGAAGAAGGTTTTCGGATCGTAAAACTCTGTTGTTGGAGAAGAACGTATTTGATAGTAACTGATCAGGTAGTGACGGTATCCAACCAGAAAGCCACGGCTAACTACGTGCCAGCAGCCGCGGTAATACGTAGGTGGCAAGCGTTGTCCGGATTTATTGGGCGTAAAGCGAGCG
+
GGGFGGGGGGGGGGGGGGGGGGGGGGGGGGGFFGGGFGGGDGFGGEFGGGGGGGGGGGGGGGGGGCEFFGGFGGGGGGGGGGGGGGGGGDDFGGGGEGFGGGCFGGGGEFGFGGGDFG?FFCGGG9EGFCFFGAFGFFEF9FFGGGGGFGGGGGFGBFGGGCFGGGGGGGGGGGGGFGGGGGGGGFFCFGGGGGGEF@FGF?FGGGGGG?CFEE=CGGGEGE=E?GGGGGFGGGGGGFGGDDDC
@M03364:276:000000000-BLYN8:1:1101:12008:8059 1:N:0:1
ACTCCTACGGGAGGCAGCAGTGGGGAATATTGCACAATGGGCGCAAGCCTGATGCAGCCATGCCGCGTGTATGAAGAAGGCCTTCGGGTTGTAAAGTACTTTCAGCGAGGAGGAAGGCATTAAGGTTAATAACCTTAGTGATTGACGTTACTCGCAGAAGAAGCACCGGCTAACTCCGTGCCAGCAGCCGCGGTAATACGGAGGGTGCAAGCGTTAATCGGAATTACTGGGCGTAAAGCGCACG
+
GGGGGGGGGGGGGGGGGGGGGGGGGGGGGGGGGGGGGGGGGGGGGGGGGGGGGGGGGGGGGGGGGGGGGGGGGGGGGGGGGGGGGGGGGGGGGGGGGGGGGGGGGGGDGGGGGGGGGGGGGGGGGGGGGGGGGGGGGGGGGGGGGGGGGGGGGGGGGCFGGFGGGGGGGGGGGGGGGGGGGGGGGGGGGGGGGGGGGGGGGGGGGGGGGGGGGGGGGGGGGGGGFCGGGGGGGGGGGG7DGGG5
@M03364:276:000000000-BLYN8:1:1101:8488:8065 1:N:0:1
AACTCCTACGGGAGGCAGCAGTGGGGAATATTGCACAATGGGCGCAAGCCTGATGCAGCCATGCCGCGTGTATGAAGAAGGCCTTCGGGTTGTAAAGTACTTTCAGCGAGGAGGAAGGCGTTGTGGTTAATAACCGCAGCGATTGACGTTACTCGCAGAAGAAGCACCGGCTAACTCCGTGCCAGCAGCCGCGGTAATACGGAGGGTGCAAGCGTTAATCGGAATTACTGGGCGTAAAGCGCAC
+
GGGGGGGGGGGGGGGGGGGGGGGGGGGGGGGGGGGGGGGGGGGGGGGGGGGGGGGGGGGGGGGGGGGGGGGGGGGGGGGGGGGGGGGGGGGGGGDGGGGGGGGGGGGGGGGGGGGGGGGGGGGGGGGGGGGFGGGGGGGGGGGGGGGGGGGGGGGGGGGGGGGGGGGGGGGGGGGGGGGGGGGGGGGGGGGGGGGGGGGGGGCGGGGGGGGCFGGGGGGGGGGGGGGGGGGGGGGDG<FGGGGD
@M03364:276:000000000-BLYN8:1:1101:24034:8066 1:N:0:1
ACTCCTACGGGAGGCAGCAGTGGGGAATATTGCACAATGGGCGCAAGCCTGATGCAGCCATGCCGCGTGTATGAAGAAGGCCTTCGGGTTGTAAAGTACTTTCAGCGAGGAGGAAGGCGTTGTGGTTAATAACCGCAGCGATTGACGTTACTCGCAGAAGAAGCACCGGCTAACTCCGTGCCAGCAGCCGCGGTAATACGGAGGGTGCAAGCGTTAATCGGAATTACTGGGCGTAAAGCGCACG
+
GGGGGGGGGGGGGGGGGGGGGGGGGGGGFGGGGGGGGGGGGGGGGGGGGGGGGFGGGGGGGGGGGGGGGGGGGGGGFGGGFGGGGFGGGGGGGFGGGGGGGGGGGGGEGGGGGGGGGGGGGGGGGGGGGGGGGGGGGGGGGFGGGGGGGFGGGGGGFG?CFGGGGGGGGGGGGGGGGGGGGGGGGGGGBGGDGGGGGGGGDGGGGGGGGGGGGGGGFGGEGGGGGFFGGFFGGG5CCFGGGGG5
@M03364:276:000000000-BLYN8:1:1101:10948:8068 1:N:0:1
ACTCCTACGGGAGGCAGCAGTGGGGAATATTGCACAATGGGCGCAAGCCTGATGCAGCCATGCCGCGTGTATGAAGAAGGCCTTCGGGTTGTAAAGTACTTTCAGCGAGGAGGAAGGCATTAAGGTTAATAACCTTAGTGATTGACGTTACTCGCAGAAGAAGCACCGGCTAACTCCGTGCCAGCAGCCGCGGTAATACGGAGGGTGCAAGCGTTAATCGGAATTACTGGGCGTAAAGCGCACG
+
GGGGGGGGGGGGGGGGGGGGGGGGGGGGGGGGGGGGGGGGGGGGGGGGGGGGGGGGGGGGGGGGGGGFGGGGGGGGGGGGGGGGGGGGGGGGGGGGGGGGGGGGGGGCGGGGGGFGGGGGGGGGGGGGGGGGGGGGFGGGGGGGGGGGGGGGGGGGGGGGGGGGGGGGGGGGGGGGGGGGGGGGGGGGGGGGGGGGGGGGGGGGGGGGGGGGGGGGGFGGGGGGGGGGGGGGGGGGGGGGDDDC
@M03364:276:000000000-BLYN8:1:1101:9069:8083 1:N:0:1
ACTCCTACGGGAGGCAGCAGTGGGGAATATTGCACAATGGGCGCAAGCCTGATGCAGCCATGCCGCGTGTATGAAGAAGGCCTTCGGGTTGTAAAGTACTTTCAGCGAGGAGGAAGGCGTTGTGGTTAATAACCGCAGCGATTGACGTTACTCGCAGAAGAAGCACCGGCTAACTCCGTGCCAGCAGCCGCGGTAATACGGAGGGTGCAAGCGTTAATCGGAATTACTGGGCGTAAAGCGCACG
+
GGGGGGCGGGGGCGGGGGGGGGGGGEGGGGGGGGGGDGGGGGGGGGGGGFGGGGGGGGGGGGGGGGGGGGGGGGGGGGGGGGGGGGDGGGGGGGGGGGGGGGGGGGG@FGFGGCGGGGGGCCFGGGGGGGDGGFEGGGGGGGGGGGGFGGGGGGGGGGGGAFGGFFEFEGGGGGGGGGGGGGGGCFGFCEGGGGGGGGGGEE5EEGGGGGGGGGGGFGGGGGGGGFCFGDFGGGGGFGGGGGG3
@M03364:276:000000000-BLYN8:1:1101:12274:8086 1:N:0:1
ACTCCTACGGGAGGCAGCAGTGGGGAATATTGCACAATGGGCGCAAGCCTGATGCAGCCATGCCGCGTGTATGAAGAAGGCCTTCGGGTTGTAAAGTACTTTCAGCGAGGAGGAAGGCATTAAGGTTAATAACCTTAGTGATTGACGTTACTCGCAGAAGAAGCACCGGCTAACTCCGTGCCAGCAGCCGCGGTAATACGGAGGGTGCAAGCGTTAATCGGAATTACTGGGCGTAAAGCGCACG
+
GGGGGGGGGGGGGGGGGGGGGGGGGGGGGGGGGGGGGGGGGGGGGGGGGGGGGGGGGGGGGGGGGGGGGGGGGGGGGGGGGGGGGGGGGGGGGGGGGGGGGGGGGGGGFGFGEGGGGGGGGGGGGGGGGGGGGGGGCFGGGGGGGGGGGGGGGGGGGGGGGGGGGGGEGDGGGGGGGGGGGGGGGFGGGGDGGGGGGGGGGDGEEGGGGGGGGGGDGGGGGDEGGGGGGGGGGGDEGGFGDGGC
@M03364:276:000000000-BLYN8:1:1101:12500:8100 1:N:0:1
ACTCCTACGGGAGGCAGCAGTAGGGAATCTTCCGCAATGGGCGAAAGCCTGACGGAGCAACGCCGCGTGAGTGATGAAGGGTTTCGGCTCGTAAAACTCTGTTATTAGGGAAGAACAAATGTGTAAGTAACTGTGCACGTCTTGACGGTACCTAATCAGAAAGCCACGGCTAACTACGTGCCAGCAGCCGCGGTAATACGTAGGTGGCAAGCGTTATCCGGAATTATTGGGCGTAAAGCGCGCG
+
GGGGGGGGGGGGGGGGGGGGGGGGGGGGGGGGGGGGGGGGGGGGGGGGGGGGGGGGGGGGGGGGGGGGGGGGGGGGGGGGGGGGGGGGGGGGGGGGGGGGGGGGGGGGGGGGGGGGGGGGGGGGGGGGGGGGGGGGGGGGGGGGGGGGGGGGGGGGGGGGGGGGGGGGGGGGGGGGGGGGGGGGGGGGGGGGGGGGGGGGGGGGGGGGGFGGGGGDGGGEECCGFGGGFGGGGGGGFGGGDGGG
@M03364:276:000000000-BLYN8:1:1101:20219:8101 1:N:0:1
ACTCCTACGGGAGGCAGCAGTGGGGAATATTGCACAATGGGCGCAAGCCTGATGCAGCCATGCCGCGTGTATGAAGAAGGCCTTCGGGTTGTAAAGTACTTTCAGCGAGGAGGAAGGCATTAAGGTTAATAACCTTAGTGATTGACGTTACTCGCAGAAGAAGCACCGGCTAACTCCGTGCCAGCAGCCGCGGTAATACGGAGGGTGCAAGCGTTAATCGGAATTACTGGGCGTAAAGCGCACG
+
GGGGGGGGGGGDGGGGGGGGGGGGGCGGFGGGGGGGGGGGFGGGGDGGGGGGGGGGGGGGGGGGGGGGGGFGGG<FGGGGFFFGGGGGGGGGGGGGGGGGGGGGGGGGGGGGGGGGGGGGGGFGGGGGGGGGGGGAFGGGGGGGGGGGGGGGGGGGGGGGGGGGGGGGGGGGGGGGFEGGDGGGGGGGGGGGGGGGGGGFG5EGGGGEGGGGGGGGGFGGGGGGGGGGCFFGGGEGGGCGGGGC
@M03364:276:000000000-BLYN8:1:1101:20673:8103 1:N:0:1
ACTCCTACGGGAGGCAGCAGTAGGGAATCTTCCGCAATGGACGAAAGTCTGACGGAGCAACGCCGCGTGAGTGAAGAAGGTTTTCGGATCGTAAAGCTCTGTTGTTAGGGAAGAATAGTGATAAGAGTAACTGATTATCATGTGACGGTACCTAACCAGAAAGCCACGGCTAACTACGTGCCAGCAGCCGCGGTAATACGTAGGTGGCAAGCGTTGTCCGGAATGATTGGGCGTAAAGCGCGCG
+
GGGGGGGGGGGGGGGGGGGGGFGGGGGGGGGFGGGGGGGGFGGGGGGFGGGGGGGGGGGGGGGGGGGGGGGFGGFGGGGGGFGGGGGGGGGGGGGGGGGGGGFEFFGFGGGFGGFECAED<<,8E<FFEGGGFGGCFAFGFDFGD9=8@FGGGE=DGGGGGFGF7,,FGDGDGGG;7EFBFCFGGCCC8>*58E>*<;;8<98CEGFCEGGGG8CCCG9=5=8C+<A9::CFGD5/C7*9CCCC
@M03364:276:000000000-BLYN8:1:1101:23197:8122 1:N:0:1
ACTCCTACGGGAGGCAGCAGTAGGGAATCTTCGGCAATGGGGGCAACCCTGACCGAGCAACGCCGCGTGAGTGAATAAGGTTTTCGGATCGTAAAACTCTGTTGTTAGAGAAGAACGTTAAGTAGAGTGGAAAGTTACTTAAGTGACGGTATCTAACCAGAAAGGGACGGCTAACTACGTGCCAGCAGCCGCGGTAATACGTAGGTCCCAAGCGTTGTCCGGATTTATTGGGCGTAAAGCGAGC
+
GGGGGGGGGGGGGGGGGGGGGFFGGGGGGGGGGGGGGGGGGGGGGGGGGGGGGGGGGGGGGGGGGGGGGCEEFGGGGFGGGGGGFEGGGGGGGGGGGGGGGGGGGGGGGGGGGGGGGDGGGGFGGGGGGG,CFFFFFGG9FGGGGGGGGGGFGGGFGGGGGGGGFGGGGGGGGGGGGGGGGFGGGGGGGGGGGGCCEGGGGCCGCGFGGGGGGGGGEGGGGGGCEFGGGGGFFGGGGGGDGCG9
@M03364:276:000000000-BLYN8:1:1101:3810:8123 1:N:0:1
ACTCCTACGGGAGGCAGCAGTAGGGAATCTTCCGCAATGGGCGAAAGCCTGACGGAGCAACGCCGCGTGAGTGATGAAGGGTTTCGGCTCGTAAAACTCTGTTATTAGGGAAGAACAAATGTGTAAGTAACTGTGCACGTCTTGACGGTACCTAATCAGAAAGCCACGGCTAACTACGTGCCAGCAGCCGCGGTAATACGTAGGTGGCAAGCGTTATCCGGAATTATTGTGCGTAAAGCGCGCG
+
GGGGGGGGGGGGGGGGGGGGGGGGGGGGGGGGGEGGGGGGGGGGGGGGGGGGGGGGGGGGGGGGGGGGGGGFGGGGGGGGGEGGGDGGGGGGGGGGGGGGGGGFGGGGCGGGGGGGGDE?FFFGGFGGFGEDGGG9DDFFFGCFGFEEGEGGFFGGGGGGFFGGGD:F*@FGGGGGGGGFGGGGGFFGGGCEEC5CFGGGGC5CGGFCGGC5CEGGGFF57AEFFFGEF0AF3CGEGGF)55CD
@M03364:276:000000000-BLYN8:1:1101:6414:8137 1:N:0:1
ACTCCTACGGGAGGCAGCAGTAGGGAATCTTCGGCAATGGGGGCAACCCTGACCGAGCAACGCCGCGTGAGTGAAGAAGGTTTTCGGATCGTAAAACTCTGTTGTTAGAGAAGAACGTTAAGTAGAGTGGAAAGTTACTTAAGTGACGGTATCTAACCAGAAAGGGACGGCTAACTACGTGCCAGCAGCCGCGGTAATACGTAGGTCCCAAGCGTTGTCCGGATTTATTGGGCGTAAAGCGAGC
+
GGGGGGGGGGGEGDGGGGGGGGGFCEE<FFGDGGGCCGGGGGGGGGGFEGFGFGGGG:FFGGFEEGGGGGGFGGGFFGGGFGGGGGGGGGGGGFFFGEFFGGGGGGGGGGGGGGG<FGGDGGGGFGGFC<FEGEGGGGGGGFAFFGGGDFGGGGFGGGGGFFBFFGGGGGGGDGGGGGGGGEDF@CC8EFE5EGCEGG9EF9CFGGGGGFGFFE8:7=7?CEGECCFGFCFGGGC5D<777DG)
@M03364:276:000000000-BLYN8:1:1101:23955:8139 1:N:0:1
ACTCCTACGGGAGGCAGCAGTGGGGAATATTGCACAATGGGCGCAAGCCTGATGCAGCCATGCCGCGTGTGTGAAGAAGGCCTTCGGGTTGTAAAGCACTTTCAGCGAGGAGGAAGGTGGTGAACTTAATACGTTCATCAATTGACGTTACTCGCAGAAGAAGCACCGGCTAACTCCGTGCCAGCAGCCGCGGTAATACGGAGGGTGCAAGCGTTAATCGGAATTACTGGGCGTAAAGCGCACG
+
GGGGGGGGGGGGGGGGGGGGGGGGGGGGGGGGGGGGGGGGGGGGGGGGGGGGGGGGGGGGGGGGGGGGGGGGGGGGGGGGGGGGGGGGGGGGGGGGFGGGGGGGGGGGGGGGGGGGGGGGGGFGGGGGGGGGGGGGGGGGGGGGGGGGGGGGGGGGGGGGGGGGGGGGGGGGGGGGGGGGGGGGGGGGGGGGGGGGGGGGGGGGGGGGGGGGGGGGGGGGGGGGFGGGGGGGGGGGGGGGDCG<
@M03364:276:000000000-BLYN8:1:1101:18508:8143 1:N:0:1
ACTCCTACGGGAGGCAGCAGTAGGGAATCTTCCGCAATGGGCGAAAGCCTGACGGAGCAATGCCGCGTGAGTGATGAAGGGTTTCGGCTCGTAAAACTCTGTCAGTAGGGAAGAAGAGATTTGTAAGTAAATGTGCACGTCTTGACGGTACCTACTCAGAAAGCCACGGCTAACTACGTGCCAGCAGCCGCGGTAATACGTAGGTGGCAAGCGTTGATCGGAATTATTGGGCGTAAAGCGCACG
+
CFGGGGGGGGGGGGGEGGGGG,EFGGCFCFG<FCGGGGFFGGG+BFGGGGFF8F+BCF<F,CEFGEFGG7,EFFCFCGGG,,CCGGG:F=>FGGG9<BFF?F,F,<,C?EF,=FG,,,B5,,8A,,:5F5,,5E,?<F=>6AD<CFG7FFFGC=,,7,3,@FEG,>FGGGGGGGG,@CGFGGGGGGEFGGGGGGEGGGGECCFE?:CGGFGGGCE5*1=CGGGGFD+<FGFGGDEGGGFGG)9)
@M03364:276:000000000-BLYN8:1:1101:6804:8158 1:N:0:1
ACTCCTACGGGAGGCAGCAGTGGGGAATATTGCACAATGGGCGCAAGCCTGATGCAGCCATGCCGCGTGTGTGAAGAAGGCCTTCGGGTTGTAAAGCACTTTCAGCGAGGAGGAAGGTGGTGAACTTAATACGTTCATCAATTGACGTTACTCGCAGAAGAAGCACCGGCTAACTCCGTGCCAGCAGCCGCGGTAATACGGAGGGTGCAAGCGTTAATCGGAATTACTGGGCGTAAAGCGCACG
+
GGGGGGGGGGGGGGGGGGGGGGGGGGGGGGGGFGGGGGGGGGGGGGGGGGGGGGGGGGGGGGGGGGGGGGGGGGGGGGGGGGGGGGGGGGGGGGGCGGGGGGGGGGGE=FGGGGGGGGGGGGGGFFGGGGGGGFGFGGGFGGGGGGGGGGGGGGGGGCFGGGGGGFGGGGGGGF@@FGGGGGGGGFFGGGGGGEGGGGFCGGGGGGGGGGGGGGGGGGGGGDEGGGGGGGGFGDGGGF77<C77
@M03364:276:000000000-BLYN8:1:1101:11226:8162 1:N:0:1
ACTCCTACGGGAGGCAGCAGTGGGGAATATTGCACAATGGGCGCAAGCCTGATGCAGCCATGCCGCGTGTATGAAGAAGGCCTTCGGGTTGTAAAGTACTTTCAGCGAGGAGGAAGGCGTTGTGGTTAATAACCGCAGCGATTGACGTTACTCGCAGAAGAAGCACCGGCTAACTCCGTGCCAGCAGCCGCGGTAATACGGAGGGTGCAAGCGTTAATCGGAATTACTGGGCGTAAAGCGCACG
+
GGGGGGGGGGGGGGGGGGGGGGGGGGGGGGGGGGGGGGGGGGGGGGGGGGGGGGGGGGGGGGGGGGGGGGGGGGGGGGGGGGGGGGGGGGGGGGGGGGGGGGGGGFG>FGGEGGGGGF@EGGFGGGGGGGGGGGDCC@CGEGGGGGGGGGGGGGGGGGGGGGGGGGGGGDEGGGGFGGGGGGFGGGGGGGGGGGDGGGFGGGGGDEGGGGGGGEEGGDGFEGGEFEGGGGGGGDGEGGGGD:51
@M03364:276:000000000-BLYN8:1:1101:18677:8163 1:N:0:1
ACTCCTACGGGAGGCAGCAGTGGGGAATATTGCACAATGGGCGCAAGCCTGATGCAGCCATGCCGCGTGTATGAAGAAGGCCTTCGGGTTGTAAAGTACTTTCAGCGAGGAGGAAGGCATTAAGGTTAATAACCTTAGTGATTGACGTTACTCGCAGAAGAAGCACCGGCTAACTCCGTGCCAGCAGCCGCGGTAATACGGAGGGTGCAAGCGTTAATCGGAATTACTGGGCGTAAAGCGCACG
+
GGGGGGGGGGGGGGGGGGGGGGGGGGGGGGGGGGGGGGGGGGGGGGGGGGGGGGGGGGGGGGGGGGGGGGGGGGGGGGGGGGGGGGGGFFGGGGGGGGGGGGGGGGGGGGGGGGGGGGGGGGGGGGGFGGGGGGGGGGGGFGGGGGGGGGGGGGGGGGGGGGGGGGGGGGGGGGGGGGGGGGGGGGGGGGGGGE>EGGCFGGGGGGGGCCFGGGGGFGGGGGDGGGGGGGFGDGGGGFGGG:C<
@M03364:276:000000000-BLYN8:1:1101:21392:8177 1:N:0:1
ACTCCTACGGGAGGCAGCAGTGGGGAATATTGCACAATGGGCGCAAGCCTGATGCAGCCATGCCGCGTGTATGAAGAAGGCCTTCGGGTTGTAAAGTACTTTCAGCGAGGAGGAAGGCGTTGTGGTTAATAACCGCAGCGATTGACGTTACTCGCAGAAGAAGCACCGGCTAACTCCGTGCCAGCAGCCGCGGTAATACGGAGGGTGCAAGCGTTAATCGGAATTACTGGGCGTAAAGCGCACG
+
GGGGGGGGGGGGGGGGGGGGGGGGGGGGGGGGGGGGGGGGGGGGGGGGGGGGGGGGGGGGGGGGGGGGGGGGGGGGGGGGGGGGGGGGGGGGGGGGGGGGGGGGGGGGGGGGGGGGGGGGGGGGGGGGGGGGGGGGGGGGGGGGGGGGFFGGGGDGDGFFGGGGGGGGGGGGGGGGGGGGGF;CGGGGGGGGGGGGGGGGEGGGGGGGGGFFGGGDFGGGGGGGFFGGGCFGGGGGGCFGGGD7
@M03364:276:000000000-BLYN8:1:1101:26079:8199 1:N:0:1
ACTCCTACGGGAGGCAGCAGTGGGGAATATTGCACAATGGGCGCAAGCCTGATGCAGCCATGCCGCGTGTATGAAGAAGGCCTTCGGGTTGTAAAGTACTTTCAGCGAGGAGGAAGGCATTAAGGTTAATAACCTTAGTGATTGACGTTACTCGCAGAAGAAGCACCGGCTAACTCCGTGCCAGCAGCCGCGGTAATACGGAGGGTGCAAGCGTTAATCGGAATTACTGGGCGTAAAGCGCACG
+
GGGGGGGGGGGGGGGGGGGGGGGGGGGGGGGFEGGGGGFDFGGGGGGGGGGGGGGGGGGGGGGGGGGGGGGGGGGGGGGGGGGFGGGGFEGGGGGGGGGGGGGGGGGGGGGGGGGGGGGGGGGGGGGGGGGGGGGGGGGGGGFGGGGGGGGGGEEEGDGGGGFGGGGGGGGGGGGGGEGFGGGGGGGGGGGGGGGGGGGGGGGGGGEDGGECCGEGGGFGGGGGGGGGGGGGGGGGGGGGGGG3
@M03364:276:000000000-BLYN8:1:1101:13101:8212 1:N:0:1
ACTCCTACGGGAGGCAGCAGTAGGGAATCTTCGGCAATGGGGGCAACCCTGACCGAGCAACGCCGCGTGAGTGAAGAAGGTTTTCGGATCGTAAAACTCTGTTGTTAGAGAAGAACGTTAAGTAGAGTGGAAAATTACTTAAGTGACGGTATCTAACCAGAAAGGGACGGCTAACTACGTGCCAGCAGCCGCGGTAATACGTAGGTCCCAAGCGTTGTCCGGATTTATTGGGCGTAAAGCGAGC
+
GGGGGGGGGGGGGGGGGGGGGGGGGGGGGGGGGGGGGGGGGGGGGGGGGGGGGGGGGGGGGGGGGGGGGGGGGGGGGGGGGGGGGGGGGGGGGGGGGGGGGGGGGGGGGGGGGGGGGGGGGGDEGCFGFEFCGGGGGGGGGGGGGGGGGGGGGGGGGGGGGGGGGGGGGGGGGGGGGGGGGGGGGFGGGGGGGGGGGGGGGFGGGGGGGGGGFGGGGGGGGG5=CFGGGGGGDGGECCGGGDD3
@M03364:276:000000000-BLYN8:1:1101:19551:8221 1:N:0:1
ACTCCTACGGGAGGCAGCAGTGGGGAATATTGCACAATGGGCGCAAGCCTGATGCAGCCATGCCGCGTGTGTGAAGAAGGCCTTCGGGTTGTAAAGCACTTTCAGCGAGGAGGAAGGTGGTGAACTTAATACGTTCATCAATTGACGTTACTCGCAGAAGAAGCACCGGCTAACTCCGTGCCAGCAGCCGCGGTAATACGGAGGGTGCAAGCGTTAATCGGAATTACTGGGCGTAAAGCGCACG
+
GGGGGGGGGGGGGGGGGGGGGGGGGGGGFGGGGGGGGGGGGGGGGGGGGGGGGGGGGGGGGGGGGGGGGGGGGGGGGGGGGGGGGGGGGGGGGGGGGGGGGGGGGGGFFGEGGGGGGGGGGGGGGGGGGGGGGGGGGGGGGGGGGGGGGGGGGGGGGGGGGGGGGGGGGGGGGGGGGGGGGGGGGGGGGGGGGGGGGGGGGGGDGGGGGGGGGGGGGGGGGGGGGGGGGGGGGGGEGFGGGGGD
@M03364:276:000000000-BLYN8:1:1101:3992:8256 1:N:0:1
ACTCCTACGGGAGGCAGCAGTGGGGAATATTGCACAATGGGCGCAAGCCTGATGCAGCCATGCCGCGTGTATGAAGAAGGCCTTCGGGTTGTAAAGTACTTTCAGCGAGGAGGAAGGCATTAAGGTTAATAACCTTAGTGATTGACGTTACTCGCAGAAGAAGCACCGGCTAACTCCGTGCCAGCAGCCGCGGTAATACGGAGGGTGCAAGCGTTAATCGGAATTACTGGGCGTAAAGCGCACG
+
GGGGGGGGGGGGGGGGGGGGGGGGGGGGGGGGGGGGGGGGGGGGGGGGGGGGGGGGGGGGGGGGGGGGGGGGGGGGGGGGGGGGGGGGGGGGGGGGGGGGGGGGGGGEGGGGGGGGDGGGGGGGGGGGGGGGGGGGGGGGGGGGGGGGGGGGGGGGGGGGGGGGGGGCECGGGGGGGGGGGGGGFGGGGGGGGEGGGGGGGGGGGGGGGGGGGEGGGGGGGGGGEGGGGGGGG<GGGGGGGGG5
@M03364:276:000000000-BLYN8:1:1101:4055:8281 1:N:0:1
ACTCCTACGGGAGGCAGCAGTGGGGAATATTGCACAATGGGCGCAAGCCTGATGCAGCCATGCCGCGTGTATGAAGAAGGCCTTCGGGTTGTAAAGTACTTTCAGCGAGGAGGAAGGCGTTGTGGTTAATAACCGCAGCGATTGACGTTACTCGCAGAAGAAGCACCGGCTAACTCCGTGCCAGCAGCCGCGGTAATACGGAGGGTGCAAGCGTTAATCGGAATTACTGGGCGTAAAGCGCACG
+
GGGGGGGFGGGGGDGEGGGGGGGGGGGGGGGGGGGGGDEFGGGECEGGGGGGFGGGGGGGGGGCGGGGGGGF<FFGGGGGFGGGGGGGGGGGGGGGGGFGDGGGG9ECFGGGGGGGDGGEFEGEEGFGGGGGGFFGGGGCFC3DFGGE<FGGFGGGGGGGFFFGGGCEGGGCGGGGFEFGG>F8FGFGGGGEDGEGGGGGDGGGGEDGC9CFGGEGCFFGGGGGFF+:+3;7CCEGGGCD7)11
@M03364:276:000000000-BLYN8:1:1101:11833:8291 1:N:0:1
ACTCCTACGGGAGGCAGCAGTGGGGAATATTGCACAATGGGCGCAAGCCTGATGCAGCCATGCCGCGTGTATGAAGAAGGCCTTCGGGTTGTAAAGTACTTTCAGCGAGGAGGAAGGCGTTGTGGTTAATAACCGCAGCGATTGACGTTACTCGCAGAAGAAGCACCGGCTAACTCCGTGCCAGCAGCCGCGGTAATACGGAGGGTGCAAGCGTTAATCGGAATTACTGGGCGTAAAGCGCACG
+
GGGGGGGGGGGGGGGGGGGGGGGGGGGGGGGGGGGGGGGGGGGGGGGGGGGGGGGGGGGGGGGGGGGGGGGGGGGGGGGGGGGGGGGGGGGGGGGGGGGGGGGGGGGGGGGGGGGGGGGGGGGGGGGGGGDGGGGGGGGGGGGGGGGGGGGGGGGGGGGGGGGGGGGGGGGGGGGGGGGGGGGGGGGGGGGGGGGDFFFGGEGGGGGGFDFGGGGGGGGGGGGGGFGGGGGGGCGGGGFGGGG<
@M03364:276:000000000-BLYN8:1:1101:2717:8299 1:N:0:1
ACTCCTACGGGAGGCAGCAGTAGGGAATCTTCGGCAATGGACGAAAGTCTGACCGAGCAACGCCGCGTGAGTGAAGAAGGTTTTCGGATCGTAAAACTCTGTTGTTAGAGAAGAACAAGGACGTTAGTAACTGAACGTCCCCTGACGGTATCTAACCAGAAAGCCACGGCTAACTACGTGCCAGCAGCCGCGGTAATACGTAGGTGGCAAGCGTTGTCCGGATTTATTGGGCGTAAAGCGAGCG
+
GGGGGGGGGGGGGGGGGGGGGGGGGGGGGGGGGGGGGGGGCFGGGGGFGGGGFFGGGGGGGGGGGGGGGGGGGGGGGGGGEFGGGGGGGGGGGGGEF8FGFGGGG=@FEFGFGGGFEFEFGGGGCFGGGGGGEFGGGGGGDFFGGGGGGGGGGCGGFFFGGGGG<DFFDGGGGGGCFGGGFGGGGFGFGGGGGGGGGGCCCFGGGGGGGGG=EE5CCFGGGGCEF7FGFGGFCDGGGGGGGGGG
@M03364:276:000000000-BLYN8:1:1101:2831:8308 1:N:0:1
ACTCCTACGGGAGGCAGCAGTGGGGAATATTGCACAATGGGCGCAAGCCTGATGCAGCCATGCCGCGTGTGTGAAGAAGGCCTTCGGGTTGTAAAGCACTTTCAGCGAGGAGGAAGGTGGTGAACTTAATACGTTCATCAATTGACGTTACTCGCAGAAGAAGCACCGGCTAACTCCGTGCCAGCAGCCGCGGTAATACGGAGGGTGCAAGCGTTAATCGGAATTACTGGGCGTAAAGCGCACG
+
GGGGGGGGGGGGGGGGGGGGGGGGGGGGGGGGGGGGGGGGGGGGGGGGGGGGGGGGGGGGGGGGGGGGGGGGGGGGGGGGGGGGGGGGGGGGGGGGGGGGGGGGGGGFGGFGGEGGGGGGGGGGFGGGGGGGGGGGGGGGGGGGGGGGGGGGGGGCEGGGGGGGGGGGGGGEGGGGGGGGGGGGGGGGGGGGGGGGGGGGGEEGGGGGGGGGGGGGGGGGGGGGGGGGGFGGDGGGGFCDGGG7
@M03364:276:000000000-BLYN8:1:1101:21784:8309 1:N:0:1
ACTCCTACGGGAGGCAGCAGTGGGGAATATTGCACAATGGGCGCAAGCCTGATGCAGCCATGCCGCGTGTGTGAAGAAGGCCTTCGGGTTGTAAAGTACTTTCAGCGAGGAGGAAGGCGTTGTGGTTAATAACCGCAGCGATTGACGTTACTCGCAGAAGAAGCACCGGCTAACTCCGTGCCAGCAGCCGCGGTAATACGGAGGGTGCAAGCGTTAATCGGAATTACTGGGCGTAAAGCGCACG
+
GGGGGGGGGGGGGGGGGGGGGGGGGGGGGGGGGGGGGGGGGGGGGGGGGGGGGGGGGGGGGGGGGGGGGGGGGGGGGGGGGGGGGGGGGGGGGGGGGGGGGGGGGGGGGGEGGGGGGFGGGGGGGGGGGGGGGGGGGGGGDFGGGGGGGGGGGGGGGGGGGGGGGGGGGGGDGCFGGGGGGGGGGGGG>GGGGGGGGGGGGEGGGGGGGGGGGGGGGGGGGGGGGCFGGGGGGGGEFGGGGGGC
@M03364:276:000000000-BLYN8:1:1101:3754:8319 1:N:0:1
ACTCCTACGGGAGGCAGCAGTGGGGAATATTGGACAATGGGCGAAAGCCTGATCCAGCCATGCCGCGTGTGTGAAGAAGGTCTTCGGATTGTAAAGCACTTTAAGTTGGGAGGAAGGGCAGTAAGTTAATACCTTGCTGTTTTGACGTTACCAACAGAATAAGCACCGGCTAACTTCGTGCCAGCAGCCGCGGTAATACGGAGGGTGCAAGCGTTACTCGGAATTACTGGGCGTAAAGCGTGCG
+
GGGGGGGGGGGGGGGGGGGGGGGGGGGGGGGGGGGGGGGGGGGGGGGGGGGGGGGGGGGGGGGGGGGGGGGGGGGGGGGGGGGGGGGGGGGGGGGGGGGGGGGGGGGGDGGGGGGGGGGGGGGGGGGGGGGGGGGGGGGGGGGGGGGGGGGGGGGGGGCFGGDFGGGGGGGGGGGGGGGGGGGFGGGGGGGGGGGGGGGGGGGGGGGGGGGGGGGCEGGGGGGGGGGGGGGG3/>EGFGGGDG3
@M03364:276:000000000-BLYN8:1:1101:24473:8322 1:N:0:1
ACTCCTACGGGAGGCAGCAGTGGGGAATATTGCACAATGGGCGCAAGCCTGATGCAGCCATGCCGCGTGTGTGAAGAAGGCCTTCGGGTTGTAAAGCACTTTCAGCGAGGAGGAAGGTGGTGAACTTAATACGTTCATCAATTGACGTTACTCGCAGAAGAAGCACCGGCTAACTCCGTGCCAGCAGCCGCGGTAATACGTAGGGTGCAAGCGTTAATCGGAATTACTGGGCGTAAAGCGCACG
+
FGGGGGGGGGGGGEGGGGFGGGGGGEGGGGGGGGGGGGGGGGGCFEEFGGGGGGGGGGEGGGGGGGGGG=FEFGGGGGGGCDGGGGGGGGGGGGGGCEGGFGGCFGECEEGGGGGGDFFGCE<?E<<FCFGGDAFEGEBFDFFGFG7FFFCFFGG7F:D7<FCGGGGGGECEFFFFG7>DCFFGGGGGGGGGDG5;+;+=29CGGGGEF?>CEGE=FGCFEDC=FFCFG?FGCGG=<FFCDD39
@M03364:276:000000000-BLYN8:1:1101:23491:8330 1:N:0:1
ACTCCTACGGGAGGCAGCAGTAGGGAATCTTCCACAATGGACGAAAGTCTGATGGAGCAACGCCGCGTGAGTGAAGAAGGTTTTCGGATCGTAAAACTCTGTTGTTGGAGAAGAACGTATTTGATAGTAACTGATCAGGTAGTGACGGTATCCACCCAGAAAGCCACGGCTAACTACGTGCCAGCAGCCGCGGTAATACGTAGGTGGCAAGCGTTGTCCGGATTTATTGGGCGTAAAGCGAGCG
+
GGGGGGGGGGGGGGGGGGGGGCGGGGGGGGGGGGGGGGGGGGGGGGGGGGGGGGGGGGGGGGGGGGGGGGGFGGGGGGGGGGGGGGGGGGGGGGGGGGGGGGGGGGGGGGGGGGGGEFFGFGGGGCGGGGGGGFFGGFGGGFGGGGDGGGGGGGGGGGGGGGGGGGGGFFGGGGGGGGGGGGGGGFFGGEGGGGG7FGGGGGGEGGFGGGGGG;?EGGGGD5C5CEFGG6CFGGGGGDGGGGG7
@M03364:276:000000000-BLYN8:1:1101:15393:8342 1:N:0:1
ACTCCTACGGGAGGCAGCAGTGGGGAATATTGCACAATGGGCGCAAGCCTGATGCAGCCATGCCGCGTGTATGAAGAAGGCCTTCGGGTTGTAAAGTACTTTCAGCGAGGAGGAAGGCATTAAGGTTAATAACCTTAGTGATTGACGTTACTCGCAGAAGAAGCACCGGCTAACTCCGTGCCAGCAGCCGCGGTAATACGGAGGGTGCAAGCGTTAATCGGAATTACTGGGCGTAAAGCGCACG
+
GGGGGGGGGGGGGGGGGGGGGGGGGGGGEFGGGGGGGGGGGGGGGGGGGGGGGGGGGGGGGGGGGGGGGGGGGFGGGGGGGGGGGGGGGGGGGGGGGGGGGGGGGGGGGGDGGBFGGGGGGGCFGFGCCEEGGGGGGGGGGFGGF9FFFGGGGGGGGDFFGGGFGGGGGGGGGGGGGGGGGCCEGFGGGGGGGGG>FFFGGGGGDEGGGGGGGGGDFGGGCEEFFGGGGGGGGGEGGGGGGGG<
@M03364:276:000000000-BLYN8:1:1101:3208:8360 1:N:0:1
ACTCCTACGGGAGGCAGCAGTAGGGAATCTTCCACAATGGACGAAAGTCTGATGGAGCAACGCCGCGTGAGTGAAGAAGGTTTTCGGATCGTAAAACTCTGTTGTTGGAGAAGAACGTATTTGATAGTAACTGATCAGGTAGTGACGGTATCCAACCAGAAAGCCACGGCTAACTACGTGCCAGCAGCCGCGGTAATACGTAGGTGGCAAGCGTTGTCCGGATTTATTGGGCGTAAAGCGAGCG
+
GGGGGGGGGDGGGGGGGGGGGGGGGGGGGGGGGGGGGGGGGGGGGGGGGGGGGGGGGGGGGGGGGGGGGDGGGGGGGGGGGGGGGGGGGGGGGGGGGGGGGGGGGGGGGGGGGGGGGGGGGGGGGFFGGGGGGGGFGGGFFGGGGGGGGGGGGGGGGGGGGFGGGGGGGGGGGGGGGDFFGGGGGGGGGGGGGGGGGGGEFEGGGGFGGGGGGGGDGGGGGGG5CFGGGGGGGGGGGGGGGGG<
@M03364:276:000000000-BLYN8:1:1101:20772:8364 1:N:0:1
ACTCCTACGGGAGGCAGCAGTGGGGAATATTGCACAATGGGCGCAAGCCTGATGCAGCCATGCCGCGTGTATGAAGAAGGCCTTCGGGTTGTAAAGTACTTTCAGCGAGGAGGAAGGTGGTGAACTTAATACGTTCATCAATTGACGTTACTCGCAGAAGAAGCACCGGCTAACTCCGTGCCAGCAGCCGCGGTAATACGGAGGGTGCAAGCGTTAATCGGAATTACTGGGCGTAAAGCGCACG
+
GGGGGGGGGGGGGD-BFGFGGGGGGGGGFGGGGGGGGGGGGGCFGGGGGGGGGGGGGGGGGGGGGEDFGGGGGGGGGDFGGGGGGGGDGGGFGGGGGFFGGGGGG?FEGGGGGG8EGGGGGG9EFEDFGGGGGGGGGGFADFGGGGEGGFGGGGGGGGGGGGGGDFGGGGGGGGGGGDCGGF9FCFGG8EEG>GEE;FGCEDG@EEECFGGGDEDCCCGGGGGFGGGGGGFGGGGGCDCC3>D7
@M03364:276:000000000-BLYN8:1:1101:11528:8375 1:N:0:1
ACTCCTACGGGAGGCAGCAGTAGGGAATCTTCGGCAATGGACGAAAGTCTGACCGAGCAACGCCGCGTGAGTGAAGAAGGTTTTCGGATCGTAAAACTCTGTTGGTAGAGAAGAACGTTGGTGAGAGTGGAAAGCTCATCAAGTGACGGTAACTACCCAGAAAGGGACGGCTAACTACGTGCCAGCAGCCGCGGTAATACGTAGGTCCCGAGCGTTGTCCGGATTTATTGGGCGTAAAGCGAGC
+
GGGGGGGGGGGGGGGGGGGGGGGGGGGGGGGGGGGGGGGGGGGGGGGGGGGGGGGGGGGGGGGGGGGGGGGGGGGGGGGGGGGGGGGGGGGGGGGGGGGGGGGGGGGGGGGGGGGGGGGGGGGGGGGGGGGGGGGGGGGGGGGGGGGGGGGGGGGGGGGGGGGGGGGGGGEGGGGGGGGGGGGGGGGGGFGGGGGGGGCFGBEFEGGGGECCEGGG=EGGGDEGGGGGGGGGGGGGDFGGGGG)
@M03364:276:000000000-BLYN8:1:1101:22505:8397 1:N:0:1
ACTCCTACGGGAGGCAGCAGTGGGGAATATTGCACAATGGGCGCAAGCCTGATGCAGCCATGCCGCGTGTGTGAAGAAGGCCTTCGGGTTGTAAAGCACTTTCAGCGAGGAGGAAGGTGGTGAACTTAATACGTTCATCAATTGACGTTACTCGCAGAAGAAGCACCGGCTAACTCCGTGCCAGCAGCCGCGGTAATACGGAGGGTGCAAGCGTTAATCGGAATTACTGGGCGTAAAGCGCACG
+
GGGGGGGGGGGGGGGGGGGGGGGGGGGGGGGGGGGGGGGGGGGGGGGGGGGGGGGGGGGGGGGGGGGGGGGGGGGGGGGGGGGGGGGGGGGGGGGGGGGGGGGGGGGGGGGGGGGGGGGGGGGGGGGGGGGGGGGGGGGGGGGGGGGGGGGGCGGGGGGGGGGGGGGDGGGGGGGGGGGGGGGGGGGGGGGGGGGGGGGGGEGGGGGGGGGGGGGGGGGGGGGGGGGGFGGGGGEGGGGDGGGD
@M03364:276:000000000-BLYN8:1:1101:19416:8432 1:N:0:1
ACTCCTACGGGAGGCAGCAGTAGGGAATCTTCCACAATGGACGAAAGTCTGATGGAGCAACGCCGCGTGTGTGAAGAAGGTTTTCGGATCGTAAAACTCTGTTGTTGGAGAAGAACGTATTTGATAGTAACTGATCAGGTAGTGACGGTATCCAACCAGAAAGCCACGGCTAACTACGTGCCAGCAGCCGCGGTAATACGTAGGTGGCAAGCGTTGTCCGGATTTATTGGGCGTAAAGCGAGCG
+
GGGGGGGGGGGGGGGGGGGGGGGGGGGGGGGGGGGGGGGGGGGGGGGGGGGGGGGGGGGGGGGGGGGGGGGGGGGGGFGGGGGGGGGGGGGGGGGGGGGGGGGGGGGGCFGGGGGGGGGGGGGGGGGGGGGGGGGGGGGGGGGGGGGGGGGGGGGGGDGFFEGGGCGGGGGGGGGGGGGGGGGGGGGGGGGGGGGDGFGGCEGGGGGGFFGGGGGGGGGGGG?EEGGGCGEGGGGDGGGGGGD<
@M03364:276:000000000-BLYN8:1:1101:22066:8440 1:N:0:1
ACTCCTACGGGAGGCAGCAGTGGGGAATATTGCACAATGGGCGCAAGCCTGATGCAGCCATGCCGCGTGTATGAAGAAGGCCTTCGGGTTGTAAAGTACTTTCAGCGAGGAGGAAGGCGTTGTGGTTAATAACCGCAGCGATTGACGTTACTCGCAGAAGAAGCACCGGCTAACTCCGTGCCAGCAGCCGCGGTAATACGGAGGGTGCAAGCGTTAATCGGAATTACTGGGCGTAAAGCGCACG
+
GGGGGGFGGGGGGGCEGGGGGGGGGGGGGGGGGGGGGGGGGGGGGGDGGGGFGEGEGGGGGGGGGGGGGGGGGGGGGGGGGGGGGGGGGFGGGGGGGGGGGFGGGGGGGGGGDE<<FFGGGGGGGGGGGFGGGGGGGGCFEFGGFGGGGFEGFGGGGG7>FGGGGGGGGGGGGGGGGGGGGFGGGGGGDE:CCGGGCFGGDGGGGGGDGFGGGGGGGCCCEEEGFGFFFGGGGGGGGFGGGGGC
@M03364:276:000000000-BLYN8:1:1101:13490:8457 1:N:0:1
ACTCCTACGGGAGGCAGCAGTGGGGAATATTGCACAATGGGCGCAAGCCTGATGCAGCCATGCCGCGTGTATGAAGAAGGCCTTCGGGTTGTAAAGTACTTTCAGCGAGGAGGAAGGCGTTGTGGTTAATAACCGCAGCGATTGACGTTACTCGCAGAAGAAGCACCGGCTAACTCCGTGCCAGCAGCCGCGGTAATACGGAGGGTGCAAGCGTTAATCGGAATTACTGGGCGTAAAGCGCACG
+
GGGFGGFGGGGGGGGGGGGGGGGGGGGGGGGGGGGGGGGGGGGGGGGGGGGGGGGGGGGGGGGGGGGGGGGGGGGGGGGGGFGGGGGGGGGGGGGGGGGGGGGGGGGGGGGGGGGGGGGGGGGGGGGGGGGGGGGG@FGGGGGGGGGGGGGGGGGDGGGGGGGGGGGGGGGGGGGGGGGGGGGGGGGGGGGGGGGGGGGGDBEGGGDDGGGGGGG8CGFGGGGGGGFFFGGGGGGGGGGGGGG7
@M03364:276:000000000-BLYN8:1:1101:12816:8477 1:N:0:1
ACTCCTACGGGAGGCAGCAGTGGGGAATATTGCACAATGGGCGCAAGCCTGATGCAGCCATGCCGCGTGTATGAAGAAGGCCTTCGGGTTGTAAAGTACTTTCAGCGAGGAGGAAGGCATTAAGGTTAATAACCTTAGTGATTGACGTTACTCGCAGAAGAAGCACCGGCTAACTCCGTGCCAGCAGCCGCGGTAATACGGAGGGTGCAAGCGTTAATCGGAATTACTGGGCGTAAAGCGCACG
+
GGGGGGGGGGGGGGGGGGFGGGGGGGGGGGGGGGGGGGGGGGGGGGGGGGGGGGGGGGGGGGGGGGGGGGGGGGGGGGGGGGGGGGGGGGGGGGGGGGGGGGGGGGGEEGGGGGGGGGGGGGGGGGGGGGGGGFGGGGGGGGGGGGGGGGGGGGGGGGGGGGGGGGGGGGGGGGGGGGGGGGGGGGGGGGGGGGGGGGGGGGGGGGGGGGGGGGGGGGGGGGDGGGGGGGGGCGEGDGFGGGG<
@M03364:276:000000000-BLYN8:1:1101:2689:8497 1:N:0:1
ACTCCTACGGGAGGCAGCAGTGGGGAATATTGCACAATGGGCGCAAGCCTGATGCAGCCATGCCGCGTGTGTGAAGAAGGCCTTCGGGTTGTAAAGCACTTTCAGCGAGGAGGAAGGTGGTGAACTTAATACGTTCATCAATTGACGTTACTCGCAGAAGAAGCACCGGCTAACTCCGTGCCAGCAGCCGCGGTAATACGGAGGGTGCAAGCGTTAATCGTAATTACTGGGCGTAAAGCGCACG
+
FGGF8CFGGG7GEGGEGGGGGGGGGDDGGGGGGGGGGGG8,CFGGGGGGGGGGGGGFFFFGGCFEFBFCEGF<EEECDFF?DFGGGGFGGGGC@EF<FGGGGCG9FF7BCFDGEGGGFGGGF<F,CFDGAFGFDGFAEGGGFGFFEFGFGGGGEGEFCEGFGGFFCCC7FGGFGF9?*@>:FG7@8:CGG5:CE8C;<<CC5CEEGGG<9<@EGGEGGGG*;AC9F:EF+85CGEE<CDD3)91
@M03364:276:000000000-BLYN8:1:1101:16834:8506 1:N:0:1
ACTCCTACGGGAGGCAGCAGTGGGGAATATTGCACAATGGGCGAAAGCCTGATGCAGCCAGGCCGCGTGTATGAAGAAGGCCTTCGGGTTGTAAAGTACTTTCAGCGAGGAGGAAGGCATTAAGGTTCATAAGCTTAGTGATTGACGTTACTCGCAGAAGAAGCACCGGCTCACTCCGTGCCAGCAGCCGCGGTAATACGGAGGGTGCAAGCGTTAATCGGAATTACTGGGCGTAAAGCGCACG
+
FGFFGG9FFEGEF@FEEGFFF8<@C;,CF<EFFCEADFF@FE@+@@F,96C,@@EEFGGD,,7FCGGGD?=<<,,:E8,4,,C@F7F7FF74@<FFG,C?AFGF,CCEEC:++84BF84FFF95E??,CFG?,,C,C=F?,CA,5AFFF8+=DCEBFDFGFFA,,5@>:CE7FFGFCEGCGFGGF8CDC8C58:C8FGGG5*=BBCCE+AC8CGGC7:EC5E556<2<9E=CD<=59C:<)5C)
@M03364:276:000000000-BLYN8:1:1101:18370:8518 1:N:0:1
ACTCCTACGGGAGGCAGCAGTGGGGAATATTGCACAATGGGCGCAAGCCTGATGCAGCCATGCCGCGTGTATGAAGAAGGCCTTCGGGTTGTAAAGTACTTTCAGCGAGGAGGAAGGCGTTGTGGTTAATAACCGCAGCGATTGACGTTACTCGCAGAAGAAGCACCGGCTAACTCCGTGCCAGCAGCCGCGGTAATACGGAGGGTGCAAGCGTTAATCGGAATTACTGGGCGTAAAGCGCACG
+
FGGGGGGFGECFGGGGDG?FFAFFGC@CAFGGFFFGGFFGGDFGGGGGGGGGGGGGGGGGGGGCFFGGGGGGFFGFCFFFFFGGGGGEFGGGGGGGGGGGGGGCEFD>CF>BBF@EGGGGCGC:FFC9FFGCGFGGGGEG7DFFAFG@FCGGGGGGGGGFFGFGGGGGGGGGFGGCFEFGGGGGGGFGGGGGGGC@FGGGGGGDGG5EFFGGGGG5FCGGGGG=FCGG?FGGGGGCCGGDGGG3
@M03364:276:000000000-BLYN8:1:1101:18477:8523 1:N:0:1
ACTCCTACGGGAGGCAGCAGTGGGGAATATTGCACAATGGGCGCAAGCCTGATGCAGCCATGCCGCGTGTGTGAAGAAGGCCTTCGGGTTGTAAAGCACTTTCAGCGAGGAGGAAGGTGGTGAGCTTAATACGTTCATCAATTGACGTTACTCGCAGAAGAAGCACCGGCTAACTCCGTGCCAGCAGCCGCGGTAATACGGAGGGTGCAAGCGTTAATCGGAATTACTGGGCGTAAAGCGCACG
+
AEEEEFFGGGGCCBFD@@ADE,EFE,@E<<F9<EGCEFCF,C@:@@:,C,CFCFACF,CFGAEE@F:@BFFF@?FEFEFFCFFEFF@FFEGG<<FFFAFEFGAED,@CCCFFGED<CFB7?=,EEFF,:DFDFC>33EBFGCAFD9>>@FG<>=++@FAFGFF?FE>:>7FGGGCG776*6DF@F@FG8C88C11BFC?>88*8E1B;+30*/;=5CF?FCAEG<C7<+2;59CC7CCC<)>5)
@M03364:276:000000000-BLYN8:1:1101:10941:8531 1:N:0:1
ACTCCTACGGGAGGCAGCAGTAGGGAATCTTCCACAATGGACGAAAGTCTGATGGAGCAACGCCGCGTGAGTGAAGAAGGTTTTCGGATCGTAAAACTCTGTTGTTGGAGAAGAATGTATCTGATAGTAACTGATCAGGTAGTGACGGTATCCAACCAGAAAGCCACGGCTAACTACGTGCCAGCAGCCGCGGTAATACGTAGGTGGCAAGCGTTGTCCGGATTTATTGGGCGTAAAGCGAGCG
+
GGGGGGGGGGGGGGGGGGGGGGGGGGGGGGGGGGGGGGGGGGGGGGGGGGGGGGGGGGGGGGGGGGGGGGGGGGGGGGGGGGGGGGGGGGGGFGGGGGGGGGGGGGGGGGFFGGGGGGGGGGGGGGGGGGGGGGGGGGGGGGGGGGGGGGGGGGGGGGGGGGGGGGGGGGGGGGGGGGGGGGGGGGGGGGGGGGGGGGGGGGGGGGGGGGGGGGGGGGGGGEGGGGGGGGGGGGGGGGGGGGDC
@M03364:276:000000000-BLYN8:1:1101:8931:8539 1:N:0:1
ACTCCTACGGGAGGCAGCAGTAGGGAATCTTCGGCAATGGGGGCAACCCTGACCGAGCAACGCCGCGTGAGTGAAGAAGGTTTTCGGATCGTAAAACTCTGTTGTTAGAGAAGAACGTTAAGTAGAGTGGAAAGTTACTTAAGTGACGGTATCTAACCAGAAAGGGACGGCTAACTACGTGCCAGCAGCCGCGGTAATACGTAGGTCTCAAGCGTTGTCCGGATTAATTGGGCGTAAAGCGAGC
+
GGGGCGGEFCCCDC@FBEGFGA<FG8<A,E@EFC:@FEE<<7FGDF,E@FEGGFE7CECFGEGGC:>FCEFFEEFEGGFFAFGFGEEGGGGGGDBF9?<FFGGFDF<?FE?EEF=<==BFB<AAA@BFCFDCC>>=,@<F9=,,9@DCFCFGGGGGF@F@C,D:<BCFFGGGEFGGF7<FGG*?:EG8@CEGDGCEGGGGF:98CE9+5>FCCEGGGC+<ECCC*9???7C5C<CE<GFFG311
@M03364:276:000000000-BLYN8:1:1101:14083:8546 1:N:0:1
ACTCCTACGGGAGGCAGCAGTGGGGAATATTGGACAATGGGCGAAAGCCTGATCCAGCCATGCCGCGTGTGTGAAGAAGGTCTTCGGATTGTAAAGCACTTTAAGTTGGGAGGAAGGGCAGTAAGTTAATACCTTGCTGTTTTGACGTTACCAACAGAATAAGCACCGGCTAACTTCGTGCCAGCAGCCGCGGTAATACGAAGGGTGCAAGCGTTAATCGGAATTACTGGGCGTAAAGCGCGCG
+
GDFGDGGGGCEGG7FGGGGGGGGFGGEDDEFEEG<<ECCGFGGGFC@<FAFEFCCCCE@AFC@CBFEGEGGGGGGGGFGGGGF9FFCBFGFGGC<E<BF8<FAEFF,CFCGGGG,=FB@FGGFGGFCFFFGFGFGGGFGG9EFGDGGGGCGDCGGGGFEFDFGGG@BFGGF7<,@EF@FGGFG7DFGCFGGGGGGGG9CF*B>EECEGG?FEGCEEGFFGEE?=9EGGGGFFGDGG9CFGGDGC
@M03364:276:000000000-BLYN8:1:1101:6827:8560 1:N:0:1
ACTCCTACGGGAGGCAGCAGTAGGGAATCTTCGGCAATGGGGGCAACCCTGACCGAGCAACGCCGCGTGAGTGAAGAAGGTTTTCGGATCGTAAAACTTTGTTGTTAGAGAAGAACGTTAAGTAGAGTGGAAAGTTACTTAAGTGACGGTATCTAACCAGAAAGGGACGGCTAACTACGTGCCAGCAGCCGCGGTAATACGTAGGTCCCAAGCGTTGTCCGGATTTATTGGGCGTAAAGCGAGC
+
GGGGG9EFEFGGGGGGGGGGGGGGGGGGGGGGGGGGGGGGGGGGGGGGGGGGGGGGGGGGFGDFGGGGGDGFGGGGGFGGGGGFGGGGGGGGGGFGGGGGGGGGGFFDFFGEGGGCFFFFFFDGGFGGGGGGGGGGGGCGGGFGGGGGDGGGGGGGGCCFFCGGGGGGGGFDGGGGGGGGGGGGGGGGGEEGGGGEGFGGGGGGEGGGGGGGGGG=EGFFEC=EE+CF9CFGCDGGGDDGDDD)
@M03364:276:000000000-BLYN8:1:1101:8294:8563 1:N:0:1
ACTCCTACGGGAGGCAGCAGTGGGGAATATTGCACAATGGGCGCAAGCCTGATGCAGCCATGCCGCGTGTGTGAAGAAGGCCTTCGGGTTGTAAAGCACTTTCAGCGAGGAGGAAGGTGGTGAACTTAATACGTTCATCAATTGACGTTACTCGCAGAAGAAGCACCGGCTAACTCCGTGCCAGCAGCCGCGGTAATACGGAGGGTGCAAGCGTTAATCGGAATTACTGGGCGTAAAGCGCACG
+
GGGGGGGGGGGGGGGGGGGGGGGGGGGGGGGGGGGGGGGGGGGEGEFGGGGGGGGGGGGFFFFGGGGGGGGGGGGGGGGF=FGGGGGDFGFGGFGGGGGGGGGGGGG7FGEGGGGGFEFGEGF9,B55AFDFD>>DFGGGFEFFGGEGGGFGGGD7FDAF<BFF7EAFEG>FFC;?FCFGGF9?FFGGGCGCD3B:?GCEDGCEGCECFC@FGEECGFCECE5>@CCEGGFCD):5DGGGCDD3
@M03364:276:000000000-BLYN8:1:1101:26452:8577 1:N:0:1
ACTCCTACGGGAGGCAGCAGTGGGGAATATTGCACAATGGGCGCAAGCCTGATGCAGCCATGCCGCGTGTATGAAGAAGGCCTTCGGGTTTTAAAGTACTTTCAGCGAGGAGGAAGGCGTTGTGGTTAATAACCGCAGCGATTGACGTTACTCGCAGAAGAAGCACCGGCTAACTCCGTGCCAGCAGCCGCGGTAATACGGAGGGGGCAAGCGTTAATCGGAATTACTGGGCGTAAAGCGCACG
+
GGGGGGGGGCFGG7FGGGGGGGGGGEGGGGGFFGGGGGGFGGGGGGGGGGGGGGGGGFFGGGGGGGGGGCGGFGGGGFCFGGGCGGGGGE,CEEGGGGGGFFGGGGGDGDGGCGGGDGGGGGGGGFGDGGGFGGGGGGDECGGFFGGGGGGGGGGGGGCGGGGGGGCGGGGGFFFGGDGGEFGFGFGGGEGDEGGGGGFFEDCE5**:EGCECC=CFGGGGGCFGF7C?+AEGD=57?DC5))1
@M03364:276:000000000-BLYN8:1:1101:20014:8583 1:N:0:1
ACTCCTACGGGAGGCAGCAGTAGGGAATCTTCGGCAATGGACGAAAGTCTGACCGAGCAACGCCGCGTGAGTGAAGAAGGTTTTCGGATCGTAAAACTCTGTTGTTAGAGAAGAACAAGGACGTTAGTAACTGAACGTCCCCTGACGGTATCTAACCAGAAAGCCACGGCTAACTACGTGCCAGCAGCCGCGGTAATACGTAGGTGGCAAGCGTTGTCCGGATTTATTGGGCGTAAAGCGAGCG
+
GGGGGGGEGGGGEGGGGGGGGFFGGGGGGGGFGGGGGGGGGGGCFGGGGFGGGGGGGGFGGGGGGGDGGFGGGGGGGGGGGGGGEFGEGGFGGGEGFGFFCFGGGGGFFGGGDGGGGFEEGGGGGGGGGGGFGFCGGG7FCFGFGGGGGGFGGGGGGGGGG:7DCFGGCCFGFGGGGGGGFFGGFFFF@EECEG8CFFGGGGGGGGGGCGFGGCEEG7EGG5?5ACFGGGE5<57EFGGGGDDC
@M03364:276:000000000-BLYN8:1:1101:25212:8595 1:N:0:1
ACTCCTACGGGAGGCAGCAGTAGGGAATCTTCGGCAATGGACGAAAGTCTGACCGAGCAACGCCGCGTGAGTGAAGAAGGTTTTCGGATCGTAAAACTCTGTTGGTAGAGAAGAACGTTGGTGAGAGTGGAAAGCTCATCAAGTGACGGTAACTACCCAGAAAGGGACGGCTAACTACGTGCCAGCAGCCGCGGTAATACGTAGGTCCCGAGCGTTGTCCGGATTTATTGGGCGTAAAGCGAGC
+
GGGGGGGGGGGGG@GGGGFGGGGGGGGGGGGGGGGGGGGGGGGGGGGGFGGGCGGGGGGGGGGGGGGGGGGGGFGCFGGGGGGGGGDGGGGGGGGGGGGGFFGDFGGFFGGGGCGGGFGGGGGGGGGGGGGGFGGGGGGGGGDFAFFEG:>FGGGGGGGGGGGGGDGGGGGGEGG9FG:FCCG@@FG8EGGGGDGGGGGGGGGCEF;FGGDGGGGGGGGCCED5E?:FGEGGGGGGGCCGGGG3
@M03364:276:000000000-BLYN8:1:1101:6171:8599 1:N:0:1
ACTCCTACGGGAGGCAGCAGTGGGGAATATTGCACAATGGGCGCAAGCCTGATGCAGCCATGCCGCGTGTATGAAGAAGGCCTTCGGGTTGTAAAGTACTTTCAGCGAGGAGGAAGGCATTAAGGTTAATAACCTTAGTGATTGACGTTACTCGCAGAAGAAGCACCGGCTAACTCCGTGCCAGCAGCCGCGGTAATACGGAGGGTGCAAGCGTTAATCGGAATTACTGGGCGTAAAGCGCACG
+
GGGGGGGGGGGGGGGGGGGGGGGGGGGGGGGGGGGGGGGFGGGGGGGGGGGGGGGGGGGGGGGGGGGGGGGGGGGGGGGGGGGGGGGGGGGGGGGGGGGGGGGGAFGGGGGGGGGGGGGGGGGGGGGCGGGGFFCGGGGGGFGGGGDGCFGGFEGGGGGGGGGGGGGGGGGGFGGGGGGGDGGGGGGGGDEGGEGDFFFGGDGGGGGGGGGGGGGGGGGGGGGGGGGGGGGFDGGGGGGGGGG7
@M03364:276:000000000-BLYN8:1:1101:11193:8613 1:N:0:1
ACTCCTACGGGAGGCAGCAGTAGGGAATCTTCGGCAATGGGGGCAACCCTGACCGAGCAACGCCGCGTGAGTGAAGAAGGTTTTCGGATCGTAAAACTCTGTTGTTAGAGAAGAACGTTAAGTAGAGTGGAAAGTTACTTAAGTGACGGTATCTAACCAGAAAGGGACGGCTAACTACGTGCCAGCAGCCGCGGTAATACGTAGGTCCCAAGCGTTGTCCGGATTTATTGGGCGTAAAGCGAGC
+
GGGGGGGGGGGGGGGGGGGGGGGGGGGGGGGGGGGGGGGGGGGGGGGGGFGGGGGGGGGGGGFGGGGGGFGGGGGGGGGGGFGGGGGGGGGFGGGGGGGGGGGGGGFGFGGGGGGGGGGGGGGGGGGGGGFFGGGGGGGGGGGGGGGGGGGGGGGGGDGGGGGGGGGGGGGGGGGGGGEGGGFGGGGGGGGGGEEG8CFGGGGGGGGFGGGGGGGEGGGGGG5CCFCFGGGGGGGGGGGGGDG3
@M03364:276:000000000-BLYN8:1:1101:14149:8613 1:N:0:1
ACTCCTACGGGAGGCAGCAGTAGGGAATCTTCCACAATGGACGAAAGTCTGATGGAGCAACGCCGCGTGAGTGAAGAAGGTTTTCGGATCGTAAAACTCTGTTGTTGGAGAAGAACGTATTTGATAGTAACTGATCAGGTAGTGACGGTATCCAACCAGAAAGCCACGGCTAACTACGTGCCAGCAGCCGCGGTAATACGTAGGTGGCAAGCGTTGTCCGGATTTATTGGGCGTAAAGCGAGCG
+
GGGGGGGGGGGGGGGGGGGGGGGGGGGGGGGGGGGGGGGGGGFF@FGGGGGGGGGGGGGGGGGGGGGGGGGGGGGGGGGGGGGGGGGGGGGGGGGGGGGGGGGGGGGGGGGGGGGGGGGGGGGGGGGGGGGGGGGGGGGGGGGGGGGGGGGGGGGGGGGGGGGGGGGGGGGGGGGGGGGGGGGGGGFGGGDGGGGGGGGGGGGGGGGGGGGGGGGGGGGGGGGGFFGGGGGGGGGGGGGDGGG5
@M03364:276:000000000-BLYN8:1:1101:14246:8618 1:N:0:1
ACTCCTACGGGAGGCAGCAGTGGGGAATATTGCACAATGGGCGCAAGCCTGATGCAGCCATGCCGCGTGTATGAAGAAGGCCTTCGGGTTGTAAAGTACTTTCAGCGAGGAGGAAGGCATTAAGGTTAATAACCTTAGTGATTGACGTTACTCGCAGAAGAAGCACCGGCTAACTCCGTGCCAGCAGCCGCGGTAATACGGAGGGTGCAAGCGTTAATCGGAATTACTGGGCGTAAAGCGCACG
+
CFFGGGGEGGCEGGDGGGGGGGGGEC7FGGGGGGGGGGGCFGGGGGGFFGGCFGGFGGGCEGGEFEGGGGGGGGGCFGGGFGGGGGGGGGGGCACFEFGGFGGGEGGGFG:FGGEFGGGFGAFGGGGGGGGGGGGGGGFFFFGGCFGGFGGGGGG@FCFCECAFGG@FDFFG7FGGGGGFDFECFFFGGGGGEGEGGGGGGEGGGGGDGFGGGGG=5CGGGGGGGGGFCGDCDDGEFFGG3DD)
@M03364:276:000000000-BLYN8:1:1101:9120:8639 1:N:0:1
ACTCCTACGGGAGGCAGCAGTGGGGAATATTGCACAATGGGCGCAAGCCTGATGCAGCCATGCCGCGTGTATGAAGAAGGCCTTCGGGTTGTAAAGTACTTTCAGCGAGGAGGAAGGCATTAAGGTTAATAACCTTAGTGATTGACGTTACTCGCAGAAGAAGCACCGGCTAACTCCGTGCCAGCAGCCGCGGTAATACGGAGGGTGCAAGCGTTAATCGGAATTACTGGGCGTAAAGCGCACG
+
GGGGGGGGGGGGGGGGGGGGGGGGGGGGGGGGGGGGGGGGGGGGGGGGGGGGGGGGGGGGGGGGGGGGGGGGGGGGGGGGGGGGGGGGGGGGGGGGGGGGGGGGGGGEGGGGGGGGGGGGGGGGCFGFGGGGGGGGGGGGGGGGGGGGGGGGGGGGGGGGGGGGGGGGGGGGGGGFGGGGGGGGFGGGGGGGGGGGGGGGGDGGGGGGGGGCGGGGGGGG5CCFFFFGGGFGDGGGGGGGGD<5
@M03364:276:000000000-BLYN8:1:1101:2629:8654 1:N:0:1
ACTCCTACGGGAGGCAGCAGTGGGGAATATTGCACAATGGGCGCAAGCCTGATGCAGCCATGCCGCGTGTATGAAGAAGGCCTTCGGGTTGTAAAGTACTTTCAGCGAGGAGGAAGGCGTTGTGGTTAATAACCGCAGCGATTGACGTTACTCGCAGAAGAAGCACCGGCTAACTCCGTGCCAGCAGCCGCGGTAATACGGAGGGTGCAAGCGTTAATCGGAATTACTGGGCGTAAAGCGCACG
+
GGGGGGGGGGGGGGGGGGGGGGGGGGGGGGGGGGGGGGGGGGGGGGGGGGGGGGGGGGGGGGGGGGGGGGGGGGGGGGGGGGGGGGGGGGGGGGGGGGGGGGGGGGGGGG>FGDCGGGGGGGE:FFGGGGGGGGGGGGEEGGFFGEGFFGGGFGGGGGGFG@FGFGGGGGGGGGGGFGGFGFGGFFGGGGDGEGDCCGGGGGGGEE5EFFGGGCEGGGFFGGGGGGGGGFGGGGC=7**9CDDC
@M03364:276:000000000-BLYN8:1:1101:6180:8666 1:N:0:1
ACTCCTACGGGAGGCAGCAGTGGGGAATATTGCACAATGGGCGCAAGCCTGATGCAGCCATGCCGCGTGTATGAAGAAGGCCTTCGGGTTGTAAAGTACTTTCAGCGAGGAGGAAGGCGTTGTGGTTAATAACCGCAGCGATTGACGTTACTCGCAGAAGAAGCACCGGCTAACTCCGTGCCAGCAGCCGCGGTAATACGGAGGGTGCAAGCGTTAATCGGAATTACTGGGCGTAAAGCGCACG
+
GGGGGGGGGGGGGGGGGGGGGGGGGGGGGGGGGGGGGGGGGGGGGGGGGGGGGGGGGGGGGGGGGGGFFGGGFGGGGGGGGGGGGGGGGGGGGGGGGGGGGGGGGGGGGGFGGGGGGGGGGGGGGGGGGGGGGFGGGGGGGGGGFCFGGGGGGGGGGGFGGGGGGGGGGGGGGGGGGGGGGGGGGGGGGGGGGGGGGGGGGGGGGGGEGGGGGGGGC7?FGGGGFGGFGGGGGGEEDGFGGGG<
@M03364:276:000000000-BLYN8:1:1101:4913:8674 1:N:0:1
ACTCCTACGGGAGGCAGCAGTAGGGAATCTTCGGCAATGGACGAAAGTCTGACCGAGCAACGCCGCGTGAGTGAAGAAGGTTTTCGGATCGTAAAACTCTGTTGTTAGAGAAGAACAAGGACGTTAGTAACTGAACGTCCCCTGACGGTATCTAACCAGAAAGCCACGGCTAACTACGTGCCAGCAGCCGCGGTAATACGTAGGTGGCAAGCGTTGTCCGGATTTATTGGGCGTAAAGCGAGCG
+
GGGGGGGGGGGGGGGGGGGGGGGGGGGGGGGGGGGGGGGGGGGGGGGGGGGGGGGGGGGGGGGGGGGGGGGGGGGGGGGGGGGGGGGGGGGGGGGGGGGGGGGGGGGGGGGGGGGGGGGFGGGGGGGGGGGGGGGGGGGGGGGGGGGGGGGGGGGGGGGGGGGGGGGGGGGGGGGGGGGGGGFFGGGGGGGG>EGDCGGFFGGGGGGCCFGCE8ECGCCGG5C5CFGGGGGGGGGGGG7DGGGD
@M03364:276:000000000-BLYN8:1:1101:3577:8685 1:N:0:1
ACTCCTACGGGAGGCAGCAGTGGGGAATATTGCACAATGGGCGCAAGCCTGATGCAGCCATGCCGCGTGTATGAAGAAGGCCTTCGGGTTGTAAAGTACTTTCAGCGAGGAGGAAGGCATTAAGGTTAATAACCTTAGTGATTGACGTTACTCGCAGAAGAAGCACCGGCTAACTCCGTGCCAGCAGCCGCGGTAATACGGAGGGTGCAAGCGTTAATCGGAATTACTGGGCGTAAAGCGCACG
+
GGGGGGGGGGGGGEFGGGGGGGGGGGGGGGGGGGGGGGGGGGGGGGGGGFGGGGGGGGGGGGGGGGGGGGGGGGGFGGGGGGGGGGGGGGGGGGGGGGGGGGGGGGGGGGGGGGGGGCFFFGGEFGGGGGGGGGGFGGGFGGGGGGGGGGGGGGGGGGGGFGGGFGGGGGGDGGGGG@FGGGGGGGGGFEGG>EEEGGGGD5EGGEGGGGGGGGGGGGGGEGGG?<CAEFGFGGGC7DGGGGG5
@M03364:276:000000000-BLYN8:1:1101:23048:8690 1:N:0:1
ACTCCTACGGGAGGCAGCAGTGGGGAATATTGCACAATGGGCGCAAGCCTGATGCAGCCATGCCGCGTGTATGAAGAAGGCCTTCGGGTTGTAAAGTACTTTCAGCGAGGAGGAAGGCATTAAGGTTAATAACCTTAGTGATTGACGTTACTCGCAGAAGAAGCACCGGCTAACTCCGTGCCAGCAGCCGCGGTAATACGGAGGGTGCAAGCGTTAATCGGAATTACTGGGCGTAAAGCGCACG
+
GGGGGGGGGEGGGGGGGGGGGGGGGFFGGDFGGGGGFGGGGGGGGGGGGGGGGGFGDGGGGGGGGGGGGGGGGGGGGGGGGGGFDFGD@FGGGGGGGGGGGGGGGGGFDGGGGGGGGGGGGGGGGCFGGGFFGEGGGFFGGGFGFGGGFGGGGGGGGGGGGGGGFDCGGEGGGGFGCEEFGGGGFGGGGEGGEGEGFGGGG*CGGEGGGGGGGEDDCEGGGG=GEGGGG7EFGGGGGGGGGGGD
@M03364:276:000000000-BLYN8:1:1101:27256:8708 1:N:0:1
ACTCCTACGGGAGGCAGCAGTAGGGAATCTTCGGCAATGGGGGCAACCCTGACCGAGCAACGCCGCGTGAGTGAAGAAGGTTTTCGGATCGTAAAACTCTGTTGTTAGAGAAGAACGTTAAGTAGAGTGGAAAGTTACTTAAGTGACGGTATCTAACCAGAAAGGGACGGCTAACTACGTGCCAGCAGCCGCGGTAATACGTAGGTCCCAAGCGTTGTCCGGATTTATTGGGCGTAAAGCGAGC
+
FGGGGGGGGGGGGGGGGDGGGGGGGGGGGGGGGGGGGGGGGGCFGGGGGGGGGGGGCCEGGGGGGGGGGGDFFGGGGGGGGDFFFFGGDGGCFGGGGGG<FFGGGDGCGGGGGGGGG7DFGFGGGGGGGGGGGGGFGGGGGFFFGFFG7CFFCFGFGGGGGGGCFGEFDFGEEFFGGGDGGGGECGGCFFCGCG88BF9FF9<7BF9FGGGGGGGC=EFGCCCEEGCG79@F:<EGGFGGC57)
@M03364:276:000000000-BLYN8:1:1101:28771:8740 1:N:0:1
ACTCCTACGGGAGGCAGCAGTAGGGAATCTTCCACAATGGACGAAAGTCTGATGGAGCAACGCCGCGTGAGTGAAGAAGGTTTTCGGATCGTAAAACTCTGTTGTGGGAGAAGAATGTATCTGATAGTAACTGATCAGGTAGTGACGGTATCCAACCAGAAAGCCACGGCTAACTACGTGCCAGCAGCCGCGGTAATACGTAGGTGGCAAGCGTTGTCCGGATTTATTGGGCGTAACGCGAGCG
+
FGC,F@FGG7+-@+FB@6-CE<@<;FFCFGFC<,C@;6CFEGDCFFFEF9FCCFGCAFD8EF+@F:CF:FDG<6<E?CFDCD9F,@F:,>8B<=7<9<:A,B<FE+BF8BCCG,,9?C?E?,C,CF9E<<?DF??FFGGF,>FGA,@CFG<><FF?EG8F<>DD@FFGGGC<F@C>FEB>CC>CD38@DCE8E*B7;;,:2?C86?8>89;C8=;:CFF5*;5:+373++=EDC=E37CCC7D5
@M03364:276:000000000-BLYN8:1:1101:4431:8790 1:N:0:1
ACTCCTACGGGAGGCAGCAGTGGGGAATATTGCACAATGGGCGCAAGCCTGATGCAGCCATGCCGCGTGTATGAAGAAGGCCTTCGGGTTGTAAAGTACTTTCAGCGAGGAGGAAGGCATTAAGGTTAATAACCTTAGTGATTGACGTTACTCGCAGAAGAAGCACCGGCTAACTCCGTGCCAGCAGCCGCGGTAATACGGAGGGTGCAAGCGTTAATCGGAATTACTGGGCGTAAAGCGCACG
+
GGGGGGGGGGGGGGGGGGGGGGGGGGGGGGGGGGGGGGGGGGGGGGGGGGGGGGGGGGGGGGGGGGGGGGGGGGGGGGGGGGGGGGGGGGGGGGGGGGGGGGGGGGGGGGGGGGGGGGGGGGGGGGGGGGFGGGGGGGGGGGGGGGGGGGGGGGGGGGGGGGGGGGGGGGGGGGGGGGGGGGGGGGGGGGGGGGGGGGGGGGGGGGGGGGGGGGGDGGGGGGGGGGGGGGGGGGGGGGGGDGGC
@M03364:276:000000000-BLYN8:1:1101:3098:8792 1:N:0:1
ACTCCTACGGGAGGCAGCAGTGGGGAATATTGGACAATGGGCGAAAGCCTGATCCAGCCATGCCGCGTGTGTGAAGAAGGTCTTCGGATTGTAAAGCACTTTAAGTTGGGAGGAAGGGCAGTAAGTTAATACCTTGCTGTTTTGACGTTACCAACAGAATAAGCACCGGCTAACTTCGTGCCAGCAGCCGCGGTAATACGAAGGGTGCAAGCGTTAATCGGAATTACTGGGCGTAAAGCGCACG
+
GGGGGGGGGGGGGGGGGGGGGGGGGGGGGGGGGGGGGGGGGGGGGGGGGGGGGGGGGGGGGGGGGGGGGGGGGGGGGGGGGGGGGGGGGGGGGGGGGGGGGGGGGGGGGGGGGGGGGGGGGGGGGGGGGGGGGGGGGGGFCFGGGGGGGGGFGGGGGGGGGDGGGGGGGGGGGGGGGGGGGGGGGGGGGGGGGGGGGGGGGFGGGGGGGGGGGGGGGGGGGGGGGGGGG?=CDGDGGGGGGGG7
@M03364:276:000000000-BLYN8:1:1101:11883:8799 1:N:0:1
ACTCCTACGGGAGGCAGCAGTGGGGAATATTGCACAATGGGCGCAAGCCTGATGCAGCCATGCCGCGTGTATGAAGAAGGCCTTCGGGTTGTAAAGTACTTTCAGCGAGGAGGAAGGCGTTGTGGTTAATAACCGCAGCGATTGACGTTACTCGCAGAAGAAGCACCGGCTAACTCCGTGCCAGCAGCCGCGGTAATACGGAGGGTGCAAGCGTTAATCGGAATTACTGGGCGTAAAGCGCACG
+
GGGGGGFGGGGGGGGGGGGGGGGGGGGGGGGGGGGGGGGGGGGGGGGGGGGGGGGGGGGGGGGGGGGCFGGGGFGGGGGGGGGGGGGGGGGGGGGGGGGGGGGGGGGGGGGGGGFFGGGGGGGGGGGGGGGGGGGGGGGGGGGGGGGGGGGGGGCCGEGFGGGGFGGGGGGGEGGGGGGGGGGGGGGGGGDGGGDGG9EGGGGGGGGGGGGGGGGGGGGGGGGGGGGGGGGFGGDGFGGG3597
@M03364:276:000000000-BLYN8:1:1101:19208:8803 1:N:0:1
ACTCCTACGGGAGGCAGCAGTGGGGAATATTGCACAATGGGCGCAAGCCTGATGCAGCCATGCCGCGTGTATGAAGAAGGCCTTCGGGTTGTAAAGTACTTTCAGCGGGGAGGAAGGTGAGTGGTTTAATACGCCATTCAATTGACGTTACCCGCAGAAGAAGCACCGGCTAACTCCGTGCCAGCAGCCGCGGTAATACGGAGGGTGCAAGCGTTAATCGGAATTACTGGGCGTAAAGCGCACG
+
GGGGGGGGGGGGGGGGGGGGGGGGGGGGGGGGGGGGGGGGGGGGGGGGGGGGGGGGGGGGGGGGGGGGGGGGGGGGCGGGGGGGGGGGGGGGGGGGGGGGGGGGGGGGGGGGGFGGGGGFFGGGGGGGGGGGGGGGGGGGGGGGGGGGGGGGGGGGGGGGGEGGGGGGGGGGGGGGGGGGGGGGGGGGGGGGGGGGFGGGGGEGEGGGGFGGGGGGGGGGGGGGGGGGGGGGGGCGGGGGGGG5
@M03364:276:000000000-BLYN8:1:1101:5960:8831 1:N:0:1
ACTCCTCCGGGAGGCAGCAGTGGGGAATATTGCACAATGGGCGCAAGCCTGATGCAGCCATGCCGCGTGTATGAAGAAGGCCTTCGGGTTGTAAAGTACTTTCAGCGAGGAGGAAGGCGTTGTGGTTAATAACCGCAGCGATTGACGTTACTCGCAGAAGAAGCACCGGCTAACTCCGTGCCAGCAGCCGCGGTAATACGGAGGGTGCAAGCGTTAATCGGAATTACTGGGCGTAAAGCGCACG
+
GGGGGGGGGGGGGGGGGGGGGGGGGGGGGGGGGGGGGGGGGGGGGGGGGGGGGGGGGGGGGGGGDGGGGGGFGGGGGGEGGGGGGGGGGGGGGGGFGGGGGGGGGGGGGGGGGGGGGGGGGGGGGGFFGGGGFGGGGGGGGGGGGGGGGGGGGGGEECCGGGGGGGGGGGG7<:FGFGGGGFFGGGGGGGCEGGGGGFGGGGEGGGGGGGGGGGG8FGGGGGGGGGGGGGGGGGGGGGFGGGG<
@M03364:276:000000000-BLYN8:1:1101:27300:8842 1:N:0:1
ACTCCTACGGGAGGCAGCAGTGGGGAATATTGCACAATGGGCGCAAGCCTGATGCAGCCATGCCGCGTGTATGAAGAAGGCCTTCGGGTTGTAAAGTACTTTCAGCGAGGAGGAAGGCGTTGTTGTTAATAACCGCAGCGATTGACGTTACTCGCAGAAGAAGCACCGGCTAACTCCGTGCCAGCAGCCGCGGTAATACGGAGGGGGCAAGCGTTAATCGGAATTACTGGGCGTAAAGCGCACG
+
GG<FGGCGGGGGCFGCFGGGFFF8:CGGGGGGGEFG@F,CFFGGEE:@D<FEGDFEFFGGGGGGCEDGGFGGG,CECFAFFGG8E,?B9C:FC@F<FEGGGGCGFFCBEGDG=EGGFGCCFGF,,B,E,FG9AD7=FE7+>,+@FEC:@<BCFEEF@:<<FGCFFC,>FGGGFGGG:CFFEGGFGG,=:8EEDG5BCFFCGCE5***:EF=F*1;E:<C=CEGFGGGG+78AC75CFCGGGDC)
@M03364:276:000000000-BLYN8:1:1101:4507:8847 1:N:0:1
ACTCCTACGGGAGGCAGCAGTGGGGAATATTGCACAATGGGCGCAAGCCTGATGCAGCCATGCCGCGTGTATGAAGAAGGCCTTCGGGTTGTAAAGTACTTTCAGCGAGGAGGAAGGCATTAAGGTTAATAACCTTAGTGATTGACGTTACTCGCAGAAGAAGCACCGGCTAACTCCGTGCCAGCAGCCGCGGTAATACGGAGGGTGCAAGCGTTAATCGGAATTACTGGGCGTAAAGCGCACG
+
GGGGGGGGGGGGGGGGGGGGGGGGGGGGGGGGGGGGGGGGGGGGGGGGGGGGGGGGGGFGGGGGGGGGGGGGGGGGGGGGFGGGGGGGGGGGGGGGGGGGGGGGGGGGGGGDFGGGGGGGGGGGGGGGGGGGGFGGGGGGGGGGEGGFGFGGGGGGGGFFFCGGG>AFGGEGGGGGGGGGGGGGGGGGGC>EGEEEGGGGGGGGGGGGGGGGGGGCFFGGECGGGF9FECFEGDDEGGGGD3)7
@M03364:276:000000000-BLYN8:1:1101:4967:8856 1:N:0:1
ACTCCTACGGGAGGCAGCAGTAGGGAATCTTCCACAATGGACGAAAGTCTGATGGAGCAACGCCGCGTGAGTGAAGAAGGTTTTCGGATCGTAAAACTCTGTTGTTGGAGAAGAACGTATTTGATAGTAACTGATCAGGTAGTGACGGTATCCAACCAGAAAGCCACGGCTAACTACGTGCCAGCAGCCGCGGTAATACGTAGGTGGCAAGCGTTGTCCGGATTTATTGGGCGTAAAGCGAGCG
+
GGGGGGGGGGGGGGGGGGGGGGGGGGGGGGGGGGGGGGGGGGGGGGEGGGGGGGGGGGGGGGGGGGGGGGGGGGGGGGGGGGGGGGGGGGGGGGGGGGGGGGGGGGGGGGGGGGGGGGGGFCGGGGGGGGGGGGGFGGGGGGGGFFGGGGGEGDGGGGGGGGGGGGGGEFGGGGGGEECFGGGGGGGGGGGGGEGDFCEGCEFGFGGGFGGGGGGGGGGGGCCE?EFGGGGGCCEGG=GGGGG<
@M03364:276:000000000-BLYN8:1:1101:28529:8859 1:N:0:1
ACTCCTACGGGAGGCAGCAGTGGGGAATATTGCACAATGGGCGCAAGCCTGATGCAGCCATGCCGCGTGAGTGAAGAAGGCCTTCGGGTTGTAAAGTACTTTCAGCGAGGAGGAAGGCGTTGTGGTTAATAACCGCAGCGATTGACGTTACTCGCAGAAGAAGCACCGGCTAACTCCGTGCCAGCAGCCGCGGTAATACGGAGGGTGCAAGCGTTAATCGGAATTACTGGGCGTAAAGCGCACG
+
EFFFGGGGGGEGGEGGGGGFGGGGGGGFGGFGGGGGGFGGGGGGGGCDDEFFFGGGGGGFGGGGGGGG>,8CFFDGAFGGGGGGGC,CGGGGGGGGG@FGGGGC,CFGDFGGGGG8CGFF+@C+>D7FC?D9F,++33+CFGGEFFDCFG@,3>BGG:FC>F7FC@FFFFC:?F?EGDECGGGGFFDGE*=CCEE8EGGGDGGDG8ACEFC=85*/*+0/CCG=CFCF9+2>CDGE5:>DDD<)
@M03364:276:000000000-BLYN8:1:1101:9252:8869 1:N:0:1
GACAGTAACTCCTACGGGAGGCAGCAGTAGGGAATCTTCGGCAATGGGGGCAACCCTGACCGAGCAACGCCGCGTGAGTGAAGAAGGTTTTCGGATCGTAAAACTCTGTTGTTAGAGAAGAACGTTAAGTAGAGTGGAAAGTTATTTAAGTGACGGTATCTAACCAGAAAGGGACAGCTAACTACGTGCTAGCAGCCGCGGTAATACGTAGGTCCCAAGCGTTGTCCGGATTTATTGGGCGTAAAGCGAGG
+
C@CCCEGGGFFGFDGGEGCFGGGGGGGGFGDEFGFFGGCG@FGGGFCFFGGGF<CFE8C,EC@@F@FFG@F>C7FGEGFGCAFA?FFBFGFGEG+8@FEFCGGBFGGCF9FEGG9?FAFFC<DFF8DDGGGFFFFFGGGBE=@A,@AEFGGD9FFFE7FG<CCG,,@C,,,DFGFGGGCFEC;EFG@FF*,62?9CCEG>E8CBF9;8++*1CCCCE6881:=:CFGGD***<2<<9<*>DGG3C70/9))
@M03364:276:000000000-BLYN8:1:1101:5121:8871 1:N:0:1
ACTCCTACGGGAGGCAGCAGTGGGGAATATTGCACAATGGGCGCAAGCCTGATGCAGCCATGCCGCGTGTGTGAAGAAGGCCTTCGGGTTGTAAAGCACTTTCAGCGAGGAGGAAGGTGGTGAGCTTAATACGTTCATCAATTGACGTTACTCGCAGAAGAAGCACCGGCTAACTCCGTGCCAGCAGCCGCGGTAATACGGAGGGTGCAAGCGTTAATCGGAATTACTGGGCGTAAAGCGCACG
+
GA@CEFEFGGFCF@FGEFGFA<F?CEEGFEFF<F@E,CFC<@F:C7FDFFGDA,6,@F8EFGCFGECFFG,CEFCE?=EFGC<<,CC@CCFCG95B,:EFFGGGGFG7@FF@E:FE:B=?4FFAFCFGGG9FDBBA8?FFFA,D9BF>F,+3,CF7++,@<:<,:,5*>:FB::;B,:DC<>EGGGDFG**:*B8*CCFCGDCEDEGE?9@FEGGC*<+:EG55+<?0A6CGGG55*:*CC)77
@M03364:276:000000000-BLYN8:1:1101:2919:8881 1:N:0:1
ACTCCTACGGGAGGCAGCAGTGGGGAATATTGCACAATGGGCGCAAGCCTGATGCAGCCATGCCGCGTGTATGAAGAAGGCCTTCGGGTTGTAAAGTACTTTCAGCGAGGAGGAAGGCATTAAGGTTAATAACCTTAGTGATTGACGTTACTCGCAGAAGAAGCACCGGCTAACTCCGTGCCAGCAGCCGCGGTAATACGGAGGGTGCAAGCGTTAATCGGAATTACTGGGCGTAAAGCGCACG
+
GGGGEFGGGGGGGGGGGGGGGGGGGGGFGGGGFGGGGGGGGGGGGGGGDFGDGGGGGGGGGGGGGGGGGGGGGGGGGGGGGGGGGGGGGGGGGGGGGGGGGGGGGGGDFGGGGGGGGGGGGGGGGGGGGGGCGGGGGGFGGGGGGGGGGGGGGGGGGGGGGGGGGGGGGGGGGGGGGGGGGGGGGGGGGGGGGGGGGFFGG>BEEGEGCFGGG8AEFGGGGGGGGFCGGGGGGGGGGGGGGGG5
@M03364:276:000000000-BLYN8:1:1101:7814:8884 1:N:0:1
ACTCCTACGGGAGGCAGCAGTAGGGAATCTTCCACAATGGACGAAAGTCTGATGGAGCAACGCCGCGTGAGTGAAGAAGGTTTTCGGATCGTAAAACTCTGTTGTTGGAGAAGAACGTATTTGATAGTAACTGATCAGGTAGTGACGGTATCCAACCAGAAAGCCACGGCTAACTACGTGCCAGCAGCCGCGGTAATACGTAGGTGGCAAGCGTTGTCCGGATTTATTGGGCGTAAAGCGAGCG
+
GGGGGGGGGGGGGGGGGGGGGGGGGGGGGGGGGGGGGGGGFGGGGGGGGGGGGGGGGGGGGGGGGGGFGGGGGGGGGGGGFGGGGGGGGGGGGGGGGGGGGGGGGFGGGGGGGGGGGGGGGGGGGGGGGGGGGGGGGGGGGGGGGGGGGGGFGGGFGGGGGGGGGGGGGGGGGGGGGGGGGGGGGGGGGGGGGGGGGGFGFGGGGGGGGGGGGGGGGGGGGEGGGGGGGGGGGGGGGGGGGDGC
@M03364:276:000000000-BLYN8:1:1101:23261:8906 1:N:0:1
ACTCCTACGGGAGGCAGCAGTAGGGAATCTTCCACAATGGACGAAAGTCTGATGGAGCAACGCCGCGTGAGTGAAGAAGGTTTTCGGATCGTAAAACTCTGTTGTTGGAGAAGAACGTATTTGATAGTAACTGATCAGGTAGTGACGGTATCCAACCAGAAAGCCACGGCTAACTACGTGCCAGCAGCCGCGGTAATACGTAGGTGGCAAGCGTTGTCCGGATTTATTGGGCGTAAAGCGAGCG
+
GGGGGGGGGGGGGGGGGGGGGGGGGGGGGGGGGGGGGGGGGGGGGGGFGGGGGGGFGGGGGGGGGGGGGGGGGGGGGGGGGGGGGGGGGGGGGGGGGGGGGGEFFFFGFGGGGGGGG@?CGGGGGGGGGFGGGGGGGGGGGGGGGGGGGGGGGGGGGGGGGGGGFGGGGGGGGGGGGGGGGGGGGGGGGGGCGGGGGGGGFGGGGGGGGGGGGGGGDCGGGG5:CFFFFGGGGGGGGGFGGGC>
@M03364:276:000000000-BLYN8:1:1101:20156:8915 1:N:0:1
ACTCCTACGGGAGGCAGCAGTGGGGAATATTGCACAATGGGCGCAAGCCTGATGCAGCCATGCCGCGTGTGTGAAGAAGGCCTTCGGGTTGTAAAGCACTTTCAGCGAGGAGGAAGGTGGTGAACTTAATACGTTCATCAATTGACGTTACTCGCAGAAGAAGCACCGGCTAACTCCGTGCCAGCAGCCGCGGTAATACGGAGGGTGCAAGCGTTAATCGGAATTACTGGGCGTAAAGCGCACG
+
GGGGGGGGGGGGGGGGGGGGGGGGGGGGGGGGGGGGGGGGGCFGGGGGGGGGGGGGGGGGGGGGGGGGGGGGGGGGGGGGGGGGGGGGGGGGGGGGGGGGGGGGGGGGGGGGGGGGGGGGGGGGGGGGGGGGGGGGGGGGGGGGGGGGGGGGGGGGGGGGGGGGGGGGGGGGGGGGGGGGGGGGGGGGGGGGGGGGGGGGGGGGGGGGGGGGGGGGGGGGGGGGGGGGGGGGGGGGGGGGGGG5
@M03364:276:000000000-BLYN8:1:1101:14529:8950 1:N:0:1
ACTCCTACGGGAGGCAGCAGTGGGGAATATTGCACAATGGGCGCAAGCCTGATGCAGCCATGCCGCGTGTGTGAAGAAGGCCTTCGGGTTGTAAAGCACTTTCAGCGAGGAGGAAGGTGGTGAGCTTAATACGTTCATCAATTGACGTTACTCGCAGAAGAAGCACCGGCTAACTCCGTGCCAGCAGCCGCGGTAATACGGAGGGTGCAAGCGTTAATCGGAATTACTGGGCGTAAAGCGCACG
+
GGGGGGGGGGGGGGGGGGGGGGGGGFEGGGGGGGGGGGGGGGGGGGGGGGGGGGGGGGGGGGGGGGGGGGGGGGFGGGGGGGGGGGGGGGGGGGGGGGGGGGGGGGGGGGGGGGGGGGGGGGGGGGGGGGGGGGGGGGGGGGGGGGGGGGGGGGGGGGGGGGGGGGGGGGGGGGGGGGGGGGGGGGGGGGGGGGDCCGGGGGGGGGGGGGGGGGGDGGGGGGEGGGGGFFGGGGG5CFGGGGGC
@M03364:276:000000000-BLYN8:1:1101:7795:8958 1:N:0:1
ACTCCTACGGGAGGCAGCAGTGGGGAATATTGCACAATGGGCGCAAGCCTGATGCAGCCATGCCGCGTGTGTGAAGAAGGCCTTCGGGTTGTAAAGCACTTTCAGCGAGGAGGAAGGTGGTGAACTTAATACGTTCATCAATTGACGTTACTCGCAGAAGAAGCACCGGCTAACTCCGTGCCAGCAGCCGCGGTAATACGGAGGGTGCAAGCGTTAATCGGAATTACTGGGCGTAAAGCGCACG
+
GGGGGGGGGGGGGGGGGGGGGGGGGGGGGGGGGGGGGGGGGGGGGGGGGGGGGGGGGGGGGGGGGGGGGGGGGGGGGGGGGGGGGGGGGGGGGGGGGGGGGGGGGGGGGGEGGGGGGGGGGGGGGGGGGGGGGGGGGGGGGGGGGGGGGGGGGGGGGGGGGGGGGGGGGGGGGGGGGGGGGGGGGGGGGGGGGGGGGGGGGGGGGGGGGGGGGGGGGGGGGGGGGGGGGGGGGGGDGGGGGGGD
@M03364:276:000000000-BLYN8:1:1101:28155:8992 1:N:0:1
ACTCCTACGGGAGGCAGCAGTAGGGAATCTTCCACAATGGACGAAAGTCTGATGGAGCAACGCCGCGTGAGTGAAGAAGGTTTTCGGATCGTAAAACTCTGTTGTTGGAGAAGAACGTATTTGATAGTAACTGATCAGGTAGTGACGGTATCCAACCAGAAAGCCACGGCTAACTACGTGCCAGCAGCCGCGGTAATACGTAGGTGGCAAGCGTTGTCCGGATTTATTGGGCGTAAAGCGAGCG
+
FFGGGGGCGGGEFDGEEFFGGGGG@CFGGGGG<FGGFGGGEFC:C:@;CFGG9@<FGGGGGGGDG7CEFGG<FFCFFD=ECFFGGGGEEDFGGG=EGGGBFGFGFCFG<FFGGFCECFGCEF,FE<AEGGFFCGGGGGGGCGFGGFFCGGGGFAFD@FDFGEG8FCCCGGFGGGF9AEFGGGGGGGGFEC>CEEEGGGE*?C8@<CCGCF*ACE*=/AC*C5*=+>CF9AFF7DCEGF7CD5D<
@M03364:276:000000000-BLYN8:1:1101:4520:9004 1:N:0:1
ACTCCTACGGGAGGCAGCAGTGGGGAATATTGCACAATGGGCGCAAGCCTGATGCAGCCATGCCGCGTGTATGAAGAAGGCCTTCGGGTTGTAAAGTACTTTCAGCGAGGAGGAAGGCATTAAGGTTAATAACCTTAGTGATTGACGTTACTCGCAGAAGAAGCACCGGCTAACTCCGTGCCAGCAGCCGCGGTAATACGGAGGGTGCAAGCGTTAATCGGAATTACTGGGCGTAAATCGCACG
+
AFGGGFGGGGGGCEGEGG<FGGGGDEG8@EFGGEFGGGFGGGDGGFGFFGEFFGCAFFGFFGF@C@C@CFGFGGGFCD8,6CFFG7FGG:FGGGGGGGGGGCFG9,C7:=>@EG=F7=EFFGFFFGGDCG9FFB<F,,:FFDGGFGGDGGGFGC7@CFFGCFG7E<@FCGF7>>9=<>D*:D,?8,>CG>GED::*;C9B***::BEGF9CE5:C55CE5**:ACCF7+<8CD<=53**9CDD3
@M03364:276:000000000-BLYN8:1:1101:18639:9047 1:N:0:1
ACTCCTACGGGAGGCAGCAGTGGGGAATATTGCACAATGGGCGCAAGCCTGATGCAGCCATGCCGCGTGTATGAAGAAGGCCTTCGGGTTGTAAAGTACTTTCAGCGAGGAGGAAGGCGTTGTGGTTAATAACCGCAGCGATTGACGTTACTCGCAGAAGAAGCACCGGCTAACTCCGTGCCAGCAGCCGCGGTAATACGGAGGGTGCAAGCGTTAATCGGAATTACTGGGCGTAAAGCGCACG
+
GGGGGGGGGGGGGGGGGGGGGGGGGGGGGGGGGGGGGGGGGGGGGGGGGGGGGGGGGGGGGGGFGGGGGGGGGGGGGGGGGGGGGGGGGGGGGGGGGGEFGGGGGGGGGGGGGGGGGGGGGGGGGGGGGGGGGGGGGGGGGGGGGGEGGGGGGGGGGGGGGGGGGGGGGGGGGGGFGGGGGGGGGGGGGGGGGGGGGGGGGDGGGGGGGGGGGGGGGGGGGDGGGFGGGGGGGGGGGGGGGGGD
@M03364:276:000000000-BLYN8:1:1101:3059:9049 1:N:0:1
ACTCCTACGGGAGGCAGCAGTGGGGAATATTGCACAATGGGCGCAAGCCTGATGCAGCCATGCCGCGTGTGTGAAGAAGGCCTTCGGGTTGTAAAGCACTTTCAGCGAGGAGGAAGGTGGTGAGCTTAATACGTTCATCAATTGACGTTACTCGCAGAAGAAGCACCGGCTAACTCCGTGCCAGCAGCCGCGGTAATACGGAGGGTGCAAGCGTTAATCGGAATTACTGGGCGTAAAGCGCACG
+
GGGGGGGGGFGGGGGGGGGGGGGGGGGGGGGGGGGGGGGGGGGGGGGGGGGGGGGGGGGGGGGFGGGEGGGGGGCGGGGGGGGGGGGGGGGGGGGGGGGGGGGGGGGGGGGGGGGGGEEFGGGGGGGGGGGGGGGGGGGGGGGGGGGGGGGGGGGGGGGGGGGGGGFG@FGDGGGGGGGGGGGGGGGGGGGGGEGGEEFEGEGGGGGGGGDFGGDEFCF5EGEGGGFGGGE5DCEED>GD3D<9
@M03364:276:000000000-BLYN8:1:1101:11587:9070 1:N:0:1
ACTCCTACGGGAGGCAGCAGTAGGGAATCTTCCACAATGGACGAAAGTCTGATGGAGCAACGCCGCGTGAGTGAAGAAGGTTTTCGGATCGTAAAACTCTGTTGTTGGAGAAGAACGTATTTGATAGTAACTGATCAGGTAGTGACGGTATCCACCCAGAAAGCCACGGCTAACTACGTGCCAGCAGCCGCGGTAATACGTAGGTGGCAAGCGTTGTCCGGATTTATTGGGCGTAAAGCGAGCG
+
GGGGFGGGGGGGGGGGGGGGGFGGGGGGDGGFGGGGGGGGFEGGGGGFGGGGGGGGGGEGGGGGGGGGGGGEFGGGGGGGFGGGGGGEE@FGGFGGDFGGGGGGFGGG@FGGGGGFGGGGGGGGGFGGFGGGGGGGGGFFD>FGGFEGGFGGGGGGGGG8FAFG>FGGEGGGGGGFGGGGGFCEEGGGGC>EEGCEGCGCFECEFGFGFGGCEGDEGGEEGEGGFFGGGGGG:DEECFFDDGGD
@M03364:276:000000000-BLYN8:1:1101:13689:9071 1:N:0:1
ACTCCTACGGGAGGCAGCAGTGGGGAATATTGCACAATGGGCGCAAGCCTGATGCAGCCATGCCGCGTGTATGAAGAAGGCCTTCGGGTTGTAAAGTACTTTCAGCGAGGAGGAAGGCATTAAGGTTAATAACCTTAGTGATTGACGTTACTCGCAGAAGAAGCACCGGCTAACTCCGTGCCAGCAGCCGCGGTAATACGGAGGGTGCAAGCGTTAATCGGAATTACTGGGCGTAAAGCGCACG
+
GGGGGGGGGGGGGGGGGGGGGGGGGGGGGGGGGGGGGGGGGGGGGGGGGGGGGGGGGGGGGGGGGGGFGGGGGGGGGGGGGGGGGGGGGGGGCFGGGGGGGGGGGGGGGGGGGGGGGGGGGGGGGGGGGGGGGGGFGGGFDGGGGGGGGGGGGGGGGGGGGGGGGGGGGGGGGGGGGGGGGGGGGGGGGGGGGGGGGGGGGGGGGGGGGGGGGGGDGGGGGDEGGGGGGGGGGGGDGGGDDGGC
@M03364:276:000000000-BLYN8:1:1101:22272:9078 1:N:0:1
ACTCCTACGGGAGGCAGCAGTGGGGAATATTGCACAATGGGCGCAAGCCTGATGCAGCCATGCCGCGTGTATGAAGAAGGCCTTCGGGTTGTAAAGTACTTTCAGCGAGGAGGAAGGCATTAAGGTTAATAACCTTAGTGATTGACGTTACTCGCAGAAGAAGCACCGGCTAACTCCGTGCCAGCAGCCGCGGTAATACGGAGGGTGCAAGCGTTAATCGGAATTACTGGGCGTAAAGCGCACG
+
GGGGGGGGGGGGGGGGGGGGGGGGGGGGGGGGGGGGGGGGGGGGGGGGGGGGGGGGGGGGGGGGGGGGGGGGGGGGGGGGGGGGGGGGFGGGGGGGGGGGGGGGGGGGGGDGGGGGGGGGGGGGGGGGGGGGGGGGGGGGGGGGGGGGGGGGGGGGGGGGGGGGGGGGGGGGGGGGGGGGGGGGGGGGFGGGGGDGGGGGGCEEGGGGGGGFGGDGGGGGGGGGGGGGGGGGGGGCGGGGGGG5
@M03364:276:000000000-BLYN8:1:1101:18122:9090 1:N:0:1
ACTCCTACGGGAGGCAGCAGTGGGGAATATTGCACAATGGGCGCAAGCCTGATGCAGCCATGCCGCGTGTATGAAGAAGGCCTTCGGGTTGTAAAGTACTTTCAGCGAGGAGGAAGGCGTTGTGGTTAATAACCGCAGCGATTGACGTTACTCGCAGAAGAAGCACCGGCTAACTCCGTGCCAGCAGCCGCGGTAATACGGAGGGTGCAAGCGTTAATCGGAATTACTGGGCGTAAAGCGCACG
+
GGGGGGGGGGGGGGGGGGGGGGGGGGGGGGGGGGGGGGGGGGGGGGGGGGGGGGGGGGGGGGGGGGGGGGGGGGGGGGGGGGGGGGGGGGGGGGGGGGGGGGGGGGGGGGGGGGGGGGGGGGGGGGGGGGGGGGGGGGGGGGGGGGGGGGGGGGGGGGGGFFGGGGGGGGGGGGGGGGGGGGGGGGGGGGGGGGDGGGGGGGEGGGGGGGGGGGGGFFGGGGEGGGGGGGGGGGDEGGGGGGGC
@M03364:276:000000000-BLYN8:1:1101:17297:9100 1:N:0:1
ACTCCTACGGGAGGCAGCAGTGGGGAATATTGCACAATGGGCGCAAGCCTGATGCAGCCATGCCGCGTGTGTGAAGAAGGCCTTCGGGTTGTAAAGCACTTTCAGCGAGGAGGAAGGTGGTGAACTTAATACGTTCATCAATTGACGTTACTCGCAGAAGAAGCACCGGCTAACTCCGTGCCAGCAGCCGCGGTAATACGGAGGGTGCAAGCGTTAATCGGAATTACTGGGCGTAAAGCGCACG
+
GGGGGGGGGGGGGGGGGGGGGGGGGFGGGGGGGGGGGGGGGGGGGGGGGGGGGGGGGGGGGGGGGGGGGGGGGGFGGGGGGGGGGGGGGGGGGGGGGGGGGGGGGGGGGGGGGGGGGGGGGGGGGGGGGGGGGGGGGGGGGGGGGGGGGGGGGGGGGGGGGGGGGGGGGGGGGGGGGGGGGGGGFGGGGGGGGGGGGGGGGCEGEGGGGGGGGGGGGGGGGEGGGGGGGGGGGGGGGGGGGGGC
@M03364:276:000000000-BLYN8:1:1101:14558:9109 1:N:0:1
ACTCCTACGGGAGGCAGCAGTGGGGAATATTGCACAATGGGCGCAAGCCTGATGCAGCCATGCCGCGTGTATGAAGAAGGCCTTCGGGTTGTAAAGTACTTTCAGCGAGGAGGAAGGCATTAAGGTTAATAACCTTAGTGATTGACGTTACTCGCAGAAGAAGCACCGGCTAACTCCGTGCCAGCAGCCGCGGTAATACGGAGGGTGCAAGCGTTTATCGTAATTACTGGGCGTAAAGCGCACG
+
GGGGGGGFEFE@FEGGGGFFFFGGECGFGGGGCFGFFGGFGGGCCFC@DFFGGAEGGGGGGEGGGGGGGG8CC,EFGCFEGGGD<CCGFEGFEGGGCEFFGG9FDBFCCFEFGC,=C@?EF,<E9FFCGGGG9>C9AFFC<<@F<A>@F,+C,>@:B<<AFFG<FCAFE7BFGFC,@C<*1>,6:,>DFC5:CE8CC2>C8E5BEC85+><5=1:*=99:*282AFFF+7FED):59*29D7<)
@M03364:276:000000000-BLYN8:1:1101:11267:9126 1:N:0:1
ACTCCTACGGGAGGCAGCAGTAGGGAATCTTCCACAATGGACGAAAGTCTGATGGAGCAACGCCGCGTGAGTGAAGAAGGTTTTCGGATCGTAAAACTCTGTTGTTGGAGAAGAACGTATTTGATAGTAACTGATCAGGTAGTGACGGTATCCAACCAGAAAGCCACGGCTAACTACGTGCCAGCAGCCGCGGTAATACGTAGGTGGCAAGCGTTGTCCGGATTTATTGGGCGTAAAGCGAGCG
+
GGGGGGGGGGGGGGGGGGGGGGGGGGGGGGGGGGGGGGGGGGGGGGGGGGGGGGGGGGGGGGGGGGGFGGGGGGGGGGGGGGGGGGGGGGGGGGGGGGGGGGFGGGGGGGGGGGGGGGGGGGGGGGGGGGGGGGGGGGGGGGGGGGGGGGGGGGGGGGGGGGGCFGGGGGGGGGGGGDGGGGGGGGGGGGGGGGGGGGGGGGGGGGGGGGGGGGGGGGGEGEEEGGGGGGGGGGGGGGGGGGG<
@M03364:276:000000000-BLYN8:1:1101:20043:9136 1:N:0:1
ACTCCTACGGGAGGCAGCAGTAGGGAATCTTCCACAATGGACGAAAGTCTGATGGAGCAACGCCGCGTGAGTGAAGAAGGTTTTCGGATCGTAAAACTCTGTTGTTGGAGAAGAACGTATTTGATAGTAACTGATCAGGTAGTGACGGTATCCAACCAGAAAGCCACGGCTAACTACGTGCCAGCAGCCGCGGTAATACGTAGGTGGCAAGCGTTGTCCGCATTTATTGGGCGTAAAGCGAGCG
+
GGGGGGGGGGGGGGGGGGGGGGGGGGGGGGGGGGGGGGGGGGGGGGGGGGGGGGGGGGGGGGGGGGGGGGGGGGGGGGGGGGGGGGGGGGGGGGGGGGGGGGGGGGGGGGGGGGGGGGGGGGGGGGGGGGGGGGGGGGGGGGGGGGGGGGGGGGGGGGGGGGGGGGGGGGGGGGGGGGGGGGGGGGGGGGGGGGGGGGGGGGGGGGGGGFGGGGGGGGGGGGGGGGGGGGFGGGGGGGGGGGG<
@M03364:276:000000000-BLYN8:1:1101:25642:9137 1:N:0:1
ACTCCTACGGGAGGCAGCAGTAGGGAATCTTCGGCAATGGGGGCAACCCTGACCGAGCAACGCCGCGTGAGTGAAGAAGGTTTTCGGATCGTAAAACTCTGTTGTTAGAGAAGAACGTTAAGTAGAGTGGAAAGTTACTTAAGTGACGGTATCTAACCAGAAAGGGACGGCTAACTACGTGCCAGCAGCCGCGGTAATACGTAGGTCCCAAGCGTTGTCCGGATTTATTGGGCGTAAAGCGAGC
+
FGGGGGGGGGGGGGGGGGGGGGGGGGGGGGGGGDGGGGGGGGGGGGGGGGGG8@FFGGFGGGGGGGGF7CFFGGGGGGGGGGGGGGGGGGGGGGGGFFGGGGFGGGGGEFFGGGF8CFFFGGGGGAFGGGGGFFCFGGCD<FGGGFCEDFG@FFGFGFGGGG@FC@CF7>FFDC7DGGGGGFGGGGGGG,CEEECEEGFGCCEGGGEECEG5CGCEGG?FCGC5;EEEF79CGDGEDF7>9//)
@M03364:276:000000000-BLYN8:1:1101:18869:9145 1:N:0:1
ACTCCTACGGGAGGCAGCAGTGGGGAATATTGCACAATGGGCGCAAGCCTGATGCAGCCATGCCGCGTGTATGAAGAAGGCCTTCGGGTTGTAAAGTACTTTCAGCGAGGAGGAAGGCATTAAGGTTAATAACCTTAGTGATTGACGTTACTCGCAGAAGAAGCACCGGCTAACTCCGTGCCAGCAGCCGCGGTAATACGGAGGGTGCAAGCGTTAATCGGAATTACTGGGCGTAAAGCGCACG
+
GGGGGGGGGGGGGGGGGGGGGGGGGGGGGGGGGGGGGGGGGGGGGGGGGGGGGGGGGGGGGGGGGGGGGGGGGGGGGGGGGGGGGGGGGGGGGGGGGGGGGGGGGGGGGGGGGGGGGGGGGGGGGGGGGGGGGGGGGGGGGGGGGGGGGGDGGGGGGGGGGGGGFGGGGGGGGGGGGGGGGGGGGGGGGGGGGGGGGGGGGGGGGGGGGGGGGGGGGGGGGGGGGGGGGGGGGGGGGGGGGGG<
@M03364:276:000000000-BLYN8:1:1101:9746:9147 1:N:0:1
ACTCCTACGGGAGGCAGCAGTAGGGAATCTTCGGCAATGGGGGCAACCCTGACCGAGCAACGCCGCGTGAGTGAAGAAGGTTTTCGGATCGTAAAACTCTGTTGTTAGAGAAGAACGTTAAGTAGAGTGGAAAGTTACTTAAGTGACGGTATCTAACCAGAAAGGGACGGCTAACTACGTGCCAGCAGCCGCGGTAATACGTAGGTCCCAAGCGTTGTCCGGATTTATTGGGCGTAAAGCGAGC
+
GGGGGGGGGGGGGGGGGGGGGGGGGGGGGGGGGCGGGGGGGDGGGGDGGGGGGGGGGGGGGGGGGGGGGGEEGGGGGGGGGGGGGGGGGGGGGGGFGGGGGGGCGGGGGAFEGGGGGCGGGFFGGGGGGFDF9@FCFDFF,7>F<,>F>FFGGCGCGFGFCE@7BF@CFEEE:FGF9?FCEGGGGGCECFGGE>88>F9F>EGGGG9CFECFGGGCEEFCEEGGGFGFGGGGGDCEGGGFGGG)
@M03364:276:000000000-BLYN8:1:1101:3200:9159 1:N:0:1
ACTCCTACGGGAGGCAGCAGTGGGGAATATTGCACAATGGGCGCAAGCCTGATGCAGCCATGCCGCGTGTATGAAGAAGGCCTTCGGGTTGTAAAGTACTTTCAGCGAGGAGGAAGGCATTAAGGTTAATAACCTTAGTGATTGACGTTACTCGCAGAAGAAGCACCGGCTAACTCCGTGCCAGCAGCCGCGGTAATACGGCGGGTGCAAGCGTTAATCGGAATTACTGGGCGTAAAGCGCACC
+
GGGGGGGGGGGGGGGGEGGGGG9FGGCFGGGGGGGGGGGGGGGGGGGGGGGGGGGGGGGGGGFGGGGGGGG9EGCFGF8EFGFG9<FGGGEF<FFEFF<EFFCFGGG7FGC7F:FEFFDFGGGA9FFGGGGGGFGGFGGAFGG,EFFGGGCFFGGGGGGGFFGGGFG+5>FC7FFEF7@*>F@FD7DFCE5EB4:BFFEFG*:*8E5?C@EFE*;EGGGGGGGGGGGG7<5><C5CFFGG3)/)
@M03364:276:000000000-BLYN8:1:1101:24258:9161 1:N:0:1
ACTCCTACGGGAGGCAGCAGTGGGGAATATTGCACAATGGGCGCAAGCCTGATGCAGCCATGCCGCGTGTATGAAGAAGGCCTTCGGGTTGTAAAGTACTTTCAGCGAGGAGGAAGGCGTTGTGGTTAATAACCGCAGCGATTGACGTTACTCGCAGAAGAAGCACCGGCTAACTCCGTGCCAGCAGCCGCGGTAATACGGAGGGTGCAAGCGTTAATCGGAATTACTGGGCGTAAAGCGCACG
+
GGGGGGGGGGGGGGGGGGGGGGGGGGGGGGGGGGGGGGGGGGGGGGGGGGGGGGGGGGGGGGGGGGGGGGGGGGGGGGGGGGGGGGGGGGGGGGGGGGGGGGGGGGGDGGGGGGGFGGGGGGGGGGGGGGGGGGGGGGGGFFGGGGGGGGDGGGDGGGFGGGGGGGGGGGGGGGGFFEGGGGGGGGGGFGGEEGCEFFFFDGGGGGGGGGGGGGDGGGGGGGGGGGGGGGGGGGCGGGGGGGGC
@M03364:276:000000000-BLYN8:1:1101:14012:9164 1:N:0:1
ACTCCTACGGGAGGCAGCAGTGGGGAATATTGCACAATGGGCGCAAGCCTGATGCAGCCATGCCGCGTGTGTGAAGAAGGCCTTCGGGTTGTAAAGCACTTTCAGCGAGGAGGAAGGTGGTGAGCTTAATACGCTCATCAATTGACGTTACTCGCAGAAGAAGCACCGGCTAACTCCGTGCCAGCAGCCGCGGTAATACGGAGGGTGCAAGCGTTAATCGGAATTACTGGGCGTAAAGCGCACG
+
GGGGGGGGGGGGGGGGGGGGGGGGGGGGGGGGGGGGGGGGGGGGGGGGGGGGGGGGGGGGGGGGGGGGGGGGGGGGGGGGGGGGGGGGGGGGGGGGGGGGGGGGGGGGGGGGGGGGGGGGGGGGGGGGGGGGGGGGGGGGGGGGGGGGGGGGGGGGGGGGGGGGGGGGGGGEGGGGGGGGGGGGGGGGGGGGGGGGGGGGGGGGGGGGGGGGGGGGGGGGGGGGGGGGGGGGDGGGGFFGGGGC
@M03364:276:000000000-BLYN8:1:1101:24944:9168 1:N:0:1
ACTCCTACGGGAGGCAGCAGTGGGGAATATTGCACAATGGGCGCAAGCCTGATGCAGCCATGCCGCGTGTATGAAGAAGGCCTTCGGGTTGTAAAGTACTTTCAGCGAGGAGGAAGGCGTTGTGGTTAATAACCGCAGCGATTGACGTTACTCGCAGAAGAAGCACCGGCTAACTCCGTGCCAGCAGCCGCGGTAATACGGAGGGTGCAAGCGTTAATCGGAATTACTGGGCGTAAAGCGCACG
+
GGGGGFFGGGGGGGGGGGGGGGGGGGEGGGGGFFGGGFGFGGGGGGGGGGCFGGGGGGGGFFGGGEEGCBFGGGGGGGGGGGGGGGGGGCGEFGGGGCGGGGGGCGGCCFEGGGFFGGGGGGGGGFGGGGGGGFGGGGGGE@FGGFDFGGGGFGEGGDFGGGCCEFGGGGGGGGGGGGBFGFGGGFEG78*:5BCBCCFFE5EG58CEGGGGGGGGFGGFC8EGFGGGFFGGGDGGFGGGGGGC
@M03364:276:000000000-BLYN8:1:1101:15477:9172 1:N:0:1
ACTCCTACGGGAGGCAGCAGTGGGGAATATTGCACAATGGGCGCAAGCCTGATGCAGCCATGCCGCGTGTGTGAAGAAGGCCTTCGGGTTGTAAAGCACTTTCAGCGAGGAGGAAGGTGGTGAGCTTAATACGTTCATCAATTGACGTTACTCGCAGAAGAAGCACCGGCTAACTCCGTGCCAGCAGCCGCGGTAATACGGAGGGTGCAAGCGTTAATCGGAATTACTGGGCGTAAAGCGCACG
+
GGGGGGGGGGGGGGGGGGGGGGGGGGGGGGGGGGGGGGGGGGGGGGGGGGGGGGGGGGGGGGGGGGGGGGGGGGGGGGGGGGGGGGGGGGGGGGGGGGGGFFGFGGGDGGGGGGGGGFGGGGGGGCFGGGGGGGGGGGGGGGGGGGGGGGGGGGGDGDFGGFFGGGGGGGGGGGGGGGGGGGGGGGDGGGGGGGGGGGCFGGGGGGGGGGGGGE8EGGGGGGEGGGGGGFGGGGGGGGGGGGD/
@M03364:276:000000000-BLYN8:1:1101:19717:9188 1:N:0:1
ACTCCTACGGGAGGCAGCAGTAGGGAATCTTCCGCAATGGGCGAAAGCCTGACGGAGCAACGCCGCGTGAGTGATGAAGGGTTTCGGCTCGTAAAACTCTGTTATTAGGGAAGAACATATGTGTAAGTAACTGTGCACATCTTGACGGTACCTAATCAGAAAGCCACGGCTAACTACGTGCCAGCAGCCGCGGTAATACGTAGGTGGCAAGCGTTATCCGGAATTATTGGGCGTAAAGCGCGCG
+
GGGGGGGGGGGGGGGGGGGGGGGGGGGGGGGGGGGGGGGGGGGGGGGGGGGGGGGGGGGGGGGGGGGGGGGGGGGGGGGGGGGGGGGGGGGGGGGGGGGGGGGGGGGGGGGGGGGGGGGGGGGGGGGGGGGGGGGGGGGGGGGGGGGGGGGGGFGGGGGGGGGGGFGGGGGGGGGGGGGGGGGGGGGGGGGGGGGGGGGGGGGGGGGGGGGGGGGGGGGGGGGGGGGGGGGGGGGGGGFGGGGD
@M03364:276:000000000-BLYN8:1:1101:23010:9195 1:N:0:1
ACTCCTACGGGAGGCAGCAGTGGGGAATATTGCACAATGGGCGCAAGCCTGATGCAGCCATGCCGCGTGTGTGAAGAAGGCCTTCGGGTTGTAAAGCACTTTCAGCGAGGAGGAAGGTGGTGAACTTAATACGTTCATCAATTGACGTTACTCGCAGAAGAAGCACCGGCTAACTCCGTGCCAGCAGCCGCGGTAATACGGAGGGTGCAAGCGTTAATCGGAATTACTGGGCGTAAAGCGCACG
+
GGGGGGGGGGGGGGGGGGGGGGGGGGGGGGGGGGGGGGGGGGGGGGGGGGGGGGGGGGGGGGGGGGGGGGGGGGGGGGGGGGGGGGGGGGGGGGGGGGGGGGGGGGGGGGEGGGGGGGGGGGGGGGGGGGGGGGGGGGGGGGGGGGGGGGGGGGGGGGGGGFGGGGGGGGGGGGCGFGGGGGGGGGGGGGGGGGGGGGGGGGGGGGGGGGGGGGGGGGGGGGGGGGGGGGGGGGGGGGGGGGGC
@M03364:276:000000000-BLYN8:1:1101:17401:9219 1:N:0:1
ACCCTACGGGAGGCAGCAGTGGGGAATATTGCACAATGGGCGCAAGCCTGATGCAGCCATGCCGCGTGTGTGAAGAAGGCCTTCGGGTTGTAAAGCACTTTCAGCGAGGAGGAAGGCGTTGTGGTTAATAACCGCAGCGATTGACGTTACTCGCAGAAGAAGCACCGGCTAACTCCGTGCCAGCAGCCGCGGTAATACGGAGGGTGCAAGCGTTAATCGGAATTACTGGGCGTAAAGCGCACGC
+
GGGGGGGGGGCFGGGGGCGFGGGGCGGGGGGGGGEGGGGCFGGGGGGGFGGGGGGGGGGGGFGGGGFGEGFGDFFFGFFGGGGGGGGGGGGGGGGGFFGFGGGFGCFGGGGGEGGGGFGGGGGGGGGGGGGGGGGDGGGGGGGGGGGGFEGGGGGGGGG@FGGGGGGGGGGGGF@EEGGGDCCEGDFFCEGEE>EDCFGGEEGGEEGFFG=EGGDFCFGEECFGGGGGFEGGCGEFGCGCCDC<
@M03364:276:000000000-BLYN8:1:1101:17810:9222 1:N:0:1
ACTCCTACGGGAGGCAGCAGTGGGGAATATTGCACAATGGGCGCAAGCCTGATGCAGCCATGCCGCGTGTATGAAGAAGGCCTTCGGGTTGTAAAGTACTTTCAGCGAGGAGGAAGGCGTTGTGGTTAATAACCGCAGCGATTGACGTTACTCGCAGAAGAAGCACCGGCTAACTCCGTGCCAGCAGCCGCGGTAATACGGAGGGTGCAAGCGTTAATCGGAATTACTGGGCGTAAAGCGCACG
+
GGGGGGGGGGGGGGGGGGGGGGGGGGGGGGGGGGGGGGGGGGGGGGGGGGGGGGGGGGGGGGGGGGGGGGGGGGGGGGGGGGGGGGGGGGGGGGGGGGGGGGGGGGGGGGGGGGGGGGGGGGGGGFFGGGGGGGGGGGGGGGGGGGGGGGGGGGGGGGGGGGGGGGGGGGGGGGGGGGGCFGGGGGGGGGGGGGGGGGGGGGEEGGGGGGGGGGDGGDFGGEGGGGGGGGGGGGEGGGGGGGG5
@M03364:276:000000000-BLYN8:1:1101:7878:9233 1:N:0:1
ACTCCTACGGGAGGCAGCAGTAGGGAATCTTCGGCAATGGGGGCAACCCTGACCGAGCAACGCCGCGTGAGTGAAGAAGGTTTTCGGATCGTAAAACTCTGTTGTTGGAGAAGAACGTATTTGATAGTAACTGATCAGGTAGTGACGGTATCCAACCAGAAAGCCACGGCTAACTACGTGCCAGCAGCCGCGGTAATACGTAGGTGGCAAGCGTTGTCCGGATTTATTGGGCGTAAAGCGAGCG
+
GGGGGGGGGGGGGGGGGGGGGGGGGGGGGGGGGGGGGGGGGGGGGGGGGGGGGGGGGGGGGGGGGGGGGGGGGGGGGGGGGGGGGGGGGGGGGGGGGGGGGGGGGGGGGGGGGGGGGGGGGGGFGGGGGGGGGGGGGGGGGGGGGGDEGGGGGGGGGGGDGGGGGGGDGGGGGGGGGGGGGGGGGGGGGGG8CEDGGGGGGGGGGGGGGGGGGGGGGGGGGG5CFEGGGGGGGGGGGGGGGGGD
@M03364:276:000000000-BLYN8:1:1101:17369:9250 1:N:0:1
ACTCCTACGGGAGGCAGCAGTGGGGAATATTGCACAATGGGCGCAAGCCTGATGCAGCCATGCCGCGTGTATGAAGAAGGCCTTCGGGTTGTAAAGTACTTTCAGCGAGGAGGAAGGCGTTGTGGTTAATAACCGCAGCGATTGACGTTACTCGCAGAAGAAGCACCGGCTAACTCCGTGCCAGCAGCCGCGGTAATACGGAGGGTGCAAGCGTTAATCGGAATTACTGGGCGTAAAGCGCACG
+
GGGGGGGGGGGGGGGGGGGGGGGGGGGGGGGGGGGGGGGGGGGGGGGGGGGGGGGGGGGGGGGGGGGGGGGGGGGGGGGGGGGGGGGGGGGGGGGGGGGGGGGGGGGGGGGGGGGGGGGGGGGGGGGGGGGGGGGGGGGGGGGGGGGGGGGGGGGGGGGGGGGGGGGGGGGGGGGGGGGGGGGGGGGGGGGGGGDGGGGGGGGGGGEEGGGGGGGGGGGGGGGGGGGGGGFGGGGGGGGGCCGC
@M03364:276:000000000-BLYN8:1:1101:18228:9275 1:N:0:1
ACTCCTACGGGAGGCAGCAGTAGGGAATCTTCGGCAATGGACGAAAGTCTGACCGAGCAACGCCGCGTGAGTGAAGAAGGTTTTCGGATCGTAAAACTCTGTTGTTAGAGAAGAACAAGGACGTTAGTAACTGAACGTCCCCTGACGGTATCTAACCAGAAAGCCACGGCTAACTACGTGCCAGCAGCCGCGGTAATACGTAGGTGGCAAGCGTTGTCCGGATTTATTGGGCGTAAAGCGAGCG
+
GGGGGGGFGGGGGGGGGGGGGGGGGGGGGGGGGGGGGGGGGGGGGGGGGGGGGGGGGGGGGGGGGGGGGGGGGGGGGGGGGGGGGGGGGGGGGGGGGGGGGGGGGGGGGGGGGGGGGGGGGGGGGGGGGGGGGGGGGGGGGGGGGGGGGGGGGGGGGGGGGGGGGGGGGGGGDGGFGGGGGGGGGGGGGGGGGGGGGGGGGGGGGGGGGGGGGGCEC7CGGG5=FFGGGGGGGGGGGGGGDGG7
@M03364:276:000000000-BLYN8:1:1101:17615:9275 1:N:0:1
ACTCCTACGGGAGGCAGCAGTGGGGAATATTGCACAATGGGCGCAAGCCTGATGCAGCCATGCCGCGTGTATGAAGAAGGCCTTCGGGTTGTAAAGTACTTTCAGCGAGGAGGAAGGCGTTGTGGTTAATAACCGCAGCGATTGACGTTACTCGCAGAAGAAGCACCGGCTAACTCCGTGCCAGCAGCCGCGGTAATACGGAGGGTGCAAGCGTTAATCGGAATTACTGGGCGTAAAGCGCACG
+
GGGGGGGGGGGGGGGGGGGGGGGGGGGGGGGGGGGGGGGGGGGGGGGGGGGGGGGGGGGGGGGGGGGGGGGGGGGGGGGGGGGGGGGGGGGGGGGGGGGGGGGGGGGGGGGGGGFGGGGGGGGGGGGGGGGGGGGGGGGGGGGGGGGGGGGGGGGGGGGGGGGGGGGGGGGGGGGGGGGGGGGGGGGGGGGGGGGGGGGGGGGGGGGGGGDFGGGGGGGGDG=FGGGGGFGGGGGGGGCDGGG<
@M03364:276:000000000-BLYN8:1:1101:19776:9277 1:N:0:1
ACTCCTACGGGAGGCAGCAGTAGGGAATCTTCGGCAATGGACGAAAGTCTGACCGAGCAACGCCGCGTGAGTGAAGAAGGTTTTCGGATCGTAAAACTCTGTTGTTAGAGAAGAACGACGAGGAGAGTGGAAAGCTCCTTGTGTGACGGTATCTAACCAGAAAGGGACGGCTAACTACGTGCCAGCAGCCGCGGTAATACGTAGGTCCCGAGCGTTGTCCGGATTTATTGGGCGTAAAGCGAGC
+
GGGGGGGGGGGGGGGGGGGGGGGGGGGGGGGGGDGGGGGGGGGGGDGGGGGGFGGGGGGGGGGGGGGGGGGGFGGFGGGGGGGGGGGGGGGGGGGGGGGGGGGGCEFGGGGGGGGGEG>FGEGGDGGGGFFGGGFDFGGF9FGGGGGG73<FFFGGAFGGFFFFDCFFFFC1<ED9FEGGGG8,<FFGG>8:CGGGDGC+13?FGGGGFEEG88E=5:<AC5*/CE+<+AFC4)2CD5>CDCD)
@M03364:276:000000000-BLYN8:1:1101:28985:9294 1:N:0:1
ACTCCTACGGGAGGCAGCAGTAGGGAATCTTCCACAATGGACGAAAGTCTGATGGAGCAACGCCGCGTGAGTGAAGAAGGTTTTCGGATCGTAAAACTCTGTTGTTGGAGAAGAATGTATCTGATAGTAACTGATCAGGTAGTGACGGTATCCAACCAGAAAGCCACGGCTAACTACGTGCCAGCAGCCGCGGTAATACGTAGGTGGCAAGCGTTGTCCGGATTTATTGGGCGTAAAGCGAGCG
+
GGGGGGGGGGGFGGGGGGGGGGGGGGGGGGGCGGGGGGGGGGGGGGGFFFFGGGGGGGGGGG>FG:FFFCGGGGGGGGGGFFCFDGGGCGEGFGGGGFGCDGFGFGGGGGGGGGGGGGFGGGEGFGGFFDGDGCFCC@FEDFGGGGGGGG7?F@FFFEGGGGG=FGGGGGGGGGGGFGGGFGGF@CFCC55CEEGGGGCEFFGGEFEGFFFGGGGG=EEDCE=5+CFGGGGFDGGEFFG5DDD7
@M03364:276:000000000-BLYN8:1:1101:10974:9296 1:N:0:1
ACTCCTACGGGAGGCAGCAGTGGGGAATATTGCACAATGGGCGCAAGCCTGATGCAGCCATGCCGCGTGTATGAAGAAGGCCTTCGGGTTGTAAAGTACTTTCAGCGAGGAGGAAGGCGTTGTGGTTAATAACCGCAGCGATTGACGTTACTCGCAGAAGAAGCACCGGCTAACTCCGTGCCAGCAGCCGCGGTAATACGGAGGGTGCAAGCGTTAATCGGAATTACTGGGCGTAAAGCGCACG
+
GGGGGGGGGGGGGGGGGGGGGGGGGGGGGGGFFGGGGGGGGFGEDEGGGGGGG9FGGGCFEGGGGGG@FCGGGGGGGGGGG?FGGGGBF:FGGGGG<AFGGG,CFA@=:@CCGGGF>EF@>8+8BF>?FGFG98+=:+FE7FGGGGGEGGGGEFGE*F,5DEGCC,@FEGDFGGGDGE@7CFGCFGFGFEGGGGEGGECGGGDDCEGGGGFGGGGGCFEFGGCFFGGGGGGGCDEGGGGGDD<<
@M03364:276:000000000-BLYN8:1:1101:4057:9311 1:N:0:1
ACTCCTACGGGAGGCAGCAGTGGGGAATATTGCACAATGGGCGCAAGCCTGATGCAGCCATGCCGCGTGTATGAAGAAGGCCTTCGGGTTGTAAAGTACTTTCAGCGAGGAGGAAGGCGTTGTGGTTAATAACCGCAGCGATTGACGTTACTCGCAGAAGAAGCACCGGCTAACTCCGTGCCAGCAGCCGCGGTAATACGGAGGGTGCAAGCGTTAATCGGAATTACTGGGCGTAAAGCGCACG
+
GGGGGGGGGGGGGGGGGGGGGGGGGGGGGGGGGGGGGGGGGGGGGGGGGGGGGGGGGGGGGGGGGGGGGGGGGGGGGGGGGGGGDGGGGGGGGGGGGGGGGGGGGGGFFGGGGGGGGGGGGGGGGGGGGGGGGFGGGGGGGGGGGGGEFGDGGGGGDGGGGGGGGGGGGGGGGGGGGGGGGGGGGGGGFC5EGGGEGGGGGEEGGGGGGGGFGGGCCFGGGGGGGDFCGGGGGGDGCFGGDDG7
@M03364:276:000000000-BLYN8:1:1101:23875:9332 1:N:0:1
ACTCCTACGGGAGGCAGCAGTGGGGAATATTGCACAATGGGCGCAAGCCTGATGCAGCCATGCCGCGTGTATGAAGAAGGCCTTCGGGTTGTAAAGTACTTTCAGCGAGGAGGAAGGCGTTGTGGTTAATAACCGCAGCGATTGACGTTACTCGCAGAAGAAGCACCGGCTAACTCCGTGCCAGCAGCCGCGGTAATACGGAGGGTGCAAGCGTTAATCGGAATTACTGGGCGTAAAGCGCACG
+
GGGGGGGGGGGGGGGGGGGGGGGGGGGGGGGGGGGGGGGGGGGGGGGFGGGGGGGGGGGGGGGGGGGGGFGGGGGGGGGDGGGGGGGGGGGGGGGGGGGGGGGGGGGGGGGGGEEGGGGGGGGGGFGGGGGGGGGGGGGGGEGGGGGCFGGGGC7:FGGGGGGGGGGGGGGGGGGGGGGGGGGGGGGGFGGGGGGGGFGEG>EGGGEGGGG5EGGGGGGGGGGGGGGGGGGGGGGGGGGGGGG3
@M03364:276:000000000-BLYN8:1:1101:20534:9356 1:N:0:1
ACTCCTACGGGAGGCAGCAGTGGGGAATATTGCACAATGGGCGCAAGCCTGATGCAGCCATGCCGCGTGTGTGAAGAAGGCCTTCGGGTTGTAAAGCACTTTCAGCGAGGAGGAAGGTGGTGAACTTAATACGTTCATCAATTGACGTTACCAACAGAATAAGCACCGGCTAACTTCGTGCCAGCAGCCGCGGTAATACGAAGGGTGCAAGCGTTAATCGGAATTACTGGGCGTAAAGCGCGCG
+
GGGGGGGGGGGGGGGGGGGGGGGGGGGGGGGGGGGGGGGGGGGGGGGGGGGGGGGGGGGGGGGGGGGGGGGGGGGGGGGGGGGGGGGGGGGGGGGGGGGGGGGGGGGGGGGGGGGGGGGGEGGGGGGGGGGGGGGGGGGGGGGGGGGGGGGGGGGGGGGGGGGGGGGGGGGGGGGGGGGGGGGGGGGGGGGGGGGGGGCGGGGGGGGGGGGGGGGGGGGGGGGGGGGGGGGGGGGGGFFGDGGG
@M03364:276:000000000-BLYN8:1:1101:16364:9370 1:N:0:1
ACTCCTACGGGAGGCAGCAGTAGGGAATCTTCCACAATGGACGAAAGTCTGATGGAGCAACGCCGCGTGAGTGAAGAAGGTTTTCGGATCGTAAAACTCTGTTGTTGGAGAAGAACGTATTTGATAGTAACTGATCAGGTAGTGACGGTATCCAACCAGAAAGCCACGGCTAACTACGTGCCAGCAGCCGCGGTAATACGTAGGTGGCAAGCGTTGTCCGGATTTATTGGGCGTAAAGCGAGCG
+
GGGGGGGGGGGGGGGGGGGGGGGGGGGGGGGGGGGGGGGGGGGGGGGGGGGGGGGGGGGGGGGGGGGGGGGGGGGGGGGGFGGGGGGGGGGGGGGGGGGGGGGGGGGGGGGGGGGGGGGGGGGGGGGGGGGGGGGGGGGGGFG<EGGGGGGGGGGGGGGGGGGGGGGFGGGGGGGGGDFFCEGGGGFGGGGGGGGGGGGGGGGGGGGGGGGGGGGGEFGGGGD=CGGFFGGGGGGEGGGGGGGC
@M03364:276:000000000-BLYN8:1:1101:15529:9386 1:N:0:1
ACTCCTACGGGAGGCAGCAGTGGGGAATATTGCACAATGGGCGCAAGCCTGATGCAGCCATGCCGCGTGTGTGAAGAAGGCCTTCGGGTTGTAAAGCACTTTCAGCGAGGAGGAAGGTGGTGAGCTTAATACGTTCATCAATTGACGTTACTCGCAGAAGAAGCACCGGCTAACTCCGTGCCAGCAGCCGCGGTAATACGGAGGGTGCAAGCGTTAATCGGAATTACTGGGCGTAAAGCGCACG
+
GGGGGGGGGGGGGGGGGGGGGGGGGGGGGGGGGGGGGGGGGGGGGGGGGGGGGGGGGGGGGGGGGGGGGGGGGGGGGGGGGGGGGGGGGGGGGGGGGGGGGGGGGGGGGGGGGEGGGGGGFGGGGGGGGGGGGGGGGGGGGFFGGGGGGGGGGGGGGGGGGGGGGGGGGGGGGGGGGGGGGGGGGGGGGGGGGGGGGGGGGGGGGGGGGGGGGGDEFGGGGGGGGGGGGGGGGGCECGFGGGG3
@M03364:276:000000000-BLYN8:1:1101:4625:9395 1:N:0:1
ACTCCTACGGGAGGCAGCAGTGGGGAATATTGCACAATGGGCGCAAGCCTGATGCAGCCATGCCGCGTGTATGAAGAAGGCCTTCGGGTTGTAAAGTACTTTCAGCGGGGAGGAAGGCGATAAGGTTAATAACCTTGTCGATTGACGTTACCCGCAGAAGAAGCACCGGCTAACTCCGTGCCAGCAGCCGCGGTAATACGGAGGGTGCAAGCGTTAATCGGAATTACTGGGCGTAAAGCGCACG
+
EGGGGCFGEGGGGGGGDGFFC<FECGGGFGFGFGGFGGGF@CCB:7FDEDFFAC@FFGCEFFGGEGCFFGFGGGGGFGGAEACEGGGGG@FFBA?EFFEEFDB?F,:@FCGGGGGGG8CE:FGF9F9<FFFG?BFGFGGGFC,>FC@>:,3@>CE:FDDG:::3>CF:F7::FCFEGEFCF*<?BC:<CEECC8BECCF5C88C8>E8AFF5CECEFFGEGG5EEE9+<C855C7E5:7)57C7
@M03364:276:000000000-BLYN8:1:1101:26925:9400 1:N:0:1
ACTCCTACGGGAGGCAGCAGTGGGGAATATTGCACAATGGGCGCAAGCCTGATGCAGCCATGCCGCGTGTGTGAAGAAGGCCTTCGGGTTGTAAAGCACTTTCAGCGAGGAGGAAGGTGGTGAACTTAATACGTTCATCAATTGACGTTACTCGCAGAAGAAGCACCGGCTAACTCCGTGCCAGCAGCCGCGGTAATACGGAGGGTGCAAGCGTTAATCGGAATTACTGGGCGTAAAGCGCACG
+
GGGGGGFGGGGGCFGGGGGGFGGGGGGFFGGGGGGGGGGGGGCCGGGGGGGGGGGFGGGGGGGFGGGGGGGGGGGGGGGGGGGGFGGGEFFGGGGGFGGGGGGGGGGGGGGGGCGFDGGGG7FF?FFFEDCCGGFF@F,<FAAFGGEGGGDG9C@FGEFGGGGDGGGGGGGGGGGGGGF:FEGGGGGGGGEGECEGC+<CECGCCEED?FGGGBEDGFDGGG5CFGCGC?*:DDCE5>7DDDC9
@M03364:276:000000000-BLYN8:1:1101:17851:9419 1:N:0:1
ACTCCTACGGGAGGCAGCAGTGGGGAATATTGCACAATGGGCGCAAGCCTGATGCAGCCATGCCGCGTGTATGAAGAAGGCCTTCGGGTTGTAAAGTACTTTCAGCGAGGAGGAAGGCATTAAGGTTAATAACCTTAGTGATTGACGTTACTCGCAGAAGAAGCACCGGCTAACTCCGTGCCAGCAGCCGCGGTAATACGGAGGGTGCAAGCGTTAATCGGAATTACTGGGCGTAAAGCGCACG
+
GGGGGGGGGGGGGGGGGGGGGDGGGGGGFGGGGGGGGGGGGGG@FGGGGGGGGGGGGGGGGGGGGGGGG?EEGGGGGGGGG@FGGGGFGGGGGGGGEFGGGGGGGGE4@FGCGGGEGDEEGGEFGGG<FG<@F8ECFFFCFGGGGGGFFGDGFEGG7FDCGGGGGGGCFGGGGGGGFEFGGGGGGGCCG>BEEGGGFGGGGDGG71;CGGGGGGDGF7FFGGCFGGGFGGGGGGEGG7:C37CD
@M03364:276:000000000-BLYN8:1:1101:21400:9425 1:N:0:1
ACTCCTACGGGAGGCAGCAGTGGGGAATATCGCACAATGGGCGCAAGCCTGATGCAGCCATGCCGCGTGTATGAAGAAGGCCTTCGGGTTGTAAAGTACTTTCAGCGAGGAGGAAGGCATTAAGGTTAATAACCTTAGTGATTGACGTTACTCGCAGAAGAAGCACCGGCTAACTCCGTGCCAGCAGCCGCGGTAATACGGAGGGTGCAAGCGTTAATCGGAATTACTGGGCGTAAAGCGCACG
+
GGGGGGGGGGGGGGGGGGGGGGGGGGGGGGGGGGGGGGGGGGDGGGGGGGGGGGGGGGGGGGGGGGGGGGGGGGGFGGGGGGGGGGGGGGGGGGGGGGGGGGGGGGGGGGGGGGGGGGGGGGGGGGGGGGGGGGGGGGGGGGGGGGGGGGGGGGGGGGF7FGGGGGGGGGGGGGGGGGGGGGGGGFDCGGGGGGGGGGGGGEEGGGGGGGGGGGDGGGGGGGGGGGGGGGGGGGGGGGGGGGDC
@M03364:276:000000000-BLYN8:1:1101:4721:9429 1:N:0:1
ACTCCTACGGGAGGCAGCAGTGGGGAATATTGCACAATGGGCGCAAGCCTGATGCAGCCATGCCGCGTGTATGAAGAAGGCCTTCGGGTTGTAAAGTACTTTCAGCGAGGAGGAAGGCATTAAGGTTAATAACCTTAGTGATTGACGTTACTCGCAGAAGAAGCACCGGCTAACTCCGTGCCAGCAGCCGCGGTAATACGGAGGGTGCAAGCGTTAATCGGAATTACTGGGCGTAAAGCGCACG
+
GGGGGGGGGGGGGGGGGGGGGGGGGGGGGGGGGGGGGGGGGGGGGGGGGGGGGGGGGGGGGGGGGGGGGGGGGGGGGGGGGGGGGGGGGGGGGGGGGGGGGGGGGGGGGGGGGGGGGGGGGGGGGGGGGGGGGGGGGGGGGGGGGGGGGGGGGGGGDGGGGGGGGGGGGGGGGGGGGDGGGGGGGGGGGCEGGGGGGGGGGGGEDGGGGGFGGGGGFGGGGGGGGGGGGGGGGGGGDGGGGGG<
@M03364:276:000000000-BLYN8:1:1101:19012:9437 1:N:0:1
ACTCCTACGGGAGGCAGCAGTGGGGAATATTGCACAATGGGCGCAAGCCTGATGCAGCCATGCCGCGTGTGTGAAGAAGGCCTTCGGGTTGTAAAGCACTTTCAGCGAGGAGGAAGGTGGTGAACTTAATACGTTCATCAATTGACGTTACTCGCAGAAGAAGCACCGGCTAACTCCGTGCCAGCAGCCGCGGTAATACGGAGGGTGCAAGCGTTAATCGGAATTACTGGGCGTAAAGCGCACG
+
GGGGGGGGGGGGGGGGGGGGGGGGGGGGGGGGGGGGGGGGGGGGGGGGGGGGGGGGGGGGGGGGGGGGGGGGGGGGGGGGGGGGGGGGGGGGGGGGGGGGGGGGGGGGGGFGGGGGGGGGGGGFGFGGGGGGGGGGGGGGGGGGGGGGGGGGGGECGGGGGGGGGGGGGGGGGGGGGGGGGGGGGGGGGGGGGGGGGGGGGGGGGGEGGGGGGGGGGGGGGGGGGGFFCGGCDGEGGGGGGGGC
@M03364:276:000000000-BLYN8:1:1101:23071:9451 1:N:0:1
ACTCCTACGGGAGGCAGCAGTGGGGAATATTGCACAATGGGCGCAAGCCTGATGCAGCCATGCCGCGTGTATGAAGAAGGCCTTCGGGTTGTAAAGTACTTTCAGCGAGGAGGAAGGCGTTGTGGTTAATAACCGCAGCGATTGACGTTACTCGCAGAAGAAGCACCGGCTAACTCCGTGCCAGCAGCCGCGGTAATACGGAGGGTGCAAGCGTTAATCGGAATTACTGGGCGTAAAGCGCACG
+
GGGGGGGGGGGGGGGGGGGGGGGGGGGGGGGFGGGGGGGGGGGGGGGGGGGGGGGGGGGGGGGGGGGGGGGGGGGGGGGGGGGGGGGGGGGGGGGGGGGGGGGGGGGGGGGGGGDFGGGGGGGGGFGGGGGGGGGGGGGGGGGGGGGGGGGGGGGGGGGGGGGGGGGGGGGGGGGGFGGGGGGGGGGFGGGGGGGGGGGFDGGGGGGGGGGGGEGGGGGGGEGGGGGGFGF5CDEGFFGDGDD3
@M03364:276:000000000-BLYN8:1:1101:11520:9455 1:N:0:1
ACTCCTACGGGAGGCAGCAGTGGGGAATATTGCACAATGGGCGCAAGCCTGATGCAGCCATGCCGCGTGTATGAAGAAGGCCTTCGGGTTGTAAAGTACTTTCAGCGAGGAGGAAGGCGTTGTGGTTAATAACCGCAGCGATTGACGTTACTCGCAGAAGAAGCACCGGCTAACTCCGTGCCAGCAGCCGCGGTAATACGGAGGGTGCAAGCGTTAATCGGAATTACTGGGCGTAAAGCGCACG
+
GGGGGGGGGGGGGGGGGGGGGGGGGGGGGGGGGGGGGGGGGGGGGGGGGGGGGGGGGGGGGGGGGGGGGGGGGGGGGGGGGGGGGGGGGGGGGGGGGGGGGGGGGGGGGGGGGGGGG?FGGGGGGGGGGGGGGGGGGGGGCGGGGGGGGGGGGGGGGGGGGGGGGGDCFGGGGGGGGGGGGGGGGGGGGGGGGGG@FCEGGEGGGGGGFGGGGGGDFGGGGGGGGGGGGGCFGGGEGGGGCGG5
@M03364:276:000000000-BLYN8:1:1101:8498:9475 1:N:0:1
ACTCCTACGGGAGGCAGCAGTGGGGAATATTGCACAATGGGCGCAAGCCTGATGCAGCCATGCCGCGTGTATGAAGAAGGCCTTCGGGTTGTAAAGTACTTTCAGCGAGGAGGAAGGCATTAAGGTTAATAACCTTAGTGATTGACGTTACTCGCAGAAGAAGCACCGGCTAACTCCGTGCCAGCAGCCGCGGTAATACGGAGGGTGCAAGCGTTAATCGGAATTACTGGGCGTAAAGCGCACG
+
GGGGGGGGGGGGGGGGGGGGGGGGGCGGGGGFGGGGGGGGGGGGGGGGGGGGGGGGGGGGFGGGGGGGGGGGGGGGGGFGGGGGFFDGGGGGGGGGGGGGGGFGGGGGGGDGGGFFGGFGGGGG9FGGGGGGGGGFGGGGDDFGFGGEGGGGGGGGGEGGGG7FGG>FE><FFGGCGGGGGGGGGGGGGGGGGGDGGGGGECECC;:EGEFGDGGGGGGGGG5EGGGGFGGGGDG=FGGG3597
@M03364:276:000000000-BLYN8:1:1101:18550:9491 1:N:0:1
ACTCCTACGGGAGGCAGCAGTAGGGAATCTTCCACAATGGACGAAAGTCTGATGGAGCAACGCCGCGTGAGTGAAGAAGGTTTTCGGATCGTAAAACTCTGTTGTTGGAGAAGAACGTATTTGATAGTAACTGATCAGGTAGTGACGGTATCCAACCAGAAAGCCACGGCTAACTACGTGCCAGCAGCCGCGGTAATACGTAGGTGGCAAGCGTTGTCCGGATTTATTGGGCGTAAAGCGAGCG
+
GGGGGGGGGGGGGGGGGGGGGGGGGGGGGGGGGGGGGGGGGGGGGGGGGGGGGFGGGGFGGGGGGGGGGGGGGGGGGGGGGGGGGGGGGGGGGGGGGGGGGGGGGGGGGGGGGGGGGGGGGGGFGGGGGGGGGGGGGGGGGGGGGGGGGGGGCFGGEGGGGGGGGFFGEGGCFGFFGGGCFGGGGFGGG>EGGEGGGGGGGGGGFGGGGGFFGGGGGGGGGCECDGGGGGGGGGGGGCDGGGG<
@M03364:276:000000000-BLYN8:1:1101:20469:9501 1:N:0:1
ACTCCTACGGGAGGCAGCAGTAGGGAATCTTCGGCAATGGACGAAAGTCTGACCGAGCAACGCCGCGTGAGTGAAGAAGGTTTTCGGATCGTAAAACTCTGTTGTTAGAGAAGAACAAGGACGTTAGTAACTGAACGTCCCCTGACGGTATCTAACCAGAAAGCCACGGCTAACTACGTGCCAGCAGCCGCGGTAATACGTAGGTGGCAAGCGTTGTCCGGATTTATTGGGCGTAAAGCGAGCG
+
GGGGGGGGGGGGGGEGGGGGGGGGGFGGGGGFFGGGGGGGGFFEECCEFGGFFDGEGGEGGGGGGGGFGDEFGGGGGGFGFGGGGGD=F@FFGGGGGFGGGFGG<AEGGGGGGDFGGGF<EFGGFGGGGE<FFGGGGGGGGGGGGGGGGGGGGGFCFGGGGGEFFGGCC:>CFGGGG7@BFFFFCFECFC5:BEGGGG9CCGFE9CF6CFGGG8E8E+3:*C57C:FFGFGFCDCGGFFDCDD>
@M03364:276:000000000-BLYN8:1:1101:15484:9512 1:N:0:1
ACTCCTACGGGAGGCAGCAGTGGGGAATATTGCACAATGGGCGCAAGCCTGATGCAGCCATGCCGCGTGTATGAAGAAGGCCTTCGGGTTGTAAAGTACTTTCAGCGAGGAGGAAGGCATTAAGGTTAATAACCTTAGTGATTGACGTTACTCGCAGAAGAAGCACCGGCTAACTCCGTGCCAGCAGCCGCGGTAATACGGAGGGTGCAAGCGTTAATCGGAATTACTGGGCGTAAAGCGCACG
+
EFDGFGEFGGGGCCFGGGFGFGGGGGGGGGGEE<FCGDEFFFFCFEC7FEGGGGGGGGCFGCFGFEGEE8FFFGAED@FGFG<=CFFDCFFE<FFFGGGFAE?FFGGGGC:?7FGFEGGCFFGGGCFDFGFGGF<BFB5??FEAC<CE@FGGD:FEEGGFFGCC:FG<:FGFGGGGGGF@FFF7:FCEG>C8EGCGGCFE5EEGGGECCFGFGGGGGGGFGGEFFGGGDECGDDGGDCDDDDD5
@M03364:276:000000000-BLYN8:1:1101:23628:9513 1:N:0:1
ACTCCTACGGGAGGCAGCAGTAGGGAATCTTCCACAATGGACGAAAGTCTGATGGAGCAACGCCGCGTGAGTGAAGAAGGTTTTCGGATCGTAAAACTCTGTTGTTGGAGAAGAACGTATTTGATAGTAACTGATCAGGTAGTGACGGTATCCAACCAGAAAGCCACGGCTAACTACGTGCCAGCAGCCGCGGTAATACGTAGGTGGCAAGCGTTGTCCGGATTTATTGGGCGTAAAGCGAGCG
+
FFEGCEFFGGGCEGGGDE@FGDDFGGDFGAFGFGGGGGGFCDFCCCF<CFGFGGGGGFF<EFGGGGGGFCCFFGGFGGGGGCFGFCGGGGGGGFGGGGGGGGFGGGGFFEFGF<FFG@<9?EGGGGGGGG9CEFGGAFGGGGGDCDGGGGGGFGFEFFGGGGGGGGGGGGDEGGGGGGGDFGFFFEFDFGDGGGG@CFFGFF>E;BFGGGG8EBEG5+=CECE5<CGFG?EFGGGGFGGGGCGC
@M03364:276:000000000-BLYN8:1:1101:2219:9523 1:N:0:1
ACTCCTACGGGAGGCAGCAGTGGGGAATATTGCACAATGGGCGCAAGCCTGATGCAGCCATGCCGCGTGTATGAAGAAGGCCTTCGGGTTGTAAAGTACTTTCAGCGAGGAGGAAGGCATTAAGGTTAATAACCTTAGTGATTGACGTTACTCGCAGAAGAAGCACCGGCTAACTTCGTTCCAGCAGCCGCGGTAATACGGAGGGTGCAAGCGTTAATCGGAATTACTGGGCGTAAAGCGCACG
+
GGGGGGGGGCGGGGGG,BFGG,FFFEGGEGF9FFGGGGDGGGGDGGGGGFDECFEFFF8FEFGFDEGGGCEFGG<EFGGGGFGDGG7FGFGEGGGFEFGGFDFG9CFCC>FFGGCFGDFEG,8BEEGGCGGGFFC9<DDE<AF?,CF+>BCFGGF+=3FGFGGF:C@FCEF*D>;,@3D,,>;DC724>858CCBCF24*B1*:C:8E6C@E:*;*7AC*C*8:A7<<C?D5<7/:52*/1)))
@M03364:276:000000000-BLYN8:1:1101:3973:9535 1:N:0:1
ACTCCTACGGGAGGCAGCAGTAGGGAATCTTCCACAATGGACGAAAGTCTGATGGAGCAACGCCGCGTGAGTGAAGAAGGTTTTCGGATCGTAAAACTCTGTTGTTGGAGAAGAACGTATTTGATAGTAACTGATCAGGTAGTGACGGTATCCAACCAGAAAGCCACGGCTAACTACGTGCCAGCAGCCGCGGTAATACGTAGGTGGCAAGCGTTGTCCGGATTTATTGGGCGTAAAGCGAGCG
+
GGGGGGGGGGGGGGGGGGGGGGGGGGGGGGGGGGGGGGGGGGGGGGGGGGGGGGGGGGGGGGGGGGGGGGGGGGGGGGGGFFEFFFGGGGGGGGGGGGGGGGGGGGGGCFGGGGGGGGGFGGGGGGGGGGGGGGGGGGFFFGGGGGGGGGGGGGGGGGGGGGGGDCGGGGGGGGGGGGGGGFFGGGFGGGEEGGGGGGGGEFGGGGGGGGGGGGGGGDGGGGG7CFGDCFFGGGGGGGGGDGG9
@M03364:276:000000000-BLYN8:1:1101:3473:9592 1:N:0:1
ACTCCTACGGGAGGCAGCAGTGGGGAATATTGCACAATGGGCGCAAGCCTGATGCAGCCATGCCGCGTGTATGAAGAAGGCCTTCGGGTTGTAAAGTACTTTCAGCGAGGAGGAAGGCATTAAGGTTAATAACCTTAGTGATTGACGTTACTCGCAGAAGAAGCACCGGCTAACTCCGTGCCAGCAGCCGCGGTAATACGGAGGGTGCAAGCGTTAATCGGAATTACTGGGCGTAAAGCGCACG
+
GGGGFGGGGGGGGGGGGGGGGGGGGGGGGGGGGGGGGGGGGGGGGGGGGGGGFGGGGGGGGGGGGGGGGGGGGGGGGGGGGGFGGGGGGGGGGFGGGGGGGGGGGGGDGGGGGGGFGGGGGGGGGGFCFGGGGGGGGGFGGGGGGGGGGGGGGGGGGGGGGGGGGGGGGGGGGGGGGGGFGGGGGGGGGGGGGGGGGGGGGEEEGGGGGGFFGGGGGGGGDGGGGGGGGGGGGGEGGFFGGGG7
@M03364:276:000000000-BLYN8:1:1101:5274:9616 1:N:0:1
ACTCCTACGGGAGGCAGCAGTAGGGAATCTTCCACAATGGACGAAAGTCTGATGGAGCAACGCCGCGTGAGTGAAGAAGGTTTTCGGATCGTAAAACTCTGTTGTTGGAGAAGAACGTATTTGATAGTAACTGATCAGGTAGTGACGGTATCCAACCAGAAAGCCACGGCTAACTACGTGCCAGCAGCCGCGGTAATACGGAGGGTGCAAGCGTTAATCGGAATTACTGGGCGTAAAGCGCACG
+
GGGGGGGGGGGGGGGGGGGGGGGGGGGGGGGGGGGGGGGGGGGGGGGGGGGGGGGGGGGGGGGGGGGGGGGGGGGGGGGGGGGGGGGGGGGGGGGGGGGGGGEGGGGGCFFGGGGGGGGGGGGGGGGGGGGGGGGGGGGGGGGGFGGGGGDGGGGGFGGGGGGG8FGGGGGGGGGGGGGGGGFGFGGGGGGGGGGGGCFGGGGGGGGGGGGGGGEGCCGGGGGFGGGGGGGGGGGCGGGGGGG9
@M03364:276:000000000-BLYN8:1:1101:23100:9624 1:N:0:1
ACTCCTACGGGAGGCAGCAGTGGGGAATATTGCACAATGGGCGCAAGCCTGATGCAGCCATGCCGCGTGTGTGAAGAAGGCCTTCGGGTTGTAAAGCACTTTCAGCGAGGAGGAAGGTGGTGAGCTTAATACGTTCATCAATTGACGTTACTCGCAGAAGAAGCACCGGCTAACTCCGTGCCAGCAGCCGCGGTAATACGGAGGGTGCAAGCGTTAATCGGAATTACTGGGCGTAAAGCGCACG
+
GGGGGGGGGGGGGGGGGGGGGGGGGGGGGGGGGGGGGGGGGGGGGGGGGGGGGGGGGGGGGGGGGGGGGGGGGGGGGGGGGGGGGGGGGGGGGGGGGGGGGGGGGGGGGGGGGGGGGEFFGGGGGGGGGGGGGGGGGGGGGGGGGGGGGGGGGGGGGGGGGGGGGGGGGGGGGGGGGGGGGGGGGGGGGGGEGGEGGGGGGGGGGGGGGGDFEGGGGGGGGGGGGGGGGGGGGGGGGGGDGGG7
@M03364:276:000000000-BLYN8:1:1101:7697:9650 1:N:0:1
ACTCCTACGGGAGGCAGCAGTAGGGAATCTTCCGCAATGGACGAAAGTCTGACGGAGCAACGCCGCGTGAGTGAAGAAGGTTTTCGGATCGTAAAACTCTGTTGTTAGAAAAGAAGCCGCATAAGAGTAACTGATTATGCGGTAGACGGTATCTAACCAGAAAGCCACGGCTAACTACGTGCCAGCAGCCGCGGTAATACGTAGGTGGCAAGCGTTGTCCGGATTTATTGGGCGTAAAGCG
+
GGGGGGGGGGGGGGGGGGGGGGGGGGGGGGGGGGGGGGGGGGGGGGGGGGGGGGGGGGGGGGGGGGGGGGGGGGGGGGGGGGGGGGGGGGGGGGGGGGGGGGGGGGGGGEFGGGCGGGGGGGGGGGGGGGGGGFFGGGFGGGGGGGGGDFFGGGGGG@FFGCFFGFGCFECFGGGGGGCFDGCGGGGGGFGGGGGGGGFGGGGGDFGGGGGGGDC**2A<CGEEGF7EFGGCF37EGDGCC
@M03364:276:000000000-BLYN8:1:1101:18599:9656 1:N:0:1
ACTCCTACGGGAGGCAGCAGTGGGGAATATTGCACAATGGGCGCAAGCCTGATGCAGCCATGCCGCGTGTATGAAGAAGGCCTTCGGGTTGTAAAGTACTTTCAGCGAGGAGGAAGGCATTAAGGTTAATAACCTTAGTGATTGACGTTACTCGCAGAAGAAGCACCGGCTAACTCCGTGCCAGCAGCCGCGGTAATACGGAGGGTGCAAGCGTTAATCGGAATTACTGGGCGTAAAGCGCACG
+
GGGGGGGGGGGGGGGGGGGGGGGGGGGGGGGGGGGGGGGGGGGGGGGGGGGGGGGGGGGGGGGGGGGGGGGGGGGGGGGGGGGFFGGGGGGGGGGGGGGGGGGGGGGGGGGGGGGGGGGGGGGGGGGGGGGGGGGGGGGFGGGGGGGGFGGGGGGGGGGGGGGGGGGGGGGGGGGGGGGGGGGGGGGGGGGGGGGGGGGGDGGGGGGGGGDGEGGDFGGGGGGGGGGGCGGGGGGGGGGGGGG<
@M03364:276:000000000-BLYN8:1:1101:3012:9656 1:N:0:1
ACTCATACGGGAGGCAGCAGTAGGGAATCTTCCACAATGGACGAACGTCTGATGGAGCAACGCCGCGTGCGTGAAGAAGGTGTTCGGATCGTAAAACTCTGTTGTTGGAGAAGAACGTATTTGATAGTAACTGATCAGGTAGTGACGGTATCCAACCAGAAAGCTACGGCTAACTACGTGCCAGCAGCAGCGGCAATACGTATGTGGCAAGCGTTGTCCGGATTTATTGGGCGTAAAGCGAGCG
+
EEFC,C@@E7FEFC7CCF<FC<FFEGCEFF<FA<;FEF9E,,@@@+@9,CFC,96C,C@8CEGGDE:@@,CF7BFFFDF@C,C7,CF:?FEGFG<<FE=AFFFF=BFEEEFFCFFGD4,C<<,8BA,5DD<,CF9,,AF,CD<,FF@:C<=F9<,>@+@CE<<F,@CC+>F:,3@9FCG@:DF87,2D,>C>E*=1BBF8>,,4@B?F8F**/3AC5+=E*/8*5AC;FG=57):CG7CGG3D3
@M03364:276:000000000-BLYN8:1:1101:7190:9687 1:N:0:1
ACTCCTACGGGAGGCAGCAGTGGGGAATATTGCACAATGGGCGCAAGCCTGATGCAGCCATGCCGCGTGTGTGAAGAAGGCCTTCGGGTTGTAAAGCACTTTCAGCGAGGAGGAAGGTGGTGAACTTAATACGTTCATCAATTGACGTTACTCGCAGAAGAAGCACCGGCTAACTCCGTGCCAGCAGCCGCGGTAATACGGAGGGTGCAAGCGTTAATCGGAATTACTGGGCGTAAAGCGCACG
+
GGGGGGGGGGGGGGGGGGGGGGGGGGGGGGGGGGGGGGGGGGGGGGGGGGGGGGGGGGGGGGGGGGGGGGGGGGGGGGGGGGGGGGGGGGGGGGGGGGGGGGGGGGGGGGGGGDGGGGGGGGGGGGGGGGGGGGFGGGGGGGGGGGGGGGGGGGGEGGGGGGGGGGGGGGDGGGGCGDFGGFGGGFGGCGGDGGEGGGGGGEGEGGGGGGGGGGGGGGGGGGGGGGGFGGFC39EGGGGGGCD<
@M03364:276:000000000-BLYN8:1:1101:26455:9695 1:N:0:1
ACTCCTACGGGAGGCAGCAGTGGGGAATATTGCACAATGGGCGCAAGCCTGATGCAGCCATGCCGCGTGTATGAAGAAGGCCTTCGGGTTGTAAAGTACTTTCAGCGAGGAGGAAGGCGTTGTGGTTAATAACCGCAGCGATTGACGTTACTCGCAGAAGAAGCACCGGCTAACTCCGTGCCAGCAGCCGCGGTAATACGGAGGGTGCAAGCGTTAATCGGAATTACTGGGCGTAAAGCGCACG
+
GGGGGGGGGGGEGGGGGDGGGGEFGCGG9FFGGGGFGGGGGGGGDGGGFAFGGGGGGGGGGFFFGGGEG7EFGGFGGGGGGGGFGGGGEFFGEGFGGGGDFFGGGGG7FFF@FDFFG8FFGCFGGDFFFFFGGGGGGEGEEAFFFGGGFGFFBC>:FFFCFGFGGGGGGGGGFFCFEGGGGGGGGGGGGGGGGGGGGFDFGGCEEGECGGFGCE8CGGGGGGGGGGDGGGFGGGGGGG7CGGD5
@M03364:276:000000000-BLYN8:1:1101:3103:9715 1:N:0:1
ACTCCTACGGGAGGCAGCAGTAGGGAATCTTCCACAATGGACGAAAGTCTGATGGAGCAACGCCGCGTGAGTGAAGAAGGTTTTCGGATCGTAAAACTCTGTTGTTGGAGAAGAACGTATTTGATAGTAACTGATCAGGTAGTGACGGTATCCAACCAGAAAGCCACGGCTAACTACGTGCCAGCAGCCGCGGTAATACGTAGGTGGCAAGCGTTGTCCGGATTTATTGGGCGTAAAGCGAGCG
+
GGGGGGGGGGG@FGGGGGGGGGGGGGGGGGGGGGGGGGGGGGGGCGGGGGGGGGGGGGGGGGGGGGGEFEGGGGGGGGGGFGGGGGGGGGGGGGGGGGGGGGGGGGGGGGGGGGGGGGGGGGGGGGGGGGGGGGGGGGGEGGGGGGGGGGGGGGGGGGGGGGGGGGGGGGGGGGFFCGGGGGGGGFGGGGGGGGGGGGGFGGGGGGGGGGGGGEGGGGGGGEGGGGGGGCFFGGECFGGGDGGC
@M03364:276:000000000-BLYN8:1:1101:13411:9719 1:N:0:1
ACTCCTACGGGAGGCAGCAGTAGGGAATCATCCGCAATGGGCGAAAGCCTGACGGTGCAATGCCGCGTGTGTGAAGAAGGTCTTCGGATCGTAAAGCACTGTTGTGAGAGAAGAACAAGGAATAGAGTAACTGCTATTCGTTTGACGGTATCTCACCAGAAAGCCACGGCTAACTACGTGCCAGCAGCCGCGGTAATACGTAGGTAGCAAGCGTTGTCCGGATTTATTGGGCGTAAAGGGAGCG
+
GGGGGGGGGGGGGGGGGGGGGGGGGGGGGGGGGGGGGGGGGGGGGGGGGGGGGGGGGGGGGGGGGGGGGGGGGGGGGGGGGGGGGGGGGGGGGGGGGGGGGGGGGGGGGGGGGGGGGGGGGGGGGGGGGGGGGGGGGGGGGGGGGGGGGGGGGGGGGGGGGGGGGGGGGGGGGGGGGGGGGGGGGGGGGGGGGGGGGGGGGGGGG?FGGGGGGGGGGGGGGGGGGGGGGGGGGGGGGGG:FDGD
@M03364:276:000000000-BLYN8:1:1101:5622:9724 1:N:0:1
ACTCCTACGGGAGGCAGCAGTGGGGAATATTGCACAATGGGCGCAAGCCTGATGCAGCCATGCCGCGTGTGTGAAGAAGGCCTTCGGGTTGTAAAGCACTTTCAGCGAGGAGGAAGGTGGTGAGCTTAATACGTTCATCAATTGACGTTACTCGCAGAAGAAGCACCGGCTAACTCCGTGCCAGCAGCCGCGGTAATACGGAGGGTGCAAGCGTTAATCGGAATTACTGGGCGTAAAGCGCACG
+
GGGGGGGGGGGGGGGGGGGGGGGGGGGGGGGGGGGGGGGGGGGGGGGGGGGGGGGGGGGGGGGGGGGGGGGGGGFGGGGGGGGGGGGGGGGGGGGGGGGGGGGGGGGGGGGGGCFFGGGGFGG<CGGGGFGGGGGGGGDFGGGGGGGGGGGGGGGGFEFFFGGGGGGGGGGGGGGGGGGGGGGGGGGGGGGGGGGGGGGGEBEGGGGGGGCGGGGGFGGG=C=FGGGGGGGCCGGGGGFGCDGC
@M03364:276:000000000-BLYN8:1:1101:9253:9778 1:N:0:1
ACTCCTACGGGAGGCAGCAGTGGGGAATATTGCACAATGGGCGCAAGCCTGATGCAGCCATGCCGCGTGTATGAAGAAGGCCTTCGGGTTGTAAAGCACTTTCAGCGAGGAGGAAGGTGGTGAGCTTAATACGCTCATCAATTGACGTTACTCGCAGAAGAAGCACCGGCTAACTCCGTGCCAGCAGCCGCGGTAATACGGAGGGTGCAAGCGTTAATCGGAATTACTGGGCGTAAAGCGAACG
+
GGGGGGGGGGGGGDGGGGGGGGGGGGGGGGGGGGGGGGGGGGGGGGGGGFGFFGGGCDGGGGGGGGGGGEGGGGGGGGGGGGGFGGGGGGGGGGGGEGFGGGGGGGDFGGGGGGGGGGGCFFGGGGGGGGGFFC:FEDADGGGFGGGGGGGGGGGGEGGGFGGGGGFCFGGCFGGGGGGGGFGFFGG7CEDECGEGGGFGGCEGEEGGGFCC5?8=CFDGGGDFDGGG?CCFCCE5<*?3*9C)
@M03364:276:000000000-BLYN8:1:1101:6304:9784 1:N:0:1
ACTCCTACGGGAGGCAGCAGTAGGGAATCTTCCACAATGGACGAAAGTCTGATGGAGCAACGCCGCGTGAGTGAAGAAGGTTTTCGGATCGTAAAACTCTGTTGTTGGAGAAGAATGTATCTGATAGTAACTGATCAGGTAGTGACGGTATCCAACCAGAAAGCCACGGCTAACTACGTGCCAGCAGCCGCGGTAATACGTAGGTGGCAAGCGTTGTCCGGATCTATTGGGCGTAAAGCGAGCG
+
GGGGGGGGGGGGGGGGGGGGGGGGGGGGGGGGGGGGGGGGGGGGGGGFFFFEGGFGGGGFGGGGGDGCFGGGGGGFGGGFGGGFGGC,BCFGGGGCCEGGFFGG?FDCDFGGGFFDFFCAFFG9DGGGGGAFFGGGGGGGGFGGCGGGFGFGFGFGGGGGGGGFDGFGCEGDGGGGGGF@CCA@DCFGC5:CDCEDG;CF<9CGGGGGGGGGGGC5CC75CEG5;C?CCDCF3>EEC*:)9<3)
@M03364:276:000000000-BLYN8:1:1101:6897:9800 1:N:0:1
ACTCCTACGGGAGGCAGCAGTAGGGAATCTTCGGCAATGGACGAAAGTCTGACCGAGCAACGCCGCGTGAGTGAAGAAGGTTTTCGGATCGTAAAACTCTGTTGTTAGAGAAGAACAAGGACGTTAGTAACTGAACGTCCCCTGACGGTATCTAACCAGAAAGCCACGGCTAACTACGTGCCAGCAGCCGCGGTAATACGTAGGTGGCAAGCGTTGTCCGGATTTATTGGGCGTAAAGCGAGCG
+
GGGGGGGGGGGGGGGGGGGGGGGGGGGGGGGGGGGGGGGGGGG@FFGGGGGGGGGGGGGGGGGGGGGGGGGGGGGGGGGGGGGGGGGGGGGGGGGGGGGGGGGGGGGGGGGGGGGGGGDDFGF>FGGDGFGGGGGGGGGG7DFGGGGGGGFEFGGGGFFGGGGGGGGGGGFGGGGGGGGGGGGGGGGGGGGGGGGGGGGGGGGGGGGGGGGGGGGGCCFDCEECFF+CFCGGGGGEGGGGGDG<
@M03364:276:000000000-BLYN8:1:1101:8632:9817 1:N:0:1
ACTCCTACGGGAGGCAGCAGTGGGGAATATTGCACAATGGGCGCAAGCCTGATGCAGCCATGCCGCGTGTGTGAAGAAGGCCTTCGGGTTGTAAAGCACTTTCAGCGAGGAGGAAGGTGGTGAGCTTAATACGTTCATCAATTGACGTTACTCGCAGAAGAAGCACCGGCTAACTCCGTGCCAGCAGCCGCGGTAATACGGAGGGTGCAAGCGTTAATCGGAATTACTGGGCGTAAAGCGCACG
+
GGGGGGGGGGGGGGGGGGGGGGGGGGGGGGGGGGGGGGGGGGGGGGGGGGGGGGGGGGGGGGGGGGGGGGGGGGGGGGGGGGGGGGGGGGGGGGGGGGGGGGGGGGGGGGGGGGGGGGGGGGGGGGFGGGGGFGGGGGGGGGGGGGGGGGGGGGGGGGGGGGFGGGGGGGGGGGGGGGGGGGGGGGGGGGGGGGGGGGGGGGGGGGGGGGGFEECEGGGGGGGGGGGGGGGGGGGGGGGGGGG<
@M03364:276:000000000-BLYN8:1:1101:2940:9827 1:N:0:1
ACTCCTACGGGAGGCAGCAGTGGGGAATATTGCACAATGGGCGCAAGCCTGATGCAGCCATGCCGCGTGTATGAAGAAGGCCTTCGGGTTGTAAAGTACTTTCAGCGGGGAGGAAGGTGATGAACTTAATACGTTCATCAATTGACGTTACCCGCAGAAGAAGCACCGGCTAACTCCGTGCCAGCAGCCGCGGTAATACGGAGGGTGCAAGCGTTAATCGGAATTACTGGGCGTAAAGCGCACG
+
GGGGGGGGGGGGGGGGGGGGGGGGGGGGGGGGGGGGGGGGGGGGGGGGGGGGGGGGGGGGGGGGGGGGGGGGGGGGGGGGGGGGGGGGGGGGGGGGGGGGFGGFGGGGGGGGGGGGGGGGGGGGGGGGGGGGGGGGGGGGGGGGGGGGFGGGGGGGGGGGGGGGGGGGGGGGGGGGGGGGGGGGGGGGGGGGGGGGGGGGGGGGGGGGGGGGECCGGGGGGGGGGGGGGGGGGGGGGGGGGGG5
@M03364:276:000000000-BLYN8:1:1101:7914:9844 1:N:0:1
ACTCCTACGGGAGGCAGCAGTAGGGAATCTTCCACAATGGACGAAAGTCTGATGGAGCAACGCCGCGTGAGTGAAGAAGGTTTTCGGATCGTAAAACTCTGTTGTTGGAGAAGAATGTATCTGTTAGTAACTGATCAGGGAGTGACGGTATCCAACCAGAAAGCCACGGCTAACTACGTGCCAGCAGCCGCGGTAATACGTAGGTGGCAAGCGTTGTCCGGATTTATTGGGCGTAAAGCGAGTG
+
EEFDGGFGGGGGGEGCGGGGGDFDFEFE<FFGGFFGFFFGAFFC:7FEEFFDFGCGFGFGGGGCFCEGG7FEFG9FGGGGFFGFGGGGG:?FCEF,=FFGGFA??=FF,??EFFFGGGEGC?F,5,8C<<FFA5?,?EE,+CCFGFGFFDFGGF@FGGGGFGFGGGGGGGEGGGFFFGEG77=8F88:2*BBC:*B@FF>::8B,4B**5CGE8:5:9EGD8CEE<+><9CEGCEC5FF339)1
@M03364:276:000000000-BLYN8:1:1101:5205:9856 1:N:0:1
ACTCCTACGGGAGGCAGCAGTGGGGAATATTGCACAATGGGCGCAAGCCTGATGCAGCCATGCCGCGTGTATGAAGAAGGCCTTCGGGTTGTAAAGTACTTTCAGCGAGGAGGAAGGTGGTGAACTTAATACGTTCATCAATTGACGTTACTCGCAGAAGAAGCACCGGCTAACTCCGTGCCAGCAGCCGCGGTAATACGGAGGGTGCAAGCGTTAATCGGAATTACTGGGCGTAAAGCGCACG
+
GGGGGGGGGGGGGGGGGGGGGGGGGGGGGGGGGGGGGGGGGGGGGGGGGGGGGGGGGGGGGGGGGGGGGGGGGGGGGGGGGGGGGGGGGGGGGGGGGGGGGGGGGGGGGGGGGGGGGGGGGGFGGGGGGGGGGGGGGGGGGGGGGGGGGGGGGGGGGGGGGGGGGGGGGGGGGGGGGGGGGGGGGGGGGGGGGGGGGGGGGCEGGGGGGGGGGGGGGGGGGGDGGGCFGGGGGGDEGFGGGGG<
@M03364:276:000000000-BLYN8:1:1101:16133:9879 1:N:0:1
ACTCCTACGGGAGGCAGCAGTGGGGAATATTGCACAATGGGCGCAAGCCTGATGCAGCCATGCCGCGTGTATGAAGAAGGCCTTCGGGTTGTAAAGTACTTTCAGCGAGGAGGAAGGCATTAAGGTTAATAACCTTAGTGATTGACGTTACTCGCAGAAGAAGCACCGGCTAACTCCGTGCCAGCAGCCGCGGTAATACGGAGGGTGCAAGCGTTAATCGGAATTACTGGGCGTAAAGCGCACG
+
GGGGGGGGGGGGGGGGGGGGGGGGGGGGGGGGGGGGGGGGGGGGGGGGGGGGGGGGGGGGGGGGGGGGGGGGGGGGGGGGGGGGGGGGGGGGGGGGGGGGGGGGGGGGGGGGGEGGGGGGGGGGGGGFGGGGGGGGGGGGGGGGGGGGGGGGGGGGGGGGGGGGGGGGGGGEFGGGGGGGGGFGFFGG:CGGGGGGDGGGGGGGGGGGGGGGGGGEGGGGEGEGFDFFGGGGGGGDGGGGDDD5
@M03364:276:000000000-BLYN8:1:1101:17289:9921 1:N:0:1
ACTCCTACGGGAGGCAGCAGTGGGGAATATTGCACAATGGGCGCAAGCCTGATGCAGCCATGCCGCGTGTATGAAGAAGGCCTTCGGGTTGTAAAGTACTTTCAGCGAGGAGGAAGGCATTAAGGTTAATAACCTTAGTGATTGACGTTACTCGCAGAAGAAGCACCGGCTAACTCCGTGCCAGCAGCCGCGGTAATACGGAGGGTGCAAGCGTTAATCGGAATTACTGGGCGTAAAGCGCACG
+
GGGGGGGGGGGGGGGGGGGGGGGGGGGGGGGGGGGGGGGGGGGGGGGGGGGGGGGGGGGGGGGGGGGGGGGGGGGGGGGGGGGGGGGGGGGGGGGGGGGGGGGGGGGGGGGGGGGGGGGGGGGGGGGGGGGGGGGGGGFFGGGGGGGGGGGGGGGGGGGGGGGGGGGGGGGGGGGGGGGGGGGGGGGGGGGGGGGGGGGGGGGGGGGGGGGGGGGGGGGGGGGGGGGGGGGGGDGGGGGGGGGD
@M03364:276:000000000-BLYN8:1:1101:18007:9928 1:N:0:1
ACTCCTACGGGAGGCAGCAGTGGGGAATATTGCACAATGGACGAAAGTCTGATGGAGCAACGCCGCGTGAGTGAAGAAGGTTTTCGGATCGTAAAACTCTGTTGTTGGAGAAGAACGTATTTGATAGTAACTGATCAGGTAGTGACGGTATCCACCCAGAAAGCCACGGCTAACTACGTGCCAGCAGCCGCGGTAATACGTAGGTGGCAAGCGTTGTCCGGATTTATTGGGCGTAAAGCGAGCG
+
FGGGGGGGGGGGGGGGGGGGFGDDGGGGGGGGGGGGGGGGGGGGFGGFGGFFCFGGAFGGFGEGGGGFGEGFFGGGGGGGFEGGGGGFGEEGGFGGGGFGGGGG@FGGGGGFGF@<FFGFGGGGDFGGGFFFGGGGFFCAF9DFEGEGEGGGGGGGGGGGGGFEFGFEGGGGGGGCGGG7FFCGGFFGCGG5EBEGGFFGGGGGGGGGGGGGGCEGC+AAECEEECGFGGGGGGGGFGGGCDDC
@M03364:276:000000000-BLYN8:1:1101:11187:9938 1:N:0:1
ACTCCTACGGGAGGCAGCAGTGGGGAATATTGCACAATGGGCGCAAGCCTGATGCAGCCATGCCGCGTGTGTGAAGAAGGCCTTCGGGTTGTAAAGCACTTTCAGCGAGGAGGAAGGTGGTGAACTTAATACGTTCATCAATTGACGTTACTCGCAGAAGAAGCACCGGCTAACTCCGTGCCAGCAGCCGCGGTAATACGGAGGGTGCAAGCGTTAATCGGAATTACTGGGCGTAAAGCGCACG
+
GGGGGGGGGGGGGGGGGGGGGGGDFGGGGGGGGGGGGGGGGGGGGGGGGGGGGGGGGGGGGGGGGGGGGGGGGGGGGGGGGGGGGGGGGGGGGGGGGGGGGGGGGGGGGGFGGEGGGGGGGGGGGGGGGGGGGGGGGGGGGGAEGGGGFFGGGGGGGGGGGGGGGGGGDGGGGGGGGGGGGGGGGGGGEGGGGGGGGGGGGEEGGGGGGGDGGGGGCEGGGGGGGGGGGGGGGGGGGFFGGGGC
@M03364:276:000000000-BLYN8:1:1101:7795:9944 1:N:0:1
ACTCCTACGGGAGCCAGCAGTAGGGAATCTTCCGCAATGGACGAAAGTCTGACGGAGCAACGCCGCGTGTGTGAAGAATGTTTTCGGATCGTAAAGCACTGTTGTTAGAGAAGAACACCCTCCATAGGAAATGATGGTGGCATGACGGTATCTAACCAGAAAGCCACGGCTAACTACGTGCCAGCAGCCGCGGTTATACGTAGGCGGCAAGCGCTGCCCGGATGTATTGGGCGTAAAGGGTGCG
+
AF<F<F@@@F@-@+B@6F-;6;FF>FF<6CE@,,8@:FF,,CF:+,6,C<C@EFG6FG@<,6:++@@>C,9CF5C9C8,555,9EFC+84C4F=DB?:EEFF,?=B,?E,59BE=BFG7++4+?E,,5C?,,A<AFAFG:D3=>FAC7F<==@378,8,8<:,,@FAE:*@:E3,@7>6>F*6,*6:DG***4B**2258525B+1=C>88F8**2*:*7**/*0+2<:F*:)12***C**91)
@M03364:276:000000000-BLYN8:1:1101:17125:9944 1:N:0:1
ACTCCTACGGGAGGCAGCAGTAGGGAATCTTCGGCAATGGGGGCAACCCTGACCGAGCAACGCCGCGTGAGTGAAGAAGGTTTTCGGATCGTAAAACTCTGTTGTTAGAGAAGAACGTTAAGTAGCGTGGAAAGTTACTTAAGTGACGGTATCTAACCAGAAAGGGACGGCTAACTACGTGCCAGCAGCCGCGGTAATACGTAGGTCCCAAGCGTTGTCCGGATTTATTGGGCGTAAAGCGAGC
+
GGGGGGGGGGGGGGGGGGGGGFGGGGGFGGGGGGGGGGGGGGGGGGGFGGGG@FGGGGEGGGGGGGGGGGGGGGGGGGGGAAAFFGGGEGGGGGGGGGGGGGGGGFGGCFGGGGGGGFFGFGFGG,8BFDGGGGGFGGGGGFGGCAFFCGGGFGFGGFGGGDGGGGDGGDCEGCG;F7E<FFGGFFGGGGEGEBEGGGGGGFFGG992CFFFFG=8ECFGGGE*;9CFGGGGCG=GDFGGD<D1
@M03364:276:000000000-BLYN8:1:1101:27266:9958 1:N:0:1
ACTCCTACGGGAGGCAGCAGTGGGGAATATTGCACAATGGGCGCAAGCCTGATGCAGCCATGCCGCGTGTATGAAGAAGGCCTTCGGGTTGTAAAGTACTTTCATCGAGGAGGAAGGCATTAAGGTTAATAACCTTAGTGATTGACGTTACTCGCAGAAGAAGCACCGGCTAACTCCGTGCCAGCAGCCGCGGTAATACGGAGGGTGCAAGCGTTAATCGGAATTACTGGTCGTAAAGCGCACG
+
FGGGGGFGGGGEFDGDG>FG9CFGDFEGCFD9@CFFGGE<EFGCFBFGGGGFEEGGGCFFF8EEFGGF@?=CFEEDFGG8<F8FG7F@FE@FGCFGEFGGCDFEBD@E7E7F:B8,FFFEFGGGF?FF,F<FEFE?EFGGGGGDFGG:DC:CFG7CFFF@FD@BGFCFE7@>F7;DB7FG>F,>EB8C>E*:C:=:FFFGEG5*:=8ECGGGGG8=:9CC*:/:?CCGC6+295=*7:*>DCC>
@M03364:276:000000000-BLYN8:1:1101:13205:9967 1:N:0:1
ACTCCTACGGGAGGCAGCAGTAGGGAATCTTCCACAATGGACGAAAGTCTGATGGAGCAACGCCGCGTGAGTGAAGAAGGTTTTCGGATCGTAAAACTCTGTTGTTGGAGAAGAACGTATTTGATAGTAACTGATCAGGTAGTGACGGTATCCAACCAGAAAGCCACGGCTAACTACGTGCCAGCAGCCGCGGTAATACGTAGGTGGCAAGCGTTGTCCGGATTTATTGGGCGTAAAGCGAGCG
+
GGGGGGGGGGGGGGGGGGGGGGGGGGGGGGGGGGGGGGGGGGGGGGGFGGGGGGGGGGGGGGGGGGGGGGGGGGGGGGGGGFFGGGGGGGGGGGGGGGGGGGGGGGGGGGGGGGGGGGGGGGGGGGGGGGGGGGGGGGGGGGGGGGGGGGGGGGGGGGGGGGGGGGGGGGGGGGGGGGGGCGGGGGGGGGGGGGGGGGGGGGGGGGGGGGGGGGGGGGGGGGGGGGGGGGGGGGGGGGGGGDGC
@M03364:276:000000000-BLYN8:1:1101:25837:9979 1:N:0:1
ACTCCTACGGGAGGCAGCAGTGGGGAATATTGCACAATGGGCGCAAGCCTGATGCAGCCATGCCGCGTGTGTGAAGAAGGCCTTCGGGTTGTAAAGCACTTTCAGCGAGGAGGAAGGTGGTGAACTTAATACGTTCATCAATTGACGTTACTCGCAGAAGAAGCACCGGCTAACTCCGTGCCAGCAGCCGCGGTAATACGGAGGGTGCAAGCGTTAATCGGAATTACTGGGCGTAAAGCGCACG
+
GGGGGGGGGGGGGGGGGGGGGGGGGEGGGGGGGGGGGGGGGGGGGGGGGGF@FGGFGGGGGGGGGDGGGGFFGGGGGGGGGGGGGGGGGGGGGGGGGGGGGGGGGDGGCFGGGGGGGGGGGGGGGCFCFFGGGFGGGGGFFFGFGGDFGGGFGGDGGGGGGGGGGGGGGGDDEGGGGGGGGGGGGGGFFCEEGGGGGG9CEEGDGGGGGCGGGEDGGGGGGCEFGGGGG6C=DGGCFGGGGGG5
@M03364:276:000000000-BLYN8:1:1101:20395:10005 1:N:0:1
ACTCCTACGGGAGGCAGCAGTAGGGAATCTTCCACAATGGACGAAAGTCTGATGGAGCAACGCCGCGTGAGTGAAGAAGGTTTTCGGATCGTAAAACTCTGTTGTTGGAGAAGAACGTATTTGATAGTAACTGATCAGGTAGTGACGGTATCCAACCAGAAAGCCACGGCTAACTACGTGCCAGCAGCCGCGGTAATACGTAGGTGGCAAGCGTTGTCCGGATTTATTGGGCGTAAAGCGAGCG
+
GGGGGGGGGGGGGGGGGGFGGGGGDGGGGGGGGGGGGGGGGGGGDGFEFGGGGGFGGGFFGGGGGGGGGGGGGGGGGGGGGGFGFGGGGGGGGGGGFFGGGGGFF8FGFFGGGGGGGGGGDFFFGGFGGGABFGGGFGGGGBFGGGGGGGFGFF3DFGGFGGGGDFGGGD>FFGGGGGFBFD;EGGGGDCGCGEE7CEFG>CFEFFGFCGGFGEEEGG@EEC*:F9EG9E8*9DEC<FCCDDD<
@M03364:276:000000000-BLYN8:1:1101:6880:10011 1:N:0:1
ACTCCTACGGGAGGCAGCAGTGGGGAATATTGCACAATGGGCGCAAGCCTGATGCAGCCATGCCGCATGTGTGAAGAAGGCCTTCGGGTTGTAAAGTACTTTCAGCGAGGAGGAAGGCATTAAGGTTAATAACCTTAGTGATTGACGTTACTCGCAGAAGAAGCACCGGCTAACTCCGTGCCAGCAGCCGCGGTAATACGGAGGGTGCAAGCGTTAATCGGAATTACTGGGCGTAAAGCGCACG
+
GGGFGGGGGGGGGGGGGGGGGGGGGGGGGGGGGGGGGGG?FFFGGGGGGGGGFGGGGGGGFFGGGGDGGFFGGGG<EFGG?FGFGGGEGGGGGGGGGFGGGGDEF9FEGGGGGGGGGGFGGGGGGGGEFCFFFFEGFGGECAEGCFEGCFFGGGGG7F>FFDFCFFGGGGGGGGCAFGFGGGGGGGGGFGGGGGDGGDCGGGDEEEGDCFDFGGDEGGGG5EEGGGGFD?FCDGCGGCFGGGG5
@M03364:276:000000000-BLYN8:1:1101:22041:10018 1:N:0:1
ACTCCTACGGGAGGCAGCAGTAGGGAATCTTCGGCAATGGGGGCAACCCTGACCGAGCAACGCCGCGTGAGTGAAGAAGGTTTTCGGATCGTAAAACTCTGTTGTTAGAGAAGAACGTTAAGTAGAGTGGAAAGTTACTTAAGTGACGGTATCTAACCAGAAAGGGACGGCTAACTACGTGCCAGCAGCCGCGGTAATACGTAGGTCCCAAGCGTTGTCCGGATTTATTGGGCGTAAAGCGAGC
+
GGGGGGGGGGGGGGGGGGGGGGGGGGGGGGGGGGGGGGGGGGGGGGGGGGGGGGGGGGGGGGGGGGGGGGGGGGGGGGGGGGGGGGGGGGGGGGGGGGGGGGGGGGGGDGGGGGGGGGFFGGGGGGGGGGGGGGGGGGGGGGGGGGGGGGGGGGGGGGGGCGGGGCGGGGGEGGGGGGGGFGGGFCFDGG>EGGGGGGGGGFFFGGFFGGFGGGGGGGGGGDEEGFGGG7E5CDEGGGGGGGG<
@M03364:276:000000000-BLYN8:1:1101:14992:10022 1:N:0:1
ACTCCTACGGGAGGCAGCAGTAGGGAATCTTCCACAATGGACGAAAGTCTGATGGAGCAACGCCGCGTGAGTGAAGAAGGTTTTCGGATCGTAAAACTCTGTTGTTGGAGAAGAACGTATTTGATAGTAACTGATCAGGTAGTGACGGTATCCAACCAGAAAGCCACGGCTAACTACGTGCCAGCAGCCGCGGTAATACGTAGGTGGCAAGCGTTGTCCGGATTTATTGGGCGTAAAGCGAGCG
+
GGGGGGGGGGGGGGGGGGGGGGGGGGGGFGGFGGGGGGGGGGGGGGGGGGGGGGGGGGGGGGGGGGGGGGGFFGGGGGGGGGGGGG@FEDGGGGGGGGGGGGGGGGGGGGGGGGGGG<FCGFGEFFFFGGDFFGGGGGGGGGGGGFGGGGGGGGGGFGFGGGGGGGGGDGGGGGGGGGGGGGGGGFFE>8CCEGGGGGGGFFGGGGCFGGGGGECEE7FEG88CCFGGGGGDD<EEGGCDGGGD
@M03364:276:000000000-BLYN8:1:1101:5215:10029 1:N:0:1
ACTCCTACGGGAGGCAGCAGTAGGGAATCTTCCGCAATGGGCGAAAGCCTGACGGAGCAACGCCGCGTGAGTGATGAAGGGTTTCGGCTCGTAAAACTCTGTTATTAGGGAAGAATAAATGTGTAAGTAACTGTGCACGTCTTGACGGTACCTAATCAGAAAGCCACGGCTAACTACGTGCCAGCAGCCGCGGTAATACGTAGGTGGCAAGCGTTATCCGGAATTATTGGGCGTAAAGCGCGCG
+
GGGGGGGGGGGGGGGGGGGGGGGGGGGGGGGGGGGGGGGGGGGGGGGGGGGGGGGGGGGGGGGGGGGGGGGGGGGGGGGGGGGGGGGGGGGGGGGGGGGGGGGGGGGGGGGGGGFGGGGGGFFGFGGGGGGGGFGGGGGGGGGGGGGGGGGGGGGGGGGGGGGGGGGGDECFGGGGGGGGGGGGGGGGGGGGGGEEFFGGGGFEGGGFGGFFEGGDGGGGGGCGGGGCFGGGDDGGGGGGGGGC
@M03364:276:000000000-BLYN8:1:1101:20701:10031 1:N:0:1
ACTCCTACGGGAGGCAGCAGTAGGGAATCTTCGGCAATGGGGGCAACCCTGACCGAGCAACGCCGCGTGAGTGAAGAAGGTTTTCGGATCGTAAAACTCTGTTGTTAGAGAAGAACGTTAAGTAGAGTGGAAAGTTACTTAAGTGACGGTATCTAACCAGAAAGGGACGGCTAACTACGTGCCAGCAGCCGCGGTAATACGTAGGTCCCAAGCGTTGTCCGGATTTATTGGGCGTAAAGCGAGC
+
GGGGGGGGGGGGGGGGGGGGGGGGGGGGGGGGGGGGGGGGGGGGGGGGGGGGGGGGGGGGGGGGGGGGGGGGGGGGGGGGGGGGGGGGGGGGGGGGGGGGGGGGGGGGGGGGGGGGGGGGGGGGGGGGGGGGGGGGGGGGGGGGGGGGGGGGGGGGGGGGGFGGGCFFDGGGGGGGGGGGGFGGGGGGGGGGGGGGGGGGGGGGGGGGFGFGGGGEEGGGGGGGG6CGGGGGGDEEDGGGGGG9
@M03364:276:000000000-BLYN8:1:1101:21135:10107 1:N:0:1
ACTCCTACGGGAGGCAGCAGTGGGGAATATTGCACAATGGGCGCAAGCCTGATGCAGCCATGCCGCGTGTGTGAAGAAGGCCTTCGGGTTGTAAAGCACTTTCAGCGAGGAGGAAGGTGGTGAACTTAATACGTTCATCAATTGACGTTACTCGCAGAAGAAGCACCGGCTAACTCCGTGCCAGCAGCCGCGGTAATACGGAGGGTGCAAGCGTTAATCGGAATTACTGGGCGTAAAGCGCACG
+
GGGGGGGGGGGGGGGGGGGGGGGGGGGGGGGGGGGGGGGGGGGGGGGGGGGGGGGGGGGGGGGGGGGGGGGGGGGGGGGGGGGGGGGGGGGGGGGGGGGGGGGGGGGGGGGGGGGGGGGGGGGGGGGGGGGGGGGGGGGGGGGGGGGGGGGGGGGGGGGGGGGGGGGGGGGGGGGGGGGGGGGGGGGGGGGGGGGGGGGGGEGGGGGGGGGGGGGGGGGGGGGGGGGGGGGFGGGGGGGGGGGD
@M03364:276:000000000-BLYN8:1:1101:22717:10119 1:N:0:1
ACTCCTACGGGAGGCAGCAGTGGGGAATATTGCACAATGGGCGCAAGCCTGATGCAGCCATGCCGCGTGTATGAAGAAGGCCTTCGGGTTGTAAAGTACTTTCAGCGAGGAGGAAGGCATTAAGGTTAATAACCTTAGTGATTGACGTTACTCGCAGAAGAAGCACCGGCTAACTCCGTGCCAGCAGCCGCGGTAATACGGAGGGTGCAAGCGTTAATCGGAATTACTGGGCGTAAAGCGCACG
+
GGGGGGGGGGGGGGGGGGGGGGGGGGGGGGGGGGGGGGGGGGGGGGGGGGGGGGGGGGGGGGGGGGGGGGGGGGGGGGGGGGGGGGGGGGGGGGGGGGGGGGGGGGGGGGGGGGGGGGGGGGGGGGGGGGGGGGGGGGFGGGGGGGGGGGDGGGGGGGGGGGGGGGGGGGGGGGGGGGGDGGGGGGGFGGGGGGGGGGGGGGGGGGGGGGGGGEGGGGFGGGCGFGGGGGGGGGGGGGGGGGGG
@M03364:276:000000000-BLYN8:1:1101:22040:10131 1:N:0:1
ACTCCTACGGGAGGCAGCAGTGGGGAATATTGCACAATGGGCGCAAGCCTGATGCAGCCATGCCGCGTGTATGAAGAAGGCCTTCGGGTTGTAAAGTACTTTCAGCGAGGAGGAAGGCATTAAGGTTAATAACCTTAGTGATTGACGTTACTCGCAGAAGAAGCACCGGCTAACTCCGTGCCAGCAGCCGCGGTAATACGGAGGGTGCAAGCGTTAATCGGAATTACTGGGCGTAAAGCGCACG
+
GGGFGGGGGGGGGGGGGGGGGGGGGGGGGGGGGGGGGFGGGGGGGGGGGGGGGGFGGGGGGGGFGGGGGGGGGGGGGGGGGGGGFGGGGGGGGGGGGGGGGGGGGGGGGGGGGGDGGGGGGGEGGGGGGGGGGGGGGGGGGGGGGGGGGGGGGGGGGGFGGGGGGGGGGGGGGGGGGGGGGGGGGGFGGGGGGGGGGGGGGDGGGGGGFGGGGEEGGGGGGGGGGGGGGFDGDDCGGF77DCGC
@M03364:276:000000000-BLYN8:1:1101:15256:10151 1:N:0:1
ACTCCTACGGGAGGCAGCAGTGGGGAATATTGCACAATGGGCGCAAGCCTGATGCAGCCATGCCGCGTGTGTGAAGAAGGCCTTCGGGTTGTAAAGCACTTTCAGCGAGGAGGAAGGTGGTGAGCTTAATACGTTCATCAATTGACGTTACTCGCAGAAGAAGCACCGGCTAACTCCGTGCCAGCAGCCGCGGTAATACGGAGGGTGCAAGCGTTAATCGGAATTACTGGGCGTAAAGCGCACG
+
GGGGGGGGGGGGGGGGGGGGGGGGGGGGGGGGGGGGGGGGGGGGGGGGGGGGGGGGGGGGGGGGGGGGGGGGGGGGGGGGGGGGGGGGGGGGGGGGGGGGGGGGGGGGGGGGGGGGGGGGGGGGGGGGGGGGGGGGGGGGGGGGGGGGGGGGGGGGGGGGGGGGGGGGGGGGGGGGGGGGGGGGGGGGGGGGGGGGGGGGGGGGGGGGGGGGGGGGGGGGGGGGGGGGGGGGGGGGGGGGGGG3
@M03364:276:000000000-BLYN8:1:1101:16906:10163 1:N:0:1
ACTCCTACGGGAGGCAGCAGTGGGGAATATTGCACAATGGGCGCAAGCCTGATGCAGCCATGCCGCGTGTGTGAAGAAGGCCTTCGGGTTGTAAAGCACTTTCAGCGAGGAGGAAGGTGGTGAGCTTAATACGCTCATCAATTGACGTTACTCGCAGAAGAAGCACCGGCTAACTCCGTGCCAGCAGCCGCGGTAATACGGAGGGTGCAAGCGTTAATCGGAATTACTGGGCGTAAAGCGCACG
+
GGGGGGGGGGGGGGGGGGGGGGGGGGGGGGGGGGGGGGGGGGGGGGGGGGGGGGGGGGGGGGGGGGGGGGGGGGGGGGGGGGGGGGGGGGGGGGGGGGGGGGGGGGGGGGEGGFGGGGGGGGGGGGGGGFGGGGGGGGGGGGGGG<CGGGGGGGGGGGGGGGGGGGGGGGGGFGGGGGGGGGGGGGGGGGGGGGGGGC9CECEGGGGGGGFGGGGGGGGGGGGFGGGGGGGGGGGGGGGGGGG<
@M03364:276:000000000-BLYN8:1:1101:13286:10184 1:N:0:1
ACTCCTACGGGAGGCAGCAGTGGGGAATATTGCACAATGGGCGCAAGCCTGATGCAGCCATGCCGCGTGTGTGAAGAAGGCCTTCGGGTTGTAAAGCACTTTCAGCGAGGAGGAAGGTGGTGAACTTAATACGTTCATCAATTGACGTTACTCGCAGAAGAAGCACCGGCTAACTCCGTGCCAGCAGCCGCGGTAATACGGAGGGTGCAAGCGTTAATCGGAATTACTGGGCGTAAAGCGCACG
+
GGGGGGGGGGGGGGGGGGGGGGGGGGGGGGGGGGGGGGGGGGGGGGGGGGGGGGGGGGGGGGGGGGGGGGGGGGGGGGGGGGGGGGGGGGGGGGGGGGGGGGGGGGGGDECFGGGGGGGGGGGFGGGGGGGGGGGGGGGGGGGGGGGGGGGGGGGCFGGGGGGGGGGGGGGGGGGGGGGGGGGGGGGGGGGGGGGGGGGGGGGGGEGGGGGGGEEGGGGGDGGGGGGGG?FGGGGCGGGGGGGC
@M03364:276:000000000-BLYN8:1:1101:2865:10189 1:N:0:1
ACTCCTACGGGAGGCAGCAGTGGGGAATATTGCACAATGGGCGCAAGCCTGATGCAGCCATGCCGCGTGTGTGAAGAAGGCCTTCGGGTTGTAAAGCACTTTCAGCGAGGAGGAAGGTGGTGAACTTAATACGTTCATCAATTGACGTTACTCGCAGAAGAAGCACCGGCTAACTCCGTGCCAGCAGCCGCGGTAATACGGAGGGTGCAAGCGTTAATCGGAATTACTGGGCGTAAAGCGCACG
+
GGGGGGGGGGGGGGGGGGGGGGGGGGGGGGGGGGGGGGGGGGGGGGGGGGGGGGGGGGGGGGGGGGGGGGGGGGGGGGGGGGGGGGGGEGGGGGGGGGGGGGGGGGGGGGGGGGGGGGFFGGGGGGGGGGGGGFFFGGGGGGGGGGGGGGGGGGGGGGGGGGGFFGGGEGGGGGGGGGGGGGGCFGGGCEGGGGGGGGGGEC>EGGGDGGGFGGGGGGGGGGGGGFGGGGGCDGGGGFFGDGG5
@M03364:276:000000000-BLYN8:1:1101:23011:10210 1:N:0:1
ACTCCTACGGGAGGCAGCAGTGGGGAATATTGCACAATGGGCGCAAGCCTGATGCAGCCATGCCGCGTGTATGAAGAAGGCCTTCGGGTTGTAAAGCACTTTCAGCGAGGAGGAAGGTGGTGAACTTAATACGTTCATCAATTGACGTTACTCGCAGAAGAAGCACCGGCTAACTCCGTGCCAGCAGCCGCGGTAATACGGAGGGTGCAAGCGTTAATCGGAATTACTGGGCGTAAAGCGCACG
+
GGGGGGGGGGGGGGGGGGGGFGGFEGGGGGGGAFGGGGGGGGGGGGGGGFGGFAFFFGFGGGFGGGGGGCFGGGGGFGGGGF@EGGGGGGGFGGGGFGGGDFGGGGGGGGDEEFFEG<FFFG,BFGGGGDGGGFGGGGGGFFGGGGGFFGGGFE@FG+@CG7BGGGGGGEEGGGFGGGFCEFGFDFCG,::EGGGGGGGGG5EGEGGGGGG=G8EEEFFGGGGGGGFGFGGGDGGE3CGG)/9/
@M03364:276:000000000-BLYN8:1:1101:25337:10224 1:N:0:1
ACTCCTACGGGAGGCAGCAGTGGGGAATATTGCACAATGGGCGCAAGCCTGATGCAGCCATGCCGCGTGTGTGAAGAAGGCCTTCGGGTTGTAAAGCACTTTCAGCGAGGAGGAAGGTGGTGAGCTTAATACGTTCATCAATTGACGTTACTCGCAGAAGAAGCACCGGCTAACTCCGTGCCAGCAGCCGCGGTAATACGGAGGGTGCAAGCGTTAATCGGAATTACTGGGCGTAAAGCGCACG
+
GGGGGGGGGGGGGGGGGGGGGGGGGGGGGGGGGGGGGGFGGGCEGGGGGGGGGGGGGGGGGCGGGGGGGGGGGGGGGGGGGGGFGGGGFGGGGGGGGGGGGFGFGGGFGGGGGGGGGGGG7FGGGGFGGGGGGFGGGGGGGGCFFGGGGGGGFCGDGGGGGGGGG?FGGGGGGGGGGGGFGGGGGGG>EGGGGGGGFGGGGEGGGGGGFFGGGGGGGGGGGGGFGGGGGFGFGGCGGGDDGGG)
@M03364:276:000000000-BLYN8:1:1101:7373:10227 1:N:0:1
ACTCCTACGGGAGGCAGCAGTGGGGAATATTGCACAATGGGCGCAAGCCTGATGCAGCCATGCCGCGTGTATGAAGAAGGCCTTCGGGTTGTAAAGTACTTTCAGCGAGGAGGAAGGCATTAAGGTTAATAACCTTAGTGATTGACGTTACTCGCAGAAGAAGCACCGGCTAACTCCGTGCCAGCAGCCGCGGTAATACGGAGGGTGCAAGCGTTAATCGGAATTACTGGGCGTAAAGCGCACG
+
GGGGGGGGGGGGGGGGGGGGGGGGGGGGGGGGGGGGGGGGGGGGGGGGGGGGGGGGGGGGGGGGGGGGGGGGGGGGGGGGGGGGGGGGGGGGGGGGGGGGGGGGGGGDGGGGGGGGGGGGGGGGGGGGGGGGFGGGGGGGGFGGGGGGGGGGGGGGGGGGGGGGGGGGGGGGGGGGGGGGGGGGGGGGGEGGGGGGGGFGGGGGGGGGGGFGGGGGGGGGGEGGGGGFGGGFDGGEGFGGGGG<
@M03364:276:000000000-BLYN8:1:1101:9223:10230 1:N:0:1
ACTCCTACGGGAGGCAGCAGTGGGGAATATTGCACAATGGGCGCAAGCCTGATGCAGCCATGCCGCGTGTATGAAGAAGGCCTTCGGGTTGTAAAGTACTTTCAGCGAGGAGGAAGGCATTAAGGTTAATAACCTTAGTGATTGACGTTACTCGCAGAAGAAGCACCGGCTAACTCCGTGCCAGCAGCCGCGGTAATACGGAGGGTGCAAGCGTTAATCGGAATTACTGGGCGTAAAGCGCACG
+
GGGGGGGGGGGGGGGGGGGGGGGGGGGGGGGGGGGGGGGGGGGGGGGGGGGGGGGGGGGGGGGGGGGEGGGGGGGGGGGGGGGGGGGGGGGGGGGGFGGGGGGGGGGGGGGGGGCFDGFGGGGGGGGGGGGGGGGGGGGGGGGGGGGGGGGGGGGGGGGGGGGGGGBFCFCFCFCFGGFFGGGGGGFGGGGGGGDEGGGGGGGGGBC>CFGFGECEFGGGCGGGGGGGGGGGGGGGGFCDCDG3
@M03364:276:000000000-BLYN8:1:1101:8363:10235 1:N:0:1
ACTCCTACGGGAGGCAGCAGTAGGGAATCTTCCACAATGGACGAAAGTCTGATGGAGCAACGCCGCGTGAGTGAAGAAGGTTTTCGGATCGTAAAACTCTGTTGTTGGAGAAGAATGTATCTGATAGTAACTGATCAGGTAGTGACGGTATCCAACCAGAAAGCCACGGCTAACTACGTGCCAGCAGCCGCGGTAATACGTAGGTGGCAAGCGTTGTCCGGATTTATTGGGCGTAAAGCGAGCG
+
GGGGGGGGGGGGGGGGGGGGGGGGGGGGGGGGGGGGGGGGGGGGGGGGGGGGGGGGGGGGGGGGGGGGGGGGGGGGGGGGFGGGGGGGGGGGGGGGGGGGGGGGGGGGFGGGGGGGGGGGGGGFGGGGGGGGGGGGGGGGGGGGGGGGGGGGGGGGGGGGGGGGGGGGGGGGGGGGGGGGGGGGGGGGGGGGGGGGGFGGGGGGGGGGGGGGGGGDCCFGDEEGFGGGGGGGGGGGGG7CGGGC
@M03364:276:000000000-BLYN8:1:1101:25098:10247 1:N:0:1
ACTCCTACGGGAGGCAGCAGTGGGGAATATTGCACAATGGGCGCAAGCCTGATGCAGCCATGCCGCGTGTATGAAGAAGGCCTTCGGGTTGTAAAGTACTTTCAGCGAGGAGGAAGGCATTAAGGTTAATAACCTTAGTGATTGACGTTACTCGCAGAAGAAGCACCGGCTAACTCCGTGCCAGCAGCCGCGGTAATACGTAGGTGGCAAGCGTTGTCCGGATTTATTGGGCGTAAAGCGAGCG
+
GGGGGGGGGGGGGDGGGGGGGGGGGGGGGGGGGGGGGGGGGGGGGGGGGGGGGCGGGGGGCDGGGGGGGCFGGGGGGGGGGD<FGGGGGGGGGGGFGGGGGGGG<FFEFGGGFEGFEGGGGGGGGG9BFFAFFB9DFGFFFG9<FG>FGGGGGCCCFGFEGCGGGGGCFCCEGE;CGGGDBFGGGGGGGGDGCE8*?998CECEGGCCB?FFGEEG=?<AE*AC+AE7C68CCGGG777DGDDG
@M03364:276:000000000-BLYN8:1:1101:28612:10264 1:N:0:1
ACTCCTACGGGAGGCAGCAGTAGGGAATCTTCGGCAATGGACGAAAGCCTGACCGAGCAACGCCGCGTGAGTGAAGAAGGATTTCGGATCGTAAAACTCTGTTGTTAGAGAAGAACAAGGACGTTAGTAACTGAACGTCTCCTGACGGTATCTAACCAGAAAGCGACGTCTAACTACGTGCCAGCAGCCGCGCTAATACGTAGGTGGCAAGCGTTGTCCGGGGATATTGGGCGTAAAGCGAGCG
+
FGGGFGGGGGGGDGGGGGGGGGGGGGGG,CFA<6+CEGGGCEGEGEE,CF@F,,@FECEGGCEFECFCEBC5EFGGGGG@49BEFGGCEB?FFGGFDBFGAFEDFEFG?DFCFG?FFE8=8<>FC<C?EFFF,C<=,3+,:FF<D,+:@@BF9FGFGGD:B:,:*35C**>DFGG9>@FDFCE,;C6,:CEE*88*+52*5?88<?E6C?EE5=;8*30:****/0<C09*7DCC/7CGGDC<5
@M03364:276:000000000-BLYN8:1:1101:25030:10276 1:N:0:1
ACTCCTACGGGAGGCAGCAGTGGGGAATATTGCACAATGGGCGCAAGCCTGATGCAGCCATGCCGCGTGTATGAAGAAGGCCTTCGGGTTGTAAAGTACTTTCAGCGGGGAGGAAGGCGATAAGGTTAATAACCTTGTCGATTGACGTTACCCGCAGAAGAAGCACCGGCTAACTCCGTGCCAGCAGCCGCGGTAATACGGAGGGTGCAAGCGTTAATCGGAATTACTGGGCGTAAAGCGCGCG
+
GGGGGGFGGFGGGGGGGGGGGGGGGGGGGGGGGGGGGGGGGGGGGGGGGGGGGGGGGGGGGGGGGGGGGGGGGGGGGGGGGGGGGGGGGGGGGGGGGGGGGGGGGGGEGGGGGGGGGGGGGGGGGGGGGGGGGGGGGGGGFGGGGGGGGGGGGGGGGGGG?FGGGGGGGGGGGGGGGGGGGGGGGGGGGGGGGGGGGGGGGGGGGGGGGGGGGGGGGGGGGGGGGGGGFGGGGGGGGGGGGGGG
@M03364:276:000000000-BLYN8:1:1101:25590:10278 1:N:0:1
ACTCCTACGGGAGGCAGCAGTGGGGAATATTGCACAATGGGCGCAAGCCTGATGCAGCCATGCCGCGTGTATGAAGAAGGCCTTCGGGTTGTAAAGTACTTTCAGCGAGGAGGAAGGCATTAAGGTTAATAACCTTAGTGATTGACGTTACTCGCAGAAGAAGCACCGGCTAACTCCGTGCCAGCAGCCGCGGTAATACGGAGGGTGCAAGCGTTAATCGGAATTACTGGGCGTAAAGCGCACG
+
EFEGGGFGGGEGGGGGGGGFFGGGGEDGGCFGGGGGGGGFGGGGGGGGGGE@EGG@CFEFGGGFGGGFGGGGGGG9CFF8FDGGGCFCF@CFGGGGC9EEGGCFAFEGGGGG+8?E7ECFGGGGFGFDEFGGCFFFCDGDCGDFGCFECF=F<CCC7C>FFFGGGGGGDFGGGG9DCEFFEE>7>DGFG5>>C:EE9+3=B*BCE>EB:CC5?ECEFDFGDGC/@ECFFDG5C7C*1>FDC3)/
@M03364:276:000000000-BLYN8:1:1101:11584:10279 1:N:0:1
ACTCCTACGGGAGGCAGCAGTGGGGAATATTGCACAATGGGCGCAAGCCTGATGCAGCCATGCCGCGTGTGTGAAGAAGGCCTTCGGGTTGTAAAGCACTTTCAGCGAGGAGGAAGGTGGTGAGCTTAATACGTTCATCAATTGACGTTACTCGCAGAAGAAGCACCGGCTAACTCCGTGCCAGCAGCCGCGGTAATACGGAGGGTGCAAGCGTTAATCGGAATTACTGGGCGTAAAGCGCACG
+
GGGGGGGGGGGGGGGGGGGGGGGGGGGGGGGGGGGGGGGGGGGGGGGGGGGGGGGGGGGGGGGGGGGGGGGGGGGGGGGGGGGGGGGGGGGGGGGGGGGGGGGGGGGGGGGGGGGGGGGGGGGGGGGGGGGGGGGGGGGGGGGGGGGGGGGGGGGGGGGGGGGGGGGGGDEGGGGGGGGGGGGGFGGGGGGGGGGGGGGGGGGGGGGGGGGGGGGGDCFGGGGGGGGGGGFGDGGEGGGGGGG<
@M03364:276:000000000-BLYN8:1:1101:24504:10291 1:N:0:1
ACTCCTACGGGAGGCAGCAGTGGGGAATATTGCACAATGGGCGCAAGCCTGATGCAGCCATGCCGCGTGTGTGAAGAAGGCCTTCGGGTTGTAAAGCACTTTCAGCGAGGAGGAAGGTGGTGAGCTTAATACGTTCATCAATTGACGTTACTCGCAGAAGAAGCACCGGCTAACTCCGTGCCAGCAGCCGCGGTAATACGGAGGGTGCAAGCGTTAATCGGAATTACTGGGCGTAAAGCGCACG
+
GGGGGGGGGGGGGGGGGGGGGGGGGGGGGGGGGGGGFGGGGGGGGDEGFGGGGGGGGGGGGGGGGGGGGGGGGGFGGGGGGGGGGGGGGGGGGGGGGGGGGGGGGGGGGGGGGGGGGGGGGGGGGGGGGGGGGEFGGGCFGEGGGGGGGGGGGGGGGGGGGGGGGGGGGGGGGGGGGGGGGGGGGGGGCGGEEGGGGGGGGGGGGGGGGGGGGGGGGGGGGGGGGGGGGGGGGGGGGFFGGDGG
@M03364:276:000000000-BLYN8:1:1101:6592:10298 1:N:0:1
ACTCCTACGGGAGGCAGCAGTAGGGAATCTTCCACAATGGACGAAAGTCTGATGGAGCAACGCCGCGTGAGTGAAGAAGGTTTTCGGATCGTAAAACTCTGTTGTTGGAGAAGAACGTATTTGATAGTAACTGATCAGGTAGTGACGGTATCCAACCAGAAAGCCACGGCTAACTACGTGCCAGCAGCCGCGGTAATACGTAGGTGGCAAGCGTTGTCCGGATTTATTGGGCGTAAAGCGAGCG
+
GGGGGGGGGGGGGGGGGGGGGGGGGGGGGGGGGGGGGGGGGGGGGGGGGGGGGGGGGGGGGGGGGGGGGGGGGGGGGGGGGGGGGGGGGGGGGGGGGGGGGGGGGGGGGGGGGGGGGFFGGGGGGGGGGGGGGGGGGFGGGGGGGGGGGFGGGGGGGGGGGGGGGGGGGGGGGGGGGGGGGGFBFGGGGGGGGGGEGDGGGGGGGGGGGGGGCE=GGCFGGEC>EGGGGGGGGGGGG7CDGGG9
@M03364:276:000000000-BLYN8:1:1101:10656:10314 1:N:0:1
ACTCCTACGGGAGGCAGCAGTGGGGAATATTGCACAATGGGCGCAAGCCTGATGCAGCCATGCCGCGTGTGTGAAGAAGGCCTTCGGGTTGTAAAGCACTTTCAGCGAGGAGGAAGGTGGTGAACTTAATACGTTCATCAATTGACGTTACTCGCAGAAGAAGCACCGGCTAACTCCGTGCCAGCAGCCGCGGTAATACGGAGGGTGCAAGCGTTAATCGGAATTACTGGGCGTAAAGCGCACG
+
GGGGGGCGGGGGGGGGGGGGGGGGGGGGGGGGGGGGGGGGGGGGGGGGGGGGGGGGGGGGGGGGGGGFGGGGGGGGGGGGGGGGGGGGGGGGGGGGGGGGGGGGGGGGGGGGGGGGGGGGGGFGGGGGGGGGGGGGGGGGGGGGGGGGGGGGGGGGGGGGGGGGGGGGGGGGGGGGGGGGGGGGGGGGGGGGGGGGGGGGGEGGGGGGGGGGGGGGGGGGEDGGGC<FFGGGGGDEFGGGGGGC
@M03364:276:000000000-BLYN8:1:1101:18352:10322 1:N:0:1
ACTCCTACGGGAGGCAGCAGTAGGGAATCTTCCGCAATGGGCGAAAGCCTGACGGAGCAACGCCGCGTGAGTGATGAAGGGTTTCGGCTCGTAAAACTCTGTTATTAGGGAAGAACATATGTGTAAGTAACTGTGCACATCTTGACGGTACCTAATCAGAAAGCCACGGCTAACTACGTGCCAGCAGCCGCGGTAATACGGAGGGTGCAAGCGTTAATCGGAATTACTGGGCGTAAAGCGCACG
+
GGGGGGGGGGGGGGGGGGGGGGGGGGGGGGGGGGGGGGGGGGGGGGGGGGGGGGGGGGGGGGGGGGGGGGGGGGGGGGGGGGGGGGGGGGGGGGGGGGGGGGGGGGGGGGGGGGGGGGGGGGGGGGGGGGGGGGGGGGGCGGGGGGGGGGFGGGGGGGGGGGGGGGGGGGGGGGGGGGGGGGGGGGGGGGGGGGGGGGGGGGGGGGGGGGGGGGGGGGGGGGGGGGGGGGGGGGGGGGGGGGGC
@M03364:276:000000000-BLYN8:1:1101:24728:10322 1:N:0:1
ACTCCTACGGGAGGCAGCAGTGGGGAATATTGCACAATGGGCGCAAGCCTGATGCAGCCATGCCGCGTGTGTGAAGAAGGCCTTCGGGTTGTAAAGCACTTTCAGCGAGGAGGAAGGTGGTGAACTTAATACGTTCATCAATTGACGTTACTCGCAGAAGAAGCACCGGCTAACTCCGTGCCAGCAGCCGCGGTAATACGTAGGTGGCAAGCGTTGTCCGGAATTATTGGGCGTAAAGCGCGCG
+
GGGGGGGGGGGGGGGGGGGGGGGGGGGGFGGGGFGGGGGGGGGGGGGGGGGFGGGGGGGGGGGGGGGGGGGGGGGGGGGGGGGGGGGGGFGGGGGGGGGGGGFGGCGFCEGGGGFGGGGGGGGGGGGGGGGGGGGGGFGDEGGDFFGGGGGGGGGGGGGGGGGGGFGGGGGGGGGGGGGGGGGGGGGGGGGGGGEGGGGGGGGGGGGGGGGGGGGGGGGEGG=GGGGGGGGGGGEGGGFGGDC5
@M03364:276:000000000-BLYN8:1:1101:10992:10331 1:N:0:1
ACTCCTACGGGAGGCAGCAGTAGGGAATCTTCGGCAATGGGGGCAACCCTGACCGAGCAACGCCGCGTGAGTGAAGAAGGTTTTCGGATCGTAAAACTCTGTTGTTAGAGAAGAACGTTAAGTAGAGTGGAAAGTTACTTAAGTGACGGTATCTAACCAGAAAGGGACGGCTAACTACGTGCCAGCAGCCGCGGTAATACGTAGGTGGCAAGCGTTGTCCGGATTTATTGGGCGTAAAGCGAGC
+
GGGGGGGGGGGGGGGGGGGGGGGGGGGGGGGGGGGGGGGGGGGGGGGGGFGGGGGGGGGGGGGGGGGGGGGGGGGGGGGGGGGGGGGGGGGGGGGGGGGGGGGGGGGGGGGGGGGGGGGGGGGGGGGGGGGGGGGGGGGGGGGGGGGGGGGGGGGGGGGG,DFAFGGGGGGGGGGGGGGGGGFGGGFFGGGGGGGGGGGFGEFFGG9FGGGGGGEE5EGGGGGCEGGGGGGGGGGEDFGGGDG)
@M03364:276:000000000-BLYN8:1:1101:10341:10342 1:N:0:1
ACTCCTACGGGAGGCAGCAGTGGGGAATATTGCACAATGGGCGCAAGCCTGATGCAGCCATGCCGCGTGTATGAAGAAGGCCTTCGGGTTGTAAAGTACTTTCAGCGAGGAGGAAGGCGTTGTGGTTAATAACCGCAGCGATTGACGTTACTCGCAGAAGAAGCACCGGCTAACTCCGTGCCAGCAGCCGCGGTAATACGGAGGGTGCAAGCGTTAATCGGAATTACTGGGCGTAAAGCGCACG
+
GGGGGGGEGGGGGGGGGGGGGGGGGGGGGGGGGGGGGGGGGGGGGGGGGGGGGGGGGGGGGGGGGGGGGGGGGGGGGGGGGGGGGGGGGGGGGGGGGGGGGGGGGGGEGGGGGGGGGGGGGGGGGGGGGGGGGGGGGGGGGGGGGGGGGGGGGGGGGGGGGGGGGGGGGGGGGGGGGGGGGGGGGGGGGGGGGGGGGGGGGEGGGGGGGGGGGGGGGGGGGGGGGGGGGCFCDGGGGFGGGDG7
@M03364:276:000000000-BLYN8:1:1101:13245:10343 1:N:0:1
ACTCCTACGGGAGGCAGCAGTAGGGAATCTTCGGCAATGGGGGCAACCCTGACCGAGCAACGCCGCGTGAGTGAAGAAGGTTTTCGGATCGTAAAACTCTGTTGTTGGAGAAGAACGTATTTGATAGTAACTGATCAGGTAGTGACGGTATCCAACCAGAAAGCCACGGCTAACTACGTGCCAGCAGCCGCGGTAATACGTAGGTGGCAAGCGTTGTCCGGATTTATTGGGCGTAAAGCGAGCG
+
GGGGGGGGGGGGGGGGGGGGGGGGGGGGGGGGGGGGGGGGGGGGGGGGGGGGGGGGGGGGGGGGGGGGGGGGGGGGGGGGGGGGGGGGGGGGGGGGGGGGGGGGGGGGGGGGGGGGGGGGGGGGGGGGGGGGGGGGGGGGGGGGGGGGGGGGGGGGGGGGGGGGGGGGGGGGGGGGGGGGGGGCGGGGGGGGGGDGGGGGCFGGGFGGGGGGGGGGGGGGGGEGFCFGGGGFGGGGGGGGGDGC
@M03364:276:000000000-BLYN8:1:1101:12897:10352 1:N:0:1
ACTCCTACGGGAGGCAGCAGTGGGGAATATTGCACAATGGGCGCAAGCCTGATGCAGCCATGCCGCGTGTATGAAGAAGGCCTTCGGGTTGTAAAGTACTTTCAGCGAGGAGGAAGGCATTAAGGTTAATAACCTTAGTGATTGACGTTACTCGCAGAAGAAGCACCGGCTAACTCCGTGCCAGCAGCCGCGGTAATACGGAGGGTGCAAGCGTTAATCGGAATTACTGGGCGTAAAGCGAGCG
+
GGGGGGGGGGGGGGGGGGGGGGGGGGGGGGGGGGGGGGGGGGGGGGGGGGGGGGGGGGGGGGGGGGGGGGGGGGGGGGGGGGGGGGGGGGGGGGGGGGGGGGGGGGGGGGGGGGGGGGGGGGGGGAFGGGGGGGGGGGGGGGGGGGGGGGGGGGGGGGGGGGGFFGGGGGGGGGGGGGGGGGGGGGGGGGGGGGEGGGGGGDE>EGGGGFFGGCCGGGGGGEGGGGGGGGGGGGGGGGGGGGG<
@M03364:276:000000000-BLYN8:1:1101:23140:10373 1:N:0:1
ACTCCTACGGGAGGCAGCAGTGGGGAATATTGCACAAGGGGCGCAAGCCTGATGCAGCCATGCCGCGTGTATGAAGAAGGCCTTCGGGTTGTAAAGTACTTTCAGCGAGGAGGAAGGCATTAAGGTTAATAACCTTAGTGATTGACGTTACTCGCAGAAGAAGCACCGGCTAACTCCGTGCCAGCAGCCGCGGTAATACGGAGGGTGCAAGCGTTAATCGGAATTACTGGGCGTAAAGCGCACG
+
GGGGFGAFGFGDGGGGDGGGGFGGG@FGGGGGGGFGG<FE@CGGGDEGGGGGF<EFGGFGGGGFGGGGGGGGGGGGGDGGGGGGGFCGGGDFFFFGGCEGFGGGCD:@FEGGECBFGGFFGGGFGGGGDFFGGGGGGFDFFGGGGGEGFFFGFC<+C7FF@FGFGG<FCFEGGGGFEEGGGGGGFFF@CGEGGGGE<CFF>C8CEEE5CFGGEEEGG?7CGGC=<<FCFGGFGDEG3>CD:DC)
@M03364:276:000000000-BLYN8:1:1101:24824:10385 1:N:0:1
ACTCCTACGGGAGGCAGCAGTGGGGAATATTGCACAATGGGCGCAAGCCTGATGCAGCCATGCCGCGTGTATGAAGAAGGCCTTCGGGTTGTAAAGTACTTTCAGCGTGGAGGAAGGCATTAAGGTTAATAACCTTAGTGATTGACGTTACTCGCAGAAGAAGCACCGGCTAACTCCGTGCCAGCAGCCGCGGTAATACGGAGGGTGCAAGCGTTAATCGGAATTACTGGGCGTAAAGCGCACG
+
GFF,FFFCFG7FGGGG7@GGGGGGGDEG?FGFFGCCDGGFGGE7FG:FFG8FFGCGFFGGFCFFCDGGGGGGGGGGEFDFCCFCFGCEFGF:,@@FFAFFGG9F<FE+?FGGGCFE+<FBFFFG9?F<CFAEF=FGFGGGCD?<FA>FGGEC<>CC7>FFC,,5DEFCFGGGGCAD:7F@*>D;@FFC,85BEG*BBFCC**:8***8BEFC=EGG=C<EGGGGFG9C<C=FD9CE5CGG:DG)
@M03364:276:000000000-BLYN8:1:1101:11889:10396 1:N:0:1
ACTCCTACGGGAGGCAGCAGTAGGGAATCTTCGGCAATGGACGAAAGTCTGACCGAGCAACGCCGCGTGAGTGAAGAAGGTTTTCGGATCGTAAAACTCTGTTGTTAGAGAAGAACAAGGACGTTAGTAACTGAACGTCCCCTGACGGTATCTAACCAGAAAGCCACGGCTAACTACGTGCCAGCAGCCGCGGTAATACGTAGGTGGCAAGCGTTGTCCGGATTTATTGGGCGTAACGCGAGCG
+
GGGGGGGGGGCFGGGECGGGAA@9FG@G<FFFGGGGGFFFGGG@FFGFACFGGF@FGGGGGGGGGGECCC7<EFFGGGEGFGGGFGCGGGGGFGGGGFGEFGCGGGGGFG<?EFGGFGFGGFFCFFGGGGGGDFEFADF=EFCGFEEGGGGGGGGGGGDGGGGGGGFGEGGGGGGGGGGGFGGGGFGGGGGGDE>EEEGEFG8ECEFGFCFCGG8EEGGGD?CGGGFGGGFFDGEC**99DDCD
@M03364:276:000000000-BLYN8:1:1101:22621:10411 1:N:0:1
ACTCCTACGGGAGGCAGCAGTGGGGAATATTGCACAATGGGCGCAAGCCTGATGCAGCCATGCCGCGTGTATGAAGAAGGCCTTCGGGTTGTAAAGTACTTTCAGCGAGGAGGAAGGCGTTGTGGTTAATAACCGCAGCGATTGACGTTACTCGCAGAAGAAGCACCGGCTAACTCCGTGCCAGCAGCCGCGGTAATACGGAGGGTGCAAGCGTTAATCGGAATTACTTGGCGTAAAGCGCACG
+
GGGGGGGGGGGGGGGGGGGGGGGGGGGGGGGGGGGGGGGGGFGGGEFGGGGGGGGGGGGGFGGGGGGGGFGGGGGGGGGCF=FGGGGDCFFEGGGGFGGG9FGGFGGGGGGCFGGDECFGGGGE>B<DBFD?FCF7CFG7@87DC=FCCCC,73>:*FF<AFCGFGGDEF:>CGFEGGEFCFFGG@FGGEC18=E8CFF5;*8EGE8*2+<CEC*A=?EC**;58:C++<EGDD5>5*275>C5
@M03364:276:000000000-BLYN8:1:1101:7909:10418 1:N:0:1
ACTCCTACGGGAGGCAGCAGTAGGGAATCTTCGGCAATGGACGAAAGTCTGACCGAGCAACGCCGCGTGAGTGAAGAAGGTTTTCGGATCGTAAAACTCTGTTGTTAGAGAAGAACAAGGACGTTAGTAACTGAACGTCCCCTGACGGTATCTAACCAGAAAGCCACGGCTAACTACGTGCCAGCAGCCGCGGTAATACGTAGGTGGCAAGCGTTGTCCGGATTTATTGGGCGTAAAGCGAGCG
+
GGGGGGGGGGGGGGGGGGGGGGGGGGGGGGGGGGGGGGGGGGGGGGGGGGGGGGGGGGGGGGGGGGGGGGGGGGGGGGGGGGGGGGGGGGGGGGGGGGGGGGGGGGGGGGGGGGGGGGGGGGGGGGGGGGGGGGGGGGGGGGGGFGGGGGGGGGGGGGGGGGGGGGGGGGGGGGGGGGGGGGGGFGGGGGGGGGGGGGGGGGGGGGGGGGGGGGGEGFFGGDEGGGGGGGGGDGGGGGGGGGD7
@M03364:276:000000000-BLYN8:1:1101:18153:10422 1:N:0:1
ACTCCTACGGGAGGCAGCAGTAGGGAATCTTCGGCAATGGACGAAAGTCTGACCGAGCAACGCCGCGTGAGTGAAGAAGGTTTTCGGATCGTAAAACTCTGTTGTTAGAGAAGAACAAGGACGTTAGTAACTGAACGTCCCCTGACGGTATCTAACCAGAAAGCCACGGCTAACTACGTGCCAGCAGCCGCGGTAATACGTAGGTGGCAAGCGTTGTCCGGATTTATTGGGCGTAAAGCGAGCG
+
GGGGGGGGGGGGGGGGGGGGGGGGGGGGGGGGGGGGGGGGGGGGGGGGGGGGGGGGGGGGGGGGGGGGGGGFGGGGGGGGGFGGFGGGGGGGGGGGGGGGGGGGGGGGGGGGGGGGGFFFGGGEGGDGGGGDDGGGGGG=FGGFGGGGGGGGGGGGGGGGGGGGGGFEGGGDGCEGGGGGGGGFGGGGGDGGGGGGGFCFGGGGGGGGGGCGGGEC*CFCEGDEGCFFGCGGGGGGGGGGGGGC
@M03364:276:000000000-BLYN8:1:1101:12814:10433 1:N:0:1
ACTCCTACGGGAGGCAGCAGTAGGGAATCTTCGGCAATGGGGGCAACCCTGACCGAGCAACGCCGCGTGAGTGAAGAAGGTTTTCGGATCGTAAAACTCTGTTGTTAGAGAAGAACGTTAAGTAGAGTGGAAAGTTACTTAAGTGACGGTATCTAACCAGAAAGGGACGGCTAACTACGTGCCAGCAGCCGCGGTAATACGTAGGTCCCAAGCGTTGTCCGGATTTATTGGGCGTAAAGCGAGC
+
GGGGGGGGGGGGGGGGGGGGGGGGGGGGGGGGGGGGGGGGGGGGGGGGGGGGGGGGGGGGGGGGGGGGGGGGGGGGGGGGGGGGGGGGGGGGGGGGGGGGGGGGGGGGGGGGGGGGGGGGGGGGGGGGFGGGGGGGGGGGGGGGGGGGGGGGGGGGGCFGGGGGGGGGGGGGCGGGGGGGGGGGGGGGGGGGGGGGGGGGGGGGGGGGGGGGGGGGGGGGGGGGGGGGGGGGGGGGGGGGGGG3
@M03364:276:000000000-BLYN8:1:1101:11270:10433 1:N:0:1
ACTCCTACGGGAGGCAGCAGTAGGGAATCTTCCACAATGGACGAAAGTCTGATGGAGCAACGCCGCGTGAGTGAAGAAGGTTTTCGGATCGTAAAACTCTGTTGTTAGAGAAGAACAAGGACGTTAGTAACTGAACGTCCCCTGACGGTATCTAACCAGAAAGCCACGGCTAACTACGTGCCAGCAGCCGCGGTAATACGTAGGTGGCAAGCGTTGGCCGGATTTATTGGGCGTAAAGCGAGCG
+
GGGGGGGGGGGGGGGGGGGGGCFGGGGGFGGEFGGGGGGGA@FGGGG<FGGGGGCGGGDGGGGGGGGGGGCCEFGGGGGC=FGGGGG::>FFGGG95EFGAFF<99FF,FGGGGGE8BG,B,CF7?:F<FGG9E,B6AF:FGCFD368>=<F,@=FGGGAF,@F,35C+353DF=>,*6F::,>D8,,2>BB::81<?C:<+8CCGG>>C5/C:*/*=<::**/++2+0AGGGDC5*::3CD39
@M03364:276:000000000-BLYN8:1:1101:13265:10447 1:N:0:1
ACTCCTACGGGAGGCAGCAGTAGGGAATCTTCGGCAATGGGGGCAACCCTGACCGAGCAACGCCGCGTGAGTGAAGAAGGTTTTCGGATCGTAAAACTCTGTTGTTGGAGAAGAATGTATCTGATAGTAACTGATCAGGTAGTGACGGTATCCAACCAGAAAGCCACGGCTAACTACGTGCCAGCAGCCGCGGTAATACGTAGGTGGCAAGCGTTGTCCGGATTTATTGGGCGTAAAGCGAGCG
+
GGGGGGGGGGGGGGGGGGGGGGGGGGGGGGGGGGGGGGGGGGGGGGGGGGGGGGGGGGGGGGGGGGGEGGGGGGGGGGGGGGGGGGGGGGGGGGGGGGGGGGFGGGGGFGGGGGGGGGGGGGGGGGGGGGGGGGGFFGGFGGGGGGGGGGGGGGGGGGGGGGGGGGGGGGGGGGGGGGGGGGGGFDGGGGDEGGGGGGGGGGGGGGGGGGGGGGGGGCCEGCGGGGGGGGCFGGDEGFGGGGD5
@M03364:276:000000000-BLYN8:1:1101:11549:10473 1:N:0:1
ACTCCTACGGGAGGCAGCAGTGGGGAATATTGCACAATGGGCGCAAGCCTGATGCAGCCATGCCGCGTGTATGAAGAAGGCCTTCGGGTTGTAAAGTACTTTCAGCGAGGAGGAAGGCATTAAGGTTAATAACCTTAGTGATTGACGTTACTCGCAGAAGAAGCACCGGCTAACTCCGTGCCAGCAGCCGCGGTAATACGGCGGGTGCAAGCGTTAATCGGAATTACTGGGCGTAAAGCGCACG
+
GGGGGGGGGGGGGGGGGGGGGGGGGGGGGGGGGGGGGGGGGGGGGGGGGGGGGGGGGGGGGGGGGGGFGGGGGGGGGGGGGGGGGGGGGGGGGGGGGGGGGGGGGGGGGGGGGGFFGGFGGGGGGGGGGGGGGGGGGGCFFGGGGGGGGGGGGEGGGGGGGGGGGGGGGGGGGGGGGGGGGGGGGGGGGGGGGGGGGGGGG*BEGGGGGGGGGGGGGGGGGGGGGCGFFCEFCDEGCFGDGGDC
@M03364:276:000000000-BLYN8:1:1101:9948:10500 1:N:0:1
ACTCCTACGGGAGGCAGCAGTGGGGAATATTGCACAATGGGCGCAAGCCTGATGCAGCCATGCCGCGTGTGTGAAGAAGGCCTTCGGGTTGTAAAGCACTTTCAGCGAGGAGGAAGGTGGTGAGCTTAATACGTTCATCAATTGACGTTACTCGCAGAAGAAGCACCGGCTAACTCCGTGCCAGCAGCCGCGGTAATACGGAGGGTGCAAGCGTTAATCGGAATTACTGGGCGTAAAGCGCACG
+
GGGGGGGGGGGGGGGGGGGGGGGGGGGGGGGGGGGGGGGGGGGGGGGGGGGGGGGGGGGGGGGGGGGGGGGGGGGGGGGGGGGGGGGGGGGGGGGGGGGGGGGGGGGGGGGGGGGGGGGGGGGGGGGGGGGGGGGGGGGGGGGGGGGGGGGGGGGGGDGGGGGGGGGGGGGGGGGGGGGGGGGGGGGGGGGGGGGGGGGGGGGGGGGGGGGGGGGGGGGGGGGGGFGGGFGGGGGGFGGGGGG<
@M03364:276:000000000-BLYN8:1:1101:18719:10517 1:N:0:1
ACTCCTACGGGAGGCAGCAGTAGGGAATCTTCCGCAATGGACGAAAGTCTGACGGAGCAACGCCGCGTGTGTGAAGAAGGTTTTCGGATCGTAAAGCACTGTTGTTAGAGAAGAACACCCACCATAGGAAATGATGGTGGCATGACGGTATCTAACCAGAAAGCCACGGCTAACTACGTGCCAGCAGCCGCGGTAATACGTAGGTGGCAAGCGTTGTCCGGATTTATTGGGCGTAAAGGGAGCG
+
GGGGGGGGGGGGGGGGGGGGGGGGGGGGGGGGGGGGGGGGGGGGGGGGGGGGGGGGGGGGGGGGGGGGGGGGGGGGGGGGGGGGGGGGGGGGGGGGGGGGGGGGGGGGGGGGGGGGGGGGGGGGGGGGGGGGGGGGGGGGGGGGGGGGGGGGGGGGGGGGGGGGGGGGGGGGGGGGGGGGGGGGGGGGGGGGGGGGGGGGFGGGGGGGGGGGGEGGGGGGGGGGGFGGGGGGGGGGGFGGGGGD
@M03364:276:000000000-BLYN8:1:1101:11939:10528 1:N:0:1
ACTCCTACGGGAGGCAGCAGTAGGGAATCTTCCACAATGGACGAAAGTCTGATGGAGCAACGCCGCGTGAGTGAAGAAGGTTTTCGGATCGTAAAACTCTGTTGTTGGAGAAGAACGTATTTGATAGTAACTGATCAGGTAGTGACGGTATCCAACCAGAAAGCCACGGCTAACTACGTGCCAGCAGCCGCGGTAATACGTAGGTGGCAAGCGTTGTCCGGATTTATTGGGCGTAAAGCGGGCG
+
GGGGGGGGGGGGGGGGGGGGGGGGGGGGGGGGGGGGGGGGGGGGGGGGGGGGGGGGGGGGGGGGGGGGGGGGGGCGGGGGGGGGGGGGGGGGGGGGGGGGGFGGEFFGFCGGGGGGGGGGGFGGFGGGGGGGGGEGFGGGGGGGGGGGGGGGGGEFGGGGGGGGGGGDGEGGGGGGGDGGGGGFGGGGGGGGGGGGGG9CFGFEGGGGGGFFGGGGGGGGGGCDGGGGGGGGGGGGG:7DDDG5
@M03364:276:000000000-BLYN8:1:1101:15513:10536 1:N:0:1
ACTCCTACGGGAGGCAGCAGTGGGGAATATTGCACAATGGGCGCAAGCCTGATGCAGCCATGCCGCGTGTATGAAGAAGGCCTTCGGGTTGTAAAGTACTTTCAGCGAGGAGGAAGGCGTTGTGGTTAATAACCGCAGCGATTGACGTTACTCGCAGAAGAAGCACCGGCTAACTCCGTGCCAGCAGCCGCGGTAATACGGAGGGTGCAAGCGTTAATCGGAATTACTGGGCGTAAAGCGCACG
+
GGGGGGGGGGGGGGGGGGGGG<FEEGGFGGGGGGGGGGGDCFGGGGGGGGGGGGGGGGGGGGGGGGGGGGGGGGGGGGGGGGGGGGGGGEGGGGGGGGFGGGGGGFG:FEGGGCFGGGGGGGGGGGGGGGGGGGGGGGGGGGGGGGGGGGGGGGGGGDGGGGGGGGDCEECFCFFGGGGGGGGGGFCGGGGGGEGCDFGGGGGGGGGGGGGCEGDGGC?FGGGGGGGGF7CGGDDEGGGGGGG5
@M03364:276:000000000-BLYN8:1:1101:7610:10547 1:N:0:1
ACTCCTACGGGAGGCAGCAGTGGGGAATATTGCACAATGGGCGCAAGCCTGATGCAGCCATGCCGCGTGTATGAAGAAGGCCTTCGGGTTGTAAAGTACTTTCAGCGAGGAGGAAGGCGTTAAGGTTAATAACCTTAGTGCTTGACGTTACTCGCAGAAGAAGCACCGGCTAACTCCGTGCCAGCAGCCGCGGTAATACGGAGGGTGCAAGCGTTAATCGGAATTACTGGGCGTAAAGCGCA
+
FGGGGGGGGGGGGGGGGGGGGGGGGGGGDGFFG9EFGGGGGGG>FGG7FGGGGFCGGGFGDEFFGGGGG?FGGGGGGFGGDCFGGGDFFGGGGGGGG9FFGFGFGAFEEG:FGEGGF<@CF7B<D?FGGFFCF<DCFFGG,,?CD<FB7F@A<B7CGEFFGGGC<FF>CEG@DBDGCEFGBCBFCCC7EE>EEGGGGG?5C>*:@EG5+;CGC*;:*<EGGCGDC:+<C+;C<75EF70/1)
@M03364:276:000000000-BLYN8:1:1101:16958:10555 1:N:0:1
ACTCCTACGGGAGGCAGCAGTGGGGAATATTGCACAATGGGCGCAAGCCTGATGCAGCCATGCCGCGTGTATGAAGAAGGCCTTCGGGTTGTAAAGTACTTTCAGCGAGGAGGAAGGCGTTGTGGTTAATAACCGCAGCGATTGACGTTACTCGCAGAAGAAGCACCGGCTAACTCCGTGCCAGCAGCCGCGGTAATACGGAGGGTGCAAGCGTTAATCGGAATTACTGGGCGTAAAGCGCACG
+
GGGGGGGGGGGGGGGGGGGGGGGGGGGGGGGGGGGGGGGGGGGGGGGGGGGGGGGGGGGGGGGGGGGGGGGGGGGGGGGGGGGGGGGGGGGGGGGGGGGGGGGGGGGGGGGGGGGGGGGGGGGGGGGFGGGGGGGGGGGGGGGGGGGGGGGGGGGGDGGGGGGGGGGGGGGGGGGGGGGGGGGGGGGGGGGGGGGGGGGGGGGGGGGGGGGGGGGGFGFFGGGGGGGGFGGGGGGGDGFDGCD5
@M03364:276:000000000-BLYN8:1:1101:23138:10564 1:N:0:1
ACTCCTACGGGAGGCAGCAGTGGGGAATATTGCACAATGGGCGCAAGCCTGATGCAGCCATGCCGCGTGTATGAAGAAGGCCTTCGGGTTGTAAAGTACTTTCAGCGAGGAGGAAGGCATTAAGGTTAATAACCTTAGTGATTGACGTTACTCGCAGAAGAAGCACCGGCTAACTCCGTGCCAGCAGCCGCGGTAATACGGAGGGTGCAAGCGTTAATCGGAATTACTGGGCGTAAAGCGCACG
+
FEEEGEGFEGCG@FFGDEFGFAEGC;@F<CE<FFGGC<@F<FGGGGG7D@FGGDEFGFGFF@FFEEFC:?CE<CEE?F@<FEFFGFGBCB=C<?E,CFDFGGGGGFFGE7F:+49EGG?DCFGFGG9<9FF<F8<BDGGDGGGFGGECFGGGGGGGGGGGGGGGGGGGGGGGGGGGFGGGGGGGGGGGGGGGGGGGGGGGGGGEGGGGGDGGGGGGGGGGGGGGGGGD<CFGGGGGGGFGDGG5
@M03364:276:000000000-BLYN8:1:1101:18244:10570 1:N:0:1
ACTCCTACGGGAGGCAGCAGTGGGGAATATTGCACAATGGGCGCAAGCCTGATGCAGCCATGCCGCGTGTGTGAAGAAGGCCTTCGGGTTGTAAAGCACTTTCAGCGAGGAGGAAGGTGGTGAACTTAATACGTTCATCAATTGACGTTACTCGCAGAAGAAGCACCGGCTAACTCCGTGCCAGCAGCCGCGGTAATACGGAGGGTGCAAGCGTTAATCGGAATTACTGGGCGTAAAGCGCACG
+
GGGGGGGGGGGGGGGGGGGGGGGGGGGGGGGGGGGGGGGGGGGGGGGGGGGGGGGGGGGGGGGGGGGGGGGGGGGGGGGGGGGGGGGGGGGGGGGGGGGGGGGGGGGGGGGGGGGGGGGGGGGGGGGGGGGGGGGGGGGGGGGGGGGGGGGGGGGGGGGGGGGGGGGGGGGGGGGGGGGGGGGGGGGGGGGGGGGGGGGGGGGGGGGGGGGGGGGGGGGGGGGGGGGF7FFGGGGGGGGGDGG<
@M03364:276:000000000-BLYN8:1:1101:17418:10586 1:N:0:1
ACTCCTACGGGAGGCAGCAGTAGGGAATCTTCGGCAATGGGGGCAACCCTGACCGAGCAACGCCGCGTGAGTGAAGAAGGTTTTCGGATCGTAAAACTCTGTTGTTAGAGAAGAACGTTAAGTAGAGTGGAAAGTTACTTAAGTGACGGTATCTAACCAGAAAGGGACGGCTAACTACGTGCCAGCAGCCGCGGTAATACGTAGGTCCCAAGCGTTGTCCGGATTTATTGGGCGTAAAGCGAGC
+
GGGGGGGGGGGGGGGGGGGGGGGGGGGGGGGGGGGGGGGGGGGGGGGGGGGGGGGGGGGGGGGGGGGGGGGGGGGGGGGGGGGGGGGGGGGGGGGGGGGGGGGGGGGGGGGGGGGGGGGGGGGGGGGGGGGGGGGGGGGGGGGGGGGGGGGGGGGGGGGGGGGGGGGGGGGGGGGGGGGFGGGGGGGGGGGGGGGGGGGGGGGGGGGGGGGGGGGGGGGGGGGCGGGGGDGGGGGGGGGGGGG5
@M03364:276:000000000-BLYN8:1:1101:12209:10586 1:N:0:1
ACTCCTACGGGAGGCAGCAGTGGGGAATATTGCACAATGGGCGCAAGCCTGATGCAGCCATGCCGCGTGTATGAAGAAGGCCTTCGGGTTGTAAAGTACTTTCAGCGAGGAGGAAGGCATTAAGGTTAATAACCTTAGTGATTGACGTTACTCGCAGAAGAAGCACCGGCTAACTCCGTGCCAGCAGCCGCGGTAATACGGAGGGTGCAAGCGTTAATCGGAATTACTGGGCGTAAAGCGCACG
+
FGGGGGGGGGGGGGGGGEGGGGGGGGGGGGGGGGGGGGGGFGG:CFGGGGGGGGGGGGGGGGGGGEFFGFFFGGGGGGGGF<FCGGGFGDGGGGGGGGGGFGGGGGD:FGGGGGGGGGGFCFFDGGGGGGGFGGG<,E@FAFGGGGGGGGGDFDGGDEGFGF<FGGGGEGGGGGEF<BGGGGGFFFGGGGGGGGG*+?FFD5EGD*1CFGGGEC5EG+ACGDEFCFGGFGGFDDDGGG779C<)
@M03364:276:000000000-BLYN8:1:1101:12275:10587 1:N:0:1
ACTCCTACGGGAGGCAGCAGTGGGGAATATTGCACAATGGGCGCAAGCCTGATGCAGCCATGCCGCGTGTATGAAGAAGGCCTTCGGGTTGTAAAGTACTTTCAGCGAGGAGGAAGGCATTAAGGTTAATAACCTTAGTGATTGACGTTACTCGCAGAAGAAGCACCGGCTAACTCCGTGCCAGCAGCCGCGGTAATACGGAGGGTGCAAGCGTTAATCGGAATTACTGGGCGTAAAGCGCACG
+
GGGGGGGGGGGGGGGGGGGGGGGGGGGGGGGGGGGGGGGGGGGGGGGGGGGGGGGGGGGGGGGGGGGGGGGGGGGGGGGGGGGGGGGGGGGGGGGGGGGGGGGGGGGGGGGGGGGGGGGGGGGGGGGGGGGGGGGGGGGGGGGGGGGGGGGGGGGGGGGGGGGGGGGGGGGGGGGGGGGGGGGGGGGGGGGGGGGGGFGGGGGGGGGGGGGGGGGGGGGGGGGGGGGGGGGGGGEGGGGGGGG5
@M03364:276:000000000-BLYN8:1:1101:7524:10602 1:N:0:1
ACTCCTACGGGAGGCAGCAGTGGGGAATATTGCACAATGGGCGCAAGCCTGATGCAGCCATGCCGCGTGTATGAAGAAGGCCTTCGGGTTGTAAAGTACTTTCAGCGGGGAGGAAGGGGTTGTGGTTAATAACCGCGGCCATTGACGTTACCCGCAGAAGAAGCACCGGCTAACTCCGTGCCAGCAGCCGCGGTAATACGGAGGGTGCAAGCGTTAATCGGAATTACTGGGCGTAAAGCGCACG
+
GGGGGGGGGGGGGGGGGGGGGGGGGGGGGGGGGGGGGGGGGGGGGGGGGGGGGGGGGGGGGGGGGGGGGGGGGGGGGGGGGGGGGGGGGGGGGGGGGGGGGGGGGGGGGGFGGGGGGGGGGGGGGGGGGGGGGGGGGGGGGGGGGGGGGGGGGGGGGGFGGGGGGGGGGGGGFEFGGGGGGGGGGGGGGGGGGGGGGGGGGGGGGGGGGGGGGGGGGGGGGGGGGGGGGFFGGGGGGGGGGGG7
@M03364:276:000000000-BLYN8:1:1101:13216:10606 1:N:0:1
ACTCCTACGGGAGGCAGCAGTGGGGAATATTGCACAATGGGCGCAAGCCTGATGCAGCCATGCCGCGTGTATGAAGAAGGCCTTCGGGTTGTAAAGTACTTTCAGCGAGGAGGAAGGCATTAAGGTTAATAACCTTAGTGATTGACGTTACTCGCAGAAGAAGCACCGGCTAACTCCGTGCCAGCAGCCGCGGTAATACGGAGGGTGCAAGCGTTAATCGGAATTACTGGGCGTAAAGCGCACG
+
GGGGGGGGGGGGGGGGGGGGGGGGGGGGGGGGGGGGGGGGGGGGGGGGGGGFGGGGGGGGGGGGGGGGGGGGGGGGGGGGGGGGGGGGGGGGGGGGGGGGGGGGGGGGGGGDGFGGGGGGFDFFGGGGGGGGGGGGGGGGGGGGGGGFGGGGGDGGGGGFGGGGGGGGGGGGGGGFGGGFGGGGGGGGGDGGEGGGGGGGGGEGGEGGGGGGGGGGGGGGGGGGGFGGGCFGGGGEGGGGGGGC
@M03364:276:000000000-BLYN8:1:1101:28526:10611 1:N:0:1
ACTCCTACGGGAGGCAGCAGTAGGGAATCTTCCACAATGGACGAAAGTCTGATGGAGCAACGCCGCGTGAGTGAAGAAGGTTTTCGGATCGTAAAACTCTGTTGTTGGAGAAGAACGTATTTGATAGTAACTGATCAGGTAGTGACGGTATCCAACCAGAAAGCCACGGCTAACTACGTGCCAGCAGCCGCGGTAATACGTAGGTGGCAAGCGTTGTCCGGCGTTATTGGGCGTAAAGCGAGCG
+
FC@9CFFAFGGGGDFGEDDFGFGD@EFGGFGCFGFGGFGFFGGGG@FGFF9FGFGEGCFGFGGCBFCFB,FCFFGGGFGDGFGGFDDCCGGFGFGD9FEGGGGFGGGD,,?FGGGA7+,E@EAFGDF@BFF9E,<EFEF,DGGGFFGDE7+EC,@DF3@,>FGGGFED@:3CFGGGGDC<DEDE7:EFGG8B=1**?,=CCCCEEFGCB6AEGC***0+/>**2*2/<:FCFGDGEFGF5*)7/
@M03364:276:000000000-BLYN8:1:1101:11667:10643 1:N:0:1
ACTCCTACGGGAGGCAGCAGTGGGGAATATTGCACAATGGGCGCAAGCCTGATGCAGCCATGCCGCGTGTATGAAGAAGGCCTTCGGGTTGTAAAGTACTTTCAGCGGGGAGGAAGGTGAGTGGTTTAATACGCCATTCAATTGACGTTACCCGCAGAAGAAGCACCGGCTAACTCCGTGCCAGCAGCCGCGGTAATACGGAGGGTGCAAGCGTTAATCGGAATTACTGGGCGTAAAGCGCACG
+
GGGGGGGGGGGGGGGGGGGGGGGGGGGGGGGGGGGGGGGGGGGGGGGGGGGGGGGGGGGGGGGGGGGGGGGGGGGGGGGGGGGGGGGGGGGGGGGGGGGGGGGGGGGGGGGGGGGGGFGGGGGGGGGGGGGGGGGGGGGGGGGGGGGGGGGGGGDGGGGGGGGGGGGDCGGGGGGGGGGGGGGGGGGGGGGGGGGGGGGGGEGGGGGGGGGGGGGGGGGGGGGGGGGGGGGGGGGGGGGGGGG3
@M03364:276:000000000-BLYN8:1:1101:25595:10650 1:N:0:1
ACTCCTACGGGAGGCAGCAGTAGGGAATCTTCGGCAATGGGGGCAACCCTGACCGAGCAACGCCGCGTGAGTGAAGAAGGTTTTCGGATCGTAAAACTCTGTTGTTAGAGAAGAACGTTAAGTAGAGTGGAAAGTTACTTAAGTGACGGTATCTAACCAGAAAGGGACGGCTAACTACGTGCCAGCAGCCGCGGTAATAAGTAGGTGGCAAGCGTTATCCGGAATTATTGGGCGTAAAGCGCGC
+
GGGGGGGGGGGGGGGGGGGGGGGGGFGGGGGGGGGGGGGGGGGGGGGGGGGGGGGGGGGGGGGGGGGGGGGGGGGGGGGGGGGGGGGGGGGGGGGGGGGGGGGGGGGGGGGGGGGGEGGGCFFFGGGGGGGGCGGGGGCGGGGEGGGDEGGGGGGGGGGGGGGGGGGGGGGDGGGGGGGGGGGGGGFGGGGGGGEGEGGGGG?@FGGGGGFGGGGGGCCFEGGG8CECGFGGCDGGGGFGGGGC
@M03364:276:000000000-BLYN8:1:1101:10255:10686 1:N:0:1
ACTCCTACGGGAGGCAGCAGTAGGGAATCTTCCACAATGGACGAAAGTCTGATGGAGCAACGCCGCGTGAGTGAAGAAGGTTTTCGGATCGTAAAACTCTGTTGTTGGAGAAGAACGTATTTGATAGTAACTGATCAGGTAGTGACGGTATCCAACCAGAAAGCCACGGCTAACTACGTGCCAGCAGCCGCGGTAATACGTAGGTGGCAAGCGTTGTCCGGATTTATTGGGCGTAAAGCGAGCG
+
GGGGGGGGGGGGGGGGGGGGGGGGGGGGGGGGGGGGGGGGGGGGGGGGGGGGGGGGGGGGGGGGGGGGGGGGGGGGGGGGGGGGGGGGGGGGGGGGGGGGGGGGGGGGGGGGGGGGGGGGGGGGGGGGGGGGGGGGGGGGGGGGGGGGGGGGGGGGGGGGGGGGGGGGGGGGGGGGGGGCFGGGGGGGGGGGGGGGGGGGGGGGGGGGGGGGGGGGGGGGGD8CCGGGFCGGGGGGFGGGGGGC
@M03364:276:000000000-BLYN8:1:1101:20278:10705 1:N:0:1
ACTCCTACGGGAGGCAGCAGTGGGGAATATTGCACAATGGGCGCAAGCCTGATGCAGCCATGCCGCGTGTATGAAGAAGGCCTTCGGGTTGTAAAGTACTTTCAGCGAGGAGGAAGGCATTAAGGTTAATAACCTTAGTGATTGACGTTACTCGCAGAAGAAGCACCGGCTAACTCCGTGCCAGCAGCCGCGGTAATACGGAGGGTGCAAGCGTTAATCGGAATTACTGGGCGTAAAGCGCACG
+
GGGGGGGGGGGGGGGGGGGGGGGGGGGGGGGGGGGGGGGGGGGGGGGGGGGGGGGGGGGGGGGGGGGGGGGGGGGGGGGGGGGGGGGGGGGGGGGGGGGGGGGGGGGGGGGGGGGGGGGGGGGGGGGGGGGFFFGGGGGGGGGGGGGGGGGGGGGGCGDFGGGGGGGGGGGGGGGGGGGGGGGGGGGGGGGGGGGGFGGGGEGGGGGGGGGGGGGGGGGGGGGGGFGGFFGGGGGGGGDGGGG<
@M03364:276:000000000-BLYN8:1:1101:4899:10715 1:N:0:1
ACTCCTACGGGAGGCAGCAGTAGGGAATCTTCGGCAATGGACGAAAGTCTGACCGAGCAACGCCGCGTGAGTGAAGAAGGTTTTCGGATCGTAAAACTCTGTTGTTAGAGAAGAACAAGGACGTTAGTAACTGAACGTCCCCTGACGGTATCTAACCAGAAAGCCACGGCTAACTACGTGCCAGCAGCCGCGGTAATACGTAGGTGGCAAGCGTTGTCCGGATTTATTGGGCGTAAAGCGAGCG
+
GGGGGGGGGGGGGGGGGGGGGGGGGGGGGGGGGGGGGGGGGGGGGGGGGGGGGGGGGGGGGGGGGGGGGGGGGGGGGGGGGGGGGGGGGGGGGGGGGGGGGGGGFGGGGGGGGGGGGGGGGGGGGGGGGGGGGGGGGGGGGFGGGGGGGGGGGGGGGGGGGGGGGGGGGGGGGGFGGGGGGGGGGGGGGGGGGGGGGGGGFGGGGGGGGGFGGGGCEGGGGGGGGFGGGGGGGGDEGGGGGDGC
@M03364:276:000000000-BLYN8:1:1101:28708:10718 1:N:0:1
ACTCCTACGGGAGGCAGCAGTAGGGAATCTTCGGCAATGGGGGCAACCCTGACCGAGCAACGCCGCGTGAGTGAAGAAGGTTTTCGGATCGTAAAACTCTGTTGTTAGAGAAGAACGTTAAGTAGAGTGGAAAGTTACTTAAGTGACGGTATCTAACCAGAAAGGGACGGCTAACTACGTGCCAGCAGCCGCGGTAATACGTAGGTCCCAAGCGTTGTCCGGATTTATTGGGCGTAAAGCGAGC
+
G<FGGFGGGGGGGGGGGGGGFGGGGGGGGGGGGGGGGGGFGGGGGGGGGGGGFGGGGGGGDFGDEDGEGGGEE<FFFGGGBFGGGGDGFGGGGGGGDGGGGGGGGGGGGFGG=FFGGGGGGD@FCFGGGGGFGGFFGGGGGF9=FBFFGGGGGF=FGFCFFFGGFCCFGCCFGGGGGGEGGGGGGGDCC>EGGGEGGG9+;?E7CCFCFGGGFEGGGEFDEGDG*ACFGG?EGDGGGGGGGGGG
@M03364:276:000000000-BLYN8:1:1101:17677:10735 1:N:0:1
ACTCCTACGGGAGGCAGCAGTAGGGAATCTTCGGCAATGGGGGCAACCCTGACCGAGCAACGCCACGTGAGTGAAGAAGGTTTTCGGATCGTAAAACTCTGTTGTTAGAGAAGAACGTTAAGTAGAGTGGAAAGTTACTTAAGTGACGGTATCTAACCAGAAAGGGACGGCTAACTACGTGCCAGCAGCCGCGGTAATACGTAGGTCCCAAGCGTTGTCCGGATTTATTGGGCGTAAAGCGAGC
+
GGGGGGGGGGGGGGGGGGGGGGGGGGGGGGGGGGGEGGGGGGGGGGFGGGGGGGGGGGGGGGGG+FFGFGGGGGGGGGGFGGGGGGGGGGGGGGGGGGGGGGGGGGGGGGGGGGGGGDFCFEFFGGGFGGGGGGGGGGGGGGFGGGGGGGGGGGGGFECEGGGG:FGGG7FEGGGFGGGGGF*DFCFGGGGGGECEGGFFGGGGGFGGGGFGGGGGGGGGGG=C5FGGG7EECDGGDGFGGGG7
@M03364:276:000000000-BLYN8:1:1101:14683:10749 1:N:0:1
ACTCCTACGGGAGGCAGCAGTGGGGAATATTGCACAATGGGCGCAAGCCTGATGCAGCCATGCCGCGTGTATGAAGAAGGCCTTCGGGTTGTAAAGTACTTTCAGCGAGGAGGAAGGCGTTGTGGTTAATAACCGCAGCGATTGACGTTACTCGCAGAAGAAGCACCGGCTAACTCCGTGCCAGCAGCCGCGGTAATACGGAGGGTGCAAGCGTTAATCGGAATTACTGGGCGTAAAGCGCACG
+
GGGGGGGGGGGGGGGGGGGGGGGGGGGGGGGGGGGGGGGGGGGGGGGGGGGGGGGGGGGGGGGGGGGGGGGGGGGGGGGGGGGGGGGGGGGGGGGGGGGGGGGGGGGGGGFGGGGGGGGGGGGGGGGGGGGGGGGGGGGGGGGGGGGGGGGGGGGGGEGGGGGGGGGGGGGGGGGGGGGGGGGGGGGGGGGGGGGGGGGGGGGGGGGGFGGFGGECFGGGGGGGGGGGGFGGGGDGGGGGGGG3
@M03364:276:000000000-BLYN8:1:1101:13824:10752 1:N:0:1
ACTCCTACGGGAGGCAGCAGTGGGGAATATTGCACAATGGGCGCAAGCCTGATGCAGCCATGCCGCGTGTATGAAGAAGGCCTTCGGGTTGTAAAGTACTTTCAGCGAGGAGGAAGGCGTTGTGGTTAATAACCGCAGCGATTGACGTTACTCGCAGAAGAAGCACCGGCTAACTCCGTGCCAGCAGCCGCGGTAATACGGAGGGTGCAAGCGTTAATCGGAATTACTGGGCGTAAAGCGCACG
+
GGGGGGGGGGGGGGGGGGGGGGGGGGGGGGGGGGGGGGGGGGGGGGGGGGGGGGGGGGGGGGGGGGGGGGGGGGGGGGGGGGGGGGGGGGGGGGGGGGGGGGGGGGGGGGGDGGGGGGGGGGGGGGGGGGGGGGGGGGGGGGGGGGGGGGGGGGGGGGGGGGGGGGGGGGGGGGGGGGGGGGGFGGGGGGGGGGGGGGGGGGGGDEGGGGGGGGGGGGGGGGGGGGGGGGGGGGGGGGGGGGG5
@M03364:276:000000000-BLYN8:1:1101:16657:10773 1:N:0:1
ACTCCTACGGGAGGCAGCAGTGGGGAATATTGCACAATGGGCGCAAGCCTGATGCAGCCATGCCGCGTGTATGAAGAAGGCCTTCGGGTTGTAAAGTACTTTCAGCGAGGAGGAAGGCGTTGTGGTTAATAACCGCAGCGATTGACGTTACTCGCAGAAGAAGCACCGGCTAACTCCGTGCCAGCAGCCGCGGTAATACGGAGGGTGCAAGCGTTAATCGGAATTACTGGGCGTAAAGCGCACG
+
GGGGGGGGGGGGGGGGGGGGGGGGGGGGGGGGGGGGGGGGGGGGGGGGGGGGGGGGGGGGGGGGGGGGGGGGGGGGGGGGGGGGGGGGGGGGGGGGGGGGGGGGGGGGGGGGGGGGGGGGGGGGGGGGGGGGGGGGGGGGGGGGGGGGGGGGGGGGGGGFGGGGGGGGEEEGGGGGGGGGGGGGGGGGGGGGGGGGGGGGGGGGGGGGGGCGGGGGGFCFGGGGGGGGGGGDGCEGGGGGGGG<
@M03364:276:000000000-BLYN8:1:1101:18720:10774 1:N:0:1
ACTCCTACGGGAGGCAGCAGTGGGGAATATTGCACAATGGGCGCAAGCCTGATGCAGCCATGCCGCGTGTACGAAGAAGGCCTTCGGGTTGTAAAGTACTTTCAGCGAGGAGGAAGGCGTTGTGGTTAATAACCGCAGCGATTGACGTTACTCGCAGAAGAAGCACCGGCTAACTCCGTGCCAGCAGCCGCGGTAATACGGCGGGTGCAAGCGTTAATCGGCATTACTGGGCGTAAAGCGCACG
+
GDF<FCCGGEGCBCF@EDDFFG-@@FFGDFFECFEFE9,6CF:7F@@F@8C<CFCF<FF8EC8F:C77>F6,:,CC,CCCCDGGG7BBF7>FGAACFC<FEFFF<<F@@@:FGC<F=FD?F=FGDD@,A,5E==F>=CFG+FE@FGC:+8CAFGEE<@:C:BCFGGGG@E*=FB;BFCFCEC9:F:>CGCEC>B8@++3*B*:ECE8?6<<:5;*;*0CF5*:/0<FF7+1*9)275:>/>DC)
@M03364:276:000000000-BLYN8:1:1101:9619:10777 1:N:0:1
ACTCCTACGGGAGGCAGCAGTGGGGAATATTGCACAATGGGCGCAAGCCTGATGCAGCCATGCCGCGTGTATGAAGAAGGCCTTCGGGTTGTAAAGTACTTTCAGCGAGGAGGAAGGCATTAAGGTTAATAACCTTAGTGATTGACGTTACTCGCAGAAGAAGCACCGGCTAACTCCGTGCCAGCAGCCGCGGTAATACGGAGGGTGCAAGCGTTAATCGGAATTACTGGGCGTAAAGCGCACG
+
GGGGGGGGGGGGGGGGGGGGGGGGGGGGGGGGGGGGGGGGGGGGGGGGGGGGGGGGGGGGGGGGGGGGGGGGGGGGGGGGGGGGGGGGGGGGGGGGGGGGGGGGGGGGGGGGGGGGGGGGGGGGGGGGGGGGGGGGGGGGGGGGFGGGGGGGGGGGGGGGGGGGGGGGGGGGGGGGGGGGGGGGGGGGGGGGGGGGGGGGGGGGGGGGGGGGGEGGGGGGGGGGGGGGGGGGGGGGCDFGGGGC
@M03364:276:000000000-BLYN8:1:1101:5082:10777 1:N:0:1
ACTCCTACGGGAGGCAGCAGTGGGGAATATTGGACAATGGGCGAAAGCCTGATCCAGCCATGCCGCGTGTGTGAAGAAGGTCTTCGGATTGTAAAGCACTTTAAGTTGGGAGGAAGGGCAGTAAGTTAATACCTTGCTGTTTTGACGTTACCAACAGAATAAGCACCGGCTAACTTCGTGCCAGCAGCCGCGGTAATACGAAGGGTGCAAGCGTTAATCGGAATTACTGGGCGTAAAGCGCGCG
+
GGGGGGGGGGGGGGGGGGGGGGGGGEFGGGFGGGGGGGGGGGGGDGGGGGGGGGGGGGGGGGGGGGGGGGGGGGGGGGGGFGGGGGGGGGGGGGGGGGGDFGGGGGGGGGGGGGGGGDGGEGDFFFGGGGGGGGGGGFGGGGGFEGGGGGGGGGGGGGGGGGFGGGGGGGGGGGGFG7FFGGGFGGGGGGGGEEGGGGGGGCEGGGGGGGGGGGGDFCCGGGGGGGGGGGFCDGGGGCCD<DGC
@M03364:276:000000000-BLYN8:1:1101:15385:10783 1:N:0:1
ACTCCTACGGGAGGCAGCAGTAGGGAATCTTCCACAATGGACGAAAGTCTGATGGAGCAACGCCGCGTGAGTGAAGAAGGTTTTCGGATCGTAAAACTCTGTTGTTGGAGAAGAACGTATTTGATAGTAACTGATCAGGTAGTGACGGTATCCAACCAGAAAGCCACGGCTAACTACGTGCCAGCAGCCGCGGTAATACGTAGGTGGCAAGCGTTGTCCGGATTTATTGGGCGTAAAGCGAGCG
+
GGGGGGGGGDGCEGGGGGGGGGGGGGGGGGGGGGGGGEGGFFGGGGDGFGE@EGGGGFGFFCEFGGGGEGGGGGFGGGGFFFGGGECGGEBBFFGGCEGGGEGGFFGFF,4?AFFGGDGEEGGGGGGFGGFCGGFAEGAFCFGGGFGGGFDFGFFFC@DFGGGGFGCCCECGGGFC:CFFGGGFGG>C@EEGGGCECFDFCCECEGFGGGGGEE=8*<@CE5CG@FGG9CGGGDGGGDGCGC<5
@M03364:276:000000000-BLYN8:1:1101:6808:10798 1:N:0:1
ACTCCTACGGGAGGCAGCAGTAGGGAATCTTCCACAATGGACGAAAGTCTGATGGAGCAACGCCGCGTGAGTGAAGAAGGTTTTCGGATCGTAAAACTCTGTTGTTGGAGAAGAACGTATTTGATAGTAACTGATCAGGTAGTGACGGTATCCAACCAGAAAGCCACGGCTAACTACGTGCCAGCAGCCGCGGTAATACGTAGGTGGCAAGCGTTGTCCGGATTTATTGGGCGTAAAGCGAGCG
+
GGGGGGGGGGGGGGGGGGGGGGGGGGGGGGGGGGGGGGGGGGGGGGGGGGGGGGGGGGGGGGGGGGGGGGGGGGGGGGGGGGGGGGGGGGGGGGGGGGGGGGGGGGGGGGGGGGGGGGGGGGGGGGGGGGGGGGFGGGGGGGGGGGGGGGGGGGGGGGGGGGGGFGGGGGGGGGGGGGGGGGGGFFGGGGGGGCEEGGGGGGGGGGGGGGGGGGGGGG7CE8*799FGGGGGCCEGGFFGGGGD
@M03364:276:000000000-BLYN8:1:1101:19065:10806 1:N:0:1
ACTCCTACGGGAGGCAGCAGTAGGGAATCTTCCGCAATGGGCGAAAGCCTGACGGAGCAACGCCGCGTGAGTGATGAAGGGTTTCGGCTCGTAAAACTCTGTTATTAGGGAAGAACAAATGTGTAAGTAACTGTGCACGTCTTGACGGTACCTAATCAGAAAGCCACGGCTAACTACGTGCCAGCAGCCGCGGTAATACGTAGGTGGCAAGCGTTATCCGGAATTATTGGGCGTAAAGCGCGCG
+
GGGGGGGGGGGGGGGCFEGGGGGGGGGGGGGCGGGGGEGGGGGGGGGGGGGGGGGDGGGGGGGGDGECFCEEF9DFFFFGEEEGGGGGGGGGGFGGGGGGGGGFGF9FGGGGGGGGGGGGEGGGDGGGGFAFGGGGGGGGGGGGGGGGGGGFGFGGGGGGGGGGGGGDGGGGGGGGGGGGFGGGGGGGGGGGGGGGGGGGGGGGDCCEGGGFEEGEF7FGGGGG6CFGGFGGGGGGG>FC3CD7
@M03364:276:000000000-BLYN8:1:1101:20242:10806 1:N:0:1
ACTCCTACGGGAGGCAGCAGTAGGGAATCTTCGGCAATGGACGAAAGTCTGACCGAGCAACGCCGCGTGAGTGAAGAAGGTTTTCGGATCGTAAAACTCTGTTGTTAGAGAAGAACAAGGACGTAAGTAACTGTACGTCCCCTGACGGTATCTAACCAGAAAGCCACGGCTAACTACGTGCCAGCAGCCGCGGTAATACGTAGGTGGCAAGCGTTGTCCGGATTTATTGGGCGTAAAGCGAGCG
+
GGGGGGGGGGGGGGGGGGGGGGGGGGGGGGGGGGGGGGGGGGGDGGGGGGGGGGGGGGGGGGGGGGGGGGGGGGGGGGGGGGFCFDGGGDGGGGFGGGGGGGGGFGGGGFGGGGGGGGGGGDF>EEEGFFG9,CFFEGGG:FFFGGGGGGFFG=FFGGGGF,DCFGGGGDGEF:DFFGGCDGFGGGGGFGGGGGGGCFGDCFDGGGGGGGGGGGEGEGGGGGC=CGGGGGGDGGGGGGGGDGD<
@M03364:276:000000000-BLYN8:1:1101:6216:10815 1:N:0:1
ACTCCTACGGGAGGCAGCAGTGGGGAATATTGCACAATGGGCGCAAGCCTGATGCAGCCATGCCGCGTGTATGAAGAAGGCCTTCGGGTTGTAAAGTACTTTCAGTCGGGAGGAAGGTGTCAAGGTTAATAACCTTGGCAATTGACGTTACCGACAGAAGAAGCACCGGCTAACTCCGTGCCAGCAGCCGCGGTAATACGGAGGGTGCAAGCGTTAATCGGAATTACTGGGCGTAAAGCGCACG
+
GGGGGGGGGGGGGGGGGGGGGGGGGGGGGGGGGGGGGGGGGGGGGGGGGGGGGGGGGGGGGGGGGGGGGGGGGGGGGGGGGGGGGGGGGGGGGGGGGGGGGGGGGGDFGGGGGGGGGGGGGGGGGFFGGGGGFGGGGGGGGGGGGGGGGGGGGGGEEGGGGGGGGGGGGGGGGGGGGGGGGGGGGGGGGGGGGGGGFGGGGGGGGGGGGGDGGGGGGGGGGGGGGGGGGGGGGGGGGGGGGDD<
@M03364:276:000000000-BLYN8:1:1101:9058:10836 1:N:0:1
ACTCCTACGGGAGGCAGCAGTGGGGAATATTGCACAATGGGCGCAAGCCTGATGCAGCCATGCCGCGTGTATGAAGAAGGCCTTCGGGTTGTAAAGTACTTTCAGCGAGGAGGAAGGCATTAAGGTTAATAACCTTAGTGATTGACGTTACTCGCAGAAGAAGCACCGGCTAACTCCGTGCCAGCAGCCGCGGTAATACGGAGGGTGCAAGCGTTAATCGGAATTACTGGGCGTAAAGCGCACG
+
GGGGGGGGGGGGGGGGGGGGGGGGGGGGGGGGGGGGGGGGGGGGGGGGGGGGGGGGGGGGGGGGGGGGGGGGGGGGGGGGGGGGGGGGGGGGGGGGGGGGGGGGGGGGGGGGGGGGGGFFGGGGGGGGGGGGGGGGGGGGGGFFGGGEGGGGGGDFGGGGGGGFGGDFGGGEGGGGGGGGGGGGGGGGGGGGGGGGGGGGGGGEGEG5EGGGGCEEFEGGEGGGGGD?+<AFGGGGGGGGGDC7
@M03364:276:000000000-BLYN8:1:1101:13947:10848 1:N:0:1
ACTCCTACGGGAGGCAGCAGTGGGGAATATTGCACAATGGGCGCAAGCCTGATGCAGCCATGCCGCGTGTATGAAGAAGGCCTTCGGGTTGTAAAGTACTTTCAGCGAGGAGGAAGGCGTTGTGGTTAATAACCGCAGCGATTGACGTTACTCGCAGAAGAAGCACCGGCTAACTCCGTGCCAGCAGCCGCGGTAATACGGAGGGTGCAAGCGTTAATCGGAATTACTGGGCGTAAAGCGCACG
+
GGGGGGGGGGGGGGGGGGGGGGGGGGGGGGGGGGGGGGGGGGGGGGGGGGGGGGGGGGGGGGGGGGGGGGGGGGGGGGGGGGGGGGGGGGGGGGGGGGGGGGGGGGGGGGGGGGGGGGGGDGGGGGGGGGGCFGGGGGGGGGGGGGGGGGGGGGGGGGGGGGGGGGGGGGGGGGGGGGGGGGGGGGGGGGGGGGGGGGGGGEGGGGGGGGGGGGGGGGGGGGGGGGGGGGGGGGGGGGGGGGGG
@M03364:276:000000000-BLYN8:1:1101:18873:10853 1:N:0:1
ACTCCTACGGGAGGCAGCAGTGGGGAATATTGCACAATGGGCGCAAGCCTGATGCAGCCATGCCGCGTGTGTGAAGAAGGCCTTCGGGTTGTAAAGCACTTTCAGCGAGGAGGAAGGTGGTGAACTTAATACGTTCATCAATTGACGTTACTCGCAGAAGAAGCACCGGCTAACTCCGTGCCAGCAGCCGCGGTAATACGGAGGGTGCAAGCGTTAATCGGAATTACTGGGCGTAAAGCGCACG
+
GGGGGGGGGGGGGGGGGGGGGGGGGGGGGGGGGGGGGGGGGGGGGGGGCDFFGGGGGGGGGGGGGGGGGEGGGGGGGGGGGGGGGGGGGGGGGGGGGGGGFGDGGGGGDGFGGGGGGGGGGGFFFGGGGGGGGGGFGGGGGGGGGGGGGGGGGGGGGGGGGGGGFGGGGGGGGGFFFEFGGGGGGGGGGGGGGGGGFGGGGG>EGGEGFFGGGGGGGFGGGGGFFGCFGGGGGGG=GC75)7C7
@M03364:276:000000000-BLYN8:1:1101:8580:10857 1:N:0:1
ACTCCTACGGGAGGCAGCAGTAGGGAATCTTCGGCAATGGGGGCAACCCTGACCGAGCAACGCCGCGTGAGTGAAGAAGGTTTTCGGATTGTAAAACTCTGTTGTTAGAGAAGAACGTTAAGTAGAGTGGAAAGTTACTTAAGTGACGGTATCTAACCAGAAAGCCACGGCTAACTACGTGCCAGCAGCCGCGGTAATACGTAGGTGGCAAGCGTTGTCGGGATTTATTGGGCGTAAAGCGAGC
+
EFGGGGGGGGGGGGGGGGGGGCFGGGGGEGGFGEGGGGGGG:FGGG7FFGGG<C@FGGEGGGGGGGGGG7BFGGGGGGGG<?EFGGG>F+BFGGGCA8FG<FB<:4,CEFGDFGG,=BB<+C:CF9,:,+C,8>FG<EF<F<=7=FDF++@+EA<F<<FGGGCF,D:<F7:>C:>D,>7:<FD98:8@E,:BC58CCFF98?CCEEFC8C+**1A57C9*:/CGGCFG9FG:47:EG5>>377)
@M03364:276:000000000-BLYN8:1:1101:27438:10880 1:N:0:1
ACTCCTACGGGAGGCAGCAGTGGGGAATATTGCACAATGGGCGCAAGCCTGATGCAGCCATGCCGCGTGTGTGAAGAAGGCCTTCGGGTTGTAAAGTACTTTCAGCGAGGAGGAAGGCGTTGTGGTTAATAACCGCAGCGATTGACGTTACTCGCAGAAGAAGCACCGGCTAACTCCGTGCCAGCAGCCGCGGTAATACGGAGGGTGCAAGCGTTAATCGGAATTACTGGGCGTAAAGCGCACG
+
GGGGGGGGGGGGGGGEEGGGDGGGGGGGGGFFFFGGGGGGGGGGGGGGGGGFFFGGGGGGGFGGGGGEGFE<FGDGGGGGGGGGGGGGGGGGGGGGGGGGGGGGFFGGGGDGD7E?F8:CCCGGGG?FDFCGGDFGGGECDGCCFA+@FGGGGG7<FFEFFGCFFGF<CF@FGGGGACFGGGGGGGGGGGCGEGGDFFGCGGGGGGG>F:CF=8AE=7A5E5ECFFGGGCGGD5CEG7FD:DDD
@M03364:276:000000000-BLYN8:1:1101:5918:10888 1:N:0:1
ACTCCTACGGGAGGCAGCAGTAGGGAATCTTCGGCAATGGACGAAAGTCTGACCGAGCAACGCCGCGTGAGTGAAGAAGGTTTTCGGATCGTAAAACTCTGTTGTTAGAGAAGAACAAGGACGTTAGTAACTGAACGTCCCCTGACGGTATCTAACCAGAAAGCCACGGCTAACTACGTGCCAGCAGCCGCGGTAATACGTAGGTGGCAAGCGTTATCCGGAATTATTGGGCGTAAAGCGCGCG
+
GGGGGGGGGGGGGGGGGGGGGGGGGGGGGGGGGGGGGGGGGGGGGGGGGGGGGGGGGGGGGGGGGGGGGGGGGGGGGGGGGGGGGGGGGGGGGGGGGGGGGGGGGGGGGGGGGGGGGGGGGGGGGGGGGGGGGGGGGGGGGGGGGGGGGGGGGGGGGGGGGGGGGGGGGGGGGGGGGEGGGGGGGGGGGGGGGGGGGGGGGGGGGGGGGGGGGGGGGGGGGEEGGGGGGGGG3CEGGGGGGGGG
@M03364:276:000000000-BLYN8:1:1101:4051:10890 1:N:0:1
ACTCCTACGGGAGGCAGCAGTAGGGAATCTTCGGCAATGGGGGCAACCCTGACCGAGCAACGCCGCGTGAGTGAAGAAGGTTTTCGGATCGTAAAACTCTGTTGTTAGAGAAGAACGTTAAGTAGAGTGGAAAATTACTTAAGTGACGGTATCTAACCAGAAAGGGACGGCTAACTACGTGCCAGCAGCCGCGGTAATACGTAGGTCCCAAGCGTTGTCCGGATTTATTGGGCGTAAAGCGAGC
+
GGGGFGGGGGGGGGGGGGGGGGGFGGGGGGGFGCFCFGGGGGGGGFGGGFGFFEFGC@FGGGGGGDDGGGGGGGGGGGGGGGGDGGGGGGCFGGGDGGGFGGEGEDGGFFGGGGGFGDFD7FGFDFGGGGGGGGAFGFG9CFGGGFGGDEGGGGGGGGGGGGGGEEFGGGGEEGCGGGGGGGGGFGGGGFGGGGGGGGGGGGGGGFGGFG68FGEGGEFGGGDE=FCFGGGCFDEGGGFGC3C7
@M03364:276:000000000-BLYN8:1:1101:24710:10892 1:N:0:1
ACTCCTACGGGAGGCAGCAGTGGGGAATATTGCACAATGGGCGCAAGCCTGATGCAGCCATGCCGCGTGTGTGAAGAAGGCCTTCGGGTTGTAAAGCACTTTCAGCGAGGAGGAAGGTGGTGAACTTAATACGTTCATCAATTGACGTTACTCGCAGAAGAAGCACCGGCTAACTCCGTGCCAGCAGCCGCGGTAATACGGAGGGTGCAAGCGTTAATCGGAATTACTGGGCGTAAAGCGCACG
+
GGGGGGGGGGGGGGGGGGGGGGGGGGGGGGGGGGGGGGGFGGGGGGGGGGGGGGGGGGGGGGGGGGGGGGGGGGGGGGGGGGGFGGGGGGGGGGGGGGGGGGGGGGGGGG@FGGGGGGGGGGGGGGGGGGGGGGGGFGGGGGGGGGGGGGGGGGGGGGGGGGGGGGGGGGGGGGGGGGGGGGGGGGGFGEGGGGGGGGCGGGGGGGGGGGGGGGGDCFGGGGGGGGGGGFGGGGGGFGGGGGGC
@M03364:276:000000000-BLYN8:1:1101:7497:10907 1:N:0:1
ACTCCTACGGGAGGCAGCAGTAGGGAATCTTCCGCAATGGACGAAAGTCTGACGGAGCAACGCCGCGTGAGTGAAGAAGGTTTTCGGATCGTAAAACTCTGTTGTTAGAAAAGAAGCCGCATAAGAGTAACTGATTATGCGGTAGACGGTATCTAACCAGAAAGCCACGGCTAACTACGTGCCAGCAGCCGCGGTAATACGTAGGTGGCAAGCGTCGTCCGGATTTATTGGGCGTAAAGCG
+
@FEFFGDFGGGGGEG-@F<FGGGGGGGGGGGG9FGGGFGDEGGEE:FE9CFGGGCCG7FGGGGGEEG@F,BEFGFGGGGF4,EFGDFEE7FAFGGGFGFFFFFFGG,CECC@F7<FCDFGGCC9G<ADD,,@58FF,FGGFEGCE9D:F3>>FFGFCDFCFGD7<>CBCCEC@@EGFGGFFCFGGGGGG5CEGGGGGD9+=<?FGEG5CD9CFEG*:EG/:C***2+003<5CC=ED<7DD
@M03364:276:000000000-BLYN8:1:1101:15719:10908 1:N:0:1
ACTCCTACGGGAGGCAGCAGTGGGGAATTTTGGACAATGGGCGCAAGCCTGATCCAGCCATGCCGCGTGCGGGAAGAAGGCCTTCGGGTTGTAAACCGCTTTTGTCAGGGAAGAAAAGGTTCTGGCTAATACCTGGGACTCATGACGGTACCTGAAGAATAAGCACCGGCTAACTACGTGCCAGCAGCCGCGGTAATACGTAGGGTGCAAGCGTTAATCGGAATTACTGGGCGTAAAGCGTGCG
+
GGGGGGGGGGGGGGGGGGGGGGGGGGGGGGGGGGGGGGGGGGGGGGGGGGGGGGGGGGGGGGGGGGGGGDGGGGGGGGGGGGGGGGGGGGGGGGGGGGGGGGGGGGFGGGGGGEGGGGGGGGGGDGGGGGGGGGGGGGGGGGGGGGGGGGGGGGGGGGGGGGGGGGGGGGGGGGGGGGGGGGGGGGGGGGGGGGGGGGGGGGGGGGGGGGGGGGGDGGGGGGGGGGGGGGGGGGGGGFFGGCG<
@M03364:276:000000000-BLYN8:1:1101:11242:10914 1:N:0:1
ACTCCTACGGGAGGCAGCAGTGGGGAATATTGGACAATGGGCGCAAGCCTGATCCAGCCATGCCGCGTGAGTGATGAAGGCCTTAGGGTTGTAAAGCTCTTTCACCGGAGAAGATAATGACGGTATCCGGAGAAGAAGCCCCGGCTAACTTCGTGCCAGCAACCGCGGTAATACGAAGGGGGCTAGCGTTGTTCGGAATTACTGGGCGTAAAGCGCACGTAGGCGGATATTTAAGTCAGGGGTG
+
FGGGGGGGGGGGGGGGGGGGFGGGEGGGGFGGCFGGAFGCCFFGGGGGGFGFGFGGGGGGGGGGGGGGGDGGGFFGFGGGGGGGGGGGGGGGGGGGGGGGGGGGGGGGEGCFFFFGFGGF?BEGGGEEFCFGGGFF?FFGGGGGGGDGGAC9FGEGFGGGGGFGGGGGCBEGFFF><BFC:CE*BFDC=8CGC<8CGGGGFFEGGGG88?8/A<E5CCCC6CD6CECG5?CFF>7A7C7FCD<D
@M03364:276:000000000-BLYN8:1:1101:12627:10929 1:N:0:1
ACTCCTACGGGAGGCAGCAGTAGGGAATCTTCGGCAATGGACGAAAGTCTGACCGAGCAACGCCGCGTGAGTGAAGAAGGTTTTCGGATCGTAAAACTCTGTTGTTAGAGAAGAACAAGGACGTTAGTAACTGAACGTCCCCTGACGGTATCTAACCAGAAAGCCACGGCTAACTACGTGCCAGCAGCCGCGGTAATACGTAGGTGGCAAGCGTTGTCCGGATTTATTGGGCGTAAAGCGAGCG
+
GGGGGGGGGGG@EEEGDGGGGGGGDGGGGGGGFDGGGGGGGGG@FEGCFGGFGGEGGGGFFGGGGGG=FEFFFGGEGGGGGGGFGGGGEGGG@FFGGGGGGGGGGGGGGGGGGGFGGFCFGGGGGGGGGGGGGFGGGGGGGGDGGGGGGGGGGGGGGGGGGGGGGCFGDGGGGGG?FBFGGGGGCFFFGDGGGGGGGFFD?BEDEFBF>FFFGE88CFEDDGEGFGGGGG8*><CEFCFCC3<)
@M03364:276:000000000-BLYN8:1:1101:19479:10938 1:N:0:1
ACTCCTACGGGAGGCAGCAGTAGGGAATCTTCGGCAATGGACGAAAGTCTGACCGAGCAACGCCGCGTGAGTGAAGAAGGTTTTCGGATCGTAAAACTCTGTTGTTAGAGAAGAACAAGGACGTTAGTAACTGAACGTCCCCTGACGGTATCTAACCAGAAAGCCACGGCTAACTACGTGCCAGCAGCCGCGGTAATACGTAGGTGGCAAGCGTTGTCCGGATTTATTGGGCGTAAAGCGAGCG
+
GGGGGGGGGGGGGGGGGGGGGGGGGGGGGGGGGGGGGGGGGGGGGGGGGGGGGGGGGGGGGGGGGGGGGGGGGGGGGGGGGGGGGGGGGGGGGGGGGGGGGGGGGGGGGGGGGGGGGGGGGGGGGGGGGGGGGGGGGGGGGGGGGGGGGGGGGGGGGGGGGGGGGGGGDGGGGGGGGGGGGGGGGGGGGGGGGGGGGGGGGGGGGGGGGGGGGGGGGGGGGGDGGGGGGGGGGGEGGGGGGGGD
@M03364:276:000000000-BLYN8:1:1101:11576:10941 1:N:0:1
ACTCCTACGGGAGGCAGCAGTAGGGAATCTTCCACAATGGACGAAAGTCTGATGGAGCAACGCCGCGTGAGTGAAGAAGGTTTTCGGATCGTAAAACTCTGTTGTTGGAGAAGAACGTATTTGATAGTAACTGATCAGGTAGTGACGGTATCCAACCAGAAAGCCACGGCTAACTACGTGCCAGCAGCCGCGGTAATACGTAGGTGGCAAGCGTTGTCCGGATTTATTGGGCGTAAAGCGAGCG
+
GGGGGGGGGGGGGGGGGGGGGGGGGGGGGGGGGGGGGGGGGGGGGGGGGGGGGGGGGGGGGGGGGGGGGGGGGGGGGGGGGGGGGGGGGGGGGGGGGGGGGGGGGGGGGGGGGGGGGGGGGGGGGGGGGGGGGGFGGGGGGGGGGGGGGGGGFGGGGGGGGGGGFGGGGGGGGGGGGGGGGGGGGGGGGGGGGGDGGGGGGGGGGGGGGGGGDEGGGGGGGGCEFGGGGGGGGGGGGGGGGGGC
@M03364:276:000000000-BLYN8:1:1101:23070:10942 1:N:0:1
ACTCCTACGGGAGGCAGCAGTAGGGAATCTTCGGCAATGGACGAAAGTCTGACCGAGCAACGCCGCGTGAGTGAAGAAGGTTTTCGGATCGTAAAACTCTGTTGTTAGAGAAGAACAAGGACGTAAGTAACTGTACGTCCCCTGACGGTATCTAACCAGAAAGCCACGGCTAACTACGTGCCAGCAGCCGCGGTAATACGTAGGTGGCAAGCGTTGTCCGGATTTATTGGGCGTAAAGCGAGCG
+
GGGGGGGGGGGGGGGGGGGGFGGGGGGGGGGGGGGGGGGGGGGGGGGGGCGGGGGGGGGGGGGGGGGGGGGGGGGGGGGGFGGGGGGGGGGGGGFGGGGGFGGGFGGGGGGFGFGGGGFGGGGGGGGGGGGGFGGGGGG=FGFGFGGGGGGGGGGFGGGGGGEGGGGGGGGGGGGGGGGGGEGGGGGGGEEEGGGGGGGGGGFGGGFGGGGGCEEEEFGGG=;EFFGG?C5=DGGGGGGGGGGD
@M03364:276:000000000-BLYN8:1:1101:3901:10947 1:N:0:1
ACTCCTACGGGAGGCAGCAGTGGGGAATATTGGACAATGGGCGAAAGCCTGATCCAGCCATGCCGCGTGTGTGAAGAAGGTCTTCGGATTGTAAAGCACTTTAAGTTGGGAGGAAGGGCAGTAAGTTAATACCTTGCTGTTTTGACGTTACCAACAGAATAAGCACCGGCTAACTTCGTGCCAGCAGCCGCGGTAATACGAAAGGTGCAAGCGTTAATCTGAATTACTGGGCGTAAAGCGCGCG
+
FGFCFG<@F@F@@@@BB@<CF@9<F@FFGCEG<DG<,@<FC<@@@F+,6CF@FE,@FGFD<FF<:@FCCCFFGGGAEGGG=,CFAC:=,CFEFA<?AGAFBFF9E,C<?7F:>B?,++BFGFEF???B,E@F<<FFFFF<F,,:>F:@FFG9=FEC8B8,EFGCGGC<CEGCCFGEFEEFGCG;CC8B8>ECG>C8CC;:>C*==<<BEGECCB:**<++++1=EC7<+=*=)>:590*)9D))
@M03364:276:000000000-BLYN8:1:1101:21022:10951 1:N:0:1
ACTCCTACGGGAGGCAGCAGTAGGGAATCTTCCACAATGGACGAAAGTCTGATGGAGCAACGCCGCGTGAGTGAAGAAGGTTTTCGGATCGTAAAACTCTGTTGTTGGAGAAGAATGTATCTGATAGTAACTGATCAGGTAGTGACGGTATCCAACCAGAAAGCCACGGCTAACTACGTGCCAGCAGCCGCGGTAATACGTAGGTGGCAAGCGTTGTCCGGATTTATTGGGCGTAAAGCGAGCG
+
GGGGGGGGGGGGGGGGGGGGGGGGGGGGGGGGGGGGGGGGGGGGGGGGGGGGGGGGGGGGGGGGGGGGGGGGGGGGGGGGGGGGGGGGGGGGGGGGGGGGGGFGG@FGGGGGGGGGGGGGGGGGGGGGGGGGGGGGGGGGGGGGGGGGGGGGGGGGGGGGGGGGGGGGGGGGGGGGGGGGGFGFGGGGGGGGGGGGGGGGGGGGGGGGGGGGGGGGGGGGGGGEGFGGGGGGDGGGGGGGGGGG
@M03364:276:000000000-BLYN8:1:1101:18010:10961 1:N:0:1
ACTCCTACGGGAGGCAGCAGTGGGGAATATTGCACAATGGGCGCAAGCCTGATGCAGCCATGCCGCGTGTGTGAAGAAGGCCTTCGGGTTGTAAAGCACTTTCAGCGAGGAGGAAGGTGGTGAACTTAATACGTTCATCAATTGACGTTACTCGCAGAAGAAGCACCGGCTAACTCCGTGCCAGCAGCCGCGGTAATACGGAGGGTGCAAGCGTTAATCGGAATTACTGGGCGTAAAGCGCACG
+
GGGGGGGGGGGGGGGGGGGGGGGGGGGGGGGGGGGGGGGGGGGGGGGGGGGGGGGGGGGGGGGGGGGGGGGGGGGGGGGGGGGGGGGGGGGGGGGGGGGGGGGGGGGGGGGGGGGGGGGGGGGGGGGGGGGGGGGGGGGGFGGGGGGGGGGGGGGGGGGGGGGGGGGGGGGGGGGGGGGGGGGGGGGGGGGGGGGGGGGGGGGGGGGGGGGGGGGGFGGGGGGGGGGGGFGGGGGGGGFGGGGC
@M03364:276:000000000-BLYN8:1:1101:5862:11001 1:N:0:1
ACTCCTACGGGAGGCAGCAGTGGGGAATATTGCACAATGGGCGCAAGCCTGATGCAGCCATGCCGCGTGTATGAAGAAGGCCTTCGGGTTGTAAAGTACTTTCAGCGAGGAGGAAGGCGTTGTGGTTAATAACCGCAGCGATTGACGTTACTCGCAGAAGAAGCACCGGCTAACTCCGTGCCAGCAGCCGCGGTAATACGGAGGGTGCAAGCGTTAATCGGAATTACTGGGCGTAAAGCGCACG
+
GGGGGGGGGGGGGGGGGGGGGGGGGGGGGGGGGGGGGGFGGGGGGGGGGGGGGGGGGGGGGGGGGGGGGGGGGGGGGGGGGGGGGGGGGGGGGGGGGGGGGGGGGGGGGGGGGGGGGGGGGGGGGGGGGGGGGGGGGGGGGGGGGGGGGGGGGGGGGGGGGGGGGGGGGGGGGGGFFGGGGGGGGGGGGGGGGGGGGGGFEEGDGGGGGGGGGGG5FGGGGGGGGGGGGGGGGGGEF7CDGGD7
@M03364:276:000000000-BLYN8:1:1101:25468:11011 1:N:0:1
ACTCCTACGGGAGGCAGCAGTAGGGAATCTTCGGCAATGGGGGCAACCCTGACCGAGCAACGCCGCGTGAGTGAAGAAGGTTTTCGGATCGTAAAACTCTGTTGTTAGAGAAGAACGTTAAGTAGAGTGGAAAGTTACTTAAGTGACGGTATCTAACCAGAAAGGGACGGCTAACTACGTGCCAGCAGCCGCGGTAATACGTAGGTCCCAAGCGTTGTCCGGATTTATTGGGCGTAAAGCGAGC
+
GGGGGGGGGGGGGGGGGGGGGGGGGGGGGGFGGGGGGGGGGGGGGGGGGGGGGGGGGGEGGDGGGGGGGGGGGGGGGGGGGGGGGGGGGGGGGGGGGGGGGGGGGGGGGGGGGGGGGGGGCGGGGGGGGGGGGGGGFFGGGGGGGCFGDGGGFGGGFGGGGGGGGDDGGGGGGGGGGGGGGGGGGGGGGDGGDGGGGGGGGGGGGGGGGGGGGGEEEEGGGGG5E9?FGGCCFGGGGGGGDDG3
@M03364:276:000000000-BLYN8:1:1101:7226:11031 1:N:0:1
ACTCCTACGGGAGGCAGCAGTGGGGAATATTGCACAATGGGCGCAAGCCTGATGCAGCCATGCCGCGTGTATGAAGAAGGCCTTCGGGTTGTAAAGTACTTTCAGCGGGGAGGAAGGTGATGAACTTAATACGTTCATCAATTGACGTTACCCGCAGAAGAAGCACCGGCTAACTCCGTGCCAGCAGCCGCGGTAATACGGAGGGTGCAAGCGTTAATCGGAATTACTGGGCGTAAAGCGCACG
+
GGGGGGGGGGGGGGGGGGGGGGGGGGGGGGGGGGGGGGGGGGGGGGGGGGGGGGGGGGFGFGGGGGGGGGGGGGGGGGGGGGGGGGGGGGGGGGGGGGGGFGGGGGGGGGGGGG8AFGGGGGFGGGGGGGGFGGGGGGGGFFFG<FFCCFCGGGGGGGFGGFFGGGGGD7FGGGFEGEGGGFGGGGGGGGGGCGGGGGGG53:EGGGGGGGGGGGGGGFGECEGCFGGGFGGGGG=F*:DGGDD
@M03364:276:000000000-BLYN8:1:1101:27159:11050 1:N:0:1
ACTCCTACGGGAGGCAGCAGTAGGGAATCTTCCGCAATGGGCGAAAGCCTGACGGAGCAACGCCGCGCGAGCGATGAAGTGTTTCGGCTCGTAAAACTCTGTTATTAGGGAAGAACATATGTGTAAGTAACTGTGCACATCTTGACGGTACCTAATCAGAAAGCCACGGCTAACTACGTGCCAGCAGCCGCGGTAGTACGTAGGTGGCAAGCGTTATCCGGTAGTATTGGTCGTAATGCGCGCG
+
CFAGGG<FBFDCF@--@BFECFGGGFFCAEC9ECG@@FGGFGGGGGGDCGF@,B:,7@FGDFEEGEG+>:>+@>F@?FC,5C,BFFG7?++4BFG<EFG9FE9FDDGGGCFFC<FDG,,8@FGF<ACFF=DA=,CAD<F,@@FF,>F:@@>@,3FC:AF:DC,:FB,*C7FEG72;D*<<**2<C,28,1*1*=C*+?<13:8CCC8699CGG****A:E/*2*03+++000)/:7*0779)/1
@M03364:276:000000000-BLYN8:1:1101:18595:11061 1:N:0:1
ACTCCTACGGGAGGCAGCAGTAGGGAATCTTCGGCAATGGGGGCAACCCTGACCGAGCAACGCCGCGTGAGTGAAGAAGGTTTTCGGATCGTAAAACTCTGTTGTTAGAGAAGAACGTTAAGTAGAGTGGAAAATTACTTAAGTGACGGTATCTAACCAGAAAGGGACGGCTAACTACGTGCCAGCAGCCGCGGTAATACGTAGGTCCCAAGCGTTGTCCGGATTTATTGGGCGTAAAGCGAGC
+
GGGGGGGGGGGGGGGGGGGGGFGGGGGGGGGGFEGGGGGGGGGGGGGGGGGGGFGGGGGGGGGGGGGGGGGGGGGGGGGGGGGGGGGGGGGGGGGFGGGGGGGGGGGGGGGGGGGGEFGFGGGGGGGFGGGAFGGGGGGGGFGFGGGGGGGFGGGDGGGGGGC,>CFDFCEGDGGFF@FFGGGGEGGGGGGGGGGEG;BEGGGGGGCEFGF=FGCEGEGGGGE:CCFEGEFEG<CCDGGGGDG)
@M03364:276:000000000-BLYN8:1:1101:14613:11065 1:N:0:1
ACTCCTACGGGAGGCAGCAGTGGGGAATATTGCACAATGGGCGCAAGCCTGATGCAGCCATGCCGCGTGTATGAAGAAGGCCTTCGGGTTGTAAAGTACTTTCAGCGAGGAGGAAGGCGTTGTGGTTAATAACCGCAGCGATTGACGTTACTCGCAGAAGAAGCACCGGCTAACTCCGTGCCAGCAGCCGCGGTAATACGGAGGGTGCAAGCGTTAATCGGAATTACTGGGCGTAAAGCGCACG
+
GGGGGGGGGGGGGGGGGGGGGGGGGGGGGGGGGGGGGGGGGGGGGGGGGGGGGGGGGGGGGGGGGGGGGGGGGGGGGGGGGGGGGGGGGGGGGGGGGGGGGGGGGGGGGGGGGGGGGGGGGGGGGGFGGGGGGGGGGGGGGGGGGGGGGGGGGGGGGGGGGGGGGGGGGGDGGGGGGGGGGGGGGGGGGGGGGGGGGGGGGGGG>EEGGFFGGGGGGGGGGGGGFGGFFGGGGGGEFDGGGGG5
@M03364:276:000000000-BLYN8:1:1101:17076:11071 1:N:0:1
ACTCCTACGGGAGGCAGCAGTGGGGAATATTGCACAATGGGCGCAAGCCTGATGCAGCCATGCCGCGTGTGTGAAGAAGGCCTTCGGGTTGTAAAGCCCTTTCAGCGAGGAGGAAGGTGGTGAACTTAATACGTTCATCAATTGACGTTACTCGCAGAAGAAGCACCGGCTAACTCCGTGCCAGCAGCCGCGGTAATACGGAGGGTGCAAGCGTTAATCGGAATTACTGGGCGTAAAGCGCACG
+
CFGGGGFFGGGGGGGGGGGFGG9FGFEGGGGE9FFFGFFGGGGGGGG@DCFGG9EFFFDFGGGD@EGGGCDGGG,6E,:E8FAF,,,><FCFFFAF,,:=AF9?FAC7FCGGCFF?C<,+?<9,B<F?D<D,=,BFFD5CEFF,,C73+8@,CBFGG+@FC:7F,FF7C<*53,5,?C:*5>C>EG<8C5B*8:3=B++388>CG>88<@0;3;CC5EF=CC*:8CGGGGGFCGCEFG77)>D3
@M03364:276:000000000-BLYN8:1:1101:24970:11072 1:N:0:1
ACTCCTACGGGAGGCAGCAGTGGGGAATATTGCACAATGGGCGCAAGCCTGATGCAGCCATGCCGCGTGTATGAAGAAGGCCTTCGGGTTGTAAAGTACTTTCAGCGGGGAGGAAGGTGAGTGGTTTAATACGCCATTCAATTGACGTTACCCGCAGAAGAAGCACCGGCTAACTCCGTGCCAGCAGCCGCGGTAATACGGAGGGTGCAAGCGTTAATCGGAATTACTGGGCGTAAAGCGCACG
+
GFGGGGGFGGGGGGGEGGGGGGGGGCFGGGGGGFFGGDGFGGEGCFEFGGGFF<FFGFFGFGGGGGGGGGGGGGGCCGFGGGGGFGGGGG@EEDGGGDGGGGGGCGGGGGCGG7=FD<FFFGFGGGG<FGFG7C>+CECFFGFGGFGFGF3FFGEGGGGGGGGCGGGGGGDGGGFGGC:CFGGGGCFGCGGEGEGGGGGGG*CEGGGC6CFGGGGCGGGEGGEGCGGGFG85CDE:FG7CC73)
@M03364:276:000000000-BLYN8:1:1101:3450:11073 1:N:0:1
ACTCCTACGGGAGGCAGCAGTGGGGAATATTGCACAATGGGCGCAAGCCTGATGCAGCCATGCCGCGTGTATGAAGAAGGCCTTCGGGTTGTAAAGTACTTTCAGCGAGGAGGAAGGCGTTGTGGTTAATAACCGCAGCGATTGACGTTACTCGCAGAAGAAGCACCGGCTAACTCCGTGCCAGCAGCCGCGGTAATACGGAGGGTGCAAGCGTTAATCGGAATTACTGGGCGTAAAGCGCACG
+
GGGGGGGGGGGGGGGGGGGGGGGGGGGGGGGGGGGGGGGGGGGGGGGGGGGGGGGGGGGGGGGGGGGGGGGGGGGGGGGGGGGGGGGGGGGGGGGGFGGGGGGGGGGDGGFGGGGGEGGGGGGGGGGGGGGGGGGGGGGGGGGGGGGGGGGGGGGGGGGGGGGGFGGGGDFGGGGGGGGGGCEFE8FGGGGGGGGGGGGGGEEGGGGCFGGGGGGGGGEGGGEGGGGGGGGGGGG=<DFGGGGG
@M03364:276:000000000-BLYN8:1:1101:25943:11073 1:N:0:1
ACTCCTACGGGAGGCAGCAGTAGGGAATCTTCGGCAATGGGGGCAACCCTGACCGAGCAACGCCGCGTGAGTGAAGAAGGTTTTCGGATCGTAAAACTCTGTTGTTAGAGAAGAACGTTAAGTAGAGTGGAAAGTTACTTAAGTGACGGTATCTAACCAGAAAGGGACGGCTAACTACGTGCCAGCAGCCGCGGTAATACGTAGGTCCCAAGCGTTGTCCGGAGTTATTGGGCGTAAAGCGAGC
+
GCFGEDFCFGGGGGCCFGDGEEFGGGGFFFFGGGGECFDGGG7FEGGGGGGGFEFED:@EFGGDEGEFGGDGGFFFFFEFFF9+5@:?FEFGGGFGFD9FFCAA,EFGAFGGGGGFGGGFCEFGFGFFC7=FFFGCFGF9BDDFFFFGDCEGGG,>FFGGF,>FFGGGGGG>FFF@FGGGGGGGG7,BDF*BCE:C*B;9CCEFGE+<8CCGGGCEEGGGCE=2**++0<?CFDEECFD75DG)
@M03364:276:000000000-BLYN8:1:1101:3087:11086 1:N:0:1
ACTCCTACGGGAGGCAGCAGTGGGGAATATTGCACAATGGGCGCAAGCCTGATGCAGCCATGCCGCGTGTGTGTAGAAGGCCTTCGGGTTGTAAAGCACTTTCAGCGAGGAGGAAGGTGGTGAGCTTAATACGCTCATCAATTGACGTTACTCGCAGAAGAAGCACCGGCTAACTCCGTGCCAGCAGCCGCGGTAATACGGAGGGTGCAAGCGTTAATCGGAATTACTGGGCGTAAAGCGCACG
+
GGGGGGGGGGGGGGGGGGFGGGGGG>FGGGGGGGGGGGGGGGGGGGGGGGGGGGGGGGGGGGGGGGGGGGGGGGGGGGGGGGGGGGGGGGGGGGGGGDGGGGGFGGGGGGGGGGGGGGGGGGFFGGGGGGGFGGGGGGGGGGGGGGGGGGGGGGGGGGGGGGGGCFFGGGGGGGGGGGGGGGGGGGGGGGGGGGGGGGGGGDGGDGEEFGGGGGGGGGGG5C8E8@GGGG5CDDC7CFFDGGG7
@M03364:276:000000000-BLYN8:1:1101:1957:11088 1:N:0:1
ACTCCTACGGGAGGCAGCAGTGGGGAATATTGCACAATGGGCGCAAGCCTGATGCAGCCATGCCGCGTGTATGAAGAAGGCCTTCGGGTGGTAAAGTACTTTCAGCGAGGAGGAAGGCATGAAGGTTAATAACCTTAGTGATTGACGTTACTCGCAGAAGAAGCACCGGCTAACTCCGTGCCAGCAGCCGCGGTAATACGGAGGGTGCAAGCGTTAATCGGAATTACGGGGCGTAAAGCGCACG
+
CF<<FF<FC;7FGF;F,@FFGF?8CFFFF9EFGG<@FE<C<,CE:@:,,:ECGC,CF<,6CC<FFG767,,<CC,C9=F,:4CF=CFEG+>F?FGFFF<F<,,5CB>7C@+F:CDFGFGG<58?,BF,??8AFCF9?A,A<5FD9,3CF,@F,+3CFCGG<<@B<33@C*@*>7BBDCGG7>?7C:D,CEGGGCECFC+8**3:8CEEF+>5EB8*/<0::C8:0+<*2*1:CDDGFFDDGDC1
@M03364:276:000000000-BLYN8:1:1101:14120:11103 1:N:0:1
ACTCCTACGGGAGGCAGCAGTGGGGAATATTGCACAATGGGCGCAAGCCTGATGCAGCCATGCCGCGTGTGTGAAGAAGGCCTTCGGGTTGTAAAGCACTTTCAGCGAGGAGGAAGGTGGTGAACTTAATACGTTCATCAATTGACGTTACTCGCAGAAGAAGCACCGGCTAACTCCGTGCCAGCAGCCGCGGTAATACGGAGGGTGCAAGCGTTAATCGGAATTACTGGGCGTAAAGCGCACG
+
GGGGGGGGDGGGGGGGGGGGGGGGG7FGFGGGGGGGGCGGFGGGGGGGGGGGFGGFGGGGGGGFGGEGGGGGGDGFFGGGGGGGGGGGGGGGGGGFGGGGGGGGGGGGGGGGGGGGGGEFFG9FGGFGFGGGGGGG<AFGGGGGGDFGGFFFBGGGGGGGGF<DFGFG@EGGGGFEGGGFGFGGGGG>B8EDECGC9;CFE>>EGGGD67<FEEGGC<CFGGGFFGGGFCGGGGGGFGFGGGD5
@M03364:276:000000000-BLYN8:1:1101:25265:11112 1:N:0:1
ACTCCTACGGGAGGCAGCAGTGGGGAATATTGCACAATGGGCGCAAGCCTGATGCAGCCATGCCGCGTGTATGAAGAAGGCCTTCGGGTTGTAAAGTACTTTCAGCGAGGAGGAAGGCATTAAGGTTAATAACCTTAGTGATTGACGTTACTCGCAGAAGAAGCACCGGCTAACTCCGTGCCAGCAGCCGCGGTAATACGGAGGGTGCAAGCGTTAATCGGAATTACTGGGCGTAAAGCGCACG
+
GGGGGGGGGGGGGGGGGGGGGGGGGGGGGGGGGGGGGGGGGGGGGGGGGGGGGGGGGGGGGGGGGEGGGFGGGGGGGGGGGGFGGGGGGGGGGGGGGGGGGGGGGFGGGGGGGGGGGGGGGGGGGGGGGGGGGGGGGGGGGGGGGGGGGGFGGGEGGGGGGGGGGGGGGGEGGGGGGGGGGGGGGGGGGDGGGEGGFGGGGGGGGGGGGGGGGCEGGGGGGGEFGGGGGGGGGGGGGGGGGGG3
@M03364:276:000000000-BLYN8:1:1101:6538:11128 1:N:0:1
ACTCCTACGGGAGGCAGCAGTGGGGAATATTGCACAATGGGCGCAAGCCTGATGCAGCCATGCCGCGTGTATGAAGAAGGCCTTCGGGTTGTAAAGTACTTTCAGCGAGGAGGAAGGCGTTGTGGTTAATAACCTTAGTGATTGACGTTACTCGCAGAAGAAGCACCGGCTAACTCCGTGCCAGCAGCCGCGGTAATACGGAGGGTGCAAGCGTTAATCGGAATTACTGGGCGTAAAGCGCACG
+
GGGGGGGGGGGGGGGGGGGGGGGGGGGGGGGGGGGGGGGGGGGGGGGGGGGGGGGGGGGGGGGGGGGGGGGGGFGGGGGGGGGGGGGGGGGGFGGGGDGGGGGGGGGGGGGGGGGGEGGGGGGGGGGGGGGGGGGGGGGGGGGGGGGGGGGGGGGGGGGGGGGFGGCFGGGGGGGGGGGFGGGGGGGGGGGGGGGGGGGGE5EGGGGGG??CGE;8=FGGDGCFGGGGFFCGGGGGGFGGGGD5
@M03364:276:000000000-BLYN8:1:1101:3325:11131 1:N:0:1
ACTCCTACGGGAGGCAGCAGTGGGGAATATTGCACAATGGGCGCAAGCCTGATGCAGCCATGCCGCGTGTGTGAAGAAGGCCTTCGGGTTGTAAAGCACTTTCAGCGAGGAGGAAGGTGGTGAACTTAATACGTTCATCAATTGACGTTACTCGCAGAAGAAGCACCGGCTAACTCCATGCCAGCAGCCGCGGTAATACGGAGGGTGCAAGCGTTAATCGGAATTACTGGGCGTAAAGCGCACG
+
GGGGGGGGGGGGGGGGGGGGGGGGGEEGGGGGGGGGGGGGFGGGGGGGGGGGGGGGGGGFGGGGGGGGGGGGGGGGGGGGGGGGGGGGGGGGGGGGGGGGGFGGGGGGGEEGGGGGGGGGGGGGGGGGGGGGGGGGGGGGGGGGGGGGGGGGGGGGGGGGGGGGGGGGGGGGGGGGGFGGGGGGGGGGGGGGGGDGGGGGGEGGGGGGGGGGGGGGGGFFGGGGGGGGGGGFGGEGGGFGGGGD
@M03364:276:000000000-BLYN8:1:1101:7024:11143 1:N:0:1
ACTCCTACGGGAGGCAGCAGTGGGGAATATTGCACAATGGGCGCAAGCCTGATGCAGCCATGCCGCGTGTGTGAAGAAGGCCTTCGGGTTGTAAAGCACTTTCAGCGAGGAGGAAGGTGGTGAACTTAATACGTTCATCAATTGACGTTACTCGCAGAAGAAGCACCGGCTAACTCCGTGCCAGCAGCCGCGGTAATACGGAGGGTGCAAGCGTTAATCGGAATTACTGGGCGTAAAGCGCACG
+
FGGGGGGGGGGGGGGGGGGGGGGFGFCFCFGFFGEGGGGFGGGDFGGGCEGFGFFGGGGAFFGGCFEFCFGFF9FGGEGGGGGGGGGGFGCFFFFADFGGEGGGGGDFCGDEG=4FGFCGGGFBCFGGGGGFGGGGGGFCAFFCEGGGGGEFCFGGGD@CGFFEGGGGFGGGGGGGGDC7ECFFGGGEFCCECEGGG9+*:;EECCEEGGF8CEEEGGGGG8=FFFD@EFGGGDE=CCFCD:5)
@M03364:276:000000000-BLYN8:1:1101:25203:11152 1:N:0:1
ACTCCTACGGGAGGCAGCAGTGGGGAATATTGCACAATGGGCGCAAGCCTGATGCAGCCATGCCGCGTGTATGAAGAAGGCCTTCGGGTTGTAAAGCACTTTCAGCGAGGAGGAAGGTGGTGAACTTAATACGTTCATCAATTGACGTTACTCGCAGAAGAAGCACCGGCTAACTCCGTGCCAGCAGCCGCGGTAATACGGAGGGTGCAAGCGTTAATCGGAATTACTGGGCGTAAAGCGCACG
+
GGGGGGGGGGGGGGGGGGGGGGGGGGGGGGGGGGGGGGGGGGGGGGGGGGGGGGGGGGGGGGGGGGGGGGGGGGGGGGGGGGGGGGGGGGGGGGGGGGGGGGGGGGGGGGGGGGGGGGGGGGGGGGGGGGGGGGGGGGGGGGGGGGGGGGGGGGGGGGGGGGGGGGGGGGGGGGGGGGGGGGGGFGGFCGGGGGGGGGGGGGGGGGGGGGGGGGGGGGGGDGGGGGGGGCGGGGGEGG7CDDG<
@M03364:276:000000000-BLYN8:1:1101:17917:11155 1:N:0:1
ACTCCTACGGGAGGCAGCAGTGGGGAATATTGCACAATGGGCGCAAGCCTGATGCAGCCATGCCGCGTGTATGAAGAAGGCCTTCGGGTTGTAAAGTACTTTCAGCGAGGAGGAAGGCGTTGTGGTTAATAACCGCAGCGATTGACGTTACTCGCAGAAGAAGCACCGGCTAACTCCGTGCCAGCAGCCGCGGTAATACGGAGGGTGCAAGCGTTAATCGGAATTACTGGGCGTAAAGCGCACG
+
GGGGGGGGEGEGGGGGGGGGGGGGGGGFGGGGGGGGGGGGGGGGGGGGGGGGDFGGGGGGFGGGGGGCCGGFDGGG<FGFGGGGGGGGGGGGGGGGGGGGCGGGGGGEEGGGDGGGGCFCFGGGG<DFGGGFFFCF3FGGEFGGGGGGGGEGFCGGCGFGGGGGGGGGDGGGGGGGGGEGGC@FFGGGGGGGGGGGGGGGGGEGGGG>CGFFEGGGGGGGG=EGGGGG+?5FGGGGGFFG3CCC
@M03364:276:000000000-BLYN8:1:1101:3339:11183 1:N:0:1
ACTCCTACGGGAGGCAGCAGTGGGGAATATTGCACAATGGGCGCAAGCCTGATGCAGCCATGCCGCGTGTATGAAGAAGGCCTTCGGGTTGTAAAGCACTTTCAGCGAGGAGGAAGGTGGTGAGCTTAATACGTTCATCAATTGACGTTACTCGCAGAAGAAGCACCGGCTAACTCCGTGCCAGCAGCCGCGGTAATACGGAGGGTGCAAGCGTTAATCGGAATTACTGGGCGTAAAGCGCACG
+
FGGGGGGGGGGGGGGEGGGGGGGFGGGGGGGGGGGGGGFFGGGGGGGGGGGGGCDDGGGGGGGCFGGGGGGGFGGEFGGGGGGGGGGGGGGGGGGGFFFGGGGGCFGF+@:CEEFG:EFGGGGGGFFGGGGGGGGGGFDFFGGFGGGGGGGGG>CE+CFCEFGFCEF77CCE7CA9F8FFGEGEC8FGEGGGGCEGGGFG58>:8EEGGEFCEGGGGGGGDGE5A:<F+CF=CC75C7F)9DD7
@M03364:276:000000000-BLYN8:1:1101:3244:11184 1:N:0:1
ACTCCTACGGGAGGCAGCAGTGGGGAATATTGCACAATGGGCGCAAGCCTGATGCAGCCATGCCGCGTGTGTGAAGAAGGCCTTCGGGTTGTAAAGCACTTTCAGCGAGGAGGAAGGTGGTGAACTTAATACGTTCATCAATTGACGTTACTCGCAGAAGAAGCACCGGCTAACTCCGTGCCAGCAGCCGCGGTAATACGGAGGGTGCAAGCGTTAATCGGAATTACTGGGCGTAAAGCGCACG
+
FGGGGGGGGGGGGGGGGGGGGGGGGGGG@GGGGGGGGGGGGGG>FEGGGGGGGGGGGGGGGGFGGGGGGGGGGGGGGGFFGDFGGGGGGGGGGGGGGGGGGGGEGEECFGGGGCDFEGG?F7?EFFCFFFDECDFGGGGGGGGGGGEEGGGGFGGGGFDGGFGGFGG>7@C@FCFGGEG:EFGGGGGGGGCG5E5EG9BG5=EE*CGGGF?FGGGGDCGGGGCC8FFGGC8>DGE=9CFDDCD)
@M03364:276:000000000-BLYN8:1:1101:20476:11200 1:N:0:1
ACTCCTACGGGAGGCAGCAGTAGGGAATCTTCCGCAATGGACGAAAGTCTGACGGAGCAACGCCGCGTGAGTGAAGAAGGTTTTCGGATCGTAAAGCTCTGTTGTTAGGGAAGAATAGTGATAAGAGTAACTGATTATCATGTGACGGTACCTAACCAGAAAGCCACGGCTAACTACGTGCCAGCAGCCGCGGTAATACGTAGGTGGCAAGCGTTGTCCGGATTTATTGGGCGTAAAGCGAGCG
+
[truncated: 36,091,449 more chars]
