# Supplementary material for: Captivity causes taxonomic and functional convergence of gut microbial communities in bats
Source: PeerJ. 2019 Apr 30;7:e6844. doi: 10.7717/peerj.6844 (PMC6499062; doi:10.7717/peerj.6844)
Supplement: Data S45 — Raw data of FVs2. [file peerj-07-6844-s050.gz › D8j5384-FVs2_R2.fq]

@M03364:276:000000000-BLYN8:1:1101:9032:1202 2:N:0:1
GGACTACAAGGGTTTCTAATCCTGTTTGCTCCCCACGCTTTCGAGCCTCAGCGTCAGTTACAGACCAGAGAGCCGCCTTCGCCACTGGTGTTCCTCCATATATCTACGCATTTCAACGCTACACATGGAATTCCACTCCCCTCTTCTGCACTCAATTCTCCCAGTTTCCAATTCCACTTCCCGGCTGAGCCGGGGGCTTTCACATCAGACTTAAGAAACCGCATGGCCTTGCTTTACGCTCAATAAATCCG
+
@CCC,6E,CFGDFFG<FEFEGGGDFDFCCFFFFGG7+FEECE,,C;FF@FC8F,6B,;CC<F,C<<ECCA88CDCGCFEAF,@,=B=C6?CFGF;,FFAD<,,:,EAD+4FGFFF,58+44CFGG8,,BFD@FAEG,,,ACCE6D4=;9DE?8@F8D=;EGGG88;>DFACD8,,,76,6,@BG7>8,,4@EG*419C,=FFF8+802*;C1=+++=F6*)=)(()(2))))+2C9F;E*18)1:C@4D6)
@M03364:276:000000000-BLYN8:1:1101:8640:1205 2:N:0:1
GGACTACCGGGGTTTCTAATCCTGTTTGCTACCCAGGCTTTCGGGCCTGAGCGTCAGTTTTATACCAGAGAGCCGCCTTCGCCACTGGTGTTCTTCCATATCTCTACGCATTTCACCGCTACACCTGGAGTTCCACTCTCCTCTGCTGCACTCTAGCTGTCCAGTCGCCACTGCACTTCGCCGGTTAAGCCCGAGGCTTTCACATCGGTCTTACAAAACCGCCTGCGCTCGCTGTACGCCCAGTAAATCCG
+
CCBCCGFG@FGEC@FFGGEFDG@FFF,@EF<FCFE8CFFGGGG+6@+B,<,CF@8,BF,6,,<,6EGA8,,B,,@FFGCFGCEE:EA<F8=@??EECE,CF,@,CFG+=FFEFA9,,+>ECGGG,4A<,,AA;,,A,,,8EF,=,,636=,8D3C=,,,,,8@DF,+@36+369EDFGG+++3@>**,@BF*1*44*:BC8CE+1;*2*/::+3++21=EDGED(82:(8)7C**49:CED3(9D0*:>C9
@M03364:276:000000000-BLYN8:1:1101:13061:1265 2:N:0:1
GGACTACTAGGGTATCTAATCCTGTTTGCTCCCCACGCTTTCGAGCCTCAGCGTCAGTTACAGACCAGAGAGCCGCCTTCGCCACTGGTGTTCCTCCATATATCTACGCATTTCACCGCTACACATGGAATTCCACTCTCCTCTTCTGCACTCAAGTCTCCCAGTTTCCAATGACCCTCCCCGGTTGAGCCGGGGGCTTTCACATCAGACTTAAGAAACCGCCTGCGCTCGCTTTACGCCCAATAAATCCG
+
CCCCCGGGGGGGFGGGGGGGGGGGGGGGGGGGGGGGGGGGGGGGGGGGGGGGGGGGGGGGGGGGGGGGGGFGGGGGGGGGGGGGGGGGFGGGGGGGGGGGGGGGGFGGGGGGGFGGGGGGGGGFDGGGEC?FG9EFFGGGGGGGGGGGGGGGGGGGGG>BFGGGGGGFFF=FFCFDFGGGGEGGGGGGGGGGEGCEGGGFCFGFFGG8CGGGCGDGGGG68EA;0FBFFFFAGFGA=<GGGFFFGGFB7C9
@M03364:276:000000000-BLYN8:1:1101:16619:1295 2:N:0:1
GGACTACTAGGGTATCTAATCCTGTTTGCTACCCATGCTTTCGAGCCTCAGCGTCAGTTACAGACCAGACAGCCGCCTTCGCCACTGGTGTTCTTCCATATATCTACGCATTTCACCGCTACACATGGAGTTCCACTGTCCTCTTCTGCACTCAAGTTTCCCAGTTTCCGATGCACTTCTTCGGTTGAGCCGAAGGCTTTCACATCAGACTTAATAAACCACCTGCGCTCGCTTTACGCCCAATAAATCCG
+
CCCCCGGGGGGGGGGGGGGGGGGGGGGGGGGGGGGGGGGGGGGGGGDGGGGGGGGGGGGGGGGGGGGGGGGGGGGGGGGGGGGGGGGGGGGGGGGGGGGGGGGGGGGGGGGGGGGFGGGGGGFGGGFGGFGGGGGGGGGGGFGGGGGDDFGGGGG?EGGGGGFDFGGGFCGGGGFGGGGGFGG6+=CF8@FEE?EEGGDGGGGGFGGGGGFGFGGC>FGGFFFBEFFFFFFFDCFFF=8CGDDFGGFEFGC
@M03364:276:000000000-BLYN8:1:1101:17236:1332 2:N:0:1
GGACTACAGGGGTATCTAATCCTGTTTGCTCCCCACGCTTTCGAGCCTCAGCGTCAGTTACAGACCAGAGAGCCGCCTTCGCCACTGGTGTTCCTCCATATATCTACGCATTTCACCGCTACACATGAAATTCCACTCTCCTCTTCTGCACTCAAGTCTCCCAGTTTCCAATGACCCTCCCCGGTTGAGCCGGGGGCTTTCACATCAGACTGAAGAAACCACCTGCGCTCGCTTTACGCCCAATAAATCCG
+
C?CCCFFFGFGGGGGFFEEFFGGGGGGGGG9EFGGGFGGGGGGFGGGGGGGGFGGCCGGFGFDEFE<EFGFGGGGG7F@FFGGGGGGGFFGDFGGGCFGGGF9FFGFB:FGGGGGCFCEGG@FFFGFAEEFGGGGGDG9FFEFGFFFFGFGGGGFECF9>DF8D,ED=:DF;,=AEGGCE6CEGGGGC@CF6CGDEGEFCDGGGFGGGGGG*6*2;4>F*;EDF@FFBFD))8*94B6C5=>:4C7=ACF7
@M03364:276:000000000-BLYN8:1:1101:18272:1338 2:N:0:1
GGACTACAGGGGTTTCTAATCCTGTTTGCTACCCATGCTTTCGAGCCTCAGCGTCAGTTACAGACCAGACAGCCGCCTTCGCCACTGGTGTTCTTCCATATATCTACGCATTTCACCGCTACACATGGAGTTCCACTGTCCTCTTCTGCACTCAAGTTTCCCAGTTTCCGATGCACTTCTTCGGTTGAGCCGAAGGCTTTCACATCAGACTTAAGAAACCGCCTGCGCTCGCTTTACGCCCAATAAATCCG
+
CCCCCFGGGGGGGGGFGFFFGGGGGGGFGGGAFGFGGGFCFEGFGGGGGGGGGGGGGGGGGGGGGGGGGGGFGFEGGGFGG::FGGGGEFGEGGDFEFGCFGGGCCFCGGGGGGCEFGGGGDFFGGGGGGFF;EEGGFDG=DDFFGGACEED88FDEGFFGGDGFGFF:EGECEGGGGGGGGGGGEEGGGGGCE66C8BCGGGGFDFFFGGGFCGGGGCC?E*/(6>>>DFADGG<:8EGGD?;CD+5CG>
@M03364:276:000000000-BLYN8:1:1101:16524:1343 2:N:0:1
GGACTACAAGGGTTTCTAATCCTGTTTGCTCCCCACGCTTTCGCACCTGAGCGTCAGTCTTTGTCCAGGGGGCCGCCTTCGCCACCGGTATTCCTCCAGATCTCTACGCATTTCACCGCTACACCTGGAATTCTACCACCCTCTACAAGACTCTAGCCTGCCAGTTTCGAATGCAGTTCCCAGGTTGAGCCCGGGGATTTCACATCCGACTTGACAGACCGCCTGCGTGCGCTTTACGCCCATGAATTCCG
+
CCCCCGGGGGGGGGGGGGGGGGGGGGGGFG<FFGGGGGGGGGGCEGGGGGFGGGGGGGGCF<FGFFAECCGGGGGGGGGGGG7@:EGG:+BFGEGGFGGGGGFGGGGGGGGGGGGGGGGGGGGGGEFGGFDGGGGGG,=FEGGGD;;EF=EGFEGGFGF88DFGGGFF+DFGGGFFGG,33EEGGEFCCF6:>518*BF?DGGC866C?DGD07*;CDFF:CD?7F>52>>>GGG9*4CC55,)22*67:*
@M03364:276:000000000-BLYN8:1:1101:21194:1364 2:N:0:1
GGACTACTAGGGTTTCTAATCCTGTTTGCTCCCCACGCTTTCGCACCTGAGCGTCAGTCTTCGTCCAGGGGGCCGCCTTCGCCACCGGTATTCCTCCAGATCTCTACGCATTTCACCGCTACACCTGGAATTCTACCCCCCTCTACGAGCCTCTAGCTTGCCAGTTTCAAATGCAGTTCCCAGGTTGAGACCGGGGATTTCACATCTGACTTAACAAACCGCCTGCGTGCGCTTTACGCCCAGCAATCCCC
+
-ACCCG@F<FCF,;BFFE<FAFGFEAFGGC,CCGGGGEG,<CF;F77<EF,@FCB@FFGFE,F@:C:FFC@7@CFFCC=<FFDCEECFBF@,5:@FFGGGEFGDFEGGCE7C?F5FFGDC+@EG@?FEEFGC;CGGADFGC>GC9DF6::8:C6@AF93D*DGFG9C,3,@EC,@;<A,5D?B5>B:FC,2;5*1:78:CCFEC+0+++1+;1;7;:8*1575;2>97:3@D9C<AF6C:=D1)97?)22*
@M03364:276:000000000-BLYN8:1:1101:13083:1364 2:N:0:1
GGACTACCGGGGTTTCTAATCCTGTTTGCTCCCCACGCTTTCGCACCTGAGCGTCAGTCTTTGTCCAGGGGGCCGCCTTCGCCACCGGTATTCCTCCAGATCTCTACGCATTTCACCGCTACACCTGGAATTCTACCCCCCTCTACAAGACTCTAGCCTGCCAGTTTCGAATGCAGTTCCCAGGTTGAGCCCGGGGATTTCACATCCGACTTGACATACCGCCTGCGTGCGCTTTACGCCCAGTAATTCCC
+
CCCCC<F@FGGGCGGCEFGGGDFGGGGFFGCFGEGGGEFEGGDDGGEGEFGEGGEBFEFFGGGGD,96CFDEGGGCG:FFFGGCBD::@>FFDAGC=FGDFFFGGFGE::CECCFFGECCE@:FGCFGEFC>EGFDGFDBEGGGCFGGGGGG6EBFAFFGGG8EFFGFGGCFFGECFGGFGCCCCBFF67?:ECG*=C?FG>97AD025<CD**>7++>75EB?B>;B(8)))1/6?<EC/7?F?**.*2*
@M03364:276:000000000-BLYN8:1:1101:19933:1379 2:N:0:1
GGACTACTAGGGTTTCTAATCCTGTTTGCTCCCCACGCTTTCGCACCTCATGGTCATTATCATTCCAGGTGGTCGCCTTCGCCACTGGTGTTCCTTCCTATATCTACGCATTTCACCGCTACACATGAAATTCCACCACCCTCTACCGTACTCCAGCTCAGTAGTTGTGGATGCAGTTCCCAGGTTGAGCCCGGGGATTTCACATCCGACTTGACAGACCGCCTGCGTGCGCTTTACTCCCAGTAATTCCG
+
<C@CC@EFFDFGDEE9FE@6CFE<EEEECCFEEFFGDCGGGFGD7@CFFC,,,CFG,E<C,<,<@CF9CFF,8C:FEGGGFCEGDFGFFFG>E,,CF@?F5EAF=FE,@:,4C,,<ABFEGEGD9,,9E9BAACFGGFGGEG6F9,@C>FE?F,>DD4,,8,,7:,,@++6@FDGG=DGGGGD@@F,88DF+7@EG5*@?+5:=FGGG>C>DC*;7*;EFFC?DBFFD<BEB):<C=.B5=)4A7::)3;*
@M03364:276:000000000-BLYN8:1:1101:15944:1406 2:N:0:1
GGACTACCGGGGTTTCTAATCCTGTTTGCTACCCATGCTTTCGAGCCTCAGCGTCAGTTACAGACCAGACAGCCGCCTTCGCCACTGGTGTTCTTCCATATATCTACGCATTTCACCGCTACACATGGAGTTCCACTGTCCTCTTCTGCACTCAAGTTTCCCAGTTTCCGATGCACTTCTTCGGTTGAGCCGAAGGCTTTCACATCAGACTTAAGAAACCGCCTGCGCTCGCTTTACGCCCAATAAATCCG
+
CCCCCGGGGGGGGGGGGGGGGGGGGGGGGGGGGGGGGGGGGGGGGGGGGGGGGGGGGGGGGGGGGGGGGGGGGGGGGGGGGGGGGGGC?EFGGGGGGGGGGGGGGGGGGGGGGGGGGGGGGGGGFGGGGGGGGGGGGGGGDECGGGGCGFGGGFDGDFFFGCFGGGGGFGEGGGGGFCEFGG?CFGGCFGGG5:EGGGGGF>7BCDGGFFFGGGGGG4E,:E;=(/>D@D>EGGFCFFGGGB(2;>FCG45
@M03364:276:000000000-BLYN8:1:1101:18531:1408 2:N:0:1
GGACTACTGGGGTTTCTAATCCTGTTTGCTCCCCACGCTTTCGCACCTGAGCGTCAGTCTTTGTCCAGGGGGCCGCCTTCGCCACCGGTATTCCTCCAGATCTCTACGCATTTCACCGCTACACCTGGAATTCTACCCCCCTCTACGAGACTCTAGCTTGCCAGTTTCAAATGCAGTTACCAGGTTGAGCCCGGGGATTTCACATCGGACTTAACAAACCGCCTGCGTGCGCTTTACGCCCAGTAATTCCT
+
@C-@CG8;;;F:F+,CFGACEGGGFDEFFGDCC;EFF:FG@FCEECFFGGGGGGDFEGGFF,@F@FGGGECFG+CCEGCF@F7?F<7FFC<@?FEEGG8C=A,EE9?A=BFCFD,5E7+=FC:F=8AF<FF:F?CGEDG+@8@+>>D++588:9E99,;,87,6@;,7EF9BB9@AF;,<DEG5?EFGGG:*4/:C78C9DFFF7***:8CFG=>F*;*:5C:?FFF)4553)7F4=:*8>500;:@B>:*
@M03364:276:000000000-BLYN8:1:1101:14141:1440 2:N:0:1
GGACTACCGGGGTTTCTAATCCTGTTTGCTACCCATGCTTTCGAGCCTCAGCGTCAGTTACAGACCAGACAGCCGCCTTCGCCACTGGTGTTCTTCCATATATCTACGCATTTCACCGCTACACATGGAGTTCCACTGTCCTCTTCTGCACTCAAGTTTCCCAGTTTCCGATGCACTTCTTCGGTTGAGCCGAAGGCTTTCACATCAGACTTAAGAAACCGCCTGCGCTCGCTTTACGCCCAATAAATCCG
+
CCCCCGGGGGGGEFGGGGGGGGGGFGDFGFFFGGGGGGGEFGEFGGGGGCFFG@FEEFFGFFDCFCFFEEFGGGFEGGGGGG>FC,FF:<9CE?EGGGFDGGGGGFD@FGGG<BFGCEGE=FFGFGGGCGFGGGGF;,@FGFCCFGA,=EGGD88EDFFGADFGGGG,@+@E6EFGECFGDDD6C>CGCDE8*4**,@D?7C,BFGG4*3CFF7+:8?87*:55(6(//85BDFFCF;*B5;7FF>19DC/
@M03364:276:000000000-BLYN8:1:1101:10860:1450 2:N:0:1
GGACTACCGGGGTATCTAATCCTGTTTGCTCCCCACGCTTTCGCACCTGAGCGTCAGTCTTCGTCCAGGGGGCCGCCTTCGCCACCGGTATTCCTCCAGATCTCTACGCATTTCACCGCTACACCTGGAATTCTACCCCCCTCTACGAGACTCTAGCTTGCCAGTTTCAAATGCAGTTCCCAGGTTGAGCCCGGGGATTTCACATCTGACTTAACAAACCGCCCGCGTGCGCTTTACGCCCAGTAATTCCT
+
CCCCCGGGGGGGGGGGGGGGGGGGGGGGGGGGGGGGGGGGGGGGGFEGGGGGGGGGGGGGGGGGGGGGGGGGGGGGGGGGCEGGGGGEGGGCGGGGGGF9BFFGGGGGGGGGFFFGGGGGEGGGGGGGGGGGGGGGGGGGGGGGFFGGCCEGGFGGGGGFGFFG:BFGFFGGGC7EDFGGGGGGGGGGFGGGCGGCEGGGGGFFFDGFFFDG7:DDGGGF>EFFB@FFBFEEDGGBFBE:E5?6:D@ACF*
@M03364:276:000000000-BLYN8:1:1101:15607:1491 2:N:0:1
GGACTACTGGGGTATCTAATCCTGTTTGCTCCCCACGCTTTCGCACCTGAGCGTCAGTCTTTGTCCAGGGGGCCGCCTTCGCCACCGGTATTCCTCCAGATCTCTACGCATTTCACCGCTACACCTGGAATTCTACCCCCCTCTACAAGACTCTAGCCTGCCAGTTTCGAATGCAGTTCCCAGGTTGAGCCCGGGGATTTCACATCCGACTTGACAGACCGCCTGCGTGCGCTTTACGCCCAGTAATTCCG
+
CCCCCGGGGGGGGGGGGGGGGGGGGGGGGGGGGGGGGGGGGGGGG:FGGGGGG7FGGGFGGGGGGFGGGGGGGGGGGGEFGFEFGFGGGGGGGGGGFGG9<FEGGGGGGGGCEFGG9FFGEGGGCFGGGGGGGFEFD@GGGGGGGGGCCGGGFDGGGGCFFGGG<CFGGGGGF9EFAEFGFGGGGGGG?7,DGGGG5CFFFGGFFGGGGDGDG7D+64@F>EE?B@9EB3@EGC*6FF557@87709)0:9
@M03364:276:000000000-BLYN8:1:1101:10483:1526 2:N:0:1
GGACTACCAGGGTTTCTAATCCTGTTTGCTACCCATGCTTTCGAGCCTCAGCGTCAGTTACAGACCAGACAGCCGCCTTCGCCACTGGTGTTCTTCCATATATCTACGCATTTCACCGCTACACATGGAGTTCCACTGTCCTCTTCTGCACTCAAGTTTCCCAGTTTCCGATGCACTTCTTCGGTTGAGCCGAAGGCTTTCACATCAGACTTAAGAAACCGCCTGCGCTCGCGTTACGCCCAATAAATCCG
+
CCCCCGGEGGGGGGGGGGGGGGGGFGFGGGGGGGGGGGGGGGGDF7FGGGGGGG:FEFGAFEGGGGGGC,,BFFGGGGEGGFGGGGGGDFG:FGCFGGGGGGFC;EFGGGGGFFGGGGGGGGGGGFCFG8FGGGGFD84CEGGGGG9CFCGFGGGG;D94EEFCF;;DEGEEGEFGG8FGFGGGGGGGGGFGEEGE?DFFGGGF99899FGG++2=CFGGFGFDDFBFFD54)9C?>@GGGB2ACFF?F41
@M03364:276:000000000-BLYN8:1:1101:8726:1551 2:N:0:1
GGACTACTAGGGTTTCTAATCCTGTTTGCTCCCCACGCTTTCGCACCTGAGCGTCAGTCTTTGTCCAGGGGGCCGCCTTCGCCACCGGTATTCCTCCAGATCTCTACGCATTTCACCGCTACACCTGGAATTCTACCCCCCTCTACAAGACTCTAGCCTGCCAGTTTCGAATGCAGTTCCCAGGTTGAGCCCGGGGATTTCACATCCGACTTGACAGACCGCCTGCGTGCGCTTTACGCCCAGTAATTCCG
+
CCCCCGGGGGGGGGGGGGGGGGGGGGGGGGGGGGGGGGGGGGGGGGGFGGGGGGGGGGGGGGGGGGGGGGGGDDFGGGGGGGGDGFDDGGGGGFGGGGGGGGGGGGGFEGGGGAGGCEGEGGGGGGGGGGGGGGGGGGFCEEGGFGFFGGGGGGFFGBCCGGGGFGGFEGGFGGFGGGGGGFD5BCFGGFGGGGGG=:FGGGGGFGGDGGDDDFCF**==AC>@FFFFBFBEDD<A?:5EE><FGFF<CD9
@M03364:276:000000000-BLYN8:1:1101:16056:1620 2:N:0:1
GGACTACTCGGGTTTCTAATCCTGTTTGCTACCCATGCTTTCGAGCCTCAGCGTCAGTTACAGACCAGACAGCCGCCTTCGCCACTGGTGTTCCTCCATATATCTACGCATTTCACCGCTACACATGGAGTTCCACTGTCCTCTTCTGCACTCAAGTTTCCCAGTTTCCGATGCACTTCTCCGGTTGAGCCGAAGGCTTTCACATCAGACTTAAGAAACCGCCTGCGACCGCTTTACGCCCAGTAATTCCG
+
CCCCCEFCCCEGGEGCGGCFFGGGGGGGGGCFGGG,CEFFGGGD8B:F<FGGGGGGCF@9,;E,CCDG<,FFFGGG7FGGFGFEGCFGG8FFF,@EGG,FFF4AAEED@EBFFFGFGDGGGGGE9EE,EAFFGCFGAE;EEFGG=E,,,=EGGB@DE,E,CEGGGFEF,68CCGG8A@FD3,68FGCFFGF+++48>FGC8>FGFGG*;952+2+=:DF;?E9@=F2)(0::G3C<FFG1=8(;C@+1@>*
@M03364:276:000000000-BLYN8:1:1101:14899:1633 2:N:0:1
GGACTACTAGGGTTTCTAATCCTGTTTGCTCCCCACGCTTTCGAGCCTCAGTGTCAGTTACAGGCCAGAGAGCCGCTTTCGCCTCCGGTGTTCCTCCATATATCTACGCATTTCACCGCTACACATGGAATTCCACTCTCCTCTCCTGCACTCAAGTCTCCCAGTTTCCAATGCACACAATGGTTGAGCCACTGCCTTTTACATCAGACTTAAGAAACCACCTGCGCTCGCTTTACGCCCAATAAATCCGG
+
CCCCCGGGGGGGGGGGGGGGGGGGGGGGGGGGGGGGGGGGGGGFGGGGGGGGGGGGGGGGGGFGGGGGGGGGGGGGCCFGGGGGGGGGGGGGGGGGGGGGGGGGGGGGGGGGGFGGGGGGGGGGGFGGFFGGGGGGGGFFGGGGGGGGGFGGGGGGED=DGFGGGGAEGGGGGGFGGGGFFF=EGGGGGGCCCGGGGGFGGFG@CCF5CGFGGGGG5C6CFEFFBEABA5B?C*=>E2CEE5;AG7A?D):
@M03364:276:000000000-BLYN8:1:1101:21668:1671 2:N:0:1
GGACTACTGGGGTTTCTAATCCTGTTTGCTCCCCACGCTTTCGCACCTGAGCGTCAGTCTTTGTCCAGGGGGCCGCCTTCGCCACCGGTATTCCTCCAGATCTCTACGCATTTCACCGCTACACCTGGAATTCTACCCCCCTCTACAAGACTCTAGCCTGCCAGTTTCGAATGCAGTTCCCAGGTTGAGCCCGGGGATTTCACATCCGACTTGACAGACCGCCTGCGTGCGCTTTACGCCCAGTAATTCCG
+
CCCCCGGGGGGGGGGGGGFFGGGGGGGGCFFGGGGGGGGDGGGGGCCFGGGGGGGGGGFGGFFGFCFFGGGGGGEGGGGGGGGGGFF:>CFFGCGFGDE?9,@ECGAFGGG>FEGG,8C>EGGGGFGGG8FGGFAFG@@FEEEGDGGFDF@?8BFG98>?GF?FGC;EGFGGGGGA9EAFC?FGGCFGGDCD7E>:CC??CCC>FGGGCDDC77<>F**=)*031<07(75<5C<:96;EGFFF*066>F<
@M03364:276:000000000-BLYN8:1:1101:15348:1675 2:N:0:1
GGACTACTGGGGTTTCTAATCCTGTTTGCTCCCCACGCTTTCGCACCTGAGCGTCAGTCTTTGTCCAGGGGGCCGCCTTCGCCACCGGTATTCCTCCAGATCTCTACGCATTTCACCGCTACACCTGGAATTCTACCCCCCTCTACAAGACTCTAGCCTGCCAGTTTCGAATGCAGTTCCCAGGTTGAGCCCGGGGATTTCACATCCGACTTGACAGACCGCCTGCGTGCGCTTTACGCCCAGTAATTCCG
+
CCCCCGFGGGGGGGGGGGGGGGFGGGGGGGGGGGGGGGGGGGGGGGGGFGGGGGGGGGGGGGGGGGGGGGGGGGGGGGGGGGEFGGGEEGGFGGFGGGGGGGGGGGGGGGGCDGGGGGGGCGGGGGGGGGCCGGGGGGGGGEEFGGGGGGGGGGGFFGGFGCFGGGGGGF6EEFAF;EFGGGGDFGDCEE88EEGDC>?,=7@FCFGD35577>FGCGGGEGE?:FFFFF:DGD<963CC5)(6::?<FGC
@M03364:276:000000000-BLYN8:1:1101:19278:1684 2:N:0:1
GGACTACTAGGGTTTCTAATCCTGTTTGCTCCCCACGCTTTCGCACCTGAGCGTCAGTCTTTGTCCAGGGGGCCGCCTTCGCCACCGGTATTCCTCCAGATCTCTACGCATTTCACCGCTACACCTGGAATTCTACCCCCCTCTACAAGACTCTAGCCTGCCAGTTTCGAATGCAGTTCCCAGGTTGAGCCCGGGGATTTCACATCCGACTTGACATACCGCCTGCGTGCGCTTTACGCCCAGTAATTCCG
+
CCCCCGGGGGGGFDFGGGGGGGGGGGGGGGGGGGGGGGGGGGGGGGGGGGGGGGGGGGGGGGGGGGGGGGGGGGGGGGGGCGGEEGGGGGDGGGGGGCFFFDGGGGGGGGGGGGGGGDGGGGFGGGGGGCGCFGGGG8+@CEEGGGCDGCFDGGFFGFED,8AFEGDGEGFFGGFFGGGGFFG>FDF?FGGGGG5EEEGGGGG88CFCDGDGG=F>+?EC:EDDFF9)4>EBGDGAFBC?*)(02784720
@M03364:276:000000000-BLYN8:1:1101:11595:1699 2:N:0:1
GGACTACTGGGGTTTCTAATCCTGTTTGCTCCCCACGCTTTCGAGCCTCAGCGTCAGTTACAGACCAGAGAGCCGCCTTCGCCACTGGTGTTCCTCCATATATCTACGCATTTCACCGCTACACATGGAATTCCACTCTCCTCTTCTGCACTCAAGTCTCCCAGTTTCCAATGACCCTCCCCGGTTGAGCCGGGGGCTTTCACATCAGACTTAAGAAACCGCCTGCGCTCGCTTTACGCCCAATAAATCCG
+
CCCCCGGGGGGGGGGGGGGGGEGGGGGGGGGGGGGGGGGGGGDGGGGGGGGGGGGGGGGGGGGGGFGGGGGGGGGGGGGGGGGGGGGGGFGGGGGGGGGGGGGGGGGGGGGGGGGGFFGGGGCFGGGGEFFGGGGGGGGGGGGGGGGGGGGGGGCGGGGFGGGGGAFCFGGFGGGDFFGEGGGGGGGF98DEE8EEGGGGGFGGFFGGGGGFG7@7FGGGFGFFFFFF9EFFGGFAF:GGGF(067@9FG7
@M03364:276:000000000-BLYN8:1:1101:10127:1703 2:N:0:1
GGACTACTGGGGTTTCTAATCCTGTTTGCTCCCCACGCTTTCGCACCTGAGCGTCAGTCTTCGTCCAGGGGGCCGCCTTCGCCACCGGTATTCCTCCAGATCTCTACGCATTTCACCGCTACACCTGGAATTCTACCCCCCTCTACAAGACTCTAGCCTGCCAGTTTCGAATGCAGTTCCCAGGTTGAGCCCGGGGATTTCACATCCGACTTGACAGACCGCCTGCGTGCGCTTTACGCCCAGTAATTCCG
+
CCCCCGGGGGGGGGGGGGGGGGGGGGGGGGGGGGGGGGGGGGGGGGGGFGGGGGGGGGGGGGGGGGGGGGGGGGGGGGGGGGGGDGGGGGG9DFGGGGGGGGGGGGGGDGGGGGGGGGGGGGGGGFGDFGGGGGGGGGGGGGGGGGGGGGGFFGGFGGGGGGGGFFFG5DFFFGEGGGGFGFGGGG6<CFGGGGGGGGGGGGGGF*;DDDGGGGGG=FG7>G><<FBFFFBBGGDDF:EEG349:*9:DG6
@M03364:276:000000000-BLYN8:1:1101:8468:1708 2:N:0:1
GGACTACTGGGGTTTCTAATCCTGTTTGCTACCCATGCTTTCGAGCCTCAGCGTCAGTTACAGACCAGACAGCCGCCTTCGCCACTGGTGTTCTTCCATATATCTACGCATTTCACCGCTACACATGGAGTTCCACTGTCCTCTTCTGCACTCAAGTTTCCCAGTTTCCGATGCACTTCTTCGGTTGAGCCGAAGGCTTTCACATCAGACTTAAGAAACCACCTGCGCTCGCTTTACGCCCAATAAATCCG
+
CCCCCGGGGGGGGGGEGFFGFEFGGGDFGGGEG?FGGFGGGGGGGCGGGGGCGGDEFGGGGGGGG8FFCFGEFFGGEGGFGGEGGGGGAFGGGGGGGGGGGGGCFGGGCGGCFCEEGCC@FFGFFCFGGGGFF<==FCF9@@@8>,@EGGGF8EFGE9EFGGFF8DE9E>EGEEGA9DEAFGFCGGGCE7EE>EGDGGCA<D,;=FG7C>D;CFGG8FCCFGBDFAB)():?CF*;ADGG=>1AFFF?G4:
@M03364:276:000000000-BLYN8:1:1101:15674:1731 2:N:0:1
GGACTACTCGGGTTTCTAATCCTGTTTGCTCCCCACGCTTTCGCACCTGAGCGTCAGTCTTTGTCCAGGGGGCCGCCTTCGCCACCGGTATTCCTCCAGATCTCTACGCATTTCACCGCTACACCTGGAATTCTACCCCCCTCTACAAGACTCTAGCCTGCCAGTTTCGAATGCAGTTCCCAGGTTGAGCCCGGGGATTTCACATCCGACTTGACAGACCGCCTGCGTGCGCTTTACGCCCAGTAATTCCG
+
CCCCCGGGFGGGGGGGGGGGGFGGGGGGGGGGGGGGGGGGGGGGGGGGGGGGGGGGGGGGGGGGGGGGGGGGGGGGGGGGCEGDEGGGGGGGGGGGGDGA??@FDFGGGGEFGFGGGGGGGGGGGGGGGGGGGGGGGGGGGGGGGGG9@@FCGGGCFFGGGGGFFGGGG>CGFGGGGGGGGGGFGFGGGGGGGGGG*CGAFFGGFGGGGGDDGGFFGGGCEGFF?>BB:>EBGG:<FBEEE58):77<*:2
@M03364:276:000000000-BLYN8:1:1101:12969:1758 2:N:0:1
GGACTACACGGGTTTCTAATCCTGTTTGCTCCCCACGCTTTCGCACCTGAGCGTCAGTCTTCGTCCAGGGGGCCGCCTTCGCCACCGGTATTCCTCCAGATCTCTACGCATTTCACCGCTACACCTGGAATTCTACCCCCCTCTACGAGACTCTAGCTTGCCAGTTTCAAATGCAGTTCCCAGGTTGAGCCCGGGGATTTCACATCTGACTTAACAAACCGCCTGCGTGCGCTTTACGCCCCGTAATTCGG
+
CCCCCGGGGGGGGGGGGGGGGGGGGGGGGGFGGGGGGGGGGGGGGGGGFGGDGGGGGFGEGGGGGGGGGGGGGGGGGGFGGGGGGGGGGGGGGFGGGGFECGFFFGGGEGGGGGGGGGGGGGEGFGGGGGFGGGGGGGFGDEE6EA+@C>ECGAGFFGGCDF9DG>EEGGFFA99DGGGG69DCFFC9CFGGEGGE:>CEDFF7+;7+@DD:F>7:>FGG>D)(-7952)7>CCFAF?5C*),)>*5<G30
@M03364:276:000000000-BLYN8:1:1101:9270:1849 2:N:0:1
GGACTACACGGGTATCTAATCCTGTTTGCTACCCATGCTTTCGAGCCTCAGCGTCAGTTACAGACCAGACAGCCGCCTTCGCCACTGGTGTTCTTCCATATATCTACGCATTTCACCGCTACACATGGAGTTCCACTGTCCTCTTCTGCACTCAAGTTTCCCAGTTGCCGATGCACTTCTTCGGTTGAGCCGAAGGCTTTCACATCAGACTTAAGAAACCGCCTGCGCTCGCTTTACGCCCAATAAATCCG
+
CCCCCGGGGGGGGGGGGGGGGGGGGGGGGGGGGGGGGGGGGGGGGGGGGGGGGGGGGGGGGGGGGGGGGGGGGGGGGGGGGCGGGGGGGGGGDG9FGGGGGGGAEGGGDGG>FFFGGGGGGGGGGGGGFGGGG9DFGGGGGGGGGDGGGGG?DFGGAFGGGGGGGF,,EEGGCGFGGFGFFGGGGGGFFGC>EEGCGGGGGC79;C<CGGGGGGF8@DGFFG>DDF>DBFFFGGFC6?GGGF;FFGFFCG5
@M03364:276:000000000-BLYN8:1:1101:16769:1858 2:N:0:1
GGACTACCCGGGTTTCTAATCCTGTTTGCTCCCCACGCTTTCGCACCTGAGCGTCAGTCTTTGTCCAGGGGGCCGCCTTCGCCACCGGTATTCCTCCAGATCTCTACGCATTTCACCGCTACACCTGGAATTCTACCCCCCTCTACAAGACTCTAGCCTGCCAGTTTCGAATGCAGTTCCCAGGTTGAGCCCGGGGATTTCACATCCGACTTGACAGACCGCCTGCGTGCGCTTTACGCCCAGTAATTCCG
+
CCCCCGGGGGGGGGGGGGGGGGGGGGGGGGGGGGGGDGGGGGGGGGGGGGGGGGGGGGGGGGGGGGGGGGGGGGGGGGGGGGC@FFGFGGGGGGGGFCGGFGGGGGGGGGGGGGGGGGGGGGGGGGGGGGGGGGFGGGGGGGGGFGGGGGGGGGCGCGGF?FFFGGGGGGGG?CFFFGGDFFF5DCFFGGGGGGDGGGGGGGGCAFC3DGGGGGGF6CF=>DB:BFFFFFFFDCG<76:CE:<FCFF9F7*
@M03364:276:000000000-BLYN8:1:1101:18483:1869 2:N:0:1
GGACTACACGGGTATCTAATCCTGTTTGCTCCCCACGCTTTCGCACCTGAGCGTCAGTCTTCGTCCAGGGGGCCGCCTTCGCCACCGGTATTCCTCCAGATCTCTACGCATTTCACCGCTACACCTGGAATTCTACCCCCCTCTACAAGACTCTAGCCTGCCAGTTTCGAATGCAGTTCCCAGGTTGAGCCCGGGGATTTCACATCCGACTTGACAGACCGCCTGCGTGCGCTTTACGCCCAGTAATTCCG
+
CCCCCGFGGGGGGGGGGGGGGGGGGGGGGGGGGGGGGGGGGGGGGGGGGGGGDGGGGGGGGFFFGGGGGGGGGGEFGGDGGDGGGGDGGFFGFGG9EGFG@FGGGGGGGEGGGGGG?FG>FGGGGFGGGF,DFGGG3DGGGGGFEGDEFFGFGGG9FGGFFD?C<DAFDG,BFGGGGF,>,>ECF9D6E??:=CBECEGCCGFGFDFCDGGDFFDF4CGGDD>B?FFFFEFFGGC5B68EGDBFGC=-*22
@M03364:276:000000000-BLYN8:1:1101:18815:1880 2:N:0:1
GGACTACTAGGGTATCTAATCCTGTTTGATCCCCACGCTTTCGCACATCAGCGTCAGTTACAGACCAGAAAGTCGCCTTCGCCACTGGTGTTCCTCCATATCTCTGCGCATTTCACCGCTACACATGGAATTCCACTTTCCTCTTCTGCACTCAAGTTTCCCAGTTTCCAATGACCCTCCACGGTTGAGCCGTGGGCTTTCACATCAGACTTAAGAAACCGCCTGCGAGCGCTTTACGCCCAATACTTCCG
+
CCCCCGGGGGGGGGGGFGGGGGGGGGGGGGGGGGGGGGGGGGGGGGGGGGGGGFFGGGGGGGGGGGGFGGFGEGGEGGGGGGGGGGGCGFGGGGGGGGGGGGGGGGCGGGGGFGGGGGGGDFGGGGFFGGGGGGGGGGGGGGFGGGGGGGGGGFCFGFGGCEGFFFGG8=EGGGGGGGG6DF88DE+@@FGG7CGG?GFE>+,+;>CF5DGFGG72B7FF5EE=BF>B>A>;5DGC;0CGGF(286+)12*
@M03364:276:000000000-BLYN8:1:1101:23392:1903 2:N:0:1
GGACTACCCGGGTTTCTAATCCTGTTTGCTCCCCACGCTTTCGCACCTGAGCGTCAGTCTTTGTCCAGGGGGCCGCCTTCGCCACCGGTATTCCTCCAGATCTCTACGCATTTCACCGCTACACATGGAATTCCACTTTCCTCTTCTGCACTCAAGTTTCCCAGTTTCCAATGACCCTCCACGGTTGAGCCGCGGGCTTTCACATCAGACTTAAGAAACCGCCTACGCGCGCTTTACGCCCACTAATTCCG
+
CCCCCGGGFGGGGGGGGECFGGGGGGGGGGGGGGGGCFGGGGGGGG7FGGG,FGGGGGGEF<CFFFGF,BFFGC7FGGGGGGFC=<:FFGFCF,;FBAFFGGGGGGG7FGGGGGACGEGGGFEGGGGG<FFFGGGG9E,C9FGGDE;DFFGG8FGGG@;E9EFFFFGD:ECA7CF63@*3@:CEFGGGF7F5**::C8CFGGFD+*;FCFFG7@F+18CF>C:::7,763)09*74=0>EGF(.>C@9*:0
@M03364:276:000000000-BLYN8:1:1101:15238:1952 2:N:0:1
GGACTACTGGGGTTTCTAATCCTGTTTGCTCCCCACGCTTTCGCACCTGAGCGTCAGTCTTCGTCCAGGGGGCCGCCTTCGCCACCGGTATTCCTCCAGATCTCTACGCATTTCACCGCTACACCTGGAATTCTACCCCCCTCTACGAGACTCTAGCTTGCCAGTTTCAAATGCAGTTCCCAGGTTGAGCCCGGGGATTTCACATCTGACTTAACAAACCGCCTGCGTGCGCTTTACGCCCAGTAATTCCG
+
CCCCCGGGGGGGGGGGGGGGGGGGGGGGGGGGGGGGGGGGGGGDGGGGFGGGGGEGGGGGGFFGGGGGGGGGGEGGGGGGGGGGGGGFGEEGGGGGGFGGFFFGGFGGFEGGFGGGGGGGGGGG@:DGGGGGGCFGA@8FGGGGGFFC:EG?D@FGFGGGGCFGGGGFCGCCC9CFFDFGGCGGGEGGGFDCEEEGEGG?DGC78FFGGGGGGD7DGGGG3CA;10,><@DFGGF4F?EGC3?FFFF<CG2
@M03364:276:000000000-BLYN8:1:1101:20989:1976 2:N:0:1
GGACTACTGGGGTATCTAATCCTGTTTGCTCCCCACGCTTTCGCACCTGAGCGTCAGTCTTTGTCCAGGGGGCCGCCTTCGCCACCGGTATTCCTCCAGATCTCTACGCATTTCACCGCTACACCTGGAATTCTACCCCCCTCTACAAGACTCTAGCCTGCCAGTTTCGAATGCAGTTCCCAGGTTGAGCCCGGGGATTTCACATCCGACTTGACAGACCGCCTGCGTGCGCTTTACGCCCAGTAATGCCG
+
CCCCCGGGGGGGGGGGGGGGGGGGGGGGGGGGGGGGGGGGGGGGGGGGGGGGGGGGGGGGGGFGGGGGGGGGGGGGGGGGGGGGGGGGGGGGGGGGGGGGGGFGGGGGDDCEGGGGGEGEGGGGGGGFGGGGGGGGFGGGGGGGGGGGGGFCFGGGGGDFGGFGDFGFGGGGGGGGGGGGGGGGGGGGFDGGDEGGG8EFGFGGF4CC*5CD>>FFFGGGFGFFFFFFFFFFCDGFF<CEG><FG=F)>FD
@M03364:276:000000000-BLYN8:1:1101:20489:2045 2:N:0:1
GGACTACAGGGGTTTCTAATCCTGTTTGCTACCCATGCTTTCGAGCCTCAGCGTCAGTTACAGACCAGACAGCCGCCTTCGCCACTGGTGTTCTTCCATATATCTACGCATTTCACCGCTACACATGGAGTTCCACTGTCCTCTTCTGCACTCAAGTTTCCCAGTTTCCGATGCACTTCTTCGGTTGAGCCGAAGGCTTTCACATCAGACTTAAGAAACCGCCTGCGCTCGCTTTACGCCCAATAAATCCG
+
CCCCCGGFGGGGG+FGGGGGGGGGGGGCGGFGGGGGGFGFFFGGFGGGGG8CC@,FGGGGGGFCGDEFF7FFGGGCEGGCFE7BFFGGGGFEC5=FD?CFGFFGGDEDCFEFFGFGGEGGGGGGGFFGGGEFFFGGFFGGGGGFGGGGGGGGG,,EEF=;==9BFFGG=EEBCCGGFF==AG68F>+DCFFEE6>+CCFGGGFG6CCC>?D>DC;FF>8C?EFF94(:5;5D4CCEF(C:C=18CD=510)
@M03364:276:000000000-BLYN8:1:1101:7371:2052 2:N:0:1
GGACTACTCGGGTATCTAATCCTGTTTGCTCCCCACGCTTTCGCACCTGAGCGTCAGTCTTTGTCCAGGGGGCCGCCTTCGCCACCGGTATTCCTCCAGATCTCTACGCATTTCACCGCTACACCTGGAATTCTACCCCCCTCTACAAGACTCTAGCCTGCCAGTTTCGAATGCAGTTCCCAGGTTGAGCCCGGGGATTTCACATCCGACTTGACAGACCGCCTGCGTGCGCTTTACGCCCAGTAATTCCG
+
CCCCCGGGGGGGGGGGGGGGGGGGGGGGGGGGGGGGGGGGGGGGGGGGFDGGGGGGGGGGGGGGGGGGGGGGGGGGGGGGGGGGGGGGGGGGFGGGGGGGGGGGGGGGFGGEGGGGGGGGGGGF88AF?FGGGGGGGGGGGGGGGGGGGGGGGGGCGGGGGGGFF9EC8FEGFGGGFGGGGGGGG?,A7D?CCGGGGGDCGGCCFGFGGGGCFFGGGGGGFGFFBF>E?DFFCGGFFFGGD349CFB<DC*
@M03364:276:000000000-BLYN8:1:1101:11487:2073 2:N:0:1
GGACTACTGGGGTATCTAATCCTGTTTGCTCCCCACGCTTTCGCACCTGAGCGTCAGTCTTTGTCCAGGGGGCCGCCTTCGCCACCGGTATTCCTCCAGATCTCTACGCATTTCACCGCTACACCTGGAATTCTACCCCCCTCTACAAGACTCTAGCCTGCCAGTTTCGAATGCAGTTCCCAGGTTGAGCCCGGGGATTTCACATCCGACTTGACAGACCGCCTGCGTGCGCTTTACGCCCAGTAATGCCG
+
CCCCCGGGGGGDGGGGGGGGGGGGGGGGGGGGGGGGGGGGGGGGGGGGFGGGGGGGGGFGGFGGGGGGGGGGGGGGG7BEFGGGGGGGGGGGGGGGGGGDEADDFC?AFBFGGGGGGGG6CG@FCDGFCDGGGGDF,3DFGGGGDGGDEFC7FFF9@EFGGGGGGGFFEGC,@FGGGGGGGGGGGGFFEGFGE5*:*B?CFCFGFC7CCDG*:2C>F4C75CE;:FFF6D@>G<GBF1/?ED?9779.>C9
@M03364:276:000000000-BLYN8:1:1101:19025:2126 2:N:0:1
GGCCTACTGGGGGTTCTAATCCTGTTTGCTCCCCACGCTTTCGCACCTGAGCGTCAGTCTTTGTCCAGGGGGCCGCCTTCGCCACCGGTATTCCTCCAGATCTCTACGCATTTCACCGCTACACCTGGAATTCTACCCCCCTCTACGAGACTCTAGCCTGCCAGTTTCGAATGCAGTTCCCAGGTTGCGCCCGGGGCTTTCACATCCGACGTGACAGACCGCCTGCGTGCGCTTTACGCCCAGTAATTCCG
+
CC-<CFF9EC<@=@FC<,6C6<,EF9FDDGFEFGGEFGE,<@@,CECAFFGDG@F:C@FEFGGGFGGGG7@FC>FCGCCFG@FE:FEGG+45@?@EF@E,5EEFEEGGGCFECF5AA@FEFFB<B>=8<FF8;5EFGFBC86EFC;::E>BFEG;CBCC,D86,7@;DEG6,4?,D;C774,DCACF6:*==5/8?*1*3;CE1;88*:7)97*7:CF=57EB:?F2>17>>)11:=0ECC>60*26)002
@M03364:276:000000000-BLYN8:1:1101:19660:2149 2:N:0:1
GGACTACTAGGGTTGCTAATCCTGTTTGATACACACGCTTTCGAGCCCCAGTGTCAGTTCTAGGCCAGAGAGCAGCTTTCGCCTCCGGTGTTCCTCCATATCTCTACGCATGTCACCGCTCAACATGGAATTCCACCCCATTCTACTGTACTCAAGTCTCCCAGTTGCCAATAACCCTCCTCGGTTGAGCCGTGCCGTTCCCCATCATACGTACGACACCGCTTGCGTTCCCTATCAGCCTACAACATTCG
+
CC-@C8FGFAF96C+CCF,E<A<9-,,,,;,6,,,@@7,,,C6C,,@4,66,C;,,<C@,,<CE8,F<,,:8C<F<,,B5,8@7:,67@+B?,,@EE<C@E,9,4,9=:F,,5,:<,4:6++4A9:,?DF,9,,4,,66+,94+,8@>,@9=D;8@E,7=6@8,6>=36>=8,3=3=,6@,66+8@8,,,,++5+++6@,**,****+5+*2;****3:F)5)(555)())2+**/+)+5*/()2*0(+++
@M03364:276:000000000-BLYN8:1:1101:10287:2167 2:N:0:1
GGACTACTGGGGTTTCTAATCCTGTTTGCTCCCCACGCTTTCGCACCTGAGCGTCAGTCTTCGTCCAGGGGGCCGCCTTCGCCACCGGTATTCCTCCAGATCTCTACGCATTTCACCGCTACACCTGGAATTCTACCCCCCTCTACGAGACTCTAGCTTGCCAGTTTCAAATGCAGTTCCCAGGTTGAGCCCGGGGATTTCACATCTGACTTAACAAACCGCCTGCGTGCGCTTTACGCCCAGTAATTCCG
+
CCCCCGGGGGGGGGGGGGGGGGGGGGGGGGGGGGGGGGGGGGGGGGGGGGGGGGGGGGGGGGGGCFFGGGGGGGGCEGGFGGGGGGGGGGGGDGGGGGGFGGGGGGGGGGGGGGGGGGGGGGGGGGGGGGGGGGGGGGFGGGGGGGEEGEGGCGFGGGF?DGGGGFFFAFG9AFCDDFDCFGGDFFGGGGGGGEGGGC6CDD@DF>CGGGGGGFCFGGGGFDFFFF>@(7>DDD9<F?GGG>:6DCFBFG>
@M03364:276:000000000-BLYN8:1:1101:16541:2190 2:N:0:1
GGACTACAAGGGTTTCTAATCCTGTTTGCTCCCCACGCTTTCGCACCTGAGCGTCAGTCTTTGTCCAGGGGGCCGCCTTCGCCACCGGTATTCCTCCAGATCTCTACGCATTTCACCGCTACACCTGGAATTCTACCCCCCTCTACACGACTCTAGCCTGCCAGTTTCGACTGCAGTTCCCAGGTTGAGCCCGGGGATTTCACATCCGACTTGACAGACCGCCTGCGTGCGCTTTACGCCCAGTAATTCCG
+
CCCCCGGGGGGGFGFGGGEGGGGGGGGGGGGGGGGGGGGFGGGGGGGGGGGGGGGGGGGGGGGGGGGGGGDGGGGGGGGGGGGGGGGGGFFGGGGGF8FCFEEGGFFGGGGGGGGGGGGE7FGGGFGG<FEEDFGGGGCGGGGGGGG8B:CDE9FFCEFGFGGGGGFCGG*87BCCEFE,>>DCD,<EGGFC75>EC>8ECFD+7CF**/:DDD<+;C@FE5B<2F6.(.05DGG<=6ACGB?6C**4*?*
@M03364:276:000000000-BLYN8:1:1101:11712:2196 2:N:0:1
GGACTACTAGGGTTTCTAATCCTGTTTGCTCCCCACGCTTTCGCACCTGAGCGTCAGTCTTTGTCCAGGGGGCCGCCTTCGCCACCGGTATTCCTCCAGATCTCTACGCATTTCACCGCTACACCTGGAATTCTACCCCCCTCTACAAGACTCTAGCCTGCCAGTTTCGAATGCAGTTCCCAGGTTGAGCCCGGGGATTTCACATCCGACTTGACAGACCGCCTGCGTGCGCTTTACGCCCAGTAATTCCG
+
CCCCCGGGGGGGGGGGGGGGGGGGGGGGGGGGGGGDGGGGGGGGGGGGGGGGGGGGGGGGGGGGGFGGGGGGGGGGGGGGGGGGG?GGGGFGGGGGGGGGGGGG;FGGGDFGGGGGGGGGGEGGGGGGGGGGGGGGGDFGGGGGGGGGCEGGGGGGGGGGFGFEFGGGGGGGGGDAEGGGGGGGGF:C6DFGGGGGCEFGGFGGFGGGGDGDGGFC;*=CFGFD?>6;:EBBD3DB42;EC.(0CC4AF77
@M03364:276:000000000-BLYN8:1:1101:10240:2207 2:N:0:1
GGACTACTGGGGTTTCTAATCCTGTTTGCTCCCCACGCTTTCGAGCCTCAGCGTCAGTTACAGACCAGAGAGCCGCCTTCGCCACTGGTGTTCCTCCATATATCTACGCATTTCACCGCTACACATGGAATTCCACTCTCCTCTTCTGCACTCAAGTCTCCCAGTTTCTAATGACCCTCCCCGGTTGAGCCGGGGGCTTTCACATCAGACTTAAGAAACCGCCTGCGCTCGCTTTACGCCCAATAAATCCG
+
CCCCCGGGGGGGFGGGGGGGGGGGFFFGGGGGGGGGGGGGGGGGGGGGGFGGGGGGGGGGGGGGGGGGGDGGGGGGGGGGGGGGGGGGFFGGGGGGGGGGGGGGGGGGGGGGGGGFGGGGEFGGCGFGFEFFGFGGGGGGGGFFGGGGGGGFFGFFAFGGGGGGFGEBEGGGCEGGGGGGGGGGGGG6FGGGGGGGEGGGGGGFFGCFGGGGGCDGG4E=AGFFFFBF>=537CD9*-;CE>3:D>FADF5
@M03364:276:000000000-BLYN8:1:1101:20654:2209 2:N:0:1
CTTGGGCTTTCGGTAGTTCAAACGTGTGTTCTTTCGACTTTCGCACTTGCTTCGCCATCCTTGTTTTGGGCGCACGCGTCCGCACCCGATGTTTGCGCTTTCTTCATGTAGGCGCTGGCTCCCACGCTTTTCCTCCTGACTGCCACCCGATTAGTCCTCTCATCCGGTATACGACCTCTCCCGCCCTACCCCCCACCTCCACACTTCTCTCTCAGTGACCACCTTCACCCCGTGGACGTCTCCCCTGTCGC
+
--6-,,,C,-68+8E,C,,,,<,,-,,,,6CC,,<,,,,,,,,,8@@,,;,,,+8,,,,,,69C:,6,+,6+++67++4+4C@C++,4+@+:E,4,++8+:,@,,,,AC<,,56+>+++=,4A,3++++357F<9F,,,,,,,+6,,++5++36,53,7,,33@@:***37,,*4**2,==81**4/,4=:**3***387*2+*)+*3;+*;7*++321+)/).)9)*))).*/)-)-;8*)).**))2**
@M03364:276:000000000-BLYN8:1:1101:14392:2210 2:N:0:1
GGACTACCGGGGTTTCTAATCCTGTTTGCTCCCCACGCTTTCGCACCTGAGCGTCAGTCTTTGTCCAGGGGGCCGCCTTCGCCACCGGTATTCCTCCAGATCTCTACGCATTTCACCGCTACACCTGGAATTCTACCCCCCTCTACAAGACTCTAGCCTGCCAGTTTCGAATGCAGTTCCCAGGTTGAGCCCGGGGATTTCACATCCGACTTGACAGACCGCCTGCGTGCGCTTTACGCCCAGTAATTCCG
+
CCCCCGGGGGGGGGGGGGGGGGGGGGGGGGGGGGGGGFGGGGGGGGGGGFDGGGGGGFGGGFGGGGGGGGGGGGGGGGGGGGGGGGGEEGGGGGGGFGGFFFCGGGGGGGGGGGGGGGGDGGGGGGCFGFGGF<FGFGGEEECFGGGGGGGGGGGGAF>DF:FCGGGG5DGGCCF7CF:D,;DCFFFGGGFFEGEG5EFFFFDFFGFGGGGDGGCDGGFGDGFF2597(7>DGG3.=6>E=@B@CC*5CG*
@M03364:276:000000000-BLYN8:1:1101:9040:2216 2:N:0:1
GGACTACTGGGGTTTCTAATCCTGTTTGCTCCCCACGCTTTCGCACCTGAGCGTCAGTCTTCGTCCAGGGGGCCGCCTTCGCCACCGGTATTCCTCCAGATCTCTACGCATTTCACCGCTACACCTGGAATTCTACCCCCCTCTCCGAGACTCAAGCCTGCCAGTTTCGAATGCAGTTCCCAGGTTGAGCCCGGGGATTTCACATCCGACTTGACAGACCGCCTGCGTGCGCTTTACGCCCAGTAATTCCG
+
CCCCCFFGGGGGGGGGGGGGGGGGGGGGGGGGGGGCFGEGGGEGGGGFGFG8FFEGGFFGGFFGGGCDGGGGGGGGEG:FGGEEGGGGGCGGGF=FBFF<AF9<@,CA+FFDGGGGGDG8+8=FGFGGEFGGFF,DGGGDE>E6,3+@C+@FFG8FGFDFCFFFGG9;EGGGEGFGFFGGGCGCFFGFGGF*:CECCCFCFFC7CFDD5D3570*+>4CCEE),34(.385.9DF)/28C57(0*:6)::2
@M03364:276:000000000-BLYN8:1:1101:17615:2223 2:N:0:1
GGACTACTCGGGTTTCTAATCCTGTTTGCTCCCCACGCTTTCGCACCTGAGCGTCAGTCTTCGTCCAGGGGGCCGCCTTCGCCACCGGTATTCCTCCAGATCTCTACGCATTTCACCGCTACACCTGGAATTCTACCTCCCTCTACGAGACTCTAGCTTGCCAGTTTCAAATGCAGTTCCCAGGTTGAGCCCGGGGATTTCACATCTGACTTAACAAACCGCCTGCGTGCGCTTTACGCCCAGTAATTCCG
+
CCCCCGGG<FGGGGGGGGGGCFGGGGFGGGGGFFGGGGGGGGGDEDGF,CFGEGGFFG<<F,CCF@EF,B+CFGGGCEGGGGFGG8BFG>FGF<EGG8EC9EF<,EFFGGGGGGCFGGCE7C9FFFEG8AFGFGGG9,6<8=@F9FF+++3DF9;,,7,>BCFFG9BFAEG;ECCF,E;<@,@EGGGG?8:CE:>E*CCFGGF8+6C8@C+:@+7@F<8==*5:(5,0::5>G35<F:5>:7297*95::2
@M03364:276:000000000-BLYN8:1:1101:16064:2286 2:N:0:1
GGACTACTGGGGTATCTAATCCTGTTTGCTCCCCACGCTTTCGAGCCTCAGTGTCAGTTACAGGCCAGAGAGCCGCTTTCGCCACCGGTGTTCCTCCATATATCTACGCATTTCACCGCTACACATGGAATTCCACTCTCCTCTCCTGCACTCAAGTCTACCAGTTTCCAATGCATACAATGGTTGAGCCACTGCCTTTTACACCAGACTTAATAAACCACCTGCGCTCGCTTTACGCCCAATAAATCCGG
+
CCCCCGGGGGGGGGGGGGGGGGGGGGGGGGGGGGGGGGGGGGGGGGGGGGGGGGFGGGGGGGGGGGGGGGGGGGGGCCGGGGEBFGGGGGGGGFGGGGGFGGGFGGGGGGGGGGGGGGGGGGGG,9EFGGGGGGGGCFDF8FCFGGGFGGGGGGGFEFCFGGFFFEFFGFDGGGGGGGGCGFGGGGGGGGFGGFGFCGGFCCCGFFGGFF>7BFCCDGG>CEA=B*)3:AD><5=>B=B**8(=F71?CG<
@M03364:276:000000000-BLYN8:1:1101:15873:2351 2:N:0:1
GGACTACTCGGGTTTCTAATCCTGTTTGCTCCCCACGCTTTCGCACCTGAGCGTCAGTCTTTGTCCAGGGGGCCGCCTTCGCCACCGGTATTCCTCCAGATCTCTACGCATTTCACCGCTACACCTGGAATTCTACCCCCCTCTACAAGACTCTAGCCTGCCAGTTTCGAATGCAGTTCCCAGGTTGAGCCCGGGGATTTCACATCCGACTTGACCGACCGCCTGCGTGCGCTTTACGCCCAGTAATTCCG
+
CCCCCGGGGGGGGGGGGGGGGGGGGGGGGGGGGGGGGGGGGGGGGGGGCF8FGGGGGGGGGGGGGGFGG7FGGGGGGGGGGGGGGGGGGGGGGGGGGGGFFGFGGEFGGGGGGGGGGGFEGGGGCEEFGGDGGGGGGGGGGGGGDFFB>FGGGGGAFED:DCFGGGGGGGGGGFFGGGGGC,BFGDC6CFGC5EGGGGGCGFFGADFC3DG:>>F*))3:>GFFFFFFFFDFGGG9@<EGE>:FGGF2>FD
@M03364:276:000000000-BLYN8:1:1101:22490:2354 2:N:0:1
GGACTACCCGGGTTTCTAATCCTGTTTGCTCCCCACGCTTTCGCACCTGAGCGTCAGTCTTTGTCCAGGGGGCCGCCTTCGCCACCGGTATTCCTCCATATATCTACGCATTTCACCGCTACACCTGGAATTCTACCCCCCTCTACGAGACTCTAGCTTGCCAGTTTCAAATGCAGTTCCCAGGTTGAGCCCGGGGATTTCACATCTGACTTAACAAACCGCCTGCGTGCGCTTTACGCCCAGTAATTCCG
+
CCCCCGGGGGDFGGGGGGGGGGGGGGGGGGGGGGG:FGGGGGGGGGGGFGGGGGGGGFGGGFGFGGGGFGGGGGGEGEGGGGGGGBCGGGGFGGGGGGGGGGGGGFGGGGGFGGGGGGGGGGGG=DGFDCGGGGGG9DCFGEEFEGGGEEGGGFGGGGCG*DEFGGGG7EGGGGGGGGG??CF>FGGCGFGF5EDGCGGFDFGD+CFF>@:FGFFGF<CFECEFDFFFF:>@DD<4?:AECBB?FF=)7:*
@M03364:276:000000000-BLYN8:1:1101:10697:2355 2:N:0:1
GGACTACAGGGGTTTCTAATCCTGTTTGCTCCCCACGCTTTCGCACCTGAGCGTCAGTCTTTGTCCAGGGGGCCGCCTTCGCCACCGGTATTCCTCCAGATCTCTACGCATTTCACCGCTACACCTGGAATTCTACCCCCCTCTACAAGACTCTAGCCCGCCAGTTTCGAATGCAGTTCCCAGGTTGAGCCCGGGGATTTCACATCCGACTTGACAGACCGCCTGCGTGCGCTTTACGCCCAGTAATTCCG
+
CCCCCGGGGGGGGGGGGGGGGGGGGGGGGGGGGGGGGGGGGGGGGGGGGGGGGGGGGGGGGGGGGGGGGGGGGGGGGGGGGGEGGGGGGGGGG9EGGGGGGGGGGGGGGGGGGGGGGDGGGGGGGGGGGGGGGGGFGGGGGGGFFGGCFGGGFGGCGFGGGEGGCGGCGFFFGGGFFG7D9CFGGGGFGFGGGGGGGGGGGGGFFGGD3DGGGGGGGDEF@GFFFF9>?FFFGCF<F?DEEDB4>:F2CGF
@M03364:276:000000000-BLYN8:1:1101:16033:2356 2:N:0:1
GGACTGCTGGGGTTTCTAATCCTGTTTGCTCCCCACGCTTTCGAGCCTTGGCGTCAGTTACAGACCAGAGAGCCGCCTTCGCCACTGGTGTTCCTCCATATATCTACGCATTTCCCCTCTACACATGGAAGTCCACTCTCCTCTTCTTCTTGCAAGTCTCCCTGTTTCCAATTACACTCCCCGGTTGACCAGTGGGCTTTCACATCCAACTTAAGAAACCGCTTGCGCTCGCGTTACGCCCATCAACTCCC
+
CCCC<,,C89CE:@FDE<6CDF9FC,C,CC,;@FDEG7@@CF@CF@CF9,,,6866@FGF9FF@<,@,EF8:76:@C:FDGDCF7EC<DF,:FC@,,9,,,5=,,,<D7=F=FA,,,,@,,,CF9,5A=,,9,9,,@,,AFF8+>ED,,,,6,,,=EBC,38,@AD>,@,@E,,@,6,,33@+++5+<,@,5,5D:*,44++221*0*23;8*+++20,,*=*((:(/(666D83(:(*CC5()2*)1;7*
@M03364:276:000000000-BLYN8:1:1101:7755:2362 2:N:0:1
GGACTACTAGGGTTTCTAATCCTGTTTGCTCCCCACGCTTTCGCACCTGAGCGTCAGTCTTTGTCCAGGGGGCCGCCTTCGCCACCGGTATTCCTCCAGATCTCTACGCATTTCACCGCTACACCTGGAATTCTACCCCCCTCTACAAGACTCTAGCCTGCCAGTTTCGAATGCAGTTCCCAGGTTGAGCCCGGGGATTTCACATCCGACTTGACAGACCGCCTGCGTGCGCTTTACGCCCAGTAATTCCG
+
CCCCCGGG,@EGGGDGGGGGGGGGGGGGGGGGGGGGGGGGGGGGGGGGFGGGGGGGGGGGGDGGGGAFGGGGGGGGGGGGFGGGGGGGGGGGGGGGGGDGGGGGGGGGGEEEGGGGGGGGGGFEEAFF88BFFFCFEGDFGGGGGGGGGCDFGCAFFCGGGGGGFFFG>FGGGGGGGFGGGFFGGGGGFGGGG5CEC:C?FGGGFDGCDGGDCFGFFGGGBG),:>9EFFF3DD7<FFGGGE<6C7?AFF7
@M03364:276:000000000-BLYN8:1:1101:14201:2371 2:N:0:1
GGACTACTCGGGTTTCTAATCCTGTTTGCTCCCCACGCTTTCGCACCTGAGCGTCAGTCTTTGTCCAGGGGGCCGCCTTCGCCACCGGTATTCCTCCAGATCTCTACGCATTTCACCGCTACACCTGGAATTCTACCCCCCTCTACAAGACTCTAGCCTGCCAGTTTCGAATGCAGTTCCCAGGTTGAGCCCGTGGATTTCACATCCGACTTGACAGACCGCCTGCGTGCGCTTTACGCCCAGTAATTCCG
+
CCCCCGGDGGGGFGGFFGFGD<FGFAFFGGFGGGFCFGGGGGGFEGGGGGGGGGGGGGCFFFFFAGGGGGGGDGGGEGGGGGGGGGGGGEGGFGGCFFGGFG9E,,CFCCFEFFGGFGGGDGFGGGGGFGGGGGGGF@8@@EEGGGGGGGFCCCF7DFFGFGFFGGGGE5ECGGFCA9EC?FFFFG6?FG,=E*;EGFGGGFF88CFCDGGDGDGGGDF*)*88?F081))5CC52618C5)29:*0<DF2
@M03364:276:000000000-BLYN8:1:1101:20672:2373 2:N:0:1
GGACTACCGGGGTTTCTAATCCTGTTTGCTCCCCACGCTTTCGCACCTGTGCGTCAGTCTTCGTCCAGGGGGCCGCCTTCGCCACCGGTATTCCTCCAGAGCTCGACGCATTTCACCGCTACACCTGGAATTCTACCCCCCTCTACGAGACTCTAGCTTGCCAGTTTCAAATGCAGTTCCCAGGTTGAGCCCGGGGATTTCAGATCTGACGTAACAACCCGCCTCGGTGCGCTTTACGCCCAGGAATTCCG
+
<CC<,,@@7@F@B@CF,C<<FFDF9,,C,CFFFCCCF7,B<F@@CGGG8,6CCFGGGGGCF9<9CFCEFGD++7>+4,BFGGCB44+@=7F,55@5=,EE<4@F+@@FF>+8,5,,A:F6+@,,=>F,,,>@FFGGGG+@8+:CF9DB@:E*D,?9@;,6>DEF,2;;:;?>C;9C,1,5,9>8C,0=?FCFGGGGC5*<7@++12;CD@*1/*1*74*:7C:(()(0,))7/*1:78*:C@B)774)7?0
@M03364:276:000000000-BLYN8:1:1101:14667:2402 2:N:0:1
GGACTACACGGGTTTCTAATCCTGTTTGCTACCCATGCTTTCGAGCCTCAGCGTCAGTTACAGACCAGACAGCCGCCTTCGCCACTGGTGTTCTTCCATATATCTACGCATTTCACCGCTACACATGGAGTTCCACTGTCCTCTTCTGCACTCAAGTTTCCCAGTTTCCGATGCACTTCTTCGGTTGAGCCGAAGGCTTTCACATCAGACTTAAGAAACCGCCTGCGCTCGCTTTACGCCCAATAAATCCG
+
CCCCCGGGGGGGGGGGGGGGGGGGGGGGGGGGGGGGEGGGFGGGGGGGGGGGGCFGGFGGGGGGGGGC8D<FGGEDCFCFGGFCG8FFEFA=FFGGGGGGGGGGGGGGGGGGGGGGGGGDGGDGFFGF,=FFGE;FDEGGGFGGFGGGGGFGGFFGFGGGGGGGGGGGFED=66,EAFGGFDFCCCGGGFFEGGGGGGGCFCG>CFFFGGGGGDCDF*,9ACEA(62)6?A>CF54F?E*7)2.;F=<F4)
@M03364:276:000000000-BLYN8:1:1101:19996:2406 2:N:0:1
GGACTACCAGGGTTTCTAATCCTGTTTGCTCCCCACGCTTTCGCACCTGAGCGTCAGTCTTTGTCCAGGGGGCCGCCTTCGCCACCGGTATTCCTCCAGATCTCTACGCATTTCACCGCTACACCTGGAATTCTACCCCCCTCTACAAGACTCTAGCCTGCCAGTTTCGAATGCAGTTCCCAGGTTGAGCCCGGGGATTTCACATCCGTCTTGACAGACCGCCTGCGTGCGCTTTACGCCCAGTAAGTCCG
+
CCCCCGGGGGGGGGGGGGGGGGGGGGGGGGGGGGGGGGGGGDFDGGGGGGGGGGGGGGGGGGGGFGGGGGGGGGGGDGGGGGGGGGGGFGGGGFACFFF<EFGGGGGGEEGGGGGG?FGGGGGGGFGGFGGFGGFEGGGGGGGG9DGDG8EGGFEFGEF,DF?CDFGGGFF6EDGGEFFFGGGGGGGDGGGGDDEGGG?CGFGGFGC5*2;57CFG**C53ED(7F0)1@BD)><<@?EEGFF)::*67C*
@M03364:276:000000000-BLYN8:1:1101:8827:2438 2:N:0:1
GGACTACCGGGGTATCTAATCCTGTTTGCTCCCCACGCTTTCGAGCCTCAGTGTCAGTTACAGGCCAGAGAGCCGCTTTCGCCTCCGGTGTTCCTCCATATATCTACGCATTTCACCGCTACACATGGAATTCCACTCTCCTCTCCTGCACTCAAGTCTCCCAGTTTCCAATGCACACAATGGTTGAGCCACTGCCTTTTACATCAGACTTAAGAAACCACCTGCGCTCGCTTTACGCCCAATAAATCCGG
+
CCCCCFGFGGGGGGGGGGGGGGGGGGGGGGGGGGFGGGGGGGGGGGGGGGGGGGGGGGGGGGGGGGGGGGGGGFGGGGGGGGGGGGGGCFGGGGGGGGGGGGFGGGGFGGGGGFGGGGGGGGGGGGGGFFGFGGGCFGC<FGGGFFGGGGGGGGGGGGGGFGFCDFGFGGGGFFGADGGCDC6E>E8FGDGGCFFFEGGGGCFGFGGGGGFGG7FG4CFC>GFFBDBD?EFEGCCEF0:8EA@A:FFFF<7
@M03364:276:000000000-BLYN8:1:1101:6808:2512 2:N:0:1
GGACTACACGGGTTTCTAATCCTGTTTGCTCCCCACGCTTTCGCACCTGAGCGTCAGTCTTTGTCCAGGGGGCCGCCTTCGCCACCGGTATTCCTCCAGATCTCTACGCATTTCACCGCTACACCTGGAATTCTACCCCCCTCTACAAGACTCTAGCCTGCCAGTTTCGAATGCAGTTCCCAGGTTGAGCCCGGGGATTTCACATCCGACTTGACAGACCGCCTGCGTGCGCTTTACGCCCAGTAATTCCG
+
CCCCCGGGGGGGGGGGGGGDFGGGFGGGGGGGGGGGGGGGGGGGGGGGGGGGGGGGGGFGGGFGGGGGGGGGGGGGGGGGGGGGGGGGGGGGGGEGGGGGGGGGGGGGGGGGGGGFGDGEEGGGGGGGGGGGGGGF9FEGGGGGGGGFFGFGGGGGGFGGGGGGAFGGG5:FDGGGGGFGGGFGGGGGGGGG5CGGGGGFGG?FFGGGGGGGFGGGGCCF5*<?BF>FFFFFDCGFFBEGG>:FGDF>GG6
@M03364:276:000000000-BLYN8:1:1101:20598:2521 2:N:0:1
GGACTACCGGGGTTTCTAATCCTGTTTGCTCCCCACGCTTTCGCACCTGAGCGTCAGTCTTTGTCCAGGGGGCCGCCTTCGCCACCGGTATTCCTCCAGATCTCTACGCATTTCACCGCTACACCTGGAATTCTACCCCCCTCTACAAGACTCTAGCCTGCCAGTTTCGAATGCAGTTCCCAGGTTGAGCCCGGGGATTTCACATCCGACTTTACAGACCGCCCTCGTGCGCTTTACGCCCAGTAATTCCC
+
CCCCCGGCFGGGGGGGGGGGGFGFGGFGGGGGGGGGGGGGGGGDCGGGGGGGGEGECEFFGGGDEGGGC@FGGGGGGGGGGGGGD=@BFFGFFFGGG=EFGGGGGGGGGGCCFGGGGGGDGGGGGGGGGDFFGGDF,@>F7CCDFEE>E@DFGGGFGGCCFGGGGGFC*:>,<FC7,=D>EGG>FGG6<CCF=EEC5*BEFFGGFC**9CG*++2;=CFGEC5(-77)(88:<DGAF?EEGF06:09>F7*
@M03364:276:000000000-BLYN8:1:1101:7896:2624 2:N:0:1
GGACTGAGGGGTATCTAATCCTGTTTGCTCCCCACGCTTTCGAGCCTCAGCGTCAGTTACAGACCAGAGAGCCGCCTTCGCCACTGGTGTTCCTCCATATATCTACGCATTTCACCGCTACACATGGAATTCCACTCTCCTCTTCTGCACTCAAGTCTCCCAGTTTCCAATGACCCTCCCCGGTTGCGCCGGGGGCTTTCACATCAGACTTAAGACACCGCCTGCGCTCGCTTTACGCCCAATAAATCCGG
+
A-8B,,;,FFF8,CF<C,F,6,CCE,F9,6@9,6++@F@<,@6E,@8E8FE7FEG@FGG9FFFC6@FEEDG7E:@FEGFFGGGDFGCD8FGFFGEFFCFGGGGGGGGGGGGGGGA<@FGGCFFFD9,:,,9=;EEFGAF<,=FGGGGGGFFGG8>D,3DDGGCDFGC,=FFCDC=@?8C6+@+BFE,;CC*:CEGE5FGFGGC:A7D68F::7++*2C8CA*26=B1)8D3BGG=)<?CEGF??DDFAF))
@M03364:276:000000000-BLYN8:1:1101:13632:2625 2:N:0:1
GGACTACCGGGGTTTCTAATCCTGTTTGCTCCCCACGCTTTCGAGCCTCAGCGTCAGTTACAGACCAGAAAGTCGCCTTCGCCACTGGTGTTCCTCCATATATCTACGCATTTCACCGCTACACATGGAATTCCACTTTCCTCTTCTGCACTCAAGTGAACCAGTTTCCAATGACCCTCCACGGTTAAGCCGTGGGCTTTCACATCAGACTTAAGTCACCGCCTGCGCTCCCTTTACGCCCAATAAATCCG
+
CCCCCGGGGGGGGGGGGGGGGGGGGGGGGGGGFGGGGGGGGGGGGGGGGGGGG@FGGGGGGGGGGGGGGGGGGGGGGGGGGGGGGGGGGGGGGGGGGGGGGGGGGGGGGGGGGGGGGGGGGGGGFEGFF@EFGGFFFFFFGGGGGEFGGEGDGGGGGFFGGGGGFFGG8DFF==EFDFFECGDGGGDGGGFG9:*:FGFGFFCFFF897?7>CGGGGFG657B=DFFFFDAF<FFEFDGC=:1AFGFEGG>
@M03364:276:000000000-BLYN8:1:1101:16850:2638 2:N:0:1
GGACTACCCGGGTATCTAATCCTGTTTGCTCCCCACGCTTTCGCACCTGAGCGTCAGTCTTTGTCCAGGGGGCCGCCTTCGCCACCGGTATTCCTCCAGATCTCTACGCATTTCACCGCTACACCTGGAATTCTACCCCCCTCTACAAGACTCCAGCCTGCCAGTTTCGAATGCAGTTCCCAGGTTGAGCCCGGGGATTTCACATCCGACTTGACAGACCGCCTGCGGTCGCTTTACGCCCAGTAATTCCG
+
CCC<CGGGGGGGGCFGG9<CFGDGEGGGGGGGGGGGGGGFGGGGGGDF<E<FGGEGGGFGGGGGGGCFGGEGGFCGGEGGGGEGDEECBEFCEFCFFEF<BF=FDEFGGG7=@FGGG@C6BCFGCDFCFGDEGCFGGGGGG3CF,>E:,<ECF,D8DFFCCB6CFGGG5DF?C,,2>EFGG9DB>>CFCFEFGEGG*BEF7CF7AFDGC7CCCDFC84C=BE7(,),)(8>><FG)*(*2:309***6CF4
@M03364:276:000000000-BLYN8:1:1101:24855:2639 2:N:0:1
GGACTACCAGGGTTTCTAATCCTGTTTGCTACCCATGCTTTCGAGCCTCAGCGTCAGTTACAGACCAGACAGCCGCCTTCGCCACTGGTGTTCTTCCATATATCTACGCATTTCACCGCTACACATGGAGTTCCACTGTCCTCTTCTGCACTCAAGTTCCCCAGTTTTCGATGCACTTCTTCGGTTGAGCCGAAGGCTTTCACATCAGACTTAAGAAACCGCCCGCGCTCGCTTTACGCCCAATAAATCCG
+
CC@CCG<EGGGG<FG@EFFAEFGGDFFGFGCDGCFGFFGCFCEDE7FGGGGGGGGGG@FGFGGGGGG,@CEF?FGD@FGGFE,FFGGGGFFGGFFCFGFAFG9FGGGGGGDGFGGGFGGGEGGDFFCG8FEGDAEFGGFF@FFGF@;DFFFF=8FEGGDD,@8CFCA,@@=,CEGGGG@E,@DEC>CFFG8?6@CG?68@DFFD9;797CFFG8D>DCF=*C*))258@EBED5DFFFGCE8(;>>AEF4:
@M03364:276:000000000-BLYN8:1:1101:12528:2673 2:N:0:1
GGACTACCGGGGTTTCTAATCCTGTTTGCTCCCCACGCTTTCGCACCTGAGCGTCAGTCTTCGTCCAGGGGGCCGCCTTCGCCACCGGTATTCCTCCAGATCTCTACGCATTTCACCGCTACACCTGGAATTCTACCCCCCTCTACAAGACTCTAGCCTGCCAGTTTCGAATGCAGTTCCCAGGTTGAGCCCGGGGATTTCACATCCGCATTGACAGACCGCCTGCGTGCGCTTTACGCCCAGTAATTCCG
+
CCCCCFFGGGCGFFFFFEGGFGGGGGGGGGEGGGGCGGEGGGGGGGGFFEDFEFGGGGFGFGGGGGDGFEGGGGGGEFDDGEGEGGGGGGCFGFGGEFFFFGFDFCGGGGGGGDGGGEDEGF:FFGFGCFFGGGGG9D?CBEGGCCG?E68<DGG9DCCF7EGGGGFGEG8DC?F7E97?FGFGC98<CGGGD=*?CCF9++2@8>CD*)*20;C+0*CF>7>08F>E<37>)9C<=:?C=.197*94DGC
@M03364:276:000000000-BLYN8:1:1101:23002:2708 2:N:0:1
GGACTACACGGGTTTCTAATCCTGTTTGCTCCCCACGCTTTCGCACCTGAGCGTCAGTCTTCGTCCAGGGGGCCGCCTTCGCCACCGGTATTCCTCCAGATCTCTACGCATTTCACCGCTACACCTGGAATTCTACCCCCCTCTACGAGACTCTAGCTTGCCAGTTTCAAATGCAGTTCCCAGGTTGAGCCCGGGGATTTCACATCTGCCTTAACAAACCGCCTGCGTGCGCTTTACGCCTAGTAATTCCG
+
CC<CCGGGFGGGEBFGGDCFGGGGGGGGGGGGFGGGGGFGGGGEGGGFCFGGGGGGGGGGCAFFGFGFGGGGGGCFGGGFFEFEFGGGG@FGGFGGC=,?FEEFGFAFGGG@FFFG9CEGGGGG8AECGGGGGGGGG8DFGEE+>EEEDGG?DFCFFFGFFDG:FFAECC;;,?DGDFGG,>BEFFGG77<ECEEG7EGFGG++@FFD367:C+:C7CGF>EBD(8>B03)7<DCAFFCE*).7>C?<FG7
@M03364:276:000000000-BLYN8:1:1101:18792:2731 2:N:0:1
GGACTACTGGGGTTTCTAATCCTGTTTGCTCCCCACGCTTTCGAGCCTCAGTGTCAGTTACAGGCCAGAGAGCCGCTTTCGCCTCCGGTGTTCCTCCATATATCTACGCATTTCACCGCTACACATGGAATTCCACTCTCCTCTCCTGCACTCAAGTCTCCCAGTTTCCAATGCACACAATGGTTGAGCCACTGCCTTTCACATCAGACTTAAGAAACCGCCTGCGCTCGCTTTACGCCCAATAAATCCGG
+
CCCCCGGGFGGDGDGGGGFGGGGGGGGGGGGGGGGGGGGGGAFDCCFGGEFCGGGGGGGGEFGEGGGFGDECGGGG7FFGCEE:CFC@FGGGF@FFGGG9EEFFEGF<>=F@FADA<CE6FFGGF:BDGDEFFCFG;FDDGGGF8,@>88@AFGDDFGGGGFFFAC@DDFGGGGGG8DEGGGDGC+@7ECGGF,B@9FG@+5@@>75**;+B+?CCGG6*?EA=)/55:;B5FFC4):CEG31=FFACCC9
@M03364:276:000000000-BLYN8:1:1101:19196:2743 2:N:0:1
GGACTACCGGGGTATCTAATCCTGTTTGCTCCCCACGCTTTCGCACCTGAGCGTCAGTCTTTGTCCAGGGGGCCGCCTTCGCCACCGGTATTCCTCCAGATCTCTACGCATTTCACCGCTACACCTGGAATTCTACCCCCCTCTACAAGACTCTAGCCTGCCAGTTTCGAATGCAGTTCCCAGGTTGAGCCCGGGGATTTCACATCCGCCTTGACAGACCGCCTGCGTGCGCTTTACGCCCAGTACTTCCG
+
CCCCCD<FBFFGGGFGGG<FCGFFEFGGGGGGFEFGGGFGG9FCGGDFGFGG>FCCCFGGGGGGGGGGGGEGGGGG>FEFGGE,8FC7CCECFGGGGFFAFFGGGFGGG7?FFDGFFGG>FGCG8FCD<>F,FF9C=DD7=:6CCFG?FFFCGG;7E,7>FB6DFGGGC8FGEFGGGGC?ECFCF?,CCCG*CE5EGGGFF>97ACF<*19847CGG**::E3(4>9E0>B>5D3<?1EEC)197:7)2:*
@M03364:276:000000000-BLYN8:1:1101:13685:2754 2:N:0:1
GGACTACTGGGGTATCTAATCCTGTTTGCTCCCCACGCTTTCGTGCCTCAGTGTCAATGTTGGTCCAGGTAGCTGCCTTCGCCATGGCTGTTCCTCCTGATCTCTACGCATTTCACTGCTACACCAGGGATTCCGCTACCCTCTACCACATTCTAGTCGCCCAGTATCCCCTGCAGTTCCCAGGTTGAGCCCAGGGCTTTCACAACGGACTTAAACGACCACCTACGAACGCTTTACGCCCAGTAATTCCG
+
CCCCCGGGFFFGG7AFGGGEFFA<FFGGGGFGDGF7CEEGGGEF<@FFGGGFAF9EFGGG<<FC<DFFFGFGGGFG?E9<F77,BAF,@CCEFCFFFGGF9,C?E,<DCFF,,@BFF99=;EFE>:=7+AFFDG8FECEFGGFGGG9E@,=+,@E;EDC>CCE,AEFCD,+3@FDFEEG==DG+@@@FGC?EF,+?E:D<<CFGFDCC**<*+=+**<;C4*9-7FA)()2)9**>8(**18(;+1:97C4
@M03364:276:000000000-BLYN8:1:1101:11495:2768 2:N:0:1
GGACTACACGGGTTTCTAATCCTGTTTGCTACCCATGCTTTCGAGCCTCAGCGTCAGTTACAGACCAGACAGCCGCCTTCGCCACTGGTGTTCTTCCATATATCTACGCATTTCACCGCTACACATGGAGTTCCACTGTCCTCTTCTGCACTCAAGTTTCCCAGTTTCCGATGCACTTCTTCGGTTGAGCCGAAGGCTTTCACATCAGACTTAAGAAACCGCCTGCGCTCGCTTTACGCCCAATAAATCCG
+
CCCCCGGGGGGGGGGGGGGGGGGGGGGGGGGGGGGGGGGGGGGGGGGGGGGGGGGGGGGGGGGGGGGGGGGGGGGGGGGGGGGGGGGGFGGGGGGGGGGGGGGGGGFGGGGGGFFGGGGGGGGGGGGGGGGGGGGGGGGGGGGGGGGGGGGGGGGGGGGG9EGFGGGGGGGGGGGGFFGGGGFGGGGGGGGGGGDEGGGGGGGGFGFFFGGCFGGFFGGFEGFFFFFFFEFEGGGFF@GCEEDFCFFEF;1
@M03364:276:000000000-BLYN8:1:1101:11018:2770 2:N:0:1
GGACTACTAGGGTTTCTAATCCTGTTTGCTACCCATGCTTTCGAGCCTCAGCGTCAGTTACAGACCAGACAGCCGCCTTCGCCACTGGTGTTCTTCCATATATCTACGCATTTCACCGCTACACATGGAGTTCCACTGTCCTCTTCTGCACTCAAGTCTCCCAGTTTCCAATGACCCTCCCCGGTTGAGCCGGGGGCTTTCACATCAGACTTAAGAAACCGCCTGCGCTCGCTTTACGCCCACTAAATCCG
+
CCCCCGGGGGGGGGGGGGFGGGGGGGGGGGGGGGGGGGGGGGGGGGGGGGGGGGGGEGGGGGGGGGGGGGFGGGGGGGGGGGGGGGGGGGGGGGGGGGGGGGGGGGGGGGGGGGFGGGEGGGGGGGGGGGGGGFGGGGGGGGGGC=>DGGGGG8EFE=DFFGGGGGGGGGGGG;,DDCFD>CC=FGGFGGGGGGGGD>ECD@FCFGFGGGGGGGGGGGGGF5BF;F>:(.=AGGFF=(8CEB(7>D?AFGG
@M03364:276:000000000-BLYN8:1:1101:23893:2781 2:N:0:1
GGACTACTAGGGTATCTAATCCTGTTTGCTCCCCACGCTTTCGAGCCTCAGTGTCAGTTACAGGCCAGAGAGCCGCTGTCGCTTCCGGTGTTCCTCCATATATCTACGCATTTCACCGCTACACATGGAATTCCACTCTCCTCTCCGGCAATCAAGTCACCCAGTTTCCAATGCACACAATGGTTGAGCCACTGCCTTTTACATCAGACTTAAGAAACCCCCTGCGCTCGCTTTACGTCAAATAAATCAGG
+
CC@C@,CFCFGGGF<E9FGGFGDGGG@E9CF<66C@FEG,DF:DFGGGGGGG@ECFAEFFGGD,,6,C,6CB7E:+@+4C,C,B,EF7:@C=F9E?A,EFC5CEGGFCGCFG9@,E,4=@CFGGD@=8B?A:,C@:F,,,999=,@+4+4+6>F9,@B,;,8=,,,,7,>>;EFC=EF6DDDB,,@,<@>,<<F9ED93,+4,=;>5*23+=+?5+**,*/*3/)/()():8*?D4>(=*2@?++;7?*0*
@M03364:276:000000000-BLYN8:1:1101:8372:2792 2:N:0:1
GGACTACTGGGGTATCTAATCCTGTTTGCTCCCCACGCTTTCGCACCTGAGCGTCAGTCTTCGTCCAGGGGGCCGCCTTCGCCACCGGTATTCCTCCAGATCTCTACGCATTTCACCGCTACACCTGGAATTCTACCCCCCTCTACGAGACTCTAGCTTGCCAGTTTCAAATGCAGTTCCCAGGTTGAGCCCGGGGATTTCACATCTGACTTAACAAACCGCCTGCGTGCGCTTTACGCCCAGTAATTCCG
+
CCCCCGGGGGFGG7FFGGGGGGGGGGGGGGGGGGGGGGGGGGGDFGGGGFGGGGGGGGGGGGFGGGGFGGGGGGGGGGEGGGGGDGGGGGEGEGGGFFGCGGGGGGGGGGGGGGGGGGGGGCCFGFFG8FGGCFGGGGCCEGEGGGFCGEG7DFGGGGGGG8AEFGGGGGGGDCFFE<DECFFGFGGGFC?FGEGGDGF6C>GC=DFC7@CFGDGGFGGGFGB@0A>:<DFFGGFFFFGGG3?FG=FDF72
@M03364:276:000000000-BLYN8:1:1101:7932:2827 2:N:0:1
GGACTACTAGGGTTTCTAATCCTGTTTGCTCCCCACGCTTTCGCACCTGAGCGTCAGTCTTTGTCCAGGGGGCCGCCTTCGCCACCGGTATTCCTCCAGATCTCTACGCATTTCACCGCTACACCTGGAATTCTACCCCCCTCTACAAGACTCTAGCCTGCCAGTTTCGAATGCAGTTCCCAGGTTGAGCCCGGGGATTTCACATCCGACTGGACAGACCGCCTGCGTGCGCTTTACGCCCAGTAATTCCG
+
CCCCCFGGGGGGDF@GGGGGGGGGGGGGGGGGGGGGDGGGGGGDCGGGGGGGGGGGEFFGGFGCDFFGGGDGGGEGGGGGGGGGGGDGGDGGGGGGGEGGCA@FFGFFGGGGGGDGG>E6CG,AE8<F8FFGDFAEDG8C8=EDFGGDBDFFFAFGGGGFFF,@FGGG>F>3CGCCFFGFFCFFGGGFGGGF5CEE=EGGCFD7C4DDC3C)74>78FFG>GEFFFFD?>))57*-1258:3<FCC4<GF9
@M03364:276:000000000-BLYN8:1:1101:21131:2859 2:N:0:1
GGACTACCAGGGTTTCTAATCCTGTTTGCTCCCCACGCTTTCGCACCTGAGCGTCAGTCTTCGTCCAGGGGGCCGCCTTCGCCACCGGTATTCCTCCAGATCTCTACGCATTTCACCGCTACACCTGGAATTCTACCCCCCTCTACAAGACTCTAGCCTGCCAGTTTCGAATGCAGTTCCCAGGTTGAGCCCGGGGATTTCACATCCGACTTGACAGACCGCCTGCGTTCGCTTTACGCCCAGTAATTCCG
+
CCCCCGGFFGGGGGGGGGGCGGGGGGGGGGGGGGGGGGGGGGGGCFGGAEEGGGGGGFFFGGGGGGGGGEGGFFGGGGGGGGGGGGGGGGGGGGGGFD@FCFGGGFGGGGCEGGGGGDGGGGGFFFFGGGGGG<EFFGFGGDGGCFCDEFFGG;EGG6>FGGCGGGFGEF,:9FCEGGGEFFG5DF<7FGGGGCEEEGGGGFGF6D4><<DDGC<FGFGGFGF61:>E()7@G3FBF:GGG3:@:CF<FF7
@M03364:276:000000000-BLYN8:1:1101:18098:2887 2:N:0:1
GGACTACTAGGGTATCTAATCCTGTTTGCTCCCCACGCTTTCGCACCTGAGCGTCAGTCTTTGTCCAGGGGGCCGCCTTCGCCACCGGTATTCCTCCAGATCTCTACGCATTTCACCGCTACACCTGGAATTCTACCCCCCTCTACAAGACTCTAGCCTGCCAGTTTCGAATGCAGTTCCCAGGTTGAGCCCGGGGATTTCACATCCGACTTGACAGACCGCCTGCGTGCGCTTTACGCCCAGTAATTCCG
+
CCCCCGGGGGGGGGGGGFGGGGGGGGGGGGGGGGGGGGGGGGGGGGGGGGGGGGGGGGAFGGGGGGGGGGGGGGGGGGGGGGGGGGGGGGGGGGGGGGGGGGFGGGGGG7FGGGGGGGGGGGGGGGGGGGGGGGGGGGGGGGGGGGGGGGGGGGGFGGFEFGGFGGGGGGGGGFFGFGGGDGGGGFGGGGGFGDEGGGGGFGGGFGGGGGG*;DGGGGGG>EEFFFFFBFFFDDGFFFGGE5<?7*@AGG7
@M03364:276:000000000-BLYN8:1:1101:12970:2932 2:N:0:1
GGACTACTGGGGTTTCTAATCCTGTTTGCTCCCCACGCTTTCGCACCTGAGCGTCAGTCTTCGTCCAGGGGGCCGCCTTCGCCACCGGTATTCCTCCAGATCTCTACGCATTTCACCGCTACACCTGGAATTCTACCCCCCTCTACGAGACTCTAGCTTGCCAGTTTCAAATGCAGTTCCCAGGTTGAGCCCGGGGATTTCCAATCTGACTTAACAAACCGCCTGCGTGCGCTTTACGCCCAGTAATTCCG
+
CCCCCGGGGGGGGGGGGGGGGGGGFGGGGGGGFGGEGDGGGGG>FEGGFGGGGGGGGGGDA@FCFGGGGGGGGGGGEGGGGGGGGGGGGGGGGCFFGGFGGGGGGGGGGEGGGGGGGEFCEGGGGGGG<<DFGGFFA=FGGGDG9GGCEGGGCFCEFGGC7CGGGGGG:3ECFGGGG9DECD?CFGGGGGGGGEGG5EGGF+++1;DF7+0;CFCFG<8=>EE<1>(),7@EDGF9=(/?EEBFGF7):FD
@M03364:276:000000000-BLYN8:1:1101:8415:2963 2:N:0:1
GGACTACAAGGGTTTCTAATCCTGTTTGCTCCCCACGCTTTCGCACCTGAGCGTCAGTCTTCGTCCAGGGGGCCGCCTTCGCCACCGGTATTCCTCCAGATCTCTACGCATTTCACCGCTACACCTGGAATTCTACCCCCCTCTACGAGACTCTAGCTTGCCAGTTTCAAATGCAGTTCCCAGGTTGAGCCCGGGGATTTCACATCTGACTTAACAAACCGCCTGCGTGCGCTTTACGCCCAGTAATTCCG
+
CCCCCGGGGGGGGGGGGGGGGGGGFGGGGGGGGGGGGGGGGGGGGGGGGGDGGGGGGGGGGGGGGGGGGGGGGGGGGGGGGGGGGGGGGGGGCFGGGFGGGGGGGGGGCFGGGGGFGGGGGGGGGGGG<FEFGGGGGGGGGGGGGGG>:EGFGGGGGGGGDCCGGGGGGGFGGGGFGGGCFGGCGGG?7FFGEEGGGG6AFFGGFGGCF>CFCDCGGFGG3=:0=FBEFFF@DDD2?FGGGB197:@)0C*
@M03364:276:000000000-BLYN8:1:1101:13696:2984 2:N:0:1
GGACTACTGGGGTTTCTAATCCTGTTTGCTCCCCACGCTTTCGCACCTGAGCGTCAGTCTTCGTCCAGGGGGCCGCCTTCGCCACCGGTATTCCTCCAGATCTCTACGCATTTCACCGCTACACCTTGAATTCTACCCCCCTCTACGAGACTCAAGCCTGCCAGTATCAGATGCAGTTCCCGGGTTGAGCCCGGGGATTTCACATCTGACTTAACAGACCGCCTGCGTGCGCTTTACGCCCAGTAATTCCG
+
CCCCCGGGGGGGGGGGGGGGGGGGGGGGGGGGGGGGGGGGGGGGGGGGGGGGGGGGGGGGGGGGGCCFFGGGGGGGGGGGGGGGGGGGGGGGGGGGGGGGGGGGGGGGGGGGFGGGGGGGGGGGGG,?FGGGGGGGGGGGGGGGGGGGGGGGGFGGGGGGGGGGGGFGGGFGFGGGGFGGGGGGGGGFGGGGGGGG5CFGGGGGFGGFGFC@GGF>CFGGFGF:?F6D?EFFG<FFF?EGGFFFF*=>CD*
@M03364:276:000000000-BLYN8:1:1101:19084:2990 2:N:0:1
GGACTACTCGGGTATCTAATCCTGTTTGCTCCCCACGCTTTCGCACCTGAGCGTCAGTCTTTGTCCAGGGGGCCGCCTTCGCCACCGGTATTCCTCCAGATCTCTACGCATTTCACCGCTACACCTGGAATTCTACCCCCCTCTACAAGACTCTAGCCTGCCAGTTTCGAATGCAGTTCCCAGGTTGAGCCCGGGGATTTCACATCCGACTTGCCAGACCGCCTGCGTGCGCTTTACTCCCAGTAATTCCC
+
CCCCCGGGGGGGGGGGGGGGGGGGGFGGGGGGGGFGGGGEGGGGGG>FCFGGGGGGGGGGGGEFFGGGGGGFGEGGGGDECE@FGGGGGGGFGGGGGFGAFGCFFGGGGGGGFGGGGGGGGGGGGGGDGGFBEGGGGGGFEGGGCFGFEFF+,,8,EEFGGGG6DFGGGG,@CEAFFF:EGGFDFG89?G?FE*BE=*8<BFF7@CFD*1>3C+2:*0=FDGB?FFFF?E>BDG34?)<CC5:6FC4<FG*
@M03364:276:000000000-BLYN8:1:1101:18619:2994 2:N:0:1
GGACTACAGGGGTATCTAATCCTGTTTGCTCCCCACGCTTTCGAGCCTCAGCGTCAGTTACAGACCAGAGAGCCGCCTTCGCCACTGGTGTTCCTCCATATATCTACGCATTTCACCGCTACACATGGAATTCCACTCTCCTCTTCTGCACTCAAGTCTCCCAGTTTCCAATGACCCTCCCCGGTTGAGCCGGGGGCTTTCACATCAGACTTAAGAAACCGCCTGCGCTCGCTTTACGCCCAATAAATCCG
+
CCCCCFGGGF@FGEGGGGGGGGGGGGGGGGGGGGGGGGGGGGGGGGGGGGGGGGGGGGGGGGGCGGGGFFGGGGGGGGGGGGGGGGGGGFGGGGGGGGGGGGFFEDFGCGGBEAFGGGGGGGGGGFGGGGGGGGGGGGDFGGGGGFGGGGGGG8F?FGD=,@DG8C;EFGGGG9,=E8EDCCEGCCEFFGGG5CGGDCGGGGGCFG==46CDFDD7:FGF>E3115;EF5)3D9>)*,/:5>1>CCF2>CC
@M03364:276:000000000-BLYN8:1:1101:10965:3015 2:N:0:1
GGACTACCAGGGTTTCTAATCCTGTTTGCTCCCCACGCTTTCGCACCTGAGCGTCAGTCTTCGTCCAGGGGGCCGCCTTCGCCACCGGTATTCCTCCAGATCTCTACGCATTTCACCGCTACACCTGGAATTCTACCCCCCTCTACAAGACTCTAGCCTGCCAGTTTCGAATGCAGTTCCCCGGTTGAGCCCGGGGATTTCACATCCGACTTGACAGACCGCCTGCGTGCGCTTTACGCCCAGTAATTCCG
+
CCCCCGFFFGGGFGGGGFFGGGDGGGGGGGGGGGGGGGGGGGGGGGGGGGGGGGEGGGGGGGDFGGGGFGGDGGGGGGGGGGGCGGGGGGGGGGAFFEF9FFGGGGEFGGGGGGGGEEGGGGGGGG8FFGGG;FCF,>?:EGGGDGG9D,DCFFGF9DFF@FEGGGGGE5,@FCFFAEGFF,B8FG=ECF,;=EGC=C6<FDC++7>C<DGGG*;:D*8C>=:?:@9:?D>:DGC971CCC:?FFCF2D79
@M03364:276:000000000-BLYN8:1:1101:15036:3028 2:N:0:1
GGACTACCGGGGTTTCTAATCCTGTTTGCTCCCCACGCTTTCGCACCTCAGCGTCAGTCTTTGTCCAAGGGGCTGCCTTCGCCTTCGGTATTCCTCCACATCTCTACGCATTTCACCGCTACACGTGGAATTCTACCCCTCTCTACAAAACTCTAGATAACCAGTTTGAAATGCAATTCCCAAGTTGAGCTCGGGGATTTCACATCTCACTTGACTATCCGCCTACGTGCCCTTTACGCCCAGTTATTCCG
+
CCCCCGGGGGGGGGGGGGGGGGGGGGGGGGGGGGGGGGGGGGGGGGGGGGGGGGGGGGGGGGGGGGGGGGGGGGGGGGGGGGGGGGGGGGGGGGGGGGGGGFFGGGGGEGGGGFAFGGDCCGGFEGGGGGFFFGFGGGGGGGGGGGGGGGGGGGGAEGGGGG8DG9FGGFFGGFFGGGGG6CFGGGG,@F@FGDEEGGGGGGGGFCF+BFG7CCGGGFGGFGFFFF=?@F>FGDGEFFGGGF1AC>A<FF8
@M03364:276:000000000-BLYN8:1:1101:9130:3059 2:N:0:1
GGACTACACGGGTTTCTAATCCTGTTTGCTCCCCACGCTTTCGCACCTGAGCGTCAGTCTTCGTCCAGGGGGCCGCCTTCGCCACCGGTATTCCTCCAGATCTCTACGCATTTCACCGCTACACCTGGAATTCTACCCCCCTCTACAAGACTCTAGCCTGCCAGTTTCGAATGCAGTTCCCAGGTTGAGCCCGGGGATTTCACATCCGACTTGACAGACCGCCTGCGTGCGCTTTACGCCCAGTAATTCCG
+
CCCCCGGGGGGGGGGGGGGGGGGGGGGGGGGGGGGGGGGGGGGGGGGGGGGGGGGGGGGGGGGGGGGGFGGGGGGGGGGGGGGGGGGGGGGGGGGGGGGFFGGGGGGGGGGGGGGGGGGGDGGGFGGGFGGGGGGGGGGGDEEGGGGGGGGGGGG7FGGGGGGGGGGGDGGGGGGGGGFGDFGGGG>FGGGG=EGGGGGGGFFFFGFGGGGDCCF@CFGGEGFFFF9B0>BDGCGA42;>C7(6C*967F6
@M03364:276:000000000-BLYN8:1:1101:22920:3067 2:N:0:1
GGACTACAAGGGTATCTAATCCTGTTTGCTCCCCACGCTTTCGCACCTGAGCGTCAGTCTTTGTCCAGGGGGCCGCCTTCGCCACCGGTATTCCTCCAGATCTCTACGCATTTCACCGCTACACCTGGAATTCTACCCCCCTCTACAAGACTCTAGCCTGCCAGTTTCGAATGCAGTTCCCAGGTTGAGCCCGGGGATTTCACATCCGACTTGACAGACCGCCTGCGTGCGCTTTACGCCCAGTAATTCCG
+
CCCCCGGGGGGGGGGGGGGGGGGGGGGGGGGGGGGGGGGGGGGGGGGGGDFGGGGGGGGGGGGGGGGGGGGGGGGGGGGGGGGGGGGGGGGGGGGGGGGCFGGGGGGGGGGGG<AFGDGG:FGGGGGGGCFGGGGGGFFGGGGGFGG,EEGFGGGFGGGGGGGGFGGGGGFGGGGFFFCE?CG*DFGGGGG>EGGGCCGGGGGFCGGGGDGGF>CFGGGG:CA0(79EFFF>DG:AF?GGGE:@FGFFGG*
@M03364:276:000000000-BLYN8:1:1101:14124:3117 2:N:0:1
GGACTACCGGGGTTTCTAATCCTGTTTGCTCCCCACGCTTTCGAGCCTCAGTGTCAGTTACAGGCCAGAGAGCCGCTTTCGCCTCCGGTGTTCCTCCATATATCTACGCATTTCACCGCTACACATGGAATTCCACTCTCCTCTCCTGCACTCAAGTCTCCCAGTTTCCAATGCACACAATGGTTGAGCCACTGCCTTTTACATCAGACTTAAGAAACCACCTGCGCTCGCTTTACGCCCAATAAATCCGG
+
CCCCCGGFGGGGGGGGGFFGGGGGGGGGGGGGGGGFGGGGGG7CDGGGGGGGGGGGGGGGGGGGGGGGGEDGGGGGGGFFGGC@FFGEF7CFFGGGGGGGGDFGFGGGGGGGGEEGGCG=FGGGFGGGC=EGGGGA,4EFGGGCFGGGGGGD@,@DEEGGEGCFFFGGGGFC8DFGGGGGFGCGGGGFFGCEC8EGGGGFFG,518CFGF5:BFCFGGG>FGF2>B25@EEBGF=CB;*:73:AFGFFGGC
@M03364:276:000000000-BLYN8:1:1101:17591:3129 2:N:0:1
GGACTACTCGGGTTTCTAAGCCTGTTTGCTCCCCACGCTTTCGCACCTGAGCGTCAGTCTTCGTCCAGGGGGCCGCCTTCGCCACCGGTATTCCTCCAGATCTCTACGCATTTCACCGCTACACCTGGAATTCTACCCCCCTCTACGAGTCTCTAGCTTGCCAGTTTCAAATGCAGTTCCCAGGTTGAGCCCGGGGATTTCACATCTGACTTAACAAACCGCCTGCGTTCGCTTGACGCCCAGTAATTCCT
+
CCCCCGGGFEGGEEGFG<9,;@CEF<EFGFGGDEGGCC@FDDEGGGDFF@EGGGC@CGCF@CFGEDCGGGC7FECF7CFF,4B?F<F+>FD,@FFGD<FE9EGDFFGFGGEFCD,,:@@+6C,ADF<8<8<FDG9FEGGGGC+=,8:6>+3<,33,@;E:*@;8FC;A7B,>EF;,7,><:B8>22:<E7?D:55?5*?+3:CG+;;+3:7@C:CF:*8EA*.3147;(07)*9*()-*:C:36:0*.:C*
@M03364:276:000000000-BLYN8:1:1101:6973:3136 2:N:0:1
GGACTACCAGGGTTTCTAATCCTGTTTGCTCCCCACGCTTTCGAGCCTCAGCGTCAGTTACAGACCAGAGAGCCGCCTTCGCCACTGGTGTTCCTCCATATATCTACGCATTTCACCGCTACACATGGAATTCCACTCTCCTCTTCTGCACTCAAGTCTCCCAGTTTCCAATGACCCTCCCCGGTTGAGCCGGGGGCTTTCACATCAGACTTAAGAAACCGCCTGCGCTCGCTTTACGCCCAAGAAATCCG
+
<CCCC@EEAFGGGFGFGGFFCEFCFECEC<CFFGC@FF:CFGG8FGDFG<FGCFFGDFGGAEFED<EE@C@FGGGGCECFEG,:FF8EG8FGGF,<FGF<?F9<E?9D+@F:FFCBEFFC@:=FGGG8B,C=FAFFEGGFGG8@GGGGFF==B8F9FC,E,3,@3>=;EFGFEFA8@8DEGECEG+8,@EGG>>EGCE8,41B7+2:=CGCC2=CFGFG6BDB@DFF:@FFF3*92*3;?=>6)7C@BCCD
@M03364:276:000000000-BLYN8:1:1101:23807:3139 2:N:0:1
GGACTACAGGGGTTTCTAATCCTGTTTGCTACCCATGCTTTCGAGCCTCAGCGTCAGTTACAGACCAGACAGCCGCCTTCGCCACTGGTGTTCTTCCATATATCTACGCATTTCACCGCTACACATGGAGTTCCACTGTCCTCTTCTGCACTCAAGTTTCCCAGTTTCCGATGCACTTCTTCGGTTGAGCCGAAGGCTTTCACATCATACTTAAGAAACCGCCTGCGCTCGCTGTACGCCCAATAAATCCG
+
CCCCCGGGGGGGGCFGGGGE<,EDFFGGGGGGFEF8FFGFFFEFGG:CFGCFGGGCGFGGGGGGC@EFFGEFFFG>+BFGGGGCEGFGFGGCFE><9A<EGF9FGGGFGGBFFFCGGGGGC:=CFFFCFGGGFFAF9EFGGGCDG9CDGE8DFGDEE9DE9FGG<FCDF6>EGGADF89=9;>+8@?G6BGEGGGG76B6C9;?F5F+=FG+<=C7:*=6:EFF)69BBADEG*:>FDC:EF0);FFFFCD
@M03364:276:000000000-BLYN8:1:1101:24140:3151 2:N:0:1
GGACTACTGGGGTTTCTAATCCTGTTTGCTCCCCACGCTTTCGCACCTGAGCGTCAGTCTTCGTCCAGGGGGCCGCCTTCGCCACCGGTATTCCTCCAGATCTCTACGCATTTCACCGCTACACCTGGAATTCTACTCCCCTCTACGAGACTCTAGCTTGCCAGTTGCAAATGCAGTTCCCAGGTTGAGCCCGGGGATTTCACATCTGACTTAACAAACCGCCTGCGTGCGCTTTACGCCCAGTAATTCCG
+
CCCCCEFFFFCCFGGGGGGGGGGGG9EFFGGGGGGGGG7CFECFGGGFFFFGGGGGGFGAF<FE@FFFGDF7@=FEGGGGFEEEEGEGFG7FFCF,AFGCF8=EGGGGEG@:DFEGGGGGCFF=DFD@FFGGGGGC,8D8=DCDCAD6+=>=DAF;FCFGGGCF,@,>:,E,2E9,EEE:CFGGCEDC?C4=CCC:C88CFFDG6*1:7++@7;DDCFCCE7:6142>@FFE3**68<G:E710>FF9FG<
@M03364:276:000000000-BLYN8:1:1101:16969:3156 2:N:0:1
GGACTACACGGGTTTCTAATCCTGTTTGCTCCCCACGCTTTCGAGCCTCAGTGTCAGTTACAGGCCAGAGAGCCGCTTTCGCCTCCGGGGTTCTTCCTTATATCAACGCATTTCACGGCTACACATGGACTTCCACTCTCCTCTCCGGCACTCAGGTCTCCCCGTTTCCAATGCCCACATTGGTTGAGCAACTGCCTTTAACATATGACTAATGAACCACCCTCCGCTCGTTTTCGGCCCATTAATTCCGG
+
BB@CCDFEFFGGECEGG<EFGGDFECFEFFGFFCECFGGGGGGG,@F<FFGGGGGGGGCFGFGDGB<DGFD@CAEGFE4:,F,4C,C7++@+B5CE,,5,,,,5,,48=+CF9,9B,++4+,,:,,56B5C,C<,CECGG8,,6D,++63+=8B,,8>7@D8+BGGGGGC,E6,,,,+53,@,7**,,43,@1,?,9DF,++52++++2=+;2=++22,*240524>8(5).::+,)68*=).32+3)397
@M03364:276:000000000-BLYN8:1:1101:6661:3158 2:N:0:1
GGACTACTGGGGTATCTAATCCTGTTTGCTCCCCACGCTTTCGAGCCTCAGTGTCAGTTACAGGCCAGAGAGCCGCTTTCGCCTCCGGTGTTCCTCCATATATCTACGCATTTCACCGCTACACATGGAATTCCACTCTCCTCTCCTGCACTCAAGTCCCCCAGTTTCCAATGCACACAATGGTTGAGCCACCGCGTTTTACCTCAGACTTAAGAAACCACCTGCGCTCGCTTTACGCCCAATAAATCCGG
+
CCCBCFFGGGGGGGGGFGEGFEGDGFCF,@FFGGGGGGGGGGG8AEGGG8FEEFGGGGG<FA@,8F8CEDF@FEC@FEF,FGF:BEF7FF,BE?FGFFG9@@;<FC?4F:FGBE<FAFGEG7FGEFFFFGGGGG9F,9EFGGG?D=4@@DGG8,@DDD,,@CGEBDFGGGGAFG,,7@8869=@D6<9,:>F,@C*13>>9>,+;***4*58:+=7CFGGFE)73:=/-/)885+681EEC3()*+1121:
@M03364:276:000000000-BLYN8:1:1101:24285:3185 2:N:0:1
GGACTACTCGGGTTTCTAATCCTGTTTGCTCCCCACGCTTTCGCACCTGAGCGTCAGTCTTTGTCCAGGGGGCCGCCTTCGCCACCGGTATTCCTCCAGATCTCTACGCATTTCACCGCTACACCTGGAATTCTACCCCCCTCTACAAGACTCTAGCCTGCCAGTTTCGAATGCAGTTCCCAGGTTGAGCCCGGGGATTTCACATCCGACTTGACAGACCGCCTGCGTGCGCTTTACGCCCAGTAATTCCG
+
CCCCCGGGGGGGFCGGGGGGGGGGGGGGGGGGGGGGGGGGGGGGGGGGGGGGGGEGGGGGGGGGDFGGFFG7CFFGGEGGG?B@CGGGGEGGGGGGG?F9CFGFGGGGGDGGFGGGGGGGDGGGGGGGGEGGGGGGG,>FEEEGGGGC@FDDD9EAFGF6ECDFGGG;E>FGFFGGGGGDGGGGGGCEGGGGGG8CE>FGGGGGC<D33)):CFFFFFGFDGEFBFBD<DE@C*99B<E:E>?FGF/6:C2
@M03364:276:000000000-BLYN8:1:1101:20636:3187 2:N:0:1
GGACTACCAGGGTTTCTAATCCTGTTTGCTCCCCACGCTTTCGCACCTGAGCGTCAGTCTTTGTCCAGGGGGCCGCCTTCGCCACCGGTATTCCTCCAGATCTCTACGCATTTCACCGCTACACCTGGAATTCTACCCCCCTCTACACTACTCAAGCCTGCCAGTTTCGAATGCAGTTCCCAGGTTGAGCCCGGGGATTTCACATCCGACTTGACAGCCCGCCTGCGTGCGCTTTACGCCCAGTAATTCCG
+
CCCCCGGGGGGGGGGFFGGGGGGGGGGGGGGGGGGGGGGGGGGCEGGG@FGGGGGGGGGG9DFFGFGG86@@FGGGGGGGGGGEGBFGG7DFGGGCG8EDGGGGGFGGGGGEDGFGGGGGDGFFFGF?FGGGFFFGF,8FEGGGDEG,,6DDF,8DE6,>8FGGGGGG>FG?CFFAE;F,:CFGFFFC?7FGGEG=7CC9CDGGC*;:DCCC7*;@>*:587>;@F0),<)757>4F(;EE>??DGF4>C*
@M03364:276:000000000-BLYN8:1:1101:23198:3190 2:N:0:1
GGACTACTGGGGTTTCTAATCCTGTTTGCTACCCATGCTTTCGAGCCTCAGCGTCAGTTACAGACCAGACAGCCGCCTTCGCCACTGGTGTTCTTCCATATATCTACGCATTTCACCGCTACACATGGAGTTCCACTGTCCTCTTCTGCACTCAAGTTTCCCAGTTTCCGATGCACTTCTTCGGTTGAGCCGAAGGCTTTCACATCAGACTTAAGAAACCGCCTGCGCTCGCTTTACGCCCAATAAATCCG
+
CCCCCGGGGGGGGGGGGGGGGGCFFGGGGGGGGGGGGGGGGGGGGGGGEGGGGGGGGGGGGGGGGGGFGGGGGGGGGGGGGG@EGGGGGGGGGGFFFGGGGF9FGFGGGDGGGFFGGGGGGFGFGG9FFCFGGGGFGGGGFAGGGGGGGGGGGGGDFGAFE99DGFGGGDGGCEGGGGGGFGGGGG+@?7DCC68EGGGGGGGGFGFFGGFFCFFGGGG6AEFA=A289E6BDFCEF?>BEB(8CC697C)
@M03364:276:000000000-BLYN8:1:1101:20954:3250 2:N:0:1
GGACTTCCAGGGTATCTAATCCTGTATGCTCCCCACGCTTTCGCACCTGAGCGTCAGTCTTTGTCCAGGGGGCCGCCTTCGCCACGGGTATTCTTCCTCATCTCTACGCCTTTCACCGCGACACCTGGATTTCTACCCCCCTCTACCAGCCTCTAGCCCGCCAGTTTCGAATGCAGTTCCCAGGTTGAGTCCGGTCCTTTCACATTCAACTTGCCGGCCCGCCTGCGTGCGCTTTCCGCCCAGTACTTCCG
+
@CCCC,CEFA,-;FFG9<,<FGGGE,;<FEAG,B,6@+8BC<:F:C6,C6CFGDGGGC,CF9EFGGGE@,7++CBB6,B=,,,CC4C:>+5::5,,<,,:?FD,C,<=C+9+5?55<@+++++@DF?<8,,8EEDAD@8FE>E79B,43,8+,7,7@6,3>EECFCCG5*>2=9>99<,><BFCF,,,4,?1751**?><:@FF=++++21+++;)))3*)*0:0:67(0.8D**)14CA/73?:0=4***
@M03364:276:000000000-BLYN8:1:1101:24468:3257 2:N:0:1
GGACTACTCGGGTTTCTAATCCTGTTTGCTACCCATGCTTTCGAGCCTCAGCGTCAGTTACAGACCAGACAGCCGCCTTCGCCACTGGTGTTCTTCCATATATCTACGCATTTCACCGCTACACATGGAGTTCCACTGTCCTCTTCTGCACTCAAGTTTCCCAGTTTCCGATGCACTTCTTCGGTTGAGCCGAAGGCTTTCACATCAGACTTAAGAAACCGCCTGCGCTCGCTTTACGCCCAATAAATCCG
+
CCCCCFGGGGGGGGGGFGG<EFGGGGGGGFFGGGGGGGGGGGGC@EGGGGGGEC@FGGCFFFFAFFDFFGGGGGGGEFGGGGGCFCFGGGGGGGCGEGGAFFF<FFFCEGGCFFGGGGGGFFCEEFED8=FFF,,EFGDEFFFGDGGGGGGFFGGFGEFDFFFCGGDAFEEGEGGGGGGFGFGEGGG8DDF:+3+@,>DF<CEFB7+7?FFF7<+BF48E9E>=B4@ABFF:D*9);2*=CADADC63C41
@M03364:276:000000000-BLYN8:1:1101:22691:3265 2:N:0:1
GGACTACCGGGGTTTCTAATCCTGTTTGCTCCCCACGCTTTCGCACCTGAGCGTCAGTCTTCGTCCAGGGGGCCGCCTTCGCCACCGGTATTCCTCCAGATCTCTACGCATTTCACCGCTACACATGGAGTTCCACTGTCCTCTTCTGCACTCAAGTTTCCCAGTTTCCGATGCACTTCTTCGGTTGAGCCGAAGGCTTTCACATCAGACTTAAGAAACCGCCTGCGCTCGCTTTACGCCCAATAAATCCG
+
AC<CCFCFFGGE+@CGGGFGF9FAFGFFGGCGGGG>FGCCGGGD@FEFE<DGF6B,BFEFGGGC8B7EFEGFGGGGGGGGDG:?FFECFGFGGF9FGGG?EFEGGA<F7FGGCGGGDFGGGGG@@FGGDAFGGGFD;EDCFFEFFGGGGG,<FG8@FF;;C@C,@EA,@*@55CFCEF6FC?5E@:E6F7DCEE8*,?:<:DCFFF7CCGFG7>D+7*==5E:@1:9EFF35>FGFFFGDE:(74>=):*/
@M03364:276:000000000-BLYN8:1:1101:23243:3276 2:N:0:1
GGACTACCAGGGTATCTAATCCTGTTTGCTCCCCACGCTTTCGCACCTGAGCGTCAGTCTTTGTCCAGGGGGCCGCCTTCGCCACCGGTATTCCTCCAGATCTCTACGCATTTCATCGCTACACCTGGAATTCTACCCCCTCCTACAAGACTCTAGCCTGCCAGTTTCGAATGAAGATCCCAGGTTGAGCCCGGGGATTGCACATACGACTTGACAGACCGCCTGCGTCAGCTTTACCGCCATTAATTCCT
+
CCCCCFEGGGGGGE,,C6FGG9C<CCC<<<ECCC,@@@C@FDEGGG:FGFGG:+6FCC@FFDCF969CC:7++@FF7=C,BF@,CE:C48?59E;99A<?E@EFE,A=7?+4??,,,A=,:>:B,A=8,EFFFCE,3@3:++6=DF,@,3>FDFA,;8,3,,:>@EC,:8@:E,,,57<,@DD*@E8,4,@E>*>8*8?,*1,0=8844/5C7*2;***=>E)(,.(8(..)::F9=)*2:)(*;>64>>*
@M03364:276:000000000-BLYN8:1:1101:10271:3284 2:N:0:1
GGACTACCGGGGTTTCTAATCCTGTTTGCTCCCCACGCTTTCGCACCTGAGCGTCAGTCTTTGTCCAGGGGGCCGCCTTCGCCACCGGTATTCCTCCAGATCTCTACGCATTTCACCGCTACACCTGGAATTCTACCCCCCTCTACAAGACTCTAGCCTGCCAGTTTCGAATGCAGTTCCCAGGTTGAGCCCGGGGATTTCACATCCGACTTGCCAGACCGCCTGCGTGCGCGTTACGCCCAGTAATTCCG
+
CCCCCGGGGGGGCGGGGGGGGGGGGGGGGGGGGGGGGGGGGGGGGGGGGGGGGGFGGGFGGGGGGFFGGGDGDGGGGGGGGGB@FGGGEGGGGGGGCFGGGGGGGGGGGCFGDFGFGGGCFGGG8FGGGFGFGGGGGGGGGGGFFGGGCCCCCAF7,@ADEGFFGGG;EGGGGGCCEFEEGGGFGGGGGGG=:CGDCCFGGDFDFF4CGGGG*+*27<FF>EDFBFFE:D@3)9C?FBE:=>(/208<GF9
@M03364:276:000000000-BLYN8:1:1101:8806:3284 2:N:0:1
GGACTACTGGGGTTTCTAATCCTGTTTGCTACCCATGCTTTCGAGCCTCAGCGTCAGTTACAGACCAGACAGCCGCCTTCGCCACTGGTGTTCTTCCATATATCTACGCATTTCACCGCTACACATGGAATTCCACTCTCCTCTCCTGCACTCAAGTCTCCCAGTTTCCAATGCACACAATGGTTGAGCCACTGCCTTTTACATCAGACTTAAGAAACCACCTGCGCTCGCTTTACGCCCAATAAATCCGG
+
CCCCCGGGGGGGFEGFFGGGGGGGGGGGGGGGFGGGGGGGGGGFGGGGGGGGGGGGGGGGGGGGGGGGGGGGGGGGGGGFGGGGGGGFGGGGGGGGGGGGGGGGGGGGGGGFGGGGGGGGGGGGGGGGGGGGGGGGFGGGGGGGGDGFGGGGGGFGGFEFGGGGGGGGADGGGF8FGGGGGGGGA>CGGCFFEFGGGGGGDGGGFGGGGGFFGGGDGGFGFCFB@>B>DBFFGG>>B@CEGFBFGGF.*::
@M03364:276:000000000-BLYN8:1:1101:9066:3303 2:N:0:1
GGACTACCAGGGTTTCTAATCCTGTTTGCTCCCCACGCTTTCGCACCTGAGCGTCAGTCTTCGTCCAGGGGGCCGCCTTCGCCACCGGTATTCCTCCAGATCTCTACGCATTTCACCGCTACACCTGGAATTCTACCCCCCTCTACGAGACTCTAGCTTGCCAGTTTCAAATGCAGTTCCCAGGTTGAGCCCGGGGATTTCACATCTGACTTAACAAACCGCCTGCGTGCGCTTTACGCCCAGTAATTCCG
+
CCCCCGGGGGGGFGGGGGFGGGGGGGGGGGGGGGGGGGGGGGGGGGGGGGFFGGGGGGGGGGGGGGGGGGGGGGGGGGDGGGGDGGGGGGGGCGGGCGG9FFGCGGGGGGGGGGGGGGGG7FGFGGGGGGGFFGGGGFGDGGGGEGG68?EDGCF,EFGDGGGGFF9EFGGGGGGGGGGGGGF>CDECGGFGGGEEC*<CGGG=6CG77:>FG>C>><FFBGFFFFFF?F)<D5C9B?GG=)8?F7=<FG*
@M03364:276:000000000-BLYN8:1:1101:10325:3318 2:N:0:1
GGACTACAGGGGTTTCTAATCCTGTTTGCTACCCATGCTTTCGAGCCTCAGCGTCAGTTACAGACCAGACAGCCGCCTTCGCCACTGGTGTTCTTCCATATATCTACGCATTTCACCGCTACACATGGAGTTCCACTGTCCTCTTCTGCACTCAAGTTTCCCAGTTTCCGATGCACTTCTTCGGTTGAGCCGAAGGCTTTCACGTCAGACTTAAGAAACCACCTGCGCCCGCTTTCCGCCCAATAATTCCG
+
CCCCC<A,CFE7C@B,EFF,66CEFGCFFFAC@<AFCCEGGFD8E@@EFGFC@FEGEF9,CC@@F@EGDCFG8FGCEFGGFEE@CAEGGG6FFFEFGGGFGFC,CFGGC,8?FFFGGGDGCGGFCGCGCEFCF5,9>F,F,@@=D;CBAC=8F8E9EF;,CFD8FDF;3BCE8>,==8,E9DF6F>EECFCEG8+@,@,@++,*;<*<+2CDCC7>FGGGAD*-462?():69**);3EC5)3FCG+.;+0
@M03364:276:000000000-BLYN8:1:1101:19906:3328 2:N:0:1
GGACTACACGGGTTTCTAATCCTGTTTGCTCCCCACGCTTTCGCACCTGAGCGTCAGTCTTTGTCCAGGGGGCCGCCTTCGCCACCGGTATTCCTCCATATATCTACGCATTTCACCGCTACACATGGAGTTCCACTGTCCTCTTCTGCACTCAAGTTTCCCAGTTGCCGATGCACTTCTTCGGTTGAGCCGAAGGCTTTCACATCAGACTTAAGAAACCGCCTGCGCTCGCTTTACGCCCAATAAATCCG
+
B@CCCFGGGGGGFGEFGFFGGGGGFFFDFGGE@FE@FGGGGGGGGGDF8E8<FEEGGGGGGGGGGFGFGGGDEGGFFGGFGGGG@FGGGDGGFFFD8?FFCGFFGF9D@FFGFFGE9FCEGGGGGGGGFFGGFGGFA@FG8E9DGGGGFDGFGGGG9=D;BFFBFG,E,@C+@6EECGFGGGFDGCGC?FFGEEEEFGFFFGGDFFG*?<FDFF@FGGG:=G>@@F@B1;>BGFGAF6EEEB()27*476>
@M03364:276:000000000-BLYN8:1:1101:21744:3342 2:N:0:1
GGACTACAGGGGTTTCTAATCCTGTTTGCTCCCCACGCTTTCGCACCTGAGCGTCAGTCTTCGTCCAGGGGGCCGCCTTCGCCACCGGTATTCCTCCAGATCTCTACGCATTTCACCGCTACACCTGGAATTCTACCCCCCTCTACGAGACTCTAGCTTGCCAGTTTCAAATGCAGTTCCCAGGTTGAGCCCGGGGATTTCACATCTGACTTAACAAACCGCCTGCGCTCGCTTTACGCCCAATAAATCCG
+
CCCCCGGGGGGGGGFGGGGGGGGGGGGGGGGGGGGGGGGGGGGGGGGFGGGGGGGGGGDFGGGGDCGGGGGGGGGGGGGGGGGGGGGGGGGGGGGGGGGDGGGGFGGGCCEGGGGGGGGGGGGGCEFGFCFFGGG9FFGGDGGCFFGDEGGGGGGGGFGGGGGC<E;EGGGFGCDGGFGGD?B>FCFFGG>FEGEGGGGGCFGGAFFC>FFGGGGGDCGCE5B@:F9)1:BDG*>AF?DCEFFFGF45D<)
@M03364:276:000000000-BLYN8:1:1101:14226:3375 2:N:0:1
GGACTACACGGGTTTCTAATCCTGTTTGCTCCCCACGCTTTCGCACCTGAGCGTCAGTCTTTGTCCAGGGGGCCGCCTTCGCCACCGGTATTCCTCCAGATCTCTACGCATTTCACCGCTACACCTGGAATTCTACCCCCCTCTACAAGACTCTAGCCTGCCAGTTTCGAATGCAGTTCCCAGGTTGAGCCCGGGGATTTCACATCCGACTTGACAGACCGCCTGCGTGCGCTTTACGCCCAGTAATTCCG
+
CCCCCGGGGGGGGGGGGGGGGGGGGGGGGGGGGGGGGGGGGGGGGGGGFGFGGGGGGGGGGGGGGGFFGG>FGGGGGGGGFGGGGGGGGGGGGGGGGGGGGGGGGGGGGGGGGGGGGGGGGGGGGGGFF?FFGGGGGGGEGGGGGGGDGFGGGGGGGFGGGGGGGGGGGFCGGCFFGGF?FFG*D?DFGGGGGGGGG5BGGFEFFFG<3CGCFGGGGGGGEGD06FBFFFFECCDAFFGCE>?@G77>GG>
@M03364:276:000000000-BLYN8:1:1101:6828:3378 2:N:0:1
GGACTACTGGGGTTTCTAATCCTGTTTGCTCCCCACGCTTTCGCACCTGAGCGTCAGTCTTCGTCCAGGGGGCCGCCTTCGCCACCGGTATTCCTCCAGATCTCTACGCATTTCACCGCTACACCTGGAATGCTACCCCCCTCTACAAGACTGTAGCCTGCCAGTTTCGAATGCAGTTCCCAGGTTGAGCCCGGGGATTGCACATCCGACTTGACGGACCGCCTGCGTGCGCTTTACGCCCAGGAATGCCG
+
@C<@C@FEEGGG::CCFFFFGGGGCFG@GGD<FCFG:@FGFEEG@CE,C@FCG+,BFF,EFFGGEEECFG>FGCCE:,BFGDGCCFGGGGGFGGGFFFGFFA,C,?<FGG+FFFFDGC>CGGFFF,>8<FF,,9EDFG=FG>BDFFGG9,,2,4@FGGGC>FFCFGGA**,@,;;3@7D=F?,><,=,,,>DEEGEGCC*::?:=*9D*:C3*00*1*:CBE:03),.().7C<72@1CCE)4)*99.>D)
@M03364:276:000000000-BLYN8:1:1101:19607:3381 2:N:0:1
GGACTACTCGGGTTTCTAATCCTGTTTGCTCCCCACGCTTTCGAGCCGCAGCGTCAGTTACAGACCAGAGAGCCGCCTTCGCCACTGGTGTTCCTCCATATATCTACGCATTTCATCGCTCCACATGGAATTCCACTCTCCTCTTCTGCACTCAAGTCTCCCAGTTTCCAATGACCCTCCCCGGTTGAGCCGGGGGCTTTCACATCAGACTTAAGAAACGGCCTTCGCTCGCGTTACGCCCAATAACACCC
+
B9B@B,C<FFDGEC7,C<;,EFFE-EFGGEFAFG?FG+8,9E,CF,7+@+@FCF@CF@CE9,C<FF,CE<<FDA:+>7FAF7=FCFGGG,CF9,,,,9EFG,,?EFED:@CGFDD,?:FE,@=F8DA,55,8A9@7@FGF=E?@,;EGA8,=BE8=,7@DFD8DG,@>=,3@,DE?FGGEG@EC>ECCF8B55*>/:5:60@E:6*+*08CGFF7D75A*5CB?)9(87A>3)))(),8CC:?:*0*5**)
@M03364:276:000000000-BLYN8:1:1101:22563:3383 2:N:0:1
GGACTACCAGGGTATCTAATCCTGTTTGCTCCCCACGCTTTCGCACCTGAGCGTCAGTCTTTGTCCAGGGGGCCGCCTTCGCCACCGGTATTCCTCCAGATCTCTACGCATTTCACCGCTACACCTGGAATTCTACCCCCCTCTACAAGACTCTAGCCTGCCAGTTTCGAATGCAGTTCCCAGGTTGAGCCCGGGGATTTCACATCCGACTTGAGTGACCGCCTGCGTTCGCTTTACGCCCAGTAATTCCG
+
@CCCCE8EFFGGEFGEEFDEFFGFEGCGGGGF@FF@F7@CFFGCGEGGGFCCCGEBFFCACEEA@F<F?FGGGCCE>FGGFGGE@FFCGFG,?<=EGGG<<EEEGFDFE@FGGFFGG:FEGG@,=,E8BFE=,AE9E8+@CGGGCDGGD8DFG;EEF?F6DE,DDEE,**D,,3@D,@A,9;BFCB,<CC,;7*48C8<4+8:=A*;9CC3<C**+02A+5CA7;;670358CF<AF:E:*)4?CGF27**
@M03364:276:000000000-BLYN8:1:1101:14934:3383 2:N:0:1
GGACTACAGGGGTTTCTAATCCTGTTTGCTCCCCACGCTTTCGCACCTGAGCGTCAGTCTTTGTCCAGGGGGCCGCCTTCGCCACCGGTATTCCTCCAGATCTCTACGCATTTCACCGCTACACCTGGAATTCTACCCCCCTCTACAAGACTCTAGCCTGCCAGTTTCGAATGCAGTTCCCAGGTTGAGCCCGGGGATTTCACATCCGACTTGACAGACCGCCTGCGTGCGCTTTACGCCCAGTAATTCCG
+
CCCCCGGFGGGGGEGGGGGGGGGGGGGGFFDFGGGGGGGGGGGGGGGGGGGGGGGGGGFGGGGGGGGGGDGGGGGGGGGGGGGGGGGGEGGGGGGGGGGGGGGGGGGGGGGGGGGGGDGGGGGGGGGGGGGGGGGGG88BGG6DCFDE9EGF87ECFE,@FFGGGGGGGGGCGGGGA<C:>DDDFE87CFFGGGGG*BFF>+4:1;7D<3><7:CCD4F5)*71279><E3>DGFD*(1?CE:/***-2:0
@M03364:276:000000000-BLYN8:1:1101:12095:3392 2:N:0:1
GGACTACTAGGGTTTCTAATCCTGTTTGCTCCCCACGCTTTCGCACCTGAGCGTCAGTCTTTGTCCAGGGGGCCGCCTTCGCCACCGGTATTCCTCCAGATCTCTACGCATTTCACCGCTACACTTGGAATTCTACCCCCCTCTACAAGACTCTAGCCTGCCAGTTTCGAATGCATGTCCCAGGTTGAGCCCGGGGATTTCACTTCCGACTTGACAGACCGCCTGCGTGCGCTTTACGCCCAATAAATCCG
+
CCCCCGDGGGFGGG@<CFGGGGGFGGGGGGGGGGCFEGFGGFEGG76A,CFCECFG:CC<FEFFE<@CEC+@FFGF:,=9F7FFGGGD:EEF,FFF,AEGG,EE,FEFC@EC9AFC9:>>=FGG9FE?EFE7A5@=9=E:+===96>E9FFD?,E,@@9@>DDB<ECAE*DBC,E,,7,5:EE*3@1,18,**4>CCGB9CF?++**19))22**+20/*27)/1A>F0;>E5C5)62*:*.4FGC4-?49
@M03364:276:000000000-BLYN8:1:1101:10486:3416 2:N:0:1
GGACTACTGGGGTATCTAATCCTGTTTGCTCCCCACGCTTTCGCACCTGAGCGTCAGTCTTTGTCCAGGGGGCCGCCTTCGCCACCGGTATTCCTCCAGATCTCTACGCATTTCACCGCTACACCTGGAATTCTACCCCCCTCTACAAGACTCTAGCCTGCCAGTTTCGAATGCAGTTCCCAGGTTGAGCCCGGGGATTTCACATCCGACTTGACAGACCGCCTGCGTGCGCTTTACGCCCAGTAATTCCG
+
CCCCCDFGGGGGGGGFGGFGGGGGGGGGGGDDGGGEGGGGGGGGGFGGGGGGGGGGGGGGGGGGGGGGGDGGGGGGGGEGGGGGGGGGGGGGGGGFGGGGGGDEGGGGGGGGGGGGGGGGGEGGGGGGGGGG9FFGCFDGGGGGGGGGF?FGGGGGGGGGGFGGGGGFGGGGGGFEFDF:9DGGGFFGGGGGEGCEDGGFC8ECFFGGDG3CFFF@GFGGFGA7:FFD07@@DGF2@2E>G>?FF**.::2
@M03364:276:000000000-BLYN8:1:1101:13937:3426 2:N:0:1
GGACTACAGGGGTATCTAATCCTGTTTGCTCCCCACGCTTTCGCACCTGAGCGTCAGTCTTTGTCCAGGGGGCCGCCTTCGCCACCGGTATTCCTCCAGATCTCTACGCATTTCACCGCTACACCTGGAATTCTACCCCCCTCTACAAGACTCTAGCCTGCCAGTTTCGAATGCAGTTCCCAGGTTGAGCCCGGGGATTTCACATCCGACTTGACAGACCGCCTGCGTGCGCTTTACGCCCAGTAATTCCG
+
CCCCCGGGGGGGGGFGGGGGGGGGGGGGGGGGGGGGGGGGGGGGGGGGGGGGGGGGGGGGGGGGGGGGGGGCGGGGGGGGGGGGGGGGGGGGGGGGGGGGGGGGGGGGGGGEFGGFGDGGCFFFGFGGGGGGGGGGF8EEGGEFGGGFGGGGGGGGGGGFDGGFGGCGGFGGGCGGGGGGFGC5CDGGGDCEGGGGD8E9B@FGFGGGCDDGG7;FGFG5)C>BFFFDFFEFGDG<71E:CB:@>7@>CD6
@M03364:276:000000000-BLYN8:1:1101:16517:3455 2:N:0:1
GGACTACTGGGGTTTCTAATCCTGTTTGCTCCCCACGCTTTCGAGCCTCAGTGTCAGTTACAGGCCAGAGAGCCGCTTTCGCCTCCGGTGTTCCTCCATATATCTACGCATTTCACCGCTACACATGGACTTCCACTCTCCTCTCCTGCACTCAAGTCTCCCAGTTTCCAATGCACACAATGGTTGAGCCACTGCCTTTTACATCAGACTTAAGAAACCACCTGCGCTCGCTTTACGCCCAATAAATCCGG
+
CCCCCGGGGGGGGFGFGFGGGGGGGGGGGGGGFGGGGGGGGGGGGGGFGGGGGGGGGAFGFCFGGFGF8FEGGGGGGGGGGGGGEFEEFFFGGGGGGGGGGGGGGGFCC=@FGGFGAEC@>FCF9FFFF,CFFGGGGFFGGGGGGCF88DFGGGGGGG9D9FFGGGGGGGGGFGGFFC6+@FFFGEGGGGFGGGFGGCFACCFG6+9;FG>F+CD+CG>FFEFFFDFB=D4?CFCC655=C>@F>FFCC):
@M03364:276:000000000-BLYN8:1:1101:15079:3475 2:N:0:1
GGACTACTGGGGTTTCTAATCCTGTTTGCTCCCCACGCTTTCGCACCTGAGCGTCAGTCTTTGTCCAGGGGGCCGCCTTCGCCACCGGTATTCCTCCAGATCTCTACGCATTTCACCGCTACACCTGGAATTCTACCCCCCTCTACGAGACTCTAGCTTGCCAGTTTCAAATGCAGTTCCCAGGTTGAGCCCGGGGATTTCACATCTGACTTAACAAACCGCCTGCGTGCGCTTTACGCCCAGTAATTCCG
+
CCCCCGGGGGGGGGGGGGGGGGGGGGGGGGGGGGGGGGGGGGGGGGGGGFGGGGFGGGGGGGGGGGGGGGGEGGGGGGGGGGEGGGGGGGGGGGGGGGGGGGGGGGGGGGGGGGGGGGGGFGGGGGGGGGGGGGGGGGGGGGGGGGGGEEGGGGGGGGGGGGGGGGGGGGGGGECFGGGGGGGDGFGGGGGGGEGGGGFFGFCFCCCC7:FCDDFGGGGGFGFF6:153>@FDDGF??GGGDF6C*9AFG2
@M03364:276:000000000-BLYN8:1:1101:23622:3481 2:N:0:1
GGACTACTGGGGTATCTAATCCTGTTTGCTCCCCACGCTTTCGCACCTGAGCGTCAGTCTTTGTCCAGGGGGCCGCCTTCGCCACCGGTATTCCTCCAGATCTCTACGCATTTCACCGCTACACATGGAGTTCCACTGTCCTCTTCTGCACTCAAGTTTCCCAGTTTCCGATGCACTTCTTCGGTTGAGCCGAAGGCTTTCACATCAGACTTAAGAAACCGCCTGCGCTCGCTTTACGCCCAATAAATCCG
+
CCCCCGGGGGGGGGGGGGGGGGFFGFFGGGGFGGGEFGCFGGGGGGGGGFGDEGGCGGGGGFGGGG@EFDCCGCGGGGEGGGEGEFGGGGFAFFGFFEGEFGGGGFGDEFGGGGGGD+7?+:EF,EF?FF=F;?FGC8EF=EGGFGGGGGFGGGGEBFFDFFGGGGFCCGGEEEFFEGGGGFF>FBCFG?FCCGGEDFFGGGGGFFDC4D<F=CFCGCGGFDB0(=15;DF>8*:>F:G:EDF>FFB2*C)
@M03364:276:000000000-BLYN8:1:1101:11154:3494 2:N:0:1
GGACTACCGGGGTTTCTAATCCTGTTTGCTCCCCACGCTTTCGCACCTGAGCGTCAGTCTTCGTCCAGGGGGCCGCCTTCGCCACCGGTATTCCTCCAGATCTCTACGCATTTCACCGCTACACCTGGAATTCTACCCCCCTCTACAAGACTCTAGCCTGCCAGTTTCGAATGCAGTTCCCAGGTTGAGCCCGGGGATTTCACATCCGACTTGACAGACCGCCTGCGTGCGCTTTACGCCCAGTAATTCCG
+
CCCCCGGGGGGGGGGGGGGGGGGGGGGGGGGFGGGGGGGGGGGGGGGGGGGGGGGGGGGGGGGGGGGGGGGGDGFFGGGGGGGEGGGDFGGGGGGFGGG9FFGGFGGGGGGGGGGGDGGEGGGGGGGGGGGGGGGGGCGGGGGGGDCFGFGGEGGGGGGGGGGGGGGGGGGGGGGGGGGGGGGDFGGGGFGG5ECDGCCFC@CCACFGGCCDGFFCFCFFDEBFFFFEF>BDGDFFF?DGGEFFFGF>CG>
@M03364:276:000000000-BLYN8:1:1101:20472:3518 2:N:0:1
GGACTACAGGGGTATCTAATCCTGTTTGCTCCCCACGCTTTCGCACCTGAGCGTCAGTCTTTGTCCAGGGGGCCGCCTTCGCCACCGGTATTCCTCCAGATCTCTACGCATTTCACCGCTACACCTGGAATTCTACCCCCCTCTACAAGACTCTAGCCTGCCAGTTTCGAATGCAGTTCCCAGGTTGAGCCCGGGGATTTCACATCCGACTTGACAGACCGCCTGCGTGCGCTTTACGCCCAGTAATTCCC
+
CCCCCC<CFFGGGGGGGGEFEG,CFGGDCAGGGGGGDGGEGFGGGGGGGFE<FGEEGGFGGGGGG9EDCCGCF@7:FEGGGG4C:8=C=BGGGG=DFCGD@E9FGCGFDCBFFGGEFFG>FGGGGGGDDFGFGGGFAF=CEGE6DGGGF?CFGGGGGGG6@FFFGFECC*,DDGGGGFGCC9,DFGFGFGGF>*=:EGFFGFF>8<FGDGGGFCFGF5CCA5=?BF><05>ECDGAF6>5ED06::F)::*
@M03364:276:000000000-BLYN8:1:1101:15350:3528 2:N:0:1
GGACTACTGGGGTATCTAATCCTGTTTGCTCCCCATGCTTTCGAGCCTCAGTGTCAGTTACAGGCCAGAGAGCCGCTTTCGCCTCCGGTGTTCCTCCATATATCTACGCATTTCACCGCTACACATGGAATTCCACTCTCCTCTCCTGCACTCAAGTCTCCCAGTTTCCAATGCACACAATGGTTGAGCCACTGCCTTTTACATCAGACTTAAGAAACCACCTGCGCTCGCTTTACGCCCAATAAATCCGG
+
CCCCCGGGGGGGGGGGGGGGGGGGGGGGGGGGGGGGGGGGGGGGGGGGGGGGGGGGGGGGGGGGGGGGGGGGGGGGGGGGGGGGGGGGGGGGGGGGGGGGGGGGFGGGGGGGGGGGGGGGGGGGCFFGFFGGGGGGGGGGGGGGFFEFGGGGGGGGFFGGGGFGFGGGGGGGGGGGGGGGGG,EFGF8FGGCGFGGGGGGCFGGFCCCFGCGFDG7FGFFFGF5@EBFFFD>FDCE49E7C):FCC7CGG9
@M03364:276:000000000-BLYN8:1:1101:14552:3530 2:N:0:1
GGACTACTCGGGTATCTAATCCTGTTTGCTCCCCACGCTTTCGCACCTGAGCGTCAGTCTTTGTCCAGGGGGCCGCCTTCGCCACCGGTATTCCTCCAGATCTCTACGCATTTCACCGCTACACCTGGAATTCTACCCCCCTCTACAAGACTCTAGCCTGCCAGTTTCGAATGCAGTTCCCAGGTTGAGCCCGGGGATTTCACATCCGACTTGACAGACCGCCTGCGTGCGCTTTACGCCACGTAATTCCG
+
CCCCCGGGGGGGGGGFGFGGGFGGGGGGGGGGGGGGGGGGGGGGGGGGEFGFEGGGGGEFEGGGGFFFGGEGGGGGEGGGGGGGGGGGGGGGDFFGGFGGGGDFFFEEG7FGFF9?FGGC+FGGFGGFGEGG;DFFD8?FB>EGBFG99DDFFGFCAFGFEGGGECFGD5>CFEGGG,33@EE5<EFFGFGFE5CE:CGFCGF7@FC85DDCC:6@67FF3=B0:>;E:@5DCCCAF?EE*)-7FGFFD22
@M03364:276:000000000-BLYN8:1:1101:20647:3534 2:N:0:1
GGACTACCGGGGTTTCTAATCCTGTTTGCTACCCATGCTTTCGAGCCTCAGCGTCAGTTACAGACCAGACAGCCGCCTTCGCCACTGGTGTTCTTCCATATATCTACGCATTTCACCGCTACACATGGAGTTCCACTGTCCTCTTCTGCACTCAAGTTTCCCAGTTTCCAATGCACACAATGGTTGAGCCACTGCCTTTCACATCAGACTTAAGAAACCGCCTGCGCTCGCTTTACGCCCAATAAATCCGG
+
CCCCCGGGGGGGGGGGGGGGGGGGGGGGGGGGGGGGGGGGGGGGGGGGGGGGGGG@FFFGGGGGGGGGGGGGGGGGGGGFGGGGGGGGGGGGGGGGGGGGGGGGGGGGGGGGGGGGGGGGGGGGGGGGGGGGGGGGGGGGGGGCCFGGCFGG88FGGCFGGGGFGGGGGGGGFDGGGGGGGGGGFGGFGGGGGCGGGGGGGGFGFGCCGFGFCGGGGG6CBGBB>AFFDFEFGGGFFF=CGAFFGGFFGC<
@M03364:276:000000000-BLYN8:1:1101:15799:3542 2:N:0:1
GGACTACTAGGGTATCTAATCCTGTTTGCTCCCCACGCTTTCGCACCTGAGCGTCAGTCTTTGTCCAGGGGGCCGCCTTCGCCACCGGTATTCCTCCATATATCTACGCATTTCACCGCTACACATGGAGTTCCACTGTCCTCTTCTGCACTCAAGTTTCCCAGTTTCCGATGCACTGCTTCGGTTGAGCCGAAGGCTTTCACATCAGACTTAAGAAACCGCCTGCGCTCGCTTTACGCCCAATAAATCCG
+
CCCCCGGGGGGGGCGGGFGGGGGGGGGGGGFGGGGG7FGGGGDGGDGGGGGGGGFGGGGACEFGFGGGGGGGGGDGGGGGGGGGGGGGGCFFGGFGGGGFG9EEFCFGGGGGFFFGGEGGGGGGCFGG8FGFGGGGGGGGGGGGGGGGGGFF8>D8FGGGDFEECFFFFECG7C,<A,9DFFE5CEE,9@GDEE*CFGGGGD7@AD7C6CGG7>FFFFGFDGA73A;EFFE>G:C4:;G8*>6:F7B4DC9
@M03364:276:000000000-BLYN8:1:1101:22253:3607 2:N:0:1
GGACTACTAGGGTATCTAATCCTGTTTGCTACCCATGCTTTCGAGCCTCAGCGTCAGTTACAGACCAGACAGCCGCCTTCGCCACTGGTGTTCTTCCATATATCTACGCATTTCACCGCTACACATGGAGTTCCACTGTCCTCTTCTGCACTCAAGTTTCCCAGTTTCCGATGCACTTCTTCGGTTGAGCCGAAGGCTTTCACATCAGACTTAAGAAACCGCCTGCGCTCGCTTTACGCCCAATAAATCCG
+
CCCCCGGGGGGGGGGGGGGGGGGGGGGGGGFGGGGGGGGGGGGFG,BEDFGFGGGGGGGECFFFGGGGGG8EFFGG7F@FGDG:BFGF@FEFGGG,FFFFGEDGGGGGDFGCFGGFGCCG>FGGGGGGGCEFGG9?>@DFFGGGFFFGAFGGGGG?FGGGEDCDGGGGGG+BCC,66=DGAFG6FGEF?DDCEEDGGGGGGGGCACD77*3CFGCCCDGGEGF=BAAB2):5:FCEF0CD5B6FGGFFGD)
@M03364:276:000000000-BLYN8:1:1101:12472:3629 2:N:0:1
GGACTACTCGGGTTTCTAATCCTGTTTGCTCCCCACGCTTTCGCACCTGAGCGTCAGTCTTTGTCCAGGGGGCCGCCTTCGCCACCGGTATTCCTCCAGATCTCTACGCATTTCACCGCTACACCTGGAATTCTACCCCCCTCTACAAGACTCTAGCCTGCCAGTTTCGAATGCAGTTCCCAGGTTGAGCCCGGGGATTTCACATCCGACTTGACAGACCGCCTGCGTGCGCTTTACGCCCAGTAATTCCG
+
CCCCCGGGGGGGGGGGGGGGGGGGGGGGGGGGGGGGGGGGGGGGGGGGGGGGGGGGGGGGGGGGGGGGGGGGCGGGGGGGGGGGGFGGGGGGGGGGGGGFE@FFGGGGGGGGGGGGGGGGGGGFGGGGGGGGGFGGFGFGGGGFFGFFGGGGGGGDGGGGGGGGFGGGGGGGGGGGGGGGGGFGGEFGGGFGE8CGEGGGGGGGFGFG37)7CDFGGGGGFGD?FFF>0>BFGGG<??GGC589CFF>GGG
@M03364:276:000000000-BLYN8:1:1101:12020:3631 2:N:0:1
GGACTACCGGGGTTTCTAATCCTGTTTGCTCCCCACGCTTTCGCACCTGAGCGTCAGTCTTCGTCCAGGGGGCCGCCTTCGCCACCGGTATTCCTCCAGATCTCTACGCATTTCACCGCTACACCTGGAATTCTACCCCCCTCTACGAGACTCTAGCTTGCCAGTTTCAAATGCAGTTCCCAGGTTGAGCCCGGGGATTTCACATCTGACTTAACAAACCGCCTGCGTGCGCTTTACGCCCAGTAATTCCG
+
CCCCCGGGGGGGGGGGGGGGGGGGGGGGGGGGGGGGGGGGGGGGGGGGGGGGGFGGGFFGGGGGGGGGFGGGGGGGGGGGGGGGGGGGGGGGGGFGGGG9FFFGGGGGGGGGFCFGGGGGBFFGGGGGGGGGFGGGFFGDCEGGGGGCGEGGFCFAFGFFFGAEFGGDCCGEGGGGFFGFGDFEF,=AFGFGGG>EGGGGGFG7@FFGGGC@F77CGGGF3EEBB4(<6>D573C2*(;CE>:)**9<FG*
@M03364:276:000000000-BLYN8:1:1101:25297:3651 2:N:0:1
GGACTAACGGGGTTTCTAATCCTGTTTGCTCCCCACGCTTTCGAGCCTCAGTGTCAGTCACAGGCCAGAGAGCCGCTATCGCCTCCGGTGTTCCTCCATATATCTACGCCTTTCACCGCTACACATGGAATTCCACTCCCCTCTACTGCACTCCAGACTCCCAGTCTCCAACGCACACAATGGTTGAGCCACTGCCTTTTACATCAGACTTAAGAAACCACCTGCGCTCGCGTTACGCCCAATAAATCAGG
+
66--AC6C,6@+@6FCF<E<<EAFGC,FD9@,D7CFC@,8@,B<CCFDEFG9,F@F@C,FACD8F7E<<,:@<,C+@4BA7C?7FGGG+@CC?EF<,?,,,,,5@AFG+49?CEGGA+>+C:F8=,:FF<5FF99FF8,44=BD,=93==EGG?D3,@EFFD,@86,@FG?,=>CCC7:@FGGDF8:F,3:DC<,:9DF,+=C+BCFGFD@+=+8=>41,:5?.0?(853>):CC?81>*>51A2@+.*29
@M03364:276:000000000-BLYN8:1:1101:16481:3654 2:N:0:1
GGACTACCGGGGTTTCTAATCCTGTTTGCTCCCCACGCTTTCGAGCCTCAGTGTCAGTTACAGGCCAGAGAGCCGCTTTCGCCTCCGGTGTTCCTCCATATATCTACGCATTTCACCGCTACACATGGAATTCCACTCTCCTCTCCTGCACTCAAGTCTCCCAGTTTCCAATGCACACAATGGTTGAGCCACTGCCTTTTACATCAGACTTAAGAAACCACCTGCGCTCGCTTTACGCCCAATAAATCCGG
+
CCCCCGGGGGGGGGGGGAEFGGGGGGGGGGGGGGGGGGGGGGGGGDGGEGGGGGGGGGFFFGGGGGGGGGGGGGGGGGFGGGGGGGGGGGGGGGGGGGGFGDFFGGGGGECCCGGGFGGGGG9FGGGGFEFEBGGGGGGGGG??GGGGFGGGG?FDD;EFFG88DFGGGCFGFGGGFGCCF9DCCEEFGGGFFCFGGGG9CDGGFFG9CFC>FGF77DGGFDF=DA>D@;B?FG74)6*:C>5/;@A?<)2
@M03364:276:000000000-BLYN8:1:1101:20349:3661 2:N:0:1
GGACTACCAGGGTTTCTAATCCTGTTTGCTCCCCACGCTTTCGAGACTCAGCGTCAGTTACAGACCAGAGAGTCGCCTTCGCCACTGGTGTTCCTCCATATATCTACGCATTTCACCGCTACACATGGAATTCCACTCTCCTCTTCTGCACTCAAGTTCCCCAGTTTCCAATGACCCTCCACGGTTGAGCCGTGGGCTTTCACATCAGACTTAAGAAACCGCCTGCTCTCGCTTTACGCCCAATAAATCCG
+
CCCCCGGDGGDGGGGGGGGGGGGGGGGFGGGGGGGGGGGGGGGGGGGGGGGGGGGGGGGGGGGGGGGGGGGDGGGGGGGGGGGGGGGGGFGGGGGGFGCFGGGGDGGGGGGGGGGF9FEGGGGGGGFGGGFGGGGF=EFGGGFGGGGGFFGGGGGFEEC9,E,=FEFGFGGFGFFFGGGDGGGGGDGGGGGGEGGCGGFFGGGGFGGGGGGGGCF+8ACCEGFFFFEFFFFAG4FEFFG8EF6FFG6);F3
@M03364:276:000000000-BLYN8:1:1101:8997:3681 2:N:0:1
GGACTACAAGGGTATCTAATCCTGTTTGCTCCCCACGCTTTCGCACCTGAGCGTCAGTCTTCGTCCAGGGGGCCGCCTTCGCCACCGGTATTCCTCCAGATCTCTACGCATTTCACCGCTACACCTGGAATTCTACCCCCCTCTACGAGACTCTAGCTTGCCAGTTTCAAATGCAGTTCCCAGGTTGAGCCCGGGGATTTCACATCTGACTTAACAAACCGCCTGCGTGCGCTTTACGCCCAGTAATTCCG
+
CCCCCGGGGGGGGGGGGGGGGGGGGGGGGGGGGGGGGGGGGGGGGGGGGGGGGGGGGGGGGGGGGGGGGGGGGGGGGGGGGGGGGGGGGGGGGGGGGGGGGGGGGGGGGGGGGGGGGGGGGGGGGGGGGGGGGGGGGGGGGGGGGGGGCEEGDFGGGGGGGGGGGGGGGGGGGGGGGGGGDGFGGGG,<CGFGGEGEGGGGGGGFGFGGGGGGGGGGGGGFGFD6F@FFBDB3CGFF(*:EEFFFGFACC*
@M03364:276:000000000-BLYN8:1:1101:17985:3716 2:N:0:1
GGACTACACGGGTATCTAATCCTGTTTGCTCCCCACGCTTTCGCACCTGAGCGTCAGTCTTCGTCCAGGGGGCCGCCTTCGCCACCGGTATTCCTCCAGATCTCTACGCATTTCACCGCTACACCTGGAATTCTACCCCCCTCTACGAGACTCTAGCTTGCCAGTTTCAAATGCAGTTCCCAGGTTGAGCCCGGGGATTTCACATCTGACTTAACAAACCGCCTGCGTGCGCTTTACGCCCAGTAATTCCG
+
CCCCCGGGGGGGGGGGGGGGGGGGGGGGGGGGGGGGGGGGGGGGGCFGFGGGGGGGGGGGGGGGGGGGGGGG>FFGGGGGGGGGGGGGGGGGGGGGG=FAF?EGGGGGGGGGGGGGGGGGGGFGF:DFCGGGGGGGGGFFCGGFFGGDEEGGGGGGGGGGGGGGGGGGCFDFFAFGGGGGG9FGGGFGGFGGGGGGEC6EGGGGFGC+:@FF7CGFFGGGF*:1,09B(<>BC5FBFFEG5BFFFCF<>C7
@M03364:276:000000000-BLYN8:1:1101:10791:3729 2:N:0:1
GGACTACTAGGGTTTCTAATCCTGTTTGCTCCCCACGCTTTCGCACCTGAGCGTCAGTCTTTGTCCAGGGGGCCGCCTTCGCCACCGGTATTCGTCCAGATCTCTACGCATTTCCCCGTTACACCTGGAATTCTACCCCCCTCTACAAGACTCTAGCCTGCCAGTTTCGAATGCAGTTCCCAGGTTGAGCCCGGGGCTTTCATACCCTACTTGCCAGACCGCCTGCGTGCGCTTTACGCCCAGTAATTCCG
+
CCCCCDFFCFCEFCFGGF<AFEGFFCE@F9<E@;F+668@<ECE,@EFDGGFEFGGGEFCFFCEFCFG?EGGDFGFG7CFCFGGGCFGEGGG,49BCFE9F,;CEDCDCE4F,A,BAC:,4BEE8BFED,C:3<,CAD=FCGEGD9D>=FG+4>CAEB,>C78C<3@C*@,3@A7DFEF<C3@CA,,4<;F8;>C**1B?FC,++27**20:D+7022;C)=:20;2>(5>BCC5286EE5).9:*0.*2*
@M03364:276:000000000-BLYN8:1:1101:24886:3739 2:N:0:1
GGACTACTCGGGTATCTAATCCTGTTTGCTCCCCACGCTTTCGAGCCTCAGCGTCAGTTACAGACCAGAGAGCCGCCTTCGCCACTGGTGTTCCTCCATATATCTACGCATTTCACCGCTACACATGGAATTCCACTCTCCTCTTCTGCACTCAAGTCTCTCAGTTTCCAATGACCCTCCCCGGTTGAGCCGGGGGCTTTCACATCAGACTTAAGAAACCGCCTGCGCTCGCTTTACGCCCAATAAATCCG
+
CCCCCGGGGGGGGGGGGGGGGGGGGGGGGGFGGFGGDGCEGF@@GGGGGGGGGGGGGDGGGGG9FGGGGGGGGGGGGGGGDGEGGGGGGFDFGGGGCC<@FFFGGGDFGGGGFFFC<FGEEGFGCCFGGFFGCGGD>EFFFGGFA>B;;;=DFFGGEFDG,=DFGCCF=,EF?D8D8EGGGGGCFEGGF7DC7CEGDGGGGFFCFFF=*;CFG++1:C6=DGEFFA;F@FFFGFGFF38CGD?FC78ACG<
@M03364:276:000000000-BLYN8:1:1101:13676:3754 2:N:0:1
GGACTACACGGGTATCTAATCCTGTTTGCTCCCCACGCTTTCGAGCCTCAGTGTCAGTTACAGGCCAGAGAGCCGCTTTCGCCTCCGGTGTTCCTCCATATATCTACGCATTTCACCGCTACACATGGAATTCCACTCTCCTCTCCTGCACTCAAGTCTCCCAGTTTCCAATGCACACAATGGTTGAGCCACTGCCTTTTACATCAGACTTAAGAAACCACCTGCGCTCGCTTTACGCCCAATAAATCCGG
+
CCCCCGGGGGGGGFGGGGGGGGGGGGGGGGGGGGGGGGGGGGGGGGGGGGGGGGGGGGGGGGGGGGGGGGGGGFGG@FGGGGGGGGGGFGFGGGGGGGGGGGGGGGGGGGGGGGGGFGGGGGGGCFGGFEGGGGGGECGGGGGG=EGGGCGGGGGGGFGGCFFGGGGCFAFGGGFFFGG+@D8EFCC@CFCGFGGGGAFF2:ADBCG5?>FC@>FDGGC59EFEFF=9@BDACF7>4@GDG38ACGFFCDD
@M03364:276:000000000-BLYN8:1:1101:11769:3763 2:N:0:1
GGACTACAGGGGTTTCTAATCCTGTTTGCTCCCCACGCTTTCGCACCTGAGCGTCAGTCTTTGTCCAGGGGGCCGCCTTCGCCACCGGTATTCCTCCAGATCTCTACGCATTTCACCGCTACACCTGGAATTCTACCCCCCTCTACGAGACTCTAGCTTGCCAGTTTCAAATGCAGTTCCCAGGTTGAGCCCGGGGATTTCACATCTGACTTAACAAACCGCCTGCGTGCGCTTTACGCCCAGTAATTCCG
+
CCCCCGGFGGGGGGGGGGGGGGGGGGGGGGGGGGGGGGGGGGGGEGGGGGGGGGGGGGGGGGGGGGGGGGGGGGGGGGGGGGGGGGGGGGGGGGGGGGGGGGGGGGGGGGGGGGGGGGGGGEFGFGGGGGGGGGGGGGFGGECFFCFGGGGGGGGGFFFFGGFGGGGFFE;FGGGGGGGGGGFGGDFFGGDGGGGGGGGD@DGGFGGFGDFGGGGDGGGDEGB@FF>>:B>BDGG<FFDGGFFFGG7<7F7
@M03364:276:000000000-BLYN8:1:1101:13803:3785 2:N:0:1
GGACTACCCGGGTTTCTAATCCTGTTTGCTCCCCACGCTTTCGCACCTGAGCGTCAGTCTTTGTCCAGGGGGCCGCCTTCGCCACCGGTATTCCTCCAGATCTCTACGCATTTCACCGCTACACCTGGAATTCTACCCCCCTCTACAAGACTCCATCCTGCCAGTTTCGAATGCAGTTCCCAGGTTGAGCCCGGGGATTTCACATCCGACTTGCCAGACCGCCTGCGTGCGCTTTACGCCCAGTAACTCCG
+
CC<CCFGGCDGGCB;FDCCEEGGGGGGGGGGGFGGG@FGGGGD;FF@ACDGE7FF7BFFGGFACCF@EGGEGCGFEEEGGG>FGGFEGG>=AEE@EFFGAD@F9E<F=C7:F,,@FGGGGFEAA8=DGDFGDCFAEFCCFECEFFGF9C@F:6,,7@DG9,DC,3@>FC*@DGG7;>2,2>,,DF?FC682;CDCC5>FF@DFC8**/*))1212:<4:C>E)(,7>DFB.)19*)9:8CEB::7>*.0**
@M03364:276:000000000-BLYN8:1:1101:8575:3791 2:N:0:1
GGACTACCAGGGTTTCTAATCCTGTTTGCTCCCCACGCTTTCGCACCTGAGCGTCAGTCTTTGTCCAGGGGGCCGCCTTCGCCACCGGTATTCCTCCAGATCTCTACGCATTTCACCGCTACACCTGGAATTCTACCCCCCTCTACAAGACTCTAGCCTGCCAGTTTCGAATGCAGTTCCCAGGTTGAGCCCGGGGATTTCACATCCGACTTGACAGACCGCCTGCGTGCGCTTTACGCCCAGTAATTCCG
+
CCCCCGGGGGGGGGGGGFGGGGGGGGGGGGGGGGGDGGGGGGGGGGGFFFFGGGGGGGGGGGGGGGGGGGGGGGGGGGGGGGGDGGGDGGGGGGGGGGGGGGGGGGGGGGGGGGGGGGGEFGGGGGGGGGGGGGGGGGGGGGGGGGGGGGGGGGGGGGGGGGGGGGGGEGDGGGGGGGGFGGGGGGFC78?FGDGGEEGGG7@FFGFD:CDGDFGGGCEDEGFF?:>DBFF><DG2BFGGGE<:CC?>GGF
@M03364:276:000000000-BLYN8:1:1101:25738:3801 2:N:0:1
GGACTACTAGGGTATCTAATCCTGTTTGCTCCCCACGCTTTCGCACCTGAGCGTCAGTCTTTGTCCAGGGGGCCGCCTTCGCCATCGGTATTCCTCCAGATCTCTACGCATTTCACCGCTACACCTGGAATTCTACCCCCCTCTACAAGACTCTAGCCTGCCCGTTTCGACTGCAGTTCCCAGGTTGAGCCCGGGGATTTCACATCCGACTTGACAGACCGCCTGCGTGCGCTTTCCGCCCAGTAATTCCG
+
@<CCCFGAAEGGGGGGGGAFCCFFGGGGGGGGGCGEGGGGGGGGDFGGFDCFGGGGGGAECFFGGGFGGD:FGCFFC:BFDFFF4?CEFG<F9AEF?8EEAE9F99CFEBFF,CEGG7F@=F=<E=FCCAFCFGG;9E+@8CE=>;,@BDFG8DFGA8DEC8,4@8,@8D5C78FFF,,E,@DBF?=<F7?F5CEEEGC?FGGFFFFD3C:DFFGFFC55>53;?F171@BDD3*)/-88E@??C7@AGC*
@M03364:276:000000000-BLYN8:1:1101:18606:3832 2:N:0:1
GGACTACTGGGGTTTCTAATCCTGTTTGCTCCCCACGCTTTCGCACCTGAGCGTCAGTCTTCGTCCAGGGGGCCGCCTTCGCCACCGGTATTCCTCCAGATCTCTACGCATTTCACCGCTACACCTGGAATTCCACCCCCCTCTACGAGACTCAAGCCTGCCAGTTTCAAATGCAGTTCCCGGGTTGAGCCCGGGGATTTCACATCTGACTTAACAGACCGCCTGCGTGCGCTTTACGCCCAGTAATTCCG
+
CCCCCGGGGGGGGGGGGGGGGGGGGGGGGGGGGGGGGGGGGGGGGGGGGFGGGGGEGGGGGGGGGGGGGGGGGGGGGGGGGGGGGGGGGGGGGGFFGFGGGGGGGGFFGGGGGGFFGGGECFGGGGCFGGGGGGGG8CEEEEGGBFGGGGGGG6DFGECFFFFG<EEGCBC?FFGGG@FG6CEGGCGGF@FGGGGDEEFCFGGFFGC7+3;:@CDFG48A755<::;;6>BEDG>AFBEEGFFFFGBAGG9
@M03364:276:000000000-BLYN8:1:1101:22035:3836 2:N:0:1
GGACTACTAGGGTATCTAATCCTGTTTGCTCCCCACGCTTTCGCACCTGAGCGTCAGTCTTTGTCCAGGGGGCCGCCTTCGCCACCGGTATTCCTCCAGATCTCTACGCATTTCACCGCTACACCTGGAATTCTACCCCCCTCTACAAGACTCTAGCCTGCCAGTTTCGAATGCAGTTCCCAGGTTGAGCCCGGGGATTTCACATCCGACTTGACAGACCGCCTGCGTGCGCTTTACGCCCAGTAATTCCC
+
CCCCCFGGGGF@F8FFFAFGFGGGGGGGGGGGCFFGGGGGDGGGGGGGGGGGGGGGGGGGFGDGGG,EF>EEGGGGGGGGFFBFDFFDEGFGGGGGGFFGGGGEFCGG7=FFGGGGGGDGGFGGFGGDGFFGGGGGGGGGDCGGFGD9D8>F8EGGGGGGGGFEF>;DEFGGG9A,@EEFF9CCFG677DGGDGGDCE?9CGGGFFFD33>D7>DDDCFG3E:00A>:0>>>DG7<*(;*>7(9?FFFD=*
@M03364:276:000000000-BLYN8:1:1101:13658:3852 2:N:0:1
GGACTACAAGGGTTTCTAATCCTGTTTGCTACCCATGCTTTCGAGCCTCAGCGTCAGTTACAGACCAGACAGCCGCCTTCGCCACTGGTGTTCTTCCATATATCTACGCATTTCACCGCTACACATGGAGTTCCACTGTCCTCTTCTGCACTCAAGTTTCCCAGTTTCCGATGCACTTCTTCGGTTGAGCCGAAGGCTTTCACATCAGACTTAAGAAACCGCCTGCGCTCGCTTTACGCCCAATAAATCCG
+
CCCCCGGGGGGGGGGGGGGGGGGGGGGGGGGGGGGGGGGGGGGGGGGGGGGEFCGGGGGGGGGGGCCF<DEGGGGDGGGGGGGGGGGGGGGGGGGGGGGGGGFGGGEGGGGGGGGGGGFGGGGGGGGGGGGGFEGFCGFD@GGFGF,DEG@CGFGGG;FEFFGGGGGGFCCGGDF8EFFFA9=>FDGGGCFE>EEGGGG6+=<CFF7F>DCFG>;@C5DFFG>9>A28=ABFDC*>=;CG558FCFA3C6:
@M03364:276:000000000-BLYN8:1:1101:6856:3860 2:N:0:1
GGACTACCGGGGTTTCTAATCCTGTTTGCTCCCCACACTTTCGTACCTCAGCGTCAGTTTCTGTCCAGGACGCCGCCTTCGCCACTGGTGTTCCTCCAAATCTCTACGCATTTCACCGCTACACCAGGAATTCTACCCTCCTCTCCAGCACTCAAGCCTAATAGTTTTAATTGCAGTTCCCATGTTCAGCCCGTGGATTTCACATCTAACTTGCACTCCCGTCTACGGTCCCTTTACACCCAATAAATCCG
+
CCCCCGGG+FGGGGGGGGGFGGGGGGGGGGGFGGG7,CFGFFFD,DFC,C8EFEGGGGF,,,<C,CCF,,,7+@FEGGGFGGGGG8FFG8FFGDDFG,,BAFGFF,BA@+BCGFFEFEGEGDGG,+AFFGGGG,,E,,,6>DEF,@,,86@=F,@A,+@,,,7DDDE,6,6;EFDC@A@@,,,@@3,7=EE5*3>*1:,49+5:+9=+5+BCF>**2*,4::A25F-)00067;D3A)3?=F058:+6;C)
@M03364:276:000000000-BLYN8:1:1101:16415:3861 2:N:0:1
GGACTACCGGGGTTTCTAATCCTGTTTGCTCCCCACGCTTTCGCACCTGAGCGTCAGTCTTTGTCCAGGGGGCCGCCTTCGCCACCGGTATTCCTCCAGATCTCTACGCATTTCACCGCTACACCTGGAATTCTACCCCCCTCTACGAGACTCTAGCTTGCCAGTTTCAAATGCAGTTCCCAGGTTGAGCCCGGGGATTTCACATCTGACTTAACAAACCGCCTGCGTGCGCTTTACGCCCAGTAATTCCG
+
CCCCCGGEEGGGGGGGGGGGGGGGGGGGGGGGGGGGGGGGGGGGGGGFGGGGGGGGGGFGGGGGGGGGGDGGGGGGGGGGGGGGGGGGGGGGGGFGGFGGGGGGGGGGGGGEGGGGGGGGGGCFGGGGGGGGGGFGG8DGGGGG9EE@EEEFCEGGCEGGGGGGGGGC;2DF?FGCCECFF9FCGGGGGGGGGDGG*CC9:7@+1221+;>FF7++;*;=DGEF:F6><DEFGGFAFBGGGF<;*?F2>C2
@M03364:276:000000000-BLYN8:1:1101:14128:3870 2:N:0:1
GGACTACCCGGGTTTCTAATCCTGTTTGCTCCCCACGCTTTCGCACCTGAGCGTCAGTCTTTGTCCAGGGGGCCGCCTTCGCCACCGGTATTCCTCCAGATCTCTACGCATTTCACCGCTACACCTGGAATTCTACCCCCCTCTACAAGACTCTAGCCTGCCAGTTTCGAATGCAGTTCCCAGGTTGAGCCCGGGGATTTCACATCCGACTTGACAGACCGCCTGCGTGCGCTTTACGCCCAGTAATTCCG
+
CCCCCGGGGGGGGGGGGFEGGGGGGGGGGGGGGGGGGGGGGGGGGGGGGGGGGGGGGGGGGGGGGGGGGGGGGEGGGGGGGGGGGGGGGGGGGCGGGFG9AFGGGGGGGGGGGDFFGGCC:FGGGGGFFFGGGGGGGGGGGGGGGGGGCGCFGGG7F8FFGFFDFFGGG*DFGGGGGGDGGGGEGGGFCFFCGEGGGEGGGGF7+;CDDGG5C:FGFDFGFGDF?FFF:@>BG<FA?:AE=>1/7:F2F70
@M03364:276:000000000-BLYN8:1:1101:16783:3872 2:N:0:1
GGACTACTGGGGTATCTAATCCTGTTTGCTCCCCACGCTTTCGCACCTGAGCGTCAGTCTTTGTCCAGGGGGCCGCCTTCGCCACCGGTATTCCTCCAGATCTCTACGCATTTCACCGCTACACCTGGAATTCTACCCCCCTCTACGAGACTCTAGCTTGCCAGTTTCAAATGCAGTTCCCAGGTTGAGCCCGGGGATTTCACATCTGACTTAACAAACCGCCTGCGTGCGCTTTACGCCCAGTAATTCCG
+
CCCCCGGGGGGGGFFGGGDF<FGGGGGGGGFGGGGGGGGGGGDDGGGGGGGGGGGDFGDFGGGGGGGCGEDGGDGGEGGGGG:FGGGGGDFGGFFFFGGGGGGGFGFGGGGGGGGGFGGCC@CGDGGFGGGGGGC;,D8FDGGFFFGGEGGGGGCCGGCEDCCF:FGGCFGGGFCFFFGGGCFFGGG,=BCFGGGG?EF,8CC+;*:D:CFGCFGCFDGGFGB;@FBF0BFDG3C9F6?EGF0777@<GD2
@M03364:276:000000000-BLYN8:1:1101:12465:3885 2:N:0:1
GGACTACTGGGGTTTCTAATCCTGTTTGCTACCCATGCTTTCGAGCCTCAGCGTCAGTTACAGACCAGACAGCCGCCTTCGCCACTGGTGTTCTTCCATATATCTACGCATTTCACCGCTACACATGGAGTTCCACTGTCCTCTTCTGCACTCAAGTTTCCAGTTTCCGATGCACTTCTTCGGTTGAGCCGAAGGCTTTCACATCAGACTTAAGAAACCGCCTGCGCTCGCTTTACGCCCAATAAATCCGG
+
CCCCCGGGGGGGGGGGGGGGGGGGGGGGGGFGGGGGGGGGGGGGGGGGGGGGGGGGGGGGGGFGGGGGEFEF8FGGGGEFGFGGGGGFGFGGFGGGGGFFEAB@EFGGGGGGGGGAFFGGGGGGFGGGGGGGGGGGGGGEGGGGGGGGGGGGGGGGGGGGGFGFGEF;ECEGGFGGGGGGFGGGGGFGGGGC+@CFFDCACCFGACCCGGG>+?CGF4CE4C>4>;@52)?B?<C3)(=CGA8=>C;7*/:
@M03364:276:000000000-BLYN8:1:1101:20129:3892 2:N:0:1
GGACTACTCGGGTTTCTAATCCTGTTTGCTCCCCACGCTTTCGCACCTGAGCGTCAGTCTTCGTCCAGGGGGCCGCCTTCGCCACCGGTATTCCTCCAGATCTCTACGCATTTCACCGCTACACCTGGAATTCCACCCCCCTCTACGAGACTCAAGCCTGCCAGTTTCAAATGCAGTTCCCGGGTTGAGCCCGGGGATTGCACATCTGACTTAACAGACCGCCTGCGTGCGCTTTACGCCCAGTAATTCCG
+
CCCCCGGGFGGGGGGGAFGGGGGFGGGGGGADFGFDEEGEGFGGGGGGGF@FDFGGGCC@FGGGGGGGF,@BCFGGGGGDFGGGGGG>GEGGGGGGFFFGGGGD;FFDGGGGFFFFGGGGCEGGGGFGGFGGGFGF@7BCCCE69EFEE8++@,>9C5@3,@DGFCFEDFACFBFG;55;FCEDFDG6C7FGEEGG5:8*;C9+;77FC>;DC7C>*>C5)254:>;58B>;)>FAF(:CC547D7@AD>9
@M03364:276:000000000-BLYN8:1:1101:15816:3894 2:N:0:1
GGACTACTGGGGTTTCTAATCCTGTTCGATACCCATGCTTTCGCTCCTCAGTGTCAGTCATTGCCCAGTAACCTGCCTTCGCCATCGGTGTTCCTCCTGATATCTGCGCATTTCACCGCTACACCAGGAATTCCAGTTACCCCTACAACACTCAAGAAAACCCGTATCGCCTGCACGCCCACAGTTAAGCCATGGGATTCCACAAACAACGTGATCTTCCACCTACAAGCCCTTTACGCCCAGTAATTCCG
+
CCCCCGGGFFGGGGGGGGGGGGGGGG@FFGCGGFFFGGGGGGGGGGGGGGGGGGGGGEFEFEFGGGGGGCGGGFGGFGGGGGGGCFEGEGGGGGFGGGGGGGGGGGAFGG@FEGGG9CGGGGFGEFDEC@EF,EEEGGGFADFGGFEDGGGGGG89,8,>@E6=F8>,+6=BDGGGFDGGCC8C:ACFGGGGEFCF?FCFFFGGA*000C7;;4*=9=<CFGA4:A=A*;)?FGD==958?B;AGGF?DG9
@M03364:276:000000000-BLYN8:1:1101:14480:3907 2:N:0:1
GGACTACCCGGGTTTCTAATCCTGTTTGCTCCCCACGCTTTCGCACCTGAGCGTCAGTCTTTGTCCAGGGGGCCGCCTTCGCCACCGGTATTCCTCCAGATCTCTACGCATTTCACCGCTACACCTGGAATTCTACCCCCCTCTACGAGACTCTAGCTTGCCAGTTTCAAATGCAGTTCCCAGGTTGAGCCCGGGGATTTCACATCTGACTTAACAAACCGCCTGCGTTCGCTTTACGCCCAGTAATTCCG
+
CCCCCGFFFGGGGGGGGFCEFFGGGGGGGGGGEGGGGGGGGGGGEGGGGGGGGGGGGGGGGGGGGGGFFEEEGGGFGGGGFGGDGGGGGGGGGGGGFGGGGGGGGFGGGCEGGGFFGGGGGGGGCFFFFGGGGGGDGFGGGGGGGGGGEEGGGGGGGGGGGFAFFGFA;;ECFFGC7=DAEGGFFGF?EGGGGGGGGEGFFGEC6;7CFGC711C@>CFGFG3;0>>5(8<@CCC)94CCE3,0:C4:*0*
@M03364:276:000000000-BLYN8:1:1101:8813:3919 2:N:0:1
GGACTACTAGGGTTTCTAATCCTGTTTGATCCCCACGCTTTCGCACATCAGCGTCAGTTACAGACCAGAAAGTCGCCTTCGCCACTGGTGTTCCTCCATATCTCTGCGCATTTCACCGCTACACATGGAATTCCACTGTCCTCTTCTGCACTCAAGTTTCCCAGTTTCCGATGCACTTCTTCGGTTGAGCCGAGGGCTTTCACATCAGACTTAAGAAACCGCCTGCGCTCGCTTTACGCCCAGTAAATCCG
+
CCCCCGGFAFGGG8CFFGGGGGGGGGGGDEGGGFGGFEGGDGGF@GGEFGGGGGGGGGGGGGG<FGGGFGGFE<FFGCFGGGGG:DGFFGGEGDGGGFAFG9E<FDFGDGDGGGGGGGGGGGGGE,AFFFGGGGGGGGGGGGGGFC;EFGGGGC@EEGG9@EFFGGGDFGCGCEFGG?F=8@BEECCFGGC8:++@*,@@7;F@FG+*CFGGF>>CFGGGAGFFBFBF=B5><9FEA;GEEF0AGGFEG4:
@M03364:276:000000000-BLYN8:1:1101:11551:3940 2:N:0:1
GGACTACCGGGGTTTCTAATCCTGTTTGCTCCCCACGCTTTCGCACCTGAGCGTCAGTCTTTGTCCAGGGGGCCGCCTTCGCCACCGGTATTCCTCCAGATCTCTACGCATTTCACCGCTACACCTGGAATTCTACCCCCCTCTACAAGACTCTAGCCTGCCAGTTTCGAATGCAGTTCCCAGGTTGAGCCCGGGGATTTCACATCCGACTTGACAGACCGCCTGCGTGCGCTTTACGCCCCGTAATTCCG
+
CCCCCGGGGGGGGGGGGGGGGGFGGGGGGGGGGGGGGGGGGGGGGGGGGGGGGGGGGGGGGGGGGFGGGGEGGGGGGGGGGGGGGGGGGGGGGGGGGGGGGGGGGGGGGGGGGGGGGGGGDGGGGFFGGGGGGGGGGGFEEGGGGGGG9?FDFCGCFDFGGGGGGGGFGGCFGGGGGCE@C9DGGFFFFGGGGGGGGGGG=DGFF<*9C<CDGCGDDGGGFGFF?FFB:DDBDC<A=6EGG37D5C>):C*
@M03364:276:000000000-BLYN8:1:1101:17876:3942 2:N:0:1
GGACTACTCGGGTATCTAATCCTGTTTGCTCCCCACGCTTTCGCACCTGAGCGTCAGTTTTTGTCCAGGGGGCCGCCTTCGCCACCGGTATTCCTCCAGATCTCTACGCATTTCACCGCTACACCTGGAATTCTACCCCCCTCTACAACACTCTAGCCTGCCAGTTTCCAATGCAGTTCCCAGGTTGAGCCCGGGGATTTCACATCCGACTTGACAGACCGCCTGCGTGCGCTTTACGCCCAGTAATTCCG
+
CCCCCGGG,FGGGCGGGGGGFGGGGGGGGGGGGGGGGGGGGGGC,CCF@FGGGGGGGG,,<6CFGGGGFG7CFGGGGGGGGGGDGFFGGGFGGGGGGG,EF?FGGGGGGGGGGGGGFFGEGGGG8EFGGGGGG,ECA@BEGGGF@FA,,3@CF;EEFGG6>DFGGEGF7DFFF>9@A,<3@,,:FGGDDGG5C:CE=EGFGGGCFG*:5CDGF**+*0==>GE03F6),75BG*C>B6E8=>197F*4?G6
@M03364:276:000000000-BLYN8:1:1101:16927:3955 2:N:0:1
GGACTACCGGGGTATCTAATCCTGTTTGCTCCCCACGCTTTCGCACCTGAGCGTCAGTCTTTGTCCAGGGGGCCGCCTTCGCCACCGGTATTCCTCCAGATATCTACGCCTTTCACCGCTACACCTGGAATTCTACCCCCCTCTACAAGACTCTAGCCTGCCAGTTTCGAATGCAGTTCCCAGGTTGAGCCCGGGGATTTCACATCCGACTTGACAGACCGCCTGCGTTCGCTTTACGCCCAGTAATTCCG
+
CCCCCGFGGGGGGGGEFEFFGGFFGGEG9FCFFEFGE@CGGGG7::FAFGFEGGGGEFAFGDFFECFGFGGC:FFGGGFFFGFGFFGGGGGAFCE9F=EFG,CEFGGFG+BFCGFGGGGGEGGDGFF=EGGGGCD;DD6CCEGC9F,BC8CDD9999D,>EGGGGGGGDCEGFE?;E@EG69BCDGGGGDGGGGGG5CCG7CE>FFCDC3DG*CCCF4;:B5>?0>;B(08>GGF>B:DGGF100:8<GD*
@M03364:276:000000000-BLYN8:1:1101:21914:3965 2:N:0:1
GGACTACTGGGGTTTCTAATCCTGTTTGCTCCCCACGCTTTCGAGCCTCAGTGTCAGTTACAGGCCAGAGAGCCGCTTTCGCCTCCGGTGTTCCTCCATATATCTACGCATTTCACCGCTACACATGGAATTCCACTCTCCTCTCCTGCACTCAAGTCTCCCAGTTTCCAATGCACACAATGGTTGAGCCACTGCCTTTTACATCAGACTTAATAAACCACCTGCGCTCGCTTTACGCCCAGTAATTCCG
+
CCCCCGGGGGGGGGGGGFGGGGGGGGGGGGGGGGGGGGGGGGGGGDGGFGGGGGFE<FGGGGGDGGGGCFGGGGGGGGGF,FFGGCFGGGGGGGGGGGGGGFGGGGGFGGGGGFFDFCCCFGGGGFFGFFGGGGGGGF9,@DFGFFFGFFGGGF,@=ECF,>8BFGGGGGAE88,EDCEGGGGG9=:CG7,@C:D@EFGFFF77E7*37CDF++=>+C,:?C*))34@AEFFGC+1)(=C7F8CF>CCC<
@M03364:276:000000000-BLYN8:1:1101:9661:3970 2:N:0:1
GGACTACACGGGTTTCTAATCCTGTTTGCTCCCCACGCTTTCGCACCTGAGCGTCAGTCTTTGTCCAGGGGGCCGCCTTCGCCACCGGTATTCCTCCAGATCTCTACGCATTTCACCGCTACACCTGGAATTCTACCCCCCTCTACGAGACTCAAGCCTGCCAGTTTCGGATGCAGTTCCCGGGTTGAGCCCGGGGATTTCACCTCCGACTTGCACGACCGCCTGCGTTCGCTTTACGCCCAGTAATTCCG
+
CCCCCGGGGGGGGGGGGGFGGGGGGGGGGGGGGGGGGGGGGGGGGGGGGGGGGGGGGGGGGGGGGGGGGCGGGGGGFGGGGGGGGGGEGGGGGGGGGGGGGGGGGGGDEGGGGGGFGGGGEEGGGGGGGGGGGGGGGGGGGGGGFGGDDEC8FFGGG6EGGGFFGFGGCEEGCFCFABEEGGGGGGGG6?CFDGGGCGCF>@?*;FFGGGGGF*0*97=EFD><6>65()7>CFCAFBEGD)3@7*9<CF*
@M03364:276:000000000-BLYN8:1:1101:13898:3977 2:N:0:1
GGACTACTGGGGTATCTAATCCTGTTTGCTCCCCACGCTTTCGCACCTGAGCGTCAGTCTTTGTCCAGGGGGCCGCCTTCGCCACCGGTATTCCTCCAGATCTCTACGCATTTCACCGCTACACCTGGAATTCTACCCCCCTCTACAAGACTCTAGCTTGCCAGTTTCAAATGCAGTTCCCAGGTTGAGCCCGGGGATTTCACATCCGACTTGACAGACCGCCTGCGTGCGCTTTACGCCCAGTAATTCCG
+
CCCCCGGGGGGGGGGGGGGGGGGGGFGGGGGGGGG>FGGGGGGGGGGGGCGFGGGGGDGGGGGGGGGGGGGGGGGGGGGGGGGGGGGDGEDGGGGGGGGGGGGGGGGGGCGEGGGGGGGGGGGGGGGGGG,DFGGGF?FGGGGGGGGGGFFFFDFFGGGGCFDFBFF;7B,@CFFFF=EGGCCFECC7CCGCC>>?CEGGGGG8+;DCCCDD7>FF6CFFDG>;?A07()575CFA@6CEG@1@77=6CF*
@M03364:276:000000000-BLYN8:1:1101:16873:3989 2:N:0:1
GGACTACAGGGGTTTCTAATCCTGTTTGCTCCCCACGCTTTCGCACCTGAGCGTCAGTCTTCGTCCAGGGGGCCGCCTTCGCCACCGGTGTTCCTCCAGATCTCTACGCATTTCACCGCTACACCTGGAATTCTACTCTCCTCTACTGGACTCTAGCTTCCCAGTTTCAAATGCAGTTCCCAGGTTGAGCCCGGGGATTTCATATCTGTCTTAACAAACCTCCTGCGTGCGATTTACGCCCAGTAATTCCG
+
CCCCCFG,CEGGFEGFDGFGGGGFFF<CCF9FFGGCCEGGGGEC:6FE@FFGGGGGGD<9C,@EFCGG8,+@+@>CEGGGGGCGC,CFG+BFFEGFC,,FEEEGGGDFGGGGBEGFGD7=44FG,AAEEGGGG99F,@,=EFFC,=,,8@=DF,DA,@A,,@;D@DAE,DFCF9;,7,@@3@DGC?87CGD5?:CG**?6D7,18+11++4B+:+2*/;5)*;8@)6:().):DFC+;E>=B,/C76):77
@M03364:276:000000000-BLYN8:1:1101:9038:3991 2:N:0:1
GGACTACCGGGGTTTCTAATCCTGTTTGCTCCCCACGCTTTCGCACCTGAGCGTCAGTCTTTGTCCAGGGGGCCGCCTTCGCCACCGGTATTCCTCCTGATCTCTACGCATTTCACCGCTACACCTGGAATTCTACCCCCCTCTACAACACTCTAGCCTGCCAGTTTCGAATGCAGTTCCCAGGTTGAGCCCGGGGCTTTCACAGCCGACTTGACAGACCGCCTCCGTGCGCTTTACGCCCAGTAATTCCG
+
CCCCCGGG7CEGGGGGGGGGGGGGGGFGGGAFFGGGGGGGGGGGCGGG,CFFGGGGGGF9F<E@FGGG,,++@6CCGGGGGGGDFGGGG:FFGGGGGCFGG<EGGEGGGGGGCGGGGGGGEGGGE:EGGGGGG,C@,83FE8>C3E,@,:CFGGGFEFACGEDEF@;E3D6:?FF7D7DE:96DFG8,<B?=5CG**::EGC+++2*2)877*7C7*<8FFGF:-59<(>:><DFBFBCEG:(<DG?4DD7
@M03364:276:000000000-BLYN8:1:1101:26192:4013 2:N:0:1
GGACTACTGGGGATTCTAATGCTGTTTGCTCCCCACGCTTTCGCACATGAGCGTCAGTCTTTGTACAGGGGGCAGCCTTCGCCACCGGTATTCCTCAAGCTCTCTACGCACTTCACCGCTACACCTGGAATTCTACCCCCCTCTACAATACGCTAGCCTGCCAGCTTCGAATGAAGTTTGCAGTTTGAGCCCGGGGATTTCACATTCGACTTGACAGACCGCCTGCATGCGCTTTACGACATGTAATTCCC
+
9CC<C,,6,-,@,6,;C;6C,6<,-CEE,,;6,B,686:C@FEG,+6B,,EF7F:,,<6@EE,<,CE9@C+77+B@<@FC=,B:,<B:4:<5,,4B,,<,:,C<FBE<FG++,AEFC:C67+,4,4A=4,,,9CEE=@FF7CE+@F;,,,8+++6@>,9,,,,,+8,,;+,,@,3,,,,,7,,3@,35*,>D**8:56,,+21+=+B:F5**0>2;*2*/)*8(3A(;583)/7*)*4/?5)410**)*2*
@M03364:276:000000000-BLYN8:1:1101:5603:4016 2:N:0:1
GGACTACTAGGGTTTCTAATCCTGTTTGCTACCCATGCTTTCGAGCCTCAGCGTCAGTTACAGACCAGACAGCCGCCTTCGCCACTGGTGTTCTTCCATATATCTACGCATTTCACCGCTACACATGGAGTTCCACTGTCCTCTTCTGCACTCAAGTTTCCCAGTTTCCGATGCACTTCTTCGGTTGAGCCGAAGGCTTTCACATCAGACTTAAGAAACCGCCTGCGCTCGCTTTACGCCCAATAAATCCG
+
CCCCCGGGGGGGGGGGGGGGGGGGGGGGGGGGGGGGGGGGGGGGFGGGGGGGGGGGGAFGGGFGGGFGGGGGGGGGGEEGCGCGGGGGGFFFFFGGGGGGGGGGGGFGGGGGFGGGGCEGGGGGGGGGDEFGGGGGGGAAGEFGGGGGGGGGGGGGGGGGGGGGGGGGGGGGGGGGG?FFFFG6FGDGGGFCEC>C?EGGGGGGFGFGGGC>C:@CFFGGF5@AFF9B@FFFGGGFADGEGE6);D+)CF>
@M03364:276:000000000-BLYN8:1:1101:25989:4020 2:N:0:1
GGACTACCAGGGTATCTAATCCTGTTTGCTCCCCACGCTTTCGCGCATCAGCGTCAGTAATGTTCCAGTAGGTCGCCTTCGCAATAAGTATTCCTCTTGATCTCTACGGATTTTACCCCTACACCAAGAATTCCACCTACCTCTCCCATACTCTAGAATAACAGTTTCAAATGCAGTTCTATGGTTAAGCCATAGTATTTCACATCTGACTTACTTCCCCGCCTACGCGCTCTTTACGCCCAGTGATTCCG
+
BCCCC<FFFFGGGGGGG<9EEEEFGGGGGGDGGFCFGDGGGC:ECFDEGGGGE:BFGEFCFCC<F@EEFGG9CFF::FEGFEE:CEAAFE?BE,@FFFFGGG;FGGFDF7F?F<FFG8AD?F:E,+AEFBA;BA;F@E?FGGG88E@DEGFC?FGGGF,6;EDEF,@=E,,7@DCADAFFGAEBCBAD2,6=DDF,E=DC+?@?F?+2=D7C?CGD+A,:5@@A=5=D=E5?FFFCF9EE*)(2;:F?FFD
@M03364:276:000000000-BLYN8:1:1101:12108:4023 2:N:0:1
GGACTACACGGGTTTCTAATCCTGTTTGCTACCCATGCTTTCGAGCCTCAGCGTCAGTTACAGACCAGACAGCCGCCTTCGCCACTGGTGTTCTTCCATATATCTACGCATTTCACCGCTACACATGGAGTTCCACTGTCCTCTTCTGCACTCAAGTTTCCCAGTTTCCGATGCACTTCTTCGGTTGAGCCGAAGGCTTTCACATCAGACTTAAGAAACCGCCTGCGCTCGCTTTACGCCCAATAAATCCG
+
CCCCCGGGGGGGFGGGGGGGGGGGGGGGGGGGGGGGGGGGGGGGGGCFGGGGGGGGGGGGGGGGGFGGGCCGGGGGGGE<FEECGGGGFGGGGGGGGGG9FGGGGGGGGGGGFGGGGGGGEGGGGGGGEFGGGGGGGGGGGGGGGGGGGCFGGGFGGFEGGGFGGGGF=EEEEGFGGGGGGGG6FGGCCFGG6>EGFGGGGGGGFG8FFC*=>FG>C>FGBEB>=FFFFD>>GGC4A@GCE>0AFDFC>49
@M03364:276:000000000-BLYN8:1:1101:14370:4023 2:N:0:1
GGACTACCGGGGTTTCTACTCCTGTTTGCTCCCCACGCTTTCGCACCTGAGTGTCAGTCTTTTTCCAGGGGGCCGCCTTTGCCACCGGTATTCCTCCAGATCTCTACGCTTTTCACCGCTACACTTGCAATTCTACCCCCTTCTACAAGACTCTAGCTTGCCAGTTTCGAATGCAGTTCCCAGTTACAGCCCGGGGATTTCACATCCGACTTGACAGACCGCCTGCGTGCCCTTTACGCCCAGTCATTCCT
+
8-6-A6,6@CC7FG>,C,,C6;<CFGEFG,ECDE8@C+BFF,BB6+@<@E@6CF,,<F6CFG6FEE9@A,@7@+6+6B4,:,CBFCC:CFDF9,,,B==,C<E?CE9F=+8C9F,5,6>++=,,,CF,:,?DA5@;@=3@+,,=,,3,,,6=,7,3>,@B7:<,@@,,+4,3A,@;A,,7,,7,7,,72,>?*****6<E+1,=8?***))/0;<+;85*:C)((0(23))069<AB0//>;(/**92CG*
@M03364:276:000000000-BLYN8:1:1101:18605:4032 2:N:0:1
GGACTACTCGGGTTTCTAATCCTGTTTGCTCCCCACGCTTTCGCACCTGAGCGTCAGTCTTTGTCCAGGGGGCCGCCTTCGCCACCGGTATTCCTCCAGATCTCTACGCATTTCACCGCTACACCTGGAATTCTACCCCCCTCTACAAGACTCTAGCCTGCCAGTTTCGAATGCAGTTCCCAGGTTGAGCCCGGGGATTTCACATCCGACTTGACAGACCGCCTGCGTGCGCTTTACGCCCAGTAATTCCG
+
CCCCCGGGGGGGGGGGGGFGGGGGGGGGGGGGGGGGGGGGGGGGGGGGFGGGGGGGGGGGGGGGGGGGGGGGGGGGGGGGGGGGGGGGGGGGGGGGGGGGGGGFCFGGGEGGGGGGGGGGGGGGGGGGFGGFGGGFGGFGGEGGFGGFGGGFGGGGGGGGGGG?FFGGG5:EFGGGGGGGGDFGGGGGFEGGGDGEGGFGGGGFFFGG7:9>C*;CD4*:AGA23:9BBFFFGGGFF0CEE@?F=CFAGG*
@M03364:276:000000000-BLYN8:1:1101:9791:4036 2:N:0:1
GGACTACTAGGGTTTCTAATCCTGTTTGCTCCCCACGCTTTCGCACCTGAGCGTCAGTCTTCGTCCAGGGGGCCGCCTTCGCCACCGGTATTCCTCCAGATCTCTACGCATTTCACCGCTACACCTGGAATTCTACCCCCCTCTACGAGACTCAAGCCTGCCAGTTTCGGATGCAGTTCCCGGGTTGAGCCCGGGGATTTCACATCCGACTTGACAGACCGCCTGCGTGCGCTTTACGCCCAGTAATTCCG
+
CCCCCGGGGGGGGGGGGGGGGGGGGGGGGGGGGGGGGGGGGGGGGGGGFGGGGGGGGGGGGGGGGGGGGGGGGGGGGGGGGGGGGGGGGGGGGGGGGGGFFGGGGGG@FGGGGGGGFGG>FCEGGGGGGGGGGGGGGGGGGGGGGGDGGCGGGFGFGGGGGFGGFGFFGCCEEGGGGGGGGGGDEGG667CGGGGGGGCFGGGGFFFGDGDDCDFDFGGGFGF?FFFFB@@>G33>FBCEGFFF=DFDGG9
@M03364:276:000000000-BLYN8:1:1101:25315:4055 2:N:0:1
GGACTACTGGGGTTTCTAATCCTGTTTGCTACCCATGCTTTCGAGCCTCAGCGTCAGTTACAGACCAGACAGCCGCCTTCGCCACTGGTGTTCTTCCATCTAACTACGCATTTCACCGCTACACATGGAATTCCACTCTCCTCTCCTGCACTCAAGTCTCCCAGTTTCCAATGCACACAATGGTTGAGCCACTGCCTTTTACATCAGACTTAAGAAACCACCTGCGCTCGCGTTACGCCCAATAAATCCGG
+
C9CBBADGF<FEFE7FEFFFDD<D@,E@AA9CFFF@,C<6FEFG,@FEFGGGG@B,BCFE@C<<F,CECFFFGG++FC7FEGDGGG,<:AFGG9=9FFF,5,,ABEFEG=F8C,CCFEDGGGGC9?FFF,?FGE9F,E,B>D,=@EFFG8@=D,44CFF=@DFFFCFDFFEBF,,6@DE+,3DE9+86A6@??F?FC9@7=FFCC2=+3A9CFD+25C@7FE>@BD9?=>E)/?C>FF**:;;A*:@?;:3
@M03364:276:000000000-BLYN8:1:1101:15231:4070 2:N:0:1
GGACTACCCGGGTTTCTAATCCTGTTTGCTCCCCACGCTTTCGCACCTGAGCGTCAGTCTTCGTCCAGGGGGCCGCCTTCGCCACCGGTATTCCTCCAGATCTCTACGCATTTCACCGCTACACCTGGAATTCTACCCCCCTCTACGAGACTCTAGCCTGCCAGTTTCGAATGCAGTTCCCAGGTTGAGCCCGGGGATTTCACATCCGACTTGACAGACCGCCTGCGTGCGCTTTACGCCCAGTAATTCCG
+
CCCCCGGC@FEGGGGGGGGGGGGGGGGGGGFGGGGGGGGGGGGGGGGGAAFFGGGGGGE,C@FEGGGGGC:FEGGGGGGGGGGGGFGGG>FGGGGGGGFFGFGGGGGFGGGGGGGGGGGGGGGGGGGGGGGGGAFG,3@FEECGFG?:88CGGFGG;EFGGGGGGGGGG5>DFGDF,D>E92DCGGGG6CF8CGGE=>FCDGGFFG493DGG*0;CF5FFFG>2:F>;:B3)1CF9B?GGE)897>B<GF9
@M03364:276:000000000-BLYN8:1:1101:6374:4121 2:N:0:1
GGACTACTCGGGTTTCTAATCCTGTTTGCTCCCCACGCTTTCGCACCTGAGCGTCAGTCTTTGTCCAGGGGGCCGCCTTCGCCACCGGTATTCCTCCAGATCTCTACGCATTTCACCGCTACACCTGGAATTCTACCCCCCTCTACGAGACTCTAGCTTGCCAGTTTCAAATGCAGTTCCCAGGTTAAGCCCGGGGATTTCACATCTGACTTAACAAACCGCCTGCGTTCGCTTTACGCCCAGTAATTCCG
+
CCCCCGGGGGGGGGGGGGGGGGGGGGGGGGGGGGGCEGGGGGGGGGGGGGGG:FGGGGGGGGGGGGGGGGGDDFGGDGGGGGGGGGGGGGFGGGGGDGGFGGFFDFGGGCGEGGGGE:FGGGGDFGGGGGGCGGGGGGGGGGGGGGFEEGCGGGGCGFGGGGFGGGGGGGGCCDFGGGGGGGG5F9DGCFGDEGGGE5CFDCEG76DFGGGGGC77DCE5AC38?F6>0)075CFBF?GE=D0)*:@97C6
@M03364:276:000000000-BLYN8:1:1101:5788:4139 2:N:0:1
GGACTACTGGGGTTTCTAATCCTGTTTGCTCCCCATGCTTTCGAGCCTCAGTGTCAGTTACAGGCCAGAGAGCCGCTTTCGCCTCCGGTGTTCTTCCATATATCTACGCATTTCACCGCTACACATGGAGTTCCACTGTCCTCTTCTGCACTCAAGTTCCCCAGTTTCCGATGCACTTCTTCGGTTGAGCCGAAGGCTTTCACATCAGACTTAAGAAACCGCCTGCGCTCGCTTTACGCCCAATAAATCCG
+
CCCCCGGGGGGGGGGGGGGGGGGGGGGGGGGGGGGGGGGGGGGGGGGGGGGGGGGGGGGGGGGGGGGGGGGGGGGGGGGFGGGGGGGGGGGGGGGGGGGGGGGGGGGGGGGDGGGFGGGGGGGGGGGGFFGGGGGGGGGGGGGGGGGGGGGGG?EEFGGDFGGGGGFFGGGEGGGGGGGGFDGGGG8CGFGD6CEGFGGGGGGGFGGGDCFGGGGGGGGGDEFF>65BBBF>5CC<F6EEED2FGGFC7C>
@M03364:276:000000000-BLYN8:1:1101:22632:4153 2:N:0:1
GGACTACACGGGTTTCTAATCCTGTTTGCTCCCCACGCTTTCGCACCTGAGCGTCAGTCTTTGTCCAGGGGGCCGCCTTCGCCACCGGTATTCCTCCAGATCTCTACGCATTTCACCGCTACACCTGGAATTCTACCCCCCTCTACAAGACTCTAGCCTGCCAGTTTCGCATGCAGTTCCCAGGTTGAGCCCGGGGATTTCACATCCGACCTGACAGACCGCCTGCGTGCGCTTTACGCCCAGTAATTCCG
+
BC9@<EFC<B@FFGCFCF<AFEGFDFGGGGGCGGF:@C:F@CCEG7+BFEFFG:FGD<,6CFFFGE,CEFGDCECFEGGGGG7:FFC@F=<FBF9BFDCA,ABCCAFFE:CFC<FF<@EGCFFGG,,AFGF7;C,8CFFGE>E63E;,@,,=:9,,@?>CEF,D>>,,3*@*@CD,>,DFG9,*?4DC7>FFGGCECC6<C7<:ACG353)/;4**;*85):@<?>9D17)7CC3<FBG*:)4/*29)0:2
@M03364:276:000000000-BLYN8:1:1101:9053:4200 2:N:0:1
GGACTACAAGGGTTTCTAATCCTGTTTGCTCCCCACGCTTTCGCACCTGAGCGTCAGTCTTTGTCCAGGGGGCCGCCTTCGCCACCGGTATTCCTCCAGATCTCTACGCATTTCACCGCTACACCTGGAATTCTACCCCCCTCTACAAGACTCTAGCCTGCCAGTTTCGAATGCAGTTCCCAGGTTGAGCCCGGGGATTTCACATCTGACTTAACAAACCGCCTGCGTGCGCTTTACGCCCAGTAATTCCG
+
CCCCCGFGGGGGFGGGGGFGGGGGGGGGGGG?FGGGGGGGGGGGGGGGGFCFGGGGFGGGGGGGCGGDFGGGGGGGGG:FGGGGGGGDG@FGGGFGGGGGFGGGGGGGG>:FGGGFGGGGDFCGGGGDGGGGGGGGFGGE+=EGGGGGFGGGGGGFA>FFGF68<@ECEGF:CG,@DGFFEEE8F9,<7D:FEGD=5BCFGGFGFGC7CGGFG>7:DFGF:5>@D49D@F:@)//)=<GGG52?D>=)C:2
@M03364:276:000000000-BLYN8:1:1101:20190:4213 2:N:0:1
GGACTACTAGGGTTTCTAATCCTGTTTGCTCCCCACGCTTTCGCACCTGAGCGTCAGTCTTTGTCCAGGGGGCCGCCTTCGCCACCGGTATTCCTCCAGATCTCTACGCATTTCACCGCTACACCTGGAATTCTACCCCCCTCTACAAGACTCTAGCCTGCCAGTTTCGAATGCAGTTCCCAGGTTGAGCCCGGGGATTTCACCTCCTACTTGACAGCCCGCCTGCGTGCGCTTTACGCCCAGTAATTCCG
+
CCCCCFGGGGGGFFGFGCFFGFGGGGGFGGFGGGGGGGGGGGGGGGGGF8FFCEFGGGGGGGFGGGFGGEGGGGGGFGGG7FEGGG7FGGGGGGGGGF8DGGFGGGA@EGD7FGGGGGGGDFGGE@?EECFGGGGGGDFECEGG9>F9=,DFGFFEGGGGDF?FGGCC>>,@7FEGGGF:,4@FCD6CCGGF75>EEGG?B@E*9<5*8C4;@7C76*=>>C>DFFFE:D3:DD:<F4CEGE09DGF<FD7
@M03364:276:000000000-BLYN8:1:1101:19045:4214 2:N:0:1
GGACTACTGGGGTTTCTAATCCTGTTTGCTCCCCACGCTTTCGAGCCTCAGTGTCAGTTACAGGCCAGAGAGCCGCTTTCGCCTCCGGTGTTCCTCCATATATCTACGCATTTCACCGCTACACATGGAATTCCACTCTCCTCTCCTGCACTCAAGTCTCCCAGTTTCCAATGACCCTCCCCGGTTGAGCCGCGGGCTTTCACTTCAGACTTAAGAAACCGCCTGCGCTCCCTTTACACCCAATAAATCCG
+
CCCCCCFDCFFGGGGGGGGGGGGGGGGGGGFGGGGGCFGGGGD<FGCFD,C,FFGFGGGGEEFFFGFC,,,,CCFG@FGGGDGD@F7F:FFFFFDEE,CFFFGGFE,DFGGGGGGGGGGC+CFE,4,<BCFFGGGGGEEGGGGGFFG88DGFG=DFEG;EBFFGDDFD8FF9E93,3@E==BECCG6ECFFE*3>1*:6<?+C+=D+8C8<FG+27:5E*5*8((21;2>)8C><4@)+;C3(<>F6<DF)
@M03364:276:000000000-BLYN8:1:1101:14930:4219 2:N:0:1
GGACTACCCGGGTATCTAATCCTGTTTGCTCCCCACGCTTTCGCACCTGAGCGTCAGTCTTTGTCCAGGGGGCCGCCTTCGCCACCGGTATTCCTCCAGATCTCTACGCATTTCACCGCTACACCTGGAATTCTACCCCCCTCTACAAGACTCTAGCCTGCCAGTTTCGAATGCAGTTCCCAGGTTGAGCCCGGGGATTTCACATCCGACTTGACAGACCGCCTGCGTGCGCTTTACGCCCAGTAATTCCG
+
CCCCCGFFGGGGGEGGGGGGGGGGGGGGGGGGGGGGGGGGCFGGGGGGGGGGGGGGGGGGGGGGGGGGGGGGGGGGGGGGGGGGGGGGGGGGGGGGGGGGFFGFGGGGGGGGGGGGFGGGGGGGGGGGGGGGGGGGGGFFEGGGGGGGGGGGGGGGGGGGGGGGGGGGGGGGGGGAAFFFGGG5FGGGGGGGGGDDEEG67CG7:CGGGD8<FCFFGGGGFGFFFF>DFFFFGGFFFFGCEE66CFFAGG6
@M03364:276:000000000-BLYN8:1:1101:14030:4234 2:N:0:1
GGACTACTAGGGTTTCTAATCCTGTTTGCTCCCCACGCTTTCGCACCTGAGCGTCAGTCTTTGTCCAGGGGGCCGCCTTCGCCACCGGTATTCCTCCAGCTCTCTACGCATTTCACCGCTACACCTGGAATTCTACCCCCCTCTACAAGACTCTAGCCTGCCAGTTTCGAATGCCGTTCCCAGGTTGCGCCCGGGGATTTCACATTCGACTTGACAGACCGCCTGCGTGCGCTTTACGCCCAGTAATTCCG
+
CCCCCFG9AFGGGGGEFF@EFGFFFFFGDG9C@@,@+6@F@FF@C:FA;;CC67@,:<CFFEGCFGG@FEF7F@F+CC@F,FB:F4=CG:FABAEA,,B,9<9AECEEEF+BAE<CE+=>>FF8>E<@,A?FFDG,6@DE+@EGFGG,C=DF?>9@DFGGCE,,@>>3A8CGGG,@EC6,5,6>FF,,4>EE5CBE*;C9DFCG++:@+*22:CFF=F=F3*<4(7>7())0C5C4@4*1:7:?*:*->G6
@M03364:276:000000000-BLYN8:1:1101:5753:4268 2:N:0:1
GGACTACCGGGGTTTCTAATCCTGTTTGCTCCCCACGCTTTCGCACCTGAGCGTCAGTCTTCGTCCAGGGGGCCGCCTTCGCCACCGGTATTCCTCCAGATCTCTACGCATTTCACCGCTACACCTGGAATTCCACCCCCCTCTACAAGACTCTAGCCTGCCAGTTTCGAATGCAGTTCCCAGGTTGAGCCCGGGGATTTCACATCCGACTTGACAGACCGCCTGCGTGCGCTTTACGCCCAGTAATTCCG
+
CCCCCGGGGGGGGGGGGGGGFGGGGGGGGGGGGGGGGGGEGFGGGGGFFGGGGGGGGGGGGGGGFGGGGGGGGGGDGGGGGGGGGGGGGGGGGGGGFGF9FGGGGGGFFGGGGGGGGGGGGGGGFGGGGGGGGGGFFGGGGGGGGGGGGG7CFGGGGGGGGCCEFGGGGGGGFGDGF9FF,>EBFFFCGFG*?CEE>8BCG=GGFF*/>CDDCDG>9CG*)=>00<>E?3:BDGGFFFGEGEF?GC?2C>9
@M03364:276:000000000-BLYN8:1:1101:16975:4298 2:N:0:1
GGACTACAGGGGTTTCTAATCCTGTTTGCTCCCCACGCTTTCGAGCCTCAGTGTCAGTTACAGGCCAGAGAACCGCTTTCGCCTCCGGTGTTCCTCCATCTATCTACGCATTTCACCGCTACACATGGAATTCCACTCTCCTCTCCTGCACTCAAGTCTCCCAGTTTCCAATGCACTCAATGGTTTAGCCCCGGCCTTTTACATCAAACTTAAGAAACCACCTGCGTTCGTTTTACGCCTAATAAATCAGG
+
<C@CCFF,CCFG@@@E<;6,;F,EFGECEFE@FCC@C7C@FAFFGDECF,C,CFCFEGG,,EFGG:CD,@E,C<F:F:BFE,:B6,@F++,45EFGEFA,?FEFF,5AF4FFFGF9?B=?:+AF9,9E@GC=;A;,6,,8@DDD,,@@F8E=,>,,CADDGD@8>EG,,7=9@==9,,337@,,,,,7,,331+***69952,=+5*<*=87:+++09,19*;)()()(/))2?+*/6:+/)17+;83**2
@M03364:276:000000000-BLYN8:1:1101:17551:4308 2:N:0:1
GGACTACCGGGGTTTCTAATCCTGTTTGCTCCCCACGCTTTCGCACCTCAGTGTCAGTATCAGTCCAGGTGGTCGCCTTCGCCACTGGTGTTCCTTCCTATATCTACGCATTTCACCGCTACACAGGAAATTCCACCACCCTCTACCGTACTCTAGCTCAGTAGTTTTGGATGCAGTTCCCAGGTTGAGCCCGGGGATTTCACATCCAACTTGCTGAACCACCTACGCGCGCTTTACGCCCAGTAATTCCG
+
CCCCCGGGGGGGGGGGGGGGGGGGGGGGGGGFDGGGGGGGGGGGDGGGGGGGGGGGGGGGGGGGGGGGGGGGGGGGGGGGGGGGGGGGGGGGGGGGGGGGGGGGGGGGGGGGGGGGGGGGGGGGGGGGCFFGGGGGGGGGGGGFFCFCGFCFGGGGGGGDFGCFGGAFEEGGDFFFG8EGGGFGGG:7CDGG7EGGGDGGGGGDBFFFCCFFGFGF=FGGFCDFE4(:1:)=DDFEF@GG>@<FGGFBDF*
@M03364:276:000000000-BLYN8:1:1101:17215:4310 2:N:0:1
GGACTACTCGGGTTTCTAATCCTGTTTGCTACCCATGCTTTCGAGCCTCAGCGTCAGTTACAGACCAGACAGCCGCCTTCGCCACTGGTGTTCTTCCATATATCTACGCATTTCACCGCTACACATGGAGTTCCACTGTCCTCTTCTGCACTCAAGTTTCCCAGTTTCCGATGCACTTCTTCGGTTGAGCCGAAGGCTTTCACATCAGACTTAAGAAACCGCCTGCGCTCGCTTTACGCCCAATAAATCCG
+
CCCCCGGGGGGGGGGFGGGGGGGGGGGGGGGFGGGGGGGGGGGGGGGGGFGGGGGGGGGGGGGCFGGGGGGGGGGGGGGGGGGGGGGGGGGGGGGEGGGGGGGGGGGGGGGGGGGGGGGD7FEFFGGGFGFGGFFGGGGEFGGGGFGFFDGGGGDC;DFGFGGGGGGGFGGGGE9FGGGFGGGGGGGGGGGGE+BCF8DCDGCFFGGFGCGFDF8+=CGDDGA>9F=A9848CFGEF<EGGF6FCGFEFGC
@M03364:276:000000000-BLYN8:1:1101:9433:4363 2:N:0:1
GGACTACACGGGTTTCTAATCCTGTTTGCTCCCCACGCTTTCGCACCTGAGCGTCAGTCTTCGTCCAGGGGGCCGCCTTCGCCACCGGTATTCCTCCAGATCTCTACGCATTTCACCGCTACACCTGGAATTCTACCCCCCTCTACAAGACTCTAGCCTGCCAGTTTCGAATGCAGTTCCCAGGTTGAGCCCGGGGATTTCACATCCGACTTGACAGACCGCCTGCGTGCGCTTTACGCCCAGTAATTCCC
+
CCCCCGGFGGG7FGGGGGGGGGGGGGGGGGGGGEGDGGGGGGGGGGGGGGGGGGGGGGGGGGGGFEEGGCGGGGGGGGGGGG7@=FGGGGGGFGGGGGGGGGGGGGGGGGGGGFFGGGDGCECFGGGD,<FFFFGGGG?=@=CC9=ABCFGGGGGGGCDFGGFCFDEF5@E6CEFGGFGGCFGE<DC?FFFFGCC=5CCCCDG+8;<D3CDDFFFG4CEGFC3,4F9DB>DFGDFFFFG:5><?7:=9*:*
@M03364:276:000000000-BLYN8:1:1101:6827:4377 2:N:0:1
GGACTACCAGGGTTTCTAATCCTGTTTGCTCCCCACGCTTTCGAGCCTCAGCGTCAGTTACAGACCAGAGAGCCGCCTTCGCCACTGGTGTTCCTCCATATATCTACGCATTTCACCGCTACACATGGAATTCCACTCTCCTCTTCTGCACTCAAGTTTCCCAGTTTCCGATGCACTTCTTCTGTTGAGCCGACGGCTTTCCCATCAGACTTAAGAAACCGCTTGCGCTCGTTTTCCGCCCAATAAATCCG
+
CBCCCGG6@FGDF@;FGGGGGGGFGGGGGGGGG>EGGDGGGGGFGGGFEGGGGGE:FFFFGGG,<DDGEGCFGFGFGFFDEEGC,?FFFFEGGGGGGGGGFCE99FGG>FGGFDGGGGG?FFFGBFF8EFFGFGCFG8,A@FGG,EDG9@@DDEG,=@D,8@=,AEEFA8>+=E8=9?FDA,,,8@@@ECB+:+@*@CBEG+<*+497*39C7CC+5;@CEE)(0/().5))1/95F(C8752)2*+.;*1
@M03364:276:000000000-BLYN8:1:1101:25124:4392 2:N:0:1
GGACTACCGGGGTTTCTCATCCTGTTTGCTACCCATGCTTTCGAGCCTCAGCGTCAGTTACAGACCAGACAGCCGCCTTCGCCACGGGTGTTCTTCCATAAATCTACGCATTTCACCGCTACACATGGAGTTCCACTGCCCTCTTCTGCACTCAAGTTTCCCAGTTTCCGATGCACTTCTTCGCTTGAGCCGAAGGCTTCCACATCAGACTTAAGAAACCGCCTGCGCTCGCTTTACGCCCCATAAATCCG
+
CCCCCGG@FCE7BF7,66C,,66EFF9F99<EGD,C;,EFFG7F,BC@EFFF7FCC@<<,C<FEF,<CCFG8FFFCFFCFFGC=F++C78=CCF;BC,<B,,9E;F?=++8BA,,C<+44++,:CA==,AFFGEEF98,8==8D9FF9;8@D8,89@;CFG9E8DDCDA+6>+>;,@,4D,EE+@EFG6DB?EEEEGC8,;FFCAC7;*3;B@1=:B9E66??0103)6)):*5*1:(=C*),.*96<DC9
@M03364:276:000000000-BLYN8:1:1101:19344:4414 2:N:0:1
GGACTACCAGGGTTTCTAATCCTGTTTGCTCCCCACGCTTTCGCACCTGATCGTCAGTCTTTGTCCAGGGGGCCGCCTTCGCCACCGGTATTCCTCCAGATCTCTACGCATTTCACCGCTACACCTGGAATTCTACCCCCCTCTTCTAGCCCCTGGCCTGCCAGTTTCGGCTGCAGTTCCCCGGTTGAGGCCGGGGATTTCCCCGCCGCCTTGACCGACCGCCTGCGTGCGCTTCACGCCCAGTTATTCCC
+
-ACCCF<FCF7@FGEFF,,C6E9@CEF?9CFEFEC7F+C;C666@F:BF8,CFF,6BFAA<C<;<C@FCCFC@C+=FC7E<?6,4?F7@:CAFFDAF8<:<FF,@9,+@FC+E,,5BFEG+@,E44,=B?<EF<@,,@8@B8C=9E,@A8,+6D++@,@@8734D3@,***@CEC,572,D,:*1>E6,,4/**=:=E*0++=*))2))1*1*:7*1)?5)2)-,)(0()0)17*4*.;AC)(0*2062:2
@M03364:276:000000000-BLYN8:1:1101:12243:4416 2:N:0:1
GGACTACTGGGGTATCTAATCCTGTTTGCTCCCCACGCTTTCGAGCCTCAGTGTCAGTTACAGGCCAGAGAGCCGCTTTCGCCTCCGGTGTTCCTCCATATATCTACGCATTTCACCGCTACACATGGAATTCCACTCTCCTCTCCTGCACTCAAGTCTCCCAGTTTCCAATGCACACAATGGTTGAGCCACTGCCTTTTACATCAGACTTAAGAAACCACCTGCGCTCGCTTTACGCCCAATAAATCCGG
+
CCCCCGGGGGGGGGGGGGGGGGGGGGGGGGGGGGGGGGGGGGGCGGGGGGGGGGGGGGGGGGGGGGGGGGGGGGGGGGGGGGFGGGGGGGGGGGGGDGGGGGGGGGGGGGGGGGGGGGGGGGGGGGGGGFFFGFGGGGGGGG=DGGGGGGGGCGGGGEFGGGGGGGGGGGGGGGGGFGGGEF8EFGGFGGGGGFGGGGGG9CFCAFFFGGGG7FGGGGCCFGFEFFFFAEFF5F==?DGGG)6ACDFC4D7
@M03364:276:000000000-BLYN8:1:1101:17450:4425 2:N:0:1
GGACTACTGGGGTTTCTAATCCTGTTTGCTACCCATGCTTTCGAGCCTCAGCGTCAGTTACAGACCAGACAGCCGCCTTCGCCACTGGTGTTCCTCCATATATCTACGCATTTCACCGCTACACATGGAATTCCACTCTCCTCTTCTGCACTCAAGTCTCCCAGTTTCCAATGACCCTCCCCGGTTGAGCCGGGGGCTTTCACATCAGACTTAAGAAACCGCCTGCGCTCGCTTTACGCCCAATAAATCCG
+
CCCCCGGGGGGGGGGGGGGGGGGGGGGGGGGGGGGGGGGGGGGGGGGGGGGGGGGGGGGGGGGGGGGGGGGGGGGEGGGGGGGGGGGGGGGGGGGGGGGGGGGGGGGGGGDGGGGEFCGGGGGGGGGGFFFFGFGGGGFGGGGGGGGGGAEGGG@FEFFGGGFGDFFGGCFFDCFGGGGGGGGCFGGGGGGGGGGGGGG6DGGGFGGG6CGGFGGFGGGGFGFF?F;FFFEFG:FAF<EGGB6FGCB<FFD
@M03364:276:000000000-BLYN8:1:1101:13409:4442 2:N:0:1
GGACTACTCGGGTATCTAATCCTGTTTGCTCCCCACGCTTTCGAGCCTCAGTGTCAGTTACAGGCCAGAGAGCCGCTTTCGCCTCCGGTGTTCCTCCATATATCTACGCATTTCACCGCTACACATGGAATTCCACTCTCCTCTCCTGCACTCAAGTCTACCAGTTTCCAATGCATACAATGGTTGAGCCACTGCCTTTTACACCAGACTTAATAAACCACCTGCGCTCGCTTTACGCCCAATAAATCCGG
+
CCCCCGGGGGGGGGGGGGGGGGGGGGGGGGGGGGGGGGGGGGGGGGGGGGGGGGGGGGGGGGGGGGGGGGGGGGGGGGGGGGGGGGGGGGGGGGGGGGGGGGGFFDGGGGGGGGFGGGGGGGGGGGFGGGGGGGGGGGGGGFGGGGGGGGGGGGGGGCEFFGGC<EGGGGFEGGGGCFFGGG8EFGGGGCEFCE9FFGGGCFA?A>**;@<FCFC+=FCGCAA2@D)/)86?FC+8)8CDE>=6FCF36D>
@M03364:276:000000000-BLYN8:1:1101:5800:4445 2:N:0:1
GGACTACTGGGGTTTCTAATCCTGTTTGCTCCCCACGCTTTCGCACCTGAGCGTCAGTCTTCGTCCAGGGGGCCGCCTTCGTCACCGGTATTCCTCCAGATCTCTACGCATTTCACCGCTACACCTGGAATTCTACCCCCCTCTACGAGACGCTAGCTTGCCAGTTTCAAATGCAGTTCCCAGGTTGAGCCCGGGGATTTCACATCTGACTTAACAAACCGCCTGCGTGCGCTTTACGCCCAGTAATTCCG
+
-ACCC8F,CECFCCFCEDFGGF<DCED,,6CF<@CF7@6C<FGGCG7FD@FCF:F@E<F<EFFGCFEDGGCF@C@7FC,AF,B<CF:7F++:95E?FGGG9EGGC9E<F:BC9FG,C@F>GG:A>:FFF<D:A@FAD38BCCCFEDF+@EE+@88CF,@FCEC8FCFAF;,3CEFF9B;:F?DFF9C?FGFFGGDE*=6CF+4:A*7;1:0++3+1>CF5B=D(6>;@,7>BGG*.@(*:55()*:84CD0
@M03364:276:000000000-BLYN8:1:1101:5606:4447 2:N:0:1
GGACTACCCGGGTATCTAATCCTGTTTGCTCCCCACGCTTTCGCACCTGAGCGTCAGTCTTCGTCCAGGGGGCCGCCTTCGCCACCGGTATTCCTCCAGATCTCTACGCATTTCACCGCTACACCTGGAATTCTACCCCCCTCTACGAGACTCTAGCTTGCCAGTTTCAAATGCAGTTCCCAGGTTGAGCCCGGGGATTTCACATCTGACTTAACAAACCGCCTGCGTGCGCTTTACGCCCAGTAATTCCG
+
CCCCCGGGGGGGGCFG<FGGGFGGGGGGGGGGGGGGGGGGGGGGGGGGGGGGGGGGGGGGGGGGGGGGGGGGGGDGGGGGGGGGGGGGGGGGGGGGGGGGGGGGGGGGGGGDGCEGGGGGCGGGDFGGGGGFGGGEFCGGCGGGFBEGEGEGGFFGGGGGGGGGGGGGGGGGGGGGFGCGFGCFEGGGGF8CCGECCCFFGGGGFGGGGGGGFGDDGFE=DDBBBFFF05>:DDFBF:GGGBB7C>@):>*
@M03364:276:000000000-BLYN8:1:1101:17619:4450 2:N:0:1
GGACTACTAGGGTATCTAATCCTGTTTGCTCCCCACGCTTTCGCACCTGAGCGTCAGTCTTTGTCCAGGGGGCCGCCTTCGCCACCGGTATTCCTCCAGATCTCTACGCATTTCACCGCTACACCTGGAATTCTACCCCCCTCTACAAGACTCTAGCCTGCCAGTTTCGAATGCAGTTCCCAGGTTGAGCCCGGGGATTTCACATCCGACTTGACAGACCGCCTGCGTGCGCTTTACGCCCAGTAATTCCG
+
CCCCCGGGGGGGGGGGGGGGGGGGGGGGGGGGGGGGGGGGGGGGGGGGGGGGGGGGGGGGGGGGGGGGGGGGGGGGGGGGGGGGGGGGGGGGGGGGGGGGGGGGGGGGGGGGGGGGGGDGGGGGGGGGGGGGGGGGGGGGGGGGFGGGGGGFGGGGGGGGGGGGFGGGGFFGGGFGGGGGGGGGGFGGGGGGGGGGGGFGGGGDFGGGCGGGFGGGDGGGEGF;;FFFFBE>CGFAFFGGEF:6::=>GGD
@M03364:276:000000000-BLYN8:1:1101:8041:4456 2:N:0:1
GGACTACTCGGGTTTCTAATCCTGTTTGCTCCCCACGCTTTCGCACCTGAGCGTCAGTCTTTGTCCAGGGGGCCGCCTTCGCCACCGGTATTCCTCCAGATCTCTACGCATTTCACCGCTACACCTGGAATTCTACCCCCCTCTACAAGACTCTAGCCTGCCAGTTTCGAATGCAGTTCCCAGGTTGAGCCCGGGGATTTCACATCCGACTTGACAGACCGCCTGCGTGCGCTTTACGCCCCGTAATTCCG
+
CCCCCGGGGGGGGGGGGGGGGGGGGGGGGGGFGGGGGGGGGGGGGGGGGGGGGEEGGGGGGGGGGFGGGGGGGGGGGGGGGGGGGGGGGGGGGGGGGGGDGGGGGGGGGGGGGGGGFDEEGGGGGGGGGGGGGFFFFGGGGGGGGGGGGCGGFGGCGGCFGGGGGGFFEGG?F9DFFGFGGFG5FFGFFGDFGGGGGGGCCFFF+8CDGD3DF7F7>CFCBGB::FBEB38BDDGBF?EE/)37CD>4FGC
@M03364:276:000000000-BLYN8:1:1101:20397:4457 2:N:0:1
GGACTACTGGGGTTTCTAATCCTGTTTGCTCCCCACGCTTTCGCACCTGAGCGTCAGTCTTTGTCCAGGGGGCCGCCTTCGCCACCGGTATTCCTCCAGATCTCTACGCATTTCACCGCTACACCTGGAATTCTACCCCCCTCTACAAGACTCTAGCCTGCCAGTTTCGAATGCAGTTCCCAGGTTGAGCCCGGGGATTTCACATCCGACTTGACAGACCGCCTGCGTGCGCTTTACGCCCAGTAATTCCG
+
CCCCCGGGCFGG@FGGGDGGGGGGGGGGGGGFGGGGGGGGGGGGGGGGFGFGGGGGGGGGGGGGGGGGFGFGGGGDEGGGGGGEGGGEEGGFGGGGGGGCGFFGGGGGGGGGGGFDGCGGGGGGGGG,A,AFGGGG,DCFEGGGEFGGGFGGGGGGGFEGGGGGGGGFEDC6C9EGGGGAFGGFFGCCCG,=C8C5EEGGGGGFFGGGCGGGFFFGDFGFBE5:,.4;1B:53CF481CGGF<FGFF2::2
@M03364:276:000000000-BLYN8:1:1101:22889:4459 2:N:0:1
GGACTACAGGGGTTTCTAATCCTGTTTGCTCCCCACGCTTTCGTGCATGAGCGTCAGTATTGGCCCAGGGGGCTGCCTTCGCCATCGGTGTTCCTCCACATCTCTACGCATTTCACTGCTACACGTGGAATTCCACCCCCCTCTGCCATACTCTAGTCGTGCAGTCACCAGCGCATTTCCCAGGTTAAGCCCGGGGTTTTCCCACCTGTCTTACACAACCGCCTGGGCACGCTTTACGCCCATGAATTCCG
+
CCCCCGGGGGGGEEGGECFGFGGGGGGGGGG@FGGGGGGGGGGGGGGFGGGCEGGGGGFGGEGGGGGGGEDGGGGGGGGGGGC7FFGGEGGGGFGGGGFCEA,9;FEGGDEGGEFGFEFGGGFFDGG>GFGGGGGFFGGGGCGF,DF8E=,=B3=EDGC@+>:9>,@C,EBC9CC**2,E?ECF>ECFE@8@EGE5*=C*+*486CCD>7DFF72:=<EGFGB;()(068;5<DC)01C>E305*:B6:C7
@M03364:276:000000000-BLYN8:1:1101:6123:4465 2:N:0:1
GGACTACTGGGGTTTCTAATCCTGTTTGCTCCCCACGCTTTCGAGCCTCAGTGTCAGTTAAAGGCCAGAGAGCCGCTTTCGCCTCCGGTGTTCCTCCATATATCTACGCATTTCACCGCTACACATGGAATTCCACTCTCCTCTCCTGCACTCAAGTCTCCCAGTTTCCAATGCACACAATGTTTGAGCCCCTGCCTTTTACATCAGACTTAAGAAACCACCTGCGCTCGCTTTACGGCCAATAAATCCGG
+
@CCCC@F,EF<+C@@EFG<@C,C<CEGGF,CFCFG7FG78D9F,C@@<;CCF@FF@CFCF,6,9FGFFCF<@FFEG7,D<@FE@FECF@FC=EF=EE?F?E@4A@FGFDGG7,C@FG7C6@FFA,9,AFFFGAFFCEB@FEGGG8E>E??F8DGGEC>;,@D,@DFCE,7@@8,@A=,6=,@,,96,1,,+5+5DF,@>CCC:@6C?F5*5=C78CFGDC4:6))*052?568DCC>(***.5);7@7*27
@M03364:276:000000000-BLYN8:1:1101:14588:4469 2:N:0:1
GGACTACACGGGTTTCTAATCCTGTTTGCTCCCCACGCTTTCGCACCTGAGCGTCAGTCTTTGTCCAGGGGGCCGCCTTCGCCACCGGTATTCCTCCAGATCTCTACGCATTTCACCGCTACACCTGGAATTCTACCCCCCTCTACAAGACTCTAGCCTGCCAGTTTCGAATGCAGTTCCCAGGTTGAGCCCGGGGATTTCACATCCGACTTGACAGACCGCCTGCGTGCGCTTTACGCCCAGTAATTCCG
+
CCCCCGGGGGGGGGGGGGGGGGGGGGGGGGGGGGGGGGGGGGGGGGGGGGGGGGGGGGGGGGGGGGGGGGGGGGGGGGGGGGGGGGGGGGGGGGGGGGGGGGGGGGGGGGGGGGGGGGGGGGGGGGGGGGGGGGGGGGGGGGGDGGFGGGGFGGGGGGGGGGGFCFGCEFGGFGGGGGGGGGGGGGGGGFGGGGGGEGGGGFC78CGGGGGG*>DFGGGGEGFFFFBFFF@>CGGAFFGGGFBF7?FAGG4
@M03364:276:000000000-BLYN8:1:1101:10902:4480 2:N:0:1
GGACTACCGGGGTTTCTAATCCTGTTTGCTACCCATGCTTTCGAGCCTCAGCGTCAGTTACGGACCAGACAGCCGCCTTCGCCACTGGTGTTCTTCCATATATCTACGCATTTCACCGCTACACATGGAGTTCCACTGTCCTCTTCTGCACTCAAGTTTCCCAGTTTCCGATGCACTTCTTCGGTTCAGCCGAAGGCTTTGACATCAGACTTAAGAAACCGCCTGCGCTCGCTTTACGCCCAATAAATCCG
+
CCBCC@<<FGG@FEFFFGCDFDDEFEFFGGD9FFGGGGGGGGCFFGGFGDEGGGGDEE96,,B@FFGG?@@@<FDGGGCFGGGGCFFGFFFFG9EFG9<FA@E<=FFFFEGFGG9EGGDG+@DE@=AFF<AFCC44>,7EFCFG,@7,,@FDFFFCG@7=DF9FDE9@DE6+6=DEF8E7D>BE>:+@:C,4;4@>58BC*+,:=FGFCCCFDCC7>*<FDEE@BFFFF))57*:)14CCG31ADDA?FF3
@M03364:276:000000000-BLYN8:1:1101:9788:4532 2:N:0:1
GGACTACTGGGGTTTCTAATCCTGTTTGCTCCCCACGCTTTCGCACCTGAGCGTCAGTCTTTGTCCAGGGGGCCGCCTTCGCCACCGGTATTCCTCCAGATCTCTACGCATTTCACCGCTACACCTGGAATTCTACCCCCCTCTACGAGACTCTAGCTTGCCAGTTTCAAATGCAGTTCCCAGGTTGAGCCCGGGGATTTCACATCTGACTTAACAAACCGCCTGCGTGCGCTTTACGCCCAGTAATTCCG
+
CCCCCGGGFGGGGGGGGFCFGGGGGGGGGGGGGGGGGGGGGGGGGGGGGGGGGGGGGGGGGGGGGGGGGGGGGGGGGGGGGGGGGGGGGDGGGGGGGGGGGGGGGGGGGGGGGGGGGGGGGGGGGGGG8FGGGGGGF@FGGGGG,EFEEGGGGGGGGGGFGGGGGGGGGGGCFGGGGGGGGGGGGGGDF7FCEEGGDEEGGGGGFFGGCGGGGGGFF<FGFCF@DFBF?@E@7DGBFFGGGF<?7*94>C9
@M03364:276:000000000-BLYN8:1:1101:12146:4542 2:N:0:1
GGACTACAAGGGTTTCTAATCCTGTTTGCTACCCATGCTTTCGAGCCTCAGCGTCAGTTACAGACCAGACAGCCGCCTTCGCCACTGGTGTTCTTCCATATATCTACGCATTTCACCGCTACACATGGAGTTCCACTGTCCTCTCCTGCACTCAAGTCTCCCAGTTTCCAAAGCAATTCCTCAGTTGAGCGGAGGGCTTTCACTTCAGACTTAATTAACCGTCTGCGCTCTCTTTACGCCCAATCAATCCG
+
9CCCCDFFFGGGGGEFFCFFGGGGGGGGGGGFGGGE<FGGGGCFFGGGGC,EFFGGGGGFGGDFGFCFDGGFGGGGGE@GGGGCCF<C<?<FGGGGCAFFEGDGGFGFEDFE,C9CFGGDGGGG,,AFFGFGGGCC9@CFEFF84@9?FFGC8FGFGFF9EFGE=FFGDAD==8DDFGGFFC>8FEGG8D+=+8B::CFEFCG7C>CF;DF7CF+5+=7CD**)-:5@=6)/8CF4B@E:CE;F*08CG;5
@M03364:276:000000000-BLYN8:1:1101:6143:4557 2:N:0:1
GGACTACAGGGGTTTCTAATCCTGTTTGCTCCCCACGCTTTCGAGCCTCAGTGTCAGTTACAGGCCAGAGAGCCGCTTTCGCCTCCGGTGTTCCTCCATATATCTACGCATTTCACCGCTACACATGGAATTCCACTCTCCTCTCCTGCACTCAAGTCTCCCAGTTTCCAATGCACACAATGGTTGAGCCACTGCCTTTTACATCAGACTTAAGAAACCACCTGCGCTCGCTTTACGCCCAATAAATCCGG
+
9-CC@;CE<FGGEEF<FEEEEFFFFGGGGGGFCCEGEGGECEE@<FFGG8FFFFFDGEFC@F,<D,CCFECFEFCGGGGCFCFGE<F:FFGGGGFFGGGFGEGGFFGG>CEGGGGGG7CGEGGFDFGGGFGGGGG:B,E=EFGGG8,@EFFGGDCFGGFGGGGGGGC9EF;EEGGGFFC+,3BFDECEDCCFCCCFGFGGFDC@F+**3A2=CF+BCG>7?>>2@@2A@4)0:/1*?2CBE>;F7@8C4>5
@M03364:276:000000000-BLYN8:1:1101:12957:4560 2:N:0:1
GGACTACAAGGGTTTCTAATCCTGTTTGCTCCCCACGCTTTCGCACCTGAGCGTCAGTCTTCGTCCAGGGGGCCGCCTTCGCCACCGGTATTCCTCCAGATCTCTACGCATTTCACCGCTACACCTGGAATTCTACCCCCCTCTACGAGACTCTAGCTTGCCAGTTTCAAATGCAGTTCCCAGGTTGAGCCCGGGGATTTCACATCTGACTTAACAAACCGCCTGCGTGCGCTTTACGCCCAGTAATTCCC
+
CCCCCGGGGGGGGGGGGGGGGGGGGGGGGGGGGGGGGGGGGGGGGGGGGGGGGGGGGGGGGGGGGGGGGGGGGGGGGGGGGGGEGGGGGGGGGGGGCGGFGGGGGGGGGGGGGGGGGGDCCFGGGGGCGGGGEFGGGGGGGGGGDGFCEDGGGGFCFGGGGGGFGFFDGGCGGGDCFGGGGGFCEGGGGGGFGCEG5CGGGGGGF;DF++:@FDFGGGG5>EF?;FFF1))8DDFBFBCEE52:C*16CC*
@M03364:276:000000000-BLYN8:1:1101:6497:4569 2:N:0:1
GGACTACTGGGGTATCTAATCCTGTTTGCTCCCCACGCTTTCGAGCCTCAGCGTCAGTTACAGACCAGAGAGCCGCTTTCGCCACCGGTGTTCCTCCATATATCTACGCATTTCACCGCTACACATGGAATTCCACTCTCCTCTCCTGCACTCAAGTCTACCAGTTTCCAATGCATACACTGGTTGAGCCACTGCCTTTTACACCAGACTTAATAAACCACCTGCGCTCGCTTTACGCCCAATAAATCCGG
+
CCCCCGG9FGGGGGGGGGGGGGGGGGGGGGGGGGGGGGGGGGGGCFGG@FGGGGGGGGFFA<FFFFFFFF8FGGGG7FEFGGGGGGGGGGGGGGACFG,AF?EFGGGGGCGGGGGGGGGGGGGG9FFGGGGGGCFG@8,EGFGGGGG8=@FFD8FE,@F>FGGGGGGGGGGGFGG,@9D,=BF9FCFGGG?E,<@DCFGGDGGF;DG5C*B<:CD9CDCF?:?=B9=A(2/8CF7>;>GGGF86DDFFF55
@M03364:276:000000000-BLYN8:1:1101:18886:4583 2:N:0:1
GGACTACCGGGGTATCTAATCCTGTTTGCTCCCCACGCTTTCGCACCTGAGCGTCAGTCTTTGTCCAGGGGGCCGCCTTCGCCACCGGTATTCCTCCAGATCTCTACGCATTTCACCGCTACACCTGGAATTCTACCCCCCTCTACAAGACTCTAGCCTGCCAGTTTCGAATGCAGTTCCCAGGTTGAGCCCGGGGATTTCACATCCGACTTGACAGACCGCCTGCGTGCGCTTTACGCCCAGTCATTCCG
+
CCCCCGGGGGGGGGGGGGFGGGGGGGGGGGGGGGGGGGGGGGGGGDGGGGGGGGGGGGGGGGGGGGFGGGGGGGGGGGGGGGGGGGGGGDGGGFGGGGGGFFFGGGGEGEGGGFGGGGGGEFEGGGGG8FGGGGF9EEG7EGGGGGGGGGGGFEFGFGGGGGGGGGGGD>FF?FGG<<FDFEGGGGFFGFGGGGGEEEGDFGGGFCC<:C3D>CF+*CEF5CDF?FBF?EFF35CAFFGGGF:?*7*5;D*
@M03364:276:000000000-BLYN8:1:1101:8757:4601 2:N:0:1
GGACTACTGGGGTATCTAATCCTGTTTGCTACCCATGCTTTCGAGCCTCAGCGTCAGTTACAGACCAGACAGCCGCCTTCGCCACTGGTGTTCTTCCATATATCTACGCATTTCACCGCTACACATGGAGTTCCACTGTCCTCTTCTGCACTCAAGTTTCCCAGTTTCCGATGCACTTCTTCGGTTGAGCCGAAGGCTTTCACATCAGACTTAAGAAACCGCCTGCGCTCGCTTGACGCCCAATAAATCCG
+
CCCCCGGGGGGGGGGGGGGGGGGGGGGGGGGGGGGGGGGGGGGGGGGGGGGFGGGGGGGGGGGGGGGGGGGGGGGGGGGGGGGGGGGG?EEFGGGGGGGGGGGFGGGGGGGGGGGGGGGGGGGGGGGGGGGGGFFGGGGGFGGGFGGGGGGGGGGGGGGGGGGGGGAFFGGGDGGGG86@==DEGGGFDC33CCEG?DEGGGGGFC+7724;D+?>F>8CBEFA2A>>@>;;DF5(6;EEGD1;FGA5:CC
@M03364:276:000000000-BLYN8:1:1101:15664:4604 2:N:0:1
GGACTACACGGGTATCTAATCCTGTTTGCTCCCCACGCTTTCGCACCTGAGCGTCAGTCTTTGTCCAGGGGGCCGCCTTCGCCACCGGTATTCCTCCAGATCTCTACGCATTTCACCGCTACACCTGGAATTCTACCCCCCTCTACAAGACTCTAGCCTGCCAGTTTCGAATGCAGTTCCCAGGTTGAGCCCGGGGATTTCACATCCGACTTGACAGACCGCCTGCGTGCGCTTTACGCCCAGTAATTCCG
+
CCCCCGGGGGGGGGGGGGGGGGGGGGGGGGGGGGGGGGGGGGGGGGGGGGGGGGGGGGGGGGGGGFGGGGGGGGGGGGGGGGGGGGGEGGGF?EFFGGGGGGGGGGGGGGGGGGGGFCGGGGFGGGGFGGFGFCFCFGGGGGGGFGGGGGGCFGGFGGGGGGGGGGGGGFFGFGGGGFGGGG?EGFC?7EFGGCE5:EGGGCE7@FGGGGDDF7CDGGGGFDFFFFBFBFFFG*CAFFGDC38677BDGG4
@M03364:276:000000000-BLYN8:1:1101:16789:4655 2:N:0:1
GGACTACTCGGGTATCTAATCCTGTTTGCTCCCCACGCTTTCGCACCTGAGCGTCAGTCTTTGTCCAGGGGGCCGCCTTCGCCACCGGTATTCCTCCAGATCTCTACGCATTTCACCGCTACACCTGGAATTCTACCCCCCTCTACAAGACTCTAGCCTGCCAGTTTCGAATGCAGTTCCCAGGTTGAGCCCGGGGATTTCACATCCGACTTGACAGACCGCCTGCGTGCGCTTTACGCCCCGTAATTCCG
+
CCCCCGGGGGGGGCGFGGFGGGGGGGGGGGGGGGGGGGGGGGGGGGGGGFG8:FGDGGGGGGCFGGDFGEGGGGGGGGGGGGFGGGGGGGGGGGGGGGGGGGGGGEGGGGGGGGGGGGGGGGGGGGGGG8FGGGGGEGGGGGGGGGGGGFFCCDCEGGFFGFGGGGGGGGGGGGFGGGGGGGGGGGGGGGFGDGGGGGGG7+<DFFGG35CCFFF7DDGGFGFB:F>FFFFFGDFAF:2?E),<D<:AFC*
@M03364:276:000000000-BLYN8:1:1101:12940:4658 2:N:0:1
GGACTACAGGGGTTTCTAATCCTGTTTGCTCCCCACGCTTTCGCACCTGAGCGTCAGTCTTCGTCCAGGGGGCCGCCTTCGCCACCGGTATTCCTCCAGATCTCTACGCATTTCACCGCTACACCTGGAATTCTACCCCCCTCTACGAGACTCTAGCTTGCCAGTTTCAAATGCAGTTCCCAGGTTGAGCCCGGGGATTTCACATCTGACTTAACAAACCGCCTGCGTGCGCTTTACGCCCAGTAATTCCG
+
CCCCCGGGGGGGGGGGGGGGGGGGGGGGGGGGGGGGFFGGGGGGGGGFGGGGGGDFGGGGGGGGGGGGGDFDGGGGGGGGGGGGGGGCGEGGGDFFGGGGGFGGGGGGGGGGGGGGGGGGDGGGGGGGGGGGGGGGGFFGGGGCGGFGCGEGGGGGGGCCEGGGGGGGFGFGGAFCGGGGGGFGGGGDGFEGGGD85CBFDDFGFGGF:F?7C@CGGFGFECEFFFFD17>577DA=(;C*).9FCF>FF*
@M03364:276:000000000-BLYN8:1:1101:23857:4668 2:N:0:1
GGACTACTAGGGTATCTAATCCTGTTTGCTCCCCACGCTTTCGCACCTGAGCGTCAGTCTTCGTCCAGGGGGCCGCCTTCGCCACCGGTATTCCTCCAGATCTCTACGCATTTCACCGCTACACCTGGAATTCTACCCCCCTCTACGAGACTCTAGCTTGCCAGTTTCAAATGCAGTTCCCAGGTTGAGCCCGGGGATTTCACATCTGACTTAACAAACCGCCTGCGTGCGCTTTACGCCCAGTAATTCCG
+
CCCCCGGGGGGGGGGGGGGGGFGGGGGGGGGGGDFGGGGGGGGGGGDFGGGCEGGE:@FFFCFGGGDGGGGGGEGGGGGGGGGGGGGGGGGGGFEGGGGGDFGGG<FFFGG>FC9,EFGGGGGG?:EF=AFGGGGGG8>FEGGG9CB3:C7CFFGGGCGECGG67@FG7EFGFGGGGDGC<,6>FGCCEE21*C8EGGFFFGGGFCFGFFGFGCFG7C8CAEE?;)47?DFF37*)91C:CD?F7*/6CF*
@M03364:276:000000000-BLYN8:1:1101:16691:4671 2:N:0:1
GGACTACTGGGGTTTCTAATCCTGTTTGCTCCCCACGCTTTCGAGCCTCAGCGTCAGTTACAGACCAGCCAGCCGCCTTCGCCACTGGTGTTCTTCCATATATCTACGCATTTCACCGCTACACATGGAGTTCCCCTGTCCTCTTCTGCACTCAAGTTTCCCAGTTTCCGATGCACTTCCTCGGTTGAGCCGAGGGCTTTCACATCAGACTTACGCAACCGCCTGTGCGCGCTTTACGCCCACTAAATCCG
+
C?CCCFGGGGFGGDEGFFFGFGGGGDGGFACEGEGGGDCFG9@C<;:EF<EGEFEGEGC@FCC,CFFG,9CFDGGGGDBC<BFBFGGGFFDGG,>EG9F<BFFFG9FGGE:B9FDAFFC=EGFF9=EF@=EFF?>FGG?FGGC==E;4,@F=,@,@3,@3,3,63>@FF+B6CG,9@,@,6@C3:C8CCFFE5*@3*>BFF7?@+777*CC2++;*/)=?4*=8(+)+(2=ACCD<A1BEEB07<C))299
@M03364:276:000000000-BLYN8:1:1101:13552:4685 2:N:0:1
GGACTACCGGGGTTTCTAATCCTGTTTGCTCCCCACGCTTTCGAGCCTCAGCGTCAGTTACAGACCAGAGAGCCGCCTTCGCCACCGGTATTCCTCCAGATCTCTACGCATTTCACCGCTACACCTGGAATTCTACCCCCCTCTACAAGACTCTAGCCCGCCAGTTTCGAATGCAGTTCCCAGGTTGAGCCCGGGGATTTCACATCCGACTTGACAGACCGCCTGCGTGCGCTTTACGCCCAGTAATTCCC
+
CCCCCGGGGGGGFGGGGGGGGGGGGGGGGGGGGGGGGGGGGGGGGGGGGGGGGGFEGGGGFGFGGGGGGGGGGGGGGGGGGGDEGGDGGGGGGGGGGGGGGGGGGGGGGGGGGGGGGGGGGGFGGGGGFGGGGGGGGGGGGGGGGGGGGGGGGGFGGFCGGGGGGGGGGGFGGGGGGGDGGGGGGGGGGGGGGGGG=E?FGGGGCFC<CDD>>FFCCFFE>E>03@;E?>BECGG<FFGGGE6?D*9>FG*
@M03364:276:000000000-BLYN8:1:1101:22192:4709 2:N:0:1
GGACTACCGGGGTATCTAATCCTGTTTGCTACCCATGCTTTCGAGCCTCAGCGTCAGTTACAGACCAGACAGCCGCCTTCGCCACTGGTGTTCTTCCATATATCTACGCATTTCACCGCTACACATGGAGTTCCACTGTCCTCTTCTGCACTCAAGTTCCCCAGTTTCCGATGCACTTCTTCGGTTGAGCCGAAGGCTTTCACATCAGTCTTAAGAAACCGCCTGCGCTCGCTTTACGCCCAATAAATCCG
+
CCCCCGG8@FGGGGGFFFGFGGGGGGGGGGFGGGGGGGGGGGGFGGGFFGGGGGGGGGGGGGGFGFFGFFGFGGGGGGGGGGGGGGGGGGGGGAFFCEGGGGGGCGFGGGGGFGGGGGGGGDEGFEFGGFFGFGGCGGGGFFDGGG9,CDGFGGFGDEF;,8DEGGGG88+@CCCFGGGDGA+@BEEGEGGGG>EE,3DFC@FDFF>CFFCDCCC@7?CCBGBD>F2?=A>>CCFEC,;EED<FDF63CFC
@M03364:276:000000000-BLYN8:1:1101:10081:4710 2:N:0:1
GGACTACTGGGGTTTCTAATCCTGTTTGCTCCCCACGCTTTCGAGCCTCAGTGTCAGTTACAGGCCAGAGAGCCGCTTTCGCCTCCGGTGTTCCTCCATATATCTACGCATTACACCGCTACACATGGAATTCCACTCTCCTCTCCTGCACTCAAGTCTCCCAGTTTCCAATGCACACAATGGTTGAGCCACTGCCTTTTACATCAGACTTAAGAAACCACCTGCGCTCGCTTTACGCCCAATAAATCCGG
+
CCCCCGGGGFGGGGDGGGEGGGGGGGGGGGGGGGGEGCGGFGGFFGGGG@FGGGFGGEGGGGGGGGGGGGFGGGGD7CFFECFCGGGGFGGGGGGGGGGFGEGGGCGGGGGGFGGGGG>CFEGEFFGGGFGGGCFFGGGFEEF8DFFGGFGFF8=AE9DFGF8EEDDEGGGGGGGGGG6FDCEGFEEGGGGGGG?EFCGC@C7+@+9CFFGGD7=<5?CCFCFEFFF5(8?B49CCD?EEGFF4CCC<F:<
@M03364:276:000000000-BLYN8:1:1101:6287:4731 2:N:0:1
GGACTACCGGGGTTTCTAATCCTGTTTGCTACCCATGCTTTCGAGCCTCAGCGTCAGTTACAGACCAGACAGCCGCCTTCGCCACTGGTGTTCTTCCTTATATCTACGCATTTCACCGCTACACTGGGAGTTCCACTGTCCTCTTCTGCACTCAAGCTTCACAGTTTCCGATGCACTTCTTCGGTTGAGCCGAAGGCTTTCACATCAGACTTAAGAAACCGCCTGCGCTCGCTTTACGCCCCATAACTCCG
+
CCCCCGG<:CGGGGEGGFFEGCFFEDEEFFFGGGF8FFGGFGGFGGFGGFGGCC:FGGGGCAFFGGGFGCEFGGGEEDCGGGGEEGGFFEGGG9@<F,EFGGGGFGGGEGEG?FGGGGGGGGDG;,AFEFFFGGGGG8>FC8B?,C;DGGGDDECF,,7>,8=DFFFDDCCCEDA,E,E8DGGGGGG??@FE9CEEFFCCCCF79F237**52++++0=9)*)5645?0A5)*1><A0BE7)/;;C)):CC
@M03364:276:000000000-BLYN8:1:1101:20112:4734 2:N:0:1
GGACTACTGGGGTTTCTATTCCTGTTTGCTCCCCACGCTTTCGCACCTGAGCGTCAGTCTTTGTCCAGGGGGCCGCCTTCGCCACCGGTATTGCTCCAGATCTCTACGCATTTCACCGCTACACCTGGAATTCTACCCCCCTCTACGAGACTCTAGCTTGCCAGTTTCAAATGCAGTTCCCAGGTTGAGCCCGGGGATTTCACATCTGACTTAACACACCGCCTGCGTTCGCTTTACGCCCAGTAATTCCG
+
-@9AB8CFF9F:F:6C,E,6;CFC6<6CECAFFCC@6@8CF<:,B@FEF8CFF6,,@C<EFCFFFG9C8,6+F+67@B7:,=B7?FFE@+D9,,,,9,9<D=49,C<FE@+?,AB<F@:6F+?<E,=EA<CF3D9@BFDCE6B=EFD+@++3,>@99DEEG,,637@;:,9,@FACFDGGGFGF,B@,48CCCG85*1?,;7C+:4+++303@CCF4CED3EB<;A;5(7)<**946(;*1<,9**/):79
@M03364:276:000000000-BLYN8:1:1101:19828:4751 2:N:0:1
GGACTAGCGGGGTATCTAATCCTGTTTGCTCCCCACGCTTTCGAGCCTCAGTGTCAGTTACAGGCCAGAGAGCCGCTTTCGCCTCCGGTGTTCCTCCATATATCTACGCATTTCACCGCTACACATGGAATTCCACTCTCCTCTCCTGCACTCAAGTCTCCCAGTTTCCAATGCACACAATGGTTGAGCCACTGCCTTTTACATCAGCCTTAAGAAACCACCTGCGCTCGCTTTACGCCCAATAAATCCGG
+
CCCCCG,CFEFGE7FFFFCCEFFGGF9FGGFGGEAFGGEGFCFGFCGFGGGGGGGCFFFGD9CFFCDFGGGGGGGG7FGGGGGGGGGC:@FC9EDFGFFGFF,,@E,AFGGEFGGCA7+@44,:,AFFFECGCD;9,,,A,@FGGFFDFDDD@8@DFC9=,==FDCCFFGFGGFFGGFE69D>ECEC7F7>E@FGGG,D::8F7EFG*94*;+C>C48,;5EF2BD@>;>AE3CFE>(*45>@4*;@<C77
@M03364:276:000000000-BLYN8:1:1101:25634:4754 2:N:0:1
GGACTACAGGGGTATCTAATCCTGTTTGCTCCCCACGCTTTCGCACCTGAGCGTCAGTCTTTGTCCAGGGGGCCGCCTTCGCCACCGCTATTCCTCCAGCTTTCTACGCATTTCACCGCTACACCTGGAATTCTACCCCCCTCTACAAGACTCTAGCCTGCCAGTTTCGAATGCAGTTCCCAGGTGCGGCCCGGGGATTTCACATCCGACTTGATCGACCGCCTGCGTGTGCTTTACGCCCAGTAATTCCG
+
CCC@C<FFFFGGEG@GGGGGGDFFGGGFGGFGG>DFGGFGFFGGGGGGEFD8CF@:@6CFFFFF9FFFAC@C7FEDCFGGF?,8B,>++>FFEFAFG8F,A,,AC,5+FFGGGGGGGGDGCCBDFGF?,<?AFF;@98F:+@EGGFGDEFD8@,>EF8FF?,,@@=EFGD>DCAC,@CFF,34DF,,*14=:*:557E9FC7CF3;C7*9D<D*++***2)*8:1:(0()0@F2:<FFE5C:0):79:DF7
@M03364:276:000000000-BLYN8:1:1101:21206:4765 2:N:0:1
GGACTACAGGGGTATCTAATCCTGTTTGCTCCCCACGCTTTCGCACCTGAGCGTCAGTCTTTGTCCAGGGGGCCGCCTTCGCCACCGGTATTCCTCCAGATCTCTACGCATTTCACCGCTACACCTGGAATTCTACCCCCCTCTACAAGACTCTAGCCTGCCAGTTTCGAATGCAGTTCCCAGGTTGAGCCCGGGGATTTCACATCCGACTTGACAGACCGCCTGCGTGCGCTTTACGCCCAGTAATTCCG
+
CCCCCGGGGGGGGGGGGGGGGGGGGGGGGGGGGGGGGGGGGGGGGGGGGGGGGGGGGGGGGGGGGFGGGGGGGGGGGGGGGGGGGGGGGGGGGGGGGGG<FGGGGGGGGGGGGGGFGGGGGGGGFGGGGGGGGGGFFGFGGGGGGGGGGCGCFGFGGGGGGGGGGGGGEGGGGGGGGGGGGGGFFGEGGGGGDEGDEGGGGGGGFGG5DGGGGGGGGGGGDGFFFFFF:DFFDGGFFFGGEB67>79<GC7
@M03364:276:000000000-BLYN8:1:1101:15180:4788 2:N:0:1
GGACTACTGGGGTATCTAATCCTGTTTGATCCCCACGCTTTCGCACATCAGCGTCAGTTACAGACCAGAAAGTCGCCTTCGCCACTGGTGTTCCTCCATATCTCTGCGCATTTCACCGCTACACATGGAATTCCACTTTCCTCTTCTGCACTCAAGTTTCCCAGTTTCCAATGACCCTCCACGGTTGAGCCGTGGGCTTTCACATCAGACTTAAGAAACCGCCTACGCGCGCTTTACGCCCACTAATTCCG
+
CCCCCGGGGGGGGCEGGGGGGGGGGGGGCFFGGGGGGGGGGGGGGGGGFGGGGGGGGGGGGG@9FGGGFAFFGFGFGFFGGGGFGGGGGCFCAFFGGGGGGGGGGGGDGGGEGGGGFGGGGGGGFGGGGGGGGFGGFEFDGGFGG9EFFGGGGGFGEEFFFGEFFDFFGF;EDDGGFGFEDGGCGEEDCGGGEGGCGGG68CFF>;8?C59;FGG7D4DC>C9@2A?>>5B>DGGEF6EGG>(;>4FEGGG
@M03364:276:000000000-BLYN8:1:1101:20703:4794 2:N:0:1
GGACTACACGGGTTTCTAATCCTGTTTGCTCCCCACGCTTTCGCACCTGAGCGTCAGTCTTTGTCCAGGGGGCCGCCTTCGCCACCGGTATTCCTCCAGATCTCTACGCATTTCACCGCTACACCTGGAATTCTACCCCCCTCTACAAGACTCTAGCCTGCCAGTTTCGAATGCAGTTCCCAGGTTGAGCCCGGGGATTTCACATCCGACTTGACAGACCGCCTGCGTGCGCTTTACGCCCAGTAATTCCG
+
CCCCCGGGFGGGGGGGGGGGGGGGGGGGGGGGGGGGGGGGGGGGGGGGEGGGGGGGGGGGGGGGGFGGGGGGGGGGGGGGGGGGGGGGGGGGGGGGGGGGGGFGGGGGGGGFGGGGGGGGGGGGGGGGGGGGGGGGGGFGGGGGGGGGGGG?CEFGGGGGGGGGGGAA>FGGGGGGGGGD6FFGGGGGGGGGGGGG5B8E>7CGA4>GDGGGGCFGFFFGFGFF<F>>?EF@D7<<B<EEGDBFCFFFG7*
@M03364:276:000000000-BLYN8:1:1101:18801:4796 2:N:0:1
GGACTACTCGGGTTTCTAATCCTGTTTGCTCCCCACGCTTTCGCACCTGAGCGTCAGTCTTCGTCCAGGGGGCCGCCTTCGCCACCGGTATTCCTCCAGATCTCTACGCATTTCACCGCTACACCTGGAATTCTACCCCCCTCTACGAGACTCTAGCTTGCCAGTTTCAAATGCAGTTCCCAGGTTGAGCCCGGGGATTTCACATCTGACTTAACAAGCCGCCTGCGTGCGCTTTACGCCCAGTAATTCCG
+
CCCCCGGGFGGGGGGGGGGFFGGGGGGGGGGGGGGGGGGGGGGGGGGGGGGGGGGGGGGGGGGGGGGFGGGGGGGGGGGGGGGECGGGGGGFGDEEEEGGGGGGGGGGGGGCFGDFGGGGGGGGGGFGFGGGGGGGGGGGCEEF9ECEGCE?CGGGGGGGGGGGGGGGGGFGGGGGFGGGGGGGGDFFEGFCE5CGDEGGGGGCFGFGFFGFG7>>CCFCDGDD@F>::BF>DDFFFFGGGFFFFG4<DG7
@M03364:276:000000000-BLYN8:1:1101:10929:4806 2:N:0:1
GGACTACTGGGGTATCTAATCCTGTTTGCTCCCCACGCTTTCGCACCTGAGCGTCAGTCTTCGTCCAGGGGGCCGCCTTCGCCACCGGTATTCCTCCAGATCTCTACGCATTTCACCGCTACACCTGGAATTCTACCCCCCTCTACGAGACTCTAGCTTGCCGGTTTCAAATGCAGTTCCCAGGTTGAGCCCGGGGATTTCACATCTGACTTAACAAACCGCCTGCGTGCGCTTTACGCCCAGTAATTCCG
+
CCCCCGDGGGGGGGGGGGGGGGGGGGGGGGGFFGGGGGGGGGGGGGGGGGGGGGGGGGGGGGGGGGGGGGGGGGGGGGGGGGGGEGGGGDGFFFGFGEGGGGGGFGGGGGEGGGGGGGGGGGGGGGGGGCFGGGGGGGGGGGEGGGGED+8=FEFGDFC?FG*>FE*>CFBFGFGGGGGGGFGGGGG?FGFCEEEG5EGG7+9+;CFCFGGGDGGDDFG55C@?BFFE,55>CCF4@BEDGBFFGG?<DG7
@M03364:276:000000000-BLYN8:1:1101:6079:4816 2:N:0:1
GGACTACAGGGGTATCTAATCCTGTTTGCTCCCCACGCTTTCGAGCCTCAGCGTCAGTTACAGACCAGAGAGCCGCCTTCGCCACTGGTGTTCCTCCATATATCTACGCATTTCACCGCTACACATGGAATTCCACTCTCCTCTTCTGCACTCAAGTCTCCCAGTTTCCAATGACCCTCCCCGGTTGAGCCGGGGGCTTTCACATCAGACTTAAGAAACCGCCTGCGCTCGCTTTACGCCCAATAAATCCG
+
CCCCCGGFGGGGGCGFGGCFAFGGGGGFGGGGGGGGGCGGGGGFGGGGGGFGGGGGGGGGGGGGGGGGGGGGGGCG@FGGGGGGGGGGEGGEGGGGGGDGGGFGGGGGGG:FGGGGGGGGCBDGFFGGFFAFGFFFGGGGGGGGGGGGGFGGGGDGGGGGFGGFFCGGCADGCGG?DFGGGEGGGGGGDFFCDGEEGGDGG7BF8<+?CC<CFGGGGGDC>EFF;A@BB>BE3C7)1,CGGE6@GC=AGCC
@M03364:276:000000000-BLYN8:1:1101:15055:4824 2:N:0:1
GGACTACTGGGGTTTCTAATCCTGTTTGCTACCCATGCTTTCGAGCCTCAGCGTCAGTTACAGACCAGACAGCCGCCTTCGCCACTGGTGTTCTTCCATATATCTACGCATTTCACCGCTACACATGGAGTTCCACTGTCCTCTTCTGCACTCAAGTTTCCCAGTTTCCGATGCACTTCTTCGGTTGAGCCGAAGGCTTTCACATCAGACTTAAGAAACCACCTGCGCTCGCTTTACGCCCAATAAATCCG
+
CCCCCGGGGGGGGGGGGGGGGGGGGGGGGGGGGGGGGGGGGGGGGGGGGGGGGGGGGEGGFGGGGGFGGFGFGGGGGGGGGGGGG?FGGFGGGGGGGGGGFFFGGGGEFGGGGGGGGGGGGGFGGDGFFGGG=FE:EGFGGGGGGGGGGGGGGGGGGGGGGGFFGGGGFGEEEEGGGGEFDDG6CC8@GGGGGDG>6C6CC9EEFGFG*5CEF@+8DGGFAFDF2A4)0:BAGGGFFFGG*83AGFCEGC<
@M03364:276:000000000-BLYN8:1:1101:4800:4826 2:N:0:1
GGACTACCAGGGTTTCTAATCCTGTTTGCTCCCCACGCTTTCGAGCCTCAGTGTCAGTTACAGGCCAGAGAGCCGCTTTCGCCTCCGGTGTTCCTCCATATATCTACGCATTTCACCGCTACACATGGAATTCCACTCTCCTCTCCTGCACTCAAGTCTCCCAGTTTCCAATGCACACAATGGTTGAGCCACTGCCTTTTACATCAGACTTAAGAAACCACCTGCGCTCGCTTTACGCCCAATAAATCCGG
+
CCCCCGGGGGGGGGGGGGGGGFGGGGGGGGGGFGGGGGGGGGGGGGGGGGGGGGGGGGGGGGFFGGGGGGCGGGGDEGGGGGGGGGGGGGGGGGGGGGGGGGGGGGGGGGGGGGGGGGGGGGGGGGGGFGGGGGGGGGGGGGGGGGGGGGFGGGGGGGGGGGFDGGDFFF>DFGGGF8EFGGEFFEGCGC?EGGGGGGFFGGCFFGGGGG7C=C>FDG:F9;@EFFBF9?48CF=CE>ECEAFFGGC38DD
@M03364:276:000000000-BLYN8:1:1101:17494:4828 2:N:0:1
GGACTACTCGGGTTTCTAATCCTGTTTGCTCCCCACGCTTTCGCACCTGAGCGTCAGTCTTCGTCCAGGGGGCCGCCTTCGCCACCGGTATTCCTCCAGATCTCTACGCATTTCACCGCTACACCTGGAATTCTACCCCCCTCTACGAGACTCTAGCTTGCCAGTTTCAAATGCAGTTCCCAGGTTGAGCCCGGGGATTTCACATCTGACTTAACAAACCGCCTGCGTGCGCTTTACGCCCAGTAATTCCG
+
CCCCCGGGGGGGGGGGGGGGGGGGGGGGGGGGGGGGGGGGGGGGGGGGGGGGGGGGGGGGGGGGGGGGGGGGGGGGGGGGGGGGGGGGGGGGGGGGGGGGGGFGGGGGGG7FFGGGGGGGGGGGGGGGGGGGGGGGGGGGGGGGCGGGGEGGGGGGGGCFDD7FGGGGFAEFGFFFEFGGGGGGGGGFGGGGGGGDEGGGGGGGFGGFGFFFFGF7:DGGEGE@D49B?FFFGGGFFFD::)4?7*9<7:*
@M03364:276:000000000-BLYN8:1:1101:6278:4829 2:N:0:1
GGACTACTGGGGTTTCTAATCCTGTTTGCTCCCCACGCTTTCGCACCTGAGCGTCAGTCTTTGTCCAGGGGGCCGCCTTCGCCACCGGTATTCCTCCAGATCTCTACGCATTTCACCGCTACACCTGGAATTCTACCCCCCTCTACAAGACTCTAGCCTGCCAGTTTCGAATGCAGTTCCCAGGTTGAGCCCGGGGATTTCACATCCGACTTGACAGACCGCCTGCGTGCGCTTTACGCCCAGTAATTCCG
+
CCCCCGGGGGGGGGGGGGGFGGGGGGGGGGGGGGGGGGGGDGGGGGGGFFGFGGGGGGGGGGGGGGGGGGGGGGGGCGGGGGGGGGGGFGGGGGGGGGGG<FFFFGGGGDGGGGGGGGGGGGGGGGGGGGGGGGGGGGGGGGGFCFDGGFG7D9FGGGGGGGGGF9@AEFGCGFGGGGCCFGGFGGGGGGGGDGGGGEGCGFDGFFFGDGCDGGGGGGGDEGF61:(88>5:CD59F?DCEBBFFGFAFGC
@M03364:276:000000000-BLYN8:1:1101:23352:4829 2:N:0:1
GGACTACCAGGGTTTCTAATCCTGTTTGCTCCCCACGCTTTCGAGCTTCAGTGTCAGTTACAGGCCAGAGTGCCTCTTTCGCCTCCGGTGTTCCTCCATATATCTACGCATTTCACCGCTACACCTGGAATTCCACTCTCCTCTCCCGCACTCTAGCCCCCCAGTTTCCACTGCCCCACCCCGGTTGTGCCGGGGGCTTTCACATCAGACTTACGCAACCCCCTGCGCGCGCTTTACGTCCAATAAATCCG
+
CCCCCGGG8FGEGGGGGGF@FGGGGGCF<CFFGGF7FGGGFGGD<7+,;FF6CFFGFGDFF9FFGGGF<D,CED,:@9FECGG@@FGGEGGGADCEE45,C9EFGGG7@FGG9B9F,@C8=C9F,,,:=<EFC<,,,9,9,@EFF,,+4@B=E,E;=,,@BBEGFFCE:E,@F,36+4@38B>8>3**4@EEC::4*13<>+1::D+8*2;+++*1*/**)=5((51507))9DF2*(*2*))1*2*)29)
@M03364:276:000000000-BLYN8:1:1101:7201:4833 2:N:0:1
GGACTACTGGGGTATCTAATCCTGTTTGCTCCCCACGCTTTCGAGCCTCAGTGTCAGTTACAGGCCAGAGAGCCGCTTTCGCCTCCGGTGTTCCTCCATATATCTACGCATTTCACCGCTACACATGGAATTCCACTCTCCTCTCCTGCACTCAAGTCTCCCAGTTTCCAATGCACACAATGGTTGAGCCACTGCCTTTTACATCAGAATTAAGACACCACCTGCGCTCGCTTTACGCCCAATAAATCCGG
+
CCCCCC<FGGGGGDGGGCGGGGGGGGGGGGGGGGFFGDGGFGEC@FFFGCFGGGGGGGGGGGFGCCFGFGGGGGGGGGGGGDGGGGGGGGECGGGG?,,CE9=<=FF@CF:F,FFEFCFCFGCF,8A<EEFGFC;EFGGGDFGDF@FGCFGFBF8,3@>;DEGEGDF9DD;EFGFGCFCCC9DEG+DFGDGFGG9FGGGGGCC79<;9++?C@7>*?FGF*=A2<@9DDBD:?/8C4@BB=>@):DF565:
@M03364:276:000000000-BLYN8:1:1101:5405:4835 2:N:0:1
GGACTACAGGGGTTTCTAATCCTGTTTGCTCCCCACGCTTTCGCACCTGAGCGTCAGTCTTTGTCCAGGGGGCCGCCTTCGCCACCGGTATTCCTCCAGATCTCTACGCATTTCACCGCTACACCTGGAATTCTACCCCCCTCTACAAGACTCTAGCCTGCCAGTTTCGAATGCAGTTCCCAGGTTGAGCCCGGGGATTTCACATCCGACTTGACAGACCGCCTGCGTGCGCTTTACGCCCAGTCATTCCG
+
CCCCCFFGGGGGGGGGGGGGGGGGFFGGGGGGGEGGGGGGGGGGGGGFGGGGGGEGGGFGFFFGGGGGGGGGDGGGGG?FFGGGEEGGGGGGFFGFFGGFGGGGGGGCFFCGCFFGGDGGGGGGFGGGGGGGGGGF9EDGGGGGC9;=;EFDGFG,=>EGGGGGGFGGE>FCFEFGFGGGF,D>FFCDFGFGGDCE=EFGGGGF6DFGDDD*0;FCFGFFBGFF?F9@?@BB<GGABBDEG3,)**9<C:9
@M03364:276:000000000-BLYN8:1:1101:20613:4839 2:N:0:1
GGACTACAGGGGTATCTAATCCTGTTTGCTCCCCACGCTTTCGCACCTGAGCGTCAGTCTTTGTCCAGGGGGCCGCCTTCGCCACCGGTATTCCTCCAGATCTCTACGCATTTCACCGCTACACCTGGAATTCTACCCCCCTCTACAAGACTCTAGCCTGCCAGTTTCGAATGCAGTTCCCAGGTTGAGCCCGGGGATTTCACATCCGACTTGACAGACCGCCTGCGTGCGCTTTACGCCCAGTAATTCCG
+
CCCCCGG8EFGGGGGGGGGGGGGGGGGGGGGGGGGGGDGEFGGGEGGGGGGEFF@F>FGGGGGGFGAFGGGGCFFBCCG=FCFC8BFFFGF<,@,EFFG9,:=B=@FGGEGGGGFGGE@EE=F8EGGGGGGGGGGGG=F7CGG6F==EDFF7CGGAF?FGFCEGGGGFEE8C7EG;;FGGFGGFFFFGGGGFEGGD*C8CC:7:A<<<DGGGGG6+>CC:AGF0:57>:B@)7*948(*81)10**9AGF9
@M03364:276:000000000-BLYN8:1:1101:8443:4860 2:N:0:1
GGACTACTGGGGTTTCTAATCCTGTTTGCTCCCCACGCTTTCGCACCTGAGCGTCAGTCTTTGTCCAGGGGGCCGCCTTCGCCACCGGTATTCCTCCAGATCTCTACGCATTTCACCGCTACACCTGGAATTCTACCCCCCTCTACAAGACTCTAGCCTGCCAGTTTCGAATGCAGTTCCCAGGTTGAGCCCGGGGATTTCACATCCGACTTGACAGACCGCCTGCGTGCGCTTTACGCCCAGTAATTCCG
+
CCCCCGGGGGGGGGGGGGGGGGGGGGGGGGGGGGGGGGGGGGGGGGDGGGFFGGCGGGGGGGGGGGGGGCGGGGGGGGGGGGGGGDGGGGGGGFGGGGGGFFGGGGGGGGGGGFGFGGDGGGGGGFGGGGGGGFGFGGGGGGGGFGFGG6DFGGDCDGFFGGGDFFFGDFGG?,@7DCAFECGGGFFGGGFGEGGG*1BFF>FFFGCDDGGGGGCCCGF5>EFFFF>E655)9DF<?:*:::877C@<CGC
@M03364:276:000000000-BLYN8:1:1101:26217:4895 2:N:0:1
GGACTACAAGGGTTTCTAATCCTGTTTGCTCCCCACGCTTTCGAGCCTCAGCGTCAGTTACAGACCAGAGAGCCGCCTTCGCCACTGGTGTTCCTCCATATATCTACGCATTTCACCGCTACACATGGAATTCCACTCTCCTCTCCTGCAATCAAGTCTCCCAGTTTCCAATGCACACAATGGTTGAGCCACTGCCTTTTACATCATACTTAAGAAACCGCCTGCGCTCGCTTTACGCCCACTAAATCCGG
+
CCCCCFFG?EGEFFGGGAFCGGGGFFCFGCFFGGGGGFEGGFGGGGGCFGGGGGGGGFGGGGGGG7FGGGGGGGGGGGG9,CCECGGGGGGCFE9,F89EEAFFGGCDFGGGGGGFGGGE7=DFFEFCFCEFGGGGGF9EEGGGF8F?@?,+=DDFGCCE,>=EFAA;EGGGGFGGGGC6EEGGGGDGG:CFGD:F?;ACFGGGAF+;FGEG7CFFDGFGF7B=):@EFFE5D*7CDFECG),AF*;5;7)
@M03364:276:000000000-BLYN8:1:1101:8314:4897 2:N:0:1
GGACTACTGGGGTTTCTAATCCTGTTTGCTCCCCACGCTTTCGTGCCTCAGTGTCAATGTTGGTCCAGGTAGCTGCCTACGCCATGGATGTTCCTCCTGATCTCTCCGCATTTCACTGCTACACCAGGAATTCCGCTACCCTCTACCACATTCTAGTCGCCCAGTATCCACTGCAGTTCCCAGGTTGAGCCCAGGGCTTTCACAACGGACTTAAACGACCACCTACGCACGCTTTACGCCCAATAATTCCG
+
@<9CCCEGGGGG:FEEFGFGFGGGGGFGGFFG@FE@CCFFGGGFGCCFEFFGGF<,CFGFAF<FF@EFCFA<@FFC8<<EB7+@FG?<EEFF9EA<E8<FCF;FA,,8:BCGDFGGGFCFG<F<8:F@CFF8=AFCE+6AE8D?9BBEC@EGCAEGGCEGGC=8>DA,,,DEFGGGDFFGF9=FG,3?DEGGGGFGCCG?FCF?ADDCDCC98CBFGGGGBF*4);@EDFEFGGF4=?D8EDDFFCF?;CC
@M03364:276:000000000-BLYN8:1:1101:17597:4910 2:N:0:1
GGACTACTGGGGTTTCTAATCCTGTTTGCTACCCATGCTTTCGAGCCTCAGCGTCAGTTACAGACCAGACAGCCGCCTTCGCCACTGGTGTTCTTCCATATATCTACGCATTTCACCGCTACACATGGAGTTCCACTGTCCTCTTCTGCACTCAAGTTTCCCAGTTTCCGATGCACTTCTTCGGTTGAGCCGAAGGCTTTCACATCAGACTTAAGAAACCGCCTGCGCTCGCTTTACGCCCAATAAATCCG
+
CCCCCGGGGGGGGGGGGGGGGGGGGGGGGGAFFGGGGGGGGGGDGGGGGGGGGGGGGGGFGGGGGGGG8CFFGFGGGGGGGGGGGGGGGGGGGGGGGAFGFGGGGGFGGGGGGGGGGEGGEGGGFGGGGGGGGFGGFEFGGGGGGGGGGGGFGDFGE@EGGFGGGGGGC>EEGCADFFGGGGGGGGDFFGGGGDGG?FGGCCFGFGCGGCFGGC7C7CGGFDFF>F@FFFDFGGGFF0BE5>7;GGA7:<:
@M03364:276:000000000-BLYN8:1:1101:15204:4945 2:N:0:1
GGACTACCGGGGTTTCTAATCCTGTTTGCTCCCCACGCTTTCGCACCTGAGCGTCAGTCTTTGTCCAGGGGGCCGCCTTCGCCACCGGTATTCCTCCAGATCTCTACGCATTTCACCGCTACACCTGGAATTCTACCCCCCTCTACGAGACTCTAGCTTGCCAGTTTCAAATGCAGTTCCCAGGTTGAGCCCGGGGATTTCACATCTGACTTAACAAACCGCCTGCGTGCGCTTTACGCCCAGTAATTCCC
+
CCCCCGGGGGGGGGGGGGGGGGGGGGGGGGGGGGGGGGGGGGGGGFGGGGGGGGGEGGGFGGGGGGGGG,CFGGG@CGGGGGGGGGGGGDGGGGGFGGFFGGGGGGGGFFGGGGGGG:CEGE9AFGFFGGFFFGGFD@FGGGGFGCFCECEGGCEGGGFGGGGG7=AFEGCFGGGGFFEGFGGGGFGEGFFGGCGGGGGGGGF+AFGFD+0@+7>FG4CFBEE18>BFFFF37<C47?C8C:<@7DF<FG*
@M03364:276:000000000-BLYN8:1:1101:8403:4946 2:N:0:1
GGACTACCCGGGTTTCTAATCCTGTTTGCTCCCCACGCTTTCGCACCTGAGCGTCAGTCTTCGTCCAGGGGGCCGCCTTCGCCACCGGTATTCCTCCAGATCTCTACGCATTTCACCGCTACACCTGGAATTCTACCCCCCTCTACAAGACTCTAGCCTGCCAGTTTCGAATGCAGTTCCCAGGTTGAGCCCGGGGATTTCACATCCGACTTGACAGACCGCCTGCGTGCGCTTTACGCCCAGTAATTCCG
+
CCCCCGGG8FEDF>FAEGGGFEFGGGGGGGCGDFGGGGGGGFGGGGGGGGGGGGGGGGGGAFGGGGDFFECGGCFGGDGFGGGGG8FFEGGGFGGGFFGGGCEFGGGGGEFGGGDAAFFEGGGF8DDGGDDDGGFGGGGGDGGC9EA,@?DFGFCFGCGG>:8CGFCCE*8,,D7,>9FGFFD>FFFFF7FFGDGG=EGG7+<:AFFDDCC3:>6D4FFGBGFFBFBFFFEEDGGFFFGCC3(/:*9<F:7
@M03364:276:000000000-BLYN8:1:1101:14018:4971 2:N:0:1
TGACTACTGGGGTTTCTAATCCTGTTTGCTCCCCACGCTTTCGCACCTGAGCGTCAGTCTTTGTCCAGGGGGCCGCCTTCGCCACCGGTATTCCTCCAGATCTCTACGCATTTCACCGCTACACCTGGAATTCTACCCCCCTCTACAAGACTCTAGCCTGCCAGTTTCGAATGCAGTTCCCAGGTTGAGCCCGGGGATTTCACATCCGACTTGACAGACCGCCTGCGTGCGCTTTACGCCCAGTAATTCCG
+
CCCCCGGGGGGGGGGGGGGGGGGGGGGGGGGGGGGGGGGGGGGGGGGGGGGGGGGGGGGGGGGGGGGGGGGGGGGGGGGGGGGGGGGGGGGGGGGGGGGGGGGGGGGGGGGGGGGGGGGGGGGGGGGGGGGGGGGFFGGEEGGGFGGGGGGGDGAFGGGGGGGGGGGGGFGGGGGGGGCEFCFGGGGGGGFGGGGGEGGGGGGFFGGGGGGDDGGFGCFGFGFFFFFE<FFDGGGFFFGGGFFFGGFDGGC
@M03364:276:000000000-BLYN8:1:1101:16349:4985 2:N:0:1
GGACTACTGGGGTTTCTAATCCTGTTTGCTCCCCACGCTTTCGCACCTGAGCGTCAGTCTTTGTCCAGGGGGCCGCCTTCGCCACCGGTATTCCTCCAGATCTCTACGCATTTCACCGCTACACCTGGAATTCTACCCCCCTCTACAAGACTCTAGCCTGCCAGTTTCGAATGCAGTTCCCAGGTTGAGCCCGGGGATTTCACATCCGACTTGACAAACCGCCTGCGGACGCTTTACGCCCAGTAATTCCG
+
CCCCCGGGGGGGGGGGGGGGFGGGGGGGGG<FGGGBFGGGGGGGEGGGGFGGGGGGGGFGFFFFGGGGC:@FGGGGGGGGGGGGGAFGGFGGGGGGGGF9EGGGGGGGGGGEGFGGGGGGEFGGGGGGGGGGGFCFG@FGGGGGCFG9DFGFGFFFG8>>@>EFGGGGCCG,@;9DFEG7D;DGGGCCGGGGE*:EDEGCFFGGFGCDGGGG=DGF+2A:=CA((.-)(0)89CFAF0EGGD:?>F4:FG*
@M03364:276:000000000-BLYN8:1:1101:8720:5042 2:N:0:1
GGACTACCGGGGTATCTAATCCTGTTTGCTCCCCACGCTTTCGCACCTGAGCGTCAGTCTTCGTCCAGGGGGCCGCCTTCGCCACCGGTATTCCTCCAGATCTCTACGCATTTCACCGCTACACCTGGAATTCTACCCCCCTCTACGAGACTCTAGCTTGCCAGTTTCAAATGCAGTTCCCAGGTTGAGCCCGGGGATTTCACATCTGACTTAACAAACCGCCTGCGTTCGCTTTACGCCCAGTAATTCCG
+
CCCCCCCEFGGGGGEGGGGGFFGGGGGGGGGGGGGGGGGGGGGGGGGGGGGGDG@FEGGGGGGGGGEGGGGDFEFGGGDGGGGGGGGGGFGGGGGFGFGFECFBECGGGGF>FGGFFC@ECFFGFGGGFFGGGGGEFCBC8EGGGGG6C>EFFBCFGGGGGGGFGGGDFGCFCFGGGC=EGGGGF9F6CFF@EGGG5BF+CFFFF6@C>F7@CFGFGGGGDDEFBFFE(0779FGF=08C5><FCFF2*29
@M03364:276:000000000-BLYN8:1:1101:7960:5058 2:N:0:1
GGACTACAAGGGTATCTAATCCTGTTTGCTCCCCACGCTTTCGAGCCTCAGTGTCAGTTACAGGCCAGAGAGCCGCTTTCGCCTCCGGTGTTCCTCCATATATCTACGCATTTCACCGCTACACATGGAATTCCACTCTCCTCTCCTGCACTCAAGTCTCCCAGTTTCCAATGCACACAATGGTTGAGCCACTGCCTTTTACATCAGACTTAAGAAACCACCTGCGCTCGCTTTACGCCCAATAAATCCGG
+
CCCCCGGGGGGGGGGGGGGGGGGGGGGGGGGGGGGGGGGGGGGGGGGGGGGGGGGGGGGGGGGDGGGGGGFGGGGGGGGGGGGGGGGGGGGGGGGGGGGGGGGGFGGGGGGGGGGGGGEGGGGGGGGGGGGGGGGGGGFGGGGFGFFFGGFGGGGGEDFFEGGGGGGFFGGGGGGGGGEG8FCGGGFDFG??7EGGGGGG?CFDCCC7DGFGGDGGGFFFFCFEBFFEAFFBGGGFD?GGGF;FGGFE;9C
@M03364:276:000000000-BLYN8:1:1101:5735:5064 2:N:0:1
GGACTACTCGGGTTTCTAATCCTGTTTGCTCCCCACGCTTTCGCACCTGAGCGTCAGTCTTTGTCCAGGGGGCCGCCTTCGCCACCGGTATTCCTCCAGATCTCTACGCATTTCACCGCTACACCTGGAATTCTACCCCCCTCTACAAGACTCTAGCCTGCCAGTTTCGAATGCAGTTCCCAGGTTGAGCCCGGGGATTTCACATCCGACTTGACAGACCGCCTGCGTGCGCTTTACGCCCAGTAATTCCG
+
CCCCCGGGGGGGGGGGGGFGGGGGGGGGGGGGGGGGGGGGGGGGGGGGGGGGGGGGEGGGGGGGGGGGGGGGGGGGGGGGGGGGGGGGGGGGGGGGGGGCFGGGGGGGGDGGGGGGGGGGGGGGGGGGGGGGGGGGGGGGGGGGGGGFGFFGGGFGGGGGGFCFGGFGGGGGGGGGGGGG6CFGGGGGGGGGGEGGCEGGGGGGFDDGGGGGGGGFDFGG:*>?B@BFFD3BDGCAFFGGGF:?7:FDGG4
@M03364:276:000000000-BLYN8:1:1101:19062:5072 2:N:0:1
GGACTACAAGGGTTTCTAATCCTGTTTGCTCCCCACGCTTTCGCACCTGAGCGTCAGTCTTTGTCCAGGGGGCCGCCTTCGCCACCGGTATTCCTCCAGATCTCTACGCATTTCACCGCTACACCTGGAATTCTACCCCCCTCTACAAGACTCTAGCCTGCCAGTTTCGAATGCAGTTCCCAGGTTGAGCCCGGGGATTTCACATCCGACTTGACAGACCGCCTGCGTGCGCTTTACGCCCAGTAAGTCCG
+
CCCCCGGE<FGGGGGGGGGGGGGGGGGGGGGGGGGG@FGGGGGGGGGG8FFFFGGGGGGGGGGGGGGGFDFEGGGGGGGGGGGGG8FGGDGFG,EFGGDGF8EGFGFFGGGGGGGGGGGGGGGGGGGGDAGGGGGGAD8FEGEG9C,>E?FFGGGGC>DFGGGGFFGGGFFGGGGGGAG,<>?CGCE67F64*15?=CBCFFB+;<F5DGGGFGCD=FFF)>DFFFB5(77>GGCBF0>EEFBFGF*6CF/
@M03364:276:000000000-BLYN8:1:1101:18131:5087 2:N:0:1
GGACTACAAGGGTTTCTAATCCTGTTTGCTCCCCACGCTTTCGCACCTAAGCGTCAGTCTTTGTCCAGGGGGCCGCCTTCGCCACCGGTATTCCTCCAGATCTCTACGCATTTCACCGCTACACCTGGAATTCTACCCCCCTCTACGAGACTCTAGCTTGCCAGTTTCAAATGCAGTTCCCAGGTTGAGCCCGGGGATTTCACATCCGACTTGACAGACCGCCTGCGTGCGCTTTACGCCCAGTAATTCCG
+
CCCCCGGCDFGGGGGGGGGGGGGGGGGGGGGGGGGGGGGGGGGGDGGGFFFGGGGDGGFGGGGGGGFGFGGGGGGGGGGGFGGDGGGDGGGGGGGGGG8FGGGGGGGGGGGGGGGGGGGGDGGGEFGGGGGGGGFGGGGGEEGGCGE8=6CCFEAFFCCFGFGG:CFGG9FFF;EGGCGGGGGGGGG?FGGGGE8?*BFFC@FGA<FC*>D77>FGCGGGFGDF:FFBBBEBGDG>F?EGG>:<F7@ACF0
@M03364:276:000000000-BLYN8:1:1101:12675:5088 2:N:0:1
GGACTACAGGGGTTTCTAATCCTGTTTGCTCCCCACGCTTTCGCACCTGAGCGTCAGTCTTCGTCCAGGGGGCCGCCTTCGCCACCGGTATTCCTCCAGATCTCTACGCATTTCACCGCTACACCTGGAATTCTACCCCCCTCTCCGAGACTCTAGCTTGCCAGTTTCAAATGCAGTTCCCAGGTTGAGCCCGGGGTTTTCACATCTGACTTAACAACCCGCCTGCGTGCGCTTTACGCCCATCAATTCCG
+
CCCCCGGFGGGDGFGGGFCGFFFGGGFGGGAFGGCCFDGDGCFFCEGF8FGGGGGFFGGF,CFFFGGGG,@FFGGGGGEGGGGGG8CFF:FGFDFFGG,CE8EFGGGGGGEGFGGFGGGGGE9F,A,,DBFDECCF>F+>CGEG6,B@8::;D,@AC;DDFGGG<FFG,BEC9DE7;9<7:9F*D,,,,2,/5C5**3B7++4:+0+++;::::2+;7C5:E>6:437()).915)/,>CEE()2:967:9
@M03364:276:000000000-BLYN8:1:1101:6141:5125 2:N:0:1
GGACTACAAGGGTTTCTAATCCTGTTTGCTCCCCACGCTTTCGAGCCTCAGTGTCAGTTACAGGCCAGAGAGCCGCTTTCGCCTCCGGTGTTCCTCCATATATCTACGCATTTCACCGCTACACATGGAATTCCACTCTCCTCTCCTGCACTCAAGTCTCCCAGTTTCCAATGCACACAATGGTTGAGCCACTGCCTTTTACATCAGACTTAAGAAACCACCTGCGCTCGCTTTACGCCCAATAAATCCGG
+
CCCCCGGGGGGGGGGGGGGGGGGGGGGGGGGGGGGGDGGGGGGGGGGGGGGGGGGGGGGGGG@FDFGGGE@FGGGGGGGGGGGGGGGGGGGGGGGGGGFGGGFGGGGGGGGGGGGGGGGGGGGGFCGFF5AFGFGGGGGGGGGGGGGGEGGGGFFGGFCGGGGDGGGGGGGGGGFGCFGGGGFFF+DDFGGFCEFGGGGGGGGGFGCGGGCGGCD8;FGGFEF):4>5>BBBFFGF)6CEGF@;:CFEDC/
@M03364:276:000000000-BLYN8:1:1101:6335:5144 2:N:0:1
GGACTACCCGGGTTTCTAATCCTGTTTGCTCCCCACGCTTTCGCACCTGAGCGTCAGTCTTTGTCCAGGGGGCCGCCTTCGCCACCGGTATTCCTCCAGATCTCTACGCATTTCACCGCTACACCTGGAATTCTACCCCCCTCTACAAGACTCTAGCCTGCCAGTTTCGAATGCAGTTCCCAGGTTGAGCCCGGGGATTTCACATCCGACTTGACAGACCGCCTGCGTGCGCTTTACGCCCAGTAATTCCG
+
CCCCCGFGFGGGGGGGGGGGGGGGGGGGGGGGGGGGGEEGFGGGGGGGGF<E@FEGGFFGGGGGGGGF?FC@BF7FGGGGGGGGGGGEEFGE<EFGFGFGGGEGGGGGGGGEFEFFF7F>:CGGGGGGGGGCGGGGGFGGGGGGGFGGGFGGFFC9FFGGGFG?FFGGEG6DFFCFGGGG?E8DFFCFGGCFGGGC*CFGFGGGFGFG:D3***;CC5CFA5>6?F>@05>BDDD9FFEECB?FFGFFGF2
@M03364:276:000000000-BLYN8:1:1101:9930:5144 2:N:0:1
GGACTACCGGGGTATCTAATCCTGTTTGCTCCCCACGCTTTCGCACCTGAGCGTCAGTCTTTGTCCAGGGGGCCGCCTTCGCCACCGGTATTCCTCCAGATCTCTACGCATTTCACCGCTACACCTGGAATTCTACCCCCCTCTACAAGACTCTAGCCTGCCAGTTTCGAATGCAGTTCCCAGGTTGAGCCCGGGGATTTCACATCCGACTTGACAGACCGCCTGCGTGCGCTTTACGCCCAGTAATTCCG
+
CCCCCGGGGGGGGGGGGGGGDFGGGGGGGGFGGGGDFFFGGGGGGGGFGFGGGGGGGGGGGGGGGFGGGGGGGGGGGFGGGGGGGGGGGGGGGFGGGGGGGGGGFFGGFGGGGGGGGFCGDGGGGGGGGGGGGAFGGGGGGECF,@EE9EGGDFFFG8DFGGFECFGGGFGGGGGGGFGGFCCFGGGDCF6*5CEE*=FGG7CCFFFCDDGDFGG>CCGFDGFFBF>FF:))9>FDB?8EC::FC*6:7>0
@M03364:276:000000000-BLYN8:1:1101:11466:5150 2:N:0:1
GGACTACACGGGTATCTAATCCTGTTTGCTCCCCACGCTTTCGCACCTGAGCGTCAGTCTTCGTCCAGGGGGCCGCCTTCGCCACCGGTATTCCTCCAGATCTCTACGCATTTCACCGCTACACCTGGAATTCTACCCCCCTCTACGAGACTCTAGCTTGCCAGTTTCAAATGCAGTTCCCAGGTTGAGCCCGGGGATTTCACATCTGACTTAACAAACCGCCTGCGTGCGCTTTACGCCCAGTAATTCCG
+
CCCCCGGGGGGGGGGGGGGGGGGGGGGGGGGGGGGGGGGGGGGGGGGGGGGGGGGGGGGGGGGGGGGGGDGGGGGGGGGGGGGGGGGGGGGGGGGGGGGGGGGGGGFGGGGGGGGGGGGGGGGGGGGG,DFGGGGGGGFGGCGGGGGGGGGGGGGGGGGGGGGFGGGGGGGGGDFGGG?E,6DFGFDGGGGFEGGGGGGFFGGFF<DFFGGFGFGFGGGGFGFF?41@FFFFGGFDFFEE=>?6*CFACF*
@M03364:276:000000000-BLYN8:1:1101:10315:5152 2:N:0:1
GGACTACAGGGGTTTCTAATCCTGTTTGCTCCCCACGCTTTCGCACCTGAGCGTCAGTCTTTGTCCAGGGGGCCGCCTTCGCCACCGGTATTCCTCCAGATCTCTACGCATTTCACCGCTACACCTGGAATTCTACCCCCCTCTACAAGACTCTAGCCTGCCAGTTTCGACTGCAGTTCCCAGGTTGAGCCCGGGGATTTCGCATCCGACGTGCCAGACGGCCTGCGTGCGCTTTACGCCCAGCATTTCCG
+
@CC-B,E@EGG@@:@FDF@E@FFFEEFC@DG88BC@F7:F@,B@FFCCF<CFCF7,@F@E9<CFCGG@DFEDGGGGGGGD<7F,BFE+7:=FFGGGF,<?,EEEE5FDGEEG<5?ECCCE:FEGGBFG,:?>FGEFC,=3@+@?EF@,ED8:EGG9E,E,38@>F,DE5:*@;4,4E,5>C,,>,,866;BE/:CECE69+*2*)12>5<75D**3;5C*)/)81)(045).)196@0CC*)4)7**60:*
@M03364:276:000000000-BLYN8:1:1101:19376:5166 2:N:0:1
GGACTACACGGGTATCTAATCCTGTTTGCTACCCATGCTTTCGAGCCTCAGCGTCAGTTACAGACCAGACAGCCGCCTTCGCCACTGGTGTTCTTCCATATATCTACGCATTTCACCGCTACACATGGAGTTCCACTGTCCTCTTCTGCACTCAAGTTTCCCAGTTTCCGATGCACTTCTTCGGTTGAGCCGAAGGCTTTCACATCAGACTTAAGAAACCGCCTGCGCTCGCTTTACGCCCAATAAATCCG
+
CCCCCFFGG@FEEDGGGGGGGGGGFGGGGFCFCFDEGCGGGGGGGGGGFGGGGGGEGCFCGGGGGGGGFGGGGGGGGGGFGGFGGGFGGGGGGGGGGGGGGDGGEFEGGGGGGGGGGDFGED=ECFFGDGFGFGFGGFD?EAFGGGFFF=E8DGGDEEFGEFGGGGFGGECCEGFGGG9EGGGGGGGGFCGD68EEDGGFD7FGF?GG>CFCGCF7F>F7>EEADFFE@AD)9//1@D>CC>0AFGC?+;7
@M03364:276:000000000-BLYN8:1:1101:18816:5168 2:N:0:1
GGACTACTGGTGTTTCTTATCCTGTTTGCTCCCCTCGCTTTCGCACCTGAGCGGCAGTCTTTGTCCAGGGGGCCGCCTTTGCCACCGGTATTTCTCCGGATCTCTACGCATGTCACCGCTACACCTTGACTTCTACCTCCCTCTACAAGACTCTAGCCTGCCAGTTTCGAATGCAGTTCCCAGGTTGAGCCCGGGGATTTCACATCCGACTTGACAGACCGCCTGCGTGCGCTTTACGCCCAGTAATTCCG
+
@6C@<F,C@F,-;@,,C,,CCFFGGC@CFF,,:B,6@+@C8FFG:+8BEF,,:+@+@F,CFA@C,CEF87++@>CGDFG,9,5,C<FEGC<D,BEFG+4B+49EC,5A++++,C,,:++++8>F8:,?F,EGC?E,E,=F8@C+D9B,CD=7EGAF9D;:7@8EG9EFGFCF79;7EG7E53,*@FG61,4*=;***;FFB79::D8**1:**277FCF5:E>6;)3@:)08757)96**/7<:D7*.***
@M03364:276:000000000-BLYN8:1:1101:14968:5175 2:N:0:1
GGACTACACGGGTATCTAATCCTGTTTGCTACCCATGCTTTCGAGCCTCAGCGTCAGTTACAGACCAGACAGCCGCCTTCGCCACTGGTGTTCTTCCATATATCTACGCATTTCACCGCTACACATGGAGTTCCACTGTCCTCTTCTGCACTCAAGTTTCCCAGTTTCCGATGCACTTCTTCGGTTGAGCCGAAGGCTTTCACATCAGACTTAAGAAACCGCCTGCGCTCGCTTTACGCCCAATAAATCCG
+
CCCCCFGGGGGGGGGGGGGGGGGGGGGGGGGGGGGGGGGGGGGGGGGGGGGGGGGGGGGGGGGGGGGGGGGGGGGGGGGGGGFEGGGGGGGGGGGGGGGGGGGGGGGGGGGGGGGGGGGGFFGGGGGFFGFGFGGGGGGGGGGGGGGGGGGGGCEFGGGGGGGGGGGGGGGGGGGGGGGGGGFEGGD6@FEGGGGGGGGGGFFGFGFFGGGGGGGCF*=>>CBABF=>9>BFGGGEFFGDEFF;DFFEGG>
@M03364:276:000000000-BLYN8:1:1101:16099:5197 2:N:0:1
GGACTACAGGGGTTTCTAATCCTGTTTGCTCCCCACGCTTTCGCACCTGAGCGTCAGTCTTTGTCCAGGGGGCCGCCTTCGCCACCGGTATTCCTCCAGATCTCTACGCATTTCACCGCTACACCTGGAATTCTACCCCCCTCTACAAGACTCTAGCCTGCCAGTTTCGAATGCAGTTCCCAGGTTGAGCCCGGGGATTTCACATCCGACTTGACAGACCGCCTGCGTGCGCTTTACGCCCAGTAATTCCG
+
CCCCCFGGGGGGGGGGGGGGGGGGGGGGGGGGGGGGGGGGGGGGGGGFGGDDGGGGGFGGFGGGGFFGGGGGGGGGGGGGGGGGGCGGGGGGGGGGGGGEGFGGGGGGDEGGGGGGGGGGGGGGGGGFGGGGGGGGGGGGDEGGGGDGGGGGFGGGGGGGGGFGFGGGCFCCFDGFGGGGGGGGGG>EFFGGE*BECEGFGGGGFGDGDDGD*:FCF<FFFD3:657D?5BFGDG49?G>EDF@FF?BGF7
@M03364:276:000000000-BLYN8:1:1101:16414:5202 2:N:0:1
GGACTACTGGGGTATCTAATCCTGTTTGCTACCCATGCTTTCGAGCCTCAGCGTCAGTTACAGACCAGACAGCCGCCTTCGCCACTGGTGTTCTTCCATATATCTACGCATTTCACCGCTACACATGGAGTTCCACTGTCCTCTTCTGCACTCAAGTTTCCCAGTTTCCGATGCACTTCTTCGGTTGAGCCGAAGGCTTTCACATCAGACTTAAGAAACCGCCTGCGCTCGCTTTACGCCCAATAAATCCG
+
CCCCCGGGGGGGGGGGGGFGGGGGGGGGGGGGGGGGGGGGGGGGGGGGGGGGGGGGGGGGGGGGGGGGGGGGGGGGGGGGGGGGGGGGGGGGFGGGGGGGGGGGGGGGGDGGGGGGGGGGGGGGGGGGFGGGGGGGGGGFGGGGGGGGGGGGGGFGGGGFEGGGGFFGGGGGG>DGGGGGGGGGGGGGGGEG>EEGGGGGGGGGFGGGFGFGF>FFGGGCB>?DFFBBBDFFGGGEF@G*=>(=CFFFGGD
@M03364:276:000000000-BLYN8:1:1101:10633:5204 2:N:0:1
GGACTACCAGGGTTTCTAATCCTGTTTGCTCCCCACGCTTTCGCACCTGAGCGTCAGTCTTCGTCCAGGGGGCCGCCTTCGCCACCGGTATTCCTCCAGATCTCTACGCATTTCACCGCTACACCTGGAATTCTACCCCCCTCTACAAGACTCTAGCCTGCCAGTTTCGAATGCAGTTCCCAGGTTGAGCCCGGGGATTTCACATCCGACTTGACAGACCGCCTGCGTGCGCTTTACGCCCAGTAATTCCG
+
CCCCCGFGGGGGGGGGGGGGGGGGGGGGGGGGGGGGGGGGGGGGGGGGGGGGGGGGGGGGGGGGGGGGGGGGGGGGGGGGGGGGGGGGGGGGGGGGGFG<FGGGGGGGGGGGGGGGGGGGCGGGGGGGGFGGGGGGGGGGGGEFGGGGGGGGGGGGGGGGGGCGGGGGG5CGGGGGGGGGGGFGGGFF?FFGGGEC=EGGGGGGFGGGGGGGF7CC4CFFADEBBFFF:)7>GG3)43?CG@?4*:@>7D2
@M03364:276:000000000-BLYN8:1:1101:13794:5206 2:N:0:1
GGACTACTAGGGTATCTAATCCTGTTTGCTCCCCACGCTTTCGCACCTGAGCGTCAGTCTTTGTCCAGGGGGCCGCCTTCGCCACCGGTATTCCTCCAGATCTCTACGCATTTCACCGCTACACCTGGAATTCTACCCCCCTCTACAAGACTCTAGCCTGCCAGTTTCGCATGCAGTCCCCAGGTTGAGCCCGGGGATTTCACATCCGACTTGACAGACCGCCTGCGTGCGCTTTACGCCCCGTACTTCCG
+
<@CCCEFF@FFGGCEFFFGGGGGGGGGGGGGGGGFCFEFGGDGCFGGFEEGG+CCGGFEGGEGGG@CEEGGD@CFGGGGGGEFEGFGGG:FG@F;?FFFFF8@FFGGFECFCEGDEFBCEEEGG?EFFGDGGGGGFGGDFDEEDDEFC@EFCFD>@;BEDGGGGGCEFD*@5CD,DC,@@C,>>F,<6CFFGCGGG?EGCFF++7C9DD)7**2*22>F235:1(06>6>>3CD:>B(::=)37C*7<7>*
@M03364:276:000000000-BLYN8:1:1101:12647:5209 2:N:0:1
GGACTACCCGGGTTTCTAATCCTGTTTGCTCCCCACGCTTTCGCACCTGAGCGTCAGTCTTCGTCCAGGGGGCCGCCTTCGCCACCGGTATTCCTCCAGATCTCTACGCATTTCACCGCTACACCTGGAATTCCACCCCCCTCTACGAGACTCAAGCCTGCCAGTTTCAAATGCAGTTCCCGGGTTGAGCCCGGGGATTTCACATCTGACTTAACAGACCGCCTGCGTGCGCTTTACGCCCAGTAATTCCG
+
CCCCCGGFFFGGGGGGGGGGGGGGGGGGGGGGGGGGGGGGGGGGGGGGFGGGGGGGGGGGGGGGGGGGGGGGEGGGGGGGGGGGGGGGGGGGGGGGGGGGGGGGGGGGGGGGGFGGGGGGGGGGGG,FFGGGGFGGGGGGGGGFGGGGGGGGGGGGGGGGGGGFGGFGGCFGGFEGGGGGFEGGGGGGGGGFEEGGGGGGGFC>+*1CFGGDFGGGGGGGDED?<@>FF>BFGGGBFFGGGFBFGGFAGC0
@M03364:276:000000000-BLYN8:1:1101:17726:5211 2:N:0:1
GGACTACCGGGGTATCTAATCCTGTTTGCTACCCATGCTTTCGAGCCTCAGCGTCAGTTACAGACCAGACAGCCGCCTTCGCCACTGGTGTTCTTCCATATATCTACGCATTTCACCGCTACACATGGAGTTCCACTGTCCTCTTCTGCACTCAAGTTTCCCAGTTTCCGATGCACTTCTTCGGTTGAGCCGAAGGCTTTCACATCAGACTTAAGAAACCGCCTGCGCTCGCTTTACGCCCACTAAATCCG
+
CCCCCGGGGGGDGDGGGGAFFGGGGGGGGGGGGGGGGGGGGGGGGGGGGGGGGGGGGGGGGGGCFGFFGGGGGGDGGGGGGGGGEGGGFGGGFGFFFGGGGGGFGGGGDGGGEFGGGCGGGGGGGGGGGGGGGFFGFGGGGGGGFGFGGGGGG?FEEFGGGGG8FGGGGGEGGGF9EGGGFGG+FGGGGGGGGDGDGGGGGGGFFGGGGGGGGFC@FGGF?CD>=F>B5BBEDGD4:?>EGE(;<CF5DFC
@M03364:276:000000000-BLYN8:1:1101:22525:5223 2:N:0:1
GGACTACAAGGGTTTCTAATCCTGTTTGCTCCCCACGCTTTCGCACCTGAGCGTCAGTCTTTGTCCAGGGGGCCGCCTTCGCCACCGGTATTCCTCCAGATCTCTACGCATTTCACCGCTACACCTGGAATTCTACCCCCCTCTACAAGACTCTAGCCTGCCAGTTTCGAATGCAGTTCCCAGGTTGAGCCCGGGGATTTCACATCCGACTTGACAGACCGCCTGCGTGCGCTTTACGCCCAGTAATTCCG
+
CCCCCEFFGGGGGGGGGGGGGGGGGGGGGGGGGGGEGGGGGGGGGGEGF?AFGGGGGGGGGGFGGGGGGGGGGGGGGGGGGGFGGGGGGGGGGGGGGGGCGGGGGGGGGGGGGGGGGGDGFGGFBGGG,EFFFGGGGFGGGGGGGGGGGG8<BC=9FEFGGGGGGGFG>FCFGGGGGGGGGCFGGGGGCGGGE5EGDEGFGGGFFG48DGGGGGGFGGGGFG>,24970>B:DDG4=:CE554?C>BAFF*
@M03364:276:000000000-BLYN8:1:1101:24429:5245 2:N:0:1
GGACTACTCGGGTTTCTAATCCTGTTTGCTCCCCACGCTTTCGAGCCTCAGCGTCAGTTACAGACCAGAGAGCCGCCTTCGCCACCGGTATTCCTCCAGATCTCTACGCATTTCACCGCTACACCTGGAATTCTACCCCCCTCTACAAGACTCTAGCCTGCCAGTTTCGAATGCAGTTCCCAGGTTGAGCCCGGGGATTTCACATTCGACTTGACAGACCGCCTGCGTGCTCTTTACGCCCAGTAATTCCG
+
CCCCCGGFGGGGGGGGGGGGGGGGGGGGGG9FGGD:F>FEFG@FG7FGGGGGGGGGGFGGGGGGGGGGGEFEGGGGGGGFFGDGGDFEGGGGGFGAF<EFF?D9EEECGECGFGGGGGG6FGFGFDFFGGCFGGGGCF6FECEFGG;F9,@DFEFCCFFDGGGGGGGD+6>FGGGGFC:EFGCGFG6?@;FGGG>ECEFGFGGGF+CFCC4CF**2**=E>CD?(:>>0));7:CCF6>2:7(/0:?)272
@M03364:276:000000000-BLYN8:1:1101:8037:5342 2:N:0:1
GGACTACTCGGGTATCTAATCCTGTTTGCTCCCCACGCTTTCGAGCCTCAGTGTCAGTTACAGGCCAGAGAGCCGCTTTCGCCTCCGGTGTTCCTCCATATATCTACGCATTTCACCGCTACACATGGAGTTCCACTGTCCTCTTCTGCACTCAAGTTTCCCAGTTTCCGATGCACTTCTTCGGTTGAGCCGAAGGCTTTCACATCAGACTTAAGAAACCGCCTGCGCTCGCTTTACGCCCAATAAATCCG
+
CCCCCGGGGGGGGGGGGFGGGGGGGGGGGGGGFGGGGGGGGGGGGGGGGGGFFGGGGGFGGGGFFFGGGGGGGGGGGGGGGGGGGGGGGGGGGFFGGGGGGGG9ECFGGGGGGGGGGFGGGGGGGGGGFFFFFECFGGGGGFFGGGGGGGGGFGGD,@DFDFGGGGCAEGCC+@8EGGFDGA86CC6E?FFDGGECFGGGGFCCC5:?CD4CFGD::F6:?E4>BFFF>EF:D:7>F@G8E5(8;>FFGD8
@M03364:276:000000000-BLYN8:1:1101:17980:5351 2:N:0:1
GGACTACAAGGGTTTCTAATCCTGTTTGCTCCCCACGCTTTCGAGCCTCAGCGTCAGTTACAGACCAGAGAGCCGCCTTCGCCACTGGTGTTCCTCCATATATCTACGCATTTCACCGCTACACATGGAGTTCCACTGTCCTCTTCTGCACTCAAGTTTCCCAGTTTCCGATGCACTTCTTCGGTTGGGCCGAAGGCTTTCACATCAGACTTAAGAAACCGCCTGCGCTCGCTTTACGCCCAATAAATCCG
+
CCCCCGGGGGGGFGGFGFFGGGGGGGGFGGCDGDGDEGFGGGGGCGGFCCGGGGGGGGGGGGGFGGGGGGGGGGGGGGGEGGF@:EEECFGGGGGGEGGGGFGFGGGGGGGGGGGGGGGCC:EF9F9FDGGGFGGGGGGC8EFFFGGGGGGGGGGGGGGDD99,AEGGD6CCGE8EGF@DEGG6FG>CEFGCCEGDGGGGGGGGFGGFGF>CD8DCDFCC;7)-58()(8=BD5C;FDGGGE(.;:1<>C7
@M03364:276:000000000-BLYN8:1:1101:10930:5381 2:N:0:1
GGACTACTGGGGTTTCTAATCCTGTTTGCTACCCATGCTTTCGAGCCTCAGCGTCAGTTACAGACCAGACAGCCGCCTTCGCCACTGGTGTTCTTCCATATATCTACGCATTTCACCGCTACACATGGAGTTCCACTGTCCTCTTCTGCACTCAAGTTTCCCAGTTTCCGATGCACTTCTTCGGTTGAGCCGAAGGCTTTCACATCAGACTTAAGAAACCGCCTGCGCTCGCTTTACGCCCAATAAATCCG
+
CCCCCGGGGGGGGGGGGGGGGGGGGGGGGGGGGGGGGGGGGGGGGGGFFGGGGGGGGGGGGGGGGGGGGGGGGGGGDGGGGGGGGGGGGGGGGGGGGGGGGGGGAFGGGGGEGGGGGGGGGGGGGGGGDFFFFGGGGGGGGGGGG;;FCFGDGGGGGGGGGGGGGGGGFGCEGED9FGEGGGGGGGGGFGFEGEGCFGGGGCFFFF8F57>FFGC7:DCEEGF=44>BF5?B48D>63CED>(;CC1<72)
@M03364:276:000000000-BLYN8:1:1101:14482:5403 2:N:0:1
GGACTACTGGGGTATCTAATCCTGTTTGCTCCCCACGCTTTCGAGCCTCAGTGTCAGTTACAGGCCAGAGAGCCGCTTTCGCCTCCGGTGTTCCTCCATATATCTACGCATTTCACCGCTACACATGGAATTCCACTCTCCTCTCCTGCACTCAAGTCTCCCAGTTTCCAATGCACACAATGGTTGAGCCACTGCCTTTTACATCAGACTTAAGAAACCACCTGCGCTCGCTTTACGCCCAATAAATCCGG
+
CCCCCFFGGGGGGGGGGGGGGGGGGGGGGGGGGGGGGGGGGGGGGGGGGGGGGGGGGGGGGGGGGGGGGGGGGGGGGGGFGGGGGEFGFGGGGGGGGGGFGGGGGGGGGGGGGGGGGGDGGGGGGGGGGFGGGGGGG8FGGGGGGGGGGGGGFFFGF=DFGFGGGGGFDFFGGGGGFGG6EGGGDCCFGEFFDFFGGGGGGFGGFGGCDGFFFGGGDFCFFGA>BB>ADBDEGGGE>?G*:>=A>CFFGCC
@M03364:276:000000000-BLYN8:1:1101:18169:5408 2:N:0:1
GGACTACTAGGGTTTCTAATCCTGTTTGCTCCCCACGCTTTCGAGCCTCAGTGTCAGTTACAGGCCAGAGAGCCGCTTTCGCCTCCGGTGTTCCTCCATATATCTACGCATTTCACCGCTACACATGGAATTCCACTCTCCTCTTCTGCACTCAAGTCTCCCAGTTTCCAATGACCCTCCCCGGTTGAGCCGGGGGCTTTCACATCAGACTTAAGAAACCGCCTGCGCTCGCTTTACGCCCAATAAATCCG
+
CCCCCGGGGGGGGGGGGGGGGGGGGGGGGGGGGGGGGGGGGGGGGGGGGGGGGGGGGGGGGGGGGGGGGGCFFGGGGGGGGGGGGGGGGGGGGGGGGGGGGGGFGGDFGGGGGGFFFFCEGGGGGGGGFEEGFFGGGGGGGFFGGGGGGGGDFGGGGGGGAFFGGFAFGFGGCGGDFEF>CEGGGGGGGGGG6EGGGEGGGGE7AFGDGGGGFGGC:FGEE5>12FBFFFFFGDG)*:CEGF<FGGFFFG<
@M03364:276:000000000-BLYN8:1:1101:13250:5433 2:N:0:1
GGACTACCGGGGTATCTAATCCTGTTTGCTACCCATGCTTTCGAGCCTCAGCGTCAGTTACAGACCAGACAGCCGCCTTCGCCACTGGTGTTCTTCCATATATCTACGCATTTCACCGCTACACATGGAGTTCCACTGTCCTCTTCTGCACTCAAGTTTCCCAGTTTCCGATGCACTTCTTCGGTTGAGCCGAAGGCTTTCACATCAGACTTAAGAAACCGCCTGCGCTCGCTTTACGCCCAATAAATCCG
+
CCCCCGEFFGGGGGGGGGGGGGGGGGGGGGGFGGGGGGGGGGGGGGGGGGGGGEGGGGGGGGGGGGGGGGGGGGGGGGGGGGGGGGGGGFGGGGGGFGGGGGGGFGGGGGGGGGGGGGGGGGGFFFGGGFGGGGGGGGGCEGGGGFGGGG??>EGFGEEFAFGGGGGGGGCEGGFDFFFAGG?EGGGFGGGGG>8CGGGGGFFFFC7749DCGC72C4CCBGFFFFFFFFFEDG54+2*CED(;>F6?F;5
@M03364:276:000000000-BLYN8:1:1101:15444:5448 2:N:0:1
GGACTACTAGGGTTTCTAATCCTGTTTGCTCCCCACGCTTTCGCACCTGAGCGTCAGTCTTTGTCCAGGGGGCCGCCTTCGCCACCGGTATTCCTCCAGATCTCTACGCATTTCACCGCTACACCTGGAATTCTACCCCCCTCTACAAGACTCTAGCCTGCCAGTTTCGAATGCAGTTCCCAGGTTGAGCCCGGGGATTTCACATCCGACTTGACAGACCGCCTGCGTGCGCTTTACGCCCAGTAATTCCG
+
CCCCCGGGGGGGGGGGGGGGGGGGGGGGGGGGGGGGGGGGGFFGGGGFGDGGGGGGGGGGGGGGGGGGGGGGGGGGGGGGGGGGGGGGGGGGGCGGGGGFFFGCEDFFFDGGGGGGGGGGEGGGGGGGGGGGGGGGFGGGGGGGGFCFD8DFFGGGFFGGGGFGGGGGGFFGGGCFGFGFCBFGGGGFFFGFEGGGGGGD+CEFFGC<CDGGGGGG4FGF55>(8>BBFDFFGGG<FFGGGFBFGGF97D6
@M03364:276:000000000-BLYN8:1:1101:14655:5453 2:N:0:1
GGACTACTGGGGTTTCTAATCCTGTTTGCTACCCATGCTTTCGAGCCTCAGCGTCAGTTACAGACCAGACAGCCGCCTTCGCCACTGGTGTTCTTCCATATATCTACGCATTTCACCGCTACACATGGAGTTCCACTGTCCTCTTCTGCACTCAAGTTTCCCAGTTTCCGATGCACTTCTTCGGTTGAGCCGAAGGCTTTCACATCAGACTTAAGAAACCGCCTGCGCTCGCTTTACGCCCACTAAATCCG
+
CCCCCFGGGGGGGGGGGGGGGGGGFGGGGGGGGGGGGGGGGGGGGGGGGGGFFGGDFGGGGGGGGGGGGGFGGGDEGGGFGGCFGGGGFGGG9FGGFFGGGGGGGGGGBFGEFGFGGGGGGGGGGGGGGGGGGGGGGGGGGFGGGGGGGGFGGGGGGDFGGEEGGGGFGGEG6BFGFG?EFDFEGG8EGFGC>:E6CGGGGGGCFGDGGGGFGDFCG*D>AC>@FF>F>FF48CCEFFGG5:(.8;AFG*1
@M03364:276:000000000-BLYN8:1:1101:26059:5459 2:N:0:1
GGACTACTGGGGTATCTAATCCTGTTTGCTCCCCACGCTTTCGCACCTGAGCGTCAGTCTTTGTCCAGGGGGCCGCCTTCGCCACCGGTATTCCTCCAGATCTCTACGCATTTCACCGCTACACCTGGAATTCTACTCCCCTCTACAAGACTCTAGCCTGCCAGTTTCGAATGCAGTTCCCAGGTTGAGCCCGGCGATTTCACATCCGACTTGACAGACCGCCTGCGTTCGCTTTACGCCCAGTAATTCCG
+
CCCCCGGGGGGGGDEFGGGGGGGGGGGGGFC8FEFECCFCFGGGGGDG@CFGGGGGGGFGGAEGGDGF@C7F7C@CCFGGGGEGGFGG@CG<9,@,=A=9FFFGG9,A>F7FEGGGF+=CFCGG8=E?FFGGGFCF,>>DEFGFDFG9,@DGEFFF9,@DCDC6DDGGCECF7D999ECFD9DEGFF?6E6D7**44BC788:8FF*:<<3>>DCDC4CFFGBF;59B(7.753CAF18C=>?6DC@BGG*
@M03364:276:000000000-BLYN8:1:1101:11469:5459 2:N:0:1
GGACTACTGGGGTTTCTAATCCTGTTTGCTCCCCACGCTTTCGCACCTGAGCGTCAGTCTTTGTCCAGGGGGCCGCCTTCGCCACCGGTATTCCTCCAGATCTCTACGCATTTCACCGCTACACCTGGAATTCTACCCCCCTCTACAAGACTCTAGCCTGCCAGTTTCGAATGCAGTTCCCAGGTTGAGCCCGGGGATTTCACATCCGACTTGACAGACCGCCTGCGTGCGCTTTACGCCCAGTCATTCCG
+
CCCCCGGGGGGGGGGGGGGGGGGGGGGGGGGGFGGGGGGGGGGDGGGGGGGGGGGGGGGGGGGGGGGGGGGGGGGGGGGGGGGGGGGGGGGGGGGGGGGGGGGGGGGGGGGGGGGGGGGGGGGGGGGGFGGGGDFFGDGGDGGGGGG9FCFGGGGGGGGFGECFFGGGEFBFFG79EFGGC>FDGFFGGFGG>EGGGDGEFDFCA455CGGDG=CDCFFEDGFF6)750@EDCDFAFFE?EE:@*2=BFC6
@M03364:276:000000000-BLYN8:1:1101:6081:5460 2:N:0:1
GGACTACAAGGGTTTCTAATCCTGTTTGCTCCCCACGCTTTCGCACCTGAGCGTCAGTCTTTGTCCAGGGGGCCGCCTTCGCCACCGGTATTCCTCCAGATCTCTACGCATTTCACCGCTACACCTGGAATTCTACCCCCCTCTACAAGACTCTAGCCTGCCAGTTTCGAATGCATTTCCCAGGTTGAGCCCGGGGATTTCACATCCGACTTGACAGACCGCCTGCGTGCGCTTTACGCCCAGTAATTCCG
+
CCCCCGGFGGGGGGGGGGGGGGGGGGGGGGGGGGGGGGGGDFGD@FGGFFGDEGGGGGGCCFGGGGGGDGEGGGGGGGGGGGGGGGGGGDGGGGGGGGF,E<FGFGGGGDGGGDGGGGGGDGGGGGGGGGGGGCFGGGDGGGGGCG,,8@EGFCFGG,@,@DGFFGGG8F,DCFD,,7EE6DD:CGGG6@EFEED:7E8FC8?+4CCD*8CC:>FG45FG>GF12F08<35)9D3)*(;CC@00*:@4C79
@M03364:276:000000000-BLYN8:1:1101:15815:5486 2:N:0:1
GGACTACCAGGGTTTCTAATCCTGTTTGCTCCCCACGCTTTCGCACCTGAGCGTCAGTCTTTGTCCAGGGGGCCGCCTTCGCCACCGGTATTCCTCCAGATCTCTACGCATTTCACCGCTACACCTGGAATTCTACCCCCCTCTACAAGACTCTAGCCTGCCAGTTTCGAATGCAGTTCCCAGGTTGAGCCCGGGGATTTCACATCCGACTTGACAGACCGCCTGCGTGCGCTTTACGCCCAGTAATTCCG
+
CCCCCGGGGGGGGGGGGGGGGGGGGGGGGGGGGGGGGGGGGGGGGGGFGFGGGGGGGGGGGGGGGGGGGGGGGGGGGGGGGGGGGGGGGGGGGGGGGGGGGGGFFGGFGEGGGGGGGGGGGGGGGGGGGGGGGGGGFFGGGGGGGGGGGGGFGGGGGGFGGGGGG;EFGCE?FDGFGGFGGGGGGGGGGGGGGCEGGGGFGGGGFFFDGGGGGFGGF7CC:EADFFFEFEFFGDGFF?GEG@6F77@AGF4
@M03364:276:000000000-BLYN8:1:1101:21241:5489 2:N:0:1
GGACTACAGGGGTTTCTAATCCTGTTTGCTACCCATGCTTTCGAGCCTCAGCGTCAGTTACAGACCAGACAGCCGCCTTCGCCACTGGTGTTCTTCCATATATCTACGCATTTCACCGCTACACATGGAATTCCACTCTTCTCTCTCGCACTCAAGTCTTCCAGTTTCCAATGACCCTCCCCGGTTGAGCCGGGGGCTTTCACATCAGACTTAAAAGACCGCCTGCGCGCGCTTTACGCCCAATAATTCCG
+
CCCCCGGGGGGGGGGGGGGGGGGGGGGGGGGGGGGGGGGGGGGGGGGGGGGGGCGGGGGGGGGGGGGGGGGGGGGGGGGGGGGGGFGGFGGGGGGGGGGGGGGFFGGGDDGGGFGGGGGGGGGGGGGGFEFGGGGGGGGFFFADGGGDGGGGGGGGGGGGGGGGGGGGGGFFGGGGGGGGGGGGGDGGFGGGGGGGGGGGG=E>CGGCGGGGGG>CFGGGDGFFFFBFFFDFCDF)=:EEE3:FG=?<DC4
@M03364:276:000000000-BLYN8:1:1101:8599:5493 2:N:0:1
GGACTACCCGGGTTTCTAATCCTGTTTGCTCCCCACGCTTTCGCACCTGAGCGTCAGTCTTCGTCCAGGGGGCCGCCTTCGCCACCGGTATTCCTCCAGATCTCTACGCATTTCACCGCTACACCTGGAATTCCACCCCCCTCTACGAGACTCAAGCCTGCCAGTTTCAAATGCAGTTCCCGGGTTGAGCCCGGGGATTTCACATCTGACTTAACAGACCGCCTGCGTGCGCTTTACGCCCAGTAATTCCG
+
CCCCCGGGFFGGGGGGGGGGGGGGGGGGGGGGGGGGGGGGGGGGGGGGGGGGGGGGGGGGGGGGGGGGGGGGGGGGGGGGGGGGGGGGGGGGGGGGGGGGGGGGGGGGGGGGGGGGGGGGGGGGGFGGGGGGGGGGGGCGGGGFBFGEEGGGGGGC@FFGGGGGGGFFCEFGGGGGGGGGGEG>FGGGGGGGGGGGEGGGGGE7CDC@@DFGGGGGGGGF3=B??4;D17:BDDGFF:EEE7:6::4<FG7
@M03364:276:000000000-BLYN8:1:1101:17633:5496 2:N:0:1
GGACTACTAGGGTTTCTAATCCTGTTTGCTCCCCACGCTTTCGCACCTGAGCGTCAGTCTTTGTCCAGGGGGCCGCCTTCGCCACCGGTATTCCTCCAGATCTCTACGCATTTCACCGCTACACCTGGAATTCTACCCCCCTCTACAAGACTCTAGCCTGCCAGTTTCGAATGCAGTTCCCAGGTTGAGCCCGGGGATTTCACATCCGACTTGACAGACCGCCTGCGTGCGCTTTACGCCCAGTAATTCCG
+
CCCCCGGGGGGGGGGGGGGGGGGGGGGGGGGGFGGGGGGGGGGGGGGG<@FGGGGGGGGGGGGGGGDGFDCGGGGGGGGGGGGGGGD>FGGFFGGGGGGF9EGGGGGGGGGGGGGGGGGGDFDGGFGG8FCGGGGGGGCEGGGGCGGGGGGGGFGDGGGGGG6CFCGFGGDFFFFGGDGGFGFFGGGGGGGGE8>55EGFGGGFFFGDC3DGGGGGGGGGFCD;@FFFFFFBDGGFFBGGC@?F*:=AGG9
@M03364:276:000000000-BLYN8:1:1101:18413:5496 2:N:0:1
GGACTACACGGGTTTCTAATCCTGTTTGCTCCCCACGCTTTCGCACCTGAGCGTCAGTCTTCGTCCAGGGGGCCGCCTTCGCCACCGGTATTCCTCCAGATCTCTACGCATTTCACCGCTACACCTGGAATTCTACCCCCCTCTACAAGACTCGAGCCTGCCAGTTTCGAATGCAGTTCCCAGGTTGAGCCCGGGGATTTCACATCCGACTTGACAGGCCGCCTGCGTGCGCTTTAGGCCCAGTAATTCCG
+
CCCCCFCGECFGCGGGG9CFE9CFGFECFFGGG,F:FGGEFCF;BCFFG@FCFGE@FFDGFFFG@:FGGD+C:=FG@FG<FGDFG8FFGEDF,@E?,EE<FFFFFDGGGC@=FGD<9FFEEG:FDGGF@ECF9A;3CDDEGGCCEGD?C?3=4+8885>8DFDFGDE;*>>DFG77,=:D6DC>?D6,6C?8CEGG=5<EFGECAF>37D5*0*;+0*373:D1(54><7>)79CA*)00*010::@)*0*
@M03364:276:000000000-BLYN8:1:1101:14425:5507 2:N:0:1
GGACTACTCGGGTTTCTAATCCTGTTTGCTACCCATGCTTTCGAGCCTCAGCGTCAGTTACAGACCAGACAGCCGCCTTCGCCACTGGTGTTCTTCCATATCTCTACGCATTTCACCGCTACACATGGAGTTCCACTGTCCTCTTCTGCACTCAAGTTTCCCATTTTCCGATGCACTTCTTCGGTTGCGCCGAAGGCTTTACCATCAGACTTAAGAAACCGCCTGCGCTCGCTTTACGCCCAATAAATCCG
+
C@<ABF@CFGG7,8@FG,CFDEFCGGGGAF<CE<FFE8ECCFCDCFFECCC<@FC,@FE@@<C,C<EF<CE8@FF7CGGC,8BF:EE8FBC:5E4F9?EFG?EFGDE<F7,8,5,C?:=CDC:?EFE?5AFC4E@FFFGCE8;DGGGFDAFG8B,=EFGGC,,,CE9DG+63+CFAEE?=EFG@3BE,@8CC6@E>1>,@++424?4;*;@C+52=+967?C6(5654/))./15)+(;8ED1;6;AC+;)
@M03364:276:000000000-BLYN8:1:1101:15238:5513 2:N:0:1
GGACTACCCGGGTTTCTAATCCTGTTTGCTCCCCACGCTTTCGCACCTCAGTGTCAGTATCAGTCCAGGTGGTCGCCTTCGCCACTGGTGTTCCTTCCTATATCTACGCATTTCACCGCTACACAGGAAATTCCACCACCCTCTACCGTACTCTAGCTCAGTAGTTTTGGATGCAGTTCCCAAGTTGAGCCCGGGGATTTCACATCCAACTTGCTGAACCACCTACGCGCGCTTTACGCCCAGTACTTCCC
+
CCCCCFGGGGGGGGGGGGGGGGGGGGGGGGGGGGGGGGGGGGGGGGGFGGGGGGGFGGFGGGGGGFGGGGGGGGDGGGGGGDEGGGGGGGGGGGGGFFFFGCFFGGGGGGGGGFGGGGGEEGGGGGDF=EFGFGGGGFGDEGGGGGGGGGGGDFGFGGGFGGGGGFGGG8DFCGG8=EGFGG8,>D,@@FGGE+CE5C:9C@F>FDFFCCCGGCCC7*DFAFDF(66>2>DFGDGFFDGGD)=8F*=):C*
@M03364:276:000000000-BLYN8:1:1101:17557:5514 2:N:0:1
GGACTACACGGGTTTCTAATCCTGTTTGCTACCCATGCTTTCGAGCCTCCGCGTCAGTTACAGACCAGACATCCGCCTTCGCCACTGGTGTTCCTCCATATATCTACGCATGTCACCGGTACACATGGAGTTCCACTGTCCTCCTCTGCACTCAAGTTCCCAAGTTTCCGATGCACCTCTTCGCTGAAGCCGCACCTTTTCCCAGCAGACGAAAGAAACCGCCTGCGCGCGCTTTACGCCCATTAAACCCG
+
<BC<C<FE,6@@F,@CEA,CFF9FF,FGEGCF@F9FGGGAFCF8CF+<F,+,@@FFGGGGCFE<@,9,6,6,:E:,68@F7@B,B,<,C8C,B,4?B8,,C,EB,,5<:?4,C?,E<++6+8,@>AC,?,94FFCFC@>EE;F+7>D89=88F8>=C>,,C,3@F9,=DE==8=AC,1,@,E++@++,,33@6?**,7@F+;@:6*;D?*****368*A,8C56()(:(.85)>*1;1:*7)(**2*)2*1
@M03364:276:000000000-BLYN8:1:1101:17905:5522 2:N:0:1
GGACTACCGGGGTTTCTAATCCTGTTTGCTCCCCACGCTTTCGAGCCTCAGTGTCAGTTACAGGCCAGAGAGCCGCTTTCGCCTCCGGTGTTCCTCCATATATCTACGCATTTCACCGCTACACATGGAATTCCACTCTCCTCTCCTGCACTCAAGTCTCCCAGTTTCCAATGCACACAATGGTTGAGCCACTGCCTTTTACATCAGACTTAAGAAACCACCTGCGCTCGCTTTACGCCCAATAAATCCGG
+
CCCCCGFGGGGGFGGGGGGGGGGGGGGGGGGGGGGGGGGGGGGGGGGFGGGGGGGGGGGGGGGGGGGGGGGGGGGGGGGGGGGGGGGGGGGGFGGGGGGFFFFFGGGGGGGGGGFGGGDEGGGGFGGGGEFGGGGGGGGGGGF@FGGGGGGGGGGGGGFGEGGGFD;EFF9=EFCFFGGGGGEFFGGC?BEGCEGGGGGGFGGGFDFFGGFC7D>FGGDGA9FEFF>B@FBDGG7CB;GGGA@FCF6<;C9
@M03364:276:000000000-BLYN8:1:1101:16997:5522 2:N:0:1
GGACTACAAGGGTTTCTAATCCTGTTTGCTCCCCACGCTTTCGAGCCTCAGTGTCAGTTACAGGCCAGAGAGCCGCTTTCGCCTCCGGTGTTCCTCCATATATCTACGCATTTCACCGCTACACATGGAATTCCACTCTCCTCTCCTGCACTCAAGTCTCCCAGTTTCCAATGCACACAATGGTTGAGCCACTGCCTTTTACATCAGACTTAAGAAACCACCTGCGCTCGCTTTACGCCCAATAAATCCGG
+
CCCCCGGGGGGGGGGGGGGGGGGGGGGGGGGGGGGGGGGGGGGFGGGGGGGGGGGGGGGGGGGGGGGGFGGGGGGGGGGGGGGGGGGGGGGGFGGGGGGGGGGGGG,DFGGGGGGGGGGGGGGGFGGGGGGGFGFGGGGGGFGGGGGGGGGGGGGGGGFGCFGGGGGGGGGGGFDADFEDGG?FGG?8FGGGGCGGFGGCCFFGFFGCGG;DG>FCFGGGFGFEDEF>A>A5C7=CA@:BCF@A*;@?*9:
@M03364:276:000000000-BLYN8:1:1101:20833:5551 2:N:0:1
GGACTACTCGGGTTTCTAATCCTGTTTGCTCCCCACGCTTTCGCACCTGAGCGTCAGTCTTCGTCCAGGGGGCCGCCTTCGCCACCGGTATTCCTCCAGATCTCTACGCATTTCACCGCTACACCTGGAATTCTACCCCCCTCTACGAGACTCTAGCTTGCCAGTTTCAAATGCAGTTCCCAGGTTGAGCCCGGGGATTTCACATCTGACTTAACAAACCGCCTGCGTGCGCTTTACGCCCAGTAATTCCG
+
CCCCCGGGGGGGGGGGGGGGGGGGGGGGGGGGGGGGGGGGGGGGGGGGGGFGGGGGGGGGGGGGGGGGGGGGGGGDGGGGGGGGGDGGGGGGGGGFGGGDGGGGGGGGGEGGGGGGGGGEGGGGGGGGFFGGFGGGGGGGGECGGGGGGGGGGGGGGGBFGFGGGGGGCCDEGFFGGGGGGGGFGGGGGFG5C8EGDGGGGGGFFGGGFGGGF7CC>CFF:EE@DFFF0>EFGGGFFFGGC33F>FFBCC*
@M03364:276:000000000-BLYN8:1:1101:14222:5566 2:N:0:1
GGACTACTGGGGTTTCTAATCCTGTTTGCTACCCATGCTTTCGAGCCTCAGCGTCAGTTACAGACCAGACAGCCGCCTTCGCCACTGGTGTTCTTCCATATATCTACGCATTTCACCGCTACACATGGAATTCCACTCTCCTCTTCTGCACTCAAGTCTCCCAGTTTCCAATGACCCTCCCCGGTTGAGCCGGGGGCTTTCACATCAGACTTAAGAAACCGCCTGCGCTCGCTTTACGCCCAATAAATCCG
+
CCCCCGGGGGGGGGGGGGGGGFGGGGGGGGGGGGGGGGGGGGGGGGGGGGGGGGGGGGGGGGGGGGGFFFFFGGGGGGGGGGGGGGGGGGGGGGGGGGGGGGGGGGGGGGGEGFGGFGGGGGGGGFGGE?FGGAEGGFGGGGG=F;DFGFGGGG8DEBDDFF?DFGFEDDDFCFFCCDFGCCEGGGGGGGGGDGGGGGGC:+,:=DGC*08FGFGFCFFF5EFF@F@59)).8FFEFFGGEE(7FG=AGFC
@M03364:276:000000000-BLYN8:1:1101:26843:5575 2:N:0:1
GGAGTGCTGGGGGGGGGGGGGCGTGGGGCGGCGCGGGCGGGCGCGCGGGAGCGGGAGTGGGGGGGGGGGGGGGGGGCGGGGCGGCCGGGAGGCAGCCGGGGGGGGAGTGAGGTGACGTGTAGAGGGGGGCGGAGAGACGCGGGGGCGGGCGGCGTGTGGGCGGGGGGGGAGGGGTGGACAGAGGGGGAGCGTGGGGGGGACACAGCGGTGGTCACAGACGGCAGGGGGGAGAGGGCAGGAGTGGGGGGGGG
+
-88666=,,66:67=*:**1**2/2188+1**/***/*218/1*/**1/*1*12**//0/12/8***/8>C>**/**21*/*/***1/1**1*/2**//*2*8*12/*0+38+8+,/*/+20+0*:/8*2*2*22/**/**2*1***//**1/2*1**1/1**/8:>*/1/2/**1**+0**288:=21*/*188=*12*)***)*//*)1*********.*.(,)151)7.9<*()2/**).0*/0-/)7
@M03364:276:000000000-BLYN8:1:1101:22662:5581 2:N:0:1
GGACTACTGGGGTTTCTAATCCTGTTTGCTCCCCACGCTTTCGCACCTGAGCGTCAGTCTTCGTCCAGGGGGCCGCCTTCGCCACCGGTATTCCTCCAGATCTCTACGCATTTCACCGCTACACATGGAGTTCCACTGTCCTCTTCTGCACTCAAGTTTCCCAGTTTCCGATGCACTTCTTCGGTTGAGCCGAAGGCTTTCACATCAGACTTAAGAAACCGCCTGCGCTCGCTTTACGCCCAATAAATCCC
+
CBC-BEEFGGGDGFFGGGGGGGGGGGCFGGGFEEGGDGGGGGD;:@BEF8FGGCCEGGGGGG7CC,@ECC7CCFGEC=:E4,CFGGGGGFD<EFGFCDG,FFFGGAFC78FFEGDFEEGGEDGGFGGGFCBFAFFFFGG<EGGF9EB,36@D8D8@FDDFCGGGGGFFGG66+6,<AFGGFGG5<EGG,DDEG85CFGGGG+,14*4;=?DF>CCDF4CCAE>;;53=25>:*9<292C:=@65DFF2***
@M03364:276:000000000-BLYN8:1:1101:24213:5594 2:N:0:1
GGACTACAAGGGTTTCTAATCCTGTTTGCTCCCCACGCTTTCGCACCTGAGCGTCAGTCTTCGTCCAGGGGGCCGCCTTCGCCACCGGTATTCCTCCAGATCTCTACGCATTTCACCGCTACACCTGGAATTCTACCCCCCTCTACGAGACTCTAGCTTGCCAGTTTCAAATGCAGTTCCCAGTTTGAGCCCGGGGATTTCACATCTGACTTAACAAACCGCCTGCGTGCGCTTTATGCCCAGTAATTCCG
+
CCCCCGGFFGCFGGGGGGGGGCCCAFC<9EFGGGGC7FGGGAEC@FCEFGGCFFECCEFGFF,FFCCEFDCFGGFCCFEGDGE@F8FFGGG9<?BFG,B,CEE?CE9FC7:=EEBEF:FGGGCEE=A,,=FFFC,=DFGGGGGGGGFD@83:8,,@EFGGG,3DFFFA<9,@<,,,7BE:9DG2DFDGFGFDEEEED:C,::+;A0+7+;>;FCD>C*;*)581,A172BD)9<C)*4AF66:6*2=:F7*
@M03364:276:000000000-BLYN8:1:1101:7461:5599 2:N:0:1
GGACTACCAGGGTTTCTAATCCTGTTTGCTCCCCACGCTTTCGCACCTGAGCGTCAGTCTTTGTCCAGGGGGCCGCCTTCGCCACCGGTATTCCTCCAGATCTCTACGCATTTCACCGCTACACCTGGAATTCTACCCCCCTCTACAAGACTCTAGCTTGCCAGTTTCAAATGCAGTTCCCAGTTTGAGCCCGGGGATTTCACATCTGACTTAACAAACCGCCTGCGTTCGCTTTACGCCCAGTAATTCCG
+
CCCCCGFGGFGGGGGEFFCEFGGGGGGGGGGGGGGGGGGGGGGGCGGGGDGGGGDEGGGGGGGGGGGFGGGGGGGGGGGG7C@7CFDGGGFGGGEAFC<9=<EGFFGG7FFGAFEFFGGG>FGGGFFEFDFFEFGGCF@CEGGGEEGGC838EAFGGGGG7:C,D9DFGFEAEFCF;EFGFFC,@BCDGFG5?EE=EGDGGFGGFFFFGGGG+@CD*;=F::>@FF>>():5CDF<=222:81FF>?>GF*
@M03364:276:000000000-BLYN8:1:1101:21411:5600 2:N:0:1
GGACTACTGGGGTTTCTAATCCTGTTTGCTCCCCACGCTTTCGCACCTGAGCGTCAGTCTTTGTCCAGGGGGCCGCCTTCGCCACCGGTATTCCTCCAGATCTCTGCGCATTTCACCGCTACACCTGGAATTCTACCCCCCTCTACAAGACTCTAGCCTGCCAGTTTCGAATGCAGTTCCCAGGTTGAGCCCGGGGATTTCACATCCGACTTGACAGACCGCCTGCGTGCGCTTTACGCCCAGTAATTCCG
+
CCCCCGGGGGGGGGGGGFGGGFGGGGGGGGFGGGGGGGGGGGGGGGGFFGGGGGEFGGGGGDFGDFCFDCDGGGGDGGGGGGGGGGGGGEGGEGGFGGGGF8EFGGGGCEEGGGGGGGGGGGGFEFGGGGGGGGCCFDFGGGGGGGGGFFGGGDGGAFFGFGGGGGFGGGDGGGGGGGGGGCFCDF6CF7DDCGG==:C?FGGGFGDGC38CFCGFGDGGE571?FFFBEFEGGG2=(8:C@?/:**)279
@M03364:276:000000000-BLYN8:1:1101:21861:5662 2:N:0:1
GGACTACAGGGGTTTCTAATCCTGTTTGCTCCCCACGCTTTCGCACCTGAGCGTCAGTCTTCGTCCAGGGGGCCGCATTCGCCACCGGTATTCCTCCAGATCTCTACGCATTTCACCGCTATACCTGGAATTCTACCCCCCTCTACGAGACTCTAGCTTGCCAGTTTCAAATACAGTTCCCAGGTTGAGCCCTGGGATTTCACATCTGACTTAACAAACCGCCTGCGTGCGCTGTACGCCCAGTAACTCCG
+
--BC@CFFGFGGGGGGDGA<E<FGGGGC9FGEDGGGG7FCFGGC:CFFGG8FEGGGGFDFG,C9,B7F8:F7B+>F+4=,B,4??FGCFGGGAFEFFF8AFCF?E,5A78CFF????:+=F+,E9EEDCGG:F?D@,8+3>@EF,CB+C3:C@>@;FCGB7:C:DFA3=CGC,7,,7<:<DGCBDE8E7FFG7F5:6BC,=8=F=CC78:CF>CGDC>8*)=01/A152BBED)7<?8>22;49*0*-*2*
@M03364:276:000000000-BLYN8:1:1101:15681:5663 2:N:0:1
GGACTACTGGGGTTTCTAATCCTGTTTGCTACCCATGCTTTCGAGCCTCAGCGTCAGTTACAGACCAGACAGCCGCCTTCGCCACTGGTGTTCTTCCATATATCTACGCATTTCACCGCTACACATGGAGTTCCACTGTCCTCTTCTGCACTCAAGTTTCCCAGTTTCCGATGCACTTCTTCGGTTGAGCCGAAGGCTTTCACATCAGACTTAAGAAACCGCCTGCGCTCGCTTTACGCCCAATAAATCCG
+
CCCCCGGGGGGGGGGGGGGGGGGGGGGGGGGGGGGGFGGGGGGGGGGGGGGGGGGGGGGGGGGGGGGGGGGGGGGGGGGGGGGGGGGGGGFGGGGGGGGGGGCFGGGGGGGGGGGGGGGGGGG?CFGGFGGGGGFGGGGGGGGGEFGGFGGGFDFFFGGGFGGGGGGGEEGGGGDGGGGGGDBEFDEGGGGG6;EGGEGGGGFGFG7**3;FCCFGFCE9BG>7@4@FFFE8CFF<F?GDEB<FG7;?FC5
@M03364:276:000000000-BLYN8:1:1101:7666:5669 2:N:0:1
GGACTACCGGGGTTTCTAATCCTGTTTGCTCCCCACGCTTTCGCACCTGAGCGTCAGTCTTTGTCCAGGGGGCCGCCTTCGCCACCGGTATTCCTCCAGATCTCTACGCATTTCACCGCTACACCTGGAATTCTACCCCCCTCTACAAGACTCTAGCCTGCCAGTTTCGAATGCAGTTCCCAGGTTGAGCCCGGGGATTTCACATCCGACTTGACAGACCGCCTGCGTGCGCTTTACGCCCAGTAATTCCG
+
CCCCCGGGEGGGGGGGGGGGGGGGGGGGGGGGGGGGGGGGGGGGGGGGGGGGGGGGGGGGGGGGGGGGGGGGGGGGGGGGGGGGGGGGGGGGGGGGGGGGGGCFGGGGGGGGGGGGGGGECEGGGGGGGGGGGDFGGG6FEEGGGGGGFGGGGGGGGFFGGFFGGFGGGFCFGGGGGGGFGGGGGC8E6CFGEECGGGGGFCFC@FFCDGGDGCCD7;EEEGFFB>15()05DDF>@:EGGEBFGGF<FF2
@M03364:276:000000000-BLYN8:1:1101:16873:5689 2:N:0:1
GGACTACTAGGGTTTCTAATCCTGTTTGCTCCCCACGCTTTCGCACCTGAGCGTCAGTCTTTGTCCAGGGGGCCGCCTTCGCCACCGGTATTCCTCCAGATCTCTACGCATTTCACCGCTACACCTGGAATTCTACCCCCCTCTACAAGACTCTAGCCTGCCAGTTTCGAATGCAGTTCCCAGGTTGAGCCCGGGGATTTCACATCCGACTTGACAGACCGCCTGCGTGCGCTTTACGCCCAGTAATTCCG
+
CCCCCGGGGGGGGGGGGGGGGGGGGGGGGGGGGGGGGGGGGGGGGGGGF@FFGGGEGGGGGGFGGGGGGGGGGGGGEFGGFGGGGGGGGCGGGFDGFGGDFGGFGDFFGGGGGGFGGGGGGGGGGGGGFGGGGGGGGGGGGCGGGGGFGGGFFGGFGGGGGGGGGGGGEFGGF9DCFGGG6EFGGGGGGGGC7EGGCEGFDFG7FGCDGGD<*:FFGGGGFGE@FF9@BEFFGDF)70CGEE<FFC?4FF*
@M03364:276:000000000-BLYN8:1:1101:22168:5700 2:N:0:1
GGACTACTAGGGTTTCTAATCCTGTTTGCTACCCATGCTTTCGAGCCTCAGCGTCAGTTACAGACCAGACAGCCGCCTTCGCCACTGGTGTTCTTCCATATATCTACGCATTTCACCGCTACACATGGAATTCCACTCTCCTCTTCTGCACTCAAGTCTCCCAGTTTCCAATGACCCTCCCCGGTTGAGCCGGGGGCTTTCACATCATACTTACGAAACCGCCTGCGCTCGCTTTACGCCCAATAAATCCG
+
CCCCCG6FFFGGGGGGGC<FFGGGGGGGGGGGF,CFFAFGGGG8FD7FCC8FGEGGGGGGGDF9EGGGFCEDEGFCEGF?FGGGCCFCCFFF<FF<FFFAFAEDFGGGG,BCBFCF9CCECFFGFFGFFAF@E,EEFDGCFGFGGGGG;DC?BD@EE,@F9EGGGFEGC;AB?FD866@=@6CEEEG8<FF+9:8>*>F7:+=+=DC+++4+:+*//9EGEGFFFA,;,>5B*7DCA:>EGF?FFFFBFC1
@M03364:276:000000000-BLYN8:1:1101:16060:5708 2:N:0:1
GGAGTTCCGGGGTATCTAAGACTTTTTGCTCCCCCCCCCTTCGCACCCGGGCGTCAGTCTTTTTCCAGGGGGCCGCCTTCGCCACCGGTGTTCTCCCCGATCTCTTCGCATTTCACTGCTTCTCCTGGAATTCTACTCCTCTTCTCAAGGCGCCAACTTTCCCATTTCGAATGGCGGTTCCAGGGGTAGCCCGGGGATTTCCCAACCCCTCTGACCTGCCGCCTGCGTTCGGTGTACGGCCCGTAAATCCG
+
8@--86,CFFCC+,;66,=,,;C<-EF+6C6CD,@++++7C66,,6+,6++8>:=CECD,C<5,,5C,C,C7+@:+=:F,+8B+?FFG7+8+5,8,:>++8:ED=,,+8++@,=,@,@,,8,,3@,,58:3@,3@,,33,>@,+,65,,,1******,,,,21,724,5**+++*/*:*/0++5***2*208/*:C:8CC**2*)*****/0**2**2*08773(.(0(7))1/9.1(*/:;(.)1)-22/
@M03364:276:000000000-BLYN8:1:1101:11923:5716 2:N:0:1
GGACTACAGGGGTTTCTAATCCTGTTTGCTCCCCACGCTTTCGCACCTGAGCGTCAGTCTTCGTCCAGGGGGCCGCCTTCGCCACCGGTATTCCTCCAGATCTCTACGCATTTCACCGCTACACCTGGAATTCTACCCCCCTCTACAAGACTCTAGCCTGCCAGTTTCGAATGCAGTTCCCAGGTTGAGCCCGGGGATTTCACATCCGACTTGACAGACCGCCTTCGTTCGCTTTACGCCCAGTAATTCCG
+
CCCCCGGGGGGGGGGGGGGGGGGGGGGGGGGGGGGGGGGGGGGGGGGFGFFGGGGGGGGGGGGGGGGGFDGGGGGGGGGGGGGGGGGGGGGGGGGCFFGGGGGGGGGGGGGGGGGGGGGGGGGGGGGGFGGGGGGGGFGGGGGGGGGFFFGGGGFAFGGGFGCFFGGGGFCGG9;EGGGGGFGGGGGGGGGGGG>EC5CEGGGGFGGGGGDGGFFFDDGF35>BFFFF0>BDGGGFF?EC:)4?FGFAGG7
@M03364:276:000000000-BLYN8:1:1101:6456:5730 2:N:0:1
GGACTACAGGGGTTTCTAATCCTGTTTGCTCCCCACGCTTTCGCACCTGAGCGTCAGTCTTTGTCCAGGGGGCCGCCTTCGCCACCGGTATTCCTCCAGATCTCTACGCATTTCACCGCTACACCTGGAATTCTACCCCCCTCTACGAGACTCTAGCTTGCCAGTTTCAAATGCAGTTCCCAGGTTGAGCCCGGGGATTTCACATCTGACTTAACAAACCGCCTGCGTGCGCTTTACGCCCAGTAATTCCG
+
CCCCCGGGGGGGGGGGGGGGGGGGGGGGGGGGGGGGGGGGGGGGGGGGGGGGGGGGGGGGGGGGGGGGGGGGGGGGGGGGGGGGGGGGGGGGGGGGGDGAFGGGGGGCGEGGGGGGGGGGGGGGGGGGGGGGGGGGGGGGGGGGGGG6B8EFFGGGGGGGGGGGGGGGGGGGGGFFGGGG?FCCGF:CGFGGGGDGCGGGGGGGAGGFGGGGG+>CF*:A3CDFFF>EBF@>GGG9B?GG:369:F64FG2
@M03364:276:000000000-BLYN8:1:1101:20265:5730 2:N:0:1
GGACTACCGGGGTTTCTAATCCTGTTTGCTCCCCACGCTTTCGCACCTGAGCGTCAGTCTTTGTCCAGGGGGCCGCCTTCGCCACCGGTATTCCTCCAGATCTCTACGCATTTCACCGCTACACAGGAAATTCCACCACCCTCTACCGTACTCTAGCTCAGTAGTTTTGGATGCAGTTCCCAGGTTGAGCCCGGGGATTTCACATCCAACTTGCTGAACCACCTACGCGCGCTTTACGCCCAGTAATTCCG
+
CCCCCGFFGGGGGGGGGGGFFFGGGGGGGGGGFGFGGGGGGGGGGGGFGGFFGFFGGFGGGGGGAFGGGGGGGGGGGGGGGGGDGGGGGGGGGGFGGGGGGGFGGGGGGGGGGGG9FGGGGGF8FCGFGGGGFGGGGGGGGGGF=3>>DEGFFEEGGGGGGGGGGFFFFCCGGGGGGGFGGGGGGGFFFCDE=EGGCGFGGGGGFDGDCFFGGFFF7;C5AFFFEFFEFFF:<C3>=:*:C>6FF7=4:>>
@M03364:276:000000000-BLYN8:1:1101:6528:5736 2:N:0:1
GGACTACTGGGGTATCTAATCCTGTTTGCTCCCCACGCTTTCGAGCCTCAGCGTCAGTTACAGACCAGAGCGCCGCCTTCGCAACTGGGGTTCCTCCATATATGTACGCATTTCACCGCTACACATGAAATTCCACTCTTCTCTCTCGCACTCAAGTCTTCCAGTTTACAATGACCCTCCCCGGTGGAGCCGGGGGCTTTCACATCAGACTCAATAGACCGCCTGCGCGCGCTTTACGCCCAAGAATTCCC
+
A-6CC,,CFG<+@,;FE<E@,6@6;ECF<@,FG7,@@:@,,;@D<6+EFGGCF,CGG<F,C<<,:6<,,C,66+8@@,4,,68@6BFG,+8@E<EG@8B,5E@,,59=C=FCF,<CFG7C@+AF9:E,C,5EFGGD=,,C8,,=33,@++@=D?,,37,3@E@D,;3,,3,,,,,3@6::+C>CF*@?,,@*15:C=E*0;+@232+29*2*2*++++3=DGB3::()()5>5*94*(2*:>1)470)>F4
@M03364:276:000000000-BLYN8:1:1101:14408:5745 2:N:0:1
GGACTACACGGGTTTCTAATCCTGTTTGCTCCCCACGCTTTCGCGCCTCAGCGTCAGTTGCGAGCCAAAGAGCCGCTTTCGCCACTGGTGTTCCTCCATATCTCTACGCATTTCACCGCTACACATGGAATTCCACTTTTCTCTCTCGCACTCAAGACTTACAGTTTCCAATGAACCTCCCGGGTTGAGCCGGGGGCTTTCACATCTGACTTAAAAGACCGCCTACGCGCCCTTTACGCCCAGTAATTCCG
+
CCCCCGG8,BEGGGGGGGGFGGGGGGGGGGGGGGGGGGGGGGGGGGGGGGGGGGGGGGGCF:6+CGGD,,E6EFGGEGGGGGGGGGGGGGGGGGGGG8FFF,=FFFCFGGGGGFAFFFGGGEGG9:FGFDGGGE,,C,,7CAB=F,=CEEGGGFDG,,6,3EDGGDDA,7@E?,,3+,35++5BFGGGGGG8E*8:*=FCCCFGFC+;:DGGC+1;+1CF>DBF(70<;>58DDD<F0C:C>:F7:6:CC>
@M03364:276:000000000-BLYN8:1:1101:23221:5758 2:N:0:1
GGACTACTAGGGTTTCTAATCCTGTTTGCTCCCCACGCTTTCGCACCTGAGCGTCAGTCTTCGTCCAGGGGGCCGCCTTCGCCACCGGTATTCCTCCAGATCTCTACGCATTTCACCGCTACACCTGGAATTCTACCCCCCTCTACGAGACTCTAGCTTGCCAGTTTCAAATGCAGTTCCCAGGTTGAGCCCGGGGATTTCACACCTGACTTAACAAACCGCCTGCGTGCGCTTTACGCCCATGAATTCCG
+
CCCCCFGGFGGGGGGDGGFGGFGGGGGGGGGGGGGGGGGGGGGGCCGCDGGGGGGGGFCGGGGDGGGGGGEGGCEGFGCGCEGGGGGDGD@FGGGGGGG,9FEF;9C=F@FGFGGC9:BC++,F8=FEFEGGGFGFGGFG78BFGGFEC+8?FFA9DG9:C,<DG9CFGGGDFGGFGFGAFGFDGCFF9ECCCC:E?EC9C+A+)*;856C:DC>>FCFEEGFF?F>537).9554*(2:*)()2294FF2
@M03364:276:000000000-BLYN8:1:1101:6563:5761 2:N:0:1
GGACTACTGGGGTTTCTAATCCTGTTTGCTCCCCACGCTTTCGAGCCTCAGTGTCAGTTACAGGCCAGAGAGCCGCTTTCGCCTCCGGTGTTCCTCCATATATCTACGCATTTCACCGCTACACATGGAATTCCACTCTCCTCTCCTGCACTCAAGTCTCCCAGTTTCCAATGCACACAATGGTTGAGCCACTGCCTTTTACATCAGACTTAAGAAACCACCTGCGCTCGCTTTACGCCCAATAAATCCGG
+
CCCCCGGGGGGGGGGGGGGGGGGGGGGGGGGGGGGGGGGGGGCDGGGGGGGGGGGFGGGGGFGFGGGGGGGGGGGGEFGGGGDBFGGGGGGGGGGGFGGGGGGGGGFGGGGGFF?FFGGGGCFCFD9=E?FGGGGGGGFGGGGGF,48EG@DGG>FGGGGFDF?FDFGGGGF8DFGGGGGGG8FGGGFF@8CGC?:CEGGGGFFF8CFFGFFGFGGGGC5?GFBBDFA2;DDFFGE4-BED5@ACGF?7C>
@M03364:276:000000000-BLYN8:1:1101:7068:5766 2:N:0:1
GGACTACCCGGGTATCTAATCCTGTTTGCTACCCATGCTTTCGAGCCTCAGCGTCAGTTACAGACCAGACAGCCGCCTTCGCCACTGGTGTTCTTCCATATATCTACGCATTTCACCGCTACACATGGAGTTCCACTGTCCTCTTCTGCACTCAAGTTTCCCAGTTTCCGATGCACTTCTTCGGTTGAGCCGAAGGCTTTCACATCAGACTTAAGAAACCGCCTGCGCTCGCTTTACGCCCAATAAATCCG
+
CCCCCGFGDGGGGGFGGGGGGGGGGGGGGGGGGGGGGGGGGGGGGGGGGGGGGGGGGGGGGGGFFGFFGGGGGFGGGGGGGGGEGGGGGGGGGGGGGGGGGGDFFGGGGGGGGGGGGGGGGFGGGGCFGGGGGGFCEDFCGGGGFGGGGGGGGGGCGGGF@FGGGGFGGGGEGGGGGGGGGGGGGGGGGGG67CECDGGGGGGGCCCG>>DGGGF7B*<CBGFFFFFFFFFFGGGEFFGGGFFFFFFFGG>
@M03364:276:000000000-BLYN8:1:1101:20959:5769 2:N:0:1
GGACTACTCGGGTATCTAATCCTGTTTGCTCCCCACGCTTTCGAGCCTCAGTGTCAGTTACAGGCCAGAGAGCCGCTTTCGCCTCCGGTGTTCCTCCATATATCTACGCATTTCACCGCTACACATGGAATTCCACTCTCCTCTCCTGCACTCAAGTCTCCCAGTTTCCAATGCACACAATGGTTGAGCCACTGCCTTTTACATCAGACTTAAGAAACCACCTGCGCTCGCTTTACGCCCAATAAATCCGG
+
CCCCCGGGGGGGGGGGGGGGGGGGGGGGGGGGGGGGGGGGGGGGGGGGGGGGGGGGGGGGCFGGGGGGFGGGGGGGDGDFGGGGGGGGGGGGGFGFGFFGGGGGGFFFGGGGGDFGGGGGDGEGGGGGGFGGGGGGGCFGGGGGGGGGC?FFGGGGGGGCAEEGDFGAEEFGGFGFFGEF8,8E,@DFGGGGFFGGGGGDC8CFA+A>*9+@CCFGCD6EFEF=BDADAFEDGDGE>D8CEF@ACCAEDGD
@M03364:276:000000000-BLYN8:1:1101:5751:5774 2:N:0:1
GGACTACTGGGGTATCTAATCCTGTTTGCTACCCATGCTTTCGAGCCTCAGCGTCAGTTACAGACCAGACAGCCGCCTTCGCCACTGGTGTTCTTCCATATATCTACGCATTTCACCGCTACACATGGAGTTCCACTGTCCTCTTCTGCACTCAAGTTTCCCAGTTTCCGATGCACTTCTTCGGTTGAGCCGAAGGCTTTCACATCAGACTTAAGAAACCGCCTGCGCTCGCTTTACGCCCAATAAATCCG
+
CCCCCGGGGGGGGGGGGGGGGGGGGGGGGGGFGGGGGGGGGGGGGGGGGGGGGGGGGGFGGGGGGGGGGGGG@FGGGGGGGGGGGGGGFGGGGGGGGGGGGGGGGGFGDCCEGGGGGGFGGEFGGGGGFFGGGGGEFFDFGGGGDGGGGGGDDCFGGDFGGGGGGGGC=EGGGGCCAFGGCA8E=88DGGGGGEGGGGGFDCGGFGGGGGGGGCFGGFGG4C>>DFBA(:DECGG3A;EGCD7FDF19GC>
@M03364:276:000000000-BLYN8:1:1101:18346:5776 2:N:0:1
GGACTACCGGGGTTTCTGATCCTGTTCGCTCCCCCCGCCTTCGCACCTGAGCGTCAGTCTTTGTCCAGGGGGCCGCCTTCGCCACCGGTATTCCTCCAGATTTCCACGCCTTACACCGCTACACTTGGAGTTCCACTGTCCCCTTCTGCGCTCAAGTTTCCCAGTTTCCCATGCACTTCTTCGGTTGAGCCTCAGGCTTTTCGATCCGCCTTAAGACACCGCCTGGGCTCGCTCTACGCCCAATAAATTCG
+
AC?6A,,CF@F:@:@FF,6<@FGGE6,6@,6@F;+@@+6BBF,B,@@,:@EGEFF76FC<F,<<CFE8<:6++7++8+4=7FCCCBC+4+4,B?EFB8F,,,4@,,543+,38:,:,@@@7>><,,:3,@=<,,3,,,73>,,3,,3;F5@9889,@,,2@FFFBE>DA,624B,D<CEGC;BE7::C,B,,*++=*3?+0+*21*1*2/9C6?@7*;<C)*.(()-82<>39*9)9(//C)(.9C1)*:7
@M03364:276:000000000-BLYN8:1:1101:11394:5782 2:N:0:1
GGACTACAGGGTATCTAATCCTGTTTGCTCCCCACGCTTTCGCACCTGAGCGTCAGTCTTCGTCCAGGGGGCCGCCTTCGCCACCGGTATTCCTCCAGATCTCTACGCATTTCACCGCTACACCTGGAATTCTACCCCCCTCTACGAGACTCAAGCCTGCCAGTATCAGATGCAGTTCCCGGGTTGAGCCCGGGGATTTCACATCTGACTGAACAGACCGCCTGCGTGCGCTTTACGCCCAGTAATTCCG
+
CCCCCGGCGGGGGGGGFGGGGGGGGGGGGGGGGGGGGGEGCGGGDFGGFGGGGGGGGGGGGGGEGGFGGGGEGEGGGGGGGGCGGGG>F+ECFFFGGGEFGFGGGGGGGGGGGGGGDGGGGGGGGGGGFG8DFEGCGGGGGGGGGF@C@EGFGCECCCEGG@CGGCAEFGEGGGFA,:FGGE5>::<?CBCC?EE8E6BCFGGFF7DFGG+;:67CGF=537.::D?31@>>DGGFF4C:5;3@CC=<09
@M03364:276:000000000-BLYN8:1:1101:22484:5782 2:N:0:1
GGACTACAAGGGTATCTAATCCTGTTTGCTCCCCACGCTTTCGCACCTGAGCGTCAGTCTTTGTCCAGGGGGCCGCCTTCGCCACCGGTATTCCTCCAGATCTCTACGCATTTCACCGCTACACCTGGAATTCTACCCCCCTCTACATGACTCTAGCCTGCCAGTTTCGAATGCAGTTCCCAGGTTGAGCCCGGGGATTTCACATCCGACTTGACAGACCGCCTGCGTGCGCTTTACGCCCAGTAATTCCG
+
CCCCCGGGGGGGGCFFFFGGGGGGGGGGGGGGFCFGGGGGDGGGEGGGFGGGGGGGDGGGGGGGGFEEFCCCFFGGGGGGFGGGGFGGGGGGFGGFGFDGG@EEEFGGGGGGGGGGGGGD@BFFCFEGGGGGGGFGG88:CEGGFCA,6DF@FGGGGDFCGGGGFGGGEFGGGGFGFFFEEF6CGGGGGGFFDCE5=GGGGGG@B408<<3CF>DF65C5>EEF6F6.(7<BD5<AF:GEGDBFD*1:F7>
@M03364:276:000000000-BLYN8:1:1101:10234:5793 2:N:0:1
GGACTACAGGGGTTTCTAATCCTGTTTGCTCCCCACGCTTTCGCACCTGAGCGTCAGTCTTTGTCCAGGGGGCCGCCTTCGCCACCGGTATTCCTCCAGATCTCTACGCATTTCACCGCTACACCTGGAATTCTACCCCCCTCTACAAGACTCTAGCCTGCCAGTTTCGAATGCAGTTCCCAGGTTGAGCCCGGGGATTTCACATCTGACTTAACAAACCGCCTGCGTGCGCTTTACGCCCAGTAATTCCG
+
CCCCCGGGGGGGGGGGGFFGGGGGGGGGGGGGFGGGGGGGGGGGGGGGGGGGGGGGGGGGGGGGACFGGGGGGGGGGGGGFGGGGGGGGDGGGGGFGGGGGGGGGGGGGGGGGGFFGGGGGGGGGGGGDGGGGGGGDGGGEGCDDFFBFGGGGGGCGGGGGGGGFFGDEGGGGGGGGGD7EGFFGFEFFGFEGGGGDCEFGGFCFGGGCGGCFFGGG4@E:=B@<FFE?:@@DD3<F28EGFFFGGFAG:9
@M03364:276:000000000-BLYN8:1:1101:5580:5798 2:N:0:1
GGACTACCGGGGTTTCTAATCCTGTTTGCTCCCCATGCTTTCGAGCCTCAGTGTCAGTTACAGGCCAGAGAGCCGCTTTCGCCTCCGGTGTTCCTCCATATATCTACGCATTTCACCGCTACACATGGAATTCCACTCTCCTCTCCTGCACTCAAGTCTCCCAGTTTCCAATGCACACAATGGTTGAGCCACTGCCTTTTACATCAGACTTAAGAAACCACCTGCGCTCGCTTTACGCCCAATAAATCCGG
+
CCCCC<EECFCGGGGFGFFGFGGGGGGG,CE6FFGGGFCFDFGF?FFCEFFDFGGGGFGC,CFF7BF@FFGGCFDFEFCGEGCFGGDDGBF7FFCFGGGGCFDFFGGFG:F:@EGAFG:@F7AFGGGEFFGGCGG:;FGGGCD@?=ECGG8D8DGFFED9B,,@=EF9:>FGFGDGGFGDFF6EFGFGGGGGG?FFFG9E>CFFFD97C79=88@FCC8C5EA4@AAA?4?B9?+18@BCE:=ADC@CF31
@M03364:276:000000000-BLYN8:1:1101:13088:5814 2:N:0:1
GGACTACTGGGGTATCTAATCCTGTTTGCTCCCCACGCTTTCGCACCTGAGCGTCAGTCTTTGTCCAGGGGGCCGCCTTCGCCACGGGTATTCCTCCAGATCTCTACGCATTTCACCGCTACACCTGGAATTCTACCCCCCTCTACAAGACTCTAGCCTGCCAGTTTCGAATGCAGTTCCCAGGTTGAGCCCGGGGATTTCAAATCCGACTTGACAGACCGCCGGCGTGCGCTTTACGCCCAGGAATTCCG
+
CC9@C<@@FECGF7F@E<@@,CFFFCFGGDG8FB,@FCEGGGGB@7CFCCFFEFGFBEGFGEFFGAA<FEGC7@FFFECDFFCBF+@FF7=FG,@E<<F954@,CCEFC7=BFEGGA++64@=AE:FF@FG8C<9A@88FEG>638>DCEGGFGGDCCFC7ECEFG,ECF,@C;ACFFG7,,>D:D66986*9?8E:ECF+1+2@DCD3):3**2;6***:/5(454>6>353>CAFF5C*)()*205CC7
@M03364:276:000000000-BLYN8:1:1101:18653:5819 2:N:0:1
GGACTACTGGGGTTTCTAATCCTGTTTGCTCCCCACGCTTTCGCACCTGAGCGTCAGTCTTTGTCCAGGGGGCCGCCTTCGCCACCGGTATTCCTCCAGATCTCTACGCATTTCACCGCTACACCTGGAATTCTACCCCCCTCTACGAGACTCTAGCTTGCCAGTTTCAAATGCAGTTCCCAGGTTGAGCCCGGGGATTTCACATCTGACTTAACAAACCGCCTGCGTGCGCTTTACGCCCAGTACTTCCG
+
CCCCCGGGGGGGGGGGGFFGFGGGGFGGGFGCFGCGG+B@EFGGECFEFFGGGGG7FCFFGGFGAF9FG>FGEGGGGCCFCGCFFFEEGCFCGGGGGGG9F@@CAB<FFCGGFCDGGGEEBGGGFFGGFBFDFFDDGFGGC6>DF;EE7EC?F9EGGGGGGD,@<DBF7;>EGGGGGFGCGGFC::FFGGGGCEDD:E:FGFG7ADFCC7:FFFFF7<FG>C>;?F>>07BD:<3>*88:E3<FG*99C0/
@M03364:276:000000000-BLYN8:1:1101:23288:5828 2:N:0:1
GGACTACTGGGGTTTCTAATCCTGTTTGCTCCCCACGCTTTCGCACCTGAGCGTCAGTCTTTGTCCAGGGGGCCGCCTTCGCCACCGGTATTCCTCCAGATCTCTACGCATTTCACCGCTACACCTGGAATTCTACCCCCCTCTACAAGACTCTAGCCTGCCAGTTTCGAATGCAGTTCCCAGGTTGAGCCCGGGGATTTCACATCCGACTTTACAGACCGCCTGCGTGCGCTTTACGCCCAGTAATTCCG
+
CCCCCGGGGGGGFGGGGGGGGGGGGGGGGGGFFGGEGGGGCGGGGGGGFCFGGGGCFGGGGGGGGGGFGGGGCFGGGGGGGGGGGGGGGDGGGGGGGGG<FGGGGGGGGGEGGGGGG7BEGGFGGGGGG@FFGGGCDG?FDCEGFFCC,DGGGFBDFCD88EF?FFCF886DFGGCEFEFGGGFDFF,CFGGGCEGGDGGG:@CADFGGGG:++2;*+;*:CAF0<1><>5;<7C<FBGGGE19F>=<FF6
@M03364:276:000000000-BLYN8:1:1101:16021:5833 2:N:0:1
GGACTACTCGGGTTTCTAATCCTGTTTGCTCCCCACGCTTTCGCACCTGAGCGTCAGTCTTCGTCCAGGGGGCCGCCTTCGCCACCGGTATTCCTCCAGATCTCTACGCATTTCACCGCTACACCTGGAATTCTACCCCCCTCTACGAGACTCTAGCTTGCCAGTTTCAAATGCAGTTCCCAGGTTGAGCCCGGGGATTTCACATCTGACTTAACAAACCGCCTGCGTGCGCTTTACGCCCAGTAATTCCG
+
CCCCCGGGGGGGGGGEFGGGGGGGGGGGGGGGGGGGGGGGGGGGGGGGGGGGGGDGGGFGGGGGG7CFGGGEFGGGGGGGGGGGGGFGGEGGGGGG@FGGGECGGGFFGGGGGGGGFFGGFCGGGGGG8FFCAFGGGGGGGGGGGGFGGGEGGGGGGGGFGGGGGGGGCAFFGGGGGGGGCEF5FGGGGFGGG*BEEGGGGGD7ACGGGFFCCDFGGGGFEDE?(57EFFFFGGGFFFG5>><F>CF<>F*
@M03364:276:000000000-BLYN8:1:1101:17992:5853 2:N:0:1
GGACTACTAGGGTATCTAATCCTGTTTGCTCCCCACGCTTTCGAGCCTCAGTGTCAGTTACAGGCCAGAGAGCCGCTTTCGCTTCCGGTGTTCCTCCATATATCTACGCATTTCACCGCTAAACATGGAATTCCACTCTCCTCTCCTGCACTCAAGTCTCCCAGTTTCCAATGCACACAATGGTTGAGCCAGTGCCTTTTACATGAGCCTTAAGAAACCACCTGCGCTCGCTTTCGGCCCAATAAAGCCGG
+
C99CC,CDAFCFEGGGF9,<EEFFGGDF<FF8@FF:@+BFDDCFE;:8EA@CFC6EF66E@<E8CFFG8F,,C68+@FGG>,,:,BFFEGBF,,9,9EF,<54,99BFC7:=FGG9CF@+++CF,E<<BEF,=,9E,@,A@@,D?E,,6@@+D,>98E,,3@,DFEFE=,,7AFE=,@@8,@EB>CEFFEF,<DECC;;A+;C7++2+03A*2DF859,401*80?)/49:8:48(25:**),/;++7985
@M03364:276:000000000-BLYN8:1:1101:3831:5872 2:N:0:1
GGAACTACCCGGGTTTCTAATCCTGTTTGCTCCCCACGCTTTCGCACCTGAGCGTCAGTCTTTGTCCAGGGGGCCGCCTTCGCCACCGGTATTCCTCCAGATCTCTACGCATTTCACCGCTACACCTGGAATTCTACCCCCCTCTACAAGACTCTAGCCTGCCAGTTTCGAATGCAGTTCCCAGGTTGAGCCCGGGGATTTCACATCCGACTTGACAGACCGCCTGCGTGCGCTTTACGCCCAGTAATTCC
+
CCCCCGGGGFGGGGGGGGGFGGGFGGGGGGGGGGGGGGGGGGGGGGGGGGGGGDCEGGGGGGGGEGGGGGGGGGGGGEGGGFGG,FFFGGGGGGFDGGGGFGEECFGFGGGGGGGGGGGGDGGC8>FFGFFGGGGGGC?FCGDDGFGGG6EFFGCF9,DEFGGG7;DEEEG>ECFGGGGGFFFEGGGDFEGGFEEGG>CC*CEGFG>*:77DD7*;:;FF>=:>B@B>:DDEGDGFF<CEEB652766:F:
@M03364:276:000000000-BLYN8:1:1101:25726:5882 2:N:0:1
GGACTACAAGGGTTTCTAATCCTGTTTGCTCCCCACGCTTTCGCACCTGAGCGTCAGTCTTTGTCCAGGGGGCCGCCTTCGCCACCGGTATTCCTCCAGATCTCTACGCATTTCACCGCTACACCTGGAATTCTACCCCCCTCTACAAGACTCTAGCCTGCCAGTTTCGAATGCAGTTCCCAGGTTGAGCCCGGGGATTTCACATCCGACTTGACAGACCGCCTGCGTGCGCTTTACGCCCAGTAATTCCG
+
CCCCCGGCDEGGEDEFFFGCGGGGGGGGFGGGCFG@FEFGGFGGGGGGFGGGGGGGGGGGF9FGGGGGGGGGGGGGGGGGGGCE@FGDGDGGGGGFEEFGGCGGGGGGGGE7FGFGGGGDGG?FGFGCFCGGGGGGGFGGGGGGFGFGCGGCCGGDFGG?FCFGFGFFGG8DFD7EGGGGFGGFFFECGCEGGCEE/CF?CGGFFGDG:GGDCDGFCCGGFGD<:FBFFF>@D*99*(8>E>?@FDF>GG6
@M03364:276:000000000-BLYN8:1:1101:20951:5885 2:N:0:1
GGACTACTGGGGTATCTAATCCTGTTTGCTCCCCACGCTTTCGCACCTGAGCGTCAGTCTTTGTCCAGGGGGCCGCCTTCGCCACCGGTATTCCTCCAGATCTCTACGCATTTCACCGCTACACCTGGAATTCTACCCACCTCTACAAGACTCTAGCCTGCCAGTTTCGAATGCAGTTCCCAGGTTGAGCCCGGGTTTTTCACATCCTACTTTACTGACCGCCTGCCTGCGCTTTTCGCCCGTCAATTCCG
+
CCCCCCFGDGGGB@FGGFFGGGGGEGGGGGD@GGGGGGGGGGG7@FGGFGG8FFEGGG,EFFGGCFEG?EEC+@FGCFFFGCBEFEGGGDGCFEAAF,,?F?EDEFFFEEEFGGFGGFCE>C9A,?FEGGGGGF,,,3,8CGEFGG,,@88?FCFGG,@83,,@FF9DED?8C,@AEGC<:EGCF9,1ACF5*;E**14*;8,+4;0;C48++1+++=A<)/)((0(/);3)/2*)+(1;*.()***)0**
@M03364:276:000000000-BLYN8:1:1101:6762:5892 2:N:0:1
GGACTACCGGGGTATCTAATCCTGTTTGCTCCCCACGCTTTCGCACCTGAGCGTCAGTCTTTGTCCAGGGGGCCGCCTTCGCCACCGGTATTCCTCCAGATCTCTACGCATTTCACCGCTACACCTGGCATTCTACCCCCCTCTACAAGACTCTAGCCTGCCAGTTTCGAATGCAGTTCCCAGGTTGAGCCCGGGGATTTCACATCCGACTTGACAGACCGCCTGCGTGCGCTTTACGCCCAGTAATTCCG
+
CCCCCFG?FGGGGGGGGGGGGGGGGFGGGGFGGGGGCFGGGGGGGDGFF8EFGGGGGGGGGGGGGGGGGG@@:CGGGGGGFGGGGGEGGGFFGDFFFFGGGGGGDEGGDDCFDFGGFCFE=FFGFADF,DAC;FC9E@G7CEECCFG9EGGGGGGCFGGGCEFGFFGG>FGGFGGGG??D9>,>D:@??,<EGEGCEGGDGFGC@FFDGGGCD7<FF;CCBEE?FFFE<EFFGDG27<CECEF?*7@<G>*
@M03364:276:000000000-BLYN8:1:1101:23946:5941 2:N:0:1
GGACTACAGGGGTTTCTAATCCTGTTTGCTCCCCACGCTTTCGCACCTGAGCGTCAGTCTTCTTCCAGGGGGCCGCCTTCGCCACCGGTATTCCTCCAGATCTCTACGCATTACACCGCTACACCTGGAATTCTACCCCCCTCTACAAGACTCTAGCCTGCCAGTTTCGAATGCAGTTCCCAGGTTGAGCCCGGGGATTTCACATCCGATTTGACAGACCGCCTGCGTGCGCTTTGCGCCCAGTAATTCCG
+
C@C9CFA@FEGGGGGGFGAFFCDFGEGGGGGEDGEFGGGGFFEFGCGGGGGGGGGDGGGGGG,CCFCFG@@FG@FE7FEGGDFCCC>CFCFFG9;?FGAFDFGEFCFGEEGD,5AE,C+4>CFFG@FG8FGGGGGGAFCC@6CF=BFE,:BFGGED,@EFFFGGG;E;CG,8C9;;@AA2>D?5FG6=,,,;5::CC>FFFG@@FC4*>**2CFF+0*=C3C>?F>0)2:BD559)/7>>:B:)*28<F*0
@M03364:276:000000000-BLYN8:1:1101:22869:5941 2:N:0:1
GGACTACTAGGGTATCTAATCCTGTTTGCTCCCCACGCTTTCGAGCCTCAGCGTCAGTTACAGACCAGAGAGCCGCCTTCGCCACTGGTGTTCCTCCATATATCTACGCATTTCACCGCTACACATGGAATTCCACTCTCCTCTTCTGCACTCAAGTCTCCCAGTTTCCAATGACCCTCCCCGGTTGAGCCGGGGGCTTTCACATCAGACTTAAGAAACCGCCTGCGCTCGCTTTACGCCCAATAAATCCG
+
CCCCCGFGGFGGGGGGGGGGGGGGGGGGGGGGGGGGGGGGGGGGGFGGGGGGGGGGGGGGGGGGGGFGGCFGGGGGGGGEFGDGGGGFGGGGGGGGGGGGGFEFGGGGGGGGEDAFGEEGGCFGCDGGF9EGGGGDEDBFGGGGGFFGGG8AFGGGGGDEGGGGGGGGGGGGGGGFGGGEGGGDGGGFFFCCEGGEGGCF7:9CFG7F4CGFFGGCFGGGFG>?FF9B38>3CFCAF?GEGB?>CG94D<<
@M03364:276:000000000-BLYN8:1:1101:16977:5952 2:N:0:1
GGACTACACGGGTATCTAATCCTGTTTGCTCCCCACGCTTTCGCGCCTCAGCGTCAGTTGCGAGCCAAAGAGCCGCTTTCGCCACTGGTGTTCCTCCATATCTCTACGCATTTCACCGCTACACATGGAATTCCACTCTTCTCTCTCGCACTCAAGTCTTCCAGTTTCCAATGACCCTCCCCGGTTGAGCCGGGGGCTTTCACATCAGACTTAAGAAACCGCCTGCGCTCGCTTTACGCCCAATAAATCCG
+
CCCCCGFGGGGGGGGGGFGGGGGGGGGGGGGGFGGGGGGGGGGGGGGGGGGGGGGGGGGGGGGGGGGGGGGGFGGGGGGGGGGGGGGGGGGGGGGGGGGGGGGGGGGGGGGGGGGGGGGGFGGGGGGGGGGGGGGGGGGEGGGGGGGGGGGGGGGGEGGGGGGGFGGGGGGGGGGFGGGGGGGGGG*@FGGGGGDGGGGGGGGGFGGGGGCGFFGGGGGGFGB??<>BFF@FGCG2*-;/>B0<CF=5DGD
@M03364:276:000000000-BLYN8:1:1101:10399:5960 2:N:0:1
GGACTACCGGGGTATCTAATCCTGTTTGCTCCCCACGCTTTCGCACCTGAGCGTCAGTCTTCGTCCAGGGGGCCGCCTTCGCCACCGGTATTCCTCCAGATCTCTACGCATTTCACCGCTACACCTGGAATTCTACCCCCCTCTACAAGACTCTAGCCTGCCAGTTTCGAATGCAGTTCCCAGGTTGAGCCCGGGGATTTCACATCCGACTTGACAGACCGCCTGCGTGCGCTTTACGCCCAGTAATTCCG
+
CCCCCEEGGGEGGEGGGGGGGGGGGGGGGGGFGGGGGGGGGGGGGGGGGEGFGGGGGGGGGGGGGGGGGGDGGGGGGEGGFGG7FFGGGDFG<FCFGGGGCGGGAFGFGGEG,EFEFGEEGGGGGGGGCFFDFGGGGG6FGGDCEFGFGCF?FGA7DBFGGGGG:FFCEGFFFCC?CE?F69EGGCFCFGCFGGGG5BFCGGGGF6D33<GDG78CD78=>5DF:F1)(8BE7CDBF?>::33FG:6AGD9
@M03364:276:000000000-BLYN8:1:1101:26566:5961 2:N:0:1
GGACTACTCGGGTTTCTAATCCTGTTTGCTACCCATGCTTTCGAGCCTCAGCGTCAGTTACAGACCAGACAGCCGCCTTCGCCACTGGTGTTCTTCCATATATCTACGCATTTCACCGCTACACATGGAGTTCCACTGTCCTCTTCTGCACTCAAGTTTACCAGTTCCCGATGCACCTCTTCGGTTGCGCCGAAGGCTTTCACATCAGACTTAAGAAACCGCCTGCGCTCGCTTTCCGCCCAATAAATCCG
+
CCCCCGC<CFGGFCFGGGGGGG9EGG<FFGGGGGGEFFGGGGDFGGGCGGGGGGGGGGGFGGGCFGGGG,EEFGGGDGGGGGGGGFGF<DEEFABEG9?FFFGGGGE7FG7FEEGGGG>CFCGG9EFC@EFGGGGGGGGGGGGG9E>FGGGGG?EF,74,>C,4AD,,6=+6=C=E,1@=DF?=GE+1@EE6753@GCFGDGGGFGCF**;9:++5+;FCBEF@B4(2(=)=39<46(=*:>(020+1:02
@M03364:276:000000000-BLYN8:1:1101:18944:5965 2:N:0:1
GGACTACCAGGGTTTCTAATCCTGTTTGCTCCCCACGCTTTCGCACCTGAGCGTCAGTCTTCGTCCAGGGGGCCGCCTTCGCCACCGGTATTCCTCCAGATCTCTACGCATTTCACCGCTACACCTGGAATTCTACCCCCCTCTACGAGACTCTAGCTTGCCAGTTTCAAATGCAGTTCCCAGGTTGAGCCCGGGGATTTCACATCTGACTTAACAAACCGCCTGCGTGCGCTTTACGCCCAGTAATTCCG
+
CCCCCGGGGGGGFGGGGGGGGGGGGGGGGGGGGGGGGGGGGGGGG>FGGGGGGGGGGGGGGGGGGGDFGGEGGDGGGGGGGGGGGGGDGGGGGGGGGGGGGGGGFFGFGGGGGGGGGGGGGGGGGGGGFGGGGGGEDD@FCEGGDGGEGCGGGEGGGGGGGCEGGG9F,@CFGCFGGGGF9DFGGGGGFFBFEGGGCCFF7:CGF4FCFGGGGFGGCFGD)5)((.7@::@EGGGA?6GE*53?G7=4:09
@M03364:276:000000000-BLYN8:1:1101:16457:5975 2:N:0:1
GGACTACTAGGGTATCTAATCCTGTTTGCTCCCCACGCTTTCGCACCTGAGCGTCAGTCTTTGTCCAGGGGGCCGCCTTCGCCACCGGTATTCCTCCAGATCTCTACGCATTTCACCGCTACACCTGGAATTCTACCCCCCTCTACAAGACTCTAGCCTGCCAGTTTCGAATGCAGTTCCCAGGTTGAGCCCGGGGATTTCACATCCGACTTGACAGACCGCCTGCGTGCGCTTTACGCCCAGTAATTCCG
+
CCCCCGGGGGGGGGGGGGGGGGGGGGGGGGGFGGGGGGGGGGGGGGGFFDFGGGGGGGGGGGGGGGGGG:FGGGGGGGGGGGGGGGDGGGGGGGGGGFGFGGGGGGGGGGCFEGGGGGCGGGGGGFGGFFFGFGGGGGGGEGGGFGGFFDGGGGGG9DDGGCECFFFGEGGFGGGC,@;:,@FGG,DGGFFGGCE==E,AFFGGFGGGDDGG=>FFGGGGBG3<?FBB1@FFGGGB?<DG=33@GF6<GFF
@M03364:276:000000000-BLYN8:1:1101:20921:5986 2:N:0:1
GGACTACAAGGGTTTCTAATCCTGTTTGCTCCCCACGCTTTCGCACCTGAGCGTCAGTCTTCGTCCAGGGGGCCGCCTTCGCCACCGGTATTCCTCCAGATCTCTACGCATTTCACCGCTACACCTGGAATTCTACCCCCCTCTACAAGACTCTAGCCTGCCAGTTTCGAATGCAGTTCCCAGGTTGAGCCCGGGGATTTCACATCCGACTTGACAGACCGCCTGCGTGCGCTTTACGCCCAGAAATTCCG
+
CCCCCGGGGGGGGFGGGGGGGGGGGGGGGGGGGGGGGGGGDGGGGGGGGGGGGGGGGEAFGGGGGGGGGDGEGGGGGGGGGGGGGGGGG7FGEGGGGGDA9FEFEFGGGGCFFGGGGGGGGGGGGGGGECFFGGAA=@@FGGGGGGDFCDGG8DGGG?EGGGGGGFEC>DFFCCCAEECGFFGGGBEGGGGFGGGGGC6C>FGGFF*955DCFFGCFDGG>GD03FFFFFBFGGG<@?G>E:()*9*6:*2
@M03364:276:000000000-BLYN8:1:1101:13098:5994 2:N:0:1
GGACTACTGGGGTTTCTAATCCTGTTTGCTACCCATGCTTTCGAGCCTCAGCGTCAGTTACAGACCAGACAGCCGCCTTCGCCACTGGTGTTCTTCCATATATCTACGCATTTCACCGCTACACATGGAGTTCCACTGTCCTCTTCTGCACTCAAGTTCCCCAGTTTCCGATGCACTTCTTCGGTTGAGCCGAAGGCTTTCACATCAGACTTAAGAAACCGCCTGCGCTCGCTTTACGCCCAATAAATCCG
+
CCCCCD@CFGGG:6BEFE@FDGAFGF<CE<<C<FCCEEGGGGGCFGEGGGFFGFGCCCCFCFFGGFFGGFEFG?F@BECEEGB@FEFFFGFGEF4F<A<<F<EGEAFFFDG,E<AFGC+@CFG8FEGGFDFGCFFDGGFAFF;+,44ECF@D,DFE@EG9EGC>,CD>@BBBCEAFFGCFDCGGGGGD97DE@C++4@,1<+2+1;FCDGFGGC++20<;5?>D249;50)):FF9=21:5>=A2CC)@61
@M03364:276:000000000-BLYN8:1:1101:14995:6022 2:N:0:1
GGACTACAAGGGTTTCTAATCCTGTTTGCTACCCATGCTTTCGAGCCTCAGCGTCAGTTACAGGCCAGAGAGCCGCCTTCGCCTCCGGTGTTCCTCCATATATCTACGCATTTCACAGCTACACATGGAATTCCACTCTCGTCTCCTGCACTCAGGTGTCCCAGTTTCCAATGCACACAATGGTTGAGCCGCTGCCTTTTACATCCGACTTAAGAAACCACAGGACCGCGCCTTAACCCCAATCAAGTCGG
+
<CCC@@,@CDGG<,=CE<C,C,6EFCEE<C,C<<C,,;,6,<@,CFG<CCCF@F:@CC9FF,FA@,CCGG<FFGCC+@,FF:,,,:C7+@FBF94AF?FFFE,E;,,A7F=:<5,B,CF,CFFG,,AFC5,FF9FAAFFG+9+=4,7>EEGF=8,4,4,3,8,,,3,87@F9,,3A=8+=,EDD,+3@,@++43>,2,@<+2,5+4;*3**5=C7BC>,A/,*0)*))-2?4CD=9+)=15)(.82*)2*)
@M03364:276:000000000-BLYN8:1:1101:8870:6028 2:N:0:1
GGACTACTGGGGTTTCTAATCCTGTTTGCTACCCATGCTTTCGAGCCTCAGCGTCAGTCACAGACCAGACAGCCGCCTTCGCCACTGGTGTTCTTCCATATATCTACGCATTTCACCGCTACACATGGAGTTCCACTGTCCTCTTCTGCACTCAAGTTTCCCAGTTTCCGATGCACTTCTTAGGTTGAGCCGAAGGCTTTCACATCAGACTTAAGAAACCGCCTGCGCTCGCTTTACGCCCAATAAAGCCG
+
CCCCCFGFFGGG@FGGGFGCGGGGGGGGGGFFFGF@DGGFDGGCACCG,CEGGGGGGC,;6,;EFFGG,6CFGGGGDGGGGGGGG,EFEFFEG,>CFF9B9EFGGGGGGGG@FGGGGGGGGGGGGGGGCEGGFEAGF8=ABEFGGF9B,;=FGGGG@FFDFFFGGD;EDGGGGGGDA8E,,,7EDFG,@DFC68:>6B6@77EFFGF>>F7B8+5=DCF>AEDABFA)(2:DGF?CC7*BEEFF4:6.;58
@M03364:276:000000000-BLYN8:1:1101:5571:6031 2:N:0:1
GGACTACTGGGGTATCTAATCCTGTTTGCTCCCCACGCTTTCGCACCTGAGCGTCAGTCTTTGTCCAGGGGGCCGCCTTCGCCACCGGTATTCCTCCAGATCTCTACGCATTTCACCGCTACACCTGGAATTCTACCCCCCTCTACAAGACTCTAGCCTGCCAGTTTCGAATGCAGTTCCCAGGTTGAGCCCGGGGATTTCACATCCGACTTGACAGACCGCCTGCGTGCGCTTTACGCCCAGTAATTCCG
+
CCCCCFGCGGGG@FG,@EFFGGGG-C<FFGGGEFFCEEE;DCGD@:BFCFGGGG@FG,,C,<FGCGF8CG@FGECFG7:FGEGG>FGGGGFF9F9<FG?EG,@FEFFFF@C:BFFF<@BE>C4F>:FFGGGGGGGDCCDECEEFFGGG9DBFC9DFFGGGG7DCF=;;*@CCCDGG5<;CG9DG2?@E6E?*4*=CCCDC8:=DFGFGD57CC7*;0;5C>CA((09<(<BEDG:)968C/7(/:**)2*2
@M03364:276:000000000-BLYN8:1:1101:17786:6060 2:N:0:1
GGACTACACGGGTTTCTAATCCTGTTTGCTCCCCACGCTTTCGCACCTGAGCGTCAGTCTTTGTCCAGGGGGCCGCCTTCGCCACCGGTATTCCTCCAGATCTCTACGCATTTCACCGCTACACCTGGAATTCTACCCCCCTCTACAAGACTCTAGCCTGCCAGTTTCGAATGCAGTTCCCAGGTTGAGCCCGGGGATTTCACATCCGACTTGACAGACCGCCTGCGGGCGCTTTACGCCCAGTAATTCCG
+
CCCC@FGGGGGGGGGGGGGGGGGGGFGGGGGGGGGGGGGGFGGGGGGGGGGGGGGGGFGGGFGGGGGGGGGGGGGGGGGGGGGGGGGGGGGGGG;FGGFDFGGGGGGGGG7CFGGFGGGGGGCGGGGGGGGGGGGGGGGGGGEGGGGGGGGGGGGGGGFFFGEGGCFFEGFG?,;EDCGGGDFGGGFFGGGFGDGGGEF?CGGGFCDDDGGDGD<D>CFFFCEF?F;)3:@B3*9<??GECD49?C6):F<
@M03364:276:000000000-BLYN8:1:1101:13472:6078 2:N:0:1
GGACTACAGGGGTTTCTAATCCTGTTTGCTCCCCACGCTTTCGAGCCTCAGCGTCAGTTACAGACCAGAGAGCCGCCTTCGCCACTGGTGTTCCTCCATATATCTACGCATTTCACCGCTACACATGGAATTCCACTCTCCTCTTCTGCACTCAAGTCTCCCAGTTTCCAATGACCCTCCCCGGTTGAGCCGGGGGCTTTCACATCAGACTTAAGAAACCGCCTGCGCTCGCTTTACGCCCAATAAATCCG
+
CCCCCGGGGGGGGGGGGGGGGGGGFGGGGGGGGGGGGGGGGGGGGGGGGGGGGGCECFGGGGGGGGGGGGGGGGGGGGGGGGFGGGGGCFFGFFGGGGGGGGGGGFFFGGGGGCAFGGGGGCEGGGGGFFFFFFGDGGFGGGGGGGGFGGGG8FFGFA=E9DGGGGGFGG9>@DDGGGGGGGGGG>>F?CCEEGGCCCGFGGGGAFGGFGGCFFG7FDGF>5>DF)3A0>BFG5D9@:EGDE1)7CF<FGD
@M03364:276:000000000-BLYN8:1:1101:23871:6106 2:N:0:1
GGACTACAAGGGTATCTAATCCTGTTTGCTCCCCACGCTTTCGAGCCTCAGCGTCAGTTACAGACCAGAGAGCCGCCTTCGCCACTGGTGTTCCTCCATATATCTACGCATTTCACCGCTACACATGGAATTCCACTCACCTCTTCTGCGCTCAAGTCTCCCAGTTGCCAATGACCCTCCCCGGTTGAGCCGGGGGCTTGCACATCAGACTGAAGACACCGCCTGCGCTCGCTTTACGCCCAGTAAATCCG
+
CCCCCGG<CFGGGFFFEFGGFFFGF<<FGGGFGGGGGDGGFGGGGFGGCFFGGFGCEF<E<FG<FGGGFFGGGGGGGGGGGGGGGGGFFFG@<FFGGF9FCCEDFAFGGEE7EFGGGC7@FEGG9:FFFC<?EEFG==,A@=B+,8>DE+=+>>,=3,8=6@DE,3,>,@=>DCF88,=C++3CF68EF@B**;>?**;*:CCCB7:CFGF*>**C7<CGF5B;,=9B;BEDDGG-=61:>;00029);DC
@M03364:276:000000000-BLYN8:1:1101:10583:6122 2:N:0:1
GGACTACTGGGGTTTCTAATCCTGTTTGCTCCCCACGCTTTCGAGCCTCAGTGTCAGTTACAGGCCAGAGAGCCGCTTTCGCCTCCGGTGTTCCTCCATATATCTACGCATTTCACCGCTACACATGGAATTCCACTCTCCTCTCCTGCACTCAAGTCTCCCAGTTTCCAATGCACACAATGGTTGAGCCACTGCCTTTTACATCAGACTTAAGAAACCACCTGCGCTCGCTTTACGCCCAATAAATCCGG
+
CCCCCGGGGGGGGGGFGGGGGGGGGGGGGGGGGGGGGGGGGGGGGEGGGGGGGGGGGGGGGGGGGGGGGGFGGGGGGGGGDGGGGDGGCCFGGGGGGGGGGGGFGGGGGGGDGGGFGGGGGGGGGGGGGGFFGFGGGGGGFGGGGFGGGGGGGGDFGGFGGGGGFFFGGGAFGGGFGFEGGGEFFGGCC:BFGGGGGGGGGGGGFC?*9F+8+;:C>C8FFEFFFA2?=DEEGGGFDFCBEA@FCF;CCDD
@M03364:276:000000000-BLYN8:1:1101:7657:6126 2:N:0:1
GGACTACCCGGGTATCTAATCCTGTTTGCTCCCCACGCTTTCGCACCTGAGCGTCAGTCTTTGTCCAGGGGGCCGCCTTCGCCACCGGTATTCCTCCAGATCTCTACGCATTTCACCGCTACACCTGGAATTCTACCCCCCTCTACGAGACTCTAGCTTGCCAGTTTCAAATGCAGTTCCCAGGTTGAGCCCGGGGATTTCACATCTGACTTAACAAACCGCCTGCGTGCGCTTTACGCCCAGTAATTCCG
+
CCCCCGGGGGGGGGGGGGGGGGGGGGGGGFGGGGGGGGGGGGGGGGGGGGGGGGGGGGGGGGGGGEEFG@FGGGGGGGGGGGFGGGGGGGGCGGGGGGGGDFGGGGGGGGG7FFFGCEFGEGGGGGFFGGGGGDGGDGGFDGGGGGGCEGGGGGGFGGGGGFCFGEEFEFGGGGGGGGGDGGGGGFFFE7FGGGEGE5BFCDFGCF+:CC>CCFGGGGGGB=;DFFFF0>557>*)9?GC*)3?F*86FF2
@M03364:276:000000000-BLYN8:1:1101:9540:6133 2:N:0:1
GGACTACTGGGGTTTCTAATCCTGTTTGCTACCCATGCTTTCGAGCCTCAGCGTCAGTTACAGACCAGACGGCCGCCTTCGCCACTGGTGTTCTTCCATATATCTACGCATTTCACCGCTACACATGGAGTTCCACTGTCCTCTCCTGCACTCAAGTTTCCCAGTTTCCGATGCACTTCTTCGGTTGAGCCGAAGGTTTTCACATCAGACTTAAGAAGCCGCCTACGCTCCCTTTACGCCCAATAAATCCG
+
CCCCCGGGGGGGGGGGGGGGGGGGGGGGGGAFGGGGGGGGGGG,<CF@CFFGGGGGGGA<FFC,CFFGF,+BF7FGGGGGGGGE@AACEAFGG9FGFG9FEFAFGAFFGGGGGGFGGFFE@EGG9EGGC,AAF9;F,,@FBFBF8@>F,8B=,7@F,@DE@FFGG;EF,+6B6CGFGG?8EGE>C>+AFF>+@3>3,7EFFCCGFGGGGGGGGG7D@*,,2CA9(?@>(8));:4>A@EEE3(.>FFFGG7
@M03364:276:000000000-BLYN8:1:1101:11010:6147 2:N:0:1
GGACTACTCGGGTTTCTAATCCTGTTTGCTACCCATGCTTTCGAGCCTCAGCGTCAGTTACAGACCAGACAGCCGCCTTCGCCACTGGTGTTCTTCCATATATCTACGCATTTCACCGCTACACATGGAGTTCCACTGTCCTCTTCTGCACTCAAGTTTCCCAGTTTCCGATGCCCTTCTTCGGTTGAGCCGAAGGGTTTCACATCAGACTTAAGAAACCCCCCGCGCTCCCTTTACGGCCAATAAAACCG
+
8@-ACFFAFGDGFGGFGGGGGEGGEGGGGGCDCF98@FGGGGGGGGGGGGFFDGDDFGFGGFGGCGCGF<EG@FFE@@FGGG6BC@FGC<C=FGGGG9FFAFGFG<E=::,C<EEFFEGG>F:4,?F<8EE?EFGFFFGGFC;=ED;A=;E8>,@E;;FFGFFF,@@>EB66@6,@=D?8D9E++=@,=;DE>8C++6@>CCG7F*+;3C*5==+8:*4,*=/((26)65)2;F*7:(***)8)0:+)919
@M03364:276:000000000-BLYN8:1:1101:21880:6168 2:N:0:1
GGACTACACGGGTTTCTAATCCTGTTTGCTCCCCACGCTTTCGCACCTGAGCGTCAGTCTTTGTCCAGGGGGCCGCCTTCGCCACCGGTATTCCTCCAGATCTCTACGCATTTCACCGCTACACCTGGAATTCTACCCCCCTCTACAAGACTCTAGCCTGCCAGTTTCGAATGCAGTTCCCAGGTTGAGCCCGGGGATTTCACATCCGACTTGACAGACCGCCTGCGTGCGCTTTACGCCCAGTAATTCCG
+
CCCCCGGGGGGGGGGGGGGGGGGGGGGGGGGGGGGGGGGGGGGGGGGGGGGGGGGGGGGGGGGGGGGGGGGGGGGGGGGGGGGGGGGGGGGGGGGGGCDFGGGGGGGGGGGGGGGGGGGGGGGGGGGGGCFGGGGGGDGGGGGGCFFFCCFFGGGGGGG6CGGGGFGGEGGGGGGGDCGC?9EGGGGFFGGGGGGGGGFGGGGGC;DGDDGC7CF7C<FGEGFF<F>EFFDBDGG>FBGGGFFFFFBAGGG
@M03364:276:000000000-BLYN8:1:1101:17234:6170 2:N:0:1
GGACTACAAGGGTTTCTAATCCTGTTTGCTCCCCACGCTTTCGCACCTGAGCGTCAGTCTTTGTCCAGGGGGCCGCCTTCGCCACCGGTATTCCTCCAGATCTCTACGCATTTCACCGCTACACCTGGAATTCTACCCCCCTCTACAAGACTCTAGCCTGCCAGTTTCGAATGCAGTTCCCAGGTTGAGCCCGGGGATTTCACATCCGACTTGACAGACCGCCTGCGTGCGCTTTACGCCCAGTAATTCCG
+
CCCCCGGGGGGGGGGGGGGGGGGGGGGGGGGGGGGGGGGGGGGGGGGGGGCGGGGGGGGGGGGGGGGGG7FGGGGGGGGGGGGGGGGGGGGGGGGGGGGDGGGGGGGGGGGGGGGGDFGGGGGGGGGGEFFGGGGGGGGGGGGGGGGDGGGCGGGGGGGCDEGGGGGGGGGFFGGGGGGGGC?FGGGEGGGGGGGGGGFGGCFFFGGDGGGCFFGGGGDGFGF;?F3.-8>DGDGFF:AEEBFFGGF9CG9
@M03364:276:000000000-BLYN8:1:1101:8434:6179 2:N:0:1
GGACTACTGGGGTTTCTAATCCTGTTTGCTCCCCACGCTTTCGCACCTGAGCGTCAGTCTTTGTCCAGGGGGCCGCCTTCGCCACCGGTATTCCTCCAGATCTCTACGCATTTCACCGCTACACCTGGAATTCTACCCCCCTCTACAAGACTCTAGCCTGCCAGTTTCAAATGCAGTTCCCAGGTTGAGCCCGGGGATTTCACATCTGACTTAACAAACCGCCTGCGTGCGCTTTACGCCCAGTAATTCCG
+
CCCCCGGGGGGGGGGGGGGGGGGGGGGGGGGGFFGGGGGGGGGGGGGFGFGGGGGGGGGGGGGGGGGGGGGGGGGFGGDFFGGGGGGGGDGGGGGGGGGGGGGGGGFGGGGGGGGGGGGGGGGGGDGGCFGGGGGGGGGGGGGF9EADGGGG?FG7DFGFFFGGGGGGFGGGGGGGGGGGGGGGGGGGGGGGEGGGGGGGCGGGFGFC7CGGFFGGFFFG3C:<DA>EFF5B:CFFF?ECEFFFG>FBGG6
@M03364:276:000000000-BLYN8:1:1101:27552:6181 2:N:0:1
GGACTACTGGGGTATCTAATCCTGTTTGCTCCCCACACTTTCGCGCCTGAGCGTCAGTTTTTGTCCAGGGTGCCGCCTTCGCCACCGGTATTCCTCCAGATCTCTACGCATTTCACCGCTACACCTGGAATTCTACCCCCCTCTACAAGACTATATCCAGCCAGTTTCGAAGGCAGTTCCCAGGTTGAGCTCAGTGATTTCACTTCCGACTTGACTGACAGTCTGCGTTCGCTTTACGCCATTTCATTCCT
+
CCCCCAF9C<D:@;FGFDGCGGGGGGGEFF,CDF67,8;FGFGE:+@C,CE?EGGGCF,,,,@CC@,:,,:B@F@@7@BFG7F@C?CEGCFGG9=,4<AF,,CEEF<=FCEC9DEA<77@FEFFGD8EF@EC,,CE,@+@E=@8,@E33@E836,,6E,9E3@FFAA95DFCGGC+,=@:@,6>F?,AF@,,,3,25?D,++=91*A**;7**;C+;4C,*,1*9@25(.087:CE6:5E*.):;1+)1;+
@M03364:276:000000000-BLYN8:1:1101:20150:6190 2:N:0:1
GGACTACTCGGGTTTCTAATCCTGTTTGCTCCCCACGCTTTCGCACCTGAGCGTCAGTCTTTGTCCAGGGGGCCGCCTTCGCCACCGGTATTCCTCCAGATCTCTACGCATTTCACCGCTACACCTGGAATTCTACCCCCCTCTACAAGACTCTAGCCTGCCAGTTTCGAATGCAGTTCCCAGGTTGAGCCCGGGGATTTCACATCCGACTTGACAGACCGCCTGCGTGCGCTTTACGCCCAGTAATTCCG
+
CCCCCGGGGGGGGGGGGGGGGGGGGGGGGGGGGGGGGGGGGGGGGGGGFGGGGGGGGGGGGGGGGGGGGGGGGGGGGGGGGGGGGGGGGGGGGGGGGGGGGGGGGGGGGDEFCGGGGGGGGGGGGGGGGGGGGGGGGGGGGDGGGFDFGFGGFCGGGGGFGGGGGGGGCGGGGGGGGCCGGGGGGGGGFGGGGGGGGGGGGGGGFGDDGGGDFFGGF4F=5EDB?FBFFF@>CCC9??GGGF:;GG?<GG7
@M03364:276:000000000-BLYN8:1:1101:20479:6202 2:N:0:1
GGACTACAGGGGTATCTAATCCTGTTTGCTCCCCACGCTTTCGCACCTGAGCGTCAGTCTTTGTCCAGGGGGCCGCCTTCGCCACCGGTATTCCTCCAGATCTCTACGCATTTCACCGCTACACCTGGAATTCTACCCCCCTCTACAAGACTCTAGCCTGCCAGTTTCGAATGCAGTTCCCAGGTTGAGCCCGGGGATTTCACATCCGACTTGACAGACCGCCTGCGTGCGCTTTACGCCCAGTAATTCCG
+
CCCCCGGFGGGGGDGGGGGGGG9EFGGGGGGGGGGGGGGGGGGGGGGGGGGGGGGGGGGGGGGGGGGGGGGGGGGGGGGGGGGGDGGEGGGFFFGGGGGFGGGGGGGGGGGGGGGGGGGGGGGGGGGDFGGGGGGGGFGGGGGGGGG?FC:CFGGGGCGGGGGGGGAFEFGGGGGGGGGGGGGGGGGC?FGGGGGGGDFCCFFGFFC38C<DGGGG4FGGFGFFFF>BFFFFGGFDFFCGC38?>7=4C77
@M03364:276:000000000-BLYN8:1:1101:11045:6224 2:N:0:1
GGACTACACGGGTTTCTAATCCTGTTTGCTCCCCACGCTTTCGCACCTGAGCGTCAGTCTTTGTCCAGGGGGCCGCCTTCGCCACCGGTATTCCTCCAGATCTCTACGCATTTCACCGCTACACCTGGAATTCTACCCCCCTCTACAAGACTCTAGCCTGCCAGTTTCGAATGCAGTTCCCAGGTTGAGCCCGGGGATTTCACATCCGACTTGACAGACCGCCTGCGTGCGCTTTACGCCCAGTAATTCCG
+
CCCCCGGGGGGGGGGGGGGGGGGGGGGGGGGGGGGGGGGGGGGGGGGGGGGGGGGGGGGGGGGGGGGGGGGGGGGGGGGGGGGGGGGEGGGGEFGGGGGGGGGGGGGGGGGGGFGGGGGGGGGEGFGGGGGGGGGGGGGGGGGGGGGFFGGGGG9DACGCGGGGGGDGDGGGC9EFAFGGFGGFFCGGGGGGGDGCGE8EGGGCCFGD5C5DFGGCFCFFDGFFBFFEBFFEDGGAFFGGGB6?C:=AFGC
@M03364:276:000000000-BLYN8:1:1101:10152:6229 2:N:0:1
GGACTACAAGGGTTTCTAATCCTGTTTGCTCCCCACGCTTTCGCACCTGAGCGTCAGTCTTCGTCCAGGGGGCCGCCTTCGCCACCGGTATTCCTCCAGATCTCTACGCATTTCACCGCTACACCTGGAATTCTACCCCCCTCTACGAGACTCTAGCTTGCCAGTTTCAAATGCAGTTCCCAGGTTGAGCCCGGGGATTTCACATATGACTTAACAAACCGCCTGCGTGCGCTTTACGCCCAGTAATTCCG
+
CCCCCGGGGGGGGGGGGGEGGGGFGGGGGGGECGGGGEGGGGGGGGGGGGF?FGGDGGGFGGGGGGGG8FEGEGGGEGGGGGGGGGGGGEGGGGGCF<FE<AEFGFGFGGGGFGGGGGGGGGGGFGFGDGFFGDGGFGGGGGGGGFG+BGEFGGGFGFFF*@A?FGGGCFDG7FAF5@F??DG5:DFGGGG5CDEE5E6FFGFF6+3;::7FDF0:7CFF>C361F17<DDFDDFFB?E/7)497CFAGD6
@M03364:276:000000000-BLYN8:1:1101:18746:6246 2:N:0:1
GGACTACTCGGGTTTCTAATCCTGTTTGCTCCCCACGCTTTCGAGCCTCAGCGTCAGTTACAGACCAGAGAGCCGCCTTCGCCACTGGTGTTCCTCCATATATCTACGCATTTCACCGCTACACATGGAATTCCACTCTCCTCTTCTGCACTCAAGTCTCCCAGTTTCCAATGACCCTCCCCGGTTGAGCCGGGGGCTTTCACATCAGACTTAAGAAACCGCCTGCGCTCGCTTTACGCCCAATAAATCCG
+
CCCCCGGGGGGGGGGGGGGGGGGGGGGGGGGGGGGGGGGGGGGGGGGGGGGGGGGGGGGGGGGGGGGGGGFGGGGGGGGGGGGGGGGGGGGGGGGGGGGGGGGGGGGGGGGGGGGGGGGGGGFGGGGGE<FGGGGFDFGGGGGGGGGGGGGGGGGGGGFGGGGGGFFGGGGGGGGGGGGDGGDGGGCFGGGGGGGGGGG6:DFFF4+8CGGFFC>:C<FGDGFFFFBF():BGF3>F?GGGE6@FGFBG47
@M03364:276:000000000-BLYN8:1:1101:8507:6247 2:N:0:1
GGACTACCGGGGTATCTAATCCTGTTTGCTCCCCACGCTTTCGCACCTGAGCGTCAGTCTTTGTCCAGGGGGCCGCCTTCGCCACCGGTATTCCTCCAGATCTCTACGCATTTCACCGCTACACCTGGAATTCTACCCCCCTCTACAAGACTCTAGCCTGCCAGTTTCGAATGCAGTTCCCAGGTTGAGCCCGGGGATTTCACATCCGACTTGACAGACCGCCTGCGTGCGCTTTACGCCCAGTAATTCCG
+
CCCCCGGGGGGGGGGGGGGGGGGGGGGGGGGGGGGGGGGGGGGDEGGFEFGGGGGGGGGGGGGGGFGGGGDGGGGGGGGGGGGGGGGGGGGGGBFGGFFGGGGGGGGGGGGGGGGGGGGGGGGGGGGFGGGGGGGGDGDGGGGGGG99@EGGGGGFG6BBCFDGGGGGGFFGGGGGGGGG?FG>FGGGGGGGE5CEEGGGGGG7AGFCDGGGFGGD6DFGFGDF:FF@?E>EDDFFFBGDGFF):?F<C>*
@M03364:276:000000000-BLYN8:1:1101:8733:6257 2:N:0:1
GGACTACCAGGGTATCTAATCCTGTTTGCTCCCCACGCTTTCGCACCTGAGCGTCAGTCTTTGTCCAGGGGGCCGCCTTCGCCACCGGTATTCCTCCAGATCTCTACGCATTTCACCGCTACACCTGGAATTCTACCCCCCTCTACAAGACTCTAGCCTGCCAGTTTCGAATGCAGTTCCCAGGTTGAGCCCGGGGATTTCACATCCGACTTGACAGACCGCCTGCGTGCGCTTTACGCCCAGTAATTCCG
+
CCCCCGGGGGGGGGGGGGGGGGGGGGGGGGGGGGGGGGGGGGGGEGGGGGGGGGGGGGGGGGGGGGGGGGGGGGGGGGGGGGGGGGGGGGGGGGGGGGGGGGGGGGGGGGGGGGGGGGGGGGGGGGGGGFGGGGGGGGGGGGGGGGGGGGGGGGGCGGGFGGGGGGGGGGGGGGGGGGGGGGGGGGGGGGGGGGGGGGGGF8@CFCGGG38DGGG7758CDEDFDFFE<FEDCDGAF?GGE):FFC6<GF<
@M03364:276:000000000-BLYN8:1:1101:23101:6280 2:N:0:1
GGACTACAGGGGTTTCTAATCCTGTTTGCTCCCCACGCTTTCGCACCTGAGCGTCAGTCTTTGTCCAGGGGGCCGCCTTCGCCACCGGTATTCCTCCAGATCTCTACGCATTTCACCGCTACACCTGGAATTCTACCCCCCTCTACAAGACTCTAGCCTGCCAGTTTCGAATGCAGTTCCCAGGTTGAGCCCGGGGATTTCACATCCGACTTGACAGACCGCCTGCGTGCGCTTTACGCCCAGTAATTCCG
+
CCCCCGGFGGGGEGGEFGGGGGFFGGGGGGGGGGGGGGGGGGGGGGGGGGGGGGGGGFGGGGGGGGGGDGCFGGGGGCGGGGFGGFGGC@F9EFGGGGGCFGGGGGGGGGGGGGGFGGGCFGGGGGFFCGF:FGGCFFGGGEGGGGGGGGGFGGGGGGGGGGFD:FCECF>FGGGG<AFGG??FGGFGGGGFEGDGDGGGGGG=FGGGGGCDGGFCDFGFEGF<BF9;1:BE</*6@FGEG3()2:*):?*
@M03364:276:000000000-BLYN8:1:1101:7986:6290 2:N:0:1
GGACTAAAGGGTTTCTAATCCTGTTTGCTCCCCACGCTTTCGCACCTGAGCGTCAGTCTTCGTCCAGGGGGCCGCCTTCGCCACCGGTATTCCTCCAGATCTCTACGCATTTCACCGCTACACCTGGAATTCTACCCCCCTCTACGAGACTCTAGCTTGCCAGTTTCAAATGCAGTTCCCAGGTTGAGCCCGGGGATTTCACATCTGACTTAACAAACCTCCTGCGTGCGCTTTACGCCCAGTCATTCCG
+
CCCCCGGGGGGEFFFFFF<C<@FGGFF9C,@CFCEGG@FGDECFF:FGECGDGGDCFDFGG@FCEGGGCC@EDGGGGGG7FF:,4CEF:CFFFGAF,<,CFGGGGGCGG7FCEFEFGGGC7EFCDEFFGCFD,ADE,@CFEGGCGG6C+@>?9ECFGC8CCC6DEGC,EFCGFFG,7@DFFG5>CEFFF?DE*:8=EGG::@97)1@>DG37++3:*7;*0=;;@E;3;D7)75:<B0E85)(*02947*
@M03364:276:000000000-BLYN8:1:1101:7849:6291 2:N:0:1
GGACTACTGGGGTTTCTAATCCTGTTTGCTACCCATGCTTTCGAGCCTCAGCGTCAGTTACAGACCAGACAGCCGCCTTCGCCACTGGTGTTCTTCCATATATCTACGCATTTCACCGCTACACATGGAGTTCCACTGTCCTCTTCTGCACTCAAGTTTCCCCGTTTCCGATGCACTTCTTCGGTTGAGCCGAAGGCTTTCACATCAGACTTAAGAAACCGCCTGCGCTCGCTTTACGCCCAATAAATCCG
+
CCCCCFGGFGCCFFFGGFGFGGGGGGGGGGCCCFGGGGGGEFGFGGGGE?FEC@FGGGGGDFGGGDGGF<EFADF@FDC9<CGGDGG?FEGGGGGFAFGGGAC@FG,AFEGGGAFFGGGGDGCC>EFG@8?=FA9?E==F88,?FEGEAEDGC?GGFFGAEB,+8@?8DEEEGGGCF?FDADEEGG+@7>FCC>EC,DC@5+7<=9>C*7?+BF:779:C>>5@242)8;ADGCG4;;1BEE0;DD@CF;)
@M03364:276:000000000-BLYN8:1:1101:6236:6304 2:N:0:1
GGACTACTCGGGTTTCTAATCCTGTTTGCTCCCCACGCTTTCGCACCTGAGCGTCAGTCTTTGTCCAGGGGGCCGCCTTCGCCACCGGTATTCCTCCAGATCTCTACGCATTTCACCGCTACACCTGGAATTCTACCCCCCTCTACAAGACTCTAGCCTGCCAGTTTCGAATGCAGTTCCCAGGTTGAGCCCGGGGATTTCACATCCGACTTGACAGACCGCCTGCGTGCGCTTTACGCCCAGTAATTCCG
+
CCCCCGGFGGGGGC7FGFGFGGGGG9FFGGGGGGGGGGGGGGGEGGGGGGGGGGGGGGGFGFGFGGGGGGGGG7FGCEGGGGGGGFGGGDFGDFGGGFFFGDFGGGAFEE7FGGGGGGDGGGGGGGFGGCFFGCEFGDCFGGGF9=E,>6DFGGCGGGACGGGGGGGGGDDFGFGGDB;;,@>8FFEGDFFE9EDGGGGG7:CGFG;C5><GFCCCFGG55=862)(02@DBGGD)7:E:7336::B)::2
@M03364:276:000000000-BLYN8:1:1101:16628:6316 2:N:0:1
GGACTACCAGGGTTTCTAATCCTGTTTGCTCCCCACGCTTTCGAGCCTCAGCGTCAGTTACAGACCAGAGAGCCGCCTTCGCCACTGGTGTTCCTCCATATATCTACGCATTTCACCGCTACACATGGAATTCCACTCTCCTCTTCTGCACTCAAGTCTCCCAGTTTCCAATGACCCTCCCCGGTTGAGCCGGGGGCTTTCACATCAGACTTAAGAAACCGCCTGCGCTCGCTTTACGCCCAATAAATCCG
+
CCCCCGFGGGGGFGGGGGGGGGGGGGGGGGGGGGGGGGGGGGEGGCGGFGGGGGGGGFFGGGGFCFGGFFFGGGGDFGGGFGGGGGFGEFFGGFGFGFGGDFBFGGGGDEGGGFCGGGGGDGFGGGGFFC<FFGGGGFFGGGGGGGGGGGGGGE8EDF>DGGGGFGGGGGGGGFGGGGFGGCEEFEEFFGGGGGDEGD8<CCGFFD+;CGDGGGGD>FGGFGFFFFFF>BBFGGGBF6EG>7?FC>BFGF5
@M03364:276:000000000-BLYN8:1:1101:22880:6328 2:N:0:1
GGACTACTGGGGTTTCTAATCCTGTTTGCTCCCCACGCTTTCGCACCTGAGCGTCAGTCTTTGTCCAGGGGGCCGCCTTCGCCACCGGTATTCCTCCAGATCTCTACGCATTTCACCGCTACACCTGGAATTCTACCCCCCTCTACAAGACTCTAGCCTGCCAGTTTCGAATGCAGTTCCCAGGTTGAGCCCGGGGATTTCACATCCGCATTGACAGCCCCCCTGCGTGCGCTTTACGCCCAGTAATCTCG
+
CCCCCGGGGGDGFGGGGGCCGFFGGGGGFF<FDCFGGEEGGGGGDGGGGGGGGG::CFCGGGGFEGGGGDEEGGGGGGDGGEGCCFGFGGGG,CEG@FD,EFGG9<FD:C=:FDGGGGGGGCF8=EGGGGG83?@FAEGGG>EDACDEF6ECGFCFGGF:,@8E@C,7C:B>FFG,5,=DGFB5FC,4<8:C7*=/5:C68+++:CC5*)2<C77F47;*)*)(,)(7()0)9D/.9(*857:67*06**2
@M03364:276:000000000-BLYN8:1:1101:14319:6339 2:N:0:1
GGACTACTGGGGTTTCTAATCCTGTTTGCTCCCCACGCTTTCGCACCTGAGCGTCAGTCTTTGTCCAGGGGGCCGCCTTCGCCACCGGTATTCCTCCAGATCTCTACGCATTTCACCGCTACACCTGGAATTCTACCCCCCTCTACAAGACTCTAGCCTGCCAGTTTCGAATGCAGTTCCCAGGTTGAGCCCGGGGATTTCACATCCGACTTGACAGCCCGCCTGCGTGCGCTTTACGCCCCGTAATTCCG
+
CCCCCGGGGGGGGGGAFGFGDGGGGGGGGGGGFGGF:@FGGF>EGGGG8;CFGGGGGEFGGFGGGGDE@FGGDFGGGE=,4C:?F,C@FDE<FD9FB8EE9AEAEEEGCFEGGGGGFEGEGGCEDFGF,AF>DDD9D@FG7>EFFGGCE872@>ECGGGFGFCC,@;>5D,3@DACFCF7E,,*?9,ACCFGGEDGEGGCFGDDFGF*59<5**;;C*;*)/=((770()08//C)6(;>C52>G*7:*:0
@M03364:276:000000000-BLYN8:1:1101:27528:6341 2:N:0:1
GGACTACACGGGTTTCTAATCCTGTTTGCTACCCATTCTTTCGAGCCTCAGCGTCAGTTACAGACCAGACAGCCGCCTTCGCCACTGGTGTTCTTCCATATATCTACGCATTTCACCGCTACACATGGAGTTCCACTGTCCTCTTCTGCACTCAAGCTTCCCAGTTTCCGATGCACTCCTTCGGTTGAGCCGAAGGCTTTAACATCAGACTTAAGAAACCGCCTGCGCTCGCTTTACGCCCAATAAATCCG
+
CCCCCF8<<CGGGDEFGGGGGGFGCEFFFGGGEFEF9<EGG9@@F;FAFCEDGGDDEGFGEFGFE8;EE@EGGDCCCBBFF7F7F<EFFGG>EEDAD<FFG9;<,EE@FEFCCFF<9CEGCF:,E:FC<EFFG,@=E8>F4=,=,@DG,4@?F88@,@,>EEF8AEBAGC8>CEC,@,6DAFGGG8C,5@DG68CGCCC,+5@;B;C7**A9C:8:+;=>**@@BA=?(:?;<*2.6(;C=>();FA)+2)
@M03364:276:000000000-BLYN8:1:1101:5271:6372 2:N:0:1
GGACTACAAGGGTATCTAATCCTGTTTGCTCCCCACGCTTTCGCACCTGAGCGTCAGTCTTCGTCCAGGGGGCCGCCTTCGCCACCGGTATTCCTCCAGATCTCTACGCATTTCACCGCTACACCTGGAATTCTACCCCCCTCTACGAGACTCTAGCTTGCCAGTTTCAAATGCAGTTCCCAGGTTGAGCCCGGGGATTTCACATCCGACTTGACAGACCGCCTGCGTGCGCTTTACGCCCAGTAATTCCG
+
CCCCCGGGGGGGGGGGGGGGGGGGGGGGGGGGGGGGGGGGGGGGGGGGGGGGGGGGGGGGGGGGGGGGGGGGGGGGGGGGGGGGGGGGGGGGGGGGGGGGGGGGGFGGGGGEGGGGGGGGGGGGGGGGGGFDGGGGFFGGGGGGGGGG@CEGGGGGGGGGGGGGGGGGGGGGGGGGCGGGGGGGGGG6FFGGGGGGGGGGGGGGFGGGGGGGCGGGGGGGFGFFFF>F?FFF3C1-/8EGG.()**96C70
@M03364:276:000000000-BLYN8:1:1101:26212:6404 2:N:0:1
GGACTACTGGGGTTTCTAATCCTGTTTGCTCCCCACGCTTTCGCACCTGAGCGTCAGTCTTTGTCCAGGGGGCCGCCTTCGCCACCGGTATTCCTCCAGATCTCTACGCATTTCACCGCTACACCTGGAATTCTACCCCCCTCTACAAGACTCTAGCCTGCCAGTTTCGAATGCAGTTCCCAGGTTGAGCCCGGGGATTTCACATCCGACTTGACAGACCGCCTGCGTGCGCTTTACGCCCAGTAATTCCG
+
CCCCCGGGGGGGGGGGGGGGGGGGGGGGGGGGGGGGGDFCCFGGGGGGGGFFGGGGGGGGGGGGGFGGCEGGGGGGGGGGGGGGGGGGFEF9FGFGGGCCGGGGGGGGGGFGFGGFG@FC7FGGF8EFGFFEGGGGGGGGDCEGGGGGGGGGCFGGGF9DGGGFFGGFCGFFGGGGGGGGGGGG7DFDFGGGE85CDE6?DFFF=D;D3DDGG7CFFGGFACD??FFF6>B55<<>FFGGGFF:::*6>C*
@M03364:276:000000000-BLYN8:1:1101:4351:6421 2:N:0:1
GGACTACCGGTGTTTCTAATCCTGTTTGCTCCCCACGCTTTCGCACCTCAGCGTCAGTCTTTGTCCAGAGGGCCGCCTTCGCCACCGGTATTCTTCCAGATCTCTACGCATTTCACCGCTACACCTGGAATTCTACCCTCCTCTACAAGACTCAAGCCTGCCAGTTTCGTATGATGTTCCTCGGTTGAGCCCGGGGATTTCACATCCGACTTGCCAGTCCTCCTGCGTGCGTTTTACGCCCAGTAATTCCG
+
@CC6CFFFCF+86@<FFG9FFC,@FF@AFCG8FGFG>EG;6;B,8@7@,6,8@FE7FE,9EFEFC@D<,,,6B,@FGEEFGGEC7FC7=+C?B5,E?,5,9,,,@,54@FGGGGFEGCE@CCE8,,AA<<,8;,,4C=4FE3D+,CE,,@D8>,6,,+6,,,,@FEA;+,36,,,,@EC7,,6@CE*<9;D*9C**:BE,++=D+;*74C49>+2:0*>E=+.=)9153)))1:/)/(8//7(0:7*.2**
@M03364:276:000000000-BLYN8:1:1101:22805:6430 2:N:0:1
GGACTACTAGGGTTTCTAATCCTGTTTGCTCCCCACGCTTTCGAGCCTCCGCGTCAGTTACAGACCAGAGAGCCGCCTTCGCCACTGGTGTTCCTCCATATATCTACGCATTTCACCGCTACACATGGAATTCCACTCTCCTCTTCTGCACTCAAGTCTCCCAGTTTCCAATGACCCTCCCCGGTTGAGCCGGGGGCTTGCACATCAGACTTAAGCAACCGCCTGCGCTCGCTTTCAGCCCAATAAATCCG
+
<A-A<CFGDC,CC,@FC,C,6,C@CF<6E<,CFGFGGG7CGAFFFGGGG8@CCFG:7C,6E@@CFFGCF6,F7C66FF>FDFGCFE6,9EF7FFFGG=A,AF@F9<<@7?:B@??E?:C+6C,,,9A,B:?,A,47,>>FE,,+@F9;9,83@,83@F;,>=D,,83E,@,E,6E,D?G8=B88<E>,,>F55>5CCC:5*?ED@C:4*2*+;77+;*=EEGD;()3>0>B)/*/)*.<:CF(0C:=4>6)
@M03364:276:000000000-BLYN8:1:1101:14661:6431 2:N:0:1
GGACTACTAGGGTATCTAATCCTGTTTGCTCCCCACGCTTTCGCACCTGAGCGTCAGTCTTTGTCCAGGGGGCCGCCTTCGCCACCGGTATTCCTCCAGATCTCTACGCATTTCACCGCTACACCTGGAATTCTACCCCCCTCTACAAGACTCTAGCCTGCCAGTTTCGAATGCAGTTCCCAGGTTGAGCCCGGGGATTTCACATCCGACTTGACAGACCGCCTGCGTGCGCTTTACGCCCAGTAATTCCG
+
CCCCCGGGFGGGGGGGGGGGGGGGGGGGGGGFGEFDEGFGGGGGGGGGGFGFGGGEEGGGGGGGGFGGEGGGGGGGEGGGGGGGGGG@FFGGGFGGGEFG9FFGGGFGGEGGGGGGGGGGCFGGGDGGGEFGGGGG9>FGE?EGGGG9CEGGGGGGGFGGGFFGGFGGEGDFGFGAFFGCC9C*D,=FC,:C:CGG=EGGGGFFFF9C7D<CF7*+*>FGAGB1=A9.,37BGGC)*(2:E:09D>FDGG2
@M03364:276:000000000-BLYN8:1:1101:12329:6432 2:N:0:1
GGACTACTGGGGTTTCTAATCCTGTTTGCTCCCCACGCTTTCGAGCCTCAGTGTCAGTTTCAGGCCAGAGAGCCGCTTTCGCCTCCGGTGTTCCTCCATATATCTACGCATTTCACCGCTACACATGGAATTCCACTCTCCTCTCCTGCACTCAAGTCTCCCAGTTTCCAATGCACACAATGGTTGAGCCACTGCCTTTTACATCAGACTTAAGAAACCACCTGCGCTCGCTTTACGCCCAATAAATCCGG
+
CCCCCGFGCGGGGGGGGGGGGCGGGGGGGGGFGEGEGGGEGGGD8CFFFGGEGGGGGGGFFFGGGGGGGGFGFGGGGGGC@GCCEGGGGEFEFGGFCFC99<E9EEFGGEFEFGGG<BCEECFC=FFFF=EFFGECGGC@EFGGGGG8=EFDFFGGGFDFFGFGFG;E8DGFFC3EFFGEFAFF9C89,,7<9:F6EGAA++799CC97FEF++=@*;,@>E*):?@?>?A;G4+>B=C7:)3);D=CC):
@M03364:276:000000000-BLYN8:1:1101:10448:6432 2:N:0:1
GGACTACTGGGGTATCTAATCCTGTTTGCTCCCCACGCTTTCGAGCCTCAGCGTCAGTTACAGACCAGAGAGCCGCCTTCGCCACTGGTGTTCCTCCATATATCTACGCATTTCACCGCTACACATGGAATTCCACTCTCCTCTTCTGCACTCAAGTCTCCCAGTTTCCAATGACCCTCCCCGGTTGAGCCGGGGGCTTTCACATCAGACTTAAGAAACCGCCTGCGCTCGCTTTACGCCCAATAAATCCG
+
CCCCCGGGFGGGGGGGGGGGGGGGGGGGGGGGGGGGGGGGGGGGGGGGGGGGEGGGGGGGGGGGGGGFCGCGGGGGGGGGGGGGGGGGGGGGGGGGGFGGGFGGGGGGGEGGGGFFGGGGGGGGFGGGFFEF;FEGFGGGGGGGGGGDGGGGGGFGFC;EFGGGEFFGGGGGGGGGGGGGGGGGGGGGDGGGCCGGGGGGGGGGFGFFGGFGCGFF+>FF>CB;D:1BBD3BDGD-=<GGG:,<C*9<FG<
@M03364:276:000000000-BLYN8:1:1101:18134:6453 2:N:0:1
GGACTACAAGGGTTTCTAATCCTGTTTGCTACCCATGCTTTCGAGCCTCAGCGTCAGTTACAGACCAGACAGCCGCCTTCGCCACTGGTGTTCTTCCATATATCTACGCATTTCACCGCTACACATGGAGTTCCACTGTCCTCTTCTGCACTCAAGTTTCCCAGTTTCCGATGCACTTCTTCGGTTGAGCCGAAGGCTTTCACATCAGACTTAAGAAACCGCCTGCGCTCGCTTTACGCCCAATAAATCCG
+
CCCCCGGGGGGGGGGGGGGGGGGGGGGGGGGGGGGGGGGGGGGFGGGGGGGGGGGGGCGGGGGGGGGGEFGGGFGGGGGGGGGGGGGGGGGGGGGGGGGGGGFGGGGGGGGGGGGGGGGGCGGGGGGGGGGGGGGGGFGGGGGGFGGGGGGGGGGGGGGGGGG8FFGGGGDEGGDFGGDFFGGGGGG?DEGG9EGGGFGGG>FGFGC5*44=FFGGGCF9?GEF=FFFFFBEGFFEFDEEEF(=CGAEGG8
@M03364:276:000000000-BLYN8:1:1101:17099:6465 2:N:0:1
GGACTACTCGGGTTTCTAATCCTGTTTGCTCCCCACGCTTTCGCACCTGAGCGTCAGTCTTCGTCCAGGGGGCCGCCTTCGCCACCGGTATTCCTCCAGATCTCTACGCATTTCACCGCTACACCTGGAATTCTACCCCCCTCTACGAGACTCTAGCTTGCCAGTTTCAAATGCAGTTCCCAGGTTGAGCCCGGGGATTTCACATCTGACTTAACAAACCGCCTGCGTGCGCTTTACGCCCAGTAATTCCG
+
CCCCCGGGGGGGGGGGGGGFGGGGGGGGGGGGGGGGGGGGGGGGGGGGGGGGGGFEGGGGGGGGGGFGGGGGGGGGGGGGGGGGGGGGGGGGGGGGGGGGGGGGGGGGGGGGGGGGFGGGGD@DFFGGDFGGGCGGGGGCEEGDGGDEEDGGGGGGGGGGFGGGGGGGGGFGFGGGGFFGGGGGGGFFGGGGGGGGGGGGGCC>CGF>FGGGGGGGGGGGFGFFFFFF?FEDGGGFF:?85<84C7?20:2
@M03364:276:000000000-BLYN8:1:1101:13160:6493 2:N:0:1
GGACTACACGGGTTTCTAATCCTGTTTGCTCCCCACGCTTTCGCACCTGAGCGTCAGTCTTCGTCCAGGGGGCCGCCTTCGCCACCGGTATTCCTCCAGATCTCTACGCATTTCACCGCTACACCTGGAATTCTACCCCCCTCTACGAGACTCTAGCTTGCCAGTTTCAAATGCAGTTCCCAGGTTGAGCCCGGGGATTTCACATCTGACTTAACAAACCGCCTGCGTGCGCTTTACGCCCAGTAATTCCC
+
CCCCCGGGGGGGGGGGGGGGGGGGGGGGGGGGGGGGGGGGGGGGGGGGGFGGGGGGGGGGGGGGGGGGGGGGGGGGGGGGGGGGGGGGGGGGAFGGGGFFFGGGGGGGGGGGGGDGGGGGDGGGGGGFGGGGGGGGGGGGGGGGGGGGGGGGGGFGGGGGGGGGGGGFFGGGGGG7FCFGGGGGGGFGGGGGCEGD=BFGGFGGF*;+;+2;CF+:CCEGFGF@:F>EF:5>DDGB=?EGGFBFFGFBGF*
@M03364:276:000000000-BLYN8:1:1101:24912:6497 2:N:0:1
GGACTACTCGGGTTTCTAATCCTGTTTGCTCCCCACGCTTTCGAGCCTCAGTGTCAGTTACAGGCCAGAGAGCCGCTTTCGCCTCCGGTGTTCCTCCATATATCTACGCATTTCATCGCTACACATGGAATTCCACTCTCCTCTCCTGCACTCAAGTCTACCAGTTTCCAATGCATACAATGGTTGAGCCACTGCCTTTTACACCAGACTTAATAAACCACCTGCGCTCGCTTTACGCCCAATAAATCCGG
+
CCCCCGFEFFDGGGGGGGFFEFDGGGGGGGGGGGG@FGDGGGGGFGDGGGGFFGGGGGFGGGGGGGGGGGEFCFGGDGGGGGGFGGGDFEGGGFGGG@CEGGGGGFGGGGGG9FEDF@CFGGGGGGGGGFFGGAFFGFFGGGGGFGGFFFCCFFF8,@CFGGGGGCEFDGF;DEGGGGGGGGCGFDDD?F,DFF9DFEFGGGGG5CFFGFCD8CE7C8FGFGF=BB>BF>D?4CC4A(::5F@6D76?4>>
@M03364:276:000000000-BLYN8:1:1101:5951:6512 2:N:0:1
GGACTACAGGGGTTTCTAATCCTGTTTGCTCCCCACGCTTTCGCACCTGAGCGTCAGTCTTTGTCCAGGGGGCCGCCTTCGCCACCGGTATTCCTCCAGATCTCTACGCATTTCACCGCTACACCTGGAATTCTACCCCCCTCTACAAGACTCTAGCCTGCCAGTTTCGAATGCAGTTCCCAGGTTGAGCCCGGGGATTTCACATCCGACTTGACAGACCGCCTGCGTTCGCTTTACGCCCAGTAATTCCG
+
CCCCCGGGGGGGGGGGGGGGGGGGGGGGGGGGGGGGGGGGGGGGGGGGGGGGGGGGGFGFGGGGGGGGG>FGGGGGGGGGGGGGGGGGGGGGGFGGGGGCGGGGGGGGGGGGGGGGGGGGGGGGGGFFGGGGGGGGGGGGGGGGGGFDF6DFFGGGGGGGGGGFGGGGGGGGC9CDD9FGGCFGGG6EE7B57:CGDEFFC79@AC<38CCG7CD:CCCGDE7(4@F3(07>555)*,*:C76;C77.::*
@M03364:276:000000000-BLYN8:1:1101:10201:6515 2:N:0:1
GGACTACACGGGTATCTAATCCTGTTTGCTCCCCACGCTTTCGCACCTGAGCGTCAGTCTTTGTCCAGGGGGCCGCCTTCGCCACCGGTATTCCTCCAGATCTCTACGCATTTCACCGCTACACCTGGAATTCTACCCCCCTCTACAAGACTCTAGCCTGCCAGTTTCGAATGCAGTTCCCAGGTTGAGCCCGGGGATTTCACATCCGACTTGACAGACCGCCTGCGTGCGCTTTACGCCCAGTAATTCCG
+
CCCCCGGGGGGGGGGGGGGGGGGGGGGGGGGGGGGGGGGGGGGGGGGGGGGGGGGGGGGGGGGGGGGGGGGGGEDGCGGGGGGGGGGGGGGGGGGGGGGGGGGGGGGGGFGGGGGGGGGGCEFGGGGGGGGGGGGGGGGGGGGGGGGGGGGDFGGGGGGGGGGGGGGGEF>EGGGGGGGGGGGGGGFGFGFGGGGGEGGFFGGGFGGGGGGGGGGFFFGG>GB??FFF:EFFGG<9FBGEEF?FCCF)*22
@M03364:276:000000000-BLYN8:1:1101:13814:6525 2:N:0:1
GGACTACAGGGGTATCTAATCCTGTTTGCTACCCATGCTTTCGAGCCTCAGCGTCAGTTACAGACCAGACAGCCGCCTTCGCCACTGGTGTTCTTCCATATATCTACGCATTTCACCGCTACACATGGAATTCCACTCTCCTCTCCTGCACTCAAGTCTCCCAGTTTCCAATGCACACAATGGTTGAGCCACTGCCTTTTACATCAGACTTAAGAAACCACCTGCGCTCGCTTTACGCCCAATCAATCCGG
+
CCCCCGGGGGGGGCGGGGGGGGGGGGGGGGGGGGGGGGGGGGGFCFGGGGGGGG@CFGGGGFGDGFGGGGGFGFG@FDGGGGGGGGGGFFGGGGGGGGGGGGGFGGGGGGGGFFCGGGGEGGFGGGGGGFGGGCGGGGGAEFEGGGGFGGFDFDFGEGGGGGGGGGGGFFGGGD8=EGG?DGG,DEDFFGFFGFGCGGGFGGFFF7++5:CF78CFC>6:@CF@)/):59A:C7+>?@G7CFB);;84CDD
@M03364:276:000000000-BLYN8:1:1101:13023:6528 2:N:0:1
GGACTACAGGGGTTTCTAATCCTGTTTGCTCCCCACGCTTTCGCACCTGAGCGTCAGTCTTCGTCCAGGGGGCCGCCTTCGCCACCGGTATTCCTCCAGATCTCTACGCATTTCACCGCTACACCTGGAATTCTACCCCCCTCTACGAGACTCTAGCTTGCCAGTTTCAAATGCAGTTCCCAGGTTGAGCCCGGGGATTTCACATCTGACTTAACAAACCGCCTGCGTGCGCTTTACGCCCAGTAATTCCG
+
CCCCCGGGGGGGGGGGGGGGFGGGGGGGGGGGFGGGGGGGGGGGGGGGGGGGGGGFEFGGGGGGGGGGGGGGGGGGGGGGGGGGGGGGGGGGFFGGGGGGGGGGEGGGGGGGGGGGGGGGGGGFFFGGFCFGGGGGGGGGGGGGGAF6EGGGGGGGCGFFGGGGGGGG7DGGDDC?<CFGGCFCFGGGFGGGGDGG5CEGGGGGA4FG7FGGGGGG>FGGFGDFFF07:>B@DDF4@?D5>@0<FCF<FD9
@M03364:276:000000000-BLYN8:1:1101:16889:6538 2:N:0:1
GGACTACAGGGGTTTCTAATCCTGTTTGCTCCCCACGCTTTCGCACCTGAGCGTCAGTCTTTGTCCAGGGGGCCGCCTTCGCCACCGGTATTCCTCCAGATCTCTACGCATTTCACCGCTACACCTGGAATTCTACCCCCCTCTACAAGACTCTAGCCTGCCAGTTTCGAATGCAGTTCCCAGGTTGAGCCCGGGGATTTCACATCCGACTTGACAGACCGCCTGCGTGCGCTTTACGCCCAGTAATTCCG
+
CCCCCGGGGGGGGGGGGGGGGGGGGGGGGGGGGGGGGGGGGGGGGGGGGGGGGGGGGGGGGGGGGGGGGGGGGGGGGGGGGGGGGGGGGGGGGGGGGGGGGGGGGGGGGGGGGGGGGGGGGEGGEGGGGGGGGGGGGCDFGGGGGGGDGFGCGGGCFGGGGGGGGGGGGGFGGGAFGGGGFGGGGFGGGGGGGDGGCGGGGGG=ACFDGGGGGCFC855=>D>00:>BBBEFGGF261EEGEFFGFFAGG7
@M03364:276:000000000-BLYN8:1:1101:22799:6538 2:N:0:1
GGACTACAAGGGTTTCTAATCCTGTTTGCTCCCCACGCTTTCGCACCTGAGCGTCAGTCTTTGTCCAGGGGGCCGCCTTCGCCACCGGTATTCCTCCAGATCTCTACGCATTTCACCGCTACACCTGGAATTCTACCCCCATCTACAAGACTCTAGCCTGCCAGTTTCGCATGCAGTTCCCAGGTTGAGCCCGGGGATTTCACATTCGACTTGACAGACCGCCTGCGGGCGCTTTACGCCCAGTAATTCCG
+
CCCCCE8F9EFGFC@<FEEGFFCFGG<FGGEGGEFCGGGFGFGGGGGGGGGGCGC@ECEFGGGDGGGGG7C7B+@@CCFGGGGGEGC+7F75CFFCFCB<FFCF9,,+@+??FFGFGFEGEGCGEFEFED,,CCAFFFGG+DFG9E,>E8DCE9;,DFFC,@ACFCA9++3@789@F7AFFGCFF9E7?CD*=*4*:=F?C::8:+=C89C5FCCCF5FGEGFF@F0)23;D)194FB5CCE??>7*.CG*
@M03364:276:000000000-BLYN8:1:1101:17317:6580 2:N:0:1
GGACTACTGGGGTTTCTAATCCTGTTTGCTCCCCACGCTTTCGAGCCTCAGTGTCAGTTACAGGCCAGAGAGCCGCTTTCGCCTCCGGTGTTCCTCCATATATCTACGCATTTCACCGCTACACATGGAATTCCACTCTCCTCTCCTGCACTCAAGTCTCCCAGTTTCCAATGCACACAATGGTTGAGCCACTGCCTTTTACATCAGACTTAAGAAACCACCTGCGCTCGCTTTACGCCCAATAAATCCGG
+
CCCCCGGGGGGGGGGGGGGGGGGGGGGGGGGGGGGGGGGGGGGGGGGGGGGGGGGGGGGGGGGGGGGGFGGGGGGGEGGGGGGGGGGGGGGGGGGGGGGGGGGGGGGGGGGGGGGGGGGGGGGGFCCGFGGGGGGGGGGGGGGGGGG8EFGGGG@EFGGGGGGGGGGGGCFGGGGGCGGFFGGGGGGGGG6FFGGGGGFF+A<FFGGGGGGCFGGGFFFFFEF)<EBE>BFFG4@@BDG7=A3;CCF<FGD
@M03364:276:000000000-BLYN8:1:1101:5672:6581 2:N:0:1
GGACTACTGGGGTTTCTAATCCTGTTTGCTCCCCACGCTTTCGCACCTGAGCGTCAGTCTTCGTCCAGGGGGCCGCCTTCGCCACCGGTATTCCTCCAGATCTCTACGCATTTCACCGCTACACCTGGAATTCTACCCCCCTCTACGAGACTCTAGCTTGCCAGTTTCAAATGCAGTTCCCAGGTTGAGCCCGGGGATTTCACATCTGACTTGACAGACCGCCTGCGTGCGCTTTACGCCCAGTAATTCCG
+
CCCCCGGGGGGGGGGGGGGGGGGFGGGGGGGGGGGGDGCGGGGGGGGGGGGGGGGGGFGGGFGGGGGGGGGGGGGGGGGGGGGGGGGGGGGGGGGGGGGGGGGGGGGGGG7FGFFFFGGGGGGGGFCFGGGGGGGGGGGGGGGGCEFGEGGGGFGGGGGFGGGGGGFGGCGGGGGGGGGFDF,>DFFFGFGGCE>GGG6?GF77@<DFFFFG77<FGGGGFGFF?F>E0355D<*)9<G8C>??>FFFGG7
@M03364:276:000000000-BLYN8:1:1101:16470:6605 2:N:0:1
GGACTACTGGGGTTTCTAATCCTGTTTGCTCCCCACGCTTTCGCACCTGAGCGTCAGTCTTTGTCCAGGGGGCCGCCTTCGCCACCGGTATTCCTCCAGATCTCTACGCATTTCACCGCTACACCTGGAATTCTACCCCCCTCTACAAGACTCTAGCCTGCCAGTTTCGAATGCAGTTCCCAGGTTGAGCCCGGGGATTTCACATCCGACTTGACAGACCGCCTGCGTGCGCTTTACGCCCAGTAATTCCC
+
CCCCCGGGGGGGGGGGGFFGGGGGGGGGGGGGGGGGGGGGGGGGGGGGGGGGGGGGGFFGGGGGFFGGGGGGGGGDGGGGGGGGGGGGGGGGFFFGGGGGGGGGGGGGGDGGGDGFFGGGGGGGGGGGDGFF9FFCEGFCEGGGGGGGGGGFGGFGFGGGFGGGDD9BEC6CFGCGGGGAFGG>FGF67BF8>EGG5CFGGGDCAGGGGGGGGG;FFGGGFGFFFFFF?D>BDGFFFBEE=DBFG7=<FG*
@M03364:276:000000000-BLYN8:1:1101:27547:6621 2:N:0:1
GGACTACAGGGGTTTCTAATCCTGTTTGCTCCCCACGCTTTCGCACCTGAGCGTCAGTCTTCGTCCAGGGGGCCGCCTTCGCCACCGGTATTCCTCCAGATCTCTACGCATTTCACCGCTACACATGGAATTCCACTCCCCTCTACTGCACTCAAGTCTTCCAGTTTCCAATGCACATAATGGTTGAGCCACTGCCTTTTACATCAGACTTAAGAAACAACCTGCGCTCGCTTTACGCCCAATAAATCCGG
+
CCCCCCEECFGGFCFFGGFEEFGGGGGGGGGGFGGGGGGGDAEEGGGGGGGGGGGGGGGGGGGGGGGGGGGGGGEGDEEGGGG7BF@FFEGG?FEF?DFDGGGGGGGGDGGGGFFGGGDEFGGDGFFGGCGFF,DDDD,3+6@?,EF?9DD?F?FGC,>,=EFFF9EFE,3,A,9E7,,73@C,@*34,68@?C,5=DE79*5+=C47D*CFC>:>6C86AGFF:B0><:559>+68188CF8F779)97>
@M03364:276:000000000-BLYN8:1:1101:17661:6622 2:N:0:1
GGACTACAGGGGTATCTAATCCTGTTTGCTCCCCACGCTTTCGCACCTGAGCGTCAGTCTTCGTCCAGGGGGCCGCCTTCGCCACCGGTATTCCTCCAGATCTCTACGCATTTCACCGCTACACCTGGAATTCTACCCCCCTCTACGAGACTCTAGCCTGCCAGTTTCGAATGCAGTTCCCAGGTTGAGCCCGGGGATTTCACATCCGACTTGACAGACCGCCTGCGTGCGCTTTACGCCCAGTAATTCCG
+
CCCCCGGFCGGGG7FFGFGGGGGGGGGGGGGGFGGGGGGGFGGGCGGGGGGGGGGGGGECDFGGGGGGG,FFGGEFGGGFGDGGGGGGGCFGGDGCG8F,EEGGGFG<4+FFGGGGG:CEFCEGFGG<D<FFGGGGG@6FGEGGDFG>CEGFCAFGGGGCGGGGFDCFGGCEEG9CFDGAD,>DGGGCCF<@*::ECE6CGGG+;FG<*><CFGGDD5FGFGFF?F>>?E57CGG2@BEEG3?;:*/4CFC
@M03364:276:000000000-BLYN8:1:1101:20784:6624 2:N:0:1
GGACTACCAGGGTTTCTAATCCTGTTTGCTCCCCACGCTTTCGCACCTGAGCGTCAGTCTTTGTCCAGGGGGCCGCCTTCGCCACCGGTATTCCTCCAGATCTCTACGCATTTCACCGCTACACCTGGAATTCTACCCCCCTCTACAAGACTCTAGCCTGCCAGTTTCGAATGCAGTTCCCAGGTTGAGCCCGGGGATTTCACATCCGACTTGACAGACCGCCTGCGTGCGCTTTACGCCCAGTAATTCCG
+
CCCCCGGGGGGGGGGGGGGGGGGGGGGGGGGGGGGGGGGGGGGGGGGGFGGGGGGGGGGGGGGGGGGGGGGGGGGGGGGGGGGGGGGGGGGGGGGGGGGGGGGGFGFGGCEGGGGGGGGGGGGGGGGGGGGGGGGGGGGGGGGGFFGGGGGGGGGGGGGGGGGGGGFGGGFFGGFACGGGFGGGGGGDFFEGGG5CEEGGGGGGFGGGGGGGGGGG=5FE85>?FFFFFF@BGGGFF<G8E3(0*CB):>*
@M03364:276:000000000-BLYN8:1:1101:14485:6626 2:N:0:1
GGACTACCAGGGTTTCTAATCCTGTTTGCTCCCCACGCTTTCGAGCCTCAGTGTCAGTTACAGGCCAGAGAGCCGCTTTCGCCTCCGGTGTTCCTCCATATATCTACGCATTTCACCGCTACACATGGAATTCCACTCTCCTCTCCTGCACTCAAGTCTCCCAGTTTCCAATGCACACAATGGTTGAGCCACTGCCTTTTACATCAGACTTAAGAAACCACCTGCGCTCGCTTTACGCCCAATAAATCCGG
+
CCCCCGGGGGGGGGGGGGGGGGGGGGGGGGGGGGGGGGGGGGGGGGGGGGGGGGGGGGGGGGGGGGGGGGGGGGGGGGGGGGFGGGGDGGGGGGGCGGGGGGGGGGGGFEGGGGGGGGGGGGGGDGGGGGGGGGGGGGGGGGGGFGGGGGGGGGGGGGGGGGCFGGGGFGGGGGGGGGGDFGFGGG8EGGGGGGGGFCFGGGGFF8C5CFCC78CFCFDGFGA@BFABFFFFGD==>@GG5>;FGFFCFGG
@M03364:276:000000000-BLYN8:1:1101:4186:6640 2:N:0:1
GGACTACTCGGGTTTCTAATCCTGTTTGCTCCCCACGCTTTCGCACCTGAGCGTCAGTCTTCGTCCAGGGGGCCGCCTTCGCCACCGGTATTCCTCCAGATCTCTACGCATTTCACCGCTACACCTGGAATTCTACCCCCCTCTACGAGACCCTAGCTTGCCAGTTTCAAATGCAGTTCCCAGGTTGAGCCCGGGGATTTCACATCTGACTTAACAAACCGCCTGCGTGCGCTTTACGCCCAGTAATTCCG
+
CCCCCGGGGGGGGGGGGGGGGGGGGGGGGGGGDGGGGGGGGGGGGGGFGGGGGGGGGGGGGGGGGGGGGGGGGGGGGGGGGGGGGGGDGDGGGGGGGGGFGGGGGGGGGGGGGGGGGGGGGGFGGFCFFGGGGGGGGGGGGGGGGGGGDGG+DEFGGGFGGGGGGGGGGGGGGCGFFGGGD?DCGGGGGFG5EEGG=EGF7CFGFG++:CCDGF>DFGGFFEB0(59@<>>DDGGFBFGGGF?@DC?<DF9
@M03364:276:000000000-BLYN8:1:1101:13678:6641 2:N:0:1
GGACTACCAGGGTTTCTAATCCTGTTTGCTCCCCACGCTTTCGAGCCTCAGTGTCAGTTACAGGCCAGAGAGCCGCTTTCGCCACCGGTGTTCCTCCATATATCTACGCATTTCACCGCTACACATGGAATTCCACTCTCCTCTCCTGCACTCAAGTCTACCAGTTTCCAATGCATACAATGGTTGAGCCACTGCCTTTTACACCAGCCTTAATAAACCACCTGCGCTCGCTTTACGCCCAATAAATCCGG
+
CCCCCGGGGGGGGGGGGGGGGGGGGGGGGGGGGGGGGGEGGGGDEEDFFCCCEFGGGGGGFDGGGGGGGGFGGGFGGGGGGGGGGGGGGGGGFGGGGGCCFCGGGGGGGGGGGGCFGGGGGDFG?FFGGGGGGGGF;8FGGGGGGFGGCFGGGFDF@=EFC9DGFFGCFD99DGGADGGCFFGDGGF?FGFGGGG6CDDFGG72@FG*95:C7?CF7C:CF56@BDFA955)9DGE):14*0(0>7A)*9:
@M03364:276:000000000-BLYN8:1:1101:27418:6653 2:N:0:1
GGACTACAGGGGTTTCTAATCCTGTTTGCTCCCCACGCTTTCGCACCTGAGCGTCAGTCTTTGTCCAGGGGGCCGCCTTCGCCACCGGTATTCCTCCAGATCTCTACGCATTTCACCGCTACACCTGGAATTCTACCCCCCTCTACAAGACTCTAGCCTGCCAGTTTCGAATGCAGTTCCCAGGTTGAGCCCGGGGATGTCACATCCGACTTTACAGACCGCCTGCGTGCGCTTTACGCCCAGTAATTCCG
+
CCCCCEFFG?FG7:FGFGEFCFFGGFGGGGGDGCFGGFEGGCGGDCCCEGGGGGE7BFFGGGGA@ECFFGDGGGGDEGGEGEFGGCC>FFGGGGGG,AF9FF9FGGGGGGGGDGGF<FGGCFGGGGGFGGG@EGFGGGGGCCCFC9E?FGFDGGAF,,@D8CGGGFDCA@B:?FFGGGGGGGGGCEFG6,,;EEGEGG*A:::@C4CG:DDC+1;C4;3AACB6?F>FFED>9DF47:8?=;:FGGF2*C6
@M03364:276:000000000-BLYN8:1:1101:19029:6655 2:N:0:1
GGACTACAGGGGTTTCTAATCCTGTTTGCTCCCCACGCTTTCGCACCTGAGCGTCAGTCTTTGTCCAGGGGGCCGCCTTCGCCACCGGTATTCCTCCAGATCTCTACGCATTTCACCGCTACACCTGGAATTCTACCCCCCTCTACAAGACTCTAGCCTGCCAGTTTCGAATGCAGTTCCCAGGTTGAGCCCGGGGATTTCACATCCGACTTGACAGACCGCCTGCGTGCGCTTTACGCCCAGTAATTCCG
+
CCCCCFGGGGGGGGGGGGGGGGGGGGGGGGGGGGGGGGGGGGGGGGGGGGGGGGGGGGGGGGGGGGGGGGGGGGGGGGGGGGGGGGGGGGGGGGGGGGGFGGGGGGGGGGGGGGGGDGGGGGGGGGGGDGGGGGGGGGGGGGGGGGGGFGGGGGGGGGGGGGGGGFGGDGFG?CGGGGGGGDGFFGGGGGGGEGDE5EGGGGGGFDFDGDGGGFFGGFGGFGFFFFBBFFFDCGGAF1EEC:?FFFF9FG9
@M03364:276:000000000-BLYN8:1:1101:27103:6657 2:N:0:1
GGACTACTGGGGTTTCTAATCCTGTTTGCTACCCATGCTTTCGAGCCTCAGCGTCAGTTACAGACCAGACAGCCGCCTTCGCCACTGGTGTTCTTCCATATATCTACGCATTTCACCGCTACACATGGAGTTCCACTGTCCTCTTCTGCACTCAAGTTTCCCAGTTTCCGATGCACTTCTTCGGTTGAGCCGAAGGCTTTCACATCAGACTTAAGAAACCGCCTGCGCTCGCTTTACGCCCAATAAATCCG
+
CCCCCGGGGFGGGGGGFFGFGGGGGGGGGFGGGGGGGGGGGGGGGGGGFGGGGBFEGGGGDFFEGFGGFGGGCFGGGGGGGG7@FFGGGFGDGG9EFDFGGGGGGGGGGGGB@FGEFGCEEGFG9AGGGGGGCFGGGFEFGGCFG9EFGFGGGGFFGGGGEFFFGGFGGDECC>8DGFGGGGGGGGGG=;DGGGGCFFCF><:9FGGGGGGGGCCCGG6CDCB==F2?2BEFGCFCFF5EGFDADCAC7C)
@M03364:276:000000000-BLYN8:1:1101:22238:6679 2:N:0:1
CCTGCGTGTTCTCTGCGTTGAACGCCGTCCATTCTGAATGCGATACATCACGCCTTCAATCTTTGTTCTCCCTCTCGTTTCTCTTTTCCGTGTCGTACTTATCTGCTATAACTCTAATTGATTGCCGCGCTGTGCTTGCATGTGTCTGATTCTCACTGCCCACTCCGTGTTGCACTCGTCTACCATCCCCTCTACACTCCATCTACGACTTTTCCGTTACCAGTTGTACTCTCCCATTTTCTTGCTTATAC
+
-ACC8+,,,-6-,,,,+8,+,,,6-++@+6,,<,,,,6,,;+,,,7,;6,6,,,,8,,,,C,,,,CEC9,,,,9,:,,,:5E9,,5,,96,,:,,,,,,9,:,,4,,C?<,?5,,5,,:,,<,,,,++@++++,,,996,,77+68,,,,,+7,,467,,,,6,8,+++6,,,,6,@68+,+,,,351,+,3,,371,,122=+12**3**++2=***4*+53**4/+1++402*(+*,2,+*++4+*2++
@M03364:276:000000000-BLYN8:1:1101:11176:6707 2:N:0:1
GGACTACTGGGGTTTCTAATCCTGTTTGCTCCCCACGCTTTCGAGCCTCAGTGTCAGTTACAGGCCAGAGAGCCGCTTTCGCCTCCGGTGTTCCTCCATATATCTACGCATTTCACCGCTACACATGGAATTCCACTCTCCTCTCCTGCACTCAAGTCTCCCAGTTTCCAATGCACACAATGGTTGAGCCACTGCCTTTTACATCAGACTTAAGAAACCACCTGCGCTCGCTTTACGCCCAATAAATCCGG
+
CCCCCFFFFGGGEFGCFGGGGGGFEGGGGGGFCFGGGGGGFGGGGDGGGGFEGGGGGGGGGGGFGEFFFGGGGGGGGGGGGFGGGGDGCFGEG<E?FGGFGCFGGGGGGGGGGGFGGGGGGGGGEEFEFEFGGGGGGFA?EGF+,>EGG8,=,@DGGGGGDF,@DFDGGFADCGDGGGEGEE?DFEGGGCGGG?FGGGGGFDFGFFGGGGGGDFGDGG>>9=AEF4)99A>ECGG=/9E7C38FDF67C>9
@M03364:276:000000000-BLYN8:1:1101:10964:6752 2:N:0:1
GGACTACCGGGGTTTCTAATCCTGTTTGCTCCCCACGCTTTCGCACCTGAGCGTCAGTCTTCGTCCAGGGGGCCGCCTTCGCCACCGGTATTCCTCCAGATCTCTACGCATTTCACCGCTACACCTGGAATTCTACCCCCCTCTACAAGACTCTAGCCTGCCAGTTTCGAATGCAGTTCCCAGGTTGAGCCCGGGGATTTCACATCCGACTTGACAGACCGCCTGCGTGCGCTTTACGCCCAGTAATTCCG
+
CCCCCGGGGGGGGGGGGGGFGGGGGGGGGGGGGGGGGGGGGGGGGGGGGGGGGGGGGGGGGGGGGGGGGGEGGGGGGGGGGGGGGGGGGGGGGFGGGGGGGGGGGGGGGGGGGGGGGGGGGFGGGGGGGGGGGGGGGGGGGGGG9EGG?6@8FGGGGGGGGGGGGGFGGGGGGGGGGGGG9DGGGFFFGGGFEGGGGGGGGGGGFGGGGGGDCGFCG4CFDGFBFFFEFFFFG<F2=?DGG34@7C66CD9
@M03364:276:000000000-BLYN8:1:1101:21002:6805 2:N:0:1
GGACTACAGGGGTTTCTAATCCTGTTTGCTCCCCACGCTTTCGAGCGTCAGCGTCAGTTACAGGCCAGAGGGCTGCTTTCGCCACCGGGGTTCCTCCATATATCTACGCATTTCACCGCTCCACATGGAATTCCACGCTCCTCTCCTGCACTCAAGTCTACCAGTTTCCAACACAGCCAATGCGTGAGCCCCTCCATTTTACTCCATATCACTCAACCCACCTTCGCTCGCTTTACGCCCACTTAATCCGG
+
CCCCCCE,,6;@@+B<CCC<<FGFE@@FFCFGF;EB@C@@6C:,C,+866B,@,6BFE9C,6C8FGGC,,,,66@FE<F,,BF,??BC+>@>,B=F,,,:A?EEDC?D7CG:,<AA?FEE+4A88,,4B<EEEGD9++@CEDD+D,@,,,,6D8D,E,3,,C,7@,@,@3,,+@,,,+5,5@6>@C**4D*1;*1,,?,,+*,5/*5=++++402**2**):)73)3.33>)1*27A?88=)3+@F@<*D)
@M03364:276:000000000-BLYN8:1:1101:18131:6816 2:N:0:1
GGACTACCCGGGTTTCTAATCCTGTTTGCTACCCATGCTTTCGAGCCTCAGCGTCAGTTACAGACCAGACAGCCGCCTTCGCCACTGGTGTTCTTCCATATATCTACGCATTTCACCGCTACACATGGAGTTCCACTGTCCTCTTCTGCACTCAAGTTTCCCAGTTTCCGATGCACTTCTTCGGTTGAGCCGAAGGCTTTCACATCAGACTTAAGAAACCGCCTGCGCTCGCTTTACGCCCAATAAATCCG
+
CCCCCGGFGGGGGGGGGGGGGGGGGGGGGGGGGGGGGGGGGGGGGGGGGGGGGGGGGGFGGGGGGGGGGGGGGGGGDGFGGGGGGGGGCFEFGFGGGGGGGGGGGGGGGGGGGGGGGGGDGGGGGGDFG8FGGFGGGGGGGGGGGGGGGGGGGGGCEFGGGFGGGGGGGGGGGGGGGC9FGFGDGE6C7DECGC8?7DGGGGGGFG87CCFGCBC@=FGGFGDDFFFFFFBFDDF<+;GGGF0A<FFCCF:
@M03364:276:000000000-BLYN8:1:1101:6709:6821 2:N:0:1
GGACTACTCGGGTTTCTAATCCTGTTTGCTCCCCACGCTTTCGCACCTTAGCGTCAGTCTTCGTCCAGGGGGCCGCCTTCGCCACCGGTATTCCTCCAGATCTCTACGCATTTCACCGCTACACCTGGAATTCTACCCCCCTCTACGAGACTCTAGCTTGCCAGTTTCAAATGCAGTTCCCAGGGTGAGCCCGGGGATGTCACATCTGACTTAACAAACCGCCTGCGTGCGCTTTACGCCCAGTACTTCCG
+
@<BCCCAEFG@FEF@FC<FFGFGGCEEGG<CC<,C@6@@@EDCCCCF@,CEF@FFFG<FE<FGE,FFA@F@FGGD@F@@<FEG=FCEGG7AEFDDG,FFGFFFGACD@C?::FGGDFG7EBFFGF8BFDFAGF<E=98>FGGE?9;BBB:>8B9,@DG;EFFADFFCF7>,ECFFFFGGG?BFD*>5CEGGGCG>EDC*=FGG=F*7@DG>777>C>4CFFG>;1>9DFFD3D3*6=<ECEEF6>*9-:*1
@M03364:276:000000000-BLYN8:1:1101:3372:6826 2:N:0:1
GGACTACAAGGGTTTCTAATCCTGTTTGCTCCCCACGCTTTCGAGCCTCAGTGTCAGTTACAGGCCAGAGAGCCGCTTTCGCCTCCGGTGTTCCTCCATATATCTACGCATTTCACCGCTACACATGGAGTTCCACTGTCCTCTTCTGCACTCAAGTTTCCCAGTTTCCGATGCACTTCTTCGGTTGAGCCGAAGGCTTTCACATCAGACTTAAGAAACAGCCTGCGCTCGCTTTACGCCCAATAAATCCG
+
CCCCCFFG<C<FGEGFFFGGGGGGGGGGGGGGFCECCFEFDFGGGGGGGGGFGFFGGFFFGDGCGGGG8F8CFFGGGEFFGGFCGGGGGCFCGFEGF@DFFG,CEAFG>CFGCFGGFGGGGGFGGGGFG84E,F=AFGGCEFGFE@D9DFGD@EFFE,@AFFADFGGF8>E>=EC,@AGGGFECFEGGGF6@C>CCCFDFDFCCFGG59FFC7:=C@4D,;C>:=6@E=>EFDD36FDGGE>1A*:8CFC8
@M03364:276:000000000-BLYN8:1:1101:17451:6836 2:N:0:1
GGACTACACGGGTTTCTAATCCTGTTTGCTCCCCACGCTTTCGCACCTGAGCGTCAGTCTTCCTCCAGGGGGCCGCCTTCGCCACCGGTATTCCTCCAGATCTCTACGCATTTCACCGCTACACCTGGAATTCTACCCCCCTCTACGAGACTCTAGCTTGCCAGTTTCAAATGCAGTTCCCAGGTTGCGCCCGGGGATTTCACATCTGACTTAACAAACCGCCTGCGTGCGCTTTACGCCCAGTAATTCCC
+
A<BCCFF,;-7@FCEGCF,CCCCFC<6CFA9C,@FGGCEFGGGG>FGGA,,;@FGGG,,CCF,C,CF8C:@+7@FGGGGG7,BFEG7=>FG9,CC?,,,99AE@EFGFG::FF9?<?BCC:=:<E,AEF@?=C,@,@88@=@EG,@:EGDGDBCC,>ECB7@FG,33EFA,;2DC,<9,5DB,D>:61;C>ED8C=*3*<C:9;AFCF+:C7C:C7*/3/5:>1:49B<@3>C*96@0/:C)47**8)*:2
@M03364:276:000000000-BLYN8:1:1101:8435:6848 2:N:0:1
GGACTACACTGGTTTCTAATCCTGTTTGCTCCCCACGCTTTCGAGCCTCAGCGTCAGTTACAGACCAGAGAGCCGCCTTCGCCACTGGTGTTCCTCCATATATCTACGCATTTCACCGCTACACATGGAATTCCACTCTCCTCTTCTGCACTCAAGTCTCCCAGTTTCCAATGACCCTCCCCGGTTGAGCCGGGGGCTTTCACATCAGACTTAAGACACCGCCTGCGCTCGCTTTACGCCCAATACATCCG
+
@CCCCEEFFGGFFGGFFCCGGGGGGADCFGGGGGGGGEEFCFECFEGFG?DCGCCBFGGDF<FEFGDA@6CBFFG7FGDGGGGGEGGD?FGGDFDGC<,5@9EFFGFG@7CFGGGGGGG8FFGC9BFCEAF@EFDCCGC8FCE9BFCC;E@8D,8E@=,>>DF=FEDF8@DD=,AF@EE6ECG>F6+<6DFGGEGGC8FF8+4=690*68<FCC:B8CFG:E)(6.3ABEDDGG54??EG55?5C*94>F>
@M03364:276:000000000-BLYN8:1:1101:4387:6880 2:N:0:1
GGACTACTGGGGTTTCTAATCCTGTTTGCTCCCCACGCTTTCGCACCTGAGCGTCAGTCTCTGTCCAGGGGGCCGCCTTCGCCACCGGTATTCCTCCACATCTCTACGCATTTCACCGCTACACATGGAATTCTACCCCCCTCTACAAGACTCTAGCCTGCCAGTTTCGAATGCAGTTCCCAGGTTGAGCCCGGGGCTTTCACATCCGACTTGACAGACCGCCTGCGTTCGCTTTACGCGCAGTAAGTCCG
+
CCC-AFG,EEFD@FGC<@FA@DGGGGCFC<EFGGFE@FCG8,@F@FGFCEC@CCCDCF@C,9CFGE<EE,7@+FFFGGGGGGGDE8C7@>F9CAF9=<<=BGFGFC?7CFC+CF?FF=C>FECGEGFB,ECGFFD;>8DBEGDG,>DE@,DFFGGA;CCFG7D6>=;3*366@;;D9@,@,>E>F9@<CGGGG**=*44A:FFFFG5:<DG:CC<>4*=*)*86?F90()07*93:*3/**07<C>*.7C*
@M03364:276:000000000-BLYN8:1:1101:17166:6903 2:N:0:1
GGACTGCTCGGGTTTCTAATCCTGTTTGCTCCCCACGCTTTTGCACCTGAGCGTCAGTCTTTGTCCAGGGGGCCGCCTTCGCCATCGGTATTCCTCCAGATCACTACGCATTTCACCGCTACACTTGGAATTCTACCCCGCTCTACAAGACTCTAGCTTGCCAGTTTCGAATGCAGTTCCACGGTTGAGGCCGGGGATTTCACATCAGATTTGACAGACCGCTTGCGTGTGCTTCTCGCCCAGTAATGCCC
+
A9A-,,;F,@+@CFC@6;6@FDC@@C,CE<6,9@FF@:FC@,C,CDDG@,E<FFG,@;C,,6@FFFGC,,68@:@F+BF,=F,,,:,:4,CC,54,<B<E??F<@,B++@8+A??5<@+6CFG<,,C8,CA?AFAC,,++@3+6@,6,,@D?D9=9;,@D+>ACFCCC+:>D,,99E;,3,,63@>89E,614**=**?,2+4=B;+**+2+2+236*3*.*),,::5,.:****-91;/:)(9**/)*2*
@M03364:276:000000000-BLYN8:1:1101:20162:6915 2:N:0:1
GGACTACAAGGGTTTCTAATCCTGTTTGCTCCCCACGCTTTCGCACCTGAGCGTCAGTCTTCGTCCAGGGGGCCGCCTTCGCCACCGGTATTCCTCCAGATCTCTACGCATTTCACCGCTACACCTGGAATTCTACCCCCCTCTACAAGACTCTAGCCTGCCAGTTTCGAATGCAGTTCCCAGGTTGAGCCCGGGGATTTCACATCCGACTTGACAGACCGCCTGCGTGCGCTTTACGCCCAGTAATTCCG
+
CCCCCGGGGGGGGGGGGGGGGGGGGGGGGGGGGGGGGGGGGGGGGGGGDFGGGGGGGGDGGGGGGGGGGGGGGGGGGGGGGGGGGGGGGGGGGGFGGGGGGGCFGGGGGEGGGGGGGGGGFGGGGGGGFGGGGGGGGGGGGGGGGGGF@EGGFFGFFGGGGFGGGGGGGFCGGGGGGGGGGGGGGFEGGGGFGEGGE>FGGGGGCGG3DDDGFGGGGFGF)*)2:>6:?EF>DDFF?0;EG3?FFC=AGG6
@M03364:276:000000000-BLYN8:1:1101:10945:6953 2:N:0:1
GGACTACAAGGGTATCTAATCCTGTTTGCTACCCATGCTTTCGAGCCTCAGCGTCAGTTACAGACCAGACAGCCGCCTTCGCCACTGGTGTTCTTCCATATATCTACGCATTTCACCGCTACACATGGAGTTCCACTGTCCTCTTCTGCACTCAAGTTTCCCAGTTTCCGATGCACTTCTTCGGTTGAGCCGAAGGCTTTCACATCAGACTTAAGAAACCGCCTTCGCTCGCTTTACGCCCAATAAATCCG
+
CCCCCGGGGGGGGGGGGGGGGGGGGGGGGGGGGGGGGGGGGGGGGDGGFGGGGFFGGGGGGGGGGGGGGGGGGGGGGGGGGGGGGGGFGGGGGGGGGGGGGGGFGGGGGGGGGGGGGGGGGGGGGGGGGGGGGGGGGGGFGGGGGGFGGGGFFFFGGGCFGFGGGGGGGGGGDEFGGGGGGGEEGGGGGGGGG>EDFGGGGC=7B5CFD;7CFDFFGGGFEGBFFFDFDFFDDG48898E7A(;CGFECF:
@M03364:276:000000000-BLYN8:1:1101:20876:6964 2:N:0:1
GGACTACTGGGGTATCTAATCCTGTTTGCTCCCCACGCTTTCGCACCTGAGCGTCAGTCTTCGTCCAGGGGGCCGCCTTCGCCACCGGTATTCCTCCAGATCTCTACGCATTTCACCGCTACACCTGGAATTCTACCCCCCTCTACGCGACTCTAGCTTGCCAGTTTCAAATGCAGTTCCCAGGTTGAGCCCGGGGATTTCACATCTGACTTAACAAACCGCCTGCGTGCGCTTTACGCCCAGTAATTCCG
+
CCCCCGGGGGGGGGGGGGGGGGGGGGGGGGGGGGGGGGGGGGGGEGGGGGGGGG>FEGGFGGGGGGGF@FFGGGGGGGGGGGGGGGGGGGGGGFGGGGGGGGGGGGGGGGGDBFGCGGGGDGGGGGGGGGGGGGGGFGFGGGGGCFG+>:EGGGFGGGGG7F;FFGFGFGGGG9EFE:DFFGGGGGGGEGGDGDCGGGGF7DGFCFGGCDFG7CF>FFCG5CB6?F17173@DG3<F?GGGB(9C*64CC*
@M03364:276:000000000-BLYN8:1:1101:9083:6965 2:N:0:1
GGACTACTCGGGTTTCTAATCCTGTTTGCTCCCCACGCTTTCGCACCTGAGCGTCAGTCTTTGTCCAGGGGGCCGCCTTCGCCACCGGTCTTCCTCCAGATCTCTACGCATTTCACCGCTACACCTGGAATTCTACCCCCCTCTACAAGACTCTAGCTTGCCAGTTTCGAATGACGTTCCCCTGTGAAGCCCGGTGATTTCACACCGCTGTGAATGGTCCCCCTGGTTCCCACTTTCCTGCTGTCTTCCCG
+
C-AA@<@6;@F+CB@C@F<<@EAF;E@E<FF;66@@BFGE6C6B@FBF8<,<7@@,B,,,6,CF<,C,C,+@+6@C:?:<<FFGG?F@@+8:,CE?<<E9F<@9;EE+@=CCE@,?E:F67FG<6,A,3,8D;D,,8,6@B@+6E;=9,5>243ECG,ED8>9E:;>D5FD,1,,*34:8C6,47,2=<>F****4*,2,42=C4793))*03++37++35*).()/;))*2*0*)14++3).0*0/)2**
@M03364:276:000000000-BLYN8:1:1101:11319:6987 2:N:0:1
GGACTACAGGGGTTTCTAATCCTGTTTGCTCCCCACGCTTTCGAGCCTCAGTGTCAGTTACAGGCCAGAGAGCCGCTTTCGCCTCCGGTGTTCCTCCATATATCTACGCATTTCACCGCTACACATGGAATTCCACTCTCCTCTCCTGCACTCAAGTCTCCCAGTTTCCAATGCACACAATGGTTGAGCCACTGCCTTTTACATCAGACTTAAGAAACAACCTGCGCTAGCTTTACTCCCAATAAATCCGG
+
CCCCCFGGGGGGGGGGGGGGGGGGGGGGGGGGFEGGGGGGGGGGFGGFGGGFGGGAFGGGGGGFGGCFDFGGGFCGGGGFGGGGGFGGGGGGGB;EFFFGGGGGGFFFGG:CF,EEGEEC+@:EFEDGG9DFGGGFFCEGGGGFGG=FGFGGGDFGGGFGCF=>FEDGAFCFFFGGDG6DFFDGGG6C?7,8A89@6DEFFDCFFGGF*32:C;7BCG,=4CA5:>@5()1BGFGE+*42A45FFFFE8D3
@M03364:276:000000000-BLYN8:1:1101:12572:7028 2:N:0:1
GGACTACTGGGGTTTCTAATCCTGTTTGCTCCCCACGCTTTCGCACCTGAGCGTCAGTCTTCGTCCAGGGGGCCGCCTTCGCCACCGGTATTCCTCCATATATCTACGCATTTCACCGCTCCACCTGGAATTCTACCCCCCTCTACGAGACTCTAGCTTGCCAGTTTCAAATGCAGTTCCCAGGTTGAGCCCGGGGATTTCACATCTGACTTAACAAACCGCCTGCGTGCGCTTTACGCCCAGTAATTCCG
+
CCCCCGGGGGGGGGGGGGFGGGGGGGGGGGGGGGFCGGGGGGGCFGGFEGGGGGGGGGFGFFDFGGGGGFGGGGFGGCEGGGGDGFFGGCEGGCEEGC<FGGFGGGGGGGGGFGGFFGGG+FGGGGGFGGGGGG;A=@@CGCEGGGGC78EC?;ECFGFGD8EGGGGG7;;3@F,@>CGCFCFGFCGFEGGGGGDG=EGGCDF7AF+:@>FDG7CFG*8F:EFF?F0>:DE@G3DDFFGGED6FF*99FG7
@M03364:276:000000000-BLYN8:1:1101:4056:7044 2:N:0:1
GGACTACCAGGGGTTCTAATCCTGTTTGCTCCCCACGCTTTCGCACCTGAGCGTCAGTCTTTGTCCAGGGGGCCGCCTTCGCCACCGGTATTCCTCCAGATCTCTACGCATTTCACCGCTACACCTGGAATTCTACCCCCCTCTACGAGACTCTAGCTTGCCAGTTTCAAATGCAGTTCCCAGGTTGAGCCCGGGGATTTCACATCTGACTTAACAAACCGCCTGCGTTCGCTTTACGCCCAGTAATTCCG
+
CCCCCGGFGFEE+CFFFE9FGGGFGFGGGGGGGGGGGGEGGGGGGGGGGGGFGGGGGGGGGGGGGEFGCFGGEGEGGGGGBFGGCG::FGGGGGGFGGGC=FFGGGFGGGGGCDCF<FGGGGGGGFDFGGFD3D9D,@BFGCCDGGFGGGGGGCFGFGA8@FFGGGGGGGGGGGGGC7FGGGGGGGFEFGGGDGEEGCFF77++38++3+2;CFFDDFG555>8(=(7(.)8DG*4@?EGEEFF>78<GG*
@M03364:276:000000000-BLYN8:1:1101:27327:7071 2:N:0:1
GGACTACCGGGGTATCTAATCCTGTTTGCTCCCCACGCTTTCGCACCTGAGCGTCAGTCTTCGTCCAGGGGGCCGCCTTCGCCACCGGTATTCCTCCAGATCTCTACGCATTTCACCGCTACACCTGGAATTCTACCCCCCTCTACGAGACTCTAGCTTGCCAGTTTCAAATGCAGTTCCCAGGTTGAGCCCGGGGATTTCACATCTGACTTAACAAACCGCCTGCGTGCGCTTTACGCCCAGTAATTCCG
+
CCCCCGGGGGGGGGGGGGGGGFGGGGGGGGGGGGGGECFFGFGGGGGGGGGGGGGGGGGGGGGGFGGGGDGGGGGGGGGGGGEGDGGGGGGGEGGGG?FGGGGGGGGGG7FFGGGCFFEGEEFDGGGGDC<FFFGDFFGGGGGGCFF6CGEFDECFFFGGGEGG:DEFGGGGG;EFGGGFFGCBE9C6FGGGG=EGG88CCD?FFF+:@FGGDCG7CDFC>E>0(79B15>BGD<A??;?*86;DC=5CF6
@M03364:276:000000000-BLYN8:1:1101:18048:7071 2:N:0:1
GGACTACTAGGGTATCTAATCCTGTTTGCTCCCCACGCTTTCGCACCTGAGCGTCAGTCTTTGTCCAGGGGGCCGCCTTCGCCACCGGTATTCCTCCAGATCTCTACGCATTTCACCGCTACACCTGGAATTCTACCCCCCTCTACAAGACTCTAGCCTGCCAGTTTCGAATGCAGTTCCCAGGTTGAGCCCGGGGATTTCACATCCGACTTGACAGACCGCCTGCGTGCGCTTTACGCCCAGTAATTCCG
+
CCCCCGGGGGGFGGGGGGGGGGGGGGGGGGGGGGGGGGGGGGGGGGGFEFGFGGGGGGGFGGGGGGGGGGGGGGGGGGGFGGGGGGGGGGGGGGGGGGGGGGGGGGGGGGGGGGGFGGGGGGGGGGGGGGGGGC9,CDFGGGGGFGGGFGGGGGGGFGGGGFFGGGGGGGGEFGGCFGGGFGGGGGGGGGGGGGGGC8?C>FGGFG45DDDDGFG7FFGFEGFFFF>FBD5>GGFFF<EC7)4?CGFFGGF
@M03364:276:000000000-BLYN8:1:1101:9604:7084 2:N:0:1
GGACTACCGGGGTTTCTAATCCTGTTTGCTCCCCACGCTTTCGAGCCTCAGCGTCAGTTACAGACCAGAGAGCCGCCTTCGCCACTGGTGTTCCTCCATATATCTACGCATTTCACCGCTACACATGGAATTCCACTCTCCTCTTCTGCACTCAAGTCTCCCAGTTTCCAATGACCCTCCCCGGTTGAGCCGGGGGCTTTCACATCAGACTTAAGAAACCGCCTGCGCTCGCTTTACGCCCAATAAATCCG
+
CCCCCGGGGGGGGGGGGGDGGGGGGGGGGGGGGGGGGGGGGGGGGGGGGGGGGGGGGGGGGGGGGGGGGFGGGGGGGGGGGGGGGGFGGGGGGGGGGGGGGGGGGGGGGGGGGGGGGCEGGGGGGFGGF?FGGFFGG@DGGGGGD;FGGGGGFFBCFGGGGGFGFFGGFGC=?GFGCDGGGEEGGGDGFGGGGDE5*:CEGGGCF776DGGG+@FGFC?6BGFFFFFFFFFFGGGAF<EGGFFFFGFA:C9
@M03364:276:000000000-BLYN8:1:1101:14557:7111 2:N:0:1
GGACTACTCGGGTTTCTAATCCTGTTTGCTCCCCACGCTTTCGAGCCTCAGCGTCAGTTACAGACCAGAGAGCCGCCTTCGCCACTGGTGTTCCTCCATATATCTACGCATTTCACCGCTACACATGGAGTTCCACTGTCCTCTTCTGCACTCAAGTTTCCCAGTTTCCGATGCACTTCTTCGGTTGAGCCGAAGGCTTTCACATCAGACTTAAGAAACCGCCTGCGCTCGCTTTACGCCCAATAAATCCG
+
CCCCCGGGGGGGGGGGGGGGGGGGGGGGGGGGGGGGGGGGGGDFFDGGGEGGCFGEGGGGGGGFGGGGGGGGGGGGGGGGGGGGGGGGGCGGGGGGG?FFGFDFFGGGGGDEGFFFGGGGGGGGGGGGCFGFFGGGGFGGGGGFEFGCFFGDF?FGFGGGCGFGGFGGGGGGGGGGGGGGGGG6FE89?;F:93BEGGGGGGFFFGFFCCCFF7:CDCG6@*?=549?=BFEGGGFFFGEEFFA9C6976)
@M03364:276:000000000-BLYN8:1:1101:19477:7145 2:N:0:1
GGACTACAAGGGTTTCTAATCCTGTTTGCTCCCCACGCTTTCGCACCTGAGCGTCAGTCTTTGTCCAGGGGGCCGCCTTCGCCACCGGTATTCCTCCAGATCTCTACGCATTTCACCGCTACACCTGGAATTCTACCCCCCTCTACAAGACTCTAGCCTGCCAGTTTCGAATGCAGTTCCCAGGTTGAGCCCGGGGATTTCACATCCGACTTGACAGACCGCCTGCGTGCGCTTTACGCCCCGTAATTCCG
+
CCCCCGGGGGGGGGGGGGGGGGGGGGGGGGGGGGGGGGGGGGGGGGGGGGGGGGGGGGGGGGGGGGGGGGGGGGGGGGGFDGGGGGGGGGGGGFGGGGGGGGGGGGGGGGGGGGGGGGGGGGGGGGGGGGGGGGGGGFGGGGGGGGGGGGGGGGGGGGGGGGGGGGGGGGCFGGFFGGGGGFFGFGCFFGGFGGGGGDFGG7=DFGGGGGGDGGGF4CE5;CD@BFFB03>DGG34@BGGC)()/7:6FG*
@M03364:276:000000000-BLYN8:1:1101:15900:7147 2:N:0:1
GGACTACTGGGGTTTCTAATCCTGTTTGCTCCCCACGCTTTCGAGCCTCAGTGTCAGTTACAGGCCAGAGAGCCGCTTTCGCCTCCGGTGTTCCTCCATATATCTACGCATTTCACCGCTACACATGGAATTCCACTCTCCTCTCCTGCACTCAAGTCTCCCAGTTTCCAATGCACACAATGGTTGAGCCACTGCCTTTTACATCAGACTTAAGAAACCACCTGCGCTCGCTTTACGCCCAATAAATCCGG
+
CCCCCFGGGGGGGGGGGGFGGGGGGGGGGGGGGGGGGGGGGGGGGGGGGGGGGGGGGGGGGGGGGGGGGGGGGGGGGGFCFFFDFFGGGGGGGGGGGGGGGGGGGGGGGGGGGGGGGGGGGGGGGGGGGGGFGF=FEFGGGGGFFFGGGGGGGGGGFGGGGG?GGGGGGGCFGDFDDFG?=FFGGGGDFFGFFCFGGGGGGFGGFFFDCFGFFFGFFF@F4?A=BFA5ADEEGGF>:=CEEFDFGG=C<D9
@M03364:276:000000000-BLYN8:1:1101:5266:7160 2:N:0:1
GGACTACACGGGTTTCTAATCCTGTTTGCTCCCCACGCTTTCGCACCTGAGCGTCAGTCTTTGTCCAGGGGGCCGCCTTCGCCACCGGTATTCCTCCAGATCTCTACGCATTTCACCGCTACACCTGGAATTCTACCCCCCTCTACAAGACTCTAGCCTGCCAGTTTCGACTGCAGTTCCAAGGTTGAGCCCGGGGCTTTCACATCCGACTTGACAGACCGCCTGCGTGCCCTTTACGCCCAGTCATTCCG
+
B@@@8F@CFEEGGGGGFFFG<C96EFGGGGEFFGFFGGFCFGCC@FEFGEEGCFGG76CFFGCFGFFF@F@CFG:@78CADF=7,,+7@+9E,C;?F8DFGFGACCFDFFGGGFFFD+=C:C,AFGDG,AADFD,7,3+@CECF,CF99,D?FC9EEDFFGC,@@9B9AG*498;:DCEG,,25?9,<<EDD*=*:*=:C7@9+1*;C*):**02@*;F=>EB?6>27<>).*9*.=0?*:B1)*006C*0
@M03364:276:000000000-BLYN8:1:1101:8461:7161 2:N:0:1
GGACTACCAGGGTTTCTAATCCTGTTTGCTCCCCACGCTTTCGCACCTGAGCGTCAGTCTTTGTCCAGGGGGCCGCCTTCGCCACCGGTATTCCTCCAGATCTCTACGCATTTCACCGCTACACCTGGAATTCTACCCCCCTCTACAAGACTCTAGCCTGCCAGTTTCGAATGCAGTTCCCAGGTTGAGCCCGGGGATTTCACATCCGACTTGACAGACCGCCTGCGTGCGCTTTACGCCCAGTAATTCCG
+
CCCCCGGFGGGGGGGGGGGGGGGGGGGGGGGGGGGGGGGGGGGGGGGGGGGGGGGGGGGGGGGGGGGGGGGGGGGGGGGGGGGGGGGGGGGGGGGGGGGEGGGGGGGGGGGGGGGGGCGGGGGGGGGGGGGDAFGGGGGGGGGGGGGG@CGGGGGGGGGGGGGGGGGGGGGGGGGGGGGGGGGGGGGGFDFGGGGGGGGGGGGGFGGGGGDGGGGCF4FFEGFFFFFFB:>>DGF<@6EGGF?FG>FAGF*
@M03364:276:000000000-BLYN8:1:1101:24084:7186 2:N:0:1
GGACTACTGGGGTTTCTAATCCTGTTTGCTCCCCACGCTTTCGCACCTGAGCGTCAGTCTTTGTCCAGGGGGCCGCCTTCGCCACCGGTATTCCTCCAGATCTCTACGCATTTCACCGCTACACCTGGAATTCTACCCCCCTCTACAAGACTCTAGCCTGCCAGTTTCGAATGCAGTTCCCAGGTTGAGCCCGGGGATTTCACATCCGACTTGACAGACCGCCTGCGTGCGCTTTACGCCCAGTAATTCCG
+
CCCCCGGFGGGGGGGGGGGGGGGGGGCFG9FGGGGGGGGGGFBFEGGGGGGGGGGGGGGFGGGGDGGGGGGCGGGGGGGGGGGGGGGDEEFAGGGGGGC,CA,AECGFGGGGGGFFGGCE@FGGGGG=CEG8;DDCEGGGD68DAAFC9DF7E9A<FFFFGGGGFG,5AFFG6EEF;<7EFFCFGF697DD5;*8CGGGC7+AFFGGGGD<GGG6C=FFF>CA?1F2>?@>35<C57:EC>B0)>**6F>9
@M03364:276:000000000-BLYN8:1:1101:17284:7199 2:N:0:1
GGACTACTGGGGTTTCTAATCCTGTTTGCTCCCCACGCTTTCGCACCTGAGCGTCAGTCTTTGTCCAGGGGGCCGCCTTCGCCACCGGTATTCCTCCAGATCTCTACGCATTTCACCGCTACACCTGGAATTCTACCCCCCTCTACAAGACTCTAGCCTGCCAGTTTCGAATGCAGTTCCCAGGGTGAGCCCGGGGATTTCACATCCGACTTGACAGACCGCCTGCGTGCGCTTTACGCCCAGTAATTCCG
+
CCCCCG?FCGEGFGC,EEEFCFGGGGGGGGFGGFFGGGGGGGGGGGEF<FGCFGGGGGGGGGFGGGGGGDEDGGFGGGGGGGGGEGGEGGGDCEF9EFCCFGGGGGGGGGFGGGGGGGGGGGGGGGGGGGFFGGFEGFGDEEGGGGD?938=B9FFAC9EGGG?:EGGDD>BFGFFGFGG696C*>EC>,,D588C5BFEFFGG6;>DG<GGGFG=FGGGEC5:?:9>2<5>DGGA@?CGG:2?FC/6FD*
@M03364:276:000000000-BLYN8:1:1101:5519:7240 2:N:0:1
GGACTACCGGGGTTTCTAATCCTGTTTGCTCCCCACGCTTTCGAGCCTCAGTGTCAGTTACAGGCCAGAGAGCCGCTTTCGCCTCCGGTGTTCCTCCATATATCTACGCATTTCACCGCTACACATGGAATTCCACTCTCCTCTCCTGCACTCAAGTCTCCCAGTTTCCAATGCACACAATGGTTGAGCCACTGCCTTTTACATCCGACTTAAGAAACCACCTGCGCACGCTTTACGCCCAATAAATCCGG
+
CCCCCGG<FFGGBFGCFGGGFGGDDGGGGGGGGGGGGGGGGCFFEEGEAFEFGFGFFGGGGGGGGGGGGGGCGGFGCFGGGFFCFGCCGGGFFGGGG@FGFGGFFGGGGGGEEF<EFCEG>:EF@EGGGGGGGGGGGGFGGFFGGGGFGGGFGG8EFA@DAEFGGFFFC,@@88F,,;C?,@DDGG?<F@BEFGFEFEDFCGGGF*<4DD/8BC+2;A,18:A=>B2)(28>DDF<:DC8*23)>C7)>D5
@M03364:276:000000000-BLYN8:1:1101:17377:7249 2:N:0:1
GGACTACTGGGGTATCTAATCCTGTTTGCTCCCCACGCTTTCGCACCTGAGCGTCAGTCTTTGTCCAGGGGGCCGCCTTCGCCACCGGTATTCCTCCAGATCTCTACGCATTTCACCGCTACACCTGGAATTCTACCCCCCTCTACAAGACTCTAGCCTGCCAGTTTCAAATGCAGTTCCCAGGTTGAGCCCGGGGATTTCACATCTGACTTAACAAACCGCCTGCGTGCGCTTTACGCCCAGTAATTCCG
+
CCCCCGFGGGGGGGGGGGGGGGGGGGGGGGGGGGGGGGGGGGGGGGGGGGGGGGGGGGGGGGGGGFGGGGGGGGGGGGGGGGGGGGGGGGGGGGGGGFGGGGGGGGGGGGGGGGGGECGGGGGGGGGGGFFGGGGGGGGGG>ED9@ECEGGGFFGFGGGFFFGGGGGGGGFGGFFGGFFGGGFGGGGGGGGGGEGGGGGGGGD+:FGGFCFGGFGGGFGFFGE@?FFF0>@DGDGDFBC8CBBFFCB-:D9
@M03364:276:000000000-BLYN8:1:1101:11162:7261 2:N:0:1
GGACTACTGGGGTTTCTAATCCTGTTTGCTACCCATGCTTTCGAGCCTCAGCGTCAGTTACAGGCCAGACAGCCGCCTTCGCCACTGGTGTTCTTCCATATATCTACGCATTTCACCGCTACACATGGAGTTCCACTGTCCTCTTCTGCACTCAAGTTTCCCAGTTTCCGATGCACTTCTTCGGTTGAGCCGAAGGCTTTCACATCAGACTTAAGAAACCGCCTGCGCTCGCTTTACGCCCAATAAATCCG
+
CCCCCGGGGGGGGGGGGFGGGGGGGGGGGGGGGGGGGGGGGGGGGGDFGGGGGGGGGGGGGGG8FBFFGGGGGGGGGGGGGGGGGGGGGGGGGGGCGGGGGGGGGGGGGGGGGGGGGGGG@FGGGGGGGGGGGGGGFDDGGGGGGEFGGFGGGGGGGGGGGGGGGGGGGCCGEGFGGGGGGGGGGGGGGFFCG6EGFGGGGGGFFGGG5CFGGF7FFGGGEEFDFFFF@;;DGDGEA0CCEFFFFCFCFGC
@M03364:276:000000000-BLYN8:1:1101:22385:7262 2:N:0:1
GGACTACACGGGTTTCTAATCCTGTTTGATCCCCACGCTTTCGCACATCAGCGTCAGTTACAGACCAGAAAGTCGCCTTCGCCACTGGTGTTCCTCCATATCTCTGCGCATTTCACCGCTACACATGGAATTCCACTTTCCTCTTCTGCACTCAAGTTTCCCAGTTTCCAATGACCCTCCACGGTTGAGCCGTGGGCTTTCACATCAGACTTAAGAAACCGCCTACGCGCGCTTTACGCCCAATCATTCCG
+
CCCCCGGGGGGGGGGGGGGGGGGGGGGGGGGGGGGGGGGGGGGGGGGGGGGGGGGGGGGGGGGGGGGGGGGGGGGGGGGGGGGGGGFGGGGGGGGGGGGGGGGGFGG7FDGGGGGGGGGGEGGGGGGGGGGGGGGGGGGGGGGGGGGGGGFDFGGGFGGGGGGGD=FFGGGGGGGGGGGGGGDGGGGF6DCCEGGGGGGGC7;9BFGGGFGG+=@7FFGGEGDFFFDBBD5ACGG)6(=EEA;;*;86F7*
@M03364:276:000000000-BLYN8:1:1101:23238:7268 2:N:0:1
GGACTACACGGGTATCTAATCCTGTTTGCTCCCCACGCTTTCGCACCTGAGCGTCAGTCTCTGTCCAGGGGGCCGCCTTCGCCACCGGTATTCCTCCAGATCTCTACGCATTTCACCGCTACACCTGGAATTCTACCCCCCTCTACAAGACTCTAGCCTGCCAGTTTCCAATGCAACTCCCAGGTTGAGCCGTAGGATTTTACATCCGACTTGACAACCCGCCTGCCTTCCCTTTACGCCCAGTAATTCCG
+
CCCCCGG,6;+@@@@FG<6CFFGGGCF6FFF@CEECCFCFFCCG,@FG,C@<FEEC,FAD,,CECAF@C7+@CCFCGCGDGGDG>,8@@4A<E5CC8,:5:49<E,?+>:B??<E9EFFGC:EF8EF,>A?FFG9D,,+>@@+D,E,,,5@8D9E,;,@E,DD,@FDC,>;B,87,,448,6DC,>D,,;D*4*1*,6>,++4+=F495>CD*7;;+*/::5;?DF(116)5;+*)98**:)(02:*.:C*
@M03364:276:000000000-BLYN8:1:1101:3169:7277 2:N:0:1
TGACTACTAAGGTTTCTAATCCTGTTTGCTCCCCACTCTTTGGCACCTGAGCGTCAGTCTTTGTCCAGGGGGCCGCCTTCGCCACCGGTATTCCTCCAGATCTCTACGCATTTCACCGCTACACATGTAAGTCTACCCCCCTCTACAAGACTCTAGCCTGCCAGTTTCGAACTCGGTTCCCTGGTTGAGTCCGGGGATTTGACATCCGACGTGACAGTCCGCCTGCGTGCGCTTTATGCCCATTAATTCCG
+
-A<CB9D,6-,;E9,C9F@FGFE,EEF<<,CEG,C+,,<,C,CCEFF8,CC;@+B@FE9,CCFC9FG<,,+8@B@+@,8CAC7FEFF7FEFGC<,944E,E,;F;C9D::+8C,E,:++4+49AE@@5E<,,:?E,C,++68+0,@,@9D>=,B=DED9,6,6>C>>C:C,,,35+++55,,@DGGG,@,73*1>498,,++,+=0;9<5)28CC@C*<CDC3/(5:)()).1954*-+3:0(02:*)::2
@M03364:276:000000000-BLYN8:1:1101:7756:7297 2:N:0:1
GGACTACAAGGGTTTCTAATCCTGTTTGCTCCCCACGCTTTCGCACCTGAGCGTCAGTCTTTGTCCAGGGGGCCGCCTTCGCCACCGGTATTCCTCCAGATCTCTACGCATTTCACCGCTACACCTGGAATTCTACCCCCCTCTACAAGACTCTAGCCTGCCAGTTTCGAATGCAGTTCCCAGGTTGAGCCCGGGGATTTCACATCCGACTTGACAGACCGCCTGCGTGCGCTTTACGCCCAGTAATTCCG
+
CCCCCGGGGFGGFGGGFFGGGGGFGGGGGGGFGGGGGGGGGDGGGGGFFGGGGGGGEGFFDFGGGGGGGGDGGGDGGGGGGGGGGCCCGGGGFGGGGGGCGGGFGGGGGGGGGGGGDGGEGGGGFGGGFGGGGGGGFG+@EEGC9FC9E?CFGGGGG6DGGGGFGGGGDG687;F9EFFGGFG5FGFFGGG*1?=CEGGGGGGGFCFGGGGGG72+9CFCBGFDFFBB?:DDGGGFFFGC>B8<DF?ADG6
@M03364:276:000000000-BLYN8:1:1101:7970:7305 2:N:0:1
GGACTACTCGGGTTTCTAATCCTGTTTGCTCCCCACGCTTTCGCACCTGAGCGTCAGTCTTTGTCCAGGGGGCCGCCTTCGCCACCGGTATTCCTCCAGATCTCTACGCATTTCACCGCTACACCTGGAATTCTACCCCCCTCTACAAGACTCTAGCCTGCCAGTTTCGAATGCAGTTCCCAGGTTGAGCCCGGGGATTTCACATCCGACTTGACAGACCGCCTGCGTGCGCTTTACGCCCAGTAATTCCG
+
CCCCCFGGGGGGGGGGGGGGGGGGGGGGGGGFGDECEEGEGGGGGGGFEFGGGGGGGFGGGGGGGGGGGGGGGGGGGGGGGGGGGGGGGGGGGGGGGGGGGGGFEFFGGGG7AFFGFGGGEGCGGGGDDFFFGGGGGC?EGGGGGGCGFGGDGFFAEGGGCGGDFAFCCG,DFF,EEFG7EFGGGFGGDGCGE5CCEBFC@7EGACFGCDDGGC2+8<C=AEE:?FFD?@B@DDF<F<E5EB0:D7@<7C2
@M03364:276:000000000-BLYN8:1:1101:20707:7308 2:N:0:1
GGACTACTCGGGTTTCTAATCCTGTTTGCTCCCCACGCTTTCGCACCTGAGCGTCAGTCTTTGTCCAGGGGGCCGCCTTCGCCACCGGTATTCCTCCAGATCTCTACGCATTTCACCGCTACACCTGGAATTCTACCCCCCTCTACAAGACTCTAGCCTGCCAGTTTCGAATGCAGTTCCCAGGTTGAGCCCGGGGATTTCACATCCGACTTGACAGACCGCCTGCGTGCGCTTTACGCCCAGTAATTCCG
+
CCCCCFGGGGGGGGGGGGGGGGGGGGGGGGGGGGGGGGGGGGGGGGGFFGGGGGGGGGGGGFGGGGGGGGGGDGGGGGGGGGGGGGGCFFFAFFGGGGGGGGGGGGGGGGGGGGGGGGGGGGGGGGGGGGGGGGGGGFFGGGGGFFGGFGGGCGGGGFFGGGGGGGGGGGGGGGGGDCFGGGDGGFFGGFFGGGGGEDFGGGGGFGGGGDGGGGFCGFFGFGEBBF;>(8@DC5FAF3CGGB6@CGF9FF2
@M03364:276:000000000-BLYN8:1:1101:5221:7315 2:N:0:1
GGACTACTGGGGTTTCTAATCCTGTTTGCTCCCCACGCTTTCGCACCTGAGCGTCAGTCTTTGTCCAGGGGGCCGCCTTCGCCACCGGTATTCCTCCAGATCTCTACGCATTTCACCGCTACACCTGGAATTCTACCCCCCTCTACAAGACTCTAGCCTGCCAGTTTCGAATGCAGTTCCCAGGTTGAGCCCGGGGATTTCACATCCGACTTGACAGACCGCCTGCGTGCGCTTTACGCCCAGTAATTCCG
+
CCCCCGGGGGGGEGGGGGGGGGGGGGGGGGGGGGGGGGGGGGGGGGGGGGGGGGGGGGGGGGGGGGGGGGGGGGGGGGGGGGGGGGGGGGGGFFGGGGGGGGGGGGGGGGGGGGGGGGGGDGGGGGGGGGGGGGGGCGGGGGGGGGGGGGGFGGGGGGFGGFGGGGGGGGGGGGGGGGGGGGG57?FFGGGGGGGGGGGGGGGFAFGGGGGGGGGGGGGGEGEBFFFD?FFFGDG9FFGGGE:FGFFFGG6
@M03364:276:000000000-BLYN8:1:1101:11925:7318 2:N:0:1
GGACTACCCGGGTTTCTAATCCTGTTTGCTCCCCACGCTTTCGCACCTGAGCGTCAGTCTTTGTCCAGGGGGCCGCCTTCGCCACCGGTATTCCTCCAGATCTCTACGCATTTCACCGCTACACCTGGAATTCTACCCCCCTCTACAAGACTCTAGCCTGCCAGTTTCGAATGCAGTTCCCAGGTTGAGCCCGGGGATTTCACATCCGACTTGACAGACCGCCTGCGTGCGCTTTACGCCCAGTAATTCCG
+
CCCCCGGGGGGGGGGGGGGGGGGGGGGGGGGGGGGGGGGGGGGGGGGGGGGGGGGGGGGGGGGGFGGGGGGGGGGGGGGGGGGGGGGGGGGGGGGGGGGGGGGGGGGGDGGGGGGGGGGGGGGGGGGGGGGGGGGGGGGGGGGGGGGCFCEFGGGGGGGGGGGGGGFGGGDGGGGDGGFCFDGGGGFGGGGGGGGGGGGGDGGGFFFDDCDGGFGGFGGFFGFFFF9B<FFFGGGFFFGGGF?<CFFFGG4
@M03364:276:000000000-BLYN8:1:1101:16085:7323 2:N:0:1
GGACTACCGGGGTATCTAATCCTGTTTGCTCCCCACGCTTTCGCACCTGAGCGTCAGTCTTCGTCCAGGGGGCCGCCTTCGCCACCGGTATTCCTCCAGATCTCTACGCATTTCACCGCTACACCTGGAATTCTACCCCCCTCTACGGGACTCTAGCTTGCCAGTTTCAACTGCAGTTCCCAGGTTGCGCCCGGGGATTTCCCATCTGACTTCACAAACCGCCTGCGTCCGCTTTACGCCCAGTACTTCCG
+
CCCCCGCC@FGGG@FFGEEFFGGGGGGGGFEFGGCGGGGGGGGEBE@FEEFFGGGDEGGFDCECFEDGEEF>:FGGEEGGGEECGFG>FCGFFFF<8E49A<=EEAFFEGFGEEAFFEGGCG,ADGGFE,?:DF9;9D=FC:EF,>+++*@*>DAFGG988:FGGCGGFC,>79D,59D???C*C?F,CGGCE5>8:EGE+2+;1*++++;7+;*+*1AC>CBB:FB>(7))1795@:EGGF07C*9)::*
@M03364:276:000000000-BLYN8:1:1101:13386:7323 2:N:0:1
GGACTACAGGGGTTTCTAATCCTGTTTGCTCCCCACGCTTTCGCACCTGAGCGTCAGTCTTTGTCCAGGGGGCCGCCTTCGCCACCGGTATTCCTCCAGATCTCTACGCATTTCACCGCTACACCTGGAATTCTACCCCCCTCTACAAGACTCTAGCCTGCCAGTTTCGAATGCAGTTCCCAGGTTGAGCCCGGGGATTTCACATCCGACTTGACAGACCGCCTGCGTGCGCTTTACGCCCAGTAATTCCG
+
CCCCCGGGGGGGBEGGGGGGGGGGGGGGGGGGGGGGGGGGGGGGGGGGGGGGGGGGGGGGGGGGGGGGCFGGGDGGEGGGGGGGGGGGGGGGAFGFGGGGGGGGGGGGGGGGGGGGGGCG@CFG,FGGGGGGGGGFGFGGGCEGFGGGGGGGGGGFGGCFFFGGGGGGGGCFF9@DFGGGGGGEFGGGGGGGGGGGCECFGGGGFGFDDDDGGCFD=DCGFGFFFFBB(.<>GGFAF?G:C3:FGDFFGG*
@M03364:276:000000000-BLYN8:1:1101:8749:7325 2:N:0:1
GGACTACCAGGGTTTCTAATCCTGTTTGCTCCCCACGCTTTCGCACCTGAGCGTCAGTCTTTGTCCAGGGGGCCGCCTTCGCCACCGGTATTCCTCCAGATCTCTACGCATTTCACCGCTACACCTGGAATTCTACCCCCCTCTACGAGACTCTAGCTTGCCAGTTTCAAATGCAGTTCCCAGGTTGAGCCCGGGGATTTCACATCTGACTTAACAAACCGCCTGCGTGCGCTTTACGCCCAGTAATTCCG
+
CCCCCGGFFGGGGGGGGFGGGGGGGGGGGGGGGGGGGGGGGGGGGGGFGGGGGGGGGGGGGGGGFGGGGGGGGGGGGGGGGGGGGGGGGDGGGGGGGGGGGGGGGFGGGGGGGGGGGGGGDGGGGGGGGGGGGGGGGFGGGGGGGGG6E6CDGGGGGGGGGGGGGGGFFGFFGGGGGGGGGGFGGFGCDGGGGGGGEGGGGGGFADFGGGGGG77C7CGGEGFDDFFFFFFBGGGAF?EG>;:):?F:7C2
@M03364:276:000000000-BLYN8:1:1101:23810:7379 2:N:0:1
GGACTACAGGGGTTTCTAATCCTGTTTGCTCCCCACGCTTTCGCGCATCAGCGTCAGTAATGTTCCAGTAGGTCGCCTTCGCAATAAGTATTCCTCTTGATCTCTACGGATTTTACCCCTACACCAAGAATTCCACCTACCTCTCCCATACTCTAGAAAAACAGTTTCAAATGCAGTTCTATGGTTAAGCCATAGGATTTCACATCTGACTTACTTCCCCGCCTACGCGCTCTTTACGCCCAGTGATTCCG
+
CCCCCGGGGGGGGGGGGGGGGGGGGGGGGFGGGGGGGGGGGGGGGGGGGGGGGGGGGGGGGGGGGGGGGGGGFGGGGGGGGGGGGFFGGFFGGGGGGFGGGGGGGGGGGGGGGGFGGGGGGGGGGGGGGGGCGGGGGGGFGCGGGGGGGFGGGGGGF9BFFGGGFGGFGGGC9FFGGGGGGGGGGGFGGGGFGGGG:9DGFGGGFG7CGFG9FGCFDGGGEG>2>A>D>F54CFG4+6EEEF66>7+.1;2
@M03364:276:000000000-BLYN8:1:1101:11871:7445 2:N:0:1
GGACTACTCGGGTATCTAATCCTGTTTGCTCCCCACGCTTTCGCACCTGAGCGTCAGTCTTTGTCCAGGGGGCCGCCTTCGCCACCGGTATTCCTCCAGATCTCTACGCATTTCACCGCTACACCTGGAATTCTACCCCCCTCTACAAGACTCTAGCCTGCCAGTTTCGAATGCAGTTCCCAGGTTGAGCCCGGGGATTTCACATCCGACTTGACAGACCGCCTGCGTGCGCTTTACGCCCAGTAATTCCG
+
CCCCCGFGGGGGGGGGGGGGGGGGGGGGGGGGGGGGGGGGGGGGGGGGGGGGGGGGGGGGGGGGGGGDGGGGGGGGGEGGGGGGGGGGGGGGGGGGGGGGGGGFCFGGGGGGGGGGGGGGDGGGGGGGDGGGGGA,C8B@CEEGDFGDFGGGGGGGGGFGGGG,DGGGGGGGGGGF7EGGGFFGFG>FCFCFGGGGGGGGG@FGCGGG<CDCFGGFGGGGDGD?BF1<2>53C<F)8?EGGFFFC7@<CD*
@M03364:276:000000000-BLYN8:1:1101:4249:7456 2:N:0:1
GGACTACCAGGGTTTCTAATCCTGTTTGCTCCCCACGCTTTCGCACCTGAGCGTCAGTCTTTGTCCAGGGGGCCGCCTTCGCCACCGGTATTCCTCCAGATCTCTACGCATTTCACCGCTACACCTGGAGTTCTACCCCCCTCTACAAGACTCTAGCCTGCCAGTTTCGAATGCAGTTCCCCGGTTGAGCCCGGGGATTTCACATCCGACTTGACAGACCGCCTGCGTGCGCTTTACGCCCAGTAATTCCG
+
CCCCCGG,CCFGGFFGGFFGGGGGGGGGGGDDGGGCFGEGGGGE7FGGFGGFGGGGGG9ECEGFFGGGCECFGGGGCGDGGGGGGFGGGEFDFFGGGGFGGGGFGFFGGGGGGGGGGGEGGGDE@FGEG8FFGGFF9=DFEDGGGGAEDDGGFADCBFFFFCFFGGGG*>>C69CFGGG:,,>55>>?FGGGC8CG*;CFGGGGFGG35DGC*2*;CFGGFG>?BFB:(8>3DGGAFFGD::?97C?DGC*
@M03364:276:000000000-BLYN8:1:1101:4342:7466 2:N:0:1
GGACTACAAGGGTATCTAATCCTGTTTGCTCCCCACGCTTTCGCACCTGAGCGTCAGTCTTCGTCCAGGGGGCCGCCTTCGCCACCGGTATTCCTCCAGATCTCTACGCATTTCACCGCTGCACATGGAGTTCCACTGTCCTCTTCTGCACTCAAGTTTCCCAGTTTCCGATGCACTTCTTCGGTTGAGCCGAAGGCTTTCACATCAGACTTAAGAAACCGCCTGCGCTCGCTTTACGCCCAATAAATCCG
+
CCCCCGGGGGGGGGGGGGGGGGGGGGGGGGGGGGGGGGGGGGGGGGGGGGGGGGGGEGGGGGGGGGGGGGGGGGGGGGGGGGGGGGGGGGGGGGGGGGGGGGGGGGGGGGGGGGGGGGGG+FGGFGGGGGGGGFGGGGGGGGGGGGGGGGGGGGGGFGFCFGFGGGGGGGGGDGFGGGGGFGGGGGGGGGGGGGGGGGGGGGGG69?=FGGD7@FGGGG=DDFFFF@>BEFDCGG)+8EEC::FCFF>GGG
@M03364:276:000000000-BLYN8:1:1101:16621:7482 2:N:0:1
GGACTACCGGGGTATCTAATCCTGTTTGCTCCCCACGCTTTCGCACCTGAGCGTCAGTCTTTGTCCAGGGGGCCGCCTTCGCCACCGGTATTCCTCCAGATCTCTACGCATTTCACCGCTACACCTGGAATTCTACCCCCCTCTACAAGACTCTAGCCTGCCAGTTTCGAATGCAGTTCCCAGGTTGAGCCCGGGGATTTCACATCCGACTTGACAGACCGCCTGCGTGCGCTTTACGCCCAGTAATTCCG
+
CCCCCGGGGGGGGGGGGGGGGGGGGGGGGGGGGGGGGGGGGGGGGGGGGGGGGGGGGGGGGGGGGGGGGGGGGGGGGGGGGGGGGGGGGGGGGGGGGGGFGGGGGGGGGGGGGGGGGGGGGGFGGFGGGGGGGGGGFGGGGGGGGGGFFGGGGGGGCGGGGGGGFGFGGGFGGGGGGCDGGFGFGGGGGGDGEDEGEEGCC+:7;CCCDC53CFFFF4@55CB:3@>FFF>>DDGFFBGGEDFFGC?>GG9
@M03364:276:000000000-BLYN8:1:1101:5855:7520 2:N:0:1
GGACTACTGGGGTTTCTAATCCTGTTTACTCCCCATGCTTTAGTACCTCAGCGTCAGTATTAGTCCAGATGGCTGCCTTCGCCATCTGTATTCCGCCAGATCTCTACGCATTTCACCCCTACACCTGGAATTCTACCATCCTCTCCCATACTCTAGCTTCCCAGTATCGAGTGCAATTCCTAACTTAATCCCAGGTAGTTCACATCCGACTTAAGAAGCGGCCTACGCAGTCTTGACGCCCAGTAAATCCG
+
CC9C?F8,CECCGGGG<F9<,EAEFA9,C,CFF78C<,CF9,CCECEFGDGG>6B:F<EA@@E,6<C,<FE8C<7,,@@EDEF7@F,@6C9,5,,4,@B,,A;BF5,4+,,8@?@,,,6@,:EA@,,A,,C,,,,C@8@F=,,=,@E=9@>==FGFGGCFFF,,,,4,4@6@+,,7@=,7@B;,3,=,,,,6=,+,,,6@F99++=+6=+++++5++5:+9**)035*:**;+5+*;>6**8:)==88C*)
@M03364:276:000000000-BLYN8:1:1101:16021:7545 2:N:0:1
GGACTACTGGGGTTTCTAATCCTGTTTGCTCCCCACGCTTTCGAGCCTGAGCGTCAGTTACAGACCAGAGAGCCGCCTTCGCCCCTGGTGTTCCGCCATATATCTACGCATTTCACCGCTCCACATGGAATTCCACTCTCCTCTTCTGCACTCAAGTCCCCCAGCTTCCAATGACCCTCCCCGGTTGAGCCGGCGGCCTTCCCATCGGACTTAAGAAACCGCCTGCGCTCGCTTTACGCCCACTAAAGCCG
+
C<CB<6CF<6,6@:6CCF,C,CF9CF<,<9@E66C+CC:CCFG86@:4,;,E:@8866C,@FC,@F,CE,,B6F:@+,8:DGE,@F@FGG44CC,BBC:,@,9A9,B=FG+B?F9FGEEC+:EE@8AFE<ED4F9A6E>FFFFCBFGGD=EGG,,@@D,36>++,@EEG,@=,3@:F,@EEE:E::ED,D81?*1=:*1+2*2*+;/*9/2*1C+++;*=>EE(1>0;(8)7<D*:F(*2*7,>*9@)*21
@M03364:276:000000000-BLYN8:1:1101:28515:7547 2:N:0:1
GGACTACTCGGGTATCTAATCCTGTTTGCTCCCCACGCTTTCGCACCTGAGCGTCAGTCTTTGTCCAGGGGGCCGCCTTCGCCACCGGTATTCCTCCAGATCTCTACGCATTTCACCGCTACACCTGGAATTCTACCCCCCTCTACAAGACTCTAGCCTGCCAGTTTCGAATGCAGTTCCCAGGTTGAGCTCGGGGATTTCACATCAGACTTGACAGACCGCCTGCGTGCGCTTTACGCCCAGTAATGCCG
+
CCCCCGC,EF;:FGGEFFGGCDGGGGDFGGFG8FGEEFGGGFFGGGGF@FGGGGGGG9EEAFFFCFCEDFFG76@CFEEGCB:CEFGE=@BDF9EBFGGFFFFGCEFFEGE7A@DGFFEEFGDEEFGG<AFGFGGA8@+B8@++>>B9E6F7>BFF9CCF@FCB>EGG55CEDFFGGGAADFCFC9:FCFCCEGGEEGGGCFFG80+028>77727CFG/0:87;49A;35)97/46<5C57?;D>B):C<
@M03364:276:000000000-BLYN8:1:1101:5404:7571 2:N:0:1
GGACTACAGGGGTTTCTAATCCTGTTTGCTCCCCACGCTTTCGCACCTGAGCGTCAGTCTTTGTCCAGGGGGCCGCCTTCGCCACCGGTATTCCTCCAGATCTCTACGCATTTCACCGCTACACCTGGAATTCTACCCCCCTCTACGAGACTCTAGCTTGCCAGTTTCAAATGCAGTTCCCAGGTTGAGCCCGGGGATTTCACATCTGACTTAACAAACCGCCTGCGTGCGCTTTACGCCCGGTATTTCCG
+
CCCCCGGFFGGGGEGGGGGGGGGGGGGGGGGGGGGGGGGGGGGGGGGGEGGGGGGGGGCFEFGGGGGGGGEGGGGGGGGGFGGGGFFGGGFGGGGGGDEFGCEGGGGGGGGGGGGGFGGGGGGGGGGGGGGGGDGFGGCGGGGGCFD6:+CDFFAFFEFCGGGGGGGAECF,;EFGFAA,D9DFGFCC7?BCEGCECCC?C+=7;0+31+;+7@FC7*=7):562465,<)7<3CA=(;C7)(0C*9<F>1
@M03364:276:000000000-BLYN8:1:1101:24874:7584 2:N:0:1
GGACTACTCGGGTTTCTAATCCTGTTTGCTCCCCACGCTTTCGCACCTGAGCGTCAGTCTTCGTCCAGGGGGCCGCCTTCGCCACCGGTATTCCTCCAGATCTCTACGCATTTCACCGCTACACCTGGAATTCTACCCCCCTCTACGAGACTCTAGCTCGCCAGTTTCAAATGCAGTTCCCAGGTTGAGCCCGGGGATTTCACATCTGACTTAACAAACCGCCTGCGTGCGCTTTACGCCCAGTAATTCTG
+
CCCCCGGG<EEGGGGEFGEGGGGGGFGGGGGGGGG@FEGGGGDGGCEFFFGECF@@CA,C<6FFFGGGC,@++CFDCEGG<:FGGG:CF+4EFFGFD,,FE<EGGF<@ECCGCF9A<CGE:BFE,,3=BCFADAFGGGGCEGE+,3+:+5>D?CCFFG,**@@BFBAC,;DFFGG7DCCD9B85DGE,<88C5:>G*=C9++1;+*++3:++++;+:*8>BC:3:5(04)73DDG2=81:C>(0::@4:**
@M03364:276:000000000-BLYN8:1:1101:9718:7586 2:N:0:1
GGACTACAAGGGTATCTAATCCTGTTTGCTCCCCACGCTTTCGCACCTGAGCGTCAGTCTTCGTCCAGGGGGCCGCCTTCGCCACCGGTATTCCTCCAGATCTCTACGCATTTCACCGCTACACCTGGAATTCTACCCCCCTCTACGAGACTCTAGCTTGCCAGTTTCAAATGCAGTTCCCAGGTTGAGCCCGGGGATTTCACATCTGACTTAACAAACCGCCTGCGTGCGCTTTACGCCCAGTAATTCCG
+
CCCCCGGGGGGGGGGGGGGGGGGGGGGGGGGGGGGGGGGGGGGGGGGGGGGGGGGGGGGGGGGGGGGGGGGGGGGGGGGGGGGGGFGGGDFGGGGGGGGGGGGGGGGGGGGGGGGGGGGGCFGGGGGGGGGGGGGFGFGGGGGGGGGDGGGGGGGGGGGGGGGGGGGGGFGGAGGGGGGGGGFGGGGGGGGGGGGGGGGGGGGGFFDFGGGF+@FGGGGGFGFFFFFF053>GGG<FFGEE@BFFFF<>D*
@M03364:276:000000000-BLYN8:1:1101:19833:7589 2:N:0:1
GGACTACAGGGGTTTCTAATCCTGTTTGCTACCCATGCTTTCGAGCCTCAGCGTCAGTTACAGACCAGACAGCCGCCTTCGCCACTGGTGTTCTTCCATATATCTACGCATTTCACCGCTACACATGGAGTTCCACTGTCCTCTTCTGCACTCAAGTTTCCCAGTTTCCGATGCACTTCTTCGGTTGAGCCGAAGGCTTTCACATCAGACTTAAGAAACCGCCTGCGCTCGCTTTACGCCCAATAAATCCG
+
CCCCCGGGGGGGGGGGGGGGGGGGGGGGGGGGGGGGGGGGGGGGGGGGGGGGGGGGGGGGGGGGGGGGGGGGGGGGGGGGGGGGGGGGGGGGGGGGGGGGGGGGGGGGGGGGGEAGGGGGGGGGGGGGGGGGGGGGGGGGGGGGGGGGGGGGGGGGGGGGGGGGGGGGG>GGGGGGGCFGGCFEGGGGGGGG+@CGGGGGGGGGFGGGGGGGGGGGGGGFBGFFFFBEBFDFGGFCFFEEEF?ACGFEFG>
@M03364:276:000000000-BLYN8:1:1101:21300:7595 2:N:0:1
GGACTACCCGGGTATCTAATCCTGTTTGCTACCCATGCTTTCGAGCCTCAGCGTCAGTTACAGACCAGACAGCCGCCTTCGCCACTGGTGTTCTTCCATATATCTACGCATTTCACCGCTACACATGGAATTCCACTCTCCTCTTCTGCACTCAAGTCTCCCAGTTTCCAATGACCCTCCCCGGTTGAGCCGGGGGCTTTCACATCAGACTTAAGAAACCGCCTGCGCTCGCTTTACGCCCAATAAATCCG
+
CCCCCGGEGGGGGGGEF@FFGGFDCCFFFGG9@FGEGGGGGGGGGECGGFFGGGGGGFFGGGGFFFFF<CFGGGGGGGGGGGGCGGGGGFFGGAFEGGC5CEFGGCEDCF7FEGGGGGGGEFGGFECFE?CFE<EFGGGGGGCDFGGGGGFGDDEFDEDF,@DGGGCFGG,@F9@8D8DCEGGG<88,<;D>EEDGGD>CFDGGFCCG=DFGFC8B8FGGFE3;?F0>>FFF3*926:CGG3:567/4>F)
@M03364:276:000000000-BLYN8:1:1101:10345:7604 2:N:0:1
GGACTACTAGGGTTTCTAATCCTGTTTGCTCCCCACGCTTTCGCACCTGAGCGTCAGTCTTCGTCCAGGGGGCCGCCTTCGCCACCGGTATTCCTCCAGATCTCTACGCATTTCACCGCTACACCTGGAATTCCACCCCCCTCTACGAGACTCAAGCCTGCCAGTTTCAAATGCAGTTCCCGGGTTGAGCCCGGGGATTTCACATCTGACTTAACAAACCGCCTGCGTGCGCTTTACGCCCAGTAATTCCG
+
CCCCCGGGGGGGGGGGGGGGGGGGGGGGGGGGGGGGGGGGGGGGGGGGFGFGGGGGGGGGGGGGGGGGGGGGGGGGGGGGGGGGGGGGGGGGGGGFGGGGGGGGCFGGGGGGGGGGGGGGGGGGGGGGGGGGGGGGGGGGGGGGFGGDG8EDCFGGGGGFGGGGGFGGGG9EFFCFGGGGGGG5CEEGGFGCEGGGCGFCGGGGFFGGFCGGGCCFCFGGDGF03;9@6>DEGGFFFFGCGB:FGFFDGG4
@M03364:276:000000000-BLYN8:1:1101:20625:7621 2:N:0:1
GGACTACTGGGGTTTCTAATCCTGTTTGCTCCCCACGCTTTCGCACCTGAGCGTCAGTCTTTGTCCAGGGGGCCGCCTTCGCCACCGGTATTCCTCCAGATCTCTACGCATTTCACCGCTACACCTGGAATTCTACCCCCCTCTACAAGACTCTAGCCTGCCAGTTTCGAATGCAGTTCCCAGGTTGAGCCCGGGGATTTCACATCCGACTTGACAGACCGCCTGCGTGCGCTTTACGCCCAGTAATTCCG
+
CCCCCGGGGGGGGGGGGGGGGGGGGGGGGGGGGGGGGGGGGGGGGGGGGGGGGGGGGFGGGGGGGGGGGGGGGGGGGGGGGGGGGGGGGGGGGGGGGGGGGGGGGGGGGGGGGGGGGGGG7FFFCCGGGGGFGGGGGGFGGCE?DGGFGGGGGFGFGFFGGGFGGGFGGGFGGGGGGGGFGFFGGGFGGGGGGEDE5EGGG77CFFCDCDGGGGG7DDGFFGF:?F>3()<BGDC44(:E=>?FFF=>GC*
@M03364:276:000000000-BLYN8:1:1101:26783:7668 2:N:0:1
GGACTACCCGGGTATCTAATCCTGTTTGCTCCCCACGCTTTCGAGCCTCAGTGTCAGTTACAGGCCAGAGAGCCGCTTTCGCCTCCGGTGTTCCTCCATATATCTACGCATTTCACCGCTACACATGGAATTCCACTCTCCTCTCCTGCACTCAAGTCTCCACGTTTCCACTGCACACAATGGTTGAGCCACTGCCTTTTACATCAGACTTAAGAAACCACCTGCGCTCGCTTTACGCCCAATAAATCCGG
+
CCCCCGFFGGGGG+EFGGGFGGGGGGEF9E<FGECFGGGGGGGGGGGGGGGGGGGGGGDGGDECFDGG8FFGGGGGGGGGGGGBE,FFCCFCFFGGEF9FEFBCCFFFGEC+C9FGC7BE@FGGGFCGEE,=?F,F>FGGGGGGGF,>E,>DFG@FA;F,6,,6ADCGFC=EGGG8,A++@E8BCC6?F88:C?E,4@EFGGFB@F55*;@C7CGGGGFGF7?=2*(26))/:FFEBFE8/>;A7:=57C<
@M03364:276:000000000-BLYN8:1:1101:14816:7722 2:N:0:1
GGACTACCGGGGTATCTAATCCTGTTTGCTCCCCACGCTTTCGAGCCTCAGCGTCAGTTACAGACCAGAGAGCCGCCTTCGCCACTGGTGTTCCTCCATATATCTACGCATTTCACCGCTACACATGGAATTCCACTCTCCTCTTCTGCACTCAAGTCTCCCAGTTTCCAATGACCCTCCCCGGTTGAGCCGGGGGCTTTCACATCAGACTTAAGAAACCGCCTGCGCTCGCTTTACGCCCAATAAATCCG
+
CCCCCGGGGGGGGGGGGGGGGGGGGGGGGGGGGGGGGGGGGGGGGGGGGGGFGGGGGGGGGGGGGGGGFGGGGGGGGGGGGGGGGGGGGGGGGGGGGGGGGGGGGGGGGGGGGG9FGGGGGGGG?FGEFFGGGGGGGGFGGGGGGFGFFGGGGGGC=EFGGGGGGDDCGGGG?,=DFFGGGEGEEEG?@CEEGEGGGGFGGGGG=GGG*CFGFFF+CCGG:=5;?F0)3575CGGAF6EGGEFFFG4:G*/
@M03364:276:000000000-BLYN8:1:1101:15458:7740 2:N:0:1
GGACTACTCGGGTATCTAATCCTGTTTGCTCCCCACGCTTTCGAGCCTCAGCGTCAGTTACAGACCAGAGAGCCGCCTTCGCCACTGGTGTTCCTCCATATATCTACGCATTTCACCGCTACACATGGAATTCCACTCTCCTCTTCTGCACTCAAGTCTCCCAGTTTCCAATGACCCTCCCCGGTTGAGCCGGGGGCTTTCACATCAGACTTAAGAAACCGCCTGCGCTCGCTTTACGCCCAATAAATCCG
+
CCCCCGGGGGGGGGGGGGGGGGGGGGGGGGGGGGGGGGGGGGGGGGGGGGGGGGGGGGGGGGGGGGGGGGGGGGGGGGGGGGGFGGGGGGGGGGGGGGGGGGGFGGGGGGGGGGGGGGGGGGFGGGGGFFGGGGGGGGGGGCFGGGGGGGGGGGGGGGGGGGGGFGGGGGCGGGGGGGGCEGGEFGGG6DEC>EGGGGGGGG7=88FFDGGGGGGCGFFGFC;??:(..=BFGGGFFFGGGE:@D7?AGGD
@M03364:276:000000000-BLYN8:1:1101:10468:7742 2:N:0:1
GGACTACAGGGGTATCTAATCCTGTTTGCTCCCCACGCTTTCGCACCTGAGCGTCAGTCTTTGTCAGGGGGCCGCCTTCGCCACCGGTATTCCTCCAGATCTCTACGCATTTCACCGCTACACCTGGAATTCTACCCCCCTCTACAAGACTCTAGCCTGCCAGTTTCGAATGCAGTTCCCAGGTTGAGCCCGGGGATTTCACATCCGACTTGACAGACCGCCTGCGTGCGCTTTACGCCCAGTAATTCCG
+
BCCCCCFFEGGGGEFGGFGGGG9EFFFGEFGFFFFGGGGGFEEFGGG<FFFGGGGDEEGFFEGAF@EFCFFGFFCGFGGGEGEECFGGEDFEE5@FFG9<E99,@?BCC:BEFEGAFGG>F<E88EF@DFEGFGGGGG>CG>F?EC,,,=9CCA;DDGGGFDFF,=@EC>DFAFGGGFC69?CFFCFG6CGGDGEGGGG9:C=C)083C<3*;C7*;DGGFG3<()-7(5>E37*<B<*:C>:FCF4)*7
@M03364:276:000000000-BLYN8:1:1101:22875:7748 2:N:0:1
GGACTACTAGGGTTTCTAATCCTGTTTGCTCCCCACGCTTTCGAGCCTCAGTGTCAGTTACAGGCCAGAGAGCCGCTTTCGCCTCCGGTGTTCCTCCATATATCTACGCATTTCACCGCTACACATGGAATTCCACTCTCCTCTCCTGCACTCAAGTCTCCCAGTTTCCAATGCACACAATGGTTGAGCCACTGCCTTTTACATCAGACTTAAGAAACCACCTGCGCTCGCTTTACGCCCAATAAATCCGG
+
CCCCCFGGGGGGFGGGGGGGGEEGGGGGGGGGGGCCFGGGGGGGGGGGGGGAFGGGGGGGGGGDDGFGGGDGGGGG@FFFGGGGCFG@FFGEEBBGG@EFGGGGGG9<C?FGGGGG,CFGEGGFCDGGFGGGG?CEF,DFGGGGGCGCEFGFFGF86E,;EFF8,3,@AECA,3,,,@C+DFC=D+DDFFGGFGGDC;DA7+,C?+=CCCC8BCFGGGGGFCF4)5:>4?B5D5+482C*7>39C7=)775
@M03364:276:000000000-BLYN8:1:1101:18673:7751 2:N:0:1
GGACTACACGGGTTTCTAATCCTGTTTGCTCCCCACGCTTTCGCACCTGAGCGTCAGTCTTCGTCCAGGGGGCCGCCTTCGCCACCGGTATTCCTCCAGATCTCTACGCATTTCACCGCTACACCTGGAATTCTACCCCCCTCTACAAGACTCTAGCCTGCCAGTTTCGAATGCAGTTCCCAGGTTGAGCCCGGGGATTTCACATCCGACTTGACAGACCGCCTGCGTGCGCTTTACGCCCAGTAATTCCG
+
CCCCCFFFEFEGEGGFF@FFFFCDFE,EFDFGGGFFCFGGGGECEBCFGGGGGGGGGGGFDGF@CGCDFGDBCGGGGGGGCGGGEFFFFEGGFGGGGGGGGGG9EFGFEGFEAFGFGEFG@EGDGGFG88FGGGFGFFDFEEGFFG;398DDGGCDCFGFDFFGEFCGEGGGGGG,>CG,DD,>FF8E,44:5=CG5CGGFFGGF6DC7DC97>C:85;FEGFBFFFD1@BBCC5:F:CCCD1?7C@4>77
@M03364:276:000000000-BLYN8:1:1101:17270:7766 2:N:0:1
GGACTACTGGGGTATCTAATCCTGTTTGCTCCCCACGCTTTCGCACCTGAGCGTCAGTCTTTGTCCAGGGGGCCGCCTTCGCCACCGGTATTCCTCCAGATCTCTACGCATTTCACCGCTACACCTGGAATTCTACCCCCCTCTACAAGACTCTAGCCTGCCAGTTTCGAATGCAGTTCCCAGGTTGAGCCCGGGGATTTCACATCCGACTTGACAGACCGCCTGCGTGCGCTTTACGCCCAGTAATTCCG
+
CCCCCFGGGGGGGGGGGGGGGGGGGGGGGGGGGGGGGGGGGGGGGGGGGGGGGGGGGGGGGGGGAFGGGGGGGGFGGGGGGGGGGGGGGGGGEGGGGGGGGGGGGFFFFEGGGGGGGGGGDEGGGGGGGGGGGGGGGGGGGGGGGGGGGGGGGGGGGGGGGGGGGGGGCGFGGGGGGGGGGGGGGGGGGGGGGGDG5BGFGGGGFGFGGGGGGGGGGGGGFGFFFFFFFFFD5DFAFFGDGFBFF7@BGGG
@M03364:276:000000000-BLYN8:1:1101:17833:7773 2:N:0:1
GGACTACCCGGGTTTCTAATCCTGTTCGCTCCCCACGCTTTCGTCCATCAGCGTCAGTTAAGTCTTTGTAACCTGCCTTCGCTATCGGTGTTCTGAGTAATATCTATGCATTTCACCGCTACACTACTCATTCCAGCTACATCAAACTTACTCAAGACTAACAGTTTCAACGGCACGTTTATAGTTAAGCTATAACATTTCACCGCTGACTTGAAAGCCCGCCTACGGACCCTTTAAACCCAATAAATCCG
+
CCCCCGGGGGGGGGGGGDGGGGGGGGGGGGGGGGGGGGGGGGGGGGGGGGGGGGGGGGGGGGGGGGGGGGGGGGGGGGGGGGGGGGGGGGGGGGGGGGGGGGGFGGGGGGGGGGGGGGGGGGGGGGGGGGGGGGGGGGGGGGGDFFEGGGGGGGGGEGGFGGGGGGGGGGGGGGGGGGGGCFEGGGGFGGGGGF;DFEGGGGGGFGGCGGGFF8DFG5EGFGEFDFFE?FBDFCF4FEGGGD?4CGFECC:
@M03364:276:000000000-BLYN8:1:1101:21018:7825 2:N:0:1
GGACTACCCGGGTATCTAATCCTGTTTGCTCCCCACGCTTTCGAGCCTCAGCGTCTGTTACAGACCAGAGAGCGGCCTGCGCCACTGGTGTTCCTCCATATATCTACGCATTTCACCGCTACACATGGAATTCCACTCTCCTCTTCTGCACTCAAGTCTCCCAGTTTCCAATGACCCTCTCCGGTTGAGCCGGGGGGTTTCACATCAGACTTAAGAAACCGCCTGCGCTCGCTTTACGCCCAATAAATCCG
+
A-@@,6;F@ECC@6,;,CCF<,CF6CEE9@FF8FD+++,@DAFGECE4E8CF:8F,DCEFGGGDGG,,,,:@C+86+?,:C+BCCF8F,BCC,C@99,A,C,=,,,5AC:CFGF9,:@B>C+4,@AEDFAED9F,A;E,8>F,?9;=;F8D+=8,3@EFF,@=DFC9FFGGB?9=,6@:,5:CG:@+<@8>8EDD5*2:***+*19CFCFCFFD7**0;=:5@<:4239D>3DGG<=(8?GE0)**9):D)
@M03364:276:000000000-BLYN8:1:1101:7041:7843 2:N:0:1
GGACTACCAGGGTTTCTAATCCTGTTTGCTCCCCACGCTTTCGCACCTGAGCGTCAGTCTTCGTCCAGGGGGCCGCCTTCGCCACCGGTATTCCTCCAGATCTCTACGCATTTCACCGCTACACCTGGAATTCTACCCCCCTCTACAAGACTCTAGCCTGCCAGTTTCGAATGCAGTTCCCAGGTTGAGCCCGGGGATTTCACATCCGACTTGACAGACCGCCTGCGTGCGCTTTACGCCCAGTAATTCCG
+
CCCCCGGGGGGGGGGGGGGGGGGGGGGGGGGGGGGGGGGGGGGGGGGGGGGGGGGGGGGGGGFGGGGGGGGGGGGGGGGGGGGGGGGGGGGGGGGGGGGGGGGGGGGGGGGGGGGGGGGGGGGGGGGGGGGGGGGGGG?FGGGGGGGGFGGGGGGGGGGGGGGGGGGGGGGGGGGGGGGGGGGGGGCCGGFGGGGGGGGFCFGGFGGGGGGGFCGGGGGGEGFFFF>EFFFFGGGFFFGGED?FC:6>FG*
@M03364:276:000000000-BLYN8:1:1101:16421:7859 2:N:0:1
GGACTACAGGGGTTTCTAATCCTGTTTGCTCCCCACGCTTTCGCACCTGAGCGTCAGTCTTCGTCCAGGGGGCCGCCTTCGCCACCGGTATTCCTCCAGATCTCTACGCATTTCACCGCTACACCTGGAATTCTACCCCCCTCTACAAGACTCTAGCCTGCCAGTTTCGAATGCAGTTCCCAGGTTGAGCCCGGGGATTTCACATCCGACTTGACAGACCGCCTGCGTGCGCTTTACGCCCAGTAATTCCG
+
CCCCCGGGGGGGGGGGGGGGGGGGGGGGGGGGGGGGGGGGGGGGGGGGGGGGGGGGGGGGGGGGGGGGGGGGGGGGGGGGGGGEGGGGGGGGGGGGGGGGGGGFFDFGGGGGGGGFGGGD7FFGCFGFGGGGGGGGGGGEGGGGGGGGGGGGGA,<FGGGGGDGGGGGG5DFGGGFDEGGFG?GGFGF6FGCCEGGEGGGGGFFCDDG3CG3C7C+*7AFDDD0()3>()<BC*7>B6CEG@:9C*/4CD7
@M03364:276:000000000-BLYN8:1:1101:15658:7923 2:N:0:1
GGACTACTCGGGTTTCTAATCCCGTTCGCTCCCCACGCTTTCGTGCCTCAGTGTCAGAAATGAGCCAGTCACCTGCCTACGCCATTGGTGTTCCTCCTTATATCTACGGATTTCACTCCTACACAAGGAATTCCAGTGACCTCTCTCATTCTCGAGCTAAACAGTTTGAATAATGTGTTGATGGTTGAGCCACCAGATTTCCCTACTCACTTATTTAGCCACCTACGCAACTCTTTACGCCCAGTAAATCC
+
CCCCCGGGGGGGGGGGGGGGGGGGGGGGGGGGGGGGGGGGGGGGGGGGGGGGGGGGGGGGGGGGGGFGGGGGGGGGGGGGGGGGGGGGGGGGGGGFGGGGGGGGGGGGGEEGGGGGGGGGGGGGGGGGGGGGGGGGGFFGGFFGFGGGGGC9A+E?EEGGGGGG,ECFGGFGFGGADFFFFGGGGG8FFFGCGGGGF?DFG+,=:0A?86CGGGFFC7C7AEFC@5AFDFFFFFGEFFGC:DFFGDAE@DC
@M03364:276:000000000-BLYN8:1:1101:27135:7927 2:N:0:1
GGATTACCGGGGGATCTAATCCTGTTTGCTACCCATGCTTTCGAGCCTCAGCGTCAGGTACAGACCAGACAGCCGCCTTCGCCACTGGTGTTCTTCCATATATCTACGCATTTCACCGCTACAGATGGAGTTCCACTGTCCACGTCTGCACTCAAGTGTCCCAGTTGCCGATGCACTCCTTCGGTTGAGCCGAAGGCTTACACATCAGACTTAAGAAACCGCCTGCGCGCTCTTTACGCCCAATAAACGCG
+
--8-ACFE@C7+6+@<<9FFGFDGG9FF<AECE8@<F8,,C,CFC,CE<C<,78,8B,@6CAFF@C8E@F<,6CFF>,?E,844CFGF,EBCF,,:BFG,:EAFCE,AC+:+,:EF<=+4@7E,8A,?,,AF;5,3>=EF,,3+=D,@C,@+6@=F,6,,33,6@=,;,++5+BC7,,4E3@D:>BEECDC5*14*1?8,2;:4A*+2**0+1+8+8*0*.:87=A>B(.)79CG<?2CE7@:)*>94*)1
@M03364:276:000000000-BLYN8:1:1101:11029:7946 2:N:0:1
GGACTACCGGGGTATCTAATCCTGTTTGCTCCCCACGCTTTCGCACCTGAGCGTCAGTCTTTGTCCAGGGGGCCGCCTTCGCCACCGGTGTTCCTCCAGATCTCTACGCATTTCACCGCTACACCTGGAATTCTACCCCCCTCTCCAAGACTCTAGCCTGCCAGTTTCCAATGCAGTTCCCCGGTTGAGCCCGGGGATTTCACATCCGACTTGACAGCCCGCCTCCGTGCGCTTTACGCCCAGTAATTCCG
+
CCCCCGG@@FGGG@FGFFA@FGGFGGGGGFG<DC<@@FGEGGGD@FGG,EFFGGGGGF,,CEDFGCFF<FCCCFGGGGG9AFGDFFFGGGCBBFF<E,9F<=EEF<DGGGG7E9F<F7EG7CDG@8<8DDFGGFGGCF=CEGGG8D98,,D?FFGGG,;D786@FFF@,@>ECDFEDG@FF,BGG5E?FGG=5EGDDEFFFGG+1;CD*CC<F**29*A75EB((037637BGDFAF6EG5)46C7@<7:7
@M03364:276:000000000-BLYN8:1:1101:27539:7959 2:N:0:1
GGACTACAAGGGTATCTAATCCTGTTTGCTCCCCACGCTTTCGCACCTGAGCGTCAGTCTTTGTCCAGGGGGCCGCCTTCGCCACCGGTATTCCGCCAGATCTCTACGCATTTCACCGCTACACCTGGAATTCTACCCCCCTCTACAAGACTCTAGCCTGCCAGTTTCGAATGCAGTTCCCAGGTTGAGCCCGGGGATTTCACATCCTACTTGACAGACCGCCTGCGTGCGCTTTACGCCCAGTAATTCCG
+
AC9CCFGCEFGGGGGGGGGGFFGDFC9EGGGGGGGGDG@FGG:F@CFFFEEFFGGGGGGFGGGGGFGGGGFECFG7FGGGGGGGGG7=C@FG9F,8C::4AEFGFFGGE@FGGGGFF7@CFGFD,EE,B,EF9<@FAG6FE+B+>DF9EFFFFCGGCGGGGGG67553*:8:7CF7<FG=DB6BFGGF,?F*;EE5CGFC7777AFF*3;4@:>7>=**=BGEDFFF>0;BDG7/41(8?EF1:F76<7D*
@M03364:276:000000000-BLYN8:1:1101:10715:7961 2:N:0:1
GGACTACTGGGGTATCTAATCCTGTTTGCTCCCCACGCTTTCGCACCTGAGCGTCAGTCTTTGTCCAGGGGGCCGCCTTCGCCACCGGTATTCCTCCAGATCTCTACGCATTTCACCGCTACACCTGGAATTCTACCCCCCTCTACAAGACTCTAGCCTGCCAGTTTCGAATGCAGTTCCCAGGTTGAGCCCGGGGATTTCACATCCGACTTGACAGACCGCCTGCGTGCGCTTTACGCCCAGTAATTACG
+
CCCCCCFFGGGGGGGGFGGGGGGGGGGGGGGEGGGGG7@FGGGFGGGGGGGGGGGGGGDEFFCEFGFGAC7EDGGGGGGGGGFEGFGGGCFGGFFEGGG9<8EGGGGFGDGGGGGEGE@EGGGGGGFGG,ECGF;AFFG@EE8=9FFFF?EFGGGGFGGFGGGGECFF8FCDGGFGGGGDFCDCGFG6CEGGEGG=*BCGFFGCF7<5DCDGG7;+>FGDDGDF1:;5()07CDGBF?G2>51<7>=6*:*
@M03364:276:000000000-BLYN8:1:1101:16841:7989 2:N:0:1
GGACTACTGGGGTTTCTAATCCTGTTTGCTCCCCACGCTTTCGCACCTGAGCGTCAGTCTTTGTCCAGGGGGCCGCCTTCGCCACCGGTATTCCTCCAGATCTCTACGCATTTCACCGCTACACCTGGAATTCTACCCCCCTCTACAAGACTCTAGCCTGCCAGTTTCGAATGCAGTTCCCAGGTTGAGCCCGGGGATTTCACATCCGACTTGACAGACCGCCTGCGTGCGCTTTACGCCCAGTAATTCCC
+
CCCCCGGGFGGGGGGGGEFGGGGGGGGGGGGGGGGGGGGGGGGGGGGGGGGGGGGGGGFGGGGGGGGFGGGEGGGGGGGGGGGGGDFEG@GGGGGGGGGGGGGGGGGGGCEEGGGGAFDG:FGGGGGGFFGFGGFDGE8CCGGGFGGCEGGCGGGDGGGGGGGGGGGFGGGGGGGG9CFFGFGGGGGGGGDFGDGGGGGGGGGGFG8CDGGGG7<FGGGGFG):?FFFFFFB5<C4=:E5C@?@FF?<CC*
@M03364:276:000000000-BLYN8:1:1101:25875:8003 2:N:0:1
TGACTACTAGGGTATCTAATCCTGTTTGCTCCCCACGCTTTCGCACCTGAGCGTCAGTCTTTGTCCAGGGGGCCGCCTTCGCCACCGGTATTCCTCCAGATCTCTACGCATTTCACCGCTACACCTGGAATTCTACCCCCCTCTACAAGACTCAAGCCTGCCAGTTTCGAATGCAGTTCCCAGGTTGAGCCCGGGGATTGCACTTCCGACTTGACAGTCCGCCTGCGTGCGCTTTACGCCCAGTAATTCCG
+
-A<C,FFGCCCGGEDGGC6CDCGGGFDEEGGGFFGCCE7BD9FGEDCFFE<FGECCFE,6CEFECE<F<:C@FC:CFGGGGGDEDCFFFGGGGGFF<@<,CABGE9F@EC@BDGGGCFGGCGGE8AF88F<F;<;ADCFDGGGGFAC,8@==F,3,3@,,@EGFDFD,5BC,@DA;DAE7@C:>76,1,>?***=8CEG6*:4+68**8D3*;**12*5<)/:210()()))15C46355*8()021.0**
@M03364:276:000000000-BLYN8:1:1101:21240:8034 2:N:0:1
GGACTACTGGGGTTTCTAATCCTGTTTGCTCCCCACGCTTTCGCACCTGAGCGTCAGTCTTCGTCCAGGGGGCCGCCTTCGCCACCGGTATTCCTCCAGATCTCTACGCATTTCACCGCTACACCTGGAATTCTACCCCCCTCTACGAGACTCTAGCTTGCCAGTTTCAAATGCAGTTCCCAGGTTGAGCCCGGGGATTTCACATCTGACTTAACAAACCGCCTGCGTGCGCTTTACGCCCAGTAATTCCG
+
CCCCCFDGGGGGGGGGGGGGGGGGGGGGGGGGGGGGGGGGGGGGGGGGGGGGGGGDGGGGFFGGGGGGGGGGGGGGGGGGGGGGGGGGGGGGGGGGGFGGGGGGGGGGGGGGGGGGGGGGGGGGGGGGGCFGGGGGGGGGDGGG9FGGGDGGGFFGGGGGGFFFGGGG7C;CCFGGGGGFGGGGGGGFGGGGCEC==EFGGGGGFGGGGGGGFGGGFGGGFGFF@>>DBFFF3CFFF0;CCEBFG=?BGG9
@M03364:276:000000000-BLYN8:1:1101:25229:8037 2:N:0:1
GGACTACAGGGGTATCTAATCCTGTTTGCTCCCCACGCTTTCGCACCTGAGCGTCAGTCTTTGTCCAGGGGGCCGCCTTCGCCACCGGTATTCCTCCAGATCTCTACGCATTTCACCGCTACACCTGGAATTCTACTCCCCTCTACAAGACTCTAGCCTGCCAGTTTCGAATGCAGTTCCCAGGTTGAGCCCGGGGATTTCACATCTGACTTAACAAACCGCCTGCGTGCGCTTTACGCCCAGTAATTCCC
+
CCCCCGGGFGGGCBGGGFGGFGGGGGCFFGFGGGF+FCFEFGEGGGGCEGFGGG:EFGDFGCF@FFEGFG@FGGGGGGGGFEGGGGE7@CFGFGGGGGG9FCFCGGGGGGGEFGGGGGGGEEGGEGGFFGGCGFFG9>=BCCEGCF,3>DFGGFG9;8DEC@FECFCCC6:CCFGGGFFGGGGGGG6198687EEC55C9FFGGF8BC>8F>F7++*/AFBDAFF:>B(3=A5DFDF<GE=BFFGGF2>7*
@M03364:276:000000000-BLYN8:1:1101:10875:8038 2:N:0:1
GGACTACCGGGGTTTCTAATCCTGTTTGCTCCCCACGCTTTCGCACCTGAGCGTCAGTCTTTGTCCAGGGGGCCGCCTTCGCCACCGGTATTCCTCCAGCTCTCTACGCATTTCACCGCTACACCTGGAATTCTACCCCCCTCTACAAGACTCTAGCCTGCCAGTTTCGAATGCAGTTCCCAGGTTGAGCCCGGGGATTTCACATCCGACTTGACAGACCGCCTGCGTGCGCTTTACGCCCAGTAATTCCG
+
CC@CCFGGGFEEEGEEEGDFEF@EEEFGGFAECEFGEGGFFGDEGGGFEGFGEFGGGGGGFFFGGGGFFCCFFGEG@FFGGGF,:?FFG7FG<FG?FFF,=FEF?<FDCECGFE<984CCFCFGGGGG>DFC=<F;EGCBEE:7@DF9BDGGFGAEGCCFFGGGGGFGGG>CCE9D;CFGG9>CGFGGDBEGGGG=/8EFCD7:FGGGGGDDFGC+90A5>EFBFF950BEFDDC>=(;?C51?F*99FC7
@M03364:276:000000000-BLYN8:1:1101:13010:8057 2:N:0:1
GGACTACAGGGGTTTCTAATCCTGTTTGCTACCCATGCTTTCGAGCCTCAGCGTCAGTTACCGACCAGACAGCCGCCTTCGCCACTGGTGTTCTTCCATATATCTACGCATTTCACCGCTACACATGGAGTTCCACTGTCCTCTTCTGCACTCAAGTTTCCCAGTTTCCGATGCACTTCTTCGTTTGAGCCGAAGGCTTTCACATCAGACTTAAGAAACCGCCTGCGCTCGCTTTACGCCCAATAAATCCC
+
CCC@CCFDFGGGGGGFGACAFG9FGGGGFGGGGG,FAFEGGGGFGCGGGF<FG::@C;CCF,BCGGGFF@GGDGGFG,8,AFG,BF,CFF<FFGGGF,A@EFGGF<FDG,:+EFFGGGG>+>=EFGGF@F=89CDFGFGDGGGDFFDEFFCF8,,@3=;EAFG8FFGGFD+>C=,,=,6@FF+7@>+@6;>6C+@8,3DF+52+?9=*39C9:7++=CDDFGFF2;9;2)58*/9.;;5*2:059CA)+;*
@M03364:276:000000000-BLYN8:1:1101:12008:8059 2:N:0:1
GGACTACCCGGGTTTCTAATCCTGTTTGCTCCCCACGCTTTCGCACCTGAGCGTCAGTCTTTGTCCAGGGGGCCGCCTTCGCCACCGGTATTCCTCCAGATCTCTACGCATTTCACCGCTACACCTGGAATTCTACCCCCCTCTACAAGACTCTAGCCTGCCAGTTTCGAATGCAGTTCCCAGGTTGAGCCCGGGGATTTCACATCCGACTTGACAGACCGCCTGCGTGCGCTTTACGCCCAGTAATTCCG
+
CCCCCGGGGGGGFGGGGGGGGGGGGGGGGGGGGGGGGGGGGGGGGGGGGGGGGGGGGGGGGGGGGGGGGGGGGGGGGFGGGGGGGGGGGGGGGGGGGGGGGGGGGGGGGGGGGEGGGGGGGGGGGGGGGGGGGGGGGGGGGGGGGGGGGGFFGGGGGGGGFGGGGFGGGGFGDGGGGGGGGGECFGGCCDFF=GGE5CFGGFGGFGGGGGGGGFCFGGGFDGFFFFBF0>DEDGFAFFGEE3:F*09AFG6
@M03364:276:000000000-BLYN8:1:1101:8488:8065 2:N:0:1
GGACTACCAGGGTTTCTAATCCTGTTTGCTCCCCACGCTTTCGCACCTGAGCGTCAGTCTTTGTCCAGGGGGCCGCCTTCGCCACCGGTATTCCTCCAGATCTCTACGCATTTCACCGCTACACCTGGAATTCTACCCCCCTCTACAAGACTCTAGCCTGCCAGTTTCGAATGCAGTTCCCAGGTTGAGCCCGGGGATTTCACATCCGACTTGACAGACCGCCTGCGTGCGCTTGACGCCCAGTAATTCCG
+
CCCCCGGGGGGGGGGGGGGGGGGGGGGGGGGGGGGGGGGGGGGGGGGGGEFGGGGGGGGGGGGGGGGGGGGGGGGGGGGGGGGGGGGDGGGGGGGGGGGAFFGGGGGGGGGGGGGGGGGGGGGGGGGGFFGGGFGFGGGGGGGGGGGGG?FGGGDGGGGGGGGGGGGGEE,DCGGGGGGGGGGGGEFGFGFGGGGGGGGGGGGGFGGGGGGGG7*+75C=:E>@F>>D:BFEGG*4@BGGED?:F:B6DF6
@M03364:276:000000000-BLYN8:1:1101:24034:8066 2:N:0:1
GGACTACACGGGTTTCTAATCCTGTTTGCTCCCCACGCTTTCGCACCTGAGCGTCAGTCTTCGTCCAGGGGGCCGCCTTCGCCACCGGTATTCCTCCAGATCTCTACGCATTTCACCGCTACACCTGGAATTCTACCCCCCTCTACGAGACTCTAGCTTGCCAGTTTCGAATGCAGTTCCCAGGTTTAGCCCGGGGATTTCACATCCGACTTGACAGACCGCCTGCGTGCGCTTTACGCCCAGTAATTCCG
+
<@CCCGGGGGGEEEGGGGGGGGGGFGGFGGGGGGGGGGGDGGGGGGGGGFGGGGD7@FFGGGFFGEGCCFEGGFFGGGGFFGGGFFCEGC7<EECGFGGGGFGG9BFGGGGEGGGFGGG6=FFG@FFGGGGGGGGFGG?EGGGGFCFECEEFGFGGGGFGGGGD@FEC>DFF?E@DDEG:E9CFGG,=9;CGCGDGG>*CFGG7ADG3CDGGGGGGC7CCFC>?<@BE:EF>GDFAFFD5CB3?77=>FC*
@M03364:276:000000000-BLYN8:1:1101:10948:8068 2:N:0:1
GGACTACCAGGGTTTCTAATCCTGTTTGCTCCCCACGCTTTCGCACCTGAGCGTCAGTCTTTGTCCAGGGGGCCGCCTTCGCCACCGGTATTCCTCCAGATCTCTACGCATTTCACCGCTACACCTGGAATTCTACCCCCCTCTACAAGACTCTAGCCTGCCAGTTTCGAATGCAGTTCCCAGGTTGAGCCCGGGGATTTCACATCCGACTTGACAGACCGCCTGCGTGCGCTTTACGCCCAGTAATTCCG
+
CCCCCGGGGGGGGGGGGGGGGGGGGGGGGFGFGGGDGGGGGGGGGGGGGGGGGGGGGGGGGGGGFGGFGGGGGGGGGGGGGGGGGGGGGDGGAEEGGGE9FEGGGGGGGGGGGGGGGGGGGGGGGGGGGGGGGGGGGGFGGGGGGGGGGGG<8FAFGGGGGGGGGFGGG58DCFCFGGGGCFGGGGGGFFEGGEDGCGGGGGGGFC<DCGGGGGFGGFC555;@:)3<<>7@GG3>BBC?=58FG>B>GG7
@M03364:276:000000000-BLYN8:1:1101:9069:8083 2:N:0:1
GGACTACCAGGGTATCTAATCCTGTTTGCTCCCCACGCTTTCGCACCTGAGCGTCAGTCTTTGTCCAGGGGGCCGCCTTCGCCACCGGTATTCCTCCAGATCTCTACGCATTTCACCGCTACACCTGGAATTCTACCCCCCTCTACAAGACTCTAGCCTGCCAGTTTCGAATGCAGTTCCCAGGTTGAGCCCGGGGATTTCACATCCGACTTGACAGACCGCCTGCGTGCGCTTTACGCCCAGTAATTCCG
+
ACCBCFFGGGGEGGGFGGFFCFDFGGFGFCGGGGGGGGGGGGGG7FEGACGGGGGGDFGGGGGAFC@EFGGGEGGGGEDGFGGEGGGDFGFGGGGGFG85CFFGGFGGGGGFGGGFEFGE7@FCEDFFGFGGGGGGFGG7EEGFGGG?F?FGGGGG,@FCCEGFFGFGCF,DFGGG7E:CAFGGGGGGFGG5CCEGEEGGCFCGFF4CGGDGGGFGGCFC>=52<F>5?@FFDG*6BB?C5>1)209>*:0
@M03364:276:000000000-BLYN8:1:1101:12274:8086 2:N:0:1
GGACTACCAGGGTTTCTAATCCTGTTTGCTCCCCACGCTTTCGCACCTGAGCGTCAGTCTTTGTCCAGGGGGCCGCCTTCGCCACCGGTATTCCTCCAGATCTCTACGCATTTCACCGCTACACCTGGAATTCTACCCCCCTCTACAAGACTCTAGCCTGCCAGTTTCGAATGCAGTTCCCAGGTTGAGCCCGGGGATTTCACATCCGACTTGACAGACCGCCTGCGTGCGCTTTACGCCCAGTAATTCCG
+
CCCCCGGGGGGGGGGGGGGGGGGGGGGGGGGGGGGGGGGGGGGGGGGGGGGGGGGGGGFGGGGGGGGGGGGDEGGGGGGGGGGGGGGGGGGGGGGGGGGGGGGGGGGGGGGGGGGGGGGGGGGGFGGFCFGGGGGGFGFGGGGGGGGFCFGGGGGGGGGGGGGGGFGGGGGGGFGGGGGGGGGGGGG6FGGGGGGGGGGGG7=7CGD38DCGGGGCFGGGEGEFFFBFFEEFDGGAF15EE:1FGGF<>D2
@M03364:276:000000000-BLYN8:1:1101:12500:8100 2:N:0:1
GGACTACTGGGGTTTCTAATCCTGTTTGCTACCCATGCTTTCGAGCCTCAGCGTCAGTTACAGACCAGAAAGTCGCCTTCGCCACTGGTGTTCCTCCATATCTCTGCGCATTTCACCGCTACACATGGAATTCCACTTTCCTCTTCTGCACTCAAGTTTCCCAGTTTCCAATGACCCTCCACGGTTGAGCCGTGGGCTTTCACATCAGACTTAAGAAACCGCCTACGCGCGCTTTACGCCCAATAATTCCG
+
CCCCCGGGGGGGGGGGGGGGGFGGGGGGGGGGGGGGGGGGGGGFGGGGGGGGGGGGGGGGGGGGGGGGGGGGGGGGGGGGGGGGGGGGGGGGGGGGGGGGGGGGGGGGGGGGGGGGGCGGGGGGGGGGGFGGGFGGGGFGGGGGGGDEFGCFGGF=EGFGGGGGFGGFGGGGGGFGGGGGFGGGGEGFFGGDEEGD6CGGG?FGFGCGGGGGGGFG774CBGDF=F9DFFEFGGC361EEEFD;DFFFFF4
@M03364:276:000000000-BLYN8:1:1101:20219:8101 2:N:0:1
GGACTACTGGGGTTTCTAATCCTGTTTGCTCCCCACGCTTTCGCACCTGAGCGTCAGTCTTTGTCCAGGGGGCCGCCTTCGCCACCGGTATTCCTCCAGATCTCTACGCATTTCACCGCTACACCTGGAATTCTACCCCCCTCTACAAGACTCTAGCCTGCCAGTTTCGAATGCAGTTCCCAGGTTGAGCCCGGGGATTTCACATCCGCCTTGACAGACCGCCTGCGTTCGCTTTACGCCCAGTAATTCCG
+
CCCCCGFFGGGGFGGGGGGGGGGGGGGGGGGFGGGGGGGGGGGGGGGGGFFGGGGGGEFFGGGGGG<EEFEGDEGGGEGGGGGGGGGGGGGGE9EFGGGGGGGGGGGGGGGGGGGGFGGG7FG8EGGGGFFFFFFGGGGGGGGFFG9EFFGGGD;@E>DFGGGFGFG9?C8BFGGGGGEEGCEDGGGC7CGGDCEGGGFC:@+:A<49*/9CFGGCGGGGFGE?FFF3(0)0*9C9FFGCE5<FDCF<FG<
@M03364:276:000000000-BLYN8:1:1101:20673:8103 2:N:0:1
GGACTACTAGGGTTTCTAATCCTGTTTGCTCCCCACGCTTTCGAGACTCAGCGTCAGTTACAGACCAGAGAGTCGCCTTCGCCACTGGTGTTCCTCCATATATCTACGCATTTCACCGCTACACCTGGAATTCCACTCTTCTCTCTCGCACTCAAGTCTTCCAGTTTCCAATGACCCTCCCCGGTTGAGCCGGGGGCTTTCACATCAGACTTAAAAGACCGCCTGCGCGCGCTTTACGCCCAATAATTCCG
+
CCCCCGGCGGGGG8FGGGGGGGGGGGGGGG,FGGGCFEGGGGGGGEGGGGGGGGGGGGGGFCGFGGGG8<,CEFGGGGDGGEEGGGGGGGGGFGGFGC9?EFGGGGFGGGGGGGGGGGDEGGGG,ABFGCGGGGGGD@E9EGGGG@FEGGGGGGF,8>,,@EGCFFGFCFCDF,,=DD+@C88EFGEGGGGDDCEG*8CGGGGGAF7;8DFGC8+=@FFGB=BFFF>D0>);DC<<F2CCEF(7FGBA>FD
@M03364:276:000000000-BLYN8:1:1101:23197:8122 2:N:0:1
GGACTACTCGGGTTTCTAATCCTGTTTGCTACCCATGCTTTCGAGCCTCAGCGTCAGTTACAGACCAGACAGCCGCCTTCGCCACTGGTGTTCTTCCATATATCTACGCATTTCACCGCTACACATGGAGTTCCACTGTCCTCTCCTGCACTCAAGTCTCCCAGTTTCCAATGCACACAATGGTTGAGCCACTGCCTTTTACATCAGACTTAAGAAACAACCTGCGCTCGCTTTACGCCCAATAAATCCGG
+
@CCCCGGGGDGDECFGGGGGGGGGGGFGFFEFGGGFGGGGGGGGDCECGGGGGGGFGGGFFCGGGGGFFFGGGGGGEFGFGGGGGGGGCFGGGDFFGGGGGGGGGGGEGDDCEGGGGDEEGC,AEGGGGCFEEAEG==FG8@F8DFGGGGGFFCEGGF9=EGGGF9D;DFGDGGG,,DEGGGGGDC3@D3=EFEFGFEFGDFFGF7DCFFCFGGC=DF,4@ECCFA4//:BB4?@CDFG8:?@A*BFC9C<
@M03364:276:000000000-BLYN8:1:1101:3810:8123 2:N:0:1
GGACTACTGGGGTTTCTAATCCTGTTTGCTCCCCACGCTTTCGCACCTGAGCGTCAGTCTTCGTCCAGGGGGCCGCCTTCGCCACCGGTATTCCTCCATATCTCTGCGCATTTCACCGCTACACATGGAATTCCACTTTCCTCTTCTGCACTCAAGTTTCCCAGTTTCCAATGACCCTCCACGGTTGAGCCGTGGGCTTTCACATCAGACTTAAGAAACCGCCTACGCGCGCTTTACGCCCAATAATTCCG
+
CCCCCGGGCGGGGGGGGGGGGGFGGGGGGGGGGGGGEGGGGGGFDGGGEFFGGGGGGGGGGGFGGGGGG7@FEGGGGGGGGGGGGGGGGEFFGGGGGGGFGFFGFEFGGGGGGGFFGGGGGGGGGGGGGGGGGGGGGGGGGGCCCCFGGADDFGGGGAD,@FFCFGFFFCAFGGF5DFFG6EEGG>5?68DCC5B*/BC6CFFG6CFCFGGGGCC7C7FGDGEFFFFA05.>GGGF44>EGF?FDF=4FG4
@M03364:276:000000000-BLYN8:1:1101:6414:8137 2:N:0:1
GGACTACTCGGGTATCTAATCCTGTTTGCTCCCCACGCTTTCGAGCCTCAGTGTCAGTTACAGGCCAGAGAGCCGCTTTCGCCTCCGGTGTTCCTCCATATATCTACGCATTTCACCGCTACACATGGAATTCCACTCTCCTCTCCTGCACTCAAGTCTCCCAGTTTCCAATGCACCCAATGGTTGAGCCACTGCCTTTTACATCAGACTTAAGAAACCACCTGCGCTCCCTTTCCCCCCAATAAATCCGG
+
ACC@@,CC,@C@C7F,CE<6@FFDFEEGGCEFD;66FFFCFGC<68+BFDF@<CF9,@F<C<@FFG8@FFFEG@:F@B<ECGC7@@+CGGGGCAFAGFDFGGGEFGGDGDFGGGGFDFGG77FFC:FCE<F@EFFGCFFG,=E==EDB8DFGGGDD;ECGGCC8D,3>CEFFGGGD,@E8FF8FF+,AC,3:7E9?9CGDGG:@<C5*4322822B59,4@5A@=*7/0));?<+**04==>@F7DCECDD
@M03364:276:000000000-BLYN8:1:1101:23955:8139 2:N:0:1
GGACTACTCGGGTTTCTAATCCTGTTTGCTCCCCACGCTTTCGCACCTGAGCGTCAGTCTTTGTCCAGGGGGCCGCCTTCGCCACCGGTATTCCTCCAGATCTCTACGCATTTCACCGCTACACCTGGAATTCTACCCCCCTCTACAAGACTCTAGCCTGCCAGTTTCGAATGCAGTTCCCAGGTTGAGCCCGGGGATTTCACATCTGACTTAACAAACCGCCTGCGTGCGCTTTACGCCCAGTAATTCCG
+
CCCCCGGGGGGGGGGGGGGGGGGGGGGGGGGGGGGGGGGGGGGGGGGGGGGGGGGGGGGGGGGGGGGF@EGGGGEGGGGGGGGGGGGGGGGGGGGGGGFFFFGDGGGGGGGGGGGGGGGGGGGGGGGGGGGGGGGDFGGGGGGGGGGGGGGCGFFGGGGGGGGGGGGGGGFGGGGGGGGGGCCGGGFGGGGGGGGGGGGFGGGGFGDGGGG>C7DGGGGGBEB?FFFF:DFFGG34?<88C;6FGGF<7>2
@M03364:276:000000000-BLYN8:1:1101:18508:8143 2:N:0:1
GGACTACCAGGGTATCTAATCCTGTTTGCTCCCCACGCTTTCGAGCCTGAGTGTCAGTTTCCGGCCAGGGAGCCGCTTTCGCCTCCGGTATTCCTCCATATCTCTACGCATTTCACCGCTACACCTGGAGTTCCACCCTCCTCTCCTGCACTCAAGCTTCCCAGTTTCCGCTGCACTTCTTCGGTTGAGCCGGGGGCTTTCACATCCGACTTAAAAGACCGCCTGCGCGCGCTTTACGCCCAGTAATTCCG
+
CB@@CFGG?EFGFECE<EFCEFFGGGGGGGGFC@FGEC7FGGGF,8CE<CE,;ECCFG,,<,8+@@:F,:9@CGGF+BFGGGG,?AFGG:FD@EGGGGFDCAE<EEGGGEGGFFA,FFGG:@:B,AFGB=AF9,@E4+6<EFFG,>3,,,@=,7,E,DFAFGF?FCCFG++@E6<,@6<E,7D6B6C,<86*@EG5*=,<C:<+8;*:<CDGG@+:7C6=:C>?F4951>@B)*9A7:GEG@(9>7*-::9
@M03364:276:000000000-BLYN8:1:1101:6804:8158 2:N:0:1
GGACTACCAGGGTTTCTAATCCTGTTTGCTCCCCACGCTTTCGCACCTGAGCGTCAGTCTTCGTCCAGGGGGCCGCCTTCGCCACCGGTATTCCTCCAGATCTCTACGCATTTCACCGCTACACCTGGAATTCTACCCCCCTCTACGAGACTCTAGCTTGCCAGTTTCAAATGCAGTTCCCAGGTTGAGCCCGGGGATTTCACATCTGACTTACAAACCCGCCTGCGTGCGCTTTACGCCCAGTAATTCCG
+
CCCCCGGGGGGGGGGGGGGGGGGGGGGGGGGGGGGGGGGGGGGGGGGGGGGGGGGGGGG<<@FEFGGGFGEGGGGGGGGGGGGGGGGGGGGGGFGGGGGGGFGGGGGGGGGGGGGGGGGGGGGG8:FFGGGGGGGGFGEGGGGG,CD+3CGFFFGGGGFGGGGGGGGGGGGFGCC9@AFFFGF*D9=7CEGGCC:?5CF6::@:+0::7:C7D++1>*;C8EA0(5(017;:CDCA61E555(/:C=<D77
@M03364:276:000000000-BLYN8:1:1101:11226:8162 2:N:0:1
GGACTACAAGGGTTTCTAATCCTGTTTGCTCCCCACGCTTTCGCACCTGAGCGTCAGTCTTCGTCCAGGGGGCCGCCTTCGCCACCGGTATTCCTCCAGATCTCTACGCATTTCACCGCTACACCTGGAATTCTACCCCCCTCTACAAGACTCTAGCCTGCCAGTTTCGAATGCAGTTCCCAGGTTGAGCCCGGGGATTTCACATCCGACTTGACAGACCGCCTGCGTGCGCTTTACGCCCAGTAATTCCG
+
CCCCCGGGGGGGGGGGGGGGGGGGGGGGGGGGGGGGGGGGGGGGGGGGGGGGGGGGGGGGGGGGGGGGGGGGGGGGGGGGGGGGGGGGGGGGGGGGGGGGGGGGGGGFGGGGGGGFGGGG7FFFGGGGGGGGGGFFDFGGGDGGAEGGGCGFFCGGGGGFGGGGGGGG;*BFGGGAFGGGGDFCFGC?F?BEECCC5;FCD+=CA*8**>CD7*;7*2;C>C>?6FBB())87C9)90EGG31@F**):0*
@M03364:276:000000000-BLYN8:1:1101:18677:8163 2:N:0:1
GGACTACACGGGTTTCTAATCCTGTTTGCTCCCCACGCTTTCGCACCTGAGCGTCAGTCTTCGTCCAGGGGGCCGCCTTCGCCACCGGTATTCCTCCAGATCTCTACGCATTTCACCGCTACACCTGGAATTCTACCCCCCTCTACAAGACTCTAGCCTGCCAGTTTCGAATGCAGTTCCCAGGTTGAGCCCGGGGATTTCACATCCGACTTGACAGACCGCCTGCGTGCGCTTTACGCCCAGTAATTCCG
+
CCCCCGGGGGGGGGGGGFGGGGGGGGGGGGGGGGGGGGGGGGGGGGGGGGGGGGGGGGGGGGGGGGGGGGGGGGGGGGGGGGGGGGGGGGGGGGGGGGGGGFGCFFGGGGGGGGGGGGGGCFGGGGGGGGGGGGGGGGFGGGGGGGGGGGGGGGGGGGGFGGGGGGGGGGGGGGGGGGGGGGGGGG6EFGGGGDGG=EGGGGGGFGGD<CCDFC<7F4FGFGF1<@9DFFEFGGF<B2E8EEFFFF@A:C*
@M03364:276:000000000-BLYN8:1:1101:21392:8177 2:N:0:1
GGACTACTGGGGTATCTAATCCTGTTTGCTCCCCACGCTTTCGCACCTGAGCGTCAGTCTTTGTCCAGGGGGCCGCCTTCGCCACCGGTATTCCTCCAGATCTCTACGCATTTCACCGCTACACCTGGAATTCTACCCCCCTCTACAAGACTCTAGCCTGCCAGTTTCGAATGCAGTTCCCAGGTTGAGCCCGGGGATTTCACATCCGACTTGACAGACCGCCTGCGTGCGCTTTACGCCCAGTAATTCCG
+
CCCCCGGGGGGGGFGGGGGGGGGGGGGGGGGGGGGGGGGGGGGGGGGGFFGGGGGGGGGCDGGGGGGGFEFGGGGGGGFGGGGGGGGGGGFGGGGGG8EAF?EGFGGGGGGGGGGGGGGGGGGGFFGCGGGGGFBFGF6FECEFAFG9>8BCFBC3=>EFGGGGFGGG>FFGCFF7D7:FGFGGGCCFFGGGGGGGEGGGGC?CCGGDC<9<F7F>GGGGFGDFFF65-:>EGG3<FFEGGEFFFGF>FG>
@M03364:276:000000000-BLYN8:1:1101:26079:8199 2:N:0:1
GGACTACTCGGGTATCTAATCCTGTTTGCTCCCCACGCTTTCGCACCTGAGCGTCAGTCTTTGTCCAGGGGGCCGCCTTCGCCACCGGTATTCCTCCAGATCTCTACGCATTTCACCGCTACACCTGGAATTCTACCCCCCTCTACAAGACTCTAGCCTGCCAGTTTCGAATGCAGTTCCCAGGTTGAGCCCGGGGATTTCACATCCGACTTGACAGACCGCCTGCGTGCGCTTTACGCCCAGTAATTCCG
+
CCCCCGGGGGGGGGGGGGGGGGGGGGGGGGGGGGGGGGGGGGGGGGGGGGGGGGGGEFGGGGGGGGGGGGGGGGGGGGGGGGFGGGGGGGGGGGGGGDFGGGGGGGGGGGGGGGGGGGGGDGGGGGGGGCGGDFGGGGGGGGGGGGGFFFCGGGFGFGGGFFGGGGGGGGGGCCFFFFFGGGGG:C<CEGGFDGEGGGGGF+++80CDGDGGGGG>F58C>EE<?FBFFFF3CCG291CEEE(0?CB2DF6
@M03364:276:000000000-BLYN8:1:1101:13101:8212 2:N:0:1
GGACTACCCGGGTTTCTAATCCTGTTTGCTCCCCACGCTTTCGAGCCTCAGTGTCAGTTACAGGCCAGAGAGCCGCTTTCGCCTCCGGTGTTCCTCCATATATCTACGCATTTCACCGCTACACATGGAATTCCACTCTCCTCTCCTGCACTCAAGTCTCCCAGTTTCCAATGCACACAATGGTTGAGCCACTGCCTTTTACATCAGACTTAAGAAACCACCTGCGCTCGCTTTACGCCCAATAAATCCGG
+
CCCCCGGGGGGGGGGGGGGGGGGGGGGGGGGGGGGGGGGGGGGGGGGGGGGGGGGGGGGGGGGGGGGGGGGGGGGG@FGGGGGGGFGGGGGGGGGGGGGDFGGGGGGGGGGGGGGGGGGEGGGGGGGGGGGGGGGGGGGGGFGDFFCFGGGCEGCFGFFGGGGGGFGGFFGGGGGGFGGEGGCFGGGEFGGGGGGGGGGG9C7CCDFFGGGGFFGGGGE>>CFFBEB4954?DFGCD;EEG>@FFFAEDG<
@M03364:276:000000000-BLYN8:1:1101:19551:8221 2:N:0:1
GGACTACAAGGGTTTCTAATCCTGTTTGCTCCCCACGCTTTCGCACCTGAGCGTCAGTCTTCGTCCAGGGGGCCGCCTTCGCCACCGGTATTCCTCCAGATCTCTACGCATTTCACCGCTACACCTGGAATTCTACCCCCCTCTACGAGACTCTAGCTTGCCAGTTTCAAATGCAGTTCCCAGGTTGAGCCCGGGGATTTCACATCTGACTTAACAAACCGCCTGCGTGCGCTTTACGCCCAGTAATTCCG
+
CCCCCGGGGGGGGGGGGGGGGGGGGGGGGGGGGGGGGGGGGGGGGGGGGGGGGGGGGGGGGGGGGGGGGGGGGGGGGGGGGGGGGGGDGGGGGGGGGGGFGGGGGGGGGGGGGGGGGGGGGGGGGGGCGGGGGGGGGGGGGGGGFGGGGGGGGGGGGGGGGGGGGGGGGGGGFGFGGGGGGGGGGGG?GGGD7EGGGGGGGGGGFGGGGGGGGGGGCGGGFGFDFF>E?EFFGGG>66?EGFFFG7BBGG7
@M03364:276:000000000-BLYN8:1:1101:3992:8256 2:N:0:1
GGACTACAAGGGTTTCTAATCCTGTTTGCTCCCCACGCTTTCGCACCTGAGCGTCAGTCTTTGTCCAGGGGGCCGCCTTCGCCACCGGTATTCCTCCAGATCTCTACGCATTTCACCGCTACACCTGGAATTCTACCCCCCTCTACAAGACTCTAGCCTGCCAGTTTCGAATGCAGTTCCCAGGTTGAGCCCGGGGATTTCACATCCGACTTGACAGACCGCCTGCGTGCGCTTTACGCCCAGTAATTCCG
+
CCCCCGGGGGGGGGGGGGGGGGGGGGGGGGGGGGGGGGGGGGGGGGGGFGGGGGGGGFGFGGGGGGGGGGGGGGGGGGGGFGFGGGGGGGGFGGGGGGFGGGGGF9FGFGCEGGGGGGECCCFGFGGGGGGGGGGGFGFD@@CFFFGGGGGGGGG7EEFGDGGGGGGGGFGGGGGGEGGGGGG>,DEGGGGGGDGGCEEF7@FGFGGGDDDDFFGFGGGG:=A(2>>D<FFB5D<<F?GGGF:@F:64C79
@M03364:276:000000000-BLYN8:1:1101:4055:8281 2:N:0:1
GGACTACTAGGGTTTCTAATCCTGTTTGCTCCCCACGCTTTCGCACCTGAGCGTCAGTCTTTGTCCAGGGGGCCGCCTTCGCCACCGGTATTCCTCCAGATCTCTACGCATTTCACCGCTACACCTGGAATTCTACCCCCCTCTACAATACTCTAGCCTGCCAGCTTCGAATGCAGTTCCCAGGTTGAGCCCGGGGATTTCACCTCCTATTTGACAGACCGCCTGCGTCGTCTTTACGCCCAGAAATTACC
+
C99C<DFGGC8E<FGCGGGGGGGGGCFGGEFG8;,:CFGFF@:7FBFF,;@CFCE:F@EFGDGGGGGF8::@7FE@F:?BFCF,:4+8@CCECAC?FEAFF=EFGF9+4@=FCFGFG@E>FE:==4,,8?FFGG9=DF+>B6EF9ECE,=>+6,3@=EFFFC,,+33,**,6@;97EFC:D93*@98?FGD>*8:**1?9++4*0;**2+3++++3**31=C)//)18())0**2.@BE81)4)0*/)*2*
@M03364:276:000000000-BLYN8:1:1101:11833:8291 2:N:0:1
GGATACACGGGTTTCTAATCCTGTTTGCTCCCCACGCTTTCGCACCTGAGCGTCAGTCTTTGTCCAGGGGGCCGCCTTCGCCACCGGTATTCCTCCAGATCTCTACGCATTTCACCGCTACACCTGGAATTCTACCCCCCTCTACAAGACTCTAGCCTGCCAGTTTCGAATGCAGTTCCCAGGTTGAGCCCGGGGATTTCACATCCGACTTGACAGACCGCCTGCGTGCGCTTTACGCCCAGTAATTCCG
+
CCCCCGFFFGGGGGGGGGGGGGGGGGGGGGGGGGGGGGGGGGGGGGGGGGGGGGGGGGGGGGGGGGGGGGGGGGGGGGGFGGGGGGGGEGG<FFDGGGAEGGGGFGGGGGGGGGGGGGGGGGCFGGG>FFGGGFFGFGGGGGGGGFGCFGGGGGGDFGGGGG6FGGGGDBFGGGGGGGGFG8FGGGGGGG>>=CGEGFFGGGGGFGGGGGGFCGGGGGGGEGFFFFFB:DE>DDGBFFEGEFFFFCBBFG
@M03364:276:000000000-BLYN8:1:1101:2717:8299 2:N:0:1
GGACTACTAGGGTATCTAATCCTGTTTGCTCCCCACGCTTTCGAGCCTCAGCGTCAGTTACAGACCAGAGAGCCGCCTTCGCCACTGGTGTTCCTCCAGATCTCTACGCATTTCACCGCTACACATGGAATTCCACTCTCCTCTTCTGCACTCAAGTCTCCCAGTTTCCAATGACCCTCCCCGGTTGAGCCGGGGGCTTTCACATCAGACTTAACAAACCGCCTGCGCTCGCTTTACGCCCAATAAATCCG
+
CCCCCGGGGA@FFFFFGGGGGGGGGGGGGGGCGGGGGGGGGGCFGGGGGGGGGGGGGGG<FGGFGGGGGGAGGGGGGGGGGGGGGGGDFGGGGGGGGF,EF,CFFGGCCECEGGGGF:C=+@EGCGGAFFGGG9,E,44AEGGFFGGFADFGC8EF,>9;EGDDADDDC,@BF=8,,6@+@CCBFGGFFGFGGDD5::8EDGGGF4+;CF68BC++;D5CDG52;:;).0:8CGFAF6EGGB25*CFFFGC
@M03364:276:000000000-BLYN8:1:1101:2831:8308 2:N:0:1
GGACTACCGGGGTTTCTAATCCTGTTTGCTCCCCACGCTTTCGCACCTGAGCGTCAGTCTTCGTCCAGGGGGCCGCCTTCGCCACCGGTATTCCTCCAGATCTCTACGCATTTCACCGCTACACCTGGAATTCTACCCCCCTCTACGAGACTCTAGCTTGCCAGTTTCAAATGCAGTTCCCAGGTTGAGCCCGGGGATTTCACATCTGACTTAACAAACCGCCTGCGTGCGCTTTACGCCCAGTAATTCCG
+
CCCCCFGGGGGGGGGGGGGGGGGGGGGGGGGFGGGGGGGGGGGGGGGGGGGGGGGGGGFGGGGGGGGGGGGGGGGGGGGGGGGGGGGGGGGGGGGGGGGGCGGGGGGGGGGGGGGGGGGGGGGGGGGGGGGGGGA@DGGGGGGGGGGGGDGGGGGGGGGGGGGGGGGGGGGGGGFGGGGGGCFGGFGGGGGFGGGGGGGGGGGGFGFGGFC:CDGGGGGGFGF<1>;5(755DCG<F<G:5)867>FB:C9
@M03364:276:000000000-BLYN8:1:1101:21784:8309 2:N:0:1
GGACTACAGGGGTTTCTAATCCTGTTTGCTCCCCACGCTTTCGCACCTGAGCGTCAGTCTTCGTCCAGGGGGCCGCCTTCGCCACCGGTATTCCTCCAGATCTCTACGCATTTCACCGCTACACCTGGAATTCTACCCCCCTCTACGAGACTCTAGCCTGCCAGTTTCGAATGCAGTTCCCAGGTTGAGCCCGGGGATTTCACATCCGACTTGACAGACCGCCTGCGTGCGCTTTACGCCCAGTACTTCCG
+
CCCCCFGFGGGGGGGGGGGGGGGGGGGGGGGGGGGGGGGGGGDGGGGGGGGGGGGGGGGGGGGGGGGGGGGGGGGGGGGGGGGDGGGGGGGGGGGGGGGGGFGGGGGGDGGGGGGGGDCEDGGFGGGGG8EGGGGGGFGDEGGGGGGEGGGGGGGGGGGGGGGGEGGC>CFGGGGGGGGGG9FFGGGGGGGGGGGGG**<FGGGFGGCGGGCGCGGGDC5>D>?0>>DFFFFG3C)1:8CE@B:F*=BGF*
@M03364:276:000000000-BLYN8:1:1101:3754:8319 2:N:0:1
GGACTACAGGGGTTTCTAATCCTGTTTGCTCCCCACGCTTTCGTGCCTCAGTGTCAGTGTTGGTCCAGGTAGCTGCCTTCGCCATGGATGTTCCTCCTGATCTCTACGCATTTCACTGCTACACCAGGAATTCCGCTACCCTCTACCACCCTCTAGTCGTCCAGTATCCACTGCAGTTCCCAGGTTGAGCCCAGGGCTTTCACAACGGACTTAAACGACCACCTACGCACGCTTTACGCCCAGTAATTCCG
+
CCCCCGGGGGGGGGGGGGGGGGGGGGGGGGGGGGGGGGGGGGGGGGGGGGGGGGGGGGGGGGGGGGGGGGGGGGGGGGGGGGGGGGGGGGGGGGGGGGGGGGGGFFFGGGGGDEGGGGGGGGGGGGGGGGGGGGGGGGGGGGGGGGGGE+@FEDFGGGGGGG+BFFGGGGGFDGFGGGGGGGGGGGGGFGGGGGGGEFFGD?;7ADDCDGGGGDGGG>>EEGF22;AEFFFFGGCCF08@ED;6>:677F2
@M03364:276:000000000-BLYN8:1:1101:24473:8322 2:N:0:1
GGACTACCGGGGTTTCTAATCCTGTTTGCTCCCCACGCTTTCGCACCTGAGCGTCAGTCTTTGTCCAGGGGGCCGCCTTCGCCACCGGTATTCCTCCAGATCTCTACGCATTTCACCGCTACACCTGGAATTCTACCCCCCTCTACGAGACTCTAGCTTGCCAGTTTCAAATGCAGTTCCCAGGTTGAGCCCGGGGATTTCACATCTGACTTAACAAACCGCCTGCGTGCGCTTTACGCCCAGTAATTCCG
+
CCCCCGGFDGGDGGGFGGGGGGGGGGGGGGGFGGGGGGGGGGGGGFGGGGFGCFGGGGFFGGGGGGGGG7BFEGGGGGGGGGGGEFCGGGGGCGGGG4BEF8;FGGGGGGGGGGGGGGDGDGGGGF8FGGGGGCAFG88FGGDF,@D>CE@C?3>;AE;,@DFF@CFA,D?CFGFFG,DC9,,>FEGFFGGFCEEDEEFGDCFDAC>CFGGGD7CFCC8FBCE:1<>B27;7DGFBFFGGGF09DGBACD9
@M03364:276:000000000-BLYN8:1:1101:23491:8330 2:N:0:1
GGACTACTAGGGTTTCTAATCCTGTTTGCTACCCATGCTTTCGAGCCTCAGCGTCAGTTACAGACCAGACAGCCGCCTTCGCCACTGTTGTTCTTCCATATATCTACGCATTTCACCGCTACACATGGAGTTCCACTGTCCTCTTCTGCACTCAAGTTTCCCAGTTTCCGATGCACTTCTTCGGTTGAGCCGAAGGCTTTCACATCAGACTTAAGAAACCGCCTGCGCTCGCTTTACGCCCAATAAATCCG
+
CCCCCGGGGGGGGGGGGGGGGGGGGGGGGGGGGGGFGFGGGGGGGGGGGGGGGGGGGGGGGGGGGGGGGGGGGGGGGGGG?FGGGFGGGDGGGGGGGGGGGGFGGFGGGGGGGGGGGGGGGGGGGGFGGGFGGGGGGGGGFGGGDEGEGGGGG?EGGGGGGGGGGGGGGGDGGGGGGGGGGGFGGGGGGGCGGGGDGGGCCFGG6DCFGGGFGFGGGGGGFGFF>F)?2>>BGFFCFDGGGE@FFGF3+;/
@M03364:276:000000000-BLYN8:1:1101:15393:8342 2:N:0:1
GGACTACAGGGGTTTCTAATCCTGTTTGCTCCCCACGCTTTCGCACCTGAGCGTCAGTCTTCGTCCAGGGGGCCGCCTTCGCCACCGGTATTCCTCCAGATCTCTACGCATTTCACCGCTACACCTGGAATTCTACCCCCCTCTACGAGACTCTAGCTTGCCAGTTTCAAATGCAGTTCCCAGGTTGAGCCCGGGGATTTCACATCCGACTTGACAGACCGCCTGCGTGCGCTTTACGCCCAGTAATTCCG
+
CCCCCGGGGGGGGGGGGGGGDGGGGGGGGGGFFGGGGGGGGGGGGEGGGFGGGGGGGGGGGGGGGGGGFGGGGGGEEEGGGGGGGGGGGGGG,EFFGGGAFGGGGGGGGGGGGGGGGGGGGGGGGGGGFFFFGECCDDFGG=+ACCEGGGGGGGGGGGGGGGGDFGGGGGGGFGGFGC?FD9BGGGGGGGEFGGGGDGFGCDEFFGGCGGGGFCD74<F=;ED(450<:FEFGCF>F?**:58?*:94C*0
@M03364:276:000000000-BLYN8:1:1101:3208:8360 2:N:0:1
GGACTACTGGGGTATCTAATCCTGTTTGCTACCCATGCTTTCGAGCCTCAGCGTCAGTTACAGACCAGACAGCCGCCTTCGCCACTGGTGTTCTTCCATATATCTACGCATTTCACCGCTACACATGGAGTTCCACTGTCCTCTTCTGCACTCAAGTTTCCCAGTTTCCGATGCACTTCTTCGGTTGAGCCGAAGGCTTTCACATCAGACTTAAGAAACCGCCTGCGCTCGCTTTACGCCCAATAAATCCG
+
CCCCCGGGGGGGGDGGGFGGGGGGGGGGGGGGGGGGFFFGGGGGGGGGGGGGGGGCFGFGG9F9FFGG?FFFGGGGGGGCFCFDE@FFGGGGGGGGGGGGGGGGGGGGGGCGEGGFGGGGCGGGFGGFFGFFEEBFG8@?EGGCFGGGCAFFGGC8EAFFGGGGGGGGGGEEGGFGGFFGGGGGCGE,,DFGD+@:FGGGF7@@<*+4;FFF7CDCFGGFDED=<>2)-86;4?56:0CGGEDFGGF?FD)
@M03364:276:000000000-BLYN8:1:1101:20772:8364 2:N:0:1
GGACTACAGGGGTATCTAATCCTGTTTGCTCCCCACGCTTTCGCACCTGAGCGTCAGTCTTCGTCCAGGGGGCCGCCTTCGCCACCGGTATTCCTCCAGATCTCTACGCATTTCACCGCTACACCTGGAATTCTACCCCCCTCTACGAGACTCTAGCTTGCCAGTTTCAAATGCAGTTCCCAGGTTGAGCCCGGGGATTTCACATCTGACTTAACAAACCGCCTGCGTGCGCTTTACGCCCAGTAATTCCG
+
CCCCCGGGGGGGGGGGGGGGGGGGGGGGGGGGGGGGGGGGGGGGGGGGFGGGGGGGGGFGGGGGGGGGGGGDGGGGGGGGGGGGGGGGGDGGGGGGGGGGGFGGGGGGGGGGGGGGGGGGGGGFFEFGGGGGGGGGGC6FGGEGFGG>@EGGGGGGGGCFFFGGGGGGGGGGFGGGGGGCGGFFCCEFGGFFE*BECGFFGCGG7CFGGGGGG7:CDGGGBGFFFFFEFFEBGGFAF0?CED0?CCFAGF6
@M03364:276:000000000-BLYN8:1:1101:11528:8375 2:N:0:1
CCGGGTGAGACCGGACGTTAGCGCGCCGGTCTCCCTGTGTGTCCATCGCGGTTGCTTCTGCAGCGTTCATCCATCCCCTCTCTGCACCGCCGTTCCTTCCACTCGTCACGCGCCGCCTCCGCTCCCGCCTCCGTCTCCCTATCTCCGGCCTGTTCCCCACACACCCGTACCCTACCCCTCCCCTCCTCACACCCCTTCTCGACACTCCCACCCTCCCACACATACGCGCCTAGCCTCCGAACCCTTCACCC
+
-6--A+86;-,-+6+88,:,B,+++++76++8,,6,:6C6,,<,,,,8,+8+6+,:,,:,C,,,+8,B,,5B,,9,C,,4,,,,,,,B++++4?,,,,,,:5,,+,+88?<+++383++,++8++5+++3*,55@,6,,,,,2+,,****>*,26,,4,44:**14*1*1*++3*0*2*=******02+*+21///**++****)*2*10075//*9*0/)*))))()(0)0***))(***)(.**.)*2*
@M03364:276:000000000-BLYN8:1:1101:22505:8397 2:N:0:1
GGACTACTGGGGTTTCTAATCCTGTTTGCTCCCCACGCTTTCGCACCTGAGCGTCAGTCTTCGTCCAGGGGGCCGCCTTCGCCACCGGTATTCCTCCAGATCTCTACGCATTTCACCGCTACACCTGGAATTCTACCCCCCTCTACGAGACTCTAGCTTGCCAGTTTCAAATGCAGTTCCCAGGTTGAGCCCGGGGATTTCACATCTGACTTAACAAACCGCCTGCGTGCGCTTTACGCCCAGTAATTCCG
+
CCCCCGGGGGGGGGGGGEFGGGGGGGGGGGGGGGGGGGGGGGGGGGGGGGGGGGGGGGGGGGGGGGGGGGGGGGGGGGGGGGGGGGGGGGGGGGGGFGFFFGGGGGGGGGGGGGGDGGGGGGGGGGGG8FFCGGGGFGFGGGGGFGGGGGGGGGGGGGGGDEGDFGGGGCCFGGGGGGFGGGFGGGGGGGGGDGGDCGGGGGGGFGGGCGFFGDGGFGFGFGFFFF>EBFFFGGGFFF5EGF?FGFFFGG4
@M03364:276:000000000-BLYN8:1:1101:19416:8432 2:N:0:1
GGACTACCGGGGTTTCTAATCCTGTTTGCTACCCATGCTTTCGAGCCTCAGCGTCAGTTACAGACCAGACAGCCGCCTTCGCCACTGGTGTTCTTCCATATATCTACGCATTTCACCGCTACACATGGAGTTCCACTGTCCTCTTCTGCACTCAAGTTTCCCAGTTTCCGATGCACTTCTTCGGTTGAGCCGAAGGCTTTCACATCAGACTTAAGAAACCGCCTGCGCTCGCTTTACGCCCAATAAATCCG
+
CCCCCFGGGGGGGGGGGGGGGGGGGGGGGGGFGFGGGGGGGGGFDGGGGFGFGGGEGGGGGGGGGGGGEFFGGGGGGDFGGGGGGGGGGGGGGGGGGGGGFFGFFGGGEGGGGGGGGGGGFGGGGGGGGGGGGGGGGGFGFGGGGGGGGGGGGGGGGDGGEEGGGGGGGEGGGG8EFFFDFGFEGGGFCFGGDE5EFFGGGGGGFDFGFGCFC7DGGDFGF5;@>)5/5AFFGGGFFFGGG3(58C=CGC>
@M03364:276:000000000-BLYN8:1:1101:22066:8440 2:N:0:1
GGACTACTCGGGTATCTAATCCTGTTTGCTCCCCACGCTTTCGCACCTGAGCGTCAGTCTTTGTCCAGGGGGCCGCCTTCGCCACCGGTATTCCTCCAGATCTCTACGCATTTCACCGCTACACCTGGAATTCTACCCCCCTCTACAAGACTCTAGCCTGCCAGTTTCGACTGCAGTTCCCAGGTTGAGCCCGGGGATTTCACATCCGACTTGACAGACCGCCTGCTTGCGCTTTACGCCCAGTAATTCCG
+
CCCCCG<FCFGGGFFFFCFFFFGGGGGGGGAFFGGGGGGGFGGGGDGFFGGGGGGGGGGGGGGGGGGGGCGFGGFCFGGGG:FCEGGCEGGGGAFCGFG?FFGCEFGGGGGGGGGGGGGEFCFFEGGGFFFGGGGFD8F6BE>FGFGGGFEGFFCFGDFGGG?CF>FGCC*CGFFFGGGDGGG5FFFGGGC>EE*CGGGGCCGGACF3CDGGFCDFFFFFAGDBFF(97FEFGCG>F?CEEBFFF:@<FD7
@M03364:276:000000000-BLYN8:1:1101:13490:8457 2:N:0:1
GGACTACCCGGGTTTCTAATCCTGTTTGCTCCCCACGCTTTCGCACCTGAGCGTCAGTCTTCGTCCAGGGGGCCGCCTTCGCCACCGGTATTCCTCCAGATCTCTACGCATTTCACCGCTACACCTGGAATTCTACCCCCCTCTACGAGACTCTAGCTTGCCAGTTTCAAATGCAGTTCCCAGGTTGAGCCCGGGGATTTCACATCTGACTTAACAAACCGCCTGCGTGCGCTTTACGCCCAGCAATTCCG
+
CCCCCGFGGGGG:FGGGGGGGGGGGGGGGGGGGGGGGGGGGGGGGGGGFGGGGGGGGGGGGGGGGGGGGGGGGGGGGGEGGGGGGGGGGGGGGFGGGGGGGGGGGGGGGGGEGDFFFCEGGGGGGGGGGGGDEFFGGGFEGGGGGGGGGGGFGGFFGGGGFGGGGG9CFDFGGGGGGGGGGGGFGGCFGGGGGCGD5EGGGGGGFGGGGFGFGDFFCFFC35>?B:9D<FFEDCF)12CEGB4)2*94CF9
@M03364:276:000000000-BLYN8:1:1101:12816:8477 2:N:0:1
GGACTACAGGGGTTTCTAATCCTGTTTGCTCCCCACGCTTTCGCACCTGAGCGTCAGTCTTTGTCCAGGGGGCCGCCTTCGCCACCGGTATTCCTCCAGATCTCTACGCATTTCACCGCTACACCTGGAATTCTACCCCCCTCTACAAGACTCTAGCCTGCCAGTTTCGAATGCAGTTCCCAGGTTGAGCCCGGGGATTTCACATCCGACTTGACAGACCGCCTGCGTGCGCTTTACGCCCAGTAATTCCG
+
CCCCCEGGGGGGGGGGGGGGGFGGGGGGGGGGGGGGGGGGGGGGGGGGGGGGGGGGGGGGGFGGGGFFGGGGGGGGGGGGGGGGGGGGGGGGGGGGGGGCFFEGGGGGGGGGGGGGGGGGGGGGDFFGFDDGGGGGGGGGDEEG9>F9EGFGFGCFGFGGG@FFFGGGCGGEGGGGFGGGFGGCGFGC,?DGGGGG55CE7+=CFGGC<DGGG77C=CGEBGFFFFFF(5>>GD>>?2:E551?FFF<FG9
@M03364:276:000000000-BLYN8:1:1101:2689:8497 2:N:0:1
GGACTACTGGGGTATCTAATCCTGTTTGCTCCCCACGCTTTCGCACCTGAGCGTCAGTCTTTGTCCAGGGGGCCGCCTTCGCCAACGGTATTCCTCCAGAGCTCGACGCATTTCACCGCTACACCTGGAATTCTACCCCGCTCTACGAGACTCTAGCTTGCCAGTTTCAAATGCAGTTCCCATGTTGAGCCCGGGGATTTCACATCGGACTTAACGAACCGCCGGCGTGCGCTTTACGCCCAGTAATTCCC
+
CCCCCGFEFGFCF;DF<FGGGGGGGGGGGFF866,CBFGGGGGG:+FF,EEAFGCE,CEEFDFE@<FG8,+@@+8@FCF9B=,8+BBCFGGG<<,CF,:?,9EF+++8>:FGGGGC,@+@FF9FDEC8A<A:=CDF,@++@@6+@F6EE@C+D;E,D,@,3DFFDF,>,37DF9D,,=DFG9,,@;7B,,,14:=E=*2A11<7;C*9C580+:7*/9/=)7)((797-555D*9)71;/>B86C*/4*>*
@M03364:276:000000000-BLYN8:1:1101:16834:8506 2:N:0:1
GGACTACTAGGGTTTCTAATCCTGTTTGCTCCCCACGCTTTCGCACCTGAGCGTCATTCTTTGTCCAGGGGGCCGCCTTCGCGACCGGTATTCCTCCAGATCTCTACGCATTTCACCGCTACACCTGGTATTCTACCCTCCTCTTCAAGACTCTAGCCTGCCAGTTTCAATTGCCGTTCCCAGGTTGAGCACGGGGATTTCACATCCTCATCGCCTGCCCGCCTGCGTGCGCTTTACGCCCCGTAATTCCG
+
<---AFF<@<8FF8BCF,F<,,,;E<FG<FE8F,@@+@C;<;@,BFGB@CFEGG7C,,;;,,6E,,<E,C:+@F:@F:@FB74+@BCFE++:EB,9BFGGG8FB9,5AF@F7E5,8,8C@3FF,@,>,,,CF;F;F>=,++,@D,,3,,,82,@@,,,@,8,@>3@>C53,723,5@9D,,3,*72:<,>,1=>*4*12C@89+428**+++***22;0=5=>((..0(83))**-135:*)(0/*84:F6
@M03364:276:000000000-BLYN8:1:1101:18370:8518 2:N:0:1
GGACTACAAGGGTATCTAATCCTGTTTGCTCCCCACGCTTTCGCACCTGAGCGTCAGTCTTTGTCCAGGTGGCCGCCTTCGCCACCGGTATTCCTCCAGTTCTCTACGCATTTCACCGCTACACCTGGAATTCTACCCCCCTCTACAAGACTCTAGCCTGCCAGTTTCGAATGCAGTTCCCAGGTTGAGCCCGGGGATTTCACATCCGACTTGACAGACCGCCTGCGTGCGCTTTACGCCCAGTAATTCCG
+
C@CCCG8,;;FCFC8C,6,<6<@FEACFGGFFC,6FCF@,CFFGC:@B8F<,:FE7@F9,CE<FGFCFG,6,CF:@GE:FB,@B,E@FF+FE<BE?FFF,95CEFCFF@CG@EF?FFGDECF,4E,?,<,CFEA,,6>EGGEGGCC;,>,8=?AEFFFF88F8DD;EDEFGFC;,@E7=DCEF?@BD@@8D>EEEC*>,=C79CFFFDGG:CDC<8?CF5>EE?;8657D)8:3*-@?CCE)297*9)2:<
@M03364:276:000000000-BLYN8:1:1101:18477:8523 2:N:0:1
GGACTACACGGGTTTCTAATCCTGTTTGCTCCCCACGCTTTCGCACCTGAGCGTCAGTCTTTGTCCAGGGGGCCGCCTTCGCCACCGGTATTCCTCCAGATCTCTACGCATTTCACCGCTACACCTGGAATTCTACCCCCCTCTACAAGACTCTAGCCTGCCAGTTTCAAATGCAGTTACCAGGTTGAGCCCGGGGATTTCACATCTGACTTAACAAACCGCCTGCGTGCGCTTTACGCCCAGTAATTCCG
+
C?CCBDE<EFE7@FDGGG9E,FGGCFDFFG9ECEF7FFEGG9FGGCBEEF8FEGGG>FAFFGGGE,,CC7FEGGE7BBF<DCFG@,FCGEGGEAEG,=F?FGEEE<BFBFEGGG9EFFFGGGFGGFCFFGGFDFFD9DG:EEGC9EF93,@?8B,9BFGC,>6,>E;E:F9EFGGFDA,@CF,>DD,<CF,;;5BC*:8?F@CCFGFCF>FG7CF+*8FC8=3(3578(58)>734@:8?E>:F7D4)22*
@M03364:276:000000000-BLYN8:1:1101:10941:8531 2:N:0:1
GGACTACTAGGGTTTCTAATCCTGTTTGCTACCCATGCTTTCGAGCCTCAGCGTCAGTTACAGACCAGACAGCCGCCTTCGCCACTGGTGTTCTTCCATATATCTACGCATTTCACCGCTACACATGGAGTTCCACTGTCCTCTTCTGCACTCAAGTTCCCCAGTTTCCGATGCACTTCTTCGGTTGAGCCGAAGGCTTTCACATCAGACTTAAGAAACCGCCTGCGCTCGCTTTACGCCCAATAAATCCG
+
CCCCCGGGGGGGGGGGGGGGGGGGGGGGGGGGGGGGGGGGGGGGGGGGGGGGGGGGGGGGGGGGGGGGGGGGGGGGGGGGGGGGGGGFGGGGGGGGGGGGGGGGGGGGGGGGGGGGGGGGGGGGGGGGDFGGGGGGGFGGGGGGGGGEGGGGFGGGFGGGGGGGGGGGGGGGCEGGGGGGGGGGGGGGGGGGGCEGCGGGGGGGFGGGGGGGGGGGGGGGFGFFFF@FFABBGGFCF@GGGFDFGGFFCF<
@M03364:276:000000000-BLYN8:1:1101:8931:8539 2:N:0:1
GGACTACTGGGGTTTCTAATCCTGTTTGCTCCCCAAGCTTTCGAGCCTCAGTGTCAGTTACAGGCCAGAGAGCCGCTTTCGCCTCCGGTGTTCCTCCATATATCTACGCATTTCACCGCTACACATGGAATTCCACTCTCCTCTCCTGCACTCAAGTCTCCCAGTTTCCAATGCACACAATGGTTGAGCCACTACCTTTTCCATCAGACTTACGAAACCACCTGCGTTCGATTTACGCCCAATTAATCCGG
+
C@CCCCFF<-;+@@B9CFGGG,CFGGGF,6<EEFA,;6@<F@,<,,@F@<ECEFEC,CCFGCG@,,C8,,6,C@:BF,B,B:F,,:6+>@C@,:@<,A,C,,,,4,,A7@=CA99@?+6+>7E<EGDDFF,4;F4,CEEDEFEG,8D,,=E8B86EE9B9986,AD=D83,,1,,698C+=@,@F6=88,,,,,,3<5,,++,5=+C**2+5+**3*<6C9C*)0:-:)*)++:>8/0=**)0+11@?+)1
@M03364:276:000000000-BLYN8:1:1101:14083:8546 2:N:0:1
GGACTACTGGGGTTTCTAATCCTGTTTGCTCCCCACGCTTTCGCACCTCAGCGTCAGTATCAGTCCAGGTGGTCGCCTTCGCCACTGGTGTTCCTTCCTATATCTACGCATTTCACCGCTACACAGGAAATTCGACCACCCTCTACCGTTCTCTAGCTCAGTAGTTTTGCATGCAGTTCCCAGGTTGACCCCGGGGCTTTCAAATTCAACTTTCTGAACCACCTACGCGCGCTTTACGCCCAGTAATTC
+
@CB<CCCEFEGFBGGFCC9,CFGCC@F@FECG8CFEE7,8CF@FEC7,;,CFGFGGGF9F@CCE,CFFAGGFFG7@FECED7EGGDFGFF==E,@EEEFEBEA@EFD7:?44<<C<EFEE+8F?,4<A,=FAE+C+@==CCGGGG;,+++8=;D;@E>,,383@8CDG8,,323=EFG:A=;DF,,@,,,6@>EDC*>EE?C,+4+5+=+=+5:8:=CGGAF?3(;(:(5>5)**1@?DG*),0***.:
@M03364:276:000000000-BLYN8:1:1101:6827:8560 2:N:0:1
GGACTACAGGGGTTTCTAATCCTGTTTGCTCCCCACGCTTTCGAGCCTCAGCGTCAGTTACAGACCAGAGAGCCGCCTTCGCCACTGGTGTTCCTCCATATATCTACGCATTTCACCGCTACACATGGAATTCCACTCTCCTCTCCTGCACTCAAGTCTCCCAGTTTCCAATGCACACAATGGTTGAGCCACTGCCTTTTACATCAGACTTAAGAAACCACCTGCGCCCGCTTTACGCCCAATAAATCCGG
+
CCCCCFFGGFGGFCFAFE,CEFEFFGGGGGGGFGFGGGGGGGGGGGCCFFGGGGC@FGG<DGGFGFFFE@FGGGGGGGGFDEGGCFFGGGGDAFAEDEEFDFFGGFADFCFGGGCGDGGGDGGGGFGGGFGD9EGG9=ECF88DGCECEEGFFEFEDBBE9DEGGGGGFF;>DFEEGGD?99==BEDGGF,D6DGFFGCCFGG7FFG5CG>CC;D+4A819EF45?@*55>DCFFFFDG>E)/6C>+)279
@M03364:276:000000000-BLYN8:1:1101:8294:8563 2:N:0:1
GGACTACCAGGGTTTCTAATCCTGTTTGCTCCCCACGCTTTCGCACCTGAGCGTCAGTCTTCGTCCAGGGGGCCGCCTTCGCCACCGGTATTCCTCCAGATCTCTACGCATTTCACCGCTACACCTGGAATTCCACCCCCCTCTACAAGACTCTAGCCTGCCAGTTTCGAATGCAGTTCCCAGGTTGAGCCCGGGGATTTCACTTCGGACTTACCAAACCGCCTCCGTGCGCTTTACGCCCAGTAATTCCG
+
CCCCC?FFCEECGCFFFGGAGG99FFD@FGFFFEFGGGGGGGEEGGC8EFFFGCFECFFE9@FGGGGGGGGFGGGGFGGGFGGGGGGGGCGG,FEF8,9BEFEAFG<@EGGCEFGGDCGGGEGGGC@6DFCFGGCFDB6@@3CDD3,64DECCCGC9,@>DFCGCCD;5EB,,@;;E7:D:C6EFG6CEGGG5CC?5EGC::E7;C5<CDDFC+07;<C55EB:()37-)0<)97)/(/:5:()***.:7*
@M03364:276:000000000-BLYN8:1:1101:26452:8577 2:N:0:1
GGACTACAGGGGTTTCTAATCCTGTTTGCTCCCCACGCTTTCGCACCTGAGCGTCAGTCTTTGTCCAGGGGGCCGCCTTCGCCACCGGTATTCCTCCAGATCTCTACGCATTTCACCGCTACACCTGGAATTCTACCCCCCTCTACAAGACTCTAGCCTGCCAGTTTCGAATGCAGTTCCCAGGTTGAGCCCGGGGATTTCACATCCGACTTGACAGACCGCCTTCGTGCGCTTTACGCCCAGTAATTCCG
+
CCCCCFFDGFG@CBFGGGGGGGGGDGFGGGGGGGGGGGGGGGGGGGGGGF8F7FGGGGGGFAEFGGFFGDGGGGGFGGDGGEGGDAG=CFFGGGGGGGGCFEEFGGGGGGDF?AEGGG7+>FGGGFGGGGGGGC;B,,@+3CCDCDFGGFEFFFGF,,5:BEGCFC;ECG8FECG99CFGF9B5FG,CGGGGGGGGGCC6FGGFF;<DDDGG7*;D*;:*5><0(13)-5>5DG<4*4EEGF?7:7@97D9
@M03364:276:000000000-BLYN8:1:1101:20014:8583 2:N:0:1
GGACTACTGGGGTTTCTAATCCTGTTTGCTACCCATGCTTTCGAGCCTCAGCGTCAGTTACAGACCAGAGAGCCGCCTTCGCCACTGGTGTTCCTCCATATCTCTACGCATTTCACCGCTACACATGGAATTCCACTCTCCTCTTCTGCACTCAAGTCTCCCAGTTTCCAATGACCCTCCCCGGTTGAGCCGGGGGCTTTCACCTCAGCCTTAAGAAACCGCCTGCGCTCGCTTTAAGCCCAATAAATCCG
+
CCCCCFCE<FFDG@EFGGGGGGGGGFGGFF<EFFG8EDFFGFGGEGGCFCFGGGGFG,EECFFCCF6;,CFGGFECFFGGEF,@B@EGCFGGGGFFE<FDF,CFDG9AFCCFGGGFGEDECF,F,,AFGCGGGCEGFGDFFFGD9EFFFFGGG88EE@;EGF8EF;9DFDD=F9D8@FEG88>EBEGGGFDG>@*C*>80+2=*?<*0*0;**44+=?GGDD:;@:@>9A537**-1)3+:5(77C*5CFC
@M03364:276:000000000-BLYN8:1:1101:25212:8595 2:N:0:1
GGACTACTCGGGTTTCTAATCCTGTTTGCTCCCCACGCTTTCGAGCCTCAGTGTCAGTTACAGGCCAGAGAGCCGCTTTCGCCACCGGTGTTCCTCCATATATCTACGCATTTCACCGCTACACATGGAATTCCACTCTCCTCTCCTGCACTCAAGTCTACCAGTTTCCAATGCATACAATGGTTGAGCCACTGCCTTTTACACCAGACTTAATAAACCACCTGCGCTCGCTTTACGCCCAATAAATCCGG
+
CCCCCCFFGGGGFE7FFGCGF@AFEGGGGFFFFGGGGGGGGFGGGGGGFGCGGGFGGDFEFG,EFGGCFGGCCFGGDFFGGGEEGC:FGGGGFGCEGFFBFGGGGGGFGEGGAFGGGGGGGGGGGGGGFEFGGGGGEFGGGGFDCFGGGGGG8F89EEFDCGFGGGFGGGGGGGFGFGFFGGGGGGGGGGGG6CF@FFGGGGGG57**<DBGFFGDFCCGFGFFF5>D2B>E5D8:5>:BC55;C>CEFG3
@M03364:276:000000000-BLYN8:1:1101:6171:8599 2:N:0:1
GGACTACCCGGGTTTCTAATCCTGTTTGCTCCCCACGCTTTCGCACCTGAGCGTCAGTCTTTGTCCAGGGGGCCGCCTTCGCCACCGGTATTCCTCCAGATCTCTACGCATTTCACCGCTACACCTGGAATTCTACCCCCCTCTACAAGACTCTAGCCTGCCAGTTTCGAATGCAGTTCCCAGGTTGAGCCCGGGGATTTCACATCCGACTTGACAGACCGCCTGCGTGCGCTTTACGCCCAGTAATTCCG
+
CCCCCGGGGGGGGGGGGGGGGGGGGGGGGFGFGGGGGGGGGGGGGGGGE@FGGGFGGECFFFFGGGGGGGDDFGGGGGGGGGGGEGCGGGGGGADGFGGFE8EGC<FFGGFFGGGFGGGG:FFGCCFGGGGGGGGFFGGGGGGGGGGGGGGFDGGGDGG6DGGCGGFGGGGCFGGGGGGDDB>FGF8CG7EGGGG5*BF67>FGF<FGGCGGGGGGFGGGFD>:37;;(7@EGGG<90:?7B0<F*9AGG*
@M03364:276:000000000-BLYN8:1:1101:11193:8613 2:N:0:1
GGACTACTGGGGTTTCTAATCCTGTTTGCTCCCCACGCTTTCGAGCCTCAGTGTCAGTTACAGGCCAGAGAGCCGCTTTCGCCTCCGGTGTTCCTCCATATATCTACGCATTTCACCGCTACACATGGAATTCCACTCTCCTCTCCTGCACTCAAGTCTCCCAGTTTCCAATGAACACAATGGTTGAGCCACTGCCTTTTACATCCGACTTAAGAAACCACCTGCGCTCGCTTTACGCCCATTAAATCCGG
+
CCCCCGGGGGGGGGGGGGGGGFGGGGGGGGGFGGGGFGGGGFGFGGGGGFGGGGGGGGGGGGGGGGGGGGGGGGGGGGGFGGGGGDGGGGGGGCFCFFFFFFGGGGFFCDGGGGGGFCEGGGGGGGGGE:AEFFDFFGFFFGGGGGFFGGGG8DF8@EFGEEGGFGGCCEG>F,3@=,,@FG,@,BCFC8>FCCGFCFFFGFCD9***0?DC87BF>CEGFGFE9>()(0)?C5:*6;C@5))37CC?2/1
@M03364:276:000000000-BLYN8:1:1101:14149:8613 2:N:0:1
GGACTACACGGGTTTCTAATCCTGTTTGCTACCCATGCTTTCGAGCCTCAGCGTCAGTTACAGACCAGACAGCCGCCTTCGCCACTGGTGTTCTTCCATATATCTACGCATTTCACCGCTACACATGGAGTTCCACTGTCCTCTTCTGCACTCAAGTTTCCCAGTTTCCGATGCACTTCTTCGGTTGAGCCGAAGGCTTTCACATCAGACTTAAGAAACCGCCTGCGCTCGCTTTACGCCCAATAAATCCG
+
CCCCCGGGGGGGGGGGGGGGGGGGGGGGGGGGGGGGGGGGGGGGGGGGGGGGGGFGGGGGGGGGGGGGGGGGGGGGGGGGGGGGGGGGGGGGGGGGGGGGGGGGGGGGGGGGGGGGGGGGGGGGGGGGFGFGGGFGGGGGGGGGGGGGFGGFGGGGGGGGGGGGGGGGGGGGGGGGGGGGGGGGGG>?CEFGDGGDGGFFDDGGFFGGGGGGGGGGGFGGFG>AFFFEFF:4CFGFFFGGGB?FDG6CDG:
@M03364:276:000000000-BLYN8:1:1101:14246:8618 2:N:0:1
GGACTACAGGGGTATCTAATCCTGTTTGCTCCCCACGCTTTCGCACCTGAGCGTCAGTCTTTGTCCAGGGGGCCGCCTTCGCCACCGGTATTCCTCCAGATCTCTACGCATTTCACCGCTACACCTGGAATTCTACCCCCCTCTACAAGACTCTAGCCTGCCAGTTTCGACTTCAGTTCCCAGGTTGAGCCCGGGGATTTCACATCCGACTTGACAGACCGCCTGCGTGCGCTTTACGCCCAGTAATTCCG
+
CCCCC,FEDAC@F@FFFEFFGGGDGGGGGGGF<FG7FCGGCGE,C7FGGGGGG@FGGGGGGGGG@CFEGFEGEGGBFGF9DEFEGGGGCG<F,FEFFGFA9AEGFC9FFEGGGGGFGCEE+=FGGGGFF,EFG9BA9FDC88CFGGC9@6@FCGFGGGCCF7DFFFFDGG5**@F7EFGGF2DFGGF?<8DCEDGG*C89CGC:A6<<D35DG:CDFFFDBE)8(575(.7:9/167(*22)3?D:*)2:*
@M03364:276:000000000-BLYN8:1:1101:9120:8639 2:N:0:1
GGACTACTGGGGTTTCTAATCCTGTTTGCTCCCCACGCTTTCGCACCTGAGCGTCAGTCTTTGTCCAGGGGGCCGCCTTCGCCACCGGTATTCCTCCAGATCTCTACGCATTTCACCGCTACACCTGGAATTCTACCCCCCTCTACAAGACTCTAGCCTGCCAGTTTCGAATGCAGTTCCCAGGTTGAGCCCGGGGATTTCACATCCGACTTGACAGACCGCCTGCGTGCGCTTTACGCCCAGTAATTCCG
+
CCCCCGGGGGGGGGGGGGGGGGGGGGGGGGGGGGGGGGGGGGGGGGGGGGGGGGGGGGFGGGGGGGGGGGGGGGGGGGGFGGGGGGGGGGGGFGGGGGGGGGGGGGGGGGGGGGGGGGGGGGAFGGGGGGGGGGGGGGGGGGGGGGGGGGGFDGGGGGGGGGGGCCDGGGGGGGGGGGGGGGGGGGGGGGGGGGGGGGGGDGGFFGGGCDDGGCFGGGGFFGE?B@>E?FFFGGGFFFGDG5<FD>BBGF6
@M03364:276:000000000-BLYN8:1:1101:2629:8654 2:N:0:1
GGACTACTCGGGTATCTAATCCTGTTTGCTCCCCACGCTTTCGCACCTGAGCGTCAGTCTTTGTCCAGGGGGCCGCCTTCGCCACCGGTATTCCTCCAGATCTCTACGCATTTCACCGCTACACCTGGAATTCTACCCCCCTCTACAAGACTCTAGCCTGCCAGTTTCGAATGCAGTTCCCAGGTTGAGCCCGGGGATTTCACATCCGACTTGACAGACCGCCTGCGTGCGCTTTACGCCCAGTAATTCCG
+
CCCCCGGCGGGGGGGGGGGGGGGGGGGGGGGGGGGGGGGGGGGGDFGFFGGGGGGGGGGGGGFGGGGGC:FFGGGGCGGGGGG7CFGGGEGGGFGGFGGGGCGGGGGGEGFGGGFGGGGEGGGGGFCFGGGFGF9B=EFGEGGGGGFCGGCFGGGGGCFEFFGGGGGGG>@F69DFGFFEF9FGGGGGGCFGGGGGDEGGGGGGF<CCGGGDFGGGG4FGFD3:BF>50>3><CD9@<CCE33?FFFF779
@M03364:276:000000000-BLYN8:1:1101:6180:8666 2:N:0:1
GGACTACTCGGGTTTCTAATCCTGTTTGCTCCCCACGCTTTCGCACCTGAGCGTCAGTCTTTGTCCAGGGGGCCGCCTTCGCCACCGGTATTCCTCCAGATCTCTACGCATTTCACCGCTACACCTGGAATTCTACCCCCCTCTACAAGACTCTAGCCTGCCAGTTTCGAATGCAGTTCCCAGGTTGAGCCCGGGGATTTCACATCCGACTTGACAGACCGCCTGCGTGCGCTTTACGCCCAGTAATTCCG
+
CCCCCGGGGGGGGGGGGGGGGGGGGGGGGGGGGGGGGGGGGGGGGGGGGGGGGGGGGGGGGGGGGGGGGGGGGGGGGGGGGGGGGGGGGCGGGGFFGGGGGEFGGGGGGGGGGGGGGGGGGDGGGGGGGGGGGGGCFG?FGGGGGGGG9DCGFGFFFGGGGGGGGGGFGGGEFCFCFGGGCFGGGGGCCFGGEGGGCGGGGGGGFCGGDDGGGGFGG<@*):DFFFBF8E>EGDD47?GCG>66*:92D>C
@M03364:276:000000000-BLYN8:1:1101:4913:8674 2:N:0:1
GGACTACAAGGGTTTCTAATCCTGTTTGCTCCCCACGCTTTCGCACCTGAGCGTCAGTCTTCGTCCAGGGGGCCGCCTTCGCCACCGGTATTCCTCCAGATCTCTACGCATTTCACCGCTACACATGGAATTCCACTCTCCTCTTCTGCACTCAAGTCTCCCAGTTTCCAATGACCCTCCCCGGTTGAGCCGGGGGCTTTCACATCAGACTTAAGAAACCGCCTGCGCTCGCTTTACGCCCAATAAATCCG
+
CCCCCGGFGGGGGGGGGGGGGGGGGGGGGGGGGGGGGGGGGGGGGGGGCEFFGGGGGGGGGGGGGGGGGGGGGGGGGGGGGGGGGGGGGEGGGGGGFFCFGGGGGGGGGGGGGGGGGGGECFGGGGGGFFFFGCFGBFGGGGGG9CEFFGGGGGGGFGCFGGGGGGGG,D;EFGGGGGGEGEG5FCCCFGG>7:C=>CFGGGGF6<CFGGGGFCF7DCFC>5B??FBFF3<>GGGF=:GGGE(76FFFFG5
@M03364:276:000000000-BLYN8:1:1101:3577:8685 2:N:0:1
GGACTACTAGGGTTTCTAATCCTGTTTGCTCCCCACGCTTTCGCACCTGAGCGTCAGTCTTTGTCCAGGGGGCCGCCTTCGCCACCGGTATTCCTCCAGATCTCTACGCATTTCACCGCTACACCTGGAATTCTACCCCCCTCTACGAGACTCTAGCTTGCCAGTTTCAAATGCAGTTCCCAGGTTGAGCCCGGGGATTTCACATCTGACTTAACAAACCGCCTGCGTGCGCTTTACGCCCAGTAATTCCG
+
CCCCCGGGGGGGGGGGGGGGGGGGGGGGGGGGGGGGDGGGGGGGGGGGGGGGGGGGGGGGGGGGGGGGFGG7CFEGGGGGGGGGGGGGGGGGGGGGGGGGGGGGFGGGGEGGGGGGGGGGGGGGGGGG8EGGGGGGGGGGGDGGGGFDGGGGGGGCGFFFCGGGGGG;EAFGGGGGGGGGGGGGGGGGGGGGGGGD*B8CFFGGFGGGGGGGFFFG=DF5BDA@?FFFFFFFG:GBF:EEGFFFGGFADG0
@M03364:276:000000000-BLYN8:1:1101:23048:8690 2:N:0:1
GGACTACCGGGGTTTCTAATCCTGTTTGCTCCCCACGCTTTCGCACCTGAGCGTCAGTCTTTGTCCAGGGGGCCGCCTTCGCCACCGGTATTCCTCCAGATCTCTACGCATTTCACCGCTACACCTGGAATTCTACCCCCCTCTACAAGACTCTAGCCTGCCAGTTTCGAATGCAGTTCCCAGGTTGAGCCCGGGGATTTCACATCCGACTTGACAGACCGCCTGCTTGCGCTTGACGCCCAGTCATTCCG
+
CCCCCGGEFCDE@FGGGGGGEFGGGGGGCEFGFGGDEGFGG9FFEEEGGDDFEGGGGGFGFEGGGGGGGCEGCBCEGGGG@C,BFGGEGDDG9?EFG8EEEFFGFEGGGGG7FFFGGGCG7C=DEGGGACF:DFDCFGDCEG>FGDFCFCGC?9=,>FDFCD6DFFGG55DFGGDGCCG?G9>F>:F?CCFGE*=8E886:;<DFGF<CGGG*:C7***1.:531:,97>))1/*(0-C:77494:94CG*
@M03364:276:000000000-BLYN8:1:1101:27256:8708 2:N:0:1
GGACTACCAGGGTTTCTAATCCTGTTTGCTACCCATGCTTTCGAGCCTCAGCGTCAGTTACATACCAGACAGCCGCCTTCGCCACTGGTGTTCTTCCATATATCTACGCATTTCACCGCTACACATGGAGTTCCACTGTCCTCTTCTGCACTCAAGTTCCCCAGTTTCCGATGCACTTCTTCGGTTGAGCCGAAGGCTTTCACATCAGACTTAAGAAACCGCCTGCGCTCGCTTTACGCCCAATAAATCCG
+
CCCCCGGGGGGGGGGFGEGGGGGGGGGGGGGGGGGEFGGGGFE@GGEGGGGGGGGGGFFFGC,@FFGGGGGGGG>FCFGF@FGCGGFFFFEFFGGGGGGGGGE,@@EFGEGGFG,CFCC6FBEFGC:AE8FGGC,=FEFGGGGGGGGFGGDFGBF,8@=FGC88AECDEC=CEEG99DFGGFC>@CCDD8D6C+B+4DFGGF=+BDG*3;>FGC7+D?DGBEBDDA>FBB>>GDGFFDGGDA1);>66:*)
@M03364:276:000000000-BLYN8:1:1101:28771:8740 2:N:0:1
GGACTACTGGGGTTTCTAATACTGATTGCTACCCATGTTTTCGAGCCTCAGCGCCAGCTACAGACCAGCCACCCGCCTTCGCAACTGGTGTTCCCCCATATAGCTGCGACATTCCCCGCTACTAATGGAGTTGCACTGTCCTCTTCTGTACTCCAGGTTCCCACCTTCCGATGCAAGTCGTATGTTGAGCCGTAGGCGTTCACAGCAGTCTTAAGAAACCGCCTTCGCTCGCTTGCCGCCCAATAAATCCC
+
CC9BC,,C<@<:76BE9;C,,;CF-C,@6,CC,,,,,,,,CECC87+B,,,;@+8@@:C,EEC,CD,,,:C,CC:++,,?A@,@+:FC6?,,5,,:=+?=<,,5,,,+8+++555,:@6+84,:,9CF,A,A7C9=FGGC8=DFD>@,,,8?,,@@,@=D8,33+36=DC+3+@,,47@+5,,6@EF,9@8:*5**@*B7C*=C+;0*2*:+9++BCFD=8?2-(9=E05=:<<5().*12)()2:74***
@M03364:276:000000000-BLYN8:1:1101:4431:8790 2:N:0:1
GGACTACACGGGTTTCTAATCCTGTTTGCTCCCCACGCTTTCGCACCTGAGCGTCAGTCTTTGTCCAGGGGGCCGCCTTCGCCACCGGTATTCCTCCAGATCTCTACGCATTTCACCGCTACACCTGGAATTCTACCCCCCTCTACAAGACTCTAGCCTGCCAGTTTCGAATGCAGTTCCCAGGTTGAGCCCGGGGATTTCACATCCGACTTGACAGACCGCCTGCGTGCGCTTTACGCCCAGTAATTCCG
+
CCCCCGGGGGGGGGGGGGGGGGGGGGGGGGGGGGGGGGGGGGGGGGGGGGGGGGGGGGGGGGGGGGGGGGGGGGGGGGGGGGGGGGGGGGGGGGGGGGGGGGGGGGGGGGGGGGGGGDGGGGGGGGGGGGGGGGGGGGGGGGGGGGGGDGGGGGGGGGGGGGGGGGGGGGGGGGGGGGGGGGGFFFGGGGGGGGGGGGGGGFCFFGGGDGGDCGGFFGGGFGFF1>;F15)77CGFFFGG=)(0:CF<FF9
@M03364:276:000000000-BLYN8:1:1101:3098:8792 2:N:0:1
GGACTACACGGGTTTCTAATCCTGTTTGCTCCCCACGCTTTCGCACCTGAGCGTCAGTCTTCGTCCAGGGGGCCGCCTTCGCCACCGGTATTCCTCCAGATCTCTACGCATTTCACCGCTACACCTGGAATTCTACCCCCCTCTACAAGACTCTAGCCTGCCAGTTTCGAATGCAGTTCCCAGGTTGAGCCCGGGGATTTCACATCCGACTTGACAGACCGCCTGCGTGCGCTTTACGCCCAGTAATTCCG
+
CCCCCGGGGDGGGGGGGGGGGGGGGGGGGGGGGGGGGGGGGGGGGGGGGGGGGGGGGGGGGGGGGGGGFGGEGGGGGGGGGGGGGGGGGGGGGGGGGFFCGGGGGGGGGDCFGGGGGEGGGGGGGGGGGFGGGGGGGGCEG>EFGGGGGCDGGGFCEFGGGFGGGGGGGC,@7;EGGGGGGGF*>FGG6DFGDEGG7C<CGGFFA>FGGGGGGGGFFGGGFGB3<4;FFFFFGDFF=08EEF<FDFFFGG0
@M03364:276:000000000-BLYN8:1:1101:11883:8799 2:N:0:1
GGACTACAAGGGTTTCTAATCCTGTTTGCTCCCCACGCTTTCGCACCTGAGCGTCAGTCTTTGTCCAGGGGGCCGCCTTCGCCACCGGTATTCCTCCAGATCTCTACGCATTTCACCGCTACACCTGGAATTCTACCCCCCTCTACAAGACTCTAGCCTGCCAGTTTCGAATGCAGTTCCCAGGTTGAGCCCGGGGATTTCACATCCGACTTGACAGACCGCCTGCGTGCGCTTTACGCCCAGTAATTCCG
+
CCCCCGGGGGGGGGGGGGGGGGGGGGGGGGGGGGGGGGGGGGGGGGGF<FFGGG7FGGFFGGGGGGGGGGGGGGGGGGGGFGGCEGGGGGGGGEFGFFGGGGGGFEECEEGGGFFGGGGGGDBC>FGFGGGGCFGFAFGGGGGFCFGFF=@?GGC9DC;,@F@DFGFFGCFFGCE7@AGGGFE*@,,=FCFGGGEDEGGGGFG78;08CGGDC7*:=<CFDGD((8658BF:CCD2*35?C:2@FD=ACFC
@M03364:276:000000000-BLYN8:1:1101:19208:8803 2:N:0:1
GGACTACCAGGGTTTCTAATCCTGTTTGCTCCCCACGCTTTCGCACCTGAGCGTCAGTCTTCGTCCAGGGGGCCGCCTTCGCCACCGGTATTCCTCCAGATCTCTACGCATTTCACCGCTACACCTGGAATTCCACCCCCCTCTACGAGACTCAAGCCTGCCAGTTTCAAATGCAGTTCCCGGGTTGAGCCCGGGGATTTCACATCTGACTTAACAGACCGCCTGCGTGCGCTTTACGCCCAGTAATTCCG
+
CCCCCGFGGGGGGGGGGGFGGGGGGGGGGGGGGGGGGGGGGGGGGGGGGGGGGGGGGGGGGGGGGGGGGGGGGGGGGGGGGGGGGGGGGGGGGGGGGGGGGGGGGGGGGGGGGGGGGGGGGGGGGGGGGGGGGGGGDCEGEEGGGFGEGGGCD:FGGGGGGFGGGFGGGGGGGGGGGGGFGGGGGGGGGGGGGGGGGGGGGGGGFGGFGGGGGGGGFFFGFG::B:9FFDD:DDF9=6EGGFFFGFF<GF*
@M03364:276:000000000-BLYN8:1:1101:5960:8831 2:N:0:1
GGACTACAGGGGTTTCTAATCCTGTTTGCTCCCCACGCTTTCGCACCTGAGCGTCAGTCTTTGTCCAGGGGGCCGCCTTCGCCACCGGTATTCCTCCAGATCTCTACGCATTTCACCGCTACACCTGGAATTCTACCCCCCTCTACAAGACTCTAGCCTGCCAGTTTCGAATGCAGTTCCCAGGTTGAGCCCGGGGATTTCACATCCGACTTGACAGACCGCCTGCGTGCGCTTTACGCCCAGTAATTCCG
+
CCCCCFFFGGGGGGGGGFGGGGGGGGGGGGGGGGFGGGGGGFGGGGGGGGGGGGGGGGGGGGGGGGGGGCFGGGGGGGGGGGFGGGGGGGGEGGGGGFGAFFGGGGGGFGGGGGGEGGGGGGFFGGGGGGGCFGGGFGFGGCEGAFGFGGGFGGGGGGFGGFFGGGGGEGGGGGGGGGGCGGGDFCFGGGGGGCGGCCFGFGGGFGCGDGGGGCFFGFCCFGD6<F>E?FFFGGF<F?EGG7(0?7BBGG6
@M03364:276:000000000-BLYN8:1:1101:27300:8842 2:N:0:1
GGACTACCAGGGTTTCTAATCCTGTTTGCTCCCCACGCTTTCGCACCTGAGCGTCAGTCTTTGTCCAGGGGGCCGCCTTCGCCACCGGTATTCCTCCAGATCTCTACGCATTTCACTGCTACACCTGGAATTCTACCCCCCTCTACAAGACTCTAGCCTGCCAGTTTCGAATTCAGTTCCCAGGTTGAGCCCGGGGATTTCACATCCGACTTGACAGACCGCCTGCGTGCGCTTTACGCCCCGTAATTCCT
+
A6BCCEC<FCED<FGGGGGCF<FGGFGGGGFGCFGGCCGG@FFG::FFFGF8@FF77CFFAFEGGDFGGCCGDF:CCCFGGDGGGD@CFGGGFGGGGGGFC@E9EEGGGGGGGF,E,AFAF?EFGGGC<FFEFGGGFCG++3BDEG,,6@EFGDF,CDFDFF?,>D,,3>6@*>:,@@EGG,4*@@<7CFD5CG*:5:BC8=FCF8C85>D<CGF7**A*)*.3(8()-8)07*9<*351*)475C><C7*
@M03364:276:000000000-BLYN8:1:1101:4507:8847 2:N:0:1
GGACTACTGGGGTTTCTAATCCTGTTTGCTCCCCACGCTTTCGCACCTGAGCGTCAGTCTTTGTCCAGGGGGCCGCCTTCGCCACCGGTATTCCTCCAGATCTCTACGCATTTCACCGCTACACCTGGAATTCTACCCCCCTCTACAAGACTCTAGCCTGCCAGTTTCGAATGCAGTTCCCAGGTTGAGCCCGGGGATTTCACATCCGACTTGACAGACCGCCTGCGTGCGCTTTACGCCCAGTAATTCCG
+
CCCCCGGGGGGGGGGGGGGGGGGGGGGGGGGGGGGGGGGGGGGGGGGGGGGGGGGGGGGGGGGGGGGGGGGGEGGGGGGGGGGGGGGGGGGGFGGGGGFGGGGGGGGGGGGGGGGGGGGGGGFFGGGGGGGGGGGGGFGGGGGG=DCGDGGGGGGFGGGGGGGGGGGGGGGFFFGFGFGGGGGGGGGGGGGGG5EGEGGGGG:C6C;3<DDDGGGGGGGGFG3((8(0(5>EDGGB6?CEG3(9FFFAGD2
@M03364:276:000000000-BLYN8:1:1101:4967:8856 2:N:0:1
GGACTACTGGGGTATCTAATCCTGTTTGCTCCCCACGCTTTCGAGCCTCAGCGTCAGTTACAGACCAGAGAGCCGCCTTCGCCACTGGTGTTCCTCCATATATCTACGCATTTCACCGCTACACATGGAGTTCCACTGTCCTCTTCTGCACTCAAGTTTCCCAGTTTCCGATGCACTTCTTCGGTTGAGCCGAAGGCTTTCACATCAGACTTAAGAAACCGCCTGGGCTCGCTTTCCGCCCAATAAATCCG
+
CCCCCGGGGGGGGGGGGGGGGGGGGGGGGGFGGGGGGGGGGFGGGGGGGGGGGGGGGGGGGGGFGGGGGGGGGGGGFEFGGGGGGGGGGGGGGGGGGGFFGGGGGGGGGGGGGGGGGGGGFGGGGGGGGGGGGGGGF8@FGGGGAEGGGGGGGG,=EGDGGGA?FGGGECEGGEF9DD3@F;EGGGGFFF?>7+54@DFF775+?98*72;++52+:*=9?E>@2)-)00/8>F:)+/=E*0,.;DA7F88
@M03364:276:000000000-BLYN8:1:1101:28529:8859 2:N:0:1
GGACGACTAGGGTATCTAATCCTGTTTGCTCCCCACGCTTTCGCACCTGAGCGTCAGTCTTTGCCCAGGGGGCCGCCTTCGCCACCGGTATTCCTCCAGATCTCTACGCATTTCACCGCTACACCTGGAATTCTACCCCCCTCTACAAGACTCCAGCCTGCCAGTTGCACATGCATTTCCCGGGTTGAGCCCGGGGATTTCACATCCGAATTAACAGACCGCCTGCGTGCGCTTTACTCCCAGTAATTCCG
+
-8B<,@@FFCGCFFFFFF,@EFE<F9,CFCE,9FFEFCCB<CFGG7@@,66EFEEEEFGG9CC,:6FG,B@+7:>7:,B?DCG:C,47C+BEEF=FF<FAF@;?EAEDC=F+CEAF5?==++8EFF@<B:C>DAEFGGG7>8>DG;D,38D?6,@DEGE,3,,63@,,5,,@EG,,,,5DE**1<>56,6,;**:E*3*++1++3;*/**/:>+2:****7C>((715()07)**.65++5;2/22*):**
@M03364:276:000000000-BLYN8:1:1101:9252:8869 2:N:0:1
ATTAGATACCTCGGTGGTCCTAGCTGTATATGATGCTTACTCGTTGTCAGGCATTGTGCTACTTCGCCTTGTATCCCCGGGAAGCCTTGCATAGAGCCGCCTGTGACTCTCGTACCTTAGTCAGAAACTTACACGACATGCCGCTGCATCACAACAACGTGTATTACTTTCTGTTTCCTTTGCCTCATCTCACCACAACCACACGTCGACGACTGTACCATTCAGGCTAGGCTTGACGCCTTCC
+
,,C@<<@FG,,,8,B,+B,,,;,66C<,,,,6<,,,;,,6C,6,,C66C,,CEE,,,,;,,,,,,,,6,,B,,,,,,,+8@@+,,:,9,9,,,,:4?,+8+,,,9,5,9,,846B+5,,,,9,9,45>9DF99,++++@9,,+4++6,6C=D,,+6,,3++6,,7,,,,7,,,,3,,,,7=E,,5@,,,,7,5+3@7?9****09**09*31*3****+/=6+=+***.27:,,)(2*2)/**2
@M03364:276:000000000-BLYN8:1:1101:5121:8871 2:N:0:1
GGACTACAAGGGTATCTAATCCTGTTTGCTCCCCACGCTTTTGCACCTGAGCGTCAGTCTTCGTCCAGGGGCCCGCCTTCTCCACGCGTATTCCTCCAGATCTCGACCCATTTCACCACTACACCTGCAATTCTACCCGCCTCTACGAGACTCTAGCTTGCCAGTTTCAAATGCAGTTCCCCGGTTGGGCCCGGGGATTTCACATCTGCCTTAACAAACCGCCTGCGTGCGGTTTACGCCCGGTAATTCCG
+
-@@-B,;,=CFEA8,,C6;CEECFGG9F<@E,DFF++F7,,,6CE6EFFGCF76BFFCF@,EF<:FB8,8C+6@7+6@CF9C<FF,+6688EBFA,E8F5EEFF,,7++,4,C<@<9,A,4,??,,A,:,,,,5,4,,+@=@+=,C+3++6=E9,E>3@,+@9=3ECFFF7,23,,@C;E,,+5@>5*46>CCED*=5,<C+1++2+110*+0;710;@58*.6/)(2()8)/)/./(;CE31))*0.*:*
@M03364:276:000000000-BLYN8:1:1101:2919:8881 2:N:0:1
GGACTACTGGGGTTTCTAATCCTGTTTGCTCCCCACGCTTTCGCACCTGAGCGTCAGTCTTCGTCCAGGGGGCCGCCTTCGCCACCGGTATTCCTCCAGATCTCTACGCATTTCACCGCTACACCTGGAATTCTACCCCCCTCTACAAGACTCTAGCCTGCCAGTTTCGAATGCAGTTCCCAGGTTGAGCCCGGGGATTTCACATCCGACTTGACAGACCGCCTGCGTGCGCTTTACGCCCAGTAATTCCG
+
CCCCCEFDFFGFGGGGGGGGGGGGGGGGGGGGGGGGGECE@FGGGGGGGGGGGGGGGGGGGGGGGGGGFGGGGDGGGDGGGEEF7F@FGGGFGGGGGGGGGGGFGFGG+@CFGGFFFGGGGGGFDCFFFGG8;EGFGFGGGG6DGGGFGCFGFGGFFFFGGFGGGG9>A5DG?9DGFDCCA2>*?986FFG5CCCD?E*9+:FC+;5C329CF*>F49C5=5>::F9>:5).1>34@1EGGD:?:C?BG:D
@M03364:276:000000000-BLYN8:1:1101:7814:8884 2:N:0:1
GGACTACTGGGGTATCTAATCCTGTTTGCTACCCATGCTTTCGAGCCTCAGCGTCAGTTACAGACCAGACAGCCGCCTTCGCCACTGGTGTTCTTCCATATATCTACGCATTTCACCGCTACACATGGAGTTCCACTGTCCTCTTCTGCACTCAAGTTTCCCAGTTTCCGATGCACTTCTTCGGTTGAGCCGAAGGCTTTCACATCAGACTTAAGAAACCGCCTGCGCTCGCTTTACGCCCAATAAATCCG
+
CCCCCGGGGGGGGEGGGGGGGGGGGGGGGGGGFGGGGGGGGGGFGGGGGGGGGGGGGGGGGFGFGGGGGGGGGGGGGGGGGGGGGGGGGGGGGGGGGGGGGGGGGGFGDGGGGGGFCFGGGGGGGGGG8FGGGGFGFGGDFFGGC;FGGGGGGGGG9=DFGFCEFGGGGGGGGGG8=?FGEFDEGGGFDFFGEEGE7FFGFGGGFF7;2CDFCC2+5AFGFGFDBF@>BFFFDFGFF7EGGD?FGGFEGD5
@M03364:276:000000000-BLYN8:1:1101:23261:8906 2:N:0:1
GGACTACCAGGGTTTCTAATCCTGTTTGCTCCCCACGCTTTCGAGCCTCAGCGTCAGTTACAGACCAGAGAGCCGCCTTCGCCACTGGTGTTCCTCCATATATCTACGCATTTCACCGCTACACATGGAATTCCACTCTCCTCTTCTGCACTCAAGTCTCCCAGTTTCCAATGACCCTCCCCGGTTGAGCCGGGGGCTTTCACATCAGACTTAAGAAACCGCCTGCGCTCGCTTTACGCCCAATAAATCCG
+
CCCCCGGFGGGGGGGGGGGGGGGGGGGGGGGGGGGGGGGGGGGFFFFGGGGGGGGGGGGGGGGGGGGGGGGGGGDEGGGGGGGGGGGGGGGGGGGGGGGGGGGGGGGGGGGGGFFGGGGGEGGFFFGFFFGGGGGGGGGGGGGFGGF=EFGGGGFGGGGGGGGFFFGGGGGGGGGGGGGGG8CEECEGGGGGDGGDGGGGGGGGF6?F4FGDCGCFC4:FEED?6FBE9B):DGG>F:GEGFFFFF79FC)
@M03364:276:000000000-BLYN8:1:1101:20156:8915 2:N:0:1
GGACTACCGGGGTATCTAATCCTGTTTGCTCCCCACGCTTTCGCACCTGAGCGTCAGTCTTCGTCCAGGGGGCCGCCTTCGCCACCGGTATTCCTCCAGATCTCTACGCATTTCACCGCTACACCTGGAATTCTACCCCCCTCTACGAGACTCTAGCTTGCCAGTTTCAAATGCAGTTCCCAGGTTGAGCCCGGGGATTTCACATCTGACTTAACAAACCGCCTGCGGCCGCTTTACGCCCAGTAATTCCG
+
CCCCCGGGGGGGGGGGGGGGGGGGGGGGGGGGGGGGGGGGGGGGGGGGGFGGGGGGGGGGGGGGGGGGGGGGGGGGGGGGGGGGGFEGGCGFGGGGGGGAFGGFDEGGGGGGGGGGGGGGEGGGGGGGGGGGGGE=EFGDB>EF9=>EG*5*>DF,@@;,@DFFGGFFFG;>CFEEGGGGGGGFGGCCFGGFGGGDEGGGGGGGF61@:+;FD7+:F7:F5EB::>()()051C5:*(;EG36?G:99CF*
@M03364:276:000000000-BLYN8:1:1101:14529:8950 2:N:0:1
GGACTACAAGGGTTTCTAATCCTGTTTGCTCCCCACGCTTTCGCACCTGAGCGTCAGTCTTTGTCCAGGGGGCCGCCTTCGCCACCGGTATTCCTCCAGATCTCTACGCATTTCACCGCTACACCTGGAATTCTACCCCCCTCTACGAGACTCTAGCTTGCCAGTTTCAAATGCAGTTCCCAGGTTGAGCCCGGGGATTTCACATCTGACTTAACAAACCGCCTGCGTGCGCTTTACGCCCAGTAATTCCG
+
CCCCCGGGGGGGGGGGGGGGGGGGGGGGGGGGGGGGGGGGGGGGGGGGGGGGGGGGGGGFGGGGGGGGFGGGGGGGGGGGGGGGGGGGGGGGGGGGGCGGGGGGGGGGGGGGGGGGFGGGGGF8@FGGFGGGGGFDGCGGGGEDGGGDGGGGGGGGGGGFGFCEGGGGGGGGGGGGGFGGGG?GGGGGGGGEEGGG=GGDGGGFFGGGCGGF77FGF5ECDGFFFFFFFFFFDG3<B0*?EB?F>F*.:>2
@M03364:276:000000000-BLYN8:1:1101:7795:8958 2:N:0:1
GGACTACTAGGGTTTCTAATCCTGTTTGCTCCCCACGCTTTCGCACCTGAGCGTCAGTCTTCGTCCAGGGGGCCGCCTTCGCCACCGGTATTCCTCCAGATCTCTACGCATTTCACCGCTACACCTGGAATTCTACCCCCCTCTACGAGACTCTAGCTTGCCAGTTTCAAATGCAGTTCCCAGGTTGAGCCCGGGGATTTCACATCTGACTTAACAAACCGCCTGCGTGCGCTTTACGCCCAGTAATTCCG
+
CCCCCGGGGGGGGGGGGGGGGGGGGGGGGGGGGGGGGGGGGGGGGGGGGGGGGGGEGGGGGGGGGGGGGGGGGGGGGGGGGGGGGGGGGGGGGGGGGGGGGGGGGGGGGGGGGGGGGGGGGGGGGGGGGGGGGGGGGGGGGEGGGGGEEGGGGGGGGGGGGGGGGGGGGGFGGGGGGGGGGGGGGGGDGGGGGGGGGGGGGGGCFGGGGFGGGGGGGGFEEEFFFFFEBF@FGGGFFFGGGFFFGGFFGG<
@M03364:276:000000000-BLYN8:1:1101:28155:8992 2:N:0:1
GGACTACAGGGGTATCTAATCCTGTTTGCTACCCATGCTTTCGAGCCTCAGCGTCAGGTACAGACCAGACAGCCGCCTTCGCCACTGGTGTTCTTCCATATATCTACGCATTTCACCGCCACACATGGAGTTCCACTGTCCTCGTCTGCACTCAAGTGTCCCAGTTTCCGAGGCACTTCTTCGGTTGAGCCGAAGGTTTTCACATCAGACTTACGAAACCGCCTGCGCTCGCTTTACGCCCCATAAATCCG
+
----AFFGFFGGGGFGGGGG,E<FGGA,EFEA@<EFGGD@ECG86@+4@8CF7@@@F,6EAAC<;C<,CFGDF<+:+B@,B@,@F,6,CF98C5CCBAEFFGGF9<<FEGFGBFG?FE:+6FFE@:EF<E==FEGGF@F,@D,+6=>D9EG?D?C,E7E,,6=D3E,,@+=++@+,62@==,++8@:7F,,:9@C5,3>15+55=*+2;9;+:+**/1*:):55@693()))1:5>A(8C*)64C46:C41
@M03364:276:000000000-BLYN8:1:1101:4520:9004 2:N:0:1
GGACTACTGGGGTTTCTAATCCTGTTTGCTCCCCACGCTTTCGCACCTGAGCGTCAGTCTTTGTCCAGGGGGCCGCCTTCGCCACCGGTATTCCTCCAGATCTCTACGCATTTCACCGCTACACCTGGCATTCTACCCCCCCCTACAAGCCTCTATCGTGCCATTTTCGAACGCAGTTCCCAGGTTGCGCCCGGGGATTTCACATCCTCCTCGACAGACCGCCTGCCTGCGCTGTACGCCCAGTCATTCCG
+
CCC@C<EGGGGD@FEGAC,CFGFDFFFC,6;CFBF+C+,CD6CC@@:@E@,;@F@:,6CC<<<,<,CFE77+::=F:CCD@G7,?87>@+F9E<=EF8=5,:CBE,ADGCF+C?,@AFECFF,F,A,,,3CA,@==>D+73++++@6@;,@CGFB,@*6,@>,,,,56*>,,1>:=E9=CGF,*?:E,*4BCEC5=C>EC;79+@DF**05**/)*9*1:)/78::(1))0>D)94/4C?EB19*079CC*
@M03364:276:000000000-BLYN8:1:1101:18639:9047 2:N:0:1
GGACTACTGGGGTTTCTAATCCTGTTTGCTCCCCACGCTTTCGCACCTGAGCGTCAGTCTTTGTCCAGGGGGCCGCCTTCGCCACCGGTATTCCTCCAGATCTCTACGCATTTCACCGCTACACCTGGAATTCTACCCCCCTCTACAAGACTCTAGCCTGCCAGTTTCGAATGCAGTTCCCAGGTTGAGCCCGGGGATTTCACATCCGACTTGACAGACCGCCTGCGTGCGCTTTACGCCCAGTAATTCCG
+
CCCCCFGGGGGGGGGGGGGGGGGGGGGGGGGGFGGGGGGGGGGGGGGFGGGFGGGDGFEGGGFGGGGGGGGGEEGGGGGGGGGGGGGGGGGGGGGGGFGDFFFGGGGGGEGGGGGGGGGGGGGGGGGGGGGGGGGGGFGGDGGGGEG=DFFGGGGGGGGGGGGFGGGGGGGGGGGGGGGFFG8FGGGGGGGG>CGGCEFFGGGGCGDGCDDGGGFFDDGGDGDFFFBF:B>EDCF<FBGGG:19:7=>G70
@M03364:276:000000000-BLYN8:1:1101:3059:9049 2:N:0:1
GGACTACAGGGGTATCTAATCCTGTTTGCTCCCCACGCTTTCGCACCTGAGCGTCAGTCTTCGTCCAGGGGGCCGCCTTCGCCACCGGTATTCCTCCAGATCTCTACGCATTTCACCGCTACACCTGGAATTCTACCCCCCTCTACGAGACTCAAGCCTGCCAGTTTCGGATGCAGTTCCCGGGTTGAGCCCGGGGATTTCACATCCGACTTGACAGACAGCCTGCGTGCGCTTTCCGCCCAGTAATTCCG
+
CCCCCGCFCCC7F;EF<FFGFGGFGGGGGGGGGDGGGGGGGGGDFGGGGGGGGGGDCEGFFDFGGGGGGGGGDG@@FFCEDEGEGGFDEFGGGGDGGGGGFFGFGGGGD7F:F<FGGG>EGGGFGF@FFFGDGGGGG8DE+@C6DFGEC+@:?DGEFDGGGFF?CBFG5*C*7D7DFGGGGGDGFCC,8BCFGGG5:E6<CFG=8>CDGDDDGGF747E*8EF:1>;>B>)<D<5)9:EGG5(<7?FAFC<
@M03364:276:000000000-BLYN8:1:1101:11587:9070 2:N:0:1
GGACTACCAGGGTTTCTAATCCTGTTTGCTCCCCACGCTTTCGAGCCTCAGCGTCAGTTACAGACCAGAGAGCCGCCTTCGCCACTGGTGTTCCTCCATATATCTACGCATTTCACCGCTACACATGGAATTCCACTCTCCTCTTCTGCACTCAAGTCTCCCAGTTTCCAATGACCCTCCCCGGTTGAGCCGGGGGCTTTCACATCAGACTTAAGAAACCGCCTGCGCTCGCTTTACGCCCAATAAATCCG
+
CCCCCGGG8FEGGGGGGGGGGGGGGFGGGGGGGGGGGGGGGGGGGGGGGGGGGGGGGGGFGFFFGGGGEFCGGGGGGGGGGGGGGGGGGGGGGGGGGGGGFGGGGGGGGGGGGGGGGGGEGGGG9==FFGGGGGFFGGFGGGGGGGGGGFGGGGGGGGFGAEGGGGGGFDFFFF8D=8DE>>E6@EGGGGG:*:C8EGGGGGFDCGGG=GGG+8:DF4EFEGBFF4;FBB>EGGGFFBGCCBFFGG46DC5
@M03364:276:000000000-BLYN8:1:1101:13689:9071 2:N:0:1
GGACTACTAGGGTTTCTAATCCTGTTTGCTCCCCACGCTTTCGCACCTGAGCGTCAGTCTTTGTCCAGGGGGCCGCCTTCGCCACCGGTATTCCTCCAGATCTCTACGCATTTCACCGCTACACCTGGAATTCTACCCCCCTCTACAAGACTCTAGCCTGCCAGTTTCGAATGCAGTTCCCAGGTTGAGCCCGGGGATTTCACATCCGACTTGACAGACCGCCTGCGTGCGCTTTACGCCCAGTAATTCCG
+
CCCCCGGGGGGGGGGGGGGGGGGGGGGGGGGGGGGGGGGGGGGGGGGGGGGGGGGGGGGGGGGGGGGGGGGGGGGGGGGGGGGGGGGGGGGGGGGGFGGGFGGGDFGGGEGGGGGGGGGGGGGGGGGGGGGGGGGGGGGGGGGGGGGFGFGDGGG7AFGGGGGGGFGGGGGGGGFDFGGGGGG5FCGDGGGGEEGG=E:EFGGGFGGGGGGGGGFDDFGGBC;<DF050>E@D3FAF:8?E>?FCFFAG72
@M03364:276:000000000-BLYN8:1:1101:22272:9078 2:N:0:1
GGACTACTAGGGTTTCTAATCCTGTTTGCTCCCCACGCTTTCGCACCTGAGCGTCAGTCTTTGTCCAGGGGGCCGCCTTCGCCACCGGTATTCCTCCAGATCTCTACGCATTTCACCGCTACACCTGGAATTCTACCCCCCTCTACAAGACTCTAGCCTGCCAGTTTCAAATGCAGTTCCCAGGTTGAGCCCGGGGATTTCACATCTGACTTAACAAACCGCCTGCGTGCGCTTTACGCCCAGTAATTCCG
+
CCCCCGGGGGGGGGGGGGGGGGGGFGGGGGGGGGGGGGGGGGGGGGGFGGGGGGGDGGGGGGGGGGGG?FDGGGGGGGGGGGG>FFGGGGGGGGGGGGGGGGGGGGGGGGGBFGGGFGGGGEGGGDGGFCFCGGGGGGGGGGGGFGG9ECFGGCCFGGFGGGGGCGGGGGGGGGGGFG<EFCGGGGGGGGGGGDEG=BFGGGGG:8:CCFGGGGGGGGGGFGFF(47DFFB3<<34B:EGD340*07>FD2
@M03364:276:000000000-BLYN8:1:1101:18122:9090 2:N:0:1
GGACTACTGGGGTATCTAATCCTGTTTGCTCCCCACGCTTTCGCACCTGAGCGTCAGTCTTTGTCCAGGGGGCCGCCTTCGCCACCGGTATTCCTCCAGATCTCTACGCATTTCACCGCTACACCTGGAATTCTACCCCCCTCTACAAGACTCTAGCCTGCCAGTTTCGAATGCAGTTCCCAGGTTGAGCCCGGGGATTTCACATCCGACTTGACAGACCGCCTGCGTGCGCTTTACGCCCAGTAATTCCG
+
CCCCCGGGGGGGGGGGGGGGGGGGGGGGGGGGGGGGGGGGGGEGDGGGGGGGGGGGGGGGGGGGGFGGGGGGGGGEFGEGGGGGGGGGGGGGDGGGGGC9FGFGGGGGGGGGGGGGGGGGGGGGGGGGGFGGGGGGGGGGGCGGFGD9EGGGGGGGGCFGGGGGGFGGGGDGGGFGGGGGGCFGFGGGGCCFE*CC5EFGGGGGFGGDGGGGGGGFGFFF3EEF?F2.::>>DGG2@6CCC)2?7C46CC*
@M03364:276:000000000-BLYN8:1:1101:17297:9100 2:N:0:1
GGACTACCCGGGTATCTAATCCTGTTTGCTCCCCACGCTTTCGCACCTGAGCGTCAGTCTTTGTCCAGGGGGCCGCCTTCGCCACCGGTATTCCTCCAGATCTCTACGCATTTCACCGCTACACCTGGAATTCTACCCCCCTCTACGAGACTCTAGCTTGCCAGTTTCAAATGCAGTTCCCAGGTTGAGCCCGGGGATTTCACATCTGACTTAACAAACCGCCTGCGTGCGCTTTACGCCCAGTAATTCCG
+
CCCCCGGGGGGGGGGGGGGGGGGGGGGGGGGGGGGGGGGGGGGGGGGGGGGGGGGGGGGGGGGGGGGGGGGGGGGGGGGGGGGGGGGGGEGGGGGGDFGGGGGGGGGGGGGGGGGGGGGGGGGGGGGGGGGGGGGGGGGGGGGGAEEEEGGGGGFGGGFGGGGGGGGGEFGGFGGGGGGGGGFGGGGFFCFFGGGGEGFGFGGGFGGGGGGGGGGFC4AFEGF;()4><D3)9954*,?8>;?FGF?<CD9
@M03364:276:000000000-BLYN8:1:1101:14558:9109 2:N:0:1
GGACTACTCGGGTTTCTAATCCTGTTTGCTCCCCACGCTTTCGCACCTCAGCGTCAGTCTTTGTCCAGGGGGCCGCCTTCGCCACCGGTATTCCTCCAGATCTCTACGCATTTCACCGCTACACCTGGAATTCTACCCCCCTCTACAAGACTCTAGCCTGCCAGTTTCGAATGCAGTTCCCAGGTTGAGCCTGGGGATTTCACATCCGACTTGACAGACCGCCTACGTGCGCTTTACGCCCAGTAATTCCG
+
A@<BCEFFF@@FFEE<CF,<@FFGGG<EGGGECF<+8@FFGGGCEFG@,;EFEBCCBCCAE@CFGF9E,@CGDECCCEF@FG>F,BCFFCFGF,,E88B,C4EEGGECEFG:F<EECFFGC@,EFC=BADAA,:,=98++@EG8,3@,C8:5@DC9;CE6DC?,8,3,5>EG7CC;3@F7,@,D29:F,B8,1**4:5C,=:18+?9*1:57*>C+9>@5>588(8;5())73DC<F(?C5),97**.:72
@M03364:276:000000000-BLYN8:1:1101:11267:9126 2:N:0:1
GGACTACTGGGGTTTCTAATCCTGTTTGCTACCCATGCTTTCGAGCCTCAGCGTCAGTTACAGACCAGACAGCCGCCTTCGCCACTGGTGTTCTTCTATATATCTACGCATTTCACCGCTACACATGGAGTTCCACTGTCCTCTTCTGCACTCAAGTTTCCCAGTTTCCGATGCACTTCTCCGGTTGAGCCGAAGGCTTTCACATCAGACTTAAGAAACCGCCTGCGCTCGCTTTACGCCCAATAAATCCG
+
CCCCCGGGGGGGGGGGGGGGGGGGGGGGGGGGGGGGGGGGGGGGGGGGGGGGGGGGGGGGGGGGGGGGGGGGGGGGGGGGGGGGGGGGGGGGGGGGGGGGGGEFEFGGGGGGGGGGGGGGEGGGGGGGDGGGGCEGEEFFEEFFGGGGG8EDD8FGGFGGGFGGGGGF,8CCE83=FGGG,ECEGGGFGGFGGC86CFFFC7:=;5<9C*AFF+8:D*,=@GFF>FFB=AEFGGGFFDGDGE05CGFF7;:
@M03364:276:000000000-BLYN8:1:1101:20043:9136 2:N:0:1
GGACTACAAGGGTATCTAATCCTGTTTGCTCCCCACGCTTTCGAGCCTCAGCGTCAGTTACAGACCAGAGAGCCGCCTTCGCCACTGGTGTTCCTCCATATATCTACGCATTTCACCGCTACACATGGAGTTCCACTGTCCTCTTCTGCACTCAAGTTTCCCAGTTTCCGATGCACTTCTTCGGTTGAGCCGAAGGCTTTCACATCAGACTTAAGAAACCGCCTGCGCTCGCTTTACGCCCAATAAATGCG
+
CCCCCGGGGGGGFGGGGGGGGGGGGGGGGGGGGGGGGGGGGGGGGGGGGGGGGGGGGGGGGGGGGGGGGGGGGGGGGGGGGGGGGGGGGGGGGGGGGGGGGGGGGGGGGGGGGGGGGGGGGGGGCGGGGGGGGGGGGGGGGGGGGGGFGGGGGGGGEFDGGGGGGGGGFEGGGGGGGGGGGGGEGGGGGGGGCCEGGGGGGGGGACFFDGGGF>FFGGGGFGEF>F@FFFFFGFGEFDCGED@4>FFFFGD
@M03364:276:000000000-BLYN8:1:1101:25642:9137 2:N:0:1
GGACTACACGGGTTTCTAATCCTGTTTGCTACCCATGCTTTCGAGCCTCAGCGTCAGTTACAGACCAGACAGCCGCCTTCGCCACTGGTGTTCTTCCATATATCTACGCATTTCACCGCTACACATGGAATTCCACCCTCCTCTCCTGCACTCAAGTCTCCCAGTTTCCAATGCACACAATGGTTGAGCCACTGCCTTTTACATCAGACTTAAGAAACCACCTGCGCTCGCTTTACGCCCAATAAATCCGG
+
CCCCCGGGGGGGGGGFGFFFGGGGGGGGGGGGGGGGGGCFGGGGGGGGGGGGG@FFGGGGGG@EGGGG@FE@FFEGGGGGGGCFGGGGGFGGGFGGGGCGGFGDGGFGGEGCGGDEF>FGGGGGGGGGFDGGGGG9,+9FEFGGG8BDEFGGGGGGC;>D,>DGFGGEEGGGGGG8@EEGGGGGG6=DF7:<,,@DFGFFF7FGFCCC>;=<@+2B?FGD*A6<BBB>29>?FF74)6CEGFFA:CF<<:3
@M03364:276:000000000-BLYN8:1:1101:18869:9145 2:N:0:1
GGACTACTGGGGTTTCTAATCCTGTTTGCTCCCCACGCTTTCGCACCTGAGCGTCAGTCTTTGTCCAGGGGGCCGCCTTCGCCACCGGTATTCCTCCAGATCTCTACGCATTTCACCGCTACACCTGGAATTCTACCCCCCTCTACAAGACTCTAGCCTGCCAGTTTCGAATGCAGTTCCCAGGTTGAGCCCGGGGATTTCACATCCGACTTGACAGACCGCCTGCGTGCGCTTTACGCCCAGTAATTCCG
+
CCCCCGGGGGGGGGGGGGGGGGGGGGGGGGGGGGGGGGGGGGGGGGGGGGGGGGGGGGGGGGGGGGGGGGGGGGGGGGGGGGGGGGGDGGGGGGGGGGGGGGGGGGGGGGGGGGGGGGGGGGGGGGGGGGGGGGGGGGGGGGGGGGGGGGGGGGGFGFFFGGGGGGGGGGGGGFGECGGGGFGGGGGGGGGGGEGGGC8FGGGGFGFDGGGGGGGGFFGGEEA?FFFEFFFFGGC>F6C>EE:?CFFDGGD
@M03364:276:000000000-BLYN8:1:1101:9746:9147 2:N:0:1
GGACTACTGGGGTTTCTAATCCTGTTTGCTCCCCACGCTTTCGAGCCTCAGCGTCAGTTACAGGCCAGAGAGCCGCTTTCGCCTCCGGTGTTCCTCCATATATCTACGCATTTCACCGCTACACATGGAATTCCACTCTCCTCTCCTGCACTCAAGTCTCCCAGTTTCCAATGCACACCATGGTTTAGCCACTGCCTTTTACATCAGACTTAAGAAACCACCTGCGCTCGCTTTAAGCCCAATAAATCCGG
+
CCCCCGGGGGGGGGGGGGEGGGGFGGGGGGGGGGGGGEGGDFCFGGGFGFG,@FFG@FFGGGG<DGGG8,@FCFCC+BDFGGG:FCGGFFFEFAEGGGGGGGGGGGGGGGGGGGGGGGGGGGGG9FFGFFGGGFGFFFAFGG?D844DFFFDFGGDDFGG98EGFGGFFGACDGA,=8+=;;FGG,,,28:,@CEGGEFF98A91+*997<27?CGCCF,399>B*55(86:CG>*+*?**83AFF+7CD3
@M03364:276:000000000-BLYN8:1:1101:3200:9159 2:N:0:1
GGACTACCAGGGTTTCTAATCCTGTTTGCTCCCCACGCTTTCGCACCTGAGCGTCAGTCTTCGTCCAGGGGGCCGCCTTCGCCACCGGTATTCCTCCAGATCTCTACGCATTTCACCGCTACACCTGGAATTCTACCCCCCTCTACGAGACTCTAGCTTGCCAGTTTCAAATGCAGTTCCCAGGTTGAGCCCGGGGATTTCACATCTGACTTAACAAACCGCCTGCGTGCGCTTTACGCCCAGTAATTCCG
+
CCCCCGGDFGGGGGGGGGGGGGGGGGGGFGGGGGGGCGGGGGFGEGEF,FFGEGGG:CFGEFGGGGGG<,@+FEEGGGGGGG7?,B:FEGGGG<FG8,B9FFFGGGGGGGG>FGGGGGGGGGGGGFDG@<FFFAEGF>8>EGGGGGD6387=?9FFGGF?FGG?F>;@CGAFFEGFGGG7,DG*@FFGFFGF=58:*CGCCFGGFC>@FGGGGGGGGCFGFGFFDFF>B::D35FAF?G5C>?FFGFAGG*
@M03364:276:000000000-BLYN8:1:1101:24258:9161 2:N:0:1
GGACTACCGGGGTATCTAATCCTGTTTGCTCCCCACGCTTTCGCACCTGAGCGTCAGTCTTTGTCCAGGGGGCCGCCTTCGCCACCGGTATTCCTCCAGATCTCTACGCATTTCACCGCTACACCTGGAATTCTACCCCCCTCTACAAGACTCTAGCCTGCCAGTTTCGAATGCAGTTCCCAGGTTGAGCCCGGGGATTTCACATCCGACTTGACAGACCGCCTGCGTGCGCTTTACGCCCAGTAATTCCG
+
CCCCCGGGGGGGGGGGGGGGGGGGGGGGGGGGGGGGGGGGGGGGGGGGGGFGGGGGGGGGGGGGGGGGGGGGGGGGGGGGGGGGGGGGGGGGGGGFGGFGGGGGGGEGGGGGGGGGGGGGGGGGGGGGGGGGGGGGGGGGGGGGGGG,>FGGGGGGGGGGGGGGFGGGGGGGGFGGCGGGGGGGGGGGGGFCEGGGDEGGGGFFFGGGDGG3>CFFGFFFFGF?FFBFFEFF37<AFFGEGE?FDCFBGG4
@M03364:276:000000000-BLYN8:1:1101:14012:9164 2:N:0:1
GGACTACCCGGGTTTCTAATCCTGTTTGCTCCCCACGCTTTCGCACCTGAGCGTCAGTCTTCGTCCAGGGGGCCGCCTTCGCCACCGGTATTCCTCCAGATCTCTACGCATTTCACCGCTACACCTGGAATTCTACCCCCCTCTACGAGACTCTAGCTTGCCAGTTTCAAATGCAGTTCCCAGGTTGAGCCCGGGGATTTCACATCTGACTTAACAAACCGCCTGCGTGCGCTTTACGCCCAGTACTTCCG
+
CCCCCGGGGGGGGGGGGFGGGGGGGFGGGGGFGGGGGGGGGGGGGGGGGFGGGGGGGGGGGGGFGGGGGGGGGGGGGGEGGGGGGGGGGGGGGGGGGGFFGGGGGGGGGGGGGGGGGGGGEGFFEFGGGGGGFGFGGGGGGGGGABEGGGGGGGGGGGGGGGGGGGGGGGEGFFGGGGFGGGGGGG:FFFGGGGGGGEGFDGGGFGGGGFGGFFFGGGGGFGFFFFBF:>EF<GGFFBEGGBBFG7@4:D*
@M03364:276:000000000-BLYN8:1:1101:24944:9168 2:N:0:1
GGACTACCCGGGTTTCTAATCCTGTTTGCTCCCCACGCTTTCGCACCTGAGCGTCAGTCTTTGTCCAGGGGGCCGCCTTCGCCACCGGTATTCCTCCAGATCTCTACGCATTTCACCGCTACACCTGGAATTCTACCCCCCTCTACAAGACTCTAGCCTGCCAGTTTCGAATGCATTTCCCAGGTTGAGCCCGGGGATTTCACATCCGACTTGACAGACCGCCTGCGTGCGCTTTACGCCCAGTAATTCCG
+
CCCCCFGGGGGGEFGGGGGGGGGGGGGGGGGGGGGCEGGGGG>EFGGGGGFGEGGEEFGGGGGGFGG,CCGGGGGGGGGGDGCEFGG>:>FEGGGCFFFGGGGGGGGGGGDCEFFCEGGGGGGGGGGGGCA:DFACFGFCCEGFGGGGCCG?FGFEFFGGDDGDFGC>*@D66>F,7=DFFF6DFGFGG?CG*=C**;CFD7E7@CFDD<3CGGGGG;EF>ED:(>6DB3:;D*74@1ECC>?FCFF<>G2
@M03364:276:000000000-BLYN8:1:1101:15477:9172 2:N:0:1
GGACTACTCGGGTATCTAATCCTGTTTGCTCCCCACGCTTTCGCACCTGAGCGTCAGTCTTTGTCCAGGGGGCCGCCTTCGCCACCGGTATTCCTCCACATCTCTACGCATTTCACCGCTACACATGGAATTCTACCCCCCTCTACAAGACTCTAGCCTGCCAGTTTCGAATGCAGTTCCCAGGTTGAGCCCGGGGATTTCACATCTGACTTAACAAACCGCCTGCGTGCGCTTTACGCCCAGTAATTCCC
+
CCCCCEF<FEGGGGGGGGGGAFGGGGDFGGGGGEGGGGGGGGGGGGGGGGGFF:FGEFFFFGGGCFGGFGGGGGGGGGGCGGGGGEGECCFGGDGGGGGFFGGGGGAA=FEGCFGGFGGGDGGF@FEFGGGFDCGGGFG7C=6D=;;EFFGGGGFEACGCGGEGGGGGDGGGGG9FGGDGGG6CCC:<CFGGCEEEE8C6>FGG72@7C7CC@;FFFCCF8508?F@F6>>ED*C2@?GGGD?/**=<DG0
@M03364:276:000000000-BLYN8:1:1101:19717:9188 2:N:0:1
GGACTACTGGGGTTTCTAATCCTGTTTGATCCCCACGCTTTCGCACATCAGCGTCAGTTACAGACCAGAAAGTCGCCTTCGCCACTGGTGTTCCTCCATATCTCTGCGCATTTCACCGCTACACATGGAATTCCACTTTCCTCTTCTGCACTCAAGTTTCCCAGTTTCCAATGACCCTCCACGGTTGAGCCGTGGGCTTTCACATCAGACTTAAGAAACCGCCTACGCGCGCTTTACGCCCAATAATTCCG
+
CCCCCGGGGGGGGGGGGGGGGGGGGGGGGGGGGGGGFGGGGFGDGGGGGGGGGGGGGGGGGGGGGGGGGFGGGGGGGGGGGGGGGGGGGGGGGGGGGGGGGGGGGGGGGGGGGGGGGGGGGGGGGGGGGGGGGGGGGG9FGGGGGGFGFFGGG?FGFGGGG@CFGGDFFGGGGGC8@FFE8DEGGGGGGGGEGGGG*D>FDCFC9CDFGFGGFGFGGGG6??B=@ADFFFFFC<37F6EGG:7A*;7<C>>
@M03364:276:000000000-BLYN8:1:1101:23010:9195 2:N:0:1
GGACTACCGGGGTTTCTAATCCTGTTTGCTCCCCACGCTTTCGCACCTGAGCGTCAGTCTTCGTCCAGGGGGCCGCCTTCGCCACCGGTATTCCTCCAGATCTCTACGCATTTCACCGCTACACCTGGAATTCTACCCCCCTCTACGAGACTCTAGCTTGCCAGTTTCAAATGCAGTTCCCAGGTTGAGCCCGGGGATTTCACATCTGACTTAACAAACCGCCTGCGTGCGCTTTACGCCCAGTAATTCCG
+
CCCCCGGGGGGGGGGGGGGGGGGGGGGGGGGGGGGGGGGGGGGGGGGGGGGGGGGGGGGGGGGGGGGGGGGGGGGGGGGGGGGGGGGGGGGGGGGGGGGGGGGGGGGGGGGFFGGGGGGGGGGGGGGGGGGGGGFGGGGGGGGGGGGGGGGGGGGGGGGGGGGGGGGGGGGGGGFFGGGGGGGGGGGGGGGGGGDECGGGGGGGFC>FGGGGGGGGGGGGFE@?6FFFFFFFGGFAFFGCGE<?GGF9FD*
@M03364:276:000000000-BLYN8:1:1101:17401:9219 2:N:0:1
GGACTACTCGGGTTTCTAATCCTGTTTGCTCCCCACGCTTTCGCACCTGAGCGTCAGTCTTTGTCCAGGGGGCCGCCTTCGCCACCGGTATTCCTCCAGATCTCTACGCATTTCACCGCTACACCTGGAATTCTACCCCCCTCTACAAGACTCTAGCCTGCCAGTTTCGAATGCAGTTCCCAGGTTGAGCCCGGGGATTTCCCATCCGACTTGACAGACCGCCTGCGTGCGCTTTACTCCCAGTAATTCCG
+
CCCCCGGGGGGGGGEGGGGGGGGGGGGCFGGGGGGGGGGFGGGGGGGFGGGGGGGGGGGGGGGGGGGGFGGDFGGGGDGGFGBFEFECFGGGGFBFC8EFGFFGGGGGGGGGGGGGGCCECDCFGFFGGGGGFGD9EGFGEDGGCECFFDFD8DFGFFC6>FFFGGGD*>>GFGEAEFFF6>BFGFFGFGGGGGGGDC:<++2;CFGDGGGGFFFFCGFFFGDB?52B1507CDFA?:CF=4:FGG=-:>9
@M03364:276:000000000-BLYN8:1:1101:17810:9222 2:N:0:1
GGACTAAGGGGTTTCTAATCCTGTTTGCTCCCCACGCTTTCGCACCTGAGCGTCAGTCTTTGTCCAGGGGGCCGCCTTCGCCACCGGTATTCCTCCAGATCTCTACGCATTTCACCGCTACACCTGGAATTCTACCCCCCTCTACAAGACTCTAGCCTGCCAGTTTCGAATGCAGTTCCCAGGTTGAGCCCGGGGATTTCACATCCGACTTGACAGACCGCCTGCGTGCGCTTTACGCCCAGTAATTCCG
+
CCCCCGGGGGGGGGGGGGGGGGGGGGGGGGGGGGGGGGGGGGGGGGGGGGGGGGGDGGGGGGGGGGGGGGGGGGGGGGGGGDGGGGFGDGGEGGGGGDGGGGGGGGGGGGGGGGGGGGEEGGGGGGGFGGGGGG9EEFCEGDGFGDGGFGGGGGGFGGGGGGGGGGGEGGGGGGGGGG7FCF8FCFFGGGGGDGDEGGGGGGGGFFGGGGGGGGGD<FGGDGFFFFBFFFFECFFAFBCGG>8BDF4<:C
@M03364:276:000000000-BLYN8:1:1101:7878:9233 2:N:0:1
GGACTACACGGGTTTCTAATCCTGTTTGCTACCCATGCTTTCGAGCCTCAGCGTCAGTTACAGACCAGACAGCCGCCTTCGCCACTGGTGTTCTTCCATATATCTACGCATTTCACCGCTACACATGGAGTTCCACTGTCCTCTTCTGCACTCAAGTTTCCCAGTTTCCGATGCACTTCTTCGGTTGAGCCGAAGGCTTTCACATCAGACTTACGAAGCCGCCTGCGCTCGCTTTACGCCCAATAAATCCG
+
CCCCCGGGGGGGGGGGGGGGGGGGGGGGGGFGGGGGGGGGGGGGGGGGGGGGGGGGGGGGGGGGGGGGDGGGGGGGGGGGGGGGGGGGGGGGGGGGGGGAFGGGGGGGGGGGGGGGGGGGGGGGGGGG<BFGGGGGGGGGGGGGGGGGGGGGG8FGGCFGGGGGGGGGGGGGGGFGGGGGGGGGGGGGGFGG6+>EGGGGGGGGFFCGGGGGGCFGGGGGDGFFBFFFF:?BGGGEFDGGGE;A<>FEGGC
@M03364:276:000000000-BLYN8:1:1101:17369:9250 2:N:0:1
GGACTACCAGGGTTTCTAATCCTGTTTGCTCCCCACGCTTTCGCACCTGAGCGTCAGTCTTTGTCCAGGGGGCCGCCTTCGCCACCGGTATTCCTCCAGATCTCTACGCATTTCACCGCTACACCTGGAATTCTACCCCCCTCTACAAGACTCTAGCCTGCCAGTTTCGAATGCAGTTCCCAGGTTGAGCCCGGGGATTTCACATCCGACTTGACAGACCGCCTGCGTGCGCTTTACGCCCAGTAATTCCG
+
CCCCCGGGGGGGGGGGGGGGGGGGGGGGGGGGGGGGGGGGGGGGGGGGGGGGGGGGGGGGGGGGGEGGGGGGGGGGGGGGGGGGGGGGGGGGGGGGFGGDGGGGFGGGGGGGGGGGGGGGGGGGGGGGGGGGGGGGGGGGGGGGGGGGGGGGGGGGGGGGGGGGGGGFEGGGGGGGGFGGGGGGFGGGGGGGGGGGDGGFGGGGFGGGGGGGGGG76CFGEGFFFFFD0BDFGDGBFBGCG@??CFF>7C9
@M03364:276:000000000-BLYN8:1:1101:18228:9275 2:N:0:1
GGACTACTAGGGTTTCTAATCCTGTTTGCTACCCATGCTTTCGAGCCTCAGCGTCAGTTACAGACCAGACAGCCGCCTTCGCCACTGGTGTTCTTCCATATATCTACGCATTTCACCGCTACACATGGAATTCCACTCTCCTCTTCTGCACTCAAGTCTCCCAGTTTCCAATGACCCTCCCCGGTTGAGCCGGGGGCTTTCACATCAGACTTAAGAAACCGCCTGCGCTCGCTTTACGCCCAATAAATCCG
+
CCCCCGGGGGGGGGGGGGGGGGGGGGGGGGGGGGGFGGGGGGGGGGGGGGGGGGGGGGGGGGGGGGGGGGGGGGGGGGGGGGGGGGGGGGGGGGGGGGGGGGGGGGGGGGGGGGFGGGGGGGGGGGGGFFFGGGGGGDFGGGGGGGGGGGGGGGGGGGGGGFGFFGCGGGGGGGGFGGGGGGGGG6EGGGGGGGGGGGFGG7<B8FFFGGGGGGG+=FG6?GFFFFB:9>BFGFF<F;EEGF:@D7?AGGC
@M03364:276:000000000-BLYN8:1:1101:17615:9275 2:N:0:1
GGACTACTGGGGTTTCTAATCCTGTTTGCTCCCCACGCTTTCGCACCTGAGCGTCAGTCTTTGTCCAGGGGGCCGCCTTCGCCACCGGTATTCCTCCAGATCTCTACGCATTTCACCGCTACACCTGGAATTCTACCCCCCTCTACAAGACTCTAGCCTGCCAGTTTCGAATGCAGTTCCCAGGTTGAGCCCGGGGATTTCACATCCGACTTGACAGACCGCCTGCGTGCGCTTTACGCCCAGTAATTCCG
+
CCCCCGGGGGGGGGGGGGGGGGGGGGGGGGGGGGGGGGGGGGGGGGGGGGGGGGGGGGGGGGGGGGGGGGGGGGGGGGGGGGGGGGGGGGGGGGGGGFCGGGGGGGGGGGGGGGGGGGGGGGGGG,ECEFGFGFGGG8DFGGGGGGGGEFGFGGGGFGGGGGGEGGGGC8CFGGGGGGGFGGGEGGGGGGGGGGGGGGGDFGGF=GFDGGGCDDG7=FGGBEB?:F>B?EFFGGGFFFEGGB?FGFFBGG0
@M03364:276:000000000-BLYN8:1:1101:19776:9277 2:N:0:1
GGACTACCGGGGTTTCTAATCCTGTTTGCTCCCCACGCTTTCGAGCCTCAGTGTCAGTTACAGGCCAGAGAGCCGCTTTCGCCACCGGTGTTCCTCCATATATCTACGCATTTCACCGCTACACATGGAATTCCACTCTCCTCTCCTGCACTCAAGTCTACCAGTTTCCAATGCATACAATGGTTGAGCCACTGCCTTTTACACCAGACTTAATAAACCACCTGCGCTCGCTTTACGCCCCATAAATCCGG
+
CCCCCGG8FGGGGGGGGGGGGGGGGGGGGGGGGGGCEGGGGGGGGGGGGGGEGGGGGGGGGGGCGGGGGGGGGGGGBFFGGGGGG,FFGGGGGEFGGFGGGGGGGGGGGGGGGGGGFGGGGEFGDFGGFFFGGGGGGGFGGFGGGCGFGGGGGCGGFD9D,CFGGGGGA=EF?FGE=FG,@EEAFGGCFG6DE8E6@FGGFGGGAFF7>CGF:CF7CFFF>E4)-/(/-)0//>7;:0B@*:8;CC+)29C
@M03364:276:000000000-BLYN8:1:1101:28985:9294 2:N:0:1
GGACTACTCGGGTTTCTAATCCTGTTTGCTACCCATGCTTTCGAGCCTCAGCGTCAGTTACAGACCAGACAGCCGCCTTCGCCACTGGTGTTCTTCCATATATCTACGCATTTCACCGCTACACATGGAGTTCCACTGTCCTCTTCTGCACTCAAGTTTCCCAGTTTCCGATGCACTTCTTCGGTTGAGCCGAAGGCTTTCACATCAGACTTAAGAAACCGCCTGCGCTCGCTTTACGCCCAATAAATCCG
+
CCCCCFF,FFGGFGGDFCFEGGFG<FGGFGGGGGFGFC9FFFEFF77EFF8AFCFCGGGFFEDFFGGDFGCFGFEG7C:EG7,@:BFGFGGD9F99FFGGGGGGGFFF:FG79?<C,C@EGGGG9EGGGG9?4?EFGGEG@AFFFFFE;EEFDCEFFD9;@EDFFF;,@>+==6E8=DGFEGF+@B6?C8DEG6CEGGGGDDA;ACGFFGFFFGFGGFGGD5@@)A>4>DB>C5CCFDGB58?F6C6<C47
@M03364:276:000000000-BLYN8:1:1101:10974:9296 2:N:0:1
GGACTACCCGGGTTTCTAATCCTGTTTGCTCCCCACGCTTTCGCACCTGAGCGTCAGTCTTCGTCCAGGGGGCCGCCTTCGCCACCGGTATTCCTCCAGATCTCTACGCATTTCACCGCTACACCTGGAATTCTACCCCCCTCTACGAGACTCTAGCTTGCCAGTTTCAAATGCAGTTCCCGGGTTGAGCCCGGGGATTTCACATCTGACTTACCAAACCGCCTGCGTGCGCTTTACGCCCAGTAATTCCG
+
CCCCCGG8CFEGGEFGGCFFFGGGGGGGFGFFFEFCEGGGGGEF@CFF,CEFGGGDFGGGFC,FEC7E<@BFG+@FEGGGGGGGGGGGG:FGGGFGD8EF<:EFFGGGGECGGGGFFGGGDFFD,8AFFGGFFF9F,36FEEEGAE++8CGDDFCE9;,43DFCGGFGDCFGGGGGD7,,,*4>FE588@E5=CED>CCC+3<>78C7CCC+++2+72CGEGDF?FB)8>:DDGGB?1E?E31<>7B<FF0
@M03364:276:000000000-BLYN8:1:1101:4057:9311 2:N:0:1
GGACTACAAGGGTATCTAATCCTGTTTGCTCCCCACGCTTTCGCACCTGAGCGTCAGTCTTTGTCCAGGGGGCCGCCTTCGCCACCGGTATTCCTCCAGATCTCTACGCATTTCACCGCTACACCTGGAATTCTACCCCCCTCTACAAGACTCTAGCCTGCCAGTTTCGAATGCAGTTCCCAGGTTGAGCCCGGGGATTTCACATCCGACTTGACAGACCGCCTGCGTGCGCTTTACGCCCAGTAATTCCG
+
CCCCCGGGGGGGGGGGGGGGGGGGGGGGGGGGGGGGGGGGGGGGGGGGGGGGEGGCGGGGGGGGGFFGGGDGGGGGGGGGGGGGGGGGFGGGGGGGGGGFFGF?EGGCEFGGGGGGGGG6+@ECFGGECFFDGGGGGGGGGGG?FGGGGGGFDGC7EFFGGGGGGGGDGGCGFGGGGGGGGGGCBFGGGGG5C>EEEG6CDCCCAF*:DC<DGGGGGGGGFGAD?FBFBBDFGD*<*3C>G::F:7=47C6
@M03364:276:000000000-BLYN8:1:1101:23875:9332 2:N:0:1
GGACTACTCGGGTATCTAATCCTGTTTGCTCCCCACGCTTTCGCACCTGAGCGTCAGTCTTTGTCCAGGGGGCCGCCTTCGCCACCGGTATTCCTCCAGATCTCTACGCATTTCACCGCTACACCTGGAATTCTACCCCCCTCTACAAGACTCTAGCCTGCCAGTTTCGAATGCAGTTCCCAGGTTGAGCCCGGGGATTTCACATCCGACTTGACAGACCGCCTGCGTGCGCTTTACGCCCAGTAATTCCG
+
CCCCCGGGGGGGGGGGGGGGGGGGGGGGGGGGGGGGGGGGGGGGGGGGGGGGGGGGGGGEGFGGGGGGGE:FCGGGGGGFGGGGGC:FGGGGGFGGGGE9EC@EGGGGGGGGGGGGGGGGEGGGGGGGGGGGGAC=EEFFDGGGGGGG9CDGGGGFFFGCFGFGGGGFGC3BEFG7@;:DFGG*?FGGGFFCGE>ECGFCGFFFA<FGDDDDGFCCF*=FFGEB6FFF(..<D/>204CEEF06:C?<GC*
@M03364:276:000000000-BLYN8:1:1101:20534:9356 2:N:0:1
GGACTCACGGGTTTCTAATCCTGTTTGCTCCCCACGCTTTCGCACCTCAGTGTCAGTATCAGTCCAGGTGGTCGCCTTCGCCACTGGTGTTCCTTCCTATATCTACGCATTTCACCGCTACACAGGAAATTCCACCACCCTCTACCGTACTCTAGCTCAGTAGTTTTGGATGCAGTTCCCAGGTTGAGCCCGGGGATTTCACATCCAACTTGCTGAACCACCTACGCGCGCTTTACGCCCCGTAATTCCG
+
CCCCCGGGGGGGGGGGGGGFGGGGGGGGGGGGGGGGGGGGGGGGGGGGGGGGGGGGFGGGGGGGFEGGGGGGGGGGGGGGGGGGGGGFGGGGFGGGGGGGGEFGFGGGCFGGFGGGGGGGGGGGGDCEGGGGGFGGGGGGGGGGGBEGDEGFCGDF;DFGGGGFCFG?EGGGGGGGGGGGGC?ECGGGGFFEEGEEGF:FD@FGA?FGGG+=CCF79C5CFGFBEEFFFFFFGGDCA<EC*5,85*=<FF
@M03364:276:000000000-BLYN8:1:1101:16364:9370 2:N:0:1
GGACTACTGGGGTTTCTAATCCTGTTTGCTCCCCACGCTTTCGCACCTGAGCGTCAGTTACAGACCAGACAGCCGCCTTCGCCACTGGTGTTCTTCCATATATCTACGCATTTCACCGCTACACATGGAGTTCCACTGTCCTCTTCTGCACTCAAGTTTCCCAGTTTCCGATGCACTTCTTCGGTTGAGCCGAAGGCTTTCACATCAGACTTAAGAAACCGCCTGCGCTCGCTTTACGCCCAATAAATCCG
+
CCCCCGGGGGGGGGGGGGGGGGGGGGGGGGGGGGGGGGGGGGGGGGGGGGGFGGGGGGGGGGGGGGGGGGGGGGDGG@EGGGGGGGGGAFGEGGGGFGGGGGGGGGCEGGGGGGGGGGGGGGGGGGGGGGGFFFFGGGGFGGGGGGGGFFGCFGGGGGFAFFFGGGGGGGGGGDGGGGGGFGGGGGGGGGGGGGGGGG8CC>ECFGGGGGG>FCFCFGGGFGFDFFFE>)8>GCG<A?=@ED0AFGF?@C<
@M03364:276:000000000-BLYN8:1:1101:15529:9386 2:N:0:1
GGACTACAAGGGTATCTAATCCTGTTTGCTCCCCACGCTTTCGCACCTGAGCGTCAGTCTTTGTCCAGGGGGCCGCCTTCGCCACCGGTATTCCTCCAGATCTCTACGCATTTCACCGCTACACCTGGAATTCTACCCCCCTCTACAAGACTCTAGCCTGCCAGTTTCGAATGCAGTTCCCAGGTTGAGCCCGGGGATTTCACTTCCGACTTGACAGACCGCCTGCGTGCGCTTTACGCCCAGTAATTCCG
+
CCCCCGG8@FGGGGGGGGGGGGGGGGGGGGGGGGGGGGGGGGGGGGGGCFGGGGEGGFGGGGGGGGGGFGGGGGEGEDEGFGGGGGGGGCFGGGGGGGGGFFGGGGGGDGGGDGCFGGGGGGGGGGGGGGGFEGGGGGGGGGGGGGGGGGGGGGCGGGGGGGGGGGFFDGG,@FFGGGGGGGGGGFGGGFCGGGGGGGGGGG9+4775DGGGGFFGGGG5)7:?DF><BF:DDG3:=:DEG><)*:92CGC
@M03364:276:000000000-BLYN8:1:1101:4625:9395 2:N:0:1
GGACTACTGGGGTATCTAATCCTGTTTGCTCCCCACGCTTTCGCACCTGAGCGTCAGTCTTTGTCCAGGGGGCCGCCTTCGCCACCGGTATTCCTCCAGATCTCTACGCATTTCACCGCTACACCTGGAATTCTACCCCCCTCTACGAGACTCAAGCCTGCCAGTTTCGGATGCAGTTCCCGGGTTGAGCCCGTGGATTTCACATCCGACTTGACAGACCGCCTGCGCGCGCTTTACGCCCACTAATTCCC
+
<@96@@E,,;,@@CEEAFGAFGFAFEGCF<<FGGGF:@:CDDCFGGDECECFEFFE,CECFG,EFF9C,,6@F:6=>F:F4B44FFC7FGDF9E9F<,4,5AD,@,AFF@C+EAFF,@F=FGEAED8??D?3A,@B3DF7CECD,>+@:;E?ECFEFG6,DDF,@FAC*4*C7EC;9,:,2>>*11*<6CE5**;C*+?=+1@FFC*93CD3*:9+**/:):51<F1)(07>)C<)=BCG55(0*79<F=2
@M03364:276:000000000-BLYN8:1:1101:26925:9400 2:N:0:1
GGACTACAGGGGTTTCTAATCCTGTTTGCTCCCCACGCTTTCGCACCTGAGCGTCAGTCTTCGTCCAGGGGGCCGCCTTCGCCACCGGTATTCCTCCAGATCTCTACGCATTTCACCGCTACACCTGGAATTCTACCCCCCTCTACGAGACTCTAGCTTGCCAGTTTCAAATGCAGTTCCCAGGGTGAGCCCGGGGATTTCACATCTGACTTAACAAACCGCATGCGTGCGCTTTACGCCCAGTAATTCCG
+
CCCCCCFGGGGDGGGFGGGGGGGGGGEFGGGGDFGDEGGGFCGEGG@FGGGFGGGGCGGGGGGGGEGGGEGGGC:CFGGGGGGGGGGGGGGGGCFGGGGAGFGGGGGGGGGGGE9EDFGGGGF<E8EFGGGGGFDFC8@@CEGGGGF:@++2,7ECGGGG>FG?C=;BDFC@AFGGGF?EEC,D*>:EFCFGGGGGEE*=:FFGA*:7CCFCFC7CGC*18E0,(42DFF@DG7FAFF>85)(/:06:GG2
@M03364:276:000000000-BLYN8:1:1101:17851:9419 2:N:0:1
GGACTACAGGGGTTTCTAATCCTGTTTGCTCCCCACGCTTTCGCACCTGAGCGTCAGTCTTTGTCCAGGGGGCCGCCTTCGCCACCGGTATTCCTCCAGATCTCTACGCATTTCACCGCTACACCTGGAATTCTACCCCCCTCTACAAGACTCTAGCCTGCCAGTTTCGAATGCAGTTCCCAGGTTGAGCCCGGGGATTTCACATCCGACTTGACAGACCGCCTGCGTTCGCTTTACGCCCAGTAATTCCG
+
CCCCCGGGGGGGGGGGGGGGGGGGGGGGGGGGGGGGGGGGGGGCFGGG,EFGGGGGGG9A6CFGGGGGGG:FGGGGGGGGGGGEG@GGGDGGGGGGGGGGG<EGDGGGGGGGGGFGGGGGDFGG8EFGGGGGG9DFC8+@EGGG9E9=9CGGGACG9>FFGGGDGGGG*@FGGGG7FGGFF,>CGGGGGGGG9CCE*=F?7>FFFF4CGDGD7*;D65FGBGB:?F60(83>DGGFF0CGEF1FGG95DGC
@M03364:276:000000000-BLYN8:1:1101:21400:9425 2:N:0:1
GGACTACCGGGGTTTCTAATCCTGTTTGCTCCCCACGCTTTCGCACCTGAGCGTCAGTCTTTGTCCAGGGGGCCGCCTTCGCCACCGGTATTCCTCCAGATCTCTACGCATTTCACCGCTACACCTGGAATTCTACCCCCCTCTACAAGACTCTAGCCTGCCAGTTTCGAATGCAGTTCCCAGGTTGAGCCCGGGGATTTCACATCCGACTTGACAGACCGCCTGCGTGCGCTTTACGCCCAGTAATTCCG
+
CCCCCGGGGGGGGGGGGGGGGGGGGGGGGGGGGGGGGGGGGGGGGGGGGGGGGGGGGGGGGGGGGGGGGGGGGGGGGGGGGGGGGGGGGGGGGGGGGGGGGGGGGGGGGGGGGGGGGGGGGGGGGGGGGGGGGGGGGFGGGGGCFGGGFGGGGGGGGGGGGGFGGGGFGGGGGGGFGGGFGGGFFDCFGFGCGGGGGEBCFFFGFG4DDGGD>*CGDFGGEGFFFFFE?BDBD<FAFFGEGE09>C@DGG4
@M03364:276:000000000-BLYN8:1:1101:4721:9429 2:N:0:1
GGACTACTCGGGTTTCTAATCCTGTTTGCTCCCCACGCTTTCGCACCTGAGCGTCAGTCTTCGTCCAGGGGGCCGCCTTCGCCACCGGTATTCCTCCAGATCTCTACGCATTTCACCGCTACACCTGGAATTCTACCCCCCTCTACAAGACTCTAGCCTGCCAGTTTCGAATGCAGTTCCCAGGTTGAGCCCGGGGATTTCACATCCGACTTGACAGACCGCCTGCGTGCGCTTTACGCCCAGTAATTCCG
+
CCCCCGGGGGGGGGGGGCFGGGGGGGGGGGGGGGGGGGGGGCFFGGGFGGGGGGGDGGGGGGGGG@FFGGGGGGGGGGGGGGGGGGGCGDGGGGGGGGGFGGGGGGGGGGDCF<EGDFGGGGGGGGGGCFGGGGGGGGGGG>CFGGGGGGGFGGG7>FGGGGGGGG9D>FFGG9CFEGGGGFFFGFFGGC88EEGGGEFFF7CFAF>5*)/>FCGGFFG=DGE?0F>F())>DG:>=(*2:56@GFF9DF7
@M03364:276:000000000-BLYN8:1:1101:19012:9437 2:N:0:1
GGACTACTGGGGTTTCTAATCCTGTTTGCTCCCCACGCTTTCGCACCTGAGCGTCAGTCTTCGTCCAGGGGGCCGCCTTCGCCACCGGTATTCCTCCAGATCTCTACGCATTTCACCGCTACACCTGGAATTCTACCCCCCTCTACGAGACTCTAGCTTGCCAGTTTCAAATGCAGTTCCCAGGTTGAGCCCGGGGATTTCACATCTGACTTAACAAACCGCCTGCGTGCGCTTTACGCCCAGTAATTCCG
+
CCCCCGGGGGGGGGGGGGGGGGGGGGGGGGGGGGGGGGGGGGGGGGGGGGGGGGGGGGGGGGGGGGGGGGGGGGGGGGGGGGGGGGGGGGGGFGGGGGGGGGGGGGGGGGGGGGGGGGGGGGGGGGGGGGFGGGGGGGGGGGGGGGGGGGGGGGGGGGGEGGGGGGGGGGG9AFGGGGFFGDGGGCFGGGGGGDGG=EGGGGGGFFCFGGDDFCGF7CFGFGFF;FFFFFEEGGGFFFGGEBB?C>=9:FC
@M03364:276:000000000-BLYN8:1:1101:23071:9451 2:N:0:1
GGACTACCCGGGTATCTAATCCTGTTTGCTCCCCACGCTTTCGCACCTGAGCGTCAGTCTTTGTCCAGGGGGCCGCCTTCGCCACCGGTATTCCTCCAGATCTCTACGCATTTCACCGCTACACCTGGAATTCTACCCCCCTCTACAAGACTCTAGCCTGCCAGTTTCGAATGCAGTTCCCAGGTTGAGCCCGGGGATTTCACATCCGACTTGACAGACCGCCTGCGTGCGCTTTACGCCCAGTAATTCCG
+
CCCCCGGGGGGGGGGGGGGGGGGGGGGGGGGGGGGGGGGGGGGGGGGGGGGGGGGGGGGGGGGGGGGGGGGGGGGGGGGGGGFFEGGGGGGGGGGGGGGCGGGGFGGGGGGGGGGEFGGGGGGGGGGDFFGGGGGGGGGCEGGGGGGGGGGGGGGGGGGCGGGCFGGGGGGGFGGGGGGGGFGGGGGGGGGGGGGGGGGDFFGGFGGDDGGCGFGGGC:FEGE<FF>FFFFFGCF:=?G8E>BFF*@<GG4
@M03364:276:000000000-BLYN8:1:1101:11520:9455 2:N:0:1
GGACTACAGGGGTTTCTAATCCTGTTTGCTCCCCACGCTTTCGCACCTGAGCGTCAGTCTTCGTCCAGGGGGCCGCCTTCGCCACCGGTATTCCTCCAGATCTCTACGCATTTCACCGCTACACCTGGAATTCTACCCCCCTCTACAAGACTCTAGCCTGCCAGTTTCGAATGCAGTTCCCAGGTTGAGCCCGGGGATTTCACATCCGACTTGACAGACCGCCTGCGTGCGCTTTACGCCCAGTAATTCCG
+
CCCCCGGGGGGGGGGGGGGGGGGGGGGGGGGGGGGGGGGFGGGGGGGGGGGGGGGGGGGGGGGGGGGGGGGGGGGGGGGGGGGGGGGGGGGGGGGGGGGGGGGGGGGGGGGGGGGGGGEGGGGGGGGFFCFFGGGGGGGGGGGGGGGEFGGFGGCFCFFF>F:EECFGGGGFGCEGGGFGGFFGGGGGGG8D58BGCEGGGC?CFGFDCDCDGGG7CGFGAEFFFF9EB@>FDGGFF:;EGB1F>F@AG7*
@M03364:276:000000000-BLYN8:1:1101:8498:9475 2:N:0:1
GGACTACTGGGGTATCTAATCCTGTTTGCTCCCCACGCTTTCGCACCTGAGCGTCAGTCTTTGTCCAGGGGGCCGCCTTCGCCACCGGTATTCCTCCAGATCTCTACGCATTTCACCGCTACACCTGGAATTCTACCCCCCTCTACAAGACTCTAGCCTGCCAGTTTCGAATGCAGTTCCCAGGTTGAGCCCGGGGATTTCACATCCGACTTGACAGACCGCCTGCGTGCGCTTTACGCCCAGTAATTCCG
+
CCCCCGGGGGGGGGGGGFGGGGGFGFGFFGEEFGGFEGGGGFGGGGGFFFGGGGGGGGFGGGGGEFGGGGGEGEFGGGGGGGGGGGEGGEDFGGGGE<FFGGAFFFDFGBFEGGGGG7F>@FGGGE<EFDDDADFCFGF7CEGGFC99DGGGGAEFF?BFFFGGGCFFGCEFFG,;DEF<EG,DFGFFCC?EC8CEE5,0=FGCFG4*/CCDD**37;@CE5=;()288>.))9*6F65:>:0?7:16>F6
@M03364:276:000000000-BLYN8:1:1101:18550:9491 2:N:0:1
GGACTACTGGGGTATCTAATCCTGTTTGCTACCCATGCTTTCGAGCCTCAGCGTCAGTTACAGACCAGACAGCCGCCTTCGCCACTGGTGTTCTTCCATATATCTACGCATTTCACCGCTACACATGGAGTTCCACTGTCCTCTTCTGCACTCAAGTTTCCCAGTTTCCGATGCACTTCTTCGGTTGAGCCGAAGGCTTTCACATCAGACTTAAGAAACCGCCTGCGCTCGCTTTACGCCCAATAAATCCG
+
CCCCCGGGGGGGECGGGGGGGGGGGGGGGGGGGGGGGGGGGGGGGGGGGGGGGGGGGFGGGGGGGGGGGGGGGGGGGGGGGGGGE@FGGGGGGGGGGGGGGGGGGGGGGGGGGGGGGGGGGGGGGGGGGGGGGGGGGFGGGGGFDFGGFGGGDGGGGCFFGGGGGGGGGEGGGGGGGGGGFFGCGGCDCFGD6CED7:FGG>EFAF>F7CFFF:FC>9F7?EE2/@>;9?A425CCF;GGGEDFDGF?DD8
@M03364:276:000000000-BLYN8:1:1101:20469:9501 2:N:0:1
GGACTACCGGGGTATCTAATCCTGTTTGCTCCCCACGCTTTCGAGCCTCAGCGTCAGTTACAGACCAGAGTGCCGCCTTCGCCACTGGTGTTCCTCCATATATCTACGCATTTCACCGCTACACATGGAATTCCACTCTCCTCTTCTGCACTCAAGTCTCCCAGTTGCCAATGACCCTCCCCGGTTGAGCCGGGGGCTTTCACATTATACTTAAGAAACCGCCTGCGCTCGCTTTACGCGCAATAAATCCG
+
-@@6ACF<CC7FFE8E<@FFCFEEEGCDEFE@6B<FG:C7,,C8@F:A,CFGDGGGEE9E@A9,CDEFC<<CD,BF7:BFFGEGGGGG<E4CFG;EF,5C,EE,;5FDEG:+@,5<FCCEDEFFGGFGE,,7AEF:,=EF,=>D>=D49EFCF=,,C@,6>8=8A;,@,@F81>=88DG8:EG3>CG6CC8**@C851,8;:CD++++1;+3+:+1:<FE>GE<D51>;5)<3334*:8*:<>5F**)2*9
@M03364:276:000000000-BLYN8:1:1101:15484:9512 2:N:0:1
GGACTACCGGGGTTTCTAATCCTGTTTGCTACCCACGCTTTCGCACCTGAGCGTCAGTCTTTGTCCAGGGGGCCGCCTTCGCCACCGGTATTCCTCCAGATCTTTACGCATTTCACCGCTACACCTGGAATTATACCCGCCTCTACAAGACTCTAGCATGCCAGTTTCGCATGCAGTTCCCAGGTTGAGCCCGGGGATTTAACATCCGACTTGACAGAGCGACGGCGGGGGCTATACGCCCAGTATATCCG
+
6C<@CFGGECBCC+6,C@EE6E9FGG<FA9@6EC<@77,6:6B,8@:@6EFGCG:F@<9,9,C9F,CCF@F+7=F@>7F==CB:C,=FF+4EFGF<FG@?EFA,99FCE@CCF,E<FE+@:+A,6DD8<<BC;FGDG,+3B63+,8,>,@@C8D;AE,3>@CCC7,375*>:?6EA<FG,24>1?2=978DFD*:C=;*A+:C>@7557)1***07D5+05*.(-<0)()0)9**6731?=)()***)279
@M03364:276:000000000-BLYN8:1:1101:23628:9513 2:N:0:1
GGACTACGCGGGTTTCTAATCCTGTTTGCTACCCATGCTTTCGAGCCTCAGCGTCAGTTACAGACCAGACAGCCGCCTTCGCCACTGGTGTTCTTCCATATATCTACGCATTTCACCGCTACACATGGAGTTCCACTGTCCTCTTCTGCACTCAAGTTTCCCAGTTTCCGATGCACTTCTTCGGTTGAGCCGAAGGCTTTCACATCAGACTTAAGAAACCGCCTGCGCTCGCTTTACGCCCATTAAATCCG
+
CCCC@8E,@7F:FCEFEF<F@C@FCFFGGGFFEFGFGGGFGFF8F@F8@@@DGFFGG9CFGCFDFFFEEFFFFGGGC?FFD>GECEDGEGFGDC9FD,EFE9,EE<FFEEGEGCDFA+@C7CEC>A<F?<=FGCFGGC@FG,@F,EA,@:EFFD,D@=AF,39DFGGGGG6B>8DFGGGG,@6++@*,@B,@5**;?ECFGGGG+;+7974=:DFF8CFFFGDFBFF3,5)=D*97@<CCG>(+::@277)
@M03364:276:000000000-BLYN8:1:1101:2219:9523 2:N:0:1
GGACTACCCGGGTTTCTAATCCTGTTTGCTCCCCACGCTTTCGCACCTGAGCGTCAGTCTTTGTCCAGGGGGCCGCCTTCGCCACCGGTATTCCTCCAGATCTCTACGCATTTCACCGCTACACCTGGAATTCTACCCCCCTCTACAAGACTCTAGCCTGCCAGTTGCGAATGCAGTTCCCAGGTTGAGCCCGGGGATTTCACACCCGACTTGACAGACCGCCTGCGTGCGCTTTACGCCCAGTAATGCCG
+
CCC9CFG,ECGGEEFGA,E9CF,6F9FAEGEGFFGC7FEGCFCEGGGGGFFGEGF7FFFDECFCGGGGG>EEGEFGE,BE<,BF@<FEF7FFFEEGD,BEC@FGEFFEGGGE,AEEFF>=@+,AD:FD@DAFFA@;,@6F+@EDCF@9,@DDFGG9,3@8BGF8FGC;:C@><F?;EGGG6,8>FFFDGGG*5CCGEGB0:FEG)2))7DDC*>F+*2:E@G>0(7374)77C>*49(A2C@B/:*/)2*1
@M03364:276:000000000-BLYN8:1:1101:3973:9535 2:N:0:1
GGACTACAGGGGTTTCTAATCCTGTTTGCTACCCATGCTTTCGAGCCTCAGCGTCAGTTACAGACCAGACAGCCGCCTTCGCCACTGGTGTTCTTCCATATATCTACGCATTTCACCGCTACACATGGAATTCCACTCTCCTCTTCTGCACTCAAGTCTCCCAGTTTCCAATGACCCTCCCCGGTTGAGCCGGGGGCTTTCACATCAGACTTAAGAAACCGCCTGCGCTCGCTTTACGCCCAATAAATCCG
+
CCCCCGGGGGGGGGGGGGGGGGGGGGGGGGGGGGGGGGFGGGGGFGGGGGGGGGGGGGGGGGGGGGGGGGGGGGEGEEGGGGGGGGGEEGFGGGGFGFGGGGEGGGGGGGGGGGGGGGGGGGGGGGGGEEEFGGGGGEFGGGGGFGGDGGGGGD8@EFFEFEFGGGGGGFFGGGGGGGGGEGGDGGGGGGG6EGGGGGGGGGGFCCGGGGGGFGGGFDGGDGB(2ABFFFF:C<FBFFGGGEFFGGFB7FD
@M03364:276:000000000-BLYN8:1:1101:3473:9592 2:N:0:1
GGACTACTGGGGTTTCTAATCCTGTTTGCTCCCCACGCTTTCGCACCTGAGCGTCAGTCTTTGTCCAGGGGGCCGCCTTCGCCACCGGTATTCCTCCAGATCTCTACGCATTTCACCGCTACACCTGGAATTCTACCCCCCTCTACAAGACTCTAGCCTGCCAGTTTCGAATGCAGTTCCCAGGTTGAGCCCGGGGATTTCACATCCGACTTGACAGACCGCCTGCGTGCGCTTTACGCCCAGTAATTCCG
+
CC9CCGGFFGGGCCGGGGGGGGGGGGGGGGGGGGEGGGGGGGGGGGGGGGGGGGGGGGGGGGC,EFGGGGGGGGGGGDGGGGG7FFGGGGGGGGGGGGGGGGGGGGGGGGGGCGGGGDGGGGGGGGGGCGGGFFDAFGGCGGEGCFFGCCCF?EDGGGGGGGGFFFFGG5CFFGFGFAFGGGGGFCC?FG?FGGGGD8C,BDFCCGGGGDD7>:C+7;CC5EE6:FFF:D5:397AFB*:5)(/C76<FF2
@M03364:276:000000000-BLYN8:1:1101:5274:9616 2:N:0:1
GGACTACCGGGGTATCTAATCCTGTTTGCTCCCCACGCTTTCGCACCTGAGCGTCAGTCTTCGTCCAGGGGGCCGCCTTCGCCACCGGTATTCCTCCAGATCTCTACGCATTTCACCGCTACACCTGGAATTCTACCCCCCTCTACGAGACTCTAGCTTGCCAGTTTCAAATGCAGTTCCCAGGTTGAGCCCGGGGATTTCACATCCGACTTGACAGACCGCCTGCGTGCGCTTTACGCCCAGTAATTCCC
+
CCCCCGGGGGGGGGCGGGGGGFGGFGGGGGGGGGGGGGGGGGGGGGGGGGGGGGGGGGFGGGGGGGGGGGGGDDEGGGGGGGEFGGGGGGGGFFGFGGGGGFGGGGGGGGCGFGGFFFGGGGGFFFGGFFFD;=FGGGGGGDGGFEFGGGGGGFGGGGGGGGGGFGGGGFGGFGGGEFFGGGFGGFG?CGCGCGGEC8?CGG?7ACGG3)>DCGGGFFFCEGBBBF>B6>EF737991>CEB(9C77)2C*
@M03364:276:000000000-BLYN8:1:1101:23100:9624 2:N:0:1
GGACTACCGGGGTTTCTAATCCTGTTTGCTCCCCACGCTTTCGCACCTGAGCGTCAGTCTTCGTCCAGGGGGCCGCCTTCGCCACCGGTATTCCTCCAGATCTCTACGCATTTCACCGCTACACCTGGAATTCTACCCCCCTCTACGAGACTCTAGCTTGCCAGTTTCAAATGCAGTTCCCAGGTTGAGCCCGGGGATTTCACATCTGACTTAACAAACCGCCTGCGTGCGCTTTACGCCCAGTAATTCCG
+
CCCCCGGGGGGGGGGGGGGGGGGGGGGGGGGGGGGGGGGGGGGGGGGGFGGGGGGGGGGGGGGGGFGGGGGGGGGGGGGGGGGGGGGGGGGGGGGGGFFFFGGGGFGGGGGGFGGGGGGGGGGGGFGGG8BFFGGGGFGGGGGGGGGCEEGGFEFEFCFEFFG?GGGFGECGGGCFCF,DE9?CGGGGGGCFEDCE5EEFFFGGFGG7FFFCCFGGGGFGDGFBFFFF?DFFGGGFFFGEGF??F7BACD*
@M03364:276:000000000-BLYN8:1:1101:7697:9650 2:N:0:1
GGACTACTGGGGTATCTAATCCTGTTTGCTCCCCACGCTTTCGAGCCTCAGTGTCAGTTACAGGCCAGAGAGCCGCTTTCGCCTCCGGTGTTCCTCCATATATCTACGCATTTCACCGCTACACATGGAATTCCACTCTCCTCTTCTGCACTCAAGTTCCCCAGTTTCCAATGACCCTCCACGGTTGAGCCGTGGGCTTTCACATCAGACTTAAGAAACCGCCTGCTCTCGCTTTACGCCCAATAAATCCG
+
CCCCCGGGGGGGGGGGGGGGGGGGGGGGGGGGFGGGGGGGGFGGGGGGGGGGGGGGGGGGGGGGGGFGGGGGGGGGFGDDFFGGGGGGGGGGGGGGGGGGGGGGGGGGGGGGGGGGGGGEGGFFFGGGFGEGGGGGGGGGGGGGGFFGGFGGGGGFDDDFFGGGEFGGGGGGGGGFGGGG?EEGGGGGGGGGGD>EGGGGGGG7BC>GGGGGGGCFCGGGFGD?2FEFFFFAGCGFFFGGGB?FGGA6:88
@M03364:276:000000000-BLYN8:1:1101:18599:9656 2:N:0:1
GGACTACTGGGGTATCTAATCCTGTTTGCTCCCCACGCTTTCGCACCTGAGCGTCAGTCTTTGTCCAGGGGGCCGCCTTCGCCACCGGTATTCCTCCAGATCTCTACGCATTTCACCGCTACACCTGGAATTCTACCCCCCTCTACAAGACTCTAGCCTGCCAGTTTCGAATGCAGTTCCCAGGTTGAGCCCGGGGATTTCACATCCGACTTGACAGACCGCCTGCGTGCGCTTTACGCCCAGTAATTCCG
+
CCCCCGGGGGGGGGGGGGGGGGGGGGGGGGGGGGGGGGGGGGGGDGGGGGGGGGGGGGFGGGGGGGGGGGGGGGGGGGGGGGGGGGGGGDGGGGGGGGFFGGFGGGGGGGGGGGGGGGGGGGGGGFGGGGGGGGGEFDFGGGGGGGGGGGGGGGGGGFGGCFGGGGGGGGGGGGGGCFGG99DGGCEFGGEFCGGGGGGGGGGGFGFGDDCDG=77C5FGDGFF:FFF?EFFGGG:FFGGGF??GGFBGG6
@M03364:276:000000000-BLYN8:1:1101:3012:9656 2:N:0:1
GGACTACCCGGGTATCTAATCCTGTTTGCTACCCATGCTTTCGAGCCTCAGCGTCAGTTACAGACCAGACAGCCGCCTTCGCCACTGGTGGTCTTCCATATATCTACGCATTTCAACGCTACACATGGAGTTCCACTGTCCTCTTCTGCCCTCACGTATCCCAGTTTCCGATGCACTTCTTCGGTTGAGCCGAAGGCTTTCACATCCGACTTAGGAAACCGCCTGCGCTCGCCTTACGCCCAATAAATCCG
+
CC9CCGGGG>+@FG<@D9CFGF,@C9;CCADFC<666<EGCD:@;F@C8,EDFC:CGC,F9,C,66,@<<,BCFEFFED9F@C77EEG,B,89,@@?F,@?A;DF9FE7,4,9?<,:=7+FFFG?BF<,EAEFG;E,@4A4,=D,EFAC6,+44,@,,@D9ED?BFFFF6>+6BEA,@FGD,>CFCCC6,,56@@8E?8C<+EE+;57*/;;2+*+53=C):62()6>9)5))/:)=0=E=B0AFC8)**)
@M03364:276:000000000-BLYN8:1:1101:7190:9687 2:N:0:1
GGACTACTGGGGTTTCTAATCCTGTTTGCTCCCCACGCTTTCGCACCTGAGCGTCAGTCTTCGTCCAGGGGGCCGCCTTCGCCACCGGTATTCCTCCAGATCTCTACGCATTTCACCGCTACACCTGGAATTCTACCCCCCTCTACGAGACTCTAGCTTGCCAGTTTCAAATGCAGTTCCCAGGTTGAGCCCGGGGATTTCACATCTGACTTAACAAACCGCCTGCGTGCGCTTTACGCCCAGTAATTCCG
+
CCCCCGGGGGGGGGGGGGDFCGGGGGGGGGGGGGGGGGGGGGGGCFGGFGGGGGGGGGGGGGGGGGGGGGGGGGGGGGGGGGGGGGGGGDGGGGGGGG8FDEGGGGGGGGGDGGGGGDEGEGGG8CGGGFGGFFGGEFDFGGGGGGGGGDECGFFGGGGGGGGFFGGGCFGGCFFFGGGGG9BFGGGCFGG5?=EGCEFCFCGGCFGCDCCGGGGGF<EE:EEFFFFF<EEEGDGBF6EGGF?6D:B>GF2
@M03364:276:000000000-BLYN8:1:1101:26455:9695 2:N:0:1
GGACTACTGGGGTTTCTAATCCTGTTTGCTCCCCACGCTTTCGCACCTGAGCGTCAGTCTTCGTCCAGGGGGCCGCCTTCGCCACCGGTATTCCTCCAGATCTCTACGCATTTCACCGCTACACCTGGAATTCTACCCCCCTCTACAAGACTCTAGCCTGCCAGTTTCGAATGCAGTTCCCAGGTTGAGCCCGGGGATTTCACATCCGACTTGACAGACCGCCTGCGTGCGCTTTACGCCCAGTAATTCCG
+
CCCCC8EFDFGG@C6FFC,ED@FGGGGGGGGGCEGEEEGGGFFGGGGGGCFGGFFEDGFCDFGGGGGGAFCF>:FFGG@FGEG7CFGCCE<AFFE<EFF9=A,,E,<4+@B?EGGFECF+>7?F8BEG,AFFAF9CECFGGECF9;DFFGGGFGFFA89CDD,6@FGGEC6DCADCFGF79FF8F9EF6>D:CEGG**?CFFFFC4C8<)/7CFDFGCC5>GE:076B073><CF2@6EE*739:?FBGG<
@M03364:276:000000000-BLYN8:1:1101:3103:9715 2:N:0:1
GGACTACCGGGGTTTCTAATCCTGTTTGCTACCCATGCTTTCGAGCCTCAGCGTCAGTTACAGACCAGACAGCCGCCTTCGCCACTGGTGTTCTTCCATATATCTACGCATTTCACCGCTACACATGGAGTTCCACTGTCCTCTTCTGCACTCAAGTTTCCCAGTTTCCGATGCACTTCTTCGGTTGAGCCGAAGGCTTTCACATCAGACTTAAGAAACCGCCTGCGCTCGCTTTACGCCCAATAAATCCG
+
CCCCCGGGGGGGGGGGGGGGGGFFGGGGGGGGGGGGGGGGGGGGGEGGGDGGGGGGGGGFGGGGGGGGGGGGGFGGGGGGGGGGGGGGFGGEGGGGAFDGGGCFGGGGGGGGGGGFGGGGGGGGCCFGDDFGGFFGGGGBFGGGGGGGGGGGFGGGFFGGACGGGGADGGGGGGGGGGFGGGGGGEGGCGGGEGGCGGGGDGGGF>:F>F>FGGF7CDGGFGEDBF@428>EGGG<F?EEDED;CGFEGGD
@M03364:276:000000000-BLYN8:1:1101:13411:9719 2:N:0:1
GGACTACCGGGGTATCTAATCCTGTTTGCTCCCCACGCTTTCGAGCCTCAGCGTCAGTTACAGACCAGAAAGCCGCCTTCGCCACTGGTGTTCCTCCATATATCTACGCATTTCACCGCTACACATGGAATTCCGCTTTCCTCTTCTGCACTCAAGTGATCCAGTTTCCAATGACCTTCCACGGTTGAGCCGTGGGCTTTCACATCAGACTTAAATCACCGCCTGCGCTCCCTTTACGCCCAATAAATCCG
+
CCCCCGGGGGGGGGGGGGGGGGGGGGGGGGGGGGGGGGGGGGGGGGGGGGGGGGGGGGGGGGGGGGGGGGGGGGGGGGGGGGGGGGGGGGGGGGGGGGGGGGGGGGFGGGGGGGGGGGGGGGGGGCGGGGGGGGGGGGGGGGGGGGGGGGGGGGGGGGGGGGGGGGGGGGGGGGGGGGGGGGGGGGGGGGGGGGGGGGGGGGGGFGGGGGGGGGGGGGGGBGFFFFFFFFEFGGG967EGGFFFDGA37D/
@M03364:276:000000000-BLYN8:1:1101:5622:9724 2:N:0:1
GGACTACTGGGGTTTCTAATCCTGTTTGCTCCCCACGCTTTCGCACCTGAGCGTCAGTCTTCGTCCAGGGGGCCGCCTTCGCCACCGGTATTCCTCCAGATCTCTACGCATTTCACCGCTACACCTGGAATTCTACCCCCCTCTACGAGACTCTAGCTTGCCAGTTTCAAATGCAGTTCCCAGGTTGAGCCCGGGGATTTCACATCTGACTTAACAAACCGCCTGCGTGCGCTTTACGCCCAGTAATTCCG
+
CCCCCGGGGGGGGEDFFGGGGFGGGGGGGGFGGGGGGGGGGGGGGGGGGGGGCFGGGGGGGGGGGGGGFCFGGGGGGGGGGGFGGGGGGGGGGFFGGGEFFGGGGGA@FGGEGGGGFEGGDGGGGFGFGGGGGGGGGGCFGGGGGGGGGGGGGGGGGGGGGEE?FFGFFGGFGGGGGGDGGGGGGGGGGGGCE5EG=ECFGGGGC4;FFGGGGFFFGGGFEGFF@FFD<EDFDCD<F?GGG>??*:BAFF6
@M03364:276:000000000-BLYN8:1:1101:9253:9778 2:N:0:1
GGACTACTAGGGTTTCTAATCCTGTTTGCTCCCCACGCTTTCGCACCTGAGCGTCAGTCTTCGTCCAGGGGGCCGCCTTCGCCACCGGTATTCCTCCAGATCTCTACGCATTTCACCGCTACACCTGGAATTCTACCCCCCTCTACGATACTCTAGCTTGCCAGTTTCAAATGCAGTTCCCAGGTTGAGCCCGGGGATTTCACATCTGACTTAACAAACCGCCTGCGTGCGCTTTATGCCCAGTAATTCCG
+
CCCCCGGGGGGGGGGGGGGGGFEFGGGGGFGGGGGDGGEGFGE7FEGGGGGE::FFGGGGF9CEEGEGGGCCE:FE=?BFCCGEFGDGGGD??FFFGGGGGFFGC9FFGC@F<FF9EF7CEGGFFGAFFGGGCGGG3DFEEEGCAF?B+@C<FFAFGGFGFEGGGGGGFCCECFFGGGG7EE6CCF6C<86=CEEDDE,=7CFFCD7+;@D+2+;CG*AF5CB;()2>3<B>79<2*6+<:)3:7*/):00
@M03364:276:000000000-BLYN8:1:1101:6304:9784 2:N:0:1
GGACTACTGGGGTTTCTAATCCTGTTTGCTACCCATGCTTTCGAGCCTCAGCGTCAGTTACAGACCAGACAGCCGCCTTCGCCACTGGTGTTCTTCCATATATCTACGCATTTCACCGCTACACATGGAGTTCCACTGTCCTCTTCTGCACTCAAGTTTCCCAGTTTCCGATGCACTTCTTCGGTTGAGCCGATGGCTTTCACATCAGACTTAAGAAACCGCCTGCGCTCGCTTTACGCCCAATAAATCCG
+
CCCCCGGGGFFGGEGGGGGGGFGGEFFGGGFFCFFGFGEFFGEFFGEFFGGFGFGGGFFGG<FEEFGG<7FFGGGGGGEGGEGGGGGGGFGDF<FGGGGGGGGGDGGGGGGEGGGCFGGGGGGGCFFG8<EFGGGGGCDFGCGGFFGDEF8FGFGGECFCFGGGGFGFGGGGEGA9==DFGGGGFEGFGCG6CEECGGGGGGG9FDFCGGFGD7>FDGF>>:995F>EFFFFGGCCA;;CEFDFGGFEGGD
@M03364:276:000000000-BLYN8:1:1101:6897:9800 2:N:0:1
GGACTACTGGGGTTTCTAATCCTGTTTGCTCCCCACGCTTTCGAGCCTCAGCGTCAGTTACAGACCAGAGAGCCGCCTTCGCCACTGGTGTTCCTCCATATATCTACGCATTTCACCGCTACACATGGAATTCCACTCTCCTCTTCTGCACTCAAGTCTCCCAGTTTCCAATGACCCTCCCCGGTTGAGCCGGGGGCTTTCACATCAGACTTAAGAAACCGCCTGCGCTCGCTTTACGCCCAATAAATCCG
+
CCCCCGGGGGGGGGGGGFGGGGGGGGGGGGGGGGGGGGGGGGGGGGGGGGGGGGGGGGCACFGGGGGGGGFFGFGGGGGGGGGGGGGGGFGGGGGGGGGGGGGGGGGGCCFGDGGGGGGGGGGGGGGGFFFGGDAFGGCGGGGGFGGG9FGGGEFG@EGGGGGGEGGGCFGGGGG8DFFGG6CEGE>FDGGDGGDE5EGGGGGGFGGGGGFGGDD7DCCGDEEFD4>:0B3>D3C>F?EGGF:FGG=AGGC
@M03364:276:000000000-BLYN8:1:1101:8632:9817 2:N:0:1
GGACTACTAGGGTTTCTAATCCTGTTCGCTCCCCACGCTTTCGCACCTGAGCGTCAGTCTTCGTCCAGGGGGCCGCCTTCGCCACCGGTATTCCTCCAGATCTCTACGCATTTCACCGCTACACCTGGAATTCTACCCCCCTCTACGAGACTCTAGCTTGCCAGTTTCAAATGCAGTTCCCAGGTTGAGCCCGGGGATTTCACATCTGACTTAACAAACCGCCTGCGTGCGCTTTACGCCCAGTAATTCCG
+
CCCCCGGGGGGGGGGGGGGGGGGGGGGGGGGGGGGGGGGGGGGGGGGGGGGGGGGGGGGGGGGGGGGGGGGGGGGGGGGGGGGGGGGGGEGGGGGGGGGGGGGGGGGGGGGGGGGGGGGGGGGGGFGGGGGGGGGGGGGGGEGGGGGGGDGGFGGGGGGGGGGGG;EGGCGGGGGGGGGGGGDFGFFFF?FGGEGGC8CEFGGGFGGGGGGGGGGGGFGGAGB<1>>@:BEECDGAFFGGGFFFF7=<GG9
@M03364:276:000000000-BLYN8:1:1101:2940:9827 2:N:0:1
GGACTACTAGGGTATCTAATCCTGTTTGCTCCCCACGCTTTCGCACCTGAGCGTCAGTCTTCGTCCAGGGGGCCGCCTTCGCCACCGGTATTCCTCCAGATCTCTACGCATTTCACCGCTACACCTGGAATTCCACCCCCCTCTACGAGACTCAAGCCTGCCAGTTTCAAATGCAGTTCCCGGGTTGAGCCCGGGGATTTCACATCTGACTTAACAGACCGCCTGCGTGCGCTTTACGCCCAGTAATTCCG
+
CCCCCGGGGGGGGGGGGGGGGGGGGGGGGGGGGGDGGGGGGGGGGGGGGGFGGGGGGGGGGGGGGGGFGDGDGGGGGGGGGGGGGGGDGGGGGFEFG?FFFGGGGFFDFG7FFGGGGGGGGGGGGGGGGGGGGGFGGGD@EGGCBFFCEGGCFGFGFCFCGEG8FFAEFGGGFGGGFFGD9E5EG>E6CFGCGDBCECECGGGF7CGFFGFDG7++0;CFFGF:BF>F?EFEDCFFF6EGD@?6D*94*:2
@M03364:276:000000000-BLYN8:1:1101:7914:9844 2:N:0:1
GGACTACTGGGGTTTCTAATCCTGTTTGCTCCCCACGCTTTCGAGCCTCAGCGTCAGTTACAGACCAGAGAGCCGCCTTCGCCACTGGTGTTCCTCCATATATCTACGCATTTCACCGCTACACATGGAGTTCCACTGTCCTCTTCTGCACTCAAGTTTGCCAGTTTCCGATGCACTTCTTCGGTTGAGCCGAGGGCTTTCACATCGGACTTACGAAACCTCCTGCGCTCGCTTTACGCCCAATAAATCCG
+
CCCCCEC9FGDGC:;FGCFGFGFAFFGGFFCCFEFG>FE@DFCCFFGEF8FC@@FE@F9;CEE,CFFF8CAFC<CFEE@=FEGGGGGG<6CFEGFGG,EFGAEDFGCA@FFEGFGGFGGC:FGFE8FGEEEEDF;?E,,98FFGBG9=D8EDD,DEFDF,3EDFFC9==>+@=C8,=66=,@DCCBE7?,,++**;@DFGG7D9@C*39C4F>+28*/:6);?=EA@E9>:):**6:,=:C37)7;*6D79
@M03364:276:000000000-BLYN8:1:1101:5205:9856 2:N:0:1
GGACTACAGGGGTTTCTAATCCTGTTTGCTCCCCACGCTTTCGCACCTGAGCGTCAGTCTTTGTCCAGGGGGCCGCCTTCGCCACCGGTATTCCTCCAGATCTCTACGCATTTCACCGCTACACCTGGAATTCTACCCCCCTCTACAAGACTCTAGCCTGCCAGTTTCGAATGCAGTTCCCAGGTTGAGCCCGGGGATTTCACATCCGACTTGACAGACCGCCTGCGTGCGCTTTACGCCCAGTAATTCCG
+
CCCCCFGGGGGGGGGGGGGGGGGGGGGGGGGGGGGGGGGGGGGGGGGGGGGGGGGGGGGGGGGGGGGGGGGGGGGGGGGGGGGFGFGGGEGGFGGGGGGGGGGGFFFEGGGGGGGGGGGGGGGGGGGGGGGGGGGGFGGGGGGGGGGGFCGGGGGGGFFFGFGFGGGGGGGFGFFGGGGGGGGGGGFF6CGGEDEGGGGGFGGGFGGDGDGDGGFDCGGGDGFFFFFFB>E:57FFBBEGGFF?>FF9GF9
@M03364:276:000000000-BLYN8:1:1101:16133:9879 2:N:0:1
GGACTACCAGGGTTTCTAATCCTGTTTGCTCCCCACGCTTTCGCACCTGAGCGTCAGTCTTTGTCCAGGGGGCCGCCTTCGCCACCGGTATTCCTCCAGATCTCTACGCATTTCACCGCTACACCTGGAATTCTACCCCCCTCTACAAGACTCTAGCCTGCCAGTTTCGAATGCAGTTCCCAGGTTGAGCCCGGGGATTTCACATCCGACTTGACAGACCGCCTGCGTGCGCTTTACGCCCAGTAATTCCG
+
CCCCCGGGGGGGGGGGGGGGGGGGGGGGGGFGGGGGGGGGGGGGGGGGGGGGGGGGGGGGGGGGGGGGGGGGGGGGGGGGGGGGGGGGGGGGGGGGGGGGGGGGGFGGGGGGGGGGGGGGGGGGGFCFGGGGGGGGGGFGEGGGGGG?9=DDGGGGGGGGG7EFGGGGGG>CFGGGGGGGGGGFGGGGGGGCGGDGGCGGGFGGFGG:DGGGGGGGGFGGBGFFFF9>1>DFDDGFF<EEG>?FGGFFGG7
@M03364:276:000000000-BLYN8:1:1101:17289:9921 2:N:0:1
GGACTACTGGGGTATCTAATCCTGTTTGCTCCCCACGCTTTCGCACCTGAGCGTTAGTCTTTGTCCAGGGGGCCGCCTTCGCCACCGGTATTCCTCCAGATCTCTACGCATTTCACCGCTACACCTGGAATTCTACCCCCCTCTACAAGACTCTAGCCTGCCAGTTTCGAATGCAGTTCCCAGGTTGAGCCCGGGGATTTCACATCCGACTTGACAGACCGCCTGCGTGCGCTTTACGCCCAGTAATTCCG
+
CCCCCGGGGGGGGGGGGGGGGGGGGGGGGGGGGGGGGGGGGGGGGGGGGGGGGG7FFGGGGGGGGGGGGGGGGGGGGGGGGGGGGGGGGGGGGGFGGGGGGGGGGGGGGGGGGGGGGGGGGGGGFFGGGGGGGGGFFGGGGGGGGGGGGGGFGGFGGGGGGGGGGGGGDGGGGGGGGFCGGGGGGGGGGGGGGGGGDGGGFGGGFGGDGGGGGFFGGGGGFGFFFF>DFFFFD7FDFBGEGF2;7:B<GG4
@M03364:276:000000000-BLYN8:1:1101:18007:9928 2:N:0:1
GGACTACCAGGGTATCTAATCCTGTTTGCTCCCCACGCTTTCGAGCCTCAGCGTCAGTTACAGACCAGAGAGCCGCCTTCGCCACTGGTGTTCCTCCATATATCTACGCATTTCACCGCTACACATGGAATTCCACTCTCCTCTTCTGCACTCAAGTCTCCCAGTTTCCAATGACCCTCCCCGGTTGAGCCGGGGGCTTTCACATCAGACTTAAGAAACCGCCTGCGCTCGCTTTACGCCCAATAAATCCG
+
CCCC@ECFEFDGEGFGGFCFGGGG6CEGGGGGGGGGGGGEGAC@C@FGGGGGGCFGGFGGGGFDF@@E@E@@<CFEGCCFDG7FCECC<BFGF?EFGGGGF<,EFFGGEBFGGGGGGGGGGGGGD=<EGFFFGF9F=E9EFGGGEEC9EFEDGDG8EAF>CF?F<C@E:=>EE3EEGGGCGGG>F>EGGGGG*C8EG5C?C>FFFFF4088>C8C+:CG=.:3,,87>BD>EDFG<F<GGGF?4CGB>FF3
@M03364:276:000000000-BLYN8:1:1101:11187:9938 2:N:0:1
GGACTACAGGGGTTTCTAATCCTGTTTGCTCCCCACGCTTTCGCACCTGAGCGTCAGTCTTTGTCCAGGGGGCCGCCTTCGCCACCGGTATTCCTCCAGATCTCTACGCATTTCACCGCTACACCTGGAATTCTACCCCCCTCTACGAGACTCTAGCTTGCCAGTTTCAAATGCAGTTCCCAGGTTGAGCCCGGGGATTTCACATCTGACTTAACAAACCGCCTGCGTGCGCTTTACGCCCAGTAATTCCG
+
CCCCCGGGGGGGGGGGGGGGGGGGGGGGGGGGGGGGGGGGGGGGEGGGGGGGGGGGGGGGGGGGGGFGGDGGGGGGGGGGGGGGGGGGGGGGFGGGGGGGEGGGGGGGGGEGGGGGGGGGEGGGGGGGGGGGGGGGGGGGGGGGGGGGE>EGDGGFGGGGGGGCGGGGGGGGGGGEFFGGGGGGGGGGGGGGEGGGGGGGG7FGFGFFFGGGGGGDGF8FEDEFFFF>())8CDG>F:ECE>?FC>?47:*
@M03364:276:000000000-BLYN8:1:1101:7795:9944 2:N:0:1
GGAGTACAAGGGTGTCTAATCCTGTTCGATCCCCAGGCTTTCGTGCCTCAGCGTCAGTGATAGACCAGAACGTCGTCTTTGCCACTGGTGTTCATCCATATATCTACGGATTTGACCGCTACACATGGAATTGCACTTTCCTCTGCTGCACTCACGTGCGCCAGCTTCCAATCAATCTCGCCGGTTCACCTGTGGGCTTTCACATCCGCCTAGAGTGACCGCCGGCGCGCTCTTTACGCCCATAAAATCCT
+
----8,C,,-,86,6CF6,C@,,,-6,B,,CF,,,,,66,6CC,,6C@E<F,+,6,B6,;,<,,;CF,,,9@6:@+C,D,,,,,:,6@CFFGG,;,C5,5,,,5,9<D,,,4,,,C,CF6++44CFG?FFC,,,9A4,,54,96,,=,9D8=E88,4,++@B+++,,@8>,,,,,3@=F,++6+8@+,24,4,<?*A6BFGG7++***3/*****5++5,:*0(/)6)(:).:>+)+4EEG),)9**.7C*
@M03364:276:000000000-BLYN8:1:1101:17125:9944 2:N:0:1
GGACTACCAGGGTTTCTAATCCTGTTTGCTCCCCACGCTTTCGAGCCTCAGCGTCAGTTACAGACCAGAGAGTCGCCTTCGCCACTGGTGTTCCTCCATATATCTACGCATTTCACCGCTACCCATGGACTTCCAACCCCCTCTCCTGCACTCAAGTCCCCCAGTTTCCAATGCACCCAATGGTTGAGCCACTGCCTTTTCCATCAGACTTCAGAAACCACCTGCGCTCGCCTTACGCCCAATAAATCGGG
+
CCCCCGGCEDFEFFGFGC<EFFC9CE@DFFGGFEDFBFC,DC,CFEGCEF8<@@@FGF<F<9CFF,CFD8D,6C@@8,B,DFFEGF<F?<,BFGGFF,59EA,C,5FFCC:8?FCFFGC8+@,A=,A=E,5C=F=,,8++8+@+48@E@D,3@,6D@;3>DE8>>;,@DE;@,==,,6D83@F,D8CG6,,@,:FGCCAC+;,23*3AF5@++::+3;F5@C4))/()88;)1*25>6CEE)36;C7C**)
@M03364:276:000000000-BLYN8:1:1101:27266:9958 2:N:0:1
GGACTACCAGGGTATCTAATCCTGTTTGCTCCCCACGCTTTCGCACCTGAGCGTCAGTCTTTGTCCAGGGGGCCGCCTTCGCCACCGGTATTCCTCCAGATCTCTACGCATTTCACCGCTACACCTGGAATTCTACTCCCCTCTACAAGACTCTAGCCTGCCAGTTTCGAATGCAGTTCCCAGGTTGAGCCCGGGGATTTCACATCAGACTTAACAAACCGCCTGCGTGCGCTTTACGCCCAGTAATTCCG
+
CCCCCEF<;F@FG8FGGGGGGGFGGGGGGGGGGGGGGGGGGGGCFGGGCEGGEGGGGGFC@CFGGGGGDF7:FGGGGGGGGGGGGGEEGFGGG9EGGF8BF8@AEFGGGGGGGGGGDGGCGGGG,EF<F4CFGGGGGCFGGGGGEG>9B@FGGDDFE3@DCEGGGGGG@+@C6EF7EGG<?FFCF,,4@FFGC88C*8B,+=GFAC+08FG++4:C**AFDG:@@A65(=3BGCGBFBGGDD<FG>4)*:2
@M03364:276:000000000-BLYN8:1:1101:13205:9967 2:N:0:1
GGACTACTAGGGTTTCTAATCCTGTTTGCTACCCATGCTTTCGAGCCTCAGCGTCAGTTACAGACCAGACAGCCGCCTTCGCCACTGGTGTTCTTCCATATATCTACGCATTTCACCGCTACACATGGAGTTCCACTGTCCTCTTCTGCACTCAAGTTTCCCAGTTTCCGATGCACTTCTTCGGTTGAGCCGAAGGCTTTCACATCAGACTTAAGAAACCGCCTGCGCTCGCTTTACGCCCCATAAATCCG
+
CCCCCGGFFGFGGGGGGGGFGGGGGGGGGGGGGGGGGGGFGGGGGGEGGGGG+FFEGGGEFGG,C<CFGGGGG<FGGGGGGGGGGGFGFFGGFECEC<BFGGDFFFB4:?CGGE9FGEGG7>EFEFG?B8FCCGAGE@EFGDFFA@;E,=DDFFGGGGG;FEFCFFGG88+BEGGD8@?D=BE+CEGFFGG>E@BCFGEF7CEF<*+;DFC9DC?++*@,/9>ABF2A@4)6*29=C65=C),;>61<771
@M03364:276:000000000-BLYN8:1:1101:25837:9979 2:N:0:1
GGACTACAGGGGTTTCTAATCCTGTTTGCTCCCCACGCTTTCGCACCTGAGCGTCAGTCTTCGTCCAGGGGGCCGCCTTCGCCACCGGTATTCCTCCAGATCTCTACGCATTTCACCGCTACACCTGGAATTCTACCCCCCTCTACGAGACTCTAGCTTGCCAGTTTCAAATGCAGTTCCCAGGTTGAGCCCGGGGATTTCACATCTGACTTAACAAACCGCCTGCGTGCGCTTTACGCCCAGTAATTCCG
+
CCCCCGGGGGGGFEDGGGGGGGGGGGGGGGFGGGGFGGGGEGEDGGGFCEFFGGGGGGGGGGGGGGGGGEGGGGGGGGGGGGFGGGGGGDFGGFGGGGGGGGGGFGGGGGEGGGGGGGGGGGEGGGGGGFFGGGFF988FEGGGGGGG+@EGC9E,=@BBFGGGGFFFCF;C9EFGD9;EGGFGGDFFFFCF5CECCCFC@797ADGGGDCFGFGGGGGGEEA2?FB:?EF@DGDBFBG*:>BFG7=47C7
@M03364:276:000000000-BLYN8:1:1101:20395:10005 2:N:0:1
GGACTACTGGGGTTTCTAATCCTGTTTGCTACCCATGCTTTCGAGCCTCAGCGTCAGTTACAGACCAGACAGCCGCCTTCGCCACTGGTGTTCTTCCATATATCTACGCATTTCACCGCTACACATGGAGTTCCACTGTCCTCTTCTGCACTCAAGTTTCCCAGTTTCCGATGCACTTCTTCGGTTGAGCCGAAGGCTTTCACATCAGACTTAAGAAACCGCCTGCGCTCGCTTTACGCCCAATAAATCCG
+
CCCCCFFGFGGGFCF,CFGGGGGGGGCFGGAEFCFAC@FGGFFDFGGGGFDGGGGGGGAEFFGGGEEGGGGGG<CEEGGFFEEGGGFFF8EEEA9@E9EGFGGGGCECFEDGGGDFFCFGGGGG?A?EBFGGFCDFGGFFGGGF,>DFFDGGGG@FGGGGEFGGFE,,D8BB+3,6EFFGGGGGDCC==DDC683@?8DCCDC7EGDGFGGFGFGDFGGF4CA)08//50?6CFFCF;G:EE34;*+.26:
@M03364:276:000000000-BLYN8:1:1101:6880:10011 2:N:0:1
GGACTACTAGGGTTTCTAATCCTGTTTGCTCCCCACGCTTTCGCACCTGAGCGTCAGTCTTTGTCCAGGGGGCCGCCTTCGCCACCGGTATTCCTCCAGATCTCTACGCATTTCACCGCTACACCTGGAATTCTACCCCCCTCTACAAGACTCTAGCCTGCCAGTTTCGAATGCAGTTCCCAGGTTGAGCCCGGGGATTTCACATCTGACTTGACAGACCGCCTGCGTGCGCTTTACGCCCAGTAATTCCG
+
CCCCCFFGGGGGFGGGGGGGGGGGFGGGGGGGGGGGDGGGGGGGGCFGGG?FEGGGGGGFGGGGGGFG@CCCEGGGGGGGGGGGGGGGGGGGGDEGG,EFFFGGFFGGGGCFGGGGGFCGDCAFGG??8FF>FEGF9D+@B3>DDCGCF8FFGGFGGEFCCDFFB,@FEGDFGGFCFGGG6DCEFFGGGGGFEDEGGGFCFGG7=67CCDGGCGGFG4@*8=5(35@>35.7C<FF??GGC5()2:*6C:0
@M03364:276:000000000-BLYN8:1:1101:22041:10018 2:N:0:1
GGACTACCAGGGTTTCTAATCCTGTTTGCTCCCCACGCTTTCGAGCCTCAGTGTCAGTTACAGGCCAGAGAGCCGCTTTCGCCTCCGGTGTTCCTCCATATATCTACGCATTTCACCGCTACACATGGAATTCCACTCTCCTCTCCTGCACTCAAGTCTCCCAGTTTCCAATGCACACAATGGTTGAGCCACTGCCTTTTACATCAGACTTAAGAAACCACCTGCGCTCGCTTTACGCCCAATAAATCCGG
+
CCCCCGFFGGGGGGGGGGGGGGGGGGGGGGGGGGGGGGGGGGGGGGGGGGGGGGGGGGGGGFGGFFGGGGFEGGGGEGGGGDGGEGGGGGGGGGGGGGGGGGGGGGGGGGGGGGGFGGGGGGGGGFGDFFFGGGGGGGGGGGECEGGGGGFDGDGGFF;>9EFFGGGFGCGGGGGGGGEGFFDGGGFGCFFFGGGFFFGFFGG@FC*CGGC<@88DFG6,0=6=BFB*/:?E<CC4)2CGEF@AG+17DDC
@M03364:276:000000000-BLYN8:1:1101:14992:10022 2:N:0:1
GGACTACTGGGGTTTCTAATCCTGTTTGCTCCCCACGCTTTCGAGCCTCAGCGTCAGTTACAGACCAGAGAGCCGCCTTCGCCACTGGTGTTCCTCCATATATCTACGCATTTCACCGCTACACATGGAATTCCACTCTCCTCTCCTGCACTCAAGTCTCCCAGTTTCCAATGCACACAATGGTTGAGCCACTGCCTTTCACATCAGACTTAAGAAACCGCCTGCGCTCGCTTTACGCCCAATAAATCCGG
+
CC@BCFGGGGGGEGGGFGGGGGGGFGGGGGGGGFGGEGGGFGGGFFGGGGGGGGGGGGGGGG@CFGGGGGGEFCEGGGGGGGGEFGCGF8FGGGAGGGGGF<9FCFFGGGGGGGGGGEGCCF,?EEFFFGGGGGGFFGGG@EDD>EGGGGGGGFDFG9=BBFFGFAFGGGGF8FGGCFCDGGGGGGG6C3BFGGGGGGGGGGGFFGF>FGGGFG>FFG@7@*:>BD2A@EFFGGF=DDC7*8@=CFA?;<7
@M03364:276:000000000-BLYN8:1:1101:5215:10029 2:N:0:1
GGACTACTGGGGTTTCTAATCCTGTTTGATCCCCACGCTTTCGCACATCAGCGTCAGTTACAGACCAGAAAGTCGCCTTCGCCACTGGTGTTCCTCCATATCTCTGCGCATTTCACCGCTACACATGGAATTCCACTTTCCTCTTCTGCACTCAAGTTTCCCAGTTTCCAATGACCCTCCACGGTTGAGCCGTGGGCTTTCACATCAGACTTAAGAAACCGCCTACGCGCGCTTTACGCCCAATAATTCCG
+
CCCCCGGGGGGGGGGGGGGGGFGGGGGGGGGGGGGGGGGGGGGGGGGGGGGGGGGGGGGGGGGGGGGGGGGGGGGGGGGGGGGGGGGGGGGGGGGGGGGGGGFGGGGGGGEGGGGGGGGGGGGFGGGGGGGGGGGGGFGGGGGGGFGGFGFFGGGGGGGGGGGG>EFF=FFGGGGGFFGGGGGGGGGCFGGDGGGGECCFFGGG>C:FF5DGG8CDFGG7AGFF9;>ABDDECDCCC3CGGF0)2;AEC>F
@M03364:276:000000000-BLYN8:1:1101:20701:10031 2:N:0:1
GGACTACAGGGGTTTCTAATCCTGTTTGCTCCCCACGCTTTCGAGCCTCAGTGTCAGTTACAGGCCAGAGAGCCGCTTTCGCCTCCGGTGTTCCTCCATATATCTACGCATTTCACCGCTACACATGGAATTCCACTCTCCTCTCCTGCACTCAAGTCTCCCAGTTTCCAATGCACACAATGGTTGAGCCACTGCCTTTTACATCAGACTTAAGAAACCACCTGCGCTCGCTTTACGCCCAATAAATCCGG
+
CCCCCGGGGGGGGGGGFFGGGGGGGGGGGGGGGGGGGGGGGGGGGGGGGGGGGGGGGGGGGFEDGGGGGFGGGGGGGDGGGGGGGGGGGGGGGGGGGGGGGGGGGGGGGGGGGGGGGGGGGGGGGGGGGFGGGGGGCGGGGGGGGGGGGGGGFCGGGGEDBFGGGGGGGGGGGGGGG@+DCF8DGGGGGEGGGGFGGGGG+?FGFDGGGGGGFFCGFG8;>?>=9DFFFFFDGGGFF2ECGFFFDGFF<DG
@M03364:276:000000000-BLYN8:1:1101:21135:10107 2:N:0:1
GGACTACACGGGTTTCTAATCCTGTTTGCTACCCACGCTTTCGCACCTGAGCGTCAGTCTTCGTCCAGGGGGCCGCCTTCGCCACCGGTATTCCTCCAGATCTCTACGCATTTCACCGCTACACCTGGAATTCTACCCCCCTCTACGAGACTCTAGCTTGCCAGTTTCAAATGTAGTTCCCAGGTTGAGCCCGGGGATTTCACATCTGACTTAACAAACCGCCTGCGTGCGCTTTACGCCCAGTAATTCCG
+
CCCCCGGGGGGGGGGGGGGGGGGGGGGGGGGGGGGGGGGGGGGGGGGGGGGGGGGGGGGGGGGGGGGGGGGGGGGGGGGGGGGGGGGGGGGGGGGGGGGGGGGGGGGGGGGGGGGGGGGGGGFFGGGGGGGFGGGGGGGGEDGFGGGGGEGGGGGGGGGGGGAEGGGCGFGECGGGGGGGGGGGGGGGGGGGEEGEEGGGGGGFCGGGF7>FCGGGGGGG>EFFFF>F:B3BGGGA=:GGDF19FFFAGG2
@M03364:276:000000000-BLYN8:1:1101:22717:10119 2:N:0:1
GGACTACAGGGGTTTCTAATCCTGTTTGCTCCCCACGCTTTCGCACCTGAGCGTCAGTCTTTGTCCAGGGGGCCGCCTTCGCCACCGGTATTCCTCCAGATCTCTACGCATTTCACCGCTACACCTGGAATTCTACCCCCCTCTACGAGACTCTAGCTTGCCAGTTTCAAATGCAGTTCCCAGGTTGAGCCCGGGGATTTCACATCTGACTTAACAAACCGCCTGCGTGCGCTTTACGCCCAGTAATTCCC
+
CCCCCGGGGGGGGGGGGGGGGGGGGGGGGGGGGGGGGGGGGGGGGGGGGGGGGGGGGGGGGGGGGGGGGGGGGGGFGGGGGGGGGGGGGGGGGGGGGFGGGGGCGGGGGGGGGGGGGGGGGFGGGGGGGGGGGGGGGGGGGGGGGFDEDEECGFGGGGFFGFGGGGGGGFFGGGGGGGGGGFGGGGGFGGG5EEGGDGGCFFGGFGCGFGGGGGGFGGGGFGFDFF0>?EFFGGGF?BGGGFFFGGF9CF*
@M03364:276:000000000-BLYN8:1:1101:22040:10131 2:N:0:1
GGACTACAAGGGTTTCTAATCCTGTTTGCTCCCCACGCTTTCGCACCTGAGCGTCAGTCTTTGTCCAGGGGGCCGCCTTCGCCACCGGTATTCCTCCAGATCTCTACGCATTTCACCGCTACACCTGGAATTCTACCCCCCTCTACAAGACTCTAGCCTGCCAGTTTCGAATGCAGTTCCCAGGTTGAGCCCGGGGATTTCACATCCGACTTGACAGACCGCCTGCGTGCGCTTTACGCCCAGTAATTCCG
+
CCCCCGGGGGGGFGGGGCGFGGGEFEGGGGGFGGGGGGGGGGGGGGGGGGGGGGGGGFGGGGGGGEFGGGEGGGGEEEFFGGBFGGDGGCGGGGFFFFGFFCCFFGGGGGDF9EFGCFECFEGGCFGGGGGFGGEFDDFG7=CFEGGEGFG??FGFGGGGGGCEGGFF>GGGFFGGDCCFGGGFFFC69B8=>CEG=GGFGGGGFGGGDDC37CFFGGGGFGF(0>BFB@BFGDFFF15?75?@7C@BG=7
@M03364:276:000000000-BLYN8:1:1101:15256:10151 2:N:0:1
GGACTACTGGGGTTTCTAATCCTGTTTGCTCCCCACGCTTTCGCACCTGAGCGTCAGTCTTCGTCCAGGGGGCCGCCTTCGCCACCGGTATTCCTCCAGATCTCTACGCATTTCACCGCTACACCTGGAATTCTACCCCCCTCTACGAGACTCTAGCTTGCCAGTTTCAAATGCAGTTCCCAGGTTGAGCCCGGGGATTTCACATCTGACTTAACAAACCGCCTGCGTGCGCTTTACGCCCAGTAATTCCG
+
CCCCCFGGGGGGGGGGGGGGGGGGGGGGGGGGGGGGGGGGGGGGGGGGGGGGGGGGGGGGGGGGGGGGGGGGGGGGGGGGGGGGGGGGGGGGGGGGGGGGGGGGGGGGGGFGGGGGGGGDBGGGGGGFGCGGGFGGGGGGGGGGGGGDGGGGGGGGGFFGGGGGGGGGGGFFFGFGGGGGFGGGG?FGFFGGGGGGGGGFGFCF7;CFGGCGGG7FGGGGFD>(8>0@BFF>GGGAF<EGE@<FGDF4CC*
@M03364:276:000000000-BLYN8:1:1101:16906:10163 2:N:0:1
GGACTACTGGGGTTTCTAATCCTGTTTGCTCCCCACGCTTTCGCACCTGAGCGTCAGTCTTTGTCCAGGGGGCCGCCTTCGCCACCGGTATTCCTCCAGATCTCTACGCATTTCACCGCTACACCTGGAATTCTACCCCCCTCTACGAGACTCTAGCTTGCCAGTTTCAAATGCAGTTCCCAGGTTGAGCCCGGGGATTTCACATCTGACTTAACAAACCGCCTGCGTGCGCTTTACGCCCAGTAATTCCG
+
CCCCCGGGGGGGGGGGGGGGGGGGGGGGGGGGGGGGGGGGGGGGGGGGGGGGGGGGGGGGGGGGGGGGGGGGGGGGGGGGGGGGGGGGGGGGGGGGGGGGGGGGGGGGGGGGGGGGGGGGGGGGGGGGFGGGGGGGGCGGGGGGAFF6CEGGGGFGGGGGGGGGGGGGFGGGGGGGGGGGGFGGGGGGGGGGGDGGEEGGGGGGADCFFGGCCFGGFGGGFGFF;FFEFFFFG:G2F?GEGE6?GCF<>F4
@M03364:276:000000000-BLYN8:1:1101:13286:10184 2:N:0:1
GGACTACTGGGGTTTCTAATCCTGTTTGCTCCCCACGCTTTCGCACCTGAGCGTCAGTCTTCGTCCAGGGGGCCGCCTTCGCCACCGGTATTCCTCCAGATCTCTACGCATTTCACCGCTACACCTGGAATTCTACCCCCCTCTACGAGACTCTAGCTTGCCAGTTTCAAATGCAGTTCCCAGGTTGAGCCCGGGGATTTCACATCTGACTTAACAAACCGCCTGCGTGCGCTTTACGCCCAGTAATTCCG
+
CCCCCGGGGGGGGGGGGGGGGGGGGGGGGGGGGGGGGGGGGGGGGGGGGGGGGGGGGGGGGGGGGGGGGGGGGGGGGGGGFGGGGGGGGGGGGGGGGGGGGGGGGGGGGGGGGGGGGDGGGGGGGGGGGGGGGGGGGGGGGGGGFDFG8EEGGGGGGGGGGGGGGGGGGGGGGGDGGFGGFGFGGGGGGGGGDGGGCGGGGFGFFFGFFCDGGGGGCGGGFGB;DF>EFFFFDGGBFFGGG>:FGGFFFF2
@M03364:276:000000000-BLYN8:1:1101:2865:10189 2:N:0:1
GGACTACTGGGGTTTCTAATCCTGTTTGCTCCCCACGCTTTCGCACCTGAGCGTCAGTCTTCGTCCAGGGGGCCGCCTTCGCCACCGGTATTCCTCCAGATCTCTACGCATTTCACCGCTACACCTGGAATTCTACCCCCCTCTACGAGACTCTAGCTTGCCAGTTTCAAATGCAGTTCCCAGGTTGAGCCCGGGGATTTCACATCTGACTTAACAAACCGCCTGCGTGCGCTTTACGCCCAGTAATTCCG
+
CCCCCGGGGGGGGGGGGGGGGGCFGGGGGGGGGGGGGGGGGGGGGGFGGGGGGGGGGGGGGGGGGGGGGCFEGGGGGGGGGGGGGGGGGGGGGGGGGGGGFFGGGGFFGGGGGGFGFDGGGGGGGGGGGGGGGGGGGGGDEEGGGGGGGGGGFEFFGGGGGGCEFGFGGGGGGGGGGGGGGCFGGGGCGGGGGG>EC>FGGGGGCFFFFGGGGCC>CCFG:EEFDFBEFFFFGGGAF0CGGE:FD>B):C>
@M03364:276:000000000-BLYN8:1:1101:23011:10210 2:N:0:1
GGACTACTGGGGTATCTAATCCTGTTTGCTCCCCACGCTTTCGCGCCTCAGCGTCAGTTGCGAGCCAAAGAGCCGCTTTCGCCACTGGTGTTCCTCCATATCTCTACGCATTTCACCGCTACACATGGAATTCCACTCTTCTCTCTCGCACTCAAGTCTTCCAGTTTCCAATGACCCTCCCCGGTTGAGCCCGGGGATTTCCCATCTGACTTAACAAACCGCCTGCGTGCGCTTTAAGCCCAGTAATTCCC
+
C9C<CDGCEFG@FCCF96<F<F<<CFEGGCFECFGGFCEBDFGGGDGEE,CFFGGGDGGFGED@EGGFCFGGCC:C7,BEFG:FB?E,C9E@FFGGGDFGA,@FFA<DFEGGEFEDGGG6=CDCFBDGE<E:FEE,4EFGGADD9,9+83@6DCD@E,EDGF8B,8,7@>9BEDF6CFECCEEGC>8,@,DFEGGGGGFGC+,*=6+=+BC7DDFGF58=0*56181A?;:)1*94*)<8C4,)*21)0?=
@M03364:276:000000000-BLYN8:1:1101:25337:10224 2:N:0:1
GGACTACAGGGGTATCTAATCCTGTTTGCTCCCCACGCTTTCGCACCTGAGCGTCAGTCTTCGTCCAGGGGGCCGCCTTCGCCACCGGTATTCCTCCAGATCTCTACGCATTTCACCGCTACACCTGGAATTCTACCCCCCTCTACGAGACTCTAGCTTGCCAGTTTCAAATGCAGTTCCCAGGTTGAGCCCGGGGATTTCACATCTGACTTAACAAACCGCCTGCGTGCGCTTTACGCCCAGTAATTCCG
+
CCCCCGGGGGGGGGGGGGGGGGGGGGGGGGGGGGGGGGGGGGGGGGGGGGGGGGGGGGGGGGGGGGGGGGCFGGGGGGGGGGGGGGGGGGGGGGGGGGGGGGGGGGGGGGFGGGGFGGGGGGGGGGGFFGGGGGGGGDFGGGGGEF?>ECEF?BEFGFFFFEGGGGGDAFGGGAGGFFFGGGGGGGG6<EEGGG>EEGGGGGGFFGFGGGFFGFGGGGGFFGE;DF;DFEBDGDGBF6EGE@:6:*=AG>9
@M03364:276:000000000-BLYN8:1:1101:7373:10227 2:N:0:1
GGACTACCAGGGTTTCTAATCCTGTTTGCTCCCCACGCTTTCGCACCTGAGCGTCAGTCTTTATCCAGGGGGCCGCCTTCGCCACCGGTATTCCTCCAGATCTCTACGCCTTTCACCGCTACACCTGGAATTCTACCCCCCTCTACAAGACTCTAGCCTGCCAGTTTCGAATGCAGTTCCCAGGTTGAGCCCGGGGATTTCACATCCGACTTGACAGACCGCCTGCGTGCGCTTTACGCCCAGTAATTCCG
+
CCCCCGFGGFGGGGGGGGGGGGGGGGGGGGGGGGGGGGGGGGGGGGGGGGGGGGGGE@FGFGGGGGGFFEEGGGGGGGGGGGGGGGGGGDGGGGGGGGGGGGGEFGGGG+BFFGGGFGGGGDFG8AEFDGGGGGGGGCDGGGGGFFFG?DFCBBFEFCFGGGGGGGCFGFGGCCCGGGGGGCGFGB66<EFGGGDEGGGFFD?:+*;9>D33::C>C*8=)*8;BF9>(7<:DDGDF(8?E>3FFFF>G?*
@M03364:276:000000000-BLYN8:1:1101:9223:10230 2:N:0:1
GGACTACTGGGGTTTCTAATCCTGTTTGCTCCCCACGCTTTCGCACCTGAGCGTCAGTCTTTGTCCAGGGGGCCGCCTTCGCCACCGGTATTCCTCCAGATCTCTACGCATTTCACCGCTACACCTGGAATTCTACCCCCCTCTACAAGACTCTAGCCTGCCAGTTTCGAATGCAGTTCCCAGGTTGAGCCCGGGGATTTCACATCCGACTTGACAGACCGCCTGCGTGCGCTTTACGCCCAGTAATTCCG
+
CCCCCGGFGGGGGGGGGGGGGGGGGGGGGGGGGGGGGGGGGGGGGGGGGGGGGGGGFGGGGGGGGGGGGGDGGGGGGGGGGGGGGGGGGGFFGGGGGGGFGGGGGGGGGGCEGGGGCFDGGGGGGGGGGGGGGGGGGGGGDCGGGGGG9ECFGGGGGGGGGG?FGGGGGGGCFGGCEEGGFGCFGGCGGGGGGGGGGC?9DGGGFFFCCDDGFDGGGFFFDCBFFFFE65>7DG*:F?E>=B?67DF<FG9
@M03364:276:000000000-BLYN8:1:1101:8363:10235 2:N:0:1
GGACTACAAGGGTTTCTAATCCTGTTTGCTACCCATGCTTTCGAGCCTCAGCGTCAGTTACAGACCAGACAGCCGCCTTCGCCACTGGTGTTCTTCCATATATCTACGCATTTCACCGCTACACATGGAGTTCCACTGTCCTCTTCTGCACTCAAGTTTCCCAGTTTCCGATGCACTTCTTCGGTTGAGCCGAAGGCTTTCACATCAGACTTAAGAAACCGCCTGCGCTCGCTTTACGCCCAATAAATCCG
+
CCCCCGGGGGGGGGGGGGGGGGGGGGGGGGGGGGGGGGGGGGGGGGGGGGGGGGGGGGGGGGGGGGGGGGGGGGGGGGGGGGGGGGGGGGGGGGGGGGGGGGGGGGGGGGGGGGGGGGGGGGGGGGGGGCGGGGGGGGGGGGFGGGGFGGGGGGFGGGGGGGGGGGGGGGGGGEFGGGGGGGGGGGGGGGGGDEGGGGFGFGGGFGGG>FGGGGGGGGGGFGADFFBFFEABGGGFFFGGGFFFGGAEG<:
@M03364:276:000000000-BLYN8:1:1101:25098:10247 2:N:0:1
GGACTACTAGGGTATCTAATCCTGTTTGCTACCCATGCTTTCGAGCCTCAGCGTCAGTTACAGACCAGACAGCCGCCTTCGCCACTGGTGTTCTTCCATATATCTACGCATTTCACCGCTACACATGGAGTTCCACTGTCCTCTTCTGCACTCAAGTTCCCCAGTTTCCGATGCACTTCTTCGGTTGAGCCGAAGGCTTTCACATCAGACTTAAGAAACCGCCTGCGCTCGCTTTACGCCCAATAAATCCG
+
CCCCCGGGFFGGGGGGGGGGEGGGEGGDGGGG8FGGGG9FGGG8FGGGGGGFGFGEGGCFG<F,EFFE,CEGGGG7FGGGGEGGGGGGGGFGGCEGGFDEG9EGGGGGGCEEGFGGFGGEEFFGEFFFFDFGGGGG=EDFFGFFCGGBFFGGGGCGD@D7=,=CGGGGFEG6CDGGCGG=EDFGGGGDGGGGD6@@CFGGFGDDFGGGGGGGFG+=DFFGFCEFFF9A@AFDGGGC@<EE=D(AC:63DG7
@M03364:276:000000000-BLYN8:1:1101:28612:10264 2:N:0:1
GGACTACTCGGGTTTCTAATCCTGTTTGCTCCCCACGCTTTCGAGCCTCAGCGTCAGTTACAGACCAGAGAGCCGCCTTCGCCACTGGTGTTCCTCCATATATCTACGCATTTCACCGCTACACATGGAATTCCACTCTCCTCTTCTGCACTCAAGTCTCCCAGTTCCCAATGACCCTCCCCGGTTGAGCCGGGGGCTTTCACATCCGACTTACGAAACCGCCTGCGCTCGCTTTACGCCCAATAAATCCG
+
@CCCCFGCCFGDEFGGGGCEEGFFGG,EFGFGFC8+B@FCFGGFGGGGGGCFG,CEFFFFGDCFGGGGFF8CFFGCEG>DF>=@?FAFEGE:EB@AFFGFFCCFGGGGG7B+,CBFEEE>FGD@,,,AFFFFFAAFECGFG989,@DEFCEFGG8=@==7DFDF<=,,6,>=,,98,6=+6@CGE>E,<7>*@848*BC4++4+1***9)8CC+/7**3=055(3)6>>D:DCD7<F0?GE)85*004C75
@M03364:276:000000000-BLYN8:1:1101:25030:10276 2:N:0:1
GGACTACAAGGGTATCTAATCCTGTTTGCTCCCCACGCTTTCGCACCTCAGTGTCAGTATCAGTCCAGGTGGTCGCCTTCGCCACTGGTGTTCCTTCCTATATCTACGCATTTCACCGCTACACAGGAAATTCCACCACCCTCTACCGTACTCTAGCTCAGTAGTTTTGGATGCAGTTCCCAGGTTGAGCCCGGGGATTTCACATCCAACTTGCTGAACCACCTACGCGCGCTTTACGCCCAGTAATTCCG
+
CCCCCFFGGGGGGGGGGGGGGGGGGGGGGGGGGGGGGGGGGGGGGGGGGGGGGGGGGGGGGGGGGGGGFGGGGGGGGGGGGGGGGGGGGGGGGGGGGGGFGGGGGGGGGGGGGGGGGGEEGGGGFGFDF,FFGGGGGGGCEGGGGGGGG8CGGGGGGGGGGGAAFFGGGGGGGGGFDGGGGGGGGGFGFGGFGGGGGCDEGGGGFGGGGGGGFFGG7CDCFGDFEF?B@DEFD35;F7EGG3?6D:A3:F;
@M03364:276:000000000-BLYN8:1:1101:25590:10278 2:N:0:1
GGACTACCAGGGTTTCTAATCCTGTTTGCTCCCCACGCTTTCGCACCTGAGCGTCAGTCTTTGTCCAGGGGGCCGCCTTCGCCACCGGTATTCCTCCAGATCTCTACGCATTTCACCGCTACACCTGGAATTCTACCCCCCTCTACAAGACTCTAGCCTGCCAGTTTCGAATGCAGTTCCCAGGTTGAGCCCGGGGATTTCACATCCGACTTGACAGACCGCTGGCCTGCGCTTTACGCCCAGTAATTCCG
+
CCCCCAEEFGGGGFFCFGFGGGGGGGDGFDFDFGGFGGGGGGG7FGGGGGG,CFGGGG9@EGGFGGGFCGFCGGGGDGGFGGFCFGGG:@FFGGGFE,F9,AFGGGGGGGGCFGGG9F>EFGDGGGGD8FGGGFGF9FFGC8>FGGF9,@>?FACGFGG?7E68FFGFCGGGGFAFF7,74@F*DB66,DED1?:***?A7+=77DGD3)297:C+*2:*)=)(-)(9845<)9F261AC5>(9DD7<GF<
@M03364:276:000000000-BLYN8:1:1101:11584:10279 2:N:0:1
GGACTACTAGGGTTTCTAATCCTGTTTGCTCCCCACGCTTTCGCACCTGAGCGTCAGTCTTCGTCCAGGGGGCCGCCTTCGCCACCGGTATTCCTCCAGATCTCTACGCATTTCACCGCTACACCTGGAATTCTACCCCCCTCTACGAGACTCTAGCTTGCCAGTTTCAAATGCAGTTCCCAGGTTGAGCCCGGGGATTTCACATCTGACTTAACAAACCGCCTGCGTGCGCTTTACGCCCAGTACTTCCG
+
CCCCCEGGGGGGGGGGGGGGGGGGGGGGGGGGGGGGGGGGGFGGGGGGGGFGEGGGGGGGF<FGGEGGGGGGGGGGGGGGGGDCGFGGEGGGGGGGGGCFGGGGGGGGGEEGGFFGFGGGGGGGGGGGGFGEFGGFGGGGGGGGFGGGG6CFGGGGGGGGGCECCFGGACEFGDFGGGGGGGGFGGG6FGFFEE*C58C,++2:@CFFGFGDGFGGGGGFAGDFFFFFFFFDGDDBFFGGGFFFG*1):7*
@M03364:276:000000000-BLYN8:1:1101:24504:10291 2:N:0:1
GGACTACTGGGGTTTCTAATCCTGTTTGCTCCCCACGCTTTCGAGCCTCAGTGTCAGTTACAGGCCAGAGAGCCGCTTTCGCCTCCGGTGTTCCTCCATATATCTACGCATTTCACCGCTACACCTGGAATTCCACCCCCCTCTACGAGACTCAAGCCTGCCAGTTTCAAATGCAGTTCCCGGGTTGAGCCCGGGGATTTCACATCTGACTTAACAGACCGCCTGCGTGCGCTTTACGCCCAGTAATTCCG
+
CCCCCGGGGGGGGGGGGGGGGGGFGGGGGGGGGGGGGGGGGGGGGGGGG8EFDGGGGEGGGGGGGGFGGGGGGGDGGGDGGGGGDGCFGGGGGGGGFGGGGGGGGGGGGGGGGFGGGDG>@FFGFGGGGAFFFGGG?EEGDGGDFGCEGGGFEFG?DDGGGGGDD@DCADFGAFGFGDGGFGGEFGCDFGFCG8>C5EGGG@=++*4BDGDDG>+17*;C5EB;6A;=<EF3DC3.92?EE7(9*294*:0
@M03364:276:000000000-BLYN8:1:1101:6592:10298 2:N:0:1
GGACTACTGGGGTTTCTAATCCTGTTTGCTACCCATGCTTTCGAGCCTCAGCGTCAGTTACAGACCAGACAGCCGCCTTCGCCACTGGTGTTCTTCCATATATCTACGCATTTCACCGCTACACATGGAGTTCCACTGTCCTCTTCTGCACTCAAGTTTCCCAGTTTCCGATGCACTTCTTCGGTTGAGCCGAAGGCTTTCACATCAGACTTAAGAAACCGCCTGCGCTCGCTTTACGCCCAATAAATCCG
+
CCCCCGGGGGGGGGGGGGGGGGGGGGGGGGGGFGGGGGGGGGGGGGGGGGGGGGGGGFGFGGGGGGGGGGGGGGGGGGGGGGGDGGGGFF<FGGFFGGGGGGGGGGGFGEEGFGFGGEF>FGGGGGGGGGGGGGGGGFFGGGGGGGGGF8EFGGGGFGGGGGGDGGGGGGGGGGCFGFGAAFGGGGGGGGFECCGGGGGGGGGF>FFFFGGFDGGGDC8FEGED@FFFFDFFGFGEFFGDED@FFFFFGGD
@M03364:276:000000000-BLYN8:1:1101:10656:10314 2:N:0:1
GGACTACTCGGGTATCTAATCCTGTTTGCTCCCCACGCTTTCGCACCTGAGCGTCAGTCTTCGTCCAGGGGGCCGCCTTCGCCACCGGTATTCCTCCAGATCTCTACGCATTTCACCGCTACACCTGGAATTCTACCCCCCTCTACGAGACTCTAGCTTGCCAGTTTCAAATGCAGTTCCCAGGTTGAGCCCGGGGATTTCACATCTGACTTAACAAACCGCCTGCGTGCGCTTTACGCCCAGTAATTCCG
+
CCCCCGGGGGGGGCGGGGGGGGGGGGGGGGGGGGGGGGGGGGGGGGGFFGGGGGGGGGGGGGGGGGGGGGDGGGGGGGGGGGGGGGGGGGGGGGGGGGGGGGGGGFGGGGGGGGGGGGGGGGGG?FGGGGGGFDCDFGGEGGGGAFFECGGGGGGGGGGGGGGGGGGGGGGGGGGGGGGGGGDGGGGGGGGGGGGGGGGGGGGGFGGGGGGGG;CFG4EGFEBDDFFFFFFFGGGFFFGEGD:FFGB:>>9
@M03364:276:000000000-BLYN8:1:1101:18352:10322 2:N:0:1
GGACTACTGGGGTTTCTAATCCTGTTTGCTCCCCACGCTTTCGCACCTGAGCGTCAGTCTTTGTCCAGGGGGCCGCCTTCGCCACCGGTATTCCTCCAGATCTCTACGCATTTCACCGCTACACCTGGAATTCTACCCCCCTCTACAAGACTCTAGCCTGCCAGTTTCGAATGCAGTTCCCAGGTTGAGCCCGGGGATTTCACATCCGACTTGACAGACCGCCTGCGTTCGCTTTACGCCCAGTAATTCCG
+
CCCCCGGGGGGGGGGGGGGGGGGGGGGGGGGGGGGGGGGGGGGGGFGGGGGGGGGGGGGGGGGGGGGGGGGGGGGDGGGGGGGEGGGGGGGGGGGGGGGGGGGGGGGGGGGGGGGGGGGGGGGGGGGGGGGGGGGDAFDGGGGGGGGDBFFGGGGGGGGGGGGGGGGGGFGGGGGGGGGGGGGGGG6CFGGGGGCCGG8ECFGGFGGD/>DDCFF:C4;CDGFF679D(7>DDGGA@?GCGFFFFG@9D:*
@M03364:276:000000000-BLYN8:1:1101:24728:10322 2:N:0:1
GGACTACTAGGGTATCTAATCCTGTTTGCTCCCCACGCTTTCGCGCCTCAGCGTCAGTTGCGAGCCAAAGAGCCGCTTTCGCCACTGGTGTTCCTCCATATCTCTACGCATTTCACCGCTACACATGGAATTCCACTCTTCTCTCTCGCACTCAAGTCTTCCAGTTTCCAATGACCCTCCCCGGTTGAGCCGGGGGCTTTCACATCAGACTTAAAAGACCGCCTGCCCGCGCTTTCCGCCCAATAATTCCG
+
CCCCCGGGFGGGGGGGGGGGGGGGGGGGGGGGGGGGGGGGGGGGGGGGGGGGGGGGGGGGGG7CEGGGGFCFFGGGDGGGGGGGGGGGGGGGGGFFFFF,AFFGGFGFD7FGGGFGGGGGCE:DGGFFFGGGFGFGGGGGGGGFG=EEGGGGGGDGGGGGCGGGDGFGFFGGGGGFGFCECEC6:BEF7DG87E*4?EGGGFCCFFGCCGC7>7C+15@F:*>;3:(04B))193)808CCD05D*9>GG7
@M03364:276:000000000-BLYN8:1:1101:10992:10331 2:N:0:1
GGACTACAGGGGTTTCTAATCCTGTTTGCTACCCATGCTTTCGAGCCTCAGCGTCAGTTACAGACCAGACAGCCGCCTTCGCCACTGGTGTTCTTCCATATATCTACGCATTTCACCGCTACACATGGAGTTCCACTGTCCTCTTCTGCACTCAAGTTTCCCAGTTTCCGATGCACTTCTTCGGTTGAGCCGAAGGCTTTCACATCAGACTTAAGAAACCGCCTGCGCTCGCTTTACGCCCAATAAATCCG
+
CCCCCGGGGGGGGEGGGGGGGGGGGGGGGGGGGGGFGGGGGGGGGGGGGGGGGGGGGGGGGGGGGGGGGGGGGGGGGGGGGGGEGGGGGGGGGGGGGGGGGGGGGGGGGGGGGGGGGGGGGGGGDGGCEDGGGFEFFGGGGFGGGCGGGGFFEGGGGGGGGGFFDFGGFG>EECFGFFGG8DGDGGCE?FGGG+8C?FGGGGCDFFFGGGGGG>CDDFGG>EA)2;>B>EEEGCFCFFGGGB<40>F.:87
@M03364:276:000000000-BLYN8:1:1101:10341:10342 2:N:0:1
GGACTACTGGGGTTTCTAATCCTGTTTGCTCCCCACGCTTTCGCACCTGAGCGTCAGTCTTCGTCCAGGGGGCCGCCTTCGCCACCGGTATTCCTCCAGATCTCTACGCATTTCACCGCTACACCTGGAATTCTACCCCCCTCTACAAGACTCTAGCCTGCCAGTTTCGAATGCAGTTCCCAGGTTGAGCCCGGGGATTTCACATCCGACTTGACAGACCGCCTGCGTGCGCTTTACGCCCAGTAATTCCG
+
CCCCCGGGGGGGGGGGGGGGGGGGGGGGGGGGGGGGGGGGGGGGGGGGGGGFGGGGGGGGGGGGGGGGGGGGGGGGGGGGGGGGGGGGGGGGGGGGGGGC@FGGGGGGGGGGGGGGGGGGFFFFGGGGGGGGGGGGGGGGGGGGGGGGGGGGGGCAFGGGGGGGGGGGD>FGGGGGGGGGGGFGGGGGGGGGGGGGGGGGGGGGFFGGGGDGG7DGDCCEDGFFFFFFBBBEGDF2@:ECED69:C=2772
@M03364:276:000000000-BLYN8:1:1101:13245:10343 2:N:0:1
GGACTACCAGGGTATCTAATCCTGTTTGCTCCCCACGCTTTCGAGCCTCAGTGTCAGTTACAGGCCAGAGAGCCGCTTTCGCCTCCGGTGTTCCTCCATATATCTACGCATTTCACCGCTACACATGGAGTTCCACTGTCCTCTTCTGCACTCAAGTTTCCCAGTTTCCGATGCACTTCTTCGGTTGAGCCGAAGGCTTTCACATCAGACTTAAGAAACCGCCTGCGCTCGCTTTACGCCCAATAAATCCG
+
CCCCCGGGGGGGGGGGGGGGGGGGFGGGGGEFGGGGGGGGGGGGGGGGGGGGGGGGGGGCGGGFGGGGGGGGGGGGGGFFGGGGGGGGFFGGFFGGGGGGFGGGGGGGGGGGGGGGGCFEFCGGGGGGGGFGGGGGGGGGGGGGGGGGGGGGGGGGG9EGGFFGGGGGGGGGC>DFGDEFFGGGGGGCEDGGGEGGGGGGGGGGFGGGFGGGGGGGGFGDEEEF26>A@>>DGGG<8;ECED0;DCFEGD7
@M03364:276:000000000-BLYN8:1:1101:12897:10352 2:N:0:1
GGACTACCAGGGTATCTAATCCTGTTTGCTACCCATGCTTTCGAGCCTCAGCGTCAGTTACAGACCAGACAGCCGCCTTCGCCACTGGTGTTCTTCCATATATCTACGCATTTCACCGCTACACATGGAGTTCCACTGTCCTCTTCTGCACTCAAGTTTCCCAGTTTCCGATGCACTTCTTCGGTTGAGCCGAAGGCTTTCACATCAGACTTAAGAAACCGCCTGCGCTCGCTTTACGCCCAGTAATTCCC
+
CCCCCGFCEFGDGGGGGGGGGGGGGGGGGGGGFGGGGGGGGGGGFGGGGGGGGGGGGCFGFFGFGGGGGGGG@FGGGGGCFGGGGGGFEFGCGGGGGGGGGCEFGG<FFGGEGDGGGGGG:FGGGGGF@8EEGGGGGGGGGGGFGCAFFG8DGGGGEFFGGDA?FGFFA8CG>8DFGGFFFFDCFEE8EGGEE>C6EGGGGGGG99<DFGGF7=<C>7EC9E*0:A@B():/?CC4A;EGEE06:+;<7C=
@M03364:276:000000000-BLYN8:1:1101:23140:10373 2:N:0:1
GGACTACTGGGGTTTCTAATCCTGTTTGCTCCCCACGCTTTCGCACCTGAGCGTCAGTCTTTGTCCAGGGGGCCGCCTTCGCCACCGGTATTCCTCCAGATCTCTACGCATTTCACCGCTACACCTGGAATTCTACCTCCCTCTACAAGACTCTAGCCTGCCAGTTTTGAATGCAGTGCACAGGTTGAGCCCGGGGATTTCACATTCGACTAGACTAACCGCCTGCGTGCGCTTTTCGCCCAGTAATTTCG
+
CCC-A,<FGFFEFCFFGGGGGAFGGG96CEFFGDF@@CFEEFE;7@BE8C66FFGGCF9EGFGCCE@8EGG>C@EDGGGF@:F:@?+=CCFFGGFG,=?AF8ECDFE=FDGC,<,<ACC>@FD,@FCDD89D;A=3E,6<>6DD9C,9888=,,C,3,>,,8@,3@E,,8CC,,;,@,,,5,@37:D9,;,=C:C55*?F+@C78+1++22)*+2+2*028:8/657A(:.<CGC)*(22*7,00*1)*0*
@M03364:276:000000000-BLYN8:1:1101:24824:10385 2:N:0:1
GGACTACTCGGGTATCTAATCCTGTTTGCTCCCCACGCTTTCGCACCTGAGCGTCAGTCTTTGTCCAGGGGGCCGCCTTCGCCACCGGTAGTCCTCTGGATCTCTACGCATTTCACCGCTACACCTGGAATTCTACCCCCCTCTACAAGACTCTAGCCTGCCACATTCGAATGCAGTTCCCAGGTTGAGCCCGGGGATTTCCCATCCGGTTTGACATACCGCTTGCGTGCGCTTTCCGCCCAGTTATTCCG
+
CCCB<EFGE@C7F:CEGGACFFGGGDGFF,CCFEG7CCECFFDCFFGFGCEFEECFEE@<F<<CFEFGGE+CCB7>6:,<BBFGEF7=44+9559F,5,:C<9@FFGGDEEGF,55A?F6++8AFFF@CF<AAF;99>=:BEE+,3@B9,,2,,,,8@>:C@E,,7;,=;:6,,7@E=AF,,4><,,9,8,4*=**:C?,++42+77<)))11:+310<*=C),652.,))0>D>)/(;17).)**1.7C9
@M03364:276:000000000-BLYN8:1:1101:11889:10396 2:N:0:1
GGACTACTGGGGTTTCTAATCCTGTTTGCTCCCCACGCTTTCGAGCCTCAGCGTCAGTTACAGGCCAGAGAGCCGCTTTCGCCTCCGGTGTTCCTCCAGATATCTACGCATTTCACCGCTACACATGGCGTTCCACTCTCCTCTTCTGCACTTCAGTTTCCCAGTTTCCGATTCACTTCTTCGGTTGAGCCTAAACCTCTCACATCAGACTTAACAAACCGCCTGGCATCGGTTTACCCCCAACCCACCCC
+
C@CB86,C@<,+7@,C,C,E@<FA6C<<CAF@FEGC+F:,C<@,,68BF<,,8BF:66,<F<A@FG8,,9,,CFC7FB<54,,,BF+C7F?FEFFFE,,,,,,9@,5AF?F=F<,5CFCEC>,44AF,4CF:F=,,,,,869E89,3,D7@A,,,38=D,,>6=D,>3@3@++,,,,5,,33@><:E,,3,,,@,,,7,,**5*9*?C7;>9++55*3;F4?5@()()0))):CD;+/+8>B()**2(2:)
@M03364:276:000000000-BLYN8:1:1101:22621:10411 2:N:0:1
GGACTACTGGGGTTTCTAATCCTGTTTGCTCCCCACGCTTTCGCACCTGAGCGTCAGTCTTTGTCCAGGGGGCCGCCTTCGCCACCGGTATTCCTCCAGATCTCTACGCATTTCACCGCTACACCTGGAATTCTACCTCCCTCTACAAGACTCTAGCCTGCCAGTTTCGAATGCAGTTCCCAGGTTGAGCCCGGGGATTTCACATCCGACTTGACAGCCCGCCTGCGTGCGCTTTACGCCCAGTAAGTCCG
+
CCCCCGG9FGGGGGGGGGGGGGGGGGGGGGGGGGFGGGGGGGG@6FCG<E8EGGGGGF@CECEFGFGG8@@FGGGEGGGGGGGCG<FGEFEFGGGGGCECGFGGGGGGG@FGGGGGGGDEGGGGEFEEGGCFGFFFF,,AC=DF9EF9,@BDDEDFGCCCEF6EGGGGC8D8C;DGGEEE69:DCG8@FFGGGEEG=CGGGGGFFFFGGGGD:76+0**=>E:0=FFA7EBFDDGFB6EGGFF?D**6CF*
@M03364:276:000000000-BLYN8:1:1101:7909:10418 2:N:0:1
GGACTACCGGGGTTTCTAATCCTGTTTGCTCCCCACGCTTTCGAGCCTCAGCGTCAGTTACAGACCAGAGAGCCGCCTTCGCCACTGGTGTTCCTCCATATATCTACGCATTTCACCGCTACACATGGAATTCCACTCTCCTCTTCTGCACTCAAGTCTCCCAGTTTCCAATGACCCTCCCCGGTTGAGCCGGGGGCTTTCACATCAGACTTAAGAAACCGCCTGCGCTCGCTTTACGCCCAATAAATCCG
+
CCCCCGGGGGGGGGGGGGGGGGGGGGGGGGGGGGGGGGGGGGGGGGGGGGGGGGGGGGGGGDGGGGGGGFCEFGGGGGGGGGGEGGGGGGGGGGGGGGGGGGFGGFGGGGGGGGGGGGGGGGGGFGGGE<FGGGGGGFFGGGGGGGGGGGGGGGGFGFCGCFDGDFGGGGCGGGGGGGGGGGGGFGDGFGGGDGGGGDGE>:FCFGGGGGGCF7CFGFGG3EFF@A>>0<>>GFFAFFGGGF<F6F4:FG5
@M03364:276:000000000-BLYN8:1:1101:18153:10422 2:N:0:1
GGACTACCGGGGTATCTAATCCTGTTTGCTCCCCACGCTTTCGAGCCTCAGTGTCAGTTACAGGCCAGAGAGCCGCCTTCGCCACTGGTGTTCCTCCATATATCTACGCATTTCACCGCTACACATGGAATTCCACTCTCCTCTTCTGCACTCAAGTCTCCCAGTTTCCAATGACCCTCCCCGGTTGAGCCGGGGGCTTTCACATCAGACTTAAGAAACCGCCTGCGCTCGCTTTACGCCCAATAAATCCG
+
CCCCCGGGGGGGGGGGGGGGGGGGGGGGGGGGGGGGGGGGGGGGGGGGGGGAFGGGGGGGGGGDGGGGGGGGGGGGGGGGGGGGGGGGGGGGGGGGGGGGGGGGGGGGGGGGGGGGGGGGGGGGGGGGECCFGGGGGGGGGGGGGGGGGGGGGGGG=FGGGGGGGGCG8,>F@EF?GGGGDGEEGEGGFGGDE8CEGGGG8CGF6CCG7FGFC:F7@*=EACB61A6D>)0<DGFA61CCEE6FGFF):*1
@M03364:276:000000000-BLYN8:1:1101:12814:10433 2:N:0:1
GGACTACTGGGGTATCTAATCCTGTTTGCTACCCATGCTTTCGAGCCTCAGCGTCAGTTACAGACCAGACAGCCGCCTTCGCCACTGGTGTTCTTCCATATATCTACGCATTTCACCGCTACACATGGAATTCCACTCTCCTCTCCTGCACTCAAGTCTCCCAGTTTCCAATGCACACAATGGTTGAGCCACTGCCTTTTACATCAGACTTAAGAAACCACCTGCGCTCGCTTTACGCCCAATAAATCCGG
+
CCCCCGGGGGGGGGGGGGGGFGGGGGGGGGGGGGGGGGGAFGGGGGGGGGGGGGGGGGGGGGGGGGFGGFGGGGGGGGGGGGGGGGGGGGGGGGGGGGGGDGGGGGGGGGGGGCGGGGGGGGGGGGGGFFGGGEGGGGGGGGGGFGGGFGF?FGFGGGGGGGGGGGGGDFGGGFGGGGGGGGDFGGGGGGGDFGGGGGGGGGGFFGGGGG?FGCFG7C>FF59@@B>BAFFFG<FEF?G7C?=FGGFFCD5
@M03364:276:000000000-BLYN8:1:1101:11270:10433 2:N:0:1
GGACTACCAGGGTATCTAATCCTGTTTGATCCCCACGCTTTCGAGCCTCAGCGTCAGTTACAGTCCAGAGAGCCGCCTTCGCCACTGGTGTTCCTCCATATATCTACGCATTTCACCGCTACACATGGAATTCCACTCTCCTCTTCTGCACTCCAGTCCCCCAGTTTCCAATGCCCTTCCCCGGTTGAGCCGGGGGCTTTCACTTCAGACTTAAGACACCGCCTGCGCTCGCTTTACGCCCAATAAATCCG
+
CCCCCGGGFGGGG<FGGGGGGGGGGGGG<FGGGGGGGGGGGGGFGGGGGGEGGGDFGGAFF9F,CFGGA,CFGGGGGGGGGGGGGGGGGGGGGGGGG<E<FFGGGGGGGEGGGGGGGGGEGGFF@8B8FFGGGG4EF,=FEADD9E,EFFFFF,@D,9,,,@?EFGGGGGGCD8,=,,3=,,@+3@EFFFGCCEGGGGGEFGF+=9FFFG?@+B++00<75=:?0A959A)8DFFA?6EEG327DFFAGFD
@M03364:276:000000000-BLYN8:1:1101:13265:10447 2:N:0:1
GGACTACCCGGGTTTCTAATCCTGTTTGCTACCCATGCTTTCGAGCCTCAGCGTCAGTTACAGACCAGACAGCCGCCTTCGCCACTGGTGTTCTTCCATATATCTACGCATTTCACCGCTACACATGGAGTTCCACTGTCCTCTTCTGCACTCAAGTTTCCCAGTTTCCGATGCACTTCTTCGGTTGAGCCGAAGGCTTTCACATCAGACTTAAGAAACCGCCTGCGCTCGCTTTACGCCCAACAAATCCG
+
A@CCCFGGGDGGFGGGGGDFGGGFGGCFGDGFFGCFGGGGGGGGGGGGGGGGGGF7CGG9FFGFGGGD8CGFCFGFGCGGF@FGGGFFCF<:FFEGGGGFGGFCFGGGF7FFCFFGGGGGGGGGGGCCFGFGGA;FFG49EFFDECGFFFGFGGEFAEFGFFCEGGGGGEDEEGGF=?EGDEFEGG>E?FG6+@:?:D6EGGCCF7?D>>9C++::@FGCDEB25?2?9BAA>9D9FDEGCD6)/;;@F;8
@M03364:276:000000000-BLYN8:1:1101:11549:10473 2:N:0:1
GGACTACAGGGGTTTCTAATCCTGTTTGCTACCCATGCTTTCGAGCCTCAGCGTCAGTTACAGACCAGAGAGCCGCCTTCGCCACTGGTGTTCCTCCATATATCTACGCATTTCACCGCTACACCTGGAATTCTACCCCCCTCTACGAGACTCTAGCTTGCCAGTTTCAAATGCAGTTCCCAGGTTGAGCCCGGGGATTTCACATCTGACTTAACAAACCGCCTGCGTGCGCTTTACGCCCAGTAATTCCG
+
CCCCCFGGGGGGGGGFGGGGGGGGGGGGGGGGGGGGGGGGGGGGGGGGGGGGGGGGGGGGGGGGGFGGGGGGGGGGEFGGGGGGGGGGGGGGFFFGGFGGGGGC,EDFGFGGGGGGGGGGGGGGGGGGFFFFFGGGGGGGGGGGGGFGEECD=DDFGDE?GGGGGGFGGG9;DFFGGEGG6EEFFFFCGFGGGGGG7CGGCGGGF>>FGCCFG7+CCFGGFGFFFFBA;AD>5DGFF(8EGE@;FF@2CF2
@M03364:276:000000000-BLYN8:1:1101:9948:10500 2:N:0:1
GGACTACAGGGGTATCTAATCCTGTTTGCTCCCCACGCTTTCGCACCTGAGCGTCAGTCTTTGTCCAGGGGGCCGCCTTCGCCACCGGTATTCCTCCAGATCTCTACGCATTTCACCGCTACACCTGGAATTCTACCCCCCTCTACGAGACTCTAGCTTGCCAGTTTCAAATGCAGTTCCCAGGTTGAGCCCGGGGATTTCACATCTGACTTAACAAACCGCCTGCGTGCGCTTTACGCCCAGTAATTCCG
+
CCCCCGGGGGGGGGGGGGGGGGGGGGGGGGGGGGGGGGGGGGGGGGGGGGGGGGGGGGGGGGFGGGGGGGGGGGGGGGGGGGGGGGGGGGGGGGGGGGGGGGGFFGGGGGGGGGGGGGGGGGGGGGGGGGGGGGGGGGGGGGGGGGGGG>BCGGGGGGGGGFFFGGGGGGGGGGGGGGGGGGGGGGCGGGGGGGGGGGGGGGGGFGGGC>FFGGGGGFEFAGFFFA0>1<BDGGF<FBG?E764*:FAGG9
@M03364:276:000000000-BLYN8:1:1101:18719:10517 2:N:0:1
GGACTACCGGGGTTTCTAATCCTGTTTGCTACCCATGCTTTCGAGCCTCAGCGTCAGTTACAGACCAGACAGCCGCCTTCGCCACTGGTGTTCTTCCATATATCTACGCATTTCACCGCTACACATGGAATTCCACTTTCCTCTTCTGCACTCAAGTGACCCAGTTTCCAATGACCCTCCACGGTTAAGCCGTGGGCTTTCACATCAGACTTAAGTCACCGCCTGCGCTCCCTTTACGCCCAATAAATCCG
+
CCCCCGGGGGGGGGGGGEGGGGGGGGGGGGGGGGGGGGGGGGGGGGGGGGGGGGGGGGGGGGGGGGGFGGGGGGGGGGGFGGGGGGGGGGGGGGGGGGGGGGGGGGGGGGGGGGGGGGGGGGGGGFGGGGGGGGGGFFGGGGGGGGGGGGGGGFGGGGGGGGGGGGGGGGGGGGGGGGG63DEDGG6EFGGD7ECCGFGGGGGGFGGGGGGGGGGFFGGGFGDDBFFFBEDFDFGFF@GG>>();>=?GG>
@M03364:276:000000000-BLYN8:1:1101:11939:10528 2:N:0:1
GGACTACTCGGGTTTCTAATCCTGTTTGCTACCCATGCTTTCGAGCCTCAGCGTCAGTTACAGACCAGACAGCCGCCTTCGCCACTGGTGTTCTTCCATATATCTACGCATTTCACCGCTACACATGGAGTTCCACTGTCCTCTTCTGCACTCAAGTTTCCCAGTTTCCGATGCACTTCTTCGGTTGAGCCGAAGGCTTTCACATCAGACTTAAGAAACCGCCTGCGCCCGCTTTACGCCCAATAAATCCG
+
CCCCCCGG@FGEFGCGGFGGGGGGGGGGGGGGGGGGGGGGGGGGGGGGGGGGGFGECCDCFAFGGGGGGGGGGGGGGGGGGGGGGGGGGGGGGFGGGGGDFGEFGGGGFGGGGGGGGGGGGECGGGG8B<FEGDGFGGGGGFGGGGGGFGGGGGDGGG9BFGGGGAEFFEGG8EFFGGG8,,@=FGGGGGF>+@@CCD>CF9FGFGDGGGCFCFD7B?GCEGE>BF=BFDEF5/>96<GGED0ACF@?GG/
@M03364:276:000000000-BLYN8:1:1101:15513:10536 2:N:0:1
GGACTACAGGGGTTTCTAATCCTGTTTGCTCCCCACGCTTTCGCACCTGAGCGTCAGTCTTTGTCCAGGGGGCCGCCTTCGCCACCGGTATTCCTCCAGATCTCTACGCATTTCACCGCTACACCTGGAATTCTACCCCCCTCTACAAGACTCTAGCCTGCCAGTTTCGAATGCAGTTCCCAGGTTGAGCCCGGGGATTTCACATCCGACTTGACAGACCGCCTGCGTGCGCTTTACGCCCAGTAATTACG
+
BCCCCFDFGGGGGEGGGDGGGFFG<FEFFFEGGGEFGGD;FGGGGGEGGFGGGECC7EFGG@FGGCCEDEGGGGGGGDCAFC==@EGEEEGGAF9?FAFEDFGGFDFFGE@EFFGGGG7@FG9FG:FGFFDFFFGGG,=FG+@F9DDC9DFGGGCDFGFFFE,6@EGC:8DFFF7DA,EAEC?5?98=AFGGGDGGCCGGGF:CFFC*8CG7**;FGFGFEG32(8;><FFFGDC408>:=509*:*-0;9
@M03364:276:000000000-BLYN8:1:1101:7610:10547 2:N:0:1
GGACTACTCGGGTTTCTATCCCGTTTGCTCCCCCCGCTTTCCGACCTGAGCGTACGTCTTCGTACAGGGGGCCGCCTTTGCCACCGGTATTTCTCCAGATCTCTACGCATTTCACCGCCACACCTGGAATTTTACCCCCCTCTACAAGACTCTAGCCTGCAAGTTTTGTATGCAGTTCCCAGGTTGAGCCCTGGGATTTCACATCCGACTTGACAGACCGCCCGCGTGCGCTTTACGCCCCATAATTCCGG
+
CCCCCFGG8FGGGGGGGG@CE,;EFFC,@,CFG++@+@FG9,,6@@@B,C<@@,7@6CCCFCF,C6CC,+C=4+8@?F,9,C,,B>7+@<E5B,9,<A,,:B;59,BEC+CFGF9F:F+=F,@FGGC,B,@,,,CD@@3@>@E+;3,,:8=;EB73@9CF,,5,@D,,,,,65,55>FG9@DDCF68=6BF,,**0=EFC7C9C)>337DG7**2**;8C3*),(),)-7@>CC*:73E5*)3)9C=<77)
@M03364:276:000000000-BLYN8:1:1101:16958:10555 2:N:0:1
GGACTACTGGGGTTTCTAATCCTGTTTGCTCCCCACGCTTTCGAGCCTCAGTGTCAGTTACAGGCCAGAGAGCCGCTTTCGCCTCCGGTGTTCCTCCATATATCTACGCATTTCACCGCTACACATGGAATTCTACCCCCCTCTACGAGACTCTAGCTTGCCAGTTTCAAATGCAGTTCCCAGGTTGAGCCCGGGGATTTCACATCTGACTTAACAAACCGCCTGCGTGCGCTTTACGCCCAGTAATTCCG
+
CCCCCGGGGGGGGGGGGGGGGGGGGGGGGGGGGGGEGGGGGGGGGGGGGGGGGGGGGGGGGGGGGEGGGGGGGGGGCGGGGGGGGGGGGGGGGGGGGFGGGGGGGGGGFEFGGGGGGCEGGGGGFFGGCFGGGA@FFGGGGGGGGGGGCEGGGGGGGGGFGGGGGGGGGGGGDGGGGGGGGGG?FGGGGGGGGDEDC5>FF@F>FGGFGGGGGGGGGGGGFGEDFFFF?E>DGGCCFFEGED?FD7/:CF9
@M03364:276:000000000-BLYN8:1:1101:23138:10564 2:N:0:1
GGACTACAGGGGTTTCTAATCATGTGTGCTTCCCACGCTTTCGCACCTGAGCGTCAGTCTTTGTTCAGGGGGCCGCCTTCGCCACCGGTATGCGTCCCGATCTCTACGCATTTCAACGCTACACCTGGAATTCTACCCCCCTCTACAAGACTCTAGCCTGCCAGTTTCGAATGCAGTTCCCAGGTTGAGCACGGGGATTTCACATCCGACTTGACAGACCGCCTGCGTGCGCTTTACGCCCAGTAATTCCG
+
---8@C<,;CFC,@@FFA,6C,;6;,<C,,,6C6<FGC,B,C,,B@7;,C<FG+FC,<6,66<6,C,<CC+@7@@++B,,B,,,4,4@>=9,:++44+8++495,55A+44+C,,,5+8@CF,6,3=<F,?D=DF=>ED+8:87FCF9DFG?CFGFGGGGGGGGFAAFGGFF?CEFCF:F:CG5?F:76C,=EGCE*88<DFGGFC*8CDGCFGGGGFGF3>>?BF;B6BDFG3DBFB8CE>BFGD?47*2
@M03364:276:000000000-BLYN8:1:1101:18244:10570 2:N:0:1
GGACTACAGGGGTTTCTAATCCTGTTTGCTCCCCACGCTTTCGCACCTGAGCGTCAGTCTTTGTCCAGGGGGCCGCCTTCGCCACCGGTATTCCTCCAGATCTCTACGCATTTCACCGCTACACCTGGAATTCTACCCCCCTCTACAAGACTCTAGCCTGCCAGTTTCAAATGCAGTTCCCAGGTTGAGCCCGGGGATTTCACATCTGACTTAACAAACCGCCTGCGTGCGCTTTACGCCCAGTAATTCCG
+
CCCCCGGGGGGGGGGGGGGGGGGGGGGGGGGGGGGGGGGGGGGGGGGGGGGGGGGGGGGGGGGGGFGGGGGGGGGGGGGGGGGGGGGGGGGGGGGGGGGGGGGGGGGGGEGGGGGGGGGGGGGGGGGGGGGGGGGGGGGGGGGGGGGGGGGGGGGGGGGGGGGGGGGGGGGGFGGGGGGGGGGGGGGFDGEGGGDECCBCGGGGFGGGGGGGCFGGGGGGFGFF?FFD?FDD<CF<F0?EGFF@GCF>FG2
@M03364:276:000000000-BLYN8:1:1101:17418:10586 2:N:0:1
GGACTACCCGGGTATCTAATCCTGTTTGCTCCCCACGCTTTCGAGCCTCAGTGTCAGTTACAGGCCAGAGAGCCGCTTTCGCCTCCGGTGTTCCTCCATATATCTACGCATTTCACCGCTACACATGGAATTCCACTCTCCTCTCCTGCACTCAAGTCTCCCAGTTTCCAATGCACACAATGGTTGAGCCACTGCCTTTTACATCAGACTTAAGAAACCACCTGCGCTCGCTTTACGCCCAATAAATCCGG
+
CCCCCGGGGGGGGGGGGGGGGGGGGGGGGGGGGGGGGGGGGGGGGGGGGGGGGGGGGGGGGGGGGGGGGGGGGGGGGGGGGGGGGGGGGGGGGGGGGGGGGGGGGGGGGGGGGGGGGGGGGGGGEGGGFGGGGFGG,EFGGGGGGGGGGGGGGGGGGFGGGGGGGGGGGGFFGGCFGGGGGGGGGGGGCFGGGGGGGFFGGGFFFCF*CFFGGGG>DGDGFGABB>=?@FFFFGGE>@EEGFFFGGFE>D7
@M03364:276:000000000-BLYN8:1:1101:12209:10586 2:N:0:1
GGACTACTAGGGTATCTAATCCTGTTTGCTCCCCACGCTTTCGCACCTGAGCGTCAGTCTTTGTCCAGGGGGCCGCCTTCGCCACCGGTATTCCTCCAGATCTCTACGCATTTCACCGCTACACCTGGAATTCTACCCCCCTCTACAAGACTCTAGCCTGCCAGTTTCGAATGCAGTTCCCAGGTTGAGCCCGGGGATTTCACATCCGACTTGACAGACCGCCTGCGTGCGCTTTACGCCCAGTAATTCCG
+
CCCCCGGFFFGGGFGGGGGGFGGGFGDEFGEFGGFGEGGGFGGGGGGFFGGGGGGGGGFGCFGGGGGGGC@FCFCCFDGGFGDGGGEEG:FGGGGGGCA9FAEGGGGGGDEGADFGGDGGGGGG8FFCDFGGGG;CD=DFGGGFFGGGGGGGGGCFF?D?EFGDFGGEEGG?FGGGGAFGGFCGGE8FCFDCCEGGGGG6CFCG:477CCDGFDD@*;FFDGEF0A>@1:55)>CAFBE>C3(0:006C>0
@M03364:276:000000000-BLYN8:1:1101:12275:10587 2:N:0:1
GGACTACCAGGGTTTCTAATCCTGTTTGCTCCCCACGCTTTCGCACCTGAGCGTCAGTCTTTGTCCAGGGGGCCGCCTTCGCCACCGGTATTCCTCCAGATCTCTACGCATTTCACCGCTACACCTGGAATTCTACCCCCCTCTACAAGACTCTAGCCTGCCAGTTTCGAATGCAGTTCCCAGGTTGAGCCCGGGGATTTCACATCCGACTTGACAGACCGCCTGCGTGCGCTTTACGCCCAGTAATTCCG
+
CCCCCGGGGGGGGGGGGGGGGGGGGGGGGGGGGGGGGGGGGGGGGGGGGGGGGGGGGGGGGGGGFEFGGGGGGGGGGGGGGGGGGGGGGGGGGGGGGGGGGGGGGFCFGGGGGGGGGGGGGGGGGGGGGGGGGGGGGGGGGGGGGGGFFGGGGGGGGGGGGGGGGGGGGGFGGGGAFGFG?FGGGFGGGGGGDGGGGGGGGGGGFGGG3CDGF7FFGCFGFGE@FFFFFEEEGDDAF?EG:7:FF7BAGG6
@M03364:276:000000000-BLYN8:1:1101:7524:10602 2:N:0:1
GGACTACTGGGGTTTCTAATCCTGTTTGCTCCCCACGCTTTCGCACCTGAGCGTCAGTCTTCGTCCAGGGGGCCGCCTTCGCCACCGGTATTCCTCCAGATCTCTACGCATTTCACCGCTACACCTGGAATTCTACCCCCCTCTACGAGACTCAAGCCTGCCAGTTTCGGATGCAGTTCCCGGGTTGAGCCCGGGGATTTCACATCCGACTTGACAGACCGCCTGCGTGCGCTTTACGCCCAGTAATTCCG
+
CCCCCGGGGGGGGGGGGGGGGGGGGGGGGGGGGGGGGGGGGGGGGGGGGGGGGGGGGGGGGGGGGGGGGGGGGGGGGGGGGGFGGGGGGGGGGGGGGGGGGGGGGGGGGGGGGGGGGGGGGGGGGGGGGFGGGGGGGGGGGGGGGGGGGGGGGGGGGGGGGGGGGGGGGGDGGGG?CFGGGGCCF8:FEGGGGGGGGGGGGFGFACFDGGGGGGGGGGGGFGB08>>@0>BDDGG<F08EGFFFGCFBGGC
@M03364:276:000000000-BLYN8:1:1101:13216:10606 2:N:0:1
GGACTACACGGGTTTCTAATCCTGTTTGCTCCCCACGCTTTCGCACCTGAGCGTCAGTCTTTGTCCAGGGGGCCGCCTTCGCCACCGGTATTCCTCCAGATCTCTACGCATTTCACCGCTACACCTGGAATTCTACCCCCCTCTACAAGACTCTAGCTTGCCAGTTTCGAATGCAGTTCCCAGGTTGAGCCCGGGGATTTCACATCCGACTTGACAGACCGCCTGCGTGCCCTTTACGCCCAGTAATTCCG
+
CCCCCGGF,FFGGGGGGGGGGGGGGGGGFGGGGGGEGDGGGGGGGGGGFGGGGGGGGGGGGDGGGGGGGGGGGGDGGGGGFFGGGGGGG>FGGGGGGGGGFGGGGGGGGGGGGFGGGDGECGFGGGGGFGGGGGGFF8DFGGGGCGCGFG7DFG;9E,@DGGGEGFFC58BEFFGGFFGG6BD*?EEFGGG87CGGCCGGGCC:8<49*/53::C;75FG>5>?0@3B(.))*9C:@:EE5)20:CF<>C2
@M03364:276:000000000-BLYN8:1:1101:28526:10611 2:N:0:1
GGACTACCAGGGTTTCTAATCCTGTTTGCTACCCATGCTTTCGAGCCTCAGCGTCAGTTACAGACCAGACAGCCGCCTTCGCCACTGGTGTTCTTCCATATATCTACGCATTTCACCGCTACACATGGAGTTCCACTGTCCTCTTCTGCACTCAAGTTTCCCAGTTTCCGATGCACTTCTTCGGTTGAGCCGAAGGTTTTCACATAAGACTTAAGAAACCGCCTGCGCTCGCTTTACGCCCAATAAATCCG
+
CCCCCCF@FCGGFC@,FFFGFGFGFAE<CEE@ADF@FFGGCFCFGDGGGGCFG:@ED<EFGGGAF,;CCGF<FFEGCEBFDEB,B,CFEC,CF9EF<9FE9E4E4AEACGGGG9AEFDGECCFCF@DFGCEFE<9=E>,C,@DGGGDDAFE?FG8EEEEFGF8@,C3@@@CC++,6@,=ED@>=FGGC@,@EGECE,7@:C+,?+++<8>F+::+BDGGA473)5?2?98/)2986A;C8=B@A<FFC767
@M03364:276:000000000-BLYN8:1:1101:11667:10643 2:N:0:1
GGACTACCGGGGTATCTAATCCTGTTTGCTCCCCACGCTTTCGCACCTGAGCGTCAGTCTTTGTCCAGGGGGCCGCCTTCGCCACCGGTATTCCTCCAGATCTCTACGCATTTCACCGCTACACCTGGAATTCCACCCCCCTCTACGAGACTCAAGCCTGCCAGTTTCAAATGCAGTTCCCGGGTTGAGCCCGGGGATTTCACATCTGACTTAACAGACCGCCTGCGTGCGCTTTACGCCCAGTAATTCCG
+
CCCCCGGGGGGGGGGGGGGGGGGGGGGGGGGGGGGGGGGGGGGGGGGGGGGGGGGGGGGGGGGGGGGGGGGGGGGGGGGGGGGGGGGGGGGGGFGGGFFGGGGGGGGGGGGGGFGGGGDGGE@FGGGGGGGGGGGGGGGGGGGGCDGGGDGGGGG99CGGGGGGGGGGGGGFFGGGGDEGGEDEGGGGGGGGGGGGGGGE>DFFFGGFDGGGFFFFFFGFDGFF?FFF08@FGGCA?:CC5),9FC@9DF9
@M03364:276:000000000-BLYN8:1:1101:25595:10650 2:N:0:1
GGACTACACGGGTTTCTAATCCTGTTTGATCCCCACGCTTTCGCACATCAGCGTCAGTTACAGACCAGAAAGTCGCCTTCGCCACTGGTGTTCCTCCATATCTCTGCGCATTTCACCGCTACACATGGAATTCCACTTTCCTCTTCTGCACTCAAGTTTCCCAGTTTCCAATGACCCTCCACGGTTGAGCCGTGGGCTTTCACATCAGACTTAAGAAACCGCCTACGCGCGCGTTACGCCCACTAATTCCG
+
CCCCCFGGGGF7CCGFFGCFEFFFGFAGGFGFGGGGGG:FGGGGGGG<CFEFFEG@@CFEGGGGGGGGGGFFGE,7@B:EFDGGDG?F9<CFABE<FGGGCGADDCFGFE:@<FGGGC=@+@FFGGGGFFFGGFGFFGFFFADGEADGGGGF8,ECE9EFDEFEF9FF8E9;DFF8DD8C8D=CFDCFGFFGEGG**6,,2=BFF>8C*94C+=CCDDGFFDF(9A@ABFDF)293):87>5(89F?6?G6
@M03364:276:000000000-BLYN8:1:1101:10255:10686 2:N:0:1
GGACTACCGGGGTTTCTAATCCTGTTTGCTACCCATGCTTTCGAGCCTCAGCGTCAGTTACAGACCAGACAGCCGCCTTCGCCACTGGTGTTCTTCCATATATCTACGCATTTCACCGCTACACATGGAGTTCCACTGTCCTCTTCTGCACTCAAGTTTCCCAGTTTCCGATGCACTTCTTCGGTTGAGCCGAAGGCTTTCACATCAGACTTAAGAAACCGCCTGCGCTCGCTTTACGCCCAATAAATCCG
+
CCCCCGGGGGGGGEGGGGGGGGGGGGGGGGGGGGGGGGGGGGGGGGGGDGFGGGGGGGGGGGGGGGGGGGGGGGGGGGGGFGGGGGGGFGGGGGGGGGGGGGGGGGGGGGGGGGGGGGGGGGGGGGGGGGGGGGGGGGGCFGFGGGGGGGGGGGGGGGGGGGGGGGGGGGGGGGGGGGGGGGGCFGGGGGGGG8CGGGC9>FGFFGCFFFGGFD>FFGGFBGF==FFD>DFFGGF3C;EGGDDFFGACGGC
@M03364:276:000000000-BLYN8:1:1101:20278:10705 2:N:0:1
GGACTACCGGGGTATCTAATCCTGTTTGCTCCCCACGCTTTCGCACCTGAGCGTCAGTCTTTGTCCAGGGGGCCGCCTTCGCCACCGGTATTCCTCCAGATCTCTACGCATTTCACCGCTACACCTGGAATTCTACCCCCCTCTACAAGACTCTAGCCTGCCAGTTTCGAATGCAGTTCCCAGGTTGAGCCCGGGGATTTCACATCCGACTTGACAGACCGCCTGCGTGCGCTTTACGCCCAGTAATTCCG
+
CCCCCGFGGGGGGGGGGGGGGGGGGGGGGGGGGGGGGGGGGGGGGGGGGGGGGGGGGGGGGGGGGGGGCEGGGGGGGGGGGGGGGGGGGGGGGGGGGGGGGGGGGGGGGGGGGGGGGGGGGGGGGGGGGGGGGGGGFGGGGGGGGGGGGGGGGFGGGEGGGGGGGGGGEGGGGGGGGGGGGGGGGGGGGGGGGGGGCGFGGGGDFGFGGGGGGGGF4CFGFGFF?F>BFFFFG:CAFFGEEEF@DDF>FGC
@M03364:276:000000000-BLYN8:1:1101:4899:10715 2:N:0:1
GGACTACTGGGGTTTCTAATCCTGTTTGCTACCCATGCTTTCGAGCCTCAGCGTCAGTTACAGACCAGACAGCCGCCTTCGCCACTGGTGTTCTTCCATATATCTACGCATTTCACCGCTACACATGGAATTCCACTCTCCTCTTCTGCACTCAAGTCTCCCAGTTTCCAATGACCCTCCCCGGTTGAGCCGGGGGCTTTCGCATCAGACTTAAGAAACCGCCTGCGCTCGCTTTACGCCCAATAAATCCG
+
CCCCCGGGGGGGGGGGGGGGGGGGEFGGGGGGGGGGGGGGGGGGGGGGGGGGGGGGGGGGGGGGGGGGGGGGGGGGGGGGGGGGGFGFFFGFGFGGGGGGCGGDEGFGGGGGFFGGGGGGGGGGGGGGFE<FGGGGFGGGGGFGG9DGGFDFGGGGGGGGCFGGGDGGGGGFGGGDFGCEGEGCFEEFGGFEDGGGGGGFGGGGFCFFGGGGGGGFGGGGFGE<05>FFFFB3<DAFFGGGFBFGF=4709
@M03364:276:000000000-BLYN8:1:1101:28708:10718 2:N:0:1
GGACTACAAGGGTTTCTAATCCTGTTTGCTCCCCACGCTTTCGAGCCTCAGTGTCAGTTACAGGCCAGAGAGCCGCTTTCGCCTCCGGTGTTCCTCCATATATCTACGCATTTCACCGCTACACATGGAATTCCACTCTCCTCTCCTGCACTCAAGTCTCCCAGTTTCCAATGCACACAATGGTTGAGCCACTGCCTTTTACATCAGACTTAAGAAACCACCTGCGCTCGCTGTACGCCCAATAAATCCGG
+
CCCCCFGFFGGGG,@EF9CEFFGFFFCFGFGGGGGGDEGG8CFGG@CEGGGCFGCFCGGGCCEFGGGGGCCFFEFC7:@AFDGDGGDD:F:EFEGCEFFGGGFDCAEDE:FFFGGGCBF6FFF=EEFFFC9F9CEEEGGG@FGFGFFDG8EFGG?EEF;@EFGDFB;DFFDGGGGGGGGGGGCFGGC,@8DEFGFGGFCF9?E@FF>CFCFCF7CCFFCF5CAEB4>B=BEF18CC;@E@CF@4>CC?<D9
@M03364:276:000000000-BLYN8:1:1101:17677:10735 2:N:0:1
GGACTACTGGGGTATCTAATCCTGTTTGCTCCCCACGCTTTCGAGCCTCAGTGTCAGTTACAGGCCAGAGAGCCGCTTTCGCCTCCGGTGTTCCTCCATATATCTACGCATTTCACCGCTACACATGGAATTCCACTCTCCTCTCCTGCACTCAAGTCTCCCAGTTTCCAATGCACACAATGGTTGAGCCACTGCCTTTTACATCAGACTTAAGAAACCACCTGCGCTCGCTTTACGCCCAATAAATCCGG
+
CCC<BEFGGGFEFEGGGGGGDEFGECGFFFGCFGGGGGGFGGGFFGGGGFFFGGGGGGGGGGGGGGGGFFFGGFGGGGFGDGGGEGGGCFGGGFGGGGGEGFGGG9BFGGGFGGFFFGGG@FFFCFGGFFGEFEFFFGDGGFFDGEA8EGGGG?C96@B=EFGGDBFGGGGGG83DFGC+@E,@FECFFFCGCFCFFEFGFFFFFC95DCCCFCFG>F,,:E47BA@4<?E4CF7*:@ECEFF6D:=3*>)
@M03364:276:000000000-BLYN8:1:1101:14683:10749 2:N:0:1
GGACTACTGGGGTTTCTAATCCTGTTTGCTCCCCACGCTTTCGCACCTGAGCGTCAGTCTTTGTCCAGGGGGCCGCCTTCGCCACCGGTATTCCTCCAGATCTCTACGCATTTCACCGCTACACCTGGAATTCTACCCCCCTCTACAAGACTCTAGCCTGCCAGTTTCGAATGCAGTTCCCAGGTTGAGCCCGGGGATTTCACATCCGCATTGACAGACCGCCTGCGTGCGCTTTACGCCCAGTAATTCCG
+
CCCCCGGGGGGGFGDGGGGGGGGGFGGGGGGGGGGGGGGGGGGGGGGFFGGGGGGGGGGGGFDFFGFGGGGGGGGGGGGGFGGGD=CFGGGGGGCGFGFGBFGGGGGGGGGGGFGGGDGGEGGFF8FFGGGFCGGGGGGGGGGC=EGCBGGGGCCGGGDFCFAECG;;*@8FCCF7EFGCE??CFGFD67BCCE5E5*CEGGGFFF<D*)158+1;**=C>7:6149D,<77DDC296EEGE46*294FD*
@M03364:276:000000000-BLYN8:1:1101:13824:10752 2:N:0:1
GGACTACCCGGGTATCTAATCCTGTTTGCTCCCCACGCTTTCGCACCTGAGCGTCAGTCTTTGTCCAGGGGGCCGCCTTCGCCACCGGTATTCCTCCAGATCTCTACGCATTTCACCGCTACACCTGGAATTCTACCCCCCTCTACAAGACTCTAGCCTGCCAGTTTCGAATGCAGTTCCCAGGTTGAGCCCGGGGATTTCACATCCGACTTGACAGACCGCCTGCGTGCGCTTTACGCCCAGTAATTCCC
+
CCCCCGGGGGGGGGGGGGGGGGGGGGGGGGGGGGGGGGGGGGGGGGGGCGFGGGGGGGGGGGGGGGGGFGGGGGGGGGGGGGGGGFGGGGGGGGGGGGGGGFGGGGGGGEGGGGGGGGGGGGGGFGGGFGGGGGGGCEFGGGGGGGGCEGGFGGGGGGGCFFGGFGGGDFFFGGGGGGGGGGGFGGGGGGGGGGGGGGGFGDGGFG*/2CG7:*CD4**=>CBFFF>B05>ED<FAFBEEEF6FGGFAGG*
@M03364:276:000000000-BLYN8:1:1101:16657:10773 2:N:0:1
GGACTACACGGGTTTCTAATCCTGTTTGCTCCCCACGCTTTCGCACCTGAGCGTCAGTCTTTGTCCAGGGGGCCGCCTTCGCCACCGGTATTCCTCCAGATCTCTACGCATTTCACCGCTACACCTGGAATTCTACCCCCCTCTACAAGACTCTAGCCTGCCAGTTTCGAATGCAGTTCCCAGGTTGAGCCCGGGGATTTCACATCCGACTTGACAGACCGCCTGCGTGCGCTTTACGCCCAGTAATTCCG
+
CCCCCGGGGGGGGGGGGGGGGGGGGGGGGGGGGGGGGGGGGGGGGGGGGGGGGGGGGGGGGGGGGGGGGGGGGGGGGGGGGGGGGGGGGGGGGGGGGGGGDFDFGGGGGDGGFGGGGGGGGGGGGDGGFFFGGGGGGGGFEGGGGGGFEGGGGGGGGGGGGG6FFGGGGFGGDGGGEGCDFFGGGGGFGGGGGGGGGGCGF7CGFGF5<DGGGGG7C4CCDGFF?FFFFF@FGGFBFFEGEFB4>DFFGG7
@M03364:276:000000000-BLYN8:1:1101:18720:10774 2:N:0:1
GCACTCCCGGCGTCTCTAACCCGATGGCATCGCTACGCGTCCTCACCTCCACCGCAGTCTACGTCCAGGCGGCCCCCTTCTTCACCGGTCTTCCTCCAGATATCTCCGCCCACCAGCGCTTCACCGGGATTTTTAGCCGCCACCAGAACACCCCAGCTTGCTAGGGTCATAGACTGTACCCCCATTGGACCCTGCCGCCACTCGCGCGGCGTGCCGGAGAGCCTCGCGGCGCGCCAGCGCGAAGAACTCGC
+
A<-86CC@@+7+7+,,C,C,C<+++,,;,C6,@,,+86+@6+,,C@FF<,,9,+7+68<,,<,,,8,,,,8+@++8@+4A,,,,5,++@+8,,,9:,,,,,,:F=,B++++++8,,,63+++>F,+++8+@,,,4,@>**33*33,,6,,,3*4**,?9,*,,?,,?,=,B,,2,,5++1+*3*5++30+*/;6******100*)))/)/1/)/1))1**.:),()(0,)7))))-)-/15)()1*).:9)
@M03364:276:000000000-BLYN8:1:1101:9619:10777 2:N:0:1
GGACTACTAGGGTTTCTAATCCTGTTTGCTCCCCACGCTTTCGCACCTGAGCGTCAGTCTTTGTCCAGGGGGCCGCCTTCGCCACCGGTATTCCTCCAGATCTCTACGCATTTCACCGCTACACCTGGAATTCTACCCCCCTCTACAAGACTCTAGCCTGCCAGTTTCGAATGCAGTTCCCAGGTTGAGCCCGGGGATTTCACATCCGACTTGACAGACCGCCTGCGTGCGCTTTACGCCCAGTAATTCCG
+
CCCCCGGGGGGGGGGGGGGGGGGGGGGGGGGGGGGGGGGGGGGGGGGGGGGGGGGGGGGGGGGGGGGGGGGGGGGGGGGGGGGGGGGGGGGGGGGGGGFDGGGGGGGGGGGGGGGGGGGGDGGGGGGGGGGGGGGGGGGGGGGGGGGGFGGDFBEFGGFFGGGGGFGGEFGGGFCFFGGGGGGGGGFFGGFGGEGDCGGFGGGGFGFGGGDDD:*+;CFFEGFF<4;FFFFFDCFFF:CCCBBFGGF>F>2
@M03364:276:000000000-BLYN8:1:1101:5082:10777 2:N:0:1
GGACTACACGGGTTTCTAATCCTGTTTGCTCCCCACGCTTTCGCACCTCAGTGTCAGTATCAGTCCAGGTGGTCGCCTTCGCCACTGGTGTTCCTTCCTATATCTACGCATTTCACCGCTACACAGGAAATTCCACCACCCTCTACCGTACTCTAGCTCAGTAGTTTTGGATGCAGTTCCCAGGTTGAGCCCGGGGATTTCACATCCAACTTGCTGAACCACCTACGCGCGCTTTACGCCCAGTAATTCCG
+
CCCCCGGGGGGGGGGGGFGGGGFGGGGEGGFFGGGDGGGGGGGGGGGGGGGGGFGFDGGGGGGGGGGGGGGGGGGGEDCGGGGGGGGGGGGGGGGGGDGGFGFGGGGGGGGG9FGGGGGGDGGFGFGGGGGGGGGGGGGGGFGGGGGGGGGFGGGGGAFGGFCGDDGDGCGGGGGGGAFGGF,DFDGCFDFFEGDE5B@EFGGGFGGGGGGGF:7C>CG5?FFF3A@B>A>AGC*.@1E75A0;:+9<CG7
@M03364:276:000000000-BLYN8:1:1101:15385:10783 2:N:0:1
GGACTACTGGGGTATCTAATCCTGTTTGCTCCCCACGCTTTCGAGCCTCAGTGTCAGTTACAGACCAGACAGCCGCCTTCGCCACTGGTGTTCTTCCATATATCTACGCATTTCACCGCTACACATGGAGTTCCACTGTCCTCTGCTGCACTCAAGTTTCCCAGTTTCCGATGCACTTCTTCGGTTGAGCCGAAGGCTTTCACATCAGACTTAAGAAACCGCCTGCGCTCGCTTTACGCCCAATAAATCCG
+
ACCCCGGC,C@CF@EGAFFFFFEFFGGFGGGGFCECGGG;FE@CFC@FDGFECCFGEGEDFGFCFFFG@DCDFFEEBF:DFECFF<FGEFFFGGG9FGA<FGGAFFA=FGGGGGGGG>E6FEE<=E9E8AAFGGGCCEGGFFCG,CECFFGGDFGGGADFFGGGGGFFFCEECEGDGD?FGGGGG6=FCGFG>++@EGD7FG72?>FCFFGFFCFFDF?F5CE>=F(85?AFGCD36(3BED(.87ACCCC
@M03364:276:000000000-BLYN8:1:1101:6808:10798 2:N:0:1
GGACTACCAGGGTATCTAATCCTGTTTGCTACCCATGCTTTCGAGCCTCAGCGTCAGTTACAGACCAGACAGCCGCCTTCGCCACTGGTGTTCTTCCATATATCTACGCATTTCACCGCTACACATGGAGTTCCACTGTCCTCTTCTGCACTCAAGTTTCCCAGTTTCCGATGCACTTCTTCGGTTGAGCCGAAGGCTTTCACATCAGACTTAAGAAACCGCCTGCGCTCGCTTTACGCCCAATAAATCCG
+
CCCCCGGGGGGGGGGGGGGGGGGGGGGGGGGGGGGGGGGGGGGGGGGGGGGGGGGGGGGGGGGGGGGGGGGGGGGGGGGGGGGGGGGGGGGGGGGGGFGGGGGGGGGGGGGFGGGGGGGGGGGGGGGGGFGGGGFGGGGGGGGGGGGGGGGGGGGGGEFGGGGGGFGGGEGGGGGGGGGGGGGGGCGEGGFGGEGGGGGGGGGGFFGGGGGGFFGGGGGCBGBA=F@B@FBFGGGFFDDCEF6AFG6CG<7
@M03364:276:000000000-BLYN8:1:1101:19065:10806 2:N:0:1
GGACTACAGGGGTTTCTAATCCTGTTTGATCCCCACGCTTTCGCACATCAGCGTCAGTTACAGACCAGAAAGTCGCCTTCGCCACTGGTGTTCCTCCATATCTCTGCGCATTTCACCGCTACACATGGAATTCCACTTTCCTCTTCTGCACTCAAGTTTCCCAGTTTCCAATGACCCTCCACGGTTGAGCCGTGGGCTTTCACATCTGACTTAAGAAACCGCCTACGCGCGCCTTACGCCCAATAATTCCG
+
CCCCCGFGFGDGFDGECGGGDGFFGGDFFGCGFGGDCFGGGGGGGD:,CFFGGC:FGFGGGGFCFFFGFGGG@FGGGGGGGDGGFFGGFEFGGG;9F<<EEEDGGF9=:@CGFGGGD7BECF:FD=FDGGFGFCCFA9EFFGGGGGGGGG@DEDG?F9FEFEGGFGGGGGGFDF,@DDGGDEEGGDGGG?CCG>EGGCD,+2@<FD+?7CG+2+++2*:,/@A2:FDA=):>)9>;A;GEC>,=9D7?+@7
@M03364:276:000000000-BLYN8:1:1101:20242:10806 2:N:0:1
GGACTACTGGGGTTTCTAATCCTGTTTGCTCCCCACGCTTTCGAGCCTCAGTGTCAGTTACAGGCCAGAGAGCCGCTTTCGCCTCCGGTGTTCCTCCATATATCTACGCATTTCACCGCTACACATGGAATTCCACTCTCCTCTCCTGCACTCAAGTCTCCCAGTTTCCAATGCACACAATGGTTGAGCCACTGCCTTTTACTTCAGACTTAAGAAACCACCTGCGCTCGCTTTACGCCCAATCAATCCGG
+
CCCCCFGGGGGGGGGGGGGGGGGGGGGGGGGGGGGGGGGGGGGGG;FFGGG,FFGGGG,CFEGGGFGGGGFFGGGF@:BFGGGE@FGGGGGGGG;FGGGGGGGGGGGGGGGGGGGGGCEEGCE?EDFE?AEFCFFFFGDGFFGGG@EDGGGGGGG8=EFFE@DFEGGF8;FGGFF8DFG+,3@DDE6CC7:FCFDFFGGA?CC7B9D+;?CGFGGFG>CFAE>E=DA?2)?ACF>>;9ECE33);FF4CGC
@M03364:276:000000000-BLYN8:1:1101:6216:10815 2:N:0:1
GGACTACTAGGGTATCTAATCCTGTTTGCTCCCCACGCTTTCGCACCTGAGCGTCAGTCTTTGTCCAGGGGGCCGCCTTCGCCACCGGTATTCCTCCAGATCTCTACGCATTTCACCGCTACACCTGGAATTCTACCCCCCTCTACAAGACTCTAGCCTGCCAGTTTCGAATGCAGTTCCCAGGTTGAGCCCGGGGATTTCACATCCGACTTGACAGACCGCCTGCGTGCGCTTTACGCCCAGTAATTCCG
+
CCCCCGGGGGGGGGGGGGGGGGGGGGGGGGGGGGGGGGGGGGGGGGGGFGGGGGGGGGGGGGGGGGGGGGGGGGGGGGGGGGGGGGGGGGGGGGGGGGFGGGGGGGGGGGGGGGGGGGGGGGGGGGGGGGGGGGGGGGGGGGGGGGGEFGGGGGGFGGGGGGGGGGGGGGGGGCFGGGGGGGFFGGGGGGGGGGGGGGGGGGGGFGGGDDDG>CG747CFEE>72FBF?FFFGGG</(A>EFFFGGF4FF7
@M03364:276:000000000-BLYN8:1:1101:9058:10836 2:N:0:1
GGACTACAGGGGTTTCTAATCCTGTTTGCTCCCCACGCTTTCGCACCTGAGCGTCAGTCTTTGTCCAGGGGGCCGCCTTCGCCACCGGTATTCCTCCAGATCTCTACGCATTTCACCGCTACACCTGGAATTCTACCCCCCTCTACAAGACTCTAGCCTGCCAGTTTCGAATGCAGTTCCCAGGTTGAGCCCGGGGATTTCACATCCGACTTGACAGACCGCCTGCGTGCGCTTTACGCCCAGTAATTCCC
+
CCCCCGGGGGGGGGGGGGGGCGGGGGGGGGGGCEGGGGGGFECGGEGGGG?FGEGGG@EGGGGGGGGGGGGGGGGGGGGGGDCFGGGGGGGGGFGGGGGGGGGGGGGGFGGGGGGFGGGGGGGGGGFGFGGGGGGGGGF7CGGFGGGGG8FFGGGAFGFGGGGGGGFCCGGGGGGG7CEG?CCFFGGGGGGGGGGGGD6<CGGC77DCDDC<FC<CC4CF>*)-8>>EFFFFDGC<4(/?E>?@F*/6DF*
@M03364:276:000000000-BLYN8:1:1101:13947:10848 2:N:0:1
GGACTACAAGGGTTTCTAATCCTGTTTGCTCCCCACGCTTTCGCACCTGAGCGTCAGTCTTCGTCCAGGGGGCCGCCTTCGCCACCGGTATTCCTCCAGATCTCTACGCATTTCACCGCTACACCTGGAATTCTACCCCCCTCTACGAGACTCTAGCTTGCCAGTTTCAAATGCAGTTCCCAGGTTGAGCCCGGGGATTTCACATCTGACTTAACAAACCGCCTGCGTGCGCTTTACGCCCAGTAATTCCC
+
CCCCCGGGGGGGGGGGGGGGGGGGGGGGGGGGGGGGGGGGGGGGGGGGGGGGGGGGGGGGFGGGGDGGGGGGGGGGGGGGGGGGGDGGGGGGGGGGGGGG9FGGGGGFCFDGGEFGGDGDCFGGGGGGGGGGGGGGGGGGGGGGGGGGGGGGGFFGGGGGGGG?FGGGGGGGGGGGGGGGGGGGGGGG7EEFGGGGEGGCDCC>CFGCGGGDFGFGGGGCBE>72:>FFB)05CCBF:EGDEF:F7=<>7*
@M03364:276:000000000-BLYN8:1:1101:18873:10853 2:N:0:1
GGACTACAAGGGTTTCTAATCCTGTTTGCTCCCCACGCTTTCGCACCTGAGCGTCAGTCTTCGTCCAGGGGGCCGCCTTCGCCACCGGTATTCCTCCAGATCTCTACGCATTTCACCGCTACACCTGGAATTCTACCCCCCTCTACGAGACTCTAGCTTGCCAGTTTCAAATGCAGTTCCCAGGTTGAGCCCGGGGATTTCACATCTGACTTAACAAACCGCCTGCGTGCGCTTTACGCCCAGTAATTCCG
+
CCCCCGGGGGGGGGGGGGGGGGGGGGGGGGGGGGGGGGGGGGGGGGGGGGGGGGGGGGGE9ECFFGGGG>FGGGGGGGGGGGGGGGGDGGGGGFFGGGGFGCFGGGGGGGGGGGGGGGGGGGGGGGGGFFGGGGGFFG6FECGFGGFD8EGGGAFGGGGGGGGGGGGGFCFGGGGGGCF5>DFFEGFFGGGGGCE?5CGFGGGGFGF7>CCFGCFGGGGFDGBD7F9>:EFFGGGFF:EEGFFFGF96>C2
@M03364:276:000000000-BLYN8:1:1101:8580:10857 2:N:0:1
GGACTACTCGGGTTTCTAATCCTGTTTGCTACCCATGCTTTCGAGCCTCAGCGTCAGTTCCAGACCAGACAGCCGCCTTCGCCACCGGTGTTCCTCCATATATCTACGCATTTCACCGCTACACATGGAGTTCCACTGTCCTCTTCTGCACTCAAGTTTCCCAGTTTCCGATGCACTTCCTCGGTTGAGCCGAGGGCTTTCACATCAGACTTGAGAAACCGCCTGCGCTCGCTTTACGCCCAATAAATCCG
+
CCCCCGGGGGGGGGGGGGGGGGGGGGGGGG9FGGG@FGGGGGGDGGGGFGGGGGGGGG<,,<F,FGGG@<C@@@FGGEGGGGGG7,CFGGGGG9EGG85?FAFGGFGFGGGGGGGGCFDGGGGGFGGGE4FGGGG:;,@FFGGG,E,>,@FGG,>E6,,68CEGGC;E,@ECGDG8FGG,,6@CGGGGGGG67*@E*>F?FGGGFGC>CCGG**4*2AFGFGF?9;93(85>GGGFFFGGD:(;DG@C+61
@M03364:276:000000000-BLYN8:1:1101:27438:10880 2:N:0:1
GGACTACCAGGGTATCTAATCCTGTTTGCTCCCCACGCTTTCGCACCTGAGCGTCAGTCTTCGTCCAGGGGGCCGCCTTCGCCACCGGTATTCCTCCAGATCTCTACGCATTTCACCGCTACACCTGGAATTCTACCCCCCTCTACAAGACTCTAGCCTGCCAGTTTCGAATGCAGGTCCCAGGTTGAGCCCGGGGATTTCACATCCGACTTGACAGACCGCCTGCGTGCGCTTTACGCCCAGTAATTCCG
+
CCCCCGGGGGGGGGGGGGGGGGGGGGGGGGGGGGGGGGDGFGGGEGGGFGGGGGGGGGGGGGGGGGGF?::@FGGGGGGG<FBCGCEGGGGGGGFFCFFGF@F9EGGGGGG>FGGGGDGGGGGGE,AFFGG@DAFG,DDFEGEGEFDFBFGFG9;DFC,:@CFGGGGG*C6DFGGG,@CFGFG5>DF,<DFFG=E5CEGF>:ECFG>DGDDDG*>:*2C*:C>::>0<1BDB3CC4B:EGCD?FFC=AGG7
@M03364:276:000000000-BLYN8:1:1101:5918:10888 2:N:0:1
GGACTACTGGGGTTTCTAATCCTGTTTGATCCCCACGCTTTCGCACATCAGCGTCAGTTACAGACCAGAAAGTCGCCTTCGCCACTGGTGTTCCTCCATATCTCTGCGCATTTCACCGCTACACATGGAATTCCACTTTCCTCTTCTGCACTCAAGTTTCCCAGTTTCCAATGACCCTCCACGGTTGAGCCGTGGGCTTTCACATCAGACTTAAGAAACCGCCTACGCGCGCTTTACGCCCAATAATTCCG
+
CCCCCGGGGGGGGGGGGFGGGGGGGGGGGGGGGGGGGGGGGGGGGGGGGGGGGGGGGGGGGGGGGGGGGGGGGGGGGGGGGGGGGGGGGGGGGGGGGGGGGGGGGGGGGGGGGGGGGGGGGGGGGGGGGFGGGGGGGGGGGGGGFGGGGGGGGGGGGGGGGGGGGGGGGGFGFGG8FGCEFGDGGGGGCGFGGGGEGGGGGD:FFCCGCFGG>>+DGDGFFGFFFFFF2ADEGGGC=;GGEFFFGCFEGGF
@M03364:276:000000000-BLYN8:1:1101:4051:10890 2:N:0:1
GGACTACTAGGGTTTCTAATCCTGTTTGCTCCCCACGCTTTCGAGCCTCAGTGTCAGTTACAGGCCAGAGAGCCGCTTTCGCCTCCGGTGTTCCTCCATATATCTACGCATTTCACCGCTACACATGGAATTCCACTCTCCTCTCCTGCACTCAAGTCTCCCAGTTTCCAATGCACACAATGGTTGAGCCACTGCCTTTTACATCAGACTGAAGAAACCACCTGCGCTCGCTTTACGCCCAATAAATCCGG
+
C<C@CCFFGFFGGFGGG9DCFFGGGD<<FGECFGC7B:6BC<C@CFCEFGGG,EEGF9FF9,;@DFEFDGGGDFE++B@<::@FCFG7CFGGDE;<EGGGFG,9@?EF7FG,5EFBAFEGCFFGGDDF?=FFG9EG;,EFGF4=>BDC,8EFG?8D;FEFGGF?,@;EG>;EGGGEGCEC8>@D,3@=DG6D?:DF?FDGGFGFFG+;7C*;AF+;CCD,5CA:4@9/5?B:*97>4>:755=);76<*:5
@M03364:276:000000000-BLYN8:1:1101:24710:10892 2:N:0:1
GGACTACAGGGGTTTCTAATCCTGTTTGCTCCCCACGCTTTCGCACCTGAGCGTCAGTCTTCGTCCAGGGGGCCGCCTTCGCCACCGGTATTCCTCCAGATCTCTACGCATTTCACCGCTACACCTGGAATTCTACCCCCCTCTACGAGACTCTAGCTTGCCAGTTTCAAATGCAGTTCCCAGGTTGAGCCCGGGGATTTCACATCTGACTTAACAAACCGCCTGCGTGCGCTTTACGCCCAGTAATTCCG
+
CCCCCGGGGGGGGGGGGGGGGGGGGGGGGGGGGGGGGGGGGGGGGGGGGGGGGGGGGGGGGGGGGGGGGGGGGGGGGGGGGGGGGGGGGGGGGGGGGGGGGGCGGGGGGG>FGGGGGGDGGGGGGGGGGGGGGGGGGG6FGGGGGGGGGGGGGGGGGGGGGGGGGG9;FGCGGGGGGGGGGCFFCFGGGGGGGGGGGGGFGGGGFGGDFGGGGGG7CDG5ADFF?FFEBFFFGDGFF?EEGF?FGFF>GFC
@M03364:276:000000000-BLYN8:1:1101:7497:10907 2:N:0:1
GGACTACTAGGGGTTCTAATCCTGTTTGCTCTCCACGCTTTCGAGACTCAGCGTCAGTTACAGACCAGAGAGTCGCCTTCGCCACTGGTGTTCCTCCATATATCTACGCATTTCACCGCTACACATGGAATTCCACTCTCCTCTTCTGCACTCAAGTTCCCCAGTTTCCAATGACCCTCCACGGTTGAGCCGTGGGCGTTCACATCAGACTGAAGAGACCGCCTTCTCGCGCTTTGCGCCCAATAAATCCG
+
CCCCCFGGFGGG+FCDECEFGGGGDFFFEF;,;;CEE7FFFCEFGG@,,E<CFEB7C,CECFC9EGG?EFCDFF77BFFFFE@FFEEFEFFFF9EFGGF9E<@9EE,?FCCBFGCC?CFC+@4?,:=AE,<FAFE,=EDG,,4=EGFGGA,+6,>DF,;EGF8E<3;>:,E9?,=,@,D@DGD6FC+,,,63@CE6+*54@CC<972*;9?**?7C**,4*=)-(**+(28):>5)1(:**)(08;:5CD2
@M03364:276:000000000-BLYN8:1:1101:15719:10908 2:N:0:1
GGACTACAGGGGTTTCTAATCCTGTTTGCTCCCCACGCTTTCGCACCTGAGCGTCAGTCTTCGTCCAGGGGGCCGCCTTCGCCACCGGTATTCCTCCAGATCTCTACGCATTTCACCGCTACACCTGGAATTCCACCCCCCTCTACCGTACTCTAGCCATGCAGTCACAAAGGCAGTTCCCAGGTTGAGCCCGGGGATTTCACCTCTGTCTTGCATAACCGCCTGCGCACGCTTTACGCCCAGTAATTCCC
+
CCCCCGGGGGGGGGGGGGGGGGGGGGGGGGGGGGGGGGGGGGGGGGGGGGGGGGGGGGGGGGGGGG@GGGDEGGGGGGGGGGGGGGGGGGGGGGGGGGGGFFGGGGGGGGGGG<FGGGGGDGGGGFGG<DGGGGGGGDGGGGGG9ACGECECGGGGGGGGGGGGGGAFFC>BFCFGGGGFGCFGCF6C,BFG=EGCEGC6CGGGFGGGGGG@>CGGG>CGDD7?<FBF67>DGDD6FBGEGF?FCCBA>C0
@M03364:276:000000000-BLYN8:1:1101:11242:10914 2:N:0:1
GGACTACCGGGGTTTCTAATCCTGTTTGCTCCCCACGCTTTCGCACCTCAGCGTCAGTAATGGACCAGTAAGCCGCCTTCGCCACTGGTGTTCCTCCGAATATCTACGAATTTCACCTCTACACTCGGAATTCCACTTACCTCTTCCATACTCAAGATACCCAGTATCAAAGGCAGTTCCCGAGTTGAGCTCTGGGATTTCACCCCTGACTTAAATATCCGCCTACGTGCGCTTTACGCCCAGTAATTCCG
+
CCCCCGGFGGGGFDFDGGFFGGGGEGFFGGGGGGGGGGFCFFFF@FGEEGGGGGGGGC@EADDFFGGGGGCGGGGGGGECFEGGGGGGGGGGGG9FGGEGGCFGGFFG:<FFGEGGGGFE:FFGECBGGGGGGGGGFE9CEFGGFGDDFFF?EFGFFDEGGG9EF;;F=EFFFFGGFGGF6@EEG6EFF,7:<DFF6D8,@FCFFG>4CGCCCG7@++>DBGEDFF>AB;5?GDFCC@GG5)/2;+@<CC;
@M03364:276:000000000-BLYN8:1:1101:12627:10929 2:N:0:1
GGACTACCGGGGTTTCTAATCCTGTTTGCTCCCCACGCTTTCGAGCCTCAGCGTCAGTTACAGACCAGAGAGTCGCCTTCGCCACTGGTGTTCCTCCATATATCTACGCATTTCACCGCTACACATGGAATTCCACTCTCCTCTTCTGCACTCAAGTTCCCCAGTTTCCACTGACCTTCCTCGGTTGAGCCGAGGGCTTTCACATCAGCCTTAAGAAACCGCCTGGGCTCGCTTTACGCCCGATAAATCCG
+
@C?CC<@@FF@FGFEFF@CFFF9C6C;;C6;;<FC+:6B@@<,6CFCF@@CFGEEGDCC,<CE9C<<CEE@GC<FGGEE9FD7FGFGGGGGGGFFFG8??@F;BF9E<F7C:EFFF,=@C:C,E=FG8EAC?FFEFGGGFFFF?DG9DFGCFG8,@,>,6E8,63>3@,3,,@9@F99888EEGGGGFFFG**@:@E,8C:9C@+;C79;*4802+48F4/:)(()/530))1579+/;E5)(095*-:*>
@M03364:276:000000000-BLYN8:1:1101:19479:10938 2:N:0:1
GGACTACCAGGGTTTCTAATCCTGTTTGCTACCCATGCTTTCGAGCCTCAGCGTCAGTTACAGACCAGACAGCCGCCTTCGCCACTGGTGTTCTTCCATATATCTACGCATTTCACCGCTACACATGGAGTTCCACTGTCCTCTTCTGCACTCAAGTTTCCCAGTTTCCGATGCACTTCTTCGGTTGAGCCGAAGGCTTTCACATCAGACTTAAGAAACCGCCTGCGCTCGCTTTACGCCCAATAAATCCG
+
CCCCCGGGGGGGGGGGGGGGGGGGGGGGGGGGGGGGGGGGGGGGGGGGGGGGGGGGGGGGGGGGGGGGGGGGGGGGGGGGGGGGGGGGGGGGGGGGGGGGGGGGGGGGGGGGGGGGGGGGGGGFGGGGGGGGGGGGGGGGGGGGGGGFFGCDGGFFGGFGGGGGGGGFGGDCEGGGGFGDDFGDGD+@=FGC>EGG?E,@<;BFFGGGGGFGGGGGGGGGFGFFFFFB96BFGGFEFDG>=>1FGFF?CG7
@M03364:276:000000000-BLYN8:1:1101:11576:10941 2:N:0:1
GGACTACAGGGGTTTCTAATCCTGTTTGCTCCCCACGCTTTCGCACCTGAGCGTCAGTCTTTGTCCAGGGGGCCGCCTTCGCCACCGGTATTCCTCCAGATCTCTACGCATTTCACCGCTACACATGGAGTTCCACTGTCCTCTTCTGCACTCAAGTTTCCCAGTTTCCGATGCACTTCTTCGGTTGAGCCGAAGGCTTTCACATCAGACTTAAGAAACCGCCTGCGCTCGCTTTACGCCCAATAAATCCG
+
CCCCCGGGGGGGGGGGGGGGGGGGGGGGGGGGGGGGGGGGGGGGGGGGGGGGGGGGGGGGGGGGGGGGGGGGGGGGGGGGGGDGGGGGDGGGGGGGGGGGGGGGGGGGGGGGGGGGGGGGGGGGFGGGGDGGGGGGGGGFGGGGGGGGGGGGGGGGGGGGDFGGGGGGGGGGGGGGGGGGFCFGGGGGFGGGGGGCGGGGFGGGFFFCFF6F>>DGGGGGFGFFDF>FFFFFGGGFF?EEGB:>CFFAGG9
@M03364:276:000000000-BLYN8:1:1101:23070:10942 2:N:0:1
GGACTACTAGGGTTTCTAATCCTGTTTGCTCCCCACGCTTTCGAGACTCAGCGTCAGTTACAGACCAGAGAGTCGCCTTCGCCACTGGTGTTCCTCCATATATCTACGCATTTCACCGCTACACATGGAATTCCACTCTCCTCTTCTGCACTCAAGTTCCCCAGTTTCCAATGACCCTCCCCGGTTGAGCCGGGGGCTTTCACATCAGACTTAAGAAACCGCCTGCGCTCGCTTTACGCCCAATAAATCCG
+
CCCCCGGGGGGGEFGGCFGGFGGFGGCFFGGFGCGGEG:@FGDCFGGGGGGEEEFEGFGGGGGGGFGAFFDGGGDE7FFGGGGGDCGGEGG7ED@EFGGAEEEAFF?BGGFEGGG<BFG>FEFGGFD8BAFGAFFFC,EFGFD=D,EAFGGGGF8D@DFFCBCEGFC>=EFDFGD=DF83@CC>GEEGFCFDCGGG*>DFFGCFA4?F6C?CG:CF+9FG37>??ABFBFEDDGGE63A*/7(8FCF<FF9
@M03364:276:000000000-BLYN8:1:1101:3901:10947 2:N:0:1
GGACTACAGGGGTTTCTAATCCTGTTTGCTCCCCACGCTTTCGCACCGGAGCGTCAGTCTTTGTCCAGGGGGCCGCCTGCGCCACCGGTATTCCTCCAGATCTCTACGCATTTCACCGCTACACCTGGAATTCTACCCCCCTCTACGGAACTCTAGCTTGCCAGTTTCAAGTGCAGTTCCCAGGCTGAGCCCGGGGAGTTCACATCCAACTTGCTGAACCACCTACGCTCGCTTTACGCCCAGTACTTCCG
+
A6<-8C,6;E8F@@@@CC6C<,<666E6,,;CF@F7FD,,,66B:FG++@FEDFF7FCF,C,EC@,C8,:+@F=FGD7,=F+FC4=FF:7+,,,9?<FG9EF;,E5<<FFG7,:,CFGGC+6A3=FGG,,=:FAGGDF?>C+B:FF6++53*@,3,,3@>@@FCF;>22;,>=>,,55>,5,,6*=@64<:FECC8C*;C:+=+3>7;FGGGGGG7CC+*.A328@:D()))***)948EGB6;7*1-*:*
@M03364:276:000000000-BLYN8:1:1101:21022:10951 2:N:0:1
GGACTACAGGGGTATCTAATCCTGTTTGCTACCCATGCTTTCGAGCCTCAGCGTCAGTTACAGACCAGACAGCCGCCTTCGCCACTGGTGTTCTTCCATATATCTACGCATTTCACCGCTACACATGGAGTTCCACTGTCCTCTTCTGCACTCAAGTTTCCCAGTTTCCGATGCACTTCTTCGGTTGAGCCGAAGGCTTTCACATCAGACTTAAGAAACCGCCTGCGCTCGCTTTACGCCCAATAAATCCG
+
CCCCCGGGGGGGGGGGGGGGGGGGGGGGGGGGGGGGGGGGGGGGGGGGGGGGGGGGGFFGGGGGGGGGGGGGGGGGGGGGGGGGGGGGGGGGGGGGGGGGGGGGGGGGGGGGGGFGGGGGGGGGGGGGGGGGGGGGGGGGFGGGFGGGGGGGGGGGGFFDGGGGGGFGF6EGGGGGGFGCGGGGGGEGGGGGDGGGGGGGGGGGFGGCCF>FGGCF7>FFEGFFFF=ABFFFDFC<F(=EEDFFGGF3CC:
@M03364:276:000000000-BLYN8:1:1101:18010:10961 2:N:0:1
GGACTACTGGGGTTTCTAATCCTGTTTGCTCCCCACGCTTTCGCACCTGAGCGTCAGTCTTCGTCCAGGGGGCCGCCTTCGCCACCGGTATTCCTCCAGATCTCTACGCATTTCACCGCTACACCTGGAATTCTACCCCCCTCTACGAGACTCTAGCTTGCCAGTTTCAAATGCAGTTCCCAGGTTGAGCCCGGGGATTTCACATCTGACTTAACAAACCGCCTGCGTGCGCTTTACGCCCAGTAATTCCG
+
CCCCCGGGGGGGGGGGGGGGGGGGGGGGGGGGGGGGGGGGGGGGGGGGGGGGGGGGGFGGGGGGGGGGGGGGGGGGGGGGGGGGCFGGGGGFFGGGGGGGGGGGGGGGGGGGGGGGGGGGGGGGGGGGGGGGFDDFGGGGGGGGGGGDGGGCFFGGGGDGDGGGFGGGGGGF;FGGGGGGGGGFFGGGGDFGEGEGDGGGGGGGFGFGGGGGFGGGGGGGEGFF;FFDFEFEGDGAFFGGGFFFGGFAF:9
@M03364:276:000000000-BLYN8:1:1101:5862:11001 2:N:0:1
GGACTACTGGGGTTTCTAATCCTGTTTGCTCCCCACGCTTTCGCACCTGAGCGTCAGTCTTTGTCCAGGGGGCCGCCTTCGCCACCGGTATTCCTCCAGATCTCTACGCATTTCACCGCTACACCTGGAATTCTACCCCCCTCTACAAGACTCTAGCCTGCCAGTTTCGAATGCAGTTCCCAGGTTGAGCCCGGGGATTTCACATCCGACTTGACAGACCGCCTGCGTGCGCTTTACGCCCAGTAATTCCG
+
CCCCCGGGGGGGGGGGGGGGGGGGGGGGGGGGGGGGGGGGGGGGGGGGGGGGGGGGGGGGGGFGGGGGFFGCGGGGGGG9FDGEGGGDGGGGGGGGGGGFFFGFGGGFGGGGGGFGGGDGGGGGDEFGGGGGGGGGAEGGGGGGGGGGDFGGGGGFCGGGGFDFGGGCCC6FF99FFGGGCEGGGF6?GGGGGGCE5CFGGGG>8F8C5<DD>GGG4FGGBGFFBF>E<>E37DFFFFGEGBFFC7@AFG*
@M03364:276:000000000-BLYN8:1:1101:25468:11011 2:N:0:1
GGACTACCGGGGTTTCTAATCCTGTTTGCTCCCCACGCTTTCGAGCCTCAGTGTCAGTTACAGGCCAGAGAGCCGCTTTCGCCTCCGGTGTTCCTCCATATATCTACGCATTTCACCGCTACACATGGAATTCCACTCTCCTCTCCTGCACTCAAGTCTCCCAGTTTCCAATGCACACAATGGTTGAGCCACTGCCTTTTACATCAGACTTAAGAAACCACCTGCGCTCGCTTTACGCCCAATAAATCCGG
+
CCCCCCCFFGGDFFGGGGGGDDGGGGGGGGGGGGDGGDGGFGGFGGEGGGF@FFGFGGGGFGGGGGGGGFFGGFFCEEDGGCEFFGGGGGGG9FDFDFGECFGFGEFFGCE+C<FGFFEGGGGC=8<EEFFGGGGGG@EGGGFGFDFFGGGGFFFEFGCFGGGG@FFGGGFG8@EFGGADGG63;CFGFDG,4DGGGFGG+=2=FFG55D=>7DF+*9=?*=A:@D>DDFF;7DFF:0BEC>@A*:177>:
@M03364:276:000000000-BLYN8:1:1101:7226:11031 2:N:0:1
GGACTACAAGGGTTTCTAATCCTGTTTGCTCCCCACGCTTTCGCACCTGAGCGTCAGTCTTCGTCCAGGGGGCCGCCTTCGCCACCGGTATTCCTCCAGATCTCTACGCATTTCACCGCTACACCTGGAATTCTACCCCCCTCTACGAGACTCTAGCTTGCCAGTTTCAAATGCAGTTCCCAGGTTGAGCCCGGGGATTTCACATCTGACTTACCAAACCGCCTGCGTGCCCTTTACGCCCAGTAATTCCG
+
CCCCCGGGGGGGGGGGGGGGGGGFGGGGGGGGGGGGGGGGGGGGGGGFGGGGGGGGGGCFA9FGGGGGFDEFGGGGGGGGGGGGGFGCF@FFDGGGGGGFGDGGGGGGGGGGGGGGGGGGGGGGGGGGGGGGGGGGG8FGGGGGAEFG+CGGGGG7FGGGGCFFGGDCFGFCFGGFGCGGE9DBF?DFGGGGGGGDCG?F7DGFFGFGGGGGG+;F<CGG5*8?,A>715)7CCGFF0?EC>?:>C@DGG*
@M03364:276:000000000-BLYN8:1:1101:27159:11050 2:N:0:1
[truncated: 37,025,964 more chars]
