# Supplementary material for: Captivity causes taxonomic and functional convergence of gut microbial communities in bats
Source: PeerJ. 2019 Apr 30;7:e6844. doi: 10.7717/peerj.6844 (PMC6499062; doi:10.7717/peerj.6844)
Supplement: Data S46 — Raw data of FVs3. [file peerj-07-6844-s051.gz › D8j5385-FVs3_R1.fq]

@M03364:276:000000000-BLYN8:1:1101:22525:1241 1:N:0:1
ACTCCTACGGGAGGCAGCAGTAGGGAATCTTCGGCAATGGACGAAAGTCTGACCGAGCAACGCCGCGTGAGTGAAGAAGGTTTTCGGATCGTAAAACTCTGTTGTTAGAGAAGAACAAGGACGTTAGTAACTGAACGTCCCCTGACGGTATCTAACCAGAAAGCCACGGCTAACTACGTGCCAGCAGCCGCGGTAATACGTAGGTGGCAAGCGTTGTCCGGATTTATTGGGCGTAAAGCGAGCG
+
FGFGGFGGGGGGGGGGCGFGGCFGGGGGGGGFGGGEFFGGGGGBGGGDCGGFG8FFGD7EFEFCFG7FGDGGGGGGGGGGBFGGGGGGGGDF<EEBFFGGFGGGGGGG,?EFGGGFFBE8CCFCFGGFGFGGGGGGGG?FCBGEFFGGGCEFFCC<,8FGGGGGCCFFGGGDFGECGDFFGGGDFECFFCGGG>EEEGGGFG5CFD*<BE8FEGGDGGFGCEC*9CFGGCGGGDCEFFGGDC)9
@M03364:276:000000000-BLYN8:1:1101:9615:1266 1:N:0:1
ACTCCTACGGGAGGCAGCAGTGGGGAATCTTGGACAATGGGCGAAAGCCTGATCCAGCAATGCCGCGTGCGTGAAGAAGGCCTTCGGGTTGTAAAGCGCTTTTGTCGGGGAGGAAATCCTAGTCTCTAATAAAGGCTGGGGATGACAGTACCCGAAGAATAAGGACCGGCTAACTACGTGCCAGCAGCCGCGGTAATACGTAGGGTCAAAGCGTTAATCGGAATTACTGGGCGTAAAGCGTGCG
+
F<EEFAFGE@7;:FFGCGCFEDDC@CFFFGGDFECEGGFG8FEGGGGG@FGGFGEG@C<FDCGF@F@C7B>8FEFE9=FFFFFGGGGGGGGCEFGFFDGGGGG9?FGG:CCGGGG8DCCBDGD,9?FA?<CFFF,DEDFCE:+8<FEBFFCFGC@EG>DFFFCDFGG@7>CFGACFGEFGFFGG7:EFGEECE8*;+?;>C<8CCFG8:CFFC>C85<CFE=ECAFGF9F*:DCEGF;7<DDD1
@M03364:276:000000000-BLYN8:1:1101:21282:1280 1:N:0:1
ACTCCTACGGGAGGCAGCAGTAGGGAATCTTCGGCAATGGACGAAAGTCTGACCGAGCAACGCCGCGTGAGTGAAGAAGGTTTTCGGATCGTAAAACTCTGTTGTTAGAGAAGAACAAGGACGTTAGTAACTGAACGTCCCCTGACGGTATCTAACCAGAAAGCCACGGCTAACTACGTGCCAGCAGCCGCGGTAATACGTAGGTGGCAAGCGTTGTCCGGATTTATTGGGCGTAAAGCGAGCG
+
GFFGGGGGGGEECGF;EGGFGFCCE@FGDFGGCFGGGGGGGGGC@@@C<EFEEFGGGFECDEDGECGBCF@FFEFF9EAFGFGGGGGGGDEGGGDFG?FCEEED<,CEEEGGDGGGFDF?FGG:FG7FDDGCGFFFGFFEEFGDGFCGGFCF9=9FFGGGGGGG:FFGGCFGGGGGGGGGCC<,B7E:FGGECEG@FG+:2B87CCGGGFGGDG;5779>E5?7@<:FGGGGGGCEGFFC3D7>
@M03364:276:000000000-BLYN8:1:1101:19719:1283 1:N:0:1
ACTCCTACGGGAGGCAGCAGTGGGGAATATTGCACAATGGGCGCAAGCCTGATGCAGCCATGCCGCGTGTATGAAGAAGGCCTTCGGGTTGTAAAGTACTTTCAGCGAGGAGGAAGGCATTAAGGTTAATAACCTTAGTGATTGACGTTACTCGCAGAAGAAGCACCGGCTAACTCCGTGCCAGCAGCCGCGGTAATACGGAGGGTGCAAGCGTTAATCGGAATTACTGGGCGTAAAGCGCACG
+
GEEEFGGFGDGGGGCGGGGGGGGGGGGGGGGGGGGGG9FFGFGGGGEGGFGDGGDGGGGFGGGGGGGDCGGGGGCGGGGGDGGFCFGGGGGG<FFEFGEFGGGGFAFDGEFGGCFGEGGGFDFGFFDFGGGFG89CDGGGGGGGGFFGGGGGGEGGGGCFF@CCABEDE>F:F@E,@CF7*6DFGGGGGEEEGGCCEB+CEGEGGGGGGGGCEEECGF7:EGCF8@EGGGDCDCCGGC09)975
@M03364:276:000000000-BLYN8:1:1101:9476:1327 1:N:0:1
ACTCCTACGGGAGGCAGCAGTGGGGAATATTGCACAATGGGCGCAAGCCTGATGCAGCCATGCCGCGTGTATGAAGAAGGCCTTCGGGTTGTAAAGGACTTTCAGCGAGGAGGAAGGTGTTGTGGTTAATAACCGCAGCAATTGACGTTACTCGCAGAAGAAGCACCGGCTAACTCCGTGCCAGCAGCCGCGGTAATACGAAGGGGGCGAGCGTTGTTCGGATTTACTTGGCGTAAAGCGCACG
+
9FFGGGGGEGGGGGGGGGGGGFFFGEGEFCFAGGGGDFCFGGGGGG7FGGGGEFGD,CEDCC@@:FFFFG,CFDEFF9=,E<EFG@FDFC:FFGGF,BF<F,,BFGGGEEG+:4,BF?<FGFGEDDCGE,CDD8CFCC+<,>,,<C>CCG@AAECBC3<FGF@FG,,F*>FGDGG9:C>FE7,,6:>,8:BC5:889?CC5BCE8*:8*/?88:5?5CFE*A=CFCCF090+7DG*5*:CDD39
@M03364:276:000000000-BLYN8:1:1101:12886:1356 1:N:0:1
ACTCCTACGGGAGGCAGCAGTGGGGAATCTTGGACAATGGGCGCAAGCCTGATCCAGCAATGCCGCGTGCGTGAAGAAGGCCTTCGGGTTGTAAAGCGCTTTTGTCAGGGAGCAAATCCTTGTGGCTAATACCCACCGGGGATGAGAGTACCTGAAGAATAAGGACCGGCTAACTACGTGCCAGCAGCCGCGGTAATACGTAGGGTCCAAGCGTTAATCGGAATTACTGGGCGTAAAGCGTGCG
+
GGGGGGGGGGGGGGGGGGGGGGGGGGGGGGGGGGGGGGGGGGGGGGGGGGGFFGGGGGGGGGGGGGGGGGGGGGGGGGGGGGGGGGGGGGGGGGGGGGGGGGGGGGGGGGGGGGGGEGGGGGGGGGGGGGGGGGGEGGGGGGGDFFC@FGFGCGFGGGGFGGGFGGGDGGGGGFGGGGGGGGGGGGGGGDEGGGGDGGGGGGGGEF6CGC<5CGGGGEGGE5*2AGGGGGGGDGGGGGFCGDDD
@M03364:276:000000000-BLYN8:1:1101:14648:1368 1:N:0:1
ACTCCTACGGGAGGCAGCAGTGGGGAATATTGCACAATGGGCGCAAGCCTGATGCAGCCATGCCGCGTGTGTGAAGAAGGCCTTCGGGTTGTAAAGCACTTTCAGCGAGGAGGAAGGTGGTGAACTTAATACGTTCATCAATTGACGTTACTCGCAGAAGAAGCACCGGCTAACTCCGTGCCAGCAGCCGCGGTAATACGGAGGGTGCAAGCGTTAATCGGAATTACTGGGCGTAAAGCGCACG
+
GGGGGGGGGGGGGGGGGGGGDGGGGGGFFGGGGGGGGGGGGGGGGGGGGGGGGGGGGGGGGGGGGGGGGGGGGGGGGGGGGGGGGGGGG7CGDGGGGGGGGGGGGFGEEFGGGGFGGGGGGGGGGGGGGGGGGGFGGCFGGGGDFGGGGGGGGGGGGGGGGGGGGGGGGGGGGGGGGGGGGGGGGGGGBCGGGEGGGFFGGGGGDEGGGGGGDGGD5FGFGGEGGGGGFCF=DDGGDGGGGGG5
@M03364:276:000000000-BLYN8:1:1101:17358:1387 1:N:0:1
ACTCCTACGGGAGGCAGCAGTAGGGAATCTTCGGCAATGGACGAAAGTCTGACCGAGCAACGCCGCGTGAGTGAAGAAGGTTTTCGGATCGTAAAACTCTGTTGTTAGAGAAGAACAAGGACGTTAGTAACTGAACGTCCCCTGACGGTATCTAACCAGAAAGCCACGGCTAACTACGTGCCAGCAGCCGCGGTAATACGTAGGTGGCAAGCGTTGTCCGGATTTATTGGGCGTAAAGCGAGCG
+
GGGGGGGGGGGGGGGGGGGGGGGGGGGGFGGGGGGGGGGGGGGGGGGGGGGGGGGGGGGGGGGGGGGGGGGGGGGGGFGGGGGGGGGGGGGGGGGFGGGGGGGGGGFGGGGGGFGGFGGGGGGGGGGGGGGGGGGGGGGGCFGGGGGDFFGGGGGGGGGGGGGGGGGGGGGGGGGGGDFGGGFGGGGDFCEGDGDEFFC>FGGGGFFGDEGDGCEGG+<C5C8CFGGG?EFGDD57DCD<*959
@M03364:276:000000000-BLYN8:1:1101:21649:1454 1:N:0:1
ACTCCTACGGGAGGCAGCAGTGGGGAATATTGGACAATGGGCGAAAGCCTGATCCAGCCATGCCGCGGGTGTGAAGAAGGCCTTTTGGTTGTAAAGCACTTTAAGCGAGGAGGAGGCTACCGAGATTAATACTCTTGGATAGTGGACGTTACTCGCAGAATAAGCACCGGCTAACTCTGTGCCAGCAGCCGCGGTAATACAGAGGGTGCGAGCGTGAATCGGAATTACTGGGCGTAAAGCGTGG
+
FCFFEFFCEECFGGGGGGFGFFF<+C@FG9<EDCFFFEGD<FG7:6CEF<EGFFGGFG7F9E<C@FE77>=8?E<FCAF<<4?5BAFEGGG:FFGGGFC<EECE?<C>F7>B+3BFG8FBFCFG7=,>>FGFA<C<DCFGGC<FC<FG:@CC9FCGCFGEC=AFGC>EEDEEFC7CC;FACCEG,*BFGGC>EGG78CFGDF9:1333*1C8:EC*:CCFG5EGGGECFC6>C<E5DCGGGDD)
@M03364:276:000000000-BLYN8:1:1101:8857:1476 1:N:0:1
ACTCCTACGGGAGGCAGCAGTAGGGAATCTTCGGCAATGGACGAAAGTCTGACCGAGCAACGCCGCGTGAGTGAAGAAGGTTTTCGGATCGTAAAACTCTGTTGTTAGAGAAGAACAAGGACGTTAGTAACTGAACGTCCCCTGACGGTATCTAACCAGAAAGCCACGGCTAACTACGTGCCAGCAGCCGCGGTAATACGTAGGTGGCAAGCGTTGTCCGGATTTATTGGGCGTAAAGCGAGCG
+
GGGGGGGGGGGGGGGGGGGGGGGGGGGGGGGGGGGGGGGGGGGGGGGGGGGGGGGGGGGGGGGGGGGGGGGGGGGGFCFGEFGGGGGGGGGGGGGGGGGFGGFGFGGGGGGGGFEGGGFGGGGGGGGGGGGGGGGGGGG7FGGGGC:CGGCGGGGGGGGGGG7FFGGDEGGGGGGGGGGGGGG?FFCGGGGGGGGGGGGC+2C=??FEGGGGGGGE5:FC=EGGGFG7+0CFGGGDGGGD5DDC
@M03364:276:000000000-BLYN8:1:1101:15686:1512 1:N:0:1
ACTCCTACGGGAGGCAGCAGTGGGGAATATTGGACAATGGGCGAAAGCCTGATCCAGCAATGCCGCGTGCAGGATGAAGGCCTTCGGGTTGTAAACTGCTTTTGTACGGAACGAAAAGCTTCGGGCTAATACCCTGGAGTCATGACGGTACCGTAAGAATAAGGACCGGCTAACTACGTGCCAGCAGCCGCGGTAATACGTAGGGTCCAAGCGTTAATCGGAATTACTGGGCGTAAAGCGTGCG
+
GGGGGGGGGGGGGGGGGGGGGGGGGGGGGGGGGGGGGGGGGGGGGGGGGGGGGGFGGGGGGGGGGGGGGGGGGGGGGGGGGGGGGGGGGGGGGGGGGGGGGGGGGGGFGGGGGGEGGGGGGGGGGGDGGGGGGGGGCFFGGGGGGGGGGGGGGGGGGGGGGGGFCGGGDFEEDEGGGGGGGGGGGGDGGGGGGGGGGGGGBC5EEGFGGGFGGGDGGGGGGGGFF7EGGFGGGDGEG7CGG:>C
@M03364:276:000000000-BLYN8:1:1101:16101:1550 1:N:0:1
ACTCCTACGGGAGGCAGCAGTGGGGAATATTGCACAATGGGCGCAAGCCTGATGCAGCCATGCCGCGGGTATGAAGAAGGCCTTCGGGTTGTAAAGTACTTTCAGCGAGGAGGAAGGCATTAAGGTTAATAACCTTGGTGATTGACGTTACTCGCAGAAGAAGCACCGGCTAACTCCGTGCCAGCAGCCGCGGTAATACGGAGGGTGCAAGCGTTAATCGGAATTACTGGGCGTAAAGCGCACG
+
GGGGGGGGGGGEGDGGGGGGFGGGGCEGGFGGGGFACFGGGGGGGGDFGFGGGGGFGGGGFFGGGGG+@>FGGAFGCFGFG8FDFGGGGGGEEFCGGGGGGGGFGAFEGGDGGCA8B?@FGGGD9FFGFGGGFDFGFG,@>EGGGFFCCGGGAGFFC:CCFFCGGGFFFGGGGGGFFGGGGFFCFCG>8EGGDGEEFGDFGCEECGGCFFEFC*;?*<<EGGCCC7C7ECEC<55=CFGDG:17
@M03364:276:000000000-BLYN8:1:1101:16240:1561 1:N:0:1
ACTCCTACGGGAGGCAGCAGTAGGGAATCTTCGGCAATGGACGAAAGTCTGACCGAGCAACGCCGCGTGAGTGAAGAAGGTTTTCGGATCGTAAAACTCTGTTGGTAGAGAAGAACGTTGGTGAGAGTGGAAAGCTCATCAAGTGACGGTAACTACCCAGAAAGGGACGGCTAACTACGTGCCAGCAGCCGCGGTAATACGTAGGTCCCGAGCGTTGTCCGGATTTATTGGGCGTAAAGCGAGC
+
GGGGGGGGGGGGGGGGGGGGGGGGGGGGGGGGGGGGGGGGGGGGGGGGGGGGGGGGGGGGGGGGGGGGGDGGGGGGGGGGFFFGGGGGGGGGGGGGGGGDGGGGGGGGGGGGFGGGGGC=FGGGGGGFGGGFGGGCGGGGGGGGGGGGGGGGGGGGGGGGGGFGGGGGGGGGGGGGGFGGGGGGGGGGGGGGGGGGGGGGGBFGGGFGGGGGDGEEEEGGGGE==E7@CFFGGGGGGGCFDGG3
@M03364:276:000000000-BLYN8:1:1101:12454:1561 1:N:0:1
ACTCCTACGGGAGGCAGCAGTGGGGAATATTGGACAATGGGCGAAAGCCTGATCCAGCCATGCCGCGTGTGTGAAGAAGGCCTTTTGGTTGTAAAGCACTTTAAGCGAGGAGGAGGCTACCGAGATTAATACTCTTGGATAGTGGACGTTACTCGCAGAATAAGCACCGGCTAACTCTGTGCCAGCAGCCGCGGTAATACGTAGGTCCCGAGCGTTGTCCGGATTTATTGGGCGTAAAGCGAGC
+
GGGGGGGGGGGGGGGGGGGGGGGGGGGFFEGFGDGGGCFGGGGGGGGFGFGFGGFGFGGGGGFGGGGGG,CFFEFEFFGGGG8FGGGGEEEFFEFGG<FFGGFGGGEBFGGGGGEFDGGFGGGG@F?FFFGFA>D9FGCFDDCFFFDE>FDGGGGGECEGGGGGGGGGDEGGFGGGF;FGGGEFGGFGDGGGGGEGDFGFGGGGGGGGF5CGGGEGG=FGGC;58<CFC?CCGDGCD3D2>7)/
@M03364:276:000000000-BLYN8:1:1101:22638:1564 1:N:0:1
ACTCCTACGGGAGGCAGCAGTGGGGAATATTGCACAATGGGCGCAAGCCTGATGCAGCCATGCCGCGTGTATGAAGAAGGCCTTCGGGTTGTAAAGTACTTTCAGCGAGGAGGAAGGTGTTGTGGTTAATAACCGCAGCAATTGACGTTACTCGCAGAAGAAGCACCGGCTAACTCCGTGCCAGCAGCCGCGGTAATACGTAGGTGGCAAGCGTTGTCCGGATTTAGTGGGCGTAAAGCGAGCG
+
GGGGGGGGGGGGGGGGGGGGGGGGGGGGGGGGGGGGGGGGGFG:CG+DDGGGGGGGGGFGGGGGGGGGGGFAFGGGGGGGE<FGGG7:EFEGGGG9F9FGGGG<<<F+@FGDGGGDCA,BF8?BFBFG?,FFD>F+CFCFF<,C,CF@+@B=FCFFBFFGGDFFFFFFFC<CF:B,7B*DF*=C7BFFCB*BEC5:CE9*?C8CCFGC6>E5/::8*<9:5C/*20+0+:EFDDGEFC7>3C)1
@M03364:276:000000000-BLYN8:1:1101:18012:1574 1:N:0:1
ACTCCTACGGGAGGCAGCAGTGGGGAATCTTGGACAATGGGCGCAAGCCTGATCCAGCAATGCCGCGTGCGTGAAGAAGGCCTTCGGGTTGTAAAGCGCTTTTGTCAGGGAGCAAATCCTTGTGGCTAATACCCACCGGGGATGAGAGTACCTGAAGAATAAGGACCGGCTAACTACGTGCCAGCAGCCGCGGTAATACGTAGGGTCCAAGCGTTAATCGGAATTACTGGGCGTAAAGCGTTCG
+
FGGGGGFGG7@EE@CEGGGGGGGGGCGGCGAFCFFFFDF?FGGGGGGFDGGGFCEFGGGEFGGGGEGGG7@FGGGGGGGFFGGFGGGGGGGGGGEFE=FE:FCFGGC9FFGDGGGF<FCDEFGFE7FFGGGG:BDF+C@@>>FFD<FFFGACFF,<FFGDFGA,E@FC7EGGGGGGC8=,<EGGGGFGFGGGECECG99CGFEC@C*BCEFCEGGGGGGGCECGGF9FGCGDCCE5<FGC1*99
@M03364:276:000000000-BLYN8:1:1101:22553:1667 1:N:0:1
ACTCCTACGGGAGGCAGCAGTGGGGAATATTGCACAATGGGCGCAAGCCTGATGCAGCCATGCCGCGTGTATGAAGAAGGCCTTCGGGTTGTAAAGTACTTTCAGCGAGGAGGAAGGCATTAAGGTTAATAACCTTGGTGATTGACGTTACTCGCAGAAGAAGCACCGGCTAACTCCGTGCCAGCAGCCGCGGTAATACGGAGGGTGCAAGCGTTAATCGGAATTACTGGGCGTAAAGCGTGCG
+
@CFEFEFGGGEGEGGGGEGGFE-EFGGGFGGGFFGGFG<8FFEGECEC7FF8EEFFGG8EFFG,@FEFGGGGGAFFE8CF<,CCEFFDC::C,AEFGFGGAF?FF<@@CFCFC+B?F8FFFAFFGGGFGGGGGFFDGDFGGFDFFGGGGDEGGECFCCAAFFGCG>F>@C7FC:,,@7FFCGFGGGG78CE>8*:8FG?FGGDEGCDC?FFDEGG5:0<CCGEGF7+ACFGCD37*9:7>**79
@M03364:276:000000000-BLYN8:1:1101:14126:1684 1:N:0:1
ACTCCTACGGGAGGCAGCAGTGGGGAATATTGGACAATGGGGGGAACCCTGATCCAGCCATGCCGCGTGTGTGAAGAAGGCCTTATGGTTGTAAAGCACTTTAAGCGAGGAGGAGGAGCTCTTTGTTAATACCCAAGATGCTTGGACGTTACTCGCAGAATAAGCACCGGCTAACTCTGTGCCAGCAGCCGCGGTAATACAGAGGGTGCGAGCGGTAATCGGATTTACTGGGCGTAAAGCGTGC
+
GGFFGGGFCECFGEGGGGGGGGGGGEDGGGGGG9FGGGGGGGGCECFGGGGGFGFGFGFGFGGGEEGGG=C3DF,BBFGFGGGGGCDCFGGGGGGFFFGGFCGE,DC@7C:CEE7@:1>>F,?,=CCGGFCE:FFGACFFGGFGGGGC<F@FC@F>FFCGFGFGGFG778EEGG6FCFGCFG?FGGGG>:ECEC8:>EC??99<CCGGE*8:CEC55E7CFCC55C:FC?GFF)/:CFCDC<5*
@M03364:276:000000000-BLYN8:1:1101:21413:1691 1:N:0:1
ACTCCTACGGGAGGCAGCAGTGGGGAATCTTGGACAATGGGCGAAAGCCTGATCCAGCAATGCCGCGTGCGTGAAGAAGGCCTTCGGGTTGTAAAGCGCTTTTGTCGGGGAGGAAATCCTAGTCTCTAATAAAGGCTGGGGATGACAGTACCCGAAGAATAAGGACCGGCTAACTACGTGCCAGCAGCCGCGGTAATACGGCGGGTGCAAGCGTTAATCGGAATTACTGGGCGTAAAGCGCACG
+
GGGGGGGGCCFFGGGGGGDFGFGFEGGGGFGA@EGGGDFGFG7FCFEGGGFFFFGGFFFEEGGCFECGFG7=7FCGGG,CFEGGGFGD9BCCF<EFDDGGGFGEFEC@EGDFCGFFGGFDD,AFFGG9FGFG9FFGCFDEFD@BDFFFGGG9ACG*C:F:AFFCB<>FGFGGGG?FF7<<BFC@F88CCBEECGG7B9CBE**:>EGGFG+:8:CE=FFECEE5AF+:C+*:C9CCFGDD)5D)
@M03364:276:000000000-BLYN8:1:1101:17140:1719 1:N:0:1
ACTCCTACGGGAGGCAGCAGTAGGGAATCTTCGGCAATGGGGGCAACCCTGACCGAGCAACGCCGCGTGAGTGAAGAAGGTTTTCGGATCGTAAAACTCTGTTGTTAGAGAAGAACGTTAAGTAGAGTGGAAAGTTACTTAAGTGACGGTATCTAACCAGAAAGGGACGGCTAACTACGTGCCAGCAGCCGCGGTAATACGTAGGTCCCAAGCGTTGTCCGGATTTATTGGGCGTAAAGCGAGC
+
GGGGGGGGGGGGGGGGGGGGGGGGDFFFEF9FGGC@GGGGGGGGEDEGC,:F8FEEECGFGEGEEEGGG=CFCFGGGGFDF<FGGGGGEGGBFDBEGFFEFGGG<FGGDGGGFGGGGGGGFGGGG9B3CFGCGGFGGGGGFDGFFGGGFGGFGGGGGGGF7FCG@FFGGGGCFFFFGGDFGGGFFGGFGDEGGGGGGGGGGCFGGGGGGDCFGCC=EEGFEGGGEGGFGGGCCGGGDFGGGGC)
@M03364:276:000000000-BLYN8:1:1101:17891:1778 1:N:0:1
ACTCCTACGGGAGGCAGCAGTGGGGAATATTGCACAATGGGCGCAAGCCTGATGCAGCCATGCCGCGTGTATGAAGAAGGCCTTCGGGTTGTAAAGTACTTTCAGCGAGGAGGAAGGTGTTGTGGTTAATAACCGCAGCAATTGACGTTACTCGCAGAAGAAGCACCGGCTAACTCTGTGCCAGCAGCCGCGGTAATACAGAGGGTGCGAGCGTTAATCGGATTTACTGGGCGTAAAGCGTACG
+
GGGGGGGGGGGGGGGGGGGGGFGGGGGGGGGGGGGGGGGGGGGGGGGGGGGGGFGGGGDGGGGGGGGGGGGGGGGGDGGGGGFGGGGGGGGGGGGGFGGGGGGGGGGDGGGGGGGGGGGGGGGGGGGGGGGGGGGGGGGGGC9F9FEGGGGGGGGGDGGGGGGGGGGGGGGCFFGGGGGCGGGGGGGGFDGGGEGGGGGGGGGGGGGGGGGGGGGGFGGGGGEGGGDE+7EGDGE57D7CDDGD
@M03364:276:000000000-BLYN8:1:1101:15713:1785 1:N:0:1
ACTCCTACGGGAGGCAGCAGTGGGGAATATTGCACAATGGGCGCAAGCCTGATGCAGCCATGCCGCGTGTATGAAGAAGGCCTTCGGGTTGTAAAGTACTTTCAGCGAGGAGGAAGGCGTTGTGGTTAATAACCACAGCGATTGACGTTACTCGCAGAAGAAGCACCGGCTAACTCCGTGCCAGCAGCCGCGGTAATACGGAGGGTGCAAGCGTTAATCGGAATTACTGGGCGTAAAGCGCGCG
+
GGGGGGGGGGDGGGGGGGGGGGGGGGGGGGGGGGGGGGGGGGGGGGGGGGGGGGGGGGGGGGGGGGGGGGGGGFGGGGGGGGGGGFGGFGGGGGGFGGGGGGGGGGGGGGGGGGGGGGGGGGGGGGGGGGGGGFFGGGGGGGGDFGGGGGGGGGDGGGGGGGGGGGGCGGGGGGGGGGFGGGGGGFGGGGGGGGGGGGGGDEGGGGGGGGGGGGGGGGGFE=GGFGFGGGFGGGGGFFCDGGGD
@M03364:276:000000000-BLYN8:1:1101:22595:1833 1:N:0:1
ACTCCTACGGGAGGCAGCAGTGGGGAATCTTGGACAATGGGCGCAAGCCTGATCCAGCAATGCCGCGTGCGTGAAGAAGGCCTTCGGGTTGTAAAGCGCTTTTGTCAGGGAGCAAATCCTTGTGGCTAATACCCACCGGGGATGAGAGTACCTGAAGAATAAGGACCGGCTAACTACGTGCCAGCAGCCGCGGTAATACGTAGGGTCCAAGCGTTAATCGGAATTACTGGGCGTAAAGCGTGCG
+
GGGGGGGGGGGGGGGGGGGGGGGGGGGGGGGGGGGGGGGFGGGGGGGGFGGGGAFGGGGDGGGGGGGGGGGGGGGGGGGGG8FEGFGGGGGGGGGGCGGGEGFGGGGGGGFGGGGGGFCEGEFGGFFFGGFGFGGGGGGGGCCFGGGGGG@<FGGFGGGGGFGFGGGGGGGGG7EFGCFFGGGGGGGGGGGGGDGEDGGF:CFGGGGDF?G=EEEEGGGGGGGGGGGGGGG5CDEGFGGCDDD<
@M03364:276:000000000-BLYN8:1:1101:20843:1843 1:N:0:1
ACTCCTACGGGAGGCAGCAGTAGGGAATCTTCGGCAATGGACGAAAGTCTGACCGAGCAACGCCGCGTGAGTGAAGAAGGTTTTCGGATCGTAAAACTCTGTTGTTAGAGAAGAACAAGGACGTTAGTAACTGAACGTCCCCTGACGGTATCTAACCAGAAAGGGACGGCTAACTACGTGCCAGCAGCCGCGGTAATACGTAGGTGGCAAGCGTGGTCCGGAATTATTGGGCGTAAAGCGCGCG
+
GGFF<FFFFCEEE+@BBFGFFGFF>FCFDFFCEFDEGGCG9CFD@EEE9FEGGCG@F@CE@EGFEGDFGCEGFFCFA,C<EGC7EB@FEFG8EGGGGGGFGGGGEFCGFFGGGGGGGGC,FEGFGGGD9?D???D<=FF+6@<DBFCC:F+,@F=FCGFFFFF@E>FG@7:CFG;FFG,<@CF78C8CGGC*:=:8??F*5?88<9BFCFCECG**22<E5E*7+<?:AF857C=EDCGDGDC5
@M03364:276:000000000-BLYN8:1:1101:12219:1851 1:N:0:1
ACTCCTACGGGAGGCAGCAGTAGGGAATCTTCGGCAATGGACGAAAGTCTGACCGAGCAACGCCGCGTGAGTGAAGAAGGTTTTCGGATCGTAAAACTCTGTTGGTAGAGAAGAACGTTGGTGAGAGTGGAAAGCTCATCAAGTGACGGTAACTACCCAGAAAGGGACGGCTAACTACGTGCCAGCAGCCGCGGTAATACGTAGGTCCCGAGCGTTGTCCGGCTTTATTGGGCGTAAAGCGAGG
+
GGGGGGGGGGGGGGGGGGGGGGGGGGGGGGGGGGGGGGGGGGGGGGGGGGGGGGGGGGGGGGGGGGGGGGGGGGGGGGGGGGGGGGGGGGGGGGGGGGGGGGGGGGGGGGGGGGGGGGGGFGEFGFGGGGF9DFGGGGGGGGFGGGGGEEFGGGGGGGEFGGGGGGCEG7FGDGC@>FEF7CGGGGGGGGGGEGGGGGGGGECGGG9EGGGGGGGEGDFGGG*2CCFGGCCFCGGDGDFGGGD)
@M03364:276:000000000-BLYN8:1:1101:12491:1894 1:N:0:1
ACTCCTACGGGAGGCAGCAGTGAGGAATATTGGTCAATGGAGGCAACTCTGAACCAGCCATGCCGCGTGCAGGATGACGGTCCTATGGATTGTAAACTGCTTTTGTACGGGAAGAAAAAAAGTTACGTGTAATTTATTGACGGTACCGTAAGAATAAGGATCGGCTAACTCCGTGCCAGCAGCCGCGGTAATACGGAGGATCCAAGCGTTATCCGGAATCATTGGGTTTAAAGGGTCCGTAGGC
+
GGGGGGGGGGGGGGGGGGGGGGGGGGGGGGGGGGGGGGGGGGGGGGGGGGGGGGGGGGGGGGGGGGGGGGGGGGGGGGGGGGGFFGGGGGGGGGGGGGGGGGFGGGGGGGGGDFGGGGGGGGFGGGGGGGGGGGGGGGAEFGFGGGGGGGGCDFGGGGGGGGGGGGGGGGGGGGGGGGGGGGGGGGDDEGGGGGGGGGGGGGGGGGGGGDGGGGGGGGGGGFFGGGGGGGGGGG5ACDDGGGG7
@M03364:276:000000000-BLYN8:1:1101:11702:1905 1:N:0:1
ACTCCTACGGGAGGCAGCAGTAGGGAATCTTCGGCAATGGACGAAAGTCTGACCGAGCAACGCCGCGTGAGTGAAGAAGGTTTTCGGATCGTAAAACTCTGTTGTTAGAGAAGAACAAGGACGTTAGTAACTGAACGTCCCCTGACGGTATCTAACCAGAAAGCCACGGCTAACTACGTGCCAGCAGCCGCGGTAATACGTAGGTGGCAAGCGTTGTCCGGATTTATTGGGCGTAAAGCGAGCG
+
GGGGGGGGGGGGGGGGGGGGGGGGGGGGGGGGGGGGGGGGGGGGGGGGGGGGGGGGGGGGGGGGGGGGGGGGGGGGGGGGGGGGGGGGGGGGGGGGGGGGGGGGGGGGGGGGGGGGGGGGGGGEGGGGGGGGGGGGGGGGGGGGGGGGGGGGGGGGGGGGGGGGGGGGGGGGGGGFFEGGGGGGGGGGGGGGGGGGGGGGGCFGGGGGGGGG=BEGGGGGGGG=FGFFFDGFDGGGGGGD:C31
@M03364:276:000000000-BLYN8:1:1101:7489:1911 1:N:0:1
ACTCCTACGGGAGGCAGCAGTAGGGAATCTTCGGCAATGGACGAAAGTCTGACCGAGCAACGCCGCGTGAGTGAAGAAGGTTTTCGGATCGTAAAACTCTGTTGTTAGAGAAGAACAAGGACGTTAGTAACTGAACGTCCCCTGACGGTATCTAACAAGAAAGCCACGGCTAACTACGTGCCAGCAGCCGCGGTAATACGTAGGTGGCAAGCGTTGTCCGGATTTATTGGGCGTAAAGCGAGGG
+
GGGGGGGGDGGGGGGGGGGGGCGGGGGGCFGFGDGGGGGGCFGGCGGEFFGGEG:FGGGGGGG@FGGGGG><FGFGGGGGFG<FEGGDC:FF@FFGGGG<,CFD<FEF?E<F<8F=F??,<>FC=FGGGE?DB?><,DD:+:3+@F@7FFGCBFAC,3DDFFGFFD,><*><FFFFG8CFC>F7C@FG8*:BCCE*+2+*:<8C5B5**538C8CC*<::7;EG9<AE7<;5777E<?DGG3)/
@M03364:276:000000000-BLYN8:1:1101:14432:1947 1:N:0:1
ACTCCTACGGGAGGCAGCAGTGGGGAATATTGGACAATGGGGGGAACCCTGATCCAGCCATGCCGCGTGTGTGAAGAAGGCCTTATGGTTGTAAAGCACTTTAAGCGAGGAGGAGGAGCTCTTGGTTAATACCCAAGATGCTTGGACGTTACTCGCAGAATAAGCACCGGCTAACTCTGTGCCAGCAGCCGCGGTAATACAGAGGGTGCGAGCGTTAATCGGATTTACTGGGCGTAAAGCGTGC
+
GGGGGGGGGGGGGGGGGGGGGGGGGGGGGGGGGGGGGGGGGGGGGGGGGGGGGGGGGGGGGGGGGGGGGGGGGFGGGGGGGGGFGGGGGGGGGGGGFFGGGGGGGGGGGGGGGGGG@FGGGGGGGGGGGGGGGGGGGGGFGCAFGGGGGGGGGGGGGGGGGGGGGGGGGGGGGGGGGGGCFFGGGGGGGGGGGGGGCFGF9CFGGGGGDGGGGGEEGGGGGGGGGFGGGGGGGGGEDGGGGGG<
@M03364:276:000000000-BLYN8:1:1101:17923:1949 1:N:0:1
ACTCCTACGGGAGGCAGCAGTGGGGAATATTGGACAATGGGCGCAAGCCTGATCCAGCAATGCCGCGTGCGTGAAGAAGGCCTTCGGGTTGTAAACTGCTTTTGTACGGAACGAAAAGACTCCTTCTAATAAAGGGGGTCCATGACGGTACCGTAAGAATAAGCACCGGCTAACTACGTGCCAGCAGCCGCGGTAATACGTAGGGTGCGAGCGTTAATCGGAATTACTGGGCGTAAAGCGTGCG
+
GGGGGGGGGGGGGGGGGGGGGGGGGGGGAFGGGGGGGGGGFGGDGGGGGGGG<9EFGGGGGGGGGGGGGEGGGGGGGGGGGGGGGGGEGDCGGGGGGGGGGGGGGFGGGFGGGGGDFGGGGGDFFGGGGGGGGGGGG7FC=FF=@CFEEFGCEF7FFGG9CFCEFGGGEGGGGGECE@FGFFFFFCFFGCCCEGGGGF+:CEFGGGGDE58C8?CEFFGF7*;5CF?+:<FFD<EGGGCD5<D<
@M03364:276:000000000-BLYN8:1:1101:13125:2036 1:N:0:1
ACTCCTACGGGAGGCAGCAGTGGGGAATCTTGGACAATGGGCGCAAGCCTGATCCAGCAATGCCGCGTGCGTGAAGAAGGCCTTCGGGTTGTAAAGCGCTTTTGTCAGGGAGCAAATCCTTGTGGCTAATACCCACCGGGGATGAGAGTACCTGAAGAATAAGGACCGGCTAACTACGGGCCAGCAGCCGCGGTAATACGTAGGGTCCAAGCGTTAATCGGAATTACTGGGCGTAAAGCGTGCG
+
GGGEFGGGGGGGGGECFCGDFCFGGFGGDFGGGGGGFGGFGG@FGGGG@EGGGG9FFCEFGFFGGGGGEGGEEF@ACFECAE<,C=F@FEECEG<FAEEF7?@FGG9FD84?FGGC<E8FF?FGCDG<F9FF8,,+@:CCC38@FFGGGF<@FCE@F;F:BFD<F,@FEGECFFF9:>*1:CEGC8F7,3::CCCGCEFF+?8EEC8;9C6A=EEGF7<5EE*:F+9CCFF=C7=C7FG5C3D)
@M03364:276:000000000-BLYN8:1:1101:14684:2037 1:N:0:1
ACTCCTACGGGAGGCAGCAGTAGGGAATCTTCGGCAATGGACGAAAGTCTGACCGAGCAACGCCGCGTGAGTGAAGAAGGTTTTCGGATCGTAAAACTCTGTTGTTAGAGAAGAACAAGGACGTTAGTAACTGAACGTCCCCTGACGGTATCTAACCAGAAAGGGACGGCTAACTACGTGCCAGCAGCCGCGGTAATACGTAGGTGGCAAGCGTTGTCCGGATTTATTGGGCGTAAAGCGAGCG
+
GGGGGGGGGGGGGGGGGGGGGGGGGGGGGGGGGGGGGGGGGGGGGGGGGGGGGGGGGGGGGGGGGGGGGGGGGGGGGGGGGGGGGGGGGGGGGGGGGGGGGGGGGGGGGGGGGGGGGGFGGGGGGGGGGGGGGGGGGGGGGGGGGGGGGGGGFGGGGGGGGGGFGCFGGGGGGGGGGGGDGGGGGGGGGGGGGGGGGGGGGGGGGGGGGFFGGGGGEFGGGGGDGGGGCGCFGGGGFGGGGGG<
@M03364:276:000000000-BLYN8:1:1101:22405:2040 1:N:0:1
ACTCCTACGGGAGGCAGCAGTAGGGAATCTTCGGCAATGGACGAAAGTCTGACCGAGCAACGCCGCGTGAGTGAAGAAGGTTTTCGGATCGTAAAACTCTGTTGTTAGAGAAGAACAAGGACGTTAGTAACTGAACGTCCCCTGACGGTATCTAACCAGAAAGCCACGGCTAACTACGTGCCAGCAGCCGCGGTAATACGTAGGTGGCAAGCGTTGTCCGGATTTATTGGGCGTAAAGCGAGCG
+
GGGGGGGGGGGGGGEGGECGGGGGGGGGGGGGGGGGGGGGGGGGGGGGGGGGGGGGGGEGGGGGGGGCFDGGGGGGGGGGGGGGGFGE:BFGGGGGGGGGGGCFFDFFFFFGGGGDFBECGGGFFFEGGGGGFFGGGGF7CFGFGGCEEFCFGGGGFGGGGGGCFGGGGDGGGGGGFGGFG@B7CFGCFGGGGECEGCF>CFGGGG5CFFFGGE=EEFCEECEE?EFGGGGGGGEC37>5CD<<
@M03364:276:000000000-BLYN8:1:1101:11027:2041 1:N:0:1
ACTCCTACGGGAGGCAGCAGTGGGGAATATTGCACAATGGGCGCAAGCCTGATGCAGCCATGCCGCGTGTGTGAAGAAGGCCTTCGGGTTGTAAAGCACTTTCAGCGAGGAGGAAGGTGGTGAGCTTAATACGTTCATCAATTGACGTTACTCGCAGAAGAAGCACCGGCTAACTCCGTGCCAGCAGCCGCGGTAATCCGGAGGGTGCAAGCGTTAATCGGAATTACTGGGCGTAAAGAGCACG
+
GGGGGGGGGCGGGGG7FGGCGGGGDCFGGGCFGGCF@FFGFGGGGGGFF,<CFGG9@FFGGGGGGGCFGG?F=EGGGGFGGEFCEFGGECCGGFGFE8FGFGFGDFEEFDFEFGGGGGGF:+?,=5FAFGGFC,><AFFGDFG9FGGE7DEGGGGGGGGGG?7CGFGFFFFGFF9FG*5DFGE@BE2:;CDE5EE@F+<8*3:CEE18++<CEE=EGGG5E*CF@F::?6CED<*/1**956*)
@M03364:276:000000000-BLYN8:1:1101:11774:2133 1:N:0:1
ACTCCTACGGGAGGCAGCAGTAGGGAATCTTCGGCAATGGACGAAAGTCTGACCGAGCAACGCCGCGTGAGTGAAGAAGGTTTTCGGATCGTAAAACTCTGTTGGTAGAGAAGAACAAGGGTGAGAGTGGAAAGTTCACCCCTTGACGGTATCTGACCAGAAAGCCACGGCTAACTACGTGCCAGCAGCCGCGGTAATACGTAGGTGGCAAGCGTTGTCCGGATTTATTGGGCGTAAAGCGAGC
+
GGGGGGGGGGGGGGGGGGFGGGGGGGGGGGFGGGGGGGGGGGGGGEGFGGGGGGGGCGGGGGGGGGGGGGGGGGGGGGGG?FGGFGGGGGGGGGGGGGGGGGGGGGGGGGFGGGGGGGGGGGGGGGGGGGFDGGGGGGGGGFGGGGGGGGGEGGGGGGGGGGGGGGGGGGGGGGGGGGGGGFGGGGGGGGGGGGGEEGGGGGGGGGGGGGGGGGGGGCAFEGGDE?E7FFFGGGGGGGG7>DG3
@M03364:276:000000000-BLYN8:1:1101:19402:2147 1:N:0:1
ACTCCTACGGGAGGCAGCAGTAGGGAATCTTCGGCAATGGACGAAAGTCTGACCGAGCAACGCCGCGTGAGTGAAGAAGGTTTTCGGATCGTAAAACTCTGTTGTCAGAGAAGAACAAGGGTGAGAGTGGAAAGCTCACCCCTTGACGGTATCTGACCAGAAAGCCACGGCTAACTACGTGCCAGCAGCCGCGGTAATACGTAGGTGGCAAGCGTTGTCCGGATTTATTGGGCGTAAAGCGAGC
+
GFFGGFGGGGGGGGGGGGGFGGGGGGGGGGFFGGGDGFGGGGGEGGGGGGGDFFGGF@FGFEGCFGGGGGGGGGGGGEEFFFGGGGGGGGGGGGGGGGGGGGGGGGGGAFCFGGGGFFGFEGGGGG8FFFGCFF8DFCC3>FGFGGGDGGGGFGFGGGGGGFFGGFFFGGGGGGGGGGDFGGBECG?ECGGGGGGGCFGFGGFFEGGFGC@CGDCEGGGGGGC>:CFFGGFGGGCEDGGGG3>/
@M03364:276:000000000-BLYN8:1:1101:13944:2191 1:N:0:1
ACTCCTACGGGAGGCAGCAGTAGGGAATCTTCGGCAATGGACGAAAGTCTGACCGAGCAACGCCGCGTGAGTGAAGAAGGTTTTCGGATCGTAAAACTCTGTTGTTAGAGAAGAACAAGGACGTAAGTAACTGTACGCCCCCTGACGGTATCTAACCAGAAAGCCACGGCTAACTACGTGCCAGCAGCCGCGGTAATACGTAGGTGGCAAGCGTTGTCCGGATTTATTGGGCGTAAAGCGAGCG
+
GGGGGGGGGGGGGGGGGGGGGGGGGGGGGGGGGGGGGGGGGGGGGGGGGGGGGGGGGGGGGGGGGGGGGGGEFGGGGGGGGGGGGGGGGGGGGGGGGGGGGGGGGGGGGGGGGGGGGGGGGGGGGGGFGGGGGGGGGGGGGGGGGGGGGGGGGGGGGGGGGGGGGGGGGGFGGGGGGGGGGGGGGGGGGGGGGGGGGGGGGGGGGGGGFGFGGGGGGGGGGGGEFFGFFGFGGGGGGGGGGC31
@M03364:276:000000000-BLYN8:1:1101:17094:2217 1:N:0:1
ACTCCTACGGGAGGCAGCAGTAGGGAATCTTCGGCAATGGACGAAAGTCTGACCGAGCAACGCCGCGTGAGTGAAGAAGGTTTTCGGATCGTAAAACTCTGTTGTTAGAGAAGAACAAGGACGTTAGTAACTGAACGTCCCCTGACGGTATCTAACCAGAAAGCCACGGCTAACTACGTGCCAGCAGCCGCGGTAATACGTAGGTGGCAAGCGTTGTCCGGATTTATTGTGCGTAAAGCGAGCG
+
GGGGGGGGGGGGGGGGGGGGFEGGGGGGGGGGGGGGGGGGF@FGGGGGGGGGGGGEGGGGGGGGGGGGGGGGGGGGGFGGGGGGGGGCFGGGFGGFFGGGGG9,:BAFFGGGGGGGFFGGGGGGGGGGGGFGGFFGGGGGGGGGGGEFF<<FFEGGGGGGGGGGGGGGGCG7FFEFGEFCDCGEFF>G>CE8C8:CFFC5<CFEGG>8CFF*=C**:<0=C85599?FF9CEDCEEFFCC<DC5
@M03364:276:000000000-BLYN8:1:1101:16585:2231 1:N:0:1
ACTCCTACGGGAGGCAGCAGTGAGGAATATTGGACAATGGGCGCAAGCCTGATCCAGCCATGCCGCGTGCAGGATGACGGTCCTATGGATTGTAAACTGCTTTTGTACGAGAAGAAACACTGCTTCGTGAAGCAGCTTGACGGTATCGTAAGAATAAGGATCGGCTAACTCCGTGCCAGCAGCCGCGGTAATACGGAGGATCCAAGCGTTATCCGGAATCATTGGGTTTAAAGGGTCCGTAGGC
+
GGFFFFGGGGGG7CEEEDCGFGGGGCGGGG9EDFGGGFGFFFCFGGGGGGGGGGGGGGGFGGGGGGGGGGGGGGGDFFGGGGCCFGGGGFGGGGGGGF<9BFFCGGCCFGGDGGGGGCEEGGGGDGGGFFFFFGCFGGGGGGEGGGGGGGGGGGGCFFGGGGGGGGEF7CCGGGDGGA:C:@FFGGGGGECFFFGGGG>EGGGGFGFG5CC*+CEGDGGGGG7CFGGGC6?FFG=CGGGGC37*
@M03364:276:000000000-BLYN8:1:1101:21597:2233 1:N:0:1
ACTCCTACGGGAGGCAGCAGTGGGGAATCTTGGACAATGGGCGCAAGCCTGATCCAGCAATGCCGCGTGCGTGAAGAAGGCCTTCGGGTTGTAACGCGCTTTTGTCAGGGAGCAAATCCTTGTGGCTAATACCCACCGGGGATGAGAGTACCTGAAGAATAAGGACCGGCTAACTACGTGCCAGCAGCCGCGGTAATACGTAGGGTCCAAGCGTTAATCGGAATTACTGGGCGTAAAGCGTGCG
+
F9FG<FFGGGGF@7CFCFF@@FGGGC7,C,CEDFGGFGGGGGGEEGGGGGGGGGGFGG8FF<,C6@FFGG7F7ECFGG,<CFFGGFDFGGGF@C,BCFGEEGEGFC<9BFG7FB,,EEFFGCFG7@DG8FEGFCFFFGDCEGCEDFGFFFAFGFGCG,<CGFCF9<1>7@CFBFG,CEFFGGGC@C68E*CCEE**>CFGFDG7ECCC9ED5?C8/CG97C*8:FCFF<685/>**1:C7D35)
@M03364:276:000000000-BLYN8:1:1101:21374:2241 1:N:0:1
ACTCCTACGGGAGGCAGCAGTAGGGAATCTTCGGCAATGGACGAAAGTCTGACCGAGCAACGCCGCGTGAGTGAAGAAGGTTTTCGGATCGTAAAACTCTGTTGTTAGAGAAGAACAAGTACGTTAGTAACTGAACGTCCCCTGACGGTATCTAACCAGAAAGCCACGGCTAACTACGTGCCAGCAGCCGCGGTAATACGTATGTGGCAAGCGTTGTCCGGATTTATTGGGCGTAAAGCGAGCG
+
FGGGGFG-;CF@CEFECFFGGFGGEDFG<FEC<,FECEGGGGGCG>@CE<<FGC@C7@FFFC7C@CGE7BFFCDDG<=EEB?F+9FECGE@E<EC<FE9EEFEGFFGEA<AFGGDG=E<,5,BB,>:B<FF9FD<F@333>,,@<=FFFC<FGFGFF<,3FCEC<F<F@@C:CAFG,:2,DDGFFFGCFD5:>=:1<CEC:C+?EE986+*;?EEGEG?EGG*C<9C9CF**9/1=FFF5C)))
@M03364:276:000000000-BLYN8:1:1101:15021:2248 1:N:0:1
ACTCCTACGGGAGGCAGCAGTGGGGAATATTGGACAATGGGCGCAAGCCTGATCCAGCCATACCGCGTGGGTGAAGAAGGCCTTCGGGTTGTAAAGCCCTTTTGTTGGGAAAGAAAAGCCATGGGTTAATACCCTGTGGTTCTGACGGTACCCAAAGAATAAGCACCGGCTAACTTCGTGCCAGCAGCCGCGGTAATACGGAGGGTGCAAGCGTTAATCGGAATTACTGGGCGTAAAGCGCACG
+
GGGGGGGGGGGGCGGGGGGGGGGGGGGGGGGGGFFGG@FFGGGGGGGGGGGGGGGGGGGGGGGGGGEFGGGGGFFGGGGGGGGGGGGGGGGGGGGGGFGGGGFG4EFFCFFGGGGGGGG,FGGGFG7?FFGFEGGGFFGFFGGGCGCEGDGGGGGF<CFGGGFFGGGGDCGGEFFGGGGGEG9?DGGCCE5CGEEGG?9CC*8BE8EEGGCF?BEGGGGGGGDGFGGGGGGGGGGGGGDDDDG9
@M03364:276:000000000-BLYN8:1:1101:24363:2268 1:N:0:1
ACTCCTACGGGAGGCAGCAGTAAGGAATATTGGTCAATGGAGGCAACTCTGAACCAGCCATGCCGCGTGCAGGATGACTGCCCTATGGGTTGTAAACTGCTTTTGTCAGGGAATAAACCTTTCTACGTGTAGAAAGCTGAATGTACCTGAAGAATAAGGATCGGCTAACTCCGTGCCAGCAGCCGCGGTAATACGGAGGATCCAAGCGTTATCCGGATTTATTGGGTTTAAAGGGTGCGTAGGG
+
CCCFCF@<CGEEGDFGGGGGFFDGGGGGGGFGGGGGGGGGF<FEGGGGGGGGGGGCFFGGGGGFEGGGEFGGGGGGGGGGGGFFFE,EDCFFG9FGFGDGGFFGGGGAFGFGDFFGGGGGFGFCGGGGG<FGGGGGGGGFFGGFFE9EB=,FGGGGGD?:D@FDGGGGGG=FGGGGGFFGGGGEGCEEGGEFGC>EDEGCCDGDG:5ECEEFFCC85C=CFFG?C8E5AGFFCFEG55DGDC>*
@M03364:276:000000000-BLYN8:1:1101:14975:2272 1:N:0:1
ACTCCTACGGGAGGCAGCAGTAGGGAATCTTCGGCAATGGACGAAAGTCTGACCGAGCAACGCCGCGTGAGTGAAGAAGGTTTTCGGATCGTAAAACTCTGTTATTAGAGAAGAATAAGGATGAGAGTAGAACGTTCATCCCTTGACGGTATCTAACCAGAAAGCCACGGCTAACTACGTGCCAGCAGCCGCGGTAATACGTAGGTGGCAAGCGTTGTCCGGATTTATTGGGCGTAAAGCGAGC
+
GGGGGGGGGGGGGGGGGGGGGGGGGGGGGGGGGGGGGGGGGGGGGGGGGGGGGGGGGGGGGGGGGGGGGGGGGGGGGGGGGGFGGGGGCFGGGGGGGGGGGGGGGGGGGGGGDGGGGGGGGGGGGGGGGGGGGGGGFDFEGGGGGGGGCEGGGGGGGGGGGGDFGFGFGGGGGGGGCGGGGGFGGGGGGGGGGGGGGGGGF9CGGGGFEFGFGGEECEGGGGC5C<<7ACFFGGCEGFDF3DD)
@M03364:276:000000000-BLYN8:1:1101:8840:2278 1:N:0:1
ACTCCTACGGGAGGCAGCAGTGGGGAATATTGCACAATGGGCGGAAGCCTGATCCAGCCATGCCGCGTGTGTGAAGAAGGCCTTTTGGTTGTAAAGCACTTTAAGCGAGGAGGAGGCTACTAGTACTAATACTACTGGATAGTGGACGTTACTCGCAGAATAAGGATCGGCTAACTCCGTGCCAGCAGCCGCGGTAATACGGAGGATCCGAGCGTTATCCGGATTTATTGGGTTTAAAGGGTGC
+
GGGGGGGGGGGGGGGGGGDFGGFGGGGGGGGGGGGGGGGGGGGGGGGGGGGGGCFGGGGGGFFGGDDGGGGGGGGGGGGGGGGGGGGGGGGGGGFE9<EFFGGFGFG:FCGGGGGGGGGGGGGGGGGGGGFGGGGF@EGGFGGFFGGGGFFGCFGGGGEGGGFFF?,:FGCGGGFGGGGGGGDDGGGFFGG>EEGCEGCCFBEGGGGGFGGEG5CEGGGGCEDGC60AFFDCCC=<>DGDC**/
@M03364:276:000000000-BLYN8:1:1101:9544:2299 1:N:0:1
ACTCCTACGGGAGGCAGCAGTAGGGAATCTTCGGCAATGGACGAAAGTCTGACCGAGCAACGCCGCGTGAGTGAAGAAGGTTTTCGGACCGTAAAACTCTGTTGTTAGAGAAGAACAAGGACGTTAGTAACTGAACGTCCCCTGACGGTATCTAACCAGAAAGCCACGGCTAACTACGTGCCAGCAGCCGCGGTAATACGTAGGTGGCCAGCGTTGTCCGGATTTATTGGGCGTAAAGCGAGCG
+
FFGGGG@GGGGGEG@FGGG8FCGGFFDF<FFGGGGGGGGGGGGGGGGGGGGCCFGGGGGGFGF@:EFFG,BFGGCFFCE,,C?FGEGF+>=FGGGGGGGFGGGGGFE9<FGCFDGGGGG8D<:>>FEGGEGGFFGGGGF@FGGEGDG7>C+@FFGFEFGFGG7D7<CFC>B>EFDDB7<,C*2?CCG>EE5:EEGGFGFC?FC@FFF**3C=E*/:CFCE5*A792+<EFFF37EC*:>CDC:D
@M03364:276:000000000-BLYN8:1:1101:16629:2338 1:N:0:1
ACTCCTACGGGAGGCAGCAGTGGGGAATATTGCACAATGGGCGCAAGCCTGATGCAGCCATGCCGCGTGTATGAAGAAGGCCTTCGGGTTGTAAAGTACTTTCAGCGAGGAGGAAGGCATTAAGGTTAATAACCTTGGTGATTGACGTTACTCGCAGAAGAAGCACCGGCTAACTCCGTGCCAGCAGCCGCGGTAATACGGAGGGTGCAAGCGTTAATCGGAATTACTGGGCGTAAAGCGCACG
+
GGGGGGGGGGGGGGGGGGGGCEF@FFDGGGGGGGGGGGFFGGGGGGGFGGGGGGGGFGGGGGGG@FEFGGGGGGGGGGGGCFGGGGGGGECEGGGGGGGGGGGGGGGGGDGFGFFGGGGCFAFGGGGGFFFGFEGGGFGGGGGGGGGGFGGFFGEGCFFGGGGGCGGDFFGGGGGGGGGGGGFGGGGGGGGCGGEGGGGGDGEGEEGGGG7FEGGDGGGGCEGGGGFGGFGGCCGCCGCDD<G<
@M03364:276:000000000-BLYN8:1:1101:10557:2341 1:N:0:1
ACTCCTACGGGAGGCAGCAGTGGGGAATCTTGGACAATGGGCGCAAGCCTGATCCAGCAATGCCGCGTGCGTGAAGAAGGCCTTCGGGTTGTAAAGCGCTTTTGTCAGGGAGCAAATCCTTGTGGCTAATACCCGCCGGGGATGAGAGTACCTGAAGAATAAGGACCGGCTAACTACGTGCCAGCAGCCGCGGTAATACGTAGGGTCCAAGCGTTAATCGGAATTACTGGGCGTAAAGCGTGCG
+
GGGGGGGGGGGGGGGGGGGGGGGGGGGGGGGGGGGGGGGGGGGGGGGGGGGGFGGGGGGGGGGGGGGGGGGGGGGGGGGGGGGEG@FGGGGFGGGGGGGGGGGFGGAFGGGGGGFGFGGGGGGGGGGGGGGGGF+>FGGGGGGGFGGGGEGGGGFGG9FFGGGGGGGGGGGGGFFGGGGGFGGGGFGGFGDGGGCEGGGGGGGGGGFGGGGGGGGE7CFGG8=F?GGFCFFGDDGGGGGDG>35
@M03364:276:000000000-BLYN8:1:1101:15097:2375 1:N:0:1
ACTCCTACGGGAGGCAGCAGTGGGGAATCTTGGACAATGGGCGCAAGCCTGATCCAGCAATGCCGCGTGCGTGAAGAAGGCCTTCGGGTTGTAAAGCGCTTTTGTCAGGGAGCAAATCCTTGTGGCTAATACCCACCGGGGATGAGAGTACCTGAAGAATAAGGACCGGCTAACTACGTGCCAGCAGCCGCGGTAATACGTAGGTCCCAAGCGTTGTCCGGATTTATTGGGCGTAAAGCGAGCG
+
GGGGGGGGGGGGGGGGGGGGGGGGGGGGGGGGGFFFGGGGGGGGGGGGGGGGGGGGGGGGGGGGGGGGGGGGGGGGGGGGGGGGGGGGGGGGGGGGGGGGGGGGGGGGGGGGGGGGGGGGGGGGGGGGGGGGGGFEGGGGGGGGGGGGGGGGGGGGGDEGGGGGGGGGGGGGGGGGGGGFGGGGGCFGCGCEGGGGGDGGGGGGGGGGGGGGGGGCGGGEGGGGGGGGGGGFDGGCCDGGGGG7
@M03364:276:000000000-BLYN8:1:1101:16438:2388 1:N:0:1
ACTCCTACGGGAGGCAGCAGTGAGGAATATTGGTCAATGGAGGCAACTCTGAACCAGCCATGCCGCGTGCAGGATGACGGTCCTATGGATTGTAAACTGCTTTTGTACGGGAAGAAAAAAAGTTACGTGTAATTTATTGACGGTACCGTAAGAATAAGGATCGGCTAACTCCGTGCCAGCAGCCGCGGTAATACGGAGGATCCAAGCGTTATCCGGAATCATTGGGTTTAAAGGGTCCGTAGGC
+
GGGGGGFGGGGGGGGGGGGFFGAFGFGGGGGG@CEFFGFFFFGEEEGDFFFG<FFGGGGGGGGCCGGGGGGGG@FF<FGGGGGGFFG?FFGGGGGGGADFGGGCAFGGGGGDCCFGGBF=FEFFGGGFGGGGGFFGGGFFGDEEF@DFGDGGGFG3C@@F@GGGEGGCCCF7<>DCGFFGGFFFGE>EGE>ECCFGDGEGGGGC8CCE>C8C<EEGGGGGECF+>5CGEGCGGGGC>FCCFDD4
@M03364:276:000000000-BLYN8:1:1101:7484:2396 1:N:0:1
ACTCCTACGGGAGGCAGCAGTGGGGAATATTGCACAATGGGCGCAAGCCTGATGCAGCCATGCCGCGTGTGTGAAGAAGGCCTTCGGGTTGTAAAGCACTTTCAGCGAGGAGGAAGGTGGTGAGCTTAATACGCTCATCAATTGACGTTACTCGCAGAAGAAGCACCGGCTAACTCCGTGCCAGCAGCCGCGGTAATACGGAGGGTGCAAGCGTTAATCGGAATTACTGGGCGTAAAGCGCACG
+
GGGGGGGGGGGGGGGGGGGGGFFGGGGGFGGGGGGGGGGGGGGGGGGGGGGGGGGGGGGGGGGGGGGGGGGGGGGGGGGGGGGGGGGGGGGGGGGGGGGGGGGGGGGGGGGGGEGGDGG?CCCFDGGGGGGFGGEGEGGGGGFGGGGGGGGGGDGGGGFCGGGGGGGGDGGGGGGGFGGGGGFGGGGGCGGG5=EGCGGGE5CE>EGGGG?CCE8CGGCG=CEGGFEGGFGGDDCEGGGGGGG<
@M03364:276:000000000-BLYN8:1:1101:21810:2409 1:N:0:1
ACTCCTACGGGAGGCAGCAGTAGGGAATCTTCGGCAATGGACGAAAGTCTGACCGAGCAACGCCGCGTGAGTGAAGAAGGTTTTCGGATCGTAAAACTCTGTTGTTAGAGAAGAACAAGGACGTTAGTAACTGAACGTCCCCTGACGGTATCTAACCAGAAAGCCACGGCTAACTACGTGCCAGCAGCCGCGGTAATACGTAGGTGGCAAGAGTTGTCCGGATTTATTGGGCGTAAAGCGAGCG
+
GGFGGGFGGDEGGGGEGGGGDGGGGGGGFFFDFGGDGGGGGGGGGGGGGGGGGGGEFGGGGCGGECFGFECCFDF?<FFGBEE7?FCEGGGGGGGGGGFGGGGGGGGCFFGGGFCFGGD,BAC:BAFGGGGGGCDGGG?FEFFFGGGGGFFGGFF9,>FGGG@FGGF>GEGGGGEF<BCFCFFGGG>FGE5BEG>C2<+1+?5:BE*9<>5*05>CGCFCED*:9CFC?EF=DDGE*:7CCDDC
@M03364:276:000000000-BLYN8:1:1101:13009:2418 1:N:0:1
ACTCCTACGGGAGGCAGCAGTAGGGAATCTTCGGCAATGGACGAAAGTCTGACCGAGCAACGCCGCGTGAGTGAAGAAGGTTTTCGGATCGTAAAACTCTGTTGTTAGAGAAGAACAAGGACGTTAGTAACTGAACGTCCCCTGACGGTATCTAACCAGAAAGCCACGGCTAACTACGTGCCAGCAGCCGCGGTAATACGTAGGTGGCAAGCGTTGTCCGGATTTATTGGGCGTAAAGCGAGCG
+
GGGGGGGGGGGGGGGGGGGGGGGGGGGGGGGGGGGGGGGGGGGGGGGGGGGGGGGGGGGGGGGGGGGGGGGGGGGGGGGGGGGGGGGGGGGGGGGGGGGGGGGGGGGGGGGGGGGGGGGCGGGGGGGGGGGGGFGGGGGGGGGGGGGGGGGGGGGGFGGGGGGGGGGCEEGGCFFGGGGGGGGGGGGGGGGGGGDEFFGFFCFGGGGGGGGGGGGE=99EGEGGGFGGGGCGGGGGGGGGGGG5
@M03364:276:000000000-BLYN8:1:1101:18828:2437 1:N:0:1
ACTCCTACGGGAGGCAGCAGTAGGGAATCTTCGGCAATGGACGAAAGTCTGACCGAGCAACGCCGCGTGAGTGAAGAAGGTTTTCGGATCGTAAAACTCTGTTGTTAGAGAAGAACAAGGACGTTAGTAACTGAACGTCCCCTGACGGTATCTAACCAGAAAGCCACGGCTAACTACGTGCCAGCAGCCGCGGTAATACGTAGGTGGCAAGCGTTGTCCGGATTTATTGGGCGTAAAGCGAGCG
+
GGGGGGGGGGGGGGGGGGGGGGGGGGGGGGGGGGGGGGGGGGGGDFGGGGGGGGGGGGGGGGGGGGGGGGGGGGGGGGGGGGGGGGGGGGGGGGGGGGGGGGGGGGGGGGGGGGGGGGGGGGGGGGGGGGGGGGGGGGGCGGGGFGGGGGGFGGGGGGGGGGGGGECGGGGGGGGGGGGGGGGGFGGGGGEEGGGGFDGGCGFGGGGGGGGGDEE8=FGGGGG*<FCFFG=CDGGGGGCDCDGG
@M03364:276:000000000-BLYN8:1:1101:23899:2475 1:N:0:1
ACTCCTACGGGAGGCAGCAGTAGGGAATCTTCGGCAATGGACGAAAGTCTGACCGAGCAACGCCGCGTGAGTGAAGAAGGTTTTCGGATCGTAAAACTCTGTTGTTAGAGAATAACAAGGACGTTAGTAACTGAACGTCCCCTGACGGTATCTAACCAGAAAGCAACGGCTAACTACGTGCCAGCAGCCGCGGTAATACGTAGGTGGCAAGCGTTGTTCGGATTTATTGGGCGTAAAGCGAGCG
+
DFFFFFFGGGGGGGGCFGGFF<DDGFGFD,C;C,@FEFFGDEEGEGFFFCGG9,@CEG:E8@C::@F=77FGGG<FCCFGE?F7FEGB4CBFFFC<FC9E?F<EFFE@,?9F,,5:C,48=BCFFFFGBD,AFD9B=@F:7F8=8>CEGFB<D,,7DFFCG?FC,:FEFGEGGCCF7CFF7>,:B22,6::BCE5:<;9CFGGGGG5**>=58C==C*<:=*;*+023AG5*7C*//:*1*)/1
@M03364:276:000000000-BLYN8:1:1101:19632:2476 1:N:0:1
ACTCCTACGGGAGGCAGCAGTGGGGAATATTGCACAATGGGCGCAAGCCTGATGCAGCCATGCCGCGTGTATGAAGAAGGCCTTCGGGTTGTAAAGTACTTTCAGCGAGGAGGAAGGTGTTGTGGTTAATAACCGCAGCAATTGACGTTACTCGCAGAAGAAGCACCGGCTAACTCCGTGCCAGCAGCCGCGGTAATACGGAGGGTGCAAGCGTTAATCGGAATTACTGGGCGTAAAGCGCACG
+
GGGGGGGGGGGGGGGGGGGGGGGGGGGGGGGGGGGGGGGGGGGEGGGGGGGGGGGGGGGGGGGGDGGGGGGGGGGGGGGGGGGGGGGGGGGGGGGGGGGGGGGGGGGGGGFGGGGGGGFGGGGGGGGGGGGGGGGGGGGGFGGGGFGFGGDFGGDGGGGGGGGGGGGGGGGGGGGGGGEDGGGGGGGGGGGGGGGGGGGGD5EGGGGGGGGGGGDGGGGGDGEGGGGGGGCFG9EECGFGGDDC
@M03364:276:000000000-BLYN8:1:1101:15109:2501 1:N:0:1
ACTCCTACGGGAGGCAGCAGTGGGGAATCTTGGACAATGGGCGCAAGCCTGATCCAGCAATGCCGCGTGCGTGAAGAAGGCCTTCGGGTTGTAAAGCGCTTTTGTCAGGGAGCAAATCCTTGTGGCTAATACCCACCGGGGATGAGAGTACCTGAAGAATAAGGACCGGCTAACTACGTGCCAGCAGCCGCGGTAATACGTAGGGTCCAAGCGTTAATCGGAATTACTGGGCGTAAAGCGTGCG
+
GGGGGGGGGGGGGGGGGGGGGGGGGGGGGGGGGGGGGGGGGGGGGGGGGGGGGGGGGGGGGGGGGGGGGGGGGGGGGGGGGGGGGGGGGGGGGGGGGGGGGGGGGGGGGGGGGGGGGGGGGGGFGGGGGGGGGGGGGGGGGGGGGGGGGGGGGGGGCGGGG;FGGGGGEGGGGGGGGGGGGGFCFGGGGGGGGCEGGFCGGGFEGGFGFGFCEGGGGGGGGGGGGGGGGGG=DDGGGFGGGGG3
@M03364:276:000000000-BLYN8:1:1101:9505:2552 1:N:0:1
ACTCCTACGGGAGGCAGCAGTGGGGAATATTGCACAATGGGCGCAAGCCTGATGCAGCCATGCCGCGTGTATGAAGAAGGCCTTCGGGTTGTAAAGTACTTTCAGCGAGGAGGAAGGCGTTGTGGTTAATAACCGCAGCGATTGACGTTACTCGCAGAAGAAGCACCGGCTAACTCCGTGCCAGCAGCCGCGGTAATACGGAGGGTGCAAGCGTTAATCGGAATTACTGGGCGTAAAGCGCACG
+
GGGGGGGGGGGGGG>FGGGGGGFFGGGGGGGGGGGGGGAFFGGGGGGGGGGGGGGGGGGGGGGGGGGGGGGGGGGGCGGGGGGGGGGGGGGGGGGGGGGGGGGGGGGGGGGGGGGGGGGGGGGGGGFGGGGGGGEGGGGGGGF7CF@GGEGGFGEGGGD7AFCCFGGGDFEGGG?EGGGGGDGC@FGG75>E>BCGGGGFDGEEECECGGGGEG=CF9+:5?EGFGGGGGGGDGGGGFFGGGG5
@M03364:276:000000000-BLYN8:1:1101:23215:2555 1:N:0:1
ACTCCTACGGGAGGCAGCAGTGGGGAATTTTGGACAATGTGCGAAAGCCTGATCCAGCAATGCCGCGTGCAGGATGAAGGCCTTCGGGTTGTAAACTGCTTTTGTACGGAACGAAAAGCTTCTGGTTAATACCTGGGAGTCATGACGGTACCGTAAGAATAAGCACCGGCTAACTACGTGCCAGCAGCCGCGGTAATACGTAGGGTGCAAGCGTTAATCGGAATTACTGGGCGTAAAGCGTGCG
+
GGCGGGGGGGGGGCGECECFGGFDFGGFFGGEBFFGGGG,CF7FEFGGGGGGFGGGGGGGFFFEEGGGGDGCFGGGGGGFG8FFGG7@FFFGDEGGFGF9FGGGGGGGEGCGE:C@BCGFFE?FCA<EFGFC,,C,D@EGG9FCFD8>FGCFGGF@DGGFCG9A=FFCECGGC<EFG*,3>DF,8D2>DCEGEEE7@FGBB9EGGGGGGGCFGGGGFGGGEGGCCEFFGFFCDDEGFCFGDDD9
@M03364:276:000000000-BLYN8:1:1101:9928:2570 1:N:0:1
ACTCCTACGGGAGGCAGCAGTGGGGAATATTGCACAATGGGCGCAAGCCTGATGCAGCCATGCCGCGTGTATGAAGAAGGCCTTCGGGTTGTAAAGTACTTTCAGCGAGGAGGAAGGTGTTGTGGTTAATAACCGCAGCAATTGACGTTACTCGCAGAAGAAGCACCGGCTAACTCCGTGCCAGCAGCCGCGGTAATACGGAGGGTGCAAGCGTTAATCGGAATTACTGGGCGTAAAGCGCACG
+
GGGGGGGGGGGGGGGGGGGGGGGGGGGGGGGGGGGGGGGGGGGGGGGGGGGGGGGGGGGGGGGGGGGGGGGGGGFFGGGGGGGGGGGGGGGGGGGGGGGGGGGGCGGEGGGGGGGGGFGGGGGGGFGGGGGGGGGGGGGGGFF,EFGCGGGGGGGGGGFGG@CFGDCFGGGGGGGFGGGGGGGF@GGGGGGEGGGGFGFGGEGGGGGGGFGGGGGDGGCFGGGGGFFCCGGGGGGEFGGGGGG7
@M03364:276:000000000-BLYN8:1:1101:13971:2572 1:N:0:1
ACTCCTACGGGAGGCAGCAGTAGGGAATCTTCGGCAATGGACGAAAGTCTGACCGAGCAACTCCGCGTGAGTGAAGAAGGTTTTCGGATCGTAAAACTCTGTTGTTAGAGAAGGACAAGGACGTTAGTAACTGAACGTCCCCTGACGGTATCTAACCAGAAAGCCACGGCTAACTACGTGCCAGCAGCCGCGGTAATACGTAGGTGGCAAGCGTTGTCCGGTTTTATTGGGCGTAAAGCGAGCG
+
FGGGGGFFEGG;BF;FFE@@FGGF>FGGGGAFF@+@BC<,EECCC@FE<,CFEGGGEC@EE,EFEGG@FGGC<FGGG=EFGGGGGE@:FGEGFE<E?FGFFGGGG?F<AA??8FEEEF8,AAB8B4FGGF<F?FFGGGG++AFFGG@GGC7DFDFB7<F7,@><,>DFGGGEE,@>@:>DEGG;:DFG7CEEGGE*B?CFFG8*+?:FGG8*;8;8=+=>:**2;C9CE9E*7CGGCG7D:))/
@M03364:276:000000000-BLYN8:1:1101:9228:2663 1:N:0:1
ACTCCTACGGGAGGCAGCAGTAGGGAATCTTCGGCAATGGACGAAAGTCTGACCGAGCAACGCCGCGTGAGTGAAGAAGGTTTTCGGATCGTAAAACTCTGTTGGTAGAGAAGAACGTTGGTGAGAGTGGAAAGCTCATCAAGTGACGGTAACTACCCAGAAAGGGACGGCTAACTACGTGCCAGCAGCCGCGGTAATACGTAGGTCCCGAGCGTTGTCCGGATTTATTGGGCGTAAAGCGAGC
+
GGGGGGGGGGGGGGGGGGGGGGGGGGGGGGGGGGDGGGGGGGGGGGGGGGGGGGGGGGGGGGGGGGGGGGGGGGGGGGGGGGGGGGGGGGGGGGGGGGGGGGGGGGGGGGGGGGGGGGGGGGGGGGGGGGGGGFGGGGGGGGGGGGGGGGGGGGGGGGGFFGGGGDGGGGGDGGGGGGGGGGGGGGGGGGGGEGGGDGDGDFGGGGFGGGGGGGEEGGGGGG=7EGGGGGGGGDCEGFGGGGG5
@M03364:276:000000000-BLYN8:1:1101:24307:2698 1:N:0:1
ACTCCTACGGGAGGCAGCAGTAGGGAATCTTCGGCAATGGACGAAAGTCTGACCGAGCAACGCCGCGTGAGTGAAGAAGGTTTTCGGATCGTAAAACTCTGTTGTTAGAGAAGAACATGGGTGAGAGTAACTGTTCACCCCTTGACGGTATCTAACCAGAAAGCCACGGCTAACTACGTGCCAGCAGCCGCGGTAATACGTAGGTGGCAAGCGTTGTCCGGATTTATTGGGCGTAAAGCGAGCG
+
<FFGGFGDEFEGGCGGGGGGGGGFFCEGGGGDFEGFFFFGFFEFF7FEGFAFCCFEF7@EGGGGGGGGEC75C<FD,CCFGG9DA@EGGCFGGGGGGGGGAFGGFCF?<EFGGGGGGAFFGGGGGGGGGGGFDGGGCE<FGGGGADFGC@FGCCFGGGGDGGG,>FF@FCCCFGFFFGGGFGFGC:68BC8>5EGGGCGFEGGGFE5BGGCF5=8*=A<CEEEGGFFG+CGCDGGEFF7DDGDD
@M03364:276:000000000-BLYN8:1:1101:20675:2714 1:N:0:1
ACTCCTACGGGAGGCAGCAGTGGGGAATATTGGACAATGGGCGAAAGCCTGATCCAGCAATGCCGCGTGCAGGATGAAGGCCTTCGGGTTGTAAACTGCTTTTGTACGGAACGAAAAGCTTCTGGTTAATACCTGGGAGTCATGACGGTACCGTAAGAATAAGCACCGGCTAACTACGTGCCAGCAGCCGCGGTAATACGTAGGGTGCAAGCGTTAATCGGAATTACTGGGCGTAAAGCGTGCG
+
GCGFFGGGCGGGCECGEEGGGGGFGGGGFDF<CFFGFGG8CFGGGGGF,E<<FDFFGGGFGD<FDFCFCFCFDCFEFGGFFEG<CFF7C@FFEFGGGGFGGGEDFFC@CFGEGGD:FE8?FFFE9E<FGDFBBB98DFFGGFG?AC=FFDGGC>>F7>FFGGAFBF:CBCCCGFGGG7F>FCFFGCGF7*4:*=*CEF9BC2=EGEECEE?8EECEGGFGGGGG?E?@CCFGGGDC<7:CDD3/
@M03364:276:000000000-BLYN8:1:1101:22198:2728 1:N:0:1
ACTCCTACGGGAGGCAGCAGTAGGGAATCTTCGGCAATGGACGAAAGTCTGACCGAGCAACGCCGCGTGAGTGAAGAAGGTTTTCGGATCGTAAAACTCTGTTGTTAGAGAAGAACAAGGATGAGAGTAGAACGTTCATCCCTTGACGGTATCTAACCAGAAAGCCACGGCTAACTACGTGCCAGCAGCCGCGGTAATACGTAGGTGGCAAGCGTTGTCCGGATGTATTGGGCGTAAAGCGAGC
+
FCEFGGGGGDFFEEG-BFFFFGFGGDEEFGGGGCFGGGGGGGGEBFFGGGGGGGGGGGGGGGGGGGEFGCFCFGDDGGGGGGGGGGGGGDGGGCFFGGGFGFFAFDFFFFFFFGCGFG@FAFFEGGGGCFG9FEGGBEDGDAFEEGDEGCEGGFGGGFGGAFGGGGGGGGDFG7?FFGEGGGFGFG6:8CEEE53C8?+;8?CFEGFCCGFGGGG5:7<E==*A*<<@<+957<CED5>C5CC)
@M03364:276:000000000-BLYN8:1:1101:7833:2766 1:N:0:1
ACTCCTACGGGAGGCAGCAGTGGGGAATATTGCACAATGGGCGCAAGCCTGATGCAGCCATGCCGCGTGTATGAAGAAGGCCTTCGGGTTGTAAAGTACTTTCAGCGGGGAGGAAGGTGAGTGGTTTAATACGCCATTCAATTGACGTTACCCGCAGAAGAAGCACCGGCTAACTCCGTGCCAGCAGCCGCGGTAATACGGAGGGTGCAAGCGTTAATCGGAATTACTGGGCGTAAAGCGCACG
+
GGGGGGGGGGGGGGGGGGGGGGGGGGGGGGGGGGGGGGGGGGDGGGGFGGGGGGFGGGGGGGGCFGGGCGFAGGGGGGGGGGGGGGGGFGGGGGGGGGGFGCEGGDGGGGCCGGGGGFFCBFFGFGFGGFGGGGGGGGGGGCE9FCGGGGGGGGGGG7??FDFGGGFECFEFGFEGGGGGGFFGGFGC7CGGDGGGGFCFGGEEGGEGG7FFGEEGGFCFCEGGGGGFC6ECDGG=*7CCGGGC
@M03364:276:000000000-BLYN8:1:1101:21602:2803 1:N:0:1
ACTCCTACGGGAGGCAGCAGTAGGGAATCTTCGGCAATGGACGAAAGTCTGACCGAGCAACGCCGCGTGAGTGAAGAAGGTTTTCGGATCGTAAAACTCTGTTGGTAGAGAAGAACGTTGGTGAGAGTGGAAAGCTCATCAAGTGACGGTAACTACCCAGAAAGGGACGGCTAACTACGTGCCAGCAGCCGCGGTAATACGTAGGGTCCAAGCGTTAATCGGAATTACTGGGCGTAAAGCGTGC
+
GGGFGGGGE@FGGGGGGGFGGGGFGGFGGGGGGGGGGGGGGGGGG7FGGGGGGGGGGGGGGGGGCEGGGGGGFD9<CCDFFGG<FGCCGGGG@AFFGGGFGGGGFGEGADAEB8FGDDEBFF+<FBDF9F<BD@FGDFGGDFGD<<CFEEFGGGGGGG,<5>EGGGFGGGGGDGFFFGGG7EGGGG6::FECEGG7BC<CFGD*B5FF8CE<8CGG=C?FF;EEGG7FE785D3E5C*:7)**/
@M03364:276:000000000-BLYN8:1:1101:6569:2806 1:N:0:1
ACTCCTACGGGAGGCAGCAGTGGGGAATCTTGCGCAATGGGCGAAAGCCTGACGCAGCCATGCCGCGTGAATGATGAAGGTCTTAGGATTGTAAAATTCTTTCACCGGGGACGATAATGACGGTACCCGGAGAAGAAGCCCCGGCTAACTTCGTGCCAGCAGCCGCGGTAATACAGAGGGTGCGAGCGTTAATCGGATTTACTGGGCGTAAAGCGTGCGTAGGCGGCTTTTTAAGTCGGATGTG
+
GGGGGGGGGGGGGGGGGGGGGGGGGGGGGGGGGGGGGGGGGGGGGGEGGGGGGGGGGGGGGGGGGGGGGGGGGGGGGGGF8FFFGGGGFGGGGFGGFGGGGGGGGGEGGCFGGGGGGGGGGGGGGGGGGGGGGGFGGGGGGGDGDGGGGFGGGGGGGGGGGGGCGGGGGGGGGGGGGGGGEEGGGGGGEGGGFFGCEGGGGGGF?FEGGGGGFCEGGDGGGGGGDEGEGGGGGC?GGDDGGG02
@M03364:276:000000000-BLYN8:1:1101:16033:2815 1:N:0:1
ACTCCTACGGGAGGCAGCAGTGGGGAATATTGCACAATGGGCGCAAGCCTGATGCAGCGACGCCGCGTGAGGGATGACGGCCTTCGGGTTGTAAACCTCTTTCAGTAGGGAACAAGGCTGGTCGTTGACTGGTTGAGGGTACTTGCAGAAGAAGCGCCGGCTAACTACGTGCCAGCAGCCGCGGTAATACGTAGGGCGCAAGCGTTATCCTGAATTATTGGGCGTAAAGAGCTCGTAGGCGGTT
+
GGGGGGGGGGGGGGGGGGGGGGGGGGGGGGGGGGGGFGGGGGGGGEDGGGGGGGGGGGEGGGDEEEEGGEGGGGGE@FCGGGGGGGGGGGGFF9EFFGGFGGGGGGFGGG8FFG<AFCFGDF,CFEG7=FG?<>CFCFECFGFGFGFGF<FGGFCCEEGGGGG@FGGGD<FGCGGFGGGGGEEEG8BE@B8EC>C*<E>5:::8CC5/00+<:<AC7+A7C**>8C*8<CGF></:CCDGGDGD
@M03364:276:000000000-BLYN8:1:1101:12667:2824 1:N:0:1
ACTCCTACGGGAGGCAGCAGTGGGGAATCTTGGACAATGGGCGCAAGCCTGATCCAGCAATGCCGCGTGCGTGAAGAAGGCCTTCGGGTTGTAAAGCGCTTTTGTCAGGGAGCAAATCCTTGTGGCTAATACCCATCGGGGATGAGAGTACCTGAAGAATAAGGACCGGCTAACTACGGGCCAGCAGCCGCGGTAATACGTAGGGTCCAAGCGTTAATCGGAATTACTGGGCGTAAATCGTGGG
+
GGGGGGGGGGGGGGGGGGGGGCFGGGGG9FGGGAGGGGGGGGGEGG@,FGGG,EFGGGFGFGGGGGGGGGGGGGGGGGGGFDGGGGGGGGGGGGGAEEGGGGGGCFGGGGGE@F<FA5=?AFECE<FAD9F<=3F,33F7=>+@,:9C>,78@FFGECC3BEG:9,@FE*5>:,>,?>7FFEC@FFFC,**=8BEC+?BCGGCEGGECEF@==/:*:?EF*C:*80+29?;5)12:7:*9FF*)
@M03364:276:000000000-BLYN8:1:1101:19628:2884 1:N:0:1
ACTCCTACGGGAGGCAGCAGTGAGGAATATTGGTCAATGGAGGCAACTCTGAACCAGCCATGCCGCGTGCAGGATGACGGTCCTATGGATTGTAAACTGCTTTTGTACGAGAAGAAACACTGCTTCGTGAAGCAGCTTGACGGTATCGTAAGAATAAGGATCGGCTAACTCCGTGCCAGCAGCCGCGGTAATACGGAGGATCCAAGCGTTATCCGGAATCATTGGGTTTAAAGGGTCCGTAGGC
+
GGGGGGGGGGGGGGGGGGGGGGGGGGGGGGGGGGGGGGGGGGCGGGGGGGGGGGFGGGGGGGGGGGGGGGGGGGGGGGGGGGGGGGFGGGGGGGGGGGGGGGGGGGGFFGGEGGGGGGGGGGGGGFGGGGGGGGGGGGGGGGGGGGGEGFGGGGGGFGFGGGGGGGGGGGGGGGGGGGGGGGGGGGGGGEGGGGGGGGGGGGCFFFGGGGGGGGGGGGGGGGGGGGGGGGGGGFGGGGGGGGG6
@M03364:276:000000000-BLYN8:1:1101:7445:2903 1:N:0:1
ACTCCTACGGGAGGCAGCAGTGGGGAATATTGCACAATGGGCGCAAGCCTGATGCAGCCATGCCGCGTGTATGAAGAAGGCCTTCGGGTTGTAAAGTACTTTCAGCGAGGAGGAAGGTGTTGCGGTTAATAACCGCAGCAATTGACGTTACTCGCAGAAGAAGCACCGGCTAACTCCGTGCCAGCAGCCGCGGTAATACGGAGGGTGCAAGCGTTATCCGGAATCATTGGGTTTAAAGGGTCCG
+
GGGGGGGGGGGG@GGGGGGGGGGGGGGGGGGGGGGGGGGGGGGDGGGGGGGGGFGGGGGGGGGGGGGGGGGGGGGGGFGGGGGGGGGGGGGGGGGGGGGGGGGGGGGCGGDGG7FGGGGGGGGGGGGGCFGF>FGDGGGGGCGFGGEGGCFFGGGGGGGFGGGGGGGGFGGCACFGGGGGGEFGGGEGGGGGGGGGGGGGG8EDDGGGFFG=*;EEFCFGGGGGF?E:EFG=D*<?DC7<CG49
@M03364:276:000000000-BLYN8:1:1101:6212:2933 1:N:0:1
ACTCCTACGGGAGGCAGCAGTAGGGAATCTTCGGCAATGGGGGCAACCCTGACCGAGCAACGCCGCGTGAGTGAAGAAGGTTTTCGGATCGTAAAACTCTGTTGTTAGAGAAGAACAAGGACGTTAGTAACTGAACGTCCCCTGACGGTATCTAACCAGAAAGCCACGGCTAACTACGTGCCAGCAGCCGCGGTAATACGTAGGTGGCAAGCGTTGTCCGGATTTATTGGGCGTAAAGCGAGCG
+
GGGGGGGGGGGGGGGGGGGGFFGGGGGGGGGGGGGGGGGGGGGGGGGGGGGGGGGGEGGGFGGGGGGEFGGFGGGGGGGGGG9FFGGDFGEGGGGGGGGGGGGGFGGGGGGGGGGGEGFFFGGFGGGGGGGFFGGGGGGFGGGGGGGGGFGGGGGGGGGGGGGGFGG>EGGGGGGG7*@FFGGGGFEGFGGGCGGGCFGFFGG7?FDGGGG==C8/CGFGDEGCGFGGGGGGGDGGF?7CDGDC
@M03364:276:000000000-BLYN8:1:1101:19579:2971 1:N:0:1
ACTCCTACGGGAGGCAGCAGTGGGGAATATTGCACAATGGGCGCAAGCCTGATGCAGCGACGCCGCGTGAGGGATGACGGCCTTCGGGTTGTAAACCTCTTTCAGTAGGGAACAAGGCTGGTCGTTGACTGGTTGAGGGTACTTGCAGAAGAAGCGCCGGCTAACTACGTGCCAGCAGCCGCGGTAATACGTAGGGCGCAAGCGTTATCCGGAATTATTGGGCGTAAAGAGCTCGTAGGCGGTT
+
GGGGGGGGGGGGGGGGGGGGGGGGGGGGGGGGGGGGGGGGGGGGGGGGGGGGGGGGGGGGGGGGGGGGGGGGGGGGGGGGGGGGGFGGGGGGGGGGGGGGGGGGGGGGGGGGGFFGGGGGGGGGEEFFGDFCACCGFGGE<FEFGGGGCGGGGGGGGGGDGGGGGGGGGGG>FEGGGGGGGGGEG7=FGGGGF>ECFGDGGGGGGEC8CFECCGGCGDGGGFGGGGGGGGGGGGGGGGGGGGCD
@M03364:276:000000000-BLYN8:1:1101:24409:2985 1:N:0:1
ACTCCTACGGGAGGCAGCAGTGGGGAATATTGCACAATGGGCGCAAGTCTGATGCAGCCATGCCGCGTGTGTGAAGAAGGCCTTCGGGTTGTAAAGCACTTTCAGCGAGGAGGAAGGTGGTGAACTTAATACGTTCATCAATTGACGTTACTCGCAGAAGAAGCACCGGCTAACTCCGTGTCAGCAGCCGCGGTTATACGGAGGGTGCAAGCGTTAATCGGAATTACTGGGCGTAAAGCGCACG
+
GFFGGGGGGGGCEEGGGCGF@EEGGGGG,CFEACEEFFGG8FGGGFD,CFGCEFDDE<,EFFGGGGGGGGGGGG,6,FFF,CCCEF@:FFEFCFGEGGGG,9555C=:>FCDEFE@FAA@?F,,8BBBDFFGFCB<AF,5C<E9CDGG7,3,C7+@F::EFGF,CF,:FFG7DC,22:FG,,2DEC>CFED*=E*4BFFGD88CC>E>6CCFE;8?5<:CGG5:F++<96FDGGG5CF:77C59
@M03364:276:000000000-BLYN8:1:1101:13919:2991 1:N:0:1
ACTCCTACGGGAGGCAGCAGTGGGGAATATTGCACAATGGGCGCAAGCCTGATGCAGCCATGCCGCGTGTGTGAAGAAGGCCTTCGGGTTGTAAAGCGCTTTTGTCAGGGAGCAAATCCTTGTGGCTAATACCCACCGGGGATGAGAGTACCTGAAGAATAAGGACCGGCTAACTACGTGCCAGCAGCCGCGGTAATACGTAGGGTCCAAGCGTTAATCGGAATTACTGGGCGTAAAGCGTGCG
+
GGGGGGGGGGGGGGGGGGGGGGGGGGGGGGGGGGGGGGGGGGGEGGGGGGGGGGGGGGGGGFFGGGGGGGGFGGGGGGGGFFGGGEGGGGGGGGGGGGGGDGFGGFGGGGGDGGGGGGGGGGG@GGGGGGGGGDFFEGDGGC7CEFGCGGACGGGCGGGFF;,DGGGGGGGGFFGGGGGGGGF7EFFGGGGGGCCE?CFGFGGGGGGGGGF@EEGGGGGGGGEF+<CF7FGGCD5:FFFGG*9/
@M03364:276:000000000-BLYN8:1:1101:18153:2995 1:N:0:1
ACTCCTACGGGAGGCAGCAGTGGGGAATATTGCACAATGGGCGCAAGCCTGATGCAGCCATGCCGCGTGTATGAAGAAGGCCTTCGGGTTGTAAAGTACTTTCAGCGAGGAGGAAGGCGTTGTGGTTAATAACCGCTACGATTGACGTTACTCGCAGAAGAATCACCGGCTAACTCCGTGCCAGCAGCCGCGGTAATACGGAGGGTGCAAGCGTTAATCGGAATTACTGGGCGTAAAGCGCACG
+
CECFGG@FGEFC:FEEEGEFFGGGGGFGFFGDCEDFEFE8CCFGGGGF7FGGGGGDCCFFFGGFEGGGGGGGGCDFEE=8DEGF=FEGEFGGGGGGGGGGGGGCDCCCB7@CEGGG7ECFF==CFDEGEEFCF,>F+@FG7FDB<,<+:FB9DE7:<>CCFF,EDFCF7BEGF>D97CF7B:E7;,22211BCG8@999FG*8CE8CEEGG8;88C5CGGGD*AF9+<<EGG3/*2**:DC<7)
@M03364:276:000000000-BLYN8:1:1101:12374:3001 1:N:0:1
ACTCCTACGGGAGGCAGCAGTGGGGAATATTGGACAATGGGCGAAAGCCTGATCCAGCCATGCCGCGTGTGTGAAGAAGGCCTTTTGGTTGTAAAGCACTTTAAGCGAGGAGGAGGCTACCGAGATTAATACTCTTGGATAGTGGACGTTACTCGCAGAATAAGCACCGGCTAACTCTGTGCCAGCAGCCGCGGTAATACAGAGGGTGCGAGCGTTAATCGGATTTACTGGGCGTAAAGCGTGC
+
GGGGGGGGGGGGGGGGGGGGGGGGGGGGFGGGGGGGGGGGGGGGGGGGGGGGGGGGGGGGGGGGGGGGGGGGGGGGGGGGGGGGGGGGGGGGGGGGGGGGGGGGGGGGGGGGGGGGGGGGGGGGGGGGGGGGGGGGGGGGDGGGFGGGGGGGGGGDFGGGGGGGGFFGFGEFGGGGGFGGGGGGGGF:FCEGGG::EG9?FGGEGGGECGGGGGEEEFGGGGGGGGGGFFGFFCEGG7CFGGG3
@M03364:276:000000000-BLYN8:1:1101:25294:3083 1:N:0:1
ACTCCTACGGGAGGCAGCAGTAGGGAATCTTCGGCAATGGACGAAAGTCTGACCGAGCAACGCCGCGTGAGTGAAGAAGGTTTTCGGATCGTAAAACTCTGTTGTTAGAGAAGAACAAGGATGAGAGTAAAATGTTCATCCCTTGACGGTATCTAACCAGAAAGCCACGGCTAACTACGTGCCAGCAGCCGCGGTAATACGTAGGTGGCAAGCGTTGTCCGGATTTATTGGGCGTAAAGCGAGC
+
GGGGGGGGGGGGGDGCFGGGGGGGGGGGGGGGGGGGGGGGGGGGEGGGGGGGGGDGGDDFGGGGGGGGE7BFGGG,CFFGFGGGGGDCEEGGGGGGGGGGGGGGGGGGFGGFFEGDEGGGCFGFGCGFGFGDGFGGGGFFGFFGGGGGGGGGGGGGFGCFFGGGGCFGGGGD*>DFFGGCFGGGGGGGGCEGGGGDGGGGGGD8C99FC=EGGGEGEGFEECE5EFFCGGGGGGGGGGGGGGG9
@M03364:276:000000000-BLYN8:1:1101:10892:3100 1:N:0:1
ACTCCTACGGGAGGCAGCAGTAGGGAATCTTCGGCAATGGACGAAAGTCTGACCGAGCAACGCCGCGTGAGTGAAGAAGGTTTTCGGATCGTAAAACTCTGTTGTTAGAGAAGAACAAGGACGTTAGTAACTGAACGTCCCCTGACGGTATCTAACCAGAAAGCCACGGCTAACTACGTGCCAGCAGCCGCGGTAATACGTAGGTGGCAAGCGTTGTCCGGATTTATTGGGCGTAAAGCGAGCG
+
GGGGGGGGGGGGGGGGGGGGGGGGGGGGGGGGGGGGGGGGGGGEGGFGGGGGGGGGGGGGGGGGGGGGGGGGGGGFGGGGGGGGGGGGGGGGGGGFGGGGGGGGGGGGGGGGGGGGGGGGGGGGGGGGGGGGGGFFGGG>FGGGGGGGGGGGGGGGGGGFGFGGFGGGGGEFEGGGGGGGGGGGGGGGGGGGGGGEGGGGGGGGGGGGGGGFEGGGGGGGG5CEFFGGGGGGGGGGGFGGDGD<
@M03364:276:000000000-BLYN8:1:1101:22245:3129 1:N:0:1
ACTCCTACGGGAGGCAGCAGTAGGGAATCTTCGGCAATGGACGAAAGTCTGACCGAGCAACGCCGCGTGAGTGAAGAAGGTTTTCGGATCGTAAAACTCTGTTGGTAGAGAAGAACGTTGGTGAGAGTGGAAAGCTCATCAAGTGACGGTAACTACCCAGAAAGGGACGGCTAACTACGTGCCAGCAGCCGCGGTAATACGTAGGTCCCGAGCGTTGTCCGGATTTATTGGGCGTAAAGCGAGC
+
GGGGGGGGGGGGGGGGGGGGGGFGCGGGGGGGGGGGGGGGGGGGGGGGGGGGFGGGGGGGGGGGGDGFGGGGGGGFGGGGGGGGGGGGGGGGGGGGGGGEFGGGGGGGGGGFGGGGGGGGGGGGGCGGFGGGGGGGGGGGGGGGGGGGGGGGFFGGFGGGGGGGGGGGGGGGGGFGGGGEGCGGGGFCGGGDGGGGGGGGGGGGGGDGFGGCEGGEEEGGG5:AEGGGG?E5C7:5DGD>DGG3
@M03364:276:000000000-BLYN8:1:1101:10339:3181 1:N:0:1
ACTCCTACGGGAGGCAGCAGTAGGGAATCTTCGGCAATGGACGAAAGTCTGACCGAGCAACGCCGCGTGAGTGAAGAAGGTTTTCGGATCGTAAAACTCTGTTGTTAGAGAAGAACAAGGACGTTAGTAACTGAACGTCCCCTGACGGTATCTAACCAGAAAGCCACGGCTAACTACGTGCCAGCAGCCGCGGTAATACGTAGGTGGCAAGCGTTGTCCGGATTTATTGGGCGTAAAGCGAGCG
+
GGGGGGGGGGGGGGGGGGGGGGGGGGGGGGGGGGGGGGGGGGGGGGGGGGGGGGGGGGGGGGGGGGGGGGDGGGGGGGGGGGGGGGGGGGGGGGGGGGGGGGGGGGGFDGGGGGGGGGG8FGDGGGGGGGGGGGGGFGGGGGGGGGGGGGGGGGGFFGFFGGGG@FGGGGGGGGG9FGGGGGGGGGGGGGGGGGDGGGGGGGGGGGGGGGGGGGGGCCGGGGGG6CEDCFGGGGGGGGGGGGG<
@M03364:276:000000000-BLYN8:1:1101:15496:3186 1:N:0:1
ACTCCTACGGGAGGCAGCAGTGGGGAATCTTGGACAATGGGCGCAAGCCTGATCCAGCAATGCCGCGTGCGTGAAGAAGGCCTTCGGGTTGTAAAGCGCTTTTGTCAGGGAGGAAATCCTTGTGGCTAATACCCACCGGGGATGAGAGTACCTGAAGAATAAGGACCGGCTAACTACGTGCCAGCAGCTGCGGTAATACGTAGGGTCCAAGCGTTAATCGGAATTACTGGGCGTAAAGCGTGCG
+
EGGGGGGGGGGGGGGGGGGGGGGGGGGGGGGCFGGGGGGGGGGGGCGGGGGGGD<@EFFGGGGGGGGGGGGGGG7EFEFFF8EFGGGDF7FFGGGF,FEGGGGEGGFFGGGG+CFB?E=EFGG,B+<<858?F<,B3FC:7>:F7<FDCCFGAE,,@E,7@7>CCFEFCFEFGGCBCEF@C;,<CCCF,?>C8BB7+B+3?EFC7EC8CFCCG==8:CG*5CCFG?EE++*29C=CCGF3D*/1
@M03364:276:000000000-BLYN8:1:1101:16594:3231 1:N:0:1
ACTCCTACGGGAGGCAGCAGTGGGGAATCTTGGACAATGGGCGCAAGCCTGATCCAGCAATGCCGCGTGCGTGAAGAAGGCCTTCGGGTTGTAAAGCGCTTTTGTCAGGGAGCAAATCCTTGTGGCTAATACCCACCGGGGATGAGAGTACCTGAAGAATAAGGACCGGCTAACTACGTGCCAGCAGCCGCGGTAATACGTAGGGTCCAAGCGTTAATCGGAATTACTGGGCGTAAAGCGCACG
+
GGGGGGGGGGGGGGGGGGGGGGGGGGGGGGGFGGGGGGGGGGGGGGGGGGGGGFGGGGGGGGGGGGGGCEGGGGGGGGGGGGGGGGGGFGGGGGGGGGGGGGGGGGGGGGGGGGFGGGGGGCFGGGGGGGGFFAFGGGGGGGGGGGGGGGFGFGGFFGGGGGGGGGGGGGGDGGGGGGGGGGGGGGGGGCGGGGGGFFGGGGGGEGFGGGCFGCCEGGFGCEGGGFEGGEFFDDGDF7FDGDGC
@M03364:276:000000000-BLYN8:1:1101:19615:3233 1:N:0:1
ACTCCTACGGGAGGCAGCAGTGGGGAATATTGCACAATGGGCGCAAGCCTGATGCAGCCATGCCGCGTGTATGAAGAAGGCCTTCGGGTTGTAAAGTACTTTCAGCGAGGAGGAAGGCATTAAGGTTAATAACCTTGGTGATTGACGTTACTCGCAGAAGAAGCACCGGCTAACTCCGTGCCAGCAGCCGCGGTAATACGGAGGGTGCAAGCGTTAATCGGAATTACTGGGCGTAAAGCGCACG
+
GGGGCCFCCFF7@FCFGEFCGFGCCCFCCFFGGGGGDF,,C@FEGECFD@@,EFAC,<E8CEFE@FG7@BFEFGACFCEFFE8F,CCCCFCB<FFFGGGGFGGGF9FCCFEGGGCEGG@FGGCFCGGGGGGG9FDFGGGGGGCFGGGGGCGACFGEG7CFFGGGGCFFDGEGGDDEFEF<C@FG7BFCG*:CGGE@FFFGDEGGGDEGG?C8CEEDFGF5E5CAE?FG9FGGGGDE<FGDD<)/
@M03364:276:000000000-BLYN8:1:1101:17445:3272 1:N:0:1
ACTCCTACGGGAGGCAGCAGTGGGGAATATTGCACAATGGGCGCAAGCCTGATGCAGCCATGCCGCGTGTGTGAAGAAGGCCTTCGGGTTGTAAAGTACTTTCAGCGGGGAGGAAGGGGTTGCGGTTAATAACCGCGTCCATTGACGTTACCCGCAGAAGAAGCACCGGCTAACTCCGTGCCAGCAGCCGCGGTAATACGGAGGGTGCAAGCGGTAATCGGAATTACTGGGCGTAAAGCGCACC
+
GGGGGGGGGGGGGGGGGGGGGFFGGGGG9FGGG9FGGGGGDGG7FFGFGGGGFGAFGGEFCGGGGGGGGEGGGGGGGGGGCDFGGGG>F@GGGGGFF9FFAFGAA<B@:6++@FFGE:=C@E<FFFCCFGFCFCC:***@33=@>95*<FC9F>7C7<FCFGCFFG71F<F@FA9>:CFC=B++*?<7B=C88/:?CCC>E5*8EGG>EC0***;8:<FGGE5>8+0A+ACFC5CGGG71)79)
@M03364:276:000000000-BLYN8:1:1101:20884:3286 1:N:0:1
ACTCCTACGGGAGGCAGCAGTAGGGAATATTGCACAATGGGGGAAACCCTGATGCAGCGACTCCGCGTGGAGGATGAAGGCCTTCGGGTTGTAAACTCCTTTCAGTAAGGAAGAAGTGAAAATGACGGTACTTACAGAAGAAGCGCCGGCTAACTACGTGCCAGCAGCCGCGGTAATACGTAGGGCGCAAGCGTTATCCGGAATTATTGGGCGTAAAGAGCTCGTAGGCGGTTTGTCGCGTCTG
+
GGGGGGGGGGGGGGGGGGGGGGGGGGGGGGGGGGGGGGGGGGGGGGGGGGGGGGGGGGGGGGGGGGGGGGGGGGGFGGGGGGGFGGGGGGGGEFGGG9FFGGGGGGGGGGGFFGGGE@CFGGGGG9FFFFGGGFDGFFGGGFGGCFDGGGGGF7DAFGFGGGGGGGCFGGGG>FCCFFFFCFCEEFEDGDGGG>EECFGGG*=F7;CCF?8CGCEE*9EF*A87C=EEGED=DDGGC55D777<
@M03364:276:000000000-BLYN8:1:1101:17068:3287 1:N:0:1
ACTCCTACGGGAGGCAGCAGTAGGGAATCTTCGGCAATGGACGAAAGTCTGACCGAGCAACGCCGCGTGAGTGAAGAAGGTTTTCGGATCGTAAAACTCTGTTGTTAGAGAAGAACAAGGATGAGAGTAACTGTTCATCCCTTGACGGTATCTAACCAGAAAGCCACGGCTAACTACGTGCCAGCAGCCGCGGTAATACGTAGGTCCCGAGAGTTGTCCGGATTTATTGTGCGTAAAGCGAGCG
+
GGGGGGGGGGGGGGGGGGDGGFGGGGGGGGGGE@FGGGGGFEFGGGEC9EGGAEGGGGDGGGGGGGGGGEF?EFFGGGGGGGGGGGGGGGGGGGGA9FGGGGGGGG9BAEGGGGGFFDGGF9DB>,BBFGFBABCDFGG<FEFGFFGCFGGGGFCCFF:FFACGCF>E**@FFGGGGD:CFGGGCEFFC5C:CE5:CFC8C+8@BB:8CGE*/2>++3=*C?AC0@CF?0<C7<C5DF7CGGGG
@M03364:276:000000000-BLYN8:1:1101:11998:3293 1:N:0:1
ACTCCTACGGGAGGCAGCAGTAGGGAATCTTCGGCAATGGACGAAAGTCTGACCGAGCAACGCCGCGTGAGTGAAGAAGGTTTTCGGATCGGAAAACTCTGTTGTCAGAGAAGAACAAGGGTGAGAGTGGGAAGTTCATCCCTTGACGGTATCTGACCAGAAAGCCACGGCTAACTAGGTGCCAGCAGCCGCGGTAAACCGTAGGTGGCAAGCGTTGTCTGGATTGATTGGGCGTAAAGCGAGG
+
GGGGGC<FF-7-7@C@CF-FCFGGGG,6E6@F@FG@F<CF6F+7+CC6C<FGGD:F7:FGFEGFGGG4+4BEFF9FFG<=F?BBFEFGCF@+444?4E=BBEA?F<<EDE<=<<,4BBFGC33FG<FFG?,>=>F<F9,,::,3373C<+++,7@<>,,3,@<FG7<,5**5*F:,7,,77?,;;E6C,=*1=CCC8++?883=*?C8CG@F5*/*/:?+:CCGF*<+<F*AFD1//>:>C*1)
@M03364:276:000000000-BLYN8:1:1101:20195:3357 1:N:0:1
ACTCCTACGGGAGGCAGCAGTGAGGAATATTGGTCAATGGAGGCAACTCTGAACCAGCCATGCCGCGTGCAGGATGACGGTCCTATGGATTGTAAACTGCTTTTGTACGGGAAGAAAAAAAGTTACGTGTAATTTATTGACGGTACCGTAAGCATAAGGATCGGCTAACTCCGTGCCAGCAGCCGCGGTAATACGGAGGATCCAAGCGTTATCCGGAATCATTGGGTTTAAAGGGTGCGTAGGC
+
<FACEE9FB;CC:C;FGGFGEFCGCED8CEDGGDE9FEEFD8;6:CC<FEE9FF@EC<D<FGGGGGGGDGDGDF@,,CFEFCFD<EFGGGGGGGGE9ECA<CFDDGF<B7::CFDF=AEC:F:FEDFBEFF?ED?FG9F5FF@+AFFFG+=D,3C>DGG9F@+@C<B7@EFFGEEGGGGGEFGG88CC>EGG@EGGDDGEBF?CC9C8BE8:FC=C:5CC+1;:8EC5>C:+*::C*9597CD6
@M03364:276:000000000-BLYN8:1:1101:11789:3376 1:N:0:1
ACTCCTACGGGAGGCAGCAGTGGGGAATATTGGACAATGGGCGAAAGCCTGATCCAGCCATGCCGCGTGTGTGAAGAAGGTCTTCGGATTGTAAAGCACTTTAAGTTGGGAGGAAGGGCATTAACCTAATACGTTAGTGCTTTGACGTTACCGACAGAATAAGCACCGGCTAACTCTGTGCCAGCAGCCGCGGTAATACAGAGGGTGCAAGCGTTAATCGGAATTACTGGGCGTAAAGCGCGCG
+
F<FDFFFGGGGFEGGEGGGGEGGGE7BFEFGGGFFFGGGGFGD@:FCFG8F8,CCFGGGGGFEE@FCGGFD<FGFF9CF@FGFGGGDGGG8FDBEFF8FGGFD@E,<CBFFDGD=E@EE7FEE<,CF8=FFA<FFGGDFGFGFF,CC=FF@FFC:CF,3@==FFG@FGGDGG7CFGGFGGGG@7DFGGGECGC:8C,,=,B92B8:CEFG+8ECC=5+=:CC5CC9A@?C;7C>E5>FCD359<
@M03364:276:000000000-BLYN8:1:1101:7924:3377 1:N:0:1
ACTCCTACGGGAGGCAGCAGTGGGGAATATTGCACAATGGGCGCAAGCCTGATGCAGCCATGCCGCGTGTATGAAGAAGGCCTTCGGGTTGTAAAGTACTTTCAGCGGGGAGGAAGGGGTTGCGGTTAATAACCGCGGCCATTGACGTTACCCGCAGAAGAAGCACCGGCTAACTCCGTGCCAGCAGCCGCGGTAATACGGAGGGTGCAAGCGTTAATCGGAATTACTGGGCGTAAAGCGCACG
+
GGGFGGDFGGDGGGGGGEGGGGGGGGGGGGGGGGGGGGGGGGGGGGGGFGGGGGGGGGFGGGGFGGGGGGGGGGGGGGGGGFGGGGGGCGGGGGGGGGFFGGAFGGGGG+@FFEFGG7:FGGGGGGGGGFFFGFEGGGGGGF9CGFG>FFGG@CFGGGGGGGGGGGCGGGGFGGGGGGGGGG9CFFGFGGE>EG5CEFCE5CEGGC>CFF7**;EGG+<*AEEG6@9<C6C*/9EGGG*)3C<)
@M03364:276:000000000-BLYN8:1:1101:10835:3406 1:N:0:1
ACTCCTACGGGAGGCAGCAGTGGGGAATATTGCACAATGGGCGCAAGCCTGATGCAGCCATGCCGCGTGTATGAAGAAGGCCTTCGGGTTGTAAAGTACTTTCAGCGAGGAGGAAGGCGTTGTGGTTAATAACCGCAGCGATTGACGTTACTCGCAGAAGAAGCACCGGCTAACTCCGTGCCAGCAGCCGCGGTAATACGGAGGGTGAAAGCGTTAATCGGAATTACTGGGCGAAAAGCGCACG
+
<6CF<EFGCBG@@@@-;FGDCEFF:@;FFC@FAEFDEG<,FEB@@:FGEFC@FD,E@@FGGEF8C7@FGGGDF,FCCCE<=CFGFFFDEFGGGGFF?FGD9F9FE<C+@CF::FCECEFBF@F:F3B,,,C<B8=BF=3CFG753,>FF@@FGG@>FFGGGGCBE,>FCC7<FCFGC*@7<:=CGFCEFCCE>EGGFG9CGCE8:;?*<+<*8*1/CCFG=5*A<FC9+<*53):CD0/159D3
@M03364:276:000000000-BLYN8:1:1101:12743:3420 1:N:0:1
ACTCCTACGGGAGGCAGCAGTGGGGAATCTTGGACAATGGGCGCAAGCCTGATCCAGCAATGCCGCGTGCGTGAAGAAGGCCTTCGGGTTGTAAAGCGCTTTTGTCAGGGAGCAAATCCTTGTGGCTAATACCCACCGGGGATGAGAGTACCTGAAGAATAAGGACCGGCTAACTACGTGCCAGCAGCCGCGGTAATACGTAGGGTGCAAGCGTTAATCGGAATTACTGGGCGTAAAGCGCACG
+
GGGGGGGGGGGGGGGGGGGGGGGGGGGGCGGGFGGGGGGGGGGGGGGGGGGGGGGGGGGGGGGGGGGGGDGGGGGGGGGGGGGGGGGGGGGGGGGGGCGGGGFEBGDFDGGGGGGECGGGGGGGGGGGGGG9FGGGBFEGG+@FCF,@FGGCBE<FFGGFGGGFGGGGGGGGFGGCGGGGGGGGGGGGGGGGGGGGGGGGCGGEGG*:FFCCGGGGGGGGGGGGGGGGGGG5DGGDFGGGGGG<
@M03364:276:000000000-BLYN8:1:1101:17839:3449 1:N:0:1
ACTCCTACGGGAGGCAGCAGTGGGGAATCTTGGACAATGGGCGCAAGCCTGATCCAGCAATGCCGCGTGCGTGAAGAAGGCCTTCGGGTTGTAAAGCGCTTTTGTCAGGGAGCAAATCCTTGTGGCTAATACCCACCGGGGATGAGAGTACCTGAAGAATAAGGACCGGCTAACTACGTGCCAGCAGCCGCGGTAATACGTAGGTGGCAAGCGTTGTCCGGATTTATTGGGCGTAAAGCGAGCG
+
GGGGGGGGGGGGGGGGGGGGGGGGGGGGGGGGGGGGGGGGGGGGGGGGGGGGGGGGGGGGGGGGGGGGGGGGGGGGGGGGGGGGGGGGGGGGGGGGGDGGGGGGGGGGGGGGGGGGGGGGGFGGGGGGGFGGGGGGGGGGGGGGGGGFGGGGGGGFGGGGGGGGGGGGGGGGGGGGGGGGGGGGGGGGGEGGGGGGGGFFGGGGGGGGGGGGGGGEGFGGGGEGECCGGGGGGGGGGGGGGGGG
@M03364:276:000000000-BLYN8:1:1101:9342:3463 1:N:0:1
ACTCCTACGGGAGGCAGCAGTAGGGAATCTTCGGCAATGGACGAAAGTCTGACCGAGCAACGCCGCGTGAGTGAAGAAGGTTTTCGGATCGTAAAACTCTGTTGTTAGAGAAGAACAAGGATGAGAGTAGAACGTTCATCCCTTGACGGTATCTAACCAGAAAGCCACGGCTAACTACGTGCCAGCAGCCGCGGTAATACGTAGGTGGCAAGCGTTGTCCGGATTTATTGGGCGTAAAGCGAGC
+
GGGGGGGGGGGGGGGGGGGGGGGGGGGGGGGGGGGGGGGGGGGGGGGGGGGGGGGGGGGGGGGGGGGGGGGGGGGGGGGGFGGGGGGGGGGGGGGGGGGGGGGGFGDGGGGGGFGGGGGGFGGDFFGGGGGFGGGGGGGGGGGGGGGGGGGGGGGGGCGGGGGGGGCFGGEGGCFGGGGGGGGGFGGGGGECGGGGGGG?FFFGGGGC>=FGG*=?EEGFEECE;C?F?FFCGGGEGFGGGGG)
@M03364:276:000000000-BLYN8:1:1101:8236:3471 1:N:0:1
ACTCCTACGGGAGGCAGCAGTGGGGAATCTTGGACAATGGGCGCAAGCCTGATCCAGCAATGCCGCGTGCGTGAAGAAGGCCTTCGGGTTGTAAAGCGCTTTTGTCAGGGAGCAAATCCTTGTGGCTAATACCCACCGGGGATGAGAGTACCTGAAGAATAAGGACCGGCTAACTACGTGCCAGCAGCCGCGGTAATACGTAGGGTCCAAGCGTTAATCGGAATTACTGGGCGTAAAGCGTGCG
+
GGGGGGGGGGGGGGGGGGGGGGGGGGGGGGGGGGGGGGGGGGGGGGGGGGGGGGGGGGGGGGGGGGGGGGGGGGGGGGGGGGGGGGGGGGGGGGGGGGGGGGGGGGGGGGGGGDGGGGGGGGGGGGGGGGGGGGGGGGGGGGGGGGGGGGGGFGGGGCFGGGGGGGGEGGGGGGGGGGGGGGGGGGCGCEDEGG>CCFFGFFFEC?FGGFGG5EEGGGGGGEGGGGGGGGGGC5E5DFGDDGG7
@M03364:276:000000000-BLYN8:1:1101:16829:3484 1:N:0:1
ACTCCTACGGGAGGCAGCAGTGGGGAATATTGCACAATGGGCGCAAGCCTGATGCAGCCATGCCGCGTGTATGAAGAAGGCCTTCGGGTTGTAAAGTACTTTCAGCGAGGAGGAAGGTGTTGTGGTTAATAACCACAGCAATTGACGTTACTCGCAGAAGAAGCACCGGCTAACTCCGTGCCAGCAGCCGCGGTAATACGGAGGGTGCAAGCGTTAATCGGAATTACTGGGCGTAAAGCGCACG
+
GGGGGGGGGGGGGGGGGGGGGGGGGGGGGGGGGGGGGGGGGGGGGGGGGGGGGGGGGGGGGGGGGGGGGGGGGGGGFEGGGGGGGGGGGGGGGFFGGGGGGGGGGGGGGGGGGGGGGGGGGGGGGGGGGGGGGGGGGGGGGGGGGGGGGGGGGGGGGEFGGGGGGGGGGGGGGGGGGGGGGGGGGGGGGGDGGGGGGGGGGDGGGGGGGG7EEGGGGGGGGGDFGGFGGGGGGGCEGGGGDDD3
@M03364:276:000000000-BLYN8:1:1101:8867:3493 1:N:0:1
ACTCCTACGGGAGGCAGCAGTAGGGAATCTTCGGCAATGGACGAAAGTCTGACCGAGCAACGCCGCGTGAGTGAAGAAGGTTTTCGGATCGTAAAACTCTGTTGTCAGAGAAGAACAAGGGTGAGAGTGGAAAGTTCACCCCTTGACGGTATCTGACCAGAAAGCCACGGCTAACTACGTGCCAGCAGCCGCGGTAATACGTAGGTGGCAAGCGTTGTCCGGATTTATTGGGCGTAAAGCGAGG
+
GGGGGGGGGGGGGGGGGGGGGGGGGGGGFGGGGGGGGGGGGGGGGGGFGGGGGGEGGGGGGGGGGGGGGEGEGGGGGGGGGGGGGGGGFFFGGGGGGGGGGGGGG?<FAFGEGGGGGGGGDBF<=B<CF@DGGGCD,D9DFGGGFAFGEECFEFFGG<FD@DFDG@F7FC7FGC>D9DFGDGGFGGG7BCGGGECEGG9C>CBFEGGFGECGFCEAEEGDEE?EE@9FFGGFG<CGGGGGGD))
@M03364:276:000000000-BLYN8:1:1101:6710:3498 1:N:0:1
ACTCCTACGGGAGGCAGCAGTGGGGAATATTGCACAATGGGCGCAAGCCTGATGCAGCCATGCCGCGTGTATGAAGAAGGCCTTCGGGTTGTAAAGTACTTTCAGCGAGGAGGAAGGCGTTGTGGTTAATAACCGCAGCGATTGACGTTACTCGCAGAAGAAGCACCGGCTAACTCCGTGCCAGCAGCCGCGGTAATACGGAGGGTGCAAGCGTTAATCGGAATTACTGGGCGTAAAGCGCACG
+
GGGGGGGGGGGGGGGGGGGGGGGGGGGGGGGGGGGGGGGGGGGGGGGGGGGGGGGGGGGGGGGGGGGGGGGGGGGGGGFGGGGGGGGGGGGGGGGGGGGGGGGGGGGEGGGGGGGGGGGGCGGGGGGGGGGGGGGGGGGGGGGGGGGGGGGGGGGGGGFGGGGGGGGGEGGGGGGGGGGGECFGGGGGGGGGGGGGGGGGGDGDGGDGGGGGCEGGGFGGGEEGGGGGGGGGGDECGGGD<CD5
@M03364:276:000000000-BLYN8:1:1101:24839:3536 1:N:0:1
ACTCCTACGGGAGGCAGCAGTGGGGAATATTGCACAATGGGCGCAAGCCTGATGCAGCCATGCCGCGTGTATGAAGAAGGCCTTCGGGTTGTAAAGTACTTTCAGCGAGTTGGAATGCATTAAGGTTTATAACCTTGGTGATTGACGTTACTCGCAGAAGAAGCACCGGCTAACTCCGTGCCAGCAGCCGCGTTAATACGGATGCTGCAAGCGTTAATCGGAATTACTGGGCGCAAAGCGCACG
+
EGDAFCFGF@CFGCF76BF?FEEFFG@FDGG,6F@@EEF,C@7CCG7F<,:@EEC,66C,6,@CFEEFFGGGGFEE9F,,=FAE,,,C:B+8,?,,9,C,F,,55<>FC++,,,:,:?FBE,588C<,4,,:AFF,C=C<D?,AF,>+A=FC9FD:8@F:<D@FG,<@+5FFDGGF:C3*@*;;DGG8FGGE1**:EC9BEE8E++3?CFCCEE5C5CFCC=8*AE++++*29)*2)>FCD<7)
@M03364:276:000000000-BLYN8:1:1101:24775:3538 1:N:0:1
ACTCCTACGGGAGGCAGCAGTGGGGAATATTGCACAATGGGCGCAAGCCTGATGCAGCCATGCCGCGTGTATGAAGAAGGCCTTCGGGTTGTAAAGTACTTTCAGCGGGGAGGAAGGGGTTGCGGTTAATAACCGCGGCCATTGACGTTACCCGCAGAAGAAGCACCGGCTAACTCAGTGCCAGCAGCCGCGGTAATACGGAGTGTGCAAGCGTTAATCGGAATTACTGCGCGTAAAGCGCACG
+
GGGGFGGGGDGGGG78;CFF<8A8FC@F<F<<9FDE<C9E,F:F:C+6C,C@FGGFFFGGCC<<F76C+8F<?,<EF=<,CFC<FC@+44+8C959<<AFDGFCADC+:>+:B+ABC>:FFD?E=CGGC9,33,@+C***1>,3;,*6D:C?FG*FCCF,7F@,4<2C7:*=C:EC,+FFE9+5=732=E885:C8CGG8**:*0<90CCF*;A:8:+3/:8;=E0+<<+**/17:**:<99)7
@M03364:276:000000000-BLYN8:1:1101:7253:3596 1:N:0:1
ACTCCTACGGGAGGCAGCAGTGGGGAATATTGGACAATGGGCGAAAGCCTGATCCAGCCATGCCGCGTGTGTGAAGAAGGTCTTCGGATTGTAAAGCACTTTAAGTTGGGAGGAAGGGCATTAACCTAATACGTTAGTGTTTTGACGTTACCGACAGAATAAGCACCGGCTAACTCTGTGCCAGCAGCCGCGGTAATACAGAGGGTGCAAGCGTTAATCGGAATTACTGGGCGTAAAGCGCACG
+
GGGGGGGGGGGGGGGGGGGGGGGGGGGGGGGGGGGGGGGGGGGGGGGGGGGGGGGGGGGGGGGGGGDGGEGGGGFGGGGGGGGGGGGGGGGGGGGGGGGGGGGGGGFGFGFGGGGGGGGGGGGFGGGGGGGGGDGGGGGAFFG8FFEGF8FGGGGGGGGGGC9FFGFG>CGGGGFDGGGGGGGGGGFGGC5:EEEEGGGGGGCGGGGGCGFGG8?EFGDFEEGGGGGCGG5=DCEC<F7CD5C5
@M03364:276:000000000-BLYN8:1:1101:15674:3608 1:N:0:1
ACTCCTACGGGAGGCAGCAGTAGGGAATCTTCGGCAATGGACGAAAGTCTGACCGAGCAACGCCGCGTGAGTGAAGAAGGTTTTCGGATCGTAAAACTCTGTTGTTAGAGAAGAACATGGGTGAGAGTAACTGTTCACCCCTTGACGGTATCTAACCAGAAAGCCACGGCTAACTACGTGCCAGCAGCCGCGGTAATACGTAGGTGGCAAGCGTTGTCCGGATTTATTGGGCGTAAAGCGAGCG
+
GGGGGGGGGGGGGGGGGGGGGGGGGGGGGGGGGGGGGGGGGGGGDGGGGGGGGGGGGGGGGGGGGGGGGGGGGGGGGGGGGGGGGGGGEGGGGGGGGGGGGGGGGGGGGGGGGGGGGGGGGGGGGGGGGGGGGGGGGGGGGGGGGGGGGFGGGGGGGGGGGGGGGGGGGGGGGGGGGGGGGGGFGGGGGGGEEGGGGDEFGGGDGGGGG?F*=BEGGFFEGG/AFFGG7FCGGDEG3DGGGGGC
@M03364:276:000000000-BLYN8:1:1101:23297:3618 1:N:0:1
ACTCCTACGGGAGGCAGCAGTGGGGAATATTGGACAATGGGCGAAAGCCTGATCCAGCCATGCCGCGTGTGTGAAGAAGGTCTTCGGATTGTAAAGCACTTTAAGCTGGGAGGAAGGGCATTAACCTAATACGTTAGTGTTTTGACGTTACCGTCAGAATAAGCACCGTCTAACTCTGTGCCAGCAGCCGCGGTAATACAGAGGGTGCAAGCGTTAATCGGAATTACTGGGCGTAAAGCGCGCG
+
FFGGGGGGGGGGGGGGGGGGGCGGGGGGFGGGFGGGGGGGGGGGGGGGGGGGGFGGGGCGGGGGGGGGGCFEDFGGGGGGGGGCGGDCGGGGGGGGG8FGGGDDE<,=FF8+>F,==EDGFCFCCEF<=?9E7CADFFDFC>EF+:C=>D:DF+3@+@;;FA<FF?CG,@,@FEAFAB=FC;=;*@3,@*4114:7,;,6BF,CDE*=8CE*?ECEGF95**=:>FFCF6*/>7**1*0<CC7>
@M03364:276:000000000-BLYN8:1:1101:20073:3622 1:N:0:1
ACTCCTACGGGAGGCAGCAGTAGGGAATCTTCGGCAATGGGGGCAACCCTGACCGAGCAACGCCGCGTGAGTGAAGAAGGTTTTCGGATCGTAAAACTCTGTTGTTAGAGAAGAACGTTAAGTAGAGTGGAAAATTACTTAAGTGACGGTATCTAACCAGAAAGGGACGGCTAACTACGTGCCAGCAGCCGCGGTAATACGTAGGTCCCAAGTGTTGTCCGGATTTATTGGGCGTAAAGCGAGC
+
GGGGFGGGGGEGECFGGGGGGCGGGGGGGGGGGGGGGGGGGECFGDFF@EC,C<CGCEG<CF7CFEGG74BFBF<EFGGG<FEEFGG:BCBFFGCCGGGCCFGGGFCDGGGGGGGF:BFF>FCDGGGGGGC@DCDDDFG,FA>@FFFEDGGEFEFG<,@F:FFFG*FFGDEFEB7CG?FGF>BFF7B@CCCGGCGE5;CCC?9B@ECFDFG=+<<+:=<9CDEGGD9A7+<*>CGCDC7>D<DC
@M03364:276:000000000-BLYN8:1:1101:14165:3639 1:N:0:1
ACTCCTACGGGAGGCAGCAGTGGGGAATATTGCACAATGGGCGCAAGCCTGATGCAGCCATGCCGCGTGTATGAAGAAGGCCTTCGGGTTGTAAAGTACTTTCAGCGAGGAGGAAGGTGTTGTGGTTAATAACCGCAGCAATTGACGTTACTCGCAGAAGAAGCACCGGCTAACTCCGTGCCAGCAGCCGCGGTAATACGGAGGGTGCAAGCGTTAATCGGAATTACTGGGCGTAAAGCGCACG
+
GGGGGGGGGGGGGGGGGGGGGGGGGGGGGGGGGGGGGGGGGGGGGGGGGGGGGGGGGGGGGGGGGGGGGGGGGGGGGGGGGGGGGGGGGGGGGGGGGGGGGGGGGGGGGGGGGGGGGGGGGGGGGGGGGGGGGGGGGEGGGGGGGGGGGGGGFGGGGGGGGGGGGGGGGGGCGGGGGGGGGGFGGGGGGGGGGGGGGGGGGGGGGGGGGGGGGGGGGGGGGGGGGFFGGGGGGDEEGFCGC3))
@M03364:276:000000000-BLYN8:1:1101:16848:3653 1:N:0:1
ACTCCTACGGGAGGCAGCAGTGGGGAATATTGCACAATGGGCGCAAGCCTGATGCAGCCATGCCGCGTGTGTGAAGAAGGCCTTCGGGTTGTAAAGTACTTTCAGCGGGGAGGAAGGGGTTGTGGTTAATAACCGCGGCCATTGACGTTACCCGCAGAAGAAGCACCGGCTAACTCCGTGCCAGCAGCCGCGGTAATACGGAGGGTGCAAGCGTTAATCGGAATTACTGGGCGTAAAGCGCACG
+
GGGGGGGGGGGGGGGGGGGGGGGGGGGGGGGGGGGGGGGGGGGGGGGGGGGFGFGGGGGGGGGGGGGGGGGGGGCFFGGGGGGGGGGGGGGGGGGGGGFGGGGGGGGGGGGGGGGGGGG7FGGGGGGGGGGGGGGGGGGGGGGGGGGGGGGGGGDCGGGGGGGFDGGGGGGDGGGGGGGFGGGGGGG>CEGGEGGGGGGGGEGGGGGGGGGGGGEGFGGGGGEGGGGGGG5EDGDEGGGGC5DC
@M03364:276:000000000-BLYN8:1:1101:18932:3658 1:N:0:1
ACTCCTACGGGAGGCAGCAGTGGGGAATCTTGGACAATGGGCGCAAGCCTGATCCAGCAATGCCGCGTGCGTGAAGAAGGCCTTCGGGTTGTAAAGCACTTTCAGCGAGGAGGAAGGTGGTGAACTTAATACGTTCATCAATTGACGTTACTCGCAGAAGAAGCACCGGCTAACTCCGTGCCAGCAGCCGCGGTAATACGGAGGGTGCAAGCGTTAATCGGAATTACTGGGCGTAAAGCGCACG
+
GGGGFCFFGGGCFGGGGGCFGGGGGGGGAFFFGCGF@EGGGGGEEGGGGGGGCAFGFFAFFC8FGGGGFEGGGGCFFFFGGCFFGGGGGGGGGGGFEFFGGF?EECC@@F+BFGFFGE<+CFC99FGCFGFGEF<FG,D,DD9<FGECC>7CCFGGGGGGGFFGGGCEC7CFCFGGEGGFGGGGGFGF7BEEGCCEGG<EEEGGDCC*<EECEC88=FGGGGGGGGCF+<FCDG=ECF*>CCG9
@M03364:276:000000000-BLYN8:1:1101:24953:3695 1:N:0:1
ACTCCTACGGGAGGCAGCAGTAGGGAATCTTCGGCAATGGACGAAAGTCTGACCGAGCAACGCCGCGTGAGTGAAGAAGGTTTTCGGATCGTAAAACTCTGTTGTTAGAGAAGAACAAGGACGTTAGTAACTGAACGTCCCCTGACGGTATCTAACCAGAAAGCCACGGCTAACTACGTGCCAGCAGCCGCGGTAATACGTAGGTGGCAAGCGTTGTCCGGATTTATTGGGCGTAAAGCGAGCG
+
GGGGGGGGGGGEGGGGGGGGGGGGGGGGGGGGGGGGGGGGGGGGGGGGGGGGCAFEGGGGGGGGGGGGGGGGGCGGGGGGGGGGGGGGGGGGGGGGGGGFGGGGGFGGGGGGGGGGGGGFFGG@EF+FGGGGGFCFFF?@3DEGFGCDGG@FGGF9,DFGGGFF7FFEE7FFGFGFGGGGGG?FGGGGGGGG5CE7BF98E+8B>CFFGGGCE=CGECC:C*;7@?GCGGGGGGDEGGGGCC<9
@M03364:276:000000000-BLYN8:1:1101:13635:3732 1:N:0:1
ACTCCTACGGGAGGCAGCAGTGGGGAATCTTGGACAATGGGCGCAAGCCTGATCCAGCAATGCCGCGTGCGTGAAGAAGGCCTTCGGGTTGTAAAGCGCTTTTGTCAGGGAGCAAATCCTTGTGGCTAATACCCACCGGGGATGAGAGTACCTGAAGAATAAGGACCGGCTAACTACGTGCCAGCAGCCGCGGTAATACGTAGGGTCCAAGCGTTAATCGGAATTACTGGGCGTAAAGCGTGCG
+
GGGGGGGGGGGGGGGGGGGGGGGGGGGGGGGGGGGDGFGGGGGGGGGGGGGGGGGGGGFFGGGGGGGGGGGGGGGGGGGGGGGGGGGGGDGGGGGGGGGGGGGGGGFFFGGGGGGGFGGGGGGGGGGGGGGGGGGGGGGGDGGGGGGGGGGGGGGGGGGGGGGGGGGDGGGGGGGGGGGGGGGGGGGGGGGGGGGDGGGGC:CEGGGGGGGCCC=EFGGGGGGGGGGGGGDGGD=EFGGGGGD7
@M03364:276:000000000-BLYN8:1:1101:17533:3750 1:N:0:1
ACTCCTACGGGAGGCAGCAGTAGGGAATCTTCGGCAATGGACGAAAGTCTGACCGAGCAACGCCGCGTGAGTGAAGAAGGTTTTCGGATCGTAAAACTCTGTTGGTAGAGAAGAACGTTGGTGAGAGTGGGAAGCTCATCAAGTGACGGTAACTACCCAGAAAGGGACGGCTAACTACGTGCCAGCAGCCGCGGTAATACGTAGGTCCCGAGCGTTGTCCGGATTTATTGGGCGTAAAGCGAGC
+
GGGGGGGGGGGGGGGGGGGGGFGGDGGGGGGGGGGGGGFGFGGGGGGGGGGGGGGGGGGGGDFEFGGFGGGGGGGGGGGGFFFGGGGGEGCEGGGGGGGGGGGGGGGGGGGGGGGGGFGGGGGGGGGGGG8DBFFGGGGGGGGGGGGDGGGGGGGGGGGGGGGGGGGGDGGGGGGGGGDGGGGGGGGGGGGGEGGGGGGGGGGGGGGFGGGGGGCEDEGGCGGGGGGGGGGGGGGDDGGGDDG)
@M03364:276:000000000-BLYN8:1:1101:11618:3760 1:N:0:1
ACTCCTACGGGAGGCAGCAGTAGGGAATCTTCGGCAATGGACGAAAGTCTGACCGAGCAACGCCGCGTGAGTGAAGAAGGTTTTCGGATCGTAAAACTCTGTTGGTAGAGAAGAACGTTGGTGAGAGTGGAAAGCTCATCAAGTGACGGTAACTACCCAGAAAGGGACGGCTAACTCCGTGCCAGCAGCCGCGGTAATACGGAGGGTGCAAGCGTTAATCGGAATTACTGGGCGTAAAGCGCAC
+
GGGGGGGGGGGGGGGGGGGGGGGGGGGGGGGGGGGGGGGGGGGGGGGGGGGGGGGGGGGGGGGGGGGGGGGGGGGGGGGGGGGGGGGGGGGGGGGGGGGGGGGGGGGGGGGGGGGGGGGGGGGGGFGGGGGGGGGGGGGGGGGGGGGGGGGGGGGGGGGGGGGGGGGGGGGGGGGGGGGGGGGGGGGGGGGGGGGGGGDGGGGGGGGGGGGGGGGGDFGGGGGGGGGGGGGGGGGGGGFGGGGC
@M03364:276:000000000-BLYN8:1:1101:9669:3785 1:N:0:1
ACTCCTACGGGAGGCAGCAGTAGGGAATCTTCGGCAATGGACGAAAGTCTGACCGAGCAACGCCGCGTGAGTGAAGAAGGTTTTCTGATCGTAAAACTCTGTTGTTAGAGAAGAACAAGGACGTTAGTAACTGAACGTCCCCTGACGGTATCTAACCAGAAAGCCACGGCTAACTACGTGCCAGCAGCCGCGGTAATACGTAGGTGGCAAGCGTTGTCCGGATTTATTGGGCGTAAAGCGAGCG
+
GGGGGCFGGGGEFGF7CEFEGFCGGGGGFGFFGGGGGGGGFGG>+@FFFFCFFGGGGGECFGG7CEGGGDGGGFEGGCFGFGGGG,B<<FFGGDGGGGGGGGGGFGGGFEFCEFGGGFGGDEEFC8FGGGGGF9?<FFFFFGGGC@FGGFGGGGCFGGG7FCFGGCFEFDGGGFGGFGGGGGGGGGGGGGGGEGDGGGGGCFCGFFBCGGGGGBCGE+<A>;A5C??CFFFFDGGGFF7D3<C<
@M03364:276:000000000-BLYN8:1:1101:17904:3825 1:N:0:1
ACTCCTACGGGAGGCAGCAGTGGGGAATTTTGGACAATGGGCGAAAGCCTGATCCAGCCATGCCGCGTGCAGGATGAAGGCCTTCGGGTTGTAAACTGCTTTTGTACGGAACGAAAAGACTCCTTCTAATAAAGGGGGTCCATGACGGTACCGTAAGAATAAGCACCGGCTAACTACGTGCCAGCAGCCGCGGTAATACGTAGGGTGCAAGCGTTAATCGGAATTACTGGGCGTAAAGCGCACG
+
GGGGGGGGGGGGGGGGGGGGGGGGGGGGGGGGGGGCGGGGGGGGGGGGGGGGGGGGGGGGGGGGGGGGGGGGGGGGGGGGGGGGGGGGGGGGGGGGGGGGGGGGGGGGGGGGGGGGGGGGGGGGGGGGGGGGGGGGGGGGGGGGGGGGGGGGGGFGCFFGGGGGGGGGGGGGGGGGGGGGGGGGFFGGGGGGGGGDGGGGGGGEGGGDGGFGDGGGGGGGGEGGGGGGGFGGGDGGGGCDDGG<
@M03364:276:000000000-BLYN8:1:1101:19503:3831 1:N:0:1
ACTCCTACGGGAGGCAGCAGTAGGGAATCTTCGGCAATGGACGAAAGTCTGACCGAGCAACGCCGCGTAAGTGAAGACGGTTTTCGGATCGTAAAACTCTGTTGTTAGAGAAGAACAAGGACGTTAGTAACTGAACGTCCCCGGACGGTATCTAACCAGAAAGCCACGGCTAACTACGTGCCAGCAGCCGCGGTAATACGTAGTCTTCAAGCTTTGTCCGGTCTTATTTGGCGTAAAGCGAGCG
+
G@,;EE9FB;@@@7@@F76<C<C9F,@FF,@A<FB+:6@FG8F7@:@C<CF6<FF:@6F8,7++CFG8+4CCFFCFE,?:BF4<E:FF+=+4BEFGGC<FC55?FDAB8EGG,,?==>A,88@C+B::A<C,ECCFFFG7CG+++@@@CEC;FCBF,3FF<FGCFF7FB7<7FFEFCGGC7*+28+3=8=858E**+++13<8*+++30C9F+<9<FGGGE*/*<+<++<++9D5**:7CD<)9
@M03364:276:000000000-BLYN8:1:1101:7953:3840 1:N:0:1
ACTCCTACGGGAGGCAGCAGTGAGGAATATTGGACAATGGGCGCAAGCCTGATCCAGCCATGCCGCGTGCAGGATGAAGCATCTATGGTGTGTAAACTGCTTTTGTACGGGAAGAAAAAACATTACGAGTAATGTACTGACGGTACCGTAAGAATAAGGATCGGCTAACTCCGTGCCAGCAGCCGCGGTAATACGGAGGATCCAAGCGTTATCCGGAATCATTGGGTTTAAAGGGTCCGTAGGC
+
GGGGGGGGGGGGGGGGGGGGGGGGGGGGGGGGGGGGGGGGGGGGGGGGGGGGGGGGGGGGGGGGGGGGGGGGGGGGGGGGGGGCFGGGGGGGGGGGDEFGFGGGGGGGGGGGGGGGGGGGGGGGGGGGGGGGGGGGGGGGGGGGGGGGGGGFGGGGGGCFFGGGGGGGGGGFGGGGGGGGGGGGGGGGGGGGGGGGGGGGFGDGGGGGEGGGGGGGGGCFGDFG?CAGCGGGGGGGGGGGGGG6
@M03364:276:000000000-BLYN8:1:1101:26102:3840 1:N:0:1
ACTCCTACGGGAGGCAGCAGTGGGGAATCTTGGACAATGGGCGCAAGCCTGATCCAGCAATGCCGCGTGCGTGAAGAAGGCCTTCGGGTTGTAAAGCGCTTTTGTCAGGGAGCAAATCCTTGTGGCTAATACCCACCGGGGATGAGAGTACCTGAAGAATAAGGACCGGCTAACTACGTGCCAGCAGCCGCGGTAATACGTAGGGTCCAAGCGTTAATCGGAATTACTGGGCGTAAAGCGTGCG
+
GGGGGFGGGDGGDGGGGGDFFGGGGGGGGGGGGGGGGGCE@EFGGGGGGGGGFEGDFCFGGGGGFGGGGDEFGGGGGCGGG@CFGGGGGGGGAFFEC+@CCFGGGGGGFGGE@DCF99FDA<EFCFFGGFGGGGGGGDEGGEEGC7F7,EFFGGF7FGGGGGFCGFGGDGGGGGGGGGGGGGGFCDCF7:>*8CEEFCE>CC>C73CGGGCCEEGGGGGGE8EGGGGGG6:591:C<*:<DGGC
@M03364:276:000000000-BLYN8:1:1101:16935:3873 1:N:0:1
ACTCCTACGGGAGGCAGCAGTAGGGAATCTTCGGCAATGGACGAAAGTCTGACCGAGCAACGCCGCGTGAGTGAAGAAGGTTTTCGGATCGTAAAACTCTGTTGTTAGAGAAGAATAAGGATGAGAGTAGAACGTTCATCCCTTGACGGTATCTAACCAGAAAGCCACGGCTAACTACGTGCCAGCAGCCGCGGTAATACGTAGGTGGCAAGCGTTGTCCGGATTTATTGGGCGTAAAGCGAGC
+
GGGGGGGGGGGGGGGGGGGGGGGGGGGGGGGGGGGGGGGGGGGDGGGGGGGGGGGGGGGGGGGGGGGGGGGGGGGGGGGGGGGGGGGGGGGGGGGGGGGGGGGGGGFGEGGGGGGGGGGGGDFDG9FGGGGGGGGGGGGGEGGGGGGGGGFGGGGGGGGGGFCFFGGGGGGGGGGGDFGGGGGGGG,8C>CEGGGGGGGGGGGGEG9EGGGGGGGGGGFGGGECE9CGGGGFFDGGGFGGGGG3
@M03364:276:000000000-BLYN8:1:1101:19326:3964 1:N:0:1
ACTCCTACGGGAGGCAGCAGTAGGGAATCTTCGGCAATGGACGAAAGTCTGACCGAGCAACGCCGCGTGAGTGAAGAAGGTTTTCGGATCGTAAAACTCTGTTGTTAGAGAAGAACAAGGACGTTAGTAACTGAACGTCCCCTGACGGTATCTAACCAGAAAGCCACGGCTAACTACGTGCCAGCAGCCGCGGTAATACGTAGGTGGCAAGCGTTAATCGGAATTACTGGGCGTAAAGCGTGCG
+
GGGGGGGGGGGGGGGGGGGGGGGGGGGGGGGGGGGGGGGGGGGGGGGGGGGGGGGGGGGGGGEGGGGGGGGGGGGGGGGGFBFGGGGGGGGGGGGGGGGGGGFGGGGGGGFGGCFGGGGGGGGGGGGGFGGGGGGGGGGEEFGGGGCFGGGGGGGGGGGGGGGGGGGGGGGGGGGGFGGGGGGGGGGGGGGGGGGGFEGGGGGCFCCFCFCGEEGGGGGGGGGGG?FGGGGGGGGGGGGGGGG5
@M03364:276:000000000-BLYN8:1:1101:18202:3981 1:N:0:1
ACTCCTACGGGAGGCAGCAGTAGGGAATCTTCGGCAATGGACGAAAGTCTGACCGAGCAACGCCGCGTGAGTGAAGAAGGTTTTCGGATCGTAAAACTCTGTTGTTAGAGAAGAACAAGGACGTTAGTAACTGAACGTCCCCTGACGGTATCTAACCAGAAAGCCACGGCTAACTACGTGCCAGCAGCCGCGGTAATACGTAGGTGGCAAGCGTTGTCCGGATTTATTGGGCGTAAAGCGAGCG
+
GGGGGGGGGGGGGGGGGGGGGGGGGFGGGGGFGGGGGGGGGGGGGGGGGGGGGGGGGGGGGGGGGGGGGGGGGGGFFGGGGG9FFGEGGGGGGGFGGGGGGFEFFFFCGGGGGGGGGGF,DFGGGGGGGGDGGGGGGDGGGGGGGGGGGGGGGGGGGGGGGGGGFGGGGGGGGFFFGGGGFGG,CFG7:EE8CEEGFGGGFGGGG95CFFFGEEGGGG+:CE5AECFG:6E=DGD=F**15>D)
@M03364:276:000000000-BLYN8:1:1101:16549:3993 1:N:0:1
ACTCCTACGGGAGGCAGCAGTAAGGAATATTGGTCAATGGAGGCAACTCTGAACCAGCCATGCCGCGTGCAGGATGACTGCCCTATGGGTTGTAAACTGCTTTTGTCAGGGAATAAACCTTTCTACGTGTAGAAAGCTGAATGTACCTGAAGAATAAGGATCGGCTAACTCCGTGCCAGCAGCCGCGGTAATACGGAGGATCCAAGCGTTATCCGGATTTATTGGGTTTAAAGGGTGCGTAGGG
+
GGGGGGGGGGGGGGGGGGGGGGFGGGGGGGGGGGGGGGGGGGGGGGGGGGGGGGGGGGGGGGGGGGGGGGGGGGGGGGGGGGGGGGGGGGGGGGGGGGGGGGGGGGGGGGGGGGGGGGGGGGGGGGGGGGGGGGGGGGGGGGGGGGGGGGGGGGGGGGGGGGGGGGGGGGGGGGGGGGGGGGGGGGGGGGGGGGGGGGGDCGGGGGGGEGGCEGGGGEDGGGGGGGGGGGGGGGGGGGGGGGG*
@M03364:276:000000000-BLYN8:1:1101:6029:3994 1:N:0:1
ACTCCTACGGGAGGCAGCAGTGGGGAATATTGCACAATGGGCGCAAGCCTGATGCAGCCATGCCGCGTGTATGAAGAAGGCCTTCGGGTTGTAAAGTACTTTCAGCGAGGAGGAAGGCATTAAGGTTAATAACCTTGGTGATTGACGTTACTCGCAGAAGAAGCACCGGCTAACTCCGTGCCAGCAGCCGCGGTAATACGGAGGGTGCAAGCGTTAATCGGAATTACTGGGCGTAAAGCGCACG
+
GGGGGGGGGGGGGGGGGGGGGGGGGGGGGGGGGGGGGGGGGGGGGGGGGGGGGGGGGGGGGGGGGGGGGGGGGGGGGGGGGGGGGFGGFGGGGGGGGGGGGGFGGFGEGGGGGGGEG?FFGFGGGGGGGGGGFGGFGGGGGDGGGGGGFD@FFFGGGGGFFDFGGGACEGGGGGGGGGGGGGFGGCFGGGGGGGGGGFFGDEGGEGGGGGG=CEEGGCEFGGGGG7AFGGGDD<CEGGDDC<<7
@M03364:276:000000000-BLYN8:1:1101:24059:4032 1:N:0:1
ACTCCTACGGGAGGCAGCAGTAGGGAATCTTCGGCAATGGACGAAAGTCTGACCGAGCAACGCCGCGTGAGTGAAGAAGGTTTTCGGATCGTAAAACTCTGTTGTTAGAGAAGAACAAGGACGTTAGTAACTGAACGTCCCCTGACGGTATCTAACCAGAAAGCCACGGCTAACTACGTGCCAGCAGCCGCGGTAATACGTAGGGGGCAAGCGTGGTCCGGACTTATTGGGCGTAAAGCGAGCG
+
FGGGGGGGGGGGGGGGGGFGGFFGDGGFFGGG8CFGGGGGGGEGEECFGGGG<FGGGGEGGGGGGGGCE>F9,CCFGGFFF?EGGDGGGEDGGGGA=?,EFGGGGF<DFGGGGG<=<4F8FDGE@,B<?ADFA,C<F=F=CFEFF,<:>>7FCCACF@7:F><CFGGFFG@EGG9,2*2>>C@888=FDG>**=8C9<B*5+*8*3=>EF5@EG5:*03>*/**<0+<CFFGCD579::)*99C
@M03364:276:000000000-BLYN8:1:1101:5312:4041 1:N:0:1
ACTCCTACGGGAGGCAGCAGTGGGGAATATTGGTCAATGGGCGCAAGCCTGAACCAGCCATGCCGCGTGCAGGAAGACGGTCCTATGGATTGTAAACTGCTTTTATTGGGGAATAAACCTCCTTACGTGTAGGGAGCTGAAGGTACCCAATGAATAAGCACCGGCTAACTCCGTGCCAGCAGCCGCGGTAATACGGAGGGTGCAAGCGTTATCCGGAATCATTGGGTTTAAAGGGTCCGCAGGC
+
GGGGGGGGGGGGGGGGGGGGGGGGGGGGGGGGGGGGGGGGGGGGGGGGGGGGGGGGGGGGGGGGGGGGGCFGGDGGCFECFGGGFFGGGGGGGGGGGGGGGGGGGGGGGGGGFGGGGGGGGGGGGFGGGGGGGGGGGGGGGGGGGAFFFEFGGGGGFGGGGFFFFGGGGGGGGGGGGGGFFGGGGGEGGEGGCGGGGEGGGGGGCGGEEGGFGGGDEEGGGGGGGGGGGE+<CFGGG*>DGGGC
@M03364:276:000000000-BLYN8:1:1101:14191:4092 1:N:0:1
ACTCCTACGGGAGGCAGCAGTGGGGAATATTGGACAATGGGCGAAAGCCTGATCCAGCCATGCCGCGTGTGTGAAGAAGGTCTTCGGATTGTAAAGCACTTTAAGTTGGGAGGAAGGGCATTAACCTAATACGTTAGTGCTTTGACGTTACCCGCAGAAGAAGCACCGGCTAACTCCGTGCCAGCAGCCGCGGTAATACGGTGGGTTCAAGCGTTAATCGGAATTACTGGGCGTAAAGCGCACG
+
GGGGGGFGGGGGGGGDGGGGGGGGGGGFCFGGFFFGGGGGCFD7FF@CFEFFGGFGGGFEGDGFGE@@6BFF8?EE<EGCGGGGGG7,BFFG,CFEA<EFFGE,EG9FFGFGD7<FB=+DFG9FFFCFGGGGGFD<@FGGGFFECGGGG<CGDFC@FECCF<EGGGGGGGGFBCFG,CFGG@GGGG:72C5CGGGDGGGGC*=CCE*;>++0AEEEGG:5CCEEFG7C?FCCDCE:C>FDCDD5
@M03364:276:000000000-BLYN8:1:1101:15396:4103 1:N:0:1
ACTCCTACGGGAGGCAGCAGTGGGGAATTTTGGACAATGGGCGAAAGCCTGATCCAGCAATGCCGCGTGCAGGATGAAGGCCTTCGGGTTGTAAACTGCTTTTGTACGGAACGAAAAGCTTCTGGTTAATACCTGGGAGTCATGACGGTACCGTAAGAATAAGCACCGGCTAACTACGTGCCAGCAGCCGCGGTAATACGTAGGGTGCGAGCGTTAATCGGAATTACTGGGCGTAAAGCGTGCG
+
GGGGGGGGGGGGGGGGGGGGGGGGGGGGGGGGGGGGGGGGGGGGGGGGFGGGGGGGGGGGGGGGGGGGGGGGGGGGGGGGGCFGGGGGGGGGGGGGGGGGGGGGGGGGGGGGGGGGGDGGGGGGGGGGGGGGGGGGGGGEGCFFGGGGGGDGGGGGGGGGFGGGGGGGGGDEGGGGGGGGFGGGF8FGGGGGGGEGGGGGGGFGGGGG5*?=ECGGGGGGGGGGGGGGGGGGGDGGGF=DGD37
@M03364:276:000000000-BLYN8:1:1101:23217:4128 1:N:0:1
ACTCCTACGGGAGGCAGCAGTGGGGAATATTGCACAATGGGCGCAAGCCTTATGCAGCCATGCCGCGTGTGTTAAGAAGGCCTTCGGGTTGTAAATCACTTTCAGCGAGGAGGAAGGTGTTGAACTTAATACGTTCATCAATTTACGTTACTCGCATAAGAAGCACCGGCTAACTCCTTGCCAGCAGCCGCGGTAATACGGATTGTTCAAGCGTTAATCGGCATTACTGGGCGTAAAGCGCACG
+
GGGGGGGGGGGGGGGGGGGFGGGGGGGGGGGGGGGGDFGF8F+7:@:@CF9<C6F9FGG8E,CF@E+>+B7C,69,,C,,CFEFF=C7F74FF?A,C?FFGGGFCG47+8+8+B<B7B8B?B<EFGF??FA<<FFGFGF,7CC,5EFGFGGFA+@:+8,,7@7@:@CF*@C*DF==D,D,DE,2D,>:B*>*8:C8BCGC*;1*+?9B?FFFEEEE*1A*7*?EGGFG+0;5<C=CFD>DDCG/
@M03364:276:000000000-BLYN8:1:1101:13295:4147 1:N:0:1
ACTCCTACGGGAGGCAGCAGTAGGGAATCTTCGGCAATGGACGAAAGTCTGACCGAGCAACGCCGCGTGAGTGAAGAAGGTTTTCGGATCGTAAAACTCTGTTGTTAGAGAAGAACAAGGACGTTAGTAACTGAACGTCCCCTGACGGTATCTAACCAGAAAGCCACGGCTAACTACGTGCCAGCAGCCGCGGTAATACGTAGGTGGCAAGCGTTGTCCGGATTTATTGGGCGTAAAGCGAGCG
+
GGGGGGGGGGGGGGGGGGFGGEGGGGGGGGGC@CEGGGGGC@FGGDEGFGGGEFGGGG+FFGDGGGGGGGG?FGGGGGGFFGGGGGG@::FGGGGGGGGGGGFAEFGFEGGGGGGGGG<FFDF:+>FGGFFGGGGFGD@FFGGGFFFD@@FGCF9CFGGGCF:>FE:CGEFGGF@C<:FFCF,?FG>CFGGGGGEC?998B9>EE9C>EFCFC>ECG?GEG5;5CEFGGGG=DDGGGGG31>DD
@M03364:276:000000000-BLYN8:1:1101:23280:4182 1:N:0:1
ACTCCTACGGGAGGCAGCAGTGGGGAATCTTGGACAATGGGCGCAAGCCTGATCCATCAATGCCGCGTGCGTGAAGAAGGCCTTCGTGTTTTAAAGCGCTTTTGTCATGGAGCAAATCCTTTTGGCTTATACCCACCGTGTATGAGAGTACCTTACGAATAAGGACCGGCTAACTACGTGCCAGCAGCCGCGGTAATACGTAGGTTCCAAGCGTTAATCGGAATTACTGGGCGTAAAGCGGTCG
+
FGCFCFGGGGGED@FCFEAFDFGGGFFGGGG9@EFGDGCFDGGGECC,6ECCFEEF,CCAFFGG@CBF@@7BFCC9EF<,=CEFFC,9BF,BFFCGF+@FFFFGEF,,<<9=EB,,B:EFE,5,+BF,BA<5,><:C+:<3,AC?,,:><FA@,@3@D,6D,>,FGFG7FG@FGFF7>,,@:>C7,>F7EEC8CB7<EF*?>5C99CCF79C8B88/+<=58*20@++++*2)97**2?5)17)
@M03364:276:000000000-BLYN8:1:1101:13088:4185 1:N:0:1
ACTCCTACGGGAGGCAGCAGTGGGGAATATTGCACAATGGGCGCAAGCCTGATGCAGCCATGCCGCGTGTATGAAGAAGGCCTTCGGGTTGTAAAGTACTTTCAGCGAGGAGGAAGGCATTAAGGTTAATAACCTTGGTGATTGACGTTACTCGCAGAAGAAGCACCGGCTAACTCCGTGCCAGCAGCCGCGGTAATACGGAGGGTGCAAGCGTTAATCGGAATTACTGGGCGTAAAGCGCACG
+
GGGGGGGGGGGGGGGGGGGGGGGGGGGGGGGGGGGGGGGGGGGGGGGGGGGGGFGGGGGGGGGGGGGGGGGGGGGGGGGGGGGGGGGGGGGGGGGGGGGGGGGGGGGEGGCGGEGGGGGGGGGGGGGFGGGGGGGGGGGGGGFGGGGGGGGGGGGGGGGGGGGGGGGGGGGGGGGGGGFGGGGGGGGGGGDGGGGGGGGGGEGGEEGDDEGGGGGGGGGGGGGGGGGGGG5>DDCGFGFDDDG<
@M03364:276:000000000-BLYN8:1:1101:7182:4196 1:N:0:1
ACTCCTACGGGAGGCAGCAGTGGGGAATTTTGGACAATGGGCGCAAGCCTGATCCAGCAATGCCGCGTGCAGGATGAAGGCCTTCGGGTTGTAAACTGCTTTTGTACGGAACGAAAAGGCTCTGGTTAATACCTGGGGCTCATGACGGTACCGTAAGAATAAGCACCGGCTAACTACGTGCCAGCAGCCGCGGTAATACGTAGGGTGCGAGCGTTAATCGGAATTACTGGGCGTAAAGCGTGCG
+
GGGGGGGGCEGG@CEFCCEGGGGFEGGC8FFFGFGGGGGFFGGGGGGGGGFGDFDFGGGGGGGGEGEFGCGDFGGFFGGFGDEEFGGGFEGGGFFDGGGGGGGGGGFF7FFEGGGGG,C@AFFF8FFFGFDGGFFGFFCCFGG<DFGGGGCFEGGGGCFCFGGFFGFECFGGGCDFFEF,>7FCGGGGF***=*=CEGC5:+=@C*CEEDCEGC8*2:?*7C5*879:C7;*59:517>DDGDD
@M03364:276:000000000-BLYN8:1:1101:19853:4242 1:N:0:1
ACTCCTACGGGAGGCAGCAGTGGGGAATATTGGACAATGGGCGAAAGCCTGATCCAGCCATGCCGCGTGTGTGAAGAAGGCCTTTTGGTTGTAAAGCACTTTAAGCGAGGAGGAGGCTACTTAGATTAATACTCTAGGATAGTGGACGTTACTCGCAGAATAAGCACCGGCTAACTCTGTGCCAGCAGCCGCGGTAATACAGAGGGTGCGAGCGTTAATCGGATTTACTGGGCGTAAAGCGTGC
+
GGGGGGGGGGGGGGGGGGGGGGGGGGGGGDGGGGGGGGGGGGGGGGGGGGFGGGGGGGGGDFGGGGGGGGGGGGGGGGGGGGGGGGGGFGGGGGGGGGGGGGGGGGGGEGGGGGGGGGGGGGGGGGGGGGGGGGGGGFGGGGGGGGGGGGGGGGGGGGCFFGFGGGGGGGGGGGGGGGGGGGGGGGGGGGGGGGCEGFFGGGGGGGGGEGGEGEG8CFGGGGDEGGDGGGGGGGGDGFFC39D3
@M03364:276:000000000-BLYN8:1:1101:17914:4245 1:N:0:1
ACTCCTACGGGAGGCAGCAGTGGGGGATATTGCACAATGGGCGCAAGCCTGATGCAGCCATGCCGCGTGTATGAAGAAGGCCTTCGGGTTGTAAAGTACTTTCAGCGAGGAGGAAGGCATTAAGGTTAATAACCTTAGTGATTGACGTTACTCGCAGAAGAAGCACCGGCTAACTCCGTGCCAGCAGCCGCGGTAATACGGAGGGTGCAAGCGTTAATCGGAATTACTGGGCGTAAAGCGCACG
+
GGGGGGGGGGGGGGGGGGGGGGGGGGGGGGGGGGGGGGGGGGGGGGGGGGGGGGGGGGGGGGGGGGGGGGGGGGGGGGGGGGGGGGGGFGGGGGGGGGGGGGGGGGG7FEFGGGGGEFFGGGGDFFGGFGDDGDDDFFGGGGGGGGGEGFGGFGGDFEGGGGGGGGGGGDGDGGGCCCGEEGDFGFFCFCG>5B5;FCGFGGGGGGDCFGGGGCECFGGCEECFGF70<6FG)C7C7:CDD7C7
@M03364:276:000000000-BLYN8:1:1101:24551:4279 1:N:0:1
ACTCCTACGGGAGGCAGCAGTGGGGAATATTGCACAATGGGCGCAAGCCTGATGCAGCCATGCCGCGTGTATGAAGAAGGCCTTCGGGTTGTAAAGTACTTTCAGCGAGGAGGAAGGCATTAAGGTTAATAACCTTAGTGATTGACGTTACTCGCAGAAGAAGCACCGGCTAACTCCGTGCCAGCAGCCGCGGTAATACGGAGGGTGCAAGCGTTAATCGGAATTACTGGGCGTAAAGCGCACG
+
FEFFGGDFEC@BFCFDGGGGCEG8@;@EG9EFFFGFGGGGFGEFGGEFG@,6CFGD9E,E<E@FGGGGGGGF<EEGG<FFCGGGGCFCFB=FAFF<B9F9ADCEDAF7BEEEC7F=F84?FCEFGCAF,CDF@C?<5FFGFGGGD9FGGCCG9++8CFFFCF,><CC+@7FF::;B:@FFD*,?C@678B>CGEG7CCF>5E5EGG8:?F+:EEG55<CFC5*:+<<C??FGD5E=5F=CCDGD
@M03364:276:000000000-BLYN8:1:1101:10965:4279 1:N:0:1
ACTCCTACGGGAGGCAGCAGTGGGGAATATTGGACAATGGGCGAAAGCCTGATCCAGCCATGCCGCGTGTGTGAAGAAGGCCTTTTGGTTGTAAAGCACTTTAAGCGAGGAGGAGGCTACCGAGATTAATACTCTTGGATAGTGGACGTTACTCGCAGAATAAGCACCGGCTAACTCTGTGCCAGCAGCCGCGGTAATACAGAGGGTGCGAGCGTTAATCGGATTTACTGGGCGTAAAGCGTGC
+
GGGGGGGGGGGGGGGGGGGGGGGDGFGGGGGGGGGGGGGGGGGGGGGGGGGGGGEFGG?FGGGGGGGGGGGGGFGGGGGGGGGGGGGGGGGGGGGGGGGGGGGGGFC=CGGDGGGGGGGGGGGGGGGGGGGFGCFFFFGGGGGGGGGGGFFDGGEGEGGGG=CGGGGGGGGGGGGGGGGGGGCGGGGGGFGEGGGC8CCGC?+?CGGGGGCGGGEGG5FGGGGGDGGGDFGFGGGDGGGGGGG3
@M03364:276:000000000-BLYN8:1:1101:23811:4338 1:N:0:1
ACTCCTACGGGAGGCAGCAGTGGGGAATATTGGACAATGGGCGAAAGCCTGATCCAGCCATGCCGCGTGTGTGAAGAAGGTCTTCGGATTGTAAAGCACTTTAAGTTGGGAGGAAGGGCATTAACCTAATACGTTAGTGTTTTGACGTTACCGACAGAATAAGCACCGGCTAACTCTGTGCCAGCAGCCGCGGTAATACAGAGGGTGCAAGCGTTAATCGGAATTACTGGGCGTAAAGCGCGCG
+
GGGGGGGGGEGGGGG>CFFGFEFGGCEFGFFGGFG@FFE<FFEDB@FF8,EE9C,CC<@<AFDF@@F@=CFFGGGEG8FGCADFGGD7BCFFFAFF,8FD,?EFFEEGGD8C+::FG=FFFGGGGGFGGGFGG,:3CCDGGGGGEG:><CFG78FGG?FGFAFGFGGGGGGD<FDFFFGGFGGGGCFF7EGGGCEC,;,+9CCGGECEBFFFGG=ECFGGE8=C+<<ECGGE<CGC37:)>DGC
@M03364:276:000000000-BLYN8:1:1101:21710:4374 1:N:0:1
ACTCCTACGGGAGGCAGCAGTAGGGAATCTTCCGCAATGGACGAAAGTCTGACGGAGCAACGCCGCGTGTGTGAAGAAGGTTTTCGGATCGTAAAGCACTGTTGTTAGAGAAGAACAAGGATAAGAGTCACTGCTTGTCCCTTGACGGTATCTAACCAGAAAGCCACGGCTAACTACGTGCCAGCAGCCGCGGTAATACGTAGGTGGCAAGCGTTGTCCGGAATTATTGGGCGTAAAGCGCGCG
+
GGGGGGGGGGGGGGGGGGGGGGGGGGGGGGGGGGGGGGGGGGGGGDGGGGGGGGGGGGGGGGGGGGEFGGGGG9FGGGGGGGGGGGGGGGGGGGGGGGGGGGGGGGFGFGGGGGGGG?FGFGGGGGGGGGGGGGGGGGGFFGEGGGGGGGGGGGGEGGGGGFGGFFGEGGGGGGDFGGGGGGGGGFGFGDEEGGGGGGG5+38CGGGGGGFFGGGGGG7=C:C*<AEFGGGGGGEGGGGCGGD<
@M03364:276:000000000-BLYN8:1:1101:15756:4381 1:N:0:1
ACTCCTACGGGAGGCAGCAGTGGGGAATATTGGACAATGGGCGAAAGCCTGATCCAGCCATGCCGCGTGTGTGAAGAAGGTCTTCGGATTGTAAAGCACTTTAAGTTGGGAGGAAGGGCATTAACCTAATACGTTAGTGCTTTGACGTTACCGACAGAATAAGCACCGGCTAACTCTGTGCCAGCAGCCGCGGTAATACAGAGGGTGCAAGCGTTAATCGGAATTACTGGGCGTAAAGCGCGCG
+
GGGGGGGGGGGGGGGGGGGGGGGGGGGGGGGGGGGGGGGGGGGGGGGGGGGGGGGGGGGGGGGGGGGGGGGGGGGGGGGGGGGGGGGGGGGGFGGGGGFGGGGGGGGGGGFGGGGGGGGGGGGGGGGFGGGGGGFGGGGGGGGFGGGGGGGGGGGGGGGGGGGGGGGGGGGGFGGGGGGGGGGGGGGGGGGGGGGGGGGGGGGGGGGGGGGGGGGGGGGGGDGGGGGGGGGGGGGEGGGGGGGG
@M03364:276:000000000-BLYN8:1:1101:20697:4418 1:N:0:1
ACTCCTACGGGAGGCAGCAGTGGGGAATATTGCACAATGGGCGCAAGCCTGATGCAGCCATGCCGCGTGTATGAAGAAGGCCTTCGGGTTGTAAAGTACTTTCAGCGAGGAGGAAGGCATTAAGGTTAATAACCTTGGTGATTGACGTTACTCGCAGAAGAAGCACCGGCTAACTCCGTGCCAGCAGCCGCGGTAATACGGAGGGTGCAAGCGTTAATCGGAATTACTGGGCGTAAAGCGCACG
+
GGGGGGGGGGGGGGGGGGGGGGGGGCGGGGGGGGGGGGGGGGGGGGGGGGGGGGGGGGGGGGGGGGGGGGGGGGGGGGGGGGGGGGGGGGGGGGGGGGGGGGGGGGGDGGGGGGGGGGGGGGGGGGGGGGGGFGGGGGGGGGGGGGGGGGGGGGGGGGGGGGGGGGGGGGGGGGGGGGGGGGGGGGG>FGGGEGGGGGGGGGGGGGGGGGGGGGG=GFGGGGGGGGGGGFGGGGDCGGGGGGG<
@M03364:276:000000000-BLYN8:1:1101:23291:4426 1:N:0:1
ACTCCTACGGGAGGCAGCAGTGGGGAATATTGCACAAGGGGCGCAAGCCTGATGCAGCCATGCCGCGTGTATGAAGAAGGCCTTCCGGTTGTAAAGTACTTTCAGCGAGGAGGAAGGTGTTGTGGTTAATAACCGCAGCAATCGACGTTACTCGCAGAAGAAGCACCGGCTAACTCCGCGCCAGCAGCCGCGGTAATACGGAGGGTGCAAGCGTTAATCGGAAGTACTGGGCGTAAAGCGCACC
+
FG,FFFGEFFEC+:CFGGGGGF-@EF>E@F,6,EF,,;,:+@FFG@@DF8<CCEFEFFFA<=C<FEG4=:EFGFGF<FAFFA8,=,+@@+=B9FFEFE?EFFGC@F+@FE7CF+,BBF8DCF@FE>FG9A9=FFC@CFEGGG,@B<CCB,*@@C7F:C<BFFF77>,=*<CCFCFCFC*<*88:8CG@BECDG85>77CFG>8CD8*ACFG5=C58=7?C5;C*<7??7+;CDDGGC7><35C)
@M03364:276:000000000-BLYN8:1:1101:15199:4441 1:N:0:1
ACTCCTACGGGAGGCAGCAGTGGGGAATCTTGGACAATGGGCGCAAGCCTGATCCAGCAATGCCGCGTGAGTGATGAAGGCCCTAGGGTTGTAAAGCTCTTTCACCGGTGAAGATAATGACGGTAACCGGAGAAGAAGCCCCGGCTAACTTCGTGCCAGCAGCCGCGGTAATACGAAGGGTGCAAGCGTTACTCGGAATTACTGGGCGTAAAGCGCGCGTAGGTGGTTTGTTAAGTTGAATGTG
+
GGGGGGGGGGGGGGGGGGGGGGGGGGGGGGGGGGGGGGGGGGGGGGGGGGGGGGGGGGGGGGGGGGGGGGGGGGGGGGGGGGGGGGGGGGGGGGGGGGGGGGGGGGGFGGGGGGGGGGGGGGGGGGGGGGGGGGGGGGGFGGGGGGGGGGGGGGGGGGGGGGGGGGGGGGGGGGGFFGGGGEGGGGGGGGDEFGGGCCFGFCFFGGGGGGGGGGGGGGGGGEGEFGCF=72AFFCFCFCFGGGC
@M03364:276:000000000-BLYN8:1:1101:19135:4489 1:N:0:1
ACTCCTACGGGAGGCAGCAGTAGGGAATCTTCGGCAATGGACGAAAGTCTGACCGAGCAACGCCGCGTGAGTGAAGAAGGTTTTCGGATCGTAAAACTCTGTTGGTAGAGAAGAACGTTGGTGAGAGTGGAAAGCTCATCAAGTGACGGTAACTACCCAGAAAGGGACGGCTAACTACGTGCCAGCAGCCGCGGTAATACGTAGGTCCCGAGCGTTGTCCGGATTTATTGGGCGTAAAGCGAGC
+
GGGGGGGGGGGGGGGGGGGGGGGGGGGGGGGGGGGGGGGGGGGGEGGGGGGGGGGGGGGGGGDGGGGFGGGGGGGGGGGGGGGGGGGGGGGGGGGGGGGGGGGGGGGGGGGGGGGGGGGGGGGGGFGFFGEGGGGGGGGGGGGGGGGGGGGGGGGGGGGGGGGGGGGGGGGGGGGGGGGGGGGGGGGGGGGDEGGGGGFFG9FGGGGBFGDGGG8CEGGGGG=EGG7FGGDGGGGGGGGFDGG5
@M03364:276:000000000-BLYN8:1:1101:13597:4493 1:N:0:1
ACTCCTACGGGAGGCAGCAGTAGGGAATCTTCCACAATGGACGAAAGTCTGATGGAGCAACGCCGCGTGAGTGAAGAAGGTTTTCGGATCGTAAAACTCTGTTGTTGGAGAAGAACGTATTTGATAGTAACTGATCAGGTAGTGACGGTATCCAACCAGAAAGCCACGGCTAACTACGTGCCAGCAGCCGCGGTAATACGTAGGTGGCAAGCGTTGTCCGGATTTATTGGGCGTAAAGCGAGCG
+
GGGGGGGGGGGGGGGGGCEFGGGGGGGFGGGGGGGGGGGGCFGCGGGGGGFCGGGCFCDFGB@FGGGGGGGEGGGFFFFGFGGGGGGFGGGGGGDFGGGGGGGGFGGGCFFGFEFFFGFGGGGGG<FFFF9E<BFGGGFFGGGGFCCCFGFGGGGGGGGFFFGGG7FFDGE:CCFFFGFGGC;EFGGGECED>CGC@CEFF9CEGCB69ECDCGGGGCFGEEEG99FGC?CGGGGDCF739D35
@M03364:276:000000000-BLYN8:1:1101:9473:4502 1:N:0:1
ACTCCTACGGGAGGCAGCAGTGGGGAATCTTGGACAATGGGCGCAAGCCTGATCCAGCAATGCCGCGTGCGTGAAGAAGGCCTTCGGGTTGTAAAGCGCTTTTGTCAGGGAGCAAATCCTTGTGGCTAATACCCACCGGGGATGAGAGTACCTGAAGAATAAGGACCGGCTAACTACGTGCCAGCAGCCGCGGTAATACGTAGGGTCCAAGCGTTAATCGGAATTACTGGGCGTAAAGCGCACG
+
GGGGGGGGGGGGGGGGGGCGGGGGGGGGGGGGGGGGGGGGGGGGGGGGGGGGGGFGGGGGGGGGGGGGGGGGGGGGGGFFGGGGGGGGGGGFFFGGGGGGGGGGGGGGGGGGGGGGGGGGGFGGGGGGGGGGGGCGGGGGGEGGFGGGGGGGGGGGGGGGGGGGGGGGGGGGGGGGGGGGGFGGGGGGGGGGGGGGGFGGG?FEGGGGGGGGGGGGGGGGGGEFGGFGG6FGGGGGDGGDGGG7
@M03364:276:000000000-BLYN8:1:1101:21471:4525 1:N:0:1
ACTCCTACGGGAGGCAGCAGTAGGGAATCTTCGGCAATGGACGAAAGTCTGACCGAGCAACGCCGCGTGAGTGAAGAAGGTTTTCGGATCGTAAAACTCTGTTGGTAGAGAAGAACGTTGGTGAGAGTGGAAAGCTCATCAAGTGACGGTATCTAACCAGAAAGGGACGGCTAACTACGTGCCAGCAGCCGCGGTAATACGTAGGTCCCAAGCGTTGTCCGGATTTATTGGGCGTAAAGCGAGC
+
GGGGGGGGGGGGGGGGGGGGGGGGGGGGGGGGGGGGGGGGGGGGGGGGGGGGGGGGGGGGGGGGGGGGGGGGGGGGGGGGFGGGGGGGGGGGGGGGGGGGGGGGGGGGGGGGGGGGGGGEGGGFGFGGGGGGGGGGGGGGAGGGGGGGGGGGGGGGGGFGGFGFFGGGGGGGGGGGGGGGGGFGGGGGGGGGGGGGGGCGGGGGGGGC8FFGGGEEGEGFEDGEEGGDCGGGGGGGCCFCGGG3
@M03364:276:000000000-BLYN8:1:1101:18990:4533 1:N:0:1
ACTCCTACGGGAGGCAGCAGTGGGGAATATTGCACAATGGGCGCAAGCCTGATGCAGCCATGCCGCGTGTATGAAGAAGGCCTTCGGGTTGTAAAGTACTTTCAGCGAGGAGGAAGGCATTAAGGTTAATAACCTTGGTGATTGACGTTACTCGCAGAAGAAGCACCGGCTAACTCCGTGCCAGCAGCCGCGGTAATACGGAGGGTGCAAGCGTTAATCGGAATTACTGGGCGTAAAGCGCACG
+
GGGGGGGGGGGGGGGGGGGGGGGGGGGGGGGGGGGGGGGGGGGGDGGGGGGGGGGGGGGGGGGGGGGGGGGGGGGFGGGGGGFGFGGGGGGGGGGGGGGGGGGGGGGGGGGGGD8FCGGGGGGGGGGGGGGGGGGGGGGGFGFFFGGCGGEGGGG>EGFGGFGFFGGGGGGGGGGC7EGGGGCCGGGGGGDGGECEGGGFECGGGEGGGGGGGGGGDGFGGGDFGFGGCCGGGGGDGGGDGDGC
@M03364:276:000000000-BLYN8:1:1101:19421:4544 1:N:0:1
ACTCCTACGGGAGGCAGCAGTGGGGAATATTGGACAATGGGCGCAAGCCTGATCCAGCAATGCCGCGTGCGTGAAGAAGGCCTTCGGGTTGTAAAGCGCTTTTGTCAGGGAGCAAATCCTTGTGGCTAATACCCACCGGGGATGAGAGTACCTGAAGAATAAGGACCGGCTAACTACGTGCCAGCAGCCGCGGTAATACGTAGGGTCCAAGCGTTAATCGGAATTACTGGGCGTAAAGCGTGCG
+
GGGGGGFGGGG>FGGGGGGGGGGGGDGGGGGGGGGGFGGGGGGGGDGGFGGFGGGGGGCGGGGGGDGGGGDF@FFFGGFGC<FCFCCEGGGGGGGGEEGGCEGGGGGGGGGGGGCCGGGFGFFGGGGCFGGGCFFCFGGGE+>FGGGGFGGFFGFDGGFGGGGFGC:CFG7:CC9B>CFG@BFFGGFCGEEDEG5CGFGGGGGGGGGGGGGGC/A557CGEG?FE++0:CCGGGGDD:FGGGD<
@M03364:276:000000000-BLYN8:1:1101:22867:4546 1:N:0:1
ACTCCTACGGGAGGCAGCAGTGGGGAATATTGGACAATGGGCGAAAGCCTGATCCAGCCATGCCGCGTGTGTGAAGAAGGCCTTTTGGTTGTAAAGCACTTTAAGCGAGGAGGAGGCTACCGAGATTAATACTCTTGGATAGTGGACGTTACTCGCAGAATAAGCACCGGCTAACTCTGTGCCAGCAGCCGCGGTAATACAGAGGGTGCGAGCGTTAATCGGATTTACTGGGCGTAAAGCGTGC
+
GGGGGGGGGGGEGGGGGGGGGGDGGGGGGGGGGFFGGGFGGGGGGGGGGGGGGGFGGGFGG88FEGGGGGGGGGGGGGGF<EFGG<FGG7FEGGGFD<FGGGFDC,>:FFGEGGGGDDF,=:B+@F<?FFA,:<EE<=FGCDGGFF@:F+@CCC@F>C7FCFFDFGG7B@>:C>8DCF;@;CCFGFCEGBEGG8B**23;+99CGE*;CGC=CEGE/A+2:CDEEFF7EGGCD)>EDCCDDDG3
@M03364:276:000000000-BLYN8:1:1101:20907:4551 1:N:0:1
ACTCCTACGGGAGGCAGCAGTAGGGAATCTTCGGCAATGGACGAAAGTCTGACCGAGCAACGCCGCGTGAGTGAAGAAGGTTTTCGGATCGTAAAACTCTGTTGGTAGAGAAGAACGTTGGTGAGAGTGGAAAGCTCATCAAGTGACGGTAACTACCCAGAAAGGGACGGCTAACTACGTGCCAGCAGCCGCGGTAATACGTAGGTCCCGAGCGTTGTCCGGATTTATTGGGCGTAAAGCGAGC
+
GGGGGGGGGGGGGGGGGGGGGCGGGGGGGGGGGGGGGGGGGGGGFGGGGGGGFGGGEGGGGGGGGGGFEEGGGGGGGGGGGCADGGGDGGGGFGGGGFFGGGGGGGGGGGGGGGGGG?FGGGGG?BFFGGGFFFFCGGGGGGGG9FFGGGGGGGA@CFDGGGGG7FFGGGGDEGCGGGGF:CF9CCFGGGGGGDEG5ECFFEEFGGFFGGGGGGCEGGGGGG5EE9EDFGGCFGGGGG=7<DG3
@M03364:276:000000000-BLYN8:1:1101:24532:4554 1:N:0:1
ACTCCTACGGGAGGCAGCAGTGGGGAATCTTGGACAATGGGCGCAAGCCTGATCCAGCAATGCCGCGTGTGTGAAGAAGGCCTTCGGGTTGTAAAGCGCTTTTGTCAGGGAGCAAATCCTTGTGGCTAATATCTACCGGGGATGAGAGTAGCTGAAGAATAAGGACCGGCTAACTACGTGCCAGCAGCCGCGGTAATACGTATGGTCCCATCGTTAATCGGAATTACTTGGCGTAAAGCGTGCG
+
F@FG<CFEED7;FC7@FGCFF8CEE@CEGAFCG<C@<EA@FFG+CFCG,C,<CFCCFFGGGGFCGGGG7,:EFGC<<,4,,,C<<<F+EFEGD<F?EFCGGGGGFCG,FGGFGFDFGGF9<?BF+@AA,D<,,5,??F:+:+3+,@FFFC,>,8>FEGGGFG<F9FGGGDC:<:25>*D:>>,2D:<:8C5:B31*32+;BF9CEFB:*++5=*8/=C7==5;E@7FG+0+<7<*//*:<5CG5
@M03364:276:000000000-BLYN8:1:1101:8101:4577 1:N:0:1
ACTCCTACGGGAGGCAGCAGTAGGGAATCTTCGGCAATGGACGAAAGTCTGACCGAGCAACGCCGCGTGAGTGAAGAAGGTTTTCGGATCGTAAAACTCTGTTGTTAGAGAAGAACAAGGATGAGAGTAACTGTTCGTCCCTTGACGGTATCTAACCAGAAAGCCACGGCTAACTACGTGCCAGCAGCCGCGGTAATACGTAGGTGGCAAGCGTTGTCCGGATTTATTGGGCGTAAAGCGAGCG
+
EFGGGGGGGGGGGGGGGGGGGEGGGGGG,FFEFGGGGGGGGGGEGGGAFFGG<CFGDGCGCGGEGGGGGGEGGGGGGGGG=FFGGGGGGEGGGGGGGFGGGF<BFGFEFGG<FFG8<,AF,5BDGF@=FFCFFFE<FFGE7FFGGGGDGFFCFG9F,>3>FGFF,DFGGGGGDGGFGGGFGGCGGGGGGGGGGGGGGGGGBFGDC9EFGGGGGGGGE7CEGEEEGGFFGGGGGDEGGGGGG<D7
@M03364:276:000000000-BLYN8:1:1101:20603:4592 1:N:0:1
ACTCCTACGGGAGGCAGCAGTGGGGAATCTTGGACAATGGGCGCAAGCCTGATCCAGCAATGCCGCGTGCGTGAAGAAGGCCTTCGGGTTGTAAAGCGCTTTTGTCAGGGAGCAAATCCTTGTGGCTAATACCCACCGGGGATGAGAGTACCTGAAGAATAAGGACCGGCTAACTACGTGCCAGCAGCCGCGGTAATACGTAGGGTCCAAGCGTTAATCGGAATTACTGGGCGTAAAGCGTGCG
+
GGGGGGGGGGGGGGGGGGGGGGGGGGGGGGGGGFGGGGGGGGGGGGGGGGGGGDFGGGGGGGGGGGGGGGGGGG<FGGGGGGGGGGGGGGGGGGGGGGGGGGGGGGGGGGGGGGGGGGGGGGGGGGGFGGGFGGGCFGGGGC@FC<FGGGFFGGGGGGGGGGGGGGGDGCGGGDF@GGGGGGGGGGGFGGGG5EEEF?EEFG5BEC6BFGG@EGG=FGGGGGGGGGGDGGGGGGGGGGGCDDG5
@M03364:276:000000000-BLYN8:1:1101:23644:4596 1:N:0:1
ACTCCTACGGGAGGCAGCAGTAGGGAATCTTCGGCAATGGACGAAAGTCTGACCGAGCAACGCCGCGTGAGTGAAGAAGGTTTTCGGCTCGTAAAACTCTGTTGTTAGAGAAGAACAAGGACGGTAGTAACTGAACGTTCCCTGACGGTATCTAACCAGAAAGCCACGGCTAACTACGTGCCAGCAGCCGCGGTAATACGTAGGTGGCAAGCGTTGTCCGGATTTACTGGGCGTAAAGCGAGCG
+
GGGGGGGGGGDGGGGGGGGGGGGGGFGGGGGG?7FGGGGGFCFEGCFFFGGG,,@FEGGGFCGGGGGFGC,CFFGGGGGGEGGGGGG7@FGGC<F9FEG9<EF<FFCG?FGGGGGFCD,,,3@+BBBFCGGGFE,,@@,:@FFGGFGEFG7,@EGGC:CEFGGCCF7:FEG@BFGGFC<CFGG,;FFFF5BCGGGD?+9CGFCGCG*83CAGGEE:*<FECCE=9F:CFC**)/*A7C7)9)7/
@M03364:276:000000000-BLYN8:1:1101:21937:4597 1:N:0:1
ACTCCTACGGGAGGCAGCAGTGGGGAATATTGGACAATGGGCGAAAGCCTGATCCAGCCATGACGCGTGTGTGAAGAAGGCCTTTTGGTTGTAAAGCACTTTAAGCGAGGAGGAGGCTACCGAGATTAATACTCTTGGATAGTGGACGTTACTCGCAGAATAAGCACCGGCTAACTCTGTGCCAGCAGCCGCGGTAATACAGAGGGTGCGAGCGTTAATCGGATTTACTGGGCGTAAAGCGAGC
+
GGGEFFGGGGD7+@@BFFGFG?CE>CC8FFG9EEFF@FGFFFGEGGDCDFFG9@6CEFFGG8FE7@@FCFEFFGC?EFFFGGF<<CAFFFECFFGGGFGGGG?<,9:FEGFFEC:CCF=,=77F7BFD<FCFGGGGGGDGGFG=,,@FF?FEG9@:@>CGGFCCFCFCC7EF772>:DDB@EE,48D,DE5C:5BEG;+++3;81*11BEGGGGGE=CFCFC8AEC?+2:8CD3:=DFFF)11)
@M03364:276:000000000-BLYN8:1:1101:13522:4642 1:N:0:1
ACTCCTACGGGAGGCAGCAGTGAGGAATATTGGACAATGGGCGCAAGCCTGATCCAGCCATGCCGCGTGCAGGATGACGGTCCTATGGATTGTAAACTGCTTTTGTACGAGAAGAAACACTGCTTCGTGAAGCAGCTTGACGGTATCGTAAGAATAAGGATCGGCTAACTCCGTGCCAGCAGCCGCGGTAATACGGAGGATCCAAGCGTTATCCGGAATCATTGGGTTTAAAGGGTCCGTAGGC
+
GGGGGGGGGGGGGGGGGGGGGGGGGGGGGGGGGGGGGGGGGGGGGGGGGGGGGGGGGGGGGGGGGGGGGGGGGGGGGGGGGGGGGGGGGGGGGGGGGGGGGGGGGGGGGFGDGGGGGGGGGGGGGGGGGGGGGGGGGGGGGGGGGGGGGGGGGGGGFGGGGGGGGGEGGGGGGGGGGGGGGGGGGGGGGGGGGGGCEGGGGGGGGGGGGGGGGFGGGGGGGGGGGGGGDFGFGGGGGCDGGGG*
@M03364:276:000000000-BLYN8:1:1101:17208:4666 1:N:0:1
ACTCCTACGGGAGGCAGCAGTGGGGAATCTTGGACAATGGGCGCAAGCCTGATCCAGCAATGCCGCGTGCGTGAAGAAGGCCTTCGGGTTGTAAAGCGCTTTTGTCAGGGAGCAAATCCTTGTGGCTAATACCCACCGGGGATGAGAGTACCTGAAGAATAAGGACCGGCTAACTACGTGCCAGCAGCCGCGGTAATACGTAGGGTCCAAGCGTTAATCGGAATTACTGGGCGTAAAGCGTGCG
+
GGGGGGGGGGGGGGGGGGGGGGGGGGGGGGGGGFGGGGGGGGGGGGGGGGGGGFGGGGGGGGGGGGGGGFGGGGFGGGGGGGGGGGGGGGGFEGFGGEGGGGGGGFGFGGGGGGGDGGGGGGGGGGGGCGGG8F@FEFGGGEGGGFFGGFGGGGFGFGGGGGGGGGGGGGGGGGGFFGGGGGFGGGGGGGGGGGGEGGGGGGGGDGEGFFGGGGGGGG?FGGGFCAFGGFFGGGGGGGGGGDD7
@M03364:276:000000000-BLYN8:1:1101:8160:4681 1:N:0:1
ACTCCTACGGGAGGCAGCAGTGGGGAATATTGCACAATGGGCGAAAGCCTGATGCAGCGACGCCGCGTGAGGGATGAAGGCCTTCGGGTTGTAAACCTCTTTCAGCAGGGAAGAAGCGAAAGTGACGGTACCTGCAGAAGAAGCGCCGGCTAACTACGTGCCAGCAGCCGCGGTAATACGTAGGGCGCAAGCGTTGTCCGGAATTATTGGGCGTAAAGAGCTCGTAGGCGGTTTGTCGCGTCTG
+
GGGGGGGGGGGGGGGGFEFGGGGGGGGGGGGGGGGGGGGGGGGGGGGGGGGGGGGGGGDEGEGGGGGGGGGGGGGGGGGGGGGGGGGGGGGGGGGGGGGGFFGGGGGGGGGGGGGGGGGGGGFGFDFGGGCFGGGDGGFFGGGGGGGGGGGGGGFGGGFGFGGGGGGGCFGGGGE7<E,=>EFEGG:7CEGGGEGGGFGGGEEFF?CCCFGGGEGGFGGGFGCCCEFGGGGGCCCFGGGDCCGG
@M03364:276:000000000-BLYN8:1:1101:8948:4738 1:N:0:1
ACTCCTACGGGAGGCAGCAGTGGGGAATTTTGGACAATGGGCGAAAGCCTGATCCAGCCATGCCGCGTGCAGGATGAAGGCCTTCGGGTTGTAAACTGCTTTTGTACGGAACGAAAAGACTCTGGTTAATACCTGGGGTCCATGACGGTACCGTAAGAATAAGCACCGGCTAACTACGTGCCAGCAGCCGCGGTAATACGTAGGGTGCAAGCGTTAATCGGAATTACTGGGCGTAAAGCGTGCG
+
GGGGGGGGGGGGGGGEGGGGGGGGGEGGFFGGGGGGGGGGGGGDGGGGGGGGGGGGGGFGGGGGGGGGGE@FC@@FGGGGGGGGGGGDFEGGGFGGGGGDGGGGGFGFGGGGGGGGGGFGFGGGGGGGCGGGGGGGGGGGGGFFGGG7C@FFEFDFGGGGGGECEFGGGGGFFGG9BEF7@FFF>DFGGGGGD8*8??CCC+:;CCGGGF?8CG85CGG5CGCFG?7<CEFG:7E=FFDGDGC)
@M03364:276:000000000-BLYN8:1:1101:14595:4780 1:N:0:1
ACTCCTACGGGAGGCAGCAGTGGGGAATCTTGGACAATGGGCGCAAGCCTGATCCAGCAATGCCGCGTGCGTGAAGAAGGCCTTCGGGTTGTAAAGCGCTTTTGTCAGGGAGCAAATCCTTGTGGCTAATACCCACCGGGGATGAGAGTACCTGAAGAATAAGGACCGGCTAACTACGTGCCAGCAGCCGCGGTAATACGTAGGGTCCAAGCGTTAATCGGAATTACTGGGCGTAAAGCGTGCG
+
GGGGGGGGGGGGGGGEGGGGGGGGGEGGGGGGGGGFFFFGGGGGGGGGGGGGGGGGGGGGGGGGGGGGGGGGGGFGEFFGGGGEFEFGGGGGGGGGGGGGEGGGGGGGGGGGGGFGGGGGGGGGGGGGGGCGGGGGGGGGG7<FFGEFDFFFGGGGG9CFECFGGG7FFGGEGGGGGGGGFEFGCGFGFGEGGEGGGGGGGGFGGFFCCCFDGEGC=CGFGCC=FFFFCGFEDDGDCDGD7DDD
@M03364:276:000000000-BLYN8:1:1101:7720:4786 1:N:0:1
ACTCCTACGGGAGGCAGCAGTAGGGAATCTTCGGCAATGGACGAAAGTCTGACCGAGCAACGCCGCGTGAGTGAAGAAGGTTTTCGGATCGTAAAACTCTGTTGTTAGAGAAGAACAAGGACGTTAGTAACTGAACGTCCCCTGACGGTATCTAACCAGAAAGCCACGGCTAACTACGTGCCAGCAGCCGCGGTAATACGTAGGTGGCAAGCGTTAATCGGAATTACTGGGCGTAAAGCGTGCG
+
GGGGGGGGGGGGGGGGGGGGGGGGGGGGGGGGGGGGGGGGGGGGGGGGGGGGGGGGGGGGGGGGGGGGGGGGGGGGGGGGFGGGGGGGGGGGGGGGGGGGGGGGGGGCDFGGGGGGGGFFGCGGGGGGGGGGGGGGGGFGGGGGGGGGGGGGGGGGGGGGGGGGGGGGGGGGGGGGGEGGGGGFGGGGGGDGGGGGGGGFGGGGGGGGGFFGGEGGGGGGGGGGGGGGFFGGGGGEGF=DGGGC
@M03364:276:000000000-BLYN8:1:1101:19002:4790 1:N:0:1
ACTCCTACGGGAGGCAGCAGTGGGGAATATTGCACAATGGGCGCAAGCCTGATGCAGCCATGCCGCGTGTATGAAGAAGGCCTTCGGGTTGTAAAGTACTTTCAGCGAGGAGGAAGGCATTAAGGTTAATAACCTTAGTGATTGACGTTACTCGCAGAAGAAGCACCGGCTAACTCTGTGCCAGCAGCCGCGGTAATACAGAGGGTGCGAGCGTTAATCGGATTTACTGGGCGTAAAGCGTGCG
+
GGGGGGEGGGGGGGGGEGGCGGGGGEGGGGGGGGGGGGGGGGGGGGGGGGGGGGGGGGGGGFGGGGGGGGGGFGGGGGGGGGGGGGGGGCFGGGGFGFGGGGGGGGG@FGEEDFFGGGGGG9EFGGGFGGGGGGGGGGGGGGGGGGGGGGGGGGGFGGGGGFFGGCGGGGGGGGGGGGGGF@FGGGGGGCCEGGDCFGFGFFFGGGGGGGGCGGEEGGGFCEG=FGGGGGGGGGGGFCGGGGGG
@M03364:276:000000000-BLYN8:1:1101:11014:4800 1:N:0:1
ACTCCTACGGGAGGCAGCAGTGGGGAATATTGCACAATGGGCGCAAGCCTGATGCAGCCATGCCGCGTGTATGAAGAAGGCCTTCGGGTTGTAAAGTACTTTCAGCGAGGAGGAAGGTGTTGTGGTTAATAACCGCAGCAATTGACGTTACTCGCAGAAGAAGCACCGGCTAACTCCGTGCCAGCAGCCGCGGTAATACGGAGGGTGCAAGCGTTAATCGGAATTACTGGGCGTAAAGCGCACG
+
GGGGGGGGGGGGGGGGGGGGGGGGGGGGGGGGGGGGGGGGGGGGGGGGGGGGGGGGGGGFGGGGGGGGGGGGGGGGGGGGGGGGGGGGGGGGGGFGGGGGGGGGGGGGGGGGGEGGGGGGGGGGGGGGGGGGGGGGGGGGFGGGGGGGGGGGGGGGGGGGGGGGGGGGGGGGGGFGGGGFDFDGGGGGGGGGGGGGGGGGGDGGGGGGGGGFGGDGGGGGGGGGGGGGGGGGGGGDGGCGGGG<
@M03364:276:000000000-BLYN8:1:1101:26039:4824 1:N:0:1
ACTCCTACGGGAGGCAGCAGTGGGGAATATTGCACAATGGGCGCAAGCCTGATGCAGCCATGCCGCGTGTGTGAAGAAGGCCTTCGGGTTGTAAAGCACTTTCAGCGAGGAGGAAGGTGGTGAACTTAATACGTTCATCAATTGACGTTACTCGCAGAAGAAGCACCGTCTAACTCCGTGCCAGCAGCCGCGGTAATACGGAGGGTGCAAGCGTTAATCGGAATTACTGGGCGTAAAGCGCACG
+
GGGGGGGGGGGGGGDGGGGGFGGGGGGGGGGEGGGFGGGGGGE@FGGGGGGFFFFDFGGGGDGGDEGGGGGGGGGGGFGGGFFGF77FGDCFGGGGGGGGGGGGDDG7BEEGGGGGGGGGFGGGFC9F<FCGGEDGGGGGGGGDGGFFGGGGFECFDGGGFBCCEGFG7CDCFGGF7CFGCFGFFFGCCE>5EEEEGCB55BEGCGCGGGGGCG5EGGGGGGDG+AFC96FGGGGEFF7D<D<1
@M03364:276:000000000-BLYN8:1:1101:15798:4831 1:N:0:1
ACTCCTACGGGAGGCAGCAGTGGGGAATATTGGACAATGGGCGAAAGCCTGATCCAGCCATGCCGCGTGTGTGAAGAAGGTCTTCGGATTGTAAAGCACTTTAAGTTGGGAGGAAGGGCATTAACCTAATACGTTAGTGCTTTGACGTTACCGACAGAATAAGCACCGGCTAACTCTGTGCCAGCAGCCGCGGTAATACGTAGGTCCCGAGCGTTGTCCGGATTTATTGGGCGTAAAGCGAGCG
+
GGGGGFGGEGGGGGGGGGGGGGGGGEFFCEGGGFGGGGGGGGEGGGGGGGGGGFFGGGGGGGGGGGDFGGGGGGGGFGGGGGGGGGCCFG8FFGGGGC8EFGDDF?EGFGAFDBFD@EGGGGFGGFGGFGGGGFF87FAEGGGGGGGGGGGFGGGGGDCFGFFGGGGGECFGGGG9FFGFG?BEF@FCECGGGE5BFEG5CEFCGFB*=CCEEGGGGGFC5C87CCEGGGGGCCGEFDFCGGGD
@M03364:276:000000000-BLYN8:1:1101:14920:4877 1:N:0:1
ACTCCTACGGGAGGCAGCAGTGGGGAATATTGGACAATGGGCGAAAGCCTGATCCAGCCATGCCGCGTGTGTGAAGAAGGTCTTCGGATTGTAAAGCACTTTAAGTTGGGAGGAAGGGCAGTAAGCGAATACCTTGCTGTTTTGACGTTACCGACAGAATAAGCACCGGCTAACTCTGTGCCAGCAGCCGCGGTAATACAGAGGGTGCAAGCGTTAATCGGAATTACTGGGCGTAAAGCGCGCG
+
GGGGGGGGGGGGGGGGGGGGGGGGGGGGGGGGGGGGGGGGGGGGGGGGGGGGGGGGGGGGGGGGGGGGGGGGGGGGGFFGGGGGGGGFGGGGGFGGGGGGGGGFFGFGGGGGGGEGGGCDFEGDGGGDEF7DDFGGGGGGGGGGGG7CFFGGGCFEGGGGGGGGCFCEFGGGGFCEFGGGGGGCCFGGGGGGGEEEGGFGGDFF7:C>FDFGGGGGGGGGGGCGGGFGGGGGDDGG5F7CDGGG
@M03364:276:000000000-BLYN8:1:1101:23675:4877 1:N:0:1
ACTCCTACGGGAGGCAGCAGTGGGGAATTTTGGACAATGGGGGCAACCCTGATGCAGCAATGCCGCGTGAGTGAAGAAGGCCTTCGGGTTGTAAAGCTCTTTTGTCAGGGAAGAAAAGGATGTTGCTAATATCCAAGGCCCCTGATGGTAACGTGAGAATAAGCACCGTATAACTAAGTTCCAACAGCCTCTGTAATACGGCTGGGGGAAGCGTGAGTCGGAATTACTGGGCGTAAAGCGTGTG
+
FGGGGGGGGGGGGGGGGGGGGGGGGGGG@FFG+@FGFGGGGGDCFGGCFGGGG,CFGG@FGGGGGGGGGEGEFGFGGGGGGGGGGGGGGGGGGGG9FFGGFGFGGGGGGGG?FF84,,=,,?<5<EF<E<F9,,:,,AF<++3A<,,77,,C+,+,@D,3@,,@,D,C,+8<FC,,3>3773,,6*,,*,,,65,@;D9*6**=C***4A:5C8*;*41*/*/1>+1+=CEF31*11:*9/>*9
@M03364:276:000000000-BLYN8:1:1101:15651:4921 1:N:0:1
ACTCCTACGGGAGGCAGCAGTGAGGAATATTGGACAATGGGCGCAAGCCTGATCCAGCCATGCCGCGTGCAGGATGACGGTCCTATGGATTGTAAACTGCTTTTGTACGAGAAGAAACACTGCTTCGTGAAGCAGCTTGACGGTATCGTAAGAATAAGGATCGGCTAACTCCGTGCCAGCAGCCGCGGTAATACGGAGGATCCAAGCGTTATCCGGAATCATTGGGTTTAAAGGGTCCGTAGGC
+
GGGGGGGGGGGGGGGGGGGGGG@FGGGGCFGGGGGGGGGGGGGGGGGGGGGGGGGGGGGGGGGGGGGGGGGFFGFFEFFGGGEGAGGGDGGGGGGFGGGGGGGGGGGCGFGGGGGGG?FGGGGGGGGGGDDFGGGCEGG<FFDGF+FEFDFGDFGFADGGFFGGGCCFFGFDGGGDC,>@EGFFC**>CEEG9?CE>>C882:CCF*BGECE?9AE*7:ECCFFGFCE=F@CF*::5DD74D74
@M03364:276:000000000-BLYN8:1:1101:21327:4934 1:N:0:1
ACTCCTACGGGAGGCAGCAGTAGGGAATCTTCGGCAATGGACGAAAGTCTGACCGAGCAACGCCGCGTGAGTGAAGAAGGTTTTCGGATCGTAAAACTCTGTTGTTAGAGAAGAACAAGGACGTTAGTAACTGAACGTCCCCTGACGGTATCTAACCAGAAAGCCACGGCTAACTACGTGCCAGCAGCCGCGGTAATACGTAGGTGGCAAGCGTTGTCCGGATTTATTGGGCGTAAAGCGAGCG
+
GGGGGGGGGGGGGGGGGG@FGGGGGGGGGGGGGGGGGGGGGGGGGGGGGGGGGGGGGGGGGGGGGGGGGEGGGGGGGGGGGGGGGGGGGGGGGGFGGGGGGGGGGGAFGGGGFGGGGGGGGGGGGGGGGGGGGFGGGGGGGGGGGGGGGGGGGGGGGGGGGGGGGGGGGDGGGGGGGGGGGGGGGGGGGGGGGGGGGGGGGGGCGGGGGGGGGGGGGDEGGGGGGGGGGFGGGGGGGGGGGGC7
@M03364:276:000000000-BLYN8:1:1101:11479:4937 1:N:0:1
ACTCCTACGGGAGGCAGCAGTGGGGAATATTGCACAATGGGCGCAAGCCTGATGCAGCCATGCCGCGTGTATGAAGAAGGCCTTCGGGTTGTAAAGTACTTTCAGCGAGGAGGAAGGCGTTGTGGTTAATAACCGCAGCGATTGACGTTACTCGCAGAAGAAGCACCGGCTAACTCCGTGCCAGCAGCCGCGGTAATACGGAGGGTGCAAGCGTTAATCGGAATTACTGGGCGTAAAGCGCACG
+
GGGGGGFGGEGGGGGGGGGGGGGGGGGGGGGGGGGGGGGGGGGGGFGGFGGGGEGGGGGGGGGGGFGGGGGGGFAFGGGGFGGFGGGGGGGGFGGGGGGGGGGGGGGGGG@EGGFGGGGGGGGGGGGGFGGGGGGDC@FGGGGGGGGGGGCFGGGGDCFGGFFGFGGGGGD7FCFGGCG7CFGGGGGGGG5BEBEGDFCFGEGGDCCEGGGEGG*;5?FGGEGGGFF?FGGF))/7C779DGCC
@M03364:276:000000000-BLYN8:1:1101:26103:4984 1:N:0:1
ACTCCTACGGGAGGCAGCAGTGGGGAATTTTGGACAATGGGCGAAAGCCTGATCCAGCAATGCCGCGTGCAGGATGAAGGCCTTCGGGTTGTAAACTGCTTTGTTACGGAACGAAAAGCTTCTGGTTAATACCTGGGAGGCATGACGGTACCGTAAGAATAAGCACCGGCTAACTACGTGCCAGCAGCCGCGGTAATACGGAGGGTGCAAGCGGTAATCGGAATTACTGGGCGTAAAGCGCACT
+
FGGGGG9EGDGECCFGGGGGGGDFGGCFFGFGDAFCF,E8<CCCGCC,@E<8,CFFGGGDFFF<CFGG+,CE,B=@8FAFC8FGDFE7FE7??FF<FFDEFF,C=@B8F:FCC7FGFACECEFFCFEGGGF:B?,,>D@+>+D8BD77>7+@CFG7EEAC9;@E9>><>:C*DF,DF*FF7E9>B7>F@CE88C:=+3?**13*13=*+5;8**285<9AC5CC?7:F7E8CCGG5C**195>)
@M03364:276:000000000-BLYN8:1:1101:8962:4992 1:N:0:1
ACTCCTACGGGAGGCAGCAGTAGGGAATCTTCGGCAATGGGGGCAACCCTGACCGAGCAACGCCGCGTGAGTGAAGAAGGTTTTCGGATCGTAAAACTCTGTTGTTAGAGAAGAACGTTAAGTAGAGTGGAAAGTTACTTAAGTGACGGTATCTAACCAGAAAGGGACGGCTAACTACGTGCCAGCAGCCGCGGTAATACGTAGGTCCCAAGCGTTGTCCGGATTTATTGGGCGTAAAGCGAGC
+
GGGGGGGGGGGGGGGGGGGGGGGGGGGGGGGGGGGGGGGGGGGGGGGGGGGGGGGGGGGGGGDFGGGGGGGGGGGGGGGGGGGGGGGGGGGGGGGGGGGGGGGGGGGGFGGGGGGGGGGGGGFGGGGGGGGGGGGGGGGGGFGGGGGGGCGGGGGGGGGGGGGGGGGGGGGGGGGGGGGGGGFFGGGGGGGGGGGDGGEFGBCFGFFECGGGGDEGDEGFCECCCGGGGGGDCDEGGGGGGGG)
@M03364:276:000000000-BLYN8:1:1101:5839:4998 1:N:0:1
ACTCCTACGGGAGGCAGCAGTAGGGAATCTTCCACAATGGACGAAAGTCTGATGGAGCAACGCCGCGTGAGTGAAGAAGGTTTTCGGATCGTAAAACTCTGTTGTTAGAGAAGAACAAGGACGTTAGTAACTGAACGTCCCCTGACGGTATCTAACCAGAAAGCCACGGCTAACTACGTGCCAGCAGCCGCGGTAATACGTAGGTGGCAAGCGTTGTCCGGATTTATTGGGCGTAAAGCGAGCG
+
GFGGGGGFECEGGEECECFEGGG,BEFGGGGDFGGGFGGGGFFGGGGEFGFFGGGGGGCEFGDGGGGFG:FFFFFGGGGGGGFGGGGGGCCGFGGGGGGGGGFEFFGGGGGCFGFGGGGGGGGG@FDGFFGGGFEGDFFFGDCGGCFFFGGGGGGGGG::@FFGGGGFGGGGFFFFFCFF7EGGCECGCEEDEEGGGGGF:B8CFGCGG+CEEGGGEC?=C8CEFGGCGGGGGGDE3**75CD3
@M03364:276:000000000-BLYN8:1:1101:16419:4999 1:N:0:1
ACTCCTACGGGAGGCAGCAGTGGGGAATCTTGGACAATGGGCGCAAGCCTGATCCAGCAATGCCGCGTGCGTGAAGAAGGCCTTCGGGTGGTAAAGCGCTTTTGTCAGGGAGCAAATCCTTGTGGCTAATATCCACCGGGGATGAGAGTAGCTGAAGAATAAGGACCGGCTAACGACGTGCCAGGAGGCGCGGTAATACGAAGGGTCCAAGCGTTAATCGGCATTACTGGGCGTAAAGCGTGGG
+
FDCFFFDGGGC-CF7@@FGAC;FGF,@C<<CFFCEC<AE8EFGCFE+,6E,6CEFCFGGGGGGGGDGGF,FB::,CF,<<4,,CF7F7A+>=EFFGEC+84D,BE@FCBEB++848<=<?F,CF7E8,B9C,A5BF<CFCE+:@FF>AFF,,,737:9FDCCACGC*@CFC:,:*6*=*=::@::78*:*8*B*3*>?;85BC8*2:/++2*1*/**<+22*21<++0+7@55)*19:C9//)1
@M03364:276:000000000-BLYN8:1:1101:21661:4999 1:N:0:1
ACTCCTACGGGAGGCAGCAGTAGGGAATCTTCCACAATGGACGAAAGTCTGATGGAGCAACGCCGCGTGAGTGAAGAAGGGTTTCGGCTCGTAAAGCTCTGTTGTTAAAGAAGAACGTGGGTGAGAGTAACTGTTCACCCAGTGACGGTATTTAACCAGAAAGCCACGGCTAACTACGTGCCAGCAGCCGCGGTAATACGTAGGTGGCAAGCGTTATCCGGATTTATTGGGCGTAAAGCGAGCG
+
GGGGGGGGGGGGGGGGGGGGGGGGGGFGGGGGGGGGGGGGGGGGGGGGGGGGGGGGGGGGGGGGGGGGGGGFFGGGGGGGGGGGGGGGGGGGGGGGGGGGGFGGGGFFCFFGGGGGGGGGGGGGGFFFGGGGGGGGGGGGGGFFGGGGEGGGGGGGDFGGGGGGGGGGGDGGGGGGGGGFFGGFGGGGG>GEGGGCFE9>EFFGGGGGGGFGEGDEGG9EEGGGG?FDFFF5DGGECGGGGC<>
@M03364:276:000000000-BLYN8:1:1101:24099:5000 1:N:0:1
ACTCCTACGGGAGGCAGCAGTGGGGAATATTGCACAATGGGCGCAAGCCTGATGCAGCCATGCCGCGTGTGTGAAGAAGGCCTTCGGGTTGTAAAGCACTTTCAGCGAGGAGGAAGGTGGTGAGCTTAATACGTTCATCAATTGACGTTACTCGCAGAAGAAGCACCGGCTAACTCCGTGCCAGCAGCCGCGGTAATACGGAGGGTGCAAGCGTTAATCGGAATTACTGGGCGTAAAGCGCACG
+
GGGGGGGGCFDGC:F@CEGGGFGGCCFGGGEEFGFG@FE8AAFGC@FFGG@@FGGGGGFGFGGGGGG+@FFFGGCFGGDFAEEGGGGGG@@CGGFDEFGFCFGGEGGCCEFGGGGGGGGFGFFGFGGGCGD9FFFGFGGGFDG<AFGGGGGGGGGGGGGGFFFGFGGGGGGGB?CFGCFGGCFGDFGGGD>CECCEFFEFDCC88CEEGGGF=8CGGC7>E=EGF7CGGGGGDGCCDFFGC75C
@M03364:276:000000000-BLYN8:1:1101:25489:5003 1:N:0:1
ACTCCTACGGGAGGCAGCAGTAGGGAATCTTCGGCAATGGACGAAAGTCTGACCGAGCAACGCCGCGTGAGTGAAGAAGGTTTTCGGATCGTAAAACTCTGTTGTTAGAGAAGAACAAGGACGTTAGTAACTGAACGTCCCCTGACGGTATCTAACCAGAAAGCCACGGCTAACTACGTGCCAGCAGCCGCGGTAATACGTAGGTGGCAAGCGTTGTCCTGATTTATTGGGCGTAAAGCGAGCG
+
GGGGGGGGGGGGGGGGGGEEFEFGGGGGGGDGGGGGGGGGGGGGECFGF9FGGGGGGGGGGGGGGGGFGGGGGFGGGFGGGGGFGGCEGGGGGEFGGGGGGGGGGGGGGGGGFGGGGGEEGFG+DFGGGGGGGFGGGGFDGGF7DFEFGFGGFGGAFGFD?FFGGGGGGGGGGGGGGGGGG7F8CC4<,:CGDCC@BCGFC?CGGFGGFCFFCGE5=?F+<<<9FGGGG6F5D37:9D>5CGC7
@M03364:276:000000000-BLYN8:1:1101:16086:5004 1:N:0:1
ACTCCTACGGGAGGCAGCAGTGGGGAATTTTGGACAATGGGGGCAACCCTGATCCAGCAATGCCGCGTGAGTGAAGAAGGCCTTCGGGTTGTAAAACTCTGTTGTTAGAGAAGAACAAGGACGTAAGTAACTGTACGTCCCCTGACGGTATCTAACCAGAAAGCCACGGCTAACTACGTGCCAGCAGCCGCGGTAATACGTAGGTGGCAAGCGTTGTCCGGATTTATTGGGCGTAAAGCGAGCG
+
GGGGGGGGGGGGGGGGGGGGGGGGGGDFGFGGGGGGGGGGGGGGGGGGGGGGGGGGGGGGGGGGGGGEGDGGGGGGGGGGGGGGGGGGGGGGGGGGGGGGGGGGGGGGGGGGGGGGGGGGGGGGGGGGGGGGGGGFGGG>CEFGGGGGGGGGGCFGCGGGGGGG:FGGEGGDGGGGGGGGGGGGGGGGGGGGGGGGGGGGGGGGGGGGGGGGGGGGEGGGGE5EFGGGGGGGGGGGFGGGGGGD
@M03364:276:000000000-BLYN8:1:1101:16239:5061 1:N:0:1
ACTCCTACGGGAGGCAGCAGTGGGGAATCTTGGACAATGGGCGCAAGCCTGATCCAGCAATGCCGCGTGCGTGAAGAAGGCCTTCGGGTTGTAAAGCGCTTTTGTCAGGGAGCAAATCCTTGTGGCTAATACCCACCGGGGATGAGAGTACCTGAAGAATAAGGACCGGCTAACTACGTGCCAGCAGCCGCGGTAATACGTAGGGTCCAAGCGTTAATCGGAATTACTGGGCGTAAAGCGTGCG
+
GGGGGGGGGGGGGGGGGGGGGGGGGGGGGGGGGGGGGGGGGGGGGGGGGGGGGGGGGGGGGGGGGGGGGGGGGGGGGGGGGGGGGGGGGGDGGGFGGGGGGGGGGGGGGGFGGGGGGGGGGFGGGGGFGGGGGGFGGGGGGGGGGGCFGGGFGGGFGGGGGGGGGGGGGGGGGGGGGGGGGGGGGGGGGGGGGGDEGGG5EGGGDGGGGFGGG>EEGGGGGCCFEDGGGGGGGGGGGFGGCDGD
@M03364:276:000000000-BLYN8:1:1101:23905:5127 1:N:0:1
ACTCCTACGGGAGGCAGCAGTGGGGAATATTGCACAATGGGCGCAAGCCTGATGCAGCCATGCCGCGTGTATGAAGAAGGCCTTCGGGTTGTAAAGTACTTTCAGCGAGGAGGAAGGTGTTGTGTTTAATAACCGCAGCAATTGACGTTACTCGCAGAAGAAGCACCGGCTAACTCCGTGCCAGCAGCCGCGGTAATACGGAGGGTGCAAGCGTTAATCGGAAGTACTGGGCGTAAAGCGCACG
+
GGFFFGGGGGGGGCFGGG9FFFGGGGCGGGGFFGGGGFGFGDFCEFGCF8FFF9EE,CEAFEEDFCFEGG,C,,C,CF=FGGGGGGGGFGGEGGCFGGGGFGGGGGEEC>CFG@E8FFCEF8FF,?EFFGGGG?7CEFC<>FF3>FC+@F<DFEGDG7CCFBFFGFE7FECCFBECEGG*>EGGFG8:FEG8CGDGGCG5C*8CCGGGC7CGGGCEGCFGD88*2::<9EF*)7CEGG773CC7
@M03364:276:000000000-BLYN8:1:1101:10069:5129 1:N:0:1
ACTCCTACGGGAGGCAGCAGTAGGGAATCTTCGGCAATGGACGAAAGACTGACCGAGCAACGCCGCGTGAGTGAAGAAGGCCTTCGGGTTGTAAAGCGCTTTTGTCAGGGAGCAAATCCTTGTGGCTAATACCCACCGGGGATGAGAGTACCTGAAGAATAAGGACCGGCTAACTACGTGCCAGCAGCCGCGGTAATACGTAGGGTCCAAGCGTTAATCGGAATTACTGGGCGTAAAGCGTGCG
+
GGGGGGGGGGGGGGGGGGGGGGGGGGGGGGGGGGGGGGGGGGGGGGGGGGGGGGGGGGGGFGGGGGGGGEEGGGFGGGGGFFGGGGGGGGGGGGGGGGGGGGGGGGGGGGFGDGGGGGGGGGGGGGGGGGGFFDGGGGGGG+FFFGFGGCFGGGFGGGGGGFGGGGGGGGGGGDGGGGGGFGG7FGGGFEGGGECEF;CFCGFEGCFF9?9@58CCGGGGGGGGGFGGGGGFGGEEGGGGGGGD
@M03364:276:000000000-BLYN8:1:1101:15115:5133 1:N:0:1
ACTCCTACGGGAGGCAGCAGTAGGGAATATTGCACAATGGGGGAAACCCTGATGCAGCGACTCCGCGTGGAGGATGAAGGCCTTCGGGTTGTAAACTCCTTTCAGTAAGGAAGAAGTGAAAATGACGGTACTTACAGAAGAAGCGCCGGCTAACTACGTGCCAGCAGCCGCGGTAATACGTAGGGCGCAAGCGTTATCCGGAATTATTGGGCGTAAAGAGCTCGTAGGCGGTTTGTCGCGTCTG
+
GGGGGGGGGGGGGGGGGGGGGGGGGGGGGGGGGGGGGGGGGGGGGGGGGGGGGGGGGGGGGGGGGGGGGGGGGGGGGGGGGFGGGGGGGGGGFFDFGGGFGFGGGGGFFGGGGGGGGGDFFFFGFGGGGGGGGGGGGGGGGGGFGFEEGGGGGGGGGGGFFFGGGGGGFGEGGGGGGGFF?CFEGDGGGCEFGGGEGEGGG5EDE?FFFGGFEGGEFGGGGGGGG5ACGGGEC3CFGGGGGGGG
@M03364:276:000000000-BLYN8:1:1101:13474:5154 1:N:0:1
ACTCCTACGGGAGGCAGCAGTGGGGAATATTGGACAATGGGCGAAAGCCTGATCCAGCCATGCCGCGTGTGTGAAGAAGGCCTTTTGGTTGTAAAGCACTTTAAGCGAGGAGGAGGCTACCGAGATTAATACTCTTGGATAGTGGACGTTACTCGCAGAATAAGCACCGGCTAACTCTGTGCCAGCAGCCGCGGTAATACAGAGGGTGCGAGCGTTAATCGGATTTACTGGGCGTAAAGCGTGC
+
GGGGGGGGGGGGGGGGGGGGGGGGGGGGGGGGGGGGGGGGGGGGGGGGGGGGGGGGGGGGGGGFGGGGGGGGGGGGGGGGGGGGGGGGGGGGGGGGGGGGGGGGGGGGGGDGGGGGGGGGGGGGGGGGGGGGGGGGGGGGGGGGGGGGGGGGGGGGGGGGGGGGGGGGGGGGGGGGGGGGGGGGGFGGGGGGGGGGGGGGEFGGGGGGGGGGGGGGGGGGGGCEGGGGGGGGGGGEGFGGGGG*
@M03364:276:000000000-BLYN8:1:1101:13672:5156 1:N:0:1
ACTCCTACGGGAGGCAGCAGTAGGGAATCTTCGGCAATGGACGAAAGTCTGACCGAGCAACGCCGCGTGAGTGAAGAAGGTTTTCGGATCGTAAAACTCTGTTGTCAGAGAAGAACAAGGGTGAGAGTGGAAAGTTCACCCCTTGACGGTATCTGACCAGAAAGCCACGGCTAACTACGTGCCAGCAGCCGCGGTAATACGTAGGTGGCAAGCGTTAATCGGAATTACTGGGCGTAAAGCGCAC
+
GGGGGGGGGGGGGGGGGGGGGDGGGGDFEGFDGGGCGFGGGGGGGGGGGGGGGGGGGGGGGGGGGGGGGDGGGGGGGGGGGGGGGGGGGDGGGGGGGGGGGGGGGGGGGGGGGGGFGGFFG8F>FGGFFGGGGFGGGGGFFGFFFGGGGGFGGGGFGGGFFFFGGGDCFDGGGGGGGGGCGGFFGGGGGGGGGGC8EFG9EBCFGGGG6=CCFEGG=GGGGGG5CGFFGFFGGGG*75>CDGC3
@M03364:276:000000000-BLYN8:1:1101:17586:5190 1:N:0:1
ACTCCTACGGGAGGCAGCAGTAGGGAATCTTCGGCAATGGACGAAAGTCTGACCGAGCAACGCCGCGTGAGTGAAGAAGGTTTTCGGATCGTAAAACTCTGTTGGTAGAGAAGAACGTTGGTGAGAGTGGAAAGCTCATCAAGTGACGGTAACTACCCAGAAAGGGACGGCTAACTACGTGCCAGCAGCCGCGGTAATACGTAGGTCCCGAGCGTTGTCCGGATTTATTGGGCGTAAAGCGAGC
+
GGCFFGGGGGGF:FGGGGGGGEFFGGGGGGGGCEE@FEFFGGG>FGGGGGGGGGGDGEFEEGGECGDGGEGGGGFGGGGGGGGGGGGCEGGGFGGFGFGGGGGGGGGGCFFGGFFGGGGGGFFGF<A<FF,>?,BBF9FA,<>FGFGGGGGDGFFGGCGG,>:FFGGGEEGGGG@FFGGFFCFG7EF<<5BEEGGGEFD2;?<8CFFBFGDGGGGGGGD?EC?*/@++<F+ACCEECFCCC59)
@M03364:276:000000000-BLYN8:1:1101:13155:5211 1:N:0:1
ACTCCTACGGGAGGCAGCAGTAGGGAATCTTCGGCAATGGACGAAAGTCTGACCGAGCAACGCCGCGTGAGTGAAGAAGGTTTTCGGATTGTAAAACTCTGTTGTTAGAGAAGAACAAGGACGTTAGTAACTGAACGTCCCCTGACGGTATCTAACCAGAAAGCCACGGCTAACTACGTGCCAGCAGCCGCGGTAATACGTAGGTGGCAAGCGTTGTCCGGATTTATTGGGCGTAAAGCGAGCG
+
GGGGGGGGGGGGGGGGGGGGGGGGGGGGGGGGGGGGGGGGGGGGGGGGGGGGGGGGGGGGGGGGGGGGGEGGGGGGGGFGGGGGGGGGGGGGGGGGGGGGGGGGGGGGGGGGGGGGGGGGGGGGGGGGGGGGGGGGGGGEGGGGGGGGGGGGGGFG?CFGGGGCCG@BFGF7FFGFGGGGGGGGGGGGGGGGGGGDGGGGCCCGGGGGGGGGGGGGGFFEGEEGFGGGGGGGGGGGGGGGDGG5
@M03364:276:000000000-BLYN8:1:1101:11065:5220 1:N:0:1
ACTCCTACGGGAGGCAGCAGTGGGGAATATTGGACAATGGGCGAAAGCCTGATCCAGCCATGCCGCGTGTGTGAAGAAGGTCTTCGGATTGTAAAGCACTTTAAGTTGGGAGGAAGGGCATTAACCTAATACGTTAGTGCTTTGACGTTACCGACAGAATAAGCACCGGCTAACTCTGTGCCAGCAGCCGCGGTAATACAGAGGGTGCAAGCGTTAATCGGAATTACTGGGCGTAAAGCGCACG
+
GGGGGGGGGGGGGGGGGGFGGGGGGFGGGGGGGGGGGGGGGGGGGGGGGGGGGGGGGGGGGGGGGGGGDGGGGCFGGGGGGGGGGGGGGGGGGGGGGGGGGGGGGGGGGGGGGGDFGGGGGGFGGGGGGGGGGGGGGGGGGGGGGGGGGGGGGGGGGGGGGGGGGGGGGGGGGGGGGGGGGGGGGGGGGGGGGGGGGGGGGGGGGEGDGGGGGGGDGGGGGGCGGGGGGGGGGGGGGGFGGGGD
@M03364:276:000000000-BLYN8:1:1101:20143:5249 1:N:0:1
ACTCCTACGGGAGGCAGCAGTGGGGAATATTGCACAATGGGCGCAAGCCTGATGCAGCCATGCCGCGTGTATGAAGAAGGCCTTCGGGTTGTAAAGTACTTTCAGCGAGGAGGAAGGCATTAAGGTTAATAACCTTAGTGATTGACGTTACTCGCAGAAGAAGCACCGGCTAACTCCGTGCCAGCAGCCGCGGTAATACGGAGGGTGCAAGCGTTAATCGGAATTACTGGGCGTAAAGCGCACG
+
GGGGGGGGGGGGGGGGGGFGGGGGGGGGGGGGGGGGGGGGGGGGGGGGGGGGGGGGGGGGGGGGGGGFFFFGGGGGGGGGDFGFGGGGGGGGGGGGGGGGGGGGGGGEGGDGGGGGGGGGGGGGGGFDFGFGDGGGGGGGFGGGGGGEGGDFGGGGGGGGGGGGGGGGGGGGGGGGFGGGDGFCFGGGGGEEGGCEGCFFEBGGGEEGGGGGGGGGGGGCEECFGGGGGGGGGGDGGCFGGG35
@M03364:276:000000000-BLYN8:1:1101:10966:5252 1:N:0:1
ACTCCTACGGGAGGCAGCAGTGGGGAATATTGCACAATGGGCGCAAGCCTGATGCAGCCATGCCGCGTGTATGAAGAAGGCCTTCGGGTTGTAAAGTACTTTCAGCGAGGAGGAAGGTGTTGCGGTTAATAACCGCAGCAATTGACGTTACTCGCAGAAGAAGCACCGGCTAACTCCGTGCCAGCAGCCGCGGTAATACGGAGGGTGCAAGCGTTAATCGGAATTACTGGGCGTAAAGCGCACG
+
GGGGGGGGGGGGGGGGGGGGGGGGGGGGGGGGGGGGGGGGGGGGGGGGGGGGGGGGGGGGGGGGGGDGGGGGGGGGGGGGGGGGGGGGGGGGGGGFFGGGGGGGGGGGGGCFGGGGGGGGGGCGGFGGGGGGGFEGEGGGGGGGGFGGGGGGFGGGGGGGGFGGGGGGGGGGGGGGDGGCFCFGFGGGFEGGG>GCGGGGGGGGGGGEGFGGCEGCCFECE8CGGFFG7FGGGGGGGGFGGGD<
@M03364:276:000000000-BLYN8:1:1101:9637:5275 1:N:0:1
ACTCCTACGGGAGGCAGCAGTGGGGAATATTGCACAATGGGCGCAAGCCTGATGCAGCCATGCCGCGTGTGTGAAGAAGGCCTTCGGGTTGTAAAGCACTTTCAGCGAGGAGGAAGGTGGTGAGCTTAATACGTTCATCAATTGACGTTACTCGCAGAAGAAGCACCGGCTAACTCCGTGCCAGCAGCCGCGGTAATACGGAGGGTGCAAGCGTTAATCGGAATTACTGGGCGTAAAGCGCACG
+
GGGGGGGGGGGGDGGGGGGGGGGGGGGGGGGGGGGGGGGGGGGGGGGGGGGGGGGGGGGGGGGGGGGGGGGGGGGGGGGGGDGGGGGGGGGGGGGGGFGGGGGGGGGGGGGGGGGGGGFCEBFGGGGGGGGGGGGCFGGGGGGGFFGEGGGGGGGGGGGDGGGGGGGGEGGD7FGGGGGGGGGGGGGGGGGDECGGGGGG5CEGGGGGGGGGGGG5CCFGGDGGGGFFGGGFDG5C3>FGGGGC
@M03364:276:000000000-BLYN8:1:1101:20002:5300 1:N:0:1
ACTCCTACGGGAGGCAGCAGTAGGGAATCTTCGGCAATGGACGAAAGTCTGACCGAGCAACGCCGCGTGAGTGAAGAAGGTTTTCGGATCGTAAAACTCTGTTGTTAGAGAAGAACAAGGACGTTAGTAACTGAACGTCGCCTGACGGTATCTAACCAGAAAGCCACGGCTAACTACTTGCCAGCAGACGCGGTAATACGTAGGTGGCAAGCGTTGTCCGGATTTATTGGGCGTAAAGCGAGCG
+
GFEFG9FFEGC7FFEDFCF?E<EFGFGGGGDFFGGC+@CECGFGGGGFFCEGFGGGG@FGEF>EFGFCF@FC<9CFCCCFFGCFGGGGGG7AFGG<FGGFGGCFGGGGGDA@DDGGFEGFGCBFGFFGGC<5C?FFDGG+@+@+3,@+@<CBFGCE,>:>D<<FCBFGD7>BFFFEA;,DBCCFG::,4:8:8:>8C?;CB9CEG?88*>C*=;**22<CE5E7C+<CA?C*5<GC*::<*9C)
@M03364:276:000000000-BLYN8:1:1101:24791:5303 1:N:0:1
ACTCCTACGGGAGGCAGCAGTGGGGAATATTGGACAATGGGCGAAAGCCTGATCCAGCCATGCCGCGTGTGTGAAGAAGGTCTTCGGATTGTAAAGCACTTTAAGTTGGGAGGAAGGGCATTAACCTAATACGTTAGTGCTTTGACGTTACCGACAGAATAAGCACCGGCTAACTCTGTGCCAGCAGCCGCGGTAATACAGAGGGTGCAAGCGTTAATCGGAATTACTGGGCGTAAAGCGCGCG
+
GGGGGGFGGGGGGGGGGGGGGGGGGGGGGGGGGGGGGGGGGGGDEGGGGGGGGGGGGGGGGGGGGGGGGGGGGGGGGGGGGCEGGGGGGGGGFFEFFCGGGGGGCFFGGGGGCDGCGGGGGGGGGGGGGFGGGGGGGFGGGGG<FGGGGGECGGGGGGGGGAFFFGGGGGDCGF9FGGGGGGGGGDF7EGGGGEGCFGFF99CFCEGEFFGGGEE5:CC=EEEGGGGGGCFFGDEGGGGGGGG<
@M03364:276:000000000-BLYN8:1:1101:17292:5309 1:N:0:1
ACTCCTACGGGAGGCAGCAGTAAGGAATATTGGTCAATGGAGGCAACTCTGAACCAGCCATGCCGCGTGCAGGATGACTGCCCTATGGGTTGTAAACTGCTTTTGTCAGGGAATAAACCTTTCTACGTGTAGGAAGCTGAATGTACCTGAAGAATAAGGATCGGCTAACTCCGTGCCAGCAGCCGCGGTAATACGGAGGATCCAAGCGTTATCCGGAATCATTGGGTTTAAAGGGTCCGTAGGC
+
GGGFGGGGGGGGGGGGGGGGGGGDECFF@EEDFFGGGGAFGGGGGGGGGGGGGGGGGGGGGGGGGGGGGGGGGGGGGGGG?CFFCFGGGGGGGFFGGGGGGGGGGGGGGGGGCDFGGGCFGGGGEE<FEFFGGGGCGGGFGGGGGCGGGGGGGGGGGGFFGGGGEGFGGGGGGGGGFGGGGGGFGDEEGGGGGGGGGGGGGGGGGCFGGEEGFGGGGEFFGGGGFGGGDF7:CF=CFGGG:CG*
@M03364:276:000000000-BLYN8:1:1101:21160:5321 1:N:0:1
ACTCCTACGGGAGGCAGCAGTGGGGAATATTGCACAATGGGCGCAAGCCTGATGCAGCCATGCCGCGTGTATGAAGAAGGCCTTCGGGTTGTAAAGTACTTTCAGCGAGGAGGAAGGCATTAAGGTTAATAACCTTAGTGATTGACGTTACTCGCAGAAGAAGCACCGGCTAACTCCGTGCCAGCAGCCGCGGTAATACGGAGGGTGCAAGCGTTAATCGGAATTACTGGGCGTAAAGCGCACG
+
GGGGGGFGGGGGGGFGDGGGFGGGGDGGFGG<FEGGGGGGGGGFGEGFFGGGGGGFGGGGDDGGGFGGEGGGGGCGFGGGGGGGGGGGGGGGGGGGGGGGGGGGGGG>CFGGGFGGG8EEFD?<EFF<BFFFGGGGGGGG9FDDFGGGGGGGGC>=++DFCF,FFGGGGGEDGGGGCEFGGFCGGGGGGGDEGGGGGGGDGGDGGGG>EFF:E;EEFFE5C5EFCFFGGGFGDGDCCG7DDGD7
@M03364:276:000000000-BLYN8:1:1101:16841:5325 1:N:0:1
ACTCCTACGGGAGGCAGCAGTGGGGAATATTGCACAATGGGCGCAAGCCTGATGCAGCCATGCCGCGTGTATGAAGAAGGCCTTCGGGTTGTAAAGTACTTTCAGCGAGGAGGAAGGTGTTGTGGTTAATAACCGCAGCAATTGACGTTACTCGCAGAAGAAGCACCGGCTAACTCCGTGCCAGCAGCCGCGGTAATACGGAGGGTGCAAGCGTTAATCGGAATTACTGGGCGTAAAGCGCACG
+
GGGGGGGGGGGGGGGGGGGGGGGGGGGGGGGGGGGGGGGGGGGGGGGGGGGGGGGGGGGGGGGGGDGGGGGGGGGGGGGGGGGGGGGGGGGGGGGGGGGGGGGGGGGCFGCEGGGGGGGGGGGGGGGFFGGFFGGGGGCFGGGGGGGGGGGGGGGGGGGGFFGGGGGGGGGDDGFGGGGGGGGGGGGGGGGGGGCEGGGGGGGGGGGGGGGGDGGGFGCCCEGGGGGGGGGGGDEGGGGGGDD)
@M03364:276:000000000-BLYN8:1:1101:12977:5337 1:N:0:1
ACTCCTACGGGAGGCAGCAGTAGGGAATCTTCGGCAATGGACGAAAGTCTGACCGAGCAACGCCGCGTGAGTGAAGAAGGTTTTCGGATCGTAAAACTCTGTTGTTAGAGAAGAACAAGGATGAGAGTAGAACGTTCATCCCTTGACGGTATCTAACCAGAAAGCCACGGCTAACTACGTGCCAGCAGCCGCGGTAATACGGAGGGTGCAAGCGTTAATCGGAATTACTGGGCGTAAAGCGCGC
+
GGGGGGGGGGGGGGGGGGGGGGGGGGGGGGGGGGGCGGGGGGGGGGGGGGGGGGGGGGGGGGGGGGGFGDGGGGGGGGGGGGGGGGGGGGGGGGGGGGGGGGGGAFGGFGGGGGGGGGFFFGGGGGGGGGGFFGGGFGGFEEFGGGGGGGGGGGGGGGGGGGGGGFGGGGGGGGGGGGGGGGGGGGG>FFGDGGECCGFGGGGGEEEEGGGFGGGGGFGGGGGCGFGGGGGGCGGCGCFFGGG)
@M03364:276:000000000-BLYN8:1:1101:11989:5349 1:N:0:1
ACTCCTACGGGAGGCAGCAGTAGGGAATCTTCGGCAATGGACGAAAGTCTGACCGAGCAACGCCGCGTGAGTGAAGAAGGTTTTCGGATCGTAAAACTCTGTTGTTAGAGAAGAACAAGGACGTTAGTAACTGAACGTCCCCTGACGGTATCTAACCAGAAAGCCACGGCTAACTACGTGCCAGCAGCCGCGGTAATACGTAGGTGGCAAGCGTTGTCCGGATTTATTGGGCGTAAAGCGAGCG
+
GGGGGGGGGGGGGGGDGGFGGGGGGGGGGGGGGGGGGGGGGGGGEGGFGGGGGGGGGGGGGGGGGGGGGGGGGGGGGGGGGGGGGGGDEGGGGGGGGGGGGGGGGGGGGGGGGGGGGGGGGGGGGGGGGGGGGGGGGGGGGGGGGGGGGGGGGGGGGGGGGGGGFDGGGGGGGGGGGGGGGGGGGGGGGGGGGGGDG??FGGGGGGGGGGGGGGGGGEFGGEGGGGGGGGGGGGGEGGGGDGG7
@M03364:276:000000000-BLYN8:1:1101:24455:5352 1:N:0:1
ACTCCTACGGGAGGCAGCAGTAGGGAATCTTCGGCAATGGACGAAATTCTGACCGAGCAACGCCGCGTGAGTGAAGAAGGTTTTCGGATCGTAAAACTCTGTTGGTAGAGAAGAACGTTGGTGAGAGTGGAAAGCTCATCAAGTGACGGTAACTACCCAGAAAGGGACGGCTAACTACGTGCCAGCAGCCGCGGTAATACGTAGGTCCCGAGCGTTGTCCGGATTTATTGTGCGTAAAGCGAGC
+
EGGGG<FFGGGGGGGGG7EFGGGGGGGGGGGG8FCFCGFGGGGGGG,@EFFEGGC@FGGFG@FGGGGGGDCFGGGGGFG,4?FFFEGGGDDGGGGC,EAGGGGCFCFFEFGGGFGG@+8<,>+:DCFGCCFFGGGFFFG,CBFG9D9FEGGC9FFF,@DGGGGFFGFGGGGGGGFGGGCFF>EFECFFFFGGEEGGGGGFGF9*=E9E5*8?DECE5:FGGDDEE??CFG+<:D7ED/>C<591
@M03364:276:000000000-BLYN8:1:1101:20551:5356 1:N:0:1
ACTCCTACGGGAGGCAGCAGTAGGGAATCTTCGGCAATGGACGAAAGTCTGACCGAGCAACGCCGCGTGAGTGAAGAAGGTTTTCGGATCGTAAAACTCTGTTGTTAGAGAAGAACATGGGTGAGAGTAACTGTTCACCCCTTGTCGGTATCTAACCAGAAAGCCACGGCTCACTACGTGCCAGCAGCCGCGGTGATACGTAGGTGGCAAGCGTTGTCCGGATTTATTGGGCGTAAAGCGAGTG
+
EEDGDGFCB-@CFCCGCGGGF9FGC<D<@EEGG;@CFFGG9<@@FFG@FFFG966C@F@6@F:FFGDCF@FFFGGAECF84BFB?=@FD:?FGFG,FFDBCFFFG=<E9BBFE=FCED==B=>DA,A>,E?F?FG9FCF,=D=F,@:@F,DC=CFDFGGFG:C,:FFGCEG*?>F9,4>::*52*62,6:*1*3*=EC9;C?CCFC8**588;C?:C++2**/767+<:+*2/CEGF*C)9C)1
@M03364:276:000000000-BLYN8:1:1101:19011:5357 1:N:0:1
ACTCCTACGGGAGGCAGCAGTGGGGAATATTGCACAATGGGCGCAAGCCTGTTCCAGCAATGCCGCGTGCGTGAAGAAGGCCTTCGGGTTGTAAAGCGCTTTTGTCAGGGAGCAAATCCTTGTGGCTAATACCCACCGGGGATGAGAGTACCTGAAGAATAAGGACCGGCTAACTACGTGCCAGCAGCCGCGGTAATACGTAGGGTCCAAGCGTTAATCGGAATTACTGGGCGTAAAGCGTGCG
+
<-FGGG9EFDGGGEEGGG9FGFEGDCBEECFFC,CECGGGGFEG@FFFGGE,C@EGFGCCFCFCEG@FC7FFEB,5?<F,4C5==FEEFGDCCEDFFEE:FFGDDFFFGFD7@+B,,,,<CFGF+<D,=?DFCDDCFF++++8+<<C,,@FFG=,8>=BCCFEFFFFGGCF*D7,>,>:>CCF77,=,6*=EC*=*?FGGFCFC8B?CFGGGG28EFGGGGC:*<7CFGGG=D)//1:C<*9*5
@M03364:276:000000000-BLYN8:1:1101:5062:5361 1:N:0:1
ACTCCTACGGGAGGCAGCAGTGGGGAATATTGCACAATGGGCGCAAGCCTGATGCAGCCATGCCGCGTGTATGAAGAAGGCCTTCGGGTTGTAAAGTACTTTCAGCGAGGAGGAAGGCGTTGTGGTTAATAACCGCAACGATTGACGTTACTCGCAGAAGAAGCACCGGCTAACTCCGTGCCAGCAGCCGCGGTAATACGGAGGGTGCAAGCGTTAATCGGAATTACTGGGCGTAAAGCGCACG
+
GGGGGGGGGGGGGGGGGGGGGGGGGGGGGGGGGGGGGGGGGGGGGGGGGGGGGGGGGGGGGGFGGGGGGGGGGGGGGGGGGGGGGGGGFFEGGGFGGGGGGGFGGFGGGGGGGGGGGGGGGGGGGGGGGGGGGFGGGGGGGFGFGGGGFGFGGGGGGGGGGGGGGGGGGGEGGGGGFGGGGGGFGGGGGGGGGGGGGGGGGGGGGEEGGFGGGGGGGGGGG=EG?FGGGGGGGGGGGGGGGGGD
@M03364:276:000000000-BLYN8:1:1101:5317:5361 1:N:0:1
ACTCCTACGGGAGGCAGCAGTGGGGAATCTTGGACAATGGGCGCAAGCCTGATCCAGCAATGCCGCGTGCGTGAAGAAGGCCTTCGGGTTGTAAAGCGCTTTTGTCAGGGAGCAAATCCTTGTGGCTAATACCCACCGGGGATGAGAGTACCTGAAGAATAAGGACCGGCTAACTACGTGCCAGCAGCCGCGGTAATACGTAGGGTCCAAGCGTTAATCGGAATTACTGGGCGTAAAGCGTGCG
+
GGGGCGGGGGGGGGGGGGGGGGGGGGGGGGGGGGGGGGCGGGGGGGGGGGGGGGGGGGGGGGGGGGGGGEGGGGGGGGGGGGGGGGGGGGGGGGGGGDGGGGGGGGGGGGGGGGGGGGGGGGGGGGEFGGGFGGGGGGDGG@CFFGGGGGGGGGGGGCGGGFGGGGGGGGGGGGGGGGGGGGGGGGGGGGGGGEGEGFFGGGGGGGGD9CGGGGGGGGGGGGGGGGGGFFGFDGEE<7CGCDD<
@M03364:276:000000000-BLYN8:1:1101:5876:5381 1:N:0:1
ACTCCTACGGGAGGCAGCAGTGAGGAATATTGGACAATGGGCGCAAGCCTGATCCAGCCATGCCGCGTGCAGGATGACGGTCTTATGGATTGTAAACTGCTTTTGTAGGAGAAGAAACACTGCTTCGTGAAGAAGCTTGCCGGTATAGTAAGAATAAGGATCGCCTAGCTCCGTGCCAGCAGCCGCGGTAATACGGAGGATCCAAGCGTTATCCGGAATCATTGGGTTTAAAGAGTCCGTAGGG
+
CFGGGGGGGGGGGGGGGGGGGG<FFGGGGGGG<FGGGGGGG@F+FG+DFGGGA,CFGE,E6EFGGGGGG:,,CF=FG9F7B,,C,,CFEG9F5EF,B<,,<F@,E9E,C5,B,,BFGA4,<9E,C<:BFF+C,EF,,,,+A>CF@7,:,CAA9,>93>F:3DE7>@<,3F9,5>D7BCF>,@FF*@CBE>C@,DCGG5>5:FC9,?BBC8E5++=8:C*0=9>=>E:*=A1<7*0A*:5*9C**
@M03364:276:000000000-BLYN8:1:1101:9469:5391 1:N:0:1
ACTCCTACGGGAGGCAGCAGTAGGGAATCTTCGGCAATGGACGAAAGTCTGACCGAGCAACGCCGCGTGAGTGAAGAAGGTTTTCGGATCGTAAAACTCTGTTGTTAGAGAAGAACAAGGACGTTAGTAACTGAACGTCCCCTGACGGTATCTAACCAGAAAGCCACGGCTAACTACGTGCCAGCAGCCGCGGTAATACGTAGGTGGCAAGCGTTGTCCGGATTTATTGGGCGTAAAGCGAGCG
+
GGGGGGGGGGGGGGGGGGGGGGGGGGGGGGGGGGGGGGGGGGGGGGGGGGGFFEFGGGGGGGGGGGGGGDGGGGGGDGGGGGGGGGGGGGGGGGGGGGGGFGGGGGGGGGGGGGGGGGGGGGGCFFGGGGGGGGGGGGGGGGGFGGGGGGGGGGGF<FGGGGGGFGCEGGGG@EFFGDGGFFGGGGGGGGGGGGG@EEFB:+C8FFFCGFGEEECEGGFGGGGGGGGGGGGGGGGGGGGGGGGD
@M03364:276:000000000-BLYN8:1:1101:26664:5420 1:N:0:1
ACAAAAAAGGGAGGAAGAAGGGAGGAAGAGGGCACAAGGGGTGCAAGCCGGAGGCAGCCAGGCCGCGTTTGTGAAGAAGGCCATCGGGTTGGAAAGCACTTTCAGCGAGGAGGAAGGTGGTGAACTTAATACGTTCATCAATTGACGTTACTCGCAGAAGAAGCACCGGCTAACTCCGTGCCAGCAGCCGCGGTAATACGGAGGGTGCAAGCGTTAATAGGAATTACTGGGCGTAAAGCGCACG
+
=;,66,,=6;7<;@6-<,-<-,-,:,C;,;,6C,B88,677,6,@E9,C6:F+:B7C7,,,:C=CGGG+@BF8A?C<EEFFG,:B7B7:8++:??EGF8<BEFB<CF@++8CFGFGGCDGEGGGCF9<<=FFGFFGC33,@9@<,FCGGF*,3@EF**,@CFCGG>F7C7*4,?BFFG:=C*CCFE8C7BC:CEEGGGGFCC85EECC+3CFGC8CC9+<?FC?EFGC968CC<EC3>DC<<>)
@M03364:276:000000000-BLYN8:1:1101:12328:5451 1:N:0:1
ACTCCTACGGGAGGCAGCAGTAAGGAATATTGGTCAATGGAGGCAACTCTGAACCAGCCATGCCGCGTGCAGGATGACGGTCCTATGGATTGTAAACTGCTTTTGTACGGGAAGAAAAAAAGTTACGTGTAATTTATTGACGGTACCGTAAGAATAAGGATCGGCTAACTCCGTGCCAGCAGCCGCGGTAATACGGAGGGTGCAAGCGTTAATCGGAATTACTGGGCGTAAAGCGCACGCAGGC
+
GGGGGGGGGGGGGGGGGGGGGGEFGGGFGGGGGGGGGGGGGGGGGGGGGGGGGGGGGGGGGGGGGGGGGDFGGGGGGGGGGDCFFGGGGGGGGGGGGGGGGGGGGGFFGGG:FGGCEFFFGGGGGGGGGGGFGGGGGGGCFGGGFGGGFGGGGGGGFGGGGFGGGGGGGDGFCGGGGGGGGGGFGGGGGGGGGGGGEEDEGGGGGGF>CEGGGGGGCAFGGGGFFDGGGGGCFGG=3<<5CCD)
@M03364:276:000000000-BLYN8:1:1101:21123:5454 1:N:0:1
ACTCCTACGGGAGGCAGCAGTGGGGAATATTGGACAATGGGCGAAAGCCTGATCCAGCCATGCCGCGTGTGTGAAGAAGGCCTTTTGGTTGTAAAGTACTTTAAGCGAGGAGGAGGCTACTTAGATTAATACTCTAGGATAGTGGACGTTACTCGCAGAATAAGCACCGGCTAACTCTGTGCCAGCAGCCGCGGTAATACAGAGGGTGCGAGCGTTAATCGGATTTACTGGGCGTAACGCGTGC
+
FGGGAEGD7CFGGGGGGD<FG89FCC7CEFFGGF,CF,CDGFFGGGDFGGGFAF<FCF@FGGC<EEFFEGGGGGA9C,EAGGC<FEGGFFGG9<EF?<FGGGGDCGG+@CEGG>CFC@,=EFEF<@FFEFEF9,C,C@BFC,5,,5AF:FGEGA7F7@F7FFFCACF3@FGG:FGGFEAGG9,,2DEGGGEGCEGGG9,5>9?FFGGGGECECE*:::CFFE5EEGCGGGDF43>5C**99<D9
@M03364:276:000000000-BLYN8:1:1101:21898:5477 1:N:0:1
ACTCCTACGGGAGGCAGCAGTGGGGAATCTTGGACAATGGGCGCAAGCCTGATCCAGCAATGCCGCGTGCGTGAAGAAGGCCTTCGGGTTGTAAAGCGCTTTTGTCAGGGAGCAAATCCTTGTGGCTAATACCCACCGGGGATGAGAGTACCTGAAGAATAAGGACCGGCTAACTACGTGCCAGCAGCCGCGGTAATACGTAGGGTCCAAGCGTTAATCGGAATTACTGGGCGTAAAGCGTGCG
+
GGGGGGGGGGGGGGGGGGDGGFFFGGGGGGGGGGGGGGFFGGGGGGGGFGGGGGGGGGFGFGFGEGEFGGGGGGGGGGFGGGGFGGGGGGFGGFGCEEEGGFFGGGGGGGGGGGGGFGFGGGGFGGGFGGGFGFGEGEDFGGGEFFGGGFDCFA>FFGGGFFECEF:FCFGGGGCCGG:FGGFGGGG>F**=EGEEGGFFGGFGGGGGGGFGDEGECEGFCEGGGC?CE6@CGGEGGDGGGDG7
@M03364:276:000000000-BLYN8:1:1101:18234:5486 1:N:0:1
ACTCCTACGGGAGGCAGCAGTGGGGAATCTTGGACAATGGGCGCAAGCCTGATCCAGCAATGCCGCGTGCGTGAAGAAGGCCTTCGGGTTGTAAAGCGCTTTTGTCAGGGAGCAAATCCTTGTGGCTAATACCCACCGGGGATGAGAGTACCTGAAGAATAAGGACCGGCTAACTACGTGCCAGCAGCCGCGGTAATACGTAGGGTCCAAGCGTTAATCGGAATTACTGGGCGTAAAGCGTGCG
+
GGGGGGFFCGGGGGGGGEEFGG?GCEGCFFGFGGGGGGFGGGGGGGGFGGGGGFGFGGEFGGGFGEGGGGDGGGGCGGFGCFGDGGDCFEGEE<F<FCCEGGGGGBFGFGGGGGGGGDGGFFG@EFGGGGGGGGGGFFFGGGGGGGGGGGCGFFC<FGFFCFGDG:DFEGG7DFG?FEEB*;>EFECFCCGGGGGGG9CFFC:C7CC*2;EGDGEEGGD5EGCFG77CFFGG3DEGF7FCGDGC
@M03364:276:000000000-BLYN8:1:1101:5875:5503 1:N:0:1
ACTCCTACGGGAGGCAGCAGTGGGGAATATTGCACAATGGGCGCAAGCCTGATGCAGCCATGCCGCGTGTATGAAGAAGGCCTTCGGGTTGTAAAGTACTTTCAGCGAGGAGGAAGGCATTAAGGTTAATAACCTTGGTGATTGACGTTACTCGCAGAAGAAGCACCGGCTAACTCCGTGCCAGCAGCCGCGGTAATACGGAGGGTGCAAGCGTTAATCGGAATTACTGGGCGTAAAGCGCACG
+
GGGGGGGGGGGGGGGGGGGGFGGGGGGGGGGGGGGGGGGGGGGGGGGGGGGGGGGGGGGGGGGGGGGGGGGGGGGGGGGGGGGGGGGGGGGGGGGGGGGGGGGGGGGDGGGGGGGGGGGGGFGGGGGGGGGGGGGFGGGGGGGGGGGGGGGGFFGGGGGGGGGGGFGGGDGDGGGGGGGGDGGFGGGGGGGGGGGGGGGFGGGGGGGGGGGGGGGGGGGFGGGGC?FGGGGGGGGCCFGGGGGC
@M03364:276:000000000-BLYN8:1:1101:14510:5511 1:N:0:1
ACTCCTACGGGAGGCAGCAGTAGGGAATCTTCGGCAATGGGGGCAACCCTGACCGAGCAACGCCGCGTGAGTGAAGAAGGTTTTCGGATCGTAAAACTCTGTTGTTAGAGAAGAACGTTAAGTAGAGTGGAAAGTTACTTAAGTGACGGTATCTAACCAGAAAGGGACGGCTAACTACGTGCCAGCAGCCGCGGTAATACGTAGGTCCCAAGCGTTGTCCGGATTTATTGGGCGTAAAGCGAGC
+
GGGGGGGGGGGGGGGGGGGGGGGGGGGGGGGGGGGGGGGGGGGGGGGGGGGGGGGGGGGGGGGGGGGGGFGGGGGGGGGGGGGGGGGGGGGGGGGGGGGGGGGGGGGGGGGGGGGGGGFGFGGGGGDFFGGGGGGGGGGGGGGGGGDFEGGGGGGGGGGGFCGGCECGGGGGGGGGGGGGGGGGGGGGGGGCGCBEGGGFGGGGGGGGGFGGGGGGGEFGC:8=EGGGGGGG4CEGGGCDGCC/
@M03364:276:000000000-BLYN8:1:1101:12285:5522 1:N:0:1
ACTCCTACGGGAGGCAGCAGTGGGGAATCTTGGACAATGGGCGCAAGCCTGATCCAGCAATGCCGCGTGCGTGAAGAAGGCCTTCGGGTTGTAAAGTACTTTCAGCGGGGAGGAAGGGGTTGCGGTTAATAGCCGCGGCCATTGACGTTACCCGCAGAAGAAGCACCGGCTAACTCCGTGCCAGCAGCCGCGGTAATACGGAGGGTGCAAGCGTTAATCGGAATTACTGGGCGTAAAGCGCACG
+
GGGGGGGGGGGGGGGGGGGGGGGGGGGGGGGGGGGGGGGGGGGGGGGGGGGGGGGGGGGGGGGGGGGGGGGGGDGGGGGGGGGGFGGGGGGGGGGGGGGGGGGGGGGGGGGGGECGGGGGGGGFGGGGGGGGGGGGGGGGGGGGGGGGGGGGGGGEFGFGGGGGDGGGGGGGGGGGGGGGGGGGGGGGF>CEGGGGGGGGGEGGGEGCCGGGGGGDGGGGGDCFFFFFCGE=39EC57CDGGC/
@M03364:276:000000000-BLYN8:1:1101:5985:5546 1:N:0:1
ACTCCTACGGGAGGCAGCAGTGGGGAATATTGCACAATGGGCGCAAGCCTGATGCAGCCATGCCGCGTGTATGAAGAAGGCCTTCGGGTTGTAAAGTACTTTCAGCGAGGAGGAAGGCATTAAGGTTAATAACCTTGGTGATTGACGTTACTCGCAGAAGAAGCACCGGCTAACTCCGTGCCAGCAGCCGCGGTAATACGGAGGGTGCAAGCGTTAATCGGAATTACTGGGCGTAAAGCGCACG
+
GGGGGGGGGGGGGGGGGGGGGGGCGGGGGGGGGGGGGGGGGGGGGGGGGGGGGGGGGGGGGGGGGGGGGGGGGGGGGGGGGGGGGGGGGGGGGGGGGGGGGGGGGGGGGGGGGGFFGGGGGGGGGGGGGGGGGGGGGGFGGGGGGGGFFGGGGGGGGGGGGGGGGGGGGGGGGGGGGGGGGGGGGGGGGGGGGGGGGGGGGGGGGGGGGGGGGGGGGGGGGEGGGGDFGGGGGGGECC>DGGG7
@M03364:276:000000000-BLYN8:1:1101:10423:5557 1:N:0:1
ACTCCTACGGGAGGCAGCAGTGGGGAATCTTGGACAATGGGCGCAAGCCTGATCCAGCAATGCCGCGTGCGTGAAGAAGGCCTTCGGGTTGTAAAGCGCTTTTGTCAGGGAGCAAATCCTTGTGGCTAATACCCACCGGGGATGAGAGTACCTGAAGAATAAGGACCGGCTAACTACGTGCCAGCAGCCGCGGTAATACGTAGGGTCCAAGCGTTAATCGGAATTACTGGGCGTAAAGCGTCCG
+
GGGGGGGGGGGGGGGGGGGGGGGGGFGGGGGGGGGGGGGGGGGGGGGGGGGGGGGGGGGGGGGGGGGGGEGGGGGGFGGGGFGGGGGGGGGGGGGGGGGGGGGGGGFFGGFGGGGGGGGGGGGGGGGGGGGFGGGGGGGGGGGGFGGGGGBCFGFFGFGGGGGGGGFGGGGGGGGGGGGGGGGGGGGGGGGGGGGGGGCC?FFGGGGGGGGFGGG5FGGGECCGGGGGGDFCDDD=3>FDDGG5
@M03364:276:000000000-BLYN8:1:1101:13798:5590 1:N:0:1
ACTCCTACGGGAGGCAGCAGTAGGGAATCTTCCACAATGGACGAAAGTCTGATGGAGCAACGCCGCGTGAGTGAAGAAGGTTTTCGGATCGTAAAACTCTGTTGTTGGAGAAGAACGTATTTGATAGTAACTGATCAGGTAGTGACGGTATCCAACCAGAAAGCCACGGCTAACTACGTGCCAGCAGCCGCGGTAATACGTAGGTGGCAAGCGTTGTCCGGATTTATTGGGCGTAAAGCGAGCG
+
GGGGGGDGGGGGGGGGGGGGGGGGGGGGGGGGGGGGFGGGGGGGGGGGGGGGFGGGGGGGGGGGGGGGGDGGGGGGGFGGGGGGGGGGGGGGFG+EEFFGGGGGGFFGGFC=FGGFFFFGGGGGGGCGDGGGGGGGCFGGGGGGGGGGGGGGGGGGGGGDEGGGGGGGGCFCFGGGGGGFGGGGGGGGGGGGEEGGGFGGGGGGGGGF>ECFE:CEE+<CE?EE@E9CFGGGGGGDFGGGGGGD
@M03364:276:000000000-BLYN8:1:1101:18358:5599 1:N:0:1
ACTCCTACGGGAGGCAGCAGTGGGGAATCTTGGACAATGGGCGCAAGCCTGATCCAGCAATGCCGCGTGCGTGAAGAAGGCCTTCGGGTTGTAAAGCGCTTTTGTCAGGGAGCAAATCCTTGTGGCTAATACCCACCGGGGATGAGAGTACCTGGAGAATAAGGACCGGCTAACTACGTGCCAGCAGCCGCGGTAATACGTAGGGTCCAAGCGTTAATCGGAATTACTGGGCGTAAAGCGTGCG
+
GGGGGGGGGGGGGGGGGGGGGGGGGGGGFGGGGCGGGFGGGGGGEGGGGGGGGGGGGGGGGGGGGGGGE7FFGGGGGGGGGGGGGGGGFGDG9<AFGGGGGGG<EFDFGGEGGGGGFEDFGCFECF=FFF??8B<3@CFGG++@,@AFGGG9<<,8FCBBC;CFFGGGGG>FGGGGFEFFFGGGGGGFGGGDEEGGGGG8?C8BEF8*+CEFGC8=CEAFCEEC+<<CC38FD)1CFGFD<GGG
@M03364:276:000000000-BLYN8:1:1101:21585:5602 1:N:0:1
ACTCCTACGGGAGGCAGCAGTGGGGAATATTGCACAATGGGCGCAAGCCTGATGCAGCCATGCCGCGTGTATGAAGAAGGCCTTCGGGTTGTAAAGTACTTTCAGCGAGGAGGAAGGTGTTGTGGTTAATAACCGCAGCAATTGACGTTACTCGCAGAAGAAGCACCGGCTAACTCCGTGCCAGCAGCCGCGGTAATACGGAGGGTGCAAGCGTTAATCGGAATTACTGGGCGTAAAGCGCACG
+
GGGGGGGGGGGGGDDGGG9FGGGGDEGGDFGGGGGGGFGGGGGGGGGFGGGGFFGGGGGGGGGGGGGGGGCF9FCFGFGFGFFGGGGFFGGGDGFGGFGGGGGGC?C@:CCF:@<EEFEE?<F+BBF,?FFGGFEGGDGC,EFD<,@CCFCA,+8+:FCDCFGGEGFGGDCBDFFF:CD*=FGGGF>:CEGCCC5;EFC8**38BEGE@9CFGEE5*ACE=E=EGFGC?6CF9CC*77CD3<D)
@M03364:276:000000000-BLYN8:1:1101:6187:5610 1:N:0:1
ACTCCTACGGGAGGCAGCAGTGGGGAATATTGCACAATGGGCGCAAGCCTGATGCAGCCATGCCGCGTGTATGAAGAAGGCCTTCGGGTTGTAAAGTACTTTCAGCGAGGAGGAAGGCATTAAGGTTAATAACCTTAGTGATTGACGTTACTCGCAGAAGAAGCACCGGCTAACTCCGTGCCAGCAGCCGCGGTAATACGGAGGGTGCAAGCGTTAATCGGAATTACTGGGCGTAAAGCGCACG
+
GGGGGGGGGGGGGGGGGGGGGGGGGGGGGGGGGGGGGGGGGGGGGGGGGGGGGGGGGGGGGGGGGGDCFGGGGGGGGGGGGGGGGGGGGGGGGGGGGGGGGGGGGGGGGGGGGGGGGGGGGGGGGGGGGGGGGFFGGGGGGGGFGFGGGGGGGGGGGGGGGGGGGGGGGGGGGGGGGGGGGGFGFGGFGGGGGGGGGGCFEEGGGGGGGGGGGG8EFGFFGCGGGGGGGCFGGDGDGGGGGGG<
@M03364:276:000000000-BLYN8:1:1101:23674:5624 1:N:0:1
ACTCCTACGGGAGGCAGCAGTGGGGAATCTTGGACAATGGGCGCAAGCCTGATCCAGCAATGCCGCGTGCGTGAAGAAGGCCTTCGGGTTGTAAAGCGCTTTTGTCAGGGAGCAAATCCTTGTGGCTAATACCCACCGGGGATGAGAGTACCTGAAGAATAAGGACCGGCTAACTACGTGCCAGCAGCTGCGGTAATACGTAGGGTCCAAGAGTTAATCGGAATTACTGGGCGTAAAGCTCGCG
+
GGGGGGGGDGGGGGGGGDCFFGGGGGGGGGGGGGGFCFFFGGGGGGGGGGGGGFGGGGFCFFEGEDGGCD=FEGGDFFC<<FAFGGGGFGCFDDFGGGCGGGGGGGGGCFDGGGAF<EFE<CG@7FGGGGGG8=BE7FEGGGGGGGFGGGGGGFG,@97FFFGGC7<FEGE7BFFGGCFC*:CGGGFG,?6CGGCEG?FDG9*C@GCGGFF*0+5;<+<=GD*A6+9C++AFD5*:3*:***)9
@M03364:276:000000000-BLYN8:1:1101:5146:5632 1:N:0:1
ACTCCTACGGGAGGCAGCAGTGGGGAATATTGGACAATGGGCGCAAGCCTGATCCAGCAATGCCGCGTGCGTGAAGAAGGCCTTCGGGTTGTAAAGCGCTTTTGTCAGGGAGCAAATCCTTGTGGCTAATACCCACCGGGGATGAGAGTACCTGAAGAATAAGGACCGGCTAACTACGTGCCAGCAGCCGCGGTAATACGTAGGGTCCAAGCGTTAATCGGAATTACTGGGCGTAAAGCGTGCG
+
GGGGGGGGGGGGGGGGGGGGEFGFGGGGGGGFGGGGGGGGGGGGGGGGGGGGGFFFGGGGGGCGC>FGCFGGGGGGGGGGGGGGGGGGGGDGGGGGGGGGGFFGGGGGGGGGGGGGGGGGGGGGGGGGGGGGGGFGEGGGGCGGGGGGGG@CECFBFGGGGGGGGGGGGEGEGGGFGGGGGEGGGGGGGGGGGEGGGGGFCGGGGFGGGGGGGGDGGG7F:EECFGC7CFG5<5CEGGFDGGC<
@M03364:276:000000000-BLYN8:1:1101:6045:5659 1:N:0:1
ACTCCTACGGGAGGCAGCAGTGGGGAATCTTGGACAATGGGCGCAAGCCTGATCCAGCAATGCCGCGTGCGTGAAGAAGGCCTTCGGGTTGTAAAGCGCTTTTGTCAGGGAGCAAATCCTTGTGGCTAATACCCACCGGGGATGCGAGTACCTGAAGAATAAGGACCGGCTAACTACGTGCCAGCAGCCGCGGTAATACGAAGGGGCGAAGCGTTAATGGGAGTTACTGGGCGTAAAGAGTGCG
+
FEGGGGGGGGGDGGGGGGGFFGGGD;FGGGGGFFGGGGGGGFGDGGDGGGGGGAGGGGGGGGGGGGGGGGFCGGGGGGGGCGGGGGG7FFGGGGGGF:FGEFFFGCCGEGGEEGFGG<?BAFFDCGD<DGADB>A+@FFGE<3C,+C+CF9FAF,DBE,>>==D:C*>FC7*?F;FG:2BFGGF7:=,631=BBC7BFF8*=*:C*:*:CG8C8CG*0++:8*:2<9CFGGCDC7E3C*72:*7
@M03364:276:000000000-BLYN8:1:1101:18513:5667 1:N:0:1
ACTCCTACGGGAGGCAGCAGTGGGGAATATTGCACAATGGGCGCAAGCCTGATGCAGCCATGCCGCGTGTATGAAGAAGGCCTTCGGGTTGTAAAGTACTTTCAGCGAGGAGGAAGGTGTTGTGGTTAATAACCGCAGCAATTGACGTTACTCGCAGAAGAAGCACCGGCTAACTCTGTGCCAGCAGCCGCGGTAATACAGAGGGTGCGAGCGTTAATCGGATTTACTGGGCGTAAAGCGTGCG
+
GGGGGGFFGEGGGGGGGGGGGGGGGGGGGGGGGGGGGGGGGGGGGGGGGGGGGGGGGGGGGGGFGGGEGGGGGGGGFFFGGGGGGGGGGGGGFGGFDFGGGGGGGFGEGGFGGGGGEFGGGGGGGGFGGGEFGFGGDGFGGGGFGGCCF?FCFGGGGGGFGGGGGGFE>CFCFFGGGGGGGGGGGGGFFC5ECCE@GFG9FCFGDGGGGGGGGGGGGGGGGDGCC:CFECC=5<EDCFCCG:DC
@M03364:276:000000000-BLYN8:1:1101:14076:5700 1:N:0:1
ACTCCTACGGGAGGCAGCAGTGGGGAATCTTGGACAATGGGCGCAAGCCTGATCCAGCAATGCCGCGTGCGTGAAGAAGGCCTTCGGGTTGTAAAGCGCTTTTGTCAGGGAGCAAATCCTTGTGGCTAATACCCACCGGGGATGAGAGTACCTGAAGAATAAGGACCGGCTAACTACGTGCCAGCAGCCGCGGTAATACGTAGGGTCCAAGCGTTAATCGGAATTACTGGGCGTAAAGCGTGCG
+
GGGGGGGGGGGGGGGGGGGGGGGGGGGGGGGGGGGGGGGGGFGGGGGGGGGGGGGGGGGGGGGGGGGGGGGGGGGGGGGGGGGGGGGGGGGGGGGGGGGGGGGGGGGGGGFGGGGGGGGGGGGGGGGGGGGGGGGGGGGGGGGGDGGGGGGGGGFFGGGGGGGGGGGFGGGGGGGGGGGGGGGGCFGGGGDGGGG>FCFGGGGGGGGGGGGGEGGGGGCFGGGGGFFGGGGGGGCGGGGGGD39
@M03364:276:000000000-BLYN8:1:1101:11077:5700 1:N:0:1
ACTCCTACGGGAGGCAGCAGTGGGGAATCTTGGACAATGGGCGCAAGCCTGATCCAGCAATGCCGCGTGCGTGAAGAAGGCCTTCGGGTTGTAAAGCGCTTTTGTCAGGGAGCAAATCCTTGTGGCTAATACCCACCGGGGATGAGAGTACCTGAAGAATAAGGACCGGCTAACTACGTGCCAGCAGCCGCGGTAATACGTAGGGTCCAAGCGTTAATCGGAATTACTGGGCGTAAAGCGTGCG
+
GGGGGGGGGGGGGGGGGGGGGGGGGGGGGGGGGGGGGGGGGGGGGGGGGGGGGGGGGGGGGGGGGGGGDGGGEGGGGGGGGGGGGGGGGGGGGGGGFDGGGGGGGGGGGGGGGGGGGGGFGGGGGCGGGFFFGGFGEGGGGEFGGGGGGGGGFG<DFFGGGGGFG@FGGDGGGGGFGGGGGGGGFGGGGGGGGGGGGGGGFFGGGGGFCCCCGGGEGGGGGDECFGGGGGGGGG=EFDCCGGGC
@M03364:276:000000000-BLYN8:1:1101:23449:5701 1:N:0:1
ACTCCTACGGGAGGCAGCAGTGGGGAATTTTGGACAATGGGCGAAAGCCTGATCCAGCAATGCCGCGTGCAGGATGAAGGCCTTCGGGTTGTAAACTGCTTTTGTACGGAACGAAAAGACTCTGGTTAATACCTGGGGTTCATGACGGTACCGTAAGAATAAGCACCGGCTAACTACGTGCCAGCAGCCGCGGTAATACGTAGGGTGCAAGCGTTAATCGGAATTACTGGGCGTAAAGCGCACG
+
FGGGGGGGGGGGGGGFGGFGGGGGGGGGGGGGGGGGGGGGGGGGGGGGGGGGGFGFGGGGGDGGGGGGGGFG?CFDGGGGGGGFFGEGGGEGGGGGGGGGGGGGGGGGGGGDGGGGGD7=EEGGGGFFGGGGGF<,F@FGGGGGGGGGGGGGGGCEFGGGGGGGGGGGGGGGCCGGGGGFGGGGFCGGGEEGEGGGGGGG:FGGGGCEGFFFGGGDGGGFGGGGGGFGGGGGGGGE<CDGGGD3
@M03364:276:000000000-BLYN8:1:1101:17689:5720 1:N:0:1
ACTCCTACGGGAGGCAGCAGTAGGGAATCTTCGGCAATGGACGAAAGTCTGACCGAGCAACGCCGCGTGAGTGAAGAAGGTTTTCGGATCGTAAAACTCTGTTGTCAGAGAAGAACAAGGGTGAGAGTGGAAAGCTCACCCCTTGACGGTATCTGACCAGAAAGCCACGGCTAACTACGTGCCAGCAGCCGCGGTAATACGTAGGTGGCAAGCGTTGTCCGGATTTATTGGGCGTAAAGCGAGC
+
GGGGGGGGEGGGGGFGGGGGFGGGGGGGGGGGGGGGGGGGGGGGGGGGGGGGFGGGGGGGGGGGGGG:FGGGGGGGGGGGGGGGGGGGGGGGGGGGGGGGGGGGGGGGGGGGGFFFGGGGGGGGGGGGGGGGGGGFGGGGGGGGGGGGGGGGFGGCFCFGCGGGGGGGGGGGGGGGGGGGGGGF?FGFCCCGGGGGGGGGGGGGGGGGGDFGGGGGGG7E5E55:9CFGGGGFGGEDFG7CDG>
@M03364:276:000000000-BLYN8:1:1101:15379:5724 1:N:0:1
ACTCCTACGGGAGGCAGCAGTGGGGAATATTGGACAATGGGCGAAAGCCTGATCCAGCCATGCCGCGTGTATGAAGAAGGCCTTCGGGTTGTAAAGTACTTTCAGCGAGGAGGAAGGCATTAAGGTTAATAACCTTGGTGATTGACGTTACTCGCAGAAGAAGCACCGGCTAACTCCGTGCCAGCAGCCGCGGTAATACGGAGGGTGCAAGCGTTAATCGGAATTACTGGGCGTAAAGCGCACG
+
FGFGGGGGGGGGGGGGGGFGGGGGGGGGGGGGGGGFGGGGGGGEGGGGGGGGGGFGGGGGGGGGGGGGFFGGGDGGFGGGGGGGGGGGGGGGGGGGGGGGGGGGGGGFGGGGGCFGGCGGGAFFGFF9FGAFFGGGGGGGGGGGGGGGGFGGGEEEEEDEFBFGGGGGGDEEFGGFGGGFDGGGGGGGGGGGGGGEGCFFEEEGDEEEGGGGGGEGGGG5EC;:C:9CFCF77CGGFFFG)7C)
@M03364:276:000000000-BLYN8:1:1101:9171:5742 1:N:0:1
ACTCCTACGGGAGGCAGCAGTGAGGAATATTGGTCAATGGAGGCAACTCTGAACCAGCCATGCCGCGTGCAGGATGACGGTCCTATGGATTGTAAACTGCTTTTGTACGGGAAGAAAAAAAGTTACGTGTAATTTATTGACGGTACCGTAAGAATAAGGATCGGCTAACTCCGTTCCAGCAGCCGCGGTAAGACGGAGGATCCAAGCGGTATCCGGAATCATTGGGTTTAAAGGGTCCGTAGGC
+
EEFGGGG9BEGGGEGEGGFGGGGGCFGGGGGGGGFGGGGGGFEEGGCEGD,CFFGFGFFDF@CFEFECCF?FCBFGEEGG=FGGGGGGGGGFGG9C<EFFFGGFAE?BFCCCFEGGG<FE+?FFD9F<,BEAFC,<FFFDCFEFC+C=<=FFGAFG9B,C>AF@F@CGGFCFCF,D73,D>,@D*>EEGGG,,2=7=*:::8*+5+=**33:>F*?EEFG7C9CC**;C++0*2:A5CDF<C<6
@M03364:276:000000000-BLYN8:1:1101:15167:5751 1:N:0:1
ACTCCTACGGGAGGCAGCAGTGGGGAATATTGGACAATAGGCGAAAGCCTGATCCAGCCATGCCGCGTGTGTGAAGAAGGCCTTTTGGTTGTAAAGCACTTTAAGCGAGGAGGAGGCTACCGAGATTAATACTCTTGGATAGTGGACGTTACTCGCAGAATAAGCACCGGCTAACTCTGTGCCAGCAGCCGCGGTAATACAGAGGGTGCGAGCGTTAATCGGATTTACTGGGCGTAAAGCGAGC
+
GGGGGGGGGGGEGGGGGGFGFGGGGGGGFGGGGGGGGGGGGGGGGGGGGGGGGGGGGGGGGGGGGGGGGGGGGGGGGGGGGGGFFGGGGGGGGGGGGGFG8FFGGFGFGGGGGGGGGGGFFGGGCGGGGGGGGCFGGGFGEGGGGFGGGGGGGGGGGGGGGGGGGGFGEGGGGGGGGGGGFGGGGGGGGGGGGGGEGGGGE?;FGEGGGGGDGGEG5:CFFGDGGGGGGGGGGGGGDFGFGGG5
@M03364:276:000000000-BLYN8:1:1101:6808:5752 1:N:0:1
ACTCCTACGGGAGGCAGCAGTGAGGAATATTGGTCAATGGACGCAAGTCTGAACCAGCCATGCCGCGTGCAGGATGACGGTCCTATGGATTGTAAACTGCTTTTGCACAGGAAGAAACAACGCTACGTGTAGCGTCTTGACGGTACTGTGAGAATAAGGATCGGCTAACTCCGTGCCAGCAGCCGCGGTAATACGGAGGATCCAAGCGTTATCCGGAATCATTGGGTTTAAAGGGTCCGTAGGC
+
GFGGGGGGGGGGGGGGGGGGGGGGGGGGGGGGGGGGGGGGGGGGGGGGGGGGGGGGGGGGGFGGGGGGGGGGGGGGGGGGGGGGGGGGFEFFGGGGGGGGGGGGGGGGGGGGGGGGFGGGGGGGGGGGGGGGGGGGGGGGF@FGGGGGFGGGGGGFGGGG9F7CCGGFGAFGGGGGGGGGGGFGGGGGGCEGGGGGGG5CFGGGGGGGGGGGGG=EEEFCCGCFGGCCEGGG7>5CFGGGGGD*
@M03364:276:000000000-BLYN8:1:1101:15088:5805 1:N:0:1
ACTCCTACGGGAGGCAGCAGTGGGGAATATTGCACAATGGGCGCAAGCCTGATGCAGCCATGCCGCGTGTATGAAGAAGGCCTTCGGGTTGTAAAGTACTTTCAGCGAGGAGGAAGGCGTTGTGGTTAATAACCACAGCGATTGACGTTACTCGCAGAAGAAGCACCGGCTAACTCCGTGCCAGCAGCCGCGGTAATACGGAGGGTGCAAGCGTTAATCGGAATTACTGGGCGTAAAGCGCACG
+
GGGFGGGGGGGGGEEGGGGGFGGGGGGGGGGGGGGFFGGGGGGGGGGGGGGGGGGGGGGGGGGGGGGGGGGGGGGGGGGGGGGGGGGGGGGGGFGGGGGGGGFFGGGCFGCGGGGGGGGGGGGGGGGGGGGGGGGGGGGGGGGGGGGGGGGGFFFEEEGGGGGGGGGGGGCEGGGGGGGGGFCGGDFGGGEGGGGDFCCEG8CEEEGEGGGGGGGDFGGGGGGGGGGGGGGGGGEGFDCGGGG3
@M03364:276:000000000-BLYN8:1:1101:7850:5828 1:N:0:1
ACTCCTACGGGAGGCAGCAGTAGGGAATCTTCGGCAATGGACGAAAGTCTGACCGAGCAACGCCGCGTGAGTGAAGAAGGTTTTCGGATCGTAAAACTCTGTTGTTAGAGAAGAACATGGGTGAGAGTAACTGTTCACCCCTTGACGGTATCTAACCAGAAAGCCACGGCTAACTACGTGCCAGCAGCCGCGGTAATACGTAGGTGGCAAGCGTTGTCCGGATTTATTGGGCGTAAAGCGAGCG
+
GGGGGGGGGGGGGGGGGGGGGGGGGGGGGGGGGGGGGGGGGGGGGGGGGGGGGGGGGGGGGGGGGGGGGGGGGGGGGGGGGGGGGGGGGGGGGGGGGGGGGGGGGGGGGGGGGGGGGGGGGFEGGFGFGFGGGGGGGGGGGGGGGGGGGGGGGGGGGGGGGGGGGGGGGGGGGGGGGGGGFGGGGGGGGGGGGGDCGGGGFGGGGGGGGGGGGGG=5FGEGE57FFFGGGGGGGEGGGGGGGGD
@M03364:276:000000000-BLYN8:1:1101:25765:5846 1:N:0:1
ACTCCTACGGGAGGCAGCAGTGGGGAATCTTGGACAATGGGCGCAAGCCTGATTCAGCAATGCCGCGTGCGTGCAGAAGGCCTTCGGGTTGTAAAGCGCTTTTGTCAGGGAGCAAATCCTTGTGGCTAATACCCACCGGGGATGAGAGTACCTGAAGAATAAGGACCGGCTAACTACGTGCCAGCAGCAGCGGTAATACGTAGGGTCCAAGCGTTAATCGGAATTACTGGGCGTAAAGCGTGCG
+
@FGCFF9CFC7@GGD7@FFFAFGGCCGGGFGGGA<CAEE,;,@7C+@FFGGDG,CFFFGG<6CF@@CC7C>C7,CFGFGGG,9E<FCC,B+FFDEBEFGEEDFFFA<<EFDCFFFGFFDFGGGGDGGFFFGGAFGEGCB@FDE+,@<<7=98@DFGGCCFGFFCFFG@CEFGGG9EFGCFG@CG@7CG,=CE5CGCEGGGGCCECCCFGGCFG8C8=<1/AC5:CFCE76*/>D55C*:)9**9
@M03364:276:000000000-BLYN8:1:1101:22681:5848 1:N:0:1
ACTCCTACGGGAGGCAGCAGTAGGGAATCTTCGGCAATGGACGAAAGTCTGACCGAGCAACGCCGCGTGAGTGAAGAAGGTTTTCGGATCGTAAAACTCTGTTGTTAGAGAAGAACAAGGATGAGAGTAACTGTTCATCCCTTGACGGTATCTAACCAGAAAGGGACGGCTAACTACGTGCCAGCAGCCGCGGTAATACGTAGGTCCCAAGCGTTGTCCGGATTTATTGGGCGTAAAGCGAGCG
+
GGGGFGGGGGGGGGGGGGGGFDGGGGGGGGF9CCFEFGGGFGGGGGGGGGGGGGGGGGEGGGGGGGGGGGGGGGGACFGFBFGGGGGGGGGGGGGGGGGGGGGGGGGGCFCGGGFGGGGGGGGCFGGGGGGGGFGGGGGFFGGGGGDGGGGFGGGGGCCFGGGGGGGGGGGGGGGGGGFGGGGGGGGFFEEEEGDCGGFFF?BCCGGGG?FDGGGGGGGGGGEGFFGGGGGFGGGGGGGGGGGG
@M03364:276:000000000-BLYN8:1:1101:12358:5859 1:N:0:1
ACTCCTACGGGAGGCAGCAGTGGGGAATATTGGACAATGGGCGAAAGCCTGATCCAGCCATGCCGCGTGTGTGAAGAAGGTCTTCGGATTGTAAAGCACTTTAAGTTGGGAGGAAGGGCATTAACCTAATACGTTAGTGCTTTGACGTTACCGACAGAATAAGCACCGGCTAACTCTGTGCCAGCAGCCGCGGTAATACAGAGGGTGCAAGCGTTAATCGGAATTACTGGGCGTAAAGCGCGCG
+
GGG8FGGGGGEGEGCFFEFFGGGGGFCGGGFGGFFGGEF<8FGED@FGGGGGGGFGGFGGGCGFGGGGGGGGGECFCCFFGCEFFGGGGGFF<FGGFFFGGFF9BFGG8F<F@+EFGDCGCDECG<FGC<,CFGDGGGGG<DCF,ACEGGEFF7CFGF:FFFGGGC<C::@FGGGFFGGGFEFGFDGCFGGGGGE@E9?FGGGGGGGGCCFCEGG5*+=E55*CCCFGF?CGDDC:5>FD3DDG
@M03364:276:000000000-BLYN8:1:1101:24884:5899 1:N:0:1
ACTCCTACGGGAGGCAGCAGTGGGGAATATTGCACAATGGGCGCAAGCCTGATGCAGCCATGCCGCGTGTATGAAGAAGGCCTTCGGGTTGTAAAGTACTTTCAGCGAGGAGGAAGGTGTTGTGGTTAATAACCGCAGCAATTGACGTTACTCGCAGAAGAAGCACCGGCTAACTCCGTGCCAGCAGCCGCGGTAATACGGAGGGTGCAAGCGTTAATCGGAATTACTGGGCGTAAAGCGTGCG
+
GGGGGGFGGDG@@:F7CFGGFGGGG7CFGG9FGGGFGGFFGCEFGGGGGFFGGGGGGEEFGCGGGG7CCFFG<F9F9EFFGGGCFGEEFGGGFGAEFGDGGGGGGCD7FCE@FCFGGGFFGGGGGFEDDGGGD8EGGCC,>B@,CBF=D7:C<F7@3F:,DFGGGCGEEGDEGG;9>CFFGGGGFFBEGDDCGGDECECE>5CE*:*CFGGFGGGGGGG=E5CFGGGGCGCD5D*C>CGDD<D9
@M03364:276:000000000-BLYN8:1:1101:24820:5969 1:N:0:1
ACTCCTACGGGAGGCAGCAGTGGGGAATTTTGGACAATGGGCGAAAGCCTGATCCAGCAATGCCGCGTGCAGGATGAAGGCCTTCGGGTTGTAAACTGCTTTTGTACGGAACGAAAAGCTTCTGGTTAATACCTGGGAGTCATGACGGTACCGTAAGAATAAGCACCGGCTAACTACGTGCCAGCAGCCGCGGTAATACGTAGGGTGCAAGCGTTAATCGGAATTACTGGGCGTAAAGCGTGCG
+
GGGGGGGGGGGGGGGGGGGGGGGGGGGDGFGFGGFGGFGGGGGGGGGGGGGGGGGGGGGGGFGGGGGGGGGGGGGGGGGG8FFGGGGGFFGGGGGGGGGGGGFGGGGGDGGGGGG:@CEGGFGFEGFGGGGAFAEFGGGGGGGGGGGGGCFEEGGCGGGFGGGEGGEGCGCGGGGGE@:>CEGGGGGGGGGGDEGGFFG>B9EGGGCEFGGFGEEEGGFG=CE*<@9CEGGGGDGG5CGGC3<<
@M03364:276:000000000-BLYN8:1:1101:4493:5972 1:N:0:1
ACTCCTACGGGAGGCAGCAGTGGGGAATATTGGACAATGGGCGAAAGCCTGATCCAGCCATGCCGCGTGTGTGAAGAAGGCCTTTTGGTTGTAAAGCACTTTAAGCGAGGAGGAGGCTACCGAGATTAATACTCTTGGATAGTGGACGTTACTCGCAGAATAAGCACCGGCTAACTCTGTGCCAGCAGCCGCGGTAATACAGAGGGTGCGAGCGTTAATCGGATTTACTGGGCGTAAAGCGTGC
+
GGGGGGGGGGGGGGGGGGGGGGGGGGGGGGGGGGGGGGGGGGGGGGGGGGGGGGGGGGGGGGGGGGGGGGGGGGGGGGGGGGGGGGGGGGGGGGFGGGGGGGGGGGGGGGGGGGGGGGGGFGGGGGGGGGGGGGGFFFFGGGGGGGGGGGGGGAEGEGGFGGGGGGGGGGGFGGG;CGGGGGFGGGGGGGGDGGGGGGGFCEFFGGGGGEEECGGEGFGGGGEEEFGG?7FC<DG5CCFCDGG3
@M03364:276:000000000-BLYN8:1:1101:16127:5992 1:N:0:1
ACTCCTACGGGAGGCAGCAGTGGGGAATATTGCACAATGGGCGCAAGCCTGATGCAGCCATGCCGCGTGTATGAAGAAGGCCTTCGGGTTGTAAAGTACTTTCAGCGAGGAGGAAGGCGTTGTGGTTAATAACCGCAACGATTGACGTTACTCGCAGAAGAAGCACCGGCTAACTCCGTGCCAGCAGCCGCGGTAATACGGAGGGTGCAAGCGTTAATCGGAATTACTGGGCGTAAAGCGCACG
+
GGGGGGGGGGGGGGGGGGGGGGGGGGGGGGGGGGGGGGGGGGGEGGGGFGFGGGGGGGCFFFGGGGG@FCFGGGGGGGGGCGGGGGGGFGGGGGGGGGGGFGGGG9FGGGGGGGFFGGGFCF=FCAFGGFFGFFFGCGGFG>DGFFC@BEGAGFGGGGCGGCGGGGCFEDGDGGFCCEFFEFGFFGEFCEGGGG>CGGGFEDEGGGEEFGGFE/;ECCCCC;CC+A?FGGGGDDCGCD7CC39<
@M03364:276:000000000-BLYN8:1:1101:22002:5995 1:N:0:1
ACTCCTACGGGAGGCAGCAGTGGGGAATATTGCACAATGGGCGCAAGCCTGATGCAGCCATGCCGCGTGTATGAAGAAGGCCTTCGGGTTGTAAAGTACTTTCAGCGAGGAGGAAGGCATTAAGGTTAATAACCTTGGTGATTGACGTTACTCGCAGAAGAAGCACCGGCTAACTCCGTGCCAGCAGCCGCGGTAATACGGAGGGTGCAAGCGTTAATCGGAATTACTGGGCGTAAAGCGCACG
+
GGGGGGGGGGGGGGGDGGFGGGGGGGGGGGFGFCFGGGGGGGGFGGGGGCEFGGGGGGGGGGGGGGGGGEGGGGGGGGFGFGGGFFGGFCFGFFGGGDFGCDEEGFGEFGFGGGFGGGGFFFGGGGFGGGGGFFGGFG?FCF?FFGGFGGDGGEFFGCFGFFGDF75@FEEFGFFGGGGGGFGGGGFGEEDCECEE+CFBE8EEGGGGGFGGGG8ECFGGGGGGGGG+<CFEDDEEFGCDDDGD
@M03364:276:000000000-BLYN8:1:1101:17776:6002 1:N:0:1
ACTCCTACGGGAGGCAGCAGTGGGGAATATTGCACAATGGGCGCAAGCCTGATGCAGCCATGCCGCGTGTATGAAGAAGGCCTTCGGGTTGTAAAGTACTTTCAGCGAGGAGGAAGGGGATGTGGTTAATAACCGCATTCATTGACGTTACTCGCAGAAGAAGCACCGGCTAACTCCGTGCCAGCAGCCGCGGTAATACGGAGGGTGCAAGCGTTAATCGGAATTACTGGGCGTAAAGCGCACG
+
GGGGGGGFGGGGGGGGGGGGFDGGGGGGGGGGGGGGGFGGGGECEGGGGFFGGGGGGGGGFFGDF7F>CBFFGGGGGGFGFGGFGGGGFDG:EFGEFFGGGGGGGDFFGGGGGFFFGGE+4?BFFDFFGFFFGFGE7+CFGFCFFGFFGGGFGG7FGGGGGGFGGG@CFEEGGFE@:EEFGBFGGGFCFEEEGGEEGGCFGGEGGEEGGGGGGEGGGGGGGDGGGGGGGFC:DCEECGGDCGC<
@M03364:276:000000000-BLYN8:1:1101:14368:6006 1:N:0:1
ACTCCTACGGGAGGCAGCAGTGAGGAATATTGGTCAATGGAGGCAACTCTGAACCAGCCATGCCGCGTGCAGGATGACGGTCCTATGGATTGTAAACTGCTTTTGTACGGGAAGAAAAAAAGTTACGTGTAATTTATTGACGGTACCGTAAGAATAAGGATCGGCTAACTCCGTGCCAGCAGCCGCGGTAATACGGAGGATCCGAGCGTTATCCGGATTTATTGGGTTTAAAGGGTGCGTAGGG
+
GGGGGGGGGGGGGGGGGGGGGGGGGGGGGGGGGEGGGGGGGGGGGGGGGGGGGGGGGGGGGGGGGGGGGGGGGGGGGGGGFCFGGFFFFGGGFGGGGGGGGGGGFGGGGGGGGGGGGGGGGGGGGDFEFFGGFFGGGGGGGGGGGGGGGGDFDDFGGGGGDFFGGGGGGGGFGGGGGGGGGGGGGGGGG5BBFFGGGGGE??FCEGGGGCEGGGGGGC=CGGDCFGCEGGGGGGGGGGGDGGG*
@M03364:276:000000000-BLYN8:1:1101:11404:6009 1:N:0:1
ACTCCTACGGGAGGCAGCAGTAGGGAATCTTCGGCAATGGACGAAAGTCTGACCGAGCAACGCCGCGTGAGTGAAGAAGGTTTTCGGATCGTAAAACTCTGTTGTTAGAGAAGAACAAGGACGTTAGTAACTGAACGTCCCCTGACGGTATCTAACCAGAAAGCCACGGCTAACTACGTGCCAGCAGCCGCGGTAATACGTAGGTGGCAAGCGTTGTCCGGATTTATTGGGCGTAAAGCGAGCG
+
GGGGGGGGGGGGGGGGGGGGGGGGGGGGGGGGGGGGGGGGGGGGGGGFFGGGGGGGGGGGGGGGGGGFF:FGFGGGGGGGGGGGGGGGGGGGGGGGGGGGGGGGGGGFGGGGGGDGDGFFGFFFGGGFGGGCGGGGGGGGGGGGGGGGGGGGGGGGGGGGGGGGFGGGGGGGGGGGGGGGGCFGGGGGGGEGGGGGGGGGC9CEGGGGGGGGGCGGGGGGEE=*<FFFGGGFDGGCGGGGGGGG
@M03364:276:000000000-BLYN8:1:1101:17610:6012 1:N:0:1
ACTCCTACGGGAGGCAGCAGTAGGGAATCTTCGGCAATGGACGAAAGTCTGACCGAGCAACGCCGCGTGAGTGAAGAAGGTTTTCGGATCGTAAAACTCTGTTGTTAGAGAAGAACATGGGTGAGAGTAACTGTTCACCCCTTGACGGTATCTAACCAGAAAGCCACGGCTAACTACGTGCCAGCAGCCGCGGTAATACGTAGGTGGCAAGCGTTGTCCGGATTTATTGGGCGTAAAGCGAGCG
+
GGGGGGGGGGGGGGGGGGGGGGGGGGGGGGGGGGGGGGGGGGGGGGFCFGGGGGGGGGGGGGGGGGGEGGGFGGGGGGGGFF?FGFGGGEFFFGGGGGGGGGGGGGGGGGGGGGGGGGGGGDFFGGGGGGGGEGGGFGGGGGGGGGGGGGGGGGGGGGGGGGGG7DFGGGGGGGGGGGGGGGGGGGGG@CEGGGCBEGGGFGGECGFGG9CGGB;EG?CEG8*/2<<CFGGGGCEEGGFGGGCC
@M03364:276:000000000-BLYN8:1:1101:19215:6019 1:N:0:1
ACTCCTACGGGAGGCAGCAGTGGGGAATCTTGGACAATGGGCGCAAGCCTGATCCAGCAATGCCGCGTGCGTGAAGAAGGCCTTCGGGTTGTAAAGCGCTTTTGTCAGGGAGCAAATCCTTGTGGCTAATACCCACCGGGGATGAGAGTACCTGAAGAATAAGGACCGGCTAACTACGTGCCAGCAGCCGCGGTAATACGTAGGGTCCAAGCGTTAATCGGAATTACTGGGCGTAAAGCGTGCG
+
GGGGGGGGGGGGGGGGGGGGGGGGGGGGGGGGGGGGGGGGGGGGGGGGGGGGFGGGGGGGGGGGGGGGGGGGGGGGGGGGGGG,EFGGFFFGGGGGGGGFGGDFFFCFGGGGGGGGGGGGGGGGGGCGGGGGGGGGGGGGGCCGGGGGGG<CBFFGGGGGGGGGGFDFGGGGGGGGGGGGFFGGGGGGGGGGGGDGGGGFGFGGGGFGGFGGGECGGGGGGCEGFGGGFGGGGGGGGG=DGGDD
@M03364:276:000000000-BLYN8:1:1101:10435:6023 1:N:0:1
ACTCCTACGGGAGGCAGCAGTGGGGAATCTTGGACAATGGGCGCAAGCCTGATCCAGCAATGCCGCGTGCGTGAAGAAGGCCTTCGGGTTGTAAAGCGCTTTTGTCAGGGAGCAAATCCTTGTGGCTAATACCCACCGGGGATGAGAGTACCTGAAGAATAAGGACCGGCTAACTACGTGCCAGCAGCCGCGGTAATACGTAGGGTCCAAGCGTTAATCGGAATTACTGGGCGTAAAGCGTGCG
+
GGGGGGGGGGDGGGGGGGFGGGGGGGGGGGGGGGGGGGGGGFFEGGGGGGGGGGGGGGCFGGGGGGGGGGG?FGGGGGGGFFGGGGGGFEGGGFGGFEEGGGFFFFGGGGGGEFGGFEGFGGGGGGGGGGGGFFGGGFGGGC+@7FFGGGGFCFGGGGDFGCCFGG:FFC:FGG?B<C2<@CCF@BCFCE5EG*=8;3?CCFFGGFG5CFEFCE88FFG5C=8=E7CFGGFGGD7C*:737>1>
@M03364:276:000000000-BLYN8:1:1101:13088:6024 1:N:0:1
ACTCCTACGGGAGGCAGCAGTAGGGAATCTTCGGCAATGGACGAAAGTCTGACCGAGCAACGCCGCGTGAGTGAAGAAGGTTTTCGGATCGTAAAACTCTGTTGTTAGAGAAGAACAAGGACGTAAGTAACTGTGCGTCCCCTGACGGTATCTAACCAGAAAGCCACGGCTAACTACGTGCCAGCAGCCGCGGTAATACGTAGGTGGCAAGCGTTGTCCGGATTTATTGGGCGTAAAGCGAGCG
+
GGGGGGGGGGGGGGGGGGGGGDGGGFGG9FFFECFGEGGG9,@FFDFCFEFF,ECEGGEGGGGEGGG=FCGCFGGEEAFEBCFGGFG?+CBFGGG?FGFGFGGD=8EFEFGEGGGGGFFFF>@FF8BF9FE9FFFD@CF@FG<>A7@@FFGGGCFFCFFGFFC7F@FGEGDECFF6,>FF:=BCF8:7;EEECC88?C+B::BE<CC69C@*=1;CE7<CC/2:<0<9<EF5DC=EG>*19715
@M03364:276:000000000-BLYN8:1:1101:14980:6042 1:N:0:1
ACTCCTACGGGAGGCAGCAGTAGGGAATCTTCGGCAATGGACGAAAGTCTGACCGAGCAACGCCGCGTGAGTGAAGAAGGTTTTCGGATCGTAAAACTCTGTTGTTAGAGAAGAACAAGGACGTTAGTAACTGAACGTCCCCTGACGGTATCTAACCAGAAAGCCACGGCTAACTACGTGCCAGCAGCCGCGGTAATACGTAGGTGGCAAGCGTTGTCCGGATTTATTGGGCGTAAAGCGAGCG
+
GGGGGGGGGGGGGGGGGGGGGGGGGGGGGGGGGGGGDGEFGGGGGGGFGGGGFGGGGGGGGGGGGGG=FBFFGGGGGGGGEFFGGGGGGEFGGGGGGGGGGGGGBFFGGGGGGGGGGGFGGGE>FGGGGF9FFFGFFDECFFGGGGGGGGGGGEFGGGGGFGGGGGGGDEFGGGGGGGFFFGFGFGGGGG5CCCGDGGGG<C;C<EG>CEG5:*8CECFG7**/<0+<?EG5C/>EFGGG<C<5
@M03364:276:000000000-BLYN8:1:1101:8389:6090 1:N:0:1
ACTCCTACGGGAGGCAGCAGTGGGGAATATTGGACAATGGGCGAAAGCCTGATCCAGCCATGCCGCGTGTGTGAAGAAGGTCTTCGGATTGTAAAGCACTTTAAGTTGGGAGGAAGGGCAGTAAGCGAATACCTTGCTGTTTTGACGTTACCGACAGAATAAGCACCGGCTAACTACGTGCCAGCAGCCGCGGTAATACGTAGGGTGCAAGCGTTAATCGGAATTACTGGGCGTAAAGCGTG
+
GGFFGGGGGGGGGGGGGGFGGGGGGGGGGGGGGGGGGGGGGGGGGGGGGGGGGGGGGFGGGGGGGEGGGFGGGCGGGGGGGGGFEFGGGGFGGGGE9FG8F?DFG?9EFG<FGGFGGGGGGFGGGGEGGDFFGFGFGFFGFGEGGGGGFCCFGDCEGGCECFFGGFFGGGGG7<FGBEGGGGGGGGGFGEEGGEEEFBCGFCFGGFGC6EECC;CG=CGFGDEE@77CCFF599C5CC*>CD
@M03364:276:000000000-BLYN8:1:1101:18222:6099 1:N:0:1
ACTCCTACGGGAGGCAGCAGTGGGGAATATTGCACAATGGGCGCAAGCCTGATGCAGCCATGCCGCGTGTATGAAGAAGGCCTTCGGGTTGTAAAGTACTTTCAGCGAGGAGGAAGGCGTTGTGGTTAATAACCGCAGCGATTGACGTTACTCGCAGAAGAAGCACCGGCTAACTCCGTGCCAGCAGCCGCGGTAATACGGAGGGTGCAAGCGTTAATCGGAATTACTGGGCGTAAAGCGTGCG
+
GGGGGGGGGGGGGGGGGGGGGGGGGGGGGGGGGGGFGGGGGGGDGGGFGGFGGGGGGGGGGGGGGFGGGFFGGGGGGFGGGGGGGGGGFEGGGGGGAFGGGGGFGGGEGGGGGGGGGFG=FGGGGGGGGGFGGGGGGGGCFFCFGGGEGGGGFF7FEGGGFGGCGGGGGFGGGGGFGGFGGGFGGGGGCGDGGCGEF?EGGDGGGEGGGGGCEEEGGGGF:CG=FCE7FFGGGGGGGGFDDGGD
@M03364:276:000000000-BLYN8:1:1101:18545:6101 1:N:0:1
ACTCCTACGGGAGGCAGCAGTAGGGAATCTTCGGCAATGGGCGAAAGTCTGACCGAGCAACGCCGCGTGAGTGAAGAAGGTTTTCGGATCGTAAAACTCTGTTGTTAGAGAAGAACAAGGACGTTAGTAACTGAACGTCCCCTGACGGTATCTAACCAGAAAGCCACGGCTAACTACGTGCCAGCAGCCGCGGTAATACGTAGGTGGCAAGCGTTGTCCGGATTTATTGGGCGTAAAGCGAGCG
+
GGGGGGGGGGGGGGGGGGGGGGGGGGGGGGGGGGGGGGGG8FGGGGFCFGFGGGGFFFGGGGGGGGG8FFFFGGGGGGGGDFGGGGGGDGFEGGGGGGGGGGGGGGGGFFFFGGGGGGGGGGGCFFGGGGGFGGGGGGGGGGGGGGGGGGGGGGGGGGGGGGGGFGGGGDEGGGGGGGGGGGGGGGGGGGGGGEGGGGGGCGFE?CC6FGGGGG5EEGFGG5E5CEGGGGGGGDGGCGGGGGGD
@M03364:276:000000000-BLYN8:1:1101:15553:6105 1:N:0:1
ACTCCTACGGGAGGCAGCAGTGGGGAATATTGGACAATGGGCGAAAGCCTGATCCAGCCATGCCGCGTGTGTGAAGAAGGTCTTCGGATTGTAAAGCACTTGAAGGTGGGAGGAAGGGCAGTAACTTAATACGTTGCTGCTTTGACGTTACCGACAGAATAAGCACCGGCTAACTTCGTGCCAGCAGCCGCGGTAATACGAAGGGTGCAAGCGTTAATCGGAATTACTGGGCGTAAAGCGCGCG
+
FFGGGGGGGGGCGGGGGG<FEGGGGCFGGGGDFFGGGEE@EGEEFGGFGDEFFFCFFCFGGFFFG@CGGEGGGGGGECFGFGGGGGGDG7CFFGGGAEF8B,ECF,BBAFFFGGCFFG77FFFGGGGGGGGGGGGGGDFDFFFFGCFFFFEDFFCFGGGGGFGGGGFFFCFBFGGGCCCCFCC>DEFGCGGGGGEG?F9CCBEEGGGGGGF5C3==CFGG5CGGGGF?+<8CDDE55D=9CDDG
@M03364:276:000000000-BLYN8:1:1101:23829:6148 1:N:0:1
ACTCCTACGGGAGGCAGCAGTGGGGAATATTGCACAATGGGCGCAAGCCTGATGCAGCCATGCCGCGTGTATGAAGAAGGCCTTCGGGTTGTAAAGTACTTTCAGCGAGGAGGAAGGCGTTGTGGTTAATAACCGCAGCGATTGACGTTACTCGCAGAAGAAGCACCGGCTAACTCCGTGCCAGCAGCCGCGGTAATACGGAGGGTGCAAGCGTTAATCGGAATTACTGGGCGTAAAGCGCACG
+
GGGGGGFGGGGGGGGGGGGGGGGGGGGGGGGFGGGGGGGGGGGGGGGGGGGGGGGGGGGGGGGGGGGGGGGGGGGGGGGGGGGGGFGGGDGGGFGGFGGGFDGGGGGCGGGGGDGGGGDGGGGGCFCFFDFGFGGGGGGGGGGGGGG7FGGGGGGGGGGGGGGGGGGGGGGGGGGGGGGGGGGGGGGGGGGGGGGGEGGGCEEGGGCCGGGGGGGGGGGGGEGGGGGGGGGGGGDGGGGGGGG5
@M03364:276:000000000-BLYN8:1:1101:25804:6176 1:N:0:1
ACTCCTACGGGAGGCAGCAGTGGGGAATATTGCACAATGGGCGCAAGCCTGATGCAGCCATGCCGCGTGTGTGAAGAAGGCCTTCGGGTTGTAAAGCACTTTCAGCGAGGAGGAAGGTGGTGAGCTTAATACGTTCATCAATTGACGTTACTCGCAGAAGAAGCACCGGCTAACTCCGTGCCAGCAGCCGCGGTAATACGTAGGTGGCAAGCGTTGTCCGGATTTATTGGGCGTAAAGCGAGCG
+
GGGGGGGGGGGGGGGGGGGGFFGGDGGGGDFGCF?FFGGGGGGGGGGGFGGGGFGGGGG?FFGGEGGBFFCEGGGGGGDCFGGFGGDGEEFFCDGGGFGFGCFGGFG:CF:FFEFGGGGGGGGGF<FFFGGGGDFFFDGFFGFGGGGGGGGGGEF>C>FFGGDGGGFCGFGGGGGGGD:CEFFGGGGDFEG>BCECFFCEBCCGGGGGGGGF==?CECCEGC5CFFDFGGF57755CCGC:)59
@M03364:276:000000000-BLYN8:1:1101:11233:6177 1:N:0:1
ACTCCTACGGGAGGCAGCAGTAGGGAATCTTCGGCAATGGACGAAAGTCTGACCGAGCAACGCCGCGTGAGTGAAGAAGGTTTTCGGATCGTAAAACTCTGTTGTTAGAGAAGAACAAGGACGTTAGTAACTGAACGTCCCCTGACGGTATCTAACCAGAAAGCCACGGCTAACTACGTGCCAGCAGCCGCGGTAATACGTAGGTGGCAAGCGTTGTCCGGATTTATTGGGCGTAAAGCGAGCG
+
GGGGGGGGGGGGGGGGGGGGGGGGGGGGGGGGGGGGGGGGGGGGGGGGGGGGGGGGGGGGGGGGGGGGGGGGGGGGGGGGGGGGGGGGGGGGGGGGGGGGGGGGGGFGGFGGGGGGGGFGGGGGGGGGDGGGGGGGGGGGGGGGFGGGGGGGGGGGGGGGGGGGGGGGGGGGGGGGGGGGGGGGFFGGGGGGGGGEGGGGGGGGGGGGGGGGEEGGGGGGG=EEFGGGGGGCGGDEGGGGGGGD
@M03364:276:000000000-BLYN8:1:1101:11884:6199 1:N:0:1
ACTCCTACGGGAGGCAGCAGTAGGGAATCTTCGGCAATGGACGAAAGTCTGACCGAGCAACGCCGCGTGAGTGAAGAAGGTTTTCGGATCGTAAAACTCTGTTGGTAGAGAAGAACGTTGGTGAGAGTGGAAAGCTCATCAAGTGACGGTAACTACCCAGAAAGGGACGGCTAACTACGTGCCAGCAGCCGCGGTAATACGTAGGTCCCGAGCGTTGTCCGGATTTATTGGGCGTAAAGCGAGC
+
GGGGGGGGGGGGGGGGGGGGGGGGGGGGGGGGGFGGGGGGGGGGGGGGGGGGGGGGGGGGGGGGGGGGGGGGGGGGGGGGGGGGGGGGGGGGGGGGGGGGGGGGGGGGGGGGGGGGGFGGGGGGGGGGGFFGGGFFF9FGGGGGGGGGGGGGGGGGGGGGGGGGFGGGGGGGGGGGECGGGGGGGGGGGGGGGGGGGG?;FFGGGGFGGGGGGGEG5CFGGGDCGFGGGGGGGGGGGGG*>CD)
@M03364:276:000000000-BLYN8:1:1101:26817:6200 1:N:0:1
ACTCCTACGGGAGGCAGCAGTGGGGAATATTGCACAATGGGCGCAAGCCTGATGCAGCCATGCCGCGTGTATGAAGAAGGCCTTCGGGTTGTAAAGTACTTTCAGCGAGGAGGAAGGTGTTGTGGTTAATAACCGCAGCAATTGACGTTACTCGCAGAAGAAGCACCGGCTAACTCCGTGCCAGCAGCCGCGGTAATACGGAGGGGGCAAGCGTTAATCGGAATTACTGGGCGTAAAGCGCACG
+
GGGFGGGGGD+FCCFCGGGGGGFGGGGGDGGGGGGGG9CFGGGGGGGG7FGFGGGGGCFFAEF8F@FGGGFGGGGGGGGGGFD=FFGGGGGGGDGGGGGGGGGGGFG@FGFFGGFEE<FFGFFEGFFGFGFGGGG>@7EGGGGGFGGGGGGGG+:>FEGCDDGGCFCFGGGGGGGC:C7*=FGGGGFFFGGGGGGGGFFCCEGGG58EGGGGGGDE5EE5:CCGGFFGFGGCGDE5FFGD)35)
@M03364:276:000000000-BLYN8:1:1101:5534:6220 1:N:0:1
ACTCCTACGGGAGGCAGCAGTGGGGAATTTTGGACAATGGGCGAAAGCCTGATCCAGCAATGCCGCGTGCAGGATGAAGGCCTTCGGGTTGTAAACTGCTTTTGTACGGAACGAAAAGCTTCGGGTTAATACCCTGGAGTCATGACGGTACCCAAAGAATAAGCACCGGCTAACTTCGGGCCAGCAGCCGCGGTAATACGAAGGGTGCAAGCGTTACTCGGAATTACTGGGCGTAAAGCGTGCG
+
GGGGGGGGGGGGGGGGGGGGGGGGGGGGGGGGG?EGGGGGGFGGDGGGFFGGGGGGGGGGGGGGGGGGGGGGGGGGGFGGCEGGGGGFGGGGGGGGGGGGDGFFGGFGEFFDG@CEFGG9EEGEGFEGDDGEBFCFFCDFFGFGGFCEGCEGGGG?FGCFFFFG:F7FEEGGGFFF9>1*>CECGC8C,BCGCEGG?FFFG>CEEGG5BFCCGGG=CFCGD5/:+37A+<EFDGEDGC01>79C
@M03364:276:000000000-BLYN8:1:1101:9518:6220 1:N:0:1
ACTCCTACGGGAGGCAGCAGTAGGGAATCTTCGGCAATGGACGAAAGTCTGACCGAGCAACGCCGCGTGAGTGAAGAAGGTTTTCGGATCGTAAAACTCTGTTGTTAGAGAAGAACGTTGGTGAGAGTGGAAAGCTCATCAAGTGACGGTAACTACCCAGAAAGGGACGGCTAACTACGTGCCAGCAGCCGCGGTAATACGTAGGTCCCGAGCGTTGTCCGGATTTATTGGGCGTAAAGCGAGC
+
GGGGGGGGGGGGGGGGGGGGGGGGGGGGGGGGGGGGGGGGGGGGGGGGGGGGGGGGGGGGGGGGGGGGGGGGGGGGGGGGFGGGGGGGGGGGGGGGGGGGGGGGGGGGGGGGGGGGEFGGGGGGGGGGGGGGGGGGGGGGFGGGGGGGGGGGGGGGGGGGGGGGGGGGGGGGGGGGGGGGGGGGGGGGGGGGGGGDGGGGGGGGGGGFFGGGGGEGGGGGGGDCEFGGGGGGGGGGGGGGGD3)
@M03364:276:000000000-BLYN8:1:1101:10732:6232 1:N:0:1
ACTCCTACGGGAGGCAGCAGTAAGGAATATTGGTCAATGGAGGGAACTCTGAACCAGCCATGCCGCGTGCAGGAAGACGGCCCTCTGGGTTGTAAACTGCTTTTATTCGGGAATAAACCTTGCTACGTGTAGCAAGCTGAATGTACCGAAGGAATAAGGATCGGCTAACTCCGTGCCAGCAGCCGCGGTAATACGGAGGATCCAAGCGTTATCCGGATTTATTGGGTTTAAAGGGTGCGTAGGG
+
GGGGGGGGGGGGGGGGGGGGGGGGGGGGGGGGGGGGGGGGFGGGGFFGGGGGGGGGGGGGGGGGGGGGGGGGGGGGGGGGGGGGGGGGGFGGGGGGGGDFGGGGGGGGGGE7FGGGGGGGGGGGGGGGGGGGGGGGGGGFGGFGGGGGFEEDFCFGGGGGGGGEGFGFGAFGGGGGGFGGCGG@CEGGGGGG@FCCG>EGGGFGGGGGGDGD7EGEEGDFGGGFGG:EGGG7:FGC9DDD<DD*
@M03364:276:000000000-BLYN8:1:1101:13704:6234 1:N:0:1
ACTCCTACGGGAGGCAGCAGTGAGGAATATTGGACAATGGGCGCAAGCCTGATCCAGCCATGCCGCGTGCAGGATGACGGTCCTATGGATTGTAAACTGCTTTTGTACGAGAAGAAACACTGCTTCGTGAAGCAGCTTGACGGTATCGTAAGAATAAGGATCGGCTAACTCCGTGCCAGCAGCCGCGGTAATACGGAGGATCCAAGCGTTATCCGGAATCATTGGGTTTAAAGGGTCCGTAGGC
+
GGGGGGGGGGGGGGGGGGGGGGGGGGGGGGGGGFGGGGGGGGGGGGGGGGGGGGGGGGGGGGGGGGGGGGGGGGGGGGGGGGGGGGGGGGGGGGGGGGGGGGGGGGGFF@FGGGGGGGGGGGGGGGGGGGGGGGGGGGGGGGGGGGGGGGGGGGGGGGGGGGGFEGEGGGGGGGGGGGGGGGGGGGGGGGGGGGGGGGGGGGGGGGGGGGGGGGGGEGFGGGGGGFCGGFGCFGGGGFDGGGD*
@M03364:276:000000000-BLYN8:1:1101:23113:6244 1:N:0:1
ACTCCTACGGGAGGCAGCAGTAGGGAATCTTCGGCAATGGACGAAAGTCTGACCGAGCAACGCCGCGTGAGTGAAGAAGGTTTTCGGATCGTAAAACTCTGTTGTTAGAGAAGAACAAGGACGTTAGTAACTGAACGTCCCCTGACGGTATCTAACCAGAAAGCCACGGCTAACTACGTGCCAGCAGCCGCGGTAATACGTAGGTGGCAAGCGTTGTCCGGATTTATTGGCGTAAAGCGAGCGC
+
GGGGGGGGGGGGGGGGGGGGGGDGGGGGGGGGCFFGGGFGGGGGGGGGGGGFGGDGGGFGGGGGGDGF@FGGGFGGG8FGGG,BFGFGGGGGGGGGGGGDEFGGGGFFFGGGGGGGGGFFGGGG?DGGGFFGDAFEFGGECFGFDFDEGFB9FFFGGGDFDFCFGGGG7C@EEFGFG>BCFGFGGGGGGGGDGGGCFFCFFEFEGGDEGFCCC=EEGGG5EEDC<CCCA6ECCDGGGGGGGD))
@M03364:276:000000000-BLYN8:1:1101:19031:6246 1:N:0:1
ACTCCTACGGGAGGCAGCAGTGGGGAATATTGCACAATGGGCGCAAGCCTGATGCAGCCATGCCGCGTGTATGAAGACGGCCTTCGGGTTGTAAAGTACTTTCAGCGAGGAGGAAGGCATTAAGGTTAATAACCTTAGTGATTGACGTTACTCGCAGAAGAAGCACCGGCTAACTCCGTGCCAGCAGCCGCGGTAATACGGAGGGTGCAAGCGTTAATCGGAATTACTGGGCGTAAAGCGCACG
+
GGGGGGGGGGEGGGGEGFFGGFDCEBEG@EGGFGGGGGGFGGEG@:FGGCFGGFFFGFGGGGGGGDEGDFEFC?FFG8FEGCFGGFCC,BFGDFFFGG9FFCCGGGG7BF+BCGFFEGCFFGGGGGGGFF9CFGGGGGFDFFDDD<FC7FFAFCCGGGGF7@AE77FG@FCFGGCC:>DFGFFE7@CCFE5:*:5BCFCFC1CDEEE86@7CE:8C5?GGCC8>F7+<:EAE3/:5CD*7CD3/
@M03364:276:000000000-BLYN8:1:1101:15522:6252 1:N:0:1
ACTCCTACGGGAGGCAGCAGTAGGGAATCTTCGGCAATGGACGAAAGTCTGACCGAGCAACGCCGCGTGAGTGAAGAAGGTTTTCGGATCGTAAAACTCTGTTGTTAGAGAAGAACAAGGACGTTAGTAACTGAACGTCCCCTGACGGTATCTAACCAGAAAGCCACGGCTAACTACGTGCCAGCAGCCGCGGTAATACGTAGGTGGCAAGCGTTGTCCGGATTTATTGGGCGTAAAGCGAGCG
+
GGGGGGGGGGGGGGGGGGGGGGGGGGGGGGGGGGGGGGGGCFGGGGGGGGGGGGGGGGGGGGGGGGGGGGGGGGGGGGGGGGGGGGGGGGGGGGGGGGGGGGGGGGGGGGGGGGGGGGGGGGGGGGGGGGGGGGGGGGGFGGGGGGGGGGGGGGGGGGGGGGGGGGGGGGGGGGGGGGFFGGFCCGGGGGGGGGGEF93CFGGGGGGGGGGFDGGGGGGGGEEECCGGFGGGGGGGGGGDGCD9
@M03364:276:000000000-BLYN8:1:1101:22984:6255 1:N:0:1
ACTCCTACGGGAGGCAGCAGTGGGGAATATTGCACAATGGGCGCAAGCCTGATGCAGCCATGCCGCGTGTGTGAAGAAGGCCTTCGGGTTGTAAAGCACTTTCAGCGAGGAGGAAGGTGGTGAACTTAATACGTTCATCAATTGACGTTACTCGCAGAAGAAGCACCGGCTAACTCCGTGCCAGCAGCCGCGGTAATACAGAGGGTGCAAGCGTTAATCGGAATTACTGGGCGTAAAGCGCACG
+
GGGGGGFGG>FGCFGEFGFFGGGGGGGGGGGGGEGFGGFFGGGGGGGGGCFDFGGDG?FGGGGGGGDGEFFE8FDFGGGGFCF@FCGDCCFGGDEE9?EEEFGGGEC@FDDGGEGGFGGGC798FFFGFGAFG8DFFGGGGGGFDFGGGGEEFGDCCC>FGCFGGGCFGGGGGGGGGGGGGGGGGGGGF8:BECGGGG?;BCGF*=CCC9+:ECECF?FFGGEC?9+:+?C:C9>5CF=DDCD)
@M03364:276:000000000-BLYN8:1:1101:27313:6255 1:N:0:1
ACTCCTACGGGAGGCAGCAGTGGGGAATTTTGGACAATGGGCGAAAGCCTGATCCAGCAATGCCGCGTGCAGGATGAAGGCCTTCGGGTTGTAAACTGCTTTTGTACGGAACGAAAAGCTTCTGGTTAATACCTGGGTGTCATGACGGTACCGTAAGAATAAGCACCGGCTAACTACGTGCCAGCAGCCGCGGTAATACGTAGGGTGCAAGCGTTACTCGGAATTACTGGGCGTAAAGCGTGCG
+
EFGGGGGGGGGGEGGGGGGGGDGGGGGG@FGFGGGGGGGGEFGGGGGGGGGGGGGGGG8FEGGGGGGGD7,,CF=FFGAFCC<CFGGDF@EGGGG9??FGFFAEF,5F@+?+BCFE:EC9??ECA5CFGGGG8<B,+36@,,CFEGG:FFGGD<+@<CFGGGGFGCGGGGGGGGG9?>FGG@@FCGGGGGGGGGGGFCED:E8E72BEGGFGGGGD5EGGGGEGGGGGGGGGGGEDGGGG*553
@M03364:276:000000000-BLYN8:1:1101:15813:6266 1:N:0:1
ACTCCTACGGGAGGCAGCAGTGGGGAATATTGGACAATGGGCGGAAGCCTGATCCAGCCATGCCGCGTGTGTGAAGAAGGCCTTTTGGTTGTAAAGCACTTTAAGCGAGGAGGAGGCTACTAGTACTAATACTACTGGATAGTGGACGTTACTCGCAGAATAAGCACCGGCTAACTCTGTGCCAGCAGCCGCGGTAATACAGAGGGTGCGAGCGTTAATCGGATTTACTGGGCGTAAAGCGTGC
+
GGGGGGGGGGGGDGGGGGGGGGGGGEGGCFGGGFGFEGGFGGGGGGGGGGGGGGGGGGGGGGGGGGGGGGGGGGFF<FGGGGFGGGGGGGGGGGGGG?FGGGGGGGGDGGEGGFGGGGGGFGGGGGGDEFGGGGGGGGDAADGGF?EGGGGGGGGGGGCFGGFGGGGGDGGGGGFGGGGGFFGGGGGGGGGGGGG@CFGGGGCGGGGGGGGCEC=EGEFGGGGGGGGGGGGFD<CC5<CGGGG5
@M03364:276:000000000-BLYN8:1:1101:15363:6270 1:N:0:1
ACTCCTACGGGAGGCAGCAGTGGGGAATCTTGGACAATGGGCGCAAGCCTGATCCAGCAATGCCGCGTGCGTGAAGAAGGCCTTCGGGTTGTAAAGCGCTTTTGTCAGGGAGCAAATCCTTGTGGCTAATACCCACCGGGGATGAGAGTACCTGAAGAATAAGGACCGGCTAACTACGTGCCAGCAGCCGCGGTAATACGTAGGGTCCAAGCGTTAATCGGAATTACTGGGCGTAAAGCGTGCG
+
GGGGGGGGGGGGGGGGGGGGGGGGGGGGGGGGGGGGGGGGGGGGGGGGGGGGGGGGGGGGGGGGGGGGGGGGGGGGGGGGGGGGGGGGGGGGGGGGGGGGGGGGGGGGFGGGGGGGFGGGGGGGGGGGGGGGGFGGGGGGGGDGF?FGGFFFFGGFGGGGGGGGGGGGGGGGGGGGGGGGGGFFGGGGGGGGGGGGGGGGGFGGGGGGGGGCEGGEFGGGGGGGGF7@FGGFGGGDCF7CDGG<
@M03364:276:000000000-BLYN8:1:1101:6513:6271 1:N:0:1
ACTCCTACGGGAGGCAGCAGTAGGGAATCTTCGGCAATGGACGAAAGTCTGACCGAGCAACGCCGCGTGAGTGAAGAAGGTTTTCGGATCGTAAAACTCTGTTGGTAGAGAAGAACGTTGGTGAGAGTGGAAAGCTCATCAAGTGACGGTAACTACCCAGAAAGGGACGGCTAACTACGTGCCAGCAGCCGCGGTAATACGTAGGTCCCGAGCGTTGTCCGGATTTATTGGGCGTAAAGCGAGC
+
GGGGGGGGGGGGGGGGGGGGGGGGGGGGGGFFGGGGGGGGGGGGGGGFGGGGGGGGGGGGGGGGGGGGGGGGGGGGGGGGGAFGGGGDFGGGGGGGGGGGGGGGGFGGFFGGGGGGGGFGGCFGGFFFGFGGGFG,FAAFGFGGGGGGCFGEGGCFGGCGGGFGGGGFGCFEGFCFFGGACGGGDGGCGGGGGGGGGGEGGEGGGGGGGGG88EEGGGGGDEC*;CFFFGGGCGG577:DD<D)
@M03364:276:000000000-BLYN8:1:1101:5416:6272 1:N:0:1
ACTCCTACGGGAGGCAGCAGTAGGGAATCTTCGGCAATGGACGAAAGTCTGACCGAGCAACGCCGCGTGAGTGAAGAAGGTTTTCGGATCGTAAAACTCTGTTGTTAGAGAAGAATAAGGATGAGAGTAGAATGTTCATCCCTTGACGGTATCTAACCAGAAAGCCACGGCTAACTACGTGCCAGCAGCCGCGGTAATACGTAGGTGGCAAGCGTTGTCCGGATTTATTGGGCGTAAAGCGAGC
+
GGGGGGGGGGGGGGGGGGGGGGGGGGGGGGGGGGGGGGGGGGGGGGGGGGGGGGGGGGGGGGGGGGGGGGGGGGGGGGGGGEGGGGGGGGGGFGGGGGGGGGGGGGGGGGGGGFGGGGGGGGGGFFGGFGGGGGGGGGGGDFGGGGGGGGGGFGGGGGGGGGGGGGGGGGGGGGGGGFCFGGGEGFGGGFGDGECCEGGGGGGGGFFGGGGGFCCE=EFGGGGGGGGFF?CFFGGGDCD:)7D)
@M03364:276:000000000-BLYN8:1:1101:14279:6273 1:N:0:1
ACTCCTACGGGAGGCAGCAGTGGGGAATATTGGACAATGGGGGGAACCCTGATCCAGCCATGCCGCGTGTGTGAAGAAGGCCTTATGGTTGTAAAGCACTTTAAGCGAGGAGGAGGAGCTCTTGGTTAATACCCAAGATGCTTGGACGTTACTCGCAGAATAAGCACCGGCTAACTCTGTGCCAGCAGCCGCGGTAATACAGAGGGTGCAAGCGTTAATCGGAATTACTGGGCGTAAAGCGCGC
+
GGGGGGGGGGGGGGGGGGGGGGGGGGGGGGGGGGGGGGGGGGGGGGGGGGGGGGGGGGGGGGGGGGGGGGGGGGGGGGGGGGGGGGGGGGGGGGGGCFGGGGGGGGGCFGCGGGGDFGGGGGGGGGGGGGGGDGGGGGGGGGGGGGGGGGGGGGGGGGGGGGGGGGGGGGGGGGGGGGGGGGGGGFGFGGGGGGGDEGFGGF?FGGGGGEGGGGGGGGGGFGGGGGF?FF?EGGGEGGGGDCD5
@M03364:276:000000000-BLYN8:1:1101:4012:6273 1:N:0:1
ACTCCTACGGGAGGCAGCAGTGGGGAATATTGGACAATGGGCGAAAGCCTGATCCAGCCATGCCGCGTGTGTGAAGAAGGTCTTCGGATTGTAAAGCACTTTAAGTTGGGAGGAAGGGCAGTAACTTAATACGTTGCTGCTTTGACGTTACCGACAGAATAAGCACCGGCTAACTTCGTGCCAGCAGCCGCGGTAATACGAAGGGTGCAAGCGTTAATCGGATTTACTGGGCGTAAAGCGTGCG
+
GGGGGGGGGGGGGGGGGGGGGGGGGGGGGGGGGGGGGGGGGGGGGGGGGGGGGGGGGGGGGGGGGGGGGGGGGGGGGGGGGGGGGGGGGGGGGGGGGGGGFGGGGGGGGGFDGGGGGGGGGGGGGGGGGGGGGGGGGGGGGGGGGGGGGGGGGGGGGGGGGGGGFGGEFGGGGGGGGGGFEGGGGGCGGGGGGGGGGGGGGGGGGGGGGGGGGGGGGGGGGGGGGGGGGGFFDGGGG>7CGGGD
@M03364:276:000000000-BLYN8:1:1101:7595:6291 1:N:0:1
ACTCCTACGGGAGGCAGCAGTAAGGAATATTGGTCAATGGAGGGAACTCTGAACCAGCCATGCCGCGTGCAGGAAGACGGCCCTCTGGGTTGTAAACTGCTTTTATTCGGGAATAAACCTTGCTACGTGTAGCAAGCTGAATGTACCGAAGGAATAAGGATCGGCTAACTCCGTGCCAGCAGCCGCGGTAATACGGAGGATCCAAGCGTTATCCGGATTTATTGGGTTTAAAGGGTGCGTAGGC
+
GGGGGGGGGGGGGGGDGGGGGGGGGGGGGGGGGGGEGGGGG?FGEGGGGGGGFGGGGGGGGGGGGGGGGGGGGEF@FFGGGGG<FFFFFGDGGGEEEADFGFGFGGGGGGGGGGGGGGGGGGGGGGGB,EFFGDFFG,DEGGGFGGACFFCEGFFGGGFDCFDGE@F@CFF7<FGGGGF>CFGGGE5:CEEGGGGEGGEGFGGGFGGGGGGGCFGDEEEGFGGGGGGD5CFCGGGGGGDGG<G*
@M03364:276:000000000-BLYN8:1:1101:8394:6309 1:N:0:1
ACTCCTACGGGAGGCAGCAGTGGGGAATCTTGGACAATGGGCGCAAGCCTGATCCAGCAATGCCGCGTGCGTGAAGAAGGCCTTCGGGTTGTAAAGCGCTTTTGTCAGGGAGCAAATCCTTGTGGCTAATACCCACCGGGGATGAGAGTACCTGAAGAATAAGGACCGGCTAACTACGTGCCAGCAGCCGCGGTAATACGTAGGGTCCAAGCGTTAATCGGAATTACTGGTCGTAAAGCGTGCG
+
<FEEGGGCFGGCEGCCFG9EGGGCFCCFDFGG<,CFEFGGG?FDF:@<FFGGGFEFEGFGGGGFE@FFGCGGGDFGGGGFF8FFEGECGGGEGGGEFEEEDFGFGDFCDCGFEFFEG?,CFEEF+B,B>FC,B<@FFGDCF>3>,><FGG<>FF,<F9FFA,@CC@ECFFGGE@EG@CCF7*?EC@C7EE58C*:B?CCFFCGEGF*=9@FF*AEEGGGCE5*:CC7CC6+<<DE677CC759>
@M03364:276:000000000-BLYN8:1:1101:25780:6354 1:N:0:1
ACTCCTACGGGAGGCAGCAGTAGGGAATCTTCGGCAATGGACGAAAGTCTGACCGAGCAACGCCGCGTGAGTGAAGAAGGTTTTCGGATCGTAAAACTCTGTTGTTAGAGAAGAACAAGGACGTTAGTAACTGAACGTCCCCTGACGGTATCTAACCAGAAAGCCACGGCTAACTACGTGCCAGCAGCCGCGGTAATACGGAGGATCCAAGCGTTATCCGGAATTATTGGGTTGAAAGGGTGCG
+
FGGGGGGGGGGGGGGE@FFEGFGFFGFGGGGGGDGGGGGGGGGGEGGGGFGGGEFGGDGDFECGGCEGGFGGGGFGGGGGGGGGGDGEBFFGFG7FFGGGCGFEF<FGFGGGGGFFGGFGGGGCFCFCFGGFFGFGGGGGGGGGG<FD:FFFGE<FGGFGCFGG>EGECE@F@FGFGCBFFGG@FGG>FD**1=CCFFCFGDEG7<CGGGGFGGG5*<?EE=**<<CGFGGC7)+<CFCGFCDC
@M03364:276:000000000-BLYN8:1:1101:25227:6364 1:N:0:1
ACTCCTACGGGAGGCAGCAGTGGGGAATATTGGACAATGGGCGAAAGCCTGATCCAGCCATGCCGCGTGTGTGAAGAAGGTCTTCGGATTGTAAAGCACTTTAAGTTGGGAGGAAGGGCATTAACCTAATACGTTAGTGTTTTGACGTTACCGACAGAATAAGCACCGGCTAACTCTGTGCCAGCAGCCGCGGTAATACAGAGGGTGCAAGCGTTAATCGGAATTACTGGGCGTAAAGCGCGCG
+
GGGGGGGGGGGGCGGGGGGGFGGGGGGGGGGGGFGGGGGGGGGGGGGGGGGGCFGGGGFFGGFGGGGGGGGGGGFGFFGGGAFGGGGGDGGGFGGFG?<FFGFFFFGGGGCFGGGGGCEGGGGGGFAEGGGGFEFFFFGGFFGGGGEGGGGGGEGGGGFGGGGGGGGEGGGGGFGCGGFGDGGGGGGGCECGE=BEFGGGGGGGGEEEGGGGGGGGGGFF=E=FGGGGGGGGGGEE*?CD:CGG
@M03364:276:000000000-BLYN8:1:1101:5573:6365 1:N:0:1
ACTCCTACGGGAGGCAGCAGTGGGGAATATTGGACAATGGGCGAAAGCCTGATCCAGCCATGCCGCGTGTGTGAAGAAGGCCTTTTGGTTGTAAAGCACTTTAAGCGAGGAGGAGGCTACCGAGATTAATACTCTTGGATAGTGGACGTTACTCGCAGAATAAGCACCGGCTAACTCTGTGCCAGCAGCCGCGGTAATACAGAGGGTGCGAGCGTTAATCGGATTTACTGGGCGTAAAGCGTGC
+
GGGGGGGGGGGGGDGGGGFGGGGGGGGGGGGGGGGGGGGGGGGGGGGGGGGGGGGGGGGGGGCGGGGGGGGGGGGGGGGGGGGGGGGGFGGGGGGGGFGGGGGGGFECEGGGGGGGGFGGGFEGDFFFFFGGFFGGGGFGFDFGGGGGEGGGGGGGGGGGFGGGGGCFGGGGGGGGGGGGGGGFGGGGGGGGGGGGGGGGGGGGGGGGGGEEGGGGG=FGGGDEGGGGGGEGCDG=DDGGGGG3
@M03364:276:000000000-BLYN8:1:1101:14642:6377 1:N:0:1
ACTCCTACGGGAGGCAGCAGTAGGGAATCTTCGGCAATGGACGAAAGTCTGACCGAGCAACGCCGCGTGAGTGAAGAAGGTTTTCGGATCGTAAAACTCTGTTGTCAGAGAAGAACAAGGGTGAGAGTGGAAAGTTCACCCCTTGACGGTATCTAACCAGAAAGCCACGGCTAACTACGTGCCAGCAGCCGCGGTAATACGTAGGTGGCAAGCGTTGTCCGGATTTATTGGGCGTAAAGCGAGC
+
GGGGGGGGGGGGGGGGGGGGGGGGGGGGGGGGGGGGGGGGGGGGGGGGGGGGGGGGGGGGGGGGGGGGGGGGGGGGGGGGGGGGGGGGGGGGGGGGGGGGFGGGGGGGGGGGGGGGGGGGGGGGGGGGGGGGGGGGGGGFGGGGGGGGGGGGGGGGFGGFGGGGGGGGGGGGGGGGGGGGGGFGGGGGGGGGGGGGGGFGGGGCGGGGGGGGGGGGGEFGGGGGGGGGGGGGGGEEGGGGGGGD
@M03364:276:000000000-BLYN8:1:1101:18216:6391 1:N:0:1
ACTCCTACGGGAGGCAGCAGTGGGGAATTTTGGACAATGGGCGAAAGCCTGATCCAGCCATGCCGCGTGCAGGATGAAGGCCTTCGGGTTGTAAACTGCTTTTGTACGGAACGAAAAGACTCCTTCTAATAAAGGGGGTCCATGACGGTACCGTAAGAATAAGCACCGGCTAACTACGTGCCAGCAGCCGCGGTAATACGTAGGGTGCAAGCGTTAATCGGAATTACTGGGCGTAAAGCGTGCG
+
GGGGGGFGGFGGGGGGGGGGGGGGBFE<EEGG>FFGGGGGF8B@FGGGGGGGFGFCFGDGFGFFFCEGGDGGCEGFGGGGFFFGFGGDBFGGGFFGGFEFFGFFGGGGGEFGEGGGGGGGGGFFFCFCGGFGGGG7FCFCEFGGGGGGGGGGEGGEGGGGGGGG,<F@CF7FFFFFGGCCGGFG*BFCEEGGGC8E9;<=?CFCEC5CF7+*;C=EGG7ACGEGGGDFGGC57CGDCFFDDG*1
@M03364:276:000000000-BLYN8:1:1101:27879:6396 1:N:0:1
ACTCCTACGGGAGGCAGCAGTGGGGAATATTGGACAATGGGCGAAAGCCTGATCCAGCCATGCCGCGTGTGTGAAGAAGGCCTTTTGGTTGTAAAGCACTTTAAGCGAGGAGGAGGCTACCGAGATTAATACTCTTGGATAGTGGACGTTACTCGCAGAATAAGCACCGGCTAACTCTGTGCCAGCAGCCGCGGTAATACAGAGGGTGCGAGCGTTAATCGGAATTACTGGGCGTAAAGCGCAC
+
GGGGGGGGGGGGGGGGGGGG<FFFGGGEGGGG9FGFDCEFGGGGGGGGGGGGGGAEGGGGGGGGGGGCECDFFCFGGGGGGGGGGGFGAD4FFFGFGGGGFGFEEGEGGGGGGGCF7=EFGGGGD<FFGGGGCE@FFFGFF8EFGGFGGGDGG9FEGG7FFG,FFGGGGGDC<DECFFGGGFFFEGGGGDGGGGB88CGGFFFFGGG5BECEDE8CC=FC5CECFFFGFGGGGDEGGGG=D<D3
@M03364:276:000000000-BLYN8:1:1101:8291:6400 1:N:0:1
ACTCCTACGGGAGGCAGCAGTAGGGAATCTTCGGCAATGGACGAAAGTCTGACCGAGCAACGCCGCGTGAGTGAAGAAGGTTTTCGGATCGTAAAACTCTGTTGTTAGAGAAGAACAAGGACGTTAGTAACTGAACGTCCCCTGACGGTATCTAACCAGAAAGCCACGGCTAACTACGTGCCAGCAGCCGCGGTAATACGTAGGTGGCAAGCGTTGTCCGGATTTATTGGGCGTAAAGCGAGCG
+
GGGGGGGGGGGGGGGGGGGGGGGGGGGGGGGGGGGGGGGGGGGGGGGGGGGGGGGGGGGGGGGGGGGGGFGGGGGGGGGGGGGGGGGGGGGGGGGGGGGGGGGGGGGGGGFGGGGGGGGGGGGGFGDGGGGGGGGGGGGGGGGGGGGGGGGGGG9FFGGGGGGGCFGGGGGGFGGGGGGGGF;CFGEGGGGGEGGEFGFGGFFBF?FGFCFFCEE=EGGGG=C5<CEGGGFCDGGGFGGDDD95
@M03364:276:000000000-BLYN8:1:1101:6879:6427 1:N:0:1
ACTCCTACGGGAGGCAGCAGTGGGGAATCTTGGACAATGGGCGCAAGCCTGATCCAGCAATGCCGCGTGCGTGAAGAAGGCCTTCGGGTTGTAAAGCGCTTTTGTCAGGGAGCAAGAAGGGGTGGCTAATATCCACCCTGGATGAGAGTACCTGAAGAATAAGGACCGGCTAACTACGTGCCAGCAGCCGCGGTAATACGTAGGGTCCAAGCGTTAATCGGAATTACTGGGCGTAAAGCGTGCG
+
GGGGGGGGGGGGGGGGGGGGGGGGGGGGGGGGGGGGGGGGGGGGGGGGGGGGGGGGGGGGGGGGGGGGGGGGGGGGGGGGGGGGGGGGGGGGGGGGGGGGGGGGGGGGGGGGGGGGGGGGGGGGGGFGGGGFGGGGGGGGGGGGGGGGGGGGGGGGGGGGGGGGGGGGGGGGGGGGGGGGGGGGGGGGGGGEGEGCFGGGGGGGGGGGGGGFEGGGGGGFGGGFGFFGGGDGGGGGGGGGGGGC
@M03364:276:000000000-BLYN8:1:1101:24893:6466 1:N:0:1
ACTCCTACGGGAGGCAGCAGTAGGGAATCTTCGGCAATGGACGAAAGTCTGACCGAGTAACGCCGCGTGAGTGAAGAAGGTTTGCGGATCGTAAAACTCTGTTGGTAGAGAAGAACGTTGGTGAGAGTGGAAAGCTCATCAAGTGACGGTAACTACCCAGAAAGGGACGGCTAACTACGTGCCAGCAGCCGCGGTAATACGTAGGTCCCGAGCGTGGTCCGGATGTCTTGGGCGAAAAGCGAGC
+
FEGFGA,E@E:B@FCGGGGGG9CDEDFFGD@C@EF7@CEF@FFFDGEGGGGG<<FGG,,CCFG:C+@7=BFFGFGCGFFGF:C,CFGCGCCEA=FFFFFGCF9FFBEE,C9=B,F=CFAE<83BCFFBA+E@FF,,:=FA=EFCFB9::<BFEF<A,@:F,,@F@CCGCE7>>,DFF@EGGFGGFCC,:=**BE11*?+2B2+=CCC953==EGE*2A6CEGEC*<+0?CGGGC**9)*>D*1)
@M03364:276:000000000-BLYN8:1:1101:15243:6482 1:N:0:1
ACTCCTACGGGAGGCAGCAGTGGGGAATATTGCACAATGGGCGCAAGCCTGATGCAGCCATGCTGCGTGTATGAAGAAGGCCTTCGGGTTGTAAAGTACTTTCAGCGAGGAGGAAGGCGTTGTGGTTAATAACCGCAGCGATTGACGTTACTCGCAGAAGAAGCACCGGCTAACTCCGTGCCAGCAGCCGCGGTAATACGGAGGGTGCAAGCGTTAATCGGAATTACTGGGCGTAAAGCGCACG
+
GGGGGGGGGGGGGGGGGGGGGGGGGGGGGGGGGGGGGGGGGGGGGGGGGGGGGGGGGGGGGGGGGGGGGGGGGGGGGGGGGGGGGGGGGGGGGGGGGGGGGFGGGGGGCGEGGEGGGGGGGGGGGGGFGGGGGGGGGGFGDFGGGGGGGGGGGGGGGGGGGGGGGGGGGGGGGGGGGGGGGGGGGGGGGGGGGGGGGGGGGDGGGGGGGGGFGEE=FGGGGDGGGGGGGGGGGGGGGGGGGGG<
@M03364:276:000000000-BLYN8:1:1101:23342:6486 1:N:0:1
ACTCCTACGGGAGGCAGCAGTGGGGAATATTGGACAATGGGCGAAAGCCTGATGCAGCCATGCCGCGTGTATGAAGAAGGCCTTCGGGTTGTAAAGTACTTTCAGCGAGGAGGAAGGCGTTGTGGTTAATAACCGCAGCGATTGACGTTACTCGCAGAAGAAGCACCGGCTAACTCCGTGCCAGCAGCCGCGGTAATACGGAGGGTGCAAGCGTTAATCGGAATTACTGGGCGTAAAGCGCACG
+
GGGGGGGGGGGGGGGGGGGGGGGGDGGGGGGGGGGGGGGFGGDGDGGGGF8CFFGDGGGGGCGGDEGFGG?AFGGGGFGGGGGGFGDGEEEGCFFFEAEFFFGFECCDGCFEEGGGGGG@FGGGD@FGGGGGGGCGGGCC7F@C9,@FCFCGGGGCGGF<FFFGGFFGCFEGFFFGGGGFGGG7CCFG7EEGGEGGG958CEE*?EGGFGGGGG=EF:C5:=*:<:??CF:EDGGED>CD))C)
@M03364:276:000000000-BLYN8:1:1101:16554:6495 1:N:0:1
ACTCCTACGGGAGGCAGCAGTAGGGAATCTTCGGCAATGGGGGCAACCCTGACCGAGCAACGCCGCGTGAGTGAAGAAGGTTTTCGGATCGTAAAACTCTGTTGTTAGAGAAGAACGTTAAGTAGAGTGGAAAATTACTTAAGTGACGGTATCTAACCAGAAAGGGACGGCTAACTACGTGCCAGCAGCCGCGGTAATACGTAGGTCCCAAGCGTTGTCCGGATTTATTGGGCGTAAAGCGAGC
+
GGGGGGGGGGGGGGGGGGGGGGGGGGGGGGGGGGGGGGGGGGGGGGGGGGGGGGGGGGGGGGGGGGGGGGGGGGGGGGGGGGGGGGGGGGGGGGGGGGGGGGGGGGGGGGGGGGGGGFFFGGGGGFFFGGGGGGGGGGGGGGGGGGGGGGGGGGGGGGGGGGGGGGGGGGGGGGGGGDGGCGFGGGGGGGGGGGGGGGGFGGGGGGCGGGGGGGGGGEFGGGGGGFGGGGGFGGGGGFF>DDG5
@M03364:276:000000000-BLYN8:1:1101:23262:6495 1:N:0:1
ACTCCTACGGGAGGCAGCAGTAGGGAATCTTCCGCAATGGACGAAAGTCTGACGGAGCAACGCCGCGTGTGTGAAGAAGGTTTTCGGATCGTAAAGCACTGTTGTTAGAGAAGAACAAGGATAAGAGTCACTGCTTGTCCCTTGACGGTATCTAACCAGAAAGCCACGGCTAACTACGTGCCAGCAGCCGCGGTAATACGTAGGTGGCAAGCGTTGTCCGGAATTATTGGGCGTAAAGCGCACG
+
GGGGGGGGEGGGGGGGGGGGGGGGGGGGGGGGGGGGGGGGGGGGGGGGGGGGGGGGCGGGGGGGGGGFGGGGGGGGGGGGGFGGGGGGGGGGGGGFGGGGGGGGGGGGGGGGGGGGGGGGGGGGGGGGGGGGGGGFGGGGGGGGCGGGGG7FGGGGGGGGGGGGGGGGGGGGGGGGGGGGGGGFGGGGGGGGGEGGGGGGGGGGGGGGGGGGGEGGGDGGD5CGDGGG?FFGGGGGFGGGCDG7
@M03364:276:000000000-BLYN8:1:1101:27369:6497 1:N:0:1
ACTCCTACGGGAGGCAGCAGTGGGGAATATTGGACAATGGGCGAAAGCCTGATCCAGCCATGCCGCGTGTGTGAAGAAGGTCTTCGGATTGTAAAGCACTTTAAGTTGGGAGGAAGGGCAGTAAGCGAATACCTTGCTGTTTTGACGTTACCGACAGAATAAGCACCGGCTAACTCTGTGCCAGCAGCCGCGGTAATACAGAGGGTGCAAGCGTTAATCGGAATTACTGGGCGTAAAGCGCGCG
+
GGGGFFFCEGGGGGGGGGGGG8FGGGGGGGGGGCEGGGGGGFGGGGGGGGGEFGGGGGCEEFFG7FC@FEFFFFFFG8FFFGFE9CGEGGFGGGAFGDGDEFFEFCFFFDGGGGGFGGDFGGGGGGGGGGGFGFDECFFEFGGGCDC3FFFFECECGGGFCFGGCFGG:FG>CF;F,DDFFFFGGFFCFGGEECEGGG9++3<87BEE8995CE?8CGC5CECCEFCC9CCFDG=/57735<)1
@M03364:276:000000000-BLYN8:1:1101:22471:6545 1:N:0:1
ACTCCTACGGGAGGCAGCAGTGGGGAATATTGCACAATGGGCGCAAGCCTGATGCAGCAATGCCGCGTGTATGAAGAAGGCCTTCGGGTCGTAAAGTACTTTCAGTCGGGAGGAAGGTGTCAAGGTTAATAACCTTGGCACTTGACGTTACCGACAGAAGAAGCAACGGCTAACTCCGTGCCAGCAGCCGCGGTAATACGGAGGGTGCAAGCGTTAATCGGAATTACTGGGCGTAAAGCGCACG
+
GGGGGGGGGGGGGGGGGGGGG@FGGGGGGGG,6<FFGGGG?FGGGGGGGGGGFA@EAF,CCEGGGGGGGC8FFGGGGGGGFFFFGGGCF+>FGGG,ACFGBFB5,F?FCCEFGGF848=F8,,:=,,,C@CC,,5?F8FF,AFGGGG+FF+C=F7>CF:7F:FGG3FFGGGGGGGCFGGGGGGGGGGGGGGGGGGGFGGGGDCE7CECCFDGGGG55<FFGG;CCFEFFGFGGGGDCGCG)7CC
@M03364:276:000000000-BLYN8:1:1101:9907:6545 1:N:0:1
ACTCCTACGGGAGGCAGCAGTGGGGAATTTTGGACAATGGGCGCAAGCCTGATCCAGCCATGCCGCGTGCAGGATGAAGGCCTTCGGGTTGTAAACTGCTTTTGTACGGAACGAAAAGACTCCTTCTAATAAAGGGGGTCCATGACGGTACCGTAAGAATAAGCACCGGCTAACTACGTGCCAGCAGCCGCGGTAATACGTAGGGTGCGAGCGTTAATCGGAATTACTGGGCGTAAAGCGTGCG
+
GGGGGGGGGGGGGGGGGGGGGGGGGGGGGGGGGGGGGGGGGGGGGGGGGGGGGGGGGGGGGGGGGGGGGGGGGGGGGGGGGGGGGGGGGGGGGGGGGGGGGGGGGGGGGGGGGGGGGGGGGGGGGGGGGGGGGGDGGGGGGGGGGGGGGGGGGGGGGGGGGGGGGGFGCEEGGGGGFGGGGGGGGGGGFGGGGECEGGGFFFGGGGGGGGGGGEEC7CDGGGD5EGGGGGGGD5CGGGGGDCGC
@M03364:276:000000000-BLYN8:1:1101:8722:6553 1:N:0:1
ACTCCTACGGGAGGCAGCAGTGGGGAATCTTGGACAATGGGCGCAAGCCTGATCCAGCAATGCCGCGTGCGTGAAGAAGGCCTTCGGGTTGTAAAGCGCTTTTGTCAGGGAGCAAATCCTTGTGGCTAATACCCACCGGGGATGAGAGTACCTGAAGAATAAGGACCGGCTAACTACGTGCCAGCAGCCGCGGTAATACGTAGGTGGCAAGCGTTGTCCGGATTTATTGGGCGTAAAGCGAGCG
+
GGGGGGGGGGGDGGGGGGGGGFGGGEGDDFGFFFFGG9FGGCFGGGDGGGGGGGGGGF@DECFEFGGGE@FFGG7FGAEGGFGGGGGGGGGGGGGGFGGCCFDGGDGGGGFGG?DFGGGGGGGGGGGFFGFGGGGGGGGGGCCCFCFGGF>FFGGDC;CFF9:FEF*CCEGGCCFDCECFGFGGGFGCGCEGGGGGG9BFGGGGGGGGFFCEGGGGG7CEE*A*<CC??FF7DGE5>CFGCDG3
@M03364:276:000000000-BLYN8:1:1101:16230:6558 1:N:0:1
ACTCCTACGGGAGGCAGCAGTAGGGAATCTTCGGCAATGGACGAAAGTCTGACCGAGCAACGCCGCGTGAGTGAAGAAGGTTTTCGGATCGTAAAACTCTGTTGTTAGAGAAGAACAAGGACGTTAGTAACTGAACGTCCCCTGACGGTATCTAACCAGAAAGCCACGGCTAACTACGTGCCAGCAGCCGCGGTAATACGTAGGTGGCAAGCGTTGTCCGGATTTATTGGGCGTAAAGCGAGCG
+
FGDAFEFGGGG@FGEDEDGGDDFGBFF6EFFFFGDGBCC@<FG@+@@ECFGEEGGEGGGEFGGGGGFGGDGFFG<FAEEFFECFGGDGEECEFG7E9FDFFEGF=F<CFGGGGFDFGGEFFG:FFGGGCBFFDFGDFGCGGGGCFGGGG7FGGG<F<BFGGGCFGGFG@CCG7?EEF8DF@F;CEFGGGG>EGGE=C<CE2BEEGGGGF?585;8CCGFGG?*7<:FGFGFFGG5:FGD5>DD)
@M03364:276:000000000-BLYN8:1:1101:18329:6580 1:N:0:1
ACTCCTACGGGAGGCAGCAGTGGGGAATATTGCACAATGGGCGCAAGCCTGATCCAGCAATGCCGCGTGCGTGAAGAAGGCCTTCGGGTTGTAAAGCGCTTTTGTCAGGGAGCAAATCCTTGTGGCTAATACCCACCGGGGATGAGAGTACCTGAAGAATAAGGACCGGCTAACTACGTGCCAGCAGCCGCGGTAATACGTAGGGTCCAAGCGTTAATCGGAATTACTGGGCGTAAAGCGTGCG
+
GGGFGGGGGGEGFGGEEEGGGGGGCFFGGGGFGGGGGGGFGGGGGGGGGGGGGGGGGGGGGFGGEGGGFGGGGGGGGGGGGGGCFGGGGGGEGFGGGGGGGGGGGGGGGGGGGFDFGGGGGEGFGGGGGGGGGGGGGGGGDFGGFGGGGGGGGG?<9;FFGGGGGG>CFGGGGGFGGGGGGGFGGFGGGGGGGGGGGCBCFCGGGGGGG7CFG8?EGGGFGGGGGGGGGGCDDDGGG=FGGGG7
@M03364:276:000000000-BLYN8:1:1101:16266:6599 1:N:0:1
ACTCCTACGGGAGGCAGCAGTGGGGAATCTTAGACAATGGGGGAAACCCTGATCTAGCCATGCCGCGTGATCGATGAAGGCCTTAGGGTTGTAAAGATCTTTCGCTGAGGAAGATAATGACTGTACTCAGTAAAGAAGCCCCGGCTAACTCCGTGCCAGCAGCCGCGGTAATACGGAGGGGGCTAGCGTTATTCGGAATTACTGGGCGTAAAGCGCACGTAGGCGGATCAGAAAGTAGGGGGTG
+
GGGGGGGGE@G>FEFGFGGGGGGGGDEG9DGFDFAFFFEGGGGGGGGGEFGCGCGCFFEFGGGGG@F==FEAFGGFFFFF<DFGGCF@GGGGFF,CFGGGFFGGGGG@ECGGFBFDBFFFGFCFDFA?EFGEFFFGGFG83FCGGGGGGGDGGFFEGFGGGGGFGGGGGGDGFF7@GDECDGE8;8CEEEEGFGC88BC8;9FEFFFGG5*;C?E5CEEF?F*CCCCEEGFCF4<:F>*C359D
@M03364:276:000000000-BLYN8:1:1101:16559:6652 1:N:0:1
ACTCCTACGGGAGGCAGCAGTGGGGAATATTGGACAATGGGCGCAAGCCTGATCCAGCCATACCGCGTGGGTGAAGAAGGCCTTCGGGTTGTAAAGCCCTTTTGTTGGGAAAGAAAAGCCATGGGTTAATACCCTGTGGTTCTGACGGTACCCAAAGAATAAGCACCGGCTAACTTCGTGCCAGCAGCCGCGGTAATACGAAGGGTGCAAGCGTTACTCGGAATTACTGGGCGTAAAGCGGGCG
+
FFGGGGFGGGCFGGEGGEGGFDGGGFGGFGAFGFGFGGFFDGGGGGGGGGGGGGGGGFFGGFEGGGGEFEGGGFGGGGGGGGGGGGGCGGGGGGGGGGGGGGGGGGFFEFFFGFGGF@<FFGGGGGEGFGFAFFCGFC=>DFGGCGG7FFGFGGDGGCFCGGGF9DAFGEGDGGFFGGGGC:;DFFGGGGCEGGE8FF?CFGEGGGG=+;98E>EDE9AEGD8F?FFFC6@FC<C=DFFC)77D
@M03364:276:000000000-BLYN8:1:1101:6014:6656 1:N:0:1
ACTCCTACGGGAGGCAGCAGTGGGGAATCTTGGACAATGGGCGAAAGCCTGATCCAGCAATGCCGCGTGCGTGAAGAAGGCCTTCGGGTTGTAAAGCGCTTTTGTCAGGGAGCAAATCCTTGTGGCTAATACCCACCGGGGATGAGAGTACCTGAAGAATAAGGACCGGCTAACTACGTGCCAGCAGCCGCGGTAATACGTAGGGTCCAAGCGTTAATCGGAATTACTGGGCGTAAAGCGTGCG
+
GGGGGGGGGGGGGGGGGGGGGGGGGGGGGGGGGGGGGGGGGGGGGGGGGGGGGGGGGGGGGGGGGGGGGGGGGGGGGGGGDGGGGGGGGGGGGGGGGGGGGGGGGGGGGC<FGGGGGGGGGGGGGGGGGGGGCGFECFEDGCGEGGGGGGGGGGGGGGGGGGGFFGGGGGGGGGGGGGFGGGGGGGGGGGGGGGGGGDFGGGGGGGGGGGGGG8C5FGGGGGGGGGGGFFGGGGGGGGGGGDDC
@M03364:276:000000000-BLYN8:1:1101:8236:6658 1:N:0:1
ACTCCTACGGGAGGCAGCAGTGGGGAATATTGCACAATGGGCGCAAGCCTGATGCAGCCATGCCGCGTGTATGAAGAAGGCCTTCGGGTTGTAAAGTACTTTCAGCGAGGAGGAAGGCGTTGTGGTTAATAACCGCAACGATTGACGTTACTCGCAGAAGAAGCACCGGCTAACTCCGTGCCAGCAGCCGCGGTAATACGGAGGGTGCAAGCGTTAATCGGAATTACTGGGCGTAAAGCGCACG
+
GGGGGGGGGGGGGGGGGGGGGGGGGGGGGGGGGGGGGGGGGGGGGGGGGGGGGGGGGGGGGGGGGGGGGGGGGGGGGGGGGGGGGGGGGGGGDGGGGGGGGGGGGGGGGGGGGGGGGGGGGGGGGGGGGGGGGGGGGGGGGGGGGGGCFGGGGGGGGDGGGGGGGGGGGGGGGGGGGGFFGGGGGGGGGGGGGGCEFCFGGGGGGGGDFGFFGGGGGGGGGG5FGGGGGFCFGGGCFGGGGGGC
@M03364:276:000000000-BLYN8:1:1101:13682:6661 1:N:0:1
ACTCCTACGGGAGGCAGCAGTGGGGAATATTGCACAATGGGCGCAAGCCTGATGCAGCCATGCCGCGTGTATGAAGAAGGCCTTCGGGTTGTAAAGTACTTTCAGCGAGGAGGAAGGCGTTGTGGTTAATAACCGCAGCGATTGACGTTACTCGCAGAAGAAGCACCGGCTAACTCCGTGCCAGCAGCCGCGGTAATACGGAGGGTGCAAGCGTTAATCGGAATTACTGGGCGTAAAGCGCACG
+
GGGGGGGGGGGGGGGGGEGGGGGGGGGGGGGEGGGGGGGGGGGGGGGGGGGGGGGGGGGGGGGFGGGGGGGDGGGGGGGGF<AFGGGGGGGGGGGFGGGFAFFEGGE@=FFC?FFFGGGEEGGGGCCF9FGGGFGEDFGDCFGGGGG><FFGFCECF>EGGGGGGFFFGGGGFA;B::F7*BCGFFFFGGGGGGEGGGCBEEGCGGGGDCF=EGG=5+9=E=EGGGGGGFGGD<E=FGFG3C55
@M03364:276:000000000-BLYN8:1:1101:19963:6673 1:N:0:1
ACTCCTACGGGAGGCAGCAGTGGGGAATATTGCACAATGGGCGCAAGCCTGATGCAGCCATGCCGCGTGTATGAAGAAGGCCTTCGGGTTGTAAAGTACTTTCAGCGAGGAGGAAGGCATTAAGGTTAATAACCTTGGTGATTGACGTTACTCGCAGAAGAAGCACCGGCTAACTCCGTGCCAGCAGCCGCGGTAATACGGAGGGTGCAAGCGTTAATCGGAATTACTGGGCGTAAAGCGCACG
+
GGG@EFFCGCBCB@@BFGGGDGFGE;BFFFF<FCDEEEFCAFFGGCBGCFGDFGFFFGGCEDACC:@FGGEFGC<<<<ECC<==CFGDC=CFAFEEFGBCGFG<F<C7CF:CC+8ECE<B?9,B9EE,AFCF,8EBFGCF9CC,<?C@FDEC3+@BB@FG?,CD7>>F@CFGFGGGFGFGGGGFGEF7FEGGGGCEFCFB8=8B7EGGFF9;CC5;:CF57CECF7009FF57)2:5CDDGGG)
@M03364:276:000000000-BLYN8:1:1101:6238:6701 1:N:0:1
ACTCCTACGGGAGGCAGCAGTGGGGAATCTTGGACAATGGGCGCAAGCCTGATCCAGCAATGCCGCGTGCGTGAAGAAGGCCTTCGGGTTGTAAAGCGCTTTTGTCAGGGAGCAAATCCTTGTGGCTAATACCCACCGGGGATGAGAGTACCTGAAGAATAAGGACCGGCTAACTACGTGCCAGCAGCCGCGGTAATACGTAGGGTCCAAGCGTTAATCGGAATTACTGGGCGTAAAGCGTGCG
+
GGGGGGGGGGGGGGGGGGGGGGGGGGGGGGGGGGGGGDGGGGGGGGGGGGGG9FGCCGGGGGGGGGGGGGGGGGGGGGFGFDFGGGGGFGGGGGGGGGGGGCGGGGGGGGGGDCFGFGGGGGGGGFFGGGGGGGFGGGGGGEGGFGGFFGGGEFFGGGGGGGGGEGGGGG@FGEGFGGFFFGGGGGGGDEGGG8:BCGCGFGGGCCF>F<EDE>*?F?CEC5CC??C7CFGGDDGGGGFC9DCC
@M03364:276:000000000-BLYN8:1:1101:5248:6713 1:N:0:1
ACTCCTACGGGAGGCAGCAGTGGGGAATATTGCACAATGGGCGCAAGCCTGATGCAGCCATGCCGCGTGTATGAAGAAGGCCTTCGGGTTGTAAAGTACTTTCAGCGAGGAGGAAGGCGTTGTGGTTAATAACCGCAACGATTGACGTTACTCGCAGAAGAAGCACCGGCTAACTCCGTGCCAGCAGCCGCGGTAATACGGAGGGTGCAAGCGTTAATCGGAATTACTGGGCGTAAAGCGCACG
+
GGGGGGGGGGGGGGGGGGGGGGGGGGGGGGGGGGGGGGGGGGGGGGGGGGGGGGGGGGGGGGGGGGGGGGGGGGGGGGGGGGGGGGGGFGGGGGGGGGGGGGGGGGGDGGGGGGGGGGGGGGGGGGGGGGGGGGGGGGGGGGGGGGGGGGGGFGGGGGGGDGGGFGGGGGGGGGGGGGGGGGGGGGGGGGGGGGG7FGGFGGGGGGGGGGGGGGDCDFGGGDGGGGGFFGGFG35AC>:>CGG<
@M03364:276:000000000-BLYN8:1:1101:8473:6721 1:N:0:1
ACTCCTACGGGAGGCAGCAGTGGGGAATATTGCACAATGGGCGCAAGCCTGATGCAGCCATGCCGCGTGTATGAAGAAGGCCTTCGGGTTGTAAAGTACTTTCAGCGAGGAGGAAGGCATTAAGGTTAATAACCTTGGTGATTGACGTTACTCGCAGAAGAAGCACCGGCTAACTCCGTGCCAGCAGCCGCGGTAATACGGAGGGTGCAAGCGTTAATCGGAATTACTGGGCGTAAAGCGCACG
+
GGGGGGGGGGGGGGGGGGGGGGGGGGGGGGGGGGGGGGGGGGGGGGGGGGGGGGGGGGGGGGGGGGGGGGGGGGGGGGGGGGGGGGGGGGGGGGGGGGGGGGGGGGGEGGGDGGFGGGGGGGGGGGGGGGGGGFGGGGGGFGGGGGGGGGGGFGGGGGGGGGGGFFGGGGGGGGGGGGGGGGGGGGGGGGGGGGGGGGGGGGGGGGGGGGGGGGGDEFGGGCCGFGGGGGFGGDGGFGGGGGGG
@M03364:276:000000000-BLYN8:1:1101:11021:6729 1:N:0:1
ACTCCTACGGGAGGCAGCAGTAGGGAATCTTCGGCAATGGACGAAAGTCTGACCGAGCAACGCCGCGTGAGTGAAGAAGGTTTTCGGATCGTAAAACTCTGTTGTTAGAGAAGAACAAGGACGTTAGTAACTGAACGTCCCCTGACGGTATCTAACCAGAAAGCCACGGCTAACTACGTGCCAGCAGCCGCGGTAATACGTAGGTGGCAAGCGTTGTCCGGATTTATTGGGCGTAAAGCGAGCG
+
FCFFFGGGGCFGGGGGGGGFG<CFCFGGGGGGFDEGGGGGGFGDGGGFGFGGGCCCGD7FGDGGGGGEGDGFFFCFGFGG:CFFGGG@74CFGGFFGGFGFGGGGGGCFFG@FGCEFEF@FGF>F<FFFGFFGGGGGGCFF,<@F,+<@FGGFGA<EF<CFG@:FFG>G:@CFCF9F*>,D:@,*2,6BEECC::EC99C+BFCFFG62>=**=8*12<==*;ACFGG:EGF5<CEF70755)9
@M03364:276:000000000-BLYN8:1:1101:9917:6742 1:N:0:1
ACTCCTACGGGAGGCAGCAGTAGGGAATCTTCGGCAATGGGGGCAACCCTGACCGAGCAACGCCGCGTGAGTGAAGAAGGTTTTCGGATCGTAAAACTCTGTTGTTGGAGAAGAACGTATTTGATAGTAACTGATCAGGTAGTGACGGTATCCAACCAGAAAGCCACGGCTAACTACGTGCCAGCAGCCGCGGTAATACGTAGGTGGCAAGCGTTGTCCGGATTTATTGGGCGTAAAGCGAGCG
+
GGGGGGGGGGGGGGGGGGGGGGGGGGGGGGGGGGGGGGGGGGGGGGGGGGGGGGGGGGGGGGGGGGGGGGGGGGGGGGGGGGGGGGGGGDGGGGGGGGGGGGGGGGGGGGGGGGGGGGGGGGGGGGGGGFGGGGGGGGGGGGGGGGGGGGGGGGGGGGGGGGGGGGGGGGGGGGGGGGGGGGGGGGGGGGCGGGDGGGGGG?CEGGDGEFGGGGGGGGGGGGGGGGGGGGGGGGGGGGGGGGGC
@M03364:276:000000000-BLYN8:1:1101:17646:6751 1:N:0:1
ACTCCTACGGGAGGCAGCAGTAGGGAATCTTCGGCAATGGACGAAAGTCTGACCGAGCAACGCCGCGTGAGTGAAGAAGGTTTTCGGATCGTAAAACTCTGTTGTTAGAGAAGAACAAGGATGAGAGTAACTGTTCATCCCTTGACGGTATCTAACCAGAAAGCCACGGCTAACTACGTGCCAGCAGCCGCGGTAATACGTAGGTGGCAAGCGTTGTCCGGATTTATTGGGCGTAAAGCGAGCG
+
GGGGGGGGGGGGGGGGGGGGGGGGGGGGGGGGGGGGGGGGGGGGGGGGGGGGGGGGGGGGGGGGGGGFGDGGGGGGGGGGGGGGGGGGGGGGGGGGGGGGGGGGGGGGGGGGGGGGGGGGGGGGGGGGGGGGGGGGGGGGGGGGGGGGGGFGGGGGGGGGGGGGGGGGGGGDFGGGGGGFGGGFCFGGGGGGGGGGGGGGGGGGGGGFGF8FCGGGGFGGGGGGGGGGGGGGDGGGG*:DGGGC
@M03364:276:000000000-BLYN8:1:1101:10302:6752 1:N:0:1
ACTCCTACGGGAGGCAGCAGTGGGGAATATTGCACAATGGGCGCAAGCCTGATGCAGCCATGCCGCGTGTGTGAAGAAGGCCTTCGGGTTGTAAAGCACTTTCAGCGAGGAGGAAGGTGGTGAACTTAATACGTTCATCAATTGACGTTACTCGCAGAAGAAGCACCGGCTAACTCCGTGCCAGCAGCCGCGGTAATACAGAGGGTGCGAGCGTTAATCGGATTTACTGGGCGTAAAGCGTGCG
+
GGGGGGGGGGGGGGGGGGGGGGGGGGGGGGGGGGGGGGGGGGGGGGGGGGGGGGGGGGGGGGGGGGGGGGGGGGGGGGGGGGGGGGGEFGGGGGGGGGGGGGGGGGGGGGGGGGGGGGGGGGGGGGFGGGGGGGGGGGGGCFGGGGGGGGGFDDEGGGGGGGGGGGFGGGGGGGGGGGGGGGGGGGGGGGGGGGGGGGCGGGGGGGGGGEE5CG=EFGFGGGGEFGGGGGGGGDEE:C>DGGDD
@M03364:276:000000000-BLYN8:1:1101:7358:6757 1:N:0:1
ACTCCTACGGGAGGCAGCAGTAGGGAATCTTCGGCAATGGACGAAAGTCTGACCGAGCAACGCCGCGTGAGTGAAGAAGGTTTTCGGATCGTAAAACTCTGTTGTTAGAGAAGAATAAGGATGAGAGTAGAACGTTCATCCCTTGACGGTATCTAACCAGAAAGCCACGGCTAACTACGTGCCAGCAGCCGCGGTAATACGTAGGTGGCAAGCGTTGTCCGGATTTATTGGGCGTAAAGCGAGC
+
GGGGGGGGGGGEGGGGGGGGGGGGGGGGGGGGGGGGGGGGGGGGGGGGGGGGGGGGGGGGGGGGGGGGGGGGGGGGGGGGGGGGGGGGGGGGGGGGGGGGGGGGGGGGGGGGGGGGGGGGGGGCDGFGGCGGGCFFDEFGFGFGGGGGGGEGGGGGGGGFFGFGGFFDF<FGGF@FFFGGGGFFGGGGGGCEC8:B>CGC>3?FCCCDFFG55:ECEEGCG85CE6+<<?<CDD*:DGGF55C)
@M03364:276:000000000-BLYN8:1:1101:4618:6773 1:N:0:1
ACTCCTACGGGAGGCAGCAGTGGGGAATATTGGACAATGGGCGAAAGCCTGATCCAGCCATGCCGCGTGTGTGAAGAAGGCCTTTTGGTTGTAAAGCACTTTAAGCGAGGAGGAGGCTACCGAGATTAATACTCTAGGATAGTGGACGTTACTCGCAGAATAAGCACCGGCTAACTCTGTGCCAGCAGCCGCGGTAATACAGAGGGTGCGAGCGTTAATCGGATTTACTGGGCGTAAAGCGTGC
+
GGGGGGGGGGGGGGGGGGGGGGGGGGGGGGGGGGGGGGGGGGGGGGGGGGGGGGGGGGGGGGGGFGGGGGGGGGGGGGGGGGGGGGGGGGGGGGGGGGGGGGGGGGGGGGGGGFGGGGGGGGEFFGGGGGGGGGGGGDFGGGGGGGGGGFGGGGGGGGGGGGGGGGGGGGGGGGGGGGGGGGGGGGGGGGEGGGEEGGGGGGGGGGDGGGGGGGGGGGGGGGGGGGGGGGGGGGGGGGCC<CD:
@M03364:276:000000000-BLYN8:1:1101:27956:6787 1:N:0:1
ACTCCTACGGGAGGCAGCAGTAGGGAATCTTCGGCAATGGACGAAAGTCTGACCGAGCAACGCCGCGTGATTGAAGAAGGTTTTCGGATCGTAAAACTCTGTTGTTAGAGAAGAACAAGGATGAGAGTAACTGTTCATCCCTTGACGGTATCTAACCAGAAAGCCACGGCTAACTACGTGCCAGCAGCCGCGGTAATACGTAGGTGGCAAGCGATGTCCGGATCTATTGGGCGTAAAGCGAGCG
+
EGGGGGGGGCGGGGGGGGGGGGGGGGGFEFDCFGGGGGFG@DGGGGG@FGGGFFEFGGGGGGGGGDFCGG,CF,ECFEGGFGC+EGGFDGCF<FGG9FGFGGG?AAAFFGGGGGF@FEA,,,B8FGGGFGCFCBD<,?<FGCGFFGG7@<FGACFFFC,D,@>FFGG77:FC<FEC7CFG**DFEG:>FG>CCE8E9CFFGGGDEFFG*<FC=*==CFGDGE=*2A+<7+;*7>579C79D)C5
@M03364:276:000000000-BLYN8:1:1101:26862:6805 1:N:0:1
ACTCCTACGGGAGGCAGCAGTGGGGAATATTGGACAATGGGCGAAAGCCTGATCCAGCCATGCCGCGTGTGTGAAGAAGGCCTTTTGGTTGTAAAGCACTTTAAGCGAGGAGGAGGCTACCGAGATTAATACTCTTGGATAGTGGACGTTACTCGCAGAATAAGCACCGGCTAACTCTGTGCCAGCAGCCGCGGTAATACAGAGGGTGCGAGCGTTAATCGGATTTACTGGGCGTAAAGCGTGC
+
GGGGGGGGGGDEGGGGGGFGGGGGGGGGGGGGGGGGGGGGGGGGCCEGFEFGGGGGGGGGDFFGGGGFFFFGGGGGGGGFGGGGGGGGFFGGGGGGGDFGGGGGGGE@EFDGGGGEGGGGGGCEGFGGGGGGGGFG9EFFFF@F,>FEGGGG9<FGCEECFGGGGFFGGDCFGGGBFFGF@FGGFG?FGGECEG>EEGFFFG+?FE*CCCG=GGCEEGGG5C8EDCGFFECFGGGGDGGCCGG5
@M03364:276:000000000-BLYN8:1:1101:9276:6816 1:N:0:1
ACTCCTACGGGAGGCAGCAGTGGGGAATATTGGACAATGGGCGAAAGCCTGATCCAGCCATGCCGCGTGTGTGAAGAAGGCCTTTTGGTTGTAAAGTACTTTCAGCGAGGAGGAAGGCATTAAGGTTAATAACCTTGGTGATTGACGTTACTCGCAGAAGAAGCACCGGCTAACTCTGTGCCAGCAGCCGCGGTAATACAGAGGGTGCGAGCGTTAATCGGATTTACTGGGCGTAAAGCGTGCG
+
GGGGGGGGGGGGGGGGGGGGGGGGGGGGGGGFGGGGGGGGGGGGGGGGGGGGGGGGGGGGGGGGGGGFEGGGGGGGGGGGGGGGGGGGGGGGGGGGGGGGGGGGGGGGGGGGGGGGGGGGGGGGGGGGFGGGGFFGGGGGGGGGGGGGGGGGGGGGGGGGFCGGGGGGGGGGGGGGGGGGGGEFGGGGGGGGGGGGGGGGGFDGGCGGEDEDCGGGGGGGGD*7@FGGGGGGGGG5D7CGGGGD
@M03364:276:000000000-BLYN8:1:1101:19655:6822 1:N:0:1
ACTCCTACGGGAGGCAGCAGTAGGGAATCTTCGGCAATGGGGGCAACCCTGACCGAGCAACGCCGCGTGAGTGAAGAAGGTTTTCGGATCGTAAAACTCTGTTGGTAGAGAAGAACGTTGGTGAGAGTGGAAAGCTCATCAAGTGACGGTAACTACCCAGAAAGGGACGGCTAACTACGTGCCAGCAGCCGCGGTAATACAGAGGGTGCGAGCGTTAATCGGAATTACTGGGCGTAAAGCGCGC
+
GGGGGGGGGGGGGGDGGGGGGFGGGGGGGGGGGGGGGFFFGDEGGGFGFGFGCFGGGGGGGGGGGGGGGGGGGGGGGGGGFFGGGGGFGGGGGGGGCFGGFGGGCCFFDFGGGGGGGGFFC=DFFFF=9FGDFGGGG9DFGDE<9@=>CFGGGGGG<DFGGGFGFEGFEEGGGFGGGGCGFG>;CC6CF8CEEEEECFFGF?EGGGGGGGEECCECEFGGEEGEFGFF97FGGDGGD5:DC)C5
@M03364:276:000000000-BLYN8:1:1101:11486:6852 1:N:0:1
ACTCCTACGGGAGGCAGCAGTGGGGAATATTGCACAATGGGCGCAAGCCTGATGCAGCCATGCCGCGTGTGTGAAGAAGGCCTTCGGGTTGTAAAGCACTTTCAGCGAGGAGGAAGGTGGTGAACTTAATACGTTCATCAATTGACGTTACTCGCAGAAGAAGCACCGGCTAACTCCGTGCCAGCAGCCGCGGTAATACGGAGGGTGCAAGCGTTAATCGGAATTACTGGGCGTAAAGCGCACG
+
GGGGGGGGGGGGGGGGGGGGGGGGGGGGGGGGGGGGGGGGGGGGGGGGGGGGGGGGGGGGGGGGGGGGGGGGGGGGFGGGGGGGGGGGGGGGGGGGGGGGGGGGGGGGGGGGGGGGGGGGGGGGGGGGGGGGGGGGGGGGGGGGGGGGGGGGGGGGDGGGGGGGGGGGGGGGGGGGGGGGGGGGGGGGFGDGGGGGGGGGGEEGGGGGGGGGGGGGFGGGGGGFGGGGGGFGGGGGGGFDGGGC
@M03364:276:000000000-BLYN8:1:1101:3397:6864 1:N:0:1
ACTCCTACGGGAGGCAGCAGTGGGGAATATTGGACAATGGGCGAAAGCCTGATCCAGCCATGCCGCGTGTGTGAAGAAGGCCTTTTGGTTGTAAAGCACTTTAAGCGAGGAGGAGGCTACCGAGATTAATACTCTTGGATAGTGGACGTTACTCGCAGAATAAGCACCGGCTAACTCTGTGCCAGCAGCCGCGGTAATACAGAGGGTGCGAGCGTTAATCGGATTTACTGGGCGTAAAGCGTGC
+
GGGGGGGGGGDGGGGGGGGGGGGGGGGGGGG@DGGGGGGCGGGGGGGGGGGGGGGGGGGGGGGGGGGGGGGGGG9FFGGGGFDFGGGGFGECEGGGGGCGGGGGGGGDGGGGGGGGGGFGFDGDGGGGGGGGGFGGCGGGFFFGGGGGG?EFGGDCGGGCGFDCCFGGGGGGGGGEFFFGGGGGGGGGGGGGGGGDGGGGGGFGGGGDDGGGGG*;CFGGGDGDGCGG79CC4DGGG5>FGGD*
@M03364:276:000000000-BLYN8:1:1101:21699:6870 1:N:0:1
ACTCCTACGGGAGGCAGCAGTAGGGAATCTTCGGCAATGGACGAAAGTCTGACCGAGCAACGCCGCGTGAGTGAAGAAGGTTTTCGGATCGTAAAACTCTGTTGTTAGAGAAGAACAAGGACGTTAGTAACTGAACGTCCCCTGACGGTATCTAACCAGAAAGCCACGGCTAACTACGTGCCAGCAGCCGCGGTAATACGTAGGTGGCAAGCGTTGTCCGGATTTATTGGGCGTAAAGCGAGCG
+
GGGGGGGGGGGGGGGGGGGGGGGGGGGGGGGGGGGGGGGGGGGGGGGGGGGGGGGCGGGGGGGGGGGGFGGGGGGGGGGFGGGGGGGGDGGGGGGGGGGGGGGGGGGGGGGGGGGGGGDFGGGFGGGGGGGGGGGGGGGGFGGGGGGGGGCGGGGGGGGGGGGGGGGGGGGGCGGF?EFGGGGGGGGGGGCCGGGGGGGGGGGGGGGGG6AFGGCCEGGGGGGGFGGGGFGGGGGGGCGGGGGC
@M03364:276:000000000-BLYN8:1:1101:8447:6874 1:N:0:1
ACTCCTACGGGAGGCAGCAGTAGGGAATCTTCGGCAATGGACGAAAGTCTGACCGAGCAACGCCGCGTGAGTGAAGAAGGTTTTCGGATCGTAAAACTCTGTTGGTAGAGAAGAACGTTGGTGAGAGTGGAAAGCTCATCAAGTGACGGTAACTACCCAGAAAGGGACGGCTAACTACGTGCCAGCAGCCGCGGTAATACGTAGGTCCCGAGCGTTGTCCGGATTTATTGGGCGTAAAGCGAGC
+
GGGFGFEEFGGGGFFGGDFGFEFFDCEGFGGGGGG@7CCGFFF@@F@FFGGFGCF7FGEFGGGEGGG=>B?,CEEEDCFGFGGGFCCCE7F=E8B<C5B,AF@FFG9FFFCBFFF=FF8=FFDFF9FFFG,E?FC9DFGG9FDEFGGGGFGGGGFFG@9>C<FFC<@CC*>:*DBFGFGGFG8,<7<,C,BCEEGGGFGGG?9BEB5C*?EGE>*;EEGGEGGC*<<FF?9E:DG**9>FDCD3
@M03364:276:000000000-BLYN8:1:1101:19624:6977 1:N:0:1
ACTCCTCCGGGAGGCAGCAGTAGGGAATCTTCGGCAATGGACGAAAGTCTGACCGAGCAACGCCGCGTGAGTGAAGAAGGTTTTCGGATCGTAAAACTCTGTTGTTAGAGAAGAACAAGGACGTTAGTAACTGAACGTCCCCTGACGGTATCTAACGAGAAAGGCACGGCTAACTACGTGCCAGCAGGCGCGGTACTACGTAGGCGGCAAGCGTTGTCCGGATTTATTGGGCGTAAAGCGAGCG
+
FGDE<F,CFC@GGGGGGGGGF@FFGGGGFCE<6CFGFEE<<6@F:@BCFGFF9FG7C7BC,@+@FEFGGGDEFCC?FEAFCECEF7CCG+:FFGF9F=FABFGG8EAF??9E8EEFCGG8,ACFDDFA?DAA3<,3=F+@+>BF5F@@><<FGFCF*5>C*DC,@FGE@EF@FFF@E@CC@FFGD7:*:C>*C:1*?F+=B+BE+1::*8=FG;?EEC<:EGC790A+0<@*1>7577?3*7D<
@M03364:276:000000000-BLYN8:1:1101:28153:6977 1:N:0:1
ACTCCTACGGGAGGCAGCAGTGGGGAATTTTGGACAATGGGCGAAAGCCTGATCCAGCAATGCCGCGTGCAGGATGAAGGCCTTCGGGTTGTAAACTGCTTTTGTACGGAACGAAAAGCTTCTGGTTCATACCTGGGAGTCATGACGGTACCGTAAGAATAAGCACCGGCTAACTACGTGCCAGCAGCCGCTGTAATACGTAGGGGGCAAGCGTTAATCGGAATTACTGGGCGTAAAGCGCGCG
+
FEDGC<FGGDGGGDDGGGDE-;EFGGGF8FEE78FFGCFFFDCC@FG,E<FF,FF@EEGG9F8<@C@B@77CFGCF8<EF8,=E<DF7FFC4CFGG9FFGEC<FGFFFDFCFGECFGF<DFA<FFEF,E9??,<5FB8:FFA=F9FGGFFBD:BF:F9>,3>>,@FGG>>F<FDF;FGFAGEGGGGCGGGG*=;92?C?B?C8*=**:EFFG*3A5*1CC5;CGCCFG?C=GGGGEFF73/155
@M03364:276:000000000-BLYN8:1:1101:21086:7001 1:N:0:1
ACTCCTACGGGAGGCAGCAGTGGGGAATTTTGGACAATGGGCGAAAGCCTGATCCAGCAATGCCGCGTGCAGGATGAAGGCCTTCGGGTTGTAAACTGCTTTTGTACGGAACGAAAAGCTTCTGGTTAATACCTGGGAGTCATGACGGTACCGTAAGAATAAGCACCGGCTAACTACGTGCCAGCAGCCGCGGTAATACGTAGGGTGCAAGCGTTAATCGGAATTACTGGGCGTAAAGCGTGCG
+
GGGGGGGFEGGGGGGDGGGDFFGGGGGGGGGGGGEDFFDFGGGCGGGGGGGGGGGGGGFGFFFGFGGGGGFFFGGFGGGGGGFGGGGGGGGGGGCGGGGGAAE?EFGFGCFGGDGDFGEFFGFDGF<FFGGGGGGGGGGGGFF9FGEGGGGGGGFGFGGGGGGGGGGECGGGCFFGGGGGFGFFDGFCBEGGDG>EGGGGC9FGGGGG6>GGGGGGGFGGGGEFGCGGCCFGGGCCDFFD**95
@M03364:276:000000000-BLYN8:1:1101:18593:7020 1:N:0:1
ACTCCTACGGGAGGCAGCAGTAGGGAATCTTCGGCAATGGACGAAAGTCTGACCGAGCAACGCCGCGTGAGTGAAGAAGGTTTTCGGATCGTAAAACTCTGTTGTTAGAGAAGAATAAGGATGAGAGTAGAACGTTCATCCCTTGACGGTATCTAACCAGAAAGCCACGGCTAACTACGTGCCAGCAGCCGCGGTAATACGTAGGTGGCAAGCGTTGTCCGGATTTATTGGGCGTAAAGCGAGC
+
GGGGGGGGGGGGGGGGGGGGGGGGGGGGGGGGGGGGGGGGGGGGGGGGGGGGGGGGGGGGGGGGGGGGGGGGGGGGGGGGGGGGGGGGGGGGGGGGGGGGGGGGGGGGFGGGGGGGGGGGGGGGGFGGGGGGGGGGGGGGGGGGGGGGGGGGGGGGGGGGGGGGFGGGGGGGGGGGCGGGFFGGGGGGGGGGGGGGGGFGGCGGGGGGGGGGGGGGGGGGGGGGGGGGGGGGGGGGG7>FDGG9
@M03364:276:000000000-BLYN8:1:1101:25102:7050 1:N:0:1
ACTCCTACGGGAGGCAGCAGTAGGGAATCTTCGGCAATGGACGAAAGTCTGACCGAGCAACGCCGCGTGAGTGAAGAAGGTTTTCGGATCGTAAAACTCTGTTGTTAGAGAAGAACAAGGACGTTAGTAACTGAACGTCCCCTGACGGTATCTAACCAGAAAGCCACGGCTAACTACGTGCCAGCAGCCGCGGTAATACGTAGGTGGCAAGCGTTGTCCGGATTTATTGGGCGTAAAGCGAGCG
+
FGGCFFFGGEGF7@F@CGFFG9FGGGGG@EGG@CGFGGGGGGGGGEFFFEGFEF@CGGFGFCFGEGEGGDFGG<FFCGDFFC5+CFD>=@CFGGCGGGGFGGFGE@FFGGFFFGGDEFCFFFGCFE:FDFGFEGFGGGFE@FEDFFG:FCFD9FGCE9B7<F:CF@FGGGEG?FG;D:<>*1;>CGFGGG5C5B:E9+<8CFGEFGGGGGFFG*885?FEEG8:9F9<F9C59DCCF>FGGDG)
@M03364:276:000000000-BLYN8:1:1101:26951:7050 1:N:0:1
ACTCCTACGGGAGGCAGCAGTGGGGAATATTGGACAATGGGCGAAAGCCTGATCCAGCCATGCCGCGTGTGTGAAGAAGGTCTTCGGATTGTAAAGCACTTTAAGTTGGGAGGAAGGGCATTAACCTAATACGTTAGTGTTTTGACGTTACCGACAGAATAAGCACCGGCTAACTCTGTGCCAGCAGCCGCGGTAATACAGAGGGTGCAAGCGTTAATCGGAATTACTGTGCGTAAAGCGCGCG
+
GGGGGGGGGEDGGDGGGGGFFGGGGGGGDGGGDEEFGGGGGGGGGGGGGGGDFGFFGFGGFFFGGGGCFEGGGGGGFCFGGFGGGGGGDFGGGGFFGG8FFGGGGEGFGDFFG:FGGGG?FFGGG9FGFGGGGEGGGGGGGGGCFGGGGGF<EGGGGGGC9CCGF>7FCGGG<>EEGGGGGGGGGF6D@CEEGGGGGG?9>FGFGEE5:CFGC:CGGGGGGGGGFFGFC+<:3C5CFGFCDCCD
@M03364:276:000000000-BLYN8:1:1101:25191:7054 1:N:0:1
ACTCCTACGGGAGGCAGCAGTGGGGAATATTGGACAATGGGCGAAAGCCTGATCCAGCCATGCCGCGTGTGTGAAGAAGGTCTTCGGATTGTAAAGCACTTTAAGTTGGGAGGAAGGGCATTAACCTAATACGTTAGTGCTTTGACGTTACCGACAGAATAAGCACCGGCTAACTCTGTGCCAGCAGCCGCGGTAATACAGAGGGTGCAAGCGTTAATCGGAATTACTGGGCGTAAAGCGCGCG
+
GGGGGGG<CGG>GGEGGGFGGC@8:FG<FFGFECFGGGDFGFFGGG:FFGGGFCFGF8CFFEFFGGG::BFGGGGGGGGGGGCFEFGFFGGFGGCGGE8F8FGGA9,9EEGG>E=FFDFCAF9FGDGGCFGEFFGGGGAFDFGGAGFFGGFFCGGGG<FGGGG9>FGGGEF<FA>CBDG9FFFFGGFFFGGDGG5EGGGGGFFC7EEEGGECE8EDEFF75*;EGFGGC<EFGG*:9*7)9CD5
@M03364:276:000000000-BLYN8:1:1101:24076:7077 1:N:0:1
ACTCCTACGGGAGGCAGCAGTGGGGAATATTGCACAATGGGCGCAAGCCTGATGCAGCCATGCCGCGTGTATGAAGAAGGCCTTCGGGTTGTAAAGTACTTTCAGCGAGGAGGAAGGCATTAAGGTTAATAACCTTGGTGATTGACGTTACTCGCAGAAGAAGCACCGGCTAACTCCGTGCCAGCAGCCGCGGTAATACGGAGGGTGCAAGCGTTAATCGGAATTACTGGGCGTAAAGCGCACG
+
CGGGGG96@F@F@CFGFG@FFFGGCF@FEFFGGGGGGGGGEACG+CCCFCFCGG9FACFGFFFFGG+8@F8FGGGGGF@FCFEFGGFDDF@FFAFFFA<BEFCFFGFDE:=FEDFACE@FGGF9CFGA<FFGF,AFACDGGD9CFFG+D@FGGGGDFC:F<>,D>FFEGGGCCCCFCEFGGGEFFFC7DEGDGB585<+=81:CEGCEGGDGGE5;/:<CCD8=+:<9<6C577CECFGGDDC)
@M03364:276:000000000-BLYN8:1:1101:23483:7104 1:N:0:1
ACTCCTACGGGAGGCAGCAGTAGGGAATCTTCGGCAATGGACGAAAGTCTGACCGAGCAACGCCGCGTGAGTGAAGAAGGTTTTCGGATCGTAAAACTCTGTTGTTAGAGAAGAACAAGGACGTTAGTAACTGAACGTCCCCTGACGGTATCTAACCAGAAAGCCACGGCTAACTACGTGCCAGCAGCCGCGGTAATACGTAGGTGGCAAGCGTTGTCCGGATTTATTGGGCGTAAAGCGAGCG
+
GGGGGGGGGGGGGGGGGGGGGGGGGGGGGGGGGGGGGGGGGGGGGGGGGGGGGGGGGGGGGGGGGGGGGGGGGGGGGGGGGGGGGGGGGGGGGGGGGGGGGGGGGGGGGGGGGGGGGGFFGGGGGGGGGGGGGGGGGGGGGGGGGGGGGGGGGGGGGGGGGGFGFGGGGGGGGGGGGGGGGGGGGGGGGGGGGGGGGGGGGGGDGGGGGGGGGGGGGGGGGGGGGGGGGGGGGGGGFFGDGGG<
@M03364:276:000000000-BLYN8:1:1101:16955:7111 1:N:0:1
ACTCCTACGGGAGGCAGCAGTGGGGAATCTTGGACAATGGGCGCAAGCCTGATCCAGCAATGCCGCGTGCGTGAAGAAGGCCTTCGGGTTGTAAAGCGCTTTTGTCAGGGAGCAAATCCTTGTGGCTAATACCCACCGGGGATGAGAGTACCTGAAGAATAAGGACCGGCTAACTACGTGCCAGCAGCCGCGGTAATACGTAGGGTCCAAGCGTTAATCGGAATTACTGGGCGTAAAGCGCACG
+
GGGGGGGGGGGGGGGGGGGGGGGGGGGFGGGGG@FGGGGGFFFGGGGGGGGGGGGGGGGGGGGGGGGGGGGGGGGGGGGGGGGGGGGGGGGGGG9FFGGGGGGGGGFGGGGGGGGGGGGGGGGGGFGGFGGGGGGGGGGGGGCFGGGGGGGGGFGGCFGGGGGGGGGGGEGGGGGGGGGGGGFGGGGGGE5E53BCCFFGGGGGGGGGCFF*AEGGGGGGGGDGGF9@7CC=DDGGGGGGGGG3
@M03364:276:000000000-BLYN8:1:1101:9429:7121 1:N:0:1
ACTCCTACGGGAGGCAGCAGTGGGGAATCTTGGACAATGGGCGCAAGCCTGATCCAGCAATGCCGCGTGCGTGAAGAAGGCCTTCGGGTTGTAAAGCGCTTTTGTCAGGGAGCAAATCCTTGTGGCTAATACCCACCGGGGATGAGAGTACCTGAAGAATAAGGACCGGCTAACTACGTGCCAGCAGCCGCGGTAATACGTAGGGTCCAAGCGTTAATCGGAATTACTGGGCGTAAAGCGTGCG
+
GGGGGGGGGGGGGGGGGGGGGGGGGGGGGGGGGGGGGGGGGGGGGGGGGGGGGGGGGGGGGGGGGGGGGGGGGGGGGGGGGGGGGGGGGGGGGGGGGGGGGGGGGGGGGGGDDGGGGGGGGDGGDGGFGDFGGGGGGGGGGEGGGGFGGGGGFGGGGFCFDFE9FGF>FGGGGGGGCEGGGGGF>FFCCGGGGECGGCCGFGGGGGGGGGGGGGGGGFCFGGCCCF?FGGFFG<CCFGFGGGC>
@M03364:276:000000000-BLYN8:1:1101:21429:7128 1:N:0:1
ACTCCTACGGGAGGAAGCAGTGAGGAATATTGGTCAATGGAGGCAACTCTGAACCAGCCATGCCGCGTGCAGGATGACGGTCCTATGGATTGTAAACTGCTTTTGTACGGGAAGAAAAAAAGTTACGTGTAATTTATTGACGGTACCGTAAGAATAAGGATCGGCTAACTCCGTGCCAGCAGCCGCGGTAATACGGAGGATCCAAGCGTTATCCGGACTCATTGGGTTTAAAGGGTCCGTAGGC
+
GGGGGGGGGGGGGG7F@F-FFGAFFGFFGGGGGGGGGGGGFGGGGGGFGEGGGGCFGGGGGGGGEFCGGDEFFGGGGGGGGG79EGGGGGGGGGF?EFGGAEGGFGFGGGG+FCGFC<F@:CD,,?BBEFGCGGGGGGGGGGDCFGGGGGGGGGG,EDFGCFGEGF<,>F=F7@CGFGGGFFGGGGGGGDGG9EE7EEGEGCF@CGG>=CCFG?CC5*/:+;C+>CEE5<FC*C=C4CG</5D*
@M03364:276:000000000-BLYN8:1:1101:18475:7130 1:N:0:1
ACTCCTACGGGAGGCAGCAGTAGGGAATCTTCCGCAATGGACGAAAGTCTGACGGAGCAACGCCGCGTGTGTGAAGAAGGTTTTCGGATCGTAAAGCACTGTTGTTAGAGAAGAACAAGGATAAGAGTCACTGCTTGTCCCTTGACGGTATCTAACCAGAAAGCCACGGCTAACTACGTGCCAGCAGCCGCGGTAATACGTAGGTGGCAAGCGTTGTCCGGAATTATTGGGCGTAAAGCGCGCG
+
GGGGGGGGGGGGGGGGGGGGGGGGGGGGGGGGGFGGGGGGGGGGGGGGGGGGGGGGGGGGGGGGGGGGGGGGGGGGGGGGGGGGGGGGGGGGGGGGGGGGGGGGGGGGGGGGGGGGGGGFF@FGGGGGGGGGGGGGGGGE=FGGGGGGGGGGGFGGFFGGGGGGGGGGGGGGGGGGGGGGGGGGG7>EDEDCEG>EGGGFGCFGGCGC9FGGEEEEEGGEGECFG9FC?FG=DG=EGG7<5CD7
@M03364:276:000000000-BLYN8:1:1101:5177:7132 1:N:0:1
ACTCCTACGGGAGGCAGCAGTGGGGAATATTGGACAATGGGCGAAAGCCTGATCCAGCCATGCCGCGTGTGTGAAGAAGGCCTTTTGGTTGTAAAGCACTTTAAGCGAGGAGGAGGCTACCGAGATTAATACTCTTGGATAGTGGACGTTACTCGCAGAATAAGCACCGGCTAACTCTGTGCCAGCAGCCGCGGTAATACAGAGGGTGCGAGCGTTAATCGGATTTACTGGGCGTAAAGCGTGC
+
FEEE@<EFGCCCG7C@CFFGGEGGG@FFGGGF,FEDFEGFF<@FGGEFGGECDEF@C<CFFGGGGDGEEECFEFFGECEGG8F8FGGGGCEBFGFF9?FEEG9@FE7FGGGD:CFGGCEFFDF++B<BAFCFGGGFDG,3@FGDFCGCGGDGF3FFC:CFFCFGA9:,:*FFFGGCC,7@,>9;>8D:BF>8E51CEG++3C?F7*;58CE==8/;5*+<EC?EE?FGGFGGD<27C*C>DDD*
@M03364:276:000000000-BLYN8:1:1101:15712:7132 1:N:0:1
ACTCCTACGGGAGGCAGCAGTGAGGAATATTGGACAATGGGTTAGCGCCTGATCCAGCCATCCCGCGTGAAGGATGACGGCCCTATGGGTTGTAAACTTCTTTTGTATAGGGATAAACCTATCTACGTGTAGATAGCTGAAGGTACTATACGAATAAGCACCGGCTAACTCCTTGCCAGCAGCCGCGGTAATACGGAGGGTGCAAGCGTTATCCGGATTTATTGGGTTTAAAGGGTCCGTAGGC
+
F6EFEFFECGCFFGGDEGGGGGGGGGGGGFGGGGGAAFGGGGGGGGGGGGF<FGGGGGGGGFG@CFGGGEFDCFFCFEGGC7BCFGGGGGGEGGAEGFG,AEEFGG,BFEFGGGGFEFGGGGFFGGDFFFFFGCFACGGFGGGGGGGGGGGGGGG@FGGGCFGGGDEAFFFC9FF7FGFGFCFCEGGGG88FFGGGGGGCBCGGGGGGGGGFF9CECE59FGFFCCEEEF7C@FEGGFGFFG50
@M03364:276:000000000-BLYN8:1:1101:20104:7133 1:N:0:1
ACTCCTACGGGAGGCAGCAGTGGGGAATCTTGCGCAATGGGCGAAAGCCTGACGCAGCCATGCCGCGTGAATGATGAAGGTCTTAGGATTGTAAAATTCTTTCACCGGGGACGATAATGACGGTACCCGGAGAAGAAGCCCCGGCTAACTTCGTGCCAGCAGCCGCGGTAATACGAAGGGGGCTAGCGTTGCTCGGAATTACTGGGCGTAAAGGGCGCGTAGGCGGATCGTTAAGTCAGAGGTG
+
GGGGGGGGGGGGGGGGGGGGGGGGGGGGGGGGGGGGGGGGGGGGGGGGGGGGGGGGGGGGGGGGGGGGGGGGGGGGGGGGGGGGGGGGGGGGGGGGGGGGGGGGGGGGGGGGGGGGGGGGGGGGGGGGGGGGDGGGGGGGGGGGGGGGGGGGGGGGGGGGGGGGGGGGGGGGGGGGCEFEGGGGGGGGGGGGGGG5ECFGGGGGCFGGGGGGGFGDGEGGGGGGGGE55CFG3CF<FGGFCFFD
@M03364:276:000000000-BLYN8:1:1101:19136:7145 1:N:0:1
ACTCCTACGGGAGGCAGCAGTGGGGAATATTGCACAATGGGCGCAAGCCTGATGCAGCCATGCCGCGTGTATGAAGAAGGCCTTCGGGTTGTAAAGTACTTTCAGCGAGGAGGAAGGTGTTGTGGTTAATAACCGCAGCAATTGACGTTACTCGCAGAAGAAGCACCGGCTAACTCCGTGCCAGCAGCCGCGGTAATACGGAGGGTGCGAGCGTTAATCGGATTTACTGGGCGTAAAGCGTGCG
+
GGGGGGGGGGGGGGGGGGGGGGGGGGGGGGGGGGGGGGGGGGGGGGGGGGGGGGGGGGGGGGGGGGGGGGGGGGGGGGGGGGGGGGGGGGGGGGGGGGGGGGGGGGGDFGGGGEGGGGGGGGGGGGGGGGGGGGF@GDGFGGGGGGGGGGGGGGGGGDGGGGGGGGGGGGGGGGGDGGGGGGGGGGGGGGGGGGGGGGGGGCEGGGGGGCGGEGGGGGGGGGCEFFGGGGFGGGGGGGGGGDGG
@M03364:276:000000000-BLYN8:1:1101:19309:7147 1:N:0:1
ACTCCTACGGGAGGCAGCAGTGGGGAATTTTGGACAATGGGCGAAAGCCTGATCCAGCAATGCCGCGTGCAGGATGAAGGCCTTCGGGTTGTAAACTGCTTTTGTACGGAACGAAAAGCTTCTGGTTAATACCTGGGAGTCATGACGGTACCGTAAGAATAAGCACCGGCTAACTACGTGCCAGCAGCCGCGGTAATACGTAGGGTGCAAGCGTTAATCGGAATTACTGGGCGTAAAGCGTGCG
+
GGGGGGGGGGGGGGGGGGGGGGGGGGGGGGGGGGGGGGGGGGGEGGGGGGGGGGGGGGGGGGGGGGGGGGGGGGGGGGGGGGGGGGGGGGGGGGGGGGGGGGGGGGGGGGGGGGGGGGGGGGGFFGGGGGGGGGGGGGEGGGGGGGGGGGGGGGGGGGGGGGGGGGGDGGGGGGGGGGGGGGGGFGGGGGGGGGG8CFFGGGGGGGGGGGGFGGGDGGGGGGGGFFGGGGGGGGGG5FDD59DD
@M03364:276:000000000-BLYN8:1:1101:12334:7149 1:N:0:1
ACTCCTACGGGAGGCAGCAGTAGGGAATCTTCGGCAATGGACGAAAGTCTGACCGAGCAACGCCGCGTGAGTGAAGAAGGTTTTCGGATCGTAAAACTCTGTTGGTAGAGAAGAACGTTGGTGAGAGTGGAAAGCTCATCAAGTGACGGTAACTACCCAGAAAGGGACGGCTAACTACGTGCCAGCAGCCGCGGTAATACGTAGGTCCCGAGCGTTGTCCGGATTTATTGGGCGTAAAGCGAGC
+
GGGGGGFGGGGGGGGGGGGGGGGGGGGGGGGGGGGGGGGGGGGGGGGGGGGGGGGGGGGGGGGGGGGGGGGGGGGGGGGGFFGGGGGGGGGGGGGGGGGGGGGGGGGGGGGGGGGGGDFGGGGGGCFFGFCFFGFGGGGGGGGGGFGGGG+>FGGFCCFGGCGGDEGGGC@@CCFGCCGGGCFGGGGGGCGGGGGEEF99CFC7CFCFGGGGGCGGDGGGG=EGGFGGGGGGFGEGGGGFG*>)
@M03364:276:000000000-BLYN8:1:1101:9558:7169 1:N:0:1
ACTCCTACGGGAGGCAGCAGTGGGGAATATTGCACAATGGGCGCAAGCCTGATGCAGCCATGCCGCGTGTATGAAGAAGGCCTTCGGGTTGTAAAGTACTTTCAGCGAGGAGGAAGGCATTAAGGTTAATAACCTTGGTGATTGACGTTACTCGCAGAAGAAGCACCGGCTAACTCCGTGCCAGCAGCCGCGGTAATACGGAGGATCCAAGCGTTATCCGGAATCATTGGGTTTAAAGGGTCCG
+
GGGGGGGGGGGGGGGGGGCGGGGGGGGGGGGGGGGGGGGGGGGGGGGGGGGGGGGGGGGGGGGGGGGGGGGGGGGGGGGGGGGGGGGGGGGGGGGGGGGGGGGGGGGEGGCEGGGGGGGGGGGGGGGGGGGGGGGGFGGG9FGGGGGFFGGGGGGGGGGGGGGGGGGGGGGGGGGGGGGGGGGGGFGGGGGGGGGGGGGGGGGGGGGGFGGGGGGGGGFGDEGGGGGGG6EED3?E7CGGGGGC
@M03364:276:000000000-BLYN8:1:1101:9187:7211 1:N:0:1
ACTCCTACGGGAGGCAGCAGTGGGGAATATTGCACAATGGGCGCAAGCCTGATGCAGCCATGCCGCGTGTGTGAAGAAGGCCTTCGGGTTGTAAAGTACTTTCAGCGAGGAGGAAGGCATTAAGGTTAATAACCTTGGTGATTGACGTTACTCGCAGAAGAAGCACCGGCTAACTCCGTGCCAGCAGCCGCGGTAATACGGAGGGTGCAAGCGTTAATCGGAATTACTGGGCGTAAAGCGCACG
+
GGGGGGGGGGGGGGGGGGGGGGGGGGGGGGGGGGGGGGGGGGGGGGGGGGGGGGGGGGGGGGGGGGGGGGGGGGGGGGGGGGGGGGGGGGGGGGGGGGGGGGGGGGGEGGGGGGFGGGGGGFGGGGGGGGGGGGGGGGGGGGGGGGGGGGGGGGGGGGGGGGGGGGGGGGGGFGGGCEGGGG?FGGGGFGGGGGGGGGGGGGGGGGGGGGFGGGGGGFEGGCGGGGGGGGGGGGGGFGGGGGG<
@M03364:276:000000000-BLYN8:1:1101:20699:7211 1:N:0:1
ACTCCTACGGGAGGCAGCAGTAGGGAATCTTCGGCAATGGACGAAAGTCTGACCGAGCAACGCCGCGTGAGTGAAGAAGGTTTTCGGATCGTAAAACTCTGTTGTTAGAGAAGAACAAGGATGAGAGTAACTGTTCATCCCTTGACGGTATCTAACCAGAAAGCCACGGCTAACTACGTGCCAGCAGCCGCGGTAATACGTAGGTGGCAAGCGTTGTCCGGATTTATTGGGCGTAAAGCGAGCG
+
GGGGGGGGGGGGGGGGGGGGGGGGGGGGGGGGGGGGGGGGGGGGGGGGGGGGGGGGGGGGGGGGGGGGGGGGGGGGGGGGGGGGGGGGGGGGGGGGGGGGGGGGGGGGGGGGGGGGGGGGGGFGGGGGGGGGGGGGGGFGGGGGGGGGGGGGGGGGGGGGGGGGGGGGGGGGGGGGGGGGGGGGGGGGGGGGGGGGGGGGGCFGGGGGGGGCGGGGGGGGGGGGGGGGGGGGGGGGGFGGGGGD
@M03364:276:000000000-BLYN8:1:1101:16536:7217 1:N:0:1
ACTCCTACGGGAGGCAGCAGTAGGGAATCTTCGGCAATGGACGAAAGTCTGACCGAGCAACGCCGCGTGAGTGAAGAAGGTTTTCGGATCGTAAAACTCTGTTGTCAGAGAAGAACAAGGGTGAGAGTGGAAAGTTCACCCCTTGACGGTATCTGACCAGAAAGCCACGGCTAACTACGTGCCAGCAGCCGCGGTAATACGTAGGTGGCAAGCGTTGTCCGGATTTATTGGGCGTAAAGCGAGC
+
GGGGGGGGGGGGGGGGGGGGGGGGGFFGGGGGGGGGGGGGGGGGEGGGGGGGGGGGGGGGGGGGGGGGGGCE?FGGGGGGGGGGGGGGGGGGGGG9BFGGGGGGFGGFGGGFFGGGGCFFGF@7F,DFGEAFGGGFFGFB<FC8BFECGGGGGGDGF<FCDGGGFFGFCF7F*@FFFFCEFGFGGGGDFFGCEGGD8++2=<C7EFGGG=65*B/CEEGFCEC5*9<E+<C=FDEGDGC7C3))
@M03364:276:000000000-BLYN8:1:1101:20967:7220 1:N:0:1
ACTCCTACGGGAGGCAGCAGTAGGGAATCTTCCACAATGGACGAAAGTCTGATGGAGCAACGCCGCGTGAGTGAAGAAGGTTTTCGGATCGTAAAACTCTGTTGTTGGAGAAGAACGTATTTGATAGTAACTGATCAGGTAGTGACGGTATCCAACCAGAAAGCCACGGCTAACTACGTGCCAGCAGCCGCGGTAATACGTAGGTCCCGAGCGTTGTCCGGAATTACTGGGCGTAAAGCGCACG
+
GGGGGGGGGGGGGGGGGGGGGGGGGGGGGGGGGGGGGGGGFGGGGGGGGGGGGGGGGGGGGGGGGGGGGGGGGGGGGGGGFFFGGGGGGGGGDFGGGGGGGGCDGGGGFGGGGGGGGGGGGGGGFGGGGGGFGGGGGG?FGGGGGGGGGGGGGGGGGGGGGGGGGGGGGGGGGGGDFGGGGGGGGGGGGGGGGGGGFGGGGGGGGGGGEGGGGGGEGFFECEEGF9EGG?@CGGGGGGGGGGGC
@M03364:276:000000000-BLYN8:1:1101:6197:7256 1:N:0:1
ACTCCTACGGGAGGCAGCAGTGGGGAATATTGGACAATGGGCGGAAGCCTGATCCAGCCATGCCGCGTGTGTGAAGAAGGCCTTTTGGTTGTAAAGCACTTTAAGCGAGGAGGAGGCTACTAGTACTAATACTACTGGATAGTGGACGTTACTCGCAGAATAAGCACCGGCTAACTCTGTGCCAGCAGCCGCGGTAATACAGAGGGTGCGAGCGTTAATCGGATTTACTGGGCGTAAAGCGTGC
+
GGGGGGGGGGGGGGGGGGGGFGGGGGGGGGGGGGGFGGGGGGGGGGGGGGGGGGGGGGFGGGGGGGGGGGGGGGFGGGGGGGGGGGGGGGGGGGGGFGGGGGGGGGGCFGGGGGGGGGGGGGGGGGGFGGGGGGFFGGGGGGGGGGGGGGGGGGGGEGGGGGFFGGGFG7FGFGGFGDFGGGGGGGGGGGGGEECEEGGGGGFGGGGGDGEGGGCCG5<FGGEC8FGGD?C*7DECDGGGGGD*
@M03364:276:000000000-BLYN8:1:1101:19045:7269 1:N:0:1
ACTCCTACGGGAGGCAGCAGTAGGGAATCTTCGGCAATGGGGGCAACCCTGACCGAGCAACGCCGCGTGAGTGAAGAAGGTTTTCGGATCGTAAAACTCTGTTGTTAGAGAAGAACGTTAAGTAGAGTGGAAAGTTACTTAAGTGACGGTATCTAACCAGAAAGGGACGGCTAACTACGTGCCAGCAGCCGCGGTAATACGTAGGTCCCAAGCGTTGTCCGGATTTATTGGGCGTAAAGCGAGC
+
GGGGGGGGGGGGGGGGGGFGGGGGGGGGGGGGGCGGGGGGGGGGGGCGGGGGF<FFGGCGFGGGGGGGGGGGGGGGG8FGFFGGGGGCGGGGGGGGCCGG9FEGFGEFGGGGGGFGGDDDFAFEFFGGGFGG=FCBCFFGG9FEFAGCBC<FEFBECFGGGGGGG*>FED@@F7EFGC:F<FCGGGGGGF5:BEEGEFE?CFFG7EDGGGGGFCGCCGF7CCCEGF+<?+<**)/7>FG>CCC)
@M03364:276:000000000-BLYN8:1:1101:18201:7278 1:N:0:1
ACTCCTACGGGAGGCAGCAGTAGGGAATCTTCGGCAATGGACGAAAGTCTGACCGAGCAACGCCGCGTGAGTGAAGAAGGTTTTCGGATCGTAAAACTCTGTTGTTAGAGAAGAACAAGGACGTTAGTAACTGAACGTCCCCTGACGGTATCTAACCAGAAAGCCACGGCTAACTACGTGCCAGCAGCCGCGGTAATACGTAGGTGGCAAGCGTTGTCCGGATTTATTGGGCGTAAAGCGAGCG
+
GGGGGGGGGGGGGGGGGGGGGGGGGGGGGGGGGGGGGGGGGGGGGGGGGGGGGGGGGGGGGGGGGGGGGGGGGGGGGGGGGGGGGGGGGGGGGGGGGGGGGGGGGGGGGGGGGGGGGGGGGGGGGGGGGGGGGGGGGGGGGGGGGGGGGGGGGGGGGGGGGGGGFGGGGGGGGGGGGGGGGGGGGGGGGGGGGGGDGGGGGGGEGGGGGGGGGGGGGGGGGGGGGGGFGGGGGGDGGGGGGGGC
@M03364:276:000000000-BLYN8:1:1101:28269:7286 1:N:0:1
ACTCCTACGGGCGGCAGCAGTAGGGAATCTTCGGCAATGGACGAAAGTCTGACCGAGCAACGCCGCGTGAGTGAAGAAGGTTTTCGGATCGTAAAACTCTGTTGGTAGAGAAGAACGTTGGTGAGAGTGGCAAGCTCATCAAGTGACGGTAACTACCCAGAAAGGGACGGCTAACTACGTGCCAGCAGCCGCGGTAATACGTAGGTCCCGAGCGTTGTGCGGATTTATTAGGCGTAAAGCGAGC
+
GD<ED<FA@G@+6@FF7B-EF6-F,CCCF;@,9FF7@A<FF8@+CF6,<FE<,CF+>6+,CFF7++44@::<99,,5B4<,9ED94C4?FFEF8=?FFFA9BF<<F9<<F9=<,D,=>FGFFCF7,>>=F7<@7F<F,7F;,,7@;ED7>FCFFBB:>::CDFECFCF7**<C,4B,+:2=BCEC*?2B8EG55:1899+/+0;E<++**2**2//*:*+782*;+<0<+03*9**/9CD<5C)
@M03364:276:000000000-BLYN8:1:1101:18127:7307 1:N:0:1
ACTCCTACGGGAGGCAGCAGTAGGGAATCTTCGGCAATGGACGAAAGTCTGACCGAGCAACGCCGCGTGAGTGAAGAAGGTTTTCGGATCGTAAAACTCTGTTGTTAGAGAAGAACAAGGACGTTAGTAACTGAACGTCCCCTGACGGTATCTAACCAGAAAGCCACGGCTAACTACGTGCCAGCAGCCGCGGTAATACGTAGGTGGCAAGCGTTGTCCGGATTTATTGGGCGTAAAGCGAGCG
+
GGGGGGGGGGGGGGGGGGGGGGGGGGGGGGGGGGGEGGGGGGGGGGGDGGGGGGDGGGGGGGGGGGGGGGGGGGGGFGGGGGGGGGGGGGGGGGGGGGGGGGGGGGFGGGGGGGGGGGGGGGGGGGGFFGGGGGGGDGGGGGGGGGGGGGGGGGGGGGGGGGGG<BCEFGGGGGGGGGGEFGGGGGGGGGGGGGDGGGGFCFGDFGGGGGGCEGGGGFFGGGGGFGFCFGCFDGGGGCFGGGDC
@M03364:276:000000000-BLYN8:1:1101:5045:7312 1:N:0:1
ACTCCTACGGGAGGCAGCAGTGGGGAATATTGGACAATGGGCGAAAGCCTGATCCAGCCATGCCGCGTGTGTGAAGAAGGTCTTCGGATTGTAAAGCACTTTAAGTTGGGAGGAAGGGCATTAACCTAATACGTTAGTGCTTTGACGTTACCGACAGAATAAGCACCGGCTAACTCTGTGCCAGCAGCCGCGGTAATACAGAGGGTGCAAGCGTTAATCGGAATTACTGGGCGTAAAGCGCGCG
+
GGGGGGGGGGGGGGGGGGGGGGGGGGGGGGGGGGGGGGGGGGGGGGGGGGGGGGGGGGGGGGGGGGGGGGGGGGGGGGGGGGGGGGGGGGGGGGGGGGGGGGGGGGGGGGGGGGGGGGGGGGGGGGGGGGGGGGFGGGGGDFFFGFGGGGGGGGGDGFGGGGGGGGFGGGGGGGGGGGGGGGGGGGGGGGGGGGGGGGFGGGGGGGGCFGF=EGGGGGGGGEGFFGGGGGGGGGGGGGDDGGGG
@M03364:276:000000000-BLYN8:1:1101:20106:7366 1:N:0:1
ACTCCTACGGGAGGCAGCAGTAGGGAATCTTCGGCAATGGACGAAAGTCTGACCGAGCAACGCCGCGTGAGTGAAGAAGGTTTTCGGATCGTAAAACTCTGTTGTTAGAGAAGAACAAGGACGTTAGTAACTGAACGTCCCCTGACGGTATCTAACCAGAAAGCCACGGCTAACTACGTGCCAGCAGCCGCGGTAATACGTAGGTGGCAAGCGTTGTCCGGATTTATTGGGCGTAAAGCGAGCG
+
GGGGGGGGGGGGGGGGGGGGGGGGGGGGGGGGGGGGGGGGGGGGGGGGGGGGGGGGGGGGGGGEGGGGGEGGGGGGGGGGGGGGGGGG:FGGGGGGGGGGGGGGGGGGGGGGGGGGGGGFGGGFCFGGFFGGGGGGGGGGDGGGGGGGGGGGGGGFGGFFGGGGGGGGGGGGG?FFGGGGG8;CFGGGGGGDGDGGGGGGEGGGGFGGGDCGGGGGECGEG5E=CFGC?FDGGGGGGGGGGGGD
@M03364:276:000000000-BLYN8:1:1101:13576:7375 1:N:0:1
ACTCCTACGGGAGGCAGCAGTGGGGAATCTTGGACAATGGGCGCAAGCCTGATCCAGCAATGCCGCGTGCGTGAAGAAGGCCTTCGGGTTGTAAAGCGCTTTTGTCAGGGAGCAAATCCTTGTGGCTAATACCCACCGGGGATGAGAGTACCTGAAGAATAAGGACCGGCTAACTACGTGCCAGCAGCCGCGGTAATACGTAGGGTCCAAGCGTTAATCGGAATTACTGGGCGTAAAGCGTGCG
+
GGGGGGGGGGGGGGGGGGGGGGGGGGGGGGGGGGGGGGGGGGGGGGGGGGGGGGGGGGGGGGGGGGGGGGGGGGGGGGGGGGGGGGGGGGGGGGGGGGGGGGGGGGGGGGGGGGGGGGGGGGGGGGGGGGGGGGGGGGGGGGGGGGGGGGGGGGGGGGGGGGGGGGGGGGGGGGGGGGGGGGGGGGGGGGEEGGGGGGGGGGGGGGGGGGGGGGGGGGGGGGGGGFAFGGGGGGGGGGGGDD<<
@M03364:276:000000000-BLYN8:1:1101:4070:7380 1:N:0:1
ACTCCTACGGGAGGCAGCAGTGGGGAATATTGCACAATGGCCGCAAGCCTGATGCAGCCATGCCGCGTGTATGAAGAAGGCCTTCGGGTTGTAAAGTACTTTCAGCGAGGAGGAAGGTGTTGTGGTTAATAACCGCAGCAATTGACGTTACTCGCAGAAGAAGCACCGGCTAACTCCGTGCCAGCAGCCGCGGTAATACGGAGGGTGCAAGCGTTAATCGGAATTACTGGGCGTAAAGCGCACG
+
GGGGGGGGGGGGGGGGGGGGGGGGGGGGGGGGGGGGGGFGGFGGGGGGGGGGGGGGGGFGGGGGEGGGGGGGGGGFGGGGGGGGFGGGGGGGGGGGGGGFGGGGFGGGGGGGGGGGGGGGGGGGGGGGGGGGGGGGGEGGGGFGDGGGGGGGGGDCGGGGGGGGGGGGGGGEFGFG7CFGGGGGGGGGGGGGGGGGDGGGGD>EGGGGGGGGGGGGGGGGDCEGGCCEF?FGD):EGDCCGDG5
@M03364:276:000000000-BLYN8:1:1101:7020:7386 1:N:0:1
ACTCCTACGGGAGGCAGCAGTAGGGAATCTTCCACAATGGACGAAAGTCTGATGGAGCAACGCCGCGTGAGTGAAGAAGGTTTTCGGATCGTAAAACTCTGTTGTTGGAGAAGAATGTATCTGATAGTAACTGATCAGGTAGTGACGGTATCCAACCAGAAAGCCACGGCTAACTACGTGCCAGCAGCCGCGGTAATACGTAGGTGGCAAGCGTTAATCGGAATTACTGGGCGTAAAGCGCACG
+
GGGGGGGGGGGGGGGGGGGGGCGGGGGGEGGCFFGGGGGGCEFGGGGFGGGGGG9FGGFFGGGGGGGGGGGEGGGGGGGGFGGGGGGDBCFGGGGFFGGGFGF9FFGF,FGGGGGA,EC9E,CA<DBFFFGGFGC<FGE,7=7D9E@7=D=FC=BFEGGGG:8F,>FFC7CFGGDE,>>FF@,,:>>,41**4:*;;;;CB,8C2BC,BECGE88?5<+:CE8*>9+;<FGGGC5C5>*5<</9
@M03364:276:000000000-BLYN8:1:1101:5017:7392 1:N:0:1
ACTCCTACGGGAGGCAGCAGTAGGGAATCTTCGGCAATGGACGAAAGTCTGACCGAGCAACGCCGCGTGAGTGAAGAAGGTTTTCGGATCGTAAAACTCTGTTGTTAGAGAAGAACAAGGACGTTAGTAACTGAACGTCCCCTGACGGTATCTAACCAGAAAGCCACGGCTAACTACGTGCCAGCAGCCGCGGTAATACGTAGGTGGCAAGCGTTGTCCGGATTTATTGGGCGTAAAGCGAGCG
+
GGGGGGGDEGGGGGGGGGGGGGGGGGGGGGGFGGGGGGGGFGGGGGGFFGGDGGGDGGGGGGGGGGGGGGCFGGGGGGGGEGGGGGGGGGGGGCFGGFGGGGGGGGGFGFGG<FFGGGGFFEGFGFEGGGFGGGGGGGG:CFGGGGGEFGGGGFGGGGGGDFGGCFGGGGGGCGGGGGGGGFFGGGFGFEGCE5EEGGFD<CFGGGGGGD5FGGECEC7E5E55@FG++9:EDDGGC7DGGGG)
@M03364:276:000000000-BLYN8:1:1101:3441:7402 1:N:0:1
ACTCCTACGGGAGGCAGCAGTGGGGAATATTGCACAATGGGCGCAAGCCTGATGCAGCCATGCCGCGTGTATGAAGAAGGCCTTCGGGTTGTAAAGTACTTTCAGCGAGGAGGAAGGCATTAAGGTTAATAACCTTGGTGATTGACGTTACTCGCAGAAGAAGCACCGGCTAACTCCGTGCCAGCAGCCGCGGTAATACGGAGGGTGCAAGCGTTAATCGGAATTACTGGGCGTAAAGCGCACG
+
FGGGGGGGGGGGGGGGGGGGGGGGGGGGGGGCFGGGGGGGGGGGGGCGGGGGGGGGGGGGGGGGGGGGGGGGGGGGGGGGGGGGGGGDGGGGGGGGGGGGGGGGGGGD@FGGGDGGGGGGGGGFGGGCFGGGGGGGGGGFFGFG<FGGGGGGAGDGGGGFGGGGGGGG>EGGGGGGGGGGGGGGGGCGGGDGGGGGGGGGGBECGGGGGGFF5BEC=CCC5ECGGGGGGFDGGGGDG>D:5<D7
@M03364:276:000000000-BLYN8:1:1101:24214:7408 1:N:0:1
ACTCCTACGGGAGGCAGCAGTGGGGAATATTGCACAATGGGCGCAAGCCTGATGCAGCCATGCCGCGTGTATGAAGAAGGCCTTCGGGTTGTAAAGTACTTTCAGCGAGGAGGAAGGTGCTGAGGTTAATAACCTCAGCAATTGACGTTACTCGCAGAAGAAGCACCGGCTAACTCCGTGCCAGCAGCCGCGGTAATACGGAGGGTGCAAGCGTTAATCGGAATTACTGGGCGTAAAGCGCACG
+
GGGGGGGGGGGGGGGGGGGGGGGGGGGGGGGGGGGGFG9FGGGGGGGGGGGGGGGGGGGGGGGGGGGGGEGGGGFFGGGGGGGGGGGGGGGGGGGGGGGGGGGGGGGEGG>EFGDGGGGGGGGGGGGGGGGGGGGGGFGGFFEGFGDCGGGGGGGG7<FGGGFFGGFGGGGGGGGGGGGGGGGC@8EFEGGGGGGG9FGGGEGGEBBE?C?FGGGGGGGGGGGGGGGGGG8FGGGECGGGGDG<
@M03364:276:000000000-BLYN8:1:1101:26367:7414 1:N:0:1
ACTCCTACGGGAGGCAGCAGTGGGGAATATTGGACAATGGGCGAAAGCCTGATCCAGCCATGCCGCGTGTGTGAAGAAGGCCTTTTGGTTGTAAAGCACTTTAAGCGAGGAGGAGGCTACTTAGATTAATACTCTAGGATAGTGGACGTTACTCGCAGAATAAGCACCGGCTAACTCTGTGCCAGCAGCCGCGGTAATACAGAGGGTGCGAGCGTTAATCGGATTTACTGGGCGTAAAGCGTGC
+
GGGGGGGGG7FGG7FGGGFGGGGGGGGGGGGGGGGGGGGGGGGGGGGGFGGGGGDGGFGGGGGGGGGGGEDFFGGGGGGG?FFGGGFG=FGGCFFGFGGGGGGGCCG@CCGGGCEGGGGFFFGGFG<EFGGCFFFFDFDAFFFFGGGGFFFEFDFEGGGGCGGFCGGGGEGGGGGEFFFFCGGFGGGGCGGGGGEGDFC?CFCFGCCCCEGGGGEGC:C9*;EEGDFFGGDGGGGDGGGCGGG1
@M03364:276:000000000-BLYN8:1:1101:4162:7428 1:N:0:1
ACTCCTACGGGAGGCAGCAGTGGGGAATATTGGACAATGGGCGAAAGCCTGATCCAGCCATGCCGCGTGTGTGAAGAAGGTCTTCGGATTGTAAAGCACTTTAAGTTGGGAGGAAGGGCATTAACCTAATACGTTAGTGCTTTGACGTTACCGACAGAATAAGCACCGGCTAACTCTGTGCCAGCAGCCGCGGTAATACAGAGGGTGCAAGCGTTAATCGGAATTACTGGGCGTAAAGCGCGCG
+
GGGGGGGGGGGGGGGGGGGGGGGGGGGGGGGGGGGGGGGGGGGGGGGGGGGGGGGGGGGGGGGGGGGGGGGGGGGGGGGGGGGGGGGGGGGGGGGGGGGGGGGGGGGGGGGGGGGGGGGGGGGGGGCGGGGGGGGGGGGGGGGGGGGGGGGGGGGGGGGGGGGGGGGGGGGGGGGFGGGGGGGGGGGGGGGGGGGGGGGGGGGGGGGGGGGGGGGGGGFCEGC=FCEGGGGGGGGGC7FGGGGD
@M03364:276:000000000-BLYN8:1:1101:11669:7438 1:N:0:1
ACTCCTACGGGAGGCAGCAGTGGGGAATATTGCACAATGGGCGCAAGCCTGATGCAGCCATGCCGCGTGTGTGAAGAAGGCCTTCGGGTTGTAAAGCACTTTCAGCGAGGAGGAAGGTGGTGAGCTTAATACGCTCATCAATTGACGTTACTCGCAGAAGAAGCACCGGCTAACTCCGTGCCAGCAGCCGCGGTAATACGGAGGGTGCAAGCGTTAATCGGAATTACTGGGCGTAAAGCGCACG
+
GGGGGGGGGGDGGGGGGGGFGGGGGGGGGGGGGGGGGGGGGGGGGGGGGGGGGGGGGGGGGGGGGGGGGGGGGGGGGGGGGGGGGGGGGGGGGGGGFGGGGGGGGGGGFGGGGGGGGGGGGGGGGFGGGGGGGGGGGGGGFGGGGGFGGCEGFGGGGGGGGGGGGGGGGGGGGGFFGGGFGGGGGGGGGGGGGGEGGFGGGBEGGGEGG7FGEGG8CFGGGGGGF@FCCCCC5CEGGGDGDGGD
@M03364:276:000000000-BLYN8:1:1101:22899:7460 1:N:0:1
ACTCCTACGGGAGGCAGCAGTGAGGAATATTGGACAATGGGCGCAAGCCTGATCCAGCCATGCCGCGTGCAGGATGAAGCATCTATGGTGTGTAAACTGCTTTTGTACGGGAAGAAAAAACATTACGAGGAATGTACTGACGGTACCGTAAGAATAAGGATCGGCTAACTCCGTGCCAGCAGCCGCGGTAATACGGAGGATCCAAGCGTTATCCTGAATCATTGGGTTTAAAGGGTCCGTAGGG
+
GGGGGGGGEGGGGGGDCGGGDFCGGFGGGGGGGGGGGGGGGGGGGGG?FGGFGGGGGGFGGGGDGCCEGEDGGCAFFGC<EFFAGDFDE?FGGGGGGCEGG9FGFFGGFGGGGGGGGCFGGGGGFGFGG++BFFGGGGGGGGGFGGGGEFGGF9BBBFEGCFGGFF:FBFF7FF:*DEDGGFGGCEG8BBC;,,=1*BCEGGGGF?*;*?EGCC+>=?FGGFCFCGGCEGCEG>*:9CCFFDG*
@M03364:276:000000000-BLYN8:1:1101:10571:7462 1:N:0:1
ACTCCTACGGGAGGCAGCAGTGGGGAATATTGCACAATGGGCGCAAGCCTGATGCAGCCATGCCGCGTGTGTGAAGAAGGCCTTCGGGTTGTAAAGCACTTTCAGCGAGGAGGAAGGTGGTGAACTTAATACGTTCATCAATTGACGTTACTCGCAGAAGAAGCACCGGCTAACTCCGTGCCAGCAGCCGCGGTAATACGGAGGGTGCAAGCGTTAATCGGAATTTCTGGGGGTACAGCGTGCG
+
FFFGGFEGCGECGDBCCEGFGFGGC@CF96CCCAFCEGGCEFG7FCC<FC,CFGGACC6EAECCFGGC>:FFG<ECA,C<<8CFGFG>F@EEGGGGG8<FCA5FEF@C:C+484A?FGGGCB?88?DF<B,:D5<,:FDAD9FFDFGC+>=@<BECED7FGGBF,F,3C77>D,267*F*F*?DG,2B8:C>*3B8<F+C5CBC83*3>+>FG:8*2<:C*8*2<+30<?6*99A+*?*19**)
@M03364:276:000000000-BLYN8:1:1101:4420:7482 1:N:0:1
ACTCCTACGGGAGGCAGCAGTGGGGAATCTTGGACAATGGGCGCAAGCCTGATCCAGCAATGCCGCGTGCGTGAAGAAGGCCTTCGGGTTGTAAAGCGCTTTTGTCAGGGAGCAAATCCTTGTGGCTAATACCCACCGGGGATGAGAGTACCTGAAGAATAAGGACCGGCTAACTACGTGCCAGCAGCCGCGGTAATACGTAGGGTCCAAGCGTTAATCGGAATTACTGGGCGTAAAGCGTGCG
+
GGGGGGGGGGGEGGGGGGFCCFFFCGGGGCFGGGGGFGCGGFGEGGGFCFGGGGFEFGGGGGGG7@FGFGGGGGFGGGGGGGGGDF:F<FGGGGGGC4C+CFFGG9AFF8FGGGGG<EEFEFFG7DDD=EEGGFDGC:C+>@FFGGCFGG9FFGFCGFGAEGGGFGCEG@CFGGGGCBFFGDGGGGGFGGDECEG8CF+;2CFEEGGGGGFFE:ECGGGGG==FGFFGGG5EDCGGCFGDDDGD
@M03364:276:000000000-BLYN8:1:1101:24082:7487 1:N:0:1
ACTCCTACGGGAGGCAGCAGTAGGGAATCTTCGGCAATGGACGAAAGTCTGACCGAGCAACGCCGCGTGAGTGAAGAAGGTTTTCGGATCGTAAAACTCTGTTGTTAGAGAAGAACAAGGACGTTAGTAACTGAACGTCCCCTGACGGTATCTAACCAGAAAGCCACGGCTAACTACGTGCCAGCAGCCGCGGTAATACGTAGGTGGCAAGCGTTGTCCGGATTTATTGGGCGTAAAGCGAGCG
+
FGGFFGGGDG>EC+CFGGGAFGGGGGGGGGGGGGGGGGGCAEEECFE9FFGGGGGGGGGGGGCFGGEGD,BFFFGFGGGGGGGD,@FC?C@FGGGGEFGGGGGGGGGGAF<FGGGEFG8FGGGCFGGGCFAFFADFGFFGDGGFGG7@@CGGFGE,@FCFGGFFFGGGGEGEFEGGAGFDG:9CDGCC:CGEDGDGGGCFFGGEGGDFGGGGGBC8*<FGE=CGGGGF7ECFDDC5CFDDDD>)
@M03364:276:000000000-BLYN8:1:1101:12368:7496 1:N:0:1
ACTCCTACGGGAGGCAGCAGTAGGGAATCTTCGGCAATGGGGGCAACCCTGACCGAGCAACGCCGCGTGAGTGAAGAAGGTTTTCGGATCGTAAAACTCTGTTGTTAGAGAAGAACGTTAAGTAGAGTGGAAAGTTACTTAAGTGACGGTATCTAACCAGAAAGGGACGGCTAACTACGTGCCAGCAGCCGCGGTAATACGTAGGTGGCAAGCGTTGTCCGGATTTATTGGGCGTAAAGCGAGC
+
GGGGGGGGGGGGGGGGGGGGGGGGGGGGGGGGGGGGGGGGGGGGGGGGGGGGGGGGGGGGGGGGGGGGGGGGGGGGGGGGGGGGGGGGGGGGGGGGGGGGGGFGGGGGGGGGGGGGGGGGGGGGGGGGGGGGGGGGGGGGGGGGGGGGGGGGGGGGGGGGGGFGFGGGGGGEGGGGGGGGCGGEC@FFGDGGGGGGGGGGGGGGGGGGGGGGGGGGGGGGGGEGGG?EFGGGGGGGDFGGGGG3
@M03364:276:000000000-BLYN8:1:1101:5692:7501 1:N:0:1
ACTCCTACGGGAGGCAGCAGTGGGGAATATTGGACAATGGGCGAAAGCCTGATCCAGCCATGCCGCGTGTGTGAAGAAGGCCTTTTGGTTGTAAAGCACTTTAAGCGAGGAGGAGGCTACCGAGATTAATACTCTTGGATAGTGGACGTTACTCGCAGAATAAGCACCGGCTAACTCTGTGCCAGCAGCCGCGGTAATACAGAGGGTGCGAGCGTTAATCGGAATTACTGGGCGTAAAGCGCGC
+
GGGGGGGGGGGGGGGGGGGGGGGGGGGGGGGGGGGGGGGGGGGGGGGGGGGGGGGGGGGGGGGGGGGGGEFGGGGGGFGF@FGGFGGGGGGGGGGGGGGGGGGGGGGFGGFGGDEDFFGGGGGGGGGGGGGGGFGGGGGFGGGGGGGGEFGGGFGGGGGGGGCCGGGGGGGGGGGGGGGGDGFGGGGGGGGGGGGGEGGFGCFGGGGGGGGGGG:CEGGGGGGGEGGGGGGGFD=EDGGGGGD)
@M03364:276:000000000-BLYN8:1:1101:12947:7526 1:N:0:1
ACTCCTACGGGAGGCAGCAGTGGGGAATCTTGGACAATGGGCGCAAGCCTGATCCAGCAATGCCGCGTGCGTGAAGAAGGCCTTCGGGTTGTAAAGTACTTTCAGCGAGGAGGAGGCTACCGAGATTAATACTCTTGGATAGTGGACGTTACTCGCAGAATAAGCACCGGCTAACTCTGTGCCAGCAGCCGCGGTAATACAGAGGGTGCGAGCGTTAATCGGATTTACTGGGCGTAAAGCGTGC
+
GGGGGGGGGGGGGGGGGGGGGGGGGGGGGGGGGGGGGGGGGGGGGGGGGGGGGGGGGGGGGGGGGGGGGGGGGGGGGGGGGGGGGGGGGEGGGGGGGGGGGGGGGGGGGGGGGG7FEGGGGGGGCFFGGGGGDGGGCGCFGGGGGGGGGGGGGGGGGGGGGGGGGGGGGEGDEGGGGGGGGGGE@FGGGCEEGGGCEGGFCFGGGGGE5CEGGGGGGC99C58C5CCGFFGGGGGGGGGFGGD*
@M03364:276:000000000-BLYN8:1:1101:23790:7558 1:N:0:1
ACTCCTACGGGAGGCAGCAGTAAGGAATATTGGTCAATGGAGGCAACTCTGAACCAGCCATGCCGCGTGCAGGATGACTGCCCTATGGGTTGTAAACTGCTTTTGTCAGGGAATAAACCTTTCCACGTGTGGGAAGCTGAATGTACCTGAAGAATAAGGATCGGCTAACTCCGTGCCAGCAGCCGCGGTAATACGGAGGATCCAAGCGTTATCCGGAATCATTGGGTTTAAAGGGTCCGTAGGC
+
GGGGGGGGGGGGGGGGGGGGCFFGGGGGGGGGGGGGGGGGGGGGGGGGGGGGGGGGGFGGGGGGGGGGDDFDGGGGGFGGGGGGGFGGFFFEGGGGGGGGGGGGGGGCGGGGGGGFGGGGGGGGGGGGGFGGGGGDFGGCF@FGGGGGGGGGGGGGGGGGFF>CDFGGGGGGGGGGGFGGG?@GGGEGGGGGGGGEEE:EGGGGGGGGGGGFCFGGG=FGGFDFGFEEDF?C>DGGFCDGGGG*
@M03364:276:000000000-BLYN8:1:1101:7697:7560 1:N:0:1
ACTCCTACGGGAGGCAGCAGTGGGGAATATTGCACAATGGGCGCAAGCCTGATGCAGCCATGCCGCGTGTATGAAGAAGGCCTTCGGGTTGTAAAGTACTTTCAGTCGGGAGGAAGGTGTCAAGGTTAATAACCTTGGCAATTGACGTTACCGACAGAAGAAGCACCGGCTAACTCCGTGCCAGCAGCCGCGGTAATACGGAGGGTGCAAGCGTTAATCGGAATTACTGGGCGTAAAGCGCACG
+
GGGGGGGGGGGGGGGGGGGGGGGGGGGGGGGGGGGGGGGGGGGGGGGGGGGGGGGGGGGGGGGDGGGGGEGFGGGGGGFGGGGGGGGGGGGGGGGFGFGGGGGGGGAFGGCGGCGGGGGGGGGGFGGGGGGGGGGGD8FFGGGGGGGGGGGFGGGGGGC@FFGGCCGEEGGCFGGGGDGGCGEGCEGGGGCE>E5BFG?F*8CGEGGGGF<5;E88EEFFEGGFGGFGFFFCDGE5FGGD<5<>
@M03364:276:000000000-BLYN8:1:1101:5380:7563 1:N:0:1
ACTCCTACGGGAGGCAGCAGAGGGGAATCTTGGACAATGGGCGCAAGCCTGATCCAGCAATGCCGCGTGCGTGAAGAAGGCCTTCGGGTTGTAAAGCGCTTTTGTCAGGGAGCAAATCCTTGTGGCTAATACCCACCGGGGATGAGAGTACCTGAAGAATAAGGACCGGCTAACTACGTGCCAGCAGCCGCGGTAATACGTAGGGTCCAAGCGTTAATCGGAATTACTGGGCGTAAAGCGTGCG
+
GGGGGGGGGGGGGGGGGGGGFGGGGGGGGGGGGEFFGGGGGGGGGGGGGGGGGGGGGGGGGGFGGGGGGGGGGGGFCFGGGGGGGGGGGGGGGGFGGGGGGGGGGGGGGGGGGGGGGGGFGGGGGGGGGGGGFFGGGGGGGEGGGGGGGGDGGGFGGAFGGGGGGGFFGGGGGGGGGGFGFEGFGGFEGGGGGEGGGGGGFGGEGGGGGGGGGGGDFFGGDEGGGGGGGGGGGGGGGGFGGGG5
@M03364:276:000000000-BLYN8:1:1101:9504:7571 1:N:0:1
ACTCCTACGGGAGGCAGCAGTGGGGAATATTGCACAATGGGCGCAAGCCTGATGCAGCCATGCCGCGTGTGTGAAGAAGGCCTTCGGGTTGTAAAGCACTTTCAGCGAGGAGGAAGGTGGTGAGCTTAATACGTTCATCAATTGACGTTACTCGCAGAAGAAGCACCGGCTAACTCCGTGCCAGCAGCCGCGGTAATACGGAGGGTGCAAGCGTTAATCGGAATTACTGGGCGTAAAGCGCACG
+
GGGGGGGGGGGGGGGGGGGGGGGGGGGGGGGGGGGGGGGGGGGGGGGGGGGGGGGGGGGGGGGGGGGGGGGGGGGGGGGGGGGGGGGGGGGGGGGGGGGGGGGGGGEGGGGEGFGGGGGGGGFGGGFGGGGFGFGGGGGGGGGFGGGGGGGGGGGGGGGGGGGGGGGEFCEGFGGGGGGGGGGGGDFG71:CEGGCGGGGGGGGGGGGGGGGGGGEFGGCGGDGGGGGGGGGGGGGFGGGGDD)
@M03364:276:000000000-BLYN8:1:1101:24456:7573 1:N:0:1
ACTCCTACGGGAGGCAGCAGTGGGGAATATTGGACAATGGGCGAAAGCCTGATCCAGCCATGCCGCGTGTGTGAAGAAGGTCTTCGGATTGTAAAGCACTTTAAGTTGGGAGGAAGGGCATTAACCTAATACGTTAGTGTTTTGACGTTACCGACAGAATAAGGACCGGCTAACTACGTGCCAGCAGCCGCGGTAATACGTAGGGTCCAAGCGTTAATCGGAATTACTGGGCGTAAAGCGTGCG
+
GGGGGGGGGGGGGGGGGGGGCDGGGGGGGGGGGGGGGGGGGGGGGGGGGGGGGGFFGGGGGGGGGGGGGGGGGGGGFGGGGGGGGGGDGGGGGGGGDGGGGGGGGFGGGGGGGG?DGGGGGGGFGFGGGGGGGCFGGGGG?FGGGGGGGGGGGGGGGGGGGDFGGGGGGGGGGGGGGGGGGGFGGFGGGGGGGGGGGGGGGGGGGGGGGGGGGGEE*:FGCCEGGGFGGGGFGGGDGGGGGGGD
@M03364:276:000000000-BLYN8:1:1101:7758:7588 1:N:0:1
ACTCCTACGGGAGGCAGCAGTGGGGAATTTTGGACAATGGGCGAAAGCCTGATCCAGCAATGCCGCGTGCAGGATGAAGGCCCTCGGGTTGTAAACTGCTTTTGTACGGAACGAAAAGCCTGAGGCTAATATCCTCGGGTCATGACGGTACCGTAAGAATAAGCACCGGCTAACTACGTGCCAGCAGCCGCGGTAATACGTAGGGTGCAAGCGTTAATCGGAATTACTGGGCGTAAAGCGTGCG
+
GGGGGGGGGGGGGGGGGGGGGGGGGGGGGGGGGGGGGGGGGFGGGGGGGGGGGGGGGGGGGGGGGGGGGGGGGGGGGGGGFGGGGGGGGGGGGGGGGGGGGGGGGGGGGGGGGGGGGGEGGFGFGGGGGGGGGGGGGGGGGGGGGGGGGGGGGGCGDGFFFGCFGGGEGGGGGGGGGGGGGGGGGGFGGDGGGCEGGGGGGGGGGFGCFGGFEGGGGGFGEEDFFFGGGGGGGDGGDFFGGGGD
@M03364:276:000000000-BLYN8:1:1101:18978:7590 1:N:0:1
ACTCCTACGGGAGGCAGCAGTGGGGAATATTGCACAATGGGCGCAAGCCTGATGCAGCCATGCCGCGTGTATGAAGAAGGCCTTCGGGTTGTAAAGTACTTTCAGCGAGGAGGAAGGCATTAAGGTTAATAACCTTGGTGATTGACGTTACTCGCAGAAGAAGCACCGGCTAACTCCGTGCCAGCAGCCGCGGTAATACGGAGGGTGCAAGCGTTAATCGGAATTACTGGGCGTAAAGCGCACG
+
GGGGGGGGGGGGGGGEGGGGGGGGGEGGGGGFGGGFGGGGGGGGGGGGGGGGGGGGGGGGGGGGGGGGGGFGGGGGGGGGGGGGGGGGGGGGGGGGGGGGGGGGGGGCGGFGGGGGGGGFGFGGGGGGGGGGGGGGGGGGGGGGGGDGGGGGGGGGGGGGGGFGGGGGGGGGGGGGGGGGGGGDGGGGFGGGGGGGGGGGGCGGGGDGGFGGGGDGGGGGGGGGFGGGFCFFGGGCCDGGGGG:
@M03364:276:000000000-BLYN8:1:1101:4974:7594 1:N:0:1
ACTCCTACGGGAGGCAGCAGTGGGGAATATTGGACAATGGGCGAAAGCCTGATCCAGCCATGCCGCGTGTGTGAAGAAGGCCTTTTGGTTGTAAAGCACTTTAAGCGAGGAGGAGGCTACCGAGATTAATACTCTTGGATAGTGGACGTTACTCGCAGAATAAGCACCGGCTAACTCTGTGCCAGCAGCCGCGGTAATACAGAGGGTGCGAGCGTTAATCGGATTTACTGGGCGTAAAGCGTGC
+
GGGGGGGGGGGGGGGGGGGGGGGGGEGGGGGGGGGGGGGGGGGGGGGGGGGGGGGGGGGGGGGGEGGGGCFGGGGGGGGGGGGGGGGGGGGGGGGGGGGGGGGGGGGGGGGGGGGGGGGGGGGGGGGGGGGGGCFGGGGGGGGGGGGGGFGGGGGGFDGGGGGGGGGDEGEGGGGCFGGGGGGGGGGGGFGGGGG7EEFGGGGGGGGGEGGGGGEGGGGGGC=EGGFFGGGGGGGGGGGGGGG3
@M03364:276:000000000-BLYN8:1:1101:11004:7607 1:N:0:1
ACTCCTACGGGAGGCAGCAGTGGGGAATATTGCACAATGGGCGCAAGCCTGATGCAGCCATGCCGCGTGTATGAAGAAGGCCTTCGGGTTGTAAAGTACTTTCAGCGAGGAGGAAGGCGTTGTGGTTAATAACCGCAGCGATTGACGTTACTCGCAGAATAAGCACCGGCTAACGCTGTGCCAGCAGCCGCGGTAATACAGAGGGTGCGAGCGTTAATCGGATTTACTGGGCGTAAAGGGAGCG
+
GGGGGGGGGGGGGGGGGGGGGGGGGGGGGGGGGGGGGGGGG8FBFGGGGGGGGGGGGG@GDGGGGGGGGGGGGGGGGGGFEDFGGGGGFFGGGFGGE9FFCFGGGGD8CFFCEG,ECEFCC@FEFF7?,B9C>,@+@FFG><7F,=><<<:DCB<3>@:>FA::CFBFCC7FFG**=BFGG,?88C6228**:1:BCB9B92+;CE8*:8*8:2*A:9<5**2:99<@0CFGDCCCC7*9*9)9
@M03364:276:000000000-BLYN8:1:1101:16213:7623 1:N:0:1
ACTCCTACGGGAGGCAGCAGTGGGGAATATTGGACAATGGGCGAAAGCCTGATCCAGCCATGCCGCGTGTGTGAAGAAGGTCTTCGGATTGTAAAGCACTTTAAGTTGGGAGGAAGGGCAGTAAGCGAATACCTTGCTGTTTTGACGTTACCGACAGAATAAGCACCGGCTAACTCCGTGCCAGCAGCCGCGGTAATACGGAGGGTGCAAGCGTTAATCGGAATTACTGGGCGTAAAGCGCACG
+
GGGGGGGGGGGGGGGGGGGGGGGGGGCGGGGGGGGGGGGGGGGGGGGGGGGGGGGGGGGGGGGGGGGGGGGGGGGGGGGGGGGGGGGGGGGGGGGGGGGGGGCFFGGGGG@FGGGGDGCFCG9FFFGGGGGGGGGGGGGGGGGFGGGGGFGGGCCGGGCFGGGFCGEGGGGGGCBFFCGGGGGG7CCFFGEGGGGGGGFGGGGGGEGBCF?8EEEEFGEFDDGGGGGGG68=CDEEFDFD3<D3
@M03364:276:000000000-BLYN8:1:1101:11615:7649 1:N:0:1
ACTCCTACGGGAGGCAGCAGTGGGGAATCTTGGACAATGGGCGCAAGCCTGATCCAGCAATGCCGCGTGCGTGAAGAAGGCCTTCGGGTTGTAAAGCGCTTTTGTCAGGGAGCAAATCCTTGTGGCTAATACCCACCGGGGATGAGAGTACCTGAAGAATAAGGACCGGCTAACTACGTGCCAGCAGCCGCGGTAATACGTAGGGTCCAAGCGTTAATCGGAATTACTGGGCGTAAAGCGTGCG
+
GGGGGGGGGGGGGGGGGGGGGGGGGCFGGGGGGGGGGGGGGGGGGGCFGGGGGGGGGGDGGFGGGGGGGGGGGGGGGGGGDEGGGGGGFGGGGGGGGGGGGGGFGGGFGGGGGGGGGG@EFFGGGGGGGGACFGGGFFGGGCEE<AFGGGGGGGD,EFGGG@EFGFEEGGG>CEGDGGGGC@FFGGCFGGGEEE>CFGGFECFGGF?C9<F=EEGDGFGFCGGGGFGGGGEFDGEDGGFGD3D7
@M03364:276:000000000-BLYN8:1:1101:14523:7650 1:N:0:1
ACTCCTACGGGAGGCAGCAGTAGGGAATCTTCGGCAATGGGGGCAACCCTGACCGAGCAACGCCGCGTGAGTGAAGAAGGTTTTCGGATCGTAAAACTCTGTTGTTAGAGAAGAACGTTAAGTAGAGTGGAAAGTTACTTAAGTGACGGTATCTAACCAGAAAGGGACGGCTAACTACGTGCCAGCAGCCGCGGTAATACGTAGGTCCCAAGCGTTGTCCGGATTTATTGGGCGTAAAGCGAGC
+
GGGFGGGGGGGGGGGGGGGGGGGGGGGGGGGGGGGGGGGGGGGGGGGGGGGGGGGGGGGGGGGGGGGFFGGDFGFGGGGGGGGGGGGGGGGGGGGGGGGGGGGGGGGGFFFGGGGGGGGGGGGGGFGFGFGGGGGGGGGGGGGGGGGGGGGGGGGGGGGGGGGGGGGGGGGGGGGGGGGGGGGFGGGGGGGEGGGGGGGGGGGGEGFGCGGGGGGGGGGGGG*:CGGFGGFGGGEEC7FFDDG3
@M03364:276:000000000-BLYN8:1:1101:7202:7653 1:N:0:1
ACTCCTACGGGAGGCAGCAGTGGGGAATATTGCACAATGGGCGCAAGCCTGATGCAGCCATGCCGCGTGTATGAAGAAGGCCTTTTGGTTGTAAAGCACTTTAAGCGAGGAGGAGGCTACCGAGATTAATACTCTTGGATAGTGGACGTTACTCGCAGAATAAGCACCGGCTAACTCTGTGCCAGCAGCCGCGGTAATACAGAGGGTGCGAGCGTTAATCGGATTTACTGGGCGTAAAGCGTGC
+
GGGGGGGGGGGGGGGGGGGGGGGGGGGGGGGGGGGGGGGGGGGGGGGGGGGGGGGGGGGGGGGGGGGGGGGGGGGGGGGGGGGGGGGGGGGGGGGGGGGGGGGGGGGGGGGGG+FEDGGGGGEGGGGGGGGGGGGGGGGGGGGGGGGGGGGGGGGGGGGGGGGGGGGGGGGGGGGGGGGGGGFGGGGGGGGGGGGCCFEFGGFGGGGGGGGGGGGGGFGDGEGGGGGGDCFFFGGGGGFGGGG*
@M03364:276:000000000-BLYN8:1:1101:19931:7669 1:N:0:1
ACTCCTACGGGAGGCAGCAGTAGGGAATCTTCGGCAATGGACGAAAGTCTGACCGAGCAACGCCGCGTGAGTGAAGAAGGTTTTCGGATCGTAAAACTCTGTTGGTAGAGAAGAACGTTGGTGAGAGTGGAAAGCTCATCAAGTGACGGTAACTACCCAGAAAGGGACGGCTAACTACGTGCCAGCAGCCGCGGTAATACGAAGGGTGCAAGCGTTACTCGGAATTACTGGGCGTAAAGCGTGC
+
GGGGGGGGGGGGGGGGGGFGGFGGGGGGEFGGFGDGGGGFFFGCCFEFGGGGCFEGGGGGGGGGGGGGGDCFDGGGGGGGG9EFGGGDGGGGGEGGGGGGGGGGGCFGGGGGGGGGGGGGGGGGGGGFGG=FGFEGFFFGGGGGGGGGGGGGGGGCGDCFGGGGGGGGGGGGGGGGDFGGCFFGCGGGGGGGGDGDEFFGGCFGGGGGGGGGGGGGDEFGGC5EFDGGGGGGGGGG<<FDGGG*
@M03364:276:000000000-BLYN8:1:1101:7784:7682 1:N:0:1
ACTCCTACGGGAGGCAGCAGTAGGGAATCTTCGGCAATGGACGAAAGTCTGACCGAGCAACGCCGCGTGAGTGAAGAAGGTTTTCGGATCGTAAAACTCTGTTGTTAGAGAAGAACATGGGTGAGAGTAACTGTTCACCCCTTGACGGTATCTAACCAGAAAGCCACGGCTAACTACGTGCCAGCAGCCGCGGTAATACGTAGGTGGCAAGCGTTGTCCGGATTTATTGGGCGTAAAGCGAGCG
+
GGGGGGGGGGGEGDGGGGGGGFCGEFGGEGGGGGGGGGGGGGGGGGGGGGGDEGCCGGGGGGGGGGGFG:FGGGGGGCGGEGGGGGGCGGGGFGGGGFGGGGGGGGGGGGGGGGFGFGGFGBCFGGGGGGGGGGGGGG9FCFEGGGGGGGGGGGADFGFFGCFGGGGGGGCFGGGGGEGGGCF@FFFFGDGGGEEEGGGFCGDGCFGGGGGFGEG5>9EGGEE5EGGGCCGFG77CGGGGGDG5
@M03364:276:000000000-BLYN8:1:1101:15559:7689 1:N:0:1
ACTCCTACGGGAGGCAGCAGTAGGGAATCTTCGGCAATGGACGAAAGTCTGACCGAGCAACGCCGCGTGAGTGAAGAAGGTTTTCGGATCGTAAAACTCTGTTGTTAGAGAAGAACAAGGACGTAAGTAACTGAACGTCCCCTGACGGTATCTAACCAGAAAGCCACGGCTAACTACGTGCCAGCAGCCGCGGTAATACGTAGGTGGCAAGCGTTGTCCGGATTTATTGGGCGTCAAGCGAGCG
+
GFGGGGGGGGGGGGGGGGGFGGGGGGGGGFGFGEFCFGGGGGGDCFCEFFGFGGGGGCFFGEGFGGGFC:CGGGFGC<EE:FGGGGGGGGGG<DFFGG@F9FGGGGAFFGG8EC=8FFDFGGG@FDFG9EFGGGDFFFE+>FFFC@CCF+:DFCGG7F7DE@FDFGGGGGGGGGFGGGG7FGFGFGFC;CGGGC8BF9FFGFFCFGGGGGGGE8CGE:?EE8EEC:EFC9@77D*//97CGGGC
@M03364:276:000000000-BLYN8:1:1101:14414:7689 1:N:0:1
ACTCCTACGGGAGGCAGCAGTGGGGAATATTGGACAATGGGCGAAAGCCTGATCCAGCCATGCCGCGTGTGTGAAGAAGGTCTTCGGATTGTAAAGCACTTTAAGTTGGGAGGAAGGGCATTAACCTAATACGTTAGTGTTTTGACGTTACCGACAGAATAAGCACCGGCTAACTCTGTGCCAGCAGCCGCGGTAATACAGAGGGTGCAAGCGTTAATCGGAATTACTGGGCGTAAAGCGCGCG
+
GGGGGGGGGGGGGGGGGGGGGGGGGGGGGGGGGGGGGGGGGGGGGGGGGGGGGGGGGGGGGGGGGGGGGGGGGGGGGGGGGGGGGGGGGGGGGGGGGGGGGGGGGGGGGGGGGGGGGGDGGGGGGGFFGGGGGFGGGGGGGGGGGGGGGGGGGGGGGGGGGGGGGGGGGGGGGGGFGGGGGGGGGGGGGGGGGGGGGGGGGGGGGGGGGGGGGGGGGGGGGGDGGGGGCGGGGGG=C>:9DDGG
@M03364:276:000000000-BLYN8:1:1101:9388:7700 1:N:0:1
ACTCCTACGGGAGGCAGCAGTGGGGAATCTTGGACAATGGGCGCAAGCCTGATCCAGCAATGCCGCGTGCGTGAAGAAGGCCTTCGGGTTGTAAAGCGCTTTTGTCAGGGAGCAAATCCTTGTGGCTAATACCCACCGGGGATGAGAGTACCTGAAGAATAAGGACCGGCTAACTACGTGCCAGCAGCCGCGGTAATACGTAGGGTCCAAGCGTTAATCGGAATTACTGGGCGTAAAGCGTGCG
+
GGGGGGGGGGG>FGGGGGGGGGGGGGGGGAFGGGGGGGFGGGGGGGGGGGGGGGGGGGGGGGCFGGGGGGGGGGGGGGGGGGGGGGGGGGGGGGGGGGGGGFGGGGGGGGGGGGGGGGGGGGGGEGGDGGGGGEGGGGDGGGGGGGGGGGGGFGGGGGGGGGGGGFFGGGGGFGGGGGGGFCFGGGGGCECGGGEGGGGGGGGGGGGGGFGGDECEFFGGG5EFGFEGGGGGGDECCFGGDCD)
@M03364:276:000000000-BLYN8:1:1101:16309:7704 1:N:0:1
ACTCCTACGGGAGGCAGCAGTGGGGAATATTGCACAATGGGCGCAAGCCTGATGCAGCCATGCCGCGTGTATGAAGAAGGCCTTCGGGTTGTAAAGTACTTTCAGCGAGGAGGAAGGCGTTGTGGTTAATAACCGCAGCGATTGACGTTACTCGCAGAAGAAGCACCGGCTAACTCCGTGCCAGCAGCCGCGGTAATACGGAGGGTGCAAGCGTTAATCGGAATTACTGGGCGTAAAGCGCACG
+
GGGGGGFGGGGGGGGGGGGGGGGGGGGGCFGGGGGGGGGGGGGGGGGGGGGGGGGGGGGGGGGGGGGGGGGGGGGGGGGGGGGGGGGGFGGGDFGGFDFGGGGGGGGGGGGEGEGGGGGGGGGGGGGCFGGGGGGGGGGGGGGGGGGGGGGGGGGGGDGGGGGGGGGGGGGGFGGGFEGGGGGGGGGGGGGGGGGGGGGGGGGGGGGGGGFGGGGGGGGGGGGGGGGGGGGGGGGGGGGGGDD)
@M03364:276:000000000-BLYN8:1:1101:8947:7730 1:N:0:1
ACTCCTACGGGAGGCAGCAGTGGGGAATATTGGACAATGGGCGAAAGCCTGATCCAGCCATGCCGCGTGTGTGAAGAAGGTCTTCGGATTGTAAAGCACTTTAAGTTGGGAGGAAGGGTAGTAACCTAATACGTTGCTACTTTGACGTTACCGACAGAATAAGCACCGGCTAACTTCGTGCCAGCAGCCGCGGTAATACGAAGGGTGCAAGCGTTAATCGGAATTACTGGGCGTAAAGCGCGCG
+
GGGGGGGGGGGGGGGDGGFFGGGGGDGGGGGGGGGGGGGGGGGCGEEFFGGGGGGFGGGCFGGFGGGGGGFFFGGGGGGFGGGGGDGEGGFFGGGGGGGGGG9EFGGGGGGGGGGGGGGGGGGGGGGGGGGGGGGDGGGGFGGGGGGGGFGGGEECCGC;>FFFFGGGGGEFGGGGGGGFGGG,8>EFGDD*:C88CGGGDGGGGGGCFCFFC8C5=FGGGGEGFFFGGGGGGGGG<>FDGGGG
@M03364:276:000000000-BLYN8:1:1101:8611:7767 1:N:0:1
ACTCCTACGGGAGGCAGCAGTGGGGAATATTGCACAATGGGCGCAAGCCTGATGCAGCCATGCCGCGTGTATGAAGAAGGCCTTCGGGTTGTAAAGTACTTTCAGCGAGGAGGAAGGCATTAAGGTTAATAACCTTAGTGATTGACGTTACTCGCAGAAGAAGCACCGGCTAACTCCGTGCCAGCAGCCGCGGTAATACGGAGGGTGCAAGCGTTAATCGGAATTACTGGGCGTAAAGCGCACG
+
GGGGGGGGGGGGGGGGGGGGGGGGGGGGGGGGGGGGGGGGGGGGGGGGGGGGGGGGGGGGGGGGGGGGGGFGGGFFFFGGGGGGGGGGGGGGGGGGGGGGGGGGGGGGGGGGGCEFGGGGGGGGGGGGGGFGGGGGGGGGEGGGGGGGGGGGGGGGGGGGGGGGGGGGGGGGGFGGFGFFEGGGFGGGGGGGGGGGFFGGGGGGGGGGGGGGDBEG=FGGDEGGGFGGGGGGGGGCFFGGGGG<
@M03364:276:000000000-BLYN8:1:1101:5473:7780 1:N:0:1
ACTCCTACGGGAGGCAGCAGTAGGGAATCTTCGGCAATGGACGAAAGTCTGACCGAGCAACGCCGCGTGAGTGAAGAAGGTTTTCGGATCGTAAAACTCTGTTGTTAGAGAAGAACAAGGACGTTAGTAACTGAACGTCCCCTGACGGTATCTAACCAGAAAGCCACGGCTAACTACGTGCCAGCAGCCGCGGTAATACGTAGGTGGCAAGCGTTGTCCGGATTTATTGGGCGTAAAGCGAGCG
+
GGGGGGGGGGGGGGGGGGGGGGGGGGGGGGGGGGGGGGGGGGGGGGGFGGGGGGGGGGGGGGGGGGGFGGGGGGGGGGGGGGGGGGGGGGGGGGGGGGGGGGGGGGGGGGGGGGGGGGGGGGGGGGGGGGGGGGGGGGGGGGGGGGGGGFGGGGGGFGGGGGGGGGGEGGGGGGGGGGGGGGGGGGGFGGGGGGGGGGGGGGGGGGFGGGGGGEGCGGGGGGGGGGFGGGGGGGGGGCCGGGGD
@M03364:276:000000000-BLYN8:1:1101:21101:7792 1:N:0:1
ACTCCTACGGGAGGCAGCAGTGGGGAATATTGGACAATGGGCGAAAGCCTGATCCAGCCATGCCGCGTGTGTGAAGAAGGTCTTCGGATTGTAAAGCACTTTAAGTTGGGAGGAAGGGCATTAACCTAATACGTTAGTGCTTTGACGTTACCGACAGAATAAGCACCGGCTAACTCTGTGCCAGCAGCCGCGGTAATACAGAGGGTGCAAGCGTTAATCGGAATTACTGGGCGTAAAGCGCGCG
+
GGGGGGGGGGEGGGGGGGGGGGGGGGGGGGGGGGGGGGGGGGGGGGGGGGGGGGGGGGGGAFGGGGGGG7FFGGGGGGGGGGGGGGGFGGGGGGGGGGGGGG9FGCFFGGGGGGGEGGGGGGGGGGFGGFGGGGGGGGFFGGGGGCFGGGGGGFDGEGFGGGFDCGCGGGGGGGGGGGGGGFGGDFFFCEDGGGGGGGGGGCCGGGGCFGGCGGGGGGGGDGGGGFGGGFGGGCCEFFGG:DDG
@M03364:276:000000000-BLYN8:1:1101:12752:7812 1:N:0:1
ACTCCTACGGGAGGCAGCAGTGGGGAATTTTGGACAATGGGCGCAAGCCTGATCCAGCAATGCCGCGTGCAGGATGAAGGCCTTCGGGTTGTAAACTGCTTTTGTACGGAACGAAAAGGCTCTGGTTAATACCTGGGGCTCATGACGGTACCGTAAGAATAAGCACCGGCTAACTACGTGCCAGCAGCCGCGGTAATACGTAGGGTGCGAGCGTTAATCGGAATTACTGGGCGTAAAGCGTGCG
+
GGGGGGGGGGGFGGGGGGFFGFGGGGGGGGGGGGGGGGGFFGGGGGGGGGGGGGGGGGGGGGGGGGGGGGGGGGGGGGGGGGGGGGGGGGGGGGGGGGGGGGGGGGGGGCFGGGGGGEEGFGFGGFGGGGGGGGGGGGGDGGGGGGGGGGGGGGGGGGGGGGGGGGGGGGGGGGGGGEFGGGGGGGGGGGGGGGGDGGGGGGEEGGGGGGGGGGGDFGGGEGGCGGGGGFCCDGGGGGDDGGGG
@M03364:276:000000000-BLYN8:1:1101:7538:7830 1:N:0:1
ACTCCTACGGGAGGCAGCAGTGGGGAATCTTGGACAATGGGCGCAAGCCTGATCCAGCAATGCCGCGTGCGTGAAGAAGGCCTTCGGGTTGTAAAGCGCTTTTGTCAGGGAGCAAATCCTTGTGGCTAATACCCACCGGGGATGAGAGTACCTGAAGAATAAGGACCGGCTAACTACGTGCCAGCAGCCGCGGTAATACGTAGGGTCCAAGCGTTAATCGGAATTACTGGGCGTAAAGCGTGCG
+
GGGGGGGGGGGGGGGGGGGGGGGGGGGGGGGGGGGGGGGGGGGGGGGGGGGGGGGGGGGGGGGGGGGGGGGGGGGGGGGGGGGGGGGGGGGGGGGGGGGGGGGGGGGGGGGGGGGGGGGGGGGGGGGGGGGGGGGGGGGGGGGGGGGGGGGGGGGGGGGGGGGGGGGGGGGGGGGGGGGGGGGGGGGGGGGGGGGGGGGGGGGGGGGGGGGGGGGGGGGGGGGGGGGGGGC=CGGGGF7CGGGD
@M03364:276:000000000-BLYN8:1:1101:15270:7894 1:N:0:1
ACTCCTACGGGAGGCAGCAGTGGGGAATCTTGCGCAATGGGCGAAAGCCTGACGCAGCCATGCCGCGTGAATGATGAAGGTCTTAGGATTGTAAAATTCTTTCACCGGGGACGATAATGACGGTACCCGGAGAAGAAGCCCCGGCTAACTTCGTGCCAGCAGCCGCGGTAATACGAAGGGGGCTAGCGTTGCTCGGAATTACTGGGCGTAAAGGGCGCGTAGGCGGACATTTAAGTCAGGGGTG
+
GGGGGGGGGGGGGGGGGGGGGGGGGGGGGGGGGGGGGGGGGGGGGGGGGGGGGGGGGGGGGGGGGGGGGGGGGGGGGGGGGGGGGGGGGGGGGGGGGGGGGGGGGGGGGGGGGGGGGGGGGGGGGGGGGGGGGGGGGGGFGGGGGGGFGGGGGGGGGGGGGGGGGGGGGDGFGGGCGEGGGGGGGGGGGGGGGGGGGGGGGGGGGGGGGGGGGFGDEGGEGDGGGGDEEGCFDGGGGGGGGDDC
@M03364:276:000000000-BLYN8:1:1101:19331:7895 1:N:0:1
ACTCCTACGGGAGGCAGCAGTAGGGAATCTTCCACAATGGACGAAAGTCTGATGGAGCAACGCCGCGTGAGTGAAGAAGGTTTTCGGATCGTAAAACTCTGTTGTTAGAGAAGAACAAGGACGTTAGTAACTGAACGTCCCCTGACGGTATCTAACCAGAAAGCCACGGCTAACTACGTGCCAGCAGCCGCGGTAATACGTAGGTGGCAAGCGTTGTCCGGATTTATTGGGCGTAATGCGAGCG
+
CEFAFGFFGEFGGG-BFGGGGGGGGGGGGGGGEFGCFGGGGGGGG@FFFGFGGGF?FGGGGGGGGGGGGGGFGFGGGGGGFGGGGGGGGGGGGGGGGGGGGGGGGGGGDFGGGCFGGGGFFGGGGGGGGGGGFGGGGGGFEGGGGGGGGFFFGFFGGGGGGGGGGGFGGDEGCEGGGGGGGGGGGGGGGGGGGGDDGF9CCFGGGGGFCFFGEGGGGCFEGEECCEFCFFFGGGGGGGGG*/>C
@M03364:276:000000000-BLYN8:1:1101:19233:7908 1:N:0:1
ACTCCTACGGGAGGCAGCAGTGGGGAATCTTGGACAATGGGCGCAAGCCTGATCCAGCAATGCCGCGTGCGTGAAGAAGGCCTTCGGGTTGTAAAGCGCTTTTGTCAGGGAGCAAATCCTTGTGGCTAATACCCACCGGGGATGAGAGTACCTGAAGAATAAGGACCGGCTAACTACGTGCCAGCAGCCGCGGTAATACGTAGGGTCCAAGCGTTAATCGGAATTACTGGGCGTAAAGCGTGCG
+
GGGGGGGGGGGGGGGGGGGGGGGGGGGGGGGGGGGGGGGGGGGGGGGGGGGGGGGGGGGGGGGGGGGGGGGGGGGGGGGGCGGGGGGEFGGGGGGGFGGGGGGFGGGGGGGCFGGFGCAFGGFGGC@FCGFDFGGGGGGGGGGGGGGFFG9BEGGGGGGGGGGFGGGGDFFFFGGG?EFF7EEFGGGGFEGGGGGGGGDFGEFGGF6;C@FFD/88CF7CGGGFGCCC7C5CD7EEGDCDC7*/
@M03364:276:000000000-BLYN8:1:1101:4172:7918 1:N:0:1
ACTCCTACGGGAGGCAGCAGTGGGGAATATTGCACAATGGGGGAAACCCTGATGCAGCAACGCCGCGTGAGTGATGAAGGTTTTCGGATCGTAAAACTCTGTCTTTGGGGACGATAATGACGGTACCCAAGGAGGAAGCCACGGCTAACTACGTGCCAGCAGCCGCGGTAATACGTAGGTGGCAAGCGTTGTCCGAATTTACTGGGCGTAAAGGGAGCGTAGGTGGATTTTTAAGTGAGATGTG
+
GGFFGFGFCEGGFGGGG7EEFGFGGGCFGFGGG,CC<,CFEFDFCEGGGCGFFGFFG?<FGFEF7FG@FEGFGGCFGFC=<FEDEGGG+FFGGE<@AFF<FA<FEFGFEGBFG:F=:FFAD:FFFCFF<FEGGGDGFFF<<B<FCG77DFGFEEFGGFEGFGGGGGGGE@1@FGCGFFCCFEFE981B*=CEFGG*;E5B9C?F+;CG1CCEEDG8*/>:>ECCFFCF?++</7E?FD77*:2:
@M03364:276:000000000-BLYN8:1:1101:26370:7941 1:N:0:1
ACTCCTACGGGAGGCAGCAGTGGGGAATATTGCACAATGGGCGCAAGCCTGATGCAGCCATGCCGCGTGTATGAAGAAGGCCTTCGGGTTGTAAAGTACTTTCAGCGAGGAGGAAGGTGTTGTGGTTAATAACCACAGCAATTGACGTTACTCGCAGAAGAAGCACCGGCTAACTCCGTGCCAGCAGCCGCGGTAATACGGAGGGTGCAAGCGTTAATCGGAATTACTGGGCGTAAAGCGCACG
+
<EGGGGFGCFE>FF7FGGGDFFG8FEFGGGGGCGFFEFFECFFGGGGG7FGG9EGFGEGGEE8@C7FCF=F9EFFGF8FEC8FGGGGGG7BGGGGGGGGGFF<F,CBFFGGGGEGDEGGGC<FGG,CFFFFDDDDDFEF,D>AFCAFFGCGDFGGGGE7@FGGEFGGGGDEGGGGCF7FGCF>FGGGFG>CCC11C9FD>:EGGCEGGGGGFGEC8C+?FDEGGGFGGGGGGG<E*/::DC3//
@M03364:276:000000000-BLYN8:1:1101:23051:7944 1:N:0:1
ACTCCTACGGGAGGCAGCAGTGGGGAATATTGCACAATGGGCGCAAGCCTGATGCAGCCATGCCGCGTGCGTGAAGAAGGCCTTCGGGTTGTAAAGCGCTTTTGTCAGGGAGCAAATCCTTGTGGCTAATACCCACCGGGGATGAGAGTACCTGAAGAATAAGGACCGGCTAACTACGTGCCAGCAGCCGCGGTAATACGTAGGGTCCAAGCGTTAATCGGAATTACTGGGCGTAAAGCGCACG
+
GGGGGGGGGGGGEGGGGGGGGGGGGGGGGGGGGGGGGGGGGGGGGGGGGGGGGGGGGGGGGGGGGGGGGGGGFGGGGGGGGGGGGGGDFFGGGGGDEGGGGGGGGGGGGGGGGFGGDFGGGGGGGGGGGGGGGGGGGGGGGDGGGGGGGGGFGGGGGGGGGGGGGFFE:FGGGGGGGGGGGG;CGGGGGGGGG>C@EFGGGGFGGGGFCGGGGEGGGGGGGG=CGGFGCCGGGGEGGGGGD5DC
@M03364:276:000000000-BLYN8:1:1101:13428:7985 1:N:0:1
ACTCCTACGGGAGGCAGCAGTAGGGAATCTTCGGCAATGGACGAAAGTCTGACCGAGCAACGCCGCGTGAGTGAAGAAGGTTTTCGGATCGTAAAACTCTGTTGTTAGAGAAGAACAAGGACGTTAGTAACTGAACGTCCCCTGACGGTATCTAACCAGAAAGCCACGGCTAACTACGTGCCAGCAGCCGCGGTAATACGTAGGTGGCAAGCGTTGTCCGGATTTATTGGGCGTAAAGCGCACG
+
GGGGGGGGGGGGGGGGGGGGGFGGGGGGGGGGGGGGGGGGFGG@GGGGGGGGGGGGGGGGGGGGGGGFGDGGGGGGGGGGGGGGGGGEGGGGGGGFGGGGGGGGGGGGGGGGGGGGGGGFGGGGGGGGGGDCFFFGGGGGGGGGGGEEEFFFGGGFGGGGGGGGFGGGGGGGG@FGGGGGGFGGGGGGGGGGEC>8CGGGGGGGECC:F6C8EGGGGGGGGEG59<CEGGDGGCCEGGF7)9D7
@M03364:276:000000000-BLYN8:1:1101:13065:7994 1:N:0:1
ACTCCTACGGGAGGCAGCAGTAGGGAATCTTCGGCAATGGACGAAAGTCTGACCGAGCAACGCCGCGTGAGTGAAGAAGGTTTTCGGATCGTAAAACTCTGTTGGTAGAGAAGAACGTTGGTGAGAGTGGAAAGCTCATCAAGTGACGGTAACTACCCAGAAAGGGACGGCTAACTACGTGCCAGCAGCCGCGGTAATACGTAGGTCCCGAGCGTTGTCCGGATTTATTGGGCGTAAAGCGAGC
+
GGGGGGGGGGGGGGGGGGFGGGGGGGGGGGGGGGGGGGGGGGGGGGGGGGGGGGGGGGGGGGGGGGGGGGGGGGGGGGGGGGGGGGGGGGGGGGGFGGGGGGGGGGGGGGFGGGGGGFGFGGGGGGGGGGFGGGGGGGGGGGGGGGGGGGGGGGGGCFFGGGGGGGGGGGGDGGFFGFGGGGGGGGGGGFGEGGGGGGGGGGC7CGGGGDEGGG8CEGGGGGC=C6+<FFGGFGEGGGGFGGD9
@M03364:276:000000000-BLYN8:1:1101:19121:8002 1:N:0:1
ACTCCTACGGGAGGCAGCAGTAGGGAATCTTCGGCAATGGACGAAAGTCTGACCGAGCAACGCCGCGTGAGTGAAGAAGGTTTTCGGATCGTAAAACTCTGTTGTTAGAGAAGAACAAGGACGTTAGTAACTGAACGTCCCCTGACGGTATCTAACCAGAAAGCCACGGCTAACTACGTGCCAGCAGCCGCGGTAATACGTAGGTGGCAAGCGTTGTCCGGATTTATTGGGCGTAAAGCGAGCG
+
GGGGGGGGGGGGGGGGGGGGGGGGGGGGGGGGGGGGGGGGGGGGGGGGGGGGGGGGGGGGGGGGGGGGGGGFGGGGGGGGFGGGGGGGGGGGGGGGGGGGGGGGGGGGGGGGGGGGGGGGGGGGGGGGGGGGGGGGGGGGGGGGGGGGGGGGGGGGGGGGGGGGGGGGGGGGGGGGGGGGGGGGGGGGGGGGGGGGGGGGGGGGGGGGGGGGGGGGGGGGGGGGFGGG7FGFGGGGGGGGGGG5
@M03364:276:000000000-BLYN8:1:1101:14523:8021 1:N:0:1
ACTCCTACGGGAGGCAGCAGTGGGGAATATTGGACAATGGGGGGAACCCTGATCCAGCCATGCCGCGTGTGTGAAGAAGGCTTTTTGGTTGTAAAGCACTTTAAGCGAGGAGGAGGAGCTCTAGATTAATACTCTAGATGCTTGGACGTTACTAGCAGAATAAGCACCGGCTAACTCTGTGCCAGCAGCCGCGGTAATACAGAGGGTGCAAGCGTTAATCGGATTTACTGGGCGTAAAGCGTGC
+
FFGGGGGGGGGGGGGGGGGGGGGGGGGGEGGFDFGGGGGGDEGEGGF?FGFGGGFGGG7F?FGGGGGGG=FGGGGGGGGG8,BFF,CBD@FGGGGGF,>F>FF=BEF*CFGEGGEGFCC,@F9B,@FCCFC,CFCE<;FF9CFGCC<FGFG7:,2<FFFG9FBB9FG:FC*/AC<@EGC2+<<+2*:8C***28:CCCFGC+98C>*18EFFFEE57*<?FC5CE6<+0CFG<3*:>9>*9*1*
@M03364:276:000000000-BLYN8:1:1101:11050:8025 1:N:0:1
ACTCCTACGGGAGGCAGCAGTAGGGAATCTTCGGCAATGGACGAAAGTCTGACCGAGCAACGCCGCGTGAGTGAAGAAGGTTTTCGGATCGTAAAACTCTGTTGTTAGAGAAGAACAAGGATGAGAGTAAAATGTTCATCCCTTGACGGTATCTAACCAGAAAGCCACGGCTAACTACGTGCCAGCAGCCGCGGTAATACGTAGGTGGCAAGCGTTGTCCGGATTTATTGGGCGTAAAGCGAGG
+
GFGGGGGGGGGGGGGGGGGGGGGGGGGGGGGGGGGGGGGGGGGGGGGGGGGGGGGGGGGGGGGGGGGGGGGGGGGGGGGGGGGGGGGGGGGGGGGGGGFGGGGGGGGGGGGGGGGGGGGGGGGFGCFGGGGGGGGGFGGFGGGGGGGGGGF@FFGGGGGGGGGGG7FFGGGGGGGGGGGGGGGFFGGGGGGGGGGEGGCCEFGGGGGGFG6CEGGG5CGGGGCGE@FGGGGGGGGGGGGGDDG)
@M03364:276:000000000-BLYN8:1:1101:27989:8110 1:N:0:1
ACTCCTACGGGAGGCAGCAGTAGGGAATCTTGGACAATGGGCGCAAGCCTGATCCAGCAATGCCGCGTGCGTGAAGAAGGCCTTCGGGGTGTAAAGCGCTTTTGTCAGGGAGCAAATCCTCGTGGCTAATACCCACCGGGGATGAGAGTACCTGAAGAATAAGGACCGGCTAACTACGTGCCAGCAGCCGCGGTAATACGTAGGGTCCAAGCGTTAAACGGAATTACTGGGCGTAAAGCGTG
+
FGGGGGGGGDGFEEGCGGFGG,CEEGGG9FF@CCFGGFFGGGG7FGGGGGG?EF9EFGGG,CEGGF@F7FFEEFDGGGGGG,CF<=C:+@@FFFFF9BFE7DF<FFGGFDCF7DF,9BF<,8AFE7>EDAF9,8,+@@::::FCGFACFGGCFGGG@F:FB;9,>,@CGGGGGCGGGGGGFCF@CFCCC*:8C588CFGFFGG7BF6;9<@=EG5=523:CE8FCDCCEGGFDDGEDF7CDD
@M03364:276:000000000-BLYN8:1:1101:6071:8110 1:N:0:1
ACTCCTACGGGAGGCAGCAGTAGGGAATCTTCCACAATGGACGAAAGTCTGATGGAGCAACGCCGCGTGAGTGAAGAAGGTTTTCGGATCGTAAAACTCTGTTGTTGGAGAAGAACGTATTTGATAGTAACTGATCAGGTAGTGACGGTATCCAACCAGAAAGCCACGGCTAACTACGTGCCAGCAGCCGCGGTAATACGTAGGTGGCAAGCGTTGTCCGGATTTATTGGGCGTAAAGCGAGCG
+
GGGGGGGGGGGGGGGGGGGGGGGGGGGGGGGGGGGGGGGGGGGGEGGGGGGGGGDGGGGGGGGGGGGFGGGGGGGGGGGGGGGGGGGGGGGGGGGGGGGDGGFFGCEFCEGGGGGGGGGGGGGGGGGGGGGGFFGGGGGGGGFFEFGGGGGGGGGGGGGGGGGGDGGG7FGGGGFGGGGGGGGGFGGGGGGGGGGGGGDGGGGGGGGGGGGGCGE*=C7=C*;*CFGCFGF5<9EGGGGGGGGD
@M03364:276:000000000-BLYN8:1:1101:2763:8115 1:N:0:1
ACTCCTACGGGAGGCAGCAGTGGGGAATTTTGGACAATGGGCGCAAGCCTGATCCAGCAATGCCGCGTGCAGGATGAAGGCCTTCGGGTTGTAAACTGCTTTTGTACAGAACGAAAAGTCTTGGGTTAATACCCTGGGACCATGACGGTACTGTAAGAATAAGCACCGGCTAACTACGTGCCAGCAGCCGCGGTAATACGTAGGGTGCAAGCGTTAATCGGAATTACTGGGCGTAAAGCGTGCG
+
AFGG?FGGGGGGGGGGGFGGGGGGGGGGCFGGGGGGFGGDGGGGGGGGGGGGAEFDFCFEGGFFFEGGGFFGGFEGGGGGFGGGEFGGGGGFFC5?EFGGGGCFF<@EFCFBFFGGGGGEGFGGGGGGFGGFCDGGDD8ACGGGFGGGG7BDFGGGGGGFFFGGGG@GCEFGGGACGEFG:EGGGEGGCEEEEG58C;,=?<FGGFEGEC@*==*;CGC5CGGGGG+<CCCGDD5**27<75*>
@M03364:276:000000000-BLYN8:1:1101:27268:8125 1:N:0:1
ACTCCTACGGGAGGCAGCAGTAGGGAATCTTCGGCAATGGGGGCAACCCTGACCGAGCAACGCCGCGTGAGTGAAGAAGGTTTTCGGATCGTAAAACTCTGTTGTTAGAGAAGAACGTTAAGTAGAGTGGAAAGTTACTTAAGTGACTGTATCTAACCAGAAAGCCACGGCTAACTACTTGCAAGCAGCCGCGGTAATACGTAGGTGGCAAGCGTTGTCCGGATTTATTGGGAGAAAAGCGAGG
+
GGGGFGGGGEEGGGDGGGGGG<FCCFFG9FGG8FGGGGGGGCGEFFFGGGCF8@@FGGGFDE>FF>C7=,C?EFGGGGGGGFGFGGGDE=BFFGGC9BFF<FFFEA9B??FF>DF@FGG@DFDFF<,BBEF9BFFFFFADFA,7,@@,,8FFCCCGFCGDGGGC<F::C>*5FFGGG72>BF,5?*4?D5C*4:=CC<C+=BCE7EC5*303=5CC5CE?EEGGGGGGFG6:***297<FGG))
@M03364:276:000000000-BLYN8:1:1101:21581:8126 1:N:0:1
ACTCCTACGGGAGGCAGCAGTAAGGAATATTGGTCAATGGAGGGAACTCTGAACCAGCCATGCCGCGTGCAGGATGACTGCCCTATGGGTTGTAAACTGCTTTTGTCAGGGAATAAACCTTTCTACGTGTAGGAAGCTGAATGTACCTGAAGAATAAGGATCGGCTAACTCCGTGCCAGCAGCCGCGGTAATACGGAGGATCCGAGCGTTATCCGGATTTATTGGGTTTAAAGGGTGCGTAGGG
+
GGGGGGGGGGGGGGGGGGGGGGGGGGGG9FGGCFGGGGGGGGGEFGGGGGGGGGDGGGGGGGGGEGDFEGGGGGGGGGGGGGGFCFDG@CFCGFCFGGGGGGGGGGGGCF8=<FFAEGGGGGGGGGFFGGF<<B9F<FCFEFFGGGGGGFG,C=EGG99DCGG@>DF<:=DEFG?CFDFGGF?D@EGEGEEGG;DEDE5>FFCFEEE8>EGECF5C5A=EFGF7@EEEECFFFFGG35)9C)>*
@M03364:276:000000000-BLYN8:1:1101:17556:8142 1:N:0:1
ACTCCTACGGGAGGCAGCAGTGGGGAATATTGCACAATGGGCGCAAGCCTGATGCAGCCATGCCGCGTGTATGAAGAAGGCCTTCGGGTTGTAAAGTACTTTCAGCGAGGAGGAAGGTGTTGTGGTTAATAACCGCAGCAATTGACGTTACTCGCAGAAGAAGCACCGGCTAACTCCGTGCCAGCAGCCGCGGTAATACGGAGGGTGCAAGCGTTAATCGGAATTACTGGGCGTAAAGCGCACG
+
GGGGGGGGGGGGGGGGGGGGGGGGGGDGGGGGGGGGGGGGGGGGGGGGGGGGGGGGGGGGGGGGGGGGGGGGGGGGGGGGGGGGGGGGGGGGGGGGGGGGGGGGGGGGGGGGGFGGGGGGGGGGGGGGFGGGGGGGGGGFGGGGGGGGGGGGGGGGGGGGGGGGGGGGGGGGGGGGGGGGGGGGGGGGGGGGGGEGGGGGGEGGGGGGGGGGGGGGGGGGGGGGGGGGGGGG:>CGFFGGGGG<
@M03364:276:000000000-BLYN8:1:1101:21240:8144 1:N:0:1
ACTCCTACGGGAGGCAGCAGTGGGGAATATTGCACAATGGGCGCAAGCCTGATGCAGCCCCGCCGCGTGTGTGAAGAAGGCCTTCGGGTTGTAAAGCACTGTCAGCGAGGAGGAAGGTGGTGAGCTTAATACGTTCATCCATTGACGTTACTCGCAGAAGAAGCACCGGCTAACTCCGTGCCAGCAGCCGCGGTAATACGGAGGGCGCAAGCGTTAATCGTACTTACTGGGCTTAAAGCGCACG
+
EFFFGFCFCGFGDE7CCECFGG<CFB@EFC9E,,CC8CA88CF7CF@DF8C<C@@E@FF,,@@+CFCFEGGGCFFE9,C8FFFAF+?@==FEFGE?<EE,,C<55E4F@B7F:CFG+3A78>,3=,,8B9<=+3:BCCF,@@3F<<C+@EE<33+3C>:<3,>BDCF:F7FEGGCFCEGF<:;F@EG7;8:::8E7;CFC**3:C55C?5=CCEE*/:CF*2//<+<9CEC7*9CF7:*7D5C9
@M03364:276:000000000-BLYN8:1:1101:18788:8157 1:N:0:1
ACTCCTACGGGAGGCAGCAGTAGGGAATCTTCGGCAATGGACGAAAGTCTGACCGAGCAACGCCGCGTGAGTGAAGAAGGTTTTCGGATCGTAAAACTCTGTTGTTAGAGAAGAACAAGGACGTTAGTAACTGAACGTCCCCTGACGGTATCTAACCAGAAAGCCACGGCTAACTACGTGCCAGCAGCCGCGGTAATACGTAGGTGGCAAGCGTTGTCCGGATTTATTGGGCGTAAAGCGAGCG
+
GGGGGGGGGGGGGGGGGGGGGGGGGGGGGGGGGGGGGGGGGGGGGGGGGGGGGGGGGGGGGGGGGGGGGGGGGGGGGGGGGGGGGGGGGGGGGGGGGGGGGGGGGGGGGGGGGGGGGGGGGGGGGGGGGGGGGGGGGGGGGGGGGGGGGGGGGGGGGGGGGGGGGGGGGGGGGGGGGGGGGGGGGGGGGGGGGGGGGGGGGGGGGGGGFGGGGGGGGGGGGGGEGGGGGGGGGGGEGGGGDGGC
@M03364:276:000000000-BLYN8:1:1101:12320:8159 1:N:0:1
ACTCCTACGGGAGGCAGCAGTGGGGAATCTTGGACAATGGGCGCAAGCCTGATCCAGCAATGCCGCGTGCGTGAAGAAGGCCTTCGGGTTGTAAAGCGCTTTTGTCAGGGAGCAAATCCTTGTGGCTAATACCCACCGGGGATGAGAGTACCTGAAGAATAAGGACCGGCTAACTACGTGCCAGCAGCCGCGGTAATACGGAGGGTGCAAGCGTTAATCGGAATTACTGGGCGTAAAGCGCACG
+
GGGGGGGGGGGGGGGGGGFGGGGGGGGGGGGGGGGGGGGGGGGGGGGGGGGGGGGGGGGGGGGGGGGGGGGGGGGGGGGGGGGGGGGGGGGGFGGGGGGGGGGGGGGGGGCGGGGGFGGGGGGGGGGGGGCFGGGGGGGGGFGGGGCFGGGGGGDFCFGGFGGGGGGGGGGGGGG?GDGGGFGGGGGFGGGGGC5EGGGGGEGGGGGGGCFFEEGGGGGGGGGGFGGGGFGG:9EGFGGGGGG3
@M03364:276:000000000-BLYN8:1:1101:10811:8172 1:N:0:1
ACTCCTACGGGAGGCAGCAGTAGGGAATCTTCGGCAATGGACGAAAGTCTGACCGAGCAACGCCGCGTGAGTGAAGAAGGTTTTCGGATCGTAAAACTCTGTTGTTAGAGAAGAACAAGGACGTTAGTAACTGAACGTCCCCTGACGGTATCTAACCAGAAAGCCACGGCTAACTACGTGCCAGCAGCCGCGGTAATACGTAGGTCCCGAGCGTTGTCCGGATTTATTGGGCGTAAAGCGAGCG
+
GGGGGGGGGGGGGGGGGGGGGGGGGGGGGGGGGGGGGGGGGGGGGGFGGGGGGGGGGGGGGGGGGGGGGGGGGGGGGGGGGGGGGGGGGGGGGGGGGGFGGGGGGGFGGGGGGGGGGGGGGGGGGGGFGGGGGFGGGGGGGGGGGGGGGFGGGGGGGGGGGGGGGGGGGGGGGGGGGGGGGGGGGGGGGGDGGGGGGGGGGFGGGGGGGGGGGGGGGGGGE8=CFGGGGGGGGGGGGGGGCDGD
@M03364:276:000000000-BLYN8:1:1101:14892:8187 1:N:0:1
ACTCCTACGGGAGGCAGCAGTAGGGAATCTTCCACAATGGACGAAAGTCTGATGGAGCAACGCCGCGTGAGTGAAGAAGGTTTTCGGATCGTAAAACTCTGTTGTTGGAGAAGAACGTATTTGATAGTAACTGATCAGGTAGTGACGGTATCCAACCAGAAAGCCACGGCTAACTACGTGCCAGCAGCCGCGGTAATACGTAGGTGGCAAGCGTTGTCCGGATTTATTGGGCGTAAAGCGAGCG
+
GGGGGGGGGGGEGGGGGGGGGGGGGGGGGGGGGGGGGGGGGGGGGGGGGGGGGGGGGGGGGGGGGGGGGGGGGGGGGGGGFGGGGGGGGDGGGGGGGGGGGGGGGGGGGGGGGGGGGGGGGGGGGGGGGGGGGGGGGGGGGGGGGGGGGGGGGGGGGGGGFGGGGGGGGGGGGGGGGGGGGGGGGGGGGGGGGGGGGFGFGGGGGGGGGGGGGGGGGGGGGGCEGGGGGGFGGGGGGGGGGGGD
@M03364:276:000000000-BLYN8:1:1101:16111:8188 1:N:0:1
ACTCCTACGGGAGGCAGCAGTGGGGAATATTGGACAATGGGCGAAAGCCTGATCCAGCCATGCCGCGTGTGTGAAGAAGGCCTTTTGGTTGTAAAGCACTTTAAGCGAGGAGGAGGCTACCGAGATTAATACTCTTGGATAGTGGACGTTACTCGCAGAATAAGCACCGGCTAACTCTGTGCCAGCAGCCGCGGTAATACAGAGGGTGCAAGCGTTAATCGGAATTACTGGGCGTAAAGCGCGC
+
GGGGGGGGGGGGGGGGGGGGGFGGGDGGGGGGGGGGGGGGGGGGGGGGGGGGGFGGGGGGGGGGGFGGGGGGGGGGGGGGGGGGGGGGGGGGGGGGGGGGFFFGEGGGDGGDEDDGGGGGGGGGGGGGGGGGFGGGGG8,=FGGGGGGGGGGGE@EGGCFGGGG9FGGGGGGGGGGFGGGGGGGGGGGGFGGGGCGGGGGGGDGFGGGGGFGGGGGG:CEFGGGGGGEGGGGFGGGGGGFG3/1
@M03364:276:000000000-BLYN8:1:1101:12862:8202 1:N:0:1
ACTCCTACGGGAGGCAGCAGTAGGGAATCTTCGGCAATGGACGAAAGTCTGACCGAGCAACGCCGCGTGAGTGAAGAAGGTTTTCGGATCGTAAAACTCTGTTGTTAGAGAAGAACATGGGTGGGAGTAACTGTTCACCCCTTGACGGTATCTAACCAGAAAGCCACGGCTAACTACGTGCCAGCAGCCGCGGTAATACGTAGGTGGCAAGCGTTGTCCGGATTTATTGGGCGTAAAGCGAGCG
+
GGGGGGGGGGGGGGGGGGGGGGGGGGGGCGGCFCFGGGGGFGG7FEG<FGGGC@:FFGCFEGGGGGGGG7CFGGGGGGGGAEFGGGG@F@FGGGGFGEGG9EBEFGCFAEGFGGGABGGDGGGGG8B=F<DFGFFGCDFCEFGGGGG7FF@CFE=C,EC>CEGGB:FGDGGGGGGCGGGGGGGGGGFGFGGGGGGGGFFGGGGGGFFGGGGGGGGGGGGGG58CF?FGGGGGDGD5CDDGDGG<
@M03364:276:000000000-BLYN8:1:1101:23856:8205 1:N:0:1
ACTCCTACGGGAGGCAGCAGTGAGGAATATTGGTCAATGGAGGCAACTCTGAACCAGCCATGCCGCGTGCAGGATGACGGTCCTATGGATGGTAAACTGCTTTTGTACGGGAAGAAAAAAAGTTACGTGTAATTTATTGACGGTACCGTAAGAATAAGCACCGGCTAACTACGTGCCAGCAGCCGCGGTAATACGTAGGTCCCAAGCGTTGTCCGGATTTATTGGGCGTAAAGCGAGCGCAGGG
+
GGGGGGGGGGGGGGGGGGGGFGEGGGGGGGGGGEFGGGGGFGGGGGGCGGGGCFGGGGFGDGGGGGGGGGGGGGGGGFFGGGCG<?FF9F,,:CFFGFCCGGGFEFGFGGCGG7FFGGG:FE,:@FEGDF=FECCFGEDB<CCFGGGGFCEGFGGFGGGGFFGGG7<FDGGGGCCFGDF7FFCECEGB*:*,>CFCBBEF9CEGFGCE3?E=F9CE5E=99CC9C=CE:5CFGF555DGDD5C)
@M03364:276:000000000-BLYN8:1:1101:3833:8212 1:N:0:1
ACTCCTACGGGAGGCAGCAGTGAGGAATATTGGACAATGGGCGCAAGCCTGATCCAGCCATGCCGCGTGCAGGAAGACGCATCTATGGTGGGAAAGCTGCTTTTGTACGGGAAGAAACACTCCTTCGTGAAGGAGCTTGACGGTACCGTAAGAATAAGGATCGGCTAACTCCGTGCCAGCAGCCGCGGTAATACGGAGGATCCAATCGTTATCCGGAATCGTTGGGTTTAAAGGTTCCGTAGGC
+
GGF8FCG<FGECCCGEGEGGCFCEFEFG9EFC9,CCFG9FFEF@CEFGDFG8,@,CFFFDEGGFBFDGG,<,=:,CF@FC=,7C,,C9CC,@,4A,:A,,,:A<AFF<B:++4+B=<AF?A@DCC?@FCEF,,,8<FC,:FC+@D+CFF@G3,3,@BA<BF,3@FBC:,DFFF:EB7EB::>@EGGC>C88;=<8=:5*12?C22+*=3*ACFF=***/=*;;7**2;C60<>:<976D*>350
@M03364:276:000000000-BLYN8:1:1101:24831:8214 1:N:0:1
ACTCCTACGGGAGGCAGCAGTAGGGAATCTTCGGCAATGGACGAAAGTCTGACCGAGCAACGCCGCGTGAGTGAAGAAGGTTTTCGGATCGTAAAACTCTGTTGTTAGAGAAGAACAAGGACGTTAGTAACTGAACGTCCCCTGACGGTATCTAACCAGAAAGCCACGGCTAACTACGTGCCAGCAGCCGCGGTAATACGTAGGTGGCAAGCGTTGGCCGGATTTATTGGGCGTAAAGCGAGCG
+
GGFGGGGGGGGGGGGEGGGGGGGGGGGFGGGGCFGGGGGGGGGGGGEAFGFFAFGGGGEGGGGGGGGGGGGGGGGFGFDDEFEFGEGGCFEGGGGGDGGGGGGF8FDGFFGEFGGGFGFGCEFGGGGGGGGGGGGFGCGGDFGCGFGDGGGCGFFAFGFFFGFFCFFDGGGCGCF?FECF7FFGCCDCGGGGGGGGGC9ECCGC;FC>CFGGGGGG*<EDGD=CCCEF79FGGGGGGGG:DGCC
@M03364:276:000000000-BLYN8:1:1101:13274:8214 1:N:0:1
ACTCCTACGGGAGGCAGCAGTGGGGAATTTTGGACAATGGGCGAAAGCCTGATCCAGCAATGCCGCGAGCAGGATGAAGGCCTTCGGGTTGTAAACTGCTTTTGTACGGAACGAAAAGACTCTGGTTAATACCTGGGGTTCATGACGGTACCGTAAGAATAAGCACCGGCTAACTACGTGCCAGCAGCCGCGGTAATACGGAGGGTGCAAGCGTTAATCGGAATTACTGGGCGTAAAGCGCACG
+
GGGGGGGGGGGGGGGGGGGGGGGGGGGGGGGGGGGGGGGGGGGGGGGGGGGGGGGGGGGGGGGGGGGGGGGGGGGGGGGGGGGGGGGGGGGGGGGGGGGGGGGGGGGGGGGGGGGGGGGGGGGGGGGGGGGGGGGGGGCFGGCFGGGGGGGGGGGGFGGGGGGGGGGGGGGGGGGGGGGGGGGGGGGGGGGGGDGGGGGGGGGGGGGGGGGGGGGGGGGGGG=EEFGFGGGDDDEGGGGGDDGD
@M03364:276:000000000-BLYN8:1:1101:21215:8219 1:N:0:1
ACTCCTACGGGAGGCAGCAGTAGGGAATCTTCGGCAATGGACGAAAGTCTGACCGAGCAACGCCGCGTGAGTGAAGAAGGTTTTCGGATCGTAAAACTCTGTTGTTAGAGAAGAACAAGGACGTTAGTAACTGAACGTCCCCTGACGGTATCTAACCAGAAAGCCACGGCTAACTACGTGCCAGCAGCCGCGGTAATACGTAGGTGGCAAGCGTTGTCCGGATTTATTGGGCGTAAAGCGAGCG
+
GGGGGGGGGGGGGGGGGGGGGGGGGGGGGGGGGGGGGGGGGGGGGGGGGGGGGGGGGGGGGGGGGGGGGGGFFGGGGGGGGGGGGGGGGGGGFGGGGGGGGGGGGGGGGGGGGGGGGGGGGGGGGGGGGGGGGGGGGGGGGGGGGGGGGGGGGGGGGGGGGGGGGGGGGGGGGGGGGGGGGGGGGGGGGGGGGGGGGGFGGGGGGGGGCFFFEGGGGGFGGGGGDCFGFGGGGGGGGFGGGGGD
@M03364:276:000000000-BLYN8:1:1101:7768:8220 1:N:0:1
ACTCCTACGGGAGGCAGCAGTAGGGAATCTTCGGCAATGGACGAAAGTCTGACCGAGCAACGCCGCGTGAGTGAAGAAGGTTTTCGGATCGTAAAACTCTGTTGTTAGAGAAGAACAAGGATGAGAGTAAAAAGTTCATCCCTTGACGGTATCTAACCAGAAAGCCACGGCTAACTACGTGCCAGCAGCCGCGGTAATACGTAGGTGGCAAGCGTTGTCCGGATTTATTGGGCGTAAAGCGAGC
+
GGGGGGGGGGGGGGGGGGGGGGGGGGGGGGGGGGGGGGGGGGGGGGGGGGGGGGGGGGGGGGGGGGGGGGGGGGGGGGGGGGGGGGGGGGGGGGGGGGGGGGGGGGGGGGGGGGGGGGGGGGGGGGGGGGGGGGGGGGGGGGGGGGGGGGGGGGGGGFGGGFGGGGGGGGGGGGGGGGGGGGFGGGGGGGGGGGGGGFFCGGFGGGGGGGGGGGGDGGGGGGDGDGGGGGGGGGGGGGGGGGG3
@M03364:276:000000000-BLYN8:1:1101:4834:8257 1:N:0:1
ACTCCTACGGGAGGCAGCAGTGGGGAATTTTGGACAATGGGCGAAAGCCTGATCCAGCAATGCCGCGTGCAGGATGAAGGCCTTCGGGTTGTAAACTGCTTTTGTACGGAACGAAAAAGCTCCTTCTAATACAGGGGGCCCATGACGGTACCGTAAGAATAAGCACCGTCTAACTACGTGCCAGCAGCCGCGGTAATACGAAGGGTGCAAGCGTTACTCGGAATTACTGGGCGTAAAGCGTGCG
+
GGGGGGGGGGGGGGGEGGFFGFGGGGGGGGGGGGGGGGGGGGGGGGGGGGGEGGGGGGGGGGEGGGGGGGGGGGGGGGGGGGGGGGGGGGGGGGGGGGGGFFGGGGGGGGGGGGGGGGGGECEFGGGFFGGGGGGG>EGGGGGGGGGGGGGGGGFGFGGGGGGGGCFGGGGGFFGGGGFGGFGGGGGGCEGGGGGGGG<C8CGGGGCCFFGGDG5=CFGGG58CAF?FGGGGC5EEGFGDCCDG
@M03364:276:000000000-BLYN8:1:1101:14394:8257 1:N:0:1
ACTCCTACGGGAGGCAGCAGTAGGGAATCTTCGGCAATGGACGAAAGTCTGACCGAGCAACGCCGCGTGAGTGAAGAAGGTTTTCGGATCGTAAAACTCTGTTGTTAGAGAAGAACAAGGACGTTAGTAACTGAACGTCCCCTGACGGTATCTAACCAGAAAGCCACGGCTAACTACGTGCCAGCAGCCGCGGTAATACGTAGGTGGCAAGCGTTGTCCGGATTTATTGGGCGTAAAGCGAGCG
+
GGGGGGGGGGGGGGGGGGGGGFGGGGGGFGGGGGGGGGGGDEFEFGEFGGGGGFGGGGGGGECGGGGGGEGFFFGGGGGGFGGGGFGGGGFGGGGFGGGGGGGGGGGFGGGGGGGGCFFGGFGGGFGG<DDFGGFDGCDFFDFGGGGGGGGGGGGGFGGGGGGGGGGGGGGGGGGGGGGGGGGGGGGFGGGGGGGCFFGGGFFEFGD6CFGGGGGGGG9EG8CEGFGGGGGGGGGGG>75*>C9
@M03364:276:000000000-BLYN8:1:1101:10847:8258 1:N:0:1
ACTCCTACGGGAGGCAGCAGTAGGGAATCTTCGGCAATGGACGAAAGTCTGACCGAGCAACGCCGCGTGAGTGAAGAAGGTTTTCGGATCGTAAAACTCTGTTGGTAGAGAAGAACGTTGGTGAGAGTGGAAAGCTCATCAAGTGACGGTAACTACCCAGAAAGCCACGGCTAACTACGTGCCAGCAGCCGCGGTAATACGTAGGTGGCAAGCGTTGTCCGGATTTATTGGGCGTAAAGCGAGC
+
GGGGGGGGGGGGGGGGGGGGGFGGGGGGGGGGGGGGGGGGGGGGGGGGGGGFGGGGGGGGGGGGGGGGGGGGGGGGGGGGEGGGGGGFGGGG@FGGGGGGGGGGGGGGGGGGGGGGGGGGGGGGGGGDFFCEFGGGGGGFGGGGGGGGGGGGGGGGGGGGGGGGGGGGGGGGCGGGGGGGGGGGGGGGGGGGGGGGGGGGGGGGGGGGGGGGGGGGGGGGGGGDGGFFF:C/CDGGD<FGGGG5
@M03364:276:000000000-BLYN8:1:1101:11675:8261 1:N:0:1
ACTCCTACGGGAGGCAGCAGTAGGGAATCTTCGGCAATGGACGAAAGTCTGACCGAGCAACGCCGCGTGAGTGAAGAAGGTTTTCGGATCGTAAAACTCTGTTGTTAGAGAAGAACAAGGACGTTAGTAACTGAACGTCCCCTGACGGTATCTAACCAGAAAGCCACGGCTAACTACGTGCCAGCAGCCGCGGTAATACGTAGGTGGCAAGCGTTGTCCGGATTTATTGGGCGTAAAGCGAGCG
+
FFGGGGGGGGGGGGGGGGGGGFGGGGGGGGGGGGGGGGGGGGGGGGGGGGGGGGGGGGGGGEGGGGGGGEGFGGGGGFGGGGGGGGGGDGGGGGGGGGFFGGDGGGGGGGGGGGGGGGGFGGGFGGGGGGGGGGGGGGGG>FFGGGGGGGGGGGGGFFGGGFGFGGGGG>FDFCCFGGGGGGGGF7BFFEGGGGGGGFEGGGFGGGGGGFFGGCEEGC7CECCGGFFGFGGGGGEGC7FGGGGD
@M03364:276:000000000-BLYN8:1:1101:21185:8274 1:N:0:1
ACTCCTACGGGAGGCAGCAGTGGGGAATATTGCACAATGGGCGCAAGCCTGATGCAGCCATGCCGCGTGTATGAAGAAGGCCTTCGGGTTGTAAAGTACTTTCAGCGAGGAGGAAGGTGTTGTGGTTAATAACCGCAGCAATTGACGTTACTCGCAGAAGAAGCACCGGCTAACTCCGTGCCAGCAGCCGCGGTAATACGGAGGGTGCAAGCGTTAATCGGAATTACTGGGCGTAAAGCGCACG
+
GGGGGGGGGGGGGGGGGGGGGGGGGGGGGGGGGGGGGGGGGGGGGGGGGGGGGGGGGGGGGGGGGGGGGGGGGGFGGDGGGGGGGGGGGGGGGGGGGGGGGGGGGGDDGGGGGFGGGGGGGGGGGGGGGGGGGGGGGGGGGGGGGGGGGGGGGGGGGGGGGGGFGGGGGGGGGGGGGGGGGGGGGGGGGGGGGGGGGFGGGEGGGCGGGGGGGGCGGGGGGGGGGGGGGGGGGGGDGGGGGGG5
@M03364:276:000000000-BLYN8:1:1101:14683:8285 1:N:0:1
ACTCCTACGGGAGGCAGCAGTGAGGAATATTGGACAATGGGCGCAAGCCTGATCCAGCCATGCCGCGTGCAGGATGACGGTCCTATGGATTGTAAACTGCTTTTGTACGAGAAGAAACACTGCTTCGTGAAGCAGCTTGACGGTATCGTAAGAATAAGGATCGGCTAACTCCGTGCCAGCAGCCGCGGTAATACGGAGGATCCAAGCGTTATCCGGAATCATTGGGTTTAAAGGGTCCGTAGGC
+
GGGGGGGGGGGGGGGGGGGGGGFGGGGGFGGGGGFGGGGGGFGGGGGGGGGGGGGGGGGGGGGGGGGGGGGGGGGGGFFGGFDGAFGGGGGGGGGGFGGGGGGGGGFGGGGGGGGGGGGGCFGGGGGGG8FGGGGGGGGGFGGGGGGGGGGGGGGGGGGGGFGGGGGGGGGGFGGGGGGGGGGGGGEEGDEGG?EGCDEE68EEFFGGGGGGGGGEDEGGGGGGGFGGG6FGGGDGCFGGG3<*
@M03364:276:000000000-BLYN8:1:1101:5748:8293 1:N:0:1
ACTCCTACGGGAGGCAGCAGTAGGGAATCTTCCGCAATGGACGAAAGTCTGACGGAGCAACGCCGCGTGTGTGAAGAAGGTTTTCGGATCGTAAAGCACTGTTGTTAGAGAAGAACAAGGATAAGAGTCACTGCTTGTCCCTTGACGGTATCTAACCAGAAAGCCACGGCTAACTACGTGCCAGCAGCCGCGGTAATACGTAGGTGGCAAGCGTTGTCCGGATTTATTGGGCGTAAAGCGAGCG
+
GGGGGGGGGGGGGGGGGGGGGGGGGGGGGGGGGGGGGGGGGGGGGGGGGGGFGGGGFGGGGGGGGGGGGGGGGGGGGGGGGGGGGGGGGGGGGGGGGGGGGGGGGGGGGGGGGGGGGGGGGGGGGGGGGGGGGGGGGGGGGGFCGGGGGGGGGGGGGGGGCGGGGGGGGGGGGGGGGGGGGGGGGGGGGDGGGGGDEGGGGGGGGGGGGGGGGGGGGDGGG8CEGGEGFGDEGGGEGGC5DDGD
@M03364:276:000000000-BLYN8:1:1101:8655:8294 1:N:0:1
ACTCCTACGGGAGGCAGCAGTAGGGAATCTTCGGCAATGGACGAAAGTCTGACCGAGCAACGCCGCGTGAGTGAAGAAGGTTTTCGGATCGTAAAACTCTGTTGGTAGAGAAGAACGTTGGTGAGAGTGGAAAGCTCATCAAGTGACGGTAACTACCCAGAAAGGGACGGCTAACTACGTGCCAGCAGCCGCGGTAATACGTAGGTCCCGAGCGTTGTCCGGATTTATTGGGCGTAAAGCGAGC
+
GGGGGGGGGGGDGGGGGGGGGGGGGGGGGGGGGGGGGGGGGGGGGGGGGGGGGGGGGGGGGGGGGGGGGGGGGGGGGGGGGGGGGGGEGGGGGGGGGGGGGGGGGGGGGGGGGGGGGGFGGGGGGGGGGGGGGGGGGGGGGGGGGGGGGGGGGGGFFGGGGGGGGGGGGGGGFGGGGGGGGGGGGGGGGGGGGGGGGGFEGGGGGGGGGGGGGGGG*:CGEE8CEGFGGGGGGGGCGFGGGDG)
@M03364:276:000000000-BLYN8:1:1101:17330:8322 1:N:0:1
ACTCCTACGGGAGGCAGCAGTGGGGAATATTGCACAATGGGCGCAAGCCTGATGCAGCCATGCCGCGTGTGTGAAGAAGGCCTTCGGGTTGTAAAGTACTTTCAGCGAGGAGGAAGGCATTAAGGTTAATAACCTTAGTGATTGACGTTACTCGCAGAAGAAGCACCGGCTAACTCCGTGCCAGCAGCCGCGGTAATACGGAGGGTGCAAGCGTTAATCGGAATTACTGGGCGTAAAGCGCACG
+
GGGGGGGGGGGGGGGGGGGGGGGGGEEGGGGGGGGGGGEFGGGGGGGGGGGGGGGGGGGFGGGGGGGGGGGGGGGGGGGGGGGGGGGGGGGGGGGGGGGGGGGGGGGCFGGGGFGGGGGGGGGGGGGCGGFFFGGGGGGGGGGGGGGGGGGGGGGGGDCGGGGGGGFGGGGGEFFGFEFGGGGFGGGGGGGGGG8EGGGGGGGGGGGGGGGGGGGGFFCGGGGGGFFGGGGGGGGEFCGGGGGC
@M03364:276:000000000-BLYN8:1:1101:7923:8326 1:N:0:1
ACTCCTACGGGAGGCAGCAGTGGGGAATCTTGGACAATGGGCGCAAGCCTGATCCAGCAATGCCGCGTGCGTGAAGAAGGCCTTCGGGTTGTAAAGCGCTTTTGTCAGGGAGCAAATCCTTGTGGCTAATACCCACCGGGGATGAGAGTACCTGAAGAATAAGGACCGGCTAACTACGTGCCAGCAGCCGCGGTAATACGTAGGGTCCAAGCGTTAATCGGAATTACTGGGCGTAAAGCGTGCG
+
GGGGGGGGGGGGGGGGGGGGGGGGGGGGGGGGGGGGGGGGGGGGGGGGGGGGGGFGGGGGGGGGGGGGGDGGGGGGGGGGGGGGGGGGGGGGGGGGGDGGGGDGGGGGGGGGDGGGGGGFGGGGGGGGGGGGCFFCEFGGG:FGGGFFGGGFGGEGGGGGGGGFCGGGGGGDGGGFC><FFGGGGGGGGGGGGGGGGGGGGGGGGGGGGGGGGGGGGGGGGGGGGGGGGGGGGDCGFGGGGGGD
@M03364:276:000000000-BLYN8:1:1101:13984:8330 1:N:0:1
ACTCCTACGGGAGGCAGCAGTGGGGAATATTGGACAATGGGCGAAAGCCTGATCCAGCCATGCCGCGTGTGTGAAGAAGGCCTTTTGGTTGTAAAGCACTTTAAGCGAGGAGGAGGCTACCGAGATTAATACTCTTGGATAGTGGACGTTACTCGCAGAATAAGCACCGGCTAACTCTGTGCCAGCAGCCGCGGTAATACAGAGGGTGCGAGCGTTAATCGGAATTACTGGGCGTAAAGCGCAC
+
GGGGGGGFGGGGGGGGGGGGGGGGGGGGGGGGGGGGGGGGGGGGGGGGGGGGGGGGGGGGGGGGGGGGGGGGGGGCFGGGGFGGGGGGGGGGGGGGGGGGGGGGGGGGGGDGGGEFFFG@EFCGGGGGGGGGGEGDGDGGFCGGGGGGGGGGGGDGEEGFCGGGGGGGGGGGGFGGFGGGGGGFGGGGG>E>ECBEGFGGGGFGGGGGGEGGCEGGGFCEGGC5FFG9EFG54C=ED<CCG:DC
@M03364:276:000000000-BLYN8:1:1101:18242:8347 1:N:0:1
ACTCCTACGGGAGGCAGCAGTAGGGAATCTTCGGCAATGGACGAAAGTCTGACCGAGCAACGCCGCGTGAGTGAAGAAGGTTTTCGGATCGTAAAACTCTGTTGTTAGAGAAGAACAAGGACGTTAGTAACTGAACGTCCCCTGACGGTATCTAACCAGAAAGCCACGGCTAACTACGTGCCAGCAGCCGCGGTAATACGTAGGTGGCAAGCGTTGTCCGGATTTATTGGGCGTAAAGCGAGCG
+
GGGGGGGGGGGGGGGGGGGGGGGGGGGGFGGGGGGDEFGGGGGF@FGEGGGGGGGGGGGGGGGGGGGGGGGCFGGGGFGGGEGFGGGGGGGGGGGGGGGGGGGGGFGFGFFGGGGGGGGG?FFEGGGGGGGGGGGGFFGGGGGGGGGEGFFGGGGGFGGGGGFGGFGGEGGCGGGGGGGF>CGFGGGGGGGGGGDE?FCFG?CGGGDGECFGGGE5>FGGGEEEGGFFFCC5DGD5<*:CC3)1
@M03364:276:000000000-BLYN8:1:1101:28234:8347 1:N:0:1
ACTCCTACGGGAGGCAGCAGTGGGGAATCTTGGACAATGGGCGCAAGCCTGATCCAGCAATGCCGCGTGCGTGAAGAAGGCCTTCGGGTTGTAAAGCGCTTTTGTCAGGGAGCAAATCCTTGTGGCTAATACCCACCGGGGATGAGAGTACCTGAAGAATAAGGACCGGCCAACTACGTGCCAGCAGCCGCGGTAATACGTAGGGTCCAAGCGTTACTCGGAATTACTGGGCGTAAAGCGTGCG
+
GGGFGGGGGECGFGEGEGGGGFFGDGGGG9FGGGGGEGGGGGGGGDEGGGGGFFGGGGGGGGGGGGGGGG@FGGGECGGGGGGD<<FCFCGGGGGGDCEFGFGDGAFCDFGGDGGGGFEGGGGGGGGGFGGDCFGEGECGCFEGGFGGGGFF9CBFGDGFFG9@FFCCGC7FFG?CECF,:EG?FGFGCEEDCCE*+?EFFGFGC:FGGGGGGGGGGGGGGDEFGGGFFA85DGGE3*CDCDGD
@M03364:276:000000000-BLYN8:1:1101:13865:8355 1:N:0:1
ACTCCTACGGGAGGCAGCAGTGGGGAATATTGCACAATGGGCGCAAGCCTGATGCAGCCATGCCGCGTGTATGAAGAAGGCCTTCGGGTTGTAAAGTACTTTCAGCGAGGAGGAAGGTGTTGTGGTTAATAACCGCAGCAATTGACGTTACTCGCAGAAGAAGCACCGGCTAACTCCGTGCCAGCAGCCGCGGTAATACGGAGGGTGCAAGCGTTAATCGGAATTACTGGGCGTAAAGCGCACG
+
GGGGGGEFGGGGGGGGGGGGGGGGGGGGFGGGGGGGGGGGGGGEGGGGGGGGGGGGGGGGGGGGGGGGGGGGGGGGGGGGGGGGGGGGGGGGGGGGGFGGGGGGGGGGGFFEGGFGGGGGGGGGGGGGGGGGGGGGDCGDFGGGGFGGGGGGGDGGGGBEFGGGGGGGGDGGFAFGGEFFGFF7CGGGG5*:CEGDFCCEDEGEEGEGFGG5EGGGGGGGGGCFF:CCEFC=DGGC<FGGDDGC
@M03364:276:000000000-BLYN8:1:1101:25052:8358 1:N:0:1
ACTCCTACGGGAGGCAGCAGTAGGGAATCTTCGGCAATGGACGAAAGTCTGACCGAGCAACGCCGCGTGAGTGAAGAAGGTTTTCGGATCGTAAAACTCTGTTGGTAGAGAAGAACGTTGGTGAGAGTGGAAAGCTCATCAAGTGACTGTAACTACCCAGAAAGGGACGGCTAACTACGTGCCAGCAGCCGCGGTAATACGTAGGTCCCGAGCGTTGTCCGGATTTATTGGGCGTAAAGCGATC
+
GGGEFGGG@FCFFGGGGGFGGFFGCGGG9FGA,8:FGGGGGGCFGG:CFGGGCF7FFECFGGEFEGGGGGGGGDF,FFFEF,?BFEGGC>EFGDFAFGGGGG<,ECEGGFGG8BBF:B<B8BF?C,BFC78EFGG,33EFFFGGFDF,DB<A=CCGF<>FG7@77+7D::7<F:DCGD:FFECF7CCFGG5BC**8;ED?CBFDGGFG5CE**:CEG5C?:5;*89?@C7C=C<=E5*:>DC*/
@M03364:276:000000000-BLYN8:1:1101:26311:8385 1:N:0:1
ACTCCTACGGGAGGCAGCAGTAGGGAATCTTCGGCAATGGACGAAAGTCTGACCGAGCAACGCCGCGTGAGTGAAGAAGGTTTTCGGATCGTAAAACTCTGTTGTTAGAGAAGAACAAGGACGTTAGTAACTGAACGTCCCCTGACGGTATCTAACCAGAAAGCCACGGCTAACTACGTGCCAGCAGCCGCGGTAATACGTAGGTGGCAAGCGTTGTCCGGATTTATTGGGCGTAAAGCGAGCG
+
GGGGGGGGGGGGGGGEGGGGGGGGGGGGGGGGGGGGGGGGGGGGGGGGGGGGGGGGGGGGGGGGGGGGGGGGGGGGGGGGGGGGGGGGGCGGGGGGGGGGGGGGGGGGGGGGGGGGGGCFGGGGGGGGGGGGGGGFGGGCEGGGGGGGGG7FGGGGGGGGGGGGGGGGGGGEGGFGGGGGGGGGGGGGGGGGEGGEGG9C:BEEG9FGGFGGGGGGG+<EEGDGGGCFFGGGGGGGGGFGD)77
@M03364:276:000000000-BLYN8:1:1101:23629:8396 1:N:0:1
ACTCCTACGGGAGGCAGCAGTGGGGAATCTTGGACAATGGGCGCAAGCCTGATCCAGCAATGCCGCGTGCGTGAAGAAGGCCTTCGGGTTGTAAAGCGCTTTTGTCAGGGAGCAAATCCTTGTGGCTAATACCCGCCGGGGATGAGAGTACCTGAAGAATAAGGACCGGCTAACTACGTGCCAGCAGCCGCGGTAATACGTAGGGTCCAAGCGTTAATCGGAATTACTGGGCGTAAAGCGTGCG
+
GGGGGGGGGGGGGGGGGGGGGGGDEGGGGGGGGGGGGGGGGGGGGGGGGGGGGFGGGGGGGGGGGGGGGGGGGGGGGGGGGGGGGGGGGGGGGGGGGGGGG@FGGGGGGGCEGGGGFGGGGGGGGGFGGGGGGFGGG:>FEDGGGFGGGGFGGGGGFGCFGFGFGGGGGGGGGGCFGGGGGGGGGG>FGGGDEGGEDGGGGGGGGFFCFGGGGGGGGFFGGDCGGGGDGGGGGGGDC7FGDGGC
@M03364:276:000000000-BLYN8:1:1101:21689:8401 1:N:0:1
ACTCCTACGGGAGGCAGCAGTAGGGAATCTTCGGCAATGGACGAAAGTCTGACCGAGCAACGCCGCGTGAGTGAAGAAGGTTTTCGGATCGTAAAACTCTGTTGTTAGAGAAGAACAAGGACGTTAGTAACTGAACGTCCCCTGACGGTATCTAACCAGAAAGCCACGGCTAACTACGTGCCAGCAGCCGCGGTAATACGTAGGTCCCGAGCGTTGTCCGGATTTATTGGGCGTAAAGCGAGCG
+
GGGGGGGGGGGGGGGGGGGGGGGGGGGGGGGGGGGGGGGGGGGGGGGGGGGGGGGGGGGGGGGGGGGGGGGGGGGGGGGGGGGGGGGGGGGGGGGGGGGGGGGGGGGGGFGGGGGGGGGGGGGGGGGGGGGGGGGGGGGGGGGGGGGGGGGGGGGGGGGGGGGGDFGGGGGGGGGGGGGGGGGGGGGGGGGGGGGGGGGGGGGGGGGGGGGGGCEGGGGGGG=EFFGFFGGGDGDGGGGGGGG<
@M03364:276:000000000-BLYN8:1:1101:8349:8404 1:N:0:1
ACTCCTACGGGAGGCAGCAGTAAGGAATATTGGTCAATGGAGGGAACTCTGAACCAGCCATGCCGCGTGCAGGATGACTGCCCTATGGGTTGTAAACTGCTTTTGTCAGGGAATAAACCTTTCTACGTGTAGGAAGCTGAATGTACCTGAAGAATAAGGATCGGCTAACTCCGTGCCAGCAGCCGCGGTAATACGGAGGATCCGAGCGTTATCCGGATTTATTGGGTTTAAAGGGTGCGTAGGC
+
GGGGGGGGGGGGGGGGGGGGGGGGGGGGGGGGGGGGGGGGGGGGGGGGGGGGGGGGGGGGGGGGGGGGGGGGGGGGGGGGGGGGGFGGGGGGGGGGGGGGGGGGGGGGGGGGGGGGGGGFEGFGGGGF@FGGGFGGGGGFDFGGGFCFGFGGGGGGGGGGGDGGGGGFGGGFGGGGGGGGGGGGGGGGGEGGCGCECCGEGG6CEDEDEGGGGEGEEEGGCFGFGGGGGF7CFF*=*>CC5<D*
@M03364:276:000000000-BLYN8:1:1101:23271:8441 1:N:0:1
ACTCCTACGGGAGGCAGCAGTGGGGAATATTGCACAATGGGCGCAAGCCTGATGCAGCCATGCCGCGTGTATGAAGCAGGCCTTCGGGTTGTAAAGTACTTTCAGCGAGGAGGCAGGTGTTGTGGTTAATAACCGCAGCAATTGACGTTATTCGCAGAAGAAGCACCGGCTAACTCCGTGCCAGCAGCCGCGGTAATACGGAGGTGGCAAGCGTTGTCCGGAATTATTGGGCGTAAAGCGTGCG
+
@FGGGEECBFDC+@F78,FF-EFGEGEF@CFFGGFGG<F,C,CFFGGG@C8EFF9EF<F?FEFGEGFGEEFFC9FG,CC<+,CFGFGGC,CFFGGFGCFAFDFDFA4>C@+44+4B4==<?FG:FFGFFFA?=BFC>E>,@,@D,F@7@,,@ECF+@<>>FFGG7FCFC7>C,FG9FGF7CC;:FFFG7:ED8C*=<++**3:CEF59EE5EECC8*3:EE;*:<0?<0<8FCG*:CCFCDD3)
@M03364:276:000000000-BLYN8:1:1101:10348:8449 1:N:0:1
ACTCCTACGGGAGGCAGCAGTGGGGAATATTGCACAATGGGCGCAAGCCTGATGCAGCCATGCCGCGTGTATGAAGAAGGCCTTCGGGTTGTAAAGTACTTTCAGCGAGGAGGAAGGTGCTGAGGTTAATAACCTCAGCAATTGACGTTACTCGCAGAAGAAGCACCGGCTAACTCCGTGCCAGCAGCCGCGGTAATACGGAGGGTGCAAGCGTTAATCGGAATTACTGGGCGTAAAGCGCACG
+
GGGGGGGGGGGGGGGGGGGGGGGGGGGGGGGGGGGGGGGGGGGGGGGGGGGGGGGGGGGGGGGGGGGGGGGGGGGGGGGGGFGGGGGGGGGGGGGGGGGGGGGGFGGGGGGGGGGGGGGGGGGGGGGGGGGGGGGGGGGGFGGGGGGGGGGGFGGGGGFGGFGGGGFEEGEGGGGGGGGGGGGGDGGGGGGGGGGEGGGGGEGGGGGDGGGGGEEEGGGGC8EFGGGGGGGGGGGGGGGGGGG<
@M03364:276:000000000-BLYN8:1:1101:25379:8450 1:N:0:1
ACTCCTACGGGAGGCAGCAGTAGGGAATCTTCGGCAATGGACGAAAGTCTGACCGAGCAACGCCGCGTGAGTGAAGAAGGTTTTCGGATCGTAAAACTCTGTTGTTAGAGAAGAATAAGGATGAGAGTAGAACGTTCATCCCTTGACGGTATCTAACCAGAAAGCCACGGCTAACTACGTGCCAGCAGCCGCGGTAATACGTAGGTGGCAAGCGTTGTCCGGATTTATTGGGCGTAAAGCGAGC
+
GGGGGGGGGGGGGGGGGGGGGGGGGGGGGGGGGGGGGGGGGGDGGEGGGGGGGGGGGGGGGGGGGGGGGGGGGGGGGGGGFGGGGGGGGGGGGGGGGGGGGGGGGFGEGGGGGGGGGGGGGGGGGGGGGGGFGGGGGGGGGGGGDCFGGGGGGGGGGGGGGGGGGGGGGGGGGGGGGGGGGGGGGGGGGGGGGGGGGGGFGFGGGFGFGGDFGEEEGGGGGGGGCEGGGGGGGGGGGGGGGCG)
@M03364:276:000000000-BLYN8:1:1101:13747:8458 1:N:0:1
ACTCCTACGGGAGGCAGCAGTGGGGAATATTGGACAATGGGCGAAAGCCTGATCCAGCCATGCCGCGTGTGTGAAGAAGGTCTTCGGATTGTAAAGCACTTTAAGTTGGGAGGAAGGGCAGTAAGCGAATACCTTGCTGTTTTGACGTTACCGACAGAATAAGCACCGGCTAACTCTGTGCCAGCAGCCGCGGTAATACAGAGGGTGCAAGCGTTAATCGGAATTACTGGGCGTAAAGCGCGCG
+
GGGGGGGGGGGGGGGGGGGGGGGGGEGGGGGGGGGGGGGGGGGGGGGGGGGGGGGGGGGGGGGGGGGGGGGGGGGGGGGGGGGGGGGGGGGGGGGGGGGGGGFGFGFGGGGGGGGGGGCFCFCFFGGGGGGGGGGGGGGGGGGGGGGGGGGGGGGGGGGGGGGGGGGGGGGGGGGGGGGGGGGGGGGGGGGGGGGGGGGGGGGGGGGGGGGGGGEECFCGGGGGGGGFGGGDDGGEFGFGGGDG
@M03364:276:000000000-BLYN8:1:1101:6682:8464 1:N:0:1
ACTCCTACGGGAGGCAGCAGTAGGGAATCTTCGGCAATGGGGGCAACCCTGACCGAGCAACGCCGCGTGAGTGAAGAAGGTTTTCGGATCGTAAAACTCTGTTGTTAGAGAAGAACGTTAAGTAGAGTGGAAAGTTACTTAAGTGACGGTATCTAACCAGAAAGGGACGGCTAACTACGTGCCAGCAGCCGCGGTAATACGTAGGTCCCAAGCGTTGTCCGGATTTATTGGGCGTAAAGCGAGC
+
GGGGGGGGGGGGGGGGGGFGGGGGEGGGGGGGGDGGGGGGGGGGGGFFGGG@EGGGGGDGGGGGGGGGGDGGGGCGBFFGFGGGGGGDGGGGGGGGGEGGGGGGGGGGGG9FFGF8FFGCFFGDFGG=FEDFFGGGGGGGDGFGGGGGGEGGGGGGGCGGGCFEGGGGEGD1CCGFGGGGGGGG?EFF:F8CEGG7BEC?1BCGGGGFGFECF8C*::FFCEDCE9CFFGGFGGGECDFFDCD5
@M03364:276:000000000-BLYN8:1:1101:11982:8478 1:N:0:1
ACTCCTACGGGAGGCAGCAGTAGGGAATCTTCGGCAATGGACGAAAGTCTGACCGAGCAACGCCGCGTGAGTGAAGAAGGTTTTCGGATCGTAAAACTCTGTTGTTAGAGAAGAACAAGGACGTTAGTAACTGAACGTCCCCTGACGGTATCTAACCAGAAAGCCACGGCTAACTACGTGCCAGCAGCCGCGGTAATACGTAGGTGGCAAGCGTTGTCCGGATTTATTGGGCGTAAAGCGAGCG
+
GGGGGGGGGGGGGGGGGGGGGGGGGGGGGGGGGGGGGGGGGGGGGGGGGGGGGGGGGGGGGGGGGGGGGGGGGFGGGGGGGGGGGGGGGDGGGGGGGGGGGGGGGGGGGGGGGGGGGGGGGGGFGGGGGGGGGGGGGGGFGGGGGGGGGGFCFGGGDGGGGGGGGFGGGGGGGGGGGGGGGGGGGGGGGGGGGGGGGGGGC?FCGGGGGGGCEG=*CFGGG?EGGGGFGFFEDGGGFCCDGGGD
@M03364:276:000000000-BLYN8:1:1101:12608:8483 1:N:0:1
ACTCCTACGGGAGGCAGCAGTAGGGAATCTTCGGCAATGGACGAAAGTCTGACCGAGCAACGCCGCGTGAGTGAAGAAGGTTTTCGGATCGTAAAACTCTGTTGTTAGAGAAGAACAAGGACGTTAGTAACTGAACGTCCCCTGACGGTATCTAACCAGAAAGCCACGGCTAACTACGTGCCAGCAGCCGCGGTAATACGTAGGTGGCAAGCGTTGTCCGGATTTATTGGGCGTAAAGCGAGCG
+
GGGGGGGGGGGGGGGGGGGGGGGGGGGGGGGGGGGGGGGGGGGGGGGGGGGGGGGGGDGGGGGGGGGGGGGGGGGGGGGGGGGGGGGGGGGGGGGGGGGGGGGGGGGGGGGGGGGGGGGFGGGFGGGGGGGGGGGGGGGDGGGGGGGGGGGGGGGGGGGGGGGGGGGGGGGGGGGGGGGGGGGGGGGFGGGGGGGGFGGGGGGGFGGGGGGGGGGC:C?CEEEGG?EGGGFGDGGDGGFGGGGD
@M03364:276:000000000-BLYN8:1:1101:23006:8486 1:N:0:1
ACTCCTACGGGAGGCAGCAGTAGGGAATCTTCGGCAATGGACGAAAGTCTGACCGAGCAACGCCGCGTGAGTGCAGAAGGTTTTCGGATCGTAAAACTCTGTTGTTAGAGAAGAACAAGGATGAGAGTAACTGTTCATCCCTTGACGGTATCTAACCAGAAAGCCACGGCTAACTACGTGCCAGCAGCCGCGGTAATACGTAGGTGGCAAGCGTTGTCCGGATTTATTGGGCGTAAAGCGAGCG
+
GGGGGCFGGGGGGGGDGGGGFGGGGGGGGGF9@FG:CEGGFFGFGCGFFGGFF87@CBBEGCEEDEEFFEFGC,CF,=<EGGCGGGD@CGGEFD+@EFEFFGGGFGGDE?FGGGFFGCG@FFGGFGFEFFFFGGGGCGCF=FFFFFGECEEGGFCG7FG@BFGGGGFEDGE7<CFFGGGGC>FGFFGFGCEEDE*1?CGG<9::9B;686*:?88?E9@=E:**+2<<F+@CDGGCC*:CGCC3
@M03364:276:000000000-BLYN8:1:1101:21899:8491 1:N:0:1
ACTCCTACGGGAGGCAGCAGTGGGGAATCTTGGACAATGGGCGCAAGCCTGATCCAGCAATGCCGCGTGCGTGAAGAAGGCCTTCGGGTTGTAAAGCGCTTTTGTCAGGGAGCAAATCCTTGTGGCTAATACCCACCGGGGATGAGAGTACCTGAAGAATAAGGACCGGCTAACTACGTGCCAGCAGCCGCGGTAATACGTAGGGTCCAAGCGTTAATCGGAATTACTGGGCGTAAAGCGTGCG
+
CFGGF<FDGDGGECEGCEGFFCEGGDCAFGEF,EAFFFGF<8FFECFDGGG<FCFFCEFGFGFFDGGGCGDGGD<FFEGGDGGGGGG>FCCGGGGFAFCEGGGGGFFFFGGG7DEFGGGFEGEGCFFFGGFGGDGGGGEGGGCFFFFG<FC@FFG7FGGFGFFGCGFEGEE7FFFGGGFFGFCFFGGG:CGGGGGEFGGGG+;:ECCCGC?EEGGGFGGF5;CFEE9CE+CED/>EGGGDDDD/
@M03364:276:000000000-BLYN8:1:1101:21042:8500 1:N:0:1
ACTCCTACGGGAGGCAGCAGTAGGGAATCTTCGGCAATGGACGAAAGTCTGACCGAGCAACGCCGCGTGAGTGAAGAAGGTTTTCGGATCGTAAAACTCTGTTGTTAGAGAAGAACAAGGACGTTAGTAACTGAACGTCCCCTGACGGTATCTAACCAGAAAGCCACGGCTAACTACGTGCCAGCAGCCGCGGTAATACGTAGGTGGCAAGCGTTGTCCGGATTTATTGGGCGTAAAGCGAGCG
+
GGGGGGGGGGGGGGGGGGGGGGGGGGGGGGGGGGGGGGGGGGGGGGGGGGGGGGGGGGGGGGGGGGGGGGGGGGGGGGGGGGGGGGGGGGGGGGGGGGGGGGGGGGGGGGGGGGGGGGGGGGGCGGGGGGGGGFGGGGCFGGGGGGGGGGGGGGGGGCFGGGGGGGGGGGGGGGGGGGGGGGGGGGDGGGGGGGEGGGGGG?EGGGGGGGGGGGGGGGGGG=EEFGGGGFGGGGGGGGDDDGGC
@M03364:276:000000000-BLYN8:1:1101:19709:8515 1:N:0:1
ACTCCTACGGGAGGCAGCAGTAGGGAATCTTCGGCAATGGACGAAAGTCTGACCGAGCAACGCCGCGTGAGTGAAGAAGGTTTTCGGATCGTAAAACTCTGTTGTTAGAGAAGAACAAGGATGAGAGTAACTGTTCATCCCTTGACGGTATCTAACCAGAAAGCCACGGCTAACTACGTGCCAGCAGCCGCGGTAATACGTAGGTGGCAAGCGTTGTCCGGATTTATTGGGCGTAAAGCGAGCG
+
GGGGGGFGGEGGGGGGGGGGGGGGGFGGGGGGGGGGCFFFGEEGECFFGGGGGGEFFDEGGGGGGDFEFGGFGGCFGFGGCFGGGGGGEGEFGGGGGGGGGGG<F@EDFDGGFGGGGGCFDGGC=?AFFFGGGGGGGGGCFGC<FGEGGGCFF9F<CFCEFEGFFFBFEGFGFGGGG8FFFGGGGC688CEECEEGG9C8CGG*5?58C+*8CE**AC?E5CEGE<7CF?CC5):C5>CC5DDC
@M03364:276:000000000-BLYN8:1:1101:17742:8535 1:N:0:1
ACTCCTACGGGAGGCAGCAGTAGGGAATCTTCGGCAATGGACGAAAGTCTGACCGAGCAACGCCGCGTGAGTGAAGAAGGTTTTCGGATCGTAAAACTCTGTTGTTAGAGAAGAACAAGGACGTTAGTAACTGAACGTCCCCTGACGGTATCTAACCAGAAAGCCACGGCTAACTACGTGCCAGCAGCCGCGGTAATACGTAGGTGGCAAGCGTTGTCCGGATTTATTGGGCGTAAAGCGAGCG
+
GGGGGGGGGGGGGGGGGGGGGGGGGGGGGGGGGGGGGGGGGGGGFGGGGGGGGGGGGGGGGGGGGGGGGGGGGGGGGGGGGGGGGGGGGGGGGGGGGGGGGGGGGGGGGGGGGGGGGGGGGGGGGGGGGGGGGGGGGGGGGGGGGGGGGGFGGGGGGGGGGGGGGGGGGGGGGGGGGGGGGGGGGGGGGGGGGGGGGGGGGGGGGGGGGGGGGGGGGGGGG88EGGGGGGGGGGDGGGGGGGGD
@M03364:276:000000000-BLYN8:1:1101:10539:8535 1:N:0:1
ACTCCTACGGGAGGCAGCAGTGGGGAATATTGCACAATGGGCGCAAGCCTGATGCAGCCATGCCGCGTGTATGAAGAAGGCCTTCGGGTTGTAAAGTACTTTCAGCGAGGAGGAAGGTGTTGTGGTTAATAACCGCAGCAATTGACGTTACTCGCAGAAGAAGCACCGGCTAACTCCGTGCCAGCAGCCGCGGTAATACGGAGGGTGCAAGCGTTAATCGGAATTACTGGGCGTAAAGCGTGCG
+
GGGGGGGGGGGGGGGGGGGGGGGGGGGGGGGGGGGGGGGGGGGGGGGGGGGGGGGGGGGGGGGGGGGGGGGGGGGGGGGGGGGGGGGGGGGGGGGGGGGGGGGGGGGEGGFGGGGGGGGGGGGGGGGGGGGGGFFGGGGGGGGGGGGGGGGGGGGGGGGGGGGGGGGGGGGGGGGGGGGGGGGGGGGGDEGGGGGGGGGGGGGGGGGGGGGGGGGGGGGGGGGGGGGGGDGGGGGDGGGGGGGD
@M03364:276:000000000-BLYN8:1:1101:7620:8547 1:N:0:1
ACTCCTACGGGAGGCAGCAGTGGGGAATATTGCACAATGGGCGCAAGCCTGATGCAGCCATGCCGCGTGTGTGAAGAAGGCCTTCGGGTTGTAAAGCACTTTCAGCGAGGAGGAAGGTGGTGAACTTAATACGTTCATCAATTGACGTTACTCGCAGAAGAAGCACCGGCTAACTCCGTGCCAGCAGCCGCGGTAATACGGAGGGTGCAAGCGTTAATCGGAATTACTGGGCGTAAAGCGCACG
+
GGGGGGGGGGGGGGGGGGFGGGGGGGGGGGGGGGGGGGGGGGGGGGGGGGGGGGGGGGGGGGGGGGGFGGGGGGGGGGGGFGGGGGGGGGGGGGGGGGGGGGGGGGGGGEGGGGGGGGGGGFFGGGGGGGGGGGGFGGGGGGGGGGGGGFGGGGGDGGGDFGGGGGGGGGGGGGFFGGGGGGGGGGGGGGGGGGGGGGGGEGGGGGGGGGGGGGGGGGFGGGDGCFGGGGDFDGEGFF=5CDD<
@M03364:276:000000000-BLYN8:1:1101:28093:8553 1:N:0:1
ACTCCTACGGGAGGCAGCAGTGGGGAATATTGCACAATGGGCGCAAGCCTGATGCAGCCATGCCGCGTGTATGAAGAAGGCCTTCGGGTTGTAAAGTACTTTCAGCGAGGAGGAAGGCATTAAGGTTAATAACCTTAGTGATTGACGTTACTCGCAGAAGAAGCACCGGCTAACTTCGCGCCAACAGCCGCGGGAATACGGAGGGTGCAAACGTTAATCGGAATTACTGGGCGTAAAGCGCACG
+
GGGGGFFFFF:F::F@CGGGGFFGGGEGGGGGGGFFFGGCGGGG7EGFCFGFCGGGGFFFC<FFEGGG78=FE9F<C6CEFFFGE=FEFECFFGEA,<FEAFFGAFC+>FCFGGGFBDECAFGGFGFFCFFG9D,:CDFFF,AF,7@+<<@AD:F76@DFGGFGGGFCG@<<:7,,@:**<BB*=BCFF***3**422<E:*8CEEC5CE+1AFF*:CFEEGGGCGGG7?EF79::*2:))7)9
@M03364:276:000000000-BLYN8:1:1101:14757:8553 1:N:0:1
ACTCCTACGGGAGGCAGCAGTAGGGAATCTTCCGCAATGGACGAAAGTCTGACGGAGCAACGCCGCGTGTGTGAAGAAGGTTTTCGGATCGTAAAGCACTGTTGTTAGAGAAGAACAAGGATAAGAGTCACTGCTTGTCCCTTGACGGTATCTAACCAGAAAGCCACGGCTAACTACGTGCCAGCAGCCGCGGTAATACGTAGGTGGCAAGCGTTGTCCGGAATTATTGGGCGTAAAGCGCGCG
+
FGGGGGGGG7@FEG>CFDGGFGGGGGGGDFGFDFGGGFFGFGGD+FFFGCFEFFG@BF@@FCFGEEGGGFCFCCFFEGCEGGGGGGECFGEF8FFGEFFEGCFFGGFF9EF8FCGFGGGE:F<F?F<CFGFGGGGAGGC<C=DGGGG7FFFGGAFC@AFDFDFGFGCFCFEFGEFG,CFFGFGGGGGGCE5=1:8EGCF8<ECEEFGG6CGFGGGGGCCEE*/CFCGF798CDG5/9F77)9DD
@M03364:276:000000000-BLYN8:1:1101:4909:8565 1:N:0:1
ACTCCTACGGGAGGCAGCAGTAGGGAATCTTCGGCAATGGACGAAAGTCTGACCGAGCAACGCCGCGTGAGTGAAGAAGGTTTTCGGATCGTAAAACTCTGTTGTCAGAGAAGAACAAGGGTGAGAGTGGAAAGCTCACCCCTTGACGGTATCTGACCAGAAAGCCACGGCTAACTACGTGCCAGCAGCCGCGGTAATACGTAGGTGGCAAGCGTTGTCCGGATTTATTGGGCGTAAAGCGAGC
+
GFGFFEGFEGGGGCGEGGGGFGGGGGGGGGGAFDGGFGFGGGGGCGGFGGGGGGGCEGEFFGGGGGG=FCEFGGDGFGGF,<F@GEGGEGGEGCGGGGGFGGGGGGGGEGEFGGFFGFGGEBFGCFFGGGGFFGGFGFGGFGGFGGGGGGDCFGGGGGGGGGFGGDCGGGGGGGGFGGGEBFGFGGGFGFGGGGGEGGGGFBCGGGGGGGGGCEGGGCGCE8*>*<?G7FGGGGGCC3*:)*9)
@M03364:276:000000000-BLYN8:1:1101:9409:8569 1:N:0:1
ACTCCTACGGGAGGCAGCAGTAGGGAATCTTCGGCAATGGACGAAAGTCTGACCGAGCAACGCCGCGTGAGTGAAGAAGGTTTTCGGATCGTAAAACTCTGTTGTTAGAGAAGAACAAGGATGAGAGTAAAATGTTCATCCCTTGACGGTATCTAACCAGAAAGCCACGGCTAACTACGTGCCAGCAGCCGCGGTAATACGTAGGTGGCAAGCGTTGTCCGGATTTATTGGGCGTAAAGCGAGC
+
GGGGGGGGGGGGGGGGGGGGGGGGGGGGGGGGGGGGGGGGGGGGGGGEGGGGGGGGGGGGGGGGGGGGGFGGGGGGGGGGGGGGGGGGGGGGGGGGGGGGGGGGGGGGGGGGGGGGGGGGGGGGFGGGGGGGFGGGGGGFCFGGGGGGGGFGGGGGGGGGGGGGGGGGGGGGGGGGGGGGGGGFFGGGGGGDGGGGGGGFGGGGGGGGGFGGFGGGCEGGGGGGG6FGFGGGGGGGGGG7DDD)
@M03364:276:000000000-BLYN8:1:1101:3180:8574 1:N:0:1
ACTCCTACGGGAGGCAGCAGTAGGGAATCTTCGGCAATGGACGAAAGTCTGACCGAGCAACGCCGCGTGTGTGAAGAAGGTTTTCGGATCGTAAAGCACTGTTGTTAGAGAAGAACAAGGACGTTAGTAACTGAACGTCCCCTGACGGTATCTAACCAGAAAGCCACGGCTAACTACGTGCCAGCAGCCGCGGTAATACGTAGGTGGCAAGCGTTGTCCGGATTTATTGGGCGTAAAGCGAGCG
+
GGGGFGGGGGGGGGGGGGGGGGGGGGGGGGGGGGGGGGGGGGGGGGGFFGGGGGGGGGGGGGGGGGGGGGGFFGGGGGGGGGGGGGGGGGGGGGGGGGGGGGGGGGGGGGGGGGGGGGFFGGGGGGGGGGGGGGGGGGGGCEFGGGGGGGGGGGGGGGGCFGGGGGGGGGGGFFFGGGGGGGGGGGGGEGGGGGGGFGGGGGGCFGGFFFGGGGC8EFGGEGGG?EGGGGFGGGEGGGGGGGG5
@M03364:276:000000000-BLYN8:1:1101:15083:8580 1:N:0:1
ACTCCTACGGGAGGCAGCAGTGGGGAATCTTGGACAATGGGCGCAAGCCTGATCCAGCAATGCCGCGTGCGTGAAGAAGGCCTTCGGGTTGTAAAGTACTTTCAGCGAGGAGGAAGGCATTAAGGTTAATAACCGCAGCGATTGACGTTACTCGCAGAAGAAGCACCGGCTAACTCCGTGCCAGCAGCCGCGGTAATACGGAGGGTGCAAGCGTTAATCGGAATTACTGGGCGTAAAGCGCACG
+
GGGGGGGGGGGGGGGGGGFGEFFGGEGGEFGGGGGGGGGGGFGGGGGCEFG<FGFFGGGGGGGGFGGGG=FFDDF9FGGGGGFGGFFGFGGGG9FFGGGGFGGGFFDCFGEGGGGGDGGGFGGGCFGDFGEGGGGGGGGGC8>FFACCFFDFFGGGGGGD,><@>F7CEGE*DFGGGGGGG@CE8BB8C>GDGGGGGGGGG8CGEGG*:CCEGEGDEGFCEEGGGGFFFCG=7CC757>DGGGG
@M03364:276:000000000-BLYN8:1:1101:21465:8596 1:N:0:1
ACTCCTACGGGAGGCAGCAGTAAGGAATATTGGTCAATGGAGGGAACTCTGAACCAGCCATGCCGCGTGCAGGAAGACGGCCCTCTGGGTTGTAAACTGCTTTTATTCGGGAATAAACCTACTTACGTGTAAGTAGCTGAATGTACCGAAGGAATAAGGATCGGCTAACTCCGTGCCAGCAGCCGCGGTAATACGTAGGTGGCAAGCGTTGTCCGGATTTATTGGGCGTAAAGCGAGCGCAGGC
+
GGGGGGGGGGGGGGGGGGGGGGGGGGGGGGGGGGGGGGGGGGGEGFGGGGFFGGGGGGGGGGGGGGGGGGGGGGGGGGGGGGGFGGCGGGGGGGGGGGGGGGGGGGGGGGGGGGGGGGGGGGGGGGGGGGGGGGGGGGGGGGGGGGGGGGGGGGGGGGGGGGGGGGGGGGGGDGGGGGGGGGGGGGGGGECFGGFGFFGGGGGCGGFGGGGGGGGGGGECFGGGGGGGGGGGFGGG3DGGGGG<
@M03364:276:000000000-BLYN8:1:1101:8338:8601 1:N:0:1
ACTCCTACGGGAGGCAGCAGTGGGGAATATTGCACAATGGGCGCAAGCCTGATGCAGCCATGCCGCGTGTATGAAGAAGGCCTTCGGGTTGTAAAGTACTTTCAGCGAGGAGGAAGGCGTTGTGGTTAATAACCGCAGCGATTGACGTTACTCGCAGAAGAAGCACCGGCTAACTCCGTGCCAGCAGCCGCGGTAATACGGAGGGTGCAAGCGTTAATCGGAATTACTGGGCGTAAAGCGCACG
+
GGGGGGGGGGGGGGGGGGGGGGGGGGGGGGGGGGGGGGGGGGGGGGEGGGGGGGGGGGGGGGGGGGGGGGGGGGGGGGGGGGGGGGGGGGGGGGGGGGGGGGGGGGGGGGGGGGGGGGGGGGGGGGGGGGGGGFGGGDGGD7FEGGGGGGGGGGGGGGGGGGGGGGGGGGGGGGGGGGGGGGGGFGGGGG5CCCEGGGGGGGGGGGGGGGGGGGEGGGFDGGGGGGGGCGGGGDGE7DFGGGGD
@M03364:276:000000000-BLYN8:1:1101:21990:8601 1:N:0:1
ACTCCTACGGGAGGCAGCAGTAGGGAATCTTCGGCAATGGGGGCAACCCTGACCGAGCAACGCCGCGTGAGTGAAGAAGGTTTTCGGATCGTAAAACTCTGTTGTTAGAGAAGAACGTTAAGTAGAGTGGAAAATTACTTAAGTGACGGTATCTAACCAGAAAGGGACGGCTAACTACGTGCCAGCAGCCGCGGTAATACGTAGGTCCCAAGCGTTGTCCGGATTTATTGGGCGTAAAGCGAGC
+
GGGGGGGGGGGGGGGDGGGGGGGGGGGGGGGGGGGGGGGGGGGGGGGGGGGGGGGGGGGGFGGGGGGGGGGGGGGGGGGGDGGGGGGGGDGGGGGGGGGGGGGGGGGGGGGGGGGGGGGGGGFFFGGGGGGGGGGFGGGGGGGGGGGGGGGGGGGGGGGGFDGGGGGGGGGGGGDFGFGGGGGGGGGGFFGGGGGGGGFGGGGGGGGGGGGGGG=EEGGGGGC7CFFGGGGGGGGGGGGGGGG<
@M03364:276:000000000-BLYN8:1:1101:7496:8609 1:N:0:1
ACTCCTACGGGAGGCAGCAGTGAGGAATATTGGACAATGGGCGCAAGCCTGATCCAGCCATGCCGCGTGCAGGATGACGGTCCTATGGATTGTAAACTGCTTTTGTACGAGAAGAAACACTGCTTCGTGAAGCAGCTTGACGGTATCGTAAGAATAAGGATCGGCTAACTCCGTGCCAGCAGCCGCGGTAATACGGAGGATCCAAGCGTTATCCGGAATCATTGGGTTTAAAGGGTCCGTAGGC
+
GGGGGGGGGGGGGGGGGGGGFGFGGGGGGGGGGGGGGGGGGGGGGGGGGGGGFAGGGGGGGGGGGGGGGGGGGGGFG<FGGG:FCFGGGGGGGGGGGGGGGGGGGGGGF7FGGGGGGGFGGFFEFAFGF@FFGFGGGGGGG>FEGGGGGGGGGGGGGGGGEGGGGG:AFC,@CFC:C=7DFFGCEGGGGBEGFGGGGDGGEFF9E+*13;CGFGEG55=?FGFGGGEGDGCGGGGGCFGGGGG*
@M03364:276:000000000-BLYN8:1:1101:20884:8614 1:N:0:1
ACTCCTACGGGAGGCAGCAGTGGGGAATATTGCACAATGGGCGCAAGCCTGATGCAGCCATGCCGCGTGTGTGAAGAAGGCCTTCGGGTTGTAAAGCACTTTCAGCGAGGAGGAAGGTGGTGAACTTAATACGTTCATCAATTGACGTTACTCGCAGAAGAAGCACCGGCTAACTCCGTGCCAGCAGCCGCGGTAATACGGAGGGTGCAAGCGTTAATCGGAATTACTGGGCGTAAAGCGCACG
+
GGGGGGGGGGGGGGGGGGGGGGGGGGGGGGGGGGGGGGGGGGGGGGGGGGGGGGGGGGGGGGGGGGGGGGGGGGGGGGGGGGGGGGGGFGGGGGFGGGGGGGGGGGGGGGGGGGGGGGGGGGFGGGGGGGFFFGGGGGGGGGGGGGGGGGGGGGGGGGGFGGGGGGGGGGGDGGGGGGGGGGGGGGGGGGGGGGGGGGGGEGGGEEGGGGFGGGGGFGGGGGGGGGGGGGGGGGGGGGGGGGG<
@M03364:276:000000000-BLYN8:1:1101:27815:8614 1:N:0:1
ACTCCTACGGGAGGCAGCAGTGGGGAATATTGCACAATGGGCGCAAGCCTGATGCAGCCATGCCGCGTGTATGAAGAAGGCCTTCGGGTTGTAAAGTACTTTCAGCGAGGAGGAAGGTGTTGTGGTTAATAACCGCAGCGATTGACGTTACTCGCAGAAGAAGCACCGGCTAACTCCGTGCCAGCAGCCGCGGTACTACGGAGGGTGCAAGCGTTAATCGGAATTACTGGGCGTAAAGCGCACG
+
GGGGGGGGGGEGGEGCGGDEFGGGGGFG9DFGGGGFGGFGGFEFGGDD7CFFF9<F<FEFFG8CFEG@EEGGGFDFFFFGGGGGGGEECFEG9EFFFCEFGGGGCFGEFG7CE7BFFGGGDGGGC<D5ED?FD<FFC+BF@FGF9=CC77+@FGGGGG?GGEA<FFDFEED7DCFGGGGGG*<8BFB,2:*CEED*<<CEE8:EDEG5CCGEECG*:FGEGGC=F97FFGGFCC*/C>FD3)99
@M03364:276:000000000-BLYN8:1:1101:10992:8647 1:N:0:1
ACTCCTACGGGAGGCAGCAGTGGGGAATATTGGACAATGGGCGAAAGCCTGATCCAGCCATGCCGCGTGTGTGAAGAAGGTCTTCGGATTGTAAAGCACTTTAAGTTGGGAGGAAGGGCATTAACCTAATACGTTAGTGCTTTGACGTTACCGACAGAATAAGCACCGGCTAACTCTGTGCCAGCAGCCGCGGTAATACAGAGGGTGCAAGCGTTAATCGGAATTACTGGGCGTAAAGCGCGCG
+
GGGGFGGGGGGGGGGGGGFGGGGGGGGGGGGGGGGGGGGGGGGGGGGGGGGGGGGGGGGGGGGGGDGFGGGGGFGGGGGGG<FGGGGDEGGFFFFGGGGGGGGGGFGGGFGGGGGFEEGGGGFGGGGGGGGGGGGGGGGGGGDFFGGGGGGGEGGGGGFGGGGADDFGGGGGGGGGGGGGGGGFGGF7EGGEBEEEFCFGFCCEGGGECFFCEEEGFGGFCC8FGGGGGGGGGGGG5FGGDGGG
@M03364:276:000000000-BLYN8:1:1101:7001:8657 1:N:0:1
ACTCCTACGGGAGGCAGCAGTAGGGAATCTTCCACAATGGACGAAAGTCTGATGGAGCAACGCCGCGTGAGTGAAGAAGGTTTTCGGATCGTAAAACTCTGTTGTTGGAGAAGAATGTATCTGATAGTAACTGATCAGGTAGTGACGGTATCCAACCAGAAAGCCACGGCTAACTACGTGCCAGCAGCCGCGGTAATACGTAGGTGGCAAGCGTTGTCCGGATTTATTGGGCGTAAAGCGAGCG
+
GGGGGGGGGGGGGGGGGGGGGGGGGGGGGGGGGGGGGGGGGGGGGGGGGGGGGGGGGGGGGGGGGGGGGGGGGGGGGGGGGGGGGGGGGGGGGGGGGGGGGGGGGGGGGGGGGGGGGGGGGGGGGGGGGGGGGGGGGGGGGGGGGGGGGGGGGGGFGGGGGGGGGGGGGDGGGGGGDEFGGFGGGGGGGGGGGGGDGGGGGGGEGGGGGGGGDGCEEGFEDCEGCEFGGGGGGGGGGFGGGDDC
@M03364:276:000000000-BLYN8:1:1101:16284:8693 1:N:0:1
ACTCCTACGGGAGGCAGCAGTGGGGAATATTGGACAATGGGCGCAAGCCTGATCCAGCAATGCCGCGTGCGTGAAGAAGGCCTTCGGGTTGTAAAGCGCTTTTGTCAGGGAGCAAATCCTTGTGGCTAATACCCACCGGGGATGAGAGTACCTGAAGAATAAGGACCGGCTAACTACGTGCCAGCAGCCGCGGTAATACGTAGGGTCCAAGCGTTAATCGGAATTACTGGGCGTAAAGCGTGCG
+
GGGGGGGGGGGGGGGGGGGGGGGGGGGGGGGGGGGGGGGGGGGGGGGGGGGGGGGGGGGGGGGGGGGGGGGGGGGGFGGGGGGGGGGGGGGGGGGGGGGGGGGGGGGGGGGGGGGFGGGGGGG8FFGGGGGFGGGGGGGGGCFGGGFGGGFGGGGFGGGGGGDGGGGGGGGGGGGGGGGGGGGGFGGGGGGGGGCEGGGGFDFGGGFGFCFGGGG=CFGGGGGGGGGGDFGGGG=EGFFDGGGG
@M03364:276:000000000-BLYN8:1:1101:7117:8708 1:N:0:1
ACTCCTACGGGAGGCAGCAGTGGGGAATTTTGGACAATGGGCGAAAGCCTGATCCAGCAATGCCGCGTGCAGGATGAAGGCCTTCGGGTTGTAAACTGCTTTTGTACGGAACGAAAAGCTTCTGGTTAATACCTGGGAGTCATGACGGTACCGTAAGAATAAGCACCGGCTAACTACGTGCCAGCAGCCGCGGTAATACGTAGGGTGCAAGCGTTAATCGGAATTACTGGGCGTAAAGCGTGCG
+
GGGGGGGGGGGGGGGGGGGGGGGGGGGGGGGGGGGGGGGGGGGGGGGGGGGGGGGGGGGGGGGGGGGGGGGGGGGGGGGGGGGGGGGGGGGGGGGGGGGGGGGGGGGGGGGGGGGGGGGGGGGG9FGGGGGGGGGGFFGGGGGGGGGGGGGGGGGGGGGGGGGGGGGGGGGGGGGGGGGGGGGGGGGGGGGGGGGDFGGGGGGGGGGGGGC=EEGGGGGGGGGGGGG?FGFFGGGGGGGGGGGD
@M03364:276:000000000-BLYN8:1:1101:6337:8717 1:N:0:1
ACTCCTACGGGAGGCAGCAGTGGGGAATATTGCACAATGGGCGCAAGCCTGATGCAGCCATGCCGCGTGTATGAAGAAGGCCTTCGGGTTGTAAAGTACTTTCAGCGAGGAGGAAGGCGTTGTGGTTAATAACCGCAACGATTGACGTTACTCGCAGAAGAAGCACCGGCTAACTCCGTGCCAGCAGCCGCGGTAATACGGAGGGTGCAAGCGTTAATCGGAATTACTGGGCGTAAAGCGCACG
+
GGGGGGGGGGGGGGGGGGGGGGGGGGGGGGGGGGGGGGGGGGGGGGEGGGGGGGGGGGGGGGGGGGGGGGGGGGGGGGGGGGGGGGGGGGGGGGGGGGGGFGGGGGGGGGGGGGGGGGGGGGGGD8FFGGGGGGGGGGGGGGGGGGGGGGGGGGGGGGGGGGDFGGFGGGGGGGGGGGGGGGGFGGGC@CGGGGGGGGGGGGGGGGGGFGGGDEGGGGGGGGGGGGGGGGFGGGGGGGGGGGD7
@M03364:276:000000000-BLYN8:1:1101:4828:8718 1:N:0:1
ACTCCTACGGGAGGCAGCAGTGGGGAATATTGGACAATGGGCGAAAGCCTGATCCAGCCATGCCGCGTGTGTGAAGAAGGTCTTCGGATTGTAAAGCACTTTAAGTTGGGAGGAAGGGCAGTAAGCGAATACCTTGCTGTTTTGACGTTACCGACAGAATAAGCACCGGCTAACTCTGTGCCAGCAGCCGCGGTAATACAGAGGGTGCAAGCGTTAATCGGAATTACTGGGCGTAAAGCGCGCG
+
GGGGGGGGGGGGGGGGGGGGGGGGGGGGGGGGGGGGGGEGGGGGGGGGGGGGGGGGGGGGGGGGGGGGGEGGGGGGGGGGGGGGGGGGGGGGGGGGGGGGGGGGGGCFDGGGGGGGGGGGGGGGGGGGGGGGGGGGGGGFGGGGGGGGGGGGGGGGGGGGGGGGGGGGGGGGGGGGGGGGGGGGGGGGGGGGGGGGGGGGGGGGGGGEEFGGGGGGGGGGGGGGGGGGGGGGGGGGGGCG<D3C
@M03364:276:000000000-BLYN8:1:1101:20460:8725 1:N:0:1
ACTCCTACGGGAGGCAGCAGTGGGGAATATTGCACAATGGGCGCAAGCCTGATGCAGCCATGCCGCGTGTATGAAGAAGGCCTTCGGGTTGTAAAGTACTTTCAGCGAGGAGGAAGGCATTAAGATTAATAACCTTGGTGATTGACGTTACTCGCAGAAGAAGCACCGGCTAACTCCGTGCCAGCAGCCGCGGTAATACGGAGGGTGCAAGCGTTAATCGGAATTACTGGGCGTAAAGCGCACG
+
FFDCFGFFDD@7@:@FEGGGGGGGGGGGGAE9C,CD8EDGFEC+@FCF7<,,CC<EEFF,ECFFCCFCFEGGFFFEF8E=E,EEFEGD<?CFFG,BC@<FGGGFDGGGGGGE@FFFGFDFF9<F9<AFFGFFG8F,5FDE,5FDD<FGG=@FGG7>>+>FF:FCFF<CGBC:C,EAEEG<<>@F*,,>DCGGGGCC?;CFGGGGD8EGFGGGE*=C*<CCGC*7CFGGG6@=7755C:>55//)
@M03364:276:000000000-BLYN8:1:1101:28118:8738 1:N:0:1
ACTCCTACGGGAGGCAGCAGTATGGAATCTTCGGCAATGGACGAAAGTCTGTCCGAGCAACGCCGCGTGATTGAAGAAGGTTTTCGGATCGTAAAACTCTGTTGTTAGAGAAGAACAAGGACGTTAGTAACTGAACGTCACCTGACGGTATCTAACCAGAAAGCCACGGCTAACTACGTGCCAGCAGCCGCGGTAATACGTAGGTGGCAAGCGTTGTCCGGATTTATTGGGCGTAAAGCGAGCG
+
FAEGF6@FEEEGGG-CC;<EFG-EFD9CCFCF,@+66CCFGDE@+,@6@<F,6CBF+@@6@:CFEGC:F,,,5:CF9CEDEA5FEC+C8C7AF=<FGFGEGCCEBFA?EFCFGFCFGG,=FGG@DF+55FFFG,,=DB<+@BF8<FG7F+DEFGG<F9BF<:F>FGCCE7>:DF9;,:>F*6DFF7>CBEGGGGC*?9;E9<B=BE:C6+3;CECEGGFGC8::EC+9C6EG3/*/9>F)11/7
@M03364:276:000000000-BLYN8:1:1101:18914:8745 1:N:0:1
ACTCCTACGGGAGGCAGCAGTAGGGAATCTTCGGCAATGGACGAAAGTCTGACCGAGCAACGCCGCGTGAGTGAAGAAGGTTTTCGGATCGTAAAACTCTGTTGTCAGAGAAGAACAAGGGTGAGAGTGGAAAGCTCACCCCTTGACGGTATCTAACCAGAAAGGGACGGCTAACTACGTGCCAGCAGCCGCGGTAATACGTAGGTCCCAAGCGTTGTCCGGATTTATTGGGCGTAAAGCGAGG
+
GGGGGGGGGGGGGGGGGGGGGGGGGGGGGGGGGGGGGGGGGFGGGGGGGGGGGGGGGGGGGGGGGGGGGGFFGGGGGGGGFEFGGGG@FEGGGGGDEGFGGGGGG<FGGGGGGGF=CFGFGGGFCFFGGGGFGG8FFGGGGGGGDFGEGGGFFFDFGGCFCCFGGCF7EEC@CECGGEFGFFGGGGGGCECGGCEBCC;9C?FGGGEFGGFGFGG87CEFGG;C*<CCFGGF*9=7CDG=)/9)
@M03364:276:000000000-BLYN8:1:1101:9613:8745 1:N:0:1
ACTCCTACGGGAGGCAGCAGTAGGGAATCTTCGGCAATGGGGGCAACCCTGACCGAGCAACGCCGCGTGAGTGAAGAAGGTTTTCGGATCGTAAAACTCTGTTGTTAGAGAAGAACGTTCAGTAGAGTGGAAAATTACTTAAGTGACGGTATCTAACCAGAAAGGGACGGCTAACTACGTGCCAGCAGCCGCGGTAATACGTAGGTCCCAAGCGTTCTCAGGATTTATTGGGCGTAAAGCGAGC
+
<FE@<9CFGGGGGDG@GE@@EEAF,E8@DEFFFGGGECEFGGEDC@FFC,E<8EG@FGECFEBC::FBC7:FF9FGADEEGFGDFGGCFGF<8FFEGAEFGFGGDFCC,C,FFFDEEAF,BD5BDGG<DFCGF,>FA=FG<BDFG@=FGFFC>FG@FFFFGF::3<75***5<:DCCG<2<C*?<8:CC8**8C**:9+<85<;ECCCFG8=*2A**/:++*+<+@FGCC+:9)2CC3**/9C5
@M03364:276:000000000-BLYN8:1:1101:12424:8752 1:N:0:1
ACTCCTACGGGAGGCAGCAGTAAGGAATATTGGTCAATGGAGGCAACTCTGAACCAGCCATGCCGCGTGCAGGATGACTGCCCTATGGGTTGTAAACTGCTTTTGTCAGGGAATAAACCTTTCTACGTGTAGGAAGCTGAATGTACCTGAAGAATAAGGATCGGCTAACTCCGTGCCAGCAGCCGCGGTAATACGGAGGGTGCAAGCGTTAATCGGAATTACTGGGCGTAAAGCGCACGCAGGC
+
GGGGGGGGGGGGGGGGGGGGGGGGGGGGGGGGGGGGGGGGGGGGGGGGGGGGGGGGGGGGGGGGGGGGGGGGGGGGGGGGGGGGGGGGGGGGGGGGGGGGGGGGGGGGGGGGGGGGGGGGGGGGGGGGGGGGGGGGGGGGGGGGGGGGGCGGFGFGFGGGGGGGGGGGGGGCEGGGGGGGGGGGGGGGGGGGGGGGGGGEGGGCEGGGGGGGGGGGGGGGGGGGGGDGGGDGGGGDGGDGGDD3
@M03364:276:000000000-BLYN8:1:1101:23447:8762 1:N:0:1
ACTCCTACGGGAGGCAGCAGTGGGGAATATTGCACAATGGGCGCAAGCCTGATGCAGCCATGCCGCGTGTATGAAGAAGGCCTTCGGGTTGTAAAGCGCTTTTGTCAGGGAGCAAATCCTTGTGGCTAATACCCACCGGGGATGAGAGTACCTGAAGAATAAGGACCGGCTAACTACGTGCCAGCAGCCGCGGTAATACGTAGGGTCCAAGCGTTAATCGGAATTACTGGGCGTAAAGCGTGCG
+
GGFGGGGGGCCGGGGCFGFFGGGGGGGGFGGGGGGGGGGGGGGGGGGGGGGGGGGGGGGGGGFF>FGGEGGGGGGGGGGGGFGGGGDGGGGFGGAFCGGGGGGGGGGGFGGGGGGGGFGGGAFG7CFGGGGGGGGGDDEDGGGGGGGGGGFAEFFEGGGGGACFGGGGGGGEGGGGGGGGGGGGGGGGGGGGGGEGGGGGGGGGGGGF?EGGG8A5AEFGGGGGG?FFGF*ACDGGGGG)/9DC
@M03364:276:000000000-BLYN8:1:1101:2535:8779 1:N:0:1
ACTCCTACGGGAGGCAGCAGTGGGGAATATTGCACAATGGGCGCAAGCCTGATGCAGCCATGCCGCGTGTATGAAGAAGGCCTTCGGGTTGTAAAGTACTTTCAGCGAGGAGGAAGGCATTAAGGTTAATAACCTTGGTGATTGACGTTACTCGCAGAAGAAGCACCGGCTAACTCCGTGCCAGCAACCGCGGTAATACGGAGGGTGCAAGCGTTAATCGGAATTACTGGGCGTAAAGCGCACG
+
GGGGGGGGGGDFGGGGGGGGGGGGGGGGGGGGGGGGGGGGGGGGGGGGGGGGGGFGGGGGGGGGFGGGGGGFGGGGCFGGGGGGFGGGGFGGGGGGGGGGGGGGGGGGGGGGGGGGGGGGGGA?EGGGGGGGGGFGGFFGGFGGGDGC@FFGFGDGGCGGFFGGGFGGCEGDGFGGGGGGCFGGGG,DFGGEGGEEGG9C88EEGGGGGFGGGEDEGGGGGGEGGGDGDD5C<7ECGGGDCD5)
@M03364:276:000000000-BLYN8:1:1101:16744:8794 1:N:0:1
ACTCCTACGGGAGGCAGCAGTGAGGAATATTGGACAATGGGCGCAAGCCTGATCCAGCCATGCCGCGTGCAGGACGAAGGCCTTCGGGTTGTAAACTGCTTTTGTACGGAACGAAAAGCCTTCTTCTAATACAAGAGGGTCATGACGGTACCGTAAGAATAAGCACCGGCTAACTACGTGCCAGCAGCCGCGGTAATACGTAGGGTGCAAGCGTTAATCGGAATTACTGGGCGTAAAGCGTGCG
+
GGGGGGGGGGGGGGGGGGEFGGEFGGGGGGGGGGGGGGGGGGGGGGGGGGGCFFGFGGGGGGGGGGGFEGFGGGGGGGGGGFGGGGGGGGGGGFGGGGGGGGFFGFFFGCGGGGGDGFGGGGGGGGGG9FFGGGGGGCEGGGG9DFGGEGG9FFFEGFGGGGGGFEGG7FGGGGGF:EGGFFGDCFFGGGDCCEGDFF9ECFFGGGGGG?FCEGGGGFGGGGGGGGEFFDF5D5ECGF=CDCG<
@M03364:276:000000000-BLYN8:1:1101:21718:8797 1:N:0:1
ACTCCTACGGGAGGCAGCAGTAGGGAATCTTCGGCAATGGACGAAAGTCTGACCGAGCAACGCCGCGTGAGTGAAGAAGGTTTTCGGATCGTAAAACTCTGTTGGTAGAGAAGAACGTTGGTGAGAGTGGAAAGCTCATCAAGTGACGGTAACTACCCAGAAAGGGACGGCTAACTACGTGCCAGCAGTCGCGGTAATACGTAGGTCCCGAGCGTTGTCCGGATGTATTGGGCGTTAAGCGAGC
+
FGGGGGGGGGGGGGGGGGGGGEFGGGGG@FG9FBFEFGGGF8CFFGECFEGG,C@CGDEG8FGEGGGFGDGGGGGGFFGG<FFGGGGB7BFGGGG<FGFGBFGGDFGGA?FFFGGFEGGCDEFE>,DFG?<,CB>D8><DDDFGF9D+BFCFFGABBF:DADFCFCCFGDFEE,,;>DGBFC@C,=6C,2*4:134=F+?*2:=8CB93/8**:*;CC:9C85*2@C7<:6CCC/***2>C*>1
@M03364:276:000000000-BLYN8:1:1101:25617:8801 1:N:0:1
ACTCCTACGGGAGGCAGCAGTAGGGAATCTTCCGCAATGGACGAAAGTCTGACGGAGCAACGCCGCGTGTGTGAAGAAGGTTTTCGGATCGTAAAGCACTGTTGTTGGAGAAGAACAAGGAGAAGAGTCACTGCGTGTACCTTGACGGTATCTAACCAGAAAGCCACGGCTAACTACGTGCCAGCAGCCGCGGCAATGCGTAGGTGGCAAGCGTTGTCCGGGATTATCGAGCGTTACGCGCGCG
+
EFGGGEFG7F77FEF;CFFGE,@DFGFG9EG9ECFCBFGFGCEC+CCF@FDEGEC@GGF@EFGD7FCGG,<,CFGFAEFGFG<9@CCCB:FGGFGB9,B?,C?,B4,E,B=4FBE@,,4=B,B,BF=C?F?FF,+83C,3CF,<3@CE<@CG9C,3DFF:BFCFFGGG7C@>:AEGGG>AF*2;F,<C2:**:*31<+5=88:@+2=339;F*;CGG+9A5****+0+1*/*)/*/***))7C)
@M03364:276:000000000-BLYN8:1:1101:23952:8803 1:N:0:1
ACTCCTACGGGAGGCAGCAGTGGGGAATATTGGACAATGGGCGAAAGCCTGATCCAGCCATGCCGCGTGTGTGAAGAAGGTCTTCGGATTGTAAAGCACTTTAAGTTGGGAGGAAGGGCAGTAAGCGAATACCTTGCTGTTTTGACGTTACCGACAGAATAAGCACCGGCTAACTCTGTGCCAGCAGCCGCGGTAATACAGAGGGTGCAAGCGTTAATCGGAATTACTGGGCGTAAAGCGCGCG
+
GGGGGGGFGGGGGCGGGGGGGGGGGGGGGGGFGGGGGGGGGGGGGGGGGGGGGGGGGGGGGGGGGGGCFGCFFCGFGGG?AGGGGGGGGGGGGFGGGGGCFGFGGFC,BFGGGGGGGEGGGGGGFGEGGGGGGGGGGGGFGGGFGGGG@FCDFCEFGFGGGGGGGGGGD7CGGGDEGFGGGGGFFGFFG>EGGGGGFGB992BC*CECECFGCE8EGGFGD=EFGG+<?FFFCDEGC*C)9></
@M03364:276:000000000-BLYN8:1:1101:27045:8825 1:N:0:1
ACTCCTACGGGAGGCAGCAGTGGGGAATATTGCACAATGGGCGCAAGCCTGATGCAGCCATGCCGCGTGTATGAAGAAGGCCTTCGGGTTGTAAAGTACTTTCAGCGCGGAGGAAGGTGTTGTGGTTAATAACCGCAGCAATTGACGTTACTCGCAGAAGAAGCACCGGCTAACTCCGTGCCAGCAGCCGCGGTAATACGGAGGGTGCAAGCGTTAATCGGAATTACTGGGCGTAAAGCGCACG
+
FGGGGFG@FCGGEFCGGGGG9FGGGGGG@EFGFG9FFGAFFE@FFGGGDEFDFGGDGDCFGFGEGEFFGFFFD,CF9EEGFGFCFGGGGGCCFFFGFGFGGGGGFDF+@:=::BEFEDGGGGG@CGGGGGFGFFGCFGGGGGGGDEEGDGFGGGDFGG?FFGGGFCFFDGGG7FGFFGFFGGFFGDFFGGGGGB8EG?EFDGGGGGEGCE7:*21*/+<C=8CFDCFFF+:CDGCECFG3//>)
@M03364:276:000000000-BLYN8:1:1101:13955:8831 1:N:0:1
ACTCCTACGGGAGGCAGCAGTAGGGAATCTTCGGCAATGGACGAAAGTCTGACCGAGCAACGCCGCGTGAGTGAAGAAGGTTTTCGGATCGTAAAACTCTGTTGTTAGAGAAGAACAAGGACGTTAGTAACTGAACGTCCCCTGACGGTATCTAACCAGAAAGCCACGGCTAACTACGTGCCAGCAGCCGCGGTAATACGTAGGTGGCAAGCGTTGTCCGGATTTATTGGGCGTAAAGCGAGCG
+
GGGGGGGGGGGGGGGGGGGGGGGGGGGGGGGGGGGGGGGGGGGGGGFFGGGGGGGGGGGGGGGGGGGGGGDFGGGGGGGGFGGGGGGGGGGGGGGGGGGGGGGGGGGGGGGGGGGGGGGGGGGEGGGGGGGGGGF8FGGGGGGGGGGGGGGGGGGGGGGGGGFGFGGGGGGGAFFGGGGFGFGGGGGGGGCEGGGEGGGGGGGEFFGFCFFGGGGCGGGGGGDGFFGGGGGGDGDEFFFGGGG<
@M03364:276:000000000-BLYN8:1:1101:9982:8853 1:N:0:1
ACTCCTACGGGAGGCAGCAGTGGGGAATATTGCACAATGGGCGCAAGCCTGATGCAGCCATGCCGCGTGTATGAAGAAGGCCTTCGGGTTGTAAAGTACTTTCAGCGAGGAGGAAGGCGATAAGGTTAATAACCTTGTCGATTGACGTTACTCGCAGAAGAAGCACCGGCTAACTCCGTGCCAGCAGCCGCGGTAATACGGAGGGTGCAAGCGTTAATCGGAATTACTGGGCGTAAAGCGCACG
+
GGGGGGGGGGGGGGGGGGGGGGGGGGGGGGGGGFGGGGGGGGGGGGGGGGGGGGGGGGGFGGGGGGGGGGGGGGGGGGGGGGGGGGGGGGGGGGDGGGGGGGGGGFGGGGEGGCGGGFEGGGGGGGGGGGGFDFGGGGGGDCGGGGGGGGFGGGGGGGGGGGFGGGCGGGGDGGGGFGGGGFGGGGGGGGGGGGDEGFGGGDGEEGGDGFGFGGGDGFGGGGEGGFFGGGFGGDGEGGFGDDG3
@M03364:276:000000000-BLYN8:1:1101:15579:8859 1:N:0:1
ACTCCTACGGGAGGCAGCAGTGGGGAATATTGCACAATGGGCGCAAGCCTGATGCAGCCATGCCGCGTGTATGAAGAAGGCCTTCGGGTTGTAAAGTACTTTCAGCGAGGAGGAAGGCATTAAGGTTAATAACCTTAGTGATTGACGTTACTCGCAGAAGAAGCACCGGCTAACTCCGTGCCAGCAGCCGCGGTAATACGGAGGGTGCAAGCGTTAATCGGAATTACTGGGCGTAAAGCGTCCG
+
GGGGGGGGGGGGGGGGGGGGGGGGGGGGGGGGGGGGGGGGGGGGGGGGGGGGGGGGGGGGGGGGGGGGGGGGGGGGGGGGGGGGGGGGGGGGGGGGGGGGGGGGGGGGGGGGGGGGGGGGGGGGGGGGGGGGGGGGFGGGGGGGGGFFGGGGGGGGGGGGGGGGGGGGGGGGGFFFGGGDEGFGGGGGGGGEEEECEGGGGDEEGEGGGGGGGGGGGGGGGGGGGFGGGGGGGGGG7DFDG:DC
@M03364:276:000000000-BLYN8:1:1101:4584:8862 1:N:0:1
ACTCCTACGGGAGGCAGCAGTGGGGAATCTTGGACAATGGGCGCAAGCCTGATCCAGCAATGCCGCGTGCGTGAAGAAGGCCTTCGGGTTGTAAAGCGCTTTTGTCAGGGAGCAAATCCTTGTGGCTAATACCCACCGGGGATGAGAGTACCTGAAGAATAAGGACCGGCTAACTACGTGCCAGCAGCCGCGGTAATACGTAGGGTCCAAGCGTTAATCGGAATTACTGGGCGTAAAGCGTGCG
+
GGGFGCFFFGGCCEGGGGGGGGFGGGCGFGGGDFFD@FFGGGGGFFBEGFFGEEGFCGEGGGFGGCEFGGGGGGDGGGAFFGGGGGGGEFFG9FFEGGGCGGGG@F5EFG@EEG?FFCFGGGGFGGFCFFGGGGGGGG7C@@@FGDCCEGGFCGEG9;FGGGGGGGFFEGGCFFGGGGGGGGD@FGGGGG5CGGGGGGGGGGGGEFB8BFGC=>EEFGCFGEEGGGGGGFFGGDGCFFGGGGD7
@M03364:276:000000000-BLYN8:1:1101:10916:8866 1:N:0:1
ACTCCTACGGGAGGCAGCAGTGGGGAATATTGGACAATGGGCGAAAGCCTGATCCAGCCATGCCGCGTGTGTGAAGAAGGCCTTTTGGTTGTAAAGCACTTTAAGCGAGGAGGAGGCTACCGAGATTAATACTCTTGGATAGTGGACGTTACTCGCAGAATAAGCACCGGCTAACTCTGTGCCAGCAGCCGCGGTAATACAGAGGGTGCGAGCGTTAATCGGATTTACTGGGCGTAAAGCGTGC
+
FGGGGGGGGGGGGGGGGGGGGGGGGFGGGGGG,CFFGGGGGFGGGG@<FGGGGAFFGF<F<FGGGGGGGCFGGGGGGGGG?=FF,,C7FFGGGGGEAFFFEG95?FF7CFGEGGGG+?=?=CFF7+5,,C,,::,5C55,3=3CDFGC3=DCF<FGEEC:9,>,@:FCBF*FFGCG9;FGDE>;7DFC=F*:8EGCEFF;99;?FG;8*8C:CCCG55ECFG5C5+23ACG557E599?7D<7*
@M03364:276:000000000-BLYN8:1:1101:4985:8873 1:N:0:1
ACTCCTACGGGAGGCAGCAGTGGGGAATATTGGACAATGGGCGAAAGCCTGATCCAGCCATGCCGCGTGTGTGAAGAAGGTCTTCGGATTGTAAAGCACTTTAAGTTGGGAGGAAGGGCATTAACCTAATACGTTAGTGCTTTGACGTTACCGACAGAATAAGCACCGGCTAACTCTGTGCCAGCAGCCGCGGTAATACGGAGGGTGCAAGCGTTAATCGGAATTACTGGGCGTAAAGCGCACG
+
GGGGGGGGGGGGGGGGGGGGGGGGGGGGGGGGGGGGGGGGGGGGGGGGGGGGGGGGGGGGGGGGGGGGGGGGGGFGGGGGGGGGGGGGGGGGGGGGGGGGGGGGGGGGGGGGGGGGGGGGFGGGGGGGGGGGGGGGGGGGGGGGGGGGGGGGGGGGGGGGFGGGGGGGGGGGGGGGGGGGGGGGGGGGGGGGGGGGGGGGGDEGGGGGGGC5CGGGGGFGCCEFG?CGGGFCDDEEGGGGGGGD
@M03364:276:000000000-BLYN8:1:1101:24759:8889 1:N:0:1
ACTCCTACGGGAGGCAGCAGTAGGGAATCTTCGGCAATGGACGAAAGTCTGACCGAGCAACGCCGCGTGAGTGAAGAAGGTTTTCGGATCGTAAAACTCTGTTGTTAGAGAAGAACAAGGACGTTAGTAACTGAACGTCCCCTGACGGTATCTAACCAGAAAGCCACGGCTAACTACGTGCCAGCAGCCGCGGTAATACGTAGGTGGCAAGCGTTGTCCGGATTTATTGGGCGTAAAGCGAGCG
+
GGGGGGGGGGGGGGGGGGGGGGGGGGGGGGGGGGGGGGGGGGGGGGGGGGGFGGGGGGGGGGEDGDGGGGGGGFGGGGGGCGGGGGGGDGGGGGGGGGGGGGGGGGGGFGGGGGGGGCFGGGGFGGGGGFGGFFGGGGGGGGGDFGGGGGGGGGGGGGFGGGGGGGGGGGGGGGGGGGGGGGGGGGGGGGGGGGGEGGFGGGGGGGGGDFGGGGGGGGGGGGGGFGGGGGFFCDGGGGGGGGC/
@M03364:276:000000000-BLYN8:1:1101:5894:8890 1:N:0:1
ACTCCTACGGGAGGCAGCAGTGGGGAATATTGCACAATGGGCGCAAGCCTGATGCAGCCATGCCGCGTGTATGAAGAAGGCCTTCGGGTTGTAAAGTACTTTCAGCGAGGAGGAAGGGGATGTGGTTAATAACCGCATTCATTGACGTTACTCGCAGAAGAAGCACCGGCTAACTCCGTGCCAGCAGCCGCGGTAATACGGAGGGTGCAAGCGTTAATCGGATTTACTGGGCGTAAAGCGTGCG
+
GGGGGGGGGGGGGGGGGGGGGGGGGGGGFGGGGGGGGGGGGGGGGGGGGGGGGGGGGGGGGGGGGGGGGGGGGGGGGGGGGCGGGGGGGGGGGGGGGGGGGGGGGGGGGGEGGGGGGGGGGGGGGGGGGGGGGGGGGGGGGGFFGGGGGGEGGGEDGGGGGGGGGGC:FGGGGGGGGGGGGGGGGGGGGGGGGGGGCFFCBCEGGGGGGGCFGGGGGGD=EEEGF:CFGGGGGGGGGF=DDGGG
@M03364:276:000000000-BLYN8:1:1101:10522:8896 1:N:0:1
ACTCCTACGGGAGGCAGCAGTAAGGAATATTGGTCAATGGAGGGAACTCTGAACCAGCCATGCCGCGTGCAGGATGACTGCCCTATGGGTTGTAAACTGCTTTTGTCAGGGAATAAACCTTTCTACGTGTAGGAAGCTGAATGTACCTGAAGAATAAGGATCGGCTAACTCCGTGCCAGCAGCCGCGGTAATACGGAGGATCCGAGCGTTATCCGGATTTATTGGGTTTAAAGGGTGCGTAGGC
+
GGGGGGGGGGGEGGGGGGGGGGGGGGGGGGGGGGGGGGGGFGGGGGGGGGGFGGGGGGGGGGGGGGGGGGGGGGGGGFGGGGGGGGGGGGGGGGFGGGGGGGGGGGGGGGGGFFGGGGGGGGGGGGGGGGGGGGGGGGG@DGGGGFGGGCFGGGGGGGGGGGGGGGGGGGGFGGGGDGGGGGGGGGGDGEEGGGGGGGGEGGGGGGDEEGGC7CCGEGGGFGGGGGEGEG7EGFGGGCDGDGG0
@M03364:276:000000000-BLYN8:1:1101:23767:8896 1:N:0:1
ACTCCTACGGGAGGCAGCAGTGGGGAATATTGCACAATGGGCGCAAGCCTGATGCAGCCATGCCGCGTGTATGAAGAAGGCCTTCGGGTTGTAAAGTACTTTCAGCGAGGAGGAAGGCATTAAGGTTAATAACCTTGGTGATTGACGTTACTCGCAGAAGAAGCACCGGCTAACTCCGTGCCAGCAGCCGCGGTAATACGGAGGGTGCAAGCGTTAATCGGAATTACTGGGCGTAAAGCGCACG
+
GGGGGGGGGGDGGGGGGGGGGGGGGGGGGGGGGGGGGGGGGGGGGGGGGGGGGGGGGGGGGGGGGGGGGGGGGGGGGGGGGGGGGGGEGGGGGGGGFGGGGGGGGGGEGGGGGEGGDGCFFEFEDGFFFGGGGGGFGFGGGFGFGGGGGGGGGDEGDEFGGGGGGGGGGEGGGGGGGGGGGGGGGGGGGGGGGGGGGGGGE>EGEBEGGGGGGG=8EGGGGGEGGGGGG?FGGGEGGGGGGGGC
@M03364:276:000000000-BLYN8:1:1101:12669:8978 1:N:0:1
ACTCCTACGGGAGGCAGCAGTAGGGAATCTTCGGCAATGGACGAAAGTCTGACCGAGCAACGCCGCGTGAGTGAAGAAGGTTTTCGGATCGTAAAACTCTGTTGTTAGAGAAGAACAAGGACGGTAGTAACTGAACGTCCCCTGACGGTATCTAACCAGAAAGCCACGGCTAACTACGTGCCAGCAGCCGCGGTAATACGTAGGTGGCAAGCGTTGTCCGGATTTATTGGGCGTAAAGCGAGCG
+
GGGGGGGGGGGGGGEEGGGGG,CEEGGGGGGGFEGEFGGGGDGGGGGGGGGGG<FGGCBFFGFGGGGGG@:FGGGGGGGGFFGGGGGGG7FGGFGGGGGGGGCDEFFGGGGGGGG8,F?DCDF7FE=FDFDDFFF<<B@F:F<C<FCEECG9FFFEGGDG:FGGD:FFGEE7CFF9F:FG*8<CF@6CFEC5*188C<CFGDE7FGGC9@**8;CGE<CECEGE9+<9CF8C79EEFFCD3))9
@M03364:276:000000000-BLYN8:1:1101:10675:9005 1:N:0:1
ACTCCTACGGGAGGCAGCAGTGGGGAATATTGCACAATGGGCGCAAGCCTGATGCAGCCATGCCGCGTGTATGAAGAAGGCCTTCGGGTTGTAAAGTACTTTCAGAGAGGAGGAAGGCATTAAGTTTAATAAGATTGGTGATTGACGTTACTCGCAGAAGAAGCACCGGCTAACTCTGTGCCAGCAGCCGCGGTAATACAGAGGGTGCAAGCGTTAATCGGAATTACTGGGCGTAAAGCGCG
+
FFGGGGGFGGGGGGGGGGGGGEFGGGGGDFFC@,CFFGGGG8F@CG>EGGGG<6,:EFEC,EFGGGGGGFGAFGGGGGFG,9CCFGE7<FFGGGGFG,<E,B5E,,9BFFG7FFFEG?,,,?,?,,:,:?<,,,:,:4:DF9FFCFE3DEGGA7:+@7,6@FGC73@F>FGGGGG,@=FFGGGGGGCG>ECCEGGGG@F,6BFG*1=C+>?FGGGGE+=CEC=FGF7;EG=CDDGD3D7D9C
@M03364:276:000000000-BLYN8:1:1101:12867:9025 1:N:0:1
ACTCCTACGGGAGGCAGCAGTGGGGAATATTGCACAATGGGCGCAAGCCTGATGCAGCCATGCCGCGTGTATGAAGAAGGCCTTCGGGTTGTAAAGTACTTTCAGCGAGGAGGAAGGTGTTGTGGTTAATAACCGCAGCAATTGACGTTACTCGCAGAAGAAGCACCGGCTAACTCCGTGCCAGCAGCCGCGGTAATACGGAGGGTGCAAGCGTTAATCGGAATTACTGGGCGTAAAGCGCACG
+
GGGGGGGGGGGGGGGGGGGDGGGGGGGGGGGFFGGGGGG8FGGGGGGGGGGGGGGGGGGGGGGGGGCCGGGGGGFGGFGGGGGGGGGGGGGGGGGGGGFGFFFGGC@==FFGGFFGGGGFGFGEGGDFGFGAD8FFEGGFGGCFGGDFGGGGGGGGGGGGGGGGGGGDEDGGGGGGGGGGGCFGGGGGGGGGGGCEGGGFGGCCEGG5<<@EEGGCFGCC=CGFGGGGGGCEDGGGFC*95CD3
@M03364:276:000000000-BLYN8:1:1101:20912:9039 1:N:0:1
ACTCCTACGGGAGGCAGCAGTAGGGAATCTTCGGCAATGGGGGCAACCCTGACCGAGCAACGCCGCGTGAGTGAAGAAGGTTTTCGGATCGTAAAACTCTGTTGTTAGAGAAGAACGTTAAGTAGAGTGGAAAGTTACTTAAGTGACGGTATCTAACCAGAAAGGGACGGCTAACTACGTGCCAGCAGCCGCGGTAATACGTAGGTCCCAAGCGTTGTCCGGATTTATTGGGCGTAAAGCGAGC
+
GGGGGGGGGGGGGGGGGGGGGGGGGGGGGGGGGGGGGGGGGGGGGGGGGGGGGGGGGGGGGGGGGGGFGGGGGGGGGGGGGGGGGGGGGGGGGGGGGGGGGGGGGGGGGGGGGGGGGFGGGGGGGGGGGGGGGGGGFFFGGGGGGGGGGGGGGGGGGFGGGGGGGDGGGGGGGGGGGGGGGGGGGGGGGGGGGGGGGGGGGGGGDGFDGGGGGGEGGGGFGGEEGFGGGGGGGGEEGFGGGGG5
@M03364:276:000000000-BLYN8:1:1101:22968:9044 1:N:0:1
ACTCCTACGGGAGGCAGCAGTGGGGAATATTGGACAATGGGCGAAAGCCTGATCCAGCCATGCCGCGTGTGTGAAGAAGGCCTTTTGGTTGTAAAGCACTTTAAGCGAGGAGGAGGCTACCGAGATTAATACTCTTGGATAGTGGACGTTACTCGCAGAATAAGCACCGGCTAACTCTGTGCCAGCAGCCGCGGTAATACAGAGGGTGCGAGCGTTAATCGGATTTACTGGGCGTAAAGCGTGC
+
GGGGGGGGGGGGGGGGGGGGGGGGGGGGGGGGGGGGGGGGGGGGGGGGGGGGGGGGGFGGGGGGGGGGGGGGGGGGGGGGGGGGGGGGGGGGGGGGGGGGGGGGGGGFGGGGGGGGGGGGGGGGGGGGGGGGGGGFFFFGGGGGGGGGGGGGGGGGGGGGGGGGGGGGGGGGGGGGGGGGGGGGGGGGGGGGGGGGEGCGGGGGGGGGGGGGGGGDGGGGGGGGGGGGGGGGDDGGDGGGGGD<
@M03364:276:000000000-BLYN8:1:1101:26811:9051 1:N:0:1
ACTCCTACGGGAGGCAGCAGTGGGGAATATTGCACAATGGGCGCAAGCCTGATGCAGCCATGCCGCGTGTGTGAAGAAGGCCTTCGGGTTGTAAAGTACTTTCAGCGAGGAGGAAGGCGTTGTGGTTAATAACCGCAGCGATTGACGTTACTCGCAGAAGAAGCACCGGCTAACTCCGTGCCAGCAGCCGCGGTAATACGGAGGGTGCAAGCGTTAATCGGAATTACTGGGCGTAAAGCGCACG
+
GGGGGGGGGGGGGGGGGGGGGGGGGGGGGGGGGGGGGGGGGGEGGGGGGGGGGGGGGGGGGGGGEGGGGGGGGGGGGGGGGGGGGGGGGGGGGDGFEFFGGGGGGGGGGGGGGGGG7FGGGGGGGGFFCGGGGEGGDGGEGGGFGGGGGGGGGCEFGDFGGGCCFFFGCFGD7:CC:EGGGGGFGGGCCEEEE58@FGGGG5BEGGGE6CFGGGGGGGGGGEGGGFGGGFGGGGGG5DGGGDD7
@M03364:276:000000000-BLYN8:1:1101:21470:9056 1:N:0:1
ACTCCTACGGGAGGCAGCAGTAGGGAATCTTCGGCAATGGACGAAAGTCTGACCGAGCAACGCCGCGTGAGTGAAGAAGGTTTTCGGATCGTAAAACTCTGTTGTTAGAGAAGAACAAGGACGTTAGTAACTGAACGTCCCCTGACGGTATCTAACCAGAAAGCCACGGCTAACTACGTGCCAGCAGCCGCGGTAATACGTAGGGTCCAAGCGTTAATCGGAATTACTGGGCGTAAAGCGTGCG
+
GGGGGGGGGGGGGGCFGGGGGGGGGGGGGGGGGGGGGGGGGGGGGGGGGGGGGGGGGGGGGGGGGGGGGGGGGGGGGGGGGGGGGGGGCFGGGGFGGGGGGGGGGGGGGGGGGGGGGGGGGGGGGGGGGGGGGGGGGGGGGGGGGGGGGGGGGFGGGGGGGGGGFGGGGGGGGGGGGGGGGGFGGGGGGGGGEGGGFGGGGGGGGGGGGGGGGGDGGGGGGGGGGGGGCGGGGGGGGGFDGGGG
@M03364:276:000000000-BLYN8:1:1101:5143:9057 1:N:0:1
ACTCCTACGGGAGGCAGCAGTGGGGAATCTTGGACAATGGGCGCAAGCCTGATCCAGCAATGCCGCGTGCGTGAAGAAGGCCTTCGGGTTGTAAAGCGCTTTTGTCAGGGAGCAAATCCTTGTGGCTAATACCCACCGGGGATGAGAGTACCTGAAGAATAAGGACCGGCTAACTTCGTGCCAGCAGCCGCGGTAATACGAAGGGGGCTAGCGTTGTTCGGATTTACTGGGCGTAAAGCGCACG
+
GGGGGGFGGGGEGGGGGGGGGGGGGDGGGGGGGGGGGGGGGFEGGGGGGGGGGGGGGGGGGGGGGGEGGGGGGDGGGGGGGGGGGGGGFGEGGGGGGGGGGFGGGFFGGGGEGGGGFGGFFGGGEGFFCGGGDFGGGGGGGGGGFAFGFGGGFG?CFGGGCFGGGGGGGGG:FGGGGDFGDGCFGGFGGGGGGGGEGGGGGGGCGECGCFGGGGGGGGGGGGGGFF?FFCGD<D7CCGFGC37C
@M03364:276:000000000-BLYN8:1:1101:11458:9076 1:N:0:1
ACTCCTACGGGAGGCAGCAGTGGGGAATATTGCACAATGGGCGCAAGCCTGATGCAGCCATGCCGCGTGTGTGAAGAAGGCCTTCGGGTTGTAAAGCACTTTCAGCGAGGAGGAAGGTGGTGAACTTAATACGTTCATCAATTGACGTTACTCGCAGAAGAAGCACCGGCTAACTCCGTGCCAGCAGCCGCGGTAATACGGAGGGTGCAAGCGTTAATCGGAATTACTGGGCGTAAAGCGCACG
+
GGGGGFEFGGGGGGGGGGGGGFGGGGGGFGGGGGGGGGFGGGGGGGGGGGGGGGGGGGGGGGGGGGGGGGGGGGFGGGGGGGGGGGGGGGGGGGGGGGGGGGGGGGGEGGFGGGFGGGGGGGGGGGGGGGGGGGGGGGGGGGGGGGGGGGFFGDGGGGGGGGGGGGGGGGGGGGGGGGGGGGGGGGGF75CGGGGGGGGFGEGGGGDEGCCEGGGGGGFFGG==FFFGGGGCDG5:37CGDGGD
@M03364:276:000000000-BLYN8:1:1101:8327:9112 1:N:0:1
ACTCCTACGGGAGGCAGCAGTGGGGAATATTGGACAATGGGCGAAAGCCTGATCCAGCCATGCCGCGTGTGTGAAGAAGGCCTTTTGGTTGTAAAGCACTTTAAGCGAGGAGGAGGCTACCGAGATTAATACTCTTGGATAGTGGACGTTACTCGCAGAATAAGCACCGGCTAACTCTGTGCCAGCAGCCGCGGTAATACAGAGGGTGCGAGCGGTAATCGGATTTAATGGGCGTAAAGCGGGG
+
GGGGGGGGGGGGGGGGGGGGGGGGGGGGGGGGGFGGGGGFGGEFGGCG@FGGGDFGGGGGGGFGGGGGGGGFGGGGGGGGGGGGGGGGGGGGGGGGFCGFGGEEEFGGFGCFCEGGCGGEFGEGGGGGFGFD@DFECF<FGF@DBF<C:FGGDGGFCFEFACCE,3,@*<C<>>:DGGG,,?;9DB6:BBC5BE:CCFB?FG+?EGGC5?5C*:*;CECF5E;5*<7+3A:C*5::**:*1)))
@M03364:276:000000000-BLYN8:1:1101:24162:9115 1:N:0:1
ACTCCTACGGGAGGCAGCAGTAAGGAATATTGGTCAATGGACGCAAGTCTGAACCAGCCATGCCGCGTGCAGGAAGACTGCCCTATGGGTTGTAAACTGCTTTTATCGGGGAATAAACCCTTCTACGTGTAGTAGGCTGAATGTACTCGAAGAATAAGGATCGGCTAACTCCGTTCCAGCAGCCGCGGTAATACGGAGGATCCAAGCGTTATCCGGATTTATTGGGCTTAAATGGTGCGTAGGC
+
GGGGGGGGGGGGGGGGGGGGGFAFGFCEFFFFGFGGGGGGFEFEGGEAFGGG<FGGGGDGFGGGGGGGGG7EGGG8FFAEFECG<FG8DGEDG,C,5FFFGGFDE?9DF7FGBFGFAFCGGGGFE<+84B,C:,@,ADAD9BFF<FFF7BED+@>9,>,,7@BFGG7<FFCF>F,@FD;@DF7@*@>*>8*D;DG**=CCCCFG,,11=8*;9CEG*1A9?CF+98*:CG+=+3+A7:)1//**
@M03364:276:000000000-BLYN8:1:1101:15649:9119 1:N:0:1
ACTCCTACGGGAGGCAGCAGTGGGGAATATTGCACAATGGGCGCAAGCCTGATGCAGCCATGCCGCGTGTATGAAGAAGGCCTTCGGGTTGTAAAGTACTTTCAGCGAGGAGGAAGGTGTTGTGGTTAATAACCGCAGCAATTGACGTTACTCGCAGAAGAAGCACCGGCTAACTCCGTGCCAGCAGCCGCGGTAATACGGAGGGTGCAAGCGTTAATCGGAATTACTGGGCGTAAAGCGCACG
+
GGGGGGGGGGGGGGGGGGGGGGFGGGGGFGGGGGGGGGCEDGGGGGGGGGFGGGGF<FGGGGGFDDFFGGGGGGGGGGGGGFGGGGGGGGGGFG<FGGGGGGGGGGGGGGGGGGGGGGGGGGFGGFGGDFGGFGGGGGGGGCDFGGEGGGGGGGGGGGGFFGGGGGGGD@FGGGGGC@FGG:;C7CGGCEGGGGGDGGGFEGGGCCEEF9CCEEGEGGFC=CGFEGGGGGGFDD=:CGFGDGG5
@M03364:276:000000000-BLYN8:1:1101:17897:9124 1:N:0:1
ACTCCTACGGGAGGCAGCAGTGGGGAATATTGGACAATGGGCGAAAGCCTGATCCAGCCATGCCGCGTGTGTGAAGAAGGTCTTCGGATTGTAAAGCACTTTAAGTTGGGAGGAAGGGCATTAACCTAATACGTTAGTGTTTTGACGTTACCGACAGAATAAGCACCGGCTAACTCTGTGCCAGCAGCCGCGGTAATACAGAGGGTGCAAGCGTTAATCGGAATTACTGGGCGTAAAGCGTGCG
+
GGGGGGGGGGGGGGGGGGGGGGGGGGGGGGGGGGGGGGGGGGGGGGGGGGGGFGGGGGGGGGGGGGGGGGGGGGGGFGGGGGGGGGGGGGGGGGGGGGGGGGFGGFGGGGGGGGGGGGGGGGGGGGGGGGGGGFGDFFGGGGGGGGGGGGFGGGGGGGGGGGGGGGGGGGG@CGGGGGGGGGGGGF6EFGGGGGGGFFCFGGGG@B>EGGFGGGGGFCGGGGGGGGFGGGGGGGGGGGFGGG7>
@M03364:276:000000000-BLYN8:1:1101:12893:9144 1:N:0:1
ACTCCTACGGGAGGCAGCAGTAGGGAATCTTCGGCAATGGACGAAAGTCTGACCGAGCAACGCCGCGTGAGTGAAGAAGGTTTTCGGATCGTAAAACTCTGTTGTTAGAGAAGAACAAGGACGTTAGTAACTGAACGTCCCCTGACGGTATCTAACCAGAAAGCCACGGCTAACTACGTGCCAGCAGCCGCGGTAATACGTAGGTGGCAAGCGTTGTCCGGATTTATTGGGCGTAAAGCGAGCG
+
FGGGGGGGGGGGGGGGGGGGGFGGGGGGGGGGGGGGGGGGFGGGGGGEGGGGGGGGGGGGGGGGGGGGGEGGGGGGGGGGGGGGGGEGGGGGGGGGGGGGGFGGFFFGAFFFGGGGGGGGFFGGGGFFGGGGAFDGFGG:FFGGFFGGGGGGGGGGGGFGGGGGGGGGGD*CFFGGGGGGGGGF8ECFEGD8E88@BCDE9:;CBFGGGGGFEGDGGFGGD5*:CECC+C=F7DCEGGDCC)17
@M03364:276:000000000-BLYN8:1:1101:21566:9152 1:N:0:1
ACTCCTACGGGAGGCAGCAGTGGGGAATATTGCACAATGGGCGCAAGCCTGATGCAGCGACGCCGCGTGAGGGATGACGGCCTTCGGGTTGTAAACCTCTTTCAGTAGGGAAGAAGCGAGAGTGACGGTACCTGCAGAAGAAGCGCCGGCTAACTACGTGCCAGCAGCCGCGGTAATACGTAGGGCGCAAGCGTTATCCGGATTTATTTGGCGTAAAGAGCTCGTAGGCGGTTTGTCGCGTCTG
+
GGGGGGGGGGGGGGGGGGGGGGGGGGGGGGGGGGGGGGGGGGGGGGGGGGGGGGGGGGGGGGGGGGGGGGGGGGGGGGGGGGGGGGGGGGGGGGGGGGGGGGGGGGGGGGGGGGGGGGGGGGGGGGGEGGGGGGGGGGGGGGGGGGGGGGGGGGGGGGGFGFGGGGGGGGGGGGGGGGGGGGEGGGGGGGDGGGGGGFGGCCGGFFGF7CFGGGGGGGGGGGGGGGGGGGGEG<7:CDGGDCCF
@M03364:276:000000000-BLYN8:1:1101:9199:9164 1:N:0:1
ACTCCTACGGGAGGCAGCAGTGGGGAATATTGCACAATGGGCGCAAGCCTGATGCAGCCATGCCGCGTGTGTGAAGAAGGCCTTCGGGTTGTAAAGCACTTTCAGCGAGGAGGAAGGTGGTGAGCTTAATACGCTCATCAATTGACGTTACTCGCAGAAGAAGCACCGGCTAACTCCGTGCCAGCAGCCGCGGTAATACGTAGGTGGCAAGCGTTGTCCGGATTTATTGGGCGTAAAGCGAGCG
+
GGGGGGGGGGGGGGGGGGGGGGGGGGGGGGGGGGGFGGGGGGGGGGGGGGGGGGGGGGGGGGGGGGGGGGGGGGGGGGGGGGGGGGGGGGGGGGGGGGGGGGGGGGGFGGGGGGFFGGGGGGGGGGGGGFGGGGGGGGGGGGGGGGGGGGGGGGGGGGGGGGGGGGGGGGGGGGGGGGGGGGGGGGFGGGGGGGGGGGGGFGGGGGGGGGGGGGGCGGGGGGGGGG?FGGFGGGGGGGGGGGGC
@M03364:276:000000000-BLYN8:1:1101:9239:9166 1:N:0:1
ACTCCTACGGGAGGCAGCAGTGGGGAATCTTGGACAATGGGCGCAAGCCTGATCCAGCAATGCCGCGTGCGTGAAGAAGGCCTTCGGGTTGTAAAGCGCTTTTGTCAGGGAGCAAATCCTTGTGGCTAATACCCACCGGGGATGAGAGTACCTGAAGAATAAGGACCGGCTAACTACGTGCCAGCAGCCGCGGTAATACGTAGGGTCCAAGCGTTAATCGGAATTACTGGGCGTAAAGCGTGCG
+
GGGGGGGGGGGGGGGGGGGGGGGGGGGGGGGGGGGGGGGGGGGGGGGGGGGGGGGGGGGGGGGGGGGGFEGGGGGGGGGGGGGGGGGGGGGGGGGGGGGGGGFGGGGGGGGGGGGGGGGGGGGFDGGGGGGGGGGGGGGGGE@CEGGGGGGGGGGGGFFGGGGGGGGGGGFGGGGGGG7@FDFGGGGG7BCEGGGGGGGFEGEDEGGGGFFFG>EEGDGGGGGGFFFGGGGGGD5EGCFGG:C7
@M03364:276:000000000-BLYN8:1:1101:7017:9167 1:N:0:1
ACTCCTACGGGAGGCAGCAGTGGGGAATCTTGGACAATGGGCGCAAGCCTGATCCAGCAATGCCGCGTGCGTGAAGAAGGCCTTCGGGTTGTAAAGCGCTTTTGTCAGGGAGCAAATCCTTGTGGCTAATACCCACCGGGGATGAGAGTACCTGAAGAATAAGGACCGGCTAACTACGTGCCAGCAGCCGCGGTAATACGTAGGGTGCAAGCGTTAATCGGAATTACTGGGCGTAAAGCGTGCG
+
GGGGGGGGGGGGGGGGGGGGGGGGGGGGGGGGGGGGGGGGGGGGGGGGGGGGGGGGGGGGGGGGGGGGGGGGGGGGGGGFGGGGGGGGGGGGGGGGGGGGGGGGGGGGGGGGGGGGGGGGGFFFGGGGGGGGGGGGGGGGGGGGGGGGGGGGGGGGGGGGGGGGGGFEDGGDGGGFGGGGGGGGDGGGGGGGGGDGGFFGGGGGGFGGGGGGGGGGGFGGGGGGGGGF7EGGDGG=FGGGGGGD
@M03364:276:000000000-BLYN8:1:1101:16489:9172 1:N:0:1
ACTCCTACGGGAGGCAGCAGTGGGGAATATTGCACAATGGGCGCAAGCCTGATCCAGCAATGCCGCGTGCGTGAAGAAGGCCTTCGGGTTGTAAAGCGCTTTTGTCAGGGAGCAAATCCTTGTGGCTAATACCCACCGGGGATGAGAGTACCTGAAGAATAAGGACCGGCTAACTACGTGCCAGCAGCCGCGGTAATACGTAGGTGGCAAGCGTTGTCCGGATTTATTGGGCGTAAAGCGAGCG
+
DGGGGGGGGGGGGGGGGGGGCFFGGGGGGGGGGGGGGGFGFGGGGGGGGGGGGGGGGGGGGGGGGGGGGDGGGGGGFGGGGFFGGGGGFEEGGGGGGGGGGGGGGGGGDFGGGGGGGGGGGGGGGGGGDGGGDCGGGGGDECFGFGFGFGFFFFFF@FGGCCCGCFFEFGGGGGGFFGFFFFGGGGGCFGG>CEGGGFGGCCGG<EFFGFCGDE5EGGFC5*8CFFEGFFDFDDEE*:FGDCGD
@M03364:276:000000000-BLYN8:1:1101:10779:9172 1:N:0:1
ACTCCTACGGGAGGCAGCAGTAGGGAATCTTCGGCAATGGACGAAAGTCTGACCGAGCAACGCCGCGTGAGTGAAGAAGGTTTTCGGATCGTAAAACTCTGTTGTTAGAGAAGAACAAGGACGTTAGTAACTGAACGTCCCCTGACGGTATCTAACCAGAAAGCCACGGCTAACTACGTGCCAGCAGCCGCGGTAATACGTAGGTGGCAAGCGTTGTCCGGATTTATTGGGCGTAAAGCGAGCG
+
G<FCFGGFGGGGGGGCEGFGGGFGGGGGGGGFE@CCGGGGGGGGDGGGGGGGGGGGGEGGGGGGGGGGGGGDFDGGGGFGGFFGGGGG>FGGGGGGGGGDCGGGGFGGFGGAFGGGGGDDFGGFGGGGGGGGGGGGGGG=BAFGGFGGG<FGGGDGGGGGGFGGGGFDGDGEFGGGGGGGGDGGGGGGGEDGGGG7EGGGG::CFCGCF?FGGCG5:CFDG8CC9<F02AFFGGC=C7FGGGG3
@M03364:276:000000000-BLYN8:1:1101:13553:9186 1:N:0:1
ACTCCTACGGGAGGCAGCAGTGGGGAATCTTGGACAATGGGCGCAAGCCTGATCCAGCAATGCCGCGTGCGTGAAGAAGGCCTTCGGGTTGTAAAGCGCTTTTGTCAGGGAGCAAATCCTTGTGGCTAATACCCACCGGGGATGAGAGTACCTGAAGAATAAGGACCGGCTAACTACGTGCCAGCAGCCGCGGTAATACGAAGGGTGCAAGCGTTAATCGGAATTACTGGGCGTAAAGCGTGCG
+
GGGGGGGGGGGGGGGGGGGGGGGGGGGGGGGGGGGGGGGGGGGGGGGGGGGGGGGGGGGGGGGGGGGGGGGGGGGGGGGGGGGGGGGGGGGGGGGGGGGGGGGGGGGGGGGGGGGGGFGGGGGGGGGGGGGGGGGGGGGGGGDGGGGGGGFGFGGGGGGGFGGGGGGGGGGGGGGGFGGGGGGGGGGGGGGGGGGGGGGGGFGGGGGGGGGGGEGGGGGGGDEFGGGGGGGGGCEGGGGGGGGD
@M03364:276:000000000-BLYN8:1:1101:24905:9187 1:N:0:1
ACTCCTACGGGAGGCAGCAGTGGGGAATATTGCACAATGGGCGCAAGCCTGATGCAGCCATGCCGCGTGTGTGAAGAAGGCCTTCGGGTTGTAAAGCACTTTCAGCGAGGAGGAAGGTGGTGAACTTAATACGTTCCTCAATTGACGTTACTCGCAGAAGAAGCACCGGCTAACTCCGTGCCAGCAGCCGCGGTAATACGGAGGGTGCAAGCGTTAATCGGAATTACTGGGCGGAAAGCGCACG
+
GFGCFFFFGGDGE>FGGDGGGGFCFCFFCFFDFFGGGC,CEFEGGGEGGFG8E,EFGG@GGFEFGCEFCFDF,CFCFE<FCGGGGGDEFD@CAFGFGGGDGGGGGGG@7FFFG7<BC<?DFFFG,CFCFGGDDEFD,@D?=<@ACFC:F=FCDF<FFC,DFF<<7<C:FED7:FDFFGFGDGGDFGFGCGEEGCEGFFGGGCCEG=EC+>9CE?*1/<CF*;*:@FCC<68*>)*:<CFG)1)1
@M03364:276:000000000-BLYN8:1:1101:13403:9189 1:N:0:1
ACTCCTACGGGAGGCAGCAGTGGGGAATATTGGACAATGGGCGAAAGCCTGATCCAGCCATGCCGCGTGTGTGAAGAAGGTCTTCGGATTGTAAAGCACTTTAAGTTGGGAGGAAGGGCATTAACCTAATACGTTAGTGCTTTGACGTTACCGACAGAATAAGCACCGGCTAACTCTGTGCCAGCAGCCGCGGTAATACAGAGGGTGCAAGCGTTAATCGGAATTACTGGGCGTAAAGCGCGCG
+
GGGGGGGGGGGGGGGGGGGGGGGGGGGGGGGGGGFGGGGGGGGGGGGGGGGGGGGGGGGGGGGGGGGGGGGGGGGGGGGGGGGGGGGDGGGGGFGGGGGGGGGGGGGGFGGGGGGGGFGGGFGGGGGGGGGGGGGGGGGGGG9EGGGGFGGGGEGGGGGGGGGGGGGGGGGGFGFGFGGFFGGGFGGGBEGGGGEEGGGGGGGGGGGEGGC;8CGGFGGGDGGGGGGGGGGGDGGGGGGGGGGG
@M03364:276:000000000-BLYN8:1:1101:6649:9199 1:N:0:1
ACTCCTACGGGAGGCAGCAGTAGGGAATCTTCGGCAATGGACGAAAGTCTGACCGAGCAACGCCGCGTGAGTGAAGAAGGTTTTCGGATCGTAAAACTCTGTTGTTAGAGAAGAACAAGGACGTTAGTAACTGAACGTCCCCTGACGGTATCTAACCAGAAAGCCACGGCTAACTACGTGCCAGCAGCCGCGGTAATACGTAGGTCCCGAGCGTTGTCCGGATTTATTGGGCGTAAAGCGAGCG
+
GGGGGGGGGGGGGGGGGGGGGGGGGGGGGGGGGGGGGGGGGGGGGGGGGGGGGGGGGGGGGGGGGGGGGGGGGGGGGGGGGGGGGGGGGGGGGGGGGGGGGGGGGGGGGGGGGGGGGGGGGGGGGGGGGGGGGGGGGGGGGGGGGGGGGGGGGGGGGGGGGGFGFFGGGGGGGGGGGGFGGGGGGGGGGGGGGGGGGFGGGGGGGGGGGCGGDEGGGCFGGGCEGGGGGGGGGDGGGGGDDGGC
@M03364:276:000000000-BLYN8:1:1101:23920:9202 1:N:0:1
ACTCCTACGGGAGGCAGCAGTAGGGAATCTTCGGCAATGGACGAAAGTCTGACCGAGCAACGCCGCGTGAGTGAAGAAGGTTTTCGGATCGTAAAACTCTGTTGTTAGAGAAGAACAAGGACGTTAGTAACTGAACGTCCCCTGACGGTATCTAACCAGAAAGCCACGGCTAACTACGTGCCAGCAGCCGCGGTAATACGTAGGTGGCAAGCGTTGTCCGGATTTATTGGGCGTAAAGCGAGCG
+
FFGGGGGGGGGGGGGEGGFGGDGGGGGGGGGFF7FGGGGGEGGGGGGGGGGGFEGGFGGGDFGCGGGEG:CGGGGGGGGFBCFGGGGGGDGGGGGGGGGGFFFFFFGGGGGFFGFEFGFG8DC=DDCFEF,AAFF,F3@FCAFFGGGGGGGGGGFFGGGDFGFG>FGGD7F@FGGEC@FGGGGGGFFGFGGGBEECFDFF?FGEC9CFGDGGGCEG7?:EEG*AFGC@?CFGDGGGGCGDC<<C
@M03364:276:000000000-BLYN8:1:1101:5486:9206 1:N:0:1
ACTCCTACGGGAGGCAGCAGTGGGGAATATTGCACAATGGGCGCAAGCCTGATGCAGCCATGCCGCGTGTGTGAAGAAGGCCTTCGGGTTGTAAAGCACTTTCAGCGAGGAGGAAGGTGGTGAGCTTAATACGTTCATCAATTGACGTTACTCGCAGAAGAAGCACCGGCTAACTCCGTGCCAGCAGCCGCGGTAATACGGAGGGTGCAAGCGTTAATCGGAATTACTGGGCGTAAAGCGCACG
+
GGGGGGGGGGGGGGGGGGGGGGGGGGGGGGGGGGGGGGGGGGGGGGGGGGGGGGGGGGGGGGGGGGGGGGGGGGGGGGGGGGGGGGGGGGGGGGGGGGGGGGGGGGGGGGGGGGGGGGGGEGGGGGGGGGGGGFFGGGGGGGGGGGGGGGGGGGGGGGGGGGGGGGGGEGGGGGGGGGGGGGGGGGGGGGGGGGGGGGGGGGGGGGGGGGFFEGGDCGGGGGGGGGGGGGGGGGGGGGGGGGGC
@M03364:276:000000000-BLYN8:1:1101:13678:9210 1:N:0:1
ACTCCTACGGGAGGCAGCAGTAGGGAATCTTCGGCAATGGACGAAAGTCTGACCGAGCAACGCCGCGTGAGTGAAGAAGGTTTTCGGATCGTAAAACTCTGTTGTTAGAGAAGAACAAGGACGTTAGTAACTGAACGTCCCCTGACGGTATCTAACCAGAAAGCCACGGCTAACTACGTGCCAGCAGCCGCGGTAATACGTAGGTGGCAAGCGTTGTCCGGATTGATTGGGCGTAAAGCGAGCG
+
DGGGGGFFEGGDEGGGDFGGFGDFGGFGGGGFGDECEFGDFG@@FEGFGCEDGGDGCC:EFGEE+FFFGGE?<EFGFF,C4BF<FEGCBFFGG?FF9FG9EFFGGGGGA<<8AFFGGG?FG8F>>CFDFGFGGGG8AGG@=F<FCFGGFGG@@F<FGGGGFGGGGGFC77<FFGGCFGFF>7C,;:CFCE5CCGEE?9;BE+8EGFFFFCEGDEEEGCFCEGE/*<?CFGFGGGCCCCDDDGGC
@M03364:276:000000000-BLYN8:1:1101:23661:9213 1:N:0:1
ACTCCTACGGGAGGCAGCAGTAGGGAATCTTCGGCAATGGACGAAAGTCTGACCGAGCAACGCCGCGTGAGTGAAGAAGGTTTTCGGATCGTAAAACTCTGTTGTTAGAGAAGAACAAGGACGTTAGTAACTGAACGTCCCCTGACGGTATCTAACCAGAAAGCCACGGCTAACTACGTGCCAGCAGCCGCGGTAATACGTAGGTGGCAAGCGTTGTCCGGATTTATTGGGCGTAAAGCGAGCG
+
GGGGGGGGGGGGGGGGGGGGGGGGGGGGGGGGGGGGGGGGGGGGGGGGGGGGGGGGGGGGGGGGGGGGGGGGGGGGGGGGGGGGGGGGGGGGGGGGGGGGGGFFGGGGGGGGGGGGGGGGGGGGGGGGGGGGGGGGGGGGGGGGGGEFGGGGGG9FGGGGFGGGGFGGGGGGGGGGEGG,>FGGGGGGGGGGCEEGGGCFCGCEFFCFGFEFGG=5CFFGG*/:+<FFGFGGGG=CGGGGGGGC
@M03364:276:000000000-BLYN8:1:1101:4250:9218 1:N:0:1
ACTCCTACGGGAGGCAGCAGTAGGGAATCTTCGGCAATGGACGAAAGTCTGACCGAGCAACGCCGCGTGAGTGAAGAAGGTTTTCGGATCGTAAAACTCTGTTGTTAGAGAAGAACAAGGACGTTAGTAACTGAACGTCCCCTGACGGTATCTAACCAGAAAGCCACGGCTAACTACGTGCCAGCAGCCGCGGTAATACGTAGGTGGCAAGCGTTGTCCGGATTTATTGGGCGTAAAGCGAGCG
+
FGGGGGGCEEGFDFGEG@<FCC@EGGFGGGC<FFGGFEEFGFGGG,+<CCFGFCCFGGGGGGDGDGGGGDGFGGFCFFGGGEGGA7C+BFBEFGFGGGFGGE9,E<FGFFGEE?CFFFE8FFE>BFGGGGGGGGGGFGC:CDFGF=FGGC<FGFFFGGCFGFGGFGFGGGGGCFCCFGGFGGF@ED8CGGDEGGG899BF:EFDBFD2:C=*3:8:E7C7:8859+<AC+2/7/*A*:>DGGD7
@M03364:276:000000000-BLYN8:1:1101:28620:9232 1:N:0:1
ACTCCTACGGGAGGCAGCAGTGGGGAATATTGGACAATGGGCGAAAGCCTGATCCAGCCATGCCGCGTGTGTGAAGAAGGTCTTCGGATTGTAAAGCACTTTAAGTTGGGAGGAAGGGCATTAACCTAATACGTTAGTGCGTTTACGTGACCGACAGAATAAGCACCGGCTAACTCTGTGCCAGCAGCCGCGGGAATACGTAGGGGCCAAGCGTTAATCGGAATTACTGGGCGTAAAGCGTGCG
+
EFFGGGFGGG+@CFECG7@FFGGFGGGGGGGF9FGFGFGFGFEGCEFFFGDF9A9FGECF,9,,CCGGGGDFFGDFGGGGGGGGGGCF,CFGGD,,5E@FA<@,BF5?8CFEGGGCEGCFC,B?EC?,BBFCF@<BFGFF+@+++C>=,3+E+CFDF,@DCC3@=@B<<:7*F7;9F9DC9BE7*?>72BB*:*:E*9;F+:C@C***=88CC8E5*+<:C?CFG:F:<FCCD/*:D7:DGGG)
@M03364:276:000000000-BLYN8:1:1101:25366:9233 1:N:0:1
ACTCCTACGGGAGGCAGCAGTAGGGAATCTTCGGCAATGGACGAAAGTCTGACCGAGCAACGCCGCGTGAGTGAAGAAGGTTTTCGGATCGTAAAACTCTGTTGTTAGAGAAGAACAAGGACGTTAGTAACTGAACGTCCCCTGACGGTATCTAACCAGAAAGCCACGGCTAACTACGTGCCAGCAGCCGCGGTAATACGTAGGTGGCAAGCGTTGTCCGGATTTATTGGGCGTAAAGCGAGCG
+
GGGGGGGGGGGGGGEEGGGGGGGGGFGFFGGGGGGEGGGGGGGGGGEGFGGGEFGGGGGGGGGEGGGGDFGCE<FEGGGGGGGGGGGG7FGGGGGGGGGGGGGGGGDD<?FFFGGGGGGGGGE>F8=DFA9FFADDGGD=B<D@EGEGGFFEGGGGGGGGDGG?BGGGGGGGG@CGGEFFG7;CGGCGG>BBEEGGGGFE?F>EGFGFGGEFGEGGGGGGG=EGGFGFFGGCCDCC5DGGGGCD
@M03364:276:000000000-BLYN8:1:1101:26963:9244 1:N:0:1
ACTCCTACGGGAGGCAGCAGTAAGGAATATTGGTCAATGGAGGCAACTCTGAACCAGCCATGCCGCGTGCAGGAAGACAGCCCTCGGGGTCGTAAACTGCTTTTATTCGGGAATAAACCTCATTACGTGTAGTGAGCTGAATGTACCGAAGGAATAAGGATCGGCTAACTCCGTGCCAGCAGCCGCGGTAATACGGAGGAGCCAAGCGTTATCCGGATTTATTGGGTTTAAAGGGTGCGTAGGC
+
GGGGGGGGGGGGGGGGGGGGGGGGGGGGGGGEGGGGGGGGGGGGGGGGGGGGGGDGGGFGGGGGGGGGGCEFFGGGGGDGFFEFG+CC+@7+@EFGGGEFFGG<FF,5BE:@:=FGC?==FDGGGFGGGGGGF@,=,567DDFFADGCCFG@DFFFGCDFGDF:7<FGG9FC7@>7*=FGGGG7CE5EEGGGGC8CE8CC**:288BEEEGCG+**5::CF75+>**;>CFCDF=F33D<C7C6
@M03364:276:000000000-BLYN8:1:1101:19649:9266 1:N:0:1
ACTCCTACGGGAGGCAGCAGTGGGGAATATTGGACAATGGGCGAAAGCCTGATCCAGCCATGCCGCGTGTGTGAAGAAGGCCTTTTGGTTGTAAAGCACTTTAAGCGAGGAGGAGGCTACCGAGATTAATACTCTTGGATAGTGGACGTTACTCGCAGAATAAGCACCGGCTAACTCTGTGCCAGCAGCCGCGGTAATACAGAGGGTGCGAGCGTTAATCGGATTTACTGGGCGTAAAGCGTGC
+
GGGGGGGGGGDFGGGGGGGGGGGGGGGGGGGGGGGGGGGGCGGGGGGGGGGGGGGGGGGGGGGGGGGGGGGGGGGGGGGGGGGGGFFGFGGGGGGGGGGGGGFGGGGFGGFGGGGGGGGGGGGG:<FFGGGGGGGGGGGFGGGGGGGGGGGGGGGGGGGGGGGGGGGGG7FCGGGGGGGFGGGGGGCECCGGGGGEEGFFGGGGGGGGGGGDGGEEGGGGGEEGGGGGGGFCGDGGGGGGGCG/
@M03364:276:000000000-BLYN8:1:1101:10719:9277 1:N:0:1
ACTCCTACGGGAGGCAGCAGTAGGGAATCTTCCACAATGGACGAAAGTCTGATGGAGCAACGCCGCGTGAGTGAAGAAGGTTTTCGGATCGTAAAACTCTGTTGTTGGAGAAGAACGTATTTGATAGTAACTGATCAGGTAGTGACGGTATCCAACCAGAAAGCCACGGCTAACTACGTGCCAGCAGCCGCGGTAATACGTAGGTGGCAAGCGTTGTCCGGATTTATTGGGCGTAAAGCGAGCG
+
GGGGGGGGGGGGGGGGGGGGGGGGGGGGGGGGGGGGGGGGGGGGGGGGGGGGGGGGGGGGGGGGGGGGGGGGGGGGGGGGGGGGGGGGGGGGGGGGGGGGGGGGGGGGEFGGGGGGGGFGGGGGGGGGGGGGGGGGGFCFGGGGGGGGGGGGGGGGGGFGGGGGFGGGDGGGGGGGGGGGGGGGGGGG78EGGGGGGGGGGFFGGGGGGGGG=;CEGGGGGEGGGGGGFEFGGGGG::CGGGGD
@M03364:276:000000000-BLYN8:1:1101:27764:9279 1:N:0:1
ACTCCTACGGGAGGCAGCAGTGGGGAATATTGGACAATGGGCGAAAGCCTGATCCAGCCATGCCGCGTGTGTGAAGAAGGTCTTCGGATTGTAAAGCACTTTAAGTTGGGAGGAAGGGCAGTAAGCGAATACCTTGCTGTTTTGACGTTACCGACAGAATAAGCACCGGCTAACTCTGTGCCAGCAGCCGCGGTAATACAGAGGGTGCAAGCGTTAATCGGAATTACTGGGCGTAAAGCGCGCG
+
FGGGGGGFFGGGGGGGGGGGGGGGGGGGGGFGGGGGGGGFFGFGGGGGEGGGFCFGGGCEFGGGGGGGGBF<FG9ECGGGG9FFGGGDEGFFDGGGFGDGGGCFGFEAFGG>@FFGGGGGFGGFFGGCGGG9FDGGGGGGGCDCC<:CF@3E3FCFC@AAFECFGGFGGGGGG:BDFFFGGFF@F@>CEGGEEGGGGGGGGGGGGGGGGGGFGEED5@FF5*;CFFFGGFC5C9EGGFGG3><D
@M03364:276:000000000-BLYN8:1:1101:11922:9287 1:N:0:1
ACTCCTACGGGAGGCAGCAGTGGGGAATCTTGGACAATGGGCGCAAGCCTGATCCAGCAATGCCGCGTGCGTGAAGAAGGCCTTCGGGTTGTAAAGCGCTTTTGTCAGGGAGCAAATCCTTGTGGCTAATACCCACCGGGGATGAGAGTACCTGAAGAATAAGGACCGGCTAACTACGTGCCAGCAGCCGCGGTAATACGTAGGGTCCAAGCGTTAATCGGAATTACTGGGCGTAAAGCGAGCG
+
GGGGGGGGGGGGGGGGGGGGGGGGGGGGGGGGGGGGGGGGGGGGGGGGGGGGGDEFGGGGGGGGGGGGGGGGGGGGGGGGFFGGGGGGGGGGGGGGGGGGEGGGGGGGGGGGGGGGGGGGGGGGGGGFFGGGGEGGCFEGGGGGGGFGGGGGFFGGGGGGGGGGGFGCCGFEGGGGGGGGFGGGGGGGGGGGD*3C9+BE?CFGGGGGGGGGGGGDGGGGGGGGFFFDGGGGGGGGFGGDGGGC
@M03364:276:000000000-BLYN8:1:1101:5238:9311 1:N:0:1
ACTCCTACGGGAGGCAGCAGTAGGGAATCTTCGGCAATGGACGAAAGTCTGACCGAGCAACGCCGCGTGAGTGAAGAAGGTTTTCGGATCGTAAAACTCTGTTGTTAGAGAAGAACAAGGATGAGAGTAAAAAGTTCATCCCTTGACGGTATCTAACCAGAAAGCCACGGCTAACTACGTGCCAGCAGCCGCGGTAATACGTAGGTGGCAAGCGTTGTCCGGATTTATTGGGCGTAAAGCGAGC
+
GGGGGGGGGGGGGGGDFGGGFGGGGGGGGGGGGGGGGGGGGGGGGGGGGGGGGGGGGGGGGGGGGGGGGGGFGGGGGGGGGGGGGGGGGGGGGGGFGGGFFGGGGGGGGGGCGGGGGGGGGGGGGEFGGGFGGGGGGGGGGFFGGGGGGGGFGGGGGGGGGGGGGGGGGGGGGGGGGGGGGGGGGGGGGGGGGGEDGGGGGGGGGGDGGGGGGGEGCGGFGGG==@FGGGGGGGEC<CCCGGG3
@M03364:276:000000000-BLYN8:1:1101:14258:9350 1:N:0:1
ACTCCTACGGGAGGCAGCAGTGGGGAATATTGGACAATGGGCGAAAGCCTGATCCAGCCATGCCGCGTGTGTGAAGAAGGTCTTCGGATTGTAAAGCACTTTAAGTTGGGAGGAAGGGCAGTAAGCGAATACCTTGCTGTTTTGACGTTACCGACAGAATAAGCACCGGCTAACTACGTGCCAGCAGCCGCGGTAATACGTAGGGTGCAAGCGTTAATCGGAATTACTGGGCGTAAAGCGTGCG
+
GGGGGGGGGGGGGGGGGGGGGGGGGGGGGGGGGGGGGGGGGGGGGGGGGGGGGGGGGGGGGGGGGGGGGGGGGGGGGGGGGGGGGGGGGGGGGGGGGGGGFGGGGGGDFGGGGGGGGGGGGGGGGGGGGGGGGGGGGGGGGGGGEGGGGGGGGGGGGFGGGGGGGGGGGGGGGGGGGGGGGGGGGGGGGGGGGGGGGGGGGGGGGGGGGFFGGGGGGGGGGGGGGGGFFGGGGGGGFGGGGGG<
@M03364:276:000000000-BLYN8:1:1101:13742:9356 1:N:0:1
ACTCCTACGGGAGGCAGCAGTGGGGAATATTGCACAATGGGCGCAAGCCTGATGCAGCCATGCCGCGTGTGTGAAGAAGGCCTTCGGGTTGTAAAGCACTTTCAGCGAGGAGGAAGGTGGTGAACTTAATACGTTCATCAATTGACGTTACTCGCAGAAGAAGCACCGGCTAACTCCGTGCCAGCAGCCGCGGTAATACGGAGGGTGCAAGCGTTAATCGGAATTACTGGGCGTAAAGCGCACG
+
GGGGGGGGGGGGGGGGGGGGGGGGGGGGGGGGGGGGGGFGGGGGGGGGGGGGGGGGGGGGGGGGGGGGGGGGGGGGFGGGGGGGGGGGFGGGGGGGGGGGGGGGGGGGGGGGGGGGGGGGGGGGGGGGGGGGGGFFFGGGGGGGGGGGGGGGGEGGGGGGGGFGGGGGGGGGGGGGGGGGGGGGGGGGGGGGGGGGGGGGGGGGGGGGGCGGGGGGGGGGGGGGGGGGGGGGDGGGGFGG5<D<
@M03364:276:000000000-BLYN8:1:1101:10516:9363 1:N:0:1
ACTCCTACGGGAGGCAGCAGTGGGGAATATTGCACAATGGGCGCAAGCCTGATGCAGCCATGCCGCGTGTGTGAAGAAGGCCTTCGGGTTGTAAAGCACTTTCAGCGAGGAGGAAGGTGGTGAGCTTAATACGTTCATCAATTGACGTTACTCGCAGAAGAAGCACCGGCTAACTCCGTGCCAGCAGCCGCGGTAATACGGAGGGTGCAAGCGTTAATCGGAATTACTGGGCGTAAAGCGCACG
+
GGGGGGGGGGGGGGGGGGGGGGGGGGGGGGGGGGGGGGGGGGGGGGGGGGGGGGGGGGGGGGGGGGGGGGGGGGGGGGGGGGGGGGGGGGGGFGGGGGGGGGGGGGGGGGGGGGGGGGFFGGGFGGGGGGGGGGGGGGGGG,EDFGGFGGGGGGGGGGGGGGGGGGGGGGGGGGGGGGGGGGGGGGGGGGGGGGGGGGGGGGGGGGCDFGGGEGDEFGGGEGGGGGGGGFGGGGDD*:7DDD<5
@M03364:276:000000000-BLYN8:1:1101:4312:9368 1:N:0:1
ACTCCTACGGGAGGCAGCAGTGGGGAATATTGCACAATGGGCGCAAGCCTGATGCAGCCATGCCGCGTGTATGAAGAAGGCCTTCGGGTTGTAAAGTACTTTCAGCGAGGAGGAAGGCATTAAGGTTAATAACCTTGGTGATTGACGTTACTCGCAGAAGAAGCACCGGCTAACTCCGTGCCAGCAGCCGCGGTAATACGGAGGGTGCAAGCGTTAATCGGAATTACTGGGCGTAAAGCGCACG
+
GGGGGGGGGGGGGGGGGGGGGGGD7FEGGGGCGFFFGFGGFFGC:FGGGGGGGGGGGGGGGGGGGG>FGFGGGGGGGGGGGGGGG@ECFGGGGGGGFGGGFGDEFGGEEGGGGDFFGGFFDFGF@FFFAFGGGDFGFFFFGGFGGGDGGGGGGGGGGEF?FGGGCCCFFGFGGFFGC8FFGGCCEGGGEEGGDGGGGGGCEEGGGGDGGFFF=8?=*:<FGGGFCFCFFCFGGGDEFF:1/7C/
@M03364:276:000000000-BLYN8:1:1101:5197:9375 1:N:0:1
ACTCCTACGGGAGGCAGCAGTAGGGAATCTTCGGCAATGGGGGCAACCCTGACCGAGCAACGCCGCGTGAGTGAAGAAGGTTTTCGGATCGTAAAACTCTGTTGTTAGAGAAGAACGTTAATTAGAGTGGAAAGTTACTTAAGTGACGGTATCTAACCAGAAAGGAACGGCTAACTACGTGCCAGCAGCCGCGGTAATACGTAGGTCCCAAGCGTTGTCCGGATTGATTGGGCGTAAAGCGAGC
+
FFFGGGFGDGCEGEGECCGGFDFGD8EFGFFC@FGDEFGG8FF7FFFECFAF@FFCG7FGDFC:FFG>C7FGF95A9FE8<BFGGGGEGG:FFGGFGG<,B55?F8F,<,CEDD<A+8=FD,855CD==F>DCFDFA@C=<=F@,,@FG@C+@<FC,,@<FE<>E,3,@C7CCF7DF?<,688CC1:EF,:CED1=CGCEE?FC8?2+800C5=/=CG7CCC8*C*<7<FCFC5CCDG7*/9D)
@M03364:276:000000000-BLYN8:1:1101:14535:9382 1:N:0:1
ACTCCTACGGGAGGCAGCAGTGGGGAATATTGCACAATGGGCGCAAGCCTGATGCAGCCATGCCGCGTGTATGAAGAAGGCCTTCGGGTTGTAAAGTACTTTCAGCGAGGAGGAAGGCGTTGTGGTTAATAACCGCAGCGATTGACGTTACTCGCAGAAGAAGCACCGGCTAACTCCGTGCCAGCAGCCGCGGTAATACGGAGGGTGCAAGCGTTAATCGGAATTACTGGGCGTAAAGCGCACG
+
GGGGGGGGGGGGGGGGGGGGGGGGGGGGGGGGGGGGGGGGGGGGGGGGGGGGGGGGFGGGGGGGGGGGGGGGGGGGGGGGGGGGGGGGGGGGGGGGGGGGGGGGGGGGGGGGGGGGGGGGGGGGGGFGGGGGGGGGGGGGGGGGGGGGGGGGGGGGGGGGGGGGGGGGGGGGGGGGGGGGGGGGGGGGGGGGGGGGGGGGGGGGDGEGGGGGGGGGGGGGGDGGGGGGDFFFGGGEGFGGGGG<
@M03364:276:000000000-BLYN8:1:1101:12120:9389 1:N:0:1
ACTCCTACGGGAGGCAGCAGTGGGGAATATTGCACAATGGGCGCAAGCCTGATGCAGCCATGCCGCGTGTATGAAGAAGGCCTTCGGGTTGTAAAGTACTTTCAGCGAGGAGGAAGGCGTTGTGGTTAATAACCGCAGCGATTGACGTTACTCGCAGAAGAAGCACCGGCTAACTCCGTGCCAGCAGCCGCGGTAATACAGAGGGTGCGAGCGTTAATCGGATTTACTGGGCGTAAAGCGTGCG
+
GGGGGGGGGGGGGGGGGGGGGGGGGGGGGGGGGGGGGGGGGGGGGGGGGGGGGGGGGGGGGGGGGGGGGGGGGGGGGGGGGGGGGGGGGGGGGGGGGGGGCFGGGGGGGGGGGGGGGGGGGGGGGGFGFGGGGFGGGGGGGGGGGGGGFGGGGGDGGGGGGGGCFFGGGGGGGGGGFECEGEGGGGGGGGDEGE>EGGGGGCFFEEEGGGGDCC58FFGGGEGGGGGCGGG5<DGGGFDGGGGD
@M03364:276:000000000-BLYN8:1:1101:15323:9407 1:N:0:1
ACTCCTACGGGAGGCAGCAGTGGGGAATATTGGACAATGGGCGAAAGCCTGATCCAGCCATGCCGCGTGTGTGAAGAAGGCCTTTTGGTTGTAAAGCACTTTAAGCGAGGAGGAGGCTACCGAGATTAATACTCTTGGATAGTGGACGTTACTCGCAGAATAAGCACCGGCTAACTCTGTGCCAGCAGCCGCGGTAATACAGAGGGTGCAAGCGTTAATCGGAATTACTGGGCGTAAAGCGTGC
+
GGGFGGGGGGGGGGGGGGGGGGGGGGGGGGGGGFGGGGFGGGDGGGEGGGGGGGGGGGGGGGFGGGGGGGGGGGGGGGGGGFFFFGFGGGGGGGGCFFFGGGGGGFGEGGGGGGGGGFGEFGGGGFCBFGGGGGGGGGDGGGEGG9FEGGGGGFGGGGGGGGGGGGGGGGGGECFGFFFGGGGGGGFG7E8CGGGGGDGFFGGG7EGGGGGFGGGGG=EEGGGGGGGFFEG5DGEGGGFGDDC*
@M03364:276:000000000-BLYN8:1:1101:23330:9409 1:N:0:1
ACTCCTACGGGAGGCAGCAGTGGGGAATATTGGACAATGGGCGAAAGCCTGATCCAGCCATGCCGCGTGTGTGAAGAAGGCCTTTTGGTTGTAAAGCACTTTAAGCGAGGAGGAGGCTACCGAGATTAATACTCTTGGATAGTGGACGTTACTCGCAGGAGAAGCACCGGCTAACTCCGTGCCAGCAGCCGCGGTAATACGGAGGGTGCGAGCGTTAATCGGAATTACTGGGCGTAAAGCGTGG
+
9FFGGGGGFGGCGGGGGGCEGGGGGFCFFFG9FDFGGGGGFGGGDF@8FFGFFEAEFFCE9FGGGGGGGEG<F,6EFGGG8<=F,EFFFFCCFGGGGGGFFGFCFFGGGD@7F@=7+,BAFECF:A,?DFDF,,CC<,<FF8FGC@B7F7==,@@7FE+@+@FEF73:B*F*>AD>D,>>:>B;FGGGC,::8CC8CFG9C8*4*=:CC5:*/8**:*3<:=*:AF??FC6EG3:C<CFGDGG)
@M03364:276:000000000-BLYN8:1:1101:14923:9431 1:N:0:1
ACTCCTACGGGAGGCAGCAGTGGGGAATATTGCACAATGGGCGCAAGCCTGATGCAGCCATGCCGCGTGTATGAAGAAGGCCTTCGGGTTGTAAAGTACTTTCAGCGAGGAGGAAGGCATTAAGGTTAATAACCTTGGTGATTGACGTTACTCGCAGAAGAAGCACCGGCTAACTCCGTGCCAGCAGCCGCGGTAATACGGAGGGTGCAAGCGTTAATCGGAATTACTGGGCGTAAAGCGCACG
+
GGGGGGGGGGGGGGGGGGGGGGGGGGGGGGGGGGGGGGGGGGGGGGGGGGGGGFGGGGGGGGGGFGGGGFGGGFFGGGGGGGGGGGGGGGGGGGFGGGGGFGGGGGGGGGEGGGGGGGEGGGGGGGFFFFGGGGGGGFDFGGGGGGGGGGGGGGGGGGDGGGGGGGACEGEGFGFGGGGGGGGGGGDFGGGGGGGGDGFFEEGGCEGGGGGGGGGGCFGGGG8FGGGDEFFGGGGGFDCDDDD/
@M03364:276:000000000-BLYN8:1:1101:2495:9445 1:N:0:1
ACTCCTACGGGAGGCAGCAGTAGGGAATCTTCGGCAATGGGGGCAACCCTGACCGAGCAACGCCGCGTGAGTGAAGAAGGTTTTCGGATCGTAAAACTCTGTTGTTAGAGAAGAACGTTAAGTAGAGTGGAAAATTACTTAAGTGACGGTATCTAACCAGAAAGGGACGGCTAACTACGTGCCAGCAGCCGCGGTAATACGTAGGTCCCAAGCGTTGTCCGGATTTATTGGGCGTAAAGCGAGC
+
GGGGGGGGGGGGGGGGGGGGGGGGGGGGGGGGGGGGGGGGGGGGGGGGGGGGGGGGGGGGGGEGGGGGE7FGGGGGGGGGFGFDFGGGGGGGGGGGGGFGGGGGGGFGGFGGGGGGGGGGGG<FFGGCEFDFFGGGFGGFFFGGC9FFBFGGGGGGFGGGGGGGFGFFGGDGGGGGGGGGGGGGGFFFGDG>BECGGGGCF:FGGGGCCFGGGGGGG5CCEG55A9FFGGF5CDEGGGGCDDD)
@M03364:276:000000000-BLYN8:1:1101:5340:9448 1:N:0:1
ACTCCTACGGGAGGCAGCAGTGGGGAATATTGCACAATGGGCGCAAGCCTGATGCAGCCATGCCGCGTGTATGAAGAAGGCCTTCGGGTTGTAAAGTACTTTCAGCGAGGAGGAAGGCGTTGTGGTTAATAACCGCAGCGATTGACGTTACTCGCAGAAGAAGCACCGGCTAACTCCGTGCCAGCAGCCGCGGTAATACGGAGGGTGCAAGCGTTAATCGGAATTACTGGGCGTAAAGCGCACG
+
GGGGGGGGGGGGGGGGGGGGGGGGGGGGGGGGGGGGGGGGGGGGGGGGGGGGGGGGGGGGGGGGGGGGGEGGGGGGGGFGFFGGGGGGGGGGGGGGGGGGGGEFGGGFGGGGGGGGGGGGGGGGGFGGGGGGFFGGGGGGGGGGFGEFGGDFFGGGGGGFGGGGGGGGGGGGGGGGGG@FGGGFGGFGGGGGDEGEGGGGG*=EEEGGFFGGGGGGFGGFDGGGGGFGFGGGG5>GGDDDCCG:
@M03364:276:000000000-BLYN8:1:1101:28688:9460 1:N:0:1
ACTCCTACGGGAGGCAGCAGTAGGGAATCTTCGGCAATGGGGGCAACCCTGACCGAGCAACGCCGCGTGAGTGAAGAAGGTTTTCGGATCGTAAAACTCTGTTGTTAGAGAAGAACGTTAAGTAGAGTGGAAAGTTACTTAAGTGACGGTATCTAACCAGAAAGGGACGGCTAACTACGTGCCAGCAGCCGCGGTAATACGTAGGTCCCAAGCGTTGTCCGGATTTATTGGGCGTAAAGCGAGC
+
GGGGGGGGGGGGGGGGGGGFGFGGGGFGGGGGGGGGGG@FGCEGEGGGGGGGFGGDGGGGGFEGGCGFG:=?FGGGFGGGF?FDFDGG:FGEFGGGDGGGGGGGAFFGGFGD3=FFGFFGFFGGGCFDGGGGC8FGGGAFFEGGGFFGGEF7FGGG<FGGGGFF:@<7>CFGGGGGGGGGFGGGGG?7BF>EEDGGGGECFCCFEFGDGFAFFGGC=*<EED=*A+9CCFG5C5>795DFGGG3
@M03364:276:000000000-BLYN8:1:1101:6760:9479 1:N:0:1
ACTCCTACGGGAGGCAGCAGTGGGGAATCTTGCGCAATGGGCGAAAGCCTGACGCAGCCATGCCGCGTGAATGATGAAGGTCTTAGGATTGTAAAATTCTTTCACCGGGGACGATAATGACGGTACCCGGAGAATAAGCACCGGCTAACTACGTGCCAGCAGCCGCGGTAATACGTAGGGTGCAAGCGTTAATCGGAATTACTGGGCGTAAAGCGTGCGCAGGCGGTTTTGTAAGACAGTGGTG
+
GGGGGGGGGGGGGGGGGGGGGGGGGGGGGGGGGGGGGGGGGGGGGGGGGGGGGGGGGGGGGGGGGGGGGGGGGGGGGGGGFGGGFGGGGGGGGGGGGGGGGGGGGGGGGGGGGGGGGGGGGGGGGGGGGGGGGGGGGGGGGGGGGGGGGGGGGGGGGGGGGGGGGGGGGGGGGGGGGGGGGGGGGGGGEGGGGGGGGGGGGGGGGGGGGGGGGGGGGGGGDEGGGGCEEGFFGCF:7C<:>C:*
@M03364:276:000000000-BLYN8:1:1101:17576:9487 1:N:0:1
ACTCCTACGGGAGGCAGCAGTAGGGAATCTTCGGCAATGGACGAAAGTCTGACCGAGCAACGCCGCGTGAGTGAAGAAGGTTTTCGGATCGTAAAACTCTGTTGTTAGAGAAGAACAAGGACGTTAGTAACTGAACGTCCCCTGACGGTATCTAACCAGAAAGCCACGGCTAACTACGTGCCAGCAGCCGCGGTAATACGTAGGTGGCAAGCGTTGTCCGGATTTATTGGGCGTAAAGCGAGCG
+
GGGGGGGGGGGGGGGGGGGGGGGGGGGGGGGGGDGGGGGGGGGGGGGGGGGGGGGGGGGGGGGGGGGGGGGGGGGGGGGGFGGGGGGGGGGGGGGFGGGGGGGG?FGFGGGGGGGGGGFGGGGGGGGGGGGGGGGFGFGGGGGGGGGGGGGGGGGGGGGGCGGGGFGGGGGGGGGGGDFDGGGCFGGGFGGGGGGGGGGGGGGGGGGGGGGDGGGGE?EEEE;:CFGGGGGGGGGGGFGDGGGD
@M03364:276:000000000-BLYN8:1:1101:6174:9496 1:N:0:1
ACTCCTACGGGAGGCAGCAGTAGGGAATCTTCGGCAATGGGGGCAACCCTGACCGAGCAACGCCGCGTGAGTGAAGAAGGTTTTCGGATCGTAAAACTCTGTTGTTAGAGAAGAACGTTAAGTAGAGTGGAAAATTACTTAAGTGACGGTATCTAACCAGAAAGGGACGGCTAACTACGTGCCAGCAGCCGCGGTAATACGTAGGTCCCAAGCGTTGTCCGGATTTATTGGGCGTAAAGCGAGC
+
GGGGGGGGGGGGGGGGGGGGGGGGGGGGGGGGGGGGGGGGGGGGGGGGGGGGGGGGGGGGGGGGGGG=FFGGGGGGGGGG?FGGGGGGGGGGGGGGGGGGGGGGGGGGGGGGGGGGGGGGFGEFGFGDF@FFGGGGGGCFGGGGGFGGGGGGGGGFGFGGGGGGFGGFGGGGGGGGGGGGGF7CGGGGDCGGGGGGGGGGGGGGDGGGGG?FGGECEEGGEEGGDGGGGGE**7>CDGD7CGGC
@M03364:276:000000000-BLYN8:1:1101:28785:9510 1:N:0:1
ACTCCTACGGGAGGCAGCAGTGGGGAATTTTGGACAATGGGCGAAAGCCTGATCCAGCAATGCCGCGTGCGTGAAGAAGGCCTTCGGGTTGTAAAGCGCTTTTGTCAGGGAGCAAATCCTTGTGGCTAATACCCACCGGGGATGAGAGTACCTGAAGAATAAGGACCGGCTAACTACGTGCCAGCAGCCGCGGTAATACGTAGGGTCCAAGCGTTAATCGGAATTACTGGGCGTAAAGCGCACG
+
GGGGGGGGGGGGGGGGGGGGGGGGEGGGFEFGGGFGGGGGGGGGGGGFGGGGGGGGGDEGGGGGGGGGGDGFGGGGGGGGGGGGGGGGEEEGGCFFGGGGG?FGGFGGGFGGGGGGGGGGDFFFGFFFGGGGGGGGGGGGGGGGGGGGFF9CFFFF9FGGGGGGGFGF@FGGGGGFFBFGGGGFGGGG7EGGGGGGGF9CCFGDEG*;FGGEG>*;ECFGGGGGGGGGGGGGGGGGGGGGCGG3
@M03364:276:000000000-BLYN8:1:1101:16314:9516 1:N:0:1
ACTCCTACGGGAGGCAGCAGTGGGGAATATTGGACAATGGGCGAAAGCCTGATCCAGCCATGCCGCGTGTGTGAAGAAGGTCTTCGGATTGTAAAGCACTTTAAGTTGGGAGGAAGGGCATTAACCTAATACGTTAGTGTTTTGACGTTACCGACAGAATAAGCACCGGCTAACTCTGTGCCAGCAGCCGCGGTAATACGTAGGGTCCAAGCGTTAATCGGAATTACTGGGCGTAAAGCGTGCG
+
FDGGGE9FFDFGDGGGGGGFF?GGGGGGGGGGGCEGGGAFFFGGGDGDEDFFEFGGGGFDFGFFGGDBF@FFEDFGGGGGGGGGGGGGGGGGGFGGFGFGGGGFGGFAFGGGGGFGCCEFFGGGFGGGGGEFGCDDCGFGGGGGGDC>FGFFEFGGGA:C9FFFGGGGGGGDG<ABCFECGGG7CFFGGGGG>E5EFGGGGF5EEGG>FC?CECCGGGGGGDGGGGGGGGGDCDGG3C><DDDC
@M03364:276:000000000-BLYN8:1:1101:24373:9524 1:N:0:1
ACTCCTACGGGAGGCAGCAGTGGGGAATATTGCACAATGGGCGCAAGCCTGATGCAGCCATGCCGCGTGTATGAAGAAGGCCTTCGGGTTGTAAAGTACTTTCAGCGAGGAGGAAGGTGTTGTGGTTAATAACCGCAGCAATTGACGTTACTCGCAGAAGAAGCACCGGCTAACTCCGTGCCAGCAGCCGCGGTAATACGGAGGGTGCAAGCGTTAATCGGAATTACTGGGCGTAAAGCGCACG
+
GGGGGGGGGGGGGGGGGGGGGGGGGCFGFGGGGGGGGGGFGGGGGGGGGGGGGGGGGGGGGGGGGGGEGEEFGGFGFGGGFFFGGGGGGGGGGGGGGDG9FGFFFGEFEEGGGGGE7EFEGFGGGAFCFCD@DCCGGGGGCGFFGFGFFFBFCG7+CF<<F:AFGF:FC:FEFGGCFEFFGCFFGGGG7CCEGGDGFGCFG>BECCEEFFGGEEC*:7?FEGGGG?<C9+@FDDGECGGGGCDD
@M03364:276:000000000-BLYN8:1:1101:26769:9546 1:N:0:1
ACTCCTACGGGAGGCAGCAGTAGGGAATCTTCGGCAATGGACGAAAGTCTGACCGAGCAACGCCGCGTGAGTGAAGAAGGTTTTCGGATCGTAAAACTCTGTTGTTAGAGAAGAACAAGGACGTTAGTAACTGAACGTCCCCTGACGGTATCTAACCAGAAAGCCACGGCTAACTACGTGCCAGCAGCCGCGGTAATACGTAGGTGGCAAGAGTTGTCCGGAGTTATTGGGCGTAAAGCGAGCG
+
GGGFFGGDGGGG+@FFC7FFGF9AFGC,CF9FGGEE7FEGGGGGGEGGGGGGGFCCCFGFFGGEC7:FG,FGGGGDFGGCEFGCF:CCF=F4=FFGGGGGCGGFGGGGGGFE<EGGGGEFG@F=FFGGGGGFFFCFFGF=CFGFCGE+@FGGGGFFGG7DGFA7>F,CFGGGF@;D,1F,<CFF7E>FGGDGG8C8;EGG:FFBFGFGGF/*3?CF<EFGG5*:8CFG?ECF:5:C5CDD55))
@M03364:276:000000000-BLYN8:1:1101:24885:9560 1:N:0:1
ACTCCTACGGGAGGCAGCAGTGGGGAATATTGCACAATGGGCGCAAGCCTGATGCAGCCATGCCGCGTGTGTGAAGAAGGCCTTTTGGTTGTAAAGCACTTTAAGCGAGGAGGAGGCTACTTAGATTAATACTCTTGGATAGTGGACGTTACTCGCAGAATAAGCACCGGCTAACTCTGTGCCAGCAGCCGCGGTAATACAGAGGGTGCGAGCGTTAATCGGATTTACTGGGCGTAAAGCGTGC
+
GGGGGGGGGDGGGGGGGGGGGGGGGGGGGGGGGGGGGGGGGGGGGGGGGGGGGGGGGGGGGGGGGGGGGGGGGGGGGGGGCGGGGGGGGGGGFGFEGFGGGGGGGACGEGGGEGEGGGFGGGGGCFFDGFG9D9FFGDGGGGGGFFEFGGEGFFGGGDGGGGGGGGGFG>FFGFGFGGGGGGGGGGDGGGGGGC*B8FGGGC9:CEGGGGCGGEGDEFGGGGGGGGGGEGGGGGGGGGGGGGG*
@M03364:276:000000000-BLYN8:1:1101:2842:9576 1:N:0:1
ACTCCTACGGGAGGCAGCAGTGGGGAATTTTGGACAATGGGCGAAAGCCTGATCCAGCAATGCCGCGTGCAGGATGAAGGCCTTCGGGTTGTAAACTGCTTTTGTACGGAACGAAAAGCTTCTGGTTAATACCTGGGAGTCATGACGGTACCGTAAGAATAAGCACCGGCTAACTACGTGCCAGCAGCCGCGGTAATACGTAGGGTGCAAGCGTTAATCGGAATTACTGGGCGTAAAGCGTGCG
+
GGGGGGGGGGGGGDGGGGGGGGGGGGGGGFGGGGGGGGFFGGCFGGGGGGGFGGGGFGGGGGGGGGGGGGGFGGGGGGGGDFGGGGGGGGGGGCFGGGGGFGGGGAFGGGECEGGGGGGGGGGGFGFCFAFGGGG?FGDFGGGGFGGGGGGGGGFGCCGGFGGGGGGGGGGGGGGFFCF7D@CGGGFFGGGGGEGGCC9FGC>EGGGGGGGGGGGDF+CFGEDC?FCGFFGFD):=FCGD39<7
@M03364:276:000000000-BLYN8:1:1101:17979:9594 1:N:0:1
ACTCCTACGGGAGGCAGCAGTAGGGAATCTTCGGCAATGGACGAAAGTCTGACCGAGCAACGCCGCGTGAGTGAAGAAGGTTTTCGGATCGTAAAACTCTGTTGTTAGAGAAGAACAAGGACGTTAGTAACTGAACGTCCCCTGACGGTATCTAACCAGAAAGCCACGGCTAACTACGTGCCAGCAGCCGCGGTAATACGGAGGATCCAAGCGTTATCCGGAATCATTGGGTTTAAAGCGTGCG
+
GGGGGGGGGGGGGGGGGGGGGGGGGGGGGGGGGGGGGGGGGGGGGGGGGGGGGGGGGGGGGGGGGGGGGGGGGGGGGGGGFGGGGGGGGGGGGGGGGGGGGGGGGGGGGGGGGGGGGGGGGFGCFGGGGGGGGGGGGGGGGGGGGGGGGGGGGGGGGGGGGGGGGGGGGGGGGGGGGGGGGGGGGGGGGGGCGGGGGGGGGGGGGGGGGGGGGGGGFFGGGDGGGGGGGGG5CDGFFDGGDGG<
@M03364:276:000000000-BLYN8:1:1101:14087:9596 1:N:0:1
ACTCCTACGGGAGGCAGCAGTGGGGAATATTGCACAATGGGCGCAAGCCTGATGCAGCCATGCCGCGTGTATGAAGAAGGCCTTCGGGTTGTAAAGTACTTTCAGCGAGGAGGAAGGCGTTGTGGTTAATAACCACAGCGATTGACGTTACTCGCAGAAGAAGCACCGGCTAACTCCGTGCCAGCAGCCGCGGTAATACGTAGGTGGCAAGCGTTGTCCGGATTTATTGGGCGTAAAGCGAGCG
+
GGGGGGGGGGGGGGGGGGGGFGGGGGGGGGGGGGGGGGCGGGGGGGGGGGGGGGGGGGGGGGGGGGGGGGGGGGGGGGGGGGGGGGGGFGGGGGGGGGGGGGGGGGGEGGGGGGGGGGGGGGGGGCFGGGGGGGGGGGGGGGGGGGGGGGGGGGGGGGGGGGGGGGGEGGGGFGGGGDGCGCFGGGGGGGGGGGGGGCGGGGGGGGGGGFGFCECCGGGGGEGCFFGGGGGGDGGGGGGDDDD5
@M03364:276:000000000-BLYN8:1:1101:18033:9601 1:N:0:1
ACTCCTACGGGAGGCAGCAGTGGGGAATATTGGACAATGGGCGAAAGCCTGATCCAGCCATGCCGCGTGTGTGAAGAAGGTCTTCGGATTGTAAAGCACTTTAAGTTGGGAGGAAGGGCAGTAAGCGAATACCTTGCTGTTTTGACGTTACCGACAGAATAAGCACCGGCTAACTCTGTGCCAGCAGCCGCGGTAATACAGAGGGTGCAAGCGTTAATCGGAATTACTGGGCGTAAAGCGCGCG
+
GGGGGGGGGGGGGGGGGGGGGGGGGGGGGGGGGGGGGGGGGGGGGGGGGGGGGGGGGGGGGGGGGGGGGGGGGGGGGGGGGGGGGGGGGGGGGGGGGGGGGGCGGG?FFGGGGGGGGGGGGGGGGGGGDGGGGGGGGGGGGGGGGG>FGGFGGGGGGGGGGGGGGGGGGGGEGGGGGGGGGGGGGGGGGGGGGGEGGGGFGCBGGGGGGGGGGGCEGFGGGDGGGGGGGGGGGGGGGFGGGDGD
@M03364:276:000000000-BLYN8:1:1101:14716:9608 1:N:0:1
ACTCCTACGGGAGGCAGCAGTGGGGAATCTTGGACAATGGGCGCAAGCCTGATCCAGCAATGCCGCGTGCGTGAAGAAGGCCTTCGGGTTGTAAAGCGCTTTTGTCAGGGAGCAAATCCTTGTGGCTAATACCCACCGGGGGTGAGAGTACCTGAAGAATAAGGACCGGCTAAGTACGTGCCAGCAGCCGCGGTAATACGTAGGGTCCAAGCGTTAATCGGAATTACTGGGCGTAAAGCGTGCG
+
FEEGGGEGCGDEGGCFEEGGEFFGDCCFC<A@<EFEFF9<CFGEGG@7@9C@96E@@FGGGF<FGGGGF7FGGCFEA84==C9FFFE7FE:CFGG?C@F:?B9?FFFF@F+CFDGGDFD9?,CEB@,D,FC5BEG:FE@C=+@:<F9FGC,,3?,FF,,2FB,<<FGCGE*<E,@BFC<C*8<BFBE888CCEEE>CEEG+@;8820AE7ECE*AE5?FF58C/8<0<?CDGDDGG<C7/179)
@M03364:276:000000000-BLYN8:1:1101:17038:9617 1:N:0:1
ACTCCTACGGGAGGCAGCAGTAGGGAATCTTCGGCAATGGACGAAAGTCTGACCGAGCAACGCCGCGTGAGTGAAGAAGGTTTTCGGATCGTAAAACTCTGTTGTTAGAGAAGAACAAGGATGAGAGTAACTGTTCATCCCTTGACGGTATCTAACCAGAAAGCCACGGCTAACTACGTGCCAGCAGCCGCGGTAATACGTAGGTGGCAAGCGTTGTCCGGATTTATTGGGCGTAAAGCGAGCG
+
GGGGGGGGGGGGGGGGGGGGGGGGGGGGGGGGGDGGGGGGGGGGGGGGGGGGGGGGGGGGGGGGGGGGGGGGGGGGGGGGGGGGGGGGGGGGGGGGGGGGGGGGGGGECGGGGGG8FFGGFFGGGGGGGGGGGGGCFGGGGGGCFFFCFGGGGGGGGGFFCGGGGGFGGGGGGGGC7CGEEFC7@F88EGG*=:E@CFFGGFEEGGGGCEEFGC=8CFGGGG*/++7<7CFF<CEGFGGGGDGC
@M03364:276:000000000-BLYN8:1:1101:24232:9621 1:N:0:1
ACTCCTACGGGAGGCAGCAGTGGGGAATATTGCACAATGGGCGCAAGCCTGATGCAGCCATGCCGCGTGTATGAAGAAGGCCTTCGGGTTGTAAAGTACTTTCAGCGAGGAGGAAGGTGTTGTGGTTAATAACCTTAGTGATTGACGTTACTCGCAGAAGAAGCACCGGCTAACTCCGTGCCAGCAGCCGCGGGAATACGGAGGGTGCAAGCGTTAATCGGAATTACTGGGCGTAAAGCGCACG
+
GGGGGGFGGDFGGEFFGEGGGGGGE@GFGCGGGF9EEFGGGGDGGGGGG@EFFGGGGGGFFGFGCEEGGGFGGGG9FF8FG@CFFGGGGGGFC,@CFGD9EDFGFFGFGEEGGCAFG=B<:8EFGGDF9FFFG?D,DFGGDCCAEGGGGGGFGGGGG>FCGGFGGFFCFGFCCFGDFEGGGFGCFGGCGDGG**:BFFGCC8EGDGGC?9C*8;CECC7E=ECF<EFCC6;FGD*>FGGGDDG7
@M03364:276:000000000-BLYN8:1:1101:6653:9632 1:N:0:1
ACTCCTACGGGAGGCAGCAGTGGGGAATCTTCCACAATGGACGAAAGTCTGATGGAGCAACGCCGCGTGAGTGAAGAAGGTTTTCGGATCGTAAAACTCTGTTGTTGGAGAAGAACGTATTTGATAGTAACTGATCAGGTAGTGACGGTATCCAACCAGAAAGCCACGGCTAACTACGTGCCAGCAGCCGCGGTAATACGGAGGGTGCAAGCGTTAATCGGAATTACTGGGCGTAAAGCGTGCG
+
GGGGGGGGGGGGGGGGGGGGGGGGGGGGGGGGGGGGGGGGGGGGGGGGGGGAFFGGGGGGFGGGGGGGGGGGGGGGGGGGF<FGGGGGGGGGGGGGGGGGGGGGGGGGGGGGGGGGGGDGGGGFGGGGGGGDDGFGGGGGGGGGGGGGGGCGGFGGGGGGGGFGGGGGGGGGGGGGGGGGGGGGGGGGGGGGGGEGGFDCCCCEGEGGGGGGGCEEGGGGGGGFGEGGGGGGGDEGF>GGGGGD
@M03364:276:000000000-BLYN8:1:1101:20037:9633 1:N:0:1
ACTCCTACGGGAGGCAGCAGTGGGGAATATTGCACAATGGGCGCAAGCCTGATGCAGCCATGCCGCGTGTATGAAGAAGGCCTTCGGGTTGTAAAGTACTTTCAGCGAGGAGGAAGGCATTAAGGTTAATAACCTTAGTGATTGACGTTACTCGCAGAAGAAGCACCGGCTAACTCCGTGCCAGCAGCCGCGGTAATACGGAGGGTGCAAGCGTTAATCGGAATTACTGGGCGTAAAGCGCACG
+
GGGGGGGGGGGGGGGGGGGGGGGGGGGGGGGCGFGGGGGGGGGGGGGGGGGGGGGGGGGGGGGGGGGGGGGGGGGGGGGGGGGGGGGGFGGGGGGGGGGGGGGGGGGGGGGGGGG@CEGGGGGGGFFGFGGGG=FGGGGG9FAEFGGEGGEGGGGGCEGGCAFFCGGGGGGGG?FGGGGGGGGGGGGGGGGGDEEGGGGFECBCGGGGGGGGGGGGGGGGGGGGGGGGGGGGGGGGGFFDDCD<
@M03364:276:000000000-BLYN8:1:1101:22867:9651 1:N:0:1
ACTCCTACGGGAGGCAGCAGTGGGGAATATTGCACAATGGGCGCAAGCCTGATGCAGCCATGCCGCGTGTATGAAGAAGGCCTTCGGGTTGTAAAGTACTTTCAGCGAGGAGGAAGGTGTTGTGGTTAATAACCGCAGCAATTGACGTTACTCGCAGAAGAAGCACCGGCTAACTCCGTGCCAGCAGCCGCGGTAATACGTAGGTGGCAAGCGTTGTCCGGATTTATTGGGCGTAAAGCGAGCG
+
GGGFFGGFGGGGGGGGGGGGGGGGGGGGGGGGGGGGGGGGGGGGGGGGGGGGGGGGGGGGGGGGEGGGDEGGGGGGGGGGGGGGGGGGGGGEGGCGFFGGGGGGGFGGGGFCEGGGGGGGEFFGEGFFGGGGGGFFGGGGGGGGGGGCEFFGGGGEGGGGGFGCEDFEFDEEGGCGGGG7FGGGGGGDGGGGGGGGFGGGGGGGGGGGGDDCEGGGGC?EGGEGCCGGFFFGGDEGDFFDDCGC
@M03364:276:000000000-BLYN8:1:1101:4629:9663 1:N:0:1
ACTCCTACGGGAGGCAGCAGTGGGGAATCTTGGACAATGGGCGCAAGCCTGATCCAGCAATGCCGCGTGCGTGAAGAAGGCCTTCGGGTTGTAAAGCGCTTTTGTCAGGGAGCAAATCCTTGTGGCTAATACCCACCGGGGATGAGAGTACCTGAAGAATAAGGACCGGCTAACTACGTGCCAGCAGCCGCGGTAATACGTAGGGTCCAAGCGTTAATCGGAATTACTGGGCGTAAAGCGTGCG
+
GGGGGGGGGGGGGGGGGGGGGGGGGGGGGGGGGGGGGGGGGGGGGGGGGGGGGFGGGGFGGGGGGGGGGGGGGGGGGGGGGGGGGGGGGGGGGGGGGGGGGGGGGGGGGGGGDGGGGGGGGGGGGGGGGGGGGGGGGGGGGGDFGGGGGGFGGGGGGGGGGGGCGGGGDGGGGFGGGGGGGGGFFGGGGGGGGGGGGGF8<FEGEGGGGFGGDG5EFG?FCEEFGFCGGGGFDCGEGFGGDDGC
@M03364:276:000000000-BLYN8:1:1101:4514:9676 1:N:0:1
ACTCCTACGGGAGGCAGCAGTGGGGAATATTGGACAATGGGCGAAAGCCTGATCCAGCCATGCCGCGTGTGTGAAGAAGGTCTTCGGATTGTAAAGCACTTTAAGTTGGGAGGAAGGGCAGTAAGCGAATACCTTGCTGTTTTGACGTTACCGACAGAATAAGCACCGGCTAACTCTGTGCCAGCAGCCGCGGTAATACAGAGGGTGCAAGCGTTAATCGGAATTACTGGGCGTAAAGCGTGCG
+
GGAFGGGFGG7FG@FGGGGGDF<FDCGF,CFGCE@GGGG,FFEGGEGCFCFFGFC9FGFFGF<EEC:FECFEAEE9FEECEAFDDFE,87FFGDEGG<EE<DF@E?D?ED,BFGF8CFG7FGDFGGCFEEGCFDGC855:DF887=CFFCGFGGGCCFGGGGGGGGGGC**6@FFF9D@FGGF8>>BF@>E5:C>*99;FCGG11=88<5A8CEGGGGG=*CGCCC7CFF*/79CE3C:DG*>3
@M03364:276:000000000-BLYN8:1:1101:18956:9702 1:N:0:1
ACTCCTACGGGAGGCAGCAGTGGGGAATATTGCACAATGGGCGCAAGCCTGATGCAGCCATGCCGCGTGTGTGAAGAAGGCCTTCGGGTTGTAAAGCACTTTCAGCGAGGAGGAAGGTGGTGAGCTTAATACGTTCATCAATTGACGTTACTCGCAGAAGAAGCACCGGCTAACTACGTGCCAGCAGCCGCGGTAATACGTAGGGTGCAAGCGTTAATCGGAATTACTGGGCGTAAAGCGTGCG
+
GGGGGGDGGGGGGGGGGGGGGGGGGGGGGGGGGGGGGGGGGGGGGGGGGGGGGGGGGGGGGGGGGGGGGGGGGGGGGGGGGGFFGGGGGGGGGGGGGGGGGGGGGGGGGG>FGGGGGFGGEGGFGFDFGGGGGDFGGGGGFGFFGGGGGGGGGGEGGGGGGGGGGGGGGDGGGGGGGGGGGGGGGGGGGGGGGGGGGGGGGGGGGGGC+;CDEGGGGGGGGEGGGFGGGFGGGG5C<F>GGGDD
@M03364:276:000000000-BLYN8:1:1101:22320:9735 1:N:0:1
ACTCCTACGGGAGGCAGCAGTGGGGAATATTGGACAATGGGCGAAAGCCTGATCCAGCCATGCCGCGTGTGTGAAGAAGGCCTTTTGGTTGTAAAGCACTTTAAGCGAGGAGGAGGCTACCGAGATTAATACTCTTGGATAGTGGACGTTACTCGCAGAATAAGCACCGGCTAACTCTGTGCCAGCAGCCGCGGTAATACAGAGGGTGCGAGCGTTAATCGGATTTACTGGGCGTAAAGCGTGC
+
GGGGGGGGGGGGGGGGGGGGGGGGGGGGGGGGGGGGGGGGGGGGGGGGGGGGGGGGGGGGGGGGGGGGGGGGGGGGGGGGGGGGGGGGGGGGGFGGGGGGGGGGGGGGGGGGGGGGGGEFGGGGFD9FFGGGGFGGGGGGGGGGGGGGCGGGGCGGGGGGGGGGGGDGGGGGGGGGGGGGGGFFGGGGGGGGGGGGGGGGGGGGGGGGGGGGGGGGGFGGGGEGGGGG7?FFGGGGDGFFDGD*
@M03364:276:000000000-BLYN8:1:1101:12104:9774 1:N:0:1
ACTCCTACGGGAGGCAGCAGTAGGGAATCTTCGGCAATGGGGGCAACCCTGACCGAGCAACGCCGCGTGAGTGAAGAAGGTTTTCGGATCGTAAAACTCTGTTGGTAGAGAAGAACGTTGGTGAGAGTGGAAAGCTCATCAAGTGACGGTAACTACCCAGAAAGGGACGGCTAACTACGTGCCAGCAGCCGCGGTAATACGTAGGTCCCGAGCGTTGTCCGGATTTATTGGGCGTAAAGCGAGC
+
GGGEFGGGGGGGGGGGGGGFGGGGGGGGGGGGGGGGGGGGGGGGGGGGGGGGGGGGGGDGGGGGGGGGGGGGGGGGGGGGGGGGGGGGGGGGGGGGGGGGGGGGGGGGGGGGGGGGGGGGGGGGGGGFFCFGGGGGGGGGGGGGGGGGGGGGGGGGGFGDFGGGFFGGGGGGGGGGGGGGGGGGGGGGGCGGGGGGGGGGGGGFGGGGGGGGDEGED=FGGGCEGFGGGGGGGGGGGGF7<CG5
@M03364:276:000000000-BLYN8:1:1101:17024:9792 1:N:0:1
ACTCCTACGGGAGGCAGCAGTGGGGAATATTGGACAATGGGCGAAAGCCTGATCCAGCCATGCCGCGTGTGTGAAGAAGGCCTTTTGGTTGTAAAGCACTTTAAGCGAGGAGGAGGCTACCGAGATTAATACTCTTGGATAGTGGACGTTACTCGCAGAATAAGCACCGGCTAACTCTGTGCCAGCAGCCGCGGTAATACAGAGGGTGCGAGCGTTAATCGGATTTACTGGGCGTAAAGCGTGC
+
GGGGGGGGGGGGGGGGGGGGGGGGGGGGGGGGGGGGGGGGGGGGGGGGGGGGGGGGGGGGGGGGGGGGGGGGGGGGGGGGGGGGGGGGGGGGGGGGGGGGGGGGGGGGGGGGGGGGGGGGGGGGFFGGGGGGFGGGGFGGGGGGGGGGGGGGGGGGGGGGGGGGGGGGGGGGGGGGGGGGGGGGGGGGGGGGGGGGGGGGGCGGGGEGDEDEGGGDGGGGGGGGGGGGFEGGGGGGGGGGGGGD
@M03364:276:000000000-BLYN8:1:1101:25022:9801 1:N:0:1
ACTCCTACGGGAGGCAGCAGTGGGGAATCTTGGACAATGGGCGCAAGCCTGATCCAGCAATGCCGCGTGCGTGAAGAAGGCCTTCGGGTTGTAAAGCGCTTTTGTCAGGGAGCAAGAAGGGGTGGCTAATATCCACCCTGGATGAGAGTACCTGAAGAATAAGGACCGGCTAACTACGTGCCAGCAGCCGCGGTAATACGTAGGGTCCAAGCGTTAATCGGAATTACTGGGCGTAAAGCGTGCG
+
GGGGGGGGDFEGGGGGEGGFGGDFGEGGGGGGGGGGGGGGGGGGGGGGGGGGGGGGGGGGGGGGGGGFGGGGGGGGGGGGGGGCFGGGFEGGGGGGGGGGF<FGGGGFGGGGGGGGCFEEGEGGGGGGDGGGGGGFDFGGG@FFFGGGGGGGGGGGGGGGGFGGGGGGGGGGGGGGGGGGGGGFGFFGGGGGGEEEFGFGFGGDGGFGGFGFGGGD*?9CEE=CFCGGGGG5C97E<:F3DGCC
@M03364:276:000000000-BLYN8:1:1101:12933:9848 1:N:0:1
ACTCCTACGGGAGGCAGCAGTAGGGAATCTTCCACAATGGACGAAAGTCTGATGGAGCAACGCCGCGTGAGTGAAGAAGGTTTTCGGATCGTAAAACTCTGTTGTTGGAGAAGAACGTATTTGATAGTAACTGATCAGGTAGTGACGGTATCCAACCAGAAAGCCACGGCTAACTACGTGCCAGCAGCCGCGGTAATACGTAGGTGGCAAGCGTTGTCCGGATTTATTGGGCGTAAAGCGAGCG
+
GGGGGGGGGGGGGGGGGGGGGGGGGGGGGGGGGGGGGGGGGGGDGGGGGGGGGGGGGGGGGGGGGGGFGGGGGGGGGGGGGEGGGGGGGGGGGGGFGGGGGGGGGGGGGGGGGGGGGGGGGGGDFFGAFGGGGGGFCF8FBDFFGGGGGGGGGGGFGGGGGGFGGGGEGGCFF<BDFGFFGGFFGFGGGGGGGCCGGGGGCCEEGCECFEFC*CGEGGFGCC=CGGGGGGGFD<:EGFGGGGCD
@M03364:276:000000000-BLYN8:1:1101:19459:9850 1:N:0:1
ACTCCTACGGGAGGCAGCAGTGAGGAATATTGGACAATGGGTGAAAGCCTGATCCAGCCATCCCGCGTGAAGGATGACGGTCCTATGGATTGTAAACTTCTTTTGTACAGGGATAAACCTACTCTCGTGAGGGTAGCTGAAGGTACTGTACGAATAAGCACCGGCTAACTCCGTGCCAGCAGCCGCGGTAATACGGAGGATCCGAGCGTTATCCGGATTTATTGGGTTTAAAGGGTGCGTAGGG
+
GGGGGGGGGGGGGGGGGGGGGGGGGGGGGGGGGGGGGGGGGGGGGGGGGGGGGGGGGGGGGGGGGGGGGGGGGGGGGGGGGGDGAFGGGGGGGGGGGGFFFGGGGGGGDGGGGGGGGGGGGGGGGGGGGGGGGGGGGGGGGFFDFGGGGGGGDGGGGFGGGGGGGGGGGDFFGGGCFFGGGFFGDGGEGGCCE?DE5EDCFDFGDCCCCEECC9EDE5599EGFFFGGGFFGGGEGDGDGGGD3
@M03364:276:000000000-BLYN8:1:1101:24103:9863 1:N:0:1
ACTCCTACGGGAGGCAGCAGTGGGGAATCTTGGACAATGGGCGCAAGCCTGATCCAGCAATGCCGCGTGCGTGAAGAAGGCCTTCGGGTTGTAAAGCGCTTTTGTCAGGGAGCAAATCCTTGTGGCTAATACCCACCGGGGATGAGAGTACCTGAAGAATAAGGACCGGCTAACTACGTGCCAGCAGCCGCGGTAATACGTAGGGTCCAAGCGTTAATCGGAATTACTGGGCGTAAAGCGTGCG
+
GGGGGGGGGGGGGGGGGGGEGGGGGGGGGGGGGGGGGGGGGGDGGGGGGGGGGGGGGGGGGGGGGGGGGGGGGGGGGGGGGGGGGGGGGGGGGGGGCGGGGGGGGCFGF@FGGGGGGGGGGGGGGDAFFGGGGGGGGGGGGGDGGGFGGGEGGGFGGGGGGGGGGGFGGGGGGGGGFGGGGGGGGGGGGGGCEGGGGGGGFGGGGGFGGGGFGGDG5FG=EEGEFFGGGGGFDCEEGGGGDGGD
@M03364:276:000000000-BLYN8:1:1101:19780:9875 1:N:0:1
ACTCCTACGGGAGGCAGCAGTGGGGAATCTTGGACAATGGGCGCAAGCCTGATCCAGCAATGCCGCGTGCGTGAAGAAGGCCTTCGGGTTGTAAAGCGCTTTTGTCAGGGAGCAAATCCTTGTGGCTAATACCCACCGGGGATGAGAGTACCTGAAGAATAAGGACCGGCTAACTACGTGCCAGCAGCCGCGGTAATACGTAGGGTCCAAGCGTTAATCGGAATTACTGGGCGTAAAGCGTGCG
+
GGGGGGGGGGGGGGGGGGGGGGGGGGGGGGGGGGGGGGGGGGGGGGGGGGGGGGGFGGDGGGGGGGGGGCGGGGGGGGGGGGGGGGGGGGGGFGGGGGGGGGGGGGGGGGGDGGFEF@FFFGGGGGGGGFFGGEGGGGEGGFGGGGGGGGGGAFFFGGFGGGGGGGFGGGDEFGGGGGGGGGGGGGGGGGGGGGGEFGGGGGGGGF?EGGGCGEGGGECGDGEGGGGGFGGGGGEGDFGGCCCC
@M03364:276:000000000-BLYN8:1:1101:27303:9902 1:N:0:1
ACTCCTACGGGAGGCAGCAGTGGGGAATATTGCACAATGGGCGCAAGCCTGATGCAGCCATGCCGCGTGTATGAAGAAGGCCTTCGGGTTGTAAAGTACTTTCAGCGAGGAGGAAGGCATTAAGGTTAATAACCTTAGTGATTGACGTTACTCGCAGAAGAAGCACCGGCTAACTCCGTGCCAGCAGCCGCGGTAATACGGAGGGTGCAAGCGTTAATCGGAATTACTGGGCGTAAAGCGCACG
+
GGGGGGGFGGGGGGGGGGGGGGGGGGGGGGGGGGGGGGGGDFEGGGGCGGGGFGGGGGGGGGGGDCGFEGGGGGGGGGGGGGFGFFFCFGC:FGFAADFCFCFFGFCFFGEGG+EEFG@8FG9F95CFEGGGFFFA,?F9FFF,DDCGGGGGFEEGGCGFF@FGGCC7>@FDFGGGGGF:CGGFGGGGEB*=EEGG99F*888E>E>CC7@*;1A=GGF5A*;EGFGG??;*>DGDGGGG3CD)
@M03364:276:000000000-BLYN8:1:1101:15171:9911 1:N:0:1
ACTCCTACGGGAGGCAGCAGTGGGGAATATTGCACAATGGGCGCAAGCCTGATGCAGCCATGCCGCGTGTATGAAGAAGGCCTTCGGGTTGTAAAGTACTTTCAGCGAGGAGGAAGGCGTTGTGGTTAATAACCGCAGCGATTGACGTTACTCGCAGAAGAAGCACCGGCTAACTCCGTGCCAGCAGCCGCGGTAATACGGAGGGTGCAAGCGTTAATCGGAATTACTGGGCGTAAAGCGCACG
+
GGGGGGGGGGGGGGGGGGGGGGGGGGGGGGGGGGGGGGGGGGGGGGGGGGGGGGGGGGGGGGGGGGGGGGGGGGGGGGGGGGGGGGGGGGGGGGGGGGGFGGGGGGGGGGGGGGGGGGGGGGGGGGGGGGGGGGGGGGGGGGGGGGGGGGGGGGGGGGGGGGGGGGGGGGEGGGGGGGGGGGGGGGGGGGGGGGGGGGGGGGGDEGGGGGGGGGGGGGGGGGGGGGGGEFGGGGGGGGGGGGG3
@M03364:276:000000000-BLYN8:1:1101:23595:9956 1:N:0:1
ACTCCTACGGGAGGCAGCAGTGGGGAATATTGGACAATGGGCGAAAGCCTGATCCAGCCATGCCGCGTGTGTGAAGAAGGCCTTTTGGTTGTAAAGCACTTTAAGCGAGGAGGAGGCTACCGAGATTAATACTCTTGGATAGTGGACGTTACTCGCAGAATAAGCACCGGCTAACTCTGTGCCAGCAGCCGCGGTAATACAGAGGGTGCGAGCGTTAATCGGATTTACTGGGCGTAAAGCGTGC
+
9DEFFGGG@FECCGDGDGGG@CE,@F7<ECFG9CFGEGGE@FGEGDEF@C9EFCFG<F7FDFCEFGGGGGGEFDFDFCFF@,CFEFF7FGEFGGGA<FGFEGGG9F>FD:FGGCECCFCGF77F@FEGGGG<,E?BF9=BFGEFGFDGEDFGGGEGED+:FA<3E=F7F7FFGFGGCGGCFF,>>CFFB,*4:CE88C?CGC+<:>ECGGGGCCEGG5CE5;CGEF7++:87<7EEDCFDGGG*
@M03364:276:000000000-BLYN8:1:1101:26513:9971 1:N:0:1
ACTCCTACGGGAGGCAGCAGTGGGGAATCTTGGACAATGGGCGCAAGCCTGATCCAGCAATGCCGCGTGCGTGAAGAAGGCCTTCGGGTTGTAAAGCGCTTTTGTCAGGGAGCAAATCCTTGTGGCTAATACCCACCGGGGATGAGAGTACCTGAAGAATAAGGACCGGCTAACTACGTGCCAGCAGCCGCGGTAATACGTAGGGTCCAAGCGTTAATCGGAATTACTGGGCGTAAAGCGTGCG
+
GGGGGGGGGGGGGGGGGGGGGGGGGGCGCGGGGFGGGFFGGGGGGGGGGGGGGGGGGGCFGFGGGGGGG7FFFGGGGGG8FGGGGGGGEFDCDFDE,:BE=DEEEFFGGDDCGGGDF,,A5EFC@D=C<FGGF=DC:+:BFFEFCFFGGFCFGDFDCFEGFAFCFFBFFGG7CBFGFGFFGGGGGC,8,1:8EB88BBF5++3BECE>FFG5CC885<F=EG=F6EG9C657C5*:*0:5<D39
@M03364:276:000000000-BLYN8:1:1101:24053:9997 1:N:0:1
ACTCCTACGGGAGGCAGCAGTGGGGAATCTTGGACAATGGGCGAAAGCCTGATCCAGCAATGCCGCGTGCGTGAAGAAGGCCTTCGGGTTGTAAAGCGCTTTTGTCGGGGAGGAAATCCTAGTCTCTAATAAAGGCTGGGGATGACAGTACCCGAAGAATAAGGACCGGCTAACTACGTGCCAGCAGCCGCGGTAAGACGTAGGGTCCAAGCGTTAATCGGAATTACTGGGCGTAAAGCGTCCG
+
GGGG@EFEEGDEGGGECEGGGGGGGGEF9FGGGFC@FCCFFF7FGGGGGEFGDCFGGGECEE8<@FEFD,FGFGGGFFFCFGGEFF7@FGGGGGGGGEDDFGGGEFGCF@@FFC<D?FF9EFBEFGFDFGGGGE9B><CF@:>FFGGGF,,,@C+53>C3D,,<FCC<>F@FGGFECGC7<7<BCE>8C:8*:C:B++51;:BCEFF8C7CC*/;C=+2:=5;CCFGCC6@75)2:9:CGD*11
@M03364:276:000000000-BLYN8:1:1101:12514:10005 1:N:0:1
ACTCCTACGGGAGGCAGCAGTAGGGAATCTTCGGCAATGGACGAAAGTCTGACCGAGCAACGCCGCGTGAGTGAAGAAGGTTTTCGGATCGTAAAACTCTGTTGTTAGAGAAGAACAAGGACGTTAGTAACTGAACGTCCCCTGACGGTATCTAACCAGAAAGCCACGGCTAACTACGTGCCAGCAGCCGCGGTAATACGTAGGTGGCAAGCGTTGTCCGGATTTATTGGGCGTAAAGCGAGCG
+
GGGGGGGGGGGGGGGGGGGGGGGGGGGGGGGGGGGGGGGGGGGGGGGFGGGGGGGGGGGGGGGGGGGGGGGFGGGGGGGGFFFGGGGGGGEGGGGGGGGGGGFFBFGGGGGGGGGGFF@GGGDFGGGGGGGFGGGGGGGGFCFGGGGEEFGGFFCDGGE>FGGGFAFGEGGGG@EGGCFGFGGGGGGGGGECEGGECGDFFFFGFGGGGGGFEEEGGGGGGDG5CFGEEGGFGGGGGGGGGGDD
@M03364:276:000000000-BLYN8:1:1101:22930:10048 1:N:0:1
ACTCCTACGGGAGGCAGCAGTAGGGAATCTTCGGCAATGGACGAAAGTCTGACCGAGCAACGCCGCGTGAGTGAAGAAGGTTTTCGGATCGTAAAACTCTGTTGTTAGAGAAGAACAAGGACGTTAGTAACTGAACGTCCCCTGACGGTATCTAACCAGAAAGCCACGGCTAACTACGTGCCAGCAGCCGCGGTAATACGTAGGTGGCAAGCGTTGTCCGGATTTATTGGGCGTAAAGCGAGCG
+
GGGGGGGGGGDGGGGDGGGGGGGGGGGGGGGGGGGGGGGGGGGGGGGGGGGGGGGGGGGGGDGGGGGFGCCGGGGGEFFGGGGGDGGDGGGGGGGGGGGGGGGGGGGGGGGGFGGGGGGDGGGEGGGFGGGGGGGGGGGGEGGGGGDGGGGGFGFFGGGGGGGG,DFEGGGDAAFGGDGGGGGGFC6ECEGGDGDGGGFGCCCCFFF88FEGGGDCGFGGGD2:FFEFFDCGGGGGFF77DGG5
@M03364:276:000000000-BLYN8:1:1101:14039:10053 1:N:0:1
ACTCCTACGGGAGGCAGCAGTAGGGAATCTTCGGCAATGGGGGCAACCCTGACCGAGCAACGCCGCGTGAGTGAAGAAGGTTTTCGGATCGTAAAACTCTGTTGTTAGAGAAGAACGTTAAGTAGAGTGGAAAGTTACTTAAGTGACGGTATCTAACCAGAAAGGGACGGCTAACTACGTGCCAGCAGCCGCGGTAATACGTAGGTCCCAAGCGTTGTCCGGATTTATTGGGCGTAAAGCGAGC
+
GGGGGGGGGGGGGGGGGGGGGGGGGGGGGGGGGGGGGGGGGGGGGGGGGGGGGGGGGGGGGGGGGGGGFGGGGGGGGGGGGGGGGGGGGGGGF=BFGGGGGGGGGGGGGGGGGGGGGGGFCDFGGGGGGGGFGGGGGGGGGGGGGGGGGEFGGGGGGGGGGGGGGCFGGGGGGGGGGGGGGGGGGGGFGGGGGG5CGFG9BCGGGGFFGFG8CGECEEGGGGCEE6CC79FGGGEGDF7CDCD<
@M03364:276:000000000-BLYN8:1:1101:24239:10055 1:N:0:1
ACTCCTACGGGAGGCAGCAGTGGGGAATATTGCACAATGGGCGCAAGCCTGATGCAGCCATGCCGCGTGTATGAAGAAGGCCTTCGGGTTGTAAAGTACTTTCAGCGAGGAGGAAGGCATTAAGGTTAATAACCTTAGTGATTGACGTTACTCGCAGAAGAAGCACCGGCTAACTCCGTGCCAGCAGCCGCGGTAATACGGAGGGTGCAAGCGTTAATCGGAATTACTGGGCGTAAAGCGCACG
+
GGGGGGGGEGGGGGGGGGGGGGGGGGGGGGGGGGGGGGGGGGGGEGGGGGGGGGGGGGGGGGGGGGGGGGGGGGGGGGGGGGGGGGGGFGGGGGGGGGGGGGGGGGGGGGGGGGGGGGGGGAFGGGGGGGGGGGGGGGFGFGGGGGGGGGGGGGGGGGGGG?FGGGGGGGGGGGGFFGGGGGGGGGGGGGGGGGDGGGGGGGDEGGGGGGGGGGCGCGGGG=EGG7CFCGGGD5CEGGGGGGGC
@M03364:276:000000000-BLYN8:1:1101:28009:10062 1:N:0:1
ACTCCTACGGGAGGCAGCAGTGGGGAATATTGCACAATGGGCGCAAGCCTGATGCAGCCATGCCGCGTGTATGAAGAAGGCCTTCGGGTTGTAAAGTACTTTCAGCGAGGAGGAAGGCATTAAGGTTAATAACCTTAGTGATTGACGTTACTCGCAGAAGAAGCACCGGCTAACTCCGTGCCAGCAGCCGCGGTAATACGTAGGGTGCGAGCGTTAATCGGAATTACTGGGCGTAAAGCGTGCG
+
GGGGGGGGGGGGGGGGGGGGGGGGGGEFGGGGGGGGGGGGGGGGGGGGGGGGGGGGGGGGGGG?GGGCGGGGGDGGGGAFFGGGGGGGGGGGGGGGGGGGFGGGGGFFFGEGGGGGGGGFGGGGGGGGGGCGGGFGGGGG9FGGGGGGFGGGFGGDCGFGGGGGGG>FGGGGGGGGGEGFFBE8DFG>>EEEGEEEGGGCBCCGGGGGG5E=EEGGECGFGGGGGGGDEGGGGGGCGGGGDGG>
@M03364:276:000000000-BLYN8:1:1101:7663:10069 1:N:0:1
ACTCCTACGGGAGGCAGCAGTAGGGAATCTTCGGCAATGGACGAAAGTCTGACCGAGCAACGCCGCGTGAGTGAAGAAGGTTTTCGGATCGTAAAACTCTGTTGTTAGAGAAGAACAAGGACGTTAGTAACTGAACGTCCCCTGACGGTATCTAACCAGAAAGCCACGGCTAACTACGTGCCAGCAGCCGCGGTAATACGTAGGTGGCAAGCGTTGTCCGGATTTATTGGGCGTAAAGCGAGCG
+
GGGGGGGGGGGGGGGGGGGGGGGGGGGGGGGGGGGGGGGGGGGGGDGGGGGGGGGGGGGGGGGGGGGGGGGGGGGGGGGGGGGGGGGGGGGGGGGGGGGGGGGGGGGGGGGGGGGGGGFGGGGGFGGGGGGGGGGGGGGGGGGGGGGGGGGGGGGGGGGGGGGGGGGGGEGGGGGFGGGGGGGGGGGGGGGGGGGGGGGGGGGGGGGGGGGFEGGDGGGGGEGCEGGGGGGGGGGGGGGGGGGC
@M03364:276:000000000-BLYN8:1:1101:15494:10110 1:N:0:1
ACTCCTACGGGAGGCAGCAGTGGGGAATATTGCACAATGGGCGCAAGCCTGATGCAGCCATGCCGCGTGTGTGAAGAAGGCCTTCGGGTTGTAAAGCACTTTCAGCGAGGAGGAAGGTGGTGAACTTAATACGTTCATCAATTGACGTTACTCGCAGAAGAAGCACCGGCTAACTCCGTGCCAGCAGCCGCGGTAATACGGAGGGTGCAAGCGTTAATCGGAATTACTGGGCGTAAAGCGCACG
+
GGGGGGGGGGGGGGGGGGGGGGGGGGGGGGGGGGGGGGGGFGGGGGGGGGGGGGGGGGGGGGGGGGGGGGGGGGGGGGGGGGGGGGGGGGGDGGGGGGGGGGGGGGGGGGGGGGGGGGGGGGGGGFGGFGGGGGGGGGGGGGFGGGGGGGGGGGGGGDGGGGGGGGFGGGGGGFGGGGGGGGGGGGGGGGGGDGGGGGGGGGGGGGGGGGGGGGGGGGGGGGDGFGGGGGGGGGGGGGFGGD<9
@M03364:276:000000000-BLYN8:1:1101:4769:10127 1:N:0:1
ACTCCTACGGGAGGCAGCAGTAAGGAATATTGGTCAATGGAGGGAACTCTGAACCAGCCATGCCGCGTGCAGGAAGACGGCCCTCTGGGTTGTAAACTGCTTTTATTCGGGAATAAACCTACTTACGTGTAAGTAGCTGAATGTACCGAAGGAATAAGGATCGGCTAACTCCGTGCCAGCAGCCGCGGTAATACGGAGGATCCAAGCGTTATCCGGATTTATTGGGCGTAAAGCGAGCGCAGGC
+
GGGGGGGGGGGGGGGGGGGGGGGGGGGGGGGGGGGGGGGGGGGGGGGGGGGGGGFGGGCGGFGGGGGGGGGGGGGGGGGGGGGGGGGGGGGGEGGGGGGGFGGGGGGGGGGGGCGGGGGGGGGGGGGGGGGGGGGGGGGGFGGGGGGG>FGGFFDFGGGGGGGGGGGGGGGF7FF@FGGGGGGGGDEDGGGGGFGGEGCEGFFGGGGGGGDGFGGGDGGGGGF7EGGGGGGCGGGECGGGGG</
@M03364:276:000000000-BLYN8:1:1101:22100:10131 1:N:0:1
ACTCCTACGGGAGGCAGCAGTGGGGAATATTGCACAATGGGCGCAAGCCTGATGCAGCCATGCCGCGTGTATGAAGAAGGCCTTCGGGTTGTAAAGTACTTTCAGCGAGGAGGAAGGTGTTGTGGTTAATAACCGCAGCAATTGACGTTACTCGCAGAAGAAGCACCGGCTAACTCCGTGCCAGCAGCCGCGGTAATACGGAGGGTGCAAGCGTTAATCGGAATTACTGGGCGTAAAGCGCACG
+
GGGGGGGGGGGGGGGGGGGGGGGGGGGGGGGGGGGGGGGGGGGGGGGGGGGGGGGGGGGGGGGGGGGGGGGGGGGGGGGGGGGGGGGGGGGGGGGGGGGGGGGGGFGGGGGGDFGGGGGGGGGDGGGGGGGGGGGGGGGGGGGGGGGGGGGGGGGGGGGGGGGGGGGGGGGGGGGGGGGFGGGFGGGGGGGGGGGGGGGGG>EEGGGGGGGGGEGGGGGGGGGGGGGGGGGGGGGGCCFGGDG<
@M03364:276:000000000-BLYN8:1:1101:26613:10141 1:N:0:1
ACTCCTACGGGAGGCAGCAGTGGGGAATCTTGGACAATGGGCGCAAGCCTGATCCAGCAATGCCGCGTGCGTGAAGAAGGCCTTCGGGTTGTAAAGCGCTTTTGTCAGGGAGCAAATCCTTGTGGCTAATACCCACCGGGGATGAGAGTACCTGAAGAATAAGGACCGGCTAACTACGTGCCAGCAGCCGCGGTAATACGTAGGGTCCAAGCGTTAATCGGAATTACTGGGCGTAAAGCGTGCG
+
GGGGGFFGGEGGGGGGGGGGGGGGGGGGGGCCFGGGGGGGDF7CF@FFDFFGDFGGG8FGGGGG:CC@+?FGGGGGGGGGGGGGGGGGCF@FGGGGGDECEGDGFCFGGGGGGGGGEFGGGFGECFGGGGGG8FFEGGGGGDGGGGGGGGFCAFGGG9BCGGGBFFGFGDCEFCDGGGF:EFFFGGG7BEGG5CCBC?9FECCCEGGGF9@FCEEGGGGGEGGGGGGFCCGF7/:EFDFDD3C7
@M03364:276:000000000-BLYN8:1:1101:21209:10144 1:N:0:1
ACTCCTACGGGAGGCAGCAGTGGGGAATCTTCCACAATGGGCGAAAGCCTGATGGAGCAACGCCGCGTGTGTGAAGAAGGCCTTCGGGTCGTAAAGTACTGTCATCGGGGAGGAAGGCATTAAGGTTAATCACATTAGCGACTGACGGTACTCGACCAAGAAGCCACGGCTAACTCCGTGCCAGCAGCCGCGGTAATACGGAGGGTGCAAGCGTTGATCGGAATTACTGGGCGTAAAGCGCACG
+
GGGGGGGGGGGGGGGGGGGGG8FGGGGG,FG,,6CFFGGG,FG+CGG,FFGG,,,CFG<F,@FGGGGGG:,CFGGGGGGG8,EFGGG7F7CGGGG,,5CF,E,,,,,8+@F+FGG,+,,555,8,,,3:,3,,,,,,,,+5+8FGGG:FG*,,*,**>,2>FFF,3DFGGGGGGG,FEGFGEFFGGGGGEGGGGG7CGGG*CEGE8CEFGFGGGE8*0AFGG;EFG+<CDGGGGGGGGFD3/C7
@M03364:276:000000000-BLYN8:1:1101:22143:10180 1:N:0:1
ACTCCTACGGGAGGCAGCAGTAGGGAATCTTCGGCAATGGACGAAAGTCTGACCGAGCAACGCCGCGTGAGTGAAGAAGGTTTTCGGATCGTAAAACTCTGTTGTTAGAGAAGAACAAGGATGAGAGTAACTGTTCGTCCCTTGACGGTATCTAACCAGAAAGCCACGGCTAACTACGTGCCAGCAGCCGCGGTAATACGTAGGTGGCAAGCGTTGTCCGGATTTATTGGGCGTAAAGCGAGCG
+
GGGGGGGGGGGGGGGGGGGGGGGGGGGGGGGGGGGGGGGGGGGGGFGGGGGGGGGGGGGGGGGGGGGGGGGGGGGGGGGGGGGGGGGGGGGGGGGGGGGGGGGGGGDGFFGGFGGGGGGGFGGGCFGGGGGGGGGFGGGGDFGGGGGGGGGGGGGGGGGGGGGGGGGGEEGGGGGGGEFGGGGFGGGFFEGGGGGGGGGGGGGECFGGGGFFEEEGGGGGG?EGFGGGGGGDDGGGGGC<<DGD
@M03364:276:000000000-BLYN8:1:1101:11205:10183 1:N:0:1
ACTCCTACGGGAGGCAGCAGTAGGGAATCTTCGGCAATGGACGAAAGTCTGACCGAGCAACGCCGCGTGAGTGAAGAAGGTTTTCGGATCGTAAAACTCTGTTGTTAGAGAAGAACAAGGACGTTAGTAACTGAACGTCCCCTGACGGTATCTAACCAGAAAGCCACGGCTAACTACGTGCCAGCAGCCGCGGTAATACGTAGGTGGCAAGCGTTGTCCGGATTTATTGGGCGTAAAGCGAGCG
+
GGGGGGGGGGGGGGGGGGGGGGGGGGGGGGGGGGGGGGGGFFGGGGGFGGGGGGDGGGGGGGGGGGGGGGGGGGGGGGGGGGGGGGGGGGGGGGGGGGGGGGGGGGGGFFGCGGGFGGFGGGGGGGGGGGGFGGGGGGFEEGGGGGGGGGGGGGGGGGGGGGGGFGGGGGGGGGGGGGGGGGGGGGGGFEEGGGEGGGGGFDFGGGGGGFGCGGGGGGGGGGGEGFGGGGGFGDGCFGGGGGGG
@M03364:276:000000000-BLYN8:1:1101:14091:10195 1:N:0:1
ACTCCTACGGGAGGCAGCAGTAGGGAATCTTCGGCAATGGACGAAAGTCTGACCGAGCAACGCCGCGTGAGTGAAGAAGGTTTTCGGATCGTAAAACTCTGTTGTTAGAGAAGAACAAGGACGTTAGTAACTGAACGTCCCCTGACGGTATCTAACCAGAAAGCCACGGCTAACTACGTGCCAGCAGCCGCGGTAATACGTAGGTGGCAAGCGTTGTCCGGATTTATTGGGCGTAAAGCGAGCG
+
GGGGGGGGGGGGGGGGGGFGGGGGGGGGGGGGGGGGGGGGFGGGGGEFFGGGGGGGGGECFGGGGGGGGGDCECFGGGFFFFGGGGGGGDEGGGGGFFGFGGFGFGCGGGGGGGGGGGGFGGGCFCBFGGDF?EGFG7F@:DFG<,FFGF@FGFCFFCFGFG7B:7:FEEGGGGGFF@FGGGG,*,=CFECEC:CEGFGGGGGGGGGGGGGFC:CGG+<****102:CC6@=DDGGGCC3<CG7
@M03364:276:000000000-BLYN8:1:1101:23630:10198 1:N:0:1
ACTCCTACGGGAGGCAGCAGTAGGGAATCTTCGGCAATGGACGAAAGTCTGACCGAGCAACGCCGCGTGAGTGAAGAAGGTTTTCGGATCGTAAAACTCTGTTGGTAGAGAAGAACGTTGGTGAGAGTGGAAAGCTCATCAAGTGACGGTAACTACCCAGAAAGGGACGGCTAACTACGTGCCAGCAGCCGCGGTAATACGTAGGTCCCGAGCGTTGTCCGGATTTATTGGGCGTAAAGCGAGC
+
GGGGGGGGGGGGGGGGGGFGGGFGDGGGGGGGGGGGGGGGGGGGGGGGGGGGGGGGGGGGGGGGGGGGGGGGGGGGGGGGGGGGGGGGGGGGFGGGGGFFGGGGGEFFGGGGCFGGGGGGGGGEFFFGGFGGGF8FFGGGGGGFGGGGGGFGGGGFDGFGGGGGGEFDGE7>C@,DC,:FFG@GGG68CCCEGGECCGFFGFGGGC+?;85=EGCEGCFGGG858<CFF+9FGC55CCFFGGDD
@M03364:276:000000000-BLYN8:1:1101:15327:10199 1:N:0:1
ACTCCTACGGGAGGCAGCAGTGGGGAATCTTGGACAATGGGCGCAAGCCTGATCCAGCAATGCCGCGTGCGTGAAGAAGGCCTTCGGGTTGTAAAGCGCTTTTGTCAGGGAGCAAATCCTTGTGGCTAATACCCACCGGGGATGAGAGTACCTGAAGAATAAGGACCGGCTAACTACGTGCCAGCAGCCGCGGTAATACGTAGGGTCCAAGCGTTAATCGGAATTACTGGGCGTAAAGCGTGCG
+
GGGGGGGGGGGGGGGGGGGGGGGGGGGGGGGGGGGGGGGGGGGGGGGGGGGGGGGGGGGGGGGGGGGGGGGGGGGGGGGGGGGGGGGGGGGGGGGGGGGEGGGGGGGGGGGGGGGGGGGGGGGGGGGGGGGGFGGGGGGGC>:FGGGGGGGGGGGGGGGGGGGCGGGGGGGGGGGGGGGGGFGGGGGGGGGGGGGGFFG5:CFGGFFFGGGGGGCGFFGGGGGGGGGGFGGGGGGGFFGGGDG5
@M03364:276:000000000-BLYN8:1:1101:20497:10200 1:N:0:1
ACTCCTACGGGAGGCAGCAGTAGGGAATCTTCGGCAATGGACGAAAGTCTGACCGAGCAACGCCGCGTGAGTGAAGAAGGTTTTCGGATCGTAAAACTCTGTTGGTAGAGAAGAACGTTGGTGAGAGTGGAAAGCTCATCAAGTGACGGTAACTACCCAGAAAGGGACGGCTAACTACGTGCCAGCAGCCGCGGTAATACGTAGGTCCCGAGCGTTGTCCGGATTTATTGGGCGTAAAGCGAGC
+
GGGGGGGGGGGGGGGGGGGGGGGGGGGGGGGGGGGGGGGGGGGGGGGGGGGGGGGGGGGGGGGGGGGGGGGGGGGGGGGGGFGGGGGGGGGGGGGGGGGGGGGGGGGGGGGGGGGGGGGGGGGGGGGGGGGGGGGGGGGGGGGGGGGGGGGGGGGGGGGGGGGGGGGGGGGGGGGGGGGGGFFGGGGGGGGGGGGGGGGGGGGGGGGGGGGGGGGGGGGGGGG=EFGFGGGDGDEGGGGGGGG)
@M03364:276:000000000-BLYN8:1:1101:11853:10248 1:N:0:1
ACTCCTACGGGAGGCAGCAGTGGGGAATATTGGACAATGGGCGAAAGCCTGATCCAGCCATGCCGCGTGTGTGAAGAAGGTCTTCGGATTGTAAAGCACTTTAAGTTGGGAGGAAGGGCATTAACCTAATACGTTAGTGCTTTGACGTTACCGACAGAATAAGCACCGGCTAACTCCGTGCCAGCAGCCGCGGTAATACGGAGGGTGCAAGCGTTAATCGGAATTACTGGGCGTAAAGCGCACG
+
GGGGGGGGGGGGGGGGGGGGGGGGGGGGGGGGGGGGGGGGGGGGGGGGGGGGGGGGGGGGGGGGGGGGGGGGGGGGGGGGGGGGGGGGGGGGGGGGGGGGGGGGGGGGGGGGGGGGGGDGGGGGGGGGGGGGGGGGGGGGGGGGGGGGGGGGGGGGGFFGGGGGGGFGDGGGGGGGGGGGGGGGGGGGGGGGGGGGGGGGGGGGGGGGGGGFGGGGGGGGGDEFGGGGGGFGG37EGGDDCGG5
@M03364:276:000000000-BLYN8:1:1101:21061:10256 1:N:0:1
ACTCCTACGGGAGGCAGCAGTGGGGAATATTGGACAATGGGCGAAAGCCTGATCCAGCCATGCCGCGTGTGTGAAGAAGGTCTTCGGATTGTAAAGCACTTTAAGTTGGGAGGAAGGGCATTAACCTAATACGTTAGTGCTTTGACGTTACCGACAGAATAAGCACCGGCTAACTCTGTGCCAGCAGCCGCGGTAATACAGAGGGTGCAAGCGTTAATCGGAATTACTGGGCGTAAAGCGCGCG
+
GGGGGGGGGGGGGGGGGGGGGGGGGGGGGGGGGGGFGGGGGGGGGGGGGGGGGGGGGGGGGGGGGGGGGGGGGGGGGGGGGGGGGGGGGGGGGGGGGGGGGGGGGGGGGGGGGGDGGGGGGGGGGGGGGGGGGGGGGGGGGGGGGGGGGGGGGGGGGGGGGGGGGGGGGGGGGGGGGGGGGGGGGGGGGGGGGGGGGGGGGGGGGGGGGGGGGGGGGGGGGGGGGGGGG?FGGGGGF>FGGDGD
@M03364:276:000000000-BLYN8:1:1101:7857:10256 1:N:0:1
ACTCCTACGGGAGGCAGCAGTGGGGAATCTTGGACAATGGGCGCAAGCCTGATCCAGCAATGCCGCGTGCGTGAAGAAGGCCTTCGGGTTGTAAAGCGCTTTTGTCAGGGAGCAAATCCTTGTGGCTAATACCCACCGGGGATGAGAGTACCTGAAGAATAAGGACCGGCTAACTACGTGCCAGCAGCCGCGGTAATACGTAGGGTCCAAGCGTTAATCGGAATTACTGGGCGTAAAGCGAGCG
+
GGGGGGGGGGGGGGGGGGGGGGGGGGGGGGGGGGGGGGGGGGGGGGGGGGGGGGGGGGGGGGGGGGGGGDGGGGGGGGGGGGGGGGGEGGGGGGGGGGGGEGGGGGGGGGGGDFFGFFFGGFAFGGGGGGGGGGGGGDGGGGDE@D<FFFBFFG,FFFGGGGFCGGFGEFFFGGGGGGGFGFGFGFGGGGGGGEEED;9BCDFDEGGGCCFGDGGCCFGGGGGGGGGCC?C=DDEEFGCGC<C7
@M03364:276:000000000-BLYN8:1:1101:25076:10263 1:N:0:1
ACTCCTACGGGAGGCAGCAGTGAGGAATATTGGTCAATGGACGGAAGTCTGAACCAGCCATGCCGCGTGCAGGATGACTGCCCTATGGGTTGTAAACTGCTTTTGTCGGGGAATAAACCTTCTTACGTGTAAGAAGCTGAATGTACCCGAAGAATAAGGATCGGCTAACTCCGTGCCAGCAGCCGCGGTAATACGAAGGGTGCAAGCGTTACTCGGAATTACTGGGCGTAAAGCGTGCGTAGGT
+
GGGGGGGGGGGGGGGGGGGGGGGGGGGGGGGGGGGGGGGGGGGGGGGGGGGGGGGGGGGGGGGGGGGGGGGGGGGGGGGGGGGGGGGGGGGGGGFGGGGGGGGGGGGGGGGCGGGGGGGGGFGFGGGGGGGGGGGGGGFFFFFGGGFGGGGGGGGGGFGGGGGGGGGGGGCFDFFGGGGGFFGGGGGGGDGGGGGG>EEGGGGGGGFGGGGGGGGGGGGFGGGGGGCE==CFGGGG**7DDGGC
@M03364:276:000000000-BLYN8:1:1101:8094:10280 1:N:0:1
ACTCCTACGGGAGGCAGCAGTAAGGAATATTGGTCAATGGAGGCAACTCTGAACCAGCCATGCCGCGTGCAGGATGACTGCCCTATGGGTTGTAAACTGCTTTTGTCAGGGAATAAACCTTTCTACGTGTAGAAAGCTGAATGTACCTGAAGAATAAGGATCGGCTAACTCCGTGCCAGCAGCCGCGGTAATACGGAGGATCCAAGCGTTATCCGGATTTATTGGGTTTAAAGGGTGCGTAGGC
+
GGGGGGGGGGGGGGGGGGGGGGGGGGGGGGGGGGGGGGGGGGGGGGGGGGGGGGGGGGGGGGGGGGGGGGGGGGGGGGGGGGGGGGGGGGGGGGGGGGGGGGGGGGGGGGGGGFGGGGGGGGGGGGGFGGGGGGGGGGGGGGGGGGGFGGGGGGGGGGGGGGGGGGGFGGGGGGGGGGGGGFGFGGGGGGGGFGGGGGGGGGFFGGGGGGGCFGGGGGDFGGGGGGGGDGGFGFEFGCCCCDG4
@M03364:276:000000000-BLYN8:1:1101:4318:10291 1:N:0:1
ACTCCTACGGGAGGCAGCAGTGGGGAATCTTGGACAATGGGCGCAAGCCTGATCCAGCAATGCCGCGTGCGTGAAGAAGGCCTTCGGGTTGTAAAGCGCTTTTGTCAGGGAGCAAATCCTTGTGGCTAATACCCACCGGGGATGAGAGTACCTGAAGAATAAGGACCGGCTAACTACGTGCCAGCAGCCGCGGTAATACGTAGGGTCCAAGCGTTAATCGGAATTACTGGGCGTAAAGCGTGCG
+
GGGGGGGGGGGGGGGGGGGGGGGGGGGGGGGGGGGGGGGGGGGGGGGGGGGGGGGGGGFGGGGGDGGGDGGGGGGGGGGGGGGGGGGGGGGGGGGGGEGGEGGGGGGGGGCGGGGGGGGGFFFGGFDGGGGGGGGGGGGGGGGGGGGGGGGFFCFGGFGGGGG9AFGGGGGGGGCFGGGF7;CGGGFFGGGDEEE7EGGGBFFGGGFGGGDGDCEGGGGGG=EGGGG7FDGFGGGGGGGGDCD7
@M03364:276:000000000-BLYN8:1:1101:15617:10323 1:N:0:1
ACTCCTACGGGAGGCAGCAGTAGGGAATCTTCGGCAATGGACGAAAGTCTGACCGAGCAACGCCGCGTGAGTGAAGAAGGTTTTCGGATCGTAAAACTCTGTTGTTAGAGAAGAACAAGGACGTTAGTAACTGAACGTCCCCTGACGGTATCTAACCAGAAAGCCACGGCTAACTACGTGCCAGCAGCCGCGGTAATACGTAGGTGGCAAGCGTTGTCCGGATTTATTGGGCGTAAAGCGTGCG
+
GGGGGGGGGGGGGGGGGGGGGGGGGGGGGGGGGGGGGGGGGGGGGGGGGGGGGGGGGGGGGGGGGGGGGGGFGGGGGGGGGGGGGGGGGGGGGGGGGGGGGGGGGGGGGGGGGGGGGGGGGGGGGGGGGGGGGGGGGGGGGGGGGGGGGGGGGGGGGGGGGGFGGGGGDGGGGGGGGGGGGGGGGGGGGGGDDGGGFBFFGFGEGGGGGGGGGGGGGGGGGECGGGGGGGGGGGGGGGGDD3CG
@M03364:276:000000000-BLYN8:1:1101:24061:10325 1:N:0:1
ACTCCTACGGGAGGCAGCAGTGGGGAATATTGCACAATGGGCGCAAGCCTGATGCAGCCATGCCGCGTGTGTGAAGAAGGCCTTCGGGTTGTAAAGCACTTTCAGCGAGGAGGAAGGTGGTGAACTTAATACGTTCATCAATTGACGTTACTCGCAGAAGAAGCACCGGCTAACTCCGTGCCAGCAGCCGCGGTAATACGGAGGGTGCAAGCGTTAATCGGAATTACTGGGCGTAAAGCGAGTG
+
GGGGGGGGGEGGGGGGGGGGGGGGGGEFGGGFGGGGGGGGGGGGGGGGGGGGGGAFFGGGGGGGGGGBFGGGFGGGGGGGGGGGGGGGGFGGFDGFGFGGFGD<EFE++CFFGEGCF<FGFFAFGA9FFFGCF>FDCFFGFGG9AEEG<=3EFCFG@CGGGGGFGGFCE7FFFGGC:8FFFF,?D,4=EEGGGGGGGGGGGGGGG188?FF88;CE5CC=E5EGGFF9+<A55CGEFGGDCD<5
@M03364:276:000000000-BLYN8:1:1101:2335:10348 1:N:0:1
ACTCCTACGGGAGGCAGCAGTAGGGAATCTTCGGCAATGGGGGCAACCCTGACCGAGCAACGCCGCGTGAGTGAAGAAGGTTTTCGGATCGTAAAACTCTGTTGTTAGAGAAGAACGTTAAGTAGAGTGGAAAGTTACTTAAGTGACGGTATCTAACCAGAAAGGGACGGCTAACTACGTGCCAGCAGCCGCGGTAATACGTAGGTCCCAAGCGTTGTCCGGATTTATTGGGCGTAAAGCGAGC
+
GGGG@FFFGGGGGGGGGGGGGGGGEGGGGGGCFGGGGGGGGGGGGGGGGGGGGGGGGGGGGGGGGGGFGGGGGGGGGGGGGGGGGGGGDGGGFGGGGGGGG9FFGGGGGGGGGGGDGFDDFGCFGFFFGGGGGGGGGGEGGFGGGFGGGGGGGGGFGGGFGGGGGGGGGDGDCFGGGGGGGGFEFFGFFGGEGGEEGGCFGGGGGGGGFGGGGGGGGGGGGCEEGGF?FGG5DGGGG<7FDGD)
@M03364:276:000000000-BLYN8:1:1101:13854:10352 1:N:0:1
ATTCCTACGGGAGGCAGCAGTGGGGAATTTTGGACAATGGGCGAAAGCCTGATCCAGCAATGCCGCGTGCAGGATGAAGGCCTTCGGGTTGTAAACTGCTTTTGTACGGAACGAAAAGCTTCTGGTTAATACCTGGGAGTCATGACGGTACCGTAAGAATAAGCACCGGCTAACTACGTGCCAGCAGCCGCGGTAATACGTAGGGTGCAAGCGTTAATCGGAATTACTGGGCGTAAAGCGTGCG
+
F6FFFGGGGGEGGGGEFGGGEGGGGGGA,EFDFGGGFEGGGGGGGGGGGFGGGGG,CCEDEGGGGGGGGGFFFGDFGGGGGGGGGFGGGGGGGGGGG9FFGGGCFEFDF>FCCEG@+,B,BA?,,EFDGGGG8FFC<6F+A<<EDGGDFGG,+63@FGG:FGGGGGGGGGGGCGF;FEGGGGGFFCFGGGGG58:EFGG8<B:CGFGGFGFGE>=EGGGGGGGGE9CFCG853DECC>CG7597
@M03364:276:000000000-BLYN8:1:1101:25414:10356 1:N:0:1
ACTCCTACGGGAGGCAGCAGTAGGGAATCTTCGGCAATGGACGAAAGTCTGACCGAGCAACGCCGCGTGAGTGAAGAAGGTTTTCGGATCGTAAAACTCTGTTGGTAGAGAAGAACGTTGGTGAGAGTGGAAAGCTCATCAAGTGACGGTAACTACCCAGAAAGGGACGGCTAACTACGTGCCAGCAGCCGCGGTAATACGTAGGTCCCGAGCGTTGTCCGGATTTATTGGGCGTAAAGCGAGC
+
GGGGGGGGGGGGGDGGGGGGGGFGGGFFGGGGGGGGGGGGGGGEG7F9FFEFGGGGGGGGGGGGGGGGGGGGGGGGGGGGGGGGGGGGGGGGGGGGGGGFGGGGGFFGCFGGGGGGGFFGGEGDGFGGGGGGGGGGGGGGGGGGGGGGG+<FGGGFGGCGFDFDGCFGGGGDGGCFGGGGGGGGGGGCCGGGGGCCCFGFFCCGGGGGGDEGGGE?5:FGGGG5EFCFFEGG4CEGGG*:DCD)
@M03364:276:000000000-BLYN8:1:1101:19511:10373 1:N:0:1
ACTCCTACGGGAGGCAGCAGTGGGGAATATTGGACAATGGGCGAAAGCCTGATCCAGCCATGCCGCGTGTGTGAAGAAGGCCTTTTGGTTGTAAAGCACTTTAAGCGAGGAGGAGGCTACCGAGATTAATACTCTTGGATAGTGGACGTTACTCGCAGAATAAGCACCGGCTAACTCTGTGCCAGCAGCCGCGGTAATACAGAGGGTGCGAGCGTTAATCGGATTTACTGGGCGTAAAGCGTGC
+
GGGGGGGGGGGGGGGGGGGGGGGGGGGGGGGGGGGGGGGGGGGGGGGGGGGGGGGGGGGGGGGGGGGGGGGGGGGGGGGGGGGGGGGGGGGGGGGGGGGGGGGGGGGGGGGGGGGGGGGGGGGGGGGGGGGGGGGGGGGGGFGGGGGGGGGGGGGGGGGGGGGGGGGGGGGGGGGGGGGGGGGGGGGGGGGGGGEEGGGGGGGGGGGGGGGGGGGGGGGGGGGGGGGGGGGGGGGGGFGGGGG5
@M03364:276:000000000-BLYN8:1:1101:26009:10386 1:N:0:1
ACTCCTACGGGAGGCAGCAGTGAGGAATATTGGTCAATGGAGGCAACTCTGAACCAGCCATGCCGCGTGCAGGATGACGGTCCTATGGATTGTAAACTGCTTTTGTACGGGAAGAAAAAAAGTTACGTGTAATTTATTGACGGTACCGTAAGAATAAGGATCGGCTAACTCCGTGCCAGCAGCCGCGGTAATACGGAGGATCCAAGCGTTATCCGGAATCATTGGGTTTAAAGGGTCCGTAGGC
+
GGGGGGGGGGGGGGGGDGGGGFAGGGGGGGGGGCFFGGGGGG@FGGGGFGGGGGGFGGGGGGGGCFEGGGFGGGGGGGDGGGGGGGGCFAFEGGFGGGFGFGGGGGGGGG7@FGGGGFGGCCFGGGG?FFGEC<AAGGFGGGGGGGDCFF@GGGGGGFGGFGGDGGGGFFGGGBFBCEGGGGGEEEDGGCECCFGDGGGGFFFDCDGGGGGGF9CGEEGGGGGGGGGGCGGGGCEG5<<FFGG>
@M03364:276:000000000-BLYN8:1:1101:28235:10391 1:N:0:1
ACTCCTACGGGAGGCAGCAGTGGGGAATCTTGGACAATGGGCGCAAGCCTGATCCAGCAATGCCGCGTGCGTGAAGAAGGCCTTCGGGTTGTAAAGCGCTTTTGTCAGGGAGCAAATCCTTGTGGCTAATACCCACCGGGGATGAGAGTACCTGAAGAATAAGGACCGGCTAACTACGTGCCAGCAGCCGCGGTAATACGTAGGGTCCAAGCGTTAATCGGAATTACTGGGCGTAAAGCGGGCG
+
GGGGGGGGFCGGGGGEGGGGGGGGGGGFGGEFG<FFFGFFGGGGGGGCFGGGFGGGGGGGGGGGGGGGEC7FFEFGGGFDCEFG9CCEG7FFFGFAFFGGGGGFGGEFCC7FDGFDG,:CEGG?FF8F8A<F8FCC7CEEG<>FEFE@F<F,FFEFG,6DECCG:@@:77::FGG9<E:F*=9CF7E@F88*81=CFFFF+2CDE8F8+>>@5;8CFF955?;=C9CC97*29C=E**:C)))1
@M03364:276:000000000-BLYN8:1:1101:11074:10404 1:N:0:1
ACTCCTACGGGAGGCAGCAGTAGGGAATCTTCCGCAATGGACGAAAGTCTGACGGAGCAACGCCGCGTGAGTGAAGAAGGTTTTCGGATCGTAAAGCTCTGTTGTTAGGGAAGAATAGTGATAAGAGTAACTGATTATCATGTGACGGTACCTAACCAGAAAGCCACGGCTAACTACGTGCCAGCAGCCGCGGTAATACGTAGGTGGCAAGCGTTGTCCGGAATTATTGGGCGTAAAGCGCGCG
+
GGGGGGGGGGGGGGGGGGGGGGGGGGGGGGGGGGGGGGGGGGGGGGGGGGGGGGGGGGGGGGGGGGGGGGGGGGGGGGGGGGGGGGGGGGGGGGGGGGGGGGGGGGGGGGGGGGGGGGGGFGGGGGGGGGGGGGGGGGGGGGGGGGGGGGGGGGFGGGGGGGGGGGGGGGGGGGGGGGGGGGGGGGGGGGGGGGGGGGGGGGGGGGGGGGGGGGGGGGGGGEDGGGGGGGGGGGGGGGGGGGG7
@M03364:276:000000000-BLYN8:1:1101:10166:10421 1:N:0:1
ACTCCTACGGGAGGCAGCAGTGGGGAATATTGGACAATGGGCGAAAGCCTGATCCAGCCATGCCGCGTGTGTGAAGAAGGCCTTTTGGTTGTAAAGCACTTTAAGCGAGGAGGAGGCTACCGAGATTAATACTCTTGGATAGTGGACGTTACTCGCAGAATAAGCACCGGCTAACTCTGTGCCAGCAGCCGCGGTAATACAGAGGGTGCGAGCGTTAATCGGATTTACTGGGCGTAAAGCGTGC
+
GGGGGGGGGGGGGGGGGGGGGGGGGGGGGGGGGGGGGGGGGGGGGGGGGGGGGGGGGGGGGGGGGGGFGGGGGGGGGGGGGGGGGGGGGGGGGGGGGGGGGGGGGGGGGGGGGGGGGGGGGGGGGGGGGGGGGGGGGGGGGGGGGGGGGGGGGGGGGGGGGGGGGGGGDGGGGGGGGGGGGGGGGGGGGGGGGGGGGGGGGGGGGGGGCEGGGGGGGGGGGGGGGGGGFGGGDGGGG5DFGGG3
@M03364:276:000000000-BLYN8:1:1101:14685:10423 1:N:0:1
ACTCCTACGGGAGGCAGCAGTGGGGAATCTTGGACAATGGGCGCAAGCCTGATCCAGCAATGCCGCGTGCGTGAAGAAGGCCTTCGGGTTGTAAAGCGCTTTTGTCAGGGAGCAAATCCTTGTGGCTAATACCCACCGGGGATGAGAGTACCTGAAGAATAAGGACCGGCTAACTACGTGCCAGCAGCCGCGGTAATACGTAGGGTCCAAGCGTTAATCGGAATTACTGGGCGTAAAGCGTGCG
+
GGGGGGGGGGGCGGGGGGGGGGGGGGGGGGGGGGGGGGGGGGGGGGGGGGGGDGGGGGGGGGGGGGGGGGGGGGGGGGGGGGGGGGGGGGGGGGGGGGGGGGGGGGGGGGGGGGGGGGGGGGGGGGGGGGGGGGGGGGGGEDGGGGGGGGGGGGGGGGGFAFEGGGGGGGFGGGGGGGCGGGGGGGGGGGGGGGCCGGGGGGGGGGGGGGGGGGGGGGGGGGGFFGFFCEFGGGGGGGGGCDGC
@M03364:276:000000000-BLYN8:1:1101:5120:10427 1:N:0:1
ACTCCTACGGGAGGCAGCAGTGAGGAATATTGGTCAATGGAGGCAACTCTGAACCAGCCATGCCGCGTGCAGGATGACGGTCCTATGGATTGTAAACTGCTTTTGTACGGGAAGAAAAAAAGTTACGTGTAATTTATTGACGGTACCGTAAGAATAAGGATCGGCTAACTCCGTGCCAGCAGCCGCGGTAATACGGAGGGTGCAAGCGTTAATCGGAATTACTGGGCGTAAAGCGCACGCAGGC
+
GGGGGGGGGGGGGGGGGGGGGGFGGGGGGGGGGGGGGGGGGGGEGGGGGGGGGGGGGGGGGGGGGGGGGEGGGGGGFDGGGGGGGGGGGGGGGG<EDGGGGGFGGGGGGGGGGGFGGGGGGGGGGGGDFBFFFGFFGGDGGGGGGGGGGGCFGGGGFGGFFFGGGGGGGGGGGFGGGFFGGGGGGGGGG>CFCFFGGEGGGGGGGGGGGG8CFG=EDEGGGGFFFF5CEG8EFFEGGDCDGGD5
@M03364:276:000000000-BLYN8:1:1101:28141:10448 1:N:0:1
ACTCCTACGGGAGGCAGCAGTGGGGAATATTGGACAATGGGCGAAAGCCTGATCCAGCCATGCCGCGTGTATGAAGAAGGCCTTTTGGTTGTAAAGCACTTTAAGCGAGGAGGAGGCGACCGAGATTAATACTCTTGGATAGTGGACGTTACTCTCAGAATAAGCACCGGCTAACTCTGTGCCAGCAGTCGCGGTAATACAGAGGGTGCGAGCGTTAATCGGATTTACTGGGCGTAACGCGTGC
+
EFFEEGGGGGGEGGGGGGGGGGGGGEFFGGGG@CFFGGGGF@FGDDE8FEGG6CFFG8<FFGGGGGGGGG,<FGFFEGGGGCFGFFGGGGGEDAFF,E<E<FCCG9B:EED7@FEFD7=:++FF+=,C9FC,3D9=F,>3@>F<F<,:CFC:,,,3>,:@FFF:F,3DF7C<*DGGGCGG9E<B<C682<**:E*:B9F9;C2:*8BEC=*=*:/*A5<EF**1;++<?C?FFGGEC*5<)9>*
@M03364:276:000000000-BLYN8:1:1101:17914:10449 1:N:0:1
ACTCCTACGGGAGGCAGCAGTGGGGAATATTGCACAATGGGCGCAAGCCTGATGCAGCCATGCCGCGTGTATGAAGAAGGCCTTCGGGTTGTAAAGTACTTTCAGCGAGGAGGAAGGTGTTGTGGTTAATAACCGCAGCAATTGACGTTACTCGCAGAAGAAGCACCGGCTAACTCCGTGCCAGCAGCCGCGGTAATACGGAGGGTGCAAGCGTTAATCGGAATTACTGGGCGTAAAGCGCACG
+
GGGGGGGGGGGGGGGGGGGGGGGGGGGGGGGGGGGGGGGGGGGGGGGGGGGGGGGGGGGGGFGCGGGGGGGGGGGGGGGGCGGFGGGGGGGGGGGGGGCGGGGGGGGGGDEGGGGGGGGFGGGGGFFGFGFGGEGGGGGGGFFGGGGGGG>FFGGGGGGGFGFGGGFFGGGDCGGG7CGGGGGC82CGGEEG>EGGGGFGDCEGGGGGGGGGGGCC*<7=EGG=FGGGGDGGGDGGGG7CDGG7
@M03364:276:000000000-BLYN8:1:1101:13236:10457 1:N:0:1
ACTCCTACGGGAGGCAGCAGTGGGGAATCTTGGACAATGGGCGCAAGCCTGATCCAGCAATGCCGCGTGCGTGAAGAAGGCCTTCGGGTTGTAAAGCGCTTTTGTCAGGGAGCAAATCCTTGTGGCTAATACCCACCGGGGATGAGAGTACCTGAAGAATAAGGACCGGCTAACTACGTGCCAGCAGCCGCGGTAATACGTAGGGTCCAAGCGTTAATCGGAATTACTGGGCGTAAAGCGTGCG
+
GGGGGGGGGGGGGGGGGGGGGGGGGGGGGGGGGGGGGGGGGGGGGGGGGGGGGGGGGGGGGGGGGGGGGGGGGGGGGGGGGGGGGGGGGGGGGGGGGGGEGGGGGGGGGGGGDGGGGGGGGGGGGGGGGGGGGGGGGGGGGGGGGGGGGGGGGGGGGGGGFFGGGGGGGGBCFGGGGGGGGGGGGGGGGGGGGEGGFFFFFFGGGGGGFGGGGGGGGGFGGEEGGGGGGFGGGDC5FFGGDGC7
@M03364:276:000000000-BLYN8:1:1101:13634:10459 1:N:0:1
ACTCCTACGGGAGGCAGCAGTGGGGAATCTTGGACAATGGGCGCAAGCCTGATCCAGCAATGCCGCGTGCGTGAAGAAGGCCTTCGGGTTGTAAAGCGCTTTTGTCAGGGAGCAAATCCTTGTGGCTAATACCCACCGGGGATGAGAGTACCTGAAGAATAAGGACCGGCTAACTACGTGCCAGCAGCCGCGGTAATACGTAGGGTCCAAGCGTTAATCGGAATTACTGGGCGTAAAGCGTGCG
+
GGGGGGGGGGGGGGGGGGGGGGGGGGGGGGGGGGGGGGGGGGGGGGGGGGGGGGGGGGGGDFGGGGGGGGGGGGGGGGGGGGCGGGGGGGGGGGGGGGGGGGGGFGGGGGGGGGGGGGGGGGGGGGGGGFDFGFGGGGGGGEGFGGGGGGGFCCFFGGGGGGGGFGGE*CBCFGGGFGFGGCFGGGGGGGGGG:EGGGGGFGGGGD6EFFFFDEGGFFFFGGGGGGGGGFGFCDEECFGGGGDG
@M03364:276:000000000-BLYN8:1:1101:18700:10463 1:N:0:1
ACTCCTACGGGAGGCAGCAGTAGGGAATCTTCGGCAATGGACGAAAGTCTGACCGAGCAACGCCGCGTGAGTGAAGAAGGTTTTCGGATCGTAAAACTCTGTTGTTAGAGAAGAACAAGGACGTTAGTAACTGAACGTCCCCTGACGGTATCTAACCAGAAAGCCACGGCTAACTACGTGCCAGCAGCCGCGGTAATACGTAGGTGGCAAGCGTTGTCCGGATTTATTGGGCGTAAAGCGAGCG
+
GGGGGGGGGGGGGGGGGGGGGGGGGGGGGGGGGGGGGGGGGGGGGGGGGGGGGGGGGGGGGGGGGGGGGGGGGGGGGGGGGGGGGGGGGGGGGGGGGGGGGGGGGGGGGGGGGGGGGGGGGGGGGGGGGGGGGGGGGGGCGGGGGGGGGGGGGGGGGGGGGGGGGGGGGGGGGGGGGGGGGGGGGGFGGGGGGGGDGGGGGGGGGGGGGGGGGEGCGGGGGGC7CFGGGGGGGGGGGGGGG<G5
@M03364:276:000000000-BLYN8:1:1101:8988:10468 1:N:0:1
ACTCCTACGGGAGGCAGCAGTAGGGAATCTTCGGCAATGGACGAAAGTCTGACCGAGCAACGCCGCGTGAGTGAAGAAGGTTTTCGGATCGTAAAACTCTGTTGTTAGAGAAGAACAAGGACGTTAGTAACTGAACGTCCCCTGACGGTATCTAACCAGAAAGCCACGGCTAACTACGTGCCAGCAGCCGCGGTAATACGTAGGTGGCAAGCGTTGTCCGGATTTATTGGGCGTAAAGCGAGCG
+
GGGGGGGGGGGGGGGGGGGGGGGGGGGGGGGGGGGGGGGGGGGGGCFGGGGGGGGGGGGGGGGGGGGGGGGGGGGGGGGGGGGGGGGGGGGGGGGGGGGGGGGGGGGGGGGGGGGGGGGAFGGEGGGGGGGGFGGGGGGGGGGGGGGGGGGGGGGGFFGGGGGGGGGGGGGGGGGGGGGGGGFGGGGGGGGGDEGGGGGFE?>GGGGGGGGGGGGD5<FGGG=EGGGFGGEGGGGGGGFGGGD<
@M03364:276:000000000-BLYN8:1:1101:19931:10519 1:N:0:1
ACTCCTACGGGAGGCAGCAGTAGGGAATCTTCGGCAATGGACGAAAGTCTGACCGAGCAACGCCGCGTGAGTGAAGAAGGTTTTCGGATCGTAAAACTCTGTTGTTAGAGAAGAACAAGGACGTTAGTAACTGAACGTCCCCTGACGGTATCTAACCAGAAAGCCACGGCTAACTACGTGCCAGCAGCCGCGGTAATACGTAGGTGGCAAGCGTTGTCCGGATTTATTGGGCGTAAAGCGAGCG
+
GGGGGGGGGGGGGGGGGGGGGGGGGGGGGGGGGGGGGGGGGGGGGGGGGGGGGGGGGGGGGGGGGGGGGGGGGGGGGGGGGGGGGGGGGGGGGGGGGCGGGGGGGGGGGGGGGGGGGGGGGGG@FGGGGGGGGGGGGGGGEGGGGGGGGGGGGGGGGGGGGGGGGGGGGGEGGGGGGGGGGGGFFFGGGGGGGGGGGG9FFF8CFEFF8FFGEEEGGGGGGGGE67CGGGGGDGGGGCGDDDG5
@M03364:276:000000000-BLYN8:1:1101:29006:10552 1:N:0:1
ACTCCTACGGGAGGCAGCAGTGGGGAATATTGGACAATGGGCGCAAGCCTGATCCAGCCATGCCGCGTGAGTGATGAAGGCCCTAGGGTTGTAAAGCTCTTTCAACGGTGAAGATAATGACGGTAACCGTAGAAGAAGCCCCGGCTAACTTCGTGCCAGCAGCCGCGGTAATACGTAGGGTCCAAGCGTTAATCGGAATTACTGGGCGTAAAGCGTGCGCAGGTGGTTTGTTAAGCACGATGTG
+
GGGGGGGFFGGCGGGGDGGGGGGGGGGGGCFFGGCFGGGGGGGGGGGGGGGGGDFGGGGFA8FFGEEGFGGCFGFGCFGGGGEGGFFDCEFGGGGGGGGFGGGGGGGEGGDAFG,E9FFAFFGGDFGGGGGG@GGGGGGG7FEGGGCFFF,,>DFGGC7BDFGGGGGGF>FFFGFGGGDEFGFCGG>CBEDFGF88EGCE?ECFCFGGEGGGGGGGGDEE5?:=CGEGDEGGGFFGGGGGGGF>
@M03364:276:000000000-BLYN8:1:1101:12102:10557 1:N:0:1
ACTCCTACGGGAGGCAGCAGTGGGGAATTTTGGACAATGGGCGAAAGCCTGATCCAGCAATGCCGCGTGCAGGATGAAGGCCCTCGGGTTGTAAACTGCTTTTGTACGGAACGAAAAGCTCTGGGCTAATATCCCGGAGTCATGACGGTACCGTAAGAATAAGCACCGGCTAACTCCGTGCCAGCAGCCGCGGTAATACGGAGGGTGCAAGCGTTAATCGGAATTACTGGGCGTAAAGCGCACG
+
GGGGGGGGGGGCFGGGGGGGGGGGGEGGFGGFG@FFGG9FGGGGEGGCGGGGEDFGGGGGGGGGGGGGGGGGGGGGGGGGG@CGGGGGGEGGGGGGGGFGFGDFDFGGGGCFGFGGGCFFCFDGFF<FFDFDFGGECGCFGGFG<FEGGGGGG@@EGGFCGGCFEFFFDEGFGGG?FGGGGGGGGGGFGGGEGGGGGGGGE5BEEGGCGGFGGGGC:FFG=ECFGFEGGGFFCCCE<>><C<D)
@M03364:276:000000000-BLYN8:1:1101:2375:10561 1:N:0:1
ACTCATACGGGAGGCAGCAGTAGGGAATCTTCGGCAATGGACGAAAGTCTGACCGAGCAACGCCGCGTGAGTGAAGAAGGTTTTCGGATCGTAAAACTCTGTTGTCAGAGAAGAACAAGGGTGAGAGTGGAAAGTTCACCCCTTGACGGTATCTGACCAGAAAGCCACGGCTAACTACGTGCCAGCAGCCGCGGTAATACGTAGGTGGCAAGCGTTGTCCGGATTTATTGGGCGTAAAGCGAGC
+
GGGG,EFGGGGGGGGGGGGGGGGGGGGGGGGGGGGGGGGGGGGGGGGGGGGGGGGGGGGGGGGGGGGGGGGGGGGGGGGGFGFGGGGGCFGGGGGFGGGGGGGGGGGGGGGGGGFGGGGGGFGGGGGGGGGGGGGGGGFDGGGGGGGGGGGGGGGGGGGGGGGGGGGGGGGGGGGGGGGGGGGGGGGGGGGGGGGGGGGGGGGGGGGGFGGGGGE=5EEGGGCECFGGGGGGGGGGGGGGGGG5
@M03364:276:000000000-BLYN8:1:1101:23865:10586 1:N:0:1
ACTCCTACGGGAGGCAGCAGTGGGGAATATTGCACAATGGGCGCAAGCCTGATGCAGCCATGCCGCGTGTGTGAAGAAGGCCTTCGGGTTGTAAAGCACTTTCAGCGAGGAGGAAGGTGGTGAACTTAATACGTTCATCAATTGACGTTACTCGCAGAAGAAGCACCGGCTAACTCCGTGCCAGCAGCCGCGGTAATACGGAGGGTGCAAGCGTTAATCGGAATTACTGGGCGGAAAGCGCACG
+
GGGGGGGGGGGGDGG>FCEGG@FGGGGGGGFGGGFGGF,EF@CFGGGGGGGGG<FGFGGGGG?FECC@>FCFFFGGDGDFGFGDFFFDGGGGFGGGFGGGDFEDGFGDGGGGEC=8FEFGCGFAD9DFGGGDDFFBFADGFCFGDGFFDGGFGGGGGCCGGGG@FGGGGEGEC:D,:BGFDFGFGGFGGGGGEGCE?9CC*8=EC8CGC?95/;;?FGGGGGD5C7CFGFFGD3::DCFGDGC<
@M03364:276:000000000-BLYN8:1:1101:20344:10611 1:N:0:1
ACTCCTACGGGAGGCAGCAGTAAGGAATATTGGTCAATGGAGGGAACTCTGAACCAGCCATGCCGCGTGCAGGATGACTGCCCTATGGGTTGTAAACTGCTTTTGTCAGGGAATAAACCTTTCTACGTGTAGGAAGCTGAATGTACCTGAAGAATAAGGATCGGCTAACTCCGTGCCAGCAGCCGCGGTAATACGGAGGATCCGAGCGTTATCCGGATTTATTGGGTTTAAAGGGTGCGTAGGC
+
GGGGGGGGGGGGGGGGGGGGGGGGGGGGGGGGGGGGGGGGGGGGGGGGGGGGGGGGGGGGGGGGGGGGGGGGGGGGGGGGGGGGGGGGGGGFGGGGGGGGGGGGGGGGGGGGGGGGGGGGGGFGGGGGGGGGGGGGGGF@FGGGGGFGGGGGGGGGGGGGGCEDGGGGGGGGGGGGGGGGGGGGGGGGGGGGGGGGGGGGGGGGDGGGEDEGFGGGGGGGGGGGGGG5AGGGGFGGGGGGGGG*
@M03364:276:000000000-BLYN8:1:1101:16994:10614 1:N:0:1
ACTCCTACGGGAGGCAGCAGTGGGGAATCTTGGACAATGGGCGCAAGCCTGATCCAGCAATGCCGCGTGCGTGAAGAAGGCCTTCGGGTTGTAAAGCGCTTTTGTCAGGGAGCAAATCCTTGTGGCTAATACCCACCGGGGATGAGAGTACCTGAAGAATAAGGACCGGCTAACTACGTGCCAGCAGCCGCGGTAATACGTAGGGTCCAAGCGTTAATCGGAATTACTGGGCGTAAAGCGTGCG
+
GGGGGGGGGGGGGGGGGGGGGGGGGGGGGGGGGFGGGGGFGGGGGGGGGGGGGGGGGGGGGGGGGGGGGGGGGGGGGGGGGGGGGGGGGGGGGGGGGGGGGGGGGGGGFGFGGGGGFGGGFGF<BDFGGGGGGCGGGGGGGGDFGGFGGGGGGGGGFGGGGGGFEFGFFFCFGGGFGGGGGGGGGGGFFEEEC:CB?GGGCFGEG8*BFGGGGCEDFGGFGEEGFFFGGDFDGGGGGCCDC37<
@M03364:276:000000000-BLYN8:1:1101:5451:10620 1:N:0:1
ACTCCTACGGGAGGCAGCAGTAGGGAATCTTCGGCAATGGACGAAAGTCTGACCGAGCAACGCCGCGTGAGTGAAGAAGGTTTTCGGATCGTAAAACTCTGTTGTTAGAGAAGAACATGGGTGAGAGTAACTGTTCACCCCTTGACGGTATCTAACCAGAAAGCCACGGCTAACTACGTGCCAGCAGCCGCGGTAATACGTAGGTGGCAAGCGTTGTCCGGATTTATTGGGCGTAAAGCGAGCG
+
GEGGGGGFEGDFGGGEF;FGDECF;FFEGFDCFGGEFFEGCFCFCFF6,,C<CFG+@::<@F:CCGEFE@FCF<CEF8FCB9EFFFGC7FCA8A<FG<BFE@5EEGEF<FAFFGGFGGGC?FF78,BACBGGGGF<@FFFG7DF<,=F>@>3CFAFG9>@AFFF,DCEGEGEFGCFGGF@7>DFG7EFGGEGGGGCBECFFFFEGFE630*;A:CCCF+/CC8C+090A<F=)>CC<FCC57<D
@M03364:276:000000000-BLYN8:1:1101:8261:10623 1:N:0:1
ACTCCTACGGGAGGCAGCAGTGAGGAATATAGGTCAATGGGCGCAAGCCTGAACCAGCCATGCCGCGTGCAGGATGACGCATCTATGGTGTGTAAACTGCTTTTGTACAGGAAGAAACAGTTCTTTGCGAAGAACCTTGACGGTACTGTAAGAATAAGGATCGGCTAACTCCGTGCCAGCAGCCGCGGTAATACGGAGGATCCAAGCGTTATCCGGACTCATTGGGTTTAAAGGGTTCGTAGGG
+
GGGGGGGGGGGGGGGGGGGGGGFFGGGGGGFGGFGGGGGGGGGGGGGGGGGGGGGGGGGGGGGGGGGGGDGGGGGGGGGG@FFGCFGGGGGGGGGGGGGGGGGGGGGF<FCGF8FFFEEGFGCGFGGGGGGGGGGDGGGDGGG@FGGFGGGGGGCGGFEGECFGGFGGGEFEEFFEGDFFCEFBEGECG>8C,,=EGGGE6EGGFGGGGGGF@GGG=*=?FF7EGG=C=FGCC7EFG4DCDGC*
@M03364:276:000000000-BLYN8:1:1101:5517:10636 1:N:0:1
ACTCCTACGGGAGGCAGCAGTAGGGAATCTTCGGCAATGGACGAAAGTCTGACCGAGCAACGCCGCGTGAGTGAAGAAGGTTTTCGGATCGTAAAACTCTGTTGTTAGAGAAGAACAAGGATGAGAGTAACTGTTCATCCCTTGACGGTATCTAACCAGAAAGCCACGGCTAACTACGTGCCAGCAGCCGCGGTAATACGTAGGTGGCAAGCGTTGTCCGGATTTATTGGGCGTAAAGCGAGCG
+
GGGGGGGGGGGGGGGGGGGGGGGGGGGGGGGGGGGGGGGGGGGGGGGGGGGGGGGGGGGGGGGGGGGGGGGGGGGGGGGGGGGGGGGGGGGGGGGGGGGGGGGGGGGGGGGGGGGGGGGGGGGGGGGGGGGGGGGGGGGGGGGGGGGGGGGGGGGGFCGGGGGGGFGGGGGGGGGFGGGGGGGGGGFGGGGEGGGGGGGGGGGGGGGGGGGGEGGGGGGGGGGGGGGGGGGGGGGGGGGGGDG7
@M03364:276:000000000-BLYN8:1:1101:2703:10645 1:N:0:1
ACTCCTACGGGAGGCAGCAGTAGGGAATCTTCGGCAATGGACGAAAGTCTGACCGAGCAACGCCGCGTGAGTGAAGAAGGTTTTCGGATCGTAAAACTCTGTTGTCAGAGAAGAACAAGGGTGAGAGTGGAAAGTTCACCCCTTGACGGTATCTAACCAGAAAGCCACGGCTAACTACGTGCCAGCAGCCGCGGTAATACGTAGGTGGCAAGCGTTGTCCGGATTTATTGGGCGTAAAGCGAGC
+
GGGGGGGGGGGGGGGGGGGGGGGGGGGGGGGGGGGGGGGGGGGGGGGGGGGGGGGGGG7FFGGGGGGGGGGGGFGGGGGGGGGGFGGGEGGGGGGGGGGFGGGGGFFGGFFGGGGGGGGGGDFGGC8BE?FGGGGGGGGGGDGFGGDFGGGCCGGGGGGFFFGGGGGGDEGGGGGGGFG@7EFGGGGGGGGGGGEGGGGFGFGB*CFGGGFFGGGD=EFCGGD:EGGF?EFCDGGGGGGCDCD3
@M03364:276:000000000-BLYN8:1:1101:21490:10652 1:N:0:1
ACTCCTACGGGAGGCAGCAGTAGGGAATCTTCGGCAATGGACGAAAGTCTGACCGAGCAACGCCGCGTGAGTGAAGAAGGTTTTCGGATCGTAAAACTCTGTTGGTAGAGAAGAACGTTGGTGAGAGTGGAAAGCTCATCAAGTGACGGTAACTACCCAGAAAGGGACGGCTAACTACGTGCCAGCAGCCGCGGTAATACGTAGGTCCCGAGCGTAGTCCGGATTGATTGGGCGTAAAGCGAGC
+
GGGGGGGGGGGGGGGGGGGGGGGGGGGGGGGFD@FGGGGGC@FGGGDCFGGGCDGGGGCEGGGGGGGFGGGCFGGGGGGGFGFGGGGGC+FGGGGGG@FGFGFAFGEF,B<FGFGECFCFG+DFFGGGGDGFG?D<<FFGCGE<@FCCG:@FFFGGGGG7<FFGGFGCCEE::FFFFEGGFG7EGGG8EGGCGGCC>CEGGC9FEC<BFGGGGGG**1CCEE21A*<?E7CCFGEC<30735C)
@M03364:276:000000000-BLYN8:1:1101:12166:10654 1:N:0:1
ACTCCTACGGGAGGCAGCAGTGGGGAATCTTGGACAATGGGCGCAAGCCTGATCCAGCAATGCCGCGTGCGTGAAGAAGGCCTTCGGGTTGTAAAGCGCTTTTGTCAGGGAGCAAATCCTTGTGGCTAATACCCACCGGGGATGAGAGTACCTGAAGAATAAGGACCGGCTAACTACGTGCCAGCAGCCGCGGTAATACGTAGGGTCCAAGCGTTAATCGGAATTACTGGGCGTAAAGCGTGCG
+
GGGGGGGGGGGGGGGGGGGGGGGGGGGGGGGGGGGGGGGGGGGGFGGGGGGGGGGGGGGGGG?FFGGGGCFGGGGGGGGGCGGGGGGGGGGGGGGGGGDGGGGGGGGGGGGGGFGGFGGGGFGGGFGGGGGG,BF7CFGGG7FFGGDGGGFFCFECC;FGGGGCFF:FFECFGGG@FECFGGGGGGGGFGEGGEGGFFGGFGDEEGF>FCFGGGGGGGGC=C8FGFFGGGE><>EGGGGGGGGD
@M03364:276:000000000-BLYN8:1:1101:9145:10663 1:N:0:1
ACTCCTACGGGAGGCAGCAGTGGGGAATATTGCACAATGGGCGAAAGCCTGATGCAGCAACGCCGCGTGAGGGATGACGGCCTTCGGGTTGTAAACCTCTTTTAGCAGGGAAGAAGCGAGAGTGACGGTACCTGCAGAAAAAGCGCCGGCTAACTACGTGCCAGCAGCCGCGGTAATACGTAGGGCGCAAGCGTTATCCGGAATTATTGGGCGTAAAGAGCTCGTAGGCGGTTTGTCACGTCTG
+
GGGGGGGGGGGGGGGGGGGGGGGGGGGGGGGGGGGGGFFGFGGGGGGGGGGGGGGFGGGGGGDGGGGGGGGGGGGGGGGGGGGGGGGGGGGGGGGFGGGGGGGGGGGGGGGGGGGGGGGGGGGGGGGGGGGGGGGGFGFGGGGGGGGGGDGGGGGGGEBFGFFGGGGGGGGGGGGGFGC72BFGGGGCC>>FEG5CGGEEC58@EFGFDF55EC5EGGGGF7?EGGE5<:C*95==CCFDFGC5
@M03364:276:000000000-BLYN8:1:1101:22248:10666 1:N:0:1
ACTCCTACGGGAGGCAGCAGTAGGGAATCTTCGGCAATGGACGAAAGTCTGACCGAGCAACGCCGCGTGAGTGAAGAAGGTTTTCGGATCGTAAAACTCTGTTGTTAGAGAAGAACAAGGACGTTAGTAACTGAACGTCCCCTGACGGTATCTAACCAGAAAGCCACGGCTAACTACGTGCCAGCAGCCGCGGTAATACGTAGGTGGCAAGCGTTGTCCGGATTTATTGGGCGTAAAGCGAGCG
+
GGGGGGGGGGGGGGGGGGGGGGGGGGGGGGGGGGGGGGGGGGGGGGGGGGGGGGGGGGGGGGGGGGGGGGGGGGGGGGGGGGGGGGGGGGGGGGGGGGGGGGGGGGGGGGGGGGGGGGGGGGGFDGGGGGGGGGGGGGGGGGGGGGGGGGGGGGGGGGGGGGGGGGGGGGGGGGGGGGGGGGGGGGGGGGGGGGGGGGGGGGGGGGGGGGGGGGGGGGGGGGCGGFFFGGGGGGGGGFGGGGG<
@M03364:276:000000000-BLYN8:1:1101:17424:10676 1:N:0:1
ACTCCTACGGGAGGCAGCAGTAGGGAATCTTCGGCAATGGACGAAAGTCTGACCGAGCAACGCCGCGTGAGTGAAGAAGGTTTTCGGATCGTAAAACTCTGTTGTTAGAGAAGAACAAGGATGAGAGTAACTGTTCATCCCTTGACGGTATCTAACCAGAAAGCCACGGCTAACTACGTGCCAGCAGCCGCGGTAATACGTAGGTGGCAAGCGTTGTCCGGATTTATTGGGCGTAAAGCGAGCG
+
GGGGGGGGGGGGGGGGGGGGGGGGGGGGGGGGGGGGGGGGGGGGGGGGGGGGGGGGGGGGGGGGGGGGGGGGGGGGGGGGGGGGGGGGGGGGGGGGGGGGGGGGGGGGGGGGGGGGGGGGGGGFFGGGGGGGGGGGGGGGGGGGGGGGGGGFFGGGGGGGGGGGGGGGGGGGGGGFGGGGGGGGGGGGGGGGGGGGGGGGGGGGCGGGGGGGGGGGGGGGGGDEFCGGGGCGGGGDFFFGGGGD
@M03364:276:000000000-BLYN8:1:1101:25322:10684 1:N:0:1
ACTCCTACGGGAGGCAGCAGTGGGGAATATTGCACAATGGGCGCAAGCCTGATGCAGCCATGCCGCGTGTGTGAAGAAGGCCTTCGGGTTGTAAAGCACTTTCAGCGAGGAGGAAGGTGGTGAGCTTAATACGCTCATCAATTGACGTTACTCGCAGAAGAAGCACCGGCTAACTCCGTGCCAGCAGCCGCGGTAATACGGAGGGTGCGAGCGTTAATCGGAATTACTGGGCGTAAAGCGCACG
+
GGGGGGGFGGGGGGGGGGGGGGGGGGGGGGGGGGGGGGGGGFGGGGGGGGFEGGGGGGGGGGGGGGGGGGGGGGGGGGGGFFGGDGGGGDGGGGGGGGGGGGFGGGGGGGGGGGGGGFGGGFGFGGGGFGFBFGGGCGG9FGGGGGGGGGGGGGGC:ECFGGFFGGGGGGGGGGGG7EFGCGGGGF,CFGGGGGGGGGGGG5EEDEEDEGGGGGE5EFGGGGGEGGGFGGGGGDEEGGDD:CD)
@M03364:276:000000000-BLYN8:1:1101:5026:10691 1:N:0:1
ACTCCTACGGGAGGCAGCAGTGGGGAATATTGCACAATGGGCGCAAGCCTGATGCAGCCATGCCGCGTGTATGAAGAAGGCCTTCGGGTTGTAAAGTACTTTCAGCGGGGAGGAAGGTGATAAAGCGAATACCTTTATCAATTGACGTTACCCGCAGAAGAAGCACCGGCTAACTCCGTGCCAGCAGCCGCGGTAATACGGAGGGTGCAAGCGTTAATCGGAATTACTGGGCGTAAAGCGCACG
+
GGGGGGGGGGGGGDEGGGGGGGGGGGEGGGGGGGGGDGG,CEGGGGGGGGGGGGGGGGGGGGGGGGGGGGGGGGGGGGFGFFCFFGGGGG@GGGGGGGGGGGGGGGGDGGGGGDBFGGGGFFGGFGDEGGGGGGGGGGGGGGGGGGGGGGGGGGGGCEGGGGFGGGGGGGGGGGGGFGFFGGGGGGGGFGGGGGGEDGFFGGGGGGGGGGGGGGDC5CFGECCCGGGGGFGGGGGGGGGGDCD/
@M03364:276:000000000-BLYN8:1:1101:7473:10695 1:N:0:1
ACTCCTACGGGAGGCAGCAGTAGGGAATCTTCGGCAATGGACGAAAGTCTGACCGAGCAACGCCGCGTGAGTGAAGAAGGTTTTCGGATCGTAAAACTCTGTTGTTAGAGAAGAACAAGGACGTTAGTAACTGAACGTCCCCTGACGGTATCTAACCAGAAAGCCACGGCTAACTACGTGCCAGCAGCCGCGGTAATACGTAGGTGGCAAGCGTTGTCCGGATTTATTGGGCGTAAAGCGAGCG
+
GGGGGGGGGGGGGGGGGGGGGGGGGGGGGGGGGGGGGGGGGGGGGGGGGGGGGGGGGGGGGGGGGGGGGGGGGGGGGGGGGGGGGGGGGGGGGGGGGGGGGGGGGGGGGGGGGGGGGGGGGGGGGGGGGGGGGGGGGGGGGGGGGGGGGGGGGGGGGGGGGGGGFFGGGGGGGGGGGGGGGGGGGGGGGGGGGGGGGGGGFGGGGGGFEGGGGGGGGGGGGEGG9CGF7CFFDDDGGGGGGGGC
@M03364:276:000000000-BLYN8:1:1101:23795:10698 1:N:0:1
ACTCCTACGGGAGGCAGCAGTGGGGAATCTTGGACAATGGGCGCAAGCCTGATCCAGCAATGCCGCGTGCGTGAAGAAGGCCTTCGGGTTGTAAAGCGCTTTTGTCAGGGAGCAAATCCTTGTGGCTAATACCCACCGGGGAAGGCAGTACCTGAAGAATAAGGACCGGCGAACTACGTGCCAGCAGCCGCGGGAATACATAGGGTGCAAGCGTTAATCGGAATTACTGGGCGTAAAGCGCACG
+
GGGG8FFFEDG@C:F7;BE8FCFC@CC<FFFD9CCFFGGCFG@FGG:FFGGG9@CEFFGFGFC8+@7F@,+88,CF?8E<F8EFFGC=,+@FGG9BFE7F7F<E,B9<==BC+:B,,,,<C,C5+3,C<,:,5AFG+>CGG@3C+,3<@A@C9,,,@,,7;,@,>7C**>**=F82C*4,**?+*<*=2=81**:189++++3<60**30:*;AC5CEF57:EC++0<+2;*)1::<77><DDC
@M03364:276:000000000-BLYN8:1:1101:21074:10702 1:N:0:1
ACTCCTACGGGAGGCAGCAGTGGGGAATATTGCACAATGGGCGCAAGCCTGATGCAGCCATGCCGCGTGTATGAAGAAGGCCTTCGGGTTGTAAAGTACTTTCAGCGGGGAGGAAGGGGTTGTGGTTAATAACCGCGGCCATTGACGTTACCCGCAGAAGAAGCACCGGCTAACTCCGTGCCAGCAGCCGCGGTAATACGGAGGGTGCAAGCGTTAATCGGAATTACTGGGCGTAAAGCGCACG
+
GGGGGGGGGGGGGGGGGGGGGGGGGGGGGGGFDGGGGGGGGGGGGGGGGGGGGGGGGEFFFGGGGGGGGGGGGGGGGGGGGGDGGGGGFGGGGGGGGGGGFGGGGGGGGGFFEGGGGGGFFGFFGDFGGGGGGGGGGGGGGGDF@FDGGGGEGGGGGGGGGGFFFCFGCFEGGGGGGGGCCEEDCFCFFE5EECC5<<9:C5>EGGG><CCCGGEEF?CEGGGGF?7CFGGGGDEEGFG:DGC)
@M03364:276:000000000-BLYN8:1:1101:20776:10733 1:N:0:1
ACTCCTACGGGAGGCAGCAGTGGGGAATATTGCACAATGGGCGCAAGCCTGATGCAGCCATGCCGCGTGTATGAAGAAGGCCTTCGGGTTGTAAAGTACTTTCAGCGAGGAGGAAGGCATTAAGGTTAATAACCTTGGTGATTGACGTTACTCGCAGAAGAAGCACCGGCTAACTCCGTGCCAGCAGCCGCGGTAATACGGAGGGTGCAAGCGTTAATCGGAATTACTGGGCGTAAAGCGCACG
+
GGGGGGGGGGGGGGGGGGGGGGGGGGGGGGGGGGFFGGGGGGGGGGGFGGGGGGGGGGGGGGGGGGGGGGGGGGGGGGGGGGGGGGGGGGGGGGGGGGGGGGGGGGGGGGGGGEFGGGGGGGGGGGGGGGGGGGGGGGGGGGGGGGGEGGGGGGGGGGGGGGGGGGGGGGGGGGGGGGGGGGGGGGCCGGGGEGGGGGGGDEGGGGGGGGFFGEECCGGGGGGGDFFGGCGGGGGGGGGGGGD7
@M03364:276:000000000-BLYN8:1:1101:15398:10733 1:N:0:1
ACTCCTACGGGAGGCAGCAGTGGGGAATATTGCACAATGGGCGCAAGCCTGATGCAGCCATGCCGCGTGTATGAAGAAGGCCTTCGGGTTGTAAAGTACTTTCAGCGAGGAGGAAGGCATTAAGGTTAATAACCTTGGTGATTGACGTTACTCGCAGAAGAAGCACCGGCTAACTCCGTGCCAGCAGCCGCGGTAATACGGAGGGTGCAAGCGTTAATCGGAATTACTGGGCGTAAAGCGAGCG
+
GGGGGGGGGGGGGGGGGGGGGGGGGGGGGGGGGGGGGGGGGGGGGGGGGGGGGGGGGGGGGGGGGGGGGEGGGGGGGGGGGGGGGGGGGGGGGGGGGEGGGGGGGGGGGGGGGGGGGGGGGGGGGGGGFGGGGGGGGGEFGGGGGGGGGGGGGGGGDDGFGGGGFGGGGGGGGGGGGGGFGGGGGGGGGGGGGGGGGGGGGGGGE:EEGGGC5CCGGFGGGGGGGGGGGGGGGCGGGGGGGGG5
@M03364:276:000000000-BLYN8:1:1101:12526:10737 1:N:0:1
ACTCCTACGGGAGGCAGCAGTAGGGAATCTTCGGCAATGGGGGCAACCCTGACCGAGCAACGCCGCGTGAGTGAAGAAGGTTTTCGGATCGTAAAACTCTGTTGTTAGAGAAGAACGTTAAGTAGAGTGGAAAATTACTTAAGTGACGGTATCTAACCAGAAAGGGACGGCTAACTACGTGCCAGCAGCCGCGGTAATACGTAGGTCCCAAGCGTTGTCCGGATTTATTGGGCGTAAAGCGAGC
+
GGGGGGGGGGGGGGGGGGGGGGGGGGGGGGGGGGGGGGGGGGGGGGGGGGGGGGGGGGGGGGGGGGGGGGGGGGGGGGGGGCGGGGGGEGFGGGGGGGGGGGGGGGFFGGGGGGGGGGGGFFGGGGGGGGGGFFGGGGGGGGGGGGGGGGGGGGGGGGGGGGGGGGGGGGGGGGGGGGGGGGGGFGGFGGEGGGGGGGGGGGGGGGGGGGGGGGGGGGGGGGEGGGGGGGGGDDEEGFGGGGG7
@M03364:276:000000000-BLYN8:1:1101:10564:10784 1:N:0:1
ACTCCTACGGGAGGCAGCAGTGGGGAATATTGCACAATGGGCGCAAGCCTGATGCAGCCATGCCGCGTGTATGAAGAAGGCCTTCGGGTTGTAAAGTACTTTCAGCGGGGAGGAAGGGGTTGCGGTTAATAACCGCGGCCATTGACGTTACCCGCAGAAGAAGCACCGGCTAACTCCGTGCCAGCAGCCGCGGTAATACGGAGGGTGCAAGCGTTAATCGGAATTACTGGGCGTAAAGCGCACG
+
GGGGGGGGGGGGGGGGGGGGGGFGGGGGGGGGGGGGGGGGGGGDGGGFGGGGGGGGGGAFFFGGGGGGGFGGGGGGGGGGGFGGGGGGGGEGGGGGGGGGGGGGGGGGGGGGGGGGEGEC>CFGGEGGGGGGGDEGGGGCCFCCFGGGGGGGGGGGECGGFFFGGGGGGGGGGF?FGGG@CEBFFGF6FGGGGG5;EFCGCE>5EEGGG9CFCECE=CECEECG++3C7+ACDD=GGGGGGGDC
@M03364:276:000000000-BLYN8:1:1101:25295:10788 1:N:0:1
ACTCCTACGGGAGGCAGCAGTAGGGAATCTTCGGCAATGGACGAAAGTCTGACCGAGCAACGCCGCGTGAGTGAAGAAGGTTTTCGGATCGTAAAACTCTGTTGTTAGAGAAGAACATGGGTGAGAGTAACTGTTCACCCCTTGACGGTATCTAACCAGAAAGCCACGGCTAACTACGTGCCAGCAGCCGCGGTAATACGTAGGTGGCAAGCGTTGTCCGGATTTATTGGGCGTAAAGCGAGCG
+
GGGGGGGGGGGGGGGGGGGGGGGGGGGGGGGGGDFGGGGGGGGGGGGGGGGGGGGGGGGGGGGGGGGFGEGGGGGGGGGGGGGGGGGGG7FGGGGFFGGGGGGGGFGGGGGGGGGGGGGGGFCFGGGGGGGGGGGDGGGGGGGGFDFGGGGGGGGGGGGGGFCGGGGGGGGGGGFGGGGGGGGGGGGDGGDGGGGEGGGGCFGGF?FGECFFCCEGGGG=GGEG++<EFCC5DDEGGDGGGGGG
@M03364:276:000000000-BLYN8:1:1101:11879:10791 1:N:0:1
ACTCCTACGGGAGGCAGCAGTGAGGAATATTGGTCAATGGAGGCAACTCTGAACCAGCCATGCCGCGTGCAGGATGACGGTCCTATGGATTGTAAACTGCTTTTGTACGGGAAGAAAAAAAGTTACGTGTAATTTATTGACGGTACCGTAAGAATAAGGATCGGCTAACTCCGTGCCAGCAGCCGCGGTAATACGGAGGATCCAAGCGTTATCCGGAATCATTGGGTTTAAAGGGTCCGTAGGC
+
GGGGGGGGGGGGGGGGGGGGGGGGGGGGGGGGGGGGDGGGGGCGGGGGGGGGGGGGGGGGGGGGEGGGGGGGGGGEFGGEFGGGGGGGGGGGGGGGGGGGGGGGDGGGGGEFGGGGGGGGGGGGGGGGGGGGGGGGGGGFFGGGGCFGGGGGGDGGGGGGGGGGGGGGFGGGGGGGGGDEGGGGGGCGGGGGGGGGGEGGGGGGGGGGGC=FG9EDGCEGG7CGGFGGCFGEGGGFFGGGGD3*
@M03364:276:000000000-BLYN8:1:1101:5751:10798 1:N:0:1
ACTCCTACGGGAGGCAGCAGTAGGGAATCTTCGGCAATGGACGAAAGTCTGACCGAGCAACGCCGCGTGAGTGAAGAAGGTTTTCGGATCGTAAAACTCTGTTGTTAGAGAAGAACAAGGACGTTAGTAACTGAACGTCCCCTGACGGTATCTAACCAGAAAGCCACGGCTAACTACGTGCCAGCAGCCGCGGTAATACGTAGGTGGCAAGCGTTAATCGGAATTACTGGGCGTAAAGCGTGCG
+
GGGGGGGGGGGGGGGGGGGGFAFGGGGGGGGGGGGGGGFGGGGGGGGGGGGGGFGGGGGGGGGGGGGGGEGGGGGGGGGGFGGGGGGGGCFGGFGGGGGGAF<FFGFG9EGGGGGFGGEFEFGGGCGGGGGDGGGGGGGEG?FGGGDGGGCFGGGGGGG<<AFGF>FEGGGGGGGGGGGGEFGGGGGGGGGGGGGGGGGGCGGGGCFCC@EGEEGEGFGGGGGGGFFGGGGGGGGGGCC59C3/
@M03364:276:000000000-BLYN8:1:1101:13768:10802 1:N:0:1
ACTCCTACGGGAGGCAGCAGTGAGGAATATTGGACAATGGGCGCAAGCCTGATCCAGCCATGCCGCGTGCAGGAAGACGCATCTATGGTGTGTAAACTGCTTTTGTACGGGAAGAAACACTCCTTCGTGAAGGAGCTTGACGGTACCGTAAGAATAAGGATCGGCTAACTCCGTGCCAGCAGCCGCGGTAATACGGAGGATCCAAGCGTTATCCGGAATCATTGGGTTTAAAGGGTCCGTAGGC
+
GGGGGGGGGGGGGGGGGGGGGGGGGGGGGGGGGGGGGGGGGGGGGGGGGGGGGGGGGGGGGGGGGGGGGGGGGGGGGGGGGGGGGGGGGGGGGGGGGGGGGGGGGGGGGGGGGGGGGGGGGGGGGGGGGGGGGGGGGGGGGGGGGGGGGGGGGGGGGGFGGGDGGGGGGGGGGGGGGGGGGGGGGGGGGGGGGGGGGGGGGGGGGGGGGGGGGGGGGGGGGGGGGGGGDGGGGGGGGGGGGGG*
@M03364:276:000000000-BLYN8:1:1101:3795:10807 1:N:0:1
ACTCCTACGGGAGGCAGCAGTGGGGAATATTGGACAATGGGCGAAAGCCTGATCCAGCCATGCCGCGTGTGTGAAGAAGGTCTTCGGATTGTAAAGCACTTTAAGTTGGGAGGAAGGGCATTAACCTAATACGTTAGTGCTTTGACGTTACCGACAGAATAAGCACCGGCTAACTCTGTGCCAGCAGCCGCGGTAATACAGAGGGTGCAAGCGTTAATCGGAATTACTGGGCGTAAAGCGCGCG
+
GGGGGGGGGGGGGGGGDGGGEGGFGGGGGGGGGGGGGGGGGGGGDGGGGGGGGGGGGG@FGGGGGGGGGGGGGGGGGGGGGCGGGGGGGGGGGGGGGFGGGGGGGGAEGDGGGGGE>FDGGGGGFGGGGGGGGG?FFGGGGGGGGGGFFFCEGGGGGFGCFGADFGGDEGCFGGGGCFGGGGFFGGDGGDGGGEC@9FGDECFGCGGGGGGGGCCC5AFFGEGFGECFFG5=<CE=<775995D
@M03364:276:000000000-BLYN8:1:1101:7139:10820 1:N:0:1
ACTCCTACGGGAGGCAGCAGTGGGGAATATTGCACAATGGGCGCAAGCCTGATGCAGCCATGCCGCGTGTATGAAGAAGGCCTTCGGGTTGTAAAGTACTTTCAGCGAGGAGGAAGGCATTAAGGTTAATAACCTTGGTGATTGACGTTACTCGCAGAAGAAGCACCGGCTAACTCCGTGCCAGCAGCCGCGGTAATACGGAGGGTGCAAGCGTTAATCGGAATTACTGGGCGTAAAGCGCACG
+
GGGGGGGGGGGGGGGGGGGGGGGGGGGGGGGGGGGGGGFGGGGGGGGGGGGGGGGGGGGGGGGGGGGGGGGGGGGGGGGGGGGGGGGGGGGGGGGGGGGGGGGGGGGGEGGGGGGGGGGGGGGGGGGGGGGGGGGGGGGGGGGGGGGGGGGGDGGGGGGGGGGGGGGGGGGGGFCGGGGGGGGGGGGGGGDEGEEEFGGGC>EGGGGGGGGGDEGGGGGGGGGGGGGGGGGFGGGGGFFGGGG3
@M03364:276:000000000-BLYN8:1:1101:24501:10821 1:N:0:1
ACTCCTACGGGAGGCAGCAGTGGGGAATATTGCACAATGGGCGCAAGCCTGATGCAGCCATGCCGCGTGTGTGAAGAAGGCCTTCGGGTTGTAAAGCACTTTCAGCGAGGAGGAAGGTGGTGAACTTAATACGTTCATCAATTGACGTTACTCGCAGAAGAAGCACCGGCTAACTCCGTGCCAGCAGCCGCGGTAATACGGAGGGTGCAGGCGTTAATCGGAATTACTGGGCGTAAAGCGCACG
+
FCFFGGGEECGGGEGG;FFF@EFGGEGFFGGGFFFCFEEGGGGGDEGCGGGGGDFFG?DCFF<FCGGGGFFGFCFCEDGGGGGGGGGG4CFGEEDFEGGBE?EEFFC+@4>BFFFFCAEGGGGG<9<?FDFGGGF,3C,C<FAAEDGGGC+<<FF7CEFFFFFDFE:F::CFGFEGBCGE*:,>8@=CFG:CEEGEC9<;;5EGG8CEG+38//?E59E5AE;AFCC9CEEFGGGGF7CCDD5)
@M03364:276:000000000-BLYN8:1:1101:15061:10868 1:N:0:1
ACTCCTACGGGAGGCAGCAGTAGGGAATCTTCCACAATGGACGCAAGTCTGATGGAGCAACGCCGCGTGAGTGAAGAAGGTTTTCGGATCGTAAAACTCTGTTGTTGGAGAAGAACGTATTTGATAGTAACTGATCAGGTAGTGACGGTATCCAACCAGAAAGCCACGGCTAACTACGTGCCAGCAGCCGCGGTAATACGTAGGTGGCAAGCGTTGTCCGGATTTATTGGGCGTAAAGCGAGCG
+
GGGGGGGGGGGGGGGGGGGGGGGGGGGGGGGGGGGGGGGGGGGGGGGGGGGGGGGGGGGGGGGGGGGGGGGGGGGGGGGGGGGGGGGGGGGGGGGGGGGGGGGGGGGGCFGGGGGGGFGGGGGGGGGGGGGGGGGGGGGGGGFCFGGGGGGGGGGGGGGGGGGGGGGGGGGGGGGGGGGGGGGGGGGGGGGGGGGGGGGGGGGGGGGGGGGGGGGGGGGGGEGGFGGGGGGGGGGGGGGGGGGC
@M03364:276:000000000-BLYN8:1:1101:21967:10882 1:N:0:1
ACTCCTACGGGAGGCAGCAGTGGGGAATCTTGGACAATGGGCGCAAGCCTGATCCAGCAATGCCGCGTGCGTGAAGAAGGCCTTCGGGTTGTAAAGCGCTTTTGTCAGGGAGCAAATCCTTGTGGCTAATACCCACCGGGGATGAGAGTACCTGAAGAATAAGGACCGGCTAACTACGTGCCAGCAGCCGCGGTAATACGTAGGGTCCAAGCGTTAATCGGAATTACTGGGCGTAAAGCGTGCG
+
GGGGGGGGGGGGGGGGGGGGGGGGGGGGGGGGGGGGGGGGGGGDGGGGGGGGGGGGGGGGGGGGGGGGGGGGGGGGGGGGGGGGGGGGGGGGGGGGGGGGGGGGGGGGGGGGGGGGGGGGGGGGGGFGGGGGGGGCFGGGGCC:DGGGGGFGGGCCFFFEFGGFFGGGGGGG?FFFFDFGGGGGGG>GGGGDGE8C?CFGGGGGGGGGGFFFG8CGGFGGGGGFGGF?+?==DGGGGGGGDD37
@M03364:276:000000000-BLYN8:1:1101:10040:10900 1:N:0:1
ACTCCTACGGGAGGCAGCAGTAGGGAATCTTCGGCAATGGACGAAAGTCTGACCGAGCAACGCCGCGTGAGTGAAGAAGGTTTTCGGATCGTAAAACTCTGTTGTTAGAGAAGAACAAGGACGTAAGTAACTGTACGTCCCCTGACGGTATCTAACCAGAAAGCCACGGCTAACTACGTGCCAGCAGCCGCGGTAATACGTAGGTGGCAAGCGTTGTCCGGATTTATTGGGCGTAAAGCGAGCG
+
GGGGGGGGGGGGGGGGGGGGGGGGGGGGGGGGGGGGGGGGGGGGGGGGGGGGGGGGGGGGGGGGGGGGGGGGGGGGGGGGGGGGGGGGGGGGGGGGGGGGGGGGGGGGGGGGGGGGGGGFGGGGGGGGGFGGGGGGGGGGGGGGGGGGGGGGGGGGGGGFGGGGFGGGEGGGGGGGGGGGGGGGGGGGGGGGGGGGGGGGGGFGGGGGGGGGGGGGGGGGGDEGGGGFGGGGDDEGFGDGGGDC
@M03364:276:000000000-BLYN8:1:1101:11138:10911 1:N:0:1
ACTCCTACGGGAGGCAGCAGTGGGGAATATTGCACAATGGGCGCAAGCCTGATGCAGCCATGCCGCGTGTATGAAGAAGGCCTTCGGGTTGTAAAGTACTTTCAGCGGGGAGGAAGGTGAGTGGTTTAATACGCCATTCAATTGACGTTACCCGCAGAAGAAGCACCGGCTAACTCCGTGCCAGCAGCCGCGGTAATACGGAGGGTGCAAGCGTTAATCGGAATTACTGGGCGTAAAGCGCACG
+
GGGGGGDGGGGGGGGGGGGGGGGGGGGGGGGGGGGGGGGGGGGGGGGGGGGGGGGGGGGGGGGFGGGGGGGGGGGGGGGGGGGGGGGGGGGGGFGGGGGGGGFFGGGGGGGGGGGGGEFGGGGGGGGGGGGGGGGGGGGGGGGGGGGGFGGGGGGGGGGGGGGGFFGGGGGGGGGGFGGGGGGGGGGGGGGGGGGGGGGGGEGGGGGGGGGGGGGGFGGGGGGFCFFGGGGGGGGGGGFGGGGC
@M03364:276:000000000-BLYN8:1:1101:19423:10914 1:N:0:1
ACTCCTACGGGAGGCAGCAGTAGGGAATCTTCGGCAATGGACGAAAGTCTGACCGAGCAACGCCGCGTGAGTGAAGAAGGTTTTCGGATCGTAAAACTCTGTTGTTAGAGAAGAACAAGGACGTTAGTAACTGAACGTCCCCTGACGGTATCTAACCAGAAAGCCACGGCTAACTACGTGCCAGCAGCCGCGGTAATACGTAGGTGGCAAGCGTTGTCCGGATTTATTGGGCGTAAAGCGAGCG
+
GGGGGGGGGGGGGGGGGGGGGGGGGGGGGGGGGGGGGGGGGGGGGGGGGGGCGGGGGGGGGGGGGGGGGGGGGGGGGGGGFGGGGGGGGGGFFGGGGGGGGGGGGGGGGGGGGGGGGGGDGGG:DFGFGGGGGGCGGFFCFFCGGGGEGGGGGGGGFFGGGGGGGGGGGGDGGGGGGGGGGGGGFGGF,:BCCEEGGDF>?FGGGGGGGGGGGEGGGGGGGGECFFGGCEEGGDGGFGGDGD77
@M03364:276:000000000-BLYN8:1:1101:6992:10928 1:N:0:1
ACTCCTACGGGAGGCAGCAGTGGGGAATCTTGGACAATGGGCGCAAGCCTGATCCAGCAATGCCGCGTGCGTGAAGAAGGCCTTCGGGTTGTAAAGCGCTTTTGTCAGGGAGCAAATCCTTGTGGCTAATACCCACCGGGGATGAGAGTACCTGAAGAATAAGGACCGGCTAACTACGTGCCAGCAGCCGCGGTAATACGTAGGGTCCAAGCGTTAATCGGAATTACTGGGCGTAAAGCGTGCG
+
GGDGGGGGGGGGGGGGGGGGGGGGGGGGGGGGGGGGGGGGGGGGGGGGGGGGGGGGGGGGGGGGGGGGGGGGDGGGGGGEGFGCFGGGGGGGGGGGGGGGGGGFGGGGGGGGDFFGGGGGGGGGGGGGGGGGGGGGGGGGGG:BEFGGGGCGFF<FGGGCFGGGGGGGEGGGGGFFGG2CFGFGGGGGGGGGDCEGGGGGGGGGGGDFGDFDEGGDGGGFEGGGGGGGGGCFGDECFFFD7DG7
@M03364:276:000000000-BLYN8:1:1101:28986:10934 1:N:0:1
ACTCCTACGGGAGGCAGCAGTGGGGAATATTGCACAATGGGCGCAAGCCTGATGCAGCCATGCCGCGTGTATGAAGAAGGCCTTCGGGTTGTAAAGTACTTTCAGCGAGGAGGAAGGCATTAAGGTTAATAACCTTGGTGATTGACGTTACTCGCAGAAGAAGCACCGGCTAACTCCGTGCCAGCAGCCGCGGTAATACGGAGGGTGCAAGCGTTAATCGGAATTACTGGGCGTAAAGCGCACG
+
CFGGGGFGGGCGGGDFCEGG66FFGGGCFFGGGFGGGGGGGGGDFGGGGGGGGGGGFF,E9<EFEGGGGFGEGGCFFFGGGGGGCFGGDFGGGGGGAEFGGGGGGGGDG7F@C@FFEGG,5,8<E,BFCFGFFFCFA8FD?FDCGCBFGC7,FE+3CFFGGG<><F7BECG77,@=DEGGDGC,D:C7DD****=;9CFGDDGDEGGDCG7E/*=/:<3:75ACFGCC?+;C51::5DG:<CGD
@M03364:276:000000000-BLYN8:1:1101:6782:10938 1:N:0:1
ACTCCTACGGGAGGCAGCAGTGAGGAATATTGGACAATGGGTGAGAGCCTGATCCAGCCATCCCGCGTGAAGGATGACGGTCCTATGGATTGTAAACTTCTTTTGTATAGGGATAAACCCAGATACGTGTATCTGGCTGAAGGTACTATACGAATAAGCACCGGCTAACTCCGTGCCAGCAGCCGCGGTAATACGGAGGGTGCAAGCGTTATCCGGATTTATTGGGTTTAAAGGGTCCGCAGGC
+
GGGGGGGGGGGGGGGGGGGGGGGGGGGGGGGGGGGGGGGGGFGGFGGGGGGGGFGGGGGGGGGGGGGGGGGGGGGGGGGGGGGGGGGGGGGGG9FFGGGGGGGGGGGGGGGGGGGGGGFDGGGGGGFFFFGFFAEECFEGGGGGGGGGGGGGGGGGGGGGGFFGGGGGCAFGGGGGGGGGGFFGGGGGGGGGGFF7EB>BEEEGGGFGEGGGDFGCEGCC?C9@CG5C5?+<CFGCF5<<5795
@M03364:276:000000000-BLYN8:1:1101:13537:10946 1:N:0:1
ACTCCTACGGGAGGCAGCAGTAGGGAATCTTCGGCAATGGACGAAAGTCTGACCGAGCAACGCCGCGTGAGTGAAGAAGGTTTTCGGATCGTAAAACTCTGTTGTCAGAGAAGAACAAGGGTGAGAGTGGAAAGTTCACCCCTTGACGGTATCTGACCAGAAAGCCACGGCTAACTACGTGCCAGCAGCCGCGGTAATACGTAGGTGGCAAGCGTTGTCCGGATTTATTGGGCGTAAAGCGAGC
+
GGGGGGGGGGGGGGGGGGGGGGGGGGGGGGGGGGGGGGGGGGGGGGGGGGGGGGGGGGGGGGGGGGGFFGGGGGGGGGGGGGGGGGGGGGGGGGGGGGGGGGGGGGGGGGGGGGGGGGGGGGGGGGGFGGGGGGGGFGFGGGGGGGGGGGGGGGGGGGGGGGGGGGGGGGGGGGGGGFGGGGFGGGGGGGGGGGGGGGGGGGGGGFGGGGGGGGGGGGGGGGGCGFFGGGGGGGGGGGGGDDD)
@M03364:276:000000000-BLYN8:1:1101:19524:10952 1:N:0:1
ACTCCTACGGGAGGCAGCAGTGGGGAATATTGGACAATGGGCGAAAGCCTGATCCAGCCATGCCGCGTGTGTGAAGAAGGTCTTCGGATTGTAAAGCACTTTAAGTTGGGAGGAAGGGCATTAACCTAATACGTTAGTGTTTTGACGTTACCGACAGAATAAGGACCGGCTAACTACGTGCCAGCAGCCGCGGTAATACGTAGGGTCCAAGCGTTAATCGGAATTACTGGGCGTAAAGCGTGCG
+
GGGGGGGGGGGGGGGGGGGGEGGGGGGGGGGGGGGGGGGGGGGGGGGGGGGGGGGGGGGGGGGGGGGGGGGGGGGGGGGGGGGGGGGGGGGGGGGGGGGGGGGGGEFGGGCGGGGGGGGGGGGGGFGGGGGGGGGGGGGGGGGGGGGGGGGGGGGGGGGGGGGGGGFGGGGGGGGGGGGGFGGGFGGGGGGGGCGGGGGGFGGDGGGFGGGFGGGGGGGGEEGGGFGGGCCFGGEGFGGGGGDC
@M03364:276:000000000-BLYN8:1:1101:20086:10963 1:N:0:1
ACTCCTACGGGAGGCAGCAGTAGGGAATCTTCGGCAATGGACGAAAGTCTGACCGAGCAACGCCGCGTGAGTGAAGAAGGTTTTCGGATCGTAAAACTCTGTTGTTAGAGAAGAACAAGGACGTTAGTAACTGAACGTCCCCTGACGGTATCTAACCAGAAAGCCACGGCTAACTACGTGCCAGCAGCCGCGGTAATACGTAGGTGGCAAGCGTTGTCCGGATTTATTGGGCGTAAAGCGAGCG
+
GGGGGGGGGGGGGGGGGGGGGGGGGGGGGGGGGGGGGGGGGGGGGGGGGGGFFGGDGGGGGGGGGGGFGGGFGGGGGGGGGGGGGGGGEGGGGGGGGGGGGGGGGGGGGGGGGGGGGGGGGGGFGGGGGGGGFGCFFGGGGGGGGGGGGGGGGGFGFGGGGGGFF,DC>7:FFEFFFCFC7@FFFG6:EGGG8CE79;CFEEG72CFFGG5*AE*8:CFGE*AE+0A99+8:59>EFG=DC)99
@M03364:276:000000000-BLYN8:1:1101:8670:10963 1:N:0:1
ACTCCTACGGGAGGCAGCAGTGGGGAATATTGGACAATGGGCGAAAGCCTGATCCAGCCATGCCGCGTGTGTGAAGAAGGTCTTCGGATTGTAAAGCACTTTAAGTTGGGAGGAAGGGCATTAACCTAATACGTTAGTGCTTTGACGTTACCGACAGAATAAGCACCGGCTAACTCTGTGCCAGCAGCCGCGGTAATACAGAGGGTGCAAGCGTTAATCGGAATTACTGGGCGTAAAGCGCGCG
+
FGGGGGGGGGGGGGGGGGGGGGGGGGGGGGGGGGGFGGGGGGGGGGGCGGGGGFGGGGFFCFFGGGGGG?=FFGGGGGGGGGGGFGGGGGGGGGGF9EFGGGFFG<ABFEGGGGGGGE>AFCF?FCFFGGGCGCFFEGGCGGGFDGCF==8EFECEGFGFGGGGGGGGGDFGC,EFFGGEG;;>DGGGFEGGEB5;FFGGFGGFG5BCC@@CCCE=FGFGDGD58C<C<38=59CC3C7D)197
@M03364:276:000000000-BLYN8:1:1101:7036:10965 1:N:0:1
ACTCCTACGGGAGGCAGCAGTGGGGAATCTTGGACAATGGGCGCAAGCCTGATCCAGCAATGCCGCGTGCGTGAAGAAGGCCTTCGGGTTGTAAAGCGCTTTTGTCAGGGAGCAAATCCTTGTGGCTAATACCCACCGGGGATGAGAGTACCTGAAGAATAAGGACCGGCTAACTACGTGCCAGCAGCCGCGGTAATACGTAGGGTCCAAGCGTTAATCGGAATTACTGGGCGTAAAGCGTGCG
+
GGGGGGGGGGGGGGGGGGGGGGGGGGGGGGGGGGGGGGGGGGGGGGGGGGGGGGGGGGGGGGGGGGGGGGGGGGGGGGGGGGGGGGGGGGGGGGGGGGGGGGGGGGGGGGGGGGGGGGFGGGGGGGGGGGGGGGGGFFGGGGGGGGGGGGGGGGGGGGGGGGGGGGFGDGGGGGFGGGGGGGG87CEGGGGGGEDEFFGGGGGGGGFGGGGGGGGCGFG5EGGGGF7FGGGFDGGGGFF3CCG7
@M03364:276:000000000-BLYN8:1:1101:2792:10971 1:N:0:1
ACTCCTACGGGAGGCAGCAGTGGGGAATATTGCACAATGGGCGCAAGCCTGATGCAGCCATGCCGCGTGTATGAAGAAGGCCTTCGGGTTGTAAAGTACTTTCAGCGAGGAGGAAGGCATTAAGGTTAATAACCTTAGTGATTGACGTTACTCGCAGAAGAAGCACCGGCTAACTCCGTGCCAGCAGCCGCGGTAATACGGAGGGTGCAAGCGTTAATCGGAATTACTGGGCGTAAAGCGCACG
+
FCEEGGGFFGGGCEGGGGGFGFFCGGGGGGGGFGGFCEEGGGGGEFGGGD<EGFGFGGGEGGFGGGGFFFGGFGGGGGFD@EGGGGGGFGGEEDF<FEFGAFGGGGGGGGEEGGFGFGFGF9FCFGGAEFDFC,CFGGFFGGGGGGGGFF@FFGCCFEFEG7FGEGEFDEFGGGGGGGGGGGGGFGFGGGGGBCC@GG?8>EGGGGGGGGGGGECGGF?FEDE5C?EFGGDGG5=EGGGGGGG<
@M03364:276:000000000-BLYN8:1:1101:8159:10981 1:N:0:1
ACTCCTACGGGAGGCAGCAGTAGGGAATCTTCGGCAATGGACGAAAGTCTGACCGAGCAACGCCGCGTGAGTGAAGAAGGTTTTCGGATCGTAAAACTCTGTTGTTAGAGAAGAACAAGGACGTTAGTAACTGAACGTCCCCTGACGGTATCTAACCAGAAAGCCACGGCTAACTACGTGCCAGCAGCCGCGGTAATACGTAGGTGGCAAGCGTTGTCCGGATTTATTGGGCGTAAAGCGAGCG
+
GGGGGGGGGGGGGGGGGGGGGGGGGGGGGGGGGGGGGGGGGGGGGGGGGGGGGGGGGGGGGGGGGGGGGGGGGGGGGGGGFFGGGGGGGGGGGGGGGGGGGGGGGGGGGGGGGGGGGGGGGGGGGGGGGGGGGGGGGGGGGGGGGGGGGGFGGGGGGGGGGGGGGGGGGGGGGGGGGGGGGGGFGGGGGEGGGGGGGGGGGGGGGGGGGGGEEGGGGCFGGGEGGGGGGFGGGGGGGGGGDDG7
@M03364:276:000000000-BLYN8:1:1101:6515:10989 1:N:0:1
ACTCCTACGGGAGGCAGCAGTGGGGAATATTGCACAATGTGCGCAAGCCTGATGCAGCCATGCCGCGTGTATGAAGAAGGCCTTCGGGTTGTAAAGTACTTTTAGCGAGGAGGAAGGCGTTGTGGTTAATAACCGCAGCGATTGACGTTACTCGCAGAAGACGCACCGGCTAACTCCGTGCCAGCAGCCGCGGTACGACGGAGGGTGCAAGCGTTAATCGGAATTACTGGGCGTACAGCGCGCG
+
GGCGGAFFGC@FCEGCF;F,CFFGD,@FE<CEFCGFFFG,,@FFGGCGCGGCC,FEFFF@FFGGCB+CFCFGGG9CCGGC=F=<,CC@E7FFGAFF<?<@@F5,E,7=BF@FC7BACFG:FFFGEFGF?FCFE<C@=+@FEG+@<,+++@@EG7+3**7@<,33>FFD1>*<@AECFG1<*:C:E2<7*8E8CB1**3=:?C**28?>E+AC*;8?:C9EGD8*+<C:+6C5CGG**:09753)
@M03364:276:000000000-BLYN8:1:1101:8509:10991 1:N:0:1
ACTCCTACGGGAGGCAGCAGTAGGGAATCTTCGGCAATGGACGAAAGTCTGACCGAGCAACGCCGCGTGAGTGAAGAAGGTTTTCGGATCGTAAAACTCTGTTGTTAGAGAAGAACAAGGACGTTAGTAACTGAACGTCCCCTGACGGTATCTAACCAGAAAGCCACGGCTAACTACGTGCCAGCAGCCGCGGTAATACGTAGGTGGCAAGCGTTGTCCGGATTTATTGGGTGTAAAGCGAGCG
+
GGGGGGGGGGGGGGGGGGFGG9<A7FGG<EFGGDGGGGGGGFEEGGGGGFFGGGGGGGGGFGEFFGGGGGGGGGGFGGGGFCFGFGGCEEEGGGGFGFGFFGGFEGGGFGGGGGGGGGGGGGGGGGDFGGGAFGFGDC@F+DFG8DFGGFEFGCCEGGGFCFGG:FCFEGGFF:9D7EGFD8EF7EG7:8CECEEEGDFGGDGG9CFCCFC=EEGGGGFGGGE5<<?CC6C*79<A::CDDGGG
@M03364:276:000000000-BLYN8:1:1101:16396:11006 1:N:0:1
ACTCCTACGGGAGGCAGCAGTAGGGAATCTTCGGCAATGGACGAAAGTCTGACCGAGCAACGCCGCGTGAGTGAAGAAGGTTTTCGGATCGTAAAACTCTGTTGTTAGAGAAGAACAAGGACGTTAGTAACTGAACGTCCCCTGACGGTATCTAACCAGAAAGCCACGGCTAACTACGTGCCAGCAGCCGCGGTAATACGTAGGTGGCAAGCGTTGTCCGGATTTATTGGGCGTAAAGCGAGCG
+
GGGGGGGGGGGGGGGGGGGGGGGGGGGGGGGGGGGGGGGGGGGGGGGGGGGGGGGGGGGGGGGGGGGGGGGFGGGGGGGGGGGGGGGGGGGGGGGGGGGGGGGGGGGGGGGGGGGGGGGGGGGGGGGGGGGGGGGGGGG@FGGGGGGGGGGGGGGGGGGGGGGGGGGGGGGGGGGGGEGGGGGGGGGGGGGGGGGGGGGGGGGGGGGFGGGGGGGGGGGGGDGCGCGGFFGFGDGEGFGDGGG5
@M03364:276:000000000-BLYN8:1:1101:2221:11014 1:N:0:1
ACTCCTACGGGAGGCAGCAGTGGGGAATATTGCACAATGGGCGCAAGCCTGATGCAGCCATGCCGCGTGTATGAAGAAGGCCTTCGGGTTGTAAAGTACTTTCAGCGAGGAGGAAGGCATTAAGGTTAATAACCTTGGTGATTGACGTTACTCGCAGAAGAAGCACCGGCTAACTCCGTGCCAGCAGCCGCGGTAATACGGAGGGTGCAAGCGTTAATCGGAATTACTGGGCGTAAAGCGTGCG
+
GGGGGGGGGGGGGGGGGGGGGGGGEGGGGGGGGGGGGGGGGGGGGGGGGGGGGGGGGGGGGGGGGCF@FFGGGGGGGGGFGGG<FFGGFGGGGGGGGGGGGGFGGGGEGGGGGGGGGGFCFGFGGGGFGGGGFGGGGDFGCGGGGGGGGGEFGGGGGGGGGGGGGGGGGGGGGGGGGGGGGGGGFGGGFGDEGGGG9BFGGGGGGEDGGGFGGGEGG?GGGGGGFGGGGGFFDDGGGGGDCDG5
@M03364:276:000000000-BLYN8:1:1101:9124:11029 1:N:0:1
ACTCCTACGGGAGGCAGCAGTAGGGAATCTTCCGCAATGGACGAAAGTCTGACGGAGCAACGCCGCGTGAGTGAAGAAGGTTTTCGGATCGTAAAGCTCTGTTGTTAGGGAAGAATAGTGATAAGAGTAACTGATTATCATGTGACGGTACCTAACCAGAAAGCCACGGCTAACTACGTGCCAGCAGCCGCGGTAATACGTAGGTGGCAAGCGTTGTCCGGAATTATTGGGCGTAAAGCGCGCG
+
GGGGGGGGGGGGGGGGGGGGGGGGGGGGGGGGGGGGGGGGGGGGGEFFFEGGGGGGGGGGGGGGGGGGGGGCFGGGGGGGGGGGGGGGGDGGGGGGGGGGGGGGGGGGGGGGGGGGFGGGGGGGGGGDFGGGGGGGGGDGFGGGGGGGGGGGGGGGFFGGGGGG7FGGGEGGGGGGGGGGGGGGGGFGGGGGGGGGGGGF+?EG<+;9CCGGGGGGEG?GD88CCCFGGDGGGGGGFGGGCGG3
@M03364:276:000000000-BLYN8:1:1101:7746:11041 1:N:0:1
ACTCCTACGGGAGGCAGCAGTAGGGAATCTTCGGCAATGGACGAAAGTCTGACCGAGCAACGCCGCGTGAGTGAAGAAGGTTTTCGGATCGTAAAACTCTGTTGTTAGAGAAGAACAAGGACGTTAGTAACTGAACGTCCCCTGACGGTATCTAACCAGAAAGCCACGGCTAACTACGTGCCAGCAGCCGCGGTAATACGTAGGTGGCAGGCGTTGTCCGGATTTATTGTGCGTAAAGCGAGCG
+
GGEFGEFGEEDFFGG>@FGGGGGCCECFDAFCCFGECFAFCFGG:@FGGGF9,CF7FEGG<@+CGGGEE@FGF?<9FGGGGG,BFGGGGCGGDFGGGGCCAFFEFDG95?EA?FFGGGC8DFD=+BCF,8BF5?DCFFF=E,DC8DFCCFFFDFFC7<DGAFG?CCFDCE@FF,22>:,5**??F:C,BEGC*:*=E??F+>:CEGFF:*:*81/:CFC5C*2A67<?C+0:>9C*1:*95CDD
@M03364:276:000000000-BLYN8:1:1101:5677:11045 1:N:0:1
ACTCCTACGGGAGGCAGCAGTAGGGAATCTTCGGCAATGGGGGCAACCCTGACCGAGCAACGCCGCGTGAGTGAAGAAGGTGTTCGGATCGTAAAACTCTGTTGTTAGAGAAGAACGTTAAGTAGAGTGGAAAGTTACTTAAGTGACGGTATCTAACCAGAAAGGGACGGCTAACTACGTGCCAGCAGCCGCGGTAATACGTAGGTCCCAAGCGTTGTCCGGATTTATTGGGCGTAAAGCGAGC
+
EEA@FFGFEGGGECGGGECCE<CFCGAEFDEGCCEEEGGDFF7FFGFGE8F@FAEF@FFCEFGGGDFCEEG?BFFGCGFG,,C+ACGGDGEGDFFC9FDFDFFD=FFFGGGGFGGGCBF=3?DDEEE<DFDGGGGGCGCDGDG@DFFEDCFGGGGGGGG@FGGFGGGFCFFGEFGGGGGGFFDGGGGGGFGGEDEEGGFGGGFFG>?CFGGGGGGGGG?FGECGGGFGGGGGGGEGGGFFGGG<
@M03364:276:000000000-BLYN8:1:1101:23921:11073 1:N:0:1
ACTCCTACGGGAGGCAGCAGTGGGGAATTTTGGACAATGGGCGCAAGCCTGATGCAGCCATGCCGCGTGTATGAAGAAGGCCTTCGGGTTGTAAAGTACTTTCAGCGGGGAGGAAGGGGTTGCGGTTAATAACCGCGGCCATTGACGTTACCCGCAGAAGAAGCACCGGCTAACTCCGTGCCAGCAGCCGCGGTAATACGGAGGGTGCAAGCGTTAATCGGAATTACTGGGCGTAAAGCGCACG
+
FGGGFGGGGGGGGDEGGGGGFFGEGGFGCEFFGEGGGGGGGGGFGGGGDGGGGGGGGGCFGGGGGGGGDGGGGGGGGGGGGGGGGGDEDGGGGGGFGFGGGGFGGFEGGGDGGGGG>FECF=EFE>FGGGGGG>FDEE7EEGGGG?FCFGGGFEGCGGCCEFFFGGGGGGGGGGCD<EG>CFFGGGGGGGGGGGGGGGGGG*:>?EGGGGGGDECGFGGGEGGFGGGGGCFGGGEEGGGD)9C9
@M03364:276:000000000-BLYN8:1:1101:7577:11083 1:N:0:1
ACTCCTACGGGAGGCAGCAGTGGGGAATATTGCACAATGGACGAAAGTCTGATGCAGCAACGCCGCGTGGAGGATGACACATTTCGGTGCGTAAACTCCTTTTATATAGGAAGATAATGACGGTACTATATGAATAAGCACCGGCTAACTCCGTGCCAGCAGCCGCGGTAATACGGAGGGTGCAAGCGTTACTCGGAATCACTGGGCGTAAAGAGCGTGTAGGCGGGTATATAAGTCAGAAGTG
+
GGGGGGGGGGGGGGGGGGGGGGGGGGGGGGGGGGGGGGGGGGGGGGGGGGGGGGGGGGGGGGGGGGGGGGGGGGGGGGGGGGGGGGGGCGGGGGGGGGGGGGGGGGGGGGGGGFDGGGGGGGGGGGGGGGGGGGGGGGGGGFGGGGGGGGGGGGGGGGGGGGGGGGDGGGGGGGGGGGGGGGGGGGGGGGGGFGGGGGGGGGGGGGGGEEGCGFGGGGGGGGGGCEEE=FFFGFGFGGGGFGGF
@M03364:276:000000000-BLYN8:1:1101:13601:11096 1:N:0:1
ACTCCTACGGGAGGCAGCAGTGGGGAATATTGCACAATGGGCGCAAGCCTGATGCAGCCATGCCGCGTGTATGAAGAAGGCCTTCGGGTTGTAAAGTACTTTCAGCGAGGAGGAAGGCGTTGTGGTTAATAACCGCAACGATGGACGTTACTCGCAGAAGAAGCACCGGCTAACTCCGTGCCAGCAGCCGCGGTAATACGGAGGGTGCAAGCGTTAATCGGAATTACTGGCCGTAAAGCGCACG
+
GGGGGGGGGGEG@CF@CFCFFE@FGG@C<CFGGGGGGF@8,EFGC7FGGFGCEGG9CCFGGFGGC@FGDF<FCF<CEFGCC@E<C=FECB:+E@?,C<@BF?9FGGG:FC>+8B?FGC=BFGBFCFCFGCGGGG7+>:::B>+5<>B+@F7FC3C@F:<BAF:<,>F>FF:CA,BCFCFFGGCGG7C:ECGGGGEGG?C8EEC5CECCF998C*C*::?FEGEG6CG:CC**99*=7FCDD3<)
@M03364:276:000000000-BLYN8:1:1101:4517:11127 1:N:0:1
ACTCCTACGGGAGGCAGCAGTGGGGAATCTTGGACAATGGGCGCAAGCCTGATCCAGCAATGCCGCGTGCGTGAAGAAGGCCTTCGGGTTGTAAAGCGCTTTTGTCAGGGAGCAAATCCTTGTGGCTAATACCCACCGGGGATGAGAGTACCTGAAGAATAAGGACCGGCTAACTACGTGCCAGCAGCCGCGGTAATACGTAGGGTCCAAGCGTTAATCGGAATTACTGGGCGTAAAGCGTGCG
+
GGGGGGGGGGGGGGGGGGGGGGGGGGGGGGGGGGGGGGGGGGGGGGGGGGGGGGGGGGGGGGFGGGGGGGGGFGGGGGGGGGGGGGGGGGGGFFGGGGGGGEGGGGGGGGGGGGGGGGGGGGGFGGGGGGGGGGGGGGGGGGGGGGGGGGGGGGGGGGGFGGGGGGGGGGGGGGGGGGGGGGGGGGGGGGGGGGGDGGGEEGGGGGGGGFFGDEG=FFFFGECCCFGGCCFGGGDGDFGGGGG5
@M03364:276:000000000-BLYN8:1:1101:13291:11136 1:N:0:1
ACTCCTACGGGAGGCAGCAGTAGGGAATCTTCCGCAATGGACGAAAGTCTGACGGAGCAACGCCGCGTGTGTGAAGAAGGTTTTCGGATCGTAAAGCACTGTTGTTGGAGAAGAACAAGGATAAGAGTCACTGCTTGTCCCTTGACGGTATCTAACCAGAAAGCCACGGCTAACTACGTGCCAGCAGCCGCGGTAATACGTAGGTGGCAAGCGTTGTCCGGATTTATTGGGCGTAAAGCGAGCG
+
GGGGGGGGGGGGGGGGGGGGGGGGGGGGGGGGGGGGGGGGGGGGGGGGGGGGGGGGGGGGGGGGGGGGGGGGGGGGGGGGFGGGGGGGGGGGGGGGGGGGGGGGGGGGGGGGGGGGGGGGGGGGGGGGGGGGGGGGGGGGGGGGGGGGGGGGGGGGGGGGGGGGGGGGGGGGGGGGGGGGGGGGGGGGFGGGGGGDFCECCFGGGGGGGGGGGGG=EGGGGGCGGGGGGGGGGGGGGGGGGGDC
@M03364:276:000000000-BLYN8:1:1101:13798:11136 1:N:0:1
ACTCCTACGGGAGGCAGCAGTAGGGAATCTTCGGCAATGGACGAAAGTCTGACCGAGCAACGCCGCGTGAGTGAAGAAGGTTTTCGGATCGTAAAACTCTGTTGTTAGAGAAGAACAAGGACGTTAGTAACTGAACGTCCCCTGACGGTATCTAACCAGAAAGCCACGGCTAACTACGTGCCAGCAGCCGCGGTAATACGTAGGTGGCAAGCGTTGTCCGGATTTATTGGGCGTAAAGCGAGCG
+
GGGGGGGGGGGGGGGGGGGGGGGGGGGGGGGGGGGGGGGGGGGGGGGGGGGGGGGGGGGGGGGGGGGGGGGGGGGGGGGGGGGGGGGGGGGGGGGGGGGGGGGGGGGGGGGGGGGGGGCCGGGGGGGGGGGGGGGGGGGGGGGGGGGGGGGGGGGGGGGGGGGGGGGGGGGGGGGGGGGGGGGGGGGGGGGGGGGGGGGGGGGGFGGGGGGGGGGGGGGGGGGGFCGGGGGGGGGGGGGGGGGC
@M03364:276:000000000-BLYN8:1:1101:19420:11138 1:N:0:1
ACTCCTACGGGAGGCAGCAGTAGGGAATCTTCGGCAATGGACGAAAGTCTGACCGAGCAACGCCGCGTGAGTGAAGAAGGTTTTCGGATCGTAAAACTCTGTTGTTAGAGAAGAACAAGGACGTTAGTAACTGAACGTCCCCTGACGGTATCTAACCAGAAAGCCACGGCTAACTACGTGCCAGCAGCCGCGGTAATACGTAGGTGGCAAGCGTTGTCCGGATTTATTGGGCGTAAAGCGAGCG
+
GGGGGGGGGGGGGGGGGGFGGGGGGGGGGGGGGGGGGGGGGGGGGGGGGGGGGGGGGGGGGGGGGGGEGGGGGGGGGGGGAEGGGGGGGGGGGGGGGGGGGGGGGGGGGGGGGGFFGGGGGGGFGGGGGGGGFGGGGFGGGGGGGGGGGGFGGGGFGGGGGGFGCGGGGGGDGGGGGGGGGGGGGGGGGGGGGGGGGGGGGGFDCGGGGGEGGEGEE<<EEECEFGGGGGGGGGGEFGFGGDD5
@M03364:276:000000000-BLYN8:1:1101:25159:11150 1:N:0:1
ACTCCTACGGGAGGCAGCAGTGGGGAATATTGCACAATGGGCGCAAGCCTGATGCAGCCATGCCGCGTGTGTGAAGAAGGCCTTCGGGTTGTAAAGCACTTTCAGCGAGGAGGAAGGTGGTGAACTTAATACGTTCATCAATTGACGTTACTCGCAGAAGAAGCACAGGCTAACTCCGTGACAGCAGCCGCGGTAATACGGAGGGTGCAAGCGTTAATCGGATTTACTGGGCGTAAAGCGTGCG
+
FGGGGGGGGGGEGGGGGGGFFEAFGCEFFGGGGGGGGGGGG?FCFGGGGGGGGGGGGGCGGGFFG:FCFF==EFGGFFGFCFFF@DECF?F=FDGFFFGGGGGFGG44FEE:FF??FBAFBFGG9D,AFFG9>F<,6E,C9DGGGDCF<>+@FF+3@FFGGGGGGG,FFFGFFF99FEGG*DCF,BFDF>:BCCEC@C;>G5ECEECE6@C3/1*37@CFGD5*<C+++0;:CDGD7:2)197D
@M03364:276:000000000-BLYN8:1:1101:15886:11157 1:N:0:1
ACTCCTACGGGAGGCAGCAGTGGGGAATATTGCACAATGGGCGCAAGCCTGATGCAGCCATGCCGCGTGTATGAAGAAGGCCTTCGGGTTGTAAAGTACTTTCAGCGAGGAGGAAGGCGTTAAGGTTAATAACCTTGGCGATTGACGTTACTCGCAGAAGAAGCACCGGCTAACTCCGTGCCAGCAGCCGCGGTAATACGGAGGGTGCAAGCGTTAATCGGAATTACTGGGCGTAAAGCGCACG
+
GGGGGGGGGGGGGGGGGGGGFFGGGGGGGGGGGGGGGGGGGFGGGGGGGGGGGGGGGGGGGGGGGGGGGGGGGGGGGGGGGGGGGGGGGGGGGGGGGGGGGGGGGGGGGGGGGGGGGGGGFGGGGGGGGGGGGGGGGGGGGGGGGGGGGGGGGGGGCGGGGGFGGGGGGGGGGGGGGGGGGGGCEGGGGGGGGGGGGGCFDGGGGGGGGGCCEGEGGGFGGGGGGGGCFGGGGGGGGGGGGGC)
@M03364:276:000000000-BLYN8:1:1101:11366:11167 1:N:0:1
ACTCCTACGGGAGGCAGCAGTGGGGAATCTTGGACAATGGGCGAAAGCCTGATCCAGCAATGCCGCGTGCGTGAAGAAGGCCTTCGGGTTGTAAAGCGCTTTTGTCGGGGAGGAAATCCTAGTCTCTAATAAAGGCTGGGGATGACAGTACCCGAAGAATAAGGACCGGCTAACTACGTGCCAGCAGCCGCGGTAATACGTAGGTGGCAAGCGTTGTCCGGATTTATTGGGCGTAAAGCGAGCG
+
GGGGGGGGGGGGGGGGGGFGGGGGGGGGGGGGGGGGGGGGGGGGGGGGGGGGGGFGGGGGGGDFGGGGGGGFGG@FGGGGGGGGGGGGFGGGGGGGGGGGGGGGGFGGGGGGGGGCGCFGGGGGGGGGGGGGGGGGGGGEEDGGGGGGGGGFGCCEFFGGGGGGF<FCEGGGGGGGGDG,<CGF>GGGFC88ECEGEC?FCCFGGGGF8EGFGEGG=:2/5;*:+0<CFF=:CCCEGGGDGDC<
@M03364:276:000000000-BLYN8:1:1101:13783:11172 1:N:0:1
ACTCCTACGGGAGGCAGCAGTAGGGAATCTTCGGCAATGGACGAAAGTCTGACCGAGCAACGCCGCGTGAGTGAAGAAGGTTTTCGGATCGTAAAACTCTGTTGTCAGAGAAGAACAAGGGTGAGAGTGGAAAGCTCACCCCTTGACGGTATCTGACCAGAAAGGGACGGCTAACTACGTGCCAGCAGCCGCGGTAATACGTAGGTCCCAAGCGTTGTCCGGATTTATTGGGCGTAAAGCGAGC
+
GGGGGGGGGGGGGGGGGGGGGGGGGGGGGGGGGGGGGGGGGGGDGGGFGGGGGGGGGGGGGGGGGGGGGGGGGGGGGGGGGGGGGGGGGGGGGGGGGGGGGGGGGGFGGGGGGGGGGGGGDGGGGGGGGGGGGGGGGFGGGGGGGGGGGGGGGGGGGGGGGGGGGGGGGGGGGGGGGGGGDGGGGGGFGGGGGGGGGGFGGGGGCFFGGFGFFGEEGGGGGGEGGGGGGCGCDDEGGGGGDDC)
@M03364:276:000000000-BLYN8:1:1101:4730:11198 1:N:0:1
ACTCCTACGGGAGGCAGCAGTGGGGAATATTGCACAATGGGCGCAAGCCTGATGCAGCCATGCCGCGTGTATGAAGAAGGCCTTCGGGTTGTAAAGTACTTTCAGCGAGGAGGAAGGCATTAAGGTTAATAACCTTAGTGATTGACGTTACTCGCAGAAGAAGCACCGGCTAACTCCGTGCCAGCAGCCGCGGTAATACGGAGGGTGCAAGCGTTAATCGGAATTACTGGGCGTAAAGCGCACG
+
GGGGGGGGGGGGGGGGGGGGGGGGGGGGGGGGGGGGGGGGGGGGGGGGGGGGGGGGGGGFFGGGGGGGGGGGGGGGGGGGGGGGGGGGGGGGGGGGGGGGGGGFGGGGGDGGGGGGGCGGGGGGGGGEGGGGCFGGGGF9FFCDGGGGGGGGF+BFGGGGGGGGGGGGGGGGGGGGGGGGGGGGGGGGGGGGCGDGGGFGD*=EEGDGDFGGGGGGGGGGGGGGGF7@FFFEGGGGFGGGGGG<
@M03364:276:000000000-BLYN8:1:1101:11718:11232 1:N:0:1
ACTCCTACGGGAGGCAGCAGTAGGGAATCTTCGGCAATGGACGAAAGTCTGACCGAGCAACGCCGCGTGAGTGAAGAAGGTTTTCGGATCGTAAAACTCTGTTGTTAGAGAAGAACAAGGACGTAAGTAACTGTACGTCCCCTGACGGTATCTAACCAGAAAGCCACGGCTAACTACGTGCCAGCAGCCGCGGTAATACGTAGGTGTCAAGCGTTGTCCGGAATTATTGGGCGTAAAGCGAGCG
+
GGGGGGGGEDGEGGGGGGGGGGGCCFGG9FEGGBFGCE@<,6CFF7@@EFDGGGGGC@@EFFDCE@:C4=CGFGC9FFF8FCEFFE>CC=@FDGFEF8EB<EA94=FDFGG8AFAEAE=,B,+BFFEF??DCFG<FFGGDGGG+<FCEGGGFEFGGG9FFC<:>D:D:><FCAF@FECF,D>>B7C6,4:CC5BE*2?+*++;7??3+?<+9*=:C:<?ECE*1A+2<:E*:)C==C7*)73C)
@M03364:276:000000000-BLYN8:1:1101:1970:11240 1:N:0:1
ACTCCTACGGGAGGCAGCAGTGGGGAATCTTGGACAATGGGCGCAAGCCTGATCCAGCAATGTCGCGTGCGTGAAGAAGGCCTTCGGGTTGTAAAGCGCTTTTGTCAGGGAGCAAATCCTTGTGGCTAATACCCACCGGGGATGAGAGTACCTGAAGAATAAGGACCGGCTAACTACGTGCCAGCAGCCGCGGTAATACGTAGGGTCCAAGCGTTAATCGGAATTACTGGGCGTAAAGCGCGCG
+
GGGGGGGGGGGGGGGGGFFGGGGGGGGGCGGGGGGGGGGGGGGGGGGGGGGGGGGGGGFGGGCFFGGGGCFFFEFGGFGGFFGGGFGGGGGGGGGGGGGGEGGGGGGGGGGGGEGGFGEGGGGGGGGGGGGG?<FFGGGGGG7FFGCFGGFFCFCFFGFGGEGFCGCFGGGGGGGGGE>>7>CFGGGF8BEEGGEE?9;C<9;EGEGEFGFEG8;C7+<CE8C5@:+:<CAGDCEEFD7CDGCD
@M03364:276:000000000-BLYN8:1:1101:22748:11254 1:N:0:1
ACTCCTACGGGAGGCAGCAGTAGGGAATCTTCGGCAATGGACGAAAGTCTGACCGAGCAACGCCGCGTGAGTGAAGAAGGTTTTCGGATCGTAAAACTCTGTTGTTAGAGAAGAACAAGGACGTTAGTAACTGAACGTCCCCTGACGGTATCTAACCAGAAAGCCACGGCTAACTACGTGCCAGCAGCCGCGGTAATACGTAGGTGGCAAGCGTTGTCCGGATTTATTGGGCGTAAAGCGAGCG
+
GGGGGGGGGGGGGGGGGGGGGGGGGGGGGGGGGGGGGGGGGGGGGGGGGGGGGGGGGGGGGGGGGGGGGGGGFGGGGGGGGGGGGGGGGGGGGGGGGGGGGGGGGGGGGGGGG8FGGGGGGGGFGFGGGGGGGFFFGGGGGGGGGGEGGGGGGGGGGGGGGGGFGGGGGGGGGGGGGGGGGGGGGGGGGGG>BEDGFFGGGGGGGC5CFFGGGCGGGD7EGGCCFGGGGGGGGGGGFGGGCGD9
@M03364:276:000000000-BLYN8:1:1101:13659:11257 1:N:0:1
ACTCCTACGGGAGGCAGCAGTAGGGAATCTTCGGCAATGGACGAAAGTCTGACCGAGCAACGCCGCGTGAGTGAAGAAGGTTTTCGGATCGTAAAACTCTGTTGTTAGAGAAGAACAAGGACGTTAGTAACTGAACGTCCCCTGACGGTATCTAACCAGAAAGACACGGCTAACTACGTTCCAGCAGCCGCGGTAATACGTAGGTGGCAAGCGTTGTCCGGATTTATTGGGCGTAAAGCGAGCG
+
GGGGGGGGGGGGGDEGGGGGGGGGGGGGGGGGGDGGGG9FGGGGGGGGGGGGGGGGGGGGGGGGGDGGGGGGFFGGGGGGFFGGGGGGGGGGGGGGGGGGGGGGDGFGGGGGGGGFGGFCF@F>FGCGG,CDFBGEGGFGCGGGGGGCFGGGGGGFFFEGCFC,DF@FCC::FFFGGCC,D:;;BCC:GCGG>EGEGFGG99C8CCCGFGFFG5EEG7CEGG5CECFA??GFD<EGFGGGGGG<
@M03364:276:000000000-BLYN8:1:1101:26435:11259 1:N:0:1
ACTCCTACGGGAGGCAGCAGTAGGGAATCTTCGGCAATGGACGAAAGTCTGACCGAGCAACGCCGCGTGAGTGAAGAAGGTTTTCGGATCGTAAAACTCTGTTGTTAGAGAAGAACAAGGATGAGAGTAACTGTTCGTCCCTTGACGGTATCTAACCAGAAAGCCACGGCTAACTACGTGCCAGCAGCCGCGGTAATACGTAGGTGGCAAGCGTTGTCCGGATTTATTGGGCGTAAAGCGAGCG
+
GGGGGGGGGGGGGGGGGGGGGGGGGGGGGGGGGGGGGGGGGGGGGGGGGGGFGGGGGGGGGGGGGGGGGDGGGGGGGGGGGGGGGGGDFFGGGGGGGGGGGGGGGGGGGGGGGGGGGGGGGGGGGGGGGGGGGGGGGGDGGGGGGGGGGGCGGGGGGGGGGGGFGGGGGGGCGCGGGGFFGGGGGGGGGGGGGEEEGGGGC9BEGGGGGGGGGE5EGGGGGECECFF?CCCGDDGGGGGGGGG5
@M03364:276:000000000-BLYN8:1:1101:4713:11265 1:N:0:1
ACTCCTACGGGAGGCAGCAGTGGGGAATATTGCACAATGGGCGCAAGCCTGATGCAGCCATGCCGCGTGTATGAAGAAGGCCTTCGGGTTGTAAAGTACTTTCAGCGAGGAGGAAGGCGTTGTGGTTAATAACCACAGCGATTGACGTTACTCGCAGAAGAAGCACCGGCTAACTCCGTGCCAGCAGCCGCGGTAATACGGAGGGTGCAAGCGTTAATCGGAATTACTGGGCGTAAAGCGCACG
+
GGGGGGGGGGGGGGGGGGGGGGGGGGGGGGGGGGGGGGGFGGGGGGGGGGGGGGGGGGGGGGGGGGGGGGGGGGGFGGGGGGGGGGGGGGGGGGGGGGGGGGGGGGGGGGGGGGGGGGGGGGGGEFFGGGGGGGGGGGGGGGGGGGGGGGGGGGGGDGGFGFFFGGGGGGGGGGGGGGGGGFGGFGGGGGGGGGGGGFFGGGGGGGGGGGD=CEEGFGFGGGGGGGFGGGCGGD5ECGGGGGDC
@M03364:276:000000000-BLYN8:1:1101:25297:11269 1:N:0:1
ACTCCTACGGGAGGCAGCAGTAGGGAATCTTCGGCATTGGGGGCAACCCTGACCGAGCAACGCCGCGTGAGTGAAGAAGGTTTTCGGATCGTAAAACTCTGTTGTTAGAGAAGAACGTTAAGTAGAGTGGAAAATTACTTAAGTGACGGTATCTAACCAGAAAGGGACGGCTAACTACGTGCCAGCAGCCGCGGTAATACGTAGGTCCCAAGCGTTGTCCGGATTTATTGGGCGTAAAGCGAGC
+
GGGGGGGGGGGEGDEGGGGGGGGGGGGGGDFGGGGGDGGGGGGGGGGGGGGGGGGGGDEGFGGGGGGGGGGC?FFFDEFGFGF@FGDGFGGFGGGGGGGFGGFGEGCGGGGGGGGDFCFFGGGABCGCDFFGGGGFFGGGGGGGGFCGGGGGGGGGGF9<FFGG:FGEFDFFCFCEEFDF77*CFGGGGCGGGGGGGGGGGED=C;+2;CE;CGG5**3CEG?*;9FGF?CCDDE5CDCF<37)
@M03364:276:000000000-BLYN8:1:1101:16893:11307 1:N:0:1
ACTCCTACGGGAGGCAGCAGTGGGGAATATTGCACAATGGGCGCAAGCCTGATGCAGCCATGCCGCGTGTATGAAGAAGGCCTTCGGGTTGTAAAGTACTTTCAGCGAGGAGGAAGGCGTTGTGGTTAATAACCGCAGCGATTGACGTTACTCGCAGAAGAAGCACCGGCTAACTCCGTGCCAGCAGCCGCGGTAATACGGAGGGTGCAAGCGTTAATCGGAATTACTGGGCGTAAAGCGCACG
+
GGGGGGGGGGGGGGGGGGGGGGGGGGGGGGGGGGGGGFGGGGGGGGGGGGGGGGGGGGGGGGGGGGGGGGGGGGGGGGGGGGGGGGGGGGGGGGGGGGGGGGGGGGGGGGGGGGGGGGGGGGGGGGGFGGGGGGGGGGGGGGGGGGGGGGGGGGGGGGGGGGGGGGGGGGGGGGGGGGGGGGGGGGGGGGEGGDEGGGGGGGGGGGGGGGGGGGGGGGGGGGDGGGGGGGGGG<ECGGGGGGGC
@M03364:276:000000000-BLYN8:1:1101:5003:11324 1:N:0:1
ACTCCTACGGGAGGCAGCAGTAGGGAATCTTCGGCAATGGACGAAAGTCTGACCGAGCAACGCCGCGTGAGTGAAGAAGGTTTTCGGATCGTAAAACTCTGTTGGTAGAGAAGAACGTTGGTGAGAGTGGAAAGCTCATCAAGTGACGGTAACTACCCAGAAAGGGACGGCTAACTACGTGCCAGCAGCCGCGGTAATACGTAGGTCCCGAGCGTTGTCCGGATTTATTGGGCGTAAAGCGAGC
+
GGGGGGGGGGGGGGGGGGGGFGGGGGGGGGGGGGGGGGGGGGGGGGGGGGGGGGGGGGGGGGGGGGGGGGGGGGGGGGGGGGGGGGGGGGGGGGGGGGGGGGGGGGGGGGGGGGGGGGFGFGGGGGGGGGGGGGGGGGGGFGGGGFG>FGGGGGGGGFGGGGGGGGFGGGGGGGDGGFDFGG:CGGGGGEGGGGGGGGGGGCGGGGGGGGG8=88EGGGF5EEA?+<CCGGGGGGGGGGGGGGD
@M03364:276:000000000-BLYN8:1:1101:20344:11366 1:N:0:1
ACTCCTACGGGAGGCAGCAGTGGGGAATATTGCACAATGGGCGCAAGCCTGATGCAGCCATGCCGCGTGTATGAAGAAGGCCTTCGGGTTGTAAAGTACTTTCAGCGAGGAGGAAGGCATTAAGGTTAATAACCTTGGTGATTGACGTTACTCGCAGAAGAAGCACCGGCTAACTCCGTGCCAGAAGCCGCGGTAATACGGAGGGTGCAAGCGTTAATCGGAATTACTGGGCGTAACGCGCACG
+
EFGGGGGGGGGGGGGGGGGGGGGGGGGGGGGGGGGGGGCGGGDEGGGGGGGGGGGGGGFFFGGGGGGGGEE<FGGGC,E=E4,EFFEC4BFEGGGGGFGGCGGGGG@:FEGCFG?B7,4BBE,A,5A,555,,,85,A5+:A7C9C+8>D78,+3:<F:,@>@D:F,@E7F7@FCFDCGG*8DF,,>:2BC5*=*B?BB85**==;CDCF9/A**=7+<C=*?FG9++0<CC</*/*/57C3)>
@M03364:276:000000000-BLYN8:1:1101:6863:11379 1:N:0:1
ACTCCTACGGGAGGCAGCAGTAAGGAATATTGGTCAATGGAGGCAACTCTGAACCAGCCATGCCGCGTGCAGGAAGACAGCCCTCTGGGTCGTAAACTGCTTTTATTCGGGAATAAACCTACTTACGTGTAAGTAGCTGAATGTACCGAAGGAATAAGGATCGGCTAACTCCGTGCCAGCAGCCGCGGTAATACGGAGGATCCAAGCGTTATCCGGATTTATTGGGTTTAAAGGGTGCGTAGGC
+
GGGGGGGGGGGGGGGGGGGGGGGGGGGGGGGGGGGGGGGGGGGGGGGGGGGGGGGGGGGGGGGGGGGGGGGGGGGGGGGGGGGGGGGGGGGGGGGGGGGGGGGGGGGGGGGGGGGGGGGGGGGGGGGGGGGGGGGGGGGGGGGGGGGGGGGGGGGGGGGGGGGGGGGGGGGGGGGGGGGGGGGGGGGGGGGGGGGGGGGGGGGGGGGEGGGGGGGEGGGGGGGGGGGGGGGGGGGGGGGGGGD7
@M03364:276:000000000-BLYN8:1:1101:4484:11397 1:N:0:1
ACTCCTACGGGAGGCAGCAGTGGGGAATTTTGGACAATGGGCGAAAGCCTGATCCAGCAATGCCGCGTGCAGGATGAAGGCCTTCGGGTTGTAAACTGCTTTTGTACGGAACGAAAAGCTTTGGGTTAATACCCTGGAGTCATGACGGTACCGTAAGAATAAGCACCGGCTAACTACGTGCCAGCAGCCGCGGTAATACGGAGGGTGCAAGCGTTAATCGGAATTACTGGGCGTAAAGCGCACG
+
GGGGGGGGGGGGGGGGGGGGGGGGGGGGGGGGGGGGGGGGGGGGGGGGGGGGFFGGGGGGGGGGGGGGGGGGGGGGGGGGGGGGGGGGGGGGGGGGGGGGGGGGGFGFGGGGGGEGGGGGGGGGGGGFFGGG8FFGGGGGGGGGGGGGGGGGGGGGGFGGGGGGGGGGEGGGGGGGGGGGGGGGGGGGFGGGGGGGGGGGGEGGGGGGGG?=EGGGGGGGGGGFF?AFFGGGGG=:DFFGGGGC
@M03364:276:000000000-BLYN8:1:1101:14542:11412 1:N:0:1
ACTCCTACGGGAGGCAGCAGTGGGGAATATTGCACAATGGGCGCAAGCCTGATGCAGCCATGCCGCGTGTATGAAGAAGGCCTTCGGGTTGTAAAGTACTTTCAGCGAGGAGGAAGGCGTTGTGGTTAATAACCGCAGCGATTGACGTTACTCGCAGAAGAAGCACCGGCTAACTCCGTGCCAGCAGCCGCGGTAATACGGAGGGTGCAAGCGTTAATCGGAATTACTGGGCGTAAAGCGCACG
+
GGGGGGGGGGGGGGGGGGGGGGGGGGGGGGGGGGGGGGGGGGGGGGGGGGGGGGGGGGGGGGGGGGGGGGGGGGGGGGGGGGGGGGGGGGGGGGGGGGGGGGGGGGGGGGGFGGGGGGGGGGGGGGGGGGGGGFGGGGGGGGGGGGGGGGGGGGGGGGGGFGFGGGGGGGGGGGGGGGGGGGGGGGGGGGGEGEGGGGGGGGGGDCEGGGGGECEEFGGGGGGGGGGG76CCDGGGGGGGGGGC
@M03364:276:000000000-BLYN8:1:1101:20942:11435 1:N:0:1
ACTCCTACGGGAGGCAGCAGTAGGGAATCTTCGGCAATGGACGAAAGTCTGACCGAGCAACGCCGCGTGAGTGAAGAAGGTTTTCGGATCGTAAAACTCTGTTGTTAGAGAAGAACAAGGACGTTAGTAACTGAACGTCCCCTGACGGTATCTAACCAGAAAGCCACGGCTAACTACGTGCCAGCAGCCGCGGTAATACGTAGGTGGCAAGCGTTGTCCGGATTTATTGGGCGTAAAGCGAGCG
+
GGGGGGGGGGGGGGGGGGGGGGGGGG@FGGGFGGGGGGGGGGGGECEFGGGGFGGGGGGGGCEGGGGGGGGGGGGGGGGGGGGGGGGGGGGGFGFGGGGGGGGGGGGGGGGGGGGGGGFGFGF=BFDCFGFFFGGFGGGGGGFGGGGGGGGGGGGGGGGFGGGGGGGGFGGGGGGGGEGFCGFFGGGGGGGGGGGGGGGGEFGGFCECCCFGGGGEEGFGDC8:C?FFGGGGGDGCCGGGGDGG
@M03364:276:000000000-BLYN8:1:1101:3644:11470 1:N:0:1
ACTCCTACGGGAGGCAGCAGTGGGGAATCTTGGACAATGGGCGCAAGCCTGATCCAGCAATGCCGCGTGCGTGAAGAAGGCCTTCGGGTTGTAAAGCGCTTTTGTCAGGGAGCAAATCCTTGTGGCTAATACCCACCGGGGATGAGAGTACCTGAAGAATAAGGACCGGCTAACTACGTGCCAGCAGCCGCGGTAATACGTAGGGTCCAAGCGTTAATCGGAATTACTGTGCGTAAAGCGTGCG
+
GGGGGGGGGGGGGGGGGGGGGGGGGDGGGGGGGGGGGGGGGGGGGGGGGEFGGGEGGGGGGGGGGDGGGGGGGGGGGGGGFCFGFFGGGGG@FFGGGGGGGGGGGGF?ADCFGFFFFGGGGGGAEGFGGG9FGFGEEEGG7CGGCBFDGGGCCG<>F,@FFCG,FFFE7FFEFGGGGGGGGFFFFG6CFDGDGG8BC9CGFG5EGG6C9CGFGGGGG7?FD*/:0:9CF+<79DEEF*27C<<7
@M03364:276:000000000-BLYN8:1:1101:4721:11482 1:N:0:1
ACTCCTACGGGAGGCAGCAGTGAGGAATATTGGACAATGGGCGCAAGCCTGATCCAGCCATGCCGCGTGCAGGATGACGGTCCTATGGATTGTAAACTGCTTTTGTACGAGAAGAAACACTGCTTCGTGAAGCAGCTTGACGGTATCGTAAGAATAAGGATCGGCTAACTCCGTGCCAGCAGCCGCGGTAATACGGAGGATCCAAGCGTTATCCGGAATCATTGGGTTTAAAGGGTCCGTAGGC
+
GGGGGGGGGGGGGGGGGGGGGGGGGGGGGGGGGGGGGGGGGGGGGGGGGGGGGGGGGGGGGGGGGGGGGGGGGGGGGGGGGGGGGGGGGGGGGGGGGGGGGGGGGGGGGGGGGGGGGGGGGGGGGFGGGGGFGGGFG?DFFGEGGGGGGGGFFGGGGGGGGGEGGGGGGGGGGGGGGGGGGGGGGGGGGGGGGGGGGGGGGGGGGGGGGGGGGGGGGGGGGGGGGGGGGGGGCGGGCCGGCGD*
@M03364:276:000000000-BLYN8:1:1101:14534:11526 1:N:0:1
ACTCCTACGGGAGGCAGCAGTAGGGAATCTTCGGCAATGGACGAAAGTCTGACCGAGCAACGCCGCGTGAGTGAAGAAGGTTTTCGGATCGTAAAACTCTGTTGTTAGAGAAGAACAAGGACGTTAGTAACTGAACGTCCCCTGACGGTATCTAACCAGAAAGCCACGGCTAACTACGTGCCAGCAGCCGCGGTAATACGTAGGTGGCAAGCGTTGTCCGGATTTATTGGGCGTAAAGCGAGCG
+
GGGGGGGGGGGGGGGGGGGGGGGGGGGGGGGGGGGGGGGGGGGGGGGFGGGGGGGGGGGGGGGGGGGGGFGGGFGGGGGGGGGGGGGGGGGGGGGGGGGGGGFGGFGGGGGGGGGGGGGGGGGDFFDFGGGGGGGGGGGEDFGDFGGGEGGGGGGGGGGGGGGGGGGGGGGGGGFFGGGGGGFFFFGGGCGGGGGGGGGDFFGGGGGGGGGGGGGCE+A*CC8=FGGGGGGF7>EGGGGGGGGD
@M03364:276:000000000-BLYN8:1:1101:19733:11531 1:N:0:1
ACTCCTACGGGAGGCAGCAGTGGGGAATCTTGGACAATGGGCGAAAGCCTGATCCAGCAATGCCGCGTGCGTGAAGAAGGCCTTCGGGTTGTAAAGCGCTTTTGTCGGGGAGGAAATCCTAGTCTCTAATAAAGGCTGGGGATGACAGTACCCGAAGAATAAGGACCGGCTAACTACGTGCCAGCAGCCGCGGTAATACGTAGGGTGCAAGCGTTAATCGGATTTATTGGGCGTAAAGCGAGCG
+
GGGGGGGGGGGGGGGGGGGGGGGGGGGGGGGGGGGGGGGGGGGGGGGGGGGGGFGGGGGGGGGGGEGGGGDFFGGGGGGGGGGGGGGGGGGGGGFFGGGGGGCGGGGGGGGGGGGGGGGGGGGGGGGGGGGGGGGGFGGDGGGGGGGGGGGGGGGGGGGGGGGGGDFGGGGGGGGGGDGGGGC7BCGGGGEEGGGGGGGGGGGGGGG>GGGFEEEEGGGGGC=5CGGGFFGFDGGGGGGGGDGC
@M03364:276:000000000-BLYN8:1:1101:8424:11553 1:N:0:1
ACTCCTACGGGAGGCAGCAGTAGGGAATCTTCGGCAATGGACGAAAGTCTGACCGAGCAACGCCGCGTGAGTGAAGAAGGTTTTCGGATCGTAAAACTCTGTTGTTAGAGAAGAACAAGGACGTTAGTAACTGAACGTCCCCTGACGGTATCTAACCAGAAAGCCACGGCTAACTACGTGCCAGCAGCCGCGGTAATACGTAGGTGGCAAGCGTTGTCCGGATTTATTGGGCGTAAAGCGAGCG
+
GGGGGGGGGGGGGGGGGGGGGGGGGGGGGGGGGGGGGGGGGGGGGGGGGGGGGGGGGGGGGGGGGGGGGGGGGGGGGGGGGGGGGGGGGGGGGGGGGGGGGGGGGGGGGGGGGGGGGGGGGGGGGGGGGGGGGGFGGGGGGGGFGGGGGGGGGGGGGGGGGGGGGGGGGGGGGGGGGGGGGGGGGGGGGGGGGGGGGGGGGGGGGGGGGGFGGGGCGGFGGG5EFGGGGGF5CDGGGGGGGGGC
@M03364:276:000000000-BLYN8:1:1101:5752:11565 1:N:0:1
ACTCCTACGGGAGGCAGCAGTGGGGAATATTGCACAATGGGCGCAAGCCTGATGCAGCCATGCCGCGTGTATGAAGAAGGCCTTCGGGTTGTAAAGTACTTTCAGCGAGGAGGAAGGCGTTGTGGTTAATAACCGCAGCGATTGACGTTACTCGCAGAAGAAGCACCGGCTAACTCCGTGCCAGCAGCCGCGGTAATACGGAGGATGCAAGCGTTAATCGGAATTACTGGGCGTAAAGCGCACG
+
GGGGGGGGGGGGGGGGGGGGGGGGGGGGGGGGFFGGGFGGGGFFGGGGGGGGGGFGGGGGGGGGGGGCFGGGGGGGGGGFFCFGGGGGGGGGGFFGGGGFGGGDGGGCFGC@EGGGG8FFGGGGGGGCFGGGFFGGGGGGGGFGGGGFCEGGGEGFEEGGGGGGGGGGGGGGFFGGGCGFCCEGGGGGGGGGGGGGDCCFG5EGGGGGGFGGGGGGGGFGGGGGGGGGGFGGGGGECFG35DD<
@M03364:276:000000000-BLYN8:1:1101:12766:11577 1:N:0:1
ACTCCTACGGGAGGCAGCAGTAGGGAATCTTCGGCAATGGACGAAAGTCTGACCGAGCAACGCCGCGTGAGTGAAGAAGGTTTTCGGATCGTAAAACTCTGTTGTTAGAGAAGAACAAGGACGTTAGTAACTGAACGTCCCCTGACGGTATCTAACCAGAAAGCCACGGCTAACTACGTGCCAGCAGCCGCGGTAATACGTAGGTGGCAAGCGTTGTCCGGATTTATTGGGCGTAAAGCGAGCG
+
GGGGGGGGGGGGGGGGGGGGGGGGGGGGGGGGGGGGGGGGGGGGGGGGGGGGGGGGDGGGGGGGGGGGGGGGGGGGGGGGGFGGGGGGGGGGGGGGGGGGGGGGGGGGGGGGGGGGGGGFGGGCFGGGGGGGGGGGGGGGGGGGGGGGGGGGGGGGGGGGGGGGCGGGGGGGGFGGGGGGGGGGGGGGGGGGGGGGFFGGGGGGGFGGGGGFGGEGGGGGD8CE?FGFGGGGGGEGGGGGGGGC
@M03364:276:000000000-BLYN8:1:1101:14615:11595 1:N:0:1
ACTCCTACGGGAGGCAGCAGTGGGGAATATTGGACAATGGGCGAAAGCCTGATCCAGCCATGCCGCGTGTGTGAAGAAGGTCTTCGGATTGTAAAGCACTTTAAGTTGGGAGGAAGGGCATTAACCTAATACGTTAGTGTTTTGACGTTACCGACAGAATAAGCACCGGCTAACTCTGTGCCAGCAGCCGCGGTAATACAGAGGGTGCAAGCGTTAATCGGAATTACTGGGCGTAAAGCGCGCG
+
GGGGGGGGGGGGGGGGGGGGGGGGGGGGGGGGGGGGGGGGGGGGGGGGGGGGGGGGGGGGGGGGGGGGGGGGGGGGGGGGGGGGGGGGGGGGGGGGGGGGGGGGGFGGGGGGGGGGGGGGGGGGGGGGGGGGGGGGGGGGGGGGGGGGGGGGGGGGGGGGGCCGGGGGGGGGGGGGGGGGGGGGGGGGGGGGGGGGGGGGGGGGGGGGGGGGGGGGGGGGGGGGGGGGGGGGGGGGGFGDGGGC
@M03364:276:000000000-BLYN8:1:1101:3003:11602 1:N:0:1
ACTCCTACGGGAGGCAGCAGTGAGGAATATTGGTCAATGGAGGCAACTCTGAACCAGCCATGCCGCGTGCAGGATGACGGTCCTATGGATTGTAAACTGCTTTTGTACGGGAAGAAAAAAAGTTACGTGTAATTTATTGACGGTACCGTAAGAATAAGGATCGGCTAACTCCGTTCCAGCAGCCGCGGTAATACGTAGGTGGCAAGCGTTGTCCGGATTTATTGGGCGTAAAGCGAGCGCAGGC
+
GGGGGGG@@FD@FGGGGG@FGGCFGGGGFGGGGGG9FGGGGGD;CFGGGGGGGGGFAFDGCEFGGEDGGGDFFFCDEGG>C@FGCFCGGFGGGDFGCGEFGGCCFGGC<FGDECGGGDGGFGGGFGGFGGF9<EFEGFF<DFDGGGGGGGEGGFFGGGGD@FGGG<:CCFGCCF,@:BEGFGDGECCGDC5BCC*49CCFEFFGGGGGG**392=E*:=6+<<CFDFGGG=50:EGDD<C939)
@M03364:276:000000000-BLYN8:1:1101:15942:11605 1:N:0:1
ACTCCTACGGGAGGCAGCAGTAGGGAATCTTCGGCAATGGACGAAAGTCTGACCGAGCAACGCCGCGTGAGTGAAGAAGGTTTTCGGATCGTAAAACTCTGTTGTTAGAGAAGAACAAGGACGTTAGTAACTGAACGTCCCCTGACGGTATCTAACCAGAAAGCCACGGCTAACTACGTGCCAGCAGCCGCGGTAATACGTAGGTGGCAAGCGTTGTCCGGATTTATTGGGCGTAAAGCGAGCG
+
GGGGGGGGGGGGGGGGGGGGGGGGGGGGGGGGGGGGGGGGGGGGGGGGGGGGGGGGGGGGGGGGGGGGGGGGGGGGGGGGGGGGGGGGGGGGGGGGGGGGGGGGFGGGGGGGGGGGGGGGGGGGGGGGGGGGGGGGGGGGGGGGGGGGGGGGGGGGGGGGGGGGGGGGGGGGGGGFGGGGGGGDGGGGCEEEEEDGGGGGGGGGGGGGGEGFEGGGGGGCGGGGGGGGGGGGGGDGGGGGGGD<
@M03364:276:000000000-BLYN8:1:1101:12661:11613 1:N:0:1
ACTCCTACGGGAGGCAGCAGTGGGGAATATTGCACAATGGGCGCAAGCCTGATGCAGCCATGCCGCGTGTATGAAGAAGGCCTTCGGGTTGTAAAGTACTTTCAGCGAGGAGGAAGGCGTTGTGGTTAATAATCGCAGCGATTGACGTTACTCGCAGAAGAAGCACCGGCTAACTCCGTGCCAGCAGCCGCGGTAATACGGAGGGTGCAAGCGTTAATCGGAATTACTGGGCGTAAAGCGCACG
+
GGGGGGGGGGGGGGGGGGGGGGGGGGGGGGGGGGGGGGGGGGEGGGGGGGGGGGGGGGGGGGGGGGGEGGGGGGGGGGGGGGGGGGGGFGGGGGGGGGGGGGGGGGGGGGGGGGGGGFGGGD:CCFFDGGGG?FFCGGGGGGGGGFGGGGFGFGGGEEGGGGGGGGGGEGGGGGGGD@GGEGGGGGGGGGGGC8CEFFC8EGGGGEGGEEFFEEGGGGFG**AFGGGGGGGGGGCE<FDGDGGC
@M03364:276:000000000-BLYN8:1:1101:14960:11622 1:N:0:1
ACTCCTACGGGAGGCAGCAGTGGGGAATATTGCACAATGGGCGCAAGCCTGATGCAGCCATGCCGCGTGTATGAAGAAGGCCTTCGGGTTGTAAAGTACTTTCAGCGAGGAGGAAGGCATTAAGGTTAATAACCTTGGTGATTGACGTTACTCGCAGAAGAAGCACCGGCTAACTCCGTGCCAGCAGCCGCGGTAATACGGAGGGTGCAAGCGTTAATCGGAATTACTGGGCGTAAAGCGCACG
+
GGGGGGGGGGGGGGGGGGGGGGGGGGGGGGGGGGGGGGGGGGGGGGGGGGGGGGGGGGGGGGGGGGGGGGGGGGGGGGGGGGGGGGGGGGGGGGGGGGGGGGGGGGGGGGGEGGG@EFGGGGGGGGGGGGGGGGGFGFGGGGGGGGGFGGGGGGGGDFGGGGFGGG@FCGFGFFGGFGGGGGGGFGDFGGGGGGGGGGGFEEGGGGGGGGGGGGGGGGGGGGGGGGGGGGGGGGGGGGGGGGD5
@M03364:276:000000000-BLYN8:1:1101:20792:11633 1:N:0:1
ACTCCTACGGGAGGCAGCAGTAGGGAATCTTCGGCAATGGACGAAAGTCTGACCGAGCAACGCCGCGTGAGTGAAGAAGGTTTTCGGATCGTAAAACTCTGTTGTTAGAGAAGAACAAGGACGTTAGTAACTGAACGTCCCCTGACGGTATCTAACCAGAAAGCCACGGCTAACTACGTGCCAGCAGCCGCGGTAATACGTAGGTGGCAAGCGTTGTCCGGCTTTATTGGGCGTAAAGCGAGCG
+
GGGCF<CCFCGDGECCC7EFFGGGDGGGFCGGGGGGGGG,;C@FFGCCACA@CEFCGG7CF7FFGDG>FCCC?,F9CFFF<F?FDF=F7FFG8ADFFEGFFGDC4E<EEFGGF8FGGF,=DGECEE:FCAEFGG9=DFC3CEFGGGD::F<FGEG>AA<<F7@FGFFFG:@FGGGGCC>FGG?F7EE7FEE5BBE79FGGGDFGFFGG=@FC888:EGFGG**:0+?@+<CF37CEGGGGGGG5
@M03364:276:000000000-BLYN8:1:1101:26743:11648 1:N:0:1
AGTCCGACGGGAGGCAGCAGTGGGGAATATTGGACAATGGGGGGAACCCTGATTCAGCCATGCCGCGTGTGTGAAGAAGTCCTTTTGGTTGTAAAGCACTTTAAGCGAGGAGGAGGATCTCTAGATTAATCCTCTAGATGCTTGGATGTTACTCGCATAATAAGCACAGGCTACCTCTGTGCCAGCAGCCGCGGTAATGCAGAGGGTGCACGCGTTAATCGGATTTACTGGGCGTAATGCGTGC
+
<-<C,8+@FE:FEG;FGD96<CCFDDCCCFF,,@C@CFFG?7@@+BF7C,,<?,FFF,848B=F=+@+33B>D=<D<<3,8E<38,,@83>3@==8><3F<>FGDC>*<7**::*:8333,@9<3@,38@,8=<FG9,?,<C<2<<,75F,7?F7***472:<<F:<+<F5;F*0A+0<<9C9@:8*8@8/?:/1/:<+++3+//:/**++2*2//:5CGGG55*<9CCFFDF5:/**::>DG/
@M03364:276:000000000-BLYN8:1:1101:4793:11657 1:N:0:1
ACTCCTACGGGAGGCAGCAGTGGGGAATATTGCACAATGGGCGCAAGCCTGATGCAGCCATGCCGCGTGTATGAAGAAGGCCTTCGGGTTGTAAAGTACTTTCAGCGAGGAGGAAGGCATTAAGGTTAATAACCTTAGTGATTGACGTTACTCGCAGAAGAAGCACCGGCTAACTCCGTGCCAGCAGCCGCGGTAATACGGAGGGTGCAAGCGTTAATCGGAATTACTGGGCGTAAAGCGCACG
+
GGGGGGGGGGGGGGGGGGGGGGGGGGGGGGGGGGGGGGGGGGGGGEGGGGGGGGGGGG8EGGGGGGGGGGGGGGGGFGGGGGGGGGGGGEFGGGGGEGGGGGCCEGGEGFGDGGGGGGGGGDGFFGGGGGGGGGGGGGGGGCFFFGDGGGGGGC@GGGFFFFCFEFFGGGGGGGGFFEGCFGGGGGCCFGGEGGGGGGFGGGGGGGEGFFDE8EGG5E?FEGEFGGGGCCF*>):57*7DCGG)
@M03364:276:000000000-BLYN8:1:1101:17201:11674 1:N:0:1
ACTCCTACGGGAGGCAGCAGTGGGGAATATTGCACAATGGGCGCAAGCCTGATGCAGCCATGCCGCGTGTGTGAAGAAGGCCTTCGGGTTGTAAAGCACTTTCAGCGAGGAGGAAGGTGGTGAACTTAATACGTTCATCAATTGACGTTACTCGCAGAAGAAGCACCGGCTAACTCTGTGCCAGCAGCCGCGGTAATACAGAGGGTGCAAGCGTTAATCGGAATTACTGGGCGTAAAGCGTACG
+
GGGGGGGGGGGGGGGGGGGGGGGGGGGGGGGGGGGGGGGGGGGGEGGGGGGGGGGGGGFFGGGGGGGGGFFGGGGGGGGGGGGGGGGGEEEGGGGGGGGGGGGGGGGGGGGEFFFGEGGGFD<?FFGGGGGGGGGGGDEFGGGGGGGGGGEFGGGFFGGGGGFGGGECGGGGGGGGFFGGGGGGGF6DFGEGGGGECGCFD?FG7EGGFGECGGGGFGFGEGGGGGGGGGGGGGGG<C*99DDG
@M03364:276:000000000-BLYN8:1:1101:15395:11674 1:N:0:1
ACTCCTACGGGAGGCAGCAGTGGGGAATTTTGGACAATGGGCGAAAGCCTGATCCAGCAATGCCGCGTGCAGGATGAAGGCCCTCGGGTTGTAAACTGCTTTTGTACGGAACGAAAAGCTCTGGGCTAATATCCCGGAGTCATGACGGTACCGTAAGAATAAGCACCGGCTAACTACGTGCCAGCAGCCGCGGTAATACGTAGGGTGCAAGCGTTAATCGGAATTACTGGGCGTAAAGCGTGCG
+
GGGGGGGGGGGGGGGGGGGGGGGGGGGGGGGGGGGGGGGGGGGGGGGGGGGGGGGGFGGGGGGGGGGGGGGGGGGGGGGGGGGGGGDGFGGGGGGGGGGGGGGGGFGGGEG@FGDGGGGGGGFCFDF8BCFCGGGGGGGCFDGG9,+@FGGGGGGDGGGGGGGGGGG@DFGDGGC;<CFGGF@BFGGFGGG5EEGGGDFGGFCEGGEGGGC*3=*:FFGGEC8EGCGGGGGEGGGGFGF<DDDC
@M03364:276:000000000-BLYN8:1:1101:28724:11700 1:N:0:1
ACTCCTACGGGAGGCAGCAGTGGGGAATCTTGGACAATGGGCGCAAGCCTGATCCAGCAATGCCGCGTGCGTGAAGAAGGCCTTCGGGTTGTAAAGCGCTTTTGTCAGGGAGCAAATCCTTGTGGCTAATACCCACCGGGGATGAGAGTACCTGAAGAATAAGGACCGGCTAACTACGTGCCAGCAGCCGCGGTAATACGTAGGGTCCAAGCGTTAATCGGAATTACTGGGCGTAAAGCGTGCG
+
GGGGGGGGGGGGGGGGGGGGGGGGGGGG@FGGFGGGGGGGGDGGGGGGGGGGGFGGGGGGGGGGGG7CG7FGGGGGFGGGFCFGGGGG,CFEGGGFGDF7BFEFBFGGGGG7>FE8,EE<FEG8BFEDGGGD,,=::FFFCC+CAC<EGG9FGA<>FGCGGCFEFGGE:*>@FGFGGECFCFGCGGFFC8CECEGGGGGGBFCEGG:CEF?8CC:EF+<=EG=F+<+<+<EGC<EGCCC<DC*7
@M03364:276:000000000-BLYN8:1:1101:14171:11704 1:N:0:1
ACTCCTACGGGAGGCAGCAGTAGGGAATCTTCCACAATGGACGAAAGTCTGATGGAGCAACGCCGCGTGAGTGAAGAAGGTTTTCGGATCGTAAAACTCTGTTGTTGGAGAAGAATGTATCTGATAGTAACTGATCAGGTAGTGACGGTATCCAACCAGAAAGCCACGGCTAACTACGTGCCAGCAGCCGCGGTAATACGTAGGTGGCAAGCGTTGTCCGGATTTATTGGGCGTAAAGCGAGCG
+
GGGGGGGGGGGGGGGGGGGGGGGGGGGGGGGGGGGGGGGGGGGGGGGGGGGGGGGGGGGGGGGGGGGGGGGGGGGGGGGGGGGGGGGGGGGGGGGGGGGGGGGGGGGGGGGGGGGGGGGGGGGGGGGGGGGGGGGGGGF,CFGGGGGGGGGGGGGGGGGGGGGG?FFGGGGGGGGGGGGGGGGGGGGGGGGGGGEGGGGGGGGGGGGGGGGGGGGGGGGGGGGGGGGGGGGGGGGGGGGGGGGG
@M03364:276:000000000-BLYN8:1:1101:17998:11707 1:N:0:1
ACTCCTACGGGAGGCAGCAGTGGGGAATATTGCACAATGGGCGCAAGCCTGATGCAGCCATGCCGCGTGTGTGAAGAAGGCCTTCGGGTTGTAAAGCACTTTCAGCGAGGAGGAAGGTGGTGAACTTAATACGTTCATCAATTGACGTTACTCGCAGAAGAAGCACCGGCTAACTCCGTGCCAGCAGCCGCGGTAATACGGAGGGTGCAAGCGTTAATCGGAATTACTGGGCGTAAAGCGCACG
+
GGGGGGGGGGGGGGGGGGGGEGGGGGGFDGGGGGGGGGGGGGGGGGGGGECFGGGGGGGGGFGGGCFEGGC=FFCGGGGGGGGGGGGGEGGGGGGGGGGGGGGGGGGGGGGGGGGFGFDFGGGGGGGFGDFGGGGGGGGGGGGGGGGFGGGGFGC3@@EGGGDFGGGGGGGGGGGFGEFFGGGGGGGGGGG8EGDGGGGGGGGGGGGGGGGGEGGGGGGGGD5C@?CFC6EFGGGGGGFGGGGD
@M03364:276:000000000-BLYN8:1:1101:7464:11727 1:N:0:1
ACTCCTACGGGAGGCAGCAGTGGGGAATATTGCACAATGGGCGCAAGCCTGATGCAGCGACGCCGCGTGAGGGATGACGGCCTTCGGGTTGTAAACCTCTTTCAGTAGGGAACAAGGCTGGTCGTTGACTGGTTGATGGTACTTGCAGAAGAAGCGCCGGCTAACTACGTGCCAGCAGCCGCGGTAATACGTAGGGCGCAAGCGTTATCCGGAATTATTGGGCGTAAAGAGCTCGTAGGCGGTT
+
GGGGGGGGGGGGGGGGGCFFGGGGGGGGGGGGGGGGGGFCGGGGGGGGGGDGGDFGGGGGGEGGGGGGGEGGGGGGCGGGEEFDGGGGGEGGGGGGGGGGGGGGGGGGGGGGGGGCDFCGDBDFEDGE>@>FDEEGGGGDAACF9AFGGCAFGGGCGFEGCEEGCCF7*=FEFFGGGGGGGGGGCCEFGGGGGGGGGGGG5CGGGGGGGGDEGGF?F?EC?*AEEGGGGGGC:4CE3*7F<779
@M03364:276:000000000-BLYN8:1:1101:14139:11730 1:N:0:1
ACTCCTACGGGAGGCAGCAGTGGGGAATCTTGGACAATGGGCGCAAGCCTGATCCAGCAATGCCGCGTGCGTGAAGAAGGCCTTCGGGTTGTAAAGCGCTTTTGTCAGGGAGCAAATCCTTGTGGCTAATACCCACCGGGGATGAGAGTACCTGAAGAATAAGGACCGGCTAACTACGTGCCAGCAGCCGCGGTAATACGTAGGTGGCAAGCGTTGTCCGGATTTATTGGGCGTAAAGCGAGCG
+
GGGGGGGGGGGGGGGGGGGGGGGGGGGGGGGGGGGGGGGGGGGGGGGGGGGGGGGGGGGGGGGGGGGGGGGGGGGGGGGGGGGGGGGGGGGGGGGGGGGGGGGGGGGGGGGGGGGGGGGGGGGGGGGGGGGGGGGGGGGGGGGGGGGGGGFGGGGGGGGGGGGGGGFGGGGGGGGGGGGGGGGGGGGGGGGGGGGGGGGGGFGDGGGGGGGGGGGGGCCEGEEGF7EFGGGGDGGGGGGGCDG7
@M03364:276:000000000-BLYN8:1:1101:11028:11730 1:N:0:1
ACTCCTACGGGAGGCAGCAGTGGGGAATCTTGGACAATGGGCGCAAGCCTGATCCAGCAATGCCGCGTGCGTGAAGAAGGCCTTCGGGTTGTAAAGCGCTTTTGTCAGGGAGCAAATCCTTGTGGCTAATACCCACCGGGGATGAGAGTACCTGAAGAATAAGGACCGGCTAACTACGTGCCAGCAGCCGCGGTAATACGTAGGGTCCAAGCGTTAATCGGAATTACTGGGCGTAAAGCGTGCG
+
GGGGGGGGGGGGGGGGGGGGGGGGGGGGGGGGGGGGGGGGGGGGGGGGGGGGGGGGGGGGGGGGGGGGGGGGGGGGGGGGGGGGGGGGGGDGGGGGGGGGGGGGGGGGGGGGGGGDDFGGGGGGGGGG?FGFFFFFFGCEGEDFGGFGFFFFEFCFFGCGGGGGGG7FFCFGF:DB:EGFGGGCC@C7BECEGEEGFFFCEFFEDCGGG;CGCG5C:?:EGCCECEG+CFFFGGGDDFGD5DGG
@M03364:276:000000000-BLYN8:1:1101:12631:11740 1:N:0:1
ACTCCTACGGGAGGCAGCAGTGGGGAATATTGGACAATGGGCGAAAGCCTGATCCAGCCATGCCGCGTGTGTGAAGAAGGCCTTTTGGTTGTAAAGCACTTTAAGAGAGGAGGAGGCTACCGAGATTAATACTCTTGGATAGTGGACGTTACTCGCAGAATAAGCACCGGCTAACTCTGTGCCAGCAGCCGCGCGAATATAGAGGGTGCGAGCGTTAATCGGGTTTACTGGGCGTAAAGAGTGG
+
FGGGGGGGGGGGGGGGGGGGGGGGGGGGGGGGGGGGGGGGGFEEGG7FGGGGGAGGGG7F,EFGGGGGGF<6EFGGGGGGGGGG<,CFGGGGGGG9,:BF<F<,C,:4CFG7FG=:BF,AEG:+>+5,,85B5,,,:E55C,?F83,+33>C,3>F+53:@A<,8>5,@*3*@<,@,,?CF9;FC@6E7,>8C***331+<<+?FGGG5=ED*C/***+<:8*//;+0?+<:571*/*;***2*
@M03364:276:000000000-BLYN8:1:1101:15280:11742 1:N:0:1
ACTCCTACGGGAGGCAGCAGTGGGGAATATTGCACAATGGGCGCAAGCCTGATGCAGCCATGCCGCGTGTATGAAGAAGGCCTTCGGGTTGTAAAGTACTTTCAGTCGGGAGGAAGGTGTTAAGGTTAATAACCTTGGCAATTGACGTTACCGACAGAAGAAGCACCGGCTAACTCCGTGCCAGCAGCCGCGGTAATACGGAGGGTGCAAGCGTTAATCGGAATTACTGGGCGTAAAGCGCACG
+
GGGGGGGGGGGGGGGGGGGGGGGGGGGGGGGGGGGGGGGGGGGGGGGGGGGGGGGGGGGGGGGGGGGGGGGGGGGGGGGGGGGGGGGGGGGGGGGGGGGGGGGGGGGGGGGGGGGGGFGGFGGGGGGGGGGGGGGGGGGGGGGGGGGGGGGGGGGGGGGGGGGGGGGGFGGGGGGGGGGGGGGGGGGGGGGGGGGEGGGGEEEGGGGGGGGGGGGGGGGGGGGGGGGGGGGGGGGGGGGGGGG<
@M03364:276:000000000-BLYN8:1:1101:12579:11769 1:N:0:1
ACTCCTACGGGAGGCAGCAGTGGGGAATATTGCACAATGGGCGCAAGCCTGATGCAGCCATGCCGCGTGTATGAAGAAGGCCTTCGGGTTGTAAAGTACTTTCAGCGAGGAGGAAGGCATTAAGGTTAATAACCTTAGTGATTGACGTTACTCGCAGAAGAAGCACCGGCTAACTCCGTGCCAGCAGCCGCGGTAATACGGAGGGTGCAAGCGTTAATCGGAATTACTGGGCGTAAAGCGCACG
+
GGGGGGGGGGGGGGGGGGGGGGGGGGGGGGGGGGGGGGGGFGFGGGGGGGGGGGGGGGGGGGGGGGGGGGGGGGGGGGGGGGGGGGGGGGGGGGGGGGGGGGGGGGGGGGGEGGGGGGGGGGGGGGGGGGGGGGGGGGGGGGGGGGGGGGGGGGGGGGGGGGGGGGGGGGGGFFFGGGFGGGGGGGGGDGGGGGGGGGGGGGGGGGGGGGGGGGGGGGGGGGGGGGGGGGGCDCEDGGGGGGGC
@M03364:276:000000000-BLYN8:1:1101:16547:11773 1:N:0:1
ACTCCTACGGGAGGCAGCAGTGGGGAATATTGCACAATGGGCGCAAGCCTGATGCAGCCATGCCGCGTGTATGAAGAAGGCCTTCGGGTTGTAAAGTACTTTCAGCGAGGAGGAAGGCATTAAGGTTAATAACCTTAGTGATTGACGTTACTCGCAGAAGAAGCACCGGCTAACTCCGTGCCAGCAGCCGCGGTAATACGGAGGGTGCAAGCGTTAATCGGAATTACTGGGCGTAAAGCGCACG
+
GGGGGGGGGGGGGGGGGGGGGGGGGGGGGGGGGGGGGGGGGGGGGGGGGGGGGGGGGGGGGGGGGGGGGGGGGGGGGGGGGGGGGGGGGGGGGGGGGGGGGGGGGGGGGGGGGGGFGGGGGGGGGGGGGGGGGGGGFGGGGGGGGGGGGGGGGGGEGGGGGGGGGGGGGGGGGGGGGGGGGGGGGGGGGGGGGGGGGGGGGGGGGGGGGGGGGGGGGGGGDGGGGGFGGFGGGGGGFGGGGGG<
@M03364:276:000000000-BLYN8:1:1101:16493:11784 1:N:0:1
ACTCCTACGGGAGGCAGCAGTGGGGAATTTTGGACAATGGGCGAAAGCCTGATCCAGCCATGCCGCGTGCAGGATGAAGGCCTTCGGGTTGTAAACTGCTTTTGTACGGAACGAAAAGACTCCTTCTAATAAAGGGGGTCCATGACGGTACCGTAAGAATAAGCACCGGCTAACTACGTGCCAGCAGCCGCGGGAATACGGAGGGTGCAAGCGTTAATCGGAATTACTGGGCGTAAAGCGTACG
+
GGGGGGGGGGGGGGGGGG9EFGGGGGGGDEGGDDGGGGGGGCDGGDGGGGGGGCEFGGGEEFFGGGGGEGGGGGGGGGGGGFGGGGDCF7:BDEFCGGGGGDGGGGGGE7F::EGGG87D<==,CFFGEF9AEFDCCCFGGGFGCC>:FGGGGGGGGCF:CGFFGGFEC*<FFCCCFGGGFGFG@72B::8B**=8*++***2*?CGGFCFGGCCEFCC:*AEFGCFFCFG*/>5EFFC<<*/)
@M03364:276:000000000-BLYN8:1:1101:22501:11786 1:N:0:1
ACTCCTACGGGAGGCAGCAGTAGGGAATCTTCGGCAATGGACGAAAGTCTGACCGAGCAACGCCGCGTGAGTGAAGAAGGTTTTCGGATCGTAAAACTCTGTTGGTAGAGAAGAACGTTGGTGAGAGTGGAAAGCTCATCAAGTGACGGTAACTACCCAGAAAGCCACGGCTAACTACGTGCCAGCAGCCGCGGTAATACGTAGGTGGCAAGCGTTGTCCGGATTTATTGGGCGTAAAGCGAGC
+
EFGGGGGGGGGGGGEGGGGGGFFGGGEFFGF<FGGGCFGFFF@CGEEFGGGGGF:CFGGGGGGGGGCGG7FCFFGGGGGGE<FGF@GFCCFGGGGGGDGGFGGAG=FFAFGGGGGFFGGGGGC?FAFFG?FFFFGGF<,CD=D39DFGGDGGD<FAF@FGGGGGGGGGG*C<CF@CCDCFEGGFFG,=CCGGGGG@5;++3?BFEGFGFGG**=8CGEGGGGEGEF7?9CGFGGGG:FGFDCD7
@M03364:276:000000000-BLYN8:1:1101:16294:11815 1:N:0:1
ACTCCTACGGGAGGCAGCAGTGGGGAATATTGCACAATGGGCGCAAGCCTGATGCAGCCATGCCGCGTGTGTGAAGAAGGCCTTCGGGTTGTAAAGCACTTTCAGCGAGGAGGAAGGTGGTGAACTTAATACGTTCATCAATTGACGTTACTCGCAGAAGAAGCACCGGCTAACTCCGTGCCAGCAGCCGCGGTAATACAGAGGGTGCAAGCGTTAATCGGAATTACTGGGCGTAAAGCGCGCG
+
GGGGGGGGGGGGGGGGGGGGGGGGGGGGGGGGGGGGGGGGGGGGGGGGGGGGGGGGGGGGGGGGGGGGGGGGGGGGGGGGGGGGGGGGGGGGGGGGGGGGGGGGFGGDFGFGGGDGGGGGGGGGGGGGGGFGGFGGGGGGGGGGGGGGGGGGGDEGGGGGGGGGGGGGGGGGGGGFGGGGGGGGGGGGGEGGGGGGGGGFFFGDGGGGGGG5=GGGGGGGGGGGGGGGGG=FGGGEGGGGGGGG
@M03364:276:000000000-BLYN8:1:1101:15769:11823 1:N:0:1
ACTCCTACGGGAGGCAGCAGTGGGGAATCTTGGACAATGGGCGCAAGCCTGATCCAGCAATGCCGCGTGTGTGAAGAAGGTCTTCGGATTGTAAAGCACTTTAAGTTGGGAGGAAGGGCAGTAAGCGAATACCTTGCTGTTTTGACGTTACCGACAGAATAAGCACCGGCTAACTCTGTGCCAGCAGCCGCGGTAATACGTAGGGTCCAAGCGTTAATCGGAATTACTGGGCGTAAAGCGTGCG
+
GGGGGGGGGGGGGGGGGGGGGFGGGGGGGGGGGGGGGGGGGGGGGGGGGGGGGGGFGGGGGGGGGGGGGGGGGGGGGGGGGGGGGGGGGGGGGGGGGGGGGGGGGGGGGGGGDGGGGGGGGGGGGGGGGGGGGGGGGGGGGGGGGGGFGGGGGGGGGGGGGGGGGGGGGGGGGGGFGGGGGGGGGGGGGGGGGGGGGGGGGGGGGGGDFGGFGGGGFGFGGDC=ECGGFGFFGGGGGGGGGGGD
@M03364:276:000000000-BLYN8:1:1101:3895:11827 1:N:0:1
ACTCCTACGGGAGGCAGCAGTGGGGAATATTGGACAATGGGCGAAAGCCTGATCCAGCCATGCCGCGTGTGTGAAGAAGGTCTTCGGATTGTAAAGCACTTTAAGTTGGGAGGAAGGGCAGTAAGCGAATACCTTGCTGTTTTGACGTTACCGACAGAATAAGCACCGGCTAACTCTGTGCCAGCAGCCGCGGTAATACAGAGGGTGCAAGCGTTAATCGGAATTACTGGGCGTAAAGCGCGCG
+
GGGGGGGGGGG;FEGGGGGGGGGGGGGGGGFCGFFGGGGGGFCEFFGGGGFGGGGGGGFGFFGGGDGFGGGGGGFGGGGGCFGGGGGGEGGGGGGGGGGG8FFCFGEFGGGGGGFFGGGGGGFGGGGGEGGF<FFAEGGGGFFGGGGEFGGGGG7FFCCFGGGGFGEC>FGDGFFFFGFGGFGGGGDGGGGGGGGGGGGG;FGFC=CEDGGGG8EG5CFFCCGECEFGGGGGDDC5CF75DDDG
@M03364:276:000000000-BLYN8:1:1101:15432:11829 1:N:0:1
ACTCCTACGGGAGGCAGCAGTAGGGAATCTTCGGCAATGGACGAAAGTCTGACCGAGCAACGCCGCGTGAGTGAAGAAGGTTTTCGGATCGTAAAACTCTGTTGTTAGAGAAGAACAAGGACGTTAGTAACTGAACGTCCCCTGACGGTATCTAACCAGAAAGCCACGGCTAACTACGTGCCAGCAGCCGCGGTAATACGTAGGTGGCAAGCGTTGTCCGGATTTATTGGGCGTAAAGCGAGCG
+
GGGGGGGGGGGGGGGGGGGGGGGGGGGGGGGGGGGGGGGGGGGGGGGGGGGGGGGGGGGGGGGGGGGGGGGGGGGGGGGGGGGGGGGGGGGGGGGGGGGGGGGGGGGGGGGGGGGGGGGGGGGGGGGGGGGGGGGGGGGDGGGGGGGGGGGGGGGGGGGGGGGGGGGGGGGGGGGGGGGGGGGGGGGGGGGGGGGGGGGGGFGGGFGGGGFGGGGGGGGGGGGGGGGGGGGGGGGGGGGGGGD7
@M03364:276:000000000-BLYN8:1:1101:19819:11851 1:N:0:1
ACTCCTACGGGAGGCAGCAGTGGGGAATCTTGGACAATGGGCGCAAGCCTGATCCAGCAATGCCGCGTGCGTGAAGAAGGCCTTCGGGTTGTAAAGCGCTTTTGTCAGGGAGCAAATCCTTGTGGCTAATACCCACCGGGGATGAGAGTACCTGAAGAATAAGGACCGGCTAACTACGTGCCAGCAGCCGCGGTAATACGTAGGGTCCAAGCGTTAATCGGAATTACTGGGCGTAAAGCGTGCG
+
GGGGGGGGGGGGGGGGGGGGGGGGGGGGGGGGGGGGGGGGGGGGGGGGGGGGGGGGGGGGGGGGGGGGGGGGGGGGGGGGGGGGGGGGGGGGGGGGGGGGGGGGGGGGGGGGGGGGFGGFGGGGGGGGDFCFGGGGGGGGGEGEGGGGGGACFGGGGFDFEFGGGGCFGGGGGGGGGGGGF>CGGGGGGG5EGEGGGFGGGGGGGGFFGGFFC;CEGGFGCG5>FFGGGGFGGGGGDGGDDDD7
@M03364:276:000000000-BLYN8:1:1101:8322:11869 1:N:0:1
ACTCCTACGGGAGGCAGCAGTAGGGAATCTTCGGCAATGGACGAAAGTCTGACCGAGCAACGCCGCGTGAGTGAAGAAGGTTTTCGGATCGTAAAACTCTGTTGTTAGAGAAGAACAAGGACGTTAGTAACTGAACGTCCCCTGACGGTATCTAACCAGAAAGCCACGGCTAACTACGTGCCAGCAGCCGCGGTAATACGTAGGTGGCAAGCGTTGTCCGGATTTATTGGGCGTAAAGCGAGCG
+
GGGGGGGGGGGGGGGGGGGGGGGGGGGGGGGFGGGGGGGGGGGGDFGGGGGGGGGGGGGGGGGGGGGGGGGGGGGGGGGG?FGGGGGEGEGGGGGAFFGGGGGGGF9ECFFGFGGGGGGDGGGEGGGGGGGGFFDEGGF+@@EFGGGEGF<DDGC=FGGGGGGGGGGGEFGEGGGGF7FCFGGFE:CCGGGEDGGEGFF>CF5;@FGG>0;@EBEEE:FGG=8EGDGGCFFFGGG5DD:CGGGD
@M03364:276:000000000-BLYN8:1:1101:5808:11874 1:N:0:1
ACTCCTACGGGAGGCAGCAGTGGGGAATATTGCACAATGGGGGAAACCCTGATGCAGCAACGCCGCGTGAGTGATGAAGGTTTTCGGATCGTAAAACTCTGTTGTTAGAGAAGAACAAGGACGTTAGTAACTGAACGTCCCCTGACGGTATCTAACCAGAAAGCCACGGCTAACTACGTGCCAGCAGCCGCGGTAATACGTAGGTGGCAAGCGTTTTCCGGATTTATTGGGCGTAAAGCGAGCG
+
CGGGGGGGGGEGCFFGGECFEDFGGGGCFGGGFGFGGGGGFGDGCEGCGGFGGGGGGGGGGGGGGGGGGGGGGGGGGGEFFADFFGEDCFEGGGFGFGGGGGGGEGGGGFFGFGFEGGGGGGGBCFEFGGGGGGF=FGGGEGGGGGDGCEGGGGGFGGGGGGFFED3CBCFG@GFFFGFCG7EFGGFFGCGGGGGGGGGGFCEGGGGG6FCFG>E55<EG7:;2<CF7<9@FDDGC777DCCGC
@M03364:276:000000000-BLYN8:1:1101:6268:11894 1:N:0:1
ACTCCTACGGGAGGCAGCAGTAGGGAATCTTCGGCAATGGACGAAAGTCTGACCGAGCAACGCCGCGGGAGTGAAGAAGGTTTTCGGATCGTAAAACTCTGTTGTTAGAGAAGAACAAGGACGTTAGTAACTGAACGTCCCCTGACGGTATCTAACCAGAAAGCCACGGCTAACTACGTGCCAGCAGCCGCGGTAATACGTAGGTGGCAAGCGTTGTCCGGATTTATTGGGCGTAAAGCGAGCG
+
[truncated: 32,152,703 more chars]
