# Supplementary material for: Captivity causes taxonomic and functional convergence of gut microbial communities in bats
Source: PeerJ. 2019 Apr 30;7:e6844. doi: 10.7717/peerj.6844 (PMC6499062; doi:10.7717/peerj.6844)
Supplement: Data S47 — Raw data of FVs3. [file peerj-07-6844-s052.gz › D8j5385-FVs3_R2.fq]

@M03364:276:000000000-BLYN8:1:1101:22525:1241 2:N:0:1
GGACTACTAGGGTATCTAATCCTGTTTGCTACCCATGCTTTCGAGCCTCAGCGTCAGTTACAGACCAGACAGCCGCCTTCGCCACTGGTGTTCTTCCATATATCTACGCATTTCACCTCTACACATGGAGTTCCACTGTCCTCTTCTGCACTCAAGTTTCCCAGTTTCCGATGCACTTCTTCGGTTGAGCCGAAGGCTTTCACATCAGACTTAAGCAACCGCCTGCGCTCGCTTTACGCCCACTAAATCCG
+
CCCCCGEGFFCFGDGGGGGGGGGGGGFGGGGGGGGGGGGGGGGFGEG@<F<DFF:FFFGGGGCGFFGGG<FEG7+CEGGGDEBC7B@@FFGCEGGGGGGGGGGGGGG,+@FGGFGG,,AEGGGGGGGG8AFGGC;E;>@?BFGCEEGFCDGGGGG9,4,48E,DF,EF,B>EEDC8@CFG8;>CFGGGGGGGEGCEGGCGFGGD+:<FDGGGF88+=DF>?D*))@A*:AB>GGG*:25BED()0;))3;C
@M03364:276:000000000-BLYN8:1:1101:9615:1266 2:N:0:1
GGACTACCAGGGTTTCTAAGCCTGTTTGCTCCCCACGCTTTCGTGCATGAGTGTCAGTATCAGCCCAGGGGGTTGCCTTCGCCATCGGTGTTCCTCCGCATATCTACGCATTTCACTGCTACACGCGGAATTCTACCCCCCTCTGCCGTACTCTAGTTAGCCAGTTCACAATGCAATCCCCAAGTCGAGCTCGGGGATTTCACATCTTGCTTAACAAACCACTTGCGCACGCTTTACGCCTAGTAATTCCC
+
ABBCCG<,6@BCEFFEFFD,CCC<FGFGC<CEFCFEF7BEGFGGGEDFFGF,<E@6F<F<CEC8,8E<FEDGEGG,CAF,,@CCEAFEGGEDF<@A<=:+@,EF,?F<=CF?EFGGCE@CBF,ACCF@>CFGC?=,@@EGGEGC8,@8+;CGE9=3@@>;,>E?DE,DF;DCC6@CF,,4D,1>C,:>1C*,==GG5:CG=:9:+*+3+++;7+7;**35.7).4A@3(=5>CCFA=(8?*7(/:>460**
@M03364:276:000000000-BLYN8:1:1101:21282:1280 2:N:0:1
GGACTACTCGGGTTTCTAATCCTGTTTGCTCCCCACGCCTTCGAGCCTCAGCGTCAGTTACAGACCAGAGAGCCGCCTTCGCCACTGGTGTTCCTCCATATATCTACGCATTTCACCGCTACACATGGAATTCCACTCTCCTCTTCTGCACTCAAGTCTCCCAGTTTCCAATGACCCTCCCCGCTTGAGCCGGGGGCTTTCACATCAGACTTAAGAAACAGCATGCGCTCGCTGTAGGCCCAATAAATCCG
+
CCCCCC@FFC,CC@FFGF9FFGFG@FFD,CCFGGFGDD,,@ECF@7FDF8FFGDFGEEC;CFF<CFG@CAEEGFCCECCFEE7FGFFGEGD:FFGGFF9@9EA,@?,FE,B:,AEC,@CEC=FG9AE,=,A:,C;:9E,A>,@=,,4BE,E?GCF,8,7EFFFGFFFE:FGA?EFGGC+@68>+83:7,8,;@8*=:82<CFG>+*+2;**+=+++18@*):)))2()(..2>*/)1)?C=B0.7:*5F67
@M03364:276:000000000-BLYN8:1:1101:19719:1283 2:N:0:1
GGACTACCGGGGTATCTAATCCTGTTTGCTCCCCACGCTTTCGCACCTGAGCGTCAGTCTTCGTCCAGGGGGCCGCCTTCGCCACCGGTATTCCTCCAGATCTCTACGCATTTCACCGCTACACCTGGAATTCTACCCCCCTCTACGAGACTCAAGCCTGCCAGTTTCGGATGCAGTTCCCGGGTTGAGCCCGGGGATTTCACATCCGACTTGACAGACCGCCTGCGTTCGCTTTACGCCCAGTAATTCCG
+
C<CCCFFGGGGGG>FGGGGFGGGGGGGGGGGGGGGFGGGGGGGEGGGGGGFGEGEFGGGGGGFFCFCGGCFGGEGGDFBECEFG+EEGEEF<FCEGGGGGGGGGGGGGGGGGGGFGGEEGCFGFFGGDGGGGGGGFDFECEEGGGGGGGGGFGGGGFD83@>A:DDGFGGGEE>?FCG7BFE8BFGGGFG*=EEGGDGFF+;CC76C7<CGCD:*0>FFCB*74(5>@(87>3>D<B?E/CE?9CC@BG77
@M03364:276:000000000-BLYN8:1:1101:9476:1327 2:N:0:1
GGACTACTGGGGTTTCTAATCCTGTTTGCTCCCCACGCTTTCGCACCTCAGCGTCAGTAATTGACCAGTGAGCCGCCTTCGCCACTGGTGTTCCTGCTAATATCTACGAATTTCACCTCTACACTCGCAATTCCACTCACCTCTTCCATACTCAAGACTGGCAGTATCAAAGGCAGTTCCAGGGTTAACCCCTGTGTTTTAACCCCTAACTGACCAATCGCCTAACGTCACTTTACCGCCCAGAAAATCCG
+
CCCCCGGFDGGGGGGGGGGGGGGGGGFGGGGGGGGGGGGGGGG7@FGEEGGGGGGGGGGAF9FEFGFGEFGGGGGGGGDGGGGGGGGGGGGGGGG<F<?FGGGEFGGF7?BFFGGGG9B9FFGGC@D:F=FFGG,A>@4EGGFG9EDAE;FFGGFGFGG8,=@CG9E,=EGCCB8+6,,,7@B+@@C=,@,@AD,,,7@,23,2;0*;**++=5*2/2D**A*))/);())+4:+**-=:E>()*28)0*1
@M03364:276:000000000-BLYN8:1:1101:12886:1356 2:N:0:1
GGACTACAGGGGTTTCTAATCCTGTTTGCTCCCCACGCTTTCGTGCATGAGTGTCAGTATCAGCCCAGGGGGTTGCCTTCGCCATCGGTGTTCCTCCGCATATCTACGCATTTCACTGCTACACGCGGAATTCCACCCCCCTCTGCCGTACTCTAGTTAGCCAGTTCACAATGCAATTCCCAAGTTGAGCTCGGGGATTTCACATCGTGCTTAAAAAACCACCTGCGCACGCTTTACCCCCATTAATTCC
+
CCCCCGGGGGGGGGGGGGGGGGGGGGGGGGGGGGGGGGGGGGGFGGGGGGGGGGFGGGGFGGGGFGGFGGGGGGGGGGGGGGGGGGGGGGGCFGGD<CGGGGGGGGGGGGEGGGGGG=FFGGGDGGGGGGGGGGGGF78FCECF,EFGGGDGA>FGGGC9;8<5FFFGGGGGGGCFGGG9CF6D,?CGG7;CEGDEEEGGGC?@FGGC*957C7+;*:855F)(()..,5)8D<7<7)2;*)(**:@A*7
@M03364:276:000000000-BLYN8:1:1101:14648:1368 2:N:0:1
GGACTACTGGGGTTTCTAATCCTGTTTGCTCCCCACGCTTTCGCACCTGAGCGTCAGTCTTTGTCCAGGGGGCCGCCTTCGCCACCGGTATTCCTCCAGATCTCTACGCATTTCACCGCTACACCTGGAATTCTACCCCCCTCTACAAGACTCTAGCCTGCCAGTTTCGGATGCAGTTCCCAGGTTGAGCCCGGGGATTTCACATCCGACTTGACAGACCGCCTGCGTGGTCTTTACGCCCAGTAATTCCG
+
CCCCCGGGGGGGGGGGGGGGGGGGGGGGGGGGFGGGGGGGGGGGGGGGGCGGGGFFGGFGGGGGGGGGGGGEGEFCFGGGFGGGCCEEFFGGGGGGGGGFFFGGGGGGGGGGGGGFGGGGGGFGCAFGG8FGGGGGGGGGGGGGGCFGGGGGGGGGGCCFGFG,DDFGGGG5EFEGG?FFGGGGGF6?EGEDEG5C5B8CFDFGFGGGDG:<>76+94CC555?3F>:())*2:7<=:E:C><?F746CF*
@M03364:276:000000000-BLYN8:1:1101:17358:1387 2:N:0:1
GGACTACAGGGGTATCTAATCCTGTTTGCTCCCCACGCTTTCGAGCCTCAGTGTCAGTTACAGGCCAGAGAGCCGCTTTCGCCTCCGGTGTTCCTCCATATATCTACGCATTTCACCGCTACACATGGAATTCCACTCTCCTCTTCTGCACTCAAGTCCCCCAGTTTCCAATGACCCTCCCCGGTTGAGCCGGGGGCTTTCACATCAGACTTAAGAAATCGCCTGCGCGCGCTTTACGCCCAATAAATCCG
+
CCCCCGGGGGGDGGGGGGGGGGGGGGGGGGGGGGGGGGGGGGGFGGGGGGFFGGGGGGGGGGGGCGGGDGGCGGGGEEGGGFGDGGGG7FFEFFGGGGGGGGGGGGGCGDGCFGGCFEGGGGGFFGGGGGGGGGGFFGGGFGGG9EGGGGGGFGG?CC,3=C+B,8EFFGGFFA8DF,33AEEGGG6FFGCCCEECGG5FGGGG6D?GD8;:+;7D77@FBGF@DA9D(.75)1CDF?GGGB:>DCFFGG3
@M03364:276:000000000-BLYN8:1:1101:21649:1454 2:N:0:1
GGACTACTGGGGTTTCTAATCCTGTTTGCTCCCCACGCATTCGTGCATGAGCGTCAGTGCAGGCCCAGGGGATTGCCTTCGCTATCGGTGTTCCTCCGCATATCTACGCATCTCACTGCTACACGCGGAATTCCATCCCCCTCTGCCGCACTCCAGCTATGCAGTCACCAATGCAGTTCCCAGGTTGAGCCCGGGGATTTCACATCCGTCTTACATCACCGCCTGCGCACGCTTTACGACCAGTCATTCCG
+
CCCCCCFFCC,@FC;CEGAF,CFFGCEGDFEF<FF7@F+8C,E;6B,;FAAECBF,@FEC9FFBFGDGF7FF,,,:C,E<@F,,64BC@EBFF9=F,7,8C4,94?CDE4?+C::<FE?,9AEFD7BF@@?:FGG,EDGF+++6@ECCGDCDDCE::,,@@B:>BDF9,6,>9,D,5=::,3>*7EGGGCB*7*>85B8EFFC88**:/;*9@CF7+7+AAGEFFFFA6=7>CG3:F:*:C::62>8>>D2
@M03364:276:000000000-BLYN8:1:1101:8857:1476 2:N:0:1
GGACTACACGGGTTTCTAATCCTGTTTGCTCCCCACGCTTTCGAGCCTCAGCGTCAGTTACAGACCAGAGAGCCGCCTTCGCCACTGGTGTTCCTCCATATATCTACGCATTTCACCGCTACACATGGAATTCCACTCTCCTCTTCTGCACTCAAGTCTCCCAGTTTCCAATGACCCTCCCCGGTTGAGCCGGGGGCTTTCACATCAGACTTAAGAAATCGCCTGCGCTCGCTTTACGCCCAATAAAACCG
+
CCCCCGFEGGGE@C@FCFGGGGGGGGGGFFGGGGGGGGGGGGGCGGGGGGGGGGGGGAEFFFCGFFFEFCEGGGEFC@FFFG:C,AFFC<F?CCFFGGGGFGGGGGGGGGGEGFFFCE>EGGGEDFGGGGGGGGGGGEF?FCFFDEEGGGGGGC@E;BFACDFDFCFC8=FEE,,8EFF=E6:8CEG6?FGGGEGGGGGG+=C>F4?*C<F;7:C:C559)*81(5;)()0=DCFF*,;E*01.9C6)97<
@M03364:276:000000000-BLYN8:1:1101:15686:1512 2:N:0:1
GGACTACAGGGGTTTCTAATCCTGTTTGCTCCCCACGCTTTCGTGCATGAGTGTCAGTATCAGCCCAGGGGGTTGCCTTCGCCATCGGTGTTCCTCCGCATATCTACGCATTTCACTGCTACACGCGGAATTCCACCCCCCTCTGCCGTACTCTAGTTAGCCAGTTCACAATGCAATTCCCAAGTTGAGCTCGGGGATTTCACATCGTGCTTAACAAACCACCTGCGCACGCTTTACGCCCAGTAATTCCG
+
CCCCCGGGGGGGGGGGGGGFGGGGGGGGGGGGGGGGGGGGGGGGGGGGGGGEFFGGGGGGGGGGGGGGGGGGGGGGGGGDFGGGEGGGGGGGGGGGGGGGGGGGGGGGGGGGGGGGGGGGGGGGGCFGGDGGGGGGGGGDGGDGGFGGGG>FGGGGCE,@FCFG@FFFGGGGGFFGGGGFGFGFGFC,=7DFGGGGGDGGGGGFFFCFCC8FGDDGGD=FAFB@@A@EFB3>C<F:F?EE=3:FF:=2FG6
@M03364:276:000000000-BLYN8:1:1101:16101:1550 2:N:0:1
GGACTACACGGGTATCTAATCCTGTTTGCTCCCCACGCTTTCGCACCTGAGCGTCAGTCTTTGTCCAGGGGGCCGCCTTCGCCACCGGTATTCCTCCAGATCTCTACGCATTTCACCGCTACACCTGGAATTCTCCCCCCCTCTACAAGACTCTAGCTGACCAGTTTCAAATGCAGTTACCAAGTTAAGCTCGGGGATTTCACATCTGACTTAATCAACCGCCTGCGTGCGCTTTACGCCCAGTAATTCCG
+
CCCCCF@FGG7EF@F<FFGGFEFFFDCFFFFGFGF7F:@FF9FGC7@BGFFFFGGGFFFGFGFEGGGGGGGGCDFGGGGGGDGGGCGGGGGDGE;FEFF<F<EFFEFFDG7FFGFFGGGDGFGGFGGGGFGGGCDFDCCCEEC;9@CCCFGCDBA7;EC98:8>7>>9<FGGGGE7A?,>9;D8FFF:BC,<C*BEEGDCFF+1@*@FCFGCCGCFFC@6A7>;;51>:@BBGC3)*,?E578FFGB2D?>
@M03364:276:000000000-BLYN8:1:1101:16240:1561 2:N:0:1
GGACTACTCGGGTTTCTAATCCTGTTTGCTCCCCACGCTTTCGAGCCTCAGTGTCAGTTACAGGCCAGAGAGCCGCTTTCGCCTCCGGTGTTCCTCCATATATCTACGCATTTCACCGCTACACATGGAATTCCACTCTCCTCTCCTGCACTCAAGTCTACCAGTTTCCAATGCATACAATGGTTGAGCCACTGCCTTTTACACCAGACTTAATAAACCACCTGCGCTCGCTTTACGCCCAATAAATCCGG
+
CCCCCGFGGGGGFCFGGGGGGGGGGGFGGGGGGGGGGGGGGGGGGGGGGGGGFGGGGGGGGG9FGDGFGGGGGGGGGGGFGGD7BFFEFGGGGG9F@FGGFGGGGGGGGGGCFGGGGGGGGGGGEGGGGFGGGGGGFGGGGGGGFGGGGGGGFECDFDGGGGCFGGFCGG99?DFF89@ADG,@FGGGGGGGGGGGFGG7+=EFFGD9FG7C@+9C>F,@FCFEB?>@ADFFF5+8)>G*1.,AFDC?;95
@M03364:276:000000000-BLYN8:1:1101:12454:1561 2:N:0:1
GGACTACCCGGGTTTCTAATCCTGTTTGCTCCCCACGCTTTCGAGCCGCAGTGTCAGTTACAGGCCAGCGAGCCGCGTTCGCCACCGGTGTTCCTCCATATATCTACGCATTTCACCGCTACACATGGAATTCCACTCTCCTCTCCTGCACTCAAGTCAACCAGTTTCAAATGCATACAATGGTTGAGCCACTGCCTTTTACACCAGACTTAATAAACCACCTGCGCTCGCTTTACGCCCAATAAATCCGG
+
CCCCCGDFFCGGFGEEEGFDFF9EFGGGGGC@FGF7@CF@FFGGGGG7@@E7@FGCEFGFDDEE<FFF,@+8@@+>+>+CC7BFC@@@FEG:@EEFFGC,@AFGFFGGCCFCAAEGFEEGGGGG,A=BFC9:9CFFCGDFDAFCFDDEGGG78>838@,,8@EFFF9,,,33@EFFFGGGGFD>AE6EEC8DCCCE6DCGFCCCF9*9?C+B+:+=B887)7)(-:>BD>::5*:;>;B*C>(=7CFAC)1
@M03364:276:000000000-BLYN8:1:1101:22638:1564 2:N:0:1
GGACTACCGGGGTTTCTAATCCTGTTTGCTCCCCACGCTTTCGAGCCTCAGCGTCAGTTACAGACCAGAGAGCCGCCTTCGCCACTGGTGTTCCTCCATATATCTACGCATTTCACCGCTACACATGGAATTCCACCCTCCTCTTCAGCACTCAAGTCACCCAGTTTCCAATGAACCTCCCCGGTTGAGCCGGGGGCTTTCACATCAGACTTAAGAAATCGCCTGCGCTCGCTTTACGCCCAATAAATCCG
+
CCCCCGGGGGGGGGGGGGGGGGGGGGGGGGAFGGGGCGGGGGGCGGFFGGGGGFGEGGG,C<F9FFGG,,6CFGGGDFGGGDCFGGGGGGGGGGGGG@,BFGGGGGGGGGGGDGGGFBFGGGGG9:AFDGGFGEEF@+4ACCFFFE,,,@DGGF8E,,3@,@EFGCFD=DA,6B,3;AF64+@EGGG?,DFE5*>C=GGGG797AFG*>F4C7+1+123:AGFFFFFFFF3BGG<AF?GGGF1)*>6):C9
@M03364:276:000000000-BLYN8:1:1101:18012:1574 2:N:0:1
GGACTACTGGGGTTTCTAATCCTGTTTGCTCCCCACGCTTTCGAGCCTCAGCGTCAGTTACAGACCAGAGAGCCGCCTTCGCCACTGGTGTTCCTCCATATATCTACGCATTTCACCGCTACACCTGGAATTCTACCCCCCTCTGCCGTACTCTAGTTAGCCAGTTCCCAATGCAATTCCCAAGTTGAGCCCGGGGATTTCACATCGTGCTTAACAAACCACCTGCGCACGCTTTACGCCCAGTAATTCCG
+
CCCCCGGGFGGGEGEGGGFGGGGGGGGGGGGFEGGGGG@,DFG8<FFFF<CCFFG>FGCFFAF9FGG8EF@GGGGGGD@AFG7CGGFGFEF:FFFGGGGGGF9EDCFGGGGGGGFFGGGG7FFGCGGGGFFFFGGGBFFGGGGGFGB>+8@@DFGGEG,EFGGFGGG,EEFGGGG,<<FFGGFFCFACFG8DE>GGECCGGGGD9D:/*2?CFGGG76EG4CEFFA@3:ABE*9*/:8CCC>:?G:6):29
@M03364:276:000000000-BLYN8:1:1101:22553:1667 2:N:0:1
GGACTACCGGGGTTTCTAATCCTGTTTGCTCCCCACGCTTTCGTGCATGAGTGTCAGTATCAGCCCAGGGGGTTGCCTTCGCCATCGGTGTTCCTCCGCATATCTACGCATTTCACTGCTACACGCGGAATTCCACCCCCCTCTGCCGTACGCTAGTTAGCCAGTTCACAATGCAATTCCCAAGTTGTGCTCGGGGATTTAACATCGTGATTAACAAACTACCTGCGCACGCTTTAGGCCCAGTAATTCCG
+
CCCCCF;,@CCFGGCDEFGG9,CCFFGGGGGGFCGGEE7CFFGGG7CE9,CFCFGGGGGE,EACF:FFGGEDGGDFGGGFG,?CFBCGFFFGG,;BF7C@C=@AE,C7@CFDGEC<9FFDFFFFEFCG@EC895E:D8=>ECCFFF,>ED+*3*@E4;E3,7DBFBED9;2;98DDGGG9:D,,7B1,=9CFC8C5>8?++19+:7/>D;CG7CFCDFF7A60=3A;@9>>3*19A*.<@C):97C?4*22
@M03364:276:000000000-BLYN8:1:1101:14126:1684 2:N:0:1
GGACTACCGGGGTTTCTAATCCTGTTTGCTCCCCACGCTTTCGCACCTCAGTGTCAGTATCAGTCCAGGTAGTCGCCTTCGCCACTGGTGTTCCTTCCTATATCTACGCATTTCACCGCTACACAGGAAATTCCACTACCCTCTACCATACTCTAGCTTCCCAGTATCGAATGCAATCCCCAATTTAATCTCGGGGATTTCACATCAGACTTAAAAAGCCGCCTACGCACGATTTACGCCCATTAAATCCC
+
CCCCCG<8FFEEGGGGGGGGGGGGGGGGGGGGGGGG+@FCFGGD@BFFFDGGCGEGGG<CEEGGGGGGFFFGGGG>FGGGFGGEGGEGC<FGE?@:A<?<FG;FEFGGGGGGGGGGGGG6:>FFF:FFGGGGGGDFE8@FGGGD9@9@B9BDFAG9AF=D8DGFFFGF6=8,@G,@:,,@DC@,CFC<,@>C7FCCCEF6EFC7EG+3;*;:87CCCDF7:E4926582?5)2CD?FFGG58(/@7A<FF*
@M03364:276:000000000-BLYN8:1:1101:21413:1691 2:N:0:1
GGACTACCGGGGTTTCTAATCCTGTTTGCTCCCCACGCTTTCGCACCTGAGCGTCAGTCTTTGTCCAGGGGGCCGCCTTCGCTACCGGTATTCCTCCAGATCTCTACGCATTTCACCGCTACACCTGGAATTCTACCCCCCTCCACAAGACTCTAGCCTGCCAGTTTCGGATGCAGTTCCCAGGTTGAGCCCGGGGATTTCACATCCGACTTGACACACCGCCTGCGTGCGCTTGACGCCCAGTAATGCCG
+
CCCCC<E,CCFECD@EFFCFEFGGGGGGGGGEGG,+@FEG,CFGGGGGGFEGEFGDFGFG9@@F,CEFCFG>7CGGGDCCEF,,=A7FFG7FDAEGFFCF=<EFACGGDGGEFCAB?+CC:=D,@CDG8DFDEGC,CD?3>EE+>DCC8,:CFGF7FFG>BEC6@CCF:>>**>9?;CCFGF,*<,46,<,=/8B8ECFGGC+;AFFD3CC3*:C7*0AE5>33(7(7:B5)19*4;6CE551/>C?2*9/
@M03364:276:000000000-BLYN8:1:1101:17140:1719 2:N:0:1
GGACTACTAGGGTTTCTAATCCTGTTTGCTCCCCACGCTTTCGAGCCTCAGTGTCAGTTACAGGCCAGAGAGCCGCTTTCGCCTCCGGTGTTCCTCCATATATCTACGCATTTCACCGCTACACATGGAATTCCACTCTCCTCTCCTGCACTCAAGTCTCCCAGTTTCCAATGCACACAATGGTTGAGCCACTGCCTTTTACATCAGACTTAAGAAACCACCTGCGCTCGCTTTACGCCCAATAAATCCGG
+
CCCCCDEFAFGDC<@FD,CECGGGGGGGGGGGGGGGG7FFFDFFGGGGG@FGFGGGGGGGGGCEFGDFGGGF@<FGFG7FGD,4BF@FECEGCEGFCG<FCD@?C@BFGGG:EFEFGGC>CEGGGGGGDF9FDFGGFEFGGGGGFGFDDGF?8FF9=;DGGGG,,C>DEGGFCFGF813=,,3DFECFFCC,,DFGFCFE?CGFFGGFF?DGGGGGFGFGFGFBBE=ADEBFGGFEF?::CF@FGGFCGC7
@M03364:276:000000000-BLYN8:1:1101:17891:1778 2:N:0:1
GGACTACTGGGGTATCTAATCCTGTTTGCTCCCCATGCTTTCGTACCTCAGCGTCAGTATTAGGCCAGATGGCTGCCTTCGCCATCGGTATTCCTCCAGATCTCTACGCATTTCACCGCTACACCTGGAATTCTACCATCCTCTCCCATACTCTAGCTTCCCAGTATCGAATGCAATTCCTAAGTTAAGCTCAGGGATTTCACATCCGACTTAAAAAGCCGCCTACGTACGCTTTACGCCCAGTAAATCCG
+
CCCCCGEGGGGGGEGGGGGGGGGGGGGGGGGGGGGGGGGGGFGGGGGGGGGGCFGGGGGGGGGGFGGGGGFCGGGGGGGGFGFGGGGGGGGGGGGGGGGFGGGGGGGGGGGGGGGGGGGGGGGGGGGFDFGGGGGGGGGGGGGFGGGGGGGGGGGFGGGGGFGFGGFGGFGGGGGGGCFGFFGGFGCGGGEGGGGGGGGGGGGGCCCDCCGGGGGGFGGGFGD=59)@=/?DGGGC+5CGGD>)=:A41C9
@M03364:276:000000000-BLYN8:1:1101:15713:1785 2:N:0:1
GGACTACCAGGGTTTCTAATCCTGTTTGCTCCCCACGCTTTCGCACCTCAGTGTCAGTATGAGCCCAGGTGGTCGCCTTCGCCACTGGTGTTCCTTCCTATATCTACGCATTTCACCGCTACACAGGAAATTCCACCACCCTCTGCCCTACTCTAGCTCGCCAGTTTTGGATGCAGTTCCCAGGTTGAGCCCGGGGATTTCACATTCAACTAAACAAACCACCTACGCGCGCTTTACGCCCAGTAATTCCG
+
CCCCCGGGGGGGGGGGGGGGGGGGGGGGGGGGGGGGGGGGGGGGGGBCFGGFFGGGGGGGGFFFGGGGGGGGGGGGGGGGGGGGGGGGGGGGGGGCGGGFCFEGFFGGGGE:FGGGGGGGEGGGG?FGGGGFGGGGGGGFEDDFFGCDFGEFFGFFGCFCCGEB7C3@EEF9D?8ADCF8EF6DFGGGGCGGGDGGC*D,=DGGFFFGFFG3A7*+87F*;EF:(ADEF>>EGGFFCDGG=)49::62*22
@M03364:276:000000000-BLYN8:1:1101:22595:1833 2:N:0:1
GGACTACCAGGGTATCTAATCCTGTTTGCTCCCCACGCTTTCGCACCTCAGTGTCAGTATGAGCCCAGGTGGTCGCCTTCGCCACTGGTGTTCCTTCCTATATCTACGCATTTCACCGCTACACGCGGAATTCCACCCCCCTCTGCCGTACTCTAGTTAGCCAGTTCACAATGCAATTCCCAAGTTGAGCTCGGGGATTTCACATCGTGCTTAACAAACCACCTGCGCACGCTTTACGCCCAGTAATTCCG
+
CCCCCGEGGGGGGGGGGAFGG9FFGFGGGGGGGGFDBC7FFGGGGFGGFGFGGCEGG9FGFFGFGGEGGGGGEGGGGGB?DGGGGDEGGGFEFGGGAEFFFGGF=FFFDEGDG9DFCFFC@FCCCGCFEFCFCFG=E@EFEE6DF9DEGEE8>EDDFEFGGG9EFFDGFGGGGGFGFAFGFGGGF9EFGCGCEE8CEB8CDF?GAGG<4C4=DC7C:48*0*5@EA;D9)=)9*24;<*:C7<FGGF<:7>
@M03364:276:000000000-BLYN8:1:1101:20843:1843 2:N:0:1
GGACTACTGGGGTATCTAATCCTGTTTGCTCCCCACGCTTTCGAGCCTCAGTGTCAGTTACAGGCCAGAGAGCCGCTTTCGCTTCCGGTGTTCCTCCATATATCTACGCATTTCACCGCTACACATGGAATTCCACTCTCCTCTTCTGCACTCCAGTCTCCCAGTTTTGAGTGACCCTCCTCGGCTGAGCCGAGGGATTTCACACTCAACTTAAAAGACCGCCTGCGCGCGCTTTACGCCCAATAATTCCG
+
B@CB8@AFFFFGE;8,6C<F@CE<;,,C@EGDGGGFEG7,CCFFGG7A<E,,,C<EFGC@<,EFGC,6E<<BFEG7F:,5@@,@:@C:FGCFGFGGD8,?E<9?49CD7,B=EA9?5BF8CCG,C8==E9EFF?E:,@FGFFF=,@=9@8>8D,@6CFFF,DFFGAFG8C=@DCC,6,+63>C6+@C,1:,@CECC*:8,2+<:A*;F*;C+==+5=*5:?EED249B03)8<CDC8(::C.(.7:*-:>*
@M03364:276:000000000-BLYN8:1:1101:12219:1851 2:N:0:1
GGACTACAGGGGTATCTAATCCTGTTTGCTCCCCACGCTTTCGAGCCTCAGCGTCAGTTACAGACCAGAGAGCCGCCTTCGCCACTGGTGTTCCTCCATATATCTACGCATTTCACCGCTACACATGGAATTCCACTCTCCTCTCCTGCACTCAAGTCTCCCAGTTTCCAATGCACACAATGGTTGAGCCACTGCCTTTTACATCAGACTTAAGAAACCACCTGCGCTCGCTTTACGCCCAATAAATCCGG
+
CCCCCGGGGGGGGGGGGGGGFGGGGGGGGGGGGGGGGGGGGFGGGGGGGGGGGGGGGGGGGGGGGGGGGFGGGGGGGGGGGGEGGGGGGGGGGGGGGGGGGGGGGGGGGGFGGGGGGGGGGCGGGGGGGGGGGGGGGFGGGGF8FGGGGGGGGGF8ED=DFGGFFFDDFGGGGGDFGGGG=DFGGGGGCFFGGGGGGGFEDFAC9FGGGGGGFDDGGGFCFD>=BBBA2;?AFG7>B@G7CA1FFGA5DG>
@M03364:276:000000000-BLYN8:1:1101:12491:1894 2:N:0:1
GGACTACAAGGGTTTCTAATCCTGTTCGCTACCCACGCTTTCGTCCATCAGCGTCAATCATTTGTTAGTAACCTGCCTTCGCAATTGGTATTCCATGTAATATCTATGCATTTCACCGCTACACTACATATTCTAGTTACTTCACAAAAATTCAAGTCCTACAGTATCAATGGCAATTTTACAGTTAAGCTGCAAACTTTCACCACTGACTTATAAGACCGCCTACGGACCCTTTAAACCCAATGATTCCG
+
CCCCCGGGGGGGGGGGGGGGGGGGGGGGGGGGGGGGGGGGGGGGGGGGGGGGGGGGGGGGGGGGGGGGGGGGGGGGGGGGGGGGGGGGGGGGGGGGGGGGGGGGFGGGGGGGGGGGGGGGGFGGGGGGGGGGGGGFGGGGGGGDGGGGGGGGGGGGGGGC;EGGGGGFGFFE8EGGCFGGGGGGGFGGGAFGFFGGGGGGGGGGFGGGGGGGGGGGFFG,9CDDFFF5@E9A>FDCFEGGGFFFFFFFGC;
@M03364:276:000000000-BLYN8:1:1101:11702:1905 2:N:0:1
GGACTACACGGGTTTCTAATCCTGTTTGCTCCCCACGCTTTCGAGCCTCAGCGTCAGTTACAGACCAGAGAGCCGCCTTCGCCACTGGTGTTCCTCCATATATCTACGCATTTCACCGCTACACATGGAATTCCACTCTCCTCTTCTGCACTCAAGTCTCCCAGTTTCCAATGACCCTCCCCGGTTGAGCCGGGGGCTTTCACATCAGACTTAAGAAATCGCCTGCGCTCGCTTTACGCCCAATAAATCCG
+
CCCCCGGGGGGGGGGGGGGGGGGGGGGGGGGGGGGGGGGGGGGGGGGGGGGGGGGGGGGGGGGGGGGFGGGGGGGGGGGGGGGGGGGFEFFGGGGGGGGGGGGGGGGGGGGCFGGGGGGGGDGGGGGGGFGGGGGGGFGGCFGGFGGGGGDFFFGGGGGFGGGGGGGGFFCFGCGFDEGEGGGGGGGGFGGGGGGDGGGF=CGF>DFF=FFGGGGDFGGGFGFFFFFD6EFFDG3)*8CE5>(<FF=<7>C
@M03364:276:000000000-BLYN8:1:1101:7489:1911 2:N:0:1
GGACTACAGGGGTATCTAATCCTGTTTGCTCCCCACGCTTTCGAGCCTCAGCGTCAGTTACAGACCAGAGAGCCGCCTTCGCCACTGGTGTTCCTCCATATATCTACGCATTTCACCGCTACACATGGAATTCCACTCTCCTCTTCTGTACTCAAGACTCCCAGTTTCCAATGACCCTCCCCGGTTGAGCCGGGGGCTTTCACATCAGACTTAAGAAACCGCCTGCGCTCCCTTTACGCCCAATAAATCCG
+
CCCCCGGFGGGGG;FGGGGGGGGGGGGGGGAFGGGG@EFGGGGGGGCFGG8@EGGGGG9EFFGAE<FG89,BDEGGGGGGGG,??,EFEFFGGEGG<A9FGG9FGG<FEGDGFGGGFGGGGGGG9ADFFGGGGE;C;@6?FGGG,ECE,@EFGGGG,>,@DGGFF,EF:F>FF,,,3@@@+@E6CEEGGGGEC>8*?>GGGFGG8F>GGGGGGGG:+*<CDGE@(;:B1B):FGGD*,;EGD?FGDF):CC
@M03364:276:000000000-BLYN8:1:1101:14432:1947 2:N:0:1
GGACTACAGGGGTTTCTAATCCTGTTTGCTCCCCATGCTTTCGTACCTCAGCGTCAGTATTAGGCCAGATGGCTGCCTTCGCCATCGGTATTCCTCCAGATCTCTACGCATTTCACCGCTACACCTGGAATTCTACCATCCTCTCCCATACTCTAGCTTCCCAGTATCGAATGCGATTCCTAAGTTAAGCTCAGGGATTTCCCATCCGACTTAAAAAGCCGCCTACGCACGCTTTACGCCCAGTAACTCCG
+
A@<CCEFGGGGGGGGGGGGGGGGGGGGGGGGGGGGGGGGCFGGGFGGFGGGFGCGEDGDFEECGGGGCFFGGFGGGGGGGGGGGGGGGFGGGGGGGFDFGGGGGGFFGEFEGGGGGGCGEFGF8EFGGGGGGGGGGGGGGGGG+DGGGGFGGGGGGGF,DGGCFGEGGGFD?D9C8+13@FGFCFG:,@>=,,88,1@DFF+<7=CCDGDDDFCDG>?F,55?AFFAEF>58DDFFF@EEGF?AFG75CF*
@M03364:276:000000000-BLYN8:1:1101:17923:1949 2:N:0:1
GGACTACTCGGGTATCTAATCCTGTTTGCTCCCCACGCTTTCGTGCCTGAGTGTCAGTATCAGCCCAGGGGGTTGCCTTCGCCATCGGTGTTCCTCCGCATATCTACGCATTTCACTGCTACACGCGGAATTCCACCCCCCTCTGCCGTACTCTAGTTAGCCAGTTCACAATGCAGTTCCCAGGTTGAGCCCGGGGATTTCACATCTGTCTTATATAACCGCCTGCGCACGCTTTCCGCCCAGTAATTCCC
+
CCCCCGGGGGGGGGGGGGGGGGGGG9FGGGGGGGGGGGGCGFGFFG,BCCFFFGGGGGGGGGG8FGGGFEGGG:FGGGGGGGGGDEGGEGG@FGGGGGGGGGFGFGGGGDGGGGGGFGGGGGGGGGGGCEGGGGFGC>6FEGGGDFC63ABFG,EGGDDCEC@8FGG97@BAFGGG9;FDCEFFF?8CFFEGGD58*6<FG7<F7<FGDFGGGFGGGFGC)5>@8A2=,>)0>DG)*4CCGE(/*295F7*
@M03364:276:000000000-BLYN8:1:1101:13125:2036 2:N:0:1
GGACTACTAGGGTTTCTAATCCGGTTGGCTCCCTACGCTGTCGTGCATGAGTGTCAGTATCAGCCCAGGGGGTTGCCTTCGCCATCGGTGTTCGTCCGCATATTTACGCATTGCCCTGCTACCCTGGGCTTTCCACCCCCCTCTGCCTTACTGTAGTTAGCCAGTACACAATCCAATGCCCAAGTTGACCCCGGGGATTTCACATCCTGCGTAGCGTACCACCTCCGCACGCTGTCTGCCCCCTACTCCCG
+
9@C<CAFE9FF9FGG9E@F<<,++86@@8FEEF,,,,+8,8,6C@,,CEEE,,<,,6C6,C,,,;,,,C:@CF:6ECF?,=CFCF=8CCCB7,,,8,@+84+,,4:5@CC7:5,,,444D9C,4,,6+,,4,,5,98CE7E++=,,=,,6,6,,8:E9,,,3,,8,7,7,43,@6,31D6,>*,7;,;,62***4*41,9B@EGF4*2*0):*)*)****+25=(8()(7)89**)*.C?*)(0***)*/)
@M03364:276:000000000-BLYN8:1:1101:14684:2037 2:N:0:1
GGACTACTAGGGTATCTAATCCTGTTTGCTCCCCACGCTTTCGAGCCTCAGCGTCAGTTACAGACCAGAGAGCCGCCTTCGCCACTGGTGTTCCTCCATATATCTACGCATTTCACCGCTACACATGGAATTCCACTCTCCTCTTCTGCACTCAAGTCTCCCAGTTTCCAATGACCCTCCCCGGTTGAGCCGGGGGCTTTCACATCAGACTTAAGAAATCGCCTGCGCTCGCTTTACGCCCAATAAATCCG
+
CCCCCGGGGGGGGGGGGGGGGGGGGGGGGGGGGGGGGGGGGGGGGGGGGGGGGGGGGFGGGGGGGGGGGGGGGGGGGGGGGGEGGGGGGGGGGGGGGGGGGGGGGGGGGGGGGGGGGEFEGGGGGGGGGG<FFGGGGGGGGGFGG9DFGGGGGGGGGGGGGGGG<,>FGGGGGGGGGGGGGEGECGDFEGFGGDG5CEGFFFDFCG=C=C*21::8DGFG>EBDFF9>6B>3>CFCF<EGG>?:FC?2:69
@M03364:276:000000000-BLYN8:1:1101:22405:2040 2:N:0:1
GGACTACCAGGGTTTCTAATCCTGTTTGCTCCCCACGCTTTCGAGCCTCAGCGTCAGTTACAGACCAGAGAGCCGCCTTCGCCACTGGTGTTCCTCCATATATCTACGCATTTCACCGCTACACATGGAATTCCACTCTCCTCTTCTGCACTCAAGTCTCCCAGTTTCCAATGACCCTCCCCGGTTGAGCCGGGGGCTTGCACATCAGACTTAATAAACCGCCTTCGCCTGCTTTACGCCCAATAAACCCG
+
8@@ACCD8EGGGGGGGGGCC<6<CFFGFEFGFGGGDCEGDFGCGGGGGDGFGGC@FGFFCGGGGGGGF?FFBCCFEGFFGGCBFGGCF<FGEGCF,AFFAFGGFAF,?==:=,9AA,?FEGE@FCFEGG<BECEF9EE,?,=DGEDADFFGF@=E9E>6E8DD?3>EEGFDFCG,@=18==CEEEGGFCF6?CEG*:B>*5CC?BDFC64CFGC+3;CFGFD>((*,:())071@9:(;85)()*29)0//
@M03364:276:000000000-BLYN8:1:1101:11027:2041 2:N:0:1
GGACTACTCGGGTTTCTAATCCTGTTTGCTCCCCACGCTTTCGCACCTGAGCGTCAGTCTTCGTCCAGGGGGCCGCCTTCGCCACCGGTATTCCTCCAGATCTCTACGCATTTCACCGCTACACCTGGAATTCTACCCCCCTCTACGCTGCTCTAGCTTGCCAGTTTCAAATGCAGTTCCCAGGTTGAGCCCGGGGATTTCACATCTGACTTAACAAACCGCCGCAGTGCGCGTTACTCCCAGTCATTTCC
+
CCCC8AEEEE@EFEGGGCCFGGGFEEEDAFE66BACDE:BDE,CFCGFEA8F@CFGGGGGGGGGGGG88C+@FC@+@F7A7=C:BBF7@=FAF<@,EB,5?=EDFGF<+@@FGFGAAFEGF>FBEGDF,ACFGFG9,,6CGEE6,@E+@+8=,@,;DFA>*@9DCG9>CAFFF97<@9=D:DGC?FG6<CC8=:B**3<FCC9CAFGGG70;@+::7>CF3281()-8(*0))9C3))3<A48F4D?2*20
@M03364:276:000000000-BLYN8:1:1101:11774:2133 2:N:0:1
GGACTACAGGGGTATCTAATCCTGTTTGCTCCCCACGCTTTCGAGCCTCAGCGTCAGTTACAGACCAGAGAGCCGCCTTCGCCACTGGTGTTCCTCCATATATCTACGCATTTCACCGCTACACATGGAATTCCACTCTCCTCTTCTGCACTCAAGTCCTCCAGTTTCCAATGACCCTCCCCGGTTGAGCCGGGGGCTTTCACATCAGACTTAAAGAACCGCCTGCGCTCGCTTTACGCCCAATAAATCCG
+
CCCCCGGGGGGGGGGGGGGGGGGGGGGGGGGGGGGGGGGGGGGGGDGGGGGGGGGGGFGGGGGGGGFGGGGGGGGGEGGFFGGGGFFGGGGGGFGGGGGGGGCGDGGGGGGGGGGGGGGGGCFGEDGGGFDGFGGGGGGGGFGGGCGGGGGGGGGGDFGGGG@ECEGG8ECFGGGGGGGGGGGCC+CEGGGG5EGDGGFGGFEGFGFF**9CGFGGGGGGFG:@FF@>(5ADDFC9FBEE=@BFGGF2CCD
@M03364:276:000000000-BLYN8:1:1101:19402:2147 2:N:0:1
GGACTACAGGGTTTCTAATCCTGTTTGCTCCCCCCGCTTTCGAGCCTCAGCGTCCGTTACAGACCAGAGAGTCGCCTTCGCCACTGGTGTTTCTCCCTATATCTACGCATTTCACCGCTACACCTGGAATTCCACTCTCCTCTTCTGCACCCAAATCTCCCAGTTTCCCATGACCCTCCCCGGTTGAGCCGGGGGCTTTTCCATCAGACTTAAAGAACCGCCTGCGCTCGCTTTACGCCCAATAAATCCGG
+
CCCCCGGGGGGDGEFEDGFDFCCEFFF<EAFGG+6CC@FGC@D8@:@F?<ECF,+@CF:F,C<8CDF?FFCBFCEG,C,4,C?,,9<:,4C,EFAF,,,,,,:,C,4=8+BFFEFGE:6CFCE,=,EE8EFAA<>,66@F,,767@,,,6,++6,38@DBD88>FG93,@=BEGFGC+A8EEEGG*DECF58=ECGGGG9+:CD8*099*;:>:+27C:*)>5=13151@B)9FFAF?EE5>?<CGF2DDD
@M03364:276:000000000-BLYN8:1:1101:13944:2191 2:N:0:1
GGACTACTGGGGTTTCTAATCCTGTTTGCTCCCCACGCTTTCGAGCCTCAGCGTCAGTTACAGACCAGAGAGCCGCCTTCGCCACTGGTGTTCCTCCATATATCTACGCATTTCACCGCTACACATGGAATTCCACTCTCCTCTTCTGCACTCAAGTCTCCCAGTTTCCAATGACCCTCCCCGGTTGAGCCGGGGGCTTTCACATCAGACTTAAGAAACCGCCTGCGCTCGCTTTACGCCCAATAAATCCG
+
CCCCCGGGGGGGGGGGGGGGGGGGGGGGGGGGGGGGGGGGGGGGGGGGGGGGGGGGGGGGGGGGGGGGGGGGGGGGGGGGDGGGGG@FGGGGGGGGGGGGGGGGGGGGGGGGGGGGGGGGGGGGGGGGFFFGGGGGCFFGGGGGGGGGGFGGFCFGDEFGGGGGGGFGGGGGGGGFFFGGGGGGGGGCFFGGGEEGEEGGFGG8FGD;068FFFCFCFGF:CBDFA9E>FFFGG:AF?>EE@FF<DFBGGD
@M03364:276:000000000-BLYN8:1:1101:17094:2217 2:N:0:1
GGACTACTGGGGTTTCTAATCCTGTTTGCTCCCCACGCTTTCGAGCCTCAGCGTCAGTTACAGACCAGAGAGCCGCCTTCGCCACTGGTGTTCCTCCATATATCTACGCATTTCACCGCTACACATGGAATTCCACTCTCCTCTTCTGCACTCAAGTCTCCCAGTTTCCAATGACCCTCCCCGGTTGAGCCGGGGGCTTTCACATCACACTTAAGAAACCGCCTGCGCTCGCTTTACGCCCAATAAATCCG
+
CCCCCGGGGGGGGGGGGGGGGGGGGGGGGGGGGGGGGGGGGGGGGGGGFGGGGGGGGGGFGGGGGGGGGGFGGGDGGGGGGGGGGGGG9BFFFEFGGCFFGGGGGGGGGGGGGGGGGGGGGGGEEFGGGFGFBFGGGFGG@EGGGGGGGGGGGGGD@EFFGFDGAFGD8=;CFFGGGGGGGEGCCGGFCFGGECGC=E567:::BF+*4?DFCF+;C*0=:ED;08::1))8CFD<??GGG>149CFFGG<
@M03364:276:000000000-BLYN8:1:1101:16585:2231 2:N:0:1
GGACTACTCGGGTATCTAATCCTGTTTGATCCCCACGCTTTCGTGCATCAGCGTCAATACTAACTTAGTGAGCTGCCTTCGCAATCGGAGTTCTAAGACATATCTATGCATTTCACCGCTACTTGTCTTATTCCGCCCACTTCAAATAGATTCAAGTGCTACAGTATCAAAGGCACTGCGACAGTTAAGCTGCCGTCTTTCACCACTGACTTATAGGACCGCCTACGGACCCTTTAAACCCACTGATTCCG
+
CCCCCGGGGGGGGGGGGFFGGGGGGGGGGGGCFDFGGGGGGGGGGGGGGGFFGFGEG9FFGGCFGGGGGFDF?EECFGGFGGEFGEFDEGGGGGGGGGGFGGDFGEGFFGGGGFGGGGGGGGGCDFGGGFGGG9EFEB+FGDGEFGGGGGGGGFFAE,7@EFFFFGGGGFEGDFFEFGFE6C>B>,:=E9DF?DG8@EGFGGGGFFFFGGCCC9FGCCCEDCEFAFDB2@5)2;66B*42A?(;<FFFFGD
@M03364:276:000000000-BLYN8:1:1101:21597:2233 2:N:0:1
GGACTACCGGGGTATCTAATCCTGTTTGCTCCCCACGCTTTCGTGCATGAGTGTCAGTATCAGCCCAGGGGGTTGCCTTCGCCATCGGTGTTCCTCCGCATATCTACGCATTTCACTGCTACACGCGGAATTCCACCCCCCTCTGCCGTACTCTAGTTAGCCAGTTCACAATGCACTTCCCAACTTGAGCTCGGGGATTTCACATCGTGCTTAACAAACCACCTGCGCACGCTTTACGCCCAGTAATTCCC
+
CCCCCFCGGECGGGGGGGGGEFFGGGGFGGFCFGFGGGGGGGGGGGGFGGFGGGGF,C@AD9CFFE8EC7FGEFEGCGGGCEGGGGG@FEFGGGGFCECCGGE9EGGFG7E:FGGGEFFDFGGG7CEG++AA,CDF8@EGGGGFF?FGGEGFGFF9;EEGG793F@F9C99C9EF,DFGGGGG*?D7CC,?:5=C=?ECFG7ED7CCG47/@>C77>*=5)2=@F;>)7>E3<D*)9,8C=@0):*76FG*
@M03364:276:000000000-BLYN8:1:1101:21374:2241 2:N:0:1
GGACTACCGGGGTATCTAATCCTGTTTGCTCCCCACGCTTTCGAGCCTCAGCGTCAGTTACAGACCAGAGAGCCGCCTTCGCCACTTGTGTTCCTCCATATATCTACGCATTTCACCGCTACACATGGAATTCCACCCTCCTCTTCTGCACTCAAGTCTCCCAGTTTCCAATGACCCTCCCCGTTTGAGCCGGGGGCTTCCACATCAGCCTTAAGCAACCGCCTTCCCTCGCTTTACGCCCAATAAATCCG
+
CCCCCCC<+BFE@FFGF,CCFGGGCFCEFFFF@@FFGGEEDFGFGGGFGGAFGFGGEGGGGGCFF<AC,EE,FFF>FGEF,??=CC,CEDFFGGF,E<<BFFEE@FG+4FE+,C5EFFF=CGA<98F,FC,4EEEG@++8BD83=DF>;@>+3@>EF9CF,,=FG,=,@;@D?;=,,6@@CEC+@D697B,3;>EGE>C,2=C<)*0**;77FGD+;6@6BC)(,*()))08<354=8EECE(.9094:D9
@M03364:276:000000000-BLYN8:1:1101:15021:2248 2:N:0:1
GGACTACTAGGGTTTCTAATCCTGTTTGCTCCCCACGCTTTCGCACCTGAGCGTCAGTCTTTGTCCAGGGGGCCGCCTTCGCCACCGGTATTCCTCCAGATCTCTACGCATTTCACCGCTACACCTGGAATTCTACCCCCCTCTACAAGACTCTAGCCTGCCAGTTTCGAATGCAGTTCCCAGGTTGAGCCCGGGGATTTCACATCCGACTTGACAGACCGCCTGCGTGCGCTTTACGCCCAGTAATTCCG
+
CCCCCFCFDFGGGGGGGGAFFGFGGFGGGGGGGGGGGGG@FGFGGGEGG8FDGEGGGGGGGGAADFCCFGEGGGGGGGGG?FGGGGGGGGGGGDCGGGGGCFGGGGGGGGEGFGCGGGGGGEFGGGGG8<CFFFGGGGEGGCEFGBBCFFFCGGFCEGGCGGCFFGGGCE6DFGGDFGGGC9,D>BFFE7EFGD5*:;FFGGEGF<F7><CDGFF>C<FG5CD@?>>D0:7BDDF<F?EG=>?@>784CF*
@M03364:276:000000000-BLYN8:1:1101:24363:2268 2:N:0:1
GGACTACTGGGGTTTCTAATCCTGTTTGATCCCCACGCTTTCGTGCATCAGCGTCAATACTAACTTAGTGAGCTTCCTTCGCAATCGGAGTTCTAAGACATATCTATGCATTTCACCGCTACTTGTCTTATTCCGCCCACTTCAAATAGATTCAAGTCCTACAGTATCAAAGGCACTGCGACAGTTAAGCTGCCGTCTTTCACCACTGACTTATAGGACCGCCTACGCACCCTTTAAACCCAATAAATCCT
+
CCCCCGGCFGGGGGGGGGGGGGGGGGGCDGGEDFGCFFEGGG7FFGGGGGGGEFFDGFGGGGGEGGGGGD,<EG,FECGADFGGGGGGGGGGGGGAFFG8EB,EEEGGGGGAFFGGFCC>FGGGGGGGG9FFFGF>CGDGGGG=E;DG9DADECEDFGCDEGGGGGFGG9BFCFFGGGCC6ECGEFFG8FGGGFE31>D,+5;C*?F:FDGG7FGF7D?7BEBAAFFBAEE;?F;6+8CF5?(?C::<76+
@M03364:276:000000000-BLYN8:1:1101:14975:2272 2:N:0:1
GGACTACAGGGGTTTCTAATCCTGTTTGCTCCCCACGCTTTCGAGCCTCAGCGTCAGTTACAGACCAGAGAGCCGCCTTCGCCACTGGTGTTCCTCCATATATCTACGCATTTCACCGCTACACATGGAATTCCACTCTCCTCTTCTGCACTCAAGTCTCCCAGTTTCCAATGACCCTCCCCGGTTGAGCCGGGGGCTTTCACATCAGACTTAAGAAACCGCCTGCGCTCGCTTTACGCCCAATAAATCCG
+
CCCCCGGGGGGGFEGGGGGGGGGGGGGGGGGGGGGGGGGGGGGGGGGGGGGGGGGGGGGGGGGGGGGGGGCFGGGGGGGGGGBEGGGGEEGGGGGGGGGGGGGCD9EFDGGGFAFFGGGGGGGGGGGGFFGGFAEGEFDFDFGGC9FFFEGGGGGFEGEEGGGGFCCEGGGFC,=DFDFEEGGGEGGFGGGGGDGEC58,2=,+:?DGGGG7>77DDFGGFGFF;A>EFFFBG3946(;ECD:@<F92?*)
@M03364:276:000000000-BLYN8:1:1101:8840:2278 2:N:0:1
GGACTACAAGGGTATCTAATCCTGTTTGATCCCCACGCTTTCGTGCATCAGCGTCAATAATGGCTTAGATAGCTGCCTTCGCAATCGGAGTTCTGAGACATATCTATGCATTTCACCGCTACTTGTCTCATTCCGCCATCTTCAACCACATTCAAGCTTATCAGTATCAAAGGCACTGCGACAGTTGAGCTGCCGTATTTCACCCCGGACTTAATAAGCCGCCTACGCACCCTTTAAACCCAATAAAACCG
+
CCCC8FGGGFGGGG<FGDFFGGGGFGFFGGGEFGGEFEBCFCGFEGGGFGFF@6BFECFFGFDGGFEFGGFFFFFFEFFGGGDGGGG::@CFGGAFG9<FGEFDFDFAFGFEEFFGG7CGGEGFFGFGGGGG;AEC+8CFGFCDF9>EGGGGD9E8,DF9;;EFGGG;EGFGGDFFGGGC>E>8@>E8A,EEEE6@6@32?+<:F6+;C>DFC8C+=?D7?E*:>A>558?8*?F=F49ECD1ACDA)**)
@M03364:276:000000000-BLYN8:1:1101:9544:2299 2:N:0:1
GGACTACCAGGGTTTCTAATCCTGTTTGCTCCCCACGCTTTCGAGCCTCAGCGTCAGTTACAGACCAGAGAGCCGCCTTCGCCACTGGTGTTCCTCCATATATCTACGCATTTCACCGCTACACATGGAATTCCACTCTCCTCTTCTGCACTCAAGTCTCCCAGTTTCCAATGACCCTCCCCGGTTGAGCCGGGGGCTTTCACATCAGACTTAAGAAACCGCCTGCGCTCGCTTTACGCCCACTAAATCCG
+
CCCCCGFCEFEGGFGGFGGGGGGGGGCFGGGGGG<@FGGEGGGFE@FDGGGCGGGGGGDFGFGGGGGGFDC7C6@F+CFGGGGGGGGEEGGGG9ECFF<FGGGGGGGGGGGGGGGGGGDG@FCED:EFFGGGGGA,,4@FGDGFFGFG,,@DFG??,7D;DFGGGGGGGGCGGAG,36=CEECEGGGGGCEG5EGG5CF?8=F::*+;CFDFFF7@F5CCAEF<1F;)2=A359DFFFGGGF(5**))279
@M03364:276:000000000-BLYN8:1:1101:16629:2338 2:N:0:1
GGACTACTAGGGTTTCTAATCCTGTTTGCTCCCCACGCTTTCGCACCTGAGCGTCAGTCTTTGTCCAGGGGGCCGCCTTCGCCACCGGTATTCCTCCAGATCTCTACGCATTTCACCGCTACACCTGGAATTCTACCCCCCTCTACAAGACTCTAGCTGACCAGTTTCAAATGCAGTTCCCAAGTTAAGCTCGGGGATTTCACATCTGACTTAATCAACCGCCTGCGTGCGCTTTACGCCCAGTAATTCCG
+
CCCCCGGGGGGFGGGGGGGGGGGGGGGGGGGGGGGGGGGGGGGGGGGGEGGGGGGGGGGGGG,EFGGGFGGGGGGGGGGG?FGGGCFEGGGGGGGGGGGGGGGEGFFGGGGGGGGGGGGE@EGGGGEFFDGD;FGGGFGGGGEFGGGF@FGGGGGGCFGGGGGGGGGGGCFGGGG,<AFEGCC:FFDF9EEG>>EDGGC?FG?>AFGGCFGGFFGG>=C=85><;F;B05>EDGGBF08EGFB;F745CD9
@M03364:276:000000000-BLYN8:1:1101:10557:2341 2:N:0:1
GGACTACCGGGGTTTCTAATCCTGTTTGCTCCCCACGCTTTCGTGCATGAGTGTCAGTATCAGCCCAGGGGGTTGCCTTCGCCATCGGTGTTCCTCCGCATATCTACGCATTTCACTGCTACACGCGGAATTCCACCCCCCTCGGCCGTACTCTAGTTAGCCAGTTCACAATGCAATTCCCAAGTTGAGCTCGGGGATTTCACATCGTGCTTAACAAACCACCTGCGCACGCTTTACGCCCAGTAATTCCG
+
ABBCCFDEGDEGCBFFGGCGFGAEFGGGGGGDCFGGGGGGGGCFGGFFGCFFFFFGGGGGGGGGGGGGGGGGGGGGGFF<<FEDBEEGEGGGGGGGGGGG7CGFFFGGGGEEFF9FGFGF9E=FGGGGGGGGGGDD,@EGGGG+8BEGEDCDEGFA=,B;FFGFEGGGFGFGFGGGGFFCGGCGFFDFGG,>EE*8=BEEC7<7+;C85D5;FFC7:FGF)*71(71)4BDFD3D)*(**>5():**.::2
@M03364:276:000000000-BLYN8:1:1101:15097:2375 2:N:0:1
GGACTACCAGGGTTTCTAATCCTGTTTGCTCCCCACGCTTTCGTGCATGAGTGTCAGTATCAGCCCAGGGGGTTGCCTTCGCCATCGGTGTTCCTCCGCATATCTACGCATTTCACTGCTACACGCGGAATTCCACCCCCCTCTGCCGTACTCTAGTTAGCCAGTTCACAATGCAATTCCCAAGTTGAGCTCGGGGATTTCACATCGTGCTTAACAAACCACCTGCGCTCGCTTTACGCCCAATAAATCCG
+
CCCCCGGGGGGGGGGFGGGGGGGGGGGGGGGGGGGEGGGGGGGGGGGGGGGGGGGGGGGGGGGGGGGGGDGGGEGGGGGGGGGGGGGGGGGGGGGGFGGGGGGGGGFGGGGGGGGGGGGGGGGGEGGGDGGGFGGGGGGGGGGGGGFGEGGGGGGGCDGFFGGGGGGDGGEGGGGGGFF=EGGGGGGG?FGGGDEDEGFGGDG+BCD7*:FGGGGGGGGC:CB=;ABF0=DECCC<@BGGGF?@GGFAGDD
@M03364:276:000000000-BLYN8:1:1101:16438:2388 2:N:0:1
GGACTACTGGGGTTTCTAATCCTGTTCGCTACCCACGCTTTCGTCCATCAGCGTCAATCATTTGTTAGTAACCTGCCTTCGCAATTGGTATTCCATGTAATATCTATGCATTTCACCGCTACACTACATATTCTAGTTACTTCACAAAAATTCAAGTCCTACAGTATCAATGGCAATTGTACAGTTAAGCTGCAAACTTTCACCACTGACTTATAAGACCGCCTACGGACCCTTTAAACCCAATGATTCCG
+
CCCCCGGGGGGDCGGCAFFGGC,CFAEECCCFGGGFEGCFFFD@,CFFGGG,@BFEBFGCEDEFEAFGGGGGGGFGGFGGGG,::EECGA<FF<@E<FB,A,C?EFGGFGGGGDFGGGG>4+AFE9?<ECEFGGBGGCGG,@,6@9>BDD8+9,EE=@DE,,,@F;,@@,64,8==DF,==9EFGFF,9=F88=D9,E;AFGGAD=DG8+69+=<+?DE,3+9@>9A?>DFDGCFFACFGGFFFF8C8CGG
@M03364:276:000000000-BLYN8:1:1101:7484:2396 2:N:0:1
GGACTACTGGGGTTTCTAATCCTGTTTGCTCCCCACGCTTTCGCACCTGAGCGTCAGTCTTTGTCCAGGGGGCCGCCTTCGCCACCGGTATTCCTCCAGATCTCTACGCATTTCACCGCTACACCTGGAATTCTACCCCCCTCTACAAGACTCTAGCCTGCCAGTTTCGGATGCAGTTCCCAGGTTGAGCCCGGGGATTTCACATCCGACTTGACAGACCGCCTGCGTGCGCTTTACGCCCAGTAATTCCG
+
CCCCCGGGGGGGGGGGGGGGGGGGGGGGGGGGGGFFEGGGGGGGGGGGGGGGGGGGGGGGGGGGGGGFCGDGGGGGGGGGGGGGGGGGGGGGGGFGGGGFGGGGGGGGGGEGCGEGG@FG>CEGGGGGGGGGGGFGGGGGGGGGGGG?EGGGGGGGGGGGGGGFDEGGDGGGGGGGGGGGGGGGGGCGCGGGGDGCC>FCFGEFFGCDGGGGGGGFG;8FFGFFFFFFFFEEDGG<8?>C55677:@9*:2
@M03364:276:000000000-BLYN8:1:1101:21810:2409 2:N:0:1
GGACTACAGGGGTTTCTAATCCTGTTTGCTCCCCACGCTTTCGAGCCTCAGCGTCAGTTACAGACCAGAGAGCCGCCTTCGCCACTGGTGTTCCTCCATATATCTACGCATTTCACCGCTACACATGGAATTCCACTCTCCTCTTCTGCACTCAAGTCTCCCAGGTTCCAATGACCCTCCCCGGTTGAGCCTGGGGCTTTCACATCAGACTTAAGAAATCGCCTGCGCGCGCTTTACGCCCAATAAATCCG
+
CCCCCGGGGFGGGEFFGGDGGGGGGGGGGGGGGEFGGGGGGGG8DFEFFGFGGGGCGGGGGFGFFGGGGGDF7FEGCCFEFFGGEGGGGEGGFGGGGGGGGFGFGGGGGGGGGGGFEFFGGGGGEDGDGGGGGGGGGGGGGGGGGGFFDFGGECFGGFFGGGGG+8@D=EGGGGG?C,@+@@BCFCEFD@6,4D5*4BB,<EFFFGC*2;DFG8>F7F9,)=552A@)()):DC*);(CC78:>C7@2>9)
@M03364:276:000000000-BLYN8:1:1101:13009:2418 2:N:0:1
GGACTACTGGGGTTTCTAATCCTGTTTGCTCCCCACGCTTTCGAGCCTCAGCGTCAGTTACAGACCAGAGAGCCGCCTTCGCCACTGGTGTTCCTCCATATATCTACGCATTTCACCGCTACACATGGAATTCCACTCTCCTCTTCTGCACTCAAGTCCTCCAGTTTCCAATGACCCTCCCCGGTTGAGCCGGGGGCTTTCACATCAGCCTTAAAGAACCGCCTGCGCTCGCTTTACGCCCAATAAATCCG
+
CCCCCGGGGGGGGGGGGGGGGGGGGGGGGGGGGGGGGGGGGGGGGGGGGGGGGGGGGGGGGGGGGGCGDGGGGGGGFCGGGGGGGGGGGGGGGGGGGGGGGGGGGGGGGGGGGGGGGGGGGGDGGGGGGGGGGGGGGGDGFFGG9FGGGGF=@8DFGGFGGFGGGGGGGGGGF9DCFFGEEEDCGG6C6CGCEGGGEGGEC>FFFGF4*0;DGG@@DFGG3E>;?F@F;:58CGG<F?EEGF(57F4<FGD
@M03364:276:000000000-BLYN8:1:1101:18828:2437 2:N:0:1
GGACTACTCGGGTTTCTAATCCTGTTTGCTCCCCACGCTTTCGAGCCTCAGCGTCAGTTACAGACCAGAGAGCCGCCTTCGCCACTGGTGTTCCTCCATATATCTACGCATTTCACCGCTACACATGGAATTCCACTCTCCTCTCCTGCACTCAAGTCTACCAGTTTCCAATGCATACAATGGTTGAGCCACTGCCTTTTACACCAGACTTAATAAACCACCTGCGCTCGCTTTACGCCCAATAAATCCGG
+
CCCCCGGGGGGGGGGGGGGGGGGGGGGGGGGGGEGGGGGGGGGGGEGGGGGGGGGGGFGGGGGGGGGGGGGGGGGGGGGGGGGGGGGGGGGGGGGGGGGGGGGFGGFGGGGGDGGGGGGGGGGGGFFFFFGGFGGGFGGGGGGGGFDFGGGGGGG?;DCGGGGGFFGGGGGGGGGGGGGGGGGGGGFGGGGFGGGGGGG7+;CFFG>DFGGGGGGGGG@7>GFFFEFFF>BBGGGFF2CCCF@;7++<6:>
@M03364:276:000000000-BLYN8:1:1101:23899:2475 2:N:0:1
GGACTACTAGGGTATCTAATCCTGTTTGCTCCCCACGCTTTCGCACCTCAGTGTCAGTATCAGTCCAGGGAGCCGCCTTCGCCACTGGTGTTCCTCCATATATCTACGCATCTCACCGCTACACCTGGAATTCCACTCTCCTCTTCTGCACTCAAGTCTGCCAGTGTCCAATGACCCTCCCCGGTTGAGCCGGGGGCTTTCACATCAGACTTAAGAAACCGCCTGCGCTCGCTCTACGCCCATTAAACCCG
+
CCCCCGGF9CDGGFGFGFFF<EF,CF6CFCFEFGG7B7B@,,@@F:FFF@FEFGG9FF,C,<,CFFDGG7@:+@FGFGG,B8@:CFCF?EFGFGG?,,?EF9;,99EBFE7+5AEFC?++@:,A,,A?<E5:AA,4,9@EE@@B>E9,6=>FFGGFFGA,@,@EF,6,33EF8>88DGD=@>E6F6+91,6+75::*>,,;:9:BF:C*;FFD+=+:8C=)*:?0)6::>3>D*9>71:?*5(/20*)**)
@M03364:276:000000000-BLYN8:1:1101:19632:2476 2:N:0:1
GGACTACCGGGGTATCTAATCCTGTTTGCTCCCCACGCTTTCGCACCTGAGCGTCAGTCTTTGTCCAGGGGGCCGCCTTCGCCACCGGTATTCCTCCAGATCTCTACGCATTTCACCGCTACACCTGGAATTCTACCCCCCTCTACAAGACTCTAGCCTGCCAGTTTCGGATGCAGTTCCCAGGTTGAGCCCGGGGATTTCACATCCGACTTGACAGACCGCCTGCGTGCGCTTTACGCCCAGTAATTCCG
+
CCCCCGGCFGGGGGGGGFGGGGGGGGGGGGGGGGGDGDGGGGGGGGGGGFGGGGGGGEGGGGGGGGGGGEGEGGGGGGGGGGDGGGGGGGGGGGGFFFFFFGGGGGGGGGGGCGGGGGGGGGGGGGGGFGGGGGGGGFGGGGGGGGG?GFFGG9EFFGGGGGGGGGGBGEGGGGGFGGGGGGGFFGGDCGGGDEGGGC9EGGGCFGGGGGGGG*>:7CFGFGE?:F>EFDDFGGGBF?D8CB?9DFFFFG<
@M03364:276:000000000-BLYN8:1:1101:15109:2501 2:N:0:1
GGACTACAAGGGTTTCTAATCCTGTTTGCTCCCCACGCTTTCGTGCATGAGTGTCAGTATCAGCCCAGGGGGTTGCCTTCGCCATCGGTGTTCCTCCGCATATCTACGCATTTCACTGCTACACGCGGAATTCCACCCCCCTCTGCCGTACTCTAGTTAGCCAGTTCACAATGCAATTCCCAAGTTGAGCTCGGGGATTTCACATCGTGCTTAACAAACCACCTGCGCACGCTTTACGCCCAGTAATTCCG
+
CCCCCGGGGGGGGGGGGGGGGGGGCFGGGGGGGGCEGGGGGGEGGGGGGGGGGGGGGGGGGGGGGGGGFGDGEG>FGGGGGGGGGGGGF:FGGGGGGGGGGGGGGGGGGGGGGGGGGGFFGGGGGGGGGGGGGCFGGGGGGGGFFGGGGCGFFGD7EGGGGGGGGGGGGFFFFFGCGCGGFGGFG,5CC7CEGGGGGGGG:@C88F*95*8DC7>:7CFFFGED;A73(08>GCGDFFGGGFFFC7@):7*
@M03364:276:000000000-BLYN8:1:1101:9505:2552 2:N:0:1
GGACTACCGGGGTTTCTAATCCTGTTTGCTCCCCACGCTTTCGCACCTGAGCGTCAGTCTTCGTCCAGGGGGCCGCCTTCGCCACCGGTATTCCTCCAGATCTCTACGCATTTCACCGCTACACCTGGAATTCTACCCCCCTCTACAAGACTCTAGCCTGCCAGTTTCGGATGCAGTTCCCAGGTTGAGCCCGGGGATTTCACATCCGACTTGACAGACCGCCTGCGTGCGCTTTACGCCCAGTAATTCCG
+
CCCCCGGFGGGGGGGGGGGGGGGGGGGGGGGGGGGEGDGGGGGGGGDGGGEFEF@BFGGGGFGGGGDFGGGGGEGGGGGGGCCEGGGGGDGGGCFGGCEGFCGGCDAFGGEGGFGFGDEEGCAGGGGGGGFGGGAFFFCCEEGGGGGC9FFGCFF7ADFCGGGFBFGCC>5EEFGCGGFGGGG5B?FGGG?@EEGGCEFF7+=CAF>D3CCD=GDF6<FC@DBF:F67:EFFCCC<?:CCC336:*9):C9
@M03364:276:000000000-BLYN8:1:1101:23215:2555 2:N:0:1
GGATACAAGGGTTTCTAATCCTGTTTGCTCCCCACGCTTTCGTGCATGAGCGTCAGTTTTGACCCAGGGGGCTGCCTTCGCCATCGGTGTTCCTCCACATCTCTACGCATTTCACTGCTACACGTGGAATTCTACCCCCCTCTGCCAAACTCTAGCCTCGCAGTCTCCATCGCCATTCCCAGGTTAAGCCCGGGGATTTCACGACAGACTTACGAAACCGCCTGCGCACGCTTTACGCCCAGTAATTCCG
+
9BCCC@9EEFEFGGGC<FGGGFEGGGGFGFGGEGGGGEFGECEGGFFGGGGCFF7FFGGGGGGFFGGFDGGGGGGGGGGGGFGGGGGGGGGGEFDEFFGGCGDFGGGGG@CFFGFFFCFAECFFFGG:EFGGFGEDCCCEGEGGGGGGGGG?FGGF87BEG>EEFFD99;CGCECE=,3@C8DFGFCF97DECEE**?B9CGGCDDDGFC:@F5DF:)=>>*8=;EF>BFFF597:>B:C573@FG?BFG
@M03364:276:000000000-BLYN8:1:1101:9928:2570 2:N:0:1
GGACTACCGGGGTTTCTAATCCTGTTTGCTCCCCACGCTTTCGCACCTGAGCGTCAGTCTTTGTCCAGGGGGCCGCCTTCGCCACCGGTATTCCTCCAGATCTCTACGCATTTCACCGCTACACCTGGAATTCTACCCCCCTCTACAAGACTCTAGCTTGCCAGTTTCAAATGCAGTTCCCAGGTTGAGCCCGGGGATTTCACATCTGACTTAACAAACCGCCTGCGTGCGCTTTACGCCCAGTAATTCCG
+
CCCCCGGGGGGGGGGGGGGGGGGGGGGGGGGGGGGGGGGGGGGGGGGGGGGGGGGGGGGGGGGGGGGGGG>CEGGGGGGGGGGGGGGGGGGGFEFFGGCGGGFFCFGGGDGCDFFGGGGGGGGGGGGGGGGGGGGGGGGCEGGGGFFFEFFGGGGGGGGGGGGGGGGFC9FGGGGGGGGGGGGGGDFECFGG5?CGEGFGFGE+@FGGGGGFGGGGGG=5;ED0<FFFFFFFGDC2@?EGD@6:*:9AGC4
@M03364:276:000000000-BLYN8:1:1101:13971:2572 2:N:0:1
GGACTACCGGGGTTTCTAATCCTGTTTGCTCCCCACGCTTTCGAGCCTCAGCGTCAGTTACAGACCATAGAGCCGCCTTCGCCACTGGTGTTCCTCCATATATCTACGCATTTCACCGCTACACATGGAATTCCACTCTCCTCTTCTGAACTCAAGTCTCCGAGTTTCCAATGACCCTCCCCGGTTGAGCCGGTGGCTTTCACATCAGACTCAACAAACCGCCTGCGCCCGCTTTACGCCCAATAAATCCG
+
CCCCCCEG:@BCCGGDGC<EFEFCFCFFC9FCE;,@7:FCFE@EG@+@FEFEC,BFGDFGFCF,,CC,6C,6<9@B:,FF?,8:F89=5,:CFA=A?EFDGE=FFB?DDFGGFCF9ECE8@CFGGG@,B?EF;?C,4EAE>,>99EE,,7>+3=DEFC,>D=+@>+@;DDGF,=8=@6++@CC8F>EG,D,54*4?7,>1+2,=F*+**2;****29C5:)7:1().2(8)8DD5)@(*/:7(00>*6:*1
@M03364:276:000000000-BLYN8:1:1101:9228:2663 2:N:0:1
GGACTACTCGGGTTTCTAATCCTGTTTGCTCCCCACGCTTTCGAGCCTCAGCGTCAGTTACAGACCAGAGAGCCGCCTTCGCCACTGGTGTTCCTCCATATATCTACGCATTTCACCGCTACACATGGAATTCCACTCTCCTCTCCTGCACTCAAGTCTACCAGTTTCCAATGCATACAATGGTTGAGCCACTGCCTTTTACACCAGACTTAATAAACCACCTGCGCTCGCTTTACGCCCAATAAATCCGG
+
CCCCCGGGCFGGGGGGGGGGGGGGGGGGGGGGGGGGGGGGGGGGGGGFGGGGGGGGGGGGGGGGGGGGGGGGGGGGGGGGGGGGGGGEGFGGGGF<FCGGGGGGFGGGFGGGFGGFGGGGGGGGGGGGGGGGGGGFGGGGGGFGFGGGGGGGGGGGFGGGGFCGGDFFDGGGGGGEFGGGFFDDFE?CFGFGGGGDGGGGFDFGFGG5CFF:FGGGCGCGFGA=BBF?AEEBDCFEF@GDEFFF=:+<0:2
@M03364:276:000000000-BLYN8:1:1101:24307:2698 2:N:0:1
GGACTACTAGGGTTTCTAATCCTGTTTGCTCCCCACGCTTTCGAGCCTCAGCGTCAGTTACAGACCAGAGAGTCGCCTTCGCCACTGGTGTTCCTCCATATATCTACGCATTTCACCGCTACACATGGAATTCCACTCTCCTCTTCTGCACTCACGTCTCCCAGTTTCCAATGACCCTCCCCGGTTGAGCCGGGGGCTTTCACATCAGACTTAAGAAACCGCCTGCGCTCGCTTTACGCCCAATAAATCCG
+
CCCCCG<FGGGCFFGF9EFFGGGGGGFGF<AFGGGGGGGCFGCF86CF8EE8FF8BCCFGGGGGGGGDGG?EGFC+B@FDDF,@@FEGGFFBBFFGGEFACFE,E,<A:@BFGD9FFG7EFDACDFFAF<EAEDG,4@,99DEDDAA9AF,346,@>=DDDFD?F=D9=>CFCE98DEE+@8C>C8817CFG6?E85BED+:=888082;*=:=BC7DE*.C>8186)(:885*1.=0CGDE3>0C=4**7
@M03364:276:000000000-BLYN8:1:1101:20675:2714 2:N:0:1
GGACTACCCGGGTATCTAATCCTGTTTGCTCCCCACGCTTTCGTGCATGAGCGTCAGTGCAGGCCCAGGGGATTGCCTTCGCCATCGGTGTTCCTCCGCATATCTACGCATTTCACTGCTACACGCGGAATTCCATCCCCCTCTGCCGTACTCCAGCCTTGCAGTCACAAAGGCAGTTCCCAGGTTGAGCCCGGGGATTTCACCTCTGTCTTACAAGACCGCCTGCGCACGCTTTACGCCCAGTAATTCCG
+
CCCCCDDD@FDEF7<FFGGGGGGGEFGGCFFGGGEGGGCFGFGGGCFGFAF9@FGEGGAAGG@F7CEFGDGGGCFGDFCGGC,:=AFFGGGGGFCGGDGGGGDE4EFFFEEGGCFFGFGGCCFGEGGGCEGEG9@EFGDEEGDF>D==+=E8B,@@>DFFGGFFGFF9@EFCFGGG:A:D<EFCFFCFCCE>*88CCCFGCFCCFFFFGGGG7C7DDGGFEDA?002)35)7C3<49:8CC:??FGFFDF>
@M03364:276:000000000-BLYN8:1:1101:22198:2728 2:N:0:1
GGACTACTCGGGTTTCTAATCCTGTTTGCTCCCCACGCTTTCGAGCCTCAGCGTCAGTTACAGACCAGAGAGCCGCCTTCGCCACTGGTGTTCCTCCATATATCTACGCATTTCACCGCTACACATGGACTTCCACTCCCCTCTTCTGCACTCAAGTCTCCCAGCTTCCAATGACCCTCCCCGGTTAAGCCGGGGGCTTTCCCTTCAGACTTAAGAAACAGCCTGCGCTCGCTTTTCGCCCAATAAATCCG
+
@C<CCEFGFECGG7FFEFEE@EEEEFGGGACCD7FFCEFGGA@FEC@FFGFDC@FCFFGGGFGAEGGG?FC@EC@F6FGGGGGEFCEFG8==@FG,FE?<F,4A=,BAC@FGF,A<CFCC7F,?E8F@G,5FAF9FFE,,@DGGGCF9;AEGFF8F;3676@=8,89DFFFDCG,3@,+66BCCGD>A99@C>5BEEGFF+44+49*+1*;:7+;CFCC*)=.3@F;318.)*11)99E853(76*94C7<
@M03364:276:000000000-BLYN8:1:1101:7833:2766 2:N:0:1
GGACTACTGGGGTTTCTAATCCTGTTTGCTCCCCACGCTTTCGCACCTGAGCGTCAGTCTTCGTCCAGGGGGCCGCCTTCGCCACCGGTATTCCTCCAGATCTCTACGCATTTCACCGCTACACCTGGAATTCCACCCCCCTCTACGAGACTCAAGCCTGCCAGTTTCAAATGCAGTTCCCGGGTTGAGCCCGGGGATTTCACATCTGACTTAACAGACCGCCTGCGTGCGCTTTACGCCCAGTAATTCCC
+
C@CCCFGGGGGGGGGGGGGGGGGGGGGGGGGGGGGGGGGGFGGDGGGGGGGGGGGGGFFGGGFGGGGGD:FGEGGGGGGGGGGEEFGGGFFAFGGGGGGAFGFCFFGGGG7FEGGFGGG6+@E<B:FCFGGGGGGGGG8FGGG+E;8CCCC?GFCC9D8DFDGBFFD9FFGFCC;,DFF7<BEDCGCCFF68EG5E=8:6C7:DFGG7FF77+2+3;*=5.5<?:F()(0753CCA??>CC@?6::=):7*
@M03364:276:000000000-BLYN8:1:1101:21602:2803 2:N:0:1
GGACTACTCGGGTTTCTAATCCTGTTTGCTCCCCACGCTTTCGTGCATGAGTGGCAGTATCAGCCCAGGGGGTTGCCTTCGCCCTCGGTGTTCCTCCGCATATCTACGCATTTCACTGCTACACGCGGAATTCCACCCCCCTCTGCCGTACTCTCGTTAGCCAGTTCACAATGCAATTCCCAAGTTGAGCTCGGGGATTTCACATCGTGCTTAACAAACCACCTGCGCACGCTTTACGCCCAGTAATTCCC
+
CCCCC8,FEBFEFGGF9,<,CCFAFGEFFGGGEFDECC@@DF7FCE<FGG8F<,BFGG9FE<FCCFGEG7FDFG7CCEFFGGD,>FF7F7FCFEEFG7F++@@5@AFFFF+C<DEFFFFCDG9<=FFCB:>FF?@F=@E:CEG?,@EGCE@F9D,+@EF*@E<DD;ACC;:2=DE7,=FC>9>>,?7<CCFF/:::5BCEFGFG;77FCD*+117+0*=FA5>;/=07>><@3>14@(8?C7:@7*7)0:*
@M03364:276:000000000-BLYN8:1:1101:6569:2806 2:N:0:1
GGACTACCGGGGTTTCTAATCCTGTTTGCTCCCCATGCTTTCGTACCTCAGCGTCAGTATTAGGCCAGATGGCTGCCTTCGCCATCGGTATTCCTCCAGATCTCTACGCATTTCACCGCTACACCTGGAATTCTACCATCCTCTCCCATACTCTAGCTTCCCAGTATCGAATGCAATTCCTAAGTTAAGCTCAGGGATTTCACATCCGACTTAAAAAGCCGCCTACGCACGCTTTACGCCCAGTAAATCCG
+
CCCCCGGGGGGGGGGGGGGGGGGGGGGGGGGGGGGGGGGGGGGGGGGGGGFGGGGGGGGGGGGGFDFFGGGGGGGGGGGGGGGGGGGGGGGGGGGGGGGGF<EAEGGFGGGGGGGGGGGGGGGGFGGGGGGFGGGGGFGGFGGGG@FGGGGGFAFGGFA>6DEBFGFF8FFGGGGGGFGGGF=8DDGGGGGGGGG6FGGGGGGGFGGG5<DDFFF>FGG7?E5)/;4B?FEFGGGFF0EGGFFFGGFCFG7
@M03364:276:000000000-BLYN8:1:1101:16033:2815 2:N:0:1
GGACTACTAGGGTATCTAATCCTGTTTGCTCCCCACGCTTTCGCTCCTCAGCGTCAGTTGTGGCCCAGAAACCTGCCTTCGCCATTGGTGTTCCTCCTGATATCTGCGCATTCCACCGCTACACCAGGAATTCCAGTTTCCCCTACCACACTCTAGTTTGCCCGTACCCGATGCAAGCTTAAGGTTGAGCCTTAAGTTTTCACACCAGACGCGCCAAACCGCCTACGAGCTCTTTACGCCCAATAATTCCG
+
CCCCCFGGGD8AFFGGGE9CFGGGGGGGCFGGGGGGGGGEEGGGGGGGGF<FGDEEGAGCGGDFFGGGGGGGCE@8FCFGFGGGECFGGFGGGFCCFFFFGDGGFGFGGG@:F5CE=FG>FEGC,?=CFCFEEFG9EFGGFFGG6=B?FDGGGGFEGGGGGFGEFDGCFD6EGGG,@EFFG;CCCEG?6EEF,E9AFDC7;CG757CF>DC>D*/;)84:DG0:(//)/:>/@FF38;EEEBFA*2@?FDC
@M03364:276:000000000-BLYN8:1:1101:12667:2824 2:N:0:1
GGACTACCGGGGTTTCTAATCCTGTTTGCTCCCCACGCTTTCGTGCATGAGTGTCAGTATCAGCCCAGGGGGTTGCCTTCGCCATCGGTGTTCCTCCGCATATCTACGCATTTCACTGCTACACTCGGAATTCCACCCCCCTCTGCCGTACTCTAGTTAGCCAGTTCACAATGCAATTCCCAAGTTGAGCTCGGGGATTTCACATCGTGCTTAACAAACCACCTGCGCACGCTTTACGCCCCGTAATTCCG
+
CCCCCGGEEGGGGGGGGGGGGGGGGGGGGGGGGGGGGGGGGGGGGG<FFGFFGFGGGGFFGDG8FFGGEC7FEBFGGGGGGGGGEFGGFEGGGGGGGG>FGGGGGGGGGGGGGGGG9FGGGG:F,6DFGGGGGGGGCC3CEGGG>DGG+AEGG9;FE9;;>,@FFGD,@D9;FGGAFFCF?9>FGC2:CG,8AEGGDEG911CC6**27?<F+;::*/;EAGB;@FFFFD))9CG9B3EGG)(09C@27C6
@M03364:276:000000000-BLYN8:1:1101:19628:2884 2:N:0:1
GGACTACAAGGGTATCTAATCCTGTTCGCTCCCCACGCTTTCGTCCATCAGCGTCAATCAATTAGTAGTAACCTGCCTTCGCAATTGGTATTCCATGTAATCTCTAAGCATTTCACCGCTACACTACATATTCTAGTTACTTCCTAATAATTCAAGTTCAGCAGTATCAATGGCCGTTCCACCGTTGAGCGATGGGCTTTCACCACTGACTTACTAAACCGCCTACGGACCCTTTAAACCCAATGATTCCG
+
CCCCCGGGGGGGGGGGGGGGGGGGGGGGGGGGGGGGGGDFFGGGGGEGFFGGGGGGGGGGGFFGGGGGGGGGGGGGGGFFGEGEGGGGGGEGDGGGGGGGGGGDF9EFFGFGGFGGGGFGGGGGGGGGGAFFEGGBEFGGGGFGGGFFGGGGGG9FGGGCAEGFEFGGGGGGCFCEGGGGGEGGG6CFGGGEFEGGGGGGGCGFCFFGGGGFGGGGGGGGFGF85AAEADFFGGC*:>FGDAFFGGFCFG4
@M03364:276:000000000-BLYN8:1:1101:7445:2903 2:N:0:1
GGACTACTAGGGTTTCTAATCCTGTTCGCTCCCCACGCTTTCGTCCATCAGCGTCAATCAATTAGTAGTAACCTGCCTTCGCAATTGGTATTCCATGTAATCTCTAAGCATTTCACCGCTACACTACATATTCTAGTTACTTCCTAATAATTCAAGTCTAGCAGTATCAATGGCCGTTCCATCGTTGAGCGATGGGCTTTCACCACTGACTTACTAAACCGCCTACGGACCCTTTAAACCCAATGATTCCG
+
CCCCCGGGGGGGGGGGGGGGGGGGGGGGGGGGGGGGGGGGGGGF@FDFFGGFGGGGGGGGGGGFGGGFGFGGGGGGGGGFGDGGGFGGGFFGGGGGGGGFGFCFGGGGFGFFEEGGGGGCEGGGGFGGGGGGDGGGGGGGGGGGFG;EGGGGGGF;CDFGGGGGAGGGGGD9FGGGGGGGGFFEGFCEFGGDGGGG8FGGGGGGFGCFGGGGGGGGGGGE?CE==FD>>FFFGC?CFFGFDE9?FDFEFCC
@M03364:276:000000000-BLYN8:1:1101:6212:2933 2:N:0:1
GGACTACAAGGGTTTCTAATCCTGTTTGCTCCCCACGCTTTCGAGCCTCAGCGTCAGTTACAGACCAGAGAGTCGCCTTCGCCACTGGTGTTCCTCCATATATCTACGCATTTCACCGCTACACATGGAATTCCACTCTCCTCTTCTGCACTCAAGTCTCCCAGTTTCCAATGACCCTCCCCGGTTGAGCCGGGGGCTTTCACATCAGACTTAAGAAACCGCCTGCGCTCGCTTTACGCCCAATAAATCCG
+
CCCCCGGGGGGGFDGGGGGGGGGGGGGGGGGGGGGGGGGGGGGGFGGGGGGGGGGGGGFGGGGGGGGGGFGGGGGGGGGGGGGGGGGGGFFGFGGGGGGGGGGGGGGGGGGGGGGGEGGGDGGGGFFGEAFGEGGGFGGGFGFDGGFGAFFGGGF9EGGFFGGGGFAFGGFGFGGGGGGGGG>8BEGGGGGGGGGGGGGGFGGGFGFCGGFC88=8FGGGFGED6A;>@ED3DCFBF(8>EFF4FCFFGG<
@M03364:276:000000000-BLYN8:1:1101:19579:2971 2:N:0:1
GGACTACTGGGGTATCTAATCCTGTTCGCTCCCCATGCTTTCGCTCCTCAGCGTCAGTTAATGCCCAGAGACCTGCCTTCGCCATCGGTGTTCCTCCTGATATCTGCGCATTTCACCGCTACACCAGGAATTCCAGTCTCCCCTACATCACTCTAGCCTGCCCGTACCCACCGCAGATCCGGAGTTGAGCCCCGGACTTTCACGGCAGACGCGACAAACCGCCTACGAGCTCTTTACGCCCAATAATTCCG
+
CCCCCGGGGGGGGGGGGGGGGGGGGGGGGGGGGGGGGGGGGGGGGGGFGGGGGGGGGGGGGGGGG8EFGGGGGGGGGGGGGGGGGGGGGGGDGFFCFFGFGGAFGGGGGGGFGGGGGG>=FGGGGGGGGGGGGGGGGGGFGGGGGGGGEECDFFEGGGGGGCGGGGGGGGGCEGEEEFGGGG6CFGC7EFGGEGEGGG?FGGF>BGGDGGGGDDCCDGFGFGEF;FFB1<>?7C>441CE:>:F4:99FGC
@M03364:276:000000000-BLYN8:1:1101:24409:2985 2:N:0:1
GGACTACAAGGGTATCTAATCCTGTTTGCTCCCCACGCTTTCGCACCTGAGCGTCAGTCTTCGTCCAGGGGGCCGCCTTCGCCACCGGTATTCCTCCAGATCTCTACGCATTTCCCCGCTACCCTTGGAATTCTACCCCCCTCTACGAGACTCAATCTTGCCAGTTTCAAATGCAGTTCTCAGGTTGCGCCCGGGGTTTTCCCATCTGACTTAACAACCCCCTGCCTTGCCTTTTACCCCCATAAATCCCG
+
CCCCCFD,,EFCF@CDCFFFE,,6CFGFFGFGG7,6@+FFGFCEGE:B<CFFG@BFGGFD9CFGG,CC86@@FFCEFF@DFGCFCG=>:+FD<EEF,:=?<E@,@EAD7?FCEE,A=:BEEC,A,3AA,AFF=CB;336F7+++,=>E++@C,,8,,35@E8;DFGGF7BA;;DA75,>,=;D,F?1,1>CEEEC5*3=1+*+*20++3+0+:>;@*/=*)*)((0)13))*0:C9*)21*7(09>F)2*9
@M03364:276:000000000-BLYN8:1:1101:13919:2991 2:N:0:1
GGACTACCGGGGTATCTAATCCTGTTTGCTCCCCACGCTTTCGTGCATGAGTGTCAGTATCAGCCCAGGGGGTTGCCTTCGCCATCGGTGTTCCTCCGCATATCTACGCATTTCACTGCTACACGCGGAATTCCATCCCCCTCTGCCGCACTCCAGCCTTGCAGTCACAAAGGCAGTTCCCAGGTTGAGCCCGGGGATTTCACCTCTGTCTTATAAGACCGCCTGCGCACGCTTTACGCCCAGTAATTCCG
+
CCCCCGGGGGGGGDGGGGFGGFGGGGG<FGGGGGGGGGEFGGGGGGGGGGGGGGGGGGGGGGGFFEGGGGGGGC7CGGFFCGGEGGGGGDGGGFGGGGGDG:CEFDDFGDFGGGGGDGFGGGGGE+8F=CFFFFDFGGGDEEGFFFGGGDEG6CGEFGGCFFGG3D9EGFC6788EFGCGG9,8D,47?8?@=E5C=EEFFFGGFGGFFDFD++;CCFGC>E32:F;565>EGDC2925>:@?62:BFFF*
@M03364:276:000000000-BLYN8:1:1101:18153:2995 2:N:0:1
GGACTACCCGGGTTTCTAATCCTGTTTGCTCCCCACGCTTTCGCACCTGAGCGTCAGTCTTTGTCCAGGGGGCCGCCTTCGCCACCGGTATTCCTCCAGATCTCTACGCATTTCACCGCTACACCTGGAATTCTACCCCCCTCTACAAGACTCTAGCTGACCAGTTTCAAATGCAGTTCCCAAGTTAAGCCCGGGGATTTCACATCTGACTTAATCAACCGCCTGCGTGCGCTTTACGCCCAGTAATTCCG
+
CCCCCGGGGGGGGEGGGGGGGGGGGGGGGGGGGGGGGGGGGGGGGCGG,EFGGGGGGFFGDDFGGGGGGECGGGGGGGGGGGGGGGGGGEGGGGGFGFFFC?FGFFGGFEGGGGGGF=FGGGGGF=DFFGGGGFGG9,@FGGGG9D9@FGGGGCGFGCB@CGGGGGGGACGGGGGDFGGGGG6DFGGGFG,=EEGG5EFGFFGGFGCFCGGGFF7CC*@FEGF@7F1;:@>FGGF<?:EGGF?FCGFFGD2
@M03364:276:000000000-BLYN8:1:1101:12374:3001 2:N:0:1
GGACTACAAGGGTTTCTAATCCTGTTTGCTCCCCATGCTTTCGTACCTCAGCGTCAGTATTAGGCCAGATGGCTGCCTTCGCCATCGGTATTCCTCCAGATCTCTACGCATTTCACCGCTACACCTGGAATTCTACCATCCTCTCCCATACTCTAGCTTCCCAGTATCGAATGCAATTCCTAAGTTAAGCTCAGGGATTTCACATCCGACTTAAAAAGCCGCCTACGCACGCTTTACGCCCAGTAAATCCG
+
CCCCCGGGGGGGGGGGGGGGGGGGGGGGGGGGGGGGGGGGGGGGGGGGGGGGGGGGGGGGGGGGGGGGGGGGGGGGGGGGGGGGGGGGGGGGGGGGGGFGGGGGGGGGGGGGGGGGGGGGGGGGGGGGGGGGGGGGGGGGGGGGGGGGGGGGGGGFFGGGGGGGG9DDGGGFFGGCGGGGGGDGGGAAAFCFGGCFCGGGGGGGFGCCCGGGGGGGCDDGFCEDFFFE29?>GGGFF@CCCAB;CCA?CG3
@M03364:276:000000000-BLYN8:1:1101:25294:3083 2:N:0:1
GGACTACTGGGGTATCTAATCCTGTTTGCTCCCCACGCTTTCGAGCCTCAGCGTCAGTTACAGACCAGAGAGCCGCCTTCGCCACTGGTGTTCCTCCATATATCTACGCATTTCACCGCTACACATGGAATTCCACTCTCCTCTTCTGCACTCAAGTCTCCCAGTTTCTAATGACCCTCCCCGGTTGAGCCGGGGGCTTTCACATCCGACTTAAGAAACCGCCTGCGCTCGCTTTACGCCCAATAAATCCG
+
CCCCCGEFGGGGGGGGGGGGGGGGGGGGGGGGGGGGGGGGGGGFGGGGGFGGGCFGGGGGFFGGGGGGGG?CGC7FGGGGGGEGCFGGGCGGGGGGGGCGF,CFFGFGCGEGGGGC9CCE:FGFGGGGFGGGGGFGGGGGGGGGFFAE9EGG@=EF,@BFEGGGEFGG,3DFC9A88EGGGGGGGGGGGFGGEEE5=EGGGCFFFG*97)CDGGF>78FGEGB;?80>9BBBDG5>?<EEED0)CFF)7*9
@M03364:276:000000000-BLYN8:1:1101:10892:3100 2:N:0:1
GGACTACAAGGGTTTCTAATCCTGTTTGCTCCCCACGCTTTCGAGCCTCAGCGTCAGTTACAGACCAGAGAGCCGCCTTCGCCACTGGTGTTCCTCCATATATCTACGCATTTCACCGCTACACATGGAATTCCACTCTCCTCTTCTGCACTCAAGTCTCCCAGTTTCCAATGACCCTCCCCGGTTGAGCCGGGGGCTTTCACATCAGACTTAAGAAATCGCCTGCGCTCGCTTTCCGCCCAATAAATCCG
+
CCCCCGGGGGGGGGGGGGGGGGGGGGGGGGGGGGGGGGGGGGGGGGGGGGGGGGGGGGGGGFGFGGGGGGGGGGGGGGGGGGGGGGGGFFGGGGGGGGFGGGGGGGGGGGGGGGGGGGGGGGGGGGGGGGGGGFGDEFFGGF8@FFFGGFGFDFDGGGGGGGGGFGGGGGGGGFGFGGGGGE+@FE>7CFGG5EGGGEGFGGGGFGGG4DGGCDC:@FFF:GFF?FFFF>BEGFF)/(:EGE()>>FA77/
@M03364:276:000000000-BLYN8:1:1101:22245:3129 2:N:0:1
GGACTACAGGGGTTTCTAATCCTGTTTGCTCCCCACGCTTTCGCACCTGAGCGTCAGTCTTTGTCCAGGGGGCCGCCTTCGCCACCGGTATTCCTCCAGATCTCTACGCATTTCACCGCTACACATGGAATTCCACTCTCCTCTCCTGCACTCAAGTCTACCAGTTTCCAATGCATACAATGGTTGAGCCACTGCCTCTTACACCAGACTTAATAAACCACCTGCGCTCGCTTTACGCCCAATAAATCCGG
+
CCCCCGGGGGGG@FGGGGGGGGGGGGGEGGGGGDGGGGCFGGGGGGGGFEGGG:FFEFGGGGGGGCF8FDGDGGDFDGGGCGEGGGGFGGGGGGGGGGGGGADFGGGGGGGGFF9EGEDGGGGCGGFGGGGGGGGGGGGG8FFFFFGFFGGGGGGGGGFEGCCCFFGG7;DEGFFFFGFCD9FGFG6FFF6FD8?D<,??CFEGFGGCGGBF+B>CCF6CFGF(>)5;DFDE<FFC3<E>E3@):@;<6D7
@M03364:276:000000000-BLYN8:1:1101:10339:3181 2:N:0:1
GGACTACTGGGGTTTCTAATCCTGTTTGCTCCCCACGCTTTCGAGCCTCAGCGTCAGTTACAGACCAGAGAGCCGCCTTCGCCACTGGTGTTCCTCCATATATCTACGCATTTCACCGCTACACATGGAATTCCACTCTCCTCTTCTGCACTCAAGTCTCCCAGTTTCCAATGACCCTCCCCGGTTGAGCCGGGGGCTTTCACATCAGACTTAAGAAACCGCCTGCGCTCGCTTTACGCCCAATAAATCCG
+
CCCCCGGGGGGGGGGGGGFGGGGGGGGGGGGGGGGGGGGGGGGDFGGGFGGGGGGGGGGGGAFAFGGGGGGGGGGGGGGGGGGGGGGGGGGGGGGGGGGGGCGGGGGGGGGGGGGGGGGEFGGG9FFCFDFGGGGG=FFGGGGGGD9DGGGGGGGGGGGFGGGGFFGG:DFGGFFFGGGDGGECBCEFFFF>EGGGGGGGGGGGFF+9=FGFDGGFFFGGBGFFFF030>A@GCFAF?GDE@:FCDBAGD)
@M03364:276:000000000-BLYN8:1:1101:15496:3186 2:N:0:1
GGACTACACGGGTTTCTAATCCTGTTTGCTCCCCACGCTTTCGTGCATGAGTGTCAGTATCAGCCCAGGGGGTTGCCTTCGCCATCGGTGTTCCTCCGCATATCTACGCATTTCACTGCTACACGCGGAATTCCACCCCCCTCTCCCGTACTCTAGTTATCCAGTTCACATTGTAATTCCCAAGTTGAGCCCGCGCATTTCACATACTCCTTACAAAACCACCTGCGCAACCTTTTCGCCCCCTAAATCCC
+
CC9BCDFFDFEGGGGGGGGGGFEFGFCGGGGGGGFGGGEEGGGGGG,FFGGGGGGGGGA<,,;FEEGGC:7:FG>FEEAFFGGGGGEGGGGGCFFGG7FGGCEFB@FG7?FFGGGFF,=EEFGG+=:F:+AC;EG,38@C@EGG,3@+3+@C,@8;5@D,8@:E@>,,,,,,7,,,@@7ED9,><?FG6E8*C*:*7:C77=C:++*+2*:C7*+2**=*)AB,(0,=0).02:C2*(*;5)(0**/.22*
@M03364:276:000000000-BLYN8:1:1101:16594:3231 2:N:0:1
GGACTACTCGGGTTTCTAATCCTGTTTGCTCCCCACGCTTTCGCACCTGAGCGTCAGTCTTCGTCCAGGGGGCCGCCTTCGCCACCGGTATTCCTCCAGATCTCTACGCATTTCACCGCTACACCTGGAATTCTACCCCCCTCTACGAGACTCTAGCTTGCCAGTTTCAAATGCAGTTCCCAGGTTGAGCCCGGGGATTTCACATCCGACTTGACAGACCGCCTGCGTGCGCTTTACGCCCAGTAATTCCG
+
CCCCCGGGGGEGGGGGGGGGGGGGGGGGGGGGGGGGGGGGGGGGGGGGGGGGGGGGGGGGGGGGGGGGGGGGGGGGGGGGGGGGGGGGGGGGGGGGGGGFGGGGGGGGGGGGGGGGGGGGGGGGGGGGGGGGGGGGGGGGGGGGGGGGGGD?ECFECFG?7CFFFG9DCAFGCEGGFFGGFGGGGGGGGGGGGEGGGGGGGGGGFGGGGD):FGGGCFFC>G>BBF;B60)5C59AF?GG:7??C74)CF9
@M03364:276:000000000-BLYN8:1:1101:19615:3233 2:N:0:1
GGACTACTGGGGTATCTAATCCTGTTTGCTCCCCACGCTTTCGCACCTGAGCGTCAGTCTTTGTCCAGGGGGCCGCCTTCGCCACCGGTATTCCTCCAGATCTCTACGCATTTCACCGCTACACCTGGAATTCTACCCCCCTCTACAAGACTCTTGCTGACCATTTTCACATGCAGTTCCCAAGTTAAGCTCGGGGATTTCACATCTGACTTAATCAACCTCCTGCGTGCGCTTTACGCCCAGTAATTCCG
+
BCCCC8@FFCFEFGGCG<@FFGGGGGGGGCFGGCG7FECFCECEGGEF@EFGGGEGGFFFGGGDGGGGG,C:@6@CECEGGGGDF@FDGGFGGGCC=,B,,,=A4<EE77+BFFC<,C+4@F9FEFFG@DFFDCGFFF=F@EEFC;BC=8,5,@,@>@,BCD<,@@FFG37E,@9<9E@;:93,E,,==9,D7*:>*8CFD7CGFDC+=@+=8=:D7CFG)2;3@)(=?>5885*7A1**>)3<?CF4*:2
@M03364:276:000000000-BLYN8:1:1101:17445:3272 2:N:0:1
GGACTACCGGGGTTTCTAATCCTGTTTGCTCCCCACGCTTTCGCACCTGAGCGTCAGTCTTCGTCCAGGGGGCCGCCTTCGCCACCGGTATTCCTCCAGATCTCTACGCATTTCACCGCTACACATGGAATTCTACCCCCCTCTACGAGACTCAAGCCTGCCAGTTTCGGATGCAGTTCCCGGGTTGAGCCCGGGGATTTCACATCAGACTTGACATACCGCCTGCGTGCGCTTTACGCCCAGTAATTCCG
+
CCCCCGG<FEGGGGGGGGGGGGGGGFFGGGGGGGGGGGGGGGGDCFGFAEFGGGEGGGF<,@C:CF@F,@EGGDFGGGGGGGGGG?FGGEGGGGGAGD8FEFGGGGGGGGGGGGFGGGGGGGGG,FGGG?FGGCGG9DFGGGGGCGGE7CECF?DEDF?>F><FGGGGG5EEG6,55B7CF5:1=;EFFFC*/CEE5ECFD+=7CD+8CFGF7:6*:7C?>G@?0>6.(.>BCD32=<EED3(6::447C*
@M03364:276:000000000-BLYN8:1:1101:20884:3286 2:N:0:1
GGACTACTGGGGTTTCTAATCCTGTTTGCTCCCCACGCTTTCGCTCCTCAGCGTCAGTTGTGGCCCAGAAACCTGCCTTCGCCATTGGTGTTCCTCCTGATATCTGCGCATTCCACCGCTACACCAGGAATTCCAGTTTCCCCTACCACACTCTAGTTTGCCCGTACCCGATGCAAGCTTAAGGTTGAGCCTTAAGTTTTCACACCAGACGCGACAAACCGCCTACGAGCTCTTTACGCCCAATAATTCCG
+
CCCCCGGGGGGGCGGGGGGGDFGGGGGGGFGCFGGGGGGGGGGGGGGGGGGFGGGGGGGGGGGGF7CEFGGGGGGGGGGGGGGGGGGGGGGGGFGGGGGGGGGGGFGF>FFFDFAFGGGGGGGGFFDGGGGGGGGGFGGFEDFFFFDFFC7DGDFFFGGGCEFGFE6EGGGGGGGGGGGFGFGGFGGGFDGGCGGGGGGGFG7CFGDDGFD>DGGGGFGGE=E;;FDA?>BF>FGFA;8:2)1;C7=AF:6
@M03364:276:000000000-BLYN8:1:1101:17068:3287 2:N:0:1
GGACTACCAGGGTTTCTAATCCTGTTTGCTCCCCACGCTTTCGAGCCTCAGCGTCAGTTACAGACCAGAGAGCCGCCTTCGCCACTGGTGTTCCTCCATATATCTACGCATTTCACCGCTACACATGGAATTCCACTCTCCTCTTCTGTACTCAAGTCTCCCAGTTTCCAATGACCCTCCCCGGTTGAGCCGGGGGCTTTCACATCAGACTTAAGAAACCGCCTGCGCTCGCTTTACGCCCACTAAATCCG
+
CCCCCGGCEFGGFGGGGGGGGGGGGGGGGGFGFGGGGGGGGGGFGGGGGGGGGGGGGGGGGGGGGGGGF,CC@FDEGGGFGGGGGGGGGGGGGGGGFFCGGGFGGGGGGGGGFGGGGEGGGGFFGGGEFFGGGGDF;,@FGGF8BFD;4@DGGG8=;,>DF@=DFCF;,7>9=DEDDFG6E=BEGGGEFGG67*@8*=BFGGGGFGFGFGFFG7B7+;CGFEB7(59E9:3>DCDDF0>CEB3;FF72:69
@M03364:276:000000000-BLYN8:1:1101:11998:3293 2:N:0:1
GGACGACTGGGGTTTCTAATGCTGTTTGCTCCCCACGCCTTCGATCCTCAGCGTCAGTTTCAGACCAGAGAGTCGCCTTGGCCACTGTTGTTCCTGCATATATCTAGTCATTTCACCGCTACACTTGGAATTCCACTCTCCTCTTCTGCACTCAAGTCTCCCAGTTCCCAATGACCCTCCCGGGTTGAGCCGGGGGCTTTCAGATCAGACTCAAGAACCCGCCTGCGCTCGCTTTATGCCGACTCAAGCCG
+
-B@-,@@@CFEFG+@;,FG<,,6EC<FFCFD@@B,C:+,;,,,,6CC9F,C<+8,8:CC,CF<9F,,C,,,,C,@FC@:,,:9BCA@,,9C,,C,,9,5B,,:5,5,,,5,:,,,9,@F84F,,,95A5E58B<;F>,E,>,D9E,>>,,,6,,4,,@>;,4,486,@=33,@,@?FC8+8+++8++@6,@8?+::?*4<+=,:BF6*;;6***28**/*.58,(2,:,))29/9)+)<9*0()*0))2*9
@M03364:276:000000000-BLYN8:1:1101:20195:3357 2:N:0:1
GGACTACAAGGGTTTCTCATCCTGTTCGCTACCCACGCTTTCGTCCATCAGCGTCAATCATTTGTTAGTAACCTGCCTTCGCAATTGGTATTCCATGTAATCTCTATGCATTTCACCGCTACACTCCATATTCTAGTTACTTCACAAAAATTCAAGTCCTACAGTATCAATGGCAATTTTACAGCTAAGCTGCAAACTTTCACCACTGACTTATAAGACCGCCTACGGACGCTTTAAACCCACTGATTCCG
+
AC@C66@,@<@766CAF,C<E,,,-,6@FFGGGF<C::@F@EDA@C7FCE6,+BCF,E<<96E6CE@FCECFGG<FGGGG7F@F7,6,CFFFFG;EEA5A,,4CCF,CAFB5,@<F<,+@FC,AF,<FG9F9FB,A9E>BE,EFGGG?E+@=>EG8FA@EBDFFG9,DFGGGFFF,@98EGGE,,=DDFFFG889916,@D7=8DGFGFFFG7E+5C<?EBEA)8?55593:9***+1B,=?(68>8@7F<
@M03364:276:000000000-BLYN8:1:1101:11789:3376 2:N:0:1
GGACTACTGGGGTATCTAATCCTGTTTGCTCCCCACGCTTTCGCACCTCAGTGTCAGTATCAGTCCAGGTGGTCGCCTTCGCCACTGGTGTTCCTTCCTATATCTACGCATTTCACCGCTACACAGGAAATTCAACCACCCTCTACCGTACTCTAGCTTGCCAGTTTTGGATGCAGTTCCCAGGTTGAGCCCGGGGCTTTCACATCCAACTTAACAAACCACCTACGCGCGCTTTACGCCCAGGAATTCCG
+
<CACCFFGGGG>C@CF99FGGGEFCCAF9,ECFGCCF7CEGFEC7FGF@C<;C@CF<C<FFAGEFGGGGGGG,C6@:@BFC,B,,@9C@?FCD<FFFFFFECA<4,6,@FF@95,C?EEC+49:48A94,54,,4?=B4CE6+6,,,@==EF9BF@CD,@DFF3AE@,DE8,@DEE9DDGD9D63EEFFGCF9@8>5>>ED+7+97C4*;CFD789:7D5474>@F@F@B)2CD54A(=EC)()*963>C*
@M03364:276:000000000-BLYN8:1:1101:7924:3377 2:N:0:1
GGACTACTCGGGTTTCTAATCCTGTTTGCCCCCCACGCTTTCGCACCTGAGCGTCAGTCTTTGTCCAGGGGGCCGCCTTCGCCACCGGTATTCCTCCAGATCTCTACGCATTTCACCGCTACACCTGGAATTCTCCCCCCCTCTACAAGACTCTAGCTGACCAGTTTCAAATGCATTTCCCAAGTTAAGCTCGGGGATTTCACATCTGACTCAATCAACCGCCTGCGTGCGCTTTACGCCCAGTAATTCCG
+
CCC@CEGFGGGGGGGGGGGGGGGFFDFCGGGGGGGGGGGEFGG@:FG?GGGGFGGGGCFFGGGGGGCEFG>FGGGGEGGF,BFGEGGC:FGCAEEFFFGGGGGGGGG7FGGGECFGC:+@CGGGGFGGDGGGGFDFEGGCGG+=DFC>9DGF8FGFFGFEGGGCG;DCC9EFFF9,>CGG?9CGG<@FC9,,==EEEEFG+CFG=*2:1;>+*7@DFCFF):>0(.,88E3>55*59:E/:3()2C?4CD*
@M03364:276:000000000-BLYN8:1:1101:10835:3406 2:N:0:1
GGACTACAGGGGTTTCTAATCCTGTTTGCTCCCCACGCTTTCGCACCTGAGCGTCAGTCTTTGTCCAGGGGACCGCCTTCGCCACCGGTATTCCTCCAGATCTCTACGCATTTCACCGCTACACCTGGAATTCTACCCCCCTCTACAAGACTCTAGCCTGCCAGTTTCGGATGCAGTTCCCAGGTTGATCCCGGGGATTTCACATCCGACTTGACAGACCGCCTGCGTGCGCTTTATGCCCAGTAATTTCG
+
ACACCGEEEGGGGGGE9E,C@@CFGFDEFDF,9BC@F7FCFFGFCF7B@<<C:FG7@FA9EFAGEGFECFG++86:+BC<?FGCC,74@=FE??EAF<<,9,49C@C?CEGCFG<A<7B@:4E?@F<@<=E?4@FG9DE:CCEDGAA9BG,=BFG,,3,@78CFGGFAC>EGGCA7ECC,,@,>:DFE,,,,4;CE*:C,1+,440***1)2>76+2>8*.*)/7:@5?::))9C9*699*/(02:*-*:*
@M03364:276:000000000-BLYN8:1:1101:12743:3420 2:N:0:1
GGACTACTGGGGTATCTAATCCTGTTTGCTCCCCACGCTTTCGAGCCTCAGCGTCAGTTACAGACCAGAGAGCCGCCTTCGCCACCGGTATTCCTCCAGATCTCTACGCATTTCACCGCTACACCTGGAATTCTACCCCCCTCTACAAGACTCTAGCCTGCCAGTTTCGGATGCAGTTCCCAGGTTGAGCCCGGGGATTTCACATCCGACTTGACAGACCGCCTGCGTGCGCTTTACGCCCAGTAATTCCG
+
CCCCCGGGEGGGG@FGGGGGGFGGGGGGGGGGGGGGGGGGGGG@EGGG@FGGGEGGGGF9ECF,FFGGDFFGGGGGGGGGGGGGGGGGGGGGGGGGGDGGGGGGGGGGGGGGGGGGGGGGGGGGGGGGGGGGGGGGGGDGGGGGGGG?FGGGGGGGGGGGGGGGGGGGGCCEGGGGGGGGGFGGG?CGGGGGGGGGGGGGGGGGFGGGDGGDC*;FGGGGFGFFDFFFD)>BD5<AF?GGG:00:>=5FF7
@M03364:276:000000000-BLYN8:1:1101:17839:3449 2:N:0:1
GGACTACTAGGGTTTCTAATCCTGTTTGCTCCCCACGCTTTCGAGCCTCAGCGTCAGTTACAGACCAGAGAGCCGCCTTCGCCACTGGTGTTCCTCCATATATCTACGCATTTCACCGCTACACATGGAATTCCACTCTCCTCTTCTGCACTCAAGTTTCCCAGTTTCCAATGACCCTCCCCGGTTGAGCCGGGGGCTTTCACATCAGACTTAAGAAACCGCCTGCGCTCGCTTTACGCCCAATAAATCCG
+
CCCCCGGGGGGGGGGGGGGGGGGGGGGGGGGGGGGGGGGGGGGGGGGGGGGGGGGFGGGGGGGGGGGGGGGGGGGGGGGGGGGGGGGGGGGGGGGGGGGGGGGGGGGGGGGGGFGGGGGGGGGGGGGGGGGGGGGGGGGGGGGGGGGGGGGGGGGGFFGGGGGGFGGGGGGGGGGFGGGGGGGGGDGGGGFGCDECCEFGGGGGADFGGGGGFGGGFGGGFGDFFFFFFFFFGGGFFFGGGFFFGGFFGG<
@M03364:276:000000000-BLYN8:1:1101:9342:3463 2:N:0:1
GGACTACTGGGGTTTCTAATCCTGTTCGCTCCCCACGCTTTCGAGCCTCAGCGTCAGTTACAGACCAGAGAGCCGCCTTCGCCACTGGTGTTCCTCCATATATCTACGCATTTCACCGCTACACATGGAATTCCACTCTCCTCTTCTGCACTCAAGTCTCCCAGTTGCCAATGACCCTCCCCGGTTGAGCCGGGGGCTTTCACATCAGACTTAAGAAACCGCCTGCTCTCGCTTTACGCCCAATAAATCCG
+
CCCCCGGGGGGGGGGGGGGGGGGGGGGGGGGGGDFGGGGGGGGGGGGGGGGGGFGGGGGGGGGFGFFGGGGGGGGGGGGGGGGGGGGGFFGGGGGGGGGFGCEDE9FFGGGGGGGGGEGGGGFGGGGGGGGGGGCGFGGFDGGGGGGGGGG8EG8D@E=;ECDFFD,@9EGFGGGF8,@8CECGGGG6FFFGGGGGGGDGGFFCFGFGCGFGDFFCDGFFDGF064(8<FDFGGGFB?GEGFFFGDFFG*/
@M03364:276:000000000-BLYN8:1:1101:8236:3471 2:N:0:1
GGACTACTTGGGTTTCTAATCCTGTTTGCTCCCCACGCTTTCGTGCATGAGTGTCAGTATCAGCCCAGGGGGTTGCCTTCGCCATCGGTGTTCCTCCGCATATCTACGCATTTCACTGCTACACGCGGAATTCCACCCCCCTCTGCCGTACTCTAGTTAGCCAGTTCACAATGCAATTCCCAAGTTGAGCTCGGGGATTTCACATCGTGCTTAACAAACCACCTGCGCACGCTTTACGCCCAGTAATTCCG
+
CCCCCGGGGGGGGGGGGGGGGGGGGGGGGGGGGGGGGGGEGGGFGDFGGGGEFFGGGGGAFGGGGGGGGGGGGGGGGGGGGGGGGGGGGGGGGGGGGGGGGGGGGGGG>FGGGGGGGGGGGGGGGGGGGDGFGGFGGGGGGGGGGFFGEGGGD9EDFGC;BGGGGGFAFFGGGGGGGGGGGGGFGGGGGGGGG>CECE,=CCFFCD49DGGGGFFF>DFG5=)((59EF>))9<C<*(2?C3.97CFAG7*
@M03364:276:000000000-BLYN8:1:1101:16829:3484 2:N:0:1
GGACTACCAGGGTTTCTAATCCTGTTTGCTCCCCACGCTTTCGCACCTGAGCGTCAGTCTTTGTCCAGGGGGCCGCCTTCGCCACCGGTATTCCTCCAGATCTCTACGCATTTCACCGCTACACCTGGAATTCTACCCCCCTCTACAAGACTCTAGCCTGCCAGTTTCGGATGCAGTTCCCAGGTTGAGCCCGGGGATTTCACATCCGACTTGACAGACCGCCTGCGTGCGCTTTACGCCCAGTAATTCCG
+
CCCCCGGGGGGGEEGGGGGGGGGGGGGGGGGGGGGGGGGGGGGGGGGFFGGGDGGGGGGGGGGGGGGGGECGGGGGGGGGGGGGGG7FGEFGGGGGGGGGGFFFGGGGGGGGGGGGGGGGEGGGGGGGG8FGGGGGFGGGGGGGGGGGGGGGGGGGGGGGGGFFGGGFEDGGGGGGGFGGGGGGGGCFFGGGGGEGGGGGGGFGFF*:CDGGGC<FGGGGFGB44F>FBB:5<DGFFFGGD@FFGF?);:7
@M03364:276:000000000-BLYN8:1:1101:8867:3493 2:N:0:1
GGACTACCGGGGTTTCTAATCCTGTTTGCTCCCCACGCTTTCGAGCCTCAGCGTCAGTTACAGACCAGAGAGCCGCCTTCGCCACTGGTGTTCCTCCATATATCTACGCATTTCACCGCTACACATGGAATTCCACTCTCCTCTTCTGCACTCAAGTCCTCCAGTTTCCAATGACCCTCCCCGGTTGAGCCGGGGGCTTTCACATCAGACTTAAAGAACCGCCTGCGCTCGCTTTACGCCCAATACATCCG
+
CCCCCGGGGGGGGGGGGGGGGGGGGGGGGGGGGGGGGGGGGGGGGGGGGGGGGGGGGGGGGGGFGGGGGGGGGGGGGEGGGGGGGGGGGGGGGGGGGFAFGGGGGFFGGGGGGGGGCFGGDGGGDCFGGGGGGGEGGGGGGGGGFGGGGFFFFGGGEGFGGGGGGFGGGGGCFFGGGDGGCEEDEGDFGGCCGECECGGGGFGC+9+>*;FGDC+228FC3EB<35:@>:>EGF35FBGGGF(<F*96:29
@M03364:276:000000000-BLYN8:1:1101:6710:3498 2:N:0:1
GGACTACTAGGGTATCTAATCCTGTTCGCTCCCCACGCTTTCGAGCCTCAGCGTCAGTTACAGACCAGAGAGCCGCCTTCGCCACTGGTGTTCCTCCATATATCTACGCATTTCACCGCTACACATGGAATTCCACTCTCCTCTTCTGCACTCAAGTCTCCCAGTTTCCAATGACCCTCCCCGGTTGAGCCGGGGGCTTTCACATCCGACTTGACAGACCGCCTGCGTGCGCTTTACGCCCAGTAATTCCG
+
CCCCCGGGGGGFGGGGGGGGGGGGGGGGGGGGGGGGGGGGGGGGGGGCGGGGGGGGGGGGGGGGGGGGGGGGGGGGGGGGGGGGGGGGFCFGGGGGGFFGGFGGGGGGGDGFGGGGGGGGGGGGCGGCFFGGGGGGGGFFGGGFGGGGGGGGGG@9EDFGGGGGFGGGGGGGGFGGFGGGGCEGGGG6EFGGGGCEEGGCDFF:BGFGGGCD77D7CCGFEEB;?FFE6D>3D*>)*,AECE1):>F<GGF
@M03364:276:000000000-BLYN8:1:1101:24839:3536 2:N:0:1
GGACTACTGGGGTTTCTAATCCTGTTTGCTCCCCACGCTGTCGCACCTGAGCGTCAGTCTTGGTCCAGGGGGCCGCCTTCGCCACCGGGATTCCTCCAGATCTCTACGCATTTCGCCGCATCCCCTGGAATTCTATGCCCCTCTACAAGACGCAAGCCCGCCAGCTTCCGATGCACTTCACCGGTTGAGCCCGGGGATTTAACCTCCGACTCGACACACCGCCGGCGTGCTTTTCACGCCCAGTCATCCTT
+
6B-A<,,C@CC+@+,CE,6CFE6<C,,CE,CFFC<+6@:,8C6<CBB@6,E8CF,,86CFG,6CE8<,E7@:+@@=F,?B,BFE,E7C+@C8,,4F84A,,:@F@,<+@+8+,C,B++>++8,,+,3+>=,3,,6,,8>D++B=,,,@F,>+@+@8***4@3:C<,,6,6817:,,,0A,>,4*4:8+++2*//***3*+++2*;FC3)7D<**77)2;17*<(,),8())****-*(/;:)1)*2*)***
@M03364:276:000000000-BLYN8:1:1101:24775:3538 2:N:0:1
GGACTACTCGGGTTTCTAATACAGTTTGCTCCCCACGCTATCGCCGCTGAGCGTCAGTCTTCGTCCCGGGGTCTGCCTTCGCCACCGGTATCCCTCAAGATCGCTACGCATTTAGCCGCTACACATGGTATACTACCCCCCGCTATGAGACTCAAGCCTGCCAGCTTCGGATGCAGTTCCCGGGTTGAGGCCGGGGATTTCACATCCGACTTGACAGACCGCCTGCGTGCGCTTTACGCTGAGTAATTCCT
+
B-ACC,C9,6,@EG7C,,,;,,,;C9E99<FF88C86@C,BE7,,+8@++@,@FG77,C@FAFE,8,6++87,,6,,C55BF,BF8CFE@<,5,,,,ACF<?+@8CEE7:++,,:,,++6++7F,,,>,:5,CA==,>6@=++=B+@C=E48,8,,@:EB8EFC:;,,4:*14,,,,5,,4*4=1=5?8,:5CG*:/1*++3CFF<FCGG)9::7C4C*55ED02:>D:)7)9*/-/2>**0(00:*6*0*
@M03364:276:000000000-BLYN8:1:1101:7253:3596 2:N:0:1
GGACTACACGGGTTTCTAATCCTGTTTGCTCCCCACGCTTTCGCACCTGAGCGTCAGTCTTTGTCCAGGGGGCCGCCTTCGCCACCGGTATTCCTCCAGATCTCTACGCATTTCACCGCTACACCTGGAATTCTACCCCCCTCTACAAGACTCTAGCCTGCCAGTTTCGGAGGCAGTTCCAAGGTTGAGCCCGGGGATTTCACATCCGACTTGACAGACCGCCTGCGTGCGCTTTACTCCCAGTAATTCCG
+
@CCC@EGGGGGGGGGGGGG9FGGGGGFGGGGGGGGGGGGGGGGDGGGG<FDCGGGGGGGGGGGGGGGGFGCDEGGDEGGGGGCEGGGFGGGGGGGCFGGGGGGGG9EGGGGGGGGGGGGDGGFFFGGGGGG?CGGGGDGGGGEGGGG:EDGGGACFGFGGGGG?FGDF55**=CEGFGFF,>ECGGGCFGGFGGEC58B9++1;FFCGGG<7C777C0CF:CB1371)(87>DG:26-<CC>:FGF?-2C2
@M03364:276:000000000-BLYN8:1:1101:15674:3608 2:N:0:1
GGACTACTGGGGTTTCTAATCCTGTTCGCTCCCCACGCTTTCGAGCCTCAGCGTCAGTTACAGACCAGAGAGCCGCCTTCGCCACTGGTGTTCCTCCATATATCTACGCATTTCACCGCTACACATGGAATTCCACTCTCCTCTTCTGCACTCAAGTCTCCCAGTTTCCAATGACCCTCCCCGGTTGAGCCGGGGGCTTTCACATCAGACTTAAGAAACCGCCTGCGCTCGCTTTACGCCCAATAAATCCG
+
CCCCCGGGGGGGGGGGGGGGGGGGGGGGGGGGGGGGGGGGGGGGGGGGGGGGGGGGGGGGGGGGGGGGGGGGGGGGGGGGGGGGGGGGGGDGGGGGGGGGFGGGGGGGGGGGGGGGGGGGGGGGGFGGGGGGGFGGDGFGGGGGGGGGFGGFGG?FEGFDGGGGFGGGGFFGGGGGGGGGDGGGGGCGGFGGGGGGGGFGGF9CFGF7*7DGF@>:DFFGAEFDDF;D0<@EGF34@:EGCB<FCCFAGGD
@M03364:276:000000000-BLYN8:1:1101:23297:3618 2:N:0:1
GGACTACTGGGGTATCTAATCCTGTTTGCTCCCCACGCTTTCGTGCATGAGTGTCAGTATCAGCCCAGGGGGTTGCCTTCGCCATCGGTGTTCCTCCGCATATCTACGCATTTCACTGCTACACGCGGAATTCCACCCCCCTCTCCCGTACTCTAGTTAGCCAGTTCACAATGCATTTCCCTAGTTGAGCCCGGGGCTTTCACTTCCAACTTACAGAACCACCTACCCGCGCTTTACCCCCGGTAATTCCG
+
CCCCCGG9<FFGGGGGGGGGGGGGGGGGGGGGGGGGGGGGGGGGFE<F9EFEGGGGGGD9EFF,FGGG87@:7+8CEFEGDE@F@=F7CFGGGGGGG+?=FGCC9<AFGGGGGGGFFGG;FEBF8::@FGFFGGCFFGCGGGGG,@D+D>EGG,@DEB,,@EFFGGFFCGGGGGG,,73,@,,,7;9,,DE>4=1/*==88BF+1*017><7::2;7*=FF=>3()(;(:))>DF)*)087),8)19.:C*
@M03364:276:000000000-BLYN8:1:1101:20073:3622 2:N:0:1
GGACTACCCGGGTTTCTAATCCTGTTTGCTCCCCACGCTTTCGAGCCTCAGCGTCAGTTACAGACCAGAGAGCCGCCTTCGCCACTGGTGTTCCTCCATATATCTACGCATTTCACCGCTACACATGGAATTCCACTCTCCTCTCCTGCACTCAAGTCTCCCAGTTTCCAATGCACACAATGGTTGAGCCACTTCCTTTTACATTAGACTTAAGTAACCACCTGCGCTCGCTTTACGCCCAATAAATCCGG
+
@-8B<@CEFGGGGE@<FDC<FFFFFG<CEFFGFECEFGGDGGG8FCFFGFFE:CFDGGGGGFA9FGGFFFF@FGGGEGGGGGCEBFDGGFDEFGG,AB9EFG9,9CE7CFEBF,?,?FGC7@,EECFCFFFGFEAA=@EG,7=DFGGC86D?=D8EDAFFBF?BFEDFF=;>DGFF,,6DDD,E,48,,3,<,,@EF,;,;C:<+25+;+=+=8+555,9?EFFBE=*():?DCF8D?E8EFD6*1+)0))
@M03364:276:000000000-BLYN8:1:1101:14165:3639 2:N:0:1
GGACTACTCGGGTTTCTAATCCTGTTTGCTCCCCACGCTTTCGCACCTCAGTGTCAGTATCAGTCCAGGTAGTCGCCTTCGCCACTGGTGTTCCTTCCTATATCTACGCATTTCACCGCTACACAGGAAATTCCACTACCCTCTACCATACTCTAGCTTGCCAGTTTTGGATGCAGTTCCCAGGTTGAGCCCGGGGATTTCACATCCGACTTGACAGACCGCCTGCGTGCGCTTTACGCCCAGTAATTCCG
+
CCCCCGGGGGGGGGGGGGGGGGGGGGGGGGGGGGGGGGGGGGGGGGGGGGGGGGGGGGGGGGFGGGGGGGGGGGGGGGGGGGG7@FFGGGGGGGGGGGGFGGGGGGGGGCGGGGGGGGGGGGGFEGGFGGCGGGFGGFFGGGGGGGGGGFGDFGGFGGGGGGGFGGGG8>=DFGCGFFGGGFGGGGGGGGFGGGGGGGGGG7ECFFGG7DC>F7CFGFFGFGF@9FFFFFFFGGGFF6EGGFFFF@CE>F*
@M03364:276:000000000-BLYN8:1:1101:16848:3653 2:N:0:1
GGACTACCAGGGTTTCTAATCCTGTTTGCTCCCCACGCTTTCGCACCTGAGCGTCAGTCTTTGTCCAGGGGGCCGCCTTCGCCACCGGTATTCCTCCAGATCTCTACGCATTTCACCGCTACACCTGGAATTCTACCCCCCTCTACAAGACTCTAGCTGACCAGTTTCAAATGCAGTTCCCAAGTTAAGCTCGGGGATTTCACATCTGACTTAATCAACCGCCTGCGTTCGCTTTACGCCCAGTAATTCCG
+
CCCCCGGGGGGGGGGGGCFGGFGGGGGGGGGGGGGGGGGGGGGGGGGGGGGGGGGGGGGGGFGGGGGGGGGGGGGGGGGFCFGEEGGGEGGGDFFGGFG9AEEGEFGGGGGEGGGGEGGGGGDFGEFG8FEGGGGGGGGGDGGGGGGF?8DCFGGFFBCFGGFGGGFGFFCFGCFGFGGFCBFGGGGFGGCDEGGGGEFGGGGGFFFGGGGGDFGGC6CFAEFDFF9E(=ABGFDBF:CCEE?FGGFAGG9
@M03364:276:000000000-BLYN8:1:1101:18932:3658 2:N:0:1
GGACTACTAGGGTTTCTAATCCTGTTTGCTCCCCACGCTTTCGCACCTGAGCGTCAGTCTTTGTCCAGGGGGCCGCCTTCGCCACCGGTATTCCTCCAGATCTCTACGCATTTCACCGCTACACCTGGAATTCTACCCCCCTCTACGAGACTCTAGCTTGCCAGTTTCAAATGCAGTTCCCAGGTTGAGCCCGGGGATTTCACATCTGACTTAACAAACCGCCTGCGTGCGCTTTACGCCCCTGAATTCCC
+
B@6ACGGCEEFGE,CFCGAEEFGFGCE8@F@FF@EBFF7@<9CDGGGGGFFGGFGE@CFGG9FFGGFFG,CC:@+@BFGEGFCCF,FFEFGE<E9AF<EG@,CAEC<F=?@FFFF9EF:6FFFEE=FDEFGFD9;B=>DFCECCFAFGEEGDCCFA;D;DCGGGGGGGEFF,@FFGGG7D?C8DFFFGFGGGGGGG**?FGGFC7;FC+:CGD7;7C*3ABDF2()(>6>3:DDFBF15?=)()02*4CC*
@M03364:276:000000000-BLYN8:1:1101:24953:3695 2:N:0:1
GGACTACTGGGGTTTCTAATCCTGTTTGCTCCCCACGCTTTCGAGCCTCAGCGTCAGTTACAGACCAGAGAGCCGCCTTCGCCACTGGTGTTCCTCCATATATCTACGCATTTCACCGCTACACATGGAATTCCACTCTCCTCTTCTGCACTCAAGTCTCCCAGTTTCCAATGACCCTCCCCGGTTGAGCCGGGGGCTTTCACATCAGACTTACGAACTCGCCTGCGCTCGCTTTACGCCCAATAAATCCG
+
CCCCCFFGGGGGGGGGGFGGGGFGGGDFFFGGGGGGGDEGGCGGGGGGGFGGGGGGGGGGFGCFGGFGGFGEFGGGGDFGCFGGGGGGGGGGGFE9FFGGGGGGGFFFGGGGGGGGGGGGGGGGGGGFF<F@G9EGGGFGGGGGGGGGDFGGGDFGFG,C,@FDADFEAEAFF;9@?,6+3+B@FEECGGGG>EE5*:;EF7@C+22946CFC+*2*)323C>?0F151BEFGF<2@?GGGF?>GGFFGGD
@M03364:276:000000000-BLYN8:1:1101:13635:3732 2:N:0:1
GGACTACTGGGGTTTCTAATCCTGTTTGCTCCCCACGCTTTCGTGCATGAGTGTCAGTATCAGCCCAGGGGGTTGCCTTCGCCATCGGTGTTCCTCCGCATATCTACGCATTTCACTGCTACACGCGGAATTCCACCCCCCTCTGCCGTACTCTAGTTAGCCAGTTCACAATGCAATTCCCAAGTGGAGCTCGGGGATTTCACAGCGTGCTTAACAAACCACCTGCGCACGCTTTACGCCCAGTAATTCCG
+
CCCCCGFGGGGGEGGFFGGGGGGFGGGGGGFFFGGECGGGFFGGGEGFFFG9FGGGFGGGFGGGGGGGGCEGGGGGGGGGGGGGGFFGGGGGFFEFGGGGGG9FGGGDGGGGGFFGGGGGGGFGGCFGCFGG9FGGGGGGGGGGGGGGGGGGF9EDC;DFF7<FFGGGGGGGGGGFGGGGGGGGG,<,CF88=*BE5>FGFFGC+4CDG<<CCC>CC5EC)=>1=AB>(5)01714/2:C538;GG@-:CC
@M03364:276:000000000-BLYN8:1:1101:17533:3750 2:N:0:1
GGACTACCAGGGTTTCTAATCCTGTTTGCTCCCCACGCTTTCGAGCCTCAGTGTCAGTTACAGGCCAGAGAGCCGCTTTCGCCTCCGGTGTTCCTCCATATATCTACGCATTTCACCGCTACACATGGAATTCCACTCTCCTCTCCTGCACTCAAGTCTACCAGTTTCCAATGCATACAATGGTTGAGCCACTGCCTTTTACACCAGACTTAATAAACCACCTGCGCTCGCTTTACGCCCAATAAATCCGG
+
CCCCCGGGGGGGGGGGGG9EFGGGGGGGGGGGGGGGGGGGGGGCFGGFGGGGGGGGGGGGGGGGGGGGGGGEGGGGGGGGCEGGGGGGGGGGGGGGGGGGGGGGGGGGGGGGGGGFFGGGGGGFGEFGGGGGGF9EFFGGGGGGGGGGGGFDGGECEFFGFECGGGGGGGGGGGGGCGGGF9>FGGGFFGGGEAFDFEGGGGGGFGFGCCCGDGGGGG6@?CFBDEBBFFE6C<CEEFCEEFFFGGA5CDD
@M03364:276:000000000-BLYN8:1:1101:11618:3760 2:N:0:1
GGACTACAGGGGTTTCTAATCCTGTTTGCTCCCCACGCTTTCGCACCTGAGCGTCAGTCTTCGTCCAGGGGGCCGCCTTCGCCACCGGTATTCCTCCAGATCTCTACGCATTTCACCGCTACACCTGGAATTCTACCCCCCTCTACGAGACTCTAGCTTGCCAGTTTCAAATGCAGTTCCCAGGTTGAGCCCGGGGATTTCACATCTGACTTAACAAACCGCCTGCGTGCGCTTTACGCCCAGTAATTCCG
+
CCCCCGGGGGGGGGGGGGGGGGGGGGGGGGGGGGGGGGGGGGGGGGGGGGGGGGGGGGGGGGGGGGGGGGGGGGGGGGGGGGGGGGGGGGGGGGGGGGGGGGGGGGGGGGGGGGGGGGGGGGGGGGGGFGGGGGGGGGGGGGGGGGGGGGGGGGGGGGGFGGGGGGGGGGGFGGGGGFGGGGGGGGGGGGGCEG>EEEGGGFFGFGGGFGGGGGGGGGGGFG><<FFF?EFFGCFBF?EEE::F>DFACC0
@M03364:276:000000000-BLYN8:1:1101:9669:3785 2:N:0:1
GGACTACTCGGGTTTCTAATCCTGTTTGCTCCCCACGCTTTCGAGCCTCAGCGTCAGTTACAGACCAGAGAGCCGCCTTCGCCACTGGTGTTCCTCCATATATCTACGCATTTCACCGCTACACATGGAATTCCACTCTCCTCTTCTGCAGTCAAGTCTCCCAGTTTCCAATGACCCTCCCCGTTTTAGCCGGGGGCTTTCACACCGGATTTAAGAAACCGCCTGCGCTCGCTTTCCGCCCAATAAATCCG
+
<-@<CGFCF@;CC7BFGGGGGGFGEFGGGCFEEGFGGGGGF<F8<@@FGFFFEGGGDEFFFFF9FFGGFF8:FFGGGGGGG>B7FCE@EGGEC<F9AAFFGF@AEF?FGG7FGCAAB@4+CEB,,,C?<AAFCCA494DF@FF?FGADCF>=8B,3=B,,,,36ABEGF9;EF;FGG=F8=BC+,@+,136:@EE57C>=F7BCA*)//*2>>@711**7>=B((86B95).7C/)/48C=:(89>F47<)
@M03364:276:000000000-BLYN8:1:1101:17904:3825 2:N:0:1
GGACTACTGGGGTTTCTAATCCTGTTTGCTCCCCACGCTTTCGCACCTGAGCGTCAGTCTTTGTCCAGGGGGCCGCCTTCGCCACCGGTATTCCTCCAGATCTCTACGCATTTCACCGCTACACCTGGAATTCTACCCCCCTCTACAAGACTCTAGCCTGCCAGTTTCGGATGCAGTTCCCAGGTTGAGCCCGGGGATTTCACATCCGACTTGACAGACCGCCTGCGTGCGCTTTACGCCCAGTAATTCCG
+
CCCCCGGGGGGGGEGGGGGGGGGGGGGGGGGGGGGGGGGGGGGGGGGGGGGGGGGGGGGGGGGGGGGGGGGGDGGGGGGGGGGGGGGGGGGGGGGGGGGFFGFFFFGGGGGEGGGGGGGGGGGGGGGGGGFFGGGFGGGGGGGDGGGGFGGGGDDFGFGGFFGGGGGGGGGC>FCGGGGGGGGGG9EFGG?FGGGGGDGCCFGGFGGGGD5<FCGFGFGGFGB?<FFFFFFFGG:AF?CEED:FFCF>GGF
@M03364:276:000000000-BLYN8:1:1101:19503:3831 2:N:0:1
GGACACTGGGGTTTCTAAGCCTGTTTGCTCCCCACGCTTTCGCGCCTCATCGTCAGTTACAGACCAGAGAGCCGCCTTCGCCACTGGTGTTCCTCCATATATCTACGCATTTCACCGCTACACCTGGAATTCCACTCTCCTCTTCTGCACTCAAGTCTCCCAGTTTCCAATGACCCTCCCCGGTTGATCCGGGGGCTTTCACATCAGCTTTAAGAAACCGCCCTCGCTCGCTTTACGCCCACTAAATCCGG
+
BC-A6CF9FF@C@@@C<<,;C8@C<CCD9F8DFEEE7FCCGFG7@6,B,6C@6<FGFGAFC<C<FFFC8@CFE:7FG,B,BCFFCAD<F<FFGFE4,?F<,@ECGGFG++C,FEBF+=+=:FG,@:FGC<?;FEEB4>,FFGGFG=;>ED9+>8>@,EEDB,=39@FGC,@EFGFGGGGEE@88>+,777,8CC5C*:,41=,=A+8;+*1+++1:<<FGEG)(,.(),0))1126>2:>E:?F<6?AGG<
@M03364:276:000000000-BLYN8:1:1101:7953:3840 2:N:0:1
GGACTACTGGGGTATCTAATCCTGTTTGATCCCCACGCTTTCGTGCCTCAGCGTCAATATGACCATAGTAAGCTGCCTTCGCAATCGGTGTTCTGTGACATATCTATGCATTTCACCGCTACTTGTCACATTCCGCCTACCTCTAGTCCATTCAAGCCAATCAGTATCAAGGGCACTGCGATAGTTGAGCTACCGTCTTTCACCGCTGACTTATAAGGCCGCCTACGGACCCTTTAAACCCAATGATTCCG
+
CCCCCFGGGGGGGGGFGGGGGGGGGGGGGGGGGGGGGGGGGGGGGGGGGGGDGGGGGGGGGGGGGG<FGCGGGGGGGGGGGGGGGFGGGEGGGGGGGGGGGGGFGGFGGGGGGGGGGGGGGGGGGGGGGGGGGGGGGGGGF@FGGGCFGGGGGGGGGGDG@FGGGG;EFGGFCGGGFGGGGFGEGG8DFGGFGFGGGGGG7+@CBDCGDGGGCFGGGGGGFD?>DFFBABBA*;FEFFGGG:>FGGACGGG
@M03364:276:000000000-BLYN8:1:1101:26102:3840 2:N:0:1
GGACTACTAGGGTTTCTAATCCTGTTTGCTCCCCATGCTTTCGTACCTCAGCGTCAGTATTAGGCCAGATGGCTGCCTTCGCCATCGGTATTCCTCCAGATCTCTACGCATTTCACCGCTACACCTGGAATACTACCATCCTCTCCCATACTCTAGCTTCCCAGTATCGAATGCAATTCCTAATTTAAGCTCAGGGATTTCACATCGTGCTTAACAAACCACCTGCGCACGCTTTACGCCCACGAATTCCG
+
CCCCCGGGGGGGFGGGGGGCFGGGGGGGGGDGGGGGGGGCEFGE<FGGGGF8FGGGGGGGGGGGGGGF8FEFGGGGGGGFFGFGGGGGGGGCGGGGFCFGGFDFGFGCGGGGGGGGGGGGGGFGGGGC<DEDGGGGFFGGGFGGGGDBF8ED?EFCFCGFGFEGGGGGGGGGGGGCEFEF:FG,9@=F,EECGGGCFE8=9CCFD?+++=C?9CDFC6D?FG9CBA8?>E>:CCDEFADEEB(0/?):F70
@M03364:276:000000000-BLYN8:1:1101:16935:3873 2:N:0:1
GGACTACAGGGGTTTCTAATCCTGTTTGCTCCCCACGCTTTCGAGCCTCAGCGTCAGTTACAGACCAGAGAGCCGCCTTCGCCACTGGTGTTCCTCCATATATCTACGCATTTCACCGCTACACATGGAATTCCACTCTCCTCTTCTGCACTCAAGTCTCCCAGTTTCCAATGACCCTCCCCGGTTGAGCCGGGGGCTTTCACATCAGACTTAAGAAACCGCCTGCGCTCGCTTTACGCCCAATAAATCCG
+
CCCCCGGGGGGGGGGGGGCFGGGGGGGGGGGGGGGGGGGGGGGGGGGGGGGGGGGGGGGGGGGGGGGGGGGGGGGGGGGGGGGGGGGGGGGGGFGGGGGGGGGGGGGGGGGGGGGGGGGCGGGGFFGFGGGGGGGGGGFGGGGGGGGCGGGGGGGGAD9EGGGFGGGGFGGGEFE@FCGCCBGCG8C6,>FGGGGDG>FGGFGFFGGGFGG7C7:F@FGGFDFFFFFFFFF37</6@4CEEEF4CF4.:D<
@M03364:276:000000000-BLYN8:1:1101:19326:3964 2:N:0:1
GGACTACTGGGGTATCTAATCCTGTTTGCTCCCCATGCTTTCGTACCTCAGCGTCAGTATTAGGCCAGATGGCTGCCTTCGCCATCGGTATTCCTCCAGATCTCTACGCATTTCACCGCTACACCTGGAATTCTACCCCCCTCTACAAGACTCTAGCCTGCCAGTTTCGGATGCAGTTCCCAGGTTGAGCCCGGGGATTTCACCTCTGTCTTACAAGACCGCCTGCGCACGCTTTACGCCCAGTAATTCCC
+
CCCCCFGGGGGGEGFGGFDFFGEDGGGGGFGGGGGGGGGGGGGGGGGGGGGGGGEF@FGGGG<FGGGGGGGGGGGGGGGFGGDGGGCCFCFFGGGFFFGAEDFCGGGFFGGGGEGGG7FE>GGGGGGGGDFGGGGGGDFGD@CDEE;DBGCGFGGFGDFGCFFGFF9@CE+@CDFFFD,@FGGGGGCF6FG+@EGEGEG999C:AGGGGGGGGGG>F>F=BCA926>AFB>>DDGFF(1=EB@FDFC??D*
@M03364:276:000000000-BLYN8:1:1101:18202:3981 2:N:0:1
GGACTACTGGGGTTTCTAATCCTGTTTGCTCCCCACGCTTTCGAGCCTCAGCGTCAGTTACAGACCAGAGAGCCGCCTTCGCCACTGGTGTTCCTCCATATATCTACGCATTTCACCGCTACACATGGAATTCCACTCTCCTCTTCTGCACTCAAGTCTCCCAGTTTCCAATGACCCTCCCCGGTTGAGCCGGGGGCTTTCACATCAGCCTTAAGAAACCGCCTGCGCTCGCTTTACGCCCACTAAATCCG
+
CCCCCFGFFGGG:CFFGGGGGGGGGFGGGGGFFGFCGEDGGGCGGFGGGGGGGGGGGGFGGGF<F<EDFGDFGFFCFGGGGGCFGGG?CAG,FGGGFGGGGDDFGGGGEEG:EGGGGGGEGGGF,E,FFGG?FGFFA8DFGFFFF9;EECFGGGGCGCCE98,BFAEDDGDF8D9FCFGDEGGDGG>F9FG>7EG>5CCF:CGGFG8D*;CCDGGCFCCFDEFF;F>:3>>3*9F491;/:@(>F4?AGF)
@M03364:276:000000000-BLYN8:1:1101:16549:3993 2:N:0:1
GGACTACTGGGGTTTCTAATCCTGTTCGCTCCCCACGCTTTCGTCCATCAGCGTCAGTTGTAACTTAGTGAGCTGCCTTCGCAATCGGAGTTCTAAGACATATCTATGCATTTCACCGCTACTTGTCTTATTCCGCCCACTTCAAATAGATTCAAGTCCTACAGTATCAAAGGCACTGCGACAGTTAAGCTGCCGTCTTTCACCACTGACTTATAGGACCGCCTACGCACCCTTTAAACCCAATAAATCCG
+
CCCCCGGGGGGGGGGGGGGGGGGGGGGGGGGGGGGGGGGGGGGGGGGGGGGGGGGGGGGGGGGGGGGGGGGGGGGGGGGGGGGGGFGGGGGGGGGGGGGGGGGGGGGGGGGGGGGGGGGGGGGGGGGGGGGGGGGGGGGGGGGGGGGFGGGFGGGGGGGGGGGGGGGGDGGGGGGGGGGGCGGGGFGGGGGGGGGGGGGGGGGGFGGGGGGGFGGGCGFGAEFFFF@B?BEFGGG4FCFGGF<FGGFEF8:
@M03364:276:000000000-BLYN8:1:1101:6029:3994 2:N:0:1
GGACTACTGGGGTATCTAATCCTGTTTGCTCCCCATGCTTTCGTACCTCAGCGTCAGTATTAGGCCAGATGGCTGCCTTCGCCATCGGTATTCCTCCAGATCTCTACGCATTTCACCGCTACACCTGGAATTCTACCCCCCTCTACAAGACTCTAGCCTGCCAGTTTCGAATGCAGTTCCCAGGTTGAGCCCGGGGATTTCACATCCGACTTGACAGACCGCCTGCGTGCGCTTTACGCCCAGTAATTCCG
+
CCCCCFGGGGGGGGGGGGGGGGGGGGGG9FGGGGGGGGGGFGGGGGGGGGGGGGGGGA<FGGGGGGGGFGGGGGDGGGGGGGGGGGGGGGGGGGGGGGFGGGFGFGGFGEGGGGGGGGGEGGGGGFGGGGGGGGGGGGGGGGDGGGGGGGGFFFGGGGGGGGGGGGGGDGGGFGEFGGGGG9EGGGGGFGGFGGGG5CFF>FGGFGGGDGDG>FDGDCGGFGB(()3>68AE7CGCFFGGG><):CFAGG7
@M03364:276:000000000-BLYN8:1:1101:24059:4032 2:N:0:1
GGACTACCAGGGTATCTAATCCTGTTTGCTCCCCACGCTTTCGTGCATGAGCGTCAGTTACAGACCAGATAGCCGCCTTCGCCACTGGTGTTCCTCCATATATCTACGCATTTCACCGCTACACATGGAATTCCACTCTCCTCTTCTGCACTCAAGTCCCCCAGTTTCCAATGCCCTTCCCCGGTTGAGCCGGCGGCTTTCACATATGACTTACGGAATCGCCTGCGCGCGCTTTACGCCCAATAAATCCG
+
CCCCCGGCEFFGGGGGGGFGGGGGGGGGGGGGGDGGGGGGGGG@FFCF,C@FGGGGGGG<FFEGGGGG8,E@CEGGDGGGGGGGGGGGGFGCG<EFG,FEFGGGGGGGGGGGGGGGGGGG@CFGFC<FFFGGGGGFD,,549DF,ECFFF@F8,8E4>,,,@C8AA;,@FCF8,6,,@,,3>+@FG>?CFG+1*3*=EE,::CC6++4=8CFD+/*99*=)=>DFFFF0>3@GGG<64EGGF<>CF*6CD5
@M03364:276:000000000-BLYN8:1:1101:5312:4041 2:N:0:1
GGACTACTGGGGTATCTAATCCTGTTTGCTCCCCACGCTTTCGTCCCTGAGCGTCAATCCAGACCTAGTGAGCTGCCTTCGCTATCGGTGTTCTATGACATATCTAAGCATTTCACCGCTACATGTCATATTCCGCCCACTTCGATCGAATTCAAGTCTTACAGTATCAATGGCAGTTCTACAGTTGAGCTGTAGGCTTTCACCACTGACTTATAAGACCGCCTGCGGACCCTTTAAACCCAATGATTCCG
+
CCCCCGGG<FFGEDFGGGFFFGGGGGGGFGGGGGGGGGGGEGGGFGGFGGGGGGGGGGGDFFEFFGGGGGFGGGGGGGGGGGGGGGEGGGGGGGFGGGGFAFGGGGGGGGGDFCGGGGGGGGGFGGGGGGGGGGGGEGGG@9FDEGGGDCFGGFFGGGCGFGFGGGGGFGGGGG8EDFCFCFGGG9,,D8DGGGGGGG?9CFFCFFGGC7CD7CCFGGG7??AADF-@=?EBGFFCFEFGEFF;<DF3:CC
@M03364:276:000000000-BLYN8:1:1101:14191:4092 2:N:0:1
GGACTACTGGGGTTTCTAATCCTGTTTGCTCCCCACGCTTTCGCACCTGAGCGTCAGTCTTCGTCCAGGGGGCCGCCTTCGCCACCGGTATTCCTCCAGATCTCTACGCATTTCACCGCTACACCTGGAATTCTACCCCCCTCTACGAGACTCAAGCCTGCCAGTTTCGGATGCAGTTCCCGGGTTGAGCCCGGGGATTTCCCATCCGACTTGACAGACCGCCTGCGTGCGCTTTACGCCAAGTAATTCCG
+
@CCCCFGGGC8CFBFCFGDDFGGCEFGFGFFEGGGGGGCEGFGGG:7AFEFDGGD@CG,CFF<@FGCFFGG+F>=7FFGGFG,F@F:>CCFFFGF<F@,,5,@?CDF<FGGCFCDB9+FCCFGG8BFCF3AF3FFCG??EGEGGBDFBE:EC8>8:9DFC,8D8FE>E>*514,,2>@?,<*B*CE86CGG=*3:C**?CC702:<F3791*2C9**0/*8552,)(8<:))97*)*-;*/0(0:>*6CC*
@M03364:276:000000000-BLYN8:1:1101:15396:4103 2:N:0:1
GGACTACCGGGGTTTCTAATCCTGTTTGCTCCCCACGCTTTCGTGCATGAGCGTCAGTGCAGGCCCAGGGGATTGCCTTCGCCATCGGTGTTCCTCCGCATATCTACGCATTTCACTGCTACACGCGGAATTCCATCCCCCTCTGCCGCACTCCAGCCTTGCAGTCACAAAGGCAGTTCCCAGGTTGAGCCCGGGGATTTCACCTCTGTCTTACAAGACCGCCTGCGCACGCTTTACGCCCAGTAATTCCG
+
CCCCCGFCFGGGGGGGGGGGGGGGGGGGGGGGGGGGGGGGGGGGGGGGGGGGGGGGGGGGFGGGGGGGGGGGGFGFGGGGGGGGGGGGGGGGGGGGGGGEGEGGGGGGGGGGGGGGGGFGGGGGEFGGG>FDF,EEGDGFEEDGGGGGDEEGFCCFFGGGGGGGG7DFCBFGC>8CDFFC@?FGGCGGGCF=?EEE=EFGGGGCFFCF37;F:DGF*9FC0/:@<40)1>BEGDC2@?C?=)4?FFF<CG*
@M03364:276:000000000-BLYN8:1:1101:23217:4128 2:N:0:1
GGACTACAGGGGTATCTAATCCTGTTTGCTCCCCACGCTTTCGCCCCTCATTGTCAGTATCATTCCAGGTAGTCTCCTTCGCCACTGGTTTTCCTTCCTATATCTACGCATTTCACCGCTACACAGGAAATTCCACTACCCTCTACCATACTCTAGCTTGCCAGTTTTGGATGCAGTTCCCAGGTTTAGCCGTGGGATTTCACATCTGACTTAACAAACCGCCTGCGTTCGCTTTACGCCCAGTAATTCCG
+
<CCCCGGFCC;FGGGGGGAGGGGGGFGGGFGFGEGEF@BCED,C,6CBC@,CCC<CAFECF,,<CFGG8FAB<E9E<FFDCGCC:FF,C,EFF,EAEFG,C9@?E,EFEGGGGG,FF,4C7:,ECC,,AEEEFGAE>4@?89+=,EF8,==?>,,,6@>DFG8,EFF>8@,D?,6EDEGGCED+AE,62,@+16+5,@DC?9:+CGGGF7<+++5@C>FC?C>959):)958DFDFF(*==4(/;++1:7*
@M03364:276:000000000-BLYN8:1:1101:13295:4147 2:N:0:1
GGACTACTCGGGTATCTAATCCTGTTTGCTCCCCACGCTTTCGAGCCTCAGCGTCAGTTACAGACCAGAGAGCCGCCTTCGCCACTGGTGTTCCTCCATATATCTACGCATTTCACCGCTACACATGGAATTCCACTCTCCTCTTCTGCACTCAAGTCTCCCAGTTTCCAATGACCCTCCCCGGTTGAGCCGGGGGCTTTCACATCAGACTTACGCACGCGCCTGCGCTCGCTTTACGCCCAATAAATCCG
+
CCCCCGGFFGGGGGGGGGGGGGGGGGGGGGGGGGDGGGGGGGGGGGGGGGFGGGGCFFFGC9FDFGGGCFGGGGGGGGGGGGGGGGGGGGGDFGGG<E<FEFGFGGFGDEFGGGGGGGGDCFGG9,EFGGGGEGGGG8DFGGGGCFB9E=EDGFGF,6,,8@FGGFD9,@;9=FA8,,@EEGEGGEE?EFGG5CGG=C><++=8@D70*9DGG>***)*1:5:8089D07>EGF<DF?GDEF()*2947DC
@M03364:276:000000000-BLYN8:1:1101:23280:4182 2:N:0:1
TGACTACAGGGGTATCTAATCCTGTTTGCTCCCCACTCTTTCGTGCATGAGCGTCAGTATCAGTCCAGGGGGTTGCCTTCGCCATCTGTGTTCCTCCGCATATCTACGCATTTCACTGCTACACGCGGACTTCCACCCCCCTCTGCCGCACTCTAGTTAGCCCGTTTACACTGCAATTCCCCAGTTCAGCTCTGGGCTTTCACATCCGTCTTATCCATCCACCTGCGCTCGCTTTACGCCCAGTAAATCCC
+
-66ACCG,,-BFG,CFGCFFAFGGGDGDFGCG<F,C,CFFFFGE,@CC,C<,@FGEGGGGD9A,6CC<8,+68@@FFFEGGGGGG<,CFGGCFGFGG+BFCEFGGGGCGGG7,CDF,CF=9B9EB++4:+4CAFGD,+6FEEGC,=,6+@>@FC;;,@E9ED,@F>,>@73E9C95@,DGE,,*5>,5,;5>,>CG,88,C79=BF2**2CC++1+3+5=87FDFF(>(85>CC5>@(;?5<(0*0*.02*
@M03364:276:000000000-BLYN8:1:1101:13088:4185 2:N:0:1
GGACTACTCGGGTTTCTAATCCTGTTTGCTCCCCACGCTTTCGCACCTGAGCGTCAGTCTTTGTCCAGGGGGCCGCCTTCGCCACCGGTATTCCTCCAGATCTCTACGCATTTCACCGCTACACCTGGAATTCTCCCCCCCTCTACAAGACTCTAGCTGACCAGTTTCAAATGCAGTTCCCAAGTTAAGCTCGGGGATTTCACATCTGACTTAATCAACCGCCTGCGTGCGCTTTACGCCCAGTAATTCCG
+
CCCCCGGGGGGGGGGGGGGGGGGGGGGGGGGGGGGGGGGGGGGGGGGGGGGGGGGGGGGGGGGGGGGGGGGGGGGGGGGGGGGGGGGGGGGGGGGGGGGGGGGGGGGGGGDGGGGGGGGGEDFGGGGGGGGGGGGGGGECCG6FEGGGGGGGGGDGGGFCFGGGGGGCGFDFGGGGGGGGGGGFGGGGGGFGGGGGCCFGGGCFCGGDGFGGGFGG>GGEEG>@FFFFFDDEGGD<F<EGGEFFGFFAFG6
@M03364:276:000000000-BLYN8:1:1101:7182:4196 2:N:0:1
GGACTACAAGGGTTTCTAATCCTGTTTGCTCCCCACGCTTTCGTGCATGAGCGTCAGTACAGGCCCAGGGGATTGCCTTCGCCATCGGTGTTCCTCCGCATATCTACGCATTTCACTGCTACACGCGGAATTCCATCCCCCTCTGCCGTACTCTAGCTATGCAGTCACAAAGGCAGTTCCCAGGTTGAGCCCGGGGATTTCACCTCTGTCTTACATAACCGCCTCCGCACGCTTTACGCCCAGTAATTCCG
+
CB@@CGGDGFGGCFC<CDEF,<EFGGGGFGGFGCFGECGCFEFEFGFFGFEC7FCGG9CEFFF?6:7EEGGC7FFCFGGGGGDGFGGGG@CCEG;EF7CCCFFGFGAD::CEFA,FCF9=EGG@=7CF@CFFFFCDF>DFBE+ACFGGGD7=F;FEG,,6,8@9<899;EDGDEFCGGGD99DGGG6A@E,;EC>EGGGF>@FGA8**2+1=CCCG@FG6>5),(0..(5BEDGC<*(*:/),9**0)::0
@M03364:276:000000000-BLYN8:1:1101:19853:4242 2:N:0:1
GGACTACCCGGGTTTCTAATCCTGTTTGCTCCCCATGCTTTCGTACCTCAGCGTCAGTATTAGGCCAGATGGCTGCCTTCGCCATCGGTATTCCTCCAGATCTCTACGCATTTCACCGCTACACCTGGAATTCTACCATCCTCTCCCATACTCTAGCTTCCCAGTATCGAATGCAATTCCTAAGTTAAGCTCAGGGATTTCACATCCGACTTAAAAAGCCGCCTACGCACGCTTTACGCCCAGTAAATCCG
+
CCCCCFGFGGGGGGGGGGGGGGGGGGGGGGGGGGGGGGGGFGGGGGGGGGGGGGGGGGGGGGGGGGGGGGGGGGGGGGGGGGFECGGGGGGGGGGFGGGGGGGGGGGGDGGGGGGGCCGGGGFGGGGG?FGGGGGGGGGGGFGGGFGGGGGGGGGGGGGGGGGGGGGGGGGGGGFFDGACFGGGGGGCFEEFGGFGCFFGGFCFF6?6CGGG7CCFGCFGFGFFFFAD=AEEGCG=FFGGGF@F>F+<CF/
@M03364:276:000000000-BLYN8:1:1101:17914:4245 2:N:0:1
GGACTACTAGGGTATCTAATCCTGTTTGCTCCCCACGCTTTCGCACCTGAGCGTCAGTCTTCGTCCAGGGGGCCGCCTTCGCCACCGGTATTCCTCCAGATCTCTACGCATTTCACCGCTACACCTGGAATTCTACCCCCCTCTACGAGACTCTAGCTTGCCAGTTTCAAATGCAGTTCCCAGGTTGAGCCCGGGGCTTTCACATCTGACTTAATCAACCGCCTGCGTGCGCTTTACGCCCAGTAATTCCG
+
CCCCCGGGGGGGGGGGGGGGGGGGGGGGGGGGGGGGGGGGGGGDEEGGGCGGGGGGGGCFDGGGGGGGFGDFGGGGGGGGGGGGEFGGGGGGGGGGGFGGGGGGGGGGGGGGGGGGGGGGGGGG?FFGGGGGGFGGFDGGGGGG9DFGECGGGGFCFGGGGGGFEFGGGEGGGGDCFFGFGGGGGFFGGGGGCEGG*:FGGGGF+;CCDFCGFC7+10CFEG>@6FFB0>@EGGGFF6DGED?6FFFBFF7
@M03364:276:000000000-BLYN8:1:1101:24551:4279 2:N:0:1
GAACTACCCGGGTTTCTAATCCTGTTTGCTCCCCACGCTTTCGCACCTGAGCGTCAGTCTTTTTCCAGGGGGCCGCCTTCGCCACCGGTATTCCTCCAGTTCTCTACGCATTTCACCGCTACACCTGTAATTCTACCTCCCTCTACAAGCCTCTAGCCTGCCAGTTTCGGATGCAGTTCCCAGGTTGAGCCCGGGGATTTCACATCCGACTTGACAGACCGCCTGCGTGCGTTTTACGCCCAGTAATTCCC
+
BB<<@F88,@B+@F7,<FEFGG,ECFFGFFDFDC@F@E:;DFEGGGEFGGG?FGGGGF9FFG,@CFFGCEGFEGC@C:=FGG:?:8=C=4D<FFFG<,,,,:EFG9B@7+8BFGEF,?CEC+,AE@D,,CBF9DEAF,@,36DDF;>,3,+6=6>=E8BE,8,@FFGGC::5:>,@ECF,<,,*7@,=C@DCC55E**4?C7=8@FDD*)7:D7D+C*3*:EB?(;6>BD>)*/94/(*2:50/:*1)2:*
@M03364:276:000000000-BLYN8:1:1101:10965:4279 2:N:0:1
GGACTACTGGGGTTTCTAATCCTGTTTGCTCCCCATGCTTTCGTACCTCAGCGTCAGTATTAGGCCAGATGGCTGCCTTCGCCATCGGTATTCCTCCAGATCTCTACGCATTTCACCGCTACACCTGGAATTCTACCATCCTCTCCCATACTCTAGCTTCCCAGTATCGAATGCAATTCCTAAGTTAAGCTCAGGGATTTCACATCCGACTTAAAAAGCCGCCTACGCACGCTTTACGCCCAGTAAATCCG
+
CCCCCGGFCGGGGGGGGFGGFGGGGGGGGGGGEGGGGGGGFGGGGGG,CFGGGGGGEGGGGGGFGGEGGGGFGGGGGGGGGGGGGCEGGDGGFGGGGGFEFGGGAFFGGDGGGGGGGGGEGGGGFDGFGGGGGADE,@EFGFG8@C8>4=FFFFGGGGGGGGGFF,@,@FFGGFDFDCEE:@@DFGGGCC9DCF?F?FGG7=FGC+7C6C>6@CFGDD59>EEF)*5BABFEGGGFFFGEE>66FGFCGF/
@M03364:276:000000000-BLYN8:1:1101:23811:4338 2:N:0:1
GGACTACCGGGGTTTCTAATCCTGTTTGCTCCCCACGCTTTCGCACCTGAGCGTCAGTCTTCGTCCAGGGGGCCGCCTTCGCCACCGGTATTCCTCCAGATCTCTACGCATTTCACCGCTACACCTGGAATTCTACCCCCCTCTACGAGACTCTAGCTTGCCAGTTTCAAATGCAGTTCCCAGGTTGAGCCCGGGGATGTCACATTCACCTTAACAAACCACCTACGCGCGCTTTACGCCCAGTACTTCCG
+
9CCCCGGGC7BCFB@FGGFEFGG<F@;EAFFGG>EFDGGGFGGGGFGF@6CFGFGDEGGGD<FEF@:EFEE@CC:=@@FG@F7FEDC+@FFGGEFFFGG,FFGGGFGF7F?7CFGG?FF6@@DFGGG?FGGDFG9,=8DFGGGGCCF+B>EFFFG,BGGGGF987;B9FF9,2;;;>==2>D6:<9:FFFDGCEECEE*2;@FFFCF72**;C7;DD7@:AG50591;6)7@C*9)1(8E753?F*=97**
@M03364:276:000000000-BLYN8:1:1101:21710:4374 2:N:0:1
GGACTACCGGGTTTCTAATCCTGTTTGCTCCCCACGCTTTCGAGCCTCAGCGTCAGTTACAGACCAGAGAGCCGCCTTCGCCACTGGTGTTCCTCCATATATCTACGCATTTCACCGCTACACATGGAATTCCACTCTCCTCTTCTGCACTCAAGTCTCCCAGTTTCCAATGACCCTCCCCGGTTGAGCCGAGGGCTTTCACACCCAACTTAAAAGACCGCCTGCGCGCGCTTTACGCCCAATAATTCCGG
+
CCCCCDGGGGGGGGFGGGFGGGGGGGGGGGEGGGGGCGGGFGGGDF<FFGGGGGGGGGGGGGGGGGGDGGFFGGGGEF9DGGGGGGGFCFF<FFFGGFFGGCGGGGGGGG:FGGGGGGGGGGGGGGGF?FCAFEGFGGGGGGGFCGFGGGADGGGFGGFGFGFEGGG9DFGFFGGGGGGCGGEGDCFGGGGGGCC5,>FGFF7;>>7FGG8>+B8CCGFCDD33;DFF9B>EDFFA>18C5>:?>DFAGFD
@M03364:276:000000000-BLYN8:1:1101:15756:4381 2:N:0:1
GGACTACTCGGGTTTCTAATCCTGTTTGCTCCCCATGCTTTCGTACCTCAGCGTCAGTATTAGGCCAGATGGCTGCCTTCGCCATCGGTATTCCTCCAGATCTCTACGCATTTCACCGCTACACCTGGAATTCTACCCCCCTCTACAAGACTCTAGCCTGCCAGTTTTGGATGCAGTTCCCAGGTTGAGCCCGGGGATTTCACATTCAACTTAACAAACCACCTACGCGCGCTTTACGCCCAGTAATTCCG
+
CCCCCGGGGGGGGGGGGGGGGGGGGGGGGGGGGGGGGGGGGGGGGGGAFFGGGGGGGGGGGGGGGGGGFGGGGGGGGGGGGGGGGGGGGGGGGGGGGGGGGGGGGDGGGGGGGGGGGGGGGGGGGGGGFGGGGGGFGGGGGGGGAEGGGGGGGGGGG8DFGGGGFFFGGGFGFFGGFEAFD,D8@EFFGGE?CEEGGBFFGGGGFGGGGGGGGGGGF*5CFFFF(6=4@BDFGGFFF<GEEB@FGGFEGG4
@M03364:276:000000000-BLYN8:1:1101:20697:4418 2:N:0:1
GGACTACCCGGGTTTCTAATCCTGTTTGCTCCCCACGCTTTCGCACCAGAGCGTCAGTCTTCGTCCAGGGGGCCGCCTTCGCCACCGGTATTCCTCCAGATCTCTACGCATTTCACCGCTACACCTGGAATTCTACCCCCCTCTACAAGACTCTAGCCTGCCAGTTTCGGATGCAGTTCCCAGGTTGAGCCCGGGGATTTCACATCCGACTTGACAGACCGCCTGCGTGCGCTTTACGCCCAGTAATTCCG
+
CCCCCGFGGGGGGGDGGFGGGGGGGGGGGGGGGGGGGGGGGGGGGGGGGEFGGGGGGGDGGGGGGGGGGGGCGGCGGGGGGGGGGGGGGGGGGGGGFFFGGGGGGGGGGGGGGGGGGGGGGGGGGGGGFCGGGGDFGGGGGGDGGGFGGGGGGGGGGGGFGGGFFGGF8EDEGGGGGGGGGGGGGGCE?FGGDCGGGEGGG=9+375CCGD*>CFCDCGCBGFFFFFFFFFFGGGFF1CCE::FGCFAFF*
@M03364:276:000000000-BLYN8:1:1101:23291:4426 2:N:0:1
GGACTACTGGGGTTTCTAATCCTGTTTGCTCCCCACGCTTTCGCACCTGAGCGTCAGTCTTCGTCCAGGGGGCCGCCTTCGCCTCCGGTATTCCTCCAGATCTCTACGCATGTCACCGCTACACCTGGAATTCTACCCCCCTCTACGAGACTCTAGCTGTCCAGCTTCAAATTCAGTTCCCAGGTTGAGCCCGGGGATTTCACATCTGACTTAACAAACCGCCTGCGTTCGCGTTACGCCCAGTAATTCCG
+
-AC@6,<@E@EFFFEFFEFFFFGGG,FFGFGCG;<FDFECFCBCG:@<D@@EFEEFG<FDEF?FBCFCFE+@FFGC>,,:BFE,4A=7CCFGEFFFFG8,,9954957F+=:CFGEA?=+>CEE8FFGFDB:B<D,E8+@+@C0EF?3>+@8BADFCG,5@E:F,,9,EGAF,;<D,@7EFC6BC,:,<?,44:CE5**+1;2+7>CF77:3+1:+0**=8C>18A2.(0)0)))4.3EE=>BFC>*)***
@M03364:276:000000000-BLYN8:1:1101:15199:4441 2:N:0:1
GGACTACAGGGGTTTCTAATCCTGTTTGCTCCCCACGCTTTCGCACCTCAGTGTCAGTATCAGTCCAGGTAGTCGCCTTCGCCACTGGTGTTCCTTCCTATATCTACGCATTTCACCGCTACACAGGAAATTCCACTACCCTCTACCATACTCTAGCTTGCCAGTTTTGGATGCAGTTCCCAGGTTGAGCCCGGGGATTTCACATTCAACTTAACAAACCACCTACGCGCGCTTTACGCCCAGTAATTCCG
+
CCCCCGGGGGGGGGGGGGGGGGGGGGGGGGGGGGGGGGGGGGGGGGGGGGGGGGGGGGGGGGGGGGGGGGGGGGGGGGGGGGGGGGGGFFFGGGGGGGGGGGGGGGGGGGGGGGGGGGGGEGGGGGGGGGGGGGGGGGGGGFFGGGGGEDGGGGGGGGGGGGGGEGCCDGGFC?FGGGGGGGGGGGGGGGGGGGGGGG?FGGGGFGGGGGGGCFGGFGCFFG>7)35>=?BDGGG9FFGGGF6AFG=CFG2
@M03364:276:000000000-BLYN8:1:1101:19135:4489 2:N:0:1
GGACTACTCGGGTTTCTAATCCTGTTTGCTCCCCACGCTTTCGAGCCTCAGTGTCAGTTACAGGCCAGAGAGCCGCTTTCGCCTCCGGTGTTCCTCCATATATCTACGCATTTCACCGCTACACATGGAATTCCACTCTCCTCTCCTGCACTCAAGTCTCCCAGTTTCCAATGCACACAATGGTTGAGCCACTGCCTTTTACATCAGACTTAATACACCACCTGCGCTCGCTTTACGCCCAATAAATCCGG
+
CCCCCGGGGGGGFGGGGGGGGGGGGGGGGGGGGEGCEFGGFGGCFGGGGGGGGFGGGGGGGGGGGGGGGG@FGGGGGDFGGGGGGGGGGG:FFGGGGCFGGFGGGGGGGGGCCFFGGGGGGGFGGGGGDGGGGGGGGGFGCFFGGGGGGGGGGGGGFGGGGGCGFDFGGFFGGGGGGGD=EGFGGGGGGGGGGGGGGCGFG?CGFGG>F59D+=C+;FCFFGFFFEFFFEFFCFCE5>EEG):A>FFFGGD
@M03364:276:000000000-BLYN8:1:1101:13597:4493 2:N:0:1
GGACTACAGGGGTTTCTAATCCTGTTTGCTCCCCACGCTTTCGAGCCTCAGCGTCAGTTACAGACCAGAGAGCCGCCTTCGCCACTGGTGTTCCTCCATATATCTACGCATTTCACCGCTACACATGGAATTCCACTCTCCTCTTCTGCACTCAAGTCTCCCAGTTTCCAATGACCCTCCCCGGTTGAGCCGGGGGCTTTCACATCAGACTTAAGAAACCGCCTGCGCTCGCTTTACGCCCACTAAATCCG
+
CCCCCG?FG?GGFGGGGCFFEEGGGGG<FFC@DCFGDGEFFFCC<FGGGCGGDGF7FFFGFGF,<CE<AFCF<FCEFCFFGG>7FFGCGGGGEBEFFGGDBF=FFGGGGGGGGGGGEF7CEFEFGDFEFCFFGFAFCEFGGGGGGGG9EFGFFFD@@FGGF8=DD87DDDAEGGG8CDGGGGGEGG+9@DDECGGGGGG6D7FGAF+2*0;;++;+10<6:E>?;).87AB:DFG9F<DGE:04C4/<FGC
@M03364:276:000000000-BLYN8:1:1101:9473:4502 2:N:0:1
GGACTACTCGGGTTTCTAATCCTGTTTGCTCCCCACGCTTTCGCACCTGAGCGTCAGTCTTTGTCCAGGGGGCCGCCTTCGCCACCGGTATTCCTCCAGATCTCTACGCATTTCACCGCTACACCTGGAATTCTACCCCCCTCTACAAGACTCTAGCCTGCCAGTTTCGGATGCAGTTCCCAGGTTGAGCCCGGGGATTTCACATCCGACTTGACAGACCGCCTGCGTGCGCTTTACGCCCAGTAATTCCG
+
CCCCCGGGGGGGGGGGGGGGGGGGGGGGGGGGGGGGGDGGGGGGGGGGGGGGGGGGGGGGGGGGGGGGGGCFEFFGGGGGGGGGGGGEFDGGDGGGGGGGGGFGFGDFGGGGGGGGGGGGGGGGGGGGGFGGGGGFGGGGGGGGGGFGGGGGGGGGGGGGGGGGGGGDEECEGGFGGGGGFFGGGGGFFGFFEGGD=5B9;7CC7*8C<DGGDDGCCDGCACBFBFB@,;BDGGG2?:?EE>?FFD?AGD*
@M03364:276:000000000-BLYN8:1:1101:21471:4525 2:N:0:1
GGACTACTAGGGTTTCTAATCCTGTTTGCTCCCCACGCTTTCGAGCCTCAGCGTCAGTTACAGACCAGAGAGCCGCCTTCGCCACTGGTGTTCCTCCATATATCTACGCATTTCACCGCTACACATGGAATTCCACTCTCCTCTTCTGCACTCAAGTCTCCCAGTTTCCAATGACCCTCCCCGGTTGAGCCGGGGGCTTTCACATCAGACTTAAGAAACCACCTGCGCTCGCTTTACGCCCAATAAATCCG
+
CCCCCGGGGGGGGGGGGGGGGGGGGGGGGGGGGGGGGGGGGGGGGGGGFGGGGGGGGGGGGGGFGGGGGGGGGGGGGGGGGGGGGGGGGGGGGGGGGGGGGGFGFGGGGCCEGGFGGGGGGGGGGDGGGGGGGGGGGGGGGGGGGFGGGGGGGFGGGGGGGG?8>DDFGGGGFFGGGEFGGDGGFGG6CCFGGGGGEEGGF8C7BFDC?DFF@DCFCGFC4:>;@F98(8ADDGFFF:>:E:?FGGF<>G)
@M03364:276:000000000-BLYN8:1:1101:18990:4533 2:N:0:1
GGACTACTCGGGTTTCTAATCCTGTTTGCTCCCCACGCTTTCGTGCATGAGTGTCAGTATCAGCCCAGGGGGTTGCCTTCGCCATCGGTGTTCCTCCGCATATCTACGCATTTCACTGCTACACGCGGAATTCCACCCCCCTCTGCCGTACTCTAGTTAGCCAGTTCACAATGCAATTCCCAAGTTGAGCTCGGGGATTTCACATCGTGCTTAACAAACCGCCTGCGTGCGCTTTACGCCCCGTAATTCCG
+
CCCCCGFGEGG7FEGGFFCFGGGGGGGGGGGCGGGGGGGGGGGGGGGFGGGGGGFFFGGGGFEFGGGGGGDFGGGGGGGGGGGGGGGCEGGGGGGGGGD7BC@FFGGGGG:FGGGGGGGGGCFGGGDGCEGGFGGGGGEGGGGGGGGGG+CCFGCGGGGGGGGGFGF9FGGGGGGGGGGGFF?F>FC?GF?E5:EDEGGGG@FGFGDFFDGGGD7FGFGF:EB<DAFFFDFFGD34/-*8E)1.7CFAD**
@M03364:276:000000000-BLYN8:1:1101:19421:4544 2:N:0:1
GGACTACCGGGGTATCTAATCCTGTTTGCTCCCCACGCTTTCGTGCATGAGTGTCAGTATCAGCCCAGGGGGTTGCCTTCGCCATCGGTGTTCCTCCGCATATCTACGCATTTCACTGCTACACGCGGAATTCCACCCCCCTCTGCCGTACTCTAGTTAGCCAGTTCACAATGCAATTCCCAAGTTGAGCTCGGGGGTTTCACATCGTGCTTAACAACCCACCTGCGCACGCTTTACGCCCAGTAATTCCG
+
CCCCCFGFGGGGG>EFGGGGGGGEGFFGGGGGGGGGGGGGGGGGFBC9FCEFFFEFGFFFFGGGFGFGGGGGEGECFFGFDGGGGGGGGGGEDFG,EECBFDGDF9FDBF:FFGFGFGEGGGGF7:@CFCFFEFGFCBECGG>+@3@EG6BFFF99EFCFFGCGGGFFFFDFGGGCFFGFGGGGGCF7<,?8CEDE*:5*+3C+877*85CF:FF*2*/:7E>BFF6D1@B7*9C5F:E5=51?>CFA>F6
@M03364:276:000000000-BLYN8:1:1101:22867:4546 2:N:0:1
GGACTACTCGGGTATCTAATCCTGTTTGCTCCCCACGCTTTCGCACCTCAGTGTCAGTATCAGTCCAGGTAGTCGCCTTCGCCACTGGTGTTCCTTCCTATATCTACGCATTTCACCGCTACACCTGGAATTCTACCATCCTCTCCCATACTCTAGCTTCCCAGTATCGAATGCACTTCCTAAGTTAAGCTCCGGGATTTCACATCCGACTTAAAAAGCCGCCTACGCACGCTTTACGCCCAGTAAATCCG
+
CCCCCFGGCGGGGCFGGGGGGGGGGGGGFGGGGGGGGGGGGGDGGGGFEGFGGGGGGGGEGGGGGGGG@EFGGGGGGGGGGGGGGGGGGGGGGGG<F8FFGFFFGEFDEGGGGGGGFGDGGGC8,?AEFGGGGG9E=8EA@@>BFF?EFFGCFCEAEGGF@8DFGFCGGFGGCGC,@DFGDG9FGGC,@D3,,+@E+@EGFFF;CFGC*;CCGFDCGDGGFGFFAA@F9;?AGGG468EGE>,8C7AECF5
@M03364:276:000000000-BLYN8:1:1101:20907:4551 2:N:0:1
GGACTACTGGGGTTTCTAATCCTGTTTGCTCCCCACGCTTTCGAGCCTCAGTGTCAGTTACAGGCCAGAGAGCCGCTTTCGCCACCGGTGTTCCTCCATATATCTACGCATTTCACCGCTACACATGGAATTCCACTCTCCTCTCCTGCACTCAAGTCTACCAGTTTCCAATGCATACAATGGTTGAGCCACTGCCTTTTACACCAGACTTAATAAACCACCTGCGCTCGCTTTACGCCCAATAAATCCGG
+
CCCCCFCGGGGGGGGGGFGFGGGGGGGGGGGGGGGGGDGGGGEFGGGGGGGGGGEFGGGGGGGGGGGGGGFGGGGGGGGGGGGG7FGGFFEGFGFFGFGGGGGAEGGGGGGGGGGGAFEGDCFGCCFGGGGFGGGGG8DGGFGFF@98EGCDD8@FGGGGFDEC?ED6EFGGGGFGGGD?FGGFGGG8CCEGGFGGCCFGGGGGF7CCG*@FGFGGGFGGFGFEFFA>AFE>FGC>)6CEGFFF7DF<65>
@M03364:276:000000000-BLYN8:1:1101:24532:4554 2:N:0:1
GGACTACCAGGGTTTCTAATCCTGTTTGCTCCCCACGCTTTCGTGCATGAGTGTCAGTATCAGCCCAGGGGGTTGCCTTCGCCATCGGTGTTCCTCCGCATATCTACGCATTTCACTGCTACACGCGGAATTCCACCCCCCTCTGCCGTACTCTAGTTAGCCAGTTTACAATGCAATTCCCAAGTTGAGCTCGGGGATTTCACATCGTGCTTAACAAACTACCTGCGCACGCTTTACGCCCAGTAATTCCG
+
CCCCCGG8CDFFFFGGG@EEFGGGGGFGGG,C<FF6CFGGFEGC@@CF<@@<@CCGGEFGGGG,F@F,6@:C@@FGGGDA<FGGG<F7BEFFFGG9A@@=FE;FGEEEGGGGAF,F9;:DA,,?8+CCGCFEGGCD8++@+CCF,6=++@CCG9@AEGF,3><6FF,3;,>>CFG9CGFC?9,,?6<B,D?8**>/*=EG>F9+=?48CDF+++23**3++0=@88736D>FDC74F<5?*809FF*6:><
@M03364:276:000000000-BLYN8:1:1101:8101:4577 2:N:0:1
GGACTACTGGGGTTTCTAATCCTGTTTGCTCCCCACGCTTTCGAGCCTCAGCGTCAGTTACAGACCAGAGAGTCGCCTTCGCCACTGGTGTTCCTCCATATATCTACGCATTTCACCGCTACACATGGAATTCCACTCTCCTCTTCTGCACTCAAGTCTCCCAGTTTCCAATGACCCTCCCCGGTTGAGCCGGGGGCTTTCACATCCGACTTAAGAAACCGCCTGCGTTCGCTTTACGCCCAATAAATCCG
+
CCCCCGGFEFGGGGGGGGGGGGGGGGGGGGGFGGGGGGGGGGGD8FFFDEFGGGGGGGGA,FF,EFGGEFFBFAFGGGGGGGGGGGGGGCGGGGGGGGGGGGGGGGGGGGGGGFGGGGGGGGGGGGGGGGGGGGGGFF9A8DGG4E;@;CFFG4=@43>;DFGGGGGGEGGGGG8@3=FGG63CGGGCGFGGGCEG*:CF>CFGFGCDC7DC+;+:@FGGEGF;0538;BBFGGGBFFGGGF(89C*6FF7
@M03364:276:000000000-BLYN8:1:1101:20603:4592 2:N:0:1
GGACTACTAGGGTTTCTAATCCTGTTTGCTCCCCACGCTTTCGCACCTGAGCGTCAGTCTTCGTCCAGGGGGCCGCCTTCGCCACCGGTATTCCTCCAGATCTCTACGCATTTCACCGCTACACCTGGAATTCTACCCCCCTCTACGAGACTCTAGCTTGCCAGTTTCAAATGCAGTTCCCAGGTTGAGCCCGGGGATTTCACATCTGTCTTATATAACCGCCTGCGCACGCTTTACGCCCAGTAATTCCG
+
CCCCCGGGGGGGGGGGGGGGGGGGGGGGGGGFGGGGGDGGGGGGGGGFFGGGGGGGGGGGGGC<FFFGGGGGGGGGGGGFGGFGGGGGGGGGGCFGGGG<BEEGFFEGGGGGGGGFGGGGGGFGGGGGGGGGGFGGEFGGGDEGGG?6CGGGGGGFGGGGG@FCFFGGCFFGGDFGGGGAFFGGGGGCGG6ECGGG?EGGGCFG6*+@CDC@:FCF77C6>=56;FBF>EFFGCF>@<GEEE?FDGF6>FC
@M03364:276:000000000-BLYN8:1:1101:23644:4596 2:N:0:1
GGACTACAAGGGTATCTAATCCTGTTTGCTCCCCACGCTTTCGAGCCTCAGCGTCAGTTACAGTCCAGAAAGCCGCCTTCGCCACTGGTGTTCTTCCATATATCTACGCATTTTACCGCTACACATGGAATTCCACTCTCCTCTCCAGCACTCAAGTCACACAGTTTCCAAAGACCTCCCACGGTTGAGCCGTGGGCTTTCACATCAGACTTAATTACCCGCCTGCGCTCGCTTTACGCCCATTAAATCCG
+
CCCC?@F8@<FFG<FEEFFGGFGGGEEFFGFGGEGDEGG@CFGFGGGGCFFGDB@,,;C,,@C;CCEF9,CEFFGFG7,EFG,CCECEFGGEF,@,6C,EF9=A=F,?FCB=?,EFGGGGGEGG9,EFG<EEAFGGF84A@9BD,@,,=DFCF8EC;94,,@@DACD=3>E,,,,3,23=,6C3+@ECEGF++5+:*6,<+;C+?72AFFGC++++2+,4:*:5(;2)6B;?DDC<6(=B*8(/::65@F/
@M03364:276:000000000-BLYN8:1:1101:21937:4597 2:N:0:1
GGACTACTGGGGTTTCTAATCCTGTTTGCTCCCCACGCTTTCGAGCCTCAGTGTCAGTTACAGGCCAGAGAGCCGCTTTCGCCTCCGGTGTTCCTCCATATATCTACGCATTTCACCGCTACACATGGAAGTCCACTCTCCTCTCCTGCACTCAAGTCTCACAGTTTCCAATGCACACAATGGTTGAGCCACTGCCTTTTACATCAGACTTAATAAACTACCTGCGCTCGCTTTACGCCCAGTAAATCCG
+
CCCCCGFFFC<FFGG<FE9CCFGGGGGFGGGGG,CFFCGEGCCF,,@@C<FDFGGAFEFFFGC@,,<@FGFEFG@EFBD<FGGGCF::6CCE9FFFGGGGA<D?EEFE7@:EGG9F<+>==FFF9AEAF=,AE9ECFG,,,7@=@B9DFC,+,3,@EBFE,@,>DFEAFFFFECCFFEC+6@,@9+@<7>,,,,4@FCFC<FG9=C;9*7=C8+;25A,<;,*65:>E=*?A4C>C)-BC?A@@CD7?6C
@M03364:276:000000000-BLYN8:1:1101:13522:4642 2:N:0:1
GGACTACTCGGGTTTCTAATCCTGTTCGCTACCCACGCTTTCGTCCATCAGCGTCAATCATTTGTTAGTAACCTGCCTTCGCAATTGGTATTCCATGTAATATCTATGCATTTCACCGCTACACTACATATTCTAGTTACTTCACAAAAATTCAAGTCCTACAGTATCAATGGCAATTTTACAGTTAAGCTGCAAACTTTCACCACTGACTTATAAGACCGCCTACGGACCCTTTAAACCCAATGATTCCG
+
CCCCCGGGGGGGGGGGGGGGGGGGGGGGGGGGGGGGGGGGGGGGGGGGGGGGGGDEGGFGGGGGGGGGGGGGGGGGGGGGFGGCFFFFGGGGGGGGGGGGGGECFGGGGGGGGGGGGGGGGGGGGGGGCGGGGF@EEEDFFCEGGFGGGGGGGGGDGGGGGGGGGGGGGGFGCFGDFGGGGGGGFGGGGGGGFGFEGGGGGGGGFFFGFGFFGGGGGGGFDGDA=FDD5ADBDGDEFEGGCF29CFF?7D?
@M03364:276:000000000-BLYN8:1:1101:17208:4666 2:N:0:1
GGACTACTAGGGTTTCTAATCCTGTTTGCTCCCCACGCTTTCGTGCATGAGTGTCAGTATCAGCCCAGGGGGTTGCCTTCGCCATCGGTGTTCCTCCGCATATCTACGCATTTCACTGCTACACGCGGAATTCCACCCCCCTCTGCCGTACTCTAGTTATCCAGTTCACAAGTCAATTCCCAAGTTGAGCCCGGGGATTTCACATCGTGCGTAACACACCACCTGCGCACCATTTACGCCCAGTAATTCCG
+
CCCCCGGGGGGGGGGGGGFGGGGGGGGGGGGGGGGDGGDGGGGEGGGGGFFFGGGEFGGGGGGGGGGGGGGDGGEGGGGGGGFGGFGGGGGG,@EFGGDFF7FCFFGG@FGCFFFFFFCFGGFFGGGGGGGGDGGGGDD@CGCF,,EEGGD6>DFFG;,,38,,8375DE9,2;7:;C,ECF?FF;>C6E24;?E5CEFC7+=7=CDG<55>D75;*88*)/)6;A()33))*2:<=:8::>(9?*1):C2
@M03364:276:000000000-BLYN8:1:1101:8160:4681 2:N:0:1
GGACTACCGGGGTTTCTAATCCTGTTCGCTACCCATGCTTTCGCTCCTCAGCGTCAGTTGCGGCCCAGTGACCTGCCTTCGCCATCGGTGTTCCTCCTGATATCTGCGCATTCCACCGCTACACCAGGAATTCCAGTGACCCCTACCGCACTCTAGCCTGCCCGTACCCGATGCAAGCCCAAGGTTGAGCCTTGGGTTTTCCCACCGAACTCACCAAACCCCCCACGAGCCCTTTACGCCCATTAATTCCG
+
CCCCCGGGGGGGGGGGGGGGGGGGGGGGGGEGFGFFGGFGGGGG@FGGGGFGGGGGGGGGGGDGGGGGFCFCEGGFG9BE=FG:CEGGEGGGGFGGGG8AFFFGGFAC:CF7CCEGGGGE++:A@F8?D=<FA,,C3,,9>EGFCDFCEEGD8E988,5,,D6:58@8ACCC*>E7,@E5,42*2,,1<EGG9FEFGGG*+*4C;C))))*+***0;4@7.*),(0,0-))7CD<6F<GD=7(*2*1.?*2
@M03364:276:000000000-BLYN8:1:1101:8948:4738 2:N:0:1
GGACTACAGGGGTTTCTAATCCTGTTCGCTCCCCACGCTTTCGAGCCTCAGCGTCAGTCTTTGTCCAGGGGGCCGCCTTCGCCACCGGTATTCCTCCAGATCTCTACGCATTTCACCGCTACACCTGGAATTCTACCCCCCTCTACAAGACTCTAGCCTGCCAGTTTCGGATGCAGTTCCCAGGTTGAGCCCGGGGATTTCACATCCGACTTGACAGACCGCCTGCGCCGGCTTTAGGCCCAGTAATCCCG
+
CC9CCDCCFGGGGGGGGGGGGFFGGGGGGGGFGGFFGDFGGGGFEFGGGFFGGFDEGGGGGFGGGGGGG7FGGGGGDEGGGGEFGGGGGCGGGFGGGGGG9AEFEFGGFCEGFDFCFGGG@FFECEEB==,,88D;FGCDCGGGCFC@;CFGGFEFFDE6DGFGGC9DCDE8EGCC,,>D?>8DFFGG6C,/:CE5CECGF7E7+7>C5C91**2+2*=CED71151)()7>DDG<*,C:C:0<:**-091
@M03364:276:000000000-BLYN8:1:1101:14595:4780 2:N:0:1
GGACTACCAGGGTTTCTAATCCTGTTTGCTCCCCACGCTTTCGTGCATGAGTGTCAGTATCAGCCCAGGGGGTTGCCTTCGCCATCGGTGTTCCTCCGCATATCTACGCATTTCACTGCTACACGCGGAATTCCACCCCCCTCTGCCGTACTCTAGTTAGCCAGTTCACAATGCAATTCCCAAGTTGAGCTCGGGGATTTCACATCGTGCTTAACAAACCACCTGCGCACGCTTTACGCCCAGTAATTCCG
+
CCCCCG<<@EEGFGGFGCAGGG9EFCFGGGGGGEFCFDECGGGFGGGCFFGEFGD<FFCFDFCFGGGGGGGGGCEFGFGGGGFEGGGGFGFFADFFFGGCGE;FGGGGCFGGFFF?FGGGGGDECEGGGGGGFFGG,CEGGCGG,EDECEEFGCEFGGGGGFFCFGFE;EGG78@ED2=CFF6EFFGG7D;DE5CE=CFF7:ECFC8C*:77@7DFFC=EFGE14A>>>>5BDDG)*288>:?@*09)::*
@M03364:276:000000000-BLYN8:1:1101:7720:4786 2:N:0:1
GGACTACCAGGGTTTCTAATCCTGTTTGCTCCCCACGCTTTCGTGCATGAGTGTCAGTATCAGCCCAGGGGGTTGCCTTCGCCATCGGTGTTCCTCCGCATATCTACGCATTTCACTGCTACACGCGGAATTCCACCCCCCTCTGCCGTACTCTAGTTAGCCAGTTCACAATGCAATTCCCAAGTTGAGCTCGGGGATTTCACATCGTGCTTAACAAACCACCTGCGCACGCTTTACGCCCAGTAATTCCG
+
CCCCCGGGGGGGGGGGGGFGGGGGGGGGGGGGGGGDGGGGGGGGGGGGGGGEGGFGGGFFGGGGGGGGGGGGGGGGGGGGGGGGGGGGGGGGGGGGGGGGGGEFBCFFGGC@FFFGEFGGGGGGDGCGGD=FGFGGGGGGGGGGFGGGGEGFFFA9@>FGGFGGGGGFGGG99CE,<99ECGFDFGCFFD25;8CEDEGGFGGGFF45CGFCFDCCFGGGFDFFFF6>>EFFGD32@?GGED:?CGFBGF*
@M03364:276:000000000-BLYN8:1:1101:19002:4790 2:N:0:1
GGACTACAGGGGTTTCTAATCCTGTTTGCTCCCCACGCTTTCGCACCTGAGCGTCAGTCTTTGTCCAGGGGGCCGCCTTCGCCACCGGTATTCCTCCAGATCTCTACGCATTTCACCGCTACACCTGGAATTCTACCATCCTCTCCCATACTCTAGCTTCCCAGTATCGAATGCAATTCCTAAGTTAAGCTCAGGGATTTCACATCCGACTTAAAAAGCCGCCTACGCACGCTTTACGCCCAGTAAATCCG
+
CCCCCGGGGGGGGGGGGGGGGGGGGGGGGGGGGGGGGGGGGGGGGGGGGGGGGGGFGGGGGGGGGGGGGGGGGGGGGGGGGGGGGGGGGGGGGGGGGGGGGGGGGDGFFCFCFGGGGGGGGGGGGGCFDFGGGGGGGGGGGGGGGGGGGGGGGGGGGFGGGGGFFGGGGGGGGGGGGGGGGGCGGGFGGGGGGGGGGGGGGGGGFGGGGGGGGGGGGGGGFGEDDFFFFF:AGGGFFFGGGFFFGG=:CG<
@M03364:276:000000000-BLYN8:1:1101:11014:4800 2:N:0:1
GGACTATAGGGTATCTAATCCTGTTTGCTCCCCACGCTTTCGCACCTGAGCGTCAGTCTTCGTCCAGGGGGCCGCCTTCGCCACCGGTATTCCTCCAGATCTCTACGCATTTCACCGCTACACCTGGAATTCTACCCCCCTCTACGAGACTCTAGCTTGCCAGTTTCAAATGCAGTTCCCAGGTTGAGCCCGGGGATTTCACATCCGACTTGACAGACCGCCTGCGTGCGCTTTACGCCCAGTAATTCCG
+
CCCCCGEGGGGGGGGGGGGGGGGGGGGGGGGFGGGDDGGGGGGGGGGGGGGGGGGEGGGGGGGGGGFCCGGGGGGGGGGGGGGGGFGGGGGGGGGGGGGGGGFFFGGGGGEFGFGFGGGGGGGGGGGGGGGEDGGBFGGCGGGGGGGGGGFFG;CEFGGGGGGFGGDF<3@DAFFGGCGCEG*DFGGGG7EGEGGGGEGGGGG>;C<DDG3CDGGGGGGDBEFF?F?F:D3>DGGFF:E5E@:=*:@<FG
@M03364:276:000000000-BLYN8:1:1101:26039:4824 2:N:0:1
GGACTACTGGGGTTTCTAATCCTGTTTGCTCCCCACGCTTTCGCACCTGAGCGTCAGTCTTCGTCCAGGGGGCCGCCTTCGCCACCGGTATTCCTCCAGATCTCTACGCATTTCACCGCTACACCTGGAATTCTACCCCCCTCTACGAGACTCTAGCTTGCCAGTTTCAAATGCAGTTCCCAGGTTGAGCCCGGGGCTTTCACATCTGACTTAACAAACCGCCTGCGTGCGCTTTACGCCCAGTAATTCCG
+
CCCCCGGGGGGGGEGGGGGGFGGGGGGGGGGGGGGG>FGGFFG7CEGGG@F?CEGGGGGGFGGGGGGGGGGCCGGGGGGFCGE>CFGEGGFGF9FGGDFGGFGGGCFGGGDC<EA?F@FGGGGGFGGGGDG@>F,,>DFDEGGFGG66+CCFGGFCCFGG*@AF:CAFGGGGGAFFGF7>998CEFFC?FE5?CEG*BCCFFGGFGG77DGGGGGGCFFGAE)6?F67(07@<>*)9:G8C3?F*:8:GF7
@M03364:276:000000000-BLYN8:1:1101:15798:4831 2:N:0:1
GGACTACTGGGGTTTCTAATCCTGTTTGCTCCCCACGCTTTCGAGCCTCAGTGTCAGTTACAGGCCAGAGAGCCGCTTTCGCCACCGGTGTTCCTCCATATATCTACGCATTTCACCGCTACACATGGAATTCCACTCTCCTCTCCTGCACTCAAGTCTACCAGTTTCCAATGCATACAATGGTTGAGCCACTGCCTTTTACACCAGACTTAATAAACCACCTGCGCTCGCTTTACTACCAATAAATCCGG
+
CCCCCGGGGGGGGGG9CEFFFFFGGGGGGGGGGGFFFGGFGGG@FGCFFGGFGGGGGGGGGGGGGGF@8FEEFGGGEGGG>FGEFEFGGCEFC<FFGGGDFFGFFFEFC,?BFGGGG+7@FFGFEFFFGCFGGG9,,@D?EFFCD@FEDEGFGDFGGGFFFGGGCADG8DGC8DFGDD893DFF,6,@FGC,4@D6@CDFFGGG9*9*@C@8C;+58:31/CAEBE9*76?/*9:4+*4:<)6;7C=?FGD
@M03364:276:000000000-BLYN8:1:1101:14920:4877 2:N:0:1
GGACTACTAGGGTTTCTAATCCTGTTTGCTCCCCACGCTTTCGCACCTCAGTGTCAGTATCAGTCCAGGTAGTCGCCTTCGCCACTGGTGTTCCTTCCTATATCTACGCATTTCACCGCTACACAGGAAATTCCACTACCCTCTACCATACTCTAGCTTGCCAGTTTTGGATGCAGTTCCCAGGTTGAGCCCGGGGCTTTCACATTCAACTTAACGAACCACCTACGCGCGCTTTACGCCCAGTAATTCCG
+
CCCCCGGGGGGGGGGGGGGGGGGGGGGGGGGGGGGGFGGGGGGGGGGGGGGGGGGGGGGGDFGGGGGGGGFGGGGGGGGGGGGGGGGGG8,BFGDEFAFAFFGGGFFGFGGGGGGGGGGGGGGGGGGGGGGGFGFGG8DFCFGGGGFFFFGFGGGGGGGGFFCEAECE=BFDCDEFFGGFGFGGGGF8?GGGGGGGGGGGGGGC6<CGGFFFGGGDDDEEFGFB@FFB=FF:DDGF=<GEEBFFGGFFGG*
@M03364:276:000000000-BLYN8:1:1101:23675:4877 2:N:0:1
GGACTACTCGGGTTTCTAATCCTGTTTGCTCCCCACGCTTTCGCACCTCAGTGTCAGTATGAGCCCAGGTGGTCGCCTTCGCCACTGGTGTTCCTTCCGATATCTACGCATTTCACCGCTACACAGGGAATTCCACCAACCTCTGCCCTACTCTAGCTCGCCAGTTTTGAATGCAGTTCCTAGGTTGAGCCCGGGGATTTCACTCCTGTCTTACAAACCCGCCTGCGCACGCTTTACGCCCAGTAATTCCG
+
CCCCCGGA,CFGGGGGGGGGGGGGGGFGGGDGGGG+@FGGGGGGGGGGGGG;CEGGGGCEE<FGGGFFCCFF6C@FGGGGGGGGGGGGGGGGGGG,CF,BFFEFGGGGGGGGGGFGGGGG>:4E=AE+B=FFGF9FE4,8CFGG?9DF@DG6D,EF,@,3@CEGGGGGG+@3@FGGGGC<,,7DGFGGCGGG**:**>,=C+:++3*32;C>7CF8*/AEFGF;;FFE0B5:<C<EF?*:C3:FGGF>>D*
@M03364:276:000000000-BLYN8:1:1101:15651:4921 2:N:0:1
GGACTACAAGGGTATCTAATCCTGTTCGCTACCCACGCTTTCGTCCATCAGCGTCAATCATTTGTTAGTAACCTGCCTTCGCAATTGGTATTCCATGTAATATCTATGCATTTCACCGCTACACTACATATTCTAGTTACTTCACAAAAATTCAAGTCCTACAGTATCAATGGCAATTTTACAGTTAAGCTGCAAACTTTCACCACTGACTTATAAGACCGCCTACGGACCCTTTAAACCCAATGATTCCG
+
CCCCCGGGGGGGGGGGGGGGGGGGGGFGGG:FGGFGGGGGGGGGFFCFFGGGGGGGFGGGGGGGGGGGGGG@FFGGGGGGGGEDEGGGGFGGGGG9?@@FGGGGGGFGFGGGGGGDGEDEEGGGGCFEGGGGGGGFGGFGGEG8EGFGCFFGFGGGGGCG;FG?FFGGCFGGFGGGDEDG89D=FGCF8B=8,3DD?DFGFCA?:FCDDGGGGGGGCGGGEGEA=A8?=DBEGFGCAAGFGEFFGFFEG7;
@M03364:276:000000000-BLYN8:1:1101:21327:4934 2:N:0:1
GGACTACTAGGGTTTCTAATCCTGTTTGCTCCCCACGCTTTCGCACCTGAGCGTCAGTCTTTGTCCAGGGGGCCGCCTTCGCCACTGGTGTTCCTCCATATATCTACGCATTTCACCGCTACACATGGAATTCCACTCTCCTCTTCTGCACTCAAGTCTCCCAGTTTCCAATGACCCTCCCCGGTTGAGCCGGGGGCTTTCACATCAGACTTAAGAAACCGCCTGCGCTCGCTTTACGCCCAATAAATCCG
+
CCCCCGGGGGGGFGGGGAFFFGFGGCGGCGGF<FFGGGGGGGGEGGGG?FGGGEFFGGGGGGGG,CEFGEDG7FFCCEECGGGGGGGGGGGGDGGGFGEGG?FGDFFFGGGGGGGGGGGE:CFGGGGGGDEFFGDGGGGGGGBFFDF99:FCD?D9CEGG9@?G=;DD=DFG?FGFECGGE>:CCCGF9,,8*?>EEEGFGCFCFC706<CFGFG775C7>EFFF49B(5>BCFG9=0;:=>2@>FFFGG7
@M03364:276:000000000-BLYN8:1:1101:11479:4937 2:N:0:1
GGACTACAAGGGTTTCTAATCCTGTTTGCTCCCCACGCTTTCGCACCTGAGCGTCAGTCTTCGTCCAGGGGGCCGCCTTCGCCACCGGTATTCCTCCAGATCTCTACGCATTTCACCGCTACACCTGGAATTCTACCCCCCTCTACGAGACTCTAGCTTGCCAGTTTCAAATGCAGTTCCCAGGTTGAGCCCGGGGATTTCACATCTGACTTAACAAACCGCCTGCGTGCGCTTTACGCCCAGTAATTCCG
+
CCCCCGGGGGGGFGGGGGGGGGGGGGGGGGGGGGGGGGGGGGGGGGGGGGGGGGGGGGGGGGGGGGGGGGGGGGGGGFEGGGGEGGGGGGGGGGFGGGGGGGGFGGGGGGGGGGGGGGGEGGGGGGGGGGGGGGGGGGGGGGEFFGGGGEDDFFGGGGGGGGGFGGGGGGGGGFFFGGGFGGGGGGF?FGGGGGGGEGGGGGEGFFGGGGGGCFC>><*:AGB?649FBEFBDGGAFBEED>??G>F<FF6
@M03364:276:000000000-BLYN8:1:1101:26103:4984 2:N:0:1
GGACTACCAGGGTATCTAATCCTGTTTGCTCCCCACGCTTTCGCACCTGAGCGTCAGTCTTTGTCCAGGGGGCCGCCTTCGCCACCGGTATTCCTCCAGATCTCTACGCATTTCACCGCTACACTTGGAATTCTACCCCCCTCTCACGTACTCAAGTTGGCCAGTTTCAAATGCAATTCCCAGGTTTAGCCCGGGGATTTCCCATCCGACTTGACAGTCCGCCTGCTTGCGCTGTACGCCCCGTAAGTCAT
+
C9BCCG@,EFEGGGAFGGGFGGGGF99FFGGGFFFFECFGGCFGC@FGDGGGGGGCGGFGGCEDEFG?@:7BFFGGGGGGDG7BE@G7B+BEGGFFE,4EEGFGGFGGE7BFGGGDGGDG@:FGF,:=<<F:FGFGGG+:CCECG,ED,DFGG,@C,3;,47,6,,7>;;E9,>E,,@3@D9CFF?,1,?D=C;8*5CBF8+?8BC?C*):9:CFCD*5ADDE((A(:35.5</1-*(2?E5(0)*).>:0
@M03364:276:000000000-BLYN8:1:1101:8962:4992 2:N:0:1
GGACTACTCGGGTATCTAATCCTGTTTGCTCCCCACGCTTTCGAGCCTCAGTGTCAGTTACAGGCCAGAGAGCCGCCTTCGCCACTGGTGTTCCTCCATATATCTACGCATTTCACCGCTACACATGGAATTCCACTCTCCTCTCCTGCACTCAAGTCTCCCAGTTTCCAATGCACACAATGGTTGAGCCACTGCCTTTTACATCAGACTTAAGAAACCACCTGCGCTCGCTTTACGCCCAATAAATCCGG
+
CCCCCGGGGGGGGGGGGGGGGGGGGGGGGGGGGGGGGGGGGGGGGGGGGGGGGGGGGGGGGGGGGGGGGGGGGFGGGGGGGGGGGGGGGGGGGGGGGGGGGGGGGGGGGGGGGGGGGGGGGGGGGGGGGGGGGGGGGGGGGGGGGGGGGGGFFGGGGFGGGGGGGGGG8FGGGGGGGDCFGGGGFECDFE?FEDFFGGGGFFGC7=DGGCCC78>CGG675EF))9AEA*6?FG+449CC=5@AF>=E439
@M03364:276:000000000-BLYN8:1:1101:5839:4998 2:N:0:1
GGACTACCAGGGTTTCTAATCCTGTTTGCTCCCCACGCTTTCGAGCCTCAGCGTCAGTTACAGACCAGAGAGCCGCCTTCGCCACTGGTGTTCCTCCATATATCTACGCATTTCACCGCTACACATGGAATTCCACTCTCCTCTTCTGCACTCAAGTCTCCCAGTTTCCAATGACCCTCCCCGGTTGAGCCGGGGGCTTTCACATCAGACTTAACAAACCGCCTGCGCTCGCTTTACGCCCAATAAATCCG
+
CCCCCGFEFFGGGGGEFGGGFFGFGGGGGGFFGGGGGGGEFGG<FGGGGGGGEGGGGCFE,C@EFDFD8CFFGGGGGGEGGGCCFFFGFGGGGGGGG8FEEFFFGFGCFGGGGG9FGGGGGCFGGEGGFGFFFFGGGGGGGGGGCFGGGFGGGDFGEFFGFG,DDGGGAFDGGAG?DGGDGGGGGG66CGGGEGGGDGGGGGCFFGG=686:+=++;58=355;DFB3(.3>C55461>C57(.2>=AGD>
@M03364:276:000000000-BLYN8:1:1101:16419:4999 2:N:0:1
GGACTACCAGGGTATCTAATCCTGTTTGCTCCCCACGCTTTCGTGCATGAGTGTCAGTATCAGTCCAGGGGGTTGCCTTCGCCATCGGTGTTCCTCCGCATATCTACGCATTTCACTGCTACACGCGGAATTCCACTCGCCTCTGCCGTACTCTAGTTAGCCAGTTCACAAGGCATATTCCAGTTTAGGCGCAGGGATTTCACTCTGTGCTTAATGACCCACCTGGCACCGCTTTCCGCCAATCAATTCGG
+
CCCCCGC<CFEGGFGAFFGG<FGDGGGGGGGFGGGF@@FGGDGGGG8A<<FEFFEFGF,CAFF@EFFG8@@FG+FGEFGGGCGG7,BFFFCF<FAF8+8CEFEG,AFFE7CFGFFG,CFFF,CFC+>7FD<FGGGG;,+@>EEF8D@88@>D;,8=,,7,6,@DFG9,,;:,1>44,,,575,,75=9,:***4*1*>DFF+=+4+4+++=F++++10A0)7)-()())20)78*)+,*4*)()2*9)2**
@M03364:276:000000000-BLYN8:1:1101:21661:4999 2:N:0:1
GGACTACAGGGGTTTCTAATCCTGTTCGCTACCCATGCTTTCGAGCCTCAGCGTCAGTTACAGACCAGACAGCCGCCTTCGCCACTGGTGTTCTTCCATATATCTACGCATTTCACCGCTACACATGGAGTTCCACTGTCCTCTTCTGCACTCAAGTCTCCCAGTTTCCAATGCACTTCTTCGGTTAAGCCGAAGGCTTTCACATTAGACTTAAAAGACCGCCTGCGCTCGCTTTACGCCCAATAAATCCG
+
CCCCCGGGGGGGGGGGGGGGGGGGGGFGGGFGGGGFGGGGGGGGGGGGGGGGGGGGGFGGGGGGGGGGGGGGGGGGGGGGGGEDEGGFGGGGGGGGGGGGFFFFGGGCGGGGGGGFCEG=FCEC@FGGG8FGGFFDGGGCGGGGGEGGCFGFGGFGGGFE9FGFFGGFGGGGGGGGGF8EEFFGGGGFGC@@C888>FEFG9<+BFG7;FGGG>8F@7@,9CDD2A=EFFFED9<)@;E:ED<FGCF?>FG
@M03364:276:000000000-BLYN8:1:1101:24099:5000 2:N:0:1
GGACTACAGGGGTTTCTAATCCTGTTTGCTCCCCACGCTTTCGAGCCTCAGTGTCAGTTACAGGCCAGAGAGCCGCCTTCGCCACTGGTGTTCCTCCATATATCTACGCATTTCACCGCTACACATGGAATTCCACTCTCCTCTTCTGCACTCAAGTCTCCCAGTTTCCAATGACCCTCCCCGGTTGAGCCCGGGGATTTCACATCTGACTTAACACACCGCCTGCGTGCGCTTTACGCCCAGTAATTCCG
+
CCCCCFFCGGGGFGGGGFFG9FFGGGGGGGGGGC@@C@CGGFEEFFEGCFCFGGGFGF<FGGGGGGGGG,8@@FGGDGG?DGGGG<FFGGGFFGGAF,EFFC,FFGGGGGEEFFFGFCEEE:DFGGGG<FAFGCE?4>>FGFGGGGFGGD8DG?FGGC;C=DCCFEE,@>DFF,A,@FGGEGEGGGGGGG?FGGGGGG8CF+<@19:C@CD7@F78*2:=BGFFF42=;FADDGFFF;:CE>?FGDFAGD9
@M03364:276:000000000-BLYN8:1:1101:25489:5003 2:N:0:1
GGACTACACGGGTATCTAATCCTGTTTGCTCCCCACGCTTTCGAGCCTCAGTGTCAGTTACAGGCCAGAGAGCCGCTTTCGCCTCCGGTGTTCCTCCATATATCTACGCATTTCACCGCTACACATGGAATTCCACTCTCCTCTCCTGCACTCAAGTCTCCCAGTTTCCAATGCACACAATGGTTGAGCCACTGCCTTTTACATCAGACTTAAGAAACCACCTGCGCTCGCTTTACGCCCAATAAATCCGG
+
CCCCCGFGGGGGGGGGGGGFFFFGGGGGGGGG,CFGGGGGFGGGFGGGGGGGGGGFGGGGFGFGFEAEFGGGGGCEEFFCF@:FFFFFFFCC?FFGGGGGGGG9EGFGGGG7FGGGGDDGGGGGGGGGE9CFFFGGGGGGGFDDDFGGGGGGGGFGFGCCFFD8DF9CEE9AEE8=FFEGFFGGGGGFGGGFFCCFFGGFDFFFF779CFGGGGGGGG>F>9A:BE9/>4;D8C>4)(3::=8FGD+.CDD
@M03364:276:000000000-BLYN8:1:1101:16086:5004 2:N:0:1
GGACTACTAGGGTTTCTAATCCTGTTTGCTCCCCACGCTTTCGAGCCTCAGCGTCAGTTACAGACCAGAGAGCCGCCTTCGCCACTGGTGTTCCTCCATATATCTACGCATTTCACCGCTACACATGGAATTCCACTCTCCTCTTCTGCACTCAAGTCTCCCAGTTTCCAATGACCCTCCCCGGTTGAGCCGGGGGCTTTCACATCAGACTTAAGAAACCGCCTGCGCTCGCTTTACGCCCAATAAATCCG
+
CCCCCDFGGGGGGGGGGGGGGGGGGGGGGGGGGGGGGGGGGGGGGGGGGGGGGGFGGGGGGGGFGGGGGGGGGGGGGGGGGGGGGGGCEFGGFGGGGGG?FFBFFGGGGGGGGCGGGG>8=FFGGGFGG9?BBFGGGGGGGGGGGGFGGFGGGGFCFEGGBFGFDFGF8DFGFAGGFD6EGGEGGGGGGGGGCEEDEGGGGGGGFG=?68FFGGF7FGGFEGFFFFFFBABEDFF>F?E>EE0:*77>G47
@M03364:276:000000000-BLYN8:1:1101:16239:5061 2:N:0:1
GGGCTACTGGGGTATCTAATCCTGTTTGCTCCCCACGCTTTCGTGCATGAGTGTCAGTATCAGCCCAGGGGGTTGCCTTCGCCATCGGTGTTCCTCCGCATATCTACGCATTTCACTGCTACACGCGGAATTCCACCCCCCTCTGCCGTACTCTAGTTAGCCAGTTCACAATGCAATTCCCAAGTTGAGCTCGGGGATTTCACATCGTGCTTAACAAACCACCTGCGCACGCTTTACGCCCAGTAATTCCG
+
CB9CCEFGGGGGGDGGGGGGGGGGGGGGGGGGGGGGGGGGFGGGGGGGGFGFFGGFGGFGGGGGGGGGGGGGGGGGGGGGGGGGGGGGGGGGGGGGGGGGGGGFGAEGGGGFFGGGGGGGGGGGGGGGGGGFGEFGGGCGDGGGGGGGEDECFGFFGGGFGGGFCFDFGGCGGCFGGGGGGCFCFGGFFGGGGGGGDEGFGGGGFGGG:CGGGFGGG4AGAGDD4ABE@>>;DG34?<E5CBBFFDFAFC9
@M03364:276:000000000-BLYN8:1:1101:23905:5127 2:N:0:1
GGACTACTAGGGTATCTAATCCTGTTTGCTCCCCACGCTTTCGCACCTGAGCGTCAGTCTTTGTCCAGGGGGCCGCCTTCGCCACCGGTATTCCTCCAGATCTCTACGCATTTCACCGCTACACCTGGAATTCTACCCCCCTCTACAAGACTCTAGCCTGCCAGTTTCGAATGCAGTTCCCAGGTTGAGCCCGGGGATTTCACATCCGACTGGACAGACCGGCTGCGTGCGCTTTACGCCCAGTAATTCCG
+
CCC9CEFGFFGGGGGEGGFGGGGDFGFFGGGGGGGGGGGGGGCFF7FFDFGGGGGEGGGGGGCFFEEF@CEDGGGGGGGGGECFGG+=FFCEFFGCEGFGGFF,EDDEBCFEGGDFC+C8CGGEFFG?<CFGGGE3DC?FGCCDFFFEEDGFGGFGGGGGGGGG,>5@@D6EGFG79,,5@9:@FGGG?7DD9*8EC*?C++=88D<318C)*;C6FDFG:*=:9:17(78)955:=:E>EB(/0:*.:72
@M03364:276:000000000-BLYN8:1:1101:10069:5129 2:N:0:1
GGGGAGCTAGGGTGTTTTTTTTTGTTTGTTTTCCCCCCCTTCCTTCCAGGGGGTTATTGGCTGTCCGGGGGGGTGGTGTTTCTCCCGGTGGTTCGTCTGCTTACTATCTCCTTTCCTCCTTGCTTAGGGTATCCCACCCCCCCCCCCCCCCCCCTTCTTTACCCTTTAATCTCAACTTTCCACCCTGATCGGTGGGTTGTCACATCTCAGCTCTCTCAAAACCACCTCCTCCTTGCTCTCCCCTACTATCT
+
AAC-,+8,,-,;,,+,=C,@7++@6,;,66,6;,CCFF@+66,:<,,,6,,++8+,,<,,,,,99,,++++*1**:**1/,,,,302>*:*/1,*2***2+0+2+0,+,+,333+<,+**0,+++++3*2+3++0+21*:***)/**1*/2):****0+0+3++3*++++3+++32++++3++2**2*++**2**21*2***+007*:*2*:**2**2++**0(-0.)().)***(*)++2)(.*1*-*0*
@M03364:276:000000000-BLYN8:1:1101:15115:5133 2:N:0:1
GGACTACCGGGGTATCTAATCCTGTTTGCTCCCCACGCTTTCGCTCCTCAGCGTCAGTTGTGGCCCAGAAACCTGCCTTCGCCATTGGTGTTCCTCCTGATATCTGCGCATTCCACCGCTACACCAGGAATTCCAGTTTCCCCTACCACACTCTAGTTTGCCCGTACCCGATGCAAGCTTAAGGTTGAGCCTTAAGTTTTCACACCAGACGCGACAAACCGCCTACGAGCTCTTTACGCCCAATAATTCCG
+
CCCCCGGGGGGGGGGGGDGGGFGGGGGGGGGGGGGGGGGGGGGGGDECFDFGGGGGGGGFGGGCFGGGGGGCFGGGGGGGGGECFEGGGGGGGGGGGGG9FFADFGGGG7BEEFGGGEFE>F@DFFGG7F<EFGGGFF9EDFFGGGBFG?@DFGGGGGGGGGFG>BEGFGDEGCF7EFGGGFGGFGCF?FGGFGGG;FG,==CCFGC7F9DGC)?D:6E=:CDD@FF><D>4CDC5+2EE5)-<*:B9CD4
@M03364:276:000000000-BLYN8:1:1101:13474:5154 2:N:0:1
GGACTACCGGGGTATCTAATCCTGTTTGCTCCCCATGCTTTCGTACCTCAGCGTCAGTATTAGGCCAGATGGCTGCCTTCGCCATCGGTATTCCTCCAGATCTCTACGCATTTCACCGCTACACCTGGAATTCTACCATCCTCTCCCATACTCTAGCTTCCCAGTATCGAATGCAATTCCTAAGTTAAGCTCAGGGATTTCACATCCGACTTAAAAAGCCGCCTACGCACGCTTTACGCCCAGTAAATCCG
+
CCCCCGGGGGGGGGGGGGGGGGGGGGGGGGGGGGGGGGGGGGGGGGGGGGGGGCGGGGGGGGGGGGGGGGGGGGGGGGGGGGGGGGGGGGGGGGGGGGGGGGGGGGGGGGGGGGGGGGGGGGGGGGGGGGGGGGGGGGGGGGGGGFFGGFCGGGGGGGGGGGGCGGGGGGGGGGGGGGGGGGGGGFGGGGFGGGGGGGGGGGGGFGGG6CGGGGGGGGGGDGAAAFFBFFEDGGGEFDEGGFFFGGFFCF:
@M03364:276:000000000-BLYN8:1:1101:13672:5156 2:N:0:1
GGACTACTCGGGTATCTAATCCTGTTTGCTCCCCACGCTTTCGCACCTGAGCGTCAGTCTTTGTCCAGGGGGCCGCCTTCGCCACCGGTATTCCTCCAGATCTCTACGCATTTCACCGCTACACCTGGAATTCTACCCCCCTCTACAAGACTCTAGCTGACCAGTTTCAAATGCAGTTCCCAAGTTAAGCTCGGGGATTTCACATCTGACTTAATCAACCGCCTGCGTGCGCTTTACGCCCAGTAATTCCG
+
CCCCCGGGEFGGG@FEGGGGGGFGGGFGGGGGGGGCGGGGGGGEGEGFFGGFGGGGGGGGGGGGCFGGFFEFC:FGEGGFFGCCFGFGGCGGGFGGGGFCFGGGGDEFGGGGGGGGGGGG7FGGGGGF8FFGGFGGGGGGGEGGAFGGFGGGGEFDFFG9,@EFGGGGGGCFGGAEGGGGC;,DF,,:B9,27*:CCEGCCFG>FGFFFGFFFG7CG=FF>EFF0A0=(:DDGGG4*38CE>B?>D72::0
@M03364:276:000000000-BLYN8:1:1101:17586:5190 2:N:0:1
GGACTACTGGGGTTTCTAATCCTGTTTGCTCCCCACGCTTTCGAGCCTCAGTGTCAGTTACAGGCCAGAGAGCCGCTTTCGCCACCGGTGTTCCTCCATATATCTACGCATTTCACCGCTACACATGGAATTCCACTCTCCTCTCCTGCACTCAAGTCTACCAGTTTCCAATGCATACAATGGTGGAGCCAGTGCCTTTTACACCCGACTTAATAACCCACCTGCGCTCGCTTTACGCCCAATAAATCCGG
+
CCCCCGGCEFFGG>FGFFDDEFGGGGFFD,,CD@C@@7@FCEGFFFGGGGFEGFGGGGCFFGGFG,CDC<EG9<+CB7BAF@FGG@EC+@FC,BFCF<E9FE4,C,,9@FCGGG9@<+@C@FGG9ECDF,<EFGBF9EF8DF?9@FD,=8E==,@,@B9EFFG,9CA;@A,=@?,=,6@8,7DE,+6@78,,25,,7@DC+A;>*03<>C7DF@F+*4,*/;ABD4>?(?4)95:3)(1=:)():;F3<)<
@M03364:276:000000000-BLYN8:1:1101:13155:5211 2:N:0:1
GGACTACAAGGGTTTCTAATCCTGTTTGCTCCCCACGCTTTCGAGCCTCAGCGTCAGTTACAGACCAGAGAGCCGCCTTCGCCACTGGTGTTCCTCCATATATCTACGCATTTCACCGCTACACATGGAATTCCACTCTCCTCTTCTGCACTCAAGTCTCCCAGTTTCCAATGACCCTCCCCGGTTGAGCCGGGGGCTTTCACATCAGACTTAAGAAACCGCCTGCGCTCGCTTTACGCCCAATAAATCCG
+
CCCCCGGGGGGGGGGGGGGGGGGGGGGGGGGGGGGGGGGGGGGGGGGGGGGGGGGGGGGGGGGGGGGGFGGGGGGGGGGGGGGGGGGGGGGGGGGGGGGGGGGGGGGGGDFGGGFGGGGGGGGGGGGGGFGGGGFGGGGGGFGGGGGGGGGGGGGGGGFFGGGGGGGGCFFGGGGFCGGGGGGGGGGGGGGDDGGGDGGG7CCF8<>C4?FGGF77@FG*)>51(;@F9>5>G3CBFFGGGF:;FG657*/
@M03364:276:000000000-BLYN8:1:1101:11065:5220 2:N:0:1
GGACTACTGGGGTTTCTAATCCTGTTTGCTCCCCACGCTTTCGTGCATGAGTGTCAGTATCAGCCCAGGGGGTTGCCTTCGCCATCGGTGTTCCTCCGCATATCTACGCATTTCACTGCTACACGCGGAATTCCACCCCCCTCTGCCGTACTCTAGTTAGCCAGTTCACAATGCAGTTCCCAGGTTGAGCCCGGGGATTTCACATCCGACTTGACAGACCGCCTGCGTGCGCTTTACGCCCAGTAATTCCG
+
CCCCC<FGGGGGGGGGGGGGGGGGGGGGGGGGGGGGGGGGGGGGGGFFGFGGGGGGGGGGGGGGGGFGGGGGGGGGFGGGGGGFGGGGGGGGGGGGGGGGGGGGGGGGGGGGGFDFFGGGFGGGGGGGGGGGFFGABBEGEGGGGGGGGEEFFGDDFCA;AF6>FFGGGGGFGGGFGGGFFFDFGFG?FGFFE8CCCEGDGGGGCFCDDDGGG7>DGFGC>EBBFFBDB>B>DGC9F<CCGF?F7CF2DDC
@M03364:276:000000000-BLYN8:1:1101:20143:5249 2:N:0:1
GGACTACAGGGGTTTCTAATCCTGTTTGCTCCCCACGCTTTCGCACCTGAGCGTCAGTCTTCGTCCAGGGGGCCGCCTTCGCCACCGGTATTCCTCCAGATCTCTACGCATTTCACCGCTACACCTGGAATTCTACCCCCCTCTACGAGACTCAAGCTTGCCAGTTTCAAATGCAGTTCCCAGGTTGAGCCCGGGGATTTCACATCTGACTTAACAAACCGCCTGCGTGCGCTTTACGCCCAGTAATTCCG
+
CCCCCGGGGGGGFGGGGGGGGGGGGGGGGGGGGGGGGGGGGGGGGGGGGFGGGGGGGGGGGGGGGGGGG>FEGGGGGGGGGGFGGGGGGGGGGGGGGGGGFGFGGGGFGGGGGGGGGGGGGGGGGGFGGGGGGGGG93DEECGGCAFGCEGF8>EFGGEGGGGGCFEFF9DGGGFGGG:D@FGGGGGGGFEFGGDE*:BFGGGFFDFFDFFGDFGGGCG5>CB<?F>53@>BGGGFF?EEE)3<7>6)0:*
@M03364:276:000000000-BLYN8:1:1101:10966:5252 2:N:0:1
GGACTACACGGGTTTCTAATCCTGTTTGCTCCCCACGCTTTCGCACCTGAGCGTCAGTCTTTGTCCAGGGGGCCGCCTTCGCCACCGGTATTCCTCCAGATCTCTACGCATTTCACCGCTACACCTGGAATTCTACCCCCCTCTACAAGACTCTAGCCTGCCAGTTTCGGATGCAGTTCCCAGGTTGAGCCCGGGGATTTCACATCCGACTTGACAGACCGCCTGCGTGCGCTTTACGCCCAGTAATTCCG
+
CCCCCGGGGGGGGGGGGGFGGGGGGGGGGGGGGGGGGGGGGGGGGGGGGGGGGGGGGGGGGGGGGFGGGGGGGGGGGGGGGGDDGFEGGGGGGGGGFFFFGFFGGEGFGEGGGGGGFGGGGGGGGFGGGGF?;FGGGGGGGGGGFFF?GGGGGGGFGGGFGGGGGGGGGGEEEFEFCGGGGGFGGGGGGGGGGGDG5CCFGGGGFFG:5CDDFDGFGCGDBGEBFF9D?77BGGGDF?EGGFBFFFFADF7
@M03364:276:000000000-BLYN8:1:1101:9637:5275 2:N:0:1
GGACTACTAGGGTATCTAATCCTGTTTGCTCCCCACGCTTTCGCACCTGAGCGTCAGTCTTCGTCCAGGGGGCCGCCTTCGCCACCGGTATTCCTCCAGATCTCTACGCATTTCACCGCTACACCTGGAATTCTACCCCCCTCTACGAGACTCTAGCTTGCCAGTTTCAAATGCAGTTCCCAGGTTGAGCCCGGGGATTTCACATCTGACTTAACAAACCGCCTGCGTGCGCTTTACGCCCAGTAATTCCG
+
CCCCCGGGGGGGGGGGGFGGGGGGGGGGGGGGGGGGGGGGGGGGGGGGGGGGDGGGGGGGGGGGGGGGGDEGGGGGGGGGGGGGGGGGGGGGFGGGGGGFGGGGGGGGGGGGGGGGGGGGEGGGGGGGFGGFGFFGGFGGGGGGGGGGGGGGGGGGGGGGGGGFFFEGGGGGGAFGGGGGGGGGGGGFFCFFEGGGGGGFGGGGFGFFDG7DF>CGDGGGF=DD?F0<?BFBDCG<@BGEGE??GFBBG=9
@M03364:276:000000000-BLYN8:1:1101:20002:5300 2:N:0:1
GGACTACCAGGGTGTCTAATCCTGTTTGCTCCCCACGCTTTCGAGCCTCAGCGTCAGTTACAGACCAGAGCGCCGCCTTCGCCACTGGTGTTCCTCCATATATCTACGCATTTCACCGCTACACATGGAATTCCACTCTCCTCTTCTGCACTCAAGTCTCCCAGTTTCCAATGACCCTCCCCGGTTGAGCCTGGGGCTTTCACATCAGACTTAAGAAACCGCCTTCGCTCGTTTTACGCCCAATAATTCCG
+
<CCC@FG8E@FGG,@FGG9EEGGFFGGGGFFEFGFEG7CFGGD<6FFF,EFFG:@FGG9,@,E,:,C@DG,CF@BFEGDGF7CC,,,CFE<F?FEGGGFGG,@9EFCF:BFEFCGGFE>E@C:EFF9FCEFGA?GFFG,,6@BDD,@;,@=8=,69,@>;>D8D,=E,,@>;1E=8,@33C+4>FEGG,D?,:EFG>>CF8+55:*5*;CDFCFF>FFFA6*:((*/)658.*:/5=;CEG:6)*2+7@>*
@M03364:276:000000000-BLYN8:1:1101:24791:5303 2:N:0:1
GGACTACTGGGGTATCTAATCCTGTTTGCTCCCCACGCTTTCGAGCCTCAGTGTCAGTTACAGGCCAGAGAGCCGCTTTCGCCTCCGGTGTTCCTCCATATATCTACGCATTTCACCGCTACACAGGAAATTCCACTACCCTCTACCATACTCTAGCTTGCCAGTTTTGGATGCAGTTCCCAGGTTGAGCCCGGGGATTTCACATTCAACTTAACAAACCACCTACGCGCGCTTTCCGCCCAGTAATTCCG
+
CCCCCFGGGGGGGGGGGGFGGGGGGGGGGGGGGGGGGGGGGGGGGGGGGGGGGGF9FCFGGGGGGGFGGGGCGGGGGGGGGGGGDGGGFGGGGDGGGGGFFGGFGGGGGDGGGGGCFEGGGGGGGGGGFGGG9FGGGGFGGGGGGGGGGFGFGGG8EGG8E@9EFFFGGCFG,B99FDGGDDDGGGFEFGGFGEGG*8DFGG7:+BDF:DDGFFFCF4C5)5)((6-69A3)5CC3;0CGGE0;C+@<C7*
@M03364:276:000000000-BLYN8:1:1101:17292:5309 2:N:0:1
GGACTACCAGGGTATCTAATCCTGTTCGCTCCCCACGCTTTCGTCCATCAGCGTCAATCAATTAGTAGTAACCTGCCTTCGCAATTGGTATTCCATGTAATCTCTAAGCATTTCACCGCTACACTACATATTCTAGTTACTTCCTAATAATTCAAGTTCAGCAGTATCAATGGCCGTTCCACCGTTGAGCGATGGGCTTTCACCACTGACTTACTAAACCGCCTACGGACCCTTTAAACCCAATGATTCCG
+
CC<CCGGEGFGDF@FGGFFGGGGGGGGGGGGGFGGGGGGGGGGGGGGGFFGGGGGGGGGGGFGGGGGGGFFGGGGGGGGGGGGGEGGGGFGGGGGGGGFGGGGGGCFEEGGGGGGCFBEGCFEFFGGCGGGGGGGFFEACFGGGGG;EECEGGGGGGGGFGGGGGAFDFGFGC>DGGEGCGFCGECEGGGGEG6CFGGGGDGGGFGGGFFGGGGGGGGGGFG>DDFF44AEEFGDEFEFGGB2AFCFC:@9
@M03364:276:000000000-BLYN8:1:1101:21160:5321 2:N:0:1
GGACTACAGGGGTTTCTAATCCTGTTTGCTCCCCACGCTTTCGCACCTGAGCGTCAGTCTTTGTCCAGGGGGCCGCCTTCGCCACCGGTATTCCTCCAGATCTCTACGCATTTCACCGCTACACCTGGAATTCTACCCCCCTCTACAAGACTCTAGCTGACCAGTTTCAAATGCAGTTCCCAAGTTAAGCTCGGGGATTTCACATCTGACTTAATCATCCGCCTTCTTGCGCTTTACGCCCAGTAATTCCG
+
CCCCCGGFFGGGGGGGGGGGGGGGGGGGGGGFGGFFGGDGFCGCFGGGFGGGGGC:FGGGGFGGG9FFF@CGEGGGGGGGGGEG:FGGGGGGGGGCGG=EFFGGGGGGGGGGGGGGCGEEGFFEEGGGFGGFFGFGGFFGGGGFDDFDFC8C?9F9FG9,DFGGCFEB,@AFGCDFE;EFGGGDC>;@C@9DGD5C*;ECF@,+10=C>CFFCFG++++2>5>0(0)+/;5)9CG)80EGGF:/*2=)***
@M03364:276:000000000-BLYN8:1:1101:16841:5325 2:N:0:1
GGACTACTGGGGTATCTAATCCTGTTTGCTCCCCACGCTTTCGCACCTGAGCGTCAGTCTTTGTCCAGGGGGCCGCCTTCGCCACCGGTATTCCTCCAGATCTCTACGCATTTCACCGCTACACCTGGAATTCTACCCCCCTCTACAAGACTCTAGCCTGCCAGTTTCGGATGCAGTTCCCAGGTTGAGCCCGGGGATTTCACATCCGACTTGACAGACCGCCTGCGTGCGCTTTACGCCCAGTAATTCCG
+
CCCCCGGGGGGGGGGGGGGGGGGGGGGGGGGGGGGGGGGGGGGGGGGGGGGGCGGGGGGGGGGGGGFGGGGGGGGGGGGGGGGGGFFGGEGGGFGGGGGGGGGGGGGGGGGGGGGGGGGGGGGGGGGGGGGGFFEFGGGEGGGGGGGGGGGGGGGCGGGGG7@DGEGGGGEECFFGGGGG?GFGGGGCGGGGEGGGGGGGFGGGFGGGGGDGGGCCCFGEAGD6:FBB1>@BDDG2/3CEC38?CCFAGG*
@M03364:276:000000000-BLYN8:1:1101:12977:5337 2:N:0:1
GGACTACCGGGGTTTCTAATCCTGTTTGCTCCCCACGCTTTCGCACCTCAGTGTCAGTATGAGCCCAGGTGGTCGCCTTCGCCACTGGTGTTCCTTCCTATATCTACGCATTTCACCGCTACACAGGAAATTCCACCACCCTCTGCCCTACTCTAGCTCGCCAGTTTTGGATGCAGTTCCCAGGTTGAGCCCGGGGCTTTCACATTCAACTTAACGAACCACCTACGCGCGCTTTACCCCCAGTAATTCCG
+
CCCCCGFGGGGGGGGGGGFFFGGGGGGGGGGGGGGGGGGGGGGGGGGGGGGGGGGGGGGGGGFFGGGGGGGGGGGGGGGGGGGGGGGGGGGGGGGFGGGFGGGGGGGGGGGGGFGFGEGGEGGGGGGGGGGGGFAFGGG:EFFGGGGCGGGGGGGGGGGGGC8CDFGGGGGGGCGGGGGFGGGFGFCGFGGGGGGGECDFGC9C8DC7CFFGGGFGD4CEFGFD;F@).8BADGG>8)3@ED69>C@<>D*
@M03364:276:000000000-BLYN8:1:1101:11989:5349 2:N:0:1
GGACTACCAGGGTTTCTAATCCTGTTTGCTCCCCACGCTTTCGAGCCTCAGCGTCAGTTACAGACCAGAGAGCCGCCTTCGCCACTGGTGTTCCTCCATATATCTACGCATTTCACCGCTACACATGGAATTCCACTCTCCTCTTCTGCACTCAAGTCTCCCAGTTTCCAATGACCCTCCCCGGTTGAGCCGGGGGCTTTCACATCAGACTTAAGAAACCGCCTGCGCTCGCTTTACGCCCAATAAATCCG
+
CCCCCGGGGGGGGGGGGGEGGGGGGGGGGGGFGGGGGGGGGGGGGGGGGGGGGGGFGGGGGGGGGGGGGGGGGGEGGGGFGGGGGGGGGFGGGGDGGFGGFGGGGGGGGGGGGGGGFGGGGGGGGGGGGGGGGCGGGGGGGGGGGGGD;FGGGGFGGG,DDGGGFGAAFGGGGD9DFGGEGGGCGGDFFGGGGGGGGGFGGCC8BGGGGGGGDFFGGGGG5EFFFF@E0;>AGGG>FFGGGF6FG7=6:91
@M03364:276:000000000-BLYN8:1:1101:24455:5352 2:N:0:1
GGACTACCGGGGTTTCTAATCCTGTTTGCTCCCCACGCTTTCGAGCCTCAGTGTCAGTTACAGGCCAGAGAGCCGCTTTCGCCACCGGTGTTCCTCCATATATCTACGCATTTCACCGCTACACATGGAATTCCACTCTCCTCTCCTGCACTCAAGTCTACCAGTTTCCAATGCATACAATGGTTGAGCCACTGCCTTTTACACTAGACTTAATAAACCACCTGCGCTCGCTTTACGCCCAATAAATCCGG
+
<@CCB8CFGGGGFDEE,;CC9FDGEEEGG,FFGGGEGF7FCCC,E@:AFFGGFFA<E,CEFF,E7F8CAE<,,C@C+,DFCECFFGEG7>F:,C@FFGGGG9EFG9<+>?FCFF<<FFGEGG4F>EC8FFG?,5@FGGGCEFGDFFFFF8FGGDCCFCFFF,=F9=DAFGFGGCEDEFF?AGC>,C,,@3DFCEGFFGC,2:A:+*A7<+=>C+:+=C8:@C4;)8=5=DD8?*BCAFED5.3F*:A3D):
@M03364:276:000000000-BLYN8:1:1101:20551:5356 2:N:0:1
GGACTACCGGGGTTTCTAATCCTGTTTGCTCCCCACGCTTTCGAGCCTCAGCGTCAGTTACAGACCAGAGAGCCGCCTTCGCAACTGGTGTTCCTCCATATATCTACGCATTTCACCGCTACACAGGGAATTCCACTCTCCTCTTCTGTACTCAAGTCTCCCAGTTTCCAATGACCCTCCCCGGTTGAGCCGGGGGCTGTCACATCAGACTTAAGAAACCGCCTGCGCTCGCTTTCAGCCCAATAAATCCG
+
A@C<C8<,@FFE@+@,EFEFA<F<FGFG9FEFCF,@C6CCDFG8<,@F<CCCCF:@7CED<FF9FGC<A@,BFCC7=FFEFG,CFF=CC8CF95,,4:EFE@A59CA@FG78A??EF@==F>:=E,==D,FFE,4,6>EF8=8DFDCD,@B8;;D,,,3,3@8DEGGGGGFG,3=@,4::+++>C>*@C?F*1**4=E*07:12;C+862612:++;**7)2)(,.7D(57)95<)*)3*:4:5FD=AD*)
@M03364:276:000000000-BLYN8:1:1101:19011:5357 2:N:0:1
GGACTACTGGGGTTTCTAATCCTGTTTGCTCCCCACGCTTTCGTGCATGAGTGTCAGTATCAGCCCAGGGGGTTGCCTTCGCCATCGGTGTTCCTCCGCATATCTACGCCTTTCACTGCTACACGCGGACTTCCACCCCCCTCTGCCGCACTCTAGTTAGCCAGTTCACAATGCAATTCCCAAGTTGAGCTCGGGGATTTCACATCGCGCTTAACAAACCACCTGCGCACGCTTTACGCCCAGTAATTCCG
+
@C9@CFEC,CFDG+FCC<AFFGGGEFFGFGAFGGGC:6@BFFGEGG<FCFGCFGDCGGGC,FF<@CF@DCGCCFFECF<FDFB?@E7=,:B45,,,9@,@C,4@EFGFE+=??EEED;:4A,F?CG>EC+@,9D,CDEGEGC>C8@>8+@B6,3@D,335D;EGD=;,=BFGCFC75=D9>9,6F??CF8,>?EED*=C?7C938C*2/>5C5++1;48=A5D?:)(045)0C5C)*(2:=D06>:*-*:2
@M03364:276:000000000-BLYN8:1:1101:5062:5361 2:N:0:1
GGACTACAGGGGTTTCTAATCCTGTTTGCTCCCCACGCTTTCGCACCTGAGCGTCAGTCTTTGTCCAGGGGGCCGCCTTCGCCACCGGTATTCCTCCAGATCTCTACGCATTTCACCGCTACACCTGGAATTCTACCCCCCTCTACAAGACTCTAGCCTGCCAGTTTCGGATGCAGTTCCCAGGTTGAGCCCGGGGATTTCACATCCGACTTGACAGACCGCCTGCGTGCGCTTTACGCCCAGTAATTCCG
+
CCCCCGGGGGGGGGGGGGGGGGGGGGGGGGFGGGGGGGGGGGGGGGGGGGGGGGGGGGGGGGGGGGGGGGGGGGGGGGGGGGGGGGGEGGGGGGGGGGGGGGFGGGGGGGGGGGGGGCEGGGGFFFGGGGGGFGGGGGGGGGGFGGFGGGGCGGGGGGGGG7?GG;FGGEEGC@FGGGGGGGGGGGFFGGCFGGDGEGFEGGCGF;DDDDGGGFDCFGGGDEF:?F6><B>;DDFAF?EE=D:FFGF4??6
@M03364:276:000000000-BLYN8:1:1101:5317:5361 2:N:0:1
GGACTACCAGGGTTTCTAATCCTGTTTGCTCCCCACGCTTTCGTGCATGAGTGTCAGTATCAGCCCAGGGGGTTGCCTTCGCCATCGGTGTTCCTCCGCATATCTACGCATTTCACTGCTACACGCGGAATTCCACCCCCCTCTGCCGTACTCTAGTTAGCCAGTTCACAATGCAATTCCCAAGTTGAGCTCGGGGATTTCACATCGTGCTTAACAAACCACCTGCGCACGCTTTACGCCCAGTAATTCCG
+
CCCCCGGGGGGGGGGGGGGGGGGGGGGGGGGGGGGGGGGGGGGGFGGGGGGGGGGGGGGGGFGGCGGGGGGGGGGGGGGGGGGGGGGGGGGGGGGFGGGGGGGGGGGGGGGGGGGGGGGGGGGGGGGGGGGGGCGGGGGGGGGGGGGGEGGGGFGFGGGGGGGGGGGGGGGGGGGGGGFGGDG5@DCGGGFGGDEG=EGFFGGGFG49>77CDGCCGGGGFFDFFFFFFFFF:DGBFFGEGB:?C76:7:*
@M03364:276:000000000-BLYN8:1:1101:5876:5381 2:N:0:1
GGACTACTCGGGTTTCTAATCCTGTTCGCTCCCCACGCTTTCGTCCATCAGCGTCAATCAATTAGTAGTAACCTGCCTTCGCAATTGGTATTCCATGTAATATCTAAGCATTTCACCGCTACACTACATATTCTAGTTACTTCCTAATCATTCAAGTTCAGCAGTATCAATGGCCGTTCCACCGTTGAGCGATGGGCTTTCACCACTGACTTACTAAACCGCCTACGTCCCCTTTACACCCACTAATTCCG
+
CCCCCGGGGGGGG>GGGGGGGGGGGG,FGGGGGGGGGGGGGGG<,B6CFGDFFGGG7@<F<FF<66CFGGF<F@FFGGGGGG7C,FGGG9FGGGF<6CFGG,EFGG,EFGGGGGGGGGGGDGGFGG=:?FFGG,C;CEFG=EG+949=,@,?D,EF4>;EEGGGGGGGA946@D?EG>FFC,3BFEEGGGE+@EGGGGGFGFF70CCFFFDG+=D724@F>CEFFFF*)/:AGGGC+>FFG>08*;:7:F<
@M03364:276:000000000-BLYN8:1:1101:9469:5391 2:N:0:1
GGACTACTGGGGTATCTAATCCTGTTTGCTCCCCACGCTTTCGAGCCTCAGCGTCAGTTACAGACCAGAGAGCCGCCTTCGCCACTGGTGTTCCTCCATATATCTACGCATTTCACCGCTACACATGGAATTCCACTCTCCTCTTCTGCACTCAAGTCTCCCAGTTTCCAATGACCCTCCCCGGTTGAGCCGGGGGCTTTCACATCAGACTTAAGAAACCGCCTGCGCTCGCTTTACGCCCAATAAATCCG
+
CCCCCGGGGGGGGGGGGGGGGGGGGGGGGGGGGDGGGGGGGGGGGGGGFGFEGGGGGFGGFGGGGGGGGGGGFFGEGGGGGGGGGGGGGGGGGGGGGGGGGGGFGGFFGGGGGGFGGGGGGGGGGGGGGGGFGGGGGGGG,EFGFEDFAE8DFGFGFGGGF88DFGGG,E>BEGCGEDFDGC>8FGE??G6:CEGEDGGGGGFCFC+?CFFFDC7@F4EGE5A;0ABF9>B75<F26(AEGE?FGGFFGCD
@M03364:276:000000000-BLYN8:1:1101:26664:5420 2:N:0:1
GGACTACCAGGGTTTCTAATCCTGTTTGCTCCCCACGCTTTCGTGCATGAGTGTCAGTATCAGCCTAGGGGGTTGCCTTCGCCATCGGTGTTCCTCCGCATATCTACGCATTTCACTGCTACACGCGGAATTCCACCCCCCTCTGCCGTACTCTAGTTAGCCAGTTCACAATGCAATTCCCAAGTTGAGCTCGGGGATTTCACATCCGACTTGACAGACCGTCTGCGTGCGCTTTACGCTCAGTAATTCCG
+
6@B@8F,C,ECEFFGCFEAEFFFFFFFGCFGE@BE7F7:F8CCCFEGCGFG<E@@,FGGGGDFAE,6CFDD:CFE8CFFF@C@@FFFCFDEGC<;EF7B:C=,5@EGFE=B:9,@E<?FGGGG,4FFED@=,4,C:8>CFEGGC8,>>C6:57@,<EE9;B,4,@@;E,@@BAFGFFGCCE9@8FF?EF7DGGG5*/=?<8=,+1*275>C3CGCFG*@=>*.(2;;5(377D*76F0:*/)(1***.**0
@M03364:276:000000000-BLYN8:1:1101:12328:5451 2:N:0:1
GGACTACCCGGGTTTCTAATCCTGTTTGCTCCCCACGCTTTCGCACCTGAGCGTCAGTCTTCGTCCAGGGGGCCGCCTTCGCCACCGGTATTCCTCCAGATCTCTACGCATTTCACCGCTACACCTGGAATTCTACCCCCCTCTACGAGACTCTAGCTTGCCAGTTTCAACTGCAGTTCCCAGGTTGAGCCCGGGGATTTCACATCTGACTTAACAAACCGCCTGCGTGCGCTTTACGCCCAGTAATTCCG
+
CCCCCGGCGGGGGGGGGGGGGGGGGGGGGGGFGGGGGGGGGGGGGGGGFGGGGGGGGGGGGGCFFGGGFGGG@FCGGGGGGGGGGGGGGGGGGGGGGCGFGGFGGGGGGGGGFFGGGGGGGGGGGGGGGDFFGGGEGGGGEGEGAFF6CEEF?FGGGGGGFFFGGGGFFG9EGDFFGFDEFGGGGGGGGGCGEGGGEEGFFF7FFGGG7CGG7FGCC4EFDGFFB>BF6BF@CCGBF18?EE0<FC?AFF4
@M03364:276:000000000-BLYN8:1:1101:21123:5454 2:N:0:1
GGACTACAGGGGTTTCTAATCCTGTTTGCTCCCCATGCTTTCGTACCTCAGCGTCAGTATTAGGCCAGATGGCTGCCTTCGCCATCGGTATTCCTCCAGATCTCTACGCATTTCACCGCTACACCTGGAATTCTACCATCCTCTCCCATACTCTAGCTTCCCAGTATCGAATGCAATTCCTAAGTTAAGCTCAGGGATTTCACATCCTCATTAAAAAGCCGCCTACGCACGCTTTACGCCCAGAAAATCCG
+
CC<<CC6,EECEEGGFEC9E9FGFGGGDFCC@@6C8F8CC<,BEFDEAFFFGGGDFDGFFGG<EFFFGCEG8EFCC<@A,,BBCEGDEGFFFED9FFFFF,=,AE@?@@CFC<5CCF6+4+=EE8F,?FCGD,ABB,EF@8F,9D8,D;DFD,7@=94EFFC9?E,@E@6,DCG8=CD,EG,,,,@:=E,>=@D8CF8EF9+,5C?7+2+5;++2<F+8:*75:=*<>A@**3779+(1:*)7)2C53>;)
@M03364:276:000000000-BLYN8:1:1101:21898:5477 2:N:0:1
GGACTACTAGGGTTTCTAATCCTGTTTGCTCCCCACGCTTTCGTGCATGAGTGTCAGTATCAGCCCAGGGGGTTGCCTTCGCCATCGGTGTTCCTCCGCATATCTACGCATTTCACTGCTACACGCGGAATTCCACCCCCCTCTGCCGTACTCTAGTTAGCCAGTTCACAATGCAATTCCCAAGTTGAGCTCGGGGATTTCACATCGTGCTTAACAAACCACCTGCGCACGCTTTACGCCCAGTAATTCCG
+
CCCCCGGGGGGGGGGGGGAFGFFGGGGGGGGGGGGGGGGGGGGGGGGFGFGGGGDGGGGGGGGGGEG@FCGGGGGGGGCGDGGGGGGGGGGGGGGFGGGGGGGAFGFGC@FGGGDGGFGGFGGGGGGGGGGGGGGGGGGEGGGGGCFGGGGGGGFCFGGGGGGGGGACFCGGAFGFFGCCE96,7>DFDF;DEE5E588FGCGCFG5?*:D@CC:FCGGFFG>@@4>3():>CDG971E?55:FG:@)*C9
@M03364:276:000000000-BLYN8:1:1101:18234:5486 2:N:0:1
GGACTACCGGGGTATCTAATCCTGTTTGCTCCCCACGCTTTCGTGCATGAGTGTCAGTATCAGCCCAGGGGGTTGCCTTCGCCATCGGTGTTCCTCCGCATATCTACGCATTTCACTGCTACACGCGGAATTCCACCCCCCTCTGCCGTACTCTAGTTAGCCAGTTCACAATGCAATTCCCAAGTTGCGCTCGGGGATTTCACATCGTGCTTAACAAACCACCTGCGCACGCTTTACGCCCAGTAATTCCG
+
CCC<C<C;@FG7F@FFFGGGACFEFEGFGGFFGEFGGEEE8D:CDFFGGCEACFE<FDFGGGGF@CDFFGGGGGGGCF9CFCEF@8,BFGGGGF;BE@FEG7FFC?<+@=B@FFFFGC,@ACFBEG7@FCEF>,,CFE>=B689C9CGG>E+@AFAFD,>96<8DFCCCGFC2DEDF92D?,88?C7,/BC*C=E==CCCD>?GCFGGGD5D@CDFG<EEF5A:7)2)-7B:*9CDFBE*=52;D*@62:0
@M03364:276:000000000-BLYN8:1:1101:5875:5503 2:N:0:1
GGACTACCAGGGTTTCTAATCCTGTTTGCTCCCCACGCTTTCGCACCTGAGCGTCAGTCTTTGTCCAGGGGGCCGCCTTCGCCACCGGTATTCCTCCAGATCTCTACGCATTTCACCGCTACACCTGGAATTCTACCCCCCTCTACAAGACTCTAGCCTGCCAGTTTCGGATGCAGTTCCCAGGTTGAGCCCGGGGATTTCACATCCGACTTGACAGACCGCCTGCGTGCGCTTTACGCCCAGTAATTCCG
+
CCCCCGGFGGGGGGGGGGGGGGGGGGGGGGGGGGGGGDEGFGGGGGGGGGGGGGGGGGGGGGGGGGFFFGGGGGGGGGGGGGGGGGDGGGGGGGGGGGGGGGGGGGGGGGGGGFGGGGGGGGGGGGGGGGGGGGGCFFFGGGGFGGGGGGGGGGGGGGGGGGGGGGGGGGGGGGGGGGGGGGGGGCFGGGGGGGGGGGGGGGGGFGGG:<DGDGGGGGGGDGFFFFBFFFFFGG74B?EEGE6@CG@<C72
@M03364:276:000000000-BLYN8:1:1101:14510:5511 2:N:0:1
GGACTACTAGGGTTTCTAATCCTGTTTGCTCCCCACGCTTTCGCACCTGAGCGTCAGTCTTTGTCCAGGGGGCCGCCTTCGCCACCGGTATTCCTCCAGATCTCTACGCATTTCACCGCTACACCTGGAATTCCACTCTCCTCTCCTGCACTCAAGTCTCCCAGTTTCCAATGCACACAATGGTTGAGCCACTGCCTTTTACATCAGACTTAAGAAACCACCTGCGCTCGCTTTACGCCCAATAAATCCGG
+
CCCCCGGGGGGGGGGGGGGGGGGGGGGGGGGGGGGGGGGGFGGGGGGGGGGGGGGGGGGGGGGGGGGGGGGGGGGGGGGGGGGGGGGGGGGGGGGGFGGGFGGGGGGGGGGDFFGGAEFGEGGGGGGGGGGGDCADFGGFGGGGGGFGGGGFEFEGGGGGGGGDFFGG7CFFGGGGGGGGGGGGFGGFGGGGDGFGGGGG>FGGFFGGGFC7@2CCCG:;?GFFFBFFFF=>FCFE>DC8A)8AFFA5CDC
@M03364:276:000000000-BLYN8:1:1101:12285:5522 2:N:0:1
GGACTACTGGGGTATCTAATCCTGTTTGCTCCCCACGCTTTCGCACCTGAGCGTCAGTCTTCGTCCAGGGGGCCGCCTTCGCCACCGGTATTCCTCCAGATCTCTACGCATTTCACCGCTACACCTGGAATTCTACCCCCCTCTACGAGACTCAAGCCTGCCAGTTTCGGATGCAGTTCCCGGGTTGAGCCCGGGGATTTCACATCCGACTTGACAGCCCGCCTGCGTGCGCTTTACGCCCAGTAATTCCG
+
CCCCCGFEGGGGGEGGGCFGFFGFGGGGGGGEFGFEFGGGGGGGEEFFFFGGGGGGGGGGGGGGFGGGGGGGGGGGGGGGGGGEEFGDGGGGGGGGGFG9FGGGFCGGGGEGGGFGGGGGGGDFEFGGEGGGGGGGGGGGGGGGGGGGGEEA8>DGFFFGGF8DFCGGGGEEGFGDGG7DDGGGGGCFEFEECG>EEEGGGGGG=87DC3CDG*9C**;=)*86(79DFFF)9>DA6(/:778FFGFFDG7
@M03364:276:000000000-BLYN8:1:1101:5985:5546 2:N:0:1
GGACTACAAGGGTTTCTAATCCTGTTTGCTCCCCACGCTTTCGCACCTGAGCGTCAGTCTTTGTCCAGGGGGCCGCCTTCGCCACCGGTATTCCTCCAGATCTCTACGCATTTCACCGCTACACCTGGAATTCTACCCCCCTCTACAAGACTCTAGCCTGCCAGTTTCGGATGCAGTTCCCAGGTTGAGCCCGGGGATTTCACATCCGACTTGACAGACCGCCTGCGTGCGCTTTACGCCCAGTAATTCCG
+
CCCCCGGGGGGGGFGGGGGGGGGGGGGGGGGGGGGGGGGGGGGGGGGGGGGGGGGGGGGGGGGGFGGGGGGGGGGGGGGGGGGGGGGGGGGGGGGGGGGGGGEFFGGGGGGGGGGGGGGGGGEGGGGGFGGGGGGGGGGGGGGGFGGGGGGGGFGDGGGGGGGGGGGGGGEGGGGGFGEGGGGFGGGCEGGGGGGGEGGGGGGGFGDDCCCDGCGG4CFGFGFFFF>56>D@DGGAFFEGG539FFFAGG<
@M03364:276:000000000-BLYN8:1:1101:10423:5557 2:N:0:1
GGACTACCGGGGTTTCTAATCCTGTTTGCTCCCCACGCTTTCGTCCATGAGTGTCAGTATTAGGCCAGGGGGTTGCCTTCGCCATCGGTGTTCCTCCGCATCTCTACGCATTTCACTGCTACACGCGGAATTCCACCCCCCTCTCCCATACTCTAGCGAGACAGTCATAAACGCAATTCCTAGGTTGAGCCCAGGGATTTCACGTCTATCTTATCAAGCCACCTGCGGACGCTTTACGACCAGTAATTCCG
+
CCCCCGGEFGGEFGGGFGFGGGGGGFGGGGGGGEGGGGGGCDEGGGDGFGGGGGGGGGGGGGGGAFFGGGGGGGGGEGFGEGCCGGGGG7FECDEFAFDGEGGFDAFGGCFDGGGFF;EEEFFE7CFGGEGGGGFGC==FEEGFFFFFGGGGGCDFGEE>8EGGFE9DEDFCEGC>EFC97;EGGFCFGFFE5;BE598C3:CDFFFFGFGFGF71+6CFFGF3()()(07>DCC9=?*:*)4=DCFFF**
@M03364:276:000000000-BLYN8:1:1101:13798:5590 2:N:0:1
GGACTACAAGGGTTTCTAATCCTGTTTGCTCCCCACGCTTTCGAGCCTCAGCGTCAGTTACAGACCAGAGAGCCGCCTTCGCCACTGGTGTTCCTCCATATATCTACGCATTTCACCGCTACACATGGAATTCCACTCTCCTCTTCTGCACTCAAGTCTCCCAGTTTCCAATGACCCTCCCCGGTTGAGCCGGGGGCTTTCACATCAGACTTAAGAAACCGCCTGCGCTCGCTTTACGCCCACTAAATCCG
+
CCCCC8FDFGGDGGGCFGGGGFGGGGGGDGGFFGGGGGGGGFGGGF@FGFGGGGGGGEGGGGGGGFGGGFEFGFGGGGGCDC:FFFGGGGGGGGDGFE9EFAFFFGGGGGGGGGGFDFGDGGGGGGGCF:EGFG9FG@FGGGGGF9CFGFFFGDFGFFEGFEGGFCEGFGFGGEF@8ADGGGCCGC8@FGGGGGDGEGFFGFF@A?FCF4CGG>D77<CGEG>F1)65(0:5CFFFF8CDGF6)>9@A>6D
@M03364:276:000000000-BLYN8:1:1101:18358:5599 2:N:0:1
GGACTACCGGGGTTTCTAATCCTGTTTGCTCCCCACGCTTTCGTGCATGAGTGTCAGTATCAGCCCAGGGGGTTGCCTTCGCCATCGGTGTTCCTCCGCATATCTACGCATTTCACTGCTACACGCGGAATTCCACCCCCCTCTGCCGTACTCTAGTTAGCCAGTTCACAATGCAATTCCCAAGTTGAGCCCGGGGATTTCCCATCGTTCTTAACAAACCACCTGCGCACGCTTTACGCCCAGTAATTCCG
+
CCCCCGGGGGGGGGGGGGGGGGGGGGGGGGGFGGGGFGGGGGGGFGFDDDACFGGGGF<FDFGDEGGGGCFECFGFGGGFGGGGGGGGGGGGFGFGGG>CGGCGGGGFGGGGGGFE,AFGGGGA7FGGCCGGGGFG3@CFCGGGCDE>:EC;;EF77@C998:,,@>FGFFGGGF,><DCFC,>FGGG67,=?CGG*=FGF+0:A<:C5/:FG77+;4FC8F>:(76>(755*9748<CECB::7>*-2:0
@M03364:276:000000000-BLYN8:1:1101:21585:5602 2:N:0:1
GGACTACTCGGGTATCTAATCCTGTTTGCTCCCCACGCTTTCGCACCTGAGCGTCAGTCTTCGTCCAGGGGGCCGCCTTCGCCACCGGTATTCCTCCAGATCTCTACGCATTTCACCGCTACACCTGGAATTCTACCCCCCTCTACAAGACTCTAGCCTGCCAGTTTCGGATGCAGTTCCCAGGTTTAGCCCGGGGTTTTCACATCCGACTTGACAGACCGCCTGCGTGCGCTTTACTCCCAGTATTTCCT
+
CCCCCFGGGGGGGCEGGCFGGGGGGGGDFGGGFGGGGGGGGGGEGGGG8C@EGGGEGGGGFFGGCFCFG,@FGFGGGEGGGGGGGG:FGCFGGEGGGC@EC,CFGGGGGEGGFGGGGGGGEGCE8AFGGFFGGGGGGGGGGGGGCE9@;?DCFDE,@?F8EGFG:DFGC5*3@F9FGFD7>?DFCF,<@FF6*:*:*3=CGG?CFFFCDDGDF*;;*8CGFGF<B4>>(.0.7>39B2CCF47)2**)*:*
@M03364:276:000000000-BLYN8:1:1101:6187:5610 2:N:0:1
GGACTACCAGGGTTTCTAATCCTGTTTGCTCCCCACGCTTTCGCACCTGAGCGTCAGTCTTTGTCCAGGGGGCCGCCTTCGCCACCGGTATTCCTCCAGATCTCTACGCATTTCACCGCTACACCTGGAATTCTACCCCCCTCTACAAGACTCTAGCCTGCCAGTTTCGGATGCAGTTCCCAGGTTGAGCCCGGGGATTTCACATCCGACTTGACAGACCGCCTGCGTGCGCTTTACTCCCAGTAATTCCG
+
9CCCCGGGGGGGGGGGGGGGGGGGGGGGGGCFGGGGGGGGGGGGGGGGGGGGGGGGGGFGGGGGGGGGFGGGGEFDEGEGGGGGGGGGGGGGGGDFCFGGGGGGGGGGGGGGFGGG9CEG7FFGGGGFFGAFFGGGFFGGEGGGGGGGGGGGGGGGG8DFGGGGGFFFGCEGE6,;ECCFGGGGGGGGGGGGCEEDEGGGGFGCAGGGD55DGGGGGGGFEGF:<FFD:BFE<DC66)<CGFFFC7@AGDC
@M03364:276:000000000-BLYN8:1:1101:23674:5624 2:N:0:1
GGACTACTAGGGTTTCTAATCCTGTTTGCTCCCCACGCTTTCGCACCTCAGTGTCAGTATCAGTCCAGGTAGTCGCCTTCGCCACTGGTGTGCCTTCCTATATCTACGCATTTCACCGCTACACAGGAAATTCCACTACCCTCTACCATACTCTAGCTTGCCAGTTTCGGAGGCAGTTTCCAGGTTGAGCCCGGGGATTTCACATTCAACTTAACGAACCACATACGCGCGCTTTACGCCCAGTAATTCCG
+
CCCCCCCFEGGGEFGGFFGFGGGGGGGGGGGGGGGFDFCBFGGEEFGGGFGGGGGDFGDGGDCFGGGDAFFGGFEDCFFG@FGEGCCFGGG,BDFGGGGGGFDEFG9FFCFGGCAEGDGGGGFGGEF,A<FEFFFGGG8?FGFFEE@,,,@=EFGGFA>,DFGF8EF,=>+688@ED,,37,@,,@?FDG?FCGE6::CGGGF+;<8++5<D?58C7@EGFG4).A(0-)25C*:>F;E:E5:61+3)1+*
@M03364:276:000000000-BLYN8:1:1101:5146:5632 2:N:0:1
GGACTACTGGGGTTTCTAATCCTGTTTGCTCCCCACGCTTTCGTGCATGAGTGTCAGTATCAGCCCAGGGGGTTGCCTTCGCCATCGGTGTTCCTCCGCATATCTACGCATTTCACTGCTACACGCGGAATTCCACCCCCCTCTGCCGTACTCTAGTTAGCCAGTTCACAATGCAATTCCCAAGTTGAGCTCGGGGATTTCACATCGTGCTTAACAAACCACCTGCGCACGCTTTACGCCCAGTAATTCCG
+
CCCCCGGGGGGGGGGGGGGGGGGGGGGGGGGGGGGGGGGGGGGGGGGFGFGGGGGGGCFGFGFFFGGGGGEGGGGGFGGGGGGGGGGGGGGGGGGGEFGGGGFFGGFGC7+CFGGGGGGGGGGGDGDGGCCFFGGG?=EFGGGGG9EGEGGFD,,@FGGBFGFGGFGGGFGGGGAGGGGFGG?FFD7EDCDGGDE55CGFDGGCAFGFGGGCFGFGCCF=F*:@;A6>BB>EGCF>FBGGGB:FF=BFC7*
@M03364:276:000000000-BLYN8:1:1101:6045:5659 2:N:0:1
GGACTACACGGGTTTCTAATCCTGTTTGCTCCCCACGCTTTCGCACCTGAGCGTCAGTCTTCGTCCAGGGGGCCGCCTTCGCCACCGGTATTCCTCCAGATCTCTACGCATTTCACCGCTACACCGGGAATTCTACCCCCCTCTACAACACTCTAGCCTGCCAGTTTCGGATGCAGTTCCTAGGTTGAGCCCGGGGATTTCACATCGTGCTTAACAAACCACCTGCGCACCCTTTACGCCCAGTAATTCCG
+
CCCCCGGGFGGGGGGGGGGGGGGGGGGGGGGGGGG7FGGGGGG>:FGG<CFGGGGGGG9@<@FCCGGGEC+@EGGGGGGGGGBED<FEGEGGGFGGGGFGG8EFGGGGGGGGGGGGGGGGGGGGF+@FGGGGGGDFFFGGGGGGCFG,,,@FF9DFGGFGFGGGGGFFGEG5CFCEGGG,,,?CFGGGGCG=55>=EEGGGGGGFF<79CFFG7>FFFGD:FBFBFFF>E)7CFFA4(AEGE:F*:6:DG9
@M03364:276:000000000-BLYN8:1:1101:18513:5667 2:N:0:1
GGACTACACGGGTTTCTAATCCTGTTTGCTCCCCACGCTTTCGCACCTGAGCGTCAGTCTTTGTCCAGGGGGCCGCCTTCGCCACCGGTATTCCTCCAGATCTCTACGCATTTCACCGCTACACCTGGAATTCTACCATCCTCTCCCATACTCTAGCTTCCCAGTATCGAATGCAATTCCTAAGTTAAGCTCAGGGATTTCACATCCGACTTAAAAAGCCGCCTACGCACGCTTTACGCCCAGTAAATCCG
+
CCCCCGGGFFGGGGGGGGGGGFGGGGGGGGFFGGGFCCCGGCGGDFGFGGGGGF@FFFFFFGDFGCAFFGGGD@FGCG@<DFGECFGDG@FGGGGFGDF,<FCEFGGD>FCGGGGC9FDG7FGGGDB<8DDGBFF9@DGGDGFGG>EGG8EFGGGGGGDGCFGGGFGGG6EGFEF9;EFGGGCFGGGGEC>@98F5CGGGGGGGFGFGGGC*:+CC45FCDG5:<ADE?>B>DCF)@2*C*)4;:FFDGG)
@M03364:276:000000000-BLYN8:1:1101:14076:5700 2:N:0:1
GGACTACTGGGGTTTCTAATCCTGTTTGCTCCCCACGCTTTCGTGCATGAGTGTCAGTATCAGCCCAGGGGGTTGCCTTCGCCATCGGTGTTCCTCCGCATATCTACGCATTTCACTGCTACACGCGGAATTCCACCCCCCTCTGCCGTACTCTAGTTAGCCAGTTCACAATGCAATTCCCAAGTTGAGCTCGGGGATTTCACATCGTGCTTAACAAACCACCTGCGCACGCTTTACGCCCAGTAATTCCT
+
CCCCCFGGGGGGGGGGGGGGGGGGGGGGGGGGGGGGGGGGGGGGGGGGGGGGGGGGGGGGGGGGGGGGGGDGGGGGGGGGGGGGGGGGCCEGGGGGGEGGGGGGGDGGGGGGGGGGGCFGFGGGGGGGGCFGGDFFGEGGGGGGGGGGGGGGGGFFGGGGGGGFGGGFGGGDGGGGGGECFGGEFGGFFG?DEGGD=EFGG8C8=6<CC58CC+:7C<CGA*8@3A>3())055<<??CEG>26::*4CF*
@M03364:276:000000000-BLYN8:1:1101:11077:5700 2:N:0:1
GGACTACCAGGGTTTCTAATCCTGTTTGCTCCCCACGCTTTCGTGCATGAGTGTCAGTATCAGCCCAGGGGGTTGCCTTCGCCATCGGTGTTCCTCCGCATATCTACGCATTTCACTGCTACACGCGGAATTCCACCCCCCTCTGCCGTACTCTAGTTAGCCAGTTCACAATGCAATTCCCAAGTTGAGCTCGGGGATTTCACATCGTGCTTAACAAACCACCTGCGCACGCTTTACGCCCAGTAATTCCG
+
CCCCCGGFGGGGGGGGGGGGGGGGGGGGGGGGGGGGGGGGGGGGGGGGGGGGGGGGGGGFGGGGGGGGGGGGGGGGGGGGGGGGGGGGGGGGGGGGGGDGGGGGGGGGGGGGGGGGGGGGFFDFGGGGGGGGGGGGGGGGGGGCFGGG@EGGGGGFGGGGGGGGGGGGGGGGGDGCFGGGCFDFGGCGGCFGEGGGGEGCBFGGFG4DGGGGGC>FGGCCFG>@;A052>:>GDFA/8E8E:<9*245::*
@M03364:276:000000000-BLYN8:1:1101:23449:5701 2:N:0:1
GGACTACCGGGGTATCTAATCCTGTTTGCTCCCCACGCTTTCGCACCTGAGCGTCAGTCTTTGTCCAGGGGGCCGCCTTCGCCACCGGTATTCCTCCAGATCTCTACGCATTTCACCGCTACACCTGGAATTCTACCCCCCTCTACAAGACTCTAGCCTGCCAGTTTCGGATGCAGTTCCCAGGTTGAGCCCGGGGATTTCACATCCGACTTGCCAGACCGCCTGCGTGCGCTTTACGCCCATTAATTCCG
+
CCCCCFGGGDEDGGGGGGGGGGGGGGGGGGGGGGGGGGGGGFFGGGGGGGGGGGGGGGGAFGGGGGGGGE@FGGCGGGGGGGFGGGGGGDGGGG9FFGFGGCGGGGGGGGGGGC9FFGGGGGGG8DFFGGGGGGGFF,@@@?ECCGEFFFGGEFGFGGGF7DGGGC9EC5*>CFDAFGD:<FCFFGGGGGC8?5CEGGGFFCGGFG<7*9<57+;C*;FGBGDFBF;D:@DBG3D<?6ECEF06*:6>7>0
@M03364:276:000000000-BLYN8:1:1101:17689:5720 2:N:0:1
GGACTACAGGGGTATCTAATCCTGTTTGCTCCCCACGCTTTCGAGCCTCAGCGTCAGTTACAGACCAGAGAGCCGCCTTCGCCACTGGTGTTCCTCCATATATCTACGCATTTCACCGCTACACATGGAATTCCACTCTCCTCTTCTGCACTCAAGTCCTCCAGTTTCCAATGACCCTCCCCGGTTGAGCCGGGGGCTTTCACATCAGACTTAAAGAACCGCCTGCGCTCGCTTTACGCCCAATAAATCCG
+
CCCCCGEGGGGGGDGGGGGGGGGGGGGGGGGFFGGGGGGGGGGGGGGGGGGGGGDGGFGGGGGGGGGGFGGGGGGGGEFFFGFFFGGGGFFEAFGGGGGGGGGFE?FGGGGGGA<EGFGEGGGGGGCGGGGGFGGGFGB,EF=DGGGGFFD?8,@,=E@EGDFGE,3@EGGGGGG=8DG6>CDEGGGGGGGGGGDCGG>FF8CFFF86=FCGFFCFGGGFEEB07:;B9AEFGGGAFFE>CDBFGGF<DG<
@M03364:276:000000000-BLYN8:1:1101:15379:5724 2:N:0:1
GGACTACTGGGGTTTCTAATCCTGTTTGCTCCCCACGCTTTCGCACCTGAGCGTCAGTCTTCGTCCAGGGGGCCGCCTTCGCCACCGGTATTCCTCCAGATCTCTACGCATTTCACCGCTCCACCTGGAATTCTACCCCCCTCTACAAGACTCTAGCTGACCAGTTTCAACTGCAGTTCCCAAGTTAAGCTCGGGGATTTCAAATCTGACTTAATCAACCGCCTGCGTGCGCTTTACGCCCAGTAATTCCG
+
CCCCCGGGGGGGGGGGAE<FFFFEFGGGGGGGGGCFGGGGGGGGGGGFG<CFFGGGGGCFGGGGEFGFEGGGGGFGGGGGGGGGGGDGGEGGFGGGGGGG9?EEE?FFG:CEGGFFA@FE+@FGGFGGFDFGGGGGGGGGGGGFDF,@FFGFFGC9>FG?8888F>CG:F;F9EFFGAFFGG8BFDG@G922AEEEECF,++,+46@FFFFG>CG77C@=3*.,(;6:/::>C<CAFFGEG)47*:@<D**
@M03364:276:000000000-BLYN8:1:1101:9171:5742 2:N:0:1
GGACTACACGGGTATCTAATCCTGTTCGCTCCCCACGCTTTCGTCCATCAGCGTCAATCAATTAGTAGTAACCTGCCTTCGCAATTGGTATTCCATGTAATATCTATGCATTTCACCGCTACACTACATATTCTAGTTACTTCACAAAAATTCAAGTCCTACAGTATCAATGGCAATTTTAAAGTTAAGCTGCAAACTTTCACCACTGACTTATAAGACCGCCTACGGACCCTTTAAACCCAATGATTCCG
+
@A<@C8FEFFGCFEEG9F<<FFFFGDGC:FFGGGAFFCFEGGGG,CCFECFEFFEEEAE8C,@FFG99F<,ECFCCFGGGC>:@B@<8EEFGGGGGGEFD9@EGGFCFEFFFF9FDFGC@>BAE98=<<FFFGGGGDFGG=,,=BEGDG6EFFFG8EFGGDFF8<EC,EFED=DF,D=EE:,7EFC=:ADFF?GGGCDFG+=@8;=D==??FCCGC9CG:?+<@F50*:95**;;*96E>5@9??BC48+0
@M03364:276:000000000-BLYN8:1:1101:15167:5751 2:N:0:1
GGACTACTAGGGTTTCTAATCCTGTTTGCTCCCCATGCTTTCGTACCTCAGCGTCAGTATTAGGCCAGATGGCTGCCTTCGCCATCGGTATTCCTCCAGATCTCTACGCATTTCACCGCTACACCTGGAATTCTACCATCCTCTCCCATACTCTAGCTTCCCAGTATCGAATGCAATTCCTAAGTTAAGCTCAGGGATTTCACATCCGCCTTAAAAAGCCGCCTACGCTCGCTTTACGCCCAGTAAATCCG
+
CCCCCGGGGGGGGEGGFFFGGGGFGGGGGGGGGGGGGGGGFFGGGFGGFGFGGGFGCFGGGFGGGGGGFGGGGG>FGFGGGGDGGFEGGDFFCFFGFFGGGFFFGFGGGGGGGGGGGG>EE=FGFFGGCGGGGGGGFCEDFGGGDDFCEEEGGGGGFGADFGGGFDCCE6>=EFF,7=DCF9ACFGC=AFFG,,@FEDFGGGFGF6?D+3;DD8@+=+,,09>==?454?>?7DFEFFGGC5=F78BEG4)
@M03364:276:000000000-BLYN8:1:1101:6808:5752 2:N:0:1
GGACTACCGGGGTTTCTAATCCTGTTCGATCCCCACGCTTTCGTGCATCAGCGTCAATAACGGCTTAGACAGCTGCCTTCGCAATTGGTATTCCATGTAATCTCTAAGCATTTCACCGCTACACTACATATTCTAGTTACTTCCTAATAATTCAAGCCTTACAGTATCAATGGCCGTTTCCCCGTTGAGCGGAGAGATTTCACCACTGACTTATAAAGCCGCCTACGGACCCTTTAAACCCAATGATTCCG
+
CCCCCGGFGGGGGGGGGGGGFGGGGGGGGGGGGGGGGGGGGGGGGGGGGGGGGGGGGGGGGGGGGG8<FFFGGGFFGGGGGGGGGGGGGGDGGGGGCGGFFGGFGGGGGGGGGGGGGGGGGGFCFGGGGGGFFFGGGGGGGGGFFFGCGGGGGGGGGFGCEGG?FGGGG9;@FFG>=@FGCDDCGG+:?CEE+8>:FGGGGGG7AFGGDDFFG7+=CGGFFGF99A9?9DEAF4>EFCF@CB@FCFFEFGC
@M03364:276:000000000-BLYN8:1:1101:15088:5805 2:N:0:1
GGACTACACGGGTTTCTAATCCTGTTTGCTCCCCACGCTTTCGCACCTGAGCGTCAGTCTTTGTCCAGGGGGCCGCCTTCGCCACCGGTATTCCTCCAGATCTCTACGCATTTCACCGCTACACCTGGAATTCTACCCCCCTCTACAAGACTCTAGCCTGCCAGTTTCGGATGCAGTTCCCAGGTTGAGCCCGGGGATTTCACATCCGACTTGACAGACCGCCTGCGTGCGCTTTACGCCCAGTAATTCCG
+
CCCCCGGGGGGGGGGGGGGGGGGGGGGGGGGGGGGGGGGGGGGGGGGGGGGGGGGGGGGGGGGGGGGGGGGGEGGGGGGGGGGGGGGGGGGGGGGGGGGGGGGGGGGGGGGGGFFGGGGGGGGGGGGGGGGGGGGGGGGGGGGGGGGGCFGGGGGGGGGGGGGCFGGGDGCGGGGFGGGGCFDFFGGGGGECGGGGGGGFF7CGFGGGGGGDFGGFG4CEFGB?F@;EFFFEGDG<FBGEGE86::=AG>7
@M03364:276:000000000-BLYN8:1:1101:7850:5828 2:N:0:1
GGACTACACGGGTTTCTAATCCTGTTTGCTCCCCACGCTTTCGAGCCTCAGCGTCAGTTACAGACCAGAGAGTCGCCTTCGCCACTGGTGTTCCTCCATATATCTACGCATTTCACCGCTACACATGGAATTCCACTCTCCTCTTCTGCACTCAAGTCTCCCAGTTTCCAATGACCCTCCCCGGTTGAGCCGGGGGCTTTAACATCAGACTTAAGAAACCGCCTGCGCTCGCTTTACGCCCAATAAATCCG
+
CCCCCGGGGGGGGGGGGGGGGGGGGGGGGGGGGGGGGGGGGGGGGGGGGGGGGGGDGGGGGGGGGGGGGGGGGGGGGGGGGGGGGGGGGGGGGGGGGGGGGGGGGGGGDEGGGGGGGDGGGGGGGGGGGGGGGGGGGGGGGGGGGGGGGGGFGGGGGGGGGGGGFFGGGGGGGC=FGGGGGGGGGGGGDGGGGGGG=EGC++=+8CG4?GFGF>C>FGGD>EB??56B,85DDFG9F1EEGF1:CFF<F>7
@M03364:276:000000000-BLYN8:1:1101:25765:5846 2:N:0:1
GGACTACTAGGGTTTCTAATCCTGTTTGCTCCCCACGCTTTCGTGCATGAGTGTCAGTATCAGCCCAGGGGGTTGCCTTCGCCATCGGTGTTCCTCCGCATATCTACGAATTTCACTGCTACACGCGGAATTCCACCCCCCTCTGCCGTACTCTAGTTAGCCAGTTCACAATGCAATTCCAAAGTTGAGCTCGGGGATTTCACATCGTGCTTAACAAACCACCCGCGCACGCTTTACGCCCAGTAATTCCC
+
CCCCCFFF9CFGFECF<@FFCCFFGCGGGGGC<;F@BCGDGFGGCEGGGCEFGFCC@FGGFFA@8,,;<CEEFCC@,CFE78,?:<BCC7BCE?=B=FCGCBEGGCCF+,AB,AFGGG,@E<=,++@@F+AFF,C,,6+@BE6A=CEE==7=DAAACGG;,893<EFGGF9EFGFFFG7F,@B:,ED,1??8;:BCEEGC+=EC8*721:FFGC>77C=78E)(()(86:>)993<485CC>?F**94F**
@M03364:276:000000000-BLYN8:1:1101:22681:5848 2:N:0:1
GGACTACAAGGGTTTCTAATCCTGTTTGATCCCCACGCTTTCGCACATCAGCGTCAGTTACAGACCAGAAAGTCGCCTTCGCCACTGGTGTTCCTCCATATCTCTGCGCATTTCACCGCTACACATGGAATTCCACTTTCCTCTTCTGCACTCAAGTCCTCCAGTTTCCAATGACCCTCCCCGGTTGAGCCGGGGGCTTTCACATCAGACTTAAGAAACCACCTGCGCTCGCTTTACGCCCAATAAATCCG
+
CCCCCGGGGGGGGGGGGGGGGGGGGGGGGGGFFGGGGGGGGGGGGGGGGGGFGGCGGGGGGGGFGGEGGGGGGGGGGGGGGGGGGGGGGGGGGGGGGGGGGGGGGFGGGGGGFFFGGGD=FGGGFFAFGGGGGGGGGGGGGGGGGGGGGGGGGGGGGGGFGGGGFFFGFGGGGGCFFFGGGGDGGGGCGGGGCGGDGGGGC>9DFGGF4DGGGGGGGGGGFGFF@FFFFFFFGGGFFFGGG@:>CGFAGG<
@M03364:276:000000000-BLYN8:1:1101:12358:5859 2:N:0:1
GGACTACCAGGGTTTCTAATCCTGTTTGCTCCCCACGCTTTCGCACCTCAGTGTCAGTATCAGTCCAGGTAGTCGCGTTCGCCACTGGTGTTCCTTCCTATATCTACGCATTTCACCGCTACACAGGAAATTCCCCTACCCTCTACCATACTCTAGCTTGCCCGTGTTGGATGCAGTTCCCAGGTTGAGCCCGGGGATTTCACATTCAACTTAACAAACCCCCTACGCGCGGTTTACGCCCGGTAATTCCC
+
@9@@6<;EC9CCCA,,C,66CECFE<F@E@,CFEF7+@C,C<CFFGD4E@@@C<<<,6CEC<@CGCEC<FGGGGGG+C+4BF:76BCFFFEF9EEGGGGAF,9E,@FGG74=FGFDGG+=8+EFFDGE,AFEFG,9,+@944@?,,=,@,@=DF,EC9>8+6,+8+6>=E8,66=E963,@6B6:>EC7;8:+@C*@C8,++,++=CC2++5*5=F8CF>)=4:BA=;2..)1:*.;<B8*)(0556:C?2
@M03364:276:000000000-BLYN8:1:1101:24884:5899 2:N:0:1
GGACCGGTGGGGTGTTTTAATCCTTGTGCTCCCCCCCCTTTTGTGCTCGGGGTTCTGTATCCACCCATGGGGTTTTCTTTGGCCTCGGGTTTTCCCCTCCTACTCAATGAATTTCATTCTTCACTCGGTATTCCCCTCCCCTCCTGCGCACTCTAATTCTGCCTCGCACAATGCAATTTCCCACGTGTACTCGGGGTGTTGCAAGTTGTCTTAACAAACCCCCCGCCCCCGCCTTATCGCACCGATGTCTC
+
----,++8@++867@,C,,,,6,6-,C,;CF8FE++66+,C,,,,,,,8:+++6,6,6,66,6,,B,,:<FFEC,,,55,,,5,,:++8,4?+,,,,,++,:,9@<,C,,,8C,7,:,,7A,==E:=+B,AA,@9>8CCE>38+,,3+++++,,3,,3,,,,5,,**>@58,,,,,,4,2,26,56,0,24,*;*?7*3*23++*++++23;7:++27**.*)-4)(.())0)1/)*-*/*.-0))).**2
@M03364:276:000000000-BLYN8:1:1101:24820:5969 2:N:0:1
GGACTACAGGGTTTCTAATCCTGTTTGCTCCCCACGCTTTCGTGCATGAGCGTCAGTGCAGGCCCAGGGGATTGCCTTCGCCATCGGTGTTCCTCCGCATATCTACGCATTTCACTGCTACACGCGGAATTCCATCCCCCTCTGCCGCACTCCAGCCTTGCAGTCACAAAGTCAGTTCCCAGGTTGAGCCCGGGGATTTCACCTCTGTCTTACAAGCCCGCCTGCGCACGCTTTACGCCCAGTAATTCCG
+
CCCCCCGFGGGFGG9A<FEEGGGGGGGGCEGGGGGGGGGGGGGFGFFFEDGCFGGC<E<FCGC,BFEC@@ECFGGG9FEGEFCFEEGGGGGCGFFGG7CECEFGGGEFEGGGEF,EBEFFGGGGGGGEFGFGGGGGC@EFEEGC,@6C8?C8BFG,@B98CG6>>AEE6EF,=C@DF,DFC8EBE>FGGGGDECEGGGGFGF9;/**:+8CCCF@F*1AE:>>;():>@EE>DC:A>(CEC).9F=*6>D
@M03364:276:000000000-BLYN8:1:1101:4493:5972 2:N:0:1
GGACTACCGGGGTTTCTAATCCTGTTTGCTCCCCATGCTTTCGTACCTCAGCGTCAGTATTAGGCCAGATGGCTGCCTTCGCCATCGGTATTCCTCCAGATCTCTACGCATTTCACCGCTACACCTGGAATTCTACCATCCTCTCCCATACTCTAGCTTCCCAGTATCGAATGCAATTCCTAAGTTAAGCTCAGGGATTTCACATCCGACTTAAAAAGCCGCCTACGCACGCTTTACGCCCAGTAACTCCG
+
CCCCCGGGGGGGGGGGGGGGGGGGGGGGGGGGGGGGGGGGGGGGDFGGGGGGGGGGGEFGGGGGGGGGGGGGGGGGGGGGGGGGGGGGGGGGGGGGGGGFDGGGGGGGGGDGGFGFFGGGGGGGGGGGGGGGGGGGGGGFGGGGGGGGGGD=@EEGAEFFGDFGGGGGGGGGGFGGGGGG:CFGGGGGGGC8AGGGGGGGGGGGFGFGGGGGCCFGGGFF>EAD>FF;2BADDCFFFFEEGFFFGG+);D9
@M03364:276:000000000-BLYN8:1:1101:16127:5992 2:N:0:1
GGACTACTCGGGTTTCTAATCCTGTTTGCTCCCCACGCTTTCGCACCTGAGCGTCAGTCTTTGTCCAGGGGGCCGCCTTCGCCACCGGTATTCCTCCAGATCTCTACGCATTTCACCGCTACACCTGGAATTCTACCCCCCTCTACAAGACTCTAGCCTGCCAGTTTCGGATGCAGCTCCCAGGTTGAGCCCGGGGATTTCACATCCGACTTGACAGTCCGCCTGCGTGCGCTTTACGCCCAGTAATTCCG
+
CCCCCGGGGGGGFFGGGGGGGGGGGGGGGGGGGGGGFDGFGGE;FFGGFGGGGFGGGFGFFFFFEGGGGDFFGGGGGGGGGGEGGGGGGEGGGFGGGFEFF@EFFGGGGGGGGGFGFFGGGEGGGEFGGGGGGGFGF@8:@CEGEGGFGGGGGAFFCF9D8FFGGCFDEGG8CC9D,4>F;628DEFGGGF8=EDDEC?=77<@6C<5<D3*;*;+2*5<:E>(254@BFFFGGG2@:G*/<??C>@>>D>
@M03364:276:000000000-BLYN8:1:1101:22002:5995 2:N:0:1
GGACTACCAGGGTTTCTAATCCTGTTTGCTCCCCACGCTTTCGCACCTGAGCGTCAGTCTTTGTCCAGGGGGCCGCCTTCGCCACCGGTATTCCTCCAGATCTCTACGCATTTCACCGCTACACCTGGAATTCTACCCCCCTCTACAAGACTCTAGCCTGCCAGTTTCGGATGCAGTTCCCAGGTTGAGCCCGGGGATTTCACATCCGACTTGACAGACCGCCTGCGTGCGCTTTACGCCCAGTAATTCCG
+
CCCCCFEFGGGGFGCGGCEFGGGFFGGGGFGGGGFCFGGGFFGEE@FGGFEFF:CFGEGGFGGGGFGGGGGGGGGFEFFGGFCFE@FGGFBEFGCFFGGGCEAFGGGGEGEFFDGFGEGGDFGGGGFGGGGDFGGFCFFEEDG8EFGGGGF8?FFC;DFFG7DFFF9EEGCCEDGGEGDF@CFF<2:,1>EGGGGEGD8?DC+11;CD3CG*;C4+>C*5;*81:>>EFFBFD<<AF01C5D?FGC4);:2
@M03364:276:000000000-BLYN8:1:1101:17776:6002 2:N:0:1
GGACTACTGGGGTTTCTAATCCTGTTTGCTCCCCACGCTTTCGCACCTGAGCGTCAGTCTTTGTCCAGGGGGCCGCCTTCGCCACCGGTATTCCTCCAGATCTCTACGCATTTCACCGCTACACCTGGAATTCTACCCCCCTCTACAAGACTCTAGCCTGCCAGTTTCGGATGCAGTTCCCAGGTTGAGCCGGGGGTTTTCACACCGGCTTGGAAGACCGCCTGGGTGCGCTTTTCGCCCCGTAAATCAGG
+
CCCCCFDAFGGG+@FF@<FC<FEF<E<FGE,CFG8FCFGGFFFGGG7FEGFE@:CCGFGFFGGFGECCFCFEGGFFCC==FGGG7E=FFBF<<9EAF=9EGGGGGGGGGGEEFCCFCCFC+6,6>:E@=FFFEFCFGGGGGGC+9DFFGGF?>9;ECFGFG8@FDDEFEE*>4,4<>F7<DGGF>>:CCF,*CEE**3*21@++21/2))))*2:C**07)*0-1).7(.)0*16)7(*2/0,.9**)***
@M03364:276:000000000-BLYN8:1:1101:14368:6006 2:N:0:1
GGACTACACGGGTTTCTAATCCTGTTCGATCCCCACGCTTTCGTGCATCAGCGTCAATAACGGCTTAGACAGCTGCCTTCGCAATCGGTGTTCTGAGACATATCTATGCATTTCACCGCTACTTGTCTCATTCCGCCGTCTTCAACCGCATTCAAGCACTTCAGTATCAAGGGCACTGCGACAGTTGAGCTGCCGTCTTTCACCCCTGACTTAAAGTGCCGCCTACGCACCCTTTAAACCCAATAAATCCG
+
CCCCCGGGGGGGFGGGGGGFGGGGGGFFFGGGGGGGGGGGFFFEGGFGGGFFGE@CFFFEGGGGCEGGCFGGGFFEFGGGGGGGGGGGGGGGGGGGGGGGFGGGGFGFGGGEGGGGGGGGEGFGGGGGGFCFGDFGGG8CDFCGGEGEEGGGGGGGDDDG8EFF,C9;EFEGG6DG?FFGCDGGG9EFFFFFGEC8CGGB9:C:A7>FGGFGG8DGFGG,8CBF2A?E@EB=D<;77;CBC>(0>CFEF<>
@M03364:276:000000000-BLYN8:1:1101:11404:6009 2:N:0:1
GGACTACAGGGGTTTCTAATCCTGTTTGCTCCCCACGCTTTCGTGCATGAGCGTCAGTACAGGCCCAGGGGATTGCCTTCGCCACTGGTGTTCCTCCATATATCTACGCATTTCACCGCTACACATGGAATTCCACTCTCCTCTTCTGCACTCAAGTCTCCCAGTTTCCAATGACCCTCCCCGGTTGAGCCGGGGGCTTTCACATCAGACTTAAGAAACCGCCTGCGCTCGCTTTACGCCCAATAAATCCG
+
CCCCCGGGGGGGGGDGGGGGGGGGGGGGGGGGGGGGGGGEGGGGGGGGGGGGGGGGGGGGGGGGEGGGGGGGEFDGGGGGGGGCGGGGGGGGFGGGGGGGGGGGGGGGGF>EGFGGGGGGGGGG9FGGGGGGGGGGFFGGGGFGGGGDGGGGGGGGEDEFCFGGFFGGGGCBFFFGGGFGDEEGGGGGGDEEGGGD=5B?FGGG6?FFGFFGGFGF7CFGFGD;=49B>FFFGGG>F:C:CB?@G:=AFGC
@M03364:276:000000000-BLYN8:1:1101:17610:6012 2:N:0:1
GGACTACAGGGGTTTCTAATCCTGTTTGCTCCCCACGCTTTCGAGCCTCAGCGTCAGTTACAGACCAGAGAGCCGCCTTCGCCACTGGTGTTCCTCCATATATCTACGCATTTCACCGCTACACATGGAATTCCACTCTCCTCTTCTGCACTCAAGTCTCCCAGTTTCCAATGACCCTCCCCGGTTGAGCCGGGGGCTTTCACATCAGACTTAAGAAACCGCCTGCGCTCGCTTTACGCCCAATAAAGCCG
+
CCCCCGGGGGGGGGCFGGGGGGGGGGGGGGGGGGGGGGEGCEGGGGGGGGFFGGGGFFFGGGGGGGGGGGGGGGGGEEEGGGGGGGGGFGFGGGGGGGGGEGGGGGGDDC=FEGFGGDGDG>FGGFFGGGGGGFGG9ECGGGGGFCCFFFFFGGFGGGGGGFFFF;9E8CEFGGDGGFFGGEGGGCC7<,@ECGGGEGDCC>1=FGGC6;C7@FDDFCFDDGB;14>>@EEF<F<4??GGD>:4FGF)05C
@M03364:276:000000000-BLYN8:1:1101:19215:6019 2:N:0:1
GGACTACAGGGGTTTCTAATCCTGTTTGCTCCCCACGCTTTCGAGCCTCAGCGTCAGTTACAGACCAGAGAGCCGCCTTCGCCACTGGTGTTCCTCCATATATCTACGCATTTCACCGCTACACATGGAATTCCACTCTCCTCTTCTGCACTCAAGTCTCCCAGTTTCCAATGACCCTCCCCGGTTGAGCCGGGGGCTTTCACATCAGACTTAACAAACCACCTGCGCAAGCGTTACGCCCAGTAATTCCG
+
CCCCCGFFGGGGFCGGGGGGGGGGEFFFGGGGGGGGGGGGGGGGGGGGFGGFFF>FGFGGGGGGGGGGGGGGGGGGGGGGGGGGDGGGGGGGEGGGGGGGGGGGGGGFGGGGGGGGGFGGGFGGGGFGGGGGGGGGGGGGGGGGGFDFGGGFDGGGEDGCGGGG<;DEGFFCEFGGGGGGDGGGG>EGGGGGGEEGGCCCFGGG648FGGFF=7CCFFFFFGFFFFFD0))2*:C?BFGGG>6)>CFFFG7
@M03364:276:000000000-BLYN8:1:1101:10435:6023 2:N:0:1
GGACTACTCGGGTTTCTAATCCTGTTTGCTCCCCACGCTTTCGTGCATGAGTGTCAGTATCAGCCCAGGGGGTTGCCTTCGCCATCGGTGTTCCTCCGCATATCTACGCATTTCACTGCTACACGCGGAATTCCACACCCCTCTGCCGTACTCTAGTTAGCCAGTTCACAATGCAATTCCCAAGTTGAGCTCGGGGATTTCACATCGTGCTTACCAAACCACCTGCGCCCGCTTTACGCCCAGCAATTCCG
+
CCCCCGGGFGGGGEGGGGGGGGGGGGGGGGGGGGF7FGGCFGGFGGGGGGGCFFFGGFGDGGGGGGGGGGGGGGGGFFFGGGGGFEGGGGEGFGCGGGCGEGFGGGGGFCGEGFGGGGGGGGGGGDGGGGFGGFGG,@BEGGGGG?EECCGGGGGGGGGGFGCF7=;FGGG9C?ADF,=D9DEGGC:C?>EFCEEG7>FCDGFG8*?CFC8DG*?7*1=*5E33;A2)())))11)/(2:=51)246<C:7
@M03364:276:000000000-BLYN8:1:1101:13088:6024 2:N:0:1
GGACTACACGGGTTTCTAATCCTGTTTGCTCCCCACGCTTTCGAGCCTCAGCGTCAGTTACAGACCAGAGAGCCGCCTTCGCCACTGGTGTTCCTCCATATATCTACGCATTTCACCGCTACACATGGAATTCCACCCTCCTCTTCTGCACTCAAGTCGCCCAGTTTCCAATGACGCTCCCCGGTTGAGCCGGGGGCTTTCACATCAGACTTAAGAAACCGCCTGCGCTCGCTTTACGCCCAAGAAATCCG
+
CCCCCGG8<FGE=BFEFGGFGFFFGF,CCCGGGG8@CGDCC,@,;;7<F8E@@BFEEFDCEEFCFFGGFGGEGGGGGGGGGGGGEFFGEFFF<FCEE?F@EFF9=FCFGG7BFFAGGGG6+@:A99CFGC?BFE4A,8@FGFGG9E,@FG8FF,,=:7++3@CD=33>=EFFE==++13CFD@EFB8E?C:8?EGG5EF6CC9@87>FDDD:1@F+1*=CB=B@1:95(0<5C<<)94EGGB6)5CF)CGC
@M03364:276:000000000-BLYN8:1:1101:14980:6042 2:N:0:1
GGACTACCGGGGTTTCTAATCCTGTTTGCTCCCCACGCTTTCGAGCCTCAGTGTCAGTTACAGGCCAGAGAGCCGCTTTCGCCTCCGGTGTTCCTCCATATATCTACGCATTTCACCGCTACACATGGAATTCCACTCTCCTCTTCTGCACTCAAGTCTCCCAGTTTCCAATGACCCTCCCCGGTTGAGCCGGGGGCTTTCACATCAGACTTAAGAAACCGCCTGCGCTCGCTTTACGCCCAATAAATCCG
+
CCCCCGGGGGGGFGGGGGGGGGGGGGGGGGGGGGGGGGGGGGGGGCFGGFFCFGGGG<FGGGGGGGGGGGDFGGGGGGCGGGGGFGGGCGGGGGGGGGGFGGGGGGGFFGGGGGGGGGGGGGGG?FFGGGGGGGGGGGGGGFGGEGGGGGGGGGGGEF;FGGGGGFGGFGGDGGGG,8DGGGGGGGG6CFGGGGGGEGFCFCFGFGGGGG<DGGGCGGGGFGFFFFFEFFFFG3*4BBGG57:F6CBAFGG
@M03364:276:000000000-BLYN8:1:1101:8389:6090 2:N:0:1
GGACTACACGGGTTTCTAATCCTGTTTGCTCCCCACGCTTTCGCACCTGAGCGTCAGTTACAGACCAGAGAGCCGCCTTCGCCACTGGTGTTCCTCCATATCTCTGCGCATTTCACCGCTACACATGGAATTCCATCCCCCTCTACCGTACTCTAGCTATACAGTCACAAATGCAGTTCCCAGGTTGAGCCCGGGGATTTCACATCTGTCTTATATAACCGCCTGCGCACGCTTTACGCCCAGTAATTCCG
+
CCCCCGFDFGGGGGGFGF9FGFGGGDGGGGGGFFDGGFFFGGGGGGGGGGGGGEGGEGGCFGGGGGGGGGGGGCFGGECFFGFFD8FFEFECGGFFG8EGFFGGGGGGG>GGFFGGEFGGGG,ADFGGGGGGGFGG98=FCEGGGGGGGGGGGGGGC,=EGGGGFGEA9FGGGGGGEGFGGGGGGC??7@DFGGGGGE6<97DECCD:=C>:CFFG88?F>EF=DF@FBF:D5<F3C@ECE)47>F=:*:2
@M03364:276:000000000-BLYN8:1:1101:18222:6099 2:N:0:1
GGACTACAGGGGTATCTAATCCTGTTTGCTCCCCACGCTTTCGTGCATGAGCGTCAGTGCAGGCCCAGGGGATTGCCTTCGCCATCGGTGTTCCTCCGCATATCTACGCATTTCACTGCTACACGCGGAATTCCATCCCCCTCTGCCGCACTCCAGCCTTGCAGTCACAAAGGCAGTTCCCAGGTTGAGCCTGGGGATTTCACCTCTGTCTTACAAGACCGCCTGCGCACGCTTTACGCCCAGTAATTCCG
+
CCCCCGGGGGGGGGGGGGGGGGGGGGGGGGGGGGGGGGGGFGGFFFGGGGGGGGGGGGGGGGGGDGGGGGGGDFGGGGGGGGGEFFGGGGGGGCGGFFEGGGFGGGGDFFECGGGGGFFGGGGGGEFGGGGFFGGFGDCFEGGGGGGEEGGGGGGGFGGF@FFG@EFGGGGGGFGGGGGGFGGGGGGGGGF8FE>EEEEGGGG>664C8DGFGGGGGGEGBG52;59BBADFGD*6=?EEC::4:FF<0C9
@M03364:276:000000000-BLYN8:1:1101:18545:6101 2:N:0:1
GGACTACTGGGGTATCTAATCCTGTTTGCTCCCCACGCTTTCGAGCCTCAGTGTCAGTTACAGACCAGAGAGCCGCCTTCGCCACTGGTGTTCCTCCATATATCTACGCATTTCACCGCTACACATGGAATTCCACTCTCCTCTTCTGCACTCAAGTCTCCCAGTTTCCAATGACCCTCCCCGGTTGAGCCGGGGGCTTTCACATCAGACTTAAGAAACCGCCTGCGCTCGCTTTACGCCCAATAAATCCG
+
CCCCCGGGGGGGGGGGGGGGGGGGFFGGGGGGGGGGGGGGGGGGGGGGGGGAFFGGGFGGGGGGGGGGGGGGGGGGGGGGGGGGGGGGGGGGGG;FGGGGGGGGGGGGGEFEGGFFGCEGGGGGGGGGGGGGGFGGGGFGGGGFGDGFGGGFGGEFFGAFFGGGAFFFFGGGGGGFGGGEGDGGGGEGFGGGGGGGGGGFFGGFFGFFFC8DGFGFCCFGEGF?DFF:2:BADFC4F?GGED656C?2FFD
@M03364:276:000000000-BLYN8:1:1101:15553:6105 2:N:0:1
GGACTACTGGGGTATCTAATCCTGTTTGCTCCCCACGCTTTCGCACCTCAGTGTCAGTATCAGTCCAGGTAGTCGCCTTCGCCACTGGTGTTCCTTCCTATATCTACGCATTTCACCGCTACACAGGAAATTCCACCACCCTCTACCGTACTCTAGCTCAGCAGTTTTGAAAGCAGTTCCCAGGTTGAGCCCGGGGATTTCACTTCCAACTTACTGAACCACCTACGCGCGCTTTACGCCCAGTAATTCCG
+
CCCCCCFGGGGGGEGFFFGGGFGCC@,CECECC;CCE7C@DFEGGGEEGGGEFGGGFGGFFGAFFEFFGGGFFFEFGFCFE@CFE<FCFFFF9E9???FFGFGGGCDEGCEDFG<CFC7CCF=FGFF,E=9FEFFCEE6?>FG?F;FDFD@DBDGGGFG?FCADAD,@D>>FGDG=EA==DD8ED9F,=>F+@CEG>*@6CF:+1;*2B9C;>:5=FGG5;*:BFF@B(/:BC*94C?E@*:8AF::<:@8
@M03364:276:000000000-BLYN8:1:1101:23829:6148 2:N:0:1
GGACTACTCGGGTATCTAATCCTGTTTGCTCCCCACGCTTTCGCACCTGAGCGTCAGTCTTTGTCCAGGGGGCCGCCTTCGCCACCGGTATTCCTCCAGATCTCTACGCATTTCACCGCTACACCTGGAATTCTACCCCCCTCTACAAGACTCTAGCCTGCCAGTTTCGGATGCAGTTCCCAGGTTGAGCCCGGGGATTGCACATCCGACTTGACAGACCGCCTGCGTGCGCTTGACGCCCAGTAATTCCG
+
CCCCCGEGGGGGGGGGGGGGGGGGFGGGGGGGGGGGGGGGGGGGCGGGGGGGGGGGGGGGFEGFGGGGFGGGGGGGGGGGGGGGGGGDGGGGGGGGGGGFGGGGGGGGGEG@FFGFGGGGGGGGGGGGGFGGFGGFGGGDGGGFFF9DGDCFGGGFGGGGGF6F<BFE>>EG*@EAC9FDE9CEA?8ECGEGGGGEE5C*>DGGFGFC<DD:CF7+94A75CB1:F9)4)).)1*.041CCD(0:**)?>*
@M03364:276:000000000-BLYN8:1:1101:25804:6176 2:N:0:1
GGACTACCAGGGTTTCTAATCCTGTTTGCTCCCCACGCTTTCGCACCTCAGTGTCAGTATCAGTCCAGGTAGTCGCCTTCGCCACTGGTGTTCCTTCCTATATCTACGCATTTCACCGCTACACATGGAATTCCACTCTCCTCTCCTGCACTCAAGTCTCCCAGTTTCCACTGCACACAATGGTTGAGCCGGGGGCTTTCACATCAGACTTAAGAAACCGCCTGCGCTCGCTTTACGCCCAATAAATCCGG
+
CCCCCEECFGGEFFGGFGGFCFGGGGGFFFGGFCFFGG7FDFGGGGGEFFGGGFFFCFGGFGGGGFFFEEFFFFGD7,CFGGDED8<EFDFCEGGF?EDGGFFGFGG7C=FGGG<EFCC+CF@F9FGGFEGGGGGCFGGFGGCDEFDFFGG8>FE?ED,EAEFDFGGGAE,=@FDDF?EF8DFG,BGFFDB>CE>ED,D7ECEGF7CFDC7DFFD+8FE5A5)5>>BA;EAE33:;B0C*/5;A:DF2>D9
@M03364:276:000000000-BLYN8:1:1101:11233:6177 2:N:0:1
GGACTACTAGGGTTTCTAATCCTGTTTGCTCCCCACGCTTTCGAGCCTCAGCGTCAGTTACAGACCAGAGAGCCGCCTTCGCCACTGGTGTTCCTCCATATATCTACGCATTTCACCGCTACACATGGAATTCCACTCTCCTCTTCTGCACTCAAGTCTCCCAGTTTCCAATGACCCTCCCCGGTTGAGCCGGGGGCTTTCACATCAGACTTAAGAAACCGCCTGCGCTCGCTTTACGCCCAATAAATCCG
+
CCCCCGFGGGGGGGGGGGGGGGGGGGGGGGGGGGGGGGGGGGGGFGGGGGGGGGGGGGGGGFGFFGFGGFFGGGGGGGGGGGGGGGGGGGDFFFGGGGGFGGGGGGGGEGGGGGGGFGGGGGGFFGGGGGGGFGFGGGGGGGFGFFFGGFGGGGFGFGFFGGGGFGGGGG9E8FGDDFGGGGGGGGGCGFF>C8BC?5CGGFDGFFCGC<FFFCFGG;FCDEF?<A().=B37376FFGG:7()9FF4CFD
@M03364:276:000000000-BLYN8:1:1101:11884:6199 2:N:0:1
GGACTACTAGGGTTTCTAATCCTGTTTGCTCCCCACGCTTTCGAGCCTCAGTGTCAGTTACAGGCCAGAGAGCCGCTTTCGCCACCGGTGTTCCTCCATATATCTACGCATTTCACCGCTACACATGGAATTCCACTCTCCTCTCCTGCACTCAAGTCTACCAGTTTCCAATGCATACAATGGTTGAGCCACTGCCTTTTACACCAGACTTAATAAACCACCTGCCCTCGCTTTACGCCCAATAAATCCGG
+
CCCCCGGGGGGGGGGGGGFGGEFGGGGGGGGGGGAEGGGGGFGFFG@FGGFFFGCFEFFGGFGGGGGGGGGGGE@FGFGGDGCCGGG+CFFGGGFGFC<FFFGFGGGCCFFGGFGGG7FC=EGGGGGGGCFFGGGF4EAFFDGDG@FFCFFGGGG,C>;;EBEFFGGGGGFGC8@DAFG8EGGGGGC1=3,3<@E:CFGG7CEF*=C95C+:=+DF+?,CFCFBF*:/<>>9?5=>DFG@EFF4:+48771
@M03364:276:000000000-BLYN8:1:1101:26817:6200 2:N:0:1
GGACTACTGGGGTTTCTAATCCTGTTTGCTCCCCACGCTTTCGTGCATGAGCGTCAGTACAGGTCCAGGGGATTGCCTTCGCCATCGGTGTTCCTCCGCATATCTACGCATTTCACTGCTACACGCGGAATTCCATCCCCCTCTACCGTACTCTAGCTATACAGTCACAAATGCAGTTCCCAGGTTGAGCCTGGGGATTTCACATCCGACTTGACAGACCGCCTGCGTGCGCTTTACGCCCAGTAATTCCG
+
<BCCCFCFGGGGGGGGGFEFGGCCEDFFGGGGGGGFGGGGGGEED7FFFAEF7FFCFFGGGGCCFGDGFDE>FC<CFFEEGE@C,@BCFGGGGGGG8=FCEGFGEGGDFGGGGGFCFCCAFFFC8==FE+DE8EFGGGFF@CCGE9E6D+@=,@;8;=FGGGFADFFF9BEEFF9CFG3;<C8FGGGF6;D,,*BEECC6+=CFFGCD7><5:7*+9<FG5E>7;F9)(:>D57*.+(*42),)::@A*:2
@M03364:276:000000000-BLYN8:1:1101:5534:6220 2:N:0:1
GGACTACACGGGTATCTAATCCTGTTTGCTCCCCACGCTTTCGTGCCTCAGTGTCAGTGTTGGCCCAGGCAGTCGCCTTCGCCACGGATGTTCCTCCTGATCTCTACGCATTTCACTGCTACACCAGGAATTCCACTACCCTCTGCCACACTCTAGTCGTCCAGTTTCCATCGCAATTCCCAGGTTGAGCCCAGGGCTTTCACGACAGACTTCACCAACCACCTGCGCACGCTTTACGCCCAGTAATTCCG
+
CCCCCGGGGGGGGGGGGGGGFGGGGFGFGGDFGGGGGGGGFGEGGFGCGGGFGGGGGGDEGFEGFGGF,CEFGGDGGGGGGEGGG7FCFGGFGGGGGGFFGGFGGGGGGEGGGGGFFGGFGGGGF+AB?FGGFC,C,@,A8D?FDF?FFGG?@BDFGCE8FGEGGGGG8E,6@=C8@EA8EF?+>986C7E86@CEEBDGGFGC>D5@FGG9+=***9E>>CB=()/6(855<DC;FDGGD)66>FFEGG7
@M03364:276:000000000-BLYN8:1:1101:9518:6220 2:N:0:1
GGACTACACGGTTTCTAATCCTGTTTGCTCCCCACGCTTTCGAGCCTCAGTGTCAGTTACAGGCCAGAGAGCCGCTTTCGCCACCGGTGTTCCTCCATATATCTACGCATTTCACCGCTACACATGGAATTCCACTCTCCTCTCCTGCACTCAAGTCTACCAGTTTCCAATGCATACAATGGTTGAGCCACTGCCTTTTACACCAGACTTAATAAACCACCTGCGCTCGCTTTACGCCCAATAAATCCGG
+
CCCCCGGGGGGGGGGGGGGGGGGGGGGGGGGGGGGGGGGGGGGGGGGGGGGGGGGFGGGGGGGGGGFGGGGGGGGGGGGEGEGGGGGGGGGGGGGGGGGGGGGGGGGGEEGGGGGGGGGDGEG<FGGGGGGGFGGGGGGGGGGGGGGGGGGGGFFGGGGGGFGGGGGFGGGGFFGFFGFGGGGGGGGG6BEFFFGGGGGGGGGGAFFGGGGGGGGGGGGGBGFBFAAABF>F:CFFFFEGDFEF7CCEGG
@M03364:276:000000000-BLYN8:1:1101:10732:6232 2:N:0:1
GGACTACTAGGGTTTCTAATCCTGTTTGATCCCCACGCTTTCGTGCCTCAGCGTCAATATGACCATAGTAAGCTGCCTTCGCAATCGGTGTTCTGTGACATATCTATGCATTTCACCGCTACTTGTCACATTCCGCCTACCTCTAGTCCATTCAAGCCAATCAGTATCAAGGGCACTGCGATAGTTGAGCTACCGTCTTTCACCCCTGACTTAATTGGCCGCCTACGCACCCTTTAAACCCAATAAATCCG
+
CCCCCGGGGGGGGGGGGGGGGGGGGGGGGFGGGGGGGGGGGGGGGGGGGGGGGGGGGGFGFGFF<FFGGGGGGGGGGGGGGGCFGGGGGDGGGGGGGFGGGGGGFGGGGFGGGGGGGGGGGDGFGGGGGGGGFGGGGGGGGGGG,CDFGGGFFFGGGGGGGGGGGGFGCGGGEEFEGDDEGFEEGGGFFGGGGGDEEGGGGFGGFDGFDFFC@FGGGGGC5CDFAFFFDFDEGGGE+9FG=B268FCFGG5
@M03364:276:000000000-BLYN8:1:1101:13704:6234 2:N:0:1
GGACTACAGGGGTTTCTAATCCTGTTCGCTCCCCACGCTTTCGTCCATCAGCGTCAATCAATTAGTAGTAACCTGCCTTCGCAATTGGTATTCCATGTAATCTCTAAGCATTTCACCGCTACACTACATATTCTAGTTACTTCCTAATAATTCAAGTTCAGCAGTATCAATGGCCGTTCCACCGTTGAGCGATGGGCTTTCACCACTGACTTACTAAACCGCCTACGGACCCTTTAAACCCAATGATTCCG
+
CCCCCGGGGGGGGGGGGGGGGGGGGGFGGGGGGGGGGGGGGGGGGGGGGGGGGGGGGGGGGGGGGGGGGGGFGGGGGGGGGGGGGGGGGFGGGGGGGGGGGGGGGGGGGGGGGGGGGGGGGGGGF@<FGGGGGGGGGGGGGGGGGGGGGGGGGGGGGGGGGGGGGGGGGGGGFGGCEGGGGGFGGGDGGGCEGGGFGGGGGGGGFFDGFGGGGGGDGFGGFGE=);@4=DBFGF<>8>EGGFB;6CF<CGC
@M03364:276:000000000-BLYN8:1:1101:23113:6244 2:N:0:1
GGACTACAAGGGTATCTAATCCTGTTTGCTCCCCACGCTTTCGAGCCTCAGCGTCAGTTACAGACCAGAGAGCCGCCTTCGCCACTGGTGTTCCTCCATATATCTACGCATTTCACCGCTACACATGGAATTCCACTCTCCTCTTCTGCACTCAAGTCTCCCAGTTTCCAATGACCCTCCCCGGTTGAGCCGGGGGCTTTCACATCAGACTTAAGAAACCGCCTGCGCTCGCTTTACGCCAATAAATCCGG
+
CCCCCFFGGFGGGGFGFGFGGGGGGGGGGGGGFGGGGGGGGGGGGGGGGGGGGEGGGGGGGGGFGGGG?CGDGGGGDGEGFGDFGGGG,=FCFEGGGGGFFGGGGGGGDDFGFGDFFGGGGGGFFCEFGFGGGGGGGCFGGGGFGFF9E=E?@DF?EF,@,@DFAFFGGGGGGGF,DFGGGGG>F8+@@F8+4C5CGEGGG7981;+*8CFG:=+CDGGGBGF@(;05;B>DDGGFF<8**74677@A:C5
@M03364:276:000000000-BLYN8:1:1101:19031:6246 2:N:0:1
GGACTACACGGGTTTCTAATCCTGTTTGCTCCCCACGCTTTCGCACCTGAGCGTCAGTCTTTGTCCAGGGGGCCGCCTTCGCCACCGGTATTCCTCCAGATCTCTACGCATTTCACCGCTACACCTGGCATTCTACCCCCCTCTACGCGACTCAAGCCTGCCAGTTTCGGATGCAGTTCCCGGGTTGAGCCCGGGGATTTCTCATCCGACTTGACAGACCGCGTGCGTGCGCTTTACGCCCAGTAATCCCG
+
B<C@CE<CCFC:8@BEC6CEF9C6C@F@F9CAFF<FGGGD<FE@@@@,@@F8FFFE:F,,C,CFGFEFFC7FG7:+@BB<B@FD,,4+84DBE,=A,,BE9<,?E9E<+4CCFFGGGGGG7:=8,,:D,3,33C,,3,+8@=EGG;C+++5;C@FDE5C,:,D6<E6;*18B*><C,=71CCE5F**6+28**85?:*<C++1:3+255)/1****9*8*07),4)(.33>3/>*.94C**729>:*)27/
@M03364:276:000000000-BLYN8:1:1101:15522:6252 2:N:0:1
GGACTACAAGGGTTTCTAATCCTGTTTGCTCCCCACGCTTTCGCACCTCAGTGTCAGTATCAGTCCAGGTAGTCGCCTTCGCCACTGGTGTTCCTTCCTATATCTACGCATTTCACCGCTACACATGGAATTCCACTCTCCTCTCCTGCACTCAAGTCTCCCAGTTTCCAATGACCCTCCCCGGTTGAGCCGGGGGCTTTCACATCAGACTTAAGAAACCGCCTGCGCTCGCTTTACGCCCAATAAATCCG
+
CCCCCGGGGGGGGGGGGGGGGGGGGGGGGGGGGGGGGGGGGGGGGGGGGGGGGGGGGGGGGFGGGGGGGGGGGGGGGGGGGGGGGGGGGGGGGGGGGGGGGGGGGGGGGDGGGGGGGGGGGGGGGGGGGFGGGGGGGGGGGGGGGGGGGGGGGGGGGGGGGGGGGGGGGFGGGGGGGGGGGGGGGGGGGGGGGGGGGGGFGGGGFGGGDGGGGGGGGGFFFGFFDFFFFFFFG3DEFFGEGFFFGCFFGGC
@M03364:276:000000000-BLYN8:1:1101:22984:6255 2:N:0:1
GGACTACTAGGGTTTCTAATCCTGTTTGCTCCCCACGCTTTCGCACCTGAGCGTCAGTATCGTGCCAGGGGGCCGCCTTCGCCACTGGTATTCCTCCAAATCTCTACGCATTTCACCGCTACACTTGGAATTCTACCCCCCTCTCACGTACTCTAGTTGGCCAGTTTCAAATGCAATTCCCAGGTTGAGCCCGGGGCTTTCACATCTGACTTAACCAACCGCCTGCGTGCGCGTTACGCCCAGTAATTCCG
+
CCCC<FEFGCFCFFEGGGGCEFCFG9FEFFGGFGGGGG@BCE@EEGGGGG@@GBFGGGCFG7FE7FGGDFEGGGGGEGCCFEG7C<FGGGGGGFGGGGGGAFGGGGGCC?:C,CBFDFC=@F@FFGFF85E,,CEAEGFFE@CDFGGG@DGGFGF9DF,DFFGC<ACCFE;>FFG7=9FD6>8>F9F,@7DGG>C>CC26:CCC8CG7:@+=7+:7CCC=8C),6A15/85))174>(/:C).97C=<GG4
@M03364:276:000000000-BLYN8:1:1101:27313:6255 2:N:0:1
GGACTACAGGGGTTTCTAATCCTGTTTGCTCCCCACGCTTTCGTGCCTCAGTGTCAGTATTAGCCCAGGCAGTCGCCTTCGCCACGGATGTTCCTCCTGATCTCTACGCATTTCACTGCTACACCAGGAATTCCACTACCCTCTGCCATACTCTAGTCGCCCAGTTTCCATTGCAATTCCCAGGTTGAGCCCGGGGCTTTCACGTCCGACTTAAACAACCACCTACGCACGCTTTACGCCCAGTAATTCCG
+
CCCCCGGEEGGGGGGGGFFFGGGGGGGGGGCGGGGC@CFGGGG@@CFGFGG@EFGCFG,@C,<,CFGGG<6BFFGGGDGGGGGGG:C7C:FEGG9EF<=EGAEFGGGGGGGGGGGG<FFAFF,A,4A@FFGGGCDG;FFGFGGG8E?F,,@DF;FFEG8+>@6DGCD9,>=,@;A7D8DDFGGGGGG8DF8D>EGD*@@EGFG>3;*3CCDCFC+;=FCD4CDB=A@F2AFFGGG3A;GEGF<FGG67:D*
@M03364:276:000000000-BLYN8:1:1101:15813:6266 2:N:0:1
GGACTACAGGGGTATCTAATCCTGTTTGCTCCCCACGCTTTCGTGCATGAGTGTCAGTATCAGCCCAGGGGGTTGCCTTCGCCATCGGTGTTCCTCCGCATATCTACGCATTTCACTGCTACACGCGGAATTCCACCCCCCTCTGCCGTACTCTAGTTAGCCAGTTCACAATGCAGTTCCCAAGTTAAGCTCGGGGATTTCACATCCGACTTAAAAAGCCGCCTACGCACGCTTTACGCCCAGTAAATCCC
+
@CCCC8C8CFFGGGGGGGGGGGGGGGGGGFGGGGFGGGEGFFFGGC@FCFGFGGGGGGFFGDGGGG8CFF>CGGGGFEFFGDECGFDFFEGGGGAF@FGFGGGGFGFBCCFCFA?EFGGGGGGGGGGGGEGGGFFGGGGGGCEGFGG>EE@FFCFGGGG9AFGGGDEFFG9ECF7E<CFGFF8FGFC,BE?CCGGCE*:9FGC+=FF39DDDGCG+;CF=)5=?;);51)0855<AFFGGG:??*:62D7*
@M03364:276:000000000-BLYN8:1:1101:15363:6270 2:N:0:1
GGACTACTGGGGTTTCTAATCCTGTTTGCTCCCCACGCTTTCGTGCATGAGTGTCAGTATCAGCCCAGGGGGTTGCCTTCGCCATCGGTGTTCCTCCGCATATCTACGCATTTCACTGCTACACGCGGAATTCCACCCCCCTCTGCCGTACTCTAGTTAGCCAGTTCACAATGCAATTCCCAAGTTGAGCTCGGGGATTTCACATCGTGCTTAACAAACCACCTGCGCACGCTTTACGCCCAGTAATTCCG
+
CCCCCGGGGGGGGGGGGGGGGGGGGGGGGGGGGGGGGGGGGGGGGGGGGGGGGGGGGGGGGGGGGGFGGGGGGGGGGGGGGGGGGGGGGDGGGGGGGGGGGGGGGGGGGGGGGGGGGGGGGGGGGGGGEGGGGGGGGGGGGGGGGGGGGGGGFGGGGGGGGGGGGGGGGGGGGGGGGGGGCFGGGGFDFG9DEDEECEGGGGGGFG<CGGGFCFGGFFGFFGDFEFFEBB>DG<FAF<GEGFFFGGFAGG7
@M03364:276:000000000-BLYN8:1:1101:6513:6271 2:N:0:1
GGACTACAAGGGTATCTAATCCTGTTTGCTCCCCACGCTTTCGAGCCTCAGTGTCAGTTACAGGCCAGAGAGCCGCTTTCGCCACCGGTGTTCCTCCATATATCTACGCATTTCACCGCTACACATGGAATTCCACTCTCCTCTCCTGCACTCAAGTCTACCAGTTTCCAATGCATACAATGGTTGAGCCCCTGCCTTTTACACCAGACTTAATAAACCACCTGCGCTCGCTTTACGCCCAATAAATCCGG
+
CCCCCGGG@FFCFFFGGGGGGGG9FFE<D9FFFGF:CGGG<EFGGGGGGGC<FF<FGFGGGFAAF@F@FCGDFFC@7BFFCD:CCFG7+8B:FEGGGFFDE<;@D,<9CFFE9FFFGGG+FGGG,A=@EGFFFG,AFGFFG88DFGGGGGG8FGG8;,,6CFGFGGGGGFGFFGFF8E?DCF8EG6DFF,+45@8:ECFGGGC:6*CFGCD88<+?2=FGFGF=@A>4>)8?74:=59EGGFFFFGFCCD)
@M03364:276:000000000-BLYN8:1:1101:5416:6272 2:N:0:1
GGACTACTGGGGTTTCTAATCCTGTTTGCTCCCCACGCTTTCGAGCCTCAGTGTCAGTTACAGGCCAGAGAGCCGCTTTCGCCACCGGTGTTCCTCCATATATCTACGCATTTCACCGCTACACATGGAATTCCACTCTCCTCTCCTGCACTCAAGTCTACCAGTTTCCAATGACCCTCCCCGGTTGAGCCGGGGGCTTTCACATCAGACTTAATAAACCGCCTGCGCTCGCTTTACGCCCAATAAATCCG
+
CCCCCGGGGGGGGGGGGFGGCGFGGGGGGGGGGGGGGGGGGGGGGGGGGGGECFGGGGGGGGGFG>EGGGGGGGGGGGGGGGGGGGGGFBBFGGGGEGGGGGAFGGGGGGGGGGGGGGEGDGGGGFFGGEGGGGDGFGGGGGGGGGGFEGGGGGFGGGGGGGGGGGGG8DFG8FGFGGG6CGGDGGG6AEEG>CEGGGGGDCGGFGGGGGGF>DFGG7FF>GF<15;FF):><FGFFFGGGFFFGGFFGCD
@M03364:276:000000000-BLYN8:1:1101:14279:6273 2:N:0:1
GGACTACCCGGGTTTCTAATCCTGTTTGCTCCCCACGCTTTCGCACCTCAGTGTCAGTATCAGTCCAGGTAGTCGCCTTCGCCACTGGTGTTCCTTCCTATATCTACGCATTTCACCGCTACACAGGAAATTCCACTACCCTCTACCATACTCTAGCTTGCCAGTTTTGGATGCAGTTCCCAGGTTGAGCCCGGGGATTTCACATTCAACTTAACAAACCACCTACGCGCGCTTTACGCCCAGTAATTCCG
+
CCCCCGGEFGGGGGGGGGGGGGGGGGGGGGGGGGGGGGGGGGGGGGGFGGGGGGGGGGGGGFGGGGGGGGGGGGGGGGGGGGGGGGGGFGGGGGGGGGGFGFGGGEDFGGGGGGGGGGGGGGGGGGGGGGGGGGFGGCFGFGGGGGGGGGGGGGGGGGGFGGGGGGGGGG?FGGFFGGGFCAFGGGGGGDGGEGGCCCGGF7FGF>7;FGGGGDFFGGGFFGF@=F>6@>:>GDF4FDGEGEFFFCF?GG*
@M03364:276:000000000-BLYN8:1:1101:4012:6273 2:N:0:1
GGACTACCGGGGTTTCTAATCCTGTTTGCTCCCCACGCTTTCGTGCCTCAGTGTCAGTGTTGGCCCAGGCAGTCGCCTTCGCCACGGATGTTCCTCCTGATCTCTACGCATTTCACTGCTACACCAGGAATTCCACTACCCCCTGCCACACTCTAGTCGCCCAGTTTCCATCGCAATTCCCAGGTTGAGCCCGGGGCTTTCACGACAGACTTAAACAACCACCTACGCACGCTTTACGCCCAGTAAAACCG
+
CCCCCGGGGGGGGGGGGGGGGGGGGGGGGGGGGGGGGGGGGGGGGGGGGGGGGGGGGGGGGGCGGGGGGGGGGGGGGGGGGGEGGGGGGGGGGGGGGFCGGGGGGGGGGGGGGGGGGGGGGGGGGGGGGGGGGGFEGFGGGCEGGGGGGGGGGGGGGFEGGGGFGGGGGGGGEEE8CFEF9DFGG?E?9BFGGEGDGEG6CGGG><5C4*;+8:DCF<FCDFF;;FFF<BEEGG<9ADGGE>(/:C*)21)
@M03364:276:000000000-BLYN8:1:1101:7595:6291 2:N:0:1
GGACTACTCGGGTTTCTAATCCTGTTTGATCCCCACGCTTTCGTGCATCAGCGTCAATACTAACTTAGTGAGCTGCCTTCGCAATCGGAGTTCTAAGACATATCTATGCATTTCACCGCTACTTGTCTTATTCCGCCCACTTCAAATAGATTCAAGTCCTACAGTATCAAAGGCACTGCGACAGTTAAGCTGCCGTCTTTCACCACTGACTTATAGGACCGCCTACGCACCCTTTAAACCCAATAAATCCG
+
CCCCCGGGGGGGGGGGGGGGGGGGGGGGGGGGGGGGGGGGGGGGGGGGGGGGGGGGGGGGGGGGGGGGGGGGGGGGGGGGGGGGGGGGGGGGGGGGGGGGGGGGGGGGGGGGGGGGGGGGGGGGGGGGGGGGGGGGDGGGGGGFGFFGGGGFGGFGGGGFFGGGGGGGGGGGGGGGGGGGGDEGGGGGGGGGGGGGGGFGGGGGFGGGGGGGGGGGDGGGFGFFFFFFFFFDFGGFFF?FGDDFGGFCCFC
@M03364:276:000000000-BLYN8:1:1101:8394:6309 2:N:0:1
GGACTACCGGTGTTTCTAATCCTGTTTGCTCCCCACGCTTTCGTGCATGAGTGTCAGTATCAGCCCAGGGGGTTGCCTTCGCCATCGGTGTTCCTCCGCATATCTACGCATTTCACTGCTACACGCGGAATTCCACCCCCCTCTGCCGTACTCTAGTGAGCCAGTTCACAATGCAATTCCCAAGTTGAGCTCGGGTATTTACCATCGTGCTTAACAACCCACCTACGCACGCGTTACGCCACGTAATTCCG
+
CCC9@F,6:F6@FGGEFDFGG,CFCFGGGAF8CCCFGC@@DGFDFC,CEF?,CFFCFGGGGDCC<FF@F,FGGCEGGFAF@E?:6A7=BCFG,C=<EBGGFG9FAGGDEGGDFGGFFF:=E<EF7:F7:FDF,,8=,++68@8+>63+8@@?9@G,@,7E@BE>FG;@;,D;EF9D,95,,,?:FD2=97;,4*=,*4<,++4++;8*/78DF7FGG4:5)7:@()()())))1)(02:C*)(00*.4:*2
@M03364:276:000000000-BLYN8:1:1101:25780:6354 2:N:0:1
GGACTACCGGGGTATCTAATCCTGTTTGATCCCCACGCTTTCGTGCATCAGCGTCAATACTAACTTAGTGAGCTGCCTTCGCAATCGGAGTTCTAAGACATATCTATGCATTTCACCGCTACTTGTCACATTCCGCCTACCTCTAGTCCATTCAAGCCACTCAGTATCAAGGGCACTGCGATAGTTGAGCTACCGGCTTTCACCCCTGACTTAATTGGCCGCCTACGCACCCTTTAAACCCAATAAATCCG
+
CCCCCGGCFDEDC@FCFCGGGGGGGGGGGGFFGGG7CFGGGCFCDF@BEEG8@B6BB9,EFGGGGGDE@FAFGFGG@<<FGD@CFFGGCEFEGA,CFGGGFGGAEFFGGGFFFFEGFFEGGE89,A:?DEGGFGGGGDCGFFFGGFGDGGAFGFFD,>E,@8@=5==,@,ED>CFGC8EG6EGDEFGGGFEDGGG++3@78C;75999DGGC78B++;8<:E>(98=A=00)><FC6>?2:>0AF:ACCF7
@M03364:276:000000000-BLYN8:1:1101:25227:6364 2:N:0:1
GGACTACTCGGGTATCTAATCCTGTTTGCTCCCCACGCTTTCGTGCATGAGTGTCAGTATCAGCCCAGGGGGTTGCCTTCGCCATCGGTGTTCCTCCGCATATCTACGCATTTCACTGCTACACGCGGAATTCCACCCCCCTCTGCCGTACTCTAGTTAGCCAGTTCACAATGCAATTCCCAAGTTGAGCTCAGGGATTTCACATTCAACTTAACAAACCACCTACGCGCGCTTTACGCCCAGTAATTCCG
+
CCCCCFFGGGGGFGGGGGGGGGGGGGGFGGGGGGGGGGGGGGGGGGGGGDFFFGFFGGGGG<FFFGGGFGGGGCEFDEGGFDGGGGGGGEGGGEGGGEG7F7EGGGFGDGGGGGFGADFGGFGGGGGD7FFFGFFEDCGGEGGGGFFGGGG6FGGGGGGFBFGGFDFFAFGFGGG9CGGGGGFDFGGFF?FCFGGGGGGGFGC>+CCDCG7CF:CCF4CFAGFDEF0:@DDDGG3<*38CC@69FFFAGF0
@M03364:276:000000000-BLYN8:1:1101:5573:6365 2:N:0:1
GGACTACTGGGGTTTCTAATCCTGTTTGCTCCCCATGCTTTCGTACCTCAGCGTCAGTATTAGGCCAGATGGCTGCCTTCGCCATCGGTATTCCTCCAGATCTCTACGCATTTCACCGCTACACCTGGAATTCTACCATCCTCTCCCATACTCTAGCTTCCCAGTATCGAATGCAATTCCTAAGTTAAGCTCAGGGATTTCACATCCGACTTAAAAAGCCGCCTACGCACGCTTTACGCCCAGTAAATCCG
+
CCCCCGGGGGGGGGGGGGGGGGGGGFGGGGGGFGGGGGGGGGGGGGGGGGGGGGGGGGGGGGGGGGGGGGGGGGGGFGGGGGGGGGGGGGGGGG9DCFGFGGFGGGGGGGFGGGFGEFGGGDGGFGFG8FGGGGGGGGGGGGGFDFGFGDGGGGGGGFDFFGGGGFEDGGF8DFGFGGGGGFGGGGDGGGCFFEGGCCGGGDDFFFGGC>D67CCCFD57975>AF9B2@):DGGFF=G:CDFF7CF3;*/
@M03364:276:000000000-BLYN8:1:1101:14642:6377 2:N:0:1
GGACTACAGGGGTATCTAATCCTGTTTGCTCCCCACGCTTTCGAGCCTCAGCGTCAGTTACAGACCAGAGAGCCGCCTTCGCCACTGGTGTTCCTCCATATATCTACGCATTTCACCGCTACACATGGAATTCCACTCTCCTCTTCTGCACTCAAGTCTCCCAGTTTCCAATGACCCTCCCCGGTTGAGCCGGGGGCTTTCACATCAGACTTAAGAAACCGCCTGCGCTCGCTTTACGCCCAATAAATCCG
+
CCCCCGGGGGGGGGGGGGGGGGGGGGGGGGGGGGGGGGGGGGGGGGGGGGGGGGGGGGGGGFGGGGGGGGGGGGGGGGGGGGGCGGGGF<FGGGGGGGGGGGGGGGGGGGGGGGGGGGEECFGGGGGGGGGGGFEFFGGGCFGCAEFGGGGGFCFEEFFE9DFGGFGGGGGGFDFDEGGCGGGDGD6FGGDCCEEDEGFGF+:@FGCFGGG7+@FGCCFGDDDF?):DFFFFGGFFFFGGGFFFCFB<F67
@M03364:276:000000000-BLYN8:1:1101:18216:6391 2:N:0:1
GGACTACAGGGGTATCTAATCCTGTTTGCTCCCCACGCTTTCGTGCATGAGCGTCAGTGCAGGCCCAGGGGATTGCCTTCGCCATCGGTGTTCCTCCGCATATCTACGCATTTCACTGCTACACGCGGAATTCCATCCCCCTCTGCCGCACTCCAGCCTTGCAGTCACAAAGGCAGATCCAAGGTTGAGCCCGGGGATTTCACCTCTGTCTTACAAGACCGCCTGCGCACGCTTTACGCCCAGTAATTCCG
+
C9<CCGGFGDDGEG@AFECE<EGGGGGEF,CC8FF@FBGGDGGGGBFEEA<FFGGEEG9FCECGG@CEC@::FA@FGAFFD,B:@AF7C@?@EGACB=FFGE,5CFGG:+4CAFGGGGDE9CEE7++@FGGGFA,,C,,8BEE+,,6+BCEC8,@DFGCD,8@BFFCF,@,@@DDE*<,4,4>@>98<,>,*=*C5=E6<+:BF*796;7@2:+2:*0=C:EFF0):337BFG3C6*(**:51)?F/5>**
@M03364:276:000000000-BLYN8:1:1101:27879:6396 2:N:0:1
GGACTACTCGGGTTTCTAATCCTGTTTGCTCCCCACGCTTTCGCACCTGAGCGTCAGTCTTTGTCCAGGGGGCCGCCTTCGCCACCGGTATTCCTCCAGATCTCTACGCATTTCACCGCTACACCTGGAATTCTACCCCCCTCTACAAGACTCTAGCCTGCCAGTTTCGGATGCAGTTCCCAGGTTGAGCCCGGGGCTTTCACATCCGACTTGACAGACCGCCTGCGTGCGCTTTACGCCCAGTAATTCCG
+
<BCCCGGGGGGGCFFGGAEFFFFFFGFFFEGGGGDEGGGGGCCEEGCEGFFGGFGDEGFGFFGGGCCE@@@EGEEGGGEFGDFG7F7FCF@EGFGAFCFDCA=FCFGFGD+?,CECEFGGEGGCGGGG8AFDEGGDA=E:CEGG9BFFF6,<CGG7F8CE?FCGGGFFGCECE8CCFF=EG??FGGDF6D8@EEEE*=8CFGGGAFFG3/>5C7>76CGGDG306>20,3@@D*54=:C>C:2<FFF)?*9
@M03364:276:000000000-BLYN8:1:1101:8291:6400 2:N:0:1
GGACTACTCGGGTATCTAATCCTGTTTGCTCCCCACGCTTTCGAGCCTCAGCGTCAGTTACAGACCAGAGAGCCGCCTTCGCCACTGGTGTTCCTCCATATATCTACGCATTTCACCGCTACACATGGAATTCCACTCTCCTCTTCTGCACTCAAGTCTCCCAGTTTCCAATGACCCTCCCCGGTTGAGCCGGGGGCTTTCACATCAGACTTAAGAAACCGCCTGCGCTCGCTTTACGCCCAATAAATCCG
+
CCCCCGGGGGGGGGGGGGGGGGGGGGGGGGGGGGGGGGGGGGGGGDGGGGGGGEGDFGGGGGFGGGGGGGGGGGGGGGGGGGGGGGCFFGGGGGCGGDFAFGG9FGGGGGGGGGGGGGGGGGCFGGGGGGGFFFGAFF9EEFFDDGFGGGGGGGGGGGGGGGFGGGGGGGFE=FGGDGGGGECEFEGFFGGGE8>EGGFF78FC=;?FCGDFCCCG7FFF:EFF@50>2>DFGGG2@FDCCE0@F76<FGD
@M03364:276:000000000-BLYN8:1:1101:6879:6427 2:N:0:1
GGACTACCGGGGTATCTAATCCTGTTTGCTCCCCACGCTTTCGTGCATGAGTGTCAGTATCAGCCCAGGGGGTTGCCTTCGCCATCGGTGTTCCTCCGCATATCTACGCATTTCACTGCTACACGCGGAATTCCACCCCCCTCTGCCGTACTCTAGTTAGCCAGTTCGCAATGCAATTCCCAGGTTGAGCCCGGGGATTTCACATCGCGCTTAACGAACCACCTGCGCACGCTTTACGCCCAGTAATTCCC
+
CCCCCGFGGGGGGGGGGGGGGGGGGGGGGGGGFGGGGGGGGGGGGGGGGGGGGFGGGGGGGGGGGGGGGGGGGGGGGGGGGGGGGGGGGGGGGGGGGGGGGGGGGGGGGGGGGGGGGGGGGGGGGGGGGGGGGGGGGGGGGGGGFGGGGGGGGGGGAE9;EGGFGGGGGGDGFDEGGGGGGGFGGGGGGGFGGGGGEGFGGFGF=47><3CDDGGGGGGGFDDFFF>E>FFBGDG<FFGGGDFFGCFFGG*
@M03364:276:000000000-BLYN8:1:1101:24893:6466 2:N:0:1
GGACTACTCGGGTTTCTAATCCTGTTTGCTCCCCACGCTTTCGGACCTGAGCGTCAGTCTTTGTCCAGGGGGCCGCCTTCGCCACTGGTATTCCTCCAGAGCTCTACGCATTTCACCGCTACACATGGAATTCCACTCTCCTCTCCTGCGCTCAACTCCACCAGTTTCCAATGCATACACTGGTTAAGCCCCTTCCTTTTCCACCCGACTTCATAAACCACCTGCCACCCCTTTCCCCCCAATAAATTCTG
+
C9ACCFGAFCEFFFGCFGFGF<,;FFDFGFFFFG?C+CCB<F:+6@FF@<@EF@:@:F,C@<,<EG9FF,@@@FEG7==EGG?7C,<EGEEFF,C?,AEC,,E8EF9=CGGB?F?,B==8:@4E=:ECA<CA?D;:C8E=8=E@83DDF++++36,3,,,33@FGGEFFE9>1:;7,,,,77373,,,,7:8*,2,<,,,+=@?***:)):+B7B=8?C,:E5(,))//).)28+)*(=E5).):C*):*0
@M03364:276:000000000-BLYN8:1:1101:15243:6482 2:N:0:1
GGACTACCGGGGTTTCTAATCCTGTTTGCTCCCCACGCTTTCGCACCTGAGCGTCAGTCTTTGTCCAGGGGGCCGCCTTCGCCACCGGTATTCCTCCAGATCTCTACGCATTTCACCGCTACACCTGGAATTCTACCCCCCTCTACAAGACTCTAGCCTGCCAGTTTCGGATGCAGTTCCCAGGTTGAGCCCGGGGATTTCACATCCGACTTTACAGACCGCCTGCGTGCGCTTTACGCCCAGTAATTCCG
+
CCCCCGFGGGGGGGGFGGGGGGGGGGGGGGGGGGGGGGGGGGGGGGGGGGGGGGGGGGGGGGGGFEGFGGGGGGGGGGGGGGG7BFGGGGGGGGGGGGGGGGGGGGFFFFFGGGGGGGGGGGGGGGGGGGGGGGGGGGGGGGGGGGFFGGGGGGGEFGGCGGGFGBFGGDEGGGGGGGGGGGGGFGGFFGGGGGDC5EFGGGGGC<FCCDDG+;CC=7FGFGB:FFFF05>BGC3)04??G>6FGCFFG77
@M03364:276:000000000-BLYN8:1:1101:23342:6486 2:N:0:1
GGACTACACGGGTTTCTAATCCTGTTTGCTCCCCACGCTTTCGCACCTGAGCGTCAGTCTTCGTCCAGGGGGCCGCCTTCGCCACCGGTATTCCTCCAGATCTCTACGCATTTCACCGCTACACCTGGAATTCTACCCCCCTCTACGAGCCTCTAGCTTGCCAGTTTCAAATGCAGTTCCCAGGTTTAGCCCGGGGATTTCACATCTGACTTAACAAACCGCCTGCGTGCGCTTTACGCCCAGTAATTCCG
+
CCCCCGGGGGGGGGGGFGGGGGGGGGGGGGFGGGGGGGGGGGGGGGCFFG8FGGGGGGGGGGGGGGGFFGG7CEGGGGGGCGCGEGGGGEFCFFCFGGGGGGGGGGGGGGGGGGGGGGGGGGCGGGGGG<CFCGGFF8+@CGDGACFE7+>9B>@FGGGGFFG:3>EGGFEDFGGGGGGGG?CGGG,1BFGG=EGGGGGGFFE78<FCFFGGGGGGFGGGBEB6(79E0@FEG75>F?GGED();7F97C9
@M03364:276:000000000-BLYN8:1:1101:16554:6495 2:N:0:1
GGACTACAAGGGTTTCTAATCCTGTTTGCTCCCCACGCTTTCGAGCCTCAGTGTCAGTTACAGGCCAGAGAGCCGCTTTCGCCTCCGGTGTTCCTCCATATATCTACGCATTTCACCGCTACACATGGAATTCCACTCTCCTCTCCTGCACTCAAGTCTCCCAGTTTCCAATGCACACAATGGTTGAGCCACTGCCTTTTACATCAGACTTAAGAAACCACCTGCGCTCGCTTTACGCCCAATAAATCCGG
+
CCCCCGFGGGGGGGGGGGFGGGGGGGGGGGGGGGGGGGGGGGGGGGGGGGGFGGGGGGGGGGGGFFGGGGGGGGGGGGGGDGGGGGGGGGGGGGGGGGGGGGGGGGGGGGGGGGGGGGGEGEFGFGGGGFGGGGGGGGGFGGGGGGGGGGGGFDEFGGFGGGGGFGGGGGGGDGGGGGGEGF8EEGFGGD>D@8D@FEGDGGGGFG52?52=CGDDCGEFFGFFDFBFFFEBGD7689EEE)56FFCEGG:
@M03364:276:000000000-BLYN8:1:1101:23262:6495 2:N:0:1
GGACTACTGGGGTTTCTAATCCTGTTTGCTCCCCACGCTTTCGCACCTGAGCGTCAGTCTTTGTCCAGGGGGCCGCCTTCGCCACCGGTATTCCTCCAGATCTCTACGCATTTCACCGCTACACCTGGAATTCTACCCCCCTCTACAAGACTCTAGCCTGCCAGTTTCGGATGCAGTTCCCAGGTTGAGCCCGGGGATTTCACATCCGACTTGACAGACCGCCTGCGTCCGCTTTACGCCCAATAATTCCG
+
CCCCCGGDGGGGGGGGGGFFGGGGGGGGGGGGGGGGGGGGGGGGGGGGGGDGGGGGGGGGGGGGGGGGGGGDGGGGGGGGGGGEGGGG>CGGGGFFGGGGGGGGGGGGGGGGGGGGGGGEFGGGGGGFGGGGGGGGEGFGGGGGGGGGGCG?DCG<EGGF@FGGGFFGGGGGGGGD;EFGGGFGGGGGDF>EG5CGDEFCDFG=+;57CDDGGGGGGCGG:C>B?FB3()8>D<3.*4;CEE?FGGFFGDC
@M03364:276:000000000-BLYN8:1:1101:27369:6497 2:N:0:1
GGACTACCGGGGTTTCTAATCCTGTTTGCTCCCCACGCTTTCGCACCTCAGTGTCAGTATGAGCCCAGGTGGTCGCCTTCGCCACTGGTGTTCCTTCCTATATCTACGCATTTCACCGCTACACAGGAAATTCCACCACCCTCTGCCCTACTCTAGCTCGCCAGCTTTGGATGCAGTTCCCAGGTTGAGCCCGGGGCTTTCACACTCAACTTAACGAACCACCTACGCGCGCTTTACGCCCATTAATGCCG
+
CCC@CGE8CFGDGGGGGFFDEGGFGGFEFG<FGGGDGCGFFGG,CFCDFFGGG@F<FEFGFFFDCD8C7FF7FGGGGGE9?6,C,FCGFFCFE<4@,AFGGB9?EDE<@F+BEF<F<=FEEC9,,AFFCAEFG<EE4@ECEFGGGC,6=8EFGFGGG9B6=++=+6>,,6,@66;<EC,=D9D+@93<,;>EEEC*CC>9C9E+);;4;<:8?CGG4**2;=:3;A(23A335*9B7:>EE>(*229)*2)
@M03364:276:000000000-BLYN8:1:1101:22471:6545 2:N:0:1
GGACTACCAGGGTATCTAATCCTGTTTGCTCCCCACGCTTTCGTGCATGAGTGTCAGTATCAGCCCAGGGGGTTGCCTTCGCCATCGGTGTTCCTCCGCATATCTACGCATTTCACTGCTACACGCGGAATTCCACCCCCCTCTGCCGTACTCTAGTTAGCCAGTTCACAATGCAATTCCCAAGTTGAGCCCGGGGATTTCACATCTGACTCAATCAACCGCCTGCGTGCGCTTTACGCCCAGTAATTCCG
+
CCCCCGGGGGGGGGGGGGGGGGGGGGGGGGGGGGGGGGGGGGGADG8FFGGFGGGGGGGDFGG8EGGGDF@G:@FFGGGGGGGGFDGGGGGGGGGGGDEEGGGGGGGGGGGFGGGA?EFGFGGG7:FGGGGGGGFGDGGGGGGG,DB=33BFGCFGGA,7=FGGGG;;EFGGFE9,@EFGGC?CFGGGGC,4@EGD5B6CGGGD6<2;DGC:DGG+9CFG3C>D64750@::7DGF?8E:C@09*:16:D7
@M03364:276:000000000-BLYN8:1:1101:9907:6545 2:N:0:1
GGACTACCAGGGTATCTAATCCTGTTTGCTCCCCACGCTTTCGTGCATGAGCGTCAGTACAGGCCCAGGGGATTGCCTTCGCCATCGGTGTTCCTCCGCATATCTACGCATTTCACTGCTACACGCGGAATTCCATCCCCCTCTGCCGTACTCTAGCTATACAGTCACAAATGCAGTTCCCAGGTTGAGCCCGGGGATTTCACATCTGTCTTATATAACCGCCTGCGCACGCTTTACGCCCAGTAATTCCG
+
CCCCCGGGGGGGGGGGGGGGGGGGGGGGGGGGGGGGGGGGGGGGGGGGGGGGGGGGDGGGGGGGBCFGGGGGGGGGGGGGGGGGGGGGGGGGGGGGGGGGGGGGGGGGGGGGGGGGGGGGGGGGEGGGGGGGGGGGGFFGGGGGGGGGGGGGGGGGGGGGFGGCFGGGGGGGGGGGGGFFDGGGGGGGGGGCGG5?7CGG7CGGAF7+1=FGGFGCG:EGDE53?FBF@EFFGGGFFDGEG349CGFAFG<
@M03364:276:000000000-BLYN8:1:1101:8722:6553 2:N:0:1
GGACTACTGGGGTATCTAATCCTGTTTGCTCCCCACGCTTTCGAGCCTCAGCGTCAGTTACAGACCAGAGAGCCGCCTTCGCCACTGGTGTTCCTCCATATATCTACGCATTTCACCGCTACACATGGAATTCCACTCTCCTCTTCTGCACTCAAGTCTCCCAGTTTCCAATGACCCTCCCCGGTTGACCCGGGGGCTTTCACATCAGACTTAAGAAATCGCCTGCGCTCGCTTTACGCCCAATAAATCCG
+
A@<AACFEFGGGGGGGGG<FGGGGGGGGGGGGCGGFEGGDFFGCEC:FGFGDFFGFFGG<FFGFGGGGCF8FGGE@FCFGGGG=FDFGFBEFGGGAFEGFFGFCEEFBF=CFFGDFGFGGEGDG?=E@?EDG;FEFFGGGGCC8>CBFE8EFB8EEDA=FGGFDFFFGGG;DFGGGFGGGGGGD@:87,@BCEEGDEGGGG+9+@C:FCFFFGGFGGCCE>EEF?A6B>5BEDGF>F?EEGF:@***6F99
@M03364:276:000000000-BLYN8:1:1101:16230:6558 2:N:0:1
GGACTACTAGGGTATCTAATCCTGTTTGCTCCCCACGCTTTCGAGCCTCAGCGTCAGTTACAGACCAGAGAGCCGCCTTCGCCACTGGTGTTCCTCCATATATCTACGCCTTTCACCGCTACACATGGAATTCCACCCTCCTCTTCTGCACTCCAGCCTCCCCGTTTCCCATGACCCTCACCGGTTGTGCCGGGGGCTTTCACATCAGCCTTAAGAAACCGCCTGCACCCCCTTGACGCCCAATAACACCG
+
8-AC,66;CE<-CC,,6,CEFFD96;,,66,6666@@@C;CEFCFGE<F,6CFFGG7<,,<,;,,,9::,,@FEFGG@79<FC:CAAFGGC:EG95?,:CFC;,,5,97+,4,C,B?BF6>4,A44CFC5<EGBF9,@+684@DGG9>CE,+4,63,6D,D3+BCF,@,,33A=DFC8@,@D:+53++4EF5C*:4?:54;DFGF<CF4C87C7++;*:*)*)((),0()).12*4)(**2710*2*-295
@M03364:276:000000000-BLYN8:1:1101:18329:6580 2:N:0:1
GGACTACAGGGGTTTCTAATCCTGTTTGCTCCCCACGCTTTCGTGCATGAGTGTCAGTATCAGCCCAGGGGGTTGCCTTCGCCATCTGTGTTCCTCCGCATATCTACGCATTTCACTGCTACACGCGGAATTCCACCCCCCTCTGCCGTACTCTAGTTAGCCAGTTCACAATGCAATTCCCAAGTTGAGCCCGGGGATTTCACATCGTGATTAACAAACCACCTTCTGACGCTTTACGCCCAGTAATTCCG
+
C@CCCGDEEGGG@BEGGCGGFFGGGGGGFCEGDGFGGGGGCFCFGGGGGGGGGGGFGGGGGGFG8FFGFDGECEGGGGGGGGFCCG,?C<FFA?AFFGGEGC9EFGGG=CG7EFGFGGGGFGGGGGGGG>AFFFF?BE6@CGGGCFFEGGCGFGGGFF;CGGGGGGFGGCF99BFFFAA79@C8F;,=7D,=1*5:5BFCFGGGF6<7**;C+@CD77ECFCA(.))+)3:53*:>*(2::)4;>C*:*:9
@M03364:276:000000000-BLYN8:1:1101:16266:6599 2:N:0:1
GGACTACAAGGGTTTCTAATCCTGTTTGCTCCTCACGCTTTCGCACCTCAGCGTCAGTTCCGGACCAGTAAGCCGCCTTCGCCTCTGGTGTTCTTCCTAATATATTCGAATTCCACCTCTACACTAGGAGTTCGAATTACCTCTCTCGAATTCCAGACCAGGAGTTTAGAATGCAGTTCAGGGGTTGAGCCCCGGGATTTGACCCCCTACTTTCTGATCCGTCTACGTTCTCTTTTCGCGCCGTAATTCCG
+
A-@-8,CC<9<-CC,CF@C9C966;<6,@,;C,CC8F8C@F,@6@+@F,6C,@8@@666C@,+,+8FEFGCE@FECEG@F@@B,,::,CAFFE,=A?<E?FAF,@,,9B,5B,9,5,,,94E;4E,,,,:,=,+,4,+,9C,4+,4,6@,,07,C,,@+,@C=+ADA,,,3,7,3,76,,3>8+@8+,@,DFC>5***42+5,29;D***225+5+5=<76*)0(+-85/)+148*+(1**)(:9<:?:72
@M03364:276:000000000-BLYN8:1:1101:16559:6652 2:N:0:1
GGACTACTCGGGTTTCTAATCCTGTTTGCTCCCCACGCTTTCGTGCCTCAGTGTCAGTGTTGGCCCAGGCAGTCGCCTTCGCCACGGATGTTCCTCCTGATCTCTACGCATTTCACTGCTACACCAGGAATTCCACTACCCTCTGCCACACTCTAGTCGCCCAGTTTCCATCGCAATTCCCAGGTTGAGCCCGGGGCTTTCACGACAGACTTAAAAAACCACCTACGCACGCTTTACGCCCAGTAATTCCG
+
CCCCCGGGFGGGGGGGGGGGGGGGGGGGGGGGGGFGGGGGGGG@CFGG@EG6FFFCGGEGG,EEGGGGGC@FFGGGGGGGGGGGGEG+C:FGGAFGGGGGGGGGGGGGGGGGGGGG,;FFGGFGG7FGFGGGG?FGF@FGGFDF8EDFGDGFGGGFE>88CGGGGGGGCFC,@EG+=DGFGGGGGG6,@@DFGGGGGGGGGGGC*C7CFGGGGC++;DED)4?=3A7)(:>DDGGFFFGGG>?6CFFBGG>
@M03364:276:000000000-BLYN8:1:1101:6014:6656 2:N:0:1
GGACTACAAGGGTTTCTAATCCTGTTTGCTCCCCACGCTTTCGCACCTCAGTGTCAGTATCAGTCCAGGTAGTCGCCTTCGCCACTGGTGTTCCTTCCTATATCTACGCATTTCACCGCTACACAGGAAATTCCACTACCCTCTACCATACTCTAGCTTGCCAGTTTTGGATGCAGTTCCCAGGTTGAGCCCGGGGATTTCACATTCAACTTAACAAACCACCTGCGCACGCTTTACGCCCAGTAATTCCG
+
CCCCCGGGGGGGGGGGGGGGGGGGGGGGGGGGGGGGDGGGGGGGGGGGGGGFGGGGGFFGGGGGGGGGGGGGGGGGGGGGGGGGGGGGGGGGGGFCFCEGGGGGGGGGGGGGGGGGGGGGGGGGGGG?FGGGGGGGGGGFFEFCCGFGGGGGGFFGGGGGGGGGGGFFCEGF88AFGGGF9DG?EGFGGGGGGDGGCEGFFGC9BFGGGGFGGGFGG4FFFFEBFFAE@EBFGGGEFFGGD570;+@CGG<
@M03364:276:000000000-BLYN8:1:1101:8236:6658 2:N:0:1
GGACTACTAGGGTTTCTAATCCTGTTTGCTCCCCACGCTTTCGCACCTGAGCGTCAGTCTTTGTCCAGGGGGCCGCCTTCGCCACCGGTATTCCTCCAGATCTCTACGCATTTCACCGCTACACCTGGAATTCTACCCCCCTCTACAAGACTCTAGCCTGCCAGTTTCGGATGCAGTTCCCAGGTTGAGCCCGGGGATTTCACATCCGACTTGACAGACCGCCTGCGTGCGCTTTACGCCCAGTAATTCCG
+
CCCCCGGGGGGGGGGGGGGGGGGGGGGGGGGGGGGGGGGGGGGGGGGGFGGGGGGGGGGGGGGGGGGGGGGGGGGGGGGGGGGGGGGGGGGGGGGGGGGGGGGGGGGGGGGGGGGGGGGGGGGGGGGGGGGGGGGGGGGGGGGGFGGFFGGGGGGCGGGGGGGGGGGGGGCEEFAC9<EC?CGGGGCFGGGGGGGEEEFFGGGGFGDCDGGGGC6:8CFGDCBB:FFE?E:BDG5AF6EEE3:@:7@BGF6
@M03364:276:000000000-BLYN8:1:1101:13682:6661 2:N:0:1
GGACTACTAGGGTATCTAATCCTGTTTGCTCCCCACGCTTTCGCACCTGAGCGTCAGTCTTTGTCCAGGGGGCCGCCTTCGCCACCGGTATTCCTCCAGATCTCTACGCATTTCACCGCTACACCTGGAATTCTACCCCCCTCTACAAGACTCTAGCCTGCCAGTTTCGAATGCAGTTCCCAGGTTGAGCCCGGGGATTTCACATCCGACTTGACAGACCGCCTGCGTGCGCTTTACGCCCAGTAATTCCG
+
CCCCCGGGGGGGGGGGGGGGGGGGGGGGGGGGGGGGGGGGGGG@FEGGGGGGGGGGGGGGGFGFGGGGGGGGGGGGFFGGGGGGGFGGGGGFFGGGGGGGDFGGGGGGGGFCGGGGGGGG7FC<8FGFFGGFFGFG9FFGEGGGGGGGGEFGGGGGGFGGGGGGGGCFEGGGF9FGG<;EECG5DDFGGGC*;CCCCGGGDG7FFFD*/>DDGGGGDC8=>GED1.,543>B7D5)/(/:1),9?*=:7C9
@M03364:276:000000000-BLYN8:1:1101:19963:6673 2:N:0:1
GGACTACACGGGTTTCTCATCCTGTTTGCTCCCCACGCTTTCGCACCTGAGCGTCAGTCTTTGGCCAGTGGGCCGCCTTCGCCACCGGTATTCCTCCAGATCTCTAAGCAGTTCCCCGCTACACCTGGAATTCTACCCCCCTCTACAAGACTCTAGCCTGCCAGTTTCGGATGCAGTTCCCAGGTTGAGCCCGGGGATTTCACATCCGACTTGACAGACCGGCCGCGTGCGCCTTACGCCCAGTAATCC
+
@CCBB86<CFC@@,,,<,6CCCC,C<,@<<C<@F<@@CC@C<F6@F7<<C@@@@FG7,6,,C9,6@D,,,C,FDFGGC,A9FC:C@=FF+,B5C,,B,BEC8,9E,,9B<9C?<,?9=@=+@:FB:EEF8,AEEF9EF++@>EG9FF,C@>DFB9=A8EFGD68>,,;:8++@D,,@,33@,@>,,36,>:EEGG*/1,0=+1B+8*7CD337227C<F*)*.(,8;B0@.7*17))(/:>)3/00/)2
@M03364:276:000000000-BLYN8:1:1101:6238:6701 2:N:0:1
GGACTACTAGGGTTTCTAATCCTGTTTGCTCCCCACGCTTTCGTGCATGAGTGTCAGTATCAGCCCAGGGGGTTGCCTTCGCCATCGGTGTTCCTCCGCATATCTACGCATTTCACTGCTACACGCGGAATTCCACCCCCCTCTGCCGTACTCTAGTTAGCCAGTTCACAATGCAATTCCCAAGTTGAGCTCGGGGATTTCACATCGTGCTTAACAAACCACCTGCGCACGCTTTACGCCCAGTAATTCCG
+
CCCCCGGGGGGGGGGGGFGGGGGGEGGGGGGGGGGGGGGDFFFEFGGGGGGGGGGGGGGGGGGGGGGGGGGGEGGFGGGGGGGGE?GGGGGGGFB?FC,@FGGFGGGGGGCEGGGGGGGGFGGGGGGGGGGGGGGGG+BGGGEGGGFC=AECGEFGGGGGGGGGGGC;EGGGGGGFGGGAEFFGGFFGGG,<>EEG5ECFCFFFFGD5CDGGGFGGGGGGFGFFEABD@E:@GDFFFFGG=>BFGGFFCG>
@M03364:276:000000000-BLYN8:1:1101:5248:6713 2:N:0:1
GGACTACCAGGGTATCTAATCCTGTTTGCTCCCCACGCTTTCGCACCTGAGCGTCAGTCTTTGTCCAGGGGGCCGCCTTCGCCACCGGTATTCCTCCAGATCTCTACGCATTTCACCGCTACACCTGGAATTCTACCCCCCTCTACAAGACTCTAGCCTGCCAGTTTCGGATGCAGTTCCCAGGTTGAGCCCGGGGATTTCACATCCGACTTGACAGACCGCCTGCGTGCGCTTTACGCCCAGTAATTCCG
+
CCCCCGGGGGGGGGGGGGGGGGGGGGGGGGGGGGFGGGGGGGGGGGGGGGGGGGGGGDFGGGGGGGGGGGGGGGGGGGGGGGGGGGGGGGGGGGGGGGGGGGGFGGGGGCFGGGGGGGGEEFGGGGGGGGGGGGGFGGGGGGGGFGGGGGGGGGGGGGGGGGGGGGGGGGGDEGGGGFGGGFCGGGGGG?EGGGGG5CGG7FGGFF<D<DGGGCFFD*=ABGFBBF>>:BDE3CFA43CEGD06*C=5CF>
@M03364:276:000000000-BLYN8:1:1101:8473:6721 2:N:0:1
GGACTACTGGGGTATCTAATCCTGTTTGCTCCCCACGCTTTCGCACCTGAGCGTCAGTCTTTGTCCAGGTGGCCGCCTTCGCCACCGGTATTCCTCCAGATCTCTACGCATTTCACCGCTACACCTGGAATTCTACCCCCCTCTACAAGACTCTAGCCTGCCAGTTTCGAATGCAGTTCCCAGGTTGAGCCCGGGGATTTCACATCCGACTTGACAGACCGCCTGCGTGCGCTTTACGCCCAGTAATTCCG
+
CCCCCCFGGGGGGGGGGGFGGGGGGGGGGGGGGGGGGGGGGGGGGGGGGGGGGGGGGGGGGGGGGGGGGGGGGGGGGGGGGGGCGFGGGGGGGGGGGGGGGGGGGFGGGGGGGGFGDFGGGGGG?EFGGGGGGGGGGFGGGGGG,CFDFGFGGGFFFGGGGGGFGGGGGFCFF97;DFGGDFF8FGGFCGGGGGGGD5DEGGGGFGGGGGGGGGFGF<FGEGF@DFFE?EFFGGGBFFECC>BFC*9<:D*
@M03364:276:000000000-BLYN8:1:1101:11021:6729 2:N:0:1
GGACTACTGGGGTATCTAATCCTGTTTGCTCCCCACGCTTTCGTGCATGAGTGTCAGTATCAGCCCAGGGGGTTGCCTTCGCCATCGGTGTTCCTCCGCATATCTACGCATTTCACTGCTACACGCGGAATTCCACCCCCCTCTGCCGTACTCTAGTGCGCCAGTTCACAATGCAATTCCCAAGTTGAGCTCGGGGATTTCACATCGTGCTTAACAACCCGCCGGCGCTCGCTTTACGCCCAATAAATACG
+
CCCCCFFD9EFGGGGGGFGG,F@FGGGFGGDGFEFEE+@@@FEFC;,;FFGEFEECEE,,6CEC@@FFC7FFECFFFFDGFFGDG@F:FFE@GGFEFCGGFGGG,C94CEF:EEFFCGFECA9<=CEDG+AD>A;=>E+=BEGF,@,>@A7CF;,D3,,+8@CCGA@;A,,,<>,32:>D,,6>?CFCCFFG5**4/8,<C7CCAFG<7**;C:CG**=:):)(-76>15<>5C7>*(;8574>7>@9**1
@M03364:276:000000000-BLYN8:1:1101:9917:6742 2:N:0:1
GGACTACAGGGGTTTCTAATCCTGTTTGCTCCCCACGCTTTCGAGCCTCAGTGTCAGTTACAGGCCAGAGAGCCGCTTTCGCCACCGGTGTTCCTCCATATATCTACGCATTTCACCGCTACACATGGAGTTCCACTGTCCTCTTCTGCACTCAAGTTTCCCAGTTTCCGATGCACTTCTTCGGTTGAGCCGAAGGCTTTCACATCAGACTTAAGAAACCGCCTGCGCTCGCTTTACGCCCAATAAATCCG
+
CCCCCGGGGGGGGGGGGGGGGGGGGGGGGGGGGGGGGGGGGGGGGGGGGGGGGGGGGGFGGGGGGGGGGGCFGGGGGGGGGGGD=FGG@=FFEFFGGGGGGGGGGGGGGGEEFCFGGGGGGGGGFGGGGGGGGGEFGCFGGGGGGGGGGGGGD8D?EFEEEGGGGGGGFGGGGGDFGDFGFGGEGGGFGGGGGCG>C8DGGGGFCFGGGCDCFGGDFGGGFGEDFFFFBFFFGCCEF;EEED1FGFFFG;7
@M03364:276:000000000-BLYN8:1:1101:17646:6751 2:N:0:1
GGACTACAGGGGTATCTAATCCTGTTTGCTCCCCACGCTTTCGAGCCTCAGCGTCAGTTACAGACCAGAGAGCCGCCTTCGCCACTGGTGTTCCTCCATATATCTACGCATTTCACCGCTACACATGGAATTCCACTCTCCTCTTCTGCACTCAAGTCTCCCAGTTTCCAATGACCCTCCCCGGTTGAGCCGGGGGCTTTCACATCAGACTTAAGAAACCGCCTGCGCTCGCTTTACGCCCAATAAATCCG
+
CCCCCFFGGGGGGGGGGEFGGGGGGGGGGGGGGGGGGGGGGGGGGGGGGGGGGGGGGGGGGGGGGGGGGGGGGGGGGGGGGGGGGGGGGGGGGGGGGGGGGGGGGEFGGGGGGGGGGGGG7CFGGGGGGGGGGGGGGGGGGGGGGGGGGGGGGGFCDGGGDGGGGGGGGGGGGGGGGGGEGGGGGGGGFGFGGGGGGGGCFGGGFGDFGGGGGGFCGFGGFGFFFF>>>ABEGGGFF?GGGF?>FGB)>FD
@M03364:276:000000000-BLYN8:1:1101:10302:6752 2:N:0:1
GGACTACTGGGGTTTCTAATCCTGTTTGCTCCCCATGCTTTCGTACCTCAGCGTCAGTATTAGGCCAGATGGCTGCCTTCGCCATCGGTATTCCTCCAGATCTCTACGCATTTCACCGCTACACCTGGAATTCTACCATCCTCTCCCATACTCTAGCTTCCCAGTATCGAATGCAATTCCTAAGTTAAGCTCAGGGATTTCACATCCGACTTAAGAAGCCGCCTACGCACGCTTTACGCCCAGTAAATCCG
+
CCCCCGGGGGGGGGGGGGGGGGGGGGGGGGGGGGGGGGGGGGGGGGGGGGGGGGGGGGGGGGGGGGGGGGGGGGGGGGGGGGGGGGGGGGGGGGGGGGGFGGGGGGGGGGGGGGGGGGGGGGGGGGGGGGGGGGGGGGGFGGGGGGFGEFGGGGGGGGGGFGGGGGCFGFFGF9EFFGGGGGG,EDFGFGAEGGGGGFGGGDGGFGGGGGGGFF>D>DGGBEE=4ADFDEEEGGGFFDEG55>FGCFCGG:
@M03364:276:000000000-BLYN8:1:1101:7358:6757 2:N:0:1
GGACTACTGGGGTTTCTAATCCTGTTCGCTCCCCACGCTTTCGAGCCTCAGCGTCAGTTACAGACCAGAGAGCCGCCTTCGCCACTGGTGTTCCTCCATATATCTACGCATTTCACCGCTACACATGGAATTCCACTCTCCTCTTCTGCACTCAAGTCTCCCAGTTTCCAATGACCCTCCCCGGTTGAGCCGGGGGCTTTCACATCAGACTTAAGAAACCGCCTGCGCTCGCTTTACGCCCAATAAATCCG
+
CCCCCGGGGGGGGGGFGGGGGGGGGGFGGGGGGGFGGGGGGGGGGGGGGGGGGGGCGGGCFGGGGGGGGGGGGGGGGGGGFDEGGGGGGGGGGGGGGFGGGGGFFCFGEGGGFGGFGGGGGGGGGGGGGGGGGFGFCFGGGGGFEGFGGGGFGGGGBDFGDFFGGGGGFGGGFGGFGGGGGGGGGGGGGGGG5EGDEGFGGGFFA*+C4CGGG7+1@FGFBEE?FA>AFF)5CCCBF088E>?FGGFFG<1
@M03364:276:000000000-BLYN8:1:1101:4618:6773 2:N:0:1
GGACTACAAGGGTATCTAATCCTGTTTGCTCCCCATGCTTTCGTACCTCAGCGTCAGTATTAGGCCAGATGGCTGCCTTCGCCATCGGTATTCCTCCAGATCTCTACGCATTTCACCGCTACACCTGGAATTCTACCATCCTCTCCCATACTCTAGCCTCCCAGTATCGAATGCAATTCCTAAGTTAAGCTCAGGGATTTCACATCCGACTTAAAAAGCCGCCTACGCACGCTTTACGCCCAGTAAATCCG
+
CCCCCGGGGGGGGGGGGGGGGGGGGGGGGGGGGGGGGGGGGGGGGGGGGGGGGGGGGGGGGGGGGGGGCGGGGGGGGGGGGGGGGGGGGGGGGGGGGGGGGGGGGGGGGGGGGGGGGGGGGGGGGGGGGGGGGGGGGGGGGGGGGGGGGGGGGGGGFGCGGGGGGFGGGGGGGGGCGGGGGGGGGGGGGGCFDGGGGFFGGGGGF?FGGGGGGGG+;DGFEEEFFF=DAEFFGGGFFFGGGFDFGGFFGG5
@M03364:276:000000000-BLYN8:1:1101:27956:6787 2:N:0:1
GGACTACAGGGGTTTCTAATCCTGTTTGCTCCCCACGCTTTCGAGCCTCAGCGTCAGTTACAGACCAGAGAGTCGCCTTCGCCATTGGTGTTCTTCCATATATCTACGCATTTCACCGCTACACATGGAATTCCCCTTTCCTCTTCTGCACTCAAGTCTCCCAGTTTCCAATGACCCTCCCCGGTTGAGCCGGGGGCTTTCACATCAGACTTAAGAAACCGCCTGCGCTCGCTGTACGCCCAATAAATCCT
+
9CCCCGGC<@FGGGGGGGGGGGGGGGGGGGGGGGDCGGDGGGDD,,@FGGG,@FGGGG9CFGF<FGGG8<<:@FCGB@FFFCF=,,C<FGGDF9,:,5,BE?EFFC?D+?FG,5<@,@:6=FFG?,:AFFGGGG,9=,9EE,>D6;6EE88DCDE8@,,@9,@DFG9=ED;E=A9636@8=CEECE+778B>*4@E=>FC7CG8B87C4;C14BF8@C6C.::;1)().:85D*C2=0C:EB:>6DF4:7*
@M03364:276:000000000-BLYN8:1:1101:26862:6805 2:N:0:1
GGACTACCGGGGTTTCTAATCCTGTTTGCTCCCCATGCTTTCGTACCTCAGCGTCAGTATTAGGCCAGATGGCTGCCTTCGCCATCGGTATTCCTCCAGATCTCTACGCATTTCACCGCTACACCTGGAATTCTACCATCCTCTCCCATACTCTAGCTTCCCAGTATCGAATGCAATTCCTAAGTTAAGCTCAGGGATTTCACATCCGACTTAAAAAGCCGCCTACGCACGCTTTACGCCCAGTAAATCCG
+
CCCCCDAFGDEGGGGGGGGGFCEGG9FF9FFFFEFGF,CE9FGFFF@FFEGGG@C:FFG9EFFGGG@EDGCFGGCEFFGGGGGDE?CGE?DEDFGFBGGFGCGGEGGGGGD:FGF<:?EE=FFFGFGGFGAFGGCFF8EF8EEGGGEGGGFD9DFGGGFGFEG?FBDF?DDFGDGGDGFFGGFG7ECG89D8DCC8FG6CFGGGF?CDDGDGGG7CFD5F>>ADAFA:9BD>DC5:B?GE=A<)7CAEGFC
@M03364:276:000000000-BLYN8:1:1101:9276:6816 2:N:0:1
GGACTACACGGGTTTCTAATCCTGTTTGCTCCCCACGCTTTCGCACCTCAGTGTCAGTATCAGTCCAGGTAGTCGCCTTCGCCACTGGTGTTCCTTCCTATATCTACGCATTTCACCGCTACACCTGGAATTCTACCATCCTCTCCCATACTCTAGCTTCCCAGTATCGAATGCAATTCCTAAGTTAAGCTCAGGGATTTCACATCCGACTTAAAAAGCCGCCTACGCACGCTTTACGCCCAGTAAATCCG
+
CCCCCGGGGGGGGGGGGGGGGGGGGGGGGGGGGGGGGGGGGGEGGGGGGGGFFFGGGGAEGGGGGGGGGGGGGGGGGGGGGGGGGGGFDFGGGGGGGGGGGFGGGGGGGGGGGFCFGDEGGGFGGGGGGGGGGGGGG,>FFGFGGGGGGGFGFGGFGGFGGGGGGGGGGFGGGGGDFGGGGFEGGG8DED;DFGGGFGDFGFGGFGGGGGGGG7CFF5>EBGFFDFFFFDAEDDD48@GGG:?FGGF?DD)
@M03364:276:000000000-BLYN8:1:1101:19655:6822 2:N:0:1
GGACTACAGGGGTTTCTAATCCTGTTTGCTCCCCACGCTTTCGAGCCTCAGTGTCAGTTACAGGCCAGAGAGCCGCTTTCGCCTCCGGTGTTCCTCCATATATCTACGCATTTCACCGCTACACAGGAAATTCCACCACCCTCTGCCCTACTCTAGCTCGCCAGTTTTGGATGCAGTTCCCAGGTTGAGCCCGGGGCTTTCACATTCACCTTAACGAACCACATACGCGCGCTTTACGCCCAGTAATTCCC
+
CCCCCFGGFGGGGGGFEGGGGGGGGGGGGGGFGGGGGDEGGGGFFGEG@EEFFGGGGGFFFGGGFGGG8E<EFGGGCCFCEDGCFEGGE7FFGCGFGFGGGGGGGGFGDGGGGCFGFGDEFGGG?FFEFFGGGAFDFFGGGGGGFF?,DFGGGAA9DEGGDE==3,@7,+@FFGDFGGFGGF6E:B?9EFCEEGG57CFF>E,+=CB7+88C+:CC<4CEFF..)*(..==DGC<24(1/*)497:B)CF*
@M03364:276:000000000-BLYN8:1:1101:11486:6852 2:N:0:1
GGACTACTGGGGTTTCTAATCCTGTTTGCTCCCCACGCTTTCGCACCTGAGCGTCAGTCTTTGTCCAGGGGGCCGCCTTCGCCACCGGTATTCCTCCAGATCTCTACGCATTTCACCGCTACACCTGGAATTCTACCCCCCTCTACGAGACTCTAGCTTGCCAGTTTCAAATGCAGTTCCCAGGTTGAGCCCGGGGATTTCACATCTGACTTAACAAACCGCCTGCGTGCGCTTTACGCCCAGTAATTCCG
+
CCCCCGGGGGGGGGGGGGGGGGGGGGGGGGGGGGGGGGGGGGGGGGGFGFGGGGGGGGGGGGGGGGGGGGGGGGGGGGGGGGGGGGGGGGGGGGGGGGGGGGGGGGGGGGGEGGGGGGGGGGGGGGGGGGGGGGGGGGGGGGGGGGGCEGGGGGGGGGGGGGGGFFGDFGGGGGFFGGGGGG?FGGGGGGGGEGCEGGGGDFGGFGGGGGGFG+CFFGGC:=D?FF>D?FFFGGGFF?CCEFFFGFFFGG9
@M03364:276:000000000-BLYN8:1:1101:3397:6864 2:N:0:1
GGACTACTGGGGTATCTAATCCTGTTTGCTCCCCATGCTTTCGTACCTCAGCGTCAGTATTAGGCCAGATGGCTGCCTTCGCCATCGGTATTCCTCCAGATCTCTACGCATTTCACCGCTACACCTGGAATTCTACCATCCTCTCCCATACTCTAGCTTCCCAGTATCGAATGCAATTCCTAAGTTAAGCTCAGGGATTTCACATCCGACTTAAAAAGCCGCCTACGCACGCTTTACGCCCAGTAAATCCG
+
CCCCCGGG@CEGGGGGGGGFGAFGGGCFGAFGGGGGGGGGFGGGGGG<FFFGGGEEGG9FF9FFGGFGGGGGGGGGGFFFGGGGGFEGEGGGGGFDDEFFGG9FGGGGG:FFGFGDF@FEGGGGGFFFAFGFGGCF9FFF=8DFG8EGF8EFGGF8A;>EFGGFGGGFGGGGGFCFCFFAAFGGGGGGGFGGGGG8D8DD?===FG5=DDGDGGG7CGG6@D?A2*)*7@?4CD4*=5ED?829+;=<C<1
@M03364:276:000000000-BLYN8:1:1101:21699:6870 2:N:0:1
GGACTACCCGGGTTTCTAATCCTGTTTGCTCCCCACGCTTTCGAGCCTCAGCGTCAGTTACAGACCAGAGAGCCGCCTTCGCCACTGGTGTTCCTCCATATATCTACGCATTTCACCGCTACACATGGAATTCCACTCTCCTCTTCTGCACTCAAGTCTCCCAGTTTCCAATGACCCTCCCCGGTTGAGCCGGGGGCTTTCACATCAGACTTAAGAAATCGCCTGCGCTCGCTTTACGCCCAATAACTCCG
+
CCCCCGGGGGGGGGGGGGGGGGGGGGGGGGGGGGGGGGGGGGGGGGGGGGGGGGGCGGGGGGGGGGGGGGGGGGGGGDEGGGGGGGGFGGGGGGGGGGGGGGGGGGGGGGGEGGGGGGGGGGGGCFGGGGGGGGGGGGGGGGGGGGGGGFFFGGDGFGGGGGGCDCFGGGGGGGGF8EGCEGGGGGGFCCGGGGGGGGFDFCC+6CGG*96FCGC:@0CGFGF?(;;EBFFFCC5<FBGGG>0)*:*.**/
@M03364:276:000000000-BLYN8:1:1101:8447:6874 2:N:0:1
GGACTACTCGGGTTTCTAATCCTGTTTGCTCCCCACGCTTTCGAGCCTCAGTGTCAGTTACAGGCCAGAGAGCCGCTTTCGCCACCGGTGTTCCTCCATATATCTACGCATTTCACCGCTAGACATGGAATTCCACTCTCCTCTCCTGCACTCAAGTCTACCAGTTTCCAATGCATACAATGGTTGAGCCACTGCCTTTTAAACCAGACTTAATAAACCCCCTGCGCTCGCTTTACGCCCAATAAATCCGG
+
AB<-A8CFGGGGGGGGG9AFGFGGGGGF9CDAF,CBFGEGFGGGGGEGED<FF@EGFFFG<,EFGFFFG,,@CDFG:BFFGGEG,4@CFDGGFFFFE8E9E<BGFGGGGEEDFGGGGGGGG+C99EEGC95AA,,ACEFGGFGCCCE8EE8DFGFCFDFF9FFGFGGGGDCFFFAFFGGGGA8DFEE?E,,5CC,,2@>C++,=5;CCFG++2<+BB=,***3>=E2*68)/:41>A(BEG:(;C++90:/
@M03364:276:000000000-BLYN8:1:1101:19624:6977 2:N:0:1
GGACTACACGTTTATCTAATCCTGTTTGCTCCCCACGCTTTCGAGCCTCCGTGTCAGTTACAGGCCCGATAGCCGCTTTCGCCACCGGCGTTCCTCCCTATATCTACGCATTTCACCGCTACACATGGAATTCCACCCTCCTCCTCTGCACTCAAGTCGCCCAGTTTCCAATGACCCTCCCCGGTTGAGCCGGGGGCTTTCACATCAGCCTTCACAAACCGCCTGCGCTCGCTTTACGCCCCATAAATCCG
+
@C@9@<@@EB,-;66F<C@9@,;@C@FGGGGCGCCGGCCFGGF8F@:FF,+::CF9@@E,666<FF,6@++8CFFF>:F?C?8?:<6C+=@C:,4BE+=?<?,,4,B<+4=CC9@FGC:C=+4A,A5A,:A,38,A,33A+@>+>D,6,3D8D6@,87+@EC8@>,3@7@E,4@E8FFCE>*@:5>E,,6,:*****:B0+1<+8*09*20>***+0**:<C.-4)1)(8))**9471C*C)(02**.:79
@M03364:276:000000000-BLYN8:1:1101:28153:6977 2:N:0:1
GGACTACTCGGGTATCTAATCCTGTTTGCTCCCCACGCTTTCGCACCTCAGCGTCAGTATCAGTCCAGGTGGTCGCCTTCGCCACTGGTGTTCCTTCCTATATCTACGCATTTCACCGCTACACAGGAAATTCCACCACCCTCTACCGTACTCGAGCTACGCAGTTTTGAAAGCAGTTCCCAGGTTGAGCCCGGGGCTTTCACTTCCAACTTACTGACCCACCTACCCGCGCTTTACGCCCAGTAATTCCG
+
AA@C8<E@@@FFF7F@@CAEEEFGFE@EAFF@FEE+@FC@FFG7:CEF;<6,@@FFGFFCGDG,C,<CFCEE@:@F@FEGG:@CG<F8F,C,C,,5:AAEEGA<;<?DFGCGC@@FE7@++@,E9:,,9=F9,CFGEFGG@CF?F@D8DF@DA+DE7+,,3836+866,+@9DF6,@EGGFC6BA,36@FGF*@C**1,,5+,=8AFFDDFFDGGG>*AFFG4(.2(;3:3A<D<4C(8C55::*:@)?*2
@M03364:276:000000000-BLYN8:1:1101:21086:7001 2:N:0:1
GGACTACTCGGGTATCTAATCCTGTTTGCTCCCCACGCTTTCATGCATGAGCGTCAGTGCAGGCCCAGGGGATTGCCTTCGCCATCGGTGTTCCTCCGCATATCTACGCATTTCACTGCTACACGCGGAATTCCATCCCCCTCTGCCGCACTCCAGCCTTGCAGTCACAAAGGCAGTTCCCAGGTTGAGCCCGGGGATTTCACCTCTGTCTTACAAGACCGCCTGCGCACGCTTTACGCCCAGTAATTCCG
+
CCCCCGFGGGGGGGGGGCCFFGGGGGGFFGGGFGGGGGGGGG<FFGCFFFFGGGGGGGGGGGGGGGEGGGGGGGGGGGDDGGEGGFGGGGGGGGGGF7CGECFFCGGGGDEDFF9FFFGDFDDGGGGGGGFFGFD9EE,FE>EGGGGGEEEGGGGC@EFF@CGCFFEFFFGCFGFC@BFGGGGFFF86CEDFECE5:C,CF@9>AFFC>BCF@C>705:F3EED0F6DBFFFGGGAF?C8CDB?C**.C:9
@M03364:276:000000000-BLYN8:1:1101:18593:7020 2:N:0:1
GGACTACTGGGGTTTCTAATCCTGTTTGCTCCCCACGCTTTCGAGCCTCAGCGTCAGTTACAGACCAGAGAGCCGCCTTCGCCACTGGTGTTCCTCCATATATCTACGCATTTCACCGCTACACATGGAATTCCACTCTCCTCTTCTGCACTCAAGTCTCCCAGTTTCCAATGACCCTCCCCGGTTAAGCCGGGGGCTTTCACATCAGACTTAAGAAACCGCCTGCGCTCGCTTTACGCCCAATAAATCCG
+
CCCCCGGGGGGGFEFGGGGGGGGGGGGGGGGGGGGGGGGGGGGGGGGGGGGFCGGGGGGGGGGFGGGGGGGGGGGGGGGGGGGGGGGGGGGGGGGGGGGGGGGGGGGGGGGGGGGGGGGGGGGGCFFGGFGGGGGGGGDGGGGGGGGGGGGG8DFGDFFFFGGGFGFGGFFGCEG=FFGGDGGEFEGGDFFG5CEGGGGGGGGF><7?CFGGG+:CGFGFEGD?@FFF>DDEDGGF=?GE5>6<DG=4C99
@M03364:276:000000000-BLYN8:1:1101:25102:7050 2:N:0:1
GGACTACTCGGGTTTCTAATCCTGTTTGCTCCCCACGCTTTCGAGCCTCAGCGTCAGTTACAGACCAGAGAGTCGCCTTCGCCACTGGTGTTCCTCCATATATCTACGCATTTCACCGCTACACATGGAATTCCACTCTCCTCTTCTGCACTCAAGTCTCCCAGTTTCCAATGACCCTCCCCGGTTGAGCCGGGGGCTTGCACATCAGACTTAAGAAACCGCCTGCGCTCGCTTTATGCCCAATAAATCCG
+
9<@CCGGGGGGDECEDEGGGFGGGGGFFFGG<CCFEC:7@<@CCFFEEGCFFGGFGDFAFFEFFGGC@F<F@FFFF7@FCGGCFEGFG,EFGFGCEECFCGGGGGGAFG@7BE<,F9FEEEGEGDBFCF@FGGFFF,=,5E9>F9EAFFDGGDFF,,4,>3@=DA>@DGE,>@=A8?DFEGDGGFGD69CCCC>:E=CC**2<:+88C6F<=:8:@77@GEGA;0A>A:D>>D*15*67CC?<>4D*)0C)
@M03364:276:000000000-BLYN8:1:1101:26951:7050 2:N:0:1
GGACTACCGGGGTATCTAATCCTGTTTGCTCCCCACGCTTTCGCACCTCAGTGTCAGTATCAGTCCAGGTAGTCGCCTTCGCCACTGGTGTTCCTTCCTATATCTACGCATTTCACCGCGACACAGGAAATTCCACTACCCTCTACCATACTCTAGCTTGCCAGTTTTGGATGCAGTTCCCAGGTTGAGCCCGGGGATTTCACATTCAACTTAACAAACCACCTACGCGCGCTTTACGCCCAGTAATTCCG
+
CCCCCGFGGGGD@FFGGGGGGGGGGGGGGCDEGGGGDEEGGGGGGG7FGCFAFFFGC<EGGGGGC,C@FGGGGGGGGGGDGCCCFGGCC=ECDFFFGGGFGGGFGGGGGGGGGGGGDCE8>FEFGGGGGGGFEFGDE?,A,@DFGGGGCF89,@EFFGGGGGGF,;3@F68BDDGGCF:,39,:FBCGFEG8CCEGECFCFFG7::DF9=@CFFCFFG,:)*2(5)(.,=BFD3/.8<5:C5190:8<*:2
@M03364:276:000000000-BLYN8:1:1101:25191:7054 2:N:0:1
GGACTACTAGGGTTTCTAATCCTGTTTGCTCCCCACGCTTTCGCACCTCAGTGTCAGTATCAGTCCAGGTAGTCGCCTTCGCCACTGGTGTTCCTTCCTATATCTACGCATTTCACCGCTACACAGGAAATTCCACTACCCTCTACCATACTCTAGCTTGCCAGTTTTGGATGCAGTTCCCAGGTTGAGCCCGGGGATTTCACATTCAACTTAACAAACCACCTACGCGCGCTTTACGCCCAGTAATTCCG
+
CCCCCGGGGGGGGGGGFFGGGFGGFGGGG<@FFEFGDFG>GGGFFGCEFFGFFEEGFGFGFFAFFGGGGGG<F9FEEEEFEEEGGGAFEFGDGGFGGGGDG99EFFGGGGEEFGDEFEBCGGGEF8?A,FGFG9EGGGDFGGGDCFFDEFB?FGGGGCDCFEFGG,>@FC8@,,=DFFGG==D6@B@EDE==E>EG7E6,?@,CA@BCC8FD*=F7C;:CAG>B)9AF(?AF37DC=;GEEE;A>C=CD;*
@M03364:276:000000000-BLYN8:1:1101:24076:7077 2:N:0:1
GGACTACACGGGTTTCTAATCCTGTTTGCTCCCCACGCTTTCGCACCTGAGCGTCAGTCTTTGTCCAGGGGGCCGCCTTCGCCACCGGTATTCCTCCAGATCTCTACGCATTTCACCGCTACACCTGGAATTCTACCCCCCTCTACAAGACTCTAGCCTGCCAGTTTCGGACGCAGTTCCCAGGTTGAGCCCGGGGATTTCACCTCCGACTTGACAGACCGCCTGCGTGCGCTTTACGCCCAGTAATTCCC
+
CCCCCFGGGGGGC@FGGG<AF9,CFGFGCFFGGGGGGGGFGGGFCCFGEFDGDGGGGFCGGFGEFG,CEFCCGGGGGEFFGC?:BFE7FC7@<F9?FEFC9A9EDFGGGGGGGGGGGGGEGCFGGEDDDGGFCFGGGDDECGEGGE,,8D@FEFCC9DF>EE,@FBBFEG5*4C*;EFGF@C88:C686C2A5=EC=8B?@C:0;C*))9C***2?7C8C:C<:0>1)(5;BG*9)68CEE>09FF6)22*
@M03364:276:000000000-BLYN8:1:1101:23483:7104 2:N:0:1
GGACTACTGGGGTTTCTAATCCTGTTTGCTCCCCACGCTTTCGAGCCTCAGCGTCAGTTACAGACCAGAGAGCCGCCTTCGCCACTGGTGTTCCTCCATATATCTACGCATTTCACCGCTACACATGGAATTCCACTCTCCTCTTCTGCACTCAAGTCTCCCAGTTTCCAATGACCCTCCCCGGTTGAGCCGGGGGCTTTCACATCAGACTTAAGAAACCGCCTGCGCTCGCTTTACGCCCAATAAATCCG
+
CCCCCGGGGGGGGGGGGGGGGGGGGGGGGGGGGGGGGGGGGGGGGGGGGGGGGGGGGGGGGFGGDGGGGGGDGGGGGGGGFGGGGGGGGGGGGGGGGGGGGGGGGGGGGGGGCFGGGGGGCEGGGGGGGGGGGFGGGGGGGGGGFGGGGGEDGGF9EGGGGGGGFEFGGG9BFGFFGGGGEEECFEGFGGG8ECGGGEGGGGGGFGGGFGGGGGGGFGGGAGFD;F@B9>EFDF54@:EGGB2)*:@A>F5
@M03364:276:000000000-BLYN8:1:1101:16955:7111 2:N:0:1
GGACTACTGGGGTTTCTAATCCTGTTTGCTCCCCACGCTTTCGCACCTGAGCGTCAGTCTTCGTCCAGGGGGCCGCCTTCGCCACCGGTATTCCTCCAGATCTCTACGCATTTCACCGCTACACCTGGAATTCTACCCCCCTCTACGAGACTCTAGCTTGCCAGTTTCAAATGCAGTTCCCAGGTTGAGCCCGGGGATTTCACATCTGACTTAACAAACCGCCTGCGTGCGCTTTACGCCCAGTAATTCCG
+
CCCCCFGGGGGGGGGGGGGGGGGGGGGGGGGGGGGGGGGGGGGGGGGGGGGGGGGEGGGGGGGGGGGGGGGGGGGGGGGGGGGGGGGGGGGGGGGGGGGGGCFGGGGGGGGGGGGGGGGGGGGGGGGGGGGGGGGGGGGGGGGGDFFDGGGD?DFGGGG6FFGGGGGGG9EFFFGGGGGGGFGGFGGGGGGGD=EGCEBEGGGGFGGGGGGGGGGFGFGGFGFFFFFF?@B3>CFFF?GEEDBFFGFFGG<
@M03364:276:000000000-BLYN8:1:1101:9429:7121 2:N:0:1
GGACTACTGGGGTTTCTAATCCTGTTTGCTCCCCACGCTTTCGCACCTGAGCGTCAGTCTTTGTCCAGGGGGCCGCCTTCGCCACCGGTATTCCTCCAGATCTCTACGCATTTCACCGCTACACCTGGAATTCTACCCCCCTCTACAAGACTCTAGCCTGCCAGTTTCGGATGCAGTTCCCAGGTTGAGCCCGGGGATTTCACATCGTGCTTAACAAACCACCTGCGCACGCTTTACGCCCAGTAATTCCT
+
CCCCCGGGGGGGGGGGGGGGGGGGGGGGGGGGGGGGGGGGGGGGGGGGGGGGGGGGGGGGGGGGGGGGGGGGDGGGGGGFGGEGGGGGGGGGGGGGGGGGFGGGGGGGGGGGGGGGGGGGGGGGFGGGCFGGGGGGGGGGGEGGCFGFGGGGGFGFGFGGGGGGGGFGGGEEECFGGGGGGGGGGGGGGGGGGGGGGGGGGDCG+*7CGGGGFFGFCFG5)=5@EF>:>FEFG35>F?>EEB0@DFFFGG*
@M03364:276:000000000-BLYN8:1:1101:21429:7128 2:N:0:1
GGACTACCAGGGTTTCTAATCCTGTTCGCTACCCACGCTTTCGTGCATCAGCGTCAATACTAACTTAGTGAGCTGCCTTCGCAATCGGAGTTCTAAGACATATCTATGCATTTCACCGCTACCTGTCTTATTCCGCCCACTTCAAATAGATTCAAGTCCTACAGTATCAAAGGCACTGCGACAGTTAAGCTGCCGTCTTTCACCCCTGACTTATAAGACCGCCTACGGCCCCTTTAAACCCAATGATTCCG
+
CCCCCG@<8CFGGGGGGGGGGGGGGG,CFG@FGFGGGDGGGGGGGGFFFFGGCFEGGGGGGEGFDFGFGGCGGG8@FGGGG:CFGFGG7FF=F9,,CECFGGGGA<FFGGGGGGGDC,FC7@,==FFFGFGGFG8F+48:8,@=9=F99EGDAFGFEFGGEEGGGF,E=DFGFGGGD?FEEE>C9EGAACF88,>+::DFDGF+;9CF>CF++?>9=8695>ADDF8?(8?)?09>64CF5)=;<1@);C*
@M03364:276:000000000-BLYN8:1:1101:18475:7130 2:N:0:1
GGACTACCGGGGTTTCTAATCCTGTTTGCTCCCCACGCTTTCGCACCTGAGCGTCAGTCTTTGTCCAGGGGGCCGCCTTCGCCACCGGTATTCCTCCAGATCTCTACGCATTTCACCGCTACACCTGGAATTCTACCCCCCTCTACAAGACTCTAGCCTGCCAGTTTCGGATGCAGTTCCCAGGTTGAGCCCGGGGATTTCACACCCAACTTAAAAGACCGCCTGCGCGCGCTTTACGCCCAATAATTCCG
+
CCCCCGGGGGGGGGGGGGGGGGGGGGGGGGGGGGGGGGGGGGGGGGGGGGGGGGGGGGGGGGGGGGGG?FGEGGGGGGGGGGGGGGGGGGGGGDEFFGGGGGGGGGGGGFGGGGGGGGGG:FFGGGGG<FGGGGGGFGFGGGGGDFGF@GDFFCDFGGGFCGFGFFGGG5CEGGGGGGGG?BFC<C86EGGDGGEGGEFGGGGGFGGGGDGFGGGGFGGGFD>?BFBF9FFFDDCA4(;:E@(<4:64>>4
@M03364:276:000000000-BLYN8:1:1101:5177:7132 2:N:0:1
GGACTACCGGGGTTTCTAATCCTGTTTGCTCCCCATGCTTTCGAACCTCAGCGTCAGTATTAGGCCAGATGGCTGCCTTCGCCATCGGTATTCCTCCAGATCTCTACGCATTTCACCGCTACACCTGGAATTCTACCATCCTCTCCAATACTCTAGCTTCCCAGTATCGAATGCAATTCGCAAGCTAAGCTCAGAGATTTCACATCCGACTTAAAAAGCCGCCTACGCACGCTTTACGCCCAGTAAATCCC
+
CCCCCGGG+@7BF7,;<C,CFGGFGGGC<@<CDB6FCFEF9E7D<FE86,C,@B,8CE,CF,C,,9CFFEC<CEFFFGGE<FC@BA,8B<<??FFFFGG9F,@EF<C,4,8?FE9FFGC4+>EGE8,4B=?,CDC;98,AEFA+8>,6>DCCF;E8;,7E,@E,AB@,+36,A9,7=D,+@CGE+33,@73,4,,,,7E7@7=9+;5C5>9;2:++**,1*955(22)/))8>*8)+,*CE.(;+@+1+7*
@M03364:276:000000000-BLYN8:1:1101:15712:7132 2:N:0:1
GGACTACCGGGGTTTCTAATCCTGTTCGCTCCCCACGCTTTCGTCCATCAGCGTCAATCAATTAGTAGTAACCTGCCTTCGCAATTGGTATTCCATGTAATCTCTAAGCATTTCACCGCTACACTACATATTCTAGTTACTTCCTAATAATTCATGTTCAGCAGTATCAATGGCCGTTCCACCGTTGAGCGATGGGCTTTCACCACTGACTTATAAATCCGCCTACGGACCCTTTAAACCCAATAAATCCG
+
CCCCCC8C77FF@FFGGEGEG9<CFGGDCFGGFGG>FGGGGC7CF@FFFGGGEEF:BEFGFCDEEF9FGGFFECGGGCF@FGF@FFGGFFGGEGGGGC,B?9@BEFEGFGEGGG<<FFEECFE<EAE,?EBFDFGG=EFGGGFFCCFEEFFGGC,@E;EEFGFGGGG98DFDGFFEGEGGGGDGG>8+1,@C?E6C,D>9DF;8FFFGD5+=+9@7BCCCAGE))*:?9D858F64:6C8EE28CFFCG*)
@M03364:276:000000000-BLYN8:1:1101:20104:7133 2:N:0:1
GGACTACCAGGGTTTCTAATCCTGTTTGCTCCCCACGCTTTCGCGCCTCAGCGTCAGTAATGAGCCAGTATGTCGCCTTCGCCACTGGTGTTCTTCCGAATATCTACGAATTTCACCTCTACACTCGGAGTTCCACATACCTCTCTCATACTCAATATCGCCAGTATCAAAGGCAGTTCCGAAGTTGAGCTCCGGGATTTCACCTCTGACTTAACGATCCGCCTACGCGCCCTTTACGCCCAGTAATTCCG
+
CCCCCGFGGGGGGGGGGGGGGGGGGGGGGGGGGGGGGGGGGGGGGGGGGGGGGGGGGGGGGGGGGGGGGGGGGGGGDGGGGGGEGGGGGGGGGGGGGGEGG7EGGGGGGGGGGGGGGGGGGGGGGGCFGDGGGGFGGGGGEAGGGGGGGGGGGGG,@FGGGGGGGGGGGGGGGGGGGFGGGD6=FFFGGGFFFGGGGGEFGGFGFGGGGGGFC:CGDFFGFGFFFF2B@D;EGGFFFFCEC)7FFGF<;C*
@M03364:276:000000000-BLYN8:1:1101:19136:7145 2:N:0:1
GGACTACTCGGGTATCTAATCCTGTTTGCTCCCCACGCTTTCGTGCCTCAGTGTCAGTGTTGGCCCAGGCAGTCGCCTTCGCCACGGATGTTCCTCCTGATCTCTACGCATTTCACTGCTACACCAGGAATTCCACTACCCTCTGCCACACTCTAGTCGCCCAGTTTCCATCGCAATTCCCAGGTTGAGCCCGGGGCTTTCACGACAGACTTAAACAACCACCTACGCACGCTTTACGCCCAGTAAATCCG
+
CCCCCGFGGGGGGEGGGGGGGGGGGGGGGGGGGGGGGGGGGGGGGGGGGGGGGGGGGGGGGGEFGGGGGGGGGGGGGGGGGGGEGGGGGGGGGGGGGGGGGGGGGCGGGGGGGDGGGDGGGGGGGGGGGGGGGGGGGGCFGFGGGGGGGGGGGGGGFGGGGGGGGGGGGGGFDD6EGFGFFGFGGGGGGGFFC6EC>EG6C7@FEDDG>DFFD8DC8CFG>EBB@FFE6DFDCDF<CDEGGD@FCGFC>C7
@M03364:276:000000000-BLYN8:1:1101:19309:7147 2:N:0:1
GGACTACTAGGGTATCTAATCCTGTTTGCTCCCCACGCTTTCGTGCATGAGCGTCAGTGCAGGCCCAGGGGATTGCCTTCGCCATCGGTGTTCCTCCGCATATCTACGCATTTCACTGCTACACGCGGAATTCCATCCCCCTCTGCCGCACTCCAGCCTTGCAGTCACAAAGGCAGTTCCCAGGTTGAGCCCGGGGATTTCACCTCTGTCTTACAAGACCGCCTGCGCACGCTTTACGCCCAGTAATTCCG
+
CCCCCGGGGGGGGGGGGGGGGGGGGGGGGGGGGGGGGGGGGGGGGGGGGGGGGGGGGGFFGGGGGDGGGGGGGGGGGGGGGGGGGGGGGGGGGGGGGGGGGGGGGGGGGGGGGGGGGGGDGGGCEGGGEGGGGGDGGGGGGGGGGGGDEEGGGGGGGGGGFGGGGGGGGGGGGGGGGGA<<@FGGGGGGGGGC?EGGGGGGGFGFGGGCFGGGGGGCFGFFGFFD4:EBB3@CGGFF?CEGFFFG7@>GG6
@M03364:276:000000000-BLYN8:1:1101:12334:7149 2:N:0:1
GGACTACACGGGTTTCTAATCCTGTTTGCTCCCCACGCTTTCGAGCCTCAGTGTCAGTTACAGGCCAGAGAGCCGCTTTCGCCACCGGTGTTCCTCCATATATCTACGCATTTCACCGCTACACATGGAATTCCACTCTCCTCTCCTGCACTCAAGTCTACCAGTTTCCAATGCATACAATGGTTGAGCCACTGCCTTTTACACCAGACTTAATCAACCACCTGCGCTCGCTTTACGCCCAATAAATCCGG
+
CCCCCGGGFGGGGGGGGGGGGGGGGGGGGGGGGGGGGGGGGGGGGGGGGGGGGGGGGGGGGGGGGGGGGGGGGGGGEGGGGGFGGGGGFGGGGGGGFFDGGAGGGGGGGGGGGGGGGGGGGGGFFGGGGFGGGGGG9EAFGGGGCFFG@GGGGGGG;DGFFD,@FGGGGGG;?GGEAEE,69=FGDEGGGGGGGCCGGGGFCFGFGG59*?8FC+BF5FGFDF9@BAEFFA):7+8;(:EG)3)>:@?F38
@M03364:276:000000000-BLYN8:1:1101:9558:7169 2:N:0:1
GGACTACCGGGGTTTCTAATCCTGTTCGCTCCCCACGCTTTCGTCCATCAGCGTCAATCAATTAGTAGTAACCTGCCTTCGCAATTGGTATTCCATGTAATCTCTAAGCATTTCACCGCTACACTACATATTCTAGTTACTTCCTAATAATTCAAGTTCAGCAGTATCAATGGCCGTTCCACCGTTGAGCGATGGGCTTTCACCACTGACTTACTAAACCGCCTACGGACCCTTTAAACCCAATGATTCCG
+
CCCCCGGGGGGGGGGGGGGGGGGGGGGGGGGGGGGGGGGGGGGGGGGGFGGGGGGGGGGGGGGGGGGGGGGGGGGGGGGGFGGGGGGGGGGGGGGGGGGGGGGGFEGGGFGGGGGGGGGEGGGGGGF@FGGGGGGGGGGGGGGGGGGGGGGGFGGGGGGGGFFGGGGGGGGGGGGGGGGGGGGDGGGGGGGGFGDGCFFFGGGGFGFGGGD9FFFGC*@FDG>DFFFD=D>BG;CEFFGGGFFFC:@EFF*
@M03364:276:000000000-BLYN8:1:1101:9187:7211 2:N:0:1
GGACTACCCGGGTTTCTAATCCTGTTTGCTCCCCACGCTTTCGTGCATGAGCGTCAGTTTTGACCCAGGGGGCTGCCTTCGCCATCGGTGTTCCTCCACATCTCTACGCATTTCACTGCTACACGTGGAATTCTACCCCCCTCTGCCAAACTCTAGCCTCGCAGTCTCCATCGCCATTCCCAGGTTAAGCCCGGGGATTTCACGACAGACTTACGAAACCGCCTGCGTGCGCTTTACGCCCAGTAATTCCG
+
CCCCCGGGGGGDGGGGGGGGGGGGGGGGGGGGGGGGGGGGGGGGGGGFGGGGGGGGGGGGGGGGGGGGFGGGGGGGGGGGGGGEGGGGGGGGGGGGGGGGFGGGGGGGGGGGFGGGGGGGGGGGGGGGGGGGGGGGGGGGGGGGDFGGGGGGGGGGCGGGGCCEFGCGGGGGGGGE8FGGGGGGGGG9CGGGGGGGDGGGGCDGDGCGGG;FFGGG4DE=>EE@DF;D1;EFDCFBF?EGG>?FFF=AFG6
@M03364:276:000000000-BLYN8:1:1101:20699:7211 2:N:0:1
GGACTACTCGGGTTTCTAATCCTGTTTGCTCCCCACGCTTTCGAGCCTCAGCGTCAGTTACAGACCAGAGAGCCGCCTTCGCCACTGGTGTTCCTCCATATATCTACGCATTTCACCGCTACACATGGAATTCCACTCTCCTCTTCTGCACTCAAGTCTCCCAGTTTCCAATGACCCTCCCCGGTTGAGCCGGGGGCTTTCACATCAGACTTAAGAAACCGCCTGCGCTCGCTTTACGCCCAATAAATCCG
+
CCCCCGGGGGGGGGGGGGGGGGGGGGGGGGGGGGGGGFGGGGGGGGGGGGGGGGGGGGGGGGGGGGGGGGGGGGGGGGGGGGGGGGGGGGGGGGGGGGGGGGGGGGGGGGGGGGGGGGGGGGGGGGGGGGGGGGGGGGGGGGGGGGGGGGGFGGGGGGGGGGGGGFFGGGGGGFGGGFGGGGGGGGGGFFGGGGG5EGCEGGGGFGGGFDGG7CFGGGFGFGEFFFBF@EFFGCF4FBGGGF0>F79>FF9
@M03364:276:000000000-BLYN8:1:1101:16536:7217 2:N:0:1
GGACTACTCGGGTTTCTAATCCTGTTTGCTCCCCACGCTTTCGAGCCTCAGCGTCAGTTACAGACCAGAGAGCCGCCTTCGCCACTGGTGTTCCTCCATATATCTACGCATTTCACCGCTACACATGGAATTCCACTCTCCTCTTCTGCACTCAAGTCCTCCAGTTTCCAATGACCCTCCCCGGTTGAGCCGGGGGCTTTCACATCAGACTTAAAGAACCGCCTGCGCTCGCTTTACGCCCAATAAATCCG
+
CBCCCGGGGDGGGFGGGGGGGGGGEFGGFFECCCFGGGGGGGG<FG@FFGECFGGFGEFFGGGGGGGFFGFCEFFGGGGGGGGDGGDEGGF?<5EGGGGGGGD?EFGGC,BFFCEFGCGG7FFGDGEGGDFGGGCFCFCFGGGCDGGDCFGGG8@DD9;B;D8DGFCD,ECEFGGGGE+@@C8E:CE6CG64:5*==E8C>+=7BG78CFGG+1+3@CFE>C>0741B0>>EGCCAFFGCE>(79CFA77)
@M03364:276:000000000-BLYN8:1:1101:20967:7220 2:N:0:1
GGACTACTCGGGTTTCTAATCCTGTTTGCTCCCCACGCTTTCGCACCTGAGCGTCAGTCTTTGTCCAGGGGGCCGCCTTCGCCACCGGTATTCCTCCAGATCTCTACGCATTTCACCGCTACACCTGGAATTCTACCCCCCTCTACAAGACTCTAGCTGACCAGTTTCAAATGCAGTTCCCAAGTTAAGCTCGGGGATTTCACATCTGACTTAATCAACCGCCTGCGTGCGCTTTACGCCCAGTAATTCCG
+
CCCCCGGGGGGGGGGGGGGGGGGGGGGGGGGGGGGGGGGGGGGGGGGGFGFGGGGGGGGGGGGGGGGGGCGGGGGGGEGGGGGGGGGGGGGGGGGGGGGGGGGGGGGGGGGGGGGGGGGGGGGGGGGGGGGGGGGGGGGGGGGGCGEFGFGGGFGGGGFCFGGGGGGGGGFGGGGGFGGGGGCFGGGGGG?FGGGGGGG6FGGGADGGD8FGCC7FFGGGFGFFFFBF;;ABDGFBFFGGD3:FGG?<>C2
@M03364:276:000000000-BLYN8:1:1101:6197:7256 2:N:0:1
GGACTACAGGGGTATCTAATCCTGTTTGCTCCCCATGCTTTCGTACCTCAGCGTCAGTATTAGGCCAGATGGCTGCCTTCGCCATCGGTATTCCTCCAGATCTCTACGCATTTCACCGCTACACCTGGAATTCTACCATCCTCTCCCATACTCTAGCTTCCCAGTATCGAATGCAATTCCCAAGTTAAGCTCGGGGATTTCACATCCGACTTAAAAAGCCGCCTACGCACGCTTTACGCCCAGTAAATCCG
+
CCCCCFGGGGGGGDGGGGGGGGGGGGGGGGGGGGGGGGGGGGDGGGGGGGGGGFGGGGGGGGFGGGGGGGGGFGGGGGGGGGGGGGGGGGGGGGGGGGGGFGGGGGGGGGGGGGGGFGGGGGGGGGGGGGGGGGGGGGADEFGGGGGGGGGGGGGGGGGFGGGCGGGGGGCGGGGGGGGGCG?FFGFDFCBFGEDGGGGGGGGGFGFGGDCDGGCFFGGFAG>=26>>9EEFGCDCFDGCE:?FGGFEGG9
@M03364:276:000000000-BLYN8:1:1101:19045:7269 2:N:0:1
GGACTACTAGGGTTTCTAATCCTGTTTGCTCCCCACGCTTTCGAGCCTCAGCGTCAGTTACAGACCAGAGAGCCGCCTTCGCCACTGGTGTTCCTCCATATATCTACGCATTTCACCGCTACACATGGAATTCCACTCTCCTCTCCTGCACTCAAGTCTCCCAGTTTCCAATGCACACACTGGTTGAGCCACTGCCTTTTCCATCAGACTTAAGAAACCACCTGCGCTCGCTTTACGCCCAATAAATCCGG
+
CCCCCGGGFGF9FFG<FGGGGGGGGGGGGGGCFGFEFGGGGGG8CFFFFGGGGGGGGGFCEFGCGGGGCFCFGFGGGGGGGGGDGGEDG8EFGADFFFGFG9EFGGGFGGGGFEFGFGGGGEEGCFGFFFFGE?FG>EBFGFGGGGED8@FGG8EF=DC3EGGGGEGGFGGGGGGGGG8+,6@EEEFEF@?F?D9DCGGG+:E++;9*9;F8<C8DGDF5@E>7:9):48B6DC=949*1=33)C>A5D<C
@M03364:276:000000000-BLYN8:1:1101:18201:7278 2:N:0:1
GGACTACAGGGGTATCTAATCCTGTTTGCTCCCCACGCTTTCGAGCCTCAGCGTCAGTTACAGACCAGAGAGCCGCCTTCGCCACTGGTGTTCCTCCATATATCTACGCATTTCACCGCTACACATGGAATTCCACTCTCCTCTTCTGCACTCAAGTCTCCCAGTTTCCAATGACCCTCCCCGGTTGAGCCGGGGGCTTTCACATCAGACTTAAGAAACCGCCTGCGCTCGCTTTACGCCCAATAAATCCG
+
CCCCCGGGGGGGGGGGGGGGGGGGGGGGGGGGGGGGGGGGGGGGGGGGGGGGGGGGGGGGGGGGGGGGFGGGGGGGGGGGGGGGGGGGGGGGGGGGGGGGGGGGGGGGGGGGGGGGGGGGGGGGDF@FGGGGGGGGGGGGGGGGGGGGGGGGGGGGGGGGEGFGGFGGGFGGGCGGG?EEEGGGGGGGFFGEEGGGGGGGGGGGFGGGGGGDFGG:DGGGFG>?DFFF>D:BGFFFFBGGGF0FGGFFGGC
@M03364:276:000000000-BLYN8:1:1101:28269:7286 2:N:0:1
GGACTACTGGGGTTTCTAATCATGTTAGCCCCCCCCGCTTTCGAGCCTCAGCGTCAGTTACAGGCCAGAGAGCCGCTTTCGCCACCGGTGTTCCTCCATATATCTACGCATTTCCCCGCTACAAATGGAATTCCACTCTCCTCTCCTGCACTCCAGTCTACCCGTTTCCAATGCAGACAATGGTTGAGCCACTGCCTTTTCCACCAGACTTAATCACACACATGCGCTCGCTTTACGCCCAATAAATCCGG
+
-668,,,CECF7@+8CF<F<,;@,C9,<;,CF7@+++8CFC<FGGCGF<@EFF:8C@6FFF,C@E,:CFF<C767B=:BGGGGFG8:=+@BG@<;?,,9,?EEFFFFG+8?F<F,:B+C+@FC,,7CBF,,>FF9,,6@F@9FGGGF,DDFF?6;,,3,;,@,@*6>,7,E,46;,,,,5,6DD<B,<9,6,4>,:6C,?+4CD/**;9*=:=:++0*3*:*/4@80:(::)9*16>:G8557:DF*6775
@M03364:276:000000000-BLYN8:1:1101:18127:7307 2:N:0:1
GGACTACCCGGGTTTCTAATCCTGTTTGCTCCCCACGCTTTCGCACCTGAGCGTCAGTCTTTGTCCAGGGGGCCGCCTTCGCCACCGGTATTCCTCCAGATCTCTACGCATTTCACCGCTACACATGGAATTCCACTCTCCTCTTCTGCACTCAAGTCTCCCAGTTTCCAATGACCCTCCCCGGTTGAGCCGGGGGCTTTCACATCAGACTTAAGAAACCGCCTGCGCTCGCTTTACGCCCAATAAATCCG
+
C@CCCFFFGGGGGGGGGGAFGGGGGGGGGGGGGGGGGGGGGGGGGGGGGGGGGGGGGGGGGGGGGGGGGGGGGGGGGGGGGGEFGGGGGGGGGGGGGGGGGGGGGGGGGGCGGGGGGGGGGGGGGGGGGFGGGGGGGGGGGGGGGGGGGGGGGGFFFGGGGGGGFGGGGGGGGGGGFGGGGGGGGGGGGGGGGDGGGGGGGGGGFGGGGCFGGGGGFCEGEGFFFFBFFDB>D9F<FFGGGDFFGGFFGG<
@M03364:276:000000000-BLYN8:1:1101:5045:7312 2:N:0:1
GGACTACACGGGTATCTAATCCTGTTTGCTCCCCACGCTTTCGCACCTCAGTGTCAGTATCAGTCCAGGTAGTCGCCTTCGCCACTGGTGTTCCTTCCTATATCTACGCATTTCACCGCTACACAGGAAATTCCACTACCCTCTACCATACTCTAGCTTGCCAGTTTTGGATGCAGTTCCCAGGTTGAGCCCGGGGATTTCACATTCAACTTAACAAACCACCTACGCGCGCTTTACGCCCAGTAATTCCG
+
CCCCCGGGGGGGGGGGGGGGGGGGGGGGGGGGGGGGGGGGGGGGGGGGGGGGGGGGGGGGDGGCGGGGGGGGGGGGGGGGGGGGGGGGGGGGGGGGGGGGGGGGGGGGGEGGGGGFGGGGDEGGGGGGGGGGGGGGGGDGGGGGGFGGGCBDGGGGFGFGGGGCFGGGGG?9=DGGGGGGGCFEFGGGGGGGGGGGGGFGGGGGF>FG>8CGGGGGFFFGFGFF=A@EFFEEGGGFFFDEC3?F7:A?FF*
@M03364:276:000000000-BLYN8:1:1101:20106:7366 2:N:0:1
GGACTACTGGGGTATCTAATCCTGTTTGCTCCCCACGCTTTCGAGCCTCAGTGTCAGTTACAGGCCAGAGAGCCGCTTTCGCCTCCGGTGTTCCTCCATATATCTACGCATTTCACCGCTACACATGGAATTCCACTCTCCTCTTCTGCACTCAAGTCTCCCAGTTTCCAATGACCCTCCCCGGTTGAGCCGGGGGCTTTCACATCAGACTTAAGAAACCGCCTGCGCTCGCTTTACGCCCAATAAATCCG
+
CCCCCGGGGGCFFGGGGGGGGGGGGGGGGGGGGGGGGGGGGGGGGGGGGGGGGGGGGGGGGGGGGGGGGGGGGGGG>FFGGGGGGGGGFGGGGGGGGGGGGFGGGGGGGGGGGGFGGGGGGGGGGGGGGGGGGGGGGG9BFGGGGCGGGFGGFDGGGGGGGGGGFEDGGGFGC>9DFGGGGEGDGG6C?GGGDGGGGG5CGGGCAF7DGGFG7CFD7CGGFGFFDFFD6BDFGGFFFFGEGFB597@<:C5
@M03364:276:000000000-BLYN8:1:1101:13576:7375 2:N:0:1
GGACTACCAGGGTTTCTAATCCTGTTTGCTCCCCACGCTTTCGTGCATGAGTGTCAGTATCAGCCCAGGGGGTTGCCTTCGCCATCGGTGTTCCTCCGCATATCTACGCATTTCACTGCTACACGCGGAATTCCACCCCCCTCTGCCGTACTCTAGTTAGCCAGTTCACAATGCAATTCCCAAGTTGAGCTCGGGGATTTCACATCGTGCTTAACAAACCACCTGCGCACGCTTTACGCCCAGTAATTCCG
+
CCCCCGGGGGGGGGGGGGGGGGGGGGGGGGGGGGGGGGGGGGGGGGGGGGGGGGGGGGFGGGGGGGGGGGGGGGGGGGGGGGGGGGGGGGGGGGGGGGGG>FGGGGGGGGGGGFGGGGGGGGGGGGGGGCFGGCGGGGGGGGGFFGGGEGGGGFGGGGFGGCDCFCFGGGGGGGGGGGGGGGGGG?CFFGEGGGGEGGGGFGGGFGDGGGGFGGGGGGG55C:@@FFFFFFFDDF>=:G>E:?FGGF2:C9
@M03364:276:000000000-BLYN8:1:1101:4070:7380 2:N:0:1
GGACTACTGGGGTTTCTAATCCTGTTTGCTCCCCACGCTTTCGCACCTGAGCGTCAGTCTTTGTCCAGGGGGCCGCCTTCGCCACCGGTATTCCTCCAGATCTCTACGCATTTCACCGCTACACCTGGAATTCTACCCCCCTCTACAAGACTCTAGCCTGCCAGTTTCGAATGCAGTTCCCAGGTTGAGCCCGGGGATTTCACATCCGACTGGACAGACCGCCTGCGTGCGCTTTACGCCCAGTAATTCCG
+
CCCCCFFGGGGGGGGGGGGGGGGGGGGGGGGGGGGGGGGCGGGGGGGGFFFGGGGG@GGGGGGGGGGGGGDDGEGGGGGGGGGGGGGGGGGGGGGFFGGFFGFFGGGGGGGGGGGGFEDGGGGGGGGDGDGGGGGA9DFGEGDDGGGGCFGGGGG,;6@FDG6EFFGG>F8?CGGGGGGGGGGGG98,=BEFEGGG58C9FCGFCFCGGGG358CCCFGF>GF6:@FFFB@3DDG9FFEE=>?FGGFFGFC
@M03364:276:000000000-BLYN8:1:1101:7020:7386 2:N:0:1
GGACTACCAGGGTTTCTAATCCTGTTTGCTCCCCACGCTTTCGAGCCTCAGCGTCAGTTATCGTCCAGTAAGCCGCCTTTGCCACTGGTGTTCCTCCTAATATCTGCGCATTTCAACGCTCCACCACGTATTCCTCTTACCCCTCCCACACTCTAGTACGACCGTTTCAAATGCCATCGCCGGGTTGAGCCCCTCGCTCTCACATCAGACCTGCCCCACCGCCTTCGCGCCCTTTCCTCACAGTAAACCCG
+
88<-AE<E6-,-=FFG@F,6CEF<CEGEC,CC@;E:@@8B<CB,CFEB,<,6@CC6BFFG9@8<<FFD,,<@9E+@:74,56C,<F,CE<E,5<@,?E9EFF9,,,<+C@7C,A,,,+8=F+?E,:++9,A:,C4,4C9F,8+6@8+@>4>+@3>,,3,+++++88,@,,332,@,,,+53+*3**4,4DF@E5*47B,73:9*BF>2***2*00**287)5;((*(2,2))1**)1)<+:))*009)2*)
@M03364:276:000000000-BLYN8:1:1101:5017:7392 2:N:0:1
GGACTACAAGGGTTTCTAATCCTGTTTGCTCCCCACGCTTTCGAGCCTCAGCGTCAGTTACAGACCAGAGAGCCGCCTTCGCCACTGGTGTTCCTCCATATATCTACGCATTTCACCGCTACACATGGAATTCCACTCTCCTCTTCTGCACTCAAGTCTCCCAGTTTCCAATGACCCTCCCCGGTTGAGCCGGGGGCTTTCACATCAGACTTAAGAAACCGCCTGCGCTCGCTTTACGCCCACTAAATCCG
+
CCCCCFGGCCGGEFGEFFFGGGGFGGFGGGGGGEGGGD7FFCCEGGGGGGGGEEDGFGGGG<C,:C8EDGGF<CCGGGGFGGCCGGGGFEFEGFFGGFFCFFGGCAFF7E7FFGGC9::CGGGFE8,=AFFFBFAFFFGGGGFCFEFGGAFFGG8AEA>E@FDGFF9FEDGGGGGF8EFEEGGGE>EGC8DE5C>CGC860=:FFF>DCFFF7BF>77EGEGEF@FBF@>::55F973EE7:(8*CF<>CC
@M03364:276:000000000-BLYN8:1:1101:3441:7402 2:N:0:1
GGACTACTGGGGTTTCTAATCCTGTTTGCTCCCCACGCTTTCGCACCTGAGCGTCAGTCTTCGTCCAGGGGGCCGCCTTCGCCACCGGTATTCCTCCAGATCTCTACGCATTTCACCGCTACACCTGGAATTCTACCCCCCTCTACGAGACTCAAGCCTGCCAGTTTCGGATGCAGTTCCCGGGTTGAGCCCGGGGATTTCACATCCGACTTGACAGACCGCCTGCGTGCGCTTTACGCCCAGTAATTCCG
+
CCCCCGGGGGGGGGGGGGGGGGGGGGGGGFGFFGGGGGGGGGGDGEGGFGGGGGGGGGGGGGGGGGGGGGGGGGGGEGGGGGGGDGGGGGGGGFFFGGFGGGGGGGGGGGG@FFEGGFE>FGGGGGGGGGGGFFGGGFF7EGGGGGGGGGGFGGGGGGFGGFFCGGGGGGEGGGFFGGGGEGC8::8C6CFGGGGG5CGFDDFFFGG:5C<5>>FDCFGG>EFFFFBE07>BGGGFFFDG55<FG7=):F7
@M03364:276:000000000-BLYN8:1:1101:24214:7408 2:N:0:1
GGACTACTGGGGTTTCTAATCCTGTTTGCTCCCCACGCTTTCGCACCTGAGCGTCAGTCTTTGTCCAGGGGGCCGCCTTCGCCACCGGTATTCCTCCAGATCTCTACGCATTTCACCGCTACACCTGGAATTCTACCCCCCTCTACAAGACTCTAGCCTGCCAGTTTCGGATGCAGTTCCCAGGTTGAGCCCGGGGATTTCACATCCGACTTGACAGACCGCCTGCGTGCGCTTTACGCCCAGTAATTCCG
+
CCCCCFGGFGFGGECGEGGFGGGGGCGEGGGGGGGFGGGGFAGGGGGGGGGGGGGDCEGGGGGGGGGCGGGCFEGGFGEGGGDGGGGGGDFFGGGGGGGGGGGGGFDGCCGCFGGGGGGG7FGGGG?FFFFDFFGGCFDGEGGGGFC,C68DGGGGGGCDFGGGFDEGGEGGGGGGGF:EGDGGFCGGGFCC5CEG?EGFGGG7AGCDDGGDGGGGGCFDDGF1<F9>BFFF3CGFF:8::><7C>FA>:*
@M03364:276:000000000-BLYN8:1:1101:26367:7414 2:N:0:1
GGACTACAGGGGTTTCTAATCCTGTTTGCTCCCCATGCTTTCGTACCTCAGCGTCAGTATTAGGCCAGATGGCTGCCTTCGCCATCGGTATTCCTCCAGATCTCTACGCATTTCACCGCTACACCTGGAATTCTACCATCCTCTCCCATACTCTAGCTTCCCAGTATCTAATGCAATTCCTAAGTTAAGCTCAGGGATTTCACATCCGACTTAAAAAGCCGCCTACGCACGCTTTACGCCCAGTAAATCCG
+
CCCCCGGGGGGGGE@FGFFGGFGFGGGFGCFFGGFGGGGGFGGCGFFGGGGGGGGEEFGFGGGFGGGDFGGFGGGGGGFGFGEGCFGGGGGGFGEFC=FFFGGGGCGGGGGG<EFGGGGGGGGGGGGGGGEGGCABGFDDEFGG88?F9F@8EGGFGGFAEE8DGGFG,>@DEGGFGC9CEFDDDECFFCEFDDF8FGGFDFG@FGFGGGGGGFDG*0:?A5B>DFF9)?>48DFE6@EEEE=6@;@?GG)
@M03364:276:000000000-BLYN8:1:1101:4162:7428 2:N:0:1
GGACTACTAGGGTATCTAATCCTGTTTGCTCCCCACGCTTTCGCACCTCAGTGTCAGTATCAGTCCAGGTAGTCGCCTTCGCCACTGGTGTTCCTTCCTATATCTACGCATTTCACCGCTACACAGGAAATTCCACTACCCTCTACCATACTCTAGCTTGCCAGTTTTGGATGCAGTTCCCAGGTTGAGCCCGGGGATTTCACATTCAACTTAACAAACCACCTACGCGCGCTTTACGCCCAGTAATTCCG
+
CCCCCGGGGGGGGGGGGGGGGGGGGGGGGGGGGGGGGGGGGGGDFGGGGGGGGGGGGGGGGGGGGGGGGFGGGGGGGGGGGGGGGGGGGFFFGGGFGGGGGGGGGGGGGGGGGGGGGGGGGGGGGCFFGGGGGGGGGGGGGGGGGGDGGGGGGFGGGGGGGGGGGGGFG+8D?FGGGGGGC,DDFD@DGGGFCGGG9EGGGGGCFGGFGGGGGGGGGGGGFGEBFFFF(8BFGGGFF?GGGFD;DFF<7C2
@M03364:276:000000000-BLYN8:1:1101:11669:7438 2:N:0:1
GGACTACAAGGGTTTCTAATCCTGTTTGCTCCCCACGCTTTCGCACCTGAGCGTCAGTCTTTGTCCAGGGGGCCGCCTTCGCCACCGGTATTCCTCCAGATCTCTACGCATTTCACCGCTACACCTGGAATTCTACCCCCCTCTACGAGACTCTAGCTTGCCAGTTTCAAATGCAGTTCCCAGGTTGAGCCCGGGGATTTCACATCTGACTTAACAAACAGCCTGCGTGCGCTTTACGCCCAGTAATTCCG
+
CCCCCFGGFGGGGGGGGGGGGGGGGGGGGGGGGGGGGGGGGGGGGGEGGFGGGGGGGGGGGGGGGGFGGEGGGGGGGGGGGGGGDGGGGGGGGGGGGGGGFGGGGGGGGGGGGGGGGGGGGGFFCFGGFFGGGFFG=FEGGGGGGGGEGGGGGFGGGGGGGGGGGFCFFGFGGEFGGGFFGGGGGGGGGGGDGGG*::EGFCCG7F>7FFGGGGGGGGG7AGFFFFBE0>ABCDGBFBGDEEB:>7BAGGC
@M03364:276:000000000-BLYN8:1:1101:22899:7460 2:N:0:1
GGACTACAGGGGTTTCTAATCCTGTTCGCTCCCCACGCTTTCGTCCATCAGCGTCAATCAATTAGTAGTAACCTGCCTTCGCAATTGGTATTCCATGTAATCTCTAAGCATTTCACCGCTACACTACATATTCTAGTTACTTCCTAATAATTCAAGTTCAGCAGTATCAATGGCCGTTCCACCGTTGAGCGATGGGCTTTCACCACTGACTTACTAAACCGCCTACGGACCCTTTAAACCCAATGATTCCG
+
<CCCCGF@FFGGFGGGGFGFGFDEFG<FGGGGCFEEEGGGGGD<,BCFDCDGGGGEFG9A,CFFGGGGGGDGGGGGGGGGFGFGEGFGDEGGGGGGGGGAFEB?D9BBE<FFGGGGEGGGD@,EFFGFFGDGGGDFEGGGGG;+;B;>BDGFGFDFFGGGGGCFGDFFDFG9FC@EGC8=EE8CFGGGGGGGGG88FFFG?FCGF?FGGGGF7F8+?3DFBCD=49AE2@>?6C**=*?CE>>8<F+1=70
@M03364:276:000000000-BLYN8:1:1101:10571:7462 2:N:0:1
GGACTACTGGGGTTTCTAATCCTGTTTGCTCCCCACGCTTTCGTGCCTGAGTGTCAGTATCAGCCCAGTGGGCTGCCTTCGCCATCGGTGTTCTTCCGCATATCTACGCATTTCACTGCTACACGCGGAATTCCACCCTCCTCTTCTGCACTCTAGTTAGCCAGTTTCCAATGCACTTCTCAAGTTGAGCCCGGGGCTTTCACATCGTGCTTAACAAACCACCTGCGCACGCTTTACGCCCAGTAAATCCG
+
CCCCCGG96CFGGGGGGGGGGGGGGGGGGF,CFGGG+FFGGGG<FG,E6C<6CFFFDG9,FFG,CFGG<6,E,9BFGGGGGGGG7D@:FDGGG,EGG:,>CGGGGFGGGGGGGGGG9FFGGGGG7+>FG:DGFGFG8=@FEEFG9>,@,@FFGE;FGG93>8EGGG,,@;DFGGG8EGG,,,,@@@ECCC,+@3BE*BFFDFGGFG@4;CGFD7CFGFGG;FFFFFFF085BGDGFFFEEG3(=D++9?F<
@M03364:276:000000000-BLYN8:1:1101:4420:7482 2:N:0:1
GGACTACCAGGGTTTCTAATCCTGTTTGCTCCCCACGCTTTCGTGCATGAGTGTCAGTATCAGCCCAGGGGGTTGCCTTCGCCATCGGTGTTCCTCCGCATATCTACGCATTTCACTGCTACACGCGGAATTCCACCCCCCGCTGCCGTACTTTAGTTAGCCAGTTCACAATGCAATTCCCAAGTTCAGCTCGGGGATTTCACATCGTGCTTAACAAACCACCTGCGCAGGCTTTACGCCCAGTAATTCCG
+
CC@@CEAFFGGGGGECEFEF<E,;E,C@CFGCFEFG>FGEDFCEFGFG9<EE<;6CFGFGFGGGGGFGGGDGGGGCGCF,BF@CF@FGGGFEEFB,,>=+=BFAFFG7F>FEGFADGGFA;<:E7FGEFF@F;D=,38=FE+@8E@D83AE+,7@EGC;>CGGGAC>CGGFGGG;<FFEFC?EC>,,=:DD?E5CEEC89+@97@F5/5CFCCFGF7<C=A=B@EF@F0))5>5F)*-:EE5()02957:2
@M03364:276:000000000-BLYN8:1:1101:24082:7487 2:N:0:1
GGACTACTGGGGTTTCTAATCCTGTTTGCTCCCCACGCTTTCGAGCCTCAGCGTCAGTTACAGACCAGAGAGCCGCCTTCGCCACTGGTGTTCCTCCATATATCTACGCATTTCACCGCTACACATGGAATTCCACTCTCCTCTTCTGCACTCAAGTCTCCCAGTTTCCAATGACCCTCCCCGGTTGAGCCGGGGGCTTTCACATCAGATTTAAGAAACCGCATGCGCTCGCTTTACGCCCATTAAATC
+
CCCCCGGGGFGGC+6;EFGGG9CECF<FFGGGGDGEECCCFD@FFC@FGEGGGECCECFFGCFFF7FEAD,BFGDCEC7FF>BCCFFCFAEFFGFFGGGFGGGGGGGGGGGGFDFEEGGCGCFGG?F8?,<4,C;=EFFGGGF89>E,ED,8,@8D37,>9@F88C,@EFGGFGDC8,=@6BC+<889C76:CGGGEEGCC7C8A*20*+4BC+2@DFGCEG)(6;9>>B33CDC)/(8?*)(1:2*67
@M03364:276:000000000-BLYN8:1:1101:12368:7496 2:N:0:1
GGACTACTGGGTTTCTAATCCTGTTTGCTCCCCACGCTTTCGAGCCTCAGCGTCAGTTACAGACCAGAGAGCCGCCTTCGCCACTGGTGTTCCTCCATATATCTACGCATTTCACCGCTACACATGGAATTCCACTCTCCTCTTCTGCACTCAAGTCTCCCAGTTTCCAATGACCCTCCCCGGTTGAGCCGGGGGCTTTCACATCAGACTTAAGAAACCGCCTGCGCTCGCTTTACGCCCAATAAATCCGG
+
CCCCCGGGGGGGGGGGGGGGGGGGGGGGGGGGGGGGGGGGGGGGGGGGGGGGGGGGGGGGGGGGGGGGGGGGGGGGGGGGGGGGGGGGGGGGGGGGGGGGGFFGGGGGGGGGGGGGGDGGGFGFGGGFFGGGGGGGGGGGGGGGGGGGFGGGGFGGGGGGGGGCGGGGGGGFFGGGGCEGGGGGGGGGFGGGGGDEEFFDCF786CF4CGGGFFGGFGFGAEB?DEBD@FFBG9FA@FC>EFFFCFFFG<7
@M03364:276:000000000-BLYN8:1:1101:5692:7501 2:N:0:1
GGACTACAAGGGTTTCTAATCCTGTTTGCTCCCCACGCTTTCGCACCTCAGTGTCAGTATCAGTCCAGGTAGTCGCCTTCGCCACTGGTGTTCCTTCCTATATCTACGCATTTCACCGCTACACAGGAAATTCCACTACCCTCTACCATACTCTAGCTTGCCAGTTTTGGATGCAGTTCCCAGGTTGAGCCCGGGGATTTCACATTCAACTTAACAAACCACCTACGCGCGCTTTACGCCCAGTAATTCCG
+
CCCCCGGGGGGGGGGGGGGGGGGGGGGGGGGGGGGGGGGGGFEFDGGGGGGGGGGGGGGEGGGGFGGGGGGG,EFGGGGGGGGGGGGGFFGGG9E?EGCDFFFGGGGGGGGGGFGGFGDGGGFFGFGFGGGGGGGGGGGFGGGGCFGFGGGGFCFFAGFGGGFGFGGDGC,6=89FGGGG8,@8FGDGGGF=EGGG6EFGFFCFF>@FGGGD7CFG7DG1**@BFFAB2?EFD3*;A@DEED(/@+ACGC>
@M03364:276:000000000-BLYN8:1:1101:12947:7526 2:N:0:1
GGACTACAGGGGTTTCTAATCCTGTTTGCTCCCCACGCTTTCGCGCCTCAGCGTCAGTTACAGACCAGAGAGCCGCCTTCGCCACTGGTGTTCCTCCATATATCTACGCATTTCACCGCTACACCTGGAATTCTACCATCCTCTCCCATACTCTAGCTTCCCAGTATCGAATGCAATTCCTAAGTTAAGCTCAGGGATTTCACATCCGACTTAAAAAGCCGCCTACGCACGCTTTACGCCCAGTAAATCCG
+
CCCCCGGFGGGGGGGGGGGGGGGGGGGGGGGGGGGGGGGGGGGGGGGGGGGGGGGGGGFCEEGGFFGDCFDFGGGGGGGGGGGFFGGGGGGGGGGGGGCABFDFGGGGGGGGGFGGGGGGDGGGFGGGFGGFGGFFFFFGCFDGGGFC;DFD9DFGGGFFGGCFGFAF8=DGGGGGGGFECFGFGGGGGGFGGGFGFFFEGGGGFC9CDG79DGFGGDF:9EEF@FFFDBEFGDG<=<EGGF0AGGFEGG9
@M03364:276:000000000-BLYN8:1:1101:23790:7558 2:N:0:1
GGACTACTGGGGTATCTAATCCTGTTCGCTACCCACGCTTTCGTCCATCAGCGTCAATCATTTGTTAGTAACCTGCCTTCGCAATTGGTATTCCATGTAATATCTATGCATTTCACCGCTACACTACATATTCTAGTTACTTCACAAAAATTCAAGTCCTACAGTATCAATGGCAATTTTACAGTTAAGCTGCAAACTTTCACCACTGACTTATAAGACCGCCTACGGACCCTTTAAACCCAATGATTCCG
+
CCCCCGGGGGGGGDGGGGGGGGGGGGGGGGGGGGGGGGGGGGDFGGGGGGGGGGGGGGGGGGGGGGGGGGGGGGGGGGGGGGGGGGGGGGFCGGGGGGGGGCFGFFGGFGGGGGGGGGGGGGGGGGGGGGGGGGGGGGGGGGGGGGGF8FGFFGGGGGAGGGGGGGGGGGGFGGGGGGCFGD;DGGGGFFCDFGGGGGGGFG8FF8=FGGGG7DDFGFGG>EAADF>EAEEEGGGEFFFGGF9AGGCEFFF
@M03364:276:000000000-BLYN8:1:1101:7697:7560 2:N:0:1
GGACTACTAGGGTTTCTAATCCTGTTTGCTCCCCACGCTTTCGCACCTGAGCGTCAGTCTTTGTCCAGGGGGCCGCCTTCGCCACCGGTATTCCTCCACATCTCTACGCATTTCACCGCTACACATGGAATTCTACCCCCCTCTACAAGACTCTAGCTGACCAGTATCAGATGCAATTCCCGGGTTAAGCCCGGGGATTTCACATCTGACTCAATCAACCGCCTGCGTGCGCTTTACGCCCAGTAATTCCG
+
CCCCCGGGGGGGGGGGGGGGGGGGGGGGFGFGGGGGGGGGGGGC7FGGFGFFGGGGGGFFFFGGGGGGFGGGGEGGGGGGGGDEFGGGGGGGGFEGFEFGGGGGGGGGGGGGGGGGGGGGGGGGDFDGGGGGFF;FDG=CEEGFDG9>3DEGGCFGGGGFGGFGGFGGGG?FGGGGGG,A,*BCFGGGGGGGGCEGGGGGGGGGCGFFGGGGGGF=FGGGAGB<?FF>(5).CDGFF?GGGF?FGGFAFG7
@M03364:276:000000000-BLYN8:1:1101:5380:7563 2:N:0:1
GGACTACTGGGGTTTCTAATCCTGTTTGCTCCCCACGCTTTCGTGCATGAGTGTCAGTATCAGCCCAGGGGGTTGCCTTCGCCATCGGTGTTCCTCCGCATATCTACGCATTTCACTGCTACACGCGGAATTCCACCCCCCTCTGCCGTACTCTAGTTAGCCAGTTCACAATGCAATTCCCAAGTTGAGCTCGGGGATTTCACATCGTGCTTAACAAACCACCTGCGCACGCTTTACGCCCAGTAATTCCG
+
CCCCCDFGGGGGGGGGGGGGGGGGGGGGFGGGGGGGGDGGGGGGFGGGGFGGGGFGGGGGGGGFGGGGGGDGGGGGGGGGGGGGDFGGGGGGGGGGGFGGGGGGFFCFCGGGGGGGGFFGGGGGGGGGG@FGGFFADCCFEGGFFGGG>CGCGGFC@AEAF8@DFGGGF9BFGFFEA@A,E9DFGDFFGGFFDEEG5CCFFGCCACDGGGCFFG++0>FGFG5@;4639ADE5D349:EEG31)*204:72
@M03364:276:000000000-BLYN8:1:1101:9504:7571 2:N:0:1
GGACTACTGGGGTTTCTAATCCTGTTTGCTCCCCACGCTTTCGCACCTGAGCGTCAGTCTTTGTCCAGGGGGCCGCCTTCGCCACCGGTATTCCTCCAGATCTCTACGCATTTCACCGCTACACCTGGAATTCTACCCCCCTCTACAAGACTCTAGCCTGCCAGTTTCGGATGCAGTTCCCAGGTTGAGCCCGGGGATTTCACATCCGACTTGACAGACCGCCTGCGTGCGCTTTACGCCCAGTAATTCCG
+
CCCCCGGGGGGGEGGGGGGGFGGGGGGGGGGGGGGGGGGGGGGDFGGGGGGGGGGGGGGGGGGGGGFFFGGGGGGGGGGGGGFFGGGGGGGGGGGGGGEGG8EGGGGGGGGGGGGGGEGGGGGGGGGFFGGGGGFGGF=FEGGGEGGFFFGGFGGGGGGGGGGGGGGFGDGGGGGGGCCF?CC5>EGGGGGGGG58*=B9FFCC7CGGGGGCFDFFF*=EA*5<?FBF<EEEGGGA?<D:E::6DGF)*22
@M03364:276:000000000-BLYN8:1:1101:24456:7573 2:N:0:1
GGACTACCAGGGTTTCTAATCCTGTTTGCTCCCCACGCTTTCGTGCATGAGTGTCAGTATCAGCCCAGGGGGTTGCCTTCGCCATCGGTGTTCCTCCGCATATCTACGTATTTCACTGCTACACGCGGAATTCCACCCCCCTCTGCCGTACTCTAGTTAGCCAGTTCACAATGCAATTCCCAAGTTGAGCTCGGGGATTTCACATCGTGCTTAACAAACCACCTGCGCACGCTTTACGCCCAGTAATTCCG
+
CCCCCGGGFGGGGGGGGGGGGGGGGGGCFGGGGGGGGGGGGGGGGGGGGGGGGGGGGGGGGGGGGGGGGGGGGGGGGGGGFGGGGGGGGGGGGGGGGGGGGGGFGGGF,AEGGGFGGGGGGGFFEGCEGGGGGGGGGG6FEEGGG9EGGGDGFGGGGGGFEGGFFGFCEFFCGEGGGFDFGFGDF977CDFGGGGE=EFGGG?8FFCFGGGGFCCDCGGGFCA3=F>AFFFFG3D<F(8?EBBFG7?-*>2
@M03364:276:000000000-BLYN8:1:1101:7758:7588 2:N:0:1
GGACTACTAGGGTTTCTAATCCTGTTTGCTCCCCACGCTTTCGTGCATGAGCGTCAGTTTTGACCCAGGGGGCTGCCTTCGCCATCGGTGTTCCTCCACATCTCTACGCATTTCACTGCTACACGCGGAATTCCATCCCCCTCTGCCGCACTCCAGCCTTGCAGTCACAATGGCAGTTCCCAGGTTGAGCCCGGGGATTTCACCACTGTCTTACAAAACCGCCTGCGCACGCTTTACGCCCAGTAATTCCG
+
CCCCCGGGGGGGGGGGGGGGGGGGGGGGGGGGGGGGGGGGGGGGGGGFCFGGGGDGGFGGGGGGGGGGGGDGGEGGGGGGGGGGGFCGGGGGGGGGGGGGGGGGGGGGEEGGGGGGGGGGGFFGDCFGEGFGGGGDF@FFGGGGDGGGGGGGF8DDGGGG@FGCGGGGGFGGGGGDGCFF698>G3:C9DGCEGGGGGFGG+,*18C<;CGF7@FF4CFEFGE@0A;81BE>DGG<FBEGG)(0:C@4CF2
@M03364:276:000000000-BLYN8:1:1101:18978:7590 2:N:0:1
GGACTACAGGGGTTTCTAATCCTGTTTGCTCCCCACGCTTTCGCACCTGAGCGTCAGTCTTCGTCCAGGGGGCCGCCTTCGCCACCGGTATTCCTCCAGATCTCTACGCATTTCACCGCTACACCTGGAATTCTACCCCCCTCTACGAGACTCTAGCTTGCCAGTTTCAAATGCAGTTCCCAGGTTGAGCCCGGGGATTTCACATCTGACTTAATCAACCGCCTGCGTGCGCTTTACGCCCAGTAATTCCG
+
CCCCCGGGGGGGGGGGGGGGGGGGGGGGGGGGGGGGGGGGGGGGGGGGGGGGGGGDGGGGGGGGGGGFGGGGGGGGGGGGGGGGGGGGGGGGGGGGGFGFGFFGGGGGGCEFEFGGGGGGGGGGGGGGGDEGGGGGGGGGGGGGGGFGGGGGGGGGGGGGGGGGGGGGGGGGGGGGGGGGGGGFGGGGGFFFGGGGGGGGGGGGFGGGGGGGGGGGGGGGFEEDFFFFBFE@CDFFF:CGG>?F:CF9DG7
@M03364:276:000000000-BLYN8:1:1101:4974:7594 2:N:0:1
GGACTACTAGGGTATCTAATCCTGTTTGCTCCCCATGCTTTCGTACCTCAGCGTCAGTATTAGGCCAGATGGCTGCCTTCGCCATCGGTATTCCTCCAGATCTCTACGCATTTCACCGCTACACCTGGAATTCTACCATCCTCTCCCATACTCTAGCTTCCCAGTATCGAATGCAATTCCTAAGTTAAGCTCAGGGATTTCACATCCGACTTAAAAAGCCGCCTACGCACGCTTTACGCCCAGTAAATCCG
+
CCCCCGGGGGGGGGGGGGGGGGFGGGGGGGGGGGGGGGGGGGGGGGGGGGGGGGGGGGGGGGGGGGGGGGGGGGGGGGGGGGGGGGGGGGGGGGGGGGGGGGGGGGGGGGGGGGFGGGGGGFGGGGGGGGGGGGGGGGGGGGGGGGGGGGGGGGGGGGGGGGF?FGGGGGGGGGGGGGGGGGGFGGGGGGFDFFCGFGGGGGGGFGGG6CDDFG@DCGGFDGADFFFE2:BFGGGFCDDGGFDFGGFFG*1
@M03364:276:000000000-BLYN8:1:1101:11004:7607 2:N:0:1
GGACTACTCGGGTTTCTAATCCTGTTTGCTCCCCACGCTTTCGAGCCTCAGTGTCAGTTACAGTCCAGAAAGTCGCCTTCGCCACTGGTGTTCTTCCTAATATCTACGCATTTCACCGCTACACTAGGAATTCCACTTTCCTCTCCTGCACTCTAGATTTCCAGTTTGAAATGCAGTTCTCGGGTTGAGCCCACGCATTTCACATCTCACTTACAAATCCACCTACGCTCCCTTTACGCCCAGTAAACCCG
+
CCCCCGGGDGGGGGGGGGGGGFGFGGGGGGFGGGGGGGGGGGGGGG+BFDFGGGGGGGGEGGGGFFGGACCEEFGGGGDFCEGGGGGGAFGGFGGGGGDGGGGGGGGGGGGGGGGGFGGGC=AFEGGGGGGGGGAFFGDGFGGGGGGF88EDDEFF9DFFFGGGG9=,@DGGGGGFACFD8CFDG6C8D@FDG68+@EEGG7CC978<CDD>85C722D66@;CFFA>=>B*0:F=A4EEGABAGFA*0:/
@M03364:276:000000000-BLYN8:1:1101:16213:7623 2:N:0:1
GGACTACTAGGGTTTCTAATCCTGTTTGCTCCCCATGCTTTCGTACCTCAGCGTCAGTATTAGGCCAGATGGCTGCCTTCGCCATCGGTATTCCTCCAGATCTCTACGCATTTCACCGCTACACCTGGAATTCTACCCCCCTCTACAAGACTCTAGCTTGCCAGTTTCAAATGCAGTTCCCAAGTTAAGCTCGGGGATTTCACATCTGACTTAACAAACCGCCTGCGTGCGCTTTACGCCCAGTAATTCCG
+
CCCCCGGGCFGGGGGGGGCFGFGEFGFGGGGGGGFGGGGGGGGGGFGEFCGGEGEGGGGGGGGGGGGGGGGGGGGGGGGGGEGGGGGGGGGGGGGGGGGGGGGGGGGGCGGGGGGGGCGEGGGGGGFGGGGGGGFF9@?FEGGGGGGGGCFGCEFGGGGGFGGGGFFGFDGGGGGGDEEFFGCFGGG8DFEGGGCGGGGGG77CFGGFFGGGGDFFG5EGEGBADF2?2)/8CCC4:?EGD:@F7CA)7@*
@M03364:276:000000000-BLYN8:1:1101:11615:7649 2:N:0:1
GGACTACTAGGGTTTCTAATCCTGTTTGCTCCCCACGCTTTCGTGCATGAGTGTCAGTATCAGCCCAGGGGGTTGCCTTCGCCATCGGTGTTCCTCCGCATATCTACGCATTTCACTGCTACACGCGGAATTCCACCCCCCTCTGCCGTACTCTAGTTAGCCAGTTCACAATGCAATTCCCAAGTTGAGCTCGGGGATTTCACATCGTGCTTACCAAACCACCTGCGCACGCTTTACGCCCAGTAATTCCG
+
CCCCCGGGGGGGGGGGGGGGGGGGGGGGGGGGGGGGGGGGGGGGGG@FFFEFEGFGGGGGGGGAFGGGGGEGFGGGGGGGGGGGGEFGGEGGGGGGGGGGEGFGGGGGGGDGGGFGEGFFFGGGGGGGGEFGEGCFFCEFGGGG?F=C=CCFGGAFGGEFGGGCFGGGGG?FGFG,;EGGGG?BFG,CGGGGGDGGGGGGGGG>FGGFGDFFF*;7;CGG4C>DFFFF65.3C*CAFBEGGF09F:?<GF9
@M03364:276:000000000-BLYN8:1:1101:14523:7650 2:N:0:1
GGACTACAGGGGTTTCTAATCCTGTTTGCTCCCCACGCTTTCGAGCCTCAGTGTCAGTTACAGGCCAGAGAGCCGCTTTCGCCTCCGGTGTTCCTCCATATATCTACGCATTTCACCGCTACACATGGAATTCCACTCTCCTCTCCTGCACTCAAGTCTCCCAGTTTCCAATGCACACAATGGTTGAGCCACTGCCTTTTACATCAGACTTAAGAAACCACCTGCGCTCGCTTTACGCCCAATAAATCCGG
+
CCCCCGGGGGGGGGGGGGGGGGGGGGGGGGCFGGGGGGGGGGGGGGGGGGGGGGGGGGGGGGGGGGGGGGCFGGGGGGGGGGGGGGGGGGGGFGFGGGFGGGGGGGGFGGGGGGGGGGGGDGGGGGGGFFGGGGGGGGGGGFGGGGGGGGGGFFFGGGGGGGG8FGGGGFFGDDGGGGGCDFDFGGGGG7C?CGGGGGGGGGCFFDF*3@CGFGGGFF,;AEFFFAA>@D>?DFGEBFGGG>@FCF6)859
@M03364:276:000000000-BLYN8:1:1101:7202:7653 2:N:0:1
GGACTACTAGGGTTTCTAATCCTGTTTGCTCCCCATGCTTTCGTACCTCAGCGTCAGTATTAGGCCAGATGGCTGCCTTCGCCATCGGTATTCCTCCAGATCTCTACGCATTTCACCGCTACACCTGGAATTCTACCATCCTCTCCCATACTCTAGCTTCCCAGTATCGAATGCAATTCCTAAGTTAAGCTCAGGGATTTCACATCCGACTTAAAAAGCCGCCTACGCACGCTTTACGCCCAGTAAATCCG
+
CCCCCGGGGGGGGGGGGGGGGGGGGGGGGGGGGGGGGGGGGGGGGGGGGGGGGGGGGGGGGGGGGGGGGGGFFGGGGGGGGGGEGGGGGGGGGGGGGGGGGGGGGGGGGGGGGGGGFGGGGGGGGGGGGGGGGGGFGGGGGGGGGGGGGGGGGGGGFGFGGGFFGGGGGGGGGGGGGGGGGFG8FGGFGGDDGGGGGGFGGGGGFGFGGGGGDGGGDGFGBG>AAADA>>BEGGFFA=EGGF=8FGFFGG/
@M03364:276:000000000-BLYN8:1:1101:19931:7669 2:N:0:1
GGACTACACGGGTTTCTAATCCTGTTTGCTCCCCACGCTTTCGTGCCTCAGTGTCAGTGTTGGCCCAGGCAGTCGCCTTCGCCACGGATGTTCCTCCTGATCTCTACGCATTTCACTGCTACACCAGGAATTCCACTACCCTCTGCCACACTCTAGTCGCCCCGTTTCCATCGCAATTCCCAGGTTGAGCCCGGGGCTTTCACGCCAGACTTAAACAACCACCTACGCACGCTTTACGCCCAGTAATTCCG
+
CCCCCFGFCFEEGGGGGFGGGGGGGGGGGFFEFFFFGGGGGGEGEBFGGGCCFFGCGGFEEFFG<FGFCF<CEFGGCFGGFEEGGGF7==FEGFGGCAFAFFEGGGFFGGGGGGGFCEGE,:,4@FEDFFGFGF9A,9,?EDFGGFDCECED?DFFGGGGED+6F8DFDFFFGDECCFGGA;D6F93@CFDFGGGGCEF78+,;*;:96?DC=C+;+2C*/:A@1A1>13=>G3<);18CEB<9CCFAD7*
@M03364:276:000000000-BLYN8:1:1101:7784:7682 2:N:0:1
GGACTACTGGGGTTTCTAATCCTGTTTGCTCCCCACGCTTTCGAGCCTCAGCGTCAGTTACAGACCAGAGAGTCGCCTTCGCCACTGGTGTTCCTCCATATATCTACGCATTTCACCGCTACACATGGAATTCCACTCTCCTCTTCTGCACTCAAGTCTCCCAGTTTCCAATGACCCTCCCCGGTTGAGCCGGGGGCTTTCACATCAGACTTAAGAAACCGCCTGCGCTCGCTTTACGCCCAATAAATCCG
+
CCCCCGEFGGGGFEEGGDGAFGGFGAFGGGFFGGG>FGGGGGGFFGDFGGG8CFEEEFFEAFGCFGGGGGCFGGGGGGGGGGGGGGGGFGGGGGGGCGGGG<EFGGGGGGG:<A<EEFECCF9E@FG?FCFGGCFD=EGGGGGGFGGGGGGFGGGG@EGFFGGGGFGFFFCFFEFGGGFGGDGGG6E7?>>:*@CEDGDGGG,1+6+8*;CD:8CGG4E6)::03)(0..0)*9*-*1;C57()6:/6F65
@M03364:276:000000000-BLYN8:1:1101:15559:7689 2:N:0:1
GGACTACACGGGTTTCTAATCCTGTTTGCTCCCCACGCTTTCGAGCCTCAGCGTCAGGTACAGACCAGAGAGCCGCCTTCGCCACTGGTGTTCCTCCATCTATCTACGCATTTCCCCGCTACACATGGAATTCCACTCTCCTCTTCTGCACTCAAGTCTCCCAGTTTCCAATGACCCTCCCCGGTTGAGCGGGGGGCTTTCACATCAGACTTAAGAAATGGCCGGCGCTCGCTTTCCGCCCAATAAATCCG
+
CCCCCGGGGGGGGCG<EF,EFFGGGGGG9EEEFFGEG7CFGGGDFG7B<<FGGGGGG,ECFFFAEGCECF887ECECF,AFEFGEGEFFFGG??EE=AB,A@EFF9?A7:BEFG,CFGGC:FGF>EFFG9FF9ECE,E9EFFFG9@FGGF@+6@DFGGGF9DEC@,3EFFFFG9,@@FF++@CEG+*99B*5C55C=5CF:*:7=D7CFFGC7****0++1:)((.7D()8;DD*)81EG5>4.7*/)26D
@M03364:276:000000000-BLYN8:1:1101:14414:7689 2:N:0:1
GGACTACAGGGGTTTCTAATCCTGTTTGCTCCCCACGCTTTCGTGCATGAGTGTCAGTATCAGCCCAGGGGGTTGCCTTCGCCATCGGTGTTCCTCCGCATATCTACGCATTTCACCGCTACACAGGAAATTCCACTACCCTCTACCATACTCTAGCTTGCCAGTTTTGGATGCAGTTCCCAGGTTGAGCCCGGGGATTTCACATTCAACTTAACAAACCACCTACGCGCGCTTTACGCCCAGTAATTCCG
+
CCCCCGGGGGGGGGGGGGGGGGGGGGGGGGGGGGGGGGGGGGGGGGGGGGGGGGGGGGGGGGGGGGGGGGGGGGGGGGGGGGGGGGGGGGGGGGGGGGGGGGGGGGGGGGGGGGGGGGGCEGGGGGGGGGGGGGGGGGDGGGGGGGGGGGGGGGGGGGGGGGGGGGGGGGGFGGGGGGGGGGGGGGGGGGGGGGGGGDCFGGGGFFGGGGGGGGGGGGGGFGFFEFFEFEFFGGGEF??EED<FGDFBGGF
@M03364:276:000000000-BLYN8:1:1101:9388:7700 2:N:0:1
GGACTACCGGGGTTTCTAATCCTGTTTGCTCCCCACGCTTTCGTGCATGAGTGTCAGTATCAGCCCAGGGGGTTGCCTTCGCCATCGGTGTTCCTCCGCATATCTACGCATTTCACTGCTACACGCGGAATTCCACCCCCCTCTGCCGTACTCTAGTTAGCCAGTTCACAATGCAATTCCCAAGTTGAGCTCGGGGATTTCACATCGTGCTTAACAAACCACCTGCGCACGCTTTACGCCCAGTAATTCCG
+
CC9CCGGGGGGGGGGGGGGGGGGGGGGGGGGFFFGGGGGGGGGGGGGGGGGFGGGGGGGGGGGGGGGGGDGGGGGGGGGGGGGGGGGGGEGGGGGGGGGDGGGGFFFGGEGGFGFGGGGGGGGGGGG7FGGGGGGGFGGGGGCFGGGC:EGGFEDGFGGFGGGFGFCCGFBFCFGFGEFGGGGGGGFGDGGFGEDGGGGGGGGGC>DGGGGG7CFGF:F5AF>1@F>>>D:>D3C<F?GEE5<FFD?<F7*
@M03364:276:000000000-BLYN8:1:1101:16309:7704 2:N:0:1
GGACTACTAGGGTTTCTAATCCTGTTTGCTCCCCACGCTTTCGCGCCTCAGCGTCAGTTACAGACCAGAGAGCCGCCTTCGCCACTGGTGTTCCTCCATATATCTACGCATTTCACCGCTACACATGGAATTCCACTCTCCTCTTCTGCACTCAAGTCTCCCAGTTTCCAATGACCCTCCCCGGTTGAGCCCGGGGATTTCACATCCGACTTGACAGACCGCCTGCGTGCGCTTTACGCCCAGTAATTCCG
+
CCCCCGGGGGGGFGGGGGFGFGFGGGGGGGFCGGGGGGGGGGGGGGGGGGGGGGGGGGGGGFGGGGGGGGGGGGGGGGGGFGGGGGGGGGGGGGGGGFGAFCGF@FGDFFGGGGGFGGGECFGGGGGCFFGGGGFFFFFFFGGGGGFGGGGGGG89EGFFC@FGGGGGGGGGGGGGGGGGGG6CFG>C?,D8C5EGGGGGGGGGFGGGDGGGGC*+2;GC:EED;5051>>AGDCECBEGGF<FG7=<7>*
@M03364:276:000000000-BLYN8:1:1101:8947:7730 2:N:0:1
GACTACTAGGGTATCTAATCCTGTTTGCTCCCCACGCTTTCGCACCTGAGCGTTAGTCTTTGTCCAGGGGGCCGCCTTCGCCACCGGTATTCCTCCAGATTTCTACGCATTTTACCGCTACACAGGAAATTCCACCACCCTCTACCGTACTCTAGCTCCGCAGTTTTGAAAGCAGTTCCCAGTTTGAGCCCGGGGATTTCACTTCCACATTACTTAACCACCTACGCGCGCCTTACGCCCCGTAATTCCGT
+
CACC@<9FFFFE<@C96C9FFEEFGG,6E<FGG<FE7,FF<@@C:FD@<E@EC,B@F<EFFGG9EF,C,8F@F77BFF,AFE,BCGG:=BFEDEFGGGFF,?E?BF?FCCGF,,CFCB+6FFF,8,:=F<FDE,CD8F6CCCEFGGG87=+=@D9,,,,>B+++@EEC>AE9AC6DDCFGGGB;F;AC,>D5?EG5CE9,++4=/8@+**+3;@++2?CF5A)6@:68;BF>DD92;(::*7(855*.722
@M03364:276:000000000-BLYN8:1:1101:8611:7767 2:N:0:1
GGACTACCAGGGTTTCTAATCCTGTTTGCTCCCCACGCTTTCGCACCTGAGCGTCAGTCTTTGTCCAGGGGGCCGCCTTCGCCACTGGTGTTCCTCCATATATCTACGCATTTCACCGCTACACCTGGAATTCTACCCCCCTCTACAAGACTCTAGCTGACCAGTTTCAAATGCAGTTCCCAAGTTAAGCTCGGGGATTTCACATCTGACTTAATCAACCGCCTGCGTGCGCTTTACGCCCAGTAATTCCG
+
CCCCCGGGGGGGGGGGGGGGGGGGGGGGGGGFGGGGGGGGGGGGGGGGGGGGGGGGGGGGGGGGGGFGGGGGGGGGGGGGGGGGGGGGGGGGFGGGGGGGGGGGGGGGGEGGGGGGGGGGGGGGGGGGGGGGGGGGGGGGEGDGGG9GGGGGGGGGGGGGGGGGGGGGGGGGGGD7FCGFGG8DFGGGGGFFEEGGGGGGGGG=FGGGGGGG7CDFGFGCAEEDDF@EDFFFGGG<F?CG=)29?DFD>F9
@M03364:276:000000000-BLYN8:1:1101:5473:7780 2:N:0:1
GGACTACTAGGGTTTCTAATCCTGTTTGCTCCCCACGCTTTCGAGCCTCAGTGTCAGTTACAGGCCAGAGAGCCGCTTTCGCCACCGGTGTTCCTCCATATATCTACGCATTTCACCGCTACACATGGAATTCCACTCTCCTCTTCTGCACTCAAGTCTCCCAGTTTCCAATGACCCTCCCCGGTTGAGCCGGGGGCTTTCACATCAGACTTAAGAAACCGCCTGCGCTCGCTTTACGCCCAATAAATCCG
+
CCCCCGGGGGGGGGGGGGGGGGGGGFGGGGGGGGDGGGGGGGGGGGGGGGGGGGGGGGGGGGGGGGGGGGGGGGGGGGGGGGGGFFGGGGGGGGGGGGGGGGGGGGGFGGGGGGGGGGGGGG,?EFFGGGGGGGGGGGGGGGGGGGGGGGGGGG?EGGFGGGGG>EGGFGAE,EFFGGGCGGGGGGGGGGGGGCEGD5CFGCFCFG>48?<DGGGFG5FE:C>@FFFF9EFFGGG>F0EEG@0;FFFAFF<
@M03364:276:000000000-BLYN8:1:1101:21101:7792 2:N:0:1
GCACTACACGGGTTTCTAATCCTGTTTGCTCCCCACGCTTTCGCACCTCAGTGTCAGTATCAGTCCAGGTAGTCGCCTTCGCCACTGGTGTTCCTTCCTATATCTACGCATTTCACCGCTACACAGGAAATTCCACTACCCTCTACCATACTCTAGCTTGCCAGTTTTGGATGCAGTTCCCAGGTTGAGCCCGGGGATTTCACATTCAACTTAACAAACCACCTACGCGCGCTTTACGCCCAGTAATTCCG
+
CCCCCGGGGGGGEEEGGGGGGGGGGGGGGGFGGGGGGGGGGGGGGEGGGGFFGGGGGFGFFDAFGGGGGGGGEGEGGCFGGGGGGGGGGGGGGGGEGD?FFEFGFFGGGCFGGGGGGGGGGGGGGGGFGCFFFGDFG?FEGGGGCEGGGFGGGFGGGGGGGGGGGGGCCG==DGGGGGGGGF@6@DE?=DDFDGGGCEGFGDGC99>FGFFF7=+D*;FFFGEFEFFFFFE>3DGEF?EEGFFFGG6?FGC
@M03364:276:000000000-BLYN8:1:1101:12752:7812 2:N:0:1
GGACTACTGGGGTTTCTAATCCTGTTTGCTCCCCACGCTTTCGTGCATGAGCGTCAGTACAGGCCCAGGGGATTGCCTTCGCCATCGGTGTTCCTCCGCATATCTACGCATTTCACTGCTACACGCGGAATTCCATCCCCCTCTGCCGTACTCTAGCTATGCAGTCACAAAGGCAGTTCCCAGGTTGAGCCCGGGGATTTCACCTCTGTCTTACATAACCGCCTGCGCACGCTTTACGCCCAGTAATTCCG
+
CCCCCGGGFGGGGGGGGGGFGGGGGGGGFGGGGGGGGGGGGGGGGGGGGGGGGGGGGGGGGGGGGGGGGGGGGGGGGGGGGGGGGGGGGFGGGFDFGGGDFGAGFDFFGGGGGGGGGGGGGGGGDGGGGEFGFEFGGGDGCEGGGGGGGGGGGGG9EGCGEGGGGGGGAFCGCGFG6EEGGGFGFGFGGGDGGGGG*CFCCCGGFGGGDCF@FFFGGGG65C>D@FBDFFFFGCFFFFDEGF<:>FFAFG9
@M03364:276:000000000-BLYN8:1:1101:7538:7830 2:N:0:1
GGACTACCGGGGTATCTAATCCTGTTTGCTCCCCACGCTTTCGCACCTGAGCGTCAGTCTTCGTCCAGGGGGCCGCCTTCGCCACCGGTATTCCTCCAGATCTCTACGCATTTCACCGCTACACCTGGAATTCTACCCCCCTCTACGAGACTCTAGCTTGCCAGTTTCAAATGCAGTTCCCAGGTTGAGCCCGGGGATTTCACATCGTGCTTAACAAACCACCTGCGCACGCTTTACGCCCAGTAATTCCG
+
CCCCCGGGGGGGGGGGGGGGGGGGGGGGGGGGGGGGGGGGGGGGGGGGGGGGGGGGGGGGGGGGGGGGGGGGGGGGGGGGGGGGGGGGGGGGGGGGGGGFGGGGGGGGGGGGGGGGGGGGGGGGGGGGGGGGGGGGGGGGGGGGGGGGGGGGGGGGGGGGGGGGGFFGGGGGGFEGGGGGGGD8DCFEG?FCEGGGGGGGGGGGFGGGGDGGG7FFGFGG:FF<?F>EFE@@DDFDF?GGGFFFFG@<>F2
@M03364:276:000000000-BLYN8:1:1101:15270:7894 2:N:0:1
GGACTACAGGGGTTTCTAATCCTGTTTGCTCCCCACGCTTTCGCGCCTCAGCGTCAGTAATGAGCCAGTATGTCGCCTTCGCCACTGGTGTTCTTCCGAATATCTACGAATTTCACCTCTACACTCGGAGTTCCACATACCTCTCTCACACTCAAGACATCCAGTATCAAAGGCAGTTCCAGAGTTGAGCTCTGGGATTTCACCCCTGACTTAAATGTCCGCCTACGCGCCCTTTACGCCCAGTAATTCCG
+
CCCCCGGGGGGGGGGGGGGGGGGGGGGGGGGGGGGGGGGGGGGGGGGGGGGGGGGGGEDFGGGGGGGGGGGGGGGGGGGGGGGGGGGGGGGGGGGGGGGGGCFFGGGGGGGGGCFGGGGGGGGGGGGGEGGGGGGGDGGGGGGGGGGGFGGGGGGFDDGGCEDFGGGGGD9DFGGGFFGAFGDGGGEGGGFFGGEGGGGGGGGDFDGCFGGGFFFFGDFGDGFFFFAE=EEBG4DEF;GGG><)CFFFGGC
@M03364:276:000000000-BLYN8:1:1101:19331:7895 2:N:0:1
GGACTACAGGGGTTTCTAATCCTGTTTGCTCCCCACGCTTTCGAGCCTCAGCGTCAGTTACAGACCAGAGAGCCGCCTTCGCCACTGGTGTTCCTCCATATATCTACGCATTTCACCGCTACACATGGAATTCCACCCTCCTCTTCTGCACTCAAGTCTCCCAGTTTCCAATGACCCTCCCCGGTTGAGCCGGGGGCTTTCACATCAGCCTTAAGAAATCGCCTGCGCTCGCATTACGCCCAATAAATCCG
+
CCCCCGFFGGGEGGGFFCGGGFFGGFGGAECE@@FGCEGGGACFF@@EFFFGCFFF:CFCFFGGGGGGDFEFGGGCEEDFGFGDGGDCF8C::A@FE<E,A9CF9FGG7+4BAF?AECEEECC=9=F4?5<F,C=D,=>FGGG8=@FGE;>DG8==@D=CE8=8A3>>EA;CGGG8@FGE>EEGFGD,,6>8*5B==EGC7CGGFFF**;8*;FF7;7;FE55;;438(:>3)9720(;CE::FFGFAC*1
@M03364:276:000000000-BLYN8:1:1101:19233:7908 2:N:0:1
GGACTACCGGGGTTTCTAATCCTGTTTGCTCCCCACGCTTTCGTGCATGAGTGTCAGTATCAGCCCAGGGGGTTGCCTTCGCCATCGGTGTTCCTCCGCATATCTACGCATTTCACTGCTACACGCGGAATTCCACCCCCCTCTGCCGTACTCTAGTTAGCCAGTTCACAATGCAATTCCCAAGTTGAGCTCGGGGATTTCACATCGTGCTTAACAAACCACCTGCGCACGCTTTACGCCCAGTAATTCCG
+
CCCCCGFDGGGGGGGGGGGGGGGGGGGGGGGGGGGEEGGGGGGDFEDFGGGGGGFGGGGFGGGGGGGGGGGEGFGGGGGGGG:FGFCFGGGGGGGGGGGGGGCGGGGGGGGGGGGGGGGGGGGGGGGGCCGGFGFFGGDGEGGGFDCEGGGGGGCFGG,E;EGGGGA;@FFFEGGDGFCFGGFGGGGGGG?CEDECEGGGGGFF8*:FFDGF7FG7>CECFCA;EA>EBF>:CGGB?(;C:>66:C?ADGC
@M03364:276:000000000-BLYN8:1:1101:4172:7918 2:N:0:1
GGACTACAGGGGTTTCTAATCCTGTTTGCTCCCCACGCTTTCGAGCCTCAGTGTCAGCTACAGTCGAGAAAGTCGCCTTCGCCATTGGTGTTCTTCCTAATATCTCCGCATTTCACCGCTACACTAGGAATTCCACTTTCCGCTCCGGCACTCTAGCTTTCCAGTTTGAAATGCAGTTCTCGGGTTGAGCCCAAGTATTTCACATCTCACTTAAAAACCGACCACCGCTCCCTTTCCGCCGAGTAAATCCG
+
CCC<@EC,EFCE;C@,,66,,6;@E<,C<F<F,@,C7+:,<,8,;BF<FGCFEEDFG,C<E<,<C,@C@,<,CFEGG7@FFG:F,@?CCBC,<?4?FCA9E,@FE,CFGE,859?FFF+@F7==;:A8F9E:,5EFDGD<,46+4++66=E83@;E9DCADF=FF,=@=FA;,,=6D2@@6@F63@C,,@8:C;>FGG922;:?+2CFG8=+=+28;*4**=:((26496?35:9)2/:8*),:*;+)+;)
@M03364:276:000000000-BLYN8:1:1101:26370:7941 2:N:0:1
GGACTACCAGGGTTTCTAATCCTGTTTGCTCCCCACGCTTTCGCACCTGAGCGTCAGTCTTTGTCCAGGGGGCCGCCTTCGCCACCGGTATTCCTCCAGATCTCTACGCATTTCACCGCTACACATGGAATTCTACCCCCCTCTACAAGACTCTAGCCTTCCAGTTTCGGATGCAGTTCCCAGGTTGAGCCCGGGGATTTCACATCCGACTTGACAGACCGCCTGCGTGCGCTTTACGCCCAGTAATTCCG
+
CCCCCGGGGGGGGGGGGGGGGGGGGGGFGGGGGGGCFGGGGGGCFGGGGGGGGGGGGGG9F<FCGGEGGEDEGEGGGGGGGGGGGGGGGEGGGAFGGGDCGGFGGCDFDGGGFGCGGGGGGGGG,EFGGGGGFFFG9,DFGGGGDGF>3=DGGCFE9B,,@EEFGGGGEGGGGGG,5BFGFFFGGGGGGGE578ECEGGGGGGD=F<DDGGG*;9DC7CFFGF?BFFB?DDD3C*57(;>EEF:FG=)7C7
@M03364:276:000000000-BLYN8:1:1101:23051:7944 2:N:0:1
GGACTACAGGGGTTTCTAATCCTGTTTGCTCCCCACGCTTTCGCACCTGAGCGTCAGTCTTTGTCCAGGGGGCCGCCTTCGCCACCGGTATTCCTCCAGATCTCTACGCATTTCACCGCTACACCTGGAATTCTACCCCCCTCTACAAGACTCTAGCCTGCCAGTTTCGGATGCAGTTCCCAGGTTGAGCCCGGGGATTTCACATCCGACTTGACAGACCGCCTGCGTGCGCTTTACGCCCAGTAATTCCG
+
CCCCCGFGGGGGGGGGGGFGGGGGGGGGGGGGGGGGGGGGGGGGGGGGGGGGGGGGGGGGGGGGGGGGGCFGGGGGGGGGGGGGEFGGGEFGGECFGFGGGGGFGFGGGGGGGGGGGG>EEGGGCGGGFFFGGGGGFDFGGGGGEGFEFGGGGGGGGGGGGGGGGGGG:5CEGGGGGGGCFF:EGGGGGGGGGGGGGDGFGGGGFDGG3CGDF7CFG48CBGB60>>D0)7>GGF9B1EGGE0)***.:D2
@M03364:276:000000000-BLYN8:1:1101:13428:7985 2:N:0:1
GGACTACAGGGGTTTCTAATCCTGTTTGCTCCCCACGCTTTCGCACCTGAGCGTCAGTCTTTGTCCAGGGGGCCGCCTTCGCCACCGGTATTCCTCCAGATCTCTACGCATTTCACCGCTACACCTGGAATTCTACCCCCCTCTACAAGACTCTAGCCTGCCAGTTTCGGATGCAGTTCCCAGGTTGAGCCCGGGGATTTCACATCCGACTTGACAGACCGCCTGCGTGCGCTTTACGCCCAATAAATCCG
+
CCCCCGGGGGGGGGGGGGGGGGGGGGGGGGCFGGFGGGGGGGGGGGGFFFGGGGGGGGECFFGGGGFGGGGFGGGGEGGGGFGGGGGGGGGGGCEFEEFEFDGGGGGGGGGGGGGGGGGGGGGGFFGGGGGGGGE,8,6CGEGFDGCF;F7CGEFGG6ECGGGGFGGGGGCGGGGGFFC?FFFGGGG6AFDF7*=E*BEFGGGGFF*9DCDGD*9+64;C>E>?(.9@?>BEDDD2?:EG*)3;67F):C7
@M03364:276:000000000-BLYN8:1:1101:13065:7994 2:N:0:1
GGACTACTGGGGTTTCTAATCCTGTTTGCTCCCCACGCTTTCGAGCCTCAGTGTCAGTTACAGGCCAGAGAGCCGCTTTCGCCACCGGTGTTCCTCCATATATCTACGCATTTCACCGCTACACATGGAATTCCACTCTCCTCTCCTGCACTCAAGTCTACCAGTTTCCAATGCATACAATGGTTGAGCCACTGCCTTTTACACCAGACTTAATAAACCACCTGCGCTCGCTTTACGCCCAATAAATCCGG
+
CCCCCFFFFGGGGGGGGGGGGGGGGGFGGGFGGGGGG7@FGGGFG>FGGFEFFGGGGGGG@A,,CCGGG?6@CEGGG@D9FEEGEGGDFEGGGDGGFFGGGFFGEFFGGCEGGG<CFECGGGGFFFFGGGGGGFAEFGGFGE83,8,,8D,+@>@9CFCF9FEGGDFG8=,,@DD=AEGFGGFFEE8F6ECC,4E?EGFC+8,5*9953?7C5=7<FG6,9**7):99@FBEGG>4?=:BE3:FFGF?<D>
@M03364:276:000000000-BLYN8:1:1101:19121:8002 2:N:0:1
GGACTACCCGGGTATCTAATCCTGTTTGCTCCCCACGCTTTCGAGCCTCAGCGTCAGTTACAGACCAGAGAGCCGCCTTCGCCACTGGTGTTCCTCCATATATCTACGCATTTCACCGCTACACATGGAATTCCACTCTCCTCTTCTGCACTCAAGTCTCCCAGTTTCCAATGACCCTCCCCGGTTGAGCCGGGGGCTTTCACATCAGACTTTAGAAACCGCCTGCGCTCGCTTTACGCCCAATAAATCCG
+
CCCCCGGGGGGGGGGGGGGGGGGGGGGGGGGGGGGGGGGGGGGGGGGG<<FGGGGGGGGGGGGGGGGGGGGGGGGGGGGGGGGGGGGGGGFGGGGGGGGGGGGFGGGGGGGGGGGGGGGGGGGGGGGGGDFGGGGGGGGGGGGGGGGGGGGGGGGFGGGGGGFGFGGGGGCFGGGCGGGC>CEEGGEFGGGGGGGDGGGGGGGDFC7F67FF+@C6DF?F>GADFF63>DDDGFFAF?GEGFFFGFF<GF5
@M03364:276:000000000-BLYN8:1:1101:14523:8021 2:N:0:1
GGACTACCAGGGTTTCTAATCCTGTTTGCTCCCCACGCTTTCGTGCATGAGTGTCAGTATCAGCCCAGGGGGTTGCCTTCGCCATCGGTGTTCCTCCGCATATCTACGCATTTCACTGCTACACGCGGAATTCCACCCCCCTCTGCCGTACTCTAGTTAGCCAGTTCACAATGCAATTCCCAAGTTGAGCTCGGGGATTTCACATCGTGCTTAACAACCCACCTGCGCTCGCTTTACGCCCAGTAAATCCG
+
CCCCCGGGGGGGGGGGGGGGGGGGGGGGGGAGGGGGGGGGGGGE8C8CEFF6FGFGGGECFGGGGGGF@FDG@@FDCFGGGGGGGFGGGGGGGFGGGG,FFGGGGGFGGGGGGGGGAFGGGGGG7+@FGFGFGGGGDECGGGGG8DDG6AEFD9EFCEG9EGGGFG9>ECFGGGG,:EFG?9:FGG?FGG,,4CGG*CFGGFCGFFC//7FGF7277*=E3CF@EF6>(58DGGGFFFGGGFB@GDBBGD9
@M03364:276:000000000-BLYN8:1:1101:11050:8025 2:N:0:1
GGACTACAGGGGTATCTAATCCTGTTTGCTCCCCACGCTTTCGAGCCTCAGCGTCAGTTACAGACCAGAGAGCCGCCTTCGCCACTGGTGTTCCTCCATATATCTACGCATTTCACCGCTACACATGGAATTCCACTCTCCTCTTCTGCACTCAAGTTTCCCAGTTTCCAATGACCCTCCCCGGTTGAGCCGGGGGCTTTCACATCAGACTTAAGAAACCGCCTGCGCTCGCTTTACGCCCAATAAATCCG
+
CCCCCGGGGGGGGGGGGGFGGGGGGGGGGGGGGGGGGGGGGGGGGGGGGGGGGGGGFGGGGGGGGGGGGGGGGGGGGGGGGGGGGGGGGGGGFGGGGGGCFFGGGGGGGGGGGGGGGGGGGGGGGGGGGGGGGGGGGGGGGGFGGGGGGGGFEFGGGGGGDGGGGGGGCGGGGGGGGEGGGGGDGGGGGGGGGGGGDGGGGGF==CDCFGGGGG+CD;GFEGB(()1AFD3>DGC2?1EGGFB>DG=BCF)
@M03364:276:000000000-BLYN8:1:1101:27989:8110 2:N:0:1
GGACTACCAGGGTATCTAATCCTGTTTGCTCCCCACGCTTTCGTGCATGAGTGTCAGTATCAGCCCAGGGGGTTGCCTTCGCCATCGGTGTTCCTCCGCATATCTACGCATTTCACTGCTACACGCGGAATTCCACCCCCCTCTGCCGTACTCTAGTTAGCCAGTTCACAATGCATTTCCCAACTTGATCCCGGGGATTTCACATCGTGCTTAACTAACTACTTGCTCACGCTTTACGCCCAGTAATTCCG
+
BCCCCCFCFGEGDEFFF<@FFGG9FFGFFDEFGGGGD+BC8FEFGCFFGG,,;CFDFGFFGGAFGGGF?>ECGGDEFCGGGC7F:<:@F7CFDEFAEE7:FDFGGFFDFGEECCA??EFGGGG87:CE@FFFFGFE,C+>>ECGGCE>>CE99ECCEGCF,43DFFFA<D,;@E7,37E,@9E*?>,,,2,,**1=*=B6++4+4*29*9:7+@F+:8E1+3+)13)+)0;AD3CCA;***8:)**16:70
@M03364:276:000000000-BLYN8:1:1101:6071:8110 2:N:0:1
GGACTACCAGGGTATCTAATCCTGTTTGCTACCCATGCTTTCGAGCCTCAGCGTCAGTTACAGACCAGACAGCCGCCTTCGCCACTGGTGTTCTTCCATATATCTACGCATTTCACCGCTACACATGGAGTTCCACTGTCCTCTTCTGCACTCAAGTTTCCCAGTTTCCGATGCACTTCTTCGGTTGAGCCGAAGGCTTTCACATCAGACTTAAGAAACCGCCTGCGCTCGCTTTACGCCCAATAAATCCG
+
CCCCCGGGGGGGGGGGGFAGGFFGGGGGGGGGGGGGGGGGGGGGGGGGGGGGGGGGGGFGGGGGGGGGGGGGGGGGGGGGGGGGGGGGGGGGGEFGGGGGFGGGGGGGGGGGGGFGGGGGGGGGGGGGFGGGGGGGFDGGGGGFGGGGGGGGGGGGGGGGF@D>FFAFGGCE>EFGGFGGFGGDGGGF8>DEGEEGGGGFFFG>+98DFFGFGGGFGFG,9CEFFFFFFFFFGGG4ADGGGB=57>CCFGD
@M03364:276:000000000-BLYN8:1:1101:2763:8115 2:N:0:1
GGACTACTCGGGTTTCTAATCCTGTTTGCTCCCCACGCTTTCGTGCATGAGCGTCAGTACAGGTCCAGGGGATTGCCTTCGCCATCGGTGTTCCTCCGCATATCTACGCATTTCACTGCTACACGCGGAATTCCATCCCCCTCTACCGTACTCTAGCTATGCAGTCACAAAGGCCGTTCCCAGGTTGAGCCCGGGGATTTCACCTCTGGCTTACATAACCGCCTGCGCACGCTTTACGCCCAGTAATTCCG
+
CCCCCGFGCEGGFEGFGCGGG9FFGFGGGGGEFGGGECFGGGGGGEFEFGGFEFFGGGCECFGGDDGFFF7FEGGFEGGGGGDECCEGGGGDE<@5BFEGGEGEFFFFFDGGGFC9,;FDFGGGECGDFEGGGGG;F@?EGGGG9EFEEDEFE9EFEFF=DDGFGG93ECFCADGGEG?@9,@DFFCFGFGF*;CE7CFF+B9FF4*2*;6C*24;7>C7>5>07A;)(5A)579)021:C)3;CF*-:77
@M03364:276:000000000-BLYN8:1:1101:27268:8125 2:N:0:1
GGACTACAGGGGTTTCTAATCCTGTTCGCTCCCCACGCTTTCGAGCCTCAGCGTCAGTTACAGACCAGAGAGCCGCCTTCGCCACTGGTGTTCCTCCATATATCTACGCATTTCACCGCTACACATGGAATTCTACTCTCCTCTTCTGCACTCAAGTCTCCCAGTTTCCAATGACCCTCCCCGGTTGAGCCGGGGGCTTTCACATCAGACTTAAGAAACCGCCTGCTCTCGCTTTACGCCCAATAAATCCG
+
CCCCCFFGGGGGGGGGGGGGGGGFGC,CEGDGGDFFGFGGGCGGFGDFFFGCGFDFGGC@@CE<FCFGGGGGGGGG77FGGGEGGGGGGFGGGGGGB8FFGGGGGGEGGGGCBEBFA@BCG+EDE:<EFFGGG,EFAEGGFF?D,EFA,=DCGCGG9DFGGG8@FGFA:>DFGF86DEFECE>EGGCGCF,**@CE*C8CFDCFFC+;6>GCDGCFGFG7=*=<DA(/.*:>D<7)91EGEF6FGG?):C9
@M03364:276:000000000-BLYN8:1:1101:21581:8126 2:N:0:1
GGACTACAGGGGTATCTAATCCTGTTCGATCCCCACGCTTTCGTGCATCAGCGTCAATAATGGCTTAGATAGCTGCCTTCGCAATCGGAGTTCTGAGACATATCTATGCATTTCACCGCTACTTGTCTCATTCCGCCATCTTCAACCACATTCAAGCTTATCAGTATCAAAGGCACTGCGACAGTTGAGCTGCCGTATTTCACCCCTGACGTAATAAGCCGCCTACGCACCCTTTAAACCCAATAAATCCG
+
CCCCCDG@CGGGGFGGGFGGGGGGGGGGGG<CFFEBBEFCFGGGGGGGGGGGGGGGGGDCFFDEFGFFCFGGGGGGGGGGFGGGGGC7CFFFGGCF,F=FFGGGGGGGGGGFGGGGGGGGGGGFFGDFFGGGGGFGEGGGGGGCCFFEFFGFGDFGGGGGGGF9FFA63@9=DFGGGG,@=>CCDDFGGGGDGGGG7BFCG92AACFGF5*<7DG+CFG?BEB==F@42>FFGFGF+*?<ED7A6:6)7<2
@M03364:276:000000000-BLYN8:1:1101:17556:8142 2:N:0:1
GGACTACTGGGGTTTCTAATCCTGTTTGCTCCCCACGCTTTCGCACCTGAGCGTCAGTCTTTGTCCAGGGGGCCGCCTTCGCCACCGGTATTCCTCCAGATCTCTACGCATTTCACCGCTACACCTGGAATTCTACCCCCCTCTACAAGACTCTAGCCTGCCAGTTTCGGATGCAGTTCCCAGGTTGAGCCCGGGGATTTCACATTCGACTTGACAGACCGCCTGCGTGCGCTTTACGCCCAGTAATTCCG
+
CCCCCFFGGGGGGGGGGGGGGGGGGGGGGGGGGGGGGGGGGGGGGGGGGGGGGGGGGGFGGGGGGGGGGGGGGGGGGGGGGGEGGGGGGGGGGGGGGGGFGGGGGGGGGGG+EFCFGGGGGGGGGGGGGGGGGGGGGG?CEGGGDGGGGGGGFGGEFGG?FGCGGGGGGGGCDFFFGGGGGGFFGGGF?FGGGGDG5CGGGFGDFGGGFGGGGC<DG4AFBGD<:>>EFFFEGGGDFFC:EBFFFFF67C4
@M03364:276:000000000-BLYN8:1:1101:21240:8144 2:N:0:1
GGACTACTGGGGGTTCTAATCCTCTTTGCTCCCCACGCTTTCGCCCCTCAGCGGCCGTCTCAGCCCAGGGGGCCGCCTTCGCCCCCGGTGTTCCCCCAGATCTCTACGCATTTCACCTCTACACCTGGAATTCTACCCCCGTCTCCGCGCCTCTAGCTCGCCAGCTTCAAATGCAGTCCCCAGGTTGAGCCCGGGTCTTTCCCATCTGACTTCACACACCGCCTGCGTGCGCTCTCCGCCCAGTCATTCCG
+
8--A8FEF,-,++++,66,,C@6,;,6,;,CEF7C@FFD@FD:@6B+4,;,C6+6++8+C,,C,CC,FC,+7@F4BF7?F<F:4++>7@+84CC,EC3==,,853,BB=+++@CED<,@,,<,:,3D,@,@,8,,3=@8C*3*;,6****4;E,6,=,,1=1***,,?+++++2++5+5+=:**7<000C*:53*2*29+:*00**020**2::47**;:):B<6>9D:))5C*/.)(:;*)(9***-2:*
@M03364:276:000000000-BLYN8:1:1101:18788:8157 2:N:0:1
GGACTACAGGGGTTTCTAATCCTGTTTGCTCCCCATGCTTTCGTACCTCAGCGTCAGTATTAGGCCAGATGGCTGCCTTCGCCATCGGTATTCCTCCATATATCTACGCATTTCACCGCTACACATGGAATTCCACTCTCCTCTTCTGCACTCAAGTCTCCCAGTTTCCAATGACCCTCCCCGGTTGAGCCGGGGGCTTTCACATCAGACTTAAGAAACCGCCTGCGCTCGCTTTACGCCCAATAAATCCG
+
CCCCCGGGGGGGGGGGGGGGFGGGGGGGGGGGGGGGGGGGGGGGGGGGGGGGGGGGGGGGGGGGGGGGGGGGGGGGGGGGGGGGGGGGGGGGGGGGGGGGGGGFGGGGGGGGGGFGGGGGGGGGGGGGGGGGEGGGGGGGGGGGGGGGGGGGGGGGGGGGGGGGGGGGGGGGGGGGGGGGGGGEEGGFFFGDGGGGEGGGGGDCFGFDGFGGFGGFFFGGFGF;DF@FFFFADGGFFDEGGF?FFFFFGG<
@M03364:276:000000000-BLYN8:1:1101:12320:8159 2:N:0:1
GGACTACAGGGGTTTCTAATCCTGTTTGCTCCCCACGCTTTCGTGCATGAGTGTCAGTATCAGCCCAGGGGGTTGCCTTCGCCATCGGTGTTCCTCCGCATATCTACGCATTTCACTGCTACACGCGGAATTCCATCCCCCTCTGCCGTACTCTAGCTATGCAGTCACAAAGGCAGTTCCCAGGTTGAGCCCGGGGATTTCACCTCTGTCTTACATAACCGCCTGCGTGCGCTTTACGCCCAGTAATTCCG
+
CCCCCGGGGGGGGGGGGGGGGGGGGGGGGGGEGGGGGGGGGGGGGGFFGGGFGGGGGGGGGGGGGGGGGGGGGGGGGGGGGGGGGGGGGGGDGGGGGGGGGGGGGDGGGGGGGABFGEGGFGFGGGGGGGGGGGGGGG8FGGGG?CGGEEEFFFFGCF;FGGGGGGGFG9,BFGGGGGGGFGGGGFG6EFGFGDED5CFGGGGG4?FGFDFGGGGG7@EGFEDDFFBDDEF:G:F>?:GEG>BFGGFFGG*
@M03364:276:000000000-BLYN8:1:1101:10811:8172 2:N:0:1
GGACTACTAGGGTTTCTAATCCTGTTTGCTCCCCACGCTTTCGAGCCTCAGTGTCAGTTACAGGCCAGAGAGCCGCTTTCGCCACCGGTGTTCCTCCATATATCTACGCATTTCACCGCTACACATGGAATTCCACTCTCCTCTCCTGCACTCAAGTCTACCAGTTTCCAATGCATACAATGGTTGAGCCACTGCCTTTTACACCAGACTTAATAAACCACCTGCGCTCGCTTTACGCCCAATAAATCCGG
+
CCCCCGGGGGGGGGGGGGGGGGGGGGGGGGGGGGGGGGGGGGGGGGGGGGGGGGGGGGGGGGGGGGGGGGGGGGGGGGGGGGGGGGGGGGGGGGGGGGGGGGGGGGGGGGDGGFGGGGGGCFGGGGGGGFGGGGGGGGGGGGGFGGGGDFGGGGFGGGGGGF=DCFCG=A;EFFGFFFGGFFGGGBFGGGGFGFGGGGGGGFCFFF97C?CC>FFG7C6CFEFFF>9*:?BFGFGFEDGGGF@FF>FE6C7
@M03364:276:000000000-BLYN8:1:1101:14892:8187 2:N:0:1
GGACTACTCGGGTTTCTAATCCTGTTTGCTACCCATGCTTTCGAGCCTCAGCGTCAGTTACAGACCAGACAGCCGCCTTCGCCACTGGTGTTCTTCCATATATCTACGCATTTCACCGCTACACATGGAGTTCCACTGTCCTCTTCTGCACTCAAGTTTCCCAGTTTCCGATGCACTTCTTCGGTTGAGCCGAAGGCTTTCACATCAGACTTAAGAAACCGCCTGCGCTCGCTTTACGCCCAATAAATCCG
+
CCCCCGGGGGGGGGGGGGGGGGGGGGGGGGGFGGGGGGGGGGGGGGGGGGGGGGGGGEGGGGGGGGGGGGGGGGGGGGGGGGGGGGGGGGGGGGGGGGGGGGGGGGGGGGGGGGGGGDGGGGFGGGGGGGGGGGFGGGGGGGGGGGGGGDFFGGGGGGGG,EEFGGGGGC=CEC,EFGGGGGGEECEFFFFGGGGDGGGG79EGFGGGGGGC<CFFGFGC>EEFFFFEFBEFGGGEFDGGGFFFGGA?@C<
@M03364:276:000000000-BLYN8:1:1101:16111:8188 2:N:0:1
GGACTACTGGGGTATCTAATCCTGTTTGCTCCCCACGCTTTCGCACCTCAGTGTCAGTATCAGTCCAGGTAGTCGCCTTCGCCACTGGTGTTCCTTCCTATATCTACGCATTTCACCGCTACACAGGAAATTCCACTACCCTCTACCATACTCTAGCTTGCCAGTTTTGGATGCAGTTCCCAGGTTGAGCCCGGGGATTTCACATTCAACTTAACAAACCACCTACGCGCGCTTTACGCCCAGTAATTCCG
+
CCCCCGFGGGGGGGGGGGGGGFGGGGGGGGGFGGGGDEGGGGGGGGGGFGGGGGGGGGGGGGGGGGFFGGGFGGGGGGGGGGGGGGGGGGGGGGGFFGGGGEGFGGGGGDEGGFGDFGEEGGGGGGGGGGGGGGDFGGGFGFGGCED?FGGGGGGFCFDGGFGGFGGGGGFEG?FADEDCFGGGE?DFGGGDEGGGECFEGGDFFGGF>@FGGGFGG*1=6E>7BF>D28?EDC<4ADGGGD0=CGFFGG;
@M03364:276:000000000-BLYN8:1:1101:12862:8202 2:N:0:1
GGACTACCCGGGTTTCTAATCCTGTTTGCTCCCCACGCTTTCGAGCCTCAGCGTCAGTTACAGACCAGAGAGTCGCCTTCGCCACTGGTGTTCCTCCATATATCTACGCATTTCACCGCTACACATGGAATTCCACTCTCCTCTTCTGCACTCAAGTCTCCCAGTTTCCAATGACCCTCCCCGGTTGAGCCGGGGGCTTTCCCATCAGACTTAAGAAACCGCCTGCGCTCGCTTTACGCCCAATAAATCCG
+
CCCCCGGF6FGGFGGGGGGGGGFGGGGGGGGFFGGGGGGGGGGFFGGGGFGCGGGGGGGGGGG9FGGGFGGG@ECF:FGGGGGGG<FGGGGGGGGGGGGGGGGGGGGGGGGGGGGGGGGGGGGGEFEFGEGGGGDGFGGGGGGGGGGGGGGG88DFFG9CBFGGFEDFCGGD8=DFC,3CGGGGGGE?FGGGCEDCCEF?F+0:18CFC<C@777@7DFGFGFD04156AE:DDD<6:EEE@B4DDFAFCD
@M03364:276:000000000-BLYN8:1:1101:23856:8205 2:N:0:1
GGACGACTAGGGTGTCTAATCCTGTTTGCTCCCCACGCTTTCGAGCCTGAGTGTCAGTTACCGGCCAGTGGGCCGCTTTCGCCACCGGTGTTCCTCCAGATATCTACGCATTTCACCGCTACACCTGGAATTCCCCTTACCCCTCCGACACTCCAGCTTCCCACTTTCAAATGCACACCCTCGTTTTACCCAAGCATTTTACCATCTACTGAACAAAACACACTTGCTCCCTTTCCTCCCTATAAATTCGG
+
<CCC,@@F+-ECF7C8FFF<FFEGGG<F,@9EEGF:6@:FEFG,,6+E,;EEFF@E,C@<,6@:+8+,:,967F@F+B<FGCE,?=:7FECEADCFFG,FF<,,CEF7C=C=<A,<9CF=@:,:,,,=<,,A758,,,68,,6+CE++8+8+8,3@8,,54DA,,83,,@CF9;;,3@3*5*@*66*,,48,41*,=;,:+0,++*++++2+**+2**4,.*)()+)14)2)022)1/*=*0)++3;);**
@M03364:276:000000000-BLYN8:1:1101:3833:8212 2:N:0:1
GGATTACCGGGGTTTCTAATCCTGGTCGCTCCCCACGCTTTCGTCCATCAGCGTCAATCCGCTAGGAGCAACCTGCCTTCGCAATTGGTATTCGATGTAATATCTAAGCATTTCACCGCTACACTAGAAATTCTAGTTACGTCCTCGGAATTCAAGTATAGCAATATCAATGCCCCTTCCATTGTTGAGCCATGGGCTTTCCCCACTGACTTACTAAACCGCCTACGTACCCTTTAAACCCAATAATTCCG
+
@<--6CC,,@FC@+6FFA6;EFFG-CFEBB8@<F,6C::FF,B686,;F@FF+BF:,C,,+9,@+,:C,69,CC,99C,,9884,5CFG,FCE,,:C,,CF?,9=EB<8<,5@AFAFE+466AF9,,,,9549@,,:4,7+6@?+,+++6D29=,,,,33,,@,36@;AD,,,66+3@D:;,,53@8,,8,@233;,@DC++490@D>>D7=7?D+52DEEC>95652*??*?*0*+*?C*)/)*2+.2@8
@M03364:276:000000000-BLYN8:1:1101:24831:8214 2:N:0:1
GGACTACTAGGGTTTCTAATCCTGTTTGCTCCCCACGCTTTCGAGCCTCAGCGTCAGTTACAGACCAGAGAGCCGCCTTCGCCACTGGTGTTCCTCCATATATCTACGCATTTCACCGCTACACATGGAATTCCACTCTCCTCTTCTGCACTCAAGTCTCCCAGTTTCCAATGACCCTCCCCGGTTGAGCCGGGGGCTTTCACAGCAGACTTAAGAAACCGCCTGCGCTCGCTTTACGCCCAATAAATCCG
+
CCCCCGFGGGGGGGGGGGFFGGFGGGGGGGGGGGGGGGEG@FGFGGDFGGGGGGGCGFFFGGFGFFGGGGGGGGGGGGGFGGGGGGGCE@EEGGGGGGGGGGGFCFEDFDGGE<FFGGGGGG:FGF@FGGFFF9EA;EGGFFFGFFGGFFG88DCFGGGGGFFGFCF;DBBC8DGCF=+@CEEGGGGFGGGEEGGGG5;678BF44;DFG4:7CFGGGGGFG)6;:9D(>>EGGC:?0CCC)4F4DFFGGC
@M03364:276:000000000-BLYN8:1:1101:13274:8214 2:N:0:1
GGACTACAGGGGTTTCTAATCCTGTTTGCTCCCCACGCTTTCGCACCTGAGCGTCAGTCTTTGTCCAGGGGGCCGCCTTCGCCACCGGTATTCCTCCAGATCTCTACGCATTTCACCGCTACACCTGGAATTCTACCCCCCTCTACAAGACTCTAGCTTGCCAGTTTCAAATGCAGTTCCCAAGTTAAGCTCGGGGATTTCACATCTGACTTAACAAACCGCCTGCGTGCGCTTTACGCCCAGTAATTCCG
+
CCCCCGGGGGGGGGGGGGGGGGGGGGGGGGGGGGFGGGGGGGGGGGGGGGGGGGGGGGGGGGGGGGGGGGGGGGGGFCFFGGGDEGGGGDFGGGGGGGGGGFGGGGGGGEGGGGGGGGGGGGGGGGGGEGGGGGFFGGGGGGGGGGGGGGGGGGGGGFGGGGGGGGGGGGGFEEGGGFFEFFGGGFGGGGFGEGGGDGGFGGGGFGFGGGFGGFGGGGGGFDEFFA>FFFFFGGGAFFGGGD0?DGFFGG9
@M03364:276:000000000-BLYN8:1:1101:21215:8219 2:N:0:1
GGACTACTAGGGTATCTAATCCTGTTTGCTCCCCACGCTTTCGAGCCTCAGCGTCAGTTACAGACCAGAGAGCCGCCTTCGCCACTGGTGTTCCTCCATATATCTACGCATTTCACCGCTACACATGGAATTCCACTCTCCTCTTCTGCACTCAAGTCTCCCAGTTTCCAATGACCCTCCCCGGTTGAGCCGGGGGCTTTCACATCAGACTTAAGAAACCGCCTGCGCTCGCTTTACGCCCAATAAATCCG
+
CCCCCGGGGGGGGGGGGGGGGGGGGGGGGGGGGGGGGGGGGGGGGGGGGGGGGGGGGGGGGGGFGGGFGGDGGGGGGGGGGGGEGGGGGGGGGGGGGGGGGGGGFDFGGGGGGGGGGDDGGGGG?EGGGGGGGFAFEFDGGGEGA>EGGGGGGGGFGGGGGGGGGGGGGGDFG,@DFGF>C8BEGGGGGGGGDGGGGGGGGGGGFGGCFGGGFGGGGFGGFGF;6A>BBF5>DGG)*(;:EB0767=AGGC
@M03364:276:000000000-BLYN8:1:1101:7768:8220 2:N:0:1
GGACTACCCGGGTTTCTAATCCTGTTTGCTCCCCACGCTTTCGAGCCTCAGCGTCAGTTACAGACCAGAGAGCCGCCTTCGCCACTGGTGTTCCTCCATATATCTACGCATTTCACCGCTACACATGGAATTCCACTCTCCTCTTCTGCACTCAAGTTTCCCAGTTTCCAATGACCCTCCCCGGTTGAGCCGGGGGCTTTCACATCAGACTTAAGAAACCGCCTGCGCTCGCTTTACGCCCAATAAATCCG
+
CCCCCGGGGGGGGGGGGGFGGGGGGGGGGGGGGGGGGGGGGGGGGGGGGGGGGGGGGGGGGFFFGGGGGGGGGGEGGGGGGGGGGGGGGGGGGFFGGGGGGGGGFGGGGGGGGGGGGGGGGGGGFGGGGGGGGGGGCFGGFCFGFGGGGGGGGGGGEGGGEGGGDEGGGGGGGFFGGGGGECGDGGGGGFEGEGGGGGGD>CGGFGGGFGGGG+;@DFGGDGFFFFFFF>>5CGGBFFGGGFFFGGF<GC5
@M03364:276:000000000-BLYN8:1:1101:4834:8257 2:N:0:1
GGACTACACGGGTATCTAATCCTGTTTGCTCCCCACGCTTTCGTGCCTCAGTGTCAGTGTTGGCCCAGGCAGTCGCCTTCGCCACGGATGTTCCTCCTGATCTCTACGCATTTCACTGCTACACCAGGAATTCCACTACCCTCTGCCACACTCTAGTCGCCCAGTTTCCATCGCAATTCCCAGGTTGAGCCCGGGGCTTTCACGACAGACTTAAAAAACCACCTACGCACGCTTTACGCCCAGTAATTCCG
+
CCCCCGGGGGGGGGGGGGGGGGGGGGGGGGGGGGGGGGGGGCFFGEGGGGGGGGGGFGFGGGGGGGGGGGGGGGGGGGGGGGGGGGGGGGGGGGGGGGGGGGGGDFFGGGGGGFGGGGGGGGGDGFFG?FFGGG9FGGGDEDDGDFFGGGGGGGGGGGGGGGGGGGGGGFF;+BEGGCCFCFGGGGFGFGGGGCGGGEGGGGGGFGGG46CFFG1+;DGEFF>@@FDD;>DEG55;1,3*/7:FF7/6>0*
@M03364:276:000000000-BLYN8:1:1101:14394:8257 2:N:0:1
GGACTACCGGGGTTTCTAATCCTGTTTGCTCCCCACGCTTTCGAGCCTCAGTGTCAGTTACAGGCCAGAGAGCCGCTTTCGCCTCCGGTGTTCCTCCATATATCTACGCATTTCACCGCTACACATGGAATTCCACTCTCCTCTTCTGCACTCAAGTCTCCCAGTTTCCAATGACCCACCCCGGTTGAGCCGGGGGCTTTCACATCAGCCTTAAGAAACCGCCTGCTCTCGCTTTACGCCCATTAAATCCG
+
CCCCCGGFFGGGEEGGFGGGGGGFGGGGGGGGGGGGGGGGFGG,CFEF<CF6EFGGGGFGGFGFGGGGEFGE7FFG@FGGGGGEGCFGGGGGGGGGGFGFGGGGGFFECCFGG,5EFEGGGGGGGFCFGGGFFFAACFFFGGFF,CAFGGGGG,8D@>,@A@=,@FFGCF9,63@,,,35:CBCG**,<EE*7;*:5:C7CFG:CC+0*02;*2;+;0AC)*8((;(;)0.09C5-=<GG*5(1:004?01
@M03364:276:000000000-BLYN8:1:1101:10847:8258 2:N:0:1
GGACTACCGGGGTATCTAATCCTGTTTGCTCCCCACGCTTTCGAGCCTCAGCGTCAGTTACAGACCAGAGAGCCGCCTTCGCCACTGGTGTTCCTCCATATATCTACGCATTTCACCGCTACACATGGAATTCCACTCTCCTCTTCTGCACTCAAGTCTCCCAGTTTCCAATGACCCTCCCCGGTTGAGCCGGGGGCTTTCACATCAGACTTAAGAAACCGCCTGCGCTCGCTTTACGCCCAATAAATCCG
+
CCCCCGGFEGGGGGGGGGGGGGGGGGGGGGGGGGGGGGGGGGGGFGGGGGGGGGGGGGGGGAEFG7@FFF@FGGGGGGGFGGGGEFGGFFGGGGGGGCFFGGGGGDGFFGEFGFGGGGGGGGGGGGGGGGGGGGFGD@DFFFGGGGGGGC8DDFFGFFCGEFGGGGGGGGGGGCGGGDG:EEEDGE8@FFGGEGGCCEGGDGGFA678CGGGF>F>GGGGFGED?F>FBDFFGGGFFFGGGB::CCFDGGC
@M03364:276:000000000-BLYN8:1:1101:11675:8261 2:N:0:1
GGACTACCGGGGTATCTAATCCTGTTTGCTCCCCACGCTTTCGAGCCTCAGCGTCAGTTACAGACCAGAGAGCCGCCTTCGCCACTGGTGTTCCTCCATATATCTACGCATTTCACCGCTACACATGGAATTCCACTCTCCTCTTCTGCACTCAAGTCTCCCAGTTTCCAATGACCCTCCCCGGTTGAGCCGGGGGCTTTCACATCAGACTTAAGAAATCGCCTGCGCTCGCTTTACGCCCAATAAATCCG
+
CCCCCGGGGGGGGGGGFFGGGGGGFGGGGGGGGGGGGGGGGGGGFGGGGGGGGGGCEGGGGGGGGGGGGGGGFGDGGGGCFGCGEFGGD@FGGGFGDGGGGGFGFFFCCFEFGGGGGGGGGGGGGGGGGGGGGGBEGGDFCDGFFGGGFFGGGGG866=;FGFFGGGGGC;DGGFE??F6EEGGGGGGDG3@ECG=EEECFFCFFFGCC47@>D=F7<@?>FFDFFFE>DFFDCC4@15EE>00CFF5:99
@M03364:276:000000000-BLYN8:1:1101:21185:8274 2:N:0:1
GGACTACCGGGGTTTCTAATCCTGTTTGCTCCCCACGCTTTCGCACCTGAGCGTCAGTCTTTGTCCAGGGGGCCGCCTTCGCCACCGGTATTCCTCCAGATCTCTACGCATTTCACCGCTACACCTGGAATTCTACCCCCCTCTACAAGACTCTAGCCTGCCAGTTTCGGATGCAGTTCCCAGGTTGAGCCCGGGGATTTCACATCCGCCTTGACAGACCGCCTGCGTCCGCTTTACGCCCAGTAATTCGG
+
CCCCCGGGGGGGGDGGGGGGGGGGGGGGGGGGGGGGGGGGGGGEDGGGGGGGGGGGGGGGGGGGGGGGFGGGGGGGGGGGGGGGGGGGGGGGGGGGGGGGGGGGGGGGGGGGFGGGGGGGGGGGGGGGGGGGGGFCEFGGGGGGGGG?FCGGGGGGGGGGGGGGGGGFGGGCEGGGGGGGGGFGFGGGC?BFGGGDGEG+1+4++;***1950**2*2=*7C>(,)10(.))>C5)*(8C:)3/0*1):*0
@M03364:276:000000000-BLYN8:1:1101:14683:8285 2:N:0:1
GGACTACCCGGGTTTCTAATCCTGTTCGCTACCCACGCTTTCGTCCATCAGCGTCAATCATTTGTTAGTAACCTGCCTTCGCAATTGGTATTCCATGTAATATCTATGCATTTCACCGCTACACTACATATTCTAGTTACTTCACAAAAATTCAAGTCCTACAGTATCAATGGCAATTTTACAGTTAAGCTGCAAACTTTCACCACTGACTTATAAGACCGCCTACGGACCCTTTAAACCCAATGATTCCG
+
CCCCCGGGGFGGGGGGGGGGGGGGGGFCFFGGGFGGGGGGGGGG:FFGGGGFGGGGGGGFGGGGGDGGGGGGGGGGGGGGGEFGGGGGGGGGFAFGGGGGGGGFGFGGGGGGGAFCGGGGGDGGGGGFDEFGGGGGGGGGGFGGGGGFG?FGGGGGGGGFGGGGGGGFFGGGGCF,@DGGGGGGGGFDFAFGDFGGGGGGDFG?DGGGCDF78FFCGFEFBGEAAAA555@4;FGFFECGCD9AC++1==6
@M03364:276:000000000-BLYN8:1:1101:5748:8293 2:N:0:1
GGACTACTGGGGTATCTAATCCTGTTTGCTCCCCACGCTTTCGAGCCTCAGCGTCAGTTACAGACCAGAGAGCCGCCTTCGCCACTGGTGTTCCTCCATATATCTACGCATTTCACCGCTACACATGGAATTCCACTCTCCTCTTCTGCACTCAAGTCTCCCAGTTTCCAATGACCCTCCCCGGTTGAGCCGGGGGCTTTCACATCAGACTTAAGAAATCGCCTGCGCTCGCTTTACGCCCATTAAATCCG
+
CCCCCGGGGGGGGGGGGGGGGGGGGGGGGGGGGGGGGGGGGGGGGGGGGGGGGGGGGGGGGGGGGGGGGGGGGGGGGGGGGGGGGGFGFGGGGGGGGGGGGGGGGGGGGGGGGGGGGDGGGEGGGGGGFFGGGGGGGGGGGGGGGGGGGGGGFGFGGG9EFFDGGGGGGGGF8>A?3@+=EGGDGGCC6EGEDGGGEGG?C+C@A60?C6DFC:2;>FFGDG>2()6=>>BD<DCBF:EE=B(/:CFFGGD
@M03364:276:000000000-BLYN8:1:1101:8655:8294 2:N:0:1
GGACTACTCGGGTTTCTAATCCTGTTTGCTCCCCACGCTTTCGAGCCTCAGTGTCAGTTACAGGCCAGAGAGCCGCTTTCGCCACCGGTGTTCCTCCATATATCTACGCATTTCACCGCTACACATGGAATTCCACTCTCCTCTCCTGCACTCAAGTCTACCAGTTTCCAATGCATACAATGGTTGAGCCACTGCCTTTTACACCAGACTTAATAAACCACCTGCGCTCGCTTGACGCCCAATAAATCCGG
+
CCCCCGGGGGGGGGGGGFGGFGGGGGGGGGGGFGGGGGGGGGGGGGGGGGGGGGGGGGGGGGGGGGFGGGFGGGGGGGGGDGGGGGGGGGGGGGGGGGGGGGFFGGGGGGGGGGGGGGGGDGDGGGGGGGGGGGCCFGFGGGGGGCFGGGGGDC@DFGGGGGGGGGGGFECFFGGGCGGFGGEGGGGGD:8EFGGFGGGGGGGC?DC>FG7C79CFCF6@AGA>=A4548BDF*;:5@EEG33AGCFE>)2
@M03364:276:000000000-BLYN8:1:1101:17330:8322 2:N:0:1
GGACTACTAGGGTTTCTAATCCTGTTTGCTCCCCACGCTTTCGCACCTGAGCGTCAGTCTTCGTCCAGGGGGCCGCCTTCGCCACCGGTATTCCTCCAGATCTCTACGCATTTCACCGCTACACCTGGAATTCTACCCCCCTCTACGAGACTCTAGCTTGCCAGTTTCAAATGCAGTTCCCAGGTTGAGCCCGGGGATTTCACATCTGACTTAACAAACCGCCTGCGTGCGCTTTACGCCCAGTAATTCCG
+
CCCCCGGGGGGGGGGGGGGGGGGGGGGGGGGGGGGGGGGGGGGGGGGGGGGGGGGGGGGGGGGGGGGGGGGGGGGGGGGGGG7:FFGGGGGGEGGGGGGGGGGGGGGGGGGGGGGGGGGGGGGGGGGGGGGGGGGGFGGGGGGGGGGDGGGGGGGGGGGGGGGGGGGGGGFGGGGGGGGGGDFGGGGCGGGGGDGGGGGG=:CGFFGFGGGGG=GF75CGF5ADFF@EFBBDGGFA?<EEGF?:7*8<GF<
@M03364:276:000000000-BLYN8:1:1101:7923:8326 2:N:0:1
GGACTACTGGGGTTTCTAATCCTGTTTGCTCCCCACGCTTTCGTGCATGAGTGTCAGTATCAGCCCAGGGGGTTGCCTTCGCCATCGGTGTTCCTCCGCATATCTACGCATTTCACTGCTACACGCGGAATTCCACCCCCCTCTGCCGTACTCTAGTTAGCCAGTTCACAATGCAATTCCCAAGTTGAGCTCGGGGATTTCACATCGTGCTTAACAAACCACCTGCGCACGCTTTACGCCCAGTAATTCCG
+
CCCCCGGFGGGGGGGGGGGGGGGGGFGGGGGGGGGGDGGGGGGGGGFFGGGGGGGGGGGGGGGGFGGGGGGGGCFGGGGGGGGGGGGGGGGGGGFGG@7FGGGGGGGGGGGDFGGGGGGGGGGGDFGGDGGGGGGGCGGGGGGFFGGGEGGGG9DFGGCGGGGGGGGAGEFGGGGFFGGGG?FGGGGGGG;<EGGGCEGGGGG>>FC<FGGGFGGD*/C>):A@EF>)2:>BGCF9=6ECE>1/CFF<FG9
@M03364:276:000000000-BLYN8:1:1101:13984:8330 2:N:0:1
GGACTACTGGGGTTTCTAATCCTGTTTGCTCCCCACGCTTTCGCACCTGAGCGTCAGTCTTTGTCCAGGGGGCCGCCCTCGCCACCGGTATTCCTCCAGATCTCTACGCATTTCACCGCTACACCTGGAATTCTACCCCCCTCTACAAGACTCTAGCCTGCCAGTTTCGGATGCAGTTCCCAGGTTGAGCCCGGGGATTTCACATCCGACTTGACAGCCCGCCTGCGTGCGCTTTACGCCCAGTAATTCCC
+
CC@CCFGGGGGECEGFGGGGGGGGGGGGGGGGGGGGGGGGGFGGGGCFFFG8FGGDFGCFGGGGGGGF8CFGGGCCGCFFGGG@FGDGGDGGGGCCF8FFFGFFGGEFCFDEGGFGFGDGGGGG8FGGF8FFCD9@DF6:EGGGGGGCFFGGFC9CGGGCFB66FEC3:E8CDFDC9::DD966DFCFF,BC/:8::CFGGGGGFGGCDGGG7CFD=*:=5C>4(.2)()))9*7)98EEGB:FGGF4C:*
@M03364:276:000000000-BLYN8:1:1101:18242:8347 2:N:0:1
GGACTACAAGGGTTTCTAATCCTGTTTGCTCCCCACGCTTTCGAGCCTCAGCGTCAGTTACAGACCAGAGAGCCGCCTTCGCCACTGGTGTTCCTCCATATATCTACGCATTTCACCGCTACACATGGAATTCCACTCTCCTCTTCTGCACTCAAGTCTCCCAGTTTCCAATGACCCTCCCCGGTTGAGCCGGGGGCTTTCACATCAGACTTAAGAAACCGCCTGCGCTCGCTTTACGCCCAATAAATCCG
+
CCCCCFG?FGGGGGEGGCGGGGGGFGGGGGCFGGGGGGGGGGGFFGGGGGGGGEFEGFGDFFFGGGGGFC@FGGGGGGFGGGGGGECDGGGGGGGGGGFGGGGFGGGGGDFCFGGE<FFEGFGF,E9BCDFGFEGGGGCF8EGGA=EEFFGGGGC8@EFFDG8FDFDDFCFFG9ED@DF>8+3@FC3AFGCGGCGEEDGCFFGCAGFF*C?C8CGFGFGG)=>6156;3A5=DGGB6(885<,7479<FF<
@M03364:276:000000000-BLYN8:1:1101:28234:8347 2:N:0:1
GGACTACTAGGGTTTCTAATCCTGTTTGCTCCCCACGCTTTCGTGCCTCAGTGTCAGTGTTGGCCCAGGCAGTCGCCTTCGCCACGGATGTTCCTCCTGATCTCTACGCATTTCACTGCTACACCAGGAATTCCACTACCCTCTGCCACACTCTAGTCGCCCAGTTTCCATCGCAATTCCCAGGTTGAGCCCGGGGCTTTACCGACAGACTTAAACAACCACCTACGCACGCTTTACGCCCAGTAATTCCC
+
CCCCCGFFGFDGGCEGGGGGGGGGFGFFGGF<FGFEGGGDGGEFFGGGGDFGGGGCFFGGGGGFCFEGFGGGGFEEEEFFF>F:F@C@FGGG9FGGG?@B?EDGGAF,=BEBEE,CEGGGGGCACBFEG8EFAFAGGG?F@@?@FFFGFFGG?G,=EC8CEE8,6C@,,,6@===8=F3E,E,3@B8F6DFG++@**:87+22*/99;;;D9:CFGGGG*/7)0.)()(55>7*8>A6=EE3()+3;);>*
@M03364:276:000000000-BLYN8:1:1101:13865:8355 2:N:0:1
GGACTACTGGGGTTTCTAATCCTGTTTGCTCCCCACGCTTTCGCACCTGAGCGTCAGTCTTTGTCCAGGGGGCCGCCTTCGCCACCGGTATTCCTCCAGATCTCTACGCATTTCACCGCTACACCTGGAATTCTACCCCCCTCTACAAGACTCTAGCCTGCCAGTTTCGGATGCAGTTCCCAGGTTGAGCCCGGGGATTTCACATCCGACTTGACAGACCGCCTGCGTGCGCTTTACGCCCAGTAATTCCG
+
CCCCCGGGGGGGGGGGGGGGGGGGGGGGGGGGFGGGGGGGGEGGGFGG@DFGGGGGGGGGGGGGGGGGFGGGGGGGGEGGGGGGGGGGGGGGFGGGGDFGGGGGGGGGGEEGGGGGGGGGG7=EFGEGFGGGGGG;DFFGGGGFFGFGGGFFFGG7DFGGGGGGGGGGCEE:E>FGGFFGGGGGGGEGGGGCGCEDEGFGGGGGFGGGDDD1;CF7FCFFFGFFFF>>0:>>CGGFF:;CE56@F7@)2:*
@M03364:276:000000000-BLYN8:1:1101:25052:8358 2:N:0:1
GGACTACTGGGGTTTCTAATCCTGTTTGCTCCCCACGCTTTCGAGCCTCAGAGTCAGTTACAGACCAGAGAGCCGCCTTCGCCACTGGTGTTCCTCCATATATCTACGCATTTCACCGCCACACATGGAATTCCACTCCCCTCTTCTGCACTCAAGTCTACCAGTTTCCAATGCATACAATGGTTGAGCCACTGCCTTTTACACTAGACTTAATAAACCAACTGCTCTCGCTTTACGCCCAATAAACCCGG
+
CCCCCGGC<FCGG@FFGGGGGGGGFGGFGGFFGGGFEGGGGGGGGGGGGFF,CFD9FEEGGGGGGGGGGF8FGGEG@FEFGGGGGGFFC<FFGGFGGGGFGGFCFGGCGGDEGGFGGGG+>FFDE,FGFGEGGCEF,,,ABFEGGGGGGGGF,6DE@DDFDFGGG9@F33=@EGG8EFG8EG,,C6=,D,,5A8E6E9DF7FCC+3*=:C;<222?<DG7*13)6+:+19*?4;+*)/:EE4@A:C*(281
@M03364:276:000000000-BLYN8:1:1101:26311:8385 2:N:0:1
GGACTACCGGGGTTTCTAATCCTGTTTGCTCCCCACGCTTTCGAGCCTCAGCGTCAGTTACAGACCAGAGAGCCGCCTTCGCCACTGGTGTTCCTCCATATATCTACGCATTTCACCGCTACACATGGAATTCCACTCTCCTCTTCTGCACTCAAGTCTCCCAGTTTCCAATGACCCTCCCCGGTTGAGCCGGGGGCTTTCACATCAGACTTAAGAAACCGCCTGCGCTCGCTTTACGCCCAATAAATCCG
+
CCCCCGGGGGGGGGGGGGGGGGGGGGGGGGEGGGGGGGGGGGGGGFGGGGGGGGDGGAFGGGGGGGGGGGGGGGGGGGGGFGGGGGGGGGGGDGGGGGGGGGEEEGF7FGGGGGEFGGE=FFGGGGFF=9FFGGD9FG9FFGCGGCGGGGGGGGGGGG9DGGG?DFGGGGGGGGGGGDDGGG>GCEGGCCDEGGGGGGGGGGGF+*?CGGFGGG+1:>EGB=A?DFFFFFF>DGGAF?CGGFFFGGFFGC9
@M03364:276:000000000-BLYN8:1:1101:23629:8396 2:N:0:1
GGACTACTAGGGTTTCTAATCCTGTTTGCTCCCCACGCTTTCGTGCATGAGTGTCAGTATCAGCCCAGGGGGTTGCCTTCGCCATCGGTGTTCCTCCGCATATCTACGCATTTCACTGCTACACGCGGAATTCCACCCCCCTCTGCCGTACTCTAGTTAGCCAGTTCACAATGCAATTCCCAAGTTGAGCTCGGGGATTTCACATCGTGCTTAACAAACCACCTGCGCACGCTTTACGCCCAGTAATTCCG
+
CCCCCGGGGGGGGGGGGGGGGGGGGGGGGGGGGGGGGGGGGGGGGGGGGGGGGGGGGGGGGGGGFGGGGE>FGGGGGGGGGGGGGGGGGGGGGCFGGGGGGGGGGGGGGGGDGGGGFGGGFGGFDGGGGGGCEGGGCEGGGGGGFCGGGGEDGGGGGGGGGGGGFFCCGGFGGGGFCGGGFGGFGGGGFGFFCGGGGGGCCCFGFGDGGGGFFFGG=5F5AGD@8F;EFFDEGDF<=?DGG3(0>D6477*
@M03364:276:000000000-BLYN8:1:1101:21689:8401 2:N:0:1
GGACTACCGGGGTATCTAATCCTGTTTGCTCCCCACGCTTTCGAGCCTCAGTGTCAGTTACAGGCCAGAGAGCCGCTTTCGCCACCGGTGTTCCTCCATATATCTACGCATTTCACCGCTACACATGGAATTCCACTCTCCTCTCCTGCACTCAAGTCTACCAGTTTCCAATGCATACAATGGTTGAGCCACTGCCTTTTACACCAGACTTAATAAACCACCTGCGCTCGCTTTACGCCCAATAAATCCGG
+
CCCCCGGGGGGGGGGGGGGGGGGGGGGGGGGGGGGGGGGGGGGGGGGGGGGGGGGGGGGDFGGGGGGGDGDFGGGGGGGGGGGGGGGGGGGFGGGGGGGGGGFGGGGGGDEGGGFGGGGGGGFGGGGGGGGGFFFGCFFDCEGGGDFGGGGGG8DFFGGGGGFGD=DFGGGGGGGGAC8FGG6EGCGGGCFGGFGGGFGGGGGGFGGFGGFGGGGGGGGFFGFEBFFFFFFFG<FE:<:CC)3/;@ACDGD
@M03364:276:000000000-BLYN8:1:1101:8349:8404 2:N:0:1
GGCTACTCGGGTATCTAATCCTGTTTGATCCCCACGCTTTCGTGCATCAGCGTCAATACTAACTTAGTGAGCTGCCTTCGCAATCGGAGTTCTAAGACATATCTATGCATTTCACCGCTACTTGTCTCATTCCGCCATCTTCAACCACATTCAAGCTTATCAGTATCAAAGGCACTGCGACAGTTGAGCTGCCGTATTTCACCCCTGACTTAATAAGCCGCCTACGCACCCTTTAAACCCAATAAATCCGG
+
CCCCCGGGGGGGGGGGGGGGGGGGGGGGGGGGGGGGGGGGFGGGGGGGGGGGGGGGGGGGEFGGGGGGC9AFGCGGGGGGEEFCCGGGDGGGGFGGFEFGGGFGGGGGGDGGFGFFFEE>CFGEGGFFCFGCEFEGGG?AEFF=FFGGGGFCFCEFGDFCA9,@EFFFCAFFFGGGGGGGGGGGGGGGGGGGD=CEGGFFGGGGFG?7CGCFDFFGCFDEEGF>B94BFDFFDGGFAEG**:@FF78?FD:
@M03364:276:000000000-BLYN8:1:1101:23271:8441 2:N:0:1
GGACTACCAGGGTATCTAATCCTGTTTGCTCCCCACGCTTTCGTGCATGAGTGTCAGTATCAGCCCAGGGGGTTGCCTTCGCCATCGGTGTTCCTCCGCATATCTACGCATTTCACGGCTACACCCGGCAGTCCACGCCCCTCTGCCGTACTCTAGTTAGCCACTTCACAATGCAAGTCCCAAGTTGAGCTCGGGTATTTCACATCGTTCTGAACATACCACATGATCACGCTTTCCGCCCAATCATGCCG
+
BBACCGGC<<EB,<FE,;6E,CCFGG<@66,,9C<:FFEGFCC,C;F9<F,<CFD,@FC,ECAFGCFFG7+@FC:@FGGGGGC::BF78BFE9?EF,+C>,@;BFGFF7F+C<A5C,+@++:?E,+>:+4+6,EFG@7D@ED++3E9E7+@+>D,3@>@DFDC,8E9CCC,@9D7,,73ED,D3EC,B,,,>;?E5*,2=9+B@FFD***2+++2=++>CA68;<+)+)08)**>)+63*::0)*01)*9)
@M03364:276:000000000-BLYN8:1:1101:10348:8449 2:N:0:1
GGACTACTAGGGTTTCTAATCCTGTTTGCTCCCCACGCTTTCGCTCCTGAGCGTCAGTCTTTGTCCAGGGGGCCGCCTTCGCCACCGGTATTCCTCCAGATCTCTACGCATTTCACCGCTACACCTGGAATTCTACCCCCCTCTACAAGACTCTAGCCTGCCAGTTTCGGATGCAGTTCCCAGGTTGAGCCCGGGGATTTCACATCCGACTTGACAGACCGCCTGCGTGCGCTTTACGCCCAGTAATTCCG
+
CCCCCGGGGGGGGGGGGGGFGGGGGGGGGGGGGGGGGGGGGGGGGGGGGGGGGGGGGGGFGGFGGGGGGGGGGGGGGGGGGGGGGGGGGGGGGGGGGFGCEGFGGGGGFFGGGGGGGGGGDGGGGFGGGGGGGGGCFFFGGGGG9FAGGGGFGFGGGFGGGGGGGGGGGGGGGGGGFGGGC9FCGGGGGGGFGEGG5BCF7@FGFGFGGGGGGGGGFGG*:C3;?FFE6)55C5FAF<CCGF?FDCFFGD6
@M03364:276:000000000-BLYN8:1:1101:25379:8450 2:N:0:1
GGACTACTCGGGTATCTAATCCTGTTTGCTCCCCACGCTTTCGAGCCTCAGCGTCAGTTACAGACCAGAGAGCCGCCTTCGCCACTGGTGTTCCTCCATATATCTACGCATTTCACCGCTACACATGGAATTCCACTCTCCTCTTCTGCACTCAAGTCTCCCAGTTTCCAATGACCCTCCCCGGTTGAGCCGGGGGCTTTCACATCAGACTTAAGAAACCGCCTGCGCTCGCTTTACGCCCAATAAATCCG
+
CCCCCGGGGGGGGGGGGGGGGGGGGGGGGGGGGGGGGGGGGGGGGGGGGGGGGGGDGGGGGGGGGGGGGGGGGGGGGGGGGGGGGGGGFGGGGGGGGGGGGFGGGGGGGGGGGGGGGGGGGGEFFGGFFCGGGGGGGGGGGFGGGGGGGFGFFGCGGFFFFGGGAFFDFGFGGGFF,@FEGGGGFBE6A@F>7EEGGCFFFCGCCCCFFGFGDGGGFGGFFGFF@FFFFFE@GG34F:EGG36>CF?9FF)
@M03364:276:000000000-BLYN8:1:1101:13747:8458 2:N:0:1
GGACTACCGGGGTTTCTAATCCTGTTTGCTCCCCACGCTTTCGTGCATGAGCGTCAGTGCAGGCCCAGGGGATTGCCTTCGCCATCGGTGTTCCTTCCTATATCTACGCATTTCACCGCTACACAGGAAATTCCACCACCCTCTGCCCTACTCTAGCTCGCCAGTTTTGGATGCAGTTCCCAGGTTGAGCCCGGGGCTTTCACATTCAACTTAACGAACCACCTACGCGCGCTTTACGCCCAGTAATTCCG
+
CCCCCGGGGGGGGGGGGGGGGGGGGGGGGGGGGGGGGGFGGGGGGGGGGGGGGGGGGGGGGGGGGGGGGGGGGGGGGGGGGGGGGGGGGGGGGGGGFGG9AFFGGGGGGGGGGFGGGG7CGGGGGG8=FGFGGGGGGGGGGGGGGGGGFD8DEEFCGCEEGGGGGGFGFGFGGGGGGCGGFGGGGFGGDFGGEEGCGGGGGGGC>FFGGGGGFGG4DGGC)=>@FFF30BEFDGFF=:GEG>::FFFADG9
@M03364:276:000000000-BLYN8:1:1101:6682:8464 2:N:0:1
GGACTACACGGGTTTCTAATCCTGTTTGCTCCCCACGCTTTCGAGCCTCAGTGTCAGTTACAGGCCAGAGAGCCGCTTTCGCCTCCGGTGTTCCTCCATATATCTACGCATTTCACCGCTACACATGGAATTCCACTCTCCTCCCCTGCACTCAAGTCTCCCAGTTTCCAATGCACACAATGGTTGAGCCACTGCCTTTTACATCAGACTTAAGAAACCACCTGCGCTCGCTTTACGCCCAATAAATCCGG
+
CCCCCGGGGGGGGGGGGFGGGGGGGGGGGGDGGGGGEGGGGGGGGGGGGCFGGGGGGFGGGGGGGGGGGGGEGGDGGGGEEG>GDGGGGGGEFGGGFFFDCE;FGGEFGGGGGDGGGGDGDF:FFEFFFGGGG94?E8DEFG8+44=+@,@FGGGCEFFGGD8BEGGFAFD==DAF8@8DGGCFGDGFCG6DFGG?F,EE7;CFF>C57D>F+8C=4CD5:AA2>42555>DFD:9?DGG=)54:7AC<58
@M03364:276:000000000-BLYN8:1:1101:11982:8478 2:N:0:1
GGACTACTGGGGTTTCTAATCCTGTTTGCTCCCCACGCTTTCGAGCCTCAGCGTCAGTTACAGACCAGAGAGTCGCCTTCGCCACTGGTGTTCCTCCATATATCTACGCATTTCACCGCTACACATGGAATTCCACTCTCCTCTTCTGCACTCAAGTCTCCCAGTTTCCAATGACCCTCCCCGGTTGAGCCGGGGGCTTTCACATCAGACTTAAGAAACCGCCTGCGCTCGCTTTACGCCCAATAAATCCG
+
CCCCCGGGGGGGGGGGGGGGGGGGGGGGGGGGGGGGGDFGGGGGGGGGGGGGGGGGGGGGGGGGGGGGGGGDGGGGGGG?FGFGGGGGGGGGGGGGGGGGGGGGF,5DEGFFGGGGGGGGGGGGGGGCGGGFGGGGGGGGGGGGGFFFFFCFGGGGGGGGGGCFFGGGFG;FGGGGGGGGGGDGGGGFGGFEGG>CGGGGG>CCFDC*;CFFGDFGGGGGEG>8@FFFF3>B3C<4=<EEGF:FGCFDGFD
@M03364:276:000000000-BLYN8:1:1101:12608:8483 2:N:0:1
GGACTACTGGGGTTTCTAATCCTGTTTGCTCCCCATGCTTTCGTACCTCAGCGTCAGTATTAGGCCAGATGGCTGCCTTCGCCATCGGTATTCCTCCAGATCTCTACGCATTTCACCGCTACACCTGGAATTCTACCATCCTCTCCCATACTCTAGCTTCCCAGTATCGAATGCAATTCCCAAGTTAAGCTCGGGGATTTCACATCCGACTTAAAAAGCCGCCTGCGCTCGCTTTACGCCCAATAAATCCG
+
CCCCCGGGGGGGGGGGGGGGGGGGGGGGCFGGGGGGGGGGGGGGGGGGGGGGGGGGEGGGGGGGGGGGGGGGGGGGGGGGFGGGGGGGGGGGGFGGGGGGCGGGGGGGEEGGGGGGGGGGGGGGGGGGGGGGGGGGGGGGFGGGFFGGGGFFGGGGGGGGFFGFDFGFGGGGGGGCGGGGGGGGGGCFGGGGGGGGGGGGFGGFFGCDDGGGGGFGGGGGFGFFFFF>2DBFGGGEF?GGGE(=GGFFGGD
@M03364:276:000000000-BLYN8:1:1101:23006:8486 2:N:0:1
GGACTACCCGGGTATCTAATCCTGTTTGCTCCCCACGCTTTCGAGCCTCAGTGTCAGTTACAGGCCAGAGAGCCGCTTTCGCCTCCGGTGTTCCTCCATATATCTACGCATTTCACCGCTACACATGGAATTCCACTCTCCTCTTCTGCACTCAAGTCTCCCAGTTTCCAATGACCCTCCCCGGTTGAGCCGGGGGCTTTCTCCTCAGACTTGAGAAACCGCCTGCTCTCGCTTTACGCCCAATACATCCC
+
C@B@CEF,CE@C+76CEEDAFFFFECFGGGFCCE,@CC7CDFB,C;@EE,;<FFG9DF<<FF9FGGGGGF,B7FEG+:B?FEC,CCGGEEGCCFFGC<?AE,CF,C?AC@:FGGGGGDEC@@,A4:EC@:,9=<4=4>@<=,DCFGF9A;@3D=,@@;>3ED8DFGAEECCD8>=@EDFE>E>EFE+,9DFEDG5:54:8F+1+42+;>C4:*2*7+*5=BGA??A.;CF)>7>C44,/2C),.9*06C<*
@M03364:276:000000000-BLYN8:1:1101:21899:8491 2:N:0:1
GGACTACTAGGGTTTCTAATCCTGTTTGCTCCCCACGCTTTCGTGCATGAGTGTCAGTATCAGCCCAGGGGGTTGCCTTCGCCATCGGTGTTCCTCCGCATATCTACGCATTTCACTGCTACACGCGGAATTCCACCCCCCTCTGCCGTACTCTAGTTAGCCAGTTCACAATGCAATTCCCAAGTTGAGCTCGGGGATTTCCCATCGTGCTTAACCAACCACCTGCGCACGCTTTACGCCCAGTAATTCCG
+
6<6AB,@C@FGF@FCFGECFFEEFGEFE9<EEGFFFGEGDFC@F8C,AF<6C<EEGF@6ECF9,6C@<FGGCG@F@FCF=,@BFCFF,68CFE9;?,:?CCCF9;,CFGCG7FE<A,A=;,:FE@C=:>F=:,749>+=:+++=6=@>=+C+35E,@@CEBFF,8593@>DCF679<FE7FG,:D9DFGG?A?:8878:<8+=?F<C56CDCF>0029=:>FDFFF6:353.>*72=:*?C).6*:=:*:*
@M03364:276:000000000-BLYN8:1:1101:21042:8500 2:N:0:1
GGACTACAAGGGTTTCTAATCCTGTTCGCTCCCCACGCTTTCGAGCCTCAGCGTCAGTTACAGACCAGAGAGCCGCCTTCGCCACTGGTGTTCCTCCATATATCTACGCATTTCACCGCTACACATGGAATTCCACTCTCCTCTTCTGCACTCAAGTCTCCCAGTTTCCAATGACCCTCCCCGGTTGAGCCGGGGGCTTTCACATCAGACTTAAGAAACCGCCTGCGCTCGCTTTACGCCCAATAAATCCG
+
CCCCCGGGGGGGGGGGGGGGGGGGGGGGGGGGGGGGGGGGGGGGGGGGGGGGGGGGGGGGGGGGGGGGFGGGGGGGGGGGGGGGGGGGGGGGGGGGGGGGGGGGGGGGGGGGGGGGGGGGGGGGGGGGGGGGGGGGGGGGGGGGGGCAFGGGGFFFGGEGFGGGGFGFFGEGGGGGGGGGGGGGGGGGGGGCEGGGGGGGGGGGFCG6FGGFFGGGGGGGFGFFFFFEFFFFGGGBF:EEEDFFGGFAGF7
@M03364:276:000000000-BLYN8:1:1101:19709:8515 2:N:0:1
GGACTACTGGGGTTTCTAATCCTGTTTGCTCCCCACGCTTTCGTGCATGAGTGTCAGTATCAGCCCAGTGGGTTGCCTTCGCCATCGGTGTTCCTCCGCATATCTACGCATTTCACCGCTACACATGGAATTCCACTCTCCTCTTCTGCACTCAAGTCTCCCAGTTTCCAATGACCCTCCCCGGTTGAGCCGGGGGCTTTCCCATCAGACTTAAGAAACCGCCTGCGCTTGCTTTACGCCCAATACATCCG
+
CCCCC@FFGGGGGGGFGGGGCGGGGGFGEGGGDGGFGDGGGGGGGGEGGGGGGGGGGGFCFDFGGGGG,CFGGGGGGGGFFGEGDFFCGEGGGFGFEFCGGGEGGGGFGEFCFFGGFGE@C@FGDEGGGGGGGGGGDGG8EGGGGEFG98EFFGCFGGGDDGCEFGGGGCGFCE8@8EF6EC68FB+4CFC++@B5EEGG:+=*184;*;?FFG>D:<CG>C:??FBA0)2>C3;<F;8:E:?@G*=520/
@M03364:276:000000000-BLYN8:1:1101:17742:8535 2:N:0:1
GGACTACCCGGGTTTCTAATCCTGTTTGCTCCCCACGCTTTCGAGCCTCAGCGTCAGTTACAGACCAGAGAGCCGCCTTCGCCACTGGTGTTCCTCCATATATCTACGCATTTCACCGCTACACATGGAATTCCACTCTCCTCTTCTGCACTCAAGTCTCCCAGTTTCCAATGACCCTCCCCGGTTGAGCCGGGGGCTTTCACATCAGACTTAAGAAACCGCCTGCGCTCGCTTTACGCCCAATAAATCCG
+
CCCCCGGGGGGGGGGGGGGGGGGGGGGGGGGGGGGGGGGGGGGGGGGGGGGGGGGGGGGGGGGGGGGGFFGGGGGGGGGGGGGGGGGGGGGGGGGGGGGGGGGGGGGGGGGGGGGGGGGGGGGGGGGGGGGGGGGGGGGGGGGGGGGFFGGGFGGGGFFFGGGGGGGGGGGGGGGGGGGGGGDGGGGDGGGGGGGGGGGGGGG88FCC8FGGGGGGDCGGEGDFFF9DBFFFGGGA?0EEEE0FF=FBGGD
@M03364:276:000000000-BLYN8:1:1101:10539:8535 2:N:0:1
GGACTACCCGGGTATCTAATCCTGTTTGCTCCCCACGCTTTCGTGCATGAGCGTCAGTTTTGACCCAGGGGGCTGCCTTCGCCATCGGTGTTCCTCCACATATCTACGCATTTCACTGCTACACGTGGAATTCTACCCCCCTCTGCCAAACTCTAGCCTTGCAGTCACCATCGCCATTCCCAGGTTGAGCCCGGGGATTTCACGACAGTCTTACAAAACCGCCTGCGCACGCTTTACGCCCAGTAATTCCG
+
CCCCCGGFGFGGGGGGGGGGGGGGGGGGGGGGGGGGGGGGGGGGGGGGFGGGGGGGGGGGGGGGGGGGGGFGGGGGGGGGGGGGGGGGGGGGGGGGGGFFGGGGGGGGGGGGGGGGGGGGFFGGGGGGEGGGGGGGGGGGGG>FFGGGFGGGFGGFGGGF8FDGGGGGG9DFCGEEGAECFCGFGGGGGGGGGGGG5EGGGGFF4CDCFGGG7DFGGGGGFGF?(=9:2BEDGGFA=:>>E::FFGF6>F9
@M03364:276:000000000-BLYN8:1:1101:7620:8547 2:N:0:1
GGACTACAAGGGTATCTAATCCTGTTTGCTCCCCACGCTTTCGCACCTGAGCGTCAGTCTTCGTCCAGGGGGCCGCCTTCGCCACCGGTATTCCTCCAGATCTCTACGCATTTCACCGCTACACCTGGAATTCTACCCCCCTCTACGAGACTCTAGCTTGCCAGTTTCAAATGCAGTTCCCAGGTTGAGCCCGGGGATTTCACATCTGACTTAACAAACCGCCTGCGTGCGCTTTACGCCCAGTAATTCCG
+
CCCCCGGGFGGGGGGGGFGGGGGGGGGGGGGGGGGGGGGGGGGGGGFFGGGGGGDGGGGGGGGGG>FGGGGGGGGGGGGGGGGGGGGGGGGGGGGGGGGGGGGGGGGGGGGGGGGGGGGGGGGGGGGGGGGGGGGAEFGGGGGGFGGCECECGGGAEGGGG87EGFCFGGFGGGGGGGGGGGGFGGGFCDB5:=EG5CFEFFFGFGFGGGGGGGGGFGGFDED@;F>>:@EDGGGFFFEGGB:?FGFBFG*
@M03364:276:000000000-BLYN8:1:1101:28093:8553 2:N:0:1
GGACTACTAGGGTTTCTAATCCTGTTTGCTCCCCACGCTTTCGCACCTGAGCGTCAGTCTTTGTCCAGGGGGCCGCCTTCGCCACCGGTATTCCTCCTGATCTCTACGCATTTCACCGCTACACCTGGAATTCTACCCCCCTCTACAAGACTCTAGCCTGCCAGTTTCGTATTCAGTTCCCAGGTTGACCCCGGGCATTTCACAGCCGACTTGACATACCGCCTGCGTGCGTTTTACGCCCAGTATTACCG
+
CCCCCEFFGEGGG,@<CFFGGGGGGFGGGFGGGGGGGGEFGGGGDF7A,@<FGGGC7CDFFGGGGG9CCECFFC7FGGGC,?FE:F@FG+CFF,@A=,B,?A,9CA9FG7FGGGGG,@>?7>:F,4A=,AFGGG,C>E>>CEC=9DFG,D,AFEF;F,;D8FFCFGFE5,>,1@F7<;DGF,DD@?8,,6,;=::*4CFGF7CG+45C5/)5::67+:<6):8;0:6867../C967(AE5.4):*9)00*
@M03364:276:000000000-BLYN8:1:1101:14757:8553 2:N:0:1
GGACTACCGGGGTTTCTAATCCTGTTTGCTCCCCACGCTTTCGAGCCTCAGCGTCAGTTACAGACCAGAGCGCCGCCTTCGCCACTGGTGTTCCTCCATATATCTACGCATTTCACCGCTACACATGGAATTCCACTCTCCTCTTCTGCACTCAAGTCTCCCAGTTTCCAATTACCCTCCTCGGTTGAGCCGAGGGCTTTCACCCCCAACTTAAACGACCGCCTGCGCGCGCTTTACGCCCAATAATTCCG
+
B9<ACFFGGGGGG:BCEFGGFDFGGGGFGFEGDG8@FEGGGGGFCFFF<CFE+:@7FEF9,CC,CFD8EF,+:C++>==FFG=:CF8FCFGGGFGG@FG,E9,C9<,4F::4FFC9,+:@FEFFFGAFFFGGGCCA,@>FDAEF9ECF9CFDEFGGFE;D93D?88=,EEDEAF<A:CEDG6B8>E5<98,C*;5*7:DC7+=*;)/)?*84;@C7*)328C)3/)3ABFD>D7CAF:*CE)4FGCF<:C*
@M03364:276:000000000-BLYN8:1:1101:4909:8565 2:N:0:1
GGACTACTAGGGTTTCTAATCCTGTTTGCTCCCCACGCTTTCGAGCCTCAGCGTCAGTTACAGACCAGAGAGCCGCCTTCGCCACTGGTGTTCCTCCATATATCTACGCATTTCACCGCTACACATGGAATTCCACTCTCCTCTTCTGCACTCAAGTCCTCCCGTTTCCAATGACCCTCCCCGGTTGAGCCGGGGGCTTTCACATCAGGCTTAAAGAACCGCCAGCGCTCGCTGTACGCCCAATAAATCCG
+
CC<<CGFCFFGG@,6E@,FCFGGEF@FGFFG<D;CF@CFG<E@8F;FFGGGGEGGGG@9CFEF9;CCECECC@EGGCCCA@FGGEF?F<FFFGGFEGF9A,C;EA9FFBCEGCGACFEGG7@,E9FFFGE?=FGEF989<4EFD=EAFG8D8,>8DEGF,6@+8,@==3@96A=FFGD==C8B+@3@9@F6CEECEDGC6?:4=12:0**0**2777*0C5=.(,:>A6>7BD*/.*8CC:5<@FFFAFGG
@M03364:276:000000000-BLYN8:1:1101:9409:8569 2:N:0:1
GGACTACAAGGGTTTCTAATCCTGTTTGCTCCCCACGCTTTCGAGCCTCAGTGTCAGTTACAGGCCAGAGAGCCGCTTTCGCCACCGGTGTTCCTCCATATATCTACGCATTTCACCGCTACACATGGAATTCCACTCTCCTCTTCTGCACTCAAGTCTCCCAGTTTCCAATGACCCTCCCCGGTTGAGCCGGGGGCTTTCACATCAGACTTAAGAAATCGCCTGCGCTCGCTTTCCGCCCAATAAATCCG
+
CCCCCGGGGGGGGGGGGGGGGGGGGGGGGGGGGGGGGGGGGGGGGGGGGGGGGGGGGGGGGGGGGGGGGGGGGGGGGGGGDGGGGGGGGDGGGGGGGGGGGGGGGFGGGGGGGGGGG>FGECGGGGGGGGGGGGGGGGGGGGGGGGGGGGFFGFGGGFGFDGGGGGGGGGGGGFGGFCFCEGG>FEGGFGGDEDEGGGGGF+C>FGGGFGFGG>CF7>9CDGFFFA(5>FFEGD3)9:CGGE:F6F=AFF)
@M03364:276:000000000-BLYN8:1:1101:3180:8574 2:N:0:1
GGACTACCGGGGTTTCTAATCCTGTTTGCTCCCCACGCTTTCGAGCCTCAGCGTCAGTTACAGACCAGAGAGCCGCCTTCGCCACTGGTGTTCCTCCATATATCTACGCATTTCACCGCTACACATGGAATTCCACTCTCCTCTTCTGCACTCAAGTCTCCCAGTTTCCAATGACCCTCCCCGGTTGAGCCGGGGGCTTTCACATCAGACTTAAGACACCGCCTGCGCTCGCTTTACGCCCAATAAATCCG
+
CCCCCGGGGGGGGEGGGGGGGGGGGGGGGGGGGGGGGGGGGGGCAEFGGGGGGGGGGGGGGGCEGFGGGGGGGGGGGGGGFGGGDFGGGGGGGGGGG8CGGGGGGDGFGGGGGGFDE:EGGGGGGGGGGGGGFFGGGGGCGGGGGGGGGGFFEFGGGGFCFGGGGGGGGGGGGGCFGGGGGGEGGGGDGGGEC*B=EGGGGDGFFFFDGGGGGGFG*9FFBGEFDF@FFBB:CD*)/1CEGF?FGF=AFGD
@M03364:276:000000000-BLYN8:1:1101:15083:8580 2:N:0:1
GGACTACAGGGGTTTCTAATCATGTTTGCTCCCCACGCTTTCGCACCTGAGCGTCAGTCTTTGTCCAGGGGGCCGCCTTCGCCACCGGTATTCCTCCAGATCTATACGCATTTCACCGCTACACCTGGAATTCTACCCCCCTCTACAAGACTCTAGCCTGCCAGTTTCGGATGCAGTTCCCAGGTTGAGCCCGGGGATTTCACATCCGACTTGACAGACCGCCTGCGTGCGCTTTACGCCCAGTAATTCCG
+
CC@CCGGGGG7@@:FEEGCE<,<CCCEFEFF,FGFGGEGGGFGE@B+BFE@CFF76BF<EC,CCDFFG<:7@C@+>CCCFFE,FF,+@4CFGG,4E<,A<,:C,@?FEF+B:FFFFE77@+8AFFGFC<FFDGCF,36D3@=C+,86>DFCC@EGEGFB,@8,37@;ACE8:C69EDFCC9BCCF,8,1D85CCD==G?3+1=C6D**/873;>4+;7C=>5<00:9>(7))9*1)9?GEG@?F7**6C77
@M03364:276:000000000-BLYN8:1:1101:21465:8596 2:N:0:1
GGACTACCAGGGTTTCTAATCCTGTTTGCTCCCCACGCTTTCGAGCCTCAGCGTCAGTTACAGACCAGAGAGCCGCCTTCGCCACTGGTGTTCCTCCATATATCTACGCATTTCACCGCTACACATGGAATTCCACTCTCCTCTTCTGCACTCAAGTCTCCCAGTTTCCAATGACCCTCCCCGGTTGAGCCGGGGGCTTTCACATCAGACTTAAGAAACCGCCTGCGCTCGCTTTACGCCCAATAAATCCG
+
CCCCCGGGGGGGGGGGGGGGGGGGGGGGGGGGGGGGGGGGGGGGGGGGGGGGGGGGGGGGGGGGGGGGGGGGGGGGGGGGGGGGGGGGGGGGGGGGGGGGFCFGGGGGGGGGGGGGGGGGGGGGGGGGGGGGGGGGGGGGGGGGGFFFGGGGGGGGGGGGGGGGFGGGGGGFGGGGGGGGGGGGGGGGGFGGGDEGGGGGGGGGFGGG4FGFGGGFFGGGFGFFDFFE;>DFGG3<FFGGGD3F4:FAGGC
@M03364:276:000000000-BLYN8:1:1101:8338:8601 2:N:0:1
GGACTACCGGGGTATCTAATCCTGTTTGCTCCCCACGCTTTCGCACCTGAGCGTCAGTCTTTGTCCAGGGGGCCGCCTTCGCCACCGGTATTCCTCCAGATCTCTACGCATTTCACCGCTACACCTGGAATTCTACCCCCCTCTACGAGACTCTAGCTTGCCAGTTTCAAATGCAGTTCCCAGGTTGAGCCCGGGGATTTCACATCTGACTTGACAGACCGCCTGCGTGCGCTTTACGCCCAGTAATTCCG
+
CCCCCGFGGGGGGGGGGGGGGGGGGGGGGGGGGGGGGGGGGGGGGGGGGGGGGGGGGGGGGGGGGGGGGDEGGGGGGGGGGGGGGGGDGGGGFFFFGGGFGEGGGGGGGGGGGFGGGGGGEGGGDGGGGGGGGGGGGGGGGGGGGGGCCEGGGGGGGGCEFGGGGGFF:EGGGGGGFFGGGGGGGGGGGGGGGGGGGGGGGG7;8DGFFDGGF=DF4*8C5EBFBF0.,>BEGGGFF(/?CB:6*?FFGG9
@M03364:276:000000000-BLYN8:1:1101:21990:8601 2:N:0:1
GGACTACAAGGGTATCTAATCCTGTTTGCTCCCCACGCTTTCGAGCCTCAGTGTCAGTTACAGGCCAGAGAGCCGCTTTCGCCTCCGGTGTTCCTCCATATATCTACGCATTTCACCGCTACACATGGAATTCCACTCTCCTCTCCTGCACTCAAGTCTCCCAGTTTCCAATGCACACAATGGTTGAGCCACTGCCTTTTACATCAGACTTAAGAAACCACCTGCGCTCGCTTTACGCCCAATAAATCCGG
+
CCCCCGGGCFGGGGGGGGGGGGGGGGGGGGCGGGGGGGGGGGGGGGGGGGGGGGGGGGGGGGGGGGGGFGGGGGGGGGFGGGGGGGGGGGGGGGGGGGGGGGGGGGGGG>FGGGGGGFGGGGGGGGGFGFFGGGGGGGGGGGGGGGGGGGGGG?FGGGGGGGGFFFGGGAFGGFGG88C=EFFGGGGGGGGGGGGGDGFC7CGGACFGFFFFFGCCCFGGFGFFFF9@A4?AGF=C?@GCE:=FGGFFDD7
@M03364:276:000000000-BLYN8:1:1101:7496:8609 2:N:0:1
GGACTCAGGGGTTTCTAATCCTGTTCGCTACCCACGCTTTCGTCCATCAGCGTCAATCAATTAGTAGTAACCTGCCTTCGCAATTGGTATTCCATGTAATCTCTAAGCATTTCACCGCTACACTACATATTCTAGTTACTTCCTAATAATTCAAGTTCAGCAGTATCAATGGCCGTTCCACCGTTGAGCGATGGGCTTTCACCACTGACTTACTAAACCGCCTACGGACCCTTTAAACCCAATGATTCCGG
+
CCCCC,;@CFGCGEE<EE,CF9FFGG7::CGGGFGDD7CFFGGGDGGGGFFGE@FGGGF9FDCEEEAFGGGGGDCGGF,?F7+CFFGG9FGGGFFGCGGFGFGGEFGCFFEE<FEGG@FEC<EEEEFFEFGGGDEFEAFFE;DDF,;FEFD+;>E;@F=CE9DDEF9DDGG,@FCEG,3,@DEFCEG82@C8>ECF8DG9CG9C?FFG?C?7=DD;*ADC>GFFDB2?@EEF*;C*BBGD55:F>:+02;D
@M03364:276:000000000-BLYN8:1:1101:20884:8614 2:N:0:1
GGACTACAGGGGTTTCTAATCCTGTTTGCTCCCCACGCTTTCGCACCTGAGCGTCAGTCTTCGTCCAGGGGGCCGCCTTCGCCACCGGTATTCCTCCAGATCTCTACGCATTTCACCGCTACACCTGGAATTCTACCCCCCTCTACGAGACTCTAGCTTGCCAGTTTCAAATGCAGTTCCCAGGTTGAGCCCGGGGATTTCACATCTGACTTAACAAACCGCCTGCGTGCGCTTTACGCCCAGTAATTCCG
+
CCCCCGGGGGGGGGGGGGGFGGGGGGGGGGGGGGGGGGGGGGGGGGGGGGGGGGGDGGGGGGGGGGGFG@GGGGGGGGGGGGGGGGGGGGGGGFGGFGGGGGGGGCGGGGGGGGGGGGGEGGGGGGGGGGGGGGGGFGGGGGGGGGG6BGGGGCGFGGGGGGGGFGGFGFFGGFFGGGGGGGGFFGFCCCGGGGGG=EGGGGGG6CFC7@FGGFDGGFGF:C5??>BF05>DGDCAFB>EEEFFCCFFGGF
@M03364:276:000000000-BLYN8:1:1101:27815:8614 2:N:0:1
GGACTACCAGGGTATCTAATCCTGTTTGCTCCCCACGCTTTCGCACCTGAGCGTCAGTCTTTGTCCAGGGGGCCGCCTTCGCCACCGGTATTCCTCCAGATCTCTACGCATTTCACCGCTACACCTGGAATTCTACCCCCCTCTACAAGACTCTAGCCTGCCAGTTTCGGATGCAGTTCCCAGGTTGAGCCCGGGGATTTCACATACGACTTGACAGACCGCCTGCGTGCGCTGTACGCCCAGTAATTCCG
+
CCC?CGFFGGGGEDGFGGGGGGFGGGGGDFGGGGG>FGGGGEFGEFFGGGGGGGGGGCAFGGGGGFGGFFGGFGGCFGGG?FC,:<FFFGGGGGGG=,B,:EAEGD9ABF7CFGGFGGEDC:FGFDF,,AEFFGGC9,3:EEG6D;;9E,@?CGGGFEFF8DDFGGFGGGBEEFFGG7EF,;DC>:DC97E8EGGGDGDEFDFGA+*;><5<C:*+;*=*:*86(5>56)8<D)7:@?/87.,)2*997C4
@M03364:276:000000000-BLYN8:1:1101:10992:8647 2:N:0:1
GGACTACTGGGGTTTCTAATCCTGTTTGCTCCCCACGCTTTCGCACCTCAGTGTCAGTATCAGTCCAGGTAGTCGCCTTCGCCACTGGTGTTCCTTCCTATATCTACGCATTTCACCGCTACACAGGAAATTCCACTACCCTCTACCATACTCTAGCTTGCCAGTTTTGGATGCAGTTCCCAGGTTGAGCCCGGGGATTTCACATTCAACTTAACAAACCACCTACGCGCGCTTTACGCCCAGTAATTCCG
+
CCCCCEFGGGGGGGGDGGGGGGGGGGGGGGGFGGFGGDGGGGGGGGGGGGFFFGGFGGGGGGGGGGGGGGDGFGGGGGGGGGGGGGGGEFGGGGFGGGGGC?EGGFEGGGGGGGG9EEGEEGGGGGGFGDFGGGA:E8DGGFGGGGGFFCCFGGGGFGGGFGFFDDFFFGCFFGGGGGFGGGGGEDFFGFGCEDEGGGGGGGFFF;7;F8CGFGGGGFGGFFB7);>4>DBBDD5C=7EGGFFFFCFEGG;
@M03364:276:000000000-BLYN8:1:1101:7001:8657 2:N:0:1
GGACTACCGGGGTATCTAATCCTGTTTGCTCCCCACGCTTTCGAGCCTCAGCGTCAGTTACAGACCAGAGAGCCGCCTTCGCCACTGGTGTTCCTCCATATATCTACGCATTTCACCGCTACACATGGAATTCCACTCTCCTCTTCTGCACTCAAGTCTCCCAGTTTCCAATGACCCTCCCCGGTTGAGCCGGGGGCTTTCACATCAGACTTAAGAAACCGCCTGCGCTCGCTTTACGCCCAATAAATCCG
+
CCCCCGGGGGGGGGGGGGGGGGGGGGGGGGGGGGGGGGGGGGGGGGGGGGGGGGGGGGGGGGGGGGGGGGGGGGGGGGGFGGGGGGGGGGGGGGGGGGGGGGGGGGGGGGGGGGGGGGGGGGGGGGGGFEFGFGGGGGGGGGGGGGGGGGGGGGGGGGGGGFCFFGGGGGGGGFGGGGGGGGDGGGDFFEGGGGGGGGGGGGGGFG7CGGGG7CGFGGGGDGFFFFFE>>DEGGGFFFGGEF:FGG=AGGC
@M03364:276:000000000-BLYN8:1:1101:16284:8693 2:N:0:1
GGACTACAGGGGTATCTAATCCTGTTTGCTCCCCATGCTTTCGTACCTCAGTGTCAGTATTAGGCCAGATGGCTGCCTTCGCCATCGGTATTCCTCCAGATCTCTACGCATTTCACCGCTACACCTGGAATTCTACCATCCTCTCCCATACTCTAGTCTCCCAGTATCGAATGCAATTCCTAAGTTAAGCTCAGGGATTTCACATCCGACTTAAAAGACCACCTACGCACGCTTTACGCCCAGTAATTCCG
+
CCCCCGGGGGGGGGGGGGFGGGGGGGGGGGGGGGGGGGGGGGGGGGGGGGGFGGGGGGGGGGGFGEFGGGGFGGGGGGGGGGGGGG:@FGGGGGGGGGGGGGGGGFGFGFGGGGGGGGGGCFFGGGGGEFFGGGGGGGGGGGGGGGGGGGGGGGGGGGGGGGGGGGGGGGGGGGGGGFFCC=FGGFGFGGFDGGFFGGGGGGGFFGDGGGGG7F8<F?FCFGEFEFFFFEFFGGF*1:EEE)5AGFFFGG*
@M03364:276:000000000-BLYN8:1:1101:7117:8708 2:N:0:1
GGACTACTCGGGTATCTAATCCTGTTTGCTCCCCACGCTTTCGTGCATGAGCGTCAGTGCAGGCCCAGGGGATTGCCTTCGCCATCGGTGTTCCTCCGCATATCTACGCATTTCACTGCTACACGCGGAATTCCATCCCCCTCTGCCGCACTCCAGCCTTGCAGTCACAAAGGCAGTTCCCAGGTTGAGCCCGGGGATTTCACCTCTGTCTTACAAGACCGCCTGCGCACGCTTTACGCCCAGTAATTCCG
+
CCCCCGGGGGGGGGGGGGGGGGGGGGGGGGGGGGGGGGGGGGGGGGGFGGGGGGGGGGGGGGGGGGGGGGGGGGGGGGGGGGGGGGGGGGGGGGGGGGGGGGGGGGGGGGGGGGGGGGGGGGGGGGGGDGGGGGGGGGGGGGGGGGGGGGGGGGGGDFGGGGGGCCFGGG?FFG6CFEGGGGGGGG>77CGGGGGGGGGGGGFFFFGFDGGGGGGD65FDBE5115:FFFEFGGGFFFGGGF?F>>F2CF4
@M03364:276:000000000-BLYN8:1:1101:6337:8717 2:N:0:1
GGACTACAGGGGTTTCTAATCCTGTTTGCTCCCCACGCTTTCGAGCCTCAGCGTCAGTTACAGACCAGAGAGCCGCCTTCGCCACTGGTGTTCCTCCATATATCTACGCATTTCACCGCTACACCTGGAATTCTACCCCCCTCTACAAGACTCTAGCCTGCCAGTTTCGGATGCAGTTCCCAGGTTGAGCCCGGGGATTTCACATCCGACTTGACAGACCGCCTGCGTGCGCTTTACGCCCAGTAATTCCC
+
CCCCCGGGGGGGGGGGGGFGGGGGGGGGGGGGGGGGGGGGGGGGGGGGGGGGGGGGGGGGGGGGGGGGGGGGGGGGGGGGGGGGGGGGGGFGGGGGGGGGAFFGGGGGCCEGFGGGGGGGGGDFGGGGG8FGGGGGGFEGGGGGGGG?B=F?GGGGGGGGGGGFGFFFGGGGGGDCEGFGGGGGGGG6<EGFG5C5?CGGGGGGFDCD5?CDGGGGG;F=DGFF@FBFDA>3D*76928C>:?;F*05FG*
@M03364:276:000000000-BLYN8:1:1101:4828:8718 2:N:0:1
GGACTACCGGGGTTTCTAATCCTGTTTGCTACCCACGCTTTCGCACCTCAGCGTCAGTTACCGTCCAGTTCAGCGCCTTCGCCACTGGTATTCCTCCTGATATCTACGCATTTCACCGCTACACAGGAAATTCCACCACCCTCTGCCCTACTCTAGCTCGCCAGTTTTGGATGCAGTTCCCAGGTTGAGCCCGGGGCTTTCACATTCAACTTAACGAACCACCTACGCGCGCTTTACGCCCAGTAATTCCG
+
CCCCCGGGGGGGGGGGGGGGGGGGGGGGGGGGGGGGGGGGGGGGGGGGGGGGGGGGGGGGGGGGGGGGGFGGGGGGGGGGGGGGGGGGGGGGGGGGGGGGGGGGGGGGGGGGGGGGGGGGGGGGGGGGGGGGGGGGGGGGEGGGGGGGGGGGGGGGGGGGGGGGFFGGGGGGGGGGGGGGGGGGGGGGDCFGGGGGGGGGGGGGFGGGFGFFFFD<DGEGFGFFEFFFFFFFGGGFF:GDGB?FDCFBGG*
@M03364:276:000000000-BLYN8:1:1101:20460:8725 2:N:0:1
GGACTACACGGGTTTCTAATCCTGTTTGCTCCCCACGCTTTCGCACCTGAGCGTCAGTCTTTGTCCAGGGGGCCGCCTTCGCCACCGGTATTCCTCCAGATCTCTACGCATTTCACCGCTACACCTGGAATTCTACCCCCCTCTACAAGACTCTAGCCTGCCAGTTTCGGATGCAGTTCCCAGGTTGAGCCCGGGGATTTCCCATCCGACTTGACCGACCGCCTGCGGTCGTTTTACGCCCAGTAATTCCG
+
CCCCC@CF@FGGECF<FCGFGAFGFGGGCDFGFGFGGEGGGGEC,6@FEGGGEGGEGGGFFGGGAF9EGGGDFGECFDCGCF?CFFFGE@D<FAEE,8E9FFE<EF?FE+:CFFFGGGGECFFF?FFGF<FFGAFGFFF:@6CDD>=CCGFC>9D9@FFF,DF3F9BE*88C7FF?22>:D9BEEFC,<BF**4*/*;BE:++*12CCC37*0;**)):/)27((),)(0))/9*)98C>=5.)::@6CF*
@M03364:276:000000000-BLYN8:1:1101:28118:8738 2:N:0:1
GGACTACAAGGGTTTCTAATCCTGTTTGCTATCTACGCTTTCGCACCTGAGCGTTAGTCTTTGTCCAGGGGGCCGCCTTCGCTACCGGTATTCCTCCAGATCTCTACACATTTCCCCGCTACACATGGACTTCCCCTCTCGTCTTATGCACTCATGATTCCCAGTTTCCAATGACCCTCCCCGGTTGAGCCGGGGGCTTTCACATCAGACTTATGAAATTCCCTGCGCTCGCTTTACGCCAAATAAAACAC
+
-6@9B;CCEC<7CCCCF<,CEEFGFFGE9;,,,,,;6@@CD,C,:F:@CAEF:F,86EF9AEGFF9<;8@@:::C+:FF?78,B@=+47@FFEDFA,49,5,9CEFA,99,CF,,:4@:+8@F@B,:<F8FF4,,8@BFG7DBFF,6,333=,@,,,,7EEFAC,,7,=,>34,53@FF++@C5@**7?,61=EC=EE8CGFF7C4F*;*7::10++;;+++;460(73BB5DD*)*-:**).=:?4)2/*
@M03364:276:000000000-BLYN8:1:1101:18914:8745 2:N:0:1
GGACTACACGGGTTTCTAATCCTGTTTGCTCCCCACGCTTTCGAGCCTCAGTGTCAGTTACAGGCCAGAGAGCCGCCTTCGCCTCCGGTGTTCCTCCATATATCTACGCATTTCACCGCTACACATGGAATTCCACTCTCCTCTCCTGCACTCAAGTCTCCCAGTTTCCAATGCACACAATGGTTGAGCCACTGCCTTTTACATCCGACTTAAGAAACCACCTGCGCTCGCTTTACGCCCAATCAATCCGG
+
CCCCCGGGGGGGGGGGGFGGGGGGGGGGGG<FGGGGDGGGGGGGGGGGGGGGGGGGGGGFFFGCGEGGC,CCGGGG+FFFFGGEFDGGGGGGGGGGGCEFGFGGGGFGGGGGGGGGGGGGGGGGFAFGFEGGGGDGAEFGGGGFGGGGGFGGGG@C;B,,CD8FGFGG,>@DGGGG8F66,EEFG6?CFG,:CFFGGGGG7FCF6*97CDD78=D+;FGCFE4EDB@458AA4DDCDFDGD5()2719FC:
@M03364:276:000000000-BLYN8:1:1101:9613:8745 2:N:0:1
GGACTACCGGGGTTTCTAATCCTGTTTGCTCCCCACGCTTTCGAGCCTCAGTGTCAGTTACAGGCCAGAGAGCCGCTTTCGCCACCGGTGTTTCTCCATATAACTACGCATTTCACCGCTACCCATGGAATTCCACTCTCCTCTCCTGCACTCAAGTCTACCAGTTTCCAATGCACCCAATGGTTGAGCCACTGCCTTTTACATCAGACTTAAGAAACCACCTCCGCTCGCTTTACGCCCAATAAATCCGG
+
A@B<6,FGEG7C:@FEF<C<EEEECECF9CAF@FCF7EFEFGDGGEEEFGGEGGGG9FFF<FFDDGGC8,:8C,@C6,BF?FG7C8C6=CC@,C9EF,C<,5,?EFFF@:=FE,C,:++4@@,9,,,AE<EEGF9?,6E,=ECDF8FGGF=A8,@D,@DFG9,@FDCCDF;>@CFF,A:DFF6EG:?ED,>E649@EF;A+;@CFF5*?C78+2=>?C,45?92@A2:288?DFG<:;11=>@6*;:<<D)
@M03364:276:000000000-BLYN8:1:1101:12424:8752 2:N:0:1
GGACTACAAGGGTTTCTAATCCTGTTTGCTCCCCACGCTTTCGCACCTGAGCGTCAGTCTTCGTCCAGGGGGCCGCCTTCGCCACCGGTATTCCTCCAGATCTCTACGCATTTCACCGCTACACCTGGAATTCTACCCCACTCTACGAGACTCTAGCTTGCCAGTTTCAAATGCAGTTCCCAGGTTGAGCCCGGGGATTTCACATCTGACTTAACAAACCGCCTGCGTGCGCTTTACGCCCAGTAATTCCG
+
CCCCCGGGGGGGGGGGGGFGGGGGGGGGGGGGGGGGGGGGGGGGDGGGGGGEGGGGGGGGGGFGGGGGGGGGGGGGGGGGGGGGGGDGGGGGGGGCGGGGGGGGGGGGGGGGGFGGGGGGGGGGFEGGGGGFGFGF9FGGGGGGGGGGGCCF8>FFGGGFGGGGGGGGGC;EGGGA<EGGGGFGGGGGGCFGD>EG=CGFGGGCFGGGGGGFGGGDGGGFFGD62:9DDFF:5DG2*,;?ED66:79<>F2
@M03364:276:000000000-BLYN8:1:1101:23447:8762 2:N:0:1
GGACTACCGGGGTATCTAATCCTGTTTGCTCCCCACGCTTTCGTGCATGAGCGTCAGTTTTGACCCAGGGTGCTGCCTTCGCCATCGGTGTTCCTCCACATATCTACGCATTTCACTGCTACACGCGGAATTCCACCCCCCTCTGCCGTACTCTAGTTAGCCAGTTCACAATGCAATTCCCAAGTTGAGCTCGGGGATTTCACATCGTGCTTAACAAACCACCTGCGCACGCTTTACGCCCAGTAATTCCG
+
CCCCCFGGGGGGGEGGGGGDGGFGGGFGGGGGFGGGGGGGGGGGGGFAEFFFEGGGGGGGGFFFGGGGFG,CEFGGGGGGGGGGEGGD,?FGGGGGGGGGGGGGGE<<CFGEGGGGGGGFFGGGGDGGCGGGGGGGGGGGGGGGGGGGEDCCEGGGGFFFGGGGCEFAFGCFEGGGGGGFGG8:FE@<E@FFEGE5EGG?DFGGFGGFFDGGCCFD*/*:AEB8;F989=B)77<)=1C:C>?@77@<F**
@M03364:276:000000000-BLYN8:1:1101:2535:8779 2:N:0:1
GGACTACCGGGGTTTCTAATCCTGTTTGCTCCCCACGCTTTCGCACCTGAGCGTCAGTCTTTGTCCAGGGGGCCGCCTTCGCCCCCGGTATTCCTCCAGACCTCTACGCATTTCACCGCTACACCTGGAATTTTACCCCCCTCTACAAGACTCTAGCCTGCCAGTTTCGGATGCCGTTCCCAGGTTGAGCCCGGGGATTTCACACCGGACTTTACAGCCCGCCTGCGTGCGCTTTACTCCCAGTAATTCCG
+
CCCCCGGGGGGGFGGGGGGGGGGGG<FFGGGGGGGGGGGGGGGGGGGGGGGGGGGGGGGGGGGCGGGC@EGDD++@@,4EEG7,4=FFE7FFG9=9B,95+6>?,,,+@7FFFEFG,==C:FAFD=FED<B8,9@FGDDGECCC9EF3>@3=BCD,EC;8F7,,?EG9E>*1*6,*4=FE6,<*7B=CFC6*:/:C*;CFFGF:)1))/97=*?:7>*;20/3:,04>6:5>C53)*)<C*0,)026-*22
@M03364:276:000000000-BLYN8:1:1101:16744:8794 2:N:0:1
GGACTACTGGGGTTTCTAATCCTGTTTGCTCCCCACGCTTTCGCACCTCAGTGTCAGTATCAGTCCAGGTAGTCGCCTTCGCCACTGGTGTTCCTTCCTATATCTACGCATTTCACCGCTACACAGGAAATTCCACCACCCTCTGCCCTACTCTAGCTCGCCAGTTTTGGATGCAGTTCCCAGGTTGAGCCCGGGGATTTCACACCTGTCTTACACAACCGCCTGCGCACGCTTTACGCCCAGTCATTCCG
+
CCCCCEFG@FGGGGGGGGFGFGGGGGGGGGGGGGGGGGGGGGGGGGGGGGGGGGGGGGGGGEGFGGGGGGFGGGGGGGGGGGGGGFFCGGGGGGGGFGGGGGFFFGGGGGGGGGGGGGGGEG?DEFGFGFGGGGGGGDFGCCFGGDFDCFFFGGG,E>F+B@EGFGGGEGDGGGGGFGFGGCCGGFG6FFEDEGCEDEDCF@:9F7CFGGGGFFFGFFGGFGBFBABFFFB:5>FEF0=EEFFA*:94:7*
@M03364:276:000000000-BLYN8:1:1101:21718:8797 2:N:0:1
GGACTACCGGGGTTTCTAATCCTGTTTGCTCCCCACGCTTTCGAGCCTCAGTGTCAGTTACAGGCCAGAGAGCCGCTTTCGCCACCGGTGTTCCTCCATATATCTACGCATTTCACCGCTACACATGGAATTCCACTCTCCTCTCCTGCACTCAAGTCTACCAGTTTCCAATGCATACCATGGTTGAGCCACTGCCTTTTACACCAGACTTAATAAACCACCTGCGCTCGCTTTACGCCCAATAAATCCGG
+
CCCCCCEEFGGG@FGFGCFGGGGGGFGGGF9CFGGGGGGGGGGGGGGGFFGGGFGGGGGFFG?8DGGGFGGEGGEG+CFFEGCF@FGDFFGGCDGGGCDFGGGGGGGFF:=CGGF?FCGCBFFGC=<FGGGFGG9:;8@BEEFGFGGFGGGG?,=FDGC9DGFGGFDDGGG,=FGGDG,,3;DFC+,5<DFFCGFFGFCAC8,*9*;59*=:DF++::@E>5*0)25)()/:FG+).(=E5)(27CA);):
@M03364:276:000000000-BLYN8:1:1101:25617:8801 2:N:0:1
GGACTACAGGGGTTTCTAATCCTGTTTGCTCCCCACGCTTTCGCACCTGAGCGTCAGTCATTGTCCAGGGGGCCGCCTTCGCGACCGGTATTCCTCCAGATCTCTACGCATTTCACCGCTACACCTGGCATTCTACCCCCCTCTACAAGACTCTAGCCTGCCAGTTTCGGATGCAGCTCCCAGGTTGAGCCGGGGGATTTCACATCCGACTTGACAGACCGCCTGCGCTCGCTTTACGCCCAATAATTCCG
+
@9BC@G,,FEED,@@EFA<CCFGGGFD@C<EC6CC7+@6BFFEGGD@FFFGFGGG,FG<,,,,CFCFGD@+@+@7:FEGCFE+@++@=B4F9<,CE<A,,<EEC9FEF7@F7?E<@,+@CBCGGF,D@,,7,7=;;E8++8@8CAF@,344<8,@7,3,6DCFG3DF;1**44>;D,;,4AFF*7<66CEG****/*1*22CG7BGCDDD)5CC7:6757757?BFBB63)7C*C<46E*171>*2=4*7*
@M03364:276:000000000-BLYN8:1:1101:23952:8803 2:N:0:1
GGACTACCGGGGTTTCTAATCCTGTTTGCTCCCCACGCTTTCGCACCTCAGTGTCAGTATGAGCCCAGGTGGTCGCCTTCGCCACTGGTGTTCCTTCCTATATCTACGCATTTCACCGCTACACAGGAAATTCCACCACCCTCTGCCCTACTCTAGCTCGCCAGTTTTGGATGCAGTTCCCAGGTTGAGCCCGGGGCTTTCACATTCAACTTAACGAACCACCTACGCGCGCTTTACGCCCAGTAATTCCG
+
CCCCCFGCFGGGGGGGGGDGGGGGGGGGGGGGGGGGGGGGGGGGDGGGGFGGGGGGGGGGGGEGGGGGGGGGGGGGGGGGFCFFGGGGFFGFGGAG<FGGGFCGGGGGGGGGGGGFGDGECFGGG,AFFGGFGGGGFGF:EGFFGFGEGGGGFDGAEFECGGGGFGGGGGGGCFGCAFFGD9DGGG,@FFD@E5>EE8E6;:CCFGGGGGGCFGGGGCEGFDDD;41:>35ACG:2=1?EC@:F>FFACG0
@M03364:276:000000000-BLYN8:1:1101:27045:8825 2:N:0:1
GGACTACTAGGGTATCTAATCCTGTTTGCTCCCCACGCTTTCGCACCTGAGCGTCAGTCTTCGTCCAGGGGGCCGCCTTCGCCACCGGTATTCCTCCAGCTCTCTACGCATTTCACCGCTACACCTGGAATTCTACCCCCCTCTACGAGACTCTAGCTTGCCAGTTTCAAATGCAGTTCCCAGGTTGAGCCCGGGGATTTCACATCTGACTTAACAAACCGCCTGCGTGCGCTTTACGCCCAGTAATTCCG
+
CCCCCFGGGGFFDEGFCEFFGGFGGFGGGGFGGFFGGDGGGGG7FFGGFFFGGGGGGGGGGGDF@FGGGGGEGGGGEEGGGGGG@ECGFGGGDEEFCGG8?FDFGGGGD=:+EFGGG7++4@:EGGG8D,CAFFGFGEGEGGGGFGGC7+@:DC>CFGGC@FGFCE,;EFCG,>DEFGGGGG,BFGF,1>6:EGEG5=FGG7FFA<G7@F7DGFFGF4FGFGFDFF>>0>:59<CBFBGGG58F*:6<CG>
@M03364:276:000000000-BLYN8:1:1101:13955:8831 2:N:0:1
GGACTACCAGGGTTTCTAATCCTGTTTCCTCCCCACGCTTTCGAGCCTCAGCGTCAGTTACAGACCAGAGAGCCGCCTTCGCCACTGGTGTTCCTCCATATATCTACGCATTTCACCGCTACACATGGAATTCCACTCTCCTCTTCTGCACTCAAGTCTCCCAGTTTCCAATGACCCTCCCCGGTTGAGCCGGGGGCTTTCACATCAGACTTAAGAAACCGCCTGCGCTCGCTTTACGCCCAATAAATCCG
+
CCCCCGGGGFGGGGGGGGGGGGGGGGGGGGGGGGGGGGGGGGGGGGGFGGGGGGGGFGGGGGGGGGGGGFGGFFGGGGGGGGGGGGGGGGGGGDGGGGGGGGGGGGGFCEEGGGGG9FEEEFFGC8FFGGGGAFGGGGGGGGGGGGGGGGGGFC8=@DFGGGCGFGGGGFGGGGGG??FGDGGGGGGFGGGGGGGG5:CFG8@F8*+;4CFFGDCC7CGG55B1?53>9))5CC<AF<CE*)4FFD?)0><
@M03364:276:000000000-BLYN8:1:1101:9982:8853 2:N:0:1
GGACTACTAGGGTTTCTAATCCTGTTTGCTCCCCACGCTTTCGCACCTGAGCGTCAGTCTTCGTCCAGGGGGCCGCCTTCGCCACCGGTATTCCTCCAGATCTCTACGCATTTCACCGCTACACCTGGAATTCTACCCCCCTCTACAAGACTCTATCCTGCCAGTTTCGAATGCAGTTCCCAGGTTGAGCCCGGGGATTTCCCATCCGACTTGACAGACCGCCGCGGTCGGCTTTCCGCCCGTTAATTCGC
+
CCCCCGGGGGGGGGGGGGGGGGGGGGGGGGGGGGGGGGGFGGGGGGGGGGGGGGGGDGGGGGGGGGGGGGG7FGGGGGGGGGGGGGGGGGGGGGGGGGGGGGFGGFGGGEGGGGGGGGGGGGGGFGGGGGGFFGGGGGGGGECD,EF9,,@DFGF,E,7@F8C3DFE;*@:C9,@,@AFC9,?:FE>CGGG*:EDE5EGD7+3*:>***9>*2>C7C4EC)*2,()(8()07CD<)*(;CE)-)*/0-;**
@M03364:276:000000000-BLYN8:1:1101:15579:8859 2:N:0:1
GGACTACTGGGGTATCTAATCCTGTTTGCTCCCCACGCTTTCGTGCATGAGTGTCAGTATCAGCCCAGGGGGTTGCCTTCGCCATCGGTGTTCCTCCGCATATCTACGCATTTCACTGCTACACGCGGAATTCCACCCCCCTCTCCCATACTCTAGCGAGACAGTCATAAACGCAATTCCTAGGTTGAGCCCAGGGATTTCACGTCTATCTTATCAAGCCACCTGCGGACGCTTTACGCCCAGTAATTCCG
+
CCCCCGGGGGGGGGGGGGGGGGGGGGGGGGGFDGGGGGGGGGGGGGGGGGGGGGGGGGGGGGGGGGGGGGGGGGGGGGGGGGGGGGGGGGGGGEGGGEGGGGGGGGGGGGGGGGGGFFGDFFGGGGGGDGGGFGFFFGDGGGGGEGFGFFGGGGGGGG6BEGGGGGC;;CCFGGGCEGG;;EC8FGGGCEGFGGGGFGFFGCFGFGG<GGF7DGGGC=FFFGFD;FFFFF5>DCC4=(;*:58@G*16::2
@M03364:276:000000000-BLYN8:1:1101:4584:8862 2:N:0:1
GGACTACCCGGGTTTCTAATCCTGTTTGCTCCCCACGCTTTCGTGCATGAGTGTCAGTATCAGCCCAGGGGGTTGCCTTCGCCATCGGTGTTCCTCCGCATATCTACGCATTTCACTGCTACACGCGGAATTCCACCCCCCTCTGCCGTACTCTAGTTAGCCAGGTCACAATGCAATTCCCAAGTTGAGCTCGGGGATTTCACATCGTGCTTAACAAACCACCTGCGCCCGCTTTACGCCCAGTAATTCCG
+
@CCCCDACFFGEFEGGFGGG<@EFF9FFEFG<DE<FCGE;CFEFGGGGFGA6,C,CEFGC,<,;E8EFGD@FGGGGFBFGDGB::F:,FCFE?EE,AF,8CC=AEE,A>CFGA?,5EFAEG<F8++@C=FFFFFEGGC8EEC8=8@9:88+=5DFFCFGGG8ED*@>BDFED9CFF,92DFGGFGFFGGGGEE5BEC>:C>:@CF7CFGG<+2+++02:CA=>3;A()().57*9:6:E8E>?FF:69FF*
@M03364:276:000000000-BLYN8:1:1101:10916:8866 2:N:0:1
GGACTACCCGGGTTTCTAATCCTGTTTGCTCCCCACGCTTTCGTACCTCAGCGTCAGTATTAGGCCAGATGGCTGCCTTCGCCATCGGTATTCCTCCAGATCTCTACGCATTTCACCGCTACACCTGGAATTCTACCATCCTCTCCCATACTCTAGCTCCCCAGTATCTAATGCAATTCGTAAGTTAAGCTCAGGGATTTCACACCCGCCTTAAAAAGCCGCCTACGCCCGTTTTACGCCAAGTAAATCCG
+
CCCCCDE,FFEGGEFGCFE,EEFFGGGGGGGFGDG+@CECEGGF@<FFGGDGGFCGGEE<FECCFGE<,:,B,,8@FGGGFFC@:,CFG8DFGGGCFGFC?,C?;FFGGE>:F9EBFGGE7C:A=AF,AFGGF,E=EEFGG=9=BEDGFDDGGAFCFD,,3@@6D9DD,@,>@DFFF9=+@8,687@:,D3@6:>,+3@,29<C9+***3**;<8=C*;,/CA=2//)())/2;*);(3:*8(+;D+7C;D
@M03364:276:000000000-BLYN8:1:1101:4985:8873 2:N:0:1
GGACTACTAGGGTATCTAATCCTGTTTGCTCCCCACGCTTTCGCACCTGAGCGTCAGTCTTTGTCCAGGGGGCCGCCTTCGCCACCGGTATTCCTCCAGATCTCTACGCATTTCACCGCTACACCTGGAATTCTACCCCCCTCTACAAGACTCTAGCCTGCCAGTTTCGGATGCAGTTCCCAGGTTGAGCCCGGGGATTTCACATCCGACTTGTCAGACCGCCTGCGTGCGCTTTACGCCCAGTAATTCCG
+
CCCCCGGGGGGGGFGGGGGGGGGGGGGGGGGFGGGGGGGGGGGGGGGGFGGGGGDGGGGGGGFFGGGGGGGGGGGGGGGGGGGGGGGDGFGGGGGGGGGGGGGGGGGFGGGGGGGGGGGGDGGGGGFGGGGGGGFGGGGGGGGGGGGGGGGGGGG7EGGGGGFGGGGGGGGGEGFGGGGFCFFFGFGGGFFFG>CEGGGGGGGGCFCCGGGGFGGC>DGGE=;(4>076BFBGCC293EEG>?FGD*5FC2
@M03364:276:000000000-BLYN8:1:1101:24759:8889 2:N:0:1
GGACTACAGGGGTTTCTAATCCTGTTTGCTCCCCACGCTTTCGAGCCTCAGCGTCAGTTACAGACCAGAGAGCCGCCTTCGCCACTGGTGTTCCTCCATATATCTACGCATTTCACCGCTACACATGGAATTCCACTCTCCTCTTCTGCACTCAAGTCTCCCAGTTTCCAATGACCCTCCCCGGTTGAGCCGGGGGCTTTCACATCAGACTTAAGAAACCGCCTGCGCTCGCTTTACGCCCAATAAATCCG
+
BCCCCGGGGGGGGDGGGGGGGGGGGGGGGGGGGGGGGGGGGGGGDDFGGGGGGGGGGGGGGGGGGGGGFGGGGGGGGGGGGGGGGGGGGGGFGGGGGGGGFGFFGGGGGGDGGGGGGGGGEGGGGGGGGGGFGGGFFFGGGGGGGGGEFFEGGGGGGFGGFGGF>BFGGGGGGFFGGGGG6C6B<EDFG7@CC>E>5EF6D+BFFGGG44CFGGGFFFGGFG3?<A>5;BFFDFGAF:GEGFF4*:4<F<5
@M03364:276:000000000-BLYN8:1:1101:5894:8890 2:N:0:1
GGACTACCGGGGTTTCTAATCCTGTTTGCTCCCCATGCTTTCGTACCTCAGCGTCAGTATTAGGCCAGATGGCTGCCTTCGCCATCGGTATTCCTCCAGATCTCTACGCATTTCACCGCTACACCTGGAATTCTACCATCCTCTCCCATACTCTAGCTTCCCAGTATCGAATGCAATTCCTAAGTTAAGCTCAGGGATTTCACATCCGACTTAAAAAGCCGCCTACGCACGCTTTACGCCCAGTAAATCCG
+
CCCCCGFGGGGGGGGGGGGGGGGGGGGGGGGGGGGGGGGGGGGGGGGGGGGGGGGGGGGGGGGGGGGGGGGGGGGGGGGGFGFGGGEGGGGGGGGGGGGGFGGGGGGGGGGGGGGGGGGGGGGGGGGGFGGGGGGGFGGGGGFGGFGGGGGGGGGFGGGGGGGGGGGGCGGCGGGGGGGGGGDEGGGGGGGGGGGGGGGFGGGGCF7CDDGGDGGGGDFFEGBAAFFEFFFFGGGFFFDGG>@FGF6?772
@M03364:276:000000000-BLYN8:1:1101:10522:8896 2:N:0:1
GGACTACAAGGGTATCTAATCCTGTTTGATCCCCACGCTTTCGTGCATCAGCGTCAATAATGGCTTAGATAGCTGCCTTCGCAATCGGAGTTCTGAGACATATCTATGCATTTCACCGCTACTTGTCTCATTCCGCCATCTTCAACCACATTCAAGCTTATCAGTATCAAAGGCACTGCGACAGTTGAGCTGCCGTATTTCACCCCTGACTTAATAAGCCGCCTACGCACCCTTTAAACCCAATAAATCCG
+
CCCCCGGGGGGGGGGGGGGGGGGGGGGGGGGGGGGGGGFGGGGGGDGGFFFGFGGGGGGDGGGGGGGGFGGGGGGGGFFGGGGGGGGGGEGGGGGGGGGGGGGDGFGGFA5AFFFFGGGGGGGFFFEFGGGGGFGECEGFGGGGFFGGGGFFFEGGFGGGGGGGGGGAFGGDFGGFGGGGEGEGGFDFGGGGGGGGGGGGGFF8AGF?CGGGG>@F+8EFBGFFFFFEDB4?FGGFFE?GG>2A4>+9F4>
@M03364:276:000000000-BLYN8:1:1101:23767:8896 2:N:0:1
GGACTACTAGGGTATCTAATCCTGTTTGCTCCCCACGCTTTCGCACCTGAGCGTCAGTCTTTGTCCAGGGGGCCGCCTTCGCCACCGGTATTCCTCCAGATCTCTACGCATTTCACCGCTACACCTGGAATTCTACCCCCCTCTACAAGACTCTAGCCTGCCAGTTTCGGATGCAGTTCCCAGGTTGAGCCCGGGGATTTCACATCCGACTTGACAGACCGCCTGCGTGCGCTTTACGCCCAGTAATTCCG
+
CCCCCGGGGGGGGGGGGGGGGGGGGGGGGGGGGGGGGGGGGGGGGGGGFGGGGGGGGFGGGGGGGGGGGG@FGGGGGGGGGGGGGGGGGGGGGGGGGGGGGGGGGGGGGGGGDGGFGGGEEGGGGGGGGGFGGGGGGGGGGGGG9EFCFGG7FFGGCEGFGGGGGG9;CGCEGGGCGGGGGG?GGG6CFGGGGGDGGGGCCFGCFGGD5>CDF7FGCCCFEGFF?49D0>@EDD54@<C:E38FGFBAGG4
@M03364:276:000000000-BLYN8:1:1101:12669:8978 2:N:0:1
GGACTACCCGGGTTTCTAATCCTGTTTGCTCCCCACGCTTTCGAGCCTAAGTGTCAGTTCCAGGCCAGAGAGCGGCTTTCGCCTTCGGTGTTCCTCCATATATCTACGCTTTTCACCGCTACACATGGAATTCTACTCTCCTCTTCTGCATTAAAGTCCCCCAGTTTCCAATGACCCTCACAGGTTGATCGGGGGGCTTTAACACCATCTTTAAGAACCGGCCTGGGCTCGCTTTACGCCAAATAATTCCG
+
B6C@CF86<CFGGGG,6FFFG,;6CF98<E<@F@,+8+BFF,6C,C@<,CE@<C,,;C9,CF9CD:,<F@,6C++:FFGCCFGD,9C,,8?,CEEGGB,9,54?,,,A>+BFF,EA,@+648,4>:FEGDFD,,,8,,4ACE,=EEDGGFA9,,3@:,,,8>+>,CDA:@33,@=@,6@,@6>,E9,,,@+4@EG2*:C6*:?D6C5**0:2**2*:*;:5C>(()(8(.739F349(?E*7(97:*)0*2
@M03364:276:000000000-BLYN8:1:1101:10675:9005 2:N:0:1
GGACTACTGGGGTATCTAATCCTGTTTGCTCCCCACGCTTTCGGACCTCAGTGTCAGTAAGAGGCCAGGTGGTCGCCTTCGCCACTGGTGTTCCTTCCTATATCTACGCATTTCACCGCTACACCGGAAATTCCACCATCCTCTGCCCTACTCTAGCTCGCCAGTTTTGGTTGCAGTTCGCAGTTTGTGCCCGGGGTTTTACCATCGACCTTAACGAACCCCTTCCCCGCGCTTTACGCCCAGTACTCCCG
+
CCCCCG<<EFF@FBFGGCFGGCF6EEDEGFGFFGGGC@CCFFG7,+7B,CC6FGFFFG6,6,C,@FEF<,C<FGGGGGGGGGGCFDFGEFFG<?;AE,??FECGDA9AEFGEFF9EFCFEEGFG8>F=CFGGGGGG8,,8899=,C>,8=>D?FDEF9,+@3+6DFGEDB,+@C5,,,,+++637,3143,3::*41>**+*2=A**2):C*+28*****):)/()(2()))11*)13CE55(0**1)**/
@M03364:276:000000000-BLYN8:1:1101:12867:9025 2:N:0:1
GGACTACTAGGGTATCTAATCCTGTTTGCTCCCCACGCTTTCGCACCTGAGCGTCAGTCTTTGTCCAGGGGGCCGCCTTCGCCACCGGTATTCCTCCAGATCTCTACGCATTTCACCGCTACACCTGGAATTCTACCCCCCTCTACAAGACTCTAGCCTGCCAGTTTCGGATGCAGTTCCCAGGTTGAGCCCGGGGATTTCACATCCGACTTGACAGACCGCCTGCGTTCGCTTTACGCCCAGTAATTCCG
+
CCCCCFFGGGGGGFFCFGGGDCFGFFCFGFG@FF@CGGGGGGD7FGGGEFD8CFF:FEAFGGGGGCFGGGGGGGGGEGE?BFDEEFGGGDFFG<EG8AEG<<EF,,C?FDGGFFFGECGE=CFG=DFGCFEE>?FFFGGG++3=9;=B93,=D9333>;DB>8,>DADECCCEGGGGG,@DAE>FCFCGG6**;CC*;8EG++:ACCD71:<7*0:82C*=75((865(.))/7D)03C82)1/*0=6:;0
@M03364:276:000000000-BLYN8:1:1101:20912:9039 2:N:0:1
GGACTACCCGGGTATCTAATCCTGTTTGCTACCCATGCTTTCGAGCCTCAGCGTCAGTTACAGACCAGACAGCCGCCTTCGCCACTGGTGTTCTTCCATATATCTACGCATTTCACCGCTACACATGGAGTTCCACTGTCCTCTTCTGCACTCAAGTTTCCCAGTTTCCGATGCACTTCTTCGGTTGAGCCGAAGGCTTTCACATCAGACTTAAGAAACCACCTGCGCTCGCTTTACGCCCAATAAATCCG
+
CCCCCGGGGGGGGGGGGGGGGGGGGGGGGGGGGGGGGGGGGGGGGGGGGGGGGGGGGGGGGGGGGGGGGGGGGGGGGGGGGGGGDGGGGGGGGGGGGGGGGGGCFGGGGGGGGGGGGGGGGGGGGGGGGGGGGGGGGFEGGGGGGGGGGGGGGGGGGGGGGGGGGGGGGGGG>EFGGGGGGGFGGGGGGGG>EE8*AFGGGGGCFC77FGGGGGGG>>FFFGFF9A@4288ACGC>FFGGGF;;67@CDG>
@M03364:276:000000000-BLYN8:1:1101:22968:9044 2:N:0:1
GGACTAAAGGGGTTTCTAATCCTGTTTGCTCCCCCTGCTTTCGTACCTCAGCGTCAGTATTAGGCCAGATGGCTGCCTTCGCCATCGGTATTCCTCCAGATCTCTACGCATTTCACCGCTACACCTGGGATTCTACCATCCTCTCCCCTACTCTAGCTTCCCAGTATTGAATGCAATTCCTAAGTTAAGCTCAGGGATTTCACATCCGACCTAAAAAGACGCCTACGCAAGCCTTTCGCCCAGTAAATCCC
+
CC<B@,,,6EFG@CF9E,C<CFEFDEF,@<6CFGEC<CEGG,@<<,C<D<F8@@,BCF9CF,<C<FFD<FGGF,B,CFG<,6C@89,:FBFG<FE<A,:5,AEE=9FFC,=CF<?,C7=C+@A,E8,A+AAFE,,,C@;,@==@=8F+8@,+@E,,86E,EF88FDA,,7EDFE,=,@,@3,;,C@3=,D,3=D,D@8DFC@C+4@D+:3*<*4?CC>*A9*?>7499)*)2*;8*4(4B=/(;1@A57<*
@M03364:276:000000000-BLYN8:1:1101:26811:9051 2:N:0:1
GGACTACTCGGGTTTCTAATCCTGTTTGCTCCCCACGCTTTCGCACCTGAGCGTCAGTCTTTGTCCAGGGGGCCGCCTTCGCCACCGGTATTCCTCCAGATCTCTACGCATTTCACCGCTACACCTGGAATTCTACCCCCCTCTACAAGACTCTAGCCTGCCAGTTTCGGATGCAGTTCCCAGGTTGAGCCCGGGGATTTCACATCCGACTTGACAGACCGCCTGCGTGCGCTTTACGCCCAGTAATGCCG
+
CCCCCGGGGGGGGGGGGGGGGFFGGGGGGGGGGGGGGGGGGGGGGGGGG8FGGGGGGGGGGEFGGGFGGGGGGGGGGGGGGGGGGGDDGCFGFGGGGFA9FCFGFGGGDG>FFGGGFGGGGGGFEFGGGGGGGGGGFFGCEGGGGGGFGDGCGFFFGGGFGGGGGGGGEGEGCFD9DGG?AGCFFGGCGFF*=8E*?CFGGGGGFDDDDGGGGFGGGGF*:E@?F@>;8BD33*CAFFGDC@6?77?)*2)
@M03364:276:000000000-BLYN8:1:1101:21470:9056 2:N:0:1
GGACTACCGGGGTATCTAATCCTGTTTGCTCCCCACGCTTTCGTGCATGAGTGTCAGTATCAGCCCAGGGGGTTGCCTTCGCCATCGGTGTTCCTCCGCATATCTACGCATTTCACTGCTACACGCGGAATTCCACCCCCCTCTGCCGTACTCTAGTTAGCCAGTTCACAATGCAATTCCCAAGTTGAGCTCGGGGATTTCACATCGTGCTTAACAAACCACCTGCGCACGCTTTACGCCCAGTAATTCCG
+
CCCCCGFGGGGGGGGGGGGGGGGGGGGGGGGGGGGGEGGGGGGGGGGGGGGGGGGGGGGGGGGGGGGGGGGGGGGGGGGGGGGGGGGGGGGGGGGGFGGGGGGGGGGGGGGGGGGGEGGGGGGGGGEGGGGGGDGGGGGGGGGGGGGGGGGGGDFG@@BFGGDGGGGGGGGGGGF?EGGGGGGGGG7=EGGGGGGGGGGGGG?C68<DCGGFGFFFGGGGA7>@EF9D9>>:57CAF6E:C)2/::=<::*
@M03364:276:000000000-BLYN8:1:1101:5143:9057 2:N:0:1
GGACTACAGGGGTTTCTAATCCTGTTTGCTCCCCACGCTTTCGAGCCTCAGCGTCAGTAATGGACCAGTAAGCCGCCTTCGCCACTGGTGTTCCTGCGAATATCTACGAATTTCACCTCTACACTCGCAATTCCACTTACCTCTTCCATACTCAAGACTTCCAGTATCAAAGGCAGTTCCGGGGTTGAGCCCCGGGATTTCACCCCTGACTTAAAAGTCCGCCTACGTGCGCTTTACGCCCAGTAAATCCG
+
CCCCCGGDCFFGGGGGGGGGGGGGGGGGGGGGGGGGGGGGGGGDFEGGFFGGGGFGEGGAFFGEFGGGGGGGGGGGGDGGGGGEGGGGFGFEDFFFGGGDGGGGGGGCCFGGGGGGGGGGGGGGCCFCEGGGGGGGGFGGGFCDGGEFGGGGGGFG,3>FFECFFGFGGDGGCG?ED=CF>6CGGG>EGGGDEEGGEGGGGFG>?954**;:8@FCF0>75CA1<A2F@FBDGGGFF@DCE3;9>>*67C)
@M03364:276:000000000-BLYN8:1:1101:11458:9076 2:N:0:1
GGACTACTAGGGTTTCTAATCCTGTTTGCTCCCCACGCTTTCGTGCATGAGTGTCAGTATCAGCCCAGGGGGTTGCCTTCGCCATCGGTGTTCCTCCGCATATCTACGCATTTCACTGCTACACGCGGAATTCCACCCCCCTCTACAAGACTCTAGCCTGCCAGTTTCGGATGCAGTTCCCAGGTTGAGCCCGGGGATTTCACATCCGACTTGACAGACCGCCTGCGTGCGCTTTACGCCCAGTAATTCCG
+
CCCCCGGGGGGGGGGGGGGGGGGGGGGGGGGFGGGGGGGGGGGGGGGGGGGGGGGGGGGGGGGGGGGGGGGGGGGGGGGFGGGGGGGEGGGGGGGGFGGEGGGGGGGFECGGGFGGGGFFFFFGGGGGGGGGGGFGGGGGGGGGEDG?FGGDFFFGGFFFCGF6FGGGDE5EC:FAGGFGCGFFFFGGGGGGGGGGCEGDCGGGFGFDDDGD>CF76CFGFGF6:F(7(7@>GGGFFFGEG:3@FD@AC*2
@M03364:276:000000000-BLYN8:1:1101:8327:9112 2:N:0:1
GGACTACCGGGGTTTCTAATCCTGTTTGCTCCCCATGCTTTCGTACCTCAGCGTCAGTATTAGGCCAGATGGCTGCCTTCGCCATCGGTATTCCTCCAGATCTCTACGCATTTCACCGCTACACCTGGAATTCTACCATCCTCTCCCATACTCTAGCTTCCCAGTATCGAATGCAATTCCTAAGTTAAGCTCAGGGATTTCACATCCGACTTAAAAAGCCGCCTACGCACGCTTTACGCCCAGTAAATCCG
+
CCCCCGEFGGGGGGGGGGGGGGGGGGGGGGCGGGGFFGGGGGGGDGGGGGGGGGGGGGCGGFGGGGGGCFGGGGGGCFGFGGGGGGGGGCFGFGGFF@FFGCFGGGGGCEGGGGGGGGGDCGGGFGGFGGGDGGFGGFDGCEGGDGGGFGGGFGGG;FFGGGFCFGGCCFGGGGGFA@F9:DEGGGFGCG9=E?FGGGFE=;;+;2CD>CDCC>7CFDGGDCD2@FFF=BFBGGG::6BGG>@A@DFEGG:
@M03364:276:000000000-BLYN8:1:1101:24162:9115 2:N:0:1
GGACTACCGGGGTTTCTAATCCTGTTTGATCCCCACGCTTTCGTGCATTAGCGTCAATAATACTTTAGTAAGCTGCCTTCGCCATCGGTGTTCTGAGACATATCTATGCATTTCACCGCTACTTGTCTCATTCCGCCTACCTCATGTACATTCAAGCATGCCAGTATCAAATGCACTGCGACAGTTAAGCTGTCGTCTTTCACCCCTGTCTTATCACGCCGCCTACGCACCCTTTAACCCCAATAATTCCG
+
@ACCCGGGDCFGGCFFF9EFGGGGGGGG,EFFGGGGEGGGGGGG@F<FFGDGGGG78CF,6,CFFEAEGEFFF<FGCFFGGG,B@FGGG@FGGD;,,,ABAFGDGG?FGAFFGGGGGGGGGGC,>FGGECFFFC=:ED+AFGGDG;EFGGD=FEGEFF9@,@9DFD,;DD=,@ADGGCDC3@+>FC,==C>D:DCF6DGGE7FF;;@F*;9E++5+;CEFAGE29A(8>A??GFG4+*?CEFFFD7+/::6
@M03364:276:000000000-BLYN8:1:1101:15649:9119 2:N:0:1
GGACTACCGGGGTTTCTAATCCTGTTTGCTCCCCACGCTTTCGCACCTGAGCGTCAGTCTTTGTCCAGGGGGCCGCCTTCGCCACCGGTATTCCTCCAGATCTCTACGCATTTCACCGCTACACCTGGAATTCTACCCCCCTCTACAAGACTCTAACCTGCCAGTTTCGGATGCAGTTCCCAGGTTGAGCCCGGGGATTTCACATCCGACTTGACAGACCGCCTGCGTGCGCTTTACGCCCAGTAATTCCC
+
CCCCCFFGGGGGGGGGGGDFFGGGGGGGGGGGGGGGGGGGGGGGGGGGGGGGGGGGGGGGGGGGGGGGGGGGGGGGGGGGGGEGGGGGGGGGGGGGGGGGGFGGGGGGGGG>FFGGG>GGDGGGGFGGG?EGGGGGGGGGGGGFCFF?FFGGGGGGGGGGGGGGFGGGDG5CEFGGGFGGCDGG<BFGGGFAC5EC=8FGGGGGFFGD<DGCFGGCC8EGFD5::FFF0:DFGGCAFFGGEEFF>?F2*2*
@M03364:276:000000000-BLYN8:1:1101:17897:9124 2:N:0:1
GGACTACCGGGGTATCTAATCCTGTTTGCTCCCCACGCTTTCGTGCATGAGTGTCAGTATCAGCCCAGGGGGTTGCCTTCGCCATCGGTGTTCCTCCGCATATCTACGCATTTCACTGCTACACGCGGAATTCCACCCCCCTCTGCCGTACTCTAGTTAGCCAGTTCACAATGCAATTCCCAAGTTGAGCTCGGGGATTTCACATCGTGCTTAACAAACCACCTGCGCACGCTTTACGCCCAGTAATTCCG
+
CCCCCFFGGGGGGGGGGGGGGGGGGGGGGGGGGGGGGGGGGGGGGGGGGGGGGGFGGGGGGGGGGGGGGGGGGGGGGGGGGGGGGGGGGGGGGGGGGGGGGGGGGGGGGGGGGGGGGGGGGGGGGGGGGGGGFGGGGGGGGGGGGGGGGGGGFGGGGGG,@FGGGFFGGGGGGGGCFGGGGGGGGGGFFGCCEEEE=EGGGGGGFGGGGGGFCFD7C*@=AGF8(07>>EFFGGGFF:EGG><FGFFBDG7
@M03364:276:000000000-BLYN8:1:1101:12893:9144 2:N:0:1
GGACTACTGGGGTTTCTAATCCTGTTTGCTCCCCACGCTTTCGAGCCTCAGCGTCAGTTACAGACCAGAGAGCCGCCTTCGCCACTGGTGTTCCTCCATATATCTACGCATTTCACCGCTACACATGGAATTCCACTCTCCTCTTCTGCACTCAAGTCTCCCAGTTTCCAATGACCCTCCCCGGTTGAGCCGGGGGCTTTCAACTCAGACTTAAGAAACCGCCTGCGCTCGCTTTACGCCCAATAAATCCG
+
CCCCCGGGGGGGGCFFGGGGGGGGGGFFGGGGGGDGGGGGGGDGCEGGGGGGEFGGGGGGGGG,CFGGD@FGGGGGGEGGGGGGGGFGFGGGGFGGG8EE<EFFGGFF>=FEFGGFGEGGGGGG,EFFGGGGCGCCA8=DEFCFFEG9ECGGEFGF;7,@DFFFGC;DFGFGGCGE8,DEG86CFGGFCGG>CGEC5EG6?+,2+00?CC6CG@+:7*AC5CE0186)(:))9*768(;EGE:@G*0)09)
@M03364:276:000000000-BLYN8:1:1101:21566:9152 2:N:0:1
GGACTACTAGGGTTTCTAATCCTGTTCGCTCCCCATGCTTTCGCTCCTCAGCGTCAGTAAATGCCCAGAGACCTGCCTTCGCCATCGGTGTTCCTCCTGATATCTGCGCATTTCACCGCTACACCAGGAATTCCAGTCTCCCCTACATCACTCTAGTCTGCCCGTACCCACCGCAGATCCGAGGTTGAGCCTCGGACTTTCACGGCAGACGCGACAAACCGCCTACGAGCTCTTTACGCCCAATAAATCCG
+
CCCCCGGGGGGGGGGGGGGGGGGGGGGGGGGGGGGGGGGGGGGGGGGGGGGGGGGGGGGGGGGGGGGGGGGGGGGGGGGGGGGGGGGGGGGGGGGGGGGGGGGGGGGGGGGGGGGGGGGGGGGGGGGGGGGGGGGGGGCGGGGGGGGGGGGGGGGGGGGGGGGGGGGGGGGGGGGGGGGGGGEGGGGGGGGFGGGGGGGGGGGFAGCDGGGGGGGDGDFGFGFFFFFB@B@FGGGABFGGGFFF4DFBGG7
@M03364:276:000000000-BLYN8:1:1101:9199:9164 2:N:0:1
GGACTACTGGGGTATCTAATCCTGTTTGCTCCCCACGCTTTCGAGCCTCAGCGTCAGTTACAGACCAGAGAGCCGCCTTCGCCACTGGTGTTCCTCCATATATCTACGCATTTCACCGCTACACATGGAATTCCACTCTCCTCTTCTGCACTCAAGTCTCCCAGTTTCCAATGACCCTCCCCGGTTGAGCCGGGGGCTTTCACATCAGACTTAAGAAACCGCCTGCGCTCGCTTTACGCCCAATAAATCCG
+
CCCCCGGGFGGGGGGGGGGGGGFGGGGGGGGGGGGGGGGGGGGGGGGGGGGGGGGGGGGGGGGGGGGGGGGGGGGGGGGGGGGGGGGGFGGGGGGGGGGGGGGGGGGFGGGGGGGGGGGGGDFGGFFGGGGGGGGGGGGGGGFGDGG9FFGGGGGGGGGFFGGGGGGGGGGGGGGGGFGGGGGGEEEG7FGGGGGEE:F?7=ECBFFGFGGGGGD7:C@FDGDF;ABA955BGG3<FFGGGF(5<*9)291
@M03364:276:000000000-BLYN8:1:1101:9239:9166 2:N:0:1
GGACTACAAGGGTATCTAATCCTGTTTGCTCCCCACGCTTTCGTGCATGAGTGTCAGTATCAGCCCAGGGGGTTGCCTTCGCCATCGGTGTTCCTCCGCATATCTACGCATTTCACTGCTACACGCGGAATTCCACCCCCCTCTGCCGTACTCTAGTTAGCCAGTTCACAATGCAATTCCCAAGTTGAGCTCGGGGATTTCACATCGTGCTTAACAAACCACCTGCGCACGCTTTACGCCCAGTAATTCCG
+
CCCCCGGGGGGGGGGGGGGGGGGGGGGGGGGGGGGGGGGGGGGFGGGGGGGGGGGGGCFGGGGGGGGGGGGGGGGGGGGGGGGGGGGGGDGGGGGGGGGGGGGGGGGGGGGGGGGGGGGGGGGGGGGGGGGGGGGGGDGGGEGGGGGGGGGGGFGGGGGGGGGGGFC;CFGGGGGGGGGGGGGGGFGGGF;FE*>?=BCEF79:B<DFG3>@C=FGG4*=FC)6(8>E1)=:>75-8:EEEF?F7FF2*:*
@M03364:276:000000000-BLYN8:1:1101:7017:9167 2:N:0:1
GGACTACCGGGGTATCTAATCCTGTTTGCTCCCCACGCTTTCGTGCATGAGCGTCAGTACAGGTCCAGGGGATTGCCTTCGCCATCGGTGTTCCTCCGCATATCTACGCATTTCACTGCTACACGCGGAATTCCATCCCCCTCTACCGTACTCTAGCTATACAGTCACAAATGCAGTTCCCAGGTTGAGCCCGGGGATTTCACATCTGTCTTATATAACCGCCTGCGCACGCTTTACGCCCAGTAATTCCC
+
CCCCCGGFGGGGGGGGGGGGGGGGGGGGGGGGGGGGGGGGGGGFFGFGGGGGGGGGGGFAC@EGGGGGGGDGGCFGGFFGGGGGCFGEGCGGGGGGGGEGFG,CFFGGGGGGGGGGGGGGGGGGGCCFGGGGG9DFEFGGGEEGGGGG8DGGGEGGGGGGAGGGFGCFG98BCFGGGGGEFGGGGGGGGGGFGGGGCEFFC@FCFGCF:+4++=CFGC7<8EEF@F9D9EFFGDCA6:GGG::FGD?):>*
@M03364:276:000000000-BLYN8:1:1101:16489:9172 2:N:0:1
GGACTACTAGGGTTTCTAATCCTGTTTGCTCCCCACGCTTTCGAGCCTCAGCGTCAGTTACAGACCAGAGAGCCGCCTTCGCCACTGGTGTTCCTCCATATATCTACGCATTTCACCGCTACACATGGAATTCCACTCTCCTCTTCTGCACTCAAGTCCTCCAGTTTCCAATGACCCTCCCCGGTTGAGCCGGGGGCTTTCACATCAGACTTAAAGAACCGCCTGCGCTCGCTTTACGCCCAATAAATCCG
+
CCCCCGGGGGGGGGGGGGGGGGGGGGGGGGGGGGGGGGGGGGGGGGGGGGGGGGGGGGGGFGGGGGGGGGGGGGGGGGGGGGGGGGGGFGGGGGGGGGGGGGGFGFGGGGGGFDGGGGGGGGGGCGGGGGGGF9EFFGGGGGGCFFGGGGGGG8FFGBFGGGGGFFGGFGFGFCFGGFGGG8BEFC>GGG8@EEGGGGGGGFDGFG+96DFGGGC7CFGGFGE??:;3(285D:<4@?GGGD,8C76:CFD
@M03364:276:000000000-BLYN8:1:1101:10779:9172 2:N:0:1
GGACTACCAGGGTTTCTAATCCTGTTTGCTCCCCACGCTTTCGAGCCTCAGCGTCAGTTACAGACCAGAGAGCCGCCTTCGCCACTGGTGTTCCTCCATATCTCTACGCATTTCACCGCTACACATGGAATTCCACTCTCCTCTTCTGCACTCAAGTCTCCCAGTTTCCAATGACCCTCCCCGGTTGAGCCGGGGGCTTTCACCTCAGACTTAAGAAACCGCCTGCGCTCCCTTTACGCCCAATAAATCCG
+
CCCCCGEFFFFGGGGFGA<FGGGGGGF8CEEFCFG7FEFGGEDGGECGGGGGGGF@:FFGGFGCFC@EGGGGFFGGGGGGGC@FFEFGFCF@F,@CEFAFF,9@,,B?F,?C@9FFFEFE:F:FGGFC,C9FFF9FFG9FGGGGFGGCFFGGF,>DFF;;EDGGFG9@DA>=8;EFFF=CAC8EGC@,,3@E>88E**,,;1C*;?;C7;*C8C7+;*3*8E3,6A9EBB).*?4<?<8:C>04>7=4:<C
@M03364:276:000000000-BLYN8:1:1101:13553:9186 2:N:0:1
GGACTACTAGGGTTTCTAATCCTGTTTGCTCCCCACGCTTTCGTGCATGAGTGTCAGTATCAGCCCAGGGGGTTGCCTTCGCCATCGGTGTTCCTCCGCATATCTACGCATTTCACTGCTACACGCGGAATTCCACCCCCCTCTGCCGTACTCTAGTTAGCCAGTTCACAATGCAATTCCCAAGTTGAGCTCGGGGATTTCACATCGTGCTTAACAAACCACCTGCGCACGCTTTACGCCCAGTAATTCCG
+
CCCCCGGGGGGGGGGGGGGGGGGGGGGGGGGGGGGGGGGGGGGGGGFFGGGGGGGGGGGGGGGGGGGGGGGGGGGGGGGGGGGGGGGGGGGGGGGGGGGGGGGGGGGGGGGGGGGGGGGGFCEGGGGGGGGDGGGGGDGGGGGGGGGGGGGGGGGGGGFGDGGFGGGGGGFGGDGA:FGGGGF>DCGGGGGEDGCGEGGGGGGGFGGG6<FGGGGGGGGG45AFFFFEB8>DCGG9FFGG5@19:FFBGG7
@M03364:276:000000000-BLYN8:1:1101:24905:9187 2:N:0:1
GGACTACTGGGGTATCTAATCCTGTTTGCTCCCCACGCTTTCGCACCTGAGCGTCAGTCTTTGTCCAGGGGGCCGCCTTCGCCACCGGTATTCCTCCAGATCTCTACGCATTTCACCGCTACACCTGGAATTCTACCCCCCTCTACAAGACTCTAGCCTGCCAGTTTCGGATGCAGTTCCCAGGTTGAGCCCGGGGATTTCACATCCGACTTGACAGACCGCCTGCGTGCGCTTTACTCCCAGTAATTCCC
+
CCCCC8EFGGGEGFGGGGGGAF<CAFFGGGFEFGCFGGGGG9CCFG@DDGGGGCE,@FCFGFGGGGFDFGDFGCFEGG@<<FFEGGGGGGFCFGGAFF@<EEFFGFFGGGCGGGGCGGGG+:FGGCFFEDFEGGGGFFECGGGDGGG,=,,=DBFEGEF,DFFGGFAG8EEGGGGGG9F7CDF52?,7CC,*C5BEEEGCFCC>AC<95CCCFDC7C;C58C5-8F(>0>>>)9*.*)<@5)3?FFF)*:*
@M03364:276:000000000-BLYN8:1:1101:13403:9189 2:N:0:1
GGACTACAGGGGTATCTAATCCTGTTTGCTCCCCACGCTTTCGCACCTCAGTGTCAGTATCAGTCCAGGTAGTCGCCTTCGCCACTGGTGTTCCTTCCTATATCTACGCATTTCACCGCTACACAGGAAATTCCACTACCCTCTACCATACTCTAGCTTGCCAGTTTTGGATGCAGTTCCAAGGTTGAGCCCGGGGATTTCACATTCAACTTAACAAACAACCTACGCGCGCTTTACGCCCAGTAATTCCG
+
CCCCCGGGGGGGGGGGGGGGGGGGGGGGGGGGFCFGGGGGGGGGGGDGGGGGGGGGGGFGDGEFGGGGGGGEGGGCEGGGGGGGGFEGGFGGGGGFFGGGGGGGCGGGFGGGCFGGFFEEEGGGGGGGGGFFGGG9EFGGGGDFGEDEGGGGGFFAFGFGGEFGFGACGCB9AFFFFGGG,=EFGGC=DF,@@EGGGGGGC9EFC>DCCCFFDCFFG>F,3:?25A992:BEGGC>6;EEGDDFC7+1112
@M03364:276:000000000-BLYN8:1:1101:6649:9199 2:N:0:1
GGACTACTCGGGTTTCTAATCCTGTTTGCTCCCCACGCTTTCGAGCCTCAGTGTCAGTTACAGGCCAGAGAGCCGCTTTCGCCACCGGTGTTCCTCCATATATCTACGCATTTCACCGCTACACATGGAATTCCACTCTCCTCTCCTGCACTCAAGTCTACCAGTTTCCAATGCATACAATGGTTGAGCCACTGCCTTTTACACCAGACTTAATAAACCACCTGCGCTCGCTTTACGCCCAATAAATCCGG
+
CCCCCFGGGGGGGGGGGGGGGGGGGGGGGGGGGGGGGGGGGGGFGGGGGGGGGGGGGGGGGGGGGGGGGGGGGGGGGGGGGGGGGGGGGGGGGGGGGGGGGGGGGGGGGGGGGGGGGGGGGGGGGGGGGCFCGGGGGGECGF89FGGGGFGGGGGGGGGGFGGGGGGGGFDGGGGFFGGGGGGFGGGGGFGGCGGGGGGGGGGGFGFCFDCFGGCF7DGGFGF@BBB?=BFF5CCEBFGDE5@;DDFFGGG
@M03364:276:000000000-BLYN8:1:1101:23920:9202 2:N:0:1
GGACTACAGGGGTATCTAATCCTGTTTGCTCCCCACGCTTTCGATCCTCAGCGTCAGTTACAGACCAGAGAGCCGCCTTCGCCACTGGTGTTCCTCCATATATCTACGCATTTCACCGCTACACATGGAATTCCACTCTCCTCTCCTTCACTCAAGTCTCCCAGGTTCCAATGACCCTCCCCGGTTTAGCCGGGGGCTTTCACATCAGACTTAAGAAACCGCCTGCTCTCGCTTTACGCCCATTAAATCCG
+
CCCCCFF<@DFCGG<FFF<EFCFF6C@FFGFGGG@EEG@@@F7<,;CF9@@FFGFGEF<CEFGG<FFGEF<FDFCGG@FEFGEGCGFF:BFCFB;?EGGGG,EFFFD<F@FEFGGGG=@EGDGFCDF8AFGG,,9EC,,5@DFF84D,9E@FDDDG46@FAEG8+,7,D9DDE9D,=13A8C+@F6+,,@,+9**:*::6?FC@FC769CFF7F+BD7CF358,(54;56=5CFC<F1:E*)(**0*-:*1
@M03364:276:000000000-BLYN8:1:1101:5486:9206 2:N:0:1
GGACTACAGGGGTATCTAATCCTGTTTGCTCCCCACGCTTTCGCACCTGAGCGTCAGTCTTCGTCCAGGGGGCCGCCTTCGCCACCGGTATTCCTCCAGATCTCTACGCATTTCACCGCTACACCTGGAATTCTACCCCCCTCTACGAGACTCTAGCTTGCCAGTTTCAAATGCAGTTCCCAGGTTGAGCCCGGGGATTTCACATCTGACTTAACAAACCGCCTGCGTGCGCTTTACGCCCAGTAATTCCG
+
CCCCCGGGGGGGGGGGGGGGGGGGGGGGGGGGGGGGGGGGGGGGGGGGGGGGEGGGGGGGGGGGGGGGGGGGGGGGGGGGGGGGGGGGGGGGGGGGGGGGGGGGGGGGGGGGGGGGGGGDGGGGGGGGGGGGGGGGGGGGGGGGFGGGGGGGGGGGGFFGGGGGGGGGCFCGGGGGGGGGGFGGGGGGGGGGGEGGGGGGGGGGFGGGGFCFGGGGGGGG3CB@1FFF?BFEDDGFF?DGGFF?GGFFGG4
@M03364:276:000000000-BLYN8:1:1101:13678:9210 2:N:0:1
GGACTACTAGGGTTTCTAATCCTGTTTGCTCCCCACGCTTTCGAGCCTCAGCGTCAGTTACAGACCAGAGAGCCGCCTTCGCCACTGGTGTTCCTCCATATATCTACGCATTTCACCGCTACACATGGAATTCCACTCTCCTCTTCTGCACTCAAGTCTCCCAGTTTCCAATGACCCTCCCCGGTTGAGCCGGGGGCTTTCACATCAGACTTAAGAAACCGCCTGCGCTCGCTTTACGCCCAATAAATCCG
+
<@ACCFGGEFFGFGGFFD<F,CFGGGFF<FFD<C,+@@FEFAE@F7F8CC@FGGG>CGGGGCECFCF88,CF<FECGGGFGGGGGFEECFGEGFGFFGFCFGF?EFFGGGGGGGEAAFGGGEFGGGGFGFAFFFGGDC=FD@8D9EF9EGGGFCF=F;;>FGGCAFA9ECAE899DDEEGGEGDG>ECFDGGGCEECECFDGGGA<:D4CCC8+18CCFG5C3:?:;A>>;>DC54FBECC584<C=2C*1
@M03364:276:000000000-BLYN8:1:1101:23661:9213 2:N:0:1
GGACTACAGGGGTTTCTAATCCTGTTTGCTCCCCACGCTTTCGAGCCTCAGCGTCAGTTACAGACCAGAGAGCCGCCTTCGCCACTGGTGTTCCTCCATATATCTACGCATTTCACCGCTACACATGGAATTCCACTCTCCTCTTCTGCACTCAAGTCTCCCAGTTTCCAATGACCCTCCCCGGTTGAGCCGGGGGCTTTCACATCAGACTTAAGAAACCGCCTTCGCTCGCTTTACGCCCACTAAATCCG
+
CCCCCGGGGGGGGGGGGGGGGGGGGGGGGGGGGGGGDGGGGGGGGGGGGGGGGGGGGFGGGGGFGGGGGGGGGGGGGGGGGGGGGGGGGGGGGGGGGGGGGGGGGGGGGGGGGGGFGGGGGGGGGGGGFGGGGGGGGF9EGGGGGGGGFGGGGFGGCFGGGGGGAEFFFCFBEDG=DFGGDGGGGGGFGGGGEEGGG:CC7CGF88+**?FF+C>C7CGFEG30,;;)3FA:575>=4EGCE0)*294DG5
@M03364:276:000000000-BLYN8:1:1101:4250:9218 2:N:0:1
GGACTACAAGGGTTCCTAATCCTGTTTGCTCCCCACGCTTTCGAGCCTCAGCGTCAGTTACAGACCAGAGAGCCGCCTTCGCCACTGGTGTTCCTCCATCTATCAACGCATTCCCCCGCTACACATGGAATTCCACTCTCCTCTTCTGCACTCAAGTCTCCCAGGTTCCAATGACCCTCCCCGTTTGCGCCCGGGGCTTTCACATCAGACTTAAGTAACCGCCTGCCCCGCCTCTACGCCCAATAAACC
+
9A<@C@FDFC?F,;,;,,<<F,CFE<EACE<@@F<@@F@6:C:<@FE<EAD8FGECGF<FGGGG8<6,,@<@@CF:FDCEFG,CF,9,,BF,B,,?E<,,9C;@,9FEEFEG,,,B+>FEFF@F,45AFCF:;D@FEE9<E8,@9=;>ECFD8=89,@,>@ED8+6@9,,@>,>,,DDD+@+++,@+,*3**4@CCC*,45=?++80;*2*4188++=5A):5<2),)().)2*;);3EE5)(.677)*
@M03364:276:000000000-BLYN8:1:1101:28620:9232 2:N:0:1
GGACTACAGGGGTTTCTAATCCTGTTTGCTCCCCACGCTTTCGTGCATGAGTGTCAGTATCAGCCCAGGGGGTTGACTTCGCCATCGGTGTTCCTCCGCATATCTACGCATTTCACTGCTACACGCGGAATTCCACCCCCCTCTGCCGTACTCTAGTCAGCCAGTGCAAAATGCAATTCTCAAGTTGAGCTCGGGGATTTCACATCGTGCTCAACAAACCACCTGCGCACGCTTTACGCCTAGTAATTCCG
+
C<CCCF,EFG@@,@FAE<EAFG9FFCFDG9CCCF<+7@FCD<CCCE8FF<FDGGFF<FE<FGGG8,E876+@@CE8C<A?FC?BF46:?FF:,595<F,CE@E<@EGGE7+B,CDF9A4=EGEG@@CC@:DF,56=,83@=6C?@@9>8+:CFG9,8,77@FGGG,@E,7@AFGC,<EF,>@;>FFCGG,>,1=CEGG?,BF,2BCC55*1+195C;7C*):5=3;;>05)5CC3<*,::*),=FG?9F*0
@M03364:276:000000000-BLYN8:1:1101:25366:9233 2:N:0:1
GGACTACAGGGGTATCTAATCCTGTTTGCTCCCCACGCTTTCGAGCCTCAGCGTCAGTTACAGACCAGAGAGCCGCCTTCGCCACTGGTGTTCCTCCATATATCTACGCATTTCACCGCTACACATGGAATTCCACTCTCCTCTTCTGCACTCAAGTCTCCCAGTTTCCAATGACCCTCTCCGGTTGAGCCGGGGGCTTTCACATCAGACTTAAGAAATCGCCTGCGCTCGCTTTACGCCCAATAAATCCG
+
CCCCCGGGGGG7FGGGGGGGGGGGGGGGGGGGGGGGGGGGGGGGGGGGGGGGGGGGGGGGGGCFGGGG8CCEFGGGGGGF?FEFGGCFGDAFFFEFGGGGGF@FGGGFFGGGGGGGGGGDGCFGGG,AE55FEFGGFGGGGFFF9=FCGGGGG?FF=,33,@EGFEDFGGGF?,3=8DD,@DECFE>EGFFG+@CCGEGGCDG78F7DCFCF@118+*AF>FFD04(:9:>ADFG<F@CCE>:;GGF2*>>
@M03364:276:000000000-BLYN8:1:1101:26963:9244 2:N:0:1
GGACTACTGGGGTTTCTAATCCTGTTTGATCCCCACGCTTTCGTGCCTCAGCGTCAATCACACCATAGTAAGCTGCCTTCGCAATCGGTGTTCTGTGACATATCTATGCATTTCACCGCTACTTGTCACATTCCGCCTACCTCTAGTGTATTCAAGCTCATCAGTATCAAGGGCACTGCGATGGTTGAGCCACCGTCTTTCACCCCTGACTTAATAAGCCGCCTACGCACCCTTTAAACCCAATAAATCCG
+
CCCCCGGGGGCGGGGGGGGGGGGGGGFGGGGGGGGGGGGGGGGFGGGGGGGDCGGGDG<<FGGCFGGGEEFGGGGGEGFGGGCBCFGGGGGGGG,@EFBEGGGGGGGGCFFGGGGGF:FGGGGF>FFDFDFGGGDG7@=FEFGGAEFGDFFDGGG8>>EFAFGGGFGGGC>,@CFEFD?=++6CFD6?FGCE=8@@@>@FF?,2@+=7?CFGGGC<F:;99E5>A>4448A)*;8:84E77?2/CG=5C*2
@M03364:276:000000000-BLYN8:1:1101:19649:9266 2:N:0:1
GGACTACTAGGGTTTCTAATCCTGTTTGCTCCCCATGCTTTCGTACCTCAGCGTCAGTATTAGGCCAGATGGCTGCCTTCGCCATCGGTATTCCTCCAGATCTCTACGCATTTCACCGCTACACCTGGAATTCTACCATCCTCTCCCATACTCTAGCTTCCCAGTATCGAATGCAATTCCTAAGTTAAGCTCAGGGATTTCACATCCGACTTAAAAAGCCGCCTACGCACGCTTTACGCCCAGTAAATCCG
+
CCCCCGGGGGGGGGGGGGGGGGGGGGGGGGGGGGGGGGGGGGGGGGGGGGGGGGGGGGGGGDGFGGGGGGGGGGGGGGGGGGGGGGGGGGGGGGGGGGGGGGGGGGGGGGGGGGGGGGGGGGGGGGGGGGGGGGGGGGDGGFCFGGGGGGGGGCFGFGGGGGGGGC;D@FFGGGGGGGGFGGGGGGCGGGCF?8DFGGGGGGGGFGFGGGCDGCFGF58??D5>>AAF>@DDGGGEADGGEE=A>DFFGGC
@M03364:276:000000000-BLYN8:1:1101:10719:9277 2:N:0:1
GGACTACCGGGGTATCTAATCCTGTTTGCTCCCCACGCTTTCGTGCATGAGTGTCAGTATCAGCCCAGGGGGTTGCCTTCGCCATCGGTGTTCCTCCGCATATCTACGCATTTCACCGCTACACATGGAGTTCCACTGTCCTCTTCTGCACTCAAGTTTCCCAGTTTCCGATGCACTTCTTCGGTTGAGCCGAAGGCTTTCACATCAGACTTAAGAAACCGCCTGCGCTCGCTTTACGCCCAATAAATCCG
+
CCCCCGFGGGGGGGGGGGGGGGGGGGGGGGGGGGGGGGGGGGGGGGGGGGGGGGGGGGGGGGGGGGGGGGGGGGGGGGGGGGGGGGGGEEGGGGFGGGGGGGCFGGGGDGGGGGGGGGGDCCFFGFFGGGGFGGGGGGGGGGG?ECFGGGGGGGGGGGFGGGGGGGGGGEGGGGAEA6AFCECEGGEFEGGD>C>EGGGGGGGFFGCGGGGGGGC+CFFFFGFFFAB>,)8:CGGE=;EEGB6@<F4):61
@M03364:276:000000000-BLYN8:1:1101:27764:9279 2:N:0:1
GGACTACCCGGGTTTCTAATCCTGTTTGCTCCCCACGCTTTCGCACCTCAGTGTCAGTATGAGCCCAGGTGGTCGCCTTCGCCACTGGTGTTCCTTCCTATATCTACGCATTTCACCGCCACACAGGAAATTCCACCACCCTCTGCCCTACTCTAGCTCGCCAGTTTTGGATGCAGTTCCCAGGTTGAGCCCGGGGCTTTAACATTCAACTTAACGAACCACCTACGCGCGCTTTACGCCCACTAATTCCG
+
CCCCCFC8F@CFGGGGFGGGGGFFGGGGG9FGGDGCFGGCFGDGGC7EFFGCAFEGGGGGGGGGGGGGGGFGGFG>BFFFFGDCGFGCFGGGGFCGDFGFGGFFE9FFG,FCFGGFFEF+4BBCBGGGGFFCAFGG>@?FCD+=DF,@8=8FGC;FGFG6C+@==,3@D3>EEGEFEG7@63DEGGFECDDEEGDEEGC6+=CC=::C7B@D7B+9CDGGFFB8;A()(58))*94=?CED5()*2*6>77
@M03364:276:000000000-BLYN8:1:1101:11922:9287 2:N:0:1
GGACTACAGGGGTTTCTAATCCTGTTTGCTCCCCACGCTTTCGCGCCTCAGCGTCAGTTACAGACCAGAGAGCCGCCTTCGCCACTGGTGTTCCTCCATATATCTACGCATTTCACCGCTACACATGGAATTCCACTCTCCTCTCCTGCACTCAAGTCTACCAGTTTCCAATGCATACAATGGTTGAGCCACTGCCTTTTACACCAGACTTACTAAACCACCTGCGCTCGCTTTACGCCCAGTAATTCCGT
+
CCCCCGGFGGGGGGGGGGGGGGGGGGGGGGGGGGGGGGGGGGGGGGGGGGGGGGGGGGGGGGGGGGGGGGGDGGGGGGGGGGGGGGGGGGGGGGGGFGGGFFGFFGGGGGGGGGGGGGGGGGGGGGGGGGGGGGGGGCFGGGGGFEFGGFFFGGGGGGGFGGGGFGGGGGGGGGGGGGGFFGGGGD86CFGCEGFGGGGGFGGG*<9*;DEF+=FCFFGGFEF=BD>5(/:6FG7=:?GG5548DGFCFF*
@M03364:276:000000000-BLYN8:1:1101:5238:9311 2:N:0:1
GGACTACCAGGGTTTCTAATCCTGTTTGCTCCCCACGCTTTCGAGCCTCAGCGTCAGTTACAGACCAGAGAGCCGCCTTCGCCACTGGTGTTCCTCCATATATCTACGCATTTCACCGCTACACATGGAATTCCACTCTCCTCTTCTGCACTCAAGTCTGCCAGTTTCCAATGACCCTCCCCGGTTGAGCCGGGGGCTTTCACATCAGACTTAAGAAACCGCCGGCGCTCGCTTTACGCCCAATAAATCCG
+
CCCCCGFGGGGGGGGGFFFEAEDAFGGG<FGGFGGEGGGGGGGGGGGGGGFFGGGEECFGGGGGFFFGFGGGGGGGGFGGFG>FGGGGD?F:FGGG8AFFECGFFGD7+CFCFFFGGEGGG@AFF@@FGFGGGGGGGGGGGAFGGG;EGGGDFFFGGGGGGGGDG9EAEF;E8DAD@EGCEEEGGGE67;,:*5BEE5FGGCEDFGGGG4*=C:>F+;CFFGB0(89BFE3:*1/)*-CEGF67D7767>9
@M03364:276:000000000-BLYN8:1:1101:14258:9350 2:N:0:1
GGACTACTGGGGTATCTAATCCTGTTTGCTCCCCACGCTTTCGTGCATGAGCGTCAGTACAGGCCCAGGGGATTGCCTTCGCCATCGGTGTTCCTCCGCATATCTACGCATTTCACTGCTACACGTGGAATTCTACCCCCCTCTGCCAAACTCTAGCCTCGCAGTCTCCATCGCCATTCCCAGGTTAAGCCCGGGGATTTCACGACAGACTTACGAAACCGCCTGCGCACGCTTTACGCCCAGTAATTCCG
+
CCCCCGGGGGGGEGGGGGGGGGGGGGGGGGGGGGGGGGGGGGGGGGGGGGGGGGGGGGGGGGGGGGGGGGGDGGGGGGGGGGGGGGGGGDGGGGGGGGGGGGGGGGGGGGGGGGGGGGGGGGGGGGGGGGGGGGGGGGGGGGGGGGGG,@FGGGGGFFFG7EEGEGFGGGGDEGGGGFGGG9EFGGFFFGGGGGGGCEGGG7EF>DDGGGGGGGGCFDGGFGFFFA>B6>@FGGG4@BGGGFBFF>=ADC*
@M03364:276:000000000-BLYN8:1:1101:13742:9356 2:N:0:1
GGACTACTAGGGTTTCTAATCCTGTTTGCTCCCCACGCTTTCGCACCTGAGCGTCAGTCTTTGTCCAGGGGGCCGCCTTCGCCACCGGTATTCCTCCAGATCTCTACGCATTTCACCGCTACACCTGGAATTCTACCCCCCTCTACAAGACTCTAGCCTGCCAGTTTCGGATGCAGTTCCCAGGTTGAGCCCGGGGATTTCACATCTGACTTAACAAACCGCCTGCGTGCGCTTTACGCCCAGTAATTCCG
+
CCCCCGGGGGGGGGGGGGGGGGGGGGGGGGGGGGGGGGGGGGGGGGGGGGGGGGGGGGGGGGGGGGGGGGGGGGGGGGGGGGGGGGGGGGGGGGGGGGGGGGGGGGGGGGGGGGGGGGGGGGGGGGGGGGGFGGGGFGGGGGGGGGGCF?FGGGGGGGGEEGGGGGFEEGGGGGGGGGGGGGGGGGGGGGGGGGGGGCGGFGGGFFGGGGFF7@FFGGGFBE:((A;FFFFDGGGFFBEGDDFFG794:D0
@M03364:276:000000000-BLYN8:1:1101:10516:9363 2:N:0:1
GGACTACTAGGGTATCTAATCCTGTTTGCTCCCCACGCTTTCGCACCTGAGCGTCAGTCTTTGTCCAGGGGGCCGCCTTCGCCACCGGTATTCCTCCAGATCTCTACGCATTTCACCGCTACACCTGGAATTCTACCCCCCTCTACGAGACTCTAGCTTGCCAGTTTCAAATGCAGTTCCCAGGTTGAGCCCGGGGATTTCACATCTGACTTAACAAACCGCCTGCGTGCGCTTTACGCCCAGTAATCACG
+
CCCCCGGGGGGGGGGGGGGGGGGGGGGGGGGGGGGGGGGGGGGGGGGGFGGGGGGGGGGGGGGGGGGGGGGGGGGGGGGGGGGEGGGGGEGGGGDGGGGGGGGGGGGGGGGGGGGGGGGGGGGGFGGGGGGGGGGFGGGGEGGGFGGGGGGGGFGGFGGGGGCCGGGGGGGGFCFFGGGGGFFFGFGG?FG5CEGGEGGGF8,=F4:CFGGGGGGGG<=FEGE6;F;:(75BD:DAF?GGGDFFGGF)*21
@M03364:276:000000000-BLYN8:1:1101:4312:9368 2:N:0:1
GGACTACCGGGGTTTCTAATCCTGTTTGCTCCCCACGCTTTCGCACCTGAGCGTCAGTCTTCGTCCAGGGGGCCGCCTTCGCCACCGGTATTCCTCCAGATCTCTACGCATTTCACCGCTACACCTGGAATTCTACCCCCCTCTACAAGACTCTAGCGTGCCAGTTTCGGATGCAGTTCCCAGCTTGAGCCCGGGGATTTCACATCCGATTTGACAGACCGCCTGGGTGCGCTTTACGCCCAGTAATTCCG
+
CCCCCGGGDFGGGEGEGGGGGGGGGGGGFFGGGGGGGGGGGG@CGG+,;FFGEFGGDGGGGDFFGGGGGGED@FGGGGGG7F7FBFFEGDFEFGGG@8FDF?ADCAF+FFECAFGCEGGG7FFGCCFFFCGFCFCFGDCCGGGF,EECD?FGGGGGF*@8C@98FGGBEGE*=FGGFFGGG?F,7?8=FCGGGGEECEGFFGCC+C<3***27::?>DG7):>1()()-5::<<3<FBGG5536::B4C7*
@M03364:276:000000000-BLYN8:1:1101:5197:9375 2:N:0:1
GGACTACCAGGGTATCTAATCCTGTTTGCTCCCCACGCTTTCGAGCCTCAGTGTCAGTTACAGGCCAGAGAGCCGCTTTCGCCTCCGGTGTTCCTCCATATATCTACGCATTTCACCGCTACACATGGAATTCCACTCTCCTCTCCTGCACTCAAGTCTCCCAGTTTCCAATGCACACAATGGTTGAGCCACTGCCTTTTACACCAGACTTAAGAAACCACCTGCGCTCGCTTTACGCCCAATAAATCCGG
+
CCCCCGG8EFFGGGGGGGGGGGFGGGGGGGGGGGGGGGGGGGGGGGEGGFGGGGGGGGGGGGGG?FFGGGGDGGGGGDEGDGGCCFGG:FGEGGGGGGGGGFGGFFGGG@FGGGGGGGGGFGFGGGGGGGGGGGCEEFFGGFGGFGGGGGGFFGECEFGFFGGGGFGGGCDFFGC=DFGDFF8>F68FGGGGGFGGGFGADCC+69DDGC>>FFGDCDGGFGFB4?=?AEAB*7+@;9:::F;4C+:?FG7
@M03364:276:000000000-BLYN8:1:1101:14535:9382 2:N:0:1
GGACTACTCGGGTATCTAATCCTGTTTGCTCCCCATGCTTTCGTACCTCAGCGTCAGTATTAGGCCAGATGGCTGCCTTCGCCATCGGTATTCCTCCAGATCTCTACGCATTTCACCGCTACACCTGGAATTCTACCCCCCTCTACAAGACTCTAGCCTGCCAGTTTCGGATGCAGTTCCCAGGTTGAGCCCGGGGATTTCACATCCGACTTGACAGACCGCCTGCGTGCGCTTTACGCCCAGTAATTCCG
+
CCCCCGGGGGGGGGGGGGGGGGGGGGGGGGGGGGGGGGGGGGGGGGGGGGGGGGGGGGGGGGGGGGGGGGGGGGGGGGGGGGGGGGGGGGGGGGGGGGGGGGGGGGGFEGGGGGGGGGGGGGGGGGGGFGGGGGGGGGGGGGGGGGGGGGGGGGGGGGGGGGGCFGGGGGEGEFFGGGGEGGGGGGGGGGGGGEGGGDGGGGGGFGGGGGDGGCFGGGCFE5BF?FFFFFFFGG:9F6EGGBFFGCF<GG*
@M03364:276:000000000-BLYN8:1:1101:12120:9389 2:N:0:1
GGACTACTAGGGTTTCTAATCCTGTTTGCTCCCCATGCTTTCGTACCTCAGCGTCAGTATTAGGCCAGATGGCTGCCTTCGCCATCGGTATTCCTCCAGATCTCTACGCATTTCACCGCTACACCTGGAATTCTACCATCCTCTCCCATACTCTAGCTTCCCAGTATCGAATGCAATTCCTAAGTTAAGCTCAGGGATTTCACATCCGACTTAAAAAGCCGCCTACGCACGCTTTACGCCCAGTAAATCCG
+
CCCCCGGGGGGGGGGGGGGGGGGGGGGGGGGGGGGGGGGGGGGGFGGGGGGGGGFGGGGGGGGGGGGGGGGGGGGGGGGGGGGGGGGGGGGGGGGGGGGGGGGFGGGGGGGGGGGGGGGGGGGGGGGCDFFGGGGCFGGGGGFFGDGGGC@DGGGGGFFGGGGGGG9FGGGEFGGGGGGGGCEGGDFGGGGGGGGGFGGGGGGGFGD>>DGGGCGGGGGGFCBA=;>D=DFFGGGFFDEEG5=FGDCC>61
@M03364:276:000000000-BLYN8:1:1101:15323:9407 2:N:0:1
GGACTACCCGGGTTTCTAATCCTGTTTGCTCCCCACGCTTTCGTGCATGAGTGTCAGTATCAGCCCAGGGGGTTGCCTTCGCCATCGGTGTTCCTCCGCATATCTACGCATTTCACTGCTACACGCGGAATTCCACCCCCCTCTGCCGTACTCTAGTTAGCCAGTTCACAATGCAATTCCCAAGTTGAGCTCGGGGATTTCACATCGTGCTTAACAAACCACCTGCGCACGCTTTACGCCCAGTAATTCCG
+
CCCCCFG<F@BFCEGGFGGGGDGDFGDGGGGCCF8BFGGGGG@FGGGGGFGFGGGGFFGGGG<EFFGGGGDECEC@CCFEFGGGGG@FFGGFFGGGG>C:??EFAD?D7FGEF9E99F94AFGG>C=FF+FF,,EFGG6BG6@DGFCCGGE6ECECDBA;DCGCFFGGF9?C@ECFDCAE9DF>EGGGGG9,1:=?58C9B+1@AF<CFGGF+7;@:;EGAED83A@3;BBEC79)8?C?ED0?G>=2:C*
@M03364:276:000000000-BLYN8:1:1101:23330:9409 2:N:0:1
GGACTACTGGGGTTTCTAATCCTGTTTGCTCCCCACGCTTTCGTGCATGAGCGTCAGTACAGGCCCAGGGGATTGCCTTCGCCATCGGTGTTCCTCCTCATATCTACGCATTTCACCGCTACACGCGGAATTCCATCCCCCTCTGCCGTACTCTAGCTATCCAGTCACAAAGGCAGTTCCCAGGTTGAGCCCGGGGATTTCACCTCTGACTTACATAACCGCCTGCGCACGCTTTACTCCCAGTAATTCCG
+
CCCCCGGGGFGGGCGGGGGGGGGGGGGGFGFGGGGG@FGGGGGGGGGGCGGGGGGGGGFEGGGGFEEGD7C+,CBEDGGGGGGGGGGGGDGGD9=F?,:?FCFEFEE@ECEFGGG?,8F>CFCFGCFGG:FFDA9,@>6>=CC=F,=CCEGGG=DG,,@@,8,EF9,@,EGG,6:@EFD<37@*@:E6FGFF1*>**=FGGFGG*;6C+=FGF+:+;F6657:;15:D@5)09CF<7)<CF>:F>>/<>D7
@M03364:276:000000000-BLYN8:1:1101:14923:9431 2:N:0:1
GGACTACCCGGGTTTCTAATCCTGTTTGCTCCCCACGCTTTCGCACCTGAGCGTCAGTCTTTGTCCAGGGGGTTGCCTTCGCCATCGGTGTTCCTCCGCATATCTACGCATTTCACCGCTACACCTGGAATTCTACCCCCCTCTACGAGACTCTAGCTTGCCAGTTTCAAATGCAGTTCCCAAGTTAAGCTCGGGGATTTCACATCTGACTTAATCAACCGCCTGCGTGCGCTTTACGCCCAGTAATTCCC
+
CCCCCGGGGGGGGGGGGGGGGGGGGGGGGGGGGGGGGGGGGGGGGGGGGGGGGGGGGGGGGGGGGGGGGGGGGGGGGGGGGGGGGGGGGGEGGGGGGGGGGGGGGGGGGGGEGGGGGGGGCFGGGGGGGGGGGGGG,DFCGGGGGFGDCEGGGGGGGGGGGGGGGGGG,>FFFGGGGGGGGGGGGGGGFC2DCEEECCFGGGGG+;8C>CFGGFDGGGGGFG5;DFF>(55<DDG9?<GEGEFFGGFAG:*
@M03364:276:000000000-BLYN8:1:1101:2495:9445 2:N:0:1
GGACTACTAGGGTTTCTAATCCTGTTTGCTCCCCACGCTTTCGAGCCTCAGTGTCAGTTACAGGCCAGAGAGCCGCTTTCGCCTCCGGTGTTCCTCCATATATCTACGCATTTCACCGCTACACATGGAATTCCACTCTCCTCTCCTGCACTCAAGTCTCCCAGTTTCCAATGCACACAATGGTTGAGCCACTGCCTTTTACATCAGACTTAAGAAACCACCTGCGCTCGCTTTACGCCCAATAAATCCGG
+
CCCCCDGGGGGGFGGGFFCFFGGGGGGGGGGGGGGGGGGGGGGGGGGGGGGGFGFGGGGGGGGGGGGGGGGGGGGGGGGGGGGGGGGGFDFFGGGGGGGGFBEGGGGGGGGGGGGGGGDCEGGCFFGGGGGGGGGGFGGGGGGGDGFDFGCDFFGGGGF;,DFGGGGGGGF9DEGGGGGGGGGGG6DEFBFGFFGGFGGGGGGCAFGGGGCGCFGGGG:59EFEFFFFFFFFGGGE4>EGGFFFFG65>8:
@M03364:276:000000000-BLYN8:1:1101:5340:9448 2:N:0:1
GGACTACTCGGGTATCTAATCCTGTTTGCTCCCCACGCTTTCGCACCTGAGCGTCAGTCTTTGTCCAGGGGGCCGCCTTCGCCACCGGTATTCCTCCAGATCTCTACGCATTTCACCGCTACACCTGGAATTCTACCCCCCTCTACAAGACTCTAGCCTGCCAGTTTCGGATGCAGTTCCCAGGTTGAGCCCGGGGATTTCACATCCGACTTGACAGACCGCCTGCGTGCGCTTTACGCCCAGTAATTCCG
+
CCCCCGGGGGGGGGGGGGGGFGGGGGGGGGGGGGGGCGGGGGGGGGGGDFGGGGGGGGGFGGGFGGGGGGGGGGGGGGGGFEGGGGFGGGGGGGGGGGGGGFGGGGGGGGGGGGGGGGGGGGGFGGGGGGGGGGGGG8DFGGGFAFGGGGGGGGGGGGGGGGGGGGGGGCEGGGGGGGGFFCEGGGGFGGGGE5CGGGGGGGGGFGGGGGGGGGGGDGGGFGFFFFF>?FEEDDGFFFGGGFFFGFFFGG<
@M03364:276:000000000-BLYN8:1:1101:28688:9460 2:N:0:1
GGACTACTAGGGTTTCTAATCCTGTTTGCTCCCCACGCTTTCGAGCCTCAGTGTCAGTTACAGGCCAGAGAGCCGCTTTCGCCTCCGGTGTTCCTCCATATATCTACGCATTTCACCGCTACACATGGAATTCCACTCTCCTCTCCTGCACTCAAGTCTCCCAGTTTCCAATGCACACAATGGTTGAGCCACTGCCTTTTACATCAGACTTAAGAAACCACCTTCGCTCGCTTTACGCCCAATAAATCCGG
+
CCCCCGGFGCGGGFDFFEGGGGGFEFGGGGGGD@C:CCEEGGGGGGGGGFGGGGGFFGEGGGGGGGGGGCGG?GGG7FCGGDFGCFCFFEG:<EECGGGGDFEFGGGGG:,8,?FGGEG+CF:A@CF=FF9FFGGGFGFGCFCDEFFFFFGG88@,8D;A98DFF9EGGA;FFGGGFGGGA,=EGDGFFE?,1:FCF,@<EFGCCFDF79FGFGG7CG8E>7A.45>:)9@5C/=4?(48AADF=GF?6<)
@M03364:276:000000000-BLYN8:1:1101:6760:9479 2:N:0:1
GGACTACAAGGGTATCTAATCCTGTTTGCTCCCCACGCTTTCGTGCATGAGCGTCAGTGCAGGCCCAGGGGATTGCCTTCGCCATCGGTGTTCCTCCGCATATCTACGCATTTCACTGCTACACGCGGAATTCCATCCCCCTCTGCCGCACTCTAGCCTTGCAGTCACAATGGCAGTTCCCAGGTTGAGCCCGGGGATTTCACCACTGTCTTACAAAACCGCCTGCGCCCGCTTTACGCCCAGTAATTCCG
+
CCCCCGGGGGGGGGGGGGGGGGGGGGGGGGGGGGGGGGGGGGGGGGGGGGGGGGGGGGGGGGGGGGGGGGGGGGGGGGGGGGGGGGGGGGGGGGGGGGGGGGGGGGGGGGGGGGGGGGGGGGGGGGGGGGGGGGGGGGGGGGGGFGGGGGGGGGGCFFGGGGGFGGGGGGGGGGGGGGGGGGGGGDFGGGGGGGGGGGGGGGGGFGGGFGGGGGGGFGGGFGB014(),08:CDC94,CE7.4/0*/-:*0
@M03364:276:000000000-BLYN8:1:1101:17576:9487 2:N:0:1
GGACTACTAGGGTTTCTAATCCTGTTTGCTCCCCACGCTTTCGAGCCTCAGCGTCAGTTACAGACCAGAGAGCCGCCTTCGCCACTGGTGTTCCTCCATATATCTACGCATTTCACCGCTACACATGGAATTCCACTCTCCTCTTCTGCACTCAAGTCTCCCAGTTTCCAATGACCCTCCCCGGTTGAGCCGGGGGCTTTCACATCAGACTTAAGAAACCGCCTGCGCTCGCTTTACGCCCAATAAATCCG
+
CCCCCGGGGGGGGGGGGGGGGFGGGGGGGGGGGGGGGGGGGGGGGGGGGGGGGGGGGGGGGGGGGGGGGGGDGGGGGGGGGGGGGGDGFGGGFGGGGGGGGGGGGGGGGGGGGGGGGGGGGGGGFFGGGGGGGGFFCFFGGGGGGGGGGGGGGGGGGF;E>EGFGGGGGGGGGGGGGGGGGGGDFGEGGGGGGGGGGGGGGGGFFGGG4DFFGGGGGGDE;EF0(;;>9B>>DDC461CG5.3<7C=AFG7
@M03364:276:000000000-BLYN8:1:1101:6174:9496 2:N:0:1
GGACTACCCGGGTTTCTAATCCTGTTTGCTCCCCACGCTTTCGAGCCTCAGCGTCAGTTACAGACCAGAGAGCCGCCTTCGCCACTGGTGTTCCTCCATATATCTACGCATTTCACCGCTACACATGGAATTCCACTCTCCTCTCCTGCACTCAAGTCTCCCAGTTTCCAATGCACACAATGGTTGAGCCACTGCCTTTTACATCAGACTTAAGAAACAACCTGCGCTCGCTTTACGCCCAATAAATCCGG
+
CCCCCGGGGGGGGGGGGGGGGGGGGGGGGGGGGGGGGGGGGGGGGGGGGGGGGGGGGGGGGGGGGGGFGGGGGGGGGGGGGGGGGGGGGGGGGGGGGGGGGGGGGGGGGGGGGGGGGGGG:>FFGDGGGFFGGGGGGGGGGGGGGFFFGGGGFGGGGFGGGGGGGGGGGFEFGGGGGGGFFGGGFG?CCGGGGFGFGGFFGGC7;<FGGGGGDFF8CF8,/9?BDFBDFFBDG5C86@5CC:;;*;AC2>:
@M03364:276:000000000-BLYN8:1:1101:28785:9510 2:N:0:1
GGACTACAGGGGTATCTAATCCTGTTTGCTCCCCACGCTTTCGCACCTGAGCGTCAGTCTTTGTCCAGGGGGCCGCCTTCGCCACCGGTATTCCTCCAGATCTCTACGCATTTCACCGCTACACCTGGAATTCTACCCCCCTCTACAAGACTCTAGCTGACCAGTTTCAAATGCAGTTCCCAAGTTAAGCTCGGGGATTTCACATCTGACTTGACAGACCGCCTGCGTGCGCTTTACGCCCAGTAATTCCG
+
CCBCCEGGGGGGGGGGGGGGGFFFF<EEFGGGCFG+@FGGFGGGFFG8EFEGGG7CFFFGGCDACFEGGGGGGDFCFGEGGGGGGGGGGGGGG9FGFGGGDGGFF9?FGGGGGGGGFCFEGGGGGGGGG8F@FCGEFG8CEGGGGGGGGG7FFGGGGGGGGGFFDBFGDBEDFFGGGFF,@EFFFGGFF@FEGGEEGEGGGGGGCFGFDGGGFGGG=CA5BG>;;:1>?DEBD<<AFFEEG5(7C*9<FC>
@M03364:276:000000000-BLYN8:1:1101:16314:9516 2:N:0:1
GGACTACCAGGGTTTCTAATCCTGTTTGCTCCCCACGCTTTCGTGCATGAGCGTCAGTTTTGACCCAGGGGGCTGCCTTCGCCATCGGTGTTCCTCCACATCTCTACGCATTTCACTGCTACACGTGGAATTCTACCCCCCTCTGCCAAACTCTAGCCTCGCAGTCTCCATCGCCATTCCCAGGTTAAGCCCGGGGATTTCACGACAGACTTACGAAACCGCCTGCGCACGCTTTACGCCCAGTAATTCCG
+
<AC<CC@E@CBEEGGFGG@F9CFCFFGG9F@8,6C@F:FEGGFEDF@EF9F9@FEGGE<FEEFF<,CEFGGGEEEE<<FEFEGEEFCEBBEEG,9?,:BE@FGGGGFFGG@CE9AFFFGGG<FFEFF@EFAFEGE;EE8CCCEF8D9EBFGGGADFFGDDEGGDFCGFFF;;CCEGGGGC9FDFCCE979EFGGD*=C:?>:=?DGGGGCFDFGFFFDE*>5>(656),)73*CC>FFGEE:?FG78>CC<
@M03364:276:000000000-BLYN8:1:1101:24373:9524 2:N:0:1
GGACTACTCGGGTTTCTAATCCTGTTTGCTCCCCACGCTTTCGCACCTGAGCGTCAGTCTTTGTCCAGGGGGCCGCCTTCGCCACCGGTATTCCTCCAGATCTCTACGCATTTCACCGCTACACATGGAATTCTACCCCCCTCTACAAGACTCTAGCCTGCCAGTTTCGAATGCAGTTCCCAGGTTGAGCCCGGGGATTTCACATCCGACTTGACAGACCGCCTGCGTGCGCTTTACGCCCAGTAATTCCG
+
CCCCCGGFFGGGGGGGGGGGGGGGGGGGGGFGGGGDGGGGGGGC@@FGCFGGGGGGGGFF@CFEGFGGGDCEGGGGGGGGGGGGG?FGG:FGFCFGGG?FGDGGGGGGGGGGGGGGGGGGGGGG,FGGGGGGGGGGAG>CEECG9E;,3DFGGFGGDGGGGGGGFFGGGGGGGGGFAFGGFFGCFGGF?EGGCC:8:EGGC7:+;CFDDGG3CGGGG<8C:EEFBF1B655)9CCBF:CGC>?FGGF2CGD
@M03364:276:000000000-BLYN8:1:1101:26769:9546 2:N:0:1
GGACTACCCGGGTATCTAATCCTGTTTGCTCCCCACGCTTTCGAGCCTCAGCGTCAGTTACAGACCAGAGAGCCGCCTTCGCCACTGGTGTTCCTCCATATATCTACGCATTTCACCGCTACACATGGAATTCCACTCTCCTCTTCTGCACTCAAGTCTCACAGTTTCCAATGACCCTCCCCGGTTGAGCCGGGGGCTTTCACATCAGACTTAAGAAACCGCCTGCGCTCGCTTTACGCCCAATAAATCCG
+
C9CCCGGEGGGCFCFGGDGG,CFGGGGGFFE,FGGDGGGGGFCFFC+;C6@FFEG7FGGFGFGGGGFGCCF,:FFGDFFGCEECEECFE8FCGDEEEGGGGFDGFFGCEEGGGGCFFEE>C7AFCCFFG9FFEFG,E8EF=E8=D,@9E;F?8B8,3,7E,C?FCF9>=D,=8EE8DFG>EEG>FGGG?FF*@8CGDGG6FDGGF6C46<CDFFGDGGC:.:341A>B()5>GC3)9<CEDDF><>@9FG3
@M03364:276:000000000-BLYN8:1:1101:24885:9560 2:N:0:1
GGACTACCGGGGTATCTAATCCTGTTTGCTCCCCATGCTTTCGTACCTCAGCGTCAGTATTAGGCCAGATGGCTGCCTTCGCCATCGGTATTCCTCCAGATCTCTACGCATTTCACCGCTACACCTGGAATTCTACCATCCTCTCCCATACTCTAGCTTCCCAGTATCGAATGCAATTCCTAAGTTAAGCTCAGGGATTTCACATCCGACTTAAAAAGCCGCCTACGCACGCTTTACGCCCAGTAAATCCG
+
CCCCCGGGGGGGGGGGGFGGGGGGGGGGGGGGGGGGGGGGGGGGGGGGGGGGGGGGGGGGGGGGGGGGGGGGGGGGGGGGGGGGGGGGGGGGG9EGFFFFG?,AEGGGGGGGGGGGGGGGGEGGFGFFGFGGGGGGFGGGGGGGFGGGGGGGGGGGGGFGGGFGGGGG>FGGGDFGGCGGGGGGGGGGGFB,28EGGGGGGGGGF=DGGGGGGGF>2CFC@GFFFFFF=E>:DGGFFFEEGB<FGFACFG8
@M03364:276:000000000-BLYN8:1:1101:2842:9576 2:N:0:1
GGACTACCAGGGTTTCTAATCCTGTTTGCTCCCCACGCTTTCGTGCATGAGCGTCAGTGCAGGCCCAGGGGATTGCCTTCGCCATCGGTGTTCCTCCGCATATCTACGCATTTCACTGCTACACGCGGAATTCCATCCCCCTCTGCCGCACTCCCGCCTTGCAGTCACAAAGGCATTTCCCAGGTTGAGCCCGGGGATTTCACCCCTGTCTTACAAGACCGCCTCAGCACGCTTTCCGCCCAGAAATTCCG
+
CCCCCGFFGDGGGGGGGGGGGGGGGGGGGGCFGGGGGGGGFFEFEFGGGGCFGGGGGGGGGGGGDEGGFE@CEE<E<EDFGGGD@FEGGGEGGC,:B>,@F:,EE99FEGGDGGFG9,ADFGGF8@B@CGGGGFEDFG8<86C?BGBEDCC8@>,8CEEG7EFGGGAD;DFG,>,,52@FF,@8FGG,186D>8BE*CFGGFGC)):C;*+;;CG2028>5CA<().64<5:DGD490?EG3()*0*6*22
@M03364:276:000000000-BLYN8:1:1101:17979:9594 2:N:0:1
GGACTACTGGGGTATCTAATCCTGTTTGCTCCCCACGCTTTCGTGCATGAGTGTCAGTATCAGCCCAGGGGGTTGCCTTCGCCATCGGTGTTCCTCCGCATATCTACGCATTTCACTGCTACACGCGGAATTCCACCCCCCTCTGCCGTACTCTAGTTAGCCAGTTCACAATGCAATTCCCAAGTTGAGCTCGGGGATTTCACATCGTGCTTAACAAACCACCTGCGCACGCTTTAAACCCAATGATTCCG
+
CCCCCGGGGGGGGGGGGGGGGGGGGGGGGGGGGGGGGGGGGGGGGGGGGGGGGGGGGGGFGFGGGGGGGGGGGGGGGGGGGGGGGGGGGGGGGFGGGGGDFCFGGCEDFCGGD<FGGGGGGGGGGGGGCCF@FFGGGGGGGGGGGGFEG+>7BCFEGGGGGG??FCFFFGC9C6CAC95EEC6:>DC7CGGFEC58CCGGGGGGFGDGGGGCGGFGGGGFA7>=(),81;BBD3*4=>CFGF07<D16DG4
@M03364:276:000000000-BLYN8:1:1101:14087:9596 2:N:0:1
GGACTACTGGGGTATCTAATCCTGTTTGCTCCCCACGCTTTCGAGCCTCAGCGTCAGTTACAGACCAGAGAGCCGCCTTCGCCACTGGTGTTCCTCCATATATCTACGCATTTCACCGCTACACATGGAATTCCACTCTCCTCTTCTGCACTCAAGTCTCCCAGTTTCCAATGACCCTCCCCGGTTGAGCCGGGGGCTTTCACATCAGACTTAAGAAATCGCCTGCGCTCGCTTTACGCCCAATAAATCCG
+
CCCCCGGGGGGGGGGGGGFGGGGGGGGGGGGGGGGGGGGGGGGGGGGGGGGGGGGGGGGGGGGGGGGGGGGGGGGGDGGGGGGGGGGGGGGGGGGGGGGGGGGGGGGGGGGGGGGGGGGGGEGGDGGGGGGGGGGGCEGGGGGGGGGGGGGGGGGGDFAEDFGGGGGGGGGGGFGGGGGGGGGD:EGGGGGCEDGEGGGFGFGGFFFF4*8CGG=1@F;?>FDF@F@>>5>BDGF273CEGD:F6:FBFGD
@M03364:276:000000000-BLYN8:1:1101:18033:9601 2:N:0:1
GGACTACAGGGGTTTCTAATCCTGTTTGCTCCCCACGCTTTCGCACCTGAGCGTCAGTCTTTGTCCAGGGGGCCGCCTTCGCCACCGGTATTCCTCCAGATCTCTACGCATTTCACCGCTACACAGGAAATTCCACCACCCTCTGCCCTACTCTAGCTCGCCAGTTTTGGATGCAGTTCCCAGGTTGAGCCCGGGGCTTTCACATTCAACTTAACGAACCACCTACGCGCGCTTTACGCCCAGTAATTCCG
+
CCCCCGGGGGGGGGGGGGGGGGGGGGGGGGGGGGGGGGGGGGGGGGGGGGFGGGGGGGGGGGGGGGGGGGGGGGGGGGGGGGGGGFGGGDGGGGGGGGGGGGGGG9FGGEGGFGGGGGGGGGGGGGGGFDGGGGGGGG6CEGGDFGGGFC@FGAFFG9BEGGGG>DEDCEGCFGGCGGG,EDEED:DGGGGGGG>CC:BFF=FFCCFDFGGFCCFDCC8*)=>8@F@FFFFFGDGDB6;EEF?FG>6AG7*
@M03364:276:000000000-BLYN8:1:1101:14716:9608 2:N:0:1
GGACTACCAGGGTTTCTAATCCTGTTTGCTCCCCACGCTTTCGTACATGAGTGTCAGTATCAGCCCAGGGGGTTGCCTTCGCCATCGGTGTTCCTCCGCATATCTACGCATTTCACTGCTACACGCGGAATTCCACCACCCTCTGCCGTACTCTAGTTAGCCAGTTCACAATGCAATTCCCAAGTTGAGCTCGGGGATTTCACATCGTGCTTAACAAACCACCTCCGCGCGCTTTACGCCCAGTAATTCCC
+
CCCCCGG<CFGGGFGGGGGGGGGGGGGGGGGGGGGGGGGGGGG,,9,;<EFEFGGGGGGGFGG?FGCGG7FDF7FFGGGFGGGG@FGGGGGGGGGFGC=FFGGGGGGGGDGGFGGG,EGGFGGGC+=+@FGGGGGF,,6@EFGG,9=+C8CFGFGG33,6;EEG<FA,@93ECGDAFGGGGGDCGGGCGF9CCEGGGG6FGGGGFFCC7<CFFGGGGCEFA=A@(;93(:DFGGFD4:GGE:09*:@FGD*
@M03364:276:000000000-BLYN8:1:1101:17038:9617 2:N:0:1
GGACTACCGGGGTTTCTAATCCTGTTTGCTCCCCACGCTTTCGAGCCTCAGCGTCAGTTACAGACCAGAGAGCCGCCTTCGCCACTGGTGTTCCTCCATATATCTACGCATTTCACCGCTACACATGGAATTCCACTCTCCTCTTCTGCACTCAAGTCTCCCAGTTTCCAATGACCCTCCCCGGTTGAGCCGGGGGCTTTCACATCAGACTTAAGAAACCGCCTGCGCTCGCTTTACGCCCAATAAATCCG
+
CCCCCGGGGGGGFFGGGGGFGGGFGGGGGGFG@FGGGGGGGGGGFGGGG8CFGGGGGGGGFGGGFGFFFGGGGGGGGGGGCGGGGGGGGGGEF<EGGGGCFGGGCFGGGG>CFEGGGGDGGEGGGGGGGGGGFGGFGGF@E8?==;EEDFGGFGGGEGGG9DEEDF;FFFFGEGFGGGFGGGEGGGEGGFGGECEGD>E68CGG6<C=GGGGF7;@FC*=AEEDDFBDF:@>9CD9B8>E*53<FGFF7C7
@M03364:276:000000000-BLYN8:1:1101:24232:9621 2:N:0:1
GGACTACTGGGGTATCTAATCCTGTTTGCTCCCCACGCTTTCGAGCCTCAGCGTCAGTTACAGACCAGAGAGTCGCCTTCGCCACTGGTGTTCCTCCATATATCTACGCATTTCACCGCTACACCTGGAATTCTACCCCCCTCTACAAGACTCTAGCCTGCCAGTTTCGGATGCAGTTCCCAGGTTGAGCCCGGGGTTTTCACATCCGACTTGTCAGATCGCCTGCGTGCGCTTTACGCCCAGTAATGCCG
+
CCCCC,C,C9<:6,;;,<9FFGGC<EEFGF9FF,CCC@,;CEC,EFC@C<C8CFC7F,<EFA<FEDFG88FF<FCCCFC@DC7:ED=C?F,,,:9:?,<EFF;CC?,AFFDG,,,A54@EFGGC8E@FGG9,?EFF9E+=CEGGC9,EDFGGF9E=;DF8DF8@FFFG8+++@><FEFG7@D6+<:D@,;8DC3*8*>1*52B9FG0*5/:48+*+4+,48A:@74(8;;AA):<)2(1=:38?77?):C)
@M03364:276:000000000-BLYN8:1:1101:6653:9632 2:N:0:1
GGACTACCGGGGTTTCTAATCCTGTTTGCTCCCCACGCTTTCGTGCATGAGCGTCAGTACAGGTCCAGGGGATTGCCTTCGCCATCGGTGTTCCTCCGCATATCTACGCATTTCACTGCTACACGCGGAATTCCATCCCCCTCTACCGTACTCTAGCTATACAGTCACAAATGCAGTTCCCAGGTTGAGCTCGGGGATTTCACATCTGTCTTATATAACCGCCTGCGCACGCTTTACGCCCAGTAATTCCG
+
CCCCCGGGGGGGGEGGGGGGGGGGGGGGGGGGGGGGGGGGGGGEDGFEFGGGGGGGGGGGGGGGGGGGGGGGDGGGGGGGGGDEGGGGGEGGGDFGGGGGGDFGGGGGDFGGGGGGGGFGGEFGGGGGGCGGGGGCDGGGGEGGGGGGGEEFGGGGGG9FGGF;,@EFCFGGGGCC;EGE?C:ECFG?CG,DCE>EGGGGGGGFFFCG@BCFFFC@FFG?:=BFFFFDBFFFGGFAFFGGGB??FF=4CF2
@M03364:276:000000000-BLYN8:1:1101:20037:9633 2:N:0:1
GGACTACCCGGGTTTCTAATCCTGTTTGCTCCCCACGCTTTCGCACCTGAGCGTCAGTCTTTGTCCAGGGGGCCGCCTTCGCCACCGGTATTCCTCCAGATCTCTACGCATTTCACCGCTACACCTGGAATTCTACCCCCCTCTACAAGACTCTAGCTGACCAGTTTCAAATGCAGTTCCCACGTTAAGCTCGGGGATTTCACATCTGACTTAATCAACCGCCTGCGTGCGCTTTACGCCCAGTAATTCCG
+
CCCCCGGGGGGGGGGGGGGGGGGGGGGGGGGGGGGGGGGGFGGGGGGGGGGGGGGGGGGGGGGGGGGGGGGGGGGGGGGGGGGGGGGGGGGGGGGGGGGGGGGGGGGGGGGGGGGGGGGGGGGGGFGGGGGGGGFGG@?FGGGGGGGFGGGGDFGGGGGGGFGGGGGGGGGGGGGGGGGGGG,>DFGGG?BFCEEGGGGC7+=DFGGGGGGGGGFFFGGFDEEFFF08:FBDGDFAFFGGGFFFG=F)*:2
@M03364:276:000000000-BLYN8:1:1101:22867:9651 2:N:0:1
GGACTACACGGGTTTCTAATCCTGTTTGCTCCCCACGCTTTCGAGCCTCAGTGTCAGTTACAGGCCAGAGAGCCGCTTTCGCCACCGGTGTTCCTCCATATATCTACGCATTTCACCGCTACACATGGAATTCCACTCTCCTCTCCTGCACTCAAGTCTACCAGTTTCCAATGCATACAATGGTTGAGCCACTGCCTTTTACACCAGACTTAAGAAACCGCCTGCGCTCGCTTTACGCCCAATAAATCCGG
+
CCCCCGFGGGGGGGGGGGGGGGGGGFGGGGGGGGGGGGGGGGGGGGGFGGGGGGGGGGGGGGGGGCFGGGGGGGGGGGGGGGGGFGEGGGDGGGGGGGGGGGGGGGGGGGGGGGGGFGGDGGCGFGGFGGFGGGGGGGFGGCFFGCFCFCFGFGGGGGGGGGGGGGGGGECEFGGGGGFGGGGGGGGGGGGGGFG:9EFGGFFGFGGGGGGFF7CGGGGGFEED9?BEDB;BGGF<E?CGGFDFD7FCFGC
@M03364:276:000000000-BLYN8:1:1101:4629:9663 2:N:0:1
GGACTACAGGGGTTTCTAATCCTGTTTGCTCCCCACGCTTTCGTGCATGAGTGTCAGTATCAGCCCAGGGGGTTGCCTTCGCCATCGGTGTTCCTCCGCATATCTACGCATTTCACTGCTACACGCGGAATTCCACCCCCCTCTGCCGTACTCTAGTTAGCCAGTTCACAATGCAATTCCCAAGTTGAGCTCGGGGATTTCACATCGTGCTTAACAAACCACCTGCGCACGCTTTACGCCCAGTAATTCCG
+
CCCCCGGGGGGGGGGGGGFGGGGGGGGGGGGGGGGGGGGGGGGCFG@FFGGGGGGGGGGGGGGGGGGGGGGGGGGGGGGGGGGGGGEGGGGGGGGGFGGDEGFGGGGGGGGGGGGGGGGGCFGGGGGGGFGGGGGGGGGGGGGGGFGGGGGGGGGGGGGGFGGFGG,DFGFGGGGEFGGGFFFGGF7CGGFGGGGGGGFGGGGGFGGCGDF7C=FGFFFGFGF;EABFBFEBDGGFFFGGGFB@C*84DF*
@M03364:276:000000000-BLYN8:1:1101:4514:9676 2:N:0:1
GGACTACTCGGGTATCTAATCCTGTTTGCTCCCCACGCTTTCGTGCATTAGCGTCAGTACAGGCCCAGGGGATCTCCTTCGCCATCGGTGTTCCTCCGCATATCTAAGCATTTCACTGCTACACGCGGAATTCCACCTCCCTCTGCCGCCCTCAAGCCTTGCAGTCACCAAGGCAGTTCCCAGGTTGAGCCCGGGGATTTCACCTCTGTCTTACCAACCCGCCGGCGCCCTCTTTCGCCCCTGTAATTCCG
+
--A@AFEACCCCE@,@FCFGGGFGCFACEFGGGGFFCF@CCFEFFFGG,CEC7FFC7C,6,;,96,CF<CC:@,,CFFFG<FGEG8=,B:FFCAA<FEEGG@EFAE,A,5C,@CD?@F?@;E,,=F>CCEEG=F;7,8,AE8,0,8,+8+>8D,,@,>DAF69,8D;D,,@FGGGEFFAEG9>@3,:C7@DF>CE>*1,=D7<CF<86+1+=++*+**3A)>).3>9;(7)09CG))(22>)()2:7):7*
@M03364:276:000000000-BLYN8:1:1101:18956:9702 2:N:0:1
GGACTACCGGGGTATCTAATCCTGTTTGCTCCCCACGCTTTCGTGCATGAGCGTCAGTGCAGGCCCAGGGGATTGCCTTCGCCATCGGTGTTCCTCCGCATATCTACGCATTTCACTGCTACACGCGGAATTCCATCCCCCTCTGCCGCACTCCAGCCTTGCAGTCACAAAGGCAGTTCCCAGGTTGAGCCCGGGGATTTCACCTCTGTCTTACAAGACCGCCTGCGCACGCTTTACGCCCAGTAATTCCG
+
CCCCCGGGGGGGGDGGGGGGGGGGGGGFGGGGGGGGGGGGGGGFGGFEGGGGGGGGGGGGGGFGCFFFGCGGGGGGGGGGGGGGGGGGGGGGGGFEGGGGGGGGGGCFGGGEGGGFGGFDGGGFCGEGGEGCGGGGGDGGGGGGGF9EGGGDGEGGGGGGGGG?B@9FFGGGGFFC?FFGGGGGGGG7EFEFGCEEDGGGCCGF416C773;DGGGG4@FDGB02@6BB3<@DDF9@05EED1?F:B>GD9
@M03364:276:000000000-BLYN8:1:1101:22320:9735 2:N:0:1
GGACTACTAGGGTTTCTAATCCTGTTTGCTCCCCATGCTTTCGTACCTCAGCGTCAGTATTAGGCCAGATGGCTGCCTTCGCCATCGGTATTCCTCCAGATCTCTACGCATTTCACCGCTACACCTGGAATTCTACCATCCTCTCCCATACTCTAGCTTCCCAGTATCGAATGCAATTCCTAAGTTAAGCTCAGGGATTTCACATCCGACTTAAAAAGCCGCCTACGCACGCTTTACGCCCAGTAAATCCG
+
CCCCCGGGGGGGGGGGGGGGGGGGGGGGGGGGGGGGGGGGGGGGGGGCGGGGGGGGGGGGGGGGGGGGGGGGGGGGGGGGGGGGGGGGGGGGGDFGGGGGGGFGGGGGGGGGGGGGGGGGGGFF8FGGGGGGGGGGGGGGGGGGGGGGGGGGGGGGGGGGGGGGGGGGGGFGGGGGGFCGGGGFFGGGFGGG8FGGFGGGGGFGFG6DDGGGGGGGGGFFDDEAFF>94@BBGGGFFFEDGFFFGC:EGG:
@M03364:276:000000000-BLYN8:1:1101:12104:9774 2:N:0:1
GGACTACCAGGGTATCTAATCCTGTTTGCTCCCCACGCTTTCGTGCATGAGTGTCAGTATCAGCCCAGGGGGTTGCCTTCGCCATCGGTGTTCCTCCGCATATCTACGCATTTCACTGCTACACGCGGAATTCCACTCTCCTCTCCTGCACTCAAGTCTACCAGTTTCCAATGCATACAATGGTTGAGCCACTGCCTTTTACACCAGACTTAATAAACCACCTGCGCTCGCTTTACGCCCAATAAATCCGG
+
CCCCCGFGGGGGGCGGGGGGGGGGGGGGGGGGGGGGGGGGGGGGGG@FGGGGGGGGGGGGGGGGGGGGGGGGGGGGGGGGGGGGGGGGGGGGGGGGGGGCFGGGGGFGEGGCGGGGGGGFGGGGGGGG7FGGGGGGGGGGGGGGGFGGGGGGGGFGCCGFGGGGFFEFGGGFFCFFGGFGGG6EFGFGGFCGGGGDGGG7FGGCAFG4FG:FFFFFFGGGFEFE9;()08>>FCGEF;5*=)();7;)855
@M03364:276:000000000-BLYN8:1:1101:17024:9792 2:N:0:1
GGACTACAGGGGTTTCTAATCCTGTTTGCTCCCCATGCTTTCGTACCTCAGCGTCAGTATTAGGCCAGATGGCTGCCTTCGCCATCGGTATTCCTCCAGATCTCTACGCATTTCACCGCTACACCTGGAATTCTACCATCCTCTCCCATACTCTAGCTTCCCAGTATCGAATGCAATTCCTAAGTTAAGCTCAGGGATTTCACATCCGACTTAAAAAGCCGCCTACGCACGCTTTACGCCCAGTAAATCCG
+
CCCCCGGGGGGGGGFGGGGGFGGGGGGGGGGGGGGGGGGGGGGGGGGFGGGGGGGGGGGGGGGGGGGGGGGGGGGGGGGGGGGGGGGGGGGGGGGGGGGGGGGG9<FFGGGGGGGGFGGGGGGGFGGGFGGAEGGGGGGGGGGGGGFGGGGGGGG8EGGGGGGGGGGGGGGGGGGGGGGGGGGGGGFGFFGGGGGGGGGGGGGGFGGGGGGGFGGGG>>FEGF=AADFFEFFGGGFFFGGGF<AGGFCFC)
@M03364:276:000000000-BLYN8:1:1101:25022:9801 2:N:0:1
GGACTACAGGGGTTTCTAATCCTGTTTGCTCCCCACGCTTTCGTGCATGAGTGTCAGTAGCAGGCCAGGGGGCTGCCTTCGCCATCGGTGTTCCTCCACATCTCTACGCATTTCACTGCTACACGTGGAATTCCACCCCCCTCTCCCGTACTCTAGTTCGCCAGTTCGCAATGCAATTCCCAGGTTGAGCCCGGGGATTTCACATCGCGCTTAACTAACCACCTGCGCACGCTTTACGCCCAGGAATTCCG
+
CCCCCGDGGGGGGGGGGFGFFGGGGGGGGGGGGGGGGGGGGGGGFGGFGGGFGGGGGGGGGGGGGGGGGGCFFCGGGGGGGGGGGGGGGGEGGGGGCEDFGFAFG9FFEGGGGGFGGGFDFFGGGGGGGGGGGGFGGGEEGGGFG@BB>+3==DCGGGGGGGGGF9D+8CG6EGGFFFFEGFFGGGG6FGGFGEDC5CF,=8EG848CCGGDGGF++2<;AGF@E;(=2>35<DF2@0:C550)*27)272
@M03364:276:000000000-BLYN8:1:1101:12933:9848 2:N:0:1
GGACTACTGGGGGTTCTAATCCTTTTTGCTCCCCACGCTTTCGCACCTGCGCGTCCGTTTTTTTCCAGGGGGCCGCCTTCGCCACCGGTCTTCCTCCATATATCTACGCATTTCACCGCTACACCTGGAATTCCCCTGTCCTCTTCTGCACTCAAGTTTTCCAGTTTTCTCCTCCCATCTTCGGTTTTGCCCAATGCTTTCCCAGTAGGCCTTAGAAACCCCCCGCGCCCCCTTTACCCCCAATAAAACCC
+
CC-@AF,,CEGG+@F8F9F6,C@,CEF7<CEFGG,+7@FCG<,,,8@4,,7@B6@+6:,9@D++,:CE8,:@+>4@FCE5+8FEG?@6>@=<AEEGG,,,@,8AE9D7=7BBF<,?=+3++@AC,,3>,,,@,>,,3+73@A98ACC,,,6DF,@3@@D,D>,,7>>,5,,,,24*15:C,,1*<;**4CF,4**++59C:09:)*+2***2*2*2+:C6)*:(-0-),0).)7C)0)+;E)(0*2*)7**
@M03364:276:000000000-BLYN8:1:1101:19459:9850 2:N:0:1
GGACTACCAGGGTATCTAATCCTGTTTGATCCCCACGCTTTCGTGCATCAGCGTCAATAATGGCTTAGATAGCTGCCTTCGCAATCGGAGTTCTGAGACATATCTATGCATTTCACCGCTACTTGTCTCATTCCGCCATCTTCAACCACATTCAAGCCCATCAGTATCAAAGGCACTGCGACAGTTGAGCTGCCGTATTTCACCCCTGACTTAATGGGCCGCCTACGCACCCTTTAAACCCAATAAATCCG
+
CCCCCGFFGGGGGGGGGGGGGGGGGGGGGGGGGGGGGGGGGGGGGGGGGGGGGGGGGGGGGGFGGGGGGGGGGGGGGGGGGGGGGGGGGDGFFGGGGGGGGGGGGGGGGGGGGGGGGGGGGGGGGGGGGGGGGGGGGGGGGGGGF;DEDFGGGGCFGGGGFGGGGGAFFGGGCFGGGGGD=8EGGF8ECDGFGGGGGGGGGGGGFDGFGGGGGGGCFFGGFGFFFFFFFDABC8CCFCGGGFFF4DFFGFC
@M03364:276:000000000-BLYN8:1:1101:24103:9863 2:N:0:1
GGACTACAGGGGTATCTAATCCTGTTTGCTCCCCACGCTTTCGTGCATGAGTGTCAGTATCAGCCCAGGGGGTTGCCTTCGCCATCGGTGTTCCTCCGCATATCTACGCATTTCACTGCTACACGCGGAATTCCACCCCCCTCTGCCGTACTCTAGTTAGCCAGTTCACAATGCAATTCCCAAGTTGAGCTCGGGGATTTCACATCGTGCTTAACAAACCACCTGCGCACGCTTTACGCCCAGTAATTCCG
+
CCCCCGGGGGGGGGGGGGGGGGGGGGGGGGGGGGGGGGGGGGGGGGGGGGGGGGGGGGGGGGGGGGGGGGGGGGGGFGGGGGGGGGGGGGGGGGGGGGGGGGGGGGGGGGG@EEGFFGGGGGFGCDEGGGGGGGGGFCEGGGGGGG,@C>EFGGGGGGFFCEFGFGCFFCEGGGGGGGGGGGGGGGGGGGFGGGG5CCCFGFGGFGGFFDGFGCDGGGGGFGFF;ABFFFFFDGGFFFEGGB?FGGFFGG<
@M03364:276:000000000-BLYN8:1:1101:19780:9875 2:N:0:1
GGACTACTGGGGTTTCTAATCCTGTTTGCTCCCCACGCTTTCGTGCATGAGTGTCAGTATCAGCCCAGGGGGTTGCCTTCGCCATCGGTGTTCCTCCGCATATCTACGCATTTCACTGCTACACGCGGAATTCCACCCCCCTCTGCCGTACTCTAGTTAGCCAGTTCACAATGCAATTCCCAAGTTGAGCCCGGGGATTTCACATCGTGCTTAACAAACCACCTGCGCACGCTTTACGCCCAGTAATTCCG
+
CCCCCGGAFGGGGGGGGGFGGGGGGGGGGGGGFGFGGDFEGGG8DG8FFGGGEGGGGGGAFGGGGGGGGGGGGDGGGGGGGGGGGGGFGGGGGGGGGDGEGGGGCGGGGGGGGGGGGCFFFGGGGD@E@+DB;FCFDGGGGDEFGGF6+@CGGFFCF9EGCFFGGGGGFGFA,,<EGGGGGC:><C7=EG,*9:>CCGCCGFFGFCCDF:5:>FF>FGGC4*)8;A6>>3505*/-@<GGD@FFFFFFGF9
@M03364:276:000000000-BLYN8:1:1101:27303:9902 2:N:0:1
GGACTACTAGGGTATCTAATCCTGTTTGCTCCCCACGCTTTCGCACCTGAGCGTCAGTCTCTGTCCAGGGGGCCGCCTTCGCCACCGGTATTCCTCCAGATCTCTACGCATTTCACCGCTACACCTGGAATTCTACCCCCCTCTACAAGACTCTAGCCTGCCAGTTTCGGATGCAGTTCCCAGGTTGAGCCCGGGGATTTCACATCCGACTTGACAGACCGCCTGCGTGCGCTTTACGCCCAGTAATTCCG
+
CCCCCGGFFGCGGGGGGGGGGGGGGGGGGGGGGGFGGGGGGGGGEGGGGGGGGGGGEG9FCFGGGEEFCEFGGGGGGGGGGGCFFGGGGGGGGCGFDGF9C<EFGGGGGGGGGGGGGGGGGGGGG8EF8?FDGFFGFFCCC8E6@AECDFFFGGGD9CG6DEFGGCFCEEEEEGGGGGGFC,>EFG6CFGFC5CEEEE6CGFGGAGFDDDD3:>6FFFGGDGFFB@>EFFB>DGGFB1CCEBBFFDF<::*
@M03364:276:000000000-BLYN8:1:1101:15171:9911 2:N:0:1
GGACTACTAGGGTATCTAATCCTGTTTGCTCCCCACGCTTTCGCACCTCAGTGTCAGTATGAGTCCAGGGTGTCGCCTTCGCCACTGATGTTCCTCCAGATATCTACGCATTTCACCGCTACACCTGGAATTCCACACCCCTCTACCCTACTCTAGCTTGCCAGTTCTAACTGCAGTGCCCAGGTTGAGCCCGGGGATTTCACAGCTAGCTTAACAAACCACCTACGTGCGCTTTACGCCCAGTAATTCCG
+
CCCCCGGGGGGGGGGGGGGGGGGGGGGGGGGGGGGGGGGGGGGGGGGGGGGGGGGGGGGGGGGGGGGGGGGGGGGGGGGGGGGGGGGGGGGGGGGGGGGGGGFGGGGGGGGGGGGGGGGGGGGFGGGGGGGGGGGGGGGGGFGGGGGGDGGGGFFGGGGGGGGGGGGGGGGGGGGGGGGG?DGGGGGGFFGGGGGGD5CGGGGGFGGFFCCFGGGFFFFGFG>BFFFF25BBCCG=F=*BCADFGFFFFG;
@M03364:276:000000000-BLYN8:1:1101:23595:9956 2:N:0:1
GGACTACTGGGGTATCTAATCCTGTTTGCTCCCCATGCTTTCGTACCTCAGCGTCAGTATTAGGCCAGATGGCTGCCTTCGCCACCGGTATTCCTCCTGATCTCTACGCATTCCACCGCTACACCTGGAATTCTACCATCCTCTCCCATACTCAAGCTTCCCAGTTTCTAATGCAATTCCTAAGTTAAGCTCAGGGATTTCACATCCGACTTAAAAAGCCGCCTACGCGCGCTTTACGCCCAGTAAATCCG
+
CCCCCGG9,EFEGGFFGGGGGGGGGGGFGGGGGEG<CFGGGGG@<CCFGGFFFGGGG9,6F,6CFGGGGG9D,,BFGGGFGGGG,9FGF+CFGGGGG,=AF9FGGGGGGGGG9EFGGFGEEGDF84E<FGGGG<EF98EGGGGFD4@DG8EFD,@F,,>=FGG?F,@E,@DFFGFF:,@DCF,DFG:=EC,,,,>@+@EGGGGGFG7?+@CD8FG:5;8A57?AAAAF)6/?DCFEFFGEGF@FGG+9D41
@M03364:276:000000000-BLYN8:1:1101:26513:9971 2:N:0:1
GGACTACCGGGGTTTCTAATCCTGTTTGCTCCCCACGCTTTCGTGCATGAGTGTCAGTATCAGCCCAGGGGGTTGCCTTCGCCATCGGTGTTCCTCCGCATATCTACGCATTTCACTGCTACACGCGGAATTCCACCCCCCTCTGCCGTACTCTAGTTAGCCAGTTCACAATGCAATTCCCAAGTTGAGCTCGGGGATTTCACATCGTGCTTAACAAACCACCTGCGCACGCTTTACGCCCAGGAATTCCG
+
CCCCCCGF7@FEGGGGGGDEFGGGGGFGGGGGCFEGGGCFCFDCFG8FGGGGEGGDDFCDGCF,CCEE7CG7FEGGGGGGGGGG7FEEGGGGGGGCGCE@FGCFF,CFGGGGCFGFGGGGCFEDC+=:7FDCFGGA8E6@EEEC,;9>@+@?>BEFG9EC,@E>FC,,=FFEFGFG7AA7CFFDG;EGGGGFECEG5CFGGG9++;1/*:>FCDDFCC8=4*:;.;BB0>5:DCC4*(*1/)4)*9?:FG9
@M03364:276:000000000-BLYN8:1:1101:24053:9997 2:N:0:1
GGACTACTAGGGTATCTAATCCTGTTTGCTCCCCACGCTTTCGTCCATGAGTGTCAGTATTAGGCCAGGGGGTTGCCTTCGCCATCGGTGTTCCTCCGCATCTCTACGCATTTCACTGCTACACGCGGAATTCCACCCCCCTCTCCCATACTCTAGCGAGACAGTCATAAACGCAATTCCTAGGTTGAGCCCAGTGATTTCACGTCTATCTTATCAAGCCACCTGCGGACGCTTTACGCCCAGTAATTCCG
+
CCCCCCFGGGGGEFFGGGGFGFGGGGGGAFGGGGGGGGGGGGGFDCGFGGGGGGFGFFGGGDFG?FGGGGGDFGGFCGGGGGFGGGGGGGEGFFGGF>FGGGGGGFGGGGCFFGGGGGGFFF:E=CFGGGG8FFFGGGGGGDGCD,>BFFGFF9C9E6C8CEGGGGGFGGGGCCEGG:79CGGFGGG6CF6D6E,:,,?CCCGGF4<*8@+=@FGGGGFGA7A(4)6)05))**5<F?5C50()2?=:7C6
@M03364:276:000000000-BLYN8:1:1101:12514:10005 2:N:0:1
GGACTACTAGGGTTTCTAATCCTGTTTGCTCCCCACGCTTTCGAGCCTCAGCGTCAGTTACAGACCAGAGAGCCGCCTTCGCCACTGGTGTTCCTCCATATATCTACGCATTTCACCGCTACACATGGAATTCCACTCTCCTCTTCTGCACTCAAGTCCCCCAGTTTCCAATGACCCTCCCCGGTTGAGCCGGGGGCTTTCACATCAGACTTAAGAAACCGCCTGCGCTCGCTTTACGCCCAATAAATCCG
+
CCCCCGGGGGGGEGGGGGGGGGGGGGGFGGGGGGGGGGGGGGGGGGGGGGGGGGGGGGFGGGGGGGGGGGGGGGGGGGGGGGGGGGGGFGGGGGGGGGGGGGEFGGGGGGGGCFFGGGGGGGFGFFGGGGGGGGFGCFDFCAFGGGFGGGGGGGFF;,,,3@EEFFGGFF9@EGFGF?=EGGBEGE6FGGGGEGC:CGFF>GGDFFDGFG<BFCGFFFGG>GF@1F95():>CCFFF?GGG)4@CF46FFD
@M03364:276:000000000-BLYN8:1:1101:22930:10048 2:N:0:1
GGACTACAGGGGTATCTAATCCTGTTTGCTCCCCACGCTTTCGAGCCTCAGCGTCAGTTACAGACCAGAGAGCCGCCTTCGCCACTGGTGTTCCTCCATATATCTACGCATTTCACCGCTACACATGGAATTCCACTCTCCTCTTCTGCACTCAAGTCTCCCAGTTTCCAATGACCCTCCCCGGTTGAGCCGGGGGCTTTCACATCAGACTTAAGAAACCGCCTGCGCTCGATTTACGCCCAATAAATCCG
+
CCCCCGGGFGGGGGGGGGGFGGGGGFGGGGGGGGGCFEGGGFGGGGGGGGGGGGGGGGGGGGGGGGGGGGGGGGEDF7FF77FFGCFFFGFGGFGGFGGGGEFGGGGGGGGGAFFFFGGEEGFGCFGGGGGGDFGG9FEFFG,9=9@BF,EFGGGGGGGFF?8D<EFF:EGFFCFFFFCGGGG6FEEGGGGGGGG>*=B,?7::+;CC*?<7:CFG7CCGBGF?F4(:6)8)*2*)*4;8E5(76762*7/
@M03364:276:000000000-BLYN8:1:1101:14039:10053 2:N:0:1
GGACTACCGGGGTTTCTAATCCTGTTTGCTCCCCACGCTTTCGAGCCTCAGTGTCAGTTACAGGCCAGAGAGCCGCTTTCGCCTCCGGTGTTCCTCCATATATCTACGCATTTCACCGCTACACATGGAATTCCACTCTCCTCTCCTGCACTCAAGTCTCCCAGTTTCCAATGCACACAATGGTTGAGCCACTGCCTTTTACATCAGACTTAAGAAACCACCTGCGCTCGCTTTACGCCCAATAAATCCGG
+
CCCCCDEGGGGGGDGFGGGGCGGGGGGGGGGGGGGGGGGGGFGGFGGGGGGGGGGGGGGGFGGFGGGGFGGGGGGGFGGGGGCGGGGGEGCEGGFFGGGGFFGGGGGFGGEDGEFFGGGGGGGFCGGGFGGGGFGGGGGGGGGGGGGGGGGGGGGGGGGGGGGDFGGFDFFGGGGGGG6DEFFCFGG6C@FGGGGGGGGGGGGFFGGFGGFFFFGGGGDGFEA23B=?@BD>GGGEDFGGGF8F7CFE48<
@M03364:276:000000000-BLYN8:1:1101:24239:10055 2:N:0:1
GGACTACCGGGGTTTCTAATCCTGTTTGCTCCCCACGCTTTCGCACCTGAGCGTCAGTCTTTGTCCAGAGGGCCGCCTTCGCCACCGGTATTCCTCCAGATCTCTACGCATTTCACCGCTACACCTGGAATTCTACCCCCCTCTACAAGACTCTAGCCTGCCAGTTTCGGATGCAGTTCCCAGGTTGAGCCCGGGGATTTCACATCCGACTTGACAGACCGCCTGCGTGCGCTTTACGCCCAGTAATTCCG
+
CCCCCGGGGGGGGGGGGGGGGGGGGGGGGGGGGGGGGGGGGGGGGGGGGGGGDGGDGGGGGGGGGGGGFGGEEGGGGGGGGGGGGGGGGGGGGGGGGGGGGGGGGDGGGCGGFGGGGGGGGGGGGGGGDGGGGGGGGGGCEGGGFFGGGFGGGGGGFFGGFFF?FGGCE>8EGGGGGGGGGGGGGGGGGGGGGCEGGGGGFCE7FDFDDGGGGGGGGGGGAE>??F>E?D::7516FFGCE:?FFG=>FF7
@M03364:276:000000000-BLYN8:1:1101:28009:10062 2:N:0:1
GGACTACTGGGGTATCTAATCCTGTTTGCTCCCCACGCTTTCGTGCATGAGCGTCAGTACAGGCCCAGGGGATTGCCTTCGCCATCGGTGTTCCTCCGCATATCTACGCATTTCACTGCTACACGCGGAATTCCATCCCCCTCTGCCGTACTCTAGCTATGCAGTCGCAAAGGCAGTTCCCAGGTTGAGCCCGGGGATTTCACCTCTGTCTTACATAACCGCCTGCGCACGCTTTACGCCCAGTAATTCCG
+
CCCCCGGGGGGGGGGGGGGGGGGGGGGFGGGFFGGGGGGGFGGGGGGGGGGGGGGGGGGGGGGGGGGGGGGGGGGGGEGGGGGGGGGGGGGGGGGGGCCEFG9,4EGFGDFDGFFGGGFGDFEF=@FEFDFFFGGGG8DFGEGGFGGGGGGGFFGFGGFGGGGFAECEGCEGGGCEEGGDGGGGDFGGG?FFE>EEEGG6=CEFA<6D>C+CFCG7::FCDGFFFF05>BB>3CG>B?GEGD:F>>95;D*
@M03364:276:000000000-BLYN8:1:1101:7663:10069 2:N:0:1
GGACTACACGGGTATCTAATCCTGTTTGCTCCCCACGCTTTCGAGCCTCAGCGTCAGTTACAGACCAGAGAGCCGCCTTCGCCACTGGTGTTCCTCCATATATCTACGCATTTCACCGCTACACATGGAATTCCACTCTCCTCTTCTGCACTCAAGTCTCCCAGTTTCCAATGACCCTCCCCGGTTGAGCCGGGGGCTTTCACATCAGACTTAAGAAACCGCCTGCGCTCGCTTTACGCCCAATAAATCCG
+
CCCCCGGGGGGGGGGGGGGGGGGGGGGGGGGGGGGGGGGGGGGGGGGGGGGGGGGGGGGGGGGGGGGGGGGGGGGGGGGGGGGGGGGGGGGGGGGGGGGFGGFFGGGGGGG@FGGGGGGGGGGFGGGGGGGGGFGGGGGFGGGGGGFGGGGGGGGGFEFGGGGGGGGGGGGGGDGCCEDGGGGGGGGGGGGGGGGGGGGGGGFGFGGGGFCFFFGGGGGGFGFFFF9>0BFFCDGDFFGGGFFFGG4<GGD
@M03364:276:000000000-BLYN8:1:1101:15494:10110 2:N:0:1
GGACTACAAGGGTTTCTAATCCTGTTTGCTCCCCACGCTTTCGCACCTGAGCGTCAGTCTTCGTCCAGGGGGCCGCCTTCGCCACCGGTATTCCTCCAGATCTCTACGCATTTCACCGCTACACCTGGAATTCTACCCCCCTCTACGAGACTCTAGCTTGCCAGTTTCAAATGCAGTTCCCAGGTTGAGCCCGGGGATTTCACATCTGACTTAACAAACCGCCTGCGTGCGCTTTACGCCCAGTAATTCCG
+
CCCCCFGGGCGGGFGGGGGGFGGGGGGGGGGGGGGGGGGGGGGGGGGGGGGGGGGGGGGGGGGGGGGGG>FGGGGGGGGG?GGGGGGGGGGGGGGGGGFGGGGFGGGGGGGGGGGGGGGGGGGGFGGGCFGFGGGGGFGGDCCFFGFEECEGGFGGGGFGGGGGGGGGGGGGFGGGGGGGGGGGGGGGGGGGGEGGECGGGGGGFFGGGGGGGGGGC*==BCBF?;>FFFBFDGGFF:EGGEBFGGFAGGF
@M03364:276:000000000-BLYN8:1:1101:4769:10127 2:N:0:1
GGACTACACGGGTTTCTAATCCTGTTTGCTCCCCACGCTTTCGAGCCTCAGCGTCAGTTACAGACCAGAGAGCCGCCTTCGCCACTGGTGTTCCTCCATATATCTACGCATTTCACCGCTACACATGGAATTCCACTCTCCTCTTCTGCACTCAAGTCTCCCAGTTTCCAATGACCCTCCCCGGTTGAGCCGGGGGCTTTCACATCAGACTTAAGAAACCGCCTGCGCTCGCTTTACGCCCAATAAATCCG
+
CCCCCGGGGGGGGGGGGGGGGGGGGGGGGGGGGGGGGGGGGGGGGGGGGFEGGGGGGGGGGGGAFFFGFGGGGGGGGGGGGGGGGGGFFFGGGGGGGGGGGGEFGGGGGGGGGGGGFGGGGDFCGGGGGGGGGGAFGG,AEGGGGGGFGGGGFFFGFGGGCFGGFEFGGGGGGGG@DFGGDC>EG6CC?FEGGGE5=EGGG>EC888D4CC7FGDGGGGGAE)(6A>E9:))7CGAFFGCEBBFGFFBGGC
@M03364:276:000000000-BLYN8:1:1101:22100:10131 2:N:0:1
GGACTACAAGGGTTTCTAATCCTGTTTGCTCCCCACGCTTTCGCACCTGAGCGTCAGTCTTTGTCCAGGGGGCCGCCTTCGCCACCGGTATTCCTCCAGATCTCTACGCATTTCACCGCTACACCTGGAATTCTACCCCCCTCTACAAGACTCTAGCCTGCCAGTTTCGGATGCAGTTCCCAGGTTGAGCCCGGGGATTTCACATCCGACTTGACAGACCGCCTGCGTGCGCTTTACGCCCAGTAATTCCG
+
CCCCCGGGGGGGGGGGGGFFGGGGGGGGGGGGGGGGGGGGGGGGGGGGGGGGGGGGGGGGGGGGGGGGGGGGGGGGGGGGGGGGGFGGGGGGGGGGGGGGDGGGGGGGGGGGGGGGGGGDEGGGGGGGFDFFGGGGCGGGGEGGDFFGGGGGGGGGDCGGGGFGGGGGDCBCEFGGGGGGGGGFGDGGGG?FECGCC8EGGFGGFGGGDCDGGGGGFFGGEGD02F>D0B75CGGAF?GGED?<>*9<0:*
@M03364:276:000000000-BLYN8:1:1101:26613:10141 2:N:0:1
GGACTACTAGGGTTTCTAATCCTGTTTGCTCCCCACGCTTTCGTGCATGAGTGTCAGTATCAGCCCAGGGGGTTGCCTTCGCCATCGGTGTTCCTCCGCATATCTACGCATTTCACTGCTACACGCGGAATTCCACCCCCCTCTGCCGTACTCTAGTTAGCCAGTTCACAATGCAATTCCCAAGTTGAGCTCGGGGATTTCACATCGTGCTTAACAAACCACCTGCGCACGCTTTACGCCCATTAATTCCG
+
CCCCCGGGGGGGGGGGGGGGGGGFGFGGGGGGGGGGGGGGGGGGGGFGGGGGGFGGEFGGGGGGFGGGGGGGGGGGGGGGGGGGGGC,8FFGGGGC<FDGGGG9EEFFGGGGGGGGGGGGFGEFGGGGG7FFFGFGFCEGGGGGCFGGGGGGGGGFFDE9EGFGGGGGGGGC<FFFCGGGGGG5FGFGGG?FGEDE58?=:FFFCFGFCC3+;:>C>FGC55=3559B@B5BG<FFFFGGGF(/?CF<CG2
@M03364:276:000000000-BLYN8:1:1101:21209:10144 2:N:0:1
GGACTACTGGGGTTTCTAATCCTGTTTGCTCCCCACGCTTTCGCACCTCAGCGTCAGTTTCAGTCCAGAGGGCCGCCTTCGCCACTGGTATTCCTCCAGATCTCTACGCATTTCACCGCTACACCTGGAATTCCACTCTCCTCTACTAGACTCAAGCCTCCCAGTTTCGAATGACGCTCCCCGGTTGAGCCCGGGGATTTCACATCCGACTTGACAAACCGCCTGCGTGCGCTTTACGCCCAGTAAATCCG
+
CCCCCGG,,CFGF+BFGFGGGGGGGGGGGGGGGGGGGGGGGGGC,CGG,FGGGGGGGG,,6,C6FGGG,C6BFFGGGGGGGGGGG,CAG9EFGGGGGG8FG8EFGGGFGGGGGGGGGGGGGGFG8FFGGGGFG,EG,E,EFGGG,E,,,6EFF,DF,>D8DGGGGGGG++DDF99++@EGG+@CFEGGGGC*@EGC*=FEGGGGFG8DGGGD*;4C7<GGFGB?DFF8(:)73CFAF?GEGF07:7*6DG<
@M03364:276:000000000-BLYN8:1:1101:22143:10180 2:N:0:1
GGACTAACAGGGGTTCTAATCCTGTTTTCTCCCCACGCTTTTGAGCCTCAGCGTCAGTTTCAGACCAGAGAGTCGCCTTCGCCACTGGTGTTCCTCCATATATCTACGGATTTCAACGCTACACATGGAATTTCACTCTCCTCTTCTGCACTCAACTCTCCCAGTTTCCAATTACCCTCCCCCGTTGAGGTGGGGGCTTTCACATTCGCATTTAGAAACCGCCTGCGCTCTGTTTATGCCCCACAAATCCC
+
AC--8,,;6-;F+CF,C,;,,C6C;EE,,;<CCF,C+@CCC,66,,C46;C,@B,,86C,,,;CEE<6,CE7CE:6F:F5:,B7C,,CCE6,,CE<B,?A9@=,495,,4,BF,,,:+>=++4<@E98,?5E,9,;,EAAEA8DD,,,C6E+4,8,,@=DFG,,A=C,@,,@,3D,886=EE6C=C++,,,+;@EG*8,C?:B9=+++***3+5+*=C@E4:82(),0(2)*3+3)+)5CE362**2)*;*
@M03364:276:000000000-BLYN8:1:1101:11205:10183 2:N:0:1
GGACTACCGGGGTATCTAATCCTGTTTGCTCCCCACGCTTTCGAGCCTCAGCGTCAGTTACAGACCAGAGAGTCGCCTTCGCCACTGGTGTTCCTCCATATATCTACGCATTTCACCGCTACACATGGAATTCCACTCTCCTCTTCTGCACTCAAGTCTCCCAGTTTCCAATGACCCTCCCCGGTTGAGCCGGGGGCTTTCACATCAGACTTAAGAAACCGCCTGCGCTCGCTTTACGCCCAATAAATCCG
+
CCCCCGGGGGGGGGGGGGGGGGGGGGGGGGGGGGGGGGGGGGGGGGGGGGGGGGGGGGGGGDGFGGGGGGGGGGGGGGGGGGGGGGGGGGGGGGGGGGGGGGGGGGFGGGGGGGGGGGGGGGGGGGGFFFGGGGGGGGGGGGGGFFFGGGGGGGGGGGCFFCGGGGGG:=9BFGFDFFGGGGGGGEGCFGFGGGGGGGGGGG?FCFDGGGGGGFCF7CFFFGFF?F@B;EB:3FD9B65:::(79FFAGGD
@M03364:276:000000000-BLYN8:1:1101:14091:10195 2:N:0:1
GGACTACAAGGGTTTCTAATCCTGTTTGCTACCCATGCTTTCGAGCCTCAGCGTCAGTTACAGACCAGACAGCCGCCTTCGCCACTGGTGTTCTTCCATATATCTACGCATTTCACCGCTACACATGGAGTTCCACTGTCCTCTTCTGCACTCAAGTCTCCCAGTTTCCAATGACGCCCCCCGGTTGAGCCGGGGGCTTTCACACCAGGCTTAAGAAGCCCCCTGCGTTCGCTTTACGCCCAATAAATCCG
+
BCCCCCFCCFFCEC@9CCFGGFG<EEFEFCF<EFFDDDFFFFGGGG+AFCFG:BFGDE@EFGC@EFFGCCCBF,CGGGGF7@:@FFD<FFGFF,C,FE9FC9;?4<,=>CB,AFFFFFF+4+4AE:5=<,E:E?,,4,49@8DB4,49;=EDG=FGB6@>,,@>ACFGDCF96,@+8++@CECCFE:6,,@*9**?*B,6++1=):*9**2>67C@F*>*0*),()1)(83>C*1.90>8ED057**.>F)
@M03364:276:000000000-BLYN8:1:1101:23630:10198 2:N:0:1
GGACTACTAGGGTTTCTAATCCTGTTTGCTACCCATGCTTTCGAGCCTCAGCGTCAGTTACAGACCAGACAGCCGCCTTCGCCACTGGTGTTCTTCCATATATCTACGCATTTCACCGCTACACATGGAGTTCCACTGTCCTCTTCTGCACTCAAGTTTCCCAGTTTCCGATGCACTTCTTCGGTTGAGCCGAAGGCTTTCACATCAGACTTAAGAAACCGCCTGCGCTCGCTTTACGCCCAATAAATCCG
+
CCCCCGGCGGGGGGGGGGGGGGGGGGF,EFFFFGGGGGGFFGGGGGGFGGGGGGCBFCFGGGGGGGFGGGGGGFDDEGGGGGEGGGGC6@E:?F9FG<ADFE;FE9CDFDC7FFGGGGGE74F<4,,<8FFDFEFGGG9FFGGGGGGG,=EF8EG9FGGGCDFGFFACFGEGGGF8@,@EGGFEEEE8FDFCC+3+6DEEG7;;+;C9?7;9:=+C75,ABEBD5F@B26ADG*8/+6:E*)6)776?D*:
@M03364:276:000000000-BLYN8:1:1101:15327:10199 2:N:0:1
GGACTACAGGGGTTTCTAATCCTGTTTGCTCCCCACGCTTTCGCACCTGAGCGTCAGTCTTCGTCCAGGGGGCCGCCTTCGCCACCGGTATTCCTCCAGATCTCTACGCATTTCACTGCTACACGCGGAATTCCACCCCCCTCTGCCGTACTCTAGTTAGCCAGTTCACAATGCAATTCCCAAGTTGAGCTCGGGGATTTCACATCGTGCTTAACAAACCACCTGCGCACGCTTTACGCCCAGTAATTCCG
+
CCCCCGGGGGGGGGGGGGGGGGGGGGGGGGGGGGGGGGGGGGGGGGGGGGGGGGGGGGGGGGGFGGGGGGGGEGGGGGGGGGGGGGGGGGGGGGGGGGGGGGGGGGGGGGGFGGGGDGGGGGGGGGGGGGGGGGFGGGCFGGGGGGGGEEG>FEGFGGGGFGFGFGFGGGGGGGGGGGGGFFFGGGGFCF;CEGGGGGGGGGGG6;5DGGDGF7;FGGGGFGEFFF>B>FFEGGGFFFGEE:?FGCFAFF2
@M03364:276:000000000-BLYN8:1:1101:20497:10200 2:N:0:1
GGACTACCGGGGTTTCTAATCCTGTTTGCTCCCCACGCTTTCGAGCCTCAGTGTCAGTTACAGTCCAGAAAGTCGCCTTCGCCACTGGTGTTCTTCCTAATATCTACGCATTTCACCGCTACACATGGAATTCCACTCTCCTCTCCTGCACTCAAGTCTACCAGTTTCCAATGCATACAATGGTTGAGCCACTGCCTTTTACACCAGACTTAATAAACCACCTGCGCTCGCTTTACGCCCAATAAATCCGG
+
CCCCCGGGGGGGGGGGGGGGGGGGGGGGGGGGGGGGGGGGGGGGGGGGGGGGGGGGGGGGGGGGGGGGGGGGGGGGGGGGGGGGGGGGGGGGGGGGGGGGGGGGGGGGGGGGGGGGGGGGGGGGGGGGGGGGGGGGGGGGGG8=FFGGGGGGGGGGFGGGGGGGGGGGGGFGGGGGGGGFGGDGGG8DDFFGGFGGGGGGGGGGFGGFGFGGGFG@7DCFFGFEBFAAFFFFCGGFF?EGG:@FGCFEGGC
@M03364:276:000000000-BLYN8:1:1101:11853:10248 2:N:0:1
GGACTACCCGGGTTTCTAATCCTGTTTGCTCCCCACGCTTTCGCACCTGAGCGTCAGTCTTTGTCCAGGGGGCCGCCTTCGCCACCGGTATTCCTCCAGATCTCTACGCATTTCACCGCTACACCTGGAATTCTACCCCCCTCTACAAGACTCTAGCCTGCCAGTTTCGGATGCAGTTCCCAGGTTGAGCCCGGGGATTTCACATCCGACTTGACAGACCGCCTGCGTGCGCTTTACGCCCAGTAATTCCG
+
CCCCCGGGGGGGGGGGGGGGGGGGGGGGGGGGGGGGGGGGGGGGGGGGGGGGGGGGGGGGGGGGGGGGGGGGGGGGGGGGGGGGGGGGGGGGGGGGGGGGGGGGGGGGGGGGGGGGGGGGGGGGGGGGGGGGGGGGGGGGGGGGGGGGGGGGGGGFABED@FGGDGGGDGGGGGGGGGGGGGGFCFCE7FFGEEEGDGGGGCFGFFCGGGGGCFGG=FGGFGFFFFFF0@FEGDGAFFGGGF<4DC?47C9
@M03364:276:000000000-BLYN8:1:1101:21061:10256 2:N:0:1
GGACTACCGGGGTTTCTAATCCTGTTTGCTCCCCACGCTTTCGCACCTCAGTGTCAGTATCAGTCCAGGTAGTCGCCTTCGCCACTGGTGTTCCTTCCTATATCTACGCATTTCACCGCTACACAGGAAATTCCACTACCCTCTACCATACTCTAGCTTGCCAGTTTGGATGCAGTTCCCAGGTTGAGCCCGGGGATTTCACATTCAACTTAACAAACCACCTACGCGCGCTTTACGCCCAGTAATTCCG
+
CCCCCGGGGGGGGGGGGGGGGGGGGGGGGGGGGGGGGGGGGGGGGGGGGGGGGGGGGGGGGGGGGGGGGGGGGGGGGGGGGGGGGFGGGGGGGGGGGGGGGGFGGGGGGGGGGGGGGGGGGGGGGGDGGGGGGGGGGFDFGGGGGGGGGGGGGGGGGGFG>EGGFFGGGGGGGGGGGGGGGGGGGCFGFDGGGGGE:EGFGGGG9=CFGGGGGGGDGGGFFEFFFD@>=B:)8FGEFFGGD4;A=>CEDC
@M03364:276:000000000-BLYN8:1:1101:7857:10256 2:N:0:1
GGACTACTGGGGTTTCTAATCCTGTTTGCTCCCCACGCTTTCGAGCCTCAGCGTCAGTTACAGACCAGAGAGCCGCCTTCGCCACTGGTGTTCCTCCATATATCTACGCATTTCACCGCTACACATGGAATTCCACTCTCCTCTTCTGCACTCAAGTCTCCCAGTTTCCAATGACCCTCCCCGGTTGAGCCGGGGGCTTTCACATCAGACTTAAGAAACCGCCTGCGCTCGCTTTACGCCCAGTAATTCCG
+
CCCCCGGGGGGGGGGGGGGGGGGFGGGGGGCGGGGGGGGGGGGGGGGGGGGGGGGGGGGGGGGGGGGGFGGGGGGGGGGGGGGGGGGFGGGGGGGGGGGGGGGGGGFGGGGGGGGGGGGGGGGGCFGGGGGGDGGGGGGGGGGFEGGGGGGGGGCFGGGGACEFGGC;FGAFD,@@FGGG6CGGEEGDEDEEGDDGGGGGC+,@FGD4*C8BDCFGFCFGEGFF()2>:8553>*)01;*:586:7@D=>*
@M03364:276:000000000-BLYN8:1:1101:25076:10263 2:N:0:1
GGACTACTCGGGTTTCTAATCCTGTTTGCTCCCCACGCTTTCGTGCCTCAGTGTCAGTGTTGGCCCAGGCAGTCGCCTTCGCCACGGATGTTCCTCCTGATCTCTACGCATTTCACTGCTACACCAGGAATTCCACTACCCTCTGCCACACTCTAGTCGCCCAGTTTCCATCGCAATTCCCAGGTTGAGCCCGGGGCTTTCACGACAGACTTAAACAACCACCTACGCACGCTTTACGCCCAGTAATTCCG
+
CCCCCGGGGGGGGGGGGGGGGGGGGGGGGGGGGGGGGGGGGGGGGGGGGGGGGGGGGGGGGFFGGGGGGFGGGGGGGGGGGGGGGGGGGGGGGGGGGGGGGFGGGGGGGGGGGFGGGGGGFGGGGGGGGGGGFGGGGGGCEGGGDGGGGGDGFGGGGGGGGGGFGGFGGGGGGGGEGGGDGGGGGGGFGGGGGGGGGGGDC7C4ADCCGGFGGGGGFCG5AGF@E4@F?F>>DGG9F@GCEF7FF7CFDG*
@M03364:276:000000000-BLYN8:1:1101:8094:10280 2:N:0:1
GGACTACTAGGGTATCTAATCCTGTTTGATCCCCACGCTTTCGTGCATCAGCGTCAATACTAACTTAGTGAGCTGCCTTCGCAATCGGAGTTCTAAGACATATCTATGCATTTCACCGCTACTTGTCTTATTCCGCCCACTTCAAATAGATTCAAGTCCTACAGTATCAAAGGCACTGCGACAGTTAAGCTGCCGTCTTTCACCACTGACTTATAGGACCGCCTACGCACCCTTTAAACCCAATAAATCCG
+
CCCCCGGGGGGGGGGGGGGGFGGGGGGGGGGGGGGGFGGGGGGGGGGGGGGGGGGGGGGGGFGGGGFGGGGGGGGGGGGGGGGGGGGGGGGGGGGGGGGGGGGGGGGGGGGGGGGGGGGGGGGGGGGGGGGGGGGGGGGGGGGGGCFCFCFGGGGGGGGGGGGGFGGGGG9FGGGGGFGGGGGGGGGFFGFFGGGGGGGGGGGD*=FGFGGGDGGGDFGGFGFDDFFFAFEFGGGCFFGGGFFFFGFFGC3
@M03364:276:000000000-BLYN8:1:1101:4318:10291 2:N:0:1
GGACTACTGGGGTATCTAATCCTGTTTGCTCCCCACGCTTTCGTGCATGAGTGTCAGTATCAGCCCAGGGGGTTGCCTTCGCCATCGGTGTTCCTCCGCATATCTACGCATTTCACTGCTACACGCGGAATTCCACCCCCCTCTGCCGTACTCTAGTTAGCCAGTTCACAATGCAATTCCCAAGTTGAGCTCGGGGATTTCACATCGTGCTTAACAAACCACCTGCGCACGCTTTACGCCCAGTAATTCCG
+
CCCCCGGGGGG@FGGGGFGGGGDFGGGGGGGGGGGGGGGGGGGGGGGGG9EFGGGGGGGGGGC@FDGGFEGGGEFGGGGGGGGGGGCGGGGGGGGGGGGGGGGGGGGGGGGGCGDGGGGGG9FGGGGGGGFGGFFCGGGGGGD6=D=EEGGGGGGGGGGGGGGFG,5;FGGGGGGGGGGGGG,>FBFCFG,8C>ECCEGGGGGGFGD*/7CFCCFGGGGG)5=;EFFE;08)>7C4*:C?EEF?*:BBFG0
@M03364:276:000000000-BLYN8:1:1101:15617:10323 2:N:0:1
GGACTACTAGGGTTTCTAATCCTGTTTGCTCCCCATGCTTTCGTACCTCAGCGTCAGTATTAGGCCAGATGGCTGCCTTCGCCATCGGTATTCCTCCAGATCTCTACGCATTTCACCGCTACACCTGGAATTCTACCATCCTCTCCCATACTCTAGCTTCCCAGTATCGAATGCAATTCCTAAGTTAAGCTCAGGGATTTCACATCCGACTTAAAAAGCCGCCTACGCACGCTTTACGCCCAATAAATCCG
+
CCCCCGGGGGGGGGGGGGGGGGGGGGGGGGGGGGGGGGGGGGGGGGGGGGGGGGGGGGGGGGGGGGGGGGGGGGGGGGGGGGGGGGGGGGGGGGGGGGGGGGGGGGGG>CCGGGGGGGGGGGGGGGGGGGGGGGGGGGGGGGGGGGGGGGGGGGGGGGGGGGCGGGGGGGGGGGGGGGGGGFFGGGGGGG;FGGGFDFGGGG8?FGGGGGGGFCC:FGFGFGFFAFD>5>DFGDGC=@DGGFDFGGFFGG<
@M03364:276:000000000-BLYN8:1:1101:24061:10325 2:N:0:1
GGACTACTGGGGTTTCTAATCCTGTTTGCTCCCCACGCTTTCGCACCTGAGCGTCAGTCTTCGTCCAGGGGGCCGCCTTCGCCACCGGTATTCCTCCAGATCTCTACGCATTTCACCGCTACACCTGGAATTCTACCCCCCTCTACAAGACTCTAGCCTGCCAGTTTCGGATGCAGTTCCCAGGTTGAGCCCGGGGATTTCACATCTAGCTTAACAAACCGCCTGCACTCGCTTTACGCCCAGTAATTCCG
+
A@ABCCGGGGGGFGGGGGGGGGGCFGFGGFGGGGGEGGFEFGGEFECFFFDGGGGCEFFG,CFDGGDGGGCCEEDGCGGGGGGDCFGEECGFDGGCGGDCDFAFDDFGGGGGGGGGGGGEGGGGG@GGFGGF;FFEGGCG>8>8>ECBEFFCCGGGFGGD>,DE,@CA5***@DEEFFGGG9EEGGGCCGFGGGG578EF7++3+6+2::;+;CF7:<FF.=50():?)))737<)/1CCEDFFG7@9GG7
@M03364:276:000000000-BLYN8:1:1101:2335:10348 2:N:0:1
GGACTACTGGGGTTTCTAATCCTGTTTGCTCCCCACGCTTTCGAGCCTCAGCGTCAGTTACAGACCAGAGAGCCGCCTTCGCCACTGGTGTTCCTCCATATATCTACGCATTTCACCGCTACACATGGAATTCCACTCTCCTCTTCTGCACTCAAGTCTCCCAGTTTCCAATGACCCTCCCCGGTTGAGCCGGGGGCTTTCACATCAGACTTAAGAAACCGCCTGCGCTCGCTTTACGCCCAATAAATCCG
+
CCCCCGGG?FGDFEGGGGGFGGFGFFFGGFGFGGGEEGGGGGGGGEEGGGGGGGGGGFGFGGGGGGGGGF8:FGGGG7FGFGGGFFGGGFEFGGGFGFFBFGGGFGFFGFGCG?FFDCGGCEF8E:EFF@EEBFGCAFGF=D,3@FF;AFCC,,@F@ECFGGGGGFFCGGGGFDFGFGG688CCCGE7?FDE>CE5C:CC:CF:+*08?GGGG>>7CCFCEEFD;A>>>3)5<3C<FFGGGFF4**/-:F)
@M03364:276:000000000-BLYN8:1:1101:13854:10352 2:N:0:1
GGACTACTGGGGTTTCTAATCCTGTTTGCTCCCCACGCTTTCGCGCCTGAGCGTCAGTACAGGCCCAGGGGATCGCCTTCGCCATCGGTATTCCTCCGAATATCTACGCATTTCACTGCTACACGCGGAATTCCATCCCCCTCTGCCGGACTCTAGCTATGCAGTAACAAAGGCCGTTCCCAGGTTGAGCCCGGGGATTTCACCTCTGTCTTACATAACCGCCTGCGCGCGCTTTACGCCCAGTAATTCCG
+
CCCCCFGGGGGGGGGGFDFFGGGGGGCGGEGGGGFGEEEGEFE,6@+BCFGGGF@BFFE,,<C7@FGGGGG@@,8,FGEFGGGG,E@7C,,CFFGGGE+?FCBF9EEFGEE7EFGG,AFGGG9F=+>ECFECFAD;EGFFE>EF?F9E+@8CGFGCDC,,,3@FF,,,;9DEFG>>:1:=EE68FEFCCDCGGE>E::EC>F@7680>@CCF+122C>FGFGF<@F9)(5))9CF>FBGGG>(0::F<CF*
@M03364:276:000000000-BLYN8:1:1101:25414:10356 2:N:0:1
GGACTACTAGGGTTTCTAATCCTGTTTGCTCCCCACGCTTTCGAGCCTCAGCGTCAGTTACAGACCAGAGAGTCGCCTTCGCCACTGGTGTTCCTCCATATATCTACGCATTTCACCGCTACACATGGAATTCCACTCTCCTCTTCTGCACTCAAGTCTCCCAGTTTCCAATGACCCTCCCCGGTTGAGCCGGGGGCTTTCACATCAGACTTAATAAACCACCTGCGCTCGCTTTACGCCCAATAAATCCG
+
CCCCCGGGGGGGGGGGGGGGGGGGGGGGGGGGGDFGGGDGGGGGGGGGG8FGGGGGGGGGCGGGGGGGGGGGGGGGGGGFFGFGGGFGGGGEGGGGGGGCEEEGEGGGFFGGCDGFGGGGGDGGFGGDGGGGGGGGDCGGGGCCEGGGGGGG8F8AEGGGGFFD3DEGCFGGGGGCFGGG>GGGGEGFGGGDGGGC5CGGC>FFFGDFDFCCF>C8FFFGFC5@;;9A9BBBDG34A15CC;(8FC44FFC
@M03364:276:000000000-BLYN8:1:1101:19511:10373 2:N:0:1
GGACTACACGGGTTTCTAATCCTGTTTGCTCCCCATGCTTTCGTACCTCAGCGTCAGTATTAGGCCAGATGGCTGCCTTCGCCATCGGTATTCCTCCAGATCTCTACGCATTTCACCGCTACACCTGGAATTCTACCATCCTCTCCCATACTCTAGCTTCCCAGTATCGAATGCAATTCCTAAGTTAAGCTCAGGGATTTCACATCCGACTTAAAAAGCCGCCTACGCACGCTTTACGCCCAGTAAATCCG
+
CCCCCGGGGGGGGGGGGGGGGGGGGGGGGGGGGGGGGGGGGGGGGGGGGGGGGGGGGGGGGGGGGGGGGGGGGGGGGGGGGGGGGGGGGGGGGGGGGGGGGGGGGGGGGGGGGFGGGGGGGGGGGGGGGFGGGGGGGGGGDFGGGGGGGGGGGGGGGGGGGGGGGGGGGGGGGGGGGGGGGGGGGGGGGGGGGGGGGGGGGCCFFGGGGGGGGGGGGGGGFGFFFFFEFFFFGGGFFFGGGFFFGGFEGG7
@M03364:276:000000000-BLYN8:1:1101:26009:10386 2:N:0:1
GGACTACCGGGGTTTCTAATCCTGTTCGCTACCCACGCTTTCGTCCATCAGCGTCAATCATTTGTTAGTAACCTGCCTTCGCAATTGGTATTCCATGTAATATCTATGCATTTCACCGCTACACTACATATTCTAGTTACTTCACAAAAATTCAAGTCCTACAGTATCAATGGCAATTTTACAGTTAAGCTGCAAACTTTCACCACTGACTTATAAGACCGCCTACGGACCCTTTAAACCCAATGATTCCG
+
CCCCCGGGGGGGGGGGGGGGGGGGGGGGGGGGGGGGGGGGGGGGGGGGGFGGGGGGGGGGGGFFGDGGGGGGGGGGGFGGFGDGGGGGGGFFGGGFGGGGGG9FGFFGCEGGGGGGGGGGGGGGGGGGGGGGGGGGGGGGGGFFFGGGGGGGCGGCGGFFFGGGGGGGGGG9DFGGF=DFFGGGGGGGGGGGGGGGFGGFFGGGFGGGGG?FFGGGGGGGFCFAD5>>ADE4F;CA66CCEFDFFFAFDC;
@M03364:276:000000000-BLYN8:1:1101:28235:10391 2:N:0:1
GGACTACTGGGGTATCTAATCCTGTTTGCTCCCCACGCTTTCGTGCATGAGTGTCAGTATCAGCCCAGGGGGTTGCCTTCGCCATCGGTGTTCCTCCGCATATCTACGCATTTCACTGCTACACGCGGAATTGCACCCCCCTCTGCCGTACTCTAGTTAGCCAGTTCACAATGCAATTCCCAAGTTGAGCGCGGGGATTTCACATCGTGCTTAACAAACCACCTGCGCACGCTTTACGCCGAGTAATTCCG
+
BCCCCFEGDGGGGFGGDGGGAFFGGGGGGGGGGGGGGGGGGFFGGGGGFAFGGGGGGGFGGGFDEFDGG:FEGCFFGGFG@FGEGFEGGGGGGFE,97BFFGGFGGGGDC+CFDFGEFGGFGGFEEGGGCGG,CFFGC6FEEGG8,@CEGGGGGDC;>EGCFFFGGGFDCCFFFGAFAF7FCDFEGGGGG*:CEEGGDE?DFGG6*/:*:C:CGF7:/A755.87)176:3>CGGA*(::*)4<C79);><
@M03364:276:000000000-BLYN8:1:1101:11074:10404 2:N:0:1
GGACTACTAGGGTTTCTAATCCTGTTTGCTCCCCACGCTTTCGAGCCTCAGCGTCAGTTACAGACCAGAGAGCCGCCTTCGCCACTGGTGTTCCTCCATATATCTACGCATTTCACCGCTACACATGGAATTCCACTCTCCTCTTCTGCACTCAAGTCTCCCAGTTTCCAATGACCCTCCCCGGTTGAGCCGGGGGCTTTCACATCAGACTTAAAAGACCGCCTGCGCGCGCTTTACGCCCAATAATTCCG
+
CCCCCGGGGGGGGGGGGGGGGGGGGGGGGGGGGGGGGEGGGGGGGGGGGGGGGGGGGGGGGGGGGGGGGGGGGGGGGGGGGGGGGGGGGGGGGGGGGGGGGGGGGGGGGGGGGGGGGGGGGGGGGGGGGFGGGGGGGGGGGGGGGFGGGGGGGGGGGGGGEGGGAFFGFGGGGGG@FGGGGGGGGGGGGGGEGGGGGG>FFGGG8CCFFGGGGGGGFFGGFGFFDFFFBBFFGD34*4CEEFF>DFFFGG<
@M03364:276:000000000-BLYN8:1:1101:10166:10421 2:N:0:1
GGACTACTGGGGTATCTAATCCTGTTTGCTCCCCATGCTTTCGTACCTCAGCGTCAGTATTAGGCCAGATGGCTGCCTTCGCCATCGGTATTCCTCCAGATCTCTACGCATTTCACCGCTACACCTGGAATTCTACCATCCTCTCCCATACTCTAGCTTCCCAGTATCGAATGCAATTCCTAAGTTAAGCTCAGGGATTTCACATCCGACTTAAAAAGCCGCCTACGCACGCTTTACGCCCAGTAAATCCG
+
CCCCCGGGGGGGGGGGGGGGGGGGGGGGGGGGGGGGGGGGGGGGGGGGGGGGGGGGGGGGGGGGGGGGGGGGGGGGGGGFGGGGGGGGGGGGGGGGGGGGGGGGGGGGGGGGGGGGGGGGGGEFGGGGFGGGGGGGGGGGGF,9BG?8ECFGFFFGFGEGGG8,A9BDC?FGEDGGGGGGGG;8FAFGGF,@?FGDCEGGGD:@9FFD+=DGGFFF?GGGFGFA469BFFF>DGGFF2EGCBDAFCFEGG5
@M03364:276:000000000-BLYN8:1:1101:14685:10423 2:N:0:1
GGACTACCGGGGTTTCTAATCCTGTTTGCTCCCCACGCTTTCGCACCTGAGCGTCAGTCTTTGTCCAGGGGGCCGCCTTCGCCACCGGTATTCCTCCAGATCTCTACGCATTTCACTGCTACACGCGGAATTCCACCCCCCTCTGCCGTACTCTAGTTAGCCAGTTCACAATGCACTTCCCAAGTTGAGCTCGGGGATTTCACATCGTGCTTAACAAACCACCTGCGCACGCTTTACGCCCAGTAATTCCG
+
CCCCCGFGGGGGGGGFGGGFGGGFGGGGGGGGFGGGGGGGGGGGGGGGGGGGGGGGGFGGGGGGFGGGGGGGGGGGGGGFGGFGGGGGGGGGGGGGFGGG?E;FFGGGGGGDGGDGGDFGGGCFEGGGGGGGGGGGCGCFGGGGGGDGCGGGGGGGGCEFGCGGGCFGGGGGFGF,>CFGGGFFGG9C,4?AEGGGEGGGGGGG+C3983<FG7:CFFFGFCB:BFB39DFBDDG2@:G5E)2::CBBDGF
@M03364:276:000000000-BLYN8:1:1101:5120:10427 2:N:0:1
GGACTACTCGGGTTTCTAATCCTGTTTGCTCCCCACGCTTTCGCACCTGAGCGTCAGTCTTCGTCCAGGGGGCCGCCTTCGCCACCGGTATTCCTCCAGATCTCTACGCATTTCACCGCTACACCTGGAATTCTACCCCCCTCTACAAGACTCTAGCCTGCCAGTTTCGGATGCAGTTCCCAGGTTGAGCCCGGGGATTTCACATCCGACTTGACAGACCGCCTGCGTGCGCTTTACGCCCAGTAATTCCG
+
CCCCCGGDGGGDFEGGGGGGGGGGGGGGGGGGGGGDGGGGGAFGFGGGFFFFGGEGGFGGGFFGGGEGG7DGCE:CFGGGGGGGGGGGGGGGGGGFGGGGFCCCEGGGGC7FFGGGGGGECFGGGGFF8>FDGFFDFFCGEGGGGGGGGGGGGGFGGFGFFGGGFGFGGEGGEGG7D?FFGGGEG96CCDGGCGGEEGGGGFFGFGGGDDCDD78DGGGGFGF1:FBFFFFFGGGFB:ECGBB?DG?2*:D
@M03364:276:000000000-BLYN8:1:1101:28141:10448 2:N:0:1
GGACTACTGGGGTTTCTAATCCTGTTTGCTCCCCACGCTTTCGTGCATGAGTGTCAGTATCAGCCCAGGGGGTTGCCTTCGCCATCGGTGTTCCTCCGCATATCTACGCATTTCACTGCTACACGCGGAATTCCACCTCCCTCTGCCGTACTCTCGTCAGCCAGTTCACAATTCAATCCCCAAGTTGAGCCCGAGGTTTTCACATCGTGCTTAACAAACCACCTGCGCTCGCTGTACGCCCAGTAAAACCG
+
CCCCCGG,6EC@7@;CFFCFFGGDFFFG9E<EF7EFFDGG<FE;CFGC9C<,CFGDGF9@F<E@F>FG,88CFFGGDGAAFECE:F@EBFEGGGGCFEC+?CFFCFFF==FCFGGGFGCFFGFG74=@+=C,AD@FD,3A>=DD3BFEEEC?G,,6+++@DCGFFGG9,,,>,,@,@,35*7@@,@::?8,;C*15*,6:CF::@8<*;<5F+1;C:58A4*85(525(.):D**6*,:C5)8?>>?.79)
@M03364:276:000000000-BLYN8:1:1101:17914:10449 2:N:0:1
GGACTACTCGGGTATCTAATCCTGTTTGCTCCCCACGCTTTCGCACCTGAGCGTCAGTCTTCGTCCAGGGGGCCGCCTTCGCCACCGGTATTCCTCCAGATCTCTACGCATTTCACCGCTACACCTGGAATTCCACCCCCCTCTACGAGACTCAAGCCTGCCAGTTTCAAATGCAGTTCCCGGGTTGAGCCCGGGGATTTCACATCTGACTTAACAGACCGCCTGCGTGCGCTTTACGCCCAGGAATTCCG
+
CCCCCGGGGGGGGGGGGGGFGGFGGGAECFGGGGEGECF;FFGFEEGGDGE<FGGGGGFGGGGCFEEGGGGEGGGFGGFFFGGGGFGGGGGGGGGGGGGG=<ECGFGGGC7CEFEFGGDCFEGGFFFDFFB8FBF:D7BCEGGGGGGGG+@FFFGGGGGGGCF?@DGFAFDFGGGFFGGGGEGE<*:EF8BFCCE*5EFE@FFGFFDCDCFCFGGGGFC5>:><BFFD?3>:CDFFF<G8:@:)*0050C*
@M03364:276:000000000-BLYN8:1:1101:13236:10457 2:N:0:1
GGACTACACGGGTTTCTAATCCTGTTTGCTCCCCACGCTTTCGTGCATGAGTGTCAGTATCAGCCCAGGGGGTTGCCTTCGCCATCGGTGTTCCTCCGCATATCTACGCATTTCACTGCTACACGCGGAATTCCACCCCCCTCTGCCGTACTCTAGTTAGCCAGTTCACAATGCAATTCCCAAGTTGAGCTCGGGGATTTCACATCGTGCTTAACAAACCACCTGCGCACGCTTTACGCCCAGTAATTCCG
+
CCCCCGGGGGGGGGGGGGGGGGGGGGGGGGGGGGGGGGGGGGGGGGGGGGGGGGGGGGGGGGGGGGGGGGGGGGGGGGGGGGGGGGGGGGGGGGGGGGGGGGCFGGGGGGGGFGGGGGGGGGGGGGGGG@D@FGGGGGGGGGGGGGGGGGGGGGGGGGGGGCFFG;FGGGEFGGGFFGGGGGFCGGGGGGGEE8EE5EGGGGGGFFGGGGG>CCGF7CGGFGFFFFFFBF>BGGD>@1EGGF?:7>?<FG9
@M03364:276:000000000-BLYN8:1:1101:13634:10459 2:N:0:1
GGACTACTAGGGTTTCTAATCCTGTTTGCTCCCCACGCTTTCGCACCTCAGTGTCAGTATGAGCCCAGGTGGTCGCCTTCGCCACTGGTGTTCCTTCCTATATCTACGCATTTCACTGCTACACGCGGAATTCCACCCCCCTCTGCCGTACTCTAGTTAGCCAGTTCACAATGCAATTCCCAAGTTGAGCTCGGGGATTTCACATCGTGCTTAACAAACCACCTGCGCACGCTTTACGCCCAGTAATTCCT
+
CCCCCFGGGGGGEGGGGFGEFGFGGGGFGGGFDEGGCEFDGC@FGFEDEFFFFFEFGFFGGGGGFGEGGFGCB,@FCBFGFE7FGGGGGCFFGGGGGGE9FCEGGF9AFCGEFGGFGGFGGGGGGDB@7@F8C<;:ECEFEGGGGD,BE8+@FCGCFFEFGGFFFFEFF9FGGFGFFEGGGGGFFCFGFFCGG5B191?CGG:9B9*?6D5:F8:+06CF:F4=@A>E9BBDC3/7A@GEG;:?F76:DD0
@M03364:276:000000000-BLYN8:1:1101:18700:10463 2:N:0:1
GGACTACCAGGGTTTCTAATCCTGTTTGCTCCCCACGCTTTCGAGCCTCAGCGTCAGTTACAGACCAGAGAGCCGCCTTCGCCACTGGTGTTCCTCCATATATCTACGCATTTCACCGCTACACATGGAATTCCACTCTCCTCTTCTGCACTCAAGTCTACCAGTTTCCAATGCATACAATGGTTGAGCCACTGCCTTTTACACCAGACTTAAGAAACCGCCTGCGCTCGCTTTACGCCCAATAAATCCGG
+
CCCCCGGGGGGGGGGGGGGGGGGGGGGGGGGGGGGGGGGGGGGGGGGGGGGGGGGGGFGGGGGGGGGGGGGGGGGGGGGGGGGGGGGGFGGGGGGGGGGFGGGFGGGGGGDGGGGGGGGGGGGGGGGGFFFGGDAFFGGGGGDGGGGGGAEGGGGGGGGGGGGGGGGGGGFGGGGGGG?DFGFGFDDGCFFFFG9FGFGGGGGG?7?7CFC7B+8:FF,7@EFFBB)*5?A?FCFE>@GDGF@6CCFE7DD
@M03364:276:000000000-BLYN8:1:1101:8988:10468 2:N:0:1
GGACTACTGGGGTTTCTAATCCTGTTTGCTCCCCACGCTTTCGAGCCTCAGTGTCAGTTACAGGCCAGAGAGCCGCTTTCGCCACCGGTGTTCCTCCATATATCTACGCATTTCACCGCTACACATGGAATTCCACTCTCCTCTCCTGCACTCAAGTCTACCAGTTTCCAATGCATACAATGGTTGAACCACTGCCTTTTACACCAGAATTAAGAAACCGCCTGCGCTCGCTTTACGCCCAATAAATCCGG
+
CCCCCGGFFGGGGGGGGGGGGGGGGGGGGGFGGGGGGDGGGGGGFGCGGGGFGGGGGGGGGGGDGGGGGFFEGGGGDCDFGGGGGFGGFGGGGAFGGGGGGGDFFDGGGGGFFGGGGGGGCGGGGFGGF<?FEGGGGGGGGGGFGGFGGGGGGGGGFFFDGGGDFFGGG9DEFDF88EG,E98EFEFGGED6<8ECFCFFFGGCF>***+5<F;DGFCC55C>@F5(/6?EFCCDEEFG75=@FGC:?GDD
@M03364:276:000000000-BLYN8:1:1101:19931:10519 2:N:0:1
GGACTACAAGGGTATCTAATCCTGTTTGCTCCCCACGCTTTCGAGCCTCAGCGTCAGTTACAGACCAGAGAGCCGCCTTCGCCACTGGTGTTCCTCCATATATCTACGCATTTCACCGCTACACATGGAATTCCACTCTCCTCTTCTGCACTCAAGTCTCCCAGTTTCCAATGACCCTCCCCGGTTGAGCCGGGGGCTTTCACATCAGACTTAAGAAATCGCCTGCGCTCGCTTTACGCCCAATAAATCCG
+
CCCCCGGGGGGGGGGGGGGGGFGGGGGGGGGGGGGGGGGGGGDFGDGGGGGGGGGGGGGGGGGGGGGGGGGGGGGGGGGGGGGGGGGGFGGGGGGGGGGGGGFFGGFGGGGGGGGGGGGGGGGGGGGGGGGGGGGGGGGGGGGGGGGGGFGGGGGGGGCFFGFFGGCGGFEGGGFDECGGGGGDFC>CCGGGGGGGGGCGGGGGFGCFFF<FFGG>CFDEBCDFFF>=;EFD*3C3@?DE5)177DF9>7>
@M03364:276:000000000-BLYN8:1:1101:29006:10552 2:N:0:1
GGACTACCGGGGTATCTAATCCTGTTTGCTCCCCACGCTTTCGTGCATGAGTGTCAGTATCAGCCCAGGGGGTTGCCTTCGCCATCGGTGTTCCTCCGCATATCTACGCATTTCACTGCTACACGCGGAATTCCACCCCCCTCTGCCGTACTCTAGTTAGCCAGTTCACAATGCAATTCCCAAGTTGAGCTCGGGGATTTCACATCGTGCTTAACAAACCACCTGCGCACGCTTTACGCCCAGTAATTCCG
+
CCCCCGFGGGGGGEGFFFFFDGGGGGGGGGGEFCFGGC@FFGGGFGDDEFFGGCFGGFGG9E9CCFGGGGGGG::<6CFEFFGGGGGF:=CFEGGFGGC@BCEFGGGG7+FEG9E<FA@EAFC<CFGGG7FFGC9FEGG:C=6+,3@>EGCG;;EAFFGGFGFGF=E,;;@FCD9DFFDE,,,DFEGGF2255CE5CCFFGFGFF6*:7**+++0:>CG=;C)(/2:39@:57D<)@2**::?F7795CG0
@M03364:276:000000000-BLYN8:1:1101:12102:10557 2:N:0:1
GGACTACAGGGGTTTCTAATCCTGTTTGCTCCCCACGCTTTCGCACCTGAGCGTCAGTCTTTGTCCAGGGGGCCGCCTTCGCCACCGGTATTCCTCCAGATCTCTACGCATTTCACCGCTACACCTGGCATTCTACCCCCCTCTACAAGACTCTAGCCTGCCAGTTTCGGATGCAGTTCCCAGGTTGATCCCGGGGATTTCACATCCGCCTTGACAGACCGCCTGCTTGCGCTTTACGCCCAGTCCTTCCG
+
CCCCCGFGGGGGGGGGGGGAFFGGGGGFGGGDFGFGGGGGGGGGEGGFFGGGDGGGGEFGGGGGGGC<FCCEEFFGGGCCGG4BFFCEGGDGGGFGGGCGGGGGGGGFGCGDGGGFGEGDFCAEG@8C,AFFGGADEFFEGCCDFDD?FGC?CGGCGCA?FG6EDC,>3@@EE>AEEFFFCCFDFFGG,>DDE*:***?9C>EF7*7D***:67*+2CGE>531(7(1)7>BD<C4*,52C>(9**/67C*
@M03364:276:000000000-BLYN8:1:1101:2375:10561 2:N:0:1
GGACTACTAGGGTTTCTAATCCTGTTTGCTCCCCACGCTTTCGAGCCTCAGCGTCAGTTACAGACCAGAGAGCCGCCTTCGCCACTGGTGTTCCTCCATATATCTACGCATTTCACCGCTACACATGGAATTCCACTCTCCTCTTCTGCACTCAAGTCTCCCAGTTTCCAATGACCCTCCCCGGTTGAGCCGGGGGCTTTCACATCAGACTTAAAGAACCGCCTGCGCTCGCTTTACGCCCAATAAATCCG
+
CCCCCGGFGGGGGGGGGGGGGFGGCGGGGGGGGGGGGGGGGGGGGGGG8FGGGGGGGGGGGGGGGGGGGGGGGGGGGGGGGGGGGGGGGGGGGGGGGGGGGGGGGFCFCFGGFGGGFGGGGGGGGGGGGGGGGGGGACFGGGFFC;FCCDGGGGGGGGGGGGFGFFGGFEGGGGGGEGGGGGGGGGGGGGGEEGGGGGFGGFGGFGGGGGFCFDDCFGGGFGB@FFF>(0=>C572=0CGGB?FFGF>GGG
@M03364:276:000000000-BLYN8:1:1101:23865:10586 2:N:0:1
GGACTACAGGGGTTTCTAATCCTGTTTGCTCCCCACGCTTTCGCACCTGAGCGTCAGTCTTCGTCCAGCGGGCCGCCTTCGCCACCGGTATTCCTCCAGATCTCTACGCATTTCACCGCTACACCTGGAATTCTACCCCCCTCTACGAGACTCTAGCTTGCCAGTTTCAAATGCAGTTCCCAGGTTGAGCCCGGGGATTTCACATCTGACTTAACAAACCGCCTGCGTGCGCTTTACGCCCAGTAATTCCG
+
CCCCCFCDFGGG,@FFGGGECFFFFGFGGGFGGCCFFGE7FG:F@@FG@FFGGGGGGGFDGGGGFFGD,6@FGGGGG=CFF=:FF8F7C@=FFGGGG?B,AFE<,5FD=:FC<BFFFCGGDFFFFFDFGGFGCGFB,,@B+@ECAB6B3@C:FCE,EFFGC8FGCFFFCC@BEGCGF:EEG?CGGG>CFFGGD*:CE*5=D7<+@*::>DCFG:DG7F8*=5:<?:>F:D>>5<C4@6E8:7:7CCBFGG7
@M03364:276:000000000-BLYN8:1:1101:20344:10611 2:N:0:1
GGACTACAGGGGTTTCTAATCCTGTTTGATCCCCACGCTTTCGTGCATCAGCGTCAATACTAACTTAGTGAGCTGCCTTCGCAATCGGAGTTCTAAGACATATCTATGCATTTCACCGCTACTTGTCTTATTCCGCCCACTTCAAATAGATTCAAGTCCTACAGTATCAAAGGCACTGCGACAGTTAAGCTGCCGTCTTTCACCACTGACTTATAGGACCGCCTACGCACCCTTTAAACCCAATAAATCCG
+
CCCCCFGGGGGGGGGGGGGGGGGGGGGGGGGGGGGGGGGGGGGGGGGGGGGGGGGGGGGGGGGGGGGGGGGGGGGGGGGGGGGGGGGGGGGGGGGGGFGGGGGGGGGGGGGGGFGGAFGGGGGGFEFGGGGGGGGEGGGGGGGDFGGGGGGGGGGGFGGFFGGGGGGGGGGGGFGGGGGGGGDGFFGGGCFGGFGG>EGGFGGFFGGFGGGGGGGGGFGGFGFFFFFFFFFDGFGCFEGGGFFFGGF5FG<
@M03364:276:000000000-BLYN8:1:1101:16994:10614 2:N:0:1
GGACTACCAGGGTTTCTAATCCTGTTTGCTCCCCACGCTTTCGTGCATGAGCGTCAGTACAGGTCCAGGGGATTGCCTTCGCCATCGGTGTTCCTCCGCATATCTACGCATTTCACTGCTACACGCGGAATTCCACCCCCCTCTGCCGTACTCTAGTTAGCCAGTTCACAATGCAATTCCCAAGTTGAGCTCGGGGATTTCACATCGTGCTTAACAAACCACCTGCGCACGCTTTACGCCCAGTAATTCCG
+
CCCCCGGGGGGGGGGGGGGGGGGGGGGGGGGGGGGGGGGGGGGGGGGGGGGGGGGGEGGGGGGGGGGGGGGDGGGGGGGGGGGGGGGGGGGGGGGGFGGGGGGGGGGGGGEFFFGGFGGGGGGGEGGGBFGGGGGGGDECEGGGGGGEGGGGGG99EEFDGGFGGFGGGGGFADFFGFCFDGC5FD7EGGFGGCEC1BECGGGGFGD<*5CCFCDDDGGGAF)3@A1>2:)5<DCEF:EGGF:7CF4):C2
@M03364:276:000000000-BLYN8:1:1101:5451:10620 2:N:0:1
GGACTACTGGGGTTTCTAATCCTGTTTGCTCCCCACGCTTTCGAGCCTCAGCGTCAGTTACAGACCAGAGAGTCGCCTTCGCCACTGGTGTTCCTCCATATATCTACGCATTTCACCGCTACACATTGAATTCCACTCTCCTCTTCTGCACTCAACTCTCCCAGTTTCCAATGACCCTCCCCGGTGGAGCCGGGGGCTGTCACATCAGACTTGAGAAACCGCCTGCGCTCGCTTTACGCCCCATAAATCCG
+
@C@<CGD<FFGCF7@F,;EFC<CFF9E,;CFDFC<:FEGD<686CEGBG<FACFGEEC@E<<FDGG?C,<<@FECG:@FGFG@,FEGF9FE,?,4E=<5,:5@FG,FF>:CGGGF<AF+@FF:A,,,CF<AE;C@:,E=F8,,6>,==F;=8EC8,=B;D=,688CA3@3,DFGG88=8@EEGD++3+9BCCGEGC7B*,22C++0;60088*;6CC65=BEE;@FFA95)7*/7)/,1/5)-<*794:DC
@M03364:276:000000000-BLYN8:1:1101:8261:10623 2:N:0:1
GGACTACCAGGGTATCTAATCCTGTTCGCTCCCCACGCTTTCGTCCATCAGCGTCAATCAATTAGTAGTAACCTGCCTTCGCAATTGGTATTCCATGTAATCTCTAAGCATTTCACCGCTACACTACATATTCTAGTTACTTCCTAATAATTCAAGTTCAGCAGTATCAATGGCCGTTCCACCGTTGAGCGATGGGCTTTCACCACTGACTTACTAAACCGCCTACGAACCCTTTAAACCCAATGATTCCG
+
CCCCCGGGGGGGGGGGGGGGGGGGGGCFGGDEFGGGGGGGGGGF@FEFGGGGGGGGGGFGGGGGGFGGGGFFGGGGGGGGGGGGFGGGGAFGGGGFGGGFGCFGGGDGFFGGGGGGGGGGGCFGFGGGGGGGFEFFGGGFFFGCEGGGGGFGGGGGFA;DEFGGGGGFGGFCGGFEGGGCEF?EGGGGGGDEGEGG?FDF?FGF6FDFFGGFF7CCC7FADGFFFFDD4DDFGGGF+8EFGF=F0+8?G@C
@M03364:276:000000000-BLYN8:1:1101:5517:10636 2:N:0:1
GGACTACCGGGGTATCTAATCCTGTTTGCTCCCCACGCTTTCGAGCCTCAGCGTCAGTTACAGACCAGAGAGCCGCCTTCGCCACTGGTGTTCCTCCATATATCTACGCATTTCACCGCTACACATGGAATTCCACTCTCCTCTTCTGCACTCAAGTCTCCCAGTTTCCAATGACCCTCCCCGGTTGAGCCGGGGGCTTTCACATCAGACTTAAGAAACCGCCTGCGCTCGCTTTACGCCCAATAAATCCG
+
CCCCCGGGGGGGGGGGGGGGGGGGGGGGGGGGGGGGGGGGGGGGGGGGGGGGGGGGGGGGGGFGGGGGGGGGGGGGGGGGGGGEGGGGGGGGGGGGGGGGGGGGGGGGGGGGGGGGGGGGGGGGGGGGGGGGFGDFGGGGGGGGGGGGGGGGGGGGGGGGGGGGGGGGGGGGFGGGGGGGGGGGGG>CGGFGGGGGGGGGGGGGFGF6FGGGFFF=F<CG>DB?6FBF;E5@DGFDFBGGGE?FGGFADDC
@M03364:276:000000000-BLYN8:1:1101:2703:10645 2:N:0:1
GGACTACAGGGGTTTCTAATCCTGTTTGCTCCCCACGCTTTCGAGCCTCAGCGTCAGTTACAGACCAGAGAGCCGCCTTCGCCACTGGTGTTCCTCCATATATCTACGCATTTCACCGCTACACATGGAATTCCACTCTCCTCTTCTGCACTCAAGTCTCCCAGTTTCCAATGACCCTCCCCGGTTGAGCCGGGGGCTTTCACATCAGACTTAAGAAACCGCCTGCGCTCGCTTTACGCCCAATAAATCCG
+
CCCCCGGGGGGGGGGFGGGGGGGGFFDGGGGGGGGGGGGGGGGGFDEGGGGGGGGGGGFGGGGGGGGGCFGEGGCGGCGGGGGGGGGFGEGGFGG<FFGGGF@FGGGGGDGGGGGGGGGGDGGGGGGGGGGGGGGGFEECFGGGGCFFGFF8EF?,:EFGGGGGFADDFGGF,>EFFGGCEEE>FGGGGFGC5EGGGGFFDDG76C+8=FFF>CCCDDGGFDD01A9)6;:DGG3ABBGGGB<F<CF27<7
@M03364:276:000000000-BLYN8:1:1101:21490:10652 2:N:0:1
GGACTACACGGGTTTCTAATCCTGTTTGCTCCCCACGCTTTCGAGCCTCAGCGTCAGTTACAGACCAGAGAGCCGCCTTCGCCACTGGTGTTCCTCCATATATCTACGCATTTCACCGCTACACATGGAATTCCACTCTCCTCTCCTGCACTCAAGTCTACCAGTTTCCAATGCATACAATGGTTGAGCCACTGCCTTTTACACCAGACTTAATAAACCACCTGCCCTCGCTTTACGCCCAATAAATCCGG
+
CCCCCGG@EFGGGGGGGFGGGGCAGG<EGGGGGGE:FGFGGGGCFGGGGGGGDGGGGGGF<,FCFFGGFEF:FFGGGGGGGGGGGGFGGFGGGGGGGE,EFGFGGGGGGGGGGGGGCECGGGGGG8AFEFGGGG9EF8@FG,BDEGGFDFGGGGFC9BEEGGGGF9CF8DDFFGF8=DA3,@?;DB,,5D?FFGGGGGGGFGGGFGF*@DFCC9FGG7,=9;*5)3:9/9ADCF+106:8??@47@AC4C<
@M03364:276:000000000-BLYN8:1:1101:12166:10654 2:N:0:1
GGACTACCAGGGTATCTAATCCTGTTTGCTCCCCACGCTTTCGTGCATGAGTGTCAGTATCAGCCCAGGGGGTTGCCTTCGCCATCGGTGTTCCTCCGCATATCTACGCATTTCACTGCTACACGCGGAATTCCACCCCCCTCTGCCGTACTCTAGTTAGCCAGTTCACAATGCAATTCCCAAGTTGAGCTCGGGGATTTCACATCGTGCTTAACAAACCACCTGCGCACGCTTTACGCCCAGTAATTCCG
+
CCCCCGGGGGGGGFGGGGGFGGGGGGGFGGGGGGGGGGGGGGGGGGGGGGGGGGFGGFGGGGFGEGGGGGGGGGGGGGGGGGGEGDFGGDGGFGGGGGGGG>FGDFGGCC7FGGGGGGGFGGFGDEEGGGG?FGFGEEG7ECBFGFGGEEDFFGGGGGGGGGGGC9EFGGFGGGGFCCGGGFE,>D?EGGFFEGGG5>CFGFGGADCDCCF7+1+CD:GFFGDD@FB)1:DFDGFA*8CEGF0?G*=>GDC
@M03364:276:000000000-BLYN8:1:1101:9145:10663 2:N:0:1
GGACTACCAGGGTTTCTAATCCTGTTCGCTCCCCATGCTTTCGCTCCTCAGCGTCAGTAAATGCCCAGAGACCTGCCTTCGCCATCGGTGTTCCTCCTGATATCTGCGCATTTCACCGCTACACCAGGAATTCCAGTCTCCCCTACATCACTCTAGTCTGCCCGTACCCACTGCAGGCTGGGGGTTGAGCCCCCAGATTTCACAGCAGACGTGACAAACCGCCTACGAGCTCTTTACGCCCAATAATTCCG
+
CCCCCGGFGGGGGGGGGGGGGGGGGGGGGEFGGGGGGFGGGGGGGFCEEFGGGCGGGGGGGGGFFGGGGGGFFGGGGGGGGGGGGGGGGGGGDFF?FGGFFGGGGGFGGGDCFGGGGGEGEGGGGGGGGGGGGGDEFGFGGGCDD88DFGGGFGGFGGGGGGCEGGEEGFGGGGGDGGGGGGDEGGG79CE>EGGGGFG?CF:=ADFG79C5DFGGGDEG>7)62AD:;A2=CFCE6(;::.(8CF@A7*9
@M03364:276:000000000-BLYN8:1:1101:22248:10666 2:N:0:1
GGACTACCAGGGTATCTAATCCTGTTTGCTCCCCACGCTTTCGAGCCTCAGCGTCAGTTACAGACCAGAGAGCCGCCTTCGCCACTGGTGTTCCTCCATATATCTACGCATTTCACCGCTACACATGGAATTCCACTCTCCTCTTCTGCACTCAAGTCTCCCAGTTTCCAATGACCCTCCCCGGTTGAGCCGGGGGCTTTCACATCAGACTTAAGAAACCGCCTGCGCTCGCTTTACGCCCAATAAATCCG
+
CCCCCGGGGGGGGGGGGGGGGGGGGGGGGGGGGGGGGGGGGGGGGGGGGGGGGGGGGGGGGGGGGGGGFGGGGGGGGGGGGGGGGGGGGGGGGGGGGGGGGGGGGGGGGDGG9FFFFGGD:FFGGGGGGGGGGGGGFGEFGGFGGGGGGCFGFFGGGGGGGGGGGGGGDCECCFFFGGGGGGGEF6:CDGFGGEGGGGGGFCFFFGGGFGF78CDF+>?FFGEF<FFF9BD>GGFAFFGGGFF:GGFFGD)
@M03364:276:000000000-BLYN8:1:1101:17424:10676 2:N:0:1
GGACTACCGGGGTTTCTAATCCTGTTTGCTCCCCACGCTTTCGAGCCTCAGTGTCAGTTACAGGCCAGAGAGCCGCTTTCGCCTCCGGTGTTCCTCCATATATCTACGCATTTCACCGCTACACATGGAATTCCACTCTCCTCTCCTGCACTCAAGTCTCCCAGTTTCCAATGCACACAATGGTTGAGCCACTGCCTTTTACATCAGACTTAAGAAACCGCCTGCGCTCGCTTTACGCCCAATAAATCCGG
+
CCCCCGGGGGGGGGGGGGGGGGGGGGGGGGGGGGGGGGGGGGGGGGGGGGGGGGGGGGGGGGGGGGGGGGGGGGGGGGGGGGGGGGGGGGGGGGGGGGGGGGGGGGGGGGGGGGGFGGGGGGGGGGGGFFFGGGGGGGGGGGGGGGGGGGGFGGGGGGGG9DFGGGGGGGGGEFGGGGGGGGGGGGGGGFGGGGFGCFFFFFGGFGGF>>CFGFGGGGGGFGFD=B>BFEBEDGG<3;CEGFFFGGFFGDD
@M03364:276:000000000-BLYN8:1:1101:25322:10684 2:N:0:1
GGACTACCGGGGTTTCTAATCCTGTTTGCTCCCCACGCTTTCGCACCTGAGCGTCAGTCTTCGTCCAGGGGGCCGCCTTCGCCACCGGTATTCCTCCAGATCTCTACGCATTTCACCGCTACACCTGGAATTCTACCCCCCTCTACGAGACTCTAGCTTGCCAGTTTCAAATGCAGTTCCCAGGTTGAGCCCGGGGATTTCACATCTGACTTAACAAACCGCCTGCGTGCGCTTTACGCCCAGTAATTCCG
+
CCCCCGFGGGGGGGGGGGGDGGGGGGGGGGGGGGGGGGGGGGGGEGGGGGGGGCEGGGGGGGGGGGGGFGGGGGGGGGGGGGCFGGGGGGGGGGGGGGGGFFGGGCBDGDGGGGGGGGGGGGGGGGFGGGGGGGGGFFGDGEGGGGGGGDGGD9EEA>EGGGFEFGFGGG?DCFFFFFFGGGGGGGG6FGC8EGGGEDGDGFGGFGGGGGGGGFCD>DCFECE6?F;E?FB>)>FFF(;>EEFFG7BAF>*
@M03364:276:000000000-BLYN8:1:1101:5026:10691 2:N:0:1
GGACTACCAGGGTATCTAATCCTGTTTGCTCCCCACGCTTTCGCACCTGAGCGTCAGTCTTCGTCCAGGGGGCCGCCTTCGCCACCGGTATTCCTCCAGATCTCTACGCATTTCACCGCTACACCTGGAATTCTACCCCCCTCTACGAGACTCAAGCCTGCCAGTATCAGATGCAGTTCCCGGGTTGAGCCCGGGGATTTCACATCTGACTTAACAGACCGCCTGCGTGCGCTTTACGCCCAGTAATTCCG
+
CCCCCFFFGGGDGGGGGGGGGGGGFGGEGFGFGGGGGGGGGGGGGEEFFFDGGGGGGGAFFGGGGGGGF7FFDEFGGGGGGFFDGGGGEGGGGGFGGFGGDFFGGGGFGGGGGGGEGCFDFGGGGGGGGGGGGGGGFGGGGGGGDFDECEDDFFFGGFGGGCFFGGGGGGGGGFGGGEGGGGG5<EGGFG8EGGEE5:CFFGGFCF7CF+;+:7CGGFCE:CDFFFFFBDFFDGFFF?/:::1/::@<CCD
@M03364:276:000000000-BLYN8:1:1101:7473:10695 2:N:0:1
GGACTACCGGGGTTTCTAATCCTGTTTGCTCCCCACGCTTTCGAGCCTCAGCGTCAGTTACAGACCAGAGAGCCGCCTTCGCCACTGGTGTTCCTCCATATATCTACGCATTTCACCGCTACACATGGAATTCCACTCTCCTCTTCTGCACTCAAGTCTCCCAGTTTCCAATGACCCTCCCCGGTTGAGCCGGGGGCTTTCACATCAGACTTAAGAAACCGCCTGCGCTCGCTTTACGCCCAATAAATCCG
+
CCCCCGGGGGGGGGGGGGGGGGGGGGGGGGGGGGGGGGGGGGGGGGGGGGGGGGGGGGGGGGGGGGGGGGGGGGGGGGGGGGGGGGGGGGGGGGGGGGGGGGGFGGGGGGGGGGGGGGGGGGGGGGGGGGGGGDGGGGGGGGGGGFGGGGGGGFDGGGGGGGGGFFFGGGGGGGGFEEGEGGGGGGGEGGCGEGGGGGGGC7@@FCC=CCF::@FCGGGFEG>D?A>E;E>>GGFFFFDEGFFFGGFAFF9
@M03364:276:000000000-BLYN8:1:1101:23795:10698 2:N:0:1
GGACTACGGGGGTTTCTAATCATATTTGCTCCCCACGTTTTCGCACCTGAGCGTCAGTCTTTGTCCAGGGGGCCGCCTTCGCCACCTGTATTCCTCCAGATCTCTACGCATTCCACCGCTACACGTGGAATTCTACGCCCATCTACAAAACTCTAGCCTGCCCCTTTTGGATCCAGTCCCAAGGTAGAGCCCGGGGATTTCACCTTCGACTTGACAGACAGCATGCGTGCGCTTTACGCCCAGTAATGCCG
+
66-9A,C,,+C+@F;FF<,CE6,,-<,C@,6@,8<C:9CABA+8FEE8,C@<++8,6C,66<,96,<EG>FFGGECFC+C+B++8,,:AE9,C<BE,A?,,,,9E9FDEBCF,,,A4+@+3>BD+A@+83CD,@DC+++8+3,=9>,7,43+6@;F9,7,348*@D,,5*,,,6>,5,,,,,:*7,5,=CC*:=*/**3+;++*;8<F7CDG*06:*2C*)/.)4:(71))0)95)/-22:>:6:*9)02)
@M03364:276:000000000-BLYN8:1:1101:21074:10702 2:N:0:1
GGACTACTCGGGTATCTAATCCTGTTTGCTCCCCACGCTTTCGCACCTGAGCGTCAGTCTTTGTCCAGGGGGCCGCCTTCGCCACCGGTATTCCTCCAGATCTCTACGCATTTCACCGCTACACCTGGAATTCTACCCCCCTCTACAAGACTCTAGCCTGCCAGTTTCGGATGCAGTTCCCAGGTTGAGCCCGGGGATTTCACATCCGACTTGACAGACCGCCTGCGTGCGCTTTACGCCCAGTAATTCCG
+
CCCCCGGGCFGGGGGGGGGGGGGGGGGGGGGGFGGEFGGGGGGGGGGGEGGGGGGGGGGGGGGGGGGGFGCGGEFGGGGGGGGGGGEGGDGGGGGGGGGGGDFGGGGGEGGGGGGGGGGGGGGGGGGGF8DFGGGGAE+FEEGGGFG,CFGG6EFGFFFCGG<?F;CECCEGEFF9EGCCEFGGGGGGCEFEGGGCEGGGGGGGFGCDDGGDCGGFGFGCBEEFFFBFF3>>DGC461?:C>(6C*9<CF*
@M03364:276:000000000-BLYN8:1:1101:20776:10733 2:N:0:1
GGACTACAGGGGTTTCTAATCCTGTTTGCTCCCCACGCTTTCGCGCCTGAGCGTCAGTCTTTGTCCAGGGGGCCGCCTTCGCCACCGGTATTCCTCCAGATCTCTACGCATTTCACCGCTACACCTGGAATTCTACCCCCCTCTACAAGACTCTAGCCTGCCAGTTTCGGATGCAGTTCCCAGGTTGAGCCCGGGGATTTCACATCCGACTTGACAGACCGCCTGCGTGCGCTTTACGCCCAGTAATTCCG
+
CCCCCGGGGGGGGGGGGGGGGGGGGGGGGGGGGGGGGEFGGGGGGEGGGGGGGGGGGGGGGGGGGGGGGGGGGGGGGGGG@FGGGGGGGGGCGGGGGGGGGGFGFGGGGGGGGGFGGGG>:@9FGGGGGGGGGGGGGGGGCEEGGFG?ECGGGGGFGGGGGGGGCGGG5CGEC6;GGGEDFGFFGCFG?,?EGDEEGEGGG=FGFGC3*>59CDDFDFGGEGEF:707:)55<3CBF?G5573972*57:2
@M03364:276:000000000-BLYN8:1:1101:15398:10733 2:N:0:1
GGACTACTGGGGTTTCTAATCCTGTTTGCTCCCCACGCTTTCGAGCCTCAGCGTCAGTTACAGACCAGAGAGCCGCCTTCGCCACTGGTGTTCCTCCATATATCTACGCATTTCACCGCTACACATGGAATTCCACTCTCCTCTTCTGCACTCAAGTCTCCCAGTTTCCAATGACCCTCCCCGGTTGAGCCGGGGGCTTTCACATCAGACTTAAGAAACCGCCTGCGCTCGCTTTACGCCCAGTAATTCCG
+
CCCCCGGGGGGGGGGGGGGGGGGGGGGGGGGGGGGGGGGGGGGGGGGGGGGGGGGGGGGGGGGGGGGGGGGGGGGGGGGGGGGGGGGGGGGGGGGGGFGGGGGGGGGGCEGGGGGGGGGGGDFGFGGGGCGGGGGGGGCGGGGGGGFGGGGGGGGGGGGGGGGGGGGGFGGGGGGGGGGGGEGGGGGGGGGGGGGGGGGGCCFCFGFGGGGGFFFCDFGFEDE6@:1>9EEEGGGFF6EGGDFF7CBAGG0
@M03364:276:000000000-BLYN8:1:1101:12526:10737 2:N:0:1
GGACTACCAGGGTTTCTAATCCTGTTTGCTCCCCACGCTTTCGAGCCTCAGTGTCAGTTACAGGCCAGAGAGCCGCTTTCGCCTCCGGTGTTCCTCCATATATCTACGCATTTCACCGCTACACATGGAATTCCACTCTCCTCTCCTGCACTCAAGTCTCCCAGTTTCCAATGCACACAATGGTTGAGCCACTGCCTTTTACATCAGACTTAAGAAACCACCCGCGCTCGCTTTACGCCCAATAAATCCGG
+
CCCCCGGGGGGGGGGGGGGGGGGGGGGGGGGGGGGGGGGGGGGGGGGFGGGGGGGGGGGGGGGGGGGGGGGGGGGGGGGGGGGGGGGGGGGGGGGGGGGGGGFGGGGGGGGGGGGGGGGGGGGGFGGGFGGGGFGGGGGGGGGGGGGGGGGGGGGGFGCFGGGGGGGGGGGGGFGGGGGGGGFGGGGGGGGFGFFGGEFGDDFGFFGFGGGGFGGCDFCCFEF>=D=?@FF>FGGFF@>EG3=AFF878DD
@M03364:276:000000000-BLYN8:1:1101:10564:10784 2:N:0:1
GGACTACTGGGGTTTCTAATCCTGTTTGCTCCCCATGCTTTCGTACCTCAGCGTCAGTATTAGGCCAGATGGCTGCCTTCGCCATCGGTATTCCTCCAGATCTCTACGCATTTCACCGCTACACCTGGAATTCTACCCCCCTCTACAAGACTCAAGCCTGCCAGTTTCGGATGCAGTTCCCGGGTTGAGCCCGGGGATTTCACATCCGACTTGACAGACCGCCTGCGTGCGCTTTACGCCCAGTAATTCCG
+
CCCCCFGGFGGGGGGGGGGGGGGGGGCGGGGGGGGFGGGGGGGGGGGGGGGGGGGGGGGGFGGGGGGGGGEFGFGGGGGGGGGGGGGGGGGGAEFGGFFGG@FGGGGDDGGGGGGGGEFGGFAF8:FGGGFFGGFFF84FEGGD4E;D,==DFGGGG+DDFGCDGGBCEEGD+>=F==F@@EG6FEEGFGGGGGE8*1D99:=992*/*2)*28?7;CFG3C:(6=;B?FE))C<;ABGGD),<GG6:F*9
@M03364:276:000000000-BLYN8:1:1101:25295:10788 2:N:0:1
GGACTACTGGGGTATCTAATCCTGTTTGCTCCCCACGCTTTCGAGCCTCAGCGTCAGTTACAGACCAGAGAGCCGCCTTCGCCACTGGTGTTCCTCCATATATCTACGCATTTCACCGCTACACATGGAATTCCACTCTCCTCTTCTGCACTCAAGTCTCCCAGTTTCCAATGACCCTCCCCGGTTGAGCCGGGGGCTTTCACATCAGACTTAAGAAACCGCCTGCGCTCGCTTTACGCCCAATAAATCCG
+
CCCCCGGGGGGGGGGGGGGGGGGGGGGGGGGGGEGGGGGGGGGGGGGGGGGGGGGGGGGGGGGGEFGGFGGGGGGGGGGGG7CCGGGGGGGGGFGGGGGFGF;<EFGGEEGDGAFGGGGGDGFGGGG8FDFGGGDECFGGGGGGF9;@EFFDFGGEE9=D9EGGGAFGFDDAFGFG88F+CECEGGGFGGGGGGGGCGECCFFGF<;6CFF>C77::DGF>EEDFA6A@EFFGFC>F6C:>B?4DFF<DG9
@M03364:276:000000000-BLYN8:1:1101:11879:10791 2:N:0:1
GGACTACAAGGGTATCTAATCCTGTTCGCTCCCCACGCTTTCGTCCATCAGCGTCAATCAATTAGTAGTAACCTGCCTTCGCAATTGGTATTCCATGTAATCTCTAAGCATTTCACCGCTACACTACATATTCTAGTTACTTCCTAATAATTCAAGTTCAGCAGTATCAATGGCCGTTCCACCGTTGAGCGATGGGCTTTCACCACTGACTTACTAAACCGCCTACGGACCCTTTAAACCCAATGATTCCG
+
CCCCCGGGFGGGGGGFGGGGFGGGGGGGGGGGGGGGGGGGGGGGGGGGFGGGGGGGGGGGFGGGCFGGGGGFGGGGGGGFGGGGGGGGGGGFGGGGGGGGGGGGFFFGGEFCEAFEFGGGGGGGFCDGGGGFFGGGGGGGGGGGGGGGGGGFGFGGGGEFFGCGGGGGGGGGGCFGGGGGCG@C>>>FFGDEGGGF,@EGGGGFCFFFGGFD+?CFFFGGFGE55AA9AEFAFFGF6/?EGB(ACCFEFG4
@M03364:276:000000000-BLYN8:1:1101:5751:10798 2:N:0:1
GGACTACAGGGGTTTCTAATCCTGTTTGCTCCCCACGCTTTCGTGCATGAGTGTCAGTATCAGCCCAGGGGGTTGCCTTCGCCATCGGTGTTCCTCCGCATATCTACGCATTTCACTGCTACACGCGGAATTCTACCCCCCTCTGCCGTACTCTAGTTAGCCAGTTTACAATGCAATTCCCAAGTTGAGCTCGGGGATTTCACATCGTGCTTAACAAACCACCTGCGCACGCTTTCAGCCCAGTAATTCCG
+
CCCCCEFFFGGGGGCFFFFGEFGGGGGGGGGGFGGGGGGGGGGDFGGFGGG,EFGGGGGGGGGGGGGGGGGGGGGGGGGGGGG7FFDGGCFGFGFEFECCGGFGEG<@FDGGGDFFAFGGDGGFEC@FEEFGF,CFDFF7C=CFG9DEC8EFGGGFAF,EFCF?FA,7;EAFCGF7DCCFFCF>>B7CFG,5CGDC5E4AFCFFFG<*887FF77+:C/A4>)/(;33150777C26)32A>6?C**5CF*
@M03364:276:000000000-BLYN8:1:1101:13768:10802 2:N:0:1
GGACTACAGGGGTTTCTAATCCTGTTCGCTCCCCACGCTTTCGTCCATCAGCGTCAATCCACTAGTAGTAACCTGCCTTCGCAATTGGTATTCCATGTAATATCTAAGCATTTCACCGCTACACTACATATTCTAGTTACTTCCTAGTAATTCAAGTCTAGCAGTATCAATGGCCGTTCCATCGTTGAGCGATGGGCTTTCACCACTGACTTACTAAACCGCCTACGGACCCTTTAAACCCAATGATTCCG
+
CCCCCGGGGGGGGGGGGGGGGGGGGGGGGGGGGGGGGGGGGGGGGGGGGGGGGGGGGGGGGGGGGGGGGGGGGGGGGGGGGGGGGGGGGGGGGGGGGGGGGGGGGGGGGGGGGGGGGGGGGGGGGGGGCFGGGGGGGGGGGGGGGGGGGGGGGGGGGGGGGGGFGGGGGGDEGGGGGGGGGGGGGGGGGGGGGGGGGGGGGGGFFGG68CFFGGGGFGGGFGFAFFFAAFDAGGCCFEGGGFFA9CFFGGC
@M03364:276:000000000-BLYN8:1:1101:3795:10807 2:N:0:1
GGACTACTGGGGTTTCTAATCCTGTTTGCTCCCCACGCTTTCGTGCCTCAGTGTCAGTGTTGGCCCAGGCAGTCGCCTTCGCCACGGATGTTCCTCCTGATCTCTACGCATTTCACCGCTACACAGGAAATTCCACTACCCTCTACCATACTCTAGCTTGCCAGTTTTGGATGCAGTTCCCAGGTTGAGCCCGGGGATTTCACATTCAACTTAACAAACCACCTACGCGCGCGTTACGCCCAGTAATTCCG
+
CCCCCGGG?FGGGEGGGGGGGGGGGGGGGGGGGGGGGGGGGGG<FFFGGGGFGGGGEGGFFFFFGGGGGFDGGFGGEDGGGGGGGGG>FFGGGGGGGCCCFCGGGGGGGGGGGGGGGGCGGGGF9EG8FGGFGGGGGFGGGGGGGGCCAFGGG9DFFGG,DEFGEG@D8CDDGGGGGCFG=,6DFGGGFGGEGD>CEGCFGGGGF+:9CCFGG>8FGGGGAGFFEF?F5A>8):9<E;GGGFFFFFBAGC*
@M03364:276:000000000-BLYN8:1:1101:7139:10820 2:N:0:1
GGACTACCGGGGTATCTAATCCTGTTTGCTCCCCACGCTTTCGTGCATGAGTGTCAGTATCAGCCCAGGGGGTTGCCTTCGCCATCGGTGTTCCTCCGCATATCTACGCATTTCACTGCTACACGCGGAATTCCACCCCCCTCTGCCGTACTCTAGTTAGCCAGTTCACAATGCAATTCCCAAGTTAAGCTCGGGGATTTCACATCTGACTTAATCAACCGCCTGCGTGCGCTTTACGCCCAGTAATTCCG
+
CCCCCGGGGGGGGGGGGGGGGGGGGGGGGGGGGGGGGGGGGGGGGGGGGGGGGGGGGGGGGGGGGGGGGGGGGGGGGGGGDDGGGFGGGGGGGGGGGGGFFGGGGGGG>EEGGGGGGGCAFGGGGGGGGGFGGGAF>EGGGGGG6EFGEGGGGGDFGGGGGGGGGGGGFGGGGFGGGGGGGGGCFGFFED2>E=BEGC?CGGGG@F;C>>CGFCFFGGGG>EF@DF9D03;EGGGFFFGGGD<):FFDGF9
@M03364:276:000000000-BLYN8:1:1101:24501:10821 2:N:0:1
GGACTACCGGGGTTTCTAATCCTGTTTGCTCCCCACGCTTTCGCACCTGAGCGTCAGTCTTCGTCCAGGGGGCCGCCTTCGCCACCGGTATTCCTCCAGATCTCTACGCATTTCACCGCTACACCTGGAATTCTACCCCCCTCTACGAGACTCTAGCTTGCCAGTTTCAAATGCAGTTCCCAGGTTGAGCCCGGGGATTTCACATCTGACTTAACAAACCGCCTGCGTGCGCTTTACGCCCAGTAATTCCG
+
CCCCCGFGGGGGGEGGG<@E@@EFFFFGF9FGGGGGGGGC@EGGGGFFGGGGGGGGGGGGGGGG@FGFGGDDCFG@CGEGF,BFF4FF=@?FEFGGGGDFGGD?FFFFFC7:ECFEEFGGGGGGFGGFGGGGGGGDGFDGEGGGGGGGC5>CGGGGGGGGGG7:FFBFGGCGCFCF>CGC?CFGFGEE<ECCEGDEEEFGGGGGFG>C7DGGGFGFGFFFDGB?::6>:>7BGGGFF0CCCD??GF94>77
@M03364:276:000000000-BLYN8:1:1101:15061:10868 2:N:0:1
GGACTACTCGGGTTTCTAATCCTGTTTGCTCCCCACGCTTTCGAGCCTCAGCGTCAGTTACAGACCAGAGAGCCGCCTTCGCCACTGGTGTTCCTCCATATATCTACGCATTTCACCGCTACACATGGAATTCCACTCTCCTCTTCTGCACTCAAGTCCTCCAGTTTCCAATGACCCTCCCCGGTTGAGCCGGGGGCTTTCACATCAGACTTAAAGAACCGCCTGCGCTCGCTTTACGCCCAATAAATCCG
+
CCCCCGGGGGGGGGGFGGGGGGGGGGGGGGGGGGGGGGGGGGGGGGGGGGGGGGGGGGGGGGGGGGGGGGGGGGGGGGGGGGGGGGGGGGGGGGGGGGGGGGGGGGGGCEGGGGGGFGGGGGGGGFGGFDGGGFGGGGGGGGGGGGGGGGGGGGDGGGGGGGGGGGGGGGCGGFGGGGGGGGGGGGGGFGGGGGGGGCFDFFGGFGGGFFGFGGGCFFC7AE>?D4(>>FFFGGG9F<GCGFFFGGFFFGC
@M03364:276:000000000-BLYN8:1:1101:21967:10882 2:N:0:1
GGACTACTAGGGTTTCTAATCCTGTTTGCTCCCCACGCTTTCGTGCATGAGTGTCAGTATCAGCCCAGGGGGTTGCCTTCGCCATCGGTGTTCCTCCGCATATCTACGCATTTCACTGCTACACGCGGAATTCCACCCCCCTCTGCCGTACTCTAGTTAGCCAGTTCACAATGCAATTCCCAAGTTGAGCTCGGGGATTTCACATCGTGCTTAACAAACCACCTGCGCACGCTTTACGCCCAGTAATTCCG
+
CCCCCGGGGGGGGGGGGGGGGGGGGGGGGGGGFGGGGGGGGGGGGGGGGGGGFGGGGGGGGGGGGGFGGGEGGGGGGGGGGGGGGGEGGGGGGGGGGGGGGGFGGGGGGGG:FGGFGGGGGGGCEFGCGGFCFGFBDEGGGGGFDDGEEGGCEGGGGFFGGGGGGGFGGGFGGGGFAFGGGFGGGFFGC7;FCC>ECEGCCGGDFFDG<CCGCFFDGGFCAGBD8;1A@EFFGGGFF:C85.86C*14CF*
@M03364:276:000000000-BLYN8:1:1101:10040:10900 2:N:0:1
GGACTACTAGGGTATCTAATCCTGTTTGCTCCCCACGCTTTCGAGCCTCAGTGTCAGTTACAGACCAGAGAGCCGCCTTCGCCACTGGTGTTCCTCCATATATCTACGCATTTCACCGCTACACATGGAATTCCACTCTCCTCTTCTGCACTCAAGTCTCCCAGTTTCCAATGACCCTCCCCGGTTGAGCCGGGGGCTTTCACATCAGACTTAAGAAACCGCCTGCGCTCGCTTTACGCCCAATAAATCCG
+
CCCCCGGGGGGGGGGGGGGGGGGGGGGGGGGGGGGGGGGGGGGGGGGGGGGFGGGGGGGGGGGGGGGGGGGGGGGGGGGGGGGGGGGGGGGGGGGGGGGGGGGGGGGGGGGGGGGGGGGGGGFFFGGGGFGGGGGFFF9FGGGGGGGGGGE8EGGGFGGGGG?FFFGGGGGGGGGGGGGGEECGGGCFCGFGGGGGGGGFC>GGFCD80?C7@CGGFFGEDGF;08>D(:85DGFEFDGGGF?FGF42>9>
@M03364:276:000000000-BLYN8:1:1101:11138:10911 2:N:0:1
GGACTACTGGGGTATCTAATCCTGTTTGCTCCCCACGCTTTCGCACCTGAGCGTCAGTCTTTGTCCAGGGGGCCGCCTTCGCCACCGGTATTCCTCCAGATCTCTACGCATTTCACTGCTACACGCGGAATTCCACCCCCCTCTACGAGACTCAAGCCTGCCAGTTTCAAATGCAGTTCCCGGGTTGAGCCCGGGGATTTCACATCTGACTTAACAGACCGCCTGCGTGCGCTTTACGCCCAGTAATTC
+
CCCCCGGGGGGGGGGGGGGGGFGFFFGGGGGGGGGGFGGGGGGGGGGGGGGDGGGGGGGGGFFGG9FFGGGGGGCEEGGGGGGGGCFGGDGDEFGGAEBFGGGGGGGGGGGGGGGGGGGGGGGGGGGCGGGGGCFGFEGDC88DFGGGGGG7CFGGCFFCCEF67DFGGGFGF,>CF9F?FEGGGGGGGCEFEG>GGGECFG?F67:7:C>77;CCCFFFEGD(2>>F:35>C37AB?*25>1/:7F)2
@M03364:276:000000000-BLYN8:1:1101:19423:10914 2:N:0:1
GGACTACCAGGGTTTCTAATCCTGTTTGCTCCCCACGCTTTCGAGCCTCAGCGTCAGTTACAGACCAGAGAGCCGCCTTCGCCACTGGTGTTCCTCCATATATCTACGCATTTCACCGCTACACATGGAATTCCACTCTCCTCTTCTGCACTCAAGTCTCCCAGTTTCCAATGACCCTCCCCGGTTGAGCCGGGGGCTTTCACATCAGGCTTAAGAAACCGCCTGGGCTCGCTTTACGCCCAATAAATCCG
+
CCCCCGEFGFGGGGGGGFGGGGGGGGCGFFDDDGGGGGEEGGEDGFEFFGDGEGGCGGGGGGGGGGGGGGDGGGGGGGGGFFFFGGGGGGDGGG9FGCGGGGGGGGFFFE7FEGGFFGGEECGGGGGGGGGGC?FFFDFFGGGGGGC9EFGGFGGGFF,=EFC,DGGGGGGGGG9DFDGG6EGDGGG7?@CEE5C55CC8>@E7=CF4**;*;71+@;A*)*:6;)(;8FAA5D5>7:EGGF<4F7@<DF7
@M03364:276:000000000-BLYN8:1:1101:6992:10928 2:N:0:1
GGACTACAAGGGTATCTAATCCTGTTTGCTCCCCACGCTTTCGTGCATGAGTGTCAGTATCAGCCCAGGGGGTTGCCTTCGCCATCGGTGTTCCTCCGCATATCTACGCATTTCACTGCTACACGCGGAATTCCACCCCCCTCTGCCGTACTCTAGTTAGCCAGTTCACAATGCAATTCCCAAGTTGAGCTCGGGGATTTCACATCGTGCTTAACAAACCACCTGCGCACGCTTTACGCCCAGTAATTCCC
+
CCCCCGFDGGGEGFFGGGGGGGDGGGGGGGGFFGFFGGGGGGGFGGGFGGGFGGGGGFGCDGGGF:EFGDGGGEGFEGDFGGDGEFGGGGGGGGGGFGGGGGGDFFGGG7F@FGGFGE?;EFGE=:F7CFFFFEEB8CEGGE8D8FGGGCCFFFGFFGG9DF6FEFGG7>9EGGG7DCFGGGGGGGGFGFBCEGGG5>FGG7FGA8<FDCF7@++;:DG=5C:8857>1DBEG3FAB?GEG)46**1):2*
@M03364:276:000000000-BLYN8:1:1101:28986:10934 2:N:0:1
GGACTACACGGGTATCTAATCCTGTTTGCTCCCCACGCTTTCGCACCTGAGCGTCAGTCTTCGTCCAGTGGGCCGCCTTCGCCACCGGTATTCCTCCAGATCTCTACGCATTTCACCGCTACACCTGGAATTCTACCTCCCTCTACAAGCCTCTAGTCTTCCAGTTTCGAATGCAGTTCCCAGGTTGAGCCCTGGGATTTCACATCCGACTTGACAGACCGCCTGCGTCCGCTTTACGCCCAGTCATTCCG
+
CCCCCGGCEGDEF:FGGGGGGFFEGGFGGGGFGGG7@FEGGACDBF7F;<FFGEGGGEGF,CDEFGGC,,6@,FFGDCGGFGFGDFGCG7FFGGGGGGFFFGGFGGGGCGGDGAFF9=FECEFF,A,E8BFGGE;FE,=,CFGC9D9,>,3=EDDF=@,,C>DFGCDF+>B8,E,,@<:FE9D6FFGGCF>>,D>5>DG?C7C7+;7?D4CG*2?+2*,:?56225:8(.5)7DCE+/=CC>(/*2/6F70
@M03364:276:000000000-BLYN8:1:1101:6782:10938 2:N:0:1
GGACTACACGGGTTTCTAATCCTGTTCGCTCCCCACGCTTTCGTCCATCAGCGTCAGTTAAAACATAGTGACCTGCCTTCGCAATTGGTGTTCTAAGTAATATCTATGCATTTCACCGCTACACTACTTATTCCAGCCACTTCTACTTTACTCAAGACCTGCAGTATCAATGGCAGTTTCATAGTTAAGCTATGAGATTTCACCACTGACTTATCGGCCCGCCTGCGGACCCTTTAAACCCAATAAATCCG
+
CCCCCGGGGGGGGDGGGGGGGGGGGGGGGGGGGGGGGGGGGGGGDGDGFGGGGGGGGGGGGGGGGGGGGGGGGGGGGGGGGGGGGGGDFGGGGGDDGGGGGGDGFGFGGGGGGGGGGGGGGGGGGGDEEGGGGGGGGGGGGGGGGGFGGGGGGGEGGGGGGGGGGGG;,>@FGGGG@FGGC9DFDGA8@DDCFGGGGEGGGFGD?DFGCFGEFGGGCCCGFGFFFFF44BEEGGG=FCDGCD=6*C@CGG<
@M03364:276:000000000-BLYN8:1:1101:13537:10946 2:N:0:1
GGACTACTAGGGTTTCTAATCCTGTTTGCTCCCCACGCTTTCGAGCCTCAGCGTCAGTTACAGACCAGAGAGCCGCCTTCGCCACTGGTGTTCCTCCATATATCTACGCATTTCACCGCTACACATGGAATTCCACTCTCCTCTTCTGCACTCAAGTCCTCCAGTTTCCAATGACCCTCCCCGGTTGAGCCGGGGGCTTTCACATCAGACTTAAAGAACCGCCTGCGCTCGCTTTACGCCCAATAAATCCG
+
CCCCCGGGGGGGGGGGGGGGGGGGGGGGGGGGGGGGGGGGGGGGGGGGGGGGGGGGGFGGGGGFGGFGGGGGGGGGGGGGGGGGGGGGGGGGDGGGGGGGGGGFFGFGGGGGFFGGGGGGGGGGGGGGGGGGGGGGGGFGGGGGGGGGGGGFGGGD=FEFFGFGGGGGGGGGFCFGGGGGGGEEECCGGGGGGGG>EEGFDFFF66:F4CDGGGDGGGGG>EEFFFFF>EFFGFG9=(CEGD0)97@AGGG
@M03364:276:000000000-BLYN8:1:1101:19524:10952 2:N:0:1
GGACTACCGGGGTTTCTAATCCTGTTTGCTCCCCACGCTTTCGTGCATGAGTGTCAGTATCAGCCCAGGGGGTTGCCTTCGCCATCGGTGTTCCTCCGCATATCTACGCATTTCACTGCTACACGCGGAATTCCACCCCCCTCTGCCGTACTCTAGTTAGCCAGTTCACAATGCAATTCCCAAGTTGAGCTCGGGGATTTCACATCGTGCTTAACAAACCACCTGCGCACGCTTTACGCCCAGTAATTCCG
+
CCCCCGGGGGGGGGGGGGGGGGGGGGGGGGGGGGGGGGGGGGGGGGGGGGGGGGGGGGGGGGGGGGGGGGGGGGGGGGGGGGFGGGDGGGGGGGGGGGGGGGDGGGGFGGGGGFGGGGGGGGGGGGGGGCFGGGFGGDGGEGGGGGGGDGGGGGGFGGGGGGGGGGGGGGGGGGGGGGGGGGGGFGEFGFGGGGGGGGGGGGGGCFGGG3CGFCGGDDGFFGEFFFFD>@BEDCD>FF?EG>?FGGFFGG0
@M03364:276:000000000-BLYN8:1:1101:20086:10963 2:N:0:1
GGACTACTGGGGTTTCTAATCCTGTTTGCTCCCCACGCTTTCGTGCCTCAGTGTCAGTGTTGGCCCAGGCAGTCGCCTTCGCCACGGATGTTCCTCCTGATCTCTACGCATTTCACTGCTACACCAGGAATTCCACTACCCTCTTCTGCACTCAAGTCTCCCAGTTTCCAATGACCCTCCCCGGTTGAGCCGGGGGCTTTCACATCAGACTTAAGAAACCGCCTGCGCTCGCTTTACGCCCAATAAATCCG
+
CCCCCGGGGGGGGGGGGGGGGGGGGGGGGGGGGGGGGGGGGGGGGGGGGGGGGGGGGGGGGFGGGGGGGGGGGGGGGGGGGGGGGGGGGGGGGGGGGGGGFFGGGGGGGGGEGGAFGGFGGGGGGGGGCFGGGGGGGGGGGGGGGGGGGGEFGGGG@FGCGGGGGGGGCGGGGFGGGFGGGE>CEEEF?GD6?EGG588=++BFFG+648?FGCFGGGG,0>>6(86).=DFGGGFFFGGD:<FCFFFGG7
@M03364:276:000000000-BLYN8:1:1101:8670:10963 2:N:0:1
GGACTACTCGGGTTTCTAATCCTGTTTGCTCCCCACGCTTTCGCACCTCAGTGTCAGTATCAGTCCAGGTAGTCGCCTTCGCCACTGGTGTTCCTTCCTATATCTACGCATTTCACCGCTACACAGGAAATTCCACTACCCTCTACCATACTCTAGCTTGCCAGTTTTGGATGCAGTTCCCAGGTTGAGCCCGGGGATTTCACATTCAACTTAACAAACCACCTCCGCGCGCTTTACGCCCAGTAATTCCG
+
CCCCCGGGFGGGEGGGGGGGFGGGGGGFCFGGGGGG7CGGGGG@BFCFGGGGGGGGGGFC9CEFGGGGCFFFFGGGGGGGGGGGGGGGGGGDGGFFFFFGAF;?EGGGGG7FGGGGGGGGEEGGGGFFCFFGGGGGGGGGFGGGFFE8E?EFGFFGFGD>E8DDFGGGC8FCFGGGGGDF8EB+@F?ECFGCGDED+CGCFFGGFDFFFFGGCCFF*/DGFGEB)3755;)?CDGFF;ECEF?FF:@3D@*
@M03364:276:000000000-BLYN8:1:1101:7036:10965 2:N:0:1
GGACTACTCGGGTATCTAATCCTGTTTGCTCCCCACGCTTTCGTGCATGAGTGTCAGTATCAGCCCAGGGGGTTGCCTTCGCCATCGGTGTTCCTCCGCATATCTACGCATTTCACTGCTACACGCGGAATTCCACCCCCCTCTGCCGTACTCTAGTTAGCCAGTTCACAATGCAATTCCCAAGTTGAGCTCGGGGATTTCACATCGTGCTTAACAAACCACCTGCGCACGCTTTACGCCCAGTAATTCCG
+
CCCCCGGGGGGGGGGGGGGGGGGGGGGGGGGGGGGGGGGGGGGFGGGGGGGGGGGGGGGGGGGGGGGGGGDGGGGGGGGGGGGGGGGGGGGGGGGGGGGGGFFGGGGGGGGGGGGGFFGFGGGGGGGGGGGGGGGGGGEGGGDGGGGGGGGGGGGGGGGGGGGCFGGGGGFGFGGGGGGGGGGGGCCCC7?ECEGGGGGCFGGFA?CFFDGGF>>FFD5CFGDD@FFFFFFFGGD<61CCGB?FGC=<GF9
@M03364:276:000000000-BLYN8:1:1101:2792:10971 2:N:0:1
GGACTACCGGGGTTTCTAATCCTGTTTGCTCCCCACGCTTTCGCACCTGAGCGTCAGTCTTTGTCCAGGGGGCCGCCGTCGCCACCGGTATTCCTCCAGATCTCTACGCATTTCACCGCTACACTTGGAATTCTACCCCACTCTACAAGACTCTAGCTGACCAGTTTCAAATGCAGTTCCCAAGTTAAGCTCGGGGATTTCACATCTGACTTAATCAACCGCCTGCGTGCGCTTTACGCCCAGGAATTCCG
+
6B<@C8CC@CF:@@@EDCFEFEFGC<FGCFFGG7;@:CFCFFCGG++,ECFGGEGD:CECDGACE@C6<@+C:B>C@+@7F=+BB=FEEGGG,?@,:,9?A?,8@CA=CC:F<AFFE+@=:FCB,,C,=>FEFBDFEFF+>D6+;EFBD@F7>;E7FCCGG,,@FC,;;BEGGGC7>C?>FC6EFEFGGGFGGDGG=*<6CGGCA6DFF+;+;+@;C48E:=)6:A9DFEE3DG<<=(8:>D0)*9))220
@M03364:276:000000000-BLYN8:1:1101:8159:10981 2:N:0:1
GGACTACCGGGGTTTCTAATCCTGTTTGCTCCCCACGCTTTCGAGCCTCAGCGTCAGTTACAGACCAGAGAGCCGCCTTCGCCACTGGTGTTCCTCCATATATCTACGCATTTCACCGCTACACATGGAATTCCACTCTCCTCTTCTGCACTCAAGTCTCCCAGTTTCCAATGACCCTCCCCGGTTGAGCCGGGGGCTTTCACATCAGACTTAAGAAACCGCCTGCGCTCGCTTTACGCCCAATAAATCCG
+
CCCCCGGGGGGGGGGGGGGGGGGGGGGGGGGGGGGGGGGGGGGGGGGGGGGGGGGGGGGGGGGGGGGGGGGGGGGGGGGGGGGGGGGGGGGGGGGGGGFGGGGGGGFGGGGGGGGGGGGGGGGGGGGGGGGGGGGGGGGGGGGGGGGGCCGGGGGGGGGGGGFFGGDFGGGGFDFEGGGGGEGGGGGGGGFGDGDEGGGGGGGGFGGGGCFFCGGDG;EGEGF?@FFF>EEFGFG96:EGGF<)9C8<FGD
@M03364:276:000000000-BLYN8:1:1101:6515:10989 2:N:0:1
GGACTACAAGGGTTTCTAATCCTGTTTGCTCCCCACGCTTTCGCACCTCAGTGTCAGTATCAGTCCAGGGAGCCGCCTTCGCCACTGGTGTTCCTTCCTATATCTACGCATTTCACCGCTACACAGGAAATTCCACTACCCGCTACCATACTCTAGCTCGCCAGTGTTGGACGCAGTTCCCAGGCGGAGCCCGGGGATTTCACATTCAACTTGACAAACCACCTACGCGCGCTTTACGCCCAGTCATTCCG
+
B9966<E,CCDE<,,CEAC,EC@E<EF8,,;CFFAFEDECF6F7,FFGGCDFFDE,,<F,CFF<<C<8;,:B7:FFFG:AFC,B@,6C:,CCF,EE<A,,?5@F;E9FCC:=EFG9FFG+C@,ADF8<4A?9EF,C,=8FD+>=+6>FE,4=,3>,9E,+8C6C=,6,3@@,CCC6:E7CACC6+**14>::5*>5*14<D+:1++4++:CD+;67CC5F)=B(4=(52=35)9*.=?5E5),0*21.0:2
@M03364:276:000000000-BLYN8:1:1101:8509:10991 2:N:0:1
GGACTACAGGGGTTTCTAATCCTGTTTGCTCCCCACGCTTTCGAGCCTCAGTGTCAGTTACAGTCAAGAGAGCCGCTTTCGCCTCCGGTGTTCCTCCATATATCTACGCATTTCACCGCTACACATGGAATTCCACTCTCCTCTTCTGCACTCAAGTCCTCCAGTTTACAATGACCCTCCCCGGTTGAGCCGGGGGCTTTCAAATCAGACTTAAGAAACCGCCTGCGCTCGCTTTACGACCAATAAATCCG
+
CCCCCGG<FGGGEGGGGGGD6CC@FEGGCFCC,BCFFEGG8CBGG7@,@CF,EFFGFGGGG9C,,,<C:CFC7<@@7BFFGGE@:4=>+@FGF9EFC,CFGGGAEF?D:@FDD5<<<FCEFCF<9,A<E9EGE,C=4@DEBD8=9;DFGG?FBDFGF3,@D,@8?D9,7=3=,,=6@?D==8EG@EG??DF>@5C55EBF::,+8C*:08*+=:+;17*=57:<(;6>0>BFGF7-8,**:3()9:74:*9
@M03364:276:000000000-BLYN8:1:1101:16396:11006 2:N:0:1
GGACTACAGGGGTTTCTAATCCTGTTTGCTCCCCACGCTTTCGTGCATGAGCGTCAGTTACAGACCAGAGAGCCGCCTTCGCCACTGGTGTTCCTCCATATATCTACGCATTTCACCGCTACACATGGAATTCCACTCTCCTCTTCTGCACTCAAGTCTCCCAGTTTCCAATGACCCTCCCCGGTTGAGCCGGGGGCTTTCACATCAGACTTAAGAAATCGCCTGCGCTCGCTTTACGCCCAATAAATCCG
+
CCCCCGGGGFGGFEGGGGGGGGGGGGGGGGGGGGGGGGGGGGGGGGGGGGGGGGGDGGGGGGGGGGGGGGGGGGGGGGGGGGGGGGGGGGGGGGFGGGGGGGGGGGFGGGGGGGGGGGGGGGGGGGGGGCGGGGGGFFFGGGGGGGGGGGGGGGGGGGGGGGGGAEGGGGACGGFGGGGGGGGGEGGGGGGGGCEGGGGGGGGGFGGGGGGGFGGGGGGGFGFFF:6.,))8>CFDFFGGGF?FGGFAGFD
@M03364:276:000000000-BLYN8:1:1101:2221:11014 2:N:0:1
GGACTACAGGGGTATCTAATCCTGTTTGCTCCCCATGCTTTCGTACCTCAGCGTCAGTATTAGGCCAGATGGCTGCCTTCGCCATCGGTATTCCTCCAGATCTCTACGCATTTCACCGCTACACCTGGAATTCTACCATCCTCTCCCATACTCTAGCTTCCCAGTATCGAATGCAATTCCCAAGTTGAGCTCGGGGATTTCACATCGTGCTTAACAAACCACCTGCGCACGCTTTACGCCCAGTAATTCCG
+
CCCCCGGGGGGEGGGGGGGGGGGGGGGGGGGGGGGGG?FFGFEGGFGGGGGGGGGGGGGGGGGGGGGGGGGGGCGGFFGGGGGGGGGGGGGGGGGGGGGGGGGFDFAFGGGGGGGGFC>EEGGGGGGGGGFFGGGGGGGGGGFGGGDGGGGGGGGGFDFGGGEGAD>=CGGFGGFGGEAF?ADGGFEDFGGFE>E6+@D,;CCC9DGGGGFF@78@FGGGFGDFFA74>>AD*?CCFFGGE>=FFFA3CF4
@M03364:276:000000000-BLYN8:1:1101:9124:11029 2:N:0:1
GGACTACTAGGGTTTCTAATCCTGTTTGCTCCCCACGCTTTCGAGCCTCAGCGTCAGTTACAGACCAGAGAGCCGCCTTCGCCACTGGTGTTCCTCCATATATCTACGCATTTCACCGCTACACATGGAATTCCACTCTCCTCTTCTGCACTCAAGTCTCCCAGTTTCCAATGACCCTCCCCGGTTGAGCCGGGGGCTTTCACATCAGACTTAAAAGACCGCCTGCGCGCGCTTTACGCCCAATAATTCCG
+
CCCCCGGFGGGGGGGGGGGGGGGGGGGGGGGGGGGGGGGGGGGDGGGGGGGGGGGGGGGGGGGAGGGGGFEFGGGGGGGGGGGGGGGFGGGGGGGGGGGGGAFFFEGGGGGGGGCGGGGGGGGGF:EFFCFGGGGGGGGGGGGGCGGGGGGGF8FG@D;DFGGGFDFGGGGG8,@GF=FGGGGGGGCFGGGGGGGGDCFGGFGGAF08*?CCGGGFFGFFEGF?FF050)8>5CFFFBEEG3:4D>?AF7*
@M03364:276:000000000-BLYN8:1:1101:7746:11041 2:N:0:1
GGACTACCAGGGTATCTAATCCTGTTTGCTCCCCACGCTTTCGAGCCTCAGCGTCAGTTACAGACCAGAGAGCCGCCTTCGCCACTGGTGTTCCTCCATATATCTACGCATTTCACCGCTACACATGGAATTCCACTCTCCTCTTCTGCACTCAAGTCGCCCAGTTTCCAATGACCCTCCCCGGTTGAGCCGGGGGCTTTCACATCAGACTTAAGAAACCTCCTGCGCTCTCTTTACGCCCAATAAATCCG
+
@BCCCFGFEGGGGCGGFFFFGGDGFFEFGGGGGGGGGECFGGG8CFGAG@86@FF7FFAF9FG9FGDG8FGC<FF@C,BFFFFGGDFFF=CFFGGGG,<F<E,CEFFB+@EF9AFGGEGGGGGGGEFEFGGG;?E9E@EFEA=D=F9DA;EFGGG,@@6@CG6FF;FF8E,@D>9DEFCEGCCEECEGGGGCEGGGDCBCDFGF>689CDGG+;3:@FGGA6F(5A>>B3);9:>?F@GGE3()***5D77
@M03364:276:000000000-BLYN8:1:1101:5677:11045 2:N:0:1
GGACTACGCGGGTTTCTAATCCTGTTTGCTCCCCACGCTTTCGAGCCTCAGTGTCAGTTACAGGCCAGAGAGCCGCTTTCGCCTCCGGTGTTCCGCCATATATCTACGCATTTCACCGCTACACATGGAATTCCACTCTCCTCTCCTGCACTCAAGTCTCCCAGTTTCCAATGCACACAATGGTTGAGCCACTGCCTTTTACATCAGACTTAAGAAACCACCTGCGCTCGCTTTACGCCAAATAAATCCGG
+
@C@<C8<,@CFE@;CF<,CCFGGGEFEFDGGDFFCCF7,BC,B6C@FAF<<CCFE,C6EA,C,C,C,@@FC:CC:==C,A=C=,,48:+88B5F++C+C,EED9,EE@>F+C,,A5,@FC=4,:,,=F=>?AFFEGBBFGGGGD8DEF8@DFGC,6ECFGGGFGGGDF7DCFGCFC,@EG7EFGGGGGFFGE<CC1,>,<+3=9B8CF;7CGGGG=4C,4)*2.3A>DFF32:*;;BFGEGFFFFCFF<D1
@M03364:276:000000000-BLYN8:1:1101:23921:11073 2:N:0:1
GGACTACAAGGGTATCTAATCCTGTTTGCTCCCCACGCTTTCGCACCTGAGCGTCAGTCTTCGTCCAGGGGGCCGCCTTCGCCACCGGTATTCCTCCAGATCTCTACGCATTTCACCGCTACACCTGGAATTCTACCCCCCTCTACGAGACTCTAGCTTGCCAGTTTCAAATGCAGTTCCCAAGTTAAGCTCGGGGATTTCACATCTGACTTAATTAACCGCCTGCGTGCGCTTTACGCCCAGTAATTCCG
+
CCCCCGGFFGGGGGGGGGGGGGGFGGGGGGGGGGGGGGGGGGGGGGGGEGF<FFGGGGEGGFGFGGDFGGGGCEGDEGGGGGGGGGGGGGGGGGGFEGEGGGGGGGGGGGGGGGGGGGCEGCEFGFGGGGGGGFGGGCCEEGGGGFFDCEEFGGGFAECG@FCFFFCC<EAB9EGGGGFGGGEGCB@FGF;D::5EDEFDF7FF6C7+;FGFFG++33AC3*8;(5(23A>D3*>AFBGEG>?FF74<FF*
@M03364:276:000000000-BLYN8:1:1101:7577:11083 2:N:0:1
GGACTACTGGGGTATCTAATCCTGTTTGCTCCCCACGCTTTCGCGTCTCAGCGTCAATAATGTTCCAGTAGATCGCCTTCGCAATCGGTATTCCTTCTGATCTCTACGGATTTTACCCCTACACCAGAAATTCCATCTACCTCTCCCACATTCTAGGTATACAGTTTCAAAAGCAGTTCTATAGTTAAGCTATAGGATTTCACTTCTGACTTATATACCCGCCTACACGCTCTTTACGCCCAGTGATTCCG
+
CCCCCGGGGGGGGGGGGGGGGGGGGGGGGGGGGGGGGGGGGGGGGGGGGGGGGGGGEGGGGGGGGGGGGGGGGGGGGGGGGGFECGGGGGGGFGGGGGGGGGGGG?FFCGGGGGGFGGGGGGGGGGGGGGGGFGGGGGGGGGGGGGGGGGGGGGGGFGDFGGGFGGGFGGGGGGGGEEGGGFGGGGGGGGGGFGGGGGGGFGGGFGGFGGGFCFCCGGFGFGFFFFFFFFFFGGFFFFGGGFFFGGFCCG;
@M03364:276:000000000-BLYN8:1:1101:13601:11096 2:N:0:1
GGACTACTGGGGTATCTAATCCTGTTTGCTCCCCACGCTTTCCCACCTGAGCGTCAGTCTTTGTCCAGGGGGCCGCCTTCGCCACCGGTATTCCTCCAGGTCCCGACGCATTTCACGGCTTCACCTGGAATTCTACCCCCCTCTCCAAGACTCTAGCCTGCCAGTTTCGGACGTAGCTCGCAGGTTGAACCCGGGGAGTGCAAATCCGCCTTGACAGCCCGCCTGCCGTGCGTTGAAGCCCCGTAGTTCGC
+
9C?CCFFG?F@@@FF@<CF,C,,C6C@,C<EFF@ECF@6@FD,CFCCFCGGF+CFEGEFC<,C@F,6CE::+@@::F,,C:FB7BF7FC7<5B@E<FCC,,A,44+4+6@F+?9AB,8:++37AC=A,AD<=FEDFC8DFC8>C,3,4,5@?F9E9=BD8DC,37=,74***1**4*2=*=CBBCF,,,?;EGG*3>*1*3++++*2>*9/7F*>79<FC)*72373.())0*1)(0.C>5)-)1*0:C3)
@M03364:276:000000000-BLYN8:1:1101:4517:11127 2:N:0:1
GGACTACAGGGGTATCTAATCCTGTTTGCTCCCCACGCTTTCGTGCATGAGTGTCAGTATCAGCCCAGGGGGTTGCCTTCGCCATCGGTGTTCCTTCGCATATCTACGCATTTCACTGCTACACGCGGAATTCCACCCCCCTCTGCCGTACTCTAGTTAGCCAGTTCACAATGCAATTCCCAAGTTGAGCTCGGGGATTTCACATCGTGCTTAACAAACCACCTGCGCACGCTTTACGCCCAGTAATTCCG
+
CCCCCGGFGGGGGGGGGGGGGGGGGGGGGGGGGGGGGGGGGGGGGGGGGGGGGFGGGGGGGGGGGGGGGDGGGGGGGGGGGGGGGGGGGGGEGGGGGGGGGGFGGGGGGGGGGGGGGGGGGGGGGGD7FGGGGFGFDBEGGGGG?FFGEC8?EGAFGGCAEFC8>FGGGGGGGGGGCEGGGGGGGGGGGGGGGGCGEGGFFFGFFD*2CG3@F7C:C*AFFGF88F9A08>>DDG)9?EGGDFFGFF2**0
@M03364:276:000000000-BLYN8:1:1101:13291:11136 2:N:0:1
GGACTACACGGGTTTCTAATCCTGTTTGCTCCCCACGCTTTCGAGCCTCAGCGTCAGTTACAGACCAGAGAGCCGCCTTCGCCACTGGTGTTCCTCCATATATCTACGCATTTCACCGCTACACATGGAATTCCACTCTCCTCTTCTGCACTCAAGTCTCCCAGTTTCCAATGACCCTCCCCGGTTGAGCCGGGGGCTTTCACATCAGACTTAAGAAACCGCCTGCGCTCGCTTTACGCCCAATAAATCCG
+
CCCCCGGGGGGGGGGGGGGGFGGGGGGGGGGGGGGGGGGGGGGGGGGGGGGGGGGGGGGGGGGGGGGGGGGGGGGGGGGGGGGGGGGGGGGGGGGGGGGGGGGGGGGGGGGGGGGGGGGGGGGGGGGGFFGGGGGGFGGGGGGGGGGGGGGGGGGGGGFGGGGGGGGGGGGGGGGGGDGGGGGEGGCGGGGDGGGGGGGGGGGGFGFGGGGGGGGG>FGGFGA<DFFFFFFFDCFFFFGGGFFFGGFFGGD
@M03364:276:000000000-BLYN8:1:1101:13798:11136 2:N:0:1
GGACTACTGGGGTTTCTAATCCTGTTTGCTCCCCACGCTTTCGAGCCTCAGCGTCAGTTACAGACCAGAGAGCCGCCTTCGCCACTGGTGTTCCTCCATATATCTACGCATTTCACCGCTACACATGGAATTCCACTCTCCTCTTCTGCACTCAAGTCTCCCAGTTTCCAATGACCCTCCCCGGTTGAGCCGGGGGCTTTCACATCAGACTTAAGAAACCGCCTGCGCTCGCTTTACGCCCAATAAATCCG
+
CCCCCGGGGGGGGGGGGGGGGGGGGGGGGGGGGGGGGGGGGGGGGGGGGGGGGGGGGGGGGGGGGGGGGGGGGGGGGGGGGGGGGGGGGFFGGGGGGGGGGGGGGGGGGGGGGGGGGGGGGGGGGGGGGGGGGGGGFGGGGGGGGGGGGGGGGGGFFGGFGGGGGGGGGGGGGGGGFFGGGGGGGDGFGGGGGGGGGGGGGGGGFGGFGGGGGGFFGGGGEGFF;F9DFFDFGGG)96EEC>FFGGFBGGC
@M03364:276:000000000-BLYN8:1:1101:19420:11138 2:N:0:1
GGACTACTCGGGTTTCTAATCCTGTTTGCTCCCCACGCTTTCGAGCCTCAGTGTCAGTTACAGGCCAGAGAGCCGCTTTCGCCACCGGTGTTCCTCCATATATCTACGCATTTCACCGCTACACATGGAATTCCACTCTCCTCTTCTGCACTCAAGTCTCCCAGTTTCCAATGACCCTCCCCGGTTGAGCCGGGGGCTTTCACATCAGACTTAAGAAACCGCCTGCGCTCGCTTTACGCCCAATAAATCCG
+
CCCCCGGGGGGGGGGGGGGGGGGGGGGGGGGGGGGGGGGGGGGGGGGGGGGEGGGGGGGGGGGGGGGGGGGGGGGGCGGGGGGGGGGGGGGGGGGGGGFGGGGGGGGGGGGGGGGGGGGGGGGGCGFFGGGGDFGGGGGGGGGGFGGGGGGGGGFGGGGGGGGGFFGGGGGGGGGGGGGGE+>CGGGGGGGGGGGG=EDFDCEFFGFD48FCFGGGCFGGFGFFFF9B1>DEGGG<FFEEGDFFCFF>GC7
@M03364:276:000000000-BLYN8:1:1101:25159:11150 2:N:0:1
GGACTACTCGGGTTTCTAATCCTGTTTGCTCCCCACGCTTTCGCACCTGAGCGTCAGTAGTTGTCCAGGGGGCCGCCTTCGCCACGGGTATTCCTCCAGATCTCTACGCATTTCACCGCTACACCTGGCATTCTACCTACCTCTACAAGACTCTAGCCGGCCAGTTTCGGATGCAGTTCACAGGTTGAGCCCGGGGATTTCACATCAGACTTAAAAAGCCGCCGACGCACGCTTTACGCCCAGTAAATCCG
+
CCCCCGGGFEGGFDG@E,@<,CCCC@CFFF,6,BF@CE:,<ECFCCBFCF8FGGGGGC9,<9<,:CEEFFGD@C+@=FFAF,C?@++C>:=E,<;??<4<FCFAE,CF:C7:F9FFCF:6F@=,8FGD,=A9E?39,,,>DFGGFDGGG83=>7;=;B3B8@>?<DFDG5@8@,;EA9G3;DFGGGFCGF8CG5=57BF,;C97A606664@+;7+87=A:*:(3)()-));3>*.96*2:<19DC*):*9
@M03364:276:000000000-BLYN8:1:1101:15886:11157 2:N:0:1
GGACTACTGGGGTTTCTAATCCTGTTTGCTCCCCACGCTTTCGCACCTGAGCGTCAGTCTTTGTCCAGGGGGCCGCCTTCGCCACCGGTATTCCTCCAGATCTCTACGCATTTCACCGCTACACCTGGAATTCTACCCCCCTCTACAAGACTCTAGCCTGCCAGTTTCGGATGCAGTTCCCAGGTTGAGCCCGGGGATTTCACATCCGACTTGACAGACCGCCTGCGTGCGCTTTACGCCCAGTAATTCCG
+
CCCCCGGGGGGGGGGGGGGGGGGGGGGGGGGFGGGGGGGGGGGGGGGGFGGGGGGGGGGGGGGGGGGGFGGGGGGGGGGGGGGGGGGGGGGGGGGGGGFGGGGGGGGGGGGGGGGGGGGGGGGGGG8FGGGGGGGGFEGGGGGGGGGGGGGFGGGGGGGGG8EGGGGGGGGGGGGGGGGGGGFFGGCGGGGGGGGGGD?FGGGGFGFDGGGGFFGGDGDGFG36?F0:63BEGDGFFFEEG56F7DFFGG*
@M03364:276:000000000-BLYN8:1:1101:11366:11167 2:N:0:1
GGACTACAGGGGTATCTAATCCTGTTTGCTCCCCACGCTTTCGAGCCTCAGCGTCAGTTACAGACCAGAGAGCCGCCTTCGCCACTGGTGTTCCTCCATATATCTACGCATTTCACCGCTACACATGGAATTCCACTCTCCTCTTCTGCACTCAAGTATCCCAGTTTCAAATGACCCTCCCCGGTTGAGCCGGGGGCTTTCACATCAGACTTAAGAAATCGCCTGCGCTCGCTTTCCGCCCAATAAATCTG
+
CCCCCGGGGGGGGDGGGGFEGFCFGGGFGGGGGDGCFCFGGD:DFGCFGCG@7@,6:FCFEADC<,C8CFFFFFGGEFG=<FDDEDFEEEFGGB4?,4?BEEAF@C?FGGEGE9FE??@>FFFA,8ECEAE9F5@AEFFFFG8D9>=B4=,6>@DD3,,7DFDFGGGG,@;E@DDDE,=@=8C6<B:?7@,49EG5:BGFFG,:@FC*868:C7:+@*+28C3(6)15:))./<*-*8E8/7(5>C*)**2
@M03364:276:000000000-BLYN8:1:1101:13783:11172 2:N:0:1
GGACTACCAGGGTTTCTAATCCTGTTTGCTCCCCACGCTTTCGAGCCTCAGTGTCAGTTACAGGCCAGAGAGCCGCTTTCGCCTCCGGTGTTCCTCCATATATCTACGCATTTCACCGCTACACATGGAATTCCACTCTCCTCTCCTGCACTCAAGTCTCCCAGTTTCCAATGCACACAATGGTTTAGCCACTGCCTTTTCCATCAGACTTAAGAAACCACCTCCGCCCGCTTTACGCCCAATAAATCCGG
+
BC9CCGGGGGGGGGGGGGGGGGGGGGGGGGGGGGGGEGGGGGCDAFGGGGFGFFGGGGGGGDGFFFGFFGGGGGGGCFFGEGGEGGGGGGGGGGGG?8EGGFGFE<FFGGGGGGGGGGGGCGGGCGGFDFFGGGGG=EDFGGGGGG>8EGGGGGGEEDB9FFGFGCGGGGFF8DFGFFE+@98,=,,7@DGFCFEECGGG77C9@7*9*2?88=DG*0819E6))*0*0*?;DFG>)5C7:)6);CC?C5)
@M03364:276:000000000-BLYN8:1:1101:4730:11198 2:N:0:1
GGACTACCAGGGTATCTAATCCTGTTTGCTCCCCACGCTTTCGCACCTGAGCGTCAGTCTTTGTCCAGGGGGCCGCCTTCGCCACCGGTATTCCTCCAGATCTCTACGCATTTCACCGCTACACCTGGAATTCTACCCCCCTCTACAAGACTCTAGCCTGCCAGTTTCGAATGCAGTTCCCAGGTTGAGCCCGGGGATTTCACATCCGACTTGACAGACCGCCTGCGTGCGCTTTACGCCCAGTAATTCCG
+
CCCCCGGFFGGGGGGGGGGGGGGGGGGGGGGGGGGGGGGGGGGG7FGFEFGGGGGGGGGGGGGGGGGGGGGGGGGGGGGGGGGGGGGGGDGGGGGGGGGGGGGGGGGGGGGGGGGGGGGGGGGGGGGGGGGGGGGGGFFGGGEFGGGG@EGFGGGGGEGGGG6FFGGGG>CGGGGGGGGGGGGGGGGFGFDFGGGGGGGGGGGFCFGGDGDDCDFGFC=FFGFF04(.4>>EGCGFB,CEGB:FG7=6CG4
@M03364:276:000000000-BLYN8:1:1101:11718:11232 2:N:0:1
GGACTACCGGGGTTTCTAATCCTGTTCGCTACCCATGCTTTCGAGCCTCAGCGTCAGTTACAGACCAGACAGCCGCCTTCGCCACTGGTGTTCTTCCATATATCTACGCATTTCACCGCTACACATGGAGTTCCACTGTCCTCTTCTGCACTCAAGTCTCTCAGTTTCCAATGACCCTCCCCGGTTGAGCTGGGGGGTTTCACATCAGACTTAAGAAACAGCCTGCGCTCGCTTTACTCCCAATAAATCCG
+
-AA<<@DC:@F:FCB<ECFF<@FDFAFC@FF:C@EF@<FEEFDGA7+,6@ED7:F,CC<<<EFCFD<EF,E@,C:::FC9,B=,84CD?BC7F?;F9,:B<F9EEC<<FEGGGC<<?:FEGC:<9DE8FEFGEABC9,@?FG9D9,,3==8=B=8@3;@D,@@>A;EDE>EG89=@DG8>+@+8@C5<7;,54:***22>>>?D4C>647DF*2**29C*06>2(.-7>.509<CA*)3+28(.0:B<7*9
@M03364:276:000000000-BLYN8:1:1101:1970:11240 2:N:0:1
GGACTACACGGGTTTCTAATCCTGTTTGCTCCCCACGCTTTCGCACCTCAGTGTCAGTATCAGTCCAGGTAGTCGCCTTCGCCACTGGTGTTCCTTCCTATATCTACGCATTTCACCGCTACACAGGAAATTCCACTACCCTCTACCATACTCTAGCTTGCCAGTTTTGGATGCAGTTCCCAGGTTGAGCCCGGGGATTTCACATTCAACTTAACAAACCACCTACGCGCGCTTTACGCCCAGTAATTCCG
+
CCCCCGF@AFGGGGGGGGGGGFGFGGGGGGGGGGGEGEEGGGGEGGEFGGGFGFFFGCA,<<FFGGGGGGCGEFGGGGGGGGGGGGGGGGGEGGFEEFCFGGGGGGGFGGGGGGGGFF:>FG@FFGFFGGGGGGGG9=E<EGGGGGGGGGGFFDG8EGAEFGGGFF,@@=DE=FFGGAAAF93D@=DFGGGGC>EECEF,<DG7@+2?CGDFFGGFFDGGFG>@EFFFFF45C55CF;5CEADFCFFFG:<
@M03364:276:000000000-BLYN8:1:1101:22748:11254 2:N:0:1
GGACTACCAGGGTTTCTAATCCTGTTTGCTCCCCACGCTTTCGAGCCTCAGCGTCAGTTACAGACCAGAGAGCCGCCTTCGCCACTGGTGTTCCTCCATATATCTACGCATTTCACCGCTACACATGGAATTCCACTCTCCTCTTCTGCACTCAAGTCTCCCAGTTTCCAATGACCCTCCCCGGTTGAGCCGGGGGCTTTCACATCAGACTTAAGAAACCGCCTGCGCTCGCTTTACGCCCAATAAATCCG
+
CCCCCGFGGGGGGGGGGGGGGGGGGGGGGGGGGGGGGGGGGGGGGGGGGGGGGGGGGGGGGGGGGFFFGGGGGGGGGGGGFGFFGGGGGFFGGGGGGGGGGGGGGGFGGGGGGGGGGGGGDGGGGFGGGGFGGFGGGGFGGGGGGGGGGGGCGGEGFGGGGGDGDFGGGGGGGGGGGFFGEGGGGGGGGGGC*;EGGGGCFCFDFGGGGFFGGGFGGGGGFGFFFF>E@EFFDFGAF0EGGE:FGGFFGGG
@M03364:276:000000000-BLYN8:1:1101:13659:11257 2:N:0:1
GGACTACTGGGGTATCTAATCCTGTTTGCTCACCACGCTTTCGAGCCTCAGCGTCAGTTACAGACCAGAGAGCCGCCTTCGCCACTGGTGTTCCTCCATATATCTACGCATTTCACCGCTACACATGGAATTCCACTCTCCTCTTCTGCACTCAAGACTCCCAGTTTCCAATGACCCTCCCCGGTTAAGCCGGGGGATTTCACATCAGACTTAACAAACCGCCTGCGCTGGATTTACGTCCAATAAACC
+
@@AC<FGE9EEEF;FCEGG,6CF9;F,F9FF,,C<DFGCEFCF@F7@F<F<FEEFECEEF<EEG,<F8FCCCF@FFGGGG<BFFE@F8FDF@F,EC?FCEDCG9=F,9+@BF<EFAAFCGCFC,=A?<,FFG,EEF9E9E,9@=@==4BFG8,4==,@D,>@D>A,@D,7676>E8,1@+6B8=FC+@2=D6EED**1?0:=,+4;C**;<CG70:*;FG)*:(,4:D0)));7C?F(*/:B)10**.*
@M03364:276:000000000-BLYN8:1:1101:26435:11259 2:N:0:1
GGACTACTGGGGTTTCTAATCCTGTTTGCTCCCCACGCTTTCGAGCCTCAGCGTCAGTTACAGACCAGAGAGCCGCCTTCGCCACTGGTGTTCCTCCATATATCTACGCATTTCACCGCTACACATGGAATTCCACTCTCCTCTTCTGCACTCAAGTCTCCCAGTTTCCAATGACCCTCCCCGGTTGAGCCGGGGGCTTTCACATCAGACTTAAGAAACCGCCTGCGCTCGCGTTACGCCCAATAAATCCG
+
CCCCCFGGGGGGGGGGGGGGGGGGGGGGGGGGGGGGGGEGGGGGGGGGGGGGGGGGGFFGGGFFFGCGGGFGGGGGGGGGGEGGGGGGGGFGGGGGGGGGGG9FFFCFGGEGGFGGGGDGGGGGFGGGGCGGFGGGFGFGGGGGGGGGDFFFGGFGEFFEFFG?,C,,EFAFGDFDGGGGGEGEGGDGG,DEEGGGGGGGFDGCADGG4CFCGCDFDGGGFGFFFFFEFFBD)CC1B<EEGBBFG7@4>C7
@M03364:276:000000000-BLYN8:1:1101:4713:11265 2:N:0:1
GGACTACCCGGGTTTCTAATCCTGTTTGCTCCCCACGCTTTCGCACCTGAGCGTCAGTCTTTGTCCAGGGGGCCGCCTTCGCCACCGGTATTCCTCCAGATCTCTACGCATTTCACCGCTACACCTGGAATTCTACCCCCCTCTACAAGACTCTAGCCTGCCAGTTTCGGATGCAGTTCCCAGGTTGAGCCCGGGGATTTCACATCCGACTTGACAGACCGCCTGCGTGCGCTTTACGCCCAGTAATTCCG
+
CCCCCGGGGGGGGGGGGGGGGGGGGGGGGGGGGGGGGGGGGGGGGGGGGGGGGGGGGGGGGGGGGGGGGGGGGGGGGGGGGGGGGGGGGGGGGGGGGGGGGGGGGGGGGGGGGGGGGGGGGGGGGGGGGGGGGGGGGFGGGGGGFGGGGGGGGGGGGGGGGGGGGGGGGGGGGGGGGGGGFFGCFGGGGGGGCGGGGGGGGGGGFD<DDDDGGGGGGFGGFDD?FFFFBDD@GGCBF0?EEFF?>CBBGD*
@M03364:276:000000000-BLYN8:1:1101:25297:11269 2:N:0:1
GGACTACAGGGGTTTCTAATCCTGTTTGCTCCCCACGCTTTCGAGCCTCAGCGTCAGTTACAGACCAGAGAGCCGCTTTCTCCTCCGGTGTTCCTCCATATACCTACGCATTTCACCGCTACACATGGAATTCCACTCTCCTCTCCTGCACTCAAGTCTCCCAGTTTCCAATGCACACAATGGTTGAGCCACTGCCTTTTACATCAGACTTAAGAAACCACCTGCGCTCGCTTTACGCCCAATAAATCCGG
+
CCCCCFGFGGGGFGFGGGGFAFGFGGFGGGFGGGGGGGGGGGCGG7F<FGFGFGGGGCFFFGGGFGFGFFGC@8FFGCFF,ECFG8FGGGGGDFGGGGGDAF,AECDFGGE:<@FAECD>FGGGGG<EFGGGGDFGGEFFFFFFGFFGGGGGGGGG9=FG9B8?FG,EFFFFCGGGGG8EGA8F,3@FCDFF?A9DFCEEFFEDFGG>F5CFCGGFFF8=*;ABFF=>>5?BG<78>=:@E>DFGFF<C<>
@M03364:276:000000000-BLYN8:1:1101:16893:11307 2:N:0:1
GGACTACTGGGGTTTCTAATCCTGTTTGCTCCCCACGCTTTCGCACCTGAGCGTCAGTCTTTGTCCAGGGGGCCGCCTTCGCCACCGGTATTCCTCCAGATCTCTACGCATTTCACCGCTACACCTGGAATTCTACCCCCCTCTACGAGACTCTAGCTTGCCAGTTTCAAATGCAGTTCCCAGGTTGAGCCCGGGGATTTCACATCTGACTTGACAGACCGCCTGCGTGCGCTTTACGCCCAGTAATTCCG
+
CCCCCGGGGGGGGGGGGGGGGGGGGGGGGGGGGGGGGGGGGGGGGGGGGGGGGGGDGFGGGGGGGGGGGGGGGGGGGGGGGGGGGGGGGGGGGGGGGGGGFGGGGGGGGGGDGGGGGGGGGGGCGGGGGGGGGGGGGGGGGGGGFGGGGEGGGGGGGGGGGGGGGFGGGGGFCGFCFGDGFGFCFFGFGGGGG=>EGGGFG7EFFFF7CFFGGGFFGGGCDGA62=>5(8:D3DF2BBGGGFF@FFF<FF*
@M03364:276:000000000-BLYN8:1:1101:5003:11324 2:N:0:1
GGACTACTAGGGTATCTAATCCTGTTTGCTCCCCACGCTTTCGAGCCTCAGCGTCAGTTACAGACCAGAGAGCCGCCTTCGCCACTGGTGTTCCTCCATATATCTACGCATTTCACCGCTACACATGGAATTCCACTCTCCTCTTCTGCACTCAAGTCTCCCAGTTTCCAATGACCCTCCCCGGTTGAGCCGGGGGCTTTCACATCAGACTTAAGAAACCGCCTGCGCTCGCTTTACGCCCAATAAATCCG
+
CCCCCGGGGGGGG?GGGGGGGGGGGGGGGGGGGGGGGGGGGGGGGGGGGGGGGDDGGGGGGGGFGFGGGGGGGGGGECECGDEGGGGGGGGGGGGFFGGGGGGGGGGGCGDGGGGGGGGGGGGGGGGGGGFGGGFCEEEGGGGFGGFFGGGGGGGGEFGGGFGF=F9EFGCFGGFGGGGGE6EEGGGGGGFDGDEEGGGGDGG7FGGFGGFGGC>CFDFGFGFF?A>AB3:5<3D<F?DGGFFF47FAGG5
@M03364:276:000000000-BLYN8:1:1101:20344:11366 2:N:0:1
GGACTACTAGGGTATCTAATCCTGTTTGCTCCCCACGCTTTCGCACCTGAGCGTCAGTCTTCGTCCAGGGGGCCGCCTTCGCCACCGGTATTCCTCCAAATCTCTACGCATTTCACCGCTACACTTGGAATTCTACCCCCCTCTACGAGACTCTAGCCTGCCAGTTTCGGATGCAGTTCCGAGGTTGAGCCCGGGGATTTCACATCCGACTGGCCAGACCGCCTGCGTGCGCTTTACGCCCAGTAATTCCG
+
CCCCCGGGGGGGG<EGGGGGGGGGGGGGGGGGGGGGGGGGGGG,8@FG,EGGGGGGGGD6FGGGGGGDC,+@BFDGGGGGGGEFFAFGG:FFGFEGG,,9:,CFGGGGBFGGGGGGGGGGGGGG,,:FFGGGGGAF,,@FGGGG9DFG8CECGGF;9,EFGGFGGGCF4*6>*DAEG7AE**>*><EG6CGFDEC:*;CF@FG>AF45CDG5597*2>C=>E@66F95(7)099CFF(;CGD:F>G4:CFF
@M03364:276:000000000-BLYN8:1:1101:6863:11379 2:N:0:1
GGACTACTGGGGTTTCTAATCCTGTTCGCTACCCACGCTTTCGTCCATCAGCGTCAATCATTTGTTAGTAACCTGCCTTCGCAATTGGTATTCCATGTAATATCTATGCATTTCACCGCTACACTACATATTCTAGTTACTTCACAAAAATTCAAGTCCTACAGTATCAATGGCAATTTTACAGTTAAGCTGCAAACTTTCACCACTGACTTAATAAGCCGCCTACGCACCCTTTAAACCCAATAAATCCG
+
CCCCCGGGGGGGGGGGGGGGGGGGGGGGGGGGGGGGGGGGGGGFGGGGGGGGGGGGGGGGGGGGGGGGGGGGGGGGGGGGGGGGGGGGGGGFGGGGGGGGGGGGGGGGGGGGGGGGGGGGGGCFAFGGGGGGGGGGGGGGFFGFGGGGGGGGGGGGGGGGGGGGGGGGGGGGGGDGGGGGGGGGGGGGGGGGGGCGGGGGGGGGFGGGGGGGGGGGGDFG>GFFFFFFFEEFGFCEFEGGGEFFGGFFG;:
@M03364:276:000000000-BLYN8:1:1101:4484:11397 2:N:0:1
GGACTACCGGGGTTTCTAATCCTGTTTGCTCCCCACGCTTTCGCACCTGAGCGTCAGTCTTCGTCCAGGGGGCCGCCTTCGCCACCGGTATTCCTCCAGATCTCTACGCATTTCACCGCTACACCTGGAATTCTACCCCCCTCTACAAGACTCTAGCCTGCCAGTTTCGGATGCAGTTCCCAGGTTGAGCCCGGGGATTTCACATCCGACTTGACAGACCGCCTGCGTGCGCTTTACGCCCAGTAATTCCG
+
CCCCCGGGGGGGGGGGGDGGGGGGGGGGGGGGFGGGGGGGGGGGGGGGGGGGGGGGGGGGGGGGGGGGGGGGGGGDEGGGGGGGGGGGGGGGGGGGGGGGGGGGGGGGGGGGGGGGGGGGGGGGGGGGG8EGGGGGGGGGGGGGGGGFGDCFGGGGGGGFGGFGGFGGDGGGGGGFGFGFGFF5CFGFFGGGGGGGEEGGGGGGFD495DCDGGFCFFGFFGF??F;E?FFFDDGBFFGGD)39>C=AFF*
@M03364:276:000000000-BLYN8:1:1101:14542:11412 2:N:0:1
GGACTACTCGGGTATCTAATCCTGTTTGCTCCCCACGCTTTCGCACCTGAGCGTCAGTCTTCGTCCAGGGGGCCGCCTTCGCCACCGGTATTCCTCCAGATCTCTACGCATTTCACCGCTACACCTGGAATTCTACCCCCCTCTACAAGACTCTAGCCTGCCAGTTTCGGATGCAGTTCCCAGGTTGAGCCCGGGGATTTCACATCCGACTTGACAGACCGCCTGCGTGCGCTTTACGCCCAGTAATTCCG
+
CCCCCGGGGGGGGGGGGGGGGGGGGGGGGGGGGGGGGGGGGGGGGGGGFFGGGGGGGGGGGGGGGGGGGGGGGGGGGGGGGGGGGFGGEGGGGFDGGGGGGGGGCGGGGGGGGGGGGGGGEGGGGGGGGGGGGGGGGGGGGGGGGGFGG?FCFGGGGGGGGGGCGGGGG>>B>EFFGEFGGGGGGGGGCGGGGGGGCGGGGGGGFGGGCGGGGGFC47CFA5>FBFFEFEFDDGGAB?GGGF:9*;@:FG*
@M03364:276:000000000-BLYN8:1:1101:20942:11435 2:N:0:1
GGACTACAGGGGTTTCTAATCCTGTTTGCTCCCCACGCTTTCGAGCCTCAGCGTCAGTTACAGACCAGAGAGCCGCCTTCGCCACTGGTGTTCCTCCATATATCTACGCATTTCACCGCTACACATGGAATTCCACTCTCCTCTTCTGCACTCAAGTCTCCCAGTTTCCAATGACCCTCCCCGGTTGAGCCGGGGGCTTTCCCATCAGACTTAAGAAACCGCCTGCGCTCGCTTTACGCCCAATAAACCCG
+
CCCCCGGGGGGGGGGGGGGGGGGGGGGGGGGGGGGGGGGGGGGGGGGGGGGFGGGGGGGGGGGGGGGGGGGGGGGGGGGGGGGGGGGGGGGGGGGGGGGGGGGGGGD<FEGGGGGGGGGGGGDCCFFGGGGG;FGGEFAGGGGGGGFFG8=D?FGGGFGGFGGGGGGFFA>FFGGGGFD+63>+@CECACFGGGGD=CEGG8CF=C6*;CCFF7+;DGGG:EB;;5,822.5*>7:@(1:=50>F77)*79
@M03364:276:000000000-BLYN8:1:1101:3644:11470 2:N:0:1
GGACACTAGGGTTTCTAATCCTGTTTGCTCCCCACGCTTTCGTGCATGAGTGTCAGTATCAGCCCAGGGGGTTGCCTTCGCCATCGGTGTTCCTCCGCATATCTACGCATTTCACTGCTACACGCGGAATTCCACCCCCCTCTGCCGTACTCTAGTTAGCCAGTTCACAATGCAATTCCCAAGTTGAGCTCGGGGATTTCCCATCGTGCTTAACAACCCCCCTGCGACCCCTTTACGCCCAGTAATTCCG
+
CCCCCGGGGGGDGGGGGFGGGGGGGFFDGGGGGGGGGGGGGGGGGGGGFGGGGGGCGGGFGFGCFGGGGGGCFFGGFFGFGGEGGGGCEFFDFGGFEGGGG9FGGGGDGDGGGGGGAFEGGG@FGGGGGFF;FFEGGGED=8B8?FDCEEFGGGGFGG;FGG6FGFAAFD9;@EGGGGG6F6@DB9:<,;DCEGC:A8B7+;<CADFCCFD7+7+:4CC*.*8;7)()()0892:-)4:E=F?FCC=>DF
@M03364:276:000000000-BLYN8:1:1101:4721:11482 2:N:0:1
GGACTACTGGGGTTTCTAATCCTGTTCGCTCCCCACGCTTTCGTCCATCAGCGTCAATCAATTAGTAGTAACCTGCCTTCGCAATTGGTATTCCATGTAATCTCTAAGCATTTCACCGCTACACTACATATTCTAGTTACTTCCTAATAATTCAAGTTCAGCAGTATCAATGGCCGTTCCACCGTTGAGCGATGGGCTTTCACCACTGACTTACTAAACCGCCTACGGACCCTTTAAACCCAATGATTCCG
+
CCCCCGGGGGGGGGGGGGGGGGGGGGGGGGGGGGGGGGGGGGGGGGGGGGGGGGGGGGGGGGGGGGFFGGGGGGGGGGGGGGGGGGGGGGFGGGG<EFGGGGGGGGGGGGGGGGGGFGGGGGGGGGGGGGGGGGGGGGGCGAFGGGGGGGGGGGDGGFGGGFGGGGGGFEFGGFGEGG?DFGGGGGGGGGDGGGGGGGFGFFFGFGCFGGFGGGGGGGG,97?=@FD>AABBGGGCFFGGDE9FGGF4D=D
@M03364:276:000000000-BLYN8:1:1101:14534:11526 2:N:0:1
GGACTACTGGGGTTTCTAATCCTGTTTGCTCCCCACGCTTTCGAGCCTCAGTGTCAGTTACAGGCCAGAGAGCCGCTTTCGCCACCGGTGTTCCTCCATATATCTACGCATTTCACCGCTACACATGGAATTCCACTCTCCTCTCCTGCACTCAAGTCTACCAGTTTCCAATGCATACAATGGTTGAGCCACTGCCTTTTACACCAGACTTAAGAAACCGCCTGCGCTCGCTTTACGCCCAATAAATCCGG
+
CCCCCGGGGGGGGGGGGGGGGGGGGGGGGGGGGGGGGGGGGGGGGGGGGGGGGGGGGGGGGGGGGGGGGGGGGGGGGGGGGGGGGGGGGG@EGGGFFGGGGGGGFGGGGGGGGGGGFGGGGGGGGGG?FFGGGGGGGGGGGGGGGGGGGFGGGGGGGGGGCG8EGGGGGGGGGGGGGGGGFFFGGGGGGGGGFEFGGGFGFGFGFD>7DGFFC7DFFGGG4=95@FFFF:DDCFFFF@GCEFFF7FFCGGD
@M03364:276:000000000-BLYN8:1:1101:19733:11531 2:N:0:1
GGACTACACGGGTTTCTAATCCTGTTTGCTCCCCACGCTTTCGAGCCTCAGCGTCAGTTACAGACCAGAGAGCCGCCTTCGCCACTGGTGTTCCTCCATATATCTACGCATTTCACCGCTACACATGGAATTCCACTCTCCTCTTCTGCACTCAAGTTTCCCAGTTTCCAATGACCCTCCCCGGTTGAGCCGGGGGCTTTCACATCAGACTTAAGAAACCGCCTGCGCTCGCTTTACGCCCAATAAATCCG
+
CCCCCGGGGGGGGGGGGGGGGGGGGGGGGGGGGGGGGGGGGGG<FEGGGGGGGEGGGGGGGGFEGFFGFCCEGGGEGGGGGGGGGGGGGGGGGGGGGGGGGGGGGGGGGGGGGGGGGGGGGGGGGFGGGGGGGGGGGGGGGGGGGGGGGGGGGGCF=>EGGGGGFG,=EFAFCFFGGGGGGGGGDGDGGGGEGGGGGGGGGGGGFF7CFGGFFGGGF4CFDGF00A@>9AEFDGDBFFGC:B(79C=A:F3
@M03364:276:000000000-BLYN8:1:1101:8424:11553 2:N:0:1
GGACTACACGGGTTTCTAATCCTGTTTGCTCCCCACGCTTTCGAGCCTCAGCGTCAGTTACAGACCAGAGAGCCGCCTTCGCCACTGGTGTTCCTCCATATATCTACGCATTTCACCGCTACACATGGAATTCCACTCTCCTCTTCTGCACTCAAGTCTCCCAGTTTCCAATGACCCTCCCCGGTTGAGCCGGGGGCTTTCACATCAGACTTAAGAAACCGCCTGCGCTCGCTTTACGCCCAATAAATCCG
+
CCCCCGGGGGGGGGGGGGGGGGGGGGGGGGGGGGGGGGGGGGGGGGGGGGGGGGDGGGGGGGGGGGGGGGGGGGGGGGGGGGGGGGGGGGGGGGGGGGGGGGGGGGGGGGGGGGGGGGGGGGGGGGGGGGGGGGGGGGGGGGGGGGGGGGGGGGGGGG9EGGGGGGGGFFEFFAFGDGGGGGGGGGGGGGGGGGGEGGGGGGGGFGGGFDFGGGGGGCFGFGF;@F>E9>DFGGGAFFGGCB(7FG=AFG<
@M03364:276:000000000-BLYN8:1:1101:5752:11565 2:N:0:1
GGACTACTGGGGTTTCTAATCCTGTTTGCTCCCCACGCTTTCGCACCTGAGCGTCAGTCTTTGTCCAGGGGGCCGCCTTCGCCACCGGTATTCCTCCAGATCTCTACGCATTTCACCGCTACACCTGGAATTCTACCCCCCTCTACAAGACTCTAGCCTGCCAGTTTCGGATGCAGTTCCCAGGTTGAGCCCGGGGATTTCACATCCGACTTGACAGACCGCCTGCGTGCGCTTTACGCCCAGTAATTCCG
+
CCBCCCGGGGGGFGGGGGGCE<,EFGGGGCE<FFFC@EGGGGGGGGGGGGGGGGGGGGFGGGGGGFFGGGGCFGEFFGGDFGEG@DGGGGGGGGGFGGGGFGCFGGGGGGGEFGG<EFGCFEGGGGGG8FGCDFGGAFFCEGGFF>;FCGGGGGGGGCE83DGFFCFGC>BE>:975,,5>C:8F,D7CFCD5CECCCFFFC9F=CGGD<DGG=67*>@75*586FBF?DE:CDFAFFCE5),07CF>7>9
@M03364:276:000000000-BLYN8:1:1101:12766:11577 2:N:0:1
GGACTACTAGGGTTTCTAATCCTGTTTGCTCCCCACGCTTTCGAGCCTCAGCGTCAGTTACAGACCAGAGAGCCGCCTTCGCCACTGGTGTTCCTCCATATATCTACGCATTTCACCGCTACACATGGAATTCCACTCTCCTCTTCTGCACTCAAGTCTCCCAGTTTCCAATGACCCTCCCCGGTTGAGCCGGGGGCTTTCACATCAGACTTAAGAAACCGCCTGCGCTCGCTTTACGCCCAATAAATCCG
+
CCCCCGGGGGGGGGGGGGGGGGGGGGGGGGGGGGGGGGGGGGGGGGGGGGGGGGGGGGGGGGGGGFFGGGGEGGGGGGGGGGGGGGGGGGGDGGGGGGGGGGGGGGGGGGGGGGGGGGGGGGGGGGGGGGGGFGGGFFGFGGGGGGGGGGGGGGGGGGGGGGGGGGGGFGGGGGGGGGGGGGGGGGGFGFCEGGGGGGGGGGCFFGGGFGFGCFGGGGGFBEFF?FBE9DFFGGG<FBGGEEFFGGFFGFD
@M03364:276:000000000-BLYN8:1:1101:14615:11595 2:N:0:1
GGACTACTAGGGTTTCTAATCCTGTTTGCTCCCCACGCTTTCGCACCTCAGTGTCAGTATCAGTCCAGGTGGTCGCCTTCGCCACTGGTGTTCCTTCCTATATCTACGCATTTCACCGCTACACAGGAAATTCCACCACCCTCTACCGTACTCTAGCTCAGCAGTTTTGAAAGCAGTTCCCAGGTTGAGCCCGGGGATTTCACTTCCAACTTACTGAACCACCTACGCGCGCTTTACGCCCAGTAATTCCC
+
CCCCCGGGGGGGGGGGGGGGGGGGGGGGGGGGGGGGGGGGGGGGGGGGGGGGGGGGGGGGGGFGGGGGGGGGGGGGGGGGGGGGGGGGGGCFGGGGGGGGGGGGGGGGGGGGFGGGGG7>FGFGGG8FGCFGFFGFGGGGGGGGGGGGGGGGGGGFGGGGGGGGGGGGGGGGGGGGGGGGGFF?FGG88DFDEGDGGG??FDCDA?GFGGGFC?CGFGGGFG94@;@D>EFFGGGCA?EEC)6AF+@6CG*
@M03364:276:000000000-BLYN8:1:1101:3003:11602 2:N:0:1
GGACTACCAGGGTATCTAATCCTGTTTGCTCCCCACGCTTTCGAGCCTCAGCGTCAGTTACAGACCAGAGAGCCGCCTTCGCCACTGGTGTTCCTCCATATATCTACGCATTTCACCGCTACACATGGAATTCCACTCTCCTCTTCTGCACTCAAGTTTCCCAGTTTCCAATGACCCTCCCCGGTTGAGCCGGGGGCTTTCACATCAGACTTAAGAAACCGCCTGCGCTCGCTTTACGCCCAATAAATCCG
+
CCCCCFFFFGDEFGF<9FGFFFGGFFGGGFGGGGFGGDGCFFGFGGGGGGGG:BF@FGGGGAEECDDEE@<FGGG:CGDGGGEGCE<,FFFDFEGFGGGFGDFDGFGGGGFC9,EEFEGGFCGFCFGGCDE=FGGGGGAE@FGF9EG99EE?DGCFDF,@AEFGDG,=DGGGGFEDD8F==BC6F866<73@1@>?*CE?DDFFFCGD02?2=CCC>F?CAEB03A0=@5>B<3DA?<D/75?@FFFAFF)
@M03364:276:000000000-BLYN8:1:1101:15942:11605 2:N:0:1
GGACTACCAGGGTTTCTAATCCTGTTTGCTCCCCACGCTTTCGCGCCTCAGCGTCAGTTACAGACCAGAGAGCCGCCTTTGCCACTGGTGTTCCTCCATATATCTACGCATTTCACCGCTACACATGGAATTCCACTCTCCTCTTCTGCACTCAAGTCTCCCAGTTTCCAATGACCCTCCCCGGTTGAGCCGGGGGCTTTCACATCAGACTTAAGAAACCGCCTGCGCTCGCTTTACGCCCAATAAATCCG
+
CCCCCGGGGGGGGGGGGGGGGGGGGGGGGGGGGGGGGGGGGGGGGGGGGGGGGGGGGGGGGGGGGCGGGGGGGGGGGGGGGGGGGGGGGGFGGGFGGFFFGGGGGGGGG:FFGGFGGGGGGGGGCGGGGGGFFGGGGG9EFFGGGGGGGGGGGGFFFGFGGGGG>FFGGCGGGGGGGGGGGGG6FGGGGGGGGECGGGG?DGGCBCCFGC<FFC7@CCCGFG:1(26B6B>BGGFAFFGGGF05>CB4C>7
@M03364:276:000000000-BLYN8:1:1101:12661:11613 2:N:0:1
GGACTACAGGGGTTTCTAATCCTGTTTGCTCCCCACGCTTTCGCACCTGAGCGTCAGTCTTTGTCCAGGGGGCCGCCTTCGCCACCGGTATTCCTCCAGATCTCTACGCATTTCACCGCTACACCTGGAATTCTACCCCCCTCTACAAGACTCTAGCCTGCCAGTTTCGGATGCAGTTCCCAGGTTGAGCCCGGGGATTTCACATCCGACTTGACAGACCGCCTGCGTGCGCTTTACGCCCAGTAATTCCG
+
CCCCCGGGGGGGGGGFGGGGGGGGGGGGGGGGGGGGGGGGGGGGGGGGGGGGGGGGGGGGGGGGGGGGFCGGGGDGGGGGGEGGGGGGGGGGGGGGGGGGGGGGGGGGGGGGGGGGGGGGGGGGGGGGGGGCFGGGGGGGGGGGGGGGG?DFGCF,,DGGGGGGGGGGE5*@58CDGGGGGGC5FGGGGGGGGGGGGEGDGCGGFDFGGGGGFGGFGGGGFGFB?49@:BDFGGGF=0AEG38?GD=AGG7
@M03364:276:000000000-BLYN8:1:1101:14960:11622 2:N:0:1
GGACTACAGGGGTTTCTAATCCTGTTTGCTCCCCACGCTTTCGTGCATGAGCGTCAGTACAGGTCCAGGGGATTGCCTTCGCCATCGGTGTTCCTCCGCATATCTACGCATTTCACTGCTACACGCGGAATTCCATCCCCCTCTACCGTACTCTAGCTATACAGTCACAAATGTAGTTCCCAGGTTGAGCCCGGGGATTTCACATCCGACTTGACAGACCGCCTGCGTGCGCTTTACGCCCAGTAATTCCG
+
CCCCCGGGGGGGGGGGGGGGGGGGGGGGGGGGGGGGGGGGGGGGFGGGGGGGGGGGGGGGGGGGG?FGDGGGGGGGGGGGGGGGGGGGGGGGGGGGGGGGGGGGGGGGGGGGGGGFFGGGGGGGGGGFGGGGGGGDFGGGGGGGGGDEDFGGGGGGGGGGGGGGGGGFGGGFFEFGGGGG?;FGFEFGGGFGGGGGEEGGGGGGFGGGCGGD:*;8=5EGFGF01A682>B))9CAF?GGGF002*@AGFC
@M03364:276:000000000-BLYN8:1:1101:20792:11633 2:N:0:1
GTACTACAGGGGTATCTGATCCTGTTTGCTCCCCACGCTTTCGAGCCTCAGCGTCAGTTACAGACCAGAGAGCCGCCTTCGCCACTGGCGTTCCTCCATATATCTACGCAATTCACCGCTACACATGGAATTCCAATCTCCTCTTCTGCACTCAAGTCTCTCAGTTTCCAATGACCCTCCCCGGTTGAGCCGGGGGCTTTCACATCAGACTTAAGAAACCGCCTGCGCTCGCTTTACGCCCCATACATCCG
+
@6A<B,,C8FE7BCF9F,,C,<9EFD9CFFF<@,,8@C6@<FFD@B@BF,CEGCFCFGC9FFGCGD@6EC@@DFEGFCC<F@FE:,6C,7B+C<=<<<9,A<EA;EEF+++8A,5EEGC8=@E@,:,E8C9,CFG,,@>EBFFCDC;BE,,+6DBFF,,@,,6E83@FGFB,6>E6D@=C8>EGGDE,9DFE5@>*54,67=FDA6+>67F++::C@CGFB=>0,;93,:>3*/*46151*04?F*/4*99
@M03364:276:000000000-BLYN8:1:1101:26743:11648 2:N:0:1
TGAGTACAGTGGTTTCTGATCCTGTTTGCTCTCCATGCTTTCGTACCTCAGCGTGAGTCTTCGGCCAGACGGCTGCCTTCGCCGTCGTTCTTCCTGCAGATCTCTTCGCATTTCACCGCTACGCCTGCAATTCTACCCTCGTCTCCCATGCTCTAGTCTCCCAGTTTCCAATGCCATTCCTAATTTAAGCTCAGGGATTTCACATCCGCCTGAAAAGACCACCTACTCGCGCCTTACTCCCTTTAAATCCC
+
-8--A@@,,-6CC,6C,,C@,CFGG,,C6CE,C6,6;,6<<6C<6D,,,CEG@F,B:6,;,,D@FC@@,,@,+@@8:@C<<BB+7@C+B,6?,C=,,94BAFGGC,,,,68,5,5AFGGC+>+@6,=,,,94C?=49,@++@EC=E,43,@=,3@E6,7>D@8,8,,@,,7@@=,33,33@,=,33,77,,4,@869:B9C;;+=;79****32*+**,,*=*).3*/))))1**.8*C8C))/7+1)3;*
@M03364:276:000000000-BLYN8:1:1101:4793:11657 2:N:0:1
GGACTACTGGGGTTTCTAATCCTGTTTGCTCCCCACGCTTTCGCACCTGAGCGTCAGTCTTTGTCCAGGGGGCCGCCTTCGCCACCGGTATTCCTCCAGATCTCTACGCATTTCACCGCTACACCTGGAATTCTACCCCCCTCTACAAGACTCTAGCCTGCCAGTTTCGGATGCAGTTCCCAGGTTGAGCCCGGGGATTTCACATCCGACTGGACAGACCGCCGGCGTGCGCTTTCCGCCCAGTAATTCCG
+
CCCCCGGGGGGGGGFGGGGGGGGGGGGGGGGGGGGGGGGEGGGGGGGGFFFGGGGGGGGGGGGGGGGGGGGDDGGGGGGGGGGDGGGGGGGGGGGGGGGGGGGGFGGGGGGGGGGGGGGGCGGGFGGGGGGGGFGG9FCGGEDGGGG,,@DGGCCFFGG,D>FGGGGGECEEGGGGFF7D62>>FEFFEGGG5E5?*=F?++=>A<5**8C)*>*;C*C55E>(-8(8(7))19/)/(2;*8:67*=.CC*
@M03364:276:000000000-BLYN8:1:1101:17201:11674 2:N:0:1
GGACTACCAGGGTTTCTAATCCTGTTTGCTCCCCATGCTTTCGTACCTCAGCGTCAGTATTAGGCCAGATGGCTGCCTTCGCCATCGGTATTCCTCCAGATCTCTACGCATTTCACCGCTACACCTGGAATTCTACCATCCTCTCCCATACTCTAGCTTCCCAGTATCGAATGCAATTCCTAAGTTAAGCTCAGGGATTTCACATCCGACTTAAAAAGCCGCCTACGTACGCTTTACGCCCAGTAATTCCG
+
CCCCCGGGGGGGGGGGGGGGGGGGGGGGGGGGGGGGGGGGGGGGGGGFGGGGGGGGGGFFFDGCFGGGGGG?FFDGFGGGGGGGGGGDGGGGGGGFGGGDFGGGGGGGGGEGEEGFGGGGGGGGGGGGGGGGGGGGGGDGGDEFGGGGGGDGCEF8AFCGG@FGGGGGGGFD8F9DGGGGGGGGGGGF@>,@8DGFFGFGF==EFFGGGGGGGCGGFDGCAGFFFFFFF4*3?DF=+(1=CBBFFFA<FG*
@M03364:276:000000000-BLYN8:1:1101:15395:11674 2:N:0:1
GGACTACTCGGGTTTCTAATCCTGTTTGCTCCCCACGCTTTCGTGCATGAGTGTCAGTATCAGCCCAGGGGGTTGCCTTCTCCATCGGTGTTCCTCCGCATATCTACGCATTTCACTGCTACACGCGGAATTCCACCCCCCTCTGCCGTACTCTAGTTAGCCAGTTCACAATGCAATTCCCAAGTTGAGCTCGGGGATTTCACATCGTGCTTAACAAACCACCCGCGCACGCTTTACGCCCAGTAATTCCC
+
CCCCCFGECFGGGDGGGGCFFFFGGGGGGGGGGGGGGGG;FFGEDFCGF9CFFGGGGFGGDFGGGEGGGGGEFEC@FCFF,EFCGGEGCEGGGG9FEE>FD@GGFFGGGGGEBA,FG;FF9F9FGGE7FCDFFFAFGCEDEGGGGGFC>C@?>,,@@,,@EFF?BAADGGGCCECFGFFFDGGGG92,<D2>7ED?58:9@FGGFCDFD?*::;:7DC*/)=>((0(0155@D3*66:EEG3:/0*/:***
@M03364:276:000000000-BLYN8:1:1101:28724:11700 2:N:0:1
GGACTACAGGGGTTTCTAATCCTGTTTGCTCCCCACGCTTTCGTGCATGAGTGTCAGTATCAGCCCAGGGGGTTGCCTTCGCCATCGGTGTTCCTCCGCATATCTACGCATTTCACTGCTACACGCGGAATTCCACCCCCCTCTGCCGTACTCTAGTTAGCCAGTTCACAATGCAATTCCCAAGTTGAGCTCGGGGATTTCACACCGTGCTTAACAAACCACCTGCGCACGCTTTACGCCCAGTAATTCCG
+
CCCCCFGFFGGGGGGGGGGGGAFGGGGGGGGDGGGGGGGGGGGGGGGGGGGGGGGGGG<EFGGGGGGGGDGEFGGGGGGGGGGG7,BBCGGGGGGGFCEGFGGGGGGGGDGGGGGGCGGGFGGGG+F=FFGGGGFGF+>F=+BFFG?ECEGGGDACCE9DEDFGGGGG;99E7CEACFFGFFFGFGFGGG9ECE>ECEGF7:?:)*)1/1>F7CGFFCG=45:8;FB:6B>@DDFBF1ECCBB6F*=2:F7
@M03364:276:000000000-BLYN8:1:1101:14171:11704 2:N:0:1
[truncated: 32,986,031 more chars]
