# Supplementary material for: Captivity causes taxonomic and functional convergence of gut microbial communities in bats
Source: PeerJ. 2019 Apr 30;7:e6844. doi: 10.7717/peerj.6844 (PMC6499062; doi:10.7717/peerj.6844)
Supplement: Data S48 — Raw data of FVs4. [file peerj-07-6844-s053.gz › D8j5386-FVs4_R1.fq]

@M03364:276:000000000-BLYN8:1:1101:17146:1218 1:N:0:1
ACTCCTACGGGAGGCAGCAGTAGGGAATCTTCGGCAATGGACGAAAGTCTGACCGAGCAACGCCGCGTGAGTGAAGAAGGTTTTCGGATCGTAAAACTCTGTTGTTAGAGAAGAACAAGGACGTTAGTAACTGAACGTCCCCTGACGGTATCTAACCAGAAAGCCACGGCTAACTACGTGCCAGCAGCCGCGGTAATACGTAGGTGGCAAGCGTTGTCCGGATTTATTGGGCGTAAAGCGAGCG
+
GGGGGGGGGGGGGGGGGGGGGGGGGGGGGGGGGGGGGGGGGGGGGGGGFGGGGGDDGGGGGGGGGGGEDGGGGGGGGGGGGFGGGGGGFFGGGGGGGGGG9EGFGGGGGFGGGGGGGGG,BBCFGGGGGFFGGGGGGGGC:F<BBFEGCFFGFGGGGGGGGGFG,DFGGGGGGGGGGEFCFFFDFGGGGGGGGGGGCEFGGGCCBFFGGFGGGE8EGGGGG=?E9FGGG?CFDDEEFFFDGGGC
@M03364:276:000000000-BLYN8:1:1101:18570:1232 1:N:0:1
ACTCCTACGGGAGGCAGCAGTAGGGAATCTTCGGCAATGGGGGCAACCCTGACCGAGCAACGCCGCGTGAGTGAAGAAGGTTTTCGGATCGTAAAACTCTGTTGTTAGAGAAGAACGTTAAGTAGAGTGGAAAGTTACTTAAGTGACGGTATCTAACCAGAAAGGGACGGCTAACTACGTGCCAGCAGCCGCGGTAATACGTAGGTCCCAAGCGTTGTCCGGATTTATTGGGCGTAAAGCGAGC
+
GGGGGGGGGGGGGGGGGGGGGGGGGGGGGGGGGGGGGGGGGGGGGGGGGGGGGGGGGGGGGGGGGGGCFGGEFGGGGGGGGEFCGDGFGGFAFGGGGGGGGGGFFGEGCGGGGGGGG@EFDGDEFFGDDGGGGGGGGGGGFGGGGGGGGGGGFFFGGGGGGGGGGGGGGGDCEFGGGCFGFGGGGGGFGGGGGGGEGGGGGGFCEGGCFGGGGGECEGGGGDCE*9CCFGGGFCECGCFGGGG/
@M03364:276:000000000-BLYN8:1:1101:20172:1251 1:N:0:1
ACTCCTACGGGAGGCAGCAGTGGGGAATATTGCACAATGGGCGCAAGCCTGATGCAGCCATGCCGCGTGTGTGAAGAAGGCCTTCGGGTTGTAAAGCACTTTCAGCGAGGAGGAAGGTGGTGAACTTAATACGTTCATCAATTGACGTTACTCGCAGAAGAAGCACCGGCTAACTCCGTGCCAGCAGCCGCGGTAATACGGAGGGTGCAAGCGTTAATCGGAATTACTGGGCGTAAAGCGCACG
+
GGGGGGGGGGGGGGGGGGGGGGGGGGGGGGGGGGGGGGGGGGGGGGGGGGGGGGGGGGGGGFGGGGGCFGGGGGGGGGGGGGGGGGGGGGFGGGGGGGGGGGGGGGGGGGGGGGGGGGGGGGG<FGGGGGGGGFGGGGGGGGGGGGGGGGGGGGGGGGGGGGGGGGGGGGGGCFGGGGGGGGGGGGGGGGGGGG5CGGGGGGEEGGGGGGG=EEGGGGGFEDEGGGGGGFFFGGDEFGGGGGGC
@M03364:276:000000000-BLYN8:1:1101:22159:1269 1:N:0:1
ACTCCTACGGGAGGCAGCAGTGGGGAATATTGCACAATGGGCGCAAGCCTGATGCAACCATGCCGCGTGTGTGAAGAAGGCCTTCGGGTTGTAAAGCACTTTCAGCGAGGAGGAAGGTGGTGAACTTAATACGTTCATCAATTGACGTTACTCGCAGAATAAGCACCGGCTAACTTCGTGCCAGCAGCCGCGGTAATACGAAGGGTGCAAGCGTTAATCGGAATTACTGGGCGTAAAGCGCGCG
+
AFFFFGGFGGDG7FGGGFFGCFFGGGGGGCFFGGGGGGEFGGGF@GGGEGGE<FCFEDFGFFC,@CFGGCFFD<FDGFGGGGG@9FEEGCCFGGFCEEAFGGGEF5C>FGDGGDF?FGGGGGE<CFAFGCFAFGGGGGGGDFDFDEGGGGGGFGCFGGGGGGG<CF,BFGGGGGGGGEFFGGGGGGGGGGGGGDEGF<<C>CEEGFGGCECCGEC5FDCCEGGG8CFGGGGFDDGEGGGGGGCD
@M03364:276:000000000-BLYN8:1:1101:10535:1311 1:N:0:1
ACTCCTACGGGAGGCAGCAGTGGGGAATATTGCACAATGGGCGCAAGCCTGATGCAGCCATGCCGCGTGTGTGAAGAAGGCCTTCGGGTTGTAAAGCACTTTCAGCGAGGAGGAAGGTGGTGAACTTAATACGTTCATCAATTGACGTTACTCGCAGAAGAAGCACCGGCTAACTCCGTGCCAGCAGCCGCGGTAATACGGAGGGTGCAAGCGTTAATCGGAATTACTGGGCGTAAAGCGCACG
+
GGGGGGGGGGGGGGGGGGGGGGGGGGGGGGGGGGGGGGGGGGGGDEGGGGGGGGGGGGDGGFGGGGGFFGGCFGGGGGGGGGGGGGGGGGGGGGGGFFGGGGGGGGGGGGGGGGGGGFGGGGGGGGFGGGGGGGGGGFGGGGGGGGGGGGGGGGGGGGGGGGGGGGGGGDGGGGGGGGGGGGGGGFGGGGGGGGGGGGGGGGEGGGGDGGGGGGGEGGGGGDGEC?<FF?FGGGGD7:CDGDG3
@M03364:276:000000000-BLYN8:1:1101:13278:1331 1:N:0:1
ACTCCTACGGGAGGCAGCAGTGGGGAATATTGCACAATGGGCGCAAGCCTGATGCAGCCATGCCGCGTGTATGAAGAAGGCCTTCGGGTTGTAAAGTACTTTCAGTCGGGAGGAAGGTGTCAAGGTTAATAACCTTGGCAATTGACGTTACCGACAGAAGAAGCACCGGCTAACTCCGTGCCAGCAGCCGCGGTAATACGGAGGGTGCAAGCGTTAATCGGAATTACTGGGCGTAAAGCGCACG
+
GGGGGGGGGGGGGGGGGGGGFGGGGGGGGGGGGGGGGGGGGGGGGGGGGGGGGGGGGGGGFGGGGGGGDFGGGGGGGGGGGGGGGGGGFGGGGGGGGGFGGGGGFDFGGGGGGDGGGEFGGGGGGBFGGFGFGDFGGFFGGGGGGGGGFGGGEGGGGGGGGGGGGFCGGCGGGGGGGGGGGGGGGGGGFEGGGGGGGGGGGDEEGGGCFCFGGGEGGGGGGGDGGGGGGGGGGG=EGGGGGGGC
@M03364:276:000000000-BLYN8:1:1101:18793:1361 1:N:0:1
ACTCCTACGGGAGGCAGCAGTGGGGAATATTGCACAATGGGCGCAAGCCTGATGCAGCCATGCCGCGTGTGTGAAGAAGGCCTTCGGGTTGTAAAGCACTTTCAGCGAGGAGGAAGGTGGTGAACTTAATACGTTCATCAATTGACGTTACTCGCAGAAGAAGCACCGGCTAACTCCGTGCCAGCAGCCGCGGTAATACGGAGGGTGCAAGCGTTAATCGGAATTACTGGGCGTAAAGCGCACG
+
GGEFGGFGDCEGGGGGGGGGGGGGGEGGGGGFGGGGFFGGGGGGGGGGGGGGGGGGGFGGGGGGGGG7FGEEFFGGGGGGGGGGGGGGGGGGGGGGGGGGGGGGGGGGGGGGGGGGGFGFGGCEFGGGGGGDGG8FGGGGGGGFGGGGGGGGFGGGC7>C7CCGGGGGEGGGGGGFFCF>FGGGGGGF8EDEGCCEGGGGGEDEEE>EGGGGGEGGGFGF55EGGEGGGGFGGGGGFGCDGGGD
@M03364:276:000000000-BLYN8:1:1101:19594:1378 1:N:0:1
ACTCCTACGGGAGGCAGCAGTGGGGAATATTGGACAATGGGCGAAAGCCTGATCCAGCCATGCCGCGTGTGTGAAGAAGGTCTTCGGATTGTAAAGCACTTTAAGTTGGGAGGAAGGGCAGTAAGTTAATACCTTGCTGTTTTGACGTTACCAACAGAATAAGCACCGGCTAACTTCGTGCCAGCAGCCGCGGTAATACGAAGGGTGCAAGCGTTAATCGGAATTACTGGGCGTAAAGCGCGCG
+
GGGGGGGGGGGGGGGGGGGGGGGGGGGGGGGGGGGGGGGGGGGGGGGGGGGGGGGGGFGGGGGGGEGGGGGGGGGGGGGGGGGFGGGGGGGGGGGGGGGGGGGGGFFFFEGEGGGGGDFFGGGGGGGGGFGGGGGGGGGGGGGGGGGGGEGGGGGFFFGGGG<FGGGGGGGGFFAFFEFCEEFGGGGGFGGGGGGECGGGGF5EEGGGGG9CCEEEGG?==8EGGGCGGF=FGGGGGGGGGDC<
@M03364:276:000000000-BLYN8:1:1101:19561:1438 1:N:0:1
ACTCCTACGGGAGGCAGCAGTAGGGAATCTTCGGCAATGGACGAAAGTCTGACCGAGCAACGCCGCGTGAGTGAAGAAGGTTTTCGGATCGTAAAACTCTGTTGTTAGAGAAGAACAAGGACGTTAGTAACTGAACGTCCCCTGACGGTATCTAACCAGAAAGCCACGGCTAACTACGTGCCAGCAGCCGCGGTAATACGTAGGTGGCAAGCGTTGTCCGGATTTATTGGGCGTAAAGCGAGCG
+
FGGGGGGGGGGGGGGGGGGGGGGGGGGGGGGCFGGGGGGGECF6FGCCEFGGGECGGGGGGGGGGGGGGCGGGGAFFGGGGDFGGGGGG7CFGGGGDGGGGFGGGGGGFGGGGGG8=FF,?<+8+3BFFFC95B<C,D@73:DDDFF7FG7FFC==<<7FA<CF,@FEC@F@F,DFGGGCCCC76242:*=:EEE7;FCCECFGCC>6BFF5C3**22<CE/8AC?:7CDF5DG5CGG7C3C<)
@M03364:276:000000000-BLYN8:1:1101:10625:1494 1:N:0:1
ACTCCTACGGGAGGCAGCAGTAGGGAATCTTCGGCAATGGACGAAAGTCTGACCGAGCAACGCCGCGTGAGTGAAGAAGGTTTTCGGATCGTAAAACTCTGTTGTTAGAGAAGAACAAGGACGTTAGTAACTGAACGTCCCCTGACGGTATCTAACCAGAAAGCCACGGCTAACTACGTGCCAGCAGCCGCGGTAATACGTAGGTGGCAAGCGTTGTCCGGATTTATTGGGCGTAAAGCGAGCG
+
GGGGGGGGGGGGGGGGGGGGGGGGGGGGGGGGGGGGGGGGGGGGGGGGGGGGGGGGGGGGGGGGGGGGGGGGGGGGGGGGGGGGGGGGGGGGGFGGGGGGGGGGGGGGGGGGGGGGGGGGGGGGGGGGGGGGFGGGGGGGGGFFGGGGGGFGGGGGGGGGGGGGGGGGGGGGGGGGGGGGGGGGGGGGFEDECGGGGGGGGGGCFFFGGGGGGDGGDGGGGEECFGGFGGGGGGGGGGGGGGGD
@M03364:276:000000000-BLYN8:1:1101:8352:1518 1:N:0:1
ACTCCTACGGGAGGCAGCAGTGGGGAATATTGCACAATGGGCGCAAGCCTGATGCAGCCATGCCGCGTGTGTGAAGAAGGCCTTCGGGTTGTAAAGCACTTTCAGCGAGGAGGAAGGTGGTGAGCTTAATACGTTCATCAATTGACGTTACTCGCAGAAGAAGCACCGGCTAACTCCGTGCCAGCAGCCGCGGTAATACGGAGGGTGCAAGCGTTAATCGGAATTACTGGGCGTAAAGCGCACG
+
GGGGGGGGGGGGGGGGGGGGGGGGGGGGGGGGGGGGGGGGFGGGGGGGGGGGGGGGGGGEFGGGGGGGGGGGEGGGGGGGGGG8FGGDGGGGGGGGFGGGGGGGGGGDGGGGGGFGGGFGDFFGGGGCGGGGGDFGCGGGGG,7CFGGGGGGDGDG>F7:<:<EGGGGGEGGGGGGGCD7FFGGGGGGGGGGGGGGGGGGGECE7CGGGGFC8/;EFFFGGE=EGGG9F6EFGGGGGG=CDGD3
@M03364:276:000000000-BLYN8:1:1101:14499:1534 1:N:0:1
ACTCCTACGGGAGGCAGCAGTAGGGAATCTTCGGCAATGGACGAAAGTCTGACCGAGCAACGCCGCGTGAGTGAAGAAGGTTTTCGGATCGTAAAACTCTGTTGTTAGAGAAGAACAAGGACGTTAGTAACTGAACGTCCCCTGACGGTATCTAACCAGAAAGCCACGGCTAACTACGTGCCAGCAGCCGCGGTAATACGTAGGTGGCAAGCGTTGTCCGGATTTATTGGGCGTAAAGCGAGCG
+
GGFFFGDGGECFEGFGGCEGGFGGGGGGGGDFGGFGGGCFCEFGGGCGGGGGCFFGEEGFFCFGF@@=CEEFFGCFGFAAFEEFFEG@7CFCDGFGGGGGGFGGFFCDGGGG@FFEFEG?<,>FFD7CDFGGGGGGGDGFCGGGDFEGCBGFGGGFGG7DGGDF7D7*@C:@C7DGGGGFFFFBFC>E@C:E58C8?9FEG9C8;CB*<C8C8EEDGGCED*;:CCCF+9/7))7:**:7*731
@M03364:276:000000000-BLYN8:1:1101:12420:1605 1:N:0:1
ACTCCTACGGGAGGCAGCAGTGGGGAATATTGCACAATGGGCGCAAGCCTGATGCAGCCATGCCGCGTGTGTGAAGAAGGCCTTCGGGTTGTAAAGCACTTTCAGCGAGGAGGAAGGTGGTGAACTTAATACGTTCATCAATTGACGTTACTCGCAGAAGAAGCACCGGCTAACTCCGTGCCAGCAGCCGCGGTAATACGGAGGGTGCAAGCGTTAATCGGAATTACTGGGCGTAAAGCGCACG
+
GGGGGGGGGGGGGGGGGGGGGGGGGGGGGGF@FGGGGGGGGFGGGGGGGGGGGGGGGGGGGGGGGGGGGGGGGGFGGGGGGGGGGGGGGGGGGGGGGGGGGGGGGGGEGGGGGGGGGGFGGGGGGGGGGGGGGGGGGGGGGGGGGGGGGGGGGGGGGDFGFGGGGGGGGGGGGGGGGE:DFFGGGGGGGGDGGGGGGGGFEGEGGGGEGGGGGGDGG7EGGGGGGGGGGGGGGDG5D777DG3/
@M03364:276:000000000-BLYN8:1:1101:23441:1606 1:N:0:1
ACTCCTACGGGAGGCAGCAGTAGGGAATCTTCGGCAATGGACGAAAGTCTGACCGAGCAACGCCGCGTGAGTGAAGAAGGTTTTCGGATCGTAAAACTCTGTTGTTAGAGAAGAACAAGGACGTTAGTAACTGAACGTCACCTGACGGTACCTAATCAGAAAGCCACGGCTAACTACGTGCCAGCAGCCGCGGTAATACGTAGGTGGCAAGCGTTGTCCGGATTTATTGGGCGTAAAGCGAGTG
+
FFGGGGG9FGGGGGGGGGFGGGGGGGGGFGGF8BF@CGGGGGGGGDGDGGGFACFGEGGGGGGFGGGEECFCDFFGGGGGF<EDF>G7FGDGFFCBEGFGFEEFF<FF?EFFGGFAFF<4?>F=FD7FFFGGGD,BFF@+>@=BFGEGDF:,@F7,,@F9=FC7FC<*CGCEFFGGG7<7FEGGFGFGCEEECE5BFGC5:E*B995FGGGGDEC8EGGC52/:<:00<?FGGGGGGGG:35)1
@M03364:276:000000000-BLYN8:1:1101:17013:1651 1:N:0:1
ACTCCTACGGGAGGCAGCAGTGGGGAATATTGCACAATGGGCGCAAGCCTGATGCAGCCATGCCGCGTGTATGAAGAAGGCCTTCGGGTTGTAAAGTACTTTCAGTCGGGAGGAAGGTGGTAAGGTTAATAACCTTGGCAATTGACGTTACCGACAGAAGAAGCACCGGCTAACTCCGTGCCAGCAGCCGCGGTAATACGGAGGGTGCAAGCGTTAATCGGAATTACTGGGCGTAAAGCGCACG
+
GGGGGGGGGCGGGGEGGGGGFGFGGGGGGGGGGGFGGGF@FGGGGGGGGGGGGGGGGGFGGGGGGGGGGGGGGGGGGGGGGGGGGGGGDFEGFGGGGGGGGGGGG@FGGGGEGGGFGF<FFGGGGGGGGGGGGFGGCGF?FGGCGFGGFFGGGGGGGGGGGFGGGG7FGGGGGGCCC>:<FGGGGG6FGGGGGGGGGFFGGDGDGGGGGGGGGGEGGGGGGGDFG+9CCFCFGCGGGGGGGGDC
@M03364:276:000000000-BLYN8:1:1101:11870:1680 1:N:0:1
ACTCCTACGGGAGGCAGCAGTGGGGAATATTGCACAATGGGCGCAAGCCTGATGCAGCCATGCCGCGTGTGTGAAGAAGGCCTTCGGGTTGTAAAGCACTTTCAGCGAGGAGGAAGGTGGTGAACTTAGTACGTTCATCAATTGACGTTACTCGCAGAAGAAGCACCGGCTAACTCCGTGCCAGCAGCCGCGGTAATACGGAGGGTGCAAGCGTTAATCGGAATTACTGGGCGTAAAGCGCACG
+
GGGGGGGGGGGGGGGGGGGGGGGGGGGGGGGGGGGGGGGGGGGGGGGGGGGGGGGGGGGGFGGGGGGGGGGGGGGGGGGGGGGGGGGGGGGGGGGGGGGGGGGGGGGGGGDFF7FGGGGGGGGGGGGGFGGGGDFGGGGGGFFFGFGGGGGGGGGGGEFGGGGGGGGGGGGGFFC9FEGGGGGGGFGFFEDCGEGGGGGGGGGGGGCEECFFGGDD5+<CCEA=CFGGGGGGGGGDFGFGGGG5
@M03364:276:000000000-BLYN8:1:1101:18367:1715 1:N:0:1
ACTCCTACGGGAGGCAGCAGTGGGGAATATTGCACAATGGGCGCAAGCCTGATGCAGCCATGCCGCGTGTGTGAAGAAGGCCTTCGGGTTGTAAAGCACTTTCAGCGAGGAGGAAGGTGGTGAACTTAATACGTTCATCAATTGACGTTACTCGCAGAAGAAGCACCGGCTAACTCCGTGCCAGCAGCCGCGGTAATACGGAGGGTGCAAGCGTTAATCGGAATTACTGGGCGTAAAGCGCACG
+
GGGGGGGGGGGGGGGGGGGGGGGGGGGGGGGDFGGGGGFGGGGGGGGGGGGGGGGGGGGGGGGGGGGGGGGGGGGGGGGGGGGGGGGGGGGGGGGGGGGGGGGGGGGFGGGGGCFGGFEGGGGGGGGGGGGGGGFF<FGCCFGGGGGGGGGGGGEGGGGGGGGGGGGGGGGGGGGGGGGGGGFGGGGGGGGGGGGGGCFGG8*8EG*8FGGGGGGGGGGGG5CCGFGGGGGFDGC5FFGGG<DC
@M03364:276:000000000-BLYN8:1:1101:22809:1722 1:N:0:1
ACTCCTACGGGAGGCAGCAGTAGGGAATCTTCGGCAATGGACGAAAGTCTGACCGAGCAACGCCGCGTGAGTGAAGAAGGTTTTCGGATCGTAAAACTCTGTTGTTAGAGAAGAACAAGGACGTTAGTAACTGAACGTCCCCTGACGGTATCTAACCAGAAAGCCACGGCTAACTACGTGCCAGCAGCCGCGGTAATACGTAGGTGGCAAGCGTTGTCCGGATTGATTGGGCGTAAAGCGAGCG
+
FFGFGGFGGGGGEGFEGGFFGGFGGGG<@FFGGGFEGGGGGGGFC7@EGFFGG?EEEDGFGEG@CCFFGGG<FF9FGEEFGGGGGGGGGGGGGGFG9<=BEGGGFGEGAEGFFGBFGGGGGGG+FGGGFCFGGGGGG>FDCGGGCEED>FFCFBFFGG7,<FGDGGGGD7FEFDGGGGGGCFCG7FGFFG5EGCCEGFCFFGGG9C86CGGDEECC/??=E5CE:9?FGCGGGDGG3FFDDD3C
@M03364:276:000000000-BLYN8:1:1101:16434:1769 1:N:0:1
ACTCCTACGGGAGGCAGCAGTAGGGAATCTTCGGCAATGGACGAAAGTCTGACCGAGCAACGCCGCGTGAGTGAAGAAGGTTTTCGGATCGTAAAACTCTGTTGTTAGAGAAGAACAAGGACGTTAGTAACTGAACGTCCCCTGACGGTATCTAACCAGAAAGCCACGGCTAACTACGTGCCAGCAGCCGCGGTAATACGTAGGTGGCAAGCGTTGTCCGGATTTATTGGGCGTAAAGCGAGCG
+
GGGFGGGGGGGGGGGDGGEGGGGGGF@FGGGGGCEGEFCGGF@FG7F@E<FFGGGGGG>FG:FGFEGFG7C<CEFGFFGGGGGGGGGEGGGGGFGGGGGGGGGGFFFFFGGFGGGGGGGGGGGFF8CFGGGCDE9CF<FG@FGGGGGGGG7FGFFFDFF:CGGFGGGGDFGEGFF9CEGGGGDFGGFCDE>CEGG>FDCBGFE*<98CC?FFGE=:EGGGCEGGGC9<CFF7DGGE7CFD<DDC
@M03364:276:000000000-BLYN8:1:1101:12176:1778 1:N:0:1
ACTCCTACGGGAGGCAGCAGTAGGGAATCTTCGGCAATGGACGAAAGTCTGACCGAGCAACGCCGCGTGAGTGAAGAAGGTTTTCGGATCGTAAAACTCTGTTGTTAGAGAAGAACAAGGACGTAAGTAACTGTACGTCCCCTGACGGTATCTAACCAGAAAGCCACGGCTAACTACGTGCCAGCAGCCGCGGTAATACGTAGGTGGCAAGCGTTGTCCGGATTTATTGGGCGTAAAGCGAGCG
+
GGGGGGGGGGGG@GGGGGGGGGGGGGGGGGGGGGGGGGGGGGGGGGGGGGGGFGGGGGGGGGGGGGGFGGGGGGGGGGGGFGAFGGGCGGGGGGGGGGGGGGGGFFEFFGGGGGGFGGGGGGGGGGGGGGGCGGGGGFGDGGGGGGGGGGFGGGGGGFGGGGGGGGGGGGGGGGGGGDGGGGGGFFGGFD58ECEDFGGGCFEGCGGGGGCCCGE5:CFGGGGDGFGGGGGGGDG=CFF:5D55
@M03364:276:000000000-BLYN8:1:1101:17383:1812 1:N:0:1
ACTCCTACGGGAGGCAGCAGTGGGGAATATTGCACAATGGGCGCAAGCCTGATGCAGCCATGCCGCGTGTATGAAGAAGGCCTTCGGGTTGTAAAGTACTTTCAGCGGGGAGGAAGGTGATGAACTTAATACGTTCATCAATTGACGTTACCCGCAGAAGAAGCACCGGCTAACCCCGTGCCAGCAGCCGCGGTAATACGGAGGGTGCAAGCGTTAATCGGAATTACTGGGCGTAAAGCGCACG
+
GGGGGGGGEFGGGGGGGGGGGGGGGGGGGFGFGGGGGGGGFGGGGGGGGGGGGGGGGGGGFGGGGGGGGGGGGGGGGGGGGGGGGGGGGG7FCBFGGGGGGGGGGFG7CF@FGGGGGGGFFGAEGGEFFFFG7FDADFFGFDDDGGGFEFGGFCG@FGGGFFGEFFFFGCGGFGGCFGGGGGGD>CCCFEEEGGGGDEGEGDEGCCEEDFEGGGC8:EGGG=EGGGFFCC5CCDEEF*2597/7
@M03364:276:000000000-BLYN8:1:1101:16949:1866 1:N:0:1
ACTCCTACGGGAGGCAGCAGTAGGGAATCTTCGGCAATGGACGAAAGTCTGACCGAGCAACGCCGCGTGAGTGAAGAAGGTTTTCGGATCGTAAAACTCTGTTGTTAGAGAAGAACAAGGACGTAAGTAACTGTACGTCCCCTGACGGTATCTAACCAGAAAGCCACGGCTAACTACGTGCCAGCAGCCGCGGTAATACGTAGGTGGCAAGCGTTGTCCGGATTTATTGGGCGTAAAGCGAGCG
+
GGC,C,CC@;@@FCF7FGEGEDFFED<@CFFGGEG:FFCG9C@F:,@CF9FFG@FGGGGDFEGFF7CGEEGCEFEFG8FFFF,FCCECEEGEF?<9FFD?,CFFGCFFEFGGDDEGFGE@FGEB@FGF?DFFFGGCG<DEEFAF@DGDFD7DAFGFGFGFG@CGBFFFCEGGFGGFGGFGGCGC8CFGFGEGGGGGF9CFGGGGC9CFCFF@C8?CEF:E5;/:F7CCFC8=DC5EFFC<DC:/
@M03364:276:000000000-BLYN8:1:1101:15160:1916 1:N:0:1
ACTCCTACGGGAGGCAGCAGTGGGGAATATTGCACAATGGGCGCAAGCCTGATGCAGCCATGCCGCGTGTGTGAAGAAGGCCTTCGGGTTGTAAAGCACTTTCAGCGAGGAGGAAGGTGGTGAGCTTAATACGCTCATCAATTGACGTTACTCGCAGAAGAAGCACCGGCTAACTCCGTGCCAGCAGCCGCGGTAATACGGAGGGTGCAAGCGTTAATCGGAATTACTGGGCGTAAAGCGCACG
+
GGGGGGGGGGGGGGGGGGGGGGGGGGGGGGGGGGGGGGGGGGGGGGGGGGGGGGGFDGGGGGGGGGGGGGGGGGGGGGGGGGFGGGGCGGGGGGGGGGGGGGGGGGGEGGGGGGGGGGGGGGGGGGGDFGGGGGGGG9FFGGGGGGGGGGGGGGGGGGGGGGGGGGGGGGGGFGGGGGGGGGGGGFFFGGGGGGGGGGGGGEGGGGGGG7;FEGG==EGGGGGGGGGGGGFGDGGEFGGGGGD5
@M03364:276:000000000-BLYN8:1:1101:14817:1939 1:N:0:1
ACTCCTACGGGAGGCAGCAGTGGGGAATATTGCACAATGGGCGCAAGCCTGATGCAGCCGTGCCGCGTGTGTGAAGAAGGCCTTCGGGTTGTAAAGCACTTTCAGCGAGGAGGAAGGTGGTGAGCTTAATACGCTCATCAATTGACGTTACTCGCAGAAGAAGCACCGGCTAACTCCGTGCCAGCAGCCGCGGTAATACGGAGGGTGCAAGCGTTAATCGGAATTACTGGGCGTAAAGCGCACG
+
GGGGGGGGGGGGGGGGGGGGGGGGGGGGGGGFGGGGGGGGGGGGGGGGGGGGGGGGGGGGGGGGGGGGGGGGGGFGGGGGGGGGGGGGFGGGGGGGGGGGGGGGGGGFFGGGG?FGGGGGGGGGGGGGGGGGGGGGGGGGGGGGFGGGGGGGGGGGGFGGGGGGGGGGGGGGGGGGCEFGGGGGGGGGGGGGGGGGGGGGGGGGG8;EFGFGGGGGGGGGGGGGG?FGGGGGGGGGGFFGDDGC
@M03364:276:000000000-BLYN8:1:1101:17051:1985 1:N:0:1
ACTCCTACGGGAGGCAGCAGTAGGGAATCTTCGGCAATGGACGAAAGTCTGACCGAGCAACGCCGCGTGAGTGAAGAAGGTTTTCGGATCGTAAAACTCTGTTGTTAGAGAAGAACAAGGACGTTAGTAACTGAACGTCCCCTGACGGTATCTAACCAGAAAGCCACGGCTAACTACGTGCCAGCAGCCGCGGTAATACGTAGGTGGCAAGCGTTGTCCGGATTTATTGGGCGTAAAGCGAGCG
+
GGGGGGFFGGGGGGGGGGGGGFGGGGGGGGGGGGGGGGGGGGGGGGGGGGGGGGGGGGGGGGFGGGGGGGDE<EFGFGGGGGFGGGGGGGGGGGFGFFGGFGGGG?GGGGGGGGGGGGG?FGGGFGEGGGGGGGGGGGFFGGGGFFGGGGGGGGGGGGGGGG:FFGFGGGDDGFFGGGGCGFDFFGFFGD>EEEGGGGGGFCGEGGGGGGGFECEEGGGCGEGG?9<<FGGGD7=EGFGGGG35
@M03364:276:000000000-BLYN8:1:1101:23766:1994 1:N:0:1
ACTCCTACGGGAGGCAGCAGTGGGGAATATTGCACAATGGGCGCAAGCCTGATGCAGCCATGCCGCGTGTGTGAAGAAGGCCTTCGGGTTGTAAAGCACTTTCAGCGAGGAGGAAGGTGGTGAACTTAATACGTTCATCAATTGACGTTACTCGCAGAAGAAGCACCGGCTAACTCCGTGCCAGCAGCCGCGGTAATACGGAGGGTGCAAGCGTTAATCGGAATTACTGGGCGTAAAGCGCACG
+
FGEFGGGGGGGGDGGGGGGGGGFGDEGGGGGFGGGGGGGGGGGGGGGFDGGGGGGGCGGFFGGGD@FFBGGGGGGGFGGGGGGFGGGGGEDFGGGFFGGGGGGGGGG+FF>BE@EFD,<FG+<F?DFGFGGG@DB8,,?,,E<F<FFFGF@<DFGGGFGGG7<FGGCE7CFCFGGGGGGGG@;CGGGGGGGG>CDEFGFGDEGGCEGGGGFGGEECC<CEGD5A+9CFGGFFGDE57DCDGDGC
@M03364:276:000000000-BLYN8:1:1101:15193:1996 1:N:0:1
ACTCCTACGGGAGGCAGCAGTAGGGAATCTTCGGCAATGGACGAAAGTCTGACCGAGCAACGCCGCGTGAGTGAAGAAGGTTTTCGGATCGTAAAACTCTGTTGTTAGAGAAGAACAAGGACGTTAGTAACTGAACGTCCCCTGACGGTATCTAACCAGAAAGCCACGGCTAACTACGTGCCAGCAGCCGCGGTAATACGTAGGTGGCAAGCGTTGTCCGGATTTATTGGGCGTAAAGCGAGCG
+
GGGGGFAFEFFCGEE7;FGGGGGGGGGCGCGGFFGCGFGFGGGDGCBEFGFFGGEGCFCFG:FECGC8@,BF<CCFF=FFFGF<AFGEGGGGCFFDFEGGGGGGFGGGFFGCGGCFGG@8,DF8F,BFCCFDFADGGFGFGGFDFGGGEFFG=<=FGF@FFGGGGGGG*<CCGGB9F8F:EFG@F@CCGCE8CC5;C99=:>*8CC*<C@8CC8E=7<CGC;8:<7<@FCGGGDE=CDGCD3>)
@M03364:276:000000000-BLYN8:1:1101:11930:2002 1:N:0:1
ACTCCTACGGGAGGCAGCAGTGGGGAATATTGCACAATGGGCGCAAGCCTGATGCAGCCATGCCGCGTGTGTGAAGAAGGCCTTCGGGTTGTAAAGCACTTTCAGCGAGGAGGAAGGTGGTGAGCTTAATACGTTCATCAATTGACGTTACTCGCAGAAGAAGCACCGGCTAACTCCGTGCCAGCAGCCGCGGTAATACGGAGGGTGCAAGCGTTAATCGGAATTACTGGGCGTAAAGCGCACG
+
GGGGGGGGGGGGGGGGGGGGGGGGGGGGGGGGGGGGFGGGGGGFGGGGGGGGGGGGGGGGGGGGGGGGGGGGGGGGGGGGGGGGGGGGGGGGFGGGGGGGGGGGGGGGFDEGGGGGGFECEGEFGFFGFGGGDFG@FFFGFGDGFA@FDFGGGCFE7CFGGFGGFGGGFCFGGGCGFE1>FFECGG>FEG5BGGEGGGFGEGCE*38*?@@GGECC=FGG:EEGFGGFFGGD<GGGF*:DCDD)
@M03364:276:000000000-BLYN8:1:1101:7536:2016 1:N:0:1
ACTCCTACGGGAGGCAGCAGTAGGGAATCTTCGGCAATGGACGAAAGTCTGACCGAGCAACGCCGCGTGAGTGAAGAAGGTTTTCGGATCGTAAAACTCTGTTGTTAGAGAAGAACAAGGACGTTAGTAACTGAACGTCCCCTGACGGTATCTAACCAGAAAGCCACGGCTAACTACGTGCCAGCAGCCGCGGTAATACGTAGGTGGCAAGCGTTGTCCGGATTTATTGGGCGTAAAGCGAGCG
+
GGGGGGGGGGGGGGGGFGGGGGGGGGGGGGGGGGGGGGGGGGGGGGGGGGGGGFGGGGGGGGGGGGGCEEGGGGGGGGGGFD9FGGGGGGGGGGGGGGGGGFGGGGGGGDAFGGGGGGFFGGGGGGGGGGGGFG<BFGGECGFEFGGGGGGGGGGGGGGGGGD7CGGGGGFGGGGGGGGFFFDFGGGGGGGC>CEGFFFGCGFEGGFEG+*=CEC5/<?:C8;EFCFGCFGGD75=CCF<C<C7
@M03364:276:000000000-BLYN8:1:1101:9502:2075 1:N:0:1
ACTCCTACGGGAGGCAGCAGTGGGGAATATTGCACAATGGGCGCAAGCCTGATGCAGCCATGCCGCGTGTGTGAAGAAGGCCTTCGGGTTGTAAAGCACTTTCAGCGAGGAGGAAGGTGGTGAACTTAATACGTTCATCAATTGACGTTACTCGCAGAAGAAGCACCGGCTAACTCCGTGCCAGCAGCCGCGGTAATACGGAGGGTGCAAGCGTTAATCGGAATTACTGGGCGTAAAGCGCACG
+
FGGGGGGGGGGGGEGGGGGGGFGFGEEFGGGGGFCEE@FFGGC@CFGG<DCFEE9FFGDCGFGGC@CF+6FFDFC,?CE8FFGGFFGG4,@B,?A?FG8AEG<DEFGGGGEEG+?FGEG+B?EF?DAADF?9FCBDDF9FFGA,7@CEG8+@FG:CEG,,35FC7DFGG:F<AFE9:1@:BCCFFGGGCEG88::8?<9;C8:BEG>E?+>8:EGE*9?:=/;5<C:@+<CCCDGE3:*9))/9
@M03364:276:000000000-BLYN8:1:1101:8641:2095 1:N:0:1
ACTCCTACGGGAGGCAGCAGTGGGGAATATTGCACAATGGGCGCAAGCCTGATGCAGCCATGCCGCGTGTGTGTAGAAGGCCTTCGGGTTGTAAAGCACTTTCAGCGAGGAGGAAGGTGGTGAACTTAATACGTTCATCAATTGACGTTACTCGCAGAAGAAGCACCGGCTAACTCCGTTCCAGCAGCCGCGGTAATACGGAGGGTGCAAGCGTTAATCGGAATTACTGGGCGTAAAGCGCACG
+
GGGGGGGGGGGGGGGGGGGGGGGGGDGGGGGGGGGGGGGGGGGGGGGCGGGGGGGGGGGGGGFGGGGGGGCGGGGGGGGG8FFGGGGGGGGGGGGGGGGGGGGGGGG7BFE@FGGDGGGGGGGGGGGGFFD9FFGGGGGGGGGFGGCFFGEGFGDEDGGGGGGGGGGGDEGGGGGGFGG,>>,DFF6BE:EC*38*>BFFGDGGGGGGGGCCEGGG5EFGGGD5CF7EGGGGC5*AFGFGGGD7
@M03364:276:000000000-BLYN8:1:1101:10804:2096 1:N:0:1
ACTCCTACGGGAGGCAGCAGTGGGGAATATTGCACAATGGGCGCAAGCCTGATGCAGCCATGCCGCGTGTGTGAAGAAGGCCTTCGGGTTGTAAAGCACTTCCAGCGAGGAGGAAGGTGGTGAGCTTAATACGTTCATCAATTGACGTTACTCGCAGAAGAAGCACCGGCTAACTCCGTGCCAGCAGCCGCGGTAATACGGAGGGTGCAAGCGTTAATCGGAATTACTGGGCGTAAAGCGCACG
+
9FAA8@FGGGGFECCEF;CECFGC7@CFFFCAEFGGGFGC,@FGGGGFDEF8<9FDFFFGGGG@CF@8@=CFCFFGA<8,CFFFC,,@4CE?F9,5E?=FD,,?FFGC7>++++:,=B=DFGFFFG<FDFEDCBE8<?@<FE7,<=FE+@FFGCF+@+:,@C@,,5@F**@CD<D9F7DCFFC;EFFGGGGGD:5:C++=8;CEGGG*?A+CEEGGGC?FDCEEGGGGGCEEDDEG3:CGDGC)
@M03364:276:000000000-BLYN8:1:1101:18977:2112 1:N:0:1
ACTCCTACGGGAGGCAGCAGTAGGGAATCTTCGGCAATGGACGAAAGTCTGACCGAGCAACGCCGCGTGAGTGAAGAAGGTTTTCGGATCGTAAAACTCTGTTGTTAGAGAAGAACAAGGACGTAAGTAACTGTACGTCCCCTGACGGTATCTAACCAGAAAGCCACGGCTAACTACGTGCCAGCAGCCGCGGTAATACGTAGGTGGCAAGCGTTGTCCGGATGTATTGGGCGTAAAGCGAGCG
+
GGGGFGGGGGGGGGGGGGG?FFGGGFGGGGGGGGGGGGGGGGGGGGGGFGGDGFCGGEGGFGGGGGGFGGDGGGFGGGGGGGGGGGGGGGGGGGGGGGGGGFFGGGGGGGGGGGGGGGGGGGGCECFGGGGGGGGGGGGCFGGGGGGEGGGGGFGGGGGGGGGGGGGGGGGGGGCFFEGFCEGGFGFFFGGGGEC7CGGGGGGEG+BF*AF8EEEGGCFGE;E*<<7CFCGFDDGGGG>DGGG<
@M03364:276:000000000-BLYN8:1:1101:13287:2128 1:N:0:1
ACTCCTACGGGAGGCAGCAGTGGGGAATATTGCACAATGGGCGCAAGCCTGATGCAGCCATGCCGCGTGTGTGAAGAAGGCCTTCGGGTTGTAAAGCACTTTCAGCGAGGAGGAAGGTGGTGAGCTTAATACGCTCATCAATTGACGTTACTCGCAGAAGAAGCACCGGCTAACTCCGTGCCAGCAGCCGCGGTAATACGGAGGGTGCAAGCGTTAATCGGAATTACTGGGCGTAAAGCGCACG
+
GGGGGGGFGEGGGGGGGGFFFGGGGCGGGFCGFFGGGGGGGGGGGCGGGGGGGGGGFEGFGFFGGGGGGGGFGGGFFGGGGGGFGFGDDFGGGGGGGCGGGGGGGGGG7FFFFFFGGGGGGGGGGGGGDFGGGGGGGCGGFFGGGGGGGGGGGGEGGDGGFFCFGGFGCFGGGFG9<CFG7FFGGGGGCBEGEDGGGGGGC*=BCEEGGF?FEEGGGGGGG5EFCFGFEGFGCGGEG>FDD<G)
@M03364:276:000000000-BLYN8:1:1101:23097:2133 1:N:0:1
ACTCCTACGGGAGGCAGCAGTAGGGAATCTTCGGCAATGGACGAAAGTCTGACCGAGCAACGCCGCGTGAGTGAAGAAGGTTTTCGGATCGTAAAACTCTGTTGTTAGAGAAGAACAAGGACGTTAGTAACTGAACGTCCTCTGACGGTATCTAACCAGAAAGCCACGGCTAACTACGTGCCAGCAGCCGCGGTAATACGTAGGTGGCAAGCGTTGTCCGGATTTATTGGGCGTAAAGCGAGCG
+
GGGFFFGGGGGGGGGGGGGGGFGGDGGGGGGGGGGGGGFGCGEGGGGG9@EFGFGGEGFACCFCFCGGGGCFF9FAAFCGCE<DEFD>GDGFCGGFGGGFGGGGGGGFEEDEGGGGGCEFFDEFGGEGFF9FFGGGGDGEC<CFEFDEGFGGFGGFFCD7FFGFFAACEEGCCGFGGGGGGGGGGGGGGDGGGG58;CFGGGGGF98*2+=38CCE=CFDEG=C9CCCCCCGDDCEGGGDDC<5
@M03364:276:000000000-BLYN8:1:1101:20705:2139 1:N:0:1
ACTCCTACGGGAGGCAGCAGTAGGGAATCTTCGGCAATGGACGAAAGTCTGACCGAGCAACGCCGCGTGAGTGAAGAAGGTTTTCGGATCGTAAAACTCTGTTGTTAGAGAAGAACAAGGACGTAAGTAACTGTACGTCCCCTGACGGTATCTAACCAGAAAGCCACGGCTAACTACGTGCCAGCAGCCGCGGTAATACGTAGGTGGCAAGCGTTGTCCGGATTTATTGGGCGTAAAGCGAGCG
+
GGGGGGGGGGGGGGGGFGGGGGGGGGGGGGGGGEGGGGGGGGGGGGGGDGGGFGGGGGGGGGGGGGGFGGGGGDFGGGGGGGGGGGGGGGGGGGGGGGGGGGGG=FECFGGGGGGFGGGGFGCFGGGGGGGFGGGGGGDGGGGGGGGEGG+@FGGGGGGFFGGGGGGGGGGGFFGGGGGGGGGGGGGGGEGGGGGGGGGGFGGDFGGGGFGGGGG*:?FGEEGGGGGGGGGGGGGGFC?DGGGD
@M03364:276:000000000-BLYN8:1:1101:24371:2216 1:N:0:1
ACTCCTACGGGAGGCAGCAGTAGGGAATCTTCGGCAATGGACGAAAGTCTGACCGAGCAACGCCGCGTGAGTGAAGAAGGTTTTCGGATCGTAAAACTCTGTTGTTAGAGAAGAACAAGGACGTAAGTAACTGTACGTCCCCTGACGGTATCTAACCAGAAAGCCACGGCTAACTACGTGCCAGCAGCCGCGGTAATACGTAGGTGGCAAGCGTTGTCCGGATTTATTGGGCGTAAAGCGAGCG
+
GGGGGGGGGGGGGGGGGGGGGGEFGG@FFFGGGGGGGGGFGGGGGGGFGGGGGGGGGEGCGGDGGGGGEDEFDCGGGGGG<F9<FGGGGGGDGG7FFFGGGGGEGFE9FGGGGGGGGFGGGGGE7C=FGGGF,B?F=FGGGFDFFGGDGGFGFCFGFGFCGFFGGGFCE@>BGGGGGG::>FGCFGGFGCG>5C*1;9BCEGF*4+;*3A8E588EGGFGEEE*<9+++3@CDDEGCD7)17C/
@M03364:276:000000000-BLYN8:1:1101:7667:2230 1:N:0:1
ACTCCTACGGGAGGCAGCAGTAGGGAATCTTCGGCAATGGACGAAAGTCTGACCGAGCAACGCCGCGTGAGTGAAGAAGGTTTTCGGATCGTAAAACTCTGTTGTTAGAGAAGAACGTTAAGTAGAGTGGAAAGTTACTTAAGTGACGGTATCTAACCAGAAAGGGACGGCTAACTACGTGCCAGCAGCCGCGGTAATACGTAGGTCCCAAGCGTTGTCCGGATTTATTGGGCGTAAAGCGAGC
+
GGGGGGGGGGGGGGGGGDFGFGCFGGFGGFGCFGGGGGGDGGGGGGGGFGGGGGGGCGGGGDGGGGC@C?@FGGGGGGGG<<EFFGGC7:FFGGGFEFGCFEGGGGGAEFEGGGGFGFGGFAFFGGDGGGFFGGGGGGFGGGGDFEBFGFG@FAEGG@CG@FFGCCFGEGGGGCCGFFGGGGCCFG8<7CECGGEE*<CF5C?F;FCFCGGGGD//>EFFGGEECFFGCGGGGGGE<*::C3))
@M03364:276:000000000-BLYN8:1:1101:7071:2271 1:N:0:1
ACTCCTACGGGAGGCAGCAGTGGGGAATATTGCACAATGGGCGCAAGCCTGATGCAGCCATGCCGCGTGTGTGAAGAAGGCCTTCGGGTTGTAAAGCACTTTCAGCGAGGAGGAAGGTGGTGAACTTAATACGTTCATCAATTGACGTTACTCGCAGAAGAAGCACCGGCTAACTCCGTGCCAGCAGCCGCGGTAATACGGAGGGTGCAAGCGTTAATCGGAATTACTGGGCGTAAAGCGCACG
+
FGGGGGGGGGGGDGGGGGGGGGGGGGGGGGGFG9FFGGGGGGGGGGDGGGGGEGADFGDGFGGGGFGGGGGGGGGGGGGCFDFGGGGGFGGGGGGGGGGGG9<<E?FFEGGGCGEC+8BB==5EB9<FFD?CFGGGGGGFGGGGGGGCGF:FFF=@7@DFGGFGGGGGGDGGGFG?CGG>FGGGCFFCCECGDGGGFGGG*=EGGE>EGGGGGGG*/<95CECGGG+0+<CFGGGEGGFD)9C<
@M03364:276:000000000-BLYN8:1:1101:22555:2274 1:N:0:1
ACTCCTACGGGAGGCAGCAGTAGGGAATCTTCGGCAATGGGGGCAACCCTGACCGAGCAACGCCGCGTGAGTGAAGAAGGTTTTCGGATCGTAAAACTCTGTTGTTAGAGAAGAACGTTAAGTAGAGTGGAAAGTTACTTAAGTGACGGTATCTAACCAGAAAGGGACGGCTAACTACGTGCCAGCAGCCGCGGTAATACGTAGGTCCCAAGCGTTGTCCGGATTTATTGGGCGTAAAGCGAGC
+
GGGGGGGGGGGGGGGGGGGGGGGGGGGGFGGGGGGGGGGGGGGGGGGGGGGGGGGGGGGGFGGGGGGGGGGGGGGGGGGGFFCGGGGGD7FGGGGGGGGAEGGGGGGGGGGGGGGDFFGGFGDFGEGFADGGGGGGGG=FFFGG9FFGGGGDGGFGFGGGGGG@FGGGGGGGGGGGGGG7B@FF77CCGGG5CGBCCDCFFCGGGG9ECGGGGGG=:=FGGGGCG6+<?FDEFCEEGGGGDCD)
@M03364:276:000000000-BLYN8:1:1101:16897:2371 1:N:0:1
ACTCCTACGGGAGGCAGCAGTAGGGAATCTTCGGCAATGGACGAAAGTCTGACCGAGCAACGCCGCGTGAGTGAAGAAGGTTTTCGGATCGTAAAACTCTGTTGTTAGAGAAGAACAAGGACGTTAGTAACTGTACGTCCCCTGACGGTATCTAACCAGAAAGCCACGGCTAACTACGTGCCAGCAGCCGCGGTAATACGTAGGTGGCAAGCGTTGTCCGGATTTATTGGGCGTAAAGCGAGCG
+
FGGGGGGGGGGGGGGGGGGGGGGGGGGGCGGCDCFGGGGGGEFEGGCCFGGGCEEGGGEGGGGDGGGCFFFFFGGGGGGG<?FGGGGGGGGGGGGFEGGGFGGGGGGGGFGGGGF8FFDCFFGECDCFGGGGFE9<@FF:FEGGCCFDGGCGGGCFEGGCGEFFGGGGGGGGGGGGGGGFFGGFGG>CFGGCEC>EGFCFFFGGGGDFGDFCCGCGGGGGGCD:69<7?FGF3CEGFDFGGGG7
@M03364:276:000000000-BLYN8:1:1101:24145:2375 1:N:0:1
ACTCCTACGGGAGGCAGCAGTAGGGAATCTTCGGCAATGGACGAAAGTCTGACCGAGCAACGCCGCGTGAGTGAAGAAGGTTTTCGGATCGTAAAACTCTGTTGTTAGAGAAGAACAAGGACGTTAGTAACTGAACGTCCCCTGACGGTATCTAACCAGACAGCCACGGCTAACTACGTGCCAGCAGCCGCGGTAATACGTAGGTGGCAAGCGTTGTCCGGATTTATTGGGCGTAACGCGAGCG
+
GG<E@FGGEG7;FECBF;-;F,E9FCFFFFFGGGGGCFG,CFFEE,CEFFGG9F@:@77CFGGGDG7FE,BFFFGFFGGGGGGDGGCEDCFGG,9<F,EFFEEFF?,EFG,,?8FE<F<,EFFCFG7DA<DCE9A<<FCF@3=F,@++@@FGF9FFF,8>*D,3@,@*@BFGFGFG,>D>DG9CFGE7CEEG>E**<>E:2?*7?+B>E68FEGGCEC+/>G;=CFG<C95CC5E535DG))C5
@M03364:276:000000000-BLYN8:1:1101:16969:2453 1:N:0:1
ACTCCTACGGGAGGCAGCAGTGGGGAATATTGCACAATGGGCGCAAGCCTGATGCAGCCATGCCGCGTGTGTGAAGAAGGCCTTCGGGTTGTAAAGCACTTTCAGCGAGGAGGAAGGTGGTGAGCTTAATACGCTCATCAATTGACGTTACTCGCAGAAGAAGCACCGGCTAACTCCGTGCCAGCAGCCGCGGTAATACGGAGGGTGCAAGCGTTAATCGGAATTACTGGGCGTAAAGCGCACG
+
FGGGGGDGGFGG@FGGGGGGGGGGGFGGGGGGGGGGGGG8FFFGGEGGGGGGGGGGGGGGGGGGGGGGGGGGEFGGGGGGGGGGGGGEGGFGGGGG9EEGFGGGGFGGGGGGGGGFGGGFFFGFDGCDGGGGGGGGGGGADEGGGGGGGGGG9FGCGGGGGGGGGGGG7C7:CGGF:CFGGFCCFFGGFEEEGGGG?FFDEBECEGECFGGGGEGGFGGGDCEGGGDGCGGGGGGGGGGGG:D3
@M03364:276:000000000-BLYN8:1:1101:10621:2520 1:N:0:1
ACTCCTACGGGAGGCAGCAGTAGGGAATCTTCGGCAATGGACGAAAGTCTGACCGAGCAACGCCGCGTGAGTGAAGAAGGTTTTCGGATCGTAAAACTCTGTTGTTAGAGAAGAACAAGGACGTTAGTAACTGAACGTCCCCTGACGGTATCTAACCAGAAAGCCACGGCTAACTACGTGCCAGCAGCCGCGGTAATACGTAGGTGGCAAGCGTTGTCCGGATTTATTGGGCGTAAAGCGAGCG
+
GGGGGGGGGGGGGGGGGGGGGGGGGGGGGGGGGGGGGGGGGGGGGGGGGGGGGGGGGGGGGGGGGGGEGDGGGGGGGGGGGGGGGGGGGEGGFFGGGGGGGGGGGGGGGGGGGGGGGGGCFGEGGGGGGGGGGGGGGGG@FGGGGGGGGGGGGGGGGGGGGGGG,DGGGGGGFGGGGGGGGGFFGGGGGGGGGGCEGGGGGGGEGGGDC68FEGCGGGGGGEGGCGGFFGGGGGGGGGGGGGDC
@M03364:276:000000000-BLYN8:1:1101:21377:2639 1:N:0:1
ACTCCTACGGGAGGCAGCAGTGGGGAATATTGCACAATGGGCGCAAGCCTGATGCAGCCATGCCGCGTGTGTGAAGAAGGCCTTCGGGTTGTAAAGCACTTTCAGCGAGGAGGAAGGTGGTGAGCTTAATACGTTCATCAATTGACGTTACTCGCAGAAGAAGCACCGGCTAACTCCGTGCCAGCAGCCGCGGTAATACGGAGGGTGCAAGCGTTAATCGGAATTACTGGGCGTAAAGCGCACG
+
GGGGGGGGGGGGGGGGGGGGFGGGGGGGGGGGGGGGGGGGGGGGGGGGGGGGGGGGGGGGGGGGGGGGGGGGGDGGGGGGGGGGGGGGGGGGGGGGGGGGGGGGGGGGGGGGGGGGGGGGGGGGGGGGGGGFGGGGGGGGGGGGGGGGGGGGGGGGGGGGGGGGGCFEGDGGGGGDGGGGGGGGGGGCGGGGGGGGGGGGGEGGG>EGGGGGGGGDCFFGGGGGGGGGGGGGGGGGGFGDDDG3
@M03364:276:000000000-BLYN8:1:1101:22640:2650 1:N:0:1
ACTCCTACGGGAGGCAGCAGTAGGGAATCTTCGGCAATGGACGAAAGTCTGACCGAGCAACGCCGCGTGAGTGAAGAAGGTTTTCGGATCGTAAAACTCTGTTGTTAGAGAAGAACAAGGACGTTAGTAACTGAACGTCCCCTGACGGTATCTAACCAGAAAGCCACGGCTAACTACGTGCCAGCAGCCGCGGTAATACGTAGGTGGCAAGCGTTGTCCGGATTTATTGGGCGTAAAGCGAGCG
+
GGGGGGGGGGGDGGGGGGGFGFGGGGGGGFFGGGGGGGGGFGGGEGGFFGGGGGGGGGGGGGGEGGGGGGGGGGGGGGGGGGGFGGGG7FFGGGGGGGG9EGGGGGGCFFGGGGGGGGFGGGGGGGGGFDFGGAFGGGFGDFG?F@FGGFGGGGGGGGGGGGCCFGGGGEGGGGFEGDFGGGGGGGFFCEGGGGGGGGGGGDB@CFD>FFGGEGGEEEGEGG=EGGGGGFFFGDECGCGGDCC5
@M03364:276:000000000-BLYN8:1:1101:20037:2663 1:N:0:1
ACTCCTACGGGAGGCAGCAGTAGGGAATCTTCGGCAATGGACGAAAGTCTGACCGAGCAACGCCGCGTGAGTGAAGAAGGTTTTCGGATCGTAAAACTCTGTTGTTAGAGAAGAACAAGTACGTTAGTAACTGAACGTCCCCTGACGGTATCTAACCAGAAAGCCACGGCTAACTACGTGCCAGCAGCCGCGGTAATACGTAGGTGGCAAGCGTTGTCCGGATTTATTGGGCGTAAAGCGAGCG
+
GGGGGGGGGGGGGGGCFGGFGGGGGEGGGGGGGEGGGGGGGGGGGGGGGGGGGFCGGGGGGGGGGGGGEEEFFFGGGFGGCFFGGEGCFGGFGGGGF<FDDGFF<,ADCFEBEFGEFDGA,,+:,3+:C5E<?FFGFFF+FFGG8BF7FE<9C<=,<F:FCFGG7FCGGGGCFGG?FGFGGGDF@,BFCEGGDGGGGFE53+=E<+=C>C=FGGE8:00CE=;EGG7EGGFGGGGGGGG5<3C)
@M03364:276:000000000-BLYN8:1:1101:17080:2667 1:N:0:1
ACTCCTACGGGAGGCAGCAGTGGGGAATATTGCACAATGGGCGCAAGCCTGATGCAGCCATGCCGCGTGTGTGAAGAAGGCCTTCGGGTTGTAAAGCACTTTCAGCGAGGAGGAAGGTGGTGAGCTTAATACGTTCATCAATTGACGTTACTCTCAGAAGAAGCACCGGCTAACTCCGTGCCAGCAGCCGCGGGAATACGGAGGGTGCAAGCGTTAATCGGAATTACTGTGCGTAAAGCGCACC
+
GFGGFCFGGGDEGGGGCFCEFFGFE@;FEFA<FGGGGDCGC8@:B7F7@,CCCE<FEFFC<FF8@:FFGGEEFGGCFCFG<F8C,9B:C=C?<FFGFG,:5CFDF9>@CC=+C:FCFGGGGGDFCFGFDGGGGGG=89FFF,3CDCFFGGGG<,,,C,=FGGGFGGGC*::7>FE9,@>FGF,D@B>:,*1:5**4822;:5BBCGCEGDF*A88*:CG55CGC8<?7?+<:3C=:5>FG3C3)
@M03364:276:000000000-BLYN8:1:1101:16150:2724 1:N:0:1
ACTCCTACGGGAGGCAGCAGTGGGGAATATTGCACAATGGGCGCAAGCCTGATGCAGCCATGCCGCGTGTGTGAAGAAGGCCTTCGGGTTGTAAAGCACTTTCAGCGAGGAGGAAGGTGGTGAACTTAATACGTTCATCAATTGACGTTACTCGCAGAAGAAGCACCGGCTAACTCCGTGCCAGCAGCCGCGGTAATACGGAGGGTGCAAGCGTTAATCGGAATTACTGGGCGTAAAGCGCACG
+
GGGGGGGGGGGGGGGGGGGGGGGGGGGGGGGGGGGGGGFFGGGGGGGGGGGGGGGGGGGGGGGGGGGGGGGGGGGGGGGGGGGGGGGGGGGGGGGGGGGGGGGGGGGGGGGGGGGGGGGGGFGGGGGGGGGGGGGGGGGGGGGGGGGDGGGGGGGCGGGGGGGGGGGGGGGGGGGGGGFGDGGGGGGGGGGGGGGGGGGGGGGG7:CEGGGGGGGGGFGGGGGGGGGGGFGGDGGEGGGGCDD5
@M03364:276:000000000-BLYN8:1:1101:7856:2780 1:N:0:1
ACTCCTACGGGAGGCAGCAGTAGGGAATCTTCGGCAATGGACGAAAGTCTGACCGAGCAACGCCGCGTGAGTGAAGAAGGTTTTCGGATCGTAAAACTCTGTTGTTAGAGAAGAACAAGGACGTTAGTAACTGAACGTCCCCTGACGGTATCTAACCAGAAAGCCACGGCTAACTACGTGCCAGCAGCCGCGGTAATACGTAGGTGGCAAGCGTTGTCCGGATTTATTGGGCGTAAAGCGAGCG
+
GGGGGGGGGGGGGGGGGGGGGGGGGGGGGGGGGGGGGGGFGGGGGGGGGGGGGGGGGGGGGGGGGGGGGGGFGGGGGGGGGGGGGGGGEGGGGGGGGGGGGGGGGGGGGGGGGGGGGGGGGGGGGGGGGGGGGGGGGGGGGGGGGGGGGGGGGGGGGGGGGGGGGGGGGGCFGGGGGGGGGFFGGGGGGGGGGGGGGGGFGGGGGGGGGGGGGGECGGGGGGEE9FGGGGGGGGGEGGGCGDD<
@M03364:276:000000000-BLYN8:1:1101:11495:2835 1:N:0:1
ACTCCTACGGGAGGCAGCAGTAGGGAATCTTCGGCAATGGACGAAAGTCTGACCGAGCAACGCCGCGTGAGTGAAGAAGGTTTTCGGATCGTAAAACTCTGTTGTTAGAGAAGAACAAGGACGTTAGTAACTGAACGTCCCCTGACGGTATCTAACCAGAAAGCCACGGCTAACTACGTGCCAGCAGCCGCGGTAATACGTAGGTGGCAAGCGTTGTCCGGATTTATTGGGCGTAAAGCGAGCG
+
GGGGGGGGGGGGGGGGGGGGGGGGGGGGGGGGGGGGGGGGGGGGEGGGGGGGGGGGGGGGGGGGGGGGGGGGGGGGGGGGFGGGGGGGGGGGGGGGGGGGGGGGGGGGGGGGGGGGGGGGGGGCFGGGGGGGGGGGGGGGGGGGGGGGGGGGGGGGGGGFGGGFGGGGGGGDGGGGGGGGGC@CFGGGGGG8EGG>GGGGFDGDGGEGGGGGG>:=GGGGGGGGGGGCCDFGG<EE5CGCDDGD
@M03364:276:000000000-BLYN8:1:1101:9993:2853 1:N:0:1
ACTCCTACGGGAGGCAGCAGTGGGGAATATTGCACAATGGGCGCAAGCCTGATGCAGCCATGCCGCGTGTATGAAGAAGGCCTTCGGGTTGTAAAGTACTTTCAGCGGGGAGGAAGGTGATGAACTTAATACGTTCATCAATTGACGTTACCCGCAGAAGAAGCACCGGCTAACTCCGTGCCAGCAGCCGCGGTAATACGGAGGGTGCAAGCGTTAATCGGAATTACTGGGCGTAAAGCGCACG
+
GGGGGGGGGGGGGGGGGGGGGGGGGGGGGGGGGGGGFGFGFGGGGDGGGGGGGGGGGGGGGGGGGGGCFGGGGFDGGGGGGGGGGGGGGGGGGGGGGGGGFGGGGFFGGGCGGGEGDGGFFGGGFFGGGGGGFGGGGGG9DFGGGGGGGGGGGGGGEGGGGGGGGGGGGGGGGGGGGEFFGGDFGDFGGGGGGGC@FGGFGEEDGGGDGDFFEGGGGFGGGGGCGGGGGGECCD57*CDGGGGC
@M03364:276:000000000-BLYN8:1:1101:16651:2910 1:N:0:1
ACTCCTACGGGAGGCAGCAGTGGGGAATATTGCACAATGGGCGCAAGCCTGATGCAGCCATGCCGCGTGTGTGAAGAAGGCCTTCGGGTTGTAAAGCACTTTCAGCGAGGAGGAAGGTGGTGAACTTAATACGTTCTTCAATTGACGTTACTCGCAGAAGAAGCACCGGCTAACTCCGTGCCAGCAGCCGCGGTAATACGGAGGGTGCAAGCGTTAATCGGAATTACTGGGCGTAAAGCGCACG
+
DGAFGGGFEGGCCFGGDGGGDG9F@CC@CFCGF9EGGGDGGFGG:7FFGAAFGGGGFGCGGDCCCFGG>@@CDFFFGGCGFECFFG::,FEGGGGGG@FFFGFGCGG7=B7FE4FEGFG+BD9=FGGGFGGGGDFG+<FD,7<=>@FFGGGGGGGGEDFG7FF7CC:7:EGFGGGFGG@::EF7DGFGGGGG5B8CFGFF88ECCGGD6FFEECGECG7CCGGGGGGGGGGF5DGEFFCDDGDC
@M03364:276:000000000-BLYN8:1:1101:15978:2924 1:N:0:1
ACTCCTACGGGAGGCAGCAGTGGGGAATATTGCACAATGGGCGCAAGCCTGATGCAGCCATGCCGCGTGTATGAAGAAGGCCTTCGGGTTGTAAAGTACTTTCAGTCGGGAGGAAAGTGTCAAGGTTAATAACCTTGGCAATTGACGTTACCGACAGAAGAAGCACCGGCTAACTCCGTGCCAGCAGCCGCGGTAATACGGAGGGTGCAAGCGTTAATCGGAATTACTGGGCGTAAAGCGCACG
+
GGGGGGGGGGGGGGGGGGGGGGGGGGGGGGGGGGGGGGGGGGGGGGGGGGGGGGGGGGGGGGGGGGGGGGGGGGGGGGGGGGGGGGGGGGGGGGGGGGGGGGGGGGGGGGGGGEGGGGGGGGGGGGGGGGGGGGGGGGGGGGGGGGGGGGGGGEGGEEFGGGGGGGGGGGGGGGGGGGGGGGGGGGGGGGGGGGGGF9FGGGGGGGGDCGGGGCGGGGGGGGGGGGGGGGGCGGGGFGGGGGD5
@M03364:276:000000000-BLYN8:1:1101:22887:2956 1:N:0:1
ACTCCTACGGGAGGCAGCAGTAGGGAATCTTCGGCAATGGACGAAAGTCTGACCGAGCAACGCCGCGTGAGTGAAGAAGGTTTTCGGATCGTAAAACTCTGTTGTTAGAGAAGAACAAGGACGGTAGTAACTGAACGTCCCCTGACGGTATCTAACCAGAAAGCCACGGCTAACTACGTGCCAGCAGCCGCGGTAATACGTAGGTGGCAAGCGTTGTCCGGATTTATTGGGCGTAAAGCGAGCG
+
GGGFGFGGGGGGGGCGGGGGFGGGGGGGGFGFCGGGEFGGFGGDGGCFFEFGFGGGGGGGGGG@GCFFG:CCEEFFFFFGEF9FEGGGGGGFGGGGGGFFGEFGGGFG<FEGGGGGGF@F8FE+BDGDGGGGGFGGEGDGDDDFAEGDCEDGFGGAFGGFCGGFGGGGDCGGGGGGCEGGGGFC*2:@E8BECCECFFGGF<FGFGFGFCGGGGGGG7F5ECE*<?FFFGGF7DCCD>FD5CC9
@M03364:276:000000000-BLYN8:1:1101:22794:2982 1:N:0:1
ACTCCTACGGGAGGCAGCAGTGGGGAATATTGCACAATGGGCGCAAGCCTGATGCAGCCATGCCGCGTGTATGAAGAAGGCCTTCGGGTTGTAAAGTACTTTCAGCGGGGAGGAAGGTGATGAACTTAATACGTTCATCAATTGACGTTACCCGCAGAAGAAGCACCGGCTAACTCCGTGCCAGCAGCCGCGGTAATACGGAGGGTGCAAGCGTGAATCGGAATTACTGGGCGTAAAGCGCACG
+
EED,CCC;-@FCEGGGFGGGCFFFGG,C,@ECCE9,CECCE8:FCGDGGGG,CF6@C@<EFFE,8++>FFGGEEF<C=@FFFGFFG,C4BFFDFGGGFGFGEFFFE7FGG@FG+,BFFCFCGGGGGDFGGFGGG<<FFF@FE,F9D>FFG+,@+*@B*33@FFFF,,>B:CCFGGFFG=*1:BF8:FGGGGGGCE8BF9CC55CCC88FCEGGE*8*<CCEG*A+++<??*A55/7<CD7CCD)
@M03364:276:000000000-BLYN8:1:1101:10421:3010 1:N:0:1
ACTCCTACGGGAGGCAGCAGTAGGGAATCTTCGGCAATGGACGAAAGTCTGACCGAGCAACGCCGCGTGAGTGAAGAAGGTTTTCGGATCGTAAAACTCTGTTGTTAGAGAAGAACAAGGACGTAAGTAACTGTACGTCCCCTGACGGTATCTAACCAGAAAGCCACGGCTAACTACGTGCCAGCAGCCGCGGTAATACGTAGGTGGCAAGCGTTGTCCGGATTTATTGGGCGTAAAGCGAGCG
+
GGGGGGGGGGGGGGGGGGGGGGGGGGGGGGGGGGGGGGGGGGGGGGGGGGGGGGGGGGGGGGGGGGGGGGGGGGGGGGGFFGGGGGGGGGGGGGGGGGGGGGGGGGFGGGGGFGGGGGGGGGGGGGGGGGGGGGGGGGGGGFGGGGGGGGGGGGGFGGGGGGGGGGGGGGGGGGGGGGGGGGGGGGGGGGGGGGGGGGGGGFG@FGFFFGGGD:EGGGGGGCEGGFFGGGGGGGGGGGGGGGC7
@M03364:276:000000000-BLYN8:1:1101:9173:3022 1:N:0:1
ACTCCTACGGGAGGCAGCAGTGGGGAATATTGCACAATGGGCGCAAGCCTGATGCAGCCATGCCGCGTGTATGAAGAAGGCCTTCGGGTTGTAAAGTACTTTCAGCGGGGAGGAAGGTGAGTGGTTTAATACGCCATTCAATTGACGTTACCCGCAGAAGAAGCACCGGCTAACTCCGTGCCAGCAGCCGCGGTAATACGGAGGGTGCAAGCGTTAATCGGAATTACTGGGCGTAAAGCGCACG
+
GGGFGGGGGGGGGGDGGGGCFCFGGGFGGGGGGGGGGGGGGGGGGGGGGGGGGGGGGGGGGGGGGGGGGGGGGGFGGGGGGGFGGGGGGGGGGGGFGGGGGGGGGGGGCDFEGGGGGFGGGGGGDFGGGGGCFEGGGGGGGGGGGGGEFGGGGGGDFG?GGEDGGGGGD7:FEFFGGEGFGGGGGGFGFGGGGEEGEFGGGEGDGGGGGFFGGGGDCGGGGEGGGGGGGCCFGDGDFGGGGGGC
@M03364:276:000000000-BLYN8:1:1101:7439:3074 1:N:0:1
ACTCCTACGGGAGGCAGCAGTAGGGAATCTTCGGCAATGGGGGCAACCCTGACCGAGCAACGCCGCGTGAGTGAAGAAGGTTTTCGGATCGTAAAACTCTGTTGTTAGAGAAGAACGTTAAGTAGAGTGGAAAGTTACTTAAGTGACGGTATCTAACCAGAAAGGGACGGCTAACTACGTGCCAGCAGCCGCGGTAATACGTAGGTCCCAAGCGTTGTCCGGATTTATTGGGCGTAAAGCGAGC
+
GGGGFGGGGGGGGGGGGGGGGGGGGGGGGGGGGGGGGGGGGGGGGGGGGGGGGGGGGGGGGGGGEGGGGGGGGGGGGGGGGGFGGGGGC@FGGGGGGGGGGGGGGGGGGGGGGGFGGGGGGGFGGFGGGGGGGGGGGGGGGGGGGGGGGGGGGGGGGGGGGGGGGGGGGDGGGGGGGGGGGGGGGFCEGGGGGGGGGGGFGGGGGGGGGGGGGGGGGGGFGGEGGCFCFGGGGGGGGGGGGGG3
@M03364:276:000000000-BLYN8:1:1101:23655:3109 1:N:0:1
ACTCCTACGGGAGGCAGCAGTAGGGAATCTTCCGCAATGGACGAAAGTCTGACGGAGCAACGCCGCGTGAGTGAAGAAGGTTTTCGGATCGTAAAGCTCTGTTGTTAGGGAAGAATAGTTAAGGGAGTAACTGCCCTTGATGTGACGGTACCTAACCAGAAAGCCACGGCTAACTACGTGCCAGCAGCCGCGGTAATACGTAGGTGGCAAGCGTTGTCCGGAATTATTGGGCGTAAAGCGCGCG
+
FGGGGGGGGGGGGGEGGGFGGGGGGGGGGGGGGGGGGGGGGGGGGDFFGGGGGGGGGGGGGGGEGGGCFCGGGGGGGGGGGGFGGGGGDGGGGGFGGGGGGGGGGGGGGGG8FFGGGDGGGGGGFFGEGDGGGGGFCFGGGGFGGGEFGGGGGGGCGGFFGF7FFCGGDGGGGGGGGGGGDFGFFFGFFEGGGEDEGGFFCEGGECFC89FGG8EGGFGGGGDF?7<F7CFGDDC7*:DGGGG3
@M03364:276:000000000-BLYN8:1:1101:8268:3119 1:N:0:1
ACTCCTACGGGAGGCAGCAGTGGGGAATATTGCACAATGGGCGCAAGCCTGATGCAGCCATGCCGCGTGTGTGAAGAAGGCCTTCGGGTTGTAAAGCACTTTCAGCGAGGAGGAAGGTGGTGAGCTTAATACGCTCATCAATTGACGTTACTCGCAGAAGAAGCACCGGCTAACTCCGTGCCAGCAGCCGCGGTAATACGGAGGGTGCAAGCGTTAATCGGAATTACTGGGCGTAAAGCGCACG
+
GGGGGGGGGGGGGGGGGGGGGGGGGCGGGGFGGGGGGGGGGGGGGGGGGGGGGGGGGGGGGGGGGGGGGGGGGGFGGGGGGGGGGGGGGGGGGGCFFGGGGGFFGFGGGGGGGCCFDFGGG79EDFGGGGGFGGGDGGCDFGFGGGGGGGGGGGG7FCFGGGGGGGGGGGCFCCGGGGGGGGCFGFGFFGGGGEGGGGGGG5CC7:CGGGFFGGDEGGGGGGCCCFCCGGGGGGGGGGGDDDD<
@M03364:276:000000000-BLYN8:1:1101:14781:3121 1:N:0:1
ACTCCTACGGGAGGCAGCAGTGGGGAATATTGCACAATGGGCGCAAGCCTGATGCAGCCATGCCGCGTGTGTGAAGAAGGCCTTCGGGTTGTAAAGCACTTTCAGCGAGGAGGAAGGTGGTGAACTTAATACGTTCATCAATTGACGTTACTCGCAGAAGAAGCACCGGCTAACTCCGTGCCAGCAGCCGCGGTAATACGGAGGGTGCAAGCGTTAATCGGAATTACTGGGCGTAAAGCGCACG
+
GGGGGGGGGGGGGGGGGGGGGGGGGGGGGGGGGGGGGGGGGGGGGGGGGGGGGGGGGGGGGGGGGGGGGGGGGFGFGGGGGGGGGGGGGGGGGGGGGGGGGGGGGGGGGGGGGCFFGGGGGGGGGGGGGGGFGFGGGGGGGGDGGGGGGGGGGGGGGGGGFFGGGGGGGGGGGGGFGGGGGGGGGGGGGGGGGGGGGGGGGDGGGEDGGGGGGGGGGFEFGGGGGGGGGGGFDGGGGGGGDGG<
@M03364:276:000000000-BLYN8:1:1101:18173:3147 1:N:0:1
ACTCCTACGGGAGGCAGCAGTGGGGAATATTGCACAATGGGCGCAAGCCTGATGCAGCCATGCCGCGTGTGTGAAGAAGGCCTTCGGGTTGTAAAGCACTTTCAGCGAGGAGGAAGGTGGTGAGCTTAATACGCTCATCAATTGACGTTACTCGCAGAAGAAGCACCGGCTAACTCCGTGCCAGCAGCCGCGGTAATACGGAGGGTGCAAGCGTTAATCGGAATTACTGGGCGTAAAGCGCACG
+
GGGGGGGGGGGGGGGGGGFGGGGGGGGGGGGGFGGGGGGGGFGCFGGGGGGGGGGGGGFGGGGGGGGGGDFGGGGGGGGGC@FFGGGDGGGGGGGG,FFGAFCCEFGEFGG>FGEEEGGBFGE<DFCAFGA?FF@@FFGFGCFGGGGCFGGGGECCGGCFFGC7CFGGCGDGGGCG7EFFGF@EF88,6BC8ECECCGC8**3=CE5BFGGCE*CECG7=EGE=CFGGCFCFGD5:9CC<D77<
@M03364:276:000000000-BLYN8:1:1101:22546:3161 1:N:0:1
ACTCCTACGGGAGGCAGCAGTAGGGAATCTTCGGCAATGGACGAAAGTCTGACCGAGCAACGCCGCGTGAGTGAAGAAGGTTTTCGGATCGTAAAACTCTGTTGTTAGAGAAGAACAAGGACGTTAGTAACTGAACGTCCCCTGACGGTATCTAACCAGAAAGCCACGGCTAACTACGTGCCAGCAGCCGCGGTAATACGTAGGTGGCAAGCGTGTTCCGGATTTATTGGGCGTAAAGCGAGCG
+
DF<E<FFGGGGG>C;FG@FDGG9,@CCECEFFFFCE7EFCEF@FE:6FFGCFFGEG:F7@CBE6BF7FEEB5EC9,CE8DAEBFBECC+++99EGFGFGFGEGGDFB<,,<F,,BFA<::EFEFFGDFCGFBD,5=FFD:FCD@FD<CE@FG,=FCC<FGG7:,@36@7BFBFGFC7*@FGGC7:F>@C*5:3C**3?F>FG*8<CC62AE5EE58*9EG55CCFG90?<C*)9>//*0597))
@M03364:276:000000000-BLYN8:1:1101:17178:3173 1:N:0:1
ACTCCTACGGGAGGCAGCAGTAGGGAATCTTCCGCAATGGACGAAAGTCTGACGGAGCAACGCCGCGTGAGTGAAGAAGGTTTTCGGATCGTAAAGCTCTGTTGTTAGGGAAGAATAGTTAAGGGAGTAACTGCCCTTGATGTGACGGTACCTAACCAGAAAGCCACGGCTAACTACGTGCCAGCAGCCGCGGTAATACGTAGGTGGCAAGCGTTGTCCGGATTTATTGGGCGTAAAGCGAGCG
+
GGGGGGGGGGGGGGGGGGGGGGGGGGGGGGGFGGGGGGGGGGGGGGGGGGGGGGGGGGGGGGGGGGGGGGGGGGGGGGGGGGGGGGGGGGGGGGGGGGGGGGGGGGGGGGFFGFFGGGGGGGGGGGGGGGGGDFGFGGGGGGGGGGGGGGGGGGFGGGGGGGGGGGGGGGGDFGGGGGGFGFFFGGGGGGGGGGGGGGDFGGGGGGGFGGGGGGGGGGGGGE5AFGGGGGGGGGGDF7CDGGGD
@M03364:276:000000000-BLYN8:1:1101:23147:3183 1:N:0:1
ACTCCTACGGGAGGCAGCAGTGGGGAATATTGCACAATGGGCGCAAGCCTGATGCAGCCATGCCGCGTGTATGAAGAAGGCCTTCGGGTTGTAAAGTACTTTCAGTCGGGAGGAAGGTGTCAAGGTTAATAACCTTGGCAATTGACGTTACCGACAGAAGAAGCACCGGCTAACTCCGTGCCAGCAGCCGCGGTAATACGGAGGGTGCAAGCGTTAATCGGAATTACTGGGCGTAAAGCGCACG
+
GGGGGGGGGGGGCFGGGGGGGGGGGGGGGGGGFGGGGGGGGFGGGGGGGGGGGFGGGDFGGGGFGGGGGGGGFGGGGGGGGGGGGGGGGGDGGGGGGGGGGGGGGFGGGGGGGGGGGGGFGGGGGGGGGGGGGGGGGFGGGGGGGGGGGGGGGGGGGGGGGGGGGGGGGGGGGGGGGGGGGGG,DGFGGGGGGGGGFGGFGGGGGGGEGGGGGEDDGGGGDGDCFGGGGF=FGGEEGGGGGGGD
@M03364:276:000000000-BLYN8:1:1101:10138:3188 1:N:0:1
ACTCCTACGGGAGGCAGCAGTAGGGAATCTTCGGCAATGGACGAAAGTCTGACCGAGCAACGCCGCGTGAGTGAAGAAGGTTTTCGGATCGTAAAACTCTGTTGTTAGAGAAGAACAAGGACGTTAGTAACTGAACGTCCCCTGACGGTATCTAACCAGAAAGCCACGGCTAACTACGTGCCAGCAGCTGCGGTAATACGTAGGTGGCAAGCGTTGTCCGGATTTATTGGGCGTAAAGCGAGCG
+
GGGDFFGFF-CF7ECFGGGGGGGFG8FFGGGGGFEGGGEGEGGGG@@CCFDDEEE7CG@F<CFGC:@FFEECFFFGGGFFFFFGGGGE=CEGD@BEA<FGGGGGE,EFFFGG8?FFGF<<DDCFG<3:DAFFGFBFGG@7FGGGGGGGFGGGGGGF7CDF:FFCFFGGGGDGCFFFFGAFG@B8:FCF,?6CCEGGG9EB9:;EG9>FDFGC*8;::9<5C;*/<<AF?+CEG7C><77DC3C7
@M03364:276:000000000-BLYN8:1:1101:16604:3213 1:N:0:1
ACTCCTACGGGAGGCAGCAGTAGGGAATCTTCGGCAATGGACGAAAGTCTGACCGAGCAACGCCGCGTGAGTGAAGAAGGTTTTCGGATCGTAAAACTCTGTTGTTAGAGAAGAACAAGGACGTTAGTAACTGAACGTCCCCTGACGGTATCTAACCAGAAAGCCACGGCTAACTACGTGCCAGCAGCCGCGGTAATACGTAGGTGGCAAGCGTTGTCCGGATTTATTGGGCGTAAAGCGAGCG
+
GGGGGGGGGGGGGGGGGGGGGGGGGGGGGGGGGGGGGGGGGGGGGGGGGGGGGGGGGGGGGGGGGGGGGGGGGGGGGGGGGGGGGGGGGGGGGGGGGFGGGGGGGFGGGGGGGGGGGGEDFGC8<DCFGGGGGGGGGGGGGGGGGGGGGGGGGFCFGGGGGGEFFGGDGGGGGGGGGGGGGGGGGGGGGGGGGGGGGGGGGGGGGFCFGFDFGGGGGGGGGGGDGGGGGGGGGGGGFGFGDGGD
@M03364:276:000000000-BLYN8:1:1101:11893:3252 1:N:0:1
ACTCCTACGGGAGGCAGCAGTAGGGAATCTTCGGCAATGGACGAAAGTCTGACCGAGCAACGCCGCGTGAGTGAAGAAGGTTTTCGGATCGTAAAACTCTGTTGTTAGAGAAGAACAAGGACGTAAGTAACTGTACGTCCCCTGACGGTATCTAACCAGAAAGCCACGGCTAACTACGTGCCAGCAGCCGCGGTAATACGTAGGTGGCAAGCGTTGTCCGGATTTATTGGGCGTAAAGCGAGCG
+
FGGGGGFGGGCCF@C;FEGGG<FGGFDGGFE,CFGGEFDG<FGCGGDCFGGGG<CFFEGGEFCFFGGFE,C?F9EFAFFFE?FDGGGC:FFGGGGGGD9?FGGGGCGDDFFBBFGGEGGCFFCGGGGBDC<FGGGAFGGG76FEA=FGGFEGGCACEFFFGGGGGCGGGDGG@??9FE>FEFGGGC>ECEGGEGGG+39B:EGGCFFGCFG=E>EG=FFEE?E5CCEFGGFCD5C=<C79D:>D
@M03364:276:000000000-BLYN8:1:1101:22001:3284 1:N:0:1
ACTCCTACGGGAGGCAGCAGTAGGGAATCTTCGGCAATGGACGAAAGTCTGACCGAGCAACGCCGCGTGATGGAAGAAGGTTTTCGGATCGTAAAACTCTGTTGTTAGAGAAGAACAAGGACGTAAGTAACTGTACGTCCCCTGACGGTATCTAACCAGAAAGCCACGGCTAACTACGTGCCAGCAGCCGCGGTAATACGTAGGTGGCAAGCGTTGTCCGGAGTTATTGGGCGTAAAGCGAGCG
+
GGE<CEF6C77FFGGG,CCFDFFACGD8DE,@C,+7:CFGFFGDE:CEFGGGG?F@CFDFCE7::FCFDF=5C<E,=4FCFFG?ACF@FG+BB<DEGGCCEFDBB<FF<FCFAEFG88,E<,@CF,<F<AE,BFF9B<<++:FF8D>BF<@9EFFEFGGG7DGG@@FFC77::?BF7CFF@*?,6,2<BE*4:C*1>CFECCB7CC5>C@FF=C=GC+<:CE*2@?7+<9EFDGEE3*:)5/)1
@M03364:276:000000000-BLYN8:1:1101:8516:3300 1:N:0:1
ACTCCTACGGGAGGCAGCAGTGGGGAATATTGCACAATGGGCGCAAGCCTGATGCAGCCATGCCGCGTGTGTGAAGAAGGCCTTCGGGTTGTAAAGCACTTTCAGCGAGGAGGAAGGTGGTGAGCTTAATACGTTCATCAATTGACGTTACTCGCAGAAGAAGCACCGGCTAACTCCGTGCCAGCAGCCGCGGTAATACGGAGGGTGCAAGCGTTAATCGGAATTACTGGGCGTAAAGCGCACG
+
GGGGGGFGGGGGGGGGGGGGGGGGGGGGGGGGGGGGGGGGGGGGGGGGGGGGGGGGGFGGGGGGC@FGGGGGGGGGGGCDCFGGGGGCFGGGGGGGGGGGGGGAFGGGGGGDGEGGGFGFEGGGGGGGGGGGGGGGGGGAAFC,@FGGFBFGGGGGGDFGGFGGGGGGEFEEGGFFFGGGDBC@BFGFGGEGGEGGFGGGD5CEEEGGGGDFGGGGG7+:EEGGFCCFCGGGGG=EGGGGDGGC
@M03364:276:000000000-BLYN8:1:1101:24434:3302 1:N:0:1
ACTCCTACGGGAGGCAGCAGTGGGGAATATTGCACAATGGGCGCAAGCCTGATGCAGCCATGCCGCGTGTGTGAAGAAGGCCTTCGGGTTGTAAAGCACTTTCAGCGAGGAGGAAGGTGGTGAACTTAATACGTTCATCAATTGACGTTACTCGCAGAAGAAGCACCGGCTAACTCCGTGCCAGCAGCCGCGGTAATACGGAGGGTGCAAGCGTTAATCGGAATTACTGGGCGTAAAGCGCACG
+
GGGGGGGGGGGGEDGGGGGGGGGGGGGGGFGGGGGGGCGFGGGGGGGGGGGGFGGGGFGGGGGGGGG+FFGGGGGGGGGGG8FCFGGGG@EEEEGGGGGGGGGGGGGGGGGGG7F8F4?7FFGEAFDFFCFAFGGGGGGGGGGGGGGGGGGGC=@FDGGGGGGGGGGGEGDGGFG9CEGDEGFGCFGGGGGGGGGGGGFGDEEGCGGGGGGGGGGGGGGGGGGGGG?CFFCGGGEEGGGG)/9<
@M03364:276:000000000-BLYN8:1:1101:7002:3321 1:N:0:1
ACTCCTACGGGAGGCAGCAGTGGGGAATATTGCACAATGGGCGCAAGCCTGATGCAGCCATGCCGCGTGTGTGAAGAAGGCCTTCGGGTTGTAAAGCACTTTCAGCGAGGAGGAAGGTGGTGAACTTAATACGTTCATCAATTGACGTTACTCGCAGAAGAAGCGCCGGCTAACTCCGTGCCAGCAGCCGCGGTAATACGGAGGGTGCAAGCGTTAATCGGAATTACTGGGCGTAAAGCGAGCG
+
GGGGGGGGGCEGGGGGGGGGGGGGGGGGGGGGGGGGGGGGGGGGGGGGGGGGGGGGGGGGGGGGGGGGGGGGFGGGGGGGGGFGGGGGGGGGGGFGGGGGGGGGGGGGGGGGGEEGGGGFGGDGGGGGGGGGGGGGGGGFGGGGGFGGGGGGGGGGGGGGFGGGGGGGGGGGGGGGGGGGGGGGGGGGGGGEGGGGGCFGGGGGGGGGFFGGGGGDFGGGG=EGGGGGGF5:DDGGGGCDGGG<
@M03364:276:000000000-BLYN8:1:1101:11813:3422 1:N:0:1
ACTCCTACGGGAGGCAGCAGTAGGGAATCTTCGGCAATGGACGAAAGTCTGACCGAGCAACGCCGCGTGAGTGAAGAAGGTTTTCGGATCGTAAAACTCTGTTGTTAGAGAAGAACAAGGACGTTAGTAACTGAACGTCCCCTGACGGTATCTAACCAGAAAGCCACGGCTAACTACGTGCCAGCAGCCGCGGTAATACGTAGGTGGCAAGCGTTGTCCGGATTTATTGGGCGTAAAGCGAGCG
+
GGGGGGGGGGGGGDDGGGFGGGGGGGGGGGGGGEFGGGGGGGGGGGGGGGGGGGGGGGGGGGGGGGGGGGGGGGGGGGGGGGGGGGG:@FGGGGGGGGGGFGGGFGGGAFGGGGGGFGFFFGG:<DFFGGGGGFFG8FC:FFGGCGGGGGBFGGGCFGGGGGGGGGGGGGE7CFFGFGGGGGGDGGGGGGGGGEGGGGDEFGFGGGGGGGGGGG?CGGGGDGG5C9EFGGGFGGGGGGGGGG3/
@M03364:276:000000000-BLYN8:1:1101:14466:3454 1:N:0:1
ACTCCTACGGGAGGCAGCAGTGGGGAATATTGCACAATGGGCGCAAGCCTGATGCAGCCATGCCGCGTGTGTGAAGAAGGCCTTCGGGTTGTAAAGCACTTTCAGCGAGGAGGAAGGTGGTGAACTTAATACGTTCATCAATTGACGTTACTCGCAGAAGAAGCACCGGCTAACTCCGTGCCAGCAGCCGCGGTAATACGGAGGGTGCAAGCGTTAATCGGAATTACTGGGCGTAAAGCGCACG
+
GGGGGGGGGGGEGGGGGGGGGGGGGGGGGGGGGGGGGGGGGGGEGGGGGGGGGGGGGGGGGGGGGGGGGDGGGGGGGGGGFGGGGGGGFGGGGGGGGGGGGGGGGEFBFGCFGGGG>FDFGGFEFGADCFDFGFFGGGGDGGGGGGGGGFGFGGDGGGGFFFGGGGGGGGGGGGGDGGGGGFCFFGGGFGGGGGCEGGGGG*CGGEEGGGE5EEEEGGGGGGGGGDFFGCGC<<EG9FGGGDGD
@M03364:276:000000000-BLYN8:1:1101:9394:3456 1:N:0:1
ACTCCTACGGGAGGCAGCAGTGGGGAATATTGCACAATGGGCGCAAGCCTGATGCAGCCATGCCGCGTGTGTGAAGAAGGCCTTCGGGTTGTAAAGCACTTTCAGCGAGGAGGAAGGTGGTGAACTTAATACGTTCATCAATTGACGTTACTCGCAGAAGAAGCACCGGCTAACTCCGTGCCAGCAGCCGCGGTAATACGGAGGGTGCAAGCGTTAATCGGAATTACTGGGCGTAAAGCGCACG
+
GGGGGGGGGGEGGGGGGGEGGGGGGGGGGGGGGGGGGGGGGGGGGGGGGGGGGGGGGGGGGGGGGGGGGGGGGGGGGGGGGGGGGGGGGGDFFGGGGGGGGGGGGGGGGGGGGGGGGGGGGGGGGGGGGGGGFGFFFGGGGGGGGGGGGGGGGGGGGGGGGGGGGG7FFGGGGGGGGGGGGGGGGGGGGGGGGEGGGGFGGGGGGGDGGGGGGGGGGGGGGG=FGGGGGFGGGGE=9CGDGGG5
@M03364:276:000000000-BLYN8:1:1101:25177:3471 1:N:0:1
ACTCCTACGGGAGGCAGCAGTGGGGAATATTGCACAATGGGCGCAAGCCTGATGCAGCCATGCCGCGTGTGTGAAGAAGGCCTTCGGGTTGTAAAGCACTTTCAGCGAGGAGGAAGGTGGTGAACTTAATACGTTCATCAATTGACGTTACTCGCAGAAGAAGCACCGGCTAACTCCGTGCCAGCAGCCGCGGTAATACGGAGGGTGCAAGCGTTAATCGGAATTACTGGGCGTAAAGCGCACG
+
FGGGGGGGGGGGGGGGCEFGFGGFEGGGGGGGGGFGGGCFEGGGGGEGGGFGGGDGGGCC<<EFEGGGGEGGGGGGFGG8FFAFG?F@FGGGGGGG9?EFFFGGAFE+:=@F=+4BEF<FBB?9E,EFCFCFF>F?DFGGEAFGGGEF@F:<3+@CF7@FB3<,DD,:CC**@CFF<CF>GF,DFCE7,4C5*3CE9FFFE*B7E;C*?;C5C2C=*+<=58*7@C:9C+87DDE7>C*597))
@M03364:276:000000000-BLYN8:1:1101:8866:3474 1:N:0:1
ACTCCTACGGGAGGCAGCAGTAGGGAATCTTCGGCAATGGACGAAAGTCTGACCGAGCAACGCCGCGTGAGTGAAGAAGGTTTTCGGATCGTAAAACTCTGTTGTTAGAGAAGAACAAGGACGTAAGTAACTGTACGTCCCCTGACGGTATCTAACCAGAAAGCCACGGCTAACTACGTGCCAGCAGCCGCGGTAATACGTAGGTGGCAAGCGTTGTCCGGATTTATTGGGCGTAAAGCGAGCG
+
GGGGGGGGGGGGGGGGGGGGGGGGGGGGGGGGGGGGGGGGGGGGGGGGGGGGGGGGGGGGGGGGGGGGGGGGGGGGGGGGGGGGGGGGGGGGGGGGGGGGGGGGFGGGGGGGGGGGGGGGGGGGGFGGGGGGGGGGGGGGGGGGGGGGGGGGGGGGGGGGGGGGFGGGGGGGGGGGGGGGGEGGGGGGGGGGGGGGGGGGGGGGGGGGGFCFGGGGEGGEGGGGGGGGGGGGGGGGGGGGGGGC
@M03364:276:000000000-BLYN8:1:1101:8904:3490 1:N:0:1
ACTCCTACGGGAGGCAGCAGTAGGGAATCTTCGGCAATGGACGAAAGTCTGACCGAGCAACGCCGCGTGAGTGAAGAAGGTTTTCGGATCGTAAAACTCTGTTGTTAGAGAAGAACAAGGACGTTAGTAACTGAACGTCCCCTGACGGTATCTAACCAGAAAGCCACGGCTAACTACGTGCCAGCAGCCGCGGTAATACGTAGGTGGCAAGCGTTGTCCGGATTTATTGGGCGTAAAGCGAGCG
+
GGGGGGGGGGGGGGCEFGGGGGGGGGGGGGGGFGGGGGGGGGGGGGGGGGGGGGDGGGGGGGGGGGGGGEGDFFGGGGGGGGGGGGGGGGGFEGGFGGFGCFFD<FGGGGGGGGGGGGGGGGGGGGGGGGGFGGGFGGECGGGGGGDGGGGGGFGGFFGGGE7CCGGGGD@FGGGGGGGGGFGFFGGDBCEG5CGCE9FFGGGGGGGGGFGGGG5CCCGEG;8CF+CF7ECGGGGG3:CGGGG7
@M03364:276:000000000-BLYN8:1:1101:22764:3503 1:N:0:1
ACTCTTACGGGAGGCAGCAGTAGGGAATCTTCGGCAATGGACGAAAGTCTGACCGAGCAACGCCGCGTGAGTGAAGAAGGTTTTCGGATCGTAAAACTCTGTTGTTAGAGAAGAACAAGGACGTTAGTAACTGAACGTCCCCTGACGGTATCTAACCAGAAAGCCACGGCTAACTACGTGCCAGCAGCCGCGGTAATACGTAGGTGGCACGCGTTGTCCGGATCTATTGGGCGTAAAGCGAGCG
+
GGGG,EE<FFGG7C@CCGGGFEFGG<<E9EEDEEDEDFEFGGGGGEGG,CFGGCF+F++CFCGGGGGCFC@CFAC<FEECFFCFGGEFGGGGFEGGGAADFFGGAC9F<F<FFBF,EEFFC,F>F,FFFCFGGGC@FFGGCF=FECCGC@ECFFEF,@<EFGGGGGG::*:>CFFFGCG7:DCE7CEFGGDGGGDGE<CEGF>EE:CDG+8CGGGGC7017;C*+<CGGDF*>97:77FGGGDD
@M03364:276:000000000-BLYN8:1:1101:14178:3584 1:N:0:1
ACTCCTACGGGAGGCAGCAGTAGGGAATCTTCGGCAATGGACGAAAGTCTGACCGAGCAACGCCGCGTGAGTGAAGAAGGTTTTCGGATCGTAAAACTCTGTTGTTAGAGAAGAACAAGGACGTTAGTAACTGAACGTCCCCTGACGGTATCTAACCAGAAAGCCACGGCTAACTACGTGCCAGCAGCCGCGGTAATACGTAGGTGGCAAGCGTTGTCCGGATTTATTGGGCGTAAAGCGAGCG
+
GGGGGGGGGGGGGGGGGGGGGGGGGGGGGGGGGGGGGGGGGGGGGGGGGGGGGGGGGGGGGGGGGGGGGGGGGGGGGGGGGGGGGGGGGGGGGGGGGGGGFGGGGGGGFFGGGFGGGGGFFFEFGGGGGGGGGGFFGGFFGGGGGGGDGGGEFGGGGGGGGGGGFGGGGGGDGGGGGGGFGGGGGGFGGGGGGGGGGFGGGGGGGGGGGGGGGGGGE9FEGGDCGEECF?FFGGGCFG=DGGGD
@M03364:276:000000000-BLYN8:1:1101:18837:3614 1:N:0:1
ACTCCTACGGGAGGCAACAGTGGGGAATATTGCACAATGGGCGCAAGCCTGATGCAGCCATGCCGCGTGTATGAAGAAGGCCTTCGGGTTGTAAAGTACTTTCAGCGGGGAGGAAGGTGAGTGGTTTAATACGCCATCCAATTGACGTTACCCGCAGAAGAAGCACCGGCTAACTCCGTGCCAGCAGCCGCGGTAATACGGAGGGTGCAAGCGTTAATCGGAATTACTGGGCGTAAAGCGCACG
+
DGGGGG<EEGC@FFE>AFFEGGGGEFGFC@EDFGGG8EGGGGEGCFGGFGGGGGECFECFFGFGGGD@BFEECEFGGGGGGGGGGGGGGGGGAEFFF<EFEGGCFGGGGGCCCF8DFCEDFADFFFFGFGGGGGDFE,>FCGGGGGGGFGGGFFGDGDGFGGG7AA:FGGGDFC;CFGG77:CGGGGGGC>CEBE*CFFGGEGGGGGGGDEGGEDGFGFGGEGGGGDFG6CFGGDGGC*/>)73
@M03364:276:000000000-BLYN8:1:1101:20586:3618 1:N:0:1
ACTCCTACGGGAGGCAGCAGTAGAGAATCTTCGGCAATGGACGAAAGTCTGACCGAGCAACGCCGCGTGAGTGAAGAAGGTTTTCGGATCGTAAAACTCTGTTGTTAGAGAAGAACAAGGACGTTAGTAACTGAACGTCCTCTGACGGTATCTAACCAGAAAGCCACGGCTAACTACGTGCCAGCAGCCGCGGTAATACGTAGGTGGCAAGCGTTGTCCGGATTTATTGGGCGTAAAGCGAGCG
+
FGGGGGGFCGGGDCGDEC@FGGDFDGGFGGFFGGGEFGCGFGGEEFGGGGFGGGEFGGGCGGGGGGFGDC:FEFFGGFGDFFGCFGGGEEGGG,BFFGGFFFFGGG<FFGGFE?FFGFEFGEF>FGEFFGGGGGCFF<=FGGGGGGGGGFGGGFEFFGGGGGGGGGGGGGGGGGGGGGG>CFGCFFGFGEEEGEGDG9C89BFGFFG>FC8=CE58:EFEGEGEFFGGGGGGG3=ECGGGGDG5
@M03364:276:000000000-BLYN8:1:1101:23766:3618 1:N:0:1
ACTCCTACGGGAGGCAGCAGTAGGGAATCTTCGGCAATGGACGAAAGTCTGACCGAGCAACGCCGCGTGAGTGAAGAAGGTTTTCGGATCGTAAAACTCTGTTGTCAGAGAAGAACAAGGACGTAAGTAACTGTACGTCCCCTGACGGTATCTAACCAGAAAGCCACGGCTAACTACGTGCCAGCAGCCGCGGTAATACGTAGGTGGCAATCGTTGTCCGGATTTATTGGGCGTAAAGCGAGCG
+
CGGGGG<FGGGEG>;CCCFGG9EFGGGFFCC9@CCEGFEFFFGEECCGEGGG<CEFEGEFGEGECFEECFDEECGFDFGC:?EDGGGG7FFGGDFFFFGGGG<AF,AE<F8E8<E@F<ABECCED>,C,CA<?@B,@=FCFEF7DF:7<+<FBFGGGGGD>FG7CFFCFGCFFFG9F8>,>D;>@C6,,48CCB8BCCGFF+=CCFCEC6+>CF58EFCGD=*230+<E+CFGGDG3C7<D755
@M03364:276:000000000-BLYN8:1:1101:20215:3633 1:N:0:1
ACTCCTACGGGAGGCAGCAGTAGGGAATCTTCGGCAATGGACGAAAGTCTGACCGAGCAACGCCGCGTGAGTGAAGAAGGTTTTCGGATCGTAAAACTCTGTTGTTAGAGAAGAACAAGGACGTTAGTAACTGAACGTCCCCTGACGGTATCTAACCAGAAAGCCACGGCTAACTACGTTCCAGCAGTCGAGGTAATACGTAGGTGGCAAGCGTTGTCCGGATTTATTGGGCGTAAAGCGAGCG
+
FFGG?CFG;CFGEEFCFD9FCFADEGGGGG9C6C@6@F9FFGGFGCCCFFFFEFFE@:C<FGCEEGG7>:FG9CFEGF8FEFC@<CFGGGEG<F7ECGGGGGGGBFGAE?E,E<EEB<<BEFCCFFGGGF?FGGGGCFGE:FECC<:FGGGGGGFFFFF3,@5>FG@FGGGGE>;BFCF,>EFGCCFEC8*:BGFFFFFCB+8*?9C>*AFCC*AGCC7>C5*:C7CFFCFCGGG=DGDGGGGC
@M03364:276:000000000-BLYN8:1:1101:17867:3641 1:N:0:1
ACTCCTACGGGAGGCAGCAGTAGGGAATCTTCGGCAATGGACGAAAGTCTGACCGAGCAACGCCGCGTGAGTGAAGAAGGTTTTCGGATCGTAAAACTCTGTTGTTAGAGAAGAACAAGGACGTTAGTAACTGAACGTCCCCTGACGGTATCTAACCAGAAAGCCACGGCTAACTACGTTCCAGCAGACGCGGTAATACGTAGGTGGCAAGCGTTGTCCGGGTTTATTGGGCGTAAAGCGAGCG
+
GGGGGFGFGGGGGGGGGGEFGFFG7<FGGGGGGGEGGGGGGGGDGDGFGGGGGGGGDCGFDGGDGGGG77BEDFGDAAFFGGFFEEDCFFFEDFGCFGGGGGGCGFFGACF8<FGFG=FEDFDGFC+A?CEFG99>FDE@CGG@D8F@B>B,,38EC<F7FFEGG,5C@FF@<FG?CEG,<>,<,,48CCEGGG5;B;B5>B5@FFGCCF58*33:AC7=C*::58+399CFGGGE<FGGGCC9
@M03364:276:000000000-BLYN8:1:1101:20843:3670 1:N:0:1
ACTCCTACGGGAGGCAGCAGTGGGGAATATTGCACAATGGGCGCAAGCCTGATGCAGCCATGCCGCGTGTATGAAGAAGGCCTTCGGGTTGTAAAGTACTTTCAGCGGGGAGGAAGGTGATGAACTTAATACGTTCATCAATTGACGTTACCCGCAGAAGAAGCACCGGCTAACTCCGTGCCAGCAGCCGCGGTAATACGGAGGGTGCAAGCGTTAATCGGAATTACTGGGCGTAAAGCGCACG
+
GGGGGGGGGGGGGGGGGGGGGGGGGGGGGGGFFGGGDGGGGGGGGGGGGGFFGGGGGGGGGGGGGGGGGGGGGGGGGFGGGGGGGGGGGGGGGGGGGGFGGGGGGGGGGGFGGCFFFGGFGGCFEGGGGGGGDFGGGGGGGGGGGGGGGGGCFCCEDGFGGCFGG:FGGGGGGGC<CGG@FGGGGGGGGGGGGGGGGGGFE5BEGEGGGGGGGGGGGGGGGGDFG?9CCFFFCDGGFG75<DG3
@M03364:276:000000000-BLYN8:1:1101:24457:3673 1:N:0:1
ACTCCTACGGGAGGCAGCAGTGGGGAATATTGCACAATGGGCGCAAGCCTGATGCAGCCATGCCGCGTGTGTGAAGAAGGCCTTCGGGTTGTAAAGCACTTTCAGCGAGGAGGAAGGTGGTGAGCTTAATACGTTCATCAATTGACGTTACTCGCAGAAGAAGCACCGGCTAACTCCGTGCCAGCAGCCGCGGTAATACGGAGGGTGCAAGCGTTAATCGGAATTACTGGGCGTAAAGCGCACG
+
GGGFGFGGGGGGGGGGGG?FCEFGGGEFGGGGGGGGGCFGGGGGGGGGGFGGGGGGGFGFG,CFFGGGGGGGGGGGGGGGGGGGFGGGGGGGGGGGGGGGGGGGGGGGGGGCFDFGGFGGGGACFFDFGGGGFFFGFGGGGG9FFFG@FGGGG:F7FCFCGGGGGFFCFCFG7DFGFGGGDGGGGGGGGCDGGGGC9CFGGEGGEEGGGGGGGGE=EFFGGGEFFGGGCFF5DDCEFGGGDGGC
@M03364:276:000000000-BLYN8:1:1101:9992:3747 1:N:0:1
ACTCCTACGGGAGGCAGCAGTGGGGAATATTGCACAATGGGCGCAAGCCTGATGCAGCCATGCCGCGTGTGTGAAGAAGGCCTTCGGGTTGTAAAGCACTTTCAGCGAGGAGGAAGGTGGTGAGCTTAATACGTTCATCAATTGACGTTACCCGCAGAAGAAGCACCGGCTAACTCCGTGCCAGCAGCCGCGGTAATACGGAGGGTGCAAGCGTTAATCGGAATTACTGGGCGTAAAGCGCACG
+
GGGGGGGGGGDGCGGGGGGGGGGGGGGGGGGGGGGGGGGGGGGGGGGGGGGGGGGGGGCEFGGFGGGGGGGGGGGGGGGGGGGGGGGGGGGGGGGGGGGGGGFFGGGFEEDGGEDFGFGGGGGGGGCFGGGGGGGFGGGFFGGGGGGGGFGGGGGGEFFEGGGGGGGGGGGDGFGDDG*@FGGGGGGFGGGGGGGGGGGGCEEGGGGGGGGGGGGGDCCEEDGGGGGGGFGGGGGECFGDGGG<
@M03364:276:000000000-BLYN8:1:1101:19193:3777 1:N:0:1
ACTCCTACGGGAGGCAGCAGTAGGGAATCTTCGGCAATGGACGAAAGTCTGACCGAGCAACGCCGCGTGAGTGAAGAAGGTTTTCGGATCGTAAAACTCTGTTGTTAGAGAAGAACAAGGACGTAAGTAACTGTACGTCCCCTGACGGTATCTAACCAGAAAGCCACGGCTAACTACGTGCCAGCAGCCGCGGTAATACGTAGGTGGCAAGCGTTGTCCGGATTTATTGGGCGTAAAGCGAGCG
+
GGGGFFEGGGGGGGGGGGGGGGFCCFGGGGGGGDEGG@FFFGGGGGGGFFGGGGGGGGGFGGGGGGGGDGGGGGGGGGGGGGGGGEGDEGGG?EGGFGGGGGGGGFFEGGGFGGGGGG<FFGGGFGGGFGGGGFGGGGGFGGGGGGGGGGGGGGGGGGGGGFGFGGGGGGGGGGGGGGG>FGG8:EFGE:EEGGE8FFGGGFFECFDFCEFFEEGEEGF=CEGEGGFFG<FFGGDGGGGDGDDC
@M03364:276:000000000-BLYN8:1:1101:18163:3793 1:N:0:1
ACTCCTACGGGAGGCAGCAGTGGGGAATATTGCACAATGGGCGCAAGCCTGATGCAGCCATGCCGCGTGTATGAAGAAGGCCTTCGGGTTGTAAAGTACTTTCAGCGGGGAGGAAGGTGAGTGGTTTAATACGCCATTCAATTGACGTTACCCGCAGAAGAAGCACCGGCTAACTCCGTGCCAGCAGCCGCGGTAATACGGAGGGTGCAAGCGTTAATCGGAATTACTGGGCGTAAAGCGCACG
+
GGGGGGGGGGGGGGGGGGGGGGGGGGGGGGGGGGGGGGGGGGGGGGGGGGGGGGGGGGGGGGGGGGGGGGGGGGGGGGGGGGGGGGGGGGGGGGGGGGGGGGGGGGGGGGFGGGGGGGGFGGGGGGGGGGGGGGGGGGGGGGFGGGGGGGGGGGGGGFGGGGGGGGFGGGGGGGGGGGGGGGFGGGGGGGGGGGGGGGGGGDGGGGGGGGGGGGGGGGGGGGGGFFGFFFGGGGGEGGGGGGG<
@M03364:276:000000000-BLYN8:1:1101:8986:3820 1:N:0:1
ACTCCTACGGGAGGCAGCAGTAGGGAATCTTCGGCAATGGACGAAAGTCTGACCGAGCAACGCCGCGTGAGTGAAGAAGGTTTTCGGATCGTAAAACTCTGTTGTTAGAGAAGAACAAGGACGTTAGTAACTGAACGTCCCCTGACGGTATCTAACCAGAAAGCCACGGCTAACTACGTGCCAGCAGCCGCGGTAATACGTAGGTGGCAAGCGTTGTCCGGATTTATTGGGCGTAAAGCGAGCG
+
GGGGGGGGGGGGGGGGGGGGGGGGGGGGGGGGGGGGGGGGGGGGGGGGGGGGGGGGGGGGGGGGGGGGGDGGGGGGGGGGGGGGGGGGGGGGGGGGGGGGGGGGGGGGGGFGGGGGGGGFGGGGGGGGGGGGGGGGGGGGGGGGGGGGGFGGGGFGGGGGGGGG<>FGGGGGGGGFGDGGGGGGGGGGGGGGEE>EGGFFGGGGGGGGGGDFGGGGGGGGGGGGGGGGGGGFGGGGGGGGGGGC
@M03364:276:000000000-BLYN8:1:1101:18046:3840 1:N:0:1
ACTCCTACGGGAGGCAGCAGTAGGGAATCTTCGGCAATGGACGAAAGTCTGACCGAGCAACGCCGCGTGAGTGAAGAAGGTTTTCGGATCGTAAAACTCTGTTGTTAGAGAAGAACAAGGACGTTAGTAACTGAACGTCCTCTGACGGTATCTAACCAGAAAGCCACGGCTAACTACGTGCCAGCAGCCGCGGTAATACGTAGGTGGCAAGCGTTGTCCGGATTTATTGGGCGTAAAGCGAGCG
+
FGGGGGGGGGGGGGGGGGGGGGGDGGGGGGGFGGGGGGGGFFFDFGGFGFGGGGGGGGGGGFGFGGGGG:FGGGFGGGGGFGGGGGGGGGGG<EEDFGFGEGAEFFGGGGFEEFGCDFGGGGGGFCFGGGGGDEGDGGG7FDFFFGGGGFFGGGGGGGGCFGFGFGGGGGGGGGG@GG@:CFFFFGFGGGEGEBCEGGGGGGFGGGGGG6FGGGGGGFFGGEC5@@FFFFGGGGGD5::<5DD<
@M03364:276:000000000-BLYN8:1:1101:16463:3856 1:N:0:1
ACTCCTACGGGAGGCAGCAGTAGGGAATCTTCGGCAATGGACGAAAGTCTGACCGAGCAACGCCGCGTGAGTGAAGAAGGTTTTCGGATCGTAAAACTCTGTTGTTAGAGAAGAACAAGGACGTAAGTAACTGTACGTCCCCTGACGGTATCTAACCAGAAAGCCACGGCTAACTACGTGCCAGCAGCCGCGGTAATACGTAGGTGGCAAGCGTTGTCCGGATTTATTGGGCGTAAAGCGAGCG
+
GGGGGGGGGGGGGGGGGGGFGCGGGGGGGGGGGDGGGGGGGGGGGCFFGGGGGGDEGG>EFGGGGGGGGDGGGGGGGGGGGGGGGGGGGGGFFEFGGGGGGGGGFGGGGGGGGGGGGGGGGGGGGGFGGGGGGGGGGGGGGGGFFGDGGGGGGGGGFEGFGGGGGFGGGGGGGGGGGGGGGGGGFFFGGGEEGGG7C?FGFGFGGGFGGG5CCGGCGGFGG5C5<FGGGGG=CDGEGGGGGGGD
@M03364:276:000000000-BLYN8:1:1101:10880:3865 1:N:0:1
ACTCCTACGGGAGGCAGCAGTAGGGAATCTTCGGCAATGGACGAAAGTCTGACCGAGCAACGCCGCGTGAGTGAAGAAGGTTTTCGGATCGTAAAACTCTGTTGTTAGAGAAGAACAAGGACGTTAGTAACTGAACGTCCTCTGACGGTATCTAACCAGAAAGCCACGGCTAACTACGTGCCAGCAGCCGCGGTAATACGTAGGTGGCAAGCGTTGTCCGGATTTATTGGGCGTAAAGCGAGCG
+
GGGGGGGGGGGGGGGGGGGGGGGGGGGGGGGGGGGGGGGGGGDGGGFGGGGGGGGGGGGGGGGGGGGGGGGGGGGGGFGGGGGGGGGGGGGGGGGGGGGFGGGGGGGGEFGGGGGGGG8EGFGGFF>FGGGGGCFCGGFEFGGGGGGGGGGGGGGGGGGGGGGGCFFGGCGGGGGCEDGGGGGGFGGGFGEGGGEGFGFFFFGGGGGGGGGGGGGGGGGGG55>6CFGGGDFDCGGFFFGGGDC
@M03364:276:000000000-BLYN8:1:1101:23611:3867 1:N:0:1
ACTCCTACGGGAGGCAGCAGTAGGGAATCTTCCACAATGGACGAAAGTCTGATGGAGCAACGCCGCGTGAGTGAAGAAGGTTTTCGGATCGTAAAACTCTGTTGTTGGAGAAGAACGTATTTGATAGTAACTGATCAGGTAGTGACGGTATCCAACCAGAAAGCCACGGCTAACTACGTGCCAGCAGCCGCGGTAATACGGAGGGTGCAAGCGTTAATCGGAATTACTGGGCGTAACGCGCACG
+
GGGGGGGGGG7FGGDGGGGGGAGGGGGGGGGDFGGGGGGGGGGGGGGGGGGGGGGGFGGGGEGGGGGGGGGGGGGAFGGGFGGGGGGGGGGGGGFFGGGGGGGGGGFFFFDFGGF,FFFEG?FFGFEFFGFFFGGGGFB5,CFGGD:FGGGF9FDFGCGAECF@FG:FCECFEGGGGGGGG*>DEFF88CE>EE>8,;?::C8CECGEFFGGG*8=CG7*28::@9FCC<CCDDC:*9><DGGD
@M03364:276:000000000-BLYN8:1:1101:22887:3873 1:N:0:1
ACTCCTACGGGAGGCAGCAGTGGGGAATATTGCACAATGGGCGCAAGCCTGATGCAGCCATGCCGCGTGTGTGAAGAAGGCCTTCGGGTTGTAAAGCACTTTCAGCGAGGAGGAAGGTGGTGAGCTTAATACGTTCATCAATGGACGTTACTCGCAGAAGAAGCACCGGCTAACTCCGTGCCAGCAGCCGCGGTAATACGGAGGGTGCAAGCGTTAATCGGAATTACTGGGCGTAAAGCGCACG
+
GGGFFGGGGGGGGGGGGGFEGGGGGGGGGFFGGGGGGGGGGGGGGGGGGGGGGGGGGGEGGGGGGCEEGGGGGGGGGGGGGGG=FFEGGGGFGGGGFEFGGGGGGGGCGGFCGGFDGGGGGG<F<5B<?FGFFGGGGAFFBF3=FGGEGGGGGGD>7CCGFC7CFGGDGGGGGGGCCC1>EGG7EF6:8BGEGC88<C?FG1:EGGEDGGCGD8;E50</>=C=+9<9?FCFGGCCCGF35<D3
@M03364:276:000000000-BLYN8:1:1101:21195:3873 1:N:0:1
ACTCCTACGGGAGGCAGCAGTGGGGAATATTGGACAATGGGCGAAAGCCTGATCCAGCCATGCCGCGTGTGTGAAGAAGGTCTTCGGATTGTAAAGCACTTTAAGTTGGGAGGAAGGGCAGTAAGTTAATACCTTGCTGTTTTGACGTTACCAACAGAATAAGCACCGGCTAACTTCGTGCCAGCAGCCGCGGTAATACGAAGGGTGCAAGCGTTAATCGGAATTACTGGGCGTAAAGCGCGCG
+
GGGGGGGGGGGGFGGGGGGGGGGGGGGFGGGG?EGGGGGGGGGDGGGGGGGGGGGGGGCFFFFGGDGFGGFFGGFGGGGGFGGCGGG:FGGGGFGGG?EGCDFFF9CFGGFFGEFCEDFEGGFAAFC<?FGG8,<?DGGF<BEGGAEBD=@F9=C@<DDFGGFGGG:FFGGGGGCE,@F7F@=C@:FGC>CEC>11>=2BE:;EEFGGFG7;A:EEF<+/*/;ECFC91ACFDCC:<C:3/55C
@M03364:276:000000000-BLYN8:1:1101:25765:3900 1:N:0:1
ACTCCTACGGGAGGCAGCAGTAGGGAATCTTCGGCAATGGGGGCAACCCTGACCGAGCAACGCCGCGTGAGTGAAGAAGGTTTTCGGATCGTAAAACTCTGTTGTTAGAGAAGAACGTTAAGTAGAGTGGAAAGTTACTTAAGTGACGGTATCTAACCAGAAAGGGACGGCTAACTACGTGCCAGCAGCCGCGGTAATACGTAGGTGGCAAGCGTTGTCCGGATTTATTGGGCGTAAAGCGAGC
+
GEFGFGGGGGGGGGGGGEFGGGF<;EFGGGGG8CFGCFGGF@7:CEFFEGFGGGGGGGGGGGGGGGGGGGE,BFDGGGGGGGGGFGFD@CEGGGGDFCGFFFGFFGFDCFGGGGGGG@F8+B58B,BC5DCGFFCFFDGFADFDDDGEGCG+DFGF<,@CFGFFGCEFGGGGGGFGCGEGC78CCFGFGFGGGGGDEGF;8BCFG?9FGF?CGG*;=C+C*::*/9+0<7CF4DGCGCF*1CD1
@M03364:276:000000000-BLYN8:1:1101:16330:3928 1:N:0:1
ACTCCTACGGGAGGCAGCAGTAGGGAATCTTCGGCAATGGACGAAAGTCTGACCGAGCAACGCCGCGTGAGTGAAGAAGGTTTTCGGATCGTAAAACTCTGTTGTTAGAGAAGAACAAGGACGTTAGTAACTGAACGTCCCCTGACGGTATCTAACCAGAAAGCCACGGCTAACTACGTGCCAGCAGCCGCGGTAATACGTAGGTGGCAAGCGTTGTCCGGATTTATTGGGCGTAAAGCGAGCG
+
GGGGGGGGGGGGGGGGGGGGGGGGGGGGGGGGGGGGGGGGGGGGGCFGGGGGGGGGGGGGGGGGGGGGGGGGGGGGGGGGGGGGGGGGGGGGGGGGGGGGGGGGGGGGGGGGGGGGGGFGGGGGGGGGGFFGGGGGGGGGGGGGGGGGGGGGGGGCGGGGGGGGCGGGGGGGGGGGGGFGGGGGGGGGGGGGGGGGGGDBFGGDGGGGG65CEEGGGGFEGD=EGGGGGGGGGGGGGGGGGGGC
@M03364:276:000000000-BLYN8:1:1101:16180:3934 1:N:0:1
ACTCCTACGGGAGGCAGCAGTGGGGAATATTGCACAATGGGGGAAACCCTGATGCAGCCATGCCGCGTGTGTGAAGAAGGCCTTCGGGTTGTAAAGCACTTTCAGCGAGGAGGAAAGGTCAGTAGCTAATATCTGCTGACTGTGACGTTACTCGCAGAAGAAGCACCGGCTAACTCCGTGCCAGCAGCCGCGGTAATACGGAGGGTGCAAGCGTTAATCGGAATTACTGGGCGTAAAGCGCACG
+
GGGGGGEFGGDDGGGGGF@FGGGGGGGGGGGGGGG<FFGG?EGDCGGGGGGEFGFGGGGGGGGGGGG@CFGGFEGGGGGGG?FDGGG7FEGGGGGGGGGGGGGGGFGCFGGGGEGGEEFGGFGGFGFFFFG<5DFGFGGE9FGGGFGGGGGGGCEFGGGGGGGFGFGDGGGGFGGFDGGFEGGGCGCGGGGGGGGGGDGGG5*8CGGGGF?@EEECGGCGGGGFG?GGGGGGGGG=CFGGDGG5
@M03364:276:000000000-BLYN8:1:1101:5752:3961 1:N:0:1
ACTCCTACGGGAGGCAGCAGTGGGGAATATTGCACAATGGGCGCAAGCCTGATGCAGCCATGCCGCGTGTGTGAAGAAGGCCTTCGGGTTGTAAAGCACTTTCAGCGAGGAGGAAGGTGGTGAACTTAATACGTTCATCAATTGACGTTACTCGCAGAAGAAGCACCGGCTAACTCCGTGCCAGCAGCCGCGGTAATACGGAGGGTGCAAGCGTTAATCGGAATTACTGGGCGTAAAGCGCACG
+
GGGGFGGGGGGGGGGGGGGFGGGDFGGGGGGGGGGGGGGGGGGGGGGGGGGGGGGGGGGGGGGGGGGGGGGGGGGGGGGGGGGGGGGGGDGGGGGGGGGGGGGGGGGGGGGGGGGGGGGGGGGGGGGGGGGFGGGGGFGGFFFFGGGGGGGGGGEFGGFGGGGGGGGGGGDDGFFGFEGGGGGGGGGGGGDGGGGGGGGFGGGGGGGG?CCFGEEEGGGFG58CFFGFGFCFGGGG:DDGD:77
@M03364:276:000000000-BLYN8:1:1101:6784:3967 1:N:0:1
ACTCCTACGGGAGGCAGCAGTAGGGAATCTTCGGCAATGGACGAAAGTCTGACCGAGCAACGCCGCGTGAGTGAAGAAGGTTTTCGGATCGTAAAACTCTGTTGTTAGAGAAGAACAAGGACGTTAGTAACTGTACGTCCCCTGACGGTATCTAACCAGAAAGCCACGGCTAACTACGTGCCAGCAGCCGCGGTAATACGTAGGTGGCAAGCGTTGTCCGGATTTATTGGGCGTAAAGCGAGCG
+
GGGGGGGGGGGGGGGGGGGGGGGGGGGGGGFGGGGGGGGGGGGGGGGGGGGGFGGGGGGGGGGGGGGCFFGGGGGGGGGGGGGGGGGGGGGGGGGGGGGGGGGGGGGGGGGGGGGGGGGGGGGFFFGGGGGGGGGGGGGFGGGGGGGGGGGGGGCFGGGGGGGGGGGGGGGDFGFGGGGGGGGGGGFGGGGGGGGGGGGGFGGGGGGGGGFGGEGGGGGGGC2AFGGGGGGCGGGEFGGGGGGC
@M03364:276:000000000-BLYN8:1:1101:24128:3971 1:N:0:1
ACTCCTACGGGAGGCAGCAGTGGGGAATATTGCACAATGGGCGCAAGCCTGATGCAGCCATGCCGCGTGTTTGAAGAAGGCCTGCTGTTTGTAAAGCACTTTCAGCGATGAGGAAGGTGGTGAACTTAATACGTTCATCAATTGACGTTACTCGCAGAAGAAGCACCGGCTAACTCCGTGCCAGTAGCCTCGGTAATACGGTGGGGTTAAGCGTTAATCGGAATTACTGGGCGTAAAGCGCACG
+
<D,CCFF@BGG7C+CFF@<CE8EFEF;C<EFEGGF9C@,6,CC+@FE@<EF,C,FFE8EE,CFE+@@CC?,C,,CEEA,8E,F,8<E,FF,C???BF,EFGGGGGG>+,45=9,,:+:,+B7<EFD<FF<C<BCFGC,5C,@F9<<=>A>+CFCCB77,,8>,3,@F>CED7DFE,,@@7>*,6,622D,,4CB5*2,2*1,6B7*1**>CGD>ED=@CFCE*:5+++4+*7<C5*>FF5C/))
@M03364:276:000000000-BLYN8:1:1101:22771:3974 1:N:0:1
ACTCCTACGGGAGGCAGCAGTAGGGAATCTTCGGCAATGGACGAAAGTCTGACCGAGCAACGCCGCGTGAGTGAAGAAGGTTTTCGGATCGTAAAACTCTGTTGTTAGAGAAGAACAAGGACGTTAGTAACTGAACGTCCCCTGACGGTATCTAACCAGAAAGCCACGGCTAACTACGTGCCAGCAGCCGCGGTAATACGTAGGTGGCAAGCGTTGTCCGGATTTATTGGGCGTAAAGCGAGCG
+
GGGGGFGGGGGGGGGGGGDGGFGGGGGGGGGGGGGEFGGGGGGGG7CGEFGGGGGGGGGGFGGEC7CFFEGGGGGGFGGGGGGGGGGGGGFGFFGGGG,EFGGGGGDFGFGDGFEGGGGGGGGEGGEGGGGGGCGFGGGCFDGGFGGGGGGGGFFDCFGFGGGGGGGGGGGDGFFFBCFFFGGGGGGGGGCEGGGEGGFGBCFEFEGDFFGFGGCEE+9AEEEGGGFGGGDFDGGGFFDDGCD7
@M03364:276:000000000-BLYN8:1:1101:18128:3993 1:N:0:1
ACTCCTACGGGAGGCAGCAGTAGGGAATCTTCGGCAATGGACGAAAGTCTGACCGAGCAACGCCGCGTGAGTGAAGAAGGTTTTCGGATCGTAAAACTCTGTTGTTAGAGAAGAACAAGGACGTTAGTAACTGAACGTCCTCTGACGGTATCTAACCAGAAAGCCACGGCTAACTACGTGCCAGCAGCCGCGGTAATACGTAGGTGGCAAGCGTTGTCCGGATTTATTGGGCGTAAAGCGAGCG
+
GGGGGGGGGGGGGGGGGGFGGGGGGGGGGGGGGGGFCFGGGGG@CGGGGGGGGGGGGGGGGGGGGGGGGFGGGGGGGGGGGGGGGGGGGGGGGGGGCGDFGGGGGGGGGGGGGGGGGGGGGGGDGGGGGGCGGGFFEFGBFGGGGGDGGFGGGGGGFCD?FGGGGGFEGGGGGGGFFEGCF7CGGFGG>C8CCEGGC?FFGGGC;EGGG6;*=EE5CF9EC:CEGFFGG6FCG35/9C7DDDD<
@M03364:276:000000000-BLYN8:1:1101:7447:4008 1:N:0:1
ACTCCTACGGGAGGCAGCAGTGGGGAATATTGCACAATGGGCGCAAGCCTGATGCAGCCATGCCGCGTGTGTGAAGAAGGCCTTCGGGTTGTAAAGCACTTTCAGCGAGGAGGAAGGTGGTGAGCTTAATACGCTCATCAATTGACGTTACTCGCAGAAGAAGCACCGGCTAACTCCGTGCCAGCAGCCGCGGTAATACGGAGGGTGCAAGCGTTAATCGGAATTACTGGGCGTAAAGCGCACG
+
GGGGGGGGGGGGGGGGGGGGGGGGGGGGGGGGGGGGGGGGGGGGGGGGGGGGGGGGGGGGGGGGGGGGGGGGGGGGGGGGGGGGGGGGGGGGGGGGGGGGGGGGGGGGGGEGGGGGGGGGFFFGGGGGGGGGGGGGGGGGGGGGGGGGGGGGGGGGGGGGGGGGGGGGGGGGGGGGGGFGGGGGGGGGGGGGGGGGGGGGGGGGGGGGFGFEEGGGGGGGGGGGGGGGGGGFGGGGGGFGDDG7
@M03364:276:000000000-BLYN8:1:1101:14932:4066 1:N:0:1
ACTCCTACGGGAGGCAGCAGTAGGGAATCTTCCGCAATGGACGAAAGTCTGACGGAGCAACGCCGCGTGAGTGAAGAAGGTTTTCGGATCGTAAAGCTCTGTTGTTAGGGAAGAATAGTTAAGGGAGTAACTGCCCTTGATGTGACGGTACCTAACCAGAAAGCCACGGCTAACTACGTGCCAGCAGCCGCGGTAATACGTAGGTGGCAAGCGTTGTCCGGAATTATTGGGCGTAAAGCGCGCG
+
GFGEGEEEGEGGGGGCFGGFGFGGGGGFGGFCGGGDGFGGGGGEE:CAFGGGGGGGGDFGGGGGDGGGGGDGGGFFFFGGGGFGGGGGFGGGGFGFGG<FFGGGGGGGGGDFGCFDEEGGF9F?FFGGGGGGGGGGDFGFFGCAFFGGGGGDFFGFDFFFFGGG@<FEGDG>FGGGGGGG7CFFGGFGGGGGGGECF?BBE9CGGGGGGGGGGGGGGGGGG=CCF?GGFCFGGGGD*:CDGG3/
@M03364:276:000000000-BLYN8:1:1101:13815:4095 1:N:0:1
ACTCCTACGGGAGGCAGCAGTAGGGAATCTTCGGCAATGGACGAAAGTCTGACCGAGCAACGCCGCGTGAGTGAAGAAGGTTTTCGGATCGTAAAACTCTGTTGTTAGAGAAGAACAAGGACGTAAGTAACTGTACGTCCCCTGACGGTATCTAACCAGAAAGCCACGGCTAACTACGTGCCAGCAGCCGCGGTAATACGTAGGTGGCAAGCGTTGTCCGGATTTATTGGGCGTAAAGCGAGCG
+
GGGGGGGGGGGGGGGGGGGGGGGGGGGGGGGGGGGGGGGGGGGGGGGGGGGGGGGGGGGGGGGGGGGGGGGGGGGGGGGGEGGGGGGGGGGGGGGGGGGGGGGGGGGGGGGGGGGGGGGGGGGGGGGGGGGGGGGGGGGC7FGGGGGGGGFGGGGGGGGGGGGGGGGGGGGGFFGGGGGGGGGGFGGGGGGGGGGGGGGGFGGGGGGGGGGGGGGGGEFGGGGGGGGGCEGFDGGGGGGGGGGG
@M03364:276:000000000-BLYN8:1:1101:23234:4127 1:N:0:1
ACTCCTACGGGAGGCAGCAGTAGGGAATCTTCGGCAATGGACGAAAGTCTTACCGAGCAACGCCGCGTGATTTAAGAAGGTTTTCTGATCGTCCAACTCTGTTGTTAGAGAAGAACAAGGACGTAAGTAACTGTACGTCCCCTGACGGTATCTAACCAGAAAGCCACGGCTAACTACGTGCCAGCAGCCTCGGTAATACGTATGTGGCAATCGTTGTCCGGATTTATTGTGCGTAAAGCGAGCG
+
GGGGGGGGGGGGGGGGGGGGGGGGGGGGGGGGGGGGGGFFGG767C+CFE,6EF7@@FEFF+@F:F+F:?,C,,<C,,,CCFFFG5,,CF+B,++CFFGG<FG9FGC<,B,=,B8E88,,,B=CF8<F<FGG<FEGGFGCFGG@FF7>FFFGG=FFG98>7,>>FGG:*CF*DFGCG*>,>DB2>:,>F,D**6B*?9C8C>,4@;,=6C+>CGF6>CG5EECECCFGF+5:*>*/**:)7)7)
@M03364:276:000000000-BLYN8:1:1101:11597:4130 1:N:0:1
ACTCCTACGGGAGGCAGCAGTGGGGAATATTGCACAATGGGCGCAAGCCTGATGCAGCCATGCCGCGTGTATGAAGAAGGCCTTCGGGTTGTAAAGTACTTTCAGCGGGGAGGAAGGTGGTGAACTTAATACGTTCATCAATTGACGTTACTCGCAGAAGAAGCACCGGCTAACTCCGTGCCAGCAGCCGCGGTAATACGGAGGGTGCAAGCGTTAATCGGAATTACTGGGCGTAAAGCGCACG
+
GGGGGGGGGGGGGGGGGGGGGGGGGGGGFFFGGGGGGGFGGGGGGGGGGGGGGGGGGGGGGGGGGGGGGGGGGGGGGGGGCFGGGGGCFEGGGGGGGGGGGGG9FEFGGGEGGEGGGGGGGGGGGGGGGGGGGGGGGGGGGGGGGGGGGGGGGGDEGCGGGGGGCGGGGGGGC:<CFGGGGGGGGGGGGGGGGGGGGGGGGGGGGCCGGGGGGGGG5CFFE:CGGGCEF6@GDDCGGGGGG375
@M03364:276:000000000-BLYN8:1:1101:21786:4189 1:N:0:1
ACTCCTACGGGAGGCAGCAGTAGGGAATCTTCGGCAATGGACGAAAGTCTGACCGAGCAACGCCGCGTGAGTGAAGAAGGTTTTCGGATCGTAAAACTCTGTTGTTAGAGAAGAACAAGGACGTTAGTAACTGAACGTCCTCTGACGGTATCTAACCAGAAAGCCACGGCTAACTACGTGCCAGCAGCCGCGGTAATACGTAGGTGGCAAGCGTTGTCCGGATTTATTGGGCGTAAAGCGAGCG
+
GGGGGGGGGGGGGGGGGGGGGGGGGGGFGGGGGGGGGGGGGGGGBCFFFGGGGFGGCGFGGGGGDFGGGGFFGGGGGGGGFGFGGGGGGGEGGGGGGGGGGGGGGGGGCFFGGGGGGGFFGGGEGGGGCGGGGGGGGGGGGGF8FGGGGFGFGFGGGG?EGGGCGCGGGCCGGGGGGGGGGGGDDDFFFDGGGEGGGGFGGFGGGGGGGC5CEEGGG:E5EGDEGFFFFFGDDGGGGGGDDGG5
@M03364:276:000000000-BLYN8:1:1101:23337:4268 1:N:0:1
ACTCCTACGGGAGGCAGCAGTAGGGAATCTTCGGCAATGGACGAAAGTCTGACCGAGCAACGCCGCGTGAGTGAAGAAGGTTTTCGGATCGTAAAACTCTGTTGTTAGAGAAGAACAAGGACGTAAGTAACTGTACGTCCCCTGACGGTATCTAACCAGAAAGCCACGGCTAACTACGTGCCAGCAGCCGCGGTAATACGTAGGTGGCAAGCGTTGTCCGGATTTATTGGGTGTAAAGCTAGCG
+
@CFGGGGDCFGGE+C;BEFAFGFFE@@FFGF<@FGGGGGGFGGE7FEFF<CFGGEGGGGGCFFFGCE@E:=FGGFFFGGGGFGGCEGGGGCEFCFGDFGGGGEFGGGFGGGGGFGGGGDFGGGG7>FDEDGGGGGFGFFCGGG@FFEGGCFCGFFGGCFGFDGGGGEFFEGFFGFGGDF@GGFFF@CE;CEBEEGGGFB::<EE@CEF298=:8CE>9<CG=5CFFGGGGG29):FGFG*:7<<
@M03364:276:000000000-BLYN8:1:1101:15770:4342 1:N:0:1
ACTCCTACGGGAGGCAGCAGTAGGGAATCTTCGGCAATGGACGAAAGTCTGACCGAGCAACGCCGCGTGAGTGAAGAAGGTTTTCGGATCGTAAAACTCTGTTGTTAGAGAAGAACAAGGACGTTAGTAACTGAACGTCCCCTGACGGTATCTAACCAGAAAGCCACGGCTAACTACGTGCCAGCAGCCGCGGTAATACGTAGGTGGCAAGCGTTGTCCGGATTTATTGGGCGTAAAGCGAGCG
+
GGGGGGGFGGG@7CGGGGGGGGGGGGFGFFFFFEGGGGGGGGG7CEGGGGGCFGGGGGCGGGGGGGGGGCFGGFFGGGGGGGFGGGGGGCFFCFGGGGGGGGGGFFGGGEGCFGGGGFGGGGFEGFFGGFGFFGGGFF7FEFGGGGGCEFGGG,@F7CCGG@BF@FGGGGGDFGFF:BFGC*5BEGGFFEGGGGGGGFGGFF8;CFEFD6FFE8EGCF?CECE5C+<CGFGGGGGGGGGDDC57
@M03364:276:000000000-BLYN8:1:1101:9916:4379 1:N:0:1
ACTCCTACGGGAGGCAGCAGTGGGGAATATTGCACAATGGGCGCAAGCCTGATGCAGCCATGCCGCGTGTGTGAAGAAGGCCTTCGGGTTGTAAAGCACTTTCAGCGAGGAGGAAGGTGGTGAGCTTAATACGCTCATCAATTGACGTTACTCGCAGAAGAAGCACCGGCTAACTCCGTGCCAGCAGCCGCGGTAATACGGAGGGTGCAAGCGTTAATCGGAATTACTGGGCGTAAAGCGCACG
+
GGGGGGGGGGGGGGGGGGGGGGGGGGGGGGGGGGGGGGGGGGGGGGGGGGGGGGGGGGGGGGGEGGGEGGGGGGGGGGGGGGGGGGGGFFGGGGGGGGGGFGGGGFG7FECEGGFGGGGFCDGGGGGGGGGFGGGGGGGGCFCFFGGGGGGGCEGGGDGGGGGGGGGGGGGGGGGGGGGGDDGGGGGGGGGGGGGCFEGGGGGGGEGGCGGGEGDECFGGGEGGGGGGGGGGGGEG:DDDGGGD
@M03364:276:000000000-BLYN8:1:1101:11304:4387 1:N:0:1
ACTCCTACGGGAGGCAGCAGTGGGGAATATTGCACAATGGGCGCAAGCCTGATGCAGCCATGCCGCGTGTGTGAAGAAGGCCTTCGGGTTGTAAAGCACTTTCAGCGAGGAGGAAGGTGGTGAACTTAATACGTTCATCAATTGACGTTACTCGCAGAAGGAGCACCGGCTAACTCCGTGCCAGCAGCCGCGGTAATACGGAGGGTGCAAGCGTTAATCGGAATTACTGGGCGTAAAGCGCACG
+
GGGGGGGGGGGGGGGGGGGGGGGGGGGGGGGGGGGGGGGGGGGGGGGGGGGGGGGGGGGGGGGGGGGGGGGGGGGGGGGGGGGGGGGGFGGGGGGGGGGGGGGGGGGEFGFGDGGGGGGGGGGFGGGGGFBFGGGGGGGGGGGGGGEFGGGGGGGFGGGGGGGGGGGGGGGGGGGGGGGGGGGGGGGGGGEGDGGGGGGGGEEGGGGGGFCFGGGC7?GFEDDGGFGGGGGGGGGDFFCGGGGD
@M03364:276:000000000-BLYN8:1:1101:8398:4459 1:N:0:1
ACTCCTACGGGAGGCAGCAGTGGGGAATATTGCACAATGGGCGCAAGCCTGATGCAGCCATGCCGCGTGTATGAAGAAGGCCTTCGGGTTGTAAAGTACTTTCAGCGGGGAGGAAGGGGAGTGGTTTAATACGCCATTCAATTGACGTTACCCGCAGAAGAAGCACCGGCTAACTCCGTGCCAGCAGCCGCGGTAATACGGAGGGTGCAAGCGTTAATCGGAATTACTGGGCGTAAAGCGCACG
+
GFGGGGGC@;FGGGGGCCFGGGGGG7FGEFGGDG@FFGDGGGGGGGGG7F@@FCEEGC<FFGFGECFCFGGGEACEFDFGDFFGGGGGGDGGFGDAFGGGGFE9FFEGGGFFGGGFG+C+@FD=,3FFCFGGD++F@F,ECEGGFFEGGGGFGG7><7>FFFGGGFGGGGGG,CFFEEFFGG981BCCFGEGGECEFG9/;*:EGGD>+0ACECCC5CFFEGGGGGGGG?F5>DG=C::CD<G)
@M03364:276:000000000-BLYN8:1:1101:12492:4481 1:N:0:1
ACTCCTACGGGAGGCAGCAGTGGGGAATATTGCACAATGGGCGCAAGCCTGATGCAGCCATGCCGCGTGTGTGAAGAAGGCCTTCGGGTTGTAAAGCACTTTCAGCGAGGAGGAAGGTGGTGAGCTTAATACGCTCATCAATTGACGTTACTCGCAGAAGAAGCACCGGCTAACTCCGTGCCAGCAGCCGCGGTAATACGGAGGGTGCAAGCGTTAATCGGAATTACTGGGCGTAAAGCGCACG
+
GGGGGGGGGGGGGGGGGGGGGGGGGGGGGGGGGGGGGGGGGGGGGGGGGGGGGGGGGGGGGGGGGGGGGGGGGGGGDDFGGGGGGGGG=@FGGGGGFGGGFGGGGGGGGGGGGBFGGGGGGGGGGGGGGGGGGGGGGGGGGGGGGGGGGGGGFFEFGGGGGGGGGGGGGGGGGGGGGGGGGGGGGGGGGEGGGG*;CGCGGCGGGGGGGGCFGGGGCGGGGGGGGCFGFGG=CDGGFCCCC<C7
@M03364:276:000000000-BLYN8:1:1101:17747:4525 1:N:0:1
ACTCCTACGGGAGGCAGCAGTAGGGAATCTTCGGCAATGGACGAAAGTCTGACCGAGCAACGCCGCGTGAGTGAAGAAGGTTTTCGGATCGTAAAACTCTGTTGTTAGAGAAGAACAAGGACGTTAGTAACTGAACGTCCCCTGACGGTATCTAACCAGAAAGCCACGGCTAACTACGTGCCAGCAGCCGCGGTAATACGTAGGTGGCAAGCGTTGTCCGGATTTATTGGGCGTAAAGCGAGCG
+
GGGGEGGGGGGC::CCGGFFFGGGGFGGCFCFFCF@@AFDGGGGGGCEFGGDGFECFEC<EGGEGGG@FDGGFF9CFGGGFGGGGGGGGGGFGGGGGGGFGGFG<FEFFF9EG?FGGFGGGFFEF8EFFFC9DFACFFG:FGGGG@FGGGFGFFCFFGGGGFCFFECGC7CCGGGGFEFG<EC7EEFD@5BEGE5CFF?8?C8CGEGC6<E*;ECC7+3>CE5*<C?+<CFFGDDEGGC3/1)9
@M03364:276:000000000-BLYN8:1:1101:22900:4535 1:N:0:1
ACTCCTACGGGAGGCAACAGTGGGGAATATTGCACAATGGGCGCAAGCCTGATGCAGCCATGCCGCGTGTATGAAGAAGGCCTTCGGGTTGTAAAGTACTTTCAGCGGGGAGGAAGGTGATGAACTTAATACGTTCATCAATTGACGTTACCCGCAGAAGAAGCACCGGCTAACTCCGTGCCAGCAGCCGCGGTAATACGGAGGGTGCAAGCGTTAATCGGAATTACTGGGCGTAAAGCGCACG
+
GGDGGGGGGGGGEGGGGGGFFGGGGCFGGGGGCFGGGGGGGDEDGCGGFGGGEFGGGGGFGGGEGGGGGGGGGGFEDFGGGGGGCCFGGDGGF<FGGFFGGGFGGFGGGGGGGF8=FGGGGGGFFGFFDGGGD,=C<,@FCDFG9DFEG@:FCEGG*@FC:C:BC3FGGGECGG9,@ECF@G98CFGFEGEGGDCCCFGFGEC88A5CFGEFD:CCF?FFGDGGGG?79CF5<CCGFDGDDDG<
@M03364:276:000000000-BLYN8:1:1101:20593:4568 1:N:0:1
ACTCTACGGGAGGCAGCAGTAGGGAATCTTCGGCAATGGACGAAAGTCTGACCGAGCAACGCCGCGTGAGTGAAGAAGGTTTTCGGATCGTAAAACTCTGTTGTTAGAGAAGAACAAGGACGTAAGTAACTGTGCGTCCCCTGACGGTATCTAACCAGAAAGCCACGGCTAACTACGTGCCAGCAGCCGCGGTAATACGTAGGTGGCAAGCGTTGTCCGGATTTATTGGGCGTAAAGCGAGCGC
+
GGGGFGGGGGDGGGGGGGGGGGGGGGGFGGGGGGGGGGGGGGGGGGGGGGFGDFGGGGGGGDGGGGFGEGGGGGGGGGGGGGGGGEGGGGGGGGGGGGGGGGGGGGGGGGGGGGGGGGGGFEGGGGGGGGGGGGGGGGGGGGGGGGGGGFGGGGGGGGGFGGGGGGGGGGGGGGFGGGGGGGFGGGGGGGGGG>E9CGGFGGDGGGGGGGCECCGGGGGEGG567@FGGGGGGG==DGDGDDG3
@M03364:276:000000000-BLYN8:1:1101:21971:4573 1:N:0:1
ACTCCTACGGGAGGCAGCAGTAGGGAATCTTCGGCAATGGACGAAAGTCTGACCGAGCAACGCCGCGTGAGTGAAGAAGGTTTTCGGATCGTAAAACTCTGTTGTTAGAGAAGAACAAGGACGTTAGTAACTGAACGTCCCCTGACGGTATCTAACCAGAAAGCCACGGCTAACTACGTGCCAGCAGCCGCGGTAATACGTAGGTGGCAAGCGTTGTCCGGATTTATTGGGCGTAAAGCGAGCG
+
GGGGGGGGGGGGGGGGGGGGGGGGGGGGGGGGGGGGGGGGGGGGGGGGGGGGGGGGGGGGGGGGGGGGGGGGGGFGGGGGGGGGGGGCGGGGGGGGGGGGGGGGGGGFFGGFFFFGGGF8EFGGGGGGGGGGGGGGGGGGGGGGGGGGGGGGGGGGGGGGGGGGCCFGGGGG7FGGGGGGGGGFGFGGGGGGGGGGGGFGGFGGGGGGGGDFGEGGGGGCE;8AFGGGCFFGGGDEFFGD*9<9
@M03364:276:000000000-BLYN8:1:1101:7139:4583 1:N:0:1
ACTCCTACGGGAGGCAGCAGTAGGGAATCTTCGGCAATGGACGAAAGTCTGACCGAGCAACGCCGCGTGAGTGAAGAAGGTTTTCGGATCGTAAAACTCTGTTGTTAGAGAAGAACAAGGACGTAAGTAACTGTACGTCCCCTGACGGTATCTAACCAGAAAGCCACGGCTAACTACGTGCCAGCAGCCGCGGTAATACGTAGGTGGCAAGCGTGGTCCGGATTTATTGGGCGTAAAGCGAGCG
+
GGGGGGGGGGGGGGGGGGGGGGGGGGGGGGGGG@GFGGGGG8F6CFCEEGGDFCEGGGGGGGGGGGGGGFC<FFGGGGGGGFGGGGGGGGGGGGGGFFGGGGGGGGDFFGGFGGGGGFG<EBFEGG8?DFGCF,,:>D8@FF8D8@FCFF7AFC<FGGGGGGGGGGGGGB:EFG@FCECCFCFGCF:,=EEEDE88<FFGF9EG@CCFFFGFEC5*19<>5**:<+<CGFFCDGEGDDFDGG3<
@M03364:276:000000000-BLYN8:1:1101:22898:4613 1:N:0:1
ACTCCTACGGGAGGCAGCAGTGGGGAATATTGCACAATGGGCGCAAGCCTGATGCAGCCATGCCGCGTGTGTGAAGAAGGCCTTCGGGTTGTAAAGCACTTTCAGCGAGGAGGAAGGTGGTGAACTTAATACGTTCATCAATTGACGTTACTCGCAGAAGAAGCACCGGCTAACTCCGTGCCAGCAGCCGCGGTAATACGGAGGGTGCAAGCGTTAATCGGAATTACTGGGCGTAAAGCGCACG
+
GGGGGGGGGGGGGGGGGD-EFGGGGGGGGGGGGGGGGGGGGGG@FGGGGGGGGGGGGFFFFGGFGGGGGGGFGGFGGGGCCFGGGFGGCFGGGGGGGGFGFGGGFGGCFGGGGDFFEGGFEFFFGGGGGGGGGGGDCFGGGGFFFGGFFGGF9BFEGGFGCFGGGGGGGGG@7DF?FEGGGGGGGGGGCEGECG*:9C?FG8=CEG88B9C5E*8859<CGGGGG?CFDGGGGGDCGGFDGGC)
@M03364:276:000000000-BLYN8:1:1101:19449:4617 1:N:0:1
ACTCCTACGGGAGGCAGCAGTAGGGAATCTTCCGCAATGGACGAAAGTCTGACGGAGCAACGCCGCGTGAGTGAAGAAGGTTTTCGGATCGTAAAGCTCTGTTGTTAGGGAAGAATAGTTAAGGGAGTAACTGCCCTTGATGTGACGGTACCTAACCAGAAAGCCACGGCTAACTACGTGCCAGCAGCCGCGGTAATACGTAGTTCCCAAGCGTTGGCCGGATTTATTGGGCGTAAAGCGAGCG
+
GGGGGGGGGGGGGGGGCDGGGGGGGGGG<FGEFGGGGGGGCFGGGGFFGGGGCBEGGGFGGGGCFFGFF7FGGGFGGGGGEGFF9FGCFCCFCGGGGG?5EF9AFGGG8BFBCGGGFG<FCEFGGF@FDGEFG9=AFFGGFDFGGGEEFF7FDCC@<A:FF,>@DG7FDDE@FGGGGGG@:8;C82>7DECEG8>8?<<>F?G*?92+3=C*=88**03CE5C=99::F6@*957EGG=CDD)7
@M03364:276:000000000-BLYN8:1:1101:20825:4621 1:N:0:1
ACTCCTACGGGAGGCAGCAGTGGGGAATATTGCACAATGGGCGCAAGCCTGATGCAGCCATGCCGCGTGTGTGAAGAAGGCCTTCGGGTTGTAAAGCACTTTCAGCGAGGAGGAAGGTGGTGAACTTAATACGTTCATCAATTGACGTTACTCGCAGAAGAAGCACCGGCTAACTCCGTGCCAGCAGCCGCGGTAATACGGAGGGTGCAAGCGTTAATCGGAATTACTGGGCGTAAAGCGCACG
+
GGGGGGGGGGGGGGGGGGGGGGGGGGGGGGGGGGGGGGGGGGGGGGGGGGGGGGGGGGCFGGGGGGGGGGGG8FGGGGGGGGGGGGGGGGGGGGGGGGGGGGGGGGGCEFEDGGGGGGGGGGGGCFGGGGGGGFGGGGGGGGGGGGGGGGGGGGGGGGGGGGGGGGGGGDGGGGGGGGGGGGGGGGGGGGGGGGGGGGG5ECGGEEEEFGGGGGEDGGGGGGGGGGGGGGFGGGGGGGGG3CG3
@M03364:276:000000000-BLYN8:1:1101:18906:4626 1:N:0:1
ACTCCTACGGGAGGCAGCAGTGGGGAATATTGCACAATGGGCGCAAGCCTGATGCAGCCATGCCGCGTGTATGAAGACGGCCTTCGGGTTTTAAAGTACTTTCTGCGGGGGGGAAGGGTAGTGGTTTAATACGCCATTCAATTTACGTTATGCGCAGAAGAAGCCCCGGCTAACTCCGTGCCAGCAGCTGCGGTAATAGGGAGGGTGCATGCGTTGATCGGAATTACTGTGCGGAAAGGTCAGG
+
EGGGGGGGGGGGGGGGGGGGGG@FGGGGGG<F,6EGGGGG<FG+FGG7FGGG9CFGGGGG<F,6CFGGGCF9FE,EF,BFGG,FE,BFFG++,BF?B@,5CF,,5,@+@F+<:*C8:*,,*,<E92,,2<,AA**:CF9+<+++<CC88C*+318C8*++++<+**2/**1*2+0CF*/2*/002*2**2+28;*1+<+<***:E///0++<*;;**<97782:++<<<022>)15)***20**
@M03364:276:000000000-BLYN8:1:1101:10421:4647 1:N:0:1
ACTCCTACGGGAGGCAGCAGTAGGGAATCTTCGGCAATGGACGAAAGTCTGACCGAGCAACGCCGCGTGAGTGAAGAAGGTTTTCGGATCGTAAAACTCTGTTGTTAGAGAAGAACAAGGACGTAAGTAACTGTACGTCCCCTGACGGTATCTAACCAGAAAGCCACGGCTAACTACGTGCCAGCAGCCGCGGTAATACGTAGGTGGCAAGCGTTGTCCGGATTTATTGGGCGTAAAGCGAGCG
+
GGGGGGGGGGGGGGGGGGGGGGGGGGGGGGGGGGGGGGGGGGGGGGGGGFGGGGGGGGGGGGGGGGGGFEGGGGGGGGGGFGGGGGGGGGGGGFGGGGGGGGGGGGGGGGGGGGGGGGGGFGGGGFFGGGGGGGGGGGGDGGGGGGGGGGGGGGGGGGGGFGGGGGGGGGGDGGGGGGGGGGFFGFGGFGGGGGEGFGGGCFGGGCEG*<EEEGGEGGGGGDE5CFGGGGGGGGGGGGGGGGGC
@M03364:276:000000000-BLYN8:1:1101:23432:4679 1:N:0:1
ACTCCTACGGGAGGCAGCAGTAGGGAATCTTCGGCAATGGACGAAAGTCTGACCGAGCAACGCCGCGTGAGTGAAGAAGGTTTTCGGATCGTAAAACTCTGTTGTTAGAGAAGAACAAGGACGTTAGTAACTGAACGTCCCCTGACGGTATCTAACCAGAAAGCCACGGCTAACTACGTGCCAGCAGCCGCGGTAATACGTAGGTGGCAAGCGTTGTCCGGATTTATTGGGCGTAAAGCGAGCG
+
GGGGCCGGGGGGGGGGGGGGGGGGGGGGGGGGGGGGGGGGGGGGGEG<FGGGGGGGGGGGGGFGGGGGGG>CFFFGGGFFGGGFGGGGGGGFGGGGGGGAFGGGGGGGGGGGGFFFGGGDDFCFFDGGCGGGGGFFGGCFGGGGFGGDFGGGCFGGGGGGGGGGGGGGGGDFGGGGGEGGGGGGGGGCFGGGGGGGGGGDCFGGGGCFGGGGGGEGEGGGGGG*+CGGGGGGGGGGFGGDGCD9
@M03364:276:000000000-BLYN8:1:1101:21187:4715 1:N:0:1
ACTCCTACGGGAGGCAGCAGTGGGGAATATTGCACAATGGGCGCAAGCCTGATGCAGCCATGCCGCGTGTATGAAGAAGGCCTTCGGGTTGTAAAGTACTTTCAGCGGGGAGGAAGGTGATGAACTTAATACGTTCATCAATTGACGTTACCCGCAGAAGAAGCACCGGCTAACTCCGTGCCAGCAGCCGCGGTAATACGGAGGGTGCAAGCGTTAATCGGAATTACTGGGCGTAAAGCGCACG
+
GGGGGGGGGGGGGGEGGGGGGGDGGGGGGGGGF9@EFFGG<FGFGGGGFGG8FGGFFFGGFGGGGGGGCGFFGGFGCFGGCGGG@EGGGGGDGC?FGFGGGGFGGGDGGGGGGGGFGGGGGGFGGGGGGFDFGGGGCFGGEAFFFCFGGFFGGGGGGGGCE@FCFFGGGEGGG7CBFEFGGGCFDGGECEEGGGGGGGGGG8EGGGDC8?CFGGECEFFFC=CEFCFGGGGGGCGEFGGDGGG3
@M03364:276:000000000-BLYN8:1:1101:11891:4749 1:N:0:1
ACTCCTACGGGAGGCAGCAGTAGGGAATCTTCGGCAATGGACGAAAGTCTGACCGAGCAACGCCGCGTGAGTGAAGAAGGTTTTCGGATCGTAAAACTCTGTTGTTAGAGAAGAACAAGGACGTTAGTAACTGAACGTCCCCTGACGGTATTTAACCAGAAAGCCACGGCTAACTACGTGCCAGCAGCCGCGGTAATACGTAGGTGGCAAGCGTTGTCCGGATTTATTGGGCGTAAAGCGAGCG
+
GGGGGGGGGGGGGGGGGGGGGGGGDCFGGFGFGGGGGGG<EFGGGC@FEGGGG@FFEEGGGGGGGGGCFFEGGCFAFGFGFDDFGGGGGEGGGGGGGFGGFEFFGGGGGFFFGGGDGGGGGGGCDFGGGGGEGGGFGGB=BEFG,<F@FC<<FF9,,@F7FGG7FGGGGGDEGFGEFGGFFC;CGCFD;BEGGG8;EGDF<EEE?FFFE+AFG;EGGGEEE82CE000+AEE<):CCF:<5C5C
@M03364:276:000000000-BLYN8:1:1101:13369:4755 1:N:0:1
ACTCCTACGGGAGGCAGCAGTAGGGAATCTTCGGCAATGGACGAAAGTCTGACCGAGCAACGCCGCGTGAGTGAAGAAGGTTTTCGGATCGTAAAACTCTGTTGTTAGAGAAGAACAAGGACGTTAGTAACTGAACGTCCCCTGACGGTATCTAACCAGAAAGCCACGGCTAACTACGTGCCAGCAGCCGCGGTAATACGTAGGTGGCAAGCGTTGTCCGGATTTATTGGGCGTAAAGCGAGCG
+
GGGGGGGGGGGGGGGGGGGGGGGGGGGGGGGGGGGGGGGGGGGEGGGGGGGGGGGGGGGGGGGGGGGGGEGGGGGGGGGGGGGGGGGGGGGGGCGGGGGGGGGGGGGG9FGGGFGCFFGGGGGGGGGGGGGGGGGDFGGGGGGGFFGEGCEGGFFGGFFE:FGG>FGGGE>FGGFC7CACG@9C:EFFGGGGGDGGG9CGGGGCGGGDFFGGEGGGGGGGGG5ECCGCCCFGG<C=FGDGGGGD
@M03364:276:000000000-BLYN8:1:1101:15633:4764 1:N:0:1
ACTCCTACGGGAGGCAGCAGTAGGGAATCTTCGGCAATGGACGAAAGTCTGACCGAGCAACGCCGCGTGAGTGAAGAAGGTTTTCGGATCGTAAAACTCTGTTGTTAGAGAAGAACAAGGACGTTAGTAACTGAACGTCCCCTGACGGTATCTAACCAGAAAGCCACGGCTAACTACGTGCCAGCAGCCGCGGTAATACGTAGGTGGCAAGCGTTGTCCGGATTTATTGGGCGTAAAGCGAGCG
+
GGGGGGGFGGEGGGCEGG@FFGFFGGGGGGGDGGGCFFGGGFCCCCFFGGGGGGGFEGGGGGGECCF:FCGGGGGFFGGGFGGGGGGGFGGGGGEEFFGGGGGGGGGGAF<EEEFG?FFCGGGFEDGGGGGFGGGG8FGEG,FDGGGGGGGEFDFGGCCFFGGG7DFEGGGGGFGGGEFGGFGGGGGFGGGGG>CEGGGGFCG*CFFGF6;FG>=ECFFECEGGGGGGGFF57CCGFDFGGGGC
@M03364:276:000000000-BLYN8:1:1101:21516:4780 1:N:0:1
ACTCCTACGGGAGGCAGCAGTGGGGAATATTGCACAATGGGCGCAAGCCTGATGCAGCCATGCCGCGTGTGTGAAGAAGGCCTTCGGGTTGTAAAGCACTTTCAGCGAGGAGGAAGGTGGTGAACTTAATACGTTCATCAATTGACGTTACTCGCAGAAGAAGCACCGGCTAACTCCGTGCCAGCAGCCGCGGTAATACGGAGGGTGCAAGCGTTAATCGGAATTACTGGGCGTAAAGCGCACG
+
DFGGGGGFFGCFEGGGGG9FGGGGG@FFGGGGGGGGGGGGGGGGGGG@FGGGGGGGGGGGGGGFGDEGGGGGGGFGGGGGGC8FGF>=EFGGGFGGGGGGGFFFGFGGGEDFGGGGGGGGG?<DG9FFGGGFGGGGGGCCFFGFGDFGFGGGGGFEEGGGGGGGGGFCCFFGGGFFGE:BFGGGGFGGGCEGCEGGGGGGDCEGGGGGEFGGGGCEEFGGGGEGGGFFEEG5DGE5CDGGC311
@M03364:276:000000000-BLYN8:1:1101:13965:4790 1:N:0:1
ACTCCTACGGGAGGCAGCAGTGGGGAATATTGCACAATGGGCGCAAGCCTGATGCAGCCATGCCGCGTGTGTGAAGAAGGCCTTCGGGTTGTAAAGCACTTTCAGCGAGGAGGAAGGTGGTGAACTTAATACGTTCATCAATTGACGTTACTCGCAGAAGAAGCACCGGCTAACTCCGTGCCAGCAGCCGCGGTAATACGGAGGGTGCAAGCGTTAATCGGAATTACTGGGCGTAAAGCGCACG
+
GGGGGGGGGGGGGGGGGGGGGGGGGGGGGGGGGGGGGGGGGGGGGGGGGGGFGGGGGGGGGGGGGGGGGGGGGGGGGGGGGGGGGGGGGGGGGGGGGGGGGGGGGGGCGGGGGGGGGGGGGGFGGGGGGGGGGGGGGGGGGGGGGGGGGFEGGGGGGGGGGGGGGGGGGGGGGGGGGGGGGGGGGEFGGGGGGGGGGGGGGGGGGEEGGFGGGGG=FGGGGGGGGGGGGGGGGGEEGGGGGGG<
@M03364:276:000000000-BLYN8:1:1101:7456:4799 1:N:0:1
ACTCCTACGGGAGGCAGCAGTGGGGAATATTGCACAATGGGCGCAAGCCTGATGCAGCCATGCCGCGTGTGTGAAGAAGGCCTTCGGGTTGTAAAGCACTTTCAGCGAGGAGGAAGGTGGTGAACTTAATACGTTCATCAATTGACGTTACTCGCAGAAGAAGCACCGGCTAACTCCGTGCCAGCAGCCGCGGTAATACGGAGGGTGCAAGCGTTAATCGGAATTACTGGGCGTAAAGCGCACG
+
GGGGGGGGGGGGGGGGGGGGGGGGGGGGGGGGGGGGGGGGGGGGGGGGGGGGGGGGGGGGGGGGGGGGGGGGGGGGGGGGGGGGGGGGGGGGGGGGGGGGGGGGGGGGGGGGGGGGGGGGGGGGGGGGGGGGGGGGGGGGGGGGGGGGGGGGGGGGGGGGGGGGGGGGGGGGGGGGGGGGGGGGGGGGGGGGGGGGGGGGGGGGGGGGGGGGGGEGGGGGGGGGGFGGGGGGGGGGGGGGGGG5
@M03364:276:000000000-BLYN8:1:1101:8063:4806 1:N:0:1
ACTCCTACGGGAGGCAGCAGTGGGGAATATTGCACAATGGGCGCAAGCCTGATGCAGCCATGCCGCGTGTGTGAAGAAGGCCTTCGGGTTGTAAAGCACTTTCAGCGAGGAGGAAGGTGGTGAACTTAATACGTTCATCAATTGACGTTACTCGCAGAAGAAGCACCGGCTAACTCCGTGCCAGCAGCCGCGGTAATACGGAGGGTGCAAGCGTTAATCGGAATTACTGGGCGTAAAGCGCACG
+
GGGGGGGGGGGGGGGGGGGGGGGGGGGGGGGGGGGGGGGGGGGGGGGGGGFGGGGGGGGGGGFGGGGGGGGGGFGGGGGGGGGGGGGGGGGGGGGGGGGGGGGGGGGGGGGGGGGGGGGGEFFGGGGGGFGGGGGGGGGGGGGGGGGGGGGGGGGGGGGGGGGGGGGGDGGGGGGGGGGGGGGFGGGGFCEGGGGGGGGGG8EDGGGGGGGGGGGDG?GFCGGGGF7FG<EGGGGGGGGGGGC7
@M03364:276:000000000-BLYN8:1:1101:8537:4860 1:N:0:1
ACTCCTACGGGAGGCAGCAGTGGGGAATATTGCACAATGGGCGCAAGCCTGATGCAGCCATGCCGCGTGTGTGAAGAAGGCCTTCGGGTTGTAAAGCACTTTCAGCGAGGAGGAAGGTGGTGAGCTTAATACGTTCATCAATTGACGTTACTCGCAGAAGAAGCACCGGCTAACTCCGTGCCAGCAGCCGCGGTAATACGGAGGGTGCAAGCGTTAATCGGAATTACTGGGCGTAAAGCGCACG
+
GGGGGGGGGGGGGGGGGGGGGGGGGGGGGGGGGGGGGGFGGGGGGGGGGGGGGGGGGGGGGGGGGGGFGGGGFGGGGGGGDGGGGGG7FEGGGGGGGGGGGGGGGGGEGGEGGEFGGFGGGGGGGGGGGGGGGGGGGGGGGGGGGGGGGGGGFFFCFGGGGGGGGGDFGGGGFFC9FEFGGGGGFCFC@EEGGGDGGGGGG>CGGGGGGGGGGGGGGGGGGGDCGGGGGGGFGG5E:D=DGGG<
@M03364:276:000000000-BLYN8:1:1101:10017:4870 1:N:0:1
ACTCCTACGGGAGGCAGCAGTAGGGAATCTTCGGCAATGGACGAAAGTCTGACCGAGCAACGCCGCGTGAGTGAAGAAGGTTTTCGGATCGTAAAACTCTGTTGTTAGAGAAGAACAAGGACGTAAGTAACTGTGCGTCCCCTGACGGTATCTAACCAGAAAGCCACGGCTAACTACGTGCCAGCAGCCGCGGTAATACGTAGGTGGCAAGCGTTGTCCGGATTTATTGGGCGTAAAGCGAGCG
+
GGGGGGGGGGGGGGGGGGGFGFGGGEGGGGGGGGGGGGGGGGGGB@FGGGFFGGGGGGGGGGGGGGG>FFGFGGGGGGGGGGGGGGGDGGGGGGGFGGCGGGGGGGGGEFCFGGGGGGGFGDFGGGGGGFFGGGGGGGGGEEGGGGGGFGGGGGGGGGGGGGGDGGGGGGGGCFGFFEGGGFG@FDGGGEDEGGGGGGGGFCFEFFGGGEGGGGGGGGFEGG5C9CGGGGGGGG*5>FGGGGG<
@M03364:276:000000000-BLYN8:1:1101:19032:4926 1:N:0:1
ACTCCTACGGGAGGCAGCAGTAGGGAATCTTCGGCAATGGGGGCAACCCTGACCGAGCAACGCCGCGTGAGTGAAGAAGGTTTTCGGATCGTAAAGCTCTGTTGTAAGAGAAGAACGTTGAGTAGAGTGGAAAGTTACTCAAGTGACGGTATCTTACCAGAAAGGGACGGCTAACTACGTGCCAGCAGCCGCGGTAATACGTAGGTCCCAAGCGTTGTCCGGATTTATTTGGCGTAAAGCGAGC
+
GGGGGGGGGGDFGGGGDDGFCFGFGGGGFCGGGGGEGGGGFGGGGGGFEFFGGGGGGGGGGGGGEGG=EGFFGGGGGFGGGGGGGGGCFGGGDGGGGGGFFGGGGGGGGGCFFGGGGGGEDFGDGFFGGGGCCGGGGGGGGGFGGGGGCGCGGGGCF<,DFFFGCFFC>7CFEGGG9DFAFFFG7BCC>FDDEGGEEGGGGC?CEG<CFF8=CEGEEEGGGCCGGC7C++<<CDGEDCFFGD<>
@M03364:276:000000000-BLYN8:1:1101:25889:4997 1:N:0:1
ACTCCTACGGGAGGCAGCAGTAGGGAATCTTCGGCAATGGACGAAAGTCTGACCGAGCAACGCCGCGTGAGTGAAGAAGGTTTTCGGATCGTAAAACTCTGTTGTTAGAGAAGAACAAGGACGTTAGTAACTGAACGTCCCCTGACGGTATCTAACCAGAAAGCCACGGCTAACTACGTGCCAGCAGCCGCGGTAATACGTAGGTGGCAAGCGTTGTCCGGATTTATTGGGCGTAAAGCGAGCG
+
FGGGGGGGGGGCFGGGGGGGGGGGGFGGGGGEGCFGGGFGCGGGGGG,FFGGGG7FGGGGGGGGGGGGCFEADFFGGGGGGFGGFGGGGGGGGGG9BE@CAFGDFGFGGGGGGGGEEF8EAEFF@FF?B9,8,,EDEG7BFADF8=CFGGGGGGGGGGGGGFGG7FGGCGEGGGGC7CF:DFFGGFGGFGGGDEE@FG9FFGGGGGGGGGGGGGGGG9EGGGEGGEFF:?F59D5CCGFGGDDC
@M03364:276:000000000-BLYN8:1:1101:16767:5014 1:N:0:1
ACTCCTACGGGAGGCAGCAGTAGGGAATCTTCGGCAATGGACGAAAGTCTGACCGAGCAACGCCGCGTGAGTGAAGAAGGTTTTCGGATCGTAAAACTCTGTTGTTAGAGAAGAACAAGGACGTTAGTAACTGAACGTCCCCTGACGGTATCTAACCAGAAAGCCACGGCTAACTACGTGCCAGCAGCCGCGGTAATACGTAGGTGGCAAGCGTTGTCCGGATTTATTGGGCGTAAAGCGAGCG
+
GGGDGGECFGGGGGGGGGGGGGGGGGGGGGGGGGGGGGFGGGGGGGGGGGGGGGC7CGGGGEEGGGGFGDGGGGGGGGGGGGFGGGGDGGGGGGFGGGGGGGGGGGGGGGGGGGGGGGGGGGGGGGGGGGGGGGFGCGGGGGGGGGGGGGGGGGGGGGGDFGGGGGGGCEGDGGGGGGGGGGGGGFGF@5EEGGGGGGGGGGGGGCGFGGGGGGCCCCCGGCEDFEFFFGGGGGG5GFFCDD<C
@M03364:276:000000000-BLYN8:1:1101:19324:5039 1:N:0:1
ACTCCTACGGGAGGCAGCAGTAGGGAATCTTCGGCAATGGACGAAAGTCTGACCGAGCAACGCCGCGTGAGTGAAGAAGGTTTTCGGATCGTAAAACTCTGTTGTTAGAGAAGAACAAGGACGTTAGTAACTGAACGTCCCCTGACGGTATCTAACCAGAAAGCCACGGCTAACTACGTGCCAGCAGCCGCGGTAATACGTAGGTGGCAAGCGTTGTCCGGATTTATTGGGCGTAAAGCGAGCG
+
GGGGGGGGGGGGGGGGGGGGGGGGGGGGGGGGGGGGGGGGGGGGGGGGGGGGGFGGGGGGFGFGFGG@FEEFGGGGGGCGFEFGGGGGGGDGGGGGGGGGGGGGGGGGGGGGGGGGGGGGGGEFGGGGFGGFGGGGGGF@EDDFCGGGGGGGGGFFFFFFGGGGGGGGGGGGGGGGGGGGGGGGGGGGGGEGGGG7EFGGGGGGGGGG>6CFDGEGGGGGGCEGCF7FCFGGDGGDGGFDGDC<
@M03364:276:000000000-BLYN8:1:1101:6398:5054 1:N:0:1
ACTCCTACGGGAGGCAGCAGTAGGGAATCTTCGGCAATGGACGAAAGTCTGACCGAGCAACGCCGCGTGAGTGAAGAAGGTTTTCGGATCGTAAAACTCTGTTGTTAGAGAAGAACAAGGACGTTAGTAACTGAACGTCCCCTGACGGTATCTAACCAGAAAGCCACGGCTAACTACGTGCCAGCAGCCGCGGTAATACGTAGGTGGCAAGCGTTGTCCGGATTTATTGGGCGTAAAGCGAGCG
+
GGGGGGGGGGGGGGGGGGGGGGGGGGGGGGGGGGGGGGGGGGGGGGGGGGGGGGGGGGGGGGGGGGGGGGGGGFGGGGGGGGGGGGGGGGGGGGGGGGGGGGGGGGGGGGGGGGGGGGFGGGGGGGGGGGGFGGGGGGGGGGGGGGGGGGGGGGGGGGGGGGGGGGGGGGGGGGGGGGGGGGGGGGGGGGGGGGDGGGGGFGGGCGGCGCFGEGECEFGGGG==FCFGGGGGDGGGGGGGGGGC
@M03364:276:000000000-BLYN8:1:1101:10144:5061 1:N:0:1
ACTCCTACGGGAGGCAGCAGTAGGGAATCTTCGGCAATGGACGAAAGTCTGACCGAGCAACGCCGCGTGAGTGAAGAAGGTTTTCGGATCGTAAAACTCTGTTGTTAGAGAAGAACAAGGACGTTAGTAACTGAACGTCCCCTGACGGTATCTAACCAGAAAGCCACGGCTAACTACGTGCCAGCAGCCGCGGTAATACGTAGGTGGCAAGCGTTGTCCGGATTTATTGGGCGTAAAGCGAGCG
+
FGGGGGGGGGGGGGGGGGGGGGGFGGGGGGGGGGGGGGGGGGGGGGGFGGGGGGGGGGGGGGGGGGGGGGGGGGGGGGGCDFFBFEGGGGGGGGGGFGGGGGGDGFFFGGGGGGGGGGGGGGGGGCCFGGGGGFFFFGG7F<FDCGGDCFG<BCFGEGGGGGGGGGGGGGGGFFFGGGGGCGGGGGGGGGEGGGG8FGGGFGCCFG8>9@FGDEGGGGDEGEGGGGGGF6FGGGDG3FCDGD3C
@M03364:276:000000000-BLYN8:1:1101:20567:5099 1:N:0:1
ACTCCTACGGGAGGCAGCAGTGGGGAATATTGCACAATGGGCGCAAGCCTGATGCAGCCATGCCGCGTGTGTGAAGAAGGCCTTCGGGTTGTAAAGCACTTTCAGCGAGGAGGAAGGTGGTGAACTTAATACGTTCATCAATTGACGTTACTCGCAGAAGAAGCACCGGCTAACTCCGTGCCAGCAGCCGCGGTAATACGGAGGGTGCAAGCGTTAATCGGAATTACTGGGCGTAAAGCGCACG
+
FGGGFG@GGGGGGGCGGDEFF,CCFBFFEFGDGACCEDGGGFBGGD:CDFGGGF9FFGFFFGD@FFEFEFFFGG9E<FGGGF<,CCFE,CCFFG9EEEGDFEFDFGC++@FEG@,B@FGCFDA@DEDABD95<AFF<@AEGGCGFGGGFCGGGGCEDCEGFGGDGGFGDGGGD<EFFB@BBECFGGGGGGGGGGEGFGCGE*CEG5BEGCGFGGGCFGCFEEAECCFGGGGFGGGE3>7CGGD/
@M03364:276:000000000-BLYN8:1:1101:9792:5212 1:N:0:1
ACTCCTACGGGAGGCAGCAGTAGGGAATCTTCGGCAATGGACGAAAGTCTGACCGAGCAACGCCGCGTGAGTGAAGAAGGTTTTCGGATCGTAAAACTCTGTTGTTAGAGAAGAACAAGGACGTTAGTAACTGAACGTCCCCTGACGGTATCTAACCAGAAAGCCACGGCTAACTACGTGCCAGCAGCCGCGGTAATACGTAGGTGGCAAGCGTTGTCCGGATTTATTGGGCGTAAAGCGAGCG
+
GGGGGGGGGGGGGGGGGGGGGGGGGGGGGGGGGGGGGGGGGGGGGGGGGGGGGGGGGGGGGGGGGGGGGGGGGGGGGGGGGGGGGGGGGGGGGGGGGGGGGGGGGGFGGGGGGGGGGGGGGGGGGGGGGGGGGGGGGGGGDGGGGGGGGFGGGGGGGGGGGGGGFGGGGGGGGGGGGGGGFGFGGGGGGGGGGGG@FGGGGFGGGGFGGGGGGGGGGGGGGCECFGGGFGGGGGGGGGGGGGGG
@M03364:276:000000000-BLYN8:1:1101:5609:5231 1:N:0:1
ACTCCTACGGGAGGCAGCAGTAGGGAATCTTCGGCAATGGACGAAAGTCTGACCGAGCAACGCCGCGTGAGTGAAGAAGGTTTTCGGATCGTAAAACTCTGTTGTTAGAGAAGAACAAGGACGTAAGTAACTGTACGTCCCCTGACGGTATCTAACCAGAAAGCCACGGCTAACTACGTGCCAGCAGCCGCGGTAATACGTAGGTGGCAAGCGTTGTCCGGATTTATTGGGCGTAAAGCGAGCG
+
GGGGGGGGGGGGGGGGGGGGGGGGGGGGGGGGGGGGGGGGGGGGGGGGGGGGGGGGGGGGGGGGGGGGGGGGGGDGGGGGGGGGGGGGGGGGGGGGGGGGGGGGGGGGGGGGGGGGGGGGGGGGGGGGGGGGGGGGGGGGGGGGGGGGGGGGGGGGGGGGGGGGGGGGGGGGGGGFC@FGGGGGGGGGFEEEDEGCGGFGFCFGGGGDFGGGGGGGEGGGGCCEC0?C?EFGGGGGGGGGGGG<
@M03364:276:000000000-BLYN8:1:1101:8401:5265 1:N:0:1
ACTCCTACGGGAGGCAGCAGTAGGGAATCTTCGGCAATGGACGAAAGTCTGACCGAGCAACGCCGCGTGAGTGAAGAAGGTTTTCGGATCGTAAAACTCTGTTGTTAGAGAAGAACAAGGACGTTAGTAACTGAACGTCCCCTGACGGTATCTAACCAGAAAGCCACGGCTAACTACGTGCCAGCAGCCGCGGTAATACGTAGGTGGCAAGCGTTGTCCGGATTTATTGGGCGTAAAGCGAGCG
+
GGGGGGGGGGGGGGGGGGGGGGFGGGGGGGGGGGGGGGGG?FGGEGGGGGGGGGGGGGGGGGGGGGGGGGGDFGFGGGGGGGGGCGGGGGGGGGGGGGGGGGGGFGGGGFFGGGGGGGGGGGGGGGGGCFFGGGGGFGGDEGGGGGGGGGGGGGGGGGGGGGGFFGFGDGGGGCFGGDGGGGGGGGGGGGGGGEEEFGGGGCGEFGGGGGGGGGDEEFE=E=E5CFGG9C8CCGGGFGGGGGG5
@M03364:276:000000000-BLYN8:1:1101:12077:5267 1:N:0:1
ACTCCTACGGGAGGCAGCAGTGGGGAATATTGCACAATGGGCGCAAGCCTGATGCAGCCATGCCGCGTGTGTGAAGAAGGCCTTCGGGTTGTAAAGCACTTTCAGCGAGGAGGAAGGTGGTGAACTTAATACGTTCATCAATTGACGTTACTCGCAGAAGAAGCACCGGCTAACTCCGTGCCAGCAGCCGCGGTAATACGGAGGGTGCAAGCGTTAATCGGAATTACTGGGCGTAAAGCGCACG
+
GGGGGGGGGGGGGGGGGGGGGGGGGGCFGGGGGGGGGGGGGGGGGGGGGGGGGGGGGGFGGGGGGGGGGGGGGGGGGGGGEGGGGGGGGGGGGGGGGGGGGGGGGGGGGGFGGGGGGGGGGG9BFFFFGGGGGGGGGGCDFGFGGGG:DDFGFGGGGGGGGGGGGGGGGGGGGF@FGE:FGEGGFGGGGGDGDEGGCGGCEDGGGGGGGGGCE>EEGCFFGC5CFCGD?FFCGGE=9CDGGD)1
@M03364:276:000000000-BLYN8:1:1101:5787:5280 1:N:0:1
ACTCCTACGGGAGGCAGCAGTGGGGAATATTGCACAATGGGCGCAAGCCTGATGCAGCCATGCCGCGTGTGTGAAGAAGGCCTTCGGGTTGTAAAGTACTTTCAGCGGGGAGGAAGGTGATGAACTTAATACGTTCATCAATTGACGTTACCCGCAGAAGAAGCACCGGCTAACTCCGTGCCAGCAGCCGCGGTAATACGGAGGGTGCAAGCGTTAATCGGAATTACTGGGCGTAAAGCGCACG
+
GGGGGGGFGGGGGGGGGGGGGGGGGGGGGGGFGGGGGFGGGGGGGGGGGGGGGGGGGGGGGGGGGGGGGGGGGGGGGGGGGGGGGGGGGGGGGGGGG?FGGFFGGGGGGGCFEGGGGGGGGGGGFFGGFGGGGGGGGGGGGGGGGGGGGGGGGGGGGGGGGGGGGGGGGGGGGGGGFGFCCEGGGGGGGGGGGGGGGGGGGGGDGGGGGGGGGGGGGGFGEEGGGC9FGFGFDGG*7:CDDGD5
@M03364:276:000000000-BLYN8:1:1101:19482:5281 1:N:0:1
ACTCCTACGGGAGGCAGCAGTGGGGAATATTGCACAATGGGCGCAAGCCTGATGCAGCCATGCCGCGTGTGTGAAGAAGGCCTTCGGGTTGTAAAGCACTTTCAGCGAGGAGGAAGGTGGTGAGCTTAATACGTTCATCAATTGACGTTACTCGCAGAAGAAGCACCGGCTAACTCCGTGCCAGCAGCCGCGGTAATACGGAGGGTGCAAGCGTTAATCTGAATTACTGGGCGTAAAGCGCACG
+
GGGGGGGGGGGECG>FEGFFEFGGGG,EFCFFGGFGCGGGGGGGG>FGFGGGGGGGG8FGFFEFGCFGG:,EAEGGGGGGCGGGGGG@F=FGGGFF<FGGG<EFEGF+@C7FEDFF78A@EFGFDFCD?FF9FGGFFGGA<FGGGGGGGGCFGGGC@CFFFCA@CFCFEGG@FFGFC7FF7EGGGGFCFECECGC8BCCGG>ED7;CE8EGGEG8/:FG+<<CCGF?CC?@>DG557:DGGDG)
@M03364:276:000000000-BLYN8:1:1101:4326:5310 1:N:0:1
ACTCCTACGGGAGGCAGCAGTAGGGAATCTTCGGCAATGGACGAAAGTCTGACCGAGCAACGCCGCGTGAGTGAAGAAGGTTTTCGGATCGTAAAACTCTGTTGTTAGAGAAGAACAAGGACGTTAGTAACTGAACGTCCCCTGACGGTATCTAACCAGAAAGCCACGGCTAACTACGTGCCAGCAGCCGCGGTAATACGTAGGTGGCAAGCGTTGTCCGGATTTATTGGGCGTAAAGCGAGCG
+
GGGGGGGGGGGGGGGGGGGGGGGGGGGGGGGGGGGGGGGGGGGGGEGGGGGGGGGGGGGGGGGGGEGGFGGGGGGGGGGGFCGGGGGGGGGGGGGGGGGFGGGGGGGGGGGGGGGGGGGGGGGGGGGGGGGGGGGGG<FFGFGGGGGGGGGGGGFGCCFGGGGGGGGGGGGGGGGGGGGGGCFFGDFGGGGGGGGGGFFGGGGDGGGGGF85CEC8EGFCEEEGGGFGGDGFGGGGGFGDGGG7
@M03364:276:000000000-BLYN8:1:1101:25364:5310 1:N:0:1
ACTCCTACGGGCGGCAGCAGTGGGGAATATTGCACAATGGGCGCAAGCCTGATGCAGCCATGCCGCGTGGGTGAAGAAGGCCTTCGGGTTGTAAAGCACTTTCAGCGAGGAGGTAGGGTGTGAACTTAATACGTTCATCAATTGACGTTACGCGAAGAAGAAGCACCGGCTAACGCCGTGCCAGCAGCCGCGGTAATACGGAGGGTGCAAGCGTTAATCGGACTTACTGAGCGTAAAGCTCACG
+
FGFDCFGGGGG+@FFCFEGGGGGGGEDFGGGGGDCGGGGCGGGGECFFEFGGCFGGFCCFFG8=FGG@F++@BF?FGFGCF8AECFEG,BC+CFDEFC=FFG,8ED+CCE=BC+>3:+:+@F9<EDFGGGFF@FFF<C<FFFGFGGGFGGD****>B*:666<C@F,41==FFF;@CEC<*;9B;BF9*18:E55:999;**1?E*;5@?0;**;*:C<5****39:@C+<?5)*:7CFCC6C7
@M03364:276:000000000-BLYN8:1:1101:4259:5311 1:N:0:1
ACTCCTACGGGAGGCAGCAGTGGGGAATATTGCACAATGGGCGGAAGCCTGATGCAGCGACGCCGCGTGGGGGATGACGGCCTTCGGGTTGTAAACCTCTTTCACCAAGGACGAAGCGGGAGTGACGGTACTTGGGGAAGAAGCACCGGCTAACTACGTGCCAGCAGCCGCGGTAATACGTAGGGTGCGAGCGTTGTCCGGAATTATTGGGCGTAAAGAGCTCGTAGGCGGCTCGTTGCGTCT
+
GGGGGGGGGGGGGGGGGGGGGGGGGGGGGGGGGGGGGGGGGGGGGGGGGGGGGGGGGGGGGGGGGGGGGGGGGGGGGGGGGGGGGGGGGGGGGGGGGGGGGGGGGGGGGGGDGGGGGGG>FGGGGGGG>FGGGGGGGGGGGFGCAFGGGGGGGCGGGGGGGGGFGGGGGGGGGGGGGGGGFGGGGGGGGCG*:?EGGGGGGGE5CFG9:FFGGGGGGGGGGGGCGGGGGGGGC3:C35CC>CG
@M03364:276:000000000-BLYN8:1:1101:7564:5372 1:N:0:1
ACTCCTACGGGAGGCAGCAGTAGGGAATCTTCGGCAATGGACGAAAGTCTGACCGAGCAACGCCGCGTGAGTGAAGAAGGTTTTCGGATCGTAAAACTCTGTTGTTAGAGAAGAACAAGGACGTTAGTAACTGAACGTCCCCTGACGGTATCTAACCAGAAAGCCACGGCTAACTACGTGCCAGCAGCCGCGGTAATACGTAGGTGGCAAGCGTTGTCCGGATTTATTGGGCGTAAAGCGAGCG
+
GGGGGGGGGGGGGGGGGGGGGGGGGGGGGGGGGGGGGGGGGGGGGGGGGGGGGGGGGGGGGGGGGGGGGGGGGGGGGGGGGGGGGGGGGGGGGGGGGGGGGGGGGGGGGGGGGGGGGGFFGGGGGGGGGGGGGGGGGGGFGGGGGGGGGGGGGGGGGGGGGGGGFGGGGGGGGGGGGDFCFFGGGGGGGGGGGGG@FGGGGGGDGGGGGGGGGGG=EGGGGDEGGGGGGGGGDDGEGGGGDGGC
@M03364:276:000000000-BLYN8:1:1101:12500:5387 1:N:0:1
ACTCCTACGGGAGGCAGCAGTGGGGAATATTGCACAATGGGCGCAAGCCTGATGCAGCCATGCCGCGTGTGTGAAGAAGGCCTTCGGGTTGTAAAGCACTTTCAGCGAGGAGGAAGGTGGTGAACTTAATACGTTCATCAATTGACGTTACTCGCAGAAGAAGCACCGGCTAACTCCGTGCCAGCAGCCGCGGTAATACGGAGGGTGCAAGCGTTAATCGGAATTACTGGGCGTAAAGCGCACG
+
GGGGGGFGGGGGGGGGGGGGGGGGGGGGGGGGGGGGGGGGGGGGGGGGGGGGGGGGGGGGGGGGGGGGGGGGGGGGFGGGGGGGGGGGGGGGGGGGGFGGGGGGGFGGGGGGGGGGGGGGGGGGGGGGGGGGGGGGGGGGGGGGGGGGGGGGFEGEGGFGGGGGGGGGGGGGGGGGGEFGGGGGGGGGFGGGGCCEGGGGGGGGGGGGGFGGGGGGFGGGGGGGGGGGGGGFGGGGF>CGGGC7
@M03364:276:000000000-BLYN8:1:1101:26286:5461 1:N:0:1
ACTCCTACGGGAGGCAGCAGTAGGGAATCTTCGGCAATGGACGAAAGTCTGACCGAGCAACGCCGCGTGAGTGAAGAAGGTTTTCGGATCGTAAAACTCTGTTGTTAGAGAAGAACAAGGACGTTAGTAACTGAACGTCCCCTGACGGTATCTAACCAGAAAGCCACGGCTAACTACGTGCCAGCAGCCGCGGTAATACGTAGGTCCCAAGCGTTGTCCGGATTTATTGGGCGTAAAGCGAGCG
+
GGGGGFFGGGDGEGEGEGGGFGGGGGGGGGGGGGECEGGGGGGGCGGGGGGFGFCFEEEGGGGGG>GC@FCFGGFGGGGGFGGGGCGGEGGFGGGGGGGFGGEFFFEFBACFFGGGGGADGGGF@FGGGGGFGGGGGGCFGGGGGGGEGGG9DGFGFGGFFFGGFFGGGGGGGGCGGECFGGGGGGGGGGGGGEEGG?+C?CFE9CFGGFGGDGGCEFGGEGGEFGGDFFGGGGGCC>CGGGG<
@M03364:276:000000000-BLYN8:1:1101:23676:5479 1:N:0:1
ACTCCTACGGGAGGCAGCAGTGGGGAATATTGCACAATGGGCGCAAGCCTGATGCAGCCATGCCGCGTGTATGAAGAAGGCCTTCGGGTTGTAAAGTACTTTCAGTCGGGAGGAAGGTGTCAAGGTTAATAACCTTGGCAATTGACGTTACCGACAGAAGAAGCACCGGCTAACTCCGTGCCAGCAGCCGCGGTAATACGGAGGGTGCAAGCGTTAATCGGAATTACTGGGCGTAAAGCGCACC
+
GGGGGGGGGGGD7@CFFGEFGGFGGGGGGGGGGGGGGGGGGGDFGDEGGGGDFGGFGCFGFFFGGGGECFFGGGGGCFGGGDE8FGGGGGGEFFGGGGGGGGGGGF,B7FCF7BFCGGGGGGGGGGGEFCCGFDFGGGFCFEFDFFEFGGGCFCFC:>CFGGGGGGGGGGGCGFG9FEGGEFGFCFCFGEGGGGGDCEDGGEDGEB8>FGFFG1;5C:CC5EECFFGGF68=5>GG3FGCCDD)
@M03364:276:000000000-BLYN8:1:1101:11165:5492 1:N:0:1
ACTCCTACGGGAGGCAGCAGTGGGGAATATTGCACAATGGGCGCAAGCCTGATGCAGCCATGCCGCGTGTGTGAAGAAGGCCTTCGGGTTGTAAAGCACTTTCAGCGAGGAGGAAGGTGGTGAACTTAATACGTTCATCAATTGACGTTACTCGCAGAAGAAGCACCGGCTAACTCCGTGCCAGCAGCCGAGGTAATACGGAGGGTGCAAGCGTTAATCGGAATTACTGGGCGTAAAGCGCACG
+
GGGGGGGGGGGGGGGGGGGGGGGGGGGGGGGGGGGGGGGGGGGGGGGGGGGGGGGGGGGGGGGGGGGGGGGGGGGGGGGGFGGGGGGGGGGGGGGGGGGGGGGGGGGGGGGGGGGGGEGGGGGFGFGGGFGGGGGGFGGGEGGGGGGGGGGGGGGGGFGGGGGGGGGGGGGGGGGGGGGGGFGGGGGGGGEGGGFFFFDFECEEEEGGGGGGGGGDGGGGGCGGGGGGGCGGDGGGFGGGGGGD
@M03364:276:000000000-BLYN8:1:1101:20353:5501 1:N:0:1
ACTCCTACGGGAGGCAGCAGTGGGGAATATTGCACAATGGGCGCAAGCCTGATGCAGCCATGCCGCGTGTATGAAGAAGGCCTTCGGGTTGTAAAGTACTTTCAGCGAGGAGGAAGGTGTTGTGGTTAATAACCGCAGCAATTGACGTTACTCGCAGAAGAAGCACCGGCTAACTCCGGGCCAGCAGCCGCGGTAATACGGAGGGTGCAAGCGTTAATCGGAATTACTGGGCGTAAAGCGCACG
+
GGGGGGGGGGGGGGGGGGGGGGGGGGGGGGGGGFFGGGGGGGGGGGDFGG?DGGEGGGGGGGGGGGGGGGDFGGGGCGGGFGGGGGGGGGGGFFGGFGGGGGGGGDGDFGGGGGCFGGGGDEFDFFFGGGGGGFGGDGGC@FGDGGFGG8CFGFEGFEGGGGDGCGCFGDGCFCFGGG*=FGEFG7CGGEGGGGEEGFBFEDEEEECEGFGF5*;AFGGGGGGGGFF77CFGGGGGFGGGCCD7
@M03364:276:000000000-BLYN8:1:1101:10554:5506 1:N:0:1
ACTCCTACGGGAGGCAGCAGTGGGGAATATTGCACAATGGGCGCAAGCCTGATGCAGCCATGCCGCGTGTGTGAAGAAGGCCTTCGGGTTGTAAAGCACTTTCAGCGAGGAGGAAGGTGGTGAACTTAATACGTTCATCAATTGACGTTACTCGCAGAAGAAGCACCGGCTAACTCCGTGCCAGCAGCCGCGGTAATACGGAGGGTGCAAGCGTTAATCGGAATTACTGGGCGTAAAGCGCACG
+
GFGGGGGGGGG@CEC7CF9CFCFGGFGGFGGGFFGGGGGGGGF@CGGGGGGGGGF9FFGGGGGGEGGFFFFGFGGGFDFGGGGGGGGGGEGGA9EFGGGGGGCFGGGDEGGGGD8<CGGGGG9FFFDFGGGGGDFFGGAECFCFGFECFGCGGDD7FF7CEFFCFAABC@FGGGGGGGGGGGGGGGGGGGGGD8BEGGFEE8CEEGGDGCC=CEGGFFECE=EFGEGGGGGFGGGG:C7<39))
@M03364:276:000000000-BLYN8:1:1101:8238:5524 1:N:0:1
ACTCCTACGGGAGGCAGCAGTGGGGAATATTGCACAATGGGCGCAAGCCTGATGCAGCCATGCCGCGTGTGTGAAGAAGGCCTTCGGGTTGTAAAGCACTTTCAGCGAGGAGGAAGGTGGTGAGCTTAATACGCTCATCAATTGACGTTACTCGCAGAAGAAGCACCGGCTAACTCCGTGCCAGCAGCCGCGGTAATACGGAGGGTGCAAGCGTTAATCGGAATTACTGGGCGTAAAGCGCACG
+
GGGGGGGGGGGGGGGGGGGGGGGGGGGGGGGGGGGGGGGGGGGGGGGGGGGGGGGGGGGGGGGGGGGGGGGGGGGGGGGGGGGGGGGGGGDGGGGGGFGGGGGGGGGGGGGGGGGGGGGGGGFGGGFGGGGGGGCEEFGGGGGGGGGGGGGGFGGGGGGGGGGGGGGGGGGGGGGGGGGGGFGGGCGGGGDDGGGGGGGFGGGGEEEEFGGGGGGGGGGGGGCFGFEFF6CFGGGGGGGGGGGD
@M03364:276:000000000-BLYN8:1:1101:14032:5579 1:N:0:1
ACTCCTACGGGAGGCAGCAGTAGGGAATCTTCGGCAATGGACGAAAGTCTGACCGAGCAACGCCGCGTGAGTGAAGAAGGTTTTCGGATCGTAAAACTCTGTTGTTAGAGAAGAACAAGGACGTTAGTAACTGAACGTCCTCTGACGGTATCTAACCAGAAAGCCACGGCTAACTACGTGCCAGCAGCCGCGGTAATACGTAGGTGGCAAGCGTTGTCCGGATTTATTGGGCGTAAAGCGAGCG
+
GGGGGGGGGGGGGGGGGEGGGGGGGGGGGGGGGGGGGGGGGGGGGGGGGGGGGGGFFGGGGGGGEEGFGFGGGGGGGGGGGGGGGGGGGGGGGGGGGGGGGGGGGGGGGGFFGGGGGGGGGGGGGGGGGGGGGGGGGGGGGGGGGGDDGGGGGGGGGGGGGGGGAFGGFGGGGGGGFEGEGFGGGFFGDEGGGGGGGFGGGGGGGGGGGFE=EGCGGFFGG5*AC@FGGGF=DGGGGG=D5DCC
@M03364:276:000000000-BLYN8:1:1101:5444:5584 1:N:0:1
ACTCCTACGGGAGGCAGCAGTAGGGAATCTTCGGCAATGGACGAAAGTCTGACCGAGCAACGCCGCGTGAGTGAAGAAGGTTTTCGGATCGTAAAACTCTGTTGTTAGAGAAGAACAAGGACGTTAGTAACTGAACGTCCCCTGACGGTATCTAACCAGAAAGCCACGGCTAACTACGTGCCAGCAGCCGCGGTAATACGTAGGTGGCAAGCGTTGTCCGGATTTATTGGGCGTAAAGCGAGCG
+
GGGG<FGGGGGGGGGGGGGGGGGGGGGGGGGGGGGGGGGGGGGGGDFGGGGGGGGGGGGGGGCGGGGGGGGGGGGGGGGGGGGGGGGGFGGGGGGGGGGGGGGGGGGGGGGGGGGGGGGGGGGGGGGGGGGGGGGGGGGGGGGGGGGGGGGFFGGGGGGGGGGCFGGFGGGGGGGGGGGCFGGGGGGGGGGG>8BEEFEGFGC7BFFGGGGGGGGGEFGGGGGGGFFG?EEFCDGGGGGGGDG5
@M03364:276:000000000-BLYN8:1:1101:17460:5606 1:N:0:1
ACTCCTACGGGAGGCAGCAGTAGGGAATCTTCGGCAATGGACGAAAGTCTGACCGAGCAACGCCGCGTGAGTGAAGAAGGTTTTCGGATCGTAAAACTCTGTTGTTAGAGAAGAACAAGGGTGAGAGTAACTGTTCACCCCTTGACGGTATCTAACCAGAAAGCCACGGCTAACTACGTGCCAGCAGCCGCGGTAATACGTAGGTGGCAAGCGTTGTCCGGATTTATTGGGCGTAAAGCGAGCG
+
GGGGGGGGGGGGGGGGGGGGGGGGGGGGGGGGGGGGGGGGGGGGGGGGGGGGGGGGGGGGGGGGGGGGGGGGGGGGGGGGGGGGGGGGGGGGGGGGGGGGGGGGGGGGCGGGGGGGGGGGGGGGGGGGGGGGGGGDGGGFEFGGGGGGGGGGGGGGGGD:FGGGGGGGGGGGGGGGGGGGGGGGGGFGGGGGGGGGGGGGGGGGGGGGGGFCCGGEEGGGGGGGFCFGGFGGGGGGGGFGGGG7
@M03364:276:000000000-BLYN8:1:1101:25276:5618 1:N:0:1
ACTCCTACGGGAGGCAGCAGTAGGGAATCTTCGGCAATGGACGAAAGGCTGACCGAGCAACGCCGCGTGAGTGAAGAAGGTTTTCGGATCGTAAAACTCTGTTGTTAGAGAAGAACAAGGACGTTAGTAACTGAACGTCCTCTGACGGTATCTAACCAGAAAGCCACGGCTAACTACGTGCCAGCAGCCGCGGCAATACGTAGGTGGGAAGCGTTGTCCGGATTTATTGGGCGTAAAGCGAGCG
+
FGGGFGGGGGGGGGGGGGFFFEGGGGGGGGGCFFFGGFFGFGEGECG,@FGGFGCCFGGGCGGGGGGGEGGGGGGGGGGGAF5C?F7BCFCEGFDGDG@??FEFEEFG<FGGGGF=FDG,=FFFGFFGGGGFFGCF@:DFEF9FB<F7CCGGFG9F<CF,DDGGFFCG77**DFFGCE><FFGG8EFCC5CEE*8:CEC*<2BCB+**/28@8:CCEFG=*2;C60392+;CCDGE*:*95)97
@M03364:276:000000000-BLYN8:1:1101:18136:5623 1:N:0:1
ACTCCTACGGGAGGCAGCAGTGGGGAATATTGCACAATGGGCGCAAGCCTGATGCAGCCATGCCGCGTGTATGAAGAAGGCCTTCGGGTTGTAAAGTACTTTCAGTCGGGAGGAAGGTGTCAAGGTTAATAACCTTGGCAATTGACGTTACCGACAGAAGAAGCACCGGCTAACTCCGTGCCAGCAGCCGCGGTAATACGTAGGTGGCAAGCGTTGTCCGGATTTATTGGGCGTAAAGCGAGCG
+
GGGGGGGGGGGGGGGGGGGGGGGGGGGGGGGGGGGGGGGGGGGGGGGGGGGGGGGGGGGGGGGFGGGGGGGGGGGGCGGGGGGGGGDGGGGGDFGGGGGGGGGGGFFEGGGEGG8EFGGGGGFGGGGGGGGGGGGGFGGDFGGEFGGFGGGGGGGEFCFFCEFGGGGEGGGGGGGGGGGGGGGGGGGGGGGGGGGGGGGGGGGGGGGFEGGGGGGGGG7EGEGGGFGGGFGGGGE=<FFGDGDC
@M03364:276:000000000-BLYN8:1:1101:7891:5624 1:N:0:1
ACTCCTACGGGAGGCAGCAGTAGGGAATCTTCGGCAATGGACGAAAGTCTGACCGAGCAACGCCGCGTGAGTGAAGAAGGTTTTCGGATCGTAAAACTCTGTTGTTAGAGAAGAACAAGGACGTTAGTAACTGAACGTCCTCTGACGGTATCTAACCAGAAAGCCACGGCTAACTACGTGCCAGCAGCCGCGGTAATACGTAGGTGGCAAGCGTTGTCCGGATTTATTGGGCGTAAAGCGAGCG
+
GGGGGGGGGGGGGGGGGGGGGFGGGGGGGGGGGGGGGGGGEGGGDGGFGGGGGGGGGGGGGGGGGGGGGGGDFFGGGGGGGGGGFGGGEGGGGGGGGGGGGGGGGGGGEFGGGGGFGFG?F8FFGFGGGGGCFGFGGFGCFFGGGGGGGGGGGGGGGGGFFFFCCFCGFGEEGFGGFGGGGGCDFGFFCEEGGGGGFFCGGFEEFCEGDGCA:EGDG7CCC=8*<:CFFGF55CCEGGFDDGGC
@M03364:276:000000000-BLYN8:1:1101:5916:5660 1:N:0:1
ACTCCTACGGGAGGCAGCAGTAGGGAATCTTCGGCAATGGACGAAAGTCTGACCGAGCAACGCCGCGTGAGTGAAGAAGGTTTTCGGATCGTAAAACTCTGTTGTTAGAGAAGAACAAGGACGTAAGTAACTGTACGTCCCCTGACGGTATCTAACCAGAAAGCCACGGCTAACTACGTGCCAGCAGCCGCGGTAATACGTGGGTGGCAAGCGTTGTCCGGATTTATGGGGCGTAAAGCGAGCG
+
GGGGFDGGDGD;BFDGEGGGC<C<FEFFCFCFGDGGCFEE<EFGEC@FCEF<<FFECGE<FGDGG@=FG7CCFDFGFGGE4EFGFEEDG:FGFCDFFEEFEFCFEF,A<FAEFEED<FF?,FFFFGFGGFGGFGGGGD=>FC8+,3@F<<+@=3@FGFFG:,<CF7,C<*5><2;?D*26D7C8E7FGGG5CGEDGG?FG9*;*BC*3<AC5AC*/2:FEC*CE9+++378557E=<DGGD5)/
@M03364:276:000000000-BLYN8:1:1101:6227:5708 1:N:0:1
ACTCCTACGGGAGGCAGCAGTGGGGAATATTGCACAATGGGCGCAAGCCTGATGCAGCCATGCCGCGTGTATGAAGAAGGCCTTCGGGTTGTAAAGTACTTTCAGCGGGGAGGAAGGTGAGTGGTTTAATACGCCATTCAATTGACGTTACCCGCAGAAGAAGCACCGGCTAACTCCGTGCCAGCAGCCGCGGTAATAAGGAGGGTGCAAGCGTTAATCGGAATTACTGGGCGTAAAGCGCACG
+
GGGGGGGFGGGGGGGGGGGGGGGGGGGGGGGGGFGGGGGGGGGGGGGGGGGF@FCFGCFF9FFGGFGGGEGGGGDFGGGGCFGGGFGGFFFGGGGGGFFGGGGFGFGGGGGGGGGGE:DFG,EF3CF<DFC=FF@CGC,:<DGC=9:<<C>DAFCGG7CF:D><:>AEGE7FGCC,<E7<<CEGGCC+;88:B5BE?B++??:>ECEEFGGGGEEGCGGGG=CCGF?CFGC/7/:CDCCCCGDC
@M03364:276:000000000-BLYN8:1:1101:11398:5764 1:N:0:1
ACTCCTACGGGAGGCAGCAGTAGGGAATCTTCGGCAATGGACGAAAGTCTGACCGAGCAACGCCGCGTGAGTGAAGAAGGTTTTCGGATCGTAAAACTCTGTTGTTAGAGAAGAACAAGGACGTTAGTAACTGAACGTCCCCTGACGGTATCTAACCAGAAAGCCACGGCTAACTACGTGCCAGCAGCCGCGGTAATACGTAGGTGGCAAGCGTTGTCCGGATTTATTGGGCGTAAAGCGAGCG
+
GGGGGGGGGGGGGGGGGGGGDFFGGGGGGGGGGGGGGGGGGGGGEGGGGGGGGGGGGGGGGGGGGGGGGGGGGGGGGGGGGGGGGGGGGGGGGGGGGGGGGGGGGGFGGGGGGGGGGGGGGGGGGGGGGGGGGGFFFGFDGGGGGGGGGGGGGFGGGGGFGGGGGGGGGGGGGGGGGCCFGGGGGGGGFGGGGGGGGGGGGGGGGGGGGGGGGG8EGGGDGGEGGGGFFGGGGGGGGGGGGGGD
@M03364:276:000000000-BLYN8:1:1101:12072:5788 1:N:0:1
ACTCCTACGGGAGGCAGCAGTGGGGAATATTGCACAATGGGCGCAAGCCTGATGCAGCCATGCCGCGTGTGTGAAGAAGGCCTTCGGGTTGTAAAGCACTTTCAGCGAGGAGGAAGGTGGTGAGCTTAATACGTTCATCAATTGACGTTACTCGCAGAAGAAGCACCGGCTAACTCCGTGCCAGCAGCCGCGGTAATACGGAGGGTGCAAGCGTTAATCGGAATTACTGGGCGTAAAGCGCACG
+
GGGGGGGGGGGGGGGGGGFGEGGGGGGGGGGGGGGGGGGGGGGGGGGGGGGGGGGGGGGGGGGGGGGGGGGGGGGGGGGGGGGFGGGGGGGGGGGGGGGGGGGGGGGFFGDFGGGGGFGGCGFGGGGGGGGGGGGGGGGGGGGGGGGGGGGGGGGGGGGGGGGGGGGGGGGGGGGGGGGGGGGGGGGGGGGGGGGDGFGGGEGEGGGGGGGGGGGGGGGGGEGGGGGGGGGGGGGGGGGGGGGC
@M03364:276:000000000-BLYN8:1:1101:10206:5788 1:N:0:1
ACTCCTACGGGAGGCAGCAGTAGGGAATCTTCGGCAATGGACGAAAGTCTGACCGAGCAACGCCGCGTGAGTGAAGAAGGTTTTATGGTCGTTAAACTTCGTTTTTAGAGGAGAACAAGTACGTTCGTAACTGAACGTGCCCTTACGGTATCTAACCAGAAAGGCACGGCTAACTCCGTGCCCGCCGCCGCGATGATACGTAGGTGGGATGCGTTGTCCGGTTTTATTGGGCGTGAGGCGAGGG
+
FGGGGGGGGGGGGGGGGGGGGC9FGGGGGGG@F,@FFGGGEGGBG7FEFGGG,@CFFG+C<F7CFGGGGGC,C<EFF@DFEE9F,,A5<,88+AFFGG,,4BF+4B845C,BF8F,B<E,5C:B,,BF,<=?<FBD,@+:=D=,@D+5DGF,3@,,,,8@,3@,6,,**33122;2D1>1**,*11:***3****55+38C+=E9C**2+*012/:C?<///:**+AC:0**>D*7***19C)9
@M03364:276:000000000-BLYN8:1:1101:4546:5789 1:N:0:1
ACTCCTACGGGAGGCAGCAGTAGGGAATCTTCGGCAATGGACGAAAGTCTGACCGAGCAACGCCGCGTGAGTGAAGAAGGTTTTCGGATCGTAAAACTCTGTTGTTAGAGAAGAACAAGGACGTTAGTAACTGAACGTCCTCTGACGGTATCTAACCAGAAAGCCACGGCTAACTACGTGCCAGCAGCCGCGGTAATACGTAGGTGGCAAGCGTTGTCCGGATTTATTGGGCGTAAAGCGAGCG
+
GGGGGGGGGGGGGGGGGGGGGGGGGGGGGGGGGGGGGGGGGGDGGGGGGGGGGGGGGGGGGGGGGGEGGGGGGGGGGGGGGGGGGGEGGGGGFGGGGGGGGGGGGGGGGGFGCGGGGGGFGGGFGGGGGGGGGGGGGGGGGGFGGGGGGGGGGGGFGGGGGGGGGGGGGGGGFFGGGCGGGFGGGGGGFGGGDGGGGGGGFGG*9:FFGGGFGGGDGGGGGGG5FFFCGGGGGCC=7:F<CCD<
@M03364:276:000000000-BLYN8:1:1101:8971:5807 1:N:0:1
ACTCCTACGGGAGGCAGCAGTGGGGAATATTGCACAATGGGCGCAAGCCTGATGCAGCCATGCCGCGTGTGTGAAGAAGGCCTTCGGGTTGTAAAGCACTTTCAGCGAGGAGGAAGGTGGTGAACTTAATACGTTCATCAATTGACGTTACTCGCAGAAGAAGCACCGGCTAACTCCGTGCCAGCAGCCGCGGTAATACGGAGGGTGCAAGCGTTAATCGGAATTACTGGGCGTAAAGCGCACG
+
GGGGGGGGGGGDGGGGGGGGFFGGEGGGFFGGGFGGGGGGGGGGGGGGGGGGGGGEGGGGGGGGGGGGGEGGGGFGGGGGGGGGGGGGGGGGGGGGGGGGGE<EFFGDGGGGGBDFGFFCEGAFFGGDFGGGCB<CFGCFGGGGGGGGGGGGGGGCGGGFGFFGGGCGGGGGFGGFGGGGGGGCGGGGGGGGGGGGGFGGGEGGGGGGFGGGGGDGFDCFE5;FGCCF:E5:CGGGFFFG3<5)
@M03364:276:000000000-BLYN8:1:1101:9526:5890 1:N:0:1
ACTCCTACGGGAGGCAGCAGTAGGGAATCTTCGGCAATGGACGAAAGTCTGACCGAGCAACGCCGCGTGAGTGAAGAAGGTTTTCGGATCGTAAAACTCTGTTGTTAGAGAAGAACAAGGACGTAAGTAACTGTACGTCCCCTGACGGTATCTAACCAGAAAGCCACGGCTAACTACGTGCCAGCAGCCGCGGTAATACGTAGGTGGCAAGCGTTGTCCGGATTTATTGGGCGTAAAGCGAGCG
+
GGGGGGGGGGGGGGGGGGGGGGGGDFGAFGGGGGDEFFGGEFFCF@FEF<EEFEGGFGEGCFGFGGEFGCEGGAEFG<FF8EBFGGGGGEFGGGGGGGGGGGGGGDGFDFGCFFDFEEGFGCGGGFGFFFGGGEGFGGGFCFCC>@FFGCGGGGGGGGGGAEFGFCFFFFGGG@D;F@FGFC;FGGGGFEGGGEGCCE9;CBCEFG5FFF5CCCEGE7:=7:AEG9CFGFECDGCEGCGG5C3C
@M03364:276:000000000-BLYN8:1:1101:8364:5940 1:N:0:1
ACTCCTACGGGAGGCAGCAGTGGGGAATATTGCACAATGGGCGCAAGCCTGATGCAGCCATGCCGCGTGTGTGAAGAAGGCCTTCGGGTTGTAAAGCACTTTCAGCGAGGAGGAAGGTGGTGAGCTTAATACGTTCATCAATTGACGTTACTCGCAGAAGAAGCACCGGCTAACTCCGTGCCAGCAGCCGCGGTAATACGGAGGGTGCAAGCGTTAATCGGAATTACTGGGCGTAAAGCGCACG
+
GGGGGGGGGGGGGGGGGGGGGGGGGFGGGGGGGGGGGGGGGGGGGEEGGGGGGGGGGGGGGGGGGGGFEGGGGGGGGGGGGGGGGGGGGGGGGGGGEGGGGGGGGDEGGGGGGGGGGFGGGFGGGGGGGGGGGGGGFFFGGGGGGGGGGFEFCFC@C@CFGGGGGFGGGGGGGFF9FEGFCGF?@FCECEEGGGGCGF9CECEGGGGGGFFF5;;5CGGGGEEFEGGGGGFCDDCC>FCC33)/
@M03364:276:000000000-BLYN8:1:1101:17258:5945 1:N:0:1
ACTCCTACGGGAGGCAGCAGTAGGGAATCTTCGGCAATGGACGAAAGTCTGACCGAGCAACGCCGCGTGAGTGAAGAAGGTTTTCGGATCGTAAAACTCTGTTGTTAGAGAAGAACAAGGACGTAAGTAACTGTACGTCCCCTGACGGTATCTAACCAGAAAGCCACGGCTAACTACGTGCCAGCAGCCGCGGTAATACGTAGGTGGCAAGCGTTGTCCGGATTTATTGGGCGTAAAGCGAGCG
+
GGGGGGGGGGGGGGGGGGGGGGGGGGGGGGGFGGGGGGGGFFGGGGDGGGGGGFGGGGGGGGGGGGGGGCFFGGGGGGGGGGGGGGGGGGGGGGGGGGGGGGGGGG@FAFGGGGGGGGGGDFFGGFEGGGGGDGFGGGGGEGGFEFGGGFEGGGGGGGGGGGGGGGGGDGGGGGGGGGGGFGFG7FDCEEEEEGE8FGFCCG>EGGGFGGFCCEDEGGGGG=CE99CFGGFGGG5C5F?DDG<C
@M03364:276:000000000-BLYN8:1:1101:15502:5948 1:N:0:1
ACTCCTACGGGAGGCAGCAGTAGGGAATCTTCGGCAATGGACGAAAGTCTGACCGAGCAACGCCGCGTGAGTGAAGAAGGTTTTCGGATCGTAAAACTCTGTTGTTAGAGAAGAACAAGGACGTTAGTAACTGAACGTCCCCTGACGGTATCTAACCAGAAAGCCACGGCTAACTACGTGCCAGCAGCCGCGGTAATACGTAGGTGGCAAGCGTTGTCCGGAGTTATTGGGCGTAAAGCGAGCG
+
GGGGGGGGGGGGGGGGGGGGGGGGGGGGGGGGGGGGGGGGGGGGGGGGGGGGGGGGGGGGGGGGGGGGGFGGGGGFGGGGGGGGGGGGGGGGFGGGGGGGGGGGFGGGGGGGGGGGGGGGGGGGGGGGGGGGGGGGGGGCGGGGGGGGGGGFGGGGGGGGGGGGFGGGGGGGCFGGGGGFFGGGGGGGGGGGGGGGGFGGGGFGGGGFFDF5EEGGGGCCGG*:8CFGGGGGGGDG37FGDDGD
@M03364:276:000000000-BLYN8:1:1101:13775:5949 1:N:0:1
ACTCCTACGGGAGGCAGCAGTGGGGAATATTGCACAATGGGCGCAAGCCTGATGCAGCCATGCCGCGTGTATGAAGAAGGCCTTCGGGTTGTAAAGTACTTTCAGCGAGGAGGAAGGCGTTGTGGTTAATAACCGCAGCGATTGACGTTACTCGCAGAAGAAGCACCGGCTAACTCCGTGCCAGCAGCCGCGGTAATACGGAGGGTGCAAGCGTTAATCGGAATTACTGGGCGTAAAGCGCACG
+
GGGGGGGGGCEEEGGGGGGGGGGFGGGGGGGGGGGGGGGGGFGEGGDFGGDFFEFGGGGEFGCF7FFGGGGGGGGGFGGGGDFGGFGGGEEGCAFFFGGGGGFFGDFGGGGGGGGGGGGGGGGGGGGGGGGGFFGEGGGGGGGGGAC@FEFGGGGGGEFGGGGGGGFDEEE@:CFG@CGGGFGGGGGDFGGG5CE8CEGGGGGGDGGGGFGFGGGCFC:FGGGG8C<CF?FFD5CC<77>))//
@M03364:276:000000000-BLYN8:1:1101:13107:5959 1:N:0:1
ACTCCTACGGGAGGCAGCAGTGGGGAATATTGCACAATGGGCGCAAGCCTGATGCAGCCATGCCGCGTGTATGAAGAAGGCCTTCGGGTTGTAAAGTACTTTCAGTCGGGAGGAAGGTGTCAAGGTTAATAACCTTGGCAATTGACGTTACCGACAGAAGAAGCACCGGCTAACTCCGTGCCAGCAGCCGCGGTAATACGGAGGGTGCAAGCGTTAATCGGAATTACTGGGCGTAAAGCGCACG
+
GGGGGGGGGGGGGGGGGGGGGGGGGGGGGGGGGGGGGGGGGGGGGGGGGGGGGGGGGGGGGGGGGGGGGGGGGGGGGGGGGGGGGGGGGGGGGGGGGGGGGGGGGGGGGGDFGEGGGGGGGGGGGGGGGGGGGGGGGGGGGGGGGGGGGFEFGCCFGGGGGGGGGGGGDEGGGGGFGEGGGGGGGGGGGGGGGGGGGGGGGGGGGGGGGGGFEGGGGGGGGGGG8CGGGGGGC<EG3>FGGGCC
@M03364:276:000000000-BLYN8:1:1101:8335:5970 1:N:0:1
ACTCCTACGGGAGGCAGCAGTGGGGAATATTGCACAATGGGCGCAAGCCTGATGCAGCGATGCCGCGTGTGTGAAGAAGGCCTTCGGGTTGTAAAGCACTTTCGGCGAGGAGGAAGGTGGTGAACTTCATAAGTGCAGTGATTGACGTTACTCGCAGAAGAAGCCCGGGCTAACTCCGGGCACGCAGGCGGGGTGATACGGAGGGTGCAAGAGGTAGTGGGGATGAGTGCGCGTAAAGCGGTGG
+
EFGFGGGGGGGGGGGGGGGGGGGGGFGGGCEFFEGFGGFGG,F:FG@EGGGGGGGGGG+@,BFFGGGGGCCCFGGGGGGG,EEEGGG+FFGGGGGA5,BF5E,+++8+CFF?EC,8+3DDGGDE=B,,C,:,,8,,3,,,7@,:@<+++3+,@<3*>7,@FD,:,@*>7>*2CFC,2=**<**=B*8*8***22*1+03@8;C8E8:*+3+*2*02+0+21**1*3+33+:C)1***;*9)*)9
@M03364:276:000000000-BLYN8:1:1101:8262:5990 1:N:0:1
ACTCCTACGGGAGGCAGCAGTGGGGAATATTGCACAATGGGCGCAAGCCTGATGCAGCCATGCCGCGTGTGTGAAGAAGGCCTTCGGGTTGTAAAGCACTTTCAGCGAGGAGGAAGGTGGTGAGCTTAATACGTTCATCAATTGACGTTACTCGCAGAAGAAGCACCGGCTAACTCCGTGCCAGCAGCCGCGGTAATACGGAGGGTGCAAGCGTTAATCGGAATTACTGGGCGTAAAGCGCACG
+
GGGGGGGGGGGGGGGGGGGGGGGGGGGGGGGGGGGGGGGGGGGGGGGGGGGGGGGGGGGGGGGGGGGGGGGGGGGGFGGGGGGGGFGGEFGGGGGGGGGGGGGGGGGGGGCGGGGGGFFGGGGGFGFGGGGGGGGGGGGGGGGGGGGFCF7@FECEFGGGGGGGGGGGGGGGGGGGGGGGGFGFFGGGFEGGGGECCCFGGEGGGGGGGGGGE>EGG7FGGGGFCF9CGFGGGGEGGFFGGGG<
@M03364:276:000000000-BLYN8:1:1101:15611:6007 1:N:0:1
ACTCCTACGGGAGGCAGCAGTAGGGAATCTTCGGCAATGGACGAAAGTCTGACCGAGCAACGCCGCGTGAGTGAAGAAGGTTTTCGGATCGTAAAACTCTGTTGTTAGAGAAGAACAAGGACGTTAGTAACTGAACGTCCCCTGACGGTATCTAACCAGAAAGCCACGGCTAACTACGTGCCAGCAGCCGCGGTAATACGTAGGTGGCAAGCGTTGTCCGGATTTATTGGGCGTAAAGCGAGCG
+
GGGGGGGGGGGGGGGGGGGGGGGGGGGGGGGGGGGGGGGGGGGGGGGGGGFGGGGGGGGGGGGGGEFFF?FEFGGGGGGGFGGGGGGGFGFAFGGGGGGGGGGGEFGGGGGGGGGGGGGGGFFBEFGGGGGGGGGGGGGGGGGGGGGGGGGGGGGGFGGGFGGGGGGGGGGGGGGGGGGGGGGGGGGGGGGGGGGGGGFFEFGGGGGGGGGFCGEGGCCEEA8*<C?CFGGGG7CGGGGDGGC<
@M03364:276:000000000-BLYN8:1:1101:22655:6020 1:N:0:1
ACTCCTACGGGAGGCAGCAGTGGGGAATATTGCACAATGGGCGCAAGCCTGATGCAGCCATGCCGCGTGTGTGAAGAAGGCCTTCGGGTTGTAAAGCACTTTCAGCGAGGAGGAAGGTGGTGAACTTAATACGTTCATCAATTGACGTTACTCGCAGAAGAAGCACCGGCTAACTCCGTGCCAGCAGCCGCGGTAATACGGAGGGTGCAAGCGTTAATCGGAATTACTGGGCGTAAAGCGCACG
+
GGGGGGGGGGGGGGGGGGGGGGGGGGGGGGGGGGGGGGGFGGEFGGGGG8FFFGGGGDFFFGDGG@F+FFFFGEFGGFGGFE<C9FEGF@FBFFFGFEFFGGEFGGGGGGGGGEFGGFFGEGGGCF9BFFFFFFFFGGGGGC9DDFGFFGGEGFGEGGGGFGGFFCCFEFCBB>,>DEFFCFGGGGGD@E:EEEGEFFGGGCEGGEGCFFGGECGGGFGGGGGFCFFGGGG599CEFGGGGGG<
@M03364:276:000000000-BLYN8:1:1101:21154:6042 1:N:0:1
ACTCCTACGGGAGGCAGCAGTAGGGAATCTTCGGCAATGGACGAAAGTCTGACCGAGCAACGCCGCGTGAGTGAAGAAGGTTTTCGGATCGTAAAACTCTGTTGTTAGAGAAGAACAAGGACGTAAGTAACTGAACGTCCCCTGACGGTATCTAACCAGAAAGCCACGGCTAACTACGTGCCAGCAGCCGCGGTAATACGTAGGTGGCAAGCGTTGTCCGGATTTATTGGGCGTAAAGCGAGCG
+
GGGGGGGGGGGGGGGGGGGGGGGGGGGGGGGGGGGGGGFGF@FGGGECFDFGFDFGGGGGGGGGGFGCFGGCDFGGGGGGEFGGGGGGDGFGGGGGGGGGFGDFFCFGGFGGGGGGGGGGGGGEGGGDEGGGGGGFFFGFGFGGGGGGGFFCFGGFFGGGGGGGGGGGGGGGGFCFGGGFCFGGFGGGCEEEGEGE9<FFBEFGCFGGFGGFEGGEGF7=GE8:9:7CFFGGGG==FFGGDGG3
@M03364:276:000000000-BLYN8:1:1101:11735:6049 1:N:0:1
ACTCCTACGGGAGGCAGCAGTGGGGAATATTGCACAATGGGCGCAAGCCTGATGCAGCCATGCCGCGTGTGTGAAGAAGGCCTTCGGGTTGTAAAGTACTTTCAGCGGGGAGGAAGGTGATAAAGCGAATACCTTTATCAATTGACGTTACCCGCAGAAGAAGCACCGGCTAACTCCGTGCCAGCAGCCGCGGTAATACGGAGGGTGCAAGCGTTAATCGGAATTACTGGGCGTAAAGCGCACG
+
GGGGGGFGGGGGGGGGGGGGGGGGGGGGGGGGGGGGCAFGGGGGGGGGGEGGGGGGGGGGGGGFGFGFFFGGGGGGGGGGGGFGGFGGGGGGGGGGFFGFFFGGGGGGGGEGGEFGGGGGGGGFGGGGGGGFG9FGG9BAGAGGGGGFGGGGGGEGGGGGGGGGGGGGGGGGGGGFDEGGGGGGGGGGGGGGGGGGGGGGGGGGG:EEGGGCEEC=FFGGDDEGGCFGFGGGG<=ECCCGGD55
@M03364:276:000000000-BLYN8:1:1101:24027:6050 1:N:0:1
ACTCCTACGGGAGGCAGCAGTGGGGAATATTGCACAATGGGCGCAAGCCTGATGCAGCCATGCCGCGGGGATGAAGAAGGCCGTCGGGTGGTAAAGCACTTTCAGCGAGGAGGAAGGTGGTGAGCTTAATACGCTCATCAATTGACGTGACGCGCAGAAGAAGCACCGGCTAACTCCGTGCCAGCAGCCGCGGTAATACGGAGGGTGCAAGCGTTAATCGGAATTACTGGGCGTAAAGCGCACG
+
FFGGFG?FE;6C@@@CFGEGGCE<:@CEGCEFGGFFD9FGEFG:FCEG@,CCFGAAFC,6CEE@F@F:F+8?CC?FFEFG@E++6CCF,+4B<F<EE>B8,,C@FFGGGDF:F3FGG,@FFFFGG9,@=FFFG<FFG93;:3@FCFG<*>F*<FFG<<CFC@FCF<FEGGGGDFDFCE*=*=B7=F>CEGGCECEG7CCFEECEC;EEDGFDE:*;C+<FGGG*02<F?6FCGDGGDFGGCD5>
@M03364:276:000000000-BLYN8:1:1101:4639:6058 1:N:0:1
ACTCCTACGGGAGGCAGCAGTGGGGAATATTGCACAATGGGCGCAAGCCTGATGCAGCCATGCCGCGTGTATGAAGAAGGCCTTCGGGTTGTAAAGTACTTTCAGCGGGGAGGAAGGTGATGAACTTAATACGTTCATCAATTGACGTTACCCGCAGAAGAAGCACCGGCTAACTCCGTGCCAGCAGCCGCGGTAATACGGAGGGTGCAAGCGTTAATCGGAATTACTGGGCGTAAAGCGCACG
+
GGGGGGGGGGGGGGGGGGGGFGGGGGGGGGGGGGGGGGGGGGGGGGGGGEEGGGGGGGGGGGGGGGG7@FGFFFGGGGGGGGGGGGGGCEFCGFDGGGEGFGGGGGGGGGCGGEGGGGGE<FGGGGGFGGGDFFFCFGFFGFGDGAFFGGGFGGG@FGFGGFGFGGGDEEEGGGCCGGGGGGGGGGGGGGGGG5CE+CFFEEEE?CEEGFFFG?CEFCEFCEEGFFFDFF8*9<ECFGFGGGD<
@M03364:276:000000000-BLYN8:1:1101:11210:6066 1:N:0:1
ACTCCTACGGGAGGCAGCAGTGGGGAATATTGCACAATGGGCGCAAGCCTGATGCAGCCATGCCGCGTGTATGAAGAAGGCCTTCGGGTTGTAAAGTACTTTCAGCGGGGAGGAAGGTGAGTGGTTTAATACGCCATTCAATTGACGTTACTCGCAGAAGAAGCACCGGCTAACTCCGTGCCAGCAGCCGCGGTAATACGGAGGGTGCAAGCGTTAATCGGAATTACTGGGCGTAAAGCGCACG
+
GGGGGGGGGGGGGGGGGGGGGGGGGGGGGGGGGGGGGGGGGGG@FGGGGGGGGGGGGGEGGGFGGGGFC?FCFGGGGGGGGGFGGGGGGGGGGGGGGGGGFGGGGGGEGGGGG@DFFFGAFCFG3<DFGGGGGCFFGGGGFGGGGGFC7FCEFFCFGGGGGGGCFDFGGEEGGGGGFEGGF7<EDFCCFGGGDCECEFFGG8CGGGGEGFG5A/C/A?FEGGGG?FCCFFGGGGGDGGGDDD79
@M03364:276:000000000-BLYN8:1:1101:23072:6070 1:N:0:1
ACTCCTACGGGAGGCAGCAGTGGGGAATATTGCACAATGGGCGCAAGCCTGATGCAGCCATGCCGCGTGTGTGAAGAAGGCCTTCGGGTTGTAAAGCACTTTCAGCGAGGAGGAAGGTGGTGAGCTTAATACGCTCATCAATTGACGTTACTCGCAGAAGAAGCACCGGCTAACTCCGTGCCAGCAGCCGCGGTAATACGGAGGGTGCAAGCGTTAATCGGAATGACTGGGCGTAAAGCGCACG
+
GGGGGGGGGGGGGGGGGGGGGGGGGGGGGGGGGGGGG,FFGGGGGGGFGFFGGFAFFFEE9FDGGFGGBBFFGGGGGGFGF=C8FFGGCFFFGGGGFDFEGGFFGGGGGGGGGFEGG8FG?FFGD,,CDFGFGGEGGGGDGG9FGGEG?F@=DGEEGGGGGGGGGGGGGGGGFGG9FC>FC>DFGGGGCEGGGEGCCGFFDCECEEGGGGGGGECEG7EGGGCG8@CGGGGFGGGGGGFDDDGD
@M03364:276:000000000-BLYN8:1:1101:16217:6079 1:N:0:1
ACTCCTACGGGAGGCAGCAGTGGGGAATATTGCACAATGGGCGCAAGCCTGATGCAGCCATGCCGCGTGTGTGAAGAAGGCCTTCGGGTTGTAAAGCACTTTCAGCGAGGAGGAAGGTGGTGAACTTAATACGTTCATCAATTGACGTTACTCGCAGAAGAAGCACCGGCTAACTCCGTGCCAGCAGCCGCGGTAATACGGAGGGTGCAAGCGTTAATCGGAATTACTGGGCGTAAAGCGCACG
+
FGGGGGGGGGGGGGGEGGGGGGGGGGGGGGGGGGGGGGFGGGE:CFG7F?FEEGAFG<,@FFFGGFFFGCFFGGGGGGGGGFFGGGGGE7FFGGGGDGGGGG<FGFF=FDFFGCDFEFGGGG,E?9AAFCFFGFGGGA,,FDFEGGFFEGGG9F=7CFFFCFGFCFGGDE*FFGGGCCGGGGGFGFGC@ECEGE*;9CFFE>CEE:BCGGGGG?ECC?+CE5C7FGG+AFC5CDCGDD>GDGD<
@M03364:276:000000000-BLYN8:1:1101:24761:6103 1:N:0:1
ACTCCTACGGGAGGCAGCAGTGGGGAATATTGCACAATGGGCGCAAGCCTGATGCAGCCATGCCGCGTGTGTGAAGAAGGCCTTCGGGTTGTAAAGCACTTTCAGCGAGGAGGAAGGTGGTGAACTTAATACGTTCATCAATTGACGTTACTCGCAGAAGAAGCACCGGCTAACTCCGTGCCAGCAGCCGCGGTAATACGGAGGGTGCAAGCGTTAATCGGAATTACTGGGCGTAAAGCGCACG
+
GCFGGGGGGEEGECCGGGFCFC<FFCFCGGFGGGGGGFGGGGGGGGGGGGGGFGGGGFEFFGCGGGG@F?FFCFCGGGGGGF@EFFFGC?BBFFGGGFFFG9DFGCFF+CCFGEFDFEEFFGGGGA<FFFGGGC==FDFGGGGGGCFCDFEGGEFGGGFFFGG7EFFGGC7FGGGF7>FFG7EF7EGC=CGGEEGGGGGFGGGGDEGGFGFGGCGGCCCC*;CC@:FCCEGGGDEGFGGGGD59
@M03364:276:000000000-BLYN8:1:1101:4630:6152 1:N:0:1
ACTCCTACGGGAGGCAGCAGTAGGGAATCTTCGGCAATGGACGAAAGTCTGACCGAGCAACGCCGCGTGAGTGAAGAAGGTTTTCGGATCGTAAAACTCTGTTGTTAGAGAAGAACAAGGACGTTAGTAACTGAACGTCCCCTGACGGTATCTAACCAGAAAGCCACGGCTAACTACGTGCCAGCAGCCGCGGTAATACGTAGGTGGCAAGCGTTGTCCGGATTTATTGGGCGTAAAGCGAGCG
+
GGGGGGGGGGGGGGGGGGGGGGGGGGGGGGGGGGGGGGGGGGGGGGGGGGGFGGGGGGGGGGGGGGGGGGGGGGGGGGGGGGGFGGGGGGGGGGGGGGGGGGGGGGGGGGGGGGGGGGFCGGGGGGGGGGGGGGFGGGGGGFFFGGGGGGGGGGGGGGGGF7FFFFGGGGGDGGGGGGGGGGGGGGFGGGGGGGGGFGGFFGGEFFGGGGGGGEEC=FG5>CEEFGGGGGGG<DEGFGGGGGG<
@M03364:276:000000000-BLYN8:1:1101:20458:6176 1:N:0:1
ACTCCTACGGGAGGCAGCAGTAGGGAATCTTCGGCAATGGACGAAAGTCTGACCGAGCAACGCCGCGTGAGTGAAGAAGGTTTTCGGATCGTAAAACTCTGTTGTTAGAGAAGAACAAGGACGTTAGTAACTGAACGTCCCCTGACGGTATCTAACCAGAAAGCCACGGCTAACTACGTGCCAGCAGCCGCGGTAATACGTAGGTGGCAAGCGTTGTCCGGATTTATTGGGCGTAAAGCGAGCG
+
GGGGGGGGGGGGGGGGGGGGGGGGGGGGGGGGGGGGGGGGGGGGGGGGGGGGGGGGGGGGGGGGGGGGGGGFGGGGGGGGGGGGGGGGGGGGGGGGGGGGGGGGGGGGGGGGGGGGGGGFGGGGGGGGGGGGGGGGGGGGGGGGGGGGGGFGGGGGGGGGGGGGGGGGGGGGGGGGGGGGGGGGGGGGGGGGGGGGGGGGGGGGGGGGGGGGGGGGGGGGGGGGGGGGGGGCGGGGGGGGDGDD
@M03364:276:000000000-BLYN8:1:1101:5104:6207 1:N:0:1
ACTCCTACGGGAGGCAGCAGTAGGGAATCTTCGGCAATGGACGAAAGTCTGACCGAGCAACGCCGCGTGAGTGAAGAAGGTTTTCGGATCGTAAAACTCTGTTGTTAGAGAAGAACAAGGACGTTAGTAACTGAACGTCCCCTGACGGTATCTAACCAGAAAGCCACGGCTAACTACGTGCCAGCAGCCGCGGTAATACGTAGGTGGCAAGCGTTGTCCGGATTTATTGGGCGTAAAGCGAGCG
+
GGGGGGGGGGGGGGGGGGGGGGGGGGGGGGGGGGGGGGGGGGGGGDGGGGGGGGGGGGGGGGGGGGGGGGGGGGGGGGGGGGGGDGGGFGGGGGGGGGGGGGGGGGGGGGGGGGGGGGGGGGEGGGGGGGGGGGGGGGFGGGGGGGGGGGGGGGGGGGGGGGGGGGGGFGGGGGGGGGGGGGGGGGGGGGGGGGG>FGGGGGGGGFGGGGFGGGGGGGGGGECCFGGGGGGGDDGGGGGGGGGC
@M03364:276:000000000-BLYN8:1:1101:26995:6235 1:N:0:1
ACTCCTACGGGAGGCAGCAGTAGGGAATATTCGGCAATGGACGAAAGCCTGACCGAGCAACGCCGCGTGAGTGAAGAAGGTTTTCGGATCGTAAAACTCTGTTGATAGAGAAGAACAAGGACGTTAGTAAATGAACGTCCTCTGACGGTATCTAACCAGAAAGCCACGGCTAACTACGTGCCAGCAGCCGCGGTAATACGGAGGTGGCAAGCGTTGTTCGGAATTATTGGGCGTAAAGCGAGCG
+
GGGGGGFGGGGGGGGGGEGGD,CFGGGG9FGFFCFGGGGGCEEFFGG,EEFG8C:7@F+E,@FFFCGGG,BFGGGGGGGG<CFFGGG>F7FGGGG<5,CEFG9?55,E,CE,?FF,?,,B,A>++3+:E<,,:?A=,6@C+=FGGGG7FEFCC<,33<,5>FGG:<CFGGGGGGG,,>FGGGGCEGGGGGGGGGGGGGGG5BGG88EFFFFGGEG=/*<EGG*:EG+<?FGGGGGDGGGGGGGC
@M03364:276:000000000-BLYN8:1:1101:12204:6260 1:N:0:1
ACTCCTACGGGAGGCAGCAGTAGGGAATCTTCGGCAATGGGGGCAACCCTGACCGAGCAACGCCGCGTGAGTGAAGAAGGTTTTCGGATCGTAAAACTCTGTTGTTAGAGAAGTACGTTAAGTAGAGTGGAAAGTTACTTAAGTGACGGTATCTAACCAGAAAGGGACGGCTAACTACGTGCCAGCAGCCGCGGTAATACGTAGGTCCCAAGCGTTGTCCGGATTTATTGGGCGTAAAGCGAGC
+
GGGGGGGGGGGGGGGGGGGGGGGGGGGGGGGGGGGGGGGGGGGGGGGGGGGGGGGGGGGGGGGGGGGGGGGGGGGGGGGGGGGGGGGGGGGGGGGGGGGGGGGGGGGGGGGGGGGGGGGGFFFGGGGGGGGGGGGGGGGGGGGGGGGGGGGGGGGGGGGGGGGGCEGGGGGGGGGGGGGGGGGGGGGGGGGGGGGGGGGGGGGGGGFGGGCEGGGEEGGGGGE=*ACF9?FDGDGGG<FGGGG3
@M03364:276:000000000-BLYN8:1:1101:19541:6304 1:N:0:1
ACTCCTACGGGAGGCAGCAGTGGGGAATATTGCACAATGGGCGCAAGCCTGATGCAGCCATGCCGCGTGTGTGAAGAAGGCCTTCGGGTTGTAAAGCACTTTCAGCGAGGAGGAAGGTGGTGAACTTAATACGTTCATCAATTGACGTTACTCGCAGAAGAAGCACCGGCTAACTCCGTGCCAGCAGCCGCGGTAATACGGAGGGTGCAAGCGTTAATCGGAATTACTGGGCGTAAAGCGCACG
+
GGGGGGGGGGDGGGDGGGGGGGGGGGGGGGGGGGGGGGGGGGGGGGGGGGGGGGGGGGGGGGGGGGGEFGGGGGGGGGGGGGGGGGGGGGGGGGGGCFGGGGGGGGGGFGEGGCGGGGGGGGGGGGGGGGGBBDDFGGGGGCFGGGGGGGGGFGGEGGGFFGGGGGGGGGGGGGGGGGGFGFFGGGGGGGGGGGGDGGFGGGEGGGGGGGGGG8CEC?FGGGGFGGGGCCFGGGGGGGGGGGG)
@M03364:276:000000000-BLYN8:1:1101:17721:6320 1:N:0:1
ACTCCTACGGGAGGCAGCAGTGGGGAATATTGCACAATGGGCGCAAGCCTGATGCAGCCATGCCGCGTGTGTGAAGAAGGCCTTCGGGTTGTAAAGCACTTTCAGCGAGGAGGAAGGTGGTGAGCTTAATACGCTCATCAATTGACGTTACTCGCAGAAGAAGCACCGGCTAACTCCGTGCCAGCAGCCGCGGTAATACGGAGGGTGCAAGCGTTAATCGGAATTACTGGGCGTAAAGCGCACG
+
GGGGGGGGGGGGGGGGGCEFFGGGG@FEGGGFGGGGGGGGGGGGGGGGGGGGGFGGGGGGFG?FGGGGGGGGGG<FGGGGGGGCGGGGG:FGGGGGGGGGGGGGGGGGGGGGDFFFGGGFGGGGGGGGGGGGGGGGFGGGGGGGGGDBFFGGGGGGGGGGFGGGGGCFGGGDGGGFGGGGGGGGGGGGDGGGGGGGGGGFGCEGDCEGGGGGGGEGGGGGGGGGGGGGGGGDDGEGG779<CD>
@M03364:276:000000000-BLYN8:1:1101:6274:6358 1:N:0:1
ACTCCTACGGGAGGCAGCAGTAGGGAATCTTCGGCAATGGACGAAAGTCTGACCGAGCAACGCCGCGTGAGTGAAGAAGGTTTTCGGATCGTAAAACTCTGTTGTTAGAGAAGAACAAGGACGTTAGTAACTGAACGTCCCCTGACGGTATCTAACCAGAAAGCCACGGCTAACTACGTGCCAGCAGCCGCGGTAATACGTAGGTGGCAAGCGTTGTCCGGATTTATTGGGCGTAAAGCGAGCG
+
GGGGGGGGGGGGGGGGGGGGGGGGGGGGGGGGGGGGGGGGGGGGGGGGGGGGGGGGGGGGGGGGGGGGGGGGGGGGGGGGGGGGGGGGGGGGGGGGGGGGGGGGGGGGGGGGGGGGGGGGGGGGGGGGGGGGGGGGGGGGGGGGGGGGGGGGFGGGGGGGGGGGGGFFGGGGGGBGGGGGGGGGGGGGGGGGGGGDGGGGGGGGEFGCGGGGGCGGGGGGECC5C<FFGFGGG<EGGGGGGGGD
@M03364:276:000000000-BLYN8:1:1101:5463:6369 1:N:0:1
ACTCCTACGGGAGGCAGCAGTAGGGAATCTTCGGCAATGGACGAAAGTCTGACCGAGCAACGCCGCGTGAGTGAAGAAGGTTTTCGGATCGTAAAACTCTGTTGTTAGAGAAGAACAAGGACGTTAGTAACTGAACGTCCCCTGACGGTATCTAACCAGAAAGCCACGGCTAACTACGTGCCAGCAGCCGCGGTAATACGTAGGTGGCAAGCGTTGTCCGGATTTATTGGGCGTAAAGCGAGCG
+
GGGGGGGGGGGGGGGGGGGGGGGGGGGGGGGGGGGGGGGGGGGGDGGGGGGGGGGGGGGGGGGGGGGGGGGGGGGGGGGGGFGGGGGGGGGGGGGGGGGGGGGGGGGGGGGGGGGGGGGGGGGFGGGGGGGGGGGGGGGGGGGGGGGGGGGGGGGGGGGGGGGGGGGDEGGGGGGGG@GDFGGGGGGGGGGGGGGEFGGGGGGGGGGGGGGGGGGGGGGGGEGGG+<@CFGFGGGGGGGGDGGD
@M03364:276:000000000-BLYN8:1:1101:5115:6371 1:N:0:1
ACTCCTACGGGAGGCAGCAGTGGGGAATATTGGACAATGGGCGAAAGCCTGATCCAGCCATGCCGCGTGTGTGAAGAAGGTCTTCGGATTGTAAAGCACTTTAAGTTGGGAGGAAGGGCAGTAAGTTAATACCTTGCTGTTTTGACGTTACCAACAGAATAAGCACCGGCTAACTTCGTGCCAGCAGCCGCGGTAATACGAAGGGTGCAAGCGTTAATCGGAATTACTGGGCGTAAAGCGCACG
+
GGGFGGGGGGG7CGGGGGGGFGGGGGFCEGGDGFECEFFGGGGGGGFGGFGGFGFDFGFFGGGEFGGGGGGGGGGGGGGFFGGGFGG7=FFGGFGFGGGDFFGFGGFEG@FEFFDDDB:FFFACFFFGGGGGFFGGGDB?FGFFEGGGGGGGGGEGGFGGGFDDEG:FFEFFGGACGGGFDGGGGFGF>ECGGGGGGGDGGGDEEGCEFGGGEGG*:CGFC=CCFCCFCF5=GG*CC77D3DG<
@M03364:276:000000000-BLYN8:1:1101:17806:6383 1:N:0:1
ACTCCTACGGGAGGCAGCAGTAGGGAATCTTCGGCAATGGACGAAAGTCTGACCGAGCAACGCCGCGTGAGTGAAGAAGGTTTTCGGATCGTAAAACTCTGTTGTTAGAGAAGAACAAGGACGTTAGTAACTGAACGTCCCCTGACGGTATCTAACCAGAAAGCCACGGCTAACTACGTGCCAGCAGCCGCGGTAATACGTAGGTGGCAAGCGTTATCCGGAATTATTGGGCGTAAAGCGCGCG
+
GGGGGGGGGGGGGGGGGGGGGGGGGGGGGGGGGGGGGGGGGGGGGGGGGGGGGGGGGGGGGGGGGGGGGGGGGGGGGGGGGGGGGGGGGGGGGGGGGGGGGGGGGGGGCGGGGGGGGGGFGGGFGGGGGGGGGGGGGGDGDGGGGGGDFGGGGGEFGGGGGGGGGGGGGGGGGGGFCCCGGGGGGGGGGGGGEEEGGGGGCFGGGGFGFEFDEGGGGGGEGDEF+CGGG6CFDGGGGDGGGGGG
@M03364:276:000000000-BLYN8:1:1101:9141:6396 1:N:0:1
ACTCCTACGGGAGGCAGCAGTGGGGAATATTGCACAATGGGCGCAAGCCTGATGCAGCCATGCCGCGTGTGTGAAGAAGGCCTTCGGGTTGTAAAGCACTTTCAGCGAGGAGGAAGGTGGTGAGCTTAATACGTTCATCAATTGACGTTACTCGCAGAAGAAGCACCGGCTAACTCCGTGCCAGCAGCCGCGGTAATACGGAGGGTGCAAGCGTTAATCGGAATTACTGGGCGTAAAGCGCACG
+
GGGGGG@G@CCFGGGDGGGGFFF@FGGGFCFFGGGFGGGFFDCFEGGGGGGGGGGGGGDFFFFGGCFF@FGGGGGFFFEF<FGGGGGEE:FFEGGGGDGGCFGFFDFGDEDGG>GGGGGGGGAFFADFCCFFCGGDGGGGFFGGGFGGCFGE9CCCFEGFGGGG7FCFGGGGFG@F7>CGGGFFFF68CDCCG*8;CGCFCEGE>CEDCFFDEE=EFGG=AEEGF999ECFGDCEEF>7C7CC5
@M03364:276:000000000-BLYN8:1:1101:4146:6404 1:N:0:1
ACTCCTGCGGGAGGCAGCAGTAGGGAATCTTCGGCAATGGGGGCAACCCTGACCGAGCAACGCCGCGTGAGTGAAGAAGGTTTTCGGATCGTAAAACTCTGTTGTTAGAGAAGAACGTTAAGTAGAGTGGAAAGTTACTTAAGTGACGGTATCTAACCAGAAAGGGACGGCTAACTACGTGCCAGCAGCCGCGGTAATACGTAGGTCCCAAGCGTTGTCCGGATTTATTGGGCGTAAAGCGAGC
+
GGGGGGGGGGGGGGGGGGGGGGGGGGGGGGGGGGGGGGGGGGGGGGGGGGGGGGGGGGGGGGGGEGGGGGGGGGGFGGGGGGGGGGGGGGGGGGGGGGGGGGGGGGGGGGGGGGGGGGGGGGGFFFGGFGGGGGGGGGGGGGGGGGGGGGGGGGGGGGGGGGGGFGGGGEGGGGGGGGGGGGGGFGGGGGGGGGGGGGGGGGGGGGGGGGFGGGGGGGFGGEC5EGGGGGGGGDEDGGGGD7<7
@M03364:276:000000000-BLYN8:1:1101:17790:6415 1:N:0:1
ACTCCTACGGGAGGCAGCAGTAGGGAATCTTCGGCAATGGACGAAAGTCTGACCGAGCAACGCCGCGTGAGTGAAGAAGGTTTTCGGATCGTAAAACTCTGTTGTTAGAGAAGAACAAGGACGTAAGTAACTGTACGTCCCCTGACGGTATCTAACCAGAAAGCCACGGCTAACTACGTGCCAGCAGCCGCGGTAATACGTAGGTGGCAAGCGTTGTCCGGATTTATTGGGCGTAAAGCGAGCG
+
GGGGGGGGGGGGGGGGGGGGGFFGGGGGFGGGGGGGGGGGGGGGGGGGGGGGGGGGGGGGGGGGGGGGGGGGGGGGGGGGGGGGGGGGDGGGGGGGGGGGGGGGGGFGFFGGGFGGGGGGGGGGGGGGGFFGGGFGGGGGGGGGGGGGGGGGGFGGGGFGGGGF>FGGGGG7DGG@BEGFGGGGGGGGGGGGGGGGGGGGGGGGGGGGG65CGGDGGGGGGCG5CFGG7CGGGDEEDFGD<3CC
@M03364:276:000000000-BLYN8:1:1101:17477:6458 1:N:0:1
ACTCCTACGGGAGGCAGCAGTGGGGAATATTGCACAATGGGCGCAAGCCTGATGCAGCCATGCCGCGTGTGTGAAGAAGGCCTTCGGGTTGTAAAGCACTTTCAGCGAGGAGGAAGGTGGTGAGCTTAATACGTTCATCAATTGACGTTACTCGCAGAAGAAGCACCGGCTAACTCCGTGCCAGCAGCCGCGGTAATACGGAGGGTGCAAGCGTTAATCGGAATTACTGGGCGTAAAGCGCACG
+
GGGGGGGGGGGGGGGDGGFGFGGGGGGGGGGGFGGGGGGGGGGGGFGGGGGGGGGGGGGGGGGGGGGGGEFFDFGGGGGGGGGGGGFCGGGGGGGGGGGCGEE<EGFFEFC7FCGGD<FCFGCGGG?FEFGGGGGGGGF9CFFAFGGCGGEF<E+5>BFGGGGGGGGGGDGC<FGGG>FFF8>8>7CC8ECEDEEEGGEC588=4;8EFGC*8/;CGGCGGE;5<@FEECF=GD=CFGGGGDD9
@M03364:276:000000000-BLYN8:1:1101:4020:6471 1:N:0:1
ACTCCTACGGGAGGCAGCAGTAGGGAATCTTCGGCAATGGACGAAAGTCTGACCGAGCAACGCCGCGTGAGTGAAGAAGGTTTTCGGATCGTAAAACTCTGTTGTTAGAGAAGAACAAGGACGTTAGTAACTGAACGTCCCCTGACGGTATCTAACCAGAAAGCCACGGCTAACTACGTGCCAGCAGCCGCGGTAATACGTAGGTGGCAAGCGTTGTCCGGATTTATTGGGCGTAAAGCGAGCG
+
GGGGGGGGGGGCGGGGGGGGGGGGGGGGGGGGGGGGGGGGGGGGGGGGGGGGGGGGGGGGGGGGEGGFGGGGGGGGGGGGFGFGGGGGGGGGGFGGGGGGGGGGGGGGGGGGGGFGGGGFGDGGGCFGGGGGGGGGGGGGGGGGGGGGGG<FGGGGGGGGGGGGFCFGGGGGGGGGGEFFDGGGGGGGGGGGGG5EFGGGFFGGGGGGGGGGGGC5EE7CE8C5CCFCCFFC3):CCGF3DDG<
@M03364:276:000000000-BLYN8:1:1101:5684:6502 1:N:0:1
ACTCCTACGGGAGGCAGCAGTAGGGAATCTTCGGCAATGGACGAAAGTCTGACCGAGCAACGCCTCGTGAGTGAAGAAGGTTTTCGGATCGTAAAACTCTGTTGTTAGAGAAGAACAAGGACGTTAGTAACTGAACGTCCTCTGACGGTATCTAACCAGAAAGCCACGGCTAACTACGTGCCAGCAGCCGCGGTAATACGTAGGTGGCAAGCGTTGTCCGGATTTATTGGGCGTAAAGCGAGCG
+
GGGGEGGGGGGDFGGGGGGGGGGGGGGGGGGGGGGGGGGGGGGGGGGDFGGGGGGGGGGGGGGGGFG@FGGGGGGGGGGGGFGGGGGGGGGGGGGGGGGGGGGGGGGGFGGGGGGGGGFGGGGGGFGGGGGGGFACFGGGGGCFFFGGGCFGGGGCGG@GGGGGGGGGGGGGGGGDEGGGGCCFGGGGGGGGGGGGGFDGEGGGGGGFGGG58;E*AFGCGCE53+=EC98:CGGGGGGGGDG5
@M03364:276:000000000-BLYN8:1:1101:22756:6589 1:N:0:1
ACTCCTACGGGAGGCAGCAGTAGGGAATCTTCGGCAATGGACGAAAGTCTGACCGAGCAACGCCGCGTGAGTGAAGAAGGTTTTCGGATCGTAAAACTCTGTTGTTAGAGAAGAACAAGGACGTTAGTAACTGAACGTCCCCTGACGATATCTAACCAGAAAGCCACGGCTAACTACGTGCCAGCAGCCGCGGTAATACGTAGGTGGCAAGCGTTGTCCGGATTTATTGGGCGTAAAGCGAGCG
+
GGGGGGGGGGGGGGGGGGGGG<FGGGGGGGGFFGGGGGGGGGGGGGGGGGGGGGGGGGGGGGGGGGGGGEGGGGGGGCFGGGGGGGGGGGGGGGGGGGGGGGGGGGGGGGGGGGGGGGFGGGGCFFGGGFGFGGGCC>FFGCFGGGD+33F9FFFFGGGCCGGGGGGGGGGGGGGGGGGGGFFGGGGGGGCGEB5CEFGGGGGGGFFGEFGFCECEGFFE5C*/<F:@0AFFDGE55FGDD<35
@M03364:276:000000000-BLYN8:1:1101:25822:6592 1:N:0:1
ACTCCTACGGGAGGCAGCAGTGGGGAATATTGCACAATGGGCGCAAGCCTGATGCAGCCATGCCGCGTGTATGAAGAAGGCCTTAGGGTTGTAAAGTACTTTCAGCGGGGAGGAAGGTGATAAAGTTAATACCTTTATCAATTGACGTTACCCGCAGAAGAAGCACCGGCTAACTCCGTGCCAGCAGCCGCGGTAATACGGAGGGTGCAAGCGTTAATCGGAATTACTGGGCGTAAAGCGCACG
+
GGGGGGGGGGGGGGGGGGGGGGGGGGGGGGGGGGGGGGGFGFGGGGGGGGGGGGGGGGGFFGGGGGGGGGFGGGGGGGGGGFFGGGGGGGGGGGGGGGFGFGFGGCGGGGGGGCFGGGGFDCFAFGGGGGGGGGGGGFGGGGGGGF+@FFEGGGDFEGFFGGGGFGFEGGGGGGGGGGFECFGGGGGGGGGGGGGDGCFGGEGGGEGDGGGGGGEGFGGGGGGGGGGGGGGGG<EGGGFDGGDC
@M03364:276:000000000-BLYN8:1:1101:4347:6660 1:N:0:1
ACTCCTACGGGAGGCAGCAGTGGGGAATATTGCACAATGGGCGCAAGCCTGATGCAGCCATGCCGCGTGTATGAAGAAGGCCTACGGGTTGTAAAGCACTTTCAGCGAGGAGGAAGGTGGTGAACTTAATACGTTCATCAATTGACGTTACTCGCAGAAGAAGCACCGGCTAACTCCGTGCCAGCAGCCGCGGTAATACGGAGGGTGCAAGCGTTAATCGGAATTACTGGGCGTAAAGCGCACG
+
GGGGGG9FGGCFGGGGGGGGGGGGDGGGGGGDFFGGGGGGGGGGGGGFGGGFGFGG9FFGGGGGGGGGGGGGGFFGGGGGGFGCFEGGGGGGGGGGGGGGFGGGGGGGGGDEEGGFGGGGGFGGGGFDCGFFCGGGGGGGFFFGGGGGGGGGGFGGDDGFFGGGGGGCF@:FGGGGGDFGEFGGGGGGGCCEGGGGGGGGD*BCBE>EF@?FC;C8CFEG5ECFC7CFGCFGDGGCC::7DDG3
@M03364:276:000000000-BLYN8:1:1101:18049:6660 1:N:0:1
ACTCCTACGGGAGGCAGCAGTGGGGAATATTGCACAATGGGCGCAAGCCTGATGCAGCCATGCCGCGTGTGTGAAGAAGGCCTTCGGGTTGTAAAGCACTTTCAGCGAGGAGGAAGGTGGTGAACTTAATACGTTCATCAATTGACGTTCCTCGCAGAAGAAGCACCGGCTAACTCCGTGCCAGCAGCCGCGGTAATACGGAGGGGGCAAGCGTTAATCGGAATTACTGGGCGTAAAGCGAGCG
+
GGGGGGGFGGGGGGEGGG9C<@FEE;FFGGGGGGEGGGGE?FGGGGGFGGGFGAFGGGDFEGGGGGGGGGCFGGDGGGGDFGFGFGGGGGGGGF<CFGGGFGGGDFG>FF:FGFCFGFGGGGDGFGGGGGGGGGGG@FFCCED@DFGGG,,,3FCCF@CGGGGG@FGGD>B*@:D9DCFFGGFGGGGGCC>CCC5@CGC5>BEGG*:EG5=FGGEG*<?FC*8:<FFFGGGGCCEEGDGDGGCC
@M03364:276:000000000-BLYN8:1:1101:5556:6700 1:N:0:1
ACTCCTACGGGAGGCAGCAGTGGGGAATATTGCACAATGGGCGCAAGCCTGATGCAGCCATGCCGCGTGTGTGAAGAAGGCCTTCGGGTTGTAAAGCACTTTCAGCGAGGAGGAAGGTGGTGAGCTTAATACGTTCATCAATTGACGTTACTCGCAGAAGAAGCACCGGCTAACTCCGTGCCAGCAGCCGCGGTAATACGGAGGGTGCAAGCGTTAATCGGAATTACTGGGCGTAAAGCGCACG
+
GGGGGGGGGGGGGGGGGGGGGGGGGGGGGGGGGGGGGGGGGGGGGGGGGGGGGGGGGGGGGGGGGGGGGGGGGGGGFFGGGGGGGGGGGGGGGGGGGFGGGGGGGGG7FGGGGEGFGGGGGGGGGGGGGGGGGGGGGGGGGGCGGGGGGGGGGGGGGGGGGGGGGGGGGEEEFGGFFGGGGGGGGGGGGGGGGGGCGGGGGGGGGGGGGGGFGGGGGGGGGGGGGGFGGG5CGGEEFFFGGGGC
@M03364:276:000000000-BLYN8:1:1101:16366:6719 1:N:0:1
ACTCCTACGGGAGGCAGCAGTGGGGAATATTGCACAATGGGCGCAAGCCTGATGCAGCCATGCCGCGTGTGTGAAGAAGGCCTTCGGGTTGTAAAGCACTTTCAGCGAGGAGGAAGGTGGTGAACTTAATACGTTCATCAATTGACGTTACTCGCAGAAGAAGCACCGGCTAACTCCGTGCCAGCAGCCGCGGTAATACGGAGGGTGCAAGCGTTAATCGGAATTACTGGGCGTAAAGCGCACG
+
DFGGGGFGGGGGGGEGGGGGGGGGGGGGGGGGGGGFFGFF8EGGGGGGGGGGGGGGGEGGGGFGGGGGGGGGGGGGFGGGGFGGGGGGGGGEGGEFGGGGGGGGGGGGGGFEGEGGGGGGCB,C?FCG9FDFGGFGFGGGGFGGGGG@FFGGFGGGDFGGGGGGGGDFGG:>FC@CEGGG7CFGGGGGGGGGGEGCEFGGGECCCEG>FFGGGGGDGFFGDGGGEGCC<6EGGCEEFFF59DGC
@M03364:276:000000000-BLYN8:1:1101:8886:6738 1:N:0:1
ACTCCTACGGGAGGCAGCAGTGGGGAATATTGCACAATGGGCGCAAGCCTGATGCAGCCATGCCGCGTGTGTGAAGAAGGCCTTCGGGTTGTAAAGCACTTTCAGCGAGGAGGAAGGTGGTGAGCTTAATACGCTCATCAATTGACGTTACTCGCAGAAGAAGCACCGGCTAACTCCGTGCCAGCAGCCGCGGTAATACGGAGGGTGCAAGCGTTAATCGGAATTACTGGGCGTAAAGCGCACG
+
GGGGGGGGGGGGGGGGGGGGGGGGGEGGGGGGGGGGGGGGGGGGGGGGGGGGGGGGGGGGGGGGGGGGGGGGGGGGGGGGGGGGGGGGFGGGGGGGGGGGGGGGGGGGFEGGGGGGGGDFC7<?FAFGGGFFGGGGCGFGFGGGGGG@FFGGGDGDFGFGFFGGGFFGGGGGGGGGGCFCEGGGGGGGGGGGGGGDGGGGGGGGGGGGGGGGGGGGGGFGGEGGFFGGGGGGGGGDFFGD<<D5
@M03364:276:000000000-BLYN8:1:1101:5008:6748 1:N:0:1
ACTCCTACGGGAGGCAGCAGTAGGGAATCTTCGGCAATGGGGGCAACCCTGACCGAGCAACGCCGCGTGAGTGAAGAAGGTTTTCGGATCGTAAAACTCTGTTGTTAGAGAAGAACGTTAAGTAGAGTGGAAAGTTACTTAAGTGACGGTATCTAACCAGAAAGGGACGGCTAACTACGTGCCAGCAGCCGCGGTAATACGTAGGTCCCAAGCGTTGTCCGGATTTATTGGGCGTAAAGCGAGC
+
GGGGGGGGGGGGGGGDGGGGGGGGGGGGGGGGGGGGGGGGGGGGGGGGGGGGGGGCGEEGGGGGGGGGGGDGGGGGGGGGFGGGGGGGGGGGGGGGGGGGGGGGGGGGGGGGGGGGGGGGGGGGGFFGGFGGGGGGGGGGGGGGGGGGGGGCEGGGGFFGGGGGGGGGGGGGGGGGGGGGGFGFGGFGGFEGGGGDGGG9CFFGGGGGGGGGGGG5=EDDGGGG*AFFGGG5DDGGDFFGGGGC
@M03364:276:000000000-BLYN8:1:1101:13116:6760 1:N:0:1
ACTCCTACGGGAGGCAGCAGTGGGGAATATTGCACAATGGGCGCAAGCCTGATGCAGCCATGCCGCGTGTATGAAGAAGGCCTTCGGGTTGTAAAGTACTTTCAGCGGGGAGGAAGGTGAGTGGTTTAATACGCCATTCAATTGACGTTACCCGCAGAAGAAGCACCGGCTAACTCCGTGCCAGCAGCCGCGGTAATACGGAGGGTGCAAGCGTTAATCGGAATTACTGGGCGTAAAGCGCACG
+
GGGGGGGGGGGGGGGGGGGGGGGGGGGGGGGGGGGGGGGGGGGGGGGGGGGGGGGGGGGGGGGGGGGGGGGGGGGGGGGGGGGGGGGGGGGGGGGGGGGGGGGGGGGGGGFGGGGGGGGFGGGGFGGGGGGGGGGGGGGGGGGGGGGGGGGGGGGGGGGGDGGGGGGGGGGGGGGGGGGGGFGGGFCGGGGGGGGGGGGGGGGGGEGGGGGGGGG5FGGGGCGGGGGGGGGGGGGGGGGGGGG<
@M03364:276:000000000-BLYN8:1:1101:15639:6781 1:N:0:1
ACTCCTACGGGAGGCAGCAGTAGGGAATCTTCGGCAATGGACGAAAGTCTGACCGAGCAACGCCGCGTGAGTGAAGAAGGTTTTCGGTTCGTAAAACTCTGTTGTTAGAGAAGAACAAGGACGTAAGTAACTGTACGTCCCCTGACGGTATCTAACCAGAAAGCCACGGCTAACTACGTGCCAGCAGCCGCGGTAATACGTAGGTGGCAAGCGTTGTCCGGATTTATTGGGCGTAAAGCGAGCC
+
GGGGGGGGGGGGGGGGGGDGFDGGGGGGGGGGGGGEFGGG@<FCC:CFGFEGGGGGGGEGGGGGGGEFFFGGFECFFGGGGFGGDFGGGGGGGGGFGGFGFGFGBE<FFGFFFCFFFGGGDGEGFGGGGGGGFGGGGGG7CGGGGGGEGFGGGGGGF,DFBAFFFDGGG@:CCFG;FEGF:F9CGFGGGCCEGG5C9BFGFFGGGFGCC?EEE8EDE9CEE=EEC7?CCEFGGDGG*>CDDDC)
@M03364:276:000000000-BLYN8:1:1101:24672:6786 1:N:0:1
ACTCCTACGGGAGGCAGCAGTAGGGAATCTTCGGCAATGGACGAAAGTCTGACCGAGCAACGCCGCGTGAGTGAAGAAGGTTTTCGGATCGTAAAACTCTGTTGTTAGAGAAGAACAAGGACGTAAGTAACTGTGCGTCCCCTGACGGTATCTAACCAGAAAGCCACGGCTAACTACGTGCCAGCAGCCGCGGTAATACGTAGGTTGCAAGCGTTGTCCGGAGTTATTGGGCGTAAAGCGAGCG
+
G<<FGGGG;FFFG@F@7F@FG99E7,CEGGFGE,CF@DGGFF@FFC+EFGGEGD7FCC7CFGGCB+:>@77F<FFFGC8<F<F<,7CFFDFGFGF<=<FFGFCCFF,CFFFDF8FGGGCFDB@CB8FGCFGGGGGFEGDE7,><<,C+@>F9@,@@<FFFAFACCC@CFGD7CFGFFCAF7B,<;8E,::EECGCCGFGFEGFE9+38+5<@EEG5EFEGC**20ACFG9FF5D5C<FCDDD71
@M03364:276:000000000-BLYN8:1:1101:16504:6796 1:N:0:1
ACTCCTACGGGAGGCAGCAGTAGGGAATCTTCGGCAATGGGGGCAACCCTGACCGAGCAACGCCGCGTGAGTGAAGAAGGTTTTCGGATCGTAAAACTCTGTTGTTAGAGAAGAACGTTAAGTAGAGTGGAAAGTTACTTAAGTGACGGTATCTAACCAGAAAGGGACGGCTAACTACGTGCCAGCAGCCGCGGTAATACGTAGGTCCCAAGCGTTGTCCGGATTTATTGGGCGTAAAGCGAGC
+
GGGGGGGGGGGGGGGGGGGGGGGGGGGGGGGGGGGGGGGGGGGGGGGGGGGGGGGGGGGGGGGGGGGGGGGGGGGGGGGGGGGGGGGGGGGGGGGGGGGGGGGGFGGGFGGGGGGGGGGGGG@DGGGGGCDEGGGGGGGGGGGGGFGGGGGGGGGFGFGGGGGFFCFGGGGGGGGGGGGGGGGDGGGGGGGCGGGGGGFGGFGGGGFCFGFGGGGEGCCFEGEGGFDGC<FFFGGCGGF><DD7
@M03364:276:000000000-BLYN8:1:1101:6570:6799 1:N:0:1
ACTCCTACGGGAGGCAGCAGTGGGGAATATTGCACAATGGGCGCAAGCCTGATGCAGCCATGCCGCGTGTATGAAGAAGGCCTTCGGGTTGTAAAGTACTTTCAGTCGGGAGGAAGGTGTCAAGGTTAATAACCTTGGCAATTGACGTTACCGACAGAAGAAGCACCGGCTAACTCCGTGCCAGCAGCCGCGGTAATACGGAGGGTGCAAGCGTTAATCGGAATTACTGGGCGTAAAGCGCACG
+
GGGGGGGGGGGGGGGGGGGGGGGGGEGGGGGGGGGGGGGGGGGGGGGGGGGGGGGGGGGGGGGGGGGGGGGGGGGGGGGGGGGGGGGGGGGGGGGGGGGGGGGGGGGGGGGGGGGGGGGGGGGGGGGGGGGGGFGGGGGGGGGGGGGGGGGGDEGGGGGDGFGGGGGGGGGGGGGGGEGGGFGGGGGGGGGGGGGGGGGGGEEDGGGGGGGGCEGGGGDGGGEGGGGGFGGGDDGGGFCD3CD5
@M03364:276:000000000-BLYN8:1:1101:3571:6802 1:N:0:1
ACTCCTACGGGAGGCAGCAGTGGGGAATATTGCACAATGGGCGCAAGCCTGATGCAGCCATGCCGCGTGTGTGAAGAAGGCCTTCGGGTTGTAAAGCACTTTCAGCGAGGAGGAAGGTGGTGAACTTAATAAGTTCATCAATTGACGTTACTCGCAGAAGAAGCACCGGCTAACTCCGTGCCAGCAGCCGCGGTAATACGGAGGGTGCAAGCGTTAATCGGAATTACTGGGCGTAAAGCGCACG
+
FGGGGGGGGGDGGGGGGGGGGGGGGGGGGGGFGFGGGGGGFGGGGGEFGFGGGEFGGGGFGGGFGGGGGG@EFGEFGDGGDGGGGGGGGGGGGGGGGGGGFGFGGFGEGGGGGGGFEF@+B:?,?,C9CF<<C?,DDG,,<CD=DFEFF8:FFEGG+@<FF@FE,D>@FG:<C:DFCG:<FC,4:DFGG5::EEGGGF+:C**:CEGEGGEGGEE/*<95EEGGGF7CDGGF)//:7CC3))>)
@M03364:276:000000000-BLYN8:1:1101:27215:6816 1:N:0:1
ACTCCTACGGGAGGCAGCAGTAGGGAATCTTCGGCAATGGACGAAAGTCTGACCGAGCAACGCCGCGGGAGTGAAGAAGGTTGTCGGATCGTAAAACTCGGTTGTTAGAGAAGAACAAGGACGTAAGTAACTGTACGTCCCCTGACGGTATCTAACCAGAAAGCCACGGCTAACTACGTGCCAGCAGCCGCGGTAATACGTAGGTGGCAAGCGCTGTCCGGATGTATTGGGCGTAAAGCGAGCG
+
GGF,EF<@FCF>:FFGGCFFFEDE,FFF@9,E<FEGC8CFG?EFC@FF,CFG,,@F:C7<FG7@CF:+>:@FFGEGFE<FGB,8:F+6B=CEEDBF9F@++8C@CD<F9B<=D:B8D8<,33CEFEF,@CFFB@FAC<B7:B:>FEFDGGGGFEF9DFFCB:,>AFGGG:FFGFCC@8CCC*?:@E6+=58EEG*C?<CC<+*AF6*289*/***::C6C58;*3+::7<FFGDCED7:39<3)
@M03364:276:000000000-BLYN8:1:1101:16260:6822 1:N:0:1
ACTCCTACGGGAGGCAGCAGTAGGGAATCTTCGGCAATGGGGGCAACCCTGACCGAGCAACGCCGCGTGAGTGAAGAAGGTTTTCGGATCGTAAAACTCTGTTGTTAGAGAAGAACGTTAAGTAGAGTGGAAAGTTACTTAAGTGACGGTATCTAACCAGAAAGGGACGGCTAACTACGTGCCAGCAGCCGCGGTAATACGTAGGTGGCAAGCGTTGTCCGGATTTATTGGGCGTAAAGCGAGG
+
GGGGGGGGGGGGGGGGGGGGGGGGGGGGGGGGGGGGGGGGGGGGGCGGGGGGGCFGGGGGGGDGGGGFGFGFGGGFFDGGGGGGGGGGGGGGGGGFGGGGGGGGGFFFEGGGGGGGGGGGFGEED9FFFCFGFFGGGGGFGGGGGGGFCFGGGFGGGGGGGFGGG@<<FFFGG7DDFFEFCEC@FFCFFCB=:*BCEGGFC?EECGGGGGGGGGGE5CCGGGDEEGFCGGGFGC7=DFFFGDG)
@M03364:276:000000000-BLYN8:1:1101:4115:6837 1:N:0:1
ACTCCTACGGGAGGCAGCAGTAGGGAATCTTCGGCAATGGACGAAAGTCTGACCGAGCAACGCCGCGTGAGTGAAGAAGGTTTTCGGATCGTAAAACTCTGTTGTTAGAGAAGAACAAGGACGTTAGTAACTGAACGTCCTCTGACGGTATCTAACCAGAAAGCCACGGCTAACTACGTGCCAGCAGCCGCGGTAATACGTAGGTGGCAAGCGTTGTCCGGATTTATTGGGCGTAAAGCGAGCG
+
GGGGGGGGGGGGGGGGGGGGGGGGGGGGGGGGGGGGGGGGGGGGGGGGGGGGGGGGGGGGGGGGGGGGGGGGGGGGGGGG<FGGGGGGGGGGGGGGGGGGGGGGGFFGFGGGGGGGGGGGGGG=+=FGFGGGGGGFGFF>FFFGGCGGGGGGGGC9FFGCDGGGGGGGGGGCFGFFGGGGCEGGGGGGGGEEGGGGGF9CBFF7CFGGGGGGGGDDEF?EC8/*<<:FGG@:DCCGGGGGGGGG
@M03364:276:000000000-BLYN8:1:1101:5941:6863 1:N:0:1
ACTCCTACGGGAGGCAGCAGTGGGGAATATTGCACAATGGGCGCAAGCCTGATGCAGCCATGCCGCGTGTATGAAGAAGGCCTTCGGGTTGTAAAGTACTTTCAGTCGGGAGGAAGGTGGTAAGGTTAATAACCTTGGCAATTGACGTTACCGACAGAAGAAGCACCGGCTAACTCCGTGCCAGCAGCCGCGGTAATACGGAGGGTGCAAGCGTTAATCGGAATTACTGGGCGTAAAGCGCACG
+
GGGGGGGGGGGGGGGGGGGGGGGGGDGGGGGDFGGGGGEGGGGGGGGGGGGGGGGGGGGGGGGGGGGGGGGGGGGGGGGGGGGGGGGGGGGGGGGGGGGGGGGFGGFGGGGGGGGGGGGGGGGGGGGGGGGGGGGGGGGGGGGGGFEGGGGGGGGGGGGGGGGGGGGGGGGGGGGGFGGGGGGGGGGGGGGGGGGDGFFGGGGGGGGGGGGGGGGGGGGGGDEGGG?G7FC=<<EGFF>DD3D/
@M03364:276:000000000-BLYN8:1:1101:17007:6870 1:N:0:1
ACTCCTACGGGAGGCAGCAGTAGGGAATCTTCGGCAATGGACGAAAGTCTGACCGAGCATCGCCGCGTGAGTGAAGAAGGTTTTCGGATCGTACAACTCTGTTGTTAGAGAAGAACAAGGACGTTAGTAACTGAACGTCCCCTGACGGTATCTAACCAGAAAGCCACGGCTAACTACGTGCCAGCAGCCGCGGTAATACGTAGGCGGCAAGCGTTGTCCGGATTTCTTGGGCGTAAAGCGAGCG
+
@6CF<F@<C7FF@FGCGG9FF9<<CEFG,C9,C;C67,6F,CF@::@,<@@,E8@7:F:,CF7B@++8:,8E9FE<,<FFFFGGG++++48BF+8FFGCCGFFG=,C<FFA,B8F<F,4B4,4>D>=FD,,@,B,BFFDC+@,6>D+@><<<F9CF<F7B,>:F,,55:CF77,,,,CF,>:D,1<CCEEEEEEGC9F+*5CEE+13**/;;?E51=?+:7*AEG9CEE6=*9C55/*:)/195
@M03364:276:000000000-BLYN8:1:1101:5588:6906 1:N:0:1
ACTCCTACGGGAGGCAGCAGTAGGGAATCTTCGGCAATGGACGAAAGTCTGACCGAGCAACGCCGCGTGAGTGAAGAAGGTTTTCGGATCGTAAAACTCTGTTGTTAGAGAAGAACAAGGACGTAAGTAACTGTACGTCCCCTGACGGTATCTAACCAGAAAGCCACGGCTAACTACGTGCCAGCAGCCGCGGTAATACGTAGGTGGCAAGCGTTGTCCGGATTTATTGGGCGTAAAGCGAGCG
+
GGGGGGGGGGGGGGGGGGGGGGGGGGGGGGGGGGGGGGGGGGGDBEGGGGGGGGGGGGGGGGGGGGGFGGGGGGGGGGGGGGGGGGGGGEFGGGGGGGGGGGGGGFGGGCFGGGGGGGGGGGGGGGGFGGGGGGGDBFGGGGGGGGCDGGGGGGGGGGFGGGG?FCFGGGDGGGGFGCFGFGGGGGGGGGGGGGGGGCFGFGGEFFGGGC@=EE8EEGGGGGGG6@?ECF=*9DGEFCFDDGG5
@M03364:276:000000000-BLYN8:1:1101:7807:6928 1:N:0:1
ACTCCTACGGGAGGCAGCAGTGGGGAATATTGCACAATGGGCGCAAGCCTGATGCAGCCATGCCGCGTGTGTGAAGAAGGCCTTCGGGTTGTAAAGCACTTTCAGCGAGGAGGAAGGTGGTGAGCTTAATACGCTCATCAATTGACGTTACTCGCAGAAGAAGCACCGGCTAACTCCGTGCCAGCAGCCGCGGTAATACGGAGGGTGCAAGCGTTAATCGGAATTACTGGGCGTAAAGCGCACG
+
GGGGGGGGGGGGGGGGGGGGGGGGGGGGGGGGGGGGGGGGGGGGGGGGGGGGGGGGGGGGGGGGGGGGGGGGGGGGGGGGGGGGGGGGGGGGGGGGGGGGGGGGGGGCFGEGGGGGGGGGGGGGGGGGGGGGGGGGGGGGGGGGGGGGGFGGFGGGGGGGGGGGFGGGGGGGGGGGGGGGGGGGGGGGGGGGGGGGGGGGGGGGEGGGGGGGGGGGGGGGGGDGGGGGGFGGGGGGGGGGGGGC
@M03364:276:000000000-BLYN8:1:1101:23859:6952 1:N:0:1
ACTCCTACGGGAGGCAGCAGTTAGGAATCTTCCGCAATGGGCGCAAGCCTGACGGAGCGACGCCGCTTGGAGGAAGAAGCCCTTCGGGGTGTAAACTCCTGAACCCGGGACGAAACCCCCGACGAGGGGACTGACGGTACCGGGGTAATAGCGCCGGCCAACTCCGTGCCAGCAGCCGCGGTAATACGGAGGGCGCGAGCGTTACCCGGATTCACTGGGCGTAAAGGGCGTGTAGGCGGCCTGG
+
GGGGGGGGGGGGGGGGGGGGGGGGGGGGGGFGGGGGGGGGGGGGGGGGGGGGGCGEGGGGDEGGGGGGGGGGGGGGGCFFGGGFFGGGGGGGGGAFGGGGCF,BFCEGC7=>BFGG<CFC@CFB7:@FE7C:B,@F:CEFAEEEGGG7<::FCEE@FGDEC8EGGGGGE8<<E68FE*:EGCG*+0<CE>:*85:88*?EG:CC5@FC55CCE+<+<CC5CCEEFFF8CE?595+<CCCDGGFG
@M03364:276:000000000-BLYN8:1:1101:10643:6990 1:N:0:1
ACTCCTACGGGAGGCAGCAGTAGGGAATCTTCGGCAATGGACGAAAGTCTGACCGAGCAACGCCGCGTGAGTGAAGAAGGTTTTCGGATCGTAAAACTCTGTTGTTAGAGAAGAACAAGGACGTAAGTAACTGTACGTCCCCTGACGGTATCTAACCAGAAAGCCACGGCTAACTACGTGCCAGAAGCCTCGGTAATACGTAGGTGGCAAGCGTTGTCCGGATTCATTGGGCGTAAAGCGAGCG
+
GGGGGGGGGGGGGGGGGGGGGCFGGGGGFGGAEFGGDGGGGFEGGGFGGGGGGCEEGCGGGGGGGGGGG,BFFFGGGGGGGFGGGGGCGEGGGGG9EFGGGGGGDEFFAEGDGGCGGGGGGGCEGFGEF,:@DFFD=<>B>F<FAEG+@+@9<==3F9DFGGGGGFFEGEEE775,742>>E@82?C82,=:EE,*4==CCF5*+?E**3/*=B*/2<CE*=*:+++3<E5*99C5*:7CGDC<
@M03364:276:000000000-BLYN8:1:1101:23966:7014 1:N:0:1
ACTCCTACGGGAGGCAGCAGTAGGGAATCTTCGGCAATGGACGAAAGTCTGACCGAGCAACGCCGCGTGAGTGAAGAAGGTTTTCGGATCGTAAAACTCTGTTGTTAGAGAAGAACAAGGACGTTAGTAACTGAACGTCCCCTGACGGTATCTAACCAGAAAGCCACGGCTAACTACGTGCCAGCAGCCGCGGTAATACGTAGGTGGCAAGCGTTGTCCGGATTTATTGGGCGTAAAGCGAGCG
+
GGGGGGGGGGGGGGGGGGGGGGGGGGGGGGGGGGGGGGGGGGGGFDG9FGFGGGGGGGGGGGGGGGGFGGE?FGGGGGGGGGGGGGGGGGGGGGGGGGGGGGGGFGGGGGGGGGGGGGEFGGG3>FGGGGGGGGGGGGGGGF@FGG>GGGGGGGGGGGGGGGG?:FGEGGGGGGGGGGGGGGGGGCFG@EGEGEEGGGGGGFCEGGGCCFEEGG8C5EEGGD8=FCGGF6CFDCGGGCFGGGGG
@M03364:276:000000000-BLYN8:1:1101:23897:7048 1:N:0:1
ACTCCTACGGGAGGCAGCAGTAGGGAATCTTCGGCAATGGACGAAAGTCTGACCGAGCAACGCCGCGTGAGTGAAGAAGGTTTTCGGATCGTAAAACTCTGTTGTTAGAGAAGAACAAGGACGTAAGTAACTGTACGTCCCCTGACGGTATCTAACCAGAAAGCCACGGCTAACTACGTGCCAGCAGCCGCGGTAATACGTAGGTGGCAAGCGTTGTCCGGATTTATTGGGCGTAAAGCGAGCG
+
GGGGGGGGGGGGGGGGGGGGGGGGGGGGGGGGGGGGGGGGGGGGGGGGGGGGGGGGGGDGGGGGGGG:FCGGGGGGGGGGG9FGGGGGGGGGGGGGGGGGFFGGG8FGGGGGGGGGGGGGGGGGGGGGGGGGGGGGGGFFGGGGGGGGGGGGGGGGGGGGGGGGGGGGGGGGGGGGGGGGGGGGGGGGGGGGCEGGGGGGGGGGC9BCFGGGGGGGG?CGGGEGFGGGGFGGGGGGGFGDDDGD
@M03364:276:000000000-BLYN8:1:1101:10087:7062 1:N:0:1
ACTCCTACGGGAGGCAGCAGTAGGGAATCTTCGGCAATGGACGAAAGTCTGACCGAGCAACGCCGCGTGAGTGAAGAAGGTTTTCGGATCGTAAAACTCTGTTGTTAGAGAAGAACAAGGACGTTAGTAACTGAACGTCCCCTGACGGTATCTAACCAGAAAGCCACGGCTAACTACGTGCCAGCAGCCGCGGTAATACGTAGGTGGCAAGCGTTGTCCGGATTTATTGGGCGTAAAGCGAGCG
+
GGGGGGGGGGGGGGGGGGGGGGGGGGGGGGGGGGGGGGGGFGGCFGGGGGGGGGGGGGGGGGGGGGGGGGGGGGGGGGGGGGGGGGGGGGGGGGGGGGGGGGGGGGGGFFGGGGGGGGFGGGGGGGGGGGGGGGGFGGGGGGGGGGGGGGGGGGGGGGGGGFGGGGGGGGGGGGGGGGGGGGGGGGGGGGGGGGGGGFFGGGGGGGGGGGGGGGGGGC7CG8CGFFGGG?AFGDGGGGGGGGGD
@M03364:276:000000000-BLYN8:1:1101:16197:7078 1:N:0:1
ACTCCTACGGGAGGCAGCAGTAGGGAATCTTCGGCAATGGACGAAAGTCTGACCGAGCAACGCCGCGTGAGTGAAGAAGGTTTTCGGATCGTAAAACTCTGTTGTTAGAGAAGAACAAGGACGTAAGTAACTGTGCGTCCCCTGACGGTATCTAACCAGAAAGCCACGGCTAACTACGTGCCAGCAGCCGCGGTAATACGTAGGTGGCAAGCGTTGTCCGGATTTATTGGGCGTAAAGCGAGCG
+
GGGGGGGGGGGGGGGGGGGGGGGGGGGGGGGGGGGGGGGGGGGGGGGGGGGGGGGGGGGGGGGGGGGGGGGGGGGGGGGGFGGGGGGGGGGGGGGGGGGGGGGGGGGGGGGGGGGGGGGFFFGGGGGGGGGGGGGGGGGGGGGGGGGGGGGGGGGGGGGGGFGGGGGGGGGGGGGGGGGGGFGGGGGGGGGEGGGGGGGGGGGGGGGCG?EGDGGGGGFGGCGGGFGGGGGGGGDGGGGGGGGD
@M03364:276:000000000-BLYN8:1:1101:12777:7127 1:N:0:1
ACTCCTACGGGAGGCAGCAGTAGGGAATCTTCGGCAATGGACGAAAGTCTGACCGAGCAACGCCGCGTGAGTGAAGAAGGTTTTCGGATCGTAAAACTCTGTTGTTAGAGAAGAACAAGGACGTTAGTAACTGAACGTCCCCTGACGGTATCTAACCAGAAAGCCACGGCTAACTACGTGCCAGCAGCCGCGGTAATACGTAGGTGGCAAGCGTTGTCCGGATTTATTGGGCGTAAAGCGAGCG
+
GGGGGGGGGCEGGGGGGGGGGGGGGGGGGGGGGGGGGGGGGGGGGGGGGGGGGGGGGGGGGGGGGGGGGGGGGGGGGGGGGGGGGGGGGGGGGGGGGGGGGGGGFGGGGGGGGGGGGGGGGGGGFGGGGGGGGGGGGGFGGGGGGGGGGGGGGGGGGGGGGGGGGGGGGGGGGFGGGGGGGGGGGGFGGGGGGCEDGGGGGGFGGGGGGGGGGGEEGGGGGGGG6FFFGGGGGGGGGGCCGC37
@M03364:276:000000000-BLYN8:1:1101:10654:7129 1:N:0:1
ACTCCTACGGGAGGCAGCAGTAGGGAATCTTCCGCAATGGGCGAAAGCCTGACGGAGCAACGCCGCGTGAGTGATGAAGGGTTTCGGCTCGTAAAACTCTGTTATTAGGGAAGAACATATGTGTAAGTAACTGTGCACATCTTGACGGTACCTAATCAGAAAGCCACGGCTAACTACGTGCCAGCAGCCGCGGTAATACGTAGGTGGCAAGCGTTATCCGGAATTATTGGGCGTAAAGCGCGCG
+
GGGGGGGGGGGGGGGGGGGGGGGGGGGGGGGGGGGGGGGGGGGGGGGGGGGGGGGGGGGGGGGGGGGGGGGGGGGGGGGGDGGGGGGGGGGGGGGGGGGGGGGGGGGGGGGGGGGGGGFGGGGGGGGGGGGGGGGFGGGGGGGGGGGGGGGGGGGGGGGGGGGGFGGGGGGDGGGGGGGGGGGGGGGGGGGGGGGGGGGGFGGGGGGGGGGGGGGGGFC=>8?GGGGFGGGGGGGGGGGGGGGG
@M03364:276:000000000-BLYN8:1:1101:14956:7142 1:N:0:1
ACTCCTACGGGAGGCAGCAGTAGGGAATCTTCGGCAATGGACGAAAGTCTGACCGAGCAACGCCGCGTGAGTGAAGAAGGTTTTCGGATCGTAAAACTTTGTTGTTAGAGAAGAACAAGGACGTTAGTAACTGAACGTCCCCTGACGGTATCTAACCAGAAAGCCGCGGCTAACTACGTGCCAGCAGCCGCGGTAATACGTAGGTGGCAAGCGTTGTCCGGATTTATTGGGCGTAAAGCGAGCG
+
GGGGGGGGGGGGGGGGGGGGGGGGGGGGGGGGGGGGGGGGGGGGGGGGGGGGGGGGGGGGGGGGGGGGGGGGGGGGGGGGGGGGGGGGGGGGGGGGGGGGGGGGGGGGGGGGGGGGGGGGGGGGGGGGG9FGGGGGGGGGGGGGGGGGGGGGGGGGGGGGGGGGG7FGGGGGGGGGGGGGGGGGGGGGGGGGDGEEGGGGGGGCCFGGGGGGGGGGGGGGDEGGFGGGGGGGGGGGGFGGGDD7
@M03364:276:000000000-BLYN8:1:1101:14296:7149 1:N:0:1
ACTCCTACGGGAGGCAGCAGTGGGGAATATTGCACAATGGGCGCAAGCCTGATGCAGCCATGCCGCGTGTGTGAAGAAGGCCTTCGGGTTGTAAAGCACTTTCAGCGAGGAGGAAGGTGGTGAGCTTAATACGCTCATCAATTGACGTTACTCGCAGAAGAAGCACCGGCTAACTCCGTGCCAGCAGCCGCGGTAATACGGAGGGTGCAAGCGTTAATCGGAATTACTGGGCGTAAAGCGCACG
+
GGGGGGGGGGGGGGGGGGGGGGGGGGGGGGGGGGGGGGGGGGGGGGGFGGGGGGGGGGGGGGGGGGGGGGGGGGGGGGGGFGGGGGGGGGGGGGGGGGGGGGGGGGGGGGGGGGGGGGGGGGGGGGGGGGGGFCCEGGGGFGGGGGGGGGGGGGGGGGGGGGGGGGGGGGGGGGGGGGGGGGGGGGGGGGGGGGGGGGGGGGGGGGGGGGGGGGGGGGGGGGEGGGGGGGGGGGGGGGFGGGD5
@M03364:276:000000000-BLYN8:1:1101:3535:7153 1:N:0:1
ACTCCTACGGGAGGCAGCAGTAGGGAATCTTCGGCAATGGACGAAAGTCTGACCGAGCAACGCCGCGTGAGTGAAGAAGGTTTTCGGATCGTAAAACTCTGTTGTTAGAGAAGAACAAGGACGTTAGTAACTGAACGTCCCCTGACGGTATCTAACCAGAAAGCCACGGCTAACTACGTGCCAGCAGCCGCGGTAATACGTAGGTGGCAAGCGTTGTCCGGATTTATTGGGCGTAAAGCGAGCG
+
GGGGFGGGGGGGGGGGGGGGGGGGGGGGGGGGGGGGGGGGGGGGGGGGGGGGGGGGGGGFGGGGGGGGGGGGGGGGGGGGGGGGGGGGGEGGGGGFGGGGGGGGGGGGGGGGGGGGGGGDGGGEDFGGGGGFFGGFGGGGGGGGGGGGFGGGGGGGGGCFGGGGGGGEGGGGGGGGGGGGGGGGGGGGDGGGGGGGGGCFEGGEGG5FFGGGGGGGEFF5=EG5EFGGGGG=DCCEGDGGGGG3
@M03364:276:000000000-BLYN8:1:1101:24490:7154 1:N:0:1
ACTCCTACGGGAGGCAGCAGTGGGGAATATTGCACAATGGGCGCAAGCCTGATGCAGCCATGCCGCGTGTATGAAGAAGGCCTTCGGGTTGTAAAGTACTTTCAGCGGGGAGGAAGGGCAGTAAGTTAATACCTTGCTGTTTTGACGTTACCAACAGAATAAGCACCGGCTAACTTCGTGCCAGCAGCCGCGGTAATACGAAGGGTGCAAGCGTTAATCGGAATTACTGGGCGTAAAGCGCGCG
+
GGGGGGEF;FEGGGGGGGDGFFGGEEFGFGFFGGGFF,EFGFEGGGDGGCF?EFFGFGGFGGGGGGGGGGGGGEGCF@CFGGGCCF7FFGGF,??FGGGGGAFGFE=++:+@C@,D=CCFEDFGGGFFDGGCD<<BEFFGGGFFGCGFFFCEFGC<>,@FEF9FGGCFCG:*?DFFGGGGCFFCCGFGG>E*3CCEF?FFFGDE89EEGG?CGE5?FGGGCEG=8C<EGG5*99E7DDFCDDCC
@M03364:276:000000000-BLYN8:1:1101:9006:7160 1:N:0:1
ACTCCTACGGGAGGCAGCAGTAGGGAATCTTCGGCAATGGACGAAAGTCTGACCGAGCAACGCCGCGTGAGTGAAGAAGGTTTTCGGATCGTAAAACTCTGTTGTTAGAGAAGAATAAGGACGTTAGTAACTGAACGTCCCCTGACGGTATCTAACCAGAAAGCCACGGCTAACTACGTGCCAGCAGCCGCGGTAATACGTAGGTGGCAAGCGTTGTCCGGATTTATTGGGCGTAAAGCGAGCG
+
GGGGGGGGGGGGGGGGGGGGGGGGGGGGGGGGGGGGGGGGGGGGGGGGGGGGGGGGGGGGGGGGGGGGGGGGGGGGGGGGGGGGGGGGGGGGGGGGGGGGGGGGGGGGGGGGGGGFGGGGGGGGGGGGGGGGGGGEGGGGGGGGGGGGGGGGGGFGGGGGGGGGGGGGGGEGFFCGGGGFGFFCGGGGGGGGC:EED99F?CGGGGGGGGGGGEGEGGGGGGEGFGGG+?8:CGGDFC><7<)/
@M03364:276:000000000-BLYN8:1:1101:23373:7173 1:N:0:1
ACTCCTACGGGAGGCAGCAGTAGGGAATCTTCGGCAATGGACGAAAGTCTGACCGAGCAACGCCGCGTGAGTGAAGAAGGTTTTCGGATCGTAAAACTCTGTTGTTAGAGAAGAACGTTAAGTAGAGTGGAAAGTTACTTAAGTGACGGTATCTAACCAGAAAGGGACGGCTAACTACGTGCCAGCAGCCGCGGTAATACGTAGGTCCCAAGCGTTGTCCGGATTTATTGGGCGTAAAGCGAGC
+
GGGGGGFGGGGGGGGGGGGGGFGFGGGG<FGGGGGCGGEFGGGGGGGFGGGGEGGGGGGGGGDDCGG8CFFGGGAFFEEGFFGGFGDGGGGGGCGGGGGFGGGGGFAEFGGGGGGGGGFBFFFGGFGGGGDFC@FGGGF@<FFFGGCCFGGDEFAFFGGGGGGGE@FFGEGGGGGGAFGGGCFGGGGDFFGGGGGGGD+?F2<CCCCG8FGGGG8AEEGF=C8:;F9<99@*>DEDCDC7C37)
@M03364:276:000000000-BLYN8:1:1101:27936:7177 1:N:0:1
ACTCCAACGGGAGGCAGCAGTAGGGAATCTTCGGCAATGGACGAAAGTCTGACCGAGCAACGCCGCGTGAGTGAAGAAGGTTTTCGGATCGTAAAACTCTGTTGTTAGAGAAGAACAAGGACGTGAGTAACTGAACGTCCCCTGACGGTATCTAACCAGAAAGCCACGGCTAACTACGTGCCAGCAGCCGCGGTACTACGTAGGTGGCAAGCGTTGTCCGGATTTATTGCGCGTAAAGCGAGCG
+
EGCGG,CEFFDGG@@@C7EE<6CEFGFFGG9,CFGC@FC@EFGFGGGGC9FFAC@@FECEFG+CBC:@B,FFFDFFGG8,4BFDFFGDF::BFFEFEEFEFGGE=EFFB?<BF<EDC<F8FGGG7=B???@<<DF<FF78@<,FDGGC@@+FCAB=A<F@>FC:<:F*C:7*>:;C<CF:*:,BGGC781*:**3*55?C8<*8<91*39CGE*2:/A0*>**/+<<@0+*17):57CD3C<<7
@M03364:276:000000000-BLYN8:1:1101:13916:7180 1:N:0:1
ACTCCTACGGGAGGCAGCAGTGGGGAATATTGCACAATGGGCGCAAGCCTGATGCAGCCATGCCGCGTGTGTGAAGAAGGCCTTCGGGTTGTAAAGCACTTTCAGCGAGGAGGAAGGTGGTGAACTTAATACGTTCATCAATTGACGTTACTCGCAGAAGAAGCACCGGCTAACTCCGTGCCAGCAGCCGCGGTAATACGGAGGGTGCAAGCGTTAATCGGAATTACTGGGCGTAAAGCGCACG
+
GGGGGGGGGGGGGGGGGGGGGGGGGGGGGGGGGGGGGGGGGGGGGGGGGGGGGGGGGGGGGGGGGGGGGGGGGGGGGGGGGGGGGGGGGGGGGGGGGGGGGGGGGGGGGGGGGGGGGGGGGGGGGGGGGGGGGGGGGGGGGGGGFGGGGGGGGGCFGGGGGGGGGGGGGGGGGGGGFGGGGGGGGGGGGGGGDGGGGGGGGGGGGGGGGGGGGGGGGGGGGGGGGGGGGGGGGGGGGGGGGGG5
@M03364:276:000000000-BLYN8:1:1101:15456:7184 1:N:0:1
ACTCCTACGGGAGGCAGCAGTAGGGAATCTTCCGCAATGGGCGAAAGCCTGACGGAGCAACGCCGCGTGAGTGATGAAGGGTTTCGGCTCGTAAAACTCTGTTATTAGGGAAGAACATATGTGTAAGTAACTGTGCACATCTTGACGGTACCTAATCAGAAAGCCACGGCTAACTACGTGCCAGCAGCCGCGGTAATACGTAGGTGGCAAGCGTTATCCGGAATTATTGGGCGTAAAGCGCGCG
+
GGGGGGGGGGGGGGGGGGGGGGGGGGGGGGGGGGGGDGGGGGGGGGGGGGGGGGGGGGGGGGGGGGGGGGGGGGGGGGGGGGGGGGGGGGGGGGGGGGGGGGGGGGGGGGGGGGGGGGGFGGGGGGGGGGGGGGGGGGGGGGGGGGGGGGGGGGGGGGGGGGGGGGGGGGGGGGGGGGGGGGGGGGGGGGGGGGGGGGGGGFGGGGGGGGGGGGGGGGGGGECGGFGGGGGFGGGGGGCGGGGG
@M03364:276:000000000-BLYN8:1:1101:8622:7197 1:N:0:1
ACTCCTACGGGAGGCAGCAGTAGGGAATCTTCCGCAATGGGCGAAAGCCTGACGGAGCAACGCCGCGTGAGTGATGAAGGTCTTCGGATCGTAAAGCTCTGTTATTAAGGAAGAACAAGTGCGTAAGTAACTGTGCGCACCTTGACGGTACCTAATCAGAAAGCCACGGCTAACTACGTGCCAGCAGCCGCGGTAATACGTAGGTGGCAAGCGTTATCCGGAATTATTGGGCGTAAAGCGCGCG
+
GGGGGGGGGGGGGGGGGGGGGGGGGGGGGGGGGGGGGGGGGGGGGGGGGGGGGGGGGGGGGGGGGGGGGGGGGGGGGGGGGGGGGGGGGGGGGGGGGGGGGGGGGGGGGGGGGGGGGGGGGGGGF=FGGGGGGGGGGDGGGGGGGGGGGGGGGGGGCEGGGFEGGGGGGGGGGGGGGGGGGGGGGGGGGEEGGGCGFFGGGGGGGGGFGFGFGGGGGGGGG=EG@FFFFGGGGG=EGGGGGGDG
@M03364:276:000000000-BLYN8:1:1101:6394:7212 1:N:0:1
ACTCCTACGGGAGGCAGCAGTAGGGAATCTTCGGCAATGGACGAAAGTCTGACCGAGCAACGCCGCGTGAGTGAAGAAGGTTTTCGGATCGTAAAACTCTGTTGTTAGAGAAGAACAAGGACGTAAGTAACTGTACGTCCCCTGACGGTATCTAACCAGAAAGCCACGGCTAACTACGTGCCAGCAGCCGCGGTAATACGTAGGTGGCAAGCGTTGTCCGGATTTATTGGGCGTAAAGCGAGCG
+
GGGGGFFGGGGGGGGEGFGFG<FCDGGFFFFGFGGGGGGGCFGFGGGFFGGGGFGGGDGGGGGG>FGGD?FGGFFEFFFGFFFGGGGCC7FFGGGFGCFFGGGFFGGGFF9AEEFGGGGEFGGGGFFA<AFFGFFGGEFCFGGGGGGCFG<FGGGGGGGDFGGCFBFGGGGGGGGFGGGGG7BFGDGGEEGDGGC>FFGG?FCCG:CFCFGGG*/87CCEDCGE<ECFGCFFGDEDFGGGG<DC
@M03364:276:000000000-BLYN8:1:1101:20238:7241 1:N:0:1
ACTCCTACGGGAGGCAGCAGTGGGGAATATTGCACAATGGGCGCAAGCCTGATGCAGCCATGCCGCGTGTATGAAGAAGGCCTTCGGGTTGTAAAGTACTTTCAGCGGGGAGGAAGGTGAGTGGTTTAATACGCCATTCAATTGACGTTACTCGCAGAAGAAGCACCGGCTAACTCCGTGCCAGCAGCCGCGGTAATACGGAGGGTGCAAGCGTTAATCGGAATTACTGGGCGTAAAGCGCACG
+
GGGGGGGGGGGGGGEGGGGGGCEGGGGGFGGCFGGGGGGGGGGGGGGGGGGFGGGGGFGGGGGGGGGGCFGGGG9FFEFFGFGGGGGGF7FFDGGGGFGGGGGGGGGGGGGGGGGGGGGGGGEFFGFFGGGFGGGGF9=,@FFEGGGFGGGGGGGGGGGGEGGCEFFGEG>GGGGFGGGGGE@BFGGGGGGGGGCEEFGGCEGGGEEGDFCGGGGGFGGGGECGGGGGFCEFGGGG3>FDGDDC
@M03364:276:000000000-BLYN8:1:1101:11060:7300 1:N:0:1
ACTCCTACGGGAGGCAGCAGTAGGGAATCTTCGGCAATGGACGAAAGTCTGACCGAGCAACGCCGCGTGAGTGAAGAAGGTTTTCGGATCGTAAAACTCTGTTGTTAGAGAAGAACAAGGACGTAAGTAACTGTACGTCCCCTGACGGTATCTAACCAGAAAGCCACGGCTAACTACGTGCCAGCAGCCGCGGTAATACGTAGGTGGCAAGCGTTGTCCGGATTTATTGGGCGTAAAGCGAGCG
+
GGGGGGGGGGGGGGGGGGGGGGGGGGGGFGGGGGGGGGGGGGGGGGGGGGGGGGGGGGGGGGGGGGGGGGEGGGGGGGGGGGGGGGGGCGGGGFGFCFGGGGGGGFGGGGGGGGGGGGGGFGGGGGGGFGGGGGGFGGCGGGGGGGGGGFGFGGGGFGGFGFGGCFGGGGGGGGGGGGGGGGGGGGGGGGGGGGGGGGGGGGGGFGGGGGGFGGGEEGGGGG=CFGGGGGGFGGGGGG>D<DGD
@M03364:276:000000000-BLYN8:1:1101:15569:7340 1:N:0:1
ACTCCTACGGGAGGCAGCAGTAGGGAATCTTCGGCAATGGACGAAAGTCTGACCGAGCAACGCCGCGTGAGTGAAGAAGGTTTTCGGATCGTAAAACTCTGTTGTTAGAGAAGAACAAGGACGTTAGTAACTGAACGTCCCCTGACGGTATCTAACCAGAAAGCCACGGCTAACTACGTGCCAGCAGCCGCGGTAATACGTAGGTGGCAAGCGTTGTCCGGATTTATTGGGCGTAAAGCGAGCG
+
GGGGGGGGGGGGGGGGGGGGGGGGGGGGGGGGGGGGGGGGGGGGGGGGGGGGGGGGGGGGGGGGGGGGGGGGGGGGGGGGGGGGGGGGGGGGGGGGGGGGGGGGGGGGFGGGGGGGGGGGGGGGGGGGGGGGGGGFGGGGGGGGGGGGGGGGGGGGGGGGGGGGGGGGGGGGGGGGGGGGGFGGGGGGGGGGGGGGGGGGGGGGGGGGGGGGGGGGEGFGG8AEFECFFGGFDGGGGGFDCGGC
@M03364:276:000000000-BLYN8:1:1101:11907:7374 1:N:0:1
ACTCCTACGGGAGGCAGCAGTGGGGAATATTGCACAATGGGCGCAAGCCTGATGCAGCCATGCCGCGTGTGTGAAGAAGGCCTTCGGGTTGTAAAGCACTTTCAGCGAGGAGGAAGGTGGTGAGCTTAATACGTTCATCAATTGACGTTACTCGCAGAAGAAGCACCGGCTAACTCCGTGCCAGCAGCCGCGGTAATACGTAGGTGGCAAGCGTTGTCCGGATTTATTGGGCTTAAAGGGAGCG
+
GGGGGGGGGFGEGGGGGEGFFGGGG@GGGGGGGFFCCFFFCGEGEGFFGGGGFGGGFFGGGGGGGGCGFF<F<FFFFGGGGGGGGGGGGEGG9FFGGCFGGFC9BFFEGGEGCGGFGGGGGGGFDCFGFGGFFFGGCGFGFFFEGACFGGGGGE7<C7B:,@DF:<B<@<CFGGC?:7D*<FDFGFGGFGEGCGGGCE9899CCB9CCCF=GGGGGGG+:>=8C@C?9?FE5**0<DG*77C75
@M03364:276:000000000-BLYN8:1:1101:22843:7408 1:N:0:1
ACTCCTACGGGAGGCAGCAGTAGGGAATCTTCGGCAATGGACGAAAGTCTGACCGAGCAACGCCGCGTGAGTGAAGAAGGTTTTCGGATCGTAAAACTCTGTTGTTAGAGAAGAACAAGGACGTTAGTAACTGAACGTCCCCTGACGGTATCTAACCAGAAAGCCACGGCTAACTACGTGCCAGCAGCCGCGGTAATACGTAGGTGGCAAGCGTTGTCCGGATTTATTGGGCGTAAAGCGAGCG
+
GGGGGGGGGGGGGGGGGGGGGFFGGGGGGGGGGEGGGGGGGGGCGGGGGGGGGGGGGGGGGGGGDGGGGGGFGGGGGGGGGGGGGGGGGGGGGGGGGGGGGGGGGGGGFGGGGGGGGGGGGGGGGFGGGGGGGGGGGGGGGGGGGGGGGGGFGGGGFFFGFGGGGGGGGGGGGGCFGGGGGGFGGGGGGGGGGGGGGGGFGGGGFGGGGGFGEEGGGFGEGGGGCFGGFGGGG3CEC>DGG3C>
@M03364:276:000000000-BLYN8:1:1101:7989:7426 1:N:0:1
ACTCCTACGGGAGGCAGCAGTAGGGAATCTTCGGCAATGGACGAAAGTCTGACCGAGCAACGCCGCGTGAGTGAAGAAGGTTTTCGGATCGTAAAACTCTGTTGTTAGAGAAGAACAAGGACGTTAGTAACTGAACGTCCCCTGACGGTATCTAACCAGAAAGCCACGGCTAACTACGTGCCAGCAGCCGCGGTAATACGTAGGTGGCAAGCGTTGTCCGGATTTATTGGGCGTAAAGCGAGCG
+
GGGGGGGGGGGGGGGGGGGGGGGGGGGGGGGGGGGGGGGGGGGEGGGGGGGGGGGGGGGGGGGGGGGGGGGGGGGGGGGGFGGGGGGGGGGGGGGGGGGGGGFGGGGGGGGGGGGGGGFGGGGGGGGGGGGGGGGGGGGGGGFGGFEGGGGGGGGGGGGGGGGGGGGGGGGGGGGGGGGGFGGGGGGGFCBEEGGGGGFFFGEEGGGGFGGGGGG5EFGEGGGGG7EFGGGGGGEGGGGGCC17
@M03364:276:000000000-BLYN8:1:1101:17376:7450 1:N:0:1
ACTCCTACGGGAGGCAGCAGTGGGGAATATTGCACAATGGGCGCAAGCCTGATGCAGCCATGCCGCGTGTGTGAAGAAGGCCTTCGGGTTGTAAAGCACTTTCAGCGAGGAGGAAGGTGGTGAACTTAATACGTTCATCAATTGACGTTACTCGCAGAAGAAGCACCGGCTAACTCCGTGCCAGCAGCCGCGGTAATACGGAGGGTGCAAGCGTTAATCGGAATTACTGGGCGTAAAGCGCACG
+
GGGGGGGGGGGGGGGGGGFGGGGGGFGGGGGGGGGGGGGGGGGGGGGGGGGGGGGGGGGGGGGGGGGGGGGGGGGGGGGGGGGGGGGGGGGGGGGGGGGGGGGGGGGGGGGGGGGGGGGGGGCFGGGGGGGGGGGGGGGGGGGGGGGGGGGGGGGGGGGGGGGGGGGGGGGGGGEGGGGGGGGGGGGGGGGGGGCGGGGGGGGGGGGGGGGGGGGGGGGGGGDGGGGGGGGGGGEGGGGGGGG<
@M03364:276:000000000-BLYN8:1:1101:22772:7494 1:N:0:1
ACTCCTACGGGAGGCAGCAGTGGGGAATATTGCACAATGGGCGCAAGCCTGATGCAGCCATGCCGCGTGTGTGAAGAAGGCCTTCGGGTTGTAAAGCACTTTCAGCGAGGAGGAAGGTGGTGAGCTTAATACGTTCATCAATTGACGTTACTCGCAGAAGAAGCACCGGCTAACTCCGTGCCAGCAGCCGCGGTAATACGGAGGGTGCAAGCGTTAATCGGAATTACTGGGCGTAAAGCGCACG
+
GGGGGGGGGGGGGGGGGGGG@FGGGGGGGGGGGGGGGGGGGGGGGGGGGGGGGGGGGGGGGGGGGGGGGGGGGGGGGGGGGGGGGGGGGGGGGGGGGGGGGGGGGGGGGGDGGDGGGGGGGGGGGGGGGGGGGEGGGGGGGGGGGGGGGGGGGGGGGGGGGGGGGGGGGGGGGGGGGGGGDFGGGGGGGGGGGGGGGGGDGECGGGGGGGGGGEGDGGGGGGGG?EGGGGGGGGG=FFGGGD)/
@M03364:276:000000000-BLYN8:1:1101:6327:7522 1:N:0:1
ACTCCTACGGGAGGCAGCAGTAGGGAATCTTCGGCAATGGACGAAAGTCTGACCGAGCAACGCCGCGTGAGTGAAGAAGGTTTTCGGATCGTAAAACTCTGTTGTTAGAGAAGAACAAGGACGTAAGTAACTGTGCGTCCCCTGACGGTATCTAACCAGAAAGCCACGGCTAACTACGTGCCAGCAGCCGCGGTAATACGTAGGTGGCAAGCGTTGTCCGGATTTATTGGGCGTAAAGCGAGCG
+
GGGGGGGGGGGGGGGGGGGGGGGGGGGGGGGGGGGGGGGGGGGGGGGGGGGGGGGGGGGGGGGGGGGGGGGFGGGGGGGGGGGGGGGGGGGGGGGGGGGGGGGGGGGGGGGGGGGGGGGFGGGGGGGGGGGGGGGGGGGGGGGGGGGGGGGGGGGGGGGGGGGGGGGGGGGGDGFGGGGGGGGFGGGGGGGGGGGGGGGGGGGGGGGGFGGGDGGGGGGDGGGGGGGGGGGGGGGGGGGGGGGC
@M03364:276:000000000-BLYN8:1:1101:22451:7542 1:N:0:1
ACTCCTACGGGAGGCAGCAGTAGGGAATCTTCGGCAATGGGGGCAACCCTGACCGAGCAACGCCGCGTGAGTGAAGAAGGTTTTCGGATCGTAAAACTCTGTTGTTAGAGAAGAACGTTAAGTAGAGTGGAAAGTTACTTAAGTGACGGTATCTAACCAGAAAGGGACGGCTAACTACGTGCCAGCAGCCGCGGTAATACGTAGGTCCCACGCGTTGTCCGGATTTATTGGGCGTAAAGCGAGC
+
GFGGGGGGGEGGGGGDFGGCEADFD8EFF@AFGFE:FGGGGGEGGGGGGFGGGGCEEGGFGGGGCGGCC:CF<AFEFF<EBE<FDF:FFGGGGDFEFGGCFF9A:F,ECEF,<DCFEFF<CF,CF,CC?FFFGGFAFCFFGGF<FFFGEFFFF9F9DAFGGCF7<FGEEE*CFF7>C7B:F@;BFGG,8C>5EEEGDC+?CG9EDF99*A*3/?CE5:+27*;A/<+<EGCCCCC*95CF3*97
@M03364:276:000000000-BLYN8:1:1101:13214:7559 1:N:0:1
ACTCCTACGGGAGGCAGCAGTAGGGAATCTTCGGCAATGGACGAAAGTCTGACCGAGCAACGCCGCGTGAGTGAAGAAGGTTTTCGGATCGTAAAACTCTGTTGTTAGAGAAGAACAAGGACGTTAGTAACTGAACGTCCCCTGACGGTATCTAACCAGAAAGCCACGGCTAACTACGTGCCAGCAGCCGCGGTAATACGTAGGTGGCAAGCGTTGTCCGGATTTATTGGGCGTAAAGCGAGCG
+
GGGGGGGGGGGGGGGGGGGGGGGGGGGGGGGGGGGGGGGGGGGGGGGGGGGGGGGGGGGGGGGGGGGDGGGGGGGGGGGGFGGGGGGGGGGGGGGGGGGGGGGGGGGGGGGGGGGGGGGGGGGFGGGGGGGGGGGGGGGGGGGGGGGGGGGGGGGGGGGGGGGGFGGGGGGGGGGGGGGGFFGGGGGGGGGGGGGGGGGGGGGGGGCGGGGCGGGGDGGGGCGGGGGGGGG5<CEGG:FGGGGD
@M03364:276:000000000-BLYN8:1:1101:13547:7578 1:N:0:1
ACTCCTACGGGAGGCAGCAGTAGGGAATCTTCGGCAATGGACGAAAGTCTGACCGAGCAACGCCGCGTGAGTGAAGAAGGTTTTCGGATCGTAAAACTCTGTTGTTAGAGAAGAACAAGGACGTTAGTAACTGAACGTCCCCTGACGGTATCTAACCAGAAAGCCACGGCTAACTACGTGCCAGCAGCCGCGGTAATACGTAGGTGGCAAGCGTTGTCCGGATTTATTGGGCGTAAAGCGAGCG
+
GGGGGGGGGGGGGGGGGGGGGGGGGGGGGGGGGCGGGGGGFGGGGDGGGGGGGGGGGGGGGGGGGGGGGGGGGGGGGGGGFGGGGGGGGGGGGGGGGGGGGGGGGGGGGGGGGGGGGGGGFGGFGGGGGGGGGGGGGGGGGGGGGGGFGGGGGGGGGGGGGGGGGGGGGGEGGGGGGEGFGGGGGGGGGGGGGGGGGGGGGGGGGGGGGFFGG:CCGG7EC5;E9FGGGGGGGGGGFGGGGGG<
@M03364:276:000000000-BLYN8:1:1101:22776:7580 1:N:0:1
ACTCCTACGGGAGGCAGCAGTGGGGAATATTGCACAATGGGCGCAAGCCTGATGCAGCCATGCCGCGTGTGTGAAGAAGGCCTTCGGGTTGTAAAGCACTTTCAGCGAGGAGGAAGGTGGTGAGCTTAATACGTTCATCAATTGACGTTACTCGCAGAAGAAGCACCGGCTAACTCCGTGCCAGCAGCCGCGGTAATACGGAGGGTGCAAGCGTTAATCGGAATTACTGGGCGTAAAGCGCACG
+
GGGGGGGGGGGGGGGGGGGGGGGGDGGGGGGGGGGDGGGGGGGGGGGGGGGGGGGGGGGGGGGGGGGGGGGGGGGGGFGGGGGGGGGGGGGGGGGGFGGGGGGGFGGEGGCEG>FGGGGGGGGGGGGCGGGGGGGGFGGGGGGGGGGGGGGGGGGGGGGGGGGGGFFGDGGGGGFFFGGGGGGGGGGGGDGGGGGDGGCFEEGGGGDGFGGGGGGGFGGGGCEGGGGGCGGGGGEGGGG3CDC5
@M03364:276:000000000-BLYN8:1:1101:23863:7590 1:N:0:1
ACTCCTACGGGAGGCAGCAGTGGGGACTATTGCACAATGGGCGCAAGCCTGATGCAGCCATGCCGCGTGTGTGAAGAAGGCCTTCGGGCTGTAAAGCACTTTCAGCGAGGAGGAAGGTGGTGAGCTTAATACGCTCATCAATTGACGTTACTCGCAGAAGAAGCACCGGCTACCTCCGTGCCAGCAGCCGCGGTAATACGGAGGGTGCCAGCGTTAATCGGAATTACTGGGCGTAAAGCGCACG
+
FFEFCFFGGFGDECE7FE9FCF<FEG+C;<66C9CEFG9FFFGG7@@D6FD<<CEEFEFGGG<<FDCF:,:CFFCC,CAFGG@8CD:F+@CFA<EE9<EGFFCFAFE+FC+BB:CGGEFF+4B8<<BFFF<ADEFFC,><D<,E,=+@33<EFGDEC+@<7<3CFDE3*>:F,?9D,:@@FGC,:CBCFC5*:B*BCFFGG5*BEC1=*<68CEECFFG5=EGGEFG7<+:C3/:E3*:7DCG5
@M03364:276:000000000-BLYN8:1:1101:16180:7606 1:N:0:1
ACTCCTACGGGAGGCAGCAGTAGGGAATCTTCGGCAATGGACGAAAGTCTGACCGAGCAACGCCGCGTGAGTGAAGAAGGTTTTCGGATCGTAAAACTCTGTTGTTAGAGAAGAACAAGGACGTTAGTAACTGAACGTCCCCTGACGGTATCTAACCAGAAAGCCACGGCTAACTACGTGCCAGCAGCCGCGGTAATACGTAGGTGGCAAGCGTTGTCCGGATTTATTGGGCGTAAAGCGAGCG
+
GGGGGGGGGGGGGGGGGGGGGGGGGGGGGGGGGGGGGGGGGGGGEEFGGGGGGGGGGGGGGGGGGGGGGEGGGGGGGGGGGGGGGGGGGGGGGGGGGGGGGGGGGGGGGGGGGGGGGGGGFGGFDGGGGGGGGGGGGGGFGGGGGFGDGGGGGGGGGGGFGGGGGGGGGGGGGGGFGGGFGGGFFGGGGGGGGGGGGGGGGGGBEGGGGGGFGGDGGGGGGGGDFGGGGGGFDGGGGGGGGGGD
@M03364:276:000000000-BLYN8:1:1101:3877:7612 1:N:0:1
ACTCCTACGGGAGGCAGCAGTAGGGAATCTTCGGCAATGGACGAAAGTCTGACCGAGCAACGCCGCGTGAGTGAAGAAGGTTTTCGGATCGTAAAACTCTGTTGTTAGAGAAGAACAAGGACGTTAGTAACTGAACGTCCTCTGACGGTATCTAACCAGAAAGCCACGGCTAACTACGTGCCAGCAGCCGCGGTAATACGTAGGTGGCAAGCGTTGTCCGGATTTATTGGGCGTAAAGCGAGCG
+
GGGGGGGGGGGGGGGGGGGGGGGGGGGGGGGGGGGGGGGGGGGGGGGGGGGGGGGGGGGGGGGGCFGFFGGGGGFDFGGGGGFGGGGEFEGGGGGGGGGGGGGGGGGGGGGGGGGGGGGGGGGGGGGGGGGGGGGGGGGGGGGGGGGGGGGGGGGGGGGGGFGGGGGGDGGGGGGGGGGGGGGGGFGGGGGGGGGGGGGGG95CGG>6BCGFGGGGGGGED=ECFGFCCGGG)>=EGFGGGGG7
@M03364:276:000000000-BLYN8:1:1101:10307:7649 1:N:0:1
ACTCCTACGGGAGGCAGCAGTAGGGAATCTTCGGCAATGGACGAAAGTCTGACCGAGCAACGCCGCGTGAGTGAAGAAGGTTTTCGGATCGTAAAACTCTGTTGTTAGAGAAGAACAAGGACGTTAGTAACTGAACGTCCCCTGACGGTATCTAACCAGAAAGCCACGGCTAACTACGTGCCAGCAGCCGCGGTAATACGTAGGTGGCAAGCGTTGTCCGGATTTATTGGGCGTAAAGCGAGCG
+
GGGGGGGGGGGGGGGGGGGGGGGGGGGGGGGGGGGGGGGGGGGGGGGGGGGGGGGGGGGGGGGGGGGGGGGGGGGGGGGGGGGGGGGDGGGGGGGGGGGGGGGGGGGGGGGGGGGGGGGGGGGGGGGGGGGGGGGGGGGGGGGGGGGGGGGGGGGGGGGGGGGGFGGGGGGGGGGGGGGGGGGGGGGGGGGGGGGGGGGGGGGGGGGGGGGGGGGGGGGGGGCEGGGGGGGGGGGDGGGGGGGD
@M03364:276:000000000-BLYN8:1:1101:6946:7651 1:N:0:1
ACTCCTACGGGAGGCAGCAGTAGGGAATCTTCCGCAATGGACGAAAGTCTGACGGAGCAACGCCGCGTGAGTGAAGAAGGTTTTCGGATCGTAAAGCTCTGTTGTTAGGGAAGAATAGTGATAAGAGTAACTGATTATCATGTGACGGTACCTAACCAGAAAGCCACGGCTAACTACGTGCCAGCAGCCGCGGTAATACGTAGGTGGCAAGCGTTGTCCGGAATTATTGGGCGTAAAGCGCGCG
+
GGGGGGGGGGGGGGGGGGGGGGGGGGGGGGGGGGGGGGGGGGGGFGGGGGGGGGGGGGGGGGGGGGGGGGGGGGGGGGGGGGGGGGGGGGGGGGGGGGGGGGGGGGGGGGGGGGGGGGGGGGGGGGGGGGGGGGGGGGGGGGGGGGGCGGGGGGGGGGGGGGGFFGGGGGGGGGGGGGGGGGGGGGGGGGGGGGGGEGGGGFGDGGGGGGGGGGEG=GGGGGGGGGGGGGGGGGGGGGGGGGGC
@M03364:276:000000000-BLYN8:1:1101:8646:7683 1:N:0:1
ACTCCTACGGGAGGCAGCAGTGGGGAATATTGCACAATGGGCGCAAGCCTGATGCAGCCATGCCGCGTGTGTGAAGAAGGCCTTCGGGTTGTAAAGCACTTTCAGCGAGGAGGAAGGTGGTGAACTTAATACGTTCATCAATTGACGTTACTCGCAGAAGAAGCACCGGCTAACTCCGTGCCAGCAGCCGCGGTAATACGGAGGGTGCAAGCGTTAATCGGAATTACTGGGCGTAAAGCGCACG
+
GGGGGGGGGGGGGGGGGGGGGGGGGGGGGGGGGGGGGGGGGCGGGGGGGGGGGGGGGGFGGGGGGGGGGGGGGFGGFGGGDFGGGGGGFGGGGGGGGGGGGGGGGGG7FGGGGGFFGGGGGGGGGGFDFD<FGGFFGFGGDFGFCFEF<FGGGGGGGGGGFGGFFFCGECEGGGGGGGGFDGGEFDCFFEGEEEDEFC?;81=EGGGEGGGGGCEDFDEFCE:CF7EECFGGGGC=<7*955)1
@M03364:276:000000000-BLYN8:1:1101:9349:7696 1:N:0:1
ACTCCTACGGGAGGCAGCAGTGGGGAATATTGCACAATGGGCGCAAGCCTGATGCAGCCATGCCGCGTGTGTGAAGAAGGCCTTCGGGTTGTAAAGCACTTTCAGCGAGGAGGAAGGTGGTGAGCTTAATACGTTCATCAATTGACGTTACTCGCAGAAGAAGCACCGGCTAACTCCGTGCCAGCAGCCGCGGTAATACGGAGGGTGCAAGCGTTAATCGGAATTACTGGGCGTAAAGCGCACG
+
EDCFFFGFFGGGBGDGGEGFE@ADCE;,6CEFGGGG,FAEFFGDECFFFCFEFFGFGGC<<EGGGCGEFFEG8EFGCCFGFE<FFGG7CFFGGGFEFGFDDCFGGGG=CFFGE+<FEFGGED<<FAF9,AFFCFCGG,E5AFFFGGGEGCGGGGG:FEFFCCG7:<@F7F:<,,>FGE>7FCC7DFGG7CCG8B*BB+;C8BEEEGCEC@?FEG5*:C7FG*;C@CFGCCCFC<CE5:FDGDG/
@M03364:276:000000000-BLYN8:1:1101:14220:7706 1:N:0:1
ACTCCTACGGGAGGCAGCAGTGGGGAATATTGCACAATGGGCGCAAGCCTGATGCAGCCATGCCGCGTGTATGAAGAAGGCCTTCGGGTTGTAAAGTACTTTCAGCGGGGAGGAAGGTGAGTGGTTTAATACGCCATTCAATTGACGTTACCCGCAGAAGAAGCACCGGCTAACTCCGTGCCAGCAGCCGCGGTAATACGGAGGGTGCAAGCGTTAATCGGAATTACTGGGCGTAAAGCGCACG
+
GGGGGGFFGDGFGGGGGGGGGGGGGGCFGGGGGGGGGGGGGGGGGGGDFGGGGGGGFGGGGGGEGGGGGGGGGGFFGGGGGGGGGGGGFGGGFGGGGGGGGGGGGFGEGGGGGGGGG>FGGEFFGDFGGGGGGD::FFGGGGGGGGGGGGGGGGGGGGGGG?EGGGGGG:F7FFGGGGGGGGGGGGG9CGDGG=:CCGFFGEGEGGEEDFGFECE5C7FG5E5AFGGGGGGGGGC=5F*CDCG5
@M03364:276:000000000-BLYN8:1:1101:11332:7731 1:N:0:1
ACTCCTACGGGAGGCAGCAGTAGGGAATCTTCGGCAATGGGGGCAACCCTGACCGAGCAACGCCGCGTGAGTGAAGAAGGTTTTCGGATCGTAAAACTCTGTTGTTAGAGAAGAACGTTAAGTAGAGTGGAAAGTTACTTAAGTGACGGTATCTAACCAGAAAGGGACGGCTAACTACGTGCCAGCAGCCGCGGTAATACGTAGGTCCCAAGCGTTGTCCGGATTTATTGGGCGTAAAGCGAGC
+
GGGGGGGGGGGGGGGGGGGGFGGGGGGGGGGGGGGGGGFGGGGGGGGGGGGGFGGGGGGGGGGGGGGFGGGFFGGGGGGGEFGGGGGFGGGGGGGGGG?FGGFGGGGGCFFFGGGFGGGGGGFCFFFGGGGEFGGGGGGGGGGGGGGGGGGGGFFGFCFGGFGGGEFGGGGGGGGGGGGFGEGGGGGGGGGDEDEGGGGGGGGGGGGCGGGGGGGGGGGCEG8ECFFGGFFFDGGGGGGGGGG7
@M03364:276:000000000-BLYN8:1:1101:15100:7731 1:N:0:1
ACTCCTACGGGAGGCAGCAGTGGGGAATATTGCACAATGGGCGCAAGCCTGATGCAGCCATGCCGCGTGTGTGAAGAAGGCCTTCGGGTTGTAAAGCACTTTCAGCGAGGAGGAAGGTGGTGAGCTTAATACGTTCATCAATTGACGTTACTCGCAGAATAAGCACCGGCTAACTCCGTGCCAGCAGCCGCGGTAATACGGAGGGTGCAAGCGTTAATCGGAATTACTGGGCGTAAAGCGCACG
+
GGGGGGGGGGGGGGGGGGGGGGGGGGGGGGGGGGGGGGGGGGGGGGGGGGGGGGGGGGGGGGGGGGGGGGGGGGGGGGGGGGGGGGGGGGGGGGGGGGGGGGFGGGGDGGGGGGGGGGGGGGGGGGGGGGGGGGGGGGGGGGGGFGGGGGGGGGFGGGGGGGGGGGGGGGGFGGGGGGGGGGGGGGGG8EGGGGGGGGGGGGGGGGGGGGFDGGGGEFGGGEGGGGGGGFFFDGGGGGCGGGGC
@M03364:276:000000000-BLYN8:1:1101:28554:7741 1:N:0:1
ACTCCTACGGGAGGCAGCAGTAGGGAATCTTCGGCAATGGACGAACGTCTGACCGAGCAACGCCGCGTGAGTGACGAAGGTTTTCGGATCGTAAAACTCTGTTGTTAGAGAAGAACAAGTACGTTAGTAACTGAACGTACCCTGGCGGTATCTAACCAGAAAGCCACGGCTAACTGCGTGCCAGCAGCCGCGGTAATACGTAGGTGGCAAGCGTTGTCCGGATTTATTGGGCGTAAAGCGAG
+
9FGEFE<98FE7:FEGGD<FC,-,8F,E,C<E,,86@F,C@,+6@+6C,CCF9E@FCC:EGG@CCCFCF7,CFF,B:+++B5:D?FD+4+4:,,+,:B<,,5858:,,<FFEG8B=FG<,55C,8DE@,==@F9=8D7,:+:3@+3+55>*7=;,,>,,,,<3DFFA>FCEFGC,,7:6:**?E7:6+**CCCB8:CFF>2+2=C95A6E*A8/*2/3<5**21<+<7?<**/)*1*:*957
@M03364:276:000000000-BLYN8:1:1101:19199:7787 1:N:0:1
ACTCCTACGGGAGGCAGCAGTGGGGAATATTGCACAATGGGCGCAAGCCTGATGCAGCGACGCCGCGTGGGGGATGACGGCCTTCGGGTTGTAAACCCCTTTCGGCAGGGACGAAGCTTTTGTGACGGTACCTGCATAAGAAGCACCGGCTAACTACGTGCCAGCAGCCGCGGTAATACGTAGGGTGCGAGCGTTGTCCGGAATTACTGGGCGTAAAGAGCTCGTAGGTGGTTTGTCGCGTCGG
+
GGGGGGGFGGGGGGGGGGGGGGGGGGGGGGGGGGGGGGGGGGGGGGGGGGGGGGGGGGGGGGGGGGGGGGGGGGGGGGGGGGGGGGGGGGGGGGGGDGGGFGGGGFFGGGGGGGGGGGGGGGGCFGGGGGGGCCFFCGGGGGGGFGGGGGGGGCGGGGF:FFFDFC@FGGGGGGGGGGGG<@FGEFEGGGCCEGGEEFGGGDEGFFGG?FGGGGGEGGGGFCFGGGEGGGG:FFEFC**95>D)
@M03364:276:000000000-BLYN8:1:1101:14141:7798 1:N:0:1
ACTCCTACGGGAGGCAGCAGTGGGGAATATTGCACAATGGGCGCAAGCCTGATGCAGCCATGCCGCGTGTATGAAGAAGGCCTTCGGGTTGTAAAGTACTTTCAGCGGGGAGGAAGGTGAGTGGTTTAATACGCCATTCAATTGACGTTACCCGCAGAAGAAGCACCGGCTAACTACGTGCCAGCAGCCGCGGTAATACGTAGGTGGCAAGCGTTGTCCGGATTTATTGGGCGTAAAGCGAGCG
+
GGGGGGGGGGGGGGGGGGGGDGGGGGGGGGGGFGGGGEFGGGGGCGGGGGGFGGGGGGGGGGGGGGGGGGGGGGGGFGGGGGGGGGGGFGGGGGGGGGFEGGGGGFFGGGFFFFGGGGGGGGGGFFGGGGGGGGGGGGGGGGGGGGGGGGGGGDGDE@FGGGGFGFFGEGG7FGGGGGGGGGFGGGG7EGGGGGGGFGGFFFGGGGGGGGGFEGEEGGGGGGDECEGGGGFGGGG5<7*9D<D5
@M03364:276:000000000-BLYN8:1:1101:5323:7799 1:N:0:1
ACTCCTACGGGAGGCAGCAGTGGGGAATATTGCACAATGGGCGCAAGCCTGATGCAGCCATGCCGCGTGTGTGAAGAAGGCCTTCGGGTTGTAAAGCACTTTCAGCGAGGAGGAAGGTGGTGAGCTTAATACGCTCATCAATTGACGTTACTCGCAGAAGAAGCACCGGCTAACTCCGTGCCAGCAGCCGCGGTAATACGGAGGGTGCAAGCGTTAATCGGAATTACTGGGCGTAAAGCGCACG
+
GGGGGGGGGGGGGGGGGGGGGGGGGGGGGGGGGGGGGGGGGGGGGGGGGGGGGGGGGGGGGGGGGGGGGGGGGGGGGGGGFGGGGGGGGGGGGGGGGGGGGGGGGGGGGGGGGGGGGGGGGGGGGGGGGGGGGGGGGGGFGGGFGGGGGGGGGGGGGGGGGGGGGGGGGGGGGGGGGGG@FGFGGGGGGGGGGGGGGFCFGEGGGGGGGGGGG:CCFGFFGGGGGGGG+<CEGGGGGGGGGGD<
@M03364:276:000000000-BLYN8:1:1101:14743:7804 1:N:0:1
ACTCCTACGGGAGGCAGCAGTAGGGAATCTTCGGCTATGGACGAAAGTCTGACCGAGCAACGCCGCGTGAGTGAAGAAGGTTTTTGGATCGTCAAACTCTGTTGTTAGAGAAGAACAAGGACGTTAGTAACTGAACGTCCCCTGACGGTATCTAACCAGAAAGCCACGGCTAACTACGTGCCAGCAGCCGCGGTAATACGTAGGTGGCAAGCGTTGTCCGGATTTATTGGGCGTAAAGCGAGCG
+
EFE@<FF<F7@FEE-B;,EFCC@FB@FCA<EC6C:,BFFD,CF7@:@@<CFDFA+@FG7A,7++8=>FG7FE<<,5,:=F4CE++@:,?BFE,=?EED,5ACFFFG<AGCFG8<<<<=8FFGCGG8FD<FGEC,?<<F=FD8@FF8+FCCF<CCCG,,@,@FFCF,7@7>FGGGGFC@GG>F?E88BCF*4BCGG7FFFFGF>E++3CCE==CBEEEG7:C*8CG+<:?9@=51:*>::CD5C)
@M03364:276:000000000-BLYN8:1:1101:27158:7843 1:N:0:1
ACTCCTACGGGAGGCAGCAGTAGGGAATCTTCGGCAATGGACGAAAGTCTGACCGAGCAACGCCGCGTGAGTGAAGAAGGTTTTCGGATCGTAAAACTCTGTTGTTAGAGAAGAACAAGGACGATAGTAACTGAACGTCCCCTGACGGTATCTAACCAGAAAGCCACGGCTAACTACGTGCCAGCAGCCGCGGTAATACGTAGGTGGCAAGCGTTGTCCGGATTTATTGGGCGTAAAGCGAGCG
+
FGA,CCE9BCFEEGGC@7FF@E<CFGFFGFFGFGEGFGGGDFGGGGECFEA<A8F7@7F@,6+76@F7@,=<CF<<FFGFF9<D,@CE=FFGGFFGGGGGGEADDEFAEF9FF8F<EFF=F<F+8C@B?FGGGGGGGFB:+D<<AFEGF?FD9FGGFGGGG?,,DEGGGGGG>FCF7>FCFF@FGGCF7E558CGE?9<BG9E7+?FFGGG8/*;C1+<EGC*:+9:+<CCFDGG55>FCDGG9
@M03364:276:000000000-BLYN8:1:1101:21935:7848 1:N:0:1
ACTCCTACGGGAGGCAGCAGTGGGGAATATTGCACAATGGGCGCAAGCCTGATGCAGCCATGCCGCGTGTATGAAGAAGGCCTTCGGGTTGTAAAGTACTTTCAGCGGGGAGGAAGGTGAGTGGTTTAATACGCCATTCAATTGACGTTACCCGCAGAAGAAGCACCGGCTAACTCCGTGCCAGCAGCCGCGGTAATACGGAGGGTGCAAGCGTTAATCGGAATTACTGGGCGTAAAGCGCACG
+
FGFGGGFGEGCFGGGGDFFCGCGGG@EEFFGGFFFEFFGGGFGGGGEF7CFFG9FEDEEFFGGFEFGGE,CFGGCCFGGG8=FGGGGGGGGGGAFGGCFGGGGG,?FCE>+CEEDFCFGAFGFDFFD<@CD9DEFGGCFF<@FG,<C>DCEFGGGGGGGCFGGFGGFG7*<CAFGGB@FCBFGGG89BECC8EEGEGG93**:5CEGG6CF*;??87CCCG5CG?<FGG+;*)9:E**275C7<
@M03364:276:000000000-BLYN8:1:1101:24301:7879 1:N:0:1
ACTCCTACGGGAGGCAGCAGTGGGGAATATTGCACAATGGGCGCAAGCCTGATGCAGCCATGCCGCGTGTATGAAGAAGGCCTTCGGGTTGTAAAGTACTTTCAGCGAGGAGGAAGGTGTTGTGGTTAATAACCGCAGCAATTGACGTTACTCGCAGAAGAAGCACCGGCTAACTCCGTGCCAGCAGCCGCGGTAATACGGAGGGTGCAAGCGTTAATCGGAATTACTGGGCGTAAAGCGCACG
+
GGGGGGGGGGGGGGDGGGGGGGGGGGGGGGGGGGGGGGGGGGGGGGGGGGGGGGGGGGGGGGGGGGGGGGGGGGGGGGGGGFGGGGGGGGEGGGGGGGGGGGGGGGGGGGGGGGGGGGGGGGGGGGGGGGGGGGDGGGGGGGFEGGEEGGGGGGGDGGCGF:FGGGGGGGGGGGGGGGGGGGGGGGGGGGGGGGGGGGGGGEEGGGEGGGGGGGGDGGGGCGEFGCCGGGGGDGGGFGGGDDC7
@M03364:276:000000000-BLYN8:1:1101:24425:7888 1:N:0:1
ACTCCTACGGGAGGCAGCAGTAGGGAATCTTCGGCAATGGACGAAAGTCTGACCGAGCAACGCCGCGTGAGTGAAGAAGGTTTTCGGATCGTAAAACTCTGTTGTTAGAGAAGAACAAGGACGTAAGTAACTGTACGTCCCCTGACGGTATCTAACCAGAAAGCCACGGCTAACTACGTGCCAGCAGCCGCGGTAATACGTAGGTGGCAAGCGTTGTCCGGATTTATTGGGCGTAAAGCGAGCG
+
GGGGGGGGGGGEGGGGGGGGGGGGGGGGGGGGGGGGGGGGGGGGGGGGFGGGGGGGGGGGGGGGGGGGGGGGGGGGGGGGGGGGGGGGGGGGGGGGGGGGGGGGGGGGCFGGGGGGGGGGGGGGGGDGGGGGGGGGGGGFGGGGGGGGGGGGGGGGGGGGFGGGGGGGGGGGGGGGGGGGGGGGGGGGGGGGGGGEGGGGGGGGGGGGGGFFEGGGGGGGGDG=FGGGGFC=DGDGGCFDDGG7
@M03364:276:000000000-BLYN8:1:1101:8292:7933 1:N:0:1
ACTCCTACGGGAGGCAGCAGTGGGGAATATTGCACAATGGGCGCAAGCCTGATGCAGCCATGCCGCGTGTGTGAAGAAGGCCTTCGGGTTGTAAAGCACTTTCAGCGAGGAGGAAGGTGGTGAGCTTAATACGTTCATCAATTGACGTTACTCGCAGAAGAAGCACCGGCTAACTCCGTGCCAGCAGCCGCGGTAATACGGAGGGTGCAAGCGTTAATCGGAATTACTGGGCGTAAAGCGCACG
+
GGGGGGGGGGGGGGGGGGGGGGGGGGGGGGGGGGGGGGGGGGGGGGGGGGGGGGGGGGGGGGGGGGGGGGGGGGGGGGGGGGGGGGGGGGGGGGGGGGGGGGGGGGGGGGGGGGGGGGGGGGGGFGGFGGGGGGGGGGGGGGGGGGGGGGGGGGGGGGGGGGGGGGGGGGGGGGGGGGGGGGDGGGGGGGGGGGGEGFFGGEGGGGGGGGGGGGGGGGGGGCCFGGGGGGGGGGGGGGGGDCDC
@M03364:276:000000000-BLYN8:1:1101:8235:7947 1:N:0:1
ACTCCTACGGGAGGCAGCAGTGGGGAATATTGCACAATGGGCGCAAGCCTGATGCAGCCATGCCGCGTGTGTGAAGAAGGCCTTCGGGTTGTAAAGCACTTTCAGCGAGGAGGAAGGTGGTGAGCTTAATACGTTCATCAATTGACGTTACCCGCAGAAGAAGCACCGGCTAACTCCGTGCCAGCAGCCGCGGTAATACGGAGGGTGCAAGCGTTAATCGGAATTACTGGGCGTAAAGCGCACG
+
GGFGGGGGGGGGGGGGEGEFFGGGGGGGGGGGGGGGGGGGGGGGGGGGGGGGGGGGGGGGGGGFGGGGGGGGGFFGGGGGGGGGGGGGGGGGGGGGGCFGGGGGGGGGGGCGGDFFGFGGGGGGGGFFGGFGGFGGGGGGFGGGGGGCFGGFGGGGG7>@FFGEGGGGGGGGGGGCFGGGGEGGGGGGGGGGGGGGGFFGGDGGEGGGGC?CECEEGGGGGGGFGGGGGEGF3)C=CF7D37CC
@M03364:276:000000000-BLYN8:1:1101:26765:7981 1:N:0:1
ACTCCTACGGGAGGCAGCAGTGGGGAATATTGCACAATGGGCGCAAGCCTGATGCAGCCATGCCGCGGGTATGAAGAAGGCCTTCGGGTTGTAAAGCACTTTCAGCGAGGAGGAAGGTGGTGAACTTAATACGTTCATCAATTGACGTTACTCGCAGAAGAAGCACCGGCTAACTCCGTGCCAGCAGCCGCGGTAATACGGAGGGTGCAAGCGTTAATCGGAATTACTGGGCGTAAAGCGCACG
+
GGGGGGAFGGGGDFGGGGGGGGFGGGGGGGGGGGGGGGGGGGGGGDE<FEEFFEDFFFGGGGCFFFG+C:=FFFFGFGGGGG8EFFCGGGFGGGGGFFGGGFGGEAF>FGGDD:CGGGGCGGGGDFFFGGGGGGGGGGGGGGCFDC7FFGGGGGGEG>FGGGGGFGGGGGEGGFGGGGFGGGGFGGGFFGGGGGGDFGGGGCEGGGEGGFGGEGG=GGGGGGCGGGFFFCFDGGCCCFGGGGG<
@M03364:276:000000000-BLYN8:1:1101:16770:8015 1:N:0:1
ACTCCTACGGGAGGCAGCAGTAGGGAATCTTCGGCAATGGACGAAAGTCTGACCGAGCAACGCCGCGTGAGTGAAGAAGGTTTTCGGATCGTAAAACTCTGTTGTTAGAGAAGAACAAGGACGTAAGTAACTGTACGTCCCCTGACGGTATCTAACCAGAAAGCCACGGCTAACTACGTGCCAGCAGCCGCGGTAATACGAAGGTGGCAAGCGTTGTCCGGATTTATTGGGCGTAAAGCGAGCG
+
GGGGGGGGGGGGGGGGGGGGG9FGGGGGCFGCE@CGGGGGGCFGGEGGGGGG9EFGGGEGGGGGGGGGGGGGGGGGGGGGGGGGGGGFGCFGGGGGGFGGEF<BAFGG9FGGGGGGCGGAEGBFG<FFFFCGAFFFGGG7FFFGGGDDFGFGCGFGGGFFGFFG7,@FCGFGGGGFGDFFFG9BEFFFFG>EGGGC9BCF*2=E8BGFFGFGDBEC:CFGDCE5+<0AFFGGGGGG<>*9DDGD
@M03364:276:000000000-BLYN8:1:1101:14874:8037 1:N:0:1
ACTCCTACGGGAGGCAGCAGTGGGGAATATTGGACAATGGGCGCAAGCCTGATCCAGCCATGCCGCGTGAGTGATGAAGGCCCTAGGGTTGTAAAGCTCTTTCACCGGTGAAGATAATGACGGTAACCGGAGAAGAAGCCCCGGCTAACTTCGTGCCAGCAGCCGCGGTAATACGAAGGGGGCTAGCGTTGTTCGGATTTACTGGGCGTAAAGCGCACGTAGGCGGACTTTTAAGTCAGGGGTG
+
GGGGGGGGGGGGGGGGGGGGGGGGGGGGGGGGGGGGGGGGGGGGGGGGGGGGGGGGGGGGGGGGGGGGGEGGGGGGGGGGGGGGGGGGGGGGGGGGGGGGGGFGGGFGGGGGGGGGGGGGGGGGGGGGGGGGGGGGGGGGGGGGGGGGGGGGGGGGFGGGGGGGGGGGGGGFGGFCGGGGGGGGGGGGGGGGGGGDGGGGGFGGGGGGGGGFGGGDGGGGGGCCCEGGGGGGGGGGGGGGGDGD
@M03364:276:000000000-BLYN8:1:1101:12194:8079 1:N:0:1
ACTCCTACGGGAGGCAGCAGTAGGGAATCTTCGGCAATGGACGAAAGTCTGACCGAGCAACGCCGCGTGAGTGAAGAAGGTTTTCGGATCGTAAAACTCTGTTGTTAGAGAAGAACAAGGACGTTAGTAACTGAACGTCCCCTGACGGTATCTAACCAGAAAGCCACGGCTAACTACGTGCCAGCAGCCGCGGTAATACGTAGGTGGCAAGCGTTGTCCGGATTTATTGGGCGTAAAGCGAGCG
+
FGGGGGGGGGGGGGGGGGGGGGGGGGGGGGGGGGGGGGGGGGGGGGGGGGGGGGGGGGGGGGGGGGGGGGGGGGGGGGGGGGGGGGGGGGGGGGGGGGGGGGGGGGDFFGGGGGGGGGGGGGGGGGGGGGGFFGGGGGGGGGGGGGGGGGGGGGGGFFGGGGGGGGGGGDGGGGGGGGGGGFFGFGGGGGGGGGG@CEFGGGGGGGGGGGGGGGEGGGGGG=EEFGGGGFGGGGEGFGGGDGGD
@M03364:276:000000000-BLYN8:1:1101:26832:8121 1:N:0:1
ACTCCTACGGGAGGCAGCAGTAGGGAATCTTCGGCAATGGGGGCAACCCTGACCGAGCAACGCCGCGTGAGTGAAGAAGGTTTTCGGATCGTAAAACTCTGTTGTTAGAGAAGAACGTTAAGTAGAGTGGAAAGTTACTTAAGTGACGGTATCTAACCAGAAAGGGACGGCTAACTACGTGCCAGCAGCCGCGGTAATACGTAGGTCCCAAGCGTTGTCCGGATTTATTGGGCGTAAAGCGAGC
+
GGGCFGFGGEEGGGGGGGFGGGCFEFGGGGGFGGGCEGGGGGGEFGGGGGGGGCGGGDGGGGGGGGGGGFCFGGGGDFGGFGGCFGGEEGGGGGGGF?FFGGGGGGGGGGFGGGGGGGFC7FDFFGGGGCDEE<FFGGDECFGGGGGGGGFFFGACFCCCFGCCCEGGGGGG7CGG@FEGGFF9CFF@FCEEDECCEGGGG?9C7CCFDCGCCGGEGEFGGDGEGG?C9+<5CDCGC3FFGGG)
@M03364:276:000000000-BLYN8:1:1101:24760:8136 1:N:0:1
ACTCCTACGGGAGGCAGCAGTAGGGAATCTTCGGCAATGGACGAAAGTCTGACCGAGCAACGCCGCGTGAGTGAAGAAGGTTTTCGGATCGTAAAACTCTGTTGTTAGAGAAGAACAAGGACGTTAGTAACTGAACGTCCCCTGACGGTATCTAACCAGAAAGCCACGGCTAACTACGTGCCAGCAGCCGCGGTAATACGTAGGTGGCAAGCGTTGTCCGGATTTATTGGGCGTAAAGCGAGCG
+
GGGGGGGGGGGGGGGGGGGGGGGGGGGGGGGGGGGGGGGGGGGGGGGGGGGGGGGGGGGGGGGGGGGGGGGGGGGGGGGGGGGGGGGGGGGGGGGGGGGGGGGGGEGGGGGGFGGGGGGFGGG>FGGGGGGGGGGGGGGEFGGGGGGGGGGGGGGGGGGGGGGGGGGGGGGGGGGFGGGGGGGGGGGGGGGGGGGDG??BFGGGGGGGGGGGGGGGGGGGGGGGCGGGGGGGGGGGGGGGGGGD
@M03364:276:000000000-BLYN8:1:1101:14172:8199 1:N:0:1
ACTCCTACGGGAGGCAGCAGTAGGGAATCTTCGGCAATGGACGAAAGTCTGACCGAGCAACGCCGCGTGAGTGAAGAAGGTTTTCGGATCGTAAAACTCTGTTGTTAGAGAAGAACAAGGACGTAAGTAACTGTACGTCCCCTGACGGTATCTAACCAGAAAGCCACGGCTAACTACGTGCCAGCAGCCGCGGTAATACGTAGGTGGCAAGCGTTGTCCGGATTTATTGGGCGTAAAGCGAGCG
+
GGGGGGGGGGGGGGDGGGGGGGGGGGGGGGGGGGGGGGGGGGGGGGGGGGGGGGGGEGGGGGGGGGGGGEGGGGGGGGGGGGGGGGGGGGGGGGGGGGGGGGGGGGGGFGGGGGGGGGGGGGGGGGGGGGGGFFGGGGGGGGGGGGGDGGGGFFFGFGGGGGGGDCFGGGGGGGGGGGGGGGGGCFFGGGGGGE5CEGGFFGGGGGGGGFF5EGGGGG?EGGGEGGGFGFGFGGGGGGFDGGGC
@M03364:276:000000000-BLYN8:1:1101:14100:8216 1:N:0:1
ACTCCTACGGGAGGCAGCAGTAGGGAATCTTCGGCAATGGGCGAAAGCCTGATGCAGCAACGCCGCGTGAGTGAAGAAGGTTTTCGGATCGTAAAGCTCTGTCGGCAGGGAAGAACAAGGTCGTAAGTAACTGTGTGTCCCCTGACGGTATCTACCCAGAAAGCCCCGGCTAACTACGTGCCAGCAGCCGCGGTAATACGTAGGTGGCAAGCGTTGTCCGGATTTATTGGGCGTAAAGCGAGCG
+
FGGGGGGGGGGGGGGGGGGGG,EFGGGG,FG,,,@FGGGG,CF7FEE@FGGG,,,CFG,F@CEGGGGGG7=FGGGGGGGGCCFGGGG+B+BFFGGE,:EF,E,+++8@4CF,CF8B<<=>,,>33,,:@,,C9D,,@@BF@=AF7FE7F@3D,,,7@FABDFFGC*5CF7FEGGF,<:=FBCFFFGGGGGGEBE5@FFFG++3B5<CFCFGGGGE**2<>E**/<C0CFCFGGGCG*CD>3)97
@M03364:276:000000000-BLYN8:1:1101:20659:8255 1:N:0:1
ACTCCTACGGGAGGCAGCAGTAGGGAATCTTCGGCAATGGACGAAAGTCTGACCGAGCAACGCCGCGTGAGTGAAGAAGGTTTTCGGATCGTAAAACTCTGTTGTTAGAGAAGAACAAGGACGTTAGTAACTGAACGTCCTCTGACGGTATCTAACCAGAAAGCCACGGCTAACTACGTGCCAGCAGCCGCGGTAATACGTAGGTGGCAAGCGTTGTCCGGATTTATTGGGCGTAAAGCGAGCG
+
GGGGGGGGGGDGGG;FGGGGGGGGGGGGGGGGGGGGGGGGGGGGDGFFGGGGGGGGGGGGGGGGGGGGGGGGGGGGGGFGFGGGGGGGGGGGFGGDGGGGGGGGGGGGGGFFFGGGGGGGGGGGGGGGGGGGGGGGGGGGGGGGGGGGGGFGGGGGGGGGGGGGGGGGGGGGGFGGGGGGGGGGGEFGGGGGGGGGGGGGGDGGGGGGGGGGGGEEEGGGGCEGGGGGGGFDDDGGCGGDD<D9
@M03364:276:000000000-BLYN8:1:1101:14038:8256 1:N:0:1
ACTCCTACGGGAGGCAGCAGTGGGGAATATTGCACAATGGGCGCAAGCCTGATGCAGCCATGCCGCGTGTGTGAAGAAGGCCTTCGGGTTGTAAAGTACTTTCAGCGGGGAGGAAGGTGATGAACTTAATACGTTCATCAATTGACGTTACCCGCAGAAGAAGCACCGGCTAACTCCGTGCCAGCAGCCGCGGTAATACGGAGGGTGCAAGCGTTAATCGGAATTACTGGGCGTAAAGCGCACG
+
GGGGGGGGGGGGGGGGGGGGGGGGGGGGGGGGGGGGGGGGGGGGGGGGGGGGGGGGGGGGGGGGGGGGGGGGGGGGGGGGGGGGGGGGGGGGGGGGGGGGGGGGGGGGGG@FGGGGGGGGGGGGGGGGGGGGGGGGGGGGFGGGGGGGGGGGGGGGGGGGGGGGGGGGGGGGGGGGGGGGGGGGGGGGGGGGGGGGGGGGGDGGGGGGGGGGGGGGGGGGGGGGGGGGGGGDGGDEGGFGDGGD
@M03364:276:000000000-BLYN8:1:1101:12097:8261 1:N:0:1
ACTCCTACGGGAGGCAGCAGTAGGGAATCTTCCGCAATGGGCGAAAGCCTGACGGAGCAACGCCGCGTGAGTGATGAAGGGTTTCGGCTCGTAAAACTCTGTTATTAGGGAAGAACAAATGTGTAAGTAACTGTGCACATCTTGACGGTACCTAATCAGAAAGCCACGGCTAACTACGTGCCAGCAGCCGCGGTAATACGTAGGTCCCAAGCGTTGTCCGGATTTATTGGGCGTAAAGCGAGCG
+
GGGGGG@FCGGGGGGGGGFGFGGGEFGGFGGGGGGGGGGGGFGGGGGGGGGGFGGDGGGDGEEGGGDFGEGGGGGGD,CD:FFEFEGGFCFGEGGGG@FEGGF9EEFCFGCEEFD88<EFCFDGCDAFGFFCDFGAFGGFGGGGGGG7FGGFFGFG,<>FFGFGGGGEGDFG,>DFBEGGGGGCF?>GFGGDGEGGGGGF<EFDF?9CECFGGG5:>?FGGD=CGGG?F6C5CDGGGFF37>C3
@M03364:276:000000000-BLYN8:1:1101:17636:8265 1:N:0:1
ACTCCTACGGGAGGCAGCAGTGGGGAATATTGCACAATGGGCGCAAGCCTGATGCAGCCATGCCGCGTGTGTGAAGAAGGCCTTCGGGTTGTAAAGCACTTTCAGCGAGGAGGAAGGTGGTGAACTTAATACGTTCATCAATTGACGTTACTCGCAGAAGAAGCACCGGCTAACTCCGTGCCAGCAGCCGCGGTAATACGGAGGGTGCAAGCGTTAATCGGAATTACTGGGCGTAAAGCGCACG
+
GGGGGGFGGGGGGGGGGGFGGGGGGDGGGGGGGGGGFGGGGGGGGGGGGGGGGGGGGGGGGGGEGGGGGGGGGGGGGGGGGGGGGFGGGGGGFGGGGGGGGGGGGGEDGGGGGGDGGGGGGGFFFGGGFGGGGGGGGGGGGGFFGGGGGGGGGGGGGCFGGGGGGGGGGGGEGGGGGGGGGGGGGGGGGGGGGGGGGGGGGEGGGGGGGGGGGGGGGGGGGCEGGGGGFGGGGGEGGGGDD:59
@M03364:276:000000000-BLYN8:1:1101:28679:8285 1:N:0:1
ACTCCTACGGGAGGCAGCAGTAGGGAATCTTCGGCAATGGACGAAAGTCTGACCGAGCAACGCCGCGTGAGTGAAGAAGGTTTTCGGATCGTAAAACTCTGTTGTTAGAGAAGAACAAGGACGTTAGTAACTGAACGTCCCCTGACGGTATCTAACCAGAAAGCCACGGCTAACTACGTGCCAGCAGCCGCGGTAATACGTAGGTGGCAAGCGTTGTCCGGATTTATTGGGCGTAAAGCGAGCG
+
GGGGGGGGDGGGGGGGGGGGGGGFEGGG9EGGGGGGGGFEFGGGGGGGGDGGFGGGGGGFFGGGGGGG::FGGGG,,CE<CFFGGGGDEFGGFGGGFCFGFFGGG8FFEFAFFGGGGGF88FG@7,BFGFGGCFFE@GGGGGGFFFGCGCCGAFGFGCFGGGGGFFGGGGGGGGG9C7FFGGFGFFGGGGDGDEE7CGGFCFG@EFFFFGFG*=:?7<75EEEEGGFGGGGGDGG=7DCDDD:7
@M03364:276:000000000-BLYN8:1:1101:20900:8300 1:N:0:1
ACTCCTACGGGAGGCAGCAGTAGGGAATCTTCGGCAATGGACGAAAGTCTGACCGAGCAACGCCGCGTGAGTGAAGAAGGTTTTCGGATCGTAAAACTCTGTTGTTAGAGAAGAACAAGGACGTTAGTAACTGAACGTCCCCTGACGGTATCTAACCAGAAAGCCACGGCTAACTACGTGCCAGCAGCCGCGGTAATACGTAGGTGGCAAGCGTTGTCCGGATTTATTGGGCGTAAAGCGAGCG
+
GGGGGGGGGGGGGG@FGGGGGGGGGGGGGGFGGGGGDGGGGGGGGCEGGGGGGFGEGGGGGGGGGGGGGGGGGGGGGGGGGGGGGGGGGGGGGGGGGGGGGGGGGGGGGFFGGGGGGGFGGGGFGGGGGGGGGGGGGGFGGGGGGGGEFCFGGGFFGCDFGGGG>FGFEEGGGGFEGGGGGGGGGGGGFGGGGGGGGGFGFCFEFGGGGFGFGGGCEGGGGGGGDCGF?9=C5DE5CFGGGG35
@M03364:276:000000000-BLYN8:1:1101:26314:8326 1:N:0:1
ACTCCTACGGGAGGCAGCAGTGGGGAATATTGCACAATGGGCGCAAGCCTGATGCAGCCATGCCGCGTGTGTGAAGAAGGCCTTCGGGTTGTAAAGCACTTTCAGCGAGGAGGAAGGTGGTGAGCTTAATACGTTCATCAATTGACGTTACTCGCAGAAGAAGCACCGGCTAACTCCGTGCCAGCAGCCGCGGTAATACGGAGGGTGCAAGCGTTAATCGGAATTACTGGGCGTAAAGCGCACG
+
GGGGGGGGGGGGGGGGGGGGGGGGGGGGGGGGGGGGGGFGFGGGGGGGGGGGGGGGGFGGGGGGGGGFGGGGGGGGFGGGGGGGGGGGGGGGGGGGGGGGGGGGGGGGGGGGGEGGGGGGGGGGGFGGGGGGGGGGGGGGGFGGGGGGGGGGBFDGGGGGGGGGGGGGGGGGGGGFGGGGGGGGGGGGGGGGGGGGGGGGGGGGGGGGGGGGGGGCGGGGGGGGGGGGGGGGGGGGGGGGGGGC
@M03364:276:000000000-BLYN8:1:1101:20030:8334 1:N:0:1
ACTCCTACGGGAGGCAGCAGTGGGGAATATTGCACAATGGGCGCAAGCCTGATGCAGCCATGCCGCGTGTGTGAAGAAGGCCTTCGGGTTGTAAAGCACTTTCAGCGAGGAGGAAGGTGGTGAGCTTAATACGTTCATCAATTGACGTTACTCGCAGAAGAAGCACCGGCTAACTCCGTGCCAGCAGCCGCGGTAATACGGAGGGTGCAAGCGTTAATCGGAATTACTGGGCGTAAAGCGCACG
+
GGGGGGGGGGGGGGGGGGGGGFGGGGGGGGGGGGGGGGGGGGGGGGGGGGGGGGGGGGGGGGGGGGGGGGGGGGGGGGGGFGGGGGGGGGGGGGGGGGGGGGGGGGGGGGDEEGGGGGGGGGGGGGGGGGGGGFGGFGGGGGGGGGGGG8EGFGGGGGGGGGGGGGGGGGGGGGGGGGGGGGGGGFFGGGGGGGGGGGGFGGGGGGGEGGGGGGGGFGGGGGGGGGGGGCGGGGEGGGGGGGGC
@M03364:276:000000000-BLYN8:1:1101:22847:8358 1:N:0:1
ACTCCTACGGGAGGCAGCAGTAGGGAATCTTCGGCAATGGACGAAAGTCTGACCGAGCAACGCCGCGTGAGTGAAGAAGGTTTTCGGATCGTAAAACTCTGTTGTTAGAGAAGAACAAGGACGTTAGTAACTGAACGTCCCCTGACGGTATCTAACCAGAAAGCCACGGCTAACTACGTGCCAGCAGCCGCGGTAATACGTAGGTGGCAAGCGTTGTCCGGATTTATTGGGCGTAAAGCGAGCG
+
GGGGGGGGGGGGGGGGGGGGGGGGGGGGGGGGGGGGGFGGFGGGGGGGGGGGGGEGGGGGFGGGGGGE@7CFEFGGGGGGGGGGGGGGEGGGGGGGGGGGFFGGGGAFGGCGGGFGGFFGGGGGGGGGGGGGGGGGGGGFGGGGGGGGGGGGGGGGGGGGGGFGG>@FGGGGGGGGGGGGGFGGGGFGGGGGGEDGGGGGGGGGGGGGGFGGGEECEGGGGDCGGFGGGGFGGGGEDFGGDDGC
@M03364:276:000000000-BLYN8:1:1101:15587:8376 1:N:0:1
ACTCCTACGGGAGGCAGCAGTGGGGAATATTGCACAATGGGCGCAAGCCTGATGCAGCCATGCCGCGTGTGTGAAGAAGGCCTTCGGGTTGTAAAGCACTTTCAGCGAGGAGGAAGGTGGTGAACTTAATACGTTCATCAATTGACGTTACTCGCAGAAGAAGCACCGGCTAACTCCGTGCCAGCAGCCGCGGTAATACGGAGGGTGCAAGCGTTAATCGGAATTACTGGGCGTAAAGCGCACG
+
GGGGGGGGGGGGGGGGGGGGGGGGGGGGGGGGGGGGGGGGGGGGGGGGGGGGGGGGGGGGGGGGGGGGGGGGGGGGGGGGGGGGGGGGGGGGGGGGGGGGGGGGGGGCFGFGGGGGGGGGGGGGGGGGGGGGGGGGGGGGGGGFCFGGGGGGGGGGGGGGGGGGGGGGGGGGGGGGGGGGGGGDFDGGGGGGGGGGGGGGGGCGEEGGGGGGGGGGGGGGGGGGGFFFGGFGDGG=7>>DGGGC
@M03364:276:000000000-BLYN8:1:1101:9792:8380 1:N:0:1
ACTCCTACGGGAGGCAGCAGTAGGGAATCTTCGGCAATGGACGAAAGTCTGACCGAGCAACGCCGCGTGAGTGAAGAAGGTTTTCGGATCGTAAAACTCTGTTGTTAGAGAAGAACAAGGACGTTAGTAACTGAACGTCCCCTGACGGTATCTAACCAGAAAGCCACGGCTAACTACGTGCCAGCAGCCGCGGTAATACGTAGGTGGCAAGCGTTATCCGGAATTATTGGGCGTAAAGCGCGCG
+
GGGGGGGGGGGGGGGGGGFGGGGGGGGGGGGGGGGGGGGGGGGGGGGGGGGGGGGGGGGGGGGGGGGGGGGGGGGGGFGGGGGGGGGGGGGGGGGGGGGGGGGGGEGFFFGCGGGGGGGFGGGGGGGGGGGGGGGGGGGGGGGGGGGGGFGFGGFGGFGGGGGFGGGGGGGDGFGGGGGGGGGGGFFFGGGGGGCEGCGGGFGDFGGGGFCFD8EE5EGGGDEFFFGGGGGGGGGGGGGGGGGC
@M03364:276:000000000-BLYN8:1:1101:7783:8388 1:N:0:1
ACTCCTACGGGAGGCAGCAGTAGGGAATCTTCGGCAATGGACGAAAGTCTGACCGAGCAACGCCGCGTGAGTGAAGAAGGTTTTCGGATCGTAAAACTCTGTTGTTAGAGAAGAACAAGGACGTTAGTAACTGAACGTCCTCTGACGGTATCTAACCAGAAAGCCACGGCTAACTACGTGCCAGCAGCCGCGGTAATACGTAGGTGGCAAGCGTTGTCCGGATTTATTGGGCGTAAAGCGAGCG
+
GGGGGGGGGGGGGGGGGGGGGGGGGGGGGGGGGGGGGGGGGGGGGGGGGGGGGGGGGGGGGGGGGGGGGGGGGGGGGGGGGGGGGGGGGGGGGGGGGGGGGGGGGGGGGGGGGGGGGGGGGGGGGGGGGGGGGGGGGGFEGGGGGGGGGGGGGGGGGGGGGGGGGGGGGGGGGGGGGGGGGGGGGGGGGGGGGGGGGGGGGGGGGGGGGGGFGEGGGGGGGGG=FFGGGGGGGGGGGGGDGGG7
@M03364:276:000000000-BLYN8:1:1101:11000:8410 1:N:0:1
ACTCCTACGGGAGGCAGCAGTGGGGAATATTGCACAATGGGCGCAAGCCTGATGCAGCCATGCCGCGTGTGTGAAGAAGGCCTTCGGGTTGTAAAGCACTTTCAGCGAGGAGGAAGGTGGTGAACTTAATACGTTCATCAATTGACGTTACTCGCAGAAGAAGCACCGGCTAACTCCGTGCCAGCAGCCGCGGTAATACGGAGGGTGCAAGCGTTAATCGGAATTACTGGGCGTAAAGCGCACG
+
GGGGGGGGGGGGGGGGGGGGGGGGGGGGGGGGGGGGGGGGGGGEGGGGGGGGGGGGGGGGGGGGGGGGGGGGGGGGGGGGGGGGGGGGGGGGGGGGAEGGGGGGGGG7FGCGGGGGGGGGGGGGGGGGGGGGGGGGGGGGFGGGGGGGGGGGGGGGGGGGGGGGGGGGGGGGGGGDGGGGDGGGGGGGGGGGGG>EGGGGGEGGGGGGGGGGGGGGGGGGGGGGGGGGGGGGGGGDCGGGCCG7
@M03364:276:000000000-BLYN8:1:1101:3571:8444 1:N:0:1
ACTCCTACGGGAGGCAGCAGTAGGGAATCTTCGGCAATGGACGAAAGTCTGACCGAGCAACGCCGCGTGAGTGAAGAAGGTTTTCGGATCGTAAAACTCTGTTGTTAGAGAAGAACAAGGACGTAAGTAACTGTACGTCCCCTGACGGTATCTAACCAGAAAGCCACGGCTAACTACGTGCCAGCAGCCGCGGTAATACGTAGGTGGCAAGCGTTGTCCGGATTTATTGGGCGTAAAGCGAGCG
+
GGGGGGGGGGGGGGGGGGGGGGGGGGGGGGGGGGGGGGGGGGGGGGGGGGGGGGGGGGGGGGGGGGGGGGGGGGGGGGGGGGGGGGGGGGGGGGGGGGGGGGGGGGGGGGGGGGGGGG8@EFEFGGGGFGGGGGGGDGGGGGGGGFGGGGGGGGGGGGCFGGGGGGFGEGGGGGGCGGFGGGGGGGGGGGGDGGGGGGGGGDGGCGGGGGGGGGGGGGGGGGGGGGGGGGGGGGGGDGGDGGG7
@M03364:276:000000000-BLYN8:1:1101:11255:8458 1:N:0:1
ACTCCTACGGGAGGCAGCAGTGGGGAATATTGCACAATGGGCGCAAGCCTGATGCAGCCATGCCGCGTGTGTGAAGAAGGCCTTCGGGTTGTAAAGCACTTTCAGCGAGGAGGAAGGTGGTGAGCTTAATACGTTCATCAATTGACGTTACTCGCAGAAGAAGCACCGGCTAACTCCGTGCCAGCAGCCGCGGTAATACGGAGGGTGCAAGCGTTAATCGGAATTACTGGGCGTAAAGCGCACG
+
GGGGGGGGGGGGGGGGGGGFGGGGGGGGGGGGGGGGGGGGGGGGGGGGGGGGGGGGGGGGGGGGGGGGGGGGFGGGGGGGGGGGGGGGGGGGGGGGGGDFGGGGGGGEGGEGGGFGGGGGFGGGGGGGGGGGGGGGFGGGGGGGGGGGFFFGGGGGCGGGGGGCFGGGGGGGGGGGGGGGGGGGGGGGGGGGGGGGGGGGGGGGGGGGGGGFGGGGGGGGGGGGGGGGGGCGGGEEFGGGGGDD
@M03364:276:000000000-BLYN8:1:1101:19474:8512 1:N:0:1
ACTCCTACGGGAGGCAGCAGTGGAGAATATTGCACAATGGGCGCAAGCCTGATGCAGCCATGCCGCGTGTGTGAAGAAGGTCTTCGGATTGTAAAGCACTTTAAGTTGGGAGGAAGGGCAGTAAGTTAATACCTTGCTGTTTTGACGTTACCAACAGAATAAGCACCGGCTAACTTCGTGCCAGCAGCCGCGGTAATACGAAGGGTGCAAGCGTTAATCGGAATTACTGGGCGTAAAGCGCGCG
+
GGGGGGGGGGGGGGGGGGGGGGGGGGGGGGGGGGGGGGGGGGGGGGGGGGGGGGGGGGGGGGGGGGGGGGGGGGGGGGGGGGGGGGGGGGGGGGGGGGGGGGGGGFGGGGGGGGGGGGDGGGGGGGGGGGGGGGGGGGGGGGGGGGGGGGGGGGGGGGGGGGGGGGGGGGGGGGGGGGGGGGGGGGGGGGGGGGGGGGGGFGGGGGGGGGGFGGGGGGGGGG=EGGGGGGFGGGCGGGGGGGGG
@M03364:276:000000000-BLYN8:1:1101:22266:8518 1:N:0:1
ACTCCTACGGGAGGCAGCAGTGGGGAATATTGCACAATGGGCGCAAGCCTGATGCAGCCATGCCGCGTGTATGAAGAAGGCCTTCGGGTTGTAAAGCACTTTCAGCGAGGAGGAAGGTGGTGAGCTTAATACGTTCATCAATTGACGTTACTCGCAGAAGAAGCACCGGCTAACTCCGTGCCAGCAGCCGCGGTAATACGGAGGGTGCAAGCGTTAATCGGAATTACTGGGCGTAAAGCGCACG
+
GGGGGGGGGGGGGGGGGGGGGGGGGGGGGGGGGGGGGGGGGGG7FEGGGGFGGGGFGGGGGGGFGGEGGGFGFGFFGGGGGGGGGFCGGGFGGDGGFGGGGGGGCGDFGGDGGGGGGGGFEFAF<FGGGGGFGG8FGGFGGGGGGGDGGGGC,CFEGGGGCGGGGGGGGC:FFGFGGGFDFGGFFDGCFGG5CGGGGFDFCEEGDGGCFGGGEEGG*ACG5*;=+AFFG685CDEC3CCGGCD)
@M03364:276:000000000-BLYN8:1:1101:7886:8531 1:N:0:1
ACTCCTACGGGAGGCAGCAGTAGGGAATCTTCGGCAATGGACGAAAGTCTGACCGAGCAACGCCGCGTGAGTGAAGAAGGTTTTCGGATCGTAAAACTCTGTTGTTAGAGAAGAACAAGGACGTAAGTAACTGTACGTCCCCTGACGGTATCTAACCAGAAAGCCACGGCTAACTACGTGCCAGCAGCCGCGGTAATACGTAGGTGGCAAGCGTTGTCCGGATTTATTGGGCGTAAAGCGAGCG
+
GGGGGGGGGGGGGGGGGGGGGGGGGGGGGGGGGGGGGGGGGGGGGGGGGGGGGGGGGGGGGGGGGGGGGGGGFGGGGGGGGGGGGGGGGGGGGGGGGGGGGGGGGGGGGGGGGGGFGGGGGGGGGGGGGGGGGGGGGGGEGGGGGGGGGGGGGGGGGGGGGGGGFFFGGGGGGGGGGDC:FCGGGGGGGGGGEGGCBFGGGGCGGGGGGGGGGGGGGGFECEGEGGGGGGGGGGGGGGGGGGDD
@M03364:276:000000000-BLYN8:1:1101:5784:8600 1:N:0:1
ACTCCTACGGGAGGCAGCAGTGGGGAATATTGCACAATGGGCGCAAGCCTGATGCAGCCATGCCGCGTGTATGAAGAAGGCCTTCGGGTTGTAAAGTACTTTCAGCGGGGAGGAAGGTGAGTGGTTTAATACGCCATTCAATTGACGTTACCCGCAGAAGAAGCACCGGCTAACTCCGTGCCAGCAGCCGCGGTAATACGGAGGGTGCAAGCGTTAATCGGAATTACTGGGCGTAAAGCGCACG
+
GGGGGGGGGGGGGGGGGGGGGGGGGGGGGGGGGGGGGGGGGGGGGGGGGGGGGGGGGGGGGGGGGGGGGGGGGGGGGGGGGGGGFGGGGGGGGGGGGGGGGGGGGGGGGGGGGGGGGGGFGGGGGGD@FGGGGGGGGGGGGGGGGGGGGGDGGGGGGGGGGGGGGGGGGGGGGGGGGGGGGGGGGGGGGGGGEGEGGGFGGEGEGGGCGGGGGGGGGGGGGGEGGGGGGFGGGGCEGFCCGGD<
@M03364:276:000000000-BLYN8:1:1101:21433:8657 1:N:0:1
ACTCCTACGGGAGGCAGCAGTGGGGAATATTGCACAATGGGCGCAAGCCTGATGCAGCCATGCCGCGTGTGTGAAGAAGGCCTTCGGGTTGTAAAGCACTTTCAGCGAGGAGGAAGGTGGTGAACTTAATACGTTCATCAATTGACGTTACTCGCAGAAGAAGCACCGGCTAACTCCGTGCCAGCAGCCGCGGTAATACGGAGGGTGCAAGCGTTAATCGGAATTACTGGGCGTAAAGCGCACG
+
GGGFFFGGGGGGGG7FGG@FGGGGGGGGGGGGGGGGGGGGGGGGGGGGGGGGGGGGGGGGGGGGGGGFGGGGGGGGGGGGGGGGGGGGGGGGGGGGFFGGFGGGGGDFFGCGGGGGGGGGGGGGGGGGGGGGGGGGGGGGAFFGGGGGGGGGGGGGGGGGGGGGGGGGGGGGGGGDGGGGGGGGGFGGGGGGGGGGGGGFGEEEEEEGGGGGCEGECFGGGGGGGGFGGGGGGGDEFGFGGGG<
@M03364:276:000000000-BLYN8:1:1101:19235:8670 1:N:0:1
ACTCCTACAGGAGGCAGCAGTAGGGAATCTTCGGCAATGGACGAAAGTCTGACCGAGCAACGCCGCGTGAGTGAAGAAGGTTTTCGGATCGTAAAACTCTGTTGTTAGAGAAGAACAAGGACGTTAGTAACTGAACGTCCCCTGACGGTATCTAACCAGAAAGCCACGGCTAACTACGTGCCAGCAGCCGCGGTAATACGTAGGTGGCAAGCGTTGTCCGGATTTATTGGGCGTAAAGCGAGCG
+
GGGGGGGGGGGGGGGGGGGGGGGGGGGGGGGGGGGGGGGGGGGGGGGGGGGGGGGGGGGGGGGGGGGGGGGGGGGGGGGGGGGGGGGGGGGGGGGGGGGGGGGGGGGGGGGGGGGGGGGGGGGGGGGGGGGGGGGGGGGGGGGGGGGGGGGGGGGGGGGGGGGGGGGGGGGGGGGGGGGGGGGGGGGGGGGGGGDGGGGGGGGGGGGGGGGGGGGGGGGGGGGGGGGGGGGGGGGGGGDGGGG5
@M03364:276:000000000-BLYN8:1:1101:11776:8674 1:N:0:1
ACTCCTACGGGAGGCAGCAGTAGGGAATCTTCGGCAATGGACGAAAGTCTGACCGAGCAACGCCGCGTGAGTGAAGAAGGTTTTCGGATCGTAAAACTCTGTTGTTAGAGAAGAACAAGGACGTTAGTAACTGAACGTCCCCTGACGGTATCTAACCAGAAAGCCACGGCTAACTACGTGCCAGCAGCCGCGGTAATACGTAGGTGGCAAGCGTTGTCCGGATTTATTGGGCGTAAAGCGAGCG
+
GGGGGGGGGGGGGGGGGGGGGGGGGGGGGGGGGGGGGGGGGGGGGGGGGGGGGGGGGGGGGGGGGGGGGGGGGGGGGGGGGGGGGGGGGGGGGGGGGGGGGGGGGGGGGGGGGGGGGGGGGGGGGGGGGGGGGGGGGGGGGGGGGGGGGGCGGGGGGGGGGGGGGGGGGDGGGGGFGGGGFGGGGGCFGGGGGGGGGGGGGGGGFGGGGGGGGGGGGGGGG8CECGGGGGGCCDEGGGGGGGGC
@M03364:276:000000000-BLYN8:1:1101:9627:8693 1:N:0:1
ACTCCTACGGGAGGCAGCAGTGGGGAATATTGGACAATGGGCGAAAGCCTGATCCAGCCATGCCGCGTGTGTGAAGAAGGTCTTCGGATTGTAAAGCACTTTAAGTTGGGAGGAAGGGCAGTAAGTTAATACCTTGCTGTTTTGACGTTACCAACAGAATAAGCACCGGCTAACTTCGTGCCAGCAGCCGCGGTAATACGGAGGGTGCAAGCGTTAATCGGAATTACTGGGCGTAAAGCGCACG
+
GGGGGGGGGGGGGGGGGGGGGGGGGGGGGGGGGGGGGGGGGGGGGGGGGGGGGGGGGGGGGGGGGGGGGGGGGGGGGGGGGGGGGGGGGGGGGGGGGGGGGGGGGGFGGGGGGGGGGGGGGGFGGGGGGGGGGGGGGGGGGGGGGGGGGGGGGGGGGGGGGGGGGGGGGGGGGGGGGGGGGGGGGGGGGGGGGGGGGGGGGGGGGGGGGGGGGGGGGGGGGGGGGFGGGGGGGGGGGGGGGGG3
@M03364:276:000000000-BLYN8:1:1101:14528:8693 1:N:0:1
ACTCCTACGGGAGGCAGCAGTGGGGAATATTGCACAATGGGCGCAAGCCTGATGCAGCCATGCCGCGTGTGTGAAGGAGGCCTTCGGGTTGTAAAGCACTTTCAGCGGGGAGGAAGGTGGTGAGCTTAATACGCTCATCAATGGACGTTACTCGCAGAAGAAGCACCGGCTAACTCCGTGCCAGCAGCCGCGGTAATATGGCGGGTGCAAGCGTTAATCGGAATTACTGGGCGTGAAGCGCACG
+
GGGGGGGGGGGGGGGGGGGGGGGGGGGGGGGGGGGGGGGGG<F:FG:FGGGGGGGGGG<FCFGGGGGGG?FCFGGGCGGD,,CFGGG7FGGGGGGFGAFGBFG9,CF+CFGCGG8,+BF+8D,,,88,38,,3++3@3E,@<,@,,3*53*7,***3C2,D:3F,F:F:<:*CF;9,=**1*++4<8<***=*:*4+<0++*2?E/:*+<98EC8E5001/1*1++0<06CGC5**1;47<)/9
@M03364:276:000000000-BLYN8:1:1101:17590:8700 1:N:0:1
ACTCCTACGGGAGGCAGCAGTAGGGAATCTTCGGCAATGGACGAAAGTCTGACCGAGCAACGCCGCGTGAGTGAAGAAGGTTTTCGGATCGTAAAACTCTGTTGTTAGAGAAGAACAAGGACGTTAGTAACTGAACGTCCCCTGACGGTATCTAACCAGAAAGCCACGGCTAACTACGTGCCAGCAGCCGCGGTAATACGTAGGTGGCAAGCGTTGTCCGGATTTATTGGGCGTAAAGCGAGCG
+
GGGGGGGGGGGGGGGGGGGGGGGGGGGGGGGGGGGGGGGGGGGGGGGGGGGGGGGGGGGGGGGGGGGGGGGGGGGGGGGGGGGGGGGGGGGGGGGGGGGGGGGGGGGGGGGGGGGGGGGGGGGGGGGGGGGGGGGGGGGFGGGGGGGGGGGGGGGGGGGGGGGGGGGGGGG>FGGGGGGGGCCFGGGGGGGGGGGGGGGGGGGGGGGGGGGGGGGGGGGEGEGGGGGGGGGGGGGGGGGGGGGC
@M03364:276:000000000-BLYN8:1:1101:24372:8743 1:N:0:1
ACTCCTACGGGAGGCAGCAGTAGGGAATCTTCGGCAATGGACGAAAGTCTGACCGAGCAACGCCGCGTGAGTGAAGAAGGTTTTCGGATCGTAAAACTCTGTTGTTAGAGAAGAACAAGGACGTTAGTAACTGAACGTCCCCTGACGGTATCTAACCAGAAAGCCACGGCTAACTACGTGCCAGCAGCCGCGGTAATACGTAGGTGGCAAGCGTTGTCCGGATTTATTGGGCGTAAAGCGAGCG
+
GGGGGGGGGGGGGGGGEGGGGAFGGDGGGGGGGGGGGGGGFGGGGGGGGGGGGGGGGGGGGGGGGGGGGGGGGGGGGGGGEGGGGGGGGGGGGGGGGGGGGGGGGGGGGGGGGGFFGGGGGGGGGGGGGGGGGGGGGGGGGGGGGGGGGGGGGFGGGFGGGGGGGFGGGGGGGGGGFGGGGGGGGGGGGGGGGGGDGGGGGGGGGGGGGGGGGGGGGGGGGDCEGFFGGGDFGGGGFGFGGGGG
@M03364:276:000000000-BLYN8:1:1101:11390:8763 1:N:0:1
ACTCCTACGGGAGGCAGCAGTAGGGAATCTTCGGCAATGGACGAAAGTCTGACCGAGCAACGCCGCGTGAGTGAAGAAGGTTTTCGGATCGTAAAACTCTGTTATTAGGGAAGAACATATGTGTAAGTAACTGTGCACATCTTGACGGTACCTAATCAGAAAGCCACGGCTAACTACGTGCCAGCAGCCGCGGTAATACGTAGGTGGCAAGCGTTATCCGGAATTATTGGGCGTAAAGCGCGCG
+
GGGGGGGGGGGGGGGGGGGGGGGGGGGGGGGGGGGGGGGGGGGGGGGGGGGGGGGGGGGGGGGGGGGGGGDFGGGGGGGGGGGGGGGGGGGGGGGGFFGGGGGGGGGGGGGGGGGGGGGGGGGGGGGGGGGGGGGGGGGGGGGGGGGGGGGGGGGGGGGGGGGGGGGGGGGGGGGGGGGGGGGGGGGGGGGGGGGCFFGGGFFGCFGGFGGGGGGGGGGGG=EGGGGGGGGCGGGGFGGGGGGG
@M03364:276:000000000-BLYN8:1:1101:25995:8781 1:N:0:1
ACTCCTACGGGAGGCAGCAGTAGGGAATCTTCGGCAATGGACGAAAGTCTGACCGAGCAACGCCGCGTGAGTGAAGAAGGTTTTCGGATCGTAAAACTCTGTTGTTAGAGAAGAACAAGGACGTAAGTAACTGTGCGTCCCCTGACGGTATCTAACCAGAAAGCCACGGCTAACTACGTGCCAGCAGCCGCGGTAATACGTAGGTGGCAAGCGTTGTCCGGATTTATTGGGCGTAAAGCGAGCG
+
CFGGGGGGGGGGGG7FGCGFGGGGGGGFCEGFFEGEGGGGFGGGGGECEFGGFEFGGGGGGGGGGGGGC:FEFGGGGGGFFGGGGGGFFFEFFEFGGGGGGG9FGE<FCFFGGGGGGGF8EDFEFGGGGGFGGGCGDFFBCDGGEAFGGGDFFFDFGGFGGGGGGGGGGCCEFGGGFGGGGGGG@88E8CCEEGGGGFFGGGFEFFGGGGGGCEEEEEFGD58:CE?FGGFGGGGGGG>3C3<)
@M03364:276:000000000-BLYN8:1:1101:3842:8788 1:N:0:1
ACTCCTACGGGAGGCAGCAGTGGGAATATTGCACAATGGGCGCAAGCCTGATGCAGCCATGCCGCGTGTGTGAAGAAGGCCTTCGGGTTGTAAAGCACTTTCAGCGAGGAGGAAGGTGGTGAACTTAATACGTTCATCAATTGACGTTACTCGCAGAAGAAGCACCGGCTAACTCCGTGCCAGCAGCCGCGGTAATACGGAGGGTGCAAGCGTTAATCGGAATTACTGGGCGTAAAGCGCACGC
+
GGGGGGGGGGGGGGGGGGGGGGGGFDCFFG<9@CCFC<FGEFFGDFGGFF<ECCFEGG,EFFGEGEC@6FGGGGGEFDGCGGGDFGGCF@F<FGFGFG?F,A?F9FGGGDCF:FFDFCEGGC,EFFFCGGGGAFGGFGFGG<DD?:FFGGGGGGGGEGGGACGFGFCGGGGGGGGFGFGEFGFFGGGGGGGGG>EFFFGG*:B*BC5<39CEC5E=CFGCEGGGFFEFGG5C7DG=FCD9D<DC
@M03364:276:000000000-BLYN8:1:1101:25011:8802 1:N:0:1
ACTCCTACGGGAGGCAGCAGTGGGGAATATTGCACAATGGGCGCAAGCCTGATGCAGCCATGCCGCGTGTGTGAAGAAGGCCTTCGGGTTGTAAAGCACTTTCAGCGAGGAGGAAGGTGGTGAGCTTAATACGTTCATCAATTGACGTTACTCGAAGAAGAAGCACCGGCTAACTCCGTGCCAGCAGCCGCGGTAATACGGAGGGTGCAAGCGTTAATCGGAATTACTGGGCGTAAAGCGCACG
+
GGGGGGFGEGC@F@GGGGFFGGGGGGEFGFGGGGFGFFFGFFGEGGCFFCFCFG9FD<<FCEGGGGE6@FEGFFECGFDFGEE,C@CCFGGGG?BF,4BF<E<AF?F=>F7?E@FFG=EF+=?BF,>DC,A?F8FGGGG,?,33FEBFFCGFGD,3@@>FDFCFCF@@F7CCF@,>>CGGGGGGGFGFGGDGGGGGGCE8B3::8EGGC@>=CED=FC?F5ECCGF?EG6=F3CC*9>FD<DC5
@M03364:276:000000000-BLYN8:1:1101:12253:8813 1:N:0:1
ACTCCTACGGGAGGCAGCAGTGGGGAATATTGCACAATGGGCGCAAGCCTGATGCAGCCATGCCGCGTGTGTGAAGAAGGCCTTCGGGTTGTAAAGTACTTTCAGTCGGGAGGAAGGTGTCAAGGTTAATAACCTTGGCAATTGACGTTACCGACAGAAGAAGCACCGGCTAACTCCGTGCCAGCAGCCGCGGTAATACGGAGGGTGCAAGCGTTAATCGGAATTACTGGGCGTAAAGCGCACG
+
GGGGGGGGGGGGGGGGGGGGGGGGGGGGGGGGGGGGGGGGGGGGGGGGGGGGGGFGGGGGGGGGGGGGGGGGGGGGGGGGGGGGGGGGGGGGGGGGGGGGGGGGGGGGGGGGGGGGGGGGGGGGGGGGGGGGFGGGFGGGGGGGGGGGFGGGGDEGGFGGGGGGGGGGGDGGGGGGGDGFGGGGGGGGGGGGGGGGGGGGGGGGGCEGGGFGGGGGGFGGGGGGGGGGGGGGGGGGGGGGGGG<
@M03364:276:000000000-BLYN8:1:1101:25276:8822 1:N:0:1
ACTCCTACGGGAGGCAGCAGTGGGGAATATTGCACAATGGGCGCAAGCCTGATGCAGCCATGCCGCGTGTGTGAAGAAGGCCTTCGGGTTGTAAAGCACTTTCAGCGAGGAGGAAGGTGGTGAACTTAATACGTTCATCAATTGACGTTACTCGCAGAAGAAGCACCGGCTAACTCCGTGCCAGCAGCCGCGGTAATACGGAGGGTGCAAGCGTTAATCGGAATTACTGGGCGTAAAGCGCACG
+
FGFFCFGGGGGGGGGDDGGG@FGGGDEGGGGGGDGGGGGGGGGGGGGGGGGGFGGGGGGGGGGGEGGGGEFGGFGGGGGGGGGGGGGGGGEGGGGG,BFF8FGFEGC+CFFEG=FGEF<@FD9E9,EFGGG<7FFD?5CDEEGGFFGGGGGEFGGGDGGGGGGGGGGGEFGGGGGGGGGGGGGGGGGGGGGGGGGGGG?FEEEEGGGGGGGGGGGGGGGGGGGGGGGGGGGGGGGGGGGGDDD7
@M03364:276:000000000-BLYN8:1:1101:5010:8834 1:N:0:1
ACTCCTACGGGAGGCAGCAGTAGGGAATCTTCGGCAATGGACGAAAGTCTGACCGAGCAACGCCGCGTGAGTGAAGAAGGTTTTCGGATCGTAAAACTCTGTTGTTAGAGAAGAACAAGGACGTAAGTAACTGTGCGTCCCCTGACGGTATCTAACCAGAAAGCCACGGCTAACTACGTGCCAGCAGCCGCGGTAATACGTAGGTGGCAAGCGTTGTCCGGATTTATTGGGCGTAAACGGAGCG
+
GGGGGGGGGGGEGGGDGGGGGGGGGGGGGGGGGGGGGGGGFGDGCEFFFFGGGGGGGGGGGGGGGGGEG:BCFGGGGGGGGGGGGGGGGGGGGGGGFDFFDFGGDEDEFCF88FFFFFGF8DEGGD=AD,B,85CD:BFGGG8D,,@:<<>FCFGFGGFGCCEG<FGGCCEG,>;BAEFCGG2,=?BFC5:BE>E;BCFF2:E>+?**308C5C8*:F:C78?56+A+3A*7CGCEC***79/)
@M03364:276:000000000-BLYN8:1:1101:3584:8870 1:N:0:1
ACTCCTACGGGAGGCAGCAGTGGGGAATATTGCACAATGGGCGCAAGCCTGATGCAGCCATGCCGCGTGTGTGAAGAAGGCCTTCGGGTTGTAAAGCACTTTCAGCGAGGAGGAAGGTGGTGAGCTTAATACGTTCATCAATTGACGTTACTCGCAGAAGAAGCACCGGCTAACTCCGTGCCAGCAGCCGCGGTAATACGGAGGGTGCAAGCGTTAATCGGAATTACTGGGCGTAAAGCGCACG
+
GGGGGGGGGGGGDGGGGGGGGGGFGGGGGGGGGGGGGGGGGGGGGGGGGGGGGGGGGGGGGGGGGGGGGGGGGGGGFGGGGGGGGGGGGGGGGGGGGGGGGGFGGGGGGGGGGGGGGFGGGGFGGGGGGGGGFGGGGGGGGGGGGGGGGGEGGGGGGGGGGGGGGGFGGCG7FDGGGGGCGGGGGGGGGGGGGGGGGGGGGGGGGGEGGFCGGGGGGGGGGCEGGC+<CFGGDGDEGGGGGDD)
@M03364:276:000000000-BLYN8:1:1101:7596:8880 1:N:0:1
ACTCCTACGGGAGGCAGCAGTGGGGAATATTGCACAATGGGCGCAAGCCTGATGCAGCCATGCCGCGTGTGTGAAGAAGGCCTTCGGGTTGTAAAGCACTTTCAGCGAGGAGGAAGGTGGTGAACTTAATACGTTCATCAATTGACGTTACTCGCAGAAGAAGCACCGGCTAACTCCGTGCCAGCAGCCGCGGTAATACGGAGGGTGCAAGCGTTAATCGGAATTACTGGGCGTAAAGCGCACG
+
GGGGGGFFECCG@EEGCGGGGGGGGGGGGGGGGGGDGDFCEGGGGGCFGFGGGGCCGGGDGGGGGGEFEGG<F,EFCFGGFEGFGGGCFEGEAFGGFCDEFF9FDE:FCF:=F7BFEEGGCGFFFDFGCE@BDGG@=DC<9DFGG9EGGGGE@F@FGGFGGGFFGGGDCEEEGFGCFGGGG@;EFGF8C8EGCEGG9EFC>C8BEEEDCCA5A*2A*<FGG55CFGGGCCFFDGG=<FGDDGDC
@M03364:276:000000000-BLYN8:1:1101:9553:8881 1:N:0:1
ACTCCTACGGGAGGCAGCAGTGGGGAATATTGCACAATGGGCGCAAGCCTGATGCAGCCATGCCGCGTGTGTGAAGAAGGCCTTCGGGTTGTAAAGCACTTTCAGCGAGGAGGAAGGTGGTGAGCTTAATACGTTCATCAATTGACGTTACTCGCAGAAGAAGCACCGGCTAACTCCGTGCCAGCAGCCGCGGTAATACGGAGGGTGCAAGCGTTAATCGGAATTACTGGGCGTAAAGCGCACG
+
FGEEFFGGGEEEEGECCCFEF8AFGDGGFFGGGG@E<EGGGGGGGGGGFFGGGFAFGFDCFGGEECF@FGDGEFGGGFEFGFG8=FGGFFGGGGGGFGGGGGGGGDC@CE>:CCFE+EFGEGCF@DE?DDAEG=B<B9,,,?@F9FFGG8@CGGGEG:AC7FFF<FEEG@:BEGEGGGG7FCE,DC>FFGCCE33;FCGFGE5EG5;>FFFG52;C/ACFGG=EGGGGGGFGGDGCFF:<CD5)
@M03364:276:000000000-BLYN8:1:1101:26380:8891 1:N:0:1
ACTCCTACGGGAGGCAGCAGTGGGGAATATTGCACAATGGGCGCAAGCCTGATGCAGCCATGCCGCGTGTATGAAGAAGGCCTTCGGGTTGTAAAGTACTTTCAGTCGGGAGGAAGGTGGTAAGGTTAATAACCTTGGCAATTGACGTTACCGACAGAAGAAGCACCGGCTAACTCCGTGCCAGCAGCCGCGGTAATACGGAGGGTGCAAGCGTTAATCGGAATTACTGGGCGTAAAGAGCACG
+
GGGGGGEGGDDGGGGGGGFF<EFCGCCFGCFG<FFGGGCFGGGGGGGGFGGDGCFGDDGGGGGGGGG8CBFGGGGGGGGDCG8FFFGGF@BFGGGD<FAEE9FGFE,B@EFGG:EFGFFFCFFFF<FGGGGFGD<<BCFGGG,EGAFGFGD<FGGGGG?FFFGGGFGEF7CGFFE9>EGGGCBFFFFG7E:CGCEE9CFGGGGGGGGGDGFF=*/8:+<55CCFGGG?9ECFGGDGFFC*4<75
@M03364:276:000000000-BLYN8:1:1101:11618:8892 1:N:0:1
ACTCCTACGGGAGGCAGCAGTGGGGAATATTGCACAATGGGCGCAAGCCTGATGCAGCCATGCCGCGTGTATGAAGAAGGCCTTCGGGTTGTAAAGTACTTTCAGCGGGGAGGAAGGTGATGAACTTAATACGTTCATCAATTGACGTTACCCGCAGAAGAAGCACCGGCTAACTCCGTGCCAGCAGCCGCGGTAATACGGAGGGTGCAAGCGTTAATCGGAATTACTGGGCGTAAAGCGCACG
+
GGGGGGGGGGGGGGGGGGGGGGGGGGGGGGGGGGGGGGGGGGGGGGGGGGGGGGGGGGGGGGGGGGGGGGGGGGGGFGGGGGFGGGGGGGGGGGGGGGGGGGGGGGGGGGDGGGCFGGGGGGGGGGGGGGGGGGGGGGGGGGGGFGGGGGGGGGGGGGGGGGGC<FGGGGGGGGGGGGGGGGGEGGGGGGDGGGGGGGGGGGGGGGGGGGGGGGGDFGGGGGGGGGGGFGGGGGEEGGGGGGGD
@M03364:276:000000000-BLYN8:1:1101:8518:8925 1:N:0:1
ACTCCTACGGGAGGCAGCAGTAGGGAATCTTCCGCAATGGGCGAAAGCCTGACGGAGCAACGCCGCGTGAGTGATGAAGGGTTTCGGCTCGTAAAACTCTGTTATTAGGGAAGAACATATGTGTAAGTAACTGTGCACATCTTGACGGTACCTAATCAGAAAGCCACGGCTAACTACGTGCCAGCAGCCGCGGTAATACGTAGGTGGCAAGCGTTATCCGGAATTATTGGGCGTAAAGCGCGCG
+
GGGGGGGGGGGGGGGGGGGGGGGGGGGGGGGGGGGGGGGGGGGGGGGGGGGGGGGGGGGGGGGGGGGGGGGGGGGGGFFGFGGGGGGGGGGGGGGGGGGGGGGGGGGGGGFGEGGECCAFGGGGGGGGGGGGGGGGGFGGGGGGGGGGGGGGGGGGGGGGGGGGGGGDEGGGGGGGGGGGGGGGGGGFFG>EGGGGGGGGGGGGGGGGGGGGGGGGGGFEDEEGGGGFGGGGCC75FGGDCDCG
@M03364:276:000000000-BLYN8:1:1101:24667:8931 1:N:0:1
ACTCCTACGGGAGGCAGCAGTAGGGAATCTTCGGCAATGGACGAAAGTCTGACCGAGCAACGCCGCGTGAGTGAAGAAGGTTTTCGGATCGTAAAACTCTGTTGTTAGAGAAGAATAAGGACGTTAGTAACTGAACGTCCCCTGACGGTATCTAACCAGAAAGCCACGGCTAACTACGTGCCAGCAGCCGCGGTAATACGTAGGTGGCAAGCGTTGTCCGGATTTATTGGGCGTAAAGCGAGCG
+
GGGGGGGGGGGGGGGGGGGGGGGGGGGGGGGGGGGGGGGGGGGGDFGGGGGGGGGGGGGGGGGGGGGGGGGGGGGGGGGGGGGGGGGGGGGFFGGGGGGGGGGGGGGGGGGGGGGGGGGDGGGBFGGGGGGGGGGGGGGFGGGFGGGGGGGGGGGGGGGGGGGGDDFGGGGGGGGGGGGGGGGGGGGGGGGGGGGGGGGGGGGGGGGGGFGGGGGGGGGGGDGEEGFDEFFCGGGGFGGGC<D7
@M03364:276:000000000-BLYN8:1:1101:6009:8980 1:N:0:1
ACTCCTACGGGAGGCAGCAGTAGGGAATCTTCGGCAATGGACGAAAGTCTGACCGAGCAACGCCGCGTGAGTGAAGAAGGTTTTCGGATCGTAAAACTCTGTTGTTAGAGAAGAACAAGGACGTTAGTAACTGAACGTCCCCTGACGGTATCTAACCAGAAAGCCACGGCTAACTACGTGCCAGCAGCCGCGGTAATACGTAGGTGGCAAGCGTTGTCCGGATTTATTGGGCGTAAAGCGAGCG
+
GGGGGGGGGGGGGGGGGGGGGGGGGGGGGGGGGGGGGGGGGGGGGGGGGGGGGGGGGGGGGGGGGGGFGFGGGGGGGGGGGGGGGGGGGGGGGGGGGGGGGGGGGGGGGGGGGGGGGGGGGGGGGGGGGGGGGGFFGGGGGGGGGGGGGGGGGGGGGGFFFFGGGGGGGGGGGGGGGGGGGGGGGGGGFGEGGGGGGGGGGGGGGGGGGGGGGGGGGGFGGEGECGGGGGGFD<EEGGGGGGGC
@M03364:276:000000000-BLYN8:1:1101:26097:8988 1:N:0:1
ACTCCTACGGGAGGCAGCAGTGGGGAATATTGCACAATGGGCGCAAGCCTGATGCAGCCATGCCGCGTGTATGAAGAAGGCCTTCGGGTTGTAAAGTACTTTCAGTCGGGAGGAAGGTGTCAAGGTTAATAACCTTGGCAATTGACGTTACTGACAGAAGAAGCACCGGCTAACTCCGAGCCAGCAGCCGCGGTAATACGGAGGGTGCAAGCGTTAATCGGAATTACTGGGCGTAAAGCGCACG
+
GGGGGGGGGGGGGGGGGGGGGGGGG7FGGGGGGGGGGGGG,CF7FG7<FFFGGGGGGGGGFGGGGGGGG,,CFGGGGCGG@FGGGGGGGGGGGGG<E?FF9FF?FG<FGDG7FFG<74:FBFFFFG9?<EFG,,:CF,3E,A?7?<>CFFG,3@>=F,,3>,,@>FECE:FEGC;CF8*><8>FGGC>GGC8BEC*+++1*;*41;CC<+;8833//++*:*A78<:@E68C<7CE307>)<39
@M03364:276:000000000-BLYN8:1:1101:9963:9029 1:N:0:1
ACTCCTACGGGAGGCAGCAGTGGGGAATATTGCACAATGGGCGCAAGCCTGATGCAGCCATGCCGCGTGTATGAAGAAGGCCTTCGGGTTGTAAAGTACTTTCAGCGGGGAGGAAGGTGATGAACTTAATACGTTCATCAATTGACGTTACCCGCAGAAGAAGCACCGGCTAACTCCGTGCCAGCAGCCGCGGTAATACGGAGGGTGCAAGCGTTAATCGGAATTACTGGGCGTAAAGCGCACG
+
GGGGGGGGGGGGGGGGGGGGGGGGGGGGGGGGGGGGGGGGGFGEGGGGGGGGGGGGGGCFDGGGGGGGGFGGGGGGGGGGGGGGGGGGGGGGGGGGGGGGGGFGGCFGGGGEGGGGGDE<FG9DBFGGCGGGGD><FCEFEAFFFFEFDCF=<CEEGDCC?FGGG7FGGGGG7<B9<B<CE7=B*?FG@EDEGG58FG9C*=*?GEE>C?3*1:E55CCE5CCF@@EF<FGGGGE*97:CDD59
@M03364:276:000000000-BLYN8:1:1101:6809:9055 1:N:0:1
ACTCCTACGGGAGGCAGCAGTAGGGAATCTTCCGCAATGGGCGAAAGCCTGACGGAGCAACGCCGCGTGAGTGATGAAGGTCTTCGGATCGTAAAGCTCTGTTATTAGGGAAGAACAAGTGCGTAAGTAACTGTGCGCACCTTGACGGTACCTAATCAGAAAGCCACGGCTAACTACGTGCCAGCAGCCGCGGTAATACGTAGGTGGCAAGCGTTATCCGGAATTATTGGGCGTAAAGCGCGCG
+
GGGGGGFGGGGGGEDECCFGG<FFFGGGGGGFGGGGGGGGGGGGGGGGFGGGGGGGGGGGGGGGGGGGGGGGGGGFGGGCFCFGGFGGGGGGGGGGGGGC<FFFG9FGGGGFGGGGFGGEEGGGGGGGGFFGFGGGGGGGGGGGGGECEGGDCFGFGGGGGGGGGGGGGGGGGGGCFGGGGGC@FGGGCECEEGEGFFFECFGCFGGFEFFGDEEG5C?AC5:5@9ECFFGCDD=EGGGGGGGG
@M03364:276:000000000-BLYN8:1:1101:4809:9057 1:N:0:1
ACTCCTACGGGAGGCAGCAGTGGGGAATATTGCACAATGGGCGCAAGCCTGATGCAGCCATGCCGCGTGTGTGAAGAAGGCCTTCGGGTTGTAAAGTACTTTCAGCGGGGAGGAAGGTGAGTGGTTTAATACGCCATTCAATTGACGTTACCCGCAGAAGAAGCACCGGCTAACTCCGTGCCAGCAGCCGCGGTAATACGGAGGGTGCAAGCGTTAATCGGAATTACTGGGCGTAAAGCGCACG
+
FGGGGGGGGGGCGGEGGCEFGGGGGEFFFGGFGGGGGGGCCF@FGDGGGGGGGGGGCD<FFGG@FDF+@FFGGGGGGGGGG8EFGGDGGGGGGFE,FFAFGCGGGGGGGGGCC7FFGDFGGGG+C=FGCDCCFGCB7CFGGGGGGGCFFFECDFGGEGFGGGAGGG@EEGG:FFGGGGGGGGCEFGFCFGGGGGEGFGGFEGDGGGGGGGGGGGGGGGDFGDGGGGG77+/7>CE=<FGGGGG3
@M03364:276:000000000-BLYN8:1:1101:22908:9110 1:N:0:1
ACTCCTACGGGAGGCAGCAGTAGGGAATCTTCGGCAATGGGGGCAACCCTGACCGAGCAACGCCGCGTGAGTGAAGAAGGTTTTCGGATCGTAAAACTCTGTTGTTAGAGAAGAACGTTAAGTAGAGTGGAAAGTTACTTAAGTGACGGTATCTAACCAGAAAGGGAAGGCTAACTACGTGCCAGCAGCCGCGGTAATACGTAGGTCCCAAGCGGTGTCCGGATTTATTGGGCGTAAAGCGAGC
+
FFGEFCDFGB@CF@C;BF<FG@EFGEGDDAFGGGDEC8FFG:@FGFGGGFCAEFEFGEGGGG+@FG+87FB5BF<E9?EEEG<=?7+FGGCE=E+@,5B<EGDEGFGDGGFFFGGE:A<F+,855ACA<=<,33C<F<CF<FCF3,DFCFF7@@FDF7,8:,,3@*,,6*>@7FFGGG7FG@D@BCC8::B5113C8+2;B??CG?F98CC55**=//+<55E7E++AFC6C53>55*:*)*))
@M03364:276:000000000-BLYN8:1:1101:21744:9121 1:N:0:1
ACTCCTACGGGAGGCAGCAGTGGGGAATATTGCACAATGGGCGCAAGCCTGATGCAGCCATGCCGCGTGTGTGAAGAAGGCCTTCGGGTTGTAAAGCACTTTCAGCGAGGAGGAAGGTGGTGAACTTAATACGTTCATCAATTGACGTTCCTCGCAGAAGAAGCACCGGCTAACTCCGTGCCAGCAGCCGCGGTAATACGGAGGGTGCAAGCGTTAATCGGAATTACTGGGCGTAAAGCGCACG
+
FFEFFGE-F7:@FEGGGGFFCCFFC;FFGFFGAFGEFFF@C8FFGEGGEGFFFGFDGDF8FAF@F@BF@?CEFEFGCCFGGAC<<DGGFFCFEFGGG@F,EE,AEAFCGGF@EGDGEG<CC<?,8AFFCFG<A,>D@FGGEGFG<F@B@,@,C=@CG@3DCFGC:FCFECGD,DD,>BF7FBDFD,>88B*:E8E7C9CFC8C@ECE5CC+=CEECFFFCGD5FCGGGGCC=CD5ECCCDDCC5
@M03364:276:000000000-BLYN8:1:1101:13165:9126 1:N:0:1
ACTCCTACGGGAGGCAGCAGTAGGGAATCTTCGGCAATGGACGAAAGTCTGACCGAGCAACGCCGCGTGAGGGAAGAAGGTTTTCGGATCGTAAAACTCTGTTGTTAGAGAAGAACAAGGACGTTAGTAACTGAACGTCCCCTGACGGTATCTAACCAGAAAGCCACGGCTAACTACGTGCCAGCAGCCGCGGTAATACGTAGGTGGCAAGCGTTGTCCGGATTTATTGGGCGTAAAGCGAGCG
+
GGGFGDFFGGGGGGG-6;FEFFCCEGGGGGGGG@CFEGGFEDFE:FGF9FFFEFEGGGGGGGDGGGGGG@:,BB8?F8FGDGFGG7F:FDEFFBFFGGCCEFGCFGGAEFGFFGG<FGGGGGE:FGCFGGGGGGGGG@FCFGGGC,C@>FFFGDGG:ACF:FFGFGGGCFGGGGGGGGGF*8CFF78:8CCEGGCEGF9BFGGGGGGFGGCECCC8=F9:CE5AFC<7<ACFDDEECD7C3/>)
@M03364:276:000000000-BLYN8:1:1101:27305:9188 1:N:0:1
ACTCCTACGGGAGGCAGCAGTGGGGAATATTGCACAATGGGCGCAAGCCTGATGCAGCCATGCCGCGTGTGTGAAGAAGGCCTTCGGGTTGTAAAGCACTTTCAGCGAGGAGGAAGGTGGTGAGCTTAATACGTTCATCAATTGACGTTACTCGCAGAAGAAGCACCGGCTAACTCCGTGCCAGCAGCCGCGGTAATACGGAGGGTGCAAGCGTTAATCGGAATTACTGGGCGTAAAGCGCACG
+
GCFGGGEFG;+C@FGGDGGGG,FDEFGFGGGGGGGGFGFGGFEECCFDFFFCDDFF<<EDFF@E7C@CC:,CC9FFCFGFFGCFFFDCFFEGGCEGGGGF?FFGGGCFFCCC7:EFEGGG++<FFF8FGGFFEFGGGD,FFGCEA>CF7CGC,FC7C7F,@F@CFFG:FEECFGGGFEGGGEGGGG6EFEEGGGDC9?B:88CGGGGDGG+8/C*A5?FCE*;CGD+<E+;:)):*977CDDD)
@M03364:276:000000000-BLYN8:1:1101:23282:9193 1:N:0:1
ACTCCTACGGGAGGCAGCAGTAGGGAATCTTCGGCAATGGACGAAAGTCTGACCGAGCAACGCCGCGTGAGTGAAGAAGGTTTTCGGATCGTAAAACTCTGTTGTTAGAGAAGAACAAGGACGTTAGTAACTGAACGTCCTCTGACGGTATCTAACCAGAAAGCCACGGCTAACTACGTGCCAGCAGCCGCGGTAATACGTAGGTGGCAAGCGTTTTCCGGATTTATTGGGCGTAAAGCGAGCG
+
GGGFGFGGGGGCGGGFGGGGGGGGGDGGGFGGGEGGGGGGGGGFF@FFGGGGGGGGEEFD8CFEEGC@C7FCFGGGGFGGGGG<FGGGGGGFGGGGGCGFGGGGGBFDFDBFFGGGGGGDFGGGGFEFDGGGFGGGGGGGGGGGGGDC<BFGGGGGGFDGGGGGGGGGGGDDCFFGDEEGFFGGGFGGGGGGGGGCFGG*B9EDGF5EFGF*=;;*/A?=E5=*<<FGFGFFGGGEFDFCC<<<
@M03364:276:000000000-BLYN8:1:1101:4355:9249 1:N:0:1
ACTCCTACGGGAGGCAGCAGTGGGGAATATTGCACAATGGGCGCAAGCCTGATGCAGCCATGCCGCGTGTATGAAGAAGGCCTTCGGGTTGTAAAGTACTTTCAGTCGGGAGGAAGGTGTCAAGGTTAATAACCTTGGCAATTGACGTTACCGACAGAAGAAGCACCGGCTAACTCCGTGCCAGCAGCCGCGGTAATACGGAGGGTGCAAGCGTTAATCGGAATTACTGGGCGTAAAGCGCACG
+
GGGGGGGGGGGGGGGGGGGGGGGGGGGGGGGGGGGGGGGGGGGGGGGGGGGGGGGGGGGGGGGGGGGGGGGGGGGGGGGGGGGGGGGGGGGGGGGGGGGGGGGGGGGGGGGGGGFGGGGGFGGGGGGGGGGGGFGGG8FGGGGGGGGGGGGGGEGGGGGGGGGGGGGGGGGGGGGGGGGCFGGGGGGGGGGE>EEGGGGFEEGGGGGGGGGGGGGGGGGGGGGGGGGGGGGGGGCCFGGGGGGD
@M03364:276:000000000-BLYN8:1:1101:18850:9313 1:N:0:1
ACTCCTACGGGAGGCAGCAGTAGGGAATCTTCGGCAATGGACGAAAGTCTGACCGAGCAACGCCGCGTGAGTGAAGAAGGTTTTCGGATCGTAAAACTCTGTTGTTAGAGAAGAACAAGGACGTAAGTAACTGTACGTCCCCTGACGGTATCTAACCAGAAAGCCACGGCTAACTACGTGCCAGCAGCCGCGGTAATACGTAGGTGGCAAGCGTTGTCCGGATTTATTGGGCGTAAAGCGAGCG
+
GGGGGGGGGGGGGGGGGGGGGGGGGGGGGGGGGGGGGGGGGGGGGGGGGGGGGGGGGGGGGGGGGGGGDGGGGGGGGGGGFGFGGGGGGGGGGGGGGGGGGGGGGGGGCFGFGGGGFGGGGGGGGGGGGGGGGGGGGGGGGFFGGDGGGFEGGGGGGGGGGGGG>EGGGGEEGCF;FDGFGGGG7CCFGGGGDCCGFCDFGGG7?CGGGGGGCECEEFGGGGEEGGGGGGGEGGGGFFG3<DD7
@M03364:276:000000000-BLYN8:1:1101:2511:9322 1:N:0:1
ACTCCTACGGGAGGCAGCAGTAGGGAATCTTCCGCAATGGACGAAAGTCTGACGGAGCAACGCCGCGTGAGTGAAGAAGGTTTTCGGATCGTAAAGCTCTGTTGTTAGGGAAGAATAGTTAAGGGAGTAACTGCCCTTGATGTGACGGTACCTAACCAGAAAGCCACGGCTAACTACGTGCCAGCAGCCGCGGTAATACGTAGGTGGCAAGCGTTGTCCGGAATTATTGGGCGTAAAGCGCGCG
+
GGGGGGGGGGGGGGGGGGGGGGGGGGGGGGGGGGGGGGGGGFGGGGGGGGGGGGGGGGGGGGGGGGGGGGGGGGGGGGGGGGGFGGGGGGGGGGGGFGGGGGGGGGGGGGGGGGGGGDFGGGGGGGGGGGGGGGFFGGGFGFDFGGGGGGCGGFGGGGGGGGGGGGFGGGGGGGGGGGGGGGGGGGGGGGGGGGGGGGGGGGGGFFGGGGGGGGGGGDGGGGGG?FFGGFGGGDGGCGGDGGGC
@M03364:276:000000000-BLYN8:1:1101:16022:9329 1:N:0:1
ACTCCTACGGGAGGCAGCAGTGGGGAATATTGCACAATGGGCGCAAGCCTGATGCAGCCATGCCGCGTGTATGAAGAAGGCCTTCGGGTTGTAAAGTACTTTCAGCGAGGAGGAAGGCATTAAGGTTAATAACCTTGGTGATTGACGTTACTCGCAGAAGAAGCACCGGCTAACTCCGTGCCAGCAGCCGCGGTAATACGGAGGGTGCAAGCGTTAATCGGAATTACTGGGCGTAAAGCGCACG
+
GGGGGGGGGGGGGGGGGGG<FGGGGGGGGGGGGGGGGGGGGGGGGGGGGGGGGFGGGGGGGGGGGGGGGGGGFFGGGGGGGGGEFGGGGGGGGGGGGGGGGGGGGGGGGGGGGGGGGGGGGGGGGGGGGGGGGFGGGGGGGGGGGGGGGGGGGDGGGGGGGGGGGGGGGGGGGGGGGGGGGGGGGGGGGGGGGGGGGGGGEEGGGGGGGGGGGGGGGGGGGGGGGGGGFGGFDDE:FCFDGGG<
@M03364:276:000000000-BLYN8:1:1101:4393:9341 1:N:0:1
ACTCCTACGGGAGGCAGCAGTAGGGAATCTTCCGCAATGGACGAAAGTCTGACGGAGCAACGCCGCGTGAGTGAAGAAGGTTTTCGGATCGTAAAGCTCTGTTGTTAGGGAAGAATAGTTAAGGGAGTAACTGCCCTTGATGTGACGGTACCTAACCAGAAAGCCACGGCTAACTACGTGCCAGCAGCCGCGGTAATACGTAGGTGGCAAGCGTTGTCCGGAATTATTGGGCGTAAAGCGCGCG
+
GGGGGGGGGGGGGGGGGGGGGGGGGGGGGGGGGGGGGGGGGGGGGGGGGGGGGGGGGGGGGGGGGGGCGGGGGGGGGGGGGGGGGGGGGGGGGGGGGGGGGGGGGCB<FGGFGGGGGGGGGGGGGGGGGGGGGGFGGGGDDGGGFGGGGGGGGGGGGG?FGGGFGGGGGGGGGGGGGGGGGGGGGGFGGC55CGGGGGGGGGFGGGGGGG=FGGGGGGGGGEECF?FGGGGGGGECGFGGDDG7
@M03364:276:000000000-BLYN8:1:1101:17653:9350 1:N:0:1
ACTCCTACGGGAGGCAGCAGTAGGGAATCTTCGGCAATGGACGAAAGTCTGACCGAGCAACGCCGCGTGAGTGAAGAAGGTTTTCGGATCGTAAAACTCTGTTGTTAGAGAAGAACAAGGACGTTAGTAACTGAACGTCCCCTGACGGTATCTAACCAGAAAGCCACGGCTAACTACGTGCCAGCAGCCGCGGTAATACGTAGGTGGCAAGCGTTGTCCGGATTTATTGGGCGTAAAGCGAGCG
+
GGGGGGGGGGGGGGGGGGGGGGGGGGGGGGGGGGGGGGGGGGGGGGGGGGGGGGGGGGGGGGGGGGGGGGGGGGGGGGGGGGGGGGGGGGGGGGGGGGGGGGGGGGGGGGGGGGGGGGGGGGGGGGGGGGGGGGGGGGGGGGGGGGGGGGGGGGGGGGGGGGGGGGGGGGGGGGGGGGGGGGGGGGGGGGGGGGGGGGGGGGGGGGGGGGGGGGCGE7FEGGEDGGGGDGGGGGGGGGGGGGGD
@M03364:276:000000000-BLYN8:1:1101:21762:9370 1:N:0:1
ACTCCTACGGGAGGCAGCAGTGGGGAATATTGCACAATGGGCGCAAGCCTGATGCAGCCATGCCGCGTGTGTGAAGAAGGCCTTCGGGTTGTAAAGCACTTTCAGCGAGGAGGAAGGTGGTGAACTTAATACGTTCATCAATTGACGTTACTCGCAGAAGAAGCACCGGCTAACTCCGTGCCAGCAGCCGCGGTAATACGGAGGGTGCAAGCGTTAATCGGAATTACTGGGCGTAAAGCGCACG
+
GGGGGGGGGGGGGGGGGGGGGGGGGGGGGGGGGGGGGGGGGGGGGGGGGGGGGGGGGGGGGGGGGGGGEFGGGGGGGGGGGGGGGGGGGGGGGGGGGGGGGGFFGGGGGGGGGGGGGFFFGGGGGGGGGGGGGGGGGGGGGGGGGGGGGGGGGGGGGGGGGGGGGGGGGGGGGGGGFGGGGGGGGGGGGGGGGGGGGGGGGGGGGGGGGGGGGGGEGGGGGGGGGGGGGGGGGD=GGGGGGGGD
@M03364:276:000000000-BLYN8:1:1101:6084:9373 1:N:0:1
ACTCCTACGGGAGGCAGCAGTAGGGAATCTTCGGCAATGGACGAAAGTCTGACCGAGCAACGCCGCGTGAGTGAAGAAGGTTTTCGGATCGTAAAACTCTGTTGTTAGAGAAGAACAAGGACGTAAGTAACTGTGCGTCCCCTGACGGTATCTAACCAGAAAGCCACGGCTAACTACGTGCCAGCAGCCGCGGTAATACGTAGGTGGCAAGCGTTGTCCGGATTTATTGGGCGTAAAGCGAGCG
+
GGGGGGGGGGGGGGGGGGGGGEGGGGGGGGGGFGGGGGGGFFGGGGGEFGGGFFGGGGEGGGGGGGGGGCGGEFFGGGGGFEFGGGGCGGGGGGGG@FGGGGFGGCGGEGGGGGF<FFGFFFGGGGFGDGGFAFFACFEEFGAFG<EBFF+EEDCFGGGGFFGGFGGGEECFGGCC:CFF@8,6*6BBFGGGGEE@<9<89EEGCGGFGGE5A3CEEGGGG*;*9<CFGCFGGGCE<C:>DD37
@M03364:276:000000000-BLYN8:1:1101:7205:9400 1:N:0:1
ACTCCTACGGGAGGCAGCAGTAGGGAATCTTCGGCAATGGACGAAAGTCTGACCGAGCAACGCCGCGTGAGTGAAGAAGGTTTTCGGATCGTAAAACTCTGTTGTTAGAGAAGAACAAGGACGTTAGTAACTGAACGTCCCCTGACGGTATCTAACCAGAAAGCCACGGCTAACTACGTGCCAGCAGCCGCGGTAATAGGTAGGTGGCAAGCGTTGTCCGGATTTATTGGGCGGAAAGCGAGCG
+
GGGGGGGGGGGGGGGGGGGGGGGGGGGGGGGGGGGGGGGGGGGGGGGGGGGGGGGGGGGGGGGGGGGGGFGFGGGGGGGGCF9FGEGGGGGDGGGGGGFGGGGGGGGGCFGFGGGGGGCFGGGGGGGCDGGFFGGFEGGGGGGGGGEFGGGGFGGGGDGGGGGG<FGDE@FGG@;FGEGGGGGCFGGGGGGGGGGD+?+5BCGFECCFGFFGG8;C7CCCC***0<CC?CFFG):57FGG<DD)
@M03364:276:000000000-BLYN8:1:1101:5789:9404 1:N:0:1
ACTCCTACGGGAGGCAGCAGTAGGGAATCTTCGGCAATGGACGAAAGTCTGACCGAGCAACGCCGCGTGAGTGAAGAAGGTTTTCGGATCGTAAAACTCTGTTGTTAGAGAAGAACAAGGACGTTAGTAACTGAACGTCCCCTGACGGTATCTAACCAGAAAGCCACGGCTAACTACGTGCCAGCAGCCGCGGTAATACGTAGGTGGCAAGCGTTGTCCGGATTTATTGGGCGTAAAGCGAGCG
+
GGGGGGGGGGGGGGGGGGGGGGGGGGGGGGGGGGGGGGGGGGGGGGGFFGGGGGGGGGGGGGGGGGGGGGGGGGGGGGGGGFGGGGGGGGGGGGGGGGGGGGGGGGGGGGGGGGGGGGGGGGGGGGGGGGGGGGGGGGGD7FFGGGGGGGGGGGGGGGGGGGGGGGGDGDGGGFGGGGGGGGGGGGGGBEGGGGGGGGGGGGGGGGGGGGGGGGGGGG?EGGGEGGGGGGGGDDEGGGGGCDD<
@M03364:276:000000000-BLYN8:1:1101:8208:9417 1:N:0:1
ACTCCTACGGGAGGCAGCAGTGGGGAATATTGCACAATGGGCGCAAGCCTGATGCAGCCATGCCGCGTGTGTGAAGAAGGCCTTCGGGTTGTAAAGCACTTTCAGCGAGGAGGAAGGTGGTGAACTTAATACGTTCATCAATTGACGTTACTCGCAGAAGAAGCACCGGCTAACTCCGTGCCAGCAGCCGCGGTAATACGGAGGGTGCAAGCGTTAATCGGAATTACTGGGCGTAAAGCGCACG
+
GGGGGGGGFFGGFGEGGGGGGGGGGGGGGGGGGGGGGGEGGGGGGGGGGGGGGGGGGGGGGGGGGGGGGGGGGGGGGGGGGCFCFFGGCFGGFFFGGGGGGGAEFFGFEGFFFGFFGGGGGGGGFFGGFGGGGGFGGGDFGFGCFFGE7DCFGGGGGGGGGGGFGGGEDGDGFCC9DGGGGGFGGFEGGGGEE*8CFGGGD5B@ECEGGGGGGGGGCFFGCG8=8FFGGGFGGGEE5:DC:D55
@M03364:276:000000000-BLYN8:1:1101:3835:9442 1:N:0:1
ACTCCTACGGGAGGCAGCAGTGGGGAATATTGCACAATGGGCGCAAGCCTGATGCAGCCATGCCGCGTGTGTGAAGAAGGCCTTCGGGTTGTAAAGCACTTTCAGCGAGGAGGAAGGTGGTGAACTTAATACGTTCATCAATTGACGTTACTCGCAGAAGAAGCACCGGCTAACTCCGTGCCAGCAGCCGCGGTAATACGGAGGGTGCAAGCGTTAATCGGAATTACTGGGCGTAAAGCGCACG
+
GGGGGGGGGGGGGGGGGGGGGGGGGGCGGGGGGGGGGGGGGGGGGGGGGGGGGGGGGGGGGGGGGFGGGFFGGGGGGGGGCCFGGGGEFGGGGGGGGGGGGGGGGG7+@FGGGGGGGGGFGGCDAFF<DGGGGFFEFGGFGGGFFF:FGFGFD++@FGFGG@<FCGGG@FFGGG9DGG1>7DFGGC8CF8CECGEGFGCFGCC:EGEE?F?CE>EGCE7558/>CFGFFFCC7C75C*:CDGG5
@M03364:276:000000000-BLYN8:1:1101:3984:9475 1:N:0:1
ACTCCTACGGGAGGCAGCAGTAGGGAATCTTCGGCAATGGGGGCAACCCTGACCGAGCAACGCCGCGTGAGTGAAGAAGGTTTTCGGATCGTAAAACTCTGTTGTTAGAGAAGAACGTTAAGTAGAGTGGAAAGTTACTTAAGTGACGGTATCTAACCAGAAAGGGACGGCTAACTACGTGCCAGCAGCCGCGGTAATACGTAGGTCCCAAGCGTTGTCCGGATTTATTGGGCGTAAAGCGAGC
+
GGGGGGGGGGGGGGGGGGGGGGGGGGGGGGGGGGGGGGGGGGGGGGGGGGGGGGGGGGGGGGGGGGGGGGDGGGGGGGGGGGGGGGGGGGGGGGGGGGGGGGGGGGGGGGGGGGGGGGGGGGFFFFGGGFDGGGGGGGGFGGGGGGGGGGGGGGGGGGGGGGGGGGGGGGEGGGGGGGGGGGFGGGGGGGGGGGGGGGGGFBCCEGGGGGGGFEG=EEGGGCE5EFGGGFG5FCEGGGFGGGG7
@M03364:276:000000000-BLYN8:1:1101:13294:9497 1:N:0:1
ACTCCTACGGGAGGCAGCAGTGGGGAATATTGCACAATGGGCGCAAGCCTGATGCAGCCATGCCGCGTGTGTGAAGAAGGCCTTCGGGTTGTAAAGCACTTTCAGCGAGGAGGAAGGTGGTGAACTTAATACGTTCATCAATTGACGTTACTCGCAGAAGAAGCACCGGCTAACTCCGTGCCAGCAGCCGCGGTAATACGGAGGGTGCAAGCGTTAATCGGAATTACTGGGCGTAAAGCGCACG
+
GGGGGGGGGGGGGGGGGGGGGGGGGGGGGGGGGGGGGGGGGGGGGGGGGGGGGGGGGGGGGGGGGGGGGGGGGGGGGGGGGGGGGGGGGGGGGGGGGGGGGGGGGGGGGGGGGGGGGGGGGGFGGGGGGGGGGGGGGGGGGGGGGGGEFFGFFGGGGGGGGGGGGGGGGGGGGGGGGGGGGGGGFFFGGGEGGGGGGGGGGGGGGGGGGGGGGGGGGGGGGGGGGGGGGGGGGGGGGCGGGGD<
@M03364:276:000000000-BLYN8:1:1101:11198:9535 1:N:0:1
ACTCCTACGGGAGGCAGCAGTAGGGAATCTTCGGCAATGGACGAAAGTCTGACCGAGCAACGCCGCGTGAGTGAAGAAGGTTTTCGGATCGTAAAACTCTGTTGTTAGAGAAGAACAAGGACGTTAGTAACTGAACGTCCTCTGACGGTATCTAACCAGAAAGCCACGGCTAACTACGTGCCAGCAGCCGCGGTAATACGTAGGTGGCAAGCGTTGTCCGGATTTATTGGGCGTAAAGCGAGCG
+
GGGGGGGGGGGGGGGGGGGGGGGGGGGGGGGGGGGGGGGGGGGGGGGFGGGGGGGGGGGGGGGGGGGCFEFGGGGGGGGGGGGGGGGGGGGGGGGGGGGGGGGGGGGGGGGGGGGGGGGGGGGGGGGGGGGGGGGGGGGGGGGGGGGEGGGGGGGGFGGGGGGGGGGGGGGGGGGFGGGFGGGDGGGGGGGGGGG8EFGGGGGGGGGGGGGGEGCEEFGGGE8=GF?FGFGGGGGGGGGGGD<7
@M03364:276:000000000-BLYN8:1:1101:3141:9564 1:N:0:1
ACTCCTACGGGAGGCAGCAGTAGGGAATCTTCGGCAATGGACGAAAGTCTGACCGAGCAACGCCGCGTGAGTGAAGAAGGTTTTCGGATCGTAAAACTCTGTTGTTAGAGAAGAACAAGGACGTTAGTAACTGAACGTCCCCTGACGGTATCTAACCAGAAAGCCACGGCTAACTACGTGCCAGCAGCCGCGGTAATACGTAGGTGGCAAGCGTTGTCCGGATTTATTGGGCGTAAAGCGAGCG
+
GGGGGGGGGGGGGGGGGGGGGGGGGGGGGGGGGGGGGGGGGGGGGGGGGGGGGGGGGGGGGGGGGGGGGGGGGGGGGGGGFGGGGGGGGGGGGGGGGGGGGGGGGGGGGFGGGGGGGGFFGGGGGFEEGGGGGGGGGGGGGGGGGGGGGGFGGGGGGGGGGGGGGGGGGGGGGGGGGGGGGFFGGGGGFGGGGGGGGGGGGGGGGFGGGGGGGGGEGGFGGGGGGGGGGGGGGGGGGGGGGGGG
@M03364:276:000000000-BLYN8:1:1101:20259:9570 1:N:0:1
ACTCCTACGGGAGGCAGCAGTGGGGAATATTGCACAATGGGCGCAAGCCTGATGCAGCCATGCCGCGTGTGTGAAGAAGGCCTTCGGGTTGTAAAGCACTTTCAGCGAGGAGGAAGGTGGTGAACTTAATACGTTCATCAATTGACGTTACTCGCAGAAGAAGCACCGGCTAACTCCGTGCCAGCAGCCGCGGTAATACGGAGGGTGCAAGCGTTAATCGGAATTACTGGGCGTAAAGCGCACG
+
GGGGGGGGGGGGGGGGGGGGGGGGGGGGGGGGGGGGGGGGGGGGGGGGGGGGGGGGGFFGGGGCFGGGGGGGGGGGGGGGGGGGGGGGGGGGGGGGGGGGGGGGGGGGGGEGGFFGEEFGGGGGGGFGGGGGGGGFGGGGGGDDFGGGGGGGGGGGGGGGGGGGGGGGGGGGGGGFGGGGGGGGGGGG,:CEGGGGGGGGGGGGGGGGG?FGEGGGGGGDGGEGGGGGGGFGGGGGGGGGGGGC
@M03364:276:000000000-BLYN8:1:1101:21839:9570 1:N:0:1
ACTCCTACGGGAGGCAGCAGTAGGGAATCTTCGGCAATGGACGAAAGTCTGACCGAGCAACGCCGCGTGAGTGAAGAAGGTTTTCGGATCGTAAAACTCTGTTGTTAGAGAAGAACGTTAAGTAGAGTGGAAAGTTACTTAAGTGACGGTATCTAACCAGAAAGGGACGGCTAACTACGTGCCAGCAGCCGCGGTAATACGTAGGTCCCAAGCGTTGTCCGGATTTATTGGGCGTAAAGCGAGC
+
GGGGGGGGGGGGGGGGGGGGGGGGGGGGGGGGGGGGGGGGGGGGGGGGGGGGGGDEGGGGGGGGGGGGGEGFGGGGGGGGGGGGGGGGGGGGGGGGDGGGGGGGFGGGGGGGGGGGGGGFGGGGGGGGGGGGGGGGGGGGGFGGGGGGGGFGGGGGGGGGGGGGGGGGGGGGGGGGGGGGGGGGGGGGGGGGGGGGGGGGGGGGGGGGGGGGGGGGGGGGGG=CEGGGGGGGFCCEGGGGGGGC
@M03364:276:000000000-BLYN8:1:1101:5098:9580 1:N:0:1
ACTCCTACGGGAGGCAGCAGTGGGGAATATTGCACAATGGGCGCAAGCCTGATGCAGCCATGCCGCGTGTGTGAAGAAGGCCTTCGGGTTGTAAAGCACTTTCAGCGAGGAGGAAGGTGGTGAGCTTAATACGTTCATCAATTGACGTTACTCGCAGAAGAAGCACCGGCTAACTCCGTGCCAGCAGCCGCGGTAATACGGAGGGTGCAAGCGTTAATCGGAATTACTGGGCGTAAAGCGCACG
+
GGGGGGGGGGGGGGGGGGGGGGGGGGGGGGGGGGGGGGCGFGGGGGDGGGGGGGGGGGFEGGGGGEGCGGGGGGGGGGDGFGGGGGGGGGGGGGGGGGGGGGGGGGGGGGGGGGGGGGGGGGGGGGGGFFGGGFFGGGGGGGGGGGGGGGGGGGGGGGGFCGGGGGGGGGDGCGFFFEFDGGGGGGGGGGGGDEEGGGFG;>EEDGEGGGGFGCEEFGGFEGGGGGGGGG=FDGGD5>CCDGGC
@M03364:276:000000000-BLYN8:1:1101:2978:9623 1:N:0:1
ACTCCTACGGGAGACAGCAGTGGGGAATATTGCACAATGGGCGCAAGCCTGATGCAGCCATGCCGCGTGTGTGAAGAAGGCCTTCGGGTTGTAAAGCACTTTCAGCGAGGAGGAAGGTGGTGAGCTTAATACGCTCATCAATTGACGTTACTCGCAGAAGAAGCACCGGCTAACTCCGTGCCAGCAGCCGCGGTAATACGGAGGGTGCAAGCGTTAATCGGAATTACTGGGCGTAAAGCGCACG
+
GGGGGGGGGGGGGGFGGGGGGGGGGGGGGGGGGGGGGGGGGGGGGGGGGFGEGFGGGGGGGGGGGGGGGGGCGGGGGGGGGGGGGGGGGGGFGEGGGFGGGGFGGGG:FGFGGGGGGG@FC=FFGGGGGGGG7F:FEFFGGGGGGFGEGGGGGGC>EGFFGFGGGGCCFFGGGGGG@EFGGGGGGGGGGGGGGGGGFGGG>;5C*8CDFCFGGEE=5E+/AE=5CFGGFGGFGCGGGGGGGCG9
@M03364:276:000000000-BLYN8:1:1101:22778:9623 1:N:0:1
ACTCCTACGGGAGGCAGCAGTGGGGAATATTGCACAATGGGCGCAAGCCTGATGCAGCCATGCCGCGTGTGTGAAGAAGGCCTTCGGGTTGTAAAGCACTTTCAGCGAGGAGGAAGGTGGTGAACTTAATACGTTCATCAATTGACGTTACTCGCAGAAGAAGCACCGGCTAACTCCGTGCCAGCAGCCGCGGTAATACGGAGGGTGCAAGCGTTAATCGGAATTACTGGGCGTAAAGCGCACG
+
GGGGGGGGGGGGGGGGGGGGGGGGGGGGGGGGGGGGGGFGGGGGGGGGGGGGGGGGGGGGGGGGCCGGGGGGGGGGGGGGGGGGGGGGGEGGGGGGGGGGFGGGGGGGGGGGGGGGGGGGGGGGGGGGGGGGGGGGGGGG99CDGGGGFFGGGGGGGGGGGGGGGGGGGGGGGGGGFEGGGGGGGGFGGGG:EGGGGGCFGGGGGGGGGGGGGGEECFGFECEFF<CFGGGGGGG5DFFGDGGC
@M03364:276:000000000-BLYN8:1:1101:22492:9651 1:N:0:1
ACTCCTACGGGAGGCAGCAGTAGGGAATCTTCGGCAATGGACGAAAGTCTGACCGAGCAACGCCGCGTGAGTGAAGAAGGTTTTCGGATCGTAAAACTCTGTTGTTAGAGAAGAACAAGGACGTTAGTAACTGAACGTCCCCTGACGGTATCTAACCAGAAAGCCACGGCTAACTACGTGCCAGCAGCCGCGGTAATACGTAGGTGGCAAGCGTTGTCCGGATTTATTGGGCGTAAAGCGAGCG
+
FGGGFAFGGGGGGGGGGGGGGGGFEDG?FE@<,@FGGFFG@EG7@FF@FGGE<FEGGEEGDGGGGEGCE:FFD<,CEFGFC<EFGEGGCFEFF@FGGFCEFGGGEEGGGGGGFGF@FG<=FACCFACGFFFEAFFFF<=+CFGGGGGGGGFFF=FCFDF7C:,DFFFEGGGECC;BFCGG:CCFFCGC@>GEEEE>CCEGGGGGGGG68EDGGGG5:+<EG8C=9<7<CCGGD7ECFDFGDDC5
@M03364:276:000000000-BLYN8:1:1101:22491:9718 1:N:0:1
ACTCCTACGGGAGGCAGCAGTGGGGAATATTGCACAATGGGCGCAAGCCTGATGCAGCCATGCCGCGTGTGTGAAGAAGGCCTTCGGGTTGTAAAGCACTTTCAGCGAGGAGGAAGGTGGTGAGCTTAATACGTTCATCAATTGACGTTACTCGCAGAAGAAGCACCGGCTAACTCCGTGCCAGCAGCCGCGGTAATACGGAGGGTGCAAGCGTTAATCGGAATTACTGGGCGTAAAGCGCACG
+
GGGGGGGGGGGGGGGGGGGGGGGGGGGGGGGGGGGGGGGGGGGGGGGGGGGGGGGGGGGGGGGGGGGGGGGGGGGGGGGGGGGGGGGGGGGGGGGGGGGGGGGGGGGGGGGGGGGGGFFGGGGGGGGGGGGGGGGGGGGGGGGGGGGGGGGGGGGGGGGGGGGGGGGGGGGGGGDGGGGGGGGGGGGGCGGGGGGGCGGGGGGGGGGGGFDFGGGGGGGGGGGGGGGGGGGGGGGGGGGGGGGC
@M03364:276:000000000-BLYN8:1:1101:19806:9736 1:N:0:1
ACTCCTACGGGAGGCAGCAGTGGGGAATATTGCACAATGGGCGCAAGCCTGATGCAGCCATGCCGCGTGTATGAAGAAGGCCTTCGGGTTGTAAAGTACTTTCAGTCGGGAGGAAGGTGTCAAGGTTAATAACCTTGGCAATTGACGTTACCGACAGAAGAAGCACCGGCTAACTCCGTGCCAGCAGCCGCGGTAATACGGAGGGTGCAAGCGTTAATCGGAATTACTGGGCGTAAAGCGCACG
+
GGGGGGGGGGGGGGGGGGFGGGGGGGGGGGGGGGGGGGGGGGGGGGGGGGGGGGGGGGGGGGGGGGGGGDGGGGGGGGGGGFGGGGGGGGGGGGGGGGGGGGGGGGFGGGGGGFFGGGGGGGGGGGGGGGGGFFGGGGGGGGGGGGGGGGGGGGGGGGGGGGGGGGGGGGGGGGDGGGGGGFGFGGGGGGGGGGGCCFGGGGGGGGGGGGGFGGGGGGGGGGGGGGGGGGDFGGEGGGFGGGC7
@M03364:276:000000000-BLYN8:1:1101:24300:9742 1:N:0:1
ACTCCTACGGGAGGCAGCAGTAGGGAATCTTCGGCAATGGACGAAAGTCTGACCGAGCAACGCCGCGTGAGTGAAGAAGGTTTTCGGATCGTAAAACTCTGTTGTTAGAGAAGAACAAGGACGTAAGTAACTGTACGTCCCCTGACGGTATCTAACCAGAAAGCCACGGCTAACTACGTGCCAGCAGCCGCGGTAATACGTAGGTGGCAAGCGTTGTCCGGATTTATTGGGCGTAAAGCGAGCG
+
GGGGGGGGGGGGGGGGGGGGGGGGGGGGGGGGGGGGGGGGGGGGGGGGGGGGGGGGGGGGGGFGGGGGGGGGGGGGGGFGGGGGGGGGGGGGGGGFGGGGGGGGGGGGGGGGGGGGGGGCFGGGGGGGGGGGGGGGGGGGGFGFGGGGGGFGGGGGGGGGGGGG:FGGGGGGGFGGGGGGGGGGGGGGFGGGGGEGGFGFGGGGCFGGFFFGGEEGGFGGECC:EGCFGGDFDGEGCFFGGGD<
@M03364:276:000000000-BLYN8:1:1101:2221:9751 1:N:0:1
ACTCCTACGGGAGGCAGCAGTGGGGAATATTGCACAATGGGCGCAAGCCTGATGCAGCCATGCCGCGTGTGTGAAGAAGGCCTTCGGGTTGTAAAGCACTTTCAGCGAGGAGGAAGGTGGTGAACTTAATACGTTAATCAATTGACGTTACTCGCAGAAAAAGCACCGGCTAACTCCGTGCCAGCAGCCGCGGTAATACGGAGGGTGCAAGCGTTAATCGGAATTACTGGGCGTAAAGCGCACG
+
GGGGGGGFGGGGGEEFGGGGGGFGG@FFFGGGGFGGGGGGGGGGGDGFDGGGGGGGGG@FFFFFGGGGGGGGGCDGGGGG@FAFGGGGGEGEGGGGGGGGGGGGGCCFGGDFE@GGGGGGGGGC99FGFGGGGGG,6FCDGGGGCFFC@DCGFGEEGDGGCFCFGGFFEEDGGGGFFCEGGFGF@CCFGEGEECEGGGF;EEGEGCEGFFGFE5AC=FCGGGGGGFEEE?C77CEDCG:CCD3C
@M03364:276:000000000-BLYN8:1:1101:9764:9766 1:N:0:1
ACTCCTACGGGAGGCAACAGTAGGGAATCTTCGGCAATGGGGGCAACCCTGACCGAGCAACGCCGCGTGAGTGAAGAAGGTTTTCGGATCGTAAAACTCTGTTGTTAGAGAAGAACGTTAAGTAGAGTGGAAAGTTACTTAAGTGACGGTATCTAACCAGAAAGGGACGGCTAACTACGTGCCGGCAGCCGCGGTAATACGTAGGTCCCAAGCGTTGTCCGGATTTATTGGGCGTAAAGCGAGC
+
GGGGGGGGGGGGGGGGGGGGGGGGGGGGGGGGGGGGGGGFGGGGGGGGGGGGFGGGGGGGGGGGGGGFGFGGGGGFGGGGGGGGGGGEGGGGGGGGGFGGGGGGGGGGGGGGFGGGGFGGFG,CFGGGDFFFGFFGFGGFGFGGGGGGDGGGFGFGGGGFGGGFFD:FGGGGGGGGG7FCFEFGEEGGGGGGGGG8CCGCFFGGGGC?FCFDGEG8CEGGGGGGGGG?E7CFFDGECDFGDGG7
@M03364:276:000000000-BLYN8:1:1101:17991:9889 1:N:0:1
ACTCCTACGGGAGGCAGCAGTGGGGAATATTGCACAATGGGCGCAAGCCTGATGCAGCGACGCCGCGTGGGGGATGACGGCCTTCGGGTTGTAAACTCCTTTCGCATGGGACGAAGCCTTTCGGGGTGACGGTACCGTGAGAAGAAGCACCGGCTAACTACGTGCCAGCAGCCGCGGTAATACGTAGGGTGCGAGCGTTGTCCGGATTTACTGGGCGTAAAGAGCTCGTAGGTGGTTTGTCGCG
+
GGGGGGGGGGGGGGGGGGGGGGGGGGGGGGGGGGGGGGGGGGGGGGGGGGGGGGGGGGGGGGGGGGGGGGGGGGGGGGGGGGGGGGGGGGGGGGGGGGGGGGGGGGGGGGGGGGGGGGGGGGGGGGGGGGGGGGGGGGGGGGGGGGGGGGGGGGGGGGGGGGGGGGGGGGGGGGGGGDEGGGFGGGFGGGGGGGGGGGGEGGGGGDEGGGGGGGGGGGGGGGGGFFGGCGGGGGGEFGGGGGGD
@M03364:276:000000000-BLYN8:1:1101:2533:9915 1:N:0:1
ACTCCTACGGGAGGCAGCAGTGGGGAATATTGCACAATGGGCGCAAGCCTGATGCAGCCATGCCGCGTGTGTGAAGAAGGCCTTCGGGTTGTAAAGCACTTTCAGCGAGGAGGAAGGTGGTGAACTTAATACGTTCATCAATTGACGTTACTCGCAGAAGAAGCACCGGCTAACTACGTGCCAGCAGCCGCGGTAATACGTAGGTGGCAAGCGTTGTCCGGATTTATTGGGCGTAAAGCGAGCG
+
GGGGGGGGGGGGGGGGGGGGGGGGGGGGGGGEGGGGGGGGGGGGGGGGGGGGGGGGGGGGGGGGGGGGGGGGGGGGGGGGGGGGGGGGGGGGGGGGGGGGGGGGGGGGGGGGGGGGGGGGGGGGGGGGGGGGGGCFDDFGGGGGGGGGGGGGGGGGGGGGGGGGGGGGGGDDFGGGGGGGGGGGGGGGFGGGGGGGG9CGGECCFGGGGGCFGGGGGFFGGGGG6EFGGGGGGGGGGFGGD<75
@M03364:276:000000000-BLYN8:1:1101:29008:9934 1:N:0:1
ACTCCTACGGGAGGCAGCAGTAGGGAATCTTCGGCAATGGACGAAAGTCTGACCGAGCAACGCCGCGTGAGTGAAGAAGGTTTTCGGATCGTAAAACTCTGTTGTTAGAGAAGAACAAGGACGTTAGTAACTGAACGTCGCCTGACGGTAACTAAACAGAAAGCCACGGCTAACTAAGTGCCAGCAGCCGTGGTAATAAGTAGGTGGCAAGCGTTGGCCGGATTTATTGGGCGTAAAGCGAGCG
+
GFFGFCEGGGEGGGDEC7F,E<FGGGGFFDFFFDGDFGFFGGG@EEGFGGGGFEFE@@FFGCF@FGG:F@F?FEEFFF8ECCFFGCEGG@+:BFGFGGDGGGGCFGDEFEFGFFD,BBF8?>=+BDCFFF<?FGG8DFD+6FBF<<F::3+@BFG,,><>FF::FG7*>FC@F?6,,27@,CCFFF,,=5*1=F;<+?+?9B+??E593@5CE>ED*3=EEC=5<?CC9C5*)9CGG7*//9C<
@M03364:276:000000000-BLYN8:1:1101:14259:9936 1:N:0:1
ACTCCTACGGGAGGCAGCAGTAGGGAATCTTCGGCAATGGACGAAAGTCTGACCGAGCAACGCCGCGTGAGTGAAGAAGGTTTTCGGATCGTAAAACTCTGTTGTTAGAGAAGAACAAGGACGTAAGTAACTGTGCGTCCCCTGACGGTATCTAACCAGAAAGCCACGGCTAACTACGTGCCAGCAGCCGCGGTAATACGTAGGTGGCAAGCGTTGTCCGGATTTATTGGGCGTAAAGCGAGCG
+
GGGGGGGGGGGGGGGGGGGGGGGGGGGGGGGGGGGGGGGGGGGGGGGGGGGGGGGGGGGGGGGGGGGGGGGGGGGGGGGGGGGGGGGGGGGGGGGGGGGGGGGGGGGGGGGGGGGGGGGGGGGGGGGGGGGGGGGGGGGGGGGGGGGGGGDFGGFGGGGGGGGGGGGGG7FGGGGGGGGGGGGGGGGGGGGGGGGCGGGGGGGGGGFGGGGGGGGGGGGGGGGGGGGGGGGGGGDGFGGGGGGD
@M03364:276:000000000-BLYN8:1:1101:24097:9939 1:N:0:1
ACTCCTACGGGAGGCAGCAGTAGGGAATCTTCGGCAATGGGGGCAACCCTGACCGAGCAACGCCGCGTGAGTGAAGAAGGTTTTCGGATCGTAAAACTCTGTTGTTAGAGAAGAACGTTAAGTAGAGTGGAAAGTTACTTAAGTGACGGTATCTAACCAGAAAGGGACGGCTAACTACGTGCCAGCAGCCGCGGTAATACGTAGGTCCCAAGCGTTGTCCGGATTTATTGGGCGTAAAGCGAGC
+
GGGGGGGGDEGGDEGGGG?CFC6FFGGGFGFGGGGGGGGGGGGGGGGGGGGGGGGGGGGGGGGGGGGFGGGFGGGGGGGGFFGGGGGGGGGGGGGGGFGGGFGGGGGGGGGGGGGGGGGGFGGGGGGGGGFCGGFGGGGGGGGFGGGGGGGGGGGGGGGGGGGGGGGGGGGGGGGGGGGGDFGGGGFGGGGGGGEGGGGGGGFFGGGGGGGGGGEEEEFFEGGGGCCFGGGDGGGGGGGGGGGC
@M03364:276:000000000-BLYN8:1:1101:15023:9950 1:N:0:1
ACTCCTACGGGAGGCAGCAGTAGGGAATCTTCGGCAATGGACGAAAGTCTGACCGAGCAACGCCGCGTGAGTGAAGAAGGTTTTCGGATCGTAAAACTCTGTTGTTAGAGAAGAACAAGGACGTAAGTAACTGTACGTCCCCTGACGGTATCTAACCAGAAAGCCACGGCTAACTACGTGCCAGCAGCCGCGGTAATACGTAGGTGGCAAGCGTTGTCCGGATTTATTGGGCGTAAAGCGAGCG
+
GGGGGGGGGGGGGGGGGGGGGGGGGGGGGGGGGGGGGGGGGGGGGGGGGGGGGGGGGGGGGGGGGGGGGGGGGGGGGGGGGGGGGGGGGGGGGGGGGGGGGGGGGGGGGGGGGGGGGGGGGGGGGGGGGGGGGGGGGGFCFFGGGGGGGGGGGGGGGGGGGGGGFGGGFGGGGGGGGGGGGGGGGGGGGGGGGGGGFFGGGGGEGGGGGGFGDGGGGGGGGGGGGFCCGCGGGGGGGGGGGGG5
@M03364:276:000000000-BLYN8:1:1101:9116:9979 1:N:0:1
ACTCCTACGGGAGGCAGCAGTAGGGAATCTTCGGCAATGGGGGCAACCCTGACCGAGCAACGCCGCGTGAGTGAAGAAGGTTTTCGGATCGTAAAGCTCTGTTGTAAGAGAAGAACGTTGAGTAGAGTGGAAAGTTACTCAAGTGACGGTATCTTACCAGAAAGGGACGGCTAACTACGTGCCAGCAGCCGCGGTAATACGTAGGTCACAAGCGTTGTCCGGATTGATTGGGCGTAAAGCGAGC
+
GGGGF<FE@FGGGGGGEEFGGGGGGFE8FFEFEFGEDFGGG>@7@FFGEGCFCFDCGCFGCFGGG7>>C:?C<F@FCBEEF<FFFEG@E:FEF,DDFEGGGFCF=EA9EF,=,BFGG<FFFFCF<,CCDGGCFCFACFFGAFGAFFGGG:DFGGG9C,,@@3D<<*@FE:FE@FCDFG*<FGG9,8,<E8EG:>B7:B;FGF9BEFG+3<@CFE88EC++*:8::*<9C+AC4DG*9DCD3CC)
@M03364:276:000000000-BLYN8:1:1101:9508:10017 1:N:0:1
ACTCCTACGGGAGGCAGCAGTAGGGAATCTTCGGCAATGGGGGCAACCCTGACCGAGCAACGCCGCGTGAGTGAAGAAGGTTTTCGGATCGTAAAACTCTGTTGTTAGAGAAGAACGTTAAGTAGAGTGGAAAGTTACTTAAGTGACGGTATCTAACCAGAAAGGGACGGCTAACTACGTGCCAGCAGCCGCGGTAATACGTAGGTCCCAAGCGTTGTCCGGATTTATTGGGCGTAAAGCGAGC
+
FGGGGGGCGGGGGGGGGGGGGGGGGGGGGGGGFGGGGGGGGGGGGGGGGGGGGGGGGGGGGGGGGGGGGEEGGGGGGGGGGGGGGGGGGGGGGGGGFFFGGFD9F8FGEGGGCGG8FEFGFGCFGEFD?FFGGGFFGGAFA3=ED<DFGGGCFGGGGGGFGGGFFEGGGGGEGGDC2?CCFGGFGF6=FGGGGGG7*<CGG?9:EFGGGF?C=ECE7/9CEEEE52<:C9FGGGGGGFG>557/
@M03364:276:000000000-BLYN8:1:1101:22741:10035 1:N:0:1
ACTCCTACGGGAGGCAGCAGTAGGGAATCTTCGGCAATGGACGAAAGTCTGACCGAGCAACGCCGCGTGAGTGAAGAAGGTTTTCGGATCGTAAAACTCTGTTGTTAGAGAAGAACAAGGACGTTAGTAACTGAACGTCCCCTGACGGTATCTAACCAGAAAGCCACGGCTAACTACGTGCCAGCAGCCGCGGTAATACGTAGGTGGCAAGCGTTGTCCGGATTTATTGGGCGTAAAGCGAGCG
+
GGGGGGGGGGGGGGGGGGGGGGGGGGGGGGGGGGGDGGGGFGGGDGGEGGGGGGGGGGGGGGGGGGGGGGGGGGGGGGGGFFGGGGGGGGGGGGGGGGGGGGGGGGGGGGGGGFCFGGG<EGFEDGGGGGGFFFGGGGGGGGGGGGGGGGGGGGGGGGGGGGGGGGGDGGGGGGGGGGGGGGFGGG6CFEEGGGGGFGGGGGGGC+88CFGGGGGGGGGGG88=FFCFFGGGDDGGFFFGDDG5
@M03364:276:000000000-BLYN8:1:1101:10641:10051 1:N:0:1
ACTCCTACGGGAGGCAGCAGTGGGGAATATTGCACAATGGGCGCAAGCCTGATGCAGCCATGCCGCGTGTATGAAGAAGGCCTTCGGGTTGTAAAGTACTTTCAGTCGGGAGGAAGGTGTCAAGGTTAATAACCTTGGCAATTGACGTTACCGACAGAAGAAGCACCGGCTAACTCCGTGCCAGCAGCCGCGGTAATACGGAGGGTGCAAGCGTTAATCGGAATTACTGGGCGTAAAGCGCACG
+
GGGGGGGGGGGGGGGGGGGGGGGGGGGGGGGGGGGGGGGGGGGGGGGGGGGGGGGGGGGGGGGGGGGGGGGGGGGGGGGGGGGGGGGGGGGGGGGGGGGGGGGGGGGGGGGGGGG@EGGGGGGGGGGGGFGGGGGGGGGGGGGGGGGGGGGGGDGGGGGGGGGGGGGGGGGGGFGGFGGGGGGGGGGFGGGGEEGGGGGEEEEGGGGGGGGGGGGGGGGGGEGGGGCGGGGGGGGGGDGGDGG<
@M03364:276:000000000-BLYN8:1:1101:3217:10052 1:N:0:1
ACTCCTACGGGAGGCAGCAGTAGGGAATCTTCGGCAATGGGGGCAACCCTGACCGAGCAACGCCGCGTGAGTGAAGAAGGTTTTCGGATCGTAAAACTCTGTTGTTAGAGAAGAACGTTAAGTAGAGTGGAAAGTTACTTAAGTGACGGTATCTAACCAGAAAGGGACGGCTAACTACGTGCCAGCAGCCGCGGTAATACGTAGGTCCCAAGCGTTGTCCGGATTTATTGGGCGTAAAGCGAGC
+
GGGGGGGGGGGGGGGGGGGGGGGGGGGGGGGGGGGGGGGGGGGGGGGGGGGGGFGGGGGGGGGGGGG>FFGGGGGGGGGGGGGGGGGGFGGFGGGGGGGGGGGGGGGGCGGGGGGGGGGGGGGGGGGGGGGGGGGGGGFGGFF<FGGGGGGGGGGGGGGGGGGGGGGGGGGGGGGGGGGGGGGGGGGGGGGGGGGGGGGGGGGGDFDE>FGGGG?EGGGFEGEE5FGGGGGGFC:EGGFDDDG5
@M03364:276:000000000-BLYN8:1:1101:21155:10102 1:N:0:1
ACTCCTACGGGAGGCAGCAGTAGGGAATCTTCGGCAATGGACGAAAGTCTGACCGAGCAACGCCGCGTGAGTGAAGAAGGTTTTCGGATCGTAAAACTCTGTTGTTAGAGAAGAACAAGGACGTTAGTAACTGAACGTCCCCTGACGGTATCTAACCAGAAAGCCACGGCTAACTACGTGCCAGCAGCCGCGGTAATACGTAGGTGGCAAGCGTTGTCCGGATTTATTGGGCGTAAAGCGAGCG
+
GGGGGGGGGGGGGGGGGGGGGGGGGGGGGGGFGGCFEGGGGGGGGGGGGFFGGGGGGGGGGGGGGGGGGGGGGGGGGGGGGGGGGGGGGGGGGGGGGGGGGGGGGGGGGGGGGGGGGGFFGGEBDDCFGGGGGCGGFGGGGGGGGGGGGGGGGGGGFACGGGGGGGGDGDGGEGGGG7CCFGGGGGGGGGGGGGGGGFGFFGDEFGFGFDCDEEEGGFGGGCC5FGGCGGGFGGGG::>CD5D5
@M03364:276:000000000-BLYN8:1:1101:7394:10112 1:N:0:1
ACTCCTACGGGAGGCAGCAGTGGGGAATATTGCACAATGGGCGCAAGCCTGATGCAGCCATGCCGCGTGTGTGAAGAAGGCCTTCGGGTTGTAAAGCACTTTCAGCGAGGAGGAAGGTGGTGAACTTAATACGTTCATCAATTGACGTTACTCGCAGAAGAAGCACCGGCTAACTCCGTGCCAGCAGCCGCGGTAATACGGAGGGTGCAAGCGTTAATCGGAATTACTGGGCGTAAAGCGCACG
+
GGGGGGGGGGGGGGGGGGGGGGGGGGGGGGGGGACG?EFGGGGGGGGGGGGGGGGGFGGFGGGGGGGGGGGGGGGGGGGGEFGGGGGGCFGGGGGGFFGGGGGGGGGGGGCGGGGGGGGGGGGFGGGGGGFGGGGDFFFFGGGGGGDGGGFFGGGGGGFGGGFGGGGFGGGGGG;FGGGGGGGCG7FGGGGGGGGGGFGGEGCEGGGGGGGGDEE5FEGGG=EGFEGGCF5CCCGG3CFDDGG3
@M03364:276:000000000-BLYN8:1:1101:11579:10130 1:N:0:1
ACTCCTACGGGAGGCAGCAGTAGGGAATCTTCCGCAATGGACGAAAGTCTGACGGAGCAACGCCGCGTGAGTGAAGAAGGTTTTCGGATCGTAAAGCTCTGTTGTTAGGGAAGAATAGTTAAGGGAGTAACTGCCCTTGATGTGACGGTACCTAACCAGAAAGCCACGGCTAACTACGTGCCAGCAGCCGCGGTAATACGTAGGTAGCAAGCGTTGTCCGGCATTATTGGGCGTAAAGCGCGCG
+
GGGGGGGGGGGGGGGGGGGGGGGGGGGGGGGGGGGGGGGGGGGGGGFFGGGGGGGGGGGGGGGGGGGFFGGGGGGGGGGGGGGGGGGGGGGGAFGGGGGGFFGGGGGGGGFGGGGGGGGGGGGGGGGEGGDGGF8FGGGGGGGGGGGGGGCGGGGGGGGGGGGGGGGGGGGGGGGGGGGGGGGGGGGGGGGGGGGGFGC8FFGGCFGGGGCFEEEEGGGGG*:EE:FGGGGGGCEEF>77D5D5
@M03364:276:000000000-BLYN8:1:1101:24708:10141 1:N:0:1
ACTCCTACGGGAGGCAGCAGTGGGGAATATTGCACAATGGGCGCAAGCCTGATGCAGCCATGCCGCGTGTGTGAAGAAGGCCTTCGGGTTGTAAAGCACTTTCAGCGAGGAGGAAGGTGGTGAGCTTAATACGTTCATCAATTGACGTTACTCGCAGAAGAAGCACCGGCTAACTCCGTGCCAGCAGCCGCGGTAATACGGAGGGTGCAAGCGTTAATCGGAATTACTGGGCGTAAAGCGCACG
+
GGGGGGGGGGGGGGGGGGGGGGGGGGGGGGGGGGGGGGGGGGGGGGGGGGGGGGGGGGGGGGGGGGGGGGGGGGFGGGGGGGGGGGGGGGGGGGGGGGGGGGGGGGGGGGGGGGGGGGGGGGGGGGGGGGGGGGGGGGGGGGGGGGGGGGGGGGGGCGGFGGGGGGGGGGGGGGGGGGGGGGGGGGGGGGGGGGGGGFGGGGGGCEGGGGGFGEGGGGGGGGGFGGGGGGGFDGGEGGCDGGDC
@M03364:276:000000000-BLYN8:1:1101:19309:10147 1:N:0:1
ACTCCTACGGGAGGCAGCAGTAGGGAATCTTCGGCAATGGACGAAAGTCTGACCGAGCAACGCCGCGTGAGTGAAGAAGGTTTTCGGATCGTAAAACTCTGTTGTTAGAGAAGAACAAGGACGTTAGTAACTGAACGTCCCCTGACGGTATCTAACCAGAAAGCCACGGCTAACTACGTGCCAGCAGCCGCGGTAATACGTAGGTCCCAAGCGTTGTCCGGATTTATTGGGCGTAAAGCGAGCG
+
GGGGGGGGGGGGGGGGGGGGGGGGGGGGGGGGGGGGGGGGGGGGGGGGGGGGGGGGGGGGGGGGGGGGGGGGGGGGGGFFEFGGGGGGGGGGGGGGGGGGGGGGGGGGGGGFGGGGGGGGGGGGGGGGGGGGGGGGGGGEGGGGGGGGGGGGGGGGGGGGGGGG@CGGGGFGGGGGGGGGGGGGGGGGGGGGDGGGGGGGGGGGGGGGGGGGGGCEGGGGGDCEFGGGGGGGGGGGGGFGGGD<
@M03364:276:000000000-BLYN8:1:1101:6400:10158 1:N:0:1
ACTCCTACGGGAGGCAGCAGTGGGGAATATTGCACAATGGGCGCAAGCCTGATGCAGCCATGCCGCGTGTGTGAAGAAGGCCTTCGGGTTGTAAAGCACTTTCAGCGAGGAGGAAGGTGGTGAACTTAATACGTTCATCAATTGACGTTACTCGCAGAAGAAGCACCGGCTAACTCCGTGCCAGCAGCCGCGGTAATACGGAGGGTGCAAGCGTTAATCGGAATTACTGGGCGTAAAGCGCACG
+
GGGGGGGGGGGGGGGGGGGGGGGGGGGGGGGGGGGGGGGGGGGGGGGGG<@FGGGGGGGGGGGGGGGGGGGGGGGGGGGGGGGGGGGGGGGGGGGGGGGGGGGGGGGGGGGGGGGGGCGGEGGGGGFGGGGGGFGGGGGGGGGGGGGGGGGGGGGGGDGGGGGGGGGGGGGGGGGGGGGFGGGGFGGGGEGGGGGGGGGGGDEGGGGGGGFGGEG=CFGGGGGGGGGGC?5=DGEEGF=DGG:)
@M03364:276:000000000-BLYN8:1:1101:21532:10172 1:N:0:1
ACTCCTACGGGAGGCAGCAGTGGGGAATATTGCACAATGGGCGCAAGCCTGATGCAGCCATGCCGCGTGTGTGAAGAAGGCCTTCGGGTTGTAAAGCACTTTCAGCGAGGAGGAAGGTGGTGAACTTAATACGTTCATCAATTGACGTTACTCGCAGAAGAAGCACCGGCTAACTCCGTGCCAGCAGCCGCGGTAATACGGAGGGTGCAAGCGTTAATCGGAATTACTGGGCGTAAAGCGCACG
+
GGGGGGGGGGGGGGGGGGGGGGGGGGGGGGGFGGGGGGGGGGGGGGGGGGGGGGGGGGGGGGGGGGGGGGGGGGGGGGGGGGGGGGGGFGGGGGGGGGGGGGGGGGGEEGGGGGGGGGGGGGGGGGGGGGGGFFGGGGGGGGEGGGGGGGGGGGGDGGGGGGGGGGGGGGGGGGGGGGGGGGGGGGGGGGGGGGGGGGGGGGGGGGGGGGGGGGEGGGGGGGGFGGGGGGGGGGEGGGGGG3D7
@M03364:276:000000000-BLYN8:1:1101:19822:10211 1:N:0:1
ACTCCTACGGGAGGCAGCAGTGGGGAATATTGCACAATGGGGGCAAGCCTGATGCAGCGATGCCGCGTGTGTGAAGAAGGCCTTCGGTTTGTAAAGCACTTTCAGCGGGGAGGAAGGAAGTGCACTTAATACGTTCATAAAACGACGTTAATCGCTGACGAAGCACCGGCTAACTCCGTGGGTGCAGCCGCGGTAATACTGTGGGTGCAAGAGTTAATCGGAATGCCTGGGCGTAAAGCGCACG
+
GGGGGGGGGGGGGGGGGGGGGGGGGGGGGGGFGGGGGGGGG7FCGG7FGGGGGGGGGG+@,BFGGGGGG:FCFGGGGGG,,,CFGGG+4?FGGGGGG?FG,EFGGGC+CCG+FFGG@,,3:8,,3C3,,C,,3@,>,,,,,33++*5C*@*@,3*,>*,6516*,<:1C:FFG79C<C1****=CF9+B8*:/:8*++3++2<**2;:+0<**++0+++*:*;5+++0+/;*19CC5>77)9/C
@M03364:276:000000000-BLYN8:1:1101:23998:10242 1:N:0:1
ACTCCTACGGGAGGCAGCAGTGGGGAATATTGCACAATGGGCGCAAGCCTGATGCAGCCATGCCGCGTGTGTGAAGAAGGCCTTCGGGTTGTAAAGCACTTTCAGCGAGGAGGAAGGTGGTGAGCTTAATACGTTCATCAATTGACGTTACTCGCAGAAGAAGCACCGGCTAACTCCGTGCCAGCAGCCGCGGTAATACGGAGGGTGCAAGCGTTAATCGGAATTACTGGGCGTAAAGCGCACG
+
GGGGGGFGGGGGGGGGGGGGFGGGGGGGGGGGGGGGGGGGGGGGGGGGGGGGGGGGGGGGFGGGGGGEGGGGGFGFGGGGGGGGGGGGGGGGGGGGGGGGGGGGGGGDGGGGG=FGG<FGGGGFGFGGGGGGGGGGGGGGFGFGGGGGGGGGGGGGGGFDGGGGGGFGGGGGGGGGGGGGGGGGGGGGGGGGGGGGGGGGGGGGGGGGGFGGGGGGGGGGGGGGGGGGGGGGGGGCFGGGDGG7
@M03364:276:000000000-BLYN8:1:1101:18357:10247 1:N:0:1
ACTCCTACGGGAGGCAGCAGTGGGGAATATTGCACAATGGGCGCAAGCCTGATGCAGCCATGCCGCGTGTATGAAGAAGGCCTTCGGGTTGTAAAGTACTTTCAGCGAGGAGGAAGGCGTTGTGGTTAATAACCGCAACGATTGACGTTACTCGCAGAAGAAGCACCGGCTAACTCCGTGCCAGCAGCCGCGGTAATACGGAGGGTGCAAGCGTTAATCGGAATTACTGGGCGTAAAGCGCACG
+
GGGGGGGGGGGGEGGGGGGGGGGGGGGGGGGGGGGGGGGGGGGGGGGGGGGGGGGGGGGGGGGGGGGGGGGGGGGGGGGGGGGGGGGGGGGGGGGGGGGGGGGGGGGGGGGGGGGGG8FCFGEGGFGGFGFGFGDEGGGGGFGGGFCGGGGGGGGGGGGGGGGGGGGGG>FGGFGGCEGGGGGGGDEGGD5CE>BGGGGGGEEEEGGGCGGGDGGGGGGGGGGFGGGGGC=5CDE>FD7<DGG5
@M03364:276:000000000-BLYN8:1:1101:28258:10262 1:N:0:1
ACTCCTACGGGAGGCAGCAGTAGGGAATCTTCGGCAATGGGGGCAACCCTGACCGAGCAACGCCGCGTGAGTGAAGAAGGTTTTCGGATCGTAAAACTCTGTTGTTAGAGAAGAACGTTAAGTAGAGTGGAAAGTTACTTAAGTGACGGTATCTAACCCGAAAGGGACGGCTAACTCCGTGCCAGCAGCCGCGGTAATACGGAGGGTGCAAGCGTTAATCGGAATTACTGGGCGGAAAGCGCAC
+
FGGGGGGDEGGGGGFGGGGFGGFGGGGG9FFFCDGGGGGGGGG@FGGGGGGGEFCEGGCFGGGGGGGGGGDFFAFGGFFFEGGGGCE+8=FFGGFGGGGGFF<EGFFGFFGFGGGGGGGF+EFAFGGGGGCFGF<BFGFCG9F<FC>>@CFFFGFFF<,@BEDEF*3>FE7F@F7=,4C*1:EGGFFF,*:C8*=CCGCF*5*:CCEGDFG+;EEE*A+31;5*:CF9:965CD*/)CFCD)79
@M03364:276:000000000-BLYN8:1:1101:15051:10292 1:N:0:1
ACTCCTACGGGAGGCAGCAGTAGGGAATCTTCCGCAATGGGCGAAAGCCTGACGGAGCAACGCCGCGTGAGTGATGAAGGGTTTCGGCTCGTAAAACTCTGTTATTAGGGAAGAACATATGTGTAAGTAACTGTGCACATCTTGACGGTACCTAATCAGAAAGCCACGGCTAACTACGTGCCAGCAGCCGCGGTAATACGTAGGTGGCAAGCGTTATCCGGAATTATTGGGCGTAAAGCGCGCG
+
GGGGGGGGGGGGGGGGGGGGGGGGGGGGGGGGGGGGGGGGGGGGGGGGGGGGGGGGGGGGGGGGGGGGGGGFGGGGGGGGGGGGGGGGGGGGGGGGGGGGGGGGGGGGGGGGGGGGGGGGGGGGGGGGGGGGGGGGGGGGGGGGGGGGGGGGGGGGGGGGGGGGGGGGGGGGGGGGGGGGGGGGGCDGGGGGGGGGGGGGGFGGGGGGGGGGGGGGGFGGGGEFFGGGGGGGGGGGGFFGGGGG
@M03364:276:000000000-BLYN8:1:1101:24927:10310 1:N:0:1
ACTCCTACGGGAGGCAGCAGTGGGGAATATTGCACAATGGGCGCAAGCCTGATGCAGCCATGCCGCGTGTGTGAAGAAGGCCTTCGGGTTGTAAAGCACTTTCAGCGAGGAGGAAGGTGGCGAACTTAATACGTTCATCAATTGACGTTACTCGCAGAAGAAGCACCGGCTAACTCCGTGCCAGCAGCCGCGGTAATACGGAGGGTGCAAGCGTTAATCGGAATTACTGGGCGTAAAGCGCACG
+
GGGGGGGGGGGGGGGGGGGGGGGGGDGGGGGGGGGGGGGGGGGGGGGGGGGGGGGGGGFGGGGGGGGGGGGGGGGGGGGGGGGGGFFEFGGGGGGGGGGGCGGGGGDFFGGGGGGGGGGDGGGGGGEGGGGFDDDDFGGCCFFFGGGGGGGGEGGDGGGGGGGGGGGGGGDEGGFGGDFFGGGGGGGG=EGGGGGGGFGGGEEGGGGGGGE88CCEFGGGGGG5?FGGGGGGGGGDFGGG3CGD
@M03364:276:000000000-BLYN8:1:1101:26549:10313 1:N:0:1
ACTCCTACGGGAGGCAGCAGTAGGGAATCTTCGGCAATGGACGAAAGTCTGACCGAGCAACGCCGCGTGAGTGAAGAAGGTTTTCGGATCGTAAAACTCTGTTGTTAGAGAAGAACAAGGACGTAAGTAACTGTACGTCCCCTGACGGTATCTAACCAGAAAGCCACGGCTAACTACGTGCCAGCAGCCGCGGTAATACGTAGGTGGCAAGCGTTGTCCGGATTTATTGGGCGTAAAGCGAGCG
+
FGFGGGGGGGGCEG;FFDFGGGGGGGGGGGGGGGGGFGGGGGGDGGGGFFGGGGGEGDFFGGGGGGGGGGGGGGGGGGGGEAFFFGGGGGGGGGGGGGGFFFGGAFEGFGGGGGGGGGCDEGGEGGCFGGGGGGGFFEGG+DGGGGGGGGGGGGGGGGGGGGGGCGG7CGGGGDFFGEA7FGGEGCBFFGEC>EEGGG98BFGEGGGGCGFGGCECGGGGG55CFCF?FFGGDGEGGDGGGGCC
@M03364:276:000000000-BLYN8:1:1101:20452:10322 1:N:0:1
ACTCCTACGGGAGGCAGCAGTAGGGAATCTTCGGCAATGGACGAAAGTCTGACCGAGCAACGCCGCGTGAGTGAAGAAGGTTTTCGGATCGTAAAACTCTGTTGTTAGAGAAGAACAAGGACGTTAGTAACTGAACGTCCCCTGACGGTATCTAACCAGAAAGCCACGGCTAACTACGTGCCAGCAGCCGCGGTAATACGTAGGTGGCAAGCGTTGTCCGGATTTATTGGGCGTAAAGCGAG
+
GGGGGGGGGGGGGGGGGGGGGGGGGGGGGGGGGGGGGGGGGGGGGGGFGGGGGGBGGGEFFGGGGGGFGDGGGGGGGGGGFFGGGGGGG@FGGGGGGGGGDGFDGGGGAFGGGGGGGGFFGGGFGGDGFGGGGGGGGGCG:FFFFGGGGFFFGFGGGF7FGGAFGGGGGGGGGGG9<EF7:CD7:BCEGEDEGG>EFGGGGGGGGGGCFFG5*1AEEG7:C8?*3++3<CGFDGGGGGG37)
@M03364:276:000000000-BLYN8:1:1101:15745:10328 1:N:0:1
ACTCCTACGGGAGGCAGCAGTAGGGAATCTTCGGCAATGGACGAAAGTCTGACCGAGCAACGCCGCGTGAGTGAAGAAGGTTTTCGGATCGTAAAACTCTGTTGTTAGAGAAGAACAAGGACGTAAGTAACTGTACGTCCCCTGACGGTATCTAACCAGAAAGCCACGGCTAACTACGTGCCAGCAGCCGCGGTAATACGTAGGTGGCAAGCGTTGTCCGGATTTATTGGGCGTAAAGCGAGCG
+
GGGGGGGGGGGGGGGGGGGGGGGGGGGGCGGGGFGGGGGGFFGGGGGGGGGGGFCGGGGGGGGGGGGGGGGGGGGGGGGGFGGGGGGGECFGGGGGGGGGFGFGGGGGDGGGGGGGGG<EGFGGFGFCFF<FGGGDE>DFEGFGGGEFGGFGGGGGGGGGFGGGGGGGGGGGGGFGG7FGFCE8:EGGFGDEEGGG9CEGGGC7CGFGDF8C8=/C>EFGCE8/<CECE?5>DGGEFCFGGCDG
@M03364:276:000000000-BLYN8:1:1101:14444:10333 1:N:0:1
ACTCCTACGGGAGGCAGCAGTGGGGAATATTGCACAATGGGCGCAAGCCTGATGCAGCCATGCCGCGTGTGTGAAGAAGGCCTTCGGGTTGTAAAGCACTTTCAGCGAGGAGGAAGGTGGTGAGCTTAATACGTTCATCAATTGACGTTACTCGCAGAAGAAGCACCGGCTAACTCCGTGCCAGCAGCCGCGGTAATACGGAGGGTGCAAGCGTTAATCGGAATTACTGGGCGTAAAGCGCACG
+
GGGGGGGFGGD@ECGFGCGGFGFGGGGGGGGGFGGGGGGGCFCCFGGGGGGGGGGGGGDGGGGGGGGGGGGGGDGGGGGGGGGGGGGGGGGGGG9FGGGGGFFFGFGGGGGEGGGGG8FFGGGGFGGGGGGGGGGGGG9FFGDFFGGFGGGGGGGGGDF7@FCGD7FEEGGGGFGCFGGGGGGGGGGGGGDECEGGGFCEGEGCEGGGGGGGC;CCGGGGGGEG69?9F?=FGDEEFGCDDDD7
@M03364:276:000000000-BLYN8:1:1101:20982:10365 1:N:0:1
ACTCCTACGGGAGGCAGCAGTAGGGAATCTTCGGCAATGGACGAAAGTCTGACCGAGCAACGCCGCGTGAGTGAAGAAGGTTTTCGGATCGTAAAACTCTGTTGTTAGAGAAGAACAAGGACGTTAGTAACTGAACGTCCCCTGACGGTATCTAACCAGAAAGCCACGGCTAACTACGTGCCAGCAGCCGCGGTAATACGTAGGTGGCAAGCGTTGTCCGGATTTATTGGGCGTAAAGCGAGCG
+
GGGGGGGGGGGGGGGGGGGGGGGGGGGGGGGGGGGGGGGGGGGGGGGFGGGGGGGGGGGGGGGGGGGGGGGGGGGGGGGGGGGGGGGGGGGGGGGGGGGGGGGGGGGGGGGGGGGGGGGGGGGGGGGGGGGGGGGGGGGG7DGGGGGGGGDGGFGGGGGGGGGGGGGGGGGGGGGGGGGGGGGGGGGGGDGGGGGGGGGGGGGGGGGGFFGFGGDGGEFEGEEEGGDGFGGGGGGGGDDGG:3)
@M03364:276:000000000-BLYN8:1:1101:12612:10389 1:N:0:1
ACTCCTACGGGAGGCAGCAGTGGGGAATATTGCACAATGGGCGCAAGCCTGATGCAGCCATGCCGCGTGTGTGAAGAAGGCCTTCGGGTTGTAAAGCACTTTCAGCGAGGAGGAAGGTGGTGAACTTAATACGTTCATCAATTGACGTTACTCGCAGAAGAAGCACCGGCTAACTCCGTGCCAGCAGCCGCGGTAATACGGAGGGTGCAAGCGTTAATCGGAATTACTGGGCGTAAAGCGCACG
+
GGGGGGGGGGGGGGGGGGGGGGGGGGGGGGGGGGGGGGGGGGGGGGGGGGGGGGGGGGGGGGGFGGGFGEFGGGGGGGGGGGGGGGGGGGGGGGGGGGGGGGGGGGGGFGGGGGGGG<FFGGGFGFGGGGGGGGGGGGDGGGGGGGGGGGGGGGGGGGGGGGGDGGGGGGGGGGGGFGGFGGGGGGGGGGGGGEEGGFFGGGGGGGGGGGFGGGGCEFGGDGCFGGGGG?EGGGGGFGGGGGDD
@M03364:276:000000000-BLYN8:1:1101:6340:10391 1:N:0:1
ACTCCTACGGGAGGCAGCAGTGGGGAATATTGCACAATGGGCGCAAGCCTGATGCAGCCATGCCGCGTGTGTGAAGAAGGCCTTCGGGTTGTAAAGCACTTTCAGCGAGGAGGAAGGTGATGAACTTAATACGTTCATCAATTGACGTTACCCGCAGAAGAAGCACCGGCTAACTCCGTGCCAGCAGCCGCGGTAATACGGAGGGTGCAAGCGTTAATCGGAATTACTGGGCGTAAAGCGCACG
+
GGGGGGGGGGGGGGGGGGGGFGGGGGGGGGGGGGGGGGGGGGGGGGGGGGGGGGGGGGGGGGGGGGGGGGGGGGGGGGGGGGGGGGGGFGGGGGGGGGGGGGGGGGGFGFGGGGGGGGGGGGGGGGGGGFGGGGGGGGGGGGGGGGGGGFGGGGGGGGGGGGGGGGGGGGGGGGGGGGGFGGFGGGGGGGGGC*CC9EGGEEGGGGGGGGFGGGGGFEGGGGEGGFGFGGGGDDGGGGFGG<D<
@M03364:276:000000000-BLYN8:1:1101:12424:10391 1:N:0:1
ACTCCTACGGGAGGCAGCAGTGGGGAATATTGCACAATGGGCGCAAGCCTGATGCAGCCATGCCGCGTGTATGAAGAAGGCCTTCGGGTTGTAAAGTACTTTCAGCGGGGAGGAAGGTGATGAACTTAATACGTTCATCAATTGACGTTACCCGCAGAAGAAGCACCGGCTAACTCCGTGCCAGCAGCCGCGGTAATACGGAGGGTGCAAGCGTTAATCGGAATTACTGGGCGTAAAGCGCACG
+
EGGFGGFGGGGGGGGGGGGGGGGGGGGGGGGGGGGGGGGGGGGGGDEGGGGGGFGGGGGGGGGGGGGGGGGGGGGGGGGGGGGGGGGGGGGGGGGGGGGGGGGGGGGGGGGGGEGGGGGGGGGGGGGGGGGGGGGGFCFGGGGGGGGGGGGGGGGDGGGGGFGGGGGGGGGGGGFFGGGGGFGGGGGGGGECEGCG?;CFG:CEG>EGGGCECEGGGGGGGGG=FGFFFFFGGGGGGGFDCC<5
@M03364:276:000000000-BLYN8:1:1101:10273:10393 1:N:0:1
ACTCCTACGGGAGGCAGCAGTGGGGAATATTGCACAATGGGCGCAAGCCTGATGCAGCCATGCCGCGTGTGTGAAGAAGGCCTTCGGGTTGTAAAGCACTTTCAGCGAGGAGGAAGGTGGTGAACTTAATACGTTCATCAATTGACGTTACTCGCAGAAGAAGCACCGGCTAACTCCGTGCCAGCAGCCGCGGTAATACGGAGGGTGCAAGCGTTAATCGGAATTACTGGGCGTAAAGCGCACG
+
GGGGGGGFGGGGGGGGGGGGGGGGGGGGGGGGGGGGGGGGGGGGGGGGGGGGGGGGGGGGGGGGGGGGGGGGGGGGGGGGGGGGGGGGGGGGGGGGGGGGGGGGGGGGGGGGGGGGGGGGGGGFGGGGGGGGGGGGGGGGGFGGGGGGGGGGGGGGGGGGGGGGGGGGDDGGGGGGGGGGGGGGGGGGGGDGGGGEGGGGGGGGGGGGGGGGGGGGGGGGGGGG6CFCFGFDDGEEFD;<3>D<
@M03364:276:000000000-BLYN8:1:1101:20156:10407 1:N:0:1
ACTCCTACGGGAGGCAGCAGTGGGGAATATTGCACAATGGGCGCAAGCCTGATGCAGCCATGCCGCGTGTGTGAAGAAGGCCTTCGGGTTGTAAAGCACTTTCAGCGAGGAGGAAGGTGGTGAGCTTAATACGTTCATCAATTGACGTTACTCGCAGAAGAAGCACCGGCTAACTCCGTGCCAGCAGCCGCGGTAATACGGAGGGTGCAAGCGTTAATCGGAATTACTGGGCGTAAAGCGCACG
+
FGGGGGGGGGGGGGGGGGGGGGGGGGGGGGGGGGGGGGGGGGGGGGGGGGGGGGGGGGGGGGGGGGGGGGGGGGGGGGGGGGFFGGGGGGGGGGGGGGGGGGGGFFGGGGGGGGGFG=FGGGFGFFGGGGGGGGGCFGGGGGFGGGGGGGGGGGDGGDGFGGGGFCGGGGGGGGGGGGGGGGGGGGGGGGGGGGGGGGGGGCEGGGGGFFGGGECD=FGGGEGF8CGGGGGGGGGGGGGGDDGC
@M03364:276:000000000-BLYN8:1:1101:24117:10443 1:N:0:1
ACTCCTACGGGAGGCAGCAGTAGGGAATCTTCGGCAATGGACGAAAGTCTGACCGAGCAACGCCGCGTGAGTGAAGAAGGTTTTCGGATCGTAAAACTCTGTTGTTAGAGAAGAACAAGGACGTTAGTAACTGAACGTCCCCTGACGGTATCTAACCAGAAATCCACGGCTAACTACGTGCCAGCAGCCGCTGTAATACGTAGGTGGCAAGCGTTGTCCGGATTGATTGGGCGTAAAGCGAGCG
+
GGGGGGGGGGGGGCGEGGCFGGGGGGGGGGGGGCFGGGGFGGGGG:FGGGGGGGGGCFGGGGGGGGGGGGGGGFCFGGF?FGGGFCGGEFCFFGGFGGGG9EFGGGGFGGGGFGGGGGGGGGGGGC7FFGGGFGGGGGGGGGGGGGGGGGGGGGGGGGGG@D,=,3@FGGDGGGEGGGGGGGGGGGGGGD>*:CFFGGGG9CFGFFGGGG=FGGGGGGG=GEGD*<?FFF=FGGDEFFFG3CD7
@M03364:276:000000000-BLYN8:1:1101:20780:10470 1:N:0:1
ACTCCTACGGGAGGCAACAGTGGGGAATATTGCACAATGGGCGCAAGCCTGATGCAGCCATGCCGCGTGTGTGAAGAAGGCCTTCGGGTTGTAAAGCACTTTCAGCGAGGAGGAAGGTGGTGAACTTAATACGTTCATCAATTGACGTTACTCGCAGAAGAAGCACCGGCTAACTCCGTGCCAGCAGCCGCGGTAATACGGAGGGTGCAAGCGTTAATCGGAATTACTGGGCGTAAAGCGCACG
+
GGGGGGGGGGGGGGGGGGGGGGGGGGGGGGGGGGGGGGGGGGGGGGGGGGGGGGGGGGGGGGGGGGGGGGGGGGGFGGGGGGGGGGGGGGGGGGFGGGGGGGGGGGGGGGFGGGGGGGGGGGGGGGGGFGGGGGGGGGGGGGGGGGGGGGGGGGGGGGGGGGGGGGGGGGDFGGGGGGGGGGGGGGGGGGGGGGGGGGGGG>EGGGGGGGGGGGGGFGGFDGDGFGGGGGGGGGGCGGGGGGD7
@M03364:276:000000000-BLYN8:1:1101:15430:10473 1:N:0:1
ACTCCTACGGGAGGCAGCAGTAGGGAATCTTCGGCAATGGACGAAAGTCTGACCGAGCAACGCCGCGTGAGTGAAGAAGGTTTTCGGATCGTAAAACTCTGTTGTTAGAGAAGAACAAGGACGTTAGTAACTGAACGTCCCCTGACGGTATCTAACCAGAAAGCCACGGCTAACTACGTGCCAGCAGCCGCGGTAATACGTAGGTGGCAAGCGTTGTCCGGATTTATTGGGCGTAAAGCGAGCC
+
GGGGGGGGGGGGGGGGGGGGGGGGGGGGGGGGGGGGGGGGGGGGGGGGGGGGGGGGGGGGGGGGGGGGGGGGGGGGGGGGGGGGGGGGGGGGGGGGGGGGGGGGGGGGGGGGGGGGGGGCFGGGGGGGGGGGGGGGGGGGGGGGGGGGGGFGGGGG@DFFFGFGC:FGGGGGGGGGGEGEGGGGGGGGGGGGDEGGGGGGGGGEGGGGGGGGGEEGGGGGGGG5CGF9CFFGGDGGGGGGGGG)
@M03364:276:000000000-BLYN8:1:1101:23153:10485 1:N:0:1
ACTCCTACGGGAGGCAGCAGTAGGGAATCTTCGGCAATGGGGGCAACCCTGACCGAGCAACGCCGCGTGAGTGAAGAAGGTTTTCGGATCGTAAAACTCTGTTGTTAGAGAAGAACGTTAAGTAGAGTGGAAAGTTACTTAAGTGACGGTATCTAACCAGAGAGGGACGGCTAACTACGTGCCAGCAGCCGCGGTAATACGTAGGTCCCAAGCGTTGTCCGGATTTATTGGGCGTAAAGCGAGC
+
CCCFC@ECFCFGGG7CCFGGFCFA@CCFG,C<FEGCBGCF@FGECFGCCFGGG?FDECG@FG@FB>CFGCCFFGAFEFFGGGFDGGG+?FDA,AA,F@FG,CAFGG,?8B<4?3=,>F=F7D9,:,C8E<FE9F=FDC,7@9DF<,D@E<+DAC,373,@FG,@F7:><7*5B>EGC:FE:*=2B@FFDGEDG>8:EFCCFF9;8>CE5@9;F81AEGGGCE*/*+<CCG6=55=ED>7C<591
@M03364:276:000000000-BLYN8:1:1101:6643:10487 1:N:0:1
ACTCCTACGGGAGGCAGCAGTAGGGAATCTTCGGCAATGGGGGCAACCCTGACCGAGCAACGCCGCGTGAGTGAAGAAGGTTTTCGGATCGTAAAACTCTGTTGTTAGAGAAGAACGTTAAGTAGAGTGGAAAGTTACTTAAGTGACGGTATCTAACCAGAAAGGGACGGCTAACTACGTGCCAGCAGCCGCGGTAATACGTAGGTCCCAAGCGTTGTCCGGATTTATTGGGCGTAAAGCGAGC
+
GGGGGGGGGGGGGGGGGGGGGGGGGGGGGGGGGGGGGGGGGGGEGGGGGGGGGGGGGGGGFGGGEFGFGGGGGGGGGGGGDDGGGGGGGGGGGGGGGGGFGGGGGGGGGGGGGGGGGGGGFDFGGGGGGGGGGGGGGGGGFGGFGAFEGGFGGGGGGGGGCFGGGGGFGGGGGGGGEFGGGGFFFGGGGGGGGCCEEFCFG9FGGGGGGGDFGGGGGGGGGGGDGGGGGGGGGGGGGGGGGC<)
@M03364:276:000000000-BLYN8:1:1101:22762:10500 1:N:0:1
ACTCCTACGGGAGGCAGCAGTGGGGAATATTGCACAATGGGCGCAAGCCTGATGCAGCCATGCCGCGTGTATGAAGAAGGCCTTCGGGTTGTAAAGCACTTTCAGCGAGGAGGAAGGTGGTGAGCTTAATACGTTCATCAATTGACGTTACTCGCAGAAGAAGCACCGGCTAACTCCGTGCCAGCAGCCGCGGTAATACGGAGGGTGCAAGCGTTAATCGGAATTACTGGGCGTAAAGCGCACG
+
GGGGGGGGGGGGGGGGGGGGFGGGGGGGGGGGGGGGGGGGGGGGGGGGGGGGGGGGGGGGFGGGGGGGGGGGGGGGGGGGFGDCGFGFGGGGGFGGGGFGGGGGGGGGGGGGGGGGGGGGGGGGGGGGGGGGGGGGGGGGGGGGGGGGGGGGAFGGGGGGGFGGGGGGGGGGGGGGGGGGGGGGFGGGFE>ECGEGFGGGGECEEGGGGGGGGEE5CCGGGEGGGGCE<FGGGGG5CFGDGGGC
@M03364:276:000000000-BLYN8:1:1101:20315:10519 1:N:0:1
ACTCCTACGGGAGGCAGCAGTGGGGAATATTGCACAATGGGCGCAAGCCTGATGCAGCCATGCCGCGTGTGTGAAGAAGGCCTTCGGGTTGTAAAGCACTTTCAGCGAGGAGGAAGGTGGTGAGCTTAATACGTTCATCAATTGACGTTACTCGCAGAAGAAGCACCGGCTAACTCCGTGCCAGCAGCCGCGGTAATACGGAGGGTGGAAGCGTTAATCGGAATTACTGGGCGTAAAGCGCACG
+
GGGGGGGGGGGGEFFGEGGGGGGGGFGGGGGGGGGGGGFFGGGG@FGGGGGGFFGGGGGGGGEFGGGGGGFGEGFG9=EFFGFGFGGGGEGEGGGGGGGGGGDDF9FGGG@FGGGFFBAFFCAB8F<D,EDGGGG,ABFFGG9,DEGFGGGGGGC@FEGGCFFF@@:C@**@FFCGGGEF:8,DFCF8FE5*8B8:FCCGDECEDEC*13=CC;=85CFCCEE5<CCF9?F=D9*/77:)<5DD
@M03364:276:000000000-BLYN8:1:1101:16261:10522 1:N:0:1
ACTCCTACGGGAGGCAGCAGTAGGGAATCTTCGGCAATGGACGAAAGTCTGACCGAGCAACGCCGCGTGAGTGAAGAAGGTTTTCGGATCGTAAAACTCTGTTGTTAGAGAAGAACAAGGACGTTAGTAACTGAACGTCCCCTGACGGTATCTAACCAGAAAGCCACGGCTAACTACGTGCCAGCAGCCGCGGTAATACGTAGGTGGCAAGCGTTGTCCGGATTTATTGGGCGTAAAGCGCGCG
+
GGGGGGGGGGGGGGGGGGGGGGGGGGGGGGGGGGGGGGGGGGGGGGGGGGGGGGGGGGGGGGGGGGGGGGGGGGGGGGGGGGGGGGGGGGGGGGGGGGGGGGGGGGGGGGGGGGGGGGGGGGGGGGGGGGGGGGGGGGGGGGGGGGGGGGFGGGFFGGGGGGGGGGGGGGGGGGGGGGGGGGGGGGGGGGGEGGGGGGGGGGGGGGGGGGGGGGGGGGGGGEGGGGGGFFGGGGGGGGCDGGGC
@M03364:276:000000000-BLYN8:1:1101:18988:10529 1:N:0:1
ACTCCTACGGGAGGCAGCAGTAGGGAATCTTCGGCAATGGGGGCAACCCTGACCGAGCAACGCCGCGTGAGTGAAGAAGGTTTTCGGATCGTAAAACTCTGTTGTTAGAGAAGAACGTTAAGTAGAGTGGAAAGTTACTTAAGTGACGGTATCTAACCAGAAAGGGACGGCTAACTACGTGCCAGCAGCCGCGGTAATACGTAGGTCCCAAGCGTTGTCCGGATTTATTGGGCGTAAAGCGAGC
+
GGGGGGGGGGGGGGGGGGGGGGGGGGGGGGGGGGGGGGGGGGGGGGGGGGGGGGGGGGGGGGGGGGGGGGGGGGGGGGGGGGGGGGGGGGGGGGGGGGGGGGGGGGGGGGGGGGGFGGGGCFGGGFFFGGGGGGGGGGGGGGGGGGGGGGGGGGGGFGGGGGGGGGGGGGGGGGGGGGGGGGGGGGGGGFEGGGGGGGGGGGGGGGGGGGGGDGGEGGGGGGGEGFGGGGGGGGGGGGGFGGG)
@M03364:276:000000000-BLYN8:1:1101:12220:10556 1:N:0:1
ACTCCTACGGGAGGCAGCAGTGGGGAATATTGCACAATGGGCGCAAGCCTGATGCAGCCATGCCGCGTGTGTGAAGAAGGCCTTCGGGTTGTAAAGCACTTTCAGCGAGGAGGAAGGTGGTGAGCTTAATACGTTCATCAATTGACGTTACTCGCAGAAGAAGCACCGGCTAACTCCGTGCCAGCAGCCGCGGTAATACGGAGGGTGCAAGCGTTAATCGGAATTACTGGGCGTAAAGCGCACG
+
GGGGGGGGGGGGGGGGGGGGGGGGGGGGGGGGGGGGGGGGGGGGGGGGGGGGGGGGGGGGGGGGGGGGGGGGGGGGGGGGGGGGGGGGGGGGGGGGGGGGGGGGGGGCGGGGGGGGGGGGGGGGGGGGGGGGGGGGGGGGGGGGGGGGGGGGGGGGGGGGGGGGGGGGGGGGGGFGGGGGGGGGGFGGCGGGGGGGGGGGGGGGGGGGGGGGGGGGGGGGGGEGFFGGGGGGGGG5<CDDGGGD
@M03364:276:000000000-BLYN8:1:1101:15815:10575 1:N:0:1
ACTCCTACGGGAGGCAGCAGTAGGGAATCTTCGGCAATGGACGAAAGTCTGACCGAGCAACGCCGCGTGAGTGAAGAAGGTTTTCGGATCGTAAAACTCTGTTGTTAGAGAAGAACAAGGACGTTAGTAACTGAACGTCCCCTGACGGTATCTAACCAGAAAGCCACGGCTAACTACGTGCCAGCAGCCGCAGTAATACGTAGGTGGCAAGCGTTAATCGGAATTACTGGGCGTAAAGCGCACG
+
GGGGGGGGGGGGGGGGGGGGGGGGGGGGGGGGGGGGGGGGGGGGGGGFGGGGGGGGGGGGGGGGGGGGGGGGGGGGGGGGGGGGGGGGGGGGGGGGGGGGGGGGGGGGGGGGGGGGGGGGGGGGGGGGGGGGGGGGGGGGGGGGGFGGGGGGGGGGGGGGGGGGGGGG>FGGGGGFGEFGGGGGGGFGGGGGGGFFGGGDFGGCFGGGGGGGGGGGGGGGGGGGGGGGGGDGGGGGGGGGGGGC
@M03364:276:000000000-BLYN8:1:1101:17513:10578 1:N:0:1
ACTCCTACGGGAGGCAGCAGTAGGGAATCTTCCGCAATGGGCGAAAGCCTGACGGAGCAACGCCGCGTGAGTGATGAAGGGTTTCGACTCGTAAAACTCTGTTATTAGGGAAGAACAAATGTGTAAGTAACTGTGCACGTCTTGACGGTACCTAATCAGAAAGCCACGGCTAACTACGTGCCAGCAGCCGCGGTAATACGTAGGTGGCAAGCGTTATCCGGAATTATTGGGCGTAAAGCGCGCG
+
GGGGGGGGGGGGGGGGGGGGGGGGGGGGGGGGGGGGGGGGGGGGGGGGGGGGGGGGGGGGGGGGGGGGGGGGGGGGGGGGGGGGGGGGGGGGGGGGGGGGGGGGGGGGGGGGGGGGGGGGGGGGGGGGGGGGGGGGGGGGGGGGFGGGGGCGFGGGGGGFGGGGGGGGGGGGGGGGGGGGGGGGGGGGGGGGGGGGGGGG?FFGGGGGGGGGGGGGGGGGGGGGGGGGGGGGGGGGGGGGGGGG
@M03364:276:000000000-BLYN8:1:1101:22565:10607 1:N:0:1
ACTCCTACGGGAGGCAGCAGTGGGGAATATTGCACAATGGGCGCAAGCCTGATGCAGCCATGCCGCGTGTATGAAGAAGGCCTTCGGGTTGTAAAGTACTTTCAGCGGGGAGGAAGGTGATGAACTTAATACGTTCATCAATTGACGTTACCCGCAGAAGAAGCACCGGCTAACTCCGTGCCAGCAGCCGCGGTAATACGGAGGGTGCAAGCGTTAATCGGAATTACTGGGCGTAAAGCGCACG
+
GGGGGGGGGGGGGGGGGGGGGGGGGGGGGGGGGGGGGGGGGGGGGGGGGGGGGGGGGGGGGGGGGGGGGGGGGGGGGGGGGGGGGGGGGGGGGGGGGGGGGGGGGGGGGG:FGGGGGGGGGC9FFGGGGGGGGFGGGGGGGGGGGFGGGGGGGGGGGGGGGGGGGGFGGDGGGGGGGGGGGGGGGGGGGGGGGGGGGGFFGCEGEGGGGGGGGEGGGGGGGGGGGGGGG?GGGDGCFFGGGGGD
@M03364:276:000000000-BLYN8:1:1101:7174:10610 1:N:0:1
ACTCCTACGGGAGGCAGCAGTAGGGAATCTTCGGCAATGGACGAAAGTCTGACCGAGCAACGCCGCGTGAGTGAAGAAGGTTTTCGGATCGTAAAACTCTGTTGTTAGAGAAGAACAAGGACGTAAGTAACTGTACGTCCCCTGACGGTATCTAACCAGAAAGCCACGGCTAACTACGTGCCAGCAGCCGCGGTAATACGTAGGTGGCAAGCGTTGTCCGGATTTATTGGGCGTAAAGCGAGCG
+
GGGGGGGGGGGGGGGGGGGGGGGGGGGGGGGGGGGGGGGGGGGGGGGGGGGGGGGGGGGGGGGGGGGGGGGGGGGGGGGGGGGGGGGGGGGGGGGGGGGGGGGGFGGGGGGGGGGGGGGFGGGGGFGGGGGGGGGGGGGGGGGGGGGGGGGGGGGGGGGGGFGGGGGGGGGGGGGGGGGGGGGGGGGGGGGGGGGGGGGGGGGGGGGGGGGGGGGGGGGGGGGGGGFEGGGGGGGGGGGGGGGD
@M03364:276:000000000-BLYN8:1:1101:22683:10665 1:N:0:1
ACTCCTACGGGAGGCAGCAGTGGGGAATATTGCACAATGGGCGCAAGCCTGATGCAGCCATGCCGCGTGTGTGAAGAAGGCCTTCGGGTTGTAAAGCACTTTCAGCGAGGAGGAAGGTGGTGAACTTAATACGTTCATCAATTGACGTTACCCGCAGAAGAAGCACCGGCTAACTCCGTGCCAGCAGCCGCGGTAATACGGAGGGTGCAAGCGTTAATCGGAATTACTGGGCGTAAAGCGCACG
+
GGGGGGGGGGGGGGGGGGGGGGGGGGGGGGGGGGGGGGGGGGEGGGGGGGGGGGGGGGGGGGGGGGGGGGGGGGGGGGGGGGGGGGGGGGGGGGGGGGGGGGGGGGGGGGGGGGGGGGGGGGGGGGGGGGGGGGGGGGGGGGGGGGGGGGGGGGGGGGGGGFGGGGGGGGGGGGGGGDGGGGGGGGGGGGGGGGGGGGGGGDGGGGGGGGGGGGGGGGGGGGGGGGGGGGGGGGGGGGGDDGGD
@M03364:276:000000000-BLYN8:1:1101:14394:10672 1:N:0:1
ACTCCTACGGGAGGCAGCAGTAGGGAATCTTCGGCAATGGACGAAAGTCTGACCGAGCAACGCCGCGTGAGTGAAGAAGGTTTTCGGATCGTAAAACTCTGTTGTTAGAGAAGAACAAGGACGTAAGTAACTGTACGTCCCCTGACGGTATCTAACCAGAAAGCCACGGCTAACTACGTGCCAGCAGCCGCGGTAATACGTAGGTGGCAAGCGTTGTCCGGATTTATTGGGCGTAAAGCGAGCG
+
EGGGGGGGGGGGGGGGGCGGGGGEEGGGGGGGF>FGGGGFGGGGGGCGFGGGFGGGGDEGGGDCEGGGGGGCFEDDGGGGFFGFGGGGGGGGGGGGCGGGGGGFF,E9EGFFCFGGGG,BFG:FGGFFFGGGGGGFFFF7FGG7FG@@F>>FDGGF,>FEGGF,>CFGEEEF7FCFG@FEFGGGGGF>C58ECEGGGFGG99;8CFGGGFGGEEC=CECC7CEDGGGG+</:CC5EGFGGGGGC
@M03364:276:000000000-BLYN8:1:1101:12193:10699 1:N:0:1
ACTCCTACGGGAGGCAGCAGTAGGGAATCTTCGGCAATGGACGAAAGTCTGACCGAGCAACGCCGCGTGAGTGAAGAAGGTTTTCGGATCGTAAAACTCTGTTGTTAGAGAAGAACAAGGACGTAAGTAACTGTGCGTCCCCTGACGGTATCTAACCAGAAAGCCACGGCTAACTACGTGCCAGCAGCCGCGGTAATACGTAGGTGGCAAGCGTTGTCCGGATTTATTGGGCGTAAAGCGAGCG
+
GGGGGGGGGGGGGGGGGGGGGGGGGGGGGGGGGGGGGGGGGGGGGGGFGGGGGGGGGGGGGGGGGGGGGGGGGGGGGGGGGGGGGGGGEGGGGGGGGGGGGGGGGGGGGGGGGGGGGGGGGGGGGGGGGGGGGFGGGGGGGGGGGGGGGGGGGGGGGGGGGGGGGGGGGGGGGGGGGGGGFGGGDFFGGGGGEGGGGFGGGGGGGFGGGGGGGGEDGGGGGGGG?FGGGGFFGDEGGGDDGGDD
@M03364:276:000000000-BLYN8:1:1101:9494:10753 1:N:0:1
ACTCCTACGGGAGGCAGCAGTAGGGAATCTTCGGCAATGGACGAAAGTCTGACCGAGCAACGCCGCGTGAGTGAAGAAGGTTTTCGGATCGTAAAACTCTGTTGTTAGAGAAGAACAAGGACGTTAGTAACTGAACGTCCCCTGACGGTATCTAACCAGAAAGCCACGGCTAACTACGTGCCAGCAGCCGCGGTAATACGTAGGTGGCAAGCGTTGTCCGGATTTATTGGGCGTAAAGCGCACG
+
GGGGGGGGGGGGGGGGGGGGGGGGGGGGGGGGGGGGGGGGGGGGGGGGGGGGGGGGGGGGGGGGGGGGGGGGGGGGGGGG<FGGGGGGGGGGGGGGGGGGGGGGGGGGGGGGGGGGGGGGGGGFGGGGGGGGGGGGGGGFGGGGGGGGGGGGGGGGGGGGGGGGGGGGGGGGGGFGGGGGGGGGGGFGEGGGGGGGGGGGGGGGGGGGGGGFGGGDGGGGGGGCFFGGGFGGGGGGGGGGGGG3
@M03364:276:000000000-BLYN8:1:1101:24156:10780 1:N:0:1
ACTCCTACGGGAGGCAGCAGTAGGGAATCTTCGGCAATGGACGAAAGTCTGACCGAGCAACGCCGCGTGAGTGAAGAAGGTTTTCGGATCGTAAAACTCTGTTGTTAGAGAAGAACAAGGACGTTAGTAACTGAACGTCCCCTTACGGTATCTAACCAGAAAGCCACGGCTAACTACGTGCCAGCAGCCGCGGTAATACGTAGTTGGCAAGCGTTGTCCGGATTTATTGGGCGTAAAGCGAGCG
+
GGGGGGGGGGGGGGGGGGGGGGGGGGGGGGGGGGGGGGGGGGGFGGGFGGGGGGGGGGFFFEGGGGGGGGGFFDAEGGFGGFGGGGGEGGGGGGGFGGGGGGGFGGGGDGGGGGGGGGFFFGEGGGEFCGFFDDFGCEG==@F,DFFCFFGDCCBFG?CFG7F7FGGFEE:CAAFDFEFGGGFGGGGGFGDCGGG7ECGGGCC1B<>CEFGCCGGCE?FG558CCCGG7CGGDDE*977CGD5C
@M03364:276:000000000-BLYN8:1:1101:17988:10811 1:N:0:1
ACTCCTACGGGAGGCAGCAGTGGGGAATATTGCACAATGGGCGCAAGCCTGATGCAGCCATGCCGCGTGTGTGAAGAAGGCCTTCGGGTTGTAAAGCACTTTCAGCGAGGAGGAAGGTGGTGAACTTAATACGTTCATCAATTGACGTTACTCGCAGAAGAAGCACCGGCTAACTCCGTGCCAGCAGCCGCGGTAATACGGAGGGTGCAAGCGTTAATCGGAATTACTGGGCGTAAAGCGCACG
+
GGGGGGGGGGGGGGGGGGGGGGGGGGGGGGGGGGGGGGGGGGGGGGGGGGGGGGGGGGGGGGGGGGGGGGGGGGGGGGGGGGGGGGGGGGGGGGGGGGGGGGGGGGGGGGGGGGGGGGGGGGGGGGGGGGGGGGGGGGGGGGGGGGGGGGGGGGGGGGGGGGGGGGGGGGEGGGGGGGGGGGGGGGGGGGGGGGGGGGGGGGGGGGGGGGGGGGGGGGGGGGGGGGGGGGGGGGGGGGCGDGD<
@M03364:276:000000000-BLYN8:1:1101:25511:10817 1:N:0:1
ACTCCTACGGGAGGCAGCAGTAGGGAATCTTCGGCAATGGACGAAAGTCTGACCGAGCAACGCCGCGTGAGTGAAGAAGGTTTTCGGATCGTAAAACTCTGTTGTTAGAGAAGAACAAGGACGTAAGTAACTGTACGTCCCCTGACGGTATCTAACCAGAAAGCCACGGCTAACTACGTGCCAGCAGCCGCGGTAATACGTAGGTGGCAAGCGTTGTCCGGATTTATTGGGCGTAAAGCGAGCG
+
GGGGGGGGGGGGGGGGGGGGGGGGGGGGGGGGGGGGGGGGGGGGGGGGGGGGFGGGGGGGGGGGGGGFGGGGFGGGGGGGGGGGGGGGGGGGGGGGGGGGGGFGFGGGGGG8FGGGGGGGFGGGGGGGGGGGGGDFGGGGCGGGCGGGGGGGGGGGGGFDFGGGGGGGGGGGGGGGGGG@EGGGGGFGGDEGEGD7CFGGGFGDGGGGGGFCEGGGGG?EGGEGF77@FGGGGGGGGGGGGGGC
@M03364:276:000000000-BLYN8:1:1101:5288:10855 1:N:0:1
ACTCCTACGGGAGGCAGCAGTAGGGAATCTTCGGCAATGGGGGCAACCCTGACCGAGCAACGCCGCGTGAGTGAAGAAGGTTTTCGGATCGTAAAACTCTGTTGTTAGAGAAGAACGTTAAGTAGAGTGGAAAGTTACTTAAGTGACGGTATCTAACCAGAAAGGGACGGCTAACTACGTGCCAGCAGCCGCGGTAATACGTAGGTCCCAAGCGTTGTCCGGATTTATTGGGCGTAAAGCGAGC
+
GGGGGGGGGGGGGGGGGGGGGGGGGGGGGGGGGGGGGGGGGGGGGGGGGGGGGGGGGGGGGGGGGGGGGGGGGGGGGGGGGGGGGGGGGGGGGGGGGGGGGGGGGGGGGGGGGGGFFGFGGGGGGGGFGGGGGGGCC<<FGGGGGGGGGGGGGGGGGGGGGGGGGGGGGGGGGGGGGGGGGGGGGGGGGGGGGGGGGGGGGGGGGGFGGGFGGGGGGGGGGGDEGGGGGGGGGGGGGFCFGGG)
@M03364:276:000000000-BLYN8:1:1101:14340:10918 1:N:0:1
ACTCCTACGGGAGGCAGCAGTGGGGAATATTGCACAATGGGCGCAAGCCTGATGCAGCCATGCCGCGTGTGTGAAGAAGGCCTTCGGGTTGTAAAGCACTTTCAGCGAGGAGGAAGGTGGTGAGCTTAATACGTTCATCAATTGACGTTACTCGCAGAAGAAGCACCGGCTAACTCCGTGCCAGCAGCCGCGGTAATACGGAGGGTGCAAGCGTTAATCGGAATTACTGGGCGTAAAGCGCACG
+
GGGGGGGGGGGGGGGGGGGGGGGGGGGGCFGGGGGGGGGGGGGGGGGGGGGGGGEGGGGGGDGGGGGGGGGGGGGGGGGGCGGGGGGGGGGGGGGGGDGGGDCEDFG7FGGCGEFFDAF@CFEFFFFGGGGGGGGGGGGGGGGGGCCFFGGGGGGGG7><CFGGGGGEGGEGGGGGGGGGGGFFGGGGGGGGGGGGGGGGGGGGDBEEFFFGGGGGDGGGGGGGGGFGEDGGC<E5CFGGDD)9
@M03364:276:000000000-BLYN8:1:1101:13947:10929 1:N:0:1
ACTCCTACGGGAGGCAGCAGTGGGGAATATTGCACAATGGGCGCAAGCCTGATGCAGCCATGCCGCGTGTGTGAAGAAGGCCTTCGGGTTGTAAAGCACTTTCAGCGAGGAGGAAGGTGGTGAGCTTAATACGCTCATCAATTGACGTTACTCGCAGAAGAAGCACCGGCTAACTCCGTGCCAGCAGCCGCGGTAATACGGAGGGTGCAAGCGTTAATCGGAATTACTGGGCGTAAAGCGCACG
+
GGGGGGGGGGGGGGGGGGGGGGGGGGGGGGGGGGGGGGGGGGGGGGGGGGGGGGGGGGGGGGGGGGGGGGGGGEGGGGGGGGGGGGGGGGGGGGGGGGGGGGGGGGGGGGGGGGGGGGGGGGGGGGGGGGGGGGGGG9FCCGCGFGEGGGGGGGGGGGGGFGFGGGGGGGGGGGGFGGGGGGGGGCFGFEGGD8EGGGGGGEGGGDEGGFFGGEGGGGGGGG=F8FGEGGGGGGGGGGGGGGG3
@M03364:276:000000000-BLYN8:1:1101:17056:10939 1:N:0:1
ACTCCTACGGGAGGCAGCAGTGGGGAATATTGCACAATGGGCGCAAGCCTGATGCAGCCATGCCGCGTGTATGAAGAAGGCCTTCGGGTTGTAAAGTACTTTCAGTCGGGAGGAAGGTGGTAAGGTTAATAACCTTGGCAATTGACGTTACCGACAGAAGAAGCACCGGCTAACTCCGTGCCAGCAGCCGCGGTAATACGGAGGGTGCAAGCGTTAATCGGAATTACTGGGCGTAAAGCGCACG
+
GGGGGGGGGGGGGGGGGGGGGGGGGEGGGGGGGGGGGGGGGGGGGGGGGGGGGGGGGGGGGGGGGGGGGGGGGGGGGGGGGGGGGGGGGGGGGGGGGGGGGGGGGGCEFGCFGGGGGGGGGGGGGFGFFGGGFGGGGFGGGGGGGGGGGGGGCFGGDGGGGGGGGGGGGGGGGGGGGGGGGGGFGGGGGGGGGGGGGGGGGGGGGGEGGGGGGGGGFGGGGGGGGGGGGGGGGGG=FGGGGDC5
@M03364:276:000000000-BLYN8:1:1101:7907:10980 1:N:0:1
ACTCCTACGGGAGGCAGCAGTGGGGAATATTGCACAATGGGCGCAAGCCTGATGCAGCCATGCCGCGTGTGTGAAGAAGGCCTTCGGGTTGTAAAGCACTTTCAGCGAGGAGGAAGGTGATGAACTTAATACGTTCATCAATTGACGTTACCCGCAGAAGAAGCACCGGCTAACTCCGTGCCAGCAGCCGCGGTAATACGGAGGGTGCAAGCGTTAATCGGAATTACTGGGCGTAAAGCGCACG
+
GGGGGGGGGGGGGGGGGGGGGGGGGGGGGGGGGFGFGGGGGGGGGGGGCGGGGGGGGGGGGGGGGGGFFGGGGGGGGGGGGGGGGGGGGGGGGGGGGGGGGGGGGGDFFGGGGGGGGGGGGGGGGGGFGGGGGGGGGGGGGGCGGGDGEFFGGGGGGGGFGFGGGGGGGGGGGGGGGGGGGGGGGGGGGGGGGGGGGG9FEGGGEEGGCFGGGG5EFGGGGDGGGGGGGGGGGGGGGGGDGGD7
@M03364:276:000000000-BLYN8:1:1101:28279:10992 1:N:0:1
ACTCCTACGGGAGGCAGCAGTGGGGAATATTGGACAATGGGCGAAAGCCTGATCCAGCCATGCCGCGTGTGTGAAGAAGGTCTTCGGATTGTAAAGCACTTTAAGTTGGGAGGAAGGGCAGTAAGTTAATACCTTGCTGTTTTGACGTTACCAACAGAATAAGCACCGGCTAACTTCGTGCCAGCAGCCGCGGTAATACGAAGGGTGCAAGCGTTAATCGGAATTACTGGGCGTAAAGCGCGCG
+
GGGGGGGGGGGGGGGGGDFFDFGGE,FFGGGGGGGGCDFGFGGGEGGGFFGF<<FGGGGGGGGDFEGGGGGGGGGGFGGGFGECGGGDGGGGGFGFC<FEFGGGG9<ECGFGGGGFGGGFGGGDGGGDFGFGG9?,FFGFFEGCEDGGGGG9BDFGGGGGGGFACFGGEGGGGGD9CBFCEFFEFGF8DGGEEEGGGGGGG>=CEE8CCFFCEGGGFFDGCGGGGGGFFCGCDCEGCC*17CGC
@M03364:276:000000000-BLYN8:1:1101:26136:10993 1:N:0:1
ACTCCTACGGGAGGCAGCAGTAGGGAATCTTCGGCAATGGACGAAAGTCTGACCGAGCAACGCCGCGTGAGTGAAGAAGGTTTTCGGATCGTAAAACTCTGTTGTTAGAGAAGAACAAGGACGTTAGTAACTGAACGTCCCCTGACGGTATCTAACCAGAAAGCCACGGCTAACTACGTGCCAGCAGCCGAGGTAATACGTAGGTGGCAAGCGTTGTCTGGATTTATTGGGCGTAAAGCGAGCG
+
GGGGGGGGGGGGGGGGGEGGGEFGGGGGDGGFFGGGGGGG@FGGGGGFGGGG<<+@FGGGGGGGDGGGGGGGGGGFFGGGCFFGGGGG7:BFGGGFGGGGGGGF<FGGAFGGGGGCFC@FF,@F@DCFGGFFDF?<DGGGGGGFGG7@C<<FCGGGGGGFGCFFGC7FGCB<FGGGGGGC*>9CFBE8:E1=EC99BE+B+52;>EC>CEC8C188EF+::+<+00+<<CGGGGD=*C><CD)1
@M03364:276:000000000-BLYN8:1:1101:23822:11050 1:N:0:1
ACTCCTACGGGAGGCAGCAGTGGGGAATATTGCACAATGGGCGCAAGCCTGATGCAGCCATGCCGCGTGTGTGAAGAAGGCCTTCGGGTTGTAAAGTACTTTCAGCGAGGAGGAAGGCATTAAGGTTAATAACCTTAGTGATTGACGTTACTCGCAGAAGAAGCACCGGCTAACTCCGTGCCAGCAGCCGCGGTAATACGGAGGGTGCAAGCGTTAATCGGAATTACTGGGCGTAAAGCGCACG
+
GGGGGGGGGGGGDGGGGGGGGGGGGGGGGGGGGGGGGGGGGGGGGGGGGGGGGGGGGGGGGGGGEGGGGGGGGGFFGGFGGFGGGGGGGGGGGGGGGGGGGGGGGGGGGGGGGDGGGGGGGGGGGGGGGGGGGGGGGGGGGGGGGGGGGGGGGDGFEGFFGGGGGGGGGGGGGGGGGGGGGGGGGGGGFGGGGGGGGGGGGGGGGGGGGGGGGGGEFGGGGGDFFGCEFFCFGDCCD=CCDGG3
@M03364:276:000000000-BLYN8:1:1101:16836:11065 1:N:0:1
ACTCCTACGGGAGGCAGCAGTAGGGAATCTTCGGCAATGGACGAAAGTCTGACCGAGCAACGCCGCGTGAGTGAAGAAGGTTTTCGGATCGTAAAACTCTGTTGTTAGAGAAGAACAAGGACGTTAGTAACTGAACGTCCTCTGACGGTATCTAACCAGAAAGCCACGGCTAACTACGTGCCAGCAGCCGCGGTAATACGTAGGTGGCAAGCGTTGTCCGGATTTATTGGGCGTAAAGCGAGCG
+
GGGGGGGGGGGGGGGGGGGGGGGGGGGGGGGGGGGGGGGGGGGGGGGGGGGGGGGGGGGGGGGGGGGFGGGGGGGGGGGGGGGGGGGGGGGGGGGGGGGGGGGGGGGGGGGGGGGGGGGGGGGGGGGGGGGGGGGGGEGGGGGGGGGGGGGGGGGGGGGGGGGG@GGGFDGGGGGGGGGFFGGGGGGGGGGGDGGGFGGGGGFGGGGGGGGGGGGGGGGGGGGGFGFGGGGGGGGGGGGGGGG<
@M03364:276:000000000-BLYN8:1:1101:4216:11076 1:N:0:1
ACTCCTACGGGAGGCAGCAGTAGGGAATCTTCGGCAATGGACGAAAGTCTGACCGAGCAACGCCGCGTGAGTGAAGAAGGTTTTCGGATCGTAAAACTCTGTTGTTAGAGAAGAACAAGGACGTTAGTAACTGAACGTCCCCTGACGGTATCTAACCAGAAAGCCACGGCTAACTACGTGCCAGCAGCCGCGGTAATACGTAGGTGGCAAGCGTTGTCCGGATTTATTGGGCGTAAAGCGAGCG
+
GGGGGGGGGGGGGGGGGGGGGGGGGGGGGGGGGGGGGGGGGGGGGGGGGGGGGGGGGGGGGGGGGGGGGGGGGGGGGGGGGGGGGGGGGGGGGGGGGGGGGGGGGGGGGGGGGGGGGGGG8FGCFDGGGGGGGGAFGGGGGGGGGGGDGGGGGGGGGGGFGGGGGGGEEEGGGGGGGGGGGGFGGGGGGDGGGGGGGGGGGGGGGGGFFGGGGG=EGGGGGGGGFGGGGGGGGGGGGGGG3DGC
@M03364:276:000000000-BLYN8:1:1101:28973:11084 1:N:0:1
ACTCCTACGGGAGGCAGCAGTAGGGAATCTTCGGCAATGGACGAAAGTCTGACCGAGCAACGCCGCGTGAGTGAAGAAGGTTTTCGGATCGTAAAACTCTGTTGTTAGAGAAGAACAAGGACGTAAGTAACTGTACGTCCCCTGACGGTATCTAACCAGAAAGCCACGGCTAACTACGTGCCAGCAGCCGCGGTAATACGTAGGTGGCAAGCGTTGTCCGGATTTATTGGGCGTAAAGCGAGCG
+
FGFFGGGGGCGEGEGEFGGGGGGG@EFC<EGGGGGEEFGF9EFFCCFGGGEFGGGGGGGGFFGGBFG:FGEFFGGGGDEFFDEEFEG7@BFG<FFFGGGGDGFGFGG9EFG@AGGFFFFFG,68<FFGGFGFFDFGGGGFBG8DFGE@FGGCFGGFCFDECCFG@:CF<7F@FGGGCEGFG@FFG@FGEEGCEGDGFECGFCEGFCFFFGFF**=CC9CEEG*CC99A+98=3<EEGGGGGGCD
@M03364:276:000000000-BLYN8:1:1101:27708:11124 1:N:0:1
ACTCCTACGGGAGGCAGCAGTGGGGAATATTGCACAATGGGCGCAAGCCTGATGCAGCCATGCCGCGTGTGTGAAGAAGGCCTTCGGGTTGTAAAGCACTTTCAGCGAGGAGGAAGGTGGTGAACTTAATACGTTCATCAATTGACGTTACTCGCAGAAGAAGCACCGGCTAACTCCGTGCCAGCAGCCGCGGTAATACGGAGGGTGCAAGCGTTAATCGGAATTACTGGGCGTAAAGCGCACG
+
FGGGGGGGGFGGGGEGGGGGGGGGGEGGGGGGGGGGGGGGGGGGGGGGGGGGGGGGGGGGGGGGGGGCCEFGEGGGFGFGGFFGGGGGGGGGGGGGCFGGFFGGGGGDEGGGGGGGGFFGGGFBEFGGGGGGFDGGGGGGFCEGGFGCGGGGGGGGGGGGGGGGGFGGGGGGGGGGGGGG>EGGGGGGGGGGGGGGGGGGGGGGDEDGCFGDGEGGGGGFDGGFFGGGGGG=DGGEGGGGGGG3
@M03364:276:000000000-BLYN8:1:1101:6197:11136 1:N:0:1
ACTCCTACGGGAGGCAGCAGTAGGGAATCTTCGGCAATGGACGAAAGTCTGACCGAGCAACGCCGCGTGAGTGAAGAAGGTTTTCGGATCGTAAAACTCTGTTGTTAGAGAAGAACAAGGACGTTAGTAACTGAACGTCCCCTGACGGTATCTAACCAGAAAGCCACGGCTAACTACGTGCCAGCAGCCGCGGTAATACGTAGGTGGCAAGCGTTGTCCGGATTTATTGGGCGTAAAGCGAGCG
+
GGGGGGGGGGGGGGGGGGGGGGGGEGGGGGGFFFGGGGGGFGGGGGGGGGGGGGGGGGGGGGGGGGGGGFGGGGGGGGGGGGGGECEFGGGGGGFGGFFGGGGGGGGGGGGGGFGFGGGGFGGGGGGGGGGGGGGGGGGGGGFGGGGEGCGGGGGGGGGGGGGGFGGGGGGGGGGFGGGGGGGGGGCFGGGGGEGEGGGGGGGGGFFGFGGGGGGGGFGGGEGGGGGGGGGGGGCEGGGGGGGD
@M03364:276:000000000-BLYN8:1:1101:28166:11210 1:N:0:1
ACTCCTACGGGAGGCAGCAGTAGGGAATCTTCGGCAATGGACGAAAGTCTGACCGAGCAACGCCGCGTGAGTGAAGAAGGTTTTCGGATCGTAAAACTCTGTTGTTAGAGAAGAACAAGGACGTAAGTAACTGTGCGTCCCCTGACGGTATCTAACCAGAAAGCCACGGCTAACTACGTGCCAGCAGCCGCGGTAATACGTAGGTGGCAAGCGTTGTCCGGATTTATTGGGCGTAAAGCGAGCG
+
GGGGGGGGGGGFGGGGGGGGGGGGGGGGFGGFFGGGGGGGGGGGGGGGGGGGGGGGGGGGGGGDGGGGGGGGGGGGGGGGGGGGFGGEGEFGGGGGGFGGGGGGGFGFGGGGGGGFFGGGGFFCFGGGGGGCGGGCGGGGGGGGGGGDGGGFGGGGGGFGGGGGCFGGGGGGGGFGFCFFGGGGGGFFEGGGDCGGGGG>?CGG9CD8CFGGGGGCECGE=EC=?EGGGGFDGCEGGGGGGGDD
@M03364:276:000000000-BLYN8:1:1101:3286:11243 1:N:0:1
GTGCCAGCAGCCGCGGTAATACGTAGGGTGCGAGCGTTAATCGGAATTACTGGGCGTAAAGCGAGCGCAGACGGTTACTTAAGCAGGATGTGAAATCCCCGGGCTCAACCTGGGAACTGCGTTCTGAACTGGGTGACTAGAGTGTGTCAGAGGGAGGTAGAATTCCACGTGTAGCAGTGAAATGCGTAGAGATGTGGAGGAATACCGATGGCGAAGGCAGCCTCCTGGGATAACACTGACGTTC
+
GGGGGGGGGGGGGGGGGGGGGGGGGGGGGGGGGGGGGGGGGGGGGGGGGGGFGGGGGGGGGGGDGGGGGGGGGGGGGGGGGFEGGGGGGGGGFGGGGGGGGGGGGGGGGGGGGGGGGGGGGGGGGGGGGGGGGGGGGGGGGGGGGGGCDFGGGGGGEGGGGGGGC;FCCGGGGGGGG@7:BFGGGGGGDGGCCCFGGGGDGGGFFFDCCCEGEG5=EFGGGGGGGGGGGGGGGGGGGGGFDDF5
@M03364:276:000000000-BLYN8:1:1101:9588:11306 1:N:0:1
ACTCCTACGGGAGGCAGCAGTAGGGAATCTTCGGCAATGGACGAAAGTCTGACCGAGCAACGCCGCGTGAGTGAAGAAGGTTTTCGGATCGTAAAACTCTGTTGTTAGAGAAGAACAAGGACGTTAGTAACTGAACGTCCCCTGACGGTATCTAACCAGAAAGCCACGGCTAACTACGTGCCAGCAGCCGCGGTAATACGTAGGTGGCAAGCGTTGTCCGGATTTATTGGGCGTAAAGCGAGCG
+
GGGGFGGGGGGGGGGGGGGGFGGGGFGGGGGGGCGGGGGGGGGGEGGGEAFFGGGGGGGGGGGGDGGGGGGGGGGGGGGGFGGEFGGGEGGGGGGCGGGGGGGGAFGGFGGGFGGGGGGFDGGFFDGGGGGGGGGGGGGEGGGGGFGDCCFGGGGGAFC7:FGF7<:FFFEGECFFGGGGGGGGG8F,=EDDGGGGGFCFFGGG@ECGGGGDEECE=9<EGEG=9?FCFFGG3D=EGGGGGGDD
@M03364:276:000000000-BLYN8:1:1101:25601:11339 1:N:0:1
ACTCCTACGGGAGGCAGCAGTGGGGAATATTGCACAATGGGCGCAAGCCTGATGCAGCCATGCCGCGTGTGTGAAGAAGGCCTTCGGGTTGTAAAGCACTTTCAGCGAGGAGGAAGGTGGTGAACTTAATACGTTCATCAATTGACGTTACTCGCAGAAGAAGCACCGGCTAACTCCGTGCCAGCAGCCGCGGTAATACGGAGGGTGCAAGCGTTAATCGGAATTACTGGGCGTAAAGCGCACG
+
GGGGGGGGGGGGGGGGGGGGGGGGGGGGGGGGGGGGGGGGGGGGGGGGGGGDGGGGGGGGGGGGGGGGGGGGGGGGGGGGGGGGGGGGGGGGGGGGGGGGGGGGGGGDGGGGGGGGGGGGGGGGGGGGGGGGGGGGGGGGGGGGGGGGGGGGGGGGGGGGGGGGGGGGGGGGGGGGGGFG@@CGGGGGGGGGGGGGGGGGGGGGGGGGGGGGGGGGGGGGGGGGGGGG?+C7CDECCCFGDCG5
@M03364:276:000000000-BLYN8:1:1101:17129:11374 1:N:0:1
ACTCCTACGGGAGGCAGCAGTGGGGAATATTGCACAATGGGCGCAAGCCTGATGCAGCCATGCCGCGTGTGTGAAGAAGGCCTTCGGGTTGTAAAGCACTTTCAGCGAGGAGGAAGGTGGTGAACTTAATACGTTCATCAATTGACGTTACTCGCAGAAGAAGCACCGGCTAACTCCGTGCCAGCAGCCGCGGTAATACGGAGGGTGCAAGCGTTAATCGGAATTACTGGGCGTAAAGCGCACG
+
GGGGGGGGGGGGGGGGGGGGEFGGGGGGGGGGGGGGGGGGGGGGGGGGGGGGGGGGGGGGGGGGGGGGGGGGGCFGGGGGGGGFGGGGGGGEGGGGGGGGGGGGGFEGGGGGGGGGGGFGGGGGGGGGGGGGCFGGFFGGGGGGGGGGGGGGGGGGGGGGGGGFGFGGGGDCGGGGGGGGGGGGGGGGGGGGG8:EGGGGGGGGGGGDFGGGGGGGGGGGGGGGGGGGGFFFDDGCGGFDDCD<
@M03364:276:000000000-BLYN8:1:1101:18471:11403 1:N:0:1
ACTCCTACGGGAGGCAGCAGTGGGGAATATTGCACAATGGGCGCAAGCCTGATGCAGCCATGCCGCGTGTATGAAGAAGGCCTTCGGGTTGTAAAGTACTTTCAGCGGGGAGGAAGGTGATGAACTTAATACGTTCATCAATTGACGTTACCCGCAGAAGAAGCACCGGCTAACTCCGTGCCAGCAGCCGCGGTAATACGGAGGGTGCAAGCGTTAATCGGAATTACTGGGCGTAAAGCGCACG
+
GGGGGGGGGGGGGGGGGGGGGGGGGGGGGGGGDGGGGGGGGGGGGGGGGGGGGGGGGGGGGGGGGGGGGGGGGGGFGGGGGGGGGGGGGGGGGGGGGGGGGGGGGGGGGGGGGGGGGGGGGGGGGGGGGGGGGGGGGGGFGGGGGGGGGGGGGGGGGGGGGGGGGGGGGGGGEFFGGGGGGGGGGGGGGGGGGGGGGGGGGGGGGGGGFGGGGGGGGGGGGGGGGGGGFGGGGDGDGGGGGGC5
@M03364:276:000000000-BLYN8:1:1101:6921:11419 1:N:0:1
ACTCCTACGGGAGGCAGCAGTGGGGAATATTGCACAATGGGCGCAAGCCTGATGCAGCCATGCCGCGTGTGTGAAGAAGGCCTTCGGGTTGTAAAGCACTTTCAGCGAGGAGGAAGGTGGTGAACTTAATACGTTCATCAATTGACGTTACTCGCAGAAGAAGCACCGGCTAACTCCGTGCCAGCAGCCGCGGTAATACGGAGGGTGCAAGCGTTAATCGGAATTACTGGGCGTAAAGCGCACG
+
GGGGGGCGGGGGGGGDGCGGGGGGGGGGGGGGGGGGGGGGGGGGGGGGGGGGGGGGGGGGGGGGGGGGGGGGGGGGGGGGGGGGGGGGGGGGGFGGGGGGGGGGGGGGGGGGGGGGGGGGGFFFGGGGGGGGGGGGGGGCFGGGGGGGGGGGGGGCDCFGGGFGGGGGGGGGGGGGGGGGGGGGGGGGGGGEGGGGGGGGGEGGGGGGGGGGGGGGGGFGGGGFGCEGFFGGGDGGGGGGGGG<
@M03364:276:000000000-BLYN8:1:1101:8534:11440 1:N:0:1
ACTCCTACGGGAGGCAGCAGTGGGGAATATTGCACAATGGGCGCAAGCCTGATGCAGCCATGCCGCGTGTGTGAAGAAGGCCTTCGGGTTGTAAAGCACTTTCAGCGAGGAGGAAGGTGGTGAACTTAATACGTTCATCAATTGACGTTACTCGCAGAAGAAGCACCGGCTAACTCCGTGCCAGCAGCCGCGGTAATACGGAGGGTGCAAGCGTTAATCGGAATTACTGGGCGTAAAGCGCACG
+
GGGGGGGGGGGGGGGGGGGGGGGGGGGGGGGGGGGGGGGGGGGGGGGGGGGGGGGGGGGGGGGGGGGGGGGGGGGGGGGGGGGGGGGGGGGGGGGGGGGGGGGGGGGGGGGGGGGGGGGGGGGGGGGGGGGGGGGGGGGGGGGFFGGGGGGGGGGGGGFFFGGGGGFGGGGDGGGGGGGGGGGGGGGGGGGGGEEGGGGGGGGGGGGGGFGGGGGGFGGGGGCFFGGGGGGGGGGGG77DDGGD
@M03364:276:000000000-BLYN8:1:1101:26433:11461 1:N:0:1
ACTCCTACGGGAGGCAGCAGTAGGGAATCTTCCGCAATGGACGAAAGTCTGACGGAGCAACGCCGCGTGAGTGAAGAAGGTTTTCGGATCGTAAAGCTCTGTTGTTAGGGAAGAATAGTTAAGGGAGTAACTGCCCTTGATGTGACGGTACCTAACCAGAAAGCCACGGCTAACTACGTGCCAGCAGCCTCGGTAATACGTAGGTGGCAAGCGTTGTCCGGAATTATTGGGCGTAAAGCGCGCG
+
GGGGGGFGFGGGGGGGGGGGGGFGGGGGGGGGAFGGGGGGFFFDFFGGGFGGDGGDGGGGFGEGGGGGECCGGGGGGGFGFEGGGGGGGGGGGFGDGGGGGGGGGGGG=<BFED@FGGGEGGCFGGGFGGGGGDBFDFCEFEGGGGGGGC7DFGFGGGGGFCEE,,,@FDGGGGG9>8:FCFCC*?FF,,,1;CFEG@,;B9EGGG>BCGGGDCE=GFFGGC3*AE7;9CFGCDED77C3CGD5
@M03364:276:000000000-BLYN8:1:1101:2952:11512 1:N:0:1
ACTCCTACGGGAGGCAGCAGTGGGGAATATTGCACAATGGGCGCAAGCCTGATGCAGCCATGCCGCGTGTGTGAAGAAGGCCTTCGGGTTGTAAAGCACTTTCAGCGAGGAGGAAGGTGGTGAGCTTAATACGTTCATCAATTGACGTTACTCGCAGAAGAAGCACCGGCTAACTCCGTGCCAGCAGCCGCGGTAATACGGAGGGTGCAAGCGTTAATCGGAATTACTGGGCGTAAAGCGCACG
+
GGGGGGGGGGGGGGGGGGGGGGGGGGGGGGGGGCGGGGGGGGGGGGGGGEGGGGGGGGGGGGGGGGGFGGGGGCGGGGGGGCCGGGGGGGGGGGGGGGGGGFGGGGGGGGGGGCFGG,EFCGGGGGGGGGGGGGGGGGDFGG9FFGGGFGGFGGGGGGGGCGGGGGGDGGGDGFGGGGGGGF9FGGGGGDGGGECEFGGG>*3CC8BCGGDEGGGGFGGGGGDGGFGGGGGGCDDGFGGGGGD5
@M03364:276:000000000-BLYN8:1:1101:23808:11523 1:N:0:1
ACTCCTACGGGAGGCAGCAGTGGGGAATATTGCACAATGGGCGCAAGCCTGATGCAGCCATGCCGCGTGTGTGAAGAAGGCCTTCGGGTTGTAAAGCACTTTCAGCGCGGAGGAAGGTGGTGAACTTAATACGTTCATCAATTGACGTTACTCGCAGAAGAAGCACCGGCTAACTCCGTGCCAGCAGCCGCGGTAATACGGAGGGTGCAAGCGTTAATCGGAATTACTGGGCGTAAAGCGCACG
+
FDFEDF@FGECEFEFEGGCFFGFGGDCEFAE,CDGC<FFG@G@7+@@EGGGGGEFFGCGFCFGFEGGEF=FFGGGGGGGGGA,C<CCEGEGF9@AFG8EF8FFAECF+@F>>FDDCCFC7F+,=DCG<<FGEFGGG@FFFEDF<BFFCFCC<FEDGD<FDFFGGFGGG7*><FFEF@EGGDCFC:C:CFGGGEEEGFG9BEEEG>8EEFFC8ECEE:+0=E**:F?FGGGGGGDDCCCFDD3<)
@M03364:276:000000000-BLYN8:1:1101:2654:11532 1:N:0:1
ACTCCTACGGGAGGCAGCAGTAGGGAATCTTCGGCAATGGACGAAAGTCTGACCGAGCAACGCCGCGTGAGTGAAGAAGGTTTTCGGATCGTAAAACTCTGTTGTTAGAGAAGAACAAGGACGTTAGTAACTGAACGTCCCCTGACGGTATCTAACCAGAAAGCCACGGCTAACTACGTGCCAGCAGCCGCGGTAATACGTAGGTGGCAAGCGTTGTCCGGATTTATTGGGCGTAAAGCGCACG
+
GGGGGGGGGGGGGGGGGGGGGGGGGGGGGGGGGGGGGGGGGGGGGGGGGGGGGGGGGGGGGGGGGGGGGGGGGGGGGGGGFGGGGGGGGGGGGGGGGGGGGGGGGGGGFGGGGGGGGGGGGGGGGGGGGGGGGGGGGGGGGGGGGGGGGGGGGGGGFGGFGGGGGGGGGGGDGGGGGGGGGGGGGGGGGGGGGGGGGGGGGGGGGGGGGGGGGGGGGGGGGEEG69CFFGCGGGGGGGGGGGG5
@M03364:276:000000000-BLYN8:1:1101:25311:11565 1:N:0:1
ACTCCTACGGGAGGCAGCAGTGGGGAATATTGCACAATGGGCGCAAGCCTGATGCAGCCATGCCGCGTGTGTGAAGAAGGCCTTCGGGTTGTAAAGCACTTTCAGCGAGGAGGAAGGTGGTGAACTTAATACGTTCATCAATTGACGTTACTCGCAGAAGAAGCACCGGCTAACTCCGTGCCAGCAGCCGCGGTAATACGGAGGGTGCAAGCGTTAATCGGAATTACTGGGCGTAAAGCGCACG
+
GGGGGGGGGGGGGGGGGGGGFGGGGGGGGGGGGGGGGGGGGGGGGGGGGGGGGGGGGGGGGGGGGGGGGGGGGGGGGGGGGGGGGGGGFGGEDGFGFGGFGGGGGGGFGGGGGGGGGGGGGGGGAEGGGGGGGGGGGGGGGGGGGGG@FGGGGGGGGGGGGGGGGGGGGGGGGGGGGGGGGGGGGGGGGGGGGGGGGGGGGGGGGGGGGGGGGEG5=EGGGEGGGGGGGFGGGDEGGGGG39<7
@M03364:276:000000000-BLYN8:1:1101:25008:11567 1:N:0:1
ACTCCTACGGGAGGCAGCAGTAGGGAATCTTCGGCAATGGACGAAAGTCTGACCGAGCAACGCCGCGTGAGTGAAGAAGGTTTTCGGATCGTAAAACTCTGTTGTTAGAGAAGAACAAGGACGTTAGTAACTGAACGTCCCCTGACGGTATCTAACCAGAAAGCCACGGCTAACTACGTGCCAGCAGCCGCGGTAATACGTAGGTGGCAAGCGTTGTCCGGATTTATTGGGCGTAAAGCGAGCG
+
GGGGGGGGGGGGGGGGGGGGGGGGGGGGGGGGGGGGGGGGGGGGGGGGGGGGGGGGGGGGGGGGGGGGGGGGGGGGGGGGGGGGGGGGGGGGGGGGGGGGGGGGGGGGGGGGGGGGGGGGGGGGGGGGGGGGGGGGGGGGGGGGGGGGGGGGGGGGGGGGGGGGGGGECEEGGGGGGGGGGGGGGGGGGGGGCGGGGGGGGGGGFGGGGGGGGGCGGGGGGCE=FF?FGGFFGGGGGGGGGGG<
@M03364:276:000000000-BLYN8:1:1101:19004:11572 1:N:0:1
ACTCCTACGGGAGGCAGCAGTGGGGAATATTGCACAATGGGCGCAAGCCTGATGCAGCCATGCCGCGTGTATGAAGAAGGCCTTCGGGTTGTAAAGTACTTTCAGCGGGGAGGAAGGTGAGTGGTTTAATACGCCATTCAATTGACGTTACCCGCAGAAGAAGCACCGGCTAACTCCGTGCCAGCAGCCGCGGTAATACGGAGGGTGCAAGCGTTAATCGGAATTACTGGGCGTAAAGCGCACG
+
GGGGGGGGGGGGGGGGGGGGGGGGGGGGGGGGGGGGGGGGGGGGGGGGGGGGGGGGGGGFGGGGGGGGGGFGGGGDGGGGGGGGGGGGGGGGGGGGGGGGGGGGGGGGGGGGGEGGGFFGGGGGAFFGGGGGGGGGGGGGGGGGGGGGGGGGGGGGGGGGGGGGGGGGGGGGGGGGFGGGGGGGGGGGGGGGGECGGGGFGGGGGGGGGGGGGGGGGGGGGGGGGGGGGGGGGGGGGGGGGGD<
@M03364:276:000000000-BLYN8:1:1101:22938:11580 1:N:0:1
ACTCCTACGGGAGGCAGCAGTGGGGAATATTGCACAATGGGCGCAAGCCTGATGCAGCCATGCCGCGTGTGTGAAGAAGGCCTTCGGGTTGTAAAGCACTTTCAGCGAGGAGGAAGGTGGTGAGCTTAATACGCTCATCAATTGACGTTACTCGCAGAAGAAGCACCGGCTAACTCCGTGCCAGCAGCCGCGGTAATACGGAGGGTGCAAGCGTTAATCGGAATTACTGGGCGTAAAGCGCACG
+
GGGGGGGGGGGGGGGGGGGGGGGGGGGGGGGGGGGGGGGGGGGGGGGGGGGGGGGGGGGGGGGGGGGGGGGGGGGGGGGGGGGGGGGGGGGGGGGGGGGGGGGGGGGGGGDGGGGGGGGGGGGGGGGGGGGGGGGGGGGGGGGGGGGGGGGGGGGGGGGGGGGGGGFGGGGGGGGGGGGGGGGGGGGGGGGGGGGGGGGGGGGGGGGGGGGGGGGGGGGGGGGGGGGGFDGGGGGGGGGGDGG5
@M03364:276:000000000-BLYN8:1:1101:6847:11587 1:N:0:1
ACTCCTACGGGAGGCAGCAGTGGGGAATATTGCACAATGGGCGCAAGCCTGATGCAGCCATGCCGCGTGTGTGAAGAAGGCCTTCGGGTTGTAAAGCACTTTCAGCGAGGAGGAAGGTGGTGAGCTTAATACGTTCATCAATTGACGTTACTCGCAGAAGAAGCACCGGCTAACTCCGTGCCAGCAGCCGCGGTAATACGGAGGGTGCAAGCGTTAATCGGAATTACTGGGCGTAAAGCGCACG
+
GGGGGGGGGGGGGGGGGGGGGGGGGGGGGGGGGGGGGGGGGGGGGGGGGGGGGGGGGGGGGGGGGGGGGGGGAFGFGGGGGGGGGGGGGGGGGFGGGGGGGGGGGGGGGGGGGGGGGGGGGGGGGCFGGGGGGGGGGGGGGGGGGGGGGGGGGGGGGGGDGGGGGGGGGGGGGFCGGGGGGFGGGGGGGGGGGGGGGGGGGEGGGGGGFFFGGGGGGGGGGGGGGGGFGD5CCDGDGFCDGGG7
@M03364:276:000000000-BLYN8:1:1101:4222:11652 1:N:0:1
ACTCCTACGGGAGGCAGCAGTAGGGAATCTTCGGCAATGGGGGCAACCCTGACCGAGCAACGCCGCGTGAGTGAAGAAGGTTTTCGGATCGTAAAACTCTGTTGTTAGAGAAGAACGTTAAGTAGAGTGGAAAGTTACTTAAGTGACGGTATCTAACCAGAAAGGGACGGCTAACTACGTGCCAGCAGCCGCGGTAATACGTAGGTCCCAAGCGTTGTCCGGATTTATTGGGCGTAAAGCGAGC
+
GGGGGGGGGGGGGGGGGGGGDFGGGGGGGGFGGGGGGGGGGGGGGGFGGGGGGGGGGGGGFGGGGGGGGGGGGGGGFFGGGGGGGGGGGGGGGGGGGGGGGGGGFGGGGGGGGGFFGDDFGGGGGGGGGGGGGGGGGGDGGFGGGGGGGGGGGGGGGGGGGGGGGCDCEEEGEGGGGGGGGGGGGGGGGGGGGGGGGGGGGGGGGGFFCGGGDDEEGGGGG5CC5CFFDGCC4CGEDFFGDCC7
@M03364:276:000000000-BLYN8:1:1101:20078:11707 1:N:0:1
ACTCCTACGGGAGGCAGCAGTAGGGAATCTTCGGCAATGGACGAAAGTCTGACCGAGCAACGCCGCGTGAGTGAAGAAGGTTTTCGGATCGTAAAACTCTGTTGTTAGAGAAGAACAAGGACGTTAGTAACTGAACGTCCCCTGACGGTATCTAACCAGAAAGCCACGGCTAACTACGTGCCAGCAGCCGCGGTAATACGTAGGTGGCAAGCGTTGTCCGGATTTATTGGGCGTAAAGCGAGCG
+
GGGGGGGGGGGGGGGGGGGGGGGGGGGGGGGGGGGGGGGGFGGGGGGGGGGGGGGGGGGGGGGGGGGGGGGGGGGGGGGGGGGGGGGGGGGGGGGGGGGGGGGGGGGGGGGGGGGGGGGFGGGGGGGGGGGGGGGGDFGGGGGGGGGGGGGFGGGGGGGGGGGGGGGGGGGGGGGGGGGGGGGCFGGFGEGGGGGGGFGGGCCCFGFGGGGGGGGGGGGGGGGGGGGGGGGFDGGGGGGGGDG5
@M03364:276:000000000-BLYN8:1:1101:17937:11717 1:N:0:1
ACTCCTACGGGAGGCAGCAGTAGGGAATCTTCGGCAATGGACGAAAGTCTGACCGAGCAACGCCGCGTGAGTGAAGAAGGTTTTCGGATCGTAAAACTCTGTTGTTAGAGAAGAACAAGGACGTTAGTAACTGAACGTCCCCTGACGGTATCTAACCAGAAAGCCACGGCTAACTACGTGCCAGCAGCCGCGGTAATACGTAGGTGGCAAGCGTTGTCCGGATTTATTGGGCGTAAAGCGAGCG
+
GGGGGGGGGGGGGGGGGGGGGGGGGGGGGGGGGGGGGGGGGGGGGGGGGGGGGGGGGGGGGGGGGGGGGGGGFGGGGGGGGGGGGGGGGGGGGGGGGGGGGGGGGGGGGGGGGGGGGGGGGGGGFGDFGFGGGGGGGGGGGGGGGGGGGGGGGGGGGGGGGGGGGGGGGGGGGGGGGGGFGGGGGGGGGGGGGGGGGGGGGGFGGGGGGGGFGGGGGGGGGGECFGGGGGGGGGGGFGGGGGG5
@M03364:276:000000000-BLYN8:1:1101:14643:11730 1:N:0:1
ACTCCTACGGGAGGCAGCAGTGGGGAATATTGCACAATGGGCGCAAGCCTGATGCAGCCATGCCGCGTGTGTGAAGAAGGCCTTCGGGTTGTAAAGCACTTTCAGCGAGGAGGAAGGTGGTGAGCTTAATACGCTCATCAATTGACGTTACTCGCAGAAGAAGCACCGGCTAACTCCGTGCCAGCAGCCGCGGTAATACGGAGGGTGCAAGCGTTAATCGGAATTACTGGGCGTAAAGCGCACG
+
GGGGGGGGGGGGGGGGGGGGGGGGGGGGGGGGGGGGGGGGGGGGGGGGGGFGGGGGGGGGGGGGGGGGGGGGGGGGGFGGGGGGGGGGGGGGGGGGGGGGGGGGGGGGEDGGDGGGGGGGG?CEFGGGGGGGGGFFGGGGGGG9FGGGGGGGGGGGGGFCFGGGGGGGGFCGDGGGGGGGGGFGFGGGGDGGEEEGGGGGDECEGGGGGGGGGEGGGGGGGECG?9FFFGG5CDGGGGDGGGC3
@M03364:276:000000000-BLYN8:1:1101:28305:11748 1:N:0:1
ACTCCTACGGGAGGCAGCAGTAGGGAATCTTCGGCAATGGACGAAAGTCTGACCGAGCAACGCCGCGTGAGTGAAGAAGGTTTTCGGATCGTAAAACTCTGTTGTTAGAGAAGAACAAGGACGTAAGTAACTGTGCGTCCCCTGACGGTATCTAACCAGAAAGCCACGGCTAACTACGTGCCAGCAGCCGCGGTAATACGTAGGTGGCAAGCGTTGTCCGGATTTATTGGGCGTAAAGCGAGCG
+
FFGGGGGGGGGGGGGGGGGGGGGGGGGGGGGF@CGGGGGGGGGGGGGCFGGGGFGGGG@FGGGGDGGGE7FGGGGGGGGGCEFGGGGGGCFFGGGAFGGGDFFF,4EFGGGGGGGGGCFCA>CFF3FDEGGGFGGAFFEFGGGGFGGCFGDAEF<FFGGGGGGGGGGGGCEGGGGGCEFGGFGFC:CFEEEGGGGECFFF?+CGFG>E8FGGGGGDC<CCGE*79<?9:6C5CCECFFCDGGCC
@M03364:276:000000000-BLYN8:1:1101:20029:11748 1:N:0:1
ACTCCTACGGGAGGCAGCAGTAGGGAATCTTCGGCAATGGACGAAAGTCTGACCGAGCAACGCCGCGTGAGTGAAGAAGGTTTTCGGATCGTAAAACTCTGTTGTTAGAGAAGAACAAGGACGTTAGTAACTGAACGTCCCCTGACGGTATCTAACCAGAAAGCCACGGCTAACTACGTGCCAGCAGCCGCGGTAATACGTAGGTGGCAAGCGTTGTCCGGATTTATTGGGCGTAAAGCGAGCG
+
GGGGGGGGGGGGGGGGGGGGGFGGGGGGGGGGGGGGGGGGGGGGGGGGGGGGGGGGGGGGGGGGGGGGGGGFGGFFGGGGGGGGGGGGGGGGGGGGGGGGGGGGGGGGGCDGGGGGGGGGGGGFGGGGGGGGGGGGGGGCFGGGGGGGGFGGGGFGGGGGFGGGGGGGGGGEGGGGGGGGGGGGGFGGGECGGGG@FGGGGGGGGGGGGGGGGGEGEGCGGD*ACGGGGGGGGGGGGGGGGGGC
@M03364:276:000000000-BLYN8:1:1101:22007:11749 1:N:0:1
ACTCCTACGGGAGGCAGCAGTGGGGAATATTGCACAATGGGCGCAAGCCTGATGCAGCCATGCCGCGTGTATGAAGAAGGCCTTCGGGTTGTAAAGTACTTTCAGCGGGGAGGAAGGTGATGAACTTAATACGTTCATCAATTGACGTTACCCGCAGAAGAAGCACCGGCTAACTCCGTGCCAGCAGCCGCGGTAATACGGAGGGTGCAAGCGTTAATCGGAATTACTGGGCGTAAAGCGCACG
+
GGGGGGGGGGGGGGGGGGGGGGGGGGGGGGGGGGGGGGGGGGGGGGGGGGGGGGGGGGGGGGGGGGGGGGGGGGGGGGGGGGGGGGGGGGGGGGGGGGGGGGGGGGGGGGGGGGGGGGGGGGGCFGGGGGGGGGGGGGGGGGGGGGGGGGGGGGGGEGGGGGGGGGGGGGGGGGGGGGGGGGGGGGGGGGGGGGGGGGGGGGGGGGGGGGGGDGGGGGGGGCGGGGGGGGGGGGDGGGGGGGG5
@M03364:276:000000000-BLYN8:1:1101:13266:11805 1:N:0:1
ACTCCTACGGGAGGCAGCAGTGGGGAATATTGCACAATGGGCGCAAGCCTGATGCAGCCATGCCGCGTGTATGAAGAAGGCCTTCGGGTTGTAAAGTACTTTCAGCGGGGAGGAAGGTGATGAACTTAATACGTTCATCAATTGACGTTACCCGCAGAAGAAGCACCGGCTAACTCCGTGCCAGCAGCCGCGGTAATACGGAGGGTGCAAGCGTTAATCGGAATTACTGGGCGTAAAGCGCACG
+
GGGGGGGGGGGGGGGGGGGGGGGGGGGGGGGGGGGGGGGGGGGGGGGGGGGGGGGGGGGGGGGGGGGEGGGGGGGGGGGGGGGGGGGGGGGGGGGGGGGGGGGGGGGGGGGGGGGGGGGGGGGGGGGGGGGGGGGGGAFFGGGGGGGGGFGGGGGGGGGGGGGGGGGGGGGEGGGGGGGGGGGFFGGGGGGGGGGECFCFGGGGGGGGFFGFGEGGGGGGGGGGG?FGGGGGGGGGGGGGCDG5
@M03364:276:000000000-BLYN8:1:1101:19458:11815 1:N:0:1
ACTCCTACGGGAGGCAGCAGTGGGGAATATTGCACAATGGGCGCAAGCCTGATGCAGCCATGCCGCGTGTGTGAAGAAGGCCTTCGGGTTGTAAAGCACTTTCAGCGAGGAGGAAGGTGGTGAGCTTAATACGTTCATCAATTGACGTTACTCGCAGAAGAAGCACCGGCTAACTCCGTGCCAGCAGCCGCGGTAATACGGAGGGTGCAAGCGTTAATCGGAATTACTGGGCGTAAAGCGCACG
+
GGGGGGGGGGGGGGGGGGGGGGGGGGGGGGGGGGGGGGGGGGGGGGGGGGGGGGGGGGGGGGGGGGGGGGGGGGGGGGGGGGGGGGGGGGGGGGGGGGGGGGGGGGGGGGGGGGGGGGGGGGGGGGGGGGGGGGGGGGGGGGGGGGGGGGGGGGGGGGGGGGGGGGGGGGGEGGGGGGGGGGGGGGGGGGGGGGGGGGGGGGGGGGGGGFGGGGGDGGGGGGDGGGGGGGGGGGGGGC7DDDGD
@M03364:276:000000000-BLYN8:1:1101:13856:11865 1:N:0:1
ACTCCTACGGGAGGCAGCAGTGGGGAATATTGCACAATGGGCGCAAGCCTGATGCAGCCATGCCGCGTGTATGAAGAAGGCCTTCGGGTTGTAAAGTACTTTCAGTCGGGAGGAAGGTGTCAAGGTTAATAACCTTGGCAATTGACGTTACCGACAGAAGAAGCACCGGCTAACTCCGTGCCAGCAGCCGCGGTAATACGGAGGGTGCAAGCGTTAATCGGAATTACTGGGCGTAAAGCGCACG
+
DFGFGGGCGEGGGGGGGGGGGGFGGGGGGGGGGGFEFGFGGGGGGGGGGGGGGGG,FGFGGGGGGEGFFEGGG<FGAFGGGGGGGGGG8FEGGGGGGFGFAFGGGEGGGEFFGGGGGFFFFFFGGF<FGFGGGGFGFFGFGGGGGCCEGGEGGGDFGCF<FFGG@CFGGGEGGGCCGGFGGGGGFGGFGDEGDGDGGGGCEEGGG;8EGFG==EGG59CGE=8A8E?FC+85<<5:5::5CCD9
@M03364:276:000000000-BLYN8:1:1101:19423:11919 1:N:0:1
ACTCCTACGGGAGGCAGCAGTGGGGAATATTGCACAATGGGCGCAAGCCTGATGCAGCCATGCCGCGTGTGTGAAGAAGGCCTTCGGGTTGTAAAGCACTTTCAGCGAGGAGGAAGGTGGTGAACTTAATACGTTCATCAATTGACGTTACTCGCAGAAGAAGCACCGGCTAACTCCGTGCCAGCAGCCGCGGTAATACGGAGGGTGCAAGCGTTAATCGGAATTACTGGGCGTAAAGCGCACG
+
GGGGGGGGGGGGGGGGGGGGGGGGGGGGGGGGGGGGGGGGGGGGGGGGGGGGGGGGGGGGGGGGGGGGGGGGGGGGGGGCCGGGGGGGGGGGGGGGGGGGFFGGGGDFFGGGGGGFGGGFGGGGCGGGFF<FG=F8FFCFGFCGGGGGGGGGGGGGGGFFGGGGGGGGGGGGGFGGGGGGGGGCGFGGCEEGEECGEGGGDECCEEGGGG?FGGGG=FFGD8EFGFGCCFFGGGGGCFCDG359
@M03364:276:000000000-BLYN8:1:1101:16738:11953 1:N:0:1
ACTCCTACGGGAGGCAGCAGTGGGGAATATTGCACAATGGGCGCAAGCCTGATGCAGCCATGCCGCGTGTGTGAAGAAGGCCTTCGGGTTGTAAAGCACTTTCAGCGAGGAGGAAGGTGGTGAGCTTAATACGCTCATCAATTGACGTTACTCGCAGAAGAAGCACCGGCTAACTCCGTGCCAGCAGCCGCGGTAATACGGAGGGTGCAAGCGTTAATCGGAATTACTGGGCGTAAAGCGCACG
+
GGGGGGGGGGGGGGGGGGGGGGGGGEGGGGGGGGGGGGGGGGGGGGGGGGGGGGGGGGGGGGGGGGGGGGGGGGGGGGGGGGGGGGGGGGGGGGGGGGGGGGGGGGGDGGGGGGGGGFFGGGGGGGGGGGGGGGGGGGGGGGGCFGGGGGGGGDGGGGGGGGGGGGFGGGGGGGGGGGGGGGGGGGGGGGGGGGGGGGCFEEGGGGGDFDGGGGGGGGGGGGGCFFFGFGGGGGGDGGGGGGG7
@M03364:276:000000000-BLYN8:1:1101:23462:11960 1:N:0:1
ACTCCTACGGGAGGCAGCAGTGGGGAATATTGCACAATGGGCGCAAGCCTGATGCAGCCATGCCGCGTGTGTGAAGAAGGCCTTCGGGTTGTAACGCACTTTCAGCGAGGAGGAAGGTGGTGAACTTAATACGTTCATCAATTGACGTTACTCGCAGAAGAAGCACCGGCTAACTCCGTGCCAGCAGCCGCGGTAATCCGGAGGGTGCAAGCGTTAATCGGAATTACTGGGCGTAAAGCGCCCG
+
A-EFGGCFED>@FGBC@;FFG@EFG8@C@FDFGGGF8FCGCEEGGEG7<96,C@E@FE8CFEFFC@F8=FGCCEFFAED=8FAF9FFEFCF:FA<4+=FF8FF<@DFGGGGCDG<<@FF7BDF,,B?AFD9,=BB,<<3@FF99>>FCDCF@F7FGC@C73@3>>7FGDF@<7<,62><FEGC8EGGFCEGC58=89+5=:8878EEGG99EC?8CC?CFD5CCF7:CEDF*79=*9>C7C3)/
@M03364:276:000000000-BLYN8:1:1101:26723:11963 1:N:0:1
ACTCCTACGGGAGGCAGCAGTAGGGAATCTTCGGCAATGGACGAAAGTCTGACCGAGCAACGCCGCGTGAGTGAAGAAGGTTTTCGGATCGTAAAACTCTGTTGTTAGAGAAGAACAAGGACGTAAGTAACTGTACGTCCCCTGACGGTATCTAACCAGAAAGCCACGGCTAACTACGTGCCAGCAGCCGCGGTAATACGTAGGTGGCAAGCGTTGTCCGGATTTATTGGGCGTAAAGCGAGCG
+
GGGGGGGGGGGGGGGGGGGGGGGGGGGGGGGGGGGGGGGGGGGGGGGGGGGGGGGGGGGGFGGGGGGGGGFFGGGGFDGGF?FGGGGGGGGGGGGGGFGGGGGGEF<FFGGGGGGGGGGGDGGEF8FGGGGGGGGGGFFCCFGGGGGGGGGGGGCFGGGFFGGGGGGGCFGG::DDGGGGGGGGGGGGGGGGEEEDGGGGF9EGGGGF>FGGGGGCCC?CCCEEGFGGGFGDCD5CFFG3*9D9
@M03364:276:000000000-BLYN8:1:1101:20188:11963 1:N:0:1
ACTCCTACGGGAGGCAGCAGTAGGGAATCTTCGGCAATGGACGAAAGTCTGACCGAGCAACGCCGCGTGAGTGAAGAAGGTTTTCGGATCGTAAAACTCTGTTGTTAGAGAAGAACAAGGACGTTAGTAACTGAACGTCCCCTGACGGTATCTAACCAGAAAGCCACGGCTAACTACGTGCCAGCAGCCGCGGTAATACGTAGGTGGCAAGCGTTGTCCGGATTTATTGGGCGTAAAGCGAGCG
+
GGGGGGGGGGGGGGEGGGFGFFFGGGDGGGGGFGGGGGGGFGGGGGGEGFGGGGGGGGDGGGGGGDGGGFEFEGFGFFGGGGGGGGGEGGGGGGGGGGGFGGGGGEFAGFCDGGGGGGAEDDFFFFGGFCFGGGFDGGGCF@FECFGGFFGGGEAGFGGGGGGGEGGGGGEG?FGFDEGGGGGGGGGGGGCEECGDGGGGGGFECCFGGGGGGGE=*3AE=CGE6CGGFGGGDDGGF7FGGG:5
@M03364:276:000000000-BLYN8:1:1101:12776:11968 1:N:0:1
ACTCCTACGGGAGGCAGCAGTGGGGAATATTGCACAATGGGCGCAAGCCTGATGCAGCCATGCCGCGTGTGTGAAGAAGGCCTTCGGGTTGTAAAGCACTTTCAGCGAGGAGGAAGGTGGTGAACTTAATACGTTCATCAATTGACGTTACTCGCAGAAGAAGCACCGGCTAACTCCGTGCCAGCAGCCGCGGTAATACGGAGGGTGCAAGCGTTAATCGGAATTACTGGGCGTAAAGCGCACG
+
GGGGGGGGGGGGGGGGGGGGGGGGGGGGGGGGGGGGGGGGGGGGGGGGGGGGGGGGGGGGGGGGGGGGGGGGGGGGGGGGGGGGGGGGGGGGGGFGGGGGGGFGGGGGGGFCFGGGGGGGGGGGGGGGGGGGGGGGGGGGGGGGGGGGGGGGGGGGCCFFGGGGGGGGGGGGGGGGGGGGGGGGGGGGGGGGGGGGGGGGGGGGGEGGGGGD8EEGGGGGGGGGGGGGGDFGGGGGGGCGGGD5
@M03364:276:000000000-BLYN8:1:1101:23740:11987 1:N:0:1
ACTCCTACGGGAGGCAGCAGTAGGGAATCTTCGGCAATGGACGAAAGTCTGACCGAGCAACGCCGCGTGAGTGAAGAAGGTTTTCGGATCGTAAAACTCTGTTGTTAGAGAAGAACAAGGACGTAAGTAACTGTACGTCCCCTGACGGTATCTAACCAGAAAGCCACGGCTAACTACGTGCCAGCAGCCGCGGTAATACGTAGGTGGCAAGCGTTGTCCGGATTTATTGGGCGTAAAGCGAGCG
+
GGGGGGGGGGGGGGGGGGGGGGGGGGGGGGGGGDGGGGGGGGGGGGGGGGGGGGGGGGGGGGGGGGGGGGGGGGGGGGGGGGGGGGGGGGGGGGGGGGGGGGGGGGGGGGGGGGGGGGGCFGGGGGGGGGGGGGGGGGGGGGGGFGGGGGGGGGGGGGGGGGGGGGGGGGGGGGGGGGGGGGGGGGGGGGGGGGGGGGFGGGGGGGGGGFGGGGEDGGGGG*27CGGGGGGGGGGGFFFGGGDC
@M03364:276:000000000-BLYN8:1:1101:19036:12010 1:N:0:1
ACTCCTACGGGAGGCAGCAGTGGGGAATATTGCACAATGGGCGCAAGCCTGATGCAGCCATGCCGCGTGTGTGAAGAAGGCCTTCGGGTTGTAAAGCACTTTCAGCGAGGAGGAAGGTGGTGAACTTAATACGTTCATCAATTGACGTTACTCGCAGAAGAAGCACCGGCTAACTCCGTGCCAGCAGCCGCGGTAATACGGAGGGTGCAAGCGTTAATCGGAATTACTGGGCGTAAAGCGCACG
+
GGGGGGGGGGGFGGGGGGGGGGGGGGGGGGGGGGGGGGGGGGGGGGGGGGGGGGGGGGGGGGGGGGGGGGGGGGGGGGGGGGGGGGGGGGGGGFGGGGGGGGGGGGGEGGGGGGGGGGGGGGFGEGGGGGGGGGGGGGGGGGGGGGGGGGGGGGGGGGGGFGGGGGGGGGGGGGGGGGGGGGGGGGGGGGGGGGGGGGGGG>GGGGGGGFGGGGGGGGDGDGCGGGGGGGGGGGGCFGFDGGG<
@M03364:276:000000000-BLYN8:1:1101:17437:12089 1:N:0:1
ACTCCTACGGGAGGCAGCAGTAGGGAATCTTCGGCAATGGACGAAAGTCTGACCGAGCAACGCCGCGTGAGTGAAGAAGGTTTTCGGATCGTAAAACTCTGTTGTTAGAGAAGAACAAGGACGTTAGTAACTGAACGTCCCCTGACGGTATCTAACCAGAAAGCCACGGCTAACTACGTGCCAGCAGCCGCGATAATACGTAGGTGGCAAGCGTTGTCCGGATTTATTGGGCGTAAAGCGAGCG
+
GGGGGGGGGGGGGGGGGGGGGGGGGGGGGGGGGGGGGGGGGGGGGGGGGGGGGGGGGGGGGGGGGGGGGGGGGGGGGGGGGGGGGGGGGGGGGGGGGGGGGGGGGGGGGGGGGGGGGGGFFGGGGGGGGGGGGGGGGGGGGGGFGGGGGGGGGGGGGGGGGGGGGGGGGGGGGGGGGGGFGGGGGGGGGGGGGGGGGGGGGGGGGGGGGGGGGGGGGGGGGGGGGGGGGGGGGGGGGGGGGGGC
@M03364:276:000000000-BLYN8:1:1101:16957:12091 1:N:0:1
ACTCCTACGGGAGGCAGCAGTAGGGAATCTTCCGCAATGGACGAAAGTCTGACGGAGCAACGCCGCGTGAGTGAAGAAGGTTTTCGGATCGTAAAACTCTGTTGTTAGAAAAGAAGCCGCATAAGAGTAACTGATTATGCGGTAGACGGTATCTAACCAGAAAGCCACGGCTAACTACGTGCCAGCAGCCGCGGTAATACGTAGGTGGCAAGCGTTGTCCGGATTTATTGGGCGTAAAGCG
+
GGGGGGGGGGGGGGGGGGGGGGGGGGGGGGGGGGGGGGGGGGGGGGGGGGGGGGGGGGGGGGGGGGGGGEGGGGGGGGGGFFGGGGGGGGGGGGGCGGGGGGGFFGGGGGGFFG8,<FGGGGGGGGGGGGGGGGGGGGGGGGGGGGGGGGFGGGGGGGGGGGGGGGGGGGGGGFGGGGGGGGGGG7CFGGGGGGCEGGGFGGGGGFGGGGGGGEGEEGFGGGGEEGCFGGGGGGGGGGFGG
@M03364:276:000000000-BLYN8:1:1101:28763:12108 1:N:0:1
ACTCCTACGGGAGGCAGCAGTGGGGAATATTGCACAATGGGCGCAAGCCTGACGCAGCCATGCCGCGTGTGTGAAGAAGGTCTTCGGGTTGTAAAGCTCTTTCAGCGAGGAGGAAGGAGGTGAGCTTAATACGCTCATCAATTGACGTTACTCGCAGAAGAAGCACCGGCTAACTACGTGCCAGCAGCCGCGGTAATACGGAGGGTGCAAGCGTTAATCGGAATTACTGGGCGTAAAGCGAACG
+
DC@C,6C@@F7@++C@CGGDFE-@CFCC,,@E9,CEEECC8<FEDG+F@,CC<,,7CC<8,C@F:+CF@86C4C,55C<EC9CAF==+98F4E<,<<5BF?F9EF,++@CC+FCF,+,,B=+5A,,:ADFG?++++>F<<:,:@DDFD<D7<,++++3,3:,6,,>FGFDECB,,6DCFC@EC@7CFD:BE8>BE7<+B*3*:**:CCGGD*;*/*:AGGDE5EGC7+:?8=37CEFGGD1)/1
@M03364:276:000000000-BLYN8:1:1101:25407:12117 1:N:0:1
ACTCCTACGGGAGGCAGCAGTAGGGAATCTTCGGCAATGGACGAAAGTCTGACCGAGCAACGCCGCGTGAGTGAAGAAGGTTTTCGGATCGTAAAACTCTGTTGTTAGAGAAGAACAAGGACGTTAGTAACTGAACGTCCCCTGACGGTATCTAACCAGAAAGCCACGGCTAACTACGTGCCAGCAGCCGCGGTAATACGTAGGTGGCAAGCGTTGTCCGGATTTATTGGGCGTAAAGCGAGCG
+
EFGGGFE<CFGEEEGEGGGGAEGGGGGGCGG96@CEEGGGFGG+CFG,CFGC@CCCFG:6@CFGGGG=F,BF?FGCFFFD::FFGGG7C@FFFG7?ABFCGG,C9A9@9FEDF?ED4F8FCC:>F<:CC<@AB,,BFFFCEFGGFGGGGCFGCC3EFFF@EEGCC7:FEGFDFGGFGGGGFGGGGGGCFGCCEGG7CGCBBE8C9EFG*CFGGEEEGAAECE8C+CC?:EC5DDGE3FGG<5D)
@M03364:276:000000000-BLYN8:1:1101:14707:12127 1:N:0:1
ACTCCTACGGGAGGCAGCAGTAGGGAATCTTCCGCAATGGACGAAAGTCTGACGGAGCAACGCCGCGTGAGTGAAGAAGGTTTTCGGATCGTAAAGCTCTGTTGTTAGGGAAGAATAGTGATAAGAGTAACTGATTATCATGTGACGGTACCTAACCAGAAAGCCACGGCTAACTACGTGCCAGCAGCCGCGGTAATACGTAGGTGGCAAGCGTTGTCCGGAATTATTGGGCGTAAAGCGCGCG
+
GGGGGGGGGGGGGGGGGGGGGGGGGGGGGGGGGGGGGGGGGGGGGGGGGGGGGGGGGGGGGGGGCGGGGGGGGGGGGGGGGGGGGGGGGGGGGGGGGGGGGGGGGGGGGGDGEGGGGGGGFFFGGGGGGGGGGGGGGGGGGGGGGGGGGGGGGGGGGGGGGGGGGGGGGGGGGGGGGGGGGGGGGGGDFEGGEGGGGGGGGGCGGCCGGGGGGGGGGGGGGGGGGGFGGGGGDGGGGGGGGGG<
@M03364:276:000000000-BLYN8:1:1101:2474:12145 1:N:0:1
ACTCCTACGGGAGGCAGCAGTGGGGAATATTGCACAATGGGCGCAAGCCTGATGCAGCCATGCCGCGTGTATGAAGAAGGCCTTCGGGTTGTAAAGTACTTTCAGCGGGGAGGAAGGTGATGAACTTAATACGTTCATCAATTGACGTTACCCGCAGAAGAAGCACCGGCTAACTCCGTGCCAGCAGCCGCGGTAATACGGAGGGTGCAAGCGTTAATCGGAATTACTGGGCGTAAAGCGCACG
+
GGGGGGGGGGGGDGGEGGGGFGGGCEEGGGGGGGGGGGAEFFGGGEFGF<FEFGFGFCGGGGGGGG@CFGGGDFFEDF8FFF@DED,CFGCFGGGFEDGGGGGGFFE@CCE:FGFGCFGCEGGGF9DE=F<DCE<FBFGGCAFF<D753>:>7:FEGDGF>:<:<<>FCFF:<EFGGDF:FCE,CCC@BEC5CC*;CCFGC>EG*;EGGFGGCEEDCF+1:CCFFFEG?7C5C<CE3CGGGGG5
@M03364:276:000000000-BLYN8:1:1101:21748:12155 1:N:0:1
ACTCCTACGGGAGGCAGCAGTGGGGAATATTGCACAATGGGCGCAAGCCTGATGCAGCCATGCCGCGTGTATGAAGAAGGCCTTCGGGTTGTAAAGTACTTTCAGTCGGGAGGAAGGTGTCAAGGTTAATAACCTTGGCAATTGACGTTACCGACAGAAGAAGCACCGGCTAACTCCGTGCCAGCAGCCGCGGTAATACGGAGGGTGCAAGCGTTAATCGGAATTACTGGGCGTAAAGCGCACG
+
GGGGGGGGGGGGGGGGGGGGGGGGGGGGGGGGGGGGGGGGGGGGGGGGGGGGGGGGGGGGGGGGGGGGGGGGGGGGGGGGGGGGGGGGGGGGGGGGGGGGGGGGGGGEGGGGGFGGGGGGGGGGGDGGGGGGGGGGGGGGGGGGGGGGGGGGGGGGGGGGGGGGGGGGGGGGGGGGGGGGGGGGGGGGGGGGGGGGGGGGGGGGGGGGGGGGGGGGGGGGGGGGGGGGGGGGDGGGGGGGDGDC
@M03364:276:000000000-BLYN8:1:1101:10544:12190 1:N:0:1
ACTCCTACGGGAGGCAGCAGTGGGGAATATTGCACAATGGGCGCAAGCCTGATGCAGCCATGCCGCGTGTGTGAAGAAGGCCTTCGGGTTGTAAAGCACTTTCAGCGAGGAGGAAGGTGGTGAACTTAATACGTTCATCAATTGACGTTACTCGCAGAAGAAGCACCGGCTAACTCCGTGCCAGCAGCCGCGGTAATACGGAGGGTGCAAGCGTTAATCGGAATTACTGGGCGTAAAGCGCACG
+
GGGGGGGGDGGGGGGGGGGGGGGGGGGGGGGGGGGGGGGGGGGGGGDGGGGGGGGGGGGGGGGGGGGGGGGGGGGGGGGGGGGGGGGGGGGGGGGGGGGGGGGGGGGGGGGGGGGGGGGGGGGGGGGGGGGGGGGGGGGGGGGGGGGGGGGGGGGG@FGGG?@FGGGGGDGGGGGGGGGGGGGGGGGGGGGGGGGCGGGGGCGGGGGGGGGGGEGGGGGFEDGGGGGGGGGGGGGCFGGCDGG<
@M03364:276:000000000-BLYN8:1:1101:20178:12232 1:N:0:1
ACTCCTACGGGAGGCAGCAGTAGGGAATCTTCGGCAATGGACGAAAGTCTGACCGAGCAACGCCGCGTGAGTGAAGAAGGTTTTCGGATCGTAAAACTCTGTTGTTAGAGAAGAACAAGGACGTTAGTAACTGAACGTCCCCTGACGGTATCTAACCAGAAAGCCACGGCTAACTACGTGCCAGCAGCCGCGGTAATACGTAGGTGGCAAGCGTTGTCCGGATTTATTGGGCGTAAAGCGAGCG
+
GGGGGGGGGGGGGGGGGGGGGGGGGGGGGGGGGGGGGGGGGGGGGGGGGGGGGGGGGGGGGGGGGGGGGGGGGGGGGGGGGGGGGGGGGGGGGGGGGGGGGGGGGGGGGGGGGGGGGGGGGGGGGGGGGGGGGGGGGGG@FGGGGGGGGGFGGGGGGGGGGGGGFGGGGGGGGGGGGGGGGGGGGGGGGGGGGGGGGFGGGGGGGGGGGFFGGGGGGGGGGE=EEFGGGGGGGGGGGGGGDGG<
@M03364:276:000000000-BLYN8:1:1101:15368:12237 1:N:0:1
ACTCCTACGGGAGGCAGCAGTAGGGAATCTTCGGCAATGGACGAAAGTCTGACCGAGCAACGCCGCGTGAGTGAAGAAGGTTTTCGGATCGTAAAACTCTGTTGTTAGAGAAGAACAAGGACGTTAGTAACTGAACGTCCCCTGACGGTATCTAACCAGAAAGCCACGGCTAACTACGTGCCAGCAGCCGCGGTAATACGTAGGTGGCAAGCGTTGTCCGGATTTATTGGGCGTAAAGCGAGCG
+
GGGGGGGGGGGGGGGGGGGGGGGGGGGGGGGGGGGGGGGGGGGGGGGGGGGGFGGGGGGGGGGGGGGFGDE9FGGGFGGGGGGGGGGGGGGGGGGGGFGGGGGGGGGGGGGGGGGGGGGFGGGFEGFGGGGGGGGGGGG@FGGGGGGGGGGGGGGGGGGGGGGFDFGGGG>FGGGGGGGFGGGFGGGGFGGGGGGGGGGDFFGDEFCFGGGGGC*CCGGDGCE5CGGGGGGGGGGGGGGCGGGC
@M03364:276:000000000-BLYN8:1:1101:8835:12247 1:N:0:1
ACTCCTACGGGAGGCAGCAGTAGGGAATCTTCGGCAATGGGGGCAACCCTGACCGAGCAACGCCGCGTGAGTGAAGAAGGTTTTCGGATCGTAAAACTCTGTTGTTAGAGAAGAACGTTAAGTAGAGTGGAAAGTTACTTAAGTGACGGTATCTAACCAGAAAGCCACGGCTAACTACGTGCCAGCAGCCGCGTTACTACGTAGGTGGCAAGCGTTGTCGGGATTGATTGGGCGTAAAGCGAGC
+
@FFGGGGGGGGGGGGGGGGGGGGGGGG?FGGGC,FEGGGG?7FGGGGFGGFGDCFFGGGGGGGGGGGGGGGGGG<FGGGG,EFGGGGGDCGGGGGFGFGFCFFGDG9FDFFGGGG,63DGCFF<9CGFG+CF<DFGDGD@@@<:=3>F+3@FGFAA@>:FFEB,CD7CF:*>FGG9;8:DCF@;:@8,:2*=C11=*++3*23B*+B**89*3;*=7/9*/:*22*2AE<;=FGCEG:**97</
@M03364:276:000000000-BLYN8:1:1101:27240:12282 1:N:0:1
ACTCCTACGGGAGGCAGCAGTGGGGAATATTGCACAATGGGCGCAAGCCTGATGCAGCCATGCCGCGTGTGTGAAGAAGGCCTTCGGGTTGTAAAGCACTTTCAGCGAGGAGGAAGGTGGTGAGCTTAATACGTTCATCAATTGACGTTACTCGCAGAAGAAGCACCGGCTAACTCCGTGCCAGCAGCCGCGGTAATACGGAGGGTGCAAGCGTTAATCGGAATTACTGGGCGTAAAGCGCACG
+
FGFGGGGGGD@CBFGFGGGCFGGFE>CFGCFGGGGFGGGGCCGGGGGGCFGGGGDFGGFFGGGGGGGFFG=EFFGDEFGGGFGGF7FGEEGGF9EFGGGFEFFGGFF7:CFGGGGFGGF@FFCFFFGGCFEFGFF@DGGAFCBBFFC=DFEEFFFG7FFGG7CFGGFEG>*:,,DC7C>:@BEGGDGFCEGEGG>E9FGGEC5:=BC5CGGFGGGGEFC5ECEGGFFGG6CGGG*AD7DDDGD<
@M03364:276:000000000-BLYN8:1:1101:7010:12319 1:N:0:1
ACTCCTACGGGAGGCAGCAGTGGGGAATATTGCACAATGGGCGCAAGCCTGATGCAGCCATGCCGCGTGTATGAAGAAGGCCTTCGGGTTGTAAAGTACTTTCAGCGGGGAGGAAGGTGATGAACTTAATACGTTCATCAATTGACGTTACCCGCAGAAGAAGCACCGGCTAACTCCGTGCCAGCAGCCGCGGTAATACGGAGGGTGCAAGCGTTAATCGGAATTACTGGGCGTAAAGCGCACG
+
FGAFFDGCCGEC:@FCFCFEEFFGGGGGFCEGGCFFGAE<6CF@FGGG<FGFGFGGGG8FEFFGGGECEFGFAFAEDFGFFGCFD<FFA,@FFG,?@FFFFCAF9FGDECFFE:B,>D<5B?BDD9<FFC<CFDFGFFFFDCEFGFC:FGGGFG7*CBF7>FCDDGG7CDGGGGF9FCFCFFGFGGGFGCEGD8E:B;CC*1CCC?5*<C:88;8EGGGGGGCGFGGGGGFG35CEFFGDDDD)
@M03364:276:000000000-BLYN8:1:1101:21116:12323 1:N:0:1
ACTCCTACGGGAGGCAGCAGTAGGGAATCTTCGGCAATGGACGAAAGTCTGACCGAGCAACGCCGCGTGAGTGAAGAAGGTTTTCGGATCGTAAAACTCTGTTGTTAGAGAAGAACAAGGACGTAAGTAACTGTACGTCCCCTGACGGTATCTAACCAGAAAGCCACGGCTAACTACGTGCCAGCAGCCGCGGTAATACGTAGGTGGCAAGCGTTGTCCGGATTTATTGGGCGTAAAGCGAGCG
+
GGGGGGGGGGGGGGGGGGGGGGGGGGGGGGGGGGGGGGGGGGGGGGGGGGGGGGGGGGGGGGGGGGGGDGGGGGGGGGGGGGGGGGGGGGGGGGGGGGGGGGGGGGGGGGGGGGGGGGGGGFGGGGGGGGGGGGGGGGGGGGGGGGGGGGGGGGGGGGGGGGGG7FGGGGGGGGGGGGGGGGGGGGFFGDGGGGGEGGGGGGFGGFGGGGGGGG8EGECEGG85@+A?CF5FD<=EFFGDDGGD
@M03364:276:000000000-BLYN8:1:1101:12843:12330 1:N:0:1
ACTCCTACGGGAGGCAGCAGTGGGGAATATTGGACAATGGGCGAAAGCCTGATCCAGCCATGCCGCGTGTGTGAAGAAGGTCTTCGGATTGTAAAGCACTTTAAGTTGGGAGGAAGGGCGGTAAGTTAATACCTTGCTGTTTTGACGTTACCAACAGAATAAGCACCGGCTAACTTCGTGCCAGCAGCCGCGGTAATACGAAGGGTGCAAGCGTTAATCGGAATTATTGGGCGTAAAGCGCGCG
+
GGGGGGGGGGGGGGGGGGGGFGGGGGDGGGGGFFGGGGGGGGF>FFEFGGGFGGGGGGGGGFGGGGGEFGGGFGGFFFGGGGGGFCFFEGFGGGGGGGGFFGFFGG<FGGFGGCFDGGGEGGGGGFGCFGGGGGGFGGGDGGGGGGGGGGDGGGEGGCEGGGGGGGGDGDGGDGGGGGGGDDFGGGGGGGG5:CBEGGGGGFEE@FGGGGCFGGGGGGGGGDEGGGD:CFGGGGGGFF=5DDD9
@M03364:276:000000000-BLYN8:1:1101:13384:12352 1:N:0:1
ACTCCTACGGGAGGCAGCAGTAGGGAATCTTCGGCAATGGACGAAAGTCTGACCGAGCAACGCCGCGTGAGTGAAGAAGGTTTTCGGATCGTAAAACTCTGTTGTTAGAGAAGAACAAGGACGTTAGTAACTGAACGTCCCCTGACGGTATCTAACCAGAAAGCCACGGCTAACTACGTGCCAGCAGCCGCGGTAATACGTAGGTGGCAAGCGTTGTCCGGATTTATTGGGCGTAAAGCGAGCG
+
GGGGGGGGGGGGGGGGGGGGGGGGGGGGGGGGGGGGGGGGGGGGGGGGGGGGGGGGGGGGGGGGGGG@FEGGFGGGGGGGGGGGGGGGGGGGGGGGGGGGGGGGGGGGGGGGGGGGGGGFGGGGGGGGGGGGGGGGGGGGGGGGGGGGGGGGGGGGGGGGGGGGGGGGGGGGGGGGGGGGGGGGGGGGGDGGGGGGGGFGGGGGGGGGGGCFGGGGGGGGGGEEFGGGGGGGGGGGGGGGGGD<
@M03364:276:000000000-BLYN8:1:1101:10897:12371 1:N:0:1
ACTCCTACGGGAGGCAGCAGTGGGGAATATTGCACAATGGGCGCAAGCCTGATGCAGCCATGCCGCGTGTATGAAGAAGGCCTTCGGGTTGTAAAGTACTTTCAGCGGGGAGGAAGGTGATGAACTCAATACGTTCATCAATTGACGTTACCCGCAGAAGAAGCACCGGCTAACTCCGTGCCAGCAGCCGCGGTAATACGGAGGGTGCAAGCGTTAATCGGAATTACTGGGCGTAAAGCGCACG
+
GGGGGGGGGGGGGGGGGGGGGGGGGGEGGGGGGGGGGGGGGGGGGGGGGDGGGGGGGGGGGGGGGGGGGGGGGGGGGGGGGGGGGGGGGGGGGGGCFGGGGGGGGGGGGGDGGGGGGGGGGGGGGGGGGGGGGGGGGGGGGGGGGGGGGGGGGGGGGGGGGGGGGGCGGGGGGGGFGDGGGGGGGGGGFGGGGGGGGGGGGGGGEGGGGGGGDEEECFGGGGGGGGGGGGGGGGGGFGGGGDGC
@M03364:276:000000000-BLYN8:1:1101:28070:12371 1:N:0:1
ACTCCTACGGGAGGCAGCAGTAGGGAATCTTCGGCAATGGACGAAAGTCTGACCGAGCAACGCCGCGTGAGTGAAGAAGGTTTTCGGATCGTAAAACTCTGTTGTTAGAGAAGAACAAGGACGTTAGTAACTGAACGTCCCCTGACGGTATCTAACCAGAAAGCCACGGCTAACTACGTGCCAGCAGCCGCGGTAATACGTAGGTGGCAAGCGTTGTCCGGATTTATTGGGCGTAAAGCGAGCG
+
GGGGGGGGGGGGGGGGGGGGGGGGGFGFGGGGGGGGGGGGGGGGGGGGGGGFFFGGGGGGGGGGGGG@FGCGGGGGGGGFEFGGGGGGGDGGGGD@FGGGFGFDFGGGGGGGGEFFGGCCF8FFFGGGGA<FGGGGGFG:3@DFGGEDFGGFFGGFEE77FC7FFGFFGGDGFFGGGGGGGGGF7BFEGGGE8ECEGGFCBFGGGGGGGGGFGGGEGFDEDCEG9C?EGCF5CD==FGGGGD3C
@M03364:276:000000000-BLYN8:1:1101:4166:12372 1:N:0:1
ACTCCTACGGGAGGCAGCAGTAGGGAATCTTCGGCAATGGACGAAAGTCTGACCGAGCAACGCCGCGTGAGTGAAGAAGGTTTTCGGATCGTAAAACTCTGTTGTTAGAGAAGAACAAGGACGTTAGTAACTGAACGTCCCCTGACGGTATCTAACCAGAAAGCCACGGCTAACTACGTGCCAGCAGCCGCGGTAATACGTAGGTGGCAAGCGTTGTCCGGATTTATTGGGCGTAAAGCGAGCG
+
GGGGGGGGGGGGGGGGGGGGGGGGGGGGGGGGGGGGGGGGFGGGGGGGGGGGGGGGGGGGGGGGGGGGGGGGGGGGGGGGGGGGGGGGGGGGGGGGGGGGGGGGGGGGGFGGGGGGGGGGGGGGGGGGGFGGGGFGGGGGCFGGGGGCFGGGGGGGGGGGGGGG,@FFEGGGGGGGFGG7FFGGGGGFGGGGGGGGGGGGGGGGGGFFGGGGCGE::EGEGD;EGGGGG6CCDDGGGFGGGGGC
@M03364:276:000000000-BLYN8:1:1101:18695:12388 1:N:0:1
ACTCCTACGGGAGGCAGCAGTGGGGAATATTGCACAATGGGCGCAAGCCTGATGCAGCCATGCCGCGTGTATGAAGAAGGCCTTCGGGTTGTAAAGTACTTTCAGCGAGGAGGAAGGCATTAAGGTTAATAACCTTGGTGATTGACGTTACTCGCAGAAGAAGCACCGGCTAACTCCGTGCCAGCAGCCGCGGTAATACGGAGGGTGCAAGCGTTAATCGGAATTACTGGGCGTAAAGCGCACG
+
GGGGGGGGGGGGGGGGGGGGGGGGGGGGGGGGGGGGGGGGGGGGGGGGGGGGGGGGGGGGGGGGGGGGGGGGGGGGGGGGGGGGGGGGGGGGGGGGGGGGGGGGGGGGDGGGGGGGGGGGGGGGGGGGGGGGGGGGGGGGGGGGGGGGGGGGGGGGGGGGGGGGGGGGGGGGGGGGGGGGGGGGGGGGGGGGGGGGGGGGGEGGGGGDGGGGGGGGGGGGGGGGGGGGGGGFDDGGGGGGGGGD
@M03364:276:000000000-BLYN8:1:1101:10732:12408 1:N:0:1
ACTCCTACGGGAGGCAGCAGTAGGGAATCTTCGGCAATGGACGAAAGTCTGACCGAGCAACGCCGCGTGAGTGAAGAAGGTTTTCGGATCGTAAAACTCTGTTGTTAGAGAAGAACAAGGACGTTAGTAACTGAACGTCCTCTGACGGTATCTAACCAGAAAGCCACGGCTAACTACGTGCCAGCAGCTGCGGTACTACGTAGGTGGCAAGCGTTGTCCGGAGTTATTGGGCGTAAAGCGAGCG
+
CGCFGG9CFFEC:@@CFCCFG<@A;,CEE<F<D@:@:FF<FF+CE,@FFDFEDF7FFF@EFFCEC:6CF??FFFECFGGCEDCGFED+F++9:FDEDECE9C5<AFGG<9F,8=EF8@E8=<CF7=FFA?,8?D?DFGECFADC9=+8@<F<C,F><<,5<,3,,6@<C71>A7DGE72><DB,:<2:,?CC>;E*+2+1:+*:<+:BE988CG8**=AEG**2;7C<0+*C3)*:*0*97C9)
@M03364:276:000000000-BLYN8:1:1101:3340:12420 1:N:0:1
ACTCCTACGGGAGGCAGCAGTAGGGAATCTTCGGCAATGGACGAAAGTCTGACCGAGCAACGCCGCGTGAGTGAAGAAGGTTTTCGGATCGTAAAACTCTGTTGTTAGAGAAGAACAAGGACGTTAGTAACTGAACGTCCCCTGACGGTATCTAACCAGAAAGCCACGGCTAACTACGTGCCAGCAGCCGCGGTAATACGTAGGTGGCAAGCGTTGTCCGGATTTATTGGGCGTAAAGCGAGCG
+
E@FFFFFFGGG@+CFF7@FGFEFAFGGGFGGDF7:@FEC@<CC7+B@CFG,6FEF7FC@FFC:FBFEGGGGCC<CFGD,CF<BFFCG+BFGGG,DCEGGEEFFAB8EFFEFDFFGGGGBE<B=3B<FF<?<FGC?=AFF=@,@FGG7CCFGGGGGG?<FFGGGGFFCG7@@C7FGGGGGGCBDFC7CFFEG>CECEG9<C?9EG<BFG6+:FEGGDE:9=*/*20<0<+<C=37:5FC7CC5D)
@M03364:276:000000000-BLYN8:1:1101:14977:12425 1:N:0:1
ACTCCTACGGGAGGCAGCAGTAGGGAATCTTCCGCAATGGGCGAAAGCCTGACGGAGCAACGCCGCGTGAGTGATGAAGGGTTTCGGCTCGTAAAACTCTGTTATTAGGGAAGAACATATGTGTAAGTAACTGTGCACATCTTGACGGTACCTAATCAGAAAGCCACGGCTAACTACGTGCCAGCAGCCGCGGTAATACGTAGGTGGCAAGCGTTATCCGGAATTATTGGGCGTAAAGCGCGCG
+
GGGGGGGGGGGGGGGGGGGGGGGGGGGGGGGGGGGGGGGGGGGGGGGGGGGGGGGGGGGGGGGGGGGGGGGGGGFGFGGGGGGGGGGGGGGGGGGGGGGGGGGGGGGGGGGGGGGGGGGGGGGGGGGGGGGGGGGGGGGGGGGGGGGGGGGGGGGGGGGGGGGGGGGGGGGGGGGGGGGGGGGGGGGGGGGGGGGGGGGGGFGGGGGGGGGGGGGGGGGGGGGFGGGGGGGGGGGGGGGDGGGG
@M03364:276:000000000-BLYN8:1:1101:4611:12441 1:N:0:1
ACTCCTACGGGAGGCAGCAGTAGGGAATCTTCGGCAATGGACGAAAGGCTGACCGAGCAACGCCGCGTGAGTGAAGAAGGTTTTCGGATCGTAAAACTCTTTTGTTAGAGAAGAACAAGGAGGTTAGTAACTGAAGGTCCCCTGACGGTATCTAACCAGAAAGCCACGGCTAACTACGTGCCAGCAGCCGGGGTAATACGTAGGTGGCAAGGTTTGTCCGGATTTATTGGGCGTAAAGCGTGCG
+
GGGGGGGGGGGGGGGGGGFF<FFGGGGGGGGGGGGE:FGGFCCFC,6,,C@FF<@:C@:CCFEEEDCFE:F,:?C?F8C=?FE<<F@?FC7BBFGCDEC5,C?A?,,?,CE,,BE8FFG8=,++BDE5DD<<BF,,=3,7@@,+@,>3@B<,,@9@,<FEGF<D::>FCC@FEF5;?*2,5*58*8B7:**4::E8FD9C>9=7?:>**+3*0?C*04<CE*5>97CF79C*195C3:7)/11/
@M03364:276:000000000-BLYN8:1:1101:17847:12450 1:N:0:1
ACTCCTACGGGAGGCAGCAGTGGGGAATATTGCACAATGGGCGCAAGCCTGATGCAGCCATGCCGCGTGTGTGAAGAAGGCCTTCGGGTTGTAAAGCACTTTCAGCGAGGAGGAAGGTGGTGAGCTTAATACGTTCATCAATTGACGTTACTCGCAGAAGAAGCACCGGCTAACTCCGTGCCAGCAGCCGCGGTAATACGGAGGGTGCAAGCGTTAATCGGAATTACTGGGCGTAAAGCGCACG
+
GGGGGGGGGGGGGGGGGGGGGGGGGGGGGGGGGGGGGGGGGGGGGGGGGGGGGGGGGGGGGGGGGGGGGGGGGGGGGGGGGGGGGGGGDGGGGGGGGGGGGGGGGGGGGGGGGGGGGGGGGGGGGGGGGGGGGGGGGGGGGGGGGGGGGGGGGGGGGGGGGGGGGGGDEGGGGGGGGGGGDGGGGGGGGGGGGGGGGGGGGGGGGGGGGGGGGGGGFGGGGGGGGGGGGGGGGGGGGGFDDDD5
@M03364:276:000000000-BLYN8:1:1101:21707:12451 1:N:0:1
ACTCCTACGGGAGGCAGCAGTAGGGAATCTTCGGCAATGGACGAAAGTCTGACCGAGCAACGCCGCGTGAGTGAAGAAGGTTTTCGGATCGTAAAACTCTGTTGTTAGAGAAGAACAAGGACGTTAGTAACTGAACGTCCCCTGACGGTATCTAACCAGAAAGCCACGGCTAACTACGTGCCAGCAGCCGCGGTAATACGTAGGTGGCAAGCGTTGTCCGGATTTATTGGGCGTAAAGCGAGCG
+
GGGGGGGGGGGGGGGGGGEGGGGGGGGGGGGGGGGGGGFGFDGGGGGGGGGGGFGGGGGGGGGGGFGGEFEGGCGFGGGGGGGGGGGGGGGGGGFGGGGFGGGGGFEGGGGGGGGGGGGFGGGGGGGFGGFFFGGGGGCFGGGGGGGGGGFFGCGFGGGFGGGFFFGGGGGGGGGGGGGGGGGGGFGCGGDCCEGGGGE8CFF7?FFGGGGFEGEDC79CCEEGG?9FGGGDGGCGFCFDDG<<
@M03364:276:000000000-BLYN8:1:1101:26263:12455 1:N:0:1
ACTCCTACGGGAGGCAGCAGTAGGGAATCTTCGGCAATGGACGAAAGTCTGACCGAGCAACGCCGCGTGAGTGAAGAAGGTTTTCGGATCGTAAAACTCTGTTGTTAGAGAAGAACAAGGACGTTAGTAACTGAACGTCCCCTGACGGTATCTAACCAGAAAGCCACGGCTAACTACGTGCCAGCAGCCGCGGTAATACGTAGGTGGCAAGCGTTGTCCGGATTTATTGGGCGTAAAGCGAGCG
+
GGGGGGGGGEGGGGGGGGGGGGGGGGGGGGGGGGGGGGGGGGGGGGGGGGGGGGGGGGGGGGGGGGGGGGGGGGGGGGGGFGGGGGGGGGGGGGGGGGGGGGGGGGGGGGGGGGGGGGGGGGGGGGGGGGGGGGGFGGFCEFFFFGGDGGGGGGGGGGGGGGFGGGGG7FGGGGGGGGG7FEGCFGGGCEGCGGGGGFFGGFDGGGGFGGGFEGGGGGGGGC8:A+CFFGGGGGGGGGGGDGGC
@M03364:276:000000000-BLYN8:1:1101:3111:12458 1:N:0:1
ACTCCTACGGGAGGCAGCAGTAGGGAATCTTCGGCAATGGACGAAAGTCTGACCGAGCAACGCCGCGTGAGTGAAGAAGGTTTTCGGATCGTAAAACTCTGTTGTTAGAGAAGAACAAGGACGTAAGTAACTGTACGTCCCCTGACGGTATCTAACCAGAAAGCCACGGCTAACTACGTGCCAGCAGCCGCGGTAATACGTAGGTGGCAAGCGTTGTCCGGATTTATTGGGCGTAAAGCGAGCG
+
GGGGGGGGGGGGGGGGGGGGGGGGGGGGGGGGGGGGGGGGFGGGGGGGGGFGGGGGGGGGGGGGGGGGGGGGGGGGGGGGGGGGFGGGGGGGGGGGGGGGGGGGGGGFGGGGGGGGGGGGGGGGGFGGGGGGGGGGGGGCFGCDFGGGGGFGGGCFFGGGGGGG:FGGGGGGFCGFGGGCFGFFCFGGGGGGGGGGGFGGGGG7B+8BEE=@CGGCGGGGGGDGGFFGG685)/>GG=CD<5C1
@M03364:276:000000000-BLYN8:1:1101:14971:12470 1:N:0:1
ACTCCTACGGGAGGCAGCAGTAGGGAATCTTCGGCAATGGACGAAAGTCTGACCGAGCAACGCCGCGTGAGTGAAGAAGGTTTTCGGATCGTAAAACTCTGTTGTTAGAGAAGAACAAGGACGTTAGTAACTGAACGTCCCCTGACGGTATCTAACCAGAAAGCCACGGCTAACTACGTGCCAGCAGCCGCGGTAATACGTAGGTGGCAAGCGTTGTCCGGATTTATTGGGCGTAAAGCGAGCG
+
GGGGGGGGGGGGGGGGGGGGGGGGGGGGGGGGGGGGGGGGGGGGGGGGGGGGGGGGGGGGGGGGGGGFGGGGGGGGGGGGGGGGGGGGGGGGGGGGGGGGGGGGGGGGGGGGGGGGGGGGGGGFGGGGGGGGGGGGGGGGGGGGGGGGGGGGGGGGGGGGGGGGGGGGGGEGGGGGGGGGGGGGGGGGGGGGGGGGGGGGFCCCEFGGGGGGDEGGGDGGGGGGGDGGGGGG<DEGGGGGGGG7
@M03364:276:000000000-BLYN8:1:1101:1904:12494 1:N:0:1
ACTCCTACGGGAGGCAGCAGTAGGGAATCTTCGGCAATGGACGAAAGTCTGACCGAGCAACGCCGCGTGAGTGAAGAAGGTTTTCGGATCGTAAAACTCTGTTGTTAGAGAAGAACAAGGACGTAAGTAACTGTACGTCCCCTGACGGTATCTAACCAGAAAGCCACGGCTAACTACGTGCCAGCAGCCGCGGTAATACGTAGGTGGCAAGCGTTGTCCGGATTTATTGGGCGTAAAGCGAGCG
+
GFGFGGGGGGGGGGDGGGGFGGGGGGGGGGFGFFGGGFFGC@FFGGGGF9CECEFCF@FCEF@@CDG@FGFGGGGGGGGG@FG7,@FDGDG<FEFCGGGCDFGGFAEFCGGGFFG<FGGGGCFCFGGFCBBFGGDGGGG7=F,D>FFFFGGGGGGGCFGGGGGGBFGGGGGGGGGGGGGGGGCFGGGGGGGGGGG89CEFGGGGFBEFFGGCE>:EG?CEGGEEC7CFGGGGGGGECF>DC<<<
@M03364:276:000000000-BLYN8:1:1101:25914:12504 1:N:0:1
ACTCCTACGGGAGGCAGCAGTAGGGAATCTTCGGCAATGGACGAAAGTCTGACCGAGCAACGCCGCGTGAGTGAAGAAGGTTTTCGGATCGTAAAACTCTGTTGTTAGAGAAGAACAAGGACGTAAGTAACTGTACGTCCCCTGACGGTATCTAACCAGAAAGCCACGGCTAACTACGTGCCAGCAGCCGCGGTAATACGTAGGTGGCAAGCGTTGTCCGGATTTATTGGGCGTAAAGCGAGCG
+
GGGGGGGGGGGGGGGGGGGGGFGFGGGGFGGFCFGGGEGGFGGGGGGGGGGGGGGGGGDGGGGGGGGCGGFGFGGGGGGCF9BFFCCFGGGGGGGGGGGGGGGFGG9FEGGGGFGGGGFECFEGGFGGGGCFGGGFDEFBFFFGC8FGGGGGGGFDEFFGGGGGGFGGGGGGGGGGGGGGGGCGGGGGGGGEDEG@EFECBC5@FCGGGGGC8EGGGFFGGG=59FECCGG575CEGGFDDCC5
@M03364:276:000000000-BLYN8:1:1101:8559:12514 1:N:0:1
ACTCCTACGGGAGGCAGCAGTGGGGAATATTGCACAATGGGCGCAAGCCTGATGCAGCCATGCCGCGTGTGTGAAGAAGGCCTTCGGGTTGTAAAGCACTTTCAGCGAGGAGGAAGGTGGTGAGCTTAATACGTTCATCAATTGACGTTACTCGCAGAAGAAGCACCGGCTAACTCCGTGCCAGCAGCCGCGGTAATACGGAGGGTGCAAGCGTTAATCGGAATTACTGGGCGTAAAGCGCACG
+
GGGGGGGGGGFGGDGGGGGGGGGGGGGGGGGGGGGGFFGGGGGGGGGGGGGGGGGGGGFGGGGGGGGGGGGGGDFEFFGF8FGGGGGGFFGGGGGGGCGGGFGGGGG+CGEGGCFGGGGGGGGGGFGGGGGGGGGGGGGGGGDGFFGGGGEGGGGGFGGFGGGGGGGGGGGGGGEGGG@FGGGGGGGGGGGEGEGGDGGGGGGGEGGGGGG58CEGFGGC/CGGGGGGGFGFGGGEFGGG3<)1
@M03364:276:000000000-BLYN8:1:1101:21686:12524 1:N:0:1
ACTCCTACGGGAGGCAGCAGTGGGGAATATTGGACAATGGGCGAAAGCCTGATCCAGCCATGCCGCGTGTGTGAAGAAGGTCTTCGGATTGTAAAGCACTTTAAGTTGGGAGGAAGGGCGGTAAGTTAATACCTTGCTGTTTTGACGTTACCAACAGAATAAGCACCGGCTAACTTCGTGCCAGCAGCCGCGGTAATACGAAGGGTGCAAGCGTTAATCGGAATTACTGGGCGTAAAGCGCGCG
+
GGGGGGGGGGGGGGGGGGGGGGGGGGGGGGGGGFGGGGGGGGGGGGGGGGGGGGGGGGGGGGGGGFEGGGGFGGGGGGGGGGGGGGGEGGGFGGGGFGGGCFGGGGGGGGFGGCFGGGGGGGGGGGGGGGGGGGGGGGGGFFGGGGGGGGGGGGGGGGGGGGGGGGGGGGGGGGGGGGGGGGGGFGFEGGGGGGGGGDGGBFGGGGGGGGGGGGGGGGGGGGCGGFFG7?FGGGGDFGFGGGG<
@M03364:276:000000000-BLYN8:1:1101:12590:12567 1:N:0:1
ACTCCTACGGGAGGCAGCAGTAGGGAATCTTCGGCAATGGACGAAAGTCTGACCGAGCAACGCCGCGTGAGTGAAGAAGGTTTTCGGATCGTAAAACTCTGTTGTTAGAGAAGAACAAGGACGTTAGTAACTGAACGTCCCCTGACGGTATCTAACCAGAAAGCCACGGCTAACTACGTGCCAGCAGCCGCGGTAATACGTAGGTGGCAAGCGTTGTCCGGATTTATTGGGCGTAAAGCGAGCG
+
GGGGGGGGGGGGGGGGGGGGGFFGGGFGFGGEDCGGGGGGGGGEGGGGGGGGGGGGGGGGGGGGGGGFEGGFGGGGGGGGGGGGFGGGGGGGGGGGGGGGFFGFGGGGGGGGGGFFFGGFGGDFGDFGGGGGGGGCFGGEGCCGGGGEGGGDGGGGGGGGGGGGGGGGGGGGGCFGGGGGGGGFCFCFGDGGGGGEFGGDEC>EFG5CFFFDCEGGGFFCECCC?CFGCGCCDCEGFFGGGGDD
@M03364:276:000000000-BLYN8:1:1101:22470:12585 1:N:0:1
ACTCCTACGGGAGGCAGCAGTAGGGAATCTTCGGCAATGGACGAAAGTCTGACCGAGCAACGCCGCGTGAGTGAAGAAGGTTTTCGGATCGTAAAACTCTGTTGTTAGAGAAGAACAAGGACGTTAGTAACTGAACGTCCTCTGACGGTATCTAACCAGAAAGCCACGGCTAACTACGTGCCAGCAGCCGCGGTAATACGTAGGTGGCAAGCGTTGTCCGGATTTATTGGGCGTAAAGCGAGCG
+
GGGGGGGGGGGGGGGGGGGGGGGGGGGGGGGGGGGGGGGGGGGGGGGGGGGGGGGGGGGGGGGGGGGGGGGGGGGGGGGGGGGGGGGGGGGGGGGGGGGGGGGGGGGGGGGGGGGGGGGGGGGFGGGGGGGGGGGGGGGGGGGGGGGGGGFGGGGGGGGGGGGG>FGGGGGGGGGGGGGGGGGGGGGGGGGGGGGGGGGGGGGGGGGGGGGGGEGGGGGGGGGGGFFGGGGGGGGGGGGGGGGD
@M03364:276:000000000-BLYN8:1:1101:20750:12633 1:N:0:1
ACTCCTACGGGAGGCAGCAGTGGGGAATATTGCACAATGGGCGCAAGCCTGATGCAGCCATGCCGCGTGTGTGAAGAAGGCCTTCGGGTTGTAAAGCACTTTCAGCGAGGAGGAAGGTGGTGAGCTTAATACGCTCATCAATTGACGTTACTCGCAGAAGAAGCACCGGCTAACTCCGTGCCAGCAGCCGCGGTAATACGGAGGGTGCAAGCGTTAATCGGAATTACTGGGCGTAAAGCGCACG
+
GGGGGGGGGGGGGGGGGGGGGGGGGGGGGGGGGGGGGGGGGGGGGGGGGGGGGGGGGGGGGGGGGGGGGGGGGGGGGGGGGGGGGGGGGGGGGGGGGGGGGGFGGGGGGGGGGGGGGGGGGGGGGGGGGGGGGGGGGGGGGGGGGGGGGGGGGGGGGGGGGGGGGGGGGGGGGGGGGGGGGGGGGGGGGGGGGGGGGGGGGGDGGGGGGGGGGGGGGGGGGGGGGGGGGGGGGGGGGGGGGGGC
@M03364:276:000000000-BLYN8:1:1101:19361:12638 1:N:0:1
ACTCCTACGGGAGGCAGCAGTGGGGAATATTGCACAATGGGCGCAAGCCTGATGCAGCCATGCCGCGTGTGTGAAGAAGGCCTTCGGGTTGTAAAGCACTTTCAGCGAGGAGGAAGGTGGTGAGCTTAATACGCTCATCAATTGACGTTACTCGCAGAAGAAGCACCGGCTAACTCCGTGCCAGCAGCCGCGGTAATACGGAGGGTGCAAGCGTTAATCGGAATTACTGGGCGTAAAGCGCACG
+
GGGGGGCGGDGE7FGEGGCFGGGGDGGGFGGFDFEFECFGGGGGGGFFGGGCFGGGG8CFGGG8EGGGGGGFGFFGGGFEEGFEFFEGCCFFE9EFFFFGGDGFE9F@FFBCGGFFDC<DFCCFDFGGGGGGCEEG7<>C<@@FCFGFBF@FGGGGGGFFCCFFGGGGGGG>ECEGGD*><>,2BFFFGGGGGGGGEFFFEGGEDEEGGGGGG?C8CFF==88CCFGGFGGGGDCCCCFDGDC9
@M03364:276:000000000-BLYN8:1:1101:16740:12647 1:N:0:1
ACTCCTACGGGAGGCAGCAGTAGGGAATCTTCGGCAATGGACGAAAGTCTGACCGAGCAACGCCGCGTGAGTGAAGAAGGTTTTCGGATCGTAAAACTCTGTTGTTAGAGAAGAACAAGGACGTTAGTAACTGAACGTCCCCTGACGGTATCTAACCAGAAAGCCACGGCTAACTACGTGCCAGCAGCCGCGGTAATACGTAGGTGGCAAGCGTTGTCCGGATTTATTGGGCGTAAAGCGAGCG
+
GGGGGGGGGGGGGGGGGGGGGGGGGGGGGGGGGGGGGGGGGGGGEGGFGGGGGGGGGGGGGGGGGGGGGGGGGGGGGGGGGGGGGDGGGGGGGGGGGGGGGGGGGGGGGGGGGGGGGGGGGGGGGGGGGGGGGGGGGGGGGGGGGGGGGGGGGGGGGGGGGGGGGGGEEGGGGGGGGGGGDFGGCFCGG>EEEGGGGGGGGFGGGGGGCFG:C>EEE+AEGG=5CGCFGGGGDCEGFFGGGGG3
@M03364:276:000000000-BLYN8:1:1101:10755:12653 1:N:0:1
ACTCCTACGGGAGGCAGCAGTAGGGAATCTTCGGCAATGGACGAAAGTCTGACCGAGCAACGCCGCGTGAGTGAAGAAGGTTTTCGGATCGTAAAACTCTGTTGTTAGAGAAGAACAAGGACGTAAGTAACTGTGCGTCCCCTGACGGTATCTAACCAGAAAGCCACGGCTAACTACGTGCCAGCAGCCGCGGTAATACGTAGGTGGCAAGCGTTGTCCGGATTTATTGGGCGTAAAGCGAGCG
+
GGGGGGGGGGGGGGGGGGGGGGGGGGGGGGGGGGGGGGGGGGGGGGGGGGGGGGGGGGGGGGGGGGGGGGGGGGGGGGGGGGGGGGGGGGGGGGGGGGGGGGGGGGGGGGGGGGGGGGGGGGGGGGGGGGGFGGGGGGGGGGGGGGGGGGGGGGGGGGGGGGGGGGGGGGGGFGGGGGGGGGGGGGGGGGGGGGGGGGFGGGGGGGGGGGGGDEGGGGGGGGGGGGGGGFGGGGGGGFGGGG37
@M03364:276:000000000-BLYN8:1:1101:22822:12657 1:N:0:1
ACTCCTACGGGAGGCAGCAGTAGGGAATCTTCGGCAATGGACGAAAGTCTGACCGAGCAACGCCGCGTGAGTGAAGAAGGTTTTCGGATCGTAAAACTCTGTTGTTAGAGAAGAACAAGGACGTAAGTAACTGTACGTCCCCTGACGGTATCTAACCAGAAAGCCACGGCTAACTACGTGCCAGCAGCCGCGGTAATACGTAGGTGGCAAGCGTTGTCCGGATTTATTGGGCGTAAAGCGAGCG
+
GGGGGGGGGGGGGGGGGGGGGGGGGGGGGGGGGGGGGGGGFGGGGGGGGGGGGGGGGGGGGGGGGGGGGGGGGGGGGGGGGGGGGGGGGGGGGGGGGGGGGGGGGGGGGGGGGGGGGGFGGGGGGGGGGGGGGGGGGGGGGGGGGGGGGGGGGGGGGGGGGGGGGGGGGGGDGGGGGGGGGGGGGGGGFGGGDGGGGGGGGGGGGGGFGGGGGGGGGGGGGDEECGFDFGGGGGGGGGDDGGGD
@M03364:276:000000000-BLYN8:1:1101:20023:12658 1:N:0:1
ACTCCTACGGGAGGCAGCAGTGGGGAATCTTCGGCAATGGGGGCAACCCTGACCGAGCAACGCCGCGTGAGTGAAGAAGGTTTTCGGATCGTAAAACTCTGTTGTTAGAGAAGAACGTTAAGTAGAGTGGAAAGTTACTTAAGTGACGGTATCTAACCAGAAAGGGACGGCTAACTACGTGCCAGCAGCCGCGGTAATACGTAGGTCCCAAGCGTTGTCCGGATTTATTGGGCGTAAAGCGAGC
+
GGGGGGGGGGGGGGGGGGGGGGGGGGGGGGGGGGGGGGGGGGGGGGGGGGGGGGDGGGGGGGGGGGGGGGGFGGFFGGGGFGFGGGGGGGGGGGGGGGGGGGGGGGGGGGGGGGGGGFGG?FGFGGGFGCCFGGGCFGGGGGGGGGGGGGGGGGGGGGGFGDADF7FGGGGGGGGDFGGF7FGFGGGGGGGGGGGGGGFGFC:CGGGDGGGGGGGCGGGGGGG/CFGGF7CCFGEGGFDFDCD7
@M03364:276:000000000-BLYN8:1:1101:12336:12665 1:N:0:1
ACTCCTACGGGAGGCAGCAGTAGGGAATCTTCGGCAATGGACGAAAGTCTGACCGAGCAACGCCGCGTGAGTGAAGAAGGTTTTCGGATCGTAAAACTCTGTTGTTAGAGAAGAACAAGGACGTAAGTAACTGTGCGTCCCCTGACGGTATCTAACCAGAAAGCCACGGCTAACTACGTGCCAGCAGCCGCGGTAATACGTAGGTGGCAAGCGTTGTCCGGATTTATTGGGCGTAAAGCGAGCG
+
GGGGGGGGGGGGGGGGGGGGGGGGGGGGGGGGGGGGGGGGGGGGGGGGGGGGGGGGGGGGGGGGGGGGGFGGGGGGGGGGGGGGGGGGGGGGGGGGGGGGGGGGFFGGCGGGGGGGGGGFGGGGGGGGGGGGGGGFGGGGDDFGGGGGGGGGGGGGFEGGGGGGGGGGGGGGGGGGGGGGGGGGGGGGGGGGGGGCCFGGGGGGGGCFGGGFGGGGGGGGG=EEFGGGGGGGGGGEGGGDGGDC
@M03364:276:000000000-BLYN8:1:1101:18576:12700 1:N:0:1
ACTCCTACGGGAGGCAGCAGTAGGGAATCTTCGGCAATGGACGAAAGTCTGACCGAGCAACGCCGCGTGAGTGAAGAAGGTTTTCGGATCGTAAAACTCTGTTGTTAGAGAAGAACAAGGACGTAAGTAACTGTACGTCCCCTGACGGTATCTAACCAGAAAGCCACGGCTAACTACGTGCCAGCAGCCGCGGTAATACGTAGGTGGCAAGCGTTGTCCGGATTTATTGGGCGTAAAGCGAGCG
+
GGGGGGGGGGGGGGGGGGGGGGGGGGGGGGGGGGGDGGGGGGGGGGGGGGGGGGGGGGGGGGGGGGGGGGGGGGGFFGGGGGGGGGGGGGGGGGGGGGGGGGGGFFGGGGGGGGGGGGGGGGGGGGGGGGGGGGGFGGFFGGGGGGCGGGGGGGGGGGGGGGGGGGGGGGGGGGGGGGFGGGFGGGGGGGGGGGGGGGGGFGGGFFCGGFGGGGGDGGGGGG5=CEFGGGGGGGCEGGGGGGD5
@M03364:276:000000000-BLYN8:1:1101:26006:12741 1:N:0:1
ACTCCTACGGGAGGCAGCAGTGGGGAATATTGGACAATGGGCGAAAGCCTGATCCAGCCATGCCGCGTGTGTGAAGAAGGTCTTCGGATTGTAAAGCACTTTAAGTTGGGAGGAAGGGCAGTAAGTTAATACCTTGCTGTTTTGACGTTACCAACAGAATAAGCACCGGCTAACTTCGTGCCAGCAGCCGCGGTAATACGAAGGGTGCAAGCGTTAATCGGAATTACTGGGCGTAAAGCGCGCG
+
GGGGGGGGGGGGGGGGGGGGGGGGGGGGGGGFGGGGGGGGFGGGGGGGGGGGGGGGGGGGGGFGGGGGGGGGGGGGGGGGGGGGGGGGGFGFGGGGGCGFFGGGGFCFGGGGEGGGGGGGGEFGGG9FDGGFFFCCFCFFGGGGEGGEGG@FGGGGGGGFGGGGGGFGGGDGGGGAGGGGGGGGGGGGGEGGGGGGGGGGGGGGG>EGGGFFGGGGGGGGGGGGGGGGGGGGGDGGGGC<CDDD
@M03364:276:000000000-BLYN8:1:1101:17566:12746 1:N:0:1
ACTCCTACGGGAGGCAGCAGTGGGGAATATTGCACAATGGGCGCAAGCCTGATGCAGCCATGCCGCGTGTGTGAAGAAGGCCTTCGGGTTGTAAAGCACTTTCAGCGAGGAGGAAGGTGGTGAGCTTAATACGCTCATCAATTGACGTTACTCGCAGAAGAAGCACCGGCTAACTCCGTGCCAGCAGCCGCGGTAATACGGAGGGTGCAAGCGTTAATCGGAATTACTGGGCGTAAAGCGCACG
+
GGGGGGGGGGGGGGGGGGGGGGGGGGGGGGGGGGGGGGGGGGGGGGGGGGGGGGGGGGGGGGGGGGGGGGGGGGGGGGGGGGGGGGGGGGGGGGGGGGGGGGGGGGGGGGGGGGGGGGGGGGGGGGGGGGGGGGGGGGGGGGGGGGGGGGGGGEGGGGGGGGGGGGGGGGGGGGGGGGGGGGGGGGGGGGGGGGGGGGGGGDEGEGGGGGGGGGGGCCFGD=EGGFFGGGGGGDGGGGFGGGGC
@M03364:276:000000000-BLYN8:1:1101:3594:12757 1:N:0:1
ACTCCTACGGGAGGCAGCAGTAGGGAATCTTCGGCAATGGACGAAAGTCTGACCGAGCAACGCCGCGTGAGTGAAGAAGGTTTTCGGATCGTAAAACTCTGTTGTTAGAGAAGAACAAGGACGTTAGTAACTGAACGTCCCCTGACGGTATCTAACCAGAAAGCCACGGCTAACTACGTGCCAGCAGCCGCGGTAATACGTAGGTGGCAAGCGTTGTCCGGATTTATTGGGCGTAAAGCGAGCG
+
GGGFGGGGGGGGGGGGGGGGGGGGGGGGGGGGGGGGGGGGGGGGGGGGGGGGGGGGGGGGGGGGGGGGGGGGGGGGGGGGGGGGGGGGGGGGG?EGGGGGGGGGGGGGGGGGGGGGGGGGGGGFGGGFGGGGGGFGGGGDFFGGGGGGGGGGGGGGGGFGGGGGGGGGGGGGGGGFGEGGGGGGGGGGGGGGGGGGGGGDCBEGGGGGGGDEEGGGGFGGDEDGFCC?CGGGDGGGGGCG<DGC
@M03364:276:000000000-BLYN8:1:1101:19582:12783 1:N:0:1
ACTCCTACGGGAGGCAGCAGTAGGGAATCTTCGGCAATGGACGAAAGTCTGACCGAGCAACGCCGCGTGAGTGAAGAAGGTTTTCGGATCGTAAAACTCTGTTGTTAGAGAAGAACGTTAAGTAGAGTGGAAAGTTACTTAAGTGACGGTATCTAACCAGAAAGGGACGGCTAACTACGTGCCAGCAGCCGCGGTAATACGTAGGTCCCAAGCGTTGTCCGGATTTATTGGGCGTAAAGCGAGC
+
GGGGGGGGGGGGGGGGGGGGGGGGGGGGGGGGGGGGGGGGGGGGGGGGGGGGGGGGGGGGGGGGGGGFGGGGGGGGGGGGGGGGGGGGGGGGGFGGGGGGGGGGGGGGFGGGGGGGGFGGGGGGGGGFGGGGGGGGGGGGGGGGGGGGGGGGFGGGGGGGGGGGGDGGGGGGGGGGGGGGGGGGGGGGGGGGGGGGGGGGGEGGGGGGGGGFFGGGEGGGGGGGGGGGGFGGGGGCDGGGGGG)
@M03364:276:000000000-BLYN8:1:1101:28039:12795 1:N:0:1
ACTCCTACGGGAGGCAGCAGTGGGGAATATTGCACAATGGGCGCAAGCCTGATGCAGCCATGCCGCGTGTGTGAAGAAGGCCTTCGGGTTGTAAAGCACTTTCAGCGAGGAGGAAGGTGGTGAGCTTAATACGTTCATCAATTGACGTTACTCGCAGAAGAAGCACCGGCTAACTCCGTGCCAGCAGCCGCGGTAATACGGAGGGTGCAAGCGTTAATCGGAATTACTGGGCGTAAAGCGCACG
+
GGGGGGFGGGGGGGGGGGGGGDFFGGGFFFGGGFGGGGGFGGGGGGGGGGGGGGGGGGFFGEGGGGG=FG?F<CFFFGF?FFGFGGDEFGGGGGGFAEGGGGGGGGGEFEFGG>FGG<FC+4AFFG8FGGGFGGGCEGGGFGDDFDCC@FGGFCG>E7FGGDEGGG>G@:FGFF@F,*5*>DGFGGFGFGGGGGGGGGCFG**1=:85C;CFG>5*AFGGGE5CFGFGFFG5DG5CFCCDGGD5
@M03364:276:000000000-BLYN8:1:1101:25859:12810 1:N:0:1
ACTCCTACGGGAGGCAGCAGTGGGGAATATTGCACAATGGGCGCAAGCCTGATGCAGCCATGCCGCGTATATGAAGAAGGCCTTCGGGTTGTAAAGTACTTTCAGCGGGGAGGAAGGGGAGTGGTTTAATACGCCATTCAATTTACGTTACCCGCAGAAGAAGCACCGGCTAACTCCGTGCCAGCAGCCGCGGTAATACGGAGGGGGCAAGCGTTAATCGGAATTACTGGGCGTAAAGCGCACG
+
FGGGGGGGGGGGGGGGGGGGGGGGGGEGGGGGGFGGGGGGGGGGEEGGGGGGGEFGGGGFFFGFFGGG7BFGGGGGGGGGGGGGGGGG<CFGFGGGFGFDGGGFGGGGGG::FGGGE+=CF:FFFF,BFFGG7F7>CG99=F<,@FEGCFGCCDEFCFGGGGGC:FC@@FFE7:2?FC<FGFGFFGGGG5EGGGGC++<;**/:C*:CEF;@EG*?C9FF5EEF8CFGGGGDD5/C5:775)<9
@M03364:276:000000000-BLYN8:1:1101:10397:12843 1:N:0:1
ACTCCTACGGGAGGCAGCAGTGGGGAATATTGGACAATGGGCGAAAGCCTGATCCAGCCATGCCGCGTGTGTGAAGAAGGTCTTCGGATTGTAAAGCACTTTAAGTTGGGAGGAAGGGCAGTAAGTTAATACCTTGCTGTTTTGACGTTACCAACAGAATAAGCACCGGCTAACTTCGTGCCAGCAGCCGCGGTAATACGAAGGGTGCAAGCGTTAATCGGAATTACTGGGCGTAAAGCGCGCG
+
GGGGGGGGGGGGGGGGGGGGGGGGGGGGGGGGGFGGGGGGGGGGGGGGGGGGGGGGGGGGGGGGGGGEGGGGGGGGGGGGGGGGGGGGGGGGGGGAFGGFFGGGGFFFGGGGGG8FEGGGGGGGGGGGGGGGGGGGGGGGGGGGGGGGGGGFGGGGGGGGGGGCGGGGGGGGGGGGGGGGGGG7FGFGGGEGGGGGGGGGGGGGGGGGGGGFGGGE5FGGGGGGFGCGGGGGDDCEG7>5)93C
@M03364:276:000000000-BLYN8:1:1101:17879:12852 1:N:0:1
ACTCCTACGGGAGGCAGCAGTGGGGAATATTGCACAATGGGCGCAAGCCTGATGCAGCCATGCCGCGTGTATGAAGAAGGCCTTCGGGTTGTAAAGTACTTTCAGCGGGGAGGAAGGTGAGTGGTTTAATACGCCATTCAATTGACGTTACCCGCAGAAGAAGCACCGGCTAACTCCGTGCCAGCAGCCGCGGTAATACGGAGGGTGCAAGCGTTAATCGGAATTACTGGGCGTAAAGCGCACG
+
FGGGGGGGGGGGGGGGGGGGGGGGDGGGGGGGGGGGGGGGGGG7FEGGGGGGFGGGFGFGFGGGGGDFGGGGGGGGGGGGGGGGGGGDAGGGGGGGGFFGEFGFCFGCFGGDGGA>CFGG<BFFEFEGGF<3<FBF7FFF<<AF9=CB<<:FF7*5<FC<FGGGGGFGGGGGGGGGGG:FFCGG@@:F@CDC:::8;E9CB/CECCGC<CCFG*/8/9+:CE?>@9CFFGGGG<ECFDFDDCDG
@M03364:276:000000000-BLYN8:1:1101:6690:12860 1:N:0:1
ACTCCTACGGGAGGCAGCAGTGGGGAATATTGCACAATGGGCGCAAGCCTGATGCAGCCATGCCGCGTGTGTGAAGAAGGCCTTCGGGTTGTAAAGCACTTTCAGCGAGGAGGAAGGTGGTGAACTTAATACGTTCATCAATTGACGTTACTCGCAGAAGAAGCACCGGCTAACTCCGTGCCAGCAGCCGCGGTAATACGGAGGGTGCAAGCGTTAATCGGAATTACTGGGCGTAAAGCGCACG
+
GGGGGGGGGGGGGGGGGGGGFGGGGGGGGGGGGGGGGGGGGGGGGGGGGGGGGGGGGDFFGFG8CFGBFGGGGGGGGGGGFDFGGDGGGGGGGGGGGDEGGGGGGGGFGGGGGGGGGGGGGGAEGGGGGGGGGGEGGGGGGGFGGFDFFFGGBFGEGGGCGB<FFCFGCGGGGGGGFGGGG*?EGFFGC>*BEGGG;CFG*8CEEEEEG7@8CEC=FG?CCDGGGFGG+6@=DDG*9CFGDCC7
@M03364:276:000000000-BLYN8:1:1101:16198:12861 1:N:0:1
ACTCCTACGGGAGGCAGCAGTAGGGAATCTTCGGCAATGGACGAAAGTCTGACCGAGCAACGCCGCGTGAGTGAAGAAGGTTTTCGGATCGTAAAACTCTGTTGTTAGAGAAGAACAAGGACGTAAGTAACTGTACGTCCCCTGACGGTATCTAACCAGAAAGCCACGGCTAACTACGTGCCACCAGCCGCGGTAATACGTAGGTGGCAAGCGTTGTCCGGATTTATTGGGCGTAAAGCGAGCG
+
GGGGGGGGGGGGGGGGGGGGGGGGGGGGGGGGGGGGGGGGGGGGGGGGGGGGGGGGGGGGGGGGGGGGGGGGGGGGGGGGGGGGGGGGGGGGGGGGGGGGGGGGGGGGGGGGGGGGGGGGGGGGGGGGGGGGGGGGGGGGGGGGGGGGGGGGGGGGGGGGGGGGGGGGGGGGGGGGGGGCFGGGDGGGGGGGGGGGGGGGGGGGGGGGGGGGGGGGGGFEGGGGGGGGGGGGGGCEDFGGGGGD
@M03364:276:000000000-BLYN8:1:1101:5426:12926 1:N:0:1
ACTCCTACGGGAGGCAGCAGTAGGGAATCTTCGGCAATGGACGAAAGTCTGACCGAGCAACGCCGCGTGAGTGAAGAAGGTTTTCGGATCGTAAAACTCTGTTGTTAGAGAAGAACAAGGACGTTAGTAACTGAACGTCCCCTGACGGTATCTAACCAGAAAGCCACGGCTAACTACGTGCCAGCAGCCGCGGTAATACGTAGGTGGCAAGCGTTGTCCGGATTTATTGGGCGTAAAGCGAGCG
+
GGGGGGGGGGGGGGGGGGGGGGGGGGGGGGGGGGDGGGGGGGGGGGGGGGGGGGGGGGGGGGGGGGGGGGGGGGGGGGGGEGGGGGGGGGGGGGFGGGGGGGGGGGGGGGGGGGGFGGGGGGGGGGGGGGGGGGGGGGG>FGGGGFGGGGFFGGGGGGGGGGGGGGGGGGGGGGGGGGGG>DFGGFCGGGGGGGGGGGGGGGGGGGGGGGGFGGGGG7CEGGG=FGGGGGGGGDDEC>FGD397
@M03364:276:000000000-BLYN8:1:1101:18372:12937 1:N:0:1
ACTCCTACGGGAGGCAGCAGTAGGGAATCTTCGGCAATGGACGAAAGTCTGACCGAGCAACGCCGCGTGAGTGAAGAAGGTTTTCGGATCGTAAAACTCTGTTGTTAGAGAAGAACAAGGACGTAAGTAACTGTACGTCCCCTGACGGTATCTACCCAGAAAGCCACGGCTAACTACGTGCCAGCAGCCGCGGTAATACGTAGGTGGCAAGCGTTGTCCGGATTTATTGGGCGTAAAGCGAGCG
+
GGGGGGGGGGGGGGGGGGFGGCGGGGGG9FGCC;FCFDDGFGFGCGG<FCFFDFCGGGCFDGGGGGGGG7FFGGGGGGGG=5BFGGG:EFGGGGGCGCFG9EFFG,,<CFFAFGGCE=BF<=F+3=DFFDDEGGCFF@F=FFGFFGGFGG@F<=3>>ECCFFFGG,DFCFEEGGG@F8FFGGGGGGFGGGGGGG>EGGGF9CFC+5;FGGGGGGG57+AEGG*AFG:FGGGFG<EEGFGG*5C)
@M03364:276:000000000-BLYN8:1:1101:11433:12981 1:N:0:1
ACTCCTACGGGAGGCAGCAGTGGGGAATATTGCACAATGGGCGCAAGCCTGATGCAGCCATGCCGCGTGTGTGAAGAAGGCCTTCGGGTTGTAAAGCACTTTCAGCGAGGAGGAAGGTGGTGAGCTTAATACGTTCATCAATTGACGTTACTCGCAGAAGCAGCACCGGCTAACTCCGTGCCAGCAGCCGCGGTAATACGGAGGGTGCAAGCGTTAATCGGAATTACTGGGCGTAAAGCGCACG
+
EFDEFFF<@CEGFGGGCG<CFFFGCFC@AFGGGGGGCFFEGFG+CEGF@<F<FFFFGG8<EFFGGGGEE=FFG9EFGGGGCFG@E@7CFFEF,<,<<EF@FFEFGFCBFG=FDGFFGFEG@F94D<8,?F,B<FEG8F<,<<@FGF7:=D:FC=>CFCFG,@FDEGACE7F:FEFFGCFFGG2DEEGCF5C58C*B9C>CE;:8CCGG6CF*31*;CFGGG5CFGDGG7CF5DD:C<CF:GGG)
@M03364:276:000000000-BLYN8:1:1101:26503:12998 1:N:0:1
ACTCCTACGGGAGGCAGCAGTAGGGAATCTTCGGCAATGGACGAAAGTCTGACCGAGCAACGCCGCGTGAGTGAAGAAGGTTTTCGGATCGTAAAACTCTGTTGTTAGAGAAGAACAAGGACGTAAGTGACTGTACGTCCCCTGACGGTATCTAACCAGAAAGCCACGGCTAACTACGTGCCAGGAGCCGCGGTAATACGTAGGTGGCAAGCGTTGGCCGGATTTATTGGGCGTAAAGCGAGCG
+
GCAF8,<F@EGCCFFCBFFCCFC,B@DED9,6C;@CBF9C,EF@F7@@<C9<FF@7FFDEGGGGGGG=FCCCCFFGGFE8CB,:C::FGGCEBEGAFDEFFFFEFFFFEGG8=<DEF,84,BFEF,,CDFFG9A,CBFE:FAD7FGD7>FCFA@EB<FG@CF,FGGG@F7CCFG;;:CFF78@E*85=8***3=BE?FGG:C>GCCFF*0;CGG*8*0<:>/11<0+2<<CG39=CFFFCGG/)
@M03364:276:000000000-BLYN8:1:1101:26739:13001 1:N:0:1
ACTCCTACGGGAGGCAGCAGTAGGGAATCTTCGGCAATGGACGAAAGTCTGACCGAGCAACGCCGCGTGAGTGAAGAAGGTTTTCGGATCGTAAAACTCTGTTGTTAGAGAAGAACAAGGACGTTAGTAACTGAACGTCCTCTGACGGTATCTAACCAGAAAGCCACGGCTAACTACGTGCCAGCAGCCGCGGTAATACGTAGGTGGCAAGCGTTGTCCGGATTTATTGGGCGTAAAGCGAGCG
+
GGGGGGGGGGGGGGGGGGGGGGGGGGGGGGGGGGGGGGGGDFGGGGGGGGGGGFGGGGEGGGGGGGGGGGGGGGGGGGGGGGGGGGGGGGGGGGGGGGGGCFGGGGGGGGGGGFFFGFGGGGGGGGGGGGGGADAFGGF>FFFGGGGGGGGGGGBCFGGFG,7FGGGGGGGGGGGGGGGFGGGGGGGGGGGGGGGGGGGGGCGGGGCEG?FGGGGGGGGGGEE5AFGGGGGGGGD5DGGGGDGC
@M03364:276:000000000-BLYN8:1:1101:5689:13002 1:N:0:1
ACTCCTACGGGAGGCAGCAGTGGGGAATATTGCACAATGGGCGCAAGCCTGATGCAGCCATGCCGCGTGTGTGAAGAAGGCCTTCGGGTTGTAAAGCACTTTCAGCGAGGAGGAAGGTGGTGAACTTAATACGTTCATCAATTGACGTTACTCGCAGAAGAAGCACCGGCTAACTCCGTGCCAGCAGCCGCGGTAATACGGAGGGTGCAAGCGTTAATCGGAATTACTGGGCGTAAAGCGCACG
+
GGGGGGGGGGGGGGGGGGGGFGGGGGGGGGGGGGGGGGGFGGGGGGGGGGEGGGGGGGGGGGGGGGGFGGGGGGGGGGGGFGGGGGGGGGGGGGGGGGGGGGGGGGGGGGGGGGGGGGGGGGGGGGGGGGFGGGGFCGGGGGGGGGGGGGGFGGDGGGGGGGGGGGGGGGGGGGGGGGGGGGGFFGGGFGGGGGGGGGGGGGGGGGGGGGFFGGGCGGGGGGGGGGGGGGGGGGGGGGCGGGG5
@M03364:276:000000000-BLYN8:1:1101:4194:13013 1:N:0:1
ACTCCTACGGGAGGCAGCAGTGGGGAATATTGCACAATGGGCGCAAGCCTGATGCAGCCATGCCGCGTGTATGAAGAAGGCCTTCGGGTTGTAAAGTACTTTCAGCGGGGAGGAAGGTGATGAACTTAATACGTTCATCAATTGACGTTACCCGCAGAAGAAGCACCGGCTAACTCCGTGCCAGCAGCCGCGGTAATACGGAGGGTGCAAGCGTTAATCGGAATTACTGGGCGTAAAGCGCACG
+
GGGGGGGGGEFGGGGGGGGGGGGGGGGGGFGGG,EFGGGGGGGGGG@FGGGFGFFAAFDGGGGGGGEEGGGGGGGGGGGGGFGGGGGGGGGGFGG<?EEGGGCFFGDEGGG7FGG@FFCAFGGE?FGCGGFGGGEGDAADF9FFGGDGGGGGGGGGGGFDGGCD>BFG>*>CCDGCGGGGDFB@FGGGGEEC5CGGGGGGGD5EGGGGFGGGGCEGFGF5C=8CC9CF<CFC>):EFFGGDGG5
@M03364:276:000000000-BLYN8:1:1101:12739:13016 1:N:0:1
ACTCCTACGGGAGGCAGCAGTGGGGAATATTGGACAATGGGCGAAAGCCTGATCCAGCCATGCCGCGTGTGTGAAGAAGGTCTTCGGATTGTAAAGCACTTTAAGTTGGGAGGAAGGGCGGTAAGTTAATACCTTGCTGTTTTGACGTTACCAACAGAATAAGCACCGGCTAACTTCGTGCCAGCAGCCGCGGTAATACGAAGGGTGCAAGCGTTAATCGGAATTACTGGGCGTAAAGCGCGCG
+
GGGGGGGGGGGGGGGGGGGGGGGGGGGGGGGGGGGGGGGGGGGGGGGGGGGGGGGGGGGGGGGGGGGGGGGGGGGGGGGGGGGGGGGGGGGGGGGGGGGGGGGGGGGGGGGGGGGGGGGGGGGGGGGGGGGGGGGGGGGGGGGGGGGGGGGGGGGGGGGGGGGGGGGGGGGGGGGEGGGFGGGGGGGGGGCEDEGGGGGGDEEGECGGGF?8:EEGGFGGGGGGGGGGGGGGDD:CCCGDD<3>
@M03364:276:000000000-BLYN8:1:1101:17045:13028 1:N:0:1
ACTCCTACGGGAGGCAGCAGTGGGGAATATTGCACAATGGGCGCAAGCCTGATGCAGCCATGCCGCGTGTGTGAAGAAGGCCTTCGGGTTGTAAAGCACTTTCAGCGAGGAGGAAGGTGGTGAGCTTAATACGTTCATCAATTGACGTTACTCGCAGAAGAAGCACCGGCTAACTCCGTGCCAGCAGCCGCGGTAATACGGAGGGTGCAAGCGTTAATCGGAATTACTGGGCGTAAAGCGCACG
+
GGCFGFFGEE@FG>E;B7EGGCFGDCC<EC<FFGGGGF9CEDGGGGCCDGDEFGGDC<,FFCFGGGGGEC<FGFDF?,CCE=CFCDCBFG7BFGGEG<FE=FF<AFCEEGEGDGGGCFGD?7?BFDDFGGFC3B,B<F<AAFF,,,@FC=FGAFGGGGGGGGCFGGGEFGGGGGGCFBEBCG?EGCBC;:CCGE8B9F+;8B>888E5B9CCGC88CGGFECGFGGFG?6@CDDD=<D753C<C
@M03364:276:000000000-BLYN8:1:1101:21503:13074 1:N:0:1
ACTCCTACGGGAGGCAGCAGTAGGGAATCTTCGGCAATGGACGAAAGTCTGACCGAGCAACGCCGCGTGAGTGAAGAAGGTTTTCGGATCGTAAAACTCTGTTGTTAGAGAAGAACAAGGACGTTAGTAACTGAACGTCCCCTGACGGTATCTAACCAGAAAGCCACGGCTAACTACGTGCCAGCAGCCGCGGTAATACGTAGGTGGCAAGCGTTGTCCGGATTTATTGGGCGTAAAGCGAGCG
+
GGGGGGGGGGGGGGGGGGGGGGGGGGGGGGGGGGGGGGGGGGGGGGGGGGGGGGGGGGDGGGGGGGGGGGGGGGGGGGGGFFGGGGGGGGGGGGGFGGGGGGGG?EFGFGGGGGGFFGCF@,@F@FEFGD<FFFGDFFGGEFGGGGGGGGGGGGGGGGGGGGGGGGGGGGGGGGGGGGGGGGGGGGGGGGGGGGGGGGGGCCFGGEGGFGGCEEGEC+<EGE?EGGGGGGGGGGGGGGGGGGG<
@M03364:276:000000000-BLYN8:1:1101:22297:13093 1:N:0:1
ACTCCTACGGGAGGCAGCAGTAGGGAATCTTCGGCAATGGACGAAAGTCTGACCGAGCAACGCCGCGTGAGTGAAGAAGGTTTTCGGATCGTAAAACTCTGTTGTTAGAGAAGAACAAGGACGTTAGTAACTGAACGTCCCCTGACGGTATCTAACCAGAAAGCCACGGCTAACTACGTGCCAGCAGCCGCGGTAATACGTAGGTGGCAAGCGTTGTCCGGATTTATTGGGCGTAAAGCGAGCG
+
GGGGGGGGGGGGGGGGGGGGGFGGGGGGGGGGGGGGGGGGGGGGGGGDEGGGGGGGGGGGGGGGGGGGGGGGGGFGGFFFGGGGGGGGGGGGGGGGEGGGGGGGGGFFGGGGGFFGGGFGGGGCFGGFGGGGGGGGGGGGGGGGGGGGGGGGGGGGGGGGGGGDGGGGGGGGGGGFGDGGGGGFFFCGGGDGGGGGGGGGGGGGGFFGFCFGD88EEFGGGC*:67?FF?F=DDGE:DCDCDDC
@M03364:276:000000000-BLYN8:1:1101:25029:13101 1:N:0:1
ACTCCTACGGGAGGCAGCAGTAGGGAATCTTCGGCAATGGACGAAAGTCTGACCGAGCAACGCCGCGTGAGTGAAGAAGGTTTTCGGATCGTAAAACTCTGTTGTTAGAGAAGAACAAGGACGTTAGTAACTGAACGTCCCCTGACGGTATCTAACCAGAAAGCCACGGCTAACTACGTGCCAGCAGCCGCGGTAATACGTAGGTGGCAAGCGTTGTCCGGATTTATTGGGCGTAAAGCGCACG
+
GGGGGGGGGGGGGGGGGGGGGGGGGGGGGGGGGGGGGGGGGGGGGGGGGGGGGGGGGGGGGGGGGGGGGGFGGGGGGGGGFGFGGGGGGGGGGGGGGGGGGGGGGGGGGGGGGGGGGGGGGGGGGGGGGGGGGGGGGGFGGGGGGGGGGGGGGGGGFGGGGGGGGGGGGGGGDGGGGGGGGGGF7FGGGGGGGGGGGGGGGGGGGEGGFGGGGGGGGGGGGE8EGGGGGGGGGGGGGGGGGGG5
@M03364:276:000000000-BLYN8:1:1101:8112:13105 1:N:0:1
ACTCCTACGGGAGGCAGCAGTGGGGAATATTGCACAATGGGCGCAAGCCTGATGCAGCCATGCCGCGTGTATGAAGAAGGCCTTCGGGTTGTAAAGTACTTTCAGCGGGGAGGAAGGTGATGAACTTAATACGTTCATCAATTGACGTTACCCGCAGAAGAAGCACCGGCTAACTCCGTGCCAGCAGCCGCGGTAATACGGAGGGTGCAAGCGTTAATCGGAATTACTGGGCGTAAAGCGCACG
+
FGGGGGGGGGGGGGGGGFGGGGGGGEGGFGGGGCGGGGGCGGGGGEGFGEEDFDGGGGGGFGFFG7FGGGGGCF9,CEEFGFGGFGGCEFGGGGGGGFGGGGEGGFGCEGCC7FEGFGGDBEFDGFFGGGGGGGFGGGFFEFEFGGGGGGGGGGEGGGGFGGGGGGGGGCEGFGFGFEF>EFCBEGGGFEGEGGGCF?FF*CE?ECEGG?EEGCEECFFGGCECGGGGGFCCD<E5>7*>D7DC
@M03364:276:000000000-BLYN8:1:1101:22416:13113 1:N:0:1
ACTCCTACGGGAGGCAGCAGTAGGGAATATTCGGCAATGGACGAAAGTCTGACCGAGCAACGCCGCGTGAGTGAAGAAGGTTTTCGGATCGTAAAACTCTGTTGTTAGAGAAGAACAAGGACGTTATTAACTGAACGTCCCCTGACGGTATCTAACCAGAAAGCCACGGCTAACTACGTGCCAGCAGCCGCGGTAATACGTAGGTGGCAAGCGTTGTCCGGATTTATTGGGCGTCAAGCGAGCG
+
GGGGGGGGGGGEGGGGGGGGF9FGGGGG9FGFGGGGGGGGCGG7CGF;EFGGGE7FEGGGGGGGGGGEFE?EFFGGGGGG<CFGGGG=C:FGGGGG,EFGEFGFGC9F,EF,?FGDGF,,,:>8=3,,5BB@<,5F?FB:@@<<FFGEFGGGGFGFCC,8DFFFG>FE7FFGGGGGGEFGGDCFC@CFG>5BCCEGGGCFGCB8C9CFC9C=?CCC*0<CC;;C6@+:C9FE39*:7*27CGDD
@M03364:276:000000000-BLYN8:1:1101:15784:13132 1:N:0:1
ACTCCTACGGGAGGCAGCAGTGGGGAATATTGCACAATGGGCGCAAGCCTGATGCAGCCATGCCGCGTGTGTGAAGAAGGCCTTCGGGTTGTAAAGCACTTTCAGCGAGGAGGAAGGTGGTGAGCTTAATACGCTCATCAATTGACGTTACTCGCAGAAGAAGCACCGGCTAACTCCGTGCCAGCAGCCGCGGTAATACGTAGGTCCCAAGCGTTGTCCGGATTTATTGGGCGTAAAGCGAGCG
+
GGGGGGGGGGGGGGGGGGGGGGGGGGGGGGGGGGGGGGGGGGGGGGGGGGGGGGGGGGGGGGGGGGGGGGGGGGGGGGGGGGGGGGGGGGGGGGGGGGGGGGGGGGGFGGGGGGGGGGGGGGGGGGGGGGGGGGGGGGGGGGGGGGGGGGGGGGGGGGGGGGGGGGGGGGGGGGGGGGGGGGGGGGGGGGGGGGGGGGGGGGGGGGGGGGGGGEGGGGGGGGDGGFGGGGGGGGGGGGGGGGGD
@M03364:276:000000000-BLYN8:1:1101:7692:13133 1:N:0:1
ACTCCTACGGGAGGCAGCAGTGGGGAATATTGCACAATGGGCGCAAGCCTGATGCAGCCATGCCGCGTGTGTGAAGAAGGCCTTCGGGTTGTAAAGCACTTTCAGCGAGGAGGAAGGTGGTGAACTTAATACGTTCATCAATTGACGTTACTCGCAGAAGAAGCACCGGCTAACTCCGTGCCAGCAGCCGCGGTAATACGGAGGGTGCAAGCGTTAATCGGAATTACTGGGCGTAAAGCGCACG
+
GGGGGGGGGGGGGGGGGGEFGGGGGGGGGGGDGGGGGGGGGFG>FGEGGGGGGGGGGG8FGGGGGGGFEFFGGGGGGGGGD=CGGGG@FGEGGGGGGGGGEFDGGGE:CGG@EGGGGGGDFFA=EEDDD<EEF<==A,DFFCAFDB7CF@=F<>EE7FGGFF<DDGBFC7:<FGCC@C:CCEGGFF6F;CEG*:*:F?EFE5*8EEGG?;>FGGGGGGGGGCGG+<?FGFG5CGEC5CCDDCC>
@M03364:276:000000000-BLYN8:1:1101:15625:13147 1:N:0:1
ACTCCTACGGGAGGCAGCAGTGGGGAATATTGCACAATGGGCGCAAGCCTGATGCAGCCATGCCGCGTGTATGAAGAAGGCCTTCGGGTTGTAAAGTACTTTCAGCGGGGAGGAAGGTGATGAACTTAATACGTTCATCAATTGACGTTACCCGCAGAAGAAGCACCGGCTAACTCCGTGCCATCAGCCGCGGTAATACGGAGGGTGCAAGCGTTAATCGGAATTACTGGGCGTAAAGCGCACG
+
GGGGGGGGGGGGGGGGGGGGGGGGGGGGGGGGGGGGGGGGGGGGGGGGGGGGGGGGGGEGGGGFEGGFGGFGGGGGGGGGGGGGGGGGGGGGGGGGGGGGGFGGGGGGGGGGGGGGGGGGGGGGGGGGGGGGGGGGGGGGGGGGGGGGGGGGGGGGGGGGGFFGGG7FEGGGGGGGGGGGGGGGGGGFFGDGGGGGGGGGGDEGGGGGGGGGGEGGGGGGGGGGGGGGGGGFGGGEGGGGGGGC
@M03364:276:000000000-BLYN8:1:1101:2658:13182 1:N:0:1
ACTCCTACGGGAGGCAGCAGTGGGGAATATTGCACAATGGGCGCAAGCCTGATGCAGCCATGCCGCGTGTGTGAAGAAGGCCTTCGGGTTGTAAAGCACTTTCAGCGAGGAGGAAGGTGGTGAACTTAATACGTTCATCAATTGACGTTACTCGCAGAAGAAGCACCGGCTAACTCCGTGCCAGCAGCCGCGGTAATACGTAGGTCCCAAGCGTTGTCCGGATTTATTGGGCGTAAAGCGAGCG
+
GGGGGGGGGGGGGGDGGGGGGGGGGGGGGGGGGGGGGGGGGFGDGGGGGGGGGGGGGGGGGGGGGGGGGGGGGGGGGGGGGGGGGGGGGGGGGGGDAFGGGGGFDFE7FFGGGGGGGGGGGGGGGGGGGGGCGDCFGGGGGGDDFCGGGGGG>FEF<BEGGGGGGGFEFEEGGGGGGEGEEDGF8CFDDEGGDGGDBECF+3=EB9+=CFGGG;AECCFGGGGGFGD9CGGGD<=EFCCGGGC7
@M03364:276:000000000-BLYN8:1:1101:14838:13193 1:N:0:1
ACTCCTACGGGAGGCAGCAGTGGGGAATATTGCACAATGGGCGCAAGCCTGATGCAGCCATGCCGCGTGTGTGAAGAAGGCCTTCGGGTTGTAAAGCACTTTCAGCGAGGAGGAAGGTGGTGAGCTTAATACGCTCATCAATTGACGTTACTCGCAGAAGAAGCACCGGCTAACTCCGTGCCAGCAGCCGCGGTAATACGGAGGGTGCAAGCGTTAATCGGAATTACTGGGCGTAAAGCGCACG
+
GGGGGGGGGCFGGGGGGGGGGGGGGGGGGGGGGGGGGGGGGGGGGGGGGGGGGGGGGGGGFGCFGGGGGGGGGGGGGGGGGGGFFGGGGDGGGGGGGGGGGGFGGGGEEGGGGGFGGGEDF@EGCFFGGGGCGGDGGGGFDGB@FGGFGAEFGCDCCEGGGGGGGGCGFGGEGGGGGGGGDGGGGFGFGGGGGCEGGGGCCEEEGCEEG@F5=EECFF?F5C8CCFGGFGFC)9EGFFGC<DG<
@M03364:276:000000000-BLYN8:1:1101:24778:13216 1:N:0:1
ACTCCTACGGGAGGCAGCAGTGGGGAATATTGCACAATGGGCGCAAGCCTGATGCAGCCATGCCGCGTGTGTGAAGAAGGCCTTCGGGTTGTAAAGCACTTTCAGCGAGGAGGAAGGTGGTGAACTTAATACGCTCATCAATTGACGTTACTCGCAGAAGAAGCACCGGCTAACTCCGTGCCAGCAGCAGCGGTAATACGGAGGGTGCAAGCGTTAATCGGAATTACTGGGCGTAAAGCGCACG
+
GGGAFFAF@FGGGGGGGGGGEGGGF@F8@CFFCFGFAAF<@,@FEFCE,:,<@AFDC<FCF<<FDEGEFCDEF<FG9FGFDEEEE=FEEEFF9F<?FGGGC<A,5<C=FFEGE:8E:4E7B<F9FFFAGGGD7+B+CA,@DACFGGDE@F7F,8@@:@CFGGGGFGE7@E7CFEF9,:F:F@E,BFFG,<8:BEE>FGCC*BB8E;CCGGC*;CEGC@+A*;EEFCCFGCEF5CGGF>FDGGDC
@M03364:276:000000000-BLYN8:1:1101:29094:13242 1:N:0:1
ACTCCTACGGGAGGCAGCAGTGGGGAATATTGCACAATGGGCGCAAGCCTGATGCAGCCATGCCGCGTGTGTGAAGAAGGCCTTCGGGTTGTAAAGCACTTTCAGCGAGGAGGAAGGTGGTGAACTTAATACGTTCATCAATTGACGTTACTCGCAGAAGAAGCAACGGCTAACTCCGTGCCAGCAGCCGAGGTAATACGGAGGGTGCAAGCGTTAATCGGAATTACTGGGCGTAAAGCGCACG
+
GGGGGFGEFGGFGGGGGGGFFFGGGGGGGGFFFGGGGGGGGEFGGGGECFGGGGGFFCFGEGGFCGGFFGGGGGGCFGGGFG<CFFFGGEEFFFGGGGGGGFEFEF=+6C@=B+,BFGFGGFDF<<<FAEGFEGFFFAEGFFGGGGDFD<CAFGDGG+,:>,,@:7FBCEC7:F@D,*DFC:>FCEE8FC*=CEGGEB;=8*=BC**=F<C8EGGGFF:==EGGF97CGGCGGGGD5:*5377C
@M03364:276:000000000-BLYN8:1:1101:4634:13273 1:N:0:1
ACTCCTACGGGAGGCAGCAGTAGGGAATCTTCCGCAATGGACGAAAGTCTGACGGAGCAACGCCGCGTGAGTGAAGAAGGTTTTCGGATCGTAAAGCTCTGTTGTTAGGGAAGAATAGTGATAAGAGTAACTGATTATCATGTGACGGTACCTAACCAGAAAGCCACGGCTAACTACGTGCCAGCAGCCGCGGTAATACGTAGGTGGCAAGCGTTGTCCGGAATTATTGGGCGTAAAGCGCGCG
+
GGGGGGGGGGGGGGGGGGGGGGGGGGGGGGGGGGGGGGGGGGGGGGGGGGGGGGGGGGGGGGGGGGGGGGGGGGGEGGGGGGGGGGGGGGDGGGGGGGGGAFGGFFGGGGGGGGGGGGGGGGGGGGGGGGGGGGGGGGGGGGGFGGGEFFDFDGGGGFGGCFGGCGGDDGGEFGGGGGFGGGGGGGCFGGGGGGE*BEGGGGEGGGB8:FFEDGC=EGGGGGEFF?FGGGFFGGGE<CFG3<D9
@M03364:276:000000000-BLYN8:1:1101:23484:13276 1:N:0:1
ACTCCTACGGGAGGCAGCAGTAGGGAATCTTCCGCAATGGACGAAAGTCTGACGGAGCAACGCCGCGTGAGTGAAGAAGGTTTTCGGATCGTAAAGCTCTGTTGTTAGGGAAGAATAGTTAAGGGAGTAACTGCCCTTGATGTGACGGTACCTAACCAGAAAGCCACGGCTAACTACGTGCCAGCAGCCGCGGTAATACGTAGGTGGCAAGCGTTGTCCGGAATTATTGGGCGTAAAGCGCGCG
+
GGGGGGGGGGGGGGGGGGGGGGGGGGGGGGGGGGGGGGGGFGGGGGGGGGGGGGEGGGGGGGGGGGGGGGGGGGGGGGGGGGGGG@GFGGGGGGGGGFGGGGGGGGGFGGG,FFFCFGGGGGGGGGGCFGGGGGGGGGGFFGCAGGGEGGFGFGGGGGGGGGGGGGGGGGGGGGGGGGGGGGGG>EGGGDGGDGGGGGGGGGFGFFGGGGGCEGE5EFGG=5C*@FFCFFGGGGGGGGGGGGGC
@M03364:276:000000000-BLYN8:1:1101:28078:13276 1:N:0:1
ACTCCTACGGGAGGCAGCAGTGGGGAATATTGCACAATGGGCGCAAGCCTGATGCAGCCATGCCGCGTGTATGAAGAAGGCCTTCGGGTTGTAAAGTACTTTCAGTCGGGAGGAAGGTGGTAAGGTTAATAACCTTATCAATTGACGTTACCGACAGAAGAAGCACCGGCTAACTCCGTGCCAGCAGCCGCGGTAATACGGAGGGTGCAAGCGTTAATCGGAATTACTGGGCGTAAAGCGCACG
+
FGGGGGFGGEGDGGGGGGGGGGGGGGGGGGGGGGGGGGGGGGGGGGGGGGGGGGGGFGGGGGGGGGGGGGGGGGGGGGGGGGGFGGGGGEGGGFGDEFGDFFFFEEEFDGGGGGGGGFFGGGGGGGEGGGFGFCGGDDFGFFGGGGGFGGGGGDGGGFGGGGGFG7FGGGGGGCFG7>@FFFCFF@FGGGGGCGECGDFGGGGGB;;E?FDECGG=:C?FGG8FFGGGGEFGGGGEF**95<7)
@M03364:276:000000000-BLYN8:1:1101:25110:13281 1:N:0:1
ACTCCTACGGGAGGCAGCAGTGGGGAATATTGCACAATGGGCGCAAGCCTGATGCAGCCATGCCGCGTGTGTGAAGAAGGCCTTCGGGTTGTAAAGCACTTTCAGCGAGGAGGAAGGTGGCGAACTTAATACGTTCATCAATTGACGTTACTCGCAGAAGAAGCACCGGCTAACTCCGTGCCAGCAGCCGCGGTAATACGGAGGGTGCAAGCGTTAATCGGAATTACTGGGCGTAAAGCGCACG
+
GGGGGGGGGGGGGGGGGGGGGGGGGGGGGGGGGGGGGGGGGGGGGGGGGGGGGGGGGGGGGGGGGGGGGGGGGGGGFGGGGFGGGGEGFFGGGGGGGGGGGGGGGGGGGGGGGGGGGGGGGGGGGGGGGGGGGGGGGGGGGGGGGGGGGGGGFGGGGGGGGGGGGGFEEGGGGGGGGGGGGGGGGGGGGDGDEGGGGGGGGDGGGGGGGGGGGGGGGGGGGGGGGGGGGGGGC75>CGGGGGD<
@M03364:276:000000000-BLYN8:1:1101:16578:13318 1:N:0:1
ACTCCTACGGGAGGCAGCAGTGGGGAATATTGCACAATGGGCGCAAGCCTGATGCAGCCATGCCGCGTGTGTGAAGAAGGCCTTCGGGTTGTAAAGCACTTTCAGCGAGGAGGAAGGTGGTGAGCTTAATACGTTCATCAATTGACGTTACTCGCAGAAGAAGCACCGGCTAACTCCGTGCCAGCAGCCGCGGTAATACGGAGGGTGCAAGCGTTAATCGGAATTACTGGGCGTAAAGCGCACG
+
GGGGGGGGGGGGGGGGGGGGGGGGGGGGGGGGGGGGGGGGGGGGGGGGGGGGGGGGGGGGGGGGGGGGGGGGGGGGGGGGGGGGGGGGGGGGGGGGGGGGGGGGGGGGGGGGGGGGGFGGGGGGGGFGGGGGGGGGGGCFGGGGGGGGGGFGGGGGGGGGGGGGGGGGGGGGGGGGGGGGGGGGGGGG8EGGCEGGGGFFEEGGGGGGGGFGGGGEFFGGGGGFFCEFFFFGGGGGGGGDGGG7
@M03364:276:000000000-BLYN8:1:1101:23546:13321 1:N:0:1
ACTCCTACGGGAGGCAGCAGTGGGGAATATTGCACAATGGGCGCAAGCCTGATGCAGCCATGCCGCGTGTGTGAAGAAGGCCTTCGGGTTGTAAAGCACTTTCAGCGAGGAGGAAGGTGGTGAACTTAATACGTTCATCAATTGACGTTACTCGCAGAAGAAGCACCGGCTAACTCCGTGCCAGCAGCCGCGGTAATACGGAGGGTGCAAGCGTTAATCGGAATTACTGGGCGTAAAGCGCACG
+
GGGGGGGGGGGGGGGGGGGGGGGGGGGFGGGGGGGGGGAGGGGGGGGGDGGGGGGGGGGGFGGGGGGGGGFGGGGGGGGGGGFGGGGGGGGGGGGGGGGGGGGGGGGEGEGGGGGGGGGGGGGGGGGCGGGGGGGGGGGGGG9FGGGFGGGGGGGGGGGGGGGGGGGGGGGGGGGGGEGGCGGGGGGGGGGGGGGGGGGGGGGGGGGGGGGGGGGGGGGGGGGGGGGGDFGGGGGGF7FGGGG<
@M03364:276:000000000-BLYN8:1:1101:8273:13387 1:N:0:1
ACTCCTACGGGAGGGCAGCAGTAGGGAATCTTCGGCAATGGACGAAAGTCTGACCGAGCAACGCCGCGTGAGTGAAGAAGGTTTTCGGATCGTAAAACTCTGTTGTTAGAGAAGAACAAGGACGTTAGTAACTGAACGTCCCCTGACGGTATCTAACCAGAAAGCCACGGCTAACTACGTGCCAGCAGCCGCGGTAATACGTAGGTGGCAAGCGTTGTCCGGATTTATTGGGCGTAAAGCGAGC
+
GGGGGGGGGGGGGGGGGGGGGGGGGGGGGFGGGGGGGGGGGGGGGGGGGGGGGGGGDGGGGGGGGGGGGGGGGGGGGGGGGGGGGGGGGGGGGGGGGGGGGGGGGGGGGGGGGGGGGGGGGGFFEGFGGGGGGGGGGGGFGGGGGGGGGGGGGGGGGGGGGGGGGGGGGGGGGGGGGGGFFGFGGGGGGFEDGGGGGG9CFGGFEFGFGG?F=CC17CGGGGED5FEGGGGGFCEGGGGCDGG5
@M03364:276:000000000-BLYN8:1:1101:11858:13407 1:N:0:1
ACTCCTACGGGAGGCAGCAGTAGGGAATCTTCGGCAATGGACGAAAGTCTGACCGAGCAACGCCGCGTGAGTGAAGAAGGTTTTCGGATCGTAAAACTCTGTTGTTAGAGAAGAACAAGGACGTAAGTAACTGTACGTCCCCTGACGGTATCTAACCAGAAAGCCACGGCTAACTACGTGCCAGCAGCCGCGGTAATACGTAGGTGGCAAGCGTTGTCCGGATTTATTGGGCGTAAAGCGAGCG
+
GGGGGGGGGGGGGGGGGGGGGGGGGGGGGGGGGGGGGGGGGGGGGGGGGGGGGGGGGGGGGGGGGGGGGGGGGGGGGGGGGGGGGGGGGGGGGGGGGGGGGGGGGGGGGCFGGGGGGGGGGGGGGGGGGGGGGGGGGGGGGGGGGGGGGGGGGGGGGGGGGGGGGGGGGGGGGGGGGGGGGGGGGGGGFGGGGGGGGGGGGGGGGGGGGGGGEC=8EFGGG*CEFFGGGGGGGGGGFGGGGGD<
@M03364:276:000000000-BLYN8:1:1101:15271:13418 1:N:0:1
ACTCCTACGGGAGGCAGCAGTGGGGAATATTGCACAATGGGCGCAAGCCTGATGCAGCCATGCCGCGTGTGTGAAGAAGGCCTTCGGGTTGTAAAGCACTTTCAGCGAGGAGGAAGGTGGTGAACTTAATACGTTCATCAATTGACGTTACTCGCAGAAGAAGCACCGGCTAACTCCGTGCCAGCAGCCGCGGTAATACGGAGGGTGCAAGCGTTAATCGGAATTACTGGGCGTAAAGCGCACG
+
GGGGGGGGGGGGGGGGGGGGGGGGGGGGGGGGFGGGGGGGGGGGGGGGG@FGGGGGGGGGGGGGGGGGGGGGGGGGGGGGGGGGGGGGGGGGGDGGGGGGFGGGGGGGGDEGGGGCFEGGGGGGGGGGGGGGGGFFGGGGFGGGFDGGGGGGGGGGGGGGGGGGGGGEGGGGGGGGGGGGGGGGGGGGGGGGGGGGGC9CEGGGGGGGGGGDEEGGCFGFGGGGGEFGGGGGGDGGGGGGGDG5
@M03364:276:000000000-BLYN8:1:1101:9075:13481 1:N:0:1
ACTCCTACGGGAGGCAACAGTGGGGAATATTGCACAATGGGCGCAAGCCTGATGCAGCCATGCCGCGTGTATGAAGAAGGCCTTCGGGTTGTAAAGTACTTTCAGTCGGGAGGAAGGTGTCAAGGTTAATAACCTTGGCAATTGACGTTACCGACAGAAGAAGCACCGGCTAACTCCGTGCCAGCAGCCGCGGTAATACGGAGGGTGCAAGCGTTAATCGGAATTACTGGGCGTAAAGCGCACG
+
GGGGGGGGGGGGGGGGGGGGGGGGGGGGGGGFGGGGGGGGGGGGGGGGGGGGGGGGGGGGGGGGGGGGGGGGGGGGGGGGGGGGGGGGGGGGGGGGGGGGGGGGGFGGGGGGGGGGGGGGGGGGGGGGGGGGGFGGGGGGGGGFGGGGGFGGGGGGGGGGGGGGGGGGGGGGGGGGGGGGGGGGGGGGGGGGDEGGGGGGGGGGGGGGGGF8=EGGGGGGGGGGGGGGGFCGGGGGFGGGGGGD
@M03364:276:000000000-BLYN8:1:1101:9535:13485 1:N:0:1
ACTCCTACGGGAGGCAGCAGTAGGGAATCTTCGGCAATGGACGAAAGTCTGACCGAGCAACGCCGCGTGAGTGAAGAAGGTTTTCGGATCGTAAAACTCTGTTGTTAGAGAAGAACAAGGACGTAAGTAACTGTACGTCCCCTGACGGTATCTAACCAGAAAGCCACGGCTAACTACGTGCCAGCAGCCGCGGTAATACGTAGGTGGCAAGCGTTGTCCGGATTTATTGGGCGTAAAGCGAGCG
+
GGGGGGGGGGGGGGGGGEGGGGGGGGGGGGGGGGGGGGGGGGGGGGGGFGGGGGGGGGGGGGGGGGGFGGGGGGGGGGGGFCGGGGGGGGGGGGGGGGGGGGGGGGGGGGFGGGGFGGFGGGGGGGGGGGGGGGGFGGGGGGGFGGGGGGGGGGGCGGGGGGGGGGGGGDGGFFGGG7FFGGGGGGGGGGGGGGGGGGGGGGGGGGF6FFFFCEGGGGFGEECCGFCGGGF5<DGGG>>CCDDD
@M03364:276:000000000-BLYN8:1:1101:21091:13520 1:N:0:1
ACTCCTACGGGAGGCAGCAGTAGGGAATCTTCGGCAATGGACGAAAGTCTGACCGAGCAACGCCGCGTGAGTGAAGAAGGTTTTCGGATCGTAAAACTCTGTTGTTAGAGAAGAACAAGGACGTTAGTAACTGAACGTCCTCTGACGGTATCTAACCAGAAAGCCACGGCTAACTACGTGCCAGCAGCCGCGGTAATACGTAGGTGGCAAGCGTTGTCCGGATTTATTGGGCGTAAAGCGAGCG
+
GEGGGFGGGGGEFGFGGGGDGFGGDGGGGGGFGGGGEFGGGGGGGGGAFEGGGGGGEGGGGGGGGGGEFGEGGGGGFGGGC?FGFGDGECEFFGGGGGGGFGGGE?,ABEEFGGGGGGGGGGG+DF7<DEFFFGGFFGGEGGFGGGD<FFFGGCBDGGFFCGGCCFGCCFGGGGFGGGFCFGGGGGFGCDGGGC5CFFFGEGGDGDFGGFGFGB5?ECFGGGG*<FGGFFGGDDGGFFGGDD3>
@M03364:276:000000000-BLYN8:1:1101:23232:13524 1:N:0:1
ACTCCTACGGGAGGCAGCAGTGGGGAATATTGCACAATGGGCGCAAGCCTGATGCAGCCATGCCGCGTGTATGAAGAAGGCCTTCGGGTTGTAAAGTACTTTCAGCGAGGAGGAAGGCATTAAGGTTAATAACCTTGGTGATTGACGTTACTCGCAGAAGAAGCACCGGCTAACTCCGTGCCAGCAGCCGCGGTAATACGGAGGGTGCAAGCGTTAATCGGAATTACTGGGCGTAAAGCGCACG
+
GGGGGGGGGGGGGDCCGGGGGGGGGGGGGGGGGGGGGGGGGGGGGGGGGGGGGGGGGGFGGGGGGGGGGG,<EEEGGGGGGFGGGGGGGGGGGGDGGGGGGGGGGGGDFGGGGGGGGGGGGGGFGGGGGGFGF<DFGGCDGGGGGGGGGGGGGGGGGGGGGGGGGGGEGGGGGGGGGGGGDGGGGGGCGGGECCEEGFGGGGGGGGCEGGGGGEGGGGGGD8EGGGGFFFGFGGGGGGFGGGG5
@M03364:276:000000000-BLYN8:1:1101:24962:13533 1:N:0:1
ACTCCTACGGGAGGCAGCAGTGGGGAATATTGCACAATGGGCGCAAGCCTGATGCAGCCATGCCGCGTGTGTGAAGAAGGCCTTCGGGTTGTAAAGCACTTTCAGCGAGGAGGAAGGTGGTGAACTTAATACGTTCATCAATTGACGTTACTCGCAGAAGAAGCACCGGCTAACTCCGTGCCAGCAGCCGCGGTAATACGGAGGGTGCAAGCGTTAATCGGAATTACTGGGCGTAAAGCGCACG
+
GGGGGGGGGGGGGGGGGGGGGGGGGGGGGGGGGGGGGGGGFGGGGGGGGGGGGGGGGGGGGGGGGGGGGEFGGGGGGGGGGGGGGGGGGGGGGGGGGGGGGGGGGGDGEEGFGGGGEGGGDGGGGFGGGGGGGGGGGGGGGGGGGGGGGGGGGGGGGGGGGGGGGGGGGGGGGGGGFGGGGGGGGGFGFGGGGEGEGGGGGDGGGGGGGGGGGGGGFGGGGGGGGGGGGGGGDGGGGGGGDGG3
@M03364:276:000000000-BLYN8:1:1101:10720:13555 1:N:0:1
ACTCCTACGGGAGGCAGCAGTAGGGAATCTTCGGCAATGGACGAAAGTCTGACCGAGCAACGCCGCGTGAGTGAAGAAGGTTTTCGGATCGTAAAACTCTGTTGTTAGAGAAGAACAAGGACGTTAGTAACTGAACGTCCCCTGACGGTATCTAACCAGAAAGCCACGGCTAACTACGTGCCAGCAGCCGCGGTAATACGTAGGTGGCAAGCGTTGTCCGGATTTATTGGGCGTAAAGCGAGCG
+
GGGGGGGGGGGGGGGGGGGGGGGGGGGGGGGGGGGGGGGGEGGGGGGGGGGGGGGGGGGGGGGGGGGGGGGFGGGGGGGGFGGGGGGGGGGGGGGGGGGGGGGGGGGGGGGGGGGGGGGGGGGGGGGGGGGGGGGGGGDGGDCGGGGGFGGGGGGGGGGGGGGGGGGGGGGGGGGGFGGGFGGGGGGGGGGGGGGGGGGGGGGGGGGFGGGGGGGGGFGGGDE=CGGCGGGGGGGGGGFGGGGC
@M03364:276:000000000-BLYN8:1:1101:5624:13556 1:N:0:1
ACTCCTACGGGAGGCAGCAGTGGGGAATATTGCACAATGGGCGCAAGCCTGATGCAGCCATGCCGCGTGTGTGAAGAAGGCCTTCGGGTTGTAAAGCACTTTCAGCGAGGAGGAAGGTGGTGAGCTTAATACGCTCATCAATTGACGTTACTCGCAGAAGAAGCACCGGCTAACTCCGTGCCAGCAGCCGCGGTAATACGGAGGGTGCAAGCGTTAATCGGAATTACTGGGCGTAAAGCGCACG
+
GGGGGGGGGGGGGGGGGGGGGGGGGGGGGGGGGGGGGGGDGGGGGGGGGGGGGFFGGGGGGGGGGGGGGGGGGGGGGGGGGDGGGGGGGDGGGGGGGGGGGGFGGGGDFGFGGGGGGGGGGGGGGGGGGGGGGGGGGGGGGGGGGGGGGGGGGGGGGDGGGGGFGGGGDCGGGFGGGGGG7DFGGGGGGGGGGGGGGGGGGGGGGGGGFFGGGGGGGGGFCEGFGGGGGFGGGGGGGGFGGGG7
@M03364:276:000000000-BLYN8:1:1101:15994:13557 1:N:0:1
ACTCCTACGGGAGGCAGCAGTGGGGAATATTGCACAATGGGCGCAAGCCTGATGCAGCCATGCCGCGTGTGTGAAGAAGGCCTTCGGGTTGTAAAGCACTTTCAGCGAGGAGGAAGGTGGTGAACTTAATACGTTCATCAATTGACGTTACCCGCAGAAGAAGCACCGGCTAACTCCGTGCCAGCAGCCGCGGTAATACGGAGGGTGCAAGCGTTAATCGGAATTACTGGGCGTAAAGCGCACG
+
GGGGGGGGGGGGGGGGGGGGGGGGGGGGGGGGGGGGGGGGGGGGGGGGGGGGGGGGGGGGGGGGGGGGGGGGGGGGGGGGGGGGGGGGGGGGGGGGGGGGGGGGGFECGGGGGGGGGGGGGGGGGGGGFGGGFGFDGGGGGGFGCGGGGGGGGGGGEGGGGFFGGGGGGGGGFGGGGGGFGGGGGGGGGGGGGGGGGGCFE58EGGGGGFGFGEGGGGGGEGEFGFGGFCGGGGGGGGDG:DGD
@M03364:276:000000000-BLYN8:1:1101:28515:13578 1:N:0:1
ACTCCTACGGGAGGCAGCAGTGGGGAATATTGCACAATGGGCGCAAGCCTGATGCAGCCATGCCGCGTGTGTGAAGAAGGCCTTCGGGTTGTAAAGCACTTTCAGCGAGGAGGAAGGTGGTGAACTTAATACGTTCATCAATTGACGTTACTCGCAGAAGAAGCACCGGCTAACTCCGTGCCAGCAGCCGCGGTAATACGGAGGGTGCAAGCGTTAATCGGAATTACTGGGCGTAAAGCGCACG
+
GGFGGGGGGGGGGGGGGGGGGGGGGGGGGGGGGGGGGGGGGGGGGGGGGGGGGGGGGGGGGGGGGGGGGGGFGGGGGGGGGGGGGGGGGGGGGGGGGGGGFFGGGGGGGGGGGGGGGGGCGGGGGCGFGGGGGGGGGGGGGGGGGGGBFCGGFGFGG7FFGGGGGGGGGGGCCFGGGGC:FGGGGGGGGGGGGGEGGGGGGGGGDGGGGGFCGGEGGGGGGGGGGGGGGFGGGGEGFFGDGGG<
@M03364:276:000000000-BLYN8:1:1101:10463:13579 1:N:0:1
ACTCCTACGGGAGGCAGCAGTAGGGAATCTTCGGCAATGGACGAAAGTCTGACCGAGCAACGCCGCGTGAGTGAAGAAGGTTTTCGGATCGTAAAACTCTGTTGTTAGAGAAGAACAAGGACGTTAGTAACTGAACGTCCCCTGACGGTATCTAACCAGAAAGCCACGGCTAACTACGTGCCAGCAGCCGCGGTAATACGTAGGTGGCAAGCGTTGTCCGGATTTATTGGGCGTAAAGCGAGCG
+
GGGGGGGGGEGGGGGGGGGGGGFGGGGGGGGDGCCGGGGGGGGCFEGGGGGGGFGGGGGGGGGGGGG=CFGGFGGGGGGGFFFGGGGGFGGGGGGFGGGGGGGGFGGGGGGGGGGGGFFFGGGFFGGGGGGGAFGGGFG@GGGGFBFGFFGGCFGGGGFFFFG:DFGGGCGGGGGGGGGGG>CFGFGGGGEG>88CCGFGFCFCGCFFDF=CECEGG77==C8>FFFGGGFFGGECCD:9DGDC
@M03364:276:000000000-BLYN8:1:1101:15925:13593 1:N:0:1
ACTCCTACGGGAGGCAGCAGTGGGGAATATTGCACAATGGGCGCAAGCCTGATGCAGCCATGCCGCGTGTGTGAAGAAGGCCTTCGGGTTGTAAAGCACTTTCAGCGAGGAGGAAGGTGGTGAGCTTAATACGTTCATCAATTGACGTTACTCGCAGAAGAAGCACCGGCTAACTCCGTGCCAGCAGCCGCGGTAATACGGAGGTTGCAAGCGTTAATCGGAATTACTGGGCGTAAAGCGCACG
+
GGEGFFFFEDGDGGGGGGFGFGAE@CEEGGFCEFGFGGFF@<@BB:FFGGG8,C9C@8@EGG8C:BCCFGGE<FFE,CFGGF<F9FGGGEGGCCEGDEGECE9FGGDE7C>CFF8F>BB=FFGGDFGGFFEFF5BB3@,:7<<BFGEGDF7FD:CF+8<,@F7B:<>FGGGDCGCC:C>FF7C,DB:FFEGGDGGGFFFC85CE8CB8CGGFGEG55?EFDC;7<+AFCF5*7/:*1025CDG7
@M03364:276:000000000-BLYN8:1:1101:13794:13597 1:N:0:1
ACTCCTACGGGAGGCAGCAGTGGGGAATATTGCACAATGGGCGCAAGCCTGATGCAGCCATGCCGCGTGTATGAAGAAGGCCTTCGGGTTGTAAAGTACTTTCAGCGGGGAGGAAGGTGAGTGGTTTAATACGCCATTCAATTGACGTTACCCGCAGAAGAAGCACCGGCTAACTCCGTGCCAGCAGCCGCGGTAATACGGAGGGTGCAAGCGTTAATCGGAATTACTGGGCGTAAAGCGCACG
+
GGGGGGGGGGGGGGGGGGGGGDFGGGGGGGGGCAFFGGGFGGEGGGCGFGGGEGGGGGGGGGGGCEEFGGG<EDGGGGGFGGGGG=FCEGGGGGGGGDFGGGGGGGDGEEFEGGCGEBFGGGFFFFGFFGGGGGGGDCFC9DFGA>BFGEGGFG@:FEAA7FGCFF,1*CFFEGGFFGG77CCFGDCGGGDEGGGGGGGCEEEDGGEG??FFGEEC:?F==EECEDGGFGFCDGGGCFGDDGD5
@M03364:276:000000000-BLYN8:1:1101:12229:13605 1:N:0:1
ACTCCTACGGGAGGCAGCAGTGGGGAATATTGCACAATGGGCGCAAGCCTGATGCAGCCATGCCGCGTGTGTGAAGAAGGCCTTCGGGTTGTAAAGTACTTTCAGTCGGGAGGAAGGTGTCAAGGTTAATAACCTTGGCAATTGACGTTACCGACAGAAGAAGCACCGGCTAACTCCGTGCCAGCAGCCGCGGTAATACGGAGGGTGCAAGCGTTAATCGGAATTACTGGGCGTAAAGCGCACG
+
GGGGGGGGGGGGGGGGGGGGGGGGGGGGGGGGGGGGGGGGGGGGGGGGGGGGGGGGGGGGGGGGGGGGGGGGGGGGGGGGGGGGGGGGGGGGGGGGGGFGGGGGGGGGGGEGGGGGGGGGGGGGG@DFGGGGGGGGGGGGGGF@FGGGGGGGGGGGGGGGGGGGGGGGGGGGGGFGGGGGGGGGGGGGGGGGGGGGGGGDGGGGGEGGGGGGEGGEGGFGGGGGGGGGGGGGGGCEDCCDGGDD
@M03364:276:000000000-BLYN8:1:1101:6821:13623 1:N:0:1
ACTCCTACGGGAGGCAGCAGTGGGGAATATTGCACAATGGGCGCAAGCCTGATGCAGCCATGCCGCGTGTGTGAAGAAGGCCTTCGGGTTGTAAAGCACTTTCAGCGAGGAGGAAGGTGGTGAACTTAATACGTTCATCAATTGACGTTACTCGCAGAAGAAGCACCGGCGAACTCCGTGCCAGCAGCCGCGGTAATACGGAGGGTGCAAGCGTTAATCGGAATTACTGGACGTAAAGCGCCCG
+
F<F@EFGGGGGGCCCGGGEFECFG>EEDFDEFAFCF<F<@<<@@FGFCF<@AECCEDFGGGGFC@::FCFGFFG?CCFGF8<FFGFFGEGF+CEEGABFFFFGGGFG@CC:BFF@FE?=F=FGFGDF9BFDGFGGFGFE<,FAFFCFGGG:@AF>GGEFGFCC,<F:*****>>7C<8C7<C9B7CC7C*CBEGGE+?C8;E>E*;>>00+*/AC8*<?5E*AC8CFC?<*:99://:CCD)1/
@M03364:276:000000000-BLYN8:1:1101:25416:13629 1:N:0:1
ACTCCTACGGGAGGCAGCAGTGGGGAATATTGCACAATGGGCGCAAGCCTGATGCAGCCATGCCGCGTGTGTGAAGAAGGCCTTCGGGTTGTAAAGCACTTTCAGCGAGGAGGAAGGTGGTGAGCTTAATACGCTCATCAATTGACGTTACTCGCAGAAGAAGCACCGGCTAACTCCGTGCCAGCAGCCGCGGTAATACGGAGGGTGCAAGCGTTAATCGGAATTACTGGGCGTAAAGCGCACG
+
GGGGGGGGGGGGGGGGGGGGGGGGGGGGGGGGGGGGGGGFGGGGGGGGGGGGGGGGGGGGGGGGGGGFGGGGGDFGGGGG8FGGGGGEGGGGGGGGGGGGFFFGGGGGGGGGGGGFGGGFGFFFGGGGFGGGG::BEAFGGGGGGGGCFGDFAFDGEEGEGGGGFGFGGGGGGGGGGGGGGGGFGCGGGEDGGGGGFGGGEEEGGEEGGGGGGGGGGGGGGGGGGGGFCE5CDGGC3CGGGDGC
@M03364:276:000000000-BLYN8:1:1101:23664:13655 1:N:0:1
ACTCCTACGGGAGGCAGCAGTGGGGAATATTGCACAATGGGCGCAAGCCTGATGCAGCCATGCCGCGTGTGTGAAGAAGGCCTTCGGGTTGTAAAGCACTTTCAGCGAGGAGGAAGGTGGTGAACTTAATACGTTCATCAATTGACGTTACTCGCAGAAGAAGCACCGGCTAACTCCGTGCCAGCAGCCGCGGTAATACGTAGGTCCCAAGCGTTGTCCGGATTTATTGGGCGTAAAGCGAGCG
+
GGGGGGGGGGGGGGGGGGGGGGGGGGGGGGGGGGGGGGGGGGGGGGGGGGGGGGGGGGGGGGGGGGGGGGGGGGGGGGGGGGGGGGGGGGGGGGGGGGGGGGGGGGGGGGGGGGGGGGGGGGGGGGGGGGGGGGGGGGGGGGGGGGGGGGGGGGGGGGFGGGGGGGGGGGGGGGGGGGGGGGGGGGGGGGGGGGGGGGGGGGGGGGGGGGGGGGGGGGGGGGGGGGGGGCGGGGGGGGGGDGGD
@M03364:276:000000000-BLYN8:1:1101:17857:13662 1:N:0:1
ACTCCTACGGGAGGCAGCAGTGGGGAATATTGCACAATGGGCGCAAGCCTGATGCAGCCATGCCGCGTGTGTGAAGAAGGCCTTCGGGTTGTAAAGCACTTTCAGCGAGGAGGAAGGTGGTGAACTTAATACGTTCATCAATTGACGTTACTCGCAGAAGAAGCACCGGCTAACTCCGTGCCAGCAGCCGCGGTAATACGGAGGGTGCAAGCGTTAATCGGAATTACTGGGCGTAAAGCGCACG
+
GGGGGGGGGGGGGGGGGGGGGGGGGGGGGGGGGGGGGGGGGGGGGGGGGFGGGGGGGGGGGGGGGGGGGGGGGGGGGGGGGGGGGGGGGGGGGGGGGGGGGGGGGGGGGGGEGGGGGGGGGGGGGGGGGGGFGGGGGGGGGGCGGGGGGGGGGGGGGGGGGFGGGGGGGGGGGGGGGGGGGGGGGGGGGGGGGGGGGGGGGGGGGGGGGGGGGGG5EGGGGGGGGGGGGGGGGGGCFGGGGGGC
@M03364:276:000000000-BLYN8:1:1101:26797:13664 1:N:0:1
ACTCCTACTGGAGGCAGCAGTAGGGAAGCTTCGGCAATGGGGGCAACCGTGACCGAGCAACGCCGCGTGAGTGAAGAAGGTTTTCTGAGCGTAAAACTCTGTTGTTAGAGAAGAACGTTAAGTAGAGTGGAAAGTTACTTAATTGACGGTATCTAACCAGAAAGGGACGGCTAACTACGTGCCAGCAGCCGCGGTAATACGTAGGTACCAAGTGTTGGCCGGAGTCATTGGGCGTAAAGCGAGC
+
GGF9@CAC-C@FG;7FGGFCFCA<CCECF8,;@@@++,66,@6@FDGG7C<@,CF:BEFCC:@+@C748=CFF9<FBEGAF,,9C,,5,:@@+?+FFFF,9FF<EEFGFGCFFG=D:4,B>BGFB,C5BD<DFGGFA9,,33,,9<DFGC+@FF9D<,3@<CFF,:,@BC:F::C,,2>DA7*,6*,:@F>EEGEE>;++*5CC7C2+<<F*+<1>=56F=****++3<CFCCCC77*009C5)
@M03364:276:000000000-BLYN8:1:1101:2873:13681 1:N:0:1
ACTCCTACGGGAGGCAGCAGTGGGGAATATTGCACAATGGGCGCAAGCCTGATGCAGCCATGCCGCGTGTGTGAAGAAGGCCTTCGGGTTGTAAAGCACTTTCAGCGAGGAGGAAGGTGGTGAACTTAATACGTTCATCAATTGACGTTACTCGCAGAAGAAGCACCGGCTAACTCCGTGCCAGCAGCCGCGGTAATACGGAGGGTGCAAGCGTTAATCGGAATTACTGGGCGTAAAGCGCACG
+
GGGGGGGGGGGGGGGGGGGGGGGGGGGGGGGGGGGFGGCFGFGGGGGGGGGGGGGGFGGGGGGGGGGGGGGGFGGFCGGGGGGGGGGGGGGGGGGGGGGGGGGGGGFG:FEGG7FFGGG?FGGGGG,F9DCGGGGGGGGGGGGGGGGGGGGGFFGGGGGGG7FFFGDGGGGGGGGGGGGFGGGFGGGGGGGGGGGGCGGGGGGGGGEEGGGGC?EGGGFG=EDGFGGG7FDFGGGGGGGGGDG3
@M03364:276:000000000-BLYN8:1:1101:8889:13698 1:N:0:1
ACTCCTACGGGAGGCAGCAGTGGGGAATATTGCACAATGGGCGCAAGCCTGATGCAGCCATGCCGCGTGTGTGAAGAAGGCCTTCGGGTTGTAAAGCACTTTCAGCGAGGAGGAAGGTGGTGAGCTTAATACGCTCATCAATTGACGTTACTCGCAGAAGAAGCACCGGCTAACTCCGTGCCAGCAGCCGCGGTAATACGGAGGGTGCAAGCGTTAATCGGAATTACTGGGCGTAAAGCGCACG
+
GGGGGGGGGGGGGGGGGGGGGGGGGGGGGGGGGGGGGGGGFGGGGGGGGGGGGGGGGGGGGFGGGGGGGGGGGGGGGGGGGGGGGGGGEGGGGGGGGGGGGGGGGGGGGGGGGGGGDGGFCCAEGDGGGGGGFGCGGGGGGGGGGGGGGGGGGGGGGGGGGGGGGGGGGGEFGG;EGGGGDGFFGGGGGGGDGGDGGFGGGGGGGCGGGEFGGGGGGGGFCE8CF?FF?EFGGGGGGGGGGGG5
@M03364:276:000000000-BLYN8:1:1101:17975:13704 1:N:0:1
ACTCCTACGGGAGGCAGCAGTGGGGAATATTGCACAATGGGCGCAAGCCTGATGCAGCCATGCCGCGTGTGTGAAGAAGGCCTTCGGGTTGTAAAGCACTTTCAGCGAGGAGGAAGGTGGTGAACTTAATACGTTCATCAATTGACGTTACTCGCAGAAGAAGCACCGGCTAACTCCGTGCCAGCAGCCGCGGTAATACGGAGGGTGCAAGCGTTAATCGGAATTACTGGGCGTAAAGCGCACG
+
GGGGGGGGGGGGGGGGGGGGGGGGGGGGGGGGGGGGGGGGGGGGGGGGGGGGGGGGGGGGGGGGGGGGGGGGGGGGGGGGGGGGGGGGGGGGGGGGGGGGGGGGGGCCFGGGGGGGGFGGGGGGGGGGGGGGGFGGGGGGGGGGGGGCGGFGBFGGGGDCFGGGGEGGGGGGGGGGGGGGGGGGGGGGGGGGGGGGGGGG5EGGGGGGGGGFGGGGGFGGGCCF?C7<CGGGGGGGGGGGGDD7
@M03364:276:000000000-BLYN8:1:1101:20090:13742 1:N:0:1
ACTCCTACGGGAGGCAGCAGTGGGGAATATGGCACAATGGGCGCAAGCCTGATGCAGCCATGCCGCGTGTGTGAAGAAGGCCTTCGGGTTGTAAAGCACTTTCAGCGAGGAGGAAGGTGGTGAGCTTAATACGTTCATCAATTGACGTTACTCGCAGAAGAAGCACCGGCTAACTCCGTGCCAGCAGCCGCGGTAATACGGAGGGTGCAAGCGTTAATCGGAATTACTGGGCGTAAAGCGCACG
+
FFGGGGFFGEGG:FC;@@EFE<CFD@EFG<,6;CCFDEGGGGCCEFBFGFFGF<<,@FF8FDFFGGG>F,,66<CEAFGGGFGFECFGEECFDCFFF<F@EFBC,,@+>=+B:+B<B,,?4A?FFFF,<<FGG>=E,7AABD<FEGGCGD+,9:>:+@,@FGGGCEAGDGEF:FG9FGGGGCGF8822BE>BE8E*?EGGG5EDGECEFFCGGEC*/3+AE585@9+<0+87C55:7FFG551/
@M03364:276:000000000-BLYN8:1:1101:19381:13755 1:N:0:1
ACTCCTACGGGAGGCAGCAGTAGGGAATCTTCGGCAATGGACGAAAGTCTGACCGAGCAACGCCGCGTGAGTGAAGAAGGTTTTCGGATCGTAAAACTCTGTTGTTAGAGAAGAACAAGGACGTTAGTAACTGAACGTCCCCTGACGGTATCTAACCAGAAAGCCACGGCTAACTACGTGCCAGCAGCCGCGGTAATACGTAGGTGGCAAGCGTTGTCCGGATTTATTGGGCGTAAAGCGAGCG
+
GGGGGGGGGGGFGGGGGGGGGGGGGGGGGGGGGGGGGGGGEGGEGFGGGGGGGGEGGEGGGDEGGGGEGGGFGGGGGGGGCFFGGEGEBEFFGFFGGGGGGGGGGFGGGGGGGGGGGGGGGGGCFGDFGGGGFGGGGFFCFGGGGGGGGGGFGGGGGGCFCGGGGGGGGGGGFGGGGGGFFGGFFFFFF5CCEGGGGGGGGGGGGGGGGFFGGC58:CFGEEGGFGGG?9EGGGGGGGGGGDC)
@M03364:276:000000000-BLYN8:1:1101:25291:13769 1:N:0:1
ACTCCTACGGGAGGCAGCAGTGGGGAATATTGCACAATGGGCGCAAGCCTGATGCAGCCATGCCGCGTGTATGAAGAAGGCCTTCGGGTTGTAAAGTACTTTCAGCGGGGAGGAAGGTGAGTGGTTTAATACGCCATTCAATTGACGTTACCCGCAGAAGAAGCACCGGCTAACTCCGTGCCAGCAGCCGCGGTAATACGGAGGGTGCAAGCGTTAATCGGAATTACTGGGCGTAAAGCGCACG
+
GGGGGGGGGGGGGGGGGGGGGGGGGGGGGGGGGGGGGGGGGGGGGGGGGGGGGGGGGGGGGGGGGGGGGGGGGGGGGGGGGGGGGGGGGGGGGGGGGGGGGGGGGGGGGGFGGGGGGBFGGGGGGGGGGGGGGGGGGGGGGGGGGGGFGGFGGGGGGGGGGGGGGGGGGGGGGGGGGGGGGGGGGGGGGGGGGGGGGGGGGGDGGGGGGGGGCGGGGGGGGGGGGGGGGGGGG<EGGGGGGGGC
@M03364:276:000000000-BLYN8:1:1101:21545:13794 1:N:0:1
ACTCCTACGGGAGGCAGCAGTAGGGAATCTTCGGCAATGGACGAAAGTCTGACCGAGCAACGCCGCGTGAGTGAAGAAGGTTTTCGGATCGTAAAACTCTGTTGTTAGAGAAGAACAAGGACGTTAGTAACTGAACGTCCCCTGACGGTATCTAACCAGAAAGCCACGGCTAACTACGTGCCAGCAGCCGCGGTAATACGTAGGTGGCAAGCGTTGTCCGGATTTATTGGGCGTAAAGCGAGCG
+
GGGGGGGGGGGGGGGGGGGGGGGGGGGGGGGGGGGGGGGGGGDGGEFGGGGGGGGGGGGGGGGGGGGFGGGGGGGGGGGGGGGGGGGGGGGGGGGGGGGGGGGGGGGGGGGGGGGGGGGGGGGFGGGGGGGGGGGGGGGGGGGGGGGGGGFGGGGGGGGGCGGGGGGGGGGGGGGGGGGGGGGGGGFGGGGGGGGGGGGGGGGCGGGGGGGGGGGCEGFEGGGEGFGGGGFFGCGGGGGGGGG:
@M03364:276:000000000-BLYN8:1:1101:11704:13820 1:N:0:1
ACTCCTACGGGAGGCAGCAGTGGGGAATATTGCACAATGGGCGCAAGCCTGATGCAGCCATGCCGCGTGTGTGAAGAAGGCCTTCGGGTTGTAAAGCACTTTCAGCGAGGAGGAAGGTGGTGAACTTAATACGTTCATCAATTGACGTTACTCGCAGAAGAAGCACCGGCTAACTCCGTGCCAGCAGCCGCGGTAATACGGAGGGTGCAAGCGTTAATCGGAATTACTGGGCGTAAAGCGCACG
+
GGGGGGGGGGGGGGGGGGGGGGGGGGGGGGGGGGGGGGGGGGGGGGGGGGGGGGGGGGGGGGGGGGGGGGGGGGGGGGGGGGGGGGGGGGGGGGGGGGGGGGGGGGGGGGGGGGGGGGFFGGGGGGGGGGGDGGFEGGGFFFGGGFEGGGGGGGGGGGGGGGGGGGGGGGGGGGGGCGGGGGGGGGGGGGGGGEEGFDGGGGGGGGGGGFGGGGGGGGGGEGGGDGGGGGCFGGGGGGGGGGGD
@M03364:276:000000000-BLYN8:1:1101:18811:13823 1:N:0:1
ACTCCTACGGGAGGCAGCAGTAGGGAATCTTCGGCAATGGACGAAAGTCTGACCGAGCAACGCCGCGTGAGTGAAGAAGGTTTTCGGATCGTAAAACTCTGTTGTTAGAGAAGAACAAGGACGTTAGTAACTGAACGTCCCCTGACGGTATCTAACCAGAAAGCCACGGCTAACTACGTGCCAGCAGCCGCGGTAATACGTAGATGGCAAGCGTTGTCCGGATTTATTGGGCGTAAAGCGAGCG
+
GGGGGGGGGGGGGGGGGGGGGGGGGGGGGGGFGGGGGGGGGGGGGGGGGGGGGGGGGGGGGGGGGGGGGGGGGGGGGGGGFGFGGGGGEGGGGGGGGGGGGGGGBFGGGGGGGGGGGGGCFFCFEEGGGGGGGGGGGGGDGFGGGGGCEGGGGGGGGFGGGFCGGGFGGGGDFGGGGDFGGFFGDFBFGGGGGGGEGGGGEF>7EGDGGGFCGG**2<?EGGECFGGGGGCFGGGGFGFGGCG7
@M03364:276:000000000-BLYN8:1:1101:20731:13846 1:N:0:1
ACTCCTACGGGAGGCAGCAGTAGGGAATCTTCGGCAATGGACGAAAGTCTGACCGAGCAACGCCGCGTGAGTGAAGAAGGTTTTCGGATCGTAAAACTCTGTTGTTAGAGAAGAACAAGGACGTAAGTAACTGTACGTCCCCTGACGGTATCTAACCAGAAAGCCACGGCTAACTACGTGCCAGCAGCCGCGGTAATACGTAGGTGGCAAGCGTTGTCCGGATTTATTGGGCGTAAAGCGAGCG
+
GGGGGGGGGGGGGGGGGGGGGGGGGGGGGGGGGGGGGGGGGGGGGGGGGGGGGGGGGGGGGGGGGGGGGGGGGGGGGGGGGGGGGGGGGGGGGFGGGGGGGGGGGGGGGGGGGGGGGGGCGGGGGGGFGGGGGGGGGGGGGGGGGGGGGGGGGFGGFGGGGGGGGGGGGGGGGGGGGGGGGGGGGGGGGGCGEGGGG?FFGGGCFFEFGGGGGGGGGGGGG==EFGGGGGGGGGGGF>DDGGGD
@M03364:276:000000000-BLYN8:1:1101:17887:13851 1:N:0:1
ACTCCTACGGGAGGCAGCAGTGGGGAATATTGCACAATGGGCGCAAGCCTGATGCAGCCATGCCGCGTGTGTGAAGAAGGCCTTCGGGTTGTAAAGCACTTTCAGCGAGGAGGAAGGTGGTGAGCTTAATACGTTCATCAATTGACGTTACTCGCAGAAGAAGCACCGGCTAACTCCGTGCCAGCAGCCGCGGTAATACGGAGGGTGCAAGCGTTAATCGGAATTACTGGGCGTAAAGCGCACG
+
GGGGGGGGGGGGGGGGGGFGGGGGGGGGGGGGGGGGGGGGGGGGGGGGGGGGGGGGGGGGGGGGGGGGGGGGGGGGGGGGGGGGGGGGGGGGGGGGGGGGGGGGGGGEGGGGGGGGGGGGGGGGGGGGGGGGGGGGGGGGGGGGGGGGGGGGGGGGGDCEGGGGGGGGGGGGGGGGGGGGGGF8FGGGGGGGGGGGGGGGGGDGGGGGGGGGGGGDGGGGGGGGGGGGGCFGGGGGGGGGGGGD
@M03364:276:000000000-BLYN8:1:1101:14707:13883 1:N:0:1
ACTCCTACGGGAGGCAGCAGTAGGGAATCTTCGGCAATGGACGAAAGTCTGACCGAGCAACGCCGCGTGAGTGAAGAAGGTTTTCGGATCGTAAAACTCTGTTGTTAGAGAAGAACAAGGACGTTAGTAACTGAACGTCCCCTGACGGTATCTAACCAGAAAGCCACGGCTAACTACGTGCCAGCAGCCGCGGTAATACGTAGGTGGCAAGCGTTGTCCGGATTTATTGGGCGTAAAGCGAGCG
+
EGGGGGGGGGGGDGGGGGFGGGGGGGGGGFGGFGGGGGGGFGGGDGGGGDGGGEFDGGGGGGGGGGGGGGGFFGGGGGGGEGFGGGGGGGGGFGGGGGGFFGGGGGGGGGGGGGGGGGDFDFFCEGGGGGGGGGGGGGGFGFGGGGGGGG@FFFAFDGGGGGGGGGGGCEGGGGGGFGGGGGFGGFCFGECEDCEEBCGCCEFCFGGGGGGFEC5CGGFEGEEG+CG?+<FFGGGGGFG37CGC
@M03364:276:000000000-BLYN8:1:1101:26587:13904 1:N:0:1
ACTCCTACGGGAGGCAGCAGTGGGGAATATTGCACAATGGGCGCAAGCCTGATGCAGCCATGCCGCGTGTGTGAAGAAGGCCTTCGGGTTGTAAAGCACTTTCAGCGAGGAGGAAGGTGGTGAACTTAATACGTTCATCAATTGACGTTACTCGCAGAAGAAGCACCGGCTAACTCCGTGCCAGCAGCCGCGGTAATACGGAGGGTGCAAGCGTTAATCGGAATTACTGGGCGTAAAGCGCACG
+
EGGGGGGGGGGGGGGGGGGGGGGGGGGGGGGGGGGGGGGGGGGGGGGGGGGGGGGGGGGGGGGGGGGGGGGGGGGGGGGGGGGGCFGGFFGGGGGGGGGGGGGGGGD=FGFGGDGGGGGGGGFFCFGGGGGGGEGGCFFCFFGGGGGGGGGCFGGCC@FAFFCGGFGEFFGCFFFGGGGGGGGGFGGGGGG8EGDEGGFFGEGGCBEEGGGGGGGEGGGGGGGDGF7CF?CGGDGEGGGGGDG<
@M03364:276:000000000-BLYN8:1:1101:29296:13932 1:N:0:1
ACTCCTACGGGAGGCAGCAGTGGGGAATATTGCACAATGGGCGCAAGCCTGATGCAGCCATGCCGCGTGTGTGAAGAAGGCCTTCGGGTTGTAAAGCACTTTCAGCGAGGAGGAAGGTGGTGCGATTAATCGGTCCATCACTTGATGATACCGGGCGACGAAGCACCGGCGAACTCCGGCCCAGAAGCCGCGGCAATACGGAGGGTGCACGCGGTACGCGGCATTACTGGGCGTCACGCGCACG
+
GGFGGFEFG@@F:7C6BFGGGGGG7,6CFFGGGDFFGGEFDEFGGG7F,FFGGGFFG@,C9@ECBF@7:8,,:C<F<DF<,,:C,=F7FFFEGGGF<<,B,<,<,5@+@C:FBF=:74A7BB,+++83??,++B+3>=FF=,:FE,C3FCD3++++5>>:*5*5,,6>11**1<8ECC****4:*22+45/?58*1A9+1**2:EG*;<+**:*:?**:C***/A+?GC6;=5///*199>))1
@M03364:276:000000000-BLYN8:1:1101:29562:13935 1:N:0:1
ACTCCTACGGGAGGCAGCAGTGGGGAATATTGCACAATGGGCGCAAGCCTGATGCAGCCATGCCGCGTGTATGAAGAAGGCCTTCGGGTTGTAAAGTACTTTCAGCGGGGAGGAAGGTGAGTGGTTTAATACGCCATTCAATTGACGTTACCCGCAGAAGAAGCACCGGCTAACTCCGTGCAAGCAGCCGCGGTAATACGGAGGGTGCAAGCGTTAATCGGAATTACTGGGCGTAAAGAGCACG
+
GGGGGAEFFDCGGDEDFCCCCCFFDBCGF,C@<EGG?FE8FEFDE7C,CF,CFEAFA8<FD@F,@CGFFGGA9F,EFGDF,,CFC,:FF:CFGFFGGGGAFGDFGGGGEGGGG@FGGBFFGFAFGDGGFFFFFG7:CB=AB9<FAF>@+D+@,5<EGECFFCD7FC,<F***?@99C:C7:*B9EGGDGG**331=EFBGEE5:8/*;<E7CE*;;F?+=C8EGF7<C7C*ADDCCDC**2<C7
@M03364:276:000000000-BLYN8:1:1101:11088:13948 1:N:0:1
ACTCCTACGGGAGGCAGCAGTAGGGAATCTTCGGCAATGGACGAAAGTCTGACCGAGCAACGCCGCGTGAGTGAAGAAGGTTTTCGGATCGTAAAACTCTGTTGTTAGAGAAGAACAAGGACGTTAGTAACTGAACGTCCCCTGACGGTATCTAACCAGAAAGCCACGGCTAACTACGTGCCAGCAGCCGCGGTAATACGTAGGTGGCAAGCGTTGTCCGGATTTATTGGGCGTAAAGCGAGCG
+
GGGGGGGGGGGGGGGGGGGGGGGGGGGGGGGGGGGGGGGGGGGGGGGGGGGGGGGGGGGGGGGGGGGFGGGGGGGGGGGGGGGGGGGGGGGGGGGGGGGGGGGGGGGGGGGGGGGGGGGGGGGGGGGGGGGGGGGGGGGEGGGGGGGGGGGGGGGGCFGGGGGGFGGGGGGGGGGGGGGGGGGGGGGGGGGGGGGGG9BFCCGGGGGGGGGGGGGGGGGEGD5CEGGGGGFGGGCEFFGGGGDC
@M03364:276:000000000-BLYN8:1:1101:6725:13990 1:N:0:1
ACTCCTACGGGAGGCAGCAGTAGGGAATCTTCCGCAATGGACGAAAGTCTGACGGAGCAACGCCGCGTGAGTGAAGAAGGTTTTCGGATCGTAAAGCTCTGTTGTTAGGGAAGAATAGTTAAGGGAGTAACTGCCCTTGATGTGACGGTACCTAACCAGAAAGCCACGGCTAACTACGTGCCAGCAGCCGCGGTAATACGTAGGTGGCAAGCGTTGTCCGGAATTATTGGGCGTAAAGCGCGCG
+
GGGGGGGGFGGGGFGGGGGGGFGGGGGGGGFGGGGGGGGGGGGGGGGGGGGGGGGGGDGGGGGGGGGGGGGEFFFGGGFGGGGGGGGGGGGCFGGGGFG9FGGGGGGFGGGDGGGGGFFFGGAFEFCEFGGGGCC8<FACFG=CFGGGGFG<FGGGGGGGGGGGFCGG7:FGGGFCFEF>FGGGG?8DBGDGDGGGGCFFGFCCFFC>6<8EGEECEEFGGCGFGGGGGFF=77C75CFGDC51
@M03364:276:000000000-BLYN8:1:1101:21287:13999 1:N:0:1
ACTCCTACGGGAGGCAGCAGTGGGGAATATTGCACAATGGGCGCAAGCCTGATGCAGCCATGCCGTGTGTATGAAGAAGGCCTTCGGGTTGTAAAGTACTTTCAGCGGGGAGGAAGGTGAGTGGTTTAATACGCCATTCAATTGACGTTACCCGCAGAAGAAGCACCGGCTAACTCCGTGCCAGCAGCCGCGGTAATACGGAGGGTGCAAGCGTTAATCGGAATTACTGGGCGTAAAGCGCACG
+
GGGGGGGGGGGGGGFGGGGGGGGGGGGGGGGGGGGGGGGGGCFGGGGGGGGGGGGGGGCGGGGGG@FGGGGGGGFGGGGGGGGGGGGGGGGGGGGGGGGGGGGGGGGGGGGGGGGGGF8D@FGGFGGGGGFGGGGDGFG9<F<FGGGGEFGF7FEGEGGGGFGGGGGGGGGGGGGCFCFGGGGGGGGGGEDGGGDBFGGGGGCGGGGGGGGGG588EGGGGGCEGGDFGGEGGGGGGCCG)7C<
@M03364:276:000000000-BLYN8:1:1101:26530:14067 1:N:0:1
ACTCCTACGGGAGGCAGCAGTGGGGAATATTGCACAATGGGCGCAAGCCTGATGCAGCCATGCCGCGTGTATGAAGAAGGCCTTCGGGTTGTAAAGTACTTTCAGCGGGGAGGAAGGGGAGTGGTTTAATACGCCATTCAATTGACGTTACCCGCAGAAGAAGCACCGGCTAACTCCGTGCCAGCAGCCGCGGTAATACGGAGGGTGCAAGCGTTAATCGGAATTACTGGGCGTAAAGCGCACG
+
FGGGGGGGGGGGGGGGGGGGGGGGGGGGGGGGGFFGGGGGFGGCFG@FG8EFFAFFGGEFEFGG7FGGGGGGGGGFFGFGGGGGGGGGFGGGGGGCFGCEAFFE9EFGDFGGECGF@+3=CCDGGGFFGFGGFEGE7AFA<FF9FFG*DFC:A<@FCEAA7FAFFGA@CGEGFF@FCE<C@CEGGGGG*8**==>CGFGDCECE8CCCFF+@5;*:509=E5CG?FFFD6@C59EG*:C79DD7
@M03364:276:000000000-BLYN8:1:1101:28139:14114 1:N:0:1
ACTCCTACGGGAGGCAGCAGTAGGGAATCTTCGGCAATGGACGAAAGTCTGACCGAGCAACGCCGCGTGAGTGAAGAAGGTTTTCGGATCGTAAAACTCTGTTGTTAGAGAAGAACAAGGACGTTAGTAACTGAACGTCCCCTGACGGTATCTAACCAGAAAGCCACGGCTAACTACGTGCCAGCAGCCGCGGTAATACGTAGGTGGCAAGCGTTGTCCGGATTTATTGGGCGTAAAGCGAGCG
+
GGGGGGGGGGGGGGGGGGGGGGDGGGGGGGGGGGGGGGGGGGGGGGG<F@FGFFGGGGGGGGG>GGGFGGEEGGGGGGGGFEGG9CGGG@FGGGGFGGGGGGGGGFGCCFFECFGGGGGGFFGG<BFCFFGGGFGGGCF@FFFDFG@EGGGC=F<@FFGGGGGGGGGGGGGGGG9>F7<>7DECFGGGGGDC8:E@FGGGGGGG;F*98CGGDCEGGG9CE5ECF9+<C9@CDGGGGGGGDC<7
@M03364:276:000000000-BLYN8:1:1101:20258:14138 1:N:0:1
ACTCCTACGGGAGGCAGCAGTAGGGAATCTTCGGCAATGGACGAAAGTCTGACCGAGCAACGCCGCGTGAGTGAAGAAGGTTTTCGGATCGTAAAACTCTGTTGTTAGAGAAGAACAAGGACGTTAGTAACTGAACGTCCCCTGACGGTATCTAACCAGAAAGCCACGGCTAACTACGTGCCAGCAGCCGCGGTAATACGTAGGTGGCAAGCGTTGTCCGGATTTATTGGGCGTAAAGCGAGCG
+
GGGGGGGGGGGGGGGGGGGGG9FGDFGGGGGGGGGGGGGGGDGGGGGGGGGGGGGGGGGGGGGGGGGGGGGGGGGGGGGGEGGGGGGGGGGGGGGGGGGGGGGFGGGGGGGFGGFEFFGGGGGGGGDG<FGGFGGGFGGCGGGGCFDDFGGGGGGGGGGGGGGGFGGGCFGGGGGGGDGG7EFGGFCCGCCGCEEDFFFGFFGCCCGGGGG8=:E=EGGGE5;C+AGGGGGC3CEGFFGGCDDC
@M03364:276:000000000-BLYN8:1:1101:10570:14172 1:N:0:1
ACTCCTACGGGAGGCAGCAGTGGGGAATATTGCACAATGGGCGCAAGCCTGATGCAGCCATGCCGCGTGTATGAAGAAGGCCTTCGGGTTGTAAAGTACTTTCAGCGGGGAGGAAGGTGATGAACTTAATACGTTCATCAATTGACGTTACCCGCAGAAGAAGCACCGGCTAACTCCGTGCCAGCAGCCGCGGTAATACGGAGGGTGCAAGCGTTAATCGGAATTACTGGGCGTAAAGCGCACG
+
GGGGGGGGGGGGGGEGGGGGGGGGGGGGGGGGGGGGGGGGGGGGGGGGGGGGGGGGGGGGGGGGGGGGGGFGGGGGGGGGGGGGGGGGGGGGGGGGGFGGGGGGGGGG7FCGGGGGGGGGGGGGFGGGGGGFGGGGGGGGGGGGGGGGGGEGGGGGGGGGGGGGGGGGGGGGGGFGGGGGGGGGGFCGGGGGGGCEGGDGC8CEEGGDGGGGGGGGGGGGGGGGGFF?7EGGGGGGGGGGGDG<
@M03364:276:000000000-BLYN8:1:1101:29072:14179 1:N:0:1
ACTCCTACGGGAGGCAGCAGTAGGGAATCTTCGGCAATGGACGAAAGTCTGACCGAGCAACGCCGCGTGAGTGAAGAAGGTTTTCGGATCGTAAAACTCTGTTGTTAGAGAAGAACAAGGACGTTAGTAACTGAACGTCCTCTGACGGTATCTAACCAGAAAGCCACGGCTAACTACGTGCCCGCAGCCGCGGTAATACGTAGGTGGCAAGCGTTGTCCGGATTTATTGGGTGTAAAGCGAGCG
+
GGGF8EAFGGEBFDEGGGGGGGGGGGCFGFFFGGGGGFGDEGEFGEEE9CEC9FE@C+@FEEGCGGC@F7FFGGG9<FDFFEFF,>=FGEGFCFGGGGFFEAFGG??E?EFGFCF8EFE8A3C:C<BFFB,C<AFGCF7>CDFGGGGGG7C=CFGCF>FGGDFFDF,@7CFGE,;>C8FFF8,=CCEE7:*8CEDEGC?*59BCGFGEC5=F=CEGGC7:*2;EGGCFC?E*997<>7>DDG<<
@M03364:276:000000000-BLYN8:1:1101:17491:14187 1:N:0:1
ACTCCTACGGGAGGCAGCAGTGGGGAATATTGCACAATGGGCGCAAGCCTGATGCAGCCATGCCGCGTGTATGAAGAAGGCCTTCGGGTTGTAAAGTACTTTCAGCGAGGAGGAAGGTGTTGTGGTTAATAACCGCAGCAATTGACGTTACTCGCAGAAGAAGCACCGGCTAACTCCGTGCCAGCAGCCGCGGTAATACGGAGGGTGCAAGCGTTAATCGGAATTACTGGGCGTAAAGCGCACG
+
GGGGGGGGGGGGGGGGGGGGGGGGGGGGGGGGGGGGGGGGGGGGGGGGGGGGGGGGGGGGGGGGGGGGGGGGGGGGGGGGGGGGGGGGGGGGGGGGGFGGGGGGGGGGGGGGGGGGGGGGGGGGGGGGGGGGGGGGGGGGGGGGCFGFGGGGGGGGGGGGGGGGGGGGGGGGGGGGGGGGGGGGGGGGGGGGGGGEGGGGGGGEGGGGGGGGGGGDGGGGGGEGGGGGGGGGGGGGGFGGGGGC
@M03364:276:000000000-BLYN8:1:1101:6123:14200 1:N:0:1
ACTCCTACGGGAGGCAGCAGTAGGGAATCTTCGGCAATGGACGAAAGTCTGACCGAGCAACGCCGCGTGAGTGAAGAAGGTTTTCGGATCGTAAAACTCTGTTGTTAGAGAAGAACATGGGTGAGAGTAACTGTTCACCCCTTGACGGTATCTAACCAGAAAGCCACGGCTAACTACGTGCCAGCAGCCGCGGTAATACGTAGGTGGCAAGCGTTGTCCGGATTTATTGGGCGTAAAGCGAGCG
+
FGGGGGGGGGGGGGGGGGGFGGGGGGGGFGGFGGGGGGGG9FGGGGGGGGGGFFGGGGGGGGGGGGGFGGGGGGGGGGGGEGGGGEEFGGGDFGCFGCGGFGGGFGGGGGGFAFGGGGGGGFGGGGGFGGGGGGGGGDDFGFEGGGGGGGGGGGGGGGGFGFEGFGGGGGGEFFFGCGG7>EFGGGGGGCGDGGEGCFF:5:FGGFGGG?F8CEEGGFF=E=**<@7@CGGGG<EEFG75/977
@M03364:276:000000000-BLYN8:1:1101:24568:14205 1:N:0:1
ACTCCTACGGGAGGCAGCAGTAGGGAATCTTCGGCAATGGACGAAAGTCTGACCGAGCAACGCCGCGTGAGTGAAGAAGGTTTTCGGATCGTAAAACTCTGTTGTTAGAGAAGAACAAGGACGTTAGTAACTGAACGTCCCCTGACGGTATCTAACCAGAAAGCCACGGCTAACTACGTGCCAGCAGCCGCGGTAATACGTAGGTGGCAAGCGTTGTCCGGATTTATTGGGCGTAAAGCGAGCG
+
GGGGGGGGGGGGGGGGGGGGGGGGGGGGGGGGGGGGGGGGGGGGGGGGGGGGGGGGGGEGGGGGGGGGGGGGGGGGGGGGGGGGGGGGGGGGGGGGGGGGGGGGFGCGDFGGGGGGFF4FAFG8>FFFGFFGDEFGFG>=CFFGGGGGGFGGGGFG?FGEFFGGCFFGGGGGGGGGEGGGGGGGGGGGGGGGGGGGGGGGGGGGG9CGGGGFGGGDE<EEGGDEGGCEGGGGGGGGGGGGDGGG
@M03364:276:000000000-BLYN8:1:1101:21988:14227 1:N:0:1
ACTCCTACGGGAGGCAGCAGTAGGGAATCTTCGGCAATGGGGGCAACCCTGACCGAGCAACGCCGCGTGAGTGAAGAAGGTTTTCGGATCGTAAAACTCTGTTGTTAGAGAAGAACGTTAAGTAGAGTGGAAAGTTACTTAAGTGACGGTATCTAACCAGAAAGGGACGGCTAACTACGTGCCAGCAGCCGCGGTAATACGTAGGTCCCAAGCGTTGTCCGGGTTTATTGGGCGTAAAGCGAGC
+
9EFGGGGFGGGGGGGGGGGGGFGGGGGGGGGCFGG>FFCGFGGEGGGCGGCEFFGGGFGGFGFCCEGGGGGFEFGFGGFGGGDGGGGDFGGGFFFDDGGCCFDFFFGGGGFCFGGGGGGGGFFGF<F<DGFFFGGGGFGFFFC<@B=BFEGGGGGGGGDF:CFEC7FCB@EGEGGG9DGFGGCC7CGCG,BEGDE7EFF9:BEGGCD9C+:8CG8CEEF7C5*:/86?CC9CG5CCC<*?CDDC
@M03364:276:000000000-BLYN8:1:1101:18604:14252 1:N:0:1
ACTCCTACGGGAGGCAGCAGTGGGGAATATTGCACAATGGGCGCAAGCCTGATGCAGCCATGCCGCGTGTATGAAGAAGGCCTTCGGGTTGTAAAGTACTTTCAGCGAGGAGGAAGGCATTAAGGTTAATAACCTTGGTGCTTGACGTTACTCGCAGAAGAAGCACCGGCTAACTCCGTGCCAGCAGCCGCGGTAATACGGAGGGTGCAAGCGTTAATCGGAATTACTGGGCGTAAAGCGCACG
+
FCAGGGGEDGG7CFGGEGFFFE9EGGGGG<FGFEGFEFAC6,@@C@:@@F8<F<,CFFFG9@F<@@@FCFGEFD?EAEFFFFGFFGG7:C>4,CAEGFFE<FAFFCCCF+C+?7E?CCFFDEFD<AFE?BFGF<9<?DB<,C5<FFEGGGGGFG7FFGFG7:CE7<:C7CC<FG;9FEFGG@ECFB>7@EE>CCB7F9>888B88E5CCF7C8;CE*A<758CFG7E@C0;7CDC:C>:C359)
@M03364:276:000000000-BLYN8:1:1101:6554:14265 1:N:0:1
ACTCCTACGGGAGGCAGCAGTAGGGAATCTTCGGCAATGGACGAAAGTCTGACCGAGCAACGCCGCGTGAGTGAAGAAGGTTTTCGGATCGTAAAACTCTGTTGTTAGAGAAGAACAAGGACGTTAGTAACTGAACGTCCTCTGACGGTATCTAACCAGAAAGCCACGGCTAACTACGTGCCAGCAGCCGCGGTAATACGTAGGTGGCAAGCGTTGTCCGGATTTATTGGGCGTAAAGCGAGCG
+
GGGGGGGGGGGGGGGGGGGGGGGFGGGGFGGGGGGGGGGGGGGGGGGGGGGGGGGGGGGGGGGGGGGGGGGGFGGGGGGGCGGGGGGGGGGGGGGGGGGGGGGGFGGGGGGGGGGGGGGGGGGGGGGGFGDFGC<FGDFGGCGFGGGGGGGGFGGF7FFGGGGG>FGGGGD*>FGGGEFFGGGGGGGGGGGGGGGGFFGDEGGGGGGDFG=8EEGDEGDGDGEEFGGFFF@FGGGGGGGDGGG/
@M03364:276:000000000-BLYN8:1:1101:19372:14270 1:N:0:1
ACTCCTACGGGAGGCAGCAGTGGGGAATATTGCACAATGGGCGCAAGCCTGATGCAGCCATGCCGCGTGTGTGAAGAAGGCCTTCGGGTTGTAAAGCACTTTCAGCGAGGAGGAAGGTGGTGAGCTTAATACGTTCATCAATTGACGTTACTCGCAGAAGAAGCACCGGCTAACTCCGTGCCAGCAGCCGCGGTAATACGGAGGGTGCAAGCGTTAATCGGAATTACTGGGCGTAAAGCGCACG
+
GGGGGGGGGGGGGGGGGGGGGGGGGGGGGGGGGGGGGGGGGGGGGGGGGGGGGGGGGGGGGGGGGGGGGGGGGGGGGGGGGGFFGGGGGGGGGGGGGGGGGGGGGGGGGGGGGGGGGGGGGGGGGGGGGGGGGGGGGGGGGGGGGGGGGGGGGGGGGGGGGGGGGGGGGGGGGGGGFEFGGGGGGGGGGGGGGGGGGGGGGGGGGGGGGGGGGGGDGGGGDCGGGGGGGGGGGGGGGGGDGGGC
@M03364:276:000000000-BLYN8:1:1101:15602:14281 1:N:0:1
ACTCCTACGGGAGGCAGCAGTAGGGAATCTTCGGCAATGGACGAAAGTCTGACCGAGCAACGCCGCGTGAGTGAAGAAGGTTTTCGGATCGTAAAACTCTGTTGTTAGAGAAGAACAAGGGTGAGAGTAACTGTTCACCCCTTGACGGTATCTAACCAGAAAGCCACGGCTAACTACGTGCCAGCAGCCGCGGTAATACGTAGGTGGCAAGCGTTGTCCGGATTTATTGGGCGTAAAGCGAGCG
+
GGGGGGGGGGGGGGGGGGGGGGGGGGGGGGGGGGGGGGGGGGGGGGGGGGGGGGGGGGGGGGGGGGGGGGGGGGGGGGGGGGGGGGGGGGGGGGGGGGGGGGGGGGGGGGGGGGGGGGGGGGGGGGGGGGGGGGGGGG<FGGGGGGGGGGGGGGGGGGGGGGGGGGGGEGGGGGGGGGGGGDGGGGFGCGGGGGGGGGFGGGGGGGGGGGGG8CGGGCFGGGGGG?FGGGGGGGGGGGGGDDGC
@M03364:276:000000000-BLYN8:1:1101:22688:14350 1:N:0:1
ACTCCTACGGGAGGCAGCAGTAGGGAATCTTCGGCAATGGACGAAAGTCTGACCGAGCAACGCCGCGTGAGTGAAGAAGGTTTTCGGATCGTAAAACTCTGTTGTTAGAGAAGAACAAGGACGTTAGTAACTGAACGTCCTCTGACGGTATCTAACCAGAAAGCCACGGCTAACTACGTGCCAGCAGCCGCGGTAATACGTAGGTGGCAAGCGTTGTCCGGATGTATTTGGCGTAAAGCGAGCG
+
FGGGGGGGGGGGGGEGGGGGGCFFGGGG<FGFG>FGGGGGCGG@+FG6FGGG9FCFGGCGFGE:FGGGGGD<FG<FG8,E:??F<=F=?444:EFGGG9?AFG<,FFGGG<FE<FGGD<FG@C3>AFGGG<@?D?3>F<>=F>,>F@:FGGFFGFCBCFGC<CFGFDC*:7:>?D;F:>,<>;;;FGF@C8C8:1*;9?BGG>EB989<9C=8;;C=A:CE=G*3+<E++<CGG=EC*;7DGGC
@M03364:276:000000000-BLYN8:1:1101:6077:14358 1:N:0:1
ACTCCTACGGGAGGCAGCAGTAGGGAATCTTCGGCAATGGACGAAAGTCTGACCGAGCAACGCCGCGTGAGTGAAGAAGGTTTTCGGATCGTAAAACTCTGTTGTTAGAGAAGAACAAGGACGTAAGTAACTGTACGTCCCCTGACGGTATCTAACCAGAAAGCCACGGCTAACTACGTGCCAGCAGCCGCGGTAATACGTAGGTGGCAAGCGTTGTCCGGATTTATTGGTCGTAAAGCGAGCG
+
EGF,EFC<FCEF:CFC7FFGF@EF@FF<EEGGF7FC:F@C<DC7C:@FCFF@CFD@@FEFFFFFFEFGDBCAF9F,?E=,,AFGAFF+BBC=<EFGFEGCF<FGFG,FFAFGGF<BA8ECCFEG3B>:BFGF9@<FG,3::FGC8,@>FF<>3=>CF,>BEGGF,:3C7FCF@<CBC8DD*12>B::7CEGEGG8CG99:<+;CFGCF6F58C8CCE?E5E28*0:<CCC0<)95CFCFGDCG7
@M03364:276:000000000-BLYN8:1:1101:20902:14370 1:N:0:1
ACTCCTACGGGAGGCAGCAGTAGGGAATCTTCGGCAATGGACGAAAGTCTGACCGAGCAACGCCGCGTGAGTGAAGAAGGTTTTCGGATCGTAAAACTCTGTTGTTAGAGAAGAACAAGGACGTTAGTAACTGAACGTCCCCTGACGGTATCTAACCAGAAAGCCACGGCTAACTACGTGCCAGCAGCCGCGGTAATACGTAGGTGGCAAGCGTTGTCCGGATTTATTGGGCGTAAAGCGAGCG
+
GGGGGGGGGGGGGGGGGGGGGGGGGGGGGGGGGGGGGGGGGGGGGGGGGGGGGGGGGGGGGGGGGGGGGGGGGGGGGGGGGGFGGGGGGGGGGGGGGGGGGGGGGGGGGGGGGGGGGGFGGGGGGGGGGGGGGGGGGGGGGGGGGGGGGGGGGGGGGGGGGGGGGGGGGGGGGGGGGGGGGGGGGGGGGGGGGGGGGGGGGG>BFGGGGGGGGGGGGGGGGGEGGGGGGGGGGGGGGGGGGGGC
@M03364:276:000000000-BLYN8:1:1101:26992:14410 1:N:0:1
ACTCCTACGGGAGGCAGCAGTAGGGAATCTTCGGCAATGGACGAAAGTCTGACCGAGCAACGCCGCGTGAGTGAAGAAGGTTTTCGGATCGTAAAACTCTGTTGTTAGAGAAGAACAAGGACGTTAGTAACTGAACGTCCTCTGACGGTATCTAACCAGAAAGCCACGGCTAACTACGTGCCAGCAGCCGCGGTAATACGTAGGTGGCAAGCGTTGTCCGGATTTATTGGGCGTAAAGCGCGCG
+
GGGGGGGGGGGGGGGGGGGGGGGGGGGGGGGGGGGGGGGGGGGGGGGGGGGGGGGGGGGGGGGGGGGGGGGGGGGAFFCGFGGGGGGEGGGGGGGGGGGGGGGGGGGGGGGGGGGGGGGGGGGGGGGGGGGGFFFGGGGGEGGGGGGGGDFFGGGGGGGGGGGGGGGGGGGGGGGFGGGGGGGGFGGGGCEGGGGGGGGFGGGGGGGGGGGGGGGGGGGGGCGGGCEGGFGGGGGGGGFGGGG<
@M03364:276:000000000-BLYN8:1:1101:8977:14420 1:N:0:1
ACTCCTACGGGAGGCAGCAGTGGGGAATATTGCACAATGGGCGCAAGCCTGATGCAGCCATGCCGCGTGTGTGAAGAAGGCCTTCGGGTTGTAAAGTACTTTCAGCGGGGAGGAAGGTGATGAACTTAATACGTTCATCAATTGACGTTACCCGCAGAAGAAGCACCGGCTAACTCCGTGCCAGCAGCCGCGGTAATACGGAGGGTGCAAGCGTTAATCGGAATTACTGGGCGTAAAGCGCACG
+
GGGGGGGGGGGGGGGGGGGGGGGGGGGGGGGGGGGGGGGGGGGGGGGGGGGGGGGGGGGGGGGGGGGGEGGGGGGGGGGGGGGGGGGGGGGGGGGGGGGGGDDFGGGGGGGGGGFGGGGGCFFGGGGGGGGGGGGGGGGGGGGGGGGGGGGGGGDGDGGGGGGGGGGGGCFEFGGGGDGFGGGGGGGGCEGGEEEC?CFGGDEEGEGDFGFGGGGGGGGGEGCGGGGGGG*:79>EFGGG57D)
@M03364:276:000000000-BLYN8:1:1101:23341:14426 1:N:0:1
ACTCCTACGGGAGGCAGCAGTAGGGAATCTTCGGCAATGGACGAAAGTCTGACCGAGCAACGCCGCGTGAGTGAAGAAGGTTTTCGGATCGTAAAACTCTGTTGTTAGAGAAGAACAAGGACGTTAGTAACTGAACGTCCCCTGACGGTATCTAACCAGAAAGCCACGGCTAACTACGTGCCAGCAGCCGCGGTAATACGTAGGTGGCAAGCGTTGTCCGGATTTATTGGGCGTAAAGCGAGCG
+
GGGGGGGGGGGGGGGGGGGGGGGGGGGGGGGGGGGGGGGGGGGGGGGGGGGGGGGGGGGGGGGGGGGGGGGGGGGGGGGGGGGGGGGGFGGGGGGGGGGGGGGGGGGGGGGGGGGGGGGGGGGGGGGGGGGGGGGGGGGGGGGGGGGGGGGGGGGGGGGGGGGGGGGGGGGGGGGGGGGGGGGGGGGGGGGGGGGGGGGGGGGGGGGGGGGGGGGGGGGGGGGGGGGGGGGGGGGGGGFGGGGD
@M03364:276:000000000-BLYN8:1:1101:10183:14436 1:N:0:1
ACTCCTACGGGAGGCAGCAGTAGGGAATCTTCGGCAATGGACGAAAGTCTGACCGAGCAACGCCGCGTGAGTGAAGAAGGTTTTCGGATCGTAAAACTCTGTTGTTAGAGAAGAACAAGGACGTTAGTAACTGAACGTCCCCTGACGGTATCTAACCAGAAAGCCACGGCTAACTACGTGCCAGCAGCCGCGGTAATACGTAGGTGGCAAGCGTTGTCCGGATTTATTGGGCGTAAAGCGAGCG
+
GGGGGGGGGGGGGGGGGGGGGGGGGGGGGGGGGGGGGGGGGGGGGGGGGGGGGGGGGGGGGGGGGGGGGGGFGGGGGGGGGGGGGGGGGGGGGGGGGGGGGGGGGGGGGGGGGGGGGGFGGGGGGGGGGGGGGGGGGGGGGGGGGGGGGGGGGGGGGGGGGGGGGGGGGGGGGGGGGGGGGGGGGGGGGGGGGGGGFGGGGGGEFGGGGGGGGGGGGGGGDCEEFGGGGGGGGGGGGGFGGGGC
@M03364:276:000000000-BLYN8:1:1101:27638:14457 1:N:0:1
ACTCCTACGGGAGGCAGCAGTGGGGAATATTGCACAATGGGCGCAAGCCTGATGCAGCCATGCCGCGTGTATGAAGAAGGCCTTCGGGTTGTAAAGTACTTTCAGCGGGGAGGAAGGTGATGAACTTAATACGTTCATCAATTGACGTTACCCGCAGAAGAAGCACCGGCTAACTCCGTGCCAGCAGCCGCGGTAATACGGAGGGTGCAAGCGTTAATCGGAATTACTGGGCGTAAAGCGCACG
+
GGGGGGGGGGGEGGGGGGGGGGGGGGGGGGGFGGGGGGGGGGGGGGGGGGGGGFGGGGGFGGGGG>FFGGCGGGDFGGGFGGGGGFGEGDCFGGGGGGGGGGGGG9CEGG7FCEF@FGGGGGGFD9BFFGGGGGGGGGGDFFCFGGGGG<@FGE>FGGG7:CFFEG@FDGDEF@@CGGGGGGF8FGGFFCEEGGGG+?CGGDCEGEGDGGGD8EG55<CEEG8FCCF7+A5*99EE:CGGC5))
@M03364:276:000000000-BLYN8:1:1101:10484:14457 1:N:0:1
ACTCCTACGGGAGGCAGCAGTGGGGAATATTGCACAATGGGCGCAAGCCTGATGCAGCCATGCCGCGTGTGTGAAGAAGGCCTTCGGGTTGTAAAGCACTTTCAGCGAGGAGGAAGGTGGTGAGCTTAATACGCTCATCAATTGACGTTACTCGCAGAAGAAGCACCGGCTAACTCCGTGCCAGCAGCCGCGGTAATACGGAGGGTGCAAGCGTTAATCGGAATTACTGGGCGTAAAGCGCACG
+
GGGGGGGGGGGGGGGGGGGGGGGGGGGGGGGGGEGGGGGGGGGGGGGGGGGGGGGGGGGGGGGGGGGGGGGGGGGGGGGGGGGGGGGGGGGGGGDGGGGGGGGGGGGEGGEGGDFGGGGCFGGGGG8FFGGDFDFGGEGGGGGGGGGGGGCGGGGGGGFGGGGGGGFEGGGGGGGFFEGGGGFGGFDGFEEGGGCE?FGGGGCEG8CE?FFGGCGDGFGGCEGFG7<9CEFGCDGCFF7C<DG<
@M03364:276:000000000-BLYN8:1:1101:26786:14487 1:N:0:1
ACTCCTACGGGAGGCAGCAGTGGGGAATATTGCACAATGGGGGAAACCCTGATGCAGCCATGCCGCGTGTGTGAAGAAGGCCTTCGGGTTGTAAAGCACTTTCAGCGAGGAGGAAGGTGGTGAGCTTAATACGCTCATCAATTGACGTTACTCGCAGAAGAAGCACCGGCTAACTCCGTGCCAGCAGCCGCGGTAATACGGAGGGTGCAAGCGTTAATCGGAATTACTGGGCGTAAAGCGCACG
+
GGGGGGGGGGGGGGGGGGGFGGGGGGGGGGGGGGGGGGGGGGGGGGGGGGGFGGGGGGGGGGGGGGGGGGGGGGFGFGGFGGEGGGDDGGGGGGDFGGGFGFFGFGECFEGGGFF?FGGGGGGFGGGGGFGFGGEGGGGGGGGGGGGGGFGGGGFGGGGFGGF7FFFGG>FGGGGGGGGGGGGGGGGFCEGGGGCEFGDGGGGGGGGGGGGGGGGGGGEFEGGGGGGGGGFCCDGGFFGDD<D7
@M03364:276:000000000-BLYN8:1:1101:4165:14502 1:N:0:1
ACTCCTACGGGAGGCAGCAGTGGGGAATATTGCACAATGGGCGCAAGCCTGATGCAGCCATGCCGCGTGTGTGAAGAAGGCCTTCGGGTTGTAAAGCACTTTCAGCGAGGAGGAAGGTGGTGAGCTTAATACGTTCATCAATTGACGTTACTCGCAGAAGAAGCACCGGCTAACTCCGTGCCAGCAGCCGCGGTAATACGGAGGGTGCAAGCGTTAATCGGAATTACTGGGCGTAAAGCGCACG
+
GGGGGFFF7FCGGGGGGEDFFGFGGEE8EFGFCEFEFGGD8ECFGGGGGGFGGGGGGGFCGGGFGGG@FGGFGGCFGGCCCFCGFGCFGGGGGGGGGGGGGGGGGGGFGGCEGGGGGFGGGGGGCFDGGG9DFGGFGFDFGDDGGGGGFFGGGEGDCCGFGGGGGGFEBC@CCEGGC8<>FGGGGEEFGGGG>=87>FGGGGGGGGGDFGGC8;EGGGGD=ECFFFGGGGGGGDGGGGFGGGG)
@M03364:276:000000000-BLYN8:1:1101:8021:14503 1:N:0:1
ACTCCTACGGGAGGCAGCAGTAGGGAATCTTCGGCAATGGACGAAAGTCTGACCGAGCAACGCCGCGTGAGTGAAGAAGGTTTTCGGATCGTAAAACTCTGTTGTTAGAGAAGAACAAGGACGTTAGTAACTGAACGTCCCCTGACGGTATCTAACCAGAAAGCCACGGCTAACTACGTGCCAGCAGCCGCGGTAATACGTAGGTGGCAAGCGTTGTCCGGATTTATTGGGCGTAAAGCGAGCG
+
GGGGGGGGGGGGGGGGGGGGFGGGGGGGGGGGGGGGGGGGGGGGGGGGGGGGGGGGGGGGGGGGGGGGGGGEGGGGGGGGDFGGGGGGGGGGGGGGGGGGGGGGGGGFGGGGGGGGGGF8FGGECFGGGGGGGGGGGGGGGGGGGGGGGGGGGGGGDGGGGGGGGGGGGCGGGGGGGCGGGGGGGGGGGGGGGGGGGFFGGGGGGGGGGGGGGGD8*<CEEEEG?9:EFG=FDGGGGFGGDDGD
@M03364:276:000000000-BLYN8:1:1101:12440:14555 1:N:0:1
ACTCCTACGGGAGGCAGCAGTGGGGAATATTGCACAATGGGCGCAAGCCTGATGCAGCCATGCCGCGTGTATGAAGAAGGCCTTCGGGTTGTAAAGTACTTTCAGCGGGGAGGAAGGTGAGTGGTTTAATACGCCATTCAATTGACGTTACCCGCAGAAGAAGCACCGGCTAACTCCGTGCCAGCAGCCGCGGTAATACGGAGGGTGCAAGCGTTAATCGGAATTACTGGGCGTAAAGCGCACG
+
GGGGGGFGGGGGGGGGGGGGGGGGGGGGGGGFGGGGGGGGGGEGGEGGGGGGGGGGGGCFGGGGGFFFGGGCFEGG<=FGGGGGGGGGGGGGGCGGGGGDGGGGGGGGGD@FGGGGGGGGGGGGGGGGGGFGEEEGGCFGEFGGFGGGGGFDCFEGGGGGFG@CGGGGGGGGGGGGGC:CFFG?FGGGGDGGGEGCFGFFGGGGGEEGGGGGGEDEGGGGGGGGFFECCFFFGGGECFCD<DGD
@M03364:276:000000000-BLYN8:1:1101:3952:14573 1:N:0:1
ACTCCTACGGGAGGCAGCAGTGGGGAATATTGCACAATGGGCGCAAGCCTGATGCAGCCATGCAGCGTGTATGAAGAAGGCCTTCGGGTTGTAAAGTACTTTCAGTCGGGAGGAAGGTGTCAAGGTGAATAACCTTGGGAATTTACGTTACCGATAGAAGAAGCACCGGCTAATTCCGGGCCAGCCGCCGCTGTAATACGGCGGGTGGAAGCGTTAATCTGAAGTACTGAGCGTAAAGGGCACG
+
EGGGGGGGGGGGGGGGGG-FFFCFGGGGGGGG<,C@FGGGEGD@+@FFGGFGC,EEAFGG9F,6CFEGG@FEGG,FF8,CCFAF9=FG<FGGCFG,5,<9EFD,5FFCFG+4++AE:,,:=<E5<E,,,:,5B,BE<=,:FFF,ED7AAB+5+@+F@<;,8@<,,,,3++8@,,,3@8*>**61**4*1***11,66<?B**:EC8***+21*8*2:E9+++++3+9<?++6>C*:***15***
@M03364:276:000000000-BLYN8:1:1101:21575:14576 1:N:0:1
ACTCCTACGGGAGGCAGCAGTAGGGAATCTTCGGCAATGGACGAAAGTCTGACCGAGCAACGCCGCGTGAGTGAAGAAGGTTTTCGGATCGTAAAACTCTGTTGTTAGAGAAGAACAAGGACGTTAGTAACTGAACGTCCTCTGACGGTATCTAACCAGAAAGCCACGGCTAACTACGTGCCAGCAGCCGCGGTAATACGTAGGTGGCAAGCGTTGTCCGGATTTATTGGGCGTAAAGCGAGCG
+
GGGGGGGGGGGGGGGGGGGGGGGGGGGGGGGGGDGGGGGGGGGGGGGGGGGGGGGGGGGGGGGGGGGGGGGGGGGGGGGGGGGGGGGGGGGGGGGGGGGGGGGGGGGGGGGGGGGGGGGGGGGGGGGGGGGGGGGGGGGGGGGGGGGGGGGGGGGGGGGGGGGGGGGGGGGGGGFGGDGGGGGGGGGGGGGGGGGGGFGGGGGGGGGGFGGGGGGGGFGGGCCEGGGGFFGGGGGGGGGGGGGD
@M03364:276:000000000-BLYN8:1:1101:14543:14592 1:N:0:1
ACTCCTACGGGAGGCAGCAGTAGGGAATCTTCGGCAATGGACGAAAGTCTGACCGAGCAACGCCGCGTGAGTGAAGAAGGTTTTCGGATCGTAAAACTCTGTTGTTAGAGAAGAACAAGGACGTTAGTAACTGAACGTCCCCTGACGGTATCTAACCAGAAAGCCACGGCTAACTACGTGCCAGCAGCCGCGGTAATACGTAGGTGGCAAGCGTTGTCCGGATTTATTGGGCGTAAAGCGAGCG
+
GGGGGGGGGGGGGGGGGGGGGGGGGGGGGGGGGGGGGGGGGGGGGGGGGGGGGGGGGGGGGGGGGGGGGGGGGGGGGGGGFFGGGGGGGGGGGGGGGGGGGGGFGGGGGGGGGGGGGGGGGGGGGGGGGGGGGGGGGGGFGGGGGGGGGGGGGGGGGGGGGGGGGGGGGGGGGGGGFGGFGGGGFFFGGEGGGGGGGGGGGGGGGGGGGEFFEEEGGGGGGD*AFFFGGGGGGGGGGFGGGGG5
@M03364:276:000000000-BLYN8:1:1101:3562:14615 1:N:0:1
ACTCCTACGGGAGGCAGCAGTGGGGAATATTGCACAATGGGCGCAAGCCTGATGCAGCCATGCCGCGTGTGTGAAGAAGGCCTTCGGGTTGTAAAGCGCTTTCCGCGAGGAGGAAGGTGGTGAGCTTAATACGCTCATCAATTGACGTTACTCGCAGAAGAAGCACCGGCTAACTCCGTGCCAGCAGCCGCGGTAATACGGAGGGTGCAAGCGTTAATCGGAATTACTGGCCGTAAAGGGCACC
+
FGFEGAFGGGGGEGGEGGGGF<ECC@@EFDA6@,;EFG<FCEGG>FEFFGCE<E,E@8EDGFGFGC+FGB7C=?CCCFECFGCGDDFFF:=FAE<,,+8FF<,,B+++@7C+44A=C==++3?FGD<9,CFGG++BC9E<,3=>=>C:>,>FGCC7>*,@33<F7:<>EE:>,>,;FG<<FG9?7<<@FGGEGG5CG958;B::/1/8+0<8:8C870<=:=EGF+<+<C*A5D*2/**/9DD7
@M03364:276:000000000-BLYN8:1:1101:1927:14671 1:N:0:1
ACTCCTACGGGAGGCAGCAGTAGGGAATCTTCGGCAATGGACGAAAGTCTGACCGAGCAACGCCGCGTGAGTGAAGAAGGTTTTCGGATCGTAAAACTCTGTTGTTAGAGAAGAACAAGGACGTAAGTAACTGTGCGTCCCCTGACGGTATCTAACCAGAAAGCAACGGCTAACTACGTGCCAGCAGCCGCGGTAATACGTAGGTGGCAAGCGTTGTCCGGATTTATTGGGCGTAAAGCGAGCG
+
FGGGGGGGGGGGGGFGGGGGGGGGGGFG9@FGFGGGGFGGGGGGGDFFGGGGGFGGGGGFFGFGGDG:FF@FFGGGGGGGF,5<FGGEFFFFFFGGFDFGGGDGGDFFFGGFGGG:EFGGFCG>FFGGGGG9???FFGG@CBFGGGGGGGFGFGGGGGEFGGGG7B<@ECFGGGGFFGGGGCFGFFFF7EEGGGGGGGCFFFGGGGGGGFFFGGGDC9<CDEEE6F++<?=FGDGGFGGC<DGC
@M03364:276:000000000-BLYN8:1:1101:16831:14672 1:N:0:1
ACTCCTACGGGAGGCAGCAGTGGGGAATATTGCACAATGGGCGCAAGCCTGATGCAGCCATGCCGCGTGTGTGAAGAAGGCCTTCGGGTTGTAAAGCACTTTCAGCGAGGAGGAAGGTGGTGAACTTAATACGTTCATCAATTGACGTTACTCGCAGAAGAAGCACCGGCTAACTCCGTGCCAGCAGCCGCGGTAATACGGAGGGTGCAAGCGTTAATCGGAATTACTGGGCGTAAAGCGCACG
+
GGGGGGGGGGGGGGGGGGGGGGGGGGGGGGGGGGGGGGGGGGGGGGGGGGGGGGGGGGGGGGGGGGGGGGGGGGGGGGGGGGGGGGGGGGGGGGGGGGGGGGGGGGGGGGGGGGGGGGGGGGGGGGGGGGGGGGGGGGGGGGGGGGGFGGGGGGGGGGGGGGGGGGGDGGGCGGGGGGGGGGGGGGGGGGGGDEGGGGGGGGGEGGGGGGGGGGGGGGGGGGGGGGGGGGGGGGGGFF7DGGG3
@M03364:276:000000000-BLYN8:1:1101:19769:14686 1:N:0:1
ACTCCTACGGGAGGCAGCAGTAGGGAATCTTCGGCAATGGACGAAAGTCTGACCGAGCAACGCCGCGTGAGTGAAGAAGGTTTTCGGATCGTAAAACTCTGTTGTTAGAGAAGAACAAGGACGTTAGTAACTGAACGTCCCCTGACGGTATCTAACCAGAAAGCCACGGCTAACTACGTGCCAGCAGCCGCGGTAATACGTAGGTGGCAAGCGTTGTCCGGATTTATTGGGCGTAAAGCGAGCG
+
GGGGGGGGGGGGGGGGGGGGGGGGGGGGGGGGGGGGGGGGGGGGGGGGGGGGGGGGGGGGGGGGGGGGGGGGGGGGGGGGGGGGGGGGGGGGGGGGGGGGGGGGGGGGGGGGGGGGGGGGGGGGGGGGGGGGGGGGGGGCFGGGGGGGGGGGGGGGGGGGGGGGGGGGGGGGGGGGGGGGGGGGGGGGGGGGGGGGGGGGGGGGGGGGGGGGGGGGGGGGGEGGGGGGGGGGGGGGGGGG:CD<
@M03364:276:000000000-BLYN8:1:1101:21737:14690 1:N:0:1
ACTCCTACGGGAGGCAGCAGTAGGGAATCTTCCGCAATGGGCGAAAGCCTGACGGAGCAACGCCGCGTGAGTGATGAAGGTCTTCGGATCGTAAAGCTCTGTTATTAGGGAAGAACAAGTGCGTAAGTAACTGTGCGCACCTTGACGGTACCTAATCAGAAAGCCACGGCTAACTACGTGCCAGCAGCCGCGGTAATACGTAGGTGGCAAGCGTTATCCGGAATTATTGGGCGTAAAGCGCGCG
+
GGGGGGGGGGGGGGGGGGGGGGGGGGGGGGGGGGGGGGGGGGGGGGGGGGGGGGGGGGGGGGGGGGGGGGGGGGGGGGGGGGGGGGGGGGGGGGGGGGGGGGGGGGGGGGGGGGGGGGGGGGGGGGGGGGGFGGGGGGGGGGGGGGGGGGGGGGGGGGGGGGGGGGGGGGGGGGGGGGG7FGGGGGGGGGGGGGGGGGGGGFGGGGGGGGGGGGGGGFGGGCGGGGGGGGGGGGGGGGGG:DGC
@M03364:276:000000000-BLYN8:1:1101:7140:14694 1:N:0:1
ACTCCTCCGGGAGGCAGCAGTAGGGAATCTTCGGCAATGGGGGCAACCCTGACCGAGCAACGCCGCGTGAGTGAAGAAGGTTTTCGGATCGTAAAACTCTGTTGTTAGAGAAGAACGTTAAGTAGAGTGGAAAGTTACTTAAGTGACGGTATCTAACCAGAAAGGGACGGCTAACTACGTGCCAGCAGCCGCGGTAATACGTAGGTCCCAAGCGTTGTCCGGATTTATTGGGCGTAAAGCGAGC
+
GGGGGG8FGGGGGGG@EGGGGGGGGGGGDGGCGGGGGGGGGGGGGGGGFGGGGFGGGGGFGGGGEGGGGGGGAFFFGGGGDGGGGEGGECFGGGGGGGGDGFGGFGEFFGGFGGGFGBF@GGGGFFGGGGGGGGGGG9FGGEFGFGGGFGGGGGGGE7FFGGGG,<CBF7FGDGFGFFGGCGGGGC?E,BGGGGGGE?FCFGF@GG?CFGGGFGGGGEC?CEG5C6F?CF6555CEC5?FD397
@M03364:276:000000000-BLYN8:1:1101:7407:14729 1:N:0:1
ACTCCTACGGGAGGCAGCAGTAGGGAATCTTCGGCAATGGACGAAAGTCTGACCGAGCAACGCCGCGTGAGTGAAGAAGGTTTTCGGATCGTAAAACTCTGTTGTTAGAGAAGAACAAGGACGTTAGTAACTGAACGTCCCCTGACGGTATCTAACCAGAAAGCCACGGCTAACTACGTGCCAGCAGCCGCGGTAATACGTAGGTGGCAAGCGTTGTCCGGATTTATTGGGCGTAAAGCGAGCG
+
GGGGGGGGGGGGGGGGGGGGGGGGGGGGGGGGGGGGGGGGGGGGGGGGGGGFDDGDGGGGGGGGGGGGGGFGGGGGGGGGFGGGGGGDFGGGGGGFGGGGGGGGGGGGFFGGGGGGFGFEEDF+BFGGGGGGGGFGGG@FFFFGFGGGEF@9FF,,5@7:AGFG7EG>FGGGGGGDC@FGGFGGGGGGGDDGDEGGGGD*<C8CFGGFFCFGE;**:CFGE5CEGFGF9EFGGD5E5C779959
@M03364:276:000000000-BLYN8:1:1101:27478:14730 1:N:0:1
ACTCCTACGGGAGGCAGCAGTGGGGAATATTGCACAATGGGCGCAAGCCTGATGCAGCCATGCCGCGTGTATGAAGAAGGCCTTCGGGTTGTAAAGTACTTTCAGCGGGGAGGAAGGTGAGTGGTTTAATACGCCATTCAATTGACGTTACCCGCAGAAGAAGCACCGGCTAACTCCGTGCCAGCAGCCGCGGTAATACGGAGGGTGCAAGCGTTAATCGGAATTACTGGGCGTAAAGCGCACG
+
GGGGGFGGGGGGGGGGGGGFGGGGGGGGGGGGGGGGGGGGGGGGGGGGGGGGGGGGGGGGGGGGGGGGGGGGGGGGGGGGGGGGGFGGGGGGGCGGGGFGGGGGFFGGGGEGGGGGGGGGGGGGGGGGGGGGGGGGDGGGGGGGGGGFGGGGFGGGGEGGGGEFGGGGEEGEGGGGGGGGGGGGGGGFGGGGGGGGFGGGGG>EGGGGGGGGGGGGGGGGEGGFCFGGGGGGDGDEGGFGGGG7
@M03364:276:000000000-BLYN8:1:1101:19531:14755 1:N:0:1
ACTCCTACGGGAGGCAGCAGTAGGGAATCTTCGGCAATGGACGAAAGTCTGACCGAGCAACGCCGCGTGAGTGAAGAAGGTTTTCGGATCGTAAAACTCTGTTGTTAGAGAAGAACAAGGACGTTAGTAACTGAACGTCCCCTGACGGTATCTAACCAGAAAGCCACGGCTAACTACGTGCCAGCAGCCGCGGTAATACGTAGGTGGCAAGCGTTGTCCGGATTTATTGGGCGTAAAGCGAGCG
+
GGGGGGGGGGGGGGGGGGGGGGGGGGGGGGGGGGGGGGGGGGGGGGGGGGGGGGGGGGGGGGGGGGGGGGGGGGGGGGGGGGGGGGGGGGGGGGFGGGGGGGGGGGGGGGGGGGGGGGFFGGGGGGGGGGGGGGGGGGGGGGGGGGGGGGGGGGGGGGGGGGGGGGGGGGGGGGGGGGGGGGGGGGGGGGGGGGGGGGGGGGGGGGGGFFFGGGGGGGGGGGCEFFDFGGGGGGGDGGGGGGG:
@M03364:276:000000000-BLYN8:1:1101:26093:14756 1:N:0:1
ACTCCTACGGGAGGCAGCAGTGGGGAATATTGCACAATGGGCGCAAGCCTGATGCAGCCATGCCGCGTGTGTGAAGAAGGCCTTCGGGTTGTAAAGCACTTTCAGCGAGGAGGAAGGTGGTGAGCTTAATACGTTCATCAATTGACGTTACTCGCAGAAGAAGCACCGGCTAACTCCGTGCCAGCAGCCGCGGTAATACGGAGGGTGCAAGCGTTAATCGGAATTACTGGGCGTAAAGCGCACG
+
GGGFGGGGGGGGGGGGDGGCCCFGEFGGGDFFGGGGGGGGGGGGGGG7CCFEGFGGGGGGGFFGGGGGG@EEGGGGGGGGGGEGG7FGGGCGCGGGCGGGGFGGFGDGGGGGGGFGGGGFCGGGGFGFGGGGF>FFGGGGGFAFGGG+DFFEGG7FGGGGGFGGFG>FGD>FEEC9BEGGGGFGGGGGGGGGGGEE;EFGG53BCCC58EGGGECCGGGG5/:5CCFGGGGGGGGGCCFGDGD5
@M03364:276:000000000-BLYN8:1:1101:15461:14783 1:N:0:1
ACTCCTACGGGAGGCAGCAGTAGGGAATCTTCCGCAATGGACGAAAGTCTGACCGAGCAACGCCGCGTGAGTGAAGAAGGTTTTCGGATCGTAAAACTCTGTTGTTAGAGAAGAACAAGGACGTTAGTAACTGAACGTCCCCTGACGGTATCTAACCAGAAAGCCACGGCTAACTACGTGCCAGCAGCCGCGGTAATACGTAGGTGGCAAGCGTTGTCCGGATTTATTGGGCGTAAAGCGAGCG
+
GGGGGGGGGGGGGGGGGGGGGGGGGGGGGGGGGGGGGGGGGGGGGGGGGGGGGGGGGGGGGGGGGGGGGGGGGGGGGGGGGGGGGGGGGGGGGGGGGGGGGGGGGGGGGGGGGGGGGGGGGGGGGGGGGGGGGGGGGGGGGGGGGGGEGGGGGGGGGGGGGGGGGGGGGGGGGGGGGGGGGGGGGGFGGGGGGGGGGGGGGGGGGGGGGGGGGGGGGDFGGEEGGGGGGGGGGGGGGGGGGGGC
@M03364:276:000000000-BLYN8:1:1101:18215:14803 1:N:0:1
ACTCCTACGGGAGGCAGCAGTGGGGAATATTGCACAATGGGCGCAAGCCTGATGCAGCCATGCCGCGTGTGTGAAGAAGGCCTTCGGGTTGTAAAGCACTTTCAGCGAGGAGGAAGGTGGTGAACTTAATACGTTCATCAATTGACGTTACTCGCAGAAGAAGCACCGGCTAACTCCGTGCCAGCAGCCGCGGTAATACGGAGGGTGCAAGCGTTAATCGGAATTACTGGGCGTAAAGCGCACG
+
GGGGGGGGGGGGGGGGGGGGGGGGGGGGGGGGGGGGGGGGGGGGGGGGGGGGGGGGGGGGGGGGGGGGGGGGGGFGGGGGGGGGGGGGGGGGGGGGGGGGGGGGGGGGGGGGGGGGGGFGGGGGGGGGGGGGGGGGGGDGGGGGGGGGGGGFFEGGGGFGGGGGGGGGDGGEGFGGGGGGGGGGGGGGGG>5EGGEGGGGEGGGEEEGGGGGGGGDGFFFGEGGGGGGGGGGGG=EC7FGGGG3
@M03364:276:000000000-BLYN8:1:1101:22340:14823 1:N:0:1
ACTCCTACGGGAGGCAGCAGTAGGGAATCTTCGGCAATGGACGAAAGTCTGACCGAGCAACGCCGCGTGAGTGAAGAAGGTTTTCGGATCGTAAAACTCTGTTGTTAGAGAAGAACAAGGACGTTAGTAACTGAACGTCCCCTGACGGTATCTAACCAGAAAGCCACGGCTAACTACGTGCCAGCAGCCGCGGTAATACGTAGGTGGCAAGCGTTGTCCGGATTTATTGGGCGTAAAGCGAGCG
+
GGGGGGGGGGGGGGGGGGGGGGGGGGGGGGGGGGGGGGGGGGGGGGGGGGGGGGGGGGGGGGGGGGGGGGGGGGGGGGGGGGGGGGGGGGGGCGGGGGGGGGGGGGGGGGGGGGGGGGGFGGGEGGGGGGGGGGGGGGGGGGGGGGGGGGGGGGGGGGGGGGGGGGGGGGGGGGGGGGGGGGGGGGGGGGGGGGGGGGGGGGGGGGGGGGGGGGGGGFFGGEEEFFGGGGFGGGGGGGGGGGGG
@M03364:276:000000000-BLYN8:1:1101:3245:14824 1:N:0:1
ACTCCTACGGGAGGCAGCAGTGGGGAATATTGCACAATGGGCGCAAGCCTGATGCAGCCATGCCGCGTGTGTGAAGAAGGCCTTCGGGTTGTAAAGCACTTTCAGCGAGGAGGAAGGTGGTGAACTTAATACGTTCATCAATTGACGTTACCCGCAGAAGAAGCACCGGCTAACTCCGTGCCAGCAGCCGCGGTAATACGGAGGGTGCAAGCGTTAATCGGAATTACTGGGCGTAAAGCGCACG
+
GGGGGGGFGGDEEGGGGDGGGGGGGGGGGGGGCFFGGGFGDFG7FGGGGGGGGGGGGFFGGGGGEGGGGGGGGFGGGGGG8CFFGGGGGGGGGGGG9ECFGGGGGGGGGGGGGDFGGG8FCDFGFGGGGGGGGDFGGD,AFCFGGGEGGGGFDFEEGGGGGCFGGFGGG7BFGC99>ECG*>;FGFGGBCGGGGCCCBEFCC8CE>EGGECG8EC*:CFGGGCF8CCFGCF=CDEC*::CDG:9
@M03364:276:000000000-BLYN8:1:1101:26831:14846 1:N:0:1
ACTCCTACGGGAGGCAGCAGTAGGGAATCTTCGGCAATGGACGAAAGTCTGACCGAGCAACGCCGCGTGAGTGAAGAAGGTTTTCGGATCGTAAAACTCTGTTGTTAGAGAAGAACAAGGACGTTAGTAACTGAACGTCCCCTGACGGTATCTAACCAGAAAGCCACGGCTAACTACGTGCCAGCAGCCGCGGTAATACGTAGGTGGCAAGCGTTGTCCGGATTTATTGGGCGTAAAGCGAGCG
+
GGGGGGGGGGGGGDGGGGGGGGGGDGFGFGGGGGGGGGDGGGGGGGGGGGGGGGGGGGGGFGGGGGGGGGDFFGGGGGGGFGGGGGGGDGDFGGGGGGGCFFGGGFGGGGGGGFGGGG8=<F@FFGGGGGGGFGGGGGGGGGFGGFFGGGGGGGGGGGFG:FCFFGGEGGGGGFGGF@FGGGGGFGGFCE:C:CEEGGGFGGGGGGFGGGG==8EEG7FGG5/:6CCE?FCFGG5:7CFDCDD)
@M03364:276:000000000-BLYN8:1:1101:24568:14897 1:N:0:1
ACTCCTACGGGAGGCAGCAGTAGGGAATCTTCGGCAATGGACGAAAGTCTGACCGAGCAACGCCGCGTGAGTGAAGAAGGTTTTCGGATCGTAAAACTCTGTTGTTAGAGAAGAACAAGGACGTAAGTAACTGTACGTCCCCTGACGGTATCTAACCAGAAAGCCACGGCTAACTACGTGCCAGCAGCCGCGGTAATACGTAGGTGGCAAGCGTTATCCGGAATTATTGGGCGTAAAGCGCACG
+
GGGGGGGGGGGGGGGGGGGGGGGGGGGGGGGGGGGGGGGGGGGGGGGGGGGGGGGGGGGGGGGGGGGGGGGGGGGGFGGGGGGGGGGGGGGGGGGGGGGGGGGGGGGGGGGGGGGGGGGGGGGGGGGGGGGGGGGGGGGGGGGGGGGGGGGGGGGGGGGGGGGGFGGGGGGGGGGFGEEGGGGGGGGGGGGGGGGDFGGGGCGGGGGGGGGGGGGDGGFEEGEGGDGGGGGGD<GGGGGGDGD<
@M03364:276:000000000-BLYN8:1:1101:19100:14910 1:N:0:1
ACTCCTACGGGAGGCAGCAGTGGGGAATATTGCACAATGGGCGCAAGCCTGATGCAGCCATGCCGCGTGTGTGAAGAAGGCCTTCGGGTTGTAAAGCACTTTCAGCGAGGAGGAAGGTGGTGAACTTAATACGTTCATCAATTGACGTTACTCGCAGAAGAAGCACCGGCTAACTCCGTGCCAGCAGCCGCGGTAATACGGAGGGTGCAAGCGTTAATCGGAATTACTGGGCGTAAAGCGCACG
+
GGGGGGGGGGGGGGGGGGGGGGGGGGGGGFGGGGGGGGGGGFGGGGGGGGGGGGGGGGDGCGGGGGGGGGGGGGGGGGGGFGGGGGGGFGFGGGGGFFGGFGGGGGGFGEGGGGGGGGGGGGGFA<DGGGGGCFCGGGGGDC<DDEEFGGEGGGGGGGGGGGGGGGFEGGGGGGGGGGG@G*?DGGGGGDEEG5CGGGGGG*8BCEDGGGGFEGDGGGFDEGG=FDGC+<CG3C55CDGDDDG<
@M03364:276:000000000-BLYN8:1:1101:18096:14916 1:N:0:1
ACTCCTACGGGAGGCAGCAGTAGGGAATCTTCGGCAATGGACGAAAGTCTGACCGAGCAACGCCGCGTGAGTGAAGAAGGTTTTCGGATCGTAAAACTCTGTTGTTAGAGAAGAACAAGGACGTTAGTAACTGAACGTCCTCTGACGGTATCTAACCAGAAAGCCACGGCTAACTACGTGCCAGCAGCCGCGGTAATACGTAGGTGGCAAGCGTTGTCCGGATTTATTGGGCGTAAAGCGAGCG
+
GGGGGGGGGGGGGGGGGGGGGGGGGGGGGGGGGGGGGGGGGGGGGGGFGFFGGGGGGGGGGGGGGGGGGGGGGGGGGGGGGGGGGGGGGGGGGGGGGGGGGGGGGGGGGGGGGGGGGGGGGGGGFGGGGGGGGGGGGGGGGGGGGGGGGGGGGGGGGGGGGCGGGGGGGGGGFGGGGGGGGGGGGFFGFGGGGGGGGGGGGGGGGGGGEFFGGGGGGGFEGG=E+9CGGGGCDGGGFGGGDGGD
@M03364:276:000000000-BLYN8:1:1101:25778:14919 1:N:0:1
ACTCCTACGGGAGGCAGCAGTAGGGAATCTTCGGCAATGGACGAAAGTCTGACCGAGCAACGCCGCGTGAGTGAAGAAGGTTTTCGGATCGTAAAACTCTGTTGTTAGAGAAGAACAAGGACGTTAGTAACTGAACGTCCCCTGACGGTATCTAACCAGAAAGCCACGGCTAACTACGTGCCAGCAGCCGCGGTAATACGTAGGTGGCAAGCGTTGTCCGGATTTATTGGGCGTAAAGCGAGCG
+
GGGGGGGGGGGGGGGGGGGGGGGGGGGGGGGGGGGGGGFGGGGGGGGGGGGGGGGGGGGGGGGGGGGGGGGGGGGGGGGGGGGGGGGGGGGGGFGGGGGGGGGGGGGGGGGGGGGGGGFGGGGCGGGFGGGGGGFGGGGGEGGGGGGGGGGGGFGGGGGGGGGCGFFGGGGGGGGGGGD7FGGGGGGGGGGGGGGGDCFGGGGGGFGGGGGGGG=EG7CGGGGG?EGGGGGGGGGGGGGGGGGC
@M03364:276:000000000-BLYN8:1:1101:7417:14949 1:N:0:1
ACTCCTACGGGAGGCAGCAGTAGGGAATCTTCGGCAATGGACGAAAGTCTGACCGAGCAACGCCGCGTGAGTGAAGAAGGTTTTCGGATCGTAAAACTCTGTTGTTAGAGAAGAACAAGGACGTAAGTAACTGTACGTCCCCTGACGGTATCTAACCAGAAAGCCACGGCTAACTACGTGCCAGCAGCCGCGGTAATACGTAGGTGGCAAGCGTTGTCCGGATTTATTGGGCGTAAAGCGAGCG
+
GGGGGGGGGGGGGGGGGGGGGGGGGGGGGGGGGGGGGGGGGGGGGGGGGGGGGGGGGGGGGGGGGGGGGGGGGGGGGGGGFGGGGGGDGGGGGGGGGGGGGFGFGGGGGGGGGGGGGGFFFFGGGGFGGGGGGGGDGGFGGGGGGGGDGGCFGGGGGGGGGGGGDGGGGGDFGGGGGGGGGGGGGGFGGGGGEGGGGGGGCGGGCFFGGGGGGGEEEGGGDCGGDGGGFG=:CGGGG7CDGDD/
@M03364:276:000000000-BLYN8:1:1101:5579:14962 1:N:0:1
ACTCCTACGGGAGGCAGCAGTGGGGAATATTGCACAATGGGCGCAAGCCTGATGCAGCCATGCCGCGTGTGTGAAGAAGGCCTTCGGGTTGTAAAGCACTTTCAGCGAGGAGGAAGGTGGTGAGCTTAATACGTTCATCAATTGACGTTACTCGCAGAAGAAGCACCGGCTAACTCCGTGCCAGCAGCCGCGGTAATACGGAGGGTGCAAGCGTTAATCGGAATTACTGGGCGTAAAGCGCACG
+
GGGGGGFGGGGGGDGGGGGGG8FGGGGGGGGGGFGGGFGGGGGGGGGGGGGGGGFGGGGGGGGGGGGGGFGGGGGGGGGGGGGGGFGEGGGGGGGGGGGGGGGGGGGGGGEFGGGGGCGFEGGGGG<DFGGGGGGGGFDFGFGGGGG:FFGGGGGGGGGGG7FGFGGGFCFCGGGFFGGGGGGGFGGGFGGGGGGGGGGGGDEGGEGDGFGGGGGGGFFGGGGGGGGGGGCFGGGG<CGDGGC9
@M03364:276:000000000-BLYN8:1:1101:19476:14987 1:N:0:1
ACTCCTACGGGAGGCAGCAGTAGGGAATCTTCGGCAATGGGGGCAACCCTGACCGAGCAACGCCGCGTGAGTGAAGAAGGTTTTCGGATCGTAAAACTCTGTTGTTAGAGAAGAACGTTAAGTAGAGTGGAAAGTTACTTAAGTGACGGTATCTAACCAGAAAGGGACGGCTAACTACGTGCCAGCAGCCGCGGTAATACGTAGGTCCCAAGCGTTGTCCGGATTTATTGGGCGTAAAGCGAGC
+
GGGGGGGGGGGGGGGGGGGGGGGGGGGGGGGGGGGGGGGEGGGGGGGGGGGGGGGGGGGGGGGGGGGGGGGGGGGGGGGGGFGGGGGGGGGGGGGGFGCGGGGGGGGGGFGGGGGGGGGGGGFCGGGFFGGGGGGGGGGGGGGGGGGGGGGFGGGGGGGGGGGGFGGGGGGGDGGFGGGCCGGGGGGGGGGGGGGGGGGGGFGGEFGGGGGGGGGGGGGGGGC5C9EGGGG=FCEGDDFFGGG<
@M03364:276:000000000-BLYN8:1:1101:16295:15010 1:N:0:1
ACTCCTACGGGAGGCAGCAGTGGGGAATATTGCACAATGGGCGCAAGCCTGATGCAGCCATGCCGCGTGTATGAAGAAGGCCTTCGGGTTGTAAAGTACTTTCAGTCGGGAGGAAGGTGTCAAGGTTAATAACCTTGGCAATTGACGTTACCGACAGAAGAAGCACCGGCTAACTCCGTGCCAGCAGCCGCGGTAATACGGAGGGTGCAAGCGTTAATCGGAATTACTGGGCGTAAAGCGCACG
+
GGGGGGGGGGGGGGGGGGGGGGGGGGGGGGGGGGGGGGGGGGGGGG@FGGGGGGFFGGCGFGGGGGGGGEGGGGGGGGGFGFGGGGGECFGGGGGFGGGGAFGGD?CFGGGGGGGGGGFEFGFGEFFEFFGGFEGGFFGGGGGGGGGCFGGGGCCCCGGGGGGGFCGGGGGGGGGDGGGGGGGGGGGGGGGGGGGGGGGGC>EGDCGGFGGGGGGGG?EGEEEGGGFGGGGGGGGGFFGGCD<7
@M03364:276:000000000-BLYN8:1:1101:20638:15016 1:N:0:1
ACTCCTACGGGAGGCAGCAGTAGGGAATCTTCCGCAATGGACGAAAGTCTGACGGAGCAACGCCGCGTGAGTGAAGAAGGTTTTCGGATCGTAAAGCTCTGTTGTTAGGGAAGAATAGTTAAGGGAGTAACTGCCCTTGATGTGACGGTACCTAACCAGAAAGCCACGGCTAACTACGTGCCAGCAGCCGCGGTAATACGTAGGTGGCAAGCGTTGTCCGGAATTATTGGGCGTAAAGCGCGCG
+
GGGGGGGGGGGGGGGGGGGGGGGGGGGGGGGGGGGGGGGGGGGGGGGGGGGGGGGGGGGGGGGGGGGGGGGGGGGGGGGGGGGGGGGGGGGGGGGGGGGGGGGGGGGGGGGGGGGGGGGGGGGGGGGGGGGGFGFGGGGGGGGGGGGGGGGGGGGGGEGGGGGGGGGGGGGGGGGGGGGGGGGGGGGGGGGGGGGCGGGGGGGGGGGGGGGGGGGGDFGGGEEGGFGGGGGGGGGGGGGGGGDC
@M03364:276:000000000-BLYN8:1:1101:7556:15033 1:N:0:1
ACTCCTACGGGAGGCAGCAGTAGGGAATCTTCCGCAATGGACGAAAGTCTGACGGAGCAACGCCGCGTGAGTGAAGAAGGTTTTCGGATCGTAAAGCTCTTTTGTTAGGGAAGAATAGTTAAGGGAGTAACTGCCCTTGATGTGACGGTACCTAACCAGAAAGCCACGGCTAACTACGTGCCAGCAGCCGCGTTAATACGTAGGTGGCAAGCGTTGTCCGGAATTATTGGGAGTAAAGCGCGCG
+
GGGGGGGGGGGGGGGGGGGGGFFGGGGGGGG<FGGGGGGGGGG:FFFFGGGGGGGGGGDGGGGGFGGGGGGGGGGGGGGGF9FGGGGGG:FGGGGGGGGF,CFFGGGGGGGGGGG9?BFGGGGGGGGGGG@CFGAFDGGGGGG,@FEEF@:FFFC@FGGGF7FCFGGGGGGGGGGFFGGGDGGGGGGGFGGE5=CCFFGGFGFGFG>:CD@FEECGCFCECC=CFCGGGG5*/7CG7:7C5>/1
@M03364:276:000000000-BLYN8:1:1101:17546:15043 1:N:0:1
ACTCCTACGGGAGGCAGCAGTGGGGAATATTGCACAATGGGCGCAAGCCTGATGCAGCCATGCCGCGTGTGTGAAGAAGGCCTTCGGGTTGTAAAGCACTTTCAGCGAGGAGGAAGGTGGTGAGCTTAATACGCTCATCAATTGACGTTACTCGCAGAAGAAGCACCGGCTAACTCCGTGCCAGCAGCCGCGGTAATACGGAGGGTGCAAGCGTTAATCGGAATTACTGGGCGTAAAGGGCGCG
+
GGGGGGGGGGGGGGGGGGGGGGGGGGGGGGGGGGGGGGGGGGGGGGGGGGGGGGGGGGGGGGGGGGGGGGGGGGGGGGGGGGGGGGGGGGGGGGGGGGGGGGGGGGGGGGGGGGGGG<FGGGGGGGGGGGGGGGGGEGGGGGGGGFGGGGGGGGGGGGGGGGGGGGGGGGGGGGGFGGGFGGGGGGGGFGGGGGGGGGGGGGGGGGGGGGGGGEGGGGGGDGGGGGGGGGGGGGGDGGGGGGGG
@M03364:276:000000000-BLYN8:1:1101:8988:15059 1:N:0:1
ACTCCTACGGGAGGCAGCAGTGGGGAATATTGCACAATGGGCGCAAGCCTGATGCAGCCATGCCGCGTGTATGAAGAAGGCCTTCGGGTTGTAAAGTACTTTCAGCGGGGAGGAAGGTGATGAACTTAATACGTTCATCAATTGACGTTACCCGCAGAAGAAGCACCGGCTAACTCCGTGCCAGCAGCCGCGGTAATACGGAGGGTGCAAGCGTTAATCGGAATTACTGGGCGTAAAGCGCACG
+
GGGGGGGGGGGGGGGGGGGGGGGGGGGGGGGGGGGGGGFGGGGGGGGGGFGGGGGGGGGGGGGGDGGFFGGGGGGDGGGGGGGGGGGGFGGGGGGGGFGGGGGGGGGGGGGGEGGGGGGGGGGFGFGGGGGGGGGGGGGGGGGGGGDGGGG=FGGGGGGFGGFGFG>CFGGGGGGGGGGGGGGGGGGGGGGGGDEGGGGGGGGGGGGGGDGGGGGGGGGGGGGGGGGGGCFDGGGGGGGC3DD5
@M03364:276:000000000-BLYN8:1:1101:9547:15110 1:N:0:1
ACTCCTACGGGAGGCAGCAGTGGGGAATATTGCACAATGGGCGCAAGCCTGATGCAGCCATGCCGCGTGTGTGAAGAAGGCCTTCGGGTTGTAAAGCACTTTCAGCGGGGAGGAAGGTGGTGAACTTAATACGTTCATCAATTGACGTTACTCGCAGAAGAAGCACCGGCTAACTCCGTGCCAGCAGCCGCGGTAATACGGAGGGTGCAAGCGTTTATCGGAATTACTGGGCGTAAAGCGCACG
+
FGGGGAFEFEFGGGGGGGEFGFGGDEEGACE<CAEFFGFDFFGCGGGGFFGGGGGG9D<FCFGEFGDGDGCEFFGGGGFFFGCAFGGGFEGGGDG9AEEFEFD9@EF+@FC:FGGFC>FF3D9FE<FEFFC,+<B<C9F<FFFGGG7@<3>DFGG7@CFECF<FCGF@:C:<:<;BFC:CF=CF:F*=888:8EEE+<BCB*:EGGG?FFCCGGC==7?**;C:CC:EGGGF<C5CGF73177D
@M03364:276:000000000-BLYN8:1:1101:24299:15125 1:N:0:1
ACTCCTACGGGAGGCAGCAGTGGGGAATATTGCACAATGGGCGCAAGCCTGATGCAGCCATGCCGCGTGTGTGAAGAAGGCCTTCGGGTTGTAAAGCACTTTCAGCGAGGAGGAAGGTGGTGAGCTTAATACGCTCATCAATTGACGTTACTCGCAGAAGAAGCACCGGCTAACTCCGTGCCAGCAGCCGCGGTAATACGGAGGGTGCAAGCGTTAATCGGAATTACTGGGCGTAAAGCGCACG
+
GGGGGGGGGGGGGGGGGGGGGGGGGGGGGGGGGGGGFGGGGGGGGGGGGGGGGGGGGGGGGGGGGGGGGGGGGGGGGGGGGGGGGGGGGGGGGGGGGGGGGGGGGFGGGGGGGGGGGGGGGGGGGGGGGGGCFGGGGGGCFGGGGFGGGGGGGGGDDEFGFGGGGGGGGGGGGGGGGGGGGFFGGGGCFGGGGGGGGGGGG8EGGGDDGGG5CCGCCGCGGGCEGFGGGGGGDC5ECFFDGGG<
@M03364:276:000000000-BLYN8:1:1101:24507:15144 1:N:0:1
ACTCCTACGGGAGGCAGCAGTGGGGAATATTGCACAATGGGCGCAAGCCTGATGCAGCCATGCCGCGTGTGTGAAGAAGGCCTTCGGGTTGTAAAGCACTTTCAGCGAGGAGGAAGGTGGTGAGCTTAATACGTTCATCAATTGACGTTACTCGCAGAAGAAGCACCGGCTAACTCCGTGCCAGCAGCCGCGGTAATACGGAGGGTGCAAGCGTTAATCGGAATTACTGGGCGTAAAGCGCACG
+
GGGGGGGGGGGGGGGGGGGGGGGGGGGGGGGGGGGGGGGGGGGGGGGGGGGGGGGGGGGGGGGGGGGGGGGGGGGGGGGGGGGGGGGGGGGGGGFGFGGGGGGGGGGGGGGGGGGGGGGGGGGGGGGGGGGGGGGGGGGGGGCFFGGGGGGGGGGEGEGGGGGGGGGGGGDGGGGGGGGGCFGGGGGGGGGGGGGGGGGGGGGGGGGG8GGFGGGGG??FGGGGGGGGGGGGGGGDFGGGGGGC
@M03364:276:000000000-BLYN8:1:1101:27703:15170 1:N:0:1
ACTCCTACGGGAGGCAGCAGTAGGGAATCTTCGGCAATGGACGAAAGTCTGACCGAGCAACGCCGCGTGAGTGAAGAAGGTTTTCGGATCGTAAAACTCTGTTGTTAGAGAAGAACAAGGACGTAAGTAACTGTACGTCCCCTGACGGTATCTAATCAGAAAGCCACGGCTAACTACGTGCCAGCAGCCGCGGTAATACGTAGGTGGCAAGCGTTGTCCGGATTTATTGGGCGTAAAGCGAGCG
+
GGGGGGGGCFGGGGGGGGGGGGGFGGGGGGGGFFGGGGGGGGGEGGGGGGFG9<FGGGGGFFGGGGGGGGGGGGGGGGGGEFGGGGGCEGEGGFF<FGGGGGGFFGGGFGGGGGGGGG,A?8@>DGGFDGGGGDFG7F8+3>F>FGGEEFFFGFA=,FFGGGF7@FFEEGGGGGFDGGGGGGGGGFFCFGEGGGGDCGFFFFGGGGGGGGGGECGECGGDEGCEG?CFGGFGGD5CCGGGGG<D
@M03364:276:000000000-BLYN8:1:1101:9978:15183 1:N:0:1
ACTCCTACGGGAGGCAGCAGTGGGGAATATTGCACAATGGGCGCAAGCCTGATGCAGCCATGCCGCGTGTGTGAAGAAGGCCTTCGGGTTGTAAAGCACTTTCAGCGAGGAGGAAGGTGGTGAGCTTAATACGTTCATCAATTGACGTTACTCGCAGAAGAAGCACCGGCTAACTCCGTGCCAGCAGCCGCGGTAATACGGAGGGTGCAAGCGTTAATCGGAATTACTGGGCGTAAAGCGCACG
+
GGGGGGGGGGGGGGGGGGGGGGGGGGGGGGGGGGGGGGGGGGGGGGGGGGGGGGGGGGGGGGGGGGGGGGGGGGGGGGGGGGGGGGGGGGGGGGGGGGGGGGGGGGGGGGGGGGGGGGGGGGGGGGGGGGGGGGGGGGGGGGGGGGGGGGGGGGGGGGGGGGGGGGGGGGGGGGGGGGGGGGGGGGGGGGGGGEEGGGGGGGGGGGGGGGGGGGGGGGGGGGGGGGGGGGGGCDGGGGGGGGG<
@M03364:276:000000000-BLYN8:1:1101:8073:15195 1:N:0:1
ACTCCTACGGGAGGCAGCAGTAGGGAATCTTCGGCAATGGACGAAAGTCTGACCGAGCAACGCCGCGTGAGTGAAGAAGGTTTTCGGATCGTAAAACTCTGTTGTTAGAGAAGAACAAGGACGTTAGTAACTGAACGTCCCCTGACGGTATCTAACCAGAAAGCCACGGCTAACTACGTGCCAGCAGCCGCGGTAATACGTAGGTGGCAAGCGTTGTCCGGATTTATTGGGCGTAAAGCGAGCG
+
GGGDGGGGGGGGGGGEGGGGGGGGGGGGGGGGGGGGGGGGGGGDGGGGGGGGGGGGGGGGGGGDGGGGGGGGGFGAGGGGFGGGGGGGGGGGGGGGEGGGGGGGGGFGFGGGGGGGGGGGGGGGGGGGGGGGGGGGGB<FFGGGGGGGGGGGGGGGGGGGGGGGFGGGGGGGGGGGGGGGGFGGGGGGGGGGGGCGFGGGGGGGGGCFGFG5;CCCEGFGGE=EGGCCFFGGGGDGGGGGGGGC
@M03364:276:000000000-BLYN8:1:1101:22560:15232 1:N:0:1
ACTCCTACGGGAGGCAGCAGTGGGGAATATTGCACAATGGGCGCAAGCCTGATGCAGCCATGCCGCGTGTGTGAAGAAGGCCTTCGGGTTGTAAAGCACTTTCAGCGAGGAGGAAGGTGGTGAACTTAATACGTTCATCAATTGACGTTACTCGCAGAAGAAGCACCGGCTAACTCCGTGCCAGCAGCCGCGGTAATACGGAGGGTGCAAGCGTTAATCGGAATTACTGGGCGTAAAGCGCACG
+
FGGGGGGGG@FG@FECCEGGGGGGCGFGGGFGGGGGFDGGGGGCGGGGGGGGGGCA<FF8FGGFEGGEGGGE<<EEGFFGGFCEEC@=4BC?AB,FFGGGGGDFFFF@FF>?FGFG:FGF:D<AFBFGGGGGGDFGGGF9AFGGGGGGGGGDFEGGGGGE,<>@FGGGDGG7DFGDF7>:CEGGGG>FF*=BEEGDDFGG5EEGG>EC89@FGGGGC9EF=8EGGGGFGGGGGD:CFGGGDDD<
@M03364:276:000000000-BLYN8:1:1101:22501:15245 1:N:0:1
ACTCCTACGGGAGGCAGCAGTGGGGAATATTGCACAATGGGCGCAAGCCTGATGCAGCCATGCCGCGTGTGTGAAGAAGGCCTTCGGGTTGTAAAGCACTTTCAGCGAGGAGGAAGGTGGTGAGCTTAATACGTTCATCAATTGACGTTACTCGCAGAAGAAGCACCGGCTAACTCCGTGCCAGCAGCCGCGGTAATACGGAGGGTGCAAGCGTTAATCGGAATTACTGGGCGTAAAGCGCACG
+
GGGGGGGGGGGGGGGGGGGGGGGGGGGGGGGGGGGGGGGGGGGGGGGGGGGGGGGGGGGGGGGGGGGGGGGGGGGGGGGGGGGGGGGGGGGGGGGGGGGGFGGGGGGGGGEGGGFGEFGGGGGGGGGGGGGGGGGGGGGGGFGGGGGGGGGGGGGGGGGGGGGGGGG>EEFGGGGGGGGGGGGGGGGGGGGGGGGGGGGGGGGGGGGGFGFFGGGGGGGGGGGGGGGGGGGGGGGDGGFGGGG<
@M03364:276:000000000-BLYN8:1:1101:12781:15247 1:N:0:1
ACTCCTACGGGAGGCAGCAGTAGGGAATCTTCGGCAATGGACGAAAGTCTGACCGAGCAACGCCGCGTGAGTGAAGAAGGTTTTCGGATCGTAAAACTCTGTTGTTAGAGAAGAACAAGGACGTTAGTAACTGAACGTCCCCTGACGGTATCTAACCAGAAAGCCACGGCTAACTACGTGCCAGCAGCCGCGGTAATACGTAGGTGGCAAGCGTTATCCGGAATTATTGGGCGTAAAGCGCGCG
+
GGGGGGGGGGGGGGGGGGGGGGGGGGGGGGGGGGGGGGGGGGGGGGGGGGGGGGGGGGGGGGGGGGGFGGGGGGGGGGGGGGGGGGGGFGGGGGGGGGGGFGGGGGGGGGGGGGGGGGGGGGGGGGGGGGGGGGGGGGGGGGGGGGGCGGGGGGGGGGGGGGGGGGGGGGGGGGGGGGGGGGGGGGGGFGGGGGGGGGGFEGGGGGGGGGGGEEGGGGGGGGGFGFGGGGGGDGGGGGGGGDGC
@M03364:276:000000000-BLYN8:1:1101:27291:15259 1:N:0:1
ACTCCTACGGGAGGCAGCAGTGGGGAATATTGCACAATGGGCGCAAGCCTGATGCAGCCATGCCGCGTGTGTGAAGAAGGCCTTCGGGTTGTAAAGCACTTTCAGCGAGGAGGAAGGTGGTGAGCTTAATACGTTCATCAATTGACGTTACTCGCAGAAGAAGCACCGGCTAACTCCGTGCCAGCAGCCGCGGTAATACGGAGGGTGCAAGCGTTAATCGGAATTACTGGGCGTAAAGCGCACG
+
GGGGGGGGGGGGGGGGGGGGGGGGGGGGGGGGGGGGGGGGGGGGGGEGGGGGGGGGGGGGGGGGGGGGFGGGGGGGFGFGGGGGGGGGGGGGGGGGGGGGGGGGGGGDGGGGGGGGGGGGGGGGGGFGGGGGGGGGGAFGGGGGGGGGGGGGGGGGGGGFGGGGGFGGGGGGGGFGGGGGGFGGGGGGGGGGEGGGFGGGECGGGGGGGGFGEEGGGGFF*5EGGGFGGCFGGGGGFGFGGCD7
@M03364:276:000000000-BLYN8:1:1101:7364:15267 1:N:0:1
ACTCCTACGGGAGGCAGCAGTGGGGAATATTGCACAATGGGCGCAAGCCTGATGCAGCCATGCCGCGTGTGTGAAGAAGGCCTTCGGGTTGTAAAGCACTTTCAGCGAGGAGGAAGGTGGTGAACTTAATACGTTAATCAATTGACGTTACCCGCAGAAGAAGCACCGGCTAACTCCGTGCCAGCAGCCGCGGTAATACGGAGGGTGCAAGCGTTAATCGGAATTACTGGGCGTAAAGCGCACG
+
GGGGGGGGGGGGGGGGGGGGFEGGGGGGGGGEAFGGGGGGGGGGGGEGGGGGGGGGGGFGFGGGGGGGG7DEGGGGGGGGFCFGGFECGCFGFGGGGGGGFGCFGGGDCCECGFF@CFGDCGEFGGGFGFCEGDG,6?F<<DGG93:+@D@CDFGCFGFGFFGGGGGGGDGDGF;?DCCGCDFCC@::EGGGGE>ECEFD>8>CE5CC6<>=EE*27??*/8:5C+:9+<*:C>C5C**1))1)
@M03364:276:000000000-BLYN8:1:1101:9470:15297 1:N:0:1
ACTCCTACGGGAGGCAGCAGTAGGGAATCTTCGGCAATGGACGAAAGTCTGACCGAGCAACGCCGCGTGAGTGAAGAAGGTTTTGGATCGTAAAACTCTGTTGTTAGAGAAGAACAAGGACGTTAGTAACTGAACGTCCCCTGACGGTATCTAACCAGAAAGCCACGGCTAACTACGTGCCAGCAGCCGCGGTAATACGTAGGTGGCAAGCGTTGTCCGGATTTATTGGGCGTAAAGCGAGCGC
+
GGGGGGGGGGGGGGGGGGGGGGGGGGGGGGGGGGGGGGGGGGGGGGGFGGGGGGGGGGGGGGGGGGGGGGGFFGGGGGGGFGGGGGGGGGGGGGGGGGGGGGGGGGFGGGGGGGFGGGGGGGEGGGGGGGGGGGGGGGGGGGGGGGGGGGGCGGGGGGGGGGGGGGGGGGGGGGGGGGGGGGGGGDFGGGGGE>E+++;CGGGGGGGDB@FECGGGGGGGGGGGGGGGGGGGGDEFFGGG3CC)
@M03364:276:000000000-BLYN8:1:1101:7696:15324 1:N:0:1
ACTCCTACGGGAGGCAGCAGTGGGGAATATTGCACAATGGGCGCAAGCCTGATGCAGCCATGCCGCGTGTGTGAAGAAGGCCTTCGGGTTGTAAAGCACTTTCAGCGAGGAGGAAGGTGGTGAGCTTAATACGTTCATCAATTGACGTTACTCGCAGAAGAAGCACCGGCTAACTCCGTGCCAGCAGCCGCGGTAATACGGAGGGTGCAAGCGTTAATCGGAATTACTGGGCGTAAAGCGCACG
+
GGFGGGGGGGGGGGGGGGGGGGGFGGGGGGGGGGGGGGGGGGGGGGGGGGGGGGGGGGGGGFGGGGGGCFFFFGGGGGGGGGGGGGGGGGGGGEGFGFGGGGGGGGGGGGDGGDGGGFGGGGGFGFG9<FGFCFFGGCFCGGGGGGGFGGDFGGGGGGGGGGGGGGGGGGGG7FFGFEFE7EGGGGGGDGGGGEGG?CCFGDEEGGGGGGGGCEG5CGGGD*;CF7<FGG8FDDEGCFDDG:CC
@M03364:276:000000000-BLYN8:1:1101:14074:15339 1:N:0:1
ACTCCTACGGGAGGCAGCAGTGGGGAATATTGCACAATGGGCGCAAGCCTGATGCAGCCATGCCGCGTGTATGAAGAAGGCCTTCGGGTTGTAAAGTACTTTCAGCGGGGAGGAAGGTGATGAACTTAATACGTTCATCAATTGACGTTACTCGCAGAAGAAGCACCGGCGAACTCCGTGCCAGCAGCCGCGGTAATACGGAGGGTGCAAGCGTTAATCGGAATTACTGGGCGTAAAGCGCACG
+
GGGGCFGGGGGGGGGGGGGGFFGGGGGGGGGGGGGGGGGGGGGGGGGGGGGGGCGGGGGGGGGGGGGGG=,EFFGGGGGGF8EFGGGEGGGGFGGGFADFGGGGGGGGGGGGGGGGGDFDFFGGGFGGGGGFGDDGGCFFDGA<CFGBFFGGGDGECE,<FFCCGGGGDG*<C7C;CEFCFFFGGGG7CEEC>EGGGCGFG5CDEGEECFFGGGGCEF+C5=EC?F+ACFGGGGGGGGCCCDC9
@M03364:276:000000000-BLYN8:1:1101:6019:15345 1:N:0:1
ACTCCTACGGGAGGCAGCAGTGGGGAATATTGCACAATGGGCGCAAGCCTGATGCAGCCATGCCGCGTGTGTGAAGAAGGCCTTCGGGTTGTAAAGCACTTTCAGCGAGGAGGAAGGTGGTGAGCTTAATACGTTCATCAATTGACGTTACTCGCAGAAGAAGCACCGGCTAACTCCGTGCCAGCAGCCGCGGTAATACGGAGGGTGCAAGCGTTAATCGGAATTACTGGGCGTAAAGCGCACG
+
GGGGGGGGGGGGGGGGGGGGGGGGGGGGGGGGGGGGGGGGGGGGGGGGGGGGGGGGGGGGGGGGGGGGGGGGGGGGGGGGGGGGGGGGGGGGGGGGGGGGGGGGGGGEGGGGGGGGGGGGGGGGGGGGFGGGGGGGGGGGDGGGGGGGGGGGFEGGGGGEGGGGGGGGGGGGGGGGGGGGGGGGGGGGGGDGG8EGGGGGGGGGGGGGGGGGGGGCGGGGGGGGFFGGGGFGDGGG<>FGGGG<
@M03364:276:000000000-BLYN8:1:1101:15825:15345 1:N:0:1
ACTCCTACGGGAGGCAGCAGTGGGGAATATTGCACAATGGGCGCAAGCCTGATGCAGCCATGCCGCGTGTGTGAAGAAGGCCTTCGGGTTGTAAAGCACTTTCAGCGAGGAGGAAGGTGGTGAACTTAATACGTTCATCAATTGACGTTACTCGCAGAAGAAGCACCGGCTAACTCCGTGCCAGCAGCCGCGGTAATACGGAGGGTGCAAGCGTTAATCGGAATTACTGGGCGTAAAGCGCACG
+
GGGGGGGGGGGGGGGGGGGGGGGGGGGGGGGGGGGGGGGGGGGGGGEGFDGGGGGGGGFGGGGGGCGGGGGGGGGGGGGGGGGEFGGGEGCFGFGGFFGGGGGGGGGGGGGGGEGGEGGGGGFGFGGGGGFGFDFGGGGAFGGGGGGGGFGGGGGGGGGGGGG7@CFECFGGFGGGGGGGDGGGGGGGGGDGGCEGFGGDCD>74;*=CFGFEEEE=C?FCCGFCFFG??FFGGCE3**7)1)/
@M03364:276:000000000-BLYN8:1:1101:17737:15410 1:N:0:1
ACTCCTACGGGAGGCAGCAGTGGGGAATATTGCACAATGGGCGCAAGCCTGATGCAGCCATGCCGCGTGTATGAAGAAGGCCTTCGGGTTGTAAAGTACTTTCAGCGGGGAGGAAGGTGAGTGGTTTAATACGCCATTCAATTGACGTTACCCGCAGAAGAAGCACCGGCTAACTCCGTGCCAGCAGCCGCGGTAATACGGAGGGTGCAAGCGTTAATCGGAATTACTGGGCGTAAAGCGCACG
+
GGGGGGGGGGGGGGGGGGGGGGGGGGGGGGGGGGGGGGGGGGGGGGGGGGGGGGGGGGGGGGGGGGGGGGGGGGGGGGGGGGGGFGGGGGGGGGGGGGGGGGGGGGGGGGGGGGGGGAFFFGGGGGGGGGCFFEGCFGGGGGGGGGGGGGEGGGGGGDGGGGGGGGGEGGGGGGGGGGC@FFFGGGGGGGGEGGGGCFGFGEGECEGDFGGDGCEEGGEGGCEGFGGGGGGGGGECFFF<CGG)
@M03364:276:000000000-BLYN8:1:1101:2152:15435 1:N:0:1
ACTCCTACGGGAGGCAGCAGTAGGGAATCTTCGGCAATGGACGAAAGTCTGACCGAGCAACGCCGCGTGAGTGAAGAAGGTTTTCGGATCGTAAAACTCTGTTGTTAGAGAAGAACAAGGGTGAGAGTAACTGTTCACCCCTTGACGGTATCTAACCAGAAAGCCACGGCTAACTACGTGCCAGCAGCCGCGGTAATACGTAGGTGGCAAGCGTTGTCCGGATTTATTGGGCGTAAAGCGAGCC
+
GGGGGGGGGGGGGGGGGGGGGGGGGGDE9FCFGCFGGGFGGGGGGGGFGEDFGGGGGGGGGGGGDGGGGGDFGGGFGGGGEEDGGGGGGGGGGGGGGGGCAFGGFGFGGGGGFGGGGGFFCFEDGGDGGGGGGGGGFEFFF=FGGFGGFFGGGCFGGGFFFGGGGGGEGGCGGGGFGGGG7CDGDCEFG>CCEGEEGGG*5+;C;BBFGGGFEGDE=7EGGDGCG@C<CEC777CECCFGD:D)
@M03364:276:000000000-BLYN8:1:1101:25684:15447 1:N:0:1
ACTCCTACGGGAGGCAGCAGTGGGGAATATTGCACAATGGGCGCAAGCCTGATGCAGCCATGCCGCGTGTGTGAAGAAGGCCTTCGGGTTGTAAAGCACTTTCAGCGAGGAGGAAGGTGGTGAACTTAATACGTTCATCAATTGACGTTACTCGCAGAAGAAGCACCGGCTAACTCCGTGCCAGCAGCCGCGGTAATACGGAGGGTGCAAGCGTTAATCGGAATTACTGGGCGTAAAGCGCACG
+
GGGGGGGGGGGGGGGGGGGGGGGGGGGGGGGGGGGGGGGGGGGGGGGGGGGFFFGGGGGFGGGGGGGGGGFEFFFGGGGGGFGDFGGG8FC@GGGGGGGGGGGGGGGDFGGGGGGGGFGGFGGCFGCF9DD?FFGGG9DFGGFGFGGEFGFFGGGCGGFFGGGGGGDGGGGGGGDGGGGGGGGFEGGGGGGDEBGGGGGGGGGGGGGGGGGGG;ECF77==GGGGGGGGGGFGGGGGF=DGDG<
@M03364:276:000000000-BLYN8:1:1101:16549:15493 1:N:0:1
ACTCCTACGGGAGGCAGCAGTAGGGAATCTTCGGCAATGGACGAAAGTCTGACCGAGCAACGCCGCGTGAGTGAAGAAGGTTTTCGGATCGTAAAACTCTGTTGTTAGAGAAGAACAAGGACGTTAGTAACTGAACGTCCCCTGACGGTATCTAACCAGAAAGCCACGGCTAACTACGTGCCCGCAGCCGCGGTAATACGTAGGTGGCAAGCGTTGTCCGGAATTATTGGGCGTAAAGCGCGCG
+
FGGGGFGGGGGGGGGGGGGGGGGGGGGGCFFDGGGGGGGGG<F:FFGGGGGGGGGGEGGGFEGGGGGGGGG<FFGGGCFF<,C@AFGGG7FFGGFGGGGGGEG<FFA<AFAFGGGFGGF8,BC3ABFGDFFGFA<=FF<7+=DF@FCFBF@CFGFC<FCA<FGGGG@:FFGCCGCGGGGGGG,BE8EEF58EEEGEDFF8BF8E;CBFC?8=8EEEGGGGEC*/<CGFF+;CD):C<FGGDD)/
@M03364:276:000000000-BLYN8:1:1101:10360:15495 1:N:0:1
ACTCCTACGGGAGGCAGCAGTAGGGAATCTTCGGCAATGGACGAAAGTCTGACCGAGCAACGCCGCGTGAGTGAAGAAGGTTTTCGGATCGTAAAACTCTGTTGTTAGAGAAGAACAAGGACGTTAGTAACTGAACGTCCCCTGACGGTATCTAACCAGAAAGCCACGGCTAACTACGTGCCAGCAGCCGCGGTAATACGTAGGTGGCAAGCGTTGTCCGGATTTATTGGGCGTAAAGCGAGCG
+
GGGGGGGGGGGGGGGGGGGGGGGGGGGGGGGGGGGGGGGGGGGGGGGGGGGGGGGGGGGGGGGGGGGFEFGGGGGGGGFGGGGGGGGGGGGGGGGGGGGGGGGGGGGGGGGFGGGGGGGGGGGFGGGGGGGGGGGGGGGGGGGGGGEFGGGGGGGGGGGGGGGGF:FGEGGGGFGGGGGGGGGGGGGGGGGGGGGGGGGGGGGEGDFGGGGGGGGGGGGGEA:CCCFFFGGGGGCEFGDDDGGD
@M03364:276:000000000-BLYN8:1:1101:23198:15528 1:N:0:1
ACTCCTACGGGAGGCAGCAGTAGGGAATCTTCGGCAATGGACGAAAGTCTGACCGAGCAACGCCGCGTGAGTGAAGAAGGTTTTCGGATCGTAAAACTCTGTTGTTAGAGAAGAACAAGGACGTAAGTAACTGTACGTCCCCTGACGGTATCTAACCAGAAAGCCACGGCTAACTACGTGCCAGCAGCCGCGGTAATACGTAGGTGGCAAGCGTTGTCCGGATTTATTGGGCGTAAAGCGAGCG
+
GGGGGGGGGGGGGGGGGGGGGGGGGGGGGGGGGGGGGGGGGGGGGGGGGGGGGGGGGGGGGGGGGGGGGGGGGGGGGGGGEGGGGGGGGGGGGGGGGGGGGGGGGGGGGGGGGGGGGGGGGGGGGGGGGGGGGGFGGGGGGGGGGGGGGGGGGGGGGGGGGGGGGGGGGGGGGGGGGGGFGGGGGFGGGGGGGGGGGGGGGGGGGGGGGGGGGGGGGGFGGEEGGGGGGGGGGGGGGGGGGGGD
@M03364:276:000000000-BLYN8:1:1101:25465:15543 1:N:0:1
ACTCCTACGGGAGGCAGCAGTGGGGAATATTGCACAATGGGCGCAAGCCTGATGCAGCCATGCCGCGTGTGTGAAGAAGGCCTTCGGGTTGTAAAGCACTTTCAGCGAGGAGGAAGGTGGTGAGCTTAATACGTTCATCAATTGACGTTACTCGCAGAAGAAGCACCGGCTAACTCCGTGCCAGCAGCCGCGGTAATACGGAGGGTGCAAGCGTTAATCGGAATTACTGGGCGTAAAGCGCACG
+
GGGGGGGGGGGGGGGGGGFGGGGGGGGGGGGGGGGGGGGGGGGGGGGFGGGGGFGGGGGGGGGGGGGGGGGGGGGGGGGGGGGGGGGGFGGGGGGGGFGGGGGGGGGGGGGGGGGGGGCFFGGGGGC<FGGGGDFGGGGCFFCEGGGFGGGGGGCFGGGGGGGGGGGGGGGGGGGGGGFGGGGGGGGFGGGGGGGDGGGGG5CEC8EEFFG=CCEGGGGGGG5EGGCEEGGGGDGAFGGGGGGD
@M03364:276:000000000-BLYN8:1:1101:8234:15558 1:N:0:1
ACTCCTACGGGAGGCAGCAGTAGGGAATCTTCGGCAATGGACGAAAGTCTGACCGAGCAACGCCGCGTGAGTGAAGAAGGTTTTCGGATCGTAAAACTCTGTTGTTAGAGACGAACAAGGACGTTAGTAACTGAACGTCCCCTGACGGTATCTAACCAGAAAGCCACGGCTAACTACGTGCCAGCAGCCGCGGTAATACGTAGGTGGCAAGCGTTGTCCGGATTTATTGGGCGTAAAGCGACCG
+
<FFFGGFGGDCFBC7@;,C@C,;C;<C@FEEEG7F:FF,CCFGGGEFC<FFCGCGC+FG8FFGFCFE==EEGGDF9?FFGGDFBFFEGCFF?,BF,E<EC9AFGAFFGCFG,?@C::F33FFF>B<>DF,FFGFEG=FD:+@>@FDG7><FCGCCFGGA,DFF?,,>:C*<<DCFFGEGG7;CBF7FF8BECEB8:?+BFBCC7FCCF*<*8**2:*<+CECA*3+<<C+/:<D5EGGGDC)//
@M03364:276:000000000-BLYN8:1:1101:22434:15608 1:N:0:1
ACTCCTACGGGAGGCAGCAGTGGGGAATATTGCACAATGGGCGCAAGCCTGATGCAGCCATGCCGCGTGTGTGAAGAAGGCCTTCGGGTTGTAAAGCACTTTCAGCGAGGAGGAAGGTATTGAGCTTAATACGCTCATCAATTGACGTTACTCGCAGAAGAAGCACCGGCTAACTCCGTGCCAGCAGCCGCGGTAATACGGAGGGTGCAAGCGTTAATCGGAATTACTGGGCGTAAAGCGCACG
+
GGGGGFEFCCFFE7FFGD<;CFFDEGGDFEFCF<9FA@F@FG@7@@FDCCCCGEGE9<FFFA868CE:FC,FA<AEFE<FGEEED4?FC=F4<EACFGFD<FGEE?++>F7FE+BFCA,,<,:CEC,C,@5F7:=+FFFFAF,EF>FG7>F,,CE7@E:FGG7<FFC<*:>3<:2DC@CGGGGGC:BFGEG*8C*;EGGF5E*=8*:*>CFGE8AE5:A=EC8CFGGGC+;*>D=C5CGGG5D)
@M03364:276:000000000-BLYN8:1:1101:16245:15619 1:N:0:1
ACTCCTACGGGAGGCAGCAGTAGGGAATCTTCGGCAATGGACGAAAGTCTGACCGAGCAACGCCGCGTGAGTGAAGAAGGTTTTCGGATCGTAAAACTCTGTTGTTAGAGAAGAACAAGGACGTAAGTAACTGTACGTCCCCTGACGGTATCTAACCAGAAAGCCACGGCTAACTACGTGCCAGCAGCCGCGGTAATACGTAGGTGGCAAGCGTTGTCCGGATTTATTGGGCGTAAAGCGAGCG
+
GGGGGGGGGGGGGGGGGGGGGFGGGGGGFGFDFGGGGGGGGGGGGGGGGGGGGCGGGGGGGGGGGGGGG@FFGGGGFGGGF<FGGGGGGGGGGGGGGGGGGGGGGGGCGGGGGGGDGFGFGGGGGGGGGGAFFFFGGGGGEFFGGCGFFF?FGGFGGGGGGGFGGGGGGG7:FGCEFEEGFGFGGFGGF5C>C:E@C9CF:<FGGG5<B9=CGC5EGG9CE55:6CEGGFDGDCGGCF*9CDDC
@M03364:276:000000000-BLYN8:1:1101:10637:15624 1:N:0:1
ACTCCTACGGGAGGCAGCAGTAGGGAATCTTCGGCAATGGACGAAAGTCTGACCGAGCAACGCCGCGTGAGTGAAGAAGGTTTTCGGATCGTAAAACTCTGTTGTTAGAGAAGAACAAGGACGTTAGTAACTGAACGTCCCCTGACGGTATCTAACCAGAAAGCCACGGCTAACTACGTGCCAGCAGCCGCGGTAATACGTAGGTGGCAAGCGTTGTCCGGATTTATTGGGCGTAAAGCGAGCG
+
GGGGGGGGGGGGGGGGGGGGGGGGGGGGGGGGGGGGGGGGGGGGGGGGGGGGGGGGGGGGGGGGGGGGGGGFGGGGGGGGGGGGGGGGCGGGGGGGGGGGGGGGGGGGGGGGGGGGGGGGGGGGGGGGGGGGGGGGFGGGGGGGGGGGGGGGGGGGGGGGGGGGGGGGGGGGGGGGGGGGGGGGGGFGGEGGGGGGGGGGGGGGC+8=F?FFEEGGGFGDEC=CFGGGGFGGGGGGGGFGGGGC
@M03364:276:000000000-BLYN8:1:1101:15547:15630 1:N:0:1
ACTCCTACGGGAGGCAGCAGTGGGGAATATTGCACAATGGGCGCAAGCCTGATGCAGCCATGCCGCGTGTATGAAGAAGGCCTTCGGGTTGTAAAGTACTTTCAGTCGGGAGGAAGGTGGTAAGGTTAATAACCTTGGCAATTGACGTTACCGACAGAAGAAGCACCGGCTAACTCCGTGCCAGCAGCCGCGGTAATACGGAGGGTGCAAGCGTTAATCGGAATTACTGGGCGTAAAGCGCACG
+
GGGFGGGEGGGGGGGGGGGGFFGGGGGGGGGGGGGGFGGGGGGCGGGGGGGGGGGCFFGGGGGGGEGGGGGGGGFGGGGGGGGFGFGGGGGGCFGGGGGGGGGGGFCFEGGGFCFFEGGGGGGGGFFGGGGGGGGGGGGGGGGGGGGGGGGGGGG:FGGGGFG7CGGGGGGGEGDGGGGFGGGGGFGFGGGGGGGGGGGGGGGGEGGGGGGGG5EGFFGGGGGGG?FGFGGGGGGEGGGGG59/
@M03364:276:000000000-BLYN8:1:1101:9121:15637 1:N:0:1
ACTCCTACGGGAGGCAGCAGTGGGGAATATTGCACAATGGGCGCAAGCCTGATGCAGCCATGCCGCGTGTGTGAAGAAGGCCTTCGGGTTGTAAAGCACTTTCAGCGAGGAGGAAGGTGGTGAGCTTAATACGCTCATCAATTGACGTTACTCGCAGAAGAAGCACCGGCTAACTCCGTGCCAGCAGCCGCGGTAATACGGAGGGTGCAAGCGTTAATCGGAATTACTGGGCGTAAAGCGCACG
+
GGGGGGGGGGGGGGGGGGGGGGGGGGGGGGGGGGGGGGGGGGGGGGGGGGGGGGGGGGGGGGGGGGGGGGGGGGGGGGGGGGGGGGGGGGGGGGGGGGGGGGGGGGGGGGGGGGGGGGGGGFFGGGGGGGGGGGFFGGGGGGGGGGGGGGGGGGGGGGFGGGGGGGGGGGDGGGGGCGGGGGGGGGGGGGGGGGGGGGGGGGGGGGGDGGGGGGGDGFGGGGGGGGGGGGGGGGGGGGGG7CD5
@M03364:276:000000000-BLYN8:1:1101:10001:15654 1:N:0:1
ACTCCTACGGGAGGCAGCAGTGGGGAATATTGCACAATGGGCGCAAGCCTGATGCAGCCATGCCGCGTGTATGAAGAAGGCCTTCGGGTTGTAAAGTACTTTCAGTCGGGAGGAAGGTGTCAAGGTTAATAACCTTGGCAATTGACGTTACCGACAGAAGAAGCACCGGCTAACTCCGTGCCAGCAGCCGCGGTAATACGGAGGGTGCAAGCGTTAATCGGAATTACTGGGCGTAAAGCGCACG
+
GGGGGGGGGGGGGGGGGGGGGGGGGGGGGGGGGGGGGGGGGGGGGGGGGGGGGGGGGGGGGGGGGGGGGGGGGGGGGGGGGGGGGGGGGGGGGGGGGGGGGGGGGGGGGGGGGGGGGGGGGGGGGGGGGGGGGGGGGGGGGGGGGGGGGGGGGGGGGGGGGGGGGGGGGGGGGGGGGGGGGGGGGGGGGGGGGGGEGGGGGGGGGGGGFC<CGGGDGGGGGGGGGGGGGGGGGGGGGGGGGGGD
@M03364:276:000000000-BLYN8:1:1101:25588:15672 1:N:0:1
ACTCCTACGGGAGGCAGCAGTAGGGAATCTTCGGCAATGGACGAAAGTCTGACCGAGCAACGCCGCGTGAGTGAAGAAGGTTTTCGGATCGTAAAACTCTGTTGTTAGAGAAGAACAAGGACGTTAGTAACTGAACGTCCCCTGACGGTATCTAACCAGAAAGCCACGGCTAACTACGTTCCAGCAGCCGCGGTAATACGTAGGTGGCAAGCGTTGTCCGGATTTATTGGGCGTAAAGCGAGCG
+
GGGGGFFGGEFGGGDEGGFGGGGGGGGGGFGGGGGGGGGGGFGGFGGGGGFGGGGGGGGGGGCGGGGGGGGGGGGGFGGGCBFGGGGD@FEGDDDFGGGGGGGGGCFGGGCFFFGGGGC?EEFBFC@FGGGGGGGDEGG:BDFGGDFGGDGGGGGGGGGGGGCFCFGGGGGGGGGGGCG,DGFCGGFG8EGGDGGGGGDFFGGGGGGGGGGFGGGDECCEGG5=6AFGCFG5DDGG<7DDGGGC
@M03364:276:000000000-BLYN8:1:1101:4555:15678 1:N:0:1
ACTCCTACGGGAGGCAGCAGTGGGGAATATTGCACAATGGGCGCAAGCCTGATGCAGCCATGCCGCGTGTATGAAGAAGGCCTTCGGGTTGTAAAGTACTTTCAGCGGGGAGGAAGGTGAGTGGTTTAATACGCCATTCAATTGACGTTACCCGCAGAAGAAGCACCGGCTAACTCCGTGCCAGCAGCCGCGGTAATACGGAGGGTGCAAGCGTTAATCGGAATTACTGGGCGTAAAGCGCACG
+
FGCEGDGGGGEFEFEGGGGGGGGGEFGFFGFGGGGGGGFGG@FGE>E7DGF@<@EFFFFGGGGCFGGFGGGGGGGFFGGGGCFGGFEDDGEC9FFGGFFGGDGGG,>7FFC7FFFGGCFFFFFGGGGF=,<D7+@@FGGGGC:@CB7>FFG9:>:F>CF7@FFFFFFEGDEEGGGDFCC@C:ECGCCFGG5:CEGGGFEF>C5:*/;EFFF***;5CCFGEGGF6:?<CFC5C/1:CF7DDCDC
@M03364:276:000000000-BLYN8:1:1101:5388:15705 1:N:0:1
ACTCCTACGGGAGGCAGCAGTAGGGAATCTTCGGCAATGGACGAAAGTCTGACCGAGCAACGCCGCGTGAGTGAAGAAGGTTTTCGGATCGTAAAACTCTGTTGTTAGAGAAGAACAAGGACGTAAGTAACTGTACGTCCCCTGACGGTATCTAACCAGAAAGCCACGGCTAACTACGTGCCAGCAGCCGCGGTAATACGTAGGTGGCAAGCGTTGTCCGGATTTATTGGGCGTAAAGCGAGCG
+
GGGGGGGGGGGGGGGGGGGGGGGGGGGGGGGGGGGGGGGGGGGGGGGGGGGGGGGGGGGGGGGGGGGGGGGGGGGGGGGGGGGGGGGGGGGGGGGGGGGGGGGGEGGGGGGGGGGGFGGGGFFFGGGGGGGGGGGGGGGGGGFGGGGGGGGGGGGGGGFFFGGFGGGGGGGGGGGGGGGGGGGGGGG7CGGGGGGGCFG5<FC@<FGGFEGGGGGGCFG7C?CCFG+<CGFFDGGEFFGGGGD7
@M03364:276:000000000-BLYN8:1:1101:18238:15738 1:N:0:1
ACTCCTACGGGAGGCAGCAGTGGGGAATATTGCACAATGGGCGCAAGCCTGATGCAGCCATGCCGCGTGTGTGAAGAAGGCCTTCGGGTTGTAAAGCACTTTCAGCGAGGAGGAAGGTGGTGAACTTAATACGTTCATCAATTGACGTTACTCGCAGAAGAAGCACCGGCTAACTCCGTGCCAGCAGCCGCGGTAATACGGAGGGTGCAAGCGTTAATCGGAATTACTGGGCGTAAAGCGCACG
+
GGGGGGGGGGGGGGGGGGCGEGGGGG>FFGGGFFGGGC9C6FCFGGGEGGGGFFGGGCFGGGFFCCFFFG7ECEFGFGGGG@FGCFGGFCGFGA9EFGGFCCGFGGGGGEECGEGGGGGGFGFDF9BDCFCC>B<EFF<CFDF9BFCCDD7CA+FE:FFGGGCGG733:7F7FF>DFGC@FFFC>CEGGGEC8:EEGGG>C>B7C8C>C@CFE>ECFGFGDE=5+2<FFF5=<D==FC*)9CCC
@M03364:276:000000000-BLYN8:1:1101:5708:15744 1:N:0:1
ACTCCTACGGGAGGCAGCAGTGGGGAATATTGCACAATGGGCGCAAGCCTGATGCAGCCATGCCGCGTGTATGAAGAAGGCCTTCGGGTTGTAAAGTACTTTCAGCGGGGAGGAAGGTGATGAACTTAATACGTTCATCAATTGACGTTACCCGCAGAAGAAGCACCGGCTAACTCCGTGCCAGCAGCCGCGGTAATACGGAGGGTGCAAGCGTTAATCGGAATTACTGGGCGTAAAGCGCACG
+
GGGGGGGGGGGGGGGGGGGGGGGGGGGGGGGGGGGGGGGGGGGGGGGGGGGGGGGGGGGGGGGGGGGGGGGGGGGGGGGGFGGGGGGGGGGGGGGGGGGGGGGGGGGGGGGGGGGGGGGGGGGGGGGGGGGGGGGGGGGGGGGDFF>FFGGGGGGGGGGGGGGGGGGGGGGEGGGGGGGGGGFGGGGGEGGGGGGCGGGGDDDGGGGGGGGGGGGGCC7=EDEFGGGGGGGGGGGGFDGGGGG>
@M03364:276:000000000-BLYN8:1:1101:22112:15748 1:N:0:1
ACTCCTACGGGAGGCAGCAGTGGGGAATATTGCACAATGGGCGCAAGCCTGATGCAGCCATGCCGCGTGTGTGAAGAAGGCCTTCGGGTTGTAAAGCACTTTCAGCGAGGAGGAAGGTGGTGAACTTAATACGTTCATCAATTGACGTTACTCGCAGAAGAAGCACCGGCTAACTCCGTGCCAGCAGCCGCGGTAATACGGAGGGTGCAAGCGTTAATCGGAATTACTGGGCGTAAAGCGCACG
+
GGGGGGGGGGGGGGGGGGGGGGGGGGGGGGGGGGGGGGGGGGGGGGGGGGGGGGGGGGGGGGGGGGGGGGGGGGGGGGGGGGGGGGGGGGGGGGGGFGGGGGGGGGGGGGGGGGGGGGGGGGGGGGAFGGGGGGGGGGGGGGGGGGGGGGGGGGGGGGGFGGGGGGGGGGGGGGGGGGGGGGGFGGGGGGGGGGGGGGGGGEECEEGGGGGGGGGGGGFGGGGGGGGGGGGGGGEGFDDDGGG5
@M03364:276:000000000-BLYN8:1:1101:18896:15751 1:N:0:1
ACTCCTACGGGAGGCAGCAGTAGGGAATCTTCGGCAATGGACGAAAGTCTGACCGAGCAACGCCGCGTGAGTGAAGAAGGTTTTCGGATCGTAAAACTCTGTTGTTAGAGAAGAACAAGGACGTAAGTAACTGTACGTCCCCTGACGGTATCTAACCAGAAAGCCACGGCTAACTACGTGCCAGCAGCCGCGGTAATACGTAGGTGGCAAGCGTTGTCCGGATTTATTGGGCGTAAAGCGAGCG
+
GGGGGGGGGGGGGGGGGGGGGGGGGGGGGGGGGGGGGGGFGGGGGGGGGGGGGGGCEEGGGGGGGGGGGGGGGFGGGGGGEGGGGGGGGGGGGGGGGGGGGGGGGGGGGGGGGGGGGGGDFGGGGGGGGGGGGGGGGGGGGGGGGGDGGGGGGGGGGGGGFGGGGGGGGGGGGGCFFGGFGFGGFGDEGGGGGGGEGGGGGCFGGGGGGGGGGGECEGGGGGGGGGGFFFGFGGGGFCGCGGGD
@M03364:276:000000000-BLYN8:1:1101:26999:15770 1:N:0:1
ACTCCTACGGGAGGCAGCAGTAGGGAATCTTCGGCAATGGGGGCAACCCTGACCGAGCAACGCCGCGTGAGTGAAGAAGGTTTTCGGATCGTAAAACTCTGTTGTTAGAGAAGAACGTTAAGTAGAGTGGAAAGTTACTTAAGTGACGGTATCTAACCAGAAAGGGACGGCTAACTACGTGCCAGCAGCCGCGGTAATACGTAGGTCCCAAGCGTTGTCCGGATTTATTGGTCGTAAAGCGAGC
+
GGGGGGGGGGGGGGGGGGGGGGGGGGGGGGGGGGGGGGGGGGGGGGGGGGGGGGGGGGGGGGGGGGEGGEGGGGGGGGGGGGGGGGGGEGGGGGGGGGGGGGGGGCFFGECFGGGFGGDGFGGFFFGGGGGGGGGGGFGGGGGGGGGGGGGGCEFGGFFGFGGGGEFGGGGGGGGGGGGGGGFGGGGGGGGCGGGGGGGGGGGGGFFFGGGGGGGCGGGGGGDDE+:CF7C0?DGGG:DGGGG5
@M03364:276:000000000-BLYN8:1:1101:7767:15787 1:N:0:1
ACTCCTACGGGAGGCAGCAGTGGGGAATATTGCACAATGGGCGCAAGCCTGATGCAGCCATGCCGCGTGTGTGAAGAAGGCCTTCGGGTTGTAAAGCACTTTCAGCGAGGAGGAAGGTGGTGAGCTTAATACGTTCATCAATTGACGTTACTCGCAGAAGAAGCACCGGCTAACTCCGTGCCAGCAGCCGCGGTAATACGGAGGGTGCAAGCGTTAATCGGAATTACTGGGCGTAAAGCGCACG
+
GGGGGGGGGGGGGGGGGGGGGGGGGGGGGGGGGGGGGGGGGGGGGGGGGFGGGGGGGGGGGGGGGGGGGGGGGGGGGGGGGGGGGGGGGGGGGGGGGGGGGGGGGGGGGGGGGGGGGGGGGGGGFGGGGGGGGGGGGGGGGGGGGGGGGGGGGGGGGGGGGGGGGGGGGGGGGGGGGGGFGGGGGGGGGGGGGGGGGGGGGGGGGGGGGGGGGGGGGGGGGGGGGGGGGGGGGGGGGGFGGGGD
@M03364:276:000000000-BLYN8:1:1101:17642:15793 1:N:0:1
ACTCCTACGGGAGGCAGCAGTGGGGAATATTGCACAATGGGCGCAAGCCTGATGCAGCCATGCCGCGTGTGTGAAGAAGGCCTTCGGGTTGTAAAGCACTTTCAGCGAGGAGGAAGGTGGTGAGCTGAATACGCTCATCAATTGACGTTACTCGCAGAAGAAGCACCGGCTAACTCCGTGCCAGCAGCCTCGGTAATACGGAGGGTGCAAGCGTTAATCGGAATTACTGGGCGTAAAGCGCACG
+
EFGGGGGGGGGGFGGG,BECFFGGG7FGGGGGGGGDFGGFCGGGGGGGGGFGCFCG@<EFGGGGGGGEFFGFFGG9CFFGD,FFGFCFGEGGGFFGGGGCFCE<BFFFGG+BFCFC=F=+F=DCGA,BFDGDFGGC@FGFGC9<,<FF7BFFC>FC77@:FF7FGGGDC@@*CC,,>EFGGGGGFGFGG,=:CB,6=;C;CGCE8=BCGGF8EGCCC7:/*8*2<EGF?6F=)>77<7FG3C3)
@M03364:276:000000000-BLYN8:1:1101:5617:15798 1:N:0:1
ACTCCTACGGGAGGCAGCAGTAGGGAATCTTCGGCAATGGACGAAAGTCTGACCGAGCAACGCCGCGTGAGTGAAGAAGGTTTTCGGATCGTAAAACTCTGTTGTTAGAGAAGAACAAGGACGTAAGTAACTGTGCGTCCCCTGACGGTATCTAACCAGAAAGCCACGGCTAACTACGTGGCAGCAGCCGCGGTAATACGTAGGTGGCAAGCGTTGTCCGGATTTATTGGGCGTAAAGCGAGCG
+
GGGGGGGGGGGGGGGGGGGGGGGGGGGGFGGGGGGGGGGGGFGGGGGCEFGGGGGGGGGGGGGGGGGGGGGGGGGGGGGGFFFGGGGGGDGGGGGGGGGGGGEEG?AFBFGFGGGCG=?FE<FGGGFGGGGCFDB=:FFGED@FGGD7@BFFGGFGFGFGFGGG7FFEGGCFG7;DFGGGGGGG7FGGFEEE5EE@CGGC?EF8?CEGGF58=C5C5EEEC58*<@FFGFGGG):*5C>DGGGC
@M03364:276:000000000-BLYN8:1:1101:24441:15800 1:N:0:1
ACTCCTACGGGAGGCAGCAGTAGGGAATCTTCGGCAATGGACGAAAGTCTGACCGAGCAACGCCGCGTGAGTGAAGAAGGTTTTCGGATCGTAAAACTCTGTTGTTAGAGAAGAACAAGGACGTTAGTAACTGAACGTCCCCTGACGGTATCTAACCAGAAAGCCACGGCTAACTACGTGCCAGCAGCCGCGGTAATACGTAGGTGGCAAGCGTTGTCCGGATTTATTGGGCGTAAAGCGAGCG
+
GGGGGGGGGGGGGGGGGGGGGGGGGGGGGGGGGGGGGGGGGGGGGDGGGGGGGGGGGGGGGGGGGGGGGGGGGGGGGGGGGGGGGGGFGGGGGGGGGGGGGGGGGGGGGGGGGGGGGGGGFGGGGGGGGGGGGGGGGGGGGGGGGGGGGGGGGGGGGGGGGFFGGGGGDDGGGGGGGGGGGGGGGGGGGGGGGGGGGGGGGGGGGGGGGFGFGGGGGGGGGGGGGGCFGGGGGGGGGGGGGGGD
@M03364:276:000000000-BLYN8:1:1101:13493:15809 1:N:0:1
ACTCCTACGGGAGGCAGCAGTGGGGAATATTGCACAATGGGCGCAAGCCTGATGCAGCCATGCCGCGTGTGTGAAGAAGGCCTTCGGGTTGTAAAGCACTTTCAGCGAGGAGGAAGGTGGTGAGCTTAATACGCTCATCAATTGACGTTACTCGCAGAAGAAGCACCGGCTAACTCCGTGCCAGCAGCCGCGGTAATACGGAGGGTGCAAGCGTTAATCGGAATTACTGGGCGTAAAGCGCACG
+
GGGGGGGGGGGGGGGGGGGGGGGGGGGGGGGGGGGGGGGGGGGGGGGGGGGGGGGGGGGGGGGGGGGGGGGGGGGGGGGGGGGGGGGGGGGGGGGGGGGGGGGGGGGGGGGGGGFGGGCEF@EGGGGGGGGGGGGGGGGGGGGGGGGGGGGGGGGGGGGCFFGGGGGGGGGGGGGGFGGGGGGGGGGGGGGGGGGGGGGGGGGGDEGGGGGGGEGGGGGGDGDGGGGGGGGGGGGGGGGGGGGC
@M03364:276:000000000-BLYN8:1:1101:25750:15815 1:N:0:1
ACTCCTACGGGAGGCAGCAGTAGGGAATCTTCGGCAATGGGGGCAACCCTGACCGAGCAACGCCGCGTGAGTGAAGAAGGTTTTCGGATCGTAAAACTCTGTTGTTAGAGAAGAACGTTAAGTAGAGTGGAAAGTTACTTAAGTGACGGTATCTAACCAGCAAGGGACGGCTAACTACGTGCCAGCAGCCGCGGTAATCCGTAGGTCCCAAGCGTTATCCGGATTTATTGTGCTTACAGCGAGC
+
<66F@CEGGGGFEGGGECFG@EGF@AA<C<9FF,@:66EA8@:FCDFGFFGGGGGG7@@CE@>>FGCCCE7C<<FFGG@,,:9+5@F:+>BBFFFC@,EFG?F?B,BFGGGF8>BCF=FFFFB5@@C?BF,=<DB9CD=DFFAD9FGGC:FFFFFFFG9F,<D,FEACFCCFCFF9;>FF,88BFFCFDGCE*8B8*9+5B13B8??::+C5*:1**10<7E*5*++<:9+<**03*:693)95
@M03364:276:000000000-BLYN8:1:1101:18916:15837 1:N:0:1
ACTCCTACGGGAGGCAGCAGTAGGGAATCTTCGGCAATGGACGAAAGTCTGACCGAGCAACGCCGCGTGAGTGAAGAAGGTTTTCGGATCGTAAAACTCTGTTGTTAGAGAAGAACAAGGACGTTAGTAACTGAACGTCCTCTGACGGTATCTAACCAGAAAGCCACGGCTAACTACGTGCCAGCAGCCGCGGTAATACGTAGGTGGCAAGCGTTGTCCGGATTTATTGGGCGTAAAGCGAGCG
+
GGGGGGGGGGGGGGGGGGGGGGGGGGGGGGGGGGGGGGGGGGGDGGGGGGGFGGGGGGGGGGGGGGGGGEFDGGGGGGGGGCGGGGGGGGGGGGGGGGGGGGGGGGGGGGGGGGGGGFGGGGGGGGGGFGGGCGGGGGGGGGGGGGGDGGGGGGGGGGGGGGGGGGGGGGGGGGGFGGGGFGGGGGGGGGDGGGGGGGGGGGGGGGGGGGGGGGGGGGGGGGGGGFGGGGGGGGGGGGGGCDGD
@M03364:276:000000000-BLYN8:1:1101:27964:15845 1:N:0:1
ACTCCTACGGGAGGCAGCAGTGGGGAATATTGCACAATGGGCGCAAGCCTGATGCAGCCATGCCGCGTGTGTGAAGAAGGCCTTCGGGTTGTAAAGCACTTTCAGCGAGGAGGAAGGTGGTGAACTTAATACGTTCATCAATTGACGTTACTCGCAGAAGAAGCACCGGCTAACTCCGTGCCAGCAGCCGCGGTAATACGGAGGGTGCAAGCGTTAATCGGAATTACTGGGCGTAAAGCGCACG
+
GGGGGGFGGGDGEEEGGGGGGGGGGGGGGGGGGGGGGGGGGGGGGGGFGGGGFFFGGGFGGFGFEEE:CGGGGGFGGGGGGGGGGGGGGGGCFGGGGGGFGGGGGGGGGGGGGGGGGGGGGGFGGGFGGGGGGGGGGGGGDFFGGGGGGGGFGGCFGCFFGGGGGGGFGGGDGGGGGGGGGFFGCFFGGGGGGGG>GGGGDEEGGEEGFGGGDEGGGGGGDGCFFGGGG?FGGDGEGGGGGG3/
@M03364:276:000000000-BLYN8:1:1101:25739:15851 1:N:0:1
ACTCCTACGGGAGGCAGCAGTAGGGAATCTTCGGCAATGGACGAAAGTCTGACCGAGCAACGCCGCGTGAGTGAAGAAGGTTTTCGGATCGTAAAACTCTGTTGTTAGAGAAGAACAAGGACGTAAGTAACTGTACGTCCCCTGACGGTATCTAACCAGAAAGCCACGGCTAACTACGTGCCAGCAGCCGCGGTAATACGTAGGTGGCAAGCGTTGTCCGGATTTATTGGGCGTAAAGCGAGCG
+
GGGGGGGGGGGGGGGGGGGGGGGGGGGGGGGGGGGGGGGGGGGGGGGGGGGGGGGEGGGGGGGGGGGGGGGGGGGGGGGGGGGGGGGGGGGGGGGGGGGGGGGGFFFGGGGGGGGGGGFFGGGGGGGGGGGGGGGGGGGGGGGGGGGGGGGGGGGGGGGGGGGGGGGGGGGGGGGGGGGGGGGGGGGGGGGGGGGGGGGGGGGGGGGGGGGGGGCEE+<EGGDE?9FGCFGFGGGGGCFDGDD<
@M03364:276:000000000-BLYN8:1:1101:16445:15869 1:N:0:1
ACTCCTACGGGAGGCAGCAGTGGGGAATATTGGACAATGGGCGAAAGCCTGATCCAGCCATGCCGCGTGTGTGAAGAAGGTCTTCGGATTGTAAAGCACTTTAAGTTGGGAGGAAGGGCAGTAAGTTAATACCTTGCTGTTTTGACGTTACCAACAGAATAAGCACCGGCTAACTTCGTGCCAGCAGCCGCGGTAATACGGAGGGTGCAAGCGTTAATCGGAATTACTGGGCGTAAAGCGCACG
+
GGGGGGGGGGGCGGGGGGGGGGGGGGGGGGGGGGGGGGGGGGGGGGGGGGGGGGGGGGGGGGFGGGGGGGGGGGFGGGGGGGGGGGGGGGGGGGGGGGGGGGGGGFEFGGGGGGFFEGGGGGGGGGGGGGGGGGGGGGGGGGGGGGDGGGGGGGGGGGGGGGFGGGFGGGGGGGGGGGGGGGGGGGGGGEEGGGGGGGGGDEEGD>EGGGGGGGGEGGGGGDGGGGGGGGGGGGGGFGGGGGG7
@M03364:276:000000000-BLYN8:1:1101:19239:15872 1:N:0:1
ACTCCTACGGGAGGCAGCAGTAGGGAATCTTCGGCAATGGACGAAAGTCTGACCGAGCAACGCCGCGTGAGTGAAGAAGGTTTTCGGATCGTAAAACTCTGTTGTTAGAGAAGAACAAGGACGTTAGTAACTGAACGTCCCCTGACGGTATCTAACCAGAAAGCCACGGCTAACTACGTGCCAGCAGCCGCGGTAATACGTAGGTGGCAAGCGTTGTCCGGATTTATTGGGCGTAAAGCGAGCG
+
CFGGGGGGGGGGGGGGGEGGGFGDFGGGGGGGGGGGGGGGGFGGE:FGGGGGGGGGGGCFFGGGGDEGGDGGGGGGGGFDGDGGGGGDGGGGGGGGGGGGGGFGFFGGGGGGGGGGGGF8CFGFGDGGGGGDGGGADD@FFFEFGGGGEGGGGGGGGFFGGGFGGFGGDGGGGFGCFGF@DCGGGGGGGGGGDEGGGGGGCCFGGGGCFCFGDEE5:?EGED=EGGGFCF55CCEGGGGGGGG7
@M03364:276:000000000-BLYN8:1:1101:4725:15903 1:N:0:1
ACTCCTACGGGAGGCAGCAGTAGGGAATCTTCGGCAATGGACGAAAGTCTGACCGAGCAACGCCGCGTGAGTGAAGAAGGTTTTCGGATCGTAAAACTCTGTTGTTAGAGAAGAACAAGGACGTTAGTAACTGAACGTCCCCTGACGGTATCTAACCAGAAAGCCACGGCTAACTACGTGCCAGCAGCCGCGGTAATACGTAGGTGGCAAGCGTTGTCCGGATTTATTGGGCGTAAAGCGAGCG
+
GGGGGGGGGDGGGGGGGGGGGGGGGGGGGGGG,CEGGGGGGGGGGGGGGGGGGGGGGGGGGGGGGCFGGGGGGGGGGGGGGGGGGGGGGGGGGGGGGGGGFGGGGGGGGGGGGGGDGG<ECFGFGGGGGGGGGGGGGGGFFGGGGGECGGGGGGGGGGGGGGGGGGGGGGGGGFGDGEGGGGGGGGGGFGGGGGDGGGGFFGGGGGGGGFF=EGGDC7CGGGGGGFGFGFGFGGGG<:7DGGGC
@M03364:276:000000000-BLYN8:1:1101:3938:15916 1:N:0:1
ACTCCTACGGGAGGCAGCAGTGGGGAATATTGCACAATGGGCGAAAGCCTGATGCAGCAACGCCGCGTGAGGGATGACGGCCTTCGGGTTGTAAACTTCTTTTAGCAGGGAAGAAGCGAAAGTGACGGTACCTGCAGAAAAAGCGCCGGCTAACTACGTGCCAGCAGCCGCGGTAATACGTAGGGCGCAAGCGTTATCCGGAATTATTGGGCGTAAAGAGCTCGTAGGCGGGTTGTCGCGTCTG
+
FCGGGGGGDGCFEGGDGEFGG8FFDGGGGGGGGFG@FFFGFFGGG:FGG8DFDEFFGGGGGGGGGGGGGGGGC@FFCEGEDEEDF7CGFGGGG9FEGGA<FGEEGGGFGG7E@FFG8FCF@EF9FFGGEEFCDFFGGGGGCCEFGGGEGGCCFGG@FEEGFFGGGGFFEEGGGGDEFFFGGGGCEGECE>ECEG:>*0CE5EC>EG7EGFCEEEG5CCFFGFGGEGG59EC*17>7FGG3CCG<
@M03364:276:000000000-BLYN8:1:1101:28706:15926 1:N:0:1
ACTCCTACGGGAGGCAGCAGTAGGGAATCTTCCGCAATGGACGCAAGTCTGACGGAGCAACGCCGCGTGAGTGAAGAAGGTTTTCGGATCGTAAAACTCTGTTGTTAGCCAAGAACAACCACTTGAGTAACTGTAAGTGGTCTGACGGTAGCTAACCAGAAAGCCACGGCTAACTACGTGCCAGCAGCCGCGGTAATACGTAGGTGGCAAGCGTTGTCCGGATTTATTGGGCGTAAAGGGGGCG
+
GGGGGGGGGGGGGGGGGGGGGGGGGGGGGGGGGGGGGGGGGFF:FGGFGGGGGGGGGGGDFGGGGGGGGGGGGGGGGGGGGGGGGGGGGGGGGFGGGGGGGGGGGGGGGGGGGGGGGGGGDDF99FGEGGFGGGGGGGFGGGFFGGGGGGGGGFGGFGGGCFGGGGGGGGGGGGGGGGGGGGGGGGGGGDGGGGGEGGGGGGFEFGGGGGFGG>EGGGGGG=*:9@CCCCFGGDGGGGFGGGGD
@M03364:276:000000000-BLYN8:1:1101:22724:15967 1:N:0:1
ACTCCTACGGGAGGCAGCAGTGGGGAATATTGCACAATGGGCGCAAGCCTGATGCAGCCATGCCGCGTGTGTGAAGAAGGCCTTCGGGTTGTAAAGCACTTTCAGCGAGGAGGAAGGTGGTGAACTTAATACGTTCATCAATTGACGTTACTCGCAGAAGAAGCACCGGCTAACTCCGTGCCAGCAGCCGCGGTAATACGGAGGGTGCAAGCGTTAATCGGAATTACTGGGCGTAAAGCGCACG
+
GGGGGGGGGGGGGGGGGGGGGGGGGGGGGGGGGGGGGGGGGGGGGGGGGGGGGGGGGGGGGGGGDGGGGGGGGGGGGGGGGGGGGGGGGGGGGGGGGGGGGGGGGGGGGGGGGGGGGGGGGGGFGGGGGGGGGGGGGGGGGGGFGGGFGGGGGGGGGGGGGGGGGGGGGGGGGGGGGGGGGGGGGGGGGGDGGGGGGFGGGGGGGGGGGGGGGGGGFGGGGGGGGGFGFGGGGGGG<FFGGGG<
@M03364:276:000000000-BLYN8:1:1101:20268:16004 1:N:0:1
ACTCCTACGGGAGGCAGCAGTAGGGAATCTTCGGCAATGGACGAAAGTCTGACCGAGCAACGCCGCGTGAGTGAAGAAGGTTTTCGGATCGTAAAACTCTGTTGTTAGAGAAGAACAAGGACGTTAGTAACTGAACGTCCCCTGACGGTATCTAACCAGAAAGCCACGGCTAACTACGTGCCAGCAGCCGCGGTAATACGTAGGTGGCAAGCGTTGTCCGGATTTATTGGGCGTAAAGCGAGCG
+
GGGGGGGGGGGGGGGFFGFGGEDGGGGGFGGGGDGGGFGGGGGGGGGFGGGGGGGGGGGGGGFGGGGBCEGGGGGGDGGGGGGGGGGGGGCFGGGGGGGGGGGGGGGGGFGGGGG8FFEDFGGFGCEGGGFDFDCDE==FGGGFGGDGGGFGGGGGGGGFFCGGEFFGGDGGGFGGGGGGCGGCGGGG7>EGGGGEDEGGFGGGGGCGGGGGGB/*2<FG=C=CCEFFGFGGGGGDGGCGGGGC
@M03364:276:000000000-BLYN8:1:1101:13488:16025 1:N:0:1
ACTCCTACGGGAGGCAGCAGTGGGGAATATTGCACAATGGGCGCAAGCCTGATGCAGCCATGCCGCGTGTGTGAAGAAGGCCTTCGGGTTGTAAAGCACTTTCAGCGAGGAGGAAGGTGGTGAGCTTAATACGCTCATCAATTGACGTTACTCGCAGAAGAAGCACCGGCTAACTCCGTGCCAGCAGCCGCGGTAATACGGAGGGTGCAAGCGTTAATCGGAATTACTGGGCGTAAAGCGCACG
+
GGGGGGGGGGGEGGGGGGGGGGGGGGGGGGGGGGGGGGGGGGGGGGGGGGGGGGGGGGGGGGGGGGGGGGGGGGGGGGGGGGGGGGGGGGGGGGGGGGGGGGGGGGGGGGEGGGGGGGGGGFGGGGGGGGGGGGFG@FFFGGGGGGGGGGGGGGGGGGGCFGGGGGGGGGGGGGGFGEGGGGFGGGGGGGGDGGGGGGGGGGGGGGGGGFGFG>EGGGGGGGGFGGGGGGGGGGGGGGGGG7D5
@M03364:276:000000000-BLYN8:1:1101:16507:16051 1:N:0:1
ACTCCTACGGGAGGCAGCAGTGGGGAATATTGCACAATGGGCGCAAGCCTGATGCAGCCATGCCGCGTGTGTGAAGAAGGCCTTCGGGTTGTAAAGCACTTTCAGCGAGGAGGAAGGTGGTGAACTTAATACGTTCATCAATTGACGTTACTCGCAGAAGAAGCACCGGCTAACTCCGTGCCAGCAGCCGCGGTAATACGGAGGGTGCAAGCGTTAATCGGAATTACTGGGCGTAAAGCGCACG
+
GGGGGGGGEGGGGGGGGGGGGGGGGDGGGGGGGGGGGGGGGGGGGGGGGFGGGGGGGGGGGGGGGGGGGGGGGGGGGGGGGGGGGGGGGGGGGGGGGGGGGGGGGGGFGGGGGGGGGGGGGGGGGGGGGGGGGGGGGGGF9FDFGGGGGGGGGGGGGGGGGGGGGGGGGGGGGGGGGGGGGGGGGGGGGGGGGEGGGGCFGGGGGGGGGGGGGGGDGGGG5EGGGGGGGGGGGGEGGGGGGGDC
@M03364:276:000000000-BLYN8:1:1101:12264:16059 1:N:0:1
ACTCCTACGGGAGGCAGCAGTAGGGAATCTTCGGCAATGGACGAAAGTCTGACCGAGCAACGCCGCGTGAGTGAAGAAGGTTTTCGGATCGTAAAACTCTGTTGTTAGAGAAGAAGAAGGACGTTAGTAACTGAACGTCCGCTGACGGTATCTAAGCAGAAAGCCACGGCTAACTACGTGCCAGCTACGGCGGTAATACGTATGTGGCAAGCGTTGTCAGGGTTTACTGGGCGTAAAGGGAGCG
+
AFGGDFGGGD7BFEFDBFF<FC@FDF@F9CE,C7@CCGEGFGGFGGFFCFCGGFG@CFE?FFGG:@C:FC:EFFFGFFGCC5FFF:FFGDFFGGG,EFFFG5AA=,EFAFF8FFG,BECEF8:><DB5ADFD<F,3=F7++@+:+DF@FDCGGGF,,7,<>,@D,@CFF***?,?EGCFCB8CF*,,2**:*8B88E++1C++++5B8*+;58**/*<+<0*;:*++<CF**)1/:<D*957/1
@M03364:276:000000000-BLYN8:1:1101:25193:16092 1:N:0:1
ACTCCTACGGGAGGCAGCAGTGGGGAATATTGCACAATGGGCGCAAGCCTGATGCAGCCATGCCGCGTGTGTGAAGAAGGCCTTCGGGTTGTAAAGCACTTTCAGCGAGGAGGAAGGTGGTGAGCTTAATACGCCATTCAATTGACGTTACCCGCAGAAGAAGCACCGGCTAACTCCGTGCCAGCAGCCGCGGTAATACGGAGGGTGCAAGCGTTAATCGGAATTACTGGGCGTAAAGCGCACG
+
GGFGGGGGGGGGGGGCGGGGGGGGDGGGGEGGGCFGGGGFFGEGGEGGGGGGGGGGGGGGGGGCFGDCEEDFFFEFGGFGGGGGGGGGG=FFGGGGFFGFGGGGGGGGCD=FECEGGGGGGGGGGDFGDFFGGGEGGFGFGAFGGDFCFACDEFGGEEFFGFGFGGGG:CGGGGGGFE:>CFGGGC,<CGEEEEGGGDGGGGDC*CEGGGGGGGDGG7CFCCEFCFFGGDEGGGGGFCFGGGG)
@M03364:276:000000000-BLYN8:1:1101:9934:16137 1:N:0:1
ACTCCTACGGGAGGCAGCAGTGGGGAATATTGCACAATGGGCGCAAGCCTGATGCAGCCATGCCGCGTGTGTGAAGAAGGCCTTCGGGTTGTAAAGCACTTTCAGCGAGGAGGAAGGTGGTGAACTTAATACGTTCATCAATTGACGTTACTCGCAGAAGAAGCACCGGCTAACTCCGTGCCAGCAGCCGCGGTAATACGGAGGGTGCAAGCGTTAATCGGAATTACTGGGCGTAAAGCGCACG
+
GGGGGGGGGGGGGGGGGGGGGGGGGGGGGGGGGGGGGGGGGGGGGGGGGGGGGGGGGGGGGGGGGGGGGGGGGGGGGGGGGGGGGGGGGGGGGGGGGGGGGGGGGGGGGGGGGGGGGGGGGGGGGGGGGGGGGGGGGGGGGGGGGGGGGGGGGGGGGGGGGGGGGGGGGGDGGGGGGGGGGGGGGGGGGGGGEGEGGFCFGGGGGGGGGGGGGGGGGGFFGGGGGGGGGCCFGGGC*?C3CDD7
@M03364:276:000000000-BLYN8:1:1101:21819:16163 1:N:0:1
ACTCCTACGGGAGGCAGCAGTAGGGAATCTTCCGCAATGGACGAAAGTCTGACGGAGCAACGCCGCGTGAGTGAAGAAGGTTTTCGGATCGTAAAGCTCTGTTGTTAGGGAAGAATAGTTAAGGGAGTAACTGCCCTTGATGTGACGGTACCTAACCAGAAAGCCACGGCTAACTACGTGCCAGCAGCCGCGGTAATACGTAGGTGGCAAGCGTTGTCCGGAATTATTGGGCGTAAAGCGCGCG
+
GGGGGGGGGGGGGGGGGGGGFGGGGGGGGGGGGGGGGGGGGGGGGGGGGGGGGGGGGGGGGGGGGGGGGGGGGGGGGGGGGGGGGGGGGGGGGGGGGGGGGGGGGGGGGGGGGGGGGGGGGFGGGGGGGGGGGGGGCCGGGGGGGGGDGGFGGGGGGGGGGGGGGGGEGGGGGGGGGGGGGGGGGGGGGGGGGGGGFGGGGGGGGGGGGGGGGGGGGGGGG8CFGGGGGGGGGGGGGGGGGGG7
@M03364:276:000000000-BLYN8:1:1101:27231:16190 1:N:0:1
ACTCCTCGGGAGGCAGCAGTAGGGAATCTTCGGCAATGGACGAAAGTCTGACCGAGCAACGCCGCGTGAGTGAAGAAGGTTTTCGGATCGTAAAACTCTGTTGTTAGAGAAGAACAAGGACGTAAGTAACTGTACGTCCCCTGACGGTATCTAACCAGAAAGCCACGGCTAACTACGTGCCAGCAGCCGCGGTAATACGTAGGTGGCAAGCGTTGTCCGGATTTATTGGGCGTAAAGCGAGCGC
+
GGGGFGGGGGGGGGGGGGGGGGGGGCFGGGGGGGGGGGGGGGGGGGGGGFGGGGGGGGGGGDFGGGFGGCFEFEGDGGGGFGGGEFGGGGGGGGGGGGGGGFFGGG9FFGGGGGGGGGCGGDFGGGGGGGGGGFGDGFGGFDGGGGGGGGGGGGGGGGGGCCFGGGG7FGGGGGGGGF7FGGGGGGGGGGG5C5EGGGGGGGGGGGGGFFFEC5EC?7AEEEEDFGGGF5FGGGDGGGGD5DGD
@M03364:276:000000000-BLYN8:1:1101:14775:16201 1:N:0:1
ACTCCTACGGGAGGCAGCAGTGGGGAATATTGCACAATGGGCGCAAGCCTGATGCAGCCATGCCGCGTGTGTGAAGAAGGCCTTCGGGTTGTAAAGCACTTTCAGCGAGGAGGAAGGTGGTGAACTTAATACGTTCATCAATTGACGTTACTCGCAGAAGAAGCACCGGCTAACTCCGTGCCAGCAGCCGCGGTAATACGGAGGGTGCAAGCGTTAATCGGAATTACTGGGCGTAAAGCGCACG
+
GGGGGGGGGGGGDGGGGGGGGGGGGGGGGGGGGGGGGGGGGGGGGGGGGGGGGGGGGGGGGGGGGGGGGGGGGGGGGGGGGGGGGGGGGGGGGGGGGGGGGGGGGGDCCFBEGGGGGGGGGGFGGGGGGGGFGGGGGFGGGGFGGGGGGGGGFGGGEGGGGGGGGGGGEGGGGGGGGGGGGGGGGGGGGGEGGGGGGGG5CCEGGGEGGGGGGGGGGGGGDGGGGCGGFGFGGGGGFFGGGGG5
@M03364:276:000000000-BLYN8:1:1101:17026:16217 1:N:0:1
ACTCCTACGGGAGGCAGCAGTGGGGAATATTGCACAATGGGCGCAAGCCTGATGCAGCCATGCCGCGTGTGTGAAGAAGGCCTTCGGGTTGTAAAGCACTTTCAGCGAGGAGGAAGGTGGTGAGCTTAATACGCTCATCAATTGACGTTACTCGCAGAAGAAGCACCGGCTAACTCCGTGCCAGCAGCCGCGGTAATACGGAGGGTGCAAGCGTTAATCGGAATTACTGGGCGTAAAGCGCACG
+
GGGGGGGGGGGGGGGGGGGGGGGGGGGGGGGGGGGDGGGGGGGGGGEGGGGGGGGGGGGGGGGGGGGGGGGGFGEGGGGGGGGGGGGGGGG:EFGGGGGGGGGGGGE7FGGEG7FGGGGGGGGGGGGGGGGGGGGGGGFFCGFECDFGGGGGFGGEGECFGFGGGGGGGGGGFGGGGE>DBEGGGGGGGGGGGGCG92>EEEGDGGGGGGGGGGG*7CGFGEGEC+CECFCFDGG5CFGGGCC5
@M03364:276:000000000-BLYN8:1:1101:5465:16253 1:N:0:1
ACTCCTACGGGAGGCAGCAGTGGGGAATATTGCACAATGGGCGCAAGCCTGATGCAGCCATGCCGCGTGTGTGAAGAAGGCCTTCGGGTTGTAAAGCACTTTCAGCGAGGAGGAAGGTGGTGAACTTAATACGTTCATCAATTGACGTTACTCGCAGAAGAAGCACCGGCTAACTCCGTGCCAGCAGCCGCGGTAATACGGAGGGTGCAAGCGTTAATCGGAATTACTGGGCGTAAAGCGCACG
+
GGGGGGGGGGGGGGGGGGGGGGGGGGGGGGGGGGGGGGGGFGGGEGGGGGGGGFGGGGGGGGGGGGGG:FDFFFGGGG@FGGGGGGGGGGGGGGGGGGGGGGGGFCGGEGGGGGGG7E<FGGGDFGGAEGGGCGGGGGGGGFFAGGGGGGGGGGGEGGFF?F7AGGGGGGGGGFGG:EGGGGGGGGGGFGGGGGGDFC9*C>>EDEEGGD7=;EGGFFG5CCGGGCFGFDCGGGGD5>FGGGG)
@M03364:276:000000000-BLYN8:1:1101:6328:16260 1:N:0:1
ACTCCTACGGGAGGCATCAGTAGGGAATCTTCGGCAATGGACGAAAGTCTGACCGAGCAACGCCGCGTGAGTGAAGAAGGTTTTCGGATCGTAAAACTCTGTTGTTAGAGAAGAACAAGTACGTTAGTAACTGAACGTCCCCTGACGGTATCTAACCAGAAAGCCACGGCTAACTACGTGCCAGCAGCCGCGGTAATACGTAGGTGGCAAGCGTTGTCCTGATTTATTGGGCGTAAAGCGAGCC
+
GGGGGGGGGGFGDGGGGFEGFF@F;FCFGGGGGCEGGF9EFGGDC7+FG<F<CFFEGFFCFEFGEGGGG7:FGGGD<<<AF?FFG7>+BF:FF8A5FF<<AFG9BFEAFGGGFFGFFCB,<?7AD,BCFGGGF,AFDA<3>FB@BG=+@DFFC9F,@B,@AF3@CFG*C@C:FCFFFDF,1>DFFFGGGCECEBCEFFFEF92:FF>CF?*CCEC57+=+:3<CGEGGGG5*1>5EG7*CD<D)
@M03364:276:000000000-BLYN8:1:1101:18838:16276 1:N:0:1
ACTCCTACGGGAGGCAGCAGTGGGGAATATTGCACAATGGGCGCAAGCCTGATGCAGCCATGCCGCGTGTGTGAAGAAGGCCTTCGGGTTGTAAAGCACTTTCAGCGAGGAGGAAGGTGGTGAGCTTAATACGTTCATCAATTGACGTTACTCGCAGAAGAAGCACCGGCTAACTCCGTGCCAGCAGCCGCGGTAATACGGAGGGTGCAAGCGTTAATCGGAATTACTGGGCGTAAAGCGCACG
+
FGGGGGGGGGGGGGGGGGGGGGGGGGGGGGGGGGGGGG9FDGGGEGGGGGGGGGGFGGGGGGGGGGGGGGGGGFFFGGGGGGGGGGGGGGGGGGGFGGGGGGGGGGD:FGGGGCFGGGGGGGFGGGGGGGAFGGFGGGGGGGGGGGGGFFGGGGGGGGFGAFGCCFGFGGGGGGGGG7<CGGGDFGCGGGGGGGGDFFGGCEGGDGGGGGG=EGGDGGGGGGEFGGGG7E=EDGECFFFGGGG5
@M03364:276:000000000-BLYN8:1:1101:20876:16280 1:N:0:1
ACTCCTACGGGAGGCAGCAGTAGGGAATCTTCGGCAATGGACGAAAGTCTGACCGAGCAACGCCGCGTGAGTGAAGAAGGTTTTCGGATCGTAAAACTCTGTTGTTAGAGAAGAACAAGGACGTTAGTAACTGAACGTCCCCTGACGGTATCTAACCAGAAAGCCACGGCTAACTACGTGCCAGCAGCCGCGGTAATACGTAGGTGGCAAGCGTTGTCCGGATTTATTGGGCGTAAAGCGCGCG
+
GGGGGGGGGGGGGGGGGGFGGFGGGFGFGGGGGGGGGGGCFGDGGGGGGGGGGGGGGGGGGGGGGGGGGGGGGGG9FGGGGGGGGGGGGGGGGGGGGGGGFGGGGGGGGGGGGGGGGGGGGGGGGGGGGGGGGGGGGGGGGGGGGGGGGGGGGGGGGGGGGGGGGGGGGGCEFGGCGGGDGGFGGFGGGGGGGGGDGGGGCCGGGCGGGGGGGEGDEGGGGGEGGGGGGG==CCEGGGGGGGDD
@M03364:276:000000000-BLYN8:1:1101:21452:16283 1:N:0:1
ACTCCTACGGGAGGCAGCAGTGGGGAATATTGCACAATGGGCGCAAGCCTGATGCAGCCATGCCGCGTGTATGAAGAAGGCCTTCGGGTTGTAAAGTACTTTCAGCGAGGAGGAAGGCATTAAGGTTAATAACCTTGGTGATTGACGTTACTCGCAGAAGAAGCACCGGCTAACTCCGTGCCAGCAGCCGCGGTAATACGGAGGGTGCAAGCGTTAATCGGAATTACTGGGCGTAAAGCGCACG
+
GGGGGGGGGGGGGGGGGGGGGGGGGGGGGGGGGGGGGGFFGGGGGGGGGGGFGGGGGGGGGGGGGGGGGGGGGGGGGGGGGGGGGGGGGGGGGGGGGGGGGGGGGGG7FFGEGGGGGGGGGFGFCFFFFGGGFGFGGGGGGGGGGGGGGGGGGDGGGGGGGGGGGGGG>EGCFGGGGGGGGGGGGGGGGGDGGGGGGGGGDEGG8EGGGGGGGGGGGGGGGGDFGFGFGCFFGGDEGFGGGGGC
@M03364:276:000000000-BLYN8:1:1101:24941:16290 1:N:0:1
ACTCCTACGGGAGGCAGCAGTGGGGAATATTGCACAATGGGCGCAAGCCTGATGCAGCCATGCCGCGTGTGTGAAGAAGGCCTTCGGGTTGTAAAGCACTTTCAGCGAGGAGGAAGGTGGTGAACTTAATACGTTCATCAATTGACGTTACTCGCAGAAGAAGCACCGGCTAACTCCGTGCCAGCAGCCGCGGTAATACGGAGGGTGCAAGCGTTAATCGGAATTACTGGGCGTAAAGCGCACG
+
GGGGGGGGGGGGGGGGGGGGGGGGGGGGFGGCGGGGGGFFGGGGGGGGGGGGGFGGGGGGGGFGGGGGGGGGGGGGGDGGFGGGGGGGGGGGGFAFGGGGGGGGGGGGGGGDGGGGGGGGGGFFGGGGGGGGGGGGGGGGGGGGGGGGGGDGFGGGCFGGGGGGGGGGGGGGGGGGGGGGGGGGGGGGFGGDGGGGGGGGDGGEGCCGFGGGGGGGFGGGGGGGF?CGGGGGCDGDD>GGGDC7
@M03364:276:000000000-BLYN8:1:1101:11906:16296 1:N:0:1
ACTCCTACGGGAGGCAGCAGTAGGGAATCTTCGGCAATGGACGAAAGTCTGACCGAGCAACGCCGCGTGAGTGAAGAAGGTTTTCGGATCGTAAAACTCTGTTGTTAGAGAAGAACAAGGACGTTAGTAACTGAACGTCCTCTGACGGTATCTAACCAGAAAGCCACGGCTAACTACGTGCCAGCAGCCGCGGTAATACGTAGGTGGCAAGCGTTGTCCGGATTTATTGGGCGTAAAGCGAGCG
+
GGGGGGGGEGGGGGGGGGGFGGGGGGGGGGFFGCGGGGGGGGDGGGGGGGGGGGGGGGCCGGGGGGGG>FGGGGGGFGGGGGGGGGGGGGDFFFGGGFGGFEEFGGDFGGGGFGGGGGF?FGEGGG7EFFGGFFFFGGFGGGGGGGG7FGGGGGFGGGGGGGGGGGG>FFGGFGGGGEGCC@C,CCGGCEGGEECCGCGGFGGCGGGFGGGCGEGDEE?EGGEEGFGGCGCGGGCGGCGCD<D7
@M03364:276:000000000-BLYN8:1:1101:6460:16311 1:N:0:1
ACTCCTACGGGAGGCAGCAGTGGGGAATATTGCACAATGGGCGCAAGCCTGATGCAGCCATGCCGCGTGTGTGAAGAAGGCCTTCGGGTTGTAAAGCACTTTCAGCGAGGAGTAAGGTGGTGAACTTAATACGTTCATCACTTGACGTTACCCGCAGAAGAACCACCGGCTAACTCCGTGCCACCAGCCGCGGTAATTCGGAGGTTGCAAACGTTAATCGGAATTACTGGGCGTAAAGTGCACC
+
FEFGG9EAG@CFC7BFGGFEFGEGC;FECCDFAFFF8EFF,;@:@+@,CFFCF<FGGGG@DGGGFEBF:FGG,666,CFGFFE<FD,=FGE=C,AE?<FAFGG<,<=++4:F,,,8BA4BBDADEFGA5B5B+8<=F<?9,C9<?=F>==F9>@FG7<CEFG,D@<<***5*,6,?F7F*::D,4DFGC888B8*4++5**31*4<CGE7+*3<<8CF77*285C<F236CCCD*//*00:>:*
@M03364:276:000000000-BLYN8:1:1101:9049:16320 1:N:0:1
ACTCCTACGGGAGGCAGCAGTAGGGAATCTTCGGCAATGGACGAAAGTCTGACCGAGCAACGCCGCGTGAGTGAAGAAGGTTTTCGGATCGTAAAACTCTGTTGTTAGAGAAGAACAAGGACGTTAGTAACTGAACGTCCTCTGACGGTATCTAACCAGAAAGCCACGGCTAACTACGTGCCAGCAGCCGCGGTAATACGTAGGTGGCAAGCGTTGTCCGGATTTATTGGTCGTAAAGCGAGCG
+
GGGGGGGGGGGGGGGGGGGGFGGGGGGGGGGGGGGGGGGGGGGGGGEGGGGGGGGGGGGGGGGGGGEGGGGGGGGFGGGGGGGGGGGGGGGGGGGGGGGGCFGFGGGGGGGGGGGGGGFDFGGGGFFFGGGGEFGGGGGGGGGGGGD@FGFGGGGGGGGGCFFGGGGD:FGGGFGGGEGFGGGFGGGGGGGEEGGD9FGGGGG7CCFGGG5FGGE8EGG5C=;CFGGGCC+<DGGG<?DDGCD7
@M03364:276:000000000-BLYN8:1:1101:18957:16335 1:N:0:1
ACTCCTACGGGAGGCAGCAGTGGGGAATATTGCACAATGGGCGCAAGCCTGATGCAGCCATGCCGCGTGTGTGAAGAAGGCCTTCGGGTTGTAAAGCACTTTCAGCGAGGAGGAAGGTGGTGAACTTAATACGTTCATCAATTGACGTTACTCGCAGAAGAAGCACCGGCTAACTCCGTGCCAGCAGCCGCGGTAATACGGAGGGTGCAAGCGTTAATCGGAATTACTGGGCGTAACGCGCACG
+
GGGGGGGGGGGGGGGGGGGGGGGGGGGGGGGGGGGGGGGGGGGGGGGGGGGGGGGGGGGGGGGGGGGGGGFF?DGEFGGGGGGGGGGGGGDFGGGGGGGGGGGFGDGGCFCEGFGEEGGGGGGGFFGFFCFDFGGGCFA,D<F=FFCGCFFGGGGGGGFGGFGGGGGC7<FFGGGGG>F>CFGCGGFGGGGGGGGGFFFGG>C@EGEGGGGCGEGG5CGFGCEGGGEFF+A5CD5C*7CCGGG5
@M03364:276:000000000-BLYN8:1:1101:15557:16361 1:N:0:1
ACTCCTACGGGAGGCAGCAGTGGGGAATATTGCACAATGGGCGCAAGCCTGATGCAGCCATGCCGCGTGTGTGAAGAAGGCCTTCGGGTTGTAAAGCACTTTCAGCGAGGAGGAAGGTGGTGAACTTAATACGTTCATCAATTGACGTTACTCGCAGAAGAAGCACCGGCTAACTCCGTGCCAGCAGCCGCGGTAATACGGAGGGTGCAAGCGTTAATCGGAATTACTGGGCGTAAAGCGCACC
+
GGGGGGGGGGGGGGGGGCEFGGGFGGGGGGGGGGGGGGGGGGGFGGGGFFGFGFEGGGGGGGGGGCFGGC7EFFGGFGGFGGFFGGCFFFFGGGGGGGGGFGGGGGEFFFGGGGGGGEFGFGGEEGGG9FDFFDFGGGGGCGFGGGDFFGEGFGG+FF7FGFFGGGGG@@FCGGGGGGGFGGDFGDFGGGGGGGGEGGGG58CEGEGGF7EGGGGG*CFFDEEGGGGCFFGGDDGEGFCCDGG)
@M03364:276:000000000-BLYN8:1:1101:28107:16375 1:N:0:1
ACTCCTACGGGAGGCAGCAGTGGGGAATATTGCACAATGGGCGCAAGCCTGATGCAGCCATGCCGCGTGTGTGAAGAAGGCCTTCGGGTTGTAAAGCACTTTCAGCGAGGAGGAAGGTGGTGAGCTTAATACGCTCATCAATTGACGTTACTCGCAGAATAAGCACCGGCTAACTCCGTGCCAGCAGCCGCGGTAATACGTAGGGTGCAAGCGTTAATCGGAATTACTGGGCGTAAAGCGCACG
+
AGGGFFGGGDEG@CFGGGGGGFGCECFFA9AFFECFFFGGCFGGGGGFF,8<E9<<FC8EC@F@BFF>:FFE<FFFFFDFEGGGGGCGECF?<EGGGGFF<B9<<A+>:F:FFEGFG?,<F+,A<F@CGBD,>@+>C<:=FF7CFDE+@CFGE+CE>F73@CG9:BFFC@F*::F,>::FFG>DFGG@FC58CGGGFGGG++288BECG?C=CCCCFGCG5CC7CF7@CFGGCD>E*CCGG<G7
@M03364:276:000000000-BLYN8:1:1101:7655:16383 1:N:0:1
ACTCCTACGGGAGGCAGCAGTGGGGAATATTGCACAATGGGCGCAAGCCTGATGCAGCCATGCCGCGTGTGTGAAGAAGGCCTTCGGGTTGTAAAGTACTTTCAGTCGGGAGGAAGGTGTCAAGGTTAATAACCTTGGCAATTGACGTTACCGACAGAAGAAGCACCGGCTAACTCCGTGCCAGCAGCCGCGGTAATACGGAGGGTGCAAGCGTTAATCGGAATTACTGGGCGTAAAGCGCACG
+
GGGGGGGGGGGGGGGGGGGGGGGFDGGFGGGGCFGGGGGGGGCFFEEGGGGFCFGGFGGGGGFEGGEEGGGGGGFGFF8FGGGGEGEFFG7=EFFFGGF?FFFFGF<?=FF7CCFA7FFGGGE<?FDAFFGFFFFGGG8DGGG<FFFGGGEEFGGGDFCFGCF7B<:F7>FGD>FFG@C7:DFGGGGFFC55BEGGGG+858*BEECCCEECEGGEFGFGGEEF6<?C+7*=CGCGFGGGCDDC
@M03364:276:000000000-BLYN8:1:1101:27831:16384 1:N:0:1
ACTCCTACGGGAGGCAGCAGTAGGGAATCTTCGGCAATGGACGAAAGTCTGACCGAGCAACGCCGCGTGAGTGAAGAAGGTTTTCGGATCGTAAAACTCTGTTGTTAGAGAAGAACAAGGACGTTAGTAACTGAACGTCCCCTGACGGTATCTAACCAGAAAGCCACGGCTAACTACGTGCCAGCAGCCGCGGTAATACGTAGGTGGCAAGCGTTGTCCGGATTTATTGGGCGTAAAGCGAGCG
+
GGGGFAFGGGGGDEGGGGGGGGGGGGGGFGGGDFGGGGGCGGGG>CEGGGAFCDFEEGCFGGGGGGE>CDFGGGCGFGGGGGFGGGGEGDGGGGGGGFGGGGGGGFGFFGGGGGFGFGFFGGGBFFGGGGGGGFGGGGGGCFFGGGGCFGGGGGGGGGGGGGGG@FGEGEGGGFGGGGGGFGGGGGGGGGGGGGGGGGGGGFEGG9C>EGGGDGGGGFCEECCGDGGGGGGGGGGE*:DGGDGD
@M03364:276:000000000-BLYN8:1:1101:15936:16426 1:N:0:1
ACTCCTACGGGAGGCAGCAGTGGGGAATATTGCACAATGGGCGCAAGCCTGATGCAGCCATGCCGCGTGTGTGAAGAAGGCCTTCGGGTTGTAAAGCACTTTCAGCGAGGAGGAAGGTGGTGAGCTTAATACGTTCATCAATTGACGTTACTCGCAGAAGAAGCACCGGCTAACTCCGTGCCAGCAGCCGCGGTAATACGGAGGGTGCAAGCGTTAATCGGAATTACTGGGCGTAAAGCGCACG
+
GGGGGGFGGGGGGGGGGGGGGGGGGGGGGGGGGGGGGGGGGGGGGGGGGGGGGGGGGGGGGGGGGGGGGGGGGGGGGGGGGGGGGGGGGGGGGGGGGGGGGGGGGGGGGG@FGGGGDFDFGGGGGGGGGGFGGGGGGGGGGGGGGGGGGGGGGGGGGGGGGGGGGGGGGGGGGGGGGGGGGGGGGGGGGGGGGGGGGGGGGGGGGGGGGGGGGGGGGGGGGGDFGGGFFGGGGGGCDFGGGGGD
@M03364:276:000000000-BLYN8:1:1101:14787:16455 1:N:0:1
ACTCCTACGGGAGGCAGTAGTAGGGAATCTTCGGCAATGGACGAAAGTCTGACCGAGCAACGCCGCGTGAGTGAAGAAGGTTTTCGGATCGTAAAACTCTGTTGTTAGAGAAGAACAAGGACGTTAGTAACTGAACGTCCCCTGACGGTATCTAACCAGAAAGCCACGGCTAACTACGTGCCAGCAGCCGCGGTAATACGTAGGTGGCAAGCGTTGTCCGGATTTATTGGGCGTAAAGCGAGCG
+
GGGGGGGGGGGGGGGGGGGGGGGGGGGGGGGGGGGGGGGGGGGGGGGGGGGGGGGGGGGGGGGGGGGGGGGGGGGGGGGGGGGGGGGGGGGGGGGGGGGGGGGGGGGGGGGGGGGGGGGGGGGGGGGGGGGGGGGGGGGGGGGGGGGGGGGGGGGGGGGGGGGGGGGGGGGGGGGGGGGGGGGGGGGGGGGGGGGGGGGGGGGGGGGGGGGGGGGGCGGCCEE5EGGGFFGGGGGGGGG<DGGD
@M03364:276:000000000-BLYN8:1:1101:3897:16496 1:N:0:1
ACTCCTACGGGAGGCAGCAGTAGGGAATCTTCGGCAATGGGGGCAACCCTGACCGAGCAACGCCGCGTGAGTGAAGAAGGTTTTCGGATCGTAAAACTCTGTTGTTAGAGAAGAACAAGGACGTTAGTAACTGAACGTCCCCTGACGGTATCTAACCAGAAAGCCACGGCTAACTACGTGCCAGCAGCCGCGGTAATACGTAGGTGGCAAGCGTTGTCCGGATTTATTGGGCGTAAAGCGAGCG
+
GGGGGGGGGGGGGGGGGGGGGGGGGGGGGGGGGGGGGGGGGEGGGGGGGGGGGGGGGGGGGGGGGGGGGGGGGGGGGGGGFFEGGGGGGGGGGGGGGGGGGGGGGGGGGGGFGGGGGGGGDGFFCEGGFFGGGGGGGGGEEGGGGGGGGGGGFGGGFGGGGGFFGGGGFDGGGGGGGGGGGGGGFFGGGGGDEGGGGGGGGGGDGCDCFG5EEG58CGGD=AE5+@CFDGGFGGGGGFGGGDG5
@M03364:276:000000000-BLYN8:1:1101:11323:16562 1:N:0:1
ACTCCTACGGGAGGCAGCAGTGGGGAATATTGCACAATGGGCGCAAGCCTGATGCAGCCATGCCGCGTGTGTGAAGAAGGCCTTCGGGTTGTAAAGCACTTTCAGCGAGGAGGAAGGTGGTGAACTTAATACGTTCATCAATTGACGTTACTCGCAGAAGAAGCACCGGCTAACTCCGTGCCAGCAGCCGCGGTAATACGGAGGGTGCAAGCGTTAATCGGAATTACTGGGCGTAAAGCGCACG
+
GGGGGGGGGGGGGGGGGGGGGGGGGGGGGGGGGGGGGGGGGGGGGGGGGGGGGGGGGGGGGGGGGGGGGGGGGGGGGGGGGFFGGGGGGGGGGGGGGGGGGGGGGFGGGGGGGGFGGGGGGGGGGGGGGGGFGGGFGGGFGGGGGGGGGGGGGDGGGGGGGGFGGGGGGGGGGGGFGGGGGGGGGGGGGGGGGGGGGGGGGGGGGGGGGGGGGGGGGGGGGGDFGGGGGGGGGGCGGGGGGGGC
@M03364:276:000000000-BLYN8:1:1101:16483:16590 1:N:0:1
ACTCCTACGGGAGGCAGCAGTGGGGAATATTGCACAATGGGCGCAAGCCTGATGCAGCCATGCCGCGTGTATGAAGAAGGCCTTCGGGTTGTAAAGTACTTTCAGTCGGGAGGAAGGTGTCAAGGTTAATAACCTTGGCAATTGACGTTACCGACAGAAGAAGCACCGGCTAACTCCGTGCCAGCAGCCGCGGTAATACGGAGGGTGCAAGCGTTAATCGGAATTACTGGGCGTAAAGCGCACG
+
GGGGGGGGGGGGGGGGGGGGGGGGGGGGGGGGGGGGGGGGGGGGGGGGGGGGGGGGGGGGGGGGGGGGGGGGGGGGGGGGGGGGGGGGGGGGGGGGGGGGGGGGGGGGGGGGGGGGGGGGGGGGGGGGGGGGGGGGGGGGGGGGGGGGGGGGGGGGGGGGGGGFGGGGGGGGGGGGGGGGGGGGGCFDGGGGGGGGGFFGGGGGGGGDFFGGGGGGGGGGGGGGGGFGGGGGGGGGGGGGGGG5
@M03364:276:000000000-BLYN8:1:1101:28048:16593 1:N:0:1
ACTCCTACGGGAGGCAGCAGTGGGGAATATTGCACAATGGGCGCAAGCGTGATGCAGCCATGCCGCGTGTGTGAAGAAGGCCTTCGGGTTGTAAAGCACTTTCAGCGAGGAGGAAGGTGGTGAGCTTAATACGCTCATCAATTGACGTTACTCGCAGAAGAAGCACCGGCTAACTCCGTGCCAGCAGCCGCGGTAATACGGAGGGTGCAAGCGTTAATCGGAATTACTGGGCGTAAAGCGCACG
+
GGGGGGGGGGGGGGGGGGFGGFFGGFGGGGFGGG@FFDGGGFECGGFCFGGGGGGGAEFFFGGF@FGGGGGGGGGCEDFG?FGGGGGGGFFBEG9FEFGGGGC?AFF7FFCEGGGGCFE?FGDD8CFFFGGGG7CC7D=DFGFEDFGGGFGGFGG7FGGGFFGGGFGGGGEGGGG,?8FCGFGF7BC8CC*:CEGGGGFGD5EECEGGGDGGGGG5=C9C=CEFGGGGFGGGDG=E3*?C57<7
@M03364:276:000000000-BLYN8:1:1101:5603:16629 1:N:0:1
ACTCCTACGGGAGGCAGCAGTGGGGAATATTGCACAATGGGCGCAAGCCTGATGCAGCCATGCCGCGTGTATGAAGAAGGCCTTAGGGTTGTAAAGTACTTTCAGCGGGGAGGAAGGTGATAAGGTTAATACCCTTATCAATTGACGTTACCCGCAGAAGAAGCACCGGCTAACTCCGTGCCAGCAGCCGCGGTAATACGGAGGGTGCAAGCGTTAATCGGAATTACTGGGCGTAAAGCGCACG
+
GGGG@EGDFGDG7FGE>@FGGGGGGGDGCGGGGGGGGGGFGFFEGGGG?FGGCGFE9@E<FFG8FCGEGFFGGGGGFGGF<F=E<FFGGGGEFFGGFFGGGGGGGGGGGEDGGGDFFFCFAAFCGFG<C9@E,,ECFCFGGGFCFEEGGGCECFGGGGGG<DFFGDFFGGGGGGFFGGFGGGFFCGGGGGGEEEGGGGFC*;CEGGGDFGGGGEGGGFGGEECGGGGGGGGFGGEGGF7DDGD<
@M03364:276:000000000-BLYN8:1:1101:24377:16633 1:N:0:1
[truncated: 20,935,179 more chars]
