# Supplementary material for: Captivity causes taxonomic and functional convergence of gut microbial communities in bats
Source: PeerJ. 2019 Apr 30;7:e6844. doi: 10.7717/peerj.6844 (PMC6499062; doi:10.7717/peerj.6844)
Supplement: Data S49 — Raw data of FVs4. [file peerj-07-6844-s054.gz › D8j5386-FVs4_R2.fq]

@M03364:276:000000000-BLYN8:1:1101:17146:1218 2:N:0:1
GGACTACTGGGGTTTCTAATCCTGTTTGCTCCCCACGCTTTCGAGCCTCAGCGTCAGTTACAGACCAGAGAGCCGCCTTCGCCACTGGTGTTCCTCCATATATCTACGCATTTCACCGCTACACATGGAATTCCACTCTCCTCTTCTGCACTCAAGTCTCCCAGTTTCCAATGACCCTCCCCGGTTGAGCCGGGGGCTTTCACATCAGACTTAAGAAACCGCCTGCGCTCGCTTTACGCCCAATAAATCCG
+
CCCCCFGFGFGGGGGGGGGGGGGGGGGGGGGGFGGEGGGGGGGFFEGGGGGGGGGGGGGGEFFFGGGGGDC,7EEFCCFGCDEGGGGFFDFEGGGGGGGGGGFGCFGGGGCGGGGGGGGEGGGGFG9DFFFGFFGF,,,A8FGGGGGGGGG?FDCDDFDFEGGGGGGGGGF;D9FFGGGGGE8EFGGGGGGGEDECE5;4?GGGFFDGG;44CF>F7DFGFGFFDFF>>EFF3FFD42CEGBB4FD*):99
@M03364:276:000000000-BLYN8:1:1101:18570:1232 2:N:0:1
GGACTACTCGGGTATCTAATCCTGTTTGCTCCCCACGCTTTCGAGCCTCAGTGTCAGTTACAGGCCAGAGAGCCGCTTTCGCCTCCGGTGTTCCGCCATATATCTACGCATTTCACCGCTACACATGGAATTCCACTCTCCTCTCCTGCACTCAAGTCTCCCAGTTTCCAATGCACACAATGGTTGAGCCACTGCCTTTTACATCAGACTTAAGAAACCACCTGCGCTCGCTTTACGCCCAATAAATCCGG
+
CCCCCGDGFGGGGGGGGGGFFGGGGGGGFGGFGGGEGGGGGGGGGGGGGGGGGGGGGGGGGGFGGGCFFGGGGGGGGCFGGGGGGGGGGGGGGG7@FGGGGGGGFGGGDEBFFGGDFEGGGGGGCFFFFFEFDGGGDECFDDCD?FCFGGGGGGGGDF9,=DFGFGFGFFGGGGGGGFGCFFGGGGGGDD6EGGGGGGGGGFGGFFGG5CC8F8BF>C8CFG9=B>28>EFEGFFE)(BCGF1A>C+?FGC
@M03364:276:000000000-BLYN8:1:1101:20172:1251 2:N:0:1
GGACTACTCGGGTTTCTAATCCTGTTTGCTCCCCACGCTTTCGCACCTGAGCGTCAGTCTTCGTCCAGGGGGCCGCCTTCGCCACCGGTATTCCTCCAGATCTCTACGCATTTCACCGCTACACCTGGAATTCTACCCCCCTCTACGAGACTCTAGCTTGCCAGTTTCAAATGCAGTTCCCAGGTTGAGCCCGGGGATTTCACATCTGACTTAACAAACCGCCTGCGTGCGCTTTACGCCCAGTAATTCCG
+
CCCCCGGDFGGGGGFGGGGGGGGGGGGGGGGGGGGGGGGGGGGGGGGGGGGGGGGGGGGGGFGGGCEGGGGGGGGGGGGGFGGGGGGGGGGGG9EGFCDFGGGGGGFGGGGGGGGGGGGGGGGGGGGGGGGGGGGGDF>FEGGFFGF8@CGFG@FGGGGCGFFFGGFA:EGGGFGAFFFD,,4:FC86FFGGCEGGG>FFGFGGFGG7FGGGGGGGGGFFA7=;6A0>:B@FGD*)=?EEEEF4DDFBCG*
@M03364:276:000000000-BLYN8:1:1101:22159:1269 2:N:0:1
GGACTACTGGGGTTTCTAATCCTGTTTGCTCCCCACGCTTTCGCACCTCAGTGTCAGTATCAGTCCAGGTGGTCGCCTTCGCCACTGGTGTTCCTTCCTATATCTACGCATTTCACCGCTACACAGGAAATTCCACCACCCTCTACCGTACTCTAGCTCAGTAGTTTTGGATGCAGTTCCCAGGTTGAGCCCGGGGATTTCACATCCAACTTGCTGAACCACCTACGCGCGCTTTACGCCCAGCAATTCCG
+
CCCCCFC9EEGG+@BFEEGGC9EGGFGGGGGGGCGFFGDCGFGGDFE8EGGGGFGGGGGGGGGGC@EFF@FGGFGGG>FGGG7F,EFGCFCFD<;E9FFGGAEFGGGGCEGDEFFGG7FC:FC,,9?,?CFGEFCFCG8CE+@DGD9EF8@+4=EA,,7>DD:DFFD;@CDFGDGGFA,@8>BDF98DFFGFEGGGG5,22?BC6;C7D>C7+:C2:4D;AG)(8A@A@;D:DG*1;3C@=B?)*9AAG=7
@M03364:276:000000000-BLYN8:1:1101:10535:1311 2:N:0:1
GGACTACAAGGGTATCTAATCCTGTTTGCTCCCCACGCTTTCGCACCTGAGCGTCAGTCTTCGTCCAGGGGGCCGCCTTCGCCACCGGTATTCCTCCAGATCTCTACGCATTTCACCGCTACACCTGGAATTCTACCCCCCTCTACGAGACTCTAGCTTGCCAGTTTCAAATGCAGTTCCCAGGTTGAGCCCGGGGATTTCACATCTGACTTAACAAACCGCCTGCGTGCGCTTTACGCCCAGTAATTCCG
+
CCCCCGGGGGGGGFGGGGGGGGGGGGGGGGGDGEGGGGGGGGGGGGGGGGGGCFDEGGGGGGGGGFGGFDFDFCGGFGGFDGGGGFGEGGGGGGEGGGGFEGGGFEGGGGGGFGGGGGGGC@=D8=FGGGGDDG9AAFDGGGGG9FD6>EGGCBFGGGGGGGCCFFFFFGGFGGCFFCFFFGGGGGGFGGGGGDDGGGGFFGF7AF7:CFGGFF7:*;CEBGD0=A@EF@)5CGGBF:GEGEBF>C74>CC
@M03364:276:000000000-BLYN8:1:1101:13278:1331 2:N:0:1
GGACTACCGGGGTTTCTAATCCTGTTTGCTCCCCACGCTTTCGCACCTGAGCGTCAGTCTTCGTCCAGGGGGCCGCCTTCGCCACCGGTATTCCTCCAGATCTCTACGCATTTCACCGCTACACCTGGAATTCTACCCCCCTCTACGAGACTCTAGCTTGCCAGTTTCAAATGCAGTTCCCAGGTTGAGCCCGGGGATTTCACATCTGACTTAACAAACCGCCTGCGTGCGCTTTACGCCCAGTAATTCCG
+
CCCCCGGGGGGDGGGGGGGGGGGGGGGFGGGGGGGGGGGGGGGGGGFFGGF?GGDGCEGGFGGGGGGGGGGEGGGGGGEGGGGGGDFGGGGGGGGFGEFGGGGGGGGGGGGGGGGGGGE+@FGGGGGCEEGGGGGGGCGGGGGGFFFEEEGG?9DGCFFFGCFFGDCFGDFE?FCCFGGGCFGGG?=FEFG5C=EEGGG6@CFFFGGC7DGFF>CFFGGC5D><1F>E6BEFGGC<F?GGGF::FGFFGF9
@M03364:276:000000000-BLYN8:1:1101:18793:1361 2:N:0:1
GGACTACTAGGGTTTCTAATCCTGTTTGCTCCCCACGCTTTCGCACCTCAGTGTCAGTATCAGTCCAGGTGGTCGCCTTCGCCACTGGTGTTCCTTCCTATATCTACGCATTTCACCGCTACACAGGAAATTCCACCACCCTCTACCGTACTCTAGCTCAGTAGTTTTGGATGCAGTTCCCAGGTTGAGCCCTGGGATTTCACATCTGACTTAACAAACCGCCTGCGTGCGCTTTACGCCCAGTAATTCCG
+
CCCCCGGGGGGGEGGFGGGGGGGGGGGGGGGGFGGGGGGFGGGGCGGGGGGGGGGFGFGGGGDFGGGGGGGFGFDGGGGGGGFEGCFGGGGGGGGFGGGGGGGGGDGGGGEGG<EFFGGGE@FGGGGFGFFGFGGGGGGDEGGGGGFEEGGFADFAF,;9D=,=FBGCFCGGGGGG8FG8=FEGGG8FFFFGGFGFCF:@FGGGFGGGGFFFGGGGGCCGAE5AFAFF>???DGGFB(8*:53=:C6<GC0
@M03364:276:000000000-BLYN8:1:1101:19594:1378 2:N:0:1
GGACTACTAGGGTTTCTAATCCTGTTTGCTCCCCACGCTTTCGCACCTGAGCGTCAGTCTTTGTCCAGGGGGCCGCCTTCGCCACCGGTATTCCTCCAGATCTCTACGCATTTCACCGCTACACCTGGAATTCTACCCCCCTCTACGAGACTCTAGCTTGCCAGTTTCAAATGCAGTTCCCAGGTTGAGCCCGGGGATTTCACATCCAACTTGCTGAACCACCTACGCGCGCTTTACGCCCAGTAATGCCG
+
CCCCCGGFGGGGGFGGGFFGFGGGGGGGGGGGGGGGGGGGGGGGCFGGFGGFG@FEGGGGGGGFGGGGGGGGGGGDEGGGGGGGGGGGGGGGGFGG,,EFGGGGGGGGGGGFFGFGGGGGGGGGGGGGFGEGGGGGGGGGGDEGGFGGGDGGGGFG=FAFFFGGFGGAEGGGGGGG,CFGGGGGG,46AGGGGGCECEG6CCF76CFC47>CCFGCFGF=AGE@@F@E0@>>53C<B1C?G>3FCCB):C)
@M03364:276:000000000-BLYN8:1:1101:19561:1438 2:N:0:1
GGACTACAAGGGTATCTAATCCTGTTTGCTCCCCACGCTTTCGAGCCTCAGCGTCAGTTACAGACCAGAGAGCCGCCTTCGCCACTGGTGTTCCTCCATATATCTACGCATTTCACCGCTACACATGGAATTCCACTCTCCTCTTCTGCACTCAAGTCTCCCAGTTTCCAATGACCCTCCCCGGTTGAGCCGGGGGCTTTCACATCAGACTTAAAAACCCGCCTGCCCTCGCTTTACGCCCAATAAATCCG
+
CCCCCGGGEGGGGFGGGGGGGGGGGGGGGGGGGEEFGGGGGGG@@FGGGGGGGGGGGGGFGGG9FFGGC8@FGDFGEGGGGGGGGFEGGGGGGGGFGGCFGGGGGGGGGGGGGGGFGGGGGGGGEEGGFFGGGGGGEDFGGGGGFF=EGGGGCG8=67,@CFFGGGG9E;DFG,@@,=ECECEEGC+@,DFC*@C**=CGFGG7BG8=6?CFG++=*/*:A5AD0:(..;.><CG)+(ACC::F479<GC1
@M03364:276:000000000-BLYN8:1:1101:10625:1494 2:N:0:1
GGACTACTGGGGTATCTAATCCTGTTTGCTCCCCACGCTTTCGAGCCTCAGCGTCAGTTACAGACCAGAGAGCCGCCTTCGCCACTGGTGTTCCTCCATATATCTACGCATTTCACCGCTACACATGGAATTCCACTCTCCTCTTCTGCACTCAAGTCTCCCAGTTTCCAATGACCCTCCCCGGTTGAGCCGGGGGCTTTCACATCAGACTTAAGAAACCGCCTGCGCTCGCTTTACGCCCAATAAATCCG
+
CCCCCGGGGGGGGGGGGGGGGGGGGGGGGGGGGGGGGGGGGGGGGGGGGGGGGGGDGGGGGGGGGGGGGGGGGGGGGGGGGGGGGGGGGGGGGGGGGGGGGGGGFGGGGGGGGGGGGGCEGDGGFGGGF?FGGGGGGGGGGGGFGGGGGGGGEGGGFFCFGF8FFGGGGGGGGGGGGFGGGGGDGGGGGGGDEGGECEGGGGFGFGGGGGFCGFCGC<FCDGFD?F6B3A>EGG<)/(;CEDBFDCFAGF<
@M03364:276:000000000-BLYN8:1:1101:8352:1518 2:N:0:1
GGACTACTCGGGTATCTAATCCTGTTTGCTCCCCACGCTTTCGCACCTGAGCGTCAGTCTTTGTCCAGGGGGCCGCCTTCGCCACCGGTATTCCTCCAGATCTCTACGCATTTCACCGCTACACCTGGAATTCTACCCCCCTCTACAAGACTCTAGCTTGCCAGTTTCAAATGCAGTTCCCAAGTTAAGCTCGGGGATTTCACATCTGACTTAACAAACCGCCTGCGTGCGCTTTACGCCCAGTAATTCCG
+
CCCCCGGGGGGGFGGGGGGGGGGGGGGGGGGGGGGGGGGGGGGGGGGGGGGGGGGGGFGGGGGGGGGGGGGGGFGGDGFGGGGGGGCGGGGFCFAFGGGGFGGDEEGG>CFFGGGGG=@CCFGGGGF8DFFFGGGGGGGGGGGGGGGGGGGGGGGGGGGGGGGGGFFGFFFF7EGGEGGGGGGGGGFG7DF8CCEEGE6<+BEF6DGGGFDCFF7CFGFGFCB(()65(8:BG:D)/(8CE50;:*4)*:2
@M03364:276:000000000-BLYN8:1:1101:14499:1534 2:N:0:1
GGACTACTCGGGTTTCTAATCCTGTTTGCTCCCCACGCTTTCGAGCCTCAGCGTCAGTTACAGACCAGAGAGCCGCCTTCGCCACTGGTGTTCCTCCATATATCTACGCATTTCACAGCTACACATGGAATTCCACTCTCCTCTTCTGCACTCAAGTCTCCCAGTTTCCAATGACCCTCCCCGGTTGAGCCGGGGGCTTTCAAATCAGACTTAATAAACCGCCTCCGCTCTCTTTACGCCCAATAATTCCG
+
CCCCCGGGGDEFFGGGGGGFGGGGFGGCFGFFGDGE>GGGGGE@FDCFGGGFGGGGEGGGGGGGGDFGGGGGG8@F@FG9BF6CC<FE??F:FE9FFFF?FE,5;BFF@FGGF?FG,,9@EBEFCDBFAEEFF,CFGGFFG9DG9EF,,,=D,,EG@,=,663D>BBFGFGE8BEC81@8=@=EFEE<@7B+@:C5*4:,+=,::=D*;<D:+2+:C8A*)22100()/))*;:@)28C*:)25<F*)*:9
@M03364:276:000000000-BLYN8:1:1101:12420:1605 2:N:0:1
GGACTACTAGGGTTTCTAATCCTGTTTGCTCCCCACGCTTTCGCACCTGAGCGTCAGTCTTCGTCCAGGGGGCCGCCTTCGCCACCGGTATTCCTCCAGATCTCTACGCATTTCACCGCTACACCTGGAATTCTACCCCCCTCTACGAGACTCTAGCTTGCCAGTTTCAAATGCAGTTCCCAGGTTGAGCCCGGGGATTTCACATCTGACTTAACAAACCGCCTGCGTGCGCTTTACGCCCAGTAATTCCG
+
CCCCCGGGGGGGGGGGGGGGGGGGGGGGGGGGGGGGGGGGGGGGGGGGGGGGGGGGGGGGGGGGGGGGGGGGGGDGGGGGGGGGGGGGGGGGGGGGFECGFGGGGGGGGGGGGGFGFGGGGGGGFGCCFGGGGGGGGGGGGGGGGGGGG>+@FFFGGGGGGGGGGGGGGGFGFFGGGGGGGGGGFGGFGGGGGGGGGGGGGGGGFGGGFGG=D7>DGGGC:CA<DF@><E>BCCF24:GCG:<@G7*67>2
@M03364:276:000000000-BLYN8:1:1101:23441:1606 2:N:0:1
GGACTACCAGGGTATCTAATCCTGTTTGCTCCCCACGCTTTCGAGCCTCAGCGTCAGTTACAGACCAGAGAGCCGCCTTCGCCACTGGTGTTCCTCCATCTATCTACGCATTTCACCGCTACACATGGAATTCCACTCTCCTCTTCTGCACTCAAGTCTCACAGTTTCCAATACCACTCTCCGGTTGAGCCGGTGGCTTTCACATCAGACTTAAGAAAACGCCTGCGCTCGCTTTACGCCCAATAAATCCG
+
CCCCCFE,,CFCF,EEGGGGGGGFFFCDGFCFFGGC@:FEGGGGGGECFGGGGGGGGC<FGGG,C<<FG,CCGG7FGGGGGGEGGGGCEFFGGCC<BEG,AFFGGGGGGECEEF<E9@>EGGFG@,CEF<FBFFGGGGGFFGG9,,44,4>+=ECF,7,@;EEF?@D93@EE,,6,,1=,@>8BFEEC,DEG>58EFGGGDFCF6*5ADFF7C+22:C,;91572A(5@>>:3<D)1(=*2:68CD6)+28
@M03364:276:000000000-BLYN8:1:1101:17013:1651 2:N:0:1
GGACTACTGGGGTTTCTAATCCTGTTTGCTCCCCACGCTTTCGCACCTGAGCGTCAGTCTTCGTCCAGGGGGCCGCCTTCGCCACCGGTATTCCTCCAGATCTCTACGCATTTCACCGCTACACCTGGAATTCTACCCCCCTCTACAAGACTCTAGCTGACCAGTATCAGATGCAATTCCCGGGTTAAGCCCGGGGATTTCACATCTGACTCAATCAACCGCCTGCGTGCGCTTTACGCCCAGTAATTCCG
+
CCCCCFGGGGGGGGGGGGGGGGGGGGGGGGGGGGGGGGEGGGGGFE+EEGGGGGGGGGGGGGGGGGGGGGGGGEGGGGDFFGGGGGGGGGGGGG9F,,<EFGCFG9FDFEG@EGGCFF>CEGGGGGGGFCGGGGGGFGGGGGGGGGGGGFGGGGGGGFFCGCGGFF;;C9CFFGFCFGGGGGGEEGGFGGGGGCEE=*2=@CFGFGFFCFFFGGGGGGCEEG>FFF>71)5)>57A??GEE::<CFFAFF2
@M03364:276:000000000-BLYN8:1:1101:11870:1680 2:N:0:1
GGACTACAGGGGTTTCTAATCCTGTTTGCTCCCCACGCTTTCGCACCTGAGCGTCAGTCTTCGTCCAGGGGGCCGCCTTCGCCACCGGTATTCCTCCAGATCTCTACGCATTTCACCGCTACACCTGGAATTCCACCCCCCTCTACGAGACTCAAGCCTGCCAGTTTCAAATGCAGTTCCCGGGTTGAGCCCGGGGATTTCACATCTGACTTAACAGACCGCCTGCGTGCGCTTTACGCCCAGTAATTCCG
+
@CCCCGGGGGGGGGGGGGGGGGGGGGGGGGGGFGGGGGGGGGGGGGGGFF<ABCFGGGGGGGGGGGGG?FGGGGGGGGGGGGGCFFGGGGGGGFGGGGGGGGGGFGGGGGGGGGGGGGGGGGGGGGGGFGGGGGGGGEGGGGGFGGGGGGGCFGFFDEGGGGF8@EFGFFFG?9DCFGFFGCEGG>ECFGDGGGGCGGFGFGGGFGGGGGCCF>>CDGGGFGF?FFFD()8))9><6,>:C;?F>FB47:*
@M03364:276:000000000-BLYN8:1:1101:18367:1715 2:N:0:1
GGACTACAGGGGTTTCTAATCCTGTTTGCTCCCCACGCTTTCGCACCTGAGCGTCAGTCTTCGTCCAGGGGGCCGCCTTCGCCACCGGTATTCCTCCAGATCTCTACGCATTTCACCGCTACACCTGGAATTCTACCCCCCTCTACGAGACTCTAGCTTGCCAGTTTCAAATGCAGTTCCCAGGTTGAGCCCGGGGATTTCACATCTGACTTAACAAACCGCCTGCGTGCGCTTTACGCCCAGTAATTCCG
+
CCCCCFGGGGG>F7@FFGCFGGGGGGG@GGFFFGGGDGGGGGGCGFGCDDGDCFGGGEDFFGGGGGGFGG@FDGGGCGGGGGGGG<F7FBFGGGGF8AFEFCGGGAFFGDGGGGGGGGGGCEGFGGGCFCFGCAFGGGDGGGGGGGCGDEGFFCGAGGGGGGAFFFFFGGGGA997>CCGEGGGGGGFGGFGCGCCEGCC:79:@FFGGGF@FCFD77FFBDDFBF>D?>B))9C>?(;?EF:@C*7)?*2
@M03364:276:000000000-BLYN8:1:1101:22809:1722 2:N:0:1
GGACTACCGGGGTTTCTAATCCTGTTTGCTCCCCACGCTTTCGCACCTGAGCGTCAGTCTTCGTCCAGGGGGCCGCCTTCGCCACCGGTATTCCTCCAGATCTCTACGCATTTCACCGCTACACCTGGAATTCTACCCCCCTCTACGAGACTCTAGCTTGCCAGTTTCAAATGCAGTTCCCAGGTTGAGCCCGGGGATTTCACATCTGACTGAATAAACCGCGCGCGCTCGCTTTACGCCCACTAAATCGC
+
CCCCC<E@CEGGGEGGGGGGGGGGGFEGGGGFCGGGGGGGGGGGGGGGGFFFEEEFGECEEFFGGFEFFDGGGEFGFE@GFG?CFGGGGGGFEFGF=<F9=EG,,AFF7:FEGFA<FEFGGGEDDDF<=FGGCADDC8DFEGC=DCG8EGGGF,E;,,,@EGGBFG@9AFCGGFCF?FGGCFF5?F=E?7<CCCCG**5++3ACFFD7+;C>4:+@C7FC5E)(4>9)-5..9F36?(;CE7()*26.>1*
@M03364:276:000000000-BLYN8:1:1101:16434:1769 2:N:0:1
GGACTACAAGGGTTTCTAATCCTGTTTGCTCCCCACGCTTTCGAGCCTCAGTGTCAGTTACAGGCCAGAGAGCCGCTTTCGCCACCGGTGTTCCTCCATATATCTACGCATTTCACCGCTACACATGGAATTCCACTCTCCTCTCCTGCACTCAAGTCTCCCAGCTTCCAATGACCCTCCCCGGTTGAGCCGGGGGCTTTCACATCAGACTTAAGAAACCGCCTGCGCTCGCTTTACGCCCAATAAATCCG
+
CCCCCGFGFGFGFEFGFEECEFGFFGGGGFFGGGFFG7F;CFGGGGGCFCFCFFECFEFGFCC8@@FEFFEF<FGGG7@FEECCBFGGCEGEGCEFE@FGGAACFAFGEG:@FFGDFCF=FBDEE=FEB?EFFGGGGEE<=EGGGGGGGGGDD88ACEFECD8B,,6@@FADDFFGF18=3=+@FEC,CGCCEECEE>C?DCDD8CFGCG8B+:DFG*5*8C32<:9B;>AE3*92@0CEC38@F*9:DGD
@M03364:276:000000000-BLYN8:1:1101:12176:1778 2:N:0:1
GGACTACAGGGGTTTCTAATCCTGTTTGCTCCCCACGCTTTCGAGCCTCAGCGTCAGTTACAGACCAGAGAGCCGCCTTCGCCACTGGTGTTCCTCCATATATCTACGCATTTCACCGCTACACATGGAATTCCACTCTCCTCTTCTGCACTCAAGTCTCCCAGTTTCCAATGACCCTCCCCGGTTGAGCCGGGGGCTTTCACATCAGACTTAAGAAACCGCCTGCGCTCGCTTTACGCCCAATAAATCCG
+
CCCCCGGGGGGGGGGGGGGGGGGGGFGGGGGGGGGGGGGGGGGGGGGGGGFCGGGGGFDFGGGGGGGGGGGGGGGGGGGGGGGGGGGGGGGGGGA9FFGGGGAECFGGGGGGGGFGGGGGGGFGGGGFEFFFGGFGG89EFGG?DEDFGGGGGGG,DEGGGGGFFGGGCGGGGGGGGFGGGGGDGD>E?FFGGGG55EFCFCCFFGGFFGDCFCCF7DGGFGF;14(.3>ADGCC4B1EGEE()<>?<FG<
@M03364:276:000000000-BLYN8:1:1101:17383:1812 2:N:0:1
GGACTACCAGGGTTTCTAATCCTGTTTGCTCCCCACGCTTTCGCACCTGAGCGTCAGTCTTCGTCCAGGGGGCCGCCTTCGCCACCGGTATTCCTCCAGATCTCTACGCATTTCACCGCTACACCTGGAATTCTACCCCCCTCTACGAGACTCTAGCTTGCCAGTTTCAAATGCAGTTCCCAGGTTGAGCCCGGGGATTTCACATCTGACTTAACAAACCGCCTGCGTGCGCTTTACGCCCAGTAATTCCG
+
CCCCCGGEFGGEGGGGGGCGGFGGGGGGGGGFGGGGGGGGGGFGGGGGGGGGGGGGDGGGGGGGGGGGGGGGGGGGGGGGGGGEGGGGGGGGGGFGGG<CFGGGGGGGGGGGGFGGGGGGGGGGGGGGGGGGGGGG,=@FGGGGFGGGGGGGGGGGGG;FCGCFGGGGGFGEGAFGGA:EGGFFFG>EFE8ECCEE5CC9:DF>FG77;CGFGCFFGGGFFG3(6F9D0:>3CDFAF:?EG>??F7@ADC*
@M03364:276:000000000-BLYN8:1:1101:16949:1866 2:N:0:1
GGACGACTCGGGTCTCTAATCCTGTTGGCTCCCCACGCTTTCGAGCCTCAGCGTCAGTTACAGACCAGAGAGCCGCCTTCGCCACTGGTGTGCCTCCATATATCTACGCATTTCACCGCTACACATGGAATTCCACTCTCCTCTTCTGCACTCAAGTCTCCCAGGTGCCAATGACCCTCCCCGGTGGAGCCGGGGGCTTTCACATCAGACTTAAGCAACCGCCTGCGCTCGCTTTACGCCCAATAAATCCG
+
-@BC,+@BFGGDC+666C,EFDFGGG,CEF@BFECEEEBB@<6CEC@<A<8CC@F,CEF<9@F<CC8C,E8:FGGDEGCF<FGDGGGC?A4,CF,,BEE9C9EFGFG<=::+C?<<FFE8CF,A,AFCE=,4FFGFAE>,EF?@9=ADGFFGG,89CB;D9D?F+@,,@9,,,;DDC,@:+@@EF**41>3***:C5=B+224+12:*0;;1C;++:*8*)7:0(;>EFDB53/*.71A*:7(57C7<*71
@M03364:276:000000000-BLYN8:1:1101:15160:1916 2:N:0:1
GGACTACCAGGGTTTCTAATCCTGTTTGCTCCCCACGCTTTCGCACCTGAGCGTCAGTCTTTGTCCAGGGGGCCGCCTTCGCCACCGGTATTCCTCCACATCTCTACGCATTTCACCGCTACACATGGAATTCTACCCCCCTCTACAAGACTCTAGCTGACCAGTATCAGATGCAATTCCCGGGTTAAGCCCGGGGATTTCACATCTGACTCAATCAACCGCCTGCGTGCGCTTTACGCCCAGTAATTCCC
+
CCCCCGGGGGGGGGGGGGGGGGGGGGGGGGGGGGGGGGGG8FGGGGGGGGGGGGGGGGGGGGGGGGGGGGGGGGGGGGGGGGFEGGGGGGGGGGGGGGGFEGGGGGGGGGGGGGGGGGGDEGGGGGGGGGGGGGGGGGGDGGGFCGGG9CGGGGGFGGGGGGGGGGGGGGGGFGGGGGGGGGGCFEEGGGGGEEGGGGGGGDEFFFDDCFDGGGGGGGGGFDFDFF1B?3>>59FA40CEE>:@F=F9FG*
@M03364:276:000000000-BLYN8:1:1101:14817:1939 2:N:0:1
GGACTACACGGGTTTCTAATCCTGTTTGCTCCCCACGCTTTCGCACCTGAGCGTCAGTCTTCGTCCAGGGGGCCGCCTTCGCCACCGGTATTCCTCCAGATCTCTACGCATTTCACCGCTACACCTGGAATTCTACCCCCCTCTACGAGACTCTAGCTTGCCAGTTTCAAATGCAGTTCCCAGGTTGAGCCCGGGGATTTCACATCTGACTTAACAAACCGCCTGCGTGCGCTTTACGCCCAGTAATTCCG
+
CCCCCGGGGGGGFGGGGGGGGGGGGGGGGGGGGGGGGGGGGGGGGGGGGFGGGEGGGGFGGGGGGGGGGGEGGGGGGGGGGGFEGGGGEGCFGGGGGGGFGGGGGGGGGGGGGGGGGDEGEGGGGFGGGGGGGGGGGGGGGGGGGGGEEDEGFFGFCFFGGGGGG9EFGFGEFGGGFFG>FFGGGFFFFCGGGDEGGGGGGFGGFCCG:CCF=FFGGFGGFGE01FF53>7B5CFA*(;/C5:6DC?BGG0
@M03364:276:000000000-BLYN8:1:1101:17051:1985 2:N:0:1
GGACTACTGGGGTTTCTAATCCTGTTTGCTCCCCACGCTTTCGAGCCTCAGCGTCAGTTACAGACCAGAGAGCCGCCTTCGCCACTGGTGTTCCTCCATATATCTACGCATTTCACCGCTACACATGGAATTCCACTCTCCTCTTCTGCACTCAAGTCTCCCAGTTTCCAATGACCCTCCCCGGTTGAGCCGGGGGCTTTCACATCAGACTTAAGAAACCGCCTGCGCTCGCTTTACGCCCAATAAATCCG
+
CCCCCGGFFGFEFFGGGGGGGGGGGGGGGGGDGGGGGGGEGGGGGGDGGGGGGGGEGGGDFGGGGGGGGGGGGGGGGEFGGEGFCGGGFFGEFGGGGGFGFGFGG9FGGGG:EGGGGGGDGGGGGGFFECEFGCGG9@=F@CGFGGGCF8DDFFGE,@;DCGFF,@=,@C9D8DEFFCF+=B+4<CC??FBEE33?=88FF1<CFGFFGGFFGF>;:CCC5EB<DF>F68)3*774=?EGCB:)7*9)*2)
@M03364:276:000000000-BLYN8:1:1101:23766:1994 2:N:0:1
GGACTACTGGGGTTTCTAATCCTGTTTGCTCCCCACGCTTTCGCACCTGAGCGTCAGTCTTCGTCCAGGGGGCCGCCTTCGCCACCGGTATTCCTCCAGATCTCTACGCATTTCACCGCTACACCTGGAATTCTACCCCCCTCTACGAGACTCCAGCTTGCCAGTTTCAAATGCAGTTCCCAGGTTGAGCCCGGGGATTTCCCATCTGACTTAACAAACCGCCTGCGTGCGCTTTACGCCCAGCACTTCCC
+
CCCCCGG,<FFGCCG9FFFGGGGFGCE@FFGGGGGGGGDGGGDCFGGGGFGGGGGCFF9EFDCCFCF86,@CEEGDGFCFFFECBGGEGGFCFGCFCEGFADEC,?FGGDFCEGGG9CF>CGGDGFFDGDBFFGC;DFFGGGGGGGF+@C3+D,4<BFCFG3,,7=,,,5>,7>9,>:><9BFCF,,4,6DFG=EEEEC++++2;D7:CC7+2+::778E)=)62>0B(5).99947:EGGB6)97?:GF0
@M03364:276:000000000-BLYN8:1:1101:15193:1996 2:N:0:1
GGACTACTGGGGTTTCTAATCCTGTTTGCTCCCCACGCTTTCGAGCCTCAGCGTCAGTTACAGACCAGAGAGCCGCCTTCGCCACTGGTGTTCCTCCATATATCTACGCATTTCACCGCTACACATGGAATTCCACTCTCCTCTTCTGCACCCAAGTCTCCCAGTTTCCAATGACCCTCCCCGGTTGAGCCGGGGGCTTCCACATCAGACTTAAGAAACCGCCTGCGCTCGCTTTACGCCCAACACATCCC
+
BA@CCFFC@FGFF7FFCEFGGGGGGGDFEFGGGGFG@GGCCE@F,CFGGFEFDFG@B,6EECF9@FE@CFDDEFFGGE@F@FF7F,C,,BC@FFGGGCE9EC,CEBEGGDCCFGFGGGG8FGGGG:,,BE?8CFGGEFAEEDGF9>==EFF+B?+=3@3>>EDDAA9EFD;E,6EDDE?ECEG>+>:69,DC7E*1?58,2+<;)?+2*90:C7:++*=CDGF0(;6A>DDFD*/)0(;EGFB3C*02FG*
@M03364:276:000000000-BLYN8:1:1101:11930:2002 2:N:0:1
GGACTACAGGGGTTTCTAATCCTGTTTGCTCCCCACGCTTTCGCACCTGAGCGTCAGTCTTCGTCCAGGGGGCCGCCTTCGCCACCGGTATTCCTCCAGATCTCTACGCATTTCACCGCTACACCTGGAATTCTACCCCCCTCTACGAGACTCTAGCTTGCCAGTTTCAAATGCAGTTCCCAGGTTGAGCCCGGGGATTTCACATCTGACTTAACAAACCGCCTGCGTGCGCTCTACGCCCAGTAATTCCG
+
CCCCCFGGGGGGFFGGGGGGGCFGGFDFGGFFGGGFGGGEGGDGGGGG?AEFCFGGGGFGGGGGGG7EFGGGGGGGGFCFFGGGGGGGGDDFFGGGFGGGGFFGFGGGGGEFCFGGGGGGGGGGGGGGDFGGGGGGGGCGGGGGFEFEB6BFGGGGFFFG7EGGGGGGGGGGGGGGGGGGGGFGEE>GCGGGGGGG=8CECCGFFGF7DCF@F:?+>FGFEG3;8FF32>BB<*7<?BDCE5()2086CF6
@M03364:276:000000000-BLYN8:1:1101:7536:2016 2:N:0:1
GGACTACTGGGGTTTCTAATCCTGTTTGCTCCCCACGCTTTCGAGCCTCAGCGTCAGTTACAGACCAGAGAGCCGCCTTCGCCACTGGTGTTCCTCCATATATCTACGCATTTCACCGCTACACATGGAATTCCACTCTCCTCTTCTGCACTCAAGTCTCCCAGTTTCCAATGACCCTCCCCGGTTGAGCCGGGGGCTTTCACATCAGACTTAAGAAACCGCCTGCGCTCGCTTTACGCCCAATAAATCCG
+
CCCCCGGGGGGGGGGGFGGFGFGGGGG8EEFGEGGEFGGGGGGGGDGGGGGGGGGGEGGGGGGGGGG@F8EGGGDGGEEGGGGCEFFDEEFEFFGEF@EFFFFGEFEFGGGGGGGGGGGGGGGGGGDGFFDGFFGGGGGG8DGGGG9AEFGGGGDGGGFGGGGFF;FGGGGFFFGGEF8=CEEEEEE7CCFEG5B5*=8?>CGGFC0CGGGC>+3;C*:C35>;(.1::58>D*7)*-AGG>(7*>6<FF5
@M03364:276:000000000-BLYN8:1:1101:9502:2075 2:N:0:1
GTACTATTGGGGTTTCTAATCCTGTTTGCTCCCCACGCTTTGGCACCTGTGCGTCAGGCTTCTTCCATGGGGCCGCCTTCGCCACCGGTATTCCTGCAGATGTCTACGCTTTTCACCACTACACATGGCATTCTACCCTCCTCTACGCGTCTCTACCTTGCCGGTTTCAATTGCATTTCCCAGTGTGAGCCCTGGGATTTCACATCTGACTTAACAACCCGCCTGCGTCCGCTTAGACCCCCTTATTCCCG
+
A6-ACC,;@FF7@F76CCE<,CCC6,,C,6@CEEFCE@CFF,,,,;:,6,;,B@+8@,CF,,,<CCE,,,:@C7+8+@,C4FE7FG:+77D<FGF,,49C5,9CE<?<>+++9CF9?,?@F8,:,4,,,:F,4,@,4>,488=D=44+6+8+6EF,9E;9,,++8@CC7;,@CCF,=:,,,3,3,73,,@3;,D5*,,?C7C:C>*++=:CF>++5**=*)4?(()(..)2)//*)+.54/)(2*+3)+;*
@M03364:276:000000000-BLYN8:1:1101:8641:2095 2:N:0:1
GGACTACTGGGGTTTCTAATCCTGTTTGCTCCCCACGCTTTCGCACCTGAGCGTCAGTCTTCGTCCAGGGGGCCGCCTTCGCCACCGGTATTCCTCCAGATCTCTACGCATTTCACCGCTACACCTGGAATTCTACCCCCCTCTACGAGACTCTAGCTTGCCAGTTTCAAATGCAGTTCCAAGGTTGAGCCCGGGGATTTCACATCTGACTTAACAAACCGCCTGCGTGCGCTTTACGCCCAGGAATTCCG
+
CCCCCGG9<CFGGFEGGGGFGGGGFGGGGFAFFGE7FGGGGGGG@FGGDFGGGGGGGG9FGGGGGGGGG7FCCFGGFEGGFGCCGFFGGFGFGGGGGGFGGGGGGGGCEGGGGGGGGD7CCFGG,ACFGGFCFGGGD@DEGGGGGGG+>:CDDCGCCFA88EFCFFGGGGCD;DFCFFGF,,2DFCFCCFGDED*:?EFFD7+7CFF+;CFFDFFFGGGGFD>;(),>1)5<DDG278CEC)()19@:CF9
@M03364:276:000000000-BLYN8:1:1101:10804:2096 2:N:0:1
GGACTACACGGGTTTCTAATCCTGCTTGCCCCCCACGCTTTCGCACCTGAGCGTCAGCCTTTGTCCAGGGGGCCGCCTTCGCCACCGGTATTCCTCCAGACCTCTACGCATTTCACCGCTACACCTGGAATTGTACCCCCCTCTACCAGACTCTAGCTGGACAGTTTTAAGTGTAATTCCCAGGTTGAGCCCGGGGCTTTCACATCTAACTTATCCAAACGCCTTCGTGCGCTTTACGACCAGGAATTCCG
+
6A@6A<EECEE7@@FFF9,CEFFG-C9,C,CC@++F7:FC@<@7C@+B<@<FF+,B@,C8,CCCCFFEE@++@6CF+,,:448C7=+>4@B@EAE,B,,C++4,,,,++?7:5::?97FE+@D,,8DA,:<>,9@DCCDBCE6:D,,,,5@7DDC7FGG6,4,*7@;E:E,5,,,,5=ED,>>*7,<68F8FD5B*/*8C07A1177:;+@CC+1;C0+2:C;((01.(.5<1//6F(*2*),)19@):7*
@M03364:276:000000000-BLYN8:1:1101:18977:2112 2:N:0:1
GGACTACTGGGGTTTCTAATCCTGTTTGCTCCCCACGCTTTCGAGCCTCAGCGTCAGTTACAGACCAGAGAGCCGCCTTCGCCACTGGTGTTCCTCCATATATCTACGCATTTCACCGCTACACATGGAATTCCACTCTCCTCTTCTGCACTCAAGTCTCCCAGTTTCCAATGACCCTCCCCGGTTGAGCCGGGGGCTTTCACATCAGACTTAAGAAACCGCCTGCGCTCGCTTTACGCCCAATAAATCCG
+
CCCCCFGGGGGGGGGGGGGGFGGEFFGFEFFGFFGGGGGGGGGGGFDEGFGGDGGGGGGGGGGGGGGGGC8FFGEGGGFGGGFGGFCGFGFGGGGGGGGGGGGGGGGFGGFGGCGGGGCCFGGGFFG?B,9AFEFGGGGGGGGGGGGGGGGFFGGGGGE;E@D8AE9D8EGG?EFC=@DCCGDEGCEECFCC5C>C5EGF+:C78;0;?FG7+++;75*2=EEFFF1>(>::*95646>EED(7CGF<:C9
@M03364:276:000000000-BLYN8:1:1101:13287:2128 2:N:0:1
GGACTACTAGGGTATCTAATCCTGTTTGCTCCCCACGCTTTCGCACCTGAGCGTCAGTCTTCGTCCAGGGGGCCGCCTTCGCCACCGGTATTCCTCCAGATCTCTACGCATTTCACCGCTACACCTGGAATTCTACCCCCCTCTACGAGACTCTAGCTTGCCAGTTTCAAATGCAGTTCCCAGGTTGAGCCCGGGGATTTCACATCTGACTTAACAAACCGCCTGCGTGCGCTTTACGCCCAGTAATTCCG
+
CCCCCFFGGGGGGFGGFFGFGGGFGFGGGGGGGEFGGFGGGGGGGGGGEF8EGGGGEGGGGGGGGGEFGEEGGGGDGGGGGGDCCFGCGGGGFEGFGG8C9E;DEFFGGGCEFGG,FGGGGGFGGFGGGFDGFGGGFFGGGGCDDC8CE>CGGFCGGGGGGGFFGGGGFGGGGCCEFFGGFGFFF::?C8CEE5CG51BCGC7CAG@+C>CGGDC1*8CCEGE@@A:5(75>G3FAFFGCE32;C7FAFG*
@M03364:276:000000000-BLYN8:1:1101:23097:2133 2:N:0:1
GGACTACTGGGGTTTCTAATCCTGTTTGCTCCCCACGCTTTCGAGCCTCAGCGTCAGTTACAGACCAGAGAGCCGCCTTCGCCACTGGTGTTCCTCCATATATCTACGCATGTCACCGCTACACATGGAATTCCACTCTCCTCTTCTGCACTCAAGTCTCCCAGTTTCCAATGACCCTCCCCGGTTGAGCCGGGGGCTTTCACATCAGACTTAAGAAACCGCCTGCGCTCGCTTTACGCCCAATAAATCCG
+
CCCCCFGGFGCGGGGGGGGCFGGGGGGGGGGFDCEFG@CFGGGGGGGGGCGFGGEFGFGGFGGGG7FGGGCFCFGGGFGGGG:FGDF<E@FGGFEGFGGGGCCEFFGDEF=+C5,CA=FGFFEGGCFFGCEGGGGGCFDG,EGFGGFCGG@D8D8EF9@FADGC,C3@FFFG8EFC88=E@EG++33<CEGGECEC5*:0?FG>AFGC4C;+7:CCF5@EEEEF1A@B0>3@CCFFF15CEBB4CG4):<5
@M03364:276:000000000-BLYN8:1:1101:20705:2139 2:N:0:1
GGACTACTGGGGTTTCTAATCCTGTTTGCTCCCCACGCTTTCGAGCCTCAGCGTCAGTTACAGACCAGAGAGCCGCCTTCGCCACTGGTGTTCCTCCATATATCTACGCATTTCACCGCTACACATGGAATTCCACTCTCCTCTTCTGCACTCAAGTCTCCCAGTTTCCAATGACCCTCCCCGGTTGAGCCGGGGGCTTTCACATCAGACTTAAGAAACCGCCTGCGCTCGCTTTACGCCCAATAAATCCG
+
CCCCCGFGGGGGGGGGGGGEF<FEFGGGGGGFGGGGGGGGGGGGGGGGGGGGGGGGGGGGGGGGGGGGGGGGGGGGGGGGGGGGGGGGFFGGGGGGGGGGGGFFFGGGGGEGGGGGGGGGGGGGFGGGFEGG9FFF,@DFGGGGGGGGGGCDFEGGGGAACDFFGGCDAFGFGGGGGGF>CGG8:BE,<F>3C8CEECFFFFF7CFFC4DGGGGGGCFC=BGF;0A;5,=5@CCFFF?GGG5<FGGFFGGC
@M03364:276:000000000-BLYN8:1:1101:24371:2216 2:N:0:1
GGACTACTGGGGTATCTAATCCTGTTTGCTCCCCACGCTTTCGCACCTGAGCGTCAGTCTTCGTCCAGGGGGCCGCCTTCGCCACCGGTATTCCTCCAGATCTCTACGCATTTCACCGCTACACATGGAATTCCACTCTCCTCTTCTGCACTCAAGTCTCCCAGTTTCCAATGACCCTCCCCGGTTGAGCCGGTGGCTTTCACATCAGACTTAAGAAACCGCCTGCGCTCGCTTTACGCCCAATAAATCCG
+
CCCCCGGGGGDCGGDFGGCFGGEFGGGGGGGGGGGGGGGGGGGGGGGGDDFGFFECGGGGGGGGDGCFFGC7FFEGGGGGGEGGGGC:F7F9FGGFGGCADG9FGDCFE7:F9FCFFGGGGGGGFGFGFFFFDGAD@87A=EEGFGGFG8D7BC@DFF;=D7,><D9E7;E;C99DFFFG58B*>B*,4DEED*4:FGCEFGGGFFFG*;CF7:+;+9CF)*.3=F>3(>DFGDF>?0CCC@?>F7*):C3
@M03364:276:000000000-BLYN8:1:1101:7667:2230 2:N:0:1
GGACTACAGGGGTTTCTAATCCTGTTTGCTCCCCACGCTTTCGAGCCTCAGTGTCAGTTACAGGCCAGAGAGCCGCTTTCGCCTCCGGTGTTCCTCCATATATCTACGCATTTCACCGCTACACATGGAATTCCACTCTCCTCTCCTGCACTCAAGTCTCCCAGTTTCCAATGCACACACTGGTTGAGCCACTGCCTTTTACATCAGACTTAATAAACCACCGTCGCTCGCTTTAGGCCTAATAAAACCGG
+
CCCCCGGGGCE+BCFGGFGGGGGGGD<FEGCFEBEGED@CDFGD@F@FF<<FFGGGGGGGG9E,FCD<8<FEDAEGBFGFEGGCEFGEBFGGE?FDFD<FDEEFGFGGGGGGFGG<,@CCCGGGFGC8FAFFFGDCA8E<CGGD8@DF8DFF88B?=FCGGF8DFA,83;@F8EF,EDE68@,3:+87@,DCF3E:CFGGF8F9@F?F59@FG+2;B8,49?*/-3:?2))8//=*)7>+*).:@++7*))
@M03364:276:000000000-BLYN8:1:1101:7071:2271 2:N:0:1
GGACTACACGGGTTTCTAATCCTGTTTGCTCCCCACGCTTTCGCACCTGAGCGTCAGTCTTCGTCCAGGGGGCCGCCTTCGCCACCGGTATTCCTCCAGATCTCTACGCATTTCACCGCTACACCTGGAATTCTACCCCCCTCTACGAGACTCTAGCTTGCCAGTTTCAAATGCAGTTCCCAGGTTGAGCCCGGGGCTTTCACATCTGACTTAACAAACCGCCTGCGTGCGCTTGACGCCCAGTAATTCCG
+
CCCCCGGGFGGCEGGGGGGGGGGGGGCGGGCFFEFCFFGGGGGGGGGGCF8FGGGGGGFGDEGEFGGG,BFCFGEGGGGFGGGFGGGGGCGGFFEFGGCFG,EFFGFGGGGGGGGGGGGGGGGGDGFDDGGGGGGGFG+:CEGGCFD++@CFF,@FAD9:>FC?FGB@DFGGFFFDFBFFGG:FGFDC6DF*?CGG**=<FF+++;+;FFDFD7::F535>C>F<:6B0>EDD<*,9<5CEEF/::99FF7
@M03364:276:000000000-BLYN8:1:1101:22555:2274 2:N:0:1
GGACTACTCGGGTATCTAATCCTGTTTGCTCCCCACGCTTTCGAGCCTCAGTGTCAGTTACAGGCCAGAGAGCCGCTTTCGCCTCCGGTGTTCCTCCATATATCTACGCATTTCACCGCTACACATGGAATTCCACTCTCCTCTCCTGCACTCAAGTCTCCCAGTTTCCAATGCACACAATGGTTGAGCCACTGCCTTTTACATCAGACTTAAGAAACCACCTGCGCTCGCTTTACGCCCAATAAATCCGG
+
CCCCCFFGGGGGGFFGGGGFGGGGGGGGGGGGGGGGGGGGGGG?<FGGGGGGGGGFGFGGGGGGGGGGGFFGFFGGFGGGDGGGGGGGGGGGGGGFGGGGGGGFGFGGDGGGGCFGGGGGGGGGGGFGGGGGGGGGGGGGGFFGGFEFGGGGGFGGGGGGGGGGFFGGFDGGGGGG8F6FAFGGFEGFGCFF6@F?EFG7CFAEFCGFG5<>@;FFGG>FFGFF@B>*/?>?D4:CDDCGG3()2:6)>DD
@M03364:276:000000000-BLYN8:1:1101:16897:2371 2:N:0:1
GGACTACTCGGGTTTCTAATCCTGTTTGCTCCCCACGCTTTCGAGCCTCAGCGTCAGTTACAGACCAGAGAGCCGCCTTCGACACTGGTGTTCCTCCATATATCTACGCATTTCACCGCTACACATGGAATTCCACTCTCCTCTTCTGCACTCAAGTCTCCCAGTTTCCAATGACCCTCCCCGGTTGAGCCGGGGGCTTTCACCTCAGACTTAAGAAACCGCCTGCGCTCGCTTTACGCCCAGTAAATCCG
+
CCCCCGGGGGGCFFFGGGCFGGGGEFGGGGGGGGGEGGGGGFGFGGGGGGGDFEGEFFGEGGGFGGGGDGGDGGGGFGGGE,BFGGGGFGGGGCFG8FC<FGGGGFFGGGDFFFGGGGGEEGFF9EGGFFGGFFFFGFFFFFGF9FG,CDEDFC>@FG;D3D?FGFFD:D>=8=9,=1DE6CCEGGG?EGGD5@C>58:68+B*;C*0;?8@:22@+;9*8C>;;F9B1>5>CC3:@08CED(97:79F49
@M03364:276:000000000-BLYN8:1:1101:24145:2375 2:N:0:1
GGACTACTAGGGTTTCTAATCCTGTTTGCTCCCCACGCTTTCGAGCCTCAGCGTCAGTTACAGACCAGAGAGCCGCCTTCGCCACTGGTGTTCCTCCATATATCTACGCATTTCACCGCTACACATGGAATTCCACTCTCCTCTTCTGCACTCAAGTCTCCCAGTTTCCAATGACCCTCCCCGGTTGAGCCGGGGGCTTTCACATCAGACTTAAGAAACCGCCTGCGCTCGCTTTACTCCCAATAAATCCG
+
@CCCCEGFFDCFGGGGGGFFGGGGGGGGFFGGGF8C:FFGFGE,<FGF8FFEDGG@,EEAFF@EACEEFEG@C@CD@:FFE7F7FG8DFECBFGG<FFFCAF=FFD<FFCFGFFGGF+CCFGCFCFFGGFF:,CBGFFBCGGGD>FDCGCEDG?FFF;>EGG,68E=CFCA=FGGDDFG+@8EEG6@6,>::*5*=5:C6FDCFF*8*0*68+22=;FFG355;084:635>DC*)9.0AF:8@***)09)
@M03364:276:000000000-BLYN8:1:1101:16969:2453 2:N:0:1
GGACTACTAGGGTTTCTAATCCTGTTTGCTCCCCACGCTTTCGCACCTGAGCGTCAGTCTTCGTCCAGGGGGCCGCCTTCGCCACCGGTATTCCTCCAGATCTCTACGCATTTCACCGCTACACCTGGAATTCCACCCCCCTCTACGAGACTCAAGCCTGCCAGTTTCAAATGCAGTTCCCGGGTTGAGCCCGGGGATTTCACATCTGACTTAACAGACCGCCTGCGTGCGCTTTACGCCCAGTAATTCCG
+
CCCCCDFFFFDFFFGGGGFFGGGGFGGCAEGGGEGEGGEFGGGGGGGGFGD<FGCFGGGGGGGGGFEFFG7FGGGGEGFGGGGGGFGGGGFGFCEBFGC<9E;FGFGGGGC7EF9FFGGCFGFFGGGGGGFCFAFFFGGGEEGGEFB>E;BGFGGGGCF>GGGGGGGG,EGGGC,<A?EGFEC>FGGG68?//CGEEBCCFF7CF4+;FGGCFCC>C4CFFG@00)4>0>35DCC<FB?E=D667:8)::*
@M03364:276:000000000-BLYN8:1:1101:10621:2520 2:N:0:1
GGACTACACGGGTTTCTAATCCTGTTTGCTCCCCACGCTTTCGAGCCTCAGCGTCAGTTACAGACCAGAGAGCCGCCTTCGCCACTGGTGTTCCTCCATATATCTACGCATTTCACCGCTACACATGGAATTCCACTCTCCTCTTCTGCACTCAAGTCTCCCAGTTTCCAATGACCCTCCCCGGTTGAGCCGGGGGCTTTCACATCAGACTTAAGAAACCGCCTGCGCTCGCTTTACGCCCAATAAATCCG
+
CCCCCGGGFEGGFGGGGGGGGGGGGGGGGGGGGGGGGGGGGGGCGGGGGGGGGGEGGGGGGGGGGGGGGGGGGGGGGGGGGGEFGGGFCFGGGGGGGGGGGGFGGGGGGFGGGGGGGGGGGGGFGGGCFFGGDFFFFGCFGGGGFFGFGGGGGGGGGGGFFCGCFGD;DGGGGGGGGGGCEEGGGGGG,;CGGGGDCEFGCGGGFFGGGGGCDGGGGG6EDG><@ABF@EEEDCDFF:E?C<15FF?AD<D
@M03364:276:000000000-BLYN8:1:1101:21377:2639 2:N:0:1
GGACTACTGGGGTTTCTAATCCTGTTTGCTCCCCACGCTTTCGCACCTGAGCGTCAGTCTTCGTCCAGGGGGCCGCCTTCGCCACCGGTATTCCTCCAGATCTCTACGCATTTCACCGCTACACCTGGAATTCTACCCCCCTCTACAAGACTCTAGCTGACCAGTATCAGATGCAATTCCCGGGTTAAGCCCGGGGATTTCACATCTGACTCAATCAACCGCCTGCGTGCGCTTTACGCCCAGTAATTCCG
+
CCCCCGGGGGGGGGGGGGGGGGGGGGGGGGGGGGGGGGGGGGGGGGGGGGGGG7@FGGGGGGGGGGGGGGGGGGGGGGGGGGFGGGGGGGGFGGGGGGGEGGGGGGGGDCFGFFGGGGGGGGGGGFGGGGGG9FFGFGGGGGGDGGGGGFFFDGGGGGEGGGGGGGGGGGGGGGGGGFGFGGGGGGFCFG?FGGGGDDGCGGGFCGGFCFGGCFGGGFGGFGD?FF>F:@EFGCFF4(8?E:06CDF)::7
@M03364:276:000000000-BLYN8:1:1101:22640:2650 2:N:0:1
GGACTACTCGGGTATCTAATCCTGTTTGCTCCCCACGCTTTCGAGCCTCAGCGTCAGTTACAGACCAGAGAGCCGCCTTCGCCACTGGTGTTCCTCCATATATCTACGCATTTCACCGCTACACATGGAATTCCACTCTCCTCTTCTGCACTCAAGTCTCCCAGTTTCCAATGACCCTCCCCGGTTGAGCCGGGGGCTTTCACATCAGACTTAAGAAACCGCCTGCGCTCGCTTTACGCCCAATAAATCCG
+
CCCCCGGGGGGGGGGGGGGGGGGGGGGGGGGGGDGGGGGGGGGGFEEGGGGGGGGGGGGGGGGGGGGGG8FE7FEGGGGCGGGFFEEGGGGGGGGGGGGGGF=B;CFGGGGGGF9FFGGGDGG8@CFGFFGFCFGGGGAEFGGGGGGGGGFGGGGGFGGGGGGGGGGDFFEFFFGFFFG>CGCEGGEDEFFGCEEGEGCFFGGGFCFF46<F>@C7>FCFFCD@DFBFFFFDGGFFFFGGDF<4>C*6D*)
@M03364:276:000000000-BLYN8:1:1101:20037:2663 2:N:0:1
GGACTACTGGGGTTTCTAATCCTGTTTGCTCCCCACGCTTTCGAGCCTCAGCGTCAGTTACAGACCAGAGAGCCGCCTTCGCCACTGGTGTTCCTCCATATATCTACGCATTTCACCGCTACACATGGAATTCCACTCTCCTCTTCTGCACTCTAGTCTCCCAGTTTCCAATGAACCTCCCCGGTTGAGCCGGGGGCTTTCACATCAGACTTGAGAAACCTCCTGCGCTCGCTGTCCGCCCAATAAATCCG
+
CCCCC8FCFDFEGGGGGGCFGGGFFEEEDFFGFGGGGGGGGGGGFGGG@EEGGGCCFEC@6CFCEFGC8F?CFCE:CGGFCCEGCGFF,,C?FEEFCG9FGGFF9<FGCEFGFFGF,8@==>FE9FGGFDFGF<4AEF9FFGDDDGAFD=DF8,3=@;;7>E8>EEF9=@3@8,,@@,3@+>8>7B:E7FGCGGDEEGGGGC?GFFC48C<8*;*<+78C)=8@;A()(28AG*9)08:>C5:)**16>2)
@M03364:276:000000000-BLYN8:1:1101:17080:2667 2:N:0:1
GGACTACTAGGGTTTCTAATCCTGTTTGCTCCCCACGCTTTCGCACCTGAGCGTCAGTATTCGTCCAGGGGGCCGCCTTCGCCACCGGTATTCCTCCAGATCTCTACGCATTTCACCGCTACACCTGGAATTCTACCCCCCTCTACGAGACTCTAGCTTGCCAGTTTCAAATGCAGTTCCCAGGTTGAGCCCGGGGATTTCACATCTGACTTAACAAACCGCCTGCGTTCGCTTTACGCCCATTAATTCCG
+
@9@CC8C,,<@A,C6C@,<FF<<FCEE@9EFCEG@ECCFGGGGGCF:FG<,C@:F@@6,C9,FF7F6CECC@@GCCD@:FFCF7FG:E:CFGGEEFGDBCFEAE,E<D7@+FFF<FA::=@>FACFEF,>9DACFFFD?FEG+03>D8CEGD69=DGGF?C8AF<DFE7;,ECGDGGGFFEFFGFGGFG7EC5:8E**2<++=C8<>+@CG7DGFCCFG157B01;3>(07.5*7)/(;::.(*0*96C**
@M03364:276:000000000-BLYN8:1:1101:16150:2724 2:N:0:1
GGACTACCGGGGTATCTAATCCTGTTTGCTCCCCACGCTTTCGCACCTGAGCGTCAGTCTTTGTCCAGGGGGCCGCCTTCGCCACCGGTATTCCTCCACATCTCTACGCATTTCACCGCTACACATGGAATTCTACCCCCCTCTACAAGACTCTAGCTGACCAGTATCAGATGCAATTCCCGGGTTAAGCCCGGGGATTTCACATCTGACTCAATCAACCGCCTGCGTGCGCTTTACGCCCAGTAATTCCG
+
CCCCCGGGGGGGGGGGGGGGGGGGGGGGGGGGGGGGGGGGGGGGGGGGGGGGGGGGGGGGGGGGGGGGGGGGGGGGGGGGGGGGGGGGGDGGGGGGGGGGGGGGGGGGGGGGGGGFGGGGGGGGFGGGGGGGGGGGGGGGGGGGGGGGGGGGGGGGGGGGGGGGGGGGGCFGGGGGGGGGGGGGGGGGGGGGGGCEGGGGGGGGFGGGGGFCFGGGFGGGFGF?<F>@6@DEGGFAF?GGGFFFGCF>GG7
@M03364:276:000000000-BLYN8:1:1101:7856:2780 2:N:0:1
GGACTCCGGGGTTTCTAATCCTGTTTGCTCCCCACGCTTTCGAGCCTCAGCGTCAGTTACAGACCAGAGAGCCGCCTTCGCCACTGGTGTTCCTCCATATATCTACGCATTTCACCGCTACACATGGAATTCCACTCTCCTCTTCTGCACTCAAGTCTCCCAGTTTCCAATGACCCTCCCCGGTTGAGCCGGGGGCTTTCACATCAGACTTAAGAAACCGCCTGCGCTCGCTTTACGCCCAATAAATCCGG
+
CCCCCGGGGGGFGGGGCGGGGGGGGGGGGGGGGGGGGGGGFGFGDGGGFGGGGGGGGGGGGGGFGGGGGGGGGGGGGGGGGGGGGGGGGGGGG9EFFGGFGFEFGGGGGGGGGGGGGGGGGFGGGGGFGGGGGGGGGGGGGGGGGGGGGD9+@DF=EFGGGGGGGCFCD,EFGGGGFGGGGGDGGGCGGGEEGGDGGGFFGG?FA7CCFGFGCCFGGGG5>EE;1>07:>E5F<><B<CCG:?F7F?)*9>
@M03364:276:000000000-BLYN8:1:1101:11495:2835 2:N:0:1
GGACTACAGGGGTTTCTAATCCTGTTTGCTCCCCACGCTTTCGAGCCTCAGCGTCAGTTACAGACCAGAGAGCCGCCTTCGCCACTGGTGTTCCTCCATATATCTACGCATTTCACCGCTACACATGGAATTCCACTCTCCTCTTCTGCACTCAAGTCTCCCAGTTTCCAATGACCCTCCCCGGTTGAGCCGGGGGCTTTCACATCAGCCTTAAGAAACCGCCTGCGCTCGCTTTACGCCCAATAAATCCG
+
CCCCCGGGGGGGGGGGGGGGGGGGGGGGGGDGGGGGGGGGGGGGGGGGGGGGGGGGGGCGGGGGGGGGGGGGGGGGGGGGGGGGGGGGGFGGGFGGGGGGGGGGGGGGGGGGEGGG<FGGGGGGGGGGFFFGGGGGEFCGGGGGGGGGGGGGCGCDDGDGGGGGGFGG8FFGFFGGDCGGGEEEGGGGGGGGGGGGGGGGGGGGFGGG*8;:7C>>FGGGFGB<0A9A7>BFG<F2765CEF047DFAFGC
@M03364:276:000000000-BLYN8:1:1101:9993:2853 2:N:0:1
GGACTACTGGGGTATCTAATCCTGTTTGCTCCCCACGCTTTCGCACCTGAGCGTCAGTCTTCATCCAGGGGGCCGCCTTCGCCACCGGTATTCCTCCAGATCTCTACGCATTTCACCGCTACACCTGGAATTCCACCCCCCTCTACGAGACTCAAGCCTGCCAGTTTCAAATGCAGTTCCCGGGTTGAGCCGGGGGCTTTCACATCAGACTTAACAGACCGCCTGCGTGCGCTTTACGCCCAGTAATTCCG
+
CCCCCGGGGGGGGDFGGGGGGGGGGGGGGGGGGGGGGGGGGGGGGGGGFGGGGGGGGGGGGGGGGGGGGGGGGGGGGCFGFGGDGGGGGGGGGGCDGFGFGGGGG9EGGGGGGGGGGGEGGGGGGGGGGGGFGGGGGGGGGGGGGGGGDEGFGGGGGGGGGCFGGGGGGGGGGGGFGGGGGGGG:CC64CC=?:EEGDGGFDEC7CGGGGGGGGGGGG5FBEFFFFFFBEEFCDFA68EGG><?>*9:FC9
@M03364:276:000000000-BLYN8:1:1101:16651:2910 2:N:0:1
GGACTACAAGGGTTTCTAATCCTGTTTGCTCCCCACGCTTTCGCACCTGAGCGTCAGTCTTCGTCCATGGGGCCGCCTTCTCCACCGGTATTCCTCCAGATCTCTACGCATTTCAGCGCTACACCTGGAATTCTACCCCCCTCTACGCGACCCTAGCTTGCCAGTTTCAAATGCAGTTCCCAGGTTGAGCCCGGGGATTTCACATCTGACTTAACAAACCGCCTGCGTGCGCTTTACGCCCAGTAATTCCC
+
CC<BA,,CADCFGFEGG@6FCGADEEEC,EF<CF@:F+@BFGGCFGGFG8@E7FG@:FEGGDCEEE7,<FDFGGDF+CFG<,FF=FE7>+FFGGGCF?,,5AEA@?F=C7+45@B,C@C>=F9A@FFG8BF8FF;,4@FFC=BD9>F+@+:+@:D68EFFGGGG,,,7,,@@;9ECEFFEDGFFGCC,,2641:C=EGF6@7:::77CFD++;+7+;2CF:553746BB>>3>DCBF6EGGF:FG784:F*
@M03364:276:000000000-BLYN8:1:1101:15978:2924 2:N:0:1
GGACTACTAGGGTATCTAATCCTGTTTGCTCCCCACGCTTTCGCACCTGAGCGTCAGTCTTTGTCCAGGGGGCCGCCTTCGCCACCGGTATTCCTCCACATCTCTACGCATTTCACCGCTACACATGGAATTCTACCCCCCTCTACAAGACTCTAGCTGACCAGTATCAGATGCAATTCCCGGGTTAAGCCCGGGGATTTCACATCTGACTCAATCAACCGCCTGCGTGCGCTTTACGCCCAGTAATTCCG
+
CCCCCGGGGGGGGGGGGGGGGGGGGGGGGGGGGGGGGGGGGGGGGGGGGGGGGGGGGGGGGGGGGFGGGGGGGGGGGGGGGGGGGGGGG>FFGGGGFGGGGGGGGDGGGGGGGGGGGGGGGGGGFGGGGGGGGGGFFGGGGGGGGGGGGFCGCEBGGGGCFGGGGGGGGEGGGGGGGGGGGGGGGGGGGGGFGGGGGGGGGGGGFGGGGFCGGDFG6CGGFGFFDF6><D3B<GGFFFGGE519CC=4*?*
@M03364:276:000000000-BLYN8:1:1101:22887:2956 2:N:0:1
GGACTACCAGGGTATCTAATCCTGTTTGCTCCCCACGCTTTCGAGCCTCAGCGTCAGTTACAGACCAGATAGCCGCCTTCGCCACTGGTGTTCCTCCATATATCTACGCATTTCACCGCTACACATGGAATTCCACTCCCCTCTTCTGCACTCAAGTCTCCCAGTTTCCAATGACCCTCCCCGGTTGAGCCGTGGGCTTTCACATCAGACTTAAGAAACCGCCTGCGCTCGCTTTACGCCCAATAAATCCG
+
CCCCCCFCEGGGFAFGFGGGFGGGCEEFFGGGGGFEGDCGFF:@C7FFGFCFDGGGGGGGGGGGGGFGG9FGGAFE+8:FDFFFGGGGG<F:?<EGGCC9E<;,4EF7@FC,E?BE?4CCEF9=,,:AEFGDCC9FGD,A=FGGFFFAFAFGGCG?EF,7DDGGADF9EGG9EF9?FEF8ECE6C::C<FF8+3@C:@D72;E9+3+;4?7:D7+++*<7/=2-8;()(=8:C37)1,BCEE1)97+);88
@M03364:276:000000000-BLYN8:1:1101:22794:2982 2:N:0:1
GGACTACACGGGTATCTAATCCTGTTTGCTCCCCACGCTTTCGAGCCTCAGCGTCAGTTACAGACCAGAGAGCCGCCTTCGCCACCGGTATTCCTCCAGATCTCTACGCATTTCACCGCTACACCTGGAATTCTACCCCCCTCTCCGAGACTCAAGTCTGCCAGTTTCAAATGCAGTTCCCGGGTTGCGCCCGGGGATTTCACATCTGACTTAACAGACCGCCGGCGTGCGCTTTACGCCCAGGAATCACG
+
CCCCCGFFECEGFGC@EDFGDGFGFGGGGGGE<F8:@CEF@FEFFCEF6CEEGFGGEGGFFGCGF@<E,CEECC+CF@B=B76C,?:F6+:?C,C9FFGGFFGF;FFF7+=F?9,E,@CE7F9=EEF84E?4,CEFDED+=8BC,,6>CE@?6,>9,6@DCCCCAF9;3@;9@,@9A,7,E*3B:C?,;7*11**=**:CFF7217+:+;>7C+?FGD*7;>5(()-7,<@;CDF>?1*::)(0**/)22*
@M03364:276:000000000-BLYN8:1:1101:10421:3010 2:N:0:1
GGACTACTGGGGTTTCTAATCCTGTTTGCTCCCCACGCTTTCGAGCCTCAGCGTCAGTTACAGACCAGAGAGCCGCCTTCGCCACTGGTGTTCCTCCATATATCTACGCATTTCACCGCTACACATGGAATTCCACTCTCCTCTTCTGCACTCAAGTCTCCCAGTTTCCAATGACCCTCCCCGGTTGAGCCGGGGGCTTTCACATCAGACTTAAGAAACCGCCTGCGCTCGCTTTACGCCCAATAAATCCG
+
CCCCCGGGGGGGGGGGGGGGGGGGGGGGGGGGGGGGGGGGGGGGGGGGGGGGGGGGGGGGGGGGGGGGGGGGGGGGGGGGGGGGGGGGGGGGGGGGFGGGGGGGGGGGGGGGGGGGGGGGGGGGGGGGFGFGFGGGGGGGGGGGGGGGA;EFGGGGGGGFC8EFFDGGFGGFGGGFFGG>CGGGGGDC?@FGGGGGGGGGGGGGFGGGGGGGFCFGDGFDEGFF@F>E;ADEGGGFFBGGGEFFGGFAGGG
@M03364:276:000000000-BLYN8:1:1101:9173:3022 2:N:0:1
GGACTACTAGGGTTTCTAATCCTGTTTGCTCCCCACGCTTTCGCACCTGAGCGTCAGTCTTCGTCCAGGGGGCCGCCTTCGCCACCGGTATTCCTCCAGATCTCTACGCATTTCACCGCTACACCTGGAATTCCACCCCCCTCTACGAGACTCAAGCCTGCCAGTTTCAAATGCAGTTCCCGGGTTGAGCCCGGGGATTTCACATCTGACTTAACAGACCGCCTGCGTGCGCTTTACGCCCAGTAATTCCC
+
CCCCCGGFFGGFGGGGGGGGGGGGGGGGGGGGGGGGGGGGGGGGGGGGGG8FGGGGGGGGGCFGGGEGGGGGFGGGGGGDFFEGGGGGGGGGGGGGGGGGFGGGGGGFGGGGGGGGGGGGDGGGGG8FFGGDFGGGGCECEGGGGGFGDCEFGGGGFFCBFGGGGFGACGCE2;CCGGGGFEE>FGGFG?GGGG*CCEFGGG?:8CFF=FGGGGGG7<FGFGFFBFFFFE@EDGC)=:EEE@F6:**)2:*
@M03364:276:000000000-BLYN8:1:1101:7439:3074 2:N:0:1
GGACTACTCGGGTATCTAATCCTGTTTGCTCCCCACGCTTTCGAGCCTCAGTGTCAGTTACAGGCCAGAGAGCCGCTTTCGCCTCCGGTGTTCCTCCATATATCTACGCATTTCACCGCTACACATGGAATTCCACTCTCCTCTCCTGCACTCAAGTCTCCCAGTTTCCAATGCACACAATGGTTGAGCCACTGCCTTTTACATCAGACTTAAGAAACCACCTGCGCTCGCTTTACGCCCAATAAATCCGG
+
CCCCCGGGGGGGGGGGGGGGGGGGGGGGGGGGGGGGGGGGGGGGGGGGGGGGGGGGGGGGGGGGGGGGGGGGGGGGGGGGGGGGGGGGGGGGGGGGGGGGGGGGGGGGGGGGGGGGGGGGGGFFGGGGGGGGGGGGGGGGFGGCDFGCFGFGGFFCGGGGGGGGGFFC8D=DEGGGGGGGGGCF9@CEFCGG?FGGGGGGGGGC9+*3CFFG@DGG5C,:@EFEFFAFF>BFGGCEFFEGG3=ACDF<FDC
@M03364:276:000000000-BLYN8:1:1101:23655:3109 2:N:0:1
GGACTACTGGGGTTTCTAATCCTGTTTGCTCCCCACGCTTTCGAGCCTCAGCGTCAGTTACAGACCAGAGAGCCGCCTTCGCCACTGGTGTTCCTCCATATATCTACGCATTTCACCGCTACACATGGAATTCCACTCTCCTCTTCTGCACTCAAGTCTCCCAGTTTCCAATGACCCTCCCCGGTTGAGCCGGGGGCTTGCACATCAGACTTCAGAAACCGCCTGCGCGCGCTTTACGCCCAATAATTCCG
+
CCCCCGGGGGGGGGCGGGGGGGGGCF9FGGGEDGFGG@:CC@FGGGGGGGGGGGGGGGGGGGGGGEEGGGGGFGGGCC@FE7C@EGGGFGFGGGDBFGFGGGGGGFGGGGGGGGGGGGGGC=FFGGGGFCFD9E=F9EEGG8F?9EDFGGDGFGDEGDED=DGGF9>EC;DEGF8D==E8CEGGE6@<<;F**@4:CEG5C4A7+*;;=FF+++2;CCFC555((8,.,7559/*-7(2:*5()>*75:C2
@M03364:276:000000000-BLYN8:1:1101:8268:3119 2:N:0:1
GGACTACTCGGGTTTCTAATCCTGTTTGCTCCCCACGCTTTCGCACCTGAGCGTCAGTCTTCGTCCAGGGGGCCGCCTTCGCCACCGGTATTCCTCCAGATCTCTACGCATTTCACCGCTACACCTGGAATTCTACCCCCCTCTACGAGACTCTAGCTTGCCAGTTTCAAATGCAGTTCCCAGGTTGAGCCCGGGGATTTCACATCTGACTTAACAAACCGCCTGCGTGCGCTTTACGCCCAGTAATTCCG
+
CCCCCGGGGGGGGEGGGFGGCGGGGGGGGGGGGGGGGGGGGGGGGGGGGGGGGGEGDGCEFGGGGGGGGGGGGFGFGCGGGGGGGGGGGGGGGD9DFFGGGGGGGCFGFEGGGGGGGGGGGGGGGGGGFGGGGGGGGGGGGGGGDFGGGEDDCGCFFGGGGGGGGGFGGGGGGGGGFFGGGF6FFGFGGGGGGGGGCGFGGFF7+;CGGGGGCGFFGCGGEGADFFFF?B>@GGCBFFC?EEFFG7=4CC*
@M03364:276:000000000-BLYN8:1:1101:14781:3121 2:N:0:1
GGACTACCCGGGTTTCTAATCCTGTTTGCTCCCCACGCTTTCGCACCTGAGCGTCAGTCTTCGTCCAGGGGGCCGCCTTCGCCACCGGTATTCCTCCAGATCTCTACGCATTTCACCGCTACACCTGGAATTCTACCCCCCTCTACGAGACTCTAGCTTGCCAGTTTCAAATGCAGTTCCAAGGTTGAGCCCGGGGATTTCACATCTGACTTAACAAACCGCCTGCGTGCGCTTTACGCCCAGTAATTCCG
+
CCCCCGGGGGGGGGGGGFGGGGGGGGGGGGGGDFFGGGGG<FGGGGGGGGGGGGGGGGGGGGGGGGGGGGGGGDGGGDGGGFGGGGGGGGGFFFCCF@FFGGGGGGGGGGGGFCFGFGC6CGGGDFGGGFGGGGGGGGGGGGGGGGGC@CEFGGFFGF9ECFGGGGGCGGE;DFDGG<:C,,?CF>@7,CG@CEGGGGGG=797:C:7CFFC>@F77CGFFGA((8>:15@FD3<A?0EGGF?FFFF<C79
@M03364:276:000000000-BLYN8:1:1101:18173:3147 2:N:0:1
GGACTACTAGGGTTTCTAATCCTGTTTGCTCCCCACGCTTTCGCACCTGAGCGTCAGTCTTCGTCCAGGGGGCCGCCTTCGCCACCGGTATTCCTCCAGATCTCTACGCATTTCACCGCTACACCTGGAATTCTACCCCCCTCTACGAGACTCTAGCTTGCCAGTTTCAAATGCAGTTCCCAGGTTGAGCCCGGGGATTTCACATCTGACTTAACAAACCGCCTGCGTGCCCTTTACGCCCAGTAATTCCG
+
CCCCCGGGGGGGGGGGGGGGGGGGGGGGGGFGGGGGGGGGGGGDEGGFEFGGGGGGGGGFGGGGGGGGCFFGGGGGGGGGGGGGG8CFGCGGFFGGGGGGG8CFGGGGG7CGGGGGGDGDEGGGG@FGGGGGGGAFG,8C8EGGFFF>8CE?G9EDFGDFFGGGFFGGFGF>;EFGCC:,,,?FGGGGGGGGGEGC5BFGGGGGFGGF7FGF+::7***25EDF@F6>BE)0>CG<6(;:>>?@C7?AGGC
@M03364:276:000000000-BLYN8:1:1101:22546:3161 2:N:0:1
GGACTACAGGGGGTTCTAATCCTGTTTGCTACCCATGCTTTCGAGCCTCAGCGTCAGTTACAGACCAGACATCCGCCTTCGCCACTGGTGTTCTTCCATATATCTCCGCATTTCACCGGTACACATGGAAGTCCACTCTACTCATCTGCTTTCAAGTCTCCAAGTTTACAATGAACCTCCCCGCTTTAGCCAGAGTCTTGCACATCAGACTTAAGAAACCGCCTGCGATTGTTTTACGCCCCATAACTCCG
+
CCCCBECEE@@FC@7CFG,6,C,CFFGCE@ECFD<E,EC,;,,CF7FF8D8<@FB@,C<F<FGCEFCFFC6,6,8C,8B<@F,,6B,<6,,4C?>,5?E99EFE;,,4,+B?A<,B,++6@+9A,?FFE?,,99=,,4,,8DF+>4,@,44+,,CEG;D;93@?,=;,,E9,,>,=DG8,36++8C+5,,@,5,4323,,+4E>@*+3**25+++2=CCC?C942)-)/)21+*29?(*=5)6)5;)7:*/
@M03364:276:000000000-BLYN8:1:1101:17178:3173 2:N:0:1
GGACTACTAGGGTATCTAATCCTGTTTGCTCCCCACGCTTTCGAGCCTCAGTGTCAGTTACAGGCCAGAGAGCCGCTTTCGCCTCCGGTGTTCCTCCATATATCTACGCATTTCACCGCTACACATGGAATTCCACTCTCCTCTCCTGCACTCAAGTCTCCCAGTTTCCAATGACCCTCCCCGGTTGAGCCGGGGGCTTTCACATCAGACTTAAGAAACCGCCTGCGCTCGCTTTACGCCCAATAAATCCG
+
CCCCCGGGGGGGGGGGGGGGGGGGGGGGGGGGGGGGGGGGGGGGGGGGGGGGGGGGGGGGGGGGGGGFGGGGGGGGEGGGGGGGGGGEGGGGGGGGGGGGGGGGGGGGGGGGGGGGGGGGGGGGGFFGFFGGFGGGGGGGGGGGGGGGF?EFBGGGGGFFFFFFEGGGGGGGGGGGGGGGGGGGGGGG??FGGGGGDCGCFFGGFGGGF*688:D7:<GEDGFF18>BBFEFGCGAFBGGGE6>DD*):F9
@M03364:276:000000000-BLYN8:1:1101:23147:3183 2:N:0:1
GGACTACAGGGGTTTCTAATCCTGTTTGCTCCCCACGCTTTCGCACCTGAGCGTCAGTCTTCGTCCAGGGGGCCGCCTTCGCCACCGGTATTCCTCCAGATCTCTACGCATTTCACCGCTACACCTGGAATTCTACCCCCCTCTACGCGACTCTAGCTTGCCAGTTTCAAATGCAGTTCCCAGGTTGAGCCCGGGGCTTTCACATCTGACTCAATCAACCGCCTGCGTGCGCTTTACGCCCAGTACTTCCG
+
CCCCCGGGGGGGGGGGGGGGGGGGGGGGGGGGFGGGGGDGGGGGGGGGGGGGGGGGGGGGGGGGGGGGGDFGGGGGGGGGGGFFFF7@=CDADFFAFF?CGGGGGGGGGGEFEFGEGDGGGGFG@FGDGGGGGGADD8BFGGGGGGG++@C>CGGCFGG,@FC6DDCDFG?EFGG7FC7E@EFFGEGGFEGGG5>EGGGGGFEFFGCC>CCG74:CF49EEG321F>;,;5BGGF<B(AC=)(/:*057**
@M03364:276:000000000-BLYN8:1:1101:10138:3188 2:N:0:1
GGACTACCGGGGTTTCTAATCCTGTTTGCTCCCCACGCTTTCGAGCCTCAGCGTCAGTTACAGACCAGAGAGCCGCCTTCGCCACTGGTGTTCCTCCATATATCTACGCATTTCACCGCTACACATTGAATTCCACTCTCCTCTTCTGCACTCAAGTCCCCCAGTTTCCAATGACCCTCCCGGGTTGAGCCGGGGGCTTTCACATCAGACGTAAGCAACCGCCTGCGCTCCATTTTCGCCCAATAACTCCC
+
CCCCCGDF@FCECEGGGGFGF@FFGGGGFGCCFGG+@@F,FGG@FE+@E8FFBFEGGG<FG9FEFG8@,EFE7FECEFGG@CFFCFF=F8EF,AEA44C9?<9<,9CCFDG:AFCFFDC>FFFEFG,5EFGFGFGA9,@F8AFFGGGGFG8+>,@33@,@,>+@>EEFDB;;,>9D8@:EE+@BE*3@78,@>8EDDG502+::+2;6*>)2:/;*CD@E3C37;:()(5))2:0)14EEDD6:GG*.*2/
@M03364:276:000000000-BLYN8:1:1101:16604:3213 2:N:0:1
GGACTACAAGGGTATCTAATCCTGTTTGCTCCCCACGCTTTCGAGCCTCAGCGTCAGTTACAGACCAGAGAGCCGCCTTCGCCACTGGTGTTCCTCCATATATCTACGCATTTCACCGCTACACATGGAATTCCACTCTCCTCTTCTGCACTCAAGTCTCCCAGTTTCCAATGACCCTCCCCGGTTGAGCCGGGGGCTTTCACATCAGACTTAAGAAACCGCCTGCGCTCGCTTTACGCCCAATAAATCCG
+
CCCCCGGGFGGGGGGGGGGGGGGGGGGGGGGGGGGGGGGGGGGFGGGGGGGGGGGGGGGGGGGGGGGGGDFGGGGGGGGGGGGGGGGGGGGGGGGGGGGCGGGGGGGGGGGGGGGGGFGDGGGGGGGGFFFGFGGGGGGGGGGGGGGCGGFFGDFGGGGGGGGFGGCECGFGGGGFGEGDGGGGGGG,CE8EGCGGGGGCFGGGFGGGCFFDCFCG>FGF>GEFDF@E9BBFGFFBF?GGEF<FFGBBGF7
@M03364:276:000000000-BLYN8:1:1101:11893:3252 2:N:0:1
GGACTACAGGGGTTTCTAATCCTGTTTGCTCCCCACGCTTTCGAGCCTCAGCGTCAGTTACAGACCAGAGAGCCGCCTTCGCCACTGGTGTTCCTCCATATACCTACGCATTTCACCGCTACACATGGAATTCCACTCTCCTCTTCTGCACTCAAGTCTCCCAGTTTCCAATGACCCTCCCCGGTTGAGCCGGGGGCTTTCACATCAGACTTAAGACACCGCCTGCGCTCGCTTTACACCCAATAAATCCG
+
<CCCCGFCFCEGGGGAEEDEGAAFGGGGGCFCFFGEEGEEGGGFC;FFGFGCGGEGGFGGFFFG8FFF<DCEFFGGGGGG@FGGD,C=FEG7EFEE==?FAF,AEF=::+=CFGGG9BE8=:FF9FFGD:AFFEGEGGFGGGGDFCFFGDF?DE@DGA;E3=38D>>DF9;,=@=FCFFEGGGGGGDCFGF@7@8EEC,6:CGFA6+*0><C+::FC;FE:E>1;F;31=5;3C*:7)<;>F0)9064CC7
@M03364:276:000000000-BLYN8:1:1101:22001:3284 2:N:0:1
GGACTACTAGGGTTTCTAATCCTGTTTGCTCCCCACGCTTTCGAGCCTCAGCGTCAGTTACAGACCAGAGAGCCGCCTTCGCCACTGGTGTTCCTCCATATATCTACGCATTTCACCGCTACACATGGACTTCCACTCTCCTCGTCTGCACTCAAGTCTCCCAGTTTCAAATGACCCTCCCCGGTTGAGCCGGGGGCTTTCACATCAGACTTAAGAAACCGCCTGCTCTCGCGTTAAGCCCAATAAATC
+
CCCCCG@AFFDFF<FFCGGGG,CEED<EFFCEGC<@EGGEFFEFFGG8FDGGGF:BFGF<FGFFGFF<EE8,C,@FCFECDC:CBA=FFGGDFFAC,<?EFD;FE<<FFG@FFGDBFG7>GCFGFGGF?,99=,,AEDGF@E=+@+>C9@,+,4,@CDFFCFGGFC,E,,7EE=63D8+@86=++@+@,,3*4*>:EEFD:1B>:8?DGG;CGFF:+90*)/=;(259CF>)))1().<8=>107**-2
@M03364:276:000000000-BLYN8:1:1101:8516:3300 2:N:0:1
GGACTACCCGGGTTTCTAATCCTGTTTGCTCCCCACGCTTTCGCACCTGAGCGTCAGTCTTCGTCCAGGGGGCCGCCTTCGCCACCGGTATTCCTCCAGATCTCTACGCATTTCACCGCTACACCTGGAATTCCACCCCCCTCTACGAGACTAAAGCCTGCCAGTTTCAAATGCAGTTCCCGGGTTGAGCCCGGGGATTTCACATCTGACTTAACAGACCGCCTGCTTGCGCTTTACGCCCAGTAATTCCG
+
B<@CCFGG@FGDGEGGGGGGCFGGGGDGGGGGGGGGGGGGCEFGEGGCGG<FFGGGDGCFGFGGGGEGGGGGGGEEGGGFGGGGGGGGGGGGGGGGGGD?FGGGGFDF7=BFFFGGGFGGGEGGGC8@FGGGGGAFFG>FGGGGFGFG8EGF,4>,9,DEG>8BFFGCDFFGGG7,5=EG9CEGG>448,:;C=EGC5CCCC77+0+1+1?CDFGCC*/:D=B0:5(045>FG39)01>85)46>FF2:*9
@M03364:276:000000000-BLYN8:1:1101:24434:3302 2:N:0:1
GGACTACAGGGTTTCTAATCCTGTTTGCTCCCCACGCTTTCGCACCTGAGCGTCAGTCTTCGTCCAGGGGGCCGCCTTCGCCACCGGTATTCCTCCAGATCTCTACGCATTTCACCGCTACACCTGGAATTCTACCCCCCTCTACGAGACTCTAGCTTGCCAGTTTCAAATGCAGTTCCCAGGTTGAGCCCGGGGATTTCACATCTGACTTAACAAACCGCCTGCGTGCGCTTTACGCCCAGTAATTCCG
+
CCCCCGFGFGGGGGGGGGGGGGGFGGGGGGGGGGGEDGFGGECGGGGGFFGGGGGEGGGGGGFGGGGFGGEGGGDCEGCFEGGGGF@FGGGGGGGGGGG@FFGGBFGGGGGGFFGFDGGGGGGGGGGFFEGGGFF:FGGGGDGGGGD>:CGGGFFDGGCGGGGFFGGGGFFFDBADCCAFCF5DFDGGDGFG=CCE*?C:FGFCF7+C>C1@77:>*;858:58(:3>?>)7D3*45:/:EF?=7C?A*9
@M03364:276:000000000-BLYN8:1:1101:7002:3321 2:N:0:1
GGACTACCAGGGTTTCTAATCCTGTTTGCTCCCCACGCTTTCGAGCCTCAGCGTCAGTTACAGACCAGAGAGCCGCCTTCGCCACTGGTGTTCCTCCATATATCTACGCATTTCACCGCTACACATGGAATTCCACTCTCCTCTTCTGCACTCAAGTCTCCCAGTTTCCAATGACCCTCCCCGGTTGAGCCGGGGGCTTTCTCATCAGCCTTAAGAAACCGCCTGCGCTCGCTTTCCGCCCAGTAATTCCG
+
<CCCCGFGGGGGGGGGGGGGGGGGGGGGGGGGGGGGGGGGGGEGGGGGGGGGGGGGGGGGGGGGGGGGGGGGGGGGGGGGGGGGGGGFGGGGGGGGGGGGGGGGGGGGGGEFGGGEGGGGGGGGGGGGFGGGGGGGGGGGGGGGFFGGGGGGGGFFEFGFFGGGFGFGGGFGGFFGGFGEEGGGGGC??FGEDEEGGDGGFGGGFGGC*;FGGFFGCCEEAGF<DFB3(5AFGGD)=0E2><1?C76577*
@M03364:276:000000000-BLYN8:1:1101:11813:3422 2:N:0:1
GGACTACAGGGGTTTCTAATCCTGTTTGATCCCCACGCTTTCGCACATCAGCGTCAGTTACAGACCAGAAAGTCGCCTTCGCCACTGGTGTTCCTCCATATCTCTGCGCATTTCACCGCTACACATGGAATTCCACTTTCCTCTTCTGCACTCAAGTCTCCCAGTTTCCAATGACCCTCCCCGGTTGAGCCGGGGGCTTTCACATCAGACCTAAGAAACCGCCTGCGCTCGCTTTACGCCCAATAAATCCG
+
CCCCCGGDFGGGGGGDFGGGGGFGGGFG,EEGFFEF:FGGGGE7,@@FGGGFGGGGGGGGGGDEFGGGFFCEGGGGEGGFGFGGGGGGGGGG9FFFGGGGGGG9E5<FGGGCFFFGGGDEEGGGF@FFFFGF9E9EFC9<FCB8BFAFFGFGF?ECE43DCGFFFGFG=96D8=D?=8@EEEGGCGEDDGGGC>CEGGGFGGGGFDGF=G<FG49CF8EG35:;DF9BFFFFGG3)968C:@007766*91
@M03364:276:000000000-BLYN8:1:1101:14466:3454 2:N:0:1
GGACTACCGGGGTTTCTAATCCTGTTTGCTCCCCACGCTTTCGCACCTGAGCGTCAGTCTTCGTCCAGGGGGCCGCCTTCGCCACCGGTATTCCTCCAGATCTCTACGCATTTCACCGCTACACCTGGAATTCTACCCCCCTCTACGAGACTCTAGCTTGCCAGTTTCAAATGCAGTTCCCAGGTTGAGCCCGGGGATTTCACATCTGACTTAACAAACCGCCTGCGTGCGCTTTACCCCCAGTACTTCCG
+
CCCCCGGEGGGGGGGGGGGGGGGGGGGGGGGGGGGGGGGGGGGGGGGGFFDFGGGGGGGGGGGGGGGGGGGDGGGGGGGGGGGGGDGGGGGGGGGGFEFFGGGGGGGGG>FGGGEGGEEEGGFGGFGGGGGGFGFGGGFGGGGGFGG+@;CFGGAAGGCC>FCFGFGGG9;EGGGGGFGG6EGCBFEF?@CGDGG=CGG?>+@CFC+1+@CF>>FFC4EGFGF6(5>>(5)0>7C>?)3C:58F7*9<GG3
@M03364:276:000000000-BLYN8:1:1101:9394:3456 2:N:0:1
GGACTACTGGGGTTTCTAATCCTGTTTGCTCCCCACGCTTTCGAGCCTCAGCGTCAGTTACAGACCAGAGAGCCGCCTTCGCCACTGGTGTTCCTCCATATATCTACGCATTTCACCGCTACACCTGGAATTCTACCCCCCTCTACGAGACTCTAGCTTGCCAGTTTCAAATGCAGTTCCCAGGTTGAGCCCGGGGATTTCACATCTGACTTAACAAACCGCCTGCGTGCGCTTTACGCCCAGTAATTCCG
+
CCCCCGGGGGGGGGGGGGGGGGGGGGGGGGGGGGGGGGGGGGGGFGGGGFFGG@FGGEFGGGGGGGGGCFGEGGGGGGGGGGGGGFGGFGGGGGGGG@FCG9EE;FGFGGGGGGGGGGGGGGDCGGGGG,EGGGGGGGFGGGGGGGF+BEGGGGEDFGGGGGFF<EFG8CCGGGGF@EGFGGG?FG6798EFECEGGGFFGFGGA2=C+BFDGF>F7FFGFGFFFF0B;BDFGDGFF<GEC>1?F7@AGG9
@M03364:276:000000000-BLYN8:1:1101:25177:3471 2:N:0:1
GGACTACTGGGGTATCTAATCCTGTTTGCTCCCCACGCTTTCGCACCTGAGCGTCAGTCTTCGTCCAGGGGGCCGCCTTCGCCACCGGTATTCCTCCAGATCTCTACGCATTTCACCGCTACACCTGGAATTCTACCCCCCTCTACGAGACTCTAGCTTGCCAGTTTCAAATGCAGTTCCCAGGTTGAGCCCGGGGATTTCACATCGGACTTACCAAACCGCCTGCGTGCGCTTTACGCCCAGTAATTCCG
+
CCCCCGGG<F8FG7FGGGGGGGGGGGGGGGGGGGGGGEGGFFGGGGGG@GGCFGGGGGA9FAFGFGG88:FGGGGG@FEG@FGGG8FFGCGGGAEGGFFFGGDGGGGGGGGGFF<FGF@CFGGG?FGGGGG8A?DF9>>CGEGGFG66+3+2@9DFDG;,6:9CFGFGDGFE7CGDGGGFGFF>:?EFGGGGCE5?*;EG77?7AF*/8DGGF+*+2C8C;GD:14181:)>GGGA61*:>).0:77:FD7
@M03364:276:000000000-BLYN8:1:1101:8866:3474 2:N:0:1
GGACTACTCGGGTTTCTAATCCTGTTTGCTCCCCACGCTTTCGAGCCTCAGCGTCAGTTACAGACCAGAGAGCCGCCTTCGCCACTGGTGTTCCTCCATATATCTACGCATTTCACCGCTACACATGGAATTCCACTCTCCTCTTCTGCACTCAAGTCTCCCAGTTTCCAATGACCCTCCCCGGTTGAGCCGGGGGCTTTCACATCAGACTTAAGAAACCGCCTGCGCTCGCTTTACGCCCAATAAATCCG
+
CCCCCGGGGGGGGGGGGGGGGGGGGGGGGGGGGGGGGGGGGGCGGGGGGGGGGGGGGGGGGGGGGGGGGGGGGGGGGGGGGGGGGGGGGGGGGGGGGGGGGGGGGGGGGGGGGGGGFFGGGGGGGGGGFFFGFGGGFGGGGGGGGGGGGGGGGGGGFGFGGGGGGGGGGGGGFGGGGFGDGGGGGEEG?FGG>EGDEEGGGFF8@GGFGGGGGGGGGGGGEGB<?FFABF3;DDFAF?GGGF:57FFAFG9
@M03364:276:000000000-BLYN8:1:1101:8904:3490 2:N:0:1
GGACTACTGGGGTTTCTAATCCTGTTTGCTCCCCACGCTTTCGAGCCTCAGCGTCAGTTACAGACCAGAGAGCCGCCTTCGCCACTGGTGTTCCTCCATATATCTACGCATTTCACCGCTACACATGGAATTCCACTCTCCTCTTCTGCACTCAAGTCTCCCAGTTTCCAATGACCCTCCCCGGTTGAGCCGGGGGCTTTCACATCAGACTTAAGAAACCGCCTGCGCTCGCTTTACGCCCAAGAAATCCG
+
CCCCCGGGGGGGGGGGGGGGGGGGGGGGGGGGGGGGGGGGGGGGGGDGGGGDCEGGGGGCFFFGGGGGGCGGGGGGGGGGGGGGGGFFGFGGGGGGGGGGGGFGGGGGGGGGGGGGGGGGGGGFGG?FFCFGGGGGGGGGGGGGFEGCGGFFC8DGEFFFGGGGG9>,EFGG?EGGGFGGGGGGFCEG?,DEDD>E=EGGGGGGADC6CGGGGF=DGDG>35BF;49B9)53C35AFBCGED()*9?AFGC
@M03364:276:000000000-BLYN8:1:1101:22764:3503 2:N:0:1
GGACTACTCGGGTATCTAATCCTGTTTGCTCCCCACGCTTTCGAGCCTCAGCGTCAGTTACAGACCAGAGAGCCGCCTTCGCCACTGGTGTTCCTCCATATATCTACGCATTTCACCGCTACACATGGAATTCCACTCTCCTCTTCTGCACTCAAGTCTCCCAGTTTCCAATGACCCTCCCCGGTTGAGCCGGGGGCTTTCACATCAGACTTAAGAAACCGCCTGCGCTCGCTTTACGCCCAATAAATCCC
+
CCC@CCEGGGDEFGFGGGFGCFG<FFGFGFGFGGGGGGGBF9F8FF@FFEGGGGGEECEFG<FDGGFE8FC@FEFFGEFEFF:FD<CFFGFGGEE?FGGFGFG,9EEFEEEGGGGGGD:>=+AAE,5EF<FGF9EF=EBA,E=BEFEFG;E3=,E9DD,@,@8D>DGDFGG,@;DFFDC3C+@E>EG67@?C5;>G5:=C;@FF6?FD4CCF>F77C<CEBE5(/..=;58>GFGBFFGG:@?5C*8):9*
@M03364:276:000000000-BLYN8:1:1101:14178:3584 2:N:0:1
GGACTACTCGGGTATCTAATCCTGTTTGCTCCCCACGCTTTCGAGCCTCAGCGTCAGTTACAGACCAGAGAGCCGCCTTCGCCACTGGTGTTCCTCCATATATCTACGCATTTCACCGCTACACATGGAATTCCACTCTCCTCTTCTGCACTCAAGTCTCCCAGTTTCCAATGACCCTCCCCGGTTGAGCCGGGGGCTTTCACATCAGACTTAAGAAACCGCCTGCGCTCGCTTTACGCCCAATAAATCCG
+
CCCCCGGGGGGGGGGGGCGGGGGGGGGGGGGGGGGGGGGGGGEFEEGGGFGGGGGGFGGGGGGGGGGG88EFFGGGGGGGGGGGGGGGGGGGGABF8<FCCG;EFGGGGDGEGGGGGGGGDGGGGG?FFFFGGGGGGGGGGGGGGGGGGC@DGC@FGGFGGGGG8EFGGGGGGGADDFCEGGEDE8+CFGGGGGGG5*BFGFGFCGGF*29FGGGCF4CCBG327A>EB:85<57<7(?EGDB><G?)**1
@M03364:276:000000000-BLYN8:1:1101:18837:3614 2:N:0:1
GGACTACCGGGGTATCTAATCCTGTTTGCTCCCCACGCTTTCGCACCTGAGCGTCAGTCTTCGTCCAGGGGGCCGCCTTCGCCACCGGTATTCCTCCAGATCTCTACGCATTTCACCGCTACACCTGGAATTCCACCCCCCTCTACGAGACTCACGCCTGCCAGTTTCAAATGCAGTTCCCGGGTTGAGCCCGGGGATTTCACATCTGACTTAACAGACCGCCTGCGTGCGCCTTACTGCCCGTCATTCCG
+
CCCBCGFFGGGCGGGGDCEFGFFEFFFGGC@FFC8FC:@FGG@EEEGGGGDGGGGGDGG@@EDECE7FCGGDGF:FFECAFFEEFCFE@:FDD?@FFFGFGGGGGAEBEEFG<:9FCE:67>FGGGG8DFFGCFFFF@GGGGCFFFF6E8@:3>3:C8>FEF6DF;B9,2>2BF>,55,>CE:*1;EFFC,*1/B5*:*<:@FCAF:D::::7*:*:*;7.:)30>>B(.))*1*8F)+<C)27*/))*:*
@M03364:276:000000000-BLYN8:1:1101:20586:3618 2:N:0:1
GGACTACAAGGGTATCTAATCCTGTTTGCTCCCCACGCTTTCGAGCCTCAGCGTCAGTTACAGACCAGAGAGCCGCCTTCGCCACTGGTGTTCCTCCATATATCTACGCATTTCACCGCTACACATGGAATTCCACTCTCCTCTTCTGCACTCAAGTCTCCCAGTTTCCAATGACCCTCTCCGGTTGAGCCGGGGGCTTTCACATCAGACTTAAGAAACCGCCTGCGCTCGCTTTAGCCCCAATAAAGCCG
+
6B@CC<FDCCF;FAEFA9CFGFGFFGGGD@FGFGGECGGGDGGGFFFFGFG8FFGGGGC9F,CFGFGG@C,BFGGGFGGG@CFGGFFGFGGGGGGGGGGGGGFGFCAFE,8=?FFAGGGGGG9EEFGCGCGGGGFC>@FGG88D>E;;EEE8=4>,47E>EFFF6;,7=EFGFFGGG?F,@EGGGGEFCEC6CCEECEFFFDC+4*00;0;C8+17+?FFB=80(2.)..>EGC<4+)0;C@?F4F*.*2/
@M03364:276:000000000-BLYN8:1:1101:23766:3618 2:N:0:1
GGACTACTCGGGTTTCTAATCCTGTTTGCTCCCCACGCTTTCGAGCCTCAGCGTCAGTTACAGACCAGAGAGCCGCCTTCGCCACTGGTGTTCCTCCATATATCTACGCATTTCACCGCTACACCTGGAATTCCCCTCTCCGCTTCTGCACTCAAGTCTCCCAGTTTCCAATGACCCTCCCCGGTTGAGCCGGGGGCTTTCACAGCAGACTTAAGAAACCGCCTGCGCTCGCTTTACGCCCAATAAATCCG
+
CCCCCFEFGGGGEC7FFFFGGC@EE@CEGG<EGGFG7F@F8F:<FGGCFG@FCFF,@FGFGGF9ECEAFFCBDFGGG@@FGGFGGGG@?,E?AF;?4,:?,?4,=EA<FGCFGGCFGGGG7FGGCC8FFAFA,C,9@ECDF+6=+B9B9=BFG?89@,,>E8D,,8@,=;@,AEFE88D+@ED6FC:41>D*1*4451B,:=E8+12>479;7@+;F*AC3C),(83<6BF37>5<B(AEC@B46>*.**)
@M03364:276:000000000-BLYN8:1:1101:20215:3633 2:N:0:1
GGACTACACGGGTTTCTAATCCTGTTTGCTCCCCACGCTTTCGAGCCTCAGCGTCAGTTACAGACCAGAGAGCCGCCTTCGCCACTGGTGTTCCTCCATATATCTACGCATTTCACCGCTACACATGGAATTCCACTCTCCTCTTCTGCACTCAAGTCTCCCAGCTTTCAATGACCCTCCCCGGTTGAGCCGGGGGCTTTCACATCAGACTTACGAAACCGCCTGCGCTCGCTTTACGCCCACTAAATCCC
+
CCCC@FGGGGCEGGEAECCCFGGCFFGGGGF8CFGG7CCEGG,98CFGGG?FGGEECEF9FEFGCFDFGGGCFFDEGGCEFGE@=BFFGGF7FGDFFGCEFF9FFDCGGGGDGGFFG7=+@C=F9FFDF=?FGGD9FGDFFFGGGGGGGGGCD3DGBDFCAFFG,@9,7@,@EDFGGGGGG6BB>EEC?F,@788:5C,8?:ECFC+CGCD+;+9CFDEG>EDD(=9D9:BDDG3)84?EEF0<C<F<FC*
@M03364:276:000000000-BLYN8:1:1101:17867:3641 2:N:0:1
GGACTACACGGGTTTCTAATCCTGTTTGCTCCCCACGCTTTCGAGCCTCAGCGTCAGTTACAGACCAGAGAGCCGCCTTCGCCACTGGTGTTCCTCCATATATCTACGCATTTCACTGCTACACATGGAATTCCACTCTCCTCTTCTGCACTCAAGTCTCCCAGTTTCCAATGACCCTCCCCGGTTGAGCCGGGGGCTTTCACATCAGACTTAAGAAACCGCCTTCGCTCCCTTTACGCCCATTAAATCCG
+
CCCCCDFEGGGGGGGGFECFGGGGFGGGFGGDGFFGG>CBDDGFEGGGFFFGGG,BFEEFD6C9@D8<<F8FDEFFGD:FF:@FEDFGFEGDGGGGFFAFGGGGFGGGEGGGFAF9,AFF,,C<9AFEF<?8=F;=EEACDFGGGGGGGF8=DGFD;7@DAE,D,>EGGFF=F9EEF?F+=CCC@>:6,8D;634**4BCFFDC>6+*;CGFGCCG72:C;C>((*6>(8))22*46(*CEE(7C**-2*9
@M03364:276:000000000-BLYN8:1:1101:20843:3670 2:N:0:1
GGACTACAAGGGTATCTAATCCTGTTTGCTCCCCACGCTTTCGCACCTGAGCGTCAGTCTTCGTCCAGGGGGCCGCCTTCGCCACCGGTATTCCTCCAGATCTCTACGCATTTCACCGCTACACCTGGAATTCCACCCCCCTCTACGAGACTCAAGCCTGCCAGTTTCAAATGCAGTTCCCGGGTTGAGCCCGGGGATTTCACATCTGACTTAACAGACCGCCTGCGTGCGCTTTACGCCCAGTAATTCCG
+
CCCCCGGGGGGGFGGGGGGGGGGGGGCGGGGGGGGGGGGGGGGGGGGGFGGGGGGGGGGGGGGGGFCFGGGGGGGGGGGGGGGGGGGEGGGGGGEGFGFFCDEGGGGFGGGDCGDGGGEEEGCC>EGGGGGGGGGGGEEGGDGGGGGGGGGDCFF,EGGFGGFGGGGC7EBECGEFFFGFFGGGGGGFFEGFEGGEEEE<7CFG=DCFCFGDFFGF=5C=DGEF<59D?FBEGGGFF?CCEF:FGGFFG=2
@M03364:276:000000000-BLYN8:1:1101:24457:3673 2:N:0:1
GGACTACAGGGGTTTCTAATCCTGTTTGCTCCCCACGCTTTCGCACCTGAGCGTCAGTCTTTGTCCAGGGGGCCGCCTTCGCCACCGGTATTCCTCCAGATCTCTACGCATTTCACCGCTACACCTGGAATTCTTCCCCCCTCTACAAGACTCTAGCTTGCCAGTTTCAAATGCAGTTCCCAAGTTAAGCTCGGGGATTTCACATCTGACTTAACAAACCGCCTGCGTGCGCTTTACGCCCAGTAATTCCG
+
CCCCCGEAFGGGGGGGGGGGGFGGGGGGGGGGFGDGCC@GGGGGGGGGGGCGFGGGGFGGGGGGGDCF@F7:CCFGGGFFGG:,CEEE@FFFGGGGCGGFFCGGGGGGE:FGFFGFGEGGGEEFGGGEFGGGGGGFGG?C8@+=D=E,=6@CEGGGGGGGGGAFFGGFFCFGGFD7ECFGGGGGGGGC7EGGG5>CC:C6=C:CBCDGGG7D7@DGGGGG:E)61A(035>>DG*.9?D5>>66*?FAFC7
@M03364:276:000000000-BLYN8:1:1101:9992:3747 2:N:0:1
GGACTACTCGGGTTTCTAATCCTGTTTGCTCCCCACGCTTTCGCACCTGAGCGTCAGTCTTCGTCCAGGGGGCCGCCTTCGCCACCGGTATTCCTCCAGATCTCTACGCATTTCACCGCTACACCTGGAATTCTACCCCCCTCTACGAGACTCTAGCTTGCCAGTTTCAAATGCAGTTCCCAGGTTGAGCCCGGGGATTTCACATCTGACTTAACAAACCGCCTGCGTGCGCTTTACGCCCAGTAATGCCG
+
CCCCCFCGGGGGGGG9EFGA<CA<FFGGGGFFFGGEFGGGGFGGGGGGFFFGGGCEFFFGGGGG:FGGG7CEGGEGEFGFGGFCEFFEGEFFFFGGGGGGFFFF=FFCFGEEFFGCFEFCCFCGFGGGFBFGGGGGG?EE=EGGAEF>83+?DF9AFEEFEFFFCBFGF,3DFG7CG7EFEGF*??:7CCGGDEDCGCF?CF?FFGF7+@7DF7>F7<CF3*:<2;051>EBDDG)/(:EC>?FFG=)09)
@M03364:276:000000000-BLYN8:1:1101:19193:3777 2:N:0:1
GGACTACTAGGGTTTCTAATCCTGTTTGCTCCCCACGCTTTCGAGCCTCAGCGTCAGTTACAGACCAGAGAGCCGCCTTCGCCACTGGTGTTCCTCCATATATCTACGCATTTCACCGCTACACATGGAATTCCACTCTCCTCTTCTGCACTCAAGTCTCCCAGTTTCCAATGACCCTCCCCGGTTGAGCCGGGGGCTTTCACATCAGACTTAAGAAACCGCCTGCGCTCGCTTTACGCCCAATAAATCCG
+
CCCCCGGGGFGGGGGFFGGGGGGGGGGGGGGGFFGEGGGGGGGGGGGGGGGGGGGDGGGGGGGGGGGGGFGGGGGGGGGGGGGGGGGGGGGGDGGGFCFFGFGGGGFGGGFFFFGFGGGGGFGGGFG,BAAFGGGGGGFGGGGFFEFFGGG?@FGGGGGGGG8FFGGGGGGGGGGGGF8CG6>6CE>FEGGGGGEGGGGGG7F7FF8*;<FDFFGGF4CCACE?15;DB>E3*99<?FGGED(>4>FAGF)
@M03364:276:000000000-BLYN8:1:1101:18163:3793 2:N:0:1
GGACTACCAGGGTATCTAATCCTGTTTGCTCCCCACGCTTTCGCACCTGAGCGTCAGTCTTCGTCCAGGGGGCCGCCTTCGCCACCGGTATTCCTCCAGATCTCTACGCATTTCACCGCTACACCTGGAATTCCACCCCCCTCTACGAGACTCAAGCCTGCCAGTTTCAAATGCAGTTCCCGGGTTGAGCCCGGGGATTTCACATCTGACTTAACAGACCGCCTGCGTGCGCTTTACGCCCAGTAATTCCG
+
CCCCCGGGGGGGGGGGGGGGGGGGGGGGGGGGGGGGGGGGGGGGGGGGGGGGGGGGGGGGGGGGGGGGGGGGDGGGGGGGGGGGGGGGGGGCGGCGGGGGFGGGGFGGGGGGGGGGGGGGGGGGGGGGGGGGGGGGGGGGGGGGGGGGGGGGGFGGGGGGGFCGGGGGGGGGGGGGGGGGGGGEGGGGGGFFGGGGDEGFGGGGAGGGF>7FGGFD758C>ED0()3B6@>DGGFAFBGGGFFFGG=9GG9
@M03364:276:000000000-BLYN8:1:1101:8986:3820 2:N:0:1
GGACTACTAGGGTTTCTAATCCTGTTTGCTCCCCACGCTTTCGAGCCTCAGCGTCAGTTACAGACCAGAGAGCCGCCTTCGCCACTGGTGTTCCTCCATATATCTACGCATTTCACCGCTACACATGGAATTCCACTCTCCTCTTCTGCACTCAAGTCTCCCAGTTTCCAATGACCCTCCCCGGTTGAGCCGGGGGCTTTCACATCAGACTTAAGAAACCGCCTGCGCTCGCTTTACGCCCAATAAATCCG
+
CCCCCGGGGGGGGGGGGGGGGGGGGGGGGGGGGGGGGGGGGGGGGGGGGGDGGGGGGGGGGGGGGGGGGGGGGGGCGFGFGGGGGGGCFFGGGFFGGGGGGGGGGGDFGGGGGGGGGGGGGGGGGGGGEFFGGGGGGGGGGGGGGGGGGGGG8DFGGGGGGGGGGGGGA;FGGGGGFFGDGGGGGGEFGGGGGGGGGGGGGD7:BFFCDFFGFGGGGGGGFGFF;FBD>FFFDD5<FBGGGF()*:/6FGC
@M03364:276:000000000-BLYN8:1:1101:18046:3840 2:N:0:1
GGACTACCGGGGTTTCTAATCCTGTTTGCTCCCCACGCTTTCGAGCCTCAGCGTCAGTTACAGACCAGAGAGCCGCCTTCGCCACTGGTGTTCCTCCATATATCTACGCATTTCACCGCTACACATGGAATTCCACTCTCCTCTTCTGCACTCAAGTCTCCCAGTTTCCAATGACCCTCCCCGGTTGAGCCGGGGGCTTTCACATCAGACTTAAGAAACCGCCTGCGCTCGCTTTACGCCCAATAAATCCG
+
CCCCCGGFGGGGFCGFGGGGGGGGGFGGGGGGGGGGGGGGGGGFDFCFGGGGGGGGGGDEGGGCFFDGFGFGFGCDEGDGGGGGGGGGGFFGFGGFEDG9F,CFFGGFFEGGGFCFFFFEGGGC9FGFFFGFFGGGGGGGGGGDEFF;=EF+738E=ECFGGGFD;EFGG9EG9F,D@8@6BEEG88CDGGGG*C5CEG?CCFGFGFGGF<CFCF7;CE*=E>;;FBB15555<367:GC=>?FD7*4CF/
@M03364:276:000000000-BLYN8:1:1101:16463:3856 2:N:0:1
GGACTACCGGGGTATCTAATCCTGTTTGCTCCCCACGCTTTCGCACCTGAGCGTCAGTCTTCGTCCAGGGGGCCGCCTTCGCCACCGGTATTCCTCCATATCTCTACGCATTTCACCGCTACACATGGAATTCCACTCTCCTCTTCTGCACTCAAGTCTCCCAGTTTCCAATGACCCTCCCCGGTTGAGCCGGGGGCTTTCACATCAGACTTAAGAAACCGCCTGCGCTCGCTTTACGCCCAATAAATCCG
+
CCCCCGGFGGGGGGGGGGGGFFGCGGGGGGGGGGGGGGGGGGGGGGGFC,CFEFGGGGGFGEFFEGCDGGGGGGFGFGGGGGGFGGCCG7FFGGGGGGGDFGGGGGFGCCFFGGAFGGCECEGFGGG8F<<DBEFGGGEF@FGGE9DFGGGGGG7,,53>A@FCFACFEFBC,@CGFGGGGGC*5>CFGGFGG=EEGECFCCGDCG+;FGGFGGGC74;=>E3:04936B@EGGC)9?5:E:(5C7*6:C9
@M03364:276:000000000-BLYN8:1:1101:10880:3865 2:N:0:1
GGACTACTCGGGTATCTAATCCTGTTTGCTCCCCACGCTTTCGAGCCTCAGCGTCAGTTACAGACCAGAGAGCCGCCTTCGCCACTGGTGTTCCTCCATATATCTACGCATTTCACCGCTACACATGGAATTCCACTCTCCTCTTCTGCACTCAAGTCTCCCAGTTTCCAATGACCCTCCCCGGTTGAGCCGGGGGCTTTCACATCAGACTTAAGAAACCGCCTGCGCTCTCTTTACGCCCAATAAATCCG
+
CCCCCGGFGGGGGGGGGGGGGGGGGGGGGGGGGGGGGGGGGGGGGGEFGGGGGG@FEFGGGCFCDCGGGGGGGGGGGGG9@FGGGGGGGFGGFFFGGFFE@FGGGGF@=@FGGEFGGGGGGEGG9=FCFEGGGDFFEGGGGGGGGFGGCGEFDC8=D,>EGFGFGG,=DDF;=ACGGGGG>CEEGGGGFFC5EEGGGGGGG7:8+*+*8CFFG7D+@<C=5EB;2:7)(5);;DG)=6EGGE6FF**5:99
@M03364:276:000000000-BLYN8:1:1101:23611:3867 2:N:0:1
GGACTACACGGGTTTCTAATCCTGTTTGCTCCCCACGCTTTCGAGCCTCAGCGTCAGTTACAGACCAGAGAGCCGCCTTCGCCACTGGTGTTCCTCCATATATCTACGCATTTCACCGCTACACCTGGAATTCTACCCCCCTCTACGAGACTCTAGCTTGCCAGTTTCAAATGCAGTTCCCAGGTTGAGCCCGGGGATTTCACATCTGACTTAACAAACCGCCTGCGTGCGCTTTACGCCCAGTAATTCCG
+
CCCCCGGCCGGG@FCF@FGGGGGGGGGGGGGGGGGGGGDGGGGGGGGGGGGGGGGGGGGGGCGCFDFFF,EFGGGDFEGGGGGGGGC=CAFGGGGG@FFCGGGGFCGGFDG+FFFA?BFGGEGGC:FCFGGGGGGFDFGGGEGGAFDEDEGGGDFGGFFGGGAFGGAAC;;;EGCAFGGGGAF6:FGG6F8E5ECG5>DGFGG7B;+8B8CFCC>:FFGFDEBD0ABD;>)>D*CC=;ECE><97C6<F**
@M03364:276:000000000-BLYN8:1:1101:22887:3873 2:N:0:1
GGACTACCAGGGTTTCTAATCCTGTTTGCTCCCCACGCTTTCGCACCTGAGCGTCAGTCTTCGTCCAGGGGGCCGCCTTCGCCACCGGTATTCCTCCAGATCTCTACGCATTTCACCGCTACACCTGGAATTCTACCCCCCTCTACGAGACTCTAGCTTGCCAGTTTCAAATGCAGTTCCCAGGTTGAGCCCGGGGATTTCACATCTGACTTAACAAACCGCCTGCGTTCGCTGTACGCCCAGTAATGCCG
+
CCCCCGGGGGGGGGGGGGGGGGGGGGGGGGGGGGGGGGCGGGGGEGGGGGGGGGGCEFFGFG@FFEEGCFGGGGGGGGC9BFFGGGGGGGGFFGGGGGGC,?@FGFFGGC7B<EFFGGGDGCFGGFDDD@F,>DFFEGGC>CE6>DG+888FE9@FGCEF8DEGFGFFAFGFDCFGF,,D99D>F?F,<BBF=5C=/1*+2:@FFGGF7;:F7CCC*>E*):>77:>)()))1*1.*(/:*0,7:79)7C)
@M03364:276:000000000-BLYN8:1:1101:21195:3873 2:N:0:1
GGACTACTCGGGTATCTAATCCTGTTTGCTCCCCACGCTTTCGCACCTCAGTGTCAGTATCAGTCCAGGTGGTCGCCTTCGCCACTGGTGTTCCTTCCTATATCTACGCATTTCACCGCTACACAGGAAATTCCACCACCCTCTACCGTACTCTAGCTCAGTAGTTTTGGATGCAGTTCCCAGGTTGAGCCCGGGGATTTCACATCCAACTTGCTGAACCACCTACGCGCGCTTTACGCCCAGTAATTCCG
+
CCCCCGGG,CFDE7FEGGGGGGGGGGCFGGGGGGG:CFFGGFG7@FCFGGG<FFFFGFFDFAFEFGGGCEFFGGGGGGGGGGGGGGGGFGFGGGDFGGCFGGGGFGG?CFEGGCFGGGGGEGGGFFG8EFGGGGAEF=+C>FFFGGGGFDCFGFDFAFFFGGGGGCEEDE8,@FGGD@F:9>=EDFGGGGFGCCCE*8DEGFG7BF>7CCCFGGGF+*>C4C;>21>49BBDCGDFF;EE58=AF>A)@C7
@M03364:276:000000000-BLYN8:1:1101:25765:3900 2:N:0:1
GGACTACCAGGGTTTCTAATCCTGTTTGCTCCCCACGCTTTCGAGCCTCAGCGTCAGTTACAGACCAGAGAGCCGCCTTCGCCACTGGTGTTCCTCCATATATCTACGCATTTCACCGCTACACATGGAATTCCACTCTCCTCTTCTGCACTCAAGTCTCCCAGTTTCCAATGACCCTCCCCGGTTGAGCCGGGGGCTTTCACATCAGACTTAAGAAACCGCCTGCGCTCGCTTTACGCCCACTAAATCCG
+
CCCCCGG8FGGGGGDFFEFGGFGGGGGGGGGGGGGEDGGGGFEGFFGGGCFFEFEFDFGGFEGDFDEFF@CFF<CFCC@FGG7CCGGGFCF:F<FAF=FCEFDFDCGFDFCFFFGGGGGGGG9A,,5<BFFGADE9>E,FGFGC,>9>EDGFG,@8CFD,,@DC<,>>,D;FD,@831D>E6+8>CCEGGGGGGGGGCFGG77@>C7=6CF7C87C7C675=>??F(83))5*>34@(8*:@1)2*46F*1
@M03364:276:000000000-BLYN8:1:1101:16330:3928 2:N:0:1
GGACTACCAGGGTATCTAATCCTGTTTGCTCCCCACGCTTTCGAGCCTCAGCGTCAGTTACAGACCAGAGAGCCGCCTTCGCCACTGGTGTTCCTCCATATATCTACGCATTTCACCGCTACACATGGAATTCCACTCTCCTCTTCTGCACTCAAGTCTCCCAGTTTCCAATGACCCTCCCCGGTTGAGCCGGGGGCTTTCACATCAGACTTAAGAAACCGCCTGCGCTCGCTTTACGCCCAATAAATCCG
+
CCCCCGGGGGGGGGGGGGFGGGGGGGGGGGGGGGGGGGGGGGGFGGGGGGGGGGGGGGGGGGGGGGGGFGGGDGGGGGGGGGGGGGGGGFGGGGGGGGGGGFGGGGGGGGGCGGGGGGGGCFGGFGFGFFDGGGGGCE9FFGGGGGGGGGGDGFFGFDFGFGCFADFDFGGGG9@FFFGGGDEDGC:7FGGGGCCEEGDGGGGGFGFG?<*=CFGFGC?FEGD;?FBFFFFFGGGFF?GEG>?FCFBAGGD
@M03364:276:000000000-BLYN8:1:1101:16180:3934 2:N:0:1
GGACTACCAGGGTTTCTAATCCTGTTTGCTCCCCACGCTTTCGCACCTGAGCGTCAGTCTTTGTCCAGGGGGCCGCCTTCGCCACCGGTATTCCTCCAGAGCTCTACGCATTTCACCGCTACACCTGGAATTCTACCCCCCTCTACAAGACTCTAGCTGGACAGTTTTAAATTCAATTCCCAGGTTGAGCCCGTGGCTTTCACATCTAACTTATCCAACCGCCTGCGTCCGCTTTACGCCCAGTAATTCCG
+
CCCCCFGCFFGEFGFEDGGGFCFGGGGGGFFFCBFCCGEGGG:B@FGG8,;,@FFB:FFGG<<FFGEFG@FC@:C:>?FFCG@CFDFGGGGGCFF9=F8,,A9EA<FDFG7FFFF<BFCC7CEEFGCG8AF,,C=3EFDEEGE89,73C@F8BF,5@,,@@CFF9EGG78@;7;:,EA9A,,4>7?FCGGGGG:8*/B5?F+1=6<8+C8C@C7+:@4<A8>.(/=(2(05397/.98*/:53)C:997*0
@M03364:276:000000000-BLYN8:1:1101:5752:3961 2:N:0:1
GGACTACTGGGGTTTCTAATCCTGTTTGATCCCCACGCTTTCGCACATCAGCGTCAGTTACAGACCAGAAAGTCGCCTTCGCCACTGGTGTTCCTCCATATCTCTACGCATTTCACCGCTACACCTGGAATTCTACCCCCCTCTACGAGACTCTCGCTTGCCAGTTTCAAATGCAGTTCCCAGGTTGAGCCCGGGGATTTCACATCTGACTTAACAAACCGCCTGCGTGCGCTTTACGCCCAGTAATTCCG
+
CCCCCGGGGGGGGGGGGGGFGGGGGGGGGGGGGGGGGGGGGGGGGGGGGFEF7FGGGGGGGGGGGGGFFGGGGGGGGGGGFCGGGGGFFFECFGGGGGFFEGGGGEFGEGGGGGGFGDGDCFFFCFGGGCEFGGGGCFGGGGDFFGG+BC7DFG,@EEGBEFGGEDDGGFGGGGG,;EFGFGGFGG6<?FFGCEEGGDFGGGGGFGGFFGFDFF7C:DFFB=>;DFFF?FBD):FEF1B@=.(9DFF>>C*
@M03364:276:000000000-BLYN8:1:1101:6784:3967 2:N:0:1
GGACTACAGGGGTTTCTAATCCTGTTTGCTCCCCACGCTTTCGAGCCTCAGCGTCAGTTACAGACCAGAGAGCCGCCTTCGCCACTGGTGTTCCTCCATATATCTACGCATTTCACCGCTACACATGGAATTCCACTCTCCTCTTCTGCACTCAAGTCTCCCAGTTTCCAATGACCCTCCCCGGTTGAGCCGGGGGCTTTCACATCAGACTTAAGAAACCGCCTGCGCTCGCTTTACGCCCAATAAATCCG
+
CCCCCGGGGGGGGGGGGGGGGGGGGGGGGGGGGGGGGGGGGGGGGGGGGGGGGGGGGGGGGGGGGGGGGGGGGGGGGGGGGGGCEGGGGGGGGGGGGGGGGGFFGGGGGGGGGGGGGGGGGGGGGFFGFEFGGGGGCFGGGGFGGGGGFECFGGGGDFGGGGGGFGGG8;DC8FFDCCGGGGGGGGGGCGGGDGGGD8F?FDFGFGGGFDFFF7C7C5EF>EA?056>B>ABGGG<=?GGGB2)9DFFGC5
@M03364:276:000000000-BLYN8:1:1101:24128:3971 2:N:0:1
GGACTACCAGGGTTTCTAATCCTGTTTGCTCCCCACGCTTTCGCACCTGAGCGTCAGTCTTCGTCCAGGGGTCCGCCTTCGCCACCGTTATTCCTCCAGATCTCTACGCATTTCACCGCTACACCTGGAATTCTACCCCCCCCTACGAGACTCTAGCTTGCCAGGTTTAAATGCAGTCCCCGGGTTGAGCCCGGGGGTTTCACATCTGACTTAACAAACCGCCTGCGTGCGCTTTACGCACAGTAGTTCCG
+
6AA-A8F,,;F766@FCFCEFGCAF9EC<FEGGCFE@F,6DEFG77B@6,C<6@:F7CA9,66CF,8,C:CC7E++@C@C,:F7?AC6B7C<?5E,:AA,9?=FFEFCEGCC,E<<F:++@:=EG,EDE@9:AF4,444+=+B=DGC=++87B@@CGC,:+,3@*@,,,5,7EAAFA,@D,***1*4808?=C*B5*1=*27:+/90C**:2*2:27C577/8<6>651B>)1//.@?G*:>??7*16CC/
@M03364:276:000000000-BLYN8:1:1101:22771:3974 2:N:0:1
GGACTACTGGGGTATCTAATCCTGTTTGCTCCCCACGCTTTCGAGCCTCAGCGTCAGTTACAGACCAGAGAGCCGCCTTCGCCACTGGTGTTCCTCCATATATCTACGCATTTCACCGCTACACATGGAATTCCACTCTCCTCTTCTGCACTCAAGTCTCCCAGTTTCCAATGACCCTCCCCGGTTGAGCCGGGGGCTTTCACATCAGCCTTAAGAAACCGCCTGCGCTCGCTTTACGCCCAATAAATCCG
+
CCCCCGCFGFGDEGEDFCFGDFFEFGFGFFEGGGGGCCFGGGGDFEEGGGGGGF:CCFAFGFGGGGGGGGGCFEEGGEGCFFGGCFFFGGGGFGGFGGGGFGD,CEFFEECFFFFC,@FE7::=ECCCECFFDEFFGG9FGGDDFEFGCCFGGDCDCDFG,D8DADEG8D9;8>EGGGGG6@B6C>EFFCDGG5CCEGCEC+=DFGGD*;DG=FC7;CG*5=>?7A>D6BF)*/14/4;57)4)7794>C)
@M03364:276:000000000-BLYN8:1:1101:18128:3993 2:N:0:1
GGACTACAAGGGTTTCTAATCCTGTTTGCTCCCCACGCTTTCGAGCCTCAGCGTCAGTTACAGACCAGAGAGCCGCCTTCGCCACTGGTGTTCCTCCATATATCTACGCATTTCACCGCTACACATGGAATTCCACTCTCCTCTTCTGCACTCAAGTCTCCCAGTTTCCAATGACCCTCCCCGGTTGAGCCGGGGGCTTTCACATCAGACTTAAGAAACCGCCTGCGCTCGCTTTACGCCCAATAAATCCG
+
CCCCCGGGEEGGFGEFFGGGGFGGGFGGFGGGFGGGGDEGGGGGGGGGDFFGGGGGGGGGFGGGGGGGFGFFGGGGGGGGGGGGGGGGGGGGD9EFGFGCFGGGCFFFEGGGGGFGGGGGGGGGGGGGFFGGGG9EEC>FGGGGGGGGGGGGGGGGGGGGGGFFFGGD=EGGGGGFGEFGCEGEG@EDE@ECEGCGGGGDCCFGFG=CCFCGGG7+2>GDEGFFFFFEBFAEGGG<=?GGGFFFCGFA>D7
@M03364:276:000000000-BLYN8:1:1101:7447:4008 2:N:0:1
GGACTACTGGGGTTTCTAATCCTGTTTGCTCCCCACGCTTTCGCACCTGAGCGTCAGTCTTCGTCCAGGGGGCCGCCTTCGCCACCGGTATTCCTCCAGATCTCTACGCATTTCACCGCTACACCTGGAATTCTACCCCCCTCTACGAGACTCAAGCCTGCCAGTTTCAAATGCAGTTCCCAGGTTGAGCCCGGGGATTTCACATCTGACTTAACAGACCGCCTGCGTGCGCTTTACGCCCAGTAATTCCG
+
CCCCCFGGGGGGGGGGGGGGFGGGGGGGGGGGGGGGGGGGGGGGGGGGGGGGGGGGGGGGGGGGGGGGGGGGGGGGGGGGGGGGGGGGGDGGGGGGGGFEFGGGGGGGGGGGGGGGGGGGGGGGGGGGGGGGGGGGGGGGGGGGEGFGECEFGGGFFGGFGGGGGGCCGGGGGGGGGGDFGGGGGGFGGGGGGGGGGDFGGG7CADCFD@FFFGGFGGGCDGFFB@6B?FFFGGG47:EGG5:9:>B6FF0
@M03364:276:000000000-BLYN8:1:1101:14932:4066 2:N:0:1
GGACTACAAGGGTTTCTAATCCTGTTTGCTCCCCACGCTTTCGAGCCTCAGCGTCAGTTACAGACCAGAGAGCCGCCTTCGCCACTGGTGTTCCTCCATATATCTACGCATTTCACCGCTACACATGGAATTCCACTCTCCTCTTCTGCACTCAAGTCTCCCAGTTTCCAATGACCCTCCCCGGTTGAGCCGGGGGCTTTCCCATCAGACTTAAAAGACCGCCTGCGCGCGCTTTACGCCCAATAATTCCG
+
@C@@CCFGGGGGEFEGGGFGGFGGGGGGGGGFGGGDFFGGGGGDFCFGGGGGGGGGCFGGGGGGGGGGGGGGGGGGGGGGGGGGGGGGGGGGGGGGGGGGGGFGGGGGGEGGDEGGGGGGGDGG9EFGGGGGGGGGGGGGFGFGC=F=AFFGGGGGEEGGBFFFAD9D,3EDDECFGGGGEGGGFDGG?CCE>C@ECEG,++42BCCFGG48+2C7@<F6AGA61A9DBDEEG5F9@?GGGF?>FC=4F79
@M03364:276:000000000-BLYN8:1:1101:13815:4095 2:N:0:1
GGACTACCGGGGTTTCTAATCCTGTTTGCTCCCCACGCTTTCGAGCCTCAGCGTCAGTTACAGACCAGAGAGCCGCCTTCGCCACTGGTGTTCCTCCATATATCTACGCATTTCACCGCTACACATGGAATTCCACTCTCCTCTTCTGCACTCAAGTCTCCCAGTTTCCAATGACCCTCCCCGGTTGAGCCGGGGGCTTTCACATCAGACTTAAGAAACCGCCTGCGCTCGCTTTACGCCCAATAAATCCG
+
CCCCCGGGGGGGGGGGGGGGGGGGGGGGGGGGGGGGGGGGGGGGFGGGGGGGGGGGGGGGGGGGGGGGGGGGGGGGGGGGGGGGGGGGGGGGGGGGGGGGGGFGFGGGGGFGGGGGGGDGGGGGGGGGFFFFFGGGGGEFGGG?DEF9;:@=@8BDGGG9DFGGFFGGGGGGGFGCFGGGGGGGGGEGCFGGGCGEGGFGGGGGFGGGFF4:C;DCCGGFBGFFFF>EFFFEGCFB=?GGGDF@C:=>GC5
@M03364:276:000000000-BLYN8:1:1101:23234:4127 2:N:0:1
GGACTACTCGGGTTTCTAATCCTGTTTGCTCCCCACGCTTTCGCGCCTCAGCGTCAGTTGCGAGCCAAAGAGCCTCTTTCGCCACTGGTGTTCCTCCATATCTCTACGCATTTCACCGCTACACATGGAATTCCACTCTTCTCTCTCGCACTCCATTCTTCCAGTTTCCACTTACCCTCCCCTGTTGAGCCGGGGGCTTTCACATCAGACTTAAGAAACCCCCTGCGCTCTCTTTACTCCCAATAAATCCC
+
CCCCCGGGGGC+CFGGGE@FFGG9FGG,FFGGGGCFEGGGGGBFFGGGGGFG+CFGCFG9FF++@F8AF,<6ED<EFFEE4=FGGG8,C,:FGGFGGGG<?FFFFGGGDCE=EFGGG7FGDGCGFF9EBFGD9EFFGFEGGGGFGGG+>+3=8,>6EADFGFFDF=EGFG9F,3@=FFGEEE,4@D,,,@65*@*15BCFGGGFCC886CFFDC+1+*:7)=>;<43>9>8ACF>);-<2A4,5*0/67D9
@M03364:276:000000000-BLYN8:1:1101:11597:4130 2:N:0:1
GGACTACCGGGGTTTCTAATCCTGTTTGCTCCCCACGCTTTCGCACCTGAGCGTCAGTCTTCGTCCAGGGGGCCGCCTTCGCCACCGGTATTCCTCCAGATCTCTACGCATTTCACCGCTACACCTGGAATTCTACCCCCCTCTACGAGACTCTAGCTTGCCAGTTTCAAATGCAGTTCCCAGGTTGAGCCCGGGGATTTCACATCTGACTTAACAAACCGCCTGCGTGCGCTTTACGCCCAGTAATTCCG
+
CCCCCGGGGGGGGGGGGGFGGGGGGGGGGGGGGGGGGGGGGGGGGGGGGGGFGGGGGGGGGGGGGGGGGGGGGGGGGGGGGGGGGGGGGGFGEGGGGFGGGGGGGGGGGGGGGGGGGGGGGGDGGGFGG8FGFGGGGGFGDGGGGEGDEEGGGGGGGGGGGGFGCFGGGF9EFGGGGGGGGGGFGCGGGGGGGGDE*CGCFG7:FGGGF1+2:;FGG<E:8EDB?F9>:EEDDCF<@:EGEFFFGG=2DF2
@M03364:276:000000000-BLYN8:1:1101:21786:4189 2:N:0:1
GGACTACTAGGGTATCTAATCCTGTTTGCTCCCCACGCTTTCGAGCCTCAGTGTCAGTTACAGGCCAGAGAGCCGCTTTCGCCTCCGGTGTTCCTCCATATATCTACGCATTTCACCGCTACACATGGAATTCCACTCTCCTCTCCTGCACTCAAGTCTCCCAGTTTCCAATGCACACAATGGTTGAGCCACTGCCTTTTACATCAGACTTAAGAAACCGCCTGCGCTCGCTTTACGCCCAATAAATCCGG
+
CCCCCFGGGFGGGGGFGCFGGGGGGGGFGGGFGGGGG@FGGGGGGCFG8FGGGGG,EEFGGGFGGFGG8FFCF?ECGGGGEE@FGGGG:CFFGFFGGCGFFGGGGGGG@CFGGGGGGCFCFGGGGG@EFEFDGCGG=EGG?D88EDGGG?EDFGGCECEFDFFDFFGGGFGG88DFGF6FGGGGGG8DF8:8949:FAEFGGGG?CFGFF9@CGGGGG,@*437):99>>ABCC+965:85)3ACFFEDD8
@M03364:276:000000000-BLYN8:1:1101:23337:4268 2:N:0:1
GGACTACTAGGGTTTCTAATCCTGTTTGCTCCCCACGCTTTCGCACCTGAGCGTCAGTCTTCGTCCAGGGGGCCGCCTTCGCCACCGGTATTCCTCCAGATCTCTACGCATTTCACCGCTACACATGGAATTCCACTCTCCTCTTCTGCACTCAAGTCTCCCAGTTTCCAATGACCCTCCCCGGTTGAGCCGGGGGCTTTCACATCAGACTTAAGAAACCGCCTGCGCTCGCTTTACGCCCAATAAATCCG
+
CCCCCGGGFFG9EFEFEEAFGEF9FF@FCFEFGGGGGGCCGFFGGGG8FEF,FFED@GGG<F@:CG7@<7:7BFGGG=FEFGEFG,7>++B<BFFG,A<F<FEEGF<DB+4+@FGGGGGEGGFF9?EFG9FBFDAFFGGCFEG8FFFFFEDGGGEGE3,>EFF?FD;FFGGGGGGGG@CE?EGG@E>C9B?CCEEGGD8+0+=FFFGF*;6@@+:1+9@C3C>?:4()3))<D**.9,?8=3(56:*)295
@M03364:276:000000000-BLYN8:1:1101:15770:4342 2:N:0:1
GGACTACTAGGGTTTCTAATCCTGTTTGCTCCCCACGCTTTCGAGCCTCAGCGTCAGTTACAGACCAGAGAGCCGCCTTCGCCACTGGTGTTCCTCCATATATCTACGCATTTCACCGCTACACATGGAATTCCACTCTCCTCTTCTGCACTCAAGTCTCCCAGTTTCCAATGACCCTCCCCGGTTGAGCCGGGGGCTTTCACATCAGACTTAAGAAACCGCCTGCGCTCGCTTTACGCCCAATAAATCCG
+
CCCCCGGGGGGGFGGGGGGG@FGGGGGGGGGGGGGGGGGGGGGFGCEGFDFFGGEGGGFGGGGGGGGFGGFGGGGDGGGGGGGGGGGGGGGGGGGGGGGGGCEFCEFCEEEGGGGGFED6FGGGGGG8EEFGGGGGGGGGGFFGGGGGGGGGG?@9FGGG=DFCDD;DE;EGFGG8DFF@E>EGGGGFFG?CEEGGGGFGGGGFFGDF=CGGFGCFFFG65=A0(5>>200:CFGAF?EGGD?FGC6-:<C
@M03364:276:000000000-BLYN8:1:1101:9916:4379 2:N:0:1
GGACTACTCGGGTTTCTAATCCTGTTTGCTCCCCACGCTTTCGCACCTGAGCGTCAGTCTTCGTCCAGGGGGCCGCCTTCGCCACCGGTATTCCTCCAGATCTCTACGCATTTCACCGCTACACCTGGAATTCTACCCCCCTCTACGAGACTCTAGCTTGCCAGTTTCAAATGCAGTTCCCAGGTTGAGCCCGGGGATTTCACATCTGCCTTAACAAACCGCCTGCGTGCGCTTTACGCCCAGTAATTCCG
+
CCCCCGGGGGGGFGDFGGGGFGGGGFGGGGGGGGGGGGGDGGGEGGGGGFGGGGGGEGGGGGGGGGGGGDGDGGGGEGGGGGCF>ABCFCFGFGGGGGGFGGGGDFEGEGGGGGGGGDEEF@AFCFGGCFGFDADGGGGGGGGF,8>:C+>DFGGGGGGGGF7FFFGGGABAFGGGGGGGGGD5CFGC,8,DE*=CC;CEGFFG6>FD+0;CFC>7CFFGFGF1=F1)8<BEDD<AF?E8CB<@GG?4:C*
@M03364:276:000000000-BLYN8:1:1101:11304:4387 2:N:0:1
GGACTACCGGGGTTTCTAATCCTGTTTGCTCCCCACGCTTTCGCACCTGAGCGTCAGTCTTCGTCCAGGGGGCCGCCTTCGCCACCGGTATTCCTCCAGATCTCTACGCATTTCACCGCTACACCTGGAATTCTACCCCCCTCTACGAGACTCTAGCTTGCCAGTTTCAAATGCAGTTCCCAGGTTGAGCCCGGGGATTTCACATCTGACTTAACAAACCGCCTGCGTGCGCTTTACGCCCAGTAATTCCG
+
CCCCCGFGGGGGGGGGGGEFGGGGGGGGGGGGGGGGGGGGGGGGGGGGG<GGGGGGGGGGGGGGGGGCFGGGGGGGGGGGGGGGGGGGGGGGFGGGGGGGGGFGGGGGGGGGGFGGGGGGGGFGGGGGDEDGGGGGGGGEGDGGGGGGGCEGGGAGGGGGGGGGGGGFGGFGGGGGGGGGGGGGGGGGGFFEEGGG5CFGGGGFFFDGFFGGG@FGFFGGADB?FF9BFDFFGGGDFFGG=>?FGCBFGGF
@M03364:276:000000000-BLYN8:1:1101:8398:4459 2:N:0:1
GGACTACCGGGGTTTCTAATCCTGTTTGCTCCCCACGCTTTCGCGCATGAGCGTCAGTACTGGTCCAGGGGGTTGCCTTCGCCTTCGGTGTTCCTCCAGATTTCTACGCATTTCACCGCTACTCCTGGAATTCCACCCCCCTCTACGAGACTCAAGCCTGCCAGTTTCAAATGCAGTTCCCGGGTTGAGCCCGGTGATTTCCCATCTGACTTAACCGACCGCCTGCGTTCGCTTTGTGCCCAGTATATCCC
+
8CCCC@,EEGGGBFGECA@FEFGFGGFFGE,CCB<@C+,B<FF,@C+B7C@FGEECGF,,,C8CCEGCDC7+8FC,5A?FFGG7FECFG+CFC<EGD8=??,,EE,<A:+BFFCGGAF+++>,,8ADGG,AF,,;D>+6+@@+=;93>:@>268@DC:D>D@C?7,@9;9;D9DF99CFGGCEEGGGCGGGGGG1=CCFGF7+785:DC:>11:+*/23=>=.(-76;(<)7**9)*.03:;0?***.;F4
@M03364:276:000000000-BLYN8:1:1101:12492:4481 2:N:0:1
GGACTACAAGGGTTTCTAATCCTGTTTGCTCCCCACGCTTTCGCACCTGAGCGTCAGTCTTCGTCCAGGGGGCCGCCTTCGCCACCGGTATTCCTCCAGATCTCTACGCATTTCACCGCTACACCTGGAATTCTACCCCCCTCTACGAGACTCTAGCTTGCCAGTTTCAAATGCAGTTCCCAGGTTGAGCCCGGGGATTTCACATCTGACTTAACAAACCGCCTGCGTGCGCTTTACGCCCAGTAATTCCG
+
CCCCCGGGGGGGGGDGFGGGGGGGFGGGGGGGGGGGGGGGGGGGGGGGGFGGGGGGGGGGGGGGGGGGFGGGGGGGDGGGGGCFGGGGGGGGGGGGGGF<FGGFFGGGGGCCFGGGFGGGGGGGGGGGGCFFGGGGGDFGGGGG9=FEGEGGCCCGGGGGGGCFFGGFCGFAFGGGGFGGGGGGGFGCFGGGGGGG5EFE7@FFA0@CF>FGG+:D>FGC>>5(349D?DF>GGGFF08>G@?FF*7<G72
@M03364:276:000000000-BLYN8:1:1101:17747:4525 2:N:0:1
GGACTACTCGGGTATCTAATCCTGTTTGCTCCCCACGCTTTCGAGCCTCAGCGTCAGTTACAGACCAGAGAGCCGCCTTCGCCACTGGTGTTCCTCCATATATCTACGCATTTCACCGCTACACATGGAATTCCACTCTCCTCTTCTGCACTCAAGTCTCCCAGTTTCCAATGACCCTCCCCGGTTGAGCCGGGGGCTTTCACATTAGACTTAAGAAACAGCCTGCGCTAGCTTTACGCCCAATAAATGCG
+
C<CBC<,EFGE@C6C<AG9<@FGGGGFFFAC,9CFGGCCCFFGFDEEF,FEGCGGF@<<EAFF9FGGFGG@FDFGG+BE@FCBCFGGGFGGGGFCDFFGFGFFF=ACFC7CCFGF<EGGEGGFF@@E@F<FCGGFGCGG,8DBDF,4E=EG=D?,@=DCFC83>FF,ECDGF8DEFD8DEGDEGG68,<EGGGCGG=CF?FGGG++21=:7>CGGGCGG*)2:;@F>3,)297+1;6;C>E@6F*:4-**1
@M03364:276:000000000-BLYN8:1:1101:22900:4535 2:N:0:1
GGACTACAAGGGTTTCTAATCCTGTTTGCTCCCCACGCTTTCGCACCTGAGCGTCAGTCTTCGTCCAGGGGGCCGCCTTCGCCACCGGTATTCCTCCAGATCTCTACGCATTTCACCGCTACACCTGGAATTCCACCCCCCTCTACGAGACTCAAGCCTGCCAGTTTCAAATGCAGTTCCCGGGTTGAGCCCGGGGATTTCACATTTGACTTAACAGACCGCCTGCGTGCGCTTTACGCCCAGTAATTGCG
+
CCCCCGGGGGGGGGGGFGGGFGGGGGGGGGGFGGG+FEGEGGGGFGGGEGGDGGGGG9@FG9FFGGDFD,@@CFCECFEGGGGC@EGFGECFA?E<FF?GGGGFG<FCGGGGGFDGFGGCFFFFFGGG8FF8D9EFB7+@+@CGGF8>@>GDECCEF>,:FDADF,E37EBCFDFGFEECGC>EFE8FG8B=7CEE***3;CECA+:7;DGGG@7+025*5CDB649>?EB>D3*6*1C::B?FDC?4***
@M03364:276:000000000-BLYN8:1:1101:20593:4568 2:N:0:1
GGACTACTGGGGTATCTAATCCTGTTTGCTCCCCACGCTTTCGAGCCTCAGCGTCAGTTACAGACCAGAGAGCCGCCTTCGCCACTGGTGTTCCTCCATATATCTACGCATTTCACCGCTACACATGGAATTCCACTCTCCTCTTCTGCACTCAAGTCTCCCAGTTTCCAATGACCCTCCCCGGTTGAGCCGGGGGCTTTCACATCAGACTTAAGAAACCGCCTGCGCTCGCTTTACGCCCAATAAATCCG
+
CCCCCGGGGGGGGGGGGGGGGCFGGGGGGGGGGGGGGGGGGGGGGGGGGGGGGGGGGGGGGGFGGGGGGG<CGGGGGGGGGGGGDGGGGGGGGGGGGFGGGGGGGGGGGGGGGGGGGGGG>FGGFGDGFEFGGGGGGGGGGGGGDFFF,@EDGFGFFGGGGGGGG=DGGDGGGFC8==@EGGGGG6>F6CF>7>EGDEGGGGFFA4:*?DGGC>77D4FCBG:;74::9>D>5F35=(2:ED:@<D?AFG5
@M03364:276:000000000-BLYN8:1:1101:21971:4573 2:N:0:1
GGACTACTGGGGTTTCTAATCCTGTTTGCTCCCCACGCTTTCGAGCCTCAGCGTCAGTTACAGACCAGAGAGCCGCCTTCGCCACTGGTGTTCCTCCATATATCTACGCATTTCACCGCTACACATGGAATTCCACTCTCCTCTTCTGCACTCAAGTCTCCCAGTTTCCAATGACCCTCCCCGGTTGAGCCGGGGGCTTTCACATCAGACTTAAGAAACCGCCTGCGCTCGCTTTACGCCCAATAAATCCG
+
CCCCCGGGGGGGGGGGGGGGGFGGGGGGFGGGGGGGGGGGGGGGGDGGGGGGGGGGGGGGGGGGFFGGGGFGFGGGGGGGGGGGGGG@FGGGGGGGGGGFGGCAFGGGGGGGGFGGFGGGGGGGGGGGFCEGGGGFGFFFGGGFGFGC;=EDEGFGGGGGGGGGGGGGGGGGFGGGGGGGGGGDGGGGGGGEDEGGGDGGC8=7B4+68CFDF:F>@5EG:EFFFFFF>EBEDD*-80EGGFFFGG44761
@M03364:276:000000000-BLYN8:1:1101:7139:4583 2:N:0:1
GGACTACCCGGGTTTCTAATCCTGTTTGCTCCCCACGCTTTCGAGCCTCAGCGTCAGTTACAGACCAGAGAGCCGCCTTCGCCACTGGTGTTCCTCCATATATCTACGCATTTCACCGCTACACATGGAATTCCACTCTCCTCTTCTGCACTCAAGTCTCCCAGTTTCCAATGACCCTCCCCGGTTGAGCCGGGGGCTTTCACATCAGACTTAAGAAACCGCCTGCGCTCGCTTTACGCCCAATAAATCCG
+
CCCCCGG8EFGGGGGGGGGGGFGGGGGGGGGGGGG>FGGGGGGGGGGGDF@GGGDEGGGDGGCDGGFGGFGGGGGGGGGGGGGGGGGGGGGDFEFGGGFGGGGGGGCGGGGGGC9AFGGGGGGGF8AFFFFGGGFGGGGGGGFFGG9FGGG8DDFFFF,>=DFGFGGGGG;,6,@D8EFEGCCCGGG,<,@87*>ECEFGGGG8CD>FGGG=DF77@CFE>GF?@FF3(:.79CGFFFCEE>8FCFFFGG>
@M03364:276:000000000-BLYN8:1:1101:22898:4613 2:N:0:1
GGACTACACGGGTTTCTAATCCTGTTTGCTCCCCACGCTTTCGCACCTGAGCGTCAGTCTTCGTCCAGGGGGCCGCCTTCGCCACCGGTATTCCTCCAGATCTCTACGCATTTCACCGCTACACCTGGAATTCTACCCACCTCTACGAGACTCTAGCTTGCCAGTTTCAAATGCAGTTCCCAGGTTGAGCCCGGGGATTTCACATCTGACTTAACAAACCGCCTCCGTGCGCTTTACGCCCAGTAATTCCC
+
CCCCCGGGGFEGGGGFEEFGGGGFFFGGCGGFGGGGGGGGGGGGFEFF,EEEEGGGGGGGG,CF@FFGGDEGGGGGGGGDGF:FC8@FGGGFC9BEFFGGGFGFFGF7B=FFGGGGGGGGGGGG,A>AD@DFGFGD,3,8BF?DDGGCEDE2DFGGCF,:@@7DG9,D:FAEGGCFA,,@56@EGCC?CFGFE5EG5:CFF@,11;7;+10CF+;7CCGGB*:0(;7=;DFFDD3<F0;8*7(9:7747**
@M03364:276:000000000-BLYN8:1:1101:19449:4617 2:N:0:1
GGACTACCAGGGTATCTAATCCTGTTTGCTCCCCACGCTTTCGAGCCTCAGTGTCAGTTACAGGCCAGAGAGCCGCTTTCGCCTCCGGTGTTCCTCCATATATCTACGCATTTCACCGCTACACATGGAATTCCACTCTCCTCTCCTGCACTCAAGTCTCCCAGTTTCCAATGCACACAATGGTTGAGCCCCTGCCTTTTACATCAGACTTAAGAAACCACCTGCGCTCGCTTTACGCCCAATAAATCCGG
+
CCCCCGGDAGGGGGEGGGFGGGFGGGDGGGGGFGGCECFGGGGFCGGGGGGFGGGFGGGGFG?8FEFFDECGGGGGEGGGGGGG,@@FEGCFGGGF@8EFGGGGGGCGGEBFGG<?F@BEEGGGEEEAE9FF9F@:ECFGGGGD8EF,=@EDFFFGGGG9=D8>FDFG,E,3=DFFGF=88B,@,@8DE@++@FCC9CFGFGGFA7*39*;=<=<7**59/4*:5>9*75??55>:>DCEC58FG7@57)8
@M03364:276:000000000-BLYN8:1:1101:20825:4621 2:N:0:1
GGACTACTGGGGTTTCTAATCCTGTTTGCTCCCCACGCTTTCGCACCTGAGCGTCAGTCTTCGTCCAGGGGGCCGCCTTCGCCACCGGTATTCCTCCAGATCTCTACGCATTTCACCGCTACACCTGGAATTCTACCCCCCTCTACGAGACTCTAGCTTGCCAGTTTCAAATGCAGTTCCCAGGTTGAGCCCGGGGATTTCACATCTGACTTAACAAACCGCCTGCGTGCGCTTTACGCCCAGTAATTCCG
+
CCCCCGGGGGGGGFGGGGGGGGGGGGGGGGGGGGGGGGGGGGGGGGGGGGDGGGGGGGGGGGGGGGGGGGGGGGGGGGGGGGGGGGGGGGGGGGGGGGGGGGFFGGGGGGGGGDFGGGGGGGGGFGGGGGGGGGGGGGGGGGGGGGGGGGGGGGGGGGFCFGGGGGFFGGGGGGGGGDGGGGGGGGGGGGFGEECEGGGGGGGFFGFFCFGGGFFGFFFGFGFFFFFFFFFEGGGFFBGGGFFFG7FFGF*
@M03364:276:000000000-BLYN8:1:1101:18906:4626 2:N:0:1
GGACTACCGGGGTTTCTAATCCTGTTTGCTCCCCACGCTTTCGCACCTGAGCGTCAGTCTTCGTCCAGGGGGCCGCCTTCGCCACCGGTATTCCTCCAGATCTCTACGCATTTCACCGCTACACCTGGAATTCCACCCCCCTCTACGAGACTCAAGCCTGCCAGTTTCAAATGCAGTTCCCGGGTTGAGCCCGGGGATTTCACATCTGACTTAACAAACCGCCTGCGTGCCCTTTACGCCCAGTAATTCCG
+
CCCCCGG,@FGGG@FGGGGGGGGGGGDG<F9FFGGGGGGGGGGD,C@F<FGGGGGGGG9CC,,C:FGG,:FFG7FGGGGGGGCF@FGGC+BFG9EG8,,?F?EFGG9FGGGGGGGGGGGGGGGGF:,AFFGGGG,FF86CBCE73,+>*@EFGGFGGGGGFGGGFGD;;,?;9DF,>,>CF>BEGGDGGGGG*C*8CEGGGCFF6CC7+;FCD7CD*5@*<CEB(>>)(0)76CFF4,AEGD,9>F7)*22
@M03364:276:000000000-BLYN8:1:1101:10421:4647 2:N:0:1
GGACTACTGGGGTATCTAATCCTGTTTGCTCCCCACGCTTTCGAGCCTCAGTGTCAGTTACAGGCCAGAGAGCCGCTTTCGCCTCCGGTGTTCCTCCATATATCTACGCATTTCACCGCTACACATGGAATTCCACTCTCCTCTTCTGCACTCAAGTCTCCCAGTTTCCAATGACCCTCCCCGGTTGAGCCGGGGGCTTTCACATCAGACTTAAGAAACCGCCTGCGCTCGCTTTACGCCCAATAAATCCG
+
CCCCCGGGGGGGGGGGGGGGGGGGGGGGGGGGGGGGGGGGGGGDGGGGGGGGGGGGGGGGGGGGGGGGGGGGGGGGGGGGGGGGGGGGGGGGGGGGGGFGGEGGGGGGGGGGGGGGGGGEFFDGFGGGFFGGGGGGGGGGGGGGDFGFGFGGGGGGGFFCFF8DFGGGGGGGFGFGFGGGGDGGEGG?6DCGCEDGEEGFGGGGFGFFFGGGGFF+2CGG>GFF?FBFBFAFGF<4415?CB(5>F?AGG5
@M03364:276:000000000-BLYN8:1:1101:23432:4679 2:N:0:1
GGACTACTGGGGTTTCTAATCCTGTTTGCTCCCCACGCTTTCGAGCCTCAGCGTCAGTTACAGACCAGAGAGCCGCCTTCGCCACTGGTGTTCCTCCATATATCTACGCATTTCACCGCTACACATGGAATTCCACTCTCCTCTTCTGCACTCAAGTCTCCCAGTTTCCAATGACCCTCCCCGGTTGAGCCGGGGGCTTTCACATCAGACTTAAGAAACCGCCTGCGCTCGCTGTACGCCCAATAAATCCG
+
CCCCCFFGGGGGGGGGGG<EEGGGGGGGGGGGGGGGGGGGGGCGGGEGGCG8FGGGGGGGGGGGGGFGGGGGGGGGGGGGGGGGGGGFFGGG9FCEGFGFGGDGGFGFGGGGGGGGFGGGGGGGGGGGEFFGFGGGGGGGGAFFGGGGFFCDEFGFF;EDE=8=AA,,@FGFGCGFGGG?EGGEGGGGGGG5;EGDG5CCFG?@FGGGFGGGGGGGGGF6)=B;@A9E68A@<*9>?B5?=D:>FFF6>DD
@M03364:276:000000000-BLYN8:1:1101:21187:4715 2:N:0:1
GGACTACTCGGGTTTCTAATCCTGTTTGCTCCCCACGCTTTCGCACCTGAGCGTCAGTCTTCGTCCAGGGGGCCGCCTTCGCCACCGGTATTCCTCCAGATCTCTACGCATTTCACCGCTACACCTGGAATTCTACCCCCCTCTACGAGACTCTAGCTTGCCAGTTTCAAATGCAGGTCCCAGGTTGAGCCCGGGGATTTCACATCTGACTTAACAGACCGCCTGCGGGCGCTTTACGGCCAGTAATTCCG
+
CCCCCGGGGGGGGDGGGFGFGGGFGGGGGGEFGGFGGGGGGEGGGGGGGGFGGGGGGEGGGGGGGGGGC7F@@EGCBFGGGGGGEFGGGGGCG9EFGFGCGCGGGGGGG>:F9FABECCEEGEFGFGGGGGFGGGG9@FGDG>?9CF>EE888,,E;@F67DDF,EC9A,>AF>,E,=EGEC>8<,,,12?=?EGG*;F6@FGCCD+7::+CCG7:CC*7):>(15631>ED3*566(*:E@3?>*/4C:*
@M03364:276:000000000-BLYN8:1:1101:11891:4749 2:N:0:1
GGACTACTGGGGTTTCTAATCCTGTTTGCTCCCCACGCTTTCGAGCCTCAGCGTCAGTTACAGACCAGAGAGCCGCCTTCGCCACTGGTGTTCCTCCATATATCTACGCATTTCACCGCTACACATGGAATTCCACTCTCCTCTTCTGCACTCAAGTCTCCCAGTTTCCAATGAACCTCCCCGGTTGAGCCGGGGGCTTTCACATCAGACTTAAGAAACCGCCTGCGCTCGCTTTACGCCCAATAAATCCG
+
CCCCCGGGGGGGGGGGGGGGGGGGFGGGGG@FFGGCGGGGGGGGGGGGGGGGGGGGGGGGGGGGGGGGF8FGGGGGGGGGGGGGGFGGGGGGG9;FGGGGGGGGGGGGGGEGFFFGGGGGDEEGGGGGF<FFGFGGGGGGGGGFGFGGGGGGGGGGDDFG9DDFFFFG8,DFG,,@=EG8CEGGGGDGFEFDECEGGGGFGGFGFGGGGGFGCDFCFGGGFD:@DF@BBFFFGGCAF?EGE@:>GFF6DGG
@M03364:276:000000000-BLYN8:1:1101:13369:4755 2:N:0:1
GGACTACCGGGGTTTCTAATCCTGTTTGCTCCCCACGCTTTCGAGCCTCAGCGTCAGTTACAGACCAGAGAGCCGCCTTCGCCACTGGTGTTCCTCCATATATCTACGCATTTCACCGCTACACATGGAATTCCACTCTCCTCTTCTGCACTCAAGTCTCCCAGTTTCCAATGACCCTCCCCGGTTGAGCCGGGGGCTTTCACATCAGACTTAAGAAACCGCCTGCGCTCGCTTTACGCCCAATAAATCCG
+
CCCCCGGGGGGGGGGGGGGGGGGGGGGGGGGGGGGGGGGGGGGFGGGGGGGGGGGGGGGGGGGGGGGGCCFGGGGGGGGGGGGGGGGGGGGGGGGGGFFGGGGGG9FGGGGGEFGGGGGGGGGGGGGFFFGGGFF998EGFGGFFGFGGGGGFCCGGC>ECDGGGGGFCC;EG;A@8=DGGGGGGGDGGGGGGGGGDGGGGGGGFG+>=FD:+:@DCDGF5CA60F>B(8>5<DFAFFGGGFFFG7=>GG9
@M03364:276:000000000-BLYN8:1:1101:15633:4764 2:N:0:1
GGACTACCGGGGTTTCTAATCCTGTTTGCTCCCCACGCTTTCGAGCCTCAGCGTCAGTTACAGACCAGAGAGCCGCCTTCGCCACTGGTGTTCCTCCATATATCTACGCATTTCACCGCTACACATGGAATTCCACTCTCCTCTTCTGCACTCAAGTCTCACAGTTTCCAATGACCCTCCCCGGTTGAGCCGGGGGCTTTCACATCAGACTTAAGAAACCGCCTGCGCTCGCTTTACTCCACATAAATCCG
+
CCCCBEFFGGGGGECEAEFGEGFFGDGGGFGDFE@@CGGG8CFFGG:FGGGGGEF:@FGEGGGGGF8F<C,@CGF@+CFGDGDFGEEF9=FCCF,,?FGCD@@AFFCFEGD7FGFGFCE=FEFGGGGGFABEFGFGGGD?EFGGCEFDF=D+6,3=;E9>8C=EDEADFD@F?FD6==FGGGGGG*;1@F,@EGECE>F,2B++8*0>6CGFC7FCC*=0)*)6?AB)()8<DGF)*)3<2)(/:7=4><9
@M03364:276:000000000-BLYN8:1:1101:21516:4780 2:N:0:1
GGACTACACGGGTATCTAATCCTGTTTGCTCCCCACGCTTTCGCACCTGAGCGTCAGTCTTCGTCCAGGGGGCCGCCTTCGCCACCGGTATTCCTCCAGATCTCTACGCATTTCACCGCTACACCTGGAATTCTACCCCCCTCTACGAGACTCTAGCTTGCCAGTTTCAAATGCAGTTCCCAGGTTGAGCCCGGGGATTTCACATCTGACTTAACAAACCGCCTGCGTTCGCTTTACGCCCAGTCATTCCG
+
CCCCCGGG@FGGGGGGGGGGDFFFGGFGGFGFCEFE@FCEFEGGGGGGGGGGGGGGGGFGFGGGGFFGGGGGEEGGGGFFGGGGGFGGGGGCGGGGGGGGGDEGGGFGDCGG9,?<FFFE@CGFFCFFFGFFFCCDEGGGGGEGGGGGGE:?:9=,DGGFGF,>,>EAABFGGGGFEFGFGGGEGF6<?EGF=CC5/=CF@7:@A4@::+::F7>7;<CC>55;?F;7(07>GCCA618*:53)***.2:*
@M03364:276:000000000-BLYN8:1:1101:13965:4790 2:N:0:1
GGACTACCGGGGTATCTAATCCTGTTTGCTCCCCACGCTTTCGCACCTGAGCGTCAGTCTTCGTCCAGGGGGCCGCCTTCGCCACCGGTATTCCTCCAGATCTCTACGCATTTCACCGCTACACCTGGAATTCTACCCCCCTCTACGAGACTCTAGCTTGCCAGTTTCAAATGCAGTTCCCAGGTTGAGCCCGGGGATTTCACATCTGACTTAACAAACCGCCTGCGTGCGCTTTACGCCCAGTACTTCCG
+
CCCCCGGGGGGGGGGGGGGGGGGGGGGGGGGGGGGGGGGGGGGGGGGGGGGGGGGGGGGGGGGGGGGGGGGGGGGGGGGGGGGGGGGGGGGGGGGGGGGGGGGGGGGGGGGGGGGGG:EGGGFGGGGGEGGFGGGGGGGFGGGGGGGGGGGGGGGGGGGGGGFGGGGCFGDFGGGGGGGFF9FFGGGGGGFGGGGGEGGGGGG>CFFFGGFG>FGGGGGGEGFFFF>E?FB>DD3<=<GGG::?C*9AGF>
@M03364:276:000000000-BLYN8:1:1101:7456:4799 2:N:0:1
GGACTACCAGGGTTTCTAATCCTGTTTGCTCCCCACGCTTTCGCACCTGAGCGTCAGTCTTCGTCCAGGGGGCCGCCTTCGCCACCGGTATTCCTCCAGATCTCTACGCATTTCACCGCTACACCTGGAATTCTACCCCCCTCTACGAGACTCTAGCTTGCCAGTTTCAAATGCAGTTCCCAGGTTGAGCCCGGGGATTTCACATCTGACTTAACAAACCGCCTGCGTGCGCTTTACGCCCAGTAATTCCG
+
CCCCCGGGGGGGGGGGGGGGGGGGGGGGGGGGGGGGGGGGGGGGGGGGGGGGGGGGGGGGGGGGGGGGGGGGGDGGGGGGGGGGGGGGGGGGGGGGGGGGGGGGGGGGGGGGGGGGGGGGGGGGGGGGGGGGGGGGGGGGGGGGGGFEE@EGGGGGGGGGGGGGGGGGGGGGGGGGGGGGFGGGGGGGGGGGGGGEEEGGGGGGFGGGGGGGGDGGGGGGFGEFDFBFFFFFGGFFFFGGGD:FGFFAGG7
@M03364:276:000000000-BLYN8:1:1101:8063:4806 2:N:0:1
GGACTACAGGGGTATCTAATCCTGTTTGCTCCCCACGCTTTCGCACCTGAGCGTCAGTCTTCGTCCAGGGGGCCGCCTTCGCCACCGGTATTCCTCCAGATCTCTACGCATTTCACCGCTACACCTGGAATTCTACCCCCCTCTACGAGACTCTAGCTTGCCAGTTTCAAATGCAGTTCCCAGGTTGAGCCCGGGGATTTCACATCTGACTTAACAAACCGCCTGCGTGCGCTTTACGCCCAGTAATTCCG
+
CCCCCFFGGGGGGGGGGGGGGGGGGGGGGGGGGGGGGGGGGGGGGGGGGGGGGGGGGGGGGGGG7FGGG:FGGGGGGGGGGGGGGGGGGGGGGGGGGGGGGGGGGGGGGGGGGGGGGGEEGGG?EFGGGGGGGGGGFGFFGGGGGGGGGGGGGFGGGGGGCGGCFD;D@FFGE;;A9?@CFCCGGGGGF,DFCE5:/BCFGGGGF7+:CCFGFCFCCCGGED>?FFFFFFBFGDGAF?G5C5::DFF<>D7
@M03364:276:000000000-BLYN8:1:1101:8537:4860 2:N:0:1
GGACTACCGGGGTTTCTAATCCTGTTTGCTCCCCACGCTTTCGCACCTGAGCGTCAGTCTTCGTCCAGGGGGCCGCCTTCGCCACCGGTATTCCTCCAGATCTCTACGCATTTCACCGCTACACCTGGAATTCTACCCCCCTCTACGAGACTCTAGCTTGCCAGTTTCAAATGCAGTTCCCAGGTTGAGCCCGGGGATTTCACATCTGACTTAACAAACCGCCTGCGTGCGCTTTACGCCCAGTAATTCCG
+
CCCCCGGGGGGGGGGGGGGGGGGGGGGGGGGGGGGGGGGGGGGGGGGGGGGGGGGGGGGGGGGGGGEGGGGGGGGGGGGGGGGGGGGGGGGGGGGGGFGGGFCGGGGGGGGGGGGGGEGGEEGGG8DGGGGGGGGGGFGGDCGGGGGGGDEGGGCFGFFFGGDDFD>CFFFGF?FFFGGG69DGGGGGGFGFGGEGGGG91:C772@>>FFGCDGGGGGFFEFF<79@(7<3DD<)@?GCEFBFG7B<:>6
@M03364:276:000000000-BLYN8:1:1101:10017:4870 2:N:0:1
GGACTACTGGGGTTTCTAATCCTGTTTGCTCCCCACGCTTTCGAGCCTCAGTGTCAGTTACAGGCCAGAGAGCCGCTTTCGCCTCCGGTGTTCCTCCATATATCTACGCATTTCACCGCTACACATGGAATTCCACTCTCCTCTTCTGCACTCAAGTCTCCCAGTTTCCAATGACCCTCCCCGGTTGAGCCGGGGGCTTTCACATCAGACTTAAGAAACCGCCGTCGCTCGCTTTACGCCCATTAAATCCG
+
CCCCCGGGGGGGGGEGGGGAEAFFGGGGGGGGGGGGGGDFCGFFGGGGD8ACEFG@FGGGGGFGGF<C,CEFGFFD:F,?@EGBEGC=>F:FFGDFGDF9F@,AEFFDFCFCFGGGGGGGCFE8,AFGGFEFFGGGGFFGGGC?BFGGGGFGGDFDCF9EEDCFDFGGGG,@FGGGGGGGGGGEBEEFGGCEC5CC=E>,+==B6?;*9CF>7:;++0A6>=>((265<;3;57>)63C8=3(/0:@<GGC
@M03364:276:000000000-BLYN8:1:1101:19032:4926 2:N:0:1
GGACTACTAGGGTTTCTAATCCTGTTTGCTCCCCACGCTTTCGAGCCTCAGCGTCAGTTACAGACCAGAGAGCCGCTTTCGCCACCGGTGTTCCTCCATATATCTACGCATTTCACCGCTACACATGGAATTCCACTCTCCCCTTCTGCACTCAAGTTGTACAGTTTCCAAAGCACACAATGGTTAAGCCACTGCCTTTTACTTCAGACTTATACAACCGCCTGCGCTCGCTTTACGCCCAATAAATCCGG
+
CCCCCGGGFGGGGGGGGGGGGGGGGGGGGGGGGGGGCGGGGGGGGGGGGGFGGGGGGGGCFCFGGGGGGGFCDGGGGGGGGGGGFFGGGGGGGGGGGGGFGGCGGGGGGEGGGGGCGGGGGGGGEF@FGGGGFGGGCGG@FGGGGGFGGFE?FGGGGAAD,EFGGFGGDGEFFGGGGGGFGGGGGFFGG7FGGGGFGGGG?FGGFG7>FFCCFCGGGGCGAGEFF49DDFA):?CC:DCGGFDFGG636><
@M03364:276:000000000-BLYN8:1:1101:25889:4997 2:N:0:1
GGACTACTGGGGTATCTAATCCTGTTTGCTCCCCACGCTTTCGAGCCTCAGCGTCAGTTACAGACCAGAGAGCCGCCTTCGCCACTGGTGTTCCTCCATATATCTACGCATTTCACCGCTACACATGGAATTCCACTCTCCTCTTCTGCACTCAAGTCTCCCAGTTTCCAATGACCCTCCCCGGTTGAGCCGGGGGCTTTCACATCCGACTTAAGAAACCGCCTGCGCTCGCTTTACGCCCAATAAATCCG
+
6BCCCGG99EGDG@@FGAFFGFGGF9FFGGG@FDG7:@FFGEEC8,CFGGG@CBF@FC<EEG9AEDFCFE@CFEGEEGGGGGCFGGGGGGGGFEFGFGGFGA,A;EB7F=,?EFEF?:FDG7FGC:F<EF9:;ABEECEFFGGFCFBEFGFGC>=,3@,@9FGFFGF,,,7EF98@8@8@E+@+58CFFGGGDEDCCECFGF788<*9CDGGGDGDGGGCDG3,(86B(=EDDFG996E:E5,)7C=6C01
@M03364:276:000000000-BLYN8:1:1101:16767:5014 2:N:0:1
GGACTACTGGGGTTTCTAATCCTGTTTGCTCCCCACGCTTTCGAGCCTCAGCGTCAGTTACAGACCAGAGAGCCGCCTTCGCCACTGGTGTTCCTCCATATATCTACGCATTTCACCGCTACACATGGAATTCCACTCTCCTCTTCTGCACTCAAGTCTCCCAGTTTCCAATGACCCTCCCCGGTTGAGCCGGGGGCTTTCACATCAGACTTAAGAAACCGCCTGCGCTCGCTTTACGCCCAATAAATCCG
+
CCCCCGGGGGGGGGGGGGGGGGGGGGGGGGGGFGGGGGGGGGGGGGGGGGGGCGFDFGGGGGGGGGGGGGGGGGGGGGGGGGGGGFGGGGGGGCFGFGGGGGGGEFGGGEGGGGGGGGGGGGGGGGGCFFEGFGFFGGGFCFGGGAFFEGGFGGGGGGCCFGGFGGG,=DDFFGGGD?DCEEGEGEEFGGGE5EGGGGGGGFFF+8+?CG4=++++:5AFEGEF?F9>2B:<CF34B:EEC>176C6AGG<
@M03364:276:000000000-BLYN8:1:1101:19324:5039 2:N:0:1
GGACTACTAGGGTTTCTAATCCTGTTTGCTCCCCACGCTTTCGAGCCTCAGCGTCAGTTACAGACCAGAGAGCCGCCTTCGCCACTGGTGTTCCTCCATATATCTACGCATTTCACCGCTACACATGGAATTCCACTCTCCTCTTCTGCACTCAAGTCTCCCAGTTTCCAATGACCCTCCCCGGTTGAGCCGGGGGCTTTCACATCAGACTTAAGAAACCGCCTGCTCTCGCTTTACGCCCAATAAATCCG
+
CCCCCGGDFGGGGGGGGGGGGGGGGGGGGGGGGGGEGDGGGGGGGGGGGGGGGGGGGGGGGGGGGFEGGGFGGGGGEGGGGGGGGGGFGGGGGEFGGGGGGGGGGGGGDCGGGGCCFGDCEGGGGGGGFAEGGGGGGEDGFEGG9FG=C8@8>FGFGGGGGFGGG9EDEDFGGGGGGGGDGGEE@EGGGGFGDGGGGGG?;CFFFDGG=FGGGGGGG4C6>C>DDA(+.;>ECC5>C;EGGF?)6**.:79
@M03364:276:000000000-BLYN8:1:1101:6398:5054 2:N:0:1
GGACTACCGGGGTATCTAATCCTGTTTGCTCCCCACGCTTTCGAGCCTCAGCGTCAGTTACAGACCAGAGAGCCGCCTTCGCCACTGGTGTTCCTCCATATATCTACGCATTTCACCGCTACACATGGAATTCCACTCTCCTCTTCTGCACTCAAGTCTCCCAGTTTCCAATGACCCTCCCCGGTTGAGCCGGGGGCTTTCACATCAGACTTAAGAAACCGCCTGCGCTCGCTTTACGCCCAATAAATCCG
+
CCCCCGGGGGGGGGGGGGGGGGGGGGGGGGGGGGGGGGGGGGEGGGGFFGGGGGGGGGGGGGGGGGGGGGGGGGGGGGGGGGGGGGGGGGGGGGGGGGGGGGGGGGGGGGGCFGGGGGGGGGGGGGGGFFGGGGGGGGGGCFGGAFGGGGGGGGGGGGGGGGGGGGGGGGGGFGGGGGGGGGGGGDEGGGGGGDGGGGGG=@FGF6;CFGGGGFFGFGGEEDFD;FFEFFFFDGGFFFGGGD?FDF@<F99
@M03364:276:000000000-BLYN8:1:1101:10144:5061 2:N:0:1
GGACTACTGGGGTTTCTAATCCTGTTTGCTCCCCACGCTTTCGAGCCTCAGCGTCAGTTACAGACCAGAGAGCCGCCTTCGCCACTGGTGTTCCTCCATATATCTACGCATTTCACCGCTACACATGGAATTCCACTCTCCTCTTCTGCACTCAAGTCTCCCAGTTTCCAATGACCCTCCCCGGTTGAGCCGGGGGCTTTCACATCAGACTTAAGAAACCGCCTGCGCTCGCTTTACGCCCAATAAATCCG
+
CCCCCGGGGGGGGGGGGGGGGGGGGGGGGGGFGGGGGGGGGGGGGGGGFFGGGGGGGGGGGGGGGGGGGGGGFGGGGGGGGGGGEGGGFCFGGGGGGGGGGDDGA<FGD@FGGGGGFFDCEGGGGGFGFFGGGGGGCFGGFGGGEDEA>AFFGGFGGGGD9FGGG9EGFGC98FCFFGGGGEGGGGC?FFF>CEEGEGFF7+=:>*:?CF;FGC7++5CFBEEF@F6..58>DD<<FBGGGF()7C?BGD<
@M03364:276:000000000-BLYN8:1:1101:20567:5099 2:N:0:1
GGACTACCGGGGTATCTAATCCTGTTTGCTCCCCACGCTTTCGCACCTGAGCGTCAGTCTTCGTCCAGGGGGCCGCCTTCGCCACCGGTATTCCTCCAGATCTCTACGCATTTCACCGCTACACCTGGAATTCTACCCCCCTCTACGAGACGCTAGCTTTCCAGTTTCAACTGCAGTTCCCAGGTTGAGCCCGGGGATTTCACATCTGACTTAACAAACCGCCTGCGTGCGCTTTTCGCCCAGTACTTCCG
+
-A@@CG<FGG@FG7EFF<666CCFE,CCFF<F<FFCFFG7,;FFGEFFFFGG7+B@@FDFGFGFGG:FCB7FGDE=EC=9FF,CCGGD@>7?F?;FGGF<<F=,C,CFC74?<9AEA:F@+=>F8BGG8,CFADGGD=FCE6BFCFD+3*@**>E5EF9>,25D@,,62?,,AEEFD7,>EDCF:,=6C@CFE5CEC8*0+;CFFGGCCFGF+77+;*::8CB6?FB53BFEDD*)/-;/*0()*09)0**
@M03364:276:000000000-BLYN8:1:1101:9792:5212 2:N:0:1
GGACTACTGGGGTTTCTAATCCTGTTTGCTCCCCACGCTTTCGAGCCTCAGCGTCAGTTACAGACCAGAGAGCCGCCTTCGCCACTGGTGTTCCTCCATATATCTACGCATTTCACCGCTACACATGGAATTCCACTCTCCTCTTCTGCACTCAAGTCTCCCAGTTTCCAATGACCCTCCCCGGTTGAGCCGGGGGCTTTCACATCAGACTTAAGAAACCGCCTGCGCTCGCTTTACGCCCAATAAATCCG
+
CCCCCGGGGGGGGGGGGGGGGGGGGGGGGGGGGGGGGGGGGGGGGGGGGGGFGGGGGGGGGGGGGGGGGGGGGGGGGGGGGGGGGGGGGFFEGGGGGGGGGGFGGGGGGGGGGFGGGGGGGGGGGGGGFFGGFGGGGGGGGGGGGFFFGFGGGGGFEE,@9DFGGGFGGGGGGGG8DGGGGDGGGGGGGGGGCGGGGGGGGGGGFFGGGGGGGFFGDGG65EED;A9D>BDBDCG<??CEE>BFGC*):09
@M03364:276:000000000-BLYN8:1:1101:5609:5231 2:N:0:1
GGACACAAGGGTATCTAATCCTGTTTGCTCCCCACGCTTTCGAGCCTCAGCGTCAGTTACAGACCAGAGAGCCGCCTTCGCCACTGGTGTTCCTCCATATATCTACGCATTTCACCGCTACACATGGAATTCCACTCTCCTCTTCTGCACTCAAGTCTCCCAGTTTCCAATGACCCTCCCCGGTTGAGCCGGGGGCTTTCACATCAGACTTAAGAAACCGCCTGCGCTCGCTTTACGCCCAATAAATCCGG
+
CCCCCGGGGGGGGGGGGGGGGGGGGGGGGGGGGGGGGGGGGGGGGGGGGFGGGGGGGFGGGGGGGGGGGGGFGGGGGG?FEEGGGGCFDFGGGFGDCFGGGGGGGGGGGGGGGGGGGGGGGGGCEGGGFFGGGGGGGGGGGGGGGGGGDGFGGGGAFAEGGGGGGGGGGGG>FGFF=?EEDEGGGGG??CEG5CEGEGFCC>@CFCF4DFC8BFFCGGGGED><<>BE<BAAFFFF@<G55).);C64<G9
@M03364:276:000000000-BLYN8:1:1101:8401:5265 2:N:0:1
GGACTACCAGGGTATCTAATCCTGTTTGCTCCCCACGCTTTCGAGCCTCAGCGTCAGTTACAGACCAGAGAGCCGCCTTCGCCACTGGTGTTCCTCCATATATCTACGCATTTCACCGCTACACATGGAATTCCACTCTCCTCTTCTGCACTCAAGTCTCCCAGTTTCCAATGACCCTCCCCGGTTGAGCCGGGGGCTTTCACATCAGACTTAAGAAACCGCCTGCGCTCGCTTTACGCCCAATAAATCCG
+
CCCCCGGC<FGGGFGGGGFGGGGGGGGGGFGGGGGGGGGGGGG8FGFFGGGGGGGDGGGFFG9CFGGC<E8FGGGGGGGGGGEGEFGGFGGGGC9FFGFGGGGGGGGGGGGEGGGGGGGGGGGGGGGGFFGGGGGGFEFGGFGGGFGDGGGGGGGFEGFEGFEEGGGGGG,>D;8EFGFGGGGGGGCCFGF+@EECCEGDCCGCFC74*0?FGCC:>FGGBGFF?FBFFFD3CFGFF?GGC@::GG4<GGG
@M03364:276:000000000-BLYN8:1:1101:12077:5267 2:N:0:1
GGACTACTGGGGTTTCTAATCCTGTTTGCTCCCCACGCTTTCGCACCTGAGCGTCAGTCTTCGTCCAGGGGGCCGCCTTCGCCACCGGTATTCCTCCAGATCTCTACGCATTTCACCGCTACACCTGGAATTCTACCCCCCTCTACGAGACTCTAGCTTGCCAGTTTCAAATGCAGTTCCCAGGTTGAGCCCGGGGATTTCACATCTGCCTTAACAAACCGCCTGCGTGCGCTTTACGCCCAGTAATTCCG
+
CCCCCFGGFGGGGGGGGGGGGGGGGGGGGGGGGGGGGGGGGGG@FGGFEFGGGGGGGGGGGGGGGGGGGGGGGGGGGGGGGGGGGGGGGDFGGGGGGGGFCFFFGGGGGD:FEFFGGGGGGGDGFFGGGFFGGGGGG@FGGGGGCGGG76@;8;BCCFED@CFGGGGF;F9DFGF7EFF7>,?BF,:EFDGFEGGGEGGGGGG7:;CC+0;DD77CGGGG>EF??F;D(8@EGGGFF6EGG5177:FBGGC
@M03364:276:000000000-BLYN8:1:1101:5787:5280 2:N:0:1
GGACTACTAGGGTATCTAATCCTGTTTGCTCCCCACGCTTTCGCACCTGAGCGTCAGTCTTCGTCCAGGGGGCCGCCTTCGCCACCGGTATTCCTCCAGATCTCTACGCATTTCACCGCTACACCTGGAATTCCACCCCCCTCTACGAGACTCAAGCCTGCCAGTTTCAAATGCAGTTCCCGGGTTGAGCCCGGGGATTTCACATCTGCCTTAACAGACCGCCTGCGTGCGCTTTACGCCCAGTAATTCCG
+
CCCCCFFGGGGGGGGGGGFGGGGGGGGGGGFGGGGGGGGGGGGGGGGGGFGGGGGGGEGGGGGGGGGGGGGGGGGGGGGGGGGGGGGGGGGGGGGGGGGGGGGGGGGGGGGGGGGGGGD6FGGGGGGGFFFGGFFGGGGGGGG?>DDDEGG?FGFGFGGGGGGGGGABFGGGGGGGGFDAFEEDEGGGGFGGDGGGGGGFGGGF=0:7+0;CFGGCCGGGEG>0:FBFF:BDG*929:EEG@BFF>6AFG*
@M03364:276:000000000-BLYN8:1:1101:19482:5281 2:N:0:1
GGACTACTGGGGTATCTAATCCTGTTTGCTCCCCACGCTTTCGCACCTGAGCGTCAGTCTTCGTCCAGGGGGCCGCCTTCGCCACCGGTATTCCTCCAGATCTCTACGCATTTCACCGCTACACCTGGAATTCTACCCCCCTCTACGAGACTCTAGCTTGCCAGTTTCAAATGCAGTTCCCAGGTTGAGCCCGGGGATTTCACATCTGACTTAACAAACCGCCTGCGTGCGCGTTACTCCCAGTAATTCCG
+
C9@CC8EFGFGDCGFFEFGFFGDFGGCFCFAEFGGGECFE8DECC@C@<<FF>CF:@FCGGGGGC@7FCCCFEEEEGGGCGGD,FFGGCCGAF9EFF<FEEFGFCFAF=+BE,,?F9+FEDF9DE:=8=<FFFG,CEF67C+++,@:E74+4@;C,3EFGFCG?<CDC@;FC9F7ACA:DEFFGGGG?7FFGGGEG=13+:C7+1>772;+1+1:CC*;50:),343.())0)1/,7-+37750**9)2*2
@M03364:276:000000000-BLYN8:1:1101:4326:5310 2:N:0:1
GGACTACTCGGGTTTCTAATCCTGTTTGCTCCCCACGCTTTCGAGCCTCAGCGTCAGTTACAGACCAGAGAGCCGCCTTCGCCACTGGTGTTCCTCCATATATCTACGCATTTCACCGCTACACATGGAATTCCACTCTCCTCTTCTGCACTCAAGTCTCCCAGTTTCCAATGACCCTCCCCGGTTGAGCCGGGGGCTTTCACATCAGACTTAAGAAACCGCCTGCGCTCGCTTTACGCCCAATAAATCCG
+
CCCCCGGGGGGGGGGGGGGGGFGGGFGGGGGGGGGDGGGGGF:FFGGGGGGGGGGGGGGGGGGGGGGGGGGGCFGGGGDGGGGGGGGGFFGGGFEFGGGGGGFGGGFFGGDGGGGGGGGGGGGGGGGEEFFFGGGFFGFGCFGGGGGGGGGFGGFFFFGFGGGGGGGGGFDGGCADFGGGGGGCGD>@EGGGEDGGGGGGGFGG=F:FCGG7CGGGGDGGBE316A@3(85>D*9>FFGGGD(;CG4<FGC
@M03364:276:000000000-BLYN8:1:1101:25364:5310 2:N:0:1
GGACTACAGGGGTATCTAATCCTGTTTGCTCCCCACGCTTTCGCACCTGAGCGTCAGTCTTCGTCCAGGGGGCCGCCTTCGCCACCGGTATTCCTCCAGATATCTACGCATTTCACCGCTACACCTGGAATTCTACCCCCCTCTACGAGACTCTAGCTTGCCAGTTTCAAATGCAGTTCCCAGGTTGAGCCCGGGGATTTCACAACTGACTTAACAAACCTCCTGCGTGCGCTTTACGCCCAGTAATTCCG
+
CCCCCEFDGFEGGGDFDEGCFGCG<FFDGGDGGGG7@FGGGFE>FGGGGGGDCGEGGGG9F<<<B:FFFGFFGGGCFGGF,C7F=AEGFEFGGGGG8,BAF,@?EF<F7B+B,AFGGGGGD@FFFFFFCEFGGGGGA,@F78EFFG68EGGFFC=AEGG,CECFFACFGFCEGGGFDBC2<;857>DFGGCC*8B8?CC6+7C7*:CDGGGGFF7+>4:F)*;:;4651>575C*6@1>C=@:?>F6)7>2
@M03364:276:000000000-BLYN8:1:1101:4259:5311 2:N:0:1
GGACTACACGGGTTTCTAATCCTGTTCGCTCCCCACGCTTTCGCTCCTCAGCGTCAGTATCGGCCCAGAGACCCGCCTTCGCCACCGGTGTTCCTCCTGATATCTGCGCATTTCACCGCTACACCAGGAATTCCAGTCTCCCCTACCGAACTCAAGCCCGCCCGTATCCACCGCAAGCTGAAGGTTAAGCCTCCAGTTTTCACGGTAGACGCAACGAGCCGCCTACGAGCTCTTTACGCCCAATAATTCCG
+
CCCCCGGGGGGGGFGGGGGGGGGGGGGGGGGGGGGGGGGGGGGGGGGGGFGGGGGGGGGGGGGGGGGGDFGGGGGGGGGGGGGGGGGGGEGGGGGGGGGDFCGGGGGGGGGGGGGGGGGGECBGGGGG7FFFGGGGFFCEGGGGGGGGGGGGGGGFFGGGGGGGGCFGGGGGGGDGGGFCEFGGGGGGGFCFEF6<:CGGGGGGDFGGGGGGGGGDGGGGFGF?:FF5:>)9CC*:F:5CEB:FGFF<FC9
@M03364:276:000000000-BLYN8:1:1101:7564:5372 2:N:0:1
GGACTACTCGGGTTTCTAATCCTGTTTGCTCCCCACGCTTTCGAGCCTCAGCGTCAGTTACAGACCAGAGAGCCGCCTTCGCCACTGGTGTTCCTCCATATATCTACGCATTTCACCGCTACACATGGAATTCCACTCTCCTCTTCTGCACTCAAGTCTCCCAGTTTCCAATGACCCTCCCCGGTTGAGCCGGGGGCTTTCACATCAGACTTAAGAAACCGCCTGCGCTCGCTTTACGCCCAATAAATCCG
+
CCCCCGGGGGGGGGGGGGGGGGGGGGGGGGGGGGGGGGGGGGGGGGGGGGGGGGGGGGGGGGG9FGGGGGGGGGGGGGGGGGGGGGGGGFGGGGGGFGGGFCFFFGGGGGGDFGGGGGGEGGGGGFGGFFFFFFGGFFCFGGGGGGGGGGGGGGGGFFFGGGGGGGGGGGGGGGGGGGGGGCCEGGGGGGGGGGGGGGGGG=FGFGDGGGGFFGGGG;EGFGDFFF>EBAEFGGG<B<GGGFFFG7B>FFC
@M03364:276:000000000-BLYN8:1:1101:12500:5387 2:N:0:1
GGACTACTGGGGTTTCTAATCCTGTTTGCTCCCCACGCTTTCGAGCCTCAGCGTCAGTTACAGACCAGAGAGCCGCCTTCGCCACTGGTATTCCTCCAGATCTCTACGCATTTCACCGCTACACCTGGAATTCTACCCCCCTCTACGAGACTCTAGCTTGCCAGTTTCAAATGCAGTTCCCAGGTTGAGCCCGGGGATTTCACACCTGACTTAACAAACCGCCTGCGTGCGCTTTACGCCCCGTAATTCCG
+
CCCCCGGGGGGGGGGGGGGGGFGGGGGGGGGGGGGGGGFGGGGCFGGGGGGGGGGGGGGGGGGGGGGGFGGGGGGGGGGGGGGGGGGGGGGGGGGGGGGGGGGGGGGGGGGDGGGGGGGGGGGFGGGGFGGGGGGGGGGGGGGF=DGDEEEFGGGGGFFGGGGGFGGGGGGGGGGFGGFGGGGFGD?CGGGGGGGG9EGGFFGDFGGCFDFFGGFFDFGGA5BDDF057>>BGGC)A6EEC)4>357<G:6
@M03364:276:000000000-BLYN8:1:1101:26286:5461 2:N:0:1
GGACTACTCGGGTTTCTAATCCTGTTTGCTCCCCACGCTTTCGAGCCTCAGCGTCAGTTACAGACCAGAGAGCCGCCTTCGCCACTGGTGTTCCTCCATATATCTACGCATTTCACCGCTACACATGGAATTCCACTCTCCTCTCCTGCACTCAAGTCTCCCAGTTTCCAATGCACACAATGGTTGAGCCACTGCCTTTTACATCAGACTTAAGAAACCACCTGCGCTCGCTTTACGCCCAATAAATCCGG
+
CCCCCGGFGGEGG>CFFDEGGFFGFGGGDGGGGEGGGGGGGGEGFGGGFFGGGGGGGGGGGFFFGGGGGGGDGGGGGGGGGGEGGGGGG?EEFGFGGCECCF9FEGGGGG7CGGGGCGGEGGGGGGGFFFFGGGDFGGGGGFGGG?FGGGFGGGGGGGGGGC8D>E,;D;AFFGDFGGEDAF,DFC?C6EGGFDGFFFCC7C=CCCCDCDCD88<+0@:CFC9::ABBADDBG*+98=CGGFFFGF8)23:
@M03364:276:000000000-BLYN8:1:1101:23676:5479 2:N:0:1
GGACTACTAGGGTATCTAATCCTGTTTGCTCCCCACGCTTTCGCACCTGAGCGTCAGTCTTCGTCCAGGGGGCCGCCTTCGCCACCGGTATTCCTCCAGATCTCTACGCATTTCACCGCTACACCTGGAATTCTACCCCCCTCTACGAGACTCTAGCTTGCCAGTTTCAAATGCAGTTCCCAGGTTGAGCCCGGGGATTTCACATCTGACTTAACAAACCGCCTCGGTGCGCTTTACGCCCAGTAAGTCCG
+
CCCCCGGGFGGGGGFGGGGGGGGGFGF?FGGGGEFGGGGGGGEGECFGGGGEGGGGG<ECGGGGG7F<,@EG7@FFCCCFGG7,CGFDGGFGGGDGFFGGFGGGGGGGGCF7FFDGGGGGGGGGCEEGFFGG9BFEGDFCE>CGFGGEE6B?FGGGGGGGFECDFEGACGFGCGGGFGF;F9F*?D>GG7?CGG8CEGDFGFFFFFF7C:CC7C:7:<CGEGFD()(0(57<)*166-*2:>2)***.:**
@M03364:276:000000000-BLYN8:1:1101:11165:5492 2:N:0:1
GGACTACCAGGGTTTCTAATCCTGTTTGCTCCCCACGCTTTCGCACCTGAGCGTCAGTCTTCGTCCAGGGGGCCGCCTTCGCCACCGGTATTCCTCCAGATCTCTACGCATTTCACCGCTACACCTGGAATTCTACCCCCCTCTACGAGACTCTAGCTTGCCAGTTTCAAATGCAGTTCCCAGGTTGAGCCCGGGGATTTCACATCTGACTTAACAAACCGCCTGCGTGCGCTTTACGCCCAGTAATTCCG
+
CCCCCGGGGGGGGGGGGGGGGGGGGGGGGGGGGGGGGGGGGGGGGGGGGFGGGGGGGGGGGGGGGGGGGGGGGFGGGGGGGGGGGGGGGDGGGGGGGGGGGGGGGGGGGGGGGGGGGGGGCFGGGGGGGGGGGGGGGGCEGGGGFDG8EGGGGGGGGGGGGGFEGGGGGGGGGGGGGGGFGGGGGGGFGFGFGGGGDGGGGGGGFGGG>DFFGFFGGGGGFGFF<F9>(>D>CDFD=?ECED?FGDFBGGF
@M03364:276:000000000-BLYN8:1:1101:20353:5501 2:N:0:1
GGACTACCAGGGTTTCTAATCCTGTTTGCTCCCCACGCTTTCGCACCTGAGCGTCAGTCTTCGTCCAGGGGGCCGCCTTCGCCACCGGTATTCCTCCAGATCTCTACGCATTTCACCGCTACACCTGGAATTCTACCCCCCTCTACGAGACTCAAGCCTGCCAGTTTCAAATGCAGTTCCCAGGTTGAGCCCGGGGATTTCACATCTGACTTAACAGACCGCCTGCGTGCGCTTTACGCCCAGTAATTCCT
+
CCCCCGCEFGGGGGGGGEGGGGGGGGGGGGGCCFGGGGGGFGGGEGEGFFGGGGGGGGGGGFGGGGGGF7FGCGGGGGGGGGEG:FFGGGGGGGGGFEGGGGGDFGGGG@FG,<FEGFGGFG?FGGGGFEGGGGGGC8+@CEE+@BFEGGGG,D89EFGFGGFGBCFFGGGGFG7CGGGGGGD>:D@,9DGG58=E5;CGFGGGFDFG7;FF7C7::CFC:C)((77B?05<<CGD628*:::9C**.2:*
@M03364:276:000000000-BLYN8:1:1101:10554:5506 2:N:0:1
GGACTACTGGGGTATCTAATCCTGTTTGCTCCCCACGCTTTCGCACCTGAGCGTCAGTCTTCGTCCAGGGGGCCGCCTTCGCCACCGGTATTCCTCCAGATCTCTACGCATTTCACCGCTACACCTGGAATTCTACCCCCCTCTACGAGACTCTAGCTTGCCAGTTTCAAATGCAGTTCCCAGGTTGAGCCCGGGGATTTCACATCTGACTTAACAAACCGCCTGCGTGCGCTTTACGCCCAGTAATTCCG
+
CC@CCF@GGGDGGGGGGGGGGGGGGGGGGGGGFGGGGGGGGGGGGFGGGGGGGGGGGGGGGGGGGGGGGGGGGGGGDGDGGGGGGGGGGGGGGFFGGGGGGGGGGGFGGGDGFFG,BFGG@F9FGGGGEBFDFGGGFFGGEGEFEGFC86EFFGGG9CEGGGGGFGGGFFGGFCAFGGGFF9DFGGGGGGGGGGEG5CGGGGFCFG7:CGGF=FFG>5FF3CB@;49@:5)<D<CAFFEEC76@F7=<FGC
@M03364:276:000000000-BLYN8:1:1101:8238:5524 2:N:0:1
GGACTACCCGGGTTTCTAATCCTGTTTGCTCCCCACGCTTTCGCACCTGAGCGTCAGTCTTCGTCCAGGGGGCCGCCTTCGCCACCGGTATTCCTCCAGATCTCTACGCATTTCACCGCTACACCTGGAATTCTACCCCCCTCTACGAGACTCTAGCTTGCCAGTTTCAAATGCAGTTCCCAGGTTGAGCCCGGGGATTTCACATCTGACTTAACAAACCGCCTGCGTGCGCTTTACGCCCAGTAATTCCG
+
CCCCCGGGFGGGGGGGGGGGGGGGGGGGGGGFEGGGGGGGGGGGGGGGGGGGGGGGGGCGDFGGGGGFGGGGGGGGGGGGGGGGGFGGGGGGGGGGGGGFGGGGGGGGGGGGGGGGGGGGFGGGFGGGGGGGGGGGGGGGGGGGGGGGEEGGGGGGGGFFF>FGGGGGGGFGGGGFGGGGGFDGGGGGCFECEGEGGGGGGGGGFGGGFGCFGGFGGGGGBEDFFF>@?DFFDCGAFFGCGB(9CC?)>79
@M03364:276:000000000-BLYN8:1:1101:14032:5579 2:N:0:1
GGACTACTAGGGTTTCTAATCCTGTTTGCTCCCCACGCTTTCGAGCCTCAGCGTCAGTTACAGACCAGAGAGCCGCCTTCGCCACTGGTGTTCCTCCATATATCTACGCATTTCACCGCTACACATGGAATTCCACTCTCCTCTTCTGCACTCAAGTCTCCCAGTTTCCAATGACCCTCCCCGGTTGAGCCGGGGGCTTTCACATCAGACTTAAGAAACCGCCTGCGCTGGCTTTACGCCCAATAAATCCG
+
CCCCCGGGGGGGGGGGGGGGGGGGGGGGGGFGGGGGGGGGGGGGGGEGDFGGGGGEGGGGGFGGGGGGGGGGGCFEGGGGGGGGGGGGGGGGGGGGGGGFFFFGGGGGGGGGGFGFGGGGGGGGGGGGGGGGGGGGEFEFGGGGGGGGCFGGGFGF=BEGGFCEFFGEFGGGGGGFFGGEGCCCGGGGGGFCECGECEGGGGDFC4;C66CB+=BC:<@FBEAD@FB>(0.)*7>4F?GGEFB@*:6<*99
@M03364:276:000000000-BLYN8:1:1101:5444:5584 2:N:0:1
GGACTACAAGGGTTTCTAATCCTGTTTGCTCCCCACGCTTTCGAGCCTCAGCGTCAGTTACAGACCAGAGAGCCGCCTTCGCCACTGGTGTTCCTCCATATATCTACGCATTTCACCGCTACACATGGAATTCCACTCTCCTCTTCTGCACTCAAGTCTCCCAGTTTCCAATGACCCTCCCCGGTTGAGCCGGGGGCTTTCACATCAGACTTAAGAAACCGCCTGCGCTCGCTTTACGCCCAATAAATCCG
+
CCCCCGGGGGGGGGGGGGGGGGGGGGGGGGGGGGGGGGGGGGGGGGGGGGGGGGGGGGGGGGGGGGGGGGGGGGGGGGGGGGGGGGGGGGGGGGGGGGGGGGGGGGGGGGGGGGGGGGGGGGGGGGGGFFGGGGGGGGFGFGCFGDFGGGGGGF@EFFGFF?8?DFGGGGGGGGGFGGGGGGGCGC8?67:::@CCDGG6;1,+=CFGCCDGGF>1@5CE):>;049D>DBBDFGDF:EEGF(;CG4)>CD
@M03364:276:000000000-BLYN8:1:1101:17460:5606 2:N:0:1
GGACTACTCGGGTTTCTAATCCTGTTTGCTCCCCACGCTTTCGAGCCTCAGCGTCAGTTACAGACCAGAGAGTCGCCTTCGCCACTGGTGTTCCTCCATATATCTACGCATTTCACCGCTACACATGGAATTCCACTCTCCTCTTCTGCACTCAAGTCTCCCAGTTTCCAATGACCCTCCCCGGTTGAGCCGGGGGCTTTCACATCAGACTTAAGAAACCGCCTGCGCTCGCTTTACGCCCAATAAATCCG
+
CCCCCGGGGGGGGGGGGGGGGGGGGGGGGGGGGGGGGGGGGGGGGGGGGGGGGGGGGGGGEGGGGGGGGGGGGFGGGGGGGGGGCFFGGGGGFGGGGGGGGGGGGGGGGGGGGGGFGGGGGGCFDFGGGGGGEGGGGGGGGGGGGGGGGGGGGGFGGGGFEGGGGDGGGFFGGFGGGGGG+BECGDECGCEGGGGGG5EC8:,:BF>CDFGDC7FF;DFGFGE?FFFFFDDFD:3)8?EEE>0@GG=>G49
@M03364:276:000000000-BLYN8:1:1101:25276:5618 2:N:0:1
GGACTACAAGGGTTTCTAATCCTGTTTGCTCCCCACGCTTTCGAGCCTCAGCGTCAGTTACAGACCAGAGAGCCGCCTTCGCCACTGGTGTTCCTCCATATATCTACGCATTTCACCGCTACACATGGAATTCCACTCTCCTCTTCTGCACTCAAGTCTCCCAGTTTCCAATGACCCCCCCCGGTTGAGCCGGGGGCTTTCACATCAGACTTAAGACACCGCCGGCGCTCGCTTTACTCCCAATAAATCCG
+
CCCCCFD<EFFED@FGGGGGGFF9FFFGGGGCGGGGGGGGGGGGGDGFCFFGGGGDEGFEFDG@FDEF8<<FGCECCGEGGGEEGGFGECFGG?FFBEDFGA;EBEADGEEDGFGFFECE:+EEC9EGFFG8AAE4C>=AFD,+786@,,@DG=BDCDFDEG?FABEGFFGC89==D+33@458CEEGFG,*4@>ECEDGG7<+:<+*;<FF7;:+**=*8=:(-72;6B.79FG)/.<CF5874C*)2*1
@M03364:276:000000000-BLYN8:1:1101:18136:5623 2:N:0:1
GGACTACCAGGGTTTCTAATCCTGTTTGCTCCCCACGCTTTCGAGCCTCAGCGTCAGTTACAGACCAGAGAGCCGCCTTCGCCACTGGTGTTCCTCCATATATCTACGCATTTCACCGCTACACATGGAATTTCACTCTCCTCTTCTGCACTCAAGTCTCCCAGTTTCCAATGACCCTCCCCGGTTGAGCCGGGGGCTTTCACATCAGACTTAAGAAACCGCCTGCGCTCGCTTTACGCCCAATAAATCCG
+
CCCCCGGGGGGGGGGFGGGGGGGGGGGGGGGGGGGGGGGGGGGGGGGGGGGFDGGGGGGGFGGGGGGGGGGGG?GGDFFFGGGGGFGGGGGGGGGGGGGGGGGGGFGGGGGGGGGGFGDGGCFGGGGGDCFGGGGGGGGGGGFGGGGGGGGFGGG?EFGGGGGG<DFGFGDEGGGEFFFEGGG6FGE6FGGGEGGGGGGGGFGGFGGFGGGGGGG7FFG6=CE?FF9EFDEFGG5<F?>EGE?FFGF<CF3
@M03364:276:000000000-BLYN8:1:1101:7891:5624 2:N:0:1
GGACTACCCGGGTTTCTAATCCTGTTTGCTCCCCACGCTTTCGAGCCTCAGCGTCAGTTACAGACCAGAGAGCCGCCTTCGCCACTGGTGTTCCTCCATATATCTACGCATTTCACCGCTACACATGGAATTCCACTCTCCTCTTCTGCACTCAAGTCTCCCAGTTTCCAATGACCCTCCCCGGTTGAGCCGGGGGCTTTCACATCAGACTTAAGAAACCGCCGGCGCTCGCTTTACGCCCAATAAATCCG
+
CCCCCFGCEGGGGEGGFFGGGGGGGGGGGGGGGGGGGGGGGGCFFGGGGGFFGGGGGGGGGGGFFGGGGGGGGGGGGGGGGGGGGGGGGGGGGGGGGGGGGGGGGGGGGEGGGGGGGGDGGGGGGGGGFGGGGFGGGGGGGGGGFGGGGGGFGGGDDF9E9DFF<D,3,@,EFFFCGEGEGGGGGG>?CG?85:B8:EGGGGFG8FG44;C>C+++@4F65C)(.79),77>7DG266GEGF65<7/)?DD
@M03364:276:000000000-BLYN8:1:1101:5916:5660 2:N:0:1
GGACTACACGGGTTTCTAATCCTGTTTGCGCCGCACGCTTTCGAGCCTCAGCGTCAGGTACAGACCAGAGAGCCGCCTTCGCCACTGGTGTTCCTCCATATAGCTACGCAGTTCACCGCTACACATGGAATTCCACTCTCCTCTTCTGCACTCAAGCCTTCCAGCTTCCAATGCCCCTCCCCGGTTTAGCCGGGGGCTCTCACATCAGACTTGAGAACCCGCCTGCGCTCGCTTTACGCCCAATAAATCCG
+
CCCCCD8C88@FFGFGFA6E@CCEF<<C6+@F++@C@FFEF96<@@FGECFEEGGGG,6CC@C@@FF<,C,8C@7>64CDFG::7?CFC84BE,CEEG9,AF;FFGG@:=++,CABF:F8=B:FGGGFG=BFC?E:>D9FFFF+@@CFG88+6,>D,36,@@=@,@,6@,,7@,::@+3:C*@:>E*1=CG5C55*7**3*;CG+*+*2;*7*098>**:):>,1.(),0))*11)98CCEBB@CC*6*2)
@M03364:276:000000000-BLYN8:1:1101:6227:5708 2:N:0:1
GGACTACAGGGGTTTCTAATCCTGTTTGCTCCCCACGCTTTCGCACCTGAGCGTCAGTCTTCGTCCAGGGGGCCGCCTTCGCCACCGGTATTCCTCCAGATCTCTACGCATTTCACCGCTACACCTGGAATTCCACCCCCCTCTACGAGACTCAAGCCTGCCAGTTTCAAATGCAGTTCCCGGGTGGAGCCCGGGGATTTCACATCTGCTTTAACAGACCGCCTGCGTCCGCTTTACGCCCATTAATTCCG
+
CCCCCGGFGGGGGGGGGGGGGGGGGGGGGGGGGG?CGGGGGGG@FGGFCFGGGGGGGGFFG9DFFGGF8:7CFGGFGEGGGGFEEFGGGCFGGAFGGFEFFCFGGGFGGGGGGGGGGGGGGGGGGGGGGGGGGF,F8@CFGGGFGGG68CGFCGFFCC>CFGFEGGF,@D;D9DFCD9DC,8BCG**/4=>AEGGCC89FDCFFFC7C7++:7+::C*/:5C3(3)(0(0))9DC)/3>ECD(***9-C*2
@M03364:276:000000000-BLYN8:1:1101:11398:5764 2:N:0:1
GGACTACTGGGGTATCTAATCCTGTTTGCTCCCCACGCTTTCGAGCCTCAGCGTCAGTTACAGACCAGAGAGCCGCCTTCGCCACTGGTGTTCCTCCATATATCTACGCATTTCACCGCTACACATGGAATTCCACTCTCCTCTTCTGCACTCAAGTCTCCCAGTTTCCAATGACCCTCCCCGGTTGAGCCGGGGGCTTTCACATCAGACTTAAGAAACCGCCTGCGCTCGCTTTACGCCCAATAAATCCG
+
CCCCCGGGGGGGGGGGGGGGGGGGGGGGGGGGGGGGGGGGGGGGGGGGGGGGGGGGGGGGGGGGGFGGGGGGGGGGGGGGGGGGGGGGGGGGGFGGGGGGGGGGGGFGGGGGGGGGGGGGGGGGGGGGFAEGGGGGGGGGGGGGGGGGGGGFGFDFFFFEBFGGGGGGGGGGGGGGFFGGDGGGGGGFGGGGGGGGE:F604=CFFCFGGGG=FFFCGGEEGFFFF9).)07DFF2=0CEGD:@FGFDGGG
@M03364:276:000000000-BLYN8:1:1101:12072:5788 2:N:0:1
GGACTACTAGGGTATCTAATCCTGTTTGCTCCCCACGCTTTCGCACCTGAGCGTCAGTCTTCGTCCAGGGGGCCGCCTTCGCCACCGGTATTCCTCCAGATCTCTACGCATTTCACCGCTACACCTGGAATTCTACCCCCCTCTACGAGACTCTAGCTTGCCAGTTTCAAATGCAGTTCCCAGGTTGAGCCCGGGGATTTCACATCTGACTTAACAAACCGCCTGCGTGCGCTTTACGCCCAGTAATTCCG
+
CCCCCGGGGGGGGGGGGGGGGGGGGGGGGGGGGGGGGGGGGGGGGGGGGGGFGFGGGGGGGGGGFGGGGGGGGGGGGGGGGGGGGGGGGGGGGCGFFGGGGGGGGGGGGGGGGGGGGGGGGGGGFGGGGGGGGGGGGGGGGGGGFGGEGGGGGGGGGGGGGGGFFFFGGGGGGGGGGFFGCEGGGGGGGGGGGGGG5:CFFGGGF7DGGG=FFFGGGGGGFC3?FFFFFE>EGCGFFFGGG58FFFFBGF2
@M03364:276:000000000-BLYN8:1:1101:10206:5788 2:N:0:1
GGACTACACGGGTTTCTAATCCTGTTTGCTCCCCACGCTTTCGAGCCTCAGCGTCAGTTACAGACCAGAGAGCTGCCTTCGCCACTGGAGTTCCTCCAGATATCTATGCATTTCACCGCTACACATCGAATTCCACTCTCCTCTTCTGCACTCAAGTCTCCCAGTTTCAAATGACCCTCCCCGGTTGAGCCGGGGGCTTTCACACCAGCCTTAAGAACCCGCCTACGCTCGCTTCACACCCATTAAATCCG
+
CCCCCGG<FGGCGGGGFCFGGGGGGG<E,CFGGGGGGGGEGGGDGGGGGGGFGFGGGGGCFACCEFDF,C,CF,EFGGGCDG:F7=FF,?FDG,E<6,,:?<FFFG,CFGGGGGGGGGDGGGGGC8,@FFGGDFEGC8=FFGFF9944=FGGGGEC,,,@FF,@FFGF8>=,3,6D,,@++3@=C6+,,@EGGG5*1>DFD7C7)?*8*18:D++41**:)>5;()(),8).9F*)*)2C*0(/2:7):*1
@M03364:276:000000000-BLYN8:1:1101:4546:5789 2:N:0:1
GGACTACTAGGGTTTCTAATCCTGTTTGCTCCACACGCTTTCGAGCCTCAGTGTCAGTTACAGACCAGAGAGCCGCCTTCGCCACTGGTGTTCCTCCATATATCTACGCATTTCACCGCTACACATGGAATTCCACTCTCCTCTTCTGCACTCAAGTCTCCCAGTTTCCAATGACCCTCCCCGGTTGAGCCGGGGGCTTTCACATCAGCCTTAAGAAACCGCCTGCGCTCGCTTTACGCCCAATAAATCCG
+
CCCCCGGGGGGGGGGGGGGGGGGGGGFGGGGGGGGGGGGGGGGGGGGFGGGGGGFGGGGGGGGGGGGGGGGGGGGGGGGGGGGGGGGGEFFGGGGFGGGGGGGGGGGGGGGGGFGGGGGECCGGGG<FFEFEGGGGGGFFFCFGGFGGCGD8DDGGGCDEGGGGGGGGFFGGFGFGGGGGDGEGECGGGGGGGDGGGGGCGG7+1C>C**6CFC>FFFFGFGFFD:6:65BFGFFCA@GGG>047FFFGG9
@M03364:276:000000000-BLYN8:1:1101:8971:5807 2:N:0:1
GGACTACTGGGGTTTCTAATCCTGTTTGCTCCCCACGCTTTCGCACCTGAGCGTCAGTCTTCGTCCAGGGGGCCGCCTTCGCCACCGGTATTCCTCCAGATCTCTACGCATTTCACCGCTACACCTGGAATTCTACCCCCCTCTACGAGACTCTAGCTTGCCAGTTTCAAATGCAGTTCCCAGGTTGAGCCCGGGGATTTCACATCTGACTTAACAAACCGCCTGCGTGCGCTTTACGCCCAGTATTGCCG
+
CCC9BEDEAFG7FEEEFFFFFEGFGFFGGFA8FFE+@FFGGGGGEC7BF@FGDGGGGGGEFGGGGGGFFGGEDFEGGCCFFC:FFGGGGCDD<EEE<FAF9EEEEF9FFGGGGGGFGFGGGGFF8DDFFCGGGEGG,D>FCGDFFFDEGEGGGGFFGGGGGDEFGGDGGGD9FE9FF9;D:9CFGGG6C7:E=588=EG6CFFFFF7C:C7FGCGGG4C=:EF2;47B<D:><C*48?DE*5:FF*9)*2>
@M03364:276:000000000-BLYN8:1:1101:9526:5890 2:N:0:1
GGACTACCGGGGTTTCTAATCCTGTTTGCTCCCCACGCTTTCGAGCCTCAGCGTCAGTTACAGACCAGAGAGCCGCCTTCGCCACTGGTGTTCCTCCATATATCTACGCATTTCACCGCTACACATGGAATTCCACTCTCCTCTTCTGCACTCAAGTCTCCCAGTTTCCAATGACCCTCCCCGGTGGAGCCGGGGGCTTTCACATCAGATTTAAGAAACCGCCTGCGCTCGCTTTACGCCCAATAAATCCG
+
BC<-BC@FFEEGCFGFF9,@FGGGFGGGGGGGG@8C@CFFCGE<FE:DC@@FGEGGGEFGEECFDFGGCE@@7C+8@CEGGCGG:,5CFGGGGGGF<?FFG,E,@FFF7@F:EFFG,4CC+@BE@=?DFFFC,,CAEFGGGGGF9,@=;=8=B8DFGFDA,D,,83@;EFCEG99=8=:C8:CCG***1DEG*=B**=8<F+++3;:C*+377@7::4<;:58((89B1>@37**48:88:)-5>*6)007
@M03364:276:000000000-BLYN8:1:1101:8364:5940 2:N:0:1
GGACTACCGGGGTATCTAATCCTGTTTGCTCCCCACGCTTTCGCACCTGAGCGTCAGTCTTCGTCCAGGGGGCCGCCTTCGCCACCGGTATTCCTCCAGATCTCTACGCATTTCACCGCTACACCTGGAATTCTACCCCCCTCTACGAGACTCTAGCTTGCCAGTTTCAAATGCAGTTCCCAGGTTGAGCCCGGGGATTTCACATCTGACTTAACAAACCGCCTGCGTGCGCTTTACGCCCAGTAATTCCG
+
CCCCCGCFFGGGGGGGGGGGFGGGGGGGGGGGGGGGGGGGGGGGGGGGGGGGGG:FGGGGGGGGGEFGGGGGCGGFGGGGGGGGCAGGGGGGGGDGGEG<EFGGGGGGDFGGGGFGGEGGDFFBEFGGGGGGGGGFGGG:CEGFGGGDGGGGGGGGGGGCGGG?FF9ECEFDCGFCFBFGGGGFFGGGGGGGDGDEGGGCCFFFFGGGGGGFFFGGGFCGDD5(259D?BD;DGGA*2CEEE?F>>FFFG9
@M03364:276:000000000-BLYN8:1:1101:17258:5945 2:N:0:1
GGACTACTAGGGTATCTAATCCTGTTTGCTCCCCACGCTTTCGAGCCTCAGCGTCAGTTACAGACCAGAGAGCCGCCTTCGCCACTGGTGTTCCTCCATATATCTACGCATTTCACCGCTACACATGGAATTCCACTCTCCTCTTCTGCACTCAAGTCTCCCAGTTTCCAATGACCCTCCCCGGTTGAGCCGGGGGCTTTCACATCAGACTTAAGAAACCGCCTGCGCTCGCTTTACGCCCAATAAATCCG
+
CCCCCGFGDFGGGEGGGGGGGFGGGGGGGGFFGGG7@FGGGGGFGGGGGGGCGGCFGGGGGCGEFGGGDGFCGEFGGGGGFGGGGGFGGGGGFGGGGGAEFGCGFFFG@CCG?DGEGGGGGGGGFGFGGGGGGGGGGGCGGGGGGGGG9=EFFGGGGFGGFGCEFFG>CEGGFCC@EE6CECEDGGGE9EEE6EGGDGGGGGGF=2+;2;<F81=+=*:E>EDDD44)(:53*>F2@?GEEF(7CCFFGG5
@M03364:276:000000000-BLYN8:1:1101:15502:5948 2:N:0:1
GGACTACTAGGGTTTCTAATCCTGTTTGCTCCCCACGCTTTCGAGCCTCAGCGTCAGTTACAGACCAGAGAGCCGCCTTCGCCACTGGTGTTCCTCCATATATCTACGCATTTCACCGCTACACATGGAATTCCACTCTCCTCTTCTGCACTCAAGTCTCCCAGTTTCCAATGACCCTCCCCGGTTGAGCCGGGGGCTTTCACATCAGACTTAAGAAACCGCCTGCGCTCGCTTTACGCCCAATAAATCCG
+
CCCCCGGGGGGGGGGGGGGGGGGGGGGGGGGGGGGGGGGGGGGGGGGGGCEGGGGGGGGGGGGGGGGGGGGGGGGGGGFGGGGGGGGGGGGGGGGGGGGGGGGGGGGGGGGGGGGGGGGGGGGGGGGGFEFGGGGGGGGGGGGGGGGGGGGGGCEGEGGGGGGGGGGGFGGGGGGGGFFEGGGGGGGGGFGGGGGGGGGGGGGCF4+896CFGGFGFFGGFEFFFFF>>AA>CF54B?GGGD6FGFF<FC5
@M03364:276:000000000-BLYN8:1:1101:13775:5949 2:N:0:1
GACTACTCGGGTATCTAATCCTGTTTGCTCCCCACGCTTTCGCACCTGAGCGTCAGTCTTTGTCCAGGGGGCCGCCTTCGCCACCGGTATTCCTCCAGATCTCTACGCATTTCACCGCTACACCTGGAATTCTACCCCCCTCTACAAGACTCTAGCCTGCCAGTTTCGAATGCAGTTCCCAGGTTGAGCCCGGGGATTTACCATCCGACTTGACAGACGGCCTGCGTTCGCTTTACGCCCAGTAATTCCGT
+
CC@CCG,CFGGF+EEF9A<@EFFGGGGGGCFGCFFGGGGGFGGGGGCEFFFEDGGGFGFEGGGGECGFDCGDCB7FCEGF,BFGGEEGGFFGFGCG<EFGGGCGFGGG=7+CCAAFFGG66<EFEG,EA<FFACCEEC8FCEF79,>E@6>DECCC8D8?7DC>BEFC5DGCCDC;9:EAFF5FGF6CFGGECCB55,B,+;C:A***)287>F>CCF*2==>((.,)-..59376765*/)(1*:89*9*
@M03364:276:000000000-BLYN8:1:1101:13107:5959 2:N:0:1
GGACTACCGGGGTTTCTAATCCTGTTTGCTCCCCACGCTTTCGCACCTGAGCGTCAGTCTTTGTCCAGGGGGCCGCCTTCGCCACCGGTATTCCTCCACATCTCTACGCATTTCACCGCTACACATGGAATTCTACCCCCCTCTACAAGACTCTAGCTGACCAGTATCAGATGCAATTCCCGGGTTAAGCCCGGGGATTTCACATCTGACTCAATCAACCGCCTGCGTGCGCTTTACGCCCAGTAATTCCG
+
CCCCCGFGFGGGGGGGGGGGFGGGGGGGGGGGGGGGGGGGGGGGGGGGGFGGGGGGGGGGGGGGGGGGFGGGGGGGEGGGGGFGGGGGGGGGGGGGGGGGEFGGGGGGGGGGGGGGCFGGGGGGEDFGGGGGGGGGGGFDEGGGFGGGGFGGGGGGGGGGGGGGGGGGGGFGGGGGGGGGGGGGGGGGGGGEGGCEGGG6++<FAFFGCFCDFG>F4FGGFGFFFFFFBDFFG3D5B<G>EE<?CCB<7?2
@M03364:276:000000000-BLYN8:1:1101:8335:5970 2:N:0:1
GGACTACCAGGGTATCTAATCCTGTTTGCTCCCCACGCTTTCGAACCTGAGCGTCAGTTCGCGTCCAGGGGGCCGCCTTCGCCACCGGTATTCCTCCCGATCTCTACGCATTTCACCGCTACACCGGGAATTCTACCTCCCTCTACGAGACTCTAGATTGCCAGTTTCAAATGCAGTTCCCAGGTTGAGCCCAGGGATTTCACATCCGACTTAACCACCCGCCTGCGTGCGCTTTACACCCAGTAATTCCG
+
CCCCCGG,,CCGG8FGGGGGGGGGGGGGGG9FFGFG7@FCFGG@,CFF,EFGGGC@FF,,,+87@CFG,,BFGCEEGGGGGEGGGCGGG7FGGAFFF+@FD7EEEGGGGEGE,FEFGFCC+F:GG7FG7CFDEF,@E,,FCGG:,@3++5C>F,>C,,@,@FDGGGF9,D,2<9,>F@D,4,?FFFF6C7CE,;5CECGG7;F7AC*29>3:+++***=C)/=10F(.(0)795<>F)<FGF09FF9AGG<
@M03364:276:000000000-BLYN8:1:1101:8262:5990 2:N:0:1
GGACTACAGGGGTATCTAATCCTGTTTGCTCCCCACGCTTTCGCACCTGAGCGTCAGTCTTCGTCCAGGGGGCCGCCTTCGCCACCGGTATTCCTCCAGATCTCTACGCATTTCACCGCTACACCTGGAATTCTACCCCCCTCTACGAGACTCTAGCTTGCCAGTTTCAAATGCAGTTCCCAGGTTGAGCCCGGGGATTTCACATCTGACTTAACAAACCGCCTGCGTGCGCTTTACGCCCAGTAATTCCG
+
CCCCCGGGGGGGGGGGGGGGGGGGGGGGGGGGGGGGGGGGGGGGGGGGGGGGGGGGGFGGGGGGGGGGGGGDGGFGGGGGGGGGGGGGGGGGGGGGGGGGGGGGGGGGEGGGFGDGGGGGGGGGFGGGGGGGGGGGGFFFGEGGGGFEECCFGGFGGCFGGGDGGGGGGGGFFGGG?BEF?DDEGECFGGGGGGGGDCFFFFGG+0+CFFG;F>:@FDF*:5>0=A(03>>FGDGBF?GG5<??CFFBFC>
@M03364:276:000000000-BLYN8:1:1101:15611:6007 2:N:0:1
GGACTACTAGGGTTTCTAATCCTGTTTGCTCCCCACGCTTTCGAGCCTCAGCGTCAGTTACAGACCAGAGAGCCGCCTTCGCCACTGGTGTTCCTCCATATATCTACGCATTTCACCGCTACACATGGAATTCCACTCTCCTCTTCTGCACTCAAGTCTCCCAGTTTCCAATGACCCTCCCCGGTTGAGCCGGGGGCTTTCACATCAGACTTAAGAAACCGCCTGCGCTCGCTTTACGCCCAATAAATCCG
+
CCCCCGGGGGGGFGGGGGGGGGGGGGGGGGGGGGGGGGGGFGGGGGFGGGGFGGGGGGGGGGFGGGGGGGGGGGGGGG>FFF@FGGGGGGGGGGFGFGFGGGGDGGGFGGGGGGGGGGDGGGGGGFGGFFCFGGGGFGGFFFGGGGGFEFGGGGFFEGFGCFCEFFGGGGGG89E?DDGEEGGGGDG?FF?GGGGGGGFDGGGC86:CCC6CG8:8>FCFFG3?DFFAFFFFGCC<?:EGC@?FC>FBGGG
@M03364:276:000000000-BLYN8:1:1101:22655:6020 2:N:0:1
GGACTACTGGGGTTTCTAATCCTGTTTGCTCCCCACGCTTTCGCACCTGAGCGTCAGTCTTCGTCCAGGGGGCCGCCTTCGCCACCGGTATGCCTCCAGATCTCTACGCATTTCACCGCTACACCGGGAATTCTACCCCCCTCTACGAGACTCTAGCTTGCCAGTTTCAAATGCAGTTCCCAGGTTGAGCCCGGGGATTTCACATCTGACTTAACAAACCGCCTGCGTGCGCTTTACGCCCAGTAATTCCG
+
CCCCCF8AFDGGFCFC<FGGGGGFGCFFGGGGD,C:FGC@FAFFE:FGGGG@F@FEGGE<<EGFGFGGGDDFEBFGCEEGGD:F7FFE@FG8E?,ABFFCFG9C;EFFFCB+FCAFFGGGGGGGG+>CCF,=;EG9FC+@E+86CGGEGGGG?FGFE;DGFFGFDC9?7DECFFEG?C?FGGGG<,CFGCEFC::5*=697C:F+C:C>+::CFDFFGGC:57(479>:BF3/>F4=8**/73/2:8):CC
@M03364:276:000000000-BLYN8:1:1101:21154:6042 2:N:0:1
GGACTACCGGGGTTTCTAATCCTGTTTGCTCCCCACGCTTTCGAGCCTCAGCGTCAGTTACAGACCAGAGAGCCGCCTTCGCCACTGGTGTTCCTCCATATATCTACGCATTTCACCGCTACACATGGAATTCCACTCTCCTCTTCTGCACTCAAGGCTCCCAGTTTCCAATGACCCTCCCCGGTTGAGCCGGGGGCTTTCACATCAGACTTAAGAAACCGCCTGCGCTCGCTTTACGCCCAATAAATCCG
+
CCACCFGGGGGGFEEFGGGGGGGGDFGGGGGGGGGGEFG@FFGGGGGGGGGGGEGGGFFFGGGGGGGGGGGGGDEFEGGGGGGGDGGFFG=FGCFGGGGGGGGGGGGFEEDEFGGFFGGGGGGGGGGGF<EFFGGGFGGGGGGF9@DGGGGGCEFF,=88CFFG8,;DFFGCGGFDGFFGGDGGGGGGFFFEEDEGEEGFDD?D+CCFGGGDFG>CDGGGFGF;?F9>28@@<FCA=?G5EB609DFAFD7
@M03364:276:000000000-BLYN8:1:1101:11735:6049 2:N:0:1
GGACTACCAGGGTATCTAATCCTGTTTGCTCCCCACGCTTTCGCACCTGAGCGTCAGTCTTCGTCCAGGGGGCCGCCTTCGCCACCGGTATTCCTCCAGATCTCTACGCATTTCACCGCTACACCTGGAATTCTACCCCCCTCTACGAGACTCAAGCCTGCCAGTATCAGATGCAGTTCCCGGGTTGAGCCCGGGGATTTCACATCTGACTTAACAGACCGCCTGCGTGCGCTTTACGCCCAGTAATTCCG
+
CCCCCGFGGGGGGGCGGGGGGCEFGGGEFGFGGGGGGDD@FGGGGGGGGGGGGGFG:CFGFGGGG@FGGGGGGGFGGGGGGGGGGGGGGGGGFGGGGGGGGGFGGGGGGGEGGCEFGGGGEEGFGEGGGGFGGFG99DFEGCE8FGGGGG7:FGEGGGFGGFEFFFCD,EFGGGGGAEDFCE:CCCGCF?EE=?EEG8C+;DGGFGGGC>7:CFFGGGEGBEDF0F>B65>E3999FFC?>527>CF4F:9
@M03364:276:000000000-BLYN8:1:1101:24027:6050 2:N:0:1
GGACTACCGGGGTTTCTAATCCTGTGTGCTCCCCACGCTTGCGCACCTGAGCGTCAGTCTTTGTCCAGGGGGCCGCCTTCGCCACCGGTATTCCTCCACATCTCTACGCATGTCACCGCGACACATGGAATTCTACCCCCCTCTACAAGACTCTAGCTGACCAGTATCAGATGCAATTCCCGGGTTAAGCCCGGGGATTTCACATCTGACTCAACAAACCGCCTGCGTGCGCTGTACGCCCAGCAATGCCG
+
AC9<<6F,:FF@@+8C<;@<F<,6C,,CE<<E@@F+@C@@,@FFGFFFG8F,87,,8FCC,,6<FFE@FCGECFGCF,?AF:FEGFC>4C<,CE=,,EFC,FGFCE5DFC++9,:,,+>8:@CGCF,8FFC,@CC,C,+3:+*;>CFGFFE+79@3>@DGFC?>FCFBC;C??CF7,0B?CC1*<=:,<;+*:CBC=**+3C9116777C0*9FGGFF8C@5)(4:1)(.7)1976@(:**7:)0073>91
@M03364:276:000000000-BLYN8:1:1101:4639:6058 2:N:0:1
GGACTACAAGGGTTTCTAATCCTGTTTGCTCCCCACGCTTTCGCACCTGAGCGTCAGTCTTCGTCCAGGGGGCCGCCTTCGCCACCGGTATTCCTCCAGATCTCTACGCATTTCACCGCTACACCTGGAATTCTACCCCCCTCTACGAGACTCAAGCCTGCCAGTTTCAAATGCAGTTCCCGGGTTGAGCCCGGGGATTTCACATCTGACTTAACAGACCGCCTGCGTGCGCTTTACGCCCAGTAATTCCC
+
CCCBCFFAFGGGGGGGGGGGGGGGFGFGGFFEFFFCBFGD8AFCEFGGFDGFGGGGGGGGFGGGGGGGFGGECF7FFGGGCBFGEGEGGEGGCGGFGGGG<EFGCA9DGF+BFDCFFFECFEEGGGGG<FGGGGGGG8=C7ED6FCG88@E73>:CGFG>7@EFFBDC7@A>EEC7E7>E9E>GEGGCFEE8CEGG*BEF+:ECFFFGC>CCF7CFF03A87)434()(07>DD*46(;CGE?62006>C*
@M03364:276:000000000-BLYN8:1:1101:11210:6066 2:N:0:1
GGACTACCAGGGTTTCTAATCCTGTTTGCTCCCCACGCTTTCGCACCTGAGCGTCAGTCTTCGTCCAGGGGGCCGCCTTCGCCACCGGTATTCCTCCAGATCTCTACGCATTTCACCGCTACACCTGGAATTCTACCCCCCTCTACGAGACTCTAGCTTGCCAGTTTCAAATGCAGTTCCCAGGTTGAGCCCGGGGATTTCACATCTGACTTAACAAACCGCCTGCGTGCGCTTTACGCCCAGTAATTCCG
+
CCCCCFGFCFGGFGGGGGGGGGGGFGGGGGGGGGGGGGGGGGEFDGGGGGGGGGGGGFGGDFFGGGGGGGGGDFGEGGGGGGGGGGGGGGGGGGGGGGGGGGGGGGGGGGCGGGGGGGGGGGGGGFGFFGGGGDGCEC3FEGGGGGGEEECGGGDFFFGGFGCFCGGGGGGFGGGGFGGGGFFFGGGGGGGGGGGG5BCFFGGGA4@FFFGF7+2C>5E==5DFFFB;:EB>CGCAF:C8EFFFGD99>D*
@M03364:276:000000000-BLYN8:1:1101:23072:6070 2:N:0:1
GGACTATCGGGTATCTAATCCTGTTTGCTCCCCACGCTTTCGCACCTGAGCGTCAGTCTTCGTCCAGGGGGCCGCCTTCGCCACCGGTATTCCTCCAGATCTCTACGCATTTCACCGCTACACCTGGAATTCTACCCCCCTCTACGAGACTCTAGCTTGCCAGTTTCAAATGCAGTTCCCAGGTTGAGCCCGGGGATTTCACATCTGACTTAACAAACCGCCTGCGTGCGCTTTACGCCCAGTAATTCCG
+
CCCCCFCGGGG<@C<AFFFAFFG9<EFGGGFGGFGGGGGGGFCFFGCFFGGGCFEGFA<EEFCBFEFFGGE7@C:@,CE@FFGCGFGGG?EFFDFCFEEFGG9EFCFGDEEFFFFFEGDECFFFDFGGGFGGGFFF@FDEEGCFFGGECEFCFFGGG;EC@FGEFFCFFGAFGGGED,>EECFDBFFG6EC5CEGGECGGG7@@=7@FCCD@CCCCFG5>5CA<?E:B0<))*5C4>?GEEF:FFFF<GG
@M03364:276:000000000-BLYN8:1:1101:16217:6079 2:N:0:1
GGACTACAGGGGTTTCTAATCCTGTTTGCTCCCCACGCTTTCGCACCTGAGCGTCAGTCTTCGTCCAGGGGGCCGCCTTCGCCACCGGTATTCCTCCAGATCTCTACGCATTTCACCGCTACACCTGGAATTCTACCCCCCTCTACGAGACTCTAGCTTGCCAGTTTCAAATGCAGTTCCCAGGTTGAGCCCGGGGATTTCACATCTGACTTAACAAACCGCCTGCGTGCGCTTTACGCCCAGTAATTCCG
+
CCCCCFGGGFGGGGGGGGGGGGGFFGGFGFGGGGGGCFEEFFGFFFFFGGGFGFGGGGGGG9F,BFGEEEGGE@CBFGFGFF::BFGGEG=FFFGGGFFD<EEFGGFGFF:?FGGGGGGGGGGG8:DFFGFGFGGGGED=EEEFFGG8@EGG?BFGC;EFC3<D@EFGGGG9EGGGFGFFFFFFF9DE6EDGGGGG5CGG77+;+6+;:CF7FCCGGGGGFGF;(59515>ECD94*1?C5:3;CF6<F>9
@M03364:276:000000000-BLYN8:1:1101:24761:6103 2:N:0:1
GGACTACCAGGGTATCTAATCCTGTTTGCTCCCCACGCTTTCGCACCTGAGCGTCAGTCTTCGTCCAGGGGGCCGCCTTCGCCACCGGTATTCCTCCAGATCTCTACGCATTTCACCGCTACACCTGGAATTCTACCCCCCTCTACGAGACTCTAGCTTGCCAGGTTCAAATGCAGTTCCCAGGTTGAGCCCGGGGATTTCACATCTGACTTAACAAACCGCCTGCGTGCGCTTTACGCCCAGTAATTCCG
+
CCCCCFE<CFCG<FGCAFGDDCEGG9EFCEGGGEEGEGC7,FCCGCG8<EFDEG@@FCEFFGFFGGGDFCEEGGG+>F:FGGFFGGCFGGGGCFECFGG,EFC,=FFFCE@E<FFGG>7>+4FF4??A<FEGFGGF,>+>=@@CF9DGE>C+@@>DFF;,:DCG*@:;9E9,@,EEFEF7CFGGFDEF?7::7CCE5*?+:>FF6CC7;CC+:CDCFGGGE55<DF9@?E>><7<>B?CC5>10C*967:9
@M03364:276:000000000-BLYN8:1:1101:4630:6152 2:N:0:1
GGACTACTCGGGTTTCTAATCCTGTTTGCTCCCCACGCTTTCGAGCCTCAGCGTCAGTTACAGACCAGAGAGCCGCCTTCGCCACTGGTGTTCCTCCATATATCTACGCATTTCACCGCTACACATGGAATTCCACTCTCCTCTTCTGCACTCAAGTCTCCCAGTTTCCAATGACCCTCCCCGGTTGAGCCGGGGGCTTTCACATCAGACTTAAGAAACCGCCTGCGCTCGCTTTACGCCCAATAAATCCG
+
CCCCCFGGGGGGGGGFGGGGGGGFFGGGGGGFGGGGGGGGGGGGGGGGGGGGGGGGGGGGGGGGGGGGGCGGGGGGGGGGFDGGGGG8FGGGGGGGGCFGGGGGGGGGGCBFFFFGGGGGEGGGGFGDFFGFEGFGGGFGGFGGGGGGCEGGGGGGFGFDFCEGGGGGGGGGG9FGGGGGCEG6FGDFFGGEGGGEGDGGG>FFFGFF=C88CG:C@C8CDE>6;FFF6=;55D9)92*>:),)7C7<FGD
@M03364:276:000000000-BLYN8:1:1101:20458:6176 2:N:0:1
GGACTACCAGGGTTTCTAATCCTGTTTGCTCCCCACGCTTTCGAGCCTCAGCGTCAGTTACAGACCAGAGAGCCGCCTTCGCCACTGGTGTTCCTCCATATATCTACGCATTTCACCGCTACACATGGAATTCCACTCTCCTCTTCTGCACTCAAGTCTCCCAGTTTCCAATGACCCTCCCCGGTTGAGCCGGGGGCTTTCACATCAGACTTAAGAAACCGCCTGCGCTCGCTTTACGCCCAATAAATCCG
+
CCCCCGGGGGGGGGGGGFGGGGGGGGGGGGGGGGGGGGGGGGGGGGGGGGGGGGGGGGGGGGGGGGGGGGGGGGGGGGGGGGGGGGGGGGGGGGGGGGGGGGGGGGGGGGGGGGGGGGGGGGGGGGGGEEFFGGGGGGGGGGGGGB=EFGGGGGGGGGGGGGGGAFFGDGGGGGGGGFGGGGGGGGGGGGF>>EGDEGGGGGGGFGGGFDCCDDF7DFGGFGFFFFFE10=BGGCA=:GECFFFGFFFGGD
@M03364:276:000000000-BLYN8:1:1101:5104:6207 2:N:0:1
GGACTACCAGGGTTTCTAATCCTGTTTGCTCCCCACGCTTTCGAGCCTCAGCGTCAGTTACAGACCAGAGAGCCGCCTTCGCCACTGGTGTTCCTCCATATATCTACGCATTTCACCGCTACACATGGAATTCCACTCTCCTCTTCTGCACTCAAGTCTCCCCGTTTCCAATGACCCTCCCCGGTTGAGCCGGGGGCTTTCACATCAGACTTAAGAAACCGCCGGCGCTCGCTTTACGCCCAATAAATCCG
+
CCCCCGGGGGGGGGGGGGGGGGGGGGGGGGGGGGGGGGGGGGEFGGGFGGG?6BCCGGGDFFFFG@C<FCGFGFFGGGFGGG7CCFG8F@FGGGGGGGGFCFEFDFE<CFGGGGFGFECGGGFEGGF@FFFFGFG=CE,A8DDFDCFFFGE88E8CEGAFFG+8FFFGCGGGGGGGFCGGGGGGGGGGGGGGEDGGE5FGF7,8B4:=DDGG>CC7@4CC:E)((0339>>DDFGAFBD>EE?F<D6-CCC
@M03364:276:000000000-BLYN8:1:1101:26995:6235 2:N:0:1
GGACTACCGGGGTTTCTAATCCTGTTTGCTCCCCACGCTTTCGAGCCTCAGCGTCAGTTACAGACCAGAGAGCCGCCTTCGCCACTGGTGTTCCTCCATATATCTACGCATTTCACCGCTACACATGGAATTCCACTCTCCTCTTCTGCACTCAAGTCTCCCAGTTTCCAATGACCCTCCCCGGTTGAGCCGGGGGCTTTCACATCAGACTTAAGAAACCGCCTGCGCTCGCTTTACGCCCAATAAATCCG
+
@CCCCFEFGGCFFGGGGGFFEGGGGGGGGGGGGGGEGCFEFDE,,:BFFGGGGGGDEFACFEG9FCE,CF8FFFCGGGGGGGGGGFGGGDGGGGGDGGGGG9E9EFFGD@?FF,@FGGGDGGFG,EFFFFAF9?EF9E=FGGGG,>97,7D?DEDG36D,DEEG=,@D,@DGG,D,,6@CC+3BFEGF?,8@@EGG5CF6::C>F6+6*;6DGC7:77FE>EA;;F;D;>EFGGGFFFC2>B1>FD8<FGC
@M03364:276:000000000-BLYN8:1:1101:12204:6260 2:N:0:1
GGACTACACGGGTATCTAATCCTGTTTGCTCCCCACGCTTTCGAGCCTCAGTGTCAGTTACAGGCCAGAGAGCCGCTTTCGCCTCCGGTGTTCCTCCATATATCTACGCATTTCACCGCTACACATGGAATTCCACTCTCCTCTCCTGCACTCAAGTCTCCCAGTTTCCAATGCACACAATGGTTGAGCCACTGCCTTTTACATCAGACTTAAGAAACCACCTGCGCTCGCTTTACGCCCAATAAATCCGG
+
CCCCCGGGGGGGGGGGGGGGGGGGGGGGGGGGGGGGGGGGGGGGGGGGGGGGGGGGGGGGGGGGGGGGGGFGGGGGGGGGGGGGGGGGGGGGFGGGGGGGGGGGGGFGGGGGGGGGGGGGGGFGGGGGGGGGGEGGGGGGGGGGGGGGGGGGGGGGGGGGADGGFGGFFGGGGGGDFGGGGGGGGGGGGGGGGGGGGGGGGGGGFGGGGGCFGGGGGGGGFGFEFDFFFFF:8C8;B=EDE>@AG=FEFD8
@M03364:276:000000000-BLYN8:1:1101:19541:6304 2:N:0:1
GGACTACACGGGTTTCTAATCCTGTTTGCTCCCCACGCTTTCGCACCTGAGCGTCAGTCTTCGTCCAGGGGGCCGCCTTCGCCACCGGTATTCCTCCAGATCTCTACGCATTTCACCGCTACACCTGGAATTCTACCCCCCTCTACGAGACTCTAGCTTGCCAGTTTCAAATGCAGTTCCCAGGTTGAGCCCGGGGATTTCACATCTGACTTAACAAACCGCCTGCGTGCGCTTTACGCCCAGTAATTCCG
+
CCCCCGGGGGGGGDGGGGGGGGGGGGGGGGGGGGGGGGGGGGGGGGGGGGGGGGGGGGGGGGGGGGGFGGGGGGGGGGGGGGGGGGGGGDGGGDFGGGGEGGGGGEGGGEGGFGGGGGGGGGFGFGGG?FGGGGGGGGGEGGGGGGGCEGGGFFGGGGFGGCF?FGGGCFGGFGGGFGGGGGCFBFGGGGGFGCEGGGGGGGGGFGGGFGDFFGGFGGGFFGED?FFFB>359<3)9:8CC:(97DF2?F*
@M03364:276:000000000-BLYN8:1:1101:17721:6320 2:N:0:1
GGACTACCGGGGTTTCTAATCCTGTTTGCTCCCCACGCTTTCGCACCTGAGCGTCAGTCTTCGTCCAGGGGGCCGCCTTCGCCACCGGTATTCCTCCAGATCTCTACGCATTTCACCGCTACACCTGGAATTCTACCCCCCTCTACGAGACTCTCGCTTGCCAGTCTCAAATGCAGTTCCCAGGTCGAGCCCGGGGATTTCCCATCTCACTTAACCAACCGCCTGCGTGCGCTTTACGCCCAGTAATTCCC
+
BC<@CCFGGGGGGGGFFGGGGGGGGAFFGGEFGGFF@EFGGGGGGGGGGCFGCFFGGDAFGGGGGDGGGCGGG7FCCFGEDGGGGGEGGGGGGGGED,?E<DGGGFGGFB:@FGGEGECECCGGGGGFGGGCFGCF98>FEEGGGGGGGDEDFF,3BCB>BEFFC>;D,,,,,?D,,5DFF?E*<,:*41CF7:*/**2+:+<0+;C++213**2*2*;C3EE:64676>>ED**-=1GGGE2/C*/);F7
@M03364:276:000000000-BLYN8:1:1101:6274:6358 2:N:0:1
GGACTACAGGGGTTTCTAATCCTGTTTGCTCCCCACGCTTTCGAGCCTCAGCGTCAGTTACAGACCAGAGAGCCGCCTTCGCCACTGGTGTTCCTCCATATATCTACGCATTTCACCGCTACACATGGAATTCCACTCTCCTCTTCTGCACTCAAGTCTCCCAGTTTCCAATGACCCTCCCCGGTTGAGCCGGGGGCTTTCACATCAGACTTAAGAAACCGCCTGCGCTCGCTTTACGCCCAATAAATCCG
+
CCCCCGGGGGGGGGGGGGGGGGGFFFGGGGGGGGGGGGGGGGGGGGGGGGGGGGGGGGGGGGGCGGFGGGGGGGGGGGGGGGGGGGGGGGGGGGGGGGGGGGGGGGGGDCGGGGGGGGGGGGGGC@FGGGFFGGGGGFGGGGGG9ECFGGGGGGGF@E,@FGGGGGCDDDDEFEGFGGFEGGGGGEGGFFGGEDGGGGFGDDGGFCDFDFCFGGGFFFGGFGB01ABFFDFF57*2*4EEGF?:*0=AGGC
@M03364:276:000000000-BLYN8:1:1101:5463:6369 2:N:0:1
GGACTACTGGGGTTTCTAATCCTGTTTGCTCCCCACGCTTTCGAGCCTCAGTGTCAGTTACAGGCCAGAGAGCCGCTTTCGCCTCCGGTGTTCCTCCATATATCTACGCATTTCACCGCTACACATGGAATTCCACTCTTCTCTCTCGCACTCAAGTCTTCCAGTTTCCAATGACCCTCCCCGGTTGAGCCGGGGGCTTTCACATCAGACTTAAGAAACCGCCTGCGCTCGCTTTACGCCCAATAAATCCG
+
CCCCCGGGGGGGGGGGGGGGGGGGGGGGGGGGGGGGGGGGGGGGGGGGGGGGGGGGGGGGGGGGGGGGGGGGGGGGGGGGGGEGGGGDGGGFFDGGGGGGGGGGGGGGGGGGFGGGGEEGGEGGGGGGFFAFGFGGGFGFGGGDFGGGGGGGGGDGGFGGGG,;FGGGGGGF?FGGFGGCGGDGGGDGGGF5CGGECEGGFGGGFGGGGGGFGCFGGDGGFD:608;>0=DFCGF<F:EGEE:FGGFAG77
@M03364:276:000000000-BLYN8:1:1101:5115:6371 2:N:0:1
GGACTACACGGGTTTCTAATCCTGTTTGCTCCCCACGCTTTCGCACCTGAGCGTCAGTCTTCGTCCAGGGGGCCGCCTTCGCCACCGGTATTCCTCCAGATCTCTACGCATTTCACCGCTACACCTGGAATTCCACCCCCCTCTACGAGACTCAAGCCTGCCAGTTTCAAATGCAGTTCCCGGGTTGAGCCCGGGGATTTCACAGCTGACTTAACAGACCGCCTGCGTGCGCTTTACGCCCATTAATTCCG
+
CCCCCF@F8FGCFGG9@EEF9FFCF9DFGE<<C@<C:FCEGGEECBFF<FE,+8@FDFECE9C@FC@F?CCFFF+@+=BDFGE7FGG+F7FGGFGFFGGGDDE<E@EDEEGGGFEF,@FE@FGD8A<<F<DFGFFGFEECECGFACCGDC8:CC799DFFFFCFF9C>F?;EGFFAD2A,,1:*FEEFF8?G=CC?*=BE7:CC+**;CD7;;C>FF4/:5C>?6),>,5)5>D*)18*::).0:**6D:7
@M03364:276:000000000-BLYN8:1:1101:17806:6383 2:N:0:1
GGACTACACGGGTTTCTAATCCTGTTTGCTCCCCACGCTTTCGAGCCTCAGCGTCAGTTACAGACCAGAGAGCCGCCTTCGCCACTGGTGTTCCTCCATATATCTACGCATTTCACCGCTACACATGGAATTCCACTCTCCTCTTCTGCACTCAAGTCTCCCAGTTTCCAATGACCCTCCCCGGTTGAGCCGTGGGCTTTCACATCAGACTTAAGAAACCGCCTACGCGCGCTTTACGCCCAATAATTCCG
+
CCCCCGGGDGGGGGGGGGGGGGGGGGGGGGGGGGGGGGGGGGGGGGGGGGGGGGGGGGGGGGGGGGGGGGGGGGGGGGGGGGEGGGGGGGGDGFGGFDFGGGGCFGGGGGGGFGGGGGGGFGGGGFGFFEFFEFFGGFCDGGGGGGGGGGGFEGFGDDFFCFGGDFFGGGGGGGC8FFCECEEGGGGGF@FEE*BEFGGFF7CFFGFCGFFGGGDFGGF=5*8>@F=>BF):CD59F?GGGBB)90@AGF7
@M03364:276:000000000-BLYN8:1:1101:9141:6396 2:N:0:1
GGACTACAGGGGTTTCTAATCCTGTTTGCTCCCCACGCTTTCGCACCTGAGCGTCAGTCTTCGTCCAGGGGGCCGCCTTCGCCACCGGTATTCCTCCAGATCTCTACGCATTTCACCGCTACACCTGGAATTCTACCCCCCTCTACGAGACTCTAGCTTGCCAGTTTCAAATGCAGTTCCCAGGTTGAGCCCGGGGATTTCACATCTGACTTAACAAACCGCCTGCGTGCGCTTTACGCCCAGTAATTCCG
+
CCCCCGGFGGGGGDGGGGGGGGGGGGGFGGGGGGFFGGGGGGGC@FGGFDGGGGGEGFE,9<FFEGGGE7@FFEGGEF4?FGGGG8FGG>DGGGGFGGGFGFFGGGGGGGGDGGGGGFGGGFGG,AFFFCAFGCFGBFDFDEEF9EGGEEEFGGGGGGF67DCFFCFG7DCGAFG?DFF:>9CFGGEFDFGGE=55*=<CC;EFCG>FGD:CCFCFDGCFDGF::F>>?E3>CGGFFFGGGFFFGG4>FG*
@M03364:276:000000000-BLYN8:1:1101:4146:6404 2:N:0:1
GGACTACAGGGGTTTCTAATCCTGTTTGCTCCCCACGCTTTCGAGCCTCAGTGTCAGTTACAGGCCAGAGAGCCGCTTTCGCCTCCGGTGTTCCTCCATATATCTACGCATTTCACCGCTACACATGGAATTCCACTCTCCTCTCCTGCACTCAAGTCTCCCAGTTTCCAATGCACACAATGGTTGAGCCACTGCCTTTTACATCAGACTTAAGAAACCACCTGCGCTCGCTTTACGCCCAATAAATCCGG
+
CCCCCGGGGGGGGGGGGGGGGGGGGGGGGGGGGGGGGGGGGFGGGGGGGGGGGGGGGGGGGGGGGGGGGGGGGGFGGGGGGGGGGGGGGGGGGGGGGGGGGGGGGGGGGGGGGGGGFGGGGGGGGGGFFEFGGFGGGEFGGFGDFEFGGDFGGGGGGE;EFFGGGFGGADF=DFGGGGG6A98DFEGGGFDEGCGGGFGGGFGGFDGGCC7DFCGFFGGGFGFEFFFB@DFFFFF=E=GDE88)CCFC<DC
@M03364:276:000000000-BLYN8:1:1101:17790:6415 2:N:0:1
GGACTACAGGGGTATCTAATCCTGTTTGCTCCCCACGCTTTCGAGCCTCAGCGTCAGTTACAGACCAGAGAGCCGCCTTCGCCACTGGTGTTCCTCCATATATCTACGCATTTCACCGCTACACATGGAATTCCACTCTCCTCTTCTGCACTCAAGTCTCCCAGTTTCCAATGACCCTCCCCGGTTGAGCCGGGGGCTTTCACATCAGACTTAAGAAACCGCCTTCGCTCGCTTTCCGCCCAATAAATCCG
+
CCCCCGGGGGGGGGGGGFGFGGGGGGGGGGGFGGGEGGGGGGGGGDFGFGGGGGGGGGGGGGGGGGGGGGGGGGGGGGGGGG7FFGGGFGFGGGGGGGGFFFGGGGGGGGGGGGGGGGGGDGGFGGGFEEFGFGGFGGGGGGFGGGGGGG8FGGGGGFFCDGGGGGGGGGFFEGGGGGGEGDG6<BCC6FFEEGGE=:56C:F7+;:=??DFGGGG7487DEE;(/15,.=DGFC)*-CECD(0CG44DFC
@M03364:276:000000000-BLYN8:1:1101:17477:6458 2:N:0:1
GGACTACAGGGGTATCTAATCCTGTTTGCTCCCCACGCTTTCGCACCTGAGCGTCAGTCTTCGTCCAGGGGGCCGCCTTCGCCACCGGTATTCGTCCAGATCTCTACGCATTTCACCGCTACACCTGGAATTCTACCCCCCTCTACGAGACTCTAGCTTGCCAGTTTCAAATGCAGTTCCCAGGTTGAGCCCGGGGATTTCACATCTGACTTAACAAACCGCCTGCGTGCGCTTTACGCCCAGTAATTCCG
+
CCCCCGGGGGGGGGGGGGGGGGGGGGGGFGGGGGGGGGGGGGGGGGGGGGGGGGGGGGGGC@CFGGGGD>EGG@FGGGGGGGGGDGGGGDGGGGGG7+BEGGGGGGGGGGGGFGGGGGGGCFGGG?<FEFGGGGGGGG+@CGGGGGCEEEEGC9DGFFCGGGFEGEFGGG,EFFCDFCC;6,D8FCC,,68A5C5?5EGGGDGGFFGG>FDDFFFFGGDFD55;?F0>?E>BG<F2*4E:::<?7C4)?C9
@M03364:276:000000000-BLYN8:1:1101:4020:6471 2:N:0:1
GGACTACTAGGGTTTCTAATCCTGTTTGCTCCCCACGCTTTCGAGCCTCAGCGTCAGTTACAGACCAGAGAGCCGCCTTCGCCACTGGTGTTCCTCCATATATCTACGCATTTCACCGCTACACATGGAATTCCACTCTCCTCTTCTGCACTCAAGTCTCCCAGTTTCCAATTACCCTCCCCGGTTGAGCCGGGGGCTTTCACATCAGACTTAAGAAACCGCCTGCGCTCTCTTTACCCCCAATAAATCCG
+
CCCCCGGGFGGGGGGGGGGGGGGGGGGGGGGGGGGGGGGGGGGGGGGGGCCGGGGGGGGGGGGGGGGFGGGGGGGGGGGGGGGGGGGGGGGGGCFGGGGGGGGG9,CFFGGGGGGGGGEGEGGC@DFD?9CFGCFGFFCACABFGFGAFGGGGGGGGGDFFGGGGGFGC,E,3===8?6@6BCBFC>?CGGGDGGGGEF?++=+14+?DFD+:+:CD*C6:E>D751:;32=CFG3+)5AE3()7>=AF4)
@M03364:276:000000000-BLYN8:1:1101:5684:6502 2:N:0:1
GGACTACCGGGGTTTCTAATCCTGTTTGCTCCCCACGCTTTCGAGCCTCAGCGTCAGTTACAGACCAGAGAGCCGCCTTCGCCACTGGTGTTCCTCCATATATCTACGCATTTCACCGCTACACATGGAATTCCACTCTCCTCTTCTGCACTCAAGTCTCCCAGTTTCCAATGACCCTCCCCGGTTGAGCCGGGGGCTTTCACATCAGCCTTAAGAAACCGCCTGCGCTCGCTTTACGCCCAATAAATCCG
+
CCCCCGGGGGGGGEGGGGGGGGGGGGGGGGGGGGGGGGGGGGGG<FGGDGGGGGGGGGGGFGGGGGDGGFFGGFGGGGCGGGGGGGGGFGGGGGGGGGGGGGGGFEFGGGGFFGFGGGGGGGGGGGGGFEFGGEGGFEDFFGGGGGCFGGGGGGEGA;CEFGGGGGGF89EGGGGG?8DEGEGEFGE6<DGG5EDGEGGGGDFGAC+0**8CC7CDFGGG>EF7()(5;B>@C*758(8ECB0>CCBBCF5
@M03364:276:000000000-BLYN8:1:1101:22756:6589 2:N:0:1
GGACTACTGGGGTATCTAATCCTGTTTGCTCCCCACGCTTTCGAGCCTCAGTGTCAGTTACAGGCCAGAGAGCCGCTTTCGCCTCCGGTGTTCCTCCATATATCTACGCATTTCACCGCTACACATGGAATTCCACTCTCCTCTTCTGCACTCAAGTCTCCCAGTTTCCAATGACCCTCCCCGGTTGAGCCGGGGGCTTTCACATCAGACTTAAGAAACCGCCTGCGCTCGCTTTACGCCCAATAAATCCG
+
CCCCCGGGGGGGGDGGGGGGGGGGGGGGGGGGGGGGGGGGGGGFGGGGGGGFFGGGGFGGAEFGGGGGG<FEGGGGGGFGGGGGGGGGGGGGGGCFGGGGGGGGGGGGGGGGGGGFGCFGGGGGF@?EFCBGGFFGG?=EGFGGCFGGG,>DGGGGGGFFFEGG<EFGGGGGGFFF@FDGEGCGGD;7FGG6CEEEGDGGGGGGFGCCDGGGFGG>FGGGFGFFDF>A;E>EGGFFFFGGGFFFGGF>GGC
@M03364:276:000000000-BLYN8:1:1101:25822:6592 2:N:0:1
GGACTACTGGGGTTTCTAATCCTGTTTGCTCCCCACGCTTTCGCACCTGAGCGTCAGTCTTTGTCCAGGGGGCCGCCTTCGCCACCGGTATTCCTCCACATCTCTACGCATTTCACCGCTACACATGGAATTCTACCCCCCTCTACAAGACTCTAGCCAACCAGTTTCAGATGCAATTCCCAAGTTAAGCTCGGGGCTTTCACATCTGACTTAATTGACCGCCTGCGTGCGCTTTACGCCCAGTAATTCCG
+
CCCCCFGGGGGGGGGGGGGGGGGGGGGGGGGFGGGGGGGGGGGGGGGGGGGGGGGGGFGGGGGGFGGGGGGDCFGGGGGGGGGGGGGGGGGGGGGFGEF?FGGGGGGGGG:FFGGGGEFGCFGGGGGGGGGGGGGGFD8F@EGGADGGGGGGDCF7EGGGGGGGGGGGGGGGGGGDGGEAFGFFGEC:E9;FD5EEGGGGGGGGFGCFGGGGGGGGGDFF>EDFFFBD;A@DDD3<FFCEGFFFGGF9CF<
@M03364:276:000000000-BLYN8:1:1101:4347:6660 2:N:0:1
GGACTACTCGGGTTTCTAATCCTGTTTGCTCCCCACGCTTTCGCACCTGAGCGTCAGTCTTCGTCCAGGGGGCCGCCTTCGCCACCGGTATTCCTCCAGATCTCTACGCATTTCACCGCTACACCTGGAATTCTACCCCCCTCTACGAGACTCTAGCTTGCCAGTTTCAAATGCAGTTCCCAGGTTGAGCCCGGGGATTTCACATCTGACTTAACAAACCGCCTGCGTGCGCTTTACGCCCAGTAATTCCG
+
CCCCCGGGGGGGGGGGGGGGGGGGGGGGGGGGEGGGGGGGGGGGGGGGGGFGGGGGGGCGGGGGGGGGGGGGGGGGGGGGEGGGGGDGGGGGGFGGGGGFFG9EEGGGGGGGGFGGGGGGGGCFGGGGGAFGGGGGGGGGGGGGGGGEDGGGGGGGGG,@EFGCFBFGFGGFC;ADFEG:<EGGGGGFEC:DCGEGGGGGGGGFC<FFFD7@DC+@FGG5>EBDFFFF(7>@DDG<FFEGG:09C>=-7C2
@M03364:276:000000000-BLYN8:1:1101:18049:6660 2:N:0:1
GGACTACCGGGGTTTCTAATCCTGTTTGCTCCCCACGCTTTCGAGCCTCAGCGTCAGTTACAGACCAGAGAGCCGCCTTCGCCACTGGTGTTCCTCCATATATCTACGCATTTCACCGCTACACATGGAATTCCACTCTCCTCTTCTGCACTCAAGTCTCCCAGTTTCCAATGACGCTCCCCGGTTGAGCCGGGGGCTTTCACATCAGACTTAAGAAACCGCCTGCGCTCGCGTCACGCCCAGCAACTCCG
+
-ACCCC<FCF@@CFFGDFGFGG9CCFEFFFEFGGGGGGGGFGGFGBFFGGDFGGGCB<FGFCC,9F8@8@<FCFEB:FFGFGGEGGFF9EFCFEGGG@FCFFCEGGGGG>FCDDFGCBFGGEFFEFGGG9<:FCFGGGFFGCE=FGGGGGGFGG8DFGDF@E,@@3=FGFA9=EA+@CGGGCCEBEG6CFCCCECEG>FE77:77677CDD77+:11;FF3C>2(49>>:B))9)454@5C32)74).293
@M03364:276:000000000-BLYN8:1:1101:5556:6700 2:N:0:1
GGACTACTGGGGTTTCTAATCCTGTTTGCTCCCCACGCTTTCGCACCTGAGCGTCAGTCTTCGTCCAGGGGGCCGCCTTCGCCACCGGTATTCCTCCAGATCTCTACGCATTTCACCGCTACACCTGGAATTCTACCCCCCTCTACGAGACTCTAGCTTGCCAGTTTCAAATGCAGTTCCCAGGTTGAGCCCGGGGATTTCACATCTGACTTAACAAACCGCCTGCGTGCGCTTTACGCCCAGTAATTCCG
+
CCCCCGGGGGGGGGGGGGGGGGGGGGGGGGGGGGGGGGFEGGGGGGGGGGGGGGGGCGGGGGGGGGGGGGGGGGGGGGGGGGFEGG:CGDGEFGGGFGGGGGGCFFGDGGGGGGGGGGGG7FGGGG8FGGGGGGGGGGDEDCGGAFFE7CEFFGGGGF,,@DGGFFAF:B9FFCCDFGGG6ECGGGGGGGGGGCEGGEGGGGGG+2CFFGGGGGGFGCFGE5BDFF()(055D77280ECCB?F7>BAGD*
@M03364:276:000000000-BLYN8:1:1101:16366:6719 2:N:0:1
GGACTACTGGGGTATCTAATCCTGTTTGCTCCCCACGCTTTCGCACCTGAGCGTCAGTCTTCGTCCAGGGGGCCGCCTTCGCCACCGGTATTCCTCCAGATCTCTACGCATTTCACCGCTACACCTGGAATTCTACCCCCCTCTACGAGACTCTAGCTTGCCAGTTTCAAATGCAGTTCCCAGGTTGAGCCCGGGGATTTCACATCTGACTTAACAAACCGCCTGCGTTCTCTTTACGCCCAGTCATTCCG
+
CCCCCFGFGGGGGDGGGGGGGGGGGGGGGGCGGGGEFGGGGGGG,+@FGGGGGGGGGGGCDCFDGGCFGGCFGGGGFFGGGGGGGGGGGGGGGGGGGGGGGGGGGGGGGGGGGGGGGGGGGGGFEGGGGGGGGGCFFFGGGGGGGGF6>CGGGEGGGGF?EGGFGGGG73DFGGGEGGG,D9>CFF:FGGGFGGGE*=FFGGGGFGGFCGGGGDCGGGGGFG>@<;1)(0)1CDG>FBGGGD(9*:95FC*
@M03364:276:000000000-BLYN8:1:1101:8886:6738 2:N:0:1
GGACTACTGGGGTTTCTAATCCTGTTTGCTCCCCACGCTTTCGCACCTGAGCGTCAGTCTTCGTCCAGGGGGCCGCCTTCGCCACCGGTATTCCTCCAGATCTCTACGCATTTCACCGCTACACCTGGAATTCTACCCCCCTCTACGAGACTCTAGCTTGCCAGTTTCAAATGCAGTTCCCAGGTTGAGCCCGGGGATTTCACATCTGACTTAACAAACCGCCTGCGTGCGCTTTACGCCCAGTAATTCCG
+
CCCCCGGGGGGGGGGGGGGGGGGGGGGGGGGGGGGGGGGGGGGDGGGGGGGGGGGGGGFGFGGFGGGGFGDDGGGGGGGGGGGGGGGGGGGGGGGGGGFGGGGGGGGGGCFGGGGGGEGECGGGGGGG8FGGGGGFGE?FG6EF9EFEGDCDEF;<EFCFGGGGGGGGFFGGFCEFGGGGDCFGGGGGGGGGGGDECEF?CDCF877;7@DFGFFGGGGEBGFFFF9EBBEFG*99F6EGG336:F4-*?*
@M03364:276:000000000-BLYN8:1:1101:5008:6748 2:N:0:1
GGACTACAGGGGTTTCTAATCCTGTTTGCTCCCCACGCTTTCGAGCCTCAGTGTCAGTTACAGGCCAGAGAGCCGCTTTCGCCTCCGGTGTTCCTCCATATATCTACGCATTTCACCGCTACACATGGAATTCCACTCTCCTCTCCTGCACTCAAGTCTCCCAGTTTCCAATGCACACAATGGTTGAGCCACTGCCTTTTACATCAGACTTAAGAAACCACCTGCGCTCGCTTTACGCCCAATCAATCCGG
+
CCCCCGGGGGGGGGGGGGGGGGGGGGGGGGGGGGGGGGGGGGGGGGGGGFGGGGGGGGGGGGGFGGGGGGGGGGGGGGGGGGGGGGGGGGDGGGGGG8FFGGGGGGGGGGGGGGEFGGGGG7FGGGEGFGGGGGGGGGGGGGGGGGGFGGGFFFGGDFFGGGGGGGGGCFGGGGCGGGG?EGGEGGCFGG8CFGGGFGGGGGFGF77DFFFD>>FDGF,=?>A44>=*6BAEGGGF>>G7E)()2;8C<DC
@M03364:276:000000000-BLYN8:1:1101:13116:6760 2:N:0:1
GGACTACTGGGGTTTCTAATCCTGTTTGCTCCCCACGCTTTCGCACCTGAGCGTCAGTCTTCGTCCAGGGGGCCGCCTTCGCCACCGGTATTCCTCCAGATCTCTACGCATTTCACCGCTACACCTGGAATTCCACCCCCCTCTACGAGACTCAAGCCTGCCAGTTTCAAATGCAGTTCCCGGGTTGAGCCCGGGGATTTCACATCTGACTTAACAGACCGCCTGCGTGCGCTTTACGCCCCGTAATTCCG
+
CCCCCGGGGGGGGGGGGGGGGGGGGGGGGGGGGGGGGGGGGGGGGGGGGGGGGGGGGGGGGGFGGGGGGGGGGGGGGGGGGGGGGGGGGGGGGGGGGGGGGGGGGGGGGGGGGGGGGGGGGGGGGGGGGGGGGGGGGGGGGGGGGGGEGDGGGGGGGGGGGCCGGGGGGGGGGGGGGGGGGGGGGGGGFGGGGGGGGGGCFGGGFGGGGFCGGGGGC4CFBCD?FFBB?EFFGDGFB:GGC57;D3F>CC*
@M03364:276:000000000-BLYN8:1:1101:15639:6781 2:N:0:1
GGACTACTCGGGTTTCTAATCCTGTTTGCTCCCCACGCTTTCGCGCCGCAGCGTCAGTTGCGAGCCAAAGAGCCGCTTTCGCCACTGGTGTTCCTCCATATATCTACGCATTTCACCGCTACACATGGAATTCCACTCTCCTCTTCTGCACCCAAGTCTCCCAGTTTCCAATGACCCTCCCCGGTTGAGCCGGGGGCTTTCACATCTGACTTAAGAAACCGCCTGCGCTGGCTTTACGCCCAATAAATCCG
+
CC9ACECEGGDGC;,FFFEDFECAFFFF9CFGDEFCCECGEFEGGGC+@:@CG@:FFFGGG7F:FEC=,E,ECFEGDGF<FFGGEE<8CEEEFE9EE<EA?F,,@AEDFECFGG9BD::>F+,A>FF8AFEFGAEF;3DFGGGFCDFCGG8+6@=DFGFFFF86@=;ED,,5,,@8DC+3@BC>B*=CGF8C@EDE5*:?77<CC;++3:D+1+3++2@=3553<F95(0))01C<*(8*:;050:F):>C
@M03364:276:000000000-BLYN8:1:1101:24672:6786 2:N:0:1
GGACTACCCGGGTTTCTAATCCTGTTTGCTCCCCACGCTTTCGAGCCTCAGCGTCAGTTACAGACCAGAGAGCCGCCTTCGCCACTGGTGTTCCTCCATATATCTACGCATTTCACCGCTAAACATGGAATTCCACTCTCCTCTTCTGCACCAAAGTCTCCCAGTTTCCAATGACCCTCCCCGGTTGAGCCGGGGGCTTTCACATCACACTTAAGAAACCGCCTGCTCTCGCTTGACGCCCAATAAATCCT
+
-<C<<<<,CFECFCGAF@6FFEAFGGAFG<CCFF8CC7@CFGDDC7:B8EE,@B7CC,,CFF99ECCC<<CCCCC@7CC<<:,FCEEGGG64C5@C,49EEDCFCEE7FCF7FAE9EFE+++9,9F8@FEEAFGGGCC,<89@B9AFF9D,+,,8,C@EF9D?><>D,,@@=,>3,=,@=+B+3@>:,4;,@***C5BFF:+B>=6:*;CFDG++1+2@=>*8;DF1=<*):/C*(04E87B?F4:*)?**
@M03364:276:000000000-BLYN8:1:1101:16504:6796 2:N:0:1
GGACTACTGGGGTTTCTAATCCTGTTTGCTCCCCACGCTTTCGAGCCTCAGCGTCAGTTACAGGCCAGAGAGCCGCTTTCGCCTCCGGTGTTCCTCCATATATCTACGCATTTCACCGCTACACATGGAATTCCACTCTCCTCTCCTGCACTCAAGTCTCCCAGTTTCCAATGCACACAATGGTTGAGCCACTGCCTTTTACATCAGACTTAAGAAACCACCTGCGCTCGCTTTACGCCCAATAAATCCGG
+
CCCCCFGGGGGGGGGGGFGGGGGGGGGGGGGGGGGGGGGGGGGGGGGGGFGGGGGGGGGGGGGGGGGGGGGGGGGGGGGGGGGGGGGGEGGGGGGGGGGGFDFAGGGGGC7FFGGGGGGGGGGGGGGGGFGGGGFFFGGGGFGGGGGGGGGGGGGFGGGGFFFFFEGFGGDGGGGGGGCCFFEGGGGF6BEF6DCGG;FFFGGGFGGFGGGF77:DFCDFFDFFDFB>@DE;FFGED234:5@;D7692<9
@M03364:276:000000000-BLYN8:1:1101:6570:6799 2:N:0:1
GGACTACCCGGGTTTCTAATCCTGTTTGCTCCCCACGCTTTCGCACCTGAGCGTCAGTCTTTGTCCAGGGGGCCGCCTTCGCCACCGGTATTCCTCCACATCTCTACGCATTTCACCGCTACACATGGAATTCTACCCCCCTCTACAAGACTCTAGCTGACCAGTATCAGATGCAATTCCCGGGTTAAGCCCGGGGATTTCACATCTGACTCAATCAACCGCCTGCGTGCGCTTTACGCCCAGTAATTCCG
+
CCCCCGGGGGGGGGGGGGGGGGGGGGGGGGGGGGGGGGGGGGGGGGGGGGGGGGGGGFGGGGGGGGGGGGGGGGGGGGGGGGGGGGGDGGGGGGGGGGGGGGGGGGGGGGGGGGGGGGGGGGGGGGGGGGGGGGGGGFGGGGGGGGGGGGGGGGGGGGCGGGGGGGGGGGGGGGGGGGGCFG8CGEFGGGGGGGGGGGGG7CFGFC>+@FFCGDFGG7FGFGFD?F>FFFFFGGG<?B5:=3,97774FG0
@M03364:276:000000000-BLYN8:1:1101:3571:6802 2:N:0:1
GGACTACAGGGGTATCTAATCCTGTTTGCTCCCCACGCTTTCGCACCTGAGCGTCAGTCTTCGTCCAGGGGGCCGCCTTCGCCACCGGTATTCCTCCAGATCTCTACGCATTTCACCGCTACACCTGGAATTCCACCCCCCTCTACGAGACTCAAGCCTGCCAGTTTCAAATGCAGTTCCCGGGTTGAGCCCGGGTATTTCACATCGTACTTAACACACCGCCTGCGTGCGCTTTACGCCCAGTAATTCCG
+
CCCCCGGGGGGGEBFEGGFGGFEDFGGGGGGGGGGDGDEGGEGGCEEFEFFGGGGGCFGGGCFEGGGFGFECGGGGGCFDGGCFG8FGG@FEFGFGGFE9,=EFGFGGGGGCGGCEC7@E+>EGCFBGGGFGG9,9@E+@BEGFGGCEE68+@,@@F8FFGG?D@B>E;BA,2>,;E,2<,6CEGCC0,:?@5*1**5+<CF7:AF7***1+3:;7*1=:>G5-(8;D:)<>DCC4=8>>>3,9C*9<7:7
@M03364:276:000000000-BLYN8:1:1101:27215:6816 2:N:0:1
GGACTACAGGGGGTTGTAACCCTGTTGGCTCCCCACGCTTTCGAGCCTCAGCGTCAGTTACAGACCAGAGAGCCGCCTTCGCAATAGAGCTTCCTCCATATATCTACGCATTTCACCGCTACACATGGAACTCCACCCTCCTCTTCTGCATTAAAGTCTCCCAGTTTCCATTGACCCTCTCCGGTTGAGCCGGGGGCTTCCACATCAGACGTAAAAAACTGGCTCCGCTCGCTTACAGCCCAATAAATCCC
+
AC98A;,C@DF7+6@+8<C,;C@EGF9F@F;8CFGECFEGGFF,66:E,6CC+CF7B<EGC<9EF,<,C8C@E=F7+?,E@?,8,,,,,,:,,9C,4FDEGCFDAFCGE7+B?,,C,4++++4AEF?=8,,445E,,>8C+@D+,8,=9@,6,,8,8DE;>,3,8C;EDF,,23=@,,4,5DC5C58,,,7@E:8*7:;6*2+*)*2;76)1***26)/+++)())-7(0)0/**,*)2*/00)2:B4***
@M03364:276:000000000-BLYN8:1:1101:16260:6822 2:N:0:1
GGACTACTAGGGTTTCTAATCCTGTTTGCTCCCCACGCTTTCGAGCCTCAGCGTCAGTTACAGACCAGAGAGTCGCCTTCGCCACTGGTGTTCCTCCATATATCTACGCATTTCACCGCTACACATGGAATTCCACTCTCCTCTTCTGCACTCAAGTCTCCCAGTTTCCAATGACCCTCCCCGGTTGAGCCGGGGGCTTTCACATCATACTTAAGAAACCGCCTGCGCTCGCTTTACGCCCAATAAATCCG
+
CCCCCGGGGGGGGGGGGGGGGEGGGGGFGGGGGGGGGGGGGGGGGGGGGGGGGGGGGGGGGGGFFGGGGGGGGGGGGGGGGGGGGGGGGGGDGGGGGGGGGF;FGGGGGDEGGGGGGEEGGFGGCFCFG9FGFGGGGFFGGGGGDDGG9DFFFG@EGGEGEGGGFFGGGGGGGGFFFFGEGCEGGGGGGGGGCEGDEEGFFGGGFGC+:FGGGCGDGGFFFGFF<F;D@8:BGFGFFFGEC@:5<DFFFFD
@M03364:276:000000000-BLYN8:1:1101:4115:6837 2:N:0:1
GGACTACCAGGGTTTCTAATCCTGTTTGCTCCCCACGCTTTCGAGCCTCAGCGTCAGTTACAGACCAGAGAGCCGCCTTCGCCACTGGTGTTCCTCCATATATCTACGCATTTCACCGCTACACATGGAATTCCACTCTCCTCTTCTGCACTCAAGTCTCCCAGTTTCCAATGACCCTCCCCGGTTGAGCCGGGGGCTTTCACATCAGACTTAAGAAACCGCCTGCGCTCGCTTTACGCCCAATAAATCCG
+
CCCCCGGGGGGGFGGGGGGGGGGGGGGGGGGGGGGGGGGGFGGG?FGGGGGGGFGGGGGGGDGGGGGGCGGGGGGGGGGGGGGGCFGCFGGGGGGGGFGGGGGGGGGGGGGGGGGFGGGGGGGGF8,EFFGGGGGGGGGGGGGGEGGFGFGGG?CFDB>EFGGGGGEGFGFGGFFGGFGGDGGGGG6CFFFGGGGGGGGGGGGGFGCCFGGG=CCFGGGGEGF@?FBF0)=EGFF48?EEGF:)0:*<7CC
@M03364:276:000000000-BLYN8:1:1101:5941:6863 2:N:0:1
GGACTACCGGGGTATCTAATCCTGTTTGCTCCCCACGCTTTCGCACCTGAGCGTCAGTCTTTGTCCAGGGGGCCGCCTTCGCCACCGGTATTCCTCCACATCTCTACGCATTTCACCGCTACACATGGAATTCTACCCCCCTCTACAAGACTCTAGCTGACCAGTATCAGATGCAATTCCCGGGTTAAGCCCGGGGATTTCACATCTGACTCAATCAACCGCCTGCGTGCGCTTTACGCCCAGTAATTCCG
+
CCCCCFGGGGGGGGGGGGGGGGGGGGGGGGGGGGGGGGGGGGGGGGGGGGGGGGGGGGGGGGGGGGGGGGGGGGGGGGGGGGEFGGGGGGGGGGGGGGGGGGGGGGGGGGGGGFGGGGGGGEGGGGGGGGGGGGGGGGGGGGGGGGGGGGGGGGGGFEGGGGGGGGGGGGGGGGGGGGGGDGGGGGGGGGGGGGGGDGGGGGFGFGF7CFFCD877*;CFEGE::>6;17B:DDGAF?GGEE??CFFAG:0
@M03364:276:000000000-BLYN8:1:1101:17007:6870 2:N:0:1
GCACTACACGGGTATCGAATCCTGTTTGCTCACCACGATTTCGAGCCTCAGCGTCAGTTACAGACCGCATAGCCGTCTTCGCCACTGGTGTTCCGCCATCTATCTACACAGTTCATCGCTACGCATCGAATTCCACTCTACTCTTCTGCACTCAAGCCGCACAAATACCATTGACCCTCCCCGGTTGAGGTGGGGGCTTTAACATCCGACTTAAGTAACCGCCTGCCCTCGCTTTACGCCCAACACCTCCG
+
--6ABEEGCE+8+@EC,6<,BEEC-,<CE@F,,CEC,+,;C,@D<6+4CFEF66B,:,,6EFC,C,++6,8EC,@,+9,,,B:C:E,FCFA,,5,,4@F,,,95E,C,,9,595,,,9+94+4@C++8B,A+,7CFE,7,8,6==,@D,7,+6=8,3++@++6,,8,3@D,@,,@,,@CEE6@*@EG61,,*1:5C5*20++4:B**:7))27+:3@7++0:)(()(248)79**./48CC)-<3/)(*1)
@M03364:276:000000000-BLYN8:1:1101:5588:6906 2:N:0:1
GGACTACACGGGTTTCTAATCCTGTTTGCTCCCCACGCTTTCGAGCCTCAGCGTCAGTTACAGACCAGAGAGCCGCCTTCGCCACTGGTGTTCCTCCATATATCTACGCATTTCACCGCTACACATGGAATTCCACTCTCCTCTTCTGCACTCAAGTCTCCCAGTTTCCAATGACCCTCCCCGGTTGAGCCGGGGGCTTTCACATCAGACTTAAGAAACCGCCGGCGCTCGCTTTACGCCAAATAAATCCG
+
CCCCCGGGGGGGGGGGGGGGGGGGGGGGGGGGGGGGGGGGGGGFGGGGGGGGGGGGGFGGGGGGGGGGFGGGGGGGGGGCGGGGGGGGGGGGGGGGGGGFGGGGGGGGEGGGGGGGGGGGGGGGGGFGGFFGGDEG;E9EEGFGGGGGGGCDFGGG;,>EDFFFGGGGGDGDFGGGGCCCEEGGGGGGGFFCCGG55EGGFCCFC9?DFGGFGDFC7<FFE58((83>6@5>DD7<F0>E*),7CFFBGC1
@M03364:276:000000000-BLYN8:1:1101:7807:6928 2:N:0:1
GGACTACCCGGGTTTCTAATCCTGTTTGATCCCCACGCTTTCGCACATCAGCGTCAGTTACAGACCAGAAAGTCGCCTTCGCCACTGGTGTTCCTCCATATCTCTGCGCATTTCACCGCTACACATGGAATTCCACTTTCCTCTTCTGCACTCAAGTTTCCCAGTTTCCAATGACCCTCCCCGGTTGAGCCGGGGATTTCACATCTGACTTAACAAACCGCCTGCGTGCGCTTTACGCCCAGTAATTCCG
+
CCCCCGGGGGGGGGGGGGGGGGGGGGGGDGGGGGGGGGGGGGGGGGGGGGGGGGGGGGGGGGGGGGGGGGGGGGGGGGGGGGGGGGGGGGGGGGGGGGGGGGGGGGGGGGGGGGGGGGGGGGGGGGGGGGGGGGGGGGGGGGGGGGGGFGGGGGGGGGGGGGGGGG,@EFGGFFGGCFFEEEGGGGEECFCCGGGCEGGGGGG7*82=C::+BFGF*;FEDEE>DFFFFFFEDC@6BFCG5;367C?<FF
@M03364:276:000000000-BLYN8:1:1101:23859:6952 2:N:0:1
GGACTACAGGGGTTTCTAATCCGGTTTGCTCCCCACGCTTTCGCGCCTCAGCGTCACGGGTGGACCAGGTGGCTGCCTTCGCCATCGGCGTTCCTCCCGGTATCTGCGCATTTCACCGCTACTCCGGGAATTCCACCACCCTCTCCCACCGTCTAGCCTGAGCGTATCCCACGCTCCCCCACGGTTGAGCCGTGGTCTTTCACATGGGACGCCCCAGGCCGCCTACACGCCCTTTACGCCCAGCGAATCCG
+
CCCCCGGGGGGGGGGGGGGCFGG7@F@EFGEGGGGFGGGGGGFGGGGGGGGGGGGGEDGGGGGGGFFDGFFFFFGGGGGGGGGGGFB@EGEEFGFGGGGGEFEGGGFCGCFGFF9FFGGGGGGFGGD@FED8;DFGGGGGGGFGGGGFGEGGG8CGGGFGF7?CG7CDFGDB=ECEE7C:CEGDFEGGGGGG:?GFFC9?7FECFFGFFDDGG)95CFGADCB??F?FFEF39*2:=BEGGFF)9C)9DFC
@M03364:276:000000000-BLYN8:1:1101:10643:6990 2:N:0:1
GGACTACAGGGGTTTCTAATCCTGTTTGCTCCCCACGCTTTCGAGCCTCAGCGTCAGTTACAGACCAGAGAGCCGCCTTCGCCACTGGTGTTCCTCCATATATCTACGCATTTCACCGCTACACATGGAATTCCACTTTCCTCTTCTGCACTCAAGTCGTCCAGTTTCCAATGACCTTCCCCGGTTGAGCCGAGGGCTTTCTCATCCGACTTACTAAACCGCCTGCGCTCCCTTTACGCCCAATAAATCCG
+
CCCCCGG?ECGGGGGGGGGGGGGGGGGGGGGGGGGGGGGGGGGGGGGGGD@GGGGGGGGFGFG9FFGGG8FG@FGGGGGGGGGGGGGGGGGGGGFGGEFGGGFGGGGGGGGGGGFGGGGGGGDGBEBFFEFFGGGGF,@FFGGGAEDFGGGFGGGGD,3+8+3DFGG=C,3E?,663@=3,@+@FC8C9EFG5@:E5EFGG7B@6C+3;CDC7+++28CGEGA??FFF9A)=FG*)1(=CGFF4FGFFFF5
@M03364:276:000000000-BLYN8:1:1101:23966:7014 2:N:0:1
GGATACTAGGGTATCTAATCCTGTTTGCTCCCCACGCTTTCGAGCCTCAGCGTCAGTTACAGACCAGAGAGCCGCCTTCGCCACTGGTGTTCCTCCATATATCTACGCATTTCACCGCTACACATGGAATTCCACTCTCCTCTTCTGCACTCAAGTCTCCCAGTTTCCAATGACCCTCCCCGGTTGAGCCGGGGGCTTTCACATCAGACTTAAGAAACCGCCTGCGCTCGCTTTACGCCCAATAAATCCGG
+
@BCCCGGGGGGGGGGGFFFGCGGGGGGGGGGGGGGGGGGGGGGGGEGGFGGGGCEEGGFGGGGGGFGGGGGGGGGGGGGFGGGGFGGGGGGFGGCGGGGGFFGGFGFEGG7FGFFGGDEGGGGGGGGF5?FFGGGGGGGGGCFFGGG9EGCFFFGGGFFGGC8@FGGFFFGGGGFEGGGGCEECCEGGGGGGGGGG*=6CC:FFFGG4C6>8CFGGGGDGB7)6;5>53>3):<CA:?EGG)(0*:9<9>9
@M03364:276:000000000-BLYN8:1:1101:23897:7048 2:N:0:1
GGACTACAAGGGTTTCTAATCCTGTTTGCTCCCCACGCTTTCGAGCCTCAGCGTCAGTTACAGACCAGAGAGCCGCCTTCGCCACTGGTGTTCCTCCATATATCTACGCATTTCACCGCTACACATGGAATTCCACTCTCCTCTTCTGCACTCAAGTCTCCCAGTTTCCAATGACCCTCCCCGGTTGAGCCGGGGGCTTTCACATCAGACTTAAGAAACCGCCTGCGCTCGCTTTACGCCCAATAAATCCG
+
CCCCCGGGGGGGFGGGGGGGGGGGGGGGGGGGGGGGGGGGGGGGGGGGGGGGGGGGGGGGGGGGGG?FGGGGGGGGGGGGGGGGGGGFC8FGGGGGGGGGGGGGGGGGGGGGGGGGCGGGGGGGGGGGGGGGGGGGGGGGGGGGDFFGGGGGGGGGGGGGGGGG>FFGGGGC?FGFGGGGGGGGGGGGGGGGGCEDDGEGGFCFFGCG4CFG+:CDGGFGFEBD?FFFBD33CFGFFBG:E>0>CFF9FC9
@M03364:276:000000000-BLYN8:1:1101:10087:7062 2:N:0:1
GGACTACAGGGGTTTCTAATCCTGTTTGCTCCCCACGCTTTCGAGCCTCAGCGTCAGTTACAGACCAGAGAGCCGCCTTCGCCACTGGTGTTCCTCCATATATCTACGCATTTCACCGCTACACATGGAATTCCACTCTCCTCTTCTGCACTCAAGTCTCCCAGTTTCCAATGACCCTCCCCGGTTGAGCCGGGGGCTTTCACACCAGACTTAAGAAACCGCCTGCGCTCGCTTTACGCCCAATAAATCCG
+
CCCCCGGGGGGGGGGGGGGGGGGGGGGGGGGGGGGGGGGGGGGGGGGGGGGGGGECGGGGGGGFGGGGGGGEGGGGGGGGGGGGGGGGGGGGGGGGGGGGGGGEFFGGGE@FGGGGGGGGGGGGGGGGF?FGCCGGGGGGGGFGGGGGGGGG8B,EBEDFFGGGEFGGGGCGGFGDFGGG>GGGGGGGGGGGGGGGGGGGGGGG)?FDGGGGGC7@G<FGFG:?@FFEFBBEGCGFF?GDGB0)6*9<FGC
@M03364:276:000000000-BLYN8:1:1101:16197:7078 2:N:0:1
GGACTACTGGGGTATCTAATCCTGTTTGCTCCCCACGCTTTCGAGCCTCAGCGTCAGTTACAGACCAGAGAGCCGCCTTCGCCACTGGTGTTCCTCCATATATCTACGCATTTCACCGCTACACATGGAATTCCACTCTCCTCTTCTGCACTCAAGTCTCCCAGTTTCCAATGACCCTCCCCGGTTGAGCCGGGGGCTTTCACATCAGACTTAAGAAACCGCCTGCGCTCGCTTTACGCCCAATAAATCCG
+
CCCCCGGGGGGGGGGGGGGGGGGGGGGGGGGGGGGGGGGGGGGGGGGGGGGGGGGGGGGGGGGGGGGGGGGGGGGGGGGGGGFGGGGGGFGGGGGGGGGGGGGGGFGGGGGGGGGGGEGGGGGGGGGGFFGGDGGGGGGGGGGFGFGFFAFGFCFGGGEGFGGFGGGGGGFFGGGFFFFGGGGGGGDGFGFDEGGGGGGGGGGGFGFGGGGGGGGCCGGGEGFFFFFFF3)7CGGA?:GGGB:FCGFFGGC
@M03364:276:000000000-BLYN8:1:1101:12777:7127 2:N:0:1
GGACTACTAGGGTTTCTAATCCTGTTTGCTCCCCACGCTTTCGAGCCTCAGCGTCAGTTACAGACCAGAGAGCCGCCTTCGCCACTGGTGTTCCTCCATATATCTACGCATTTCACCGCTACACATGGAATTCCACTCTCCTCTTCTGCACTCAAGTCTCCCAGTTTCCAATGACCCTCCCCGGTTGAGCCGGGGGCTTTCACATCAGACTTAAGAAACCGCCTGCGCTCGCTTTCCGCCCAATAAATCCG
+
CCCCCGGGGGGGGGGGGGGGGGGGGGGGGGGGGGGGGGGGGGGGGGGFFGGGGGGGGGGGGGGGGGGGGGGGGGGGGGGGGGGGGGGGGGGGGGGGGGGGF9E9EFGFGGGGGGGGGGGGGGGGFGGGFCFFEFGGFGGGGGGGGGFFGGGGGGGGGGEFGGGG6E;EFFGGFGGDGFFEE@=EGGGGGGF>CGGGGGGGGGGGFD7;?FGGGF7FGCGGFD>(4;>B08>>DGD)9:EGGDFFGG?<GG<
@M03364:276:000000000-BLYN8:1:1101:10654:7129 2:N:0:1
GGACTACCAGGGTTTCTAATCCTGTTTGATCCCCACGCTTTCGCACATCAGCGTCAGTTACAGACCAGAAAGTCGCCTTCGCCACTGGTGTTCCTCCATATCTCTGCGCATTTCACCGCTACACATGGAATTCCACTTTCCTCTTCTGCACTCAAGTTTCCCAGTTTCCAATGACCCTCCACGGTTGAGCCGTGGGCTTTCACATCAGACTTAAGAAACCGCCTACGCGCGCTTTACGCCCAATAATTCCG
+
CCCCCGGGGGGGGGGGGGFGFFGGGGGGGGGGGGGGGGGGGGGGGGGGGFGGGGGGGGGGGGGGFGGGGFGGGGGGGGGGFGEFGGGGGGGGGGFF8AFGFCFGGGGGGGGGGFGGGGGGGGGGFGGGGFGGGGGGGGGGGGFFEFGGGFGGGFGGFGGFGFGFDFAEFGGGGGGFGGGGFGGGGGGGG?FGEGCC6D,@CFGGFFGGGGFGGG7>CGGG>DDD9;=DB4ABGGGCFDGGGFFFF7A)2@6
@M03364:276:000000000-BLYN8:1:1101:14956:7142 2:N:0:1
GGACTACCGGGGTATCTAATCCTGTTTGCTCCCCACGCTTTCGAGCCTCAGCGTCAGTTACAGACCAGAGAGCCGCCTTCGCCACTGGTGTTCCTCCATATATCTACGCATTTCACCGCTACACATGGAATTCCACTCTCCTCTTCTGCACTCAAGTCTCCCAGTTTCCAATGACCCTCCCCGGTTGAGCCGGGGGCTTTCACATCAGACTTAAGAAACCGCCTGCGCTCGCTTTACGCCCACTAAATCCG
+
CCCCCCGGGGGGGGGGGGGGGGGGGGGGGGGGGGGGGGGGGGGGGGGGGGGGGGGGGGGGGGGGGGGGFGGGGGGGGGGGGGGGGGGGGGGGGGGGGGGGGGGGGGGGGEGGGGGGGGGGGGGGGGGGFEFGGGGGGGGGGGGGGGGGGDGGFGCGGG9DFGGGGFGGGG9DGGG?EFGDEEEGGGGGGGGGGGGGGGGGGFGCFGGG*>D@D>CCFCGC)7;;3ABEFFFFGGG<F<GGGF07**?57D)
@M03364:276:000000000-BLYN8:1:1101:14296:7149 2:N:0:1
GGACTACCAGGGTTTCTAATCCTGTTTGCTCCCCACGCTTTCGCACCTGAGCGTCAGTCTTCGTCCAGGGGGCCGCCTTCGCCACCGGTATTCCTCCAGATCTCTACGCATTTCACCGCTACACCTGGAATTCTACCCCCCTCTACGAGACTCTAGCTTGCCAGTTTCAAATGCAGTTCCCAGGTTGAGCCCGGGGATTTCACATCTGACTTAACAAACCGCCTGCGTGCGCTTTACGCCCAGTAATTCCG
+
CCCCCGFGGFGGGGGGGGGGGGGGGGGGGGGGGGGGGGGGGGGGGGGFGGGGGGGGGGGGGGGGDGGGGGGGGGGGDGGGGGGGGGGGGGGGGGGGGGGGGGGGGGGGGGGGGGGGGGGGGGGGGGGGGGGGGGGGGGGGGGGCBFGCGGGGGGGGGGGGGGGGGGGGGGGGGGGFGGGGGGGGGGG6<CFGDGGD5EGGCFGGFFGGGGFFCGGD7/=CBGBDDA>FFFFFGGCAF:CEGF:9CGFAFF*
@M03364:276:000000000-BLYN8:1:1101:3535:7153 2:N:0:1
GGACTACTGGGGTTTCTAATCCTGTTTGCTCCCCACGCTTTCGAGCCTCAGCGTCAGTTACAGACCAGAGAGCCGCCTTCGCCACTGGTGTTCCTCCATATATCTACGCATTTCACCGCTACACATGGAATTCCACTCTCCTCTTCTGCACTCAAGTCTCCCAGTTTCCAATGACCCTCCCCGGTTGATCCGGGGGCTTTCACATCAGACTTAAGAAACCGCCTGCGCTCGCTTTACGCCCAATAAATCCG
+
CCCCCGGGGFGEGGGFGGGGGGGGGGGGGGGGGGGGGGGGGF:FGGGGGGGGGGGGGGGGGGGGGGGGFGFEGGGGGDFFGGGG@ACFFFFGGFFGGGGGGGGCFCGGGGGGGFFGAFGGGGGGFFFFFGFFFGGGGGGGGGFGGGGGGGGGGGGGGFFDGGGGGGGGFFCFGF9@?FFGGGGGGGGD,=DFGGGGC:CFFGG782+0?DFGGCCFGDEFEGF<()(),2)87CF4@3EGG>0>FG62CG>
@M03364:276:000000000-BLYN8:1:1101:24490:7154 2:N:0:1
GGACTACCGGGGTTTCTAATCCTGTTTGCTCCCCACGCTTTCGCACCTCAGTGTCAGTATCAGTCCAGGTGGTCGCCTTCGCCACTGGTGTTCCGTCCTATATCTACGCATGTCACCGCTACACAGGAAATTCCACCACCCTCTACCGTACTCTAGCTCAGTAGTTTTGGATGCAGTTCCCAGGTTGAGCCCGGGGATTTCACATCCAACTTGCTGAACCACCTACGCGCGCTTTACGCCCAGTAATTCCC
+
CCCC8FCFFGGG@FFGG9CCFFGGGFEFFFDGGGFGCCFFDAFE7CFCFF,FEFF<FECGGGGGFGDF8FFFGGGGGG7CEFCFEC8CF8C=E9,B,@BFFFEGFFGCF+B+CA9AF>7@EGFF,AE4BFGD9?=FFG+CEDF6FBECD+@DCFFGG9,@3@8D,CCAEC=>@D7CDFFGGG6DF?,@9EFGGGGC7>,=:C:=+;CFFF84CGGC76C*)=;5@A<>>BFF3*C368EEGB?/**1<D>*
@M03364:276:000000000-BLYN8:1:1101:9006:7160 2:N:0:1
GGACTACAGGGGTTTCTAATCCTGTTTGCTCCCCACGCTTTCGAGCCTCAGCGTCAGTTACAGACCAGAGAGCCGCCTTCGCCACTGGTGTTCCTCCATATATCTACGCATTTCACCGCTACACATGGAATTCCACTCTCCTCTTCTGCACTCAAGTCTCCCAGTTTCCAATGACCCTCCCCGGTTGAGCCGGGGGCTTTCACATCAGACTTAAGAAACCGCCTGCGCTCGCTTTACGCCCAATAAATCCG
+
CCCCCGGGGGGGGGGGGGGGGGGGGGGGGGGGGGGGGGGGGGGGGGGGGGGGGGGGGGGGGGGGGGGGGGGGGGGGGGGGGGGGGGGGFFGGGGGGGGGGGGGFGGGDDEGGGGGGGGGGDCF<EFGGFFGGGGGFEFFGGGGGGGFCGGFFGGGGGGFGGFGGFFFGGGCFFGGFFGGGGGGGGGGDGGFGDGGGGGGGGCFGFGGD06CFGCCFFDGGBGE6<F>F@BBFDGG2B<GGGF1>FG4ACC7
@M03364:276:000000000-BLYN8:1:1101:23373:7173 2:N:0:1
GGACTACCGGGGTATCTAATCCTGTTTGCTCCCCACGCTTTCGAGCCTCAGTGTCAGTTACAGGCCAGAGAGCCGCTTTCGCCTCCGGTGTTCCTCCATATATCTACGCATTTCACCGCTACACATGGAATTCCACTCTCCTCTCCTGCACTCAAGTCTCCCAGTTTCCAATGCACACAATGGTTGAGCCACTGCCTTTTACATCAGACTTAAGAAACCACCTGCGCTCGCTTTACGCCCAATAAATCCGG
+
CCCCCGGDCE@FFE@FG9EEFGGGGGFGFEFFGFGGGGEEGGGGFGDCFFGGGGGFGGCFFFG?7CFCEFGGGGGGECFFCCBFGECCBCFFGAEFFGGGF<BFFFBFFE?CFEFF<FFEGCAEF@FFEGDGAG9EGGGGGGDFGGCBFFFCFGGGEF;EB88E<D>ECFFGGGG8ADC+@@?EF>3<<@D:9CF,<EFFCDC9@FGGGF9B2=CC44,1@EFEFA>A2?BDDC:CE0:EGF@F*C75DDD
@M03364:276:000000000-BLYN8:1:1101:27936:7177 2:N:0:1
GGACTACAGGGGTTTCTAATCCTGTTTGCTCCCCACGCTTTCGAGCCTCAGCGTCAGTTACAGACCAGAGAGCCGCCTTCGCCACTGGTGTTCCTCCATATATCTACGCATTTCACCGCTACACAGGGAATTCCACTATCCTCTTCTGCACTCAAGTCTCTCAGTTTCCAATGACCCTCCCCGGTTGATCCGGGGGCTTTCACATCAGACTTAAGAAACCGCCTGCGCTCGCTTTACGCCCACTAAATCCG
+
CCCCCFGFFGGGF+BFFCEFGGGGGGFFGGGGGGCCEGG7FACF<;F@FGFFCG>@FFFCGGGAFFGGGFGFCFC7@@@F@FEFEEFCE8F,<FE?F,BFGCE99FFGCGDFEEEEC+@+>EF,9,::AAAFCBBB,,4C8A9=,C7@EGGCD8FF;FGGCD8@?,@E:EFG?FA8DDDEGGGDF++,2=D>CEED*:8<FFGCC6+**;?DCC77CGGC):><0F1B>5>@9CF29(*1::()9764:*/
@M03364:276:000000000-BLYN8:1:1101:13916:7180 2:N:0:1
GGACTACTCGGGTTTCTAATCCTGTTTGCTCCCCACGCTTTCGCACCTGAGCGTCAGTCTTCGTCCAGGGGGCCGCCTTCGCCACCGGTATTCCTCCAGATCTCTACGCATTTCACCGCTACACCTGGAATTCTACCCCCCTCTACGAGACTCTAGCTTGCCAGTTTCAAATGCAGTTCCCAGGTTGAGCCCGGGGATTTCACATCTGACTTAACAAACCGCCTGCGTGCGCTTTACGCCCAGTAATTCCG
+
CCCCCGGGGGGGGGGGGGGGGGGGGGGGGGGGGGGGGGGGGGGGGGGGGGGGGGGGGGGGGGGGGGGGGGGGGGGGGGGGGGGGGGGGGGGGGGGGGGGGGGGGGGGGGGGGGGGGGGGGGGGGGGGGGGGGGGGGGFGGGGGGGGGGGGGGGGGGGGGGGGGFGGGGAFGGGGGGGGGGGFGGGGGGGGFGGGGGGGGFFDEFFGGGGGFFCFGG=FGGEEEF@F9@BEFFGGGBFFGEG>:FFGFD>F7
@M03364:276:000000000-BLYN8:1:1101:15456:7184 2:N:0:1
GGACTACAGGGGTATCTAATCCTGTTTGCTCCCCACGCTTTCGAGCCTCAGCGTCAGTTACAGACCAGAGAGCCGCCTTCGCCACTGGTGTTCCTCCATATATCTACGCATTTCACCGCTACACATGGAATTCCACTCTCCTCTTCTGCACTCAAGTTTCCCAGTTTCCAATGACCCTCCACGGTTGAGCCGTGGGCTTTCACATCAGACTTAAGAAACCGCCTACGCGCGCTTTACGCCCAATAATTCCG
+
CCCCCGGGGGGGGGGGGGGGGGGGGGGGGGGGGGGGGGGGGGGGGGGGGGGGGGGGGGGGGGGGGGGGGGGGGGGGGGGGGGGGGGGGGGGGGGGGGGGGGGGGGGGGGGGGGGGGGGGGGGGGGGGGGGGGGGGGGGGGGFGGFGGGGGGGGGGGFGGGAFGFGGGGFGGGGCCFGGGEDFEGGGGGGGGGEGDGGGGGGGGGFGG>FGGGGCDFGGG64EB@FFFBBFFFGGGFFDEEGF<FGFFFCCC
@M03364:276:000000000-BLYN8:1:1101:8622:7197 2:N:0:1
GGACTACCGGGGTTTCTAATCCTGTTTGATCCCCACGCTTTCGCACATCAGCGTCAGTTACAGACCAGAAAGTCGCCTTCGCCACTGGTGTTCCTCCATATCTCTGCGCATTTCACCGCTACACATGGAATTCCACTTTCCTCTTCTGCACTCAAGTCTCCCAGTTTCCAATGACCCTCCACGGTTGAGCCGTGGGCTTTCACATCAGACTTAAGAAACCGCCTACGCGCGCTTTACGCCCAATAATTCCG
+
CCCCCGGGGGGGGGGGGGGGGGGGGGGGGGGGGGGGGGGGGGGGGGGGGGGGGGGGGGGGGGGGGGGGGGGGGGGGGGGGGGGGGGGGGGGGGGGGGGGGGGGGGGGGGGGECGGDGGGG@FDGGGGGGGGGGGGGGFGGCEDGFGGGFGGGGGF8EFFGGGGGGEFGGGGGF9=EEFGC8DGGEE:CFGGGGEGGCFGGFGGFFC747DFFF7:F@GGFBGFD2A@B05>DGGG<67E@E327F76<FGD
@M03364:276:000000000-BLYN8:1:1101:6394:7212 2:N:0:1
GGACTACAGGGGTTTCTAATCCTGTTTGCTCCCCACGCTTTCGAGCCTCAGCGTCAGTTACAGACCAGAGAGCCGCCTTCGCCACTGGTGTTCCTCCATATATCTACGCATTTCACCGCTCCACATGGAATTCCACTCTCCTCTTCTGCACTCAAGTCTCCCAGTTTCCAATGACCCTCCCCGGTTGAGCCGGGGGCTTTCACATCAGACTTAAGAAACCGCCTGCGCTCGCTTTACGCCCAATAAATCCG
+
CCCCCDGGGGGGGGGGGGGGFCAFFGDGGGGGGGGGEGGFGGFGGDFGGFFFEFGGGGGFF6EFGFFGGC<@@CEGGGEEFGGEGGGGGGGCFDFFGE9BF9;EFFGFF+CFFGFGGEDC+@EG,,A<BAFGGFGF,8>EEFGGGF@EDFGFGFGGGC>;E,,,A,@DDBABFCDDFFCEECE6FEGGGFG5EDDE5>BF>DGC>C8CFGGGG7:770C6:CE?;A18>>BEGCD2@BGGGF05F*14CF9
@M03364:276:000000000-BLYN8:1:1101:20238:7241 2:N:0:1
GGACTACTAGGGTTTCTAATCCTGTTTGCTCCCCACGCTTTCGCACCTGAGCGTCAGTCTTCGTCCAGGGGGCCGCCTTCGCCACCGGTATTCCTCCAGATCTCTACGCATTTCACCGCTACACCTGGAATTCTACCCCCCTCTACGAGACTCTAGCTTGCCAGTTTCAAATGCAGTTCCCAGGTTGAGCCCGGGGATTTCACATCTGACTTAACAAACCGCCTGCGTGCGCTTTACGCCCAGTAATTCCG
+
CCCCCFFF@F,EFGEDFFGGDGGGGGFGFFFGGGGGGGDGGGEGGGGGGCFFFFGGGGGCFGGGGFGGGGGGCEEFDDGGGGEC:EGGGEGGGFGFGFGGGFCEFDGGGGGGGGG<EEGGGGGGGGGGDAFCFFGGCDGGGGG?9EFDCEGGG9=FGG;FFG7C@EEFFGGGGFAEFGFFG;FFF9D?CCFGGGGC51:<DGG7@F>:+;+;:FFCFGGGFC>DFFFD1)57DD358(;?E.80::7<>F6
@M03364:276:000000000-BLYN8:1:1101:11060:7300 2:N:0:1
GGACTACTGGGGTTTCTAATCCTGTTTGCTCCCCACGCTTTCGAGCCTCAGCGTCAGTTACAGACCAGAGAGCCGCCTTCGCCACTGGTGTTCCTCCATATATCTACGCATTTCACCGCTACACATGGAATTCCACTCTCCTCTTCTGCACTCAAGTCTCCCAGTTTCCAATGACCCTCCCCGGTTGAGCCGGGGGCTTTCACATCAGACTTAAGAAACCGCCTGCGCTCGCTTTACGCCCAATAAATCCG
+
CCCCCGGGCGGGGGGGGGDFFGGGGGGGGGGGGGGGGGGGGGGGGCGGGGGGGGGGGFGGFFE,FDGGGDCFGGGDGGGFGGEFGGGEGFGDEDGGGGGGGGGGGGGGDGEEFGGGGGGGEDGGGGGGGGGGGGGG,,@=EFGF9@DEFGGCD=FFGGFGGGEDFGGGGGGGG9,@D1D=CCC6FCC6A,@;55CEDEGFD7CFFFD6*22=FCG>7C@CB55;0.(),08;<C<)=?GCGF1)9:@5:D3
@M03364:276:000000000-BLYN8:1:1101:15569:7340 2:N:0:1
GGACTACATGGGTTTCTAATCCTGTTTGCTCCCCACGCTTTCGAGCCTCAGCGTCAGTTACAGACCAGAGAGCCGCCTTCGCCACTGGTGTTCCTCCATATATCTACGCATTTCACCGCTACACATGGAATTCCACTCTCCTCTTCTGCACTCAAGTCTCCCAGTTTCCAATGACCCTCCCCGGTTGAGCCGGGGGCTTTCACATCAGACTTAAGAAACCGCCTGCGCTCGCTTTACGCCCAATAAATCCG
+
CCCCCGGGGGGGGGGGGGGGGGGGGGGGGGGGGGGGGGGGGGGGGGGGGGGGGGGGGGGGGCGGGGGGGGGGGGGGGGGGGGGGGGGGFGGGGGGGGGGGGGGDGGGGGGGGGGFGGGGGGGGGGGGGFFGGGGGGGGGGGGGGGGGGGGGGGGGGGG9>EGGGFFGGGGGGGGGGGGGGGGGGGGGGGGF+@@EGGGGGGFFGFGGG48FGD>=F>FGGFG>;?FFFFFFFG:FBFBCEGF0@GFFBDFC
@M03364:276:000000000-BLYN8:1:1101:11907:7374 2:N:0:1
GGACTACTCGGGTTTCTAATCCTGTTTGCTCCCCACGCTTTCGAGCCTCAGCGTCAGTTACAGACCAGAGAGCCGCCTTCGCCACTGGTGTTCCTCCATATATCTACGCATTTCACCGCTACACATGGAATTCCACTCTCCTCGTCTGCACTCAAGTCTCCCAGTTTCCAATTACCCTCCCCGGTTGAGCCGGGGGCTTTCCAATCAGACTTAAGAAACCGCCTGCGCCCGCTTTACGCCCAATAAATCCG
+
CCCCCGGGGGGGGGGGGGGGGGGGGGGGGGGGGGGGGGGGGGGGGGGGGGGGGG>FCFGGGGGGGGGGGGGGGGGGGGGGGGGGGGGGGGGGGGGGGGGGGGGGGGCDFGGGGGGGGGD=FFFGGG9@AFFGGGGGC8BFFGE6@B?DGGGDGFGGGC,,@EGGGFGGGFFF,=DGC?DCCC+:CEGGGGCEGGGGDGGFF8,48CGC6DCCG:;DGGGG37B@?A(:(00;D<C2=:/?=E::FF4):9/
@M03364:276:000000000-BLYN8:1:1101:22843:7408 2:N:0:1
GGACTACACGGGTATCTAATCCTGTTTGCTCCCCACGCTTTCGAGCCTCAGCGTCAGTTACAGACCAGAGAGCCGCCTTCGCCACTGGTGTTCCTCCATATATCTACGCATTTCACCGCTACACATGGAATTCCACTCTCCTCTTCTGCACTCAAGTCTCCCAGTTTCCAATGACCCTCCCCGGTTGAGCCGGGGGCTTTCACATCAGACTTAAGAAACCGCCTGCGCTCGCTTTACGCCCAATAAATCCG
+
CCCCCGGGGGGGGGGGGGGGGGGGGGGGGGGGGGGGGGGGGGGGGGGGGGFGGGGGGGGGGGGGGGGG8CFFGGGGGGGGGGGGGFGGGGGGGGGGFGG9FGFGGGGGGGGGGGGGGGGGCGGGFFGGFFGGGGGGGGGGGGGGGGGGGFGGGCFGGGGGGGGFFFGGCGGGGGGGGEFEEGGDGGCGGGGG7@EGGGGGGGGFFG784FFFDCFCCFEGFGF<2)(86BB@DGDAF?CCED:FD7=97<)
@M03364:276:000000000-BLYN8:1:1101:7989:7426 2:N:0:1
GGACTACCAGGGTATCTAATCCTGTTTGCTCCCCACGCTTTCGAGCCTCAGCGTCAGTTACAGACCAGAGAGCCGCCTTCGCCACTGGTGTTCCTCCATATATCTACGCATTTCACCGCTACACATGGAATTCCACTCTCCTCTTCTGCACTCAAGTCTCCCAGTTTCCAATGACCCTCCCCGGTTGAGCCGGGGGCTTTCACATCAGACTTAAGAAACCGCCTGCGCTCGCTTTACGCCCAATAAATCCG
+
CCCCCGFGGGGGGGGGGGGGGGGGGGGGGGGFGGGGGGGGGGGGGGGGGFGGGGGGGGGGGGGGGGGGGGGGGGGGGGGGGGGGGGGGGGGGGGGGGGGGGFGGGGGGGGGGGGGGGGGGGGGGGGGGFFGGGGGGGGGGGGGGGGGGGGGGGGGGGGGGFGGGGGGGGGGGGGGGGGGGGG>EGGEC7FFGEGGGEGGGGGFFFGFCFGGGGCFFCFGGFGFD@FFFFFEEGGGFFFGGGF(5CF*6CD5
@M03364:276:000000000-BLYN8:1:1101:17376:7450 2:N:0:1
GGACTACTCGGGTATCTAATCCTGTTTGCTCCCCACGCTTTCGCACCTGAGCGTCAGTCTTCGTCCAGGGGGCCGCCTTCGCCACCGGTATTCCTCCAGATCTCTACGCATTTCACCGCTACACCTGGAATTCTACCCCCCTCTACGAGACTCTAGCTTGCCAGTTTCAAATGCAGTTCCCAGGTTGAGCCCGGGGATTTCACATCTGACTTAACAAACCGCCTGCGTGCGCTTTACGCCCAGTAATTCCG
+
CCCCCGGGFGGGGGGGGGGGGGGGGGGGGGGGGGGGGGGGGGGGGGGGGGGGGGGGGGGGGGGGGGGGGGGGGGGGGGGGGGGGGGGGGGGGGGGGGGGGGGGGGGGGG>FGGGGGGGGGGGGGGGGGGGGGGGGGGGGGGGGGGGGGGEGGGGGGGGGGGGDFGGGGFCFGGGGFGGGGCFEFGGGGGFGGGGGGGGGCGGFGFGGG=CFGGFGFGGFGFCBF@FFF:DFFGGGAFFGGE:?FGGFAGC6
@M03364:276:000000000-BLYN8:1:1101:22772:7494 2:N:0:1
GGACTACCAGGGTTTCTAATCCTGTTTGCTCCCCACGCTTTCGCACCTGAGCGTCAGTCTTCGTCCAGGGGGCCGCCTTCGCCACCGGTATTCCTCCAGATCTCTACGCATTTCACCGCTACACCTGGAATTCTACCCCCCTCTACGAGACTCTAGCTTGCCAGTTTCAAATGCAGTTCCCAGGTTGAGCCCGGGGATTTCACATCTGACTTAACAAACCGCCTGCGTGCGCTTTACGCCCAGTAATTCCG
+
CCCCCGGGGGGGGGGGGGGGGGGGGGGGGGGGGGGGGGGGGGGGGGGGGGGGGGGGGGGGGGGGGGGGGGGGGGGGGGGGGGGGGGGGGGGGGGFGGGGGGGGGFGGGGGGGGGGGGGGGGGFGGGGGFGGGGGGGGGGGGGGFEFGGGDGFGAFFFGGGGGGGGGGGGGFGGGGGGGGGG?FGFFGCGGGCEEGGEGGGGGGGFGG=FGG7:+>CFFEG>>A@<F;;6BEFGGFAFFGGE>?FGFFD=F6
@M03364:276:000000000-BLYN8:1:1101:6327:7522 2:N:0:1
GGACTACTGGGGTTTCTAATCCTGTTTGCTCCCCACGCTTTCGCACCTGAGCGTCAGTCTTCGTCCAGGGGGCCGCCTTCGCCACCGGTATTCCTCCAGATCTCTACGCATTTCACCGCTACACATGGAGTTCCACTGTCCTCTTCTGCACTCAAGTCTCCCAGTTTCCAATGACCCTCCCCGGTTGAGCCGGGGGCTTTCACATCAGACTTAAGAAACCGCCTGCGCTCGCTTTACGCCCAATAAATCCG
+
CCCCCGGGGGGGGGGGGGGGGGGGGGGGGGGGGGGGGGGEGGGGGGGGGGGGGGGGGGGGGGGGGGGGGGGGGGGGGGGGGGGGGGGGGGGGGGGGGGGFGGGGGGGGGGGGGGGGGGGGGGGGGGGGGGFGGGGGGGGGGGGGGGGGGGGGGGGGGGGGGGGGGGGGGGGGGGGGGGGGGGGGGGGGFCGEE=EGGGGFFFGGFGGGGGGGGFGFF4FFEGFB<F>F;DBBDGGFFFGGGFBF4CFFGG7
@M03364:276:000000000-BLYN8:1:1101:22451:7542 2:N:0:1
GGACTACTCGGGTTTCTAATCCTGTTTGCTCCCCACGCTTTCGAGCCTCAGTGTCAGTTACAGGCCAGAGAGCCGCCTTCGCCTCCGGTGTTGCTCCATATATCTACGCATTCCACCGCTACACATGGAATTCCACTCTCCTCTCCTGCACTCAAGTCTCCCAGTTTCACATGCACACAATGGCTGAGCCACTGCCTTTTACATCCGACTCAAGAAACCACCTGAGCTCGCTTTACGCCCACTACATCCGG
+
CCCCCFG,ECC76@7@,EFFF<EFFFEGA6C<FF8:FGD@6@@9;7:F8,C@EEEF9<C,@9;CEGFGCF<FFFCF+B,<<76@7,+6+@,B,CBA8,EEEGGGFG<A:@+B,9C59++++4==>FEGG9,99CF,4@,<EDE8DFF8C?,6,36,,@;EF88,A>FF,6@EECCFFA++=9D,5>,7<E6,4DCF,9B:7?AEF5@9D7774*3;7CD>*13:(8(+8):4/9+98@5CC)6/0*+)2*2
@M03364:276:000000000-BLYN8:1:1101:13214:7559 2:N:0:1
GGACTACCGGGGTATCTAATCCTGTTTGCTCCCCACGCTTTCGAGCCTCAGCGTCAGTTACAGACCAGAGAGCCGCCTTCGCCACTGGTGTTCCTCCATATATCTACGCATTTCACCGCTACACATGGAATTCCACTCTCCTCTTCTGCACTCAAGTCTCCCAGTTTCCAATGACCCTCCCCGGTTGAGCCGGGGGCTTTCACATCAGACTTAAGCAACCGCCTGCGCTCGCTTTACGCCCAATAAATTCG
+
CCCCC@FGGGFGGEFDCG@FGFCGGGGFGFFFGGGGGGGGGGGGGDEFFDFFCGGGGGGFDEDDFGGGGGGGGGGGGEGG7FGCC?AEFFGGFFEGFGGFGFGFFFEG>CCGGCD9FE@EGCF@CFFFE?FGECF9@E9FEEEGFGGGFGGGGG88=FCF,8=DBEGD,3EFCGDGFF+:ECEEF68CFF:ECE5:C8EFFGGCFGGFG4<DGCF+0>CF8:A?141>1)8<7CF<F?CEGEFFGFF)*2/
@M03364:276:000000000-BLYN8:1:1101:13547:7578 2:N:0:1
GGACTACTGGGGTTTCTAATCCTGTTTGCTCCCCACGCTTTCGAGCCTCAGCGTCAGTTACAGACCAGAGAGCCGCCTTCGCCACTGGTGTTCCTCCATATATCTACGCATTTCACCGCTACACATGGAATTCCACTCTCCTCTTCTGCACTCAAGTCTCCCAGTTTCCAATGACCCTCCCCGGTTGAGCCGGGGGCTTTCACATCAGACTTAAGAAACCGCCTGCGCTCGCTTTACGCCCAATAAATCCG
+
CCCCCGGFGGGGGGGGGGGGGGGGGGGGGGGGGGGGGDGGGGGGFGGGGGGGGGGGGGGGGGGGGGFGFGGGGGGGGDGGGFGGGGGGGFFGCGGGGGGGGFGGGFGGGGGGGGFGGGD6FGGGGGGGGFGGGGGGGGGGGGGGFFGGGGGGGCGGDFDGGGGGGGGGGGGGFFFC=DDGGGGEGGGGGGGGGGGGGGGG>DGGFC+*;6CFF7C77CFCBGFFFF086>BFDGG2F:GEG31@*:B4CC7
@M03364:276:000000000-BLYN8:1:1101:22776:7580 2:N:0:1
GGACTACTGGGGTTTCTAATCCTGTTTGCTCCCCACGCTTTCGCACCTGAGCGTCAGTCTTCGTCCAGGGGGCCGCCTTCGCCACCGGTATTCCTCCAGATCTCTACGCATTTCACCGCTACACCTGGAATTCTACCCCCCTCTACGAGACTCTAGCTTGCCAGTTTCAAATGCAGTTCCCAGGTTGAGCCCGGGGATTTCACATCTGACTTAACAAACCGCCTGCGTGCGCTTTACGCCCAGTAATTCCG
+
CCCCCGGGGGGGGGGGGFGGGGGGGFGGGGGGGGGDGDGCGFGGGGGGFGGGGGGGGGDFGGGGGGGGGGGGGGGGGGGEFG?4CFGEGDGFGFGGGFGGGGGFGGGGFEGGGGFGF=C>=7=DFGGGGFFDFGGGFFFEGDGGEFF6EGGGGGGCGGGFC8DFFAFGDA9ECDGGGDGGGGGGGGGGGGDEEGGECE?E>CFCFFGGGGGGGGGD>CF:>EBFD@B;1BF>GDFAF1EGGFF;FFF27C2
@M03364:276:000000000-BLYN8:1:1101:23863:7590 2:N:0:1
GGACTACCGGGGTTTCTACTCCTGTTTGCTCCCCACGCTTTCGCACCTGAGCGTCAGTCTTCGTCCAGGGGGCCGCCTTCGCCACCGGTATTCCTCCAGATCTCTACGCATTTCACAGCTACCCCTCGAAATCTACCCCCCTCTACGAGACTCTAGCTTGCCAGTTTCAAATGCAGTTCCCAGGTTGAGCCCCGGGATTTCACCTCTGACTTCACAAACCTCCTGCGTGCCCTTTCCGCCCAGCACTGCCG
+
-ACCCFFG77C@+@FFE,,CF,,C@CFGG9EF8FGC+F7@FFCE,C@8<C<FG:@,C6@ECDFFG@BDF7@7FF7CB=:EFGD7FGDGF:+BEF9BFA45,AEC9,CB+@++C@<A,C,=FG8,DE+@>,+3C=DG=,DCCEGDGG?CEC@CCEF7CE,>FF7676D,,,,,5?D,><>DD,,1?C60A7:/4:8:*=?C77109<**+;?:+30+27*:)*;3:6252<.0*90)*(;E5.4)9*/(2*1
@M03364:276:000000000-BLYN8:1:1101:16180:7606 2:N:0:1
GGACTACAAGGGTATCTAATCCTGTTTGCTCCCCACGCTTTCGAGCCTCAGCGTCAGTTACAGACCAGAGAGCCGCCTTCGCCACTGGTGTTCCTCCATATATCTACGCATTTCACCGCTACACATGGAATTCCACTCTCCTCTTCTGCACTCAAGTCTCCCAGTTTCCAATGACCCTCCCCGGTTGAGCCGGGGGCTTTCACATCAGACTTAAGAAACCGCCTGCGCTCGCTTTACGCCCAATAAATCCG
+
CCCCCGGGGGGGGGGGGGGGGGGGGGGGGGFGGGGGGGGGGGGGGGGGGGGGGGGGGGGGGGGGGGGGGGGGGGGGGGGFGGGGGGGGGGGGGGGGGGGGGGGFGGGGGGGGGGGGGGGGGGGGFGGGFFGGFGGGFGGGGGGGDGEFGGGGGGGGGGFFFGGGGGGGGGGGGFGCGFGGGEE>FCGGGGC>EGDGCEFGGGGGFGGGFGGGFDGGGGCGFGF2;A@E65==CFCAF?GGGF6FFGFFGG<
@M03364:276:000000000-BLYN8:1:1101:3877:7612 2:N:0:1
GGACTACTAGGGTTTCTAATCCTGTTTGCTCCCCACGCTTTCGAGCCTCAGCGTCAGTTACAGACCAGAGAGCCGCCTTCGCCACTGGTGTTCCTCCATATATCTACGCATTTCACCGCTACACATGGAATTCCACTCTCCTCTTCTGCACTCAAGTCTCCCAGTTTCCAATGACCCTCCCCGGTTGAGCCGGGGGCTTTCACATCAGACTTAAGAAACCGCCTGCGCTCGCTTTACGCCCAATAAATCCG
+
CCCCCGGDFGGFFF@FGGGGGGGGGGGGGGGGGGGGGGGGGFEGGGGGGGGGGGEEGGGGGFFGFGGGGGGGGGGGGGGGGGGGGGGFGGCGGGGGGGGGGDEEEFGGGG@EGGGDGGGGEGFGGGGGFFDFGGGF;E@FFGGGGGGGGGGGGFF9FFFGCFDFFFGGFGGGDGGGGGGGD8C6FGGE9BFGGGGGCEGGGG?FCGGG4*C8FFGGCDFEFGF;7F9ABDE3CCC2=,8?E>(8C7B6DFG
@M03364:276:000000000-BLYN8:1:1101:10307:7649 2:N:0:1
GGACTACCGGGGTTTCTAATCCTGTTTGCTCCCCACGCTTTCGAGCCTCAGCGTCAGTTACAGACCAGAGAGCCGCCTTCGCCACTGGTGTTCCTCCATATATCTACGCATTTCACCGCTACACATGGAATTCCACTCTCCTCTTCTGCACTCAAGTCTCCCAGTTTCCAATGACCCTCCCCGGTTGAGCCGGGGGCTTTCACATCAGACTTAAGAAACCGCCTGCGCTCGCTTTACGCCCAATAAATCCG
+
CCCCCGGGGGGGGGGGGGGGGGGGGGGGGGGGGGGGGGGGGGGGGGGGGGGGGGGGGGGGGGGGGGGGGGGGGGGGGGGGGGGGGGGGGGGGGGFGGGGGGFGGGGGGGGGGGFGGGGGGGGGGGGGGGGGGGGGGGGGGGGGGGFGGGGGGGGGGGGGFGGGGGGGGGGGGGGGGGGGGCGGGGGGGGGGGGDGGGGGGGGGGFGGGFCGFGFCFG;C=AEEF@FBFFFFFGG*<F?EGED0<CFFDGGD
@M03364:276:000000000-BLYN8:1:1101:6946:7651 2:N:0:1
GGACTACAGGGGTATCTAATCCTGTTTGCTCCCCACGCTTTCGAGCCTCAGCGTCAGTTACAGACCAGAGAGCCGCTTTCGCCACTGGTGTTCCTCCATATCTCTACGCATTTCACCGCTACACATGGAATTCCACTCTTCTCTCTCGCACTCAAGTCTTCCAGTTTCCAATGACCCTCCCCGGTTGAGCCGGGGGCTTTCACATCAGACTTAAAAGACCGCCTGCGCGCGCTTTACGCCCAATAATTCCG
+
CCCCCGGGGGGGGGGGGGGGGGGGGGGGGGGGGGGGGGGGGGGGGGGGGGGGGGGGGGGGGGGGGGGGGGGGGGGGGGGGGGGGGGGGGGGGGGGGFGGGGGGGGGGGGGGGGGGGGGGGGGGGGGCEFGGGGGGGGGGGFGGGGGGGGCEDGGGGGGGGGGGDGGGGGGGGFGGFFGGGGGGGGGGGGGGGGDEEGDGGGGGGCFGF8<GFGGGGGGG=5EDD@A>A9BDFDGGFF:EGGE?4DFFAFC0
@M03364:276:000000000-BLYN8:1:1101:8646:7683 2:N:0:1
GGACTACTAGGGTTTCTAATCCTGTTTGCTCCCCACGCTTTCGCACCTGAGCGTCAGTCTTCGTCCAGGGGGCCGCCTTCGCCACCGGTATTCCTCCAGATCTCTACGCATTTCACCGCTACACCTGGAATTCTACCCCCCTCTACGAGACTCTAGCTTGCCAGTTTCAAATGCAGTTCCCAGGTTGAGCCCGGGGATTTCACATCTGACTTAACAAACCGCCTGCGTGCGCTTTACGCCCAGTAATTCCG
+
CCCCCGGGFGGGGGGGGGGGGGGGGGGGGGGGGGGGGGGGGGGGGGGFEFGGGGGGGGGGGGGGGGGGGCGDGGGGGGGGGGFGGDGGGCGFGGGGGAFFGGGGGGGGGGGGGGGGGGGGGDGGGGGGGGGGGEFEGEGGGGGFAFG6CGGGGCEFFG988CFGGGGGGFGFGGGGGGGF9DFFGGGGGGFCGGGGGGG?FCFGFFGFGGGFD:DC*CFC)5826A@)8@5>DGC4F?GGG58/>7*):><
@M03364:276:000000000-BLYN8:1:1101:9349:7696 2:N:0:1
GGACTACCCGGGTATCTAATCCTGTTTGCTCCCCACGCTTTCGCACCTGAGCGTCATTCTTCGTCCAGGGCGCCGCCTTCGCCACCGGTATTCCTCCAGATCTCTACGCATTTCACCGCTACACCTGGCATTCTACCCCCCTCTACGCGACTCTACCTTGCCAGTTTCAAATGCAGTTCCCAGGTTGAGCCCGGGGATTTCACATCTGACTTAACAAACCGCCTGCGTGCGCTTTCCGCCCCGTAATTCCG
+
AB@B<<6<FFGGE:CEF9EGGFGGGDFFGGFGGGGGGGFC@FG@CGCF88EFFFFG,<EFE<EF@CCFFG,@@B=FGGGG?CF>C=@FFEGG?,4AB,=?FGGGEFGGGD:B9C,<CCFG+=4EF,?F,AFCFFFD,@E+==+6>BF+35**6EF,,@9DECAF<;;>E,,2BCC;552>C9?FGD88=@CFC5BC7EBFFGCFFG+;CFDDF7FFDCFG:5),8>3>1BFB31*-84CGG)3>395)*;2
@M03364:276:000000000-BLYN8:1:1101:14220:7706 2:N:0:1
GGACTACTGGGGTTTCTAATCCTGTTTGCTCCCCACGCTTTCGCACCTGAGCGTCAGTCTTCGTCCAGGGGGCCGCCTTCGCCACCGGTATTCCTCCAGATCTCTACGCATTTCACCGCTACACCTGGAATTCCACCCCCCTCTACGAGACTCAAGCCTGCCAGTTTCAAATGCAGTTCCCGGGTTGAGCCCGGGGATTTCACATCTGACTTAACAGACCGCCTGCGTGCGCTTTACGCCCAGTAATTCGG
+
CCCCCGGGGGGGGGGGGGGGGGGGGGGGGGGGGGGDGGGGGGGGGGGFEGGGGGGCGGGGGGGGGGGGGGGGGGGGGGGGGGGGGFGGGGGGEFGGGFGGGGGGGGCGGGGCGGGGGEGGGGGGC=FFGGGGGEFFFGEGDE>D9=D67CGFCCCFG@6,8DEGGGGGGGGGGGGGG7,D:EE8F>C66ECFGGGC5;*+:>ED+;7@FCG+@@FGDFFDEEE:64(<:)8BDCDB@?D5EB?:D:6<G*2
@M03364:276:000000000-BLYN8:1:1101:11332:7731 2:N:0:1
GGACTACCCGGGTTTCTAATCCTGTTTGCTCCCCACGCTTTCGAGCCTCAGCGTCAGTTACAGACCAGAGAGCCGCCTTCGCCACTGGTGTTCCTCCATATATCTACGCATTTCACCGCTACACATGGAATTCCACTCTCCTCTTCTGCACTCAAGTCTCCCAGTTTCCAATGACCCTCCCCGGTTGAGCCGGGGGCTTTCACATCAGACTTAAGAAACCGCCTGCGCTCGCTTTACGCCCAATAAATCCG
+
CCCCCGGGGGGGGGGGGGGGGGGGGGGGGGGGGGGGGGGGGGGGGGGGGCFGGGGGGGGFGCFGGGGGGGGGGGGGGEGGGGGGGGCGGGGGGGGDGGGFDGGGGCFFGGEGGGFGGGGEGGFGGGGGFFFGGGGGGGAFGGGGGFDFGGGGGF@CDGGGGG?EDFGG,=@FGGGFDFGGGGD6CEE7CFGGGGEE5E=CFC?8FCCF6;CFG+:CF5FFBGFFFFFD63@EGCF<@(;EEB057C6>FF)
@M03364:276:000000000-BLYN8:1:1101:15100:7731 2:N:0:1
GGACTACCGGGGTTTCTAATCCTGTTTGCTCCCCACGCTTTCGCACCTGAGCGTCAGTCTTCGTCCAGGGGGCCGCCTTCGCCACCGGTATTCCTCCAGATCTCTACGCATTTCACCGCTACACCTGGAATTCTACCCCCCTCTACGAGACTCTAGCTTGCCAGTTTCAAATGCAGTTCCCAGGTTGAGCCCGGGGATTTCACATCTGACTTAACAAACCGCCTGCGTGCGCTTTACGCCCAGTAATTCCG
+
CCCCCGGGGGGGGGGGGGGGGGGGGGGGGGGGGGGGGGGGGGGGGGGGGGGGGGGGGGGGGGGGGGGGGGGGGGGGGGGGGGGGGGGGGGGGGGFGGGGCGGGGGGFFGGGGGGGGGGGGGGCGGGGGGGGGGGGGGGGGG>EGFGGDGGGGGGGGGGGGGGGGGGGGGGGFFFGGGGGFGFGGGGFGFGGGGECG=EGGGGGGC<FFGGGGD77CFFGGFGF?FFFF:>EFGG3)*(1:EF?FG7@BFG*
@M03364:276:000000000-BLYN8:1:1101:28554:7741 2:N:0:1
ATTACCCAGGCTATCGAATCCTGTTTAGTCGGGACGCTTTCGAGACTTAGCGTCAGTTACGGATCAGTGAGCCGGAAAGACGACTGGTATCCGTCCATAGACCTACGCATCTCAGCGATGCACATGCAGTCCCACGCCCCTCTTCTGCACTCAAGTACCCCCGCCTCCAATAACACTCCCCGGTTAGGAAGGGGGCCGTCGCAGCAGACAGAGGAAACCGCCTGCGTCCGCTTGACGTCCAAAACATACGG
+
6-8-,,,,;C,C,,,,,,;B,,,6CF,,<<++++@76@FCD,,;,+,,;,CF6BCFFG,C,,8,@,,,99,,:@++++,,,,++B+,,,,,,,,,+,,5,,,,A9,++8++5C<5E>+,+8,,,,7,:,:,,,5E:E++++8,+>C,>,,,+3,,,87773+4@+3>C,,,,4,,@E,,51*>4C*4C4,2*/*8:*3B5))*1)0**2**2*>C0008=>*)(3>(),757>**4.(2*2*.8*9B4*0/
@M03364:276:000000000-BLYN8:1:1101:19199:7787 2:N:0:1
GGACTACTAGGGTATCTAATCCTGTTCGCTACCCATGCTTTCGCTCCTCAGCGTCAGTTACTGCCCAGAGACCTGCCTTCGCCATCGGTGTTCCTCCTGATATCTGCGCATTTCACCGCTACACCAGGAATTCCAGTCTCCCCTACAGCACTCAAGTTATGCCCGTATCGCCTGCACGCCCGGAGTTGAGCCCCGGGATTTCACAGACGACGCGACAAACCACCTACGAGCTCTTTACGCCCAGTAATTCC
+
CCCCCGGGGGGGGGGGGGCFGGGGGGGGGGEGGGGGGGGGGGGGGGGGGGGGGGGGGGGGGGGGGGGGGGGGGGFFGGGGGGGGGGGGGGGGGGGGGGGGGGGGGGGGGGGGGGGGGGGGGGGGGD<FDFGGFEFGFGFGGGGF?E??GGGGGGGGGGCFFGGFGGGGGECCCFGFGGGGGGGCEEFFFGGD*;CEGGGFGGGGC7CC49DDCDGGG3CCFFFDFFFFFEFE6:*68>8EED?FFF7<CDD
@M03364:276:000000000-BLYN8:1:1101:14141:7798 2:N:0:1
GGACTACTGGGGTTTCTAATCCTGTTTGCTCCCCACGCTTTCGAGCCTCAGCGTCAGTTACAGACCAGAGAGCCGCCTTCGCCACTGGTGTTCCTCCATATATCTACGCATTTCACCGCTACACATGGAATTCCACTCTCCTCTTCTGCACTCAAGTCTCCCAGTTTCCAATGACCCTCCCCGGTTGAGCCGGGGGCTTTCACATCAGACTTAAGAAACCGCCTGCGCTCGCTTTACGCCCAATAAATCCG
+
CCCCCGGGFGGGGGGFECGGGGGGGGFGFGGGGGGEGGGGGGGGGGGGGGGGGGGCGGGGGGGGGGGFEGGGGGEGGECGGEGDEFFFFGGDEGGGGGGGGGFGGCFGFECGFGGGEEGGGEFGGGGG8EFFGG9?EGFGGFG?,CFDFGFFGGFGG9;EGGGGCG;=DEGFDDFGFGF=C>EGGGGGEFC5CED5CGGFCDFC86+986<@@DFCGFGGEC>714(89D3)5C5<7<GE:<45*:*.7C)
@M03364:276:000000000-BLYN8:1:1101:5323:7799 2:N:0:1
GGACTACAGGGGTTTCTAATCCTGTTTGCTCCCCACGCTTTCGCACCTGAGCGTCAGTCTTCGTCCAGGGGGCCGCCTTCGCCACCGGTATTCCTCCAGATCTCTACGCATTTCACCGCTACACCTGGAATTCTACCCCCCTCTACGAGACTCTAGCTTGCCAGTTTCAAATGCAGTTCCCAGGTTGAGCCCGGGGATTTCACATCTGACTTAACAAACCGCCTGCGTGCGCTTTACGCCCAGTAATTCCG
+
CCCCCGGGGGGGGGGGGGGGGGGGGGGGGGGGGGGGGGGGGGGGGGGGGGGGGGGGGGGGGGGGGDGGGGGGGGGGGGGGGGGGGGGGGGGGGGGGGGGGGGGGGGGGGGGGGGGGGGGGGGGGGGGGGCFGGGGGGGGGGGGGGFGG>DGGGGGGGGCEGGGGGGFFFGGFGGGGGGGFFCFFGGGGGGGGGGGGCEFGGGGGFCCGDFGGFGGGGCFFFDFDFF>B?:BEDCCFFFEEE)(9CFFA7C7
@M03364:276:000000000-BLYN8:1:1101:14743:7804 2:N:0:1
GGACTACTAGGGTTTCTAATTGTGTTTGCTCTATAAGGTTTCGAGCCTCAGGGTCAGTTCCCGGCCAAAGAGCCGCCTTGGCTACTGGTGGTACTCCATATATGTACGCAATTCACCGATGCACATGGAATTCGACTCTACTCTGCTGCACTACAGTGTGCCAGTTTAGAATGACCCTCACCGCTTGATCCGGGGGCATTCCCATGAGACTTACGAAACGGCGCGCGCTCCCTTTAAGCCGAATAAACCCG
+
-8AC8,,,,C@-;,6,CE,C,,6,=6;,,<C,,,,,;,<;,,8,;B+,,,;,,6CF<E6,C,,++++,,6,,:,@FF,@5,E65C,,,CF,8,C,9E5,@,9,,9,6,@:+,5F?,,,+++44<94EBF,5EE=EF8C=,,@4=,C,@4D,+,,,6C,@,C,,8AD9,,,6@,>A8,1+,@B+++++,,83,1@E8C*2422,=+*:C7C>8D8F*;C**)*)((),).)))*224*)2+*)()**1)**1
@M03364:276:000000000-BLYN8:1:1101:27158:7843 2:N:0:1
GGACTACCGGGGTTTCTAATCCTGTTTGCTCCCCACGCTTTCGAGCCTCAGCGTCAGTTACAGACCAGAGAGCCGCCTTCGCCACTGGTGTTCCTCCATATATCTACGCATTTCACCGCGACAAATGGAATTCCTCTCTCCTCTTCTGCACTCAAGTCTCCCAGTTTCCAATTACCCTCCCCGGTTGATCCGGGGGGTTCCACATCAGACTTAAGAAACCGCCTGCGCTCGCTTTTCGCCCAAGAAAGCCG
+
CCCCCFFGGGC+FCG9,FFFD,C@F,CF<EF,:CE@@F7@,;6:C:FFCEGGGGE,BF,<FFG@FDEE@E,,:,@FF7FDFG,?,,EAFGFEFFFF<A,,@E;FEGDF>ECC9<?F<=:+6FC4>,,AE,AAB?,,CDFFGFECFCFGG:,DDF8DA9BD=8,>,8,E;;@,,77EFC++@@ECG5@6,2?,**>**::***+*0C:6*9C**:*:C*2C.:.3:5()-7;3***)/(2/:)()*07(92)
@M03364:276:000000000-BLYN8:1:1101:21935:7848 2:N:0:1
GGACTACTCGGGTTTCTAATCCTGTTTGCTCCCCACGCTTTCGCACCTGAGCGTCAGTCTTCGTCCAGGGGGCCGCCTTCGCCACCGGTATTCCTCCAGATCTCTACGCATTTCACCGCTACACCTGGAATTCTACCCCCCTCTACGAGACTCTAGCTTGCCAGTTTCAAATGCAGTTCCCAGGTTGAGCCCGGGGCTTTCACATCTGACTTAACAGACCGCCTGCGTGCGCTTTACGCCCAATAATTCCG
+
CCCCCGGGGGEGGGGGGGGGGGGGGGGGGFGGGGGGGGGGGGGEDGGG<FF;@FG7FF<@CCFECFGGFECFGGGGGGGGGGFEEFGGG7FGGGGGGGD<F8EFGGGGGC@FGGGGGGGGGGGG8FFGDGGGGGFF9D@=CEDF,@?@>EECFCCF,5E3@FFFGGGG;EBEFGC,>FFC:,6DFFGGGGGGE/:C*38<77<C6>;CGGGGGCCD7CGGFG:;<>>8(5>BDGDAF0?EE5()*2/:FF*
@M03364:276:000000000-BLYN8:1:1101:24301:7879 2:N:0:1
GGACTACCAGGGTTTCTAATCCTGTTTGCTCCCCACGCTTTCGCACCTGAGCGTCAGTCTTCGTCCAGGGGGCCGCCTTCGCCACCGGTATTCCTCCAGATCTCTACGCATTTCACCGCTACACCTGGAATTCTACCCCCCTCTACGAGACTCTAGCTTGCCAGTTTCAAATGCAGTTCCCAGGTTGAGCCCGGGGATTTCACATCTGACTTAACAAACCGCCTGCGTGCGCTTTACGCCCAGTAATTCCG
+
CCCCCGGGGGGGGGGGGFGGGGGGGGGGGGFGGGGCFEGGGGGGGGGGGFFGGGGGGGGGGGGGGGCEGDDGGGGG7CGGGGGGGGGEEGGGGGGGGG?FEFG9EGGGGGGGGGGGGGGDGGGGGGGGGGFDGFGGGGGGGGDGGGGGGEGGFFFCFGGGCGGGGGCECF,>FC;AEEGGGGGFGG:<CFFFEGGDEC9EFGGCFGGGGDGGG=FFGGFGEGFFFFFF?>@>5DG>B6EGGFB?GF?>>>6
@M03364:276:000000000-BLYN8:1:1101:24425:7888 2:N:0:1
GGACTACAGGGGTTTCTAATCCTGTTTGCTCCCCACGCTTTCGAGCCTCAGCGTCAGTTACAGACCAGAGAGCCGCCTTCGCCACTGGTGTTCCTCCATATATCTACGCATTTCACCGCTACACATGGAATTCCACTCTCCTCTTCTGCACTCAAGTCTCCCAGTTTCCAATGACCCTCCCCGGTTGAGCCGGGGGCTTTCACATCAGACTTAAGAAACCGCCTGCGCTCGCTTTACGCCCAATAAATCCG
+
CCCCCGGGGGGGGGGGGGGGGGGGGGGGGGGGGGGGGGGGGGGFFDGGGGGGGGGGGGGGGGFGGGGGGGGGGGGGGGGFGGGGGGFGGGGGGGGGGGGGGCECFGGGGGGGFGGGGGGGGGGGFGGGGEGGGGGGGGGGGGGGGGGGGGFF83DEGGFFGGGG8EGGGGGGDFFGGFGGGGCCGGGGGG?EGEGEGGFGGGC+=8:FCCFFGFFGGGGCACBF;51BBE5>7F*5*4C?EF?>*C*):C1
@M03364:276:000000000-BLYN8:1:1101:8292:7933 2:N:0:1
GGACTACTGGGGTTTCTAATCCTGTTTGCTCCCCACGCTTTCGCACCTGAGCGTCAGTCTTCGTCCAGGGGGCCGCCTTCGCCACCGGTATTCCTCCAGATCTCTACGCATTTCACCGCTACACCTGGAATTCTACCCCCCTCTACGAGACTCTAGCTTGCCAGTTTCAAATGCAGTTCCCAGGTTGAGCCCGGGGATTTCACATCTGACTTAACAAACCGCCTGCGTGCGCTTTACGCCCAGTAATTCCG
+
CCCCCGGGGGGGGGGGGGGGGGGGGGGGGGF@FGGGGGGGGGGGGGGGGFGGGGGGGGGGGGGGGGGGGGGGGGGGGGGGGGGGGGGGGGGGGGGFFGGGFFFGGGGGGGGGGGGGGGGGGGGGFGGGGGGGGGGGGGGGGGGGGGGGG6EFFFGGAFDGFGGGGGGGGGGGGGGGGGFGGGGGGGGGGGG>EEGGDGGGGGGGFGGGGGGGGGGGGGGGFGDD?FFE?EEFDGGFFBEGGFFFGC?<CF6
@M03364:276:000000000-BLYN8:1:1101:8235:7947 2:N:0:1
GGACTACTGGGGTATCTAATCCTGTTTGATCCCCACGCTTTCGCACATCAGCGTCAGTTACAGACCAGAAAGTCGCCTTCGCCACTGGTGTTCCTCCATATCTCTGCGCATTTCACCGCTACACCTGGAATTCCACCCCCCTCTACGAGACTCAAGCCTGCCAGTTTCAAATGCAGTTCCCGGGTTGAGCCCGGGGATTTCACATCTGACTTAACAGACCGCCTGCGTGCGCTTTACGCCCAGTAATTCCG
+
CCCCCGFGGGGGGGFFGGGGGGGGGGGGDGGGFFCGCGGGGGGGCBCFFGGGGGEGGGGGGGGGGGGGGGGGGGGDGGGGDGGGGGGGGGGGGGGGGGGGFGFGGGGFF=FEFGGCFF@EFGFFGGGGGGGGGGGGGGGGGDEGGG?BEEGFFGFFGG8DGFGGGGGGGGFGGEFFGGGGF6CEGGGGGGG*@EEDCEECFF9+46:DGCCD7:F8F4=55*>1(;7:7EBF375-08EE7)(9?F4<F*2
@M03364:276:000000000-BLYN8:1:1101:26765:7981 2:N:0:1
GGACTACCGGGGTTTCTAATCCTGTTTGCTCCCCACGCTTTCGCACCTGAGCGTCAGTCTTCGTCCAGGGGGCCGCCTTCGCCACCGGTATTCCTCCAGATCTCTACGCATTTCACCGCTACACCTGGAATTCCACCCCCCTCTACGAGACGCTAGCTTGCCAGTTTCAAATGCAGTTCCCAGGTTGAGCCCGGGGATTTCACATCTGACTTAACAAACCGCCTGCGTGCGCTTTACGCCTAGTAATTCCG
+
@CCC@FGGGGGGFGGCFFFDFGGFECFFGGGGGGCFGECEC<CGBCGGGCGGGGEGFFDFGGGFEECFGCCFDGG>CCC<BFCFFFFFCFGFGGFFEFFDF=E<,9CDFFGGGGGGGFGEGGGG8DFGCBE=3FDFF7+@EGGGGFC8E:8***@@>DGGGGGFFFFFFG9FGGFEFGGFFG,BFBC<6BF5EEGGGG89C>FFFGGG7@D>+;:+:9@EE5><?>><15B@CDD<F<EC*)48C7*)::*
@M03364:276:000000000-BLYN8:1:1101:16770:8015 2:N:0:1
GGACTACCGGGGTTTCTAATCCTGTTTGCTCCCCACGCTTTCGAGCCTCAGCGTCAGTTACAGACCAGAGAGCCGCCTTCGCCACTGGTGTTCCTCCATATATCTACGCATTTCACCGCTACACATGGAATTCCACTCTCCTCTTCTGCACTCAAGTCTCCCAGTTTCCAATGACCCTCCCCGGTTGAGCCGGGGGCTTTCACATCAGACTTACGAAACCGCCTGCGCTCGCTTTACGCCCAATAAATCCG
+
CCCCCGGDGGGGGGGGGGGGGGGGGGGGGGGGGGGGGGGGGGGGGGGGGGGGGGGGGGGGGGGFGGGGGC@EFGGGGGGGGGGGGGGGGGGGGGGGGAFFFGGDEGGGGGGGGGGGGGGGGGGGGCEGGFFGGGGGGGDGG=EFDGGGFGGGGCFG,3>D9DFFFGGC,>DC8,333@CEG6CEGGGCGGG8EEGGGGGGGFG:AGCCFGGGGC*/8DGG)=>;(81>;FFFGGGFF1?GG>:5C:@AGG<
@M03364:276:000000000-BLYN8:1:1101:14874:8037 2:N:0:1
GGACTACTGGGGTTTCTAATCCTGTTTGCTCCCCACGCTTTCGCACCTCAGCGTCAGTAATGGTCCAGTGAGCCGCCTTCGCCACTGGTGTTCCTCCGAATATCTACGAATTTCACCTCTACACTCGGAATTCCACTCACCTCTACCATACTCAAGACTTCCAGTATCAAAGGCAGTTCCGGGGTTGAGCCCCGGGATTTCACCCCTGACTTAAAAGTCCGCCTACGTGCGCTTTACGCCCAGTAAATCCG
+
CCCCCGGGGGGGGGGGGGGGGGGGGGGGGGGGGGGGGGGGGGGGGGGGGGGGGGGGGGGGGGGGGGGGGGGGGGGGGGGGGGGGGGGGGGGGGGGGGGGGGGGGGGGGDGGGGGGGGGGGGGGGGGGGGGGGGGGGGGGGGGGGGGFGGGGGGFGGGGGGGGGGGGGGGGGGGGGDGFCGGGGGGGGGGGGG>EGGGGGGGFGFFDGFGGGGGGGGGGGGDGFF?FFFFFFFGGGCFFGGEEFFGGFBCF7
@M03364:276:000000000-BLYN8:1:1101:12194:8079 2:N:0:1
GGACTACTGGGGTTTCTAATCCTGTTTGCTCCCCACGCTTTCGAGCCTCAGCGTCAGTTACAGACCAGAGAGCCGCCTTCGCCACTGGTGTTCCTCCATATATCTACGCATTTCACCGCTACACATGGAATTCCACTCTCCTCTTCTGCACTCAAGTCTCCCAGTTTCCAATGACCCTCCCCGGTTGAGCCGGGGGCTTTCACATCAGACTTAAGAAACCGCCTGCGCTCGCTTTACGCCCAATAAATCCG
+
CCCCCGGGGGGGGGGGGGGGGGGGGGGGGGGGGGGGGGGEGGGGGGGGGGGGGGGGGGGGGGGGGGGGGGFEGGGGGGGGGGGGGGGGGGGGGGGGGGGGGGGGGGGGGGGGGGGGGGGGGFGGGGGGFFGGGFFGGGGGGGGGFGFGGGDDDGFGGGGGFGGGGGGGGGGGGGGGGGGGGGGGGGGGGGFGEEGGGGGGGGGGFGGGGGFGGGFGFFGGEGFF?;9D9::DDG3>BBGGGFBFGGFBFGC
@M03364:276:000000000-BLYN8:1:1101:26832:8121 2:N:0:1
GGACTACCAGGGTATCTAATCCTGTTTGCTCCCCACGCTTTCGAGCCTCAGTGTCAGTTACAGGCCAGAGAGCCGCTTTCGCCTCCGGTGTTCCTCCATATATCTACGCATTTCACCGCTACACATGGAATTCCACTCTCCTCTCCTGCACTCAAGTCTCCCAGTTTCCAATGCACACAATGGTTGAGCCACTGCCTTTTACATCAGACTTAAGAAACCACCTGCGCTCGCTTTACGCCCAATAAATCCGG
+
BCCCCGFFGGGDEFGGGGGGGGGGGFFGGGGGGGG:F:FFGGGGGGGGGFFFGGGCFGE<FFCFGEC@EFGGGFEGGGGGGGGGFFGGGGGEGGGGGGFGGGGGECGGGGGGGGGGDF>CFGGGGCFFGGGGGGGGGGDGGGDCGFGG@FFFGGFCCEFA9DGDADFFDFGGGGECGGGDGG,6=CCEGGFC6@,@<BFFCGFFFGG>*;D@88++*9,@*:*72?@>A?:?C<@CB>G77)64:CAEG:)
@M03364:276:000000000-BLYN8:1:1101:24760:8136 2:N:0:1
GGACTACTAGGGTTTCTAATCCTGTTTGCTCCCCACGCTTTCGAGCCTCAGCGTCAGTTACAGACCAGAGAGCCGCCTTCGCCACTGGTGTTCCTCCATATATCTACGCATTTCACCGCTACACATGGAATTCCACTCTCCTCTTCTGCACTCAAGTCTCCCAGTTTCCAATGACCCTCCCCGGTTGAGCCGGGGGCTTTCACATCAGACTTAAGAAACCGCCTGCGCTCGCTTTACGCCCAATAAATCCG
+
CCCCCGGGGGGGGGGGGGGGGGGGGGGGGGGGGGFGGGGGGGGEGGGGGGFGGGGGGGGGGGGGGGGGGGGGGGGGGGGGGGGGGGGGGGGGGGGGGGGGGGGGGGGGDGGGGGFGGGGGGGGGGGGGFFFGFGGGGGGGGFGGGGDEGGGFGF8=EGCFDFGFFFFGGG9D8EGCGGFGGGGGGGDFGFF;E5CGEGGGGGFGFFGGGGCFGGFGGGGGDGEF@:;31AEFGGG>?<GEGEBFGGF2*79
@M03364:276:000000000-BLYN8:1:1101:14172:8199 2:N:0:1
GGACTACCGGGGTATCTAATCCTGTTTGCTCCCCACGCTTTCGAGCCTCAGCGTCAGTTACAGACCAGAGAGCCGCCTTCGCCACTGGTGTTCCTCCATATATCTACGCATTTCACCGCTACACATGGAATTCCACTCTCCTCTTCTGCACTCAAGTCTCCCAGTTTCCAATGACCCTCCCCGGTTGAGCCGGGGGCTTTCATATCAGACTTAAGAAACCGCCTGCGCTCGCTTTACGCCCAATAAATCCG
+
CCCCCGGGGGGGGGGFFGGGFGGGGGGGGGGGGGGGGGGGGGGGGCGFGGFFGFGGGG@FFDF9FEGGGFGGGGGGGGGGGGDGFFGCFGGEGFEGGGGGF<@FFGDFEEECGGGGGECEC7FGGGFFE5CFG9BCFEDFFGGFFGFG9EGD??FFAFGGGGGGGGGGGGEFGGGFGF8C>EGGG>>6CCBEGEEE*8CFG=,:AGC>8DGGG7@D7CFF>5>;?FBF;)05539)688*:>47D**:*79
@M03364:276:000000000-BLYN8:1:1101:14100:8216 2:N:0:1
GGACTACAGGGGTATCTAATCCTGTTTGCTCCCCACGCTTTCGAACCTCAGCGTCAGTTACCGTCCAGAGAGCCGCCTTCGCCACTGGTGTTCCTCCATATATCTACGCATTTCACCGCTACACCTGGAATTCCACTCCCCTCTCCGTCACTCAAGCCTCCCAGTTTCCAATGCAGCTCCCCGGTTGAGCCGGGGGCTTTCACATCTGACTTAACCAACCGCCTGCGTTCGCTTTACGCCCAATAACTCCG
+
CCCCCCGGGGGGG,EECFFGGGGGGGFGGGGGGGGGGGGGGGG,,CFF<CFCEGGGGGA,,,B6@FCG,C,BFFGDEGGGGGGDG8FCF<EEGGGGGGF9F,@FEFFGGDEGGGGGGGGEEGFG8FFEE<FGGBEG=E,AEFEG,>+33@CCGG,@,+6@=CFFG6@FFFA;836,,4DFG6@CCEEFGDF**;>85CFFGGG717+;+++;7++*;*AEFGD1(41)(87>DDF<F?5EGB(0***.>4*
@M03364:276:000000000-BLYN8:1:1101:20659:8255 2:N:0:1
GGACTACAGGGGTATCTAATCCTGTTTGCTCCCCACGCTTTCGAGCCTCAGCGTCAGTTACAGACCAGAGAGCCGCCTTCGCCACTGGTGTTCCTCCATATAACTACGCATTTCACCGCTACACATGGAATTCCACTCTCCTCTTCTGCACTCAAGTCTCCCAGTTTCCAATGACCCTCCCCGGTTGAGCCGGGGGCTTTCACATCAGACTTAAGAAACCGCCTGCGCTCGCTTTACGCCCAATAAATCCG
+
CCCCCGGGGGGGGGGGGGGFGGGGGGGGGGGGGGGGGGGGGGGGGGGGCGGGGGGGGGGGGGGGGGGGGGGGGGGDGGGGGGGEFGGGFGFGGFGGGGGGFG,EEFGFE:FGGGGFGGGGGGFGGGGGFGGGGGCGGFGFFGGGGGGFGGGGGGGF@DEFCFGGD9EF8D9BDFG,DEG>=CEGGEG?FGGGG>EDDEGFG79:8<:FFGFCGGG=CFGFFGFFF:@F0;B>DCCAFBC>EF?FGGFBG49
@M03364:276:000000000-BLYN8:1:1101:14038:8256 2:N:0:1
GGACTACAGGGGTTTCTAATCCTGTTTGCTCCCCACGCTTTCGCACCTGAGCGTCAGTCTTCGTCCAGGGGGCCGCCTTCGCCACCGGTATTCCTCCAGATCTCTACGCATTTCACCGCTACACCTGGAATTCCACCCCCCTCTACGAGACTCAAGCCTGCCAGTTTCAAATGCAGTTCCCGGGTTGAGCCCGGGGATTTCACATCTGACTTAACAGACCGCCTGCGTGCGCTTTACGCCCAGTAATTCCG
+
CCCCCGGGGGGGGGGGGGGGGGGGGGGGGGGGGGGGGGGGGGGGGGGGGGGGGGGGGGGGGGGGGGGGGDGGGGGGGGGGGGGGGGGGGGGGGGGGGGGDGGGGGGGGGGGGGGGGGGGGEGGGGGGGGGGGGGGGGGGGGGGGGGGGGGGGGGGGGGGGGGGGGGEGGGGGGGGGGGGFGGGEGGGGGGGGGGGGGGGG779;CFGGGGFGGGGG=FFGFGFFFFFFF;BFGDGBB?GGGE?F77BBGF9
@M03364:276:000000000-BLYN8:1:1101:12097:8261 2:N:0:1
GGACTACTAGGGTTTCTAATCCTGTTTGCTCCCCACGCTTTCGAGCCTCAGTGTCAGTTACAGGCCAGAGAGCCGCTTTCGCCTCCGGTGTTCCTCCATATATCTACGCATTTCACCGCTACACATGGAATTCCACTCTCCTCTCCTGCACTCAAGTCTCCCAGTTTCCAATGCACACAATGGTTGAGCCACTCCCTTTTACCTCAGACTTAAGAACCCACCTGCGCTCGCTTTACGCCCAATAAATCCGG
+
CCC-AFGGDFGGGEC<AAFFGGFFG<EF<FGFGGGGCFGFFGGDGD@ACAF<FF9FFFFFFEFD,8E<C@FG7<CFFCFAECG@FGG7=FEGAFDBF,CFFG=<;EFGDGGGFFF@EFEE7>FF9FCFFGGFFG9FFF,9,743BEE8E?F8DC8843=@=D8FADFC8EFGE8E8EFGEGG8=FEG8@@DE,,,@1EFFFC,+:;?89F7<8@+=05::*=4)<*)9AB4)**+1/9**1:3);;7?*:)
@M03364:276:000000000-BLYN8:1:1101:17636:8265 2:N:0:1
GGACTACCCGGGTTTCTAATCCTGTTTGCTCCCCACGCTTTCGCACCTGAGCGTCAGTCTTCGTCCAGGGGGCCGCCTTCGCCACCGGTATTCCTCCAGATCTCTACGCATTTCACCGCTACACCTGGAATTCTACCCCCCTCTACGAGACTCTAGCTTGCCAGTTTCAAATGCAGTTCCCAGGTTGAGCCCGGGGATTTCACATCTGACTTAACAAACCGCCTGCGTGCGCTTTACGCCCAGTAATTCCG
+
CCCCCGGGGGGGGGGGGGGGGGGGGGGGGGGGGGGGGGGGGGGGGGGGGGGGGGGGGGGGGGGGGGGGGGGGGGGFGGGGGGGGGGGGGGGGGGGGGGGGGGGGGGGGG7CGGGGFGGGGGGGGGGGGGGGGGGGGGGGGGGGGGGGGEGGGGGGGGGGGGGGGGGGGGGFGGGGFFGGGGG?FGGGGFGGGGDGG5CGGGGGGFDFGGGFC+CFFG4EGFGFF?FBEFFBDGDGFF2CCGB?F*09>GG<
@M03364:276:000000000-BLYN8:1:1101:28679:8285 2:N:0:1
GGACTACCAGGGTTTCTAATCCTGTTTGCTCCCCACGCTTTCGAGCCTCAGCGTCAGTTACAGACCAGAGAGCCGCCTTCGCCACTGGTGTTCCTCCATATATCTACGCATTTCACCGCTACACATGGAATTCCACTCTCCTCTTCTGCACTCAAGTCTCCCAGTTTCCAATGACCCTCCCCGGTTGAGCCGGGGGCTTTCACATCAGACTTCAGAAACCTCCTGCTCCCGCTTTACGCCCAATAAATCCG
+
CCCCCGGGGGGGGGGGGGGGGGGFGGGGGGFAFGGGGGGGGGGGGCFAEEGGG@@@BFF,,EF,FGFFGGGCDFCGGGGGGDGGGGGGF?FFF<CFFGGGGGGG@FGG>,BFFA9FE@>CGGGFFGGGEGGFG,@A,99AFFG+@EFDDCGDEFG,33>9CEFG>DAF8=FFFFFF@,+AEC8BFCG?F,B8EG>EEGG?FGG=FF>F6C<C8BC+;8FD)A=@3F@A)>5:D3><F0CGGD0>F7*6F4)
@M03364:276:000000000-BLYN8:1:1101:20900:8300 2:N:0:1
GGACTACAGGGGTTTCTAATCCTGTTTGCTCCCCACGCTTTCGAGCCTCAGCGTCAGTTACAGACCAGAGAGCCGCCTTCGCCACTGGTGTTCCTCCATATATCTACGCATTTCACCGCTACACATGGAATTCCACTCTCCTCTTCTGCACTCAAGTCTCCCAGTTTCCAATGACCCTCCCCGGTTGAGCCGGGGGCTTTCACATCAGACTTAAGAAACCGCCTGCGCTCGCTTTACGCCCAATAAATCCG
+
CCCCCGDGGCCFFGGGGGGGGGGGGGGGGGGGGGGGGGGGGGGDFDFGGGGGGGGGGGGGGGDAFGGFFGGDFDFC7FEFGG?,?FFCFFGGFFGGGGGFGGF<FFGGGGECFGDDGGGGGGGFGGGEEAFGGFGGGGGC8ADFGGGF9=FFGFFFFCFGFDFGEEFG8@DFFGGFGFFGGGG6FCGGFCFEEGGDGGGDGFFCC9F=FFGCFGG>7C@=BG>(6A9EF)8><F5-=1E8E5(>CG=4D29
@M03364:276:000000000-BLYN8:1:1101:26314:8326 2:N:0:1
GGACTACCGGGGTTTCTAATCCTGTTTGCTCCCCACGCTTTCGCACCTGAGCGTCAGTCTTCGTCCAGGGGGCCGCCTTCGCCACCGGTATTCCTCCAGATCTCTACGCATTTCACCGCTACACATGGAATTCTACCCCCCTCTACAAGACTCTAGCTGACCAGTATCAGATGCAATTCCCGGGTTAAGCCCGGTGATTTCACATCTGACTTAACAAACCGCCTGCGTGCGCTTTACGCCCAGTAATTCCG
+
CCCCCGGGGGGGGGGGGGGGGGGGGGGGGGGGGGGGGGGGGFGGGGGFGGFGGGGGGGGGGGGGGGGGGG>FGGGGGGGGFGFGGGGGGGGGGGGGGGGFGGGGGGGGGGGCFFGGDGGGGGFGGGGGGGGGGGGG>DFGGGGGGGGCCFFGFGGGGGGGGGGGGGGGGGFGGGGGGGGGG>EGEGFGGGGGEE*:>BFGGGGGF7FGGGG7:FGGGGGGFCE??@6BFDEFDDCABFGGGDBFGGF<FC9
@M03364:276:000000000-BLYN8:1:1101:20030:8334 2:N:0:1
GGACTACCGGGGTTTCTAATCCTGTTTGCTCCCCACGCTTTCGCACCTGAGCGTCAGTCTTCGTCCAGGGGGCCGCCTTCGCCACCGGTATTCCTCCAGATCTCTACGCATTTCACCGCTACACCTGGAATTCTACCCCCCTCTACGAGACTCTAGCTTGCCAGTTTCAAATGCAGTTCCCAGGTTGAGCCCGGGGATTTCACATCTGACTTAACAAACCGCCTGCGTGCGCTTTACGCCCAGTAATTCCG
+
CCCCCFFGGGGGGGGGGGGFGGGGGGGGGGGGGGGGGGGGGGGGGGGGGGGGGGGGGGGGGGGGGGGFGGGGGGGGGGGGGGGGGGGGGGGCGGGGGGGGGGGGGGGGGGGGGGGGGGDCFGGGGFGGGGGGG=DFGGGGEGGGGGGGGGGDGCEFGGGCFGGGGGFGGGFFFFGGAFGGGGGGGGFFGGGGGEGCEGGGGGGGFGG=C@FFGGGGGGGGFGFFFFBFFDBFDGGFF?EGGFFFGFFDGGF
@M03364:276:000000000-BLYN8:1:1101:22847:8358 2:N:0:1
GGACTACTAGGGTTTCTAATCCTGTTTGCTCCCCACGCTTTCGAGCCTCAGCGTCAGTTACAGACCAGAGAGCCGCCTTCGCCACTGGTGTTCCTCCATATATCTACGCATTTCACCGCTACACATGGAATTCCACTCTCCTCTTCTGCACTCAAGTCTCCCAGTTTCCAATGACCCTCCCCGGTTGAGCCGGGGGCTTTCACATCAGACTTAAGAAACCGCCTGCGCTCGCTTTACGCCCAATAAATCCG
+
CCCCCGGGFGGGEFGGGFFGGGGGGGGGGGGGGGGGGGGGGGCFGDGGGGGGGGGGGFGGGGGGGGGGGGGGGGGGGGGGGGGFEGGFGGGGGGGGGFGGGG9FFFGGGGGGGGGGGEGGGGGGDGGGE<?FFEFGGCAEFGGFGGGGF;@?EEEGGGFC,D=8D;E;:E9FGGGGGGGGGGGGGEEF?FG6CGE>=:FDGDG=FGFCGFFFFFGFCGGG>E>@DF(89>EFGGD4B<EGGEFFG*9<GGC
@M03364:276:000000000-BLYN8:1:1101:15587:8376 2:N:0:1
GGACTACTCGGGTTTCTAATCCTGTTTGCTCCCCACGCTTTCGCACCTGAGCGTCAGTCTTCGTCCAGGGGGCCGCCTTCGCCACCGGTATTCCTCCAGATCTCTACGCATTTCACCGCTACACCTGGAATTCTACCCCCCTCTACGAGACTCTAGCTTGCCAGTTTCAAATGCAGTTCCCAGGTTGAGCCCGGGGATTTCACATCTGACTTAACAAACCGCCTGCGTGCGCTTTACGCCCAGTCATTCCG
+
CCCCCGGGGGGGGGGGGGGGGGGGGGGGGGGGGGGGGGGGGGGGGGGGGGGGGGGGGGGGGGGGGGGGGGGGGGGGGGGGGGEGGGGGGGGGGGGGGGGFCGGGGGGGGGGGGGGGGGGGGGGGFFFGGGGGGGGGGGGFCEGGGGGGGGGGGGGGGGGGGGGGGGGGGGGGGGGGGGGGGGGGGGGGGGGGGGDGGCEDGGF7AGFGGGGGGFFGGGGGFGFF;:9>BF:DG<*:@?GGGEFF*:=AC:*
@M03364:276:000000000-BLYN8:1:1101:9792:8380 2:N:0:1
GGACTACTGGGGTTTCTAATCCTGTTTGATCCCCACGCTTTCGCACATCAGCGTCAGTTACAGACCAGAAAGTCGCCTTCGCCACTGGTGTTCCTCCATATCTCTGCGCATTTCACCGCTACACATGGAATTCCACTTTCCTCTTCTGCACTCAAGTTTCCCAGTTTCCAATGACCCTCCACGTTTGAGCCGTGGGCTTTCACATCAGACTTAAGAAACCGCCTACGCGCGCTTTACGCCCAATAATTCCG
+
CCCCCGGGGGGGGGGGGGGGGGGGGGGGGGGGGGGGGGGGGGGGGGGGGGGGGGGGGGGGGGGGGGGGGGGGGGGGGGGG7FGGGGGGGGGGGGGGGGGGGGGGGGGGGGGGGGGGGGGGGGGGGGGGGGGGGGGGGGGGGGGGGGGGGGGGGGGFGFGGGGGGGGCGDGGGGGGGGGGCGDG+@DEFGGGD?CGGGGGGC<FF+2+;7?FGCC>FF>F>3;9=@F=:=>5>3>FCF01BE>:54*;6:C*
@M03364:276:000000000-BLYN8:1:1101:7783:8388 2:N:0:1
GGACTACAGGGGTTTCTAATCCTGTTTGCTCCCCACGCTTTCGAGCCTCAGCGTCAGTTACAGACCAGAGAGCCGCCTTCGCCACTGGTGTTCCTCCATATATCTACGCATTTCACCGCTACACATGGAATTCCACTCTCCTCTTCTGCACTCAAGTCTCCCAGTTTCCAATGACCCTCCCCGGTTGAGCCGGGGGCTTTCACATCAGACTTAAGAAACCGCCTGCGCTCGCTTTACGCCCAATAAATCCG
+
CCCCCGGGGGGGGGGGGGGGGGGGGGGGGGGGGGGGGGGGGGGGGGGGGGGGGGGEGGGGGGGGGGGGGGGGGGGGGGGGGGGEGGGGGGGGGGGGGGGGGGGGGGGGGGGGGGGGGGGGGGGGGGGGEFFGGGGGGGGGGGGGGGGGGGGGGGC?EFGGGGFGFGGGGGGGGFGGGGGGGGGGGGGGGGGGCGGGGGFFGGGGFGGGGGGGGCFGFGGGFGFFFFFFFFBFGGGFFFGEGFFFGGFFGGC
@M03364:276:000000000-BLYN8:1:1101:11000:8410 2:N:0:1
GGACTACTGGGGTTTCTAATCCTGTTTGCTCCCCACGCTTTCGCACCTGAGCGTCAGTCTTCGTCCAGGGGGCCGCCTTCGCCACCGGTATTCCTCCAGATCTCTACGCATTTCACCGCTACACCTGGAATTCTACCCCCCTCTACGAGACTCTAGCTTGCCAGTTTCAAATGCAGTTCCCAGGTTGAGCCCGGGGATTTCACATCTGACTTAACAAACCGCCTGCGTGCGCTTTACGCCCAGTAATTCCG
+
CCCCCGGGGGGGGGGGGGGGGGGGGGGGGGGGGGGGDGGGGGGGGCGFFGGGGGGGGGGGGGGGGGGGGGGGGGGGGGGFGGGGGGGGGGGGCFGGGFGFGGGGGGGGGGGGGGGGGGGEGGGGGGGGFGGGGGGGGGGGGGGGGGGGGGDFECFGFGGGGGGGGGGG7EDFFGGGGGG:CE8CFGGGFGGGGGGGGGGGGGGGFGGGGGGGGFGGCFFGF5BDF>>5())75DGDFFGGGF?FDGFFGG*
@M03364:276:000000000-BLYN8:1:1101:3571:8444 2:N:0:1
GGACTACAGGGGTTTCTAATCCTGTTTGCTCCCCACGCTTTCGAGCCTCAGCGTCAGTTACAGACCAGAGAGCCGCCTTCGCCACTGGTGTTCCTCCATATATCTACGCATTTCACCGCTACACATGGAATTCCACTCTCCTCTTCTGCACTCAAGTCTCCCAGTTTCCAATGACCCTCCCCGGTTGAGCCGGGGGCTTTCACATCAGACTTAAGAAACCGCCTGCGCTCGCTTTACGCCCAATAAATCCG
+
CCCCCGGGGGGGGGGGGGGGGGGGGGGGGGGGGGGGGGGGGGGGGGGGGGGGGGGGGGGGGGGGGGGGGGFGGGGGGGGGGGGGDGGGGGGGGGGGGGGGGGGGGGGGGGGGGGGGGGGGEGGGFGGGFEGGGGGGGGGCEFFGGGGGGGGFGGCGFGFGGGGGFFGGGGGGGGGDFGGGGGGGGGGGGGGGGDGGGGGGGGGGFGFGCFGGCFCGGGGC==323A(:6555C*9<88EG751<FCFFGCC
@M03364:276:000000000-BLYN8:1:1101:11255:8458 2:N:0:1
GGACTACTGGGGTATCTAATCCTGTTTGCTCCCCACGCTTTCGCACCTGAGCGTCAGTCTTCGTCCAGGGGGCCGCCTTCGCCACCGGTATTCCTCCAGATCTCTACGCATTTCACCGCTACACCTGGAATTCTACCCCCCTCTACGAGACTCTAGCTTGCCAGTTTCAAATGCAGTTCCCAGGTTGAGCCCGGGGATTTCACATCTGACTTAACAAACCGCCTGCGTGCGCTTTACGCCCAGTAATTCCG
+
CCCCCGGGGGGGGGGGGGGGGGGGGGGGGGGFGGGGGEGGGGGGGGGGGEGFGGFG:FFGGGGGGGGGGGGGGGGGGGGGGGGGGGGGGGGGGGGGGGGC9FGGGGGGGGGGGGGGGGGGFGGDC=FFGGGGGDGFGGFGGGGFCFFGGC7CCGGGCGGCCFFGGGFFGC9,95D9FGGGGFFFCEGGGGGFGGGGEGG?>7++79@FDCFGG77FD5==>EA@<FF51;BBDDC<785?7D4<::9):C7
@M03364:276:000000000-BLYN8:1:1101:19474:8512 2:N:0:1
GGACTACTCGGGTATCTAATCCTGTTTGCTCCCCACGCTTTCGCACCTCAGTGTCAGTATCAGTCCAGGTGGTCGCCTTCGCCACTGGTGTTCCTTCCTATATCTACGCATTTCACCGCTACACAGGAAATTCCACCACCCTCTACCGTACTCTAGCTCAGTAGTTTTGGATGCAGTTCCCAGGTTGAGCCCGGGGATTTCACATCCAACTTGCTGAACCACCTACGCGCGCTTTACGCCCAGTAATTCCG
+
CCCCCGGGGGGGGGGGGFGGFGGGGGGGGGGGGGGGGGGGGGGGGGGGGGGGGGGGGGGGGGGGGGGGGGGGGGGGGGGGGGGGGGGGGGGGGGGGGGGGGGGGGGGGGGGGGGGGGGGGFGGGGGGFG@FGGGGGGGGEGGGGGGGGGCGGGGGAFFGGGGAFGFGGGGGGGGGGGGGGGGGFFFGFGGGGG+CEEGGGGGGGFGGGGGGGGGGGCFG5AEEFE6@>=>BFDGDEFFGGGF@FG@C?FG*
@M03364:276:000000000-BLYN8:1:1101:22266:8518 2:N:0:1
GGACTACTGGGGTTTCTAATCCTGTTTGCTCCCCACGCTTTCGCACCTCAGTGTCAGTATCAGTCCAGGTGGTCGCCTTCGCCACTGGTGTTCCTTCCTATATCTACGCATTTCACCGCTACACAGGAAATTCCACCACCCTCTACCGTACTCTAGCTCAGTAGTTTTGGATGCAGTTCCCAGGTTGAGCCCGGGGATTTCACATCTGACTTAACAAACCGCCTGCTTTCGCTTTACGCCCAGTAATTCCG
+
CCCCCGGGGGGGCGGGGGGGGGGGGGGGGGGGGGGGDGGGGGGGGGGGGGGGGGGEDGGGFGFGGGGG8FEGGGGGGGGGGGGDGFGGGGGGGGGGCED9FFGFFFGGEDGGFGGGGGGGGGGG9FGAGGFGFCEFGF?FCGGGFGGGGFCDF9EF3@DFGECGGGGF?>@DEFG,EFGGFF??FFFFCEFFECGC5EF6++52<F7+=BFF72?GF>FFBGA@(6(+*4?AGCGEF(=B=:16+3AEF>*
@M03364:276:000000000-BLYN8:1:1101:7886:8531 2:N:0:1
GGACTACAAGGGTATCTAATCCTGTTTGCTCCCCACGCTTTCGAGCCTCAGCGTCAGTTACAGACCAGAGAGCCGCCTTCGCCACTGGTGTTCCTCCATATATCTACGCATTTCACCGCTACACATGGAATTCCACTCTCCTCTTCTGCACTCAAGTCTCCCAGTTTCCAATGACCCTCCCCGGTTGAGCCGGGGGCTTTCACATCAGACTTAAGAAACCGCCTGCGCTCGCTTTACGCCCAATAAATCCG
+
CCCCCGGFGGGGGFGGG<FGGGGGGGGGGGGGGGGGGGGGGGGGGGGGGGGGGGGGGGGDEEGGGGGGGGGGFGGGGGGGGGGGGGGGGGGDFGGGGGGCFGFGFEGGGEGGGGGGGGGGGGGGGFGGFAFGFFGGFDFGGGGGGGGGGGGGGGGG=FFGGGDEGFGFGGFGGDGGF=DGEGG6FEGGGGGGEGGGGGGGGGGGCGGG*CFDGGGGGDCGFGFF?FFFFB:DGGF<FBECEF6@6:FFF49
@M03364:276:000000000-BLYN8:1:1101:5784:8600 2:N:0:1
GGACTACAAGGGTTTCTAATCCTGTTTGCTCCCCACGCTTTCGCACCTGAGCGTCAGTCTTCGTCCAGGGGGCCGCCTTCGCCACCGGTATTCCTCCAGATCTCTACGCATTTCACCGCTACACCTGGAATTCCACCCCCCTCTACGAGACTCAAGCCTGCCAGTTTCAAATGCAGTTCCCGGGTTGAGCCCGGGGATTTCACATCTGACTTAACAGACCGCCTGCGTGCGCTTTACGCCCAGTAATTCCG
+
CCCCCGGGGGGGGGGGGGGGGGGGGGGGGGGGGGGGGGGGGGGGGGGG8FDFGGGGGGGGGGGGGGGGGGGGGGGGGGGGGGGGGGGGGDGGGGGGGGGGGGGGGGGGGGGGGGGGGGGGCGGGFGGGGGGGGGGFGGGGGGEG9>FEGEGGGGGGGGFDFFCFFFGGGFFGGCCGGGCGCCECCCEEFFFGGGE=C8<CGGFDFGGGGCC@F7:@>FGF3CE(35(04>B5)9*)04ED*)397>B)*;*
@M03364:276:000000000-BLYN8:1:1101:21433:8657 2:N:0:1
GGACTACACGGGTATCTAATCCTGTTTGCTCCCCACGCTTTCGCACCTGAGCGTCAGTCTTCGTCCAGGGGGCCGCCTTCGCCACCGGTATTCCTCCAGATCTCTACGCATTTCACCGCTACACCTGGAATTCTACCCCCCTCTACGAGACTCTAGCTTGCCAGTTTCAAATGCAGTTCCCAGGTTGAGCCCGGGGATTTCACATCTGACTTAACAAACCGCCTGCGTGCGCTTTACGCCCAGTAATTCCG
+
CCCCCGGGGGGGGGGFFGGGGGFGGGGGGGGGGGGGGGGGGGGGGGGGG?FGGGGGGFFGGGGGGGGGGDGGGGDCFGGGGGGGGGGGGGGGGGGGGGGFGGGGFFFF@FGEGGGGFGGGDGGGGGGGGGGGGGGGGGEDGGGGGGGGGDGG>EGGGGGGGGGGGGGGGGFGGGGGGGGGGFGFFDFGFFGGGGGGEGGEGGGGFGDGGGCGFG7+:CFF:EB?F@0B1@:BGGC293ECE)(9:>F9CC6
@M03364:276:000000000-BLYN8:1:1101:19235:8670 2:N:0:1
GGACTACACGGGTTTCTAATCCTGTTTGCTCCCCACGCTTTCGAGCCTCAGCGTCAGTTACAGACCAGAGAGCCGCCTTCGCCACTGGTGTTCCTCCATATATCTACGCATTTCACCGCTACACATGGAATTCCACTCTCCTCTTCTGCACTCAAGTCTCCCAGTTTCCAATGACCCTCCCCGGTTGAGCCGGGGGCTTTCACATCAGACTTAAGAAACCGCCTGCGCTCGCTTTACGCCCAATAAATCCG
+
CCCCCGGGGGGGGGGGGFGGGGGGGGGGGGGGGGGGGGGGGGGGGGGGGGGGGGGGGGGGGGGGGGGGGGGGGGGGGGFGGGGGGGGGGGGGGGGGGGGGGGGGGGGGGGCFGGGGGGGGGGEGGGGGGGGGGGGGGGGGGGGGGGGGGGGGGGFGGGGGGGFCDFGGGGGGGGGGGGGGGGGGGGGGFGGDGGGGCEG?FGGGFGGGFGGGGG=DGGGGFGFF74:DFEE@DFGBFBGDE>?FGF?AFG)
@M03364:276:000000000-BLYN8:1:1101:11776:8674 2:N:0:1
GGACTACAGGGGTATCTAATCCTGTTTGCTCCCCACGCTTTCGAGCCTCAGCGTCAGTTACAGACCAGAGAGCCGCCTTCGCCACTGGTGTTCCTCCATATATCTACGCATTTCACCGCTACACATGGAATTCCACTCTCCTCTTCTGCACTCAAGTCTCCCAGTTTCCAATGACCCTCCCCGGTTGAGCCGGGGGCTTTCACATCAGACTTAAGAAACCGCCTGCGCTCGCTTTACGCCCAATAAATCCG
+
CCCCCGGGGGGGGGGFGGGGGGGGGGGGGGGGGGGGGGGGGGGGGGGEGGGGGGGGGGGGGGGGGGGGGGGGGGGGGGGGGGGGGGGGGGFGGGGGFGGGGGGGGGGGEGGGGGGGGGGGGGGGGFGGFEFGGFGF9EFFFGGGGGGGGGFGGGGGFGFGGGGGGGGGFFGGGGGGGGGCGGGGGGCGGGDGGGGGGGGGGGGGFF=CFCCGGGFDG<FGFGFFFF@D;>DFGDGFF1:>C5:FFGFF7CD
@M03364:276:000000000-BLYN8:1:1101:9627:8693 2:N:0:1
GGACTACTGGGGTTTCTAATCCTGTTTGCTCCCCACGCTTTCGCACCTGAGCGTCAGTCTTTGTCCAGGGGGCCGCCTTCGCCACCGGTATTCCTCCACATCTCTACGCATTTCACCGCTACACATGGAATTCTACCCCCCTCTACAAGACTCTAGCTGACCAGTATCAGATGCAATTCCCGGGTTAAGCCCGGGGATTTCACATCTGACTCAATCAACCGCCTGCGTGCGCTTTACGCCCAGTAATTCCG
+
CCCCCGGGGGGGGGGFGGFGGGGGGGGGGGGGGGGGGGGGGGGGGGGGGGGGGGGGGGGGGGGGGGGGGGGGGGGGGGFFGGFGGGGGGGGGGGGGGGGGGGGGGGGGGGGGGGGGGEGGGGGGGFGGGGGGGGGGGGGGGGGGGGGGGGGGGGGGGGGCFCGFGGFDFDCGGGGGGGGGGGGEGGGGGFGGGGGGGGG?7CFD7<C77;7C4FFCFCGGEGFFFFBE?:>DDC>286EGDDB?*099FF*
@M03364:276:000000000-BLYN8:1:1101:14528:8693 2:N:0:1
GGACTACTGGGGTTTCTAATCCTGTTTGCTCCCCACGCTTTCGCACCTGAGCGTCAGTCTGCGTCCAGTGGGCCGCCTTCGCCACCGGTATTCCTCCCGATCTCTACGCATTTCACCGCTACACCTGGAATTCTACCTCCCTCTACGCGACTCTAGCTTCCCAGTTTCAAATGCAGTTCCCAGGTTGAGCCCGGGAGTTTCACTTCCAACTTAACAACCCGCCTGCGTTCGCTTTACGCCCAGTAATTCCG
+
CCCCCGG9,CFGGGGGGGGGGGGGGGGGGGCFGGG+FGGGGGGC,CFG,FFGGGGGGG96,,@,@FGG,,CFGGGGGGGGGGGGG,@FG+DFGGGGG7FFG+EEFGGGGGGGFGGGGGGGGGGGG,EFDGGGG<3FG,6FGGGFFG66+@EGG,EFFF;,,@CFGGG;,>>,@ACGGGGC,,6DFGGFGGGGD*:**=BFGGG7BF*+2>FG*+2+;*=7>D3<DFF81B)8DCF<F(;EGFBFGFFAGG>
@M03364:276:000000000-BLYN8:1:1101:17590:8700 2:N:0:1
GGACTACCGGGGTTTCTAATCCTGTTTGCTCCCCACGCTTTCGAGCCTCAGCGTCAGTTACAGACCAGAGAGCCGCCTTCGCCACTGGTGTTCCTCCATATATCTACGCATTTCACCGCTACACATGGAATTCCACTCTCCTCTTCTGCACTCAAGTCTCCCAGTTTCCAATGACCCTCCCCGGTTGAGCCGGGGGCTTTCACATCAGACTTAAGAAACCGCCTGCGCTCGCTTTACGCCCAATAAATCCG
+
CC9CCGGGGGGGGGGGGGGGGGGGGGGGGGGGGGGGGGGGGGGGGGGGGFGGGGGGGGGGGGGGGGGGFFGGGGGGGGGFGGGGGGGGGGGGGGGGGGGGGGGGGGGGGGGGGGGGGGD>FGGGGGGGFFGGCFFCGFGGGGGGGGGGGFGGGG@FGGGDGE8DFGFDGGGGGGGGGGGGGG6BFGEFFFEGDC>=*:CFFFGGFGGDGGFDGFGGG4CCEDFFFF(),835DFGFFFGGED07*:=AGG)
@M03364:276:000000000-BLYN8:1:1101:24372:8743 2:N:0:1
GGACTACTCGGGTTTCTAATCCTGTTTGCTCCCCACGCTTTCGAGCCTCAGCGTCAGTTACAGACCAGAGAGCCGCCTTCGCCACTGGTGTTCCTCCATATATCTACGCATTTCACCGCTACACATGGAATTCCACTCTCCTCTTCTGCACTCAAGTCTCCCAGTTTCCAATGACCCTCCCCGGTTGAGCCGGGGGCTTTCACATCAGACTTAAGAAACCGCCTGCGCTCGCTTTACGCCCAATAAATCCG
+
CCCCCGGGGGGGGGGGGGGGGGGGGGGGGGGGGGGGGGGGGGGGGGGGGGGGGGGGGGGGGGGGGGGGGGFGGGGGGGGGGGGGGGDGGGGGGFFFGGGGGGGGGGGGGGGGGFGGGGGGGGGGGGGGFEFGGGGGGGGGGGGGGGCFGAFGGGFGGGGFFGGGAEFFGGCDEGFFGGGEGGGGGGGGGGGG5EGGGGGGGGGGA?>FDFGGFGGG=GFFEGF?;A@BBFF@GGGBF?GEEB0;7CFBGF)
@M03364:276:000000000-BLYN8:1:1101:11390:8763 2:N:0:1
GGACTACCAGGGTTTCTAATCCTGTTTGCTCCCCACGCTTTCGAGCCTCAGCGTCAGTTACAGACCAGAGAGCCGCCTTCGCCACTGGTGTTCCTCCATATATCTACGCATTTCACCGCTACACATGGAATTCCACTTTCCTCTTCTGCACTCAAGTTTCCCAGTTTCCAATGACCCTCCACGGTTGAGCCGTGGGCTTTCACATCAGACTTAAGAAACCGCCTACGCGCGCTTTACGCCCACTAATTCCG
+
CCC<CGGFGGEGGGG9EGGGGGGGGGGGGGGFGGGGGGGG?FGFGGGGGGGFFFGGEGGGGFFFGGGG8F@@FFEGGGGGGDG7FFGGGGGGFECFGFGDAFECEFFFGCGFGG?EFGD6>FEEF,EFGEDFAFF9EGGFGFDFFEDD9;4+>BFGGGFGGGDFFFGGGG9FFGGGGGG>,3BGEGGCGG,54@EEFGG,<=CGFC+;***=:7=C87:FA5/((058@6AEGGGFFDGG58()*9AA7C7
@M03364:276:000000000-BLYN8:1:1101:25995:8781 2:N:0:1
GGACTACTCGGGTTTCTAATCCTGTTTGCTCCCCACGCTTTCGAGCCTCAGCGTCAGTTACAGACCAGAGAGCCGCCTTCGCCACTGGTGTTCCTCCATATATCTACGCATTTCACCGCTACACATGGAATTCCACTCTCCTCTTCTGCACTCAAGTCTCCCAGTTTCCAATGACCCTCCCCGGTTGAGCCGGGGGCTTTCACATCAGACTTAAGAAACCGCCTGCGCTCGCTTTACGCCCAATAAATCCG
+
CCCCCGGGGGGGFGFFGFFFGGGGGFFGGGGGGGGGGGGGGGGGGGGGGGGGGGDCFFFFGGGGGFGGEGACFFGGGGGGGGDEGGGG,BFGG9EFGGGGGGGGGFEF7EFGGFEFGGEEC@BF=4EFEFCFCFGGG8EF8EF?,6DFGGGGGFCGGADFG8=D<DDE8DG;8>=CDF+C8EGGF>CGFCGE*CGDGG588F78F0;48*9CC+:7C<6*5=3(:F9A9E>5*974/458>51:F>FAGC3
@M03364:276:000000000-BLYN8:1:1101:3842:8788 2:N:0:1
GGACTACAGGGGTTTCTAATCCTGTTTGCTCCCCACGCTTTCGCACCTGAGCGTCAGTCTTCGTCCAGGGGGCCGCCTTCGCCACCGGTATTCCTCCAGATCTCTACGCATTTCACCGCTACACCTGGAATTCCACCCCCCTCTACGAGACTCAAGCCTGCCAGTTTCAAATGCAGTTCCCGGGTTGAGCCCGGGGATTTCACTTCTGACTTACCAGACCGCCTGCGTGCGCTTTACGCCCAGTAATTCCG
+
CCCCCGGGGGGGGGGGGGGGGGGGGGGGGGGGGGGFFGGGGGGGEGGGCFGGGGGGGGFGGGGFGGGGFEGGGGGGGGGGGGGGGGGGGGGGGGGGG@FFFCFGGGFFGGGG<FGGGGGGGGGGGGGGGGGGGGCFGE6FGCEG>CFG7EGGGGGDFGEFCDGGGGGGGGGFGGGFGGF?FC>C@EGGGGGGC*1=CGGGGFF+;C7+1;CCF+>7>*=FEGF:F@9@(.)05<<944EGGF0?CD@4DG0
@M03364:276:000000000-BLYN8:1:1101:25011:8802 2:N:0:1
GGACTACCCGGGTTTCTAATCCTGTTTGCTCCCCACGCTTTCGCACCTGAGCGTCAGTCTTCGTCCAGGGGGCCGCCTTCGCCACCGGTATTCCCCCAGATCTCTACGCATTTCACCGCTACACCTGGAATTCTACCCCCCTCTACGAGACTATAGCTTGCCAGTTTCAAATGCAGTTCCCAGGTTGAGCCCGGGGATTTCACATCTGACTTAACAACCCGCCTGCGTGCGCTTTACGCCCAGTAATTCCG
+
-A-ABFF8,@F7FG@DC@CC<F<66CFAFDGCFFDGG7@FDFECGC@FGEECEG7C7CFFFG,6:C@ED@FEGGG@CF7<?FGDGFFE=+DFCB,BF77:5,,CA55DF=F+CF9<?F78+@FF@8F3<>F:EFGFGGGCCC86,8:B8+>;,7@:BEF6*D3,,7@;DC;DC,DFGGGGG,?5>::,,,<*:**3=EF9+1=D6C+3:++3;+;+;**/.*581@>@()08C5C<64/**0,02*=<*:*
@M03364:276:000000000-BLYN8:1:1101:12253:8813 2:N:0:1
GGACTACTGGGGTATCTAATCCTGTTTGCTCCCCACGCTTTCGCACCTGAGCGTCAGTCTTCGTCCAGGGGGCCGCCTTCGCCACCGGTATTCCTCCAGATCTCTACGCATTTCACCGCTACACCTGGAATTCTACCCCCCTCTACGAGACTCTAGCTTGCCAGTTTCAAATGCAGTTCCCAGGTTGAGCCCGGGGATTTCACATCTGACTTAACAAACCGCCTGCGTGCGCTTTACGCCCAGTAATTCCG
+
CCCCCGGGGGGGGGGGGGGGGGGGGGGGGGGGGGGGGGGGGGGGGGGGGFGGGGGGGGGGGGGGGGGGGGGGGGGGGGGGGGGGGGGGGGGGGFGGGGGAFGGGGGGGGGGGGEGGGGGGGGGGGGGGFGGGGGGEGGCECGGGGGGGGGGFFFGGGGGGGGGGGGCGGGGGGGGGGFGDDFGGGGGCFGDGGGGGCGGEFGGGF;7FCGGGGC7:DDGGFGFFFF9B?FEEGGGFFFGGGFFFGGFFGG*
@M03364:276:000000000-BLYN8:1:1101:25276:8822 2:N:0:1
GGACTACCAGGGTTTCTAATCCTGTTTGCTCCCCACGCTTTCGCACCTGAGCGTCAGTCTTCGTCCAGGGGGCCGCCTTCGCCACCGGTATTCCTCCAGATCTCTACGCATTTCACCGCTACACCTGGAATTCTACCCCCCTCTACGAGACTCTAGCTTGCCAGTTTCAAATGCAGTTCCCAGGTTGAGCCCGGGGATTTCACATCTGACTTAACAAACCGCCTGCGTGCGCTTTACGCCCAGTAATTCCG
+
CCCCCGG@@FGGEFGG<FGGFGGGGFFGGGGFGGFGEDEGGGGGGGGGGGGGGGGEEGGFFGGGEGEFGDGGCEFEDFGGGGGGGGGGGGGGGGCEFGGDFFAFG9EFGEGCFGCEEFDECGGEGGGGCFFFFCFGEDGGGGGGGGGGGGGGG9BEC99,>EGGDDAEF,@FGG7EAEFGFGGGGGGGCGEGGGGGE:CCFD7DFCFCFGDFCDFF>FGFDC5;?A,8?<BFDDG<=BGGG>19>*9<F>2
@M03364:276:000000000-BLYN8:1:1101:5010:8834 2:N:0:1
GGACTACCAGGGTTTATAATCCTGTTTGCTCCCCACGCTTTCGAGCCTCAGCGTCAGTTACAGACCAGAGAGCCGCCTTCGCCACTGGTGTTCCTCCATATATCTACGCATTTCACCGCTACACATGGAATTCCACTCTCCTCTTCTGCACTCAAGTCTCCCAGTTTCCAATGACCCTCCCCGGTTGAGCCGGGGGCTTTCACATCAGACTTTAGAAACCGCCTGCGCTCGCTTTACGCCCAATAAATCCG
+
@CCCCF<CFGGGFGG8<FFGGCFFGGGGGGGFFDCFCEEGGGDCFGGDFGDCBFEGGGGGGGGFGE<FFC<FGGFFCFGGGGGGC=FFGGGGFGE9EF<EFFGGGFGFGFGFGGFGGGGGGGGFFGGEE?FEFF;B,=,AEFGGFEF9E8E=,@E9=D,@FGCFGFGGFGCCFFG=@CF6CEGG@E6CFG6:5CEDCGF6?FFFFGGFGGGG+=+6+@EG35>3;52:>:>DG3CDFFGGG@?4DGBAGGC
@M03364:276:000000000-BLYN8:1:1101:3584:8870 2:N:0:1
GGACTACAAGGGTTTCTAATCCTGTTTGCTCCCCACGCTTTCGCACCTGAGCGTCAGTCTTCGTCCAGGGGGCCGCCTTCGCCACCGGTATTCCTCCAGATCTCTACGCATTTCACCGCTACACCTGGAATTCCACCCCCCTCTACGAGACTCAAGCCTGCCAGTTTCAAATGCAGTTCCCGGGTTGAGCCCGGGGATTTCACATCTGACTTAACAGACCGCCTGCGTGCGCTTTACGCCCAGCAATTCCG
+
CCCCCGGGGGGGGGGGGGGGGGGGGGGGGGGGGGGGGGGEGGGGGGGGCFGGGGGGGGGGGFGGGGGGGGGGGGGGGGGGGGEGGGGGG7FGFGGGGGGGGGGGGGGGGGGGGGGGGGGGGGGGGGGGGGGGGGGGGGGGGGGD9FGGE>E?FGGGGGGGGGGFGGAFGFGGFGFFGGGEF>C8>BCFEGFFGGEGEGGGGGGG6CGGCFGFFGGFFFGFDGE:159F:EFFGG3)7(2:C3()**9):*0
@M03364:276:000000000-BLYN8:1:1101:7596:8880 2:N:0:1
GGACTACAGGGGTATCTAATCCTGTTTGCTCCCCACGCTTTCGCACCTGAGCGTCAGTCTTCGTCCAGGGGGCCGCCTTCGCCACCGGTATTCCTCCAGATCTCTACGCATTTCACCGCTACACCTGGAATTCTACTCCCCTCTACGAGACTCTAGCTTGCCAGTTTCAAATGCAGTTCCCAGGTTGAGCCCGGGGATTTCACATCTGACTTAACAAACCGCCTTCCTTCGCCTTACGCCCAGTAATTCCG
+
A9C-6CEGDFGEFGFCEG9FCEFECCFFFGGFCEFFEG:FF9FGDGGA@FFGGGD@,,6C<,CEEGC,8@:F>EEGGEC,?BC=,EE:F7+,FCE,B<=??F;EE9?D@7?7EF9,B+4647AFGG?F,,A,9D;=,,@B+=EG@=D6C+@FGGC,BC;4D8A8<,@EG3;EFC;,35:C99,8<>@C,,8D>*:CE86CFC:+=?7>F>FF++++09@F>E>0(*(+)+..*1*))(2/1)(9::/-:70
@M03364:276:000000000-BLYN8:1:1101:9553:8881 2:N:0:1
GGACTACTGGGGTATCTAATCCTGTTTGCTCCCCACGCTTTCGCACCTGAGCGTCAGTCTTCGTCCAGGGGGCCGCCTTCGCCACCGGTATTCCTCCAGATCTCTACGCATTTCACCGCTACACCTGGAATTCTACACCCCTCTACGAGACTCTAGCTTCCCAGTTTCAAATGCAGTTCCCAGCTTGAGCCCGGGGATTTCACATCTGACTTACCAAACCGCCTGCGTGCGCTTTACGCCCAGTAATTCCG
+
66C<C<,CFGD7F@EEF<,CEEFFD@,CEFCFFF8E7F:@DGGGCG:EC;CEC@FGE@FAFGCC@,,66,FEGEFGGGGGDF?FGCFGGDD5,E@FB=B?,FFFC<E?FG@+C,5?FB7>7=:AE8>,36,,CCCF,D,=73>DD;6+8+++6>EC9;,,,4<@3@FDGGCEFA9;FEFFG,D,79:9FEDFGGCEG>B98@<+1*1:@F+:7+*302;F3=8;DF9BD>)575D)7(1/:56;**167F*
@M03364:276:000000000-BLYN8:1:1101:26380:8891 2:N:0:1
GGACTACTGGGGTTTCTAATCCTGTTTGCTCCCCACGCTTTCGCACCTGAGCGTCAGTCTTTGTCCAGGGGGCCGCCTTCGCCACCGGTATTCCTCCACATCTCTACGCATTTCACCGCTACACATGGAATTCTACCCCCCTCTACAAGACTCGAGCTGACCAGTATCAGATGCAATTCCCGGGTTAAGCCCGGGGATTTCACATCTGAATCAATCAACCGCCTGCGTGCGCTTTACGCCCAGTAATTCCG
+
CCCC8<CCFGGGFEEFAFGGGGGGGGFGGGGGFGECGGGGGFGGG:CFGGGCFGGGGGGGGGGGGGGGCGGGGGGGGDEGGGGE:FCBFGGGFGFFCEFGFFGFACFGGGGCDFDFCFGEGGG8EFGGGGG:DF,C>DFCEGGFGGDGGG8?C+8CEGGFCGGGGGGCCDCCCFF9,@,>CGGDFEGGGDG5*/=8=8*0+:@FA6CC7+;@7CFGC4=EBEB?BFFF0@EFCDF<BBE?=>1):?=2D>9
@M03364:276:000000000-BLYN8:1:1101:11618:8892 2:N:0:1
GGACTACTGGGGTTTCTAATCCTGTTTGCTCCCCACGCTTTCGCACCTGAGCGTCAGTCTTCGTCCAGGGGGCCGCCTTCGCCACCGGTATTCCTCCAGATCTCTACGCATTTCACCGCTACACCTGGAATTCCACCCCCCTCTACGAGACTCAAGCCTGCCAGTTTCAAGTGCAGTTCCCGGGTTGAGCCCGGGGATTTCACATCTGACTTAACAGACCGCCTGCGTGCGCTTTACGCCCAGTAATTCCG
+
CCCCCFFGGGGGGGGGGGFFGGGGGGGGGGFFGG8FGGGGGGGGGGGGFGGGGGGGGGFFGFGGGGGGGCEFGGGCGGGGGGGGEGGGGGGGGGFG@FFCFGGGGGGGGGGGGGGGGGDCCFFGGGGFEGGGGGGGGGGCEEGGDFG>EGGCGFFGGCGGGGGFFFG9DGGGGGGGCF?ADECECCEGCCCGGGEE5EFFGFCCFGGGGGGGCFGCCFGGFGD2:F>E?EFFGGC27<>CE)4?F7=4*:C
@M03364:276:000000000-BLYN8:1:1101:8518:8925 2:N:0:1
GGACTACCGGGGTTTCTAATCCTGTTTGATCCCCACGCTTTCGCACATCAGCGTCAGTTACAGACCAGAAAGTCGCCTTCGCCACTGGTGTTCCTCCATATCTCTGCGCATTTCACCGCTACACATGGAATTCCACTTTCCTCTTCTGCACTCAAGTTTCCCAGTTTCCAATGACCCTCCACGGTTGAGCCGTGGGCTTTCACATCAGACTTAAGAAACCGCCTACGCGCGCTTTACGCCCAATAATTCCG
+
CCCCCGGGGGGGGGGGGGGGGGGGGGGGGGGGGGGGGGGGGGGGEGGGGGGGGGGGGGGGGGGGGGGGGGGGGGGGGGGGGGGGGGGGGGGGGFGGGGGGGGGGFGGGGGGGGGGGGGGGGGGGGGGGGGGGGGGGGGGGGGGGGGGGGGGGGGGGGGGGGGGGGGGGGGAD?FGGFGFEGCGDGGGFGGGGGGGGFGGGGGDCFGFGGGGGGCGFFGG6AD455ADFFFFDGGGFFFGGE@<FGGFFGGC
@M03364:276:000000000-BLYN8:1:1101:24667:8931 2:N:0:1
GGACTACAGGGGTATCTAATCCTGTTTGCTCCCCACGCTTTCGCACCTGAGCGTCAGTCTTCGTCCAGGGGGCCGCCTTCGCCACCGGTATTCCTCCAGATCTCTACGCATTTCACCGCTACACATGGAATTCCACTCTCCTCTTCTGCACTCAAGTCTCCCAGTTTCCAATGACCCTCCCCGGTTGAGCCGGGGGCTTTCACATCAGACTTAAGAAACCGCCTGCGCTCGCTTTACGCCCAATAAATCCG
+
CCCCCGGGGGGGGGGGGFDFGGGGGGGGGGGGGGGGGGGGGGGGGGGGGGGGG@FGGGGGGGGGGGGGGGCGDGDEGGGGFGGGGGGGGGGGGFGGGGGCGGGGGGGGGGGDFGGGGGGG+@FGGGGFFFGGGGGGGGGGGFGGGGGFGABDFFFGFGGGGGGGFGGGFGGGGGGGGGGGGGGGGG8CCFGGGGGEGGCFGGGGFGGFGFDGGCFCCFGGDCDB6@(7;DFFGCFFFFCEGFFF<G=):C5
@M03364:276:000000000-BLYN8:1:1101:6009:8980 2:N:0:1
GGACTACAGGGGTTTCTAATCCTGTTTGCTCCCCACGCTTTCGAGCCTCAGCGTCAGTTACAGACCAGAGAGCCGCCTTCGCCACTGGTGTTCCTCCATATATCTACGCATTTCACCGCTACACATGGAATTCCACTCTCCTCTTCTGCACTCAAGTCTCCCAGTTTCCAATGACCCTCCCCGGTTGAGCCGGGGGCTTTCACATCAGACTTAAGAAACCGCCTGCGCTCGCTTTACGCCCAATAAATCCG
+
CCCCCGGGGGGGFGGGGGGGGGGGGGGGGGGGGGGGGGGGGGGGGGGGGGGGGGGGGGGGGGGDGGGGGGGGGGGGGGGGGGGGGGGGGGGGGGGGGGGGGGGGGGGGGGGGGGGGGGGGGGFGGGGGFFGGGGGGGGGGGGFGGFDFGGGGGGGGGGGGGGGGFGGGDGGG?FGGFDGGGEGCFGGGGGF8EGGGC8FFGGDGFGGFCFFG>C>CFGGGFG34=:@E1>EEGGFB?<5CEB6FDCFDGGC
@M03364:276:000000000-BLYN8:1:1101:26097:8988 2:N:0:1
GGACTACAAGGGTTTCTAATCCTGTTTGCTCCCCACGCTTTCGCACCTGAGCGTCAGTCTTCGTCCAGGGGGCCGCCTTCGCCACCGGTATTCCTCCAGATATCTACGCATTTCACCGCTACACCTGGAATTCTACCCCCCTCTACGACACTCTAGCTTGCCAGTTTCAAATGCAGTTCCCAGGTTGAGCGCGGGGATTTAACATCTGACTTAACAAACCGCCAGCGTGCGCTTTACGCCCATAAATTCCG
+
CCCCCGGG,CFGGGFGGGGGGGGGGGGGGGGGGGGGGGGGGGFEBGGG,FEFGGGGGGA9<FFFGGGGC::CFGGGGGGGGFEGGCCGGCGFGGGGG,9B@,EFGGGGGGGGGGGGGGGGGGGGD,EEGCFFGFDGFF+CEEGGGG6++@CGG9FGA,DEBBCDFGG9:BFFGG;,@=;5<EGCGCC7?F*:*5CE5B8C7+++16++++:::7DGD4C1):7((0-8(755CC*)1(;>*.()9:92>22
@M03364:276:000000000-BLYN8:1:1101:9963:9029 2:N:0:1
GGACTACTCGGGTTTCTAATCCTGTTTGCTCCCCACGCTTTCGCACCTGAGCGTCAGTCTTCGTCCAGGGGGCCGCCTTCGCCACCGGTATTCCTCCAGATCTCTACGCATTTCACCGCTACACCTGGAATTCCACCCCCCTCTACGAGACTCAAGCCTGCCAGTTTCAAATGCAGTTCCCGGGTTGAGCCCGGGGATTTCACATCTGACTTAACAGACCGCCTGCGTGCGCTTTACGCCCAGGAATTCCG
+
CCCCCGGGEGGGGGGGGGGGGGGGGGGGGGGGGGGGGGGGGGG7@FGGFGGGGGGCFGAEFDFGGGGGFGGGGGGGGGGGGGGGGGGDG@FGGGGGG?FDGFGGGGGGGGEGGGGGGGGGGGGGGGGGGGFGGFCC876FCCE7,>:8@>CGGGGGGC,DCB8FGGGECFE9,;DFGGGG,BEG7EECGGGGGDEEGEGGG==+1;:7CGGGG7>+>CEFDGB?1;>5:573CGF<*(/:*5,)/>:0FD9
@M03364:276:000000000-BLYN8:1:1101:6809:9055 2:N:0:1
GGACTACTCGGGTTTCTAATCCTGTTTGATCCCCACGCTTTCGCACATCAGCGTCAGTTACAGACCAGAAAGTCGCCTTCGCCACTGGTGTTCCTCCATATCTCTGCGCATTTCACCGCTACACATGGAATTCCACTTTCCTCTTCTGCACTCAAGTTTCCCAGTTTCCAATGACCCTCCACGGTTGAGCCGTGGGCTTTCACATCAGCCTTAAGAAACCGCCTACGCGCCCTTTACGCCCAATAATTCCG
+
CCCCCGGGGGGGGGGGGGGGGGGGGGFG9F@FGGGDGGGGGGG7@B6FFGGGGGGGGGGFGGGAFGGGGCGGFGGGGGGGGGGGGGGGGGGGGGGGGGGGGDGFGDFGGGGGGGGGGGGGGGGGGGFGGGGGGGGGGFGGGGGG9FGGGGGGGGGGG;FCDFGGFGGGGGGGGC9DCF6?F@B6FEDC,DFCC:8CCFGG79;9EF7*23CFD>@FG*86*9?@5?=B()).97DC6(CE:82)2CF3D;C
@M03364:276:000000000-BLYN8:1:1101:4809:9057 2:N:0:1
GGACTACTGGGGTTTCTAATCCTGTTTGCTCCCCACGCTTTCGCACCTGAGCGTCAGTCTTCGTCCAGGGGGCCGCCTTCGCCACCGGTATTCCTCCAGATCTCTACGCATTTCACCGCTACACCTGGAATTCCACCCCCCTCTACGAGACTCAAGCCTGCCAGTTTCAAATGCAGTTCCCGGGTTGAGCCCGGGGATTTCACATCTGACTTAACAGACCGCCTGCGTGCGCTTTACGCCCAGTAATTCCC
+
CCCCCGFGGGGGFGGFFGGGGD@EFGEEGGDGFGGGCFGGGGGCFEGGGDEDGGGGGGGGGFDFF7FGGGGGGGG>>C=<D@F:78FFFGGG9FCFFGGCFGGFFFFFGEEGGGGGGCFGGF?FGG8@EFGGGGFGFGCF=6CFFGFGDCC:D:C,;DE8EEEFFGEFGGG9=FFCAGG?:EGD:BE6C7?CGGGD5BFFGCEFAFCC72>CF;>DCFCD5*81,44B0))7D3C2=:AE*)(0:79)::2
@M03364:276:000000000-BLYN8:1:1101:22908:9110 2:N:0:1
GGACTACTCGGGTATCTAATCCTGTTTGCTCCCCACGCTTTCGAGCCTCAGCGTCAGTTACAGACCAGAGAGCCGCCTTCGCCACTGGTGTTCCTCCATATATCTACGCATTTCACCGCTACACATGGAATTCCACTCTCCTCTCCTGCACTCAAGTCTCCCAGTTTCCATTGCACACAATGGTTGAGCCACTGCCTTTTACATCCGACTTAAGAAACCCCCTGCGCTCGCTTTACGCCCATTAAATCCGG
+
CC9@@EFFFF7:FCDFGFFGDEFGGGFFFE9C,,<@FCBEFE@CFFGG@C<CF:F:,CFAFDFFF@@E<CFG7EGC+@FFF::F?FGGGFFG9@FGEEFAGC;5EEFGEEE+CFFFDF++@@BE4FFGGFFGD,=FFE=?==DFG8=8EFGGD8>===DE,@3DDFFFFC3,E9=,=8@=DD,3>B8F,,@CFCF8@F9<CC:5+*0;79*+=F+:*;:*3;*):458(:?B55C4B(88C))1;@=)958
@M03364:276:000000000-BLYN8:1:1101:21744:9121 2:N:0:1
GGACTACCAGGGTATCTAATCCTGTTTGCTCCCCACGCTTTCGCACCTGAGCGTCAGTCTTCGTCCAGGGGGCCGCCTTCGCCACCGGTATTCCTCCAGATCTCTACGCATTTCACCGCTACACCTGGAATTCTACCCCCCTCTACGAGACTCTAGCTTGCCAGTTTCAAATGCAGTTCCCAGGTTGCGCCCGGGGATTTCACATCTGACTTAACAAACCGCCTGCGTGCGCTCTACGCCCAGTAATTCCG
+
C@6CCC@66CFBE6@@C<CFGF<CEF<<FGECFGGGEFGFGFDC:FCEFGG<CFGGBFFEGGFC,8,EECECE@FEEFCFFG48BFCGGGGFF?,??EC,=E9<EAFFG7C:FEDGDFD?:BCEE8=FG@<FGA,CBFFEGGGG9EFEE+@8CFC;DCEFGGG6@C,7,3,>9;,ECA<DECGBG,=,;BCEGEGD*;:<7@+1:FG+:F7C++;+258:BEB(4>>F<>@3)*7:F?585)4/*29AD**
@M03364:276:000000000-BLYN8:1:1101:13165:9126 2:N:0:1
GGACTACCAGGGTTTCTAATCCTGTTTGCTCCCCACGCTTTCGAGCCTCAGTGTCAGTTACAGGCCAGAGAGCCGCCTTCGCCACTGGTGTTCCTCCATATATCTACGCATTTCACCGCTACACATGGAATTCCACTCTCCTCTTCTGCACTCAAGTCTCCCAGTTTCCAATGACCTTCCCCGGTTGAGCCGGGGGCTTTGTCATCAGACTTAAGAAACCTCCAGCGCTTGCTTTACGCCCACTAAATCAC
+
CCC-A<F@CE@FGFF9F,E@F,;EFEGC<FF,@FDGD:@CFF7FDCGF,,C,<C<6EFFCFFGEC8C,:C@C7@FF@CEAACCF:BCCC,:CFEFFFA,:5AFFGG9B+@CCG9ECE4@@:FEBEAF<E,?EF<EF,,@=E=8=D@FE;,,?488,,7E,>8=BF,@EDF,@,@AE3=,6,,@BGCCF6,4@E6E*=EF,*+,1=:@6*;0B+=C+4*4,)0)((/.)().=C>C>+(*=75,A*C)60**
@M03364:276:000000000-BLYN8:1:1101:27305:9188 2:N:0:1
GGACTACTCGGGTTTCTAATCCTGTTTGCTCCCCACGCTTTCGCACCTGAGCGTCAGTCTTCGTCCAGGGGGCCGCCTTCGCCACCGGTATTCCTCCAGATCTCTACGCATTTCACCGCTACACCTGGAATTCTACCCCCCTCTACGAGACTCTAGCTTGCCAGTTGTAAATGCAGTTCCCAGGTTGAGCCCGGGGATTTCACATCTGACTTAACAAACCGCCTGCGTTCGCTTTACGCCCAGTACTTCCG
+
CCCCCGCFFGGGGGGFGGGFGGGGGGGGGFFFGGGEGGEG<9BFCDFF@FEFGEG:FGAFGA<FCGEGCBF7FFEGGG7,=7F,BFFEFGFGGGGFFDF,EF9BEFE+@BFGGGC?FG7@CEGCFFGGB=DFFGD;DFGE>E6+@3>+388:EAE;FGFDFCA:>EE,@BFCC9;,DFGG?F?*2:DEGGFGG58C58E+@FFG+CFGG+++2177DFGGBGB;;A2<(8B57<*.@:585)397*/)*2/
@M03364:276:000000000-BLYN8:1:1101:23282:9193 2:N:0:1
GGACTACAGGGGTTTCTAATCCTGTTTGCTCCCCACGCTTTCGCACCTCAGCGTCAGTTACAGACCAGAAAGTCGCCTTCGCCACTGGTGTTCCTCCATATCTCTGCGCATTTCACCGCTACACATGGAATTCCACTCTCCTCTTCTGCACTCAAGTCTCCCAGTTTCCAATGACCCTCCCCGGTTGAGCCGGGGGCTTTCACAGCAGATTTAAGAAACCGCATGCGCTGGCTTTACGCCCAATAAATCCC
+
CCCCC?<F@FGG@BBFFGGGGGCFGFEEGFGG@EGGGGGGFGEEBF7BE@EGGFG>BFCEFCFFFGCFEEFGGFFGCCCCFGDGGAFGCFE,C5EFGGGGFDFGDGFGGGFCGGDFGGDCGGGC>ECFF9C:;FCFFBFGDCFGGGFFCGGGE,DFFFGGFFFFBF,;,,6@?BFFECFEGG8+@>:?C8D8CGGEEG,<C+9=+*228*2;7FF7CF6A):)/,;>FF)..;7C)*,;5>:3)*>@)*20
@M03364:276:000000000-BLYN8:1:1101:4355:9249 2:N:0:1
GGACTACAGGGGTTTCTAATCCTGTTTGCTCCCCACGCTTTCGCACCTGAGCGTCAGTCTTTGTCCAGGGGGCCGCCTTCGCCACCGGTATTCCTCCACATCTCTACGCATTTCACCGCTACACATGGAATTCTACCCCCCTCTACAAGACTCTAGCTGACCAGTATCAGATGCAATTCCCGGGTTAAGCCCGGGGATTTCACATCTGACTCAATCAACCGCCTGCGTGCGCTTTACGCCCAGTAATTCCG
+
CCCCCFGGGGGGGGGGGGGGGGGGGGGGGGGGGGGGGGEFGGGGGGGGGGGGGGGGGGGGGGGGGGGFFGGGGGGGGGGGGGGGGGGGGGGGGGGGGGGGGGGGGGGGGGGGGGGFGDFG>FFGFDGGGGGGGGGGGGGGGGGGGGGGGGGGGGGGGGGGGGGGGGFCGFD99FGGGFGGCGE5FEGGDGGGGGDGGGFGGGGGFGGGGGGGGGGGGGGGBGF;0A952@BFG3CAF?EGGFFFDDFFGG0
@M03364:276:000000000-BLYN8:1:1101:18850:9313 2:N:0:1
GGACTACAAGGGTTTCTAATCCTGTTTGCTCCCCACGCTTTCGAGCCTCAGCGTCAGTTACAGACCAGAGAGTCGCCTTCGCCACTGGTGTTCCTCCATATACCTACGCATTTCACCGCTCCACATGGAATTCCACTCTCCTCTTCTGCACTCAAGTCTCCCAGTTTCCAATGACCCTCCCCGGTTAAGCCGGGGGCTTTCACATCAGAGTTAAACAACGGCCTGCGCTCGCTTTACGCCCAATAGATCCG
+
@@6-A<FEAEGD<C@C6E@FF,FGGGGGFCF@FGAFG@BC@<:@C,@,FGFAFCGGEC@<FACFGFGG<,:CFC+FF:B@@C7@:,,CCFG@FFFG<FGGGG,,9E,=7@FBB95?94@++49,E?FF?=?ED?,FAB>ECFFC,8@B9,8+,6@4,,,@,>DD333D,@,@1@AD8@F+66++FG+,7,6+:@**=8B,01,4:*0*0*4+1++0+*3*:5:;;F()15:)7C7:*(2:>B()9*9.721
@M03364:276:000000000-BLYN8:1:1101:2511:9322 2:N:0:1
GGACTACCCGGGTATCTAATCCTGTTTGCTCCCCACGCTTTCGCGCCTCAGCGTCAGTTGCGAGCCAAAGAGCCGCTTTCGCCACTGGTGTTCCTCCATATCTCTACGCATTTCACCGCTACACATGGAATTCCACTCTTCTCTCTCGCACTCAAGTCTTCCAGTTTCCAATGACCCTCCCCGGTTGAGCCGGGGGCTTTCACATCAGACTTAAAAGACCGCCTGCGCGCGCTTTACGCCCAATAATTCCG
+
CCCCCGGGGGGGGEGGGGGGGGGGGGGGGGGFGGGGGGGGGGGGGGGGGGGGGGGGGGGCFCFGGGGFGGGGGGGGGEDFGFGGGGGGFFFGGGGGGGGGGGGGGGGGGEGDGGGGGGGEFGDG9:AFFCFFGGGGGGGEGGG8EGFGGGGDFDGGAEGCGFFGF9EFFEFC?FGGC6DCEEGGEC>CEF6EE5CGGDGGGCE:7CFFFFF7CGGC:58:BGD<?F>B9:00C<5476EGEF0)90=AGG<
@M03364:276:000000000-BLYN8:1:1101:16022:9329 2:N:0:1
GGACTACCCGGGTATCTAATCCTGTTTGCTCCCCACGCTTTCGCACCTGAGCGTCAGTCTTCGTCCAGGGGGCCGCCTTCGCCACCGGTATTCCTCCAGATCTCTACGCATTTCACCGCTACACCTGGAATTCTACCCCCCTCTACAAGACTCTAGCTGACCAGTTTCAAATGCAGTTCCCAAGTTAAGCTCGGGGATTTCACATCTGACTTAATCAACCGCCTGCGTGCGCTTTACGCCCAGTAATTCCC
+
CCCCCGGGGDGGGGGGGGGGGGGGGGGGGGGGGGGGGGGGGGGGGGGGGGGGGGGGGGGGGGGGGGGGGGGGGGGGGGGGGGGGGGGGGGGGGGGFGFGFFGGGGGGGGGGGGGGGGGGGGGGGGGGGGGGGGGGGGGGGGGGGGGGGGGGGGGGGGGGGGGGGGGGGGGGGGGGFFGGGGGGGGGFGFCDCEGGGGGGGGGGGAFGGCCGGGGGGGGGGFGB01A>FBFFFGGG2@?EGGB?F>GFAFG*
@M03364:276:000000000-BLYN8:1:1101:4393:9341 2:N:0:1
GGACTACCGGGGTTTCTAATCCTGTTTGCTCCCCACGCTTTCGAGCCTCAGCGTCAGTTACAGACCAGAGAGCCGCCTTCGCCACTGGTGTTCCTCCATATATCTACGCATTTCACCGCTACACATGGAATTCCACTCTCCTCTTCTGCACTCAAGTCTCCCAGTTTCCAATGACCCTCCCCGGTTTAGCCGGGGGCTTTCACATCAGACTTAAAAGACCGCCTGCGCGCGCTTTACGCCCAATAATTCCG
+
BCCCCGGGGGGGGGGGGGGGGGGGGGGGFGGGGGGGGGGGGGGGGGGGGGFGGGGGGGGGGGGGGGGFFFGGGGGGGGGGGGGGGGGGFDGGGGGGCGGFGGGGGGGGGDG@FGGGGGGDGGGGFGGGEA?FFFGGGGGGFGFD>DAFGFGGGGFGFD3@DF8D,=DFCFFGGF8DEDFGGB>+@C*<C9EDEEEDDGGGGGGGFF+*2*8CDGGGFGGFBGEFFF9@>@E3C53<F:GGG@<FGD?<7>7
@M03364:276:000000000-BLYN8:1:1101:17653:9350 2:N:0:1
GGACTACCAGGGTTTCTAATCCTGTTTGCTCCCCACGCTTTCGAGCCTCAGCGTCAGTTACAGACCAGAGAGCCGCCTTCGCCACTGGTGTTCCTCCATATATCTACGCATTTCACCGCTACACATGGAATTCCACTCTCCTCTCCTGCACTCAAGTCTCCCAGTTTCCAATGACCCTCCCCGGTTGAGCCGGGGGCTTTCACATCAGACTTAAGAAACCGCCTGCGCTCGCTTTACGCCCAATAAATCCG
+
CCCCCGGGGGGGGGGGGGGGGGGGGGGGGGGGGGGGGGGGGGGGGGGGGGGGGGCFGGGGGGGGGGGGGGFGGGGGGGGGGGGGGGGGGFGGGGGGGGGGGFGGFGFFGGGGDAFGGGGGGGGGC@FGFFFGGGGGCF@FGGGGGGGGGGGGGGEGGGGGGGGGGGGGGGGGFEGFGGGGGGGGEGGGC,DEGGGGGGGFGGGGFGFGDFGGD7D+@FFGFGA(()6BFFFFGGG2@?GGEFFFGFFBDGD
@M03364:276:000000000-BLYN8:1:1101:21762:9370 2:N:0:1
GGACTACCGGGGTATCTAATCCTGTTTGCTCCCCACGCTTTCGCACCTGAGCGTCAGTCTTCGTCCAGGGGGCCGCCTTCGCCACCGGTATTCCTCCAGATCTCTACGCATTTCACCGCTACACCTGGAATTCTACCCCCCTCTACGAGACTCTAGCTTGCCAGTTTCAAATGCAGTTCCCAGGTTGAGCCCGGGGATTTCACATCTGACTTAACAAACCGCCTGCGTGCGCTTTACGCCCAGTAATTCCG
+
CCCCCGGGGGGGGGGGGGGGGGGGGGGGGGGGGGGGGGGGGGGGGGGGGGGGGGGGGGGGGGGGGGGGGGGGGGGGGGGGGCGGGGGGGDGGGGGGGGGGGGGGGGGGGGGGFGGGGGGGGGGGGFGGGGGGGGGGGGGGGGGGGGGGGGGGGGGGGGGGGGDGGGGGGGDFFGGGGGGCFCDEGGG6FGFGGGGGDEGGFGGGFFGGFGGGGGGGGFDG35>?F@>F?FFFDCFAFFGGGF::FFF<CF0
@M03364:276:000000000-BLYN8:1:1101:6084:9373 2:N:0:1
GGACTACTAGGGTTTCTAATCCTGTTTGCTCCCCACGCTTTCGAGCCTCAGCGTCAGTTACAGACCAGAGAGCCGCCTTCGCCACTGGTGTTCCTCCATATATCTACGCATTTCACCGCTACACATGGAATTCCACTCTCCTCTTCTGCACTCAAGTCTCCCAGTTTCCAATGACCCTCCCCGGTTGAGCCGGGGGCTTTCACATCAGACTTAAGAACCCGCCTGCGCTCGCTTTACGCCCAATAAATCCG
+
CCCCCGGFGGGGGGGGGGGGGGGGGGGGGGFGGGGGGGGGGGGGGGGGGGGGGGGGGGGGFCGFGGGG8EEFGGEGFGGGFGGEGGGGGGGGGGGGG8FFGGFFGGGGGGGGDFGGGGGGGFGGCFGCEFGGCGCFE,=FFFGGCEAFGFGDC,8=E;AEDC?8AFE=:DCFCF8C,8=EGECEGGGGGGCEE5CDEGGGGG?>AD7CFGGGG+@CD*@EFGFF0A@FF>5BGCGF?0CEGF1>GG?<GGG
@M03364:276:000000000-BLYN8:1:1101:7205:9400 2:N:0:1
GGACTACTAGGGTTTCTAATCCTGTTTGCTCCCCACGCTTTCGAGCCTCAGCGTCAGTTACAGACCAGAGAGCCGCCTTCGCCACTGGTGTTCCTCCATATATCTACGCATTTCACCGCTACACATGGAATTCCACCCTCCTCTTCTGCACTCAAGTCTCCCAGTTTCCAATGACCCTCCCCGGTTGAGCCGGGGGCTTTCACATCAGACTTAAGAAACCGCCTGCGCTCGCTTTACGCCCAATAAATCCG
+
CCCCCGGGFGGGGGGGGGGGGFGGGGGGGGGGGGGGGGGGGGGCEGGGGGGGGGGGGFCF,EFCFGGGAEFFGGGGGGGGGGGGGCGGGFGGGGGGGGGGGFGGGGGGGGGGGGGGGGG>FECC98,FEFGGGGFG,8+AEGGFBGFEGGFDGDCF:>,6EFCFAFFGD;DDF99=DECC8CED:EDGCGG8EGGCEGGGGGGFFG+0*;6FCFCFGGG=BGFFDFBF08:BDFGAB:EGGFFFGGFFGGG
@M03364:276:000000000-BLYN8:1:1101:5789:9404 2:N:0:1
GGACTACCCGGGTTTCTAATCCTGTTTGCTCCCCACGCTTTCGAGCCTCAGCGTCAGTTACAGACCAGAGAGCCGCCTTCGCCACTGGTGTTCCTCCATATATCTACGCATTTCACCGCTACACATGGAATTCCACTCTCCTCTTCTGCACTCAAGTCTCCCAGTTTCCAATGACCCTCCCCGGTTGAGCCGGGGGCTTTCACATCAGACTTAAGAAACCGCCTGCGCTCGCTTTACGCCCAATAAATCCG
+
CCCCCGGGGGGGGGGGGGGGGGGGGGGGGGGGGGGGGGGGGGGGGGGFGGGGGGGGGGGGGGGGGGGGGGGGGGGGGGGGGGGGGGGGGDGGGGGGGGGGGCFGGGGGCEGGGGGGGGGGGGCEFFGGFFEFGGGGGGGGGGGGGF9DF8F88ECFDGGGGGGGGGGGGDEDDEAFFFFGGG>EGGGGGGFEEDGGDGGGGGGGF4;8DGGG7:>7>*<2./0,6;(5(0559FF2@4EEG>?FD7F::<5
@M03364:276:000000000-BLYN8:1:1101:8208:9417 2:N:0:1
GGACTACTGGGGTTTCTAATCCTGTTTGCTCCCCACGCTTTCGCACCTGAGCGTCAGTCTTCGTCCAGGGGGCCGCCTTCGCCACCGGTATTCCTCCAGATCTCTACGCATTTCACCGCTACACCTGGAATTCTACCCCCCTCTACGAGACTCTAGCTTGCCAGTTTCAAATGCAGTTCCCAGGTTGAGCCCGGGGATTTCACATCTGACTTAACAAACCGCCTGCGTGCGCTTTACGCCCAGTAATTCCG
+
CCCCCGGGGGGGGGGGGGAFFFGGGGGGGGGGDG@CEGGGCGGGGGGGGGGGGGGGGGGGGGGGGGFGFGGGGGGGGGG9FFFGGFEGGG7FFEEGGGGGGGGGGFEFGG+FEFGGGGGDCFE@F,DFFGGGGGGGG?6BCGBFAFFCEGGGGGGGFAFFG@EDDFGGGGGFGAAEGG7F<ECFG9FFCC,*=CEEC5CGFFGFFGGGCC77CC>F7FGF>E:1?F>E?>EFCDFA=:C8:33?7>@9F7>
@M03364:276:000000000-BLYN8:1:1101:3835:9442 2:N:0:1
GGACTACAAGGGTTTCTAATCCTGTTTGCTCCCCACGCTTTCGCACCTGAGCGTCAGTCTTCGTCCAGGGGGCCGCCTTCGCCACCGGTATTCCTCCAGATCTCTACGCATTTCACCGCTACACCTGGAATTCTACCCCCCTCTACGAGACTCTAGCTTGCCAGTTTCAAATGCAGTTCCCAGGTTGAGCCCGGGGATTTCACATCTGACTTAACAAACCGCCTGCGTGCGCTTTACGCCCAGTAATTCCG
+
CCCCCGGGGGGGGGGGGGGGGGGFGGGGGGGGGDGGGGGGGGGEEDEGFFFFEGGGGFGGGGG<BFGGG,CBFGGGGGGGGGGGEGGGGGFGGGGGGGFFFFGGGGGGGGDGGFGGGGGGGGGGGGGGGGGGGGGFF8=FGGGGGGDG7ECGGGGGGGC6FEGGGGCCFFFE9;;CAAC?GGGEGFG6FGCEC*4:7=C97CGGFG>7@F7;@@>CC<CFBE3(443>(83>7CGFF0CE5)49C:647D2
@M03364:276:000000000-BLYN8:1:1101:3984:9475 2:N:0:1
GGACTACAAGGGTATCTAATCCTGTTTGCTCCCCACGCTTTCGAGCCTCAGTGTCAGTTACAGGCCAGAGAGCCGCTTTCGCCTCCGGTGTTCCTCCATATATCTACGCATTTCACCGCTACACATGGAATTCCACTCTCCTCTCCTGCACTCAAGTCTCCCAGTTTCCAATGCACACAATGGTTGAGCCACTGCCTTTTACATCAGACTTAAGAAACCACCTGCGCTCGCTTTACGCCCACTAAATCCGG
+
CCCCCGGGGGGGGGGGGGGFGGGGGGGGGGGGGGGGGGGGGGGGGGGGFGGGGGGGGGGGGGGGGGGGGCFFGGGGGGGGGGGGEGGGFGGGGGGGGGGGGGGGGGGGGGGGGGGGGGGGGGGGGGGGGFGGGGGGFGGGGGGGGGGGGGGGFGGGGGGGGGGFFGGGFGGGGGGCFGEFGGGGGD8FECEGGGGGGGFFFFGGFGGFF>=FF>CCFGEGFGFFFFFF99?EGGFFFFGGE):A6F=E<D:
@M03364:276:000000000-BLYN8:1:1101:13294:9497 2:N:0:1
GGACTACTGGGGTTTCTAATCCTGTTTGCTCCCCACGCTTTCGCACCTGAGCGTCAGTCTTCGTCCAGGGGGCCGCCTTCGCCACCGGTATTCCTCCAGATCTCTACGCATTTCACCGCTACACCTGGAATTCTACCCCCCTCTACGAGACTCTAGCTTGCCAGTTTCAAATGCAGTTCCCAGGTTGAGCCCGGGGATTTCACATCTGACTTAACAAACCGCCTGCGTGCGCTTTACGCCCAGTAATTCCG
+
CCCCCGGGGGGGGGGGGGGGGGGGGGGGGGGGGGGGGGGGGGGGGGGGGGGGGGGGGGGGGGGGGGGGGGGGGGGGGGGGGGGGGGGGGGGGGGGGGGGGGGFGGGGGGGGGGGGGGGDEGGGGGGGGGGGGGGGGDFGGGGGGFGGCGGGGGGGGGGGGGFGGGGGGGGGGGGGFGGGGCGGGGGGGGGGGGGGGGGGGFGGGFGGGGGGGFFFGGCF*.=>1;FFBFEFFGG346?GGG)4@FCFAGG9
@M03364:276:000000000-BLYN8:1:1101:11198:9535 2:N:0:1
GGACTACTCGGGTATCTAATCCTGTTTGCTCCCCACGCTTTCGAGCCTCAGCGTCAGTTACAGACCAGAGAGCCGCCTTCGCCACTGGTGTTCCTCCATATATCTACGCATTTCACCGCTACACATGGAATTCCACTCTCCTCTTCTGCACTCAAGTCTCCCAGTTTCCAATGACCCTCCCCGGTTGAGCCGGGGGCTTTCACATCAGACTTAAGAAACCGCCTGCGCTCGCTTTACGCCCAATAAATCCG
+
CCCCCGGGGGGGGGGGGGGGGGGGGGGGGGGGGGGGGGGGGGGGGGGGGGGGGGGGGGGGGGGGGGGGGGGGGGGGGGGGGGGGGGGGGGGGGGGGGGGGGGGGGGGGGGGGGGGGGEGGGGGGGGGGFEFGGGGGGGGGGGGGGGGGFFGGFFGGGG9EF@,BFFGGFFGGGGGGGGGGGGGGGGGGGGGGGGGGGGGGDGGGC<FGFGFFGF7CGGGGFGFF0FBEBB>>G<FFFFGEGEFFDFFFGGD
@M03364:276:000000000-BLYN8:1:1101:3141:9564 2:N:0:1
GGACTACCCGGGTTTCTAATCCTGTTTGCTCCCCACGCTTTCGAGCCTCAGCGTCAGTTACAGACCAGAGAGCCGCCTTCGCCACTGGTGTTCCTCCATATATCTACGCATTTCACCGCTACACATGGAATTCCACTCTCCTCTTCTGCACTCAAGTCTCCCAGTTTCCAATGACCCTCCCCGGTTGAGCCGGGGGCTTTCACATCAGACTTAAGAAACCGCCTGCGCTCGCTTTACGCCCAATAAATCCG
+
CCCCCEGGGGDGCFEGGGGGGGGGGGGGGGGGGGGGGGGGGGGGGGGGGGGGGGGDGFGGGGGGGGGGGGFGGGGGGGGGFGGGGGFGGGAFFGGGGFDFFGGGGGGGGGGGGGGGGGDGDGGGGGGGE<?FFGGGGGGGGGGGFGGGGGGGGGGGA9EFGGGGBFFGGGGGGGGFGGGGGGGEEGGGGFGCGCEGGG5FGGGGFGFDGGGGFGGCDGGGFGE07FFFF:>3*C549<GEGF<)*:BADF9
@M03364:276:000000000-BLYN8:1:1101:20259:9570 2:N:0:1
GGACTACTCGGGTTTCTAATCCTGTTTGCTCCCCACGCTTTCGCACCTGAGCGTCAGTCTTCGTCCAGGGGGCCGCCTTCGCCACCGGTATTCCTCCAGATCTCTACGCATTTCACCGCTACACCTGGAATTCTACCCCCCTCTACGAGACTCTAGCTTGCCAGTTTCAAATGCAGTTCCCAGGTTGAGCCCGGGGATTTCACATCTGACTTAACAAACCGCCTGCGTGCGCTTTACGCCCAGTAATTCCG
+
CCCCCGGGGGGGGGGGGGGGGGGGGGGGGGGGGGGGGGGGGGGGGGGGGGGFEGGGGGGGGGGGGGGGGGGGGGGGGGGGGGFGGGGGGGGGGGGGFGGGGFGGGGGGGGGGGGGGGGGGGGGGGGGGGGGGGGGGFDFGGGGGFGGDEGGGGGGGGGGGGGGGCFGFCGFGFGGGGGGG?BFGGGGGGGGGGGGGGGCFFGGGFGC+@FGGGCGF7CGFEGEFFFFF0:DFGG7)*,CEG:2F**9<>F9
@M03364:276:000000000-BLYN8:1:1101:21839:9570 2:N:0:1
GGACTACAGGGGTTTCTAATCCTGTTTGCTCCCCACGCTTTCGAGCCTCAGTGTCAGTTACAGGCCAGAGAGCCGCTTTCGCCTCCGGTGTTCCTCCATATATCTACGCATTTCACCGCTACACATGGAATTCCACTCTCCTCTCCTGCACTCAAGTCTCCCAGTTTCCAATGCACACAATGGTTGAGCCACTGCCTTTTACATCAGACTTAAGAAACCACCTGCGCTCGCTTTACGCCCAATAAATCCGG
+
CCCCCGGGGGGGGGGGGGGGGGGGGGGGGGGGGGGGGGGGGGGGGGGGGGGGGGGGGGGGGGGGGGGGGGGDGGGGGGGGGGGGGGGGGGGGGGGFGGGGGGGGGGGGGGGGGGGGGGGGFGGGGGGGF9FFGGGGGGGGGGGGDEFGGGGGGGGGGGGGG8FDGFGGDFDFGGGGGGGGEFFGFDCEFBBFGFGGGGGGFFGGFDC9FFGG8CFGGGC7?CAE)9=>>DFFGGGE;@GDE>88CDFCG:C
@M03364:276:000000000-BLYN8:1:1101:5098:9580 2:N:0:1
GGACTACCAGGGTTTCTAATCCTGTTTGCTCCCCACGCTTTCGCACCTGAGCGTCAGTCTTCGTCCAGGGGGCCGCCTTCGCCACCGGTATTCCTCCAGATCTCTACGCATTTCACCGCTACACCTGGAATTCTACCCCCCTCTACGAGACTCTAGCTTGCCAGTTTCAAATGCAGTTCCCAGGTTGAGCCCGGGGATTTCACATCTGACTTAACAAACCGCCTGCGTGCGCTTGACGCCCAGTAATTCCG
+
@BCCCGGGGGGGGGGGGGGGFFGGGGGGGGGGGGGGGGGGGGGGGGGCDGGGGGGGGGFGGGGGGGGGFEEEGGGGGGGGGEEGEGGCFGGGFDFGGECCCFGGF9FGGGGGGGGGGEGGGGGG8AFGGDGAFGGGGFGGCEGGFE687CECDADCFGGFC@FFFGGDFGFGGGGGGFGGFEFCGFGGF@CEGGGGCEFF+7CDFGC7CFD7:CFFFDDGDGFFFFFBF3>ED5*,03CEGBBFGFF>D77
@M03364:276:000000000-BLYN8:1:1101:2978:9623 2:N:0:1
GGACTACTAGGGTTTCTAATCCTGTTTGCTCCCCACGCTTTCGCACCTGAGCGTCAGTCTTCGTCCAGGGGGCCGCCTTCGCCACCGGTATTCCTCCAGATCTCTACGCATTTCACCGCTACACCTGGAATTCTACCCCCCTCTACGAGACTCTAGCTTGCCAGTTTCAAATGCAGTTCCCAGGTTGAGCCCGGGGATTTCACATCTGACTTAACAAACCGCCTGCGTGCGCTTTACGCCCAGTAATTCCG
+
CCCCCGGGGGGGGGGGGGGGGGGGGGGGGGGGGEFGGFGGGGGGGGGFGGGGGGGCGGGGGGGCFCGGGGGCGGGGGDGFGCGGGCFGGEGGGGGGGGDDGGFGGGGGGGCFGGGGGGGGEGGGGGGGGGGGGGC9DF8FEDGGGFGGGE7DG>BFGFFCFGGGFFFGGFGCFGGGGGGGG,?FGGGG,>FGG5E5=GDGGGGG6*1:7:CFD77CFCFG:EF;1;9),.>>DD*6@8EEG3?;**14?D9
@M03364:276:000000000-BLYN8:1:1101:22778:9623 2:N:0:1
GGACTACTGGGGTTTCTAATCCTGTTTGCTCCCCACGCTTTCGCACCTGAGCGTCAGTCTTCGTCCAGGGGGCCGCCTTCGCCACCGGTATTCCTCCAGATCTCTACGCATTTCACCGCTACACCTGGAATTCTACCCCCCTCTACGAGACTCTAGCTTGCCAGTTTCAAATGCAGTTCTCAGGTTGAGCCCGGGGATTTCACATCTGACTTAACAAACCGCCTGCGTGCGCTTTACGCCCAGTAATTCCG
+
CCCCCFGGGGGGGGGGGGGGGFGFGGGGGGGGGGGGGGGGGGGGGGGGGGGGGCFGEFFGGGGGFGGGGGDCFGGGGGGFGGGCGGGGGGGGGGGGGGG9EFGGGGGGGCGEFAFGGGGE>FGGCGGGGGFFGGFGF@GFEEGGGGGCC6BGFCF7EFGGGFGGFFFGGGGFGFG?DGG,>DECGFGGGGGGGGGG=EGGGFGG64;C7C7C+:CFGFFGAGEF@FFBFDEFG:C29?D:CB<6:7B2FF*
@M03364:276:000000000-BLYN8:1:1101:22492:9651 2:N:0:1
GGACTACTGGGGTTTCTAATCCTGTTTGATCCCCACGCTTTCGCACATCAGCGTCAGTTACAGACCAGAAAGTCGCCTTCGCCACTGGTGTTCCTCCATATCTCTGCGCATTTCACCGCTACACATGGAATTCCACTTTCCTCTTCTGCACTCAAGCTTCCCAGTTTCCAATGACCCTCCCCGGTTGAGCCGGGGGCTTTCACAGCAGACTTAAGAAACCGCCTGCGCTCGCTTTACGCCCAATAAATCCG
+
@-88ACFFCF@CF:C<66EFG<FG@F@E<C@FFGGECC:,CFGDEF+9,EEAFCFEGFEEE<EFFDGGDGGG@FFEBC,<D@FCG,CC?,68EE9EA,5?AF;A;E=F@BF7FGG,FFGGGC:F9=FE=,?EEGDFF9BFE=A=EEGGFGFGG,EG,4@>>BFGDFDDCG,3,@9ED8+==+@>FE+@EC?8C>ED5::?DGC7+29466*=:@7+;CGGDGE0/)68:5))95<)7:GGG:0)***606C
@M03364:276:000000000-BLYN8:1:1101:22491:9718 2:N:0:1
GGACTACACGGGTTTCTAATCCTGTTTGCTCCCCACGCTTTCGCACCTGAGCGTCAGTCTTCGTCCAGGGGGCCGCCTTCGCCACCGGTATTCCTCCAGATCTCTACGCATTTCACCGCTACACCTGGAATTCTACCCCCCTCTACGAGACTCTAGCTTGCCAGTTTCAAATGCAGTTCCCAGGTTGAGCCCGGGGATTTCACATCTGACTTAACAAACCGCCTGCGTGCGCTTTACGCCCAGTAATTCCG
+
CCCCCGGGGGGGGGGGGGGGGGGGGGGGGGGGGGGGGGGGGGGGGGGGGGGGGGGGGGGGGGGGGGGGGGGGGGGCGGGGGGGGGGGGGGGGGFGGGGGGGGGGGGGGGGGGGGGGGGGGGGGGGGGGGGGGGGGGCEFGGGGGGGGGGDEGGGGGGGGGGGGGGGGGGGGGGGGGGGGCFDGGGGGGGGFFGGGC5C:9CGGFFGGGFGG7CFGGGGGCBGB@FF;EFFFB/CFFF?EGGF?FGG6<DG0
@M03364:276:000000000-BLYN8:1:1101:19806:9736 2:N:0:1
GGACTACCGGGGTTTCTAATCCTGTTTGCTCCCCACGCTTTCGCACCTGAGCGTCAGTCTTTGTCCAGGGGGCCGCCTTCGCCACCGGTATTCCTCCACATCTCTACGCATTTCACCGCTACACATGGAATTCTACCCCCCTCTACAAGACTCTAGCTGACCAGTATCAGATGCAATTCCCGGGTTAAGCCCGGGGATTTCACATCTGACTCAATCAACCGCCTGCGTGCGCTTTACGCCCAGTAATTCCG
+
CCCCCGGGGGGGGGGGGGGGGGGGGGGGGGGGGEGGGGGGGGGGGGGGGGGGGGGGGGGGGGGGGGGGGGGGGGGGGGGGGGGGGGGGGGGGGGGGGGGGGGGGGGGGGGGDGGGGGGGGDGGGFGGGGGGGGGGGGGGGGGGGCCAFGFGGGGGGFGGGGG68FFFGGGG;7ECGGGGGGEGGGGGGGGFGEGGGGGFFG=9:CGGGGGGGGF>CGGGGDDFFFF>51>DFGGG<??CEGE067CFFGF*
@M03364:276:000000000-BLYN8:1:1101:24300:9742 2:N:0:1
GGACTACAGGGGTATCTAATCCTGTTTGCTCCCCACGCTTTCGAGCCTCAGCGTCAGTTACAGACCAGAGAGCCGCCTTCGCCACTGGTGTTCCTCCATATATCTACGCATTTCACCGCTACACATGGAATTCCACTCTCCTCTTCTGCACTCAAGTCTCCCAGTTTCCAATGACCCTCCCCGGTTGAGCCGGGGGCTTTCACATCAGCCTTAAGAAACCGCCTGCGCTCGCTTTACGCCCAATAAATCCG
+
CCCCCGGGGGGGGGGGGGGGGGGGGGGGGGGGGGGGGGGGGGGGGGGGGGGGGGGGDGGGGGGGGGGGGGGGGGGGGGGGGGDGGGGGGGGGGGGGCGGFAFGGGGGGGGGGFGGGGGGGGGGFGGGGFGGGGGGGGGGGGGGGGGGGFGFGGGGGGGGGGF?8=FFCFGGGFGGGGGGGGGGGGG>FGGGGG5CECGGCC>F7FGFF*00?G>7+;*5ABEFF0F@3(:=><<<4?6EEE30)7C=)CD7
@M03364:276:000000000-BLYN8:1:1101:2221:9751 2:N:0:1
GGACTACTCGGGTATCTAATCCTGTTTGCTCCCCACGCTTTCGCACCTGAGCGTCAGTCTTCGTCCAGGGGGCCGCCTTCGCCACCGGTATTCCTCCAGATCTCTACGCATTTCACCGCTACACCTGGAATTCTACCCCCCTCTACGAGACTCTAGCTTGCCAGTTTCAAATGCAGTTCCCAGGTTGAGCCCGGGGATTTCACATCTGACTTAACAAACCGCCTGCGTGCGCTTTACGCCCAGTAATTCCG
+
CCCCCGGCFFGGGG?EAEFGFGGGGGGGGGCFEFG@FGGGGGGEGFFFGGGGGGGGGGGGEFFFFGGGGGDE@FFCEGGGGGGEE8CFFEGGGF9FGGFGGGGGDGGE@FCFAFGGGEGDEGGF8>E?EFGGGGGGG8+FEGGGFGGGCGGGGGGGGGCFGCFGGFFFF;FGGDGGGFGGGGGF>EDFGGGFEDEE*=BFFGGDF<77CFGGG77:FGG=558(6A0<8@BBDD3<F:5:=.(97:6<GFC
@M03364:276:000000000-BLYN8:1:1101:9764:9766 2:N:0:1
GGACTACTGGGGTTTCTAATCCTGTTTGCTCCCCACGCTTTCGAGCCTCAGTGTCAGTTACAGGCCAGAGAGCCGCTTTCGCCTCCGGTGTTCCTCCATATATCTACGCATTTCACCGCTACACATGGAATTCCACTCTCCTCTCCTGCACTCAAGTCTCCCAGTTTCCAATGCACACAATGGTTGAGCCACTGCCTTTTACATCAGACTTAAGAAACCACCTGCGCTCGCTTTACGCCCAATAAATCCGG
+
CCCCCGFFGGGGGGGGGGGGGFGGGGGGGGGGFGGGGGGGGGGFCGGGGGGGDFGGGGGGGGGGGGGGGGFGGGEG>EGGGGGGGGGGGGGG?FEGGGGGGGGGGFGGGGGDGGGFGGGGD@FGGGGCEB,AEFDFAFGGGGC+4@EGGGGDFGGGGGFFGG,3FFGGDDGGFGGGEDEGGG?FFGFFCGFGGGG?FGFFGGGGFG9;;FCFC7@C7*@FFGFFB>=?)4?B2/=6?9ECE)6ACFCC0:8
@M03364:276:000000000-BLYN8:1:1101:17991:9889 2:N:0:1
GGACTACAGGGGTTTCTAATCCTGTTCGCTACCCATGCTTTCGCTCCTCAGCGTCAGTAACTGCCCAGTAACCTGCCTTCGCCATCGGTGTTCCTCCTGATATCTGCGCATTCCACCGCTACACCAGGAATTCCAGTTACCCCTACAGTACTCAAGTTATGCCCGTATCGCCTGCACGCCCGGAGTTAAGCCCCGGAATTTCACAGACGACGCGACAAACCCCCTACGAGCTCTTTACGCCCAGTAAATCC
+
CCCCCGGGGGGGGGGGGGGGGGGGGGGGGGGGGGGGGGGGGGGGGGGGGGGGGGGGGGGGGGGGGGGGGGGGGGGGGGGGGGGGGGGGGGGGGGGGGGGGGGGGGGGGDEFFGGGGGGGGGGGGGGGGGGGGGGGGGGGGFGGGGGFCFGFGGGGGFGGGGGGGGGGGGCEECFCGGGGGGGG>@EFFAFGGGGGGGCFFDF7=BC4FDDD4CG7))9CF3*).75=83.8>6FFFFFGGG><FFGFADCF
@M03364:276:000000000-BLYN8:1:1101:2533:9915 2:N:0:1
GGACTACAAGGGTTTCTAATCCTGTTTGCTCCCCACGCTTTCGAGCCTCAGCGTCAGTTACAGACCAGAGAGCCGCCTTCGCCACTGGTGTTCCTCCATATATCTACGCATTTCACCGCTACACATGGAATTCCACTCTCCTCTTCTGCACTCAAGTCTCCCAGTTTCCAATGACCCTCCCCGGTTGAGCCGGGGGCTTTCACATCAGACTTAAGAAACCGCCTGCGCTCGCTTTACGCCCAATAAATCCG
+
CCCCCGGGGFGGGGGGGGGGGGGGGGGFGGGGGGGGGGGGEF@FFEGGGGGGGGGGGGGGGGDGGGGGGGGGGGGGGGGGCCGGGGFGGDGGGGGGGGGGGGGGGGGGGGGGGFGGGGGDGGGGGGFFFGGGGGFGGGFFFFGGGGGGGGGGFGFE@EGGGGGGFGGGGGGGGGGFGGGGGG>6FEGG7@EE>E*=CGG6CGGGFGGDCGGG=@CFGFFGFD>D;A@F>E38DG3<FBC?GF?>FCBAFGD
@M03364:276:000000000-BLYN8:1:1101:29008:9934 2:N:0:1
GGACTACTGGGGTTTCTAATCCTGTTTGCTCCCCACGCTTTCGCACCTGAGCGTCAGTCTTCGTCCAGGGGGCCGCCTTCGCCACCGGTATTCCTCCAGATCTCTACGCATTTCACCGCTACACCTGGAATTCCACTCTCCTCTTCTGCACTCAAGTTTCCCAGTTTCCAATGACCCTCCCCGGTTGAGCCGGGGGCTTTCACATCAGACTTAAGAAACCGCCTGCGCTCGCTTTACGCCCAATAAATCCG
+
CCCCCGGGGGFGGGGGGGFGGGGGGGGGGG<EFFE@:FDGGGG,:FGG@F?FGCEFGG,,66CFGGGD,6@FGGGDGGGFFGGGGDGGGCEFFGFGCE,CF,EFGGGFGGGGGGGGGGGGGGGF8CDGFA?F,9;FFDAFGGGGGGGGGGGGGCDGE,@ECGFGDGFCCB>;6,,5DFGC*@CEGGG6CDF5**:EGGCFFGCCFFGFG6CFGF:>F**=>DFFFF9>>FFFGG3-9:GGGF:FG7F2:C<
@M03364:276:000000000-BLYN8:1:1101:14259:9936 2:N:0:1
GGACTACTGGGGTTTCTAATCCTGTTTGCTCCCCACGCTTTCGAGCCTCAGCGTCAGTTACAGACCAGAGAGCCGCCTTCGCCACTGGTGTTCCTCCATATATCTACGCATTTCACCGCTACACATGGAATTCCACTCTCCTCTTCTGCACTCAAGTCTCCCAGTTTCCAATGACCCTCCCCGGTTGAGCCGGGGGCTTTCACATCAGACTTAAGAAACCGCCTGCGCTCGCTTTACGCCCAATAAATCCG
+
CCCCCGGGGGGGGGGGGGGGGGGGGGGGGGGGGGGGGGGGGGGGGGGGGGGGGGGGGGGGGGGGGGGGGGGGGGGGGGGGGGGGGGGGGGGGGGGGGGGGGGGGGGGGGGGGGGGGGGGGGGGGGGGGGFGGGGGGGGGGGGGGGGGGGGGGGGGGGGGGGGGGAFGGGGFGGGGFGGGGGGGGGGGGGGGGGGGGGGGGGGGGFGGGCFGGGGGGGFGFEGFD;FFF>D>>C77AFBGGE@<FG7@<CGC
@M03364:276:000000000-BLYN8:1:1101:24097:9939 2:N:0:1
GGACTACAAGGGTTTCTAATCCTGTTTGCTCCCCACGCTTTCGAGCCTCAGTGTCAGTTACAGGCCAGAGAGCCGCTTTCGCCTCCGGTGTTCCTCCATATATCTACGCATTTCACCGCTACACATGGAATTCCACTCTCCTCTCCTGCACTCAAGTCTCCCAGTTTCCAATGCACACAATGGTTGAGCCACTGCCTTTTACATCAGACTTAAGAAACCACCTGCGCTCGCTTTACGCCCAATAAATCCGG
+
CCCCCGGGGGGGGGGGGGGGGGGGGGGGGGGGGGGGGGGGGGGGGGGGGGGGGGGGFFGGFGG8FGGGGGFDGGGG7FFGGGGGGGEGGGGGGGGGGGGGGGGGGGGGGGGGGGGGFFGGGGGGFFGGGFCCDFGGGGGGGGGGGGGGGGGGGGGGFGGGGF,DFGGGGCFGGGGGGGGGGGGGFC8DFGGGGGGGGGGFFG:==FDFFFGGFD<CCGF>FEF=BFBFDDFF4FF>E=EGG)(6>GFFDD>
@M03364:276:000000000-BLYN8:1:1101:15023:9950 2:N:0:1
GGACTACCAGGGTTTCTAATCCTGTTTGCTACCCATGCTTTCGAGCCTCAGCGTCAGTTACAGACCAGACAGCCGCCTTCGCCACTGGTGTTCTTCCATATATCTACGCATTTCACCGCTACACATGGAGTTCCACTGTCCTCTTCTGCACTCAAGTCTCCCAGTTTCCAATGACCCTCCCCGGTTGAGCCGGGGGCTTTCACATCAGACTTAAGAAACCGCCTGCGCTCGCTTTACGCCCAATAAATCCG
+
CCCCCGGGGGGGGGEGGGGGGGGGGGGGGGGGGGGGGGGGGGGGGGGGGGGGGGGGGFGGGGGGGGGGGGGGGGGGGGGGGGGGGGGGGGGGGGGGGGGGGGGGGGGDFGGGGFGGGGGGGGGGGGGGGGGGGGGGGGGGGGGGGGGGGFGGGGG8EFGFGGGGFGGGGGGGGGGGGGGGGGGGGBEGFGGGCEGGGGGGGGGGFGGGGGGGGGGGGGGGFGFFFFFFFFDDGFGCFDEGGE?FCG?DGGC
@M03364:276:000000000-BLYN8:1:1101:9116:9979 2:N:0:1
GGACTACCGGGGTTTCTAATCCTGTTTGCTCCCCACGCTTCCGAGCGTCAGCGTCAGTTACAGACCAGAGAGCCGCCTTCGCCACTGGTGTTCCGCCATATATCGACGCATTTCACCGCTACACATGGAATTCCACTCTCCCCTTCTGCACTCAAGTTGTACCGTTGCCACAGCACACAATGTTTATGCCACTGCCTTTTACTTCCACCTTATACAACCGCCTGCCTTCGCTTTCCGCCCAATAATTCCGG
+
-AB@BCD86+C@@+,E<<F,6<,;;;F,6,E6C@,6@+8B,C::CE7C,,B,@8@:@FC<69<CF,:6ECE,@F:6+8FAFFECBF8C5EFCAE+=F+B,95=F++8@44?C<@AF,CFEEG,=3F>8B:8A,C=C9@,F8=E8=F,,,6,+3,3,,,73,8,68>+5E,,@ACF:>FE*7,,,,2,52>,24<F?9E,0=C7C6*+00?*+=+=:*9*25C),6).+.8)=*/+)8;::C).;**96:0)
@M03364:276:000000000-BLYN8:1:1101:9508:10017 2:N:0:1
GGATACAGGGGTTTCTAATCCTGTTTGCTCCCCACGCTTTCGAGCCTCAGCGTCAGTTACAGACCAGAGAGCCGCCTTCGCCACTGGTGTTCCTCCATATATCTACGCATTTCACCGCTACACATGGAATTCCACTCTCCTCTCCTGCACTCAAGTCTCCCCGTTTCCAATGCACACAATGGTGTAGCCACTGCCTTTTCCATCCGACTTAAGAAACCACCTGCGCTCGCTTTACGCCCAATAAATACGGG
+
CCCCC8F9<FE;FFGF@FFGGGGCEFGFCFFCFFGG7FFGGEC,6@F@FGGGGE,BFGEAFG9FFGC,6ECFGDEGGDG7,BCFCGGF?FC9B,9A,C<ADF=EEF@7C?F@EFGG77+6C,4,@FGFF<A,,,>,=9>F9@E6D98?,@,==B>6;>FF,+66A,=;,@D?F9AD@C=,,@E,8,@C9;@45<8<CFGC7B,+*339978:CD890;:E>,;265-5>?>)/3+3>(=C55;AC++/9*)
@M03364:276:000000000-BLYN8:1:1101:22741:10035 2:N:0:1
GGACTACCGGGGTTTCTAATCCAGTTTGCTCCCCACGCTTTCGAGCCTCAGCGTCAGTTACAGACCAGAGAGCCGCCTTCGCCACTGGTGTTCCTCCATATATCTACGCATTTCACCGCTACACATGGAATTCCACTCTCCTCTTCTGCACTCAAGTCTCCCAGTTTCCAATGACCCTCCCCGGTTGAGCCGGGGGCTTTCACATCAGACTTAAGAAACCGCCTGCGCTCGCTTTACGCCCAATAAATCCG
+
CCCCCGGGGGGGFGGGGGGGGGGGGGGGGGGGGGGGGGGGGGGGGGGGGGGGEGGGGGGGGGGFGGGGGGGGGGGGGGGGGGGGGGGGGGGCFFFGGGGGGGGGGFFFGDGGGGGEGGGCFFFGCFGGGCFGGGGGGG9?FGGGGGGGFDFGGGGGGG9DGGGG<FGGGFGGGFGGGGGGGDGGGGGGGGECEDGGGGFGGGGFFFF4DFFGGCFG75EEAGFD0A6>;@EED*7-9?C>C@(7C07)0*)
@M03364:276:000000000-BLYN8:1:1101:10641:10051 2:N:0:1
GGACTACTAGGGTTTCTAATCCTGTTTGCTCCCCACGCTTTCGCACCTGAGCGTCAGTCTTCGTCCAGGGGGCCGCCTTCGCCACCGGTATTCCTCCAGATCTCTACGCATTTCACCGCTACACCTGGAATTCCACCCCCCTCTACGAGACTCAAGCCTGCCAGTTTCAAATGCAGTTCCCGGGTTAAGCCCGGGGATTTCACATCTGACTCAATCAACCGCCTGCGTGCGCTTTACGCCCAGTAATTCCG
+
CCCCCGGGGGGGGGGGGGGGGGGGGGGGGGGGGGGGGGGGGGGGGGGGGFGGGGGGGGGGGGGGGGGGGGGGGGGGGGGGGGGGGGGGGGGGGGGGGGGFGGGGGGGFGGGGGGGGGGGGGGGGGGGGG<FFFGGGGGGGGGGGGGGGGGGGF8DGGFFGGGGGGGGGFCFGDGGDFGGGGGGGGGFGGGFGGDGGGGFGGDFGFFGG=CF=CGGGGGGGFDD::>6B<EBBDD<<FFGEE53FCC@)7C7
@M03364:276:000000000-BLYN8:1:1101:3217:10052 2:N:0:1
GGACTACAAGGGTTTCTAATCCTGTTTGCTCCCCACGCTTTCGAGCCTCAGTGTCAGTTACAGGCCAGAGAGCCGCTTTCGCCTCCGGTGTTCCTCCATATATCTACGCATTTCACCGCTACACATGGAATTCCACTCTCCTCTCCTGCACTCAAGTCTCCCAGTTTCCAATGCACACAATGGTTGAGCCACTGCCTTTTACATCAGACTTAAGAAACCACCTGCGCTCGCTTTACGCCCAATAAATCCGG
+
CCCCCGGGGGGGGGGGGGFFGGGGGG9FGGGGGGGGGGGGGGGGGGGGGGGGGGGGGGGGGGGGGGGGGGGGGGGGGGGGGGGGGGGG@FGDGGFFGGGGFGEFGGGFGGGGGGGGCCGGGEFGGGGGFFGGFFGGGGG=FFGGGGGGGGGGFGFGDGGGFDDFFGGGCGGGGGGGG8+DEG,@=+==C7FGGGG:FF9EC?,CFGGFGG5=CCCDFCF9F79<4>)*:5>DCFGE>?GCE3()>DF?CD5
@M03364:276:000000000-BLYN8:1:1101:21155:10102 2:N:0:1
GGACTACAAGGGTTTCTAATCCTGTTTGCTCCCCACGCTTTCGAGCCTCAGCGTCAGTTACAGACCAGAGAGCCGCCTTCGCCACTGGTGTTCCTCCATATATCTACGCATTTCACCGCTACACATGGAATTCCACTCTCCTCTTCTGCACTCAAGTCTCCCAGTTTCCAATGACCCTCCCCGGTTGAGCCGGGGGCTTTCACATCAGACTTAAGAAACCGCCTGCGCTCGCTTTACGCCCAATAAATCCG
+
CCCCCGGGFGGGGGGGGGGDCEFGGGGGGGGGGGGGGGGGGGG8F@CFGGFFEGGGEGGGFGGGGGGGFFGGGGGGGGDGGGGGFFFGGGGGGGG?FGGGGGEEGB<FEG@@FGGGGDECFEFFGCFF?9FGC9@FEFGGGGGGGFFFDDFDFGDEFGFCEGFGFFF=DGFGFFAC@DFEEEEGEEGGGFDC*@C8EEF?F+BC+6:D*;6+=CFGGGGGDGF<?)4D68;BGFG2=3?EG>6:7*9>GG7
@M03364:276:000000000-BLYN8:1:1101:7394:10112 2:N:0:1
GGACTACTCGGGTTTCTAATCCTGTTTGCTCCCCACGCTTTCGCACCTGAGCGTCAGTCTTCGTCCAGGGGGCCGCCTTCGCCACCGGTATTCCTCCAGATCTCTACGCATTTCACCGCTACACCTGGAATCCTACCCCCCTCTACGAGACTCTAGCTTGCCAGTTTCAAATGCAGTTCCCAGGTTGAGCCCGGGGATTTCACATCTGACTTAACAAACCGCCTGCGTGCGCTTTACGCCCAGTAATTCCG
+
CCCCCGGGGGGGGG>EFCAFGADGGGGGAFGGEGFDFGGGFGGGGGEGEGGFGGGGGGCAFGGGGGGGGDGGGGGGCFEGDDGGCCGGGEF?AE;FFDFFC<EGGGGGGEGGG9FCFEGE@CFFFFCGFFG,AFEF8E+FEEEGFEGCCCG88>=C9D9>F7AFG999=DGCC9@CCGGGF??8?9EGGGG5?CGGEECFCGDF+*:CCGFGGGGF*;ECEG5<;>(7(>::<**.9:>E73(0*:@)?72
@M03364:276:000000000-BLYN8:1:1101:11579:10130 2:N:0:1
GGACTACCGGGGTTTCTAATCCTGTTTGCTCCCCACGCTTTCGCGCCTCAGCGTCAGTTGCGAGCCAAAGAGCCGCTTTCGCCACTGGTGTTCCTCCATATCTCTACGCATTTCACCGCTACACATGGAATTCCACTCTTCTCTCTCGCACTCAAGTCTTCCAGTTTCCAATGACCCTCCCCGGTTGAGCCGGGGGCTTTCACATCAGACTTAAAAGACCGCCTGCGCGCGCTTTACGCCCATTAATTCCG
+
CCCCCGFGGGGGGGGGGGGGGGGGGGGGGGFFFEFGGGGGGGGEGGGG:FGGGGGGGGGG9F@FEGFGGGGGGGGGGGFEFGCFGGGGGGFGGGGGFFGDE<EGGGFCFGGGGFDFDFGD@+FF,AF,B?FDDDE=;EFEAFGGE99CEECDGFGECDF;@EFGCFCGGFACFFGGGGGGGDE55BE,<;CEEGGGGGGGDFGGFFD4>6C++;DG=FGG@EFF259D>@BFDD7A*4CGGE(9F>7-:>>
@M03364:276:000000000-BLYN8:1:1101:24708:10141 2:N:0:1
GGACTACCCGGGTTTCTAATCCTGTTTGCTCCCCACGCTTTCGCACCTGAGCGTCAGTCTTCGTCCAGGGGGCCGCCTTCGCCACCGGTATTCCTCCAGATCTCTACGCATTTCACCGCTACACCTGGAATTCTACCCCCCTCTACGAGACTCTAGCTTGCCAGTTTCAAATGCAGTTCCCAGGTTGAGCCCGGGGATTTCACATCTGACTTAACAAACCGCCTGCGTGCGCTTTACGCCCAGTAATTCCG
+
CCCCCGGGGGGGGGGGGGFGGFGGGGGGGGGGGGGGGGGGGGGGGGGGGGGGGGGGGGGGGGGGGGGGGGGGGGGGGGGGGGGGGGGGGGGGGGGGGGGGGGGGGGGGGGGGFGGGGGGGGGGGFGGGGGGGFGGGG?FGGGGGGGF8EEGGGGFFFDGGGGGFFFFDA@DCEGGGGGGGGGGGGGGGGGGGGGGGGGGGGGGGFGG>CFGC7CFC>CGGFEFBFFFFFE>:GGGBF?GEGE0/>FB<FG<
@M03364:276:000000000-BLYN8:1:1101:19309:10147 2:N:0:1
GGACTACTGGGGTTTCTAATCCTGTTCGCTCCCCACGCTTTCGAGCCTCAGCGTCAGTTACAGACCAGAGAGCCGCTTTCGCCACCGGTGTTCCTCCATATATCTACGCATTTCACCGCTACACATGGAATTCCACTCTCCCCTTCTGCACTCAAGTTGTACAGTTTCCAAAGCACACAATGGTTAAGCCACTGCCTTTTACTTCAGACTTATACAACCGCCTGCGCTCGCTTTACGCCCAATAAATCCGG
+
CCCCCGGGGGGGGGGGGGGGGGGGGGFGGGGGGGGGGGGGGGGGGGGGGGGGGGGGGGGGGGGGGGGGGGGGGGGGGGGGGGFGGGGGGGGGGGFGGGGGGGGGGGGGGGEGGGGGGGGGGGGGFFFGFFGGGGGGGGGGGGGGGGGF9EFGGGGGGDCG9DECFGGFFGGGFGGGGGGFGGGGGFAFGG?GGGFFGGGC7CGGFGG>FGGFG>FGGGGGDEDBB89;@BFBDG7<:6EEG>@A*:ACFG8
@M03364:276:000000000-BLYN8:1:1101:6400:10158 2:N:0:1
GGACTACTAGGGTTTCTAATCCTGTTTGCTCCCCACGCTTTCGCACCTGAGCGTCAGTCTTCGTCCAGGGGGCCGCCTTCGCCACCGGTATTCCTCCAGATCTCTACGCATTTCACCGCTACACCTGGAATTCTACCCCCCTCTACGAGACTCTAGCTTGCCAGTTTCAAATGCAGTTCCCAGGTTGAGCCCGGGGATTTCACATCTGACTTAACAAACCGCCTGCGTGCGCTTTACGCCCAGTAATTCCG
+
CCCCCGGGGGGGGGGGGGGGGGGGGGGGGGGGGGGGGGGGGGGGGGGGGFGGGGGGGGGGGGGGGGGGG>FGGGGGGGGGGGGGGGGGGGGGGGGGGGGGGGGGGGGGGGDGGGGGGGGGGGGGGGGGGGGGGGGFFDGGGGGGFGGGG6CFGGGGGGGCCEFGGGGGC>DFGGGGFGGFGGGGFF6798>FGGDGEEFCFFFGFGGGGGGGGGGGGFCF5CB?FFBB<E)55CFAFFGGE)2<FCB57:*
@M03364:276:000000000-BLYN8:1:1101:21532:10172 2:N:0:1
GGACTACCAGGGTTTCTAATCCTGTTTGCTCCCCACGCTTTCGCACCTGAGCGTCAGTCTTCGTCCAGGGGGCCGCCTTCGCCACCGGTATTCCTCCAGATCTCTACGCATTTCACCGCTACACCTGGAATTCTACCCCCCTCTACGAGACTCTAGCTTGCCAGTTTCAAATGCAGTTCCCAGGTTGAGCCCGGGGATTTCACATCTGACTTAACAAACCGCCTGCGTGCGCTTTACGCCCAGTAATTCCG
+
CCCCCGGGGGGGGGGGGGGGGGGGGGGGGGGGGGGGGGGGGGGGGGGGGGGGGGGGGGGGGGGGGGGGGGGGGGGGGGGGGGGGGGGGGDGGGGGGGGGFDFGGGGGFGGGGGGGGGGGDGGGGGGGFFGGGGGGGEFGGGDEFGGFGGGGGGGGGGGGGG>FFGGGGGGGGGGGGGGGGEGGGGGGGFGGGGDEGGDGGGGGGFG>FFG:FGGGFFGGGEGDFFFFF?>>DDDGFFFGGE)8FCFFFGG0
@M03364:276:000000000-BLYN8:1:1101:19822:10211 2:N:0:1
GGACTACTGGGGTTTCTAATCCTGTTTGCTCCCCACGCTTTCGAACCTGAGCGTCAGTCATCGTCCAGGGAGCCGCCTTCGCCACCGGTATTCCTCCAGATCTCTACGCATTTCACCGCTACACCTGGAATTCTACTCCCCTCTACGAGACTCTAGCTTGACAGTTTCCAATGCAGTTCCCAGGTTGAGCCCGGGGATTTCACATCTGACTTAACCAACCGCCTGCGTGCGCTTTACGCCCAGTAAATCCG
+
CCCCCGGGGGGGGGGGGGGGGGGGGGGGGGGGGGGGGGGGGGG,,EFG8E<FGGGGGGD,,EFFGFGG,,,8CCFGGGGGGGGGG8F7F+CFGGFFG8,CFEFGGGGFDGGGGGGGGGGGGGGGD?EFGGGGG<EF,,,A7DGG,EF+>CGGF,@EA>D,,@FGFGGG8BCGGGF9D2EF,,@DFGGGFCF>*8EGC5>FGGGF+;4:8CFGFFG***AGFDFDFF00().8C5CEF(CEE51@GC*.:7)
@M03364:276:000000000-BLYN8:1:1101:23998:10242 2:N:0:1
GGACTACTGGGGTATCTAATCCTGTTTGCTCCCCACGCTTTCGCACCTGAGCGTCAGTCTTCGTCCAGGGGGCCGCCTTCGCCACCGGTATTCCTCCAGATCTCTACGCATTTCACCGCTACACCTGGAATTCTACCCCCCTCTACGAGACTCTAGCTTGCCAGTTTCAAATGCAGTTCCCAGGTTGAGCCCGGGGATTTCACATCTGACTTAACAAACCGCCTGCGTGCGCTTTACGCCCAGTAATTCCG
+
CCCCCGGGGGGGGGGGGGGGGGGGGGGGGGGGGGGGGGGGGGGGGGGGGGGGGGGGGGGGGGGGGGGGGGGGGGGGGGGGGGGDFFGGGGGGGGGGGGGGGGGGFGGGGGGFDFGGGDEG:CFGGGGGGG9FGGGGGGGGGGGGGGGGGGGFGGGGGGGGGGGCGGDFFGGGGGGGGFFGGGGGGGGGGGGGG5BCCEF+@FGFAFFGGGFGGGGGFDFFFGFF?FFFFFFFGGF>FFGEC>6?>C=BCF*
@M03364:276:000000000-BLYN8:1:1101:18357:10247 2:N:0:1
GGACTACCCGGGTTTCTAATCCTGTTTGCTCCCCACGCTTTCGCACCTGAGCGTCAGTCTTCGTCCAGGGGGCCGCCTTCGCCACCGGTATTCCTCCAGATCTCTACGCATTTCACCGCTACACCTGGAATTCTACCCCCCTCTACGAGACTCAAGCTTGCCAGTTTCAAATGCAGTTCCCAGGTTGAGCCCGGGGATTTCACATCTGAATTAACAAACCGCCTGCGTGCGCTTTACGCCCAGTAATTCCG
+
CCCCCGGGGGGGGGGGGGGGGFGFGGGGGGGGGGGGGDGGGGGGGGGGGGGGGGGGGGGGGGGGGGGGGGDGEEGGGGGFCGGGGFGGGGGGFCEDGGGGGGGGGGGFGGGEGGGGGCEGFGGGGGGFGGGGGGGGGGGGGGGGGGGGG+8CF6DCFFGGGGGGGGGGFGGFGGGGF9FGGGGGGGCCCGGGGGGGGG?CC@FGC6@7++1:@7@:>/=A>C5(4525?BED5DC26:8C:><F7CFA>F*
@M03364:276:000000000-BLYN8:1:1101:28258:10262 2:N:0:1
GGACTACTCGGGTATCTAATCCTGTTTGCTCCCCACGCTTTCGCACCTGAGCGTCAGTCTTCGTCCAGGGGGCCGCCTTCGCCACCGGTATTCCTCCAGATCTCTACGCATTTCACCGCTACACCTGGAATTCCACCCCCCTCTACGAGACTCAAGCCTTCCAGTTTCAAATGCAGTTCCCGGGTTGAGCCCGGGGCTTTCACATCTGACTTAACAGACCGCCTGCGTGCGCTTTACGCCCAGTAATTCCC
+
CCCCCGGAFCGGFGGGGFGGGGGGGGGGGGGFGGGDGGGGGGG>CGDGC@CFGEGGGGGGGEFGGGDGFCCCEEGGGGGGDGBCG,@FGDGGGG9<F,9EFFGGGGGGGGEFGGGGGDGGDCGF43AGGGGFFC=F88@CGECD,3@@+CEFGCEF?C6,;D7F=DEGGGFCFGGGGGGC6CEEGCEGGC6C=*8?*=*2+1:7AFGGFFG71;DC;*CC)2.3:F;3(<.)9C*.8(*:5>0):>4977*
@M03364:276:000000000-BLYN8:1:1101:15051:10292 2:N:0:1
GGACTACTAGGGTATCTAATCCTGTTTGCTCCCCACGCTTTCGCACCTGAGCGTCAGTCTTTGTCCAGGGGGCCGCCTTCGCCACCGGTATTCCTCCACATCTCTACGCATTTCACCGCTACACATGGAATTCCACTTTCCTCTTCTGCACTCAAGTTCCCCAGTTTCCAATGACCCTCCACGGTTGAGCCGTGGGCTTTCACATCAGACTTAAGAAACCGCCTACGCGCGCTTTACGCCCAATAATTCCG
+
CCCCCGGGGGGGGGGGGGGGGGGGGGGGGGGGGGGGGGGGGGGGGGGGGGGGGGGGGGGGGGGGGGGGGGGGGGGGGGGGGGGGGGGGGGGGGGGGGGGGGGGGGGGGGGGGGGGGGGGDGGGGGGGGGGGGGGGGGGGGGGGGFGGGGGGGGGGGFGFGGGGGFGGFFGGGGGGGGFGD?CGGGDGGGGGGGGGGGGGGGGGGFGGGDFGFGFCGGFGGFGFF0;0=9EDFGD<6@3EGGF(7D*9<GF4
@M03364:276:000000000-BLYN8:1:1101:24927:10310 2:N:0:1
GGACTACCAGGGTTTCTAATCCTGTTTGCTCCCCACGCTTTCGCACCTGAGCGTCAGTCTTCGTCCAGGGGGCCGCCTTCGCCACCGGTATTCCTCCAGATCTCTACGCATTTCACCGCTACACCTGGAATTCTACCCCCCTCTACGAGACTCTAGCTTGCCAGTTTCAAATGCAGTTCCCAGGTTGAGCCCGGGGATTTCACATCTGACTTAACAAACCGCCTGCGTGCGCTTTACGCCCAGTAATTCCG
+
CCCCCGGGFFGGGGGGGGFGGGGGGGGGGGGGGGGGGGGGGGGGGGGGFGGGGGGGGGGGGGGGGGGGGGGGGGGGGGGGGGGGGGGGGGGGFGGGGDGGGGGGGDGGGGGGGGGGGDGDGGGGGGGGGGGGGGGGFGFGGGGGFGG6CGGC8DEGGFGGGGFFGGGGGGA;FFCFGEFFGFGFGGGGFGGGGGGD=EG<@FGFAFFFDGGFC1?FGGGFDEFFFFFFFEEFGG34B?GGEE?47766:D6
@M03364:276:000000000-BLYN8:1:1101:26549:10313 2:N:0:1
GGACTACTGGGGTTTCTAATCCTGTTTGCTCCCCACGCTTTCGAGCCTCAGCGTCAGTTACAGACCAGAGAGCCGCCTTCGCCACTGGTGTTCCTCCATATATCTACGCATTTCACCGCTACACATGGAATTCCACTCTCCTCTTCTGCACTCAAGTCTCCCAGTTTCCAATGACCCTCCCCGGTTGAGCCGGGGGCTTTCACATCAGACTTAAGAAACCGCCTGCGCTCGCTTTACGCCCAATAAATCCG
+
CCCCC<EGGGGGEEEGGGFEGFGGGGGGGGGGDGGGGGGGGGGGGGGGGGFCG:FGGFFFGGGGGGGGGGGGGGGGGGGGGGGGDFGGGBFGFGGGFFGGGGGGGGGGGDEBFGGGGDGGGGGGFEEGFEFGFGGGFFG?FGGC9;,@=FD8EEFEDFFGGGFD=>ECFGGGFG9E8AGGGGGDGD>C68>5CE8EGGGGGGEGAFF4C4;@CFDCFFFG3>D87FBF05A@9DFFFBGGE>8FCG4)7C3
@M03364:276:000000000-BLYN8:1:1101:20452:10322 2:N:0:1
GGACTACAGGGGTTTCTAATCCTGTTTGCTCCCCACGCTTTCGCACCTGAGCGTCAGTCTTTGTCCAGAGAGCCGCCTTCGCCACTGGTGTTCCTCCATATATCTACGCATTTCACCGCTACAACTGGAATTCCACTCTCCTCTTCTGCACTCAAGCATCCCAGTTTCCAATGACCCTCCCCGGTTGAGCCGGGGGCTTTCACATCAGACTTAAGAAACCGCCTGCGCTCGCTTTACGCCCAATAAATCCG
+
CCCCCGGGGGGGGE@FFGFGGGGGGGGGGGGGGGGGGGGGGGGGGGGGGGGGDGGG7F9FGGGGGGGGEGGGGGGGGGE,@,CFG<AFFFGGGGGGGGGGG9=FGGGCCFFGGFGAD4C+@F:?E,4:E=FFGAF,EE9FFGGF,CEFGGGGGGGG,,,,8DF8DDFGGGGGFGAD8@ECEEGGGGGGGGGGGGGEEGGGGGGGFFDGD**++3+@:DGGDGFF?A@)(:)8DFFBFFGCCD?4>C=6:C7
@M03364:276:000000000-BLYN8:1:1101:15745:10328 2:N:0:1
GGACTACTAGGGTTTCTAATCCTGTTTGCTCCCCACGCTTTCGAGCCTCAGCGTCAGTTACAGACCAGAGAGCCGCCTTCGCCACTGGTGTTCCTCCATATATCTACGCATTTCACCGCTACACATGGAATTCCACTCTCCTCTTCTGCACTCAAGTCTCCCAGTTTCCAATGACCCTCCCCGGTTGAGCCGGGGGCTTTCACATCAGACTTAAGAAACCGCCTGCGCTCGCTTTACGCCCAATAAATCCG
+
CCCCCGGGCGGGGCGGGGGGGGGGGGGGGGGGGGGGGGGGGGGGGGGGGGGGGGGGGGGGGGGFGGGGFCFGGGGGGGGGGGGGGGGGGGGGGGGGGGGGGGGGGGGGGGGGGGFGGGGGGGGGF8FFFFGGGGCGGGFGGFFGFGGGGGGGF8FG@,,7>EDGGGGGGGGGGFFGE=DC>6BEGGEGGGGDD5E>EGFGG8C7CGGGGF<C787CF4FGFGFF6A9E@FFFGGFAF<GGGFBFFGFAC49
@M03364:276:000000000-BLYN8:1:1101:14444:10333 2:N:0:1
GGACTACAGGGGTTTCTAATCCTGTTTGCTCCCCACGCTTTCGCACCTGAGCGTCAGTCTTCGTCCAGGGGGCCGCCTTCGCCACCGGTATTCCTCCAGATCTCTACGCATTTCACCGCTACACCTGGAATTCCACCCCCCTCTACGAGACTCAAGCCTGCCAGTTTCAAATGCAGTTCCCGGGTTGAGCCCGGGGATTTCACATATGACTTAACAGACCGCCTGCGTGCGCTTTACGCCCAGTAATTCCG
+
CCCCCFGEFC@FFGGGFEFGGGGGGAFGGDE@CGGGGCE@FFE,@CFGFGA<F:FBFEFGC9DEF7FCCDEECF:FE7FGFGGGG8FFFGGGGDEFGGFFEFEGAF<DF7CFFFFGGEGGGEGCFCF,>AFFGGEGGG678CE6E=EEECCCC,@E@8>:8,88F;B,=EE;<D,<;,;5D5**=C=FGGCC*/:ECEC9CD+;A+++3+1;7;7+*2*=)*7(-5,)()07<CC5/4>:5520:C@<GF9
@M03364:276:000000000-BLYN8:1:1101:20982:10365 2:N:0:1
GGACTACTAGGGTATCTAATCCTGTTTGCTCCCCACGCTTTCGAGCCTCAGCGTCAGTTACAGACCAGAGAGCCGCCTTCGCCACTGGTGTTCCTCCATATATCTACGCATTTCACCGCTACACATGGAATTCCACTCTCCTCTTCTGCACTCAAGTCTCCCAGTTTCCAATGACCCTCCCCGGTTGAGCCGGGGGCTTTCACATCAGACTTAAGAAACCGCCTGCGCTCGCTTTACGCCCAATAAATCCG
+
CCCCCGFGGGGGGGGGGGGGGGGGGGGGGGGGGGGGGGGGGGGGGGGGGGGGGGGGGGGGFGGGGGGGGGGGGGGGGGGGGGGGGGGGGGGGGGGGGGGGGC;FFGGGGGGGGGGGGGGGGGGGGGGGGFGGGFGGCEEGGGGGGGGGGGGGGFFFFCGGFGGGFAFGGGGGGFGGGGGGGGGGGGEGGGGGGGGGGGGGGGGGFG+CGGGGCDFF+>FGFGF;?F@>(=DF3CD2@BGGGFFFGG4<FD>
@M03364:276:000000000-BLYN8:1:1101:12612:10389 2:N:0:1
GGACTACACGGGTATCTAATCCTGTTTGCTCCCCACGCTTTCGCACCTGAGCGTCAGTCTTCGTCCAGGGGGCCGCCTTCGCCACCGGTATTCCTCCAGATCTCTACGCATTTCACCGCTACACCTGGAATTCTACCCCCCTCTACGAGACTCTAGCTTGCCAGTTTCAAATGCAGTTCCCAGGTTGAGCCCGGGGATTTCACATCTGACTTAACAAACCGCCTGCGTGCGCTTTACGCCCAGTAATTCCG
+
CCCCCGGGGGGGGGGGGGGGGGGGGGGGGGGGGGGGGGGGGGGGGGGGGGGGGGGGGGGGGGGGGGGGGGGGGGGGGGGGGGGGGGGGGGGGGGGGGGGGGGGGGFGGGGGGGGGGGDGGGGGGGGGGGFGFGGGGGGGGGGGGGGGGGEGGFGCFFGGGGGGGGGGGGGFGFFGGGGGGGGGGGGFEFEGGGGGGDGGGGGGGFFFGGGGGGD>+:>FCBGF;?FFF0:>BC5DAF6EEGFFFFC@AFG9
@M03364:276:000000000-BLYN8:1:1101:6340:10391 2:N:0:1
GGACTACCAGGGTATCTAATCCTGTTTGCTCCCCACGCTTTCGCACCTGAGCGTCAGTCTTCGTCCAGGGGGCCGCCTTCGCCACCGGTATTCCTCCAGATCTCTACGCATTTCACCGCTACACCTGGAATTCCACCCCCCTCTACGAGACTCAAGCCTGCCAGTTTCAAATGCAGTTCCCGGGTTGAGCCCGGGGATTTCACATCTGACTTAACAGACCGCCTGCGTGCGCTTTACGCCCAGTAATTCCG
+
CCCCCGGGGGGGGGGGGGGGGGGGGGGGGGGGGGGGGGGGGGGGGGGGFGGGGGGGGGGGGGGGGGGGFCGGGGGGGGGGGGGGGGGGGGGGGGGGGGGFGGGGGGGGGGGGGGGGGGGGDGFFGGGGGGGGGGGGGGGGGGGGGGGGDGGGGFGGGGGGGGGGGGGGGFEFFFFGGGGGGGC5C>CGGGGGGCEDEGGGGGGFAGGFFGGGG7D77FDCBEEF?F>D0>@EGDC>F0ECG>?FGC=>FF*
@M03364:276:000000000-BLYN8:1:1101:12424:10391 2:N:0:1
GGACTACACGGGTTTCTAATCCTGTTTGCTCCCCACGCTTTCGCACCTGAGCGTCAGTCTTCGTCCAGGGGGCCGCCTTCGCCACCGGTATTCCTCCAGATCTCTACGCATTTCACCGCTACACCTGGAATTCCACCCCCCTCTACGAGACTCAAGCCTGCCAGTTTCAAATGCAGTTCCCGGGTTGAGCCCGGGGATTTCACATCTGACTTAACAGACCGCCTGCGTGCGCTTTACGCCCAGTAATTCCC
+
CCCCCGCGFGEGGGDGGGGGGGCEFFGFGFADGEGGGGEGGEFGGGEFFGGFGGEFG@FFEFFDFFE@F@FEGGGGGGGGGGGFED@F:7FGCGGCGGGGEFGFGGGGGGGGGGGGGEGGGEBF?EEDFDGF;BDF8@B>EGGGGGGGEE8FG6>EFEF6,8,4@DDFDCFGEFEC;C?:DEGDGDE,A76*=EDG5ECC+C7CFF+37CFCCDFFFGCCBG:?:41>()<BDG34F?EEEE0@>:FD*>*
@M03364:276:000000000-BLYN8:1:1101:10273:10393 2:N:0:1
GGACTACCCGGGTTTCTAATCCTGTTTGCTCCCCACGCTTTCGCACCTGAGCGTCAGTCTTCGTCCAGGGGGCCGCCTTCGCCACCGGTATTCCTCCAGATCTCTACGCATTTCACCGCTACACCTGGAATTCTACCCCCCTCTACGAGACTCTAGCTTGCCAGTTTCAAATGCAGTTCCCAGGTTGAGCCCGGGGATTTCACATCTGACTTAACAAACCGCCTGCGTGCGCTTTACGCCCAGTAATTCCG
+
CCCCCGGGGGGGGGGGGGGGGGGGGGGGGGGFGGGGGGGGGGGGGGGFGGGGGGGGGGGGGGGGGGGGFGEGGGGGGGGGGGGGGGGGGGGGGGGGGGGG?FFFGGGGGEGDGGGGGGGGGEGGGGGGDCFGGGCDGGGGGGGGGFGD7CCFGFGGGGGGGGGGGGGGFGGDFGGGGFCFF?CFGGGGCFFGGGGGDGGFGGGCFGFGGGGF7:FGGCEFFGFFFFFFF:>>3<DAF(:EEFFFFD?BGG*
@M03364:276:000000000-BLYN8:1:1101:20156:10407 2:N:0:1
GGACTACTGGGGTTTCTAATCCTGTTTGCTCCCCACGCTTTCGCACCTGAGCGTCAGTCTTCGTCCAGGGGGCCGCCTTCGCCACCGGTATTCCTCCAGATCTCTACGCATTTCACCGCTACACCTGGAATTCTACCCCCCTCTACGAGACTCTAGCTTGCCAGTTTCAAATGCAGTTCCCAGGTTGAGCCCGGGGATTTCACATCTGACTTAACAAACCGCCTGCGTGCGCTTTACGCCCAGTAATTCCG
+
CCCCCGFGGGGGGGGGGGGGGGGGGGGGGGGGGGGGGGGGGGGGGGGGGGGGGGGGGGGGGGGGGGGGGGGGGGEGGGGGGGGGGGGGGGGGGGGGGGGFFGGGGCFFGGGGGGGGGGGEGGFGGGGG?DFCBFGGGGGGGGGGGGGGEGGGGFGGGFCGCGGGGG9FGGGGGGGGGGGFGGFFGGFGG7FGGGGGGGGGGGGGFGGGFGGG77FFCFFGFGFFDFFF:B@FDGFFFFGEGEF@GGFFGD>
@M03364:276:000000000-BLYN8:1:1101:24117:10443 2:N:0:1
GGACTACAGGGGTTTCTAATCCTGTTTGCTCCCCACGCTTTCGAGCCTCAGCGTCAGTTACAGACCAGAGAGCCGCCTTCGCCACTGGTGTTCCTCCATATATCTACGCATTTCACCGCTACACATGGAATTCCACTCTCCTCTTCTGCACTCAAGTCTCCCAGTTTCCAATGACCCTCCCCGGTTGAGCCGGGGGCTTTCACATCAGACTTAAGAAACCGCCTGCGCTCGCTTTACGCCCAATAAATCCG
+
CCCCCGGGGGGGGGGGEGGGGGCGGGGGGGGGGGGGGGGGGGGGGGDGGGGGGGGGGGGGGGFFFGFFGGGGGFGGGGGGGGGGGDFGGGGGGGGGGGGGGGGGGGFGGGDGGGGGGFGGGGGGGGFDBFEGGGGGFF9CFGGF9EFFGGGGGCDFFF9DDFFFFGA;EFECFGGGFGGCGE>EGEEFGFFEGEECEGGEG7:1+?>FGGCC+:7+:CFCDEF;@FFFFFDEGG366:EEGFBF*:=4:F<
@M03364:276:000000000-BLYN8:1:1101:20780:10470 2:N:0:1
GGACTACTCGGGTATCTAATCCTGTTTGCTCCCCACGCTTTCGCACCTGAGCGTCAGTCTTCGTCCAGGGGGCCGCCTTCGCCACCGGTATTCCTCCAGATCTCTACGCATTTCACCGCTACACCTGGAATTCTACCCCCCTCTACGAGACTCTAGCTTGCCAGTTTCAAATGCAGTTCCCAGGTTGAGCCCGGGGATTTCACATCTGACTTAACAAACCGCCTGCGTGCGCTTTACGCCCAGTAATTCCG
+
CCCCCGGGGGGGGGGGGGGGGGGGGGGGGGGGGGGGGGGGGGGGGGGGGGGGGGGGGGGGGGGGGGGGGGGGGGGGGGGGGFGGGGGGGGGGGGFFGGGGGGGGGAFGGGGGGGGGGGGGGGGGGGGGGGGGGGGGGGGGGGGGGGGGGGGGGGGGGGGDEGGGGGFGGGGGGGGGGGGGFGGGGGGGGGGDEGGGGGGGGGGGFCFF@FDGGGGGFFGG3*82;F9B?EBEGGGFFFGGG>?FGGFAGGD
@M03364:276:000000000-BLYN8:1:1101:15430:10473 2:N:0:1
GGACTACTGGGGTATCTAATCCTGTTTGCTCCCCACGCTTTCGAGCCTCAGCGTCAGTTACAGACCAGAGAGCCGCCTTCGCCACTGGTGTTCCTCCATATATCTACGCATTTCACCGCTACACATGGAATTCCACTCTCCTCTTCTGCACTCAAGTCTCCCAGTTTCCAATGACCCTCCCCGGTTGAGCCGGGGGCTTTCACATCAGACTTAAGAAACCGCCTGCGCTCGCTTTACGCCCAATAAATCCG
+
CCCCCGGGGGGGGGGGGGGGGGGGFGGGGGGFGGGGGEGGGGGGGGGGGGGGGGGGGGGGGGGGGGGGGGGGGGGGGGGGGGGGGGGGGGGGGGGGGGGGGGGGGGGGGGGGGGGGGGGGEEGGGGFGFFDFGGGGGGGGGGGGGGGGEGGGGGGGGFGGFGGGEFGGDGGGFGGGG?8=EGDDGDGFGGGGGGGGGDGFFGGFFGGFFGFFFGGGGGGF)CBFFA>B6>EFGG:4*(28C@?FG*8<G<C
@M03364:276:000000000-BLYN8:1:1101:23153:10485 2:N:0:1
GGACTACTCGGGTTTCTAATCCTGTTTGCTCCCCACGCTTTCGAGCCTCAGTGTCAGTTACAGGCCAGAGAGCCGCTTTCGCCTCCGGTGTTCCTCCATATATCTACGCATTTCACCGCTACACATGGAATTCCACTCTCCTCTCCTGCACCCAAGTCTCCCTGTTTCCAATGCACACAATGGTTGAGCCACTGCCTTTTACATCAGACTTAAGAAACCACCTGCGCTCGCTTTATGCCCAATAAAACCCG
+
@@CCCFGCFGGDE7@,;C,,CEGGDAFEGF<CFGGGGGG;8FF<C7FCFGGCEFGGGFFDFGFGFGGF86CCDF+C+CDA,6B:FDG7=:CFCEC<AEF?AF,@,AFCF>:FCECFD+=@FEFGGF<,:5F?FF,CEFCGFF?9@EA8FD4+@>+D=@,7E,,@FE,,@B,36B@FGG++@A,EF6@7F7>6@69DCA,@+;,5;+3*3*2::8++*;,,:1;B@55?@;?)9CF*1/?B,>:A*@+)**1
@M03364:276:000000000-BLYN8:1:1101:6643:10487 2:N:0:1
GGACTACTGGGGTTTCTAATCCTGTTTGCTCCCCACGCTTTCGAGCCTCAGTGTCAGTTACAGGCCAGAGAGCCGCTTTCGCCTCCGGTGTTCCTCCATATATCTACGCATTTCACCGCTACACATGGAATTCCACTCTCCTCTCCTGCACTCAAGTCTCCCAGTTTCCAATGCACACAATGGTTGAGCCACTGCCTTTTACATCAGACTTAAGAAACCACCTGCGCTCGCTTTACGCCCAATAAATCCGG
+
CCCCCGGGGGFGGGGGGGGGGGGGGGGGGCGGGGGGGGGGGGGGGGGGGGFDGGGGGGGGGGCEGGGGGGFGGGGGGGGGGGGGFGGGGGGGGGGGGGGGGGGGGGGGGGGGGGDGGGGDEFDGGGGFGGGGGGCFGGGGFFDFGGEGGGGGGGGGEFFGGGG8FGGGGGGFGGGGGGGFFG8FF>E6F76DGFGGFGGGGGCFF>FCGGC>FG875C:FFGFF=D9*4?EEF<@CE?G@>>DF*CA)9<9
@M03364:276:000000000-BLYN8:1:1101:22762:10500 2:N:0:1
GGACTACAGGGGTTTCTAATCCTGTTTGCTCCCCACGCTTTCGCACCTGAGCGTCAGTCTTCGTCCAGGGGGCCGCCTTCGCCACCGGTATTCCTCCAGATCTCTACGCATTTCACCGCTACACCTGGAATTCTACCCCCCTCTACGAGACTCTAGCTTGCCAGTTTCAAATGCAGTTCCCAGGTTGAGCCCGGGGATTTCACATCTGACTTAACAAACCGCCTGCGTGCGCTTTACGCCCAGTAATTCCG
+
CCCCCGGGGGGGGGGGGGGGGGGGGGGGGGGGGGGGGGGDGGGGGGGGGFGGEGGGGGGGGGGGGGGGGGGGGGGGGGGGGGGGGGGGGGGGGGGGGGGCCFEFFFGGGGGGGGGGGGGGGGGGGGGGGGGGGGGGGGGGDGGGGGGDGEGDGGGGGCGGGGFFFGGGGFFGGFCDGGFFGGGFGGGCGFGGGGGD5EGFGGG=CFGGGGGGGFFGGGGGF58<BF>DFFFF37F<??GEGFF@*>FBGC0
@M03364:276:000000000-BLYN8:1:1101:20315:10519 2:N:0:1
GGACTACACGGGTATCTAATCCTGTTTGCTCCCCACGCTTTCGCACCTGAGCGTCAGTCTTCGTCCAGGGGGCCGCCTTCGCCACCGGTATTCCTCCAGATCTCTACGCATTTCACCGCTACACATGGAATTCTACCCCCCTCTACGAGACTCTAGCTTGCCAGTTTCAAATGCAGTTCCCAGGTTGAGCCCGGGGATTTCACATCTGACTTAACAAACCGCCTGCGTGCGCTTTACGCCCAGTAATTCCG
+
CCCCCFGGCGGGGECFFFEGCGGGGGGGGGDDFEGGGGGGGFGEGCEGGGG@FGGEGGCGGGGGD7FG,@FEGECCGECG?F@F,FFGEDGGG9EF=<E<EFFGFCF+>FCGGFGGC:FGEGGF,==DGGGGGGGGG8>=8>EGGG+6@?E7E9DD=FB,@,@DBDFEGF,EFGDCFC<,D9D*2DDEGG6/:*BC=EFGGDFGAFFFDCFGGD+;C7AF:5=1:F>D?>EEDD3>F<CGGE1@:CF2>F9
@M03364:276:000000000-BLYN8:1:1101:16261:10522 2:N:0:1
GGACTACTGGGGTTTCTAATCCTGTTTGCTCCCCACGCTTTCGCGCCTCAGCGTCAGTTGCGAGCCAAAGAGCCGCTTTCGCCACTGGTGTTCCTCCATATCTCTACGCATTTCACCGCTACACATGGAATTCCACTCTTCTCTCTCGCACTCAAGTCTTCCAGTTTCCAATGACCCTCCCCGGTTGAGCCGGGGGCTTTCACATCAGACTTAAAAGACCGCCTGCGCGCGCTTTACGCCCAATAAATCCG
+
CCCCCGGGGGGGGGGGGGGGGGGGGGGGGGGGGGGGGGGGGGGGGEGGGGGGGGGGGGGGGGGGGGGGGGGGGGGGGGGGGGGGGGGGGGGGGGGGGGGGGGGGGGGGGGGGGGGGGGGGGGGGGGGGEFFFGGGGFGGGGGGGGGGGGGGGGGGGFGGGGGGGGGGGGGGGGGGGFGGGEGEGGGGFFGGGGGGGGGGFGGGGFGGG=FGGGGGGGCCGFGEF:>>D2@EEGGGFFFGEGF?FFGF>GGC
@M03364:276:000000000-BLYN8:1:1101:18988:10529 2:N:0:1
GGACTACTGGGGTTTCTAATCCTGTTTGCTCCCCACGCTTTCGAGCCTCAGTGTCAGTTACAGGCCAGAGAGCCGCTTTCGCCTCCGGTGTTCCTCCATATATCTACGCATTTCACCGCTACACATGGAATTCCACTCTCCTCTCCTGCACTCAAGTCTCCCAGTTTCCAATGCACACAATGGTTGAGCCACTGCCTTTTACATCAGACTTAAGAAACCACCTGCGCTCGCTTTACGCCCAATAAATCCGG
+
CCCCCGGGGGGGGGGGGGGGGGGGGGGGGGGGGGGGGGGGGGGGGGGGGGGGGGGGGGGGGGGGGGGGGGGGGGGGGGGGGGGGGGGGGGGGGGGGGGGGGGGGGGGGGGGGGGGGGGGGGGGGGGGGGEGGGGFGGGGGGGGGGGGGGGGGGGGFGGGCFEGGGGGGFGFGGGGGGGGGGGGGGE6C?FCFGGGGGFFG7CFC6DGGFCFCCDCFFGCGFG4)7@BBFFFFGGFCB@GGG>@FG77?GD7
@M03364:276:000000000-BLYN8:1:1101:12220:10556 2:N:0:1
GGACTACTGGGGTTTCTAATCCTGTTTGCTCCCCACGCTTTCGAGCCTCAGCGTCAGTTACAGACCAGAGAGCCGCCTTCGCCACTGGTGTTCCTCCATATATCTACGCATTTCACCGCTACACATGGAATTCCACTCTCCTCTTCTGCACTCAAGTCTCCCAGTTTCCAATGACCCTCCCCGGTTGAGCCGGGGGCTTTCACATCAGACTTAACAAACCGCCTGCGTGCGCTTTACGCCCAGTAATTCCG
+
CCCCCGGGGGGGGGGGGGGGGGGGGGGGGGGGGGGGGGGGGGGGGGGGGGGFGGGGGGGGGGGGGGGGGGGGGGGGGGGGGGGGGGGGGGGGGGGGGGGGGGGGGGGGGGGGGGGGGGGGGGGGGGGGGGGFFEGGGGGGFFGGGGGGGFGGGGGGGGGGGGGGGFFGG=FGGDGDGGGGDGGGG8:F6FFEGGGGGDCCGGGG+*0;66DC>FGGGCGC.=;;?FFFFFFFGGFB=:EGGE1?*:B<GG6
@M03364:276:000000000-BLYN8:1:1101:15815:10575 2:N:0:1
GGACTACCAGGGTTTCTAATCCTGTTTGCTCCCCACGCTTTCGCACCTGAGCGTCAGTCTTCGTCCAGGGGGCCGCCTTCGCCACCGGTATTCCTCCAGATCTCTACGCATTTCACCGCTACACCTGGAATTCTACCCCCCTCTACGAGACTCTAGCTTGCCAGTTTCAAATGCAGTTCCCAGGTTGAGCCCGGGGATTTCACATCTGACTTAACAAACCGCCTGCGTGCGCTTTACGCCCAGTAATTCCG
+
CCCCCGGGGGGGGGGGGGGGGGGGGGGGGGGGGGGGGGGGGGGGGGGGGGGGGGGGGGFGGGGGGGGGGGGGGGGGGGGGGGGGGGGGGGGGGGGGGFFFGGGGGGGGGGGGGGGGGGGGGGGGGGGGGGGGGGGGGGGEGGGGFGGGGGGGFCGGGGGGGGGGFGGGGGGGGGGGGGGGGGGGGGGGGGGGGGGGEGG?CGGGFGGGGGFGGGGGGGGGFCD?FFBFFFFFGGFAFFGGGFFFGGF<7D*
@M03364:276:000000000-BLYN8:1:1101:17513:10578 2:N:0:1
GGACTACAGGGGTATCTAATCCTGTTTGCTCCCCACGCTTTCGAGCCTCAGCGTCAGTTACAGACCAGAGAGCCGCCTTCGCCACTGGTGTTCCTCCATATATCTACGCATTTCACCGCTACACATGGAATTCCACTCTCCTCTTCTGCACTCAAGTCTCCCAGTTTCCAATGACCCTCCCCGGTTGAGCCGGGGGCTTTCACATCAGACTTAAGAAACCGCCTACGCGCGCTTTACGCCCAATAATTCCG
+
CCCCCGGGGGGGGGGGGGGGGGGGGGGGGGGGGGGGGGGGGGGGGGGGGGGGGGGGGGGGGGGGGGGGGGGGGGGGGGGGGGGGGGGGGGGGGGGGGGGGGGGGGGGFGGGGGGGGGGGGDGGGGGGGGFFGGGGGGGGGGFGGGGCAFGFDCEFGGGGGGGGGFCGGGGGGGGGGGGDGGGGGGGC7@ECCEGDGGGFCFGGGFGGGFGG+=@CFGGGGFGFD;F@FBFFFG5FAF68CGF?FGFF<GGF
@M03364:276:000000000-BLYN8:1:1101:22565:10607 2:N:0:1
GGACTACACGGGTTTCTAATCCTGTTTGCTCCCCACGCTTTCGCACCTGAGCGTCAGTCTTCGTCCAGGGGGCCGCCTTCGCCACCGGTATTCCTCCAGATCTCTACGCATTTCACCGCTACACCTGGAATTCCACCCCCCTCTACGAGACTCAAGCCTGCCAGTTTCAAATGCAGTTCCCGGGTTGAGCCCGGGGATTTCACATCTGACTTAACAGACCGCCTGCGTGCGCTTTACTCCCAGTAATTCCG
+
CCCCCGGGGGGGGGGGGGGGGGGGGGGGGGGGGGGGGGGGGGGGGGGGFEGGGGGGGGGGGGGGGGGGGGGGGGGGGGGGGGGDEGGGGGGGGGGGGGGGGGGGGGGGGGGGGGGGGGGGGGGGGGGGGCGGGGGGGGGGGGDFGGG6EC@FFGGGGGGGGGGGF;CGGGCFGGGGG7?FDGEGG5:6CGGGGEGG*BFFGGGGFGGDFFG>CCFGGGGGFGFFFFFF0:>>CCG4*)2<=F?FFDF)0C7
@M03364:276:000000000-BLYN8:1:1101:7174:10610 2:N:0:1
GGACTACTAGGGTTTCTAATCCTGTTTGCTCCCCACGCTTTCGCGCCTCAGCGTCAGTTGCGAGCCAAAGAGCCGCTTTCGCCACTGGTGTTCCTCCATATCTCTACGCATTTCACCGCTACACATGGAATTCCACTCTTCTCTCTCGCACTCAAGTCTCCCAGTTTCCAATGACCCTCCCCGGTTGAGCCGGGGGCTTTCACATCAGACTTAAGAAACCGCCTGCGCTCGCTTTACGCCCAATAAATCCG
+
CCCCCGGGGGGGGGGGGGGGGGGGGGGGGGGGGGGGGGGGGGGGGGGGGGGGGGGGGGGGGGGGGGGGGGGGGGGGGGGGGGGGGGGGGCGGGGGGGGGGGGGGGGGGGGGGGGGGGGGGGGGGGGGGFFGGGGGGGGGGGGGFGGGGGGGGGDGGGCDFGGGGGGFFEGGGGGGGGFFGGGGGGGGG6FGGGGGGGGGGGFGGFGGGGGGGGFC>FFFGFGFF@A1:1>:5DGGFF6EGEBFFGGFAFD9
@M03364:276:000000000-BLYN8:1:1101:22683:10665 2:N:0:1
GGACTACCAGGGTTTCTAATCCTGTTTGCTCCCCACGCTTTCGAGCCTCAGCGTCAGTTACAGACCAGAGAGCCGCCTTCGCCACCGGTATTCCTCCAGATCTCTACGCATTTCACCGCTACACCTGGAATTCTACCCCCCTCTACGAGACTCTAGCTTGCCAGTTTCAAATGCAGTTCCCAGGTTGAGCCCGGGGATTTCACATCTGACTTAACAGACCGCCTGCGTGCGCTTTACGCCCAGTAATTCCG
+
CC?CCGGGGGGGFGGGGGGGGGGGGGGGGGGGGGFGGGGGGGGGGGGGGGGGGGGGGGGGGGGGGFGGGGGGGGGGGGGGGGGGGGGGGGGDDGGGGGFGCGGGGGGGGGGGGFFFGGGGGGGGGGGGGGGGGFGFFGFEGGGGDGGGGGGGGGGCCFGGGGGDGGGGGGGGGFGGFGGGGGGFGFGFGGGGGDECGEGGGGGFFFDGGG7:DCC77CFGFGFFFFFEDFFFGG<CFFGGGFFFF>F<FF<
@M03364:276:000000000-BLYN8:1:1101:14394:10672 2:N:0:1
CCGGGGGGAACCGGGACCTAGACTAGGCTTCTTCTGTTTGGACTATCCGGGTCTCCAATCCCCTTTTCTTCCCACCCTACCGAGCCTCCTCGTACCTGCTAGAACAGAGAGACGCCCTTCCCCCCTACGTTCCTCCACATATTTACGCCTTTACCCCCTCCCCCTCCACTTCTACACTCCTCCCCTCCACTCCCTACCCCCACCTTCGCCCGACGCTCCACCGCCATGTCTGAGCGCTCCTCACCAGCCAT
+
-886,@+6+89-+8+++,,,,5:,5,=,,,4B95,5,,<,+,::,,<E=++++,,,,:<=4,+,3,,<,,<<B<,+83,,,3++33,,,,,+8++3,,,,,7>:@<,,,731,1****,,23,*:**,8<+4+,BCC7?CF+++3?*8***2+5++*1**1*8**1/:*++++3<+;+*2+*****2220+;***+2*;*1)*9)2***//)))))*9*+.0.((0())**1***()(**00))1*)(***
@M03364:276:000000000-BLYN8:1:1101:12193:10699 2:N:0:1
GGACTACTCGGGTTTCTAATCCTGTTTGCTCCCCACGCTTTCGAGCCTCAGCGTCAGTTACAGACCAGAGAGCCGCCTTCGCCACTGGTGTTCCTCCATATATCTACGCATTTCACCGCTACACATGGAATTCCACTCTCCTCTTCTGCACTCAAGTCTCCCAGTTTCCAATGACCCTCCCCGGTTGAGCCGGGGGCTTTCACATCAGACTTAAGAAACCGCCTGCGCTCGCTTTACGCCCAATAAATCCG
+
CCCCCGGGGGGGGGGGGGGGGGGGGGGGGGGGGGGGGGGGGGGGGGGGGGGGGGGGGGGGGGGGGGGGGGGGGGGGGGGGGGGGGGGGGGGGGGGGGGGGGGGGGGGGGGGGGGGGGGGGGGGGGGGGFFFEGGGGFGGGGGGGGGGGFGGGGGGGFGGGGDFFFGGGFGGFGGGGFEFGGGGGGGGGGGGEDGGGGGGDGGGGFGFFG4CD7DDD7FGGBE31=FFF>BFFGFFFFFGGGEF>CC?>DFC
@M03364:276:000000000-BLYN8:1:1101:9494:10753 2:N:0:1
GGACTACTAGGGTTTCTAATCCTGTTTGCTCCCCACGCTTTCGCACCTGAGCGTCAGTCTTCGTCCAGGGGGCCGCCTTCGCCACCGGTATTCCTCCAGATCTCTACGCATTTCACCGCTACACCTGGAATTCTACCCCCCTCTACGAGACTCTAGCTTGCCAGTTTCAAATGCAGTTCCCAGGTTGAGCCCGGGGATTTCACATCTGACTTAACAGACCGCCTGCGTGCGCTTTACGCCCAATAAATCCG
+
CCCCCGGGGGGGGGGGGGGGGGGGGGGGGGGGGGGGGGGGGGGGGGGGGGGGGGFEGGGGGGGGGGGGGGGGGGGGGGGGGGGGGGGGGGGGGGGGGGGGGGGGGGGGGGGGGGGGGGGGGGGGGGGGFGGGGGGGGGGGGGGGGFGDEGGGGGFGGGGGGGGGGGGGGGGGGGGGGGGGGGCFGGGGCCFGGGGGEDGFGGGGFGFGGGGGGGGCCDFGFGFFD:6@?FFFGDC<FFGGGBBFGFFFGGC
@M03364:276:000000000-BLYN8:1:1101:24156:10780 2:N:0:1
GGACTACTCGGGTTTCTAATCCTGTTTGCTCCCCACGCTTTCGAGCCTCAGCGTCAGTTACAGACCAGAGAGCCGCCTTCGCCACTGGTGTTCCTCCATATATCTACGCATTTCACCGCTACACATGGAATTCCACTCTCCTCTTCTGCACTCAAGTCTCCCAGTTTCCAATGACCCTCCCCGGTTTAGCCTGGGGCTTTCACCTCAGACTTAAGAAACCGCCTTCGCTCGCTTTACGCCCAATAAATCCC
+
CCCCCGGGGGGCFFGGGGGGGGGGGGGGGGGFGGGGGGGGGGEF@FGGFGGGGGGGGGGEE9F,FGGGGCEFGGGGGGGGGGGGGEEGGFFGGGGGGGGGG<FGGGGFGDGGGGGAFCFGGGGF9AADFFGGGGFGFEGGGFEGDGGGFDFGGGG86,,7C8DFGGGGFGCGC3D?,,@>EE6CGG+7CEG,,*4@>:FFD77*39**2;9D::++5;DG*:;((265(;>BGGF>F08CC)(.07+<FG*
@M03364:276:000000000-BLYN8:1:1101:17988:10811 2:N:0:1
GGACTACTCGGGTATCTAATCCTGTTTGCTCCCCACGCTTTCGCACCTGAGCGTCAGTCTTCGTCCAGGGGGCCGCCTTCGCCACCGGTATTCCTCCACATCTCTACGCATTTCACCGCTACACATGGAATTCTACCCCCCTCTACGAGACTCTAGCTTGCCAGTTTCAAATGCAGTTCCCAGGTTGAGCCCGGGGATTTCACATCTGACTTAACAAACCGCCTGCGTGCGCTTTACGCCCAGTAATTCCG
+
CCCCCGGGGGGGGGGGGGGGGGGGGGGGGGGGGGGGGGGGGGGGGGGGGGGGGGGGGGGGGGGGGGGGCDGGGGGGGGEGGGGGGGGGGDGGGGGGGGGGGGGGGGGGGGCEGGGGGGGGGGGGGGDGGGFGGGGGGGGGGGGGGGGGGGGDFGGGGGGGGGGGFGGGGGGGGGGGGGGGGGFGGGGFGEGGGDGGCEGGGFGGFGGGFGGGFGGGGGGFFDB@DF;E0)53C<FDFBGEG@<FFC=<FG9
@M03364:276:000000000-BLYN8:1:1101:25511:10817 2:N:0:1
GGACTACAAGGGTTTCTAATCCTGTTTGCTCCCCACGCTTTCGAGCCTCAGCGTCAGTTACAGACCAGAGAGCCGCCTTCGCCACTGGTGTTCCTCCATATATCTACGCATTTCACCGCTACACATGGAATTCCACTCTCCTCTTCTGCACTCAAGTCTCCCAGTTTCCAATGACCCTCCCCGGTTGAGCCGGGGGCTTTCACATCCGACTTAAGAAACCGCCTGCGCTCGCTTTACGCCCAATAAATCCG
+
CC@CCFGGDFC;F<CFFGGGGFGGGGGGGGGFCCF+FGGGGGGGFGGGGGG?FGGGEG9<FDFEGGGGGG8CDGGGGGGGGGDGGGGFFFFGGFFEG=?EGFFCEFGGGGGGFGFEFGGDGGGGGGGCEAFFGCFBE8DFEFGFFGCD;DFFDFG?EFDCDGGGFGFFFDEGGFGG,AGC8>CEEGGGGGGGGGGEGECFCFFFAF*595DCCF7+18C=;E371)(.,05>DCF<*(*:C>?>D*6)*C9
@M03364:276:000000000-BLYN8:1:1101:5288:10855 2:N:0:1
GGACTACTCGGGTATCTAATCCTGTTTGCTCCCCACGCTTTCGAGCCTCAGTGTCAGTTACAGGCCAGAGAGCCGCTTTCGCCTCCGGTGTTCCTCCATATATCTACGCATTTCACCGCTACACATGGAATTCCACTCTCCTCTCCTGCACTCAAGTCTCCCAGTTTCCAATGCACACAATGGTTGAGCCACTGCCTTTTACATCAGACTTAAGAAACCACCTGCGCTCGCTTTACGCCCAATAAATCCGG
+
CCCCCGGGGGGGGGGGGGGGGGGGGGGGGGGGGGGGGGGGGDGGGGGGGGGGGGGGGGGGGGGGGGGGGGGGGGGGGGGGGGGGGGGGFCFFGGGGGGGGGGGGGGGGGGGGGGGGGGGGGGGGGGGGGGGGGGGGFGAFGGGGGGGGGGGFFGGGFFGGGGGFFGGGGFGGGGGGGGGG89?FFEFGGFGGGFGGGGGGDGGFFGFCF9+2BC>CDGGGF>FEBFF9)286CCC4AFGCE>DAGGFCCD8
@M03364:276:000000000-BLYN8:1:1101:14340:10918 2:N:0:1
GGATACTAGGGTATCTAATCCTGTTTGCTCCCCACGCTTTCGCACCTGAGCGTCAGTCTTCGTCCAGGGGGCCGCCTTCGCCACCGGTATTCCTCCAGATCTCTACGCATTTCACCGCTACACCTGGAATTCTACCCCCCTCTACGAGACTCTAGCTTGCCAGTTTCAAATGCAGTTCCCAGGTTGAGCCCGGGGATTTCCCATCTGACTTAACAAACCGCCTGCGTGCGCTTTACGCCCAGTAATTCCGC
+
CCCCCGGGGGGGGGGGGEFFGGFGGGGFE<FGEFGGG@FGGGGGGGD@E@EE@FCCEF9FGFCFGGGGEGBFG@CGCFGGDGCGGGFEGFGDD,EEBFG@EDGFGGGGGEGGFFGGGFGEGCFGCGFGGFFFGDFGGDEG7CE+DD6CCE=99E;AFFFGCEFGGGGF:>ECEDGFFFGGGG5><88FGGGGCGG=::>@+*<CFGGGGG>7:CFG4CF5=:3=;>DF<EF79506.(:5*0.9*265CC*
@M03364:276:000000000-BLYN8:1:1101:13947:10929 2:N:0:1
GGACTACCGGGGTTTCTAATCCTGTTTGCTCCCCACGCTTTCGCACCTGAGCGTCAGTCTTCGTCCAGGGGGCCGCCTTCGCCACCGGTATTCCTCCAGATCTCTACGCATTTCACCGCTACACCTGGAATTCCACCCCCCTCTACGAGACTCAAGCCTGCCAGTTTCAAATGCAGTTCCCGGGTTGAGCCCGGGGATTTCACATCTGACTTAACAGACCGCCTGCGTGCGCTTTACGCCCAGTAATTCCG
+
CCCCCGGGGGGGGGGGGGGGGGGGGGGGGGGGGGGGGGGGGGDGGGGGGGGGGGGGGGGFGGGGGGGGGGDGGGGGGGGGGGGGGGGGGGGGGGCFGFEG?FGGGGFGGGGGCF9FDGDDEGFGFCCGGGGGGGFFGGDGEGGGFFCEGGGCEGGGGGGCFGGGFGGGFE?DGGG7DFGGFEGGGEDGCFGFGC885;EGGGGD6<FFGGGCFGGF7CFC@EFB:>1;<>5>CDFAFBGEE>16CF*.::2
@M03364:276:000000000-BLYN8:1:1101:17056:10939 2:N:0:1
GGACTACAGGGGTTTCTAATCCTGTTTGCTCCCCACGCTTTCGCACCTGAGCGTCAGTCTTCGTCCAGGGGGCCGCCTTCGCCACCGGTATTCCTCCAGATCTCTACGCATTTCACCGCTACACCTGGAATTCTACCCCCCTCTACGAGACTCTAGCTTGCCAGTTTCAAATGCAGTTCCCAGGTTGAGCCCGGGGATTTCACATCTGACTTAACAAACCGCCTGCGTGCGCTTTACGCCCAGTAATTCCG
+
CCCCCGGGGGGGGGGGGGGGGGGGGGGGGGGGGGGGGGGGGGGGGGGGGGGGGGGGGGGGGGGGGGGGGGGGGGGGGGGGGGGGGGGGGGGGGGGGGGGFF@CFGGGGGGGFGGGGGEEGEGGGFDFGGGGGGGGGGGGGGDGFGGGGGDGFFGGGGGGGGEEGFFGGFAFFFFGGDFGFDFC8FGFGGFBFGGGGGGGGFGFGFFGGGGGDC>FGGGGEAEDFFFBFBFF><DGBF<GGCE6:>>6)C>0
@M03364:276:000000000-BLYN8:1:1101:7907:10980 2:N:0:1
GGACTACTGGGGTATCTAATCCTGTTTGCTCCCCACGCTTTCGCACCTGAGCGTCAGTCTTCGTCCAGGGGGCCGCCTTCGCCACCGGTATTCCTCCAGATCTCTACGCATTTCACCGCTACACCTGGAATTCTACCCCCCTCTACGAGACTCTAGCTTGCCAGTTTCAAATGCAGTTCCCAGGTTGAGCCCGGGGATTTCACATCTGACTTAACAAACCGCCTGCGTGCGCTTTACGCCCAGTAATTCCG
+
CCCCCGGGGGGGGGGGGGGGFFGGGGGGGGGGFGGGGGGGGGGGGGGEFGGGEGGGGGGGGGGGCFEGGGGGGGGGGGGGGGEGGGGGGGGGGGGCGGGGDFGGGGGGGGGGFGGGGGGGGGGGGFGGFGFGGGGGCDGGGGGGDDGCEGGFGGGEFGG6DFFCFFGGGGFGGGGGGGG7@EFCAFGGGGGGGGEGECF9@FGGA;CCFGGGC7>7FCGC:EEF<)(7:>DEGGFFF6EEEEFFGGF2:?C
@M03364:276:000000000-BLYN8:1:1101:28279:10992 2:N:0:1
GGACTACCCGGGTATCTAATCCTGTTTGCTCCCCACGCTTTCGCACCTCAGTGTCAGTATCAGTCCAGGTGGTCGCCTTCGCCACTGGTGTTCCTTCCTATATCTACGCATTTCACCGCTACACAGGAAATTCCACCACCCTCTACCGTACTCTAGCTCAGTAGTTTTGGATGCAGTTCCCAGGTTGAGCCCGGGGATTTCACATCCAACTTGCTGAACCACCTACGCGCGCTTTACGCCCAGTAATTCCG
+
CCCCCFG8FEGGGGGGGGGGGGGDFFFFGGGGGGGGGGGGGGGGGGGFGFGGGGGGGGG9FFGGGGGDCFGGGGGGGGGGGGGGGCFEGGGGFGGGFGDGGGGGGGGGGGGGGGGGGGGGGGFGGGGGGFGGAD;EEEFFGCGDGECEFFGGG9FDFGGG?ADFGGGGGGGGGGGGGGCFCDF6@CEGGF6EGGGGCEGG+=FGAF9779DGGF7CFCG56*:B9A@E@:>>DCC<8(BEGADFG=F2::>
@M03364:276:000000000-BLYN8:1:1101:26136:10993 2:N:0:1
GGACTACCGGGGTATCTAATCCTGTTTGCTCCCCACGCTTTCGCACCTGAGCGTCAGTTACAGACCAGAGAGCCGCCTTCGCCACTGGTGTTCCTCCATATATCTACGCATTTCACCGCTACACATGGAATTCCACTCTCCTCTTCTGCACTCAAGTCTCCCAGTTTCCAATGAACCTCCCCGGTTGAGCCGGGGGCTTTCACATCAGACTTAAGAAACCGCCTGCGCTCGCTTTCCGCCCAATAAATCCG
+
CCCCCGGFGGGGGEGGGGGGGGGGGGGGGGGGGGGGGG@FGG7,:FGGGGEGGGGDGGGGD,C,EFGG8<FGGGGGGGGGGGGGGFFECFGGGGGGGC5FFFFFGGGGGGFGGGGGGGGGGGGG=9FFFEGGGGGGGF=AEFCG9FCD9DFGG,@A33,@DGFGGGGGGG9DD,,3+14,4@ECCEDFGGGE*;CECE>CDFC7AFGGFGGG7+:+7*@FBGEF?F93>E3BGFD)93?GE>0;G>B:?F9
@M03364:276:000000000-BLYN8:1:1101:23822:11050 2:N:0:1
GGACTACCCGGGTTTCTAATCCTGTTTGCTCCCCACGCTTTCGCACCTGAGCGTCAGTCTTCGTCCAGGGGGCCGCCTTCGCCACCGGTATTCCTCCAGATCTCTACGCATTTCACCGCTACACCTGGAATTCCACCCCCCTCTACGAGACTCAAGCCTGCCAGTTTCAAATGCAGTTCCCGGGTTGAGCCCGGGGATTTCACATCTGACTTAACAGACCGCCTGCGTGCGCTTTACGCCCAGTAATTCCG
+
CCCCCGGGGGGGGGGGGGGGGGGGGGGGGFFGGGGGDFEGGGGGGGGGGGGGGGGGGGGGGGGGGGGGGGGGGGGGGGGGGGFFGGGGGEGGGGGFGGGCGFGGGGGGGDEGGGGGGGGGGGGGGGGFFGGGGGGGGGGGGGGGGGGCEGGGGGGGGGGGGGG8@EE@:>FFFGGCEGGGGGCEFCCCGFGGGGGGDECGGFFF=CFGGGGGGGGFGFEGFGFF6@6)(.>>C<C>??CEGFF?:CBDGG9
@M03364:276:000000000-BLYN8:1:1101:16836:11065 2:N:0:1
GGACTACAGGGGTATCTAATCCTGTTTGCTCCCCACGCTTTCGAGCCTCAGCGTCAGTTACAGACCAGAGAGCCGCCTTCGCCACTGGTGTTCCTCCATATATCTACGCATTTCACCGCTACACATGGAATTCCACTCTCCTCTTCTGCACTCAAGTCTCCCAGTTTCCAATGACCCTCCCCGGTTGAGCCGGGGGCTTTCACATCAGACTTAAGAAACCGCCTGCGCTCGCTTTACGCCCAATAAATCCG
+
CCCCCGGGGGGGGGGGGGGGGGGGGGGGGGGGGGGGGGGGGGGGGGGGGGGGGGGGGGGGGGGGGGGGGGGGGGGGGGGGGGGGGGGGGGGGGGGGGGGGGGGFFGFGEEGGGGGGGGGGGGGGGDFGFFGGAFGGGGGGGGGGGGGGGGGGGGGGGGGGFGGGGFGGGGGGGGGFGGGGGGEGGGC6FDGGDGGGGGFFFC9@88:=FFGGGGGFFGG6DGBDFF;A6>5@CFFFF<GEC52;GG=9:C5
@M03364:276:000000000-BLYN8:1:1101:4216:11076 2:N:0:1
GGACTACCAGGGTTTCTAATCCTGTTTGCTCCCCACGCTTTCGAGCCTCAGCGTCAGTTACAGACCAGAGAGCCGCCTTCGCCACTGGTGTTCCTCCATATATCTACGCATTTCACCGCTACACATGGAATTCCACTCTCCTCTTCTGCACTCAAGTCTCCCAGTTTCCAATGACCCTCCCCGGTTGAGCCGGGGGCTTTCACATCAGACTTAAGAAACCGCCTGCGCTCGCTTTACGCCCAATAAATCCG
+
CCCCCGGFFGGGGFGGGGFGGFGGGGGGGGGGGGGGGGGGGGGGGGGGGGGGGGGGGGGGGGGGGGGC<<FGGGGGGGGGGGGGGGGGGGGGGGGCGGGFGGGGGFFGGGGGFFCDGGGGGGGGGGGGFFGGGGGGGGGGGGGGDFGGGGGGGC8FGFGFEFGGG=DC8EDGFGGGGGGGGGGDGEGGGGGGECEGGGGFGGGGFGGGGGGG7:@7D*=C5EEFFFFFFFFFGGGB??EGGFFFGF44CF)
@M03364:276:000000000-BLYN8:1:1101:28973:11084 2:N:0:1
GGACTACACGGGTTTCTAATCCTGTTTGCTCCCCACGCTTTCGAGCCTCAGCGTCCGTTACAGACCAGAGAGCCGCCTTCGCCACTGGTGTTCCTCCATCTATCTACGCATTTCACCGCTACACATGGAATTCCACTCTCCTCTTCGTCACTCAAGTCTCCCAGTTTCCAATGACCCTCCCCGGTTGAGCCGGGGGCTTTCACATCAGACTTAAGAAACCGCCTGCGCTCGCTTTACGCCCAATAAATCCG
+
CCCACFC<FEECFG7FFGFFAF9FEEFDFGGEGEGGGGEEGFF8@CFFGGGGG,8+@@EF:@FCF<A6C<F@7F++@FCFDFGGEGGFGEEFE?=B,FE,CF;E=B<?C++8C,EFC7@ECFFCFF<FEAEGGGGFD8@<E98?7,+,83@C,33,,7,,8@DD<=FB8,@=,6@=D?F88EDCGGGGGG,**48:EE,=C7<+;2:*;C6@DG>DFGG6>E>;?F;@(.05CCD)*(*2>@(8CG*57*1
@M03364:276:000000000-BLYN8:1:1101:27708:11124 2:N:0:1
GGACTACCGGGGTTTCTAATCCTGTTTGCTCCCCACGCTTTCGCACCTGAGCGTCAGTCTTCGTCCAGGGGGCCGCCTTCGCCACCGGTATTCCTCCAGATCTCTACGCATTTCACCGCTACACCTGGAATTCTACCCCCCTCTACGAGACTCTAGCTTGCCAGTTTCAAATGCAGTTCCCAGGTTGAGCCCGGGGATTTCACATCTGACTTAACAAACCGCCTGCGTGCGCTTTACGCCCAGTAATTCCG
+
CCCCCGGDFEGGGDFGFGGGGGFGGGCGGGGGFFGGGGEGGGGGGGGGG@FFFCFC@FGGGGGGGEGGDGGGDGGGCFGGGGGBCGGGGGGGCDGC<EFGGG9@,AEFGG7F9@FFFGE=FEFFGGGG?DF=DFGFGGFFGGGGGGGGGDGCGC;DGCFFGDGFGGDFEEG,=;CGGGFG99>EFGGG?8,=:EGGEGF+++4:AF>>FGF7C:F7>4CCDGD?<@>E0.85)9FAFFGEGFF/?FF<DF9
@M03364:276:000000000-BLYN8:1:1101:6197:11136 2:N:0:1
GGACTACTAGGGTTTCTAATCCTGTTTGCTCCCCACGCTTTCGAGCCTCAGCGTCAGTTACAGACCAGAGAGCCGCCTTCGCCACTGGTGTTCCTCCATATATCTACGCATTTCACCGCTACACATGGAATTCCACTCTCCTCTTCTGCACTCATGTCTCCCAGTTTCCAATGACCCTCCCCGGTTGAGCCGGGGGCTTTCACATCAGACTTAAGAAACCGCCTGCGCTCGCTTTACGCCCAATAAATCCG
+
CCCCBFGGADFDEGCGGDCFGGGGFGGCFAFGGGGGGGGGGGGGGGGGGGGGGGGGGGFCGGG9FFFFCGFFGGGGGGG9DFCCFFGEAFGGGFGGGGGCFFG99EFGGEGGGG9EFDCE=FGGGFGFFFGGGGGGGGGGGGGGGA9=F8,=FG,@;E>,>=FGFGGGFADGDGCGFDCEGGGEFG6FGFCCEGGGGEGGGGGFC*:C4CGFCGG7C5CFEGEF?FBF9EEFGFG2@BDEGE:5D:F<7C>
@M03364:276:000000000-BLYN8:1:1101:28166:11210 2:N:0:1
GGACTACCAGGGTATCTAATCCTGTTTGATCCCCACGCTTTCGCACATCAGCGTCAGTTACAGACCAGAAAGTCGCCTTCGCCACTGGTGTTCCTCCATATATCTACGCATTTCACCGCTACACATGGAATTCCACTCTCCTCTTCTGCACTCAAGTCTCCCAGTTTCCAATGACCCTCCCCGGTTGAGCCGGGGGCTTTCACATCAGACTTAAGAAACCGCCTGCGCTCGCTGTACGCCAAATAAATCCG
+
CCCCCGGGGGGGGGGGGGGEGGGGGG,CFGGGFGGGGDGGGFG>CGGDFGGGGGGGGFGGGGGGGGGGGGGGGGGGGGGGGGGGGGGGGGGGGGGC8FGGGGFGGGFGGGGGGGGGGGDGGGGGGDGGFFGFFGGGGFFD@DFGGGGGFGCD=>EFGADF9EFFGGCF8EFGGGGD=@DEGGGE>E+@CFFEEGG5EEGGCF7FADFC*9;FGFFCCCCCDGB@FF@5>EFDG3C9A<EG*).=FGF<C*9
@M03364:276:000000000-BLYN8:1:1101:3286:11243 2:N:0:1
CCGTCAATTCATTTGAGTTTTAATCTTGCGACCGTACTCCCCAGGCGGTCAATTTCACGCGTTAGCTACGCTACTAAGCAATCAAGTTGCCCAACAGCTAATTGACATCGTTTAGGGCGTGGACTACCAGGGTATCTAATCCTGTTTGCTACCCACGCTTTCGAGCATGAACGTCAGTGTTATCCCAGGAGGCTGCCTTCGCCATCGGTATTCCTCCACATCTCTACGCATTTCACTGCTCCACGTGGAAT
+
CCCCCGGGGGGGGGGCCFGGGGGGGGG9FCGGGGGGGGGGGGGEGGGEGGGFGGGGGGFCFFGEGGGGGGGGGGFGGCFGFGGGGGGGFGGGCFGFEGGGGGGG9E<AFEGGG7FGGGGEGG:EFGGGGGCGGFGGGFGGGGGGGGGFGFFGFGGGEGGGGGGFDG>GGGGGGGGGGGGGGGGGFFGFGF>>EGG5CGGGCDGDFGGDGFGGGGGGGGGCFFFFF6>A6>EFFDGCFEFC+/4F*>)35CF
@M03364:276:000000000-BLYN8:1:1101:9588:11306 2:N:0:1
GGACTACAGGGGTTTCTAATCCTGTTTGCTCCCCACGCTTTCGAGCCTCAGCGTCAGTTACAGACCAGAGAGCCGCCTTCGCCACTGGTGTTCCTCCATATATCTACGCATTTCACCGCTACACATGGAATTCCACTCTCCTCTTCTGCACTCAAGTCTCCCAGTTTCCAATGACCCTCCCCGGTTGAGCCGGGGGCTTTCACATCAGACTTAAGAAACCGCCTGCGCGCGCTTTACGCCCAATAAATCCG
+
CCCCCGGGGFGGGGEGGGGGGGGGFGGGGFFGGGFFGD:C,CFGDEGGGGGGGGG,C@FGGFGGG?EFFC8FFGCCGGGGGGGGGFG@?EFEGGCF@EFCFGFGF<9DGE7BFGGDGG@@FGGGGGGDF<FFGGFFF>>F8DD=DDDGEDGGGFG,@B=DAFGDGFGG,@AD=FDGGC=8EGEG@>:?FGGG*@BEGGGFGFGGFGGGGGGG7F7C72:A;EB((2,)(75>DGG>FFGDCE6)6CF4*99
@M03364:276:000000000-BLYN8:1:1101:25601:11339 2:N:0:1
GGACTACTGGGGTATCTAATCCTGTTTGCTCCCCACGCTTTCGCACCTGAGCGTCAGTCTTCGTCCAGGGGGCCGCCTTCGCCACCGGTATTCCTCCAGATCTCTACGCATTTCACCGCTACACCTGGAATTCTACCCCCCTCTACGAGACTCTAGCTTGCCAGTTTCAAATGCAGTTCCCAGGTTGAGCCCGGGGATTTCACATCTGACTTAACAAACCGCCTGCGTGCGCTTTACGCCCAGTAATTCCG
+
CCCCCGGGGGGGGDGGGGGGGGGGGGGGGGGGGGGGGGGGGGGGGGGGGGGGGBFFGGGGGGGGGGGGGGGGGGGGGGGGGGGGGGGGGCFFGGGGGGGGGGGGGGGGGGGGGGGGGG76BFFGFGGGGDFFFDFGGGDFEGGGGGG+CCG?BFGGGGGFGGGC@FFGGGGGAGFFGFFGGGGGGF,,<8FEG=C=EEGGGF?F6>FFFFG:F7>FGGFFE5>;@4;B?>DFGGFAFFGGGF?F7>=ADG6
@M03364:276:000000000-BLYN8:1:1101:17129:11374 2:N:0:1
GGACTACTAGGGTTTCTAATCCTGTTTGCTCCCCACGCTTTCGCACCTGAGCGTCAGTCTTCGTCCAGGGGGCCGCCTTCGCCACCGGTATTCCTCCAGATCTCTACGCATTTCACCGCTACACCTGGAATTCTACCCCCCTCTACGAGACTCTAGCTTGCCAGTTTCAAATGCAGTTCCCAGGTTGAGCCCGGGGATTTCACATCTGACTTAACAAACCGCCTGCGTGCGCTTTACGCCCAGTAATTCCG
+
CCCCCGGGGGGFFGGGGGGGFGGGGGGGGGGGGGGGDGGGGGGGGGGGGGGCEGGGGGGGGGGGGDEGGGEGGGGGGEGGGDGGGGGGGGGGFEFFGGGG9F,EFGGGGGGGGGFFGEF644CFGGGGGGGEGGGGFFG@ECCFFGGGGGGGGGGDFGCCFD9>FFFGGGCFCFFGGFCEGGG>FGFFGGC@ECEECGG?DGGFCCFGGFGFFFFGFGG=>GF615>D(5<555F>4(28E)(0:CF)::2
@M03364:276:000000000-BLYN8:1:1101:18471:11403 2:N:0:1
GGACTACAGGGGTTTCTAATCCTGTTTGCTCCCCACGCTTTCGCACCTGAGCGTCAGTCTTCGTCCAGGGGGCCGCCTTCGCCACCGGTATTCCTCCAGATCTCTACGCATTTCACCGCTACACCTGGAATTCCACCCCCCTCTACGAGACTCAAGCCTGCCAGTTTCAAATGCAGTTCCCGGGTTGAGCCCGGGGATTTCACATCTGACTTAACAGACCGCCTGCGTGCGCTTTACGCCCAGTAATTCCG
+
CCCCCGGGGGGGGGGGGGGGGGGGGGGGGGGGGGGGGGGGGGGGGGGGGGGGGGGGGGGGGGGGGGGGGGGGGGGGGGGGGGGGGGGGGGGGGGGGGGGCGGGGGGGGGGGGGGGGGGGGGGGGGGGGGGG?FGGGGGDGGGGGGGGGGEEGFFGGGGGGGGGGGGGGGGFGCC7DEFFGGGGGG*:FFFFGGGGGDCECFGGC66C7CGGGG7CFGGFGEGDFFFFFFFFFD3<<F?GGD>4/:CF>DG4
@M03364:276:000000000-BLYN8:1:1101:6921:11419 2:N:0:1
GGACTACAAGGGTATCTAATCCTGTTTGCTCCCCACGCTTTCGCACCTGAGCGTCAGTCTTTGTCCAGGGGGCCGCCTTCGCCACCGGTATTCCTCCAGATCTCTACGCATTTCACCGCTACACCTGGAATTCTACCCCCCTCTACAAGACTCTAGCTGACCAGTTTCAAATGCAGTTCCCAAGTTAAGCTCGGGGATTTCACATCTGACTTAACAAACCGCCTGCGTGCGCTTTACGCCCAGTAATTCCG
+
CCCCCGGGFCGGGFGGGGGGGGGGGGGGGGGGGGGGGGGGGGGGGGGCEGGGGGGGGGFGGGGGFFGGGGGGGGGGGGGGGGGDCGGGGGGGG9EGGGGEFAEGGGGGGGGEGFGGGGGGGGGGGGGGGGGGGGGGG8DFGGGGGGGCDFGGGGGGGGGGG@FFFCGGGGCGGGGGAFGGGGGFFGGGGC;?E*B?EGGGGCFGFGCFGGF8FCFGGGGGFGBFFF>B1:BFGGGFFFGEGF?FFFFFGGC
@M03364:276:000000000-BLYN8:1:1101:8534:11440 2:N:0:1
GGACTACCCGGGTATCTAATCCTGTTTGCTCCCCACGCTTTCGCACCTGAGCGTCAGTCTTCGTCCAGGGGGCCGCCTTCGCCACCGGTATTCCTCCAGATCTCTACGCATTTCACCGCTACACCTGGAATTCTACCCCCCTCTACGAGACTCTAGCTTGCCAGTTTCAAATGCAGTTCCCAGGTTGAGCCCGGGGATTTCACATCTGACTTAACAAACCGCCTGCGTGCGCTTTACGCCCAGTAATTCCG
+
CCCCCGGGGGGGGGGGGGGGGGGGGGGGGGGGGGGGGGGGGGGGGGGGGGGGGGGGGGGGGGGGEEBFGGGGGGGGGGGGGGGGGGGGGGGGGGGGGGGGGGGGGGGGGGGGGGGGGGGGGGGGGGGGGGGGFFGGGBFGGEGGFGGGGGGGGGGGGGFGGFGGGGGGGGFECFFFGGGFFDFGGFCCFGF5:=EEEEGFFGGGFGGGGGFFGG=FGFGGFC>:?FFE:EFFDGFA6?E>E@?:C7@AGG9
@M03364:276:000000000-BLYN8:1:1101:26433:11461 2:N:0:1
GGACTACTCGGGTATCTAATCCTGTTTGCTCCCCACGCTTTCGCGCCTCAGCGTCAGTTGCGAGCCAAAGAGCCGCTTTCGCCACTGGTGTTCCTCCATATCTCTACGCATTTCACCGCTACACATGGAATTCCACTCTTCTCTCTCGCACTCAAGTCTTCCAGTTTCCAATGACCCTCCCCGGTTGAGCCGGGGGCTTTCACATCAGACTTAAAAGACCGCCTGCGCGCGCTTTACGCCCAATAATTCCG
+
CCCCCFGG8FGGEBGDFGCFGGGGGGGGGGGGGGGGGEGGGGGDGGGGGGGGGGC@GGGGGDFCFFGFGGGDGFGGEEGGDCEGGGGGGGGGGGGG8ABF9EG9@FGGGGGGGGAFGGGGGGGGGGDFEFFFFGGGGD95C@999EDGGGGDC8>3@FD;EDGGF9@>DDFE8E,@EGFEEGGGCEGGGGGG>>GDGEGGGD@FF<F**>DFC77+1**28CD?6>9333><<DFAF6;:>B6)7C=<**0
@M03364:276:000000000-BLYN8:1:1101:2952:11512 2:N:0:1
GGACTACTCGGGTATCTAATCCTGTTTGCTCCCCACGCTTTCGCACCTGAGCGTCAGTCTTCGTCCAGGGGGCCGCCTTCGCCACCGGTATTCCTCCAGATCTCTACGCATTTCACCGCTACACCTGGAATTCTACCCCCCTCTACGAGACTCTAGCTTGCCAGTTTCAAATGCAGTTCCCAGGTTTAGCCCGGGGATTTCACATCTGACTTAACAAACCGCCTGCGTGCGCTTTACGCCCAGTAATTCCG
+
CC?CCGGGGGG7FGGGGGFGGGGGGGGGGGGGGGGGGGGGGGGGGGDGGGGGGEEGGGGGFGGGGGGGGCGGGGGGGGGGGGGGGGDEFGGGGGGGGGGGGFGGGGGFEGGGGGFGGGGGEGGGGDFGDGGC,@EFGGGGGGGC>9BEGGGFEAF7ADFGGG7EGECGDGFFGFGD9CFGGCFFG9,<<BF:ECEC**B?CFGGFGGGGGD:@DG7DCFE3CA@?FF;:FF>CD7<F?>E:58):>@<FF4
@M03364:276:000000000-BLYN8:1:1101:23808:11523 2:N:0:1
GGACTACACGGGTTTCTAATCCTGTTTGCTCCCCACGCTTTCGCACCTGAGCGTCAGTCTTCGTCCAGGGGGCCGCCTTCGCCACCGGTATTCCTCCAGATCTCTACGCATTTCACCGCTACACCTGGAATTCTACCCCCCTCTACGAGACTCTAGCTTGCCAGTTTCAAATGCAGTTCCCAGGTTGAGCCCGGGGATTTCACATCTGACTTAACAAACCGCCTGCGTGCGCTTTACGCCCAGTAATTCCG
+
CCCCCG@DEFD@CE7FFFED<ECFGCGGGGGGGDGCGEGDFGGGGGGGGFEGGGC6CFEC,<<FGGEG<@FGGGG>CGEDFCC==AF>@FB?FGAD<EFGF<EGCFGGGGG:FGCF9:CEECGGGGGGC8,A=?AFCGGC@@CGFFFGECE?C;=AFCEFGGFFFC;B7EECFGGFFF?F?9DFGGGE9CFFGC>E*B?+;CFF+8+++@CFD7CF*;FFEGF@0;4>?DFEC75)98E>EB6@D7@)>F6
@M03364:276:000000000-BLYN8:1:1101:2654:11532 2:N:0:1
GGACTACCCGGGTATCTAATCCTGTTTGATCCCCACGCTTTCGCACATCAGCGTCAGTTACAGACCAGAAAGTCGCCTTCGCCACTGGTGTTCCTCCATATCTCTGCGCATTTCACCGCTACACATGGAATTCCACTTTCCTCTTCTGCACTCAAGTTTCCCAGTTTCCAATGACCCTCCACGGTTGAGCCGTGGGCTTTCACATCAGACTTAAGAAACCGCCTGCGTGCGCTTTACGCCCAATAAATCCG
+
CCCCCGGFFEGFGGGGGGGGGGFGGGGGFCFGGFGGGGGGGGGGGGGFGGGGGDGGGGGGGGFGGGGGFGGGGGGGGGGGGGGGGGGGFGFGFGGGGGGGGGGGGGGGGGEGGGGFGGGGGGGGGGGGFFGCGFGGGGGGGGGGGGGGGGGGGGGGGGGGGGCFFGGGGE;EFFGFFGGEGGGDGGGGGGCEGGEGGGCFFGGGFFGGGGGGGGGGGGGGFEFFFFFFFFFFGGFFC?GCCE;FGGFFGGG
@M03364:276:000000000-BLYN8:1:1101:25311:11565 2:N:0:1
GGACTACCGGGGTTTCTAATCCTGTTTGCTCCCCACGCTTTCGCACCTGAGCGTCAGTCTTCGTCCAGGGGGCCGCCTTCGCCACCGGTATTCCTCCAGATCTCTACGCATTTCACCGCTACACCTGGAATTCTACCCCCCTCTACGAGACTCTAGCTTGCCAGTTTCAAATGCAGTTCCCAGGTTGAGCCCGGGGATTTCACATCTGACTTAACAAACCGCCTGCGTGCGCTTTACGCCCAGTAATTCCG
+
CCCCCGGGGGGGGGGGGGGGGGGGGGGGGGGGGGGGGGGGGGGGGGGGGDGGGGGGGGGGFCGGGGGFGEFGGGGGGGGGGGGGGGGGG7FGGGGDEFGFGGGGFGGGGGGGGGGGGGGGGGGGFFGGGGGGGGGFF?8FGGGGGGGGEEGGGGGFGDEFGGGGCFGGGFC9:FCGGGGFGGGG@EFFCCGGGGE5CGGFCDGGAGFFGC77:CFGGGGGB5311>>DFF3>G39AFFGGGFF;>CFACG9
@M03364:276:000000000-BLYN8:1:1101:25008:11567 2:N:0:1
GGACTACCAGGGTTTCTAATCCTGTTTGCTCCCCACGCTTTCGCGCCTCAGCGTCAGTTGCGAGCCAAAGAGCCGCTTTCGCCACTGGTGTTCCTCCATATCTCTACGCATTTCACCGCTACACATGGAATTCCACTCTTCTCTCTCGCACTCAAGTCTTCCAGTTTCCAATGACCCTCCCCGGTTGAGCCGGGGGCTTTCACATCAGACTTAAGAAACCGCCTGCGCTCGCTTTACGCCCAATAAATCCG
+
CCCCCGGGGGGGGGGGGGGGGGGGGGGGGGGGGGGGGGGGGGGGGGGGGGGGGGGGGGGGGGGGGGGGGGGGGGGGGGGGGEEGGGGGGGGGGGFGGGGGFFFGGGGGGGEGGGGGGGGGGGGGGGDGFFGGGGGGGGGGGFFCEGEGGEGGFGFGGFGGFGGGDFGGGGGGGCFFGGFGCEGGGGGGGGGGGGGGG58CD7CFAGDGGGGGDGFFDGFFEG3?FFFFFFFDGGCAF?GGG@(7C:FAGG7
@M03364:276:000000000-BLYN8:1:1101:19004:11572 2:N:0:1
AGACTACTGGGGTTTCTAATCCTGTTTGCTCCCCACGCTTTCGCACCTGAGCGTCAGTCTTCGTCCAGGGGGCCGCCTTCGCCACCGGTATTCCTCCAGATCTCTACGCATTTCACCGCTACACCTGGAATTCCACCCCCCTCTACGAGACTCAAGCCTGCCAGTTTCAAATGCAGTTCCCGGGTTGAGCCCGGGGATTTCACATCTGACTTAACAGACCGCCTGCGTGCGCTTTACGCCCAGTAATTCCG
+
CCCCCGGGGGGGGGGGGGGGGGGGGGGGGGGGGGGGGGGGGGGGGGGGGGGGGGGGGGGGGGGGGGGGGGGGGGGGGGGGGGGGGGGDGGGGGGGGGGG9FGGGGGGGGGGGGGGGGGGGGGGGGGGGGFGGGGGGGGDGGGGGGGGCCEGF6CFFGGGGGGFGGGFFDECGGGGGGGG7EEEEGE=CCGEGGGGGEGGDGFGGFGFFGGGG=CGGGFGGFGFFBFF>(7>>3CDBFFE5E>?:CFFAGF<
@M03364:276:000000000-BLYN8:1:1101:22938:11580 2:N:0:1
GGACTACTAGGGTTTCTAATCCTGTTTGCTCCCCACGCTTTCGCACCTGAGCGTCAGTCTTCGTCCAGGGGGCCGCCTTCGCCACCGGTATTCCTCCAGATCTCTACGCATTTCACCGCTACACCTGGAATTCTACCCCCCTCTACGAGACTCTAGCTTGCCAGTTTCAAATGCAGTTCCCAGGTTGAGCCCGGGGATTTCACATCTGACTTAACAAACCGCCTGCGTGCGCTTTACGCCCAGTAATTCCG
+
CCCCCGGGGGGGGGGGGGGGGGGGGGGGGGGGGGGGGGGGGGGGGGGGGGGGGGGGGGGGGGGGGGGGGGGGGGGGGGGGGGGGGGGGGGGGGGGGGGGGGGGGGGGGGGGGGGGGGGGGGGGGGGGGGGGGGCFGGGGGGGGCGGGGGGGGGGFGGGGGGGGGGGGGGGDFGGGGFGGGGGFGGGGFFFGGGGDDGGGGGGGGFGGGGGFGG>CFFFGFDGFFFFFFFFDFGG:>F6EGG>(9>7@<GG2
@M03364:276:000000000-BLYN8:1:1101:6847:11587 2:N:0:1
GGACTACTCGGGTTTCTAATCCTGTTTGCTCCCCACGCTTTCGCACCTGAGCGTCAGTCTTCGTCCAGGGGGCCGCCTTCGCCACCGGTATTCCTCCAGATCTCTACGCATTTCACCGCTACACCTGGAATTCTACCCCCCTGTACGAGACTCTAGCTTGCCAGTTTCAAATGCAGTTCCCAGGTTGAGCCCGGGGATTTCACATCTGACTTAACAAACCGCCTGCGTGCGCTTTACGCCCAGTAATTCCG
+
CCCCCGGGGGGGGGGGGGGGGGGGGGGGGGGGGGGGGGGGGGGGGGGGGGGGGGGGGGGGGGGGGGGGGDGGGGGGGGGGGGGGGGGGGGGGGGGGGGGFFGGGGGGGGGGGGGGGGGGGGGGGGGGGGGGGGGGGGGGGEGGFCBFGGGGGGGGGGGGGGGGGGGGGFGFGGGGGGGGGGGGGGGFGCFGGGGGGGGGEDGFFFFGGCFGGGGGGGGGGDGFFFFFF:DFFGDCAFFGDGFB@GC?BGG6
@M03364:276:000000000-BLYN8:1:1101:4222:11652 2:N:0:1
GGACTACTCGGGTATCTAATCCTGTTTGCTCCCCACGCTTTCGAGCCTCAGTGTCAGTTACAGGCCAGAGAGCCGCTTTCGCCTCCGGTGTTCCTCCATATATCTACGCATTTCACCGCTACACATGGAATTCCACTCTCCTCTCCTGCACTCAAGTCTCCCAGTTTCCAATGCACACAATGGTTGAGCCACTGCCTTTTACATCAGACTTAAGAAACCACCTGCGCTCGCTTTACGCCCACTAAATCCGG
+
CCCCCGGGGGGGFDEFFECFGECFGGFFGGGDGGGGGGG;FFGGGGGFGGGGGGGGGGGGGGG?@EGCFGGGGGGGGD<FGFGGGGE:@EGGGFGFGGGGGFFFGGGGDCFG<CFFFGG>CFFGGGGGG9EFGGGGGGFGGGGFFFGFGF8+@FFGFGGGGG8EF;=;EDEGGFFGGF6F8>DGA8,A@CCFFF?FGGCA9CFGF+*?FG7@8DCG5CFEFEF=BBBBABBF*8>CEF5CE)388CCCGDD
@M03364:276:000000000-BLYN8:1:1101:20078:11707 2:N:0:1
GGACTACAAGGGTATCTAATCCTGTTTGCTCCCCACGCTTTCGAGCCTCAGCGTCAGTTACAGACCAGAGAGCCGCCTTCGCCACTGGTGTTCCTCCATATATCTACGCATTTCACCGCTACACATGGAATTCCACTCTCCTCTTCTGCACTCAAGTCTCCCAGTTTCCAATGACCCTCCCCGGTTGAGCCGGGGGCTTTCACATCAGACTTAAGAAACCGCCTGCGCTCGCTTTACGCCCAATAAATCCG
+
CCCCCGGGGGGGGGGGGGGGGGGGGGGGGGGGGGGGGGGGGGGGGGGGGGGGGGGGGGGGGGGGGGGGGGGGGGGGGGGGGGGGGGGGGGGGGDCGGGGFGGGGGGGGGGGGGGGGGGGGGGGGGGFGG?FGGGGC;EFGGGGFFGGGGGGGGGGGFGGGDGGGGGGGGGGGGGGGGGGGGDGGGGDFFEGECEGGGCBFGFGCAFCGGGGFGGCF7CGGFGF@FFFFFFEFGGGBF0EEG3?F4F*)2>/
@M03364:276:000000000-BLYN8:1:1101:17937:11717 2:N:0:1
GGACTACAAGGGTTTCTAATCCTGTTTGCTCCCCACGCTTTCGAGCCTCAGCGTCAGTTACAGACCAGAGAGCCGCCTTCGCCACTGGTGTTCCTCCATATATCTACGCATTTCACCGCTACACATGGAATTCCACTCTCCTCTTCTGCACTCAAGTCTCCCAGTTTCCAATGACCCTCCCCGGTTGAGCCGGGGGCTTTCACATCAGACTTAAGAAACCGCCTGCGCTCGCTTTACGCCCAATAAATCCG
+
CCCCCGGGGGGGGGGGGGGGGGGGGGGGGGGGGGGGDGGGGGGGGGGGGGGGGGGGGGGGGGGGGGGGGGGGGFEGGGGGGGGGGGGGEFFFGGFGGEGGGGGGDEFGGGGGGGGGGFGDGCDGGGGGEFFGFGGGGGGGGGGGGGGGGGGGFGGGGG=BFGGFGFFFGGGF8DFFG8@CEGG6@EGFFGGD>CEEGGGGGGGFFGFGG42===8:>FGGFG3(:FFFFFFFG<F<F18CC53>FGF<775
@M03364:276:000000000-BLYN8:1:1101:14643:11730 2:N:0:1
GGACTACAGGGGTATCTAATCCTGTTTGCTCCCCACGCTTTCGCACCTGAGCGTCAGTCTTCGTCCAGGGGGCCGCCTTCGCCACCGGTATTCCTCCAGATCTCTACGCATTTCACCGCTACACCTGGAATTCTACCCCCCTCTACGAGACTCTAGCTTGCCAGTTTCAAATGCAGTTCCCAGGTTGAGCCCGGGGATTTCACATCTGACTTAACAAACCGCCTGCGTGCGCTTTACGCCCAGTAATTCCG
+
CCCCCGGGGGGGGGGGGGGGGGGGGGGGGGGGGGGGGGGGGGGGGGGGGGGGGGGGGGGGFGGGGGGGGDEGGGGGGGGFGGGGGGGGGGGGGGFGGGGGGGGGGGGGGGGGGGGGGGGGGGGGGGGGGGGGDGFFGGGGGGGGGGGD>CEGGGGGGGGGGGGGGGGGGGADGFGGGGGGCFGGFEFGGGFD5?CEDEGGGGGGFGFCFGFGGGGF75=C>C5;6A>BB@>EDGGFFFGGGB?:CFFFGG*
@M03364:276:000000000-BLYN8:1:1101:28305:11748 2:N:0:1
GGACTACAGGGGTTTCTAATCCTGTTTGCTCCCCACGCTTTCGAGCCTCAGCGTCAGTTACAGACCAGAGAGCCGCCTTCGCCACTGGTGTTCCTCCATATATCTACGCATTTCACCGCTACACATGGAATTCCACTCTCCTCTTCTGCACTCAAGTCTCCCAGTTTCCAATGACCTTCCCCGGTTGAGCCGGGGGCTTTCACATCAGACTTAAGAAACCGCCTGCGCTCGCTTTACGCCCAATAAATCCG
+
CCCCCGGGGGGGGDGGGGGGGGGGGFFGGGGGGDFGGGGGGGGGGGGFGGGGGGGGG<FGGGGDGGGG?FGGGGDGGGGGGGGGGG@FFGGGGDFDFEFCGGFGFCFFGGGGGGGGGGGEGGGG9BFGF9?FGGGGAE9FGGGGFGGGDFGGGGGGF>FCFFCFFGGGGGFFGFAF,,@8=DCEGD>FGG6:7EGDGG5?+8CB@DFGCCGGFFCF+7C6.5><1F1>;AAFG3CDFFGGG@6FGGF>7F<
@M03364:276:000000000-BLYN8:1:1101:20029:11748 2:N:0:1
GGACTACTGGGGTTTCTAATCCTGTTTGCTCCCCACGCTTTCGAGCCTCAGCGTCAGTTACAGACCAGAGAGCCGCCTTCGCCACTGGTGTTCCTCCATATATCTACGCATTTCACCGCTACACATGGAATTCCACTCTCCTCTTCTGCACTCAAGTCTCCCAGTTTCCAATGACCCTCCCCGGTTGAGCCGGGGGCTTTCACATCATACTTAAGAAACCGCCTGCGCTCGCTTTACGCCCAATAAATCCG
+
CCCCCGGGFGGGFGGGGGGGGGGGGGGGGGGGGGGGGGGGGGGDFGGGFGGGGGGGGGGCGFGGGGGGGFAFGGEGGGGGGGEGGFFF?EGGGGFGGFFGFBEFFGGGGGG@FGFGGGGGFGGGFGGGECFEFGGCEGFFGDGFGGGEFA=DEG,EFGCFFFGFGGCFGDCFFFGFGGGGGGCEG++5,@BEEGGGG8BEFFEFCFF78C8==CF7DD?G>GF;;F;>;:5>5*/.86GGGE04D>4:CF9
@M03364:276:000000000-BLYN8:1:1101:22007:11749 2:N:0:1
GGACTACCGGGGTATCTAATCCTGTTTGCTCCCCACGCTTTCGCACCTGAGCGTCAGTCTTCGTCCAGGGGGCCGCCTTCGCCACCGGTATTCCTCCAGATCTCTACGCATTTCACCGCTACACCTGGAATTCCACCCCCCTCTACGAGACTCAAGCCTGCCAGTTTCAAATGCAGTTCCCGGGTTGAGCCCGGGGATTTCACATCTGACTTAACAGACCGCCTGCGTGCGCTTTACGCCCAGTAATTCCG
+
CCCCCGGGGGGGGGGGGGGGGGGGGGGGGGGGGGGGGGGGGGGGGGGGGGGGGGGGGGGGGGGGGGGGGGGGGGGGGGGGGGGGGGGGGGGGGGGGGGGGGGGGGGGGGGGGGGGGGGGGDGGGGGGGGGGGGGGGGGGGGGGGGGGCEDGGGGGGGGGGGGGGGGGGGGFGGFGGGGGGGGGGGGGGGGGGGGGDGCCEGGGCFGGGGGGGGGGCCGGGFGF:?FFF?:BFDG3:60EEGFFFGFF6CF7
@M03364:276:000000000-BLYN8:1:1101:13266:11805 2:N:0:1
GGACTACCCGGGTTTCTAATCCTGTTTGCTCCCCACGCTTTCGCACCTGAGCGTCAGTCTTCGTCCAGGGGGCCGCCTTCGCCACCGGTATTCCTCCAGATCTCTACGCATTTCACCGCTACACCTGGAATTCCACCCCCCTCTACGAGACTCAAGCCTGCCAGTTTCAAATGCAGTTCCCGGGTTGAGCCCGGGGATTTCACATCTGACTTAACAGACCGCCTGCGTGCGCTTTACGCCCAGTAATTCCG
+
CCCCCGGGGGGGGGGGGGGGGGGGGGGGGGGGGGGGGGGGGGGGGGGGFGGGGGGGGGGFFGGFGGGGGGGGGGDGGGGGGGGGGGGGGGGGGGGGGGGGGGGGGGGGGGDDGGGGGGGGBFGGGGGGGGGGGFGGGEGGGGGFGGGDEGGGGGGGGGGGGGGCGGGGGGGGFGGGGFGGFEGGGGEGGGGGEGEGEGGGGDFGFGGGFGGCGDGGFDCFFGE?:>B7:@557DFFF0CGCB:@FGFFGGG
@M03364:276:000000000-BLYN8:1:1101:19458:11815 2:N:0:1
GGACTACTGGGGTTTCTAATCCTGTTTGCTCCCCACGCTTTCGCACCTGAGCGTCAGTCTTCGTCCAGGGGGCCGCCTTCGCCACCGGTATTCCTCCAGATCTCTACGCATTTCACCGCTACACCTGGAATTCTACCCCCCTCTACGAGACTCTAGCTTGCCAGTTTCAAATGCAGTTCCCAGGTTGAGCCCGGGGATTTCACATCTGACTTAACAAACCGCCTGCGTGCGCTTTACGCCCAGTAATTCCG
+
CCCCCGGGGGGGGGGGGGGGGGGGGGGGGGGGGGGGGGGGGGGGGGGGFGGGGGGGEGGGGGGGGGGGGGGGGGGGGGGGGGGGGGGGGGGGGGGGGGGGFGGGGGGGGGGGGGGGGGGGGGGGGGGGGGGGGGGGGGGGGGGGGGGGCEDDGGF7DGEGGGGGGGFGFFGGF;EFGCDFDGGFGGFGGGGGGGGGGGDGGGGGAGGGGGGGGFGD*7EF>E>;;FBE?FFFGCFFF?GGGFF@GDFDDF*
@M03364:276:000000000-BLYN8:1:1101:13856:11865 2:N:0:1
GGACTACCAGGGTTTCTAATCCTGTTTGCTCCCCACGCTTTCGAGCCTCAGTGTCAGTTACAGGCCAGAGAGCCGCTTTCGCCTCCGGTGTTCCTCCATATATCTACGCATTTCACCGCTACACATGGAATTCTACCCCCCTCTACAAGACTCTAGCTGACCAGTATCAGATGCAATTCCCGGGTTAAGCCCGGGGATTTCACATCTGACTCAATCAACCGCCTGCGTGCGCTTTACGCCCAGTAATTCCG
+
CCCCCGGGGGGEGGDGFFFGGGGGGGGGGGGFFGFFEGDGGGGFGGGGGGFFGFFGGGGGGGD8F@E<FEFFDFFF@F@F,,CGGEFDC@BEFFDGGGGDFFGGGGGGGGGGGGGFFGGG@=FGFFFGGGDEGGGG98DCC8BDEFF996@+@BF9DFGCE,D?>DA9:D9E99=EF9FFGDEDECGFCFGFGEGDCEF69+5=+*=@>CF+00=8?CFG4C),6A(21>5B)>1>A;BEG;(0:0=<CF4
@M03364:276:000000000-BLYN8:1:1101:19423:11919 2:N:0:1
GGACTACTAGGGTATCTAATCCTGTTTGCTCCCCACGCTTTCGCACCTGAGCGTCAGTCTTCGTCCAGGGGGCCGCCTTCGCCACCGGTATTCCTCCAGATCTCTACGCATTTCACCGCTACACCTGGAATTCTACCCCCCTCTACGCGACTCTAGCTTGCCAGTTTCAAATGCAGTTCCCAGGTTGAGCCCGGGGATTTCACATCTGACTTAACAAACCGCCTGCGTGCGCTTTACGCCCAGTAATTCCG
+
CCCCCGGA@FGGGDGGGGGGGGGGGGGGGGCGGGGGEGGGGGG7@FGG,FFGGGGGGG9@@@F@FGGG86FFGGGGGGGGGGGDGDFGG=EFGGGGGG8DF8EGGGGGGGGGDGFGGGGGGGFGGCGGFGGGG<DGGD+@CGGG@FF++@EGG;FGECA,*@DEFGGF@FGCCGGGGGGF<?EGGGGGGGGGDGGGDGGGGGGCAG:7+;7D@+;+;CEFBGF::FB0(7>EDGGFF(;EG3:F>**-:>*
@M03364:276:000000000-BLYN8:1:1101:16738:11953 2:N:0:1
GGACTACTGGGGTTTCTAATCCTGTTTGCTCCCCACGCTTTCGCACCTGAGCGTCAGTCTTCGTCCAGGGGGCCGCCTTCGCCACCGGTATTCCTCCAGATCTCTACGCATTTCACCGCTACACCTGGAATTCTACCCCCCTCTACGAGACTCTAGCTTGCCAGTTTCAAATGCAGTTCCCAGGTTGAGCCCGGGGATTTCACATCTGACTTAACAAACCGCCTGCGTGCGCTTTACGCCCAGTAATTCCG
+
CCCCCGGGGGGGGDGGGGGGGGGGGGGGGGGGGGGGGGGGGGEGGGGGGGGGGGGGGGGGGGGGGGGGGGGGGGGGGGGGGGGGGGGGGGGGGGGGGGGGGGGGGGGGGGGGGGGGGGGGGGGFFGGGG<FGGGGGGGGGGGGGGGGGGGDDGCFGGGGGGGGGGGFFGGGGGFGGGGGG?C6DGFGGFFGGGGC:EGGGGGGGAGGGGGGGG=FGGFFGBGF??F>B?:DEGGG2@?GEGBBFG*96CF*
@M03364:276:000000000-BLYN8:1:1101:23462:11960 2:N:0:1
GGACTACTGTGGTTTCTAATCCTGTTTGCTCCCCACGCTTGCGCACCTGAGCGTCAGTCTTCGTCCAGGGGGCCGCCTTCGCGACCGGTATTCCTCCAGGTCCTTACGCATTTGACCGATACACCTGGAATTCTGCCCCCCTCTACGAGCCTGTATCTTGCCAGTTTCAAACGCAGTTCCCAGGTCGAGCCCGGGGATTTAACATTTGACTTAACAAACCGCCGGCTTGCGCTTGCCGCCGAGTAATTCCG
+
96CACC@F<6,<;C<,E9CEFEFGFAFC9,;,6,;@6+,6,6C+76@EF<CFFCE,CC@,,6CFGG7FGGGGGDG++,89D?+4@>+F>=:,F@,5,A<,,9,,,C,4?++8C,,CE+>@=:,7,,@,3,33DF,,,4:F+:B*,7@***@7,5,,265DEC2,@,DD;>E,/*/*=,1B,6,*2+/1*:1:CEGG=*0+*2+2=**2*:***00:7*;58E3(,0(0-)<BDD*(9(::*0()02847*2
@M03364:276:000000000-BLYN8:1:1101:26723:11963 2:N:0:1
GGACTACTGGGGTTTCTAATCCTGTTTGCTCCCCACGCTTTCGAGCCTCAGCGTCAGTTACAGACCAGAGAGCCGCCTTCGCCACTGGTGTTCCTCCATATATCTACGCATTTCACCGCTACACATGGAATTCCACTCTCCTCTTCTGCACTCAAGTCTCCCAGTTTCCAATGACCCTCCCCGGTTGAGCCGGGGGCTTTCACATCAGACTTAAGAAACCGCCTGCGCTCGCTTTACGCCCAATAAATCCG
+
CCCCCGGGFGGGGGGGGEFGGGGGGGGCGGGGGGFGGGGGGGG,,CFFFFGGEGGDCGFAE,C@FGG,CAE:FF7FGGGG7FGGGGF8FGGGGGGGGGGCG<EGGGGCD,FGGGGGGGGGGGGG9E=EFCGGGGFGGGGGGGGGGGGCFGGGGG@FDFGGGGGDGGGGGFAFF,,=DFGDEDG6FCCFGGG5>*B*?8CGGFGGFGG48FFCF7+::*CGBD>;;A;EFFFFDGG2B?EGGB0@FFBDFG)
@M03364:276:000000000-BLYN8:1:1101:20188:11963 2:N:0:1
GGACTACCCGGGTTTCTAATCCTGTTTGCTCCCCACGCTTTCGAGCCTCAGCGTCAGTTACAGACCAGAGAGCCGCCTTCGCCACTGGTGTTCCTCCATATATCTACGCATTTCACCGCTACACATGGAATTCCACTCTCCTCTTCTGCACTCAAGTCTCCCAGTTTCCAATGACCCTCCCCGGTTGAGCCGGGGGCTTTCACATCAGCCTTAAGACACCGCCTGCGCTCGCTTTACGCCCACTAAATCCG
+
CCCCCF@CF@FEFECGGFGG9FGGGGG@F9FFGGGGGGGGGF7FDEGFFCGGGGDFGGGGGGGCFDGCCA<FCFGGGGGFDF@CFE=@E@FEGGC<E8E9?@BEEAF<84?CFAFGGGGGEEDFCEFGGGGGGGCG9E9EEFC?DCFEGGGFGD8E@DBFGFG?DDDGGGGEGC=DF8DDDEEGGGCF,DC>C5CEGGGEG7,2BD;6*257*:;F*9FCDGB(259A1=@B395)98EGG3()22<<FG7
@M03364:276:000000000-BLYN8:1:1101:12776:11968 2:N:0:1
GGACTACTGGGGTTTCTAATCCTGTTTGCTCCCCACGCTTTCGCACCTGAGCGTCAGTCTTCGTCCAGGGGGCCGCCTTCGCCACCGGTATTCCTCCAGATCTCTACGCATTTCACCGCTACACCTGGAATTCTACCCCCCTCTACGAGACTCTAGCTTGCCAGTTTCAAATGCAGTTCCCAGGTTGAGCCCGGGGATTTCACATCTGACTTAACAAACCGCCTGCGTGCGCTTTACGCCCAGTAATTCCG
+
CCCCCFGGGGGGGGGGGGGGGGGGGGGFFFGDDEEGGGGGGGGGG@CFGGGGGGGGGGGFGGGGGEGGDEDEEGGGGDGGGGGGFGGGGGGGGGGGGGGFFGGGGGGGGC7FGGGGGGGGGGGGGGGGGGGGGCGGGG6BCEGGGFGGEGGGGAFFGFFGGFFFGGGGGFGGGGFFGGGGFFGGGGCCG7FGGEDEEC6CGGGGFGGFGFGC7CGGGGGGBDD0(79>0:55)9C4B6CC5>?FFCFDC>0
@M03364:276:000000000-BLYN8:1:1101:23740:11987 2:N:0:1
GGACTACTGGGGTTTCTAATCCTGTTTGCTCCCCACGCTTTCGAGCCTCAGCGTCAGTTACAGACCAGAGAGCCGCCTTCGCCACTGGTGTTCCTCCATATATCTACGCATTTCACCGCTACACATGGAATTCCACTCTCCTCTTCTGCACTCAAGTCTCCCAGTTTCCAATGACCCTCCCCGGTTGAGCCGGGGGCTTTCACATCAGACTTAAGAAACCGCCTGCGCTCGCTTTACGCCCAATAAATCCG
+
CCCCCGGGGGGGGGGGGGGGGGGGGGGGGGGGGGGGGGGGGGGGGGGGGGGGGGGGGFGGGGGGGGGGGGGGGGGGGGGGGGGGGGGGGGGGGGGGGGGGGGGGGGGGGGGFGGGGGGGGDGGGGGGGFFFGGGGGGGGGGGGGGGGGGGGGGGGFEAEG9FGGDECFGGGFGGGGGGGGGGGGGGGGGFGEEGGGGGGFDGGGFGGGGGG7C7@>CFFGDGFFFFFFFBAED*>AF:EGGBFF<GF4?DC
@M03364:276:000000000-BLYN8:1:1101:19036:12010 2:N:0:1
GGACTACTCGGGTTTCTAATCCTGTTTGCTCCCCACGCTTTCGCACCTGAGCGTCAGTCTTCGTCCAGGGGGCCGCCTTCGCCACCGGTATTCCTCCAGATCTCTACGCATTTCACCGCTACACCTGGAATTCTACCCCCCTCTACGAGACTCTAGCTTGCCAGTTTCAAATGCAGTTCCCAGGTTGAGCCCGGGGATTTCACATCTGACTTAACAAACCGCCTGCGTGCGCTTTCCGCCCAGTCATTCCC
+
CCCCCGGGGGGGGGGGGGGGGGGGGGGGGGGGGGGGGGGGGGGGGGGGEEGGGGGGGGGGGGGGGGGGGDGGGGGGGGGGGGGEGGGGGGGGGGGGGF<FGGFGGAGGGGGGFFDGGGGGDGGGGGGFGGFGGFFGFGFGGDGGAFGGDGGGGCC7EDF?CGGFFGGGAFFBFFGGFGGGGGFGFFCGFFGGGE>E=CCCDFGGFF+:7C>D++;DC7FGDGE60A>FFFD5)>F)*(;AC5<?*:FBGD*
@M03364:276:000000000-BLYN8:1:1101:17437:12089 2:N:0:1
GGACTACTGGGGTTTCTAATCCTGTTTGCTCCCCACGCTTTCGAGCCTCAGCGTCAGTTACAGACCAGAGAGCCGCCTTCGCCACTGGTGTTCCTCCATATATCTACGCATTTCACCGCTACACATGGAATTCCACTCTCCTCTTCTGCACTCAAGTCTCCCAGTTTCCAATGACCCTCCCCGGTTGAGCCGGGGGCTTTCACATCAGACTTAAGAAACCGCCTGCGCTCGCTTTACGCCCAATAAATCCG
+
CCCCCGGGGGGGGGGGGGGGGGGGGGFGGGGGGGGGGGGGGGDGGGGGGGGGGGGGGGGGGGGGGGGGGGGGGGGGGGGGGGGGGGGGGGGGGGGGGGGGGGGGAFGGGGGGGGGGGGGGGGGGGGGGF<EFGE=DFGGGGGGGGGGGGGGGGFGGGGA9FFGGFGGGGG,>=DFGC8EEGGGGGGGGGGGGDG5CGGGGGGGGF<FGFFGGGGGGGGFGBEBF?FFFBEDFGFF)9<EGEB:FFFBFGGC
@M03364:276:000000000-BLYN8:1:1101:16957:12091 2:N:0:1
GGACTACTGGGGTATCTAATCCTGTTTGCTCCCCACGCTTTCGAGACTCAGCGTCAGTTACAGACCAGAGAGTCGCCTTCGCCACTGGTGTTCCTCCATATATCTACGCATTTCACCGCTACACATGGAATTCCACTCTCCTCTTCTGCACTCAAGTTCCCCAGTTTCCAATGACCCTCCACGGTTGAGCCGTGGGCTTTCACATCAGACTTAAGAAACCGCCTGCTCTCGCTTTACGCCCAATAAATCCC
+
CCCCCGGGGGGGGGGGGGGGGGGGGGGGGGGGGGGGGGGGGGGGGFGGGGGGGGGDGGGGGGGGGGGGGGDGGGGGGGGGGGGGGGGGGGGGGGGGGGFGGGGFGGGGGGGGGGGGGGGDGGGGFGFGFEFGGGGGGGFGGGGGGGGGGGGGGFGGCDFFGGCEAFGEGGFGEFAFFDFGFGDEGGGGGGGEGGGDC8F?FGGGFGGF5DDF7C7+DDGFDGF?FFEFFFFFGGGFF?EGGFFFFGFEF<*
@M03364:276:000000000-BLYN8:1:1101:28763:12108 2:N:0:1
GGACTCCGCGGGTTTCTAATCCTGTTTGCCCCCCACGCTTTCGCCCCTGAGCGTCAGTCTTCGCCCAGGGGGCCGCCTTCGCCACGGGTGTTCATACAGATCTCTACGCATTTCACCGCTACACCTGGAATTCCACGCTCCTCTATGTGACTCTAGTTTGCCAGTTTCAAATGACGTTCCCAGGTGGAGCCCGGGGATTTCACATCTGACTTAACAAACCGCCTGCGTGCGCTTTACGCCCAGTAATGCCG
+
6A8-A,,,,7@68;6E<,C,;CFAG9,,C,CFFGGE:@FD,6@@,@BFF8EF+@F,6<9,9,,,,6?E,,+++8>F@+CDF7F+FCE>F+@+5,,,,5::AD,7,,?F=:=FFF9FFG7+@FCF@:3,DCBB,,836***4@CG,,@,,5@2,,,,,>;,,?D><@E9;?,<C9,;4A:,5,<=?,**;+38::C5>8?+31+31**0::CF*C7C*9155C<0(89>(.87CC54*882C5?)*:@4C21
@M03364:276:000000000-BLYN8:1:1101:25407:12117 2:N:0:1
GGACTACCAGGGTTTCTAATCCTGTTTGCTCCCCACGCTTTCGAGCCTCAGCGTCAGTTACAGACCAGAGAGCCGCCTTCGCCACTGGTGTTCCTCCATATATCTACGCATTTCACCGCTACACATGGAATTCCACTCTCCTCTTCTGCACTCAAGTCTCCCAGTTTCCAATGACCCTCCCCGGTTGAGCCGGGGGCTTTCACATCAGACTTAAGAAACCGCCTGCGCTCGCTTTACGCCCAATAACTCCG
+
CCCCCGG,;C@@FGGGGFGGGFEEFDFFCFGEFGGGGEGBDFEFFFCFGFFF7:CECE<<<CFD<D<C,9CCDFGGGDGGFEGDGGGGGGGGGGGGG85,CA;@EAF,@B:?EGFGCFGG>CFG9:EFFFFEGFGGGG9E8=D96E;9>F@DF?CF==FFGGD,8=,@=E;6DDD8,@D+CEGCGCEG97F:7CE5*:C?C:EB:8?=FC8CF7;C78@6):=<@FB3(8)5CC3:FFG5CD?>FF*6CD>
@M03364:276:000000000-BLYN8:1:1101:14707:12127 2:N:0:1
GGACTACCAGGGTTTCTAATCCTGTTTGCTCCCCACGCTTTCGCGCCTCAGCGTCAGTTGCGAGCCAAAGAGCCGCTTTCGCCACTGGTGTTCCTCCATATCTCTACGCATTTCACCGCTACACATGGAATTCCACTCTTCTCTCTCGCACTCAAGTCTTCCAGTTTCCAATGACCCTCCCCGGTTGAGCCGGGGGCTTTCACATCAGACTTAAACGACCGCCTGCGCGCGCTTTACGCCCAATAATTCCG
+
CCCCCGGGGGGGGGGGGGGGGGGGGGGGGGGGGGGGGGGGGGGGGGGGGGGGGGGGGGGGGGGGGGGGGGGGGGGEGGFGGGGGGGGGFGGGGGGGGGGFEEFGGGGGGGGGGGGGGGGGGGGGGGGGFGGGGGGGFFFGGGGGGGGGDGGDGDGGDGGFDGGGGGGGFGGGGFFEFEFGGGGGGGGFGGGGEGGGDBCGGFC+:CGGFGGGF7C*1:=C8C>2153)4:5>D3<AF?GGGF?4CFFDG7*
@M03364:276:000000000-BLYN8:1:1101:2474:12145 2:N:0:1
GGACTACAGGGGTTTCTAATCCTGTTTGCTCCCCACGCTTTCGCACCTGAGCGTCAGTCTTCGTCCAGGGGGCCGCCTTCGCCACCGGTATTCCTCCAGATCTCTACGCATTTCACCGCTACACCTGGAATTCTACCCCCCTCTACGAGACTCTAGCTTGCCAGTTTCAAATGCAGTTCCCGGGTTGAGCCCGGGGATTTCACATCTGACTTAACAGACCGCCTGCGTGCGCTTTACGCCCAGTAATTCCG
+
CCCCCCFGGGG78CEEFFGGGGGGGFGGGGGFFFGDGGGGGGG>FE7EE@FGDGGGF,,CFFG@CF:FF:FCFEEGGBFG,FFEGGGGGGGGGFDGG8?<5A;B@AE=CGGCEGF<C:@6:FCFFEFG8A?DFE=DDFGGCEEGDFGG+CC88,3<DCFCFCEGCDDF,>,,<,><A5DCG>5>FCCF8B8CCCE=5EF+;:7D@FGG+;D777CCFGCFF5B3?F>EF557)1/)9(2:C@1?>**6FGC
@M03364:276:000000000-BLYN8:1:1101:21748:12155 2:N:0:1
GGACTACCAGGGTTTCTAATCCTGTTTGCTCCCCACGCTTTCGCACCTGAGCGTCAGTCTTCGTCCAGGGGGCCGCCTTCGCCACCGGTATTCCTCCAGATCTCTACGCATTTCACCGCTACACCTGGAATTCCACCCCCCTCTACGAGACTCAAGCCTGCCAGTTTCAAATGCAGTTCCCGGGTTGAGCCCGGGGATTTCACATCTGACTTAACAGACCGCCTGCGTGCGCTTTACGCCCAGTAATTCCG
+
CCCCCGGGGGGGGGGGGGGGGGGGGGGGGGGGGGGGGGGGGGGGGGGGGGGGGGGGGGGGGGGGGGGGGGGGGGGGGGGGGGGGGGGGGGGGGGGGGGGGGGGGGGGGGGDGGGGGGGGGGGGGGGGGGGGGGGFFGCGGGGGGGGGGGGGGGGGGGGGGGGGGGGGGFFFGGGGGGGGG6EGGGGGFGGGGGGGGDECFGFCFFGDFGGC7DFGGGGGGDGF66@FFFFFFGGG9@?CGGF<FFGF>GG4
@M03364:276:000000000-BLYN8:1:1101:10544:12190 2:N:0:1
GGACTACACGGGTTTCTAATCCTGTTTGCTCCCCACGCTTTCGCACCTGAGCGTCAGTCTTCGTCCAGGGGGCCGCCTTCGCCACCGGTATTCCTCCAGATCTCTACGCATTTCACCGCTACACCTGGAATTCTACCCCCCTCTACGAGACTCTAGCTTGCCAGTTTCAAATGCAGTTCCCAGGTTGAGCCCGGGGATTTCACATCTGACTTAACAAACCGCCTGCGTGCGCTTTACGCCCAGTAATTCCG
+
CCCCCGGGGGGGGGGGGGGGGGGGGGGGGGGGGGGGGGGGGGGGGGGGGGGGGGGGGGGGGGGGGGGGGGGGGFGGGGGGGGGGGFGDGGGGGGGGGGGGGGGGCCFGGGCFFGFGCGGCGGGGGGGGFGGGGGGGFGGGGGGGGGGGDCEGGGGGGGGGEGGGGGGGGGGFGGGGGGGGGGGCFGFFFGGCEEEGGGGFGGGGAC77DCGGCCFCFG*=5*8;:52><>BBDDF)91*:C:69>7F:CC6
@M03364:276:000000000-BLYN8:1:1101:20178:12232 2:N:0:1
GGACTACCGGGGTTTCTAATCCTGTTTGCTCCCCACGCTTTCGAGCCTCAGCGTCAGTTACAGACCAGAGAGCCGCCTTCGCCACTGGTGTTCCTCCATATATCTACGCATTTCACCGCTACACATGGAATTCCACTCTCCTCTTCTGCACTCAAGTCTCCCAGTTTCCAATGACCCTCCCCGGTTGAGCCGGGGGCTTTCACATCAGACTTAAGAAACCGCCTGCGCTCGCTTTACGCCCAATAAATCCG
+
CCCCCGGGGGGGGGGGGGGGGGGGGGGGGGGGGGGGGGFGGGGGGGGGGGGGGGGGGGGGGGGGGGGGGGFEGGGGGGGGGGGGGGGGGGGGGGGGGGGGGGGGGGGGGGGGGGGGGGGGGGGGGGGFE?FFFGGGGGGGGGGGGFGGGGGFGGGGGGGGGGGGFGGGGGGGFGGGGGGGGGGGGGGGGGGGGECCGEGGGGGGFCFCDFGGGGGGGGGGFGFFDF9:9@BFCC<2@<GDE@6>C7@BGG3
@M03364:276:000000000-BLYN8:1:1101:15368:12237 2:N:0:1
GGACTACCCGGGTTTCTAATCCTGTTTGCTCCCCACGCTTTCGAGCCTCAGCGTCAGTTACAGACCAGAGAGCCGCCTTCGCCACTGGTGTTCCTCCATATATCTACGCATTTCACCGCTACACATGGAATTCCACTCTCCTCTTCTGCACTCAAGTCTCCCAGTTTCCAATGACCCTCCCCGGTTGAGCCGGGGGCTTTCACATCAGACTTAAGAAACCGCCTGCGCTCGCTTTACGCCCAATAAATCCG
+
CCCCCGGGGGGGGGGGGGGGGGGGGGGGGGGGGGGGGGGGGGGGGGGGGGGGGGGGGGCFGGGGGGGGGGGGGGGGGGGGGGGFGGGGGGGGGGGGGGGGGGGGGGGGFGGGGGGGFGGEDCFGGGGGEFFGEEFGGGFGGGFGGFGGGGFGGGGGGGGGGGFFFEFFCFEGGGGGGGGGGGGGGGGGGGGGGGGDGGGGGGGGFFFGFGGGGGGGGGFG>E:@<F;>9EEFGCD<FFGGGE?F4F4:DG5
@M03364:276:000000000-BLYN8:1:1101:8835:12247 2:N:0:1
GGACTACAGGGGTATCTAATCCTGTTTGCTCCCCACGCTTTCGAGCCTCAGCGTCAGTTACAGACCAGAGAGCCGCCTTCGCCACTGGTGTTCCTCCATATATCTACGCATTTCACCGCTACACATGGAATTCCACTCTCCTCTCCTGCACTCAAGTCTCCCAGTTTCCAATGCACACAACGGTTGAACCACAGCCCTTTACATCAGACTTAAGAAACCACCCTCGCGCGGTTTACGCCCAATAAATCCGG
+
CCCCCEGGGGG7FEFGEFGFGCFGGGGGGAFFGGGDGGGGGGGGGGGGFGGGGGGGGECFGFFGGGGGF8<FFGDGGGDGE@FGGGGGCGGGGBEGGGFGGGGGGF<FGEEGFGEGGFGGGGGF9=<FF9BFFFGGFG@FGFGGGGCCFGGFGGFF=D9,C>8EFCFF,3>AEFC96AE++3@4+>,,4@>8,3>:*@:C7C,2++**33=>GD7CGF>555*)()()()))2**152EEG>1A7>+5227
@M03364:276:000000000-BLYN8:1:1101:27240:12282 2:N:0:1
GGACTACCGGGGTTTCTAATCCTGTTTGCTCCCCACGCTTTCGCACCTGAGCGTCAGTCTTTGTCCAGGGGGCCGCCTTCGCCACCGGTATTCCTCCAGATCTCTACGCATTTCACCGCTACACCTGGAATTCTACCCCCCTCTACAAGACTCTAGCTTGCCAGTTTCAAATGCAGTTCCCAGGTTGAGCCCGGGGATTTCACATCTGACTTAACAAACAGCCTGCGTGCGCTTTACGCCCAGTCATTCCG
+
CCCCCFFGGDEGEEDDFC,FFFCFGGGGGGGGGF@C>FGGGDDGGDBFGGGGCFC,BFFGEFGDFE<EFE7FFGGG::BE@EE,F<==@+B?FA;F@EDGGFGAEGGF7=F:FA,FFCEG@ECD8,<FAFFGFEGC9F+>+@CF9@CCG?FC>3>FCFGGDFG?FGG9:;DFGGG7<=>F???8>>EF7,6;EG*?=EGFFGG7AGFF+3;@CD7::DG5;688DF;F?>:)9*1)1(C**)4/*:=<D:9
@M03364:276:000000000-BLYN8:1:1101:7010:12319 2:N:0:1
GGACTACACGGGTTTCTAATCCTGTTTGCTCCCCACGCTTTCGCACCTGAGCGTCAGTCTTCGTCCAGGGGGCCGCCTTCGCCACCGGTATTCCTCCAGATCTCTACGCATTTCACCGCTACACCTGGAATTCCACCCCCCTCTACGAGACTCAAGCCTGCCAGTTTCAAATGCAGTTCCCGGGTTGAGCCCGGGGATTTCACATCTGACTTAAAAGACCGCCTGCGTGCGCTTTACGCCCAGTAATTCCG
+
6B<@BFE,E@CCGDGGG9FEEAECFEFGGE@F<FE:CEBFGGGGDGG8,6CAFGGC@EFCGG7CF,6,6CCF:FG@C:FE=,8,CCGEC7FFCFAFGCDF?<E,CF?CCCCFDFFGA4@E+@AFC88DAFFF,C@F,=E+==CC9;3+8+8+34D6EB8D7D<?>FG,>9DC?ECFGF,D,:>=F*CCCF:C5:*8:88<CG7CF7::FGCCC++221@C5*7<649<(7)./93:B68?751?CF?<*:0
@M03364:276:000000000-BLYN8:1:1101:21116:12323 2:N:0:1
GGACTACTGGGGTTTCTAATCCTGTTTGCTCCCCACGCTTTCGAGCCTCAGCGTCAGTTACAGACCAGAGAGCCGCCTTCGCCACTGGTGTTCCTCCATATATCTACGCATTTCACCGCTACACATGGAATTCCACTCTCCTCTTCTGCACTCAAGTCTCCCAGTTTCCAATGACCCTCCCCGGTTGAGCCGGGGGCTTTCACATCAGACTTAAGAAACCGCCTGCGCTCGCTTTACGCCCAATAAATCCG
+
CCCCCGFGGGGGGGGGGGGFGGGGGGGGGGGGGGGGGGGGGGGGGGGGGGGGGGGGEFGGGGGFGGGGCCFGGGGGGGGGGGGGGGGGGGGGGGFGGGGGGGGGGGGGGGGGGGGGGGGGGGGGGF=FFGGGGGGGGGFFFGGGGGG9FGFDGGFFDFDFFGGGGGGGGGGGEGGGFFGGEGGEGGGGFGGGEGGGGGGGGGFGFGGGGGDFFGG=FCGGBGFFFFFFFBFFGGC>FFGGGE?FGGFFGG<
@M03364:276:000000000-BLYN8:1:1101:12843:12330 2:N:0:1
GGACTACCCGGGTTTCTAATCCTGTTTGCTCCCCACGCTTTCGCGCCTCAGCGTCAGTTGCGAGCCAAAGAGCCGCTTTCGCCACTGGTGTTCCTCCATATCTCTACGCATTTCACCGCTACACATGGAATTCCACTCTTCTCTCTCGCACTCAAGTCTTCCAGTTTCCAATGACCCTCCCCGGTTGAGCCGGGGGCTTTCACATCAGACTTAAAAGACCGCCCGCGCGCGCTTTACGCCCACTAACTCCG
+
CCCCCGGGGCGGGCGGAFFFFGGDFEEFGEFGGGFFEGG@FGGGGGGGGGEF@FFG>F@9FFGGGGGG8,@FGGDGEEGGDCFGGGGG<EEEFFEGGGGFDGGGGAFBEFGDEDGGGGGGGGFGGGGFEFEGGGGGADGDGGGCFGGGGCGDFEFGGGF9EGDGGFDFFGGCFGGGGFGGDGECFEEFGFGGGGEGEGC6C+C77FD***;;:F7CCD8F555(-)1@9>ED3CGDF?DGGD(7FF))2>*
@M03364:276:000000000-BLYN8:1:1101:13384:12352 2:N:0:1
GGACTAAAGGGTTTCTAATCCTGTTTGCTCCCCACGCTTTCGAGCCTCAGTGTCAGTTACAGGCCAGAGAGCCGCTTTCGCCTCCGGTGTTCCTCCATATATCTACGCATTTCACCGCTACACATGGAATTCCACTCTCCTCTCCTGCACTCAAGTCTCCCAGTTTCCAATGACCCTCCCCGGTTGAGCCGGGGGCTTTCACATCAGCCTTAAGAAACCGCCTGCGCTCGCTTTACGCCCAATAAATCCGG
+
CCCCCGGGGGGGGGGGGGGGGGGGGGGGGGGGGGGGGGGGGGGGGGGGGGGGGGGGGGGGGGGGGGGGGGGGGGGGGFGGGGGGGGGGGGGGG<EFFFGGGGGGGGGGGGGGGGGGGGEGGGGGGGGGGFFGGGGGGGGGGGFFGGGGFGFGGGDFG9CGGEGCDFGGGCGFFGGFDGGGGGCGD+3<CGGDEG8CEG,=>CFGFFG*;FGG747CFGGGDE3=@B;:?ABFCDF<:?ECE@<FG=?AFGD
@M03364:276:000000000-BLYN8:1:1101:10897:12371 2:N:0:1
GGACTACAGGGGTATCTAATCCTGTTTGCTCCCCACGCTTTCGCACCTGAGCGTCAGTCTTCGTCCAGGGGGCCGCCTTCGCCACCGGTATTCCTCCAGATCTCTACGCATTTCACCGCTACACCTGGAATTCCACCCCCCTCTACGAGACTCAAGCCTGCCAGTTTCAAATGCAGTTCCCGGGTTGAGCCCGGGGATTTCACATCTGACTTAACAGACCGCCTGCGTGCGCTTTACGCCCAGTAATTCCG
+
CCCCCGGGGGGGGGGGGGGGGGGGGGGGGGGGGGGGGGGGGGGGGGGGGGGGGGGGGGGGGGGGGFFEFEGGGGGGGGGGGGGGGGGGGGGGGGGGGGGGGFGGGGGGGGGGGGGGGGGGG7DGC8FGGFGGG9DGGGGGGGGGGGGGGGGFEFGGGGGGGGGFGGGGGGGGGGGGGGGGGGC5CEGGGGGGGGG=2BFGGC7@ACCGGGFGDGGGGGGGFGFFFFFFFFB>D7FFFFECE>?FG**-C:0
@M03364:276:000000000-BLYN8:1:1101:28070:12371 2:N:0:1
GGACTACAAGGGTTTCTAATCCTGTTTGCTCCCCACGCTTTCGCACCTGAGCGTCAGTCTTCGTCCAGGGGGCCGCCTTCGCCACCGGTATTCCTCCAGATCTCTACGCATTTCACCGCTACACCTGGAATTCTACCCCCCTCTACGAGACTCTAGCTTGCCAGTTTCAAATGCAGTTCCCAGGTTGAGCCCGGGGATTTCACATCTGACTGAACAAACCGCCTGCGCTCGCTTTACGCCCAATACATCCG
+
CCCCCEE<CFGGGGGEFFGGGGGGGGGGGGGGGGG:CFGGGGGGGGGGGGFGGG@FFFCFFGGFGGGGGDEGGGDFCGGGFGGDGFGCFFG,FCEFGAFFFFGGGGGGGGGCGFGG9FC+@FGF8=EFEGD:>FGFF?6@>EEGGF?>>EEG:FGFGGGGCF9@>BFCECFGCGGEF7C<D;E>>EGG?8CECCECC:BF:FFFFGGG+:>+*;6CFGGC>58;D)2>BFFFD*7<F0>C5>?)**1.:F*
@M03364:276:000000000-BLYN8:1:1101:4166:12372 2:N:0:1
GGACTACTAGGGTATCTAATCCTGTTTGCTCCCCACGCTTTCGAGCCTCAGCGTCAGTTACAGACCAGAGAGCCGCCTTCGCCACTGGTGTTCCTCCATATATCTACGCATTTCACCGCTACACATGGAATTCCACTCTCCTCTTCTGCACTCAAGTCTCCCAGTTTCCAATGACCCTCCCCGGTTGAGCCGGGGGCTTTCACATCAGACTTAAGAAACCGCCTGCGCTCGCTTTACGCCCAATAAATCCG
+
CCCCCGGGGGGGGGGGGGGFFGGGGGFGGGG?FFEEGFGGGGECCGGGGGEGGGGGGGFGGGGEGGGGGGGGGDDGGGGFFFGGGGGCGDFGFGGGGGGGGGCEGGGC@CGCF<AFECFEGGGGDGGGEFECEFGFFFCDGFGGGGGGDCFGGGFGFGGGGGGDFFGGGGGE8EF8,@F6>>E6FEGGFGGCD5C5GGGGFFG>A?CCFFGF7@D8DCFDBGE??FBB9>DB<3C<B<D>EFBFFC6<:67
@M03364:276:000000000-BLYN8:1:1101:18695:12388 2:N:0:1
GGACTACAGGGGTATCTAATCCTGTTTGCTCCCCACGCTTTCGCACCTGAGCGTCAGTCTTTGTCCAGGGGGCCGCCTTCGCCACCGGTATTCCTCCAGATCTCTACGCATTTCACCGCTACACCTGGAATTCTACCCCCCTCTACAAGACTCTAGCTGACCAGTTTCAAATGCAGTTCCCAAGTTAAGCTCGGGGATTTCACATCTGACTTAATCAACCGCCTGCGTGCGCTTTACGCCCAGTAATTCCG
+
CCCCCGGGGGGGGGGGGGGGGGGGGGGGGGGGGGGGGGGGGGGGGGGFGGGGGGGGGGGGGGGGGGGGGGGGGGGGGGGGGGGGGGGGGGGGGGGGGGGGFGGGGGGGGGGGGGGGGGGGGGGGGGGGGGGGGGGGFGGGGGGGGGGGGGGGGGGGGGGGGGGGGGGGGGGGEGFGGGGGGGGGGGGGGGGCEGGGGGGGGGGGFDGGGGGGGGGGGGG=>DBFFFFE?EFEGGGFFFGG55:F:DF4*:0
@M03364:276:000000000-BLYN8:1:1101:10732:12408 2:N:0:1
GGACTACAGGGGTTTTTAATCCTGTTTGCTCCCCACGCTTTCGAGCCTCAGCGTCAGTTACAGTCTAGAGAGCCGCCTTCGCCACTGGTGTTCATCCATATAACTACGCATTTCACCGCTACACATGGAATTCCACTCTCCTCTTATGCACTTAAGTCTCCCAGTTTCCAATGACCCTCACCGGTTGAGCCGGGGGCTTGCACATCAGACTAAACAAACCGCCCGGGCTCGCTTTACGACCAATAAATCCG
+
AC<6B,CE<9@@F+6,,6,C@@,<FE@F9F9@<,;@FB@F8C@DE@646,CFFE@F7F9<FGF6,,CFFC,6CECEC7C,4,,BBF<=,6E7F5=,,A,E9<,C,CFCCEFGCFG9E7:C+64,@,,,::?F;AE:,,4A>E8?,,6==;>+,4,7E9@=68@D,36=,@EC?,,3,@8,DDCG@8+,13,5@5:8*=E*59,0+*:*9C8*0;*:C***)2)(()().8))**9AF0;CCB?47F94**)
@M03364:276:000000000-BLYN8:1:1101:3340:12420 2:N:0:1
GGACTACACGGGTATCTAATCCTGTTTGCTCCCCACGCTTTCGAGCCTCAGCGTCCGTTACAGACCATAGAGCCTCCTTCGCCACTGGTGTTCCTCCATATATCTACGCATTTCACCGCTACACATGGAATTCCACTCTCCTCTTCTGCACTCAAGTCTCCCAGTTTGCAATGACCCTCCCCGGTTGAGCCGGGGGCTTTCACATCAGTCTTCAGAAACCGCCTGCACTCGCTTTACGCCCAATAACTCCT
+
-8-AAFE@8-+:66CFC,,C9@FEGDC<,C@,,,68+@@FD@@,F,@4;E,6CBF+8EFEGFGFGFF,C,EF,C,9F<E<BFBC7FFF?FG:,AE99,:??BBD4,,,+6,B?F?,:4FCCFFG,==?E:<=;FFF9E,=E=,3@FG9E;E=,>,4C>;>FB?,A,E,@6,3==A=DF@EG+3>CB+9,@FG5**1*42CC8C7AG2C+2+=+1+4+*0=855?<F().;)8<79);1C*:56>***6CD*
@M03364:276:000000000-BLYN8:1:1101:14977:12425 2:N:0:1
GGACTACAGGGGTTTCTAATCCTGTTTGATCCCCACGCTTTCGCACATCAGCGTCAGTTACAGACCAGAAAGTCGCCTTCGCCACTGGTGTTCCTCCATATCTCTGCGCATTTCACCGCTACACATGGAATTCCACTTTCCTCTTCTGCACTCAAGTTTCCCAGTTTCCAATGACCCTCCACGGTTGAGCCGTGGGCTTTCACATCAGACTTAAGAAACCGCCTACGCGCGCTTTACGCCCAATAATTCCG
+
CCCCCGGGGGGGGGGGGGGGGGGGGGGGGGGGGGGGGGGGGGGGGGGGGGGGGGGGGGGGGGGGGGGGGGGGGGGGGGGGGGGGGGGGGGGGGGGGGGGGGGGGGGGGGGGGGGGGGGGGGGGGG?FGGGGGGGGGGGGGGGGGGGGGGGGGGGGCFGGGGGGGGG;ECGGGGGGGGGGGGGGGGEGFGGGGGDE55DGGGGGGFGGGGGGGGGFFGGGF>GFFFFFFFFFFG5FCFFGGGEFFG7F?CGF
@M03364:276:000000000-BLYN8:1:1101:4611:12441 2:N:0:1
GGACTACAGGGGTTTCTAATCCTGTTTGCTCCCCACGCTTTCGAGCCTCAGCGTCAGTTACAGACCAGAGAGCCGCCTTCGCCACTGGTGTTCCGCCATATATCTACGCATTTCACCGCTACACATGGAAGTCCGCTCTCCTCTTCTGCACTCAAGTCTCCCAGTTTCCAATGACCCTCCCCGGTTGAGCCGGGGGCTTTCACATCAGACTTACGAAACCGCCTGCGTCCGCTTTACGCCCAATAAATCCG
+
CC9BCGFGGGGGGGGGFFFGGGGFGGGG9EGDEF<+FFGGGGGGGGG@ECD@ECEGGGCFGGFFFGGGC<FFGGGDCBFFDGG@?FGFFFGEFA,=CC?EGGFGA,?FGG7:EFEFFFGGEEEGGG,F?,,7CEEEG=4EFCFDEFFGB8EF8,,,C=>DEFFFGGGGGF;;==,3@@E6C6C6C886<@CEC>CED:BFGG7110:=CF>FF+27CD?F:*=(8@9)().8<75<FB>?C:659C*)0>)
@M03364:276:000000000-BLYN8:1:1101:17847:12450 2:N:0:1
GGACTACTCGGGTATCTAATCCTGTTTGCTCCCCACGCTTTCGCACCTGAGCGTCAGTCTTCGTCCAGGGGGCCGCCTTCGCCACCGGTATTCCTCCAGATCTCTACGCATTTCACCGCTACACCTGGAATTCTACCCCCCTCTACGAGACTCTAGCTTGCCAGTTTCAAATGCAGTTCCCAGGTTGAGCCCGGGGATTTCACATCTGACTTAACAAACCGCCTGCGTGCGCTTTACGCCCAGTAATTCCG
+
CCCCCGGGGGGGGGGGGGGGGGGGGGGGGGGGGGGGGGGGGGGGGEGGFGGGGGGGGGGGGGGGGGGGGGGGGGGGGGGGGGGGEGGGGGGGGGGGGGGGGGCGFGGGGGGGGGGGGGGGGGGGGGGG8FFGGGGGGGGEGGGGFFGCCEGGGGGGGGGGGGGGGGGGGGGGGGGGCEFGGGFFFGGCFGGGGGDGGGGGGFEGAC:DCGGGGGGGGGGGFGE;DF0>::DFDGGFFFG8CB??F7=5>F7
@M03364:276:000000000-BLYN8:1:1101:21707:12451 2:N:0:1
GGACTACCAGGGTTTCTAATCCTGTTTGCTCCCCACGCTTTCGAGCCTCAGCGTCAGTTACAGACCAGAGAGCCGCCTTCGCCACTGGTGTTCCTCCATATATCTACGCATTTCACCGCTACACATGGAATTCCACTCTCCTCTTCTGCACTCAAGTCTCCCAGTTTCCAATGACCCTCCCCGGTTGAGCCGGGGGCTTTCACATCAGACTTAAGAAACCGCCTGCGCTCGCTTTACGCCCAATAAATCCG
+
CCCCCGGGGGGGGGGGGGGGGGGGGGGGGFGGGGGGGGGDGGGGGGGGGFGGGGGGGGGGGGGCEDFGGGGGGGGGDBFGGGGGGGGGGGGGFFGGEFGGGGDFGGGGFFGGGGFGGGEEEEFGFGFGFEGGGGGGGGGGFGFFDFFCGGGGGGFF@EGFGGGGDFFAGFAD8DFGGGGDGGGGGGGGGGGGDCEGC:FGFD7CFGFGCGGGGGGGGGGGBDF@DFFF6>A>GGG<43>EGD?FGGF<GGG
@M03364:276:000000000-BLYN8:1:1101:26263:12455 2:N:0:1
GGACTACCAGGGGTTTTAATCCTGTTTGCTCCCCACGCTTTTGAGCCTCAGCGTCAGTTAAAGACCAGAGAGCCGCCTTCGCCACCGGGGTTCCTCCAAATATCTAACCCTTTCCCCGTCACACCTGGAATTTCACTCCCCTCTTCTGCACTCCAGTCCCCCAGCTTGCAATGACCCTCCCCGGTTTAGCCCGGGGCTGTTACATCAGACTTAAGAAACAGCCTGCCCTCGCTGTACGCCCCAAAAAACCG
+
@C<<B,<8,EFE+CF,66@,C,C6C<EC96@FGG8@++6BF<,,,CF,C,,,+8,,8FF<,6CCC8AFGC,6,C:CC,@<9@C:F,CC@7:C=E,?<,4,,5,,9,,,4,,:9,,:B+4+++4,4A<FB<,?,A,C==,,B,3+387@EAE+6,8,83,33>+@,@>6+@F36;,,51@+AEE@<B*,,,?,:EGD5**4*+441=+*06*;;71:7CF*)2)(,)(2(02851*)3(/87)2)9<3-*9)
@M03364:276:000000000-BLYN8:1:1101:3111:12458 2:N:0:1
GGACTACTGGGGTTTCTAATCCTGTTTGCTCCCCACGCTTTCGAGCCTCAGCGTCAGTTACAGACCAGAGAGCCGCCTTCGCCACTGGTGTTCCTCCATATATCTACGCATTTCACCGCTACACATGGAATTCCACTCTCCTCTTCTGCACTCAAGTCTCCCAGTTTCCAATGACCCTCCCCGGTTGAGCCGGGGGCTTTCACATCAGCCTTAAGAAACCGCCTGCGCTCGCTTTACGCCCAATAAATCCG
+
CCCCCGGGDGFEGGGGGGFGGGGGGGGGGGGFGGGGGGGGGGG?CEGGGGGG@FGDGGGCGGGGGGGFGGGGGGCFGGGGGGGGGG<FGGGGGGGGGGGGGGGFGGGFGGEGGGGGGGGGGGGGGGEFE9CFFDFGFF@FFFGGAEFEGGGGGGC,C@FGGGGFGGCFGGGG?A9FF8ECEGGDFGGG,DFEEGEC5BG?D7EC88>**;CCFGGGGGGGEGEF1A>>6BBEG<CAFFGGG56:DC4<GG3
@M03364:276:000000000-BLYN8:1:1101:14971:12470 2:N:0:1
GGACTACCGGGGTTTCTAATCCTGTTTGCTCCCCACGCTTTCGCGCCTCAGCGTCAGTTGCGAGCCAAAGAGCCGCTTTCGCCACTGGTGTTCCTCCATATCTCTACGCATTTCACCGCTACACATGGAATTCCACTCTCCTCTTCTGCACTCAAGTCTCCCAGTTTCCAATGACCCTCCCCGGTTGAGCCGGGGGCTTTCACATCAGACTTAAGAAACCGCCTGCGCTCGCTTTACGCCCAATAAATCCC
+
CCCCCGGGGGGGGGGGGGGGGGGGGGDFGGGGGGGGGGGGGGFGGGGGGGGGGGGGGGFGGGCGGGGGGGGGGFFGGDDGGGGDGGG8FFGGGGGGGGGFCDGGGGGFGCFEGGGGGGGGGGGGGFGGFFFGGGGGFGFGGGGGGGGGGGGCCFFDDD;@EFGG>CEGGGGGGGGGG7+CGGGDGDGG?FGGC>EEC>FGGFGGFG7DCGGCFFFC:CGF3CD6<F>@0@))>FGFFBEG571<CG=AGG*
@M03364:276:000000000-BLYN8:1:1101:1904:12494 2:N:0:1
GGACTACTCGGGTATCTAATCCTGTTTGCTCCCCACGCTTTCGAGCCTCAGCGTCAGTTACAGACCAGAGAGCCGCCTTCGCCACTGGTGTTCCTCCATATATCTACGCATTTCACCGCTACACATGGAATTCCACTCTCCTCTTCTGCACTCAAGTCTCCCAGTTTCCAATGACCCTCCCCGGTTGAGTCGGGGGCTTTCACATCAGACTTAAGAAACCGCCTGCGCTCGCTTGACGCCCAATAAATCCG
+
CCCCCFFGFFGGGEFGGFFGFCFGGGGGGGGCDGGGGGGDGGEFGCGGGGGFGGGGGGCFEEGGGCFGGEFGG6CFEGGGGECE=?FGGFFECGGGGFFF9E=F;FGGGGGGGGG9EEEG=+E,BDGGEE9F,C9CEEB8EDEGGGGGGGGFD=EADCFGFGF=FD;E:;;DFFGGGGG+=@CEFGEEF,>CE*CE5C,=DCFF64CFGC4D7DG77><CFDB?FA237EBEGG*4F?5CC>0.7F?<GCD
@M03364:276:000000000-BLYN8:1:1101:25914:12504 2:N:0:1
GGACTACCCGGGTATCTAATCCTGTTTGCTCCCCACGCTTTCGAGCCTCAGCGTCAGTTACAGACCAGAGAGCCGCCTTCGCCACTGGTGTTCCTCCATATATCTACGCATTTCACCGCTACACATGGAATTCCACTCTCCTCTTCTGCACTCAAGTCTCCCAGTTTCCAATGACCCTCCCCGGTTGAGCCGGGGGCTTTCACATCAGACTTAAGAACCCGCCTGCGCTCGCTTTACGCCCAATAAATCCG
+
CCCCCGFCGGGG:CFGGFCEEFGGFFGGDGGGGGGGGGGGGGFG8FGGGGGFGGGGGGGGGGGF8FGGGGGEG8CCEGGGCGGGGG?FFGFGGGGGGGF<EEEFCFGGGGGGGGGFFCFGGGFGGGAFF9FGGGFGGG9FFFFGA;FGGFGGGFFD@;EF98@DFGGGGCEFGGEDC8DGGEEEGGCEGGEG>8CEGGFC8@7@FC>**>7FFGGC:**25:>0(8159:B>*9C>F:C?E31>DF?<FGG
@M03364:276:000000000-BLYN8:1:1101:8559:12514 2:N:0:1
GGACTACAGGGGTTTCTAATCCTGTTTGCTCCCCACGCTTTCGCACCTGAGCGTCAGTCTTCGTCCAGGGGGCCGCCTTCGCCACCGGTATTCCTCCAGATCTCTACGCATTTCACCGCTACACCTGGAATTCTACCCCCCTCTACGAGACTCTAGCTTGCCAGTTTCAAATGCAGTTCCCAGGTTGAGCCCGGGGATTTCACATCTGACTTAACAAACCGCCTGCGTGCGCTTTACGCCCAGTAATTCCG
+
9CCCCGGGGCFGGGGGGGGGGGEGGGGGGGGGGGGGGGGGGGGGGGGGGCFGGGGGGFFEFGGF@F7CFCF7CEGDGGGGGGGGGGGDFCDFGG9<FFGABFEGGGGGGGGGFGGGGGGEGGFGGGGGCDFGGGFFFGGGGGEFGGGGG>C:FF9@A9DBGGGFGGFEFGGGFCFG;=EEFFGGGGGGFGGGGG55*=FGGGGF+;CF+@FGG=DCF5FF575(4;>F?BEEG*954(AEEBB/:7@>FC6
@M03364:276:000000000-BLYN8:1:1101:21686:12524 2:N:0:1
GGACTACCGGGGTTTCTAATCCTGTTTGCTCCCCACGCTTTCGCACCTCAGTGTCAGTATCAGTCCAGGTGGTCGCCTTCGCCACTGGTGTTCCTTCCTATATCTACGCATTTCACCGCTACACAGGAAATTCCACCACCCTCTACCGTACTCTAGCTCAGTAGTTTTGGATGCAGTTCCCAGGTTGAGCCCGGGGATTTCACATCCAACTTGCTGAACCACCTACGCGCGCTTTACGCCCAGTAATTCCG
+
CCCCCFFGEGGGGGGGGGGGGFFGGGGGGGGGGDGGGGGGGGGGGGGGGGFFGGGGGGAEFGGGGGGGGEGGEGCGGGDGGEGGGGGGDGGFGGFFGGGGGGFGFFGGGGDGGGCFGGGGGGGGFG8FFGGGGGGGGGGFEGGGGGGGGGEGGGG8DEG9EFGGFGCEGGGEFGCFFGDGGGGGFFGGDGGGGDGG5ED?FDFG62;CFC4:8DCFFFGGFGE@EFFFFEBFC5<>F@GD75?FF76:FF6
@M03364:276:000000000-BLYN8:1:1101:12590:12567 2:N:0:1
GGACTACTGGGGTTTCTAATCCTGTTTGCTCCCCACGCTTTCGAGCCTCAGCGTCAGTTACAGACCAGAGAGCCGCCTTCGCCACTGGTGTTCCTCCATATATCTACGCATTTCACCGCTACACATGGAATTCCACTCTCCTCTTCTGCACTCAAGTCTCCCAGTTTCCAATGACCCTCCCCGGTTGAGCCGGGGGCTTTCACATCAGACTTAAGAAACCGCCTGCGCTCGCTTTACGCCCAATAAATCCG
+
CCCCAFGCEDGECFEDEEFGFGGGGFFGGG9ECCGGGGGEGGGGGEEDFGGGGGGEEFGGCFGFFGEE8E<FGGEGGGGGGGGGGGGGE@FGGGGGF8FEDA9?FGGFCEGGGGAFFGGGFGGFFDFFFAFFGGFG,=9EFAEFDEA@BFGFGG8@@DCD98DFGGGE8DFGG9F,@D6=8CEGGEGGGFDE58>E5EG6:C?C6C+9CFFGGGDF75C:BGAD<F@>>F3BGGGFFFGGG@1>FGFBCC7
@M03364:276:000000000-BLYN8:1:1101:22470:12585 2:N:0:1
GGACTATAGGGTATCTAATCCTGTTTGCTCCCCACGCTTTCGAGCCTCAGCGTCAGTTACAGACCAGAGAGCCGCCTTCGCCACTGGTGTTCCTCCATATATCTACGCATTTCACCGCTACACATGGAATTCCACTCTCCTCTTCTGCACTCAAGTCTCCCAGTTTCCAATGACCCTCCCCGGTTGAGCCGGGGGCTTTCACATCAGACTTAAGAAACCGCCTGCGCTCGCTTTACGCCCAATAAATCCGG
+
CCCCCGGGGGGGGGGGGGGGGGGGGGGGGGGGGGGGGGGGGGGGGGGGGGGGGGGGGGGGGGGGGGGGGGGGGGGGGGGGGGCGGGGGGGGGGFGGGGGGGGGGGGGGGGGGGGGFGGGGDGGGGGGFEFFFGGGGG9DFGGEGGGGGGGGGGGGGFFGFGGGGGGGGGCGGFGGGFFGGGGGGGGGGGGGGCGGGGCCFCCFGFDGGGGGGGGGFCFCCEDFF?>:A?B;BCGGFFFGEEF7?GFFFFDC
@M03364:276:000000000-BLYN8:1:1101:20750:12633 2:N:0:1
GGACTACCGGGGTTTCTAATCCTGTTTGCTCCCCACGCTTTCGCACCTGAGCGTCAGTCTTCGTCCAGGGGGCCGCCTTCGCCACCGGTATTCCTCCAGATCTCTACGCATTTCACCGCTACACCTGGAATTCTACCCCCCTCTACGAGACTCTAGCTTGCCAGTTTCAAATGCAGTTCCCAGGTTGAGCCCGGGGATTTCACATCTGACTTAACAAACCGCCTGCGTGCGCTTTACGCCCAGTAATTCCG
+
CCCCCGGGGGGGGGGGGGGGGGGGGGGGGGGGGGGGGGGGGGGGGGGGGGGGGGGGGGGGGGGGGGGGGGGGGGGGGGGGGGGGGGGGGGGGGGGGGGGGGGGGGGGGGGGGGGGGGGGGGEFGGGGGGGGGGGGGGGGGGGGGFGGEEEGGGGGGGGGFGGGGGGGGGGGGGGGGGGGGGGGGGGDGGGGGGGGEGGFFGGGGFGGGDGGGGGGGGGGGFGFFFF>B0BFFG554F:EGGFFFGDF>GG*
@M03364:276:000000000-BLYN8:1:1101:19361:12638 2:N:0:1
GGACTACAAGGGTTTCTAATCCTGTTTGCTCCCCACGCTTTCGCACCTGAGCGTCAGTCTTCGTCCAGGGGGCCGCCTTCGCCACCGGTATTCCTCCAGACCTCTACGCATTTCACCGCTACACCTGGAATTCTACCCCCCTCTACGAGACTCTAGCTTGCCAGTTGCAAATGCAGTTCCCAGGTTGAGCCCGGGGATTTCACATCTGACTTAACAAACCGCCTGCGTGCGCTGTACGCCCAGCAATTACG
+
CCCCCF<8,CC;,6CAFAFF<<FEFGEEGAFCGG8@FCEGGACBF7F@EFFCFGGGG<<DEFGGGGGGGEGGCEGGG,FF<=F,,:>C@7DFGG=CF8EF+A,5,AFDFE++9:EF9FE>=>9=E:<FDFG,EFG;EGF7C@ED>EGGG6::8FGDFCCEFGFB,@;D9,,@EGDAD7>EGEFC>,=,788*/8EG*B8AFFFG@<FF++?3@DGGGF8=8C)/(71<?EB@3)*)9<*2*5()007-*2*
@M03364:276:000000000-BLYN8:1:1101:16740:12647 2:N:0:1
GGACTACTAGGGTTTCTAATCCTGTTTGCTCCCCACGCTTTCGAGCCTCAGCGTCAGTTACAGACCAGAGAGCCGCCTTCGCCACTGGTGTTCCTCCATATATCTACGCATTTCACCGCTACACATGGAATTCCACTCTCCTCTTCTGCACTCAAGTCTCCCAGTTTCCAATGACCCTCCCCGGTTGAGCCGGGGACTTTCACATCAGACTTAAGAAACCGCCTGCGCTCGCTTTACGCCCAATAAATCCG
+
CCCCCGGGGGGGGGGGGGGGGGGGGGGGGGFGGGGGGGGGGGGGFGGGGGGGGGGGGGGGGGGGGGGGGFFGGGGGGGGGGGGGGGGGGGGGGGCDEFGFGGGGGGGGGGGGGGGGGGGGGGGGGGG?EFFGGGGGFFFFFFGGFFGFGG?FGG??CFFF9>FGFGCF8EEGGGGFGDGG>EGGGE+@CGFG>E>CGGGDGFGGFFGFGGGGGGGGFGCCBE5(5ABE9D>B<CFEF28BCE@A87=)201
@M03364:276:000000000-BLYN8:1:1101:10755:12653 2:N:0:1
GGACTACACGGGTATCTAATCCTGTTTGCTCCCCACGCTTTCGAGCCTCAGCGTCAGTTACAGACCAGAGAGCCGCCTTCGCCACTGGTGTTCCTCCATATATCTACGCATTTCACCGCTACACATAGAATTCCACTCTCCTCTTCTGCACTCAAGTCTCCCAGTTTCCAATGACCCTCCCCGGTTGAGCCGGGGGCTTTCACATCAGACTTAAGAAACCGCCTGCGCTCGCTTTACGCCCAATAAATCCG
+
CCCCCGGGGGGGGGGFGGGGGGGGGGGGGGGGGGGGGGGGGGGGGGEGGGGGGGGGGGGGGGGGGGGGGGGGGGGGGGGGGGGGGGGGGGGGGGGGGGGGGGDFGFGGGGGGGGGFGGGGGGGGGGGDFGGGGGGGGGGGGFGGGDFFGGGGGGGGGGGGGFGCFFGGGGGGGFFFGGGGGEEGGD6@EGGGGGGGGGGGGGG=6886CFGGFFGGGDEGFGF;6:@F>:>@DGC4BFGGGFFFGG*6FGD
@M03364:276:000000000-BLYN8:1:1101:22822:12657 2:N:0:1
GGACTACCAGGGTATCTAATCCTGTTTGCTCCCCACGCTTTCGAGCCTCAGCGTCAGTTACAGACCAGAGAGCCGCCTTCGCCACTGGTGTTCCTCCATATATCTACGCATTTCACCGCTACACATGGAATTCCACTCTCCTCTTCTGCACTCAAGTCTCCCAGTTTCCAATGACCCTCCCCGGTTGAGCCGGGGGCTTTCACATCAGACTTAAGAAACCGCCTGCGCTCGCTTTACGCCCAATAAATCCG
+
CCCCCGGGGGGGGGGGGGGGGGGGGGGFGGGGGGGGGGGGGGGGG@FGGGGGGGGGGGGGGGGGGGGGFGGE7FGGCCGGGCGGGGGGGGGGGGGGGDGFFGGGFFGGGGGGGGGGGGGEGGFGGGGGFFFGGGGC;FFGGGGGGFFGG;EFGFGGGFGFAFGG<ECFFFGGGGGGGGGGGGGGGDEGF7FGCEEEGGGGGGGG6C>F4CGFGDGCG;9FDGFF?F(89DFAGFF>B?EGGE::CGFFFF<
@M03364:276:000000000-BLYN8:1:1101:20023:12658 2:N:0:1
GGACTACTAGGGTTTCTAATCCTGTTTGCTCCCCACGCTTTCGAGCCTCAGCGTCAGTTACAGACCAGAGAGCCGCCTTCGCCACTGGTGTTCCTACATATATCTACGCATTTCACCGCTACACATGGAATTCCACTCTCCTCTCCTGCACTCAAGTCTCCCAGTTTCCAATGCACACAATGGTTGAGCCACTGCCTTTTACATCAGACTTAAGAAACCACCTGCGCTCGCTTTACGCCCAATAAATCCGG
+
CCCCCGGGGGGGGGGGFFGGGGGGFGGGGGGGGGGGGGGGGGGGGGGGEGGGGGGGGGGGGFCFGGGGGGGGGGGGGGGGGGGGGGGGGGGGGGGCGGGGGFFGFFGGG:FGGGGGGGGGGGGGGG9FFGGGDGGEFFGGFGGGGGGGGFC8D?D8=DEDGGGGGGFGGGGGGGGGG,+==D8ED8=8DFGGGGGGC;DFFC7CFCCCGC>@CF7CC58FFE64:?A*7>4)74C>B2BEG>1A>FF3CCC
@M03364:276:000000000-BLYN8:1:1101:12336:12665 2:N:0:1
GGACTACCAGGGTATCTAATCCTGTTCGATACCCATGCTTTCGCTCCTCAGTGTCAGTCATTGCCCAGTAACCTGCCTTCGCCATCGGTGTTCCTCCTGATATCTGCGCATTTCACCGCTACACATGGAATTCCACTGTCCTCTTCTGCACTCAAGTCTCCCAGTTTCCAATGACCCTCCCCGGTTGAGCCGGGGGCTTTCACATCAGACTTAAGAAACCGCCTGCGCTCGCTTTACGCCCAATAAATCCG
+
CCCCCGDGGGEGFGGGGGGGDGFGEGGFEGGGFFCGGGGGGGGGGGGGGGCCFGGGGGGGGFGFGGGGGFGGGFGGGGGGGGGGDGGGCFFGGFFGBFFGGGGGGFGC>EFDEFFGGDGE+=:FFFGGEFFGGEFGF,4?EFFGFGFCFFGGF?FF44,>EGGGGFGGFGGGCFDCEDD?GGGGEEGGEGFGEGGGGGGGGDGGFGC7>GDFGFGGFGGGBE>@=F@B(8>>DGG3A@GGGBD>GF4<GCC
@M03364:276:000000000-BLYN8:1:1101:18576:12700 2:N:0:1
GGACTACCCGGGTATCTAATCCTGTTTGCTCCCCACGCTTTCGAGCCTCAGCGTCAGTTACAGACCAGAGAGCCGCCTTCGCCACTGGTGTTCCTCCATATATCTACGCATTTCACCGCTACACATGGAATTCCACTCTCCTCTTCTGCACTCAAGTCTCCCAGTTTCCAATGACCCTCCCCGGTTGAGCCGGGGGCTTTCACATCAGACTTAAGAAACCGCCTGCGCTCGCTTTACGCCCAATAAATCCG
+
CCCCCGGFGGGGGDFFGGGGCGGGGGGGGGGGGGGGGGGGGGGGGGGGGGGGGGGGGGGGGGGGGGGGGGGGGGGGGGGGGGGGGGGGGGGGGFGGFGGGGGGGGGGGGGGGGGGGGGGGGGGGGGGGFFFFGGGGGGGGGGGGGCFGEFGGGGFGGGGGGGGGFFGFGGGFCFGFFGDG>CEGGGGGFFFGGGGGGGGGG7BCFGGGGGGGGGGGGG?FFDFFFF;A03>>C<GFFFGDGF0FGGBAGGG
@M03364:276:000000000-BLYN8:1:1101:26006:12741 2:N:0:1
GGACTACCCGGGTATCTAATCCTGTTTGCTCCCCACGCTTTCGCACCTCAGTGTCAGTATCAGTCCAGGTGGTCGCCTTCGCCACTGGTGTTCCTTCCTATATCTACGCATTTCACCGCTACACAGGAAATTCCACCACCCTCTACCGTACTCTAGCTCAGTAGTTTTGGATGCAGTTCCCAGGTTGAGCCCGGGGATTTCACATCCAACTTGCTGAACCACCTACGCGCGCTTTACGCCCAGTAATTCCG
+
CCCCCGGGGGGGGGGGGGGGGFGGGGGGGGGGGGGGGGGGGGGGGGGGGGGGGGFGGGGGGGGFGGGGGGGGGGGGGGGGGGGGGGGGFGGGGGGGGGGGGGGGFCFGGGGGGGGGFGGGGGGGGGEGGGGGGEFGGGFGGGGGGGGC7DEFGGGDGGGGGFFGGGGG8EFDFGGGGGGGGGGC@EDGGGGCC@EGEGGGGGGGFCF94DGGGGGCFGGGFGFFFF9E>D>DGGGFF<GGC:@;GG?A>F6
@M03364:276:000000000-BLYN8:1:1101:17566:12746 2:N:0:1
GGACTACTCGGGTATCTAATCCTGTTTGCTCCCCACGCTTTCGCACCTGAGCGTCAGTCTTTGTCCAGGGGGCCGCCTTCGCCACCGGTATTCCTCCACATCTCTACGCATTTCACCGCTACACATGGAATTCTACCCCCCTCTACAAGACTCTAGCTGACCAGTATCAGATGCAATTCCCGGGTTAAGCTCGGGGATTTCACATCTGACTTAATCAACCGCCTGCGTGCGCTTTACGCCCAGTAATTCCG
+
CCCCCGGGGGGGGGGGGGGGGGGGGGGGGGGGGGGGGGGGGGGGGGGGGGGGGGGGGGGGGGGGGGGGGGGGGGGGGGGGGGGGGGGGF@FGGGGGGGGGGGGGGGGGGGGGGGGGGGGGGGGGGGGGGGGGGGGGGGGGGGDGFGGGCFGGGGGGGGGGGGFGGGGGGGGGGGGGGGGGGGGGGGFGGGGGGGGGGGGGGGFG6<FGGGGFGGGGGFFFEGD?FFFF?D>DGGGFFBGGGDFFGGFAGG7
@M03364:276:000000000-BLYN8:1:1101:3594:12757 2:N:0:1
GGACTACAGGGGTTTCTAATCCTGTTTGCTCCCCACGCTTTCGAGCCTCAGCGTCAGTTACAGACCAGAGAGCCGCCTTCGCCACTGGTGTTCCTCCATATATCTACGCATTTCACCGCTACACATGGAATTCCACTCTCCTCTTCTGCACTCAAGTCTCCCAGTTTCCAATGACCCTCCCCGGTTGAGCCGGGGGCTTTCACATCAGACTTAAGAAACCGCCTGCGCTCGCTTTACGCCCAATAAATCCG
+
CCCCC?FGGGGGGGGGGGGGGGGGGGGGGGGGGGGGGGGGGGGGGGGGGGGGGGGGGGGGGGGGGGGFFFGGGFGGGGGGGGGGGGGFGGGGGGGGGFGEEAFFGFGGGGGGGGGGGGGGDEGGGGGGEEEFGGGGFF9FFDFGGGGGGGGGFCGG@CDFCGGD=ECE=DAFECGGGGGGGCEGGEGGGGGGGEGGGGGGGGGGAFFCDDGGGGCF7FGGFGFF;F>B2DBFDGF9*4CGGFFF4CF6DGC
@M03364:276:000000000-BLYN8:1:1101:19582:12783 2:N:0:1
GGACTACCGGGGTATCTAATCCTGTTTGCTCCCCACGCTTTCGAGCCTCAGCGTCAGTTACAGGCCAGAGAGCCGCTTTCGCCTCCGGTGTTCCTCCATATATCTACGCATTTCACCGCTACACATGGAATTCCACTCTCCTCTCCTGCACTCAAGTCTCCCAGTTTCCAATGCACACAATGGTTGAGCCACTGCCTTTTACATCAGACTTAAGAAACCACCTGCGCTCGCTTTACGCCCAATAAATCCGG
+
CCCCCFEFGGGGGDGCEGGGGGGGGGGGGGGGGGGGGGGGGGGGFEGGGGFGGGGGGGGGGGGGGFEGGGGGGGGGFGFGFGGGGDGGGGGGGGGGGGGGGGDFFGGFGGGGGFGGGGGEGGABF?G8EAFFGGGGGGGFGGGFGGGGGGGGGGGGFFFGGGGGFGGGFGFGGGGDGGGGGGG;FGEGGG,@CFGG?FFGGFGGFGGCFF78@FFGFFFGFGFF@;282DF;FG>CA<C8E>()>CF<687
@M03364:276:000000000-BLYN8:1:1101:28039:12795 2:N:0:1
GGACTACAGGGGTTTCTAATCCTGTTTGCTCCCCACGCTTTCGCACCTGAGCGTCAGTCTTCGTCCAGGGGGCCGCCTTCGCCACCGGTATTCCTCCAGATCTCTACGCATTTCACCGCTACACCTGGAATTCCACCCCCCTCTACGAGACTCAAGCCTGCCAGTTTCAAATGCAGTTCCCGGGTTGAGCCCGGGGTTTTTACATCTGAACTAACAAACCGCCTGCGTGCGCTTGACGCCCAGTAATTCCG
+
CCCCCFCGGGGGBFGFF<CEGGGFF9FFGGGGGCG>F7:F@FGGECCFFGGGGFEGGGFGGGGGGGGGG7F7@FF>FGGGGECFEGEG:C+EFFGFFFGAFGFGFFGGFGBFFGCG9:C87=FGGFGFFGGGGGGG8@++8++=;,6:@CC7FGGGCCBF7EGGFGGGC;CB:C7,5=2>D5E>@CGG6<,;5=CG*3:=*/0@:FG>@+*3;4;<7<@55C<?<F;@?@>DGG*49<8E7>?9::65*?*
@M03364:276:000000000-BLYN8:1:1101:25859:12810 2:N:0:1
GGACTACCCGGGTTTCTAATCCTGTTTGCTCCCCACGCTTTCGCACCTGAGCGTCAGTCTTCGTCCAGGGGGCCGCCTTCGCCACCGGTATTCCTCCAGATCTCTACGCATTTCACCGCTACACCTGGAATTCCACCCCCCTCTACGAGACTCAAGCCTGCCAGTTTCAAATGCAGTTCCCGGGTTGAGCCCGGGGATTTCACATCTGACTTAACAGACCGCCTGCGTGCGCTTTACGCCCAGTAATTCCG
+
CCCCCGGCCFFGGGGGGGGGGGGGGGGGGGGGGGGGGGGGGGGGGGGGFGDFGGGGGGGFFAFFG:FFCFGGGDGGGGGGGGGGEFGGF>FGGGGGFGGGGGGGGGGGEGFGGGGGGGGGGGGFFFFFFGGGGGFGGE>FCCECFGFECCEGGGGGG5DGGGGGCCGGGGGGGFGDFGGC9>C>FE=EFCF@588C:EC?@DFC+;CG7>CGGGGGGFGGDCE<?F9D6>>BGGFABBCCEF?6DFFFFF4
@M03364:276:000000000-BLYN8:1:1101:10397:12843 2:N:0:1
GGACTACAAGGGTTTCTAATCCTGTTTGCTCCCCATGCTTTCGTACCTCAGCGTCAGTATTAGGCCAGATGGCTGCCTTCGCCATCGGTATTCCTCCAGATCTCTACGCATTTCACCGCTACACAGGAAATTCCACCACCCTCTACCGTACTCTAGCTCAGTAGTTTTGGATGCAGTTCCCAGGTTGAGCCCGGGGATTTCACATCCAACTTGCTGAACCACCTACGCGCGCTTTACGCCCAGTAATTCCG
+
CCCCCGGGGGGGGGGGGGGGGGGGGGGGGGGGGGGGGGGGFGGGGGGGGGGGGGCGGGGGGGGGGGFGGGGGGGGGGGGGGGGGGGGGGGGGGGGGGFGGGFDGGGGGGGGGGGGGFEEEEGGGFGGGGGGGGGGGFGGGGGGC9EDGGGGGGGGGGFFFGGGGGGGGGDFCFGGGGFGGGEFGGGGGFGGGGGGGGGGGCFFFFGCGGGG>FF8FFFGFFDD2>FAB28;BCDFEA?GGEBDFGGFFGG;
@M03364:276:000000000-BLYN8:1:1101:17879:12852 2:N:0:1
GGACTACTCGGGTTTCTAATCCTGTTTGCTCCCCACGCTTTCGCACCTGAGCGTCAGTCTTCGTCCAGGGGGCCGCCTTCGCCACCGGTATTCCTCCAGATCTCTACGCATTTCACCGCTACACCTGGAATTCCACCCCCCTCTACGAGACTCAAGCCTGCCAGTTTCAAATGCAGTTCCCGGGTTGAGCCCGTGGATTTCACATCTGACTTAACAGACCGCCTGCGTGCGCTTTACGCCCAGTAATTCCG
+
CCCCCGG<CBGGG7FGGGGGGGGFGGGGGGFGGGGGGGGFGFG>,FEFC8FGGGGGDCFFFFFCFFGFCCFFCFGGGGGGGGDFGBGCFFFFGFGGGGGDFCFGG9FFGGGGFFGGDG7+@FGGE8FCGBFGGGGGF>8FCECF9E>++@E?:FGG,DBGCGEEC;D,7EDAEGC,>=;29CCE@*==FFGGG/BC5:<FCFGCFG73:F7:+:F+;<C*:EBF?F0)-<5BC9*6F?EG=)49F*9<>C*
@M03364:276:000000000-BLYN8:1:1101:6690:12860 2:N:0:1
GGACTACTCGGGTTTCTAATCCTGTTTGCTCCCCACGCTTTCGCACCTGAGCGTCAGTCTTCGTCCAGGGGGCCGCCTTCGCCACCGGTATTCCTCCAGATCTCTACGCATTTCACCGCTACACCTGGAATTCTACCCCCCTCTACGAGACTCTAGCTTGCCAGTTTCAAATGCAGTTCCCAGGTTGAGCCCGGGGATTTCACATCTGACTTAACAAACCGCCTGCGTGCGCTTTACGCCCAGTAATTCCG
+
CCCCCGGGGGGGGGGGGGGGGGGGGGGGGGGGGGGFGGGGGGG@CGGGEFFGGGGGGGGGGFFFEGGGFDGGGGGGGGGGGGGGGGGGGGGGGGGGGGGGGFGGGGAGGGGFGGGGGGGGGGGGGGGGGGGGGGGGCG?FGEGGGGGEC6CGGG9EGGF6DGGDFGGGGFFGFEFDECCFDECGGGFGDCGGGEDE=EDGGFFFACFF7@FFFFGGGGC555A@;F18(>BFGGC>FFGGEEF?DD?BGF6
@M03364:276:000000000-BLYN8:1:1101:16198:12861 2:N:0:1
GGACTACAGGGGTTTCTAATCCTGTTTGCTCCCCACGCTTTCGAGCCTCAGCGTCAGTTACAGACCAGAGAGCCGCCTTCGCCACTGGTGTTCCTCCATATATCTACGCATTTCACCGCTACACATGGAATTCCACTCTCCTCTTCTGCACTCAAGTCTCCCAGTTTCCAATGACCCTCCCCGGTTGAGCCGGGGGCTTTCACATCAGACTTAAGAAACCGCCTGCGCTCGCTTTACGCCCAATAAATCCG
+
CCCCCGGGGGGGGGGGGGGGGGGGGGGGGGGGGGGGGGGGGGGGGGGGGGGGGGGGGGGGGGGGGGGGGGGGGGGGGGGGGGGGGGGGGGGGGGGGGGGGGGGGGGGGGGGGGGGGGGGGDFGGGGGGFFFGGGGGGGGGGGGGGGGGGFGGGGGGGGGFFGGGFGFCFGGGGGGGGGGGGDGGGGGDGGGEGEGGEGGGGGGGFGGFGGFFGDGFGDGGFGF??FFFFFE<*3>>F:EGG>BFGGFFGG7
@M03364:276:000000000-BLYN8:1:1101:5426:12926 2:N:0:1
GGACTACTAGGGTATCTAATCCTGTTTGCTCCCCACGCTTTCGAGCCTCAGCGTCAGTTACAGACCAGAGAGCCGCCTTCGCCACTGGTGTTCCTCCATATATCTACGCATTTCACCGCTACACATGGAATTCCACTCTCCTCTTCTGCACTCAAGTCTCCCAGTTTCCAATGACCCTCCCCGGTTGAGCCGGGGGCTTTCACATCAGACTTAAGAAACCGCCTGCGCTCGCTTTACGCCCAATCAATCCG
+
CCCCCGGGGFGGGGGGGGGGGGGGGGGGGGGGGGGGGGGGGGGGGGGGGGGGGGGGGGGGGGGGGGGGGGGGGGGGGGGDGGGGGGGGGGGGGGGGGGGGGGGGFFEFGGGGGGGGGGGGGGGGGGGGFFFGGGFFBFAFGGGGGFFDFGGGGGGGGGGFFGGGFGGGGGGGGGGGCFGDGGGGGGGGCFFGGGGGGGGGGFF>FGFCCGGGGCFF7FGGFGB6;A>F9>BEGFFAB?EGDD0)*9?ACFD
@M03364:276:000000000-BLYN8:1:1101:18372:12937 2:N:0:1
GGACTACAGGGGTTTCTAATCCTGTTTGCTCCCCACGCTTTCGAGCCTCAGCGTCAGTTACAGACCAGAGAGCCGCCTTCGCCACTGGTGTTCCTCCATATATCTACGCATTTCACCGCTACACATGGAATTCCACTCTCCTCTTCTACACTCAAGCCTCCCAGTTTCCAATGACCCTCCCCGGTTGAGCCGGGGGCTTTCACATCAGACTTAACAAACCGCCTGCGTTCGCTTTACGCCCAATAAATCCG
+
--AC?FG,6C@FFGGGDGCGGGGGFCEEFGGGGGGGEGG@CGG8CFGGGGAGGBFGEEC,C,E9FGCGEF8CFGGGGGGGDGGGG8CFF,CFFG,EFF,C@,CE;FGGGG@@FGCGGGGDEGFGGF,,FFDBFFFG6E,AECFGFFA4;DFGG8==9@=>8EG88CCF8E9E8,,,,@DGGE+:>6+<@G>:::CCEC,0;FF8+0:*2;7CG7:7CCGG>EA;;A0.(:7>D/9-03;CGDBFD*9-:0)
@M03364:276:000000000-BLYN8:1:1101:11433:12981 2:N:0:1
GGACTACAGGGGTTTCTAATCCTGTTTGCTCCCCACGCTTTCGCACCTGAGCGTCAGTCTTCGTCCAGGGGGCCGCCTTCGCCCCCGGTATTCCTCCAGATCTCTACGCATTTCACCGCTCCACCTGGAATTCTACCCCCCTCTCCGAGACTCTCGCTTGCCAGTTTCAACTGCAGTCCCCAGTTTGAGCCCGGGGCTCTCACATCGCACTTAACAACCCGCCTCCGTCCGCGTTAAGCCCAGTCATTCCC
+
@A@C,6C<CC;F8C;<EF9<@<<,6,<@C,CFD,,@CFG7@C@,BFC8@8CCF6C7@FFF<<@FG,,:EEG77>+=C4BFFD=,@CE=>7+A@BEF<,,:<,,9CEG++8:F,,CA<@F6+>FD8:,AD>>,@@E,>@@@3:B7,8++*5@8B@8:@**664,6<5;?,>,,=9,A>,>:=65,,2,,/,,;=****1*+;::8+;**8D5**?C7:*;7)/7((0,)()0))11(.-0+:)(0**1):09
@M03364:276:000000000-BLYN8:1:1101:26503:12998 2:N:0:1
GGACTACTGGGGTACCTAATCCTGTTTGCTCCCCACGCCTTCGAGCCTCAGCGTCAGTTACAGTCCAGAGCGCCGCCTTCGCCACTGGTGTTCCTCCATATATCTACGCATTTCACCGCTACACATGGAATTCCACTCTCCTCTTCTGCACTCAAGTCTCCCAGCTGCCACGGACCCTCCCCGGTTGAGCCGGGGGCTTTCACATCCGCCTTAAGAAACCGCCTGCGCTCGCTTTAGCCCCAATAAATCCG
+
<-AC<@D@F-E7F@,C@C,C,;F<C@CE9EDDF;<FGC,CCD@CCFGFD<C,@8C,@;,CC,;,6C9FEC,+:+@F788<FEGC7EGGFGG:FEGG,,5B<<CFE,5,+=+8,CFF9=>CGGF<C8,AE9,AFFEF,84=>6D+7C,=EF@?=B>,6,@DF88,,,,6=8,+1+@@CF8++>+55*@,48>E98CC5EFGC7:>F<*<*2*2*211+*=CACB(40171BB391*-*)3;553<6**):*9
@M03364:276:000000000-BLYN8:1:1101:26739:13001 2:N:0:1
GGACTACCGGGGTATCTAATCCTGTTTGCTCCCCACGCTTTCGCGCCTCAGCGTCAGTTGCGAGCCAAAGAGCCGCTTTCGCCACTGGTGTTCCTCCATATCTCTACGCATTTCACCGCTACACATGGAATTCCACTCTTCTCTCTCGCACTCAAGTCTTCCAGTTTCCAATGACCCTCCCCGGTTGAGCCGGGGGCTTTCACATCAGACTTAAAAGACCGCCTGCGCTCGCTTTACGCCCAATAAATCCG
+
CCCCCGGGGGGGG>GGGGFGGGGGGGGGGGGGGGGGGGGGGGGGGGGGGGGGGGGGGGGFGG>FGGF@EGGGGGGGGGFFEGGGGGFGGGGEGGGGGFGDGGFGGEFGGDGGGGFGGGGGCFFGFGGGE,EEEFDFCEFFGGGGGGGGGGGGGG@FEGGGGGGGAFGGFGGGGFGGGGGGGGGGGGD6CFGGGCEGGGFGGGGGFG:F4CFGGF+3C8*6@EEF:F1>9BFFGCC)=?GEGF(<D7=>GGC
@M03364:276:000000000-BLYN8:1:1101:5689:13002 2:N:0:1
GGACTACTAGGGTTTCTAATCCTGTTTGCTCCCCACGCTTTCGCACCTGAGCGTCAGTCTTCGTCCAGGGGGCCGCCTTCGCCACCGGTATTCCTCCAGATCTCTACGCATTTCACCGCTACACCTGGAATTCTACCCCCCTCTACGAGACTCTAGCTTGCCAGTTTCAAATGCAGTTCCCAGGTTGAGCCCGGGGATTTCACATCTGACTTAACAAACCGCCTGCGTGCGCTTTACGCCCAGTAATTCCG
+
CCCCCGGGGGGGFGGGGGGGGGGGGGGGGGGGGGGGGGGGGFGGGGGGGGGGGGGGGGGGGFGGGGGGFGGGGGGGGGGGFGGGGGGGGGGGFGGGGGGGGGGGGGGGGGDGFGGGGDGGGGGGGFFG8FGGGGGGGGGGG>EGFGGGEE@CGGAEGGGGGGGGGCFGGGGGGFFGGGGGGGGGGGFGFGGGE=EGDGGC@FGG69DGGFF77@FGGGGGF537=)(8(5@DDGFFFFGGGF0)0:96FFC
@M03364:276:000000000-BLYN8:1:1101:4194:13013 2:N:0:1
GGACTACCAGGGTTTCTAATCCTGTTTGCTCCCCACGCTTTCGCACCTGAGCGTCAGTCTTTGTCCAGGGGGCCGCCTTCGCCACCGGTATTCCTCCAGATCTCTACGCATTTCACCGCTACACCTGGAATTCTACCCCCCTCTACGAGACTCTAGCTGGCCAGTTTCAAATGCAGTTCCCAGGTTGAGCCCGGGGATTTCACATCTGACTTAACAGACAGCCTGCGTGCGCTTTACGCCCAGTAATTCCG
+
CCCCCGGGGGGGGGGGGGGGGGGGEFGGGGGGGGGGGGGGGFGGCGGGFGGGGGCEGGGGFGGFFFFGGGGGGGG>FGGGGGFE:FGGGGGGGGFGGDGFGGCEFGGDFFGGGGA,ACFGFEFG@EFC<FGFB9DGGFFGGGGG9EEEC?BCC9>CAE,,B8DGGGGFFAF,@EGGGCFGGGGFDCG?C7DF*=CGGGGGGGGFFGGGGFC7++;>>GG7)20,(;68;D))9734B2;?C)(9CC?9CG9
@M03364:276:000000000-BLYN8:1:1101:12739:13016 2:N:0:1
GGACTACCGGGGTATCTAATCCTGTTTGCTCCCCACGCTTTCGCACCTCAGTGTCAGTATCAGTCCAGGTGGTCGCCTTCGCCACTGGTGTTCCTTCCTATATCTACGCATTTCACCGCTACACAGGAAATTCCACCACCCTCTACCGTACTCTAGCTCAGTAGTTTTGGATGCAGTTCCCAGGTTGAGCCCGGGGATTTCACATCCAACTTGCTGAACCACCTACGCGCGCTTTACGCCCAGTAATTCCG
+
CCCCCGGGGGGGGGGGGGGGGGGGGGGGGGGGGGGGGGGGGGGGGGGGGGGGGFGGGGGGGGGGGGGGGGGGGGGGGGGGGGGGGGGGGGFGGGGFFEFFGGGGGGGGGGGGGGGGGGGGGGGGGFDFGGGGGGGGGGGEGGGGGGGGGGGGGGGCGFFGGFDGGGGGGECFGGGGGGGGCBFGGGG9CFGGGDE>7EFEGGFCFG>FGFGGGGGGGFG56=5=EFFD6:3>7CF;F;GEGD0;DFFAGD9
@M03364:276:000000000-BLYN8:1:1101:17045:13028 2:N:0:1
GGACTACAGGGGTTTCTAATCCTGTTTGCTCCCCACGCTTTCGCGCCTCAGCGTCAGTTGCGAGCCAAAGAGCCGCTTTCGCCACTGGTGTTCCTCCATATCTCTACGCATTTCACCGCTACACCTGGAATTCTACCCCCCTCTACGAGACTCTAGCTTGCCAGTTTCAAATGCAGTTCCCAGGTTGAGCCCGGGGATTTCACATCTGACTTAACAAACCGCCTGCGTGCGCTTTACGCCCAGTAATTCCG
+
CCCCCGFGGGGGFGGGGGFGAFGGGGFGGGFGGGGGGGGGDFCG7EGGGFGGGGGGGG<,C:FCFGGF,C<<FFGG:7<FGGGGGGGG9FGGGGGECEFGB,@FCGGFGGGGGFDGGGG6FGFCE@F,BFGGGFGGGFGGEGGDDE+@+?8=BCGAAFD:C@FFDEFFDGFGGGGFFGGFFCGF<FF?FGGF5?ECCBE?+=9:8FF8:F>C7CDC:FGG)CDF6A68())><5DAFFGGGF?6DFF2>>*
@M03364:276:000000000-BLYN8:1:1101:21503:13074 2:N:0:1
GGACTACAGGGGTATCTAATCCTGTTTGCTCCCCACGCTTTCGAGCCTCAGCGTCAGTTACAGACCAGAGAGCCGCCTTCGCCACTGGTGTTCCTCCATATATCTACGCATTTCACCGCTACACATGGAATTCCACTCTCCTCTTCTGCACTCAAGTCTCCCAGTTTCCAATGACCCTCCCCGGTTGAGCCGGGGGCTTTCACATCAGACTTAAGAAACCGCCTGCGCTCGCTTTACGCCCAATAAATCCG
+
CCCCCGGGGGGGGGGGGGGGGGGGGGGGGGGGGGGGGGGGGGGGGGGGGGGGGGGGGGGGGGGGGGGGFGGGGGGGGGGGGGGGGGGGGGGGGGGGGGGGGCGGGGGGGGGGGGGGGDDGGGGGGGGGFFFGGFGGEGDFGGGGAFFFCFFGGGGGFEFGDFFGGGGGGGGGFGGFGGGGGGGGGGGGGGFEGGGGGGFGGGGGACFGGGGGGGDFGGGGE5;8;F>D:>:BDF<2*3CGG:?FFFBAGFC
@M03364:276:000000000-BLYN8:1:1101:22297:13093 2:N:0:1
GGACTACTAGGGTTTCTAATCCTGTTTGCTCCCCACGCTTTCGAGCCTCAGCGTCAGTTACAGACCAGAGAGCCGCCTTCGCCACTGGTGTTCCTCCATATATCTACGCATTTCACCGCTACACATGGAATTCCACTCTCCTCTTCTGCACTCAAGTCTCCCAGTTTCCAATGACCCTCCCCGGTTGAGCCGGGGGCTTTCACATCAGACTTAAGAAACCGCCTGCGCTCGCTTTACGCCCAATAAATCCG
+
CCCCCGGGGGGGGGGGGCGGGG<CGGGGGGGGGGGGGGGGGGGGGEGGGGGGGGGGGEFFGGGGG7@FGGGGGGFGGEGFDGGGGDGGGAFGCFGGGFFFFGGFAFCCFGGGGGGGGGGECFGGFGGGFCEFFFFDFGEGGGGGGFFGGFGGGGGGGGG9FGFFFEDFCEECFGGGC8@=?GGCEGC7EFCE7EEGDCFGC@CG68CFFGGGG88C7CCE5=5??FB)63>D5D*-8<GCEE<FC09<*99
@M03364:276:000000000-BLYN8:1:1101:25029:13101 2:N:0:1
GGACTACAAGGGTATCTAATCCTGTTTGCTCCCCACGCTTTCGCACCTGAGCGTCAGTCTTCGTCCAGGGGGCCGCCTTCGCCACCGGTATTCCTCCAGATCTCTACGCATTTCACCGCTACACCTGGAATTCTACCCCCCTCTACGAGACTCTAGCTTGCCAGTTTCAAATGCAGTTCCCAGGTTGAGCCCGGGGATTTCACATCTGACTTAACAAACCGCCTGCGTGCGCTTTACGCCCAATAAATCCC
+
CCCCCGGGGGGGGGGGGGGGGGGGGGGGGGGGGGGGGGGGGGEGDGGGGFFGGGGGGGGGGGGGGGDGGGGGGGGDCGGGGGEGGGGGGGGGGGGGGGGGGGGGGGGGGCEGGGGGGGDGGGFGGGGGGFGGFGGGGDFGGGGGCCFGGGGGGGGGGGGFGCCGGFGGDGFGGGF7FECFGGGGGGGDGGGGGGGGGGGGGGGGA6CGCGGGGDCGG4CGFGD?<ABF?FE@DG<>FBGEEEFFFGF>7D*
@M03364:276:000000000-BLYN8:1:1101:8112:13105 2:N:0:1
GGACTACAGGGGTTTCTAATCCTGTTTGCTCCCCACGCTTTCGCACCTGAGCGTCAGTCTTCGTCCAGGGGGCCGCCTTCGCCACCGGTATTCCTCCAGATCTCTACGCATTTAACCGCTACACCTGGAATTCTACCCCCCTCTACGAGACTCTAGCTTGCCAGTTTCAACTGCAGTTCCCAGGTTGAGCCCGGGGATTTCACATCTGACTTAACAAACAGCCTGCGTGCGCTTTACGCCCAGTAATTCCG
+
CCCCCEEFCEE@BFGGGGGD,CEFFFGGFGGGGC,@F>:FFGGGEEDDF8AFEG@@GED@CDDABCCCFG@C@:=:F,CFDFGCF<>CG:D9<AEG<AEEE9@EF<EFCCFC,,:FGGCE@FFCFFCG,F?DFEDFB>D+>3@=,8DC76>88>F<B9>:DEGGG=,37@,3,DFEA<ECCCF8FGG,9<:@CCE5*3CGGFFC+0+;7DC7+;C7F*C*)005;)4@1<3)1**69:GCE3(/**7<77*
@M03364:276:000000000-BLYN8:1:1101:22416:13113 2:N:0:1
GGACTACTAGGGTTTCTAATCCTGTTTGCTCCCCACGCTTTCGAGCCTCAGCGTCAGTTACTGACCAGAGAGCCGCCTTCGCCACTGGTGTTCCTCCATATATCTACGCATTTCACCGCTACACATGGAATTCCACTCTCCTCTTCTGCACTCAAGTCTCCCAGTTTCAAATGACCCTCCCCGGTTGAGCCCGGGGCTTTCACATCAGACTTAAGAAACCGCCTGCACTCGCTTTACGCCCAATAAATCCG
+
CCCCCGGG,CF9F,8FGGFFGGGGGGGGGGGGGGGGGGDGGGG8FGCFGGEGGGGGGEFGF,C,CCFD,CFFGFGGEF@FGCCGGGGGF=FGGGGGGFC?FEE<E9?FGGGGCFEGGGDCBCFG9?EFGGGGGA;EE=@EGGCFEF;EEG,=@DEGAAD;=>D=AEAD,@=D8,336,+6@EC8FGGGGGG++*4@**>CC9:@>D+9>C4C++:=+0:F;EB>DF1;)0)83DFEFFGG5=(5*>F?GF:
@M03364:276:000000000-BLYN8:1:1101:15784:13132 2:N:0:1
GGACTACAGGGGTTTCTAATCCTGTTTGCTCCCCACGCTTTCGAGCCTCAGTGTCAGTTACAGGCCAGAGAGCCGCTTTCGCCTCCGGTGTTCCTCCATATATCTACGCATTTCACCGCTACACATGGAATTCCACTCTCCTCTCCTGCACTCAAGTCTCCCAGTTTCCAATGCACACAATGGTTGAGCCACTGCCTTTTACATCAGACTTAAGAAACCACCTGCGCTCGCTTTACGCCCAATAAATCCGG
+
CCCCCGGGGGGGGGGGGGGGGGGGGGGGGGGGGGGGGGGGGGGGGGGGGGGGGGGGGGGGGGGGGGGGGGGGGGGGGGGGGGGGGGGGGGGGGGDFGGGGGGGGGGGGGGGGGGGGGGGGGGGE9GGGGGGGGGGGGGGGGGGGFGGGGGGGGGGGGGGGDCEEGFGGGGGGGGGFGFDGGGFFGGGGGGGGGCCFFGGGFGGGFGGGGF>FGGFGCFGGFGFFDFABDDFE4FGFFFECC:@FFGFEGGD
@M03364:276:000000000-BLYN8:1:1101:7692:13133 2:N:0:1
GGACTACTCGGGTTTCTAATCCTGTTTGCTCCCCACGCTTTCGCACCTGAGCGTCAGTCTTCGTCCAGGGGGCCGCCTTCGCCACCGGTATTCCTCCAGATCTCTACGCATTTCACCGCTACACCTGGAATTCTACCCCCCTCTACGAGACTCTAGCTTGCCAGTTTCAAATGCAGTTCCCAGGTTGAGCCCGGGGATTTCACATCTGACTTAACAAACCGCCTGCGTGCGCTTTACGCCCAGTAATTCCG
+
CCCCCGGGGGGGGGGGGGGGGGGGGGGGGGGGGGGGGGGGGGGCC@FGCGCFGGGGGGF,C6CFGGGGF>:CEGGGGGGGGGGGGGGGGBGGGGGGGGCFFFGGGGGGGGGGGGGGGEDEGGGGGCGFFGGGGCFF,36CEEGGGGFCCEEFF9EGFGGFCGGGGFGG7E;>FGGGG9:CC2>>FGCFGGCGGGDC5CFGGGGCAFDGGGGGC++;7FFFDG53()37-75@GDG>*,CGGEFFGGF27*9
@M03364:276:000000000-BLYN8:1:1101:15625:13147 2:N:0:1
GGACTACAGGGGTTTCTAATCCTGTTTGCTCCCCACGCTTTCGCACCTGAGCGTCAGTCTTCGTCCAGGGGGCCGCCTTCGCCACCGGTATTCCTCCAGATCTCTACGCATTTCACCGCTACACCTGGAATTCCACCCCCCTCTACGAGACTCAAGCCTGCCAGTTTCAAATGCAGTTCCCGGGTTGAGCCCGGGGATTTCAAATCTGAATTAACAGACCGCCTGCGTGCGCTTTACGCCCAGTAATTCCG
+
CCCCCFGGGGGGEGGGGGGGGGGGGGGGFFGCFGGGGGGGGGGGGGGGGGGFGGGGGGFGGGGGGGGGGEEDGGFFGGGGGGGGGGGGGGGFEGGGGGDGCFFFFGFGEGDGGFGGEGGDDGGGGGGGGGGGGGGGGG6FGDGGGGFEEDGFGG7E@F?3DF8?F,,E7CEFGFGGGFF?<CEGG85A8B,A7CEE=EDFGGG+A47@7+;CDGGG>CFFEEFFBF>F?B@BDDGAF?GGE31/::@.:7*
@M03364:276:000000000-BLYN8:1:1101:2658:13182 2:N:0:1
GGACTACCCGGGTATCTAATCCTGTTTGCTCCCCACGCTTTCGAGCCTCAGCGTCAGTTACAGACCAGAGAGCCGCCTTCGCCACTGGTGTTCCTCCATATATCTACGCATTTCACCGCTACACATGGAATTCCACTCTCCTCTTCTGCACTCAAGTCTCCCAGTTTCCAATGACCCTCCCCGGTTGAGCCGGGGGCTTTCACATCAGACTTAAGAAACCGCCTGCGCGCGCTTTACGCCCAATAAATCCG
+
CCCCCGGGGGGGGGGGGGGGGGGGGGGGGGGGEEGGGGGGGGGGGGGGGGGGGGGGGGGGGFGGGGGGFDGGGGGGGGGGGGGGGGGGGGGGGGGGGGGGGGGGGGGGGGGGGGFGGGGGEEGGGGFGGGGGGGGGGG,FE=DFGFGGGGGGGFFFDGDCFGGGGGGGGDFFG9E,=DF>G6EEGGEGGFGGDEGGEEGGGGGG=9CFFFGGC7CCDFGGACEFFF>E(8BFGGGAFFGGGD(7C*@AGG9
@M03364:276:000000000-BLYN8:1:1101:14838:13193 2:N:0:1
GGACTACAGGGGTATCTAATCCTGTTTGCTCCCCACGCTTTCGCACCTGAGCGTCAGTCTTCGTCCAGGGGGCCGCCTTCGCCACCGGTATTCCTCCAGATCTCTACGCATTTCACCGCTACACCTGGAATTCTACCCCCCTCTACGAGACTCTAGCTTGCCAGTTTCAAATGCAGTTCCCAGGTTGAGCCCGGGGATTTCACATCTGACTTAACAAACCGCCTGCGTGCGCTTTACGCCCAGTAATTCCG
+
CCCCCFGGGGGGG7FGGGGGCFFGGGFGGGGGGGGGGGGGFFEGGGGGFDGGGGGGEFFGFGGGGGGGGGCC@FEGGGGGCECFEFG4@CDFGGGGGGGGFDFGGGGGCGGCFGGGGGGGD7FGGGGGCGGAEF;CED?FGGGFFGFDG++=DE9AFGFGGGGGGGGGGFGGGGGDGGFGCC?:F,<FGFCCE*=CCEFGGGGG+2@FGCGGC7777CCC>E>D;A;5,)7>5C<<=<GEE>:FFF?AGD6
@M03364:276:000000000-BLYN8:1:1101:24778:13216 2:N:0:1
GGACTACCGGGGTTTCTAATCCTGTTTGCTCCCTACGCTTTCGCACCTGAGCGTCAGTATTCGTCCAGGGGGCCGCCTTCGCCTCCGGTATTCTTCCAGTTCTCTACGCATTTCACCGCTACACCTTGAATTCTACCCCCCTCTACGAGACTCCAGCTTGCCAGTTTCAAATGCAGTTCCCAGGTTGAGCCCGGGGATTTCACATCTGACTTAACAAACCGCCTGCGTGCGCTTTACGCCCAGTAATTCTT
+
CB<BC<<CFG:CC@FEFFCF<<6<EFGFFEFCF,C<:6BCFC,67+@FF8F8:FFDEG<@CFF68,,96,7++6+6FFGFF7,,BF:B=FFG,,9,,:,,55,9BFFGCE+4AAA??6:8+FF<,,,:EA,=,,CBDC+@76B7B;3+++858,,@EGGGGF7>FGG,,,5,,2D7D,25DGG>F>,C67<*=*BC5:FCGG918DFC+:;7++++;FC*05.4649B0>B5C*9-*(**2),0*08-***
@M03364:276:000000000-BLYN8:1:1101:29094:13242 2:N:0:1
GGACTACTAGGGTATCTAATCCTGTTTGCTCCCCACGCTTTCGCACCTGAGCGTCAGTCTTCGTCCAGGGGGCCGCCTTCGCCACCGGTATTCCTCCAGATCTCTACGCATTTCACCGCTACACCTGGAATTCTACCCCCCTCTACGAGACTCTAGCTTGCCAGTTTCAAATGCAGTTCCCAGGTTGAGCCCGGGGATTTCACATCTGACTTAACAAACCGCCTGCGTGCGCTTTACGCCCAGTAATTCCG
+
CCCCCG<FEGFGEFFGDFGFFFGFFGGGGGFGFGGGGGGGGFEGCEGGFGGGGGGGGGGGAFGDE@EGFGEDDGFG@FGFGGGGEGGGGGGG?FFGGGGGFEFF,?FCEGDEDF,BECCEBF:FGFG8D8D=BFGDDCD:B6==DCDGGCGFDB,<DD9:+@EGGCFCC9;;7ECFFDGG:9EGGF>ECFFFGGGGGD241:7@CCFGC@GGGCDDFF=FFG>6081B?FFEDDGABBC8C:(0:>B4702
@M03364:276:000000000-BLYN8:1:1101:4634:13273 2:N:0:1
GGACTACTGGGGTTTCTAATCCTGTTTGCTCCCCACGCTTTCGAGCCTCAGCGTCAGTTACAGACCAGAGAGCCGCCTTCGCCACTGGTGTTCCTCCATATATCTACGCATTTCACCGCTACACATGGAATTCCACTCTCCTCTTCTGCACTCAAGTCTCCCAGTTTCCAATGACCCTCCCCGGTTGAGCCGGGGGCTTTCACATCAGACTTAAAAGACCGCCTGCGCGCCCTTTACGCCCAATAATTCCG
+
CCCCCGGGGGGGGGGGGGGGGGGGGGGGGGGGGGGGEGGGGGGGGGGGGGGGGGGGGGGGGGGGGGGGGGGGGGGGGGGGGGGGG<FGFDGGGGGGGGGGGGGGGFEAF>FGGGGGGGGGGGFE,A<EFFFGGGGGDGGGGG89EEBEEFGGGGCFAFFFGGFF>FCDFG9==3EGGFF>CGGGGGGGGGGEGEG5*1CCC89=>DG44?FFCCDD;8CC:EEFDA;B(.)7<>D)72EGGE:74:6:DG<
@M03364:276:000000000-BLYN8:1:1101:23484:13276 2:N:0:1
GGACTACTCGGGTATCTAATCCTGTTTGCTCCCCACGCTTTCGCGCCTCAGCGTCAGTTGCGAGCCAAAGAGCCGCTTTCGCCACTGGTGTTCCTCCATATCTCTACGCATTTCACCGCTACACATGGAATTCCACTCTTCTCTCTCGCACTCAAGTCTTCCAGTTTCCAATGACCCTCCCCGGTTGAGCCGGGGGCTTTCACATCAGACTTAAAAGACCGCCTGCGCGCGCTTTACGCCCAATAATTCCG
+
CCCCCGGGGGGGGGGGGGGGGGGGGGGGGGGGGGGGGGGGGGGGGGGGGGGGGGGGGGGFGDGGGGGGGGGGGGGGGGGGGGGGGGGGGGGGGGGGGGGGFGGGGFGGGGGGGGGGFGGGDGGGDGFGFAFGGGFF;@FCFFGGGCFGGGGGGFGGFGGGFGGGGGGGGGGGGGGGC:CE6CEEFG@F6FGECEDEGGGGGGGG+;>=07FFGCF>:5FC>GEFFF6>0)7BGGD9?1EGGF:)C7@AGG4
@M03364:276:000000000-BLYN8:1:1101:28078:13276 2:N:0:1
GGACTACAGGGGTTTCTAATCCTGTTTGCTCCCCACGCTTTCGCACCTGAGCGTCAGTCTTCGTCCAGGGGGCCGCCTTCGCCACCGGTATTCCTCCAGATCTCTACGCATTTCACCGCTACACCTGGAATTCTACCCCCCTCTACAAGACTCTAGCTGACCAGTATCAGATGCAATTCCCGGGTTAAGCCCGGGGATTTCACATCTGACTCAATCAACCGCCTGCGTTCGCTTTACGCCCAGTAATTCTG
+
CCCCCGGDGGGGBFCGFGGFGGGGGGGGGGGGG@FGGGGG?FCGEEGGGGGFGGGEGGGGGGGGGGGGGG7CFGGCFGGGGGGGGGGGGC@AFCEE==EEFGFFCGGGE:FEFGFGF@@EGGCG==F@FDFFF,CF=D3@EGGC9EFFGFGCEFEFGG99F@FGF9;>D;F9:,@AG,,>>>*>FGGGFG6:CEEG5EFGFFCFFF7CGF+:C*+:7*A*8=BFFF>B(77@D*9)=6;EGE667**.C*2
@M03364:276:000000000-BLYN8:1:1101:25110:13281 2:N:0:1
GGACTACAGGGGTTTCTAATCCTGTTTGCTCCCCACGCTTTCGCACCTGAGCGTCAGTCTTCGTCCAGGGGGCCGCCTTCGCCACCGGTATTCCTCCAGATCTCTACGCATTTCACCGCTACACCTGGAATTCTACCCCCCTCTACGAGACTCTAGCTTGCCAGTTTCAAATGCAGTTCCCAGGTTGAGCCCGGGGATTTCACATCTGACTTAACAAACCGCCTGCGTGCGCTTTACGCCCAGTAATTCCG
+
CCCCCGGGGGGGGGGGGGGGGGGGGGGGGGGGGGGGGGGGGGGGGGGGGGGGGGGGGGGGGGDGGGGGGGGGGGGGGGGGGGGGGGGGGGGGGGGGGGGDGGFGGGGGGGGGGGGGGGGGCGGGGGGGGFFGGGGGGGGGGGGGGGGGG6CGGGGFGFCEGGGGGGGDGGGGGGGGGGGGGGFDGGF?EGGGGCCE5CGGGFF=7DGFGGGGDFFCDGGG35ADFF0>:DFFGGGFF1CECB??CDFDGC*
@M03364:276:000000000-BLYN8:1:1101:16578:13318 2:N:0:1
GGACTACAGGGGTATCTAATCCTGTTTGCTCCCCACGCTTTCGCACCTGAGCGTCAGTCTTCGTCCAGGGGGCCGCCTTCGCCACCGGTATTCCTCCAGATCTCTACGCATTTCACCGCTACACCTGGAATTCTACCCCCCTCTACGAGACTCTAGCTTGCCAGTTTCAAATGCAGTTCCCAGGTTGAGCCCGGGGATTTCACATCTGACTTAACAAACCGCCTGCGTGCGCTTTACGCCCAGTAATTCCG
+
CCCCCGGGGGGGGGGGGGGGGGGGGGGGGGGGGGGGGGGGGGGGGGGGGFGGGGGGGGGGGGGGGGGGGGGGGGGGGGGGGGGGGGGGGGGGGGGGGGGGGGGGGFGGGGGGGGGGGDGGGGGGGGGGGGGFGGGGGGGGGGGGGGGGGGGGGGGGGFDCFGGGGGGGGFGGCFGGGGGGFFG>FCGFGGGGGGGGCEC?FGGG7FFFFGGGGFGGG<FF>EE61FFFBDFFDG5>86GGGB1?C7BFGG9
@M03364:276:000000000-BLYN8:1:1101:23546:13321 2:N:0:1
GGACTACCAGGGTATCTAATCCTGTTTGCTCCCCACGCTTTCGCACCTGAGCGTCAGTCTTCGTCCAGGGGGCCGCCTTCGCCACCGGTATTCCTCCAGATCTCTACGCATTTCACCGCTACACCTGGAATTCCACCCCCCTCTACGAGACTCAAGCCTGCCAGTTTCAAATGCAGTTCCCAGGTTGAGCCCGGGGATTTCACATCTGACTTAACAAACCGCCTGCGTGCGCTTTACGCCCAGTAATTCCG
+
CCCCCGGFGGGGGGGGGFGGGGGGGGGGGGGGGGGGGGGGGGGGGGGGGGGGEGGGGEFGGFFGGGGGFE7FGGGGGGGGGGGGGGGGGDFGGGGGFCFAFGGGGGGGGGGGGGGGFGGGGFFFGGGDFFGFGGGGG=EGGCEFAGGE88CFGGCFGGGGGGGGGGGGAEBC7,EDFGGGG9C*?,:E?GGGGGGEDGGGGGGGCGFGGDFDCFFGGGGGBGFD?FFF0>B>3CC2=,CCGFBFF7BAFD9
@M03364:276:000000000-BLYN8:1:1101:8273:13387 2:N:0:1
GGACTACCGGGGTTTCTAATCCTGTTTGCTCCCCACGCTTTCGAGCCTCAGCGTCAGTTACAGACCAGAGAGCCGCCTTCGCCACTGGTGTTCCTCCATATATCTACGCATTTCACCGCTACACATGGAATTCCACTCTCCTCTTCTGCACTCAAGTCTCCCAGTTTCCAATGACCCTCCCCGGTTGAGCCGGGGGCTTTCACATCAGACTTAAGAAACCGCCTGCGCTCGCTTTACGCCCAATAAATCCG
+
CCCCCGCGDDGGGGGGGGGFGGGGGGGGGGGGGGGGGGGGGGGGGGGGGGGGGGGGGGGGGGGGGGGGGFFGGGGGGGGGGGGGGGFFFGDGGGFGGDGGGGG9EFFFGCEEFGGGGGGGGGCGFGGGFFGGFGGGGGGGGGGGFGGFGGGFF>BF@ECFCGGGD;DEFGGGGDDECFGGGGGDFGC,,DEECGEE58BCDCGCFD;8*2;C@DCF7CFFFGFD0A931>BEGGGA46>EG3?F<DFFGGD
@M03364:276:000000000-BLYN8:1:1101:11858:13407 2:N:0:1
GGACTACCAGGGTATCTAATCCTGTTTGCTCCCCACGCTTTCGAGCCTCAGCGTCAGTTACAGACCAGAGAGCCGCCTTCGCCACTGGTGTTCCTCCATATATCTACGCATTTCACCGCTACGCATGGAATTCCACTCTCCTCTTCTGCACTCAAGTCTCCCAGTTTCCAATGACCCTCCCCGGTTGAGCCGGGGGCTTTCACATCAGACTTAAGAAACCGCCTGCGCTCGCTTTACGCCCAATAAATCCG
+
CCCCCGGGGGGGGGGGGGGGGGGGGGGGGGGGGGGGGGGGGGGGGGGGGGGGGGGGGGGGGGGGGGGGGGGGGGGGGGGGGGGGGGGGGGGGGGGGGGGGGGGGGGGGGGGGGFGGGGGGGG7C7FGGFCDFGGGG9FGGGGFGGGGGGGGFGFFGFGGGGGGGGGFDFGDGDCEEFGGEEEGGGCGGD7:>EGGGGDF6FFGGFGDF6C*@FGGFCFGF>GB@FFFF9>BEGGG4B?GGE54>7C*):FG
@M03364:276:000000000-BLYN8:1:1101:15271:13418 2:N:0:1
GGACTACACGGGTTTCTAATCCTGTTTGCTCCCCACGCTTTCGCACCTGAGCGTCAGTCTTCGTCCAGGGGGCCGCCTTCGCCACCGGTATTCCTCCAGATCTCTACGCATTTCACCGCTACACCTGGAATTCTACCCCCCTCTACGAGACTCTAGCTTGCCAGTTTCAAATGCAGTTCCCAGGTTGAGCCCGGGGATTTCACATCTGACTTAACAAACCGCCTGCGTGCGCTTTACGCCCAGTAATTCCG
+
CC@CCGGGGGGGGGEGGGGGGGGGFGGGGGGGGGGGGGGGGGGGEGGGCGFGEGGGGGGGGGGGGGGGGGGDCFGGGGGGGGGGGGGGEGGGGGGGGGGGFFFGCGGFGGEGGGGGGDECFGCFDFCDGFGGGFGG=8DEGGGG9DDE@EGGGGCFGGFF7BDCGGGGGG;EGGCGG?;FGGGGGGGGG8EGDEGCGEFGFFFGFGD>CFG:CCGGDGGGFGFFFF>D?EFB37DAFFGGE5:?F*747F>
@M03364:276:000000000-BLYN8:1:1101:9075:13481 2:N:0:1
GGACTACACGGGTTTCTAATCCTGTTTGCTCCCCACGCTTTCGCACCTGAGCGTCAGTCTTTGTCCAGGGGGCCGCCTTCGCCACCGGTATTCCTCCACATCTCTACGCATTTCACCGCTACACATGGAATTCTACCCCCCTCTACAAGACTCTAGCTGACCAGTATCAGATGCAATTCCCGGGTTAAGCCCGGGGATTTCACATCTGACTCAATCAACCGCCTGCGTGCGCTTTACGCCCAGTAATTCCG
+
CCCCCGGGGGGGGGGGGGGGGGGGGGGGGGGGGGGGGGGGGGGEGGGGGGGGGGDGEGGGGFGGGGGGGGGGGGGCGGGGGGGGGGGGGGGGGGGGGGGG8EFGGGGGGGDFGGGGGGGGGGGGGGGGGGGGFFDFGGCGGGGGGGGGFFGGGGGGGGFGG7A8FGFGGGGGGGGGGGAFGGDGFGGGGGGG=EEEGGGGGFGGFC+7CGG7CCDGGCFFFGFFF>;FFDBFGGCAFBGCGE66:>BDGG6
@M03364:276:000000000-BLYN8:1:1101:9535:13485 2:N:0:1
GGACTACAGGGGTTTCTAATCCTGTTTGCTCCCCACGCTTTCGAGCCTCAGCGTCAGTTACAGACCAGAGAGCCGCCTTCGCCACTGGTGTTCCTCCATATATCTACGCATTTCACCGCTACACATGGAATTCCACTCTCCTCTTCTGCACTCAAGTCTCCCAGTTTCCAATGACCCTCCCCGGTTGAGCCGGGGGCTTTAACATCAGACTTAAGAAACCGCCTGCGCTCGCTTTACGCCCAATACATCCG
+
CCCCCGFGGGGGGGGGGGGGGGGGGGGGGCEGGGGGGGGGGGEGGGDFEFGFGGGGGGGGFGGGGGGGGDFBFGGGGGGGGGGGEFGGG@FGGDGGGF<ECFGGFCGDGGGGGGGGGGGC@FA=EFDBEFFC=FFGGGGGGGGGGGGGGFG8FDFF=DFCC@DFAEGGGGGGG9DGFCFGEG8+@CCCFG,8CECECEC,+4BFFGGGCCD77:7@FGGF55):;FFA3)5>D3F2@?GGGD?F4*9AFF9
@M03364:276:000000000-BLYN8:1:1101:21091:13520 2:N:0:1
GGACTACAGGGGTTTCTAATCCTGTTTGCTCCCCACGCTTTCGAGCCTCAGCGTCAGTTACAGACCAGAGAGCCGCCTTCGCCACTGTTGTTCCTCCATATATCTACGCATTTCACCGCTACACATGGAATTCCACTCTCCTCTTCTGCACTCAAGTCTCCCAGTTTCCAATGACCCTCCCCGGTTGAGCCGGGGGCTTTCACATCAGACTTAAGAAACCGCCTGCGCTCGCTTTACGCCCAATAAATCCG
+
<<CCCEAECGGGG@FGGFGGFGFFF9DFFGFGGGGGGDEFEF@FGGGF@FFGEGFDGGGGCFCAEFGGEFGGFGG>F:FECF=BFAF6,BFEFFGCDEGGGFGGGGFDGG@EFCFBF7FCGGFGFCFGAEEEGFGFF84EFGGGDGCEC8,?DB36EGGGFGGG,3;EGD,DFGED88DE@@BCFGGDCC8CEDD5*=8?CF?FA<FG69<CGC7+:<EFFEFFF405(5=>D*9A4(C5::44DCFAGG3
@M03364:276:000000000-BLYN8:1:1101:23232:13524 2:N:0:1
GGACTACTGGGGTATCTAATCCTGTTTGCTCCCCACGCTTTCGCACCTGAGCGTCAGTCTTCGTCCAGGGGGCCGCCTTCGCCACCGGTATTCCTCCAGATCTCTACGCATTTCACCGCTACACCTGGAATTCTACCCCCCTCTACGAGACTCTAGCTTGCCAGTTTCAAATGCAGTTCCCAGGTTGAGCCCGGGGATTTCACATCTGACTTAACAAACCGCCTGCGTGCGCTTTACGCCCAGTAATTCCG
+
CCCCCGGGGGGGGG8FFGGGGGGGGGGGGGGGGGGGGGGGGGGGGGGGGGGFEFGGGGGFGFGGGGGGGEGEGFGGGGGG7FGGGGG>FCGFGGGGGGFGGCFFGGGGGECCGGGGGGGGGGGGGGFGGGGGCGGFG8FGGGGGGGGC8EGGGDGGGGGGGGGCCFCFDCFCF9CFGGGGGGGFFFCGGGFGGGEC*=EGG7@D6CF:FFGFG7CCF*;C3CD?DF074BEFG37>@:E?EE?FG>BDGGC
@M03364:276:000000000-BLYN8:1:1101:24962:13533 2:N:0:1
GGACTACAAGGGTTTCTAATCCTGTTTGCTCCCCACGCTTTCGAGCCTCAGCGTCAGTTACAGACCAGAGAGCCGCCTTCGCCACTGGTGTTCCTCCATATATCTACGCATTTCACCGCTACACATGGAATTCCACCCCCCTCTACGAGACTCAAGCCTGCCAGTTTCAAATGCAGTTCCCGGGTTGAGCCCGGGGAGTTCACATCTGACTTAACAAACCGCCTGCGTGCGCTTTACGCCCAGTAATTCCG
+
CCCCCGGGGGGGGGGGGGGGGGGGGGGGGGGGGGGGGGGEGGGGGGGGGGGGGGGGGFFGGFGGGFGGGGDGGGGGGDGGGGGGDGGG<FGGGFGGGFGFGGFGGGGGGGGGFEFGGGGGGGFGGGGGGGGGGGFGGGGGGEGGGGGDEGGG83DGGGGGGGGG@EFGFFGCGG7DFGFFGDCGGGGGGGGDEEGGD*B6CGGFFGGGGGG++=?CG<=5AEBDFFFEDEFFDCGBF:8C>3:FG79<F72
@M03364:276:000000000-BLYN8:1:1101:10720:13555 2:N:0:1
GGACTACTGGGGTTTCTAATCCTGTTTGCTCCCCACGCTTTCGAGCCTCAGCGTCAGTTACAGACCAGAGAGCCGCCTTCGCCACTGGTGTTCCTCCATATATCTACGCATTTCACCGCTACACATGGAATTCCACTCTCCTCTTCTGCACTCAAGTCTCCCAGTTTCCAATGACCCTCCCCGGTTGAGCCGGGGGCTTTCACATCAGACTTAAGAAACCGCCTGCGCTCGCTTTACGCCCAATAAATCCG
+
CCCCCGGGGGGGGGGGGGGGGGGGGGGGGGGGGGGGGGGGGGGGGGGGGGGGGGGGGGFGGGGGGGGGGGGGGGGGGGGGGGGGGGGGGGGGGGFGGGGGGGGGGGGFGGEGGGGGGCFG@FGGFGCFFEFGGGGGGGGGDC?DFGGGGGGD8DGGGGGGFGGGFGC;FF=>DFGGC?C?EGCGGGGGDFFEE>EGGEFGG=C8CGFGG?CCG:7CDGGFAGDD?A;>2BFFGGC48?EGDE65CFF<7C9
@M03364:276:000000000-BLYN8:1:1101:5624:13556 2:N:0:1
GGACTACAAGGGTTTCTAATCCTGTTTGCTCCCCACGCTTTCGCACCTGAGCGTCAGTCTTCGTCCAGGGGGCCGCCTTCGCCACCGGTATTCCTCCAGATCTCTACGCATTTCACCGCTACACCTGGAATTCTACCCCCCTCTACGAGACTCTAGCTTGCCAGTTTCAAATGCAGTTCCCAGGTTGAGCCCGGGGATTTCACATCTGACTTAACAAACCGCCTGCGTGCGCTTTACGCCCAGTAATTCCG
+
CCCCCGGGGGGGGGGGGGGGGGGGGGGGGGGGGGGGGGGGGGGGGGGGGGGGGGGGGGGGGGGEGGGGGGGGGGGGGGGGGGGGGGGGGGGGGGGGDGGFGGGGGGGGGGGGGGGGGGGGGGGGGGGFGGEEFGDGGGGGGGGGGGG>8+>DGGGCCFFCGGGFGGGGGACFGGGGGGGGG9:>DFGGGG?FGGGGGGFFGGGFFFCCFGGCDGGG7CCFFG>;@:>@<FFFGGC204EC5)3:C7@AGG2
@M03364:276:000000000-BLYN8:1:1101:15994:13557 2:N:0:1
GGACTACCCGGGTTTCTAATCCTGTTTGCTCCCCACGCTTTCGCACCTGAGCGTCAGTCTTCGTCCAGGGGGCCGCCTTCGCCACCGGTATTCCTCCAGATCTCTACGCATTTCACCGCTACACCTGGAATTCTACCCCCCTCTACGCGACTCTAGCTTGCCAGTTTCAAATGCAGTTCCCAGGTTGAGCCCGGGGATTTCACATCTGACTTAACAAACCGCCTGCGTTCGCTTTACGCCCAGTAATTCCG
+
CCCCCGGGGGGGGGGGGGGGGGGGGGGGGGGGGGFGGGGGGGGGGGGGGGGGGGGGGGGGGGGFGGGGG7@FGGGGGGGGFCGGEGGGGGGGGGEFG8FFGGGGGFGGGGGGGGFGGGGGGGGGGCDFGCFGGFGGGGFGGGGGGG?+@>E>GFG;FGCCEGGGFDF9:9D;2,D;DBF?6<65FCF66FGGDEGG5;FGGGGGF7+;1:;;:+2@D*AGFGFF::(0(0)<D9>AFBDEE30<7*95CD*
@M03364:276:000000000-BLYN8:1:1101:28515:13578 2:N:0:1
GGACTACCGGGGTTTCTAATCCTGTTTGATCCCCACGCTTTCGCACATCAGCGTCAGTTACAGACCAGAAAGTCGCCTTCGCCACTGGTGTTCCTCCATATCTCTGCGCATTTCACCGCTACACATGGAATTCTACCCCCCTCTACGAGACTCTAGCTTGCCAGTTTCAAATGCAGTTCCCAGGTTGAGCCCGGGGATTTCACATCTGACTTAACAAACCGCCTGCGTGCGCTTTACGCCCAGTAATTCCG
+
CCCCCGGGGGGGCFGGGGGGGGGGGGGGGGGGGGGGGGGGFGGGGGGGGGGGGGGGGGGGGGGGGGG?FGGGGGGGDGDFGGFGGGGGGGGGE<EFFFGGGGGGAFGGGEEGGGFGGGGE7FFGG?FFFGGFGGGGAF8FECCGFCF6ECEFGDEGGGGGGCA63ECFGGC;;AFGGFGGGGGGGGGGFG,:@88?*>CCDFGGF;C:CFG=GGF70*8C>EFF7F>D;>3:789<=?EEGF?FC7@<GG>
@M03364:276:000000000-BLYN8:1:1101:10463:13579 2:N:0:1
GGACTACTCGGGTTTCTAATCCTGTTTGCTCCCCACGCTTTCGAGCCTCAGCGTCAGTTACAGACCAGAGAGCCGCCTTCGCCACTGGTGTTCCTCCATATATCTACGCATTTCACCGCTACACATGGAATTCCACTCTCCTCTTCTGCACTCAAGTCTCCCAGTTTCCAATGACCCTCCCCGGTTGAGCCGGGGGCTTTCACATCAGACTTAAGAAACCGCCTGCGCTCGCTTTACGCCAAATAAATCCG
+
CCC-AFGG<FFGGGGCFFGGFFGGGGGGGGGGEEGECFGGGGDGFGGGFGGGGGGGFEFFGFGDFFFG<,EFFGFGGGGGGGEGGGGGGGGGG,@FEGFG?E;<,CFGFGGGGGGEF:FGFEFFFGGFFDFGG9,AEDF?DFFGGGGCFDEFG8DFGGGFGGGGFECD,>>D@D8FEFEGGCCDEGG,@FGCEC3:CGGF>>?C6*+0*;CFC7+@>4C:.73/4A>:,.))/*C4F?E>*5:FGC?:FC)
@M03364:276:000000000-BLYN8:1:1101:15925:13593 2:N:0:1
GGACTACTGGGGTTTATAATCCTGATTGCTCCCCACGCGTTCGCACTTGAGCGTAAGACTTCGTTTAGGGGACCGCCTTCGACAACGTTATTCCTCCAGATCTCTACGCATTTCACCGCTACACCTGGAATTCTACCACCCTCTACGAGACACTACCTTCCCAATTTCAAATGCAGTTCCAAGGATGAGCCCGGCGATTTCACATCTGACTTCACAAAACGCCTACGTGGGCTTAAGGTTCAGTAATTCCC
+
-A8-8,,6,-;C6F,,6@,,,;6,-;,,,,;6,6C6CF+7:FF+C7+,,,,,866,C,C<F<,9,,6C,68++,8+7,BEG,F,+9+,:=,EF9454A9FFE,@BF,F+:+B<FG,C4F+++AF,4A4FCGG,E=,,,33+6+=D,@+@@8+,,63,6@,@EF,,@3,7,,,2,;,,,@C,,3*,,5@@,4D*C*1/***1+:8+01++++++=CD***22C>(()1.()))0**)+)+++1)9*:4)*;*
@M03364:276:000000000-BLYN8:1:1101:13794:13597 2:N:0:1
GGACTACCAGGGTTTCTAATCCTGTTTGCTCCCCACGCTTTCGCACCTGAGCGTCAGTCTTCGTCCAGGGGGCCGCCTTCGCCACCGGTATTCCTCCAGATCTCTACGCCTTTCACCGCTACACCTGGAATTCCACCCCCCTCTACGAGACTCAAGCCTGCCAGTTCCAAATGCCGTTCCCGGGCTGAACCCGGGGATTTCACATCTGACTTAACAGACCGACTGCGTGCGCTTTCACCCCAGTTATTCCC
+
C9CCCGFGGGGGE@;ECE<<AEGGDFG8F<EFECF@CGCCFGFGGGG8CF<FDGGGE<FDF9@EGGGGFEGDGEEGE7FFFECGGFDBCDF9FGCGBAFGGGGGGCF7B+,+9F,BBFEG+CE=ECE<FA93=DF:D7=>@38=CFCEC6>:BFG?CEGCCE,D>A,7@;,@,D,:CC?F,*4**4*,,61/*=88**8CCF?+:C:+;;7@+:+1>**2)*8(,5(.,.>55CD)*)3*:<(/*28:72*
@M03364:276:000000000-BLYN8:1:1101:12229:13605 2:N:0:1
GGACTACTGGGGCTTCTAATCCTGTTTGCTCCCCACGCTTTAGCACCTGAGCGTCTGTCTTTGTCTAGTGGGCTGCCTTCGCCACCGGTACTCCTCCACATCTCTACGTATTTCACCCCTACACATGGAATGCTACCCCCCTCTCCAAGACTCTAGCTTCCCACTAGAAGATTCAATTCCCCGACTAAGCCCTGGCACTTCACACCCGACTCCATCAACCGCCTGAGTACCCTGTACTCCAACAATTTCCC
+
A-@-<<,CF-C@,+C<F9F9CF<@C<CEF<F6,B,6@@@6C,,,6C<,C,E,:7:,,6,<;CCC<,,,C,:B7,6,9@AC,86,@<+@8@,,54,4,,:,5,4C=E<F,,,,959E,,8++:,E,,F=EFE9=F;?,,>+@4++,8,D9,,=,@,@B;,,8,@>=F,E=F,=,3,,,7=E,,+5+3+29D6+,5@,,,,,49EFA***;7;*;?2=;*<CAD)((0(41+1/;<2.;6+:3)()2*1<C7*
@M03364:276:000000000-BLYN8:1:1101:6821:13623 2:N:0:1
GGACTACTGGGGTTTCTAATCCTGTTTGCTCCCCACGCTTTCGCACCTGAGCGTCAGTCTTCGTCCAGGGGGCCGCCTTCGCCACCGGTATTCCTCCAGATCTCTACGCATTTCACCGCTACACCTGGAATTCTACCCCCCTCTACGAGCCTCTAGCTTGCCAGTTTCAAATGCAGTTCCCAGGTTGAGCCCGGGGATTTCACATCTGACGTAACAAACCGCCTGCGTGCGCTTTACGCCCAGTAATTCCG
+
9<BCCG@6;@8B@@FGFGFGDEFC<<FF9@EFFCEECFFGGGC;F@@EGGGGCCFF@FF,CF<F:@CDFB:@FC7:FG@BAFC7F<FGEGFE9AEFF8A,A=EFGFGGDCCCEBFGFEGGGGGGGG<,,A5=;@EDF,@FC6CFEG+@++@FGFG9A9;E7@96>EFG:>;EGG7F9E?<9C6*?>,<?C6*:***7BCGCCFFC<7:+3*:CDDGG4F5.:804F>7(0.>DGGAF0CEE>?FD7@<:*2
@M03364:276:000000000-BLYN8:1:1101:25416:13629 2:N:0:1
GGACTACCGGGGTATCTAATCCTGTTTGCTCCCCACGCTTTCGCACCTGAGCGTCAGTCTTCGTCCAGGGGGCCGCCTTCGCCACCGGTATTCCTCCAGATCTCTACGCATTTCACCGCTACACCTGGAATTCTACCCCCCTCTACGAGACTCTAGCTTGCCAGTTTCAAATGCAGTTCCCAGGTTGAGCCCGGGGATTTCACATCTGACTTAACAAACCGCCTGCGTGCGCTTTACGCCCAGTAATTCCG
+
CCCCCGGGGGGGGGFGGDFGGGGGGGGGGGGGGGGGGGGGGGGGGGGFGGGGGGGGGGGGGGGGGGGGFGCEFGEGGGGGGGGGGGGGGGGGGGGGGCFGGGFGFGGGGGGGGGGGGGGGDGGGGFGGFGGGGGGFD,@FGEGGFGG:CCEDFFGGGGGGGGGDFGCGGGGGGGGFF9:FFFC*?FG?,CFGGDEGDGGFGGGD=FGGGGGG7FC7><FC:7BFF@B@?>35CCFFF0;EGF:FFGF>GG7
@M03364:276:000000000-BLYN8:1:1101:23664:13655 2:N:0:1
GGACTACTAGGGTTTCTAATCCTGTTTGCTCCCCACGCTTTCGAGCCTCAGTGTCAGTTACAGGCCAGAGAGCCGCTTTCGCCTCCGGTGTTCCTCCATATATCTACGCATTTCACCGCTACACATGGAATTCCACTCTCCTCTCCTGCACTCAAGTCTCCCAGTTTCCAATGCACACAATGGTTGAGCCACTGCCTTTTACATCAGACTTAAGAAACCACCTGCGCTCGCTTTACGCCCAATAAATCCGG
+
CCCCCGGGGGGGGGGGGGGGGGGGGGGGGGGGGGGGGGGGGGGGGGGGGGGGGGGGGFGGGGGGGGGGGGGGGGGGGGGGGGGGGGGGGGGGGGGGGGFGGGGGGGGGGGGGGGGGGGGGGGGGGGGGGFGGGGGGGGGGGGGGGGGGGGGGGEFFGGGGFGGGGGGGGGGGCGFGGGGFFGFGGGGFGGFCE6EFGGGGFGFGF?FGFGGGGFGFGGFE5EF2294AFE>8FGGC>@GGGFFFGCFFGGD
@M03364:276:000000000-BLYN8:1:1101:17857:13662 2:N:0:1
GGACTACCAGGGTATCTAATCCTGTTTGCTCCCCACGCTTTCGCACCTGAGCGTCAGTCTTCGTCCAGGGGGCCGCCTTCGCCACCGGTATTCCTCCAGATCTCTACGCATTTCACCGCTACACCTGGAATTCTACCCCCCTCTACGAGACTCTAGCTTGCCAGTTTCAAATGCAGTTCCCAGGTTGAGCCCGGGGATTTCACATCTGACTTAACAAACCGCCTGCGTGCGCTTTACGCCCAGTAATTCCG
+
CCCCCGGGGGGGGGGGGGGGGGGGGGGGGGGGGGGGGGGGGGGGGGGGGGGGGGGGGGGGGGFGGGGGGGEGGGGGGGGGGGGGGFGGGDGGGGGGGGGGGGGGGGGGGGGGGGGGGGGGGGGGGGGGGGGGGGGGGGGGGGGGGGGCGEGGGGGGGGGFFGGGGGCGGGFGGGGCEFGDGGCGGGGGGGGDGGGGGGGGGGGGFGGG7FGGGGGGGGGFBEFF?FFF(7BFGGGFF?GGDE0<FGFBGG9
@M03364:276:000000000-BLYN8:1:1101:26797:13664 2:N:0:1
GGACTACCAGGGTTTCTAATCCTGGTTGCTCCCCACGCTTTCGAGCCTCAGTGTCAGTTACAGGCCAGAGAGCCGCTTTCGCCTCCGGTGTTCCTCCATATATCTACGCATTTCACCGCTACACATGGAATTCCACTCTCCTCTCCTGCAATCAAGTCTCCCAGTTTCCAATGCACACAATGGTTGAGCCACTGCCTTTTACAGCAGACTTAAGAAACCACCTGCGCTCGCTTTACGCCCAATAAATCCGG
+
CC<A@EE8<EFGF@FAFFG,,;CE-;CB,9FFFEG+CF:F<,:@<6+@FFFCFDG,CFFDFEDFFCAFFG8C<<CE7F,:,,B@8FFGGG@7<<;BE8FGD,@?E9CDCFBFF9<?<++64:9,C:BEB5C4,,9E>FAFFE,37=EF@,,+6,>EFGFGGF8D,6>,6,,7,,,@,@=+@DFFGGF?EFFF9CGGF,>9++,*3;;;;;C>CCCF*;5C>E9)):>EF>A47*=8?=GGE)6;C7A6<<3
@M03364:276:000000000-BLYN8:1:1101:2873:13681 2:N:0:1
GGACTACTCGGGTTTCTAATCCTGTTTGCTCCCCACGCTTTCGCACCTCAGTGTCAGTATCAGTCCAGGTGGTCGCCTTCGCCACTGGTGTTCCTTCCTATATCTACGCATTTCACCGCTACACAGGAAATTCCACCACCCTCTACCGTACTCTAGCTCAGTAGTTTTGGATGCAGTTCCCAGGTTGAGCCCGGGGATTTCACATCTGACTTAACAAACCGCCTGCGTGCGCTTTACGCCCAGTAATTCCG
+
CCCCCGGGGGGGGGGGGGGGGGGGGGGGGGGGGGGGFGGGFGGGGGGGGGGGGGGGGGFGGGGGGGGGGGGGGGGGGGGGGGGGGGCFGGGGGGGGGGGFGGAFFGGDGDGEGGGGGGGGGGGGGGGGGGGGGGGGGGGGDDFCE;BEGFEGGFGFFGFGGGCFGFGFCGFDGGGFGGGCGG?DDEGGGCGGGGGGGGGGGGGGFGGGFFGGGGGGCFGGFGEFDF=F>EA>GDFFFDGEGF(/7+@?DD;
@M03364:276:000000000-BLYN8:1:1101:8889:13698 2:N:0:1
GGACTACCCGGGTTTCTAATCCTGTTTGCTCCCCACGCTTTCGCACCTGAGCGTCAGTCTTTGTCCAGGGGGCCGCCTTCGCCACCGGTATTCCTCCAGATCTCTACGCATTTCACCGCTACACCTGGAATTCTACCCCCCTCTACGAGACTCTAGCTTGCCAGTTTCAAATGCAGTTCCCAGGTTGAGCCCGGGGATTTCACATCTGACTTAACAAACCGCCTGCGTGCGCTTTACGCCCAGTAATTCCG
+
CCCCCGGGGGGGGGGGGGGGGGGGGGGGGGGGGGGGGGGGGGGGGGGGGGGGGGGGGGGGGGGGGGGGGGGGGGGGGGGGGGGGGGGGGGGGGGGGGGGGGGGGGGGGGGGGGGGGGGGGGGGGGGGGGGGGGGGGGGGGGGGGGGGGDGGGGGGFGGFGGGGFECC9E;EFFFGGGGGGGGFGGGGGGGGGGGGGGGEDGGGGFGGFFGGGGCFFFFFGBEFFFFFF?EBDGGGAFFGGG>?FCC@9>D9
@M03364:276:000000000-BLYN8:1:1101:17975:13704 2:N:0:1
GGACTACTGGGGTTTCTAATCCTGTTTGCTCCCCACGCTTTCGCACCTGAGCGTCAGTCTTCGTCCAGGGGGCCGCCTTCGCCACCGGTATTCCTCCAGATCTCTACGCATTTCACCGCTACACCTGGAATTCCACCCCCCTCTACGAGACTCTAGCTTGCCAGTTTCAAATGCAGTTCCCAGGTTGAGCCCGGGGATTTCACATCTGACTTAACAAACCGCCTGCGTGCGCTTTACGCCCAGTAATTCCG
+
CCCCCGGGGGGGGGGGGGGGGGGGGGGGGGGGGGGGGGGGGGGGGGGGDFGGGGGGGGCFFGGGGGGGEEFGGGGGGGGGFGGGGDFGGCGGGGFGGGGGFEFFGGGGGGGGFGGGGGGGGGGGGGGGGGGGGGGGFGGGGGGGGGFGGDEGGCECFGFF@CFFGGGGFGGFGGGGGG:DFGFCFDGGGGGGDDGGGCBCFGGGFGGG:CG:C:>FGGGFFGD;1>;F?DE>DGG4@:CGG@?FFDFAG7*
@M03364:276:000000000-BLYN8:1:1101:20090:13742 2:N:0:1
GGACTACAGGGGTATCTAATCCTGTTTGCTCCCCACGCTTTCGCACCTGAGCGTCAGTCTTCGTCCAGGGGGCCGCCTTCGCCACCGGTATTCCTCCAGATCTCTACGCATTTCACCGCTACACCTGGAATTCTACCCCCCTCTACGAGACTCTAGCTTGCCAGTTTCAAATGCAGTTCCCAGGTTGAGCCCGGGGACTTACCATCTGACTTACCAAACCGCCTGCGTGCGCTTTACGCCCAGTAATTCCG
+
@C@CCEE,,CB+=,;@<,;,CEFG@,,FCE<E<@@+@FGCDGE;,7FFDCFFCCFDEFG9FF6:@:CF867FCCFGF:CEFGEEGDEGG++?F@EGF8<?,=E<F9ECE7?C9F<EECC8>FEEF,BFCFF8;<C99,6@BC6D9DF6++++>>,<,@D388,DE,,@,3,@FF7DD?FF,,?8D?,<<@?@5?ECC*3<++3+:<D@7DC7:+2:<43/)=>?;@>8:D35C**)76E8>),/2274F**
@M03364:276:000000000-BLYN8:1:1101:19381:13755 2:N:0:1
GGACTACTAGGGTTTCTAATCCTGTTTGCTCCCCACGCTTTCGAGCCTCAGCGTCAGTTACAGACCAGAGAGCCGCCTTCGCCACTGGTGTTCCTCCATATATCTACGCATTTCACCGCTACACATGGAATTCCACTCTCCTCTTCTGCACTCAAGTCTCCCAGTTTCCAATGACCCTCCCCGGTTGAGCCGGGGGCTTTCACATCAGACTTAAGAAACCGCCTGCGCTCGCTTTACGCCCAATAAATCCG
+
9BCCCFFGGGGGFGGGGGGGFG9FGGGGGGGEFEFEG:FGGGGGGGGFGGFFEGGGGGGGGGGCGGGGCDCCCFGGGGGGGGGGGFGFFACFBFFGGGGGGGGGGGGGGGCGG9CFGB:=CCEEFFFF?FA8EAEFF@BEECE@9@EFG88FGFEFFGGG9FD?>@EEFD,,=EF8=,D?@@@CFCEFGFGGG5>CG55C?>C+8CGC6CG7:88+;D8=>CA@@F;:9DDFDFDF6(*:E>:)7*6<DGD
@M03364:276:000000000-BLYN8:1:1101:25291:13769 2:N:0:1
GGACTACAAGGGTTTCTAATCCTGTTTGCTCCCCACGCTTTCGCACCTGAGCGTCAGTCTTCGTCCAGGGGGCCGCCTTCGCCACCGGTATTCCTCCAGATCTCTACGCATTTCACCGCTACACCTGGAATTCCACCCCCCTCTACGAGACTCAAGCCTGCCAGTTTCAAATGCAGTTCCCGGGTTGAGCCCGGGGATTTCACATCTGACTTAACAGACCGCCTGCGTGCGCTTTACGCCCAGTAATTCCG
+
CCCCCGGGGGGGGGGGGGGGGGGGGGGGGGGGGGGGGGGGGGGGGGGGGGGGGGGGGGGGGGGGGGGGGGGGGGGGGGGGGGGGGGGGGGGGGGGGGGGGGGGGGGGGGGGGGGGGGGGGGGGGGGGGGGGGGGGGFGGGGGGGGGGGD6EGGGCFGFGGGGGGAFGGGGGGGGGGGFGDFGGGGGGGGGGGGDGCGGCGFGGGFGGFFFGGGGGFFFGGFGFF?FBFFFFFC3FFF:CCGFBF7:?DGF4
@M03364:276:000000000-BLYN8:1:1101:21545:13794 2:N:0:1
GGACTACTCGGGTATCTAATCCTGTTTGCTCCCCACGCTTTCGAGCCTCAGCGTCAGTTACAGACCAGAGAGCCGCCTTCGCCACTGGTGTTCCTCCATATATCTACGCATTTCACCGCTACACATGGAATTCCACTCTCCTCTTCTGCACTCAAGTCTCCCAGTTTCCAATGACCCTCCCCGGTTGAGCCGGGGGCTTTCACATCAGACTTAAGAAACCGCCTGCGCTCGCTTTACGCCCAATAAATCCG
+
CCCCCGGGGGGGGGGGGGGGGGGGGGGGGGGGGGGGGGGGFGGGGGGGGGGGGGGGGGGGGGGGGGGGGGGGGGGGGGGGGGGGGGGGFGGGGGGGGGGGGGFGGGAFGGGGGGGGGGGGGGGGGGGGFF<FGGGGGGEFFGGGGGGGFGGGGGGGGGCDFGGGGGGGGGGG?9=FGFGGGGGGGGGGGGGGGGGGGGGGGCGGFGGGGGGCCFG7@*9CDED4=F>FFFFDGGG>F?GGGB<>GGFFGGD
@M03364:276:000000000-BLYN8:1:1101:11704:13820 2:N:0:1
GGACTACTGGGGTATCTAATCCTGTTTGCTCCCCACGCTTTCGCACCTGAGCGTCAGTCTTTGTCCAGGGGGCCGCCTTCGCCACCGGTATTCCTCCAGATCTCTACGCATTTCACCGCTACACATGGAATTCTACCCCCCTCTACAAGACTCTAGCTGACCAGTATCAGATGCAATTCCCGGGTTAAGCCCGGGGATTTCACATCTGACTCAATCAACCGCCTGCGTGCGCTTTACGCCCAGTAATTCCG
+
CCCCCGGGGGGGGGGGGGGGGGGGGGGGGGGGGGGGGGGGGGGGGGGFGGGGGGGGGGGGGGGGGGGGGGGGGGGGGGGGGGCFGGGGGGGGGGFGGDGGGGGGGGGGGGGGGGGGGGGGGGGGGGGGGGGGGGGGGGGGGGGGGGFGGGGFGGGGGGGGGGFFGGGFFGGGGGGGGGGADE>EGEG?99FGGEGDGG8EGGGGFGGGGGCCCCFGFGGGFGDDFFFFFEFFDGCAF0;EG>B@C7=AGF*
@M03364:276:000000000-BLYN8:1:1101:18811:13823 2:N:0:1
GGACTACTAGGGTTTCTAATCCTGTTTGCTCCCCACGCTTTCGAGCCTCAGCGTCAGTTACAGACCAGAGAGCCGCCTTCGCCACTGGTGTTCCTCCATATATCTACGCATTTCACCGCTACACATGGAATTCCACTCTCCTCTTCTGCACTCAAGTCTCCCAGTTTCCAATGACCCTCCCCGGTTGAGCCGGGGGCTTTCACATCAGACTTAAGAAACCGCCTGCGCTCGCTTTACGCCCAATAAATCCG
+
CCCCCGGGGGGGGGGGGGGGGGGGGGGGGGGGGGGGGGGGGGGGGGGGGFFGGGGGGGGGFGGGGGGGGGGGGGGGGGGGGGGGGGGGFGFGGGGFGGGGGGGGGGGGGGGGGGGGGGGGGGGGGGGGF=FGGFGGGGCGGGGGAEGGGGDD8DFF=,@>DFGG=FFGGGGGGGGD,,@CGCCCCEGGGGGGEGGGGGGGGGG7FGG*CGGGG77DCFGGEEF@;F@B9:ABG39)01CCE5()209:FC<
@M03364:276:000000000-BLYN8:1:1101:20731:13846 2:N:0:1
GGACTACTGGGGTTTCTAATCCTGTTTGCTCCCCACGCTTTCGCGCCTCAGCGTCAGTTGCGAGCCAAAGAGCCGCTTTCGCCACTGGTGTTCCTCCATATCTCTACGCATTTCACCGCTACACATGGAATTCCACTCTCCTCTTCTGCACTCAAGTCTCCCAGTTTCCAATGACCCTCCCCGGTTGAGCCGGGGGCTTTCACATCAGACTTAAGAAACCGCCTGCGCTCGCTTTACGCCCAATAAATCCG
+
CCCCCGGGGGGGGGGGGGGGGGGGGGGGGGGGGGGGGGGGGGGGGGGGGGGGGGGGGGGGGGDGGGGGGGGGGGGGGGGGGGGGEFGGGGGFFGGGGGGDGGGGGGGGGGGGGEGGGGGEGGFGGGFGEEFFGGGGGGGGGGGGGGGGGGGFFGEF;DEGGGGGGGGGGGGGGGFGGGGGGGECEC5E?EGDEGGGEEGGGGGGFGGFGGDGFFGFGDFGEGFFFA>F;EBFG:FAF:GGCBF4FFF9FFC
@M03364:276:000000000-BLYN8:1:1101:17887:13851 2:N:0:1
GGACTACTAGGGTTTCTAATCCTGTTTGCTCCCCACGCTTTCGCACCTGAGCGTCAGTCTTCGTCCAGGGGGCCGCCTTCGCCACCGGTATTCCTCCAGATCTCTACGCATTTCACCGCTACACCTGGAATTCTACCCCCCTCTACGAGACTCTAGCTTGCCAGTTTCAAATGCAGTTCCCAGGTTGAGCCCGGGGATTTCACATCTGACTTAACAAACCGCCTGCGTGCGCTTTACGCCCAGTAATTCCG
+
CCCCCGGGGGGGGGGGGGGGGGGGGGGGGGGGGGGGGGGGGGGGCGGGGGGGGGGGGGGGGGGGGGGGGGGGGGGGGGGGGGGGGGGGGGGFGGGGGGGGGGGGGGGGGGGGGGGGGGGGGGGGGGGGGGGGGGGGGGGGGGGGGGGGGGGGCEEGGGFGGGGGGFFGGGGGGGGGGGFGGGFGGGGGGGCGGDGE*B8E>FFGFGFG7CGFGGGGGGGF3=A;@FFFBFFFDCF<9:DGGFF@GGFAFD9
@M03364:276:000000000-BLYN8:1:1101:14707:13883 2:N:0:1
GGACTACAAGGGTTTCTAATCCTGTTTGCTCCCCACGCTTTCGCGCCTCAGCGTCAGTTGCGAGCCAAAGAGCCGCTTTCGCCACTGGTGTTCCTCCATATATCTACGCATTTCACCGCTACACATGGAATTCCACTCTCCTCTTCTGCACTCAAGTCTCCCAGTTTCCAATGACCCTCCCCGGTTGAGCCGGGGGCTTTCACATCAGACTTAAGAAACCGCCTGCGCTCGCTTTACGCCCAATAAATCCG
+
@CBBCGFFGCFEFE@FGGFGFGGCFCGGGGGGGGGGGGGGGGGFGGG7:<<E:FGGFEFGGGEEGGGGGGGGFGGGC7FFCGF@B=FCFEGEGGGGGGFGGFCFEGCFEGGEEFFGGGGGGGCG9FGGFEEGGGFFE8,AD,DDFGGGGGGGGGFF9E;FFFDFGFGGAF93,EADF8DGGGGGGDECEGC85CECEEDCF7<CAG>6*>FFGGD+;DFCEGFFFF(;9>5375CBF<GDED6FFCF<FGG
@M03364:276:000000000-BLYN8:1:1101:26587:13904 2:N:0:1
GGACTACCGGGGTTTCTAATCCTGTTTGCTCCCCACGCTTTCGCACCTGAGCGTCAGTCTTCGTCCAGGGGGCCGCCTTCGCCACCGGTATTCCTCCAGATCTCTACGCATTTCACCGCTACACCTGGAATTCTACCCCCCTCTACGAGACTCTAGCTTGCCAGTTTCAAATGCAGTTCCCAGGTTGAGCCCGGGGCTTTCACATCTGACTTACCAAACCGCCTGCGTGCGCTTTACGCCCAGTAATTCCG
+
CCCCCGGGGGGG:FFEGGGGGGGGGGGGGGGGGGFGGGGGGGGGGGGGGFFGGGGGGGGGCEFG@EEGG,6FEF@FGGGGDGEG7FGGGGFCGGECFFCGGGAFGGGGGDGGFGGFFGGGGGGG=,=FCDGEGG9DFDDEEEG+,@D8+*5:EA>DGGDCGG,DFFCF@ECCBC7>D,,2>,>BCC@8CCFCEGCE*BCF+1<>:C>7++;1@+>DF*@CBEE<1@1.3>BBG5>:*(;8=3()2:8:>:*
@M03364:276:000000000-BLYN8:1:1101:29296:13932 2:N:0:1
GGACTACTGGGGTTTCTAATCCTGTTTGCTCCCCACGCTTTCGCACCTGAGCGTCAGTCTGTGTCCAGGGGGCCGCCTTCGCCACCGGTATTCCTCCTGATCTCTCCGCCTTTCACCGCTACACCTGGAATTCTACCTCCCTCTCCGCGACTCTAGCTTGACAGTTTTCAACGCAGTTCCCTGGTTGCGCCCGGGGATTTCTGTTCTGACTTACCCAACCGCCTTCGTGCGCTTTGCGCCCCGTACTTCCG
+
CCC<A,6FEFGD@7BCEE,CFFFFF9F<,@<,CCD+C:B@F,@@BF:F,6FGGGG7BFAF,,<<FCEE8,@F:F+CCFB,D:B,B=:CF7=E,:E,<,,5A?;,=,,+8+B+EF<,EFEEGEF@E,A<,=5395,C3,@D76DD,,+++3>;E,899E;C@B,:3,,,,3@,@8*=*:2><;DCB;C,=75?=*=8C88EF+++;C++++0;7+;***:A75>(278)(7>FD*9)*(*1*.4>5C79>*9
@M03364:276:000000000-BLYN8:1:1101:29562:13935 2:N:0:1
GGACTACAGGGGTATCTAATCCTGTTTGCTCCCCACGCTTTCGCACCTGAGCGTCAGTCTTCGTCCAGGGGGCCGCCTTCGCCACCGGTATTCCTCCAGATCTCTACGCATTTCACCGCTACACCTGGAATTCCACCCCCCTCTACGAGACTCAAGCCTGCCAGTTTCACATGCAGTTCCCGGGTTGAGCCCGGGGATTTCACATCTGACTTAACAGACCGCCTGCGTGCGCTTTACGCCCACGAATTCCG
+
@BCCCGGEF9CFGGGGGGGGGGGGGGGGGFDFGDF:C:FEFFCEC7FDFGGGGEG:CFFFF<FFGGGGEF7:FGGGGGGGGGFCE8@FFGGGGGFFDE8<EGFAFGFGGCGGGGGGGGGGGGGGGGGEFGGGGGGG83CFC?EFA;:C8CEFGFGC,6@E7@A6@EFFA,@FCEG7DFE2,6:>1B*<CCC5/4==EDGGGFDC7*;77+:CF@>>DFFG:5:?0>9><)>@3DGFFFEG5.()/1)-::2
@M03364:276:000000000-BLYN8:1:1101:11088:13948 2:N:0:1
GGACTACTCGGGTATCTAATCCTGTTTGCTCCCCACGCTTTCGAGCCTCAGCGTCAGTTACAGACCAGAGAGCCGCCTTCGCCACTGGTGTTCCTCCATATATCTACGCATTTCACCGCTACACATGGAATTCCACTCTCCTCTTCTGCACTCAAGTCTCCCAGTTTCCAATGACCCTCCCCGGTTGAGCCGGGGGCTTTCACATCAGACTTAAGAAACCGCCTGCGCTCGCTTTACGCCCAATAAATCCG
+
CCCCCGGGGGGGGGGGGGGGGGGGGGGGGGGGGGGGGGGGGGGGGGGGGGGGGGGGGGGGGGGGGGGGGGGGGGGGGGGFGGGGGGGGGGGGGGGGGGGGGGFGGGGGGGGGGGGGGGGGGGGGGGGGEAFGGGGGGGGFEGFGGGGGGGGGGFCGFGGGGGGGGGGGFGGGGFFGFGGGGGGEGGGGGGGGGGGGGGGGGGGGFGGCGFCGGGGG7FG=BGFFFFFF;EFFGFFAFFGGG>(7FF65FGG
@M03364:276:000000000-BLYN8:1:1101:6725:13990 2:N:0:1
GGACTACTGGGGTTTCTAATCCTGTTTGCTCCCCACGCTTTCGAGCCTCAGCGTCAGTTACAGACCAGAGAGCCGCCTTCGCCACTGGTGTTCCTCCATATATCTACGCATTTCACCGCTACACATGGAATTCCACTCTTCTCTCTCGCACTCAAGTCTTCCAGTTTCCAATGACCCTCCCCGGTTGAGCCGGGGGCTTTCACATCAGACTTAAAAGACCGCCTGCGCGCGCTTTACGCCCAATAATTCCG
+
CCCCCDGGGGGGGGGGGGGGGGGGGGG8EGGGGGGGGGGGGGGDGEGGGGGGGFGGGGGGGGGGFGGG8AFDGGGCFEGGGGGGGFGGGGGGGGGGGFGGGGGGGGFFGGGGGFGGGGGGGGFF@EFGGGGGGDGGGFF9EGGGG9DGCEGGFFGGGGGGCC=F<EDGCDFDFFFF?DGGGGGGGCE69DDE*@EEEGFGGFGGFGF==C6@C7+;73*;AG>;?FB>9E@DD7D2*8C*:>0;FGF>GF9
@M03364:276:000000000-BLYN8:1:1101:21287:13999 2:N:0:1
GGACTACCAGGGTTTCTAATCCTGTTTGCTCCCCACGCTTTCGCACCTGAGCGTCAGTCTTCGTCCAGGGGGCCGCCTTCGCCACCGGTATTCCTCCAGATCTCTACGCATTTCACCGCTACACCTGGAATTCCACCCCCCTCTCCGAGACTCAAGCCTGCCAGTTTCAAATGCAGTTCCCGGGTTGAGCCCGGGGATTTCACATCTGACTTAACAGACCGCCTGCGTGCGCTTTACGCCCAGTAATTCCG
+
CCCCCGGDFGGGGGGGGGGGGGGGGGGGGGGGGGGGGGGGGGGGEGGGGGGGDGGGGGGGFGFGGGGGGEGGE@FCCEGGGGGGGDGGGGGGGGGGGGGGGFECFGGFGGDGFGEGGGGEEFFFGGDFGGGGG,6FBCCEEGDG,DEEE6EFFFDF?FGGGGFFGGFFCCA;<DFFFGF7<BECFEEGFGF5?88ECBFGGGGGFF@CDGGFFFGGGFGEBEEFFFF:0>5>GGFFFFEEGD??7CBACF*
@M03364:276:000000000-BLYN8:1:1101:26530:14067 2:N:0:1
GGACTACCGGGGTTTCTAATCCTGTTTGCTCCCCACGCTTTCGCACCTGAGCGTCAGTCTTCGTCCAGGGGGCCGCCTTCGCCACCGGTATTCCTCCAGATCTCTACGCATTTCACCGCTACACCTGGAATTCCACCCCCCTCTACGAGACTCAAGCCTGCCAGTTTCAAATGCAGTTCCCGGGTTGAGCCCGGGGATTTCACATCTGACTTAACAGACCGCCTGCGTGCGCCTTACGCCCAGTAATTCCG
+
CCCCCGG8@CGGGCFFGFFDFGGGGFFGGFGGFGGGGGGGGFFEEGGGFGGGGGE,@C<FFEFEFGDGCCF7CFGGGG7FGEEGGGCFCEG9FF;F<AAACFAFGGGGG7FF<FFFCFC6CCF,3ABCGGGGFGGDBB+CEEEGCCGEE58DEFFG@FFG7DFFCGFCFC?FGDC7DFGC9>58:BECGG6C5CG5=EGCDCFF68D77CFG7*:>:7CEBEE:1>>EBF3@*/*,9(;*/),<F*7<7:2
@M03364:276:000000000-BLYN8:1:1101:28139:14114 2:N:0:1
GGACTACAGGGGTATCTAATCCTGTTTGCTCCCCACGCTTTCGAGCCTCAGCGTCAGTTACAGACCAGAGAGCCGCCTTCGCCACTGGTGTTCCTCCATATATCTACGCATTTCACCGCTACACATGGAATTCCACTCTCCTCTTCTGCACTCAAGTCTCCCAGTTTCCAATGACCCTCCCCGGTTGAGCCGGGGGCTTTCACATCAGAATTAAGAAACCGCCTGCGCTCGCTTTACGCCCAATAAATCCG
+
CCCCCGGGGGGGGGGGGGGFGGFGGGGGGGFGGGGGCFGGFFGGGGGGGFFGGGGGGFGGGGGFGGGGFGGGGGCFGGGGGG7BCEFGFGGGGFFEEFFGGFGFGAFGDGEGGGGGFGEGGGGGDDFGFFFGGGGGF8FGGGGGGGFG9CF888DFDFDFGFFGGFGGF=,>D,66@D?8CEGGGGCGGGGG*@>C5E:FCDGF6FCFGDG7+@+C;9EEBGF0(5(57B>@GGF>=(AEEE?F<CFAFG9
@M03364:276:000000000-BLYN8:1:1101:20258:14138 2:N:0:1
GGACTACTGGGGTTTCTAATCCTGTTTGCTCCCCACGCTTTCGAGCCTCAGCGTCAGTTACAGACCAGAGAGCCGCCTTCGCCACTGGTGTTCCTCCATATATCTACGCATTTCACCGCTACACATGGAATTCCACTCTCCTCTTCTGCACTCAAGTCTCCCAGTTTCCAATGACCCTCCCCGGTTGAGCCGGGGGCTTTCACATCAGACTTAAGAAACCGCCTGCGCTCGCTTTACGCCCAATAAATCCG
+
CCCCCCGGGGGGCFGGGFGGGGFGGFGGGGGGGGGGGGDGGGGGGGGGGGGGGGGGGGFAC9EFGGFF86CFGDDGGCFGFGGGGGGGGGGGGGGFDE<FFACFFGFGDEGEGGGGGGGGFCFGD@FGFFFDEFGGGGGGFDFGFDE>FGGFGGGGGF;D9@DD=AFGFEGGFD8=,@E=EEGGGG6EFGGG75CEG5FFGGGGFGDFCFGGD:CGDFGGF=>?049EFFDEDGF<?:ECE3:7C7@9CF7
@M03364:276:000000000-BLYN8:1:1101:10570:14172 2:N:0:1
GGACTACTGGGGTTTCTAATCCTGTTTGCTCCCCACGCTTTCGCACCTGAGCGTCAGTCTTCGTCCAGGGGGCCGCCTTCGCCACCGGTATTCCTCCAGATCTCTACGCATTTCACCGCTACACCTGGAATTCCACCCCCCTCTACGAGACTCAAGCCTGCCAGTTTCAAATGCAGTTCCCGGGTTGAGCCCGGGGATTTCACATCTGACTTAACAGACCGCCTGCGTGCGCTTTACGCCCAGTAATTCCG
+
CCCCCGGGGGGGGGGGGGGGGGGGGGGGGGFGGGGEGGGGGGGGGGGGGGGGDGGGGGGGGGGG@FGGGCGCGGGGGGGGGGGGGGGGGGGFFGGFFFFADEFGFGGGGEDGGGGGGGGGDEDFFDGGGFGGGCDG=E8FEGGFFGF6BCEGGGGGFFGFGGCCGFFGGFGFGGGFGGGGGG5EGGGGGGGGGGGGGCGGFGFGFGGGGG7+C77:C<AFEGFBFFBEFFFFGDGA?:EEE526?C6.:02
@M03364:276:000000000-BLYN8:1:1101:29072:14179 2:N:0:1
GGACTACAGGGGTATCTAATCCTGTTTGCTCCCCACGCTTTCGAGCCTCAGCGTCAGTTACAGACCAGAGAGCCGCCTTCGCCACTGGTGTTCCTCCATATATCTACGCATTTCACCGCTACACATGGAATTCCACTCTCCTCTTATGCACTCAAGTCTCCCAGTTTCAAATGACCCTCCCCGGTTAGGCCGGGGGCTTTCACATCAGACTTAAGAAACCGCCTGCGCTCGCTTTACGCCAAATAAATCCG
+
CCCCCGEFFFDE;FGGGGFCFGDFGGGGGGG@FFFE@E7CFGDFFC+EGGF<F@FGGFFFCFGGCF<CFFGC7<:F+@FFD7F=:FFGFGGE9FG,B=B9AE=5E<,FFCBCF9?FAF>@+84AEGD8B<9FAFCADFGCEE=FD=DCFFFGGGED==B=3@8DA;,@,@BFDC,@=D++++8+<++,183@*3**4:,0+=78+*+0;888C723;DF6)C)/:A351):5C374=(*?*)4*:76)2*1
@M03364:276:000000000-BLYN8:1:1101:17491:14187 2:N:0:1
GGACTACTCGGGTATCTAATCCTGTTTGCTCCCCACGCTTTCGCACCTGAGCGTCAGTCTTCGTCCAGGGGGCCGCCTTCGCCACCGGTATTCCTCCAGATCTCTACGCATTTCACCGCTACACCTGGAATTCTACCCCCCTCTACGAGACTCAAGCCTGCCAGTTTCAAATGCAGTTCCCAGGTTGAGCCCGGGGATTTCACATCTGACTTAACAGACCGCCTGCGTGCGCTTTACGCCCAGTAATTCCG
+
CCCCCGGGGGGGGGGGGGGGGGGGGGGGGGGGGGGGGGGGGGGGGGGGGGGGGGGGGGGGGGGGGGGGGGEGGGGGGGGGFGEGGGGGGGGGGGGGGGGGGGGGGGGGGGCFGGGGGGGGGGGGGGGFGGGGGGGGGGGGGGGGGGGGGC@FGGGFGFGGGGFCFGGGGGGGGGGGGGGGGGGGGFFFGGGGGGGDGGGGGDFG7>DFGGG7C:?GGGGGFGFFFF>FBFFFGDG>FFGGGEB6CCF2F>9
@M03364:276:000000000-BLYN8:1:1101:6123:14200 2:N:0:1
GGACTACTAGGGTATCTAATCCTGTTTGCTCCCCACGCTTTCGAGCCTCAGCGTCAGTTACAGACCAGAGAGCCGCCTTCGCCACTGGTGTTCCTCCATATATCTACGCATTTCACCGCTACACATGGAATTCCACTCTCCTCTTCTGCACTCAAGTCTCCCAGTTTCCAATGACCCTCCCCGGTTGAGCCGGGGGCCTTCACATCAGACTTAAGAAACCGCCTGCGCTCGCTTTACTCCCAATAAATCCG
+
CCCCCGGGGGGGEEGGGGGGGDFFFEGGGGGFGGGGGGGGGGGGGGGGFFFGGEEGGGGGGGGCFDEGGCFFGGGGGGGGGGGGGGGGFGGGGEGGCGGFFFCF,95CFGGGG9EGGDGCGGGGGGGGEFFGGDFFAEGG=FGGDGGGGGGFDFFC9EFGGGGGGEEEGCCFFBE=F=D6CCGGGDGC?FD+;85:5*;CFGGGFGFF=CCGC:C7DGGG:ED1?F@39BDFGFG2/)<A5>154:BDGG5
@M03364:276:000000000-BLYN8:1:1101:24568:14205 2:N:0:1
GGACTACTCGGGTTTCTAATCCTGTTTGCTCCCCACGCTTTCGAGCCTCAGCGTCAGTTACAGACCAGAGAGCCGCCTTCGCCACTGGTGTTCCTCCATATATCTACGCATTTCACCGCTACACATGGAATTCCACTCTCCTCTTCTGCACTCAAGTCTCCCAGTTTCCAATGACCCTCCCCGGTTGAGCCGGGGACTTTCACATCAGACTTAAGAAACCGCCTGCGCTCGCTTTACGCCCAATAAATCCG
+
CCCCCGGGGGGGGGGGGGGGGGGGGGGGGGGGGGGGGGGGGGGE<FGGGFFFGGGGGGGGGGGGGGGGGD8F@FGGGGGGGGGGGGGFGFGGGGGEF<FGGFGFGGGFGGGGGGGGGGGGGGGGG:EEBAFFFGGGGGGGGGGGFGGF9FGGG8FGDGGDDDFGDFC;DFGGGC9FGGGGGCGGGGGGGGGCGEGC*DFGGGGGFGFG>FGGGG>CDFGC?EFF<FFF@EEEGGG<FDGGGF<FGFFA7C>
@M03364:276:000000000-BLYN8:1:1101:21988:14227 2:N:0:1
GGACTACAGGGGTTTCTAATCCTGTTTGCTCCCCACGCTTTCGAGCCTCAGTGTCAGTTACAGGCCAGAGAGCCGCTTTCGCCTCTGGTGTTCCTCCATATATCTACGCATTTCACCGCTACACATGGAATTCCACTCTCCTCTCCTGCACTCAAGTCTCCCAGTTTCCAATGCACACAATGGTTGAGCCACTGCCTTTTACATCAGACTTAAGACACCACCTGCGCCCGCTTTACGCCCAATAAATCCGG
+
CC@<CGGFGFDEC@GGGGGGCFGGGGGAFAFGGEEDGGGGC<FFFCEGGGCEFGGGEGGGGGCFF@FCA8FG@87@6:BFECEGG,EFGGGGC<E9=8E<EA=EE<,94@@,9FF9ACGGC7AFGDGGG=AFC,@=FFGFFC8D8EFFG8EFCD8=E,,,CD@F>;EEC;;EFFDFGCEE,>?DF>FFF8,,5,@,@DFC9C:CF+2+*;+5+?F*9CDCF7*.)3)*/9?)*24>)08B581/C:;<F3C
@M03364:276:000000000-BLYN8:1:1101:18604:14252 2:N:0:1
GGACTACAGGGGTATCTAATCCTGTTTGCTCCCCACGCTTTCGCACCTGAGCGTCAGTCTTCGTCCAGGGGGCCGCCTTCGCCAACGGTATTCATCCAGATCTCTAAGCATTTCACCGCTACACCTGGAATTCTACCCCCCTCTACGAGACTCTAGCTTCCAAGTTTCAAATGCAGTTCCCAGGTTGAGCCCGGGGATATCACATATGATTTAACAACACGCCTGCGTGCGCTTTAGGCCCAGTAATTCCG
+
-<CC8,FFE-BCF@F9EFCA6EE@-@,,C<C<<,C8@+CF@,@;@@:E,E<C6@FF:FFAEEF6,8CF8,@C++@:FFG=,B,B+B7+BF@FE,C9E<FE<<E<;F,,EFG,E<@FFG@E=BF,,F<<,?ED9FFE,6+=C=EGA9+88CE7,,@@,E,,@33@<@;B<,>;<;E33,7<9;:5F,:,=,6*;8:**6,,+=4*=22+2+1+;+CDC7/*)::@(;(2()0))9C<*)+<:0(9:28)***
@M03364:276:000000000-BLYN8:1:1101:6554:14265 2:N:0:1
GGACTACTCGGGTTTCTAATCCTGTTTGCTCCCCACGCTTTCGAGCCTCAGCGTCAGTTACAGACCAGAGAGCCGCCTTCGCCACTGGTGTTCCTCCATATATCTACGCATTTCACCGCTACACATGGAATTCCACTCTCCTCTTCTGCACTCAAGTCTCCCAGTTTCCAATGACCCTCCCCGGTTGAGCCGGGGGCTTTCACACAAGACTTAAGAAACCGCCTGCGCTCGCTTTACGCCCAATAAATCCG
+
CCCCCGGGGGGGGGGGGGGGGGGGGGGFGFGGGGGGGGGGGGGGGGGGGGGGGGGGGGGGGGGGGGGGGGGGGGGGGGGFFGGGGGGGGGGGGGFGGGG9EFGGFFDCFGFGGGGGGGGGEGGCGDGGFFGGGGGGGFFGFDGFFEA;ED@=8DGGGCADFGGGFG,;:DG98FGG8EF>CEG6F>EDCFFCEGD5EG:FC8CF)*218FGDGC+:75C=8CED05(89D3>DF*)9<D8:)48*>*)0C)
@M03364:276:000000000-BLYN8:1:1101:19372:14270 2:N:0:1
GGACTACTGGGGTTTCTAATCCTGTTTGCTCCCCACGCTTTCGCACCTGAGCGTCAGTCTTCGTCCAGGGGGCCGCCTTCGCCACCGGTATTCCTCCAGATCTCTACGCATTTCACCGCTACACCTGGAATTCTACCCCCCTCTACGAGACTCTAGCTTGCCAGTTTCAAATGCAGTTCCCAGGTTGAGCCCGGGGATTTCACATCTGACTTAACAAACCGCCTGCGTCCGCTTTACGCCCAGTAATTCCG
+
CCCCCGGGGGGGGGGGGGGGGGGGGGGGGGGGGGGGGGGGGGGGGGGGGGGGGGGGGGGGGGGFGGGGGGGGGGGGGGGGGGDGGGGGGDGGGGGGGGGGGGGGGGGCGFCFDEGGFEGGG@:EGGFCFFGGGGGGGG@CGGEGDEEEGGGGGGGGGFGGGFFBDFFGGGGGFGC>FGGGGDCDECGGGGGG5CCCC*?<DFGFAFGFGGGDCGC+;FGGFGB;@F0>(.539556FBEG57<:7*9AGG4
@M03364:276:000000000-BLYN8:1:1101:15602:14281 2:N:0:1
GGACTACCAGGGTATCTAATCCTGTTTGCTCCCCACGCTTTCGCGCCTCAGCGTCAGTTGCGAGCCAAAGAGCCGCTTTCGCCACTGGTGTTCCTCCATATCTCTACGCATTTCACCGCTACACATGGAATTCCACTCTTCTCTCTCGCACTCAAGTCTTCCAGTTTCCAATGACCCTCCCCGGTTGAGCCGGGGGCTTTCACATCAGACTTAAGAAACCGCCTGCGCTCGCTTTACGCCCAATAAATCCG
+
CCCCCGGGGGGGGGGGGGGGGFGGGGGGGGGGGGGGGGGGGGGGGGGGGGGGGGGGGGFGGGGGGGGGGGGGGGDGFCFGGGGGGGGGGGGGGGGGGGGGFFGGGGGGGGGGGGGGFFGGGGGGGGGGEEFGGGGGBGGGGFGFGGFGGGGGGGGGGGGGGGFFEFEGGGGGGGGGGGGGE>CGGG5FFFGGGCEGGDGGGGGFFGFGFGGGC>FGGGGG:5A?;FF:975>CG<<FBGGG3:><F/):FC
@M03364:276:000000000-BLYN8:1:1101:22688:14350 2:N:0:1
GGACTACAGGGGTTTCTAATCCTGTTTGCTCCCCACGCTTTCGAGCCTCAGCGTCAGTTACAGACCAGAGAGCCGCCTTCGCCACTGGTGTTCCTCCATATATCTACGCATTTCACCGCTACACATGGAATTCCACCCTCCTCTTCTGCACTCAAGTCTCCCAGTTTCAAATGACCCTTCCCGGTTGAGCCGGGGGCTTTCACATCAGACTTAACAAACCACCTGCGCTCCCTTTAAGCCCAATAAATCCG
+
CCCCCGGEGGGGGGGGGGGGGGGGGGGGGGEGGGGGCGGGGGGGGG+AEGE<FFGGGG,<FEG9,6EE8<6@FDEEGGGGGG7C:,CFCEGGG9FG,,9CFGGGGGGGGGGGGGGGGGGGGGGGC:?FFFFGGGCG,++ABFGD9FGGC@FGGGGG;EFDFGGGG9FG,33;=9,8,,,63DGGGGDGGGGG7*:CCG8CFFGGBF7CFGGGGF+:C*AG)5>@14:DF>):C7C;+.CFFF0>GG42CFC
@M03364:276:000000000-BLYN8:1:1101:6077:14358 2:N:0:1
GGACTACTAGGGTTTCTAATCCTGTTTGCTCCCCACGCTTTCGAGCCTCAGCGTCAGGTACAGACCAGAGAGCCGCCTTCGCCACTGGTGTTCCTCCATATATCTACGCATTTCACCGCTACACATGGAATTCCACCCTCCTCTTCGGCACTCAAGTCTCCCAGTTTCCAATGACCCTCCCCGCTTGAGCCGGGGGCTTTCACATCAGACTTAAGAAACCGCCTGCGTACGCTTTACGCCCAATAAATCCG
+
CC9CC,CEFCE9,C;<FGGGG<E<CECFGGGGF;C@CE@7@FG8DE@EGDEFGGDGC,CFFFD9E<FEF,66DFEECCG?7@,?FF8FFGC755EEFC9F<<99@<FFCEFC9B<?B=7==C:F=4EFF,?FF,99,86+@88=,C+=+@C?3>D@:3@EG=,@>6DF,=,@,6E=8@@6C68+8>6,@,:ECD>**4:,02,+4*202>*+:@CD+2*=5E)((2,.()))95*57(*/:70)*0*)**1
@M03364:276:000000000-BLYN8:1:1101:20902:14370 2:N:0:1
GGACTACTGGGGTTTCTAATCCTGTTTGCTCCCCACGCTTTCGAGCCTCAGCGTCAGTTACAGACCAGAGAGCCGCCTTCGCCACTGGTGTTCCTCCATATATCTACGCATTTCACCGCTACACATGGAATTCCACTCTCCTCTTCTGCACTCAAGTCTCCCAGTTTCCAATGACCCTCCCCGGTTGAGCCGGGGGCTTTCACATCAGACTTAAGAAACCGCCTGCGCTCGCTTTACGCCCAATAAATCCG
+
CCCCCGGGGGGGGGGGGGGGGGGGGGGGGGGGGGGGGGGGGGGGGGGGGGGGGGGGGGGGGGGGGGGGGGGGGGGGGGGGGGGGGGGGGGGGGGGGGGGGGGGGGGGGGEGGFGGGGGGGGGGFBCFGEFEFFGGGGGGGGGGGGGGGGGGGGGGGGGGGGGGGGGFGGGGGFGGGGGGGGGGGGGGGGGGGGGGGGG8CGDGGFGGFFGGGGGGGGGGGFGF(6F@F65AEGF3AFFGGGB?FFFFAGGC
@M03364:276:000000000-BLYN8:1:1101:26992:14410 2:N:0:1
GGACTACTGGGGTTTCTAATCCTGTTTGCTCCCCACGCTTTCGCACCTGAGCGTCAGTCTTCGTCCAGGGGGCCGCCTTCGCCACCGGTATTCCTCCAGATCTCTACGCATTTCACCGCTACACATGGAATTCCACTCTTCTCTCTCGCACTCAAGTCTTCCAGTTTCCAATGACCCTCCCCGGTTGAGCCGGGGGCTTTCACATCAGACTTAAAAGACCGCCTGCGCGCGCTTTACGCCCAATAAATCCG
+
CCCCCFGFGGGGGGGGGGGGGGFFGGGGGGGGGGGGGGGEGGGGGGGGGGGGGGGGGGGGGGGGGGGGD7FFCGDGGGGGGGGGCFGGFGGGGGGGFFGDGFGGGGGGG7FFCGGGGGDEEGGGGGGCDFFGGGGF9FFE;EFGGCDEDEECFDCFG9>FGG,EDCFFEFGDEFGFGGG8EGGDFG>FGGFGGDDCDEGGGGGFFGC*>CGG7@CF7*0ABE7?:FBF>3@EDDG<FFGGGF(<C7/.*01
@M03364:276:000000000-BLYN8:1:1101:8977:14420 2:N:0:1
GGACTACTAGGGTTTCTAATCCTGTTTGCTCCCCACGCTTTCGCACCTGAGCGTCAGTCTTCGTCCAGGGGGCCGCCTTCGCCACCGGTATTCCTCCAGATCTCTACGCATTTCACCGCTACACCTGGAATTCTACCCCCCTCTACGAGACTCTAGCTTGCCAGTTTCAAATGCAGTTCCCAGGTTGAGCCCGGGGATTTCACATCTGACTTAACAGACCGCCTGCGTGCGCTTTACGCCCAGTAATTCCG
+
CCCCCGGGGGGGGGGGGGGGGGGGGGGGGGGGGGGGGGGGGGGGGGGGGGGGGGGGGFGGGFGGGGGGGGGGGGGGGGDGGGGGGGGGGGGGGGGGGGGGGGGGGGGGGGGGGGGGGGGG7FGG@FGGGGGGFGGGFGGGGGGGFA?EDCGGGGGGGGGGGGGGCFFFGGGFGGGGGCFGGGGGGFFG?CGGGGGGGGGGG7+:AFCC>FFFC+2CGFGG>C>6<A950.5>CDD2@?EGEFFFCGFFGG6
@M03364:276:000000000-BLYN8:1:1101:23341:14426 2:N:0:1
GGACTACACGGGTTTCTAATCCTGTTTGCTCCCCACGCTTTCGAGCCTCAGCGTCAGTTACAGACCAGAGAGCCGCCTTCGCCACTGGTGTTCCTCCATATATCTACGCATTTCACCGCTACACATGGAATTCCACTCTCCTCTTCTGCACTCAAGTCTCCCAGTTTCCAATGACCCTCCCCGGTTGAGCCGGGGGCTTTCACATCAGACTTAAGAAACCGCCTGCGCTCGCTTTACGCCCAATAAATCCG
+
CCCCCGGGGGGGGGGGGGGGGGGGGGGGGGGGGGGGGGGGGGGGGGGGGGGGGGGGGGGGGGGGGGGGGGGGGGGGGGGGGGGGGGGGGGGGGGGGGFGGGGGGGGGGGGGGGGGGGGGGGGAE@FFGFFFGGGFGGGGGGGGFGGGGFGGGGGGGGGGGGG?EEGGGGGDGGGFGGGGGGGGGGGGGGGGGGGGGGGGGGCFGFGGGDGGGGFFF7>CFDGFFFFFFFDFFDCGFFFGEG@FFCGFAFGD
@M03364:276:000000000-BLYN8:1:1101:10183:14436 2:N:0:1
GGACTACAGGGGTTTCTAATCCTGTTTGCTCCCCACGCTTTCGAGCCTCAGCGTCAGTTACAGACCAGAGAGCCGCCTTCGCCACTGGTGTTCCTCCATATATCTACGCATTTCACCGCTACACATGGAATTCCACTCTCCTCTTCTGCACTCAAGTCTCCCAGTTTCCAATGACCCTCCCCGGTTGAGCCGGGGGCTTTCACATCAGACTTAAGAAACCGCCTGCGCTCGCTTTACGCCCAATAAATCCG
+
CCCCCGGGGGGGGGGGGGFGGGGGGGGGGGGGGGGGGGGGGGGGGGGGGGGGGGGGGGGGGGGGGGGGGD8FGGGGGGGGGGGGGGGGGGGGGGGGGGGGGGGGGGGGGGGGGGGGGGGEGGGGGGGGFFGGGGFFAFDFGGGGBFGGGGFGGGGF,ECFGCFGGG>B,=DFCGGGFDGEGGDGEEGGGGGGGGG>5CGGGF::8C7DFGGGGFGGGCFGFGD;7F9BBFFFGGG2@0ECED0>FFB):C9
@M03364:276:000000000-BLYN8:1:1101:27638:14457 2:N:0:1
GGACTACTGGGGTTTCTAATCCTGTTTGCTCCCCACGCTTTCGCACCTGAGCGTCAGTCTTCGTCCAGGGGGCCGCCTTCGCCACCGGTATTCCTCCAGATCTCTACGCATTTCACCGCTACACCTGGAATTCCACCCCCCTCTACGAGCCTCAAGCCTGCCAGTTTCAAATGCAGTTCCCGGGTTGAGCCCGGGGATTTCACATCTGACTTACCAGACCGCCTGCGTGCGCTTTACGCCCAGTAATTCCG
+
CCCCCGGGGGGGGGGGGGGGGGGGCFGGGGGGGGGGGGGGGGGGGGGGGGGGGGG>GG9,9FFGGECFG:@FFEGDGDEGGGGGGGGGGCFFCFGGGFFGGGGGGCEGGGEGGGGGC7FEFGG@CEGGG@FGFGGGGGGGGGGGAFGG@+:=DGGGGFCFGGGGGGFFF;FD@,;,DFF:DEEGGGGGFGCGGE>E5B<CFCCFFGGGFGGGG7*1;9@FEGF?FF>31>@DGCFFF6E:=;?FDGFFGG4
@M03364:276:000000000-BLYN8:1:1101:10484:14457 2:N:0:1
GGACTACTGGGGTTTCTAATCCTGTTTGCTCCCCACGCTTTCGCACCTGAGCGTCAGTCTTCGTCCAGGGGGCCGCCTTCGCCACCGGTATTCCTCCAGATCTCTACGCATTTCACCGCTACACCTGGAATTCTACCCCCCTCTACGAGACTCTAGCTTGCCAGTTTCAAATGCAGTTCCCAGGTTGAGCCCGGGGATTTCACATCTGACTTAACAAACCGCCTGCGTGCGCTTTACGCCCAGTAATTCCG
+
CCCCCGGGGGGGGGGGGGGGGGGGGGGGGGGGGGGGGGGGGGGEGGGGDFGGGGGGGGGGFGGGGGGGGGGGGGGGEGGGGGGGGGGCFGGGGGGGGGGGGGGGGGGGE@GGGGGGGGGGEGGGF?FG@FFGGDFGGG+FEGGGGGFEGD7+@>ACFCGGEFGGGCCFEGGGGGGGGGFGGGGGGGCCECDCE5*CEGDFG+<7+7CGGGGFGCFFC<GG>EF;;FBF03<>DGGFFBGGEB06*:@9FG9
@M03364:276:000000000-BLYN8:1:1101:26786:14487 2:N:0:1
GGACTACTGGGGTTTCTAATCCTGTTTGCTCCCCACGCTTTCGCACCTGAGCGTCAGTCTTCGTCCAGGGGGCCGCCTTCGCCACCGGTATTCCTCCAGATCTCTACGCATTTCACCGCTACACCTGGAATTCTACCCCCCTCTACGAGACTCTAGCTTGCCAGTTTCAAATGCAGTTCCCAGGTTGAGCCCGGGGATTTCACATCTGACTTAACAAACCGCCTGCGTGCGCTTTACGCCCAGCAATTCCG
+
CCCCCGGGGGGGGGGGGGGGDGGGGGGGGGGGGGFGGGGGGGGGGGGGGEFGGGGGGGGGGGGGGGGGGDGDGGGGGGGG7FEGGGGGG7FGDEGGGGGGGGGGGFFF@7FFGGDGGDG6+@FGGGGGGDCFCGFGGFGGGGCGGGGGGGGGG@DAGGFFGGGGGGGGG9BG;EECFG7CGGFCFG87FGGFCEGE*;C97DFDFGGGG>DFFCDGGGGGFGFFFF>D<EB>G3C<FBE:E>6)9<B<*C*
@M03364:276:000000000-BLYN8:1:1101:4165:14502 2:N:0:1
GGACTACTCGGGTTTCTAATCCTGTTTGCTCCCCACGCTTTCGCACCTGAGCGTCAGTCTTCGTCCAGGGGGCCGCCTTCGCCACCGGTATTCCTCCAGATCTCTACGCATTTCACCGCTACACCTGGAATTCTACCCCCCTCTACGAGACTCTAGCTTGCCAGTTTCAAATGCAGTTCCCAGGTTGAGCCCGGGGATTTCACATCTGACTTACCAAACCGCCTGCGTGCGCTTTACGCCCAGTAATTCCG
+
CCCCCFGGGGGG6@@<FAFGFFFGG9,EAFDGGFE7FGGGFEG>,FFF@GFEGG:FGCEC,C<@FFEFDFFGCFGDFCGGFGEGGGGDG=FD<F,B<FFF?44CF?FFCEFCC9FGAFG6:=FEFGGGGGCCG9CFEDG@EEG6DEFEC3@?>DEACGD,DDACFAF;AGDB9,,E2BFG?FF>C9F<C88FGGGCCEGG+7:7A<>CF7>7:+8:FGC*.22;7)67?FF@GDC28:EED>?)CF=A>:7
@M03364:276:000000000-BLYN8:1:1101:8021:14503 2:N:0:1
GGACTACAAGGGTTTCTAATCCTGTTTGCTCCCCACGCTTTCGAGCCTCAGCGTCAGTTACAGACCAGAGAGCCGCCTTCGCCACTGGTGTTCCTCCATATATCTACGCATTTCACCGCTACACATGGAATTCCACTCTCCTCTTCTGCACTCAAGTCTCCCAGTTTCCAATGACCCTCCCCGGTTGAGCCGGGGGCTTTCACATCAGACTTAAGAAACCGCCTGCGCTCGCTTTACGCCCAATAAATCCG
+
CCCCCGGGGGGGGGGGGGGGGGGGGGGGGGGGGGGGGGGGGGGGGGGGGGGGGGGGGGGGGGGGGGGGGGGGGGGGGGGGGGGGGGGGGGGGGGGGGGGGGGGGGGGGGGCEGGGGGGGG7FGGGFFGFDFGGGGGGGGGGGFFEFGGGGGGGGGFFGCFGFGGGGGGGGGGGDFGGGGGGGGGEGGGGGGGGGDGGGGGGGGFFGFGGGGGGD>FFFGG>GEF;493:A>DDF<AFFGGGB6FDFFAGC7
@M03364:276:000000000-BLYN8:1:1101:12440:14555 2:N:0:1
GGACTACCGGGGTATCTAATCCTGTTTGCTCCCCACGCTTTCGCACCTGAGCGTCAGTCTTCGTCCAGGGGGCCGCCTTCGCCACCGGTATTCCTCCAGATCTCTACGCATTTCACCGCTACACCTGGAATTCCACCCCCCTCTACGAGACTCAAGACTGCCAGTTTCAAATGCAGTTCCCGGGTTGAGCCCGGGGATTTCACATCTGACTTAACAGACCGCCTGCGTGCGCTTTACGCCCAGTAATTCCG
+
CCCCCGFGGGGGCGFFGGFA9FAFF99CFCFEF7<@@FBFGGGGCFGGCFFF+@CEFFFGGGGF:FEGGGGGGD=:>FG?,?FFGFGGFG+CED=?F<EFFGGFCFCFG7FEDEFDF77C7F9D,,A<=DDBDFAFDEEGGCECFE?8E*C8DD,,,@9:CGGGFF@BC;;>=FD927,>DEG51:5,6:FGCEG8=CE+CFGC76DC+3C;:+;>DCG53C@:?@2@0B@@)>FFFBG57)4;CF?<C>0
@M03364:276:000000000-BLYN8:1:1101:3952:14573 2:N:0:1
GGACTACTGGGGTATCTAATCCTGTTTGCTCCCCACGCTTTCGAACCTGAGCGTCAGTCTCAGTCCAGGGGGCCGCCTTCGCCACCGGTATTCCTCGAGATCTCTACGCATTTCACCGCTACACCTGGAATTCCACCCCCCTCTACGGGACTCAATCCTGCCAGTTTCAAATGCAGTTCTCGGGTTGAGCCCGGGGATTTCACAACTGACTCAATCACCCGCCTTCGTTCCCTTTAAGCCCAGTAATTCCG
+
CCCCCGGGGGGGG;FDDGGGGGGGGGGGAF9FFGFG+FGGGGGC<F7B,CFFGGGGGG,,,;CFGFGC8F+FF7FGGGGGDF,B,E=FB+FFF,EC++:FF<DGGG,FFGGGGG<FECFGGGGGGC,DFGFGGGAFGG+@>C6D9F6++@C7DG7,,7EAFGFGGF;7=D,@F9?9DFF,21*BBCEFFFGG*C**=*BFFDC7*/08:CG7CD++;*=5.=@<(9?)(7)0:CF<*.<FF50<:C4)*2*
@M03364:276:000000000-BLYN8:1:1101:21575:14576 2:N:0:1
GGACTACAGGGGTTTCTAATCCTGTTTGCTCCCCACGCTTTCGAGCCTCAGCGTCAGTTACAGACCAGAGAGCCGCCTTCGCCACTGGTGTTCCTCCATATATCTACGCATTTCACCGCTACACATGGAATTCCACTCTCCTCTTCTGCACTCAAGTCTCCCAGTTTCCAATGACCCTCCCCGGTTGAGCCGGGGGCTTTCACATCAGACTTAAGAAACCGCCTGCGCTCGCTTTACGCCCAATAAATCCG
+
CCCCCGGGGGGGGGGGGGGGGGAFGGGGGGGGGGGGGGGGGGGGGGGGGGGFGGGGGGGGGGGGFGGGGGGGGGGGGGGGGGGGDFGGGGGGGGGGGGGGGGGGGGGFGGFGFGGGGFGGGGGEGGGGFFCFCFGGGGEFFGGGGGGFGGGGGGDFFGGGFGGGFGGGGGGGGGGGGGGGGGGGGGGDGGGGGGGGGCFF7:EFFGGGG?4;CGGFDFGFFGDD1)6:0>>DGGGBFBGGG>6@G7@AGGD
@M03364:276:000000000-BLYN8:1:1101:14543:14592 2:N:0:1
GGACTACAGGGGTATCTAATCCTGTTTGCTCCCCACGCTTTCGAGCCTCAGCGTCAGTTACAGACCAGAGAGCCGCCTTCGCCACTGGTGTTCCTCCATATATCTACGCATTTCACCGCTACACATGGAATTCCACTCTCCTCTTCTGCACTCAAGTCTCCCAGTTTCCAATGACCCTCCCCGGTTGAGCCGGGGGCTTTCACATCAGACTTAAGAAACCGCCTGCGCTCGCTTTACGCCCAATAAATCCG
+
CCCCCFFGGGGGGFFGCGGGGGGGGGGGGGGGGGGGCGDGGGGGGGGGGGGGGGGGGGGGGGDGGGGGGGGGGGGGGGGGECF@FFGGGGGGGGGFFFFGFFGGGGFGGGGGGGGGGGGGGG@8FEDFFFFGGCDGFGGFCFGGFCFFFFGGEFFGEFCGEDEFFCEFFGFGGGG?FCDEEEGDGGGG6FEECCGGGD>CFFGGFGFGFFFDGGG7CFGG37;<1).53D5>DG:6B:EEGE07C:=4CF5
@M03364:276:000000000-BLYN8:1:1101:3562:14615 2:N:0:1
GGACTACACGGGTTTCTACTCCTGTTTGCTCCCCACGCTTTCGCACCTGAGCGTCAGTCTCCGTCCAGGGGGCCGCCTTCGCCACCGGTATTCCTCCAGATCTCTACGCATTTCACCGCTCCACCTTGAATTCTACCCCCCTCTACGAGACTCTAGCTTGCCAGTTTCAAATGCAGTGCCCAGTTGGACCCCGGGGATTTCACATATACCTCAACAAACCGCTTGCGTGCGCTTTACGCACAGTAATTCCC
+
CCCCCFD<,BFGBCFFFA,CEGFCFGG8FCFGFGCGC7BFFG@@,CFFGGGG:FG7FG9F,:@CCFE<,6++=CCFG>=EFGFEC@:CC+BAFF=ABA,?9A9CEGGDECECAFCG9+>6+@CFC=5A,DDFFF,96,@:=@ECF,>+@>E+4;DGFGFGG,ED>B;EE9>ECG9,>,;DC,>DE,,,,=***=:***?+11=+:+++++209*9CD*A*)7)(-)4>6@D><**.*(2*1)(****)2:*
@M03364:276:000000000-BLYN8:1:1101:1927:14671 2:N:0:1
GGACTACAAGGGTTTCTAATCCTGTTTGCTCCCCACGCTTTCGAGCCTCAGCGTCAGTTACAGACCAGAGAGCCGCCTTCGCCACTGGTGTTCCGCCATATATCTACGCATTTCACCGCTACACATGGAATTCCACTCTCCTCTTCTGCACTCAAGTCTCCCAGTTTCCAATGACCCTCCCCGGTTGAGCCGGGGGCTTTCACATCAGACTTAAGAAACCGCCTGCGCTGGCTTTACGCCCAATAAATCCG
+
CCCCCGFCFGGG,CF@AGGFGFGGGFGGGAFGFGGCFGEGGGGGGGGFDFFGGGFGGFFGC6E<F@DFFFFCDGEECEDGCGGGB<EFGG<F,B,B?+CFGG9E,?<ACEFDEADEGG7=F:FFFGGG=?AFCFG,>E9FFDDGGGCFFCE+38DE;@,7C@FG==,@F;=@DEFCFGGEGDEGGC@@6;ECCGGG=CE,:+:1=*;DC4FCC7:C:85;.:B1=A28()8:C/94@:CE::6@<:FBG<<
@M03364:276:000000000-BLYN8:1:1101:16831:14672 2:N:0:1
GGACTACAAGGGTATCTAATCCTGTTTGCTCCCCACGCTTTCGCACCTGAGCGTCAGTCTTCGTCCAGGGGGCCGCCTTCGCCACCGGTATTCCTCCAGATCTCTACGCATTTCACCGCTACACCTGGAATTCTACCCCCCTCTACGAGACTCTAGCTTGCCAGTTTCAAATGCAGTTCCCAGGTTGAGCCCGGGGATTTCACATCTGACTTAACAAACCGCCTGCGTGCGCTTTACGCCCAGTAATTCCC
+
CCCCCGGGFGGGGGGGGGGGGGGGGGGGGGGGGGGGGGGGGGGGGGGGGGGGGGGGGGGGGGGGGGGGGGGGGGGGGGGGGGGGGGGGGGGGGGCFGGGFCFGGGGGGGGGGFGGGGGGGGGGGGGGGGGGGGGGGGGGGGGGGGGGGGGGG8AFGGGGGGGFGGFFGGGGGFDGGG9EGGGFC>DGGGGGFGGGGGGGGGGGGAGGD>CGGGGGGG5FGFEFFFFFFFFFFGDGAFFGGG@?FDC?4:C*
@M03364:276:000000000-BLYN8:1:1101:19769:14686 2:N:0:1
GGACTACTCGGGTTTCTAATCCTGTTTGCTCCCCACGCTTTCGAGCCTCAGCGTCAGTTACAGACCAGAGAGCCGCCTTCGCCACTGGTGTTCCTCCATATATCTACGCATTTCACCGCTACACATGGAATTCCACTCTCCTCTTCTGCACTCAAGTCTCCCAGTTTCCAATGACCCTCCCCGGTTGAGCCGGGGGCTTTCACATCAGACTTAAGAAACCGCCTGCGCTCGCTTTACGCCCAATAAATCCG
+
CCCCCGGGGGGGGGGGGGGGGGGGGGGGGGGGGGGGGGGGGGGGGGGGGGGGGGGGGGGGGGGGGGGGGGGGGGGGGGGGGGGGGGGGGGGGGGGGGGGGGGGGGGGGGGEGGGGGGGGGGGGGGGGGFFFGGGGGGGGGGGGGGGGGGGGFGGGGGGGGGGGGGGGGGGGGGGGGGGGGGGGGGGEGGGGGGGGGGGGGGCFFAGCFGGGGGGGGGFGGFGFFFF>F;DEBDGGFFBGCCBFFCCBBGG7
@M03364:276:000000000-BLYN8:1:1101:21737:14690 2:N:0:1
GGACTACTCGGGTTTCTAATCCTGTTTGCTCCCCACGCTTTCGCGCCTCAGCGTCAGTTGCGAGCCAAAGAGCCGCTTTCGCCACTGGTGTTCCTCCATATCTCTGCGCATTTCACCGCTACACATGGAATTCCACTTTCCTCTTCTGCACTCAAGTCTCCCAGTTTCCAATGACCCTCCACGGTTGAGCCGTGGGCTTTCACATCAGACTTAAGAAACCGCCTACGCGCGCTTTACGCCCAATAATTCCG
+
CCCCCGGGGGGGGGGGGGGGGGGGGGGGGGGGGGGGGGGGGGGGGGGGGGGGGGGGGGGGGGGGGGGGGGGGGGGGEGGGGGGGGGGGGGGGGGGGGGGGGGGGGGFGGGGGGGGGGGGGGGGGGGGGGGGGGGGGGCGGGGGGGGGGDFGGFGGGGGGGGGGFGGGGGG9BFGGGGGGGGGGCGGGFFGGGGGGGGGGFGGGGFG8DGGG>FFGGGGGGFGFD0AFB>:55D8DFFFGGGFFFCGFACGF
@M03364:276:000000000-BLYN8:1:1101:7140:14694 2:N:0:1
GGACTACTGGGGTTTCTAATCCTGTTTGCTCCCCACGCTTTCGAGCCTCAGCGTCAGTTACAGACCAGAGAGCCGCCTTCGCCACTGGTGTTCCTCCATATATCTACGCATTTCACCGCTACACATGGAATTCCACTCTCCTCTTCTGCACTCAAGTCTTCCAGTTTCCAATGCACACAATGGTTGAGCCACTGCCTTTTACATCAGAATTAAGAAACCACCTGCGCTCGCTTTACGCCCAATAAATCCGG
+
CCCCCGGGGCDEGDGGDFFFFEFGCFECFFGDDBFGCCFFGGDG,@CEFGGA+BFFCFFCEFCDDFF8CFC:FFGGGGGGGGGGDGFGGDFGGGGCBFCFGGC9;EDEFCFDGGGEFGGGG7:FG,EDFFGGGGGFA8D8EFDFGGCC9C8FGGGD@>D,8>FGGGGGDD;,=DFFADC6,@,@C6DDFFG6CEG,EFGGGG7?+<D*<;<D7+=CG*DE9A94:*9>)8;5?D:4)2E7*53A7C6?GDC
@M03364:276:000000000-BLYN8:1:1101:7407:14729 2:N:0:1
GGACTACAAGGGTTTCTAATCCTGTTTGCTCCCCACGCTTTCGAGCCTCAGCGTCAGTTACAGACCAGAGAGCCGCCTTCGCCACTGGTGTTCCTCCATATAGCTACGCATTTAACCGCTACACATGGAATTCCACTCTCCTCTTCTGCACTCAAGACTACCACGTTCCAATGAGCCTCCCCGTTTGAGCCGTGGACATTCACATCAGACTTAATAACCCGCCTGCGCTCGCTTTACGCCCATTAAATCCG
+
6-8BC<8,,C<C@@;,;CC,CCE<<;CEG9@C,@@+8C,;6CF@@F:FF@F8FF@FEGFE9<F9F<FFGGC,CE+@@@F<<:FECFC=FGG75B4<,A<FFG,<=?F7+@F+,,:BFCFG7:F<9A,?9?,AF,EG;@,5,,@DGF9D,@EF@4,@,,,,8>,,8+>=,@,>8;,,@?=EE8E3>8;C+,@:+58*4,7E7=CF977***3+2+5+=*57@E89(4086/))1**)+(3:55(6+336C*:
@M03364:276:000000000-BLYN8:1:1101:27478:14730 2:N:0:1
GGACTACAGGGGTTTCTAATCCTGTTTGCTCCCCACGCTTTCGCACCTGAGCGTCAGTCTTCGTCCATGGGGCCGCCTTCGCCACCGGTATTCCTCCAGATCTCTACGCATTTCACCGCTACACCTGGAATTCCACCCCCCTCTACGAGACTCAAGCCTGCCAGTTTCAAATGCAGTTCCCGGGTTGAGCCCGGGGATTTCACACCTGACTTAACAGACCGCCTGCGTGCGCTTTACGCCCAGTAATGCCG
+
CCCCCGGFGGGGGGGGGGGGGGGGGGFFGGGGGGGGGGDGGGGGGGGGGGGGGGGGGGGGGGGGGGGGGGGGGGGGGGGGGGFGDGGGGDG9FGFGGGGGG?FFGFGGGGGGGGGGGGGGGEGGGGGCFFFGGGFFDGEGGGEFGGGCEGGCFGGGGGGGGGGGDFC9EFF;7ECFGFFGFG*CC>8FGDDFGGGGCEEFCDGF)/CF47>CGFC7D**=>EE?FF9E?DFEGGGAFFGGGFFFG*9)29/
@M03364:276:000000000-BLYN8:1:1101:19531:14755 2:N:0:1
GGACTACTGGGGTTTCTAATCCTGTTTGCTCCCCACGCTTTCGAGCCTCAGCGTCAGTTACAGACCAGAGAGCCGCCTTCGCCACTGGTGTTCCTCCATATATCTACGCATTTCACCGCTACACATGGAATTCCACTCTCCTCTTCTGCACTCAAGTCTCCCAGTTTCCAATGACCCTCCCCGGTTGAGCCGGGGGCTTTCACATCAGACTTAAGAAACCGCCTGCGCTCGCTTTACGCCCAATAAATCCG
+
CCCCCGGGGGGGGGGGGGGGGGGGGGGGGGGGGGGGGGGGGGGGGGGGGGGGGGGGGGGGGGGGGGGGGGGGGGGGGGGGGGGGGGGGGGGGGGGGGGGGGGGGGGGGGGGGGGGGGGGGGGGGGGGGFFEGGGGGGGGGGGGGGGGGGGGGGGGGGGGGGGGGFGGGGGGGGGGGGGGGGDGGGGGGGGGGGGGGGGGGG>C:FGGFGGGGGFG7@*<CEGFDFFFFFFFFGGGFF<EGGFFFGGFBGGG
@M03364:276:000000000-BLYN8:1:1101:26093:14756 2:N:0:1
GGACTACTAGGGTTTCTAATCCTGTTTGCTCCCCACGCTTTCGCACCTGAGCGTCAGTCTTCGTCCAGGGGGCCGCCTTCGCCACCGGTATTCCTCCAGATCTCTACGCATTTCACCGCTACACCTGGAATTCTACCCCCCTCTACGAGACTCTAGCTTGCCAGTTTCAAATGCAGTTCCCAGGTTGAGCCCGGGGATTTCACATCTGACTTAACAAACCGCCTGCGTGCGCTTTACGCCCAGTAATTCCG
+
CCCCCGFEDFGGFGGFGGGFGGGGGFGGGGGGGGGGGGGGGCGEEFEGCGGGGGGEGFFFFG@GGGCGFDEGGGEDGGGGGEDEGGGGGGG9FFGGCFFGFGGGGGGGGGGGDDFGGGGGDGGGGEGGGGGBDFFGGDFCGGGGFGGD+5>CFAEF9CFGGFDGFFACCF9CCCA9EACCC9,>F9,<CFGG5?88CEGDCFG>6<@+;1CFD7>FGCGGFDBFDFB.(5).>9*)*,;>C:(0*?B2:C*
@M03364:276:000000000-BLYN8:1:1101:15461:14783 2:N:0:1
GGACTACTGGGGTTTCTAATCCTGTTTGCTCCCCACGCTTTCGAGCCTCAGCGTCAGTTACAGACCAGAGAGCCGCCTTCGCCACTGGTGTTCCTCCATATATCTACGCATTTCACCGCTACACATGGAATTCCACTCTCCTCTTCTGCACTCAAGTCTCCCAGTTTCCAATGACCCTCCCCGGTTGAGCCGGGGGCTTTCACATCAGACTTAAGAAACCGCCTGCGCTCGCTTTACGCCCAATAAATCCG
+
CCCCCGGGGGGGGGGGGGGGGGGGGGGGGGGGGGGGGGGGGGGGGGGGGGGGGGGGGGGGGGGGGGGGGGGGGGGGGGGGGGGGGGGGGGGGGGGGGGGGGGFFGGGGGGGGGGGGGGGGGGGGGFGGEAFEGGGGGGGGGGGGGGGCFGGFGGGG9DDGGGFFFFGGGGF9@FFGFFFGGGGGGG6F,DFCEGGGGGFGGGGDAFGG4<FGGG:DGGGGFG>?DFBF;DFFDGD474EGGFBFFFFAGD3
@M03364:276:000000000-BLYN8:1:1101:18215:14803 2:N:0:1
GGACTACTAGGGTATCTAATCCTGTTTGCTCCCCACGCTTTCGCACCTGAGCGTCAGTCTTCGTCCAGGGGGCCGCCTTCGCCACCGGTATTCCTCCAGATCTCTACGCATTTCACCGCTACACCTGGAATTCTACCCCCCTCTACGAGACTCTAGCTTGCCAGTTTCAAATGCAGTTCCCAGGTTGAGCCCGGGGATTTCACATCTGACTTAACAAACCGCCTGCGTGCGCTTTACGCCCAGTAATTCCG
+
CCCCCGGGGGGGGGGGGGGGGGGGGGGGGGGGFGGGGGGGGGGGGGGGGGGGGGGGGGGGGGGGGGGGGGGGGGGGGGGGGGGGGAFGGGGGGGGGGFFGGGFGGGGGGGGGGGGGGGGGGGGGGFGGGGGFFGGGG8DGGGGGDGGGDCCFGFGGGGGGGGGGGGGGGGGGGF;,@;F76,DCFFGGCGGGG=>EEEGGGGGCAGDGGGGGGGGGGGG*5>:;0A0>?EEFG:FFF<E:CB??7>=AGFF
@M03364:276:000000000-BLYN8:1:1101:22340:14823 2:N:0:1
GGACTACTCGGGTATCTAATCCTGTTTGCTCCCCACGCTTTCGAGCCTCAGCGTCAGTTACAGACCAGAGAGCCGCCTTCGCCACTGGTGTTCCTCCATATATCTACGCATTTCACCGCTACACATGGAATTCCACTCTCCTCTTCTGCACTCAAGTCTCCCAGTTTCCAATGACCCTCCCCGGTTGAGCCGGGGGCTTTCACATCAGACTTAAGAAACCGCCTGCGCTCGCTTTACGCCCAATAAATCCG
+
CCCCCGGGGGGGGGGGGGGGGGGGGGGGGGGGGGGGGGGGGGGGGGGGGGGGGGGGGGGGGGGGGGGGGGGGGGGGGGGGGGGGGGGGGGGGGGGGGGGGGGGGGGGGGGGGGGGGGGGGGGGGGGGGFFGGGGGGGGGGGGGGGGGGEFGGGG?FFGGGGFGGGFGGGGGGGGGDFFGGGGGGGGGGGGGGGGGGGGGFGGGGFFDGGGGGGDGGGGGGBGFDFFFD@3>BGGG<F?GGGFFFGGFBGGG
@M03364:276:000000000-BLYN8:1:1101:3245:14824 2:N:0:1
GGACTACAAGGGTATCTAATCCTGTTTGCTCCCCACGCTTTCGCACCTGAGCGTCAGTCTTTGTCCAGGGGGCCGCCTTCGCCACCGGTATTCCTCCAGATCTCTACGCATTTCACCGCTACACCTGGAATTCTACCCCCCTCTACAAGACTCTAGCTGACCAGTTTCAAATGCAGTTCCCAAGTTAATCTCGGGGATTTCACATCTGACTTAACAGACCGCCTGCGTGCGCTTTACGCCCAGTAATTCCG
+
CCCCCFGGGFFGEGGGGFGGFGFGGGGGGGFCCFGGGGGGGGGGGGGFFGGGGGGGGGFGGCFFGCFGFF7FEGF7FGGGGDFCC<CFGGGGGGG<AE<BFFFGGGGGGGGCEFGGGE>EEFF<FGGGCGFFEGGFF3=FGCGGF,EDFGG?FF9EE;;BEFF6FFGGGGDEGAC9FGC:<EFCFCFF,@9DE5EGGGGGGGC:CGCF7DGCC7CC>D85>G:(653.6)::):558(:?*5:90:@A>G9
@M03364:276:000000000-BLYN8:1:1101:26831:14846 2:N:0:1
GGACTACCGGGGTTTCTAATCCTGTTTGCTCCCCACGCTTTCGAGCCTCAGCGTCAGTTACAGACCAGAGAGCCGCCTTCGCCACTGGTGTTCCTCCATATATCTACGCATTTCACCGCTACACATGGAATTCTACTCTCCTCTTCTGCACTCAAGTCTCCCAGTTTCCAATGACCCTCCCCGGTTGAGCCGGGGGCTTTCACATCAGACTTAAGAAACCGCCTGCGCTCGCTTTACGCCCAATAAATCCG
+
CCCCCGGGGGGEGGGGGAGGGGFGGGGGGGGGGGGGEGGGGGDFGGGGGGGGGGGGGGGGDGGCGGGGGGGGGFGGDGGGGGGGEGGGGGGGGGGGGGGGGFGGFGGGGGGGGGGFA=FE7:EGGGFGFGCFAFGGCGFGGGGFGGGGCF@FGGGGGGCFGG88@=;FGGDFGFGFFGCEGGEEG>>CECFC*:CEGEGGGGGG68:6CGFG7:FFDC86>EBFDFFFFFFEGGGFF<>EEF:@**9<*7/
@M03364:276:000000000-BLYN8:1:1101:24568:14897 2:N:0:1
GGACTACTGGGGTTTCTAATCCTGTTTGCTCCCCACGCTTTCGCACCTGAGCGTCAGTCTTCGTCCAGGGGGCCGCCTTCGCCACCGGTATTCCTCCAGATCTCTACGCATTTCACCGCTACACCTGGAATTCCACCCCCCTCTACGAGACTCAAGCCTGCCAGTTTCAAATGCAGTTCCCGGGTTGAGCCCGGGGATTTCACATCTGACTTAACAGACCGCCTGCGTGCGCTTTACGCCCAATAATTCCG
+
CCCCCGGGGGGGGGGGGGGGGGGGGGGGGGGGGGGGGGGGGGGGGGGGGGGGGGGGGFGGGGGGGGGGGGGGGGGGGGGGGGGGGGGGGGGGGGGFGGGFFGGGGGGGGGGGGGGGGGGGGGGGGGGGGGGGGFFGGGGGGGGGGGGGGDGGGGFFGGGDGGGGGGGGDFCGGGGGGGGGGGGGGGGGGCGGDCEE5;FGGGFCAGGFFGG=:DGF7CGGEGEFFFFD:BFDGGFFFFGGGF<@<F?AGGF
@M03364:276:000000000-BLYN8:1:1101:19100:14910 2:N:0:1
GGACTACAAGGGTTTCTAATCCTGTTTGCTCCCCACGCTTTCGCACCTGAGCGTCAGTCTTCGTCCAGGGGGCCGCCTTCGCCACCGGTATTCCTCCAGATCTCTACGCATTTCACCGCTACACCTGGAATTCTACCCCCCTCTACGAGACTCTAGCTTGCCAGTTTCAAATGCAGTTCCCAGGTTGAGCCCGGGGATTTCACATCTGACTTAACAAACCGCCTGCGTGCGCTTTACGCCCAGTAATTACG
+
CCCCCGGGGGGGGGDGGGGGGGGGGGGGGGGGGGGGGGGGGGGEGGGGGFFGGGGGGGGAEGGGGGGGFEGDGDGGGGGGGGGGEFECGGGGGDGGGGGGGGGGGGGGGGGGGGGGGGG>FFGGGCFGGGGGGGGGGGBFGGGFFGGGGEGG:EGGGGFDCCG?,EF9,BEGFGGGGFFEGGGGEC6CCF?EGEEGGGCG7C<:6<DFGFGG:7C7C<EC>CD20)4@007>3<CAFF5:E5:F*;=:0:1
@M03364:276:000000000-BLYN8:1:1101:18096:14916 2:N:0:1
GGACTACTCGGGTATCTAATCCTGTTTGCTCCCCACGCTTTCGCGCCTCAGCGTCAGTTGCGAGCCAAAGAGCCGCTTTCGCCACTGGTGTTCCTCCATATCTCTACGCATTTCACCGCTACACATGGAATTCCACTCTTCTCTCTCGCACTCAAGTCTTCCAGTTTCCAATGACCCTCCCCGGTTGAGCCGGGGGCTTTCACATCAGACTTAAAAGACCGCCTGCGCTCGCTTTACGCCCAATAAATCCG
+
CCCCCGGGGGGGGGGGGGGGGGGGGGGGGGGGGGGGGGGGGGGGGGGGGGGGGGGGGGGGGGGGGGGGGGGGGGGGGGGGGGGGGGGGGGGGGGGGGGGGGGGGGGGGGGGGGGGGGGGGGGGGGGGGFEFGGGGGGGGGGGGGGGGGGGGGFGGFFGDFFGGGGFGGGGGGCGGGGGGGGEGGGGGFFGGGGGGGGDFGGGGGA<DFFGGGG=DCDFFF>5BB?>>E>BEFGGC9@?EGGD:FGGFFGG5
@M03364:276:000000000-BLYN8:1:1101:25778:14919 2:N:0:1
GGACTACTCGGGTATCTAATCCTGTTTGCTCCCCACGCTTTCGAGCCTCAGCGTCAGTTACAGACCAGAGAGCCGCCTTCGCCACTGGTGTTCCTCCATATATCTACGCATTTCACCGCTACACATGGAATTCCACTCTCCTCTTCTGCACTCAAGTCTCCCAGTTTCCAATGACCCTCCCCGGTTGAGCCGGGGGCTTTCACATCAGACTTAAGAAACCGCCTGCGCTCGCTTTACGCCCAATAAATCCG
+
CCCCCGGGGGEGGGGGGGGGFGGGGGGGGGGGGGGGGGGGGGGGGGGGGGGGGGGGGGGGGGGGGFGGGGGGGGGGGGGGGGGGGGGGGGGGGGGGGGGGGGGGGGGGGDGFGGGGGGDGGDGGCGGGFGGGCFCFCEBFGGGGGGGGDAFGGGGFEGGGGF8=A>EGGGDFGGG8D@EE6CECFEGGFFG5C5CEEC:EFC9FFG+?FGFFGF7FGGGEFDFF;F>F>DBF*>C4F:C8E76FGFFBGF<
@M03364:276:000000000-BLYN8:1:1101:7417:14949 2:N:0:1
GGACTACTGGGGTTTCTAATCCTGTTTGCTCCCCACGCTTTCGAGCCTCAGCGTCAGTTACAGACCAGAGAGCCGCCTTCGCCACTGGTGTTCCTCCATATATCTACGCATTTCACCGCTACACATGGAATTCCACTCTCCTCTTCTGCACTCAAGTCTCCCAGTTTCCAATGACCCTCCCCGGTTGAGCCGGGGGCTTTCACATCAGACTTAAGAAACCGCCTGCGCTCGCTTTACCCCCAATAAATCCG
+
CCCCCGGGGGGGGGGGGGGGGGGGGGGGGGGGGGGGGGGGGGGGGGGFFGGGGGGGGGGGGGGGGGGGGFGGGGGGGGGGGGGGGGGGGGGFGGGGGGGGGGGGGGGGGGGGGGGGGGGGGGGGGGGGFFGGGGGGFGFFGCGGGGGCGGGFGGGG9D;EGGGGGGGGGF9=F,,@@GGGGEGGGGGF6DF>CEE8EEGGFCCF6*;CFFFCFC7CC4@C>G>?759D>3)7DGC:6)3C:B?FF>=AG77
@M03364:276:000000000-BLYN8:1:1101:5579:14962 2:N:0:1
GGACTACCAGGGTTTCTAATCCTGTTTGCTCCCCACGCTTTCGCACCTGAGCGTCAGTCTTCGTCCAGGGGGCCGCCTTCGCCACCGGTATTCCTCCAGATCTCTACGCATTTCACCGCTACACCTGGAATTCTACCCCCCTCTACGAGACTCTAGCTTGCCAGTTTCAAATGCAGTTCCCAGGTTGAGCCCGGGGATTTCACATCTGACTTAACAAACCGCCTGCGTGCGCTTTACGCCCAGTAATTCCG
+
CCCCCGGGGGGGGGGGGGGGGGGGGGGGGGGGGGGGGGGGGGGGGGGGGGGFGGGGGGGGGGGGGGGGGGGEGEFGGGDFEFEEGFGGGGGGFFFGGGGCFGFGGGGGGGGGGGFFGEGGGGGGGGGGGGGGFDFFEFGGGGGGGFCEGEDGGAB7DEGGG8FGGGF,@>DFGGF,;9:E9CGCFGGFFGG8CEGGGCGGGGFG=;DGGGGFFFGGGFGCAG87059EB5B@DDGBFFGG=3:@GCFF=D9
@M03364:276:000000000-BLYN8:1:1101:19476:14987 2:N:0:1
GGACTACCGGGGTTTCTAATCCTGTTTGCTCCCCACGCTTTCGAGCCTCAGTGTCAGTTACAGGCCAGAGAGCCGCTTTCGCCTCCGGTGTTCCTCCATATATCTACGCATTTCACCGCTACACATGGAATTCCACTCTCCTCTCCTGCACTCAAGTCTCCCAGTTTCCAATGCACACAATGGTTGAGCCACTGCCTTTTACATCAGACTTAAGAAACCACCTGCGCTCGCTTTACGCCCAATAAATCCGG
+
CCCCCGGGGGGGGGGGGGGGGGGGGGGGGGGGGGGGGGGGGGGGGGGGGGGGGGGGGGGGGGGGGEGGGGGGGGGGGEFGGGGGGGGGGGGGGGGGGGGGGGGGGGGGGGGGFGGGGGGGGGGGGGGGFFGGGGGGGGGGGGGGGGGGGGGGGGCFGGCFGGGFGFCFGGGGGGGFAFGGGGDDGGGGGGCFFGGDCFGAGGGFFGGGGGFFGDGGGGGGFGF)7:@B9?E5FFCEFFGEGFFFGGFFG<8
@M03364:276:000000000-BLYN8:1:1101:16295:15010 2:N:0:1
GGACTACTCGGGTTTCTAATCCTGTTTGCTCCCCACGCTTTCGCACCTGAGCGTCAGTCTTTGTCCAGGGGGCCGCCTTCGCCACCGGTATTCCTCCACATCTCTACGCATTTCACCGCTACACATGGAATTCTACCCCCCTCTACAAGACTCTAGCTGACCAGTATCAGATGCAATTCCCGGGTTAAGCCCGGTGATTTCACACCTGACTCAATCAACCGCCTGCGTGCGCTTTACGCCCAGTAATTCCG
+
CCCCCGGGEGGGFGGGGGGGGGGGGGGFGGGGGGGGGGGGGGGECGGGGGGGGGGGGFECFGCFGGGGFB:FCFGGGGGGGGGGGDGGGGGGGGGGGGFGGEFGGGGGGGGGGGGGGGGGGGGGFGGGGGG:FFGGGFFGGGGG9BBCECFFFFGGFFF9FGGGC=EGGC,EAEFF:AAFGEEGGGGGGGEFGD*::C@:@FGG)/0;CG7FCGFFGGGGFGFFFA;5,5)7DGGFFFGGGFF?*:BAGC<
@M03364:276:000000000-BLYN8:1:1101:20638:15016 2:N:0:1
GGACTACAAGGGTTTCTAATCCTGTTTGCTCCCCACGCTTTCGCACCTGAGCGTCAGTCTTCGTCCAGGGGGCCGCCTTCGCCACCGGTATTCCTCCAGATCTCTACGCATTTCACCGCTACACCTGGAATTCTACCCCCCTCTACGAGACTCTAGCTTGCCAGTTTCAAATGCAGTTCCCAGGTTGAGCCCGGGGATTTCACATCAGACTTAAAAGACCGCCTGCGCGCGCTTTACGCCCAATAATTCCG
+
CCCCCGGGGGGGGGGGGGGGGGGGGGGGGGGGGGGGGGGGGGGGGGGGGGGGGGGGGFGGGGGGGGGGGGGGGGGGGGGGGGGGGGGGGGGGGGGGGGGGGGGGGGGGGGGGGGGGGGGGGGGGGGGGGGGGGGGGGGGGGGGFGGGGGGGGGFFFGGFCFGGGGGGGGGGGGGGGGGGGGGGGGGGGGGGGGEGGGGGFFFGGFGGGGFGFGGGGGGG6AGDFFFFFFFFFGGGFFBGCGBFFFGF2F72
@M03364:276:000000000-BLYN8:1:1101:7556:15033 2:N:0:1
GGACTACAGGGGTTTCTAATCCTGTTTGCTCCCCACGCTTTCGAGCCTCAGCGTCAGTTACAGACCAGAGAGCCGCCTTCGCCACTGGTGTTCCTCCATATATCTACGCATTTCACCGCTACACATGGAATTCCACTCTTCTCTATCGCACTCAAGTCTTCCAGTTTCAAATGACCTTCCCCGGTTGAGCCGGGGGCTTTCACATCAGACTTAAAAACCCGCCTGCGCGCCCTTTACGCCCAATAATTCCG
+
CCCCCGGGGGGGGG>FFGGGGGGGGGGGGGCGGGGGGGGGGGGGGGCFGGGGGGGGGGGGGGFDGDFGFFGGG<CGGGGGGGGGFDGGGGGGGGGGG<EFGGGGGGGGGGGGGGGGFGGGGGGGFGGGEFFGGGGG9@E,CFFC,4D>EGGDGGFG@BDDFGGFFDGG8D9EGA88,@D,=DE>F>:F?FF5ECEGGGFGGGGGFGCFGGGGGCF7*1=CBCDD/89B6>)87CDA?<GGGE?FGGF<GGG
@M03364:276:000000000-BLYN8:1:1101:17546:15043 2:N:0:1
GGACTACTCGGGTATCTAATCCTGTTTGCTCCCCACGCTTTCGCGCCTCAGCGTCAGTATCGGTCCAGTGAGCCGCCTTCGCCACCGGTGTTCTTCCCAATATCTACGAATTTCACCTCTACACTGGGAATTCCACTCACCTCTCCCGAACTCGAGTCTACCAGTATCAAGCGCAATTCCCAGGTTGAGCCCGGGGCTTTCACGCCTGACTTGATAAACCGCCTACGCGCCCTTTACGCCCAGTAATTCCG
+
CCCCCGGGGGGGGDGGGGGGGGGGGGGGGGGGGGFGGGGGGGGGGGGGGGGGGGGGGGGFGGGGGGGGGGGGGGGGGGGGGGGGGGGGGGGGGGFFFFFGGGGGFGGGEFGGGGGGGGGGFFFGGGGGGDFFGGGGGGGGGGGGGGDG@EGGG>FCFFBBFFEFGDFFGF9FGGGGGGGFG;DC<FGDCFBFGGCDGEGGG:C?FGGGGGGGGDGFFDFFEDDDFFF>>AEFGGCAF?GGC)4:>FF>>70
@M03364:276:000000000-BLYN8:1:1101:8988:15059 2:N:0:1
GGACTACAGGGGTATCTAATCCTGTTTGCTCCCCACGCTTTCGCACCTGAGCGTCAGTCTTCGTCCAGGGGGCCGCCTTCGCCACCGGTATTCCTCCAGATCTCTACGCATTTCACCGCTACACCTGGAATTCTACCCCCCTCTACGAGACTCTAGCTTGCCAGTTTCAAATGCAGTTCCCAGGTTGAGCCCGGGGATTTCACATCTGACTTAACAAACCGCCTGCGTGCGCTTTACGCCCAGTAATTCCG
+
CCCCCGGGGGGGGGGGGGGGGGGGGGGGGGGGGGGGGGGGGGGGGGGGGGGGGGGGGGGGGGGGGGGGGGGGGGGGGGGGGGGGGGGGGGGGGGGGGGGGGGGGGGGGGGCCFFGGGGGGGGGGGGGGGGGFGGGGGGGGGGGGGGGGG>EGGFGGGGGGGGGGFFGGGGGGGGGGCEGGGGCFGGGFCGGCECGGGGGGGFCDF6DGGFGFGGGGDGGGFGFF@F;>0>EBGDF<FFGEGF?@FF=>GF*
@M03364:276:000000000-BLYN8:1:1101:9547:15110 2:N:0:1
GGACTACTAGGGTTTCTAATCCTGTTTGCTCCCCACGCTTTCGCACCTGAGCGTCAGTCTTCGTCCAGGGGGCCGCCTTCGCCACCGGTATTCCTCCAGATCTCTACGCATTTCACCGCTACACCTGGAATTCTACCCCCCTCTACGAGACTTAAGCTTGCCAGTTTAAAATGCAGTTCACAGGTTGAGCCCGGAGATTTCACATCTACCTTAACAAAACGCCTGCGTGCGCTTTACGCCCAGTAATTCCG
+
CCCCCGGCFGFDFFDFGCFDFAF<FGG<FCFFGGG+CC@FFFEG7F:D,CFFC:FGGGFED9<,8:FD,@FCFGEGGGCFGFCEGDFEGFCGG?E9E=FFFFGGGGDEFG7:,EDFGGGGC@AAE8FFFDFFD,,CD8+@@6++3,63+3@:,3,7,,>@8,@BD9,,,,;,,3,7@,,,562>D?<C6DF8951:*<,=>8F+BC++++;7++;C***0::532)(.(:)7CD3)0(1CC3(9D*/2::2
@M03364:276:000000000-BLYN8:1:1101:24299:15125 2:N:0:1
GGACTACTGGGGTTTCTAATCCTGTTTGCTCCCCACGCTTTCGCACCTGAGCGTCAGTCTTCGTCCAGGGGGCCGCCTTCGCCACCGGTATTCCTCCAGATCTCTACGCATTTCACCGCTACACCTGGAATTCTACCCCCCTCTACGAGACTCTAGCTTGCCAGTTTCAAATGCAGTTCCCAGGTTGAGCCCGGGGATTTCACATCTGACTTAACAAACCGCCTGCGTGCGCTTTACGCCCAGTAATTCCG
+
CCCCCGGGGGGGGGGGGFFFGGGGGGGGGGGGGGGCEGGGGGGGGGGGGGGGGGGGDGGGGGGGGGGGGGGGGGGEEEFGGGGGGFGGGGGGGGGGFGGGGGGGGGGGGGCGGGGGGGGGGGGGGGGGGGGGGGGGGDFGGGGFEGG>C>EFGFGGGGGGGGFGCGGGFGGGGGGGGFFGGFGGGGGDGGGGEGGE5CF?DFGGFGFFCGGGGFGG7C=FB5B@F@6D?BEFDCFFF:C8=B?:FC7:FF<
@M03364:276:000000000-BLYN8:1:1101:24507:15144 2:N:0:1
GGACTACTGGGGTTTCTAATCCTGTTTGCTCCCCACGCTTTCGCACCTGAGCGTCAGTCTTCGTCCAGGGGGCCGCCTTCGCCACCGGTATTCCTCCAGATCTCTACGCATTTCACCGCTACACCTGGAATTCTACCCCCCTCTACGAGACTCTAGCTTGCCAGTTTCAAATGCAGTTCCCAGGTTGAGCCCGGGGATTTCACATCTGACTTAACAAACCGCCTGCGTGCGCTTTACGCCCAGTAATTCCG
+
CCCCCFFGGGGGGGGGGGGGGGGGGGGGGGGGGGGGGGGGGGGGGGGGGGGGGGGGGGGGFGGGDGGGGGGGGGGGGGGGGGGGGGGGGGGGGGGCFGGGGGGGGGGGCGGGGGGGGGGGDGGGGGGGFGGGGGGGGGGGGGGFGGG8CCGGGFGGGGEFGGGFFGGGG9BFFCFFFGFGGGGGGGGGGGGGGGGGGGGGGGGFF4;DFFGG7CGDFCEFFGFFFF9@B@FFGGF2B6EED:6?>D4:CF9
@M03364:276:000000000-BLYN8:1:1101:27703:15170 2:N:0:1
GGACTACTAGGGTTTCTAATCCTGTTTGCTCCCCACGCTTTCGAGCCTCAGTGTCAGTTACAGGCCAGAGAGCCGCTTTCGCCTCCGGTGTTCCTCCATATATCTACGCATTTCACCGCTACACATGGAATTCCACTCTCCTCTCCTGCACTCAAGTCTCCCAGTTTCCAATGACCCTCCCCGGTTGAGCCGCGGGCTTTCACATCAGACTTAAGAAACCGCCTGCGCTCGCTTTACGCCCAATAAATCCG
+
CCCCCGGGCGGGG8FFGGFGGGGGGGGGCFEGGEGFEGGGGGDGGG@FGGGFGGFGFGGFGGGCFFGGGFGGGGDGEGGGGGGDFDCFFGGGGFFGGGAFGGFEEFFF7FGGGGGGGGGGGEGGCEFGFCFGFGGG9EGGFGG8B@EGCFGGGGGGGC=;,@EF,CDF8;9EEE366AF6CEGGGEGGGGCG5;C>EEFGD>,1+8C8D<4CC>+::CF6>=>1250)63>E57FBFFG5:@?F:D?)*>C
@M03364:276:000000000-BLYN8:1:1101:9978:15183 2:N:0:1
GGACTACTAGGGTTTCTAATCCTGTTTGCTCCCCACGCTTTCGCACCTGAGCGTCAGTCTTCGTCCAGGGGGCCGCCTTCGCCACCGGTATTCCTCCAGATCTCTATGCATTTCACCGCTACACCTGGAATTCTACCCCCCTCTACGAGACTCTAGCTTGCCAGTTTCAAATGCAGTTCCCAGGTTGAGCCCGGGGATTTCACATCTGACTTAACAGACCGCCTGCGTGCGCTTTACGCCCAGTAATTCCG
+
CCCCCGGGGGGGGGGGGGGGGGGGGGGGGGGGGGGGGGGGGGGGGGGGGGGGGGGGGGGGGGGGGGGGGGGGGGCGGGGGGGGGGGGGGGGGGGGGGGGGGGFGGGGGGGGGGGGGGGGGGGGGFGFGGGGGGGGGGFGGGGGGGGGGGDGCGGFGFGFGGGGFGCEEEGGGCGGGGGGFGGGGGGGGGGGGGGGGDGGGFGE>FGGGGG=FFGGGDCFGFGFFFF>B@DDDDDC9=?GGGF<FFGFFGF9
@M03364:276:000000000-BLYN8:1:1101:8073:15195 2:N:0:1
GGACTACACGGGTTTCTAATCCTGTTTGCTCCCCACGCTTTCGAGCCTCAGCGTCAGTTACAGACCAGAGAGCCGCCTTCGCCACTGGTGTTCCTCCATATATCTACGCATTTCACCGCTACACATGGAATTCCACTCTCCTCTTCTGCACTCAAGTCTCCCAGTTTCCAATGACCCTCCCCGGTTGAGCCGGGGGCTTTCACATCAGACTTAAGAAACCGCCTGCGCTCGCTTTACGCCCAATAAATCCG
+
CCCCCGGGGGGGGGEFGFGFE@FGGGG@FFGFFGGG@FCGGFGGGGGGGGGGGGGEGGGGGGGGGDGGGGGGGG7FGGGGGGGGGGGGFGDGFGFEGFEFGGGGGGGGGGG@FGGGGGGGGGGGEGFGF<EFFGGGFFGGGGGGGGGGGGEC8?EDFE9@FGGG>@DDFAFFFAFCDAFGGDGEEGGGGGGGC5EEGGFFFFGCFCFFG**;CC:+;CGGFGF00:9>0=BEDG3<FFECE>2.CF?BFFD
@M03364:276:000000000-BLYN8:1:1101:22560:15232 2:N:0:1
GGACTACAAGGGTTTCTAATCCTGTTTGCTCCCCACGCTTTCGCACCTGAGCGTCAGTCTTCGTCCAGGGGGCCGCCTTCGCCACCGGTATTCCTCCAGATCTCTACGCATTTCACCGCTACACCTGGAATTCTACCCCCCTCTACGAGACTCCAGCTTGCCAGTTTCAAATGCAGTTCCCAGGTTGAGCCCGGGGATTTCACACCTGACTTAACAAACCACCTGCGTGCGCTTTACGCCCAGTAATTCCG
+
CCCCCGG8CCCGFGGGGA9FFGFGDGGGGGGEGGGGGGGG8FC@:C7B6CFGDGGGEF9FA<CFGE7C@F:@CFCFGCFGFGFDGCFGCGGGGG;FGFGDBEFFAEGFE@:BFFGGG:7CEGGG,,6A>DCD9DFDAFF7>CEGDF+B8:CFE,@3>D,@*8<C<DAA,E;;AE7<FFGGGGGGFC8EFGGCE5:C5EB+;;FG)/8CFDC7C+::*//A.CB@1A>B1B:B<CF<?BGEEEFFCCFBDFC
@M03364:276:000000000-BLYN8:1:1101:22501:15245 2:N:0:1
GGACTACTGGGGTTTCTAATCCTGTTTGCTCCCCACGCTTTCGCACCTGAGCGTCAGTCTTCGTCCAGGGGGCCGCCTTCGCCACCGGTATTCCTCCAGATCTCTACGCATTTCACCGCTACACCTGGAATTCTACCCCCCTCTACGAGACTCTAGCTTGCCAGTTTCAAATGCAGTTCCCAGGTTGAGCCCGGGGATTTCACATCTGACTTAACAAACCGCCTGCGTGCGCTTTACGCCCAGTAATTCCG
+
CCCCCGFGGGGGGGGGGGGGGGGGGGGGGGGGGGGGGGGGGGGGGGGGGGGGGGGEGGGGGGGGGGGGGGGGGGGGGGGGGGGGGGGGGGGFFGFGGFGFGGGGGGGGGGG:EFGGGGGGGGGGGGG?FFGGGGGGGGGGGGGGGGGGGGGGGGGGGGGDFGGGGGGGGGCFGAACDCFGGGGGGGFGGGFGGGGGGCEFGGGGFGGGGGGGGGGFFFGGFGFFFFFFFFFD3DF)63CCGE?4DFF2>C*
@M03364:276:000000000-BLYN8:1:1101:12781:15247 2:N:0:1
GGACTACCGGGGTTTCTAATCCTGTTTGATCCCCACGCTTTCGCACATCAGCGTCAGTTACAGACCAGAAAGTCGCCTTCGCCACTGGTGTTCCTCCATATCTCTGCGCATTTCACCGCTACACATGGAATTCCACTTTCCTCTTCTGCACTCAAGTTTCCCAGTTTCCAATGACCCTCCACGGTTGAGCCGTGGGCTTTCACATCAGACTTAAGAAACCGCCTACGCGCGCTTTACGCCCAATAATTCCG
+
CCCCCGFGGGGGGGGEEGGGGGGGGGGGGGGFGGFGGGGGGFFGGGGGFEGGGGGGGGGGGGGGGFGGGGGGFGGGGGGGGGGGGGGGGGGGGGCFGGGGGGGGGGGGGGGGGGGFDEGGEGGGGGGGGGFGGFGFGGDCGGGGFGGFAFE8FFDGGGGFFCEGGGDFCCC;=BEGF?FGFGGCEEGGDGGC:CE:@DFFD9:9=9CDCFGFFGFFDFGCEGF=()-89))87DC61(*:CB0>GDB>G74
@M03364:276:000000000-BLYN8:1:1101:27291:15259 2:N:0:1
GGACTACTGGGGTTTCTAATCCTGTTTGCTCCCCACGCTTTCGCACCTGAGCGTCAGTCTTCGTCCAGGGGGCCGCCTTCGCCACCGGTATTCCTCCAGATCTCTACGCATTTCACCGCTACACCTGGAATTCTACCCCCCTCTACGAGACTCTAGCTTGCCAGTTTCAAATGCAGTTCCCAGGTTGAGCCCGGGGATTTCACATCTGACTTAACAAACCGCCTGCGTGCGCTTTACGCCCAGTAATTCCG
+
CCCCCFGGGGGGGGGGGGGGGGGGGGGGGGGGGGGGGGGGGGGGGGGGGGGGGGGGGGFGGGGGGGGGG7FEEEEGGGGGDGEGGGGGGGGGGGGGGFGGGGGGGGGGGDGGGGGGGGGGGGGGGCFGGGGGGGGGGDEGGGGGCCD+@EGGGGGGFGGGFDGF@FGGGGGGGGFGGGGGG9FFFDGGGGGGGGGGEG6E>7::7<+3DC7;CGGGGFCG5E>?0>;@BE>DGGD<F0*/>>??>FFAD7*
@M03364:276:000000000-BLYN8:1:1101:7364:15267 2:N:0:1
GGACTACCGGGGTTTCTAATCCTGTTTGCTCCCCACGCTTTCGCACCTGAGCGTCAGTCTTCGTCCAGGGGGCCGCCTTCGCCACCGGTATTCCTCCAGATCTCTACGCATTTCACCGCTACACCTGGAATTCCACCCCCCTCTACGAGACTCAAGCCTGCCAGTTTCAAATGCAGTTCACGGGTTGAGCCCGGGGATTTCACATCTGACTTAACAGACCGCCTGCGTGCGCTTTACGCCCAGTAATTCCG
+
BCCCCFGFGGGGGGGGGGFGGGGGGFG<FGFGGGGEGGGGGGG7@FGGFGGGDFFEGGDFADGEFGG88B@FGECFGGEGG>FFD,CFGF7BFGCGDGGGEGFAFGGGGGECFGGGGGGGFGGGG8DDFFGGGG9:=88FGEGGGGFC8EGG6CGF9*D,D@ECF9E9,?DE@FGGGCF,9,*:FEDG?FE8C5CEEEGFDC9>A6+;DDFGFDCC*7EFBGB:BFB>?3>>C7C>92CEED(0*0=4FF*
@M03364:276:000000000-BLYN8:1:1101:9470:15297 2:N:0:1
GGACTACCAGGGTTTCTAATCCTGTTTGCTCCCCACGCTTTCGAGCCTCAGCGTCAGTTACAGACCAGAGAGCCGCCTTCGCCACTGGTGTTCCTCCATATATCTACGCATTTCACCGCTACACATGGAATTCCACTCTCCTCTTCTGCACTCAAGTCTCCCAGTTTCCAATGACCCTCCCCGGTTGAGCCGGGGGCTTTCACATCAGACTTAAGAAACCGCCTGCGCTCGCTTTACGCCCAATAAATCCG
+
CCCCCGGGGGGGGGGGGGGGGGGGGGGGGGGGGGGGGGGGGGGGGGGGGGGGGGGGGGGGGGGFGGGGGAGGGGGGGGGGGGGGGGGGGGGGGGGGGDAFGGGGGGGGGGGGGGGGGGGGGGGGGGGGFEFFGGGGGGDFGGGGFFGGGFGGFGGGGA;D9DGGGFGGGGF9=99F8=FEGGGGGDGGCGGGG8CEGGFFC+=DFGGGGGGGG>7CF5FGEGFFFFFFBFFFGGGBF:GGGDFFG7F>DF7
@M03364:276:000000000-BLYN8:1:1101:7696:15324 2:N:0:1
GGACTACACGGGTTTCTAATCCTGTTTGCTCCCCACGCTTTCGCACCTGAGCGTCAGTCTTCGTCCAGGGGGCCGCCTTCGCCACCGGTATTCCTCCAGATCTCTACGCATTTCACCGCTACACCTGGAATTCTACCCCCCTCTACGAGACTCTAGCTTGCCAGTTTCAAATGCAGTTCCCAGGTTGAGCCCGGGGATTTCACATCTGACTTAACAAACCGCCTGCGTTCGCTTTACGCCCAGTAATTCCG
+
B<CCBEFCFGEGGGGGGGFEGGGGGFGFAC6CDCFCGECFGAFGGGGFAEFCEFFGGGE<FGGGEGGGDFGGGGGDGGGEGGGGGFGCFGGG9FGEEGFEGF9FFGGGCCFFFGAEFGCE+@FFFGGG8FFF9ECA9D8CECEGDFE>E6C+@F9DFDEDGGGEFG9ECFFGGGDD,=,;D9?*?D<CGG?FGD8=C*?C>CFFFDFGGG77CCDGDGDF>EEFB467(77BD<FA?4C**><;:>*)::<
@M03364:276:000000000-BLYN8:1:1101:14074:15339 2:N:0:1
GGACTACTGGGGTTTCTAATCCTGTTTGCTCCCCACGCTTTCGCACCTGAGCGTCAGTCTTCGTCCAGGGGGCCGCCTTCGCCACCGGTATTCCTCCAGATCTCTACGCATTTCACCGCTACACCTGGAATTCTACCCCCCTCTACGAGACTCTAGCTTGCCAGTTTCAAATGCAGTTCCCAGGTTGAGCCCGGGGATTTCACATCTGACTTAACAAACCGCCTGCGTGCGCTTTACGCCCAGTAATTCCG
+
CCCCCFGFGGGGGGGGGGGGGGFGGGGGGGGGGGGGGGGGGGGEECFG8FGGGGGGFF<FFFGGGGGGGDCCFGGGGGGGGGGGGGGGGGGGGGFGFBAEGGGGGGGGGECFGGGGFFEEBFG8>=8FGGGGG9EAE8CGEEGGFCFEC8C2,,@EEG;8>BDDDFFGGCDGDFGFF9EDFF6DC9@EGGGF**B=*8C?FFGFAFGGGGGGGGCC>*3A5C;?349)(78B<**6F:EEE56F>79>GG2
@M03364:276:000000000-BLYN8:1:1101:6019:15345 2:N:0:1
GGACTACCGGGGTTTCTAATCCTGTTTGCTCCCCACGCTTTCGCACCTGAGCGTCAGTCTTCGTCCAGGGGGCCGCCTTCGCCACCGGTATTCCTCCAGATCTCTACGCATTTCACCGCTACACCTGGAATTCTACCCCCCTCTACGAGACTCTAGCTTGCCAGTTTCAAATGCAGTTCCCAGGTTGAGCCCGGGGATTTCACATCTGACTTAACAAACCGCCTGCGTGCGCTTTACGCCCAGTAATTCCG
+
CCCCCFFGGGGGGGGGGFGGGGFGGGGGGGGGGGGGGGGGGGGGGGGGGGGGGGGGGGGGGGGGGGGGGGGGEGGGGGGGGGGGGGGGGGGGGGDGFGGGGFGGGGGGGGGGGGGGGFGGGGGGGGGGFGGGGFGGGGGGGGGGGGG>ECCFGGFGGFA8FCFGGGFGGGGGGGGFGGGGGGGFGGFGGCGGGGGD*=FGGGGGAGGGGGGGFC7:DCG=;E>:0>BF?35:DCDAFFGGE>167:9>GF9
@M03364:276:000000000-BLYN8:1:1101:15825:15345 2:N:0:1
GGACTACCAGGGTATCTAATCCTGTTTGCTCCCCACGCTTTCGAGCCTCAGCGTCAGTTACAGACCAGAGAGCCGCCTTCGCCACTGGTGTTCCTCCATATATCTACGCATTTCACCGCTACACCTGGAATTCTACCCCCCTCTACGAGACTCTAGCTTGCCAGTTTCAAATGCAGTTCCCAGGTTGAGCCCGGGGATTTCACATCTGACTTAACAAACCGCCTGCGTGCGCTTTACGCCCAGTAATTCCG
+
CCCCCGGFGGGGGGGGGGGGGGGGGGGGGGGGGGGGGGGGEGGGGGGGGGGE7FFFGFFGG9FFGGGGGGGGGGGFFGGGGGGGGFCFFDF7EEFG,<?FFDEGF9CFFGGDFGCFGGGEGGGGFGGGGCFFFGGGGGFCCCEDEGGGGGGGGGGGFFGGFGA8FFFGGFAFGGFDGGGGGGGGGGGG,3@CEEGGCE69EGFGFCFGFCGGC788C44CBEB7?FFB;>BEGGC4C6EGGE?FGGB9CD>
@M03364:276:000000000-BLYN8:1:1101:17737:15410 2:N:0:1
GGACTACCGGGGTATCTAATCCTGTTTGCTCCCCACGCTTTCGCACCTGAGCGTCAGTCTTCGTCCAGGGGGCCGCCTTCGCCACCGGTATTCCTCCAGATCTCTACGCATTTCACCGCTACACCTGGAATTCCACCCCCCTCTACGAGACTCAAGCCTGCCAGTTTCAAATGCAGTTCCCGGGTTGAGCCCGGGGATTTCACATCTGACTTAACAGACCGCCTGCGTGCGCTTTACGCCCAGTAATTCCG
+
CCCCCGGFGGGGGCGGGGGGGGGGGGGGGGGGGGGGGGEGGGGGGGGGGFGGGGG@EGGGGGGGGGGGGGGGGGGGGGGGGGGGGDGGECGGGFGGGGGA<FFFGGGFGGGGGFGGGGGGEE9ABECAFGGFGGGGGGGGGGGGFGGEGGGGFGGGGFGFGGGDFFGGGG?FCGGGGCGGFDEEEEGGGG6@5EEGGCCDG>FGFGGGG>DG77CFD<EF>EF(()480>B3)CFFF<*:75::7?FAFC9
@M03364:276:000000000-BLYN8:1:1101:2152:15435 2:N:0:1
GGACTACCGGGGTTTCTAATCCTGTTTGCTCCCCACGCTTTCGAGCCTCAGCGTCAGTTACAGACCAGAGAGCCGCCTCCGCCACTGGTGTTCCTCCATATATCTACGCATTTCACCGCTACACATGGAATTCTACTCTCCTCTTCTGCACTCAAGTCTCCCAGTTTCCAATGACCCTCCCCGTTTGAGCCGGGGGCTTTCACACCAGACTTAAGAAACCGCCTGCGCTCGTTTTACGCCCAATAAATCCG
+
CCCCCGGCF:FCGGGGGFGDFG<EFGGGFAFGGCFGGGGCGGFGCCFBEFC<:BFGGGAFGFGG8DFFGGGGGGCEGG,A7CGFEGGGFCFFFGAF@8F<EE,E;F<FFD::<FE9FFGGGEGGGGGDFF,7F,8FD84AEEFD>C,@9DDDF88DFG,6888DBED;EE9;8,@DGFFEE883,@8=1DC:@CCC*46<;:FG)*/;*7C7CCFF758FAE)(/).0375)***)/4C8*08:FC?2C95
@M03364:276:000000000-BLYN8:1:1101:25684:15447 2:N:0:1
GGACTACTCGGGTTTCTAATCCTGTTTGCTCCCCACGCTTTCGCACCTGAGCGTCAGTCTTCGTCCAGGGGGCCGCCTTCGCCACCGGTATTCCTCCAGATCTCTACGCATTTCACCGCTACACCTGGAATTCTACCCCCCTCTACGAGACTCTAGCTTGCCAGTTTCAAATGCAGTTCCCAGGTTGAGCCCGGGGATTTCACATCTGACTTAACAAACCGCCTGCGTGCGCTTTACGCCCAGTAATTCCG
+
CCCCCGGGGGGGGEDFGGGGFGGGGGGGGGGGGGGGGGGGGGGGGFGGGFGGGGGGGGFGGGGGGGCGCFGGGGGGGGGGGGGGGGGGGGGCGGGGGGG9AFGGGGGGGGEGGGFGGGGGGGGGGGGGGGGGGGGGGGGGGDG6DGGGGGEFGEGA9FGGCEFFFGGGF9CEFGGGG7EFEGGFFG6CFGGFGGGGGGG+@CGGAFF77:7@>7CF7FFGEEEDFFF>?F33<DFAF:;::;?FCGFA>79
@M03364:276:000000000-BLYN8:1:1101:16549:15493 2:N:0:1
GGACTACTAGGGTATCTAATCCTGTTTGCTCCCCACGCTTTCGCGCCTCAGCGTCAGTTGCGAGCCAAAGAGCCGCTTTCGCCACTGGTGTTCCTCCATATCTCTACGCATTTCACCGCTACACATGGAATTCCACTCTTCTCTCTCGCACTCAAGTCTTCCAGTTTCCAATGACCCTCCCCGGTGGAGCCTGGGGCTTTCACATCAGACTTAAAAGACCGCCTGCGCGCGCTTTACGCCCAATAATTCCG
+
CCCCCGFGGGGGF,FEGGGGGGGGGGGGFGGGGGGGGGGGGGGGGGGG@FGCGGGGGGGGGDG:FFC,<FFGGFGG+BF,,?BFBFGGGGFFFGGFEEE<E,4FGC?DFGGG<FGEFFGG>FGGFGD@EDCGGFGG,89,;4DGGE?CE>CCECGGGG;C9DDEFFGF8BDFFFFCG9:;>38@F*@*@D*,4@D8;BD6+:CF+*+46C67++=:85CF4?.4;FBF@3).<DFBF08CGF:>GGB:7:9
@M03364:276:000000000-BLYN8:1:1101:10360:15495 2:N:0:1
GGACTACACGGGTTTCTAATCCTGTTTGCTCCCCACGCTTTCGAGCCTCAGCGTCAGTTACAGACCAGAGAGCCGCCTTCGCCACTGGTGTTCCTCCATATATCTACGCATTTCACCGCTACACATGGAATTCCACTCTCCTCTTCTGCACTCAAGTCTCCCAGTTTCCAATGACCCTCCCCGGTTGAGCCGGGGGCTTTCACATCAGACTTAAGAAACCGCCTGCGCTCGCTTTACGCCCAATAACTCCG
+
CCCCCGGGGGGGGGGGGGGGGGGGGGGGGGGGGGGGGGGGGGGGGGGGGGGGGGGGGGGGGGGGGGGGGGGGGGGGGGGGGGGDGGGGGGGGGGGGGEGGGFEFFGFFDGGGGGCGFGGGGGGF9EGFFFFGGGGFGGGGGGGGGFGGEAFFGG,D@F>DFGGGDFGG8DFFGGGGGGFEEGEGGGCCGGGCEEGGGGGDFGGD8CCFCFGGGGCFG56CAD:@<:9A>FFF3DFBF?GCEFF4DF*4>F9
@M03364:276:000000000-BLYN8:1:1101:23198:15528 2:N:0:1
GGACTACTGGGGTTTCTAATCCTGTTTGCTCCCCACGCTTTCGAGCCTCAGCGTCAGTTACAGACCAGAGAGCCGCCTTCGCCACTGGTGTTCCTCCATATATCTACGCATTTCACCGCTACACATGGAATTCCACTCTCCTCTTCTGCACTCAAGTCTCCCAGTTTCCAATGACCCTCCCCGGTTGAGCCGGGGGCTTTCACATCAGACTTAAGAAACCGCCTGCGCTCGCTTTACGCCCAATAAATCCG
+
CCCCCGGGGGGGGGGGGGGGGGGGGGGGGGGGGGGGGGGGGGGGFGGGGGGGGGGGGGGFGGGGGGGGGGGGGGGGGGGGGGGGGGGGGGGGGGGGGGGGGFFGGGGGGGGGGFFGFDGGGGGGGGGFFEFGGGGGGGGGGGGGFFGGGGGFFGDFGGGGGGGGFFFGFGGGFGGGCCGGGGGGGG6C7>FGEGDCGGGGGGGGFGCFGGGGGGGC>FGGFDE;0A@>B>3>GGF4F:ECGF0FGGF2FG>
@M03364:276:000000000-BLYN8:1:1101:25465:15543 2:N:0:1
GGACTACCCGGGTTTCTAATCCTGTTTGCTCCCCACGCTTTCGCACCTGAGCGTCAGTCTTTGTCCAGGGGGCCGCCTTCGCCACCGGTATTCCTCCACATCTCTACGCATTTCACCGCTACACATGGAATTCTACCCCCCTCTACAAGACTCTAGCTGACCAGTATCAGATGCAATTCCCGGGTTAAGCCCGGGGATTTCACATCTGACTCAATCAACCGCCTGCGTGCGCTTTACGCCCAGTAATTCCG
+
CCCCCFFFFGGGGG@EGGGGGGGGGGGGGGGGDGGGEGGGGGEGGGGGGGGGGGGGGGGGGGGGGGGGGGGGDEGGGGGGGGGGGGGGGGGGGGGGFFGGGGFCGDGGGGGGGFGGGGDEGDGE@EFFDGFA9FGGGGDFGGGFFGFFFGGGGG9EGGFGGGGGGGGGGG9;CGGCGGGFFGGGGGGGGGGGD5E8>EFGGGGGF4CFGF7DGGFFDGGGFDA7?FB<(;>:CDGFF?CGEE0<7FFFG=*
@M03364:276:000000000-BLYN8:1:1101:8234:15558 2:N:0:1
GGACTACTGGGGTTTCTAATCCTGTTTGCTACCCATGCTTTCGAGCCTCAGCGTCAGTTACAGACAAGACAGCCGCCTTCGCCACTGGTGTTCTTCCATATATCTACGCATTTCACCGCTACAAATGGGGTTCCACTGTCCTCTTCTGCACTCAAGTTTCCCAGTTTCCGATGCACTTCTTCGGTTGAGCCGAAGGCTTTAACATCAGACTTAAGAAACCGCCTGCGTTCGCTTTACGCCCAATAAATCCG
+
-9-A@,@,CEE@FFE<@FFC,EFEEC9,@E6FF<ECCFEF9C@<,B64E8ECFB@CFECA,,CEF,6,6CFFF7FGCCGGFCCCCFE66BFF9<@,C<?@5A,CEFF?F7FBAFG,,@+@++9,9E9,,+84EECFA,>F,;B994;=FGFCDF8,@,,,,6@>=EFF8=+6+6@FD83,3;++CEGFG7>:+@3+@8>C7+5+17+*A9*+++2529@49C45(/6/5?BBG*5)2(BCEDD5C719:*/
@M03364:276:000000000-BLYN8:1:1101:22434:15608 2:N:0:1
GGACTACTGGGGTTTCTAATCCTGTTTGCTCCCCACGCTTTCGCACCTGAGCGTCAGTCTTCGTCCCGGGCGCCGCCTTCGCCACCAGTATTCCTCCAGATCTCTACGCATTTCACCGCTACACCTGGAATTCTACCCCCCTCTACGAGACTCTAGCTTGCCAGTTTCAAATGCAGTTCCCAGGTTGAGCTCGGGGATTTCACATCTGCCTTAACACACCGCCTGCGTGCGCCTTACGCCCCGCAATTCCG
+
9CC-A<F6CF87@F@FGGCE<,,,;,<C;66CF;CFCE:,@F,@6@@<,CCFGG@FF6F9CF6CFF,@:+++6@:=F,?F,4448A,4?<B?F?9?F,ED,A,CF,EFF+=+,EAFFF7@+>EFDE8,=>5:>7,9@D8FB6>D,>@+@3BFC9E,>EC8@CAFFF,@,,33@A,<@2E29;,>?,14,6,5:**4*::,=@=8+;C7+*21;>7+*;CEAEDF?A(=(8:>*1/46(;E=)7)>)0):C*
@M03364:276:000000000-BLYN8:1:1101:16245:15619 2:N:0:1
GGACTACTCGGGTTTCTAATCCTGTTCGCTCCCCACGCTTTCGAGCCTCAGCGTCAGTTACAGACCAGAGAGCCGCCTTCGCCACTGGTGTTCCTCCATATATCTACGCATTTCACCGCTACACATGGAATTCCACTCTCCTCTTCTGCACTCAAGTCTCCCAGTTTCCAATGACCCTCCCCGGTTGAGCCGGGGGCTTTCACATCAGACTTAAGAAACCGCCTGCGCTCGCTTTACGCCCAATAAATCCG
+
CCCCCGGGDFGGGGGGGGGGGGGGGG<FGGGGGGGGGGGGGGGG<FGGFGGGGGGGGFFDDFFCFGGCCFGGGGGGGGGGGGGGGGGGF?FGGGGGGGDFGGGGGGGGGGGGGGGGGGGGGGGGFFGGGGGGGGFGAE,FFGGGFGFFFFGGGGGGBFDDEGGG=FDFGGGGD9AD8DFEGEEEFGGGCFGDEGGGEGDFFFGGFG8=>FGFFGC+;7@C3CD07A@>6>>BDFFAFBGGC>1@FGFFGG)
@M03364:276:000000000-BLYN8:1:1101:10637:15624 2:N:0:1
GGACTACAGGGGTTTCTAATCCTGTTTGCTCCCCACGCTTTCGAGCCTCAGCGTCAGTTACAGACCAGAGAGCCGCCTTCGCCACTGGTGTTCCTCCATATATCTACGCATTTCACCGCTACACATGGAATTCCACTCTCCTCTTCTGCACTCAAGTCTCCCAGTTTCCAATGACCCTCCCCGGTTGAGCCGGGGGCTTTCACATCAGACTTAAGAAACCGCCTGCGCTCGCTTTACGCCCAATAAATCCG
+
CCCCCGGGGGGGGGGGGGGGGGGGGGGGGGGGGGGGGGGGGGGFFGGGGGGGGGGGGGGGGGGGGFGGGGGGGGGGGGGGGGGGGGGGGGGGGFGGGGGGGGGGGGGGGG?FGGGGAFDEGGGGGG9FA:FFFGGGGGGGGGGGGGGGGGGGGGGGGGGGGGCGFADGGGGGGGGGGGDEGGGGGGDGFGGG7:EGGEGGG=CFFGGG=FGGFFGGFGGGFDFFFF>>1AFED3F49?GGGB?FGF?)0>1
@M03364:276:000000000-BLYN8:1:1101:15547:15630 2:N:0:1
GGACTACCAGGGTTTCTAATCCTGTTTGCTCCCCACGCTTTCGCACCTGAGCGTCAGTCTTTGTCCAGGGGGCCGCCTTCGCCACCGGTATTCCTCCACATCTCTACGCATTTCACCGCTACACATGGAATTCTACCCCCCTCTACAAGACTCTAGCTGACCAGTATCAGATGCAATTCCCGGGTTAAGCCCGGGGATTTCACATCTGACTCAATCAACCGCCTGCGTGCGCTTTACGCCCAGTAATTCCG
+
CCCCCGGGGGGGGGGGGGGGGGGGGGGGGGGGGGGGGGGGGGGGGEFGGGGGEFGFGG<FGGGGGGGGGGGGGGGGGGGGGGGGGGGGGDFGFFCGGGGGCEFGGDGGEFGGGGGGGGDEFGGGG8FGGEGGGGGGFGGGGGGGGFGFFFGGGGGFFFGFGGGGGGFGFGGGFGGGGGGGGGGDGEFFFFCFEECGE5BFGG<;A4:@FGCFGFGGGGGGFGFF@FFE6BDB3DGFF:EE*)4FCGFFGG9
@M03364:276:000000000-BLYN8:1:1101:9121:15637 2:N:0:1
GGACTACTAGGGTTTCTAATCCTGTTTGCTCCCCACGCTTTCGCACCTGAGCGTCAGTCTTCGTCCAGGGGGCCGCCTTCGCCACCGGTATTCCTCCAGATCTCTACGCATTTCACCGCTACACCTGGAATTCCACCCCCCTCTACGAGACTCAAGCCTGCCAGTTTCAAATGCAGTTCCCAGGTTGAGCCCGGGGATTTCACATCTGACTTAACAAACCGCCTGCGTGCGCTTTACGCCCAGTAATTCCG
+
CCCCCGGGGGGGGGGGGGGGGEGGGGGGGGGGGGGGGGGGGGGGGGGGGGGGGGGGGGGGGGGGGGGGGGGGGGGGGGGGGGGGGGGGGGGGGGGGGGGGGGGGGGGGGGGGGGGGGGGGGGGGGGGGGGGGGGGGGGGGGGGGGGGGEEGG?FGGGGGGGGGGGGGGGGGGGGGGDCGFGGCFFFGGGGGDGGGGDGGCGFGGFG=FFGGGGGGGGGGGFGF;141>?FFDG:FFF:GGGFFFGG?BGG7
@M03364:276:000000000-BLYN8:1:1101:10001:15654 2:N:0:1
GGACTACCCGGGTTTCTAATCCTGTTTGCTCCCCACGCTTTCGCACCTGAGCGTCAGTCTTCGTCCAGGGGGCCGCCTTCGCCACCGGTATTCCTCCAGATCTCTACGCATTTCACCGCTACACCTGGAATTCTACCCCCCTCTACAAGACTCTAGCTGACCAGTATCAGATGCAATTCCCGGGTTAAGCCCGGGGATTTCACATCTGACTCAATCAACCGCCTGCGTGCGCTTTACGCCCAGTAATTCCG
+
CCCCCGGGGGGGGGGGGGGGGGGGGGGGGGFGGGGGGGGGGGGGGGGGGGGFDGGGGGGGGGGGGGGGGGGGGGGGGGGGGGGGGGGGGGGGGGGGGGGGGGGGGGGGGGEGGGGGGGGGGGGGGGG8>FGGGGGFGGGGGGGGGGGGGGGGGGGGGGGGGGGFGGGGGGGGGGGGGCGGGGGDGGGGGGGGGGGGGGGGGGGGFGGGGGG+*>FGGFDFDEFFFFFF?FFFGGGBF65EEBBFFCFFGGC
@M03364:276:000000000-BLYN8:1:1101:25588:15672 2:N:0:1
GGACTACTGGGGTATCTAATCCTGTTTGCTCCCCACGCTTTCGAGCCTCAGCGTCAGTTACAGACCAGAGAGCCGCCTTCGCCACTGGTGTTCCTCCATATATCTACGCATTTCACCGCTACACATGGAATTCCACTCTCCTCTTCTGCACTCAAGTCTCCCAGTTTCCAATGACCCTCCCCGGTTGAGCCGGGGGCTTTCACATCAGACTTAAGAAACCGCCTGCGCTCGCTTTACGCCCAATAAATCCG
+
CCCCCGGGGGG++BFDFEFGFGGGG<FGGGEEGEFEGGGGCGG8<,@FGGG8FFFGGGCFCFFGGC@FGGGDGGE7FEGGGG:FFBFFG@F7F<FGGGGFFGGA9@F<>F=B9FAAEFEECCFFDEBFBAFGDDF:98EFGEF8,>9DFFGGGEFF=FFGGGGFG,@E:FGG,>A=DFGCGGE6FG6,CG6E*8B>5C>FGFGFFGG4?F4BFCFGCF665C>DFF0>1A55>F5)94EGGD:)0:72:7/
@M03364:276:000000000-BLYN8:1:1101:4555:15678 2:N:0:1
GGACTACTAGGGTTTCTAATCCTGTTTGCTCCCCACGCTTTCGCACCTGAGCGTCAGTCTTCGTCCAGGGGGCCGCCTTCGCCACCGGTATTCCTCCAGATCTCTACGCATTTCACCGCTACACCTGGAATTCCACCCCCCTCTACGAGACTCAAGCCTGACAGTTTCAAATGCAGTTCCCGGGTTGAGCCCGGGGATGTCACATCTGACTTAACAGACCGCCTGCGTGCGCTTTACGCCCGGTATTACCG
+
CCCCCDFGGGGGGGGGFFFDGGGGGGGGGGCFGGGGG7@EGGGGGGGGFGGGGGFEEGFGGGF<FB6,@FGE7@C7FCEFCFFFFG7FFEGGGGGG<FFGEGFGGFGFEGFFFEFECF7CFGG8EFGFFGGDF,EFFDGEG+@DFF6EGG@DFGCF9+@,,3@,@DFBCE9,,7,<DFFGEE*1>CE6FC8:CCEE*=*=7C+:+21:D7>FFGFC>FFFEG:<1F2BBFFFC3C<FBG::)->5**)20*
@M03364:276:000000000-BLYN8:1:1101:5388:15705 2:N:0:1
GGACTACACGGGTATCTAATCCTGTTTGCTCCCCACGCTTTCGAGCCTCAGCGTCAGTTACAGACCAGAGAGCCGCCTTCGCCACTGGTGTTCCTCCATATATCTACGCATTTCACCGCTACACATGGAATTCCACTCTCCTCTTCTGCACTCAAGTCTCCCAGTTTCCAATGACCCTCCCCGGTTGAGCCGGGGGCTTTCCCATCAGACTTAAGAAACCGCCTGCGCTCGCTTTACGCCCAATAAAACCG
+
CCCCCGGGGGGGGGGGGGGGGGGGGGGGGGGGFGDGGG:FFGGGGGGGGGGGGGGGGGGGGGGGGGGGC8FGGGGGGGGGGGGGGGGFGGGGGFEFGGGGGGGGGGGGGGGGGGGGGEGGEGGGEGGFF9ECGFGGEG9AEGGGGFDGGGGDFFCFGGGGGGGGDA,,@EGGFFFGGGGGGGGGFGE?FGGCEGG5*1;=C+=FFGGFFGGFGGGC@CFGFGF;?F;B6=5BDGG4=:EGD>B:*>4)9C9
@M03364:276:000000000-BLYN8:1:1101:18238:15738 2:N:0:1
GGACTACCGGGGTTTCTAATCCTGTTTGCTCCCCACGCTTTCGCACCTGAGCGTCAGTCTTCGTCCAGGGGGCCGCCTTCGCCACCGGTATTCCTCCAGATCTCTACGCATTTCACCGCTACAACTGGAATTCTACCCCCCTCTACGAGACTCTAGCTTGCCAGTTTCAAGTTCAGTTCCCAGGTTGAGCTCGGGGATTTCACATCTGACTTAACAAACTGCCTGAGTTCGCTTTACGCCCTGTAATCC
+
9CBBCF@8FFDFCFGAFGC<FFGGEGG@FGGGF,,6@+,6C9B:F@F@<<,,68@CFC,6CCCCFB@<<CEC:FFFECB,ACCCE<:>@FFGF<;A=FFEFFEE,@FF+@+8F9E,?FFEC79,,,:6=BFFFC=@@FFFC>++@=8CCEE7D9;E9F;6B:3DFGDBFE,6,?D7,5,5,,,>F9C6,6,,*=::5C*9++=C1*1CFC7CF>DFF4C+++)/))/8)+0)15*)1-*CC)8FGC4):
@M03364:276:000000000-BLYN8:1:1101:5708:15744 2:N:0:1
GGACTACACGGGTTTCTAATCCTGTTTGCTCCCCACGCTTTCGCACCTGAGCGTCAGTCTTCGTCCAGGGGGCCGCCTTCGCCACCGGTATTCCTCCAGATCTCTACGCATTTCACCGCTACACCTGGAATTCCACCCCCCTCTACGAGACTCAAGCCTGCCAGTTTCAAATGCAGTTCCCGGGTTGAGCCCGGGGATTTCACATCTGACTTAACAGACCGCCTGCGTGCGCTTTACGCCCAGTAATTCCG
+
CCCCCGGGGGGGGGGGGGGFGGGGGGGGGGGGGGGGGGGGGGGGGGGGGGGGGGGGGGGGGGGGDGGGGGGGGGGGFGGGGGGGGGGGGGGGGGGGGGGGGGGFGFGGGGGGGGGGGGGGGGGGGFGGGGGGGGGGGGGGGGGGFGGDCEC8BFGGGFGGGGCB@EFCFFGGGGGG,DDG6CEEGGGGGG?FEEGGCGGDFGGFFFGGGGGGGGGGGGEEBEEFB>07:D:@GDF90(CEGB?@FDFAFGF
@M03364:276:000000000-BLYN8:1:1101:22112:15748 2:N:0:1
GGACTACTGGGGTTTCTAATCCTGTTTGCTCCCCACGCTTTCGCACCTGAGCGTCAGTCTTTGTCCAGGGGGCCGCCTTCGCCACCGGTATTCCTCCACATCTCTACGCATTTCACCGCTACACCTGGAATTCTACCCCCCTCTACGAGACTCTAGCTTGCCAGTTTCAAATGCAGTTCCCGGGTTGAGCCCGGGGATTTCACATCTGACTTAACAGACCGCCTGCGTGCGCTTTACGCCCAGTACTTCCG
+
CCCCCDFGGGGGGGGGGGGGGGGGGGGGGGGGGGGGGGGGGGGGGGGGGGGGGGGGGGGGGFFGGGGGGGGGGGGGGGGGGGGGEGGGGGGGGGGGGGGGGGGGGGGGGGEFGGGGGGGGEGGGFGGGCGGGGGGGGGGGGGGGGGGGGGGCFFCFGGGGGGGGCGFGGGGGFGGGGGGGGGGGGGGGGGGGCGGG5CGGGGGGFGFF>FGFGGFF7<FFBEEFBF>FFDFEDD3<B?GGGB?FG*@>GGD
@M03364:276:000000000-BLYN8:1:1101:18896:15751 2:N:0:1
GGACTACTAGGGTTTCTAATCCTGTTTGCTCCCCACGCTTTCGCACCTGAGCGTCAGTCTTCGTCCAGGGGGCCGCCTTCGCCACCGGTATTCCTCCAGATCTCTACGCATTTCACCGCTACACATGGAATTCCACTCTCCTCTTCTGCACTCAAGTCTCCCAGTTTCCAATGACCCTCCCCGGTTGAGCCGGGGGCTTTCACATCAGACTTAAGAAACCGCCTGCGCTCGCTTTACGCCCAATAAATCCG
+
CCC9CFGGGGGGGGEGGGGGGGGGGGGFGGGGG@EFGGGGGGGGGGGG8FGGG:FFEEEGEGGGCE:E@CFFGCGGGGGGGCEGGECEGGGGFFEFFFG,CEGGFGGGGGGGG<EGFFC=F@FEFDGGGC<EDCFGDGGFGGGFEEGGCAFGGDFGGFDACDFGGGCFCFGGCFFFGFGGEGCGGGGGGFG55CEGGGG6:CED7DCCFFFFCF:C+CC6555(4>2>>:>DGGGA72CE27:FGCBACG5
@M03364:276:000000000-BLYN8:1:1101:26999:15770 2:N:0:1
GGACTACAGGGGTTTCTAATCCTGTTTGCTCCCCACGCTTTCGAGCCTCAGTGTCAGTTACAGGCCAGAGAGCCGCTTTCGCCTCCGGTGTTCCTCCATATATCTACGCATTTCACCGCTACACATGGAATTCCACTCTCCTCTCCTGCACTCAAGTCTCCCAGTCTCCAATGCACACAATGGTTGAGCCACTGCCTTTTACATCAGACTTAAGAAACCACCTGCGCTCGCTTTACGCCCAATAAATCCGG
+
CCCCCGGFGGGG@FFGGGGGGGGGGGGFFGGGGGGGGGG@FGGFG@GGGGGGFFGGGGGGGGGGCFGFF8<FF8FGGDGGGGGGD8CEGDEGGG=FGGGGGGGGGGFGGGDGGGGG9B=CC+,EFGGGFFGECFGGGGGGGFGGGGGGGGGGGGGGGFDFGFGGGGFFEDDGGGGGGFG6EGDFGCCFG8DGGFGGFGFC@FG@1<77C?<@G7C>7*=C47A:=?=BDEF>C4=C>@5=>:;):CFEF7>
@M03364:276:000000000-BLYN8:1:1101:7767:15787 2:N:0:1
GGACTACTGGGGTATCTAATCCTGTTTGCTCCCCACGCTTTCGCACCTGAGCGTCAGTCTTCGTCCAGGGGGCCGCCTTCGCCACCGGTATTCCTCCAGATCTCTACGCATTTCACCGCTACACCTGGAATTCTACCCCCCTCTACGAGACTCTAGCTTGCCAGTTTCAAATGCAGTTCCCAGGTTGAGCCCGGGGATTTCACATCTGACTTAACAAACCGCCTGCGTGCGCTTTACGCCCAGTAATTCCG
+
CCCCCFGGGGGGGGGGGGGGGGGGGGGGGGGGGGGGGGGFGGGGGGGGGGGGGGGGGGGGGGGGGGGGGGGGGGGGGGGGGGGGGGGGGGGGGGGGGGGGGGGFGGGGGGGGGGGGGGGGGGGGGGGGGGGGGGF9EFFGGGGGGGGGGCGGGGCEGFEDGGGGGGGGGG;BCFGGGGGGGGGGGGGGGGGGGGG=5CFGGGGGFGC7DGGGGGGFGGG5>GFF;FBDFFFEGDGFFFGGGFFFGCFDGF*
@M03364:276:000000000-BLYN8:1:1101:17642:15793 2:N:0:1
GGACTACTGGGGTTTCTAATCCTGTTTGCTCCCCACGCTTTCGCACCTGAGCGTCAGTCTTCGTCCAGGGGGCGGCCTTCGCCACCGGTATTCCTCCAGATCTCTACGCATTTCACCGCTACACCTGGAATTCTACCCCCCTCTCCGAGACTCTAGCTTGCCAGTTGCAACTGCAGTTCCCAGGTTGAGCACGGGGATTTCACATCTGACTTAACAAACCGCCTTCGTGCGCTTTACGCCCAGTAATTCCG
+
@@9-AE8FF9FE@F7EFGG9FFFGFCFGF9CFDEGGFGC;FF@G@+@FFCCF@FGG,EC,C,9C,BCEFECF7++@4?F<C@C7?FD7F:BFG,@?F8FE,AFEEGFG6++B?FFAF@=>C@,@DFEG8=>:>ED,5>+5334;,,@34*>CC>?C;FG6B8CFFG9?:C,?,CCCEFCCCC8EC+367C5<*C5=**?++1+1187C7@:7**::*5AE:CBF06-8()))/1>)0(**7)19C?*.*2*
@M03364:276:000000000-BLYN8:1:1101:5617:15798 2:N:0:1
GGACTACTCGGGTTTCTAATCCTGTTTGATCCCCACGCTTTCGCACATCAGCGTCAGTTACAGACCAGAAAGTCGCCTTCGCCACTGGTGTTCCTCCATATCTCTGCGCATTTCACCGCTACACATGGAATTCCACTTTCCTCTTCTGCACTCAAGTCTCCCAGTTTCCAATGACCCTCCCCGGTTGAGCCGGGGGCTTTCACATCAGACTTAAGAAACCGCCTGCGCTCGCTTTACGCCCAATAAATCCG
+
CCCCCGGGFGGGGGGGGGGGGGGGGGGG@FGGGGGGDGGGGGGGDGCGGGGGGEGGGGGGFFGGGGGGGGFGGFGGGFGGGGGGGFGGGGGGGGGGGEFGGGGGGFGGGGGGGGGFGGGGGGFGFGGGG@FGGGFGGGGGGGGGFGGGGGGGGFBG=EDG=FGGGGGGGFFGFCF8=,6=CBE6BE>GCCGE6EG>5C8AFFC8+6>==FGFCFFGGGG=AGFD;F>>BD>:D7CAFFGG5B0)9C?<G:C
@M03364:276:000000000-BLYN8:1:1101:24441:15800 2:N:0:1
GGACTACCGGGGTTTCTAATCCTGTTTGCTCCCCACGCTTTCGAGCCTCAGCGTCAGTTACAGACCAGAGAGCCGCCTTCGCCACTGGTGTTCCTCCATATATCTACGCATTTCACCGCTACACATGGAATTCCACTCTCCTCTTCTGCACTCAAGTCTCCCAGTTTCCAATGACCCTCCCCGGTTGAGCCGGGGGCTTTCACATCAGACTTAAGAAACCGCCTGCGCTCGCTTTACGCCCAATAAATCCG
+
CCCCCGGGGGGGGGGGGGGGGGGGGGGGGGGGGGGGGGGGGGGFCGGGGFCFGGGGGGGGGGGGGGGGGGGDGGGGGGGGGGGGGGGGGGGGGGGGGGGGGFDCFGGEGGGGFGGGGGGGGFGGGGGGGFFGGGGGGGGGGGGGGGGGGGGGGG?GGFFFFGDGFEFDFFGGGGGFGGGGEDG8FEGGGFGGGGG*?EGGGGG==GGGGGGGGGGCGGG=AEE;0A>FB@@EGGG464EEGFFFGGFB741
@M03364:276:000000000-BLYN8:1:1101:13493:15809 2:N:0:1
GGACTACAGGGGTTTCTAATCCTGTTTGCTCCCCACGCTTTCGCACCTGAGCGTCAGTCTTCGTCCAGGGGGCCGCCTTCGCCACCGGTATTCCTCCAGATCTCTACGCATTTCACCGCTACACCTGGAATTCTACCCCCCTCTACGAGACTCAAGCCTGCCAGTTTCAAATGCAGTTCCCGGGTTGAGCCCGGGGATTTCACATCTGACTTAACAAACCGCCTGCGTGCGCTTTACGCCCAGTAATTCCG
+
CCCCCGGGGGGGGGGGGGGGGGGGGGGGGGGGGGGGGGGGGGGGGGGGGGGGGGGGGGFGGGGGGGGGGEGDGGGGGGGGGGGGGGGGGGGGGGGAGGGGGGGGGGGGGGGGGGGGGGGEGGGGGGGGGGGGGGGGGGGFGDGGGGGGEGGGGGGGGGGGGGGGGGGGGGGGGGGGGFGGGGGGFEEGGGGGGGGEEEGFGGGGFC7:FGGGGGGGFGGGFGFF?FFF<EEFC3>>FFGGGF:FG*@9FF4
@M03364:276:000000000-BLYN8:1:1101:25750:15815 2:N:0:1
GGACTACCGGGGTTGCTAATGCTGTTTGGTCCCCACGCTTTCGAGCCTCAGTGTCAGTTACAGGCCAGAGAGTCGCTTTCGCCTCCGGCGTGCCTCCATATAGCTACGCATTTCACCGCTCCACAGGGAATGCCACTCGCCTCTCATGCACTCCCGTCTCCCAGGTTCCAATGGACACAATCGTTGAGCAACTGCCTGGTCCAGCAGACTTAAGAAACCACCGGCGCCCGCTTACCGCCCAATAAAGCAGG
+
C9CCBC,6++6++@+C<@,C,CCFEA9E,66,CF8+6+6B,C@,C:+B,C,@CFCDDC6,C,E8DFF,:EFE6,@C,@@,4B?,CF::+444:F;<ED,,,A,9;<F7B++B,FFF<C+@:@FBF,:FA,A,,AEDG@++++@+7,,,,,,=F,,58@,,E,,7+4,,@;,,,,,3,4,*<,@,>,=CF92=E6D:9,*0+;?*;68<4*+1+=:+9C,/:*)6950)()0)/**5)65*/03):C*6*01
@M03364:276:000000000-BLYN8:1:1101:18916:15837 2:N:0:1
GGACTACTAGGGTTTCTAATCCTGTTTGCTCCCCACGCTTTCGAGCCTCAGCGTCAGTTACAGACCAGAGAGCCGCCTTCGCCACTGGTGTTCCTCCATATATCTACGCATTTCACCGCTACACATGGAATTCCACTCTCCTCTTCTGCACTCAAGTCTCCCAGTTTCCAATGACCCTCCCCGGTTGAGCCGGGGGCTTTCACATCAGACTTAAGAAACCGCCTGCGCTCGCTTTACGCCCAATAAATCCG
+
CCCCCGGGGGGGGGGGGGGGGGGGGGGGGGGGGGGGGGGGGGGGGGGGFGGGGGGGGGGGGGGGGGGGGGGGGGGGGGGGGGGGGGGGGGGGGGF?FGGGGGGGGGGGGDGGGGGGGDGC7FGG@G?GFCFGGGGG,@EGDFGGGGCEFGFGGFGGGGGGGGGDFFGGGGGGCD88=ECEGE>CEEGGFGGGGGGGGGGGGGGGFGGGGGGGFGGCCCGC>EFD;FBE;3)=<FFFFBGGGD:FGG?<FG7
@M03364:276:000000000-BLYN8:1:1101:27964:15845 2:N:0:1
GGACTACTAGGGTTTCTAATCCTGTTTGCTCCCCACGCTTTCGCACCTGAGCGTCAGTCTTCGTCCAGGGGGCCGCCTTCGCCACCGGTATTCCTCCAGATCTCTACGCATTTCACCGCTACACCTGGAATTCTACCCCCCTCTACGAGACTCTAGCTTGCCAGTTTCACATGCAGTTCCCAGGTTGAGCCCGGGGATTTCACATCTGACTTAACAAACCGCCTGCGTGCGCTTTACGCCCAGTAATTCCG
+
CCCCCFGGGGGG@FFFGGFGGGGGGGGGGGGG8FGDCC:FG<@FGGGGGGGGGGGGG@EFGGGGGGGGGD>CFGEGGGEGDFEFGGDGGGGGGFFGGGGGFGFGFGEGGGEGC9BFGGGGGGGGGGGGFGGGGFFGGGF:E=C8EFGGGGG?:;DEGGFFFDFFGGEGG,;E68DCEFGGGFGFGGCG,?DGEGGDGGGC7@FGFGGCFGFGCGF>F<=F3CEF<A9EFE57DGGF*2EE>>?F72=<G:*
@M03364:276:000000000-BLYN8:1:1101:25739:15851 2:N:0:1
GGACTACAGGGGTATCTAATCCTGTTTGCTCCCCACGCTTTCGAGCCTCAGCGTCAGTTACAGACCAGAGAGCCGCCTTCGCCACTGGTGTTCCTCCATATATCTACGCATTTCACCGCTACACATGGAATTCCACTCTCCTCTTCTGCACTCAAGTCTCCCAGTTTCCAATGACCCTCCCCGGTTGAGCCGGGGGCTTTCACATCAGACTTAAGAAACCGCCTGCGCTCGCTTTACGCCCAATAAATCCG
+
CCCCCGGGGGGGGGGGGGGGGGGGGGGGGGGGGGGGGGGGGGGGGGGGGGGGGGGGGGGGGGGGGGGGGGGGGGGDGGGGGGGGGGGGFGGGGGGGGGGGGGGGGGGGGGGDGGGGGGEGGGFGGGGGECFFGGGGGGFGGGGGGGGGGGGGGGGGGGGGFGGGFGGGGGGG?FGGGGGGGGE6@EEGGGGEDDEEGGFGFFGGAFG=FFGGFFFGGGGFEGF<?F6B>DABGGGFF?EEGF:F<F66*77
@M03364:276:000000000-BLYN8:1:1101:16445:15869 2:N:0:1
GGACTACAAGGGTTTCTAATCCTGTTTGCTCCCCACGCTTTCGCACCTGAGCGTCAGTCTTCGTCCAGGGGGCCGCCTTCGCCACCGGTATTCCTCCAGATCTCTACGCATTTCACCGCTACACCTGGAATTCCACCCCCCTCTACGAGACTCAAGCCTGCCAGTTTCAAATGCAGTTCCCGGGTTGAGCCCGGGGATTTCACATCTGACTTAACAGACCGCCTGCGTGCGCTTTACGCCCAGTAATTCCG
+
CCCCCGGGGGGGGGGGGGGGGGGGGGGGGGGGGGGGGGGGGGGGGGGGGGGGGGGGGGGGGGGGGGGGGGGGGGGGGGGGGGGGGGGGGGGGGGGGGGGGGGGGGGGGGGGGGGGGGGGGGGGGGGGGGGGGGGGGGGGGGGGGGGGGGCGC,4D@CFDGGGGGGGGGGGGGGGGGFGGFGGGGGGG?ECEFG8EED5FDGGGFAGGFFGGGGGGGC5C55CDFBF>>:BDFGDFA?<GEEFF:77FAFC7
@M03364:276:000000000-BLYN8:1:1101:19239:15872 2:N:0:1
GGACTACTCGGGTTTCTAATCCTGTTTGCTCCCCACGCTTTCGAGCCTCAGCGTCAGTTACAGACCAGAGAGCCGCCTTCGCCACTGGTGTTCCTCCATATATCTACGCATTTCACCGCTACACATGGAATTCCACTCTCCTCTTCTGCACTCAAGTCTCCCAGTTTCCAATGACCCTCCCCGGTTGAGCCGGGGGCTTGCACATCAGACTTAAGAAACCGCCTGCGCTCGCTTTACGCCCAATAAATCCG
+
CCCCCGGFEFCCGCFGGGGGGCFGGGGGGGGG@FF:FGGGGGEFGDGGGCFFCFC:EEFEE<<<FGGGGGDGGFGGC@FFGGGCFFE<EBECFGFEGEFCFFAF;FGGGGFGFFGGGGGG:FFDGGD8EFEFFG9A,@B8EGGGGGGGGGGFFCDFCFFGGGGFBEAA=A9AFC9FG?F6EBCECEGGFGGEG>ECGGG*9FE0=CF46DFFD7CGFFGC)C:878:DBF:@CFGFF:CE5;BFGCF9?F)
@M03364:276:000000000-BLYN8:1:1101:4725:15903 2:N:0:1
GGACTACTCGGGTTTCTAATCCTGTTTGCTCCCCACGCTTTCGAGCCTCAGCGTCAGTTACAGACCAGAGAGCCGCCTTCGCCACTGGTGTTCCTCCATATATCTACGCATTTCACCGCTACACATGGAATTCCACTCTCCTCTTCTGCACTCAAGTCTCCCAGTTTCCAATGACCCTCCCCGGTTGAGCCGGGGGCTTTCACATCAGACTTAAGAAACCGCCTGCGCTCGCTTTACGCCCAATAAATCCG
+
CCCCCGGGGGGGGGGGDGGGGGGGGGGGGGGGGGGGGGGGGFGGGGGFGGGGGGGGGGGGGGGGGGGGGGGGGGGGGGGGGGGGCG=FEFGGGGGGGGGGGGGGGGGGDGGECFGGFGGGEGGGGGGCBEFGGGGGGGGGGGGGGGGFGGGGGFFFGFEGGGGGGGFGGGGGGGGF?EGGGGGGGGGGGGFGGGGE5*B6CFFF8CCCFGGGGGGFCGGG>GFF@FFEB535DCCBF?EC7B:5FFFFGG9
@M03364:276:000000000-BLYN8:1:1101:3938:15916 2:N:0:1
GGACTACTGGGGTTTCTAAGCCTGTTTGCTCCCCACCCTTTCGCTCCTCAGCGTCAGTTACGGCCCAGAGATCTGCCTTCGCCATCGGTGTTCCTCCTGATATCTGCGCATTCCACCGCTACACCAGGAATTCCAATCTCCCCTACCGCACTCTAGTCTGCCCGTACCCACTGCAGGCCCGAGGTTGAGCCTCGGGATTTCACAGCAGACGCGACAAACCCCCTACGAGCTCTTTAAGCCCAATAATTCCG
+
CCCCCFF9FFGGGGCFGGFGGGFFGGGGGGGGGGGGGGGFDFGGGGGCFFGGDGGDGGGGGGG@+@F@EFGGCF@F<DGF<7FC@EBFBC?BFGGGGGGGGGEFAFGGGGD:FFFGFFGGGGGGGFGDGGGGGGGF9E,CAD=DGFGGGGGDFG9=@9,,DE88>EGGGCCC7?F6FCG6C83CE6DF,??DFDEG*>6?7+BFFG444945)28337=A)*.13A:3::>FGF*)*.<:E>?4C0*)2:2
@M03364:276:000000000-BLYN8:1:1101:28706:15926 2:N:0:1
GGACTACTGGGGTTTCTAATCCTGTTTGCTCCCCACGCTTTCGAGCCTCAGCGTCAGTTACAGACCAGAGAGCCGCCTTCGCCACTGGTGTTCCTCCATATATCTACGCATTTCACCGCTACACATGGAATTCCACTCTCCTCTTCTGCACTCAAGTCTCCCAGTTTCCAATGACCCTCCCCGGTTGAGCCGGGGGCTTTCACATCAGACTTAAGGAACCGCCTGCGCCCCCTTTACGCCCAATAAATCCG
+
CCCCCGGGGGGGGGGGGGCFGGGGGGGGGGGFFGGCFFFGGGGGGEGGGGGGGCEGGCFGGGGGGFFGGGGGDFGGGGGGGGGEEGGGDFGGGGGGG8FCFGFGGGGGGGGGGGGGGGGGGGFGCFGGF<FGGGGFEGFGGGGGCEGFEFG8DDFGGGDGGGGG,DFGGFFGGFGGGGGGGGEDC6@FGG6C5>EEGG>8FGGFFGFD=CGGGGGG*;@F>GFF0A>F?BFDD<C<F?CCG@?FCC=<FGG
@M03364:276:000000000-BLYN8:1:1101:22724:15967 2:N:0:1
GGACTACAGGGGTATCTAATCCTGTTTGCTCCCCACGCTTTCGCACCTGAGCGTCAGTCTTCGTCCAGGGGGCCGCCTTCGCCACCGGTATTCCTCCAGATCTCTACGCATTTCACCGCTACACCTGGAATTCTACCCCCCTCTACGAGACTCTAGCTTGCCAGTTTCAAATGCAGTTCCCAGGTTGAGCCCGGGGATTTCACATCTGACTTAACAAACCGCCTGCGTGCGCTTTACGCCCAGTAATTCCG
+
CCCCCGGGGGGGGGGGGGGGGGGGGGGGGGGGGGGGGGGGGGGGGGGGGGGGGGGGGFGGGGGGGGGGGGGGGGGGGGGGGGGGGGGGGGGGGGGGGGGGGGGGGGGGGGGGGGFGGGGGGGGGGGGGFGGGGGGGGGGGGGGGGGGGGGGGGGGFFGGGGGGGGGGGGGCFGGGGEGGGGGGGGGGGGGGGGGDGGGGGGGGGFGGDCFGGGGGGGGGGAED?DFFFF@>>DGGFF1CEGE?FGGF>GG6
@M03364:276:000000000-BLYN8:1:1101:20268:16004 2:N:0:1
GGACTACCAGGGTATCTAATCCTGTTTGCTCCCCACGCTTTCGAGCCTCAGCGTCAGTTACAGACCAGAGAGCCGCCTTCGCCACTGGTGTTCCTCCATATATCTACGCATTTCACCGCTACACATGGAATTCCACTCTCCTCTTCTGCACTCAAGTCTCCCAGTTTCCAATGACCCTCCCCGGTTGAGCCGGGGGCTTTCACATCAGACTTAAGAAACCGCCTGCGCTCGCTTTACGCCCAATAAATCCG
+
CCCCCGGFGGGGGGGAFFGGG9FFGAEGGGGEGFAFFGGEGGGFEFEFFEFGGGFG@FGGADE9CCFCDF8B<DFG7FGGGGGGGGGGGGGFGFEGFDFGGDFG;FAFGDCCEAFFGEECGDBFFGGGEFGGFBFCGGFGEFFGGGFDGGE84BGCEG,EFGFFDFGA:FAF=BA=EGG8CBEEFE>F7B:;*4:*4:;8FC9:FFGGGF4F7++::FGGBG>;7F(315>>GGGDFF5?53<>6C=<FFD
@M03364:276:000000000-BLYN8:1:1101:13488:16025 2:N:0:1
GGACTACAGGGGTTTCTAATCCTGTTTGCTCCCCACGCTTTCGCACCTGAGCGTCAGTCTTCGTCCAGGGGGCCGCCTTCGCCACCGGTATTCCTCCAGATCTCTACGCATTTCACCGCTACACCTGGAATTCTACCCCCCTCTACGAGACTCTAGCTTGCCAGTTTCAAATGCAGTTCCCAGGTTGAGCCCGGGGATTTCACATCTGACTTAACAAACCGCCTGCGTGCGCTTTACGCCCAGTAATTCCG
+
CCCCCGGGGGGGGGGGGGGGGGGGGGGGGGFGGGGGGGGGGGGGGGGGGGGGGGGGGGGFGGGGGGGGGGGGGGGGGGGGCEECGGGDGGGGGGFFG8EC,EFGGFGGGGGGGGGGGGGGFGGGGFGGDGGGGGGGGCGDG>C8FGGGGGGGGEGGGGC?F?FGGGGGGGCCEFGGFGGGGGGGGFCFGGGGGGCEDGDGGGGGFGGGFFFFGGGFGFGGADEF:7(.(75BD3C2=:EGG5:FF>7:C72
@M03364:276:000000000-BLYN8:1:1101:16507:16051 2:N:0:1
GGACTACAAGGGTATCTAATCCTGTTTGCTCCCCACGCTTTCGCACCTGAGCGTCAGTCTTCGTCCAGGGGGCCGCCTTCGCCACCGGTATTCCTCCAGATCTCTACGCATTTCACCGCTACACCTGGAATTCTACCCCCCTCTACGAGACTCTAGCTTGCCAGTTTCAAATGCAGTTCCCAGGTTGAGCCCGGGGATTTCACATCTGACTTAACAAACCGCCTGCGTGCGCTTTACGCCCAGTAATTCCG
+
CCCCCGGGGGGGGGGGGGGGGGGGGFGGGGGGGGGGGGGGGGGGGGGGGGGGGGGGGGCGGGGGGGGGGGGGGGGGGGGGGGGGGGGGGGGGGGGGGGGGGGGGGGGGGGGGGDGGGGGGGGGGGGGGGGFGGGGGGGFGGGDFGGGGGGGGGGGGGGGGGGGGGGGGGDFGGGFFFEDFCGFGGGGFFFGGGGGGGEGGGD@7@F7CFGGGGDGFF*=E:EBD7A;E055>GGG2@?EEGDB@7FF):C2
@M03364:276:000000000-BLYN8:1:1101:12264:16059 2:N:0:1
GGACTCCAAGGGTTTCTAATCCTGTTTGCTCCCCACGCTTTCGAGCCTCAGCGTCCGTTACAGACCAGAGATCCGCCTACGCCACTGGTGTTCCTCCATATATCTACGCATTTCACCGCTACACATGGAATTCCATTCACCTCTCCGGCACTCAAGTCTACCAGTTTCAACTGTCCTTCCCCGGTTGAGACGGGGGCTTTCTCCATCGACGTATGAAACCGGCTGCGCAAGCTTTACGCCCACCCAATCCG
+
@@@CC,CC,6,C@E,CCF9FFGGGG6<,@<<FF,C+:+B,,;@,C6@,,EFGGGC+@;E@F,9,,,C<C,9,CEG7FF:=7:+@B<FGF8CC9,C?E,,:?E=,@,,9:FE=<,9EDE>CCCF8E,,,BE9E;E,,9C,C,9,24,+4+++6>,,,,7,68C,68@,@,>,3,3,6,,,6,,3+++3,,334*5****=6C+,+41+*287:*+*1;+>7)*2(4:9A())0<D7)7(;CE3,7*15(29)
@M03364:276:000000000-BLYN8:1:1101:25193:16092 2:N:0:1
GGACTACAGGGGTTTCTAATCCTGTTTGCTCCCCACGCTTTCGCACCTGAGCGTCAGTCTTCGTCCAGGGGGCCGCCTTCGCCACCGGTATTCCTCCAGCTCTCTACGCATTTCACCGCTACACCTGGAATTCCACCCCCCTCTACGAGACTCAAGCCTGCCAGTTTCAAATGCAGTTCCCGGGCTGAGCCCGGGGATTTCACATCGGACTTAACAGACCGCCTGCGTGCGCTTTACGCCCACGAATTCCC
+
99CCCGGFFEEGGGCGCFEGE<FFFFGGCCGGFEGGECG7@F@FDEEGFE@@7CF,CFFGA@FGFGEGG:@:B6>+6BCGDEG,BEGGCCCA?FGGGGG85<EEGGF7+?EGF9F<EFCEGFGCDF8FFD<FFAF,DE6F@+@7EFGGECC+>B8,ED,:F,,4@DEFFFCB=EG9>BFGG8::*=8,4<C858:*/**03++31;*/7<C;77:7:FFF:=>:0>(84DBED3<<B?>?C@0)19:1*:*
@M03364:276:000000000-BLYN8:1:1101:9934:16137 2:N:0:1
GGACTACTAGGGTTTCTAATCCTGTTTGCTCCCCACGCTTTCGCACCTGAGCGTCAGTCTTCGTCCAGGGGGCCGCCTTCGCCACCGGTATTCCTCCAGATCTCTACGCATTTCACCGCTACACCTGGAATTCTACCCCCCTCTACGAGACTCTAGCTTGCCAGTTTCAAATGCAGTTCCCAGGTTGAGCCCGGGGATTTCACATCTGACTTAACAAACCGCCTGCGTGCGCTTTACGCCCAGTAATTCCG
+
CCCCCGGGGGGGGGGGGGGGGGGGGDFFGFDFGGGGGGDECGGE@EGGGGGDGGGGGGGGGGGFGGGGGEG7EGEGGGGGGGGGGDCFGGGFFGCGGGFGFFGGGGGGGGC:EFGGAGGG@CFGFGGFGDDBFGGGFFGGEEEGGFFEGGGDEGFGGGFFGGFGFGGGD;;,=BCFEFG,DFFFGBFF?CFGEGGE*:CF>:CFFGGGG>+:@CGGFCFCDGF;DFF@:3@B3D*)93E*:3(/>C94*20
@M03364:276:000000000-BLYN8:1:1101:21819:16163 2:N:0:1
GGACTACCGGGGTTTCTAATCCTGTTTGCTCCCCACGCTTTCGAGCCTCAGCGTCAGTTACAGACCAGAGAGCCGCCTTCGCCACTGGTGTTCCTCCATATATCTACGCATTTCACCGCTACACATGGAATTCCACTCTCCTCTTCTGCACTCAAGTCTCCCAGTTTCCAATGACCCTCCCCGGTTGAGCCGGGGGCTTTCACATCAGACTTAAAAGACCGCCTGCGCGCGCTTTACGCCCAATAATTCCG
+
CCCCCGGGGGGGGGGGGGGGGGGGGGGGGGDGGGGGGGGGGGGGGGGGGGGGGGGGGGGGGGGGGGGGGGGGGGGGGGGGGGGGGGGGGGGGGGGGGGGGGGGGGGGGE7FGGGGGGGGGGGGGGGGGFFGGGGGGGGFCGGGGGGGGGGGGGGDFGGGGCFGGFGGGGGGGGGGGFGGGGGGGGGGGGGGGGGGGGGGGG7FGFCCGGG<FGG7CCC8CEGFFDFFFFDE>GGC>F?EEGF?FGF=)2:>
@M03364:276:000000000-BLYN8:1:1101:27231:16190 2:N:0:1
GGACTACAGGGGTTTCTAATCCTGTTTGCTCCCCACGCTTTCGAGACTCAGCGTCAGTTACAGACCAGAGAGTCGCCTTCGCCACTGGTGTTCCTCCATATATCTACGCATTTCACCGCTACACATGGAATTCCACTCTCCTCTTCTGCACTCAAGTTCCCCAGTTTCCAATGACCCTCCACGGTTGAGCCGTGGGCTTTCACATCAGACTTAAGAAACCGCCTGCGCTCGCTTTACGCCCAATAAATCCG
+
CCCCCGGGGGGGGGGGGGGGGEGGGGGGGGGGGGGG@CGGGGEGGGGFFGGFEEGGGGGGGGGGGFGGGGCGGGGGGGGGFGEGGGGGGGEFGAFFGGGGGGGFGGGGG@FGGGGGC:FGGGGGFGGGFECFGGGGGGGGGGGGGGFGGGGGFFGGGGGGGGGGFFGGGFGGGC8?FGGGGGG>BEGGGGGGGEGGGDFGGGGGFGGGGGGFGG>CGGGGFGFFBFFABE>><FFCF?CEE><F4FF?GF5
@M03364:276:000000000-BLYN8:1:1101:14775:16201 2:N:0:1
GGACTACTGGGGTTTCTAATCCTGTTTGCTCCCCACGCTTTCGCACCTGAGCGTCAGTCTTCGTCCAGGGGGCCGCCTTCGCCACCGGTATTCCTCCAGATCTCTACGCATTTCACCGCTACACCTGGAATTCTACCCCCCTCTACGAGACTCTAGCTTGCCAGTTTCAAATGCAGTTCCCAGGTTGAGCCCGGGGATTTCACATCTGACTTAACAAACCGCCTGCGTGCGCTTTACGCCCAGTAATTCCG
+
CCCCCGGGGGGGGGGGGGGGGGGGGGGGGGGGGGGGGGGGGGGGGGGGGGGGGGGGGGGGGGGGGGGGGGGGGGGGGGGGGGGGGFGDGGGGGGGGGGFGGGGGGGGGGGDGGGGGGGGG7FFGGGGGGGFGGFGGGDFGGGGGFEFEGGGGGGGGGGGGGGGGGGGGGF9CFFG9DCF?E9FDGGFGGGGGGCED5CECCFGGFGF+@F>F7CD7CGGGFGF7DF>@(8.05<D9FBGD556F>**4CC9
@M03364:276:000000000-BLYN8:1:1101:17026:16217 2:N:0:1
GGACTACACGGGTTTCTAATCCTGTTTGCTCCCCACGCTTTCGCACCTGAGCGTCAGTCTTCGTCCAGGGGGCCGCCTTCGCCACCGGTATTCCTCCAGATCTCTACGCATTTCACCGCTACACCTGGAATTCTACCCCCCTCTACGAGACTCTAGCTTGCCAGTTTCAACTGCAGTTCCCAGGTTGAGCCCGGGGATTTCACATCTGACTTAACAAACCGCCTGCGTGCGCTTTACGCCCAGTAATTCCG
+
CCCCC?GFGGGGGGGGGGGGGGGGFGGDFGGGGGGFGGEGGGGGEGGGFGGGGGGGGEFGGFFEFGGG@CGGGEDGGGGGGGFGGGGDFEGFGGGFGFFB<EFAFFFGGGGGGGCGFF7@FGCGFEFGF@FGGGGGFGFGGDCGGGFE+:CCGD,EFGA8E8EE:EFGGG,D9>DGFGGFFDGDFDFGDFDG5?BE5CE?FF9DFG7D@CFCCCFC>4CEBC><()4>:@B:<DGFF6>CE34FG*@)C2*
@M03364:276:000000000-BLYN8:1:1101:5465:16253 2:N:0:1
GGACTACCCGGGTATCTAATCCTGTTTGCTCCCCACGCTTTCGCACCTGAGCGTCAGTCTTCGTCCAGGGGGCCGCCTTCGCCACCGGTATTCCTCCAGATCTCTACGCATTTCACCGCTACACCTGGAATTCTACCCCCCTCTACGAGACTCTAGCTTGCCAGTTTCAAATGCAGTTCCCAGTTTGAGCCCGGGGATTTCACATCTGACTTAACAAACCGCCTGCGTGCGCTTTACTCCCAGTAATTCCG
+
CCCCCGGGGGGGGGFFFFGGGGGGGGGGGGGGGGGGGGGGGGFGGGGGFGGG7FBECFGGGGGGGGGGGGGGGGGGGGGGGGGGGGDCFEGFGGGGFFFFGGGGGGGGGGGGGGGGGGGG7CFGGGG<=FGGEGGGG8DGGGGGFGG+@+@835EEGEC8E>,:FFGE:DEG:;,DDFGGGFF2?D,24DGDGGC5*=<CC@F776;7;FGGCFGF=D=F>=:BBFFB:>@D<DG4=4:?CF:6*2=<FF*
@M03364:276:000000000-BLYN8:1:1101:6328:16260 2:N:0:1
GGACTACAGGGGTTTCTAATCCTGTTTGCTCCCCACGCTTTCGAGCCTCAGCTTCAGTTACAGTCCAGAGAGCCGCCTTCGCCACTGGTGTTCCTCCATATATCTACGCATTTCACCGCTACACATGGAATTCCACTCTCCTCTTCTGCACTCCAGTCTCCCAGTTTCCAATGCCCCTCCCCGGTTGAGCCGGGGGCTTTCACATCAGACTTATGAAACCGCCTGCTCTCCCTTTACTCCCACTAAATCCC
+
A-<CB8FC,CFGGCFFG<FC@FFGGGGCG@FFGGGEEEGECFGFFDGFGEFC,CF<@FGFGF@6CC6C,,9BCFGGG@FEDEE@E?CEE8F?AFFAE,,@A<@?=BG7BFEGAFFD?+FC:CDF=EEFF=FFCF=FEF9F,DFGFF9=;=@=@,4,,>=E9FC=AEGFFGA9D,,6=?CG83>=FEDG?F6+@*8CEGFGGGG7BDG6CFFC7++11+>=)28<?F(=CA).CDFCF3EFGF@FGG4<GF*
@M03364:276:000000000-BLYN8:1:1101:18838:16276 2:N:0:1
GGACTACTAGGGTTTCTAATCCTGTTTGCTCCCCACGCTTTCGCACCTGAGCGTCAGTCTTCGTCCAGGGGGCCGCCTTCGCCACCGGTATTCCTCCAGATCTCTACGCATTTCACCGCTACACCTGGAATTCTACCCCCCTCTACGAGACTCTAGCTTGCCAGTTTCAAATGCAGTTCCCAGGTTGAGCCCGGGGATTTCACATCTGACTTAACAAACCGCCTGCGTGCGCTTTACGCCCAGTAATTCCG
+
CCCCCGGGGGGGGGGGGGFGGGGGGGGGGGGGGGGGGGGGGGGGGGGGFFGGGGGGGGGGGGGGGGGGGGGGGGGGGGGGGGGGGGGGGGGGGFGGGGFFGF@FGGGGGGGGGGGGGGGGGGGGGGGGGGFGGGFDFGGGGGGDFGGDGCEGGFGFGGGGGGGGGGGGGGFGGGGGGGGGGGGGGGGGGGFFEGGGEEGGFCEF+8FGGGFFGDGG=DFGFGFFFF>E())395CA6?GEGFFFF7@DGG*
[truncated: 21,481,165 more chars]
