# Supplementary material for: Captivity causes taxonomic and functional convergence of gut microbial communities in bats
Source: PeerJ. 2019 Apr 30;7:e6844. doi: 10.7717/peerj.6844 (PMC6499062; doi:10.7717/peerj.6844)
Supplement: Data S50 — Raw data of FVs5. [file peerj-07-6844-s055.gz › D8j5387-FVs5_R1.fq]

@M03364:276:000000000-BLYN8:1:1101:14057:1218 1:N:0:1
ACTCCTACGGGAGGCAGCAGTAGGGAATCTTCGGCAATGGACGAAAGTCTGACCGAGCAACGCCGCGTGAGTGAAGAAGGTTTTCGGATCGTAAAACTCTGTTGTTAGAGAAGAACAAGGACGTTAGTAACTGAACGTCCCCTGACGGTATCTAACCAGAAAGCCACGGCTAACTACGTGCCAGCAGCCGCGGTAATACGTAGGTGGCAAGCGTTGTCCGGATTTATTTGGCGTAAAGCGAGCG
+
FGGGGGGGGGGGGEGGGGGGGGGGGGGGGGGGGGGGGGGGGGGGGGGGGGGGGGGGGGGGGGGGGGGGDGGGGGGGGGEGFFGGGGGGFGGGGGGGGGGGGGGGFGGGGGGGGFGGGG?,E>FBFGGGGGGGGDFGGGGDGGGGGEDGGGGGGGGGGGGGGFGGFGGGFGGGGGGGGGGCFFGGGGFGGDGCGGGGGFGGGGCDGGGG>F55:EC87?GGGGGD+<FC+<FGC**AFGGGGGD<
@M03364:276:000000000-BLYN8:1:1101:11774:1233 1:N:0:1
ACTCCTACGGGAGGCAGCAGTGGGGAATATTGCACAATGGGCGCAAGCCTGATGCAGCCATGCCGCGTGTATGAAGAAGGCCTTCGGGTTGTAAAGTACTTTCAGCGAGGAGGAAGGCATTAAGGTTAATAACCTTGGTGATTGACGTTACTCGCAGAAGAAGCACCGGCTAACTCCGTGCCAGCAGCCGCGGTAATACGGAGGGTGCAAGCGTTAATCGGAATTACTGGGCGTAAAGCGCACG
+
GGFGGGFFGGGGFFGGGGGGGGGGGGGGGGGGGGGGGFGGGGGGGGGGGGGGGGGGDGGGFFGGGGGEGFFFGGFFGGGGGGGFGGGGGGGGFGGGGGGGGGGGGGGGGGGGGGGGDGFFFDE<FGFGFGGGCFGGGGCEDGGGGGGEGGGFGGD:FGCEFGFGGGGGGGGGGGGGFGGGGGGGGGGGGGGGGEGGGGGG5EEG78BEGCFDECEGGGGFGCCGGGGGCEFFDG*=FGGDD<C7
@M03364:276:000000000-BLYN8:1:1101:13864:1242 1:N:0:1
ACTCCTACGGGAGGCAGCAGTAGGGAATCTTCGGCAATGGGGGCAACCCTGACCGAGCAACGCCGCGTGAGTGAAGAAGGTTTTCGGATCGTAAAACTCTGTTGTTAGAGAAGAACGTTAAGTAGAGTGGAAAGTTACTTAAGTGACGGTATCTAACCAGAAAGGGACGGCTAACTACGTGCCAGCAGCCGCGGTAATACGTAGGTGGCAAGCGTTGTCCGGAGTTATTGGGCGTAAAGCGAGC
+
GGGGGGGGGGGGGGGGGGGGGGGGGGGGGGGGGGGGGGGGGGGGGGGGGGGGGGGGGGGGGGGGGGGGGGGGGGGGGGGGGGGGGGGGGGGGGGGGGGGGGGGGGGGGGGGGGGGFGGGGGGFFGDFGGGGGGGGGGGGGGGGGFFGGGGGGGGGGGGGGGGGGGGGGGGGGGFGGGGGGGFGGGGGGGGGDEGGGGGGGGEFGGGGGGGGGGGEGGGGG5C5*;CFCEFCEDGGGGGGGGG31
@M03364:276:000000000-BLYN8:1:1101:16435:1257 1:N:0:1
ACTCCTACGGGAGGCAGCAGTGGGGAATATTGCACAATGGGCGCAAGCCTGATGCAGCCATGCCGCGTGTATGAAGAAGGCCTTCGGGTTGTAAAGTACTTTCAGCGAGGAGGAAGGCATTAAGGTTAATAACCTTGGTGATTGACGTTACTCGCAGAAGAAGCACCGGCTAACTCCGTGCCAGCAGCCGCGGTAATACGGAGGGTGCAAGCGTTAATCGGAATTACTGGGCGTAAAGCGCACG
+
GGGGGGGGGEGGGGGDGGFGGFFGGGGDGFGDGGGGGAFFGGGGGGGGGGCFGGGGGGGGGGGGGGGGDGGGFGGFGGGGGGF<FFGFGEFEGDGGGGFGGFFFGGGGGGGGGGGGGGDFGGGGGGGGCFGGDFADFFBDFGGFCFEGGDFFD:+3@FF7FEGFGFGEGGEGGGGFGEGCEGGGGGFGFG>CEGCCGGGGGGGGGGGGGGGGGGEGFGG5E=EGGDFFF<8/>DGGGGFGGGG3
@M03364:276:000000000-BLYN8:1:1101:16252:1362 1:N:0:1
ACTCCTACGGGAGGCAGCAGTGGGGAATATTGCACAATGGGCGCAAGCCTGATGCAGCCATGCCGCGTGTATGAAGAAGGCCTTCGGGTTGTAAAGTACTTTCAGCGCGGAGGAAGGCATTAAGGTTAATAACCTTGGTGATTGACGTTACTCGCAGAAGAAGCACCGGCTAACTCCGTGCCAGCAGCCGCGGTAATACGGAGGGTGCAAGCGTTAATCGGAATTACTGGGCGTAAAGCGCACG
+
GGGGGGGGGGGGFGGGGGFFFFGGGGGGGGGGGGGGGGGGGGGGGGGGGFGGGGGGGGGGFGGFCCFFB6<FGGGGGGGGGGFGGGGGEGGGGGGGFGFGGGGGGGG+>FEGGGGGGFFFDFGFFGGGGGGFFA<,EGGGGGGFFGGGGGDFCGDEGGGGGGGGGGGDC@FGGFFGGGGGGGGGGGGGGEGGGEGGGGGCCCEEGEGGGGGGGGDGGGFFEEGGG?CFFC5*>>EGGGGGGDC3
@M03364:276:000000000-BLYN8:1:1101:22774:1369 1:N:0:1
ACTCCTACGGGAGGCAGCAGTAGGGAATCTTCCACAATGGACGAAAGTCTGATGGAGCAACGCCGCGTGAGCGAAGAAGGTTTTCGGATCGTAAAACTCTGTTGTTGGAGAAGAACGTATTTGATAGTAACTGATCAGGTAGTGACGGTATCCAACCAGAAAGCCACGGCTAACTACGTGCCAGCAGCCGCGGTAATACGTAGGTGGCAAGCGTTGTCCGGAGTTATTGGGCGTAAAGCGAGCG
+
GGGGGGGGGGGGGGGGGGGGGGGGGFGGGGGGGGFGGGGGGGGGGGFGGGGGFGFGGGGGGGGGGGGGGGG,6>FFGGGDGFGGGGGG>:FFFGGCCGGGCGGCBFGGGGGGGGGFGGG,=F9E9FGCFGGFGGGCGFGGGGD<DFEG@CG9<AFFCFGGGGGGCGGGCCCEGGGGGCFFGGFGGG688>EGGGGD@FGCBFGGFGGGGGGCCCEEGFGEGE*:FFECFGFFCGGGGFGDDDC5
@M03364:276:000000000-BLYN8:1:1101:15072:1395 1:N:0:1
ACTCCTACGGGAGGCAGCAGTGGGGAATATTGCACAATGGGCGCAAGCCTGATGCAGCCATGCCGCGTGTATGAAGAAGGCCTTCGGGTTGTAAAGTACTTTCAGTCGGGAGGAAGGTGTCAAGGTTAATAACCTTGGCAATTGACGTTACCGACAGAAGAAGCACCGGCTAACTCCGTGCCAGCAGCCGCGGTAATACGGAGGGTGCAAGCGTTAATCGGAATTACTGGGCGTAAAGCGCACG
+
GGGGGGGGGGGGGGGGGGGGGGGGGGGGGGGGGGGGGGGGGGGGGGGGGGGGGGGGGGGGGGGGGGGGGGGGGGGGGGGGGGGGGGGGGGGCEGDE?EEGGGAFGCAFGGCFEG8FGFDB<FFGFGGGEFFEFFFGGFFGGF?,FFGGFFGGGEE<FFGCF@F<CGFGEGFGFGFGGGGGGGC7>,>@DEEGG>EGGCFGCBEGDBE5FFFC8EEGF<EE5CEGCFF9?F8:CCGEGGGD)7C)
@M03364:276:000000000-BLYN8:1:1101:16483:1439 1:N:0:1
ACTCCTACGGGAGGCAGCAGTAGGGAATCTTCGGCAATGGGGGCAACCCTGACCGAGCAACGCCGCGTGAGTGAAGAAGGTTTTCGGATCGTAAAACTCTGTTGTTAGAGAAGAACGTTAAGTAGAGTGGAAAGTTACTTAAGTGACGGTATCTAACCAGAAAGGGACGGCTAACTACGTGCCAGCAGCCGCGGTAATACGTAGGTCCCAAGCGTTGTCCGGATTTATTGGGCGTAAAGCGAGC
+
GGGGGGGGGDG@FGGGGGGGGFGGGGGGGGGGGGGGGGGGGGDFGGGFGGGGFGGGDGEGFGGGGGGGGGGGGGGGFFGGFFAFGGGGGGGGGGGGGGFGGGGGEFGFFGFGGGGGGGGGGFGGGGGCG7FFGGGGGGGGGGGFDFFGGGGGGGGGFGGGGGGGGDGGGCGGDGGGGGEFGG7C7CFCF>>EGGGGCEFGFECC=CGG5EFD5CCCEGGGGEGGGF+7:CF5<CEE<9:CCD))
@M03364:276:000000000-BLYN8:1:1101:20995:1464 1:N:0:1
ACTCCTACGGGAGGCAGCAGTAGGGAATCTTCGGCAATGGACGAAAGTCTGACCGAGCAACGCCGCGTGAGTGAAGAAGGTTTTCGGATCGTAAAACTCTGTTGTTAGAGAAGAACAAGGACGTTAGTAACTGAACGTCCCCTGACGGTATCTAACCAGAAAGCCACGGCTAACTACGTGCCAGCAGCCGCGGTAATACGTAGGTCCCAAGCGTTGTCCGGATTTATTGGGCGTAAAGCGAGCG
+
GGGGGGGGGCGGGGGGGGGGGGGGGGGGGGGGGGGGGGGGGGGGGCFFFGGGGGGGGGGFFECFGGGCCCCFGGGGGGGGGGGGGGGGGGGGGGGGGGGGFGGGGG9FFGGGGGGGGGGGGFEGGGGGGGGDFGGGGEDCGGGGGFGGEGDGGGFGGGG7FGGGFFGGGD:CFGGGGGG7FFGGGFF>:8*=C8CDFGGGGGFGCFF59C=FCE=?=FFGGGGGDF9EC?FFGGGGGGGGGGGD
@M03364:276:000000000-BLYN8:1:1101:21414:1466 1:N:0:1
ACTCCTACGGGAGGCAGCAGTGGGGAATATTGCACAATGGGCGCAAGCCTGATGCAGCCATGCCGCGTGTGTGAAGAAGGCCTTCGGGTTGTAAAGCACTTTCAGCGAGGAGGAAGGTGGTGAGCTTAATACGTTCATCAATTGACGTTACTCGCAGAAGAAGCACCGGCTAACTCCGTGCCAGCAGCCGCGGTAATACGGAGGGTGCAAGCGTTAATCGGAATTACTGGGCGTAAAGCGCACG
+
FGFGGGGGDC@C6CFGEGFG-CEGG@BFFF9F9EFEFGF8FFFG@CE,9C,6CEFGGFGGCFGCCC@FFBFF,6,<FGFGGFFFFEFE4BFFEFFFGEE=FEDFFEEDFCB:C+BFEF?@GGGGC98<?DGC7FDDAD,A?FDCFD7=+=FCF=+>>C,FB7FFC,DCCEG*>:;9F7:DFDFCCFGG,=BCGE5E?GGGCBEEGBE8CECGE>CEFGGFG*?FF+<F7C**5D5=<F797DD)
@M03364:276:000000000-BLYN8:1:1101:11024:1468 1:N:0:1
ACTCCTACGGGAGGCAGCAGTGGGGAATATTGCACAATGGGCGCAAGCCTGATGCAGCCATGCCGCGTGTGTGAAGAAGGCCTTCGGGTTGTAAAGCACTTTCAGCGAGGAGGAAGGTGGTGAGCTTAATACGTTCATCAATTGACGTTACTCGCAGAAGAAGCACCGGCTAACTCCGTGCCAGCAGCCGCGGTAATACGGAGGGTGCAAGCGTTAATCGGAATTACTGGGCGTAAAGCGCACG
+
GGGGGGGGGGGGGGGGGGGGGGGGGGGGGGGGGGGGGGGGGFGGGGGGGGGGGGGGGGGGGGGGGGGGGGGGGGGGGGGGGGGGGGGGGGGGGGGGGGGGGGGCF9F@FGGGGGGGG?FEFGGGFFGDFGGGGBDFGFGGG9DFFGGGGGCGG+FFGGGDGGGGCFGGGGGGGGFFGDGGGGGGGGGGECGGGGGGGCGGDGGGCEGDFGGGGGGE*<AFEGGGCEFGGEEF<<CEGGFGDDD5
@M03364:276:000000000-BLYN8:1:1101:21888:1582 1:N:0:1
ACTCCTACGGGAGGCAGCAGTAGGGAATCTTCGGCAATGGGGGCAACCCTGACCGAGCAACGCCGCGTGAGTGAAGAAGGTTTTCGGATCGTAAAACTCTGTTGTTAGAGAAGAACGTTAAGTAGAGTGGAAAGTTACTTAAGTGACGGTATCTAACCAGAAAGGGACGGCTAACTACGTGCCAGCAGCCGCGGTAATACGTAGGTCCCAAGCGTTGTCCGGATTTAGTGGGCGTAAAGCGAGC
+
GGGGDGGGGGEGGGGGGGGGGDGGGFGGGGGGGGGG:FGGGGGGGGGFEGGGFFE@FGGGGGGEFGGGGGGFFFGGGG@CEF,?FCGC@FFGGGGGFFEFFGGGEEGGGGGGCG<,CFGG@FGGGG?,B<FCDGGGGDFGGCF,=3=CGEE@FCC<FFGGGGGGGGGGGGGGGGGC>C:CCGGGGCFCC5C8EEEGGGGBCEG8E2<:8CC=5C8EECCGDC;28+2+<CFGFDCECFFFCCG7
@M03364:276:000000000-BLYN8:1:1101:8775:1594 1:N:0:1
ACTCCTACGGGAGGCAGCAGTAGGGAATCTTCGGCAATGGACGAAAGTCTGACCGAGCAACGCCGCGTGAGTGAAGAAGGTTTTCGGATCGTAAAACTCTGTTGTTAGAGAAGAACAAGGACGTAAGTAACTGTACGTCCCCTGACGGTATCTAACCAGAAAGCCACGGCTAACTACGTGCCAGCAGCCGCGGTAATACGTAGGTGGCAAGCGTTGTCCGGATTTATTGGGCGTAAAGCGAGCG
+
GGGGGGGGGGGGGGGGGGGGGGGGGGGGGGGGGGGGGGGGGGGGGGGGGGGGGGGGGGGGGGGGGGGCFEGAFGGGGGGGFGGGGGGGGGGGGGGGGGGGGGFGGGGGGGGGGGGGGGGGGGGGGGGGGGGGGGGGGGGGGGGGGGGEGGGGGGGG<FGGGGGGCFGGCEFGFFGGGGGGG@FGGDFFGGGGGGGCGGGFCFGGGGGGGGGGGGGGGG?EGEEGGGGGGGGGGGGGGGFDGGG5
@M03364:276:000000000-BLYN8:1:1101:9647:1602 1:N:0:1
ACTCCTACGGGAGGCAGCAGTAGGGAATCTTCGGCAATGGGGGCAACCCTGACCGAGCAACGCCGCGTGAGTGAAGAAGGTTTTCGGATCGTAAAACTCTGTTGTTAGAGAAGAACGTTAAGTAGAGTGGAAAGTTACTTAAGTGACGGTATCTAACCAGAAAGGGACGGCTAACTACGTGCCAGCAGCCGCGGTAATACGTAGGTCCCAAGCGTTGTCCGGATTTATTGGGCGTAAAGCGAGC
+
GGGGGGGGGGGGGGGGGGGGGGGGGGGGGGGGGGGGGGGGGGGGGGGGGGGGGGGGGGGGGGDGGGGGGGGGGGGGGGGGGFFGGGGGGGGGGGGFGGGGGGGGGGGGGGGGGGGGGGGFGGFGCGFGGGGFGGGGFGGGGGCGGGGGGGGGGGGGGCFFGGGGGGFCGGGGFGFFGCGGGGGGGGGGGGCGGGGGGGFGGGGGGGGGFDGGEGGEEGGGGGEEEGGGGGG*>D:7DGGGGDD)
@M03364:276:000000000-BLYN8:1:1101:15491:1612 1:N:0:1
ACTCCTACGGGAGGCAGCAGTAGGGAATCTTCGGCAATGGACGAAAGTCTGACCGAGCAACGCCGCGTGAGTGAAGAAGGTTTTCGGATCGTAAAACTCTGTTGTTAGAGAAGAACAAGGACGTTAGTAACTGAACGTCCCCTGACGGTATCTAACCAGAAAGCCACGGCTAACTACGTGCCAGCAGCCGCGGTAATACGTAGGTGGCAAGCGTTGTCCGGATTTATTGGGCGTAAAGCGAGCG
+
GGFGGGGGGGGGGGGGGGGGGGGGGGGGGGGGGGGGGGGGGGGGGGGGGGGGGGGGGGGGGGGGGGGGGGGGGGGGGGGGGGGGGGGGGGGGGGGGGGGGGGGGGGGGGGGGGGGGGGFFGGGFFGGGGGGGGGGGGGGGGGFGGGGGGGGGGCFGGGGGGFGGCFGGGGGGGGGGGGGGGGGGGGGGGGGGGGGGGGGGGGGG;FGGGFFFCEGGGGGGGGGGGFGGGGGGGGDEGGGGGGD5
@M03364:276:000000000-BLYN8:1:1101:13909:1617 1:N:0:1
ACTCCTACGGGAGGCAGCAGTAGGGAATCTTCGGCAATGGGGGCAACCCTGACCGAGCAACGCCGCGTGAGTGAAGAAGGTTTTCGGATCGTAAAACTCTGTTGTTAGAGAAGAACGTTAAGTAGAGTGGAAAGTTACTTAAGTGACGGTATCTAACCAGAAAGGGACGGCTAACTACGTGCCAGCAGCCGCGGTAATACGTAGGTCCCAAGCGTTGTCCGGATTTATTGGGCGTAAAGCGAGG
+
GGGGGGGGGGGGGGGGGGGGGGGGGGGGGGGGGGGGGGGGCGGGGGGGGGGGGGGDGGGGGGGGGGGGGGGGGGGGGGGGGGGGGGGGGGGGGGGGGGGGGGGGGGGGGGGGG@GDFFGGGGGGGGGFFCEGGGGGGGGGGGGGGGGGGGGGGGGGGGFGGGGGGGGGGGGFCFGGGGGGGGGGGGGGGGGDGGEGGFGGDCEGG99BEGGGGGGEEGGGGG8C=?CGGGCF4DGGGGGGDGG)
@M03364:276:000000000-BLYN8:1:1101:23275:1661 1:N:0:1
ACTCCTACGGGAGGCAGCAGTGGGGAATATTGCACAATGGGCGCAAGCCTGATGCAGCCATGCCGCGTGTATGAAGAAGGCCTTCGGGTTGTAAAGTACTTTCAGCGAGGAGGAAGGCATTAAGGTTAATAACCTTGGTGATTGACGTTACTCGCAGAAGAAGCACCGGCTAACTCCGTGCCAGCAGCCGCGGTAATACGGAGGGTGCAAGCGTTAATCGGAATTACTGGGCGTAAAGCGCACG
+
GGCCCGGFECEEFEGGDEFGGGGGGFGGGGGGGGGGGGGGGGGGGGGGGGGGGGGGGGGGGGFGGGGGGGFFGGGGGGGGGGGGGGGGGEGG9EGGGGGAEFGGGGGFEGGGDF8ECGGGFFFCCFFGFF<FFGGGGGE7<FFGGGGBEFGCFFCE++8DGGGGGGDEDEGG7F9ACEGGGGFGFGDFF5EEGEGGGFFGGGGGGGGGGF7FEG*:7+<=EE8C?GF9FFFGGGGG<FFGGGG3
@M03364:276:000000000-BLYN8:1:1101:17988:1663 1:N:0:1
ACTCCTACGGGAGGCAGCAGTAGGGAATCTTCGGCAATGGGGGCAACCCTGACCGAGCAACGCCGCGTGAGTGAAGAAGGTTTTCGGATCGTAAAACTCTGTTGTTAGAGAAGAACGTTAAGTAGAGTGGAAAGTTACTTAAGTGACGGTATCTAACCAGAAAGGGACGGCTAACTACGTGCCAGCAGCCGCGGTAATACGTAGGTGGCAAGCGTTGTCCGGATTTATTGGGCGTAAAGCGAGC
+
GGGGGGGGGGGGGGGGGGGGGGGGGGGGGGGGGGGGGGGGGGG7CFGGGGGGGGGGGGGGGGGGGGGGFECGGGGGGGGGGGGGGGGGGGGGGGGGGGGGGGGGGGGGGGGGGGGGGGGGGGEGGGGGGGGGGGGGGGGGGGGGGGGGGGGGGGGGGGGGFGGCFGGGGGGGGGGGGGGGGGFGGGGGFGGGGGGGGDFGGGGGGGGGGGGGGGEEGGGGGE?58CFCFGGGGGGCD5FGGGG3
@M03364:276:000000000-BLYN8:1:1101:21784:1694 1:N:0:1
ACTCCTACGGGAGGCAGCAGTGGGGAATATTGCACAATGGGCGCAAGCCTGATGCAGCCATGCCGCGGGTGTGAAGAAGGCCTTCGGGTTGTAAAGCACTTTCAGCGAGGAGGAAGGTGGTGAGCTTAATACGTTCATCAATTGACGTTACTCGCAGAAGAAGCACCGGCTAACTCCGTGCCAGCAGCCGCGGTAATACGGAGGGTGCAAGCGTTAATCGGAATTACTGGGCGTAAAGCGCACG
+
GGGGGGGGGGGG7FF7CFGECFGGC@FGGEDGGGCEFG<EAAFGCCCCDCFFGGGGGCCDFGGCEG7+@FCGCDGGFGGGGFF,EA?=ECFGGGGFFGGGGGGGGFFCFC:FEDFFDGGFGG9F@<FAFGFEGFFCF,@FFGCFE9FFFGCFFGDD:FGCGGGGGGGGGGGCCG9,?E1<CC9,CFF>,B5BEEGGG+<8EEEEDCEEGEGE=:ED=9FFGG=C69?CGGGGDG5ECC7C)9D)
@M03364:276:000000000-BLYN8:1:1101:9497:1775 1:N:0:1
ACTCCTACGGGAGGCAGCAGTAGGGAATCTTCCACAATGGACGAAAGTCTGATGGAGCAACGCCGCGTGAGTGAAGAAGGTTTTCGGATCGTAAAACTCTGTTGTTGGAGAAGAATGTATCTGATAGTAACTGATCAGGTAGTGACGGTATCCAACCAGAAAGCCACGGCTAACTACGTGCCAGCAGCCGCGGTAATACGTAGGTGGCAAGCGTTGTCCGGATTTATTGGGCGTAAAGCGAGCG
+
GGGGGGGGGGG@FGEEGGGGGGGGGGGGGGGGGGGGGGGGGGGGGGGGGGGGGGGFGGGGGGGGGGGGGGGGGGGGGGGGGGGGGGGGGGGGGGEGGGGGGGGGEGGGGGGGGGFGGGGGGGGGGGGGGGGGGGGGGGGGGGFGGGGGGGGGGGGGGGGGGGGGGGGGDGGGBFGGGGGCGGGGGGGGGGGGDGGDFGFFGGGDGGG6FGGGGGGGGGGGGEEGFGGGGGGGGGGGGGGGGGGG
@M03364:276:000000000-BLYN8:1:1101:12682:1783 1:N:0:1
ACTCCTACGGGAGGCAGCAGTAGGGAATCTTCGGCAATGGGGGCAACCCTGACCGAGCAACGCCGCGTGAGTGAAGAAGGTTTTCGGATCGTAAAACTCTGTTGTTAGAGAAGAACGTTAAGTAGAGTGGAAAGTTACTTAAGTGACGGTATCTAACCAGAAAGGGACGGCTAACTACGTGCCAGCAGCCGCGGTAATACGTAGGTCCCAAGCGTTGTCCGGATTTATTGGGCGTAAAGCGAGC
+
GGGGGGGGGGGGGGGGGGCFGDGGGGGGGGGGGGGGGGGGGGDGGGGEGGGGGGGGGGGGGGGGGGGGGDGGGGGGGGGFGGGGFGGGGGGGGGGGGGGGGGGGFGGGCGGGGGGFFDDFFGGGGFGGGGFFGGGGGGGGGEGGGGGGGGGGGGGGGGGGGGFFGFFGGGGGGGGDFGGGGGGF@CEGGFGEGGGGGGGGGGGGGFFGCCE5CEEGGGFGGGEEG6:CGGGGGGEGGGGG3591
@M03364:276:000000000-BLYN8:1:1101:8520:1813 1:N:0:1
ACTCCTACGGGAGGCAGCAGTAGGGAATCTTCGGCAATGGACGAAAGTCTGACCGAGCAACGCCGCGTGAGTGAAGAAGGTTTTCGGATCGTAAAACTCTGTTGTTAGAGAAGAACAAGGACGTTAGTAACTGAACGTCCCCTGACGGTATCAAACCAGAAAGCCACGGCTAACTACGTGCCAGCAGCCGCGGTAATACGTAGGTGGCAAGCGTTGTCCGGATTTATTGGGCGTAAAGCGAGCG
+
GGGGGGGGGGGGGGGGGGGGGGGGGGGGGGGGGGGGGFGGGGGGGGGGGGGGGGGGGGGGGGGGGDGGGFGGGGGGGGGGFGGGGGGGGGGGGGGGFGGGGGGGFGGGGGGGGGGGGGDGGGGGFGGGGGGGGGFGGGGFGGGGGGGGGGGGFFFGFGGGGGGGFGGGGGGGGGGFF7FGGGGGGFGGGGGGGGDGGGFFGG58;C>FGFGGDGGEGGGEGEEDEGGGGGFFGGGGF*775DD>
@M03364:276:000000000-BLYN8:1:1101:8797:1840 1:N:0:1
ACTCCTACGGGAGGCAGCAGTGGGGAATATTGCACAATGGGCGCAAGCCTGATGCAGCCATGCCGCGTGTATGAAGAAGGCCTTCGGGTTGTAAAGTACTTTCAGCGAGGAGGAAGGCATTAAGGTTAATAACCTTAGTGATTGACGTTACTCGCAGAAGAAGCACCGGCTAACTCCGTGCCAGCAGCCGCGGTAATACGGAGGGTGCAAGCGTTAATCGGAATTACTGGGCGTAAAGCGCACG
+
GGGGGGGGGGGGGGGGGGGGGGGGGGGGGGGGGGGGGGGGGGGGGGGGGGGGGGGGGGGGGGFGGGGFGGGGGGGGGGGGGFGGGGGGFEGFGGACFGGGGGGGGGG7FFEGG+FFDFGGGGGGGGGGGGGGGGGGGGDFGG,CEGGGGGGGDFDGGGGGGGGGGGGGGGGGGGGGFGC:EGGGGGGFGGGGGGGGFGGGEEGGG8CEGGGGGGGGGGGGGGGGGFGFGGGGGGG=FGGGDGG5
@M03364:276:000000000-BLYN8:1:1101:13353:1849 1:N:0:1
ACTCCTACGGGAGGCAGCAGTAGGGAATCTTCGGCAATGGACGAAAGTCTGACCGAGCAACGCCGCGTGAGTGAAGAAGGTTTTCGGATCGTAAAACTCTGTTGTTAGGGAAGAACAAGGACGTTAGTAACTGAACGGCCCCTGACGGTATCTAACCAGAAAGCCACGGCTAACTACGTGCCAGCAGCCGCGGTAATACGTAGGGGGCAAGCGTTGTCCGGATTGATTGGGCGTAAAGCGAGCG
+
FGGGGFGGGGGGGGGGGGGGG9FGGGGGFGG996CFFGGG,CFFGGE6CFGGDF+@FC+CFGGGGGGCF,?CFGGFGGGGCFFEGGG7B+BEFGGFGGGEEF9<4,CF,BFDGGGGGGGC8B>FCB>D?EGFFB>B,+3CEC7<C>C7FF7F,;;FCEGCFD@F7,DF7FFFFGD;F*=FFG@FDGGGGCGG>BEGC9<8+9BE78CDEGCEG??E:025CEED*<CF+CGE57:C3:CDDGCC
@M03364:276:000000000-BLYN8:1:1101:13168:1853 1:N:0:1
ACTCCTACGGGAGGCAGCAGTGGGGAATATTGCACAATGGGCGCAAGCCTGATGCAGCCATGCCGCGTGTGTGAAGAAGGCCTTCGGGTTGTAAAGCACTTTCAGCGAGGAGGAAGGTGGTGAACTTAATACGTTCATCAATTGACGTTACTCGCAGAAGAAGCACCGGCTAACTCCGTGCCAGCAGCCGCGGTAATACGGAGGGTGCAAGCGTTAATCGGAATTACTGGGCGTAAAGCGCACG
+
GGGGGGGGGGGGGGGGGGGGGGGGGGGGGGGGGGGGGGGGGGGGGGDGGGGGGGGGGGGGGGGFGGGGGEGGGGAFFGGGGGGGGGGGGGGGGGGGG8FGCCFFEGG:7FCCFG<?FGGGB=5<F<FD?FFFGDF8D,ECF9?FFDECFG7@>7:FGDCFF:@F7F,CFGGGGG@BFE>FDFFFFFFG8EECGEEG9E?C>58BE8=8CCECE88:*<2155AFE?AECGGFGGC5*0*>DDGD
@M03364:276:000000000-BLYN8:1:1101:23098:1864 1:N:0:1
ACTCCTACGGGAGGCAGCAGTGGGGAATATTGCACAATGGGCGCAAGCCTGATGCAGCCATGCCGCGTGTGTGAAGAAGGTCGTCGGGTTGTAAAGCACTTTCAGCGAGGAGGAAGGTGGTGAGCTTAATACGTTCATCAATTGACGTTACTCGCAGAAGAAGCACCGGCTAACTCCGTGCCAGCAGCCGCGGTAATACGGAGGGTGCAAGCGTTAATCGGAATTACTGGGCGTAAAGCGCACG
+
GGGGGGGGDGGEGGGGDGGCFFFDG,,C<FED9<EGGFFDGDFE@C@D<FFFGGGGF,C,:E,,8FCEGFGGGFEGCF<F,C+@FFGGGGGG9AFFGGGGGEFFEECCFG>CCFFDEFGCCFGF8FDFGGDCF=BFGGGCGACB9FCFFCD9BFGGG77FCGCGFGGD:*15?FCC@8FFGFFGGGGG>EDGGGGGGGGGGEGGG>EGG7FFG5CC5FGGGGGFG?FC7CFFDGGGFFGGGGG3
@M03364:276:000000000-BLYN8:1:1101:15346:1955 1:N:0:1
ACTCCTACGGGAGGCAGCAGTAGGGAATCTTCGGCAATGGACGAAAGTCTGACCGAGCAACGCCGCGTGAGTGAAGAAGGTTTTCGGATCGTAAAACTCTGTTGTTAGAGAAGAACAAGGACGTTAGTAACTGAACGTCCCCTGACGGTATCTAACCAGAAAGCCACGGCTAACTACGTGCCAGCAGCCGCGGTAATACGTAGGTGGCAAGCGTTGTCCGGATTTATTGGGCGTAAAGCGAGCG
+
GGGGGGGGGGGGGGGGGGGGGGGGGGGGGGGGGGGGGGGGGGGGGGGGGGGGGGGGGGGGGGGGGGGGGGGGGGGGGGGGGGGGGGGGGGGGGGGGGGGGGGGGGGCFGGGGGGGGFGGFGGGFFCEGGGGGGGGGGGGGGF8FFFGGGGGGGGGGGGGGGGGGGGGGGGGGGGGGGGGGGGGGGGGGGGGGGGGGGFGGGGGGFGGGGGGFGGGDGGGGG5CC6FGGGGGDGGGGGGGGGGG7
@M03364:276:000000000-BLYN8:1:1101:13126:1999 1:N:0:1
ACTCCTACGGGAGGCAGCAGTGGGGAATATTGCACAATGGGCGCAAGCCTGATGCAGCCATGCCGCGTGTGTGAAGAAGGCCTTCGGGTTGTAAAGCACTTTCAGCGAGGAGGAAGGTGGTGAGCTTAATACGTTCATCAATTGACGTTACTCGCAGAAGAAGCACCGGCTAACTCCGTGCCAGCAGCCGCGGTAATACGGAGGGTGCAAGCGTTAATCGGAATTACTGGGCGTAAAGCGCACG
+
GGGGGGGGGGGGGGGGGGGGGGGGGGGGGGGEGGGGGGGGGGFGGGGGGGGGGGGGGGGGGGGGGGGGGGGGGGGGGGGGGGGGGFEGGGDGGGGGFGGGGFGGFGGGGGGGGGGGGGGGGGGGGGGGFGGGGGGGGGGGFGGGGGGGGGGGGGDGGGGGGGGGGGGGGGGGGGGDFEGGGGGGGGGGGGGGGGGGGGGGGEDEGGGGGGGGGGGGGGGGGGGGGGGGGGGGGGGGGFGGDDG3
@M03364:276:000000000-BLYN8:1:1101:12710:2004 1:N:0:1
ACTCCTACGGGAGGCAGCAGTGGGGAATATTGCACAATGGGCGCAAGCCTGATGCAGCCATGCCGCGTGTGTGAAGAAGGCCTTCGGGTTGTAAAGCACTTTCAGCGAGGAGGAAGGTGGTGAGCTTAATACGTTCATCAATTGACGTTACTCGCAGAAGAAGCACCGGCTAACTCCGTGCCAGCAGCCGCGGTAATACGGAGGGTGCAAGCGTTAATCGGAATTACTGGGCGTAAAGCGCACG
+
GGGGGGGGGGGGGGGGGGGGGGGGGGGGGGGGGGGGGGGGGGGGGGGGGGGGGGGGGGGGGGGGGGGGGGGGGGGGGGGGGGGGGGGGGGGGGGGGGGGGGGGGGGGGGGGGGGGGGGGGGGGGGFFGGGGGGGGGGGGGGGGGGGGGGGGGGGGGGGGGGGGGGGGGGGGGGGGGGGGGDGGGGGGGGGGGGGGGGGGGGGGGGGGGGFGGGGGGGGGGGGDGGGGGGFGGGGGCGGGGGGG5
@M03364:276:000000000-BLYN8:1:1101:22239:2023 1:N:0:1
ACTCCTACGGGAGGCAGCAGTGGGGAATATTGCACAATGGGCGCAAGCCTGATGCAGCCATGCCGCGTGTATGAAGAAGGCCTTCGGGTTGTAAAGTACTTTCAGCGAGGAGGAAGGCATTAAGGTTAATAACCTTGGTGATTGACGTTACTCGCAGAAGAAGCACCGGCTAACTCCGTGCCAGCAGCCGCGGTAATACGGAGGGTGCAAGCGTTAATCGGAATTACTGGGCGTAAAGCGCACG
+
GGGGGGGGGGGGGGGGGGGGGGGGGFGFGGGGGGGGGGGGGGGGGGGGGGGGGGGGGGGGFGGGGGGGGG?FGGGGDFGGCFGGGGGGGGGGGGGGGGGGGGGGGFGFGGGGGGGGGDFFGFGGGGGCGGGGG8FFCFFFCFGGGGGGGGGGGGGGGGGGGGGGGGGGGGGGGGGGCCGCECFGDFG7CG>>EGCGGGGGGE>CCEDE6CFGGECCF?7CECEGGGGDFCGFGDGGGGGGG<77
@M03364:276:000000000-BLYN8:1:1101:19984:2052 1:N:0:1
ACTCCTACGGGAGGCAGCAGTAGGGAATCTTCGGCAATGGGGGCAACCCTGACCGAGCAACGCCGCGTGAGTGAAGAAGGTTTTCGGATCGTAAAACTCTGTTGTTAGAGAAGAACGTTAAGTAGAGTGGAAAGTTACTTAAGTGACGGTATCTAACCAGAAAGGGACGGCTAACTACGTGCCAGCAGCCGCGGTAATACGTAGGTCCCAAGCGTTGTCCGGATTTATTGGGCGTAAAGCGAGC
+
GGGGGGGGGGGGGGGGGGGGGGGGGGGGGGGGGGGGGGGGGGGGGGGGGGGGGGGGGGGGGGGGGGGFGGGFGGC?FFGGGGGGGEGGGGGGGGGGGGGGGGGGF8FGGGGGGGGGCFGGGGCCGDAFGGGGFGGGGGGGFEDFG,=7FFCGFGFFFGGGFGFCGGGGCFDCFCFGGGGGG7CFGGGGGEGDECEEGGGGGGGGGEGGGGFFGG58EGGGEGECE6<CFGCGFGGED<FGGDC)
@M03364:276:000000000-BLYN8:1:1101:20001:2098 1:N:0:1
ACTCCTACGGGAGGCAGCAGTAGGGAATCTTCGGCAATGGGGGCAACCCTGACCGAGCAACGCCGCGTGAGTGAAGAAGGTTTTCGGATCGTAAAACTCTGTTGTTAGAGAAGAAAGTTAAGTAGAGTGGAAAGTTACTTAAGTGACGGTATCTAACCAGAAAGGGACGGCTAACTACGTGCCAGCAGCCGCGGTAATACGTAGGTCCCAAGCGTTGTCCGGATTTATTGGGCGTAAAGCGAGC
+
FGGCGGGGEGGGGGGGGDGGG@CFGGFFFFFGFCEGGGGGG7FFFGEDGGGG@FCGGGGGFFGGE7F4>?:FFGGGGGGGFEFDFGGGGGGGGFGFGGGGGGGGGGGDFFGGGGG,BFF,DEAEGGFEDFGGGGEFGG9DDGGGFFGGEGGDGEGGGGGGCC7>FDGGGG7FFGFDFGGGGGGGGGGC@FEGGDGEEE9;C+<CE9+?*AFCCEGGGCFDE=C*2<+@+<E=59:CGF7F<351
@M03364:276:000000000-BLYN8:1:1101:7444:2105 1:N:0:1
ACTCCTACGGGAGGCAGCAGTAGGGAATCTTCGGCAATGGACGAAAGTCTGACCGAGCAACGCCGCGTGAGTGAAGAAGGTTTTCGGATCGTAAAACTCTGTTGTTAGAGAAGAACAAGGACGATAGTAACTGAACGTCCCCTGACGGTATCTAACCAGAAAGCCACGGCTAACTACGTGCCAGCAGCCGCGGTAATACGTAGGTGGCAAGCGTTATCCGGAATTATTGGGCGTAAAGCGCGCG
+
GGGGGGGGGGGGGGG@FGGGGGGGGGGGFGGGGGGGGGGGCGGGGGGGGGGGFEFGGGGGGGGGGGGGGGGFGGGGGGGGGGGGGDGDEGGGGGGGGGGGGGGGGGGGFGGGGGGFGGGGGCGGEGEDEGAFGF98FFGEFGGGGGFEGGGGGGGFGGGGGGGGGGGGGGCEFGGGGGGGGG@FGGGGCEGEGGGCGGGGFGGGGGG6<FGFE>EEFFFEGDGCC7<EF?EGC7CEGGGGGGC<
@M03364:276:000000000-BLYN8:1:1101:11707:2107 1:N:0:1
ACTCCTACGGGAGGCAGCAGTGGGGAATATTGCACAATGGGCGCAAGCCTGATGCAGCCATGCCGCGTGTATGAAGAAGGCCTTCGGGTTGTAAAGTACTTTCAGTCGGGAGGAAGGTGTCAAGGTTAATAACCTTGGCAATTGACGTTACCGACAGAAGAAGCACCGGCTAACTCCGTGCCAGCAGCCGCGGTAATACGGAGGGTGCAAGCGTTAATCGGAATTACTGGGCGTAAAGCGCACG
+
GGGGGGGGGGDDGGGGGGGGGGGGGGGGGGGGGGGGGGGGGGGGGGGGGGGGGGGGGGGGGGGGGGCFGGGGGGGGGGGG?FGGGGGGEGGGGGGGGGGGGGGFCFEGGGGGGGGGG,??FFGGGCFFGGGGGGGGGGFGGFGGGGGGGGGGGGGGGFGEDGGGGGGGGGGGGGFGGGGGGGGGGGGGBCGGGGGGGGGGGGGGEEGGGCEF*=CCC?GFGGGGGGGGCGCEDGE5FC7C)))/
@M03364:276:000000000-BLYN8:1:1101:12797:2121 1:N:0:1
ACTCCTACGGGAGGCAGCAGTAGGGAATCTTCGGCAATGGACGAAAGTCTGACCGAGCAACGCCGCGTGAGTGAAGAAGGTTTTCGGATCGTAAAACTCTGTTGTTAGAGAAGAACAAGGACGTAAGTAACTGTACGTCCCCTGACGGTATCTAACCAGAAAGCCACGGCTAACTACGTGCCAGCAGCCGCGGTAATACGGAGGGTGCAAGCGTTAATCGGAATTACTGGGCGTAAAGCGCACG
+
GGGGGGGGGGGGGGGGGGGGGGGGGGGGGGGGGGGGGGGGGGGGGGGGGGGGGGGGGGGGGGGGGGGGGGGGGGGGGGGGGGGGGGGGGGGGGGGGGGGGGGGGGGGGGGGGGGGGGGFGGGGGGGGGFGFGGGGGGGGGGGGGGGGGGGGGGFFGFGGGGGGGGGGGGGGGGGGGGGC<FFCGGGGGGGGGGGGGGGGGGDGGGGGGFGGFGGDEGGGGGGGGGCFGGGGGDGGCD7:DDGC3
@M03364:276:000000000-BLYN8:1:1101:15806:2136 1:N:0:1
ACTCCTACGGGAGGCAGCAGTAGGGAATCTTCGGCAATGGACGAAAGTCTGACCGAGCAACGCCGCGTGAGTGAAGAAGGTTTTCGGATCGTAAAACTCTGTTGTTAGAGAAGAACAAGGACGTAAGTAACTGTACGTCCCCTGACGGTATCTAACCAGAAAGGGACGGCTAACTACGTGCCAGCAGCCGCGGTAATACGTAGGTCCCAAGCGTTGTCCGGATTTATTGGGTGTAAAGCGAGCG
+
GGGGGGGGGGGGGGGGGGFGGGGGGGGGGGGGGDFEGGGGGGGGGGGGGGGGGGGGGGDCGGEGFGGGGGGGGGGGFFFGCF?FFEFGG>FFGCGGGGGGFGFGGGGFFGGGGFGGGGGGFGFG?FGGGGFGEGGGGGF@FFGGGGGGGFGGGGGFFGGGGGGGGGGDGGGDGGFFGGGFGGGGFCFGFEGGGEECEFGGGFGGCC9=FC=5EGGGGCGGGG=*<C9FD?GEGGGGFGGGGGGG
@M03364:276:000000000-BLYN8:1:1101:22368:2149 1:N:0:1
ACTCCTACGGGAGGCAGCAGTGGGGAATATTGCACAATGGGCGCAAGCCTGATGCAGCCATGCCGCGTGTATGAAGAAGGCCTTCGGGTTGTAAAGTACTTTCAGTCGGGAGGAAGGTGGTAAGGTTAATAACCTTGGCAATTGACGTTACCGACAGAAGAAGCACCGGCTAACTCCGTGCCAGCAGCCGCGGTAATACGGAGGGTGCAAGCGTTAATCGGAATTACTGGGCGTAAAGCGCGCG
+
GGGGGGGGGGGGGGEEGGGGGGGGGGGGEGCGGGGGGGGGGGGGGGGGGGGDGGGGGGFFFFGFGGGEE?CFAFGGGGGGGGD<FGGG<@FFGGGGGGGGGGGGGGGGGGGGGGGGGFGGEFGGG<EFGGFGGFGGGGDFGFF,?FGGGGGDGGGGGGGFGGGGGCGEDGEGGGGGGGGGGF;EGGFF>CEEGGEGFGGGGGGGGGGGGGGFGCEEG7FGGD5*<EGGFFGGGGGGGGGGGGGD
@M03364:276:000000000-BLYN8:1:1101:18897:2152 1:N:0:1
ACTCCTACGGGAGGCAGCAGTGGGGAATATTGCACAATGGGCGCAAGCCTGATGCAGCCATGCCGCGTGTATGAAGAAGGCCTTCGGGTTGTAAAGTACTTTCAGCGAGGAGGAAGGCATTAAGGTTAATAACCTTAGTGATTGACGTTACTCGCAGAAGAAGCACCGGCTAACTCCGTGCCAGCAGCCGCGGTAATACGGAGGGTGCAAGCGTTAATCGGAATTACTGGGCGTAAAGCGCACG
+
GGGGGGGGGGGGGGGGGGFGGGGGGGGGGGGGGGGGGGGGGGGGGGGGGGGCFFGGGGGGGGGGGGGGGGGGFFEGGGGGFGGGGGGGGGGGGGGGGGGGFGDGAFCFEGGGGGCFGGGGGGGGGGGGGFCFGGGGCFFGAEFGA9@FGGGGGDFCGGGGGGGGGGGDGGGDGGGFGGG7FCGGGGGGGGGGGC>79C?EE*:ECGGCFCCCGGGCFGGGEEGGGFGG?FGGGGGGGGGGGD5<
@M03364:276:000000000-BLYN8:1:1101:8870:2201 1:N:0:1
ACTCCTACGGGAGGCAGCAGTAGGGAATCTTCGGCAATGGGGGCAACCCTGACCGAGCAACGCCGCGTGAGTGAAGAAGGTTTTCGGATCGTAAAACTCTGTTGTTAGAGAAGAACAAGGACGTTAGTAACTGAACGTCCCCTGACGGTATCTAACCAGAAAGCCACGGCTAACTACGTGCCAGCAGCCGCGGTAATACGTAGGTGGCAAGCGTTGTCCGGATTTATTGGGCGTAAAGCGAGCG
+
GGGGGGGGGGGGGGGGGGGGGGGGGGGGGGGGGGGGGGGGGGGGGGGGGGGGGGGGGGGGGGGGGGGGEGGGGGGGGGGGGGGGGGGGGGGGGGGGGGGFGFGGGGGGGGGGFFGGGGFGGGGGGGGGGGGGGGGGGGFCFFGGGGGGGGGGGGGGGGGGGGGGGGGGGGEGGGGFGGGGGGGGGGGGGGGGGCGGGGFGGGGGGGGGGFGGGGGGGGGGDEGCFFGGGGGGGGGGFFGCDD57
@M03364:276:000000000-BLYN8:1:1101:21415:2212 1:N:0:1
ACTCCTACGGGAGGCAGCAGTAGGGAATATTCGGCAATGGGCTCAACCCTGACCTAGCAACGCCGCGTGAGTGAAGAAGGGTTTCGGATCGTAAAATTCTTTTGTTAGAGAAGAACGTTAAGCAGAGTGGAAAGTTAGTTAAGTGACGGGAGCACATCAGAAAGGGAAGGCTAACTACGTGCCAGCAGCCGCGGTCGTACGTAGGTCCCAATCGTTGTCCGGATGTATTGGGCGTAAACCGAGC
+
EC<FGGFGGCGE@:@;FCFGGGGGGGGF,CF9CE@:@;F8C,6C<C,E@E8<F<,CEFD<FEG:FGG+@6,,9:,CFDFG,CF,C,7,=:CBEGD9,:,C,,<,B<,@BFF@GCGCFAFE@A,?E,+5?+,::>F<F,,:,CF55,:C7+=8=+,8,,8,@F<FG@,,+3,77<,7,,6,,3*,,4?>B444>*B***,1*=+=*?53*5C*=8/;*22+:E*1/3+++<C553>:*3*2)/))
@M03364:276:000000000-BLYN8:1:1101:19710:2212 1:N:0:1
ACTCCTACGGGAGGCAGCAGTGGGGAATATTGCACAATGGGCGCAAGCCTGATGCAGCCATGCCGCGTGTGTGAAGAAGGCCTTCGGGTTGTAAAGCACTTTCAGCGAGGAGGAAGGTGGTGAGCTTAATACGCTCATCAATTGACGTTACTCGCAGAAGAAGCACCGGCTAACTACGTGCCAGCAGCCGCGGTAATACGTAGGTCCCAAGCGTTGTCCGGATTTATTGGGCGTAAAGCGAGCG
+
GGGGGGGFGGGGGGGCFGGCFGGGGGFFGGGFGGGGGGGGGGGGGGGGDGGGGGGGGFEGFFFGGGGGCGFGGGGGGEGGGGGGGGGGEFGGFAEGGGGGFFGGGGGGGGDGGEGGGF<@FGGGCEGGFGGGGGGGGGGCGGGGGGGGGGGGGGGGGGFGGG@FGGGGGDCEGF?CFGGGGGGGGGGDFGGGDGCEGGGGGFCEFGEGEEECCEEEGDFEE8*/<@EGGDD=DCE*7:79CDC5
@M03364:276:000000000-BLYN8:1:1101:12245:2217 1:N:0:1
ACTCCTACGGGAGGCAGCAGTAGGGAATCTTCGGCAATGGACGAAAGTCTGACCGAGCAACGCCGCGTGAGTGAAGAAGGTTTTCGGATCGTAAAACTCTGTTGTTAGAGAAGAACAAGGACGTTAGTAACTGAACGTCCCCTGACGGTATCTAACCAGAAAGCCACGGCTAACTACGTGCCAGCAGCCGCGGTAATACGTAGGTGGCAAGCGTTGTCCGGATTTATTGGGCGTAAAGCGAGCG
+
GGGGGGGGGGGGGGGGGGGGGGGGGGGGGGGGGGGGGGGGGGGGGGGGGGGGGGGGGGGGGGGGGGGGGGGGGGGGGGGGGGGGGGGGGGGGGGGGGGGGGGGGGGGGGGGGGGGGGGGGGGGGGGGGGGGGGGGGGGGGGGGGGGGGGGGGGGFFFFFGGGGGGGGGGGGGGGGGGGGGGGGGGGGGGGGGGGGGGGGGFGGGGGGGGGGGGGGGGGGGGGGGGFFGGGGGGGGGGFGGGGGC
@M03364:276:000000000-BLYN8:1:1101:19628:2265 1:N:0:1
ACTCCTACGGGAGGCAGCAGTGGGGAATATTGCACAATGGGCGCAAGCCTGATGCAGCCATGCCGCGTGTATGAAGAAGGCCTTCGGGTTGTAAAGTACTTTCAGCGAGGAGGAAGGCATTAAGGTTAATAACCTTGGTGATTGACGTTACTCGCAGAAGAAGCACCGGCTAACTCCGTGCCAGCAGCCGCGGTAATACGGAGGGTGCAAGCGTTAATCGGAATTACTGGGCGTAAAGCGCACG
+
GGGGGGGGGGGGGGGGGGGGGGGGGGGGGGGGGGGGGGGGGGGGGGGGGGGGGGGGGGGFGGGGGGGGGEGGGGGGGGGGGGGGGGGGGDGGGGGGGGGGGGGGGGDGGGGGGGGFGGGGGGGGGGGGGGGGFFFGGFGFGGGFGGG:FFGGCGGGGGGGGGGGGFGGGGGGGGGGGGGGGGGGFFCGGGGGGGGGGGGGEEDGGEEGGGGGGEGDGGGGGGGFGGGGGGGGGGGGDGGGGGG5
@M03364:276:000000000-BLYN8:1:1101:10359:2286 1:N:0:1
ACTCCTACGGGAGGCAGCAGTGGGGAATATTGCACAATGGGCGCAAGCCTGATGCAGCCATGCCGCGTGTATGAAGAAGGCCTTCGGGTTGTAAAGTACTTTCAGCGAGGAGGAAGGCATTAAGGTTAATAACCTTAGTGATTGACGTTACTCGCAGAAGAAGCACCGGCTAACTCCGTGCCAGCAGCCGCGGTAATACGGAGGGTGCAAGCGTTAATCGGAATTACTGGGCGTAAAGCGCACG
+
GGGGGGGGGGGGGGGGGGGGGGGGGGGGGGGGGGGGGGGGGGGEGGGGGGGGGGGGGGGGAFGGGGGGGGGGGGCGGDGGGGGGCGGGCGGGFGGGGGGGGGFCEEG7FFCFGCCGEFGFFFEGFEGGGGGGGFFFGG,CCGDDFGGGFF=DFDFECE7<@FGGGGG:<<*C>FGGGGFFFEEGGGGGGGGEDG58<CFFDCGECGGGG+<FGGCEFEGGC5:FGFCFFCC=<57C>7CD3>)/
@M03364:276:000000000-BLYN8:1:1101:9591:2333 1:N:0:1
ACTCCTACGGGAGGCAGCAGTGGGGAATATTGCACAATGGGCGCAAGCCTGATGCAGCCATGCCGCGTGTATGAAGAAGGCCTTCGGGTTGTAAAGTACTTTCAGTCGGGAGGAAGGTGTTAAGGTTAATAACCTTGGCAATTGACGTTACCGACAGAAGAAGCACCGGCTAACTCCGTGCCAGCAGCCGCGGTAATACGGAGGGTGCAAGCGTTAATCGGAATTACTGGGCGTAAAGCGCACG
+
GGGGGGGGGGGGGGGGGGGGGGGGGGGGGGGGGFGGGGGGGGGGGGGGGGGGGGGGGGGGGGGGGGGGGGGGGGGGGGGGGGGFGGGGCFEGDGGGFGGFGGGGGGGCGD:FEDFGGGGGGGGGGAFEFGFGGFGAD@GGGGGGFGGGGGGGGGGDGGGGGGGGFGFGGGGGGGGGFDGCGGGGGGGGGGGGGGGGGGGGGGGGGGGGGGGGGGGGGGGGGGGGGFGGGGGGDD=EGGFGDDC5
@M03364:276:000000000-BLYN8:1:1101:19829:2333 1:N:0:1
ACTCCTACGGGAGGCAGCAGTAGGGAATCTTCGGCAATGGACGAAAGTCTGACCGAGCAACGCCGCGTGAGTGAAGAAGGTTTTCGGATCGTAAAACTCTGTTGTTAGAGAAGAACAAGGACGTTAGTAACTGAACGTCCCCTGACGGTATCTAACCAGAAAGCCACGGCTAACTACGTGCCAGCAGCCGCGGTAATACGTAGGTGGCAAGCGTTGTCCGGATTTATTGGGCGTAAAGCGAGCG
+
GGGGGGGGGGGGGGGGGGGGGGGGGGGGGGGGGGGGGGGGFGGGGGGFGGGGGGGGGGGGGFGGGCFGGDGGGGGGGGGGGGGGGGGGGGGGGGGGGGGGCGGGFGGDFGGGFGGFGGGGFFG=FFGGGGGGGGGGGGGFDFGGGGGGGGGGGGGGGGGGGGFGFCGGGGGGGGGGGGGGGGGGGGGGFGEEGGEGGGGGGDGGGGFGFGFCEECEGFGGC5;1@CGGG6E5CDGGD7CC75DD
@M03364:276:000000000-BLYN8:1:1101:17393:2345 1:N:0:1
ACTCCTACGGGAGGCAGCAGTAGGGAATCTTCGGCAATGGACGAAAGTCTGACCGAGCAACGCCGCGTGAGTGAAGAAGGTTTTCGGATCGTAAAACTCTGTTGTTAGAGAAGAACAAGGACGTTAGTAACTGAACGTCCCCTGACGGTATCTAACCAGAAAGCCACGGCTAACTACGTGCCAGCAGCCGCGGTAATACGTAGGTGGCAAGCGTTGTCCGGATTTATTGGGCGTAAAGCGAGCG
+
GGGGGGGGGGGGGGGGGGGGGGGGGGGGGGGGGGGGGGGGGGGGGGGGGGGGGGGGGGGGGGGGGGGGDGGGGGGGCGGGGGGGGGGGGGGGGGGGGGGGGGGGGGGGGGGGGGGGGGFFGGGGGGGGGGGGGGGGGGGGGGGECGGGGGGGGGGGGGGGGGGGGGGGDEGGGGGGGEGGGGGGGGGGGGGGGGGGGGGGGGGGGGGGGGGGGGCEGGFDC5?E6EGGGGGGCGGGGCGGGGC7
@M03364:276:000000000-BLYN8:1:1101:16751:2347 1:N:0:1
ACTCCTACGGGAGGCAGCAGTAGGGAATCTTCGGCAATGGGGGCAACCCTGACCGAGCAACGCCGCGTGAGTGAAGAAGGTTTTCGGATCGTAAAACTCTGTTGTTAGAGAAGAACGTTAAGTAGAGTGGAAAGTTACTTAAGTGACGGTATCTAACCAGAAAGGGACGGCTAACTACGTGCCAGCAGCCGCGGTAATACGTAGGTCCCAAGCGTTGTCCGGATTTATTGGGCGTAAAGCGAGC
+
GGGGGGGGGGGGGGGGGGGGGGGGGGGGGGGGGGGGGGGGGDGGGGGGGGGGGGGGGGGGGGGGGGGGGGGGGGGGGGGGGGGGGGGGGGGGGGGGGGGGGGGGGGGGGGGGGGGGGFGGDGFGGGGGGGGGGGGGGGFGGGGGGGGGGGGGGGGGGGGGGGGGGDFGGGGGGGGGGGGGFGGGFCGGFFGGGGE7CFGGGGGGGGGGGGGGGGGGGGGGGGCEGFFF:+@CCGGGGGFGGGD3
@M03364:276:000000000-BLYN8:1:1101:9558:2397 1:N:0:1
ACTCCTACGGGAGGCAGCAGTAGGGAATCTTCGGCAATGGACGAAAGTCTGACCGAGCAACGCCGCGTGAGTGAAGAAGGTTTTCGGATCGTAAAACTCTGTTGTTAGAGAAGAACAAGGACGTTAGTAACTGAACGTCCCCTGACGGTATCTAACCAGAAAGCCACGGCTAACTACGTGCCAGCAGCCGCGGTAATACGTAGGTGGCAAGCGTTGTCCGGATTTATTGGGCGTAAAGCGAGCG
+
GGGGGGGGGGGGGGGGGGGGGGGGGGGGGGGFGGGGGGGGGGGEGGGGGGGGGGGGGGGGGGGGGGGGEGGGGGGGGGGGFFGGGGGGGGGGGGG9EGGGGGGGGGGGGFGGGGGGGGCGGCECFFGGGGGGGGGDG>DEFGGGDGGGGGGGGGGGGGGGGGFGG>FGGDFGGGGDGEG7FGGGGGGGFGGGCED7<FGFCFFCGGG69E5*33C*/?+CCGGEFFCCFGGFGGGGFDCDGDD<
@M03364:276:000000000-BLYN8:1:1101:16119:2421 1:N:0:1
ACTCCTACGGGAGGCAGCAGTAGGGAATCTTCCACAATGGACGAAAGTCTGATGGAGCAACGCCGCGTGAGTGAAGAAGGTTTTCGGATCGTAAAACTCTGTTGTTGGAGAAGAATGTATCTGATAGTAACTGATCAGGTAGTGACGGTATCCAACCAGAAAGCCACGGCTAACTACGTGCCAGCAGCCGCGGTAATACGTAGGTGGCAAGCGTTGTCCGGATTTATTGGGCGTAAAGCGAGCG
+
GGGGGGGGGGGGGGGGGGGGGGGGGGGGGGGGGGGGGGGGGGGGGGGGFGGGGGGGGGGGGGGGGGGGGEGGGGGGGGGGGGGGGGGGGGGGGGGGGDGGGGGGFGGGCFGGGGGGGGGGGGGGGGGGGDFGGGGGGFFEFGGGGGG7FFFEFGGGEGGFFFGG:FGGGGGGGGGGGGGGGGGFGGGGGGGGGGGGGGGGCCFGGGGGGGGFGGGEECEGGGGGFGGG7CFGGGGGGGGGGGGD
@M03364:276:000000000-BLYN8:1:1101:7764:2458 1:N:0:1
ACTCCTACGGGAGGCAGCAGTGGGGAATATTGCACAATGGACGCAAGCCTGATGCAGCCATGCCGCGTGTATGAAGAAGGCCCTCGGGTTGTAAAGTTCTTTCAGTCGGGAGGAAGGTTGTAAGGTTAATAACCGTATCAATTGACGTACCCTACAGAAGAAGCAGCGGCTAACTCCGTGCCAGCAGCCGCGGTAGTACGGAGGGTGCGAGCGTTAAGCGTAATTACTGGGCGTAAAGCGAACG
+
FFGGGGFFGGGFGGGDGGGGFFDFGG7FFGGGAAFGGGGG,,@CFG@,FFGGACFGGFFG9FDGDGGGG:F9EF,CFFGG,,,:C=CBFGGGGGGDF,C<BEGCE,,+@B:+C7EE44,B89,E,:5?<F,:,:+8CC,5A@,C,C7++++,,,,,,8@F,DFG:,DFDC7B:C,,7*1@**,,4?FG8**=**=*29;1BC88ECEG*;:=8///:+<C/?8*0++0<+2*/)2**0*1*959
@M03364:276:000000000-BLYN8:1:1101:10918:2461 1:N:0:1
ACTCCTACGGGAGGCAGCAGTAGGGAATCTTCGGCAATGGACGAACGTCTGACCGAGCAACGCCGCGTGAGTGAAGAAGGTTTTCGGATCGTAAAACTCTGTTGTTAGAGAAGAACAAGGACGTTAGTAACTGAACGTCCCCTGACGGTATCTAACCAGAAAGCCACGGCTAACTACGTGCCAGCAGCCGCGGTAATACGGAGGTGGCAAGCGTTGTCCGGATTTATTGGGCTTAAAGCGAGCG
+
FGFGGGGGGGGGGGGG@FCCFFGEFGFGFGGED;FGGGGEFFE7:+@CFCDFFGGGGGGGFEDFGGGGGGEFGGGGFCFGFFFGGGE=FC:FCGGGGGGGCFGGDCAE<,FFEFF8EFAF8,3BADFGFGF,==DFFFFGGDFC,@C:FFF9D=AFGGG@CCFF,<,@BFEFGEF@F:FBGFGGFGFFGGCGGEE@F?2:*3=BEFBCEFG558CEGGFG5*/5+<?9CEEG4*<<>D>CDDD7
@M03364:276:000000000-BLYN8:1:1101:13582:2471 1:N:0:1
ACTCCTACGGGAGGCAGCAGTAGGGAATCTTCGGCAATGGGGGCAACCCTGACCGAGCAACGCCGCGTGAGTGAAGAAGGTTTTCGGATCGTAAAACTCTGTTGTTAGAGAAGAACGTTAAGTAGAGTGGAAAGTTACTTAAGTGACGGTATCTAACCAGAAAGGGACGGCTAACTACGTGCCAGCAGCCGCGGTAATACGTAGGTCCCAAGCGTTGTCCGGATTTATTGGGCGTAAAGCGAGC
+
GGGGGGGGGGGGGGGGGGGGGGGGGGGGGGGGGGGGGGGGGGGGGGFGGGGGGGGGGGGGGGGGGGGFG@FGGGGGGGGGGFGGGGGD=EGGGGGGGGGGGGGGFGGGFGGGFGGGGGGGFGF@FEFGGGGGGFGFGGGGGCCGGGGGGGGGGGGGFFGGGGGGGDGFECEGGGGGGGGGCGFGGFGGGGG>EEEGGF99CFCFGGGGGGGGGGEGGGGGGGCEE9FGCFCFGGGGG*7CDDC1
@M03364:276:000000000-BLYN8:1:1101:9743:2498 1:N:0:1
ACTCCTACGGGAGGCAGCAGTAGGGAATCTTCGGCAATGGGGGCAACCCTGACCGAGCAACGCCGCGTGAGTGAAGAAGGTTTTCGGATCGTAAAACTCTGTTGTTAGAGAAGAACGTTAAGTAGAGTGGAAAGTTACTTAAGTGACGGTATCTAACCAGAAAGGGACGGCTAACTACGTGCCAGCAGCCGCGGTAATACGTAGGTCCCAAGCGTTGTCCGGATTTATTGGGCGTAAAGCGAGC
+
FGGFGGFGGGGGGGGGGGGGGGFGEDFGGGGGGGGGEGGGGGGGGGGFGGGGGGGGGGGGGGGCEEGFCEG,FDG<FFF<:EAFGGGGGEGGGGGGGGGGGGGGGFGFFGGGFGGGGFFGGFEGGGGGGGGCDF<FDGCFGDEFFFGGGE@FGFGFGGF7DEFGGGGGEGCCFGGGGGGG7B8CE7EFGFGEGG>EGCEFFFCEEEC?*@C=FC**:=FCEDEEEGCFFGGFDGGG3CDFDDC)
@M03364:276:000000000-BLYN8:1:1101:9380:2542 1:N:0:1
ACTCCTACGGGAGGCAGCAGTGGGGAATATTGCACAATGGGCGCAAGCCTGATGCAGCCATGCCGCGTGTATGAAGAAGGCCTTCGGGTTGTAAAGTACTTTCAGCGAGGAGGAAGGCATTAAGGTTAATAACCTTGGTGATTGACGTTACTCGCAGAAGAAGCACCGGCTAACTCCGTGCCAGCAGCCGCGGTAATACGGAGGGTGCAAGCGTGAATCGGAATGACTGGGCGTAAAGCGAGCG
+
GGGGGGGGGGGGGGGGGGGGGGGGGGGGGGGGGGGGGGGGGGGGGGGGGGGGGGGGGGFFFGGGGGGGGCEGGGGGGGGGGEGGGGGEGGGGGGGGGGGGGGGGGGF>CFFCFDGFGCEFGGGFGGF<<FEDEAFDFGGFGG,AFEGEGGGABBFDFG7FGB@F,@FGGGGGGGG9FE<FGCEFEFG@EC5CEGECCFGGEGGDE***?FGGGG*:C?+*:ECC+<CE7:8CCGCE5CDCCG<<
@M03364:276:000000000-BLYN8:1:1101:8677:2545 1:N:0:1
ACTCCTACGGGAGGCAGCAGTAGGGAATCTTCGGCAATGGACGAAAGTCTGACCGAGCAACGCCGCGTGAGTGAAGAAGGTTTTCGGATCGTAAAACTCTGTTGTTAGAGAAGAACAAGGACGTTAGTAACTGAACGTCCCCTGACGGTATCTAACCAGAAAACCACGGCTAACTACGTGCCAGCAGCCGCGGTAATACGTAGGTGGCAAGCGTTGTCCGGATTTATTGGGCGTAAAGCGAGCG
+
GGGGGGGGGGGGGGGGGGGGGGGGGGGGGGGGGGGGGGGGGGGGGGGGGGGGGGGGGGGGGGGGGGGGGGGGGGGGFGGGGGGGGGGGGGGGGGGGGGGGGGGGGGGGAFFFCGGGGGGGGGGGFGGGGGGGGGGGGGGGGGGGGGGGGGGGFGFCGGGGGGGGGGGGGGDGFGCCCEGAFEFG>8FGGEEGGGGGGGGGEGGGEFFGGFGGGGGC>?CEGECGGCGGGGGGDDGGGGGC<CD7
@M03364:276:000000000-BLYN8:1:1101:16841:2555 1:N:0:1
ACTCCTACGGGAGGCAGCAGTAGGGAATCTTCCACAATGGACGAAAGTCTGATGGAGCAACGCCGCGTGAGTGAAGAAGGTTTTCGGATCGTAAAACTCTGTTGTTGGAGAAGAATGTATCTGATAGTAACTGATCAGGTAGTGACGGTATCCAACCAGAAAGCCACGGCTAACTACGTGCCAGCAGCCGCGGTAATACGTAGGTGGCAAGCGTTGTCCGGATTTATTGGGCGTAAAGCGAGCG
+
GGGGGGGGGGGGGGGGGGGGGGGGGGGGGGGGGGGGGGFGFFGGGGGGGGGGGGGGGGGFGGGGGGGGGGGGGGGGGGGGFGGGGDGGGGGGGGGGGGGGGGFGGGGGFFGGGGGCGFGGCGGFFGGGAFGGGCGGGGFFGGGGGGGGGGCFEFGGGGGCGGGGGGGDGGGGGGGGGGGGGGGCFGGGGGGGG:EGGF9EECFEGFFGGGGGGEGGGGGGGE55A7?CFGGGDGGGGGGGGGGD
@M03364:276:000000000-BLYN8:1:1101:8719:2558 1:N:0:1
ACTCCTACGGGAGGCAGCAGTGGGGAATATTGCACAATGGGCGCAAGCCTGATGCAGCCATGCCGCGTGTATGAAGAAGGCCTTCGGGTTGTAAAGTACTTTCAGCGAGGAGGAAGGCATTAAGGTTAATAACCTTAGTGATTGACGTTACTCGCAGAAGAAGCACCGGCTAACTCCGTGCCAGCAGCCGCGGTAATACGGAGGGTGCAAGCGTTAATCGGAATTACTGGGCGTAAAGTGCACG
+
GGGGGGGGGGGGGGGGGGGGGGGGGGGGGGGGGGGGFFFGGGGGGGGGGGGGGGGGGGGGGGGGGGGGGFGGGGGGGGGGGGGGGGGGGGGGGGGGGGGGGGGGGGGGGGGGGCGGGGGFGGGGGGGGGGGGGCF9DDFGGGGGGG@G@ACFFGCFBEFFFGFGGGGGGGGGFGFGGGFCGB@GGGGGCEEGG8>CFGGGGGGGGEGCCECFGGDGFGGGGGEFFGGGGGGFGDGCFGGD7C>5
@M03364:276:000000000-BLYN8:1:1101:13478:2601 1:N:0:1
ACTCCTACGGGAGGCAGCAGTAGGGAATCTTCGGCAATGGGGGCAACCCTGACCGAGCAACGCCGCGTGAGTGAAGAAGGTTTTCGGATCGTAAAACTCTGTTGTTAGAGAAGAACGTTAAGTAGAGTGGAAAGTTACTTAAGTGACGGTATCTAACCAGAAAGGGACGGCTAACTACGTGCCAGCAGCCGCGGTAATACGTAGGTCCCAAGCGTTGTCCGGATTTATTGGGCGTAAAGCGAGC
+
GGGGGGGGGGGGGGGGGGGGGGGGGGGGGGGGGGGGGGGFGGGGGGGGGGGGGGGGGGGGGGGGGGGGGGGGGGGGGGGGGGGGFGG>:FFGGGGGGGGGGGGGGGGGGGGGGGGFGGGGGGGGGFGGGGGGGGGGFGGGGGGGGGGGGGGGGGGGGGGGGGGGGGGGGGGGGGFGGGGGGGGGGGGGGFGGGGGGGGFGGFGGGGGGGGGGFGCEGGGGGG55CFCFGFGGCDCEDFGCDGG)
@M03364:276:000000000-BLYN8:1:1101:15201:2605 1:N:0:1
ACTCCTACGGGAGGCAGCAGTGGGGAATATTGCACAATGGGCGCAAGCCTGATGCAGCCATGCCGCGTGTATGAAGAAGGCCTTCGGGTTGTAAAGTACTTTCAGTCGGGAGGAAGGTGTCAAGGTTAATAACCTTGGCAATTGACGTTACCGACAGAAGAAGCACCGGCTAACTCCGTGCCAGCAGCCGCGGTAATACGGAGGGTGCAAGCGTTAATCGGAATTACTGGGCGTAAAGCGCACG
+
GGGGGGGGGGGGGGGGGGGGGGGGGGGGGGGGGGGGGGGGGGGGGGGGGGGGGGGGGGGGGGGGGGGGGGGGGGGGGGGGGGGGGGGGGGGGGGGGGGGGGGGGGGGGGGGGGEGGGEGGGGGGGGGGGGGGGGGGGCGGGGGGGGDEGGGGGEGGGGGGGGGGGGGGGGDGGGGGGGGGGGGGGGCGFGGGGGGGGGGGGGGGGGGDGGGGGGGGGCGGGCEGGGFGG6CCCC7C7FGGGG37
@M03364:276:000000000-BLYN8:1:1101:19321:2609 1:N:0:1
ACTCCTACGGGAGGCAGCAGTAGGGAATCTTCGGCAATGGGGGCAACCCTGACCGAGCAACGCCGCGTGAGTGAAGAAGGTTTTCGGATCGTAAAACTCTGTTGTTAGAGAAGAACGTTAAGTAGAGTGGAAAGTTACTTAAGTGACGGTATCTAACCAGAAAGGGACGGCTAACTACGTGCCAGCAGCCGCGGTAATACGTAGGTGGCAAGCGTTGTCCGGATTTATTGGGCGTAAAGCGAGC
+
FGGGGGGGGGGGGGGGGGGGGGGGGGGGGGGGG>EGEFGGGGGGGGGGGGFGE@7FGGGGFGGGGGGEGFGGGGFGGGGGGGGGGGGFC:FFGGG9FEGG<FGGGGGGFGGGGGG8F=F@FGGGGGGGGGGGG>FGDFGGGGCFFC>CF@7CFAFGCFGGFGGGD<CCFGGGGGGCAD*<AFFFCFG@FCEGGGGGDC9;FGGGGGDGFGCC=CE5CGGGGECCGGEFC+<CDDGGCD*09>C)
@M03364:276:000000000-BLYN8:1:1101:12314:2615 1:N:0:1
ACTCCTACGGGAGGCAGCAGTGGGGAATATTGCACAATGGGCGCAAGCCTGATGCAGCCATGCCGCGTGTATGAAGAAGGCCTTCGGGTTGTAAAGTACTTTCAGCGAGGAGGAAGGCATTAAGGTTAATAACCTTGGTGATTGACGTTACTCGCAGAAGAAGCACCGGCTAACTCCGTGCCAGCAGCCGCGGTAATACGGAGGGTGCAAGCGTTAATCGGAATTACTGGGCGTAAAGCGCACG
+
GGGGGGGGGGGGGGGGGGGGGGGGGGGGGGGGGGGGGGGGGGGGGGGGGGGGGGGGGGGGGGGGGGGGGGGGGGGGGGGGGGGGGGGGGGGGGGGGGGGGGGGGGGGCFGEEDGFGGGGGGGGGGGGGGGGGCFFGGGGFGGGGCFGFGGFFFFGGGEGGGGGGGGGGGGGGGGFDFEG@FGGFFGGG78EGGGGGGGGGGGGGGGGGGGGG5BEGFGGGGGGGGGGGGGCFGGGGGGGGGDG<
@M03364:276:000000000-BLYN8:1:1101:20071:2634 1:N:0:1
ACTCCTACGGGAGGCAGCAGTAGGGAATCTTCGGCAATGGGGGCAACCCTGACCGAGCAACGCCGCGTGAGTGAAGAAGGTTTTCGGATCGTAAAACTCTGTTGTTAGAGAAGAACGTTAAGTAGAGTGGAAAGTTACTTAAGTGACGGTATCTAACCAGAAAGGGACGGCTAACTACGTGCCAGCAGCCGCGGTAATACGGAGGGTGCAAGCGTTAATCGGAATTACTGGGCGTAAAGCGCAC
+
GGGGGGGEFFGGGGGGGGGGGGGGDGGGGGGDFGGCFGGGGGGGEGGFCGGG8CCFFEGGG7=F=@CEGG:?EFGGGGGGGGGGGGGGGGGFGGGFFGGGFFFEFGGGFGGFGGGG+3=FFFGGFEFGGGGFG8FGGGFGFAFGF,>@7FFFFGD<F,7DGEFC>F:FECEGGFGG>B@FGF@F<EFGG8CECCC=CFDFGGCECGCCCGGGGGECEFFGD5E=FFGCFCFFFCCGGCFFD3<1
@M03364:276:000000000-BLYN8:1:1101:19297:2637 1:N:0:1
ACTCCTACGGGAGGCAGCAGTGGGGAATATTGCACAATGGGCGCAAGCCTGATGCAGCCATGCCGCGTGTATGAAGAAGGCCTTCGGGTTGTAAAGTACTTTCAGTCGGGAGGAAGGTGTTAAGGTTAATAACCTTGGCAATTGACGTTACCGACAGAAGAAGCACCGGCTAACTCCGTGCCAGCAGCCGCGGTAATACGGAGGGTGCAAGCGTTAATCGGAATTACTGGGCGTAAAGCGCACG
+
GGGGGGGGGGGGGGGGGGGGGGGGGEGGDGGGGGGGGGGGGGGGGGGGGGGGGGGGGGGFFGGGGGGGGGGGGGGGGGGGGGGGGGGGGGGGGGGGGGGGGGGGGGGGGGGGGCFGGGGGGGGGGGFGGGGGGGFGGGFGGGGFGGEGGGEGGGCCFGGGGGGGGGFEGGGGGGGGGGGGGGFGGF6DGGGGGC>EGGFGGGGGGGGGGGGGGGGDCGGGGGEGGGGGFGGGGGEGFGGGGGGG
@M03364:276:000000000-BLYN8:1:1101:14824:2645 1:N:0:1
ACTCCTACGGGAGGCAGCAGTAGGGAATCTTCGGCAATGGACGAAAGTCTGACCGAGCAACGCCGCGTGAGTGAAGAAGGTTTTCGGATCGTAAAACTCTGTTGTTAGAGAAGAACAAGGACGTTAGTAACTGAACGTCCCCTGACGGTATCTAACCAGAAAGCCACGGCTAACTACGTGCCAGCAGCCGCGGTAATACGTAGGTGGCAAGCGTTGTCCGGATTTATTGGGCGTAAAGCGAGCG
+
GGGGGGGGGGGGGGGGGGFGGCFFGGGGGGGGG@EFGGGGE@FEGGGCFFGGGDG@FF7EEGGGGGGGGGFGGGGGGGGGFFGGFGG@+>CGFGGFFFGGCGAA,4FF9FFFGGCGGGGFFGGGGB:FGEFGBFFFFFC@FGGGGCFECFGFFGGGGGGGFGGGGGCGECF7FGE,,B>FF8CGF8BC8ECEE3*BBEGGFCEGGGGF99F58;CEGGGGGG5*03<@7C8CGG==3*07DGG5
@M03364:276:000000000-BLYN8:1:1101:20329:2678 1:N:0:1
ACTCCTACGGGAGGCAGCAGTAGGGAATCTTCGGCAATGGACGAAAGTCTGACCGAGCAACGCCGCGTGAGTGAAGAAGGTTTTCGGATCGTAAAACTCTGTTGTTAGAGAAGAACAAGGACGTTAGTAACTGAACGTCCCCTGACGGTATCTAACCAGAAAGCCACGGCTAACTACGTGCCAGCAGCCGCGGTAATACGTAGGTGGCAAGCGTTGTCCGGATTTATTGGGCGTAAAGCGAGCG
+
GGGGGGGGGGGGGGGGGGGGGGGGGGGGGGGGGGGGGGGGGGGGGGGGGGGGGGGGGGGGGGGGGGGGGGGGGGGGGGGGGGGCFFGGFGGGGGFFCFGFGGGGGGGGGGGGGGGGGGGGGGGFGGGGGFGGGGGGGGGGGGGGGGGGGGGGGGGGCFFFGGGGAFFGGGGGGGGGGEGFGGGGGGGGGGDGGGGGGGGGGGFGGGGGGGGFCGGEE9CEGGGGGGGGGGGGGG5ECFGGGGD5
@M03364:276:000000000-BLYN8:1:1101:19105:2728 1:N:0:1
ACTCCTACGGGAGGCAGCAGTGGGGAATATTGCACAATGGGCGCAAGCCTGATGCAGCCATGCCGCGTGTATGAAGAAGGCCTTCGGGTTGTAAAGTACTTTCAGTCGGGAGGAAGGTGTCAAGGTTAATAACCTTGGCTATTGACGTTACCGACAGAAGAAGCACCGGCTAACCTCGTGCCAGCAGCCGCGGTAATACGGAGGGTGCAAGCGTTAATCGGAATTACTGGGCGTAAAGCGCACG
+
@FFFFGGGGGCGD7F>FFFFGGGGGGGGDGGF,CFGEGDFGFG>GGGFFGGFG,EFEFGGGGGGCEGCFG8C<<FFFEEFFGF<=,CF<FFECGGGFFGGGGGGGFCFCFFFFF,A:?,:5CFF,EFCFGFC9FE9D?F,,5EFFAF:C>FD++8:+3,@<F<>3@E7FCC3DF,,?CCF**;,8,>,44*1:C8CF9CFE1CCC3;5:+9;5*/1:F?:C=CFG:F97EFC3):CGGFDD<7)
@M03364:276:000000000-BLYN8:1:1101:15152:2745 1:N:0:1
ACTCCTACGGGAGGCAGCAGTGGGGAATATTGCACAATGGGCGCAAGCCTGATGCAGCCATGCCGCGTGTATGAAGAAGGCCTTCGGGTTGTAAAGTACTTTCAGCGGGGAGGAAGGTGAGTGGTTTAATACGCCATTCAATTGACGTTACCCGCAGAAGAAGCACCGGCTAACTCCGTGCCAGCAGCCGCGGTAATACGGAGGGTGCAAGCGTTAATCGGAATTACTGGGCGTAAAGCGCACG
+
GGGGGGGGGGGGGGGGGGGGGGGGGGGGGGGGGGGGGGGGDFGGGGGGGGGGGGGGGGGGGGGGGGGGGGGGGGGGGGGGGGGGGGGGGGEGGGFGGGGGGGGGGGGGGGGGGGGFGA,?FBFGGGGGGGGGGGGGGGGGGGGGFGGEFFGGGGGGGGGGGGGGGGGGGGGCGGGGGGGGGGFGGGCFGGGGGGGGGGGGGGGGGGGDFGGGEGGDGGFFEGGGGGGGGEGGGGGDGGGGGGGC
@M03364:276:000000000-BLYN8:1:1101:8627:2748 1:N:0:1
ACTCCTACGGGAGGCAGCAGTGGGGAATATTGCACAATGGGCGCAAGCCTGATGCAGCCATGCCGCGTGTATGAAGAAGGCCTTCGGGTTGTAAAGTACTTTCAGCGAGGAGGAAGGCATTAAGGTTAATAACCTTGGTGATTGACGTTACTCGCAGAAGAAGCACCGGCTAACTCCGTGCCAGCAGCCGCGGTAATACGGAGGGTGCAAGCGTTAATCGGAATTACTGGGCGTAAAGCGCACG
+
GGGGGGGGGGGGGGGGGGGGCFGGGGGGGGGGGGGGGGGGGGEFGGGGGGGGGGGGGGFGGGGGGGGFGGGGGFFEGFGGGGGGGGGGGGGGGGGGGGGGGGGGGGGGGGGGGGGGGGGGGFGGCFF9EGGGGGGGG8,A,CDGGCGFGGGGGGGG7FGGGGFGGFBFEGGGGGGAFGGGGGGGGGGFEEGCCEGGCGGG5CGGGGGGGFGGGG=EG7<CEGGGGGGGGGCFGGGGGFGDDGG5
@M03364:276:000000000-BLYN8:1:1101:23466:2754 1:N:0:1
ACTCCTACGGGAGGCAGCAGTGGGGAATATTGCACAATGGGCGCAAGCCTGATGCAGCCATGCCGCGTGTATGAAGAAGGCCTTCGGGTTGTAAAGTACTTTCAGCGAGGAGGAGGGCATTAAGGTTAATAACCTTGGTGATTGACGTTACTCGCAGAAGAAGCACCGGCTAACTCCGTGCCAGCAGCCGCGGTAATACGGAGGGTGCAAGCGTTAATCGGAATTACTGGGCGTAAAGCGCACG
+
FGEGGGGGCCEG@@FGCEFGGFFD@FEFEDGGGGGGFGGFGGDGGB:FGGFGGGAEAE<FADFEFGC6=86FF9,EF8FFD8DCFGGGFCGGGGGFFGGG<FGGG,F>FFGGG+8CFGFGCG<D<<BFGA9,B,C,CBFFFGCDFFGCFEEBA:FF@C>@<:FGGGGDDE@CFG,?:EFFF8BFC7EFFEEEE:CEFG9ECG8CDGGGGGGG5:*8CE?5CG=CGFGDC6*:D957**:C<CDD
@M03364:276:000000000-BLYN8:1:1101:17988:2849 1:N:0:1
ACTCCTACGGGAGGCAGCAGTAGGGAATCTTCGGCAATGGACGAAAGTCTGACCGAGCAACGCCGCGTGAGTGAAGAAGGTTTTCGGATCGTAAAACTCTGTTGTTAGAGAAGAACAAGGACGTTAGTAACTGAACGTCCCCTGACGGTATCTAACCAGAAAGCCACGGCTAACTACGTGCCAGCAGCCGCGGTAATACGTAGGTGGCAAGCGTTGTCCGGATTTATTGGGCGTAAAGCGAGCG
+
GGGGGGGGGGGGGGGGGGGGGGGGGGGGGGGGGGGGGGGGGGGGGGGGGGGGGGGGGGGGGGGGGGGFGGGGGGGGGGGGGGGGGGGGGGGGGGGGGGGGGGGGGGGGGGGGGGGGGGGGGGGGGGGGGGGGGGGGGGGGGGGGGGGGGGGGGGGGGGFGGGGGGGGGGGGGGGGGGDGGGGGGGGGGGGGGGGGCCGGGGGGCFGGGGGGGGGGGGGGGGGDEFGGG9EGGGGGGGGGGGGGD
@M03364:276:000000000-BLYN8:1:1101:20579:2919 1:N:0:1
ACTCCTACGGGAGGCAGCAGTAGGGAATCTTCGGCAATGGGGGCAACCCTGACCGAGCAACGCCGCGTGAGTGAAGAAGGTTTTCGGATCGTAAAACTCTGTTGTTAGAGAAGAACGTTAAGTAGAGTGGAAAGTTACTTAAGTGACGGTATCTAACCAGAAAGGGACGGCTAACTACGTGCCAGCAGCCGCGGTAATACGTAGGTCGCAAGCGTTGTCCGGATTTATTGGGTGTAAAGCGAGC
+
FFGGGE,CC;CGGG7FDCFFGAFFGGGFGFFDDCEE@8EFGE7F7CC6@CFGGGGG7B@FCEGGGCFFE::?5CEEG,EF4??BD7C:4>BF8<FAFFGGAEFGGGCDBE,AE,DBF<FD@ECDDGGG9B,ED@F=9FCDFGF7CFFE7FFGGF,,<<F7FFDCGDGGDGGGE@FFFCFF@::B@8FFF,BEGC:*;BCBFG?7EE+*38CEGGE8:A?FGE85A++22?ECCG5FFGCGDDC1
@M03364:276:000000000-BLYN8:1:1101:8784:2989 1:N:0:1
ACTCCTACGGGAGGCAGCAGTAGGGAATCTTCCACAATGGACGAAAGTCTGATGGAGCAACGCCGCGTGAGTGAAGAAGGTTTTCGGATCGTAAAACTCTGTTGTTGGAGAAGAATGTATCTGATAGTAACTGATCAGGTAGTGACGGTATCGAACCAGAAAGCCACGGCTAACTACGTGCCAGCAGCCGCGGTAATACGTAGGTGGCAAGCGTTGTCCGGAGTTATTGGGCGTAAAGCGAGCG
+
F<FGGADG@GDBF:@8,,E@<<FFCDEGDECD<@FCEFG89FGEGEEE,E<E6E@@@@FGGFC:FGG=@:FCEFEFCAFG<?CDFEGGGDFGGGGEFF,FEG9BFA?EF<<FFFGGGGDC,C?<FF,:<E5BFFFC,5,,AFGG<,@CFD@?+>@,@,@@FFF8FGGGG7C:F<;=>*5>B*7>EC,2>:B8:B:CCBFG9CCC,?B8*>FG5*:?EG:EE5*=<91>998:<55*/:7CD3)1
@M03364:276:000000000-BLYN8:1:1101:16128:2996 1:N:0:1
ACTCCTACGGGAGGCAGCAGTAGGGAATCTTCGGCAATGGGGGCAACCCTGACCGAGCAACGCCGCGTGAGTGAAGAAGGTTTTCGGATCGTAAAACTCTGTTGTTAGAGAAGAACGTTAAGTAGAGTGGAAAGTTACTTAAGTGACGGTATCTAACCAGAAAGGGACGGCTAACTACGTGCCAGCAGCCGCGGTAATACGTAGGTCCCAAGCGTTGTCCGGATTTATTGGGCGTAAAGCGAGT
+
GGGGGGGGGGGGGGEGGGGGGGGGGEGGGGGGGGGGGGGGGGGGGGGGGGGGGGGGGGGGGGGGGGGGGGFGGGGGGGGGGGGGGGGGGGGGGGGFGGGGGGGGGGGGGGGGGGGGGFGGGFGGCFGFFFGFG,FGGGGGGDFGGGGGGGGGGGGGGGGG>FGGGGGGGGDGCFFGGGGGGGGGGGGGGGGGGGEBCGGGGGGGDGGGGGGGGGGGDECFGGCGCCFFGFGGGGGDD3FGDGC9
@M03364:276:000000000-BLYN8:1:1101:17762:3013 1:N:0:1
ACTCCTACGGGAGGCAGCAGTAGGGAATCTTCGGCAATGGACGAAAGTCTGACCGAGCAACGCCGCGTGAGTGAAGAAGGTTTTCGGATCGTAAAACTCTGTTGTTAGAGAAGAACAAGGACGTTAGTAACTGAACGTCCCCTGACGGTATCTAACCAGAAAGCCACGGCTAACTACGTGCCAGCAGCCGCGGTAATACGTAGGTGGCAAGCGTTGTCCGGATTTATTGGGCGTAAAGCGAGCG
+
GGGGGGGGGGGGGGGGGGGGGGGGGGGGGGGGGGGGGGGGGGGGGDGGGGGGGGGGGGDGGGGGGGGGGGEGGGGGGGGGGGGGGGGCFGEGDGGGGGGGGGGGGGGCFGGGGGGGG?CEGEFGGGGGGGFGGFFGGGGGGGGGGGGGGGFGGGGFFFGGGFFFGGGG7FGGGFFGGGGGGGGGF,CF8CEBE8BEEC9CGGCEFGFGGGGGGGGDGGGGGEEGGGGF?EFGGGGGGG>D3<D<
@M03364:276:000000000-BLYN8:1:1101:14332:3076 1:N:0:1
ACTCCTACGGGAGGCAGCAGTGGGGAATATTGCACAATGGGCGCAAGCCTGATGCAGCCATGCCGCGTGTGTGAAGAAGGCCTTCGGGTTGTAAAGCACTTTCAGCGAGGAGGAAGGTGGTGAACTTAATACGTTCATCAATTGACGTTACTCGCAGAAGAAGCACCGGCTAACTCCGTGCCAGCAGCCGCGGTAATACGGAGGGTGCAAGCGTTAATCGGAATTACTGGGCGTAAAGCGCACG
+
GGGGGGGGGGGGGGGGGGGGGGGGGGGGGGGGGGGGGGGGGGGDEEGGGGGGGGGGGGGGGGGGGGGGGGGGGFGGGGGGCGGGGGGGGGGGGGGGGGGGGGGGGGDFGGCFGGGGGGGGGFFGGFGDFGGGGGGGGGGFFGGGGGGGGGGGGGGGGDFGGGGDGGGGGGGGGGGFGGGGGCGFGGGGGGGGGCEGGGFGE*BEEEGGGCF=EGGGGGFF=DGGGGF?CGFGCDGGFGGDDGG3
@M03364:276:000000000-BLYN8:1:1101:24095:3091 1:N:0:1
ACTCCTACGGGAGGCAGCAGTGGGGAATATTGCACAATGGGCGCAAGCCTGATGCAGCCATGCCGCGTGTATGAAGAAGGCCTTCGGGTTGTAAAGTACTTTCAGCGAGGAGGAAGGCATTAAGGTTAATAACCTTAGTGATTGACGTTACTCGCAGAAGAAGCACCGGCTAACTCCGTGCCAGCAGCCGCGGTAATACGGAGGGTGCAAGCGTTAATCGGAATTACTGGGCGTAAAGCGCACG
+
FGGGGGFFGEGGGDEEGGFFGGGGGGGGGGFGGGGGGGGGGGGGGGEFGGGCGAFGGFGGGGGGGGG>CGFGGGCEGGGCCFGGGGGGEGGGGAFGGGGG,EFGGGGGGGDGGGF8FGGGGGGGGEGGGGGG9DGGGFA,,,CDFFEFFFGEFGGGGGGGGFGCF7BFGGGDGFGGCG@FGGGDGGGFGGGECEEECFGGGEGGGGGGGGFGDBCEGGFFEG5AFGF776=GG3CGGGCD<DC)
@M03364:276:000000000-BLYN8:1:1101:13671:3107 1:N:0:1
ACTCCTACGGGAGGCAGCAGTAGGGAATCTTCGGCAATGGACGAAAGTCTGACCGAGCAACGCCGCGTGAGTGAAGAAGGTTTTCGGATCGTAAAACTCTGTTGTTAGAGAAGAACAAGGACGTTAGTAACTGAACGTCCCCTGACGGTATCTAACCAGAAAGCCACGGCTAACTACGTGCCAGCAGCCGCGGTAATACGTAGGTGGCAAGCGTTGTCCGGATTTATTGGGCGTAAAGCGAGCG
+
GGGA<C<FGGC6@C@CFGGFECCFEEFG,<@<<BCFEGG8DFGF+6@CFGFG<@:@FFFCFGG+@FGFGGBEFFCEED=D4B,4?FG7+>:E<F@FDEABDFFGFGEGGG<F,:<FECGGGGDFGFGFCAFFCCF,=FDGFFCFGFGGGDGCAFCACFGGG7CFFF:FEGFGGFG9CCF77:,2=C,BBBCCEGGEF+?B+:C7BEFG99:8=E*:ED<5**/:C@C7+<;:CCEE3>:>C<3)
@M03364:276:000000000-BLYN8:1:1101:25155:3124 1:N:0:1
ACTCCTACGGGAGGCAGCAGTAGGGAATCTTCGGCAATGGACGAAAGTCTGACCGAGCAACGCCGCGTGAGTGAAGAAGGTTTTCGGATCGTAAAACTCTGTTGTTGGAGAAGAATGTATCTGATAGTAACTGATCAGGTAGTGACGGTATCCAACTAGAAAGCCACGGCTAACTACGTGCCAGCAGCCGCGGTAATACGTAGGTGGCAAGCGTTGTCCGGATTGATTGGGCGTAAAGCGAGCG
+
FFGGGGGGGGGGGGGGGGGG9FFFGGGGGGGGGGGGDGGGFGGEEDGECFGGGGGGDEEGGG7FEEEGGGDFFGDGGFCFC<<DEC@FCGCFCFGGGGGFFGG9FEFGFGGG<<FGC,8C,,B9<FGG9BFCDC<<?9AFGGGGFAFEGFFAAFDG,5ECFF<DFFGEFE7<CCACFCC,<DF;FGC7,*18:ECEGGGFE<>@F?GF>+3CCBEGD:F55AE5:9FGG*C57575<::)9/77
@M03364:276:000000000-BLYN8:1:1101:17435:3134 1:N:0:1
ACTCCTACGGGAGGCAGCAGTAGGGAATCTTCGGCAATGGGGGCAACCCTGACCGAGCAACGCCGCGTGAGTGAAGAAGGTTTTCGGATCGTAAAACTCTGTTGTTAGAGAAGAACGTTAAGTAGAGTGGAAAGTTACTTAAGTGACGGTATCTAACCAGAAAGGGACGGCTAACTACGTGCCAGCAGCCGCGGTAATACGTAGGTCCCAAGCGTTGTCCGGATTTATTGGGTGTAAAGCGAGC
+
GGGGGGGGGGGGGGGGGGGGGGGGGGGGGGGGGGGGGGGGGGGGGGGGGGGGGGGGGGGFGGGGGGGGGGGGGGGGGGGGGGGGGGGGGGGGGGGGGGGGGGGGGGGGGGGGGGGGGGGGGGGFFFGGGGGFGGGGGGGGGGGGGGGGGGGGGGGGFGGGGGGGGGFGGGGGGGGGGGGGGGGGFFGGGGGDGGCECCFGG?<BEGGGD9FGGGGGGGGFGGGGDFCCGGGGDDGGGGFF75D)
@M03364:276:000000000-BLYN8:1:1101:23742:3142 1:N:0:1
ACTCCTACGGGAGGCAGCAGTAGGGAATCTTCGGCAATGGACGAAAGTCTGACCGAGCAACGCCGCGTGAGTGAAGAAGGTTTTCGGATCGTAAAACTCTGTTGTTAGAGAAGAACGTTAAGTAGAGTGGAAAGTTACTTAAGTGACGGTATCTAACCAGAAAGGGACGGCTAACTACGTGCCAGCAGCCGCGGTAATACGTAGGTCCCAAGCGTTGTCCGGATTTATTGGGCGTAAAGCGAGC
+
GGGGGGGGCFGGGGGGGGGGGCGGGGGGCFGGGGGGGGGGGGGGGGGGGGEFGGGGGGDFGGGEGGGGGDGFGGFEFGGGGGGGGGGGGGGFFGGGGD9FFGGCGGGGGFGGEGCFEFGGGGDGGFGFGFFGF?FDADFA9BAFFFFDGGGGGFGGFGFCBGGFGEDGGG@CFGGGCGGC7EFGGGGGFGGGGGEGCGD+CFF7B9+:;FE5FEEEGEGFGGEEGGGGG7?=4C=GDGDF3CD)
@M03364:276:000000000-BLYN8:1:1101:12041:3159 1:N:0:1
ACTCCTACGGGAGGCAGCAGTGGGGAATATTGCACAATGGGCGCAAGCCTGATGCAGCCATGCCGCGTGTGTGAAGAAGGCCTTCGGGTTGTAAAGCACTTTCAGCGAGGAGGAAGGTGGTGAACTTAATACGTTCATCAATTGACGTTACTCGCAGAAGAAGCACCGGCTAACTCCGTGCCAGCAGCCGCGGTAATACGGAGGGTGCAAGCGTTAATCGGAATTACTGGGCGTAAAGCGCACG
+
GGGGGGGGGGGGGGGGGGGGGGGGGGGGGGGGGGGGGGGGGGGGGGGFGGGGGGFGGGGGGGGGGGGCC?FGGGGGGGGFGFGGGGGGGGGGGGGGGGGGGGGGGGGEGGGGGDGGGGGGGGGGGGGGGGGDFGGFGFGGGGGGGGGGGGGGFGGGGGGGGGGGGGGGGGGGGGFGGEGFGGGGGGGGFGGGGGGGGGGGGECEEGGGGGGGGGGGGGFGEGGGGDGFF?FFGGGGGGGGGGG5
@M03364:276:000000000-BLYN8:1:1101:13504:3166 1:N:0:1
ACTCCTACGGGAGGCAGCAGTAGGGAATCTTCCGCAATGGGCGAAAGCCTGACGGAGCAACGCCGCGTGAGTGATGAAGGGTTTCGGCTCGTAAAACTCTGTTATTAGGGAAGAACAAATGTGTAAGTAACTATGCACATCTTGACGGTACCTAATCAGAAAGCCACGGCTAACTACGTGCCAGCAGCCGCGGTAATACGTAGGTGGCAAGCGTTATCCGGAATTATTGGGCGTAAAGCGCGCG
+
GGGGGGGGGGGGGGGGGGFGGGGGGGGGGGGGGGGGGGGGGGGGGGGGGGGGGGGGGGGGGGGGGGGGGGGGGGGGGGGGGGGGGGGGEGGGGGGGGGGGGGGGGGGGGGGGGGGGGGGGGGGGGC<FGGGGGGGGGGGGGGGFGGGGGGGGGGGGGGGGGGGFGGGGGGGGGGGGGGGGGGGGGGGG7BEGGGGGGDFFGCEGGGGFGGGGDGGC=FFEGGEFFFGGGCGGGG=GGGGGGGGG
@M03364:276:000000000-BLYN8:1:1101:17846:3168 1:N:0:1
ACTCCTACGGGAGGCAGCAGTAGGGAATCTTCCACAATGGACGAAAGTCTGATGGAGCAACGCCGCGTGAGTGAAGAAGGTTTTCGGATCGTAAAACTCTGTTGTTGGAGAAGAACGTATTTGATAGTAACTGATCAGGTAGTGACGGTATCCAACCAGAAAGCCACGGCTAACTACGTGCCAGCAGCCGCGGTAATACGTAGGTGGCAAGCGTTGTCCGGATTTATTGGGCGTAAAGCGAGCG
+
GGGGGGGGGGGGGGGGGGGGGGGGGGGGGGGGGGGGGGGGGGGFFGGGGGGGGGGGGGGGGGGGGGGGGGGGGGGGGGGGGGGGGGGDEGCGGGGGFFGGGGGGGGGGFGFGGGGGGFFGGFEGEDFGGGGGGGGGGGGGGGGGGGGGGGGGGGGGGGGGGGGGGGGGGGGGGFGGGGGFGGGGGGFGGGGGGGGGGGGGGGGGGGGGGGGGGGGGGGCEGGGGGFGG?ECGGGGGG7FGDGGG
@M03364:276:000000000-BLYN8:1:1101:8597:3176 1:N:0:1
ACTCCTACGGGAGGCAGCAGTGGGGAATATTGCACAATGGGCGCAAGCCTGATGCAGCCATGCCGCGTGTATGAAGAAGGCCTTCGGGTTGTAAAGTACTTTCAGTCGGGAGGAAGGTGTCAAGGTTAATAACCTTGGCAATTGACGTTACCGACAGAAGAAGCACCGGCTAACTCCGTGCCAGCAGCCGCGGTAATACGGAGGGTGCAAGCGTTAATCGGAATTACTGGGCGTAAAGCGCACG
+
GGGGGGGGGGGGGGGGGGGGGGGGGGGGGGGGGGGGGGGGGGGGGGGGGGGGGGGGGGGGGGGGGGGGGGGGGGGGGGGGGGGGGGGGGGGGGGGGGGGGGGGGGGGGGGDEGGGGGGGGGGGGGGGFGGGGGFGGGGGGGGGGGGGGGGGGGGGGDGEGGGGFGGGGGGGGGGGGGGGEGGGG>8CFGD8CECGCCFGGGEGGG>CGFGG5EEEEFF?FGGGGGGGGFCFFDDDGGGGG:DDD
@M03364:276:000000000-BLYN8:1:1101:22862:3181 1:N:0:1
ACTCCTACGGGAGGCAGCAGTGGGGAATATTGCACAATGGGCGCAAGTCTGATGCAGCCACGCCGCGTGTGTGAAGAAGGCCTTCGGGTCGTAAAGTACTTTCAGTGGGGAGGAAGGCATTATGGTTTATAAGTTTTGTGTTTGACGTTATCTGCCCAGCAAGCAACGGCTAACTACGTGCCAGCAGCCGCGGTAATACGTAGGTTGCAAGCGTTGTTCGGATTTATTGGGCGTAAAGCGAACG
+
EFGGGGGGGGGGGGGGGGGGG,FGGGGG9FG,E,FGGGGG<FE:FGG@FGGGFG,EFG8F,@FGGGGFGG<FGFGGGGGG,,CFGGG+B+CFG@FG,CFG,E,C,<59,@F=FCA<:4E>,C,5=5,3B,5,,,:,,33@,,@DGDG+@A<,3,,,,@,,8DF7>:FGGGGGGGG,DEGGGGGGGGGFGGGGGGEGGGGG:CFGE+*=:EDGGGG***4CEE*ACG+AFEFGGGGGGG*>*)99
@M03364:276:000000000-BLYN8:1:1101:8940:3184 1:N:0:1
ACTCCTACGGGAGGCAGCAGTAGGGAATCTTCGGCAATGGACGAAAGTCTGACCGAGCAACGCCGCGTGAGTGAAGAAGGTTTTCGGGTTGTAAAGCACTTTCAGCGAGGAGGAAGGTGGTGAGCTTAATACGCTCATCAATTGACGTTACTCGCAGAAGAAGCACCGGCTAACTCCGTGCCAGCAGCCGCGGTAATACGGAGGGTGCAAGCGTTAATCGGAATTACTGGGCGTAAAGCGCACG
+
GGGGGGGGGGGGGDGGGGGGGFGGGGGGGGGGGGGGGGGGFFGGGGGGGGGGGGGGGGGGGGGDGGGFGGGGGGGGGFGFFGGGGGGGGGGGGGGGGGGGFGGGGGGDFGGGGDGGGGGGGGFGGGGC<FGFGCCGGGGEFGGGGGGCGGGCG<EEGDGGGGGFFGGGGGGGGGFFGGFGGFGFGGGGFGGGGEDGGGGGGGGGCGE>FGGGGGGGGFGGDG5CC?FGGGGFDGGG5CGGGGGD
@M03364:276:000000000-BLYN8:1:1101:14935:3194 1:N:0:1
ACTCCTACGGGAGGCAGCAGTAGGGAATCTTCGGCAATGGACGAAAGTCTGACCGAGCAACGCCGCGTGAGTGAAGAAGGTTTTCGGATCGTAAAACTCTGTTGTTAGAGAAGAACAAGGACGTTAGTAACTGAACGTCCCCTGACGGTATCTAACCAGAAAGCCACGGCTAACTACGTGCCAGCAGCCGCGGTAATACGTAGGTGGCAAGCGTTGTCCGGATTTATTGGGCGTAAAGCGAGCG
+
GGGGGGGGGGGGGGGGGGGGGGGGGGGGGGGGGGGGGGGGGGGGGGGGGGGGGGGGGGGGGGGGGGGGGGGGGGGGGGGGFFGGGGGGGGGGGGGGGGGGGGGGGGGGGGGGGGGGGGGGGGGFGGGGGGGGGGGGGGGGGFGGGGGGGGGGGGGGGGGGGGGGGGGGGGGGGGGGGGGGGGFGGGGGGGGDGGGGGGGGGGGGDGGGGGGGGCEGGGGGGGGGGGGGGGGGGGGGGGGGDGG<
@M03364:276:000000000-BLYN8:1:1101:21224:3226 1:N:0:1
ACTCCTACGGGAGGCAGCAGTAGGGAATCTTCGGCAATGGACGAAAGTCTGACCGAGCAACGCCGCGTGAGGGAAGAAGGTTTTCGGATCGGAAAACTCTGTTGTTAGAGAAGAACAAGGTCGTTAGTAACTGAACGTCCCCTGACGGTATCTAACCAGAAAGCCACGGCTAACTACGTGCCAGCATCCGCGGTAATACGTAGGTGGCGAGCGTTGTCCGGATTTATTGGGCGTAAAGCGAGCG
+
GGGGCGGGGGGGGGGGGGFGGFFDGGGGGFCAF7CGGGGF,CFGEGE9FFDFGGGGCEEGGG7FGGG:EEC,CFFCE@<FG9,BF:F=++8+?CFGG<FD?EGA=F<@EFGFFDGFGGG,5CCC@>CFDCFGGFGGGGFGD<,+>F<CF@<DGGGFGFG:C7FB7>F@7FCFFBFFC*<FG7,2=B,,6=*=BE8ECF9;B9B@F:CF*/*:C:882<EE*CEAC:CGGCFEG)75CCGGGG)1
@M03364:276:000000000-BLYN8:1:1101:10728:3244 1:N:0:1
ACTCCTACGGGAGGCAGCAGTGGGGAATATTGCACAATGGGCGCAAGCCTGATGCAGCCATGCCGCGTGTGTGAAGAAGGCCTTCGGGTTGTAAAGCACTTTCAGCGAGGAGGAAGGTGGTGAACTTAATACGTTCATCAATTGACGTTACTCGCAGAAGAAGCACCGGCTAACTCCGTGCCAGCAGCCGCGGTAATACGGAGGGTGCAAGCGTTAATCGGAATTACTGGGCGTAAAGCGCACG
+
GGGGGGGGGGGGGGGGGGGGGGFGGGGGGGGGGGGGGGGGGGGGGGGGGGGFGGGGGGGGGFFGGGGGGC<CFC9CFGGGCGGGGGGGGGGGFGGGEGFFGGFGFFEFBGCFG7EFDFFFEGGGFGGGGGGGGG8,,CAFDG<FGGGDGGGGGGGCEDCCDFFFGEGCC*5F7>DFFGGFEFFFGFDFGGGGGEEDGC?E**=8CC>B8;7A=C8;5C?FCCEFGFDFG6CCD7:A/7*97C)1
@M03364:276:000000000-BLYN8:1:1101:21637:3262 1:N:0:1
ACTCCTACGGGAGGCAGCAGTGGGGAATATTGCACAATGGGCGCAAGCCTGATGCAGCCATGCCGCGTGTATGAAGAAGGCCTTCGGGTTGTAAAGTACTTTCAGTCGGGAGGAAGGTGTTAAGGTTAATAACCTTAGTGATTGACGTTACTCGCAGAAGAAGCACCGGCTAACTCCGTGCCAGCAGCCGCGGTAATACGGAGGGTGCAAGCGTTAATCGGAATTACTGGGCGTAAAGCGCACG
+
GGGGGGGCEGGGGGGGGGGGGGGGGGGGGGGGGGGGGFGGGGGGGDGGGFGGGGGGGGGGGGGGGGGGDFGGGGGGGGGGGGEEEF@FFFGCFGFGFFFGGGGFGGFGGGEGGE8BFGGGGGGFFGGGFGFGGGGGGGGGCFFFGGGGFGEGGGC@FGG7DEGGGGGG7CGGGGGGGGG7CGDEGGGGF>CC:BEEGFGGGEGGGEEGGDGGGGCEGGG55C=/<CGFGGGGGGGGGGGC<DD/
@M03364:276:000000000-BLYN8:1:1101:9779:3292 1:N:0:1
ACTCCTACGGGAGGCAGCAGTAGGGAATCTTCCACAATGGACGAAAGTCTGATGGAGCAACGCCGCGTGAGTGAAGAAGGTTTTCGGATCGTAAAACTCTGTTGTTGGAGAAGAATGTATCTGATAGTAACTGATCAGGTAGTGACGGTATCCAACCAGAAAGCCACGGCTAACTACGTGCCAGCAGCCGCGGTAATACGTAGGTGGCAAGCGTTGTCCGGATTTATTGGGCGTAAAGCGAGCG
+
GGGGGGGGGGGGGGGGGGGGGGGGGGGGGGGGGGGGGGGGGGGGGGGFGGGGGGFGGGGFFGGGGGGFGGGGGGFGGGGGEGGGGGGGGGGGGGGGFGGGGGGFGGGGCFGCGGFFGGGGFAFGGGGGGDFFGGGGGGFEFGFFGGG:FFGGGCDFFG=FGGGGFGGGDDEEGGGCFGGGGGGFGFFGDE5EECEDGGG5CGGGFCEFCFGGDEEGGGGGGEC5A?FGFG=:CCECFFFDDGDG
@M03364:276:000000000-BLYN8:1:1101:13175:3310 1:N:0:1
ACTCCTACGGGAGGCAGCAGTAGGGAATCTTCCACAATGGACGAAAGTCTGATGGAGCAACGCCGCGTGAGTGAAGAAGGTTTTCGGATCGTAAAACTCTGTTGTTGGAGAAGAATGTATCTGATAGTAACTGATCAGGTAGTGACGGTATCCAACCAGAAAGCCACGGCTAACTACGTGCCAGCAGCCGCGGTAATACGTAGGTGGCAAGCGTTGTCCGGATTTATTGGGCGTAAAGCGAGCG
+
GGGGGGGGGGGGGGGGGGGGGGGGGGGGGGGGGGGGGGGGGGGGGGGGGGGGGGGGGGGGGGGGGGGGGEFFGGGGGGGGGGGGGGEGGGGGGGGGGGGGGGGGEFGGGGFGGGGGGGGGGGGGGGFGGGGGGFGFGGGGGGGGGGGGGGGGGGGGDFGCFFGFGGGGGGGEGGGGGGGGGCGGGGGGGGGGGEGGGGGGG?FGFCCFGGGGGGGGGFGGGC8ECFGGGFEGGGDGGGGGGGGD
@M03364:276:000000000-BLYN8:1:1101:22880:3340 1:N:0:1
ACTCCTACGGGAGGCAGCAGTAGGGAATCTTCGGCAATGGACGAAAGTCTGACCGAGCAACGCCGCGTGAGTGAAGAAGGTTTTCGGATCGTAAAACTCTGTTGTTAGAGAAGAACAAGGACGTAAGTAACTGTGCGTCCCCTGACGGTATCTAACCAGAAAGCCACGGCTAACTACGTGCCAGCAGCCGCGGTAATACGTAGGTGGCAAGCGTTGTCCGGATGTATTGGGCGTAAAGCGAGCG
+
FGFFGGGGGGGGGGGGGDGGGGFGGGGGDFGG<@CFGFGGGGGGGGCEFGCAFGGGDGEGGGDGGGGGGFC<EGGDGGGGGGGGGGGGGEEGD,BF?EEGGG<F=FFGAADFFGADGFGGGGGGGGGFGGGDCFA9CCGEGGFGCFE:CEFFGFGGGGGGGFGGGGGG<CEGGGGGFGGFF79CECGGGC8:C:BCGGFGFF;CGG5CFGFFD*;C*:+/:*A*3299+CF=DD5CFGGCCDD5
@M03364:276:000000000-BLYN8:1:1101:21081:3345 1:N:0:1
ACTCCTACGGGAGGCAGCAGTAGGGAATCTTCGGCAATGGACGAAAGTCTGACCGAGCAACGCCGCGTGAGTGAAGAAGGTTTTCGGATCGTAAAACTCTGTTGTTAGAGAAGAACAAGGACGTTAGTAACTGAACGTCCCCTGACGGTATCTAACCAGAAAGCCACGGCTAACTACGTGCCAGCAGCCGCGGTAATACGTAGGTGGCAAGCGTTGTCCGGATTTATTGGGCGTAAAGCGAGCG
+
GGGGGGGGGGGGGGGGGGGGGGGGGGGGGGGGGGGGGGGGGGGGGGGGGGGGGGGGGGGGGGGGGGGGGDGGGGGGGGGGGGGGGGGGGGGGGGGGGGGGGGGGGGGGGGGGFGGGGGGGGGGFFGGGGGGGGGGGGGFCFGGGGGEGGFFGGGGGFFFFFFGGCFGGGGGGGGGGGEGGGGGGGGGGFGGGGGGGGGGGGGGGGGGGGGFGGGECE?CCGGGC6FGFFFGGGGGGGGGGGGD7
@M03364:276:000000000-BLYN8:1:1101:17498:3348 1:N:0:1
ACTCCTACGGGAGGCAGCAGTAGGGAATCTTCGGCAATGGACGAAAGTCTGACCGAGCAACGCCGCGTGAGTGAAGAAGGTTTTCGGATCGTAAAACTCTGTTGTTAGAGAAGAACAAGGACGTTAGTAACTGAACGTCCCCTGACGGTATCTAACCAGAAAGCCACGGCTAACTACGTGCCAGCAGCCGCGGTAATACGTAGGTGGCAAGCGTTGTCCGGATTTATTGGGCGTAAAGCGAGCG
+
GGGGGGGGGGGGGGGGGGGGGGGGGGGGGGGGGGGGGGGGGGGCEEEFGGGGGGGGGGGGGGGGDGGGGDGGGGGGGGGGGGGGGGGGGGGGGGGGGGGGGGGGGGFGGGGCEGGGGG?FGGGFFGGGGGGGGGFGGGGGGGGGGGEGGGGGGGGGGGGGGFGGFGGG7FGGGGGGGGGGGGGGGGGGGEGGGGGGFBFDFGG7<FCGGGGGGGEGGGFGD*;7C7EGGFGGDGGGGGG3DDD5
@M03364:276:000000000-BLYN8:1:1101:23775:3364 1:N:0:1
ACTCCTACGGGAGGCAGCAGTAGGGAATCTTCGGCAATGGGGGCAACCCTGACCGAGCAACGCCGCGTGAGTGAAGAAGGTTTTCGGATCGTAAAACTCTGTTGTTAGAGAAGAACGTTAAGTAGAGTGGAAAGTTACTTAAGTGACGGTATCTAACCAGAAAGGGACGGCTAACTACGTGCCAGCAGCCGCGGTAATACGTAGGTCCCAAGCGTTGTCCGGATTTATTGGGCGTAAAGCGAGC
+
FGGGGGGGGGGGGGGGGGFGGGGGGGGGGGGGCGGGGGGGGGGGGGGFGGGGGGGGGGCCFGGGGGGGGGGEFGGGGGGGGGGGGGGGGGGGGGGGFFGGFG<FGGGGFGGGGGGFGEDFFGGGGGACC<<AEFFGFGCFD9DFDFFFC@FFFGGCCDGFFGGFGGCFD:FEFFGGCFDE,BFGCF6F,=CCCEEDDF;+C?BFGCEFCCGGFEECC59CEGGG5CGGGGGFFG51>*77)93)
@M03364:276:000000000-BLYN8:1:1101:15571:3368 1:N:0:1
ACTCCTACGGGAGGCAGCAGTAGGGAATCTTCCACAATGGACGAAAGTCTGATGGAGCAACGCCGCGTGAGTGAAGAAGGTTTTCGGATCGTAAAACTCTGTTGTTGGAGAAGAATGTATCTGATAGTAACTGATCAGGTAGTGACGGTATCCAACCAGAAAGCCACGGCTAACTACGTGCCAGCAGCCGCGGTAATACGTAGGTGGCAAGCGTTGTCCGGATTTATTGGGCGTAAAGCGAGCG
+
GGGGGGGGGGGGGEGGGGGGGGGGGGGGGGGGGGGGGGGGGGGGGGGGGDGCFGGGGGGGGGGGGGGGEGGGGFFGGFFGGGGGGGGGDFFGGGGGGGGGGGGGGGGG?FGGGGFFFGFFFFGGGFGGFFGGGGFFGFGFGGGGGGGGGGFAFCEFECGGGGGGGGGGGGGEFGGGGGGGGFAFEGGFCGGEGGCEG9EGBFGG@:C6,>8C888EEFFGE5AEFEEFGDGGGD5*>GGCDCC5
@M03364:276:000000000-BLYN8:1:1101:10380:3382 1:N:0:1
ACTCCTACGGGAGGCAGCAGTAGGGAATCTTCGGCAATGGACGAAAGTCTGACCGAGCAACGCCGCGTGAGTGAAGAAGGTTTTCGGATCGTAAAACTCTGTTGTTAGAGAAGAACAAGGACGTTAGTAACTGAACGTCCCCTGACGGTATCTAATCAGAAAGCCACGGCTAACTACGTGCCAGCAGCCGCGGTAATACGTAGGTGGCAAGCGTTATCCGGAATTATTGGGCGTAAAGCGCGCG
+
GGGGGGGGGGGGGGGGGGGGGGGGGGGGGGGGGGGGGGGFGGGGGGGGGGGGGGGGGGGGGGGGGGGGGGGGGGGGGGGGGGGGGGGGGGGGGGGGGGGGGGGGGGGGGGGGGGGGFGGGGFGGGGGGGFGGFGGGGGGDGGGGGGGGGGGGGGCGGGG9FGGGFGFGGGGGGGGCFGGGFGGGGGGGGGGGGGGGGGFGGGGGGGGGGGCFGGGDFGGGGGGGGGGGGGGGDGDGGFGGGGDD
@M03364:276:000000000-BLYN8:1:1101:22489:3393 1:N:0:1
ACTCCTACGGGAGGCAGCAGTAGGGAATCTTCGGCAATGGACGAAAGTCTGACCGAGCAACGCCGCGTGAGTGAAGAAGGTTTTCGGATCGTAAAACTCTGTTGTTAGAGAAGAACAAGGACGTTAGTAACTGAACGTCCCCTGACGGTATCTAACCAGAAAGCCACGGCTAACTACGTGCCAGCAGCCGCGGTAATACGTAGGTGGCAAGCGTTGTCCGGATTTATTGGGCGTAAAGCGAGCG
+
GGGGGGGGGGGGGGGGGGGGGGGGGGGGGGGGGGGGGGGGGGGGDGGGGGGGGGGGGGGGGGGGGGGGFGGGGGGGGGGGFGGGAG:FGFGGGGGFGGFGGGGGGGGGFFFCFGGGGGGGGFFFG?FGGGGGGFGFFEF:FGFGFGGGGDGFFGGGGGGG7FFFFGGGGGGGGGCFGEFFFGGGGFCFGGGGGGCGGFCFGCGGGGGC*AFGGGGGGFGEE*//ACGG?FG*9CC57FGDGGD5
@M03364:276:000000000-BLYN8:1:1101:9643:3403 1:N:0:1
ACTCCTACGGGAGGCAGCAGTAGGGAATCTTCGGCAATGGGGGCAACCCTGACCGAGCAACGCCGCGTGAGTGAAGAAGGTTTTCGGATCGTAAAACTCTGTTGTTAGAGAAGAACGTTAAGTAGAGTGGAAAGTTACTTAAGTGACGGTATCTAACCAGAAAGGGACGGCTAACTACGTGCCAGCAGCCGCGGTAATACGTAGGTCCCAAGCGTTGTCCGGATTTATTGGGCGTAAAGCGAGC
+
GGGGGGGGGGGGGGGGGGGGGGGGGGGGGGGGGGGGGGGGGGGGGGGGGGGGGGGGGGGGGGGGGGGGGFGFGGFGGGGGGGGGGGGGGGGGGGGGGGGGGGGGGGGFFAFGFGGGGGGGGGFFGEGGGGGGFGGGGGGGGEDFFGGGGGGGGGGGGGGGGGGGGDGGGFGGGDGGCFCGGGBCGFEFF:ECE*8:BCFFFGGGDGGGDCGC=8EEDEFGGECEGGGGGGGGFCCEGGGGGDG)
@M03364:276:000000000-BLYN8:1:1101:20066:3458 1:N:0:1
ACTCCTACGGGAGGCAGCAGTGGGGAATATTGCACAATGGGCGCAAGCCTGATGCAGCCATGCCGCGTGTGTGAAGAAGGCCTTCGGGTTGTAAAGCACTTTCAGCGAGGAGGAAGGTGGTGAGCTTAATACGTTCATCAATTGACGTTACTCGCAGAAGAAGCACAGGCTAACTCCGTGCCAGCAGCCGCGGTAATACGGAGGGTGCAAGCGTTAATCGGAATTACTGGGCGTAAAGCGCACG
+
GGGGGGGGGGGGGGGGGGGGGGGGGGGGGGGGGGGGGGGGGGGGGGGGGGGGGGGGGGGGGGGGGGGGGGGGGGGGGGGGGGGGGGGGGGGGGGGGGGGGGGGGGGGDGGGGGDCFGGGGGGGGGAFGGGGGGGGGGGGGGGGGGGGGGGCGGGGGGGGGGGFGGGGGGGGGGGGGGGGGGFGGGFGG>EGGG5CEGGGGGEGGGEGGGGGGGGGEGGGF=8EGGGGGGGGGGGGDGGDDGD<7
@M03364:276:000000000-BLYN8:1:1101:12032:3459 1:N:0:1
ACTCCTACGGGAGGCAGCAGTAGGGAATCTTCGGCAATGGACGAAAGTCTGATGGAGCAACGCCGCGTGAGTGAAGAAGGTTTTCGGATCGTAAAACTCTGTTGTTGGAGAAGAACGTATTTGATAGTAACTGATCAGGTAGTGACGGTATCCAACCAGAAAGCCACGGCTAACTACGTGCCAGCAGCCGCGGTAATACGTAGGTGGCAAGCGTTGTCCGGATTTATTGGGCGTAAAGCGAGCG
+
GGGGGGGGGGGGGGGGGGGGGGGGGGGGGGGGGGGGGGGGGGGGGGGFFGGGGGGGGGGGGGGGGGGGGGGGGGGGGGGGGGGGGGGGGGGGGGGGGGGGGGGGGGGGGGGGGGGGGGGGGGGGGGGGGGGGGGGGGGGGGGGGGGGGGGFGGGGGGGGGGGGGGGGGGDGGGGGGGGGGGGGGGGGGGGGGGGGGGGGGGGGGF+BEFFGGGGCGGGGGGGGGGGG9CFGGCCEEDGGGGGG5
@M03364:276:000000000-BLYN8:1:1101:13181:3467 1:N:0:1
ACTCCTACGGGAGGCAGCAGTGGGGAATATTGCACAATGGGCGCAAGCCTGATGCAGCCATGCCGCGTGTATGAAGAAGGCCTTCGGGTTGTAAAGTACTTTCAGCGAGGAGGAAGGCATTAAGGTTAATAACCTTGGTGATTGACGTTACTCGCAGAAGAAGCACCGGCTAACTCCGTGCCAGCAGCCGCGGTAATACGTAGGTGGCAAGCGTTGTCCGGATTTATTGGGCGTAAAGCGAGCG
+
GGGGGGGGGGGGGGGGGGFGGGGGGGGGGGGFCDGGGGGGGGGGGGGGGGGGGGGGGG?FGGGGGGGGGGGGGFGGGGGGGGGGGGGGGEFGGGGGGGGGGGGG@FECFFGGGGGGGGGGGDEFGGGGGGGGGFGFFGF7D9C?FGGGGGGGEGGEF7DFF:FGCGGGGDFGFFDFC:FGGGGGGGGGGG5>EGGECECGGFGCGGGG89C*=BCEGD+A5CE5C<E<9CDFDDEG5CFDCDCD
@M03364:276:000000000-BLYN8:1:1101:9236:3475 1:N:0:1
ACTCCTACGGGAGGCAGCAGTGGGGAATATTGCACAATGGGGGCAAGCCTGATGCAGGCATGCCGCGTGTATGAAGAAGGCCTTCGGGTTGTAAAGTACTTTCAGTCGGGAGGAAGGTGTCAAGGTTAATAACCTTGGCAATTGACGTTACCGACAGAAGAAGCACCGGCTAACTCCGTGCCAGCAGCGGCGGTAATACGGAGGGTGCAGGCGTTAATCGGAATTACTGGGCGTAAAGTGCACG
+
GGGGGGFGGGGGGGGEGDCGFGGGGGEGFEGFGGFDGGGG?,6+@FC,DEEEEGDCG,CFFFFGGGDCB?8EF<EFDFGG?DFGGGGG@FFC,B@FE??FGG,,?,CBCFFCF78FBB=B,<E<=FFGGGF<<DFGDF8FAEAF,@C@CFG9C:F+C,<7<FGGFCFCGEGGGFGCDBFC**268>:B*4518**=9B;C5*=*:CG5++**:EE5:A<55E8C89FGGGGFDD*5>*02:C7/
@M03364:276:000000000-BLYN8:1:1101:16299:3501 1:N:0:1
ACTCCTACGGGAGGCAGCAGTAGGGAATCTTCGGCAATGGGGGCAACCCTGACCGAGCAACGCCGCGTGAGTGAAGAAGGTTTTCGGATCGTAAAACTCTGTTGTTAGAGAAGAACGTTAAGTAGAGTGGAAAGTTACTTAAGTGACGGTATCTAACCAGAAAGGGACGGCTAACTACGTGCCAGCAGCCGCGGTAATACGTAGGTCCCAAGCGTTGTCCGGATTTATTGGGCGTAAAGCGAGC
+
GGGGGGGGGGGGGGGGGGGGGGGGGGGGGGGGGGGGGGFFGGGGGGGGGGGGGGGGGGGGGGGGGGGGGGGFGGGGGGGGGGGGGGDGGGDFFGGGGGGFGGEEFGGGGGGGGGGGGGGGGGBFFGDFGGGGGGGGGGFFFGGGGGGGGGGGGGGGGGGGGGFFF>EFGF@CF:>DFFFCFGGGCBECFGGGGGGGGGGGFCFFCFG9EFCCC?EEGEGGEEE7E0CECFGFGGGGG3:*/9<7
@M03364:276:000000000-BLYN8:1:1101:22236:3504 1:N:0:1
ACTCCTACGGGAGGCAGCAGTAGGGAATCTTCGGCAATGGACGAAAGTCTGACCGAGCAACGCCGCGTGAGTGAAGAAGGTTTTCGGATCGTAAAACTCTGTTGTTAGAGAAGAACAAGGACGTTAGTAACTGAACGTCCCCTGACGGTATCTAACCAGAAAGCCACGGCTAACTACGTGCCAGCAGCCGCGGTAATACGTAGGTGGCAAGCGTTGTCCGGATTTATTGGGCGTAAAGCGAGCG
+
GGGGGGGGGGGGGGGGGGGGGGGGGGGGGGGGGGGGGGGGGGGGFGGGGGGGGGGGGGGGGGGGGGGGGGGGGGGCFGGGFGGGGGGGDGGGGBGFGGGGGGGGGGGGGGGGGGGGGGGGGGGGFGGGGGGGGGGGGGGEGGGGGGGGGGGGGGGGGGGGGGGGGGGGGGGGGGGGGGGGGGGGGGGGGGGGGGGGGGGGGGGGGGGGGGGGGGGGGCFGGGEEFG?FGGGCGGGGGGGGGGGG
@M03364:276:000000000-BLYN8:1:1101:22309:3520 1:N:0:1
ACTCCTACGGGAGGCAGCAGTGGGGAATATTGCACAATGGGCGCAAGCCTGATGCAGCCATGCCGCGTGTGTGAAGAAGGCCTTCGGGTTGTAAAGCACTGTCAGCGGGGAGGAAGGTGGCGAGCTTAATACGGTCATCAATTGACGTTACTCGCAGAAGAAGCACGGGCTAACTCCGGGCCAGCAGCCGCGGGAATACGGAGGGTGCAAGCGTTAATCGGAATTACTGGGCGTAAAGCGCACG
+
EFGGFFFGGGGGGGGGGGGCDFGGGGGG,FF<FAFGGGGGG,CFFG+,@FF@EGFGGG,E,CFFEGGFGEFFFGFFAFG88,CFCGGCFGGGGGGFE<FF,FFFE<7+:B+=CFF3:D=+,6++6+::@C,3:+:<@D,<>D,,,,6F*,3@,**1C75,DC,3,>*4=FCBEFC,,*4<CGDFEEB+8**2?C*1;?7@*8*:8;*/:CCGEC5?*<C:=*/:+39CCFGC79*5*2:5)>57
@M03364:276:000000000-BLYN8:1:1101:18639:3531 1:N:0:1
ACTCCTACGGGAGGCAGCAGTAGGGAATCTTCGGCAATGGGGGCAACCCTGACCGAGCAACGCCGCGTGAGTGAAGAAGGTTTTCGGATCGTAAAACTCTGTTGTTAGAGAAGAACGTTAAGTAGAGTGGAAAGTTACTTAAGTGACGGTATCTAACCAGAAAGGGACGGCTAACTACGTGCCAGCAGCCGCGGTAATACGTAGGTCCCAAGCGTTGTCCGGATTTTTTGGGCGTAAAGCGAGC
+
GGGGGGGGGGGGGGGGGGGGGGGGGGGGGGGGGGGGGGGGGGGDEGGF@GGGGGGDGGGCFGGGGGGGGGGGFGFFGGGGFFGGGGGEGGGGGGGFFGGGGGGGGGFGGGGGGGFGGF8BFADFGFGGGF9<DEGGGGGGDFFGCFGGGGGEFGGGGGD>6<B:FF@F*FE<FGGGGGCG,BFFCCC,B:CGGGCECFFCFGGGGGGDFGGGGDGCEGGGGGEEG+++:5C5DDCC<CFDGG51
@M03364:276:000000000-BLYN8:1:1101:24513:3534 1:N:0:1
ACTCCTACGGGAGGCAGCAGTAGGGAATCTTCCACAATGGACGAAAGTCTGATGGAGCAACGCCGCGTGAGTGAAGAAGGTTTTCGGATCGTAAAACTCTGTTGTTGGAGAAGAATGTATTTGATAGTAACTGATCAGGTAGTGACGGTATCCAACCAGAAAGCCACGGCTAACTACGTGCCAGCAGCCGCGGTAATACGTAGGTGGCAAGCGTTGTCCGGATTTATTGGGCGTAAAGCGAGCG
+
GGGGGGGGGGGGGGGGGGGGGGGFGGGGGGGGGGGGGGGGGGGGGGGGGGGGGGGGGGGGGGDGGGGGGFGGGGGGGGCGGGGGGGGCCEGGGFGGGGGGGGFGFFGFFFGGGB8FGFGGGGGGGGGGGGGGGGGFFGGGGGGFCCGGGGGGDGGFGGGGFGGGFGGDGGGGGGGGG8FCDGGGGGGGGGEEGG>EFGGGG9FGGGGGGFFGGGGGGG?EC==EGGGDGG=F555CGGFGGGG7
@M03364:276:000000000-BLYN8:1:1101:16825:3549 1:N:0:1
ACTCCTACGGGAGGCAGCAGTGGGGAATATTGCACAATGGGCGCAAGCCTGATGCAGCCATGCCGCGTGTATGAAGAAGGCCTTCGGGTTGTAAAGTACTTTCAGTCGGGAGGAAGGTGTCAAGGTTAATAACCTTGGCAATTGACGTTACCGACAGAAGAAGCACCGGCTAACTCCGTGCCAGCAGCCGCGGTAATACGGAGGGTGCAAGCGTTATCCGGATTTATTGGGTTTAAAGGGTCCG
+
GGGGGGGGGGGGGGGGGGGGGGGGGGGGGGGGGGGGGGGGGGGGGGGGGGGGGGGGFGGGGGGGGGGGGGGGGFFDGGGGGGGGGGGGGGGGGGGFGGGGGGGGGGGEFFFGGCGGGGGGGGGGFDFGGGGFGFGGGGGGGGGGGGGGGGGGGGGGGGGGDGGGGGGGGGGEGGGFGGDBFGGFCGGGGGGGGGGGGGGGGGGG8EEEGFGGGGECGGGGGCCCFGGGGFGGGGGGG7:7>45C
@M03364:276:000000000-BLYN8:1:1101:18974:3564 1:N:0:1
ACTCCTACGGGAGGCAGCAGTAGGGAATCTTCGGCAATGGGGGCAACCCTGACCGAGCAACGCCGCGTGAGTGAAGAAGGTTTTCGGATCGTAAAACTCTGTTGTTAGAGAAGAACGTTAAGTAGAGTGGAAAGTTACTTAAGTGACGGTATCTAACCAGAAAGGGACGGCTAACTACGTGCCAGCAGCCGCGGTAATACGTAGGGCGCAAGCGTTGTCCGGATGTATTGGGCGTAAAGCGAGC
+
FGF8CCC@7CFGC7BFEGFFGGGFGGGGFEFG<CEDFGGGFCGGGGGGEC8<E<FDGDGF@FGC@@FFFGCCFDCF9<EFF9?F<FFF?FFFFE+5?<EFFGGGGFEGAF9D8<FDEDF8>FGAAFGFGG9A=AFFFFCE@CF=FCDGFG?D9,EFCDFGFF,DCFGE<FG*>EEGCF@GGFBECGGGG,1CE>EGBFFG>:CE@*2**/2?8EECEEFGGG***3?<+90=*>:C57CGGGGC
@M03364:276:000000000-BLYN8:1:1101:8658:3580 1:N:0:1
ACTCCTACGGGAGGCAGCAGTAGGGAATCTTCGGCAATGGACGGAAGTCTGACCGAGCAACGCCGCGTGAGTGAAGAAGGTTTTCGGATCGTAAAACTCTGTTGTTAGAGAAGAACAAGGACGTTAGTAACTGAACGTCCCCTGACGGTATCTAACCAGAAAGCCACGGCTAACTACGTGCCAGCAGCCGCGGTAATACGTAGGTGGCAAGCGTTGTCCGGATTTATTGGGCGTAAAGCGAGCG
+
GGGGGGGGGGGGGGGGGGGGGGGGGGGGGGGGGGGGGGGGFGGGGGGGGGGGGGGGGEGGGGGGGGGGGGGGGGGGGGGGGGGGGGGGGGGGGGGGGGGGGGGGGGGGGGGGGGGGGGFGGGGGGGGGGGGG9DFGGFFFFGGFFGGDGGGGGGGGGGF>FFGGGGGCFGGGFGGGGGGGGGGGGGGGGDCGDG>CGGGGGFGGG9FF6CFCGG8EEFGCEC8=FEGGDCFGGGGGG**99DC7
@M03364:276:000000000-BLYN8:1:1101:6857:3589 1:N:0:1
ACTCCTACGGGAGGCAGCAGTGGGGAATATTGCACAATGGGCGCAAGCCTGATGCAGCCATGCCGCGTGTGTGAAGAAGGCCTTCGGGTTGTAAAGCACTTTCAGCGAGGAGGAAGGTGGTGAACTTAATACGTTCATCAATTGACGTTACTCGCAGAAGAAGCACCGGCTAACTCCGTGCCAGCAGCCGCGGTAATACGGAGGGTGCAAGCGTTAATCGGAATTACTGGGCGTAAAGCGCACG
+
GGGGGGGGGGGGGGGGGGGGGGGGGGGGGGGGGGGGGGGGGGGGGGGGGGGGGGFGGGFDFGGGGGGGGGGGGGGGGGGGCGGFFGGGGGGGGGGGGGGGGGGGFGGGGGGGGEFGG<FGGGFGFGFFFGFFGGGC85DFFGFGGGGGGFGGFGGGGGGGGGGGGGGGGGGGGGGGGGGGGGGGGGFGGGGGGGGGFEGGG5BCGGGGGGGGGC8E=FGGGECFGGGGGGGGGGGG3:C37CD<
@M03364:276:000000000-BLYN8:1:1101:16096:3597 1:N:0:1
ACTCCTACGGGAGGCAGCAGTAGGGAATCTTCGGCAATGGACGAAAGTCTGACCGAGCAACGCCGCGTGAGTGAAGAAGGTTTTCGGATCGTAAAACTCTGTTGTTAGAGAAGAACAAGGACGTTAGTAACTGAACGTCCCCTGACGGTATCTAACCAGAAAGCCACGGCTAACTACGTGCCAGCAGCCGCGGTAATACGTAGGTGGCAAGCGTTGTCCGGATTTATTGGGCGTAAAGCGAGCG
+
GGGGGGGGGGGGGG@BFGGGGGGGGGGGGGGGGGGGGGGGGGGGGGGGGGGGGGGGGGGGGGGGGGGCEGEEFGGGGGGGGGGGGGGGGGGGGGGGGGGGGGGGGGGGGGGGGGGGGGGFGGGGGGGGGGGGGGGGGGGGFCDGGGGGEGGGGGGFGGGGGGGGGGGGGGGGGGFGGGGGGGGGDGGGGGGDDGGGGGGGFFGCFGGGGGGFCGGCEGCEGCC=9C?FC6FGGDCEFFG:DGDC
@M03364:276:000000000-BLYN8:1:1101:6685:3641 1:N:0:1
ACTCCTACGGGAGGCAGCAGTAGGGAATCTTCCGCAATGGACGAAAGTCTGACGGAGCAACGCCGCGTGAGTGAAGAAGGTTTTCGGATCGTAAAGCTCTGTTGTTAGTGAAGAATAGTGATAAGAGTAACTGCTTATCATGTGACGGTAGCTAACCAGAAAGCCACGGCTAACTACGTGCCAGCAGCCGCGGTAATACGTAGGTGGCAAGCGTTGTCCGGAATTATTGGGCGTAAAGCGAGCG
+
GGGGGGGGGGGGGGGGGGGGGGGGGGGGGGGGGGGGGGGGGGGGGGGGGGGGGGGGGGGGGGGGGGGGGGGGGGGFGGGGGGGGGGGGGGGGGGGGGGGGGGGGFGGGGGGGGGGGGGGGGGGGGGGGGGGGGGGGGGGGGGGGGFGGGGGGGGGGGGGGGGGGGGGGGGGGGGGGGGGGGGGGGCGGGGGGGGGGGGGGGGFGGGGGGGGGDGGGGFGGG5EGGGGGGGGGGGGGGFFDCCD7
@M03364:276:000000000-BLYN8:1:1101:7633:3667 1:N:0:1
ACTCCTACGGGAGGCAGCAGTAGGGAATCTTCGGCAATGGGGGCAACCCTGACCGAGCAACGCCGCGTGAGTGAAGAAGGTTTTCGGATCGTAAAACTCTGTTGTTAGAGAAGAACGTTAAGTAGAGTGGAAAGTTACTTAAGTGACGGTATCTAACCAGAAAGGGACGGCTAACTACGTGCCAGCAGCCGCGGTAATACGTAGGTCCCAAGCGTTGTCCGGATTTATTGGGCGTAAAGCGAGC
+
FAFGGGGGGGGGGGGGGG?CGGGFEGGGDGFGGGGGGGGGGGGGGGGFGGGGFFGGGGGGGGGGCGGGGGGGGGGGGGGGGGGGGGGGGGGGGCDGGGGGGGGGGGGGGGGGGGGGGFGGFGGFG<FFGGGGGDFFGGGGGGGGFGGGGCFGDFGGFBCEGGGGGGCGGGGEGFGFGCGGACBEGGGGGGGGGGGGGGGG5?FGGGG:C9FFFGGGGGGFGGGG=FGEE?C5DCE=DFFCGDG7
@M03364:276:000000000-BLYN8:1:1101:17145:3669 1:N:0:1
ACTCCTACGGGAGGCAGCAGTAGGGAATCTTCGGCAATGGACGAAAGTCTGACCGAGCAACGCCGCGTGAGTGAAGAAGGTTTTCGGATCGTAAAACTCTGTTGTTATAGAAGAACAAGGACGTTAGTAACTGAACGTCCCCTGACGGTATCTAACCAGAAAGCCACGGCTAACTACGTGCCAGCAGCCGCGGTAATACGTAGGTGGCAAGCGTTGTCCGGATTTATTGGGCGTAAAGCGAGCG
+
GGGGGGGGGGGGGGGGGGGGGGGGGGGGGGGGGGGGGGGGGGGGGGGDGGGGGGGCFGGGGGGGGGGGGGGGGGGGGGGGGGGGGGGGGGEGGGGGGGGGGGGGGGFGGGGGGGGGGGGGGFGGGGGGGGGGGGGGGGGGFGGG,FFEGGGGGGGGGGGGGGGGGGGGGGGGGGGGGGGGFDGGGGCGGGGGGGGGGGFGGGGGFGGGGGGGEEG=EFGE=E5CGGGGGGGGGDGGGGGGDD39
@M03364:276:000000000-BLYN8:1:1101:18258:3675 1:N:0:1
ACTCCTACGGGAGGCAGCAGTGGGGAATATTGCACAATGGGCGCAAGCCTGATGCAGCCATGCCGCGTGTATGAAGAAGGCCTTCGGGTTGTAAAGTACTTTCAGCGAGGAGGAAGGCATTAAGGTTAATAACCTTGGTGATTGACGTTACTCGCAGAAGAAGCACCGGCTAACTCCGTGCCAGCAGCCGCGGTAATACGGAGGGTGCAAGCGTTAATCGGAATTACTGGGCGTAAAGCGCACG
+
GGGGGGFGGCGGGEGGGGGGGGGGGGGGGGGGGGGGCGGGGGGGEGEGGGGGGAFGGCFGGGFGGGFFGGFGGGCGFDGGDEF8FGDGFGGGGGFFFGGGF<FFGCFEFEFGGGGGGGGFGGAFDGGGCFFGFFFGGGGGCFFGGF7@FGGFFGDDGGFGFEFGFGGGGGFFGCGG<CFFGGGF7:EGGGGGCGGGGGCFGDGGGGG*2C+**=AECFGGCEGGFFCCGGCCGGGGGFGGGGG3
@M03364:276:000000000-BLYN8:1:1101:22620:3723 1:N:0:1
ACTCCTACGGGAGGCAGCAGTGGGGAATATTGCACAATGGGCGCAAGCCTGATGCAGCCATGCCGCGTGTATGAAGAAGGCCTTCGGGTTGTAAAGTACTTTCAGCGAGGAGGAAGGCATTAAGGTTAATAACCTTAGTGATTGACGTTACTCGCAGAAGAAGCACCGGCTAACTCCGTGCCAGCAGCCGCGGTAATACGGAGGGTGCAAGCGTTAATCGGAATTACTGGGCGTAAAGCGCACG
+
GGGGGGGGGGGGGGGGGGFGGGGGGDGGGGGGGGFFDGGGGGGGGGGGGGGGGGGGGGGGGGGGGGGGGGGGGC9FDEFGGGGGGGGGGGGGGGGGGGGGGGGGGGGEGGGFGCFGGG<FFGGGGGGFGGGGFFD<9?DCFGGGGGGFGFGGFGGGGGGFGGGGGFGGGEG7FFGFFEGGGFFGGFGGGGGDGEGGGGGGGDGGG8;EGFGGGGDGGFGGGGDFECEFF6CGGGGGGGFC3C53
@M03364:276:000000000-BLYN8:1:1101:5994:3739 1:N:0:1
ACTCCTACGGGAGGCAGCAGTAGGGAATCTTCCGCAATGGACGAAAGTCTGACGGAGCAACGCCGCGTGAGTGAAGAAGGTTTTCGGATCGTAAAGCTCTGTTGTTAGGGAAGAATAGTGATAAGAGTAACTGATTATCATGTGACGGTACCTAACCAGAAAGCCACGGCTAACTACGTGCCAGCAGCCGCGGTAATACGTAGGTGGCAAGCGTTGTCCGGAATTATGGGGCGTAAAGCGCGCG
+
GGGGGGGGGGGGGGGGGGGGGGGGGGGGGGGGGGGGCCGGGGGGGGGGGGGGDGGGGGFGGGDGGGGCGGGGGGGGFGGGGGGGGGGGG:FFGFGGGGGGGGGGGGGGGCFGGGGGFFFFGDFFGGGGEFG,DFGGGBGFCGGGGGGDFF7DFGDFD=FGFDGFGG7>FFGGGGGGGGGGGGCGFGGGGGGGDGGGGFCFC:=8BCF6BFFDEGE=GFGGGGEFF@E+<FEEGCGG3>*739C<
@M03364:276:000000000-BLYN8:1:1101:15732:3743 1:N:0:1
ACTCCTACGGGAGGCAGCAGTAGGGAATCTTCCACAATGGACGAAAGCCTGATGGAGCAACGCCGCGTGAGTGAAGAAGGTTTTCGGATCGTAAAACTCTGTTGTTAGAGAAGAACAAGGACGTTAGTAACTGAACGTCCCCTGACGGTATCTAACCAGAAAGCCACGGCTAACTACGTGCCAGCAGCCGCGGTAATACGTAGGTGGCAAGCGTTGTCCGGATCTATTGGGCGTAAAGCGAGCG
+
EGFGFGGGGGGGG7EGGGGGG<FFEGGGGGGGGFGGGGGGGFE:CB@,CEFGACFFGGGGGEFGGGCFF,FFFAFGGFGGG9F<FGGCC::FGECEGCFGGFFCFFFFDFDFC<BFA=F8,48B44?FFEFD,<,<FFF=FFEF8FGGG=<FCDDFFFFF,:@ECGFGGEE*@FGGGGGC*82DCE:2>>*=E=::F99C:<CGGGG*3>E5C==EE7<EE8**300<CF=CD75/7FFDCD)/
@M03364:276:000000000-BLYN8:1:1101:20769:3746 1:N:0:1
ACTCCTACGGGAGGCAGCAGTGGGGAATATTGCACAATGGGCGCAAGCCTGATGCAGCCATGCCGCGTGTATGAAGAAGGCCTTCGGGTTGTAAAGTACTTTCAGCGAGGAGGAAGGCATTAAGGTTAATAACCTTAGTGATTGACGTTACTCGCAGAAGAAGCACCGGCTAACTCCGTGCCAGCAGCCGCGGTAATACGGAGGGTGCAAGCGTTAATCGGAATTACTGGGCGTAAAGCGCACG
+
GGGGGGGGGGGGGGGGGGGGGGGGGDGGGGGGGGGGGGGGGGGGGGGFGGGGGGGGGGGGGGGGGGGGGGGGGGGGGGGGGGGGGGGGGGGGGGGGGGGGGGGGGGGGGGGGGGGGGGGGGGGGGGGFGGGGGGGGGGGGGGFFGGGGGGGGGGGGGGGGFGGGGFGGGDEGGGGGGGG7CFGFGGGGGGGGGGGGGGGFEBEEGGGGGGGGGGEGFGGGGEEGGGGFE?FGDGGG:FFGGGG<
@M03364:276:000000000-BLYN8:1:1101:22538:3787 1:N:0:1
ACTCCTACGGGAGGCAGCAGTAGGGAATCTTCGGCAATGGACGAAAGTCTGACCGAGCAACGCCGCGTGAGTGAAGAAGGTTTTCGGATCGTAAAACTCTGTTGTTAGAGAAGAACAAGGACGTTAGTAACTGAACGTCCCCTGACGGTATCTAACCAGAAAGCCACGGCTAACTACGTGCCAGCAGCCGCGGTAATACGTAGGTGGCAAGCGTTGTCCGGATTTATTGGGCGTAAAGCGAGCG
+
GGGGFGGGGGGGDGGGGGGGGGGGGGGGGGGGGGGGGGGGGGGGGDGFCGGGGGGGGDEGD@FFGGGEGGGFGFGGGGGGGGGGGGGGGGGFGGGGGGGGGGGGGGGEGGGGGGGGGGDGFGFFFGGGGGGGGGGGGGC@FFGGGGGGGGGGGGGGFFGGGGGGFFGGGGGDFGGFDEFGGEGGGGGFGGGGGGEGGGFFG?C>EGGGGGGGGGGGEGGGGG8C?CGGGGGGDGGG<DDGGDGC
@M03364:276:000000000-BLYN8:1:1101:20154:3844 1:N:0:1
ACTCCTACGGGAGGCAGCAGTGGGGAATATTGCACAATGGGCGCAAGCCTGATGCAGCCATGCCGCGTGTATGAAGAAGGCCTTCGGGTTGTAAAGTACTTTCAGTCGGGAGGAAGGTGTCAAGGTTAATAACCTTGGCAATTGACGTTACCGACAGAAGAAGCACCGGCTAACTCCGTGCCAGCAGCCGCGGTAATACGGAGGGTGCAAGCGTTAATCGGAATTACTGGGCGTAAAGCGCACG
+
GGGGGGGGGGGGGGGGGGGGGGGGGGGFGGGGGFGGGFEFGGGGGGGGGGGGGGGGGGGGGGGGGGGGGGEGFGGGFGGGGGGGGGGGFGGGEGGGGFFGGGGGGGGGGGGGGDFEGGGGGGGGGGGGGGGGGGGGGFGGGGGGGGGGGGGGGGGGGGGGGGGGGGGGGGEGGGGGGGGGGGGGGGGDGGGGGGGGGGGGGGGGGGGGGGGGGGGGGGGGG=8EFGGGDGGGGGGEGDFG3CG)
@M03364:276:000000000-BLYN8:1:1101:21238:3879 1:N:0:1
ACTCCTACGGGAGGCAGCAGTAGGGAATCTTCGGCAATGGACGAAAGTCTGACCGAGCAACGCCGCGTGAGTGAAGAAGGTTTTCGGATCGTAAAACTCTGTTGTTAGAGAAGAACAAGGACGTTAGTAACTGAACGTCCCCTGACGGTATCTAACCAGAAAGCCACGGCTAACTACGTGCCAGCAGCCGCGGTAATACGTAGGTGGCAAGCGTTGTCCGGATTTATTGGGCGTAAAGCGAGCG
+
GGGGGGGGGGGGGGGGGGGGGGGGGGGGGGGGGGGGGGGGGGGGGGGGGGGGGGGGGGGGGGGGGGGGGDGGGGGGGGGGGGGGGGGGGGGGGGGGGGGGGGGGGGGGGGGGGGGGGGGCGGGGGGGGGGGGGGGGGGGGGGGGGGGGGGCCGGGGGGGGGGGG@FGGGGGGGGGGGGGGGGGGGGGGGGDGGGGGGFFGGFGGGGGGGGGGGGG5EGCEGEG5@EGGGGGFDGGGFGGGDGD<
@M03364:276:000000000-BLYN8:1:1101:7620:3891 1:N:0:1
ACTCCTACGGGAGGCAGCAGTGGGGAATATTGCACAATGGGCGCAAGCCTGATGCAGCCATGCCGCGTGTATGAAGAAGGCCTTCGGGTTGTAAAGTACTTTCAGTCGGGAGGAAGGTGTTAAGGTTAATAACCTTGGCAATTGACGTTACCGACAGAAGAAGCACCGGCTAACTCCGTGCCAGCAGCCGCGGTAATACGGAGGGTGCAAGCGTTAATCGGAATTACTGGGCGTAAAGCGCACG
+
GGGGGGGGGDGGGGGGGGGGGGGGGGGGGGGGGGGGGGGGGGGGGGGGGGGGGGGGGGGGGFGGGGGGGGGGGGGGGGGGGGGGGGGGGGGGGGGGGGGGGGGGGGFGDGGGGGGGGFGGGGGGFGGGGFGGGGGGAFGGGGGGGGGGGGGGGGEFGGGGGGGFFGGGGGGDGGGGGGGGGGGGGGFGGGGGGGGGGGGGGDGGGGGGGGGGGGGGGGGGGGGGGGGGGGGGGDGGGGGGGGGD
@M03364:276:000000000-BLYN8:1:1101:17478:3897 1:N:0:1
ACTCCTACGGGAGGCAGCAGTGGGGAATATTGCACAATGGGCGCAAGCCTGATGCAGCCATGCCGCGTGTGTGAAGAAGGCCTTCGGGTTGTAAAGCACTTTCAGCGAGGAGGAAGGTGGTGAACTTAATACGTTCATCAATTGACGTTACTCGCAGAAGAAGCACCGGCTAACTCCGTGCCAGCAGCCGCGGTAATACGGAGGGTGCAAGCGTTAATCGGAATTACTGGGCGTAAAGCGCACG
+
GGGGGGGGGGGGGGGGGGGGGGGGGGGGGGGGGGGGGGGGGGGDGGGGGGGGGGGGGGGGGGFGGGGGGGGGGGFGGGGGGGGGGGGGGGFGGGGCGAFGGGGG9FG>CEFGGFGGGGGGEGEFAFFFFGGGGGGGGGGGADFFGGGGGGGGGGGGGGGGGGGFEGGCEEGF?FGG@EFCEG9BDGGGCEDGGEGDFGEFGGGGGGG>EF9CEGEGFGGGGGGFFFGGGGG5CCD5CC7CGGGD
@M03364:276:000000000-BLYN8:1:1101:21252:3922 1:N:0:1
ACTCCTACGGGAGGCAGCAGTGGGGAATATTGCACAATGGGCGCAAGCCTGATGCAGCCATGCCGCGTGTATGAAGAAGGCCTTCGGGTTGTAAAGTACTTTCAGCGAGGAGGAAGGCATTAAGGTTAATAACCTTAGTGATTGACGTTACTCGCAGAAGAAGCACCGGCTAACTCCGTGCCAGCAGCCGCGGTAATACGGAGGGTGCAAGCGTTAATCGGAATTACTGGGCGTAAAGCGCACG
+
GGGGGGGGGGGGGGGGGGGGGGGGGGGGGGGGGGGGGGFCGGGGGGGGGGGGGGGGGGGGGGGGGGGGGGGGGGGGGGGGGFGGGGGGGGGGGGGGGGGGGGGGGGGCGGCGGGGGGGGGGGGGGFGGGGFGFGGGGGGGGGFFFGGCGGGGGGGDCFDGGGGGGGGGGGGGGGCCCEFGGGGGFGF8DEGGGGGGGGFGGGGGGGEGGGGGGGGGGGGGGGDGGCFFFGGGGGDGDGFGDD3)
@M03364:276:000000000-BLYN8:1:1101:24245:3945 1:N:0:1
ACTCCTACGGGAGGCAGCAGTAGGGAATCTTCGGCAATGGACGAAAGTCTGACCGAGCAACGCCGCGTGAGTGAAGAAGGTTTTCGGATCGTAAAACTCTGTTGTTAGAGAAGAACAAGGACGTTAGTAACTGAACGTCCCCTGACGGTATCTAACCAGAAAGCCACGGCTAACTACGTGCCAGCAGCCGCGGTAATACGTAGGTGGCAAGCGTTGTCCGGGATTATTGGGCGTAAAGCGCGCG
+
GGGGCFGCFEGFFEGCFGGGGCGFGGDFDGGFD;FFGFFGGDGGGDGGGGGGGDCGGG@FF:FFCGGFGCEGGFGGEEFGGGGGGGDGG@GDEA<EFGGGDFGEFG9EA<9,4,,:B8?4EB:F=>:FB@?AFDE@D@F+FGG=A,>@FF+>A,8FFG@<<:3,3,6*@:>*@FE9:7FFCF,2B?,,,::C*3:ECECCFCFGCFF6E9E***=?>CE=***:*3:A7+;579>C9CCD3DGD
@M03364:276:000000000-BLYN8:1:1101:5391:3959 1:N:0:1
ACTCCTACGGGAGGCAGCAGTGGGGAATATTGCACAATGGGCGCAAGCCTGATGCAGCCATGCCGCGTGTATGAAGAAGGCCTTCGGGTTGTAAAGTACTTTCAGCGAGGAGGAAGGCATTAAGGTTAATAACCTTGGTGATTGACGTTACTCGCAGAAGAAGCACCGGCTAACTCCGTGCCAGCAGCCGCGGTAATACGGAGGGTGCAAGCGTTAATCGGAATTACTGGGCGTAAAGCGCACG
+
GGGGGGGGGGGGGGGGGGGGGGGGGGGGGGGGGGGGGGGGGGGGGGGGGGGFGGGGGGGGGGGGGGGGGGFGGGFGEGGGGGGGGFGGEFGGGGGGGGGGGGGGGGGGGGGFGGFGGGGGGGGGGGFFGGFGFGGGGGGGGG,ADFGGGFEGCFF7FDGGGGGGGGF@FGDECFDGEEF@FFGGGGGGGGGGGGGGGGGFECEGGCEGCCGFGGGDCGGGGG858CFGGGGGGGEGGGGGGGCC
@M03364:276:000000000-BLYN8:1:1101:6526:3965 1:N:0:1
ACTCCTACGGGAGGCAGCAGTAGGGAATCTTCGGCAATGGACGAAAGTCTGACCGAGCAACGCCGCGTGAGTGAAGAAGGTTTTCGGATCGTAAAACTCTGTTGTTAGAGAAGAACAAGGACGTAAGTAACTGTGCGTCCCCTGACGGTATCTAACCAGAAAGCCACGGCTAACTACGTGCCAGCAGCCGCGGTAATACGTAGGTGGCAAGCGTTGTCCGGATTTATTGGGCGTAAAGCGAGCG
+
E<FGGGGFGGGGGGGGGGGGGFGGGGGGGGGGGGGGGGFGGGGGGGGAFFGGGF@FGG+CFGGGGGGGGGE<EE<CCFGFE<FGGGG7CEEGGGGEGGGGGGGFG@CGFCFGGGDFFGFDGG>C+BDFFDFCFA<FCFFF@F<FFGFDE>@=@F9FFFGGFGFC@FGEDCGGF7,57>FEG@@CCCFF75B**3=;CC?F<E>G+2;C693CGCCGC+<C=C5:9+<<9C*5DDGG<>=>DG3C
@M03364:276:000000000-BLYN8:1:1101:22960:3976 1:N:0:1
ACTCCTACGGGAGGCAGCAGTGGGGAATATTGCACAATGGGCGCAAGCCTGATGCAGCCATGCCGCGTGTGTGAAGAAGGCCTTCGGGTTGTAAAGCACTTTCAGCGAGGAGGAAGGTGGTGAACTTAATACGTTCATCAATTGACGTTACTCGCAGAAGAAGCACCGGCTAACTCCGTGCCAGCAGCCGCGGTAATACGGAGGGTGCAAGCGTTAATCGGAATTATTTGGCGTAAAGCGCACG
+
DFDFGGEGGGGGGCGGGGFGE<DFGCCFFGGGGG9DGFFGGD7BGFCFFGGGGCFGGGGGGF,8@FCFEFGGGFFF9AFF<EFC,CE7CCEFFFGFDFB9BEFFG9B7CFEFGF<FFBF+CFFGEDCCFGGD=FF<A<@<DFAF=DEFDGEGFGG7F7<>CFDF@<BFGEGGGG9DC8F*>DEFGEGGGEDCEGGDGGF8CEEGC*3=+133=*2AFGD*7C5C8E+<+<CC57*A<FGGDCD5
@M03364:276:000000000-BLYN8:1:1101:16213:3986 1:N:0:1
ACTCCTACGGGAGGCAGCAGTAGGGAATCTTCGGCAATGGGGGCAACCCTGACCGAGCAACGCCGCGTGAGTGAAGAAGGTTTTCGGATCGTAAAACTCTGTTGTTAGAGAAGAACGTTAAGTAGAGTGGAAAGTTACTTAAGTGACGGTATCTAACCAGAAAGCCACGGCTAACTACGTGCCAGCAGCCGCGGTAATACGTAGGTGGCAAGCGTTGTCCGGATTTATTGGGCGTAAAGCGAGC
+
GGGGGGGGGGGGGGGGGGGGGGGGGGGGGGGGGGGGGGGFGGGGGGGGGGGGGGGGGGGFGGGGGGGGGGGGGGGGGGGGGGGGGGGGGGGGG?FFGGGGGGGGGGGGGGGGGGGGGGGGGGGGGGGGGGGGGGGGGGGGGFGGGGGGGGGCGGGGGGGGGGGGGGGGGGGGGGGGGGCGDGGGGGGGGGGEGGGGGGGGGGFGGGGGGGGGGGGGGGGGGGGGGGFGFEGGGGGDGGDGDDG)
@M03364:276:000000000-BLYN8:1:1101:11257:3991 1:N:0:1
ACTCCTACGGGAGGCAGCAGTGGGGAATATTGCACAATGGGCGCAAGCCTGATGCAGCCATGCCGCGTGTATGAAGAAGGCCTTCGGGTTGTAAAGTACTTTCAGCGAGGAGGAAGGCATTAAGGTTAATAACCTTAGTGATTGACGTTACTCGCAGAAGAAGCACCGGCTAACTCCGTGCCAGCAGCCGCGGTAATACGGAGGGTGCAAGCGTTAATCGGAATTACTGGGCGTAAAGCGCACG
+
GGGGGGGGGGGGGGGGGGGGGGFGGGGGGGGGGGGGGGGGGGGGGGGGGGGGGGGGGG?GFGGGGGGGGC8EFGEGGGGDGGGGGGGGGGGGGGGGGGGGGGGGGGGBFGFGGGGGGGFGGGGGGEF,FFFGEFGGGGCFCFGGGGGGDFECFFEFGGGGGGGGFGGGG>FCDFFGGGGGGFCFGGGC@GGGGCCC<FFGG>EGGGGGGGG8EGGCFGGGGDGGGCCEAGGG<7:EGG7/>C55
@M03364:276:000000000-BLYN8:1:1101:6583:3997 1:N:0:1
ACTCCTACGGGAGGCAGCAGTAGGGAATCTTCGGCAATGGGGGCAACCCTGACCGAGCAACGCCGCGTGAGTGAAGAAGGTTTTCGGATCGTAAAACTCTGTTGTTAGAGAAGAACGTTAAGTAGAGTGGAAAGTTACTTAAGTGACGGTATCTAACCAGAAAGGGACGGCTAACTACGTGCCAGCAGCCGCGGTAATACGTAGGTCCCAAGCGTTGTCCGGATTTATTGGGCGTAAAGCGAGC
+
GGGGGGGGGGGGGGGGGGGGGGGGGGGGGGGGGGGG7FCG@GGGGGGGGGGFGGGDDGGGGGGGGEEFGGGGGDFGGGGGGFFGGGGGGCGGGGGDCFCEGGGGGGGFFGGGGGGDFDFCGGGGGGGFF<FGGGGGGFFGGFFFGFAEEGFGGGGGGGGG:7F@FGGFGGGGGDFCFFGGFCFFGGGGGGDCEGGEGGGGGFFGDCG?=F@F=?;CEEGGDECED6?F9CGGGGGGGGGGCCG9
@M03364:276:000000000-BLYN8:1:1101:24448:3999 1:N:0:1
ACTCCTACGGGAGGCAGCAGTAGGGAATCTTCGGCAATGGACGAAAGTCTGACCGAGCAACGCCGCGTGAGTGAAGAAGGTTTTCGGATCGTAAAACTCTGTTGTTAGAGAAGAACAAGGATGAGAGTAGAACGTTCATCCCTTGACGGTATCTAACCAGAAAGCCACGGCTAACTACGTGCCAGCAGCCGCGGTAATACGTAGGTGGCAAGCGTTGTCCGGATTTATTGGGCGTAAAGCGAGC
+
GGGGFGGGGGGGGGGGGGGGGGGGGGGGGGGGGGGGGGGGGGGEGGGGFFGFGGGGGGGCFFEGGGGGGGGCGGGGGGGG<FGGGGGCGGG8DFGGGGGCFFFCFFFGFGGGGGGGGGGGGGGDFGFFGGGGFGGGGGDFEFGGGFGGGGGGGGGGGGG?FDGGGGCFEGGGGGGGGGGGFGGGGFFFG:CEGGEG5C?FGGGGGGGGFGGG5C83::?ECEC5*+009CFEGGCEDGGGGGGC
@M03364:276:000000000-BLYN8:1:1101:20814:3999 1:N:0:1
ACTCCTACGGGAGGCAGCAGTAGGGAATCTTCGGCAATGGACGAAAGTCTGACCGAGCAACGCCGCGTGAGTGAAGAAGGTTTTCGGATCGTAAAACTCTGTTGTTAGAGAAGAACAAGGACGTAAGTAACTGTACGTCCCCTGACGGTATCTAACCAGAAAGCCACGGCTAACTACGTGCCAGCAGCCGCGGTAATACGTAGGTGGCAAGCGTTGTCCGGATTTATTGGGCGTAAAGCGAGCG
+
GGFGGGGGGGGGGGGGGGGGGGGGGGFGGGGGGGGGGGGGGGGGGGGGGGGGCEFGGGGGGGGGGDGGG>F<EFFGGGGFFGGGGGGGGD+BFGGGGGGGGGGGGGGGGGGGGGGGGGDB<FFEFFDFGGGGG,CDGFFFFGGGGFG7FGCFDGGGCFFGGGFFGGFCCFEGGGGGGGCFGCC@ED8=8C5BGGDDG?G8C9=CFGGC63*/;8EGC?7CEE8=9C:CC9CF<7*:57:DGC9C
@M03364:276:000000000-BLYN8:1:1101:5905:4000 1:N:0:1
ACTCCTACGGGAGGCAGCAGTAGGGAATCTTCGGCAATGGACGAAAGTCTGACCGAGCAACGCCGCGTGAGTGAAGAAGGTTTTCGGATCGTAAAACTCTGTTGTTAGAGAAGAACAAGGACGTTAGTAACTGAACGTCCCCTGACGGTATCTAACCAGAAAGCCACGGCTAACTACGTGCCAGCAGCCGCGGTAATACGTAGGTGGCAAGCGTTGTCCGGATTTATTGGGCGTAAAGCGAGCG
+
GGGGDGGGGGGGGGGGGGGGGGGGGGGGGGGGGGGGGGGGGGGGGGGFGGGGGGGGGGGGGGGGGGGGGGGGGGGGGGGGGGGGGGGGGGGGGGGGGGGGGGGGGGGGGGGGGGGGGGGFGGGFGGGGGGGGGGGGGGGGGGGGFFGGGGGGGGCFGGGGGG?FGGGGGGGGGGGGGGGGGGGGGGGGGGGGEGGGGGGGFGGDFGGGGGGGGGGGGGGGGEGGGGGGGGGGGGGDFFGGGCGC
@M03364:276:000000000-BLYN8:1:1101:7482:4006 1:N:0:1
ACTCCTACGGGAGGCAGCAGTAGGGAATCTTCCACAATGGACGAAAGTCTGATGGAGCAACGCCGCGTGAGTGAAGAAGGTTTTCGGATCGTAAAACTCTGTTGTTGGAGAAGAACGTATTTGATAGTAACTGATCAGGTAGTGACGGTATCCAACCAGAAAGCCACGGCTAACTACGTGCCAGCAGCCGCGGTAATACGTAGGTGGCAAGCGTTGTCCGGATTTATTGGGCGTAAAGCGAGCG
+
GGGGGGGGGGGGGGGGGGGGGGGGGGGGGGGGGGGGGGGGGGGGGGGGGGGGGGGGGGGGGGGGGGGGGGGGGGGGGGGGGGGGGGGGGGGGGEFGGGGGGGGGGGGGGGGGGGGGGGGGGGGGGGGGGGGGGGGGGGGGGGGGFGGGGGGGGGGGGGGGGGGGGGGGGGGGGGGGGGGGGGGGGGGGGGGGGGGGGGGGGGGGGG>FFGCGGGGGGGGGGGECCEG?CGGGGGGGGGGGGGD<
@M03364:276:000000000-BLYN8:1:1101:22841:4012 1:N:0:1
ACTCCTACGGGAGGCAGCAGTAGGGAATCTTCGGCAATGGACGAAAGTCTGACCGAGCAACGCCGCGTGAGTGAAGAAGGTTTTCGGATCGTAAAACTCTGTTGTTAGAGAAGAACAAGGACGTTAGTAACTGAACGTCCCCTGACGGTATCTAACCAGAAAGCCACGGCTAACTACGTGCCAGCAGCCGCGGTAATACGTAGGTGGCAAGCGTTGTCCGGATTTATTGGGCGTAAAGCGAGCG
+
GGFGGGGGGDGGGGGGGGGGGGGGGGGGGGGGGGGGGGGGGGGG@FGGGGGGGGGGGGGGGGGGGGGEGCFGGGFGGGGGFGGGGGGCGGGGGGCFGGFGGGGGGGGGGGGGGFGGGGGGGGGGGFFGGFGGGGGGGGGGGGCGGGGGGGGGGGGGGGGGFGGGGGGGGGGGGGGGGGGGGGGGGGGGGGCEGGGGGGGGFFGGGGFGGFGGGGGGG?GGGGEGGGFDGFGGGGGDGGGGGGGD
@M03364:276:000000000-BLYN8:1:1101:12218:4059 1:N:0:1
ACTCCTACGGGAGGCAGCAGTGGGGAATATTGCACAATGGGCGCAAGCCTGATGCAGCCATGCCGCGTGTGTGAAGAAGGCCTTCGGGTTGTAAAGCACTTTCAGCGAGGAGGAAGGTGGTGAGCTTAATACGCTCATCAATTGACGTTACTCGCAGAAGAAGCACCGGCTAACTCCGTGCCAGCAGCCGCGGTAATACGGAGGGTGCAAGCGTTAATCGGAATTACTGGGCGTAAAGCGCACG
+
GGGGGGGGGGGGGGGGGGGGGGGGGGGGGGGGGGGGGGGGGGGGGGGGGGGGGGGGEFFFGGGGGGGGGGGGGGGFGGGGFGGGGGGGGGGGGGGGGGGGGGGGFGGGFGDFGGDFGGGGGGGGGGGGGFFGGDGGGGFGGGGGGGGGGGGGAEC:CDGGGGGGGGGGGGGGGG;;DEFGGGCGFGGGGGGGGG8;ECFGGGGGDGGDCCFGGGGGCECEGGGGFFGGFGGGGCEEDFGGGGG5
@M03364:276:000000000-BLYN8:1:1101:23086:4082 1:N:0:1
ACTCCTACGGGAGGCAGCAGTGGGGAATATTGCACAATGGGCGCAAGCCTGATGCAGCCATGCCGCGTGTATGAAGAAGGCCTTCGGGTTGTAAAGTACTTTCAGCGAGGAGGAAGGCATTAAGGTTAATAACCTTAGTGATTGACGTTACTCGCAGAAGAAGCACCGGCTAACTCCGTGCCAGCAGCCGCGGTAATACGGAGGGTGCAAGCGTTAATCGGAATTACTGGGCGTAAAGCGCACG
+
GGGGGGGGGGGGGGGGGGGGGGGGGGGGGGGGGGGGGGGGGGGGGGGGGGGGFFGGGGGGGGGGGGGGGGGGGGGFGGGGGFGGGGGGGGGGGGFGGFGGGGGGGGCCFGCFGEGGGGE8?FCFGGC5FFGFFFGGGG9?CF<FFGC+>F:DCGCF7FFFGGGGGGGGGGGGGC,@:@FFCGFGGGGGFE5EGG5@CFFCCE*CEEGDCCG@E588FGF=EGG5EGCFD+;55CEEFGC<<DG9
@M03364:276:000000000-BLYN8:1:1101:18889:4104 1:N:0:1
ACTCCTACGGGAGGCAGCAGTAGGGAATCTTCGGCAATGGGGGCAACCCTGACCGAGCAACGCCGCGTGAGTGAAGAAGGTTTTCGGATCGTAAAACTCTGTTGTTAGAGAAGAACGTTAAGTAGAGTGGAAAGTTACTTAAGTGACGGTATCTAACCAGAAAGGGACGGCTAACTACGTGCCAGCAGCCGCGGTAATACGTAGGTGGCAAGCGTTGTCCGGATTTATTGGGCGTAAAGCGAGC
+
GGGGGGGGGGGGGDGGGGGGGGGGGGGGGGGGGGEFGGGGGGGGGGGGGGGGGGGGGGGGGGGGGGGGGGGFGGGGGGDGFGGGGGGGGGGGGGGGGGGGGGGGEGGGGGFGGFFFGGGCFGGGGFFFDFGGGGGGGGGGGGGGGGGGGGGGGGGGGGGGCFGGGDGGGGGGGGFCFGGGGGGGGGGFCCEDDGGDEGGGGGGGGGGG6FGGCGGGEGG?/CECE?7CF7F597>5D<DFGGG)
@M03364:276:000000000-BLYN8:1:1101:21889:4115 1:N:0:1
ACTCCTACGGGAGGCAGCAGTAGGGAATCTTCGGCAATGGACGAAAGTCTGACCGAGCAACGCCGCGTGAGTGAAGAAGGTTTTCGGATCGTAAAACTCTGTTGTTAGAGAAGAACAAGGACGTTAGTAACTGAACGTCCCCTGACGGTATCTAACCAGAAAGCCACGGCTAACTACGTGCCAGCAGCCGCGGTAATACGTAGGTGGCAAGCGTTGTCCGGATTGATTGGGCGTAAATCGAGCG
+
GGGGGGGGGEGGGGGGCFGGGGGGGGGGGGGGGGGGGGGGGGGGGGFGGGGGGGGGGGGGGGGGGGGGGGGGGGGGGGGGGCFGGFGGGGGGGGGGGGGGGGGGGGFFDGGGGGGGGGCGGGEFGGGGGGGGGGGGGFCFEFGGGGGGGGGGGGGFGGGGGFGDFGGGGGGGGGGGGGGGGGFGGGFGGGGGGEGGGGFGGGGGGGGFGGFCEGG8EFCEGEGG*CFGGGGGGGDEC*:CGFGC
@M03364:276:000000000-BLYN8:1:1101:25934:4134 1:N:0:1
ACTCCTACGGGAGGCAGCAGTGGGGAATATTGCACAATGGGCGCAAGCCTGATGCAGCCATGCCGCGTGTATGAAGAAGGCCTTCGGGTTGTAAAGTACTTTCAGCGAGGAGGAAGGCATTAAGGGTAATAACCTTGGTGATTGACGTTACTCGCAGAAGAAGCACCGGCTAACTCCGTGCCAGCAGCCGCGGTAATACGGAGGGTGCAAGCGTTAATCGGAATTACTGGGAGTAAAGCGCACG
+
GGGGFGFFFFEGEEDCFGGGFGGGGGEGF<FFGGGGGGFGGCEGEGGF7FGEGGGGGGGG<CE8FCCFEGGFFFEFEFGC=FGFC@FG8FDGEFGGFGGGG9?E<FGGGGGDEGGFCFFCCFAF<,BECFGFCFFCDCEFFGAEDFFGCGC,EFEE7CF?F<,,<B:+5<FEFG@E:CFFEFFFGFG78:**:=CEF?FFEGDGE5BCCCFEGEG5FGFEG=EFGGCFG6/**7?EFGCGGDG7
@M03364:276:000000000-BLYN8:1:1101:25736:4164 1:N:0:1
ACTCCTACGGGAGGCAGCCGTAGGGAATCTTCGGCAATGGGGGCAACCCTGACCGAGCAACGCCGCGTGAGTGAAGAAGGTTTTCGGATCGTAAAACTCTGTTGTTAGAGAAGAACGTTAAGTAGAGTGGAAAGTTACTTAAGTGACGGTATCTAACCAGAAAGGGACGGCTAACTACGTGCCAGCAGCCGCGGTAATACGTAGGGCCCAAGCGTTGTCCGGATTTATTGGGCGTAAAGCGAGC
+
FGGGGGFGGFGGGDE-@;-FCFG7@EFFEFDFG>CFCFGDCEGGGFGFGFGFFG7:+@FDGEG:=CG4>BFGGGGGG8ECFFFBE:FGGGGGD8FCGGGGGGGGGGFGG?B8=E@FCFGFC<FGF,CFGG9BGGFFF@FFCEFG9<@C@+:<FFFGGFFFF7:,5<F>F@FE<B@CF8FF>CCC2B,=8:CEG**4:+?+;BBF7*<>8C81*2;EC/<+5C*1;+<C+<@5C3>:7>FGG<C)
@M03364:276:000000000-BLYN8:1:1101:15306:4186 1:N:0:1
ACTCCTACGGGAGGCAGCAGTAGGGAATCTTCGGCAATGGACGAAAGTCTGACCGAGCAACGCCGCGTGAGTGAAGAAGGTTTTCGGATCGTAAAACTCTGTTGTTAGAGAAGAACAAGGACGTTAGTAACTGAACGTCCCCTGACGGTATCTAACCAGAAAGCCACGGCTAACTACGTGCCAGCAGCCGCGGTAATACGTAGGTGGCAAGCGTTGTCCGGATTTATTGGGCGTAAAGCGAGCG
+
GGGGGGGGGGGGGGGGGGGGGGGGGGGGGGGGGGGGGGGGGGGGGGGGGGGGGGGGGGGGGGGGGGGGGGGGGGGGGGGGGGGGGGGGGGGGGGGGGGGGGGGGGGGFGGGGGGGGGGF@FGGGGGGGGGGGGGGGGGGDGGGGGGGGGGGGGFGGGGGGGGGGFGGGGGGG?FFGGGGGGGGGGGGGGGGGGGGGGGGGGDGGGFFGGFGCEEGGGGFGGG5=ECECFGCFDGGGGGGGGGG5
@M03364:276:000000000-BLYN8:1:1101:18201:4189 1:N:0:1
ACTCCTACGGGAGGCAGCAGTGGGGAATATTGCACAATGGGCGCAAGCCTGATGCAGCCATGCCGCGTGTATGAAGAAGGCCTTCGGGTTGTAAAGTACTTTCAGTCGGGAGGAAGGTGTCAAGGTTAATAACCTTGGCAATTGACGTTACCGACAGAAGAAGCACCGGCTAACTCCGTGCCAGCAGCCGCGGTAATACGTAGGTGGCAAGCGTTGTCCGGATTTATTGGGCGTAAAGCGAGCG
+
GGGGGGGGGGGGGGGGGGGGGGGGGGGGGGGGGGGGGGGGGGGGGGGGGGGGGGGGGGGGGGGGGGGGGGGGGGGGGGGGGGGGGGGGGGGGGGGGGGGGGGGGGGGGDGGGGGGGGGGGGGGGGGGGGGGGGGGGGGGGGGGGFGGGGGGGGGEGGGGGGGGGGGGGEDFFGFGFGGGGGGGGGGGGGGGGCEGGCGGFGGGDGGGFGFGGGGGGGGGGG58ACCFGGGCGDDGGGGFDGGGD
@M03364:276:000000000-BLYN8:1:1101:17663:4193 1:N:0:1
ACTCCTACGGGAGGCAGCAGTGGGGAATATTGCACAATGGGCGCAAGCCTGATGCAGCCATGCCGCGTGTGTGAAGAAGGCCTTCGGGTTGTAAAGCACTTTCAGCGAGGAGGAAGGTGGTGAACTTAATACGTTCATCAATTGACGTTACTCGCAGAAGAAGCACCGGCTAACTCCGTGCCAGCAGCCGCGGTAATACGGAGGGTGCAAGCGTTAATCGGAATTACTGGGCGTAAAGCGCACG
+
GGGGGGGGGGGGGGGGGGGGGGGGGCGGGGGGFFGGGGGGGAFGGG@GGGGGGGGGGG?FGGGGGGGGGGGGGGGGGGGG8DFGGGGGGGGGGGGGGGGG8FFCF<>+@FGDGGGGGGGGGGCFFFEFDFGGGFFFGGFGGGCGFGDEGGCFGGGE7+DFGFC@FC:CFFCCGFFG7EG::>,>>FFGGGGGGEEDFCCGGEEEGEDC6CC5E8CEFGGGGCECF79CCGGGDGGEGG=CDGDD
@M03364:276:000000000-BLYN8:1:1101:20451:4230 1:N:0:1
ACTCCTACGGGAGGCAGCAGTAGGGAATCTTCCGCAATGGACGAAAGTCTGACGGAGCAACGCCGCGTGAGTGAAGAAGGTTTTCGGATCGTAAAACTCTGTTGTTAGAAAAGAAGCCGCATAAGAGTAACTGATTATCATGTGACGGTACCTAACCAGAAAGCCACGGCTAACTACGTGCCAGCAGCCGCGGTAATACGTAGGTGGCAAGCGTTGTCCGGAATTATTGGGCGTAAAGCGCGCG
+
GGGGGGGGGGGGGGGGGGGGGGGGDGGGGGGGGGGGGGGGGGGGGGGGGGGGGGGGGGGGGGGGGGGGGGGGGGGGGGGGFGGGGGGGGGGGGGGGGGGGFGGGGGGGGGGGGGGGGGGGGGGGGGGGGGGGGGGGGGGGGGGGGGGGGGGGGGGGGGGGGGGGGGGGGGGGGGGGGGGGGGGGGGGGGGGGGGGGDGGGGGGGGGGGDGGGGGGGGGGGDEGGGGGGCGFGGGGGGGGGGGDD
@M03364:276:000000000-BLYN8:1:1101:7903:4283 1:N:0:1
ACTCCTACGGGAGGCAGCAGTGGGGAATATTGCACAATGGGCGCAAGCCTGATGCAGCCATGCCGCGTGTATGAAGAAGGCCTTCGGGTTGTAAAGTACTTTCAGTCGGGAGGAAGGTGTCAAGGTTAATAACCTTGGCAATTGACGTTACCGACAGAAGAAGCACCGGCTAACTCCGTGCCAGCAGCCGCGGTAATACGGAGGGTGCAAGCGTTAATCGGAATTACTGGGCGTAAAGCGCACG
+
GGGGGGGGGGGGGGGGGGGGGGGGGGGGGGGGGGGGGGFEGGGEGGDGFCCFGGGGGGFGFGGGGGGGECEEGGCFGGGGGEGGGGGGGEFGGGGGGGGGGGFFCDBF@FFFGGGCFGGG=E<FGFFGFFGFGGGGGFDFGGGGGGFCEAE<FGGGGGGGGGGCCF7FGGGGGCEG7BFGDGGGGFGCFEG5CEBCFGFFEGEDEEGGGGGGGEG=CFGGCEGGG?CFEEFFGGG5CFFGGCCC
@M03364:276:000000000-BLYN8:1:1101:12594:4297 1:N:0:1
ACTCCTACGGGAGGCAGCAGTAGGGAATCTTCGGCAATGGGGGCAACCCTGACCGAGCAACGCCGCGTGAGTGAAGAAGGTTTTCGGATCGTAAAACTCTGTTGTTAGAGAAGAACGTTAAGTAGAGTGGAAAGTTACTTAAGTGACGGTATCTAACCAGAAAGGGACGGCTAACTACGTGCCAGCAGCCGCGGTAATACGTAGGTCCCAAGCGTTGTCCGGATTTATTGGGCGTAAAGCGAGC
+
GGGGGGGGGGGGGGGGGGGGGGGGGGGGGGGGGGGGGGGGGGGGGGGGGGGGGGGGGGGGGGGGGGGGGGGGGGGGGGGGGGGGGGGGGGGGGGGGGGGGGGGGGGGGDGGGGGGFGGGGGGFFFFFGGGGGGFGGGFFGGGGGGGGGGGGGGGFGGGGFEFGGGEGEFGGGGGGGGGGGGGGGGGGGGGGGGGEGGGGGGGGGGGGGGGGDEGGGGGGGGGGEGEGGGGGGGGGGGGGFGDD)
@M03364:276:000000000-BLYN8:1:1101:13984:4316 1:N:0:1
ACTCCTACGGGAGGCAGCAGTAGGGAATCTTCGGCAATGGACGAAAGTCTGACCGAGCAACGCCGCGTGAGTGAAGAAGGTTTTCGGATCGTAAAACTCTGTTGTTAGAGAAGAACAAGGACGTTAGTAACTGAACGTCCCCTGACGGTATCTAACCAGAAAGCCACGGCTAACTACGTGCCAGCAGCCGCGGTAATACGTAGGTGGCAAGCGTTGTCCGGATTTATTGGGCGTAAAGCGAGCG
+
GGGGGGGGGGGGGGGGGGGGGGGGGGGGGGGFGGGGGGGGFFGFGGGGGGGGGGGGGGGGGGGGGGEGGFGGGGGGGGGGGGGGGGGGGGGGGGGGGGGGGGGGGGGGGFGGGGGGGGGGGGGFFFGGGGGGGGGGGGGEGGGGGGGGGGGGGGGGGGGFFGGGFGEEFGGGGGGGGGGCFGGGGDGGGGDGGGGGG9FGGGGGGGGFFGGFGGGGG7CEEEE5EFGGGCCFCDGGGGGGCDDC
@M03364:276:000000000-BLYN8:1:1101:9742:4316 1:N:0:1
ACTCCTACGGGAGGCAGCAGTGGGGAATATTGCACAATGGGCGCAAGCCTGATGCAGCCATGCCGCGTGTATGAAGAAGGCCTTCGGGTTGTAAAGTACTTTCAGCGGGGAGGAAGGTGATGAACTTAATACGTTCATCAATTGACGTTACCCGCAGAAGAAGCACCGGCTAACTCCGTGCCAGCAGCCGCGGTAATACGGAGGGTGCAAGCGTTAATCGGAATTACTGGGCGTAAAGCGCACG
+
GGGGGGGGGGGGGGGGGGGGGGGGGGGGGGGGGGGGGGGGGGGGGGGGGGGGGGGGGGGGGGGGGGGGGGGGGGGGGGGGGGGGGGGGGGGGGGGGGGGGGGGGGFGGGGFGGGGGGGGGGGGGGGGGGGGGGGGGGGGGGGGGGGGGGGGFGGGGGGGGGGGGGGGGGGGDGGGGGGGGGGGGGGGGGGGGGGGCFCGGG>EGGGGGGGGGDEGCCGGGGGGGDGGGGGGFGGEG3FGGGGGC
@M03364:276:000000000-BLYN8:1:1101:15079:4318 1:N:0:1
ACTCCTACGGGAGGCAGCAGTGGGGAATATTGCACAATGGGCGCAAGCCTGATGCAGCCATGCCGCGTGTATGAAGAAGGCCTTCGGGTTGTAAAGTACTTTCAGCGAGGAGGAAGGCATTAAGGTTAATAACCTTAGTGATTGACGTTACTCGCAGAAGAAGCACCGGCTAACTCCGTGCCAGCAGCCGCGGTAATACGGAGGGTGCAAGCGTTAATCGGAATTACTGGGCGTAAAGCGCACG
+
GGGGGGGGGDGGGGGGEGGGGGGFGGGGGGGGGGGGGGGGGGGGGGGGGGGGGGGGGGGGGGGGGDFF7BFGFGGGGGGGGGGGFGDGFEGGGGGGGFGGGGFFGGECFGGGGGGGGGGGGGGGGGGGGGGGFGGG9FEGFGFFGFGGGGGGGECCFG7EGFGFG?FGGEGGGGCGGEGFDGGGGGGGGGGGGGGGFGGGGGGGGGGGGGGGGEGGGGGGGE5EFEFCFFCDDDE=57DDGGD3
@M03364:276:000000000-BLYN8:1:1101:10032:4322 1:N:0:1
ACTCCTACGGGAGGCAGCAGTAGGGAATCTTCGGCAATGGACGAAAGTCTGACCGAGCAACGCCGCGTGAGTGAAGAAGGTTTTCGGATCGTAAAACTCTGTTGTTAGAGAAGAACAAGGACGTTAGTAACTGAACGTCCCCTGACGGTATCTAACCAGAAAGCCACGGCTAACTACGTGCCAGCAGCCGCGGTAATACGTAGGTGGCAAGCGTTGTCCGGATTTATTGGGCGTAAAGCGAGCG
+
GGGGGGGGGGGGGGGGGGGGGGGGGGGGGGGGGGGGGGGGGGGGGGGGGGGGGGGGGGGGGGGGGGGGGGGEFGGGGGGGGFGGGGGGGGGGGGGGGGGGGGGGGGGGGGGGGGGGGGGCFGGGGGGGGFDGGGGGGGFGGCGGGGGEGGGGGGGGGGGGGGGF:FGGGGGGGGGGGEGGGGGGGGGGG5CGGE5BFFF5BFF7C:FFGFGGDGDEGCGGGGDGG9FGG6CFDGGG3:DGGDD5
@M03364:276:000000000-BLYN8:1:1101:21806:4331 1:N:0:1
ACTCCTACGGGAGGCAGCAGTAGGGAATCTTCGGCAATGGACGAAAGTCTGACCGAGCAACGCCGCGTGAGTGAAGAAGGTTTTCGGATCGTAAAACTCTGTTGTTAGAGAAGAACAAGGACGTTAGTAACTGAACGTCCCCTGACGGTATCTAACCAGAAAGCCACGGCTAACTACGTGCCAGCAGTCGCGGTAATACGTAGGTGGCAAGCGTTGTCCGGATTTATTGGGCGTAAAGCGAGCG
+
FGGGGFFFGEGC@FGGGGFGFFGD7EEEGGGGDEGGGFFGGGGGGFGGFGGGGGGGGGGGGGGGGG7F@FGFEFFEAGGG=FEFFE:CCFGGDFGGGFG<9EEFEAFFGAFG8FFCCGGGG@F:FECAFG<F9FGGGGGGGCGGCCGGGGG9,FF<>>7FFCFGDGG7FGGGGG9DG7FFGGEEG8>,,**:*:CGFGGGGGGD9BFGGGGCGE8?C:<5E=8*<<9AFF=C3):55:CC7CD)
@M03364:276:000000000-BLYN8:1:1101:11593:4336 1:N:0:1
ACTCCTACGGGAGGCAGCAGTGGGGAATATTGCACAATGGGCGCAAGCCTGATGCAGCCATGCCGCGTGTATGAAGAAGGCCTTCGGGTTGTAAAGTACTTTCAGTCGGGAGGAAGGTGTCAAGGTTAATAACCTTGGCAATTGACGTTACCGACAGAAGAAGCACCGGCTAACTCCGTGCCAGCAGCCGCGGTAATACGGAGGGTGCAAGCGTTAATCGGAATTACTGGGCGTAAAGCGCACG
+
GGGGGGGGGGGGGCGGGGGGFGGGGGGGGGGGGGGGGGGGGGGGECGGGGGGGGCCGFGFFGFGGGGGGGGGGGGGGGGCFGGGGGFGGGGGGGFGGGFGGGGGGGGGGGCFDF8FDGGGGFGGGGGGGGGGGGGGGGGGGGGGFGG@FFCGGEGGGGCFGGGGGGGGGGGG?FGGFGFFGGGGGGGGGG>EGG5EFCFFC8EGGGGGGGFFCEEGF7FGGD55@CGGGCFGGDEGFC:D3<97
@M03364:276:000000000-BLYN8:1:1101:16244:4343 1:N:0:1
ACTCCTACGGGAGGCAGCAGTGGGGAATATTGCACAATGGGCGCAAGCCTGATGCAGCCATGCCGCGTGTATGAAGAAGGCCTTCGGGTTGTAAAGTACTTTCAGCGAGGAGGAAGGCATTAAGGTTAATAACCTTGGTGATTGACGTTACTCGCAGAAGAAGCACCGGCTAACTCCGTGCCAGCAGCCGCGGTAATACGGAGGGTGCAAGCGTTAATCGGAATTACTGGGCGTAAAGCGCACG
+
GGGGGGFGGGGGGGGGGGGGGGGGGDEGGGGFGGGGGGGGGGGGGGGGGGGGGGGGGFGGGGGGGGGGGGGGGFFGGGFFGGGGGGGGFEEFGGGGF<AEFFGGGGGGEC+CFFGGEEEFGFFGGDGG9F9<=FFFF8FGGGGGDGCFGGGGGGGGGEEGGGGGFFGGGGE:FF;=FEGGGGCGGFFFCEGGGGDGGGGGEEEEE8BEFC9FGGGG=FCGCGGFFFF?EFF:DGG59CFGD597
@M03364:276:000000000-BLYN8:1:1101:8315:4346 1:N:0:1
ACTCCTACGGGAGGCAGCAGTAGGGAATCTTCGGCAATGGACGAAAGTCTGACCGAGCAACGCCGCGTGAGTGAAGAAGGTTTTCGGATCGTAAAACTCTGTTGTTAGAGAAGAACAAGGACGTTAGTAACTGAACGTCCCCTGACGGTATCTAACCAGAAAGCCACGGCTAACTACGTGCCAGCAGCCGCGGTAATACGTAGGTGGCAAGCGTGGGCCGGATTTATTGGGCGTAAAGCGAGCG
+
GGGGGGFEGGGGEFGGGGFGGFGCEFGGGCGGGGGGGGGFDFGCFCF;CFFGGGCFGGDGGGGGD@F:F:=5CFEFG8EF955BFGGDCCC<BEC,EF,BFFAAFFFGDGD?FGGG8FF8<FF=+AC<EDC?F,,,>>=+@>,@BFE:F73@C,=DC,DAFCEFF@EEGEGCB722>86,**D7C7:B2=:CEG>@9+5;CFFE+>CFGG=5CG***:=CEC5:C++29+;*//:=FGGC57>/
@M03364:276:000000000-BLYN8:1:1101:11382:4357 1:N:0:1
ACTCCTACGGGAGGCAGCAGTAGGGAATATTGCACAATGGGCGCAAGCCTGATGCAGCCATGCCGCGTGTATGAAGAAGGCCTTCGGGTTGTAAAGTACTTTCAGCGAGGAGGAAGGCATTAAGGTTAATAACCTTAGTGATTGACGTTACTCGCAGAAGAAGCACCGGCTAACTCCGTGCCAGCAGCCGCGGTAATACGGAGGGTGCAAGCGTTAATCGGAATTACTGGGCGTAAAGCGCACG
+
GGGGGGFGGGGGGGGGGGGGGGGGGGGGGGGGFGGGGGGGGGGGGGGGGGGGGGDGGGGGGGGGGGGGGGGGGGGGGGGGGGGGGGGGGGGGGGGDGGGGGGGGGGGEGGFGGGGGGGGGGDEGGFFFGGGGGGGGGFAFGGBFGGGGGGGGGGGGGGFGGFGGGGGGGEGGGGGGFGFFGDFGFGC7DGGGGGCCGFFFC8BEE1;5FGGGGGGGGGGGGDEGFGGGGGGGGGGCGFGGDDD5
@M03364:276:000000000-BLYN8:1:1101:5975:4383 1:N:0:1
ACTCCTACGGGAGGCAGCAGTAGGGAATCTTCGGCAATGGACGAAAGTCTGACCGAGCAACGCCGCGTGAGTGAAGAAGGTTTTCGGATCGTAAAACTCTGTTGTTAGAGAAGAACAAGGACGTTAGTAACTGAACGTCCCCTGACGGTATCTAACCAGAAAGCCACGGCTAACTACGTGCCAGCAGCCGCGGTAATACGTAGGTGGCAAGCGTTGTCCGGATTTATTGGGCGTAAAGCGAGCG
+
GGGGGFGGGGGGGGGGGGGGFCFFGGGGGGGGGGGGGGGGGGGGGGGGGGFCEGGGGGGGGGGGGGGFFCGGGGGGGGGGGGGGGGGGCGGGGGGGGFGGGGGGGGGGGGGGGGGGGGGGGGGGGGGGGGGGGGGGGGFEFGFGGGGGGGGGGGGGGGGGGGGGGGGGGGGGFGFGGGGGGGGFDFGGGGGGCEGGGGGGEFGG@EFGGGGGGGDEG??C78*5CCG+<CC5DDEGGGFD5D39
@M03364:276:000000000-BLYN8:1:1101:18508:4399 1:N:0:1
ACTCCTACGGGAGGCAGCAGTGGGGAATATTGCACAATGGGCGCAAGCCTGATGCAGCCATGCCGCGTGTATGAAGAAGGCCTTCGGGTTGTAAAGTACTTTCAGCGAGGAGGAAGGCATTAAGGTTAATAACCTTAGTGATTGACGTTACTCGCAGAAGAAGCACCGGCTAACTCCGTGCCAGCAGCCGCGGTAATACGGAGGGTGCAAGCGTTAATCGGAATTACTGGGCGTAAAGCGCACG
+
GGGGGGGGGGGGGGGGGGGGGGGGGGGGGGGGGGGGGGGGGGGGGGGGGGGGGGGGGGGGGGGGGGGGGGGGGGFGGGGGGGGGGGGGGGGGGGGGGGGGGGGGGGGGGGGGDGGGDFGGGDGGGGGGGGGGGGGGGGGGGGGGGGGGGGGGFGGGDGGGGGGGGGGGGGGGGGDGGGFGGG;FGGGFFGGGGGCGGGGGGGGGGGGGGGGGGGGGGGGGGGGGGGGGGGGGGGGGGGGGGGG<
@M03364:276:000000000-BLYN8:1:1101:14709:4411 1:N:0:1
ACTCCTACGGGAGGCAGCAGTGGGGAATATTGCACAATGGGCGCAAGCCTGATGCAGCCATGCCGCGTGTATGAAGAAGGCCTTCGGGTTGTAAAGTACTTTCAGCGAGGAGGAAGGCATTAAGGTTAATAACCTTGGTGATTGACGTTACTCGCAGAAGAAGCACCGGCTAACTCCGTGCCAGCAGCCGCGGTAATACGGAGGGTGCAAGCGTTAATCGGAATTACTGGGCGTAAAGCGCACG
+
GGGGGGGGGGGGGGGGGGGGGGGGGGGGGGGGGGGGGGGGGGGGGGGGGGGGGGGGGGGGGGGGGGGGGGGGGGGGGGGGGGGGGGGGGGGGGGGGGGGGGGGGGGGEGGGGGGGGGGGGGGGGGGGGGGGGGGGGGGGGGGGGGGGGGGGGGGGCFFFGGGGGGGGGGGGGGGGGGGGGGGGGGGGGGGGGGGGGFFGGGDGGGEEGGGGGGGGGGGGGGGEGGGGGGGGFGGGGFGGGGGGD
@M03364:276:000000000-BLYN8:1:1101:22012:4412 1:N:0:1
ACTCCTACGGGAGGCAGCAGTAGGGAATCTTCGGCAATGGGGGCAACCCTGACCGAGCAACGCCGCGTGAGTGAAGAAGGTTTTCGGATCGTAAAACTCTGTTGTTAGAGAAGAACGTTAAGTAGAGTGGAAAGTTACTTAAGTGACGGTATCTAACCAGAAAGGGACGGCTAACTACGTGCCAGCAGCCGCGGTAATACGTAGGTCCCAAGCGTTGTCCGGATTTATTGGGCGTAAAGCGAGC
+
GGGGGGGCCFGGGGGGGGGGGGGGGFGGGGGGGGGGGGGGGGGGGGGGGGGGGGGGGGGGGGGGGEGGGGGGGFGGGGGGFGGGGGGGGGGGGGGGGFDGGGGGGGFGGGGGGGGGGFFFGGGGGGGGGGFGGGGGGGGGGAF9CCFGDEG@FGFGGF:FDF@CFGGGGGGGEFEGGGGGGCEGGGFGGGGGGGGGDGGGGFCFGFEGGGGGFGGGGGGGEE*:CFGGCF?FFDGGGGGGGGG3
@M03364:276:000000000-BLYN8:1:1101:13673:4436 1:N:0:1
ACTCCTACGGGAGGCAGCAGTAGGGAATCTTCGGCAATGGACGAAAGTCTGACCGAGCAACGCCGCGTGAGTGAAGAAGGTTTTCGGATCGTAAAACTCTGTTGTTAGAGAAGAACAAGGACGTTAGTAACTGAACGTCCCCTGACGGTATCTAACCAGAAAGCCACGGCTAACTACGTGCCAGCAGCCGCGGTAATACGTAGGTGGCAAGCGTTGTCCGGATTTATTGGGCGTAAAGCGAGCG
+
GGGGGGGGGGGGGGGGGGGGGGGGGGGGGGGGGGGGGGGGGGGGGGGGGGGGGGGGGGGGGGGGGGGGGGGGGGGGGGGGGGGGGGGGGGGGGGGGGGGGGGGGGGGGGGGGGGGGGGGGGGGGGGGGGGGGGGGGGGGGGGGGGGGGGGGGGGGGGGGDFGGGGGGGGGGGGGGGGGGGGGGGF@GGGGGGGGGGGGGGGGGGGGGGGGGGGGGGGGGGGGGGFFGGFGGDDGEECFGGDGGD
@M03364:276:000000000-BLYN8:1:1101:6146:4446 1:N:0:1
ACTCCTACGGGAGGCAGCAGTAGGGAATATTGCACAATGGGCGCAAGCCTGATGCAGCCATGCCGCGTGTATGAAGAAGGCCTTCGGGTTGTAAAGTACTTTCAGCGGGGAGGAAGGTGAGTGGTTTAATACGCCATTCAATTGACGTTACCCGCAGAAGAAGCACCGGCTAACTACGTGCCAGCAGCCGCGGTAATACGGAGGGTGCAAGCGTTAATCGGAATTACTGGGCGTAAAGCGCACG
+
GGGGEGGGGGGGGGGGGGGGGGGGGGGGGGGGGGGGGGGGGGGGGGGGGGGGGGGGGGGGGGGGGGGGGGGGGGGGGGGGGGGGGGGGGGG=FGGGGGGGGGGGGGGGGGGGGGGGG<FFGGGGGFGGGGGGCGEGGGGFGFGGGGGGGGGGGGGCCCGGGGGGFGFGGECCFGGGGGGGGFGGGGGGG>EGGGGGGGF*;88:EGGEFFFFGGGGGGGGGGEGFGCFEGGGGGGGFGGGDDC7
@M03364:276:000000000-BLYN8:1:1101:5187:4523 1:N:0:1
ACTCCTACGGGAGGCAGCAGTAGGGAATCTTCGGCAATGGGGGCAACCCTGACCGAGCAACGCCGCGTGAGTGAAGAAGGTTTTCGGATCGTAAAACTCTGTTGTTAGAGAAGAACGTTAAGTAGAGTGGAAAGTTACTTAAGTGACGGTATCTAACCAGAAAGGGACGGCTAACTACGTGCCAGCAGCCGCGGTAATACGTAGGTCCCAAGCGTTGTCCGGATTTATTGGGCGTAAAGCGAGC
+
GGGGGDGGGGGGGGGGGGGGFGGGGGGGGGGGGGGGGGGGGGGGGGGGGGGGFFGGGGGGGGGGGEGGGGGDFGGGGGGGFGGGGGGGGGGGGGGGFFGGGGGGGGGGGGGGGGGGGEGFGFFGGFGGGGGGGGGGGGGGGGGGGGGDGGGGGGGGGGGGGGGGFGGGGGGGGGGGGGGCFG8EGGGFGGGGGGDEEGGGGGGGGGFGGGGGGGGGGGGGGGGGGGGGGGGGGDGGGGGGGGGC
@M03364:276:000000000-BLYN8:1:1101:9860:4534 1:N:0:1
ACTCCTACGGGAGGCAGCAGTAGGGAATCTTCGGCAATGGGGGCAACCCTGACCGAGCAACGCCGCGTGAGTGAAGAAGGTTTTCGGATCGTAAAACTCTGTTGTTAGAGAAGAACGTTAAGTAGAGTGGAAAGTTACTTAAGTGACGGTATCTAACCAGAAAGGGACGGCTAACTACGTGCCAGCAGCCGCGGTAATACGTAGGTCCCAAGCGTTGTCCGGATTTATTGGGCGTAAAGCGAGC
+
GGGGGGGGGGGGGGGGGGGGGGGGGGGGGGGGGGGGGGGGGGGGGGGGGGGGGGGGGGGGGGGGGGGFGGGGGGGGGGGGGGGGGGGGGGGGGGGGGGFGGGGGGGGGGGGGGGGGGGGGCGGGGGGGGGGGGGGGGGGGGGGGGFGGGGFGGGGGGGGGGGGGGGGGEGGGGCBFD@EGGFFGGGGGGGGGGGGGGGGGGGGGGGGGGGGGGGGGGGGFECCEE9FGGFGGGGGGGGGGGGG)
@M03364:276:000000000-BLYN8:1:1101:9374:4542 1:N:0:1
ACTCCTACGGGAGGCAGCAGTAGGGAATCTTCGGCAATGGACGAAAGTCTGACCGAGCAACGCCGCGTGAGTGAAGAAGGTTTTCGGATCGTAAAACTCTGTTGTTAGAGAAGAACGTTAAGTAGAGTGGAAAGTTACTTAAGTGACGGTATCTAACCAGAAAGGGACGGCTAACTACGTGCCAGCAGCCGCGGTAATACGTAGGTCCCAAGCGTTGTCCGGATTTATTGGGCGTAAAGCGAGC
+
GGGGGGGGGGGGGGGGGGGGGGGGGGGGGGGGGGGGGGGGGGGEGGGGGGGGGGGGGGGGGGGGGGGGGCGFGGGGGGGGFGGGGGGGGGGGGGGGGGGGGGGGGGGGGGGGGGGGGGGFGGGGGGFGGGFGGGGGGGGGGGGGGGGGGGGGGGGGGGGGGGGGGGGGGGDFGGGGGGGGGGGGGGGGGGGGGGGGGGFGGGGGGGGGGCGGGGGGGGGGGGGGEGFGGGGGGGGGGCFFDCG5
@M03364:276:000000000-BLYN8:1:1101:5359:4595 1:N:0:1
ACTCCTACGGGAGGCAGCAGTAGGGAATCTTCGGCAATGGACGAAAGTCTGACCGAGCAACGCCGCGTGAGTGAAGAAGGTTTTCGGATCGTAAAACTCTGTTGTTAGAGAAGAACAAGGACGTTAGTAACTGAACGTCCCCTGACGGTATCTAACCAGAAAGCCACGGCTAACTACGTGCCAGCAGCCGCGGTAATACGTAGGTGGCAAGCGTTGTCCGGATTTATTGGGCGTAAAGCGAGCG
+
GGGGCGGGGGGGGGGGGGGGGGGGGGGGGGGGGGGGGGGGGGGGGGGGGGGGGGGGGGGGGGGGGGGGGGGGGGGGGGGGGGGGGGGGGGGGGGGGGGGGGGGGGGGGGGGFGGGGGGGDFGGGGGGGGGGGGGGGGGGGGGGGGGGGGGGGGGGGDGGGGGGGCFGGGGGGGGGGGGGGGGGGGGGGGGGGGGGGGGGGGGGGGGGGGFGGGGGGGFGGGDGEFGGGGD5CDGGGGGGGGGGD
@M03364:276:000000000-BLYN8:1:1101:24959:4619 1:N:0:1
ACTCCTACGGGAGGCAGCAATGGGGAATATTGCACAATGGGCGCAAGCCTGATGAAGCCATGCCGCGTGTATGAAGAAGGCCTTCGGGTTGTAAAGTTCTTTCAGCGAGGAGGAAGGCATTAAGGTTAATCACCTTGGTGATTGACGTTACTCGCAGAAGAAGCACCGGCTAACTCCGTGCCAGCAGCCGCGGTAATACGGAGGGTGCAAGCGTTAATCGGCATTACTGGGCGTAAAGCGCACG
+
A<FGGFF-BFECCGCBFCF@FFGGG7CACFEAFFFDFGFFEFE@EECDD<<EEA,C6CFGGF@FG7F@::6CFEFEGFGGG<FGGGGGGGGGGGFGF,CBFG<<9?++@FF=+C,FFGGF<?CFDFG9,<,,,BF@<8:A9BFEDF7>>E:,=CD>:FFFDFGGGFFGDFGGFGGEEGFC:CEBCFFDEGGEGGGGG,<B*;BC*3;8CC9CCE58CCFFG*/5CG?F+A*:CGEEDGGDDGG9
@M03364:276:000000000-BLYN8:1:1101:11318:4635 1:N:0:1
ACTCCTACGGGAGGCAGCAGTAGGGAATCTTCGGCAATGGACGAAAGTCTGACCGAGCAACGCCGCGTGAGTGAAGAAGGTTTTCGGATCGTAAAACTCTGTTGTTAGAGAAGAACAAGGACGTTAGTAACTGAACGTCCCCTGACGGTATCTAACCAGAAAGCCACGGCTAACTACGTGCCAGCAGCCGCGGTAATACGTAGGTGGCAAGCGTTGTCCGGATTTATTGGGCGTAAAGCGAGCG
+
GGGGGGGGGGGGGGGGGGGGGGGGGGGGGGGGGGGGGGGGFGGFGGGGGGGGGGGGGGEGGGGGGGGGGGGGGGGGGGGGGGGGGGGGGGGGGGGGGGGGGGGGGGGGGGGGGGGGGGGGGGGGGGGGGGGGGGGGGGGGEGGGGGGGGGGGGGGGGFGGGGGGGGGGGGGGGGGFGGGGGGDGGGGGGGGGGGGEFGGGGGGGGGGGGGGFGGGGGGGGGGCCCFGFGGGGGDEGFG>GGGGD
@M03364:276:000000000-BLYN8:1:1101:24449:4642 1:N:0:1
ACTCCTACGGGAGGCAGCAGTGGGGAATATTGCACAATGGGCGCAAGCCTGATGCAGCCATGCCGCGTGTATGAAGAAGGCCTTCGGGTTGTAAAGTACTTTCAGCGAGGAGGAAGGCATTAAGGTTAATAACCTTGGTGATTGACGTTACTCGCAGAAGAAGCACCGGCTAACTCCGTGCCAGCAGCCGCGGTAATACGGAGGGCGCAAGCGTTAATCGGAATTACTGGGCGTAAAGCGCACG
+
GGGGGGFGGGC67FGGGD9@FFGGGCFFFFGDDFGG8CC<CFGGGGCGG<@C,6EFGGGFG,CF7FECCFGGGGA,CF8EFCFGEFEEGG7FGGGCGGG<FDGFEGEGGEEEFCFGGGGGFFGFGGDFGFFGGGGGGFADGDGF,CFEGDGAFGGGGCFGGFFGGE@GGGGGGGCFGEGGGGGFGGCFFEECG8EEGF9*18*8C8BEDE58**2/*<C5=/;:CGG+<3;*)7:5CDGC3DG5
@M03364:276:000000000-BLYN8:1:1101:12524:4648 1:N:0:1
ACTCCTACGGGAGGCAGCAGTAGGGAATCTTCGGCAATGGGGGCAACCCTGACCGAGCAACGCCGCGTGAGTGAAGAAGGTTTTCGGATCGTAAAACTCTGTTGTTAGAGAAGAACGTTAAGTAGAGTGGAAAGTTACTTAAGTGACGGTATCTAACCAGAAAGGGACGGCTAACTACGTGCCAGCAGCCGCGGTAATACGTAGGTCCCAAGCGTTGTCCGGATTTATTGGGCGTAAAGCGAGC
+
GGGGGGGGGGGGGGGGGGGGGGGGGGGGGGGGGGGGGGGGGGGGGGGGGGGGGGGGGGGGGGGGGGGGGGGGGGGGGGGGGGGGGGGGGGGGGGGGGGGGGGGGGGGGEGGGGGGGGGGGGGGGGGGGGGGGGGGGGGGGGGGGGGGGGGGGFGGGFGGGGGCEGDFFGGGGGDFGGGGG@CFGGGGGGGCEGEGGGGCFGGGGGGGGGGFGGGEEEGGGGGGGGGGGGGFFGGGGGGGGD>D)
@M03364:276:000000000-BLYN8:1:1101:23990:4650 1:N:0:1
ACTCCTACGGGAGGCAGCAGTAGGGAATCTTCCACAATGGACGAAAGTCTGATGGAGCAACGCCGCGTGAGTGAAGAAGGTTTTCGGATCGTAAAACTCTGTTGTTGGAGAAGAACGTATTTGATAGTAACTGATCAGGTAGTGACGGTATTCAACCAGAAAGCCACGGCTAACTACGTGCCAGCAGCCGCGGTAATACGTAGGTGGCAAGCGATGTCCGGATTTATTGGGCGTAAAGCGAGCG
+
FGGFGGGGGGGGGGGGGGGGGDGGGGGGGGG9FFGGGGGGGGGGGGGFGGGGGGAFGGCGGGGGGEEGGGGFGGGGG8FGFFGGGEGGGBEGGGGFGGGGGGG,BE@F8FFAGGGD::FFG,BA,CBFEA<,C,5?FEAC9<,3?,6:>F@,,9<7<FCF8FF8FC,8F@CFG75,@CFFDEFFFG88DEGDGGGCB;<*224:FFC8C9E=E**=*+1AE*/*0311<C=CDDEG3C>5DC3C
@M03364:276:000000000-BLYN8:1:1101:16328:4694 1:N:0:1
ACTCCTACGGGAGGCAGCAGTAGGGAATCTTCGGCAATGGGGGCAACCCTGACCGAGCAACGCCGCGTGAGTGAAGAAGGTTTTCGGATCGTAAAACTCTGTTGTTAGAGAAGAACGTTAAGTAGAGTGGAAAGTTACTTAAGTGACGGTATCTAACCAGAAAGGGACGGCTAACTACGTGCCAGCAGCCGCGGTAATACGTAGGTCCCAAGCGTTGTCCGGATTTATTGGGCGTAAAGCGAGC
+
GGGGGGFGGGGGGGEGGGGGGFGGFFGGGFGGGGGGGGGGGGGGGGGGGFGGGCFGGGGGGGGGGGGCE?FEFGGGCGGGFGGGGGGGGCFGGGFCCGGGGGGGGGGGGGGCGGGDFGGGGFG9ADDDFGGGGGGGGGGGGADFCFGGGGFFAFGGGGGGGGGGGGDFFGCFEFGGFGEGGGG?EEGGFFDEEEEEDGGEGGGGGGGGGE@F5CGEEEFGDE8EG9?CCCFEFDGGDFGGGGC)
@M03364:276:000000000-BLYN8:1:1101:26376:4696 1:N:0:1
ACTCCTACGGGAGGCAGCAGTAGGGAATCTTCCACAATGGACGAAAGTCTGATGGAGCAACGCCGCGTGAGTGAAGAAGGTTTTCGGATCGTAAAACTCTGTTGTTGGATAAGAACGTATTTGATAGTAACTGATCAGGTAGTGACGGTATCCAACCAGAAAGCCACGGCTAACTACGTGCCAGCAGCCGCGGTAATACGTAGGTGGCAAGCGGTGTCCGGATTTATTGGGCGTAAAGCGAGCG
+
GGGGGGGGGGGGGGGEGGGGGFGFGCFGFGGGGGGDFG<EGGGGE:FFEFGG<FFCFFGGCGDEEGE:C,?FGGGGGGGGGGF?CCFEGGGGGGGFFFFFGGGBEFGG8,?FGGCCF4FFCA<?EGGGGGGGF99<?F,FFGGG9<FDGGGCFGDFGGGDFGGFGGGEEFGCFFGGGGFDGGGFGCBF7CECCC*:?BB522,:?9BCF6@*:*=8*0+=>A=5CFDG+</:73*2C*:5DDD)
@M03364:276:000000000-BLYN8:1:1101:22380:4703 1:N:0:1
ACTCCTACGGGAGGCAGCAGTAGGGAATCTTCCACAATGGACGAAAGTCTGATGGAGCAACGCCGCGTGAGTGAAGAAGGTTTTCGGATCGTAAAACTCTGTTGTTGGAGAAGAATGTATCTGATAGTAACTGATCAGGTAGTGACGGTATCCAACCAGAAAGCCACGGCTAACTACGTGCCAGCAGCCGCGGTAATACGTAGGTGGCAAGCGTTGTCCGGATTTATTGGGCGTAAAGCGAGCG
+
GGGGGGGGGGGGGGGGGGGGGGGGGGGFFGGGGGGGGGGGGGGGGGGGGGGGGGGGGGGGGGGFGGGGGGGGGGGGGGGGGGGGGGGGGEGGGGGGGGGGGGGDFGGFCFGGGGFGGGGGGGGGGGGGGGGGGGGGGGGGGFGGGGGGGGGGGGGGGGGGGGGGGGGGGGGGGGGGGGGE7EFD@@FGGGDEGGGGGGGGFFGGGFFGC+@CGGGGGFGGGE55+CGGGGGGGDGEGGGD3C5)
@M03364:276:000000000-BLYN8:1:1101:16525:4712 1:N:0:1
ACTCCTACGGGAGGCAGCAGTAGGGAATCTTCCACAATGGACGAAAGTCTGATGGAGCAACGCCGCGTGAGTGAAGAAGGTTTTCGGATCGTAAAACTCTGTTGTTGGAGAAGAATGTATCTGATAGTAACTGATCAGGTAGTGACGGTATCCAACCAGAAAGCCACGGCTAACTACGTGCCAGCAGCCGCGGTAATACGTAGGTGGCAAGCGTTGTCCGGATTTATTGGGCGTAAAGCGAGCG
+
GGGGGGGGGGGGGGGGGGGGGGGGGGGGGGGGGGGGGGGGGGGGFGGGGGGGGGGGGGGGGGGGGGGGGCFGGGGFFGGGGGGGGGGGGDGGGGGGGGGGGGGGGGGGFGGGGGFEGGGGGGGDGAGGGGGGGGGFGG8EFGGGAAFGGGGF9?DGGGGGGGGGECGGGGGDFFGGGGGGGCEFCCFCFGGEECE@CFFGFGGGFG5FFGG5EGEC:9:CGCEGGFGGDFGGGGGGGGFGGDGD
@M03364:276:000000000-BLYN8:1:1101:12447:4715 1:N:0:1
ACTCCTACGGGAGGCAGCAGTGGGGAATATTGCACAATGGGCGCAAGCCTGATGCAGCCATGCCGCGTGTATGAAGAAGGCCTTCGGGTTGTAAAGTACTTTCAGCGAGGAGGAAGGCATTAAGGTTAATAACCTTAGTGATTGACGTTACTCGCAGAAGAAGCACCGGCTAACTCCGTGCCAGCAGCCGCGGTAATACGGAGGGTGCAAGCGTTAATCGGAATTACTGGGCGTAAAGCGCACG
+
GGGGGGFGGGGGGGGGGGDFEFGGGDGGGGGGGGGGGGGGGGGGGGGGGGGFGGGGGGGGGGGGGGGGGGGGGGGGGGGGGGGGGGGGGGGGGGGGGGGGGGGGGGGCFGGGGGGGGGGGGGGGGGGGGGGGGGGGGGGGGGGFGGGGGGGGGGGGGGGGGGGGGGGGGGGDGGGGGGGGGGGGGGGGGGDGGGEGGGGFGEEGGGGGGGGCGEEGGDFGGEDFGGFFFGGGGGGDFGGDGD<7
@M03364:276:000000000-BLYN8:1:1101:12584:4731 1:N:0:1
ACTCCTACGGGAGGCAGCAGTAGGGAATCTTCGGCAATGGACGAAAGTCTGACCGAGCAACGCCGCGTGAGTGAAGAAGGTTTTCGGATCGTAAAACTCTGTTGTTAGAGAAGAACAAGGACGTTAGTAACTGAACGTCCCCTGACGGTATCTAACCAGAAAGCCACGGCTAACTACGTGCCAGCAGCCGCGGTAATACGTAGGTGGCAAGCGTTGTCCGGATTTATTGGGCGTAAAGCGAGCG
+
GGGGGGGGGGGGGGGGGGGGGGGGGGGGGGGGGGGGGGGGGGGGGGGGGGGGGGGGGGGGGGGGGGGGGEGGGGGGGGGGGGGGGGGGGGGGGGGGGGGGGGGGGGGGGGGGGGFGGGGGGGGGGGGGGGGGGGGGGGGGGGGGFGGGGGGGGGGGGGGGGGGGGFGGGGGGCFFGGGGGGGGGGFGGFGGGGEGGGGGGGGGGGGGGGFFFGGGGGGDEGDGGGGGGFGGGGGGGGGGGGG39
@M03364:276:000000000-BLYN8:1:1101:20000:4747 1:N:0:1
ACTCCTACGGGAGGCAGCAGTAGGGAATCTTCGGCAATGGACGAAAGTCTGACCGAGCAACGCCGCGTGAGTGAAGAAGGTTTTCGGATCGTAAAACTCTGTTGTTAGAGAAGAACAATGACGTTAGTAACTGAACTTCCCCTGACGGTATCTAACCAGAAAGCCACGGCTAACTACGTGCCAGCAGCCGCGGTAATACGTAGGTGGCAAGCGTTGTTCGGAATTATTGGGCGTAAAGCGAGCG
+
GGGGGGGGGGGGGGGGGGGGGGDGGGGGEFGGG,@FGGGGE,FCCG:@;FGG,ECFGGGG8FEGDGGGGFGFGG9FGGGGEFFGDFGGCCEFGGG,FFGEDGGGFGFGCFGG<FF8F8,,?,>BBFEFFGGGFG,,,,C,:>FCGEGGGGGGGAFGFGGCGGFGGGGGFCGEGGF;FEFGFFF8BC>FC>E>1CB@FFFGG9FE+<CGG6;@EGGG*/+*7C**0+2<:?F5DGGEGC>3CGDC
@M03364:276:000000000-BLYN8:1:1101:8224:4751 1:N:0:1
ACTCCTACGGGAGGCAGCAGTAGGGAATCTTCGGCAATGGACGAAAGTCTGACCGAGCAACGCCGCGTGAGTGAAGAAGGTTTTCGGATCGTAAAACTCTGTTGTTAGAGAAGAACAAGGACGTTAGTAACTGAACGTCCCCTGACGGTATCTAACCAGAAAGCCACGGCTAACTACGTGCCAGCAGCCGCGGTAATACGTAGGTGGCAAGCGTTGTCCGGATTTATTGGGCGTAAAGCGAGCG
+
GGGGGGGGGGGGGGDGGGGGGGGGGGGGGGGGGGGGGFGGGCFGGGGFGGGGGGGGGGGGGGGGGGGGGGGGGGGGFGGGFGGGGGGGGGGGGGGGGGGGGGGFFFGGGGGGGGGGGGGDFGGGGGGGGGGGGGFGGGGGGGGGGGGGGGGGGGGGGGGGGGGGGGFGGGGGGGGGGGGGGGGGGGGGGGGGDGCGGEFGFFGGFCEGGGGEGG88ECGGGEGGGGGGDEFFGGGDGGFDGGGD
@M03364:276:000000000-BLYN8:1:1101:14678:4752 1:N:0:1
ACTCCTACGGGAGGCAGCAGTAGGGAATCTTCGGCAATGGACGAAAGTCTGACCGAGCAACGCCGCGTGAGTGAAGAAGGTTTTCGGATCGTAAAACTCTGTTGTTAGAGAAGAACAAGGACGTTAGTAACTGAACGTCCCCTGACGGTATCTAACCAGAAAGCCACGGCTAACTACGTGCCAGCAGCCGCGGTAATACGTAGGTGGCAAGCGTTGTCCGGATTTATTGGGCGTAAAGCGAGCG
+
GGGGGGGGGGGGGGGGGGGGGGGGGGGGGGGGGGGGGGGGGGGGGGGGGGGGGGGGGGGGGGGGGGGGGGGGGGGGGGGGGGGGGGGGGGGGGGGGGGGGGGGGGGGGGGGGGFGGGGGGGGGGGGGGGGGGGGGGGGGGGGGGGGGGGGGGGGGGGGGGGGGGGGGGGGGGGGGGGGGGGGGGGGGGGGGGGGEGGGGGGGGGGGGGGGGFEGGGGDFEGCCE?FGGGGGGGGGGGGGGGGGG
@M03364:276:000000000-BLYN8:1:1101:7401:4754 1:N:0:1
ACTCCTACGGGAGGCAGCAGTAGGGAATCTTCGGCAATGGACGAAAGTCTGACCGAGCAACGCCGCGTGAGTGAAGAAGGTTTTCGGATCGTAAAACTCTGTTGTTAGAGAAGAACAAGGACGTAAGTAACTGTGCGTCCCCTGACGGTATCTAACCAGAAAGCCACGGCTAACTACGTGCCAGCAGCCGCGGTAATACGTAGGTGGCAAGCGTTGTCCGGATTTATTGGGCGTAAAGCGAGCG
+
GGGGGGGGGGGGGGGGGGGGGGGGGGGGGGGGGGGGGGGGFFGGGGGGGGGGGGGGGGGGGGGGGGGGGDGGGGGGGGGGGGGGGGGGGGGGGGGGGGGGGGGGGGGGGGGGGGGGGGGGGGGGGGGGGGGGGGFGGGGGGGGGGGGGGGGGFGGGGGGGGGGGGGGGCGDGGDGGGGFFGGGGGGGGGGGGGGGGGGGGGFGGGGDFGGGGGGEGGGFGGDGCG?FGCGGGGGGGGGGGGGGC
@M03364:276:000000000-BLYN8:1:1101:11197:4776 1:N:0:1
ACTCCTACGGGAGGCAGCAGTAGGGAATCTTCCACAATGGACGAAAGTCTGATGGAGCAACGCCGCGTGAGTGAAGAAGGTTTTCGGATCGTAAAACTCTGTTGTTGGAGAAGAACGTATTTGATAGTAACTGATCAGGTAGTGACGGTATCCAACCAGAAAGCCACGGCTAACTACGTGCCAGCAGCCGCGGTAATACGTAGGTGGCAAGCGTTGTCCGGATTTATTGGGCGTAAAGCGAGCG
+
DGGGGGFGGGG@FGGGGGGFGFGGGGGGGGGGGGGGGGGGGGGGG7FAFGGGGGGGGGGGGGGGGGGGGGGGGGGGGCFFFFGGFGGGGGGGEFGGGGFGGGGGGDGGF<FFGCFFFFCFFFGGGGGGGFFFGCFFAFGGGGGGCBFFGGGGDFFGGGCFFGFG8,@7F7FGFGGCGGGGGGGGGGG7>CECEGGDFGGGGFGDFF5>CGCFGCCEGG9ECGGGGGGCF6E>DGG5DGGGGGDD
@M03364:276:000000000-BLYN8:1:1101:5533:4785 1:N:0:1
ACTCCTACGGGAGGCAGCAGTAGGGAATCTTCGGCAATGGGGGCAACCCTGACCGAGCAACGCCGCGTGAGTGAAGAAGGTTTTCGGATCGTAAAACTCTGTTGTTAGAGAAGAACGTTAAGTAGAGTGGAAAGTTACTTAAGTGACGGTATCTAACCAGAAAGGGACGGCTAACTACGTGCCAGCAGCCGCGGTAATACGTAGGTCCCAAGCGTTGTCCGGATTTATTGGGCGTAAAGCGAGC
+
GGGGGGGGGGGGGGGEFGFGGFAFG8FFFGGGGGGGGGGGGECFGGGFGGFGGGGGGGGGGGGGGGGGEFGGG<@FGFGFEFCFDFDFC7BFCEFEGGGGGGGDGGFF?<BFFDCFFFFGCFDD<<FGEDGGGGGGFCEFFFGGGGGGGGGGGGDGGGFGGGG7FFGGEFFGCCGGFGFGGGGCFGFGG5CBC>EGGGGGGCCFG9CEGGFC=5ACEGGGGC8EEG9C+<CCF7*5CCDF7DG5
@M03364:276:000000000-BLYN8:1:1101:20289:4797 1:N:0:1
ACTCCTACGGGAGGCAGCAGTGGGGAATATTGCACAATGGGCGCAAGCCTGATGCAGCCATGCCGCGTGTGTGAAGAAGGCCTTCGGGTTGTAAAGCACTTTCAGCGAGGAGGAAGGTGGTGAGCTTAATACGTTCATCAATTGACGTTACTCGCAGAAGAAGCACCGGCTAACTCCGTGCCAGCAGCCGCGGTAATACGGAGGGTGCAAGCGTTAATCGGAATTACTGGGCGTAAAGCGCACG
+
GGGGGGGGGGGGGGGGGGGGFGGGGGGFGGGCGGGGGGGGGGGGGGGGGGGGGGGGGFGGGGGGGGGGGGGGGGGGG8DFFGFGGGGGGGGDDGFGGGGGGGGGGAFFGGGGGEGGGGGGGGFGDFFFGGGGGGGGGGGGGGGGGGGGGGGGGGGGGGGGGGGGGGGGGGGGGGGGGGGFGGGGGGGGFGGGGGGECGGGGCGGGGGGGGGGGGGGGGGGGGGGGGDCEDFGGDGGGGGGGGGC
@M03364:276:000000000-BLYN8:1:1101:13442:4800 1:N:0:1
ACTCCTACGGGAGGCAGCAGTAGGGAATCTTCGGCAATGGACGAAAGTCTGACCGAGCAACGCCGCGTGAGTGAAGAAGGTTTTCGGATCGTAAAACTCTGTTGTTAGAGAAGAACAAGGACGTTAGTAACTGAACGTCCCCTGACGGTATCTAACCAGAAAGCCACGGCTAACTACGTGCCAGCAGCCGCGGTAATACGTAGGTGGCAAGCGTTGTCCGGATTTATTGGGCGTAAAGCGAGCG
+
GGGGGGGGGGGGGGGGGGGGGAGGGGGGGGGGGGGGGGGGGGGDGGGGGGGGGGGDGGGGGGGGGGGGGEGGGGGGGGGGGGGGGGGGGGGGGGGGGGGGGGGGGGGGGGGGGGGGGGGGFGGGGFGGGGGGGGGGGGGFGGFGFGGGGGGGGGGGFGGGGGGGGGGGGGGGGGGCFGFEGCFGGGGGGGGGEGG7CGEGCEF7FGGGGGGGGGEGGGGGGCE5CFGGGGGCGGGC3CGGGGGD
@M03364:276:000000000-BLYN8:1:1101:10742:4844 1:N:0:1
ACTCCTACGGGAGGCAGCAGTAGGGAATCTTCCACAATGGACGAAAGTCTGATGGAGCAACGCCGCGTGAGTGAAGAAGGTTTTCGGATCGTAAAACTCTGTTGTTGGAGAAGAATGTATCTGATAGTAACTGATCAGGTAGTGACGGTATCCAACCAGAAAGCCACGGCTAACTACGTGCCAGCAGCCGCGGTAATACGTAGGTGGCAAGCGTTGTCCGGATTTATTGGGCGTAAAGCGAGCG
+
GGGGGGGGGGGGGGGGGGGGGEGGGGGGGGGGGGGGGGGGFGGGGGGGGGGGGGGGGGGGGGGGGGGEGGGGGGGGFGGGFGGGGGGGGGGGGGGGGGGGGGGGGGGGGGGGGGGGGGGGGGGGFGFGFGGGGGGGGGGGFFFFFFGGGGGGGGGGGGGGGGFGGDGGGGGGGGGDGGGGFGGGGGGGGGGGGGGGGFGG99CGGGGGGGGGGGGGGGGGG55CFGGGGGGGGGGGGGFGGGGC
@M03364:276:000000000-BLYN8:1:1101:9858:4844 1:N:0:1
ACTCCTACGGGAGGCAGCAGTAGGGAATCTTCCACAATGGACGAAAGTCTGATGGAGCAACGCCGCGTGAGTGAAGAAGGTTTTCGGATCGTAAAACTCTGTTGTTGGAGAAGAACGTATATGATAGTAACTGATCAGGTAGTGACGGTATCCAACCAGAAAGCCACGGCTAACTACGTGCCAGCAGCCGCGGTAATACGTAGGTGGCAAGCGTTGTCCGGATTTATTGGGCGTAAAGCGAGCG
+
GGGGGGGGGGGGGGGGGGGGGGGGCGFGGGGGGGGGGGGG?FGGD@FFGGGGGGGGGGGGGGGEGGG7@:FGGGGGGGGGCFGGGGGGG@=EFFGDFGGGGGGGFGGGFGGGGGGGEBAF@FGFFEFGFFGGGGGGGGGGFGGGFFFFGFFFGCCGGEGGFGGGDGGGGGCF@CD,>EC@CGGGGGGGCEEGGGGEFGDFEFE*4BFC9ACE=EEGGGGGGG5=FFF?FFFCGGGGD>CDCGD7
@M03364:276:000000000-BLYN8:1:1101:16750:4854 1:N:0:1
ACTCCTACGGGAGGCAGCAGTAGGGAATCTTCGGCAATGGGGGCAACCCTGACCGAGCAACGCCGCGTGAGTGAAGAAGGTTTTCGGATCGTAAAACTCTGTTGTTAGAGAAGAACAAGGACGTTAGTAACTGAACGTCCCCTGACGGTATCTAACCAGAAAGCCACGGCTAACTACGTGCCAGCAGCCGCGGTAATACGTAGGTGGCAAGCGTTGTCCGGATTTATTGGGCGTAAAGCGAGCG
+
GGGGGGGGGGGGGGGGGGGGGGGGGGGGGGGGGGGGGGGGGGGGGGGGGGGGGGGGGGGGGGGGGGGGGGGGGGGGGGGGGGGGGGGGGGGGGGGGGGGGGGGGGGEGFGGGGFGGGGGGFGGGGGGGGGGGGGGGGGGGGGGGGGGGGGGGGGGGGGGGGGGGGGGGGGGGGGGGGGGGGGGGGGGGGGGGGGGGGGGGGGGGGGGFFGGGDGGGGFGGGEGGFGGGGFGGDCEGGGGGGGGC
@M03364:276:000000000-BLYN8:1:1101:14768:4884 1:N:0:1
ACTCCTACGGGAGGCAGCAGTAGGGAATCTTCGGCAATGGGGGCAACCCTGACCGAGCAACGCCGCGTGAGTGAAGAAGGTTTTCGGATCGTAAAACTCTGTTGTTAGAGAAGAACGTTAAGTAGAGTGGAAAGTTACTTAAGTGACGGTATCTAACCAGAAAGGGACGGCTAACTACGTGCCAGCAGCCGCGGTAATACGTAGGTCCCAAGCGTTGTCCGGATTTATTGGGCGTAAAGCGAGC
+
GGGGGGFGGDG@FGGGGGGGGGGGGGGGGGGGFGGGGGGGGGGGGGFFGGGGGGGGEDFGGGGGGGGGGEFFFGGGGGGGGGGGGGGGGDGGGGGGGGGGGGGGGGGGGGGGGGGGGDF@<FFFF9FGGGGGGGGGGGFFEFGGGGG7FGGFGGGGGGFGGGGGGGGGGGGCCFFGGGGGGGFGFGGGFFGGGGGGGGGGGGGFGC;EE9CFGGGGGGG?=E*ACCF<?CGFGDGGGCGFG<C7
@M03364:276:000000000-BLYN8:1:1101:6093:4903 1:N:0:1
ACTCCTACGGGAGGCAGCAGTGGGGAATATTGCACAATGGGCGCAAGCCTGATGCAGCCATGCCGCGTGTATGAAGAAGGCCTTCGGGTTGTAAAGTACTTTCAGCGAGGAGGAAGGCATTAAGGTTAATAACCTTAGTGATTGACGTTACTCGCAGAAGAAGCACCGGCTAACTCCGTGCCAGCAGCCGCGGTAATACGGAGGGTGCAAGCGTTAATCGGAATTACTGGGCGTAAAGCGCACG
+
GGGGGGGGGGGGGGGGGGGGGGGGGGGGGGGDCFGGGGGGGEGCGGGGGGGGG<FGGGGGFGGGGGGGGGGGGGGGGGGGGGGGGGGGGGGEGGGCGGGGGGGGGGG@BFEFGGGFE<FGFCGFCEFAA9FF9BB?FFD<<,A?,,CFFGCD,CFDGEF>FFCCAGFGGGF<FF9,FEGGE8;FFGCCCC>C5CEDCCFGG5BEEG>*<FF58EECCFGGCCCCFF++<C=CCD=5<7CD:33)
@M03364:276:000000000-BLYN8:1:1101:6032:4962 1:N:0:1
ACTCCTACGGGAGGCAGCAGTAGGGAATCTTCGGCAATGGACGAAAGTCTGACCGAGCAACGCCGCGTGAGTGAAGAAGGTTTTCGGATCGTAAAACTCTTTTGTTAGAGAAGAACAAGGACGTAAGGAACTGTACGTCCCCTGACGGTATCTAACCAGAAAGCCACGGCTAACTACGTGCCAGCAGCCGCGGTAATACGTAGGTGGCAAGCGTTGTCCGGATTTATTGGGCGTAAAGCGAGCG
+
FGGGGGGGGGGGGGGGGGGGGEFGGGGGFGGCFCGGGGGGCCFFGGG<FFGGFGEGGGGGFGGGGGGFG,CFGGGGGGGGGAFGGGGGG7=FFGGDGCGG,EE9B=9FDGGGGGGCGCFG,:CFF>8,,>FDFGFGGDFE:>FGGGG7FGFFGGAC@CDGGGGFC7FGGGGGFGGGGGGGCEGGGGCFGGGGDGGEGEDGFFBC<BFGFGG=EEGC7?FEC88AFGFGGGF:<DEG<DDDGDG5
@M03364:276:000000000-BLYN8:1:1101:9688:4963 1:N:0:1
ACTCCTACGGGAGGCAGCAGTAGGGAATCTTCCACAATGGACGAAAGTCTGATGGAGCAACGCCGCGTGAGTGAAGAAGGTTTTCGGATCGTAAAACTCTGTTGTTGGAGAAGAACGTATTTGATAGTAACTGATCAGGTAGTGACGGTATCCAAACAGAAAGCCACGGCTAACTACGTGCCAGCAGCCGCGGTAATACGTAGGTGGCAAGCGTTGTCCGGATTTATTGGGCGTAAAGCGAGCG
+
GGGGGGGGGGGGGGGGGGGGGEFGGGGGGGGGGFGGGGGG@FGGGGG;EFGGGGGGGGGGGGGGGGGGGGDFGGFGGGGGGGGG9FGGGGGGGGGE=FFGGGGGGGGG=FG<FGGFGFF<FAFGGE?FGG9,CFG<B<AF5CF,,7@FEDDFA<D,@=>>8FF@F@7FF@<BC?D;,8@:*>=DC7DFFEECCG8EGGGGBCBEF9C6*CCC=8EEGCGCE=/5A7A@FFGFG<7A<7*9*))/
@M03364:276:000000000-BLYN8:1:1101:13075:4965 1:N:0:1
ACTCCTACGGGAGGCAGCAGTGGGGAATATTGCACAATGGGCGCAAGCCTGATGCAGCCATGCCGCGTGTATGAAGAAGGCCTTCGGGTTGTAAAGTACTTTCAGCGAGGAGGAAGGCATTAAGGTTAATAACCTTAGTGATTGACGTTACTCGCAGAAGAAGCACCGGCTAACTCCGTGCCAGCAGCCGCGGTAATACGGAGGGTGCAAGCGTTAATCGGAATTACTGGGCGTAAAGCGCACG
+
GGGGGGGGGGGGGGGGGGGGGGGGDEGGGGGGGFFGFGGGGGGGGGGGGFGDGFGGFGFGGGGGGGCFGGCGGGCGFCGGGGFGFGCFGGGGGFEFGGAFFGFFGGG@CFEGGDCEEGFGGGGGGGGAFGAGC8FGFGGGGFGGGGGGGCCFFGCFFGFGGGFFGGGGGGDEFGGFFGGFG8;DGGGGDEGGCEEDFFGGGDEGGGGGGFG58BE==?7FEGGGFGGGFGGGGGGGGG7>DD))
@M03364:276:000000000-BLYN8:1:1101:25149:4970 1:N:0:1
ACTCCTACGGGAGGCAGCAGTGGGGAATATTGCACAATGGGCGCAAGCCTGATGCAGCCATGCCGCGTGTGTGAAGAAGGCCTTCGGGTTGTAAAGCACTTTCAGCGAGGAGGAAGGTGGTGAGCTTAATACGTTCATCAATTGACGTTACTCGCAGAAGAAGCACCGGCTAACTCCGTGCCAGCAGCCGCGGTAATACGGAGGGTGCAAGCGTTAATCGGAATTACTGGGCGTAAAGCGCACG
+
GGGGGGGGGGGGCEEFGDGGGGGGGGGGGGFGGGGGCFGGGGGGGGGGCFGDGFGGGFGGFGGFGEF@FGGGGGGGGGGGGGGGGGGGGGGGGGGFFGGG<FFGGGGEGGFGGGDFGE<DFGAFFGGGGGGGGCGGGGGGFFG9AFGGGGGGGGGGGGGGFFGGF7>FFECF@FGGGGGGGGGFGGGGGGGGGGGG+;EGGGE7EGGGGF?FEEC57EGGGGGGGFGG7CGGGGG57C7<DG)1
@M03364:276:000000000-BLYN8:1:1101:18587:4972 1:N:0:1
ACTCCTACGGGAGGCAGCAGTGGGGAATATTGCACAATGGGCGCAAGCCTGATGCAGCCATGCCGCGTGTATGAAGAAGGCCTTCGGGTTGTAAAGTACTTTCAGTCGGGAGGAAGGTGTTAAGGTTAATAACCTTGGCAATTGACGTTACCGACAGAAGAAGCACCGGCTAACTCCGTGCCAGCAGCCGCGGTAATACGGAGGGTGCAAGCGTTAATCGGAATTACTGGGCGTAAAGCGCACG
+
GGGGGGGGGGGGGGGGGGGGGGGGGEGGGGGGGGGGGGGDGGGGGGGGGGGGGFGGFGFGGGGGGGEGGGGGGGGGGGGGGFGGGGGGGGGGGFGGGGGGGGGGGGGGGGGGGGEFGGGGFFFGCGGGGGGGGFGGGCFGGGGG9?FGGGGGGDGECGGFFFGGFGF7FCFFGGGGGEGGDC9D>FDGG8EGGEG*C9EGG>CEGEGDFF?FEGGGCFGGGGGGGGGGFGGGGG=:FGGGGGGD
@M03364:276:000000000-BLYN8:1:1101:4620:4981 1:N:0:1
ACTCCTACGGGAGGCAGCAGTGGGGAATATTGCACAATGGGCGCAAGCCTGATGCAGCCATGCCGCGTGTATGAAGAAGGCCTTCGGGTTGTAAAGTACTTTCAGCGAGGAGGAAGGCATTAAGGTTAATAACCTTAGTGATTGACGTTACTCGCAGAAGAAGCACCGGCTAACTCCGTGCCAGCAGCCGCGGTAATACGGAGGGTGCAAGCGTTAATCGGAATTACTGGGCGTAAAGCGCACG
+
GGGGFGGGEFGGGGGGGGGGFGGFGFEGGGGGGGGGGGGGGGGGGGGGGGGGGGGGGGGGGGGGGGGGGGGGGGFGGGGGGGGGGGGGGGGGGGGGGGGGGGFGGGGGGGGGGGFGGFGGGGGGGGGGGGGGGGGFGGFGGGGGGGGGGGGGGGGGGGGGGGGGGGFGGDEEGGGGGGGGGGGGGGFGGGGGGGEGGFGGGCEGGGGGGGGGGGGGDGGGGGGGGGGGGGGGGGGGGFGGDGGD
@M03364:276:000000000-BLYN8:1:1101:7470:4994 1:N:0:1
ACTCCTACGGGAGGCAGCAGTAGGGAATCTTCCACAATGGACGAAAGTCTGATGGAGCAACGCCGCGTGAGTGAAGAAGGTTTTCGGATCGTAAAACTCTGTTGTTGGAGAAGAACGTATTTGATAGTAACTGATCAGGTAGTGACGGTATCCAACCAGAAAGCCACGGCTAACTACGTGCCAGCAGCCGCGGTAATACGTAGGTGGCAAGCGTTGTCCGGATTTATTGGGCGTAAAGCGAGCG
+
GGGGGGGGGGGGGGGGGGGGGGGCFDGGFGGAFGGGGFGGGFG:FFGFGGFGEFGGGGFEGGGGGGFFGFEGGFCFFCFGE<EGGGGGGFGG<BFDGEECFFFFGGGGFGGFCFG8CFG9<<FE9BEFEC9<BFB,C=A,A<FFGF@F>BDDADD,+@FGF=ACD<C@C>FEF@=@@EFGF8,DFFCCBE*48:C@9C9*?9BCFFGCFGF*3B*3:++=CE/*>CCEG6C5DGDD<7:C<DDD
@M03364:276:000000000-BLYN8:1:1101:13089:4997 1:N:0:1
ACTCCTACGGGAGGCAGCAGTAGGGAATCTTCGGCAATGGGGGCAACCCTGACCGAGCAACGCCGCGTGAGTGAAGAAGGTTTTCGGATCGTAAAACTCTGTTGTTAGAGAAGAACGTTAAGTAGAGTGGAAAGTTACTTAAGTGACGGTATCTAACCAGAAAGGGACGGCTAACTACGTGCCAGCAGCCGCGGTAATACGTAGGTCCCAAGCGTTGTCCGGATTTATTGGGCGTAAAGCGAGC
+
GGGGGGGGGGGGGGGGGGFGGGGGGGGGGGGGFEGGGGGGGGGGGGGGGGGGGGGGGGGGGGGGGGGGGGGGGFGGGGGGGGGGGGGGGGFGGGGGGGGGGGGGGGGGFGGGGGGGGGGGGGGGGCEGGGGGFGGGGGGGGGFFGGFEGGGGGGGGGGGGFGFGGGGGGFCFCGGGGGGGGFC<@FFGGCEDEGEG>CFFGG?FEGBFGGGGGGGGGG?FEGGGGGECFGGGGGGGGGGDGGG)
@M03364:276:000000000-BLYN8:1:1101:21394:5005 1:N:0:1
ACTCCTACGGGAGGCAGCAGTGGGGAATATTGCACAATGGGCGCAAGCCTGATGCAGCCATGCCGCGTGTATGAAGAAGGCCTTCGGGTTGTAATGTACTTTCAGCGAGGAGGAAGGCATTAAGGTTAATAACCTTAGTGATTGACGTTACTCGCAGAAGAAGCACCGGCTAACTCCGTGCCAGCAGCCGCGGTAATACGGAGGGTGCAAGCGTTAATCGGAATTACTGGGCGTAAAGCGCACG
+
GGGGGGGGGGGGGGGGGGGGGGGGGGGGGGGGGGGGGGGGGGGGGGGGGGGGGGGGGGGGGGFFGGGGGGGGGGGGGGGGGGGGGGGGGGGGGGGGGGGGFGGGGGGC@FE@CGFGGGGGGGGGGGGFGFFF@FFGGGEBDFGCDFGCFGGGFGD>FGCGGGGGFFGGGEGGGGGGGEGGGGCG>FGGGGGGGGGGGGGGGGGGGGGGGCDGEGDEGGGGGEEGGGFGFDFFGGGGGCGGGGGC
@M03364:276:000000000-BLYN8:1:1101:5127:5019 1:N:0:1
ACTCCTACGGGAGGCAGCAGTAGGGAATCTTCGGCAATGGACGAAAGTCTGACCGAGCAACGCCGCGTGAGTGAAGAAGGTTTTCGGATCGTAAAACTCTGTTGTTAGAGAAGAACAAGGACGTAAGTAACTGTGCGTCCCCTGACGGTATCTAACCAGAAAGCCACGGCTAACTACGTGCCAGCAGCCGCGGTAATACGTAGGTGGCAAGCGTTGTCCGGATTTATTGGGCGTAAAGCGAGCG
+
GGGGCGGGGGGGGGGGGGGGGGGGGGGGGGGGGGGGGGGGGGGGGGGGGGGGGGGGGGGGFGGGGGGGGGGGGGFGGGGGGGGGGGGGGGGGGGGGGGGGGGGGGGGGGFFFGGGGGGGGGCGGFGGGFGFGGGGGGGGFGGGGGGGGGGGGGGGGGGGGGGGGGGGGGDEGGGF@FEGGGGFCFGFGGGGGGGGGGGCGGGFEGGGGGFGGGGGGGFCEGGGGGG?FGGFGGGGGDFFDCDC7
@M03364:276:000000000-BLYN8:1:1101:4702:5024 1:N:0:1
ACTCCTACGGGAGGCAGCAGTGGGGAATATTGCACAATGGGCGCAAGCCTGATGCAGCCATGCCGCGTGTATGAAGAAGGCCTTCGGGTTGTAAAGTACTTTCAGTCGGGAGGAAGGTGTCAAGGTTAATAACCTTGGCAATTGACGTTACCGACAGAAGAAGCACCGGCTAACTCCGTGCCAGCAGCCGCGGTAATACGGAGGGTGCAAGCGTTAATCGGAATTACTGGGCGTAAAGCGCACG
+
GGGG,CFFGGCEEGGEGGFGGEGGDGFFFGDF9<FFGGGGGGGGGGC,CFCFGGGAFFEFGG?FGGGGGGCFFDFED8FFFAEGGGGGGGGGFFGGGGGFFFFGGE5FCFFF7:,BC<EF<FGGG9F,B?FFF,,DFF8FG<DCGGGE@FGAFCFGGGGGFDG77@FGGGDGCFFF:CGF71>C*,,D,8>C5=CE9<C>ECC@E>EGFGGDGCEGG7CC5*/:CGCC?GF=D)//97CCCD3/
@M03364:276:000000000-BLYN8:1:1101:16256:5070 1:N:0:1
ACTCCTACGGGAGGCAGCAGTAGGGAATCTTCGGCAATGGGGGCAACCCTGACCGAGCAACGCCGCGTGAGTGAAGAAGGTTTTCGGATCGTAAAGCTCTGTTGTAAGAGAAGAACGTTGAGTAGAGTGGAAAGTTACTCAAGTGACGGTATCTTACCAGAAAGGGACGGCTAACTACGTGCCAGCAGCCGCGGTAATACGTAGGTCCCAAGCGTTGTCCGGATTTATTGGGCGTAAAGCGAGC
+
GGGGGGGGGGGGGGGGGGGGGGGGGGGGGGGGGGGGGGGGGGGGGGGGGGGGGGGGGGGGGGGGGGGGGEGGGGGGGGGGGGGGGGGGGGGGGGGGGGGGGGGGGCFGGGGGGGGGGGGGGGGGGGGGGGGCDFGGFCGGGGGGGGGGGGGGGGGGGGGGFFFGGGGGGGGGGGGGGGGGGFGGGFGFGGGGGDGGGGGGGGGGGGGGGGGGGGCGGGGGEEGGEFDGFGGEFDEEGGFCDDC)
@M03364:276:000000000-BLYN8:1:1101:7734:5082 1:N:0:1
ACTCCTACGGGAGGCAGCAGTAGGGAATCTTCGGCAATGGACGAAAGTCTGACCGAGCAACGCCGCGTGAGTGAAGAAGGTTTTCGGATCGTAAAACTCTGTTGTTAGAGAAGAACAATGATGAGAGTAGAACGTTAATCCCTTGACGGTATCTAACCAGAAAGCGACGGCTAACTACGTGCCAGCAGCCGCGGTAATACGTAGGTGGCAAGCGTTGTCCGGATTTATTGGGCGTAAAGCGAGC
+
GGGGGGGFGGGGGGGGGGGGGGGGGGGGGGGDFGGGGGGG<CF7FFCCCFFGGGGGGGGGGGGGGGGGGGGGGGGFEFGGFGGGGGGCFFGGGGGGGGGGGGGGFGGGCEEDFGGG8B,,?95BFFFFFFFFEEFF,6C@=><FFCGGCCCGGGGGGGGGGGGGB*<CEFGGGCFFCEEGGGGGGGGGGGGDGEGGEGGGC<CFGG9**<CGGGGDGGEGGGGGGGFGFCF55<EGGDGDDGG)
@M03364:276:000000000-BLYN8:1:1101:7002:5092 1:N:0:1
ACTCCTACGGGAGGCAGCAGTAGGGAATCTTCGGCAATGGACGAAAGTCTGACCGAGCAACGCCGCGTGAGTGAAGAAGGTTTTCGGATCGTAAAACTCTGTTGTTAGAGAAGAACAAGGACGTTAGTAACTGAACGTCCCCTGACGGTATCTAACCAGAAAGGGACGGCTAACTACGTGCCAGCAGCCGCGGTAATACGTAGGTCCCAAGCGTGGTCCGGATTTATTGGGCGTAAAGCGAGCG
+
GFGGGGGFEDEGGGGGGEGGGGGFCFGGGFGFGGGGDFGGGGGGGGGGGGGGFGGEGGEGGGGGD@ECG@FFGGGGGGGGGFFDFGEGGGGGAFGFGGFF<EFGEF?F<FGGGFGFGEGGGGGEEG@AFGGGGGGGGGCFCFFGGGGGGGGGCGCE@FFCGGGGGGGGGGDCFGFGAEFGGGFGGGGGCEEGGCGGGGG5+<BCEFGGGGG=EG8?C9CGGEGGGGGG7<8*C<7EGGGGGGG<
@M03364:276:000000000-BLYN8:1:1101:21322:5093 1:N:0:1
ACTCCTACGGGAGGCAGCAGTAGGGAATCTTCGGCAATGGGGGCAACCCTGACCGAGCAACGCCGCGTGAGTGAAGAAGGTTTTCGGATCGTAAAACTCTGTTGTTAGAGAAGAACGTTAAGTAGAGTGGAAAGTTACTTAAGTGACGGTATCTAACCAGAAAGGGACGGCTAACTACGTGCCAGCAGCCGCGGTAATACGTAGGTCCCAAGCGTTGTCCGGATTTATTGGGCGTAAAGCGAGC
+
GGFGGGGGGGGGGGGGGGGGGGGGGGGGGAFGGGGGGGGGGGDGGGGGGGGFGGGGGFDFGGGGGGGCFFGGFGFGGGGGGGAFGGGFGGGGGGGGGGGGGGGGGGGGEEGGGDFGGGGGGGGGGGGGGGGGFBFGGFGFFFFFFGGGGGGFGG9FGGGCGGGGGGDFGDGEGFFGCGEGFFGCCGDCFFDCEGEGEGFGGGGGGGG?FFGGFGEGGGGEEGEGDFCFG7F*9DGGC<FFCCD)
@M03364:276:000000000-BLYN8:1:1101:26183:5098 1:N:0:1
ACTCCTACGGGAGGCAGCAGTAGGGAATCTTCGGCAATGGGGGCAACCCTGACCGAGCAACGCCGCGTGAGTGAAGAAGGTTTTCGGATCGTAAAACTCTGTTGTTAGAGAAGAACGTTAAGTAGAGTGGAAAGTTACTTAAGTGACGGTATCTAACCAGAAAGGGACGGCTAACTACGTGCCAGCAGCCGCGGTAATACGTAGGTCCCAAGCGTTGTCCGGATTTATTGGGCGTAAAGCGAGC
+
GGFGGGGGGGGGGGGGGGGGGGGGGFGGGGGGFGG@@FGFGGGGDGDFDFGGGGGG7+CDGGGGGGGGEGGGGGAFGFGGCF?DFGGGEEGGGGGGFEGGGGGGGGGGGGFFFGGGGGGADA5A?FGFFGCCGCFGGGGFGGGGFGGDDEGCAGFFG,@FGF7FFDFFGCEGGF@FGGGF7CFG7FEFF>E88E18BGGGGFG@=+;?CGFGFG*ACEGCEGEGGFC?FCGGDDGG3<7CDDD<
@M03364:276:000000000-BLYN8:1:1101:10846:5103 1:N:0:1
ACTCCTACGGGAGGCAGCAGTAGGGAATCTTCGGCAATGGGGGCAACCCTGACCGAGCAACGCCGCGTGAGTGAAGAAGGTTTTCGGATCGTAAAACTCTGTTGTTAGAGAAGAACGTTAAGTAGAGTGGAAAGTTACTTAAGTGACGGTATCTAACCAGAAAGGGACGGCTAACTACGTGCCAGCAGCCGCGGTAATACGTAGGTCCCAAGCGTTGTCCGGATTTATTGGGCGTAAAGCGAGC
+
GGGGGGGGGGGGGGGGGGGGGGGGGGGGGGGGGGGGGGGGGGGGGGGGGGGGGGGGGGGGGGGGGGGGGEGGGGGGGGGGGGGGGGGGGGGGGGGGGGGGGGGGGGDGGGGGGGGGGGGGGGGGGFGGGGGGGGGGGFEGGGGGFGGGGGGGGGGGGGGGGGGGGGGGGGGGGGGGGGGFFGGFFGGGGGGGGGGGGGGGGGGGGGFFGGGGGGGDGGCFGGGGGGGGEFGGGDCEGGGGGGG3
@M03364:276:000000000-BLYN8:1:1101:9289:5108 1:N:0:1
ACTCCTACGGGAGGCAGCAGTAGGGAATCTTCGGCAATGGACGAAAGTCTGACCGAGCAACGCCGCGTGAGTGAAGAAGGTTTTCGGATCGTAAAACTCTGTTGTTAGAGAAGAACAAGGACGTTAGTAACTGAACGTCCCCTGACGGTATCTAACCAGAAAGCCACGGCTAACTACGTGCCAGCAGCCGCGGTAATACGTAGGTGGCAAGCGTTGTCCGGATTTATTGGGCGTAAAGCGAGCG
+
GGGGGGGGGGGGGGGGGGGGGGGGGGGGGGGGGGGGGGGGGGGGGGGGGGGGGGGGGGGGGGGGGGGFFGGGGGGGGGGGGGGGGGGGGGGGGGGGGGGGGGGGGGGGGGGGGGGGGGGGGGGGGGGGGGGGGGGGGGGGGGGGGGGGGGGGGGGGFGGGGGGGFGGGGGGGGGGGGGGGGGGGGGGGGGGGGGGGGGGGGDEGGGGGGGGGGEGDGGGGGEEGGDGGFGGGGGGGGGGGGGGD
@M03364:276:000000000-BLYN8:1:1101:21556:5138 1:N:0:1
ACTCCTACGGGAGGCAGCAGTGGGGAATATTGCACAATGGGCGCAAGCCTGATGCAGCCATGCCGCGTGTATGAAGAAGGCCTTCGGGTTGTAAAGTACTTTCAGTCGGGAGGAAGGTGTTAAGGTTAATAACCTTGGCAATTGACGTTACCGACAGAAGAAGCACCGGCTAACTCCGTGCCAGCAGCCGCGGTAATACGGAGGGTGCAAGCGTTAATCGGAATTACTGGGCGTAAAGCGCACG
+
CFGGGG@GCEEGGGGCFGG<FFFFGF>E@EF9FFFF@FEFCF7C7F+<FF,:FCGF<FFD<CEFG:FG>FCGGFF9FFGFGGGGGGECFF:FGFG,CFCFGFDADF9FEEDGGDCF7FFFEFGGGEFFFFDD9DFGF8FGGFECBDGGDDEFG>CFEF7FGG7<@<BGDGGDEGF,>@>>EGGGGCF78CEG5*3*?99EE*:EGGGGFGGGGG8:*<<FGGGG6E+AF6CC5CCC3>C<)>C>
@M03364:276:000000000-BLYN8:1:1101:16390:5140 1:N:0:1
ACTCCTACGGGAGGCAGCAGTAGGGAATCTTCCACAATGGACGAAAGTCTGATGGAGCAACGCCGCGTGAGTGAAGAAGGTTTTCGGATCGTAAAACTCTGTTGTTGGAGAAGAATGTATCTGATAGTAACTGATCAGGTAGTGACGGTATCCAACCAGAAAGCCACGGCTAACTACGTGCCAGCAGCCGCGGTAATACGTAGGTGGCAAGCGTTGTCCGGATTTATTGGGCGTAAAGCGAGGG
+
GFGGGGFGGGGGGGGGGF9AFAFGGFGGGGGFFGGCFGGGGGGGGGEGGGGCGGGGGGD<EEGGGGGGGGGGGGGGGFFCFFFFGGGGGGEG<EGGGGGGGGGGGGGFGGGGGFEEDFGGFFGCEFEGFCFGGGGGGCGGGDEGFFGGGGGAFGGGG:FGGGDFDGGGGGGGCFGGGGGGGFFG>,@DGGGGGECCBCGEGGGGFGGGFGGGGGC*=?+AC8//><9CFDCFGGGGGGGDD3)1
@M03364:276:000000000-BLYN8:1:1101:22941:5143 1:N:0:1
ACTCCTACGGGAGGCAGCAGTGGGGAATATTGCACAATGGGCGCAAGCCTGATGCAGCCATGCCGCGTGTATGAAGAAGGCCTTCGGGTTGTAAAGTACTATCAGCGTGGAGGAAGGCATTAAGGTTAATAACATTAGTGATTGATGTTACTCGCAGAAGAAGCACCGGCTAACTCCGTGCCAGCAGCCGCGGTAATACGGAGGGTGCAATCGTTAATCGGAATGACTGGGCGTGAAGCGCACG
+
FGFEFGGGGGGGGE;FGGGGGFGGGFGGGEFGGGGGGGGFGC77FE7FFF,@C<E@<F,FA<FFEFG:=,CFGGGGGGG8,4:<CFGD4B=FFGGGG,?@,B,CFCG4C:BFE7EBC=8<,,C9,:B,55,,:,,5:AFFA,,A=,A,:?:FDF7++:@=F:BD,D7C7:C@:FA,,:@F<>BD7DC,BBCCC:*1?;,BE*:BE=**2<+5A*//*21ACGCF+:CFC58FCG*79:F<>DG9
@M03364:276:000000000-BLYN8:1:1101:19207:5163 1:N:0:1
ACTCCTACGGGAGGCAGCAGTAGGGAATCTTCGGCAATGGACGAAAGTCTGACCGAGCAACGCCGCGTGAGTGAAGAAGGTTTTCGGATCGTAAAACTCTGTTGGTAGAGAAGAACGTTGGTGAGAGTGGAAAGCTCATCAAGTGACGGTAACTACCCAGAAAGGGACGGCTAACTACGTGCCAGCAGCCGCGGTAATACGTAGGTGGCAAGCGTTGTCCGGATTTATTGGGCGTAAAGCGAGC
+
GGGGGGGGGGGGGGGGGGGGGGGGGGGGGGGGGGGGGGGGGGGGGGGGGGGGGGGGGGGGGGGGGGGGGDGFGGGGGGGGGGFGGGGGGGGGGGFGGGGGGGGGGCFGGFGGGGGGGGGGGGGGGDFGGGDFFFGGFGGGGCFGGGGGGGGEFFCFGEGGGFGGGE:FEDGGGGGGGGFFGFFFFF8@FDGGGGGGGFECBFEFGFGGFGGGGGEGGGGGGGDE8@FFGGGFGGEECDFCDGG)
@M03364:276:000000000-BLYN8:1:1101:14239:5168 1:N:0:1
ACTCCTACGGGAGGCAGCAGTGGGGAATATTGCACAATGGGCGCAAGCCTGATGCAGCCATGCCGCGTGTATGAAGAAGGCCTTCGGGTTGTAAAGTACTTTCAGCGAGGAGGAAGGCATTAAGGTTAATAACCTTGGTGATTGACGTTACTCGCAGAAGAAGCACCGGCTAACTCCGTGCCAGCAGCCGCGGTAATACGGAGGGTGCAAGCGTTAATCGGAATTACTGGGCGTAAAGCGCACG
+
GGGGGGGGGGGGGGGGGGGGGGGGGGGGGGGGGGGGGGGGGGGGGGGGGGGGGGGGGGGGGGGGGGGGGGDGGGGGGGGGGGGGGGGGGGGGGGGGGGGGGGGGGGGGGGGGGGGGGGGGGGGFFGGGGGGGGGGGGGGGGGGGGGGGGGGGGGGGGGGGGGGGGGGGGGGGGGFGGGGGGGFGGGGGCGGGGGDGF?9BGGGGGGGGGGGGGGGCFFFEEGDFGGGGGGGGGGGGGGGGGGD7
@M03364:276:000000000-BLYN8:1:1101:15984:5173 1:N:0:1
ACTCCTACGGGAGGCAGCAGTAGGGAATCTTCCGCAATGGACGAAAGTCTGACGGAGCAACGCCGCGTGAGTGAAGAAGGTTTTCGGATCGTAAAGCTCTGTTGTTAGGGAAGAATAGTGATAAGAGTAACTGATTATCATGTGACGGTACCTAACCAGAAAGCCACGGCTAACTACGTGCCAGCAGCCGCGGTAATACGTAGGTGGCAAGCGTTGTCCGGAATTATTGGGCGTAAAGCGCGCG
+
GGGGGGGGGGGGGGGGGGGGGGGGGGGGGGGGGGGEGGGGGGGGGGGGGGGGGGGGGGGGGGGGGGGGGGGGGGGGFGGGGGGGGGGGGGGGGGGGGGGGGGGGGGGGGGGGGGGGGGGGFGGGGGGGGGGGGGGGGGGGGGGGGGGGGFFGGFGGGGGGGGGGGGGGGGGGGGGGGGGGGGGGGGGGGGGGGGGGGFGGGGGEGGFGGGGGGGGGGGGGGEGGGGGGGDGGGGGGGCGGGGGC
@M03364:276:000000000-BLYN8:1:1101:15560:5182 1:N:0:1
ACTCCTACGGGAGGCAGCAGTGGGGAATATTGCACAATGGGCGCAAGCCTGATGCAGCCATGCCGCGTGTATGAAGAAGGCCTTCGGGTTGTAAAGTACTTTCAGCGAGGAGGAAGGCATTAAGGTTAATAACCTTGGTGATTGACGTTACTCGCAGAAGAAGCACCGGCTAACTCCGTGCCAGCAGCCGCGGTAATACGGAGGGTGCAAGCGTTAATCGGAATTACTGGGCGTAAAGCGCACG
+
GGGGGGGGGGGGGGGGGGGGGGGGGGGGGGGGGFGGGGGGGGGGGGGGGGGGGGGGGGGGGGGGGGGGGGGGFGGGGGGGGGGGGGGGGGGGGGGGGGGGGGGGGGE:CGCC=?A@CFGFFGDFGGGAFGGGGCGGFGEDFGFGGFGGGFFCFGGGGGGGGFGGGGGGGDGGGGGGGGGGCFFGGGFGGGGGGGCGGG9CEDGGGEGGGCGCEBC8:FFGG5?5EFCC<ECFCDEE3CFGGGGD
@M03364:276:000000000-BLYN8:1:1101:23813:5195 1:N:0:1
ACTCACGGGAGGCAGCAGTGGGGAATATTGCACAATGGGCGCAAGCCTGATGCAGCCATGCCGCGTGTATGAAGAAGGCCTTCGGGTTGTAAAGTACTTTCAGCGAGGAGGAAGGCATTAAGGTTAATAAGCTTGGTGATTGACGTTACTCGCAGAAGAAGCACCGGCTAACTCCGTGCCAGCAGCCGCGGTAATACGGAGGGTGCAAGCGTTAATCGGAATTACTGGGCGTAAAGCGCACGC
+
GGGFE<FCGGDGG;88CF<,@<FFFFCFFC,CFGFAE,FCF7@E@8CFF8E,,9<CAC,6CFEEF@BFEGC,6CF<EFFE@<=FEG,8F=F9FAE9FGGGGGG9C=:++B:?<AC8FGG9,<E<EA?ECD,?D<B7FFA?CAFEC7@,+C7@7C@+3>7:,8,58:*CCFFFC,;8F8@7>ECFG7BE@8CGCCFFGGECEEGGEC6BF58**=A70CGD58+<:+<AFGDE5CCFGDCDCDG
@M03364:276:000000000-BLYN8:1:1101:24852:5197 1:N:0:1
ACTCCTACGGGAGGCAGCAGTAGGGAATCTTCGGCAATGGACGAAAGTCTGACCGAGCAACGCCGCGTGAGTGAAGAAGGTTTTCGGATCGTAAAACTCTGTTGTTAGAGAAGAACAAGGATGAGAGTAGAACGTTCATCCCTTGACGGTATCTAACCAGAAAGCCACGGCTAACTACGTGCCAGCAGCCGCGGTAATACGTAGGTGGCAAGCGTTGTCCGGATTTATTGGGCGTAAAGCGAGC
+
GGG8FGGGGGGGGGGGGGGCGFGGGGGGAGGGGGGGGGGGGGGGGGGGGGGG<DGGGGGG<F@FGGC@CCCFGGGGGGGGGGGGGGGEGGEEGGGGGGGGGGGG<FFG9EFGGFFFFGGGFCFGGGGFFFGGGCGF=FGGGGGFFFGFEGGGFCAEFGGGGGCGFC,@BF>CF:,?FGEFFGFFFGGGG5EGGEEG>EGGFBFGGFE>66CG58/=CCFFEG=EE+AFGFCE:D>ECDFGDDG)
@M03364:276:000000000-BLYN8:1:1101:19664:5214 1:N:0:1
ACTCCTACGGGAGGCAGCAGTGGGGAATATTGCACAATGGGCGCAAGCCTGATGCAGCCATGCCGCGTGTATGAAGAAGGCCTTCGGGTTGTAAAGTACTTTCAGCGAGGAGGAAGGCGTTGTGGTTAATAACCGCAGCGATTGACGTTACTCGCAGAAGAAGCACCGGCTAACTCCGTGCCAGCAGCCGCGGTAATACGGAGGGTGCAAGCGTTAATCGGAATTACTGGGCGTAAAGCGCACG
+
GGGFGGFGGGGGGGGGGGGGGGGGGFFGGGGGGGFGGGGGGGGGGGGGGGGFGGGGGGGGFGGGGGGFGGFGGGGGGGGGFFGGGGGGGGGGGGFGGGGGGGFGGGGFGGGGGGGFGGGGEGGGGGGGGGGGGCGGGGGGGGGGGGGGGGGGGGGGGEGGGGGGGGGGGGGGGGGGGGGGGGGGGGGGFEEGGGGGGFFGGGGEEE5CGGGGGGGGGGGGE?=FGGGGGFGGGGGGGGGGGGGD
@M03364:276:000000000-BLYN8:1:1101:17858:5222 1:N:0:1
ACTCCTACGGGAGGCAGCAGTGGGGAATATTGCACAATGGGCGCAAGCCTGATGCAGCCATGCCGCGTGTATGAAGAAGGCCTTCGGGTTGTAAAGTACTTTCAGCGAGGAGGAAGGCATTAAGGTTAATAACCTTGGTGATTGACGTTACTCGCAGAAGAAGCACCGGCTAACTCCGTGCCAGCAGCCGCGGTAATACGGAGGGTGCAAGCGTTAATCGGAATTACTGGGCGTAAAGCGCACG
+
GGGGGGFGGGGGGGGGGGGGGGGGGGGGGGGGGGGGGGGGGGGGGGGGGGGGGGGGGGGGGGGFGGGGGGGGGGGGGGGGGGGGGGGGGGGGGGGGGGGGGGGGGGG7FGGCFFGGGGGGFGGFGGGGGGGGGFGGGFFGGGGGGGGGGGGGAGGDGGGGGGGGGGGGGGGDGGGGGGGGGGGGGGFGGEGGGGEEFGGGGCEGGGGGFFECCEEGFGGG5E=CGGGGG+;5DGGGFGGC3CD)
@M03364:276:000000000-BLYN8:1:1101:18301:5222 1:N:0:1
ACTCCTACGGGAGGCAGCAGTAGGGAATCTTCGGCAATGGACGAAAGTCTGACCGAGCAACGCCGCGTGAGTGAAGAAGGTTTTCGGATCGTAAAACTCTGTTGTTAGAGAAGAACAAGGACGTTAGTAACTGAACGTCCCCTGACGGTATCTAACCAGAAAGGGACGGCTAACTACGTGCCAGCAGCCGCGGTAATACGTAGGTCCCAAGCGTTGTCCGGATTTATTGGGCGTAAAGCGAGCG
+
GGGGGGCGEGGGGGGGGGG<FFFGGFGGGGGGGGGGGGGGGGGGGGGGFGFGFFGGGGGGGGFGGGGFGEFFGGGFGGGDFGGEGGGGG>FGGGGGGGGGGGGFGGGGGGGFFFGGGGFFGGGGFFCFAFGGGGGGGGEEGGDG@<FGGGGCFFFGGGGGG7:7BFGGGGGGGGGGG*26FECGGFFGGGGGCEGGFG95BFGGGC9FGGFFCGEGGGGGD*AE6:CFGGGGGGDE5*2C<>CD
@M03364:276:000000000-BLYN8:1:1101:11362:5236 1:N:0:1
ACTCCTACGGGAGGCAGCAGTAGGGAATCTTCCACAATGGACGAAAGTCTGATGGAGCAACGCCGCGTGAGTGAAGAAGGTTTTCGGATCGTAAAACTCTGTTGTTGGAGAAGAATGTATCTGATAGTAACTGATCAGGTAGTGACGGTATCTAACCAGAAAGCCACGGCTAACTACGTGCCAGCAGCCGCGGTAATACGTAGGTGGCAAGCGTTGTCCGGATTTATTGGGCGTAAAGCGAGCG
+
GGGGGGGGGGGGGGGGGGGGGGGGGGGGDGGGCFGGGGGGGGGGGGGGGGGGGGGGGGGGGGGGGGGEEDGGFGGGGGGGGGGGGGGGGDGGGGGFFGGFGGGGEFFGFGGGGGGGGGGFGGGGGGGGGGGGC<,:,F<EFFGCGCGGGGGGGGGGGGGGGGGFDGGFGGGCGCFGGGGGGGGG7FD>FE>E>EGGGG;CEGFGGGGF6CECEGGC7FECECCEG9:CCFGCD<5E57:7CDD5
@M03364:276:000000000-BLYN8:1:1101:5853:5239 1:N:0:1
ACTCCTACGGGAGGCAGCAGTAGGGAATCTTCGGCAATGGGGGCAACCCTGACCGAGCAACGCCGCGTGAGTGAAGAAGGTTTTCGGATCGTAAAACTCTGTTGTTAGAGAAGAACGTTAAGTAGAGTGGAAAGTTACTTAAGTGACGGTATCCAACCAGAAAGCCACGGCTAACTACGTGCCAGCAGCCGCGGTAATACGTAGGTGGCAAGCGTTGTCCGGATTTATTGGGCGTAAAGCGAGC
+
GGGG,@FFGGGGGGGGGGGGGGGGGGGGGGGGGGGGGGGG?7CFGGGGGGGGGGGGGGGGGGGGGGGDGGGGGGGGGGGGGFGFGGDDGGGGGFGGGGFGGGGGGGCGGGGG,FFGGFGGGGGGGFGGGFGEGGGGGGGGGGFGGGGGEFFGGFGGGGGGGGGGGGGGGGDFGGGGGGGG7BFGGGG7FBEDCGGGGGGGGGGGDEGDEFGGGGGGGG?FEC5CEGGFGGGGGC=CDGCFGGG)
@M03364:276:000000000-BLYN8:1:1101:21370:5281 1:N:0:1
ACTCCTACGGGAGGCAGCAGTAGGGAATCTTCGGCAATGGACGAAAGTCTGACCGAGCAACGCCGCGTGAGTGAAGAAGGTTTTCGGATCGTAAAACTCTGTTGTTAGAGAAGAACAAGGATGAGAGTAGAACGTTCATCCCTTGACGGTATCTAACCAGAAAGCCACGGCTAACTACGTGCCAGCAGCCGCGGTAATACGTAGGTCCCAAGCGTTGTCCGGATTTATTGGGCGTAAAGCGAGC
+
GGGGGGGGGGGGGGGGGGGGGGGGGGGGGGGGGGGGGGGGGGGGGGGGGGGGGGGGGGGGGGGGGGGGGDGGGGGGGGGGGGGGGGGGGGGGGGGGGGGGGGGGGGGGGGGGGGGGGGGGGGGGGGGGGGGGGGGGGGGGGGGGGGGGGGGGGGGGGGGGGGGGGGGGGGGGGGGGGGGGGGGGGGGGGGGGGDGGGGGGGGGGGGGGGFGGGGGEGGGGEECEEGDGGGGGGCGEGGGCCDDC
@M03364:276:000000000-BLYN8:1:1101:24077:5298 1:N:0:1
ACTCCTACGGGAGGCAGCAGTGGGGAATATTGCACAATGGGCGCAAGCCTGATGCAGCCATGCCGCGTGTATGAAGAAGGCCTTCGGGTTGTAAAGTACTTTCAGCGAGGAGGAAGGCATTAAGGTTAATAACCTTAGTGATTGACGTTACTCTCAGAAGAAGCACCGGCTAACTCCGTGCCAGCAGCCGCGGTAATACGGAGGGTGCAAGCGTTAATCAGAATTACTGGGCGTAAAGCGCACG
+
DGGGGGCGGDCCEEGFGGFFFGGGGGGGGGFGDFFGFGGGGEFEGGDGGFGGGGGGEDFFCFGGGGGFG?FFGFGEFFGGGGG,FFGGGGEGGGAEGGGGGGGGGGDGGGGGGEDF?E8,A9FE9FFGGGGGGGCCEFGADFGGGFEGGFFGG9F<@FAFFGGGGGGGGGGGGGGE<BCFGGGGGGGDGGGCEGCEFDGCGGEGGG>EGGGGGGGEFGG?CCFGGGGFFF8CGGDGGGGDGGG7
@M03364:276:000000000-BLYN8:1:1101:4851:5347 1:N:0:1
ACTCATACGGGAGGCAGCAGTAGGGAATCTTCCGCAATGGACGAAAGTCTGACGGAGCAACGCCGCGTGTGTGAAGAAGGTGTTCGGATCGGAAAGCACTGTTGTTAGAGAAGAACAAGGATAAGAGTCACTGCTTGTCCCTTGACGGTATCTAACCAGAAAGCCACGGCTAACTACGTGCCAGCAGCCGCGGTAATACGTAGGTGGCAAGCGTTGTCCGGAATTATTGGGCGTAAAGCGCGCG
+
GGFEFGECCFFGGGCCFBEG<EFGE8C,FGG,,B6@@,FFDDC@ECF6EFGC6C:FCG,:CFBF+68+@BF=F?<EFFFGE<FCFGG7:+C+4BFFG8,AEC<EBFB5BA?<F<,BB@,B,CFAD<FGGDFGG9FCFDFD=DGGGFGG:FF93=<>DCFFG,@CFCFGCECCC73EFEF@FF9FF7FB@GGCEGCG;EBFG95:4CCC6FC8EGGGGGGGGCE5+3A:99F5CDECC7DDGG39
@M03364:276:000000000-BLYN8:1:1101:17391:5386 1:N:0:1
ACTCCTACGGGAGGCAGCAGTGGGGAATATTGCACAATGGGCGCAAGCCTGATGCAGCCATGCCGCGTGTATGAAGAAGGCCTTCGGGTTGTAAAGTACTTTCAGCGAGGAGGAAGGCATTAAGGTTAATAACCTTGGTGATTGACGTTACTCGCAGAAGAAGCACCGGCTAACTCCGTGCCAGCAGCCGCGGTAATACGGAGGGTGCAAGCGTTGTCCGGATTTATTGGGCGTAAAGCGAGCG
+
GGGGGGGGGGGGGGGGGGGGGGGGGGGGGGGGGGGGGGGGGGGGGGGGGGGGGGGGGGGGGGGGGGGFGGGGGGGGGGGGGGGGGGGGGGDGGGGGGGGGGGGGGGG>FGGGGDGGGGGGGGGGGGGGGGGFGGGGGGGFGGGGGGGGGGGGGGGGGGGGGFGGGGGGGGGGGGGGGGGGGGGFGGGGGGGGGGGGGGGGGGGGGGGGGGFGGGGGGFCEGE5CFGGGGGGFGGGGGGGGGGGD
@M03364:276:000000000-BLYN8:1:1101:24149:5405 1:N:0:1
ACTCCTACGGGAGGCAGCAGTAGGGAATCTTCGGCAATGGACGAAAGTCTGACCGAGCAACGCCTCGTGCGTGAAGAAGGTTTTCGGATCGTAAAACTCTGTTGTTAGAGAAGAACAAGGACGTTAGTAACTGAACGTCCCCTGACGGTATCTAACCAGAAAGCCACGGCTAACTACGTGCCAGCAGCCGCGGTAATACGTAGGTGGCAAGCGTTGTACGGATTTATTGGGCGTAAAGCGAGCG
+
GGF,<6E<CGCB@:-6,B;F@<6<FF@FFCFDFG7@@EED9FGG8:FG9CFEAFGCFECFFFD6,8,6C,78=,,5FGFEFFGDFE+48FFF,?DFFGGGAFGFFG9FFGGG8?EEFF,,AEFFG8+EFGFGGC,BF>=@FDD78D3@FG@FFGCFGF,DCC<FGFFE7C@C:FGGFDGCCFCFG?EB8*5B>:CEF?F5?B>ECFEFCCFF=C?82+<5*3?5CEF9:C=C)95:CCCD*)9/
@M03364:276:000000000-BLYN8:1:1101:13181:5461 1:N:0:1
ACTCCTACGGGAGGCAGCAGTAGGGAATCTTCCGCAATGGGCGAAAGCCTGACGGAGCAACGCCGCGTGAGTGATGAAGGTTTTCGGATCGTAAAACTCTGTTATTAGGGAAGAACAAATGTGTAAGTAACTGTGCACATCTTGACGGTACCTAATCAGAAAGCCACGGCTAACTACGTGCCAGCAGCCGCGGTAATACGTAGGTGGCAAGCGTTATCCGGAATTATTGGGCGTAAAGCGCGCG
+
GGGGGGGGGGGGGGGGGGGGGFGGGGGGGGGGGGGGEGGGGGGGGGGGGGGGFGGGGGGGGGGGGGGGGGGGGGGGCFGGGGGGGGGGGDGGGGGGGGGGGGGFGGGGGGGGGGGGGGGGGGGGFCGGGGGGFGFAFFFFGGGFGGGGGGGGGFGGGGGGAFGGGGGGGCF7FFFGGGFGFGGFFCFGFGGGGGGGGGGGC9CEGGGGFGGGGGGGGFGGEDGGF7EF?FGGCDCEGGGGGGGG
@M03364:276:000000000-BLYN8:1:1101:19134:5463 1:N:0:1
ACTCCTACGGGAGGCAGCAGTAGGGAATCTTCGGCAATGGACGAAAGTCTGACCGAGCAACGCCGCGTGAGTGAAGAAGGTTTTCGGAACGTAAAACTCTGTTGTTAGAGAAGAACAAGGACGTAAGTAACTGTGCGTCCCCTGACGGTATCTAACCAGAAAGCCACGGCTAACTACGTGCCAGCAGCCGCGGTAATACGTAGGTGGCAAGCGTTGTCCGGATTTATTGGGCGTAAAGCGAGCG
+
GGGGGGGGGGGGGGGGGGGGGCFGGGGGEGGFFDDGGGGG9CFGGGGCAGGG,6@FGGGGGGDEEGGGGGGGGGGGGGGCCFGGGGG@++BFGGG<FGGGDFE,,BFGCFGGGGGG?<FB,,@FD>>FDGGGCF<96FFG7FGG@<:C>BCGA@@FGGGGGGGGCF<FEG:CGGGCCCFGCFC<ECFCEC58CCC7<9<8++==>FCEECFGGEC8CF+////*+2+39+;ED957*::5<D37
@M03364:276:000000000-BLYN8:1:1101:12799:5481 1:N:0:1
ACTCCTACGGGAGGCAGCAGTAGGGAATCTTCGGCAATGGGGGCAACCCTGACCGAGCAACGCCGCGTGAGTGAAGAAGGTTTTCGGATCGTAAAACTCTGTTGTTAGAGAAGAACAAGGACGTTAGTAACTGAACGTCCCCTGACGGTATCTAACCAGAAAGCCACGGCTAACTACGTGCCAGCAGCCGCGGTAATACGTAGGTGGCAAGCGTTGTCCGGATTTATTGGGCGTAAAGCGAGCG
+
GGGGGGGGGGGGGGGGGGGGGGGGGGGGGGGGGGGGGGGGGGGGGGGGGGGGGGGGGGGGGGGGGGGGGCGGGGGGGGGGFGGGGGGGGGGGGGGGGGGGGGGGGGGGGDFGGGGGGGGGGGGFGGGGGGGGGGGGGGGGGDFGGGGGGGGGGGGGGGGFGGGGFGGG@CGGGGGGGGGGGGGGGGGGGGGGGGG7EFGGGGGGGGGGGGGGGGGDE<FGGEGDFCEGGGFGG75ECGGGGG3/
@M03364:276:000000000-BLYN8:1:1101:23945:5486 1:N:0:1
ACTCCTACGGGAGGCAGCAGTAGGGAATCTTCGGCAATGGGGGCAACCCTGACCGAGCAACGCCGCGTGAGTGAAGAAGGTTTTCGGATCGTAAAACTCTGTTGTTAGAGAAGAACGTTAAGTAGCGTGGAAAGTTACTTAAGTGACGGTATCTAACCAGAAAGGGACGGCTAACTACGTGCCATCAGCCGCGGTAATACGTAGGTCCCAAGCGTTGTCCGGATTTATTGGGTGTAAAGCGAGC
+
GCGGAFGGGCEGGDGCGGGCFCFFEGGGDFCE@FEGGFEF8@FDGGG,FDGGDCCFGG7FFGGGCGGGGEB5CEFGGGG,ED<DFGG++8FFG@FG98FFFG95,,C<,EFFGGGFGGCGDDD<9,3+BC=,CF3,D9@,@F9@@A<@CBD<<FCCFGCGGG7EG@CGEC*CFF?FGGG2:=EF,,??B,**1*=B8C9<::>88C99*0A*AE855*++28**/0399CF5*95<C*:*)1))
@M03364:276:000000000-BLYN8:1:1101:18714:5518 1:N:0:1
ACTCCTACGGGAGGCAGCAGTAGGGAATCTTCCACAATGGACGAAAGTCTGATGGAGCAACGCCGCGTGAGTGAAGAAGGTTTTCGGATCGTAAAACTCTGTTGTTGGAGAAGAACGTATTTGATAGTAACTGATCAGGTAGTGACGGTATCCAACCAGAAAGCCACGGCTAACTACGTGCCAGCAGCCGCGGTAATACGTAGGTGGCAAGCGTTGTCCGGATTTATTGGGCGTAAAGCGAGCG
+
GGGGGGGGGGGGGGGGGGGGGGGGGGGGGGGGGGGGGGGGGGGGGGGGGGGGGGGGGGGGGGGGGGGEGGGFGGGGGGGGFGGGGGGGGGGGGGGGGGGGGGGGGGGGCEGGGGGGGGGGGGGGGGGGGGGGGGGGGGGGDGGGGFEGGGGGGGGGGGGGFGGGGGGGGGGGGGGGGGGGGGGGFGGGGGGGGGGGGFGGGGGGGGGGGGGGGGGGGDGGG8=CFGG9FGGGGD=E<DGGGGGD
@M03364:276:000000000-BLYN8:1:1101:6725:5532 1:N:0:1
ACTCCTACGGGAGGCAGCAGTAGGGAATCTTCGGCAATGGACGAAAGTCTGACCGAGCAACGCCGCGTGAGTGAAGAAGGTTTTCGGATCGTAAAACTCTGTTGTTAGAGAAGAACAAGGACGTTAGTAACTGAACGTCCCCTGACGGTATCTAACCAGAAAGGGACGGCTAACTACGTGCCAGCAGCCGCGGTAATACGTAGGTCCCAAGCGTTGTCCGGATTTATTGGGCGTAAAGCGAGCG
+
GGGGGGGGGGGGGGGGGGFGGFGGGCEGFFGFGGGGGGGGFFGGGGGGGGGGGGDEGGGGGGGGGGGGG=FGGGGGGGGGGFGGGGGEG@FGGGGDGGGGFGGGF,EFEFGGGGGGGFGGFC+BFFGGGGGGGGGGGGFF=88FFGGGEFFGGA@FGGFFGCFC7<FFDGGGGGGGGGEFGFFFGGGGFG>:CBCEC9FGGFFDC9EGGGFFGGC=1?<CCE5EGFGC+<*=DGCC*2:57CD<
@M03364:276:000000000-BLYN8:1:1101:20327:5550 1:N:0:1
ACTCCTACGGGAGGCAGCAGTGGGGAATATTGCACAATGGGCGCAAGCCTGATGCAGCCATGCCGCGTGTATGAAGAAGGCCTTCGGGTTGTAAAGTACTTTCAGTCGGGAGGAAGGTGTCAAGGTTAATAACCTTGGCAATTGACGTTACTCGCAGAAGAAGCACCGGCTAACTCCGTGCCAGCAGCCGCGGTAATACGGAGGGTGCAAGCGTTAATCGGAATTACTGGGCGTAAAGCGCACG
+
GGGGGGGGGGGGGGGGGGGGGGGGGGGGGGGGGGGGGGFGGFGGGFGGGGGGGGGGGGGGGGGGGGGGGGGGGGGGGGGGGFGGGGGGGGGGGGGGGGGGGGGGGGFGCGGGGFGFGGGGGGGGGGGGGGGGGGGGGGGGGGGGGGGGGGGGGGGGGGGGGGGGGGGGGGGGGGGGGGGGGGGGGGFCFGGGGGDGGGGFG>GGGGGDCFGGGGEC:CGGGDCFCF?FG6FFGGGEGGGDGGG3
@M03364:276:000000000-BLYN8:1:1101:17473:5559 1:N:0:1
ACTCCTACGGGAGGCAGCAGTGGGGAATATTGCACAATGGGCGCAAGCCTGATGCAGCCATGCCGCGTGTATGAAGAAGGCCTTCGGGTTGTAAAGTACTTTCAGCGAGGAGGAAGGCATTAAGGTTAATAACCTTAGTGATTGACGTTACTCGCAGAAGAAGCACCGGCTAACTCCGTGCCAGCAGCCGCGGTAATACGGAGGGTGCAAGCGTTAATCGGAATTACTGGGCGTAAAGCGCACG
+
GGGGGGGGGDGGGGGGGGGGGGGGGGGGGGGGGGGGGGGGGGGGGGGGGGGGGGGGGGGGGGGGGGGGGGGGGGGGGGGGGGGGGGGGGGGGGFGGGGGGGGGFGGGGGGGGGGGGGGGGGGGGGGGFGGGGGGGGFGGGFFGGGGGGGGGGDGGGDGGGGGGGGGGGGGGGCFFGGGGGGFGGDCFGGGGGGGGGGGGGGGGGGGGGGGGFGEGGGGGGDGGGGDFGG6FGGGGGGGGGGDG7
@M03364:276:000000000-BLYN8:1:1101:13579:5594 1:N:0:1
ACTCCTACGGGAGGCAGCAGTGGGGAATATTGCACAATGGGCGCAAGCCTGATGCAGCCATGCCGCGTGTATGAAGAAGGCCTTCGGGTTGTAAAGTACTTTCAGCGAGGAGGAAGGCATTAAGGTTAATAACCTTGGTGATTGACGTTACTCGCAGAAGAAGCACCGGCTAACTCCGTGCCAGCAGCCGCGGTAATACGGAGGGTGCAAGCGTTAATCGGAATTACTGGGCGTAAAGCGCACG
+
GDGGGGGGCEGFFGEEGCFDFGGDECFFFFGFCFGFGGFGGGGFGGGGGGGCFGGGGGFGDGGFFEGGGGGGGFDFGGEFGFFGGGGGGGGGGGGFFGGGFGFGFGEGGGGEGG?FCE<FFFCFGFGAFFF?:FDDFFFGGGGGFGGGGGGGGGCEE7FGFGGGGGGCEGGEGGGGGGGGGGGGGGGFGEDEGGG@FFFGGGGGEBE5+@CGGGE;=FGGG58FGGFG7FGFGDEEFFFD<))1
@M03364:276:000000000-BLYN8:1:1101:17809:5599 1:N:0:1
ACTCCTACGGGAGGCAGCAGTAGGGAATCTTCGGCAATGGGGGCAACCCTGACCGAGCAACGCCGCGTGAGTGAAGAAGGTTTTCGGATCGTAAAACTCTGTTGTTAGAGAAGAACGTTAAGTAGAGTGGAAAGTTACTTAAGTGACGGTATCTAACCAGAAAGGGACGGCTAACTACGTGCCAGCAGCCGCGGTAATACGTAGGTCCCAAGCGTTGTCCGGATTTATTGGGCGTCAAGCGAGC
+
GGGGGGGGGGGGGGGGGGGGGGGGGGGGFFGGFGGGGGGGGGGGGGGGGGGGGGGGGGGF?FGGGGGGGDFGGGGGGCFGGGGGGGGGGGDFGGGGGGGGGGGGGFFFGGGGGGGGGGGFGGG9FCFGGGGGAFFGGFGGF<FFGGCFGGGGGGGCABEFCGGGGGGGGGDGGGFGFGGGFF7BFG?FGCEEDCGGGGGFFGGGGC9BFE8ECGEGGECEEGCGGFFGGDGFGDG*9D*47<D)
@M03364:276:000000000-BLYN8:1:1101:17682:5608 1:N:0:1
ACTCCTACGGGAGGCAGCAGTAGGGAATCTTCGGCAATGGACGAAAGTCTGACCGAGCAACGCCGCGTGAGTGAAGAAGGTTTTCGGATCGTAAAACTCTGTTGTTAGAGAAGAACAAGGACGTTAGTAACTGAACGTCCCCTGACGGTATCTAACCAGAAAGCCACGGCTAACTACGTGCCAGCAGCCGCGGTAATACGTAGGTGGCAAGCGTTGTCCGGATTTATTGGGCGTAAAGCGAGCG
+
GGGGGGGGGGGGGGGGGGGGGGGGGGGGGGGGGGGGGGGGGGGGGGGGGGGGGGGFCGEGGGGGGGGGGGGGGGGGGGGGGGGGGGGGGGGGGGGGGGGGGGGGGGGGGGGGGGGGGGFGGGGGGGGGGGGGGGGFFGGEGGFGDGGGGGGGGGGGGGGGGGGF@FGGGGGGGGGGGGGGFGGGGGGGGGGGGEEEGGGGBEGGGGGGGGGGGGGGGGGGGEECFGFGGGGGGGCGGGGGGGDD
@M03364:276:000000000-BLYN8:1:1101:10427:5615 1:N:0:1
ACTCCTACGGGAGGCAGCAGTGGGGAATATTGCACAATGGGCGCAAGCCTGATGCAGCCATGCCGCGTGTATGAAGAAGGCCTTCGGGTTGTAAAGTACTTTCAGCGAGGAGGAAGGCATTAAGGTTAATAACCTTAGTGATTGACGTTACTCGCAGAAGAAGCACCGGCTAACTCCGTGCCAGCAGCCGCGGTAATACGGAGGGTGCAAGCGTTAATCGGAATTACTGGGCGTAAAGCGCACG
+
GGGGGGGGGGGGGGGEGGGGGGGGGGGGGGGGGGGGGGGGGGGGGGGGGGGGGGGGGGGGGGGGGGGGGGGFGGCFGGGGGGGGGGGGGGGGGGGCGGFGGGGGGGGGGGGGGCFGGGGGGDGGGGFFFGGGGGGGGGGGGGGGGGGGGGGGGGGGGGGGGGGGGGGGGGGGFGGGGGGGGGGGGGGGGGGGGGCGGFGFEEGGDGGDFGGDGGGEGGGGGGGGGGGGFGGGGGEGGGGGGGGC
@M03364:276:000000000-BLYN8:1:1101:11339:5623 1:N:0:1
ACTCCTACGGGAGGCAGCAGTAGGGAATCTTCGGCAATGGACGAAAGTCTGACCGAGCAACGCCGCGTGAGTGAAGAAGGTTTTCGGATCGTAAAACTCTGTTGTTAGAGAAGAACAAGGACGTAAGTAACTGTGCGTCCCCTGACGGTATCTAACCAGAAAGCCACGGCTAACTACGTGCCAGCAGCCGCGGTAATACGTAGGTGGCAAGCGTTGTCCGGATTTATTGGGCGTAAAGCGAGCG
+
GGGGGGGGGGGGGGGGGGGGGGGGGGGGGGGGGGGGGGGGGGGGGGGGGGGGGGGGGGGGGGGGGGEGGGGFGGGGGGGGGGGGGGGGGGGGGGGGGGGGGGGGGGGGGGGGGGGGGGGGGGGGGGGGGFGFGGGGGGGGGGGGGGGGGGGGGGGGGGGGGGGGGGGGGGGGGGGGGGGGGGGGGGGGGGCEGGDGGGGGGGGGCCGCEGGGGBCEGFGGGG5EF7FGGGGGGGG=FGGGGGGG
@M03364:276:000000000-BLYN8:1:1101:22784:5646 1:N:0:1
ACTCCTACGGGAGGCAGCAGTGGGGAATATTGCACAATGGGCGCAAGCCTGATGCAGCCATGCCGCGTGTATGAAGAAGGCCTTCGGGTTGTAAAGTACTTTCAGTCGGGAGGAAGGTGGTAAGGTTAATAACCTTATCAATTGACGTTACCGACAGAAGAAGCACCGGCTAACTCCGTGCCAGCAGCCGCGGTAATACGGAGGGTGCAAGCGTTAATCGGAATTACTGGGCGTAAAGCGCACG
+
GGGGGGGGGGGGGGGGGGG8CEGGGGFGGGGGGGGGGGF<FGFGGGEDFFGCGGGGGCGCGAFCFEFE7FFFGGGGGGGFFC8FGFDCGGGGCFGGGGGGGGGGCF9FGE:FCCGGDGGGGFGCCDFGGFDE,B9FACGFGGGGGFFCEGEGEC@CFCGGGGGDFFCEGGE7F<FGGECF7EF7ECEF8C8>*:8BFFGGGEGGGGEGGGGGG8C87:FGG=858CCF77EFDGGG5?7DDDGD
@M03364:276:000000000-BLYN8:1:1101:5408:5655 1:N:0:1
ACTCCTACGGGAGGCAGCAGTAGGGAATCTTCGGCAATGGACGAAAGTCTGACCGAGCAACGCCGCGTGAGTGAAGAAGGTTTTCGGATCGTAAAACTCTGTTGTTAGAGAAGAACAAGGACGTTAGTAACTGAACGTCCCCTGACGGTATCTAACCAGAAAGCCACGGCTAACTACGTGCCAGCAGCCGCGGTAATACGTAGGTGGCAAGCGTTGTCCGGATTTATTGGGCGTAAAGCGAGCG
+
GGGGGGGGGGGGGGGGGGGGGGGGGGGGGGGGGGGGGGGGGGGGGGGGGGGGGGGGGGGGGGGGGGGGGGGGGGGGGGGGFFGGGGGGGGGGGGGGGGGGGGGGGGGGGGGGGGGGGGGGGGGFFGGGGFGFGGGGGGGGGGGCFGGGEGGGGGGGFGGGGGGGGGGGGGGGCFGGGGGGGGGGGGGGGGCEGE8C?FGGGGGGFFCDD?CCEGGGGDFGG5CCGDFGGGFFDCEGGGFD3C<5
@M03364:276:000000000-BLYN8:1:1101:6582:5661 1:N:0:1
ACTCCTACGGGAGGCAGCAGTAGGGAATCTTCCACAATGGACGAAAGTCTGATGGAGCAACGCCGCGTGAGTGAAGAAGGTTTTCGGATCGTAAAACTCTGTTGTTGGAGAAGAACGTATTTGATAGTAACTGATCAGGTAGTGACGGTATCCAACCAGAAAGCCACGGCTAACTACGTGCCAGCAGCCGCGGTAATACGTAGGTGGCAAGCGTTGTCCGGATTTATTGGGCGTAAAGCGAGCG
+
GGGGGGGGGGGGGGGGGGGGGGGGGGGGGGGGGGGGGGGGGGGGGGGGGGGGGGGGGGGGGGGGGGGGGGGGGGGGGGGGGGGGGGGGDGGGGGGGGGGGGGGGGGGGGGGGGGGGGGGGGFGGGGGGGGGGGFGGGGGGGFGGGGGGGGGGGGGGGGGGGGGGGGGGGGGGGGGGGGGGGGGGGGGGGGGGGGGGGGGGGFGGGGGGGGGGGGGGGGGGGGDDGGFF?CFGGGGGGGGGGGGC
@M03364:276:000000000-BLYN8:1:1101:9859:5665 1:N:0:1
ACTCCTACGGGAGGCAGCAGTGGGGAATATTGCACAATGGGCGCAAGCCTGATGCAGCCATGCCGCGTGTATGAAGAAGGCCTTCGGGTTGTAAAGCACTTTCAGCGAGGAGGAAGGTGGTGAACTTAATACGTTCATCAATTGACGTTACTCGCAGAAGAAGCACCGGCTAACTCCGTGCCAGCAGCCGCGGTAATACGGAGGGTGCAAGCGTTAATCGGAATTACTGGGCGTAAAGCGCACG
+
GGGGGGFGGGGGGGGGGGGGGFGGGGGGGGGGGGGGGFGGGGGGGGGGGGGGGGGGGGGGGGGGGGGGGGGFGGCFGGGGGGFGGGGGGGGGGFFFFGGGGGGGGGGFEGCGGGGGGGGGGGCEFCEFGGF9FGGGGFCGCFCBFFGGGFGGGDGFGGGGFFGFGGGGGGGGGGGFGGGGGGGGGGGGGGGGGGEGGFGFGGGGE:88EEC5?EDEFG?FEGCCEF?CFCFGGGGG3CGG35C5
@M03364:276:000000000-BLYN8:1:1101:15207:5680 1:N:0:1
ACTCCTACGGGAGGCAGCAGTGGGGAATATTGCACAATGGGCGCAAGCCTGATGCAGCCATGCCGCGTGTATGAAGAAGGACTTCGGGTTGTAAAGTACTTTCAGCGAGGAGGAAGGCATTAAGGTTAATAACCTTAGTGATTGACGTTACTCGCAGAAGAAGCACCGGCTAACTCCGTGCCAGCAGCCGCGGTAATACGGAGGGTGCAAGCGTTAATCGGAATTACTGGGCGTAAAGCGCATG
+
GFGGGGGGGGGGGGGGGGGGGGGGGGGGFGGFFFGGGGGGGFGFGGGGGGGGGGGGGGGGGGGGGGGGGGGGGGGFDGGD,4CFFGEC,=CFGGGGGAFFAFGGGA>@FEE+BFFGE8<?FECF,BECF<A<C,CFGGGGGGF<=F:CED7DFFF@E+@FFFDFFGGGE@FEC,7,,>DE*6DFGGGFFGCCEG::2+33**8BEBE889<88;8=FE7ECE55A<+3368=CG=5C>><9<*/
@M03364:276:000000000-BLYN8:1:1101:9222:5684 1:N:0:1
ACTCCTACGGGAGGCAGCAGTGGGGAATATTGCACAATGGGCGCAAGCCTGATGCAGCCATGCCGCGTGTATGAAGAAGGCCTTCGGGTTGTAAAGTACTTTCAGTCGGGAGGAAGGTGTCAAGGTTAATAACCTTGGCAATTGACGTTACCGACAGAAGAAGCACCGGCTAACTCCGTGCCAGCAGCCGCGGTAATACGGAGGGTGCAAGCGTTAATCGGAATTACTGGGCGTAAAGCGCACG
+
GGGGGGGGGGGGGGGGGGGGGGGGGGGGGGGGGGGGGGGGGGGGGGGGGGGGGGGFGGGGGGGGGGGGGGGGGGGGGGGGGFGGGGGGGGGGGGGGGGGGGGGGGGGGDE@FGEFGGGGGGGGGGGGGGGGGGGGGGGGFGGGGGGGGGGGGGGGGGGGGGGGGGGGGGGGDGGGGGGGGGGGGGDGGGGGGGGGGGGGGGGGGGGGGGFGGGDEGGFGGG*;EGGGGGGGGGGGGGGGGDDG<
@M03364:276:000000000-BLYN8:1:1101:24585:5692 1:N:0:1
ACTCCTACGGGAGGCAGCAGTAGGGAATCTTCGGCAATGGGGGCAACCCTGACCGAGCAACGCCGCGTGAGTGAAGAAGGTTTTCGGATCGTAAAACTCTGTTGTTAGAGAAGAACGTTAAGTAGAGTGGAAAGTTACTTAAGTGACGGTATCTAACCAGAAAGGGACGGCTAACTACGTTCCAGCAGCCGCGGTAATACGTAGGTCCCAAGCGATGTCCGGATTTATTGGGCGTAAAGCGAGC
+
GFGEGGFFGGGCCEEFGGGGGGGGGGGGGGGGGGGGEGGGGGGDGGGGGG<FGF@FGGGGGGEFGEGGDEC,EEECFGGGFGGGGGDGGGGGGCGGGGGGGGGGGGFGFGGGGGGGGGGGGGFFFGGABC@FDFGGGGFG9DGGDGGGGGGGGGGGFACGGGGGFCGGGGGG7FF9,4FF,<:CGGG8BFGG88ECECFFGCFF*BC9>;95*=*;7:+<EGE52<FFG?FGGGEC9*0?5*)1
@M03364:276:000000000-BLYN8:1:1101:5402:5701 1:N:0:1
ACTCCTACGGGAGGCAGCAGTGGGGAATATTGCACAATGGGCGCAAGCCTGATGCAGCCATGCCGCGTGTGTGAAGAAGGCCTTCGGGTTGTAAAGCACTTTCAGCGAGGAGGAAGGTGGTGAGCTTAATACGTTCATCAATTGACGTTACTCGCAGAAGAAGCACCGGCTAACTCCGTGCCAGCAGCCGCGGTAATACGGAGGGTGCAAGCGTTAATCGGAATTACTGGGCGTAAAGCGCACG
+
GGGGGGGGGGGGGGGGGGGGGGGGGGGGGGGGGGGGGGGGGGGGGGGGGGGGGGGGGGGGGGGGGGGGGGGGGFGGGGGGGGGGGGGGGGGGGGGGGGGGGGGGGFGFEGEGGGGGGGGGGGGGCFGGFGGGGGGGGGGGGGGGGGGGGGGGGGGGGGGGGGGGGGGGGGGGGGGGGGGGGGGGGGGGGGGGGGGGDGGGGGGGGGGGGGGGGGGGGGGGGGGGGGGGGGGGGGGGGGGGGGG7
@M03364:276:000000000-BLYN8:1:1101:16253:5704 1:N:0:1
ACTCCTACGGGAGGCAGCAGTAGGGAATCTTCGGCAATGGACGAAAGTCTGACCGAGCAACGCCGCGTGAGTGAAGAAGGTTTTCGGATCGTAAAACTCTGTTGTTAGAGAAGAACAAGGACGTTAGTAACTGAACGTCCCCTGACGGTATCTAACCAGAAAGCCACGGCTAACTACGTGCCAGCAGCCGCGGTAATACGTAGGTGGCAAGCGTTGTCCGGATTTATTGGGCGTAAAGCGAGCG
+
GGAFGGGGGGGGGGGGGGGGFFGGGGGGGGGGGGGGGGGGGGGGGGGGGGGGGGGGGGGGGGGGGGGGGGGGGGGGGGGGGGGGGGGGGGGGGGGGGGGGGGGGGGGGGGFFGGGGGGGGGGGFFGGGGGGGGGGGGGGGGGGGGGGGGGGGGGGGGGGGGGGGGGGGGGGGGGGGGGGGGGGGGGGGGGGGGGCEG9CFGGGDGGGGGGGGGCECEGGGGGECEEEGGGGG<<EGGFGGGGGC
@M03364:276:000000000-BLYN8:1:1101:9372:5709 1:N:0:1
ACTCCTACGGGAGGCAGCAGTAGGGAATCTTCGGCAATGGACGAAAGTCTGACCGAGCAACGCCGCGTGAGTGAAGAAGGTTTTCGGATCGTAAAACTCTGTTGTTAGAGAAGAACAAGGATGAGAGTAGAACGTTCATCCCTTGACGGTATCTAACCAGAAAGCCACGGCTAACTACGTGCCAGCAGCCGCGGTAATACGTAGGTGGCAAGCGTTGTCCGGATTTATTGGGCGTAAAGCGAGC
+
GGGGGGGGGGGGGGGGGGGGGGGGGGGGGGGGGGGGGGGGFGGGGGGGGGGGGFGGGGGGGGGGGGGGGGGGGGGGGDGGGGGGGGGGGGGGGGGGFGGGGGGGGGGGGGGGGGGGGGGGF@FGGFGGGGGGGGGGFGGFGGGGGGGGGGGGFGGGGFGFFCGGFGCFFGGGGGGGDCEGGFGGGGFFGGGGGGGCEGGFGGGGEGCF>E@FGE=EEEF?C?C7C9EC<?FF7<:CD7FGC<D)
@M03364:276:000000000-BLYN8:1:1101:12828:5741 1:N:0:1
ACTCCTACGGGAGGCAGCAGTGGGGAATATTGCACAATGGGCGCAAGCCTGATGCAGCCATGCCGCGTGTATGAAGAAGGCCTTCGGGTTGTAAAGTACTTTCAGCGAGGAGGAAGGCATTAAGGTTAATAACCTTGGTGATTGACGTTACTCGCAGAAGAAGCACCGGCTAACTCCGTGCCAGCAGCCGCGGTAATACGGAGGGTGCAAGCGTTAATCGGAATTACTGGGCGTAAAGCGCACG
+
GGGGGGGGGGGGGGGGGGGGGGGGGGGGGGGGGGGGGGGGGGGGGGGGGGGGGGGGGGGGGGGGGGGGGGGGGGAFGEGGDGGGGGGGGGGGGGGGGGGGGGGGGGG:CFGGGGGGGGDFGFGGGGGGGGEFEBFGGGGGFGGGFFGGGGGGDGGGGEGFGGGFFGGGGGGGGGGFGGGGGGGGGGGBFGGGGG>EFGGFEGDEEGGEECFCC=CCFFGGGGEGGGGG+AFGD<5>DFDDDG<<
@M03364:276:000000000-BLYN8:1:1101:23793:5752 1:N:0:1
ACTCCTACGGGAGGCAGCAGTAGGGAATCTTCGGCAATGGACGAAAGTCTGACCGAGCAACGCCGCGTGAGTGAAGAAGGTTTTCGGATCGTAAAACTCTGTTGTTAGAGAAGAACAAGGACGTTAGTAACTGAACGTCCCCTGACGGTATCTAACCAGAAAGCCACGGCTAACTACGTGCCAGCAGCCGCGGTAATACGTAGGTGGCAAGCGTTGTCCGGATTTATTGGGCGTAAAGCGAGCG
+
FGGGGGGGGGGGGGGGGGGGGGGGGGG8FGGGGGGGGGGGGGGGGGGDGGGGGGGGGGGGGGGGGGGGGGGGGGGGGGGGEFGGGGGGGGGGGGGGGGGGGGGGGGGGGGGGGFGGGFFCGGGGGGGGGGGGAEGGGGGGGGFFGGGGGGGGGCGCFGGGGGGGGGGDGGGDFFGGGDGGGGGGGFFGGGGEEEGG??FGGGG@EE5CFCEGGGGGGGGGGGG*<FCGGCFGGGGGFGFGDC:5
@M03364:276:000000000-BLYN8:1:1101:5774:5774 1:N:0:1
ACTCCTACGGGAGGCAGCAGTAGGGAATCTTCGGCAATGGACGAAAGTCTGACCGAGCAACGCCGCGTGAGTGAAGAAGGTTTTCGGATCGTAAAACTCTGTTGTTAGAGAAGAACAAGGACGTTAGTAACTGAACGTCCCCTGACGGTATCTAACCAGAAAGCCACGGCTAACTACGTGCCAGCAGCCGCGGTAATACGTAGGTGGCAAGCGTTGTCCGGATTTATTGGGCGTAAAGCGAGCG
+
EFGGGGGGGGGGGGGGGGGGGGGGGGGFGGGGGGGGGGGGGGGGGGGFGGGGGC@EEGGGGGGGGGGGGGDGGGEFGGGGFCFFGFDGGDEEFGFFGGGFGFFGGGFGFECFFGGGCF?EBDFFGGGGGGGGGGGGG@FEEFGGGCFEGGCFFA9FFGFGGGGCFFGGEGGGGGFFG@FFGCFGFFFGFGCB*:C8C?BFF?C*4<58CCEGGE8EE7CGGCE5<CFFGGGCGD7E3*:CC>>9
@M03364:276:000000000-BLYN8:1:1101:7937:5820 1:N:0:1
ACTCCTACGGGAGGCAGTAGTGGGGAATATTGCACAATGGGCGCAAGCCTGATGCAGCCATGCCGCGTGTATGAAGAAGGCCTTCGGGTTGTAAAGTACTTTCAGCGAGGAGGAAGGCATTAAGGTTAATAACCTTAGTGATTGACGTTACTCGCAGAAGAAGCACCGGCTAACTCCGTGCCAGCAGCCGCGGTAATACGGAGGGTGCAAGCGTTAATCGGAATTACTGGGCGTAAGGCGCACG
+
GGGGGGGGGGGGGGGGGGGGGGGGGGGGGGGGGGGGGGFFFGGGGGGGGGG@FGFGGGGGGGGGGGFGGGGGGGGGGGGGGGGGGGGGGGGGGGGGGGGGGGGDGGGGGGFGGGGGGGGGGGGGGGGGGGFGGGFGGGGGGGGFFABFFGEGGGDGGGGGGGGGGGGGGGGGGGGGGGGGGGGGGGG7DCCEEEEGGGGGGDGGGGGGGGGGGGGEGGGGGGEFGDEFGFFFGCEGGGCC35D5
@M03364:276:000000000-BLYN8:1:1101:13466:5841 1:N:0:1
ACTCCTACGGGAGGCAGCAGTAGGGAATCTTCGGCAATGGACGAAAGTCTGACCGAGCAACGCCGCGTGAGTGAAGAAGGTTTTCGGATCGTAAAACTCTGTTGTTAGAGAAGAACAAGGACGTTAGTAACTGAACGTCCCCTGACGGTATCTAACCAGAAAGCCACGGCTAACTACGTGCCAGCAGCCGCGGTAATACGTAGGTGGCAAGCGTTGTCCGGATTTATTGGGCGTAAAGCGAGCG
+
GGGGGGGGGGGGGEGGGGGGGGGGGGGGGGGGGGGGGGGGGGGGEGGGGGGGGGGGGGGGGGGGGGGGGGGFGGGGGGGGFGGGGGGGGGGGGGGGGGGGGGGGGGGGGGGGGGGGGGGGGGGGGGGGGGGGGGGGGGGEGGGGGFGGGGFGGGGGEGGGGGGGGGDEGGGGGGGGGGGGCGGGGGGGGGGGGGCGGGFGGGGGGGGGGGGGGGECGGGGGEGG?CFG7CEFDGGDGGGD5CDD
@M03364:276:000000000-BLYN8:1:1101:15603:5850 1:N:0:1
ACTCCTACGGGAGGCAGCAGTGGGGAATATTGCACAATGGGCGCAAGCCTGATGCAGCCATGCCGCGTGTATGAAGAAGGCCTTCGGGTTGTAAAGTACTTTCAGCGAGGAGGAAGGCATTAAGGTTAATAACCTTAGTGATTGACGTTACTCGCAGAAGAAGCACCGGCTAACTCCGTGCCAGCAGCCGCGGTAATACGGAGGGTGCAAGCGTTAATCGGAATTACTGGGCGTAAAGCGCACG
+
GGGGGGGGGGGGGGGGGGGGGGGGGGGGGGGGFFGGGGGGGGGGGGGGGGGGGGGGGGFGGGGGGGGGGGGFGGGGGGGGCGGGGGGGGGGGGGGGGGGGGGFEFGGFFGEGGGGFGFGGGGGGGGGGAFEFCFGFFGDEDEFC@FFFGGGGDCDEGEBFGGGFGGGGGGGGGGG,FGGGGGGGGGGGGE5BEGCGFBCFDEGGGGGG6CF=CCGEFFGGECEGG?CFGGGGDGEGGG=D<C5<
@M03364:276:000000000-BLYN8:1:1101:17800:5855 1:N:0:1
ACTCCTACGGGAGGCAGCAGTAGGGAATCTTCGGCAATGGGGGCAACCCTGACCGAGCAACGCCGCGTGAGTGAAGAAGGTTTTCGGATCGTAAAACTCTGTTGTTAGAGAAGAACGTTAAGTAGAGTGGAAAGTTACTTAAGTGAAGGTATCTAACAAGAAAGGGAGGGATAAGTACGTTCCAGCAGCTGCGGTGATACGTAGGTGGTAAGCGTTGTCCGGGTTTATTGGGCGTAAAGCGAGG
+
GGGGGGGGGGGGGGGGGGGGG9EFGFFGFFG;@6CCGGGGGGG:FGFGGGGGC8@CFF@FGGGGGGGGGCC,EFGGGGFFGGGGGGGFF4FFGFFFFFDEGG9FEGFG<FG8FG<,+8,>BF,,:<:D,+3DFGD@F,C,7,C@,<,@<FF9=DC3F,3>F:<,@>6**>*6>:,@F,>,,,6D;7,>8,?:B::*1<,,*6<CC++=*>E?AE8:7>+:*C*1**3<+?F5*1*29C?7)*))
@M03364:276:000000000-BLYN8:1:1101:13066:5855 1:N:0:1
ACTCCTACGGGAGGCAGCAGTAGGGAATCTTCCACAATGGACGAAAGTCTGATGGAGCAACGCCGCGTGAGTGAAGAAGGTTTTCGGATCGTAAAACTCTGTTGTTGGAGAAGAATGTATCTGATAGTAACTGATCAGGTAGTGACGGTATCCAACCAGAAAGCCACGGCTAACTACGTGCCAGCAGCCGCGGTAATACGTAGGTGGCAAGCGTTGTCCGGATTTATTGGGCGTAAAGCGAGCG
+
GGGGGGGGGGGGGGGGGGGGGGGGGGGGGGGGGGGGGGGGFGFEGGGGGGGGGGGGGGGGGGGGGGGGGEGGGGGGGGGGGGGGGGGGGGGGGGGGGGGGGGGGGGGGGGFFGGGGGGGGGGGGFGGGGGFFGGGGGGGGGGGGGGGGGGGGGGGGGGGGGGGGFGGGGGG>FGGGGGGGGGGGGGGGFGGGGGGGGCGFEFGGGGGGGGGGGGGGGGGEGEGGGCGGGGGGGGGGGGGGGGGG
@M03364:276:000000000-BLYN8:1:1101:12827:5867 1:N:0:1
ACTCCTACGGGAGGCAGCAGTGGGGAATATTGCACAATGGGCGCAAGCCTGATGCAGCCATGCCGCGTGTGTGAAGAAGGCCTTCGGGTTGTAAAGCACTTTCAGCGAGGAGGAAGGTGGTGAACTTAATACGTTCATCAATTGACGTTACTCGCAGAAGAAGCACCGGCTAACTCCGTGCCAGCAGCCGCGGTAATACGGAGGGTGCAAGCGTTAATCGGAATTACTGGGCGTAAAGCGCACG
+
GGGFGGCGGGGGGGGGGGGGGGGGGGGGGGGGGGGGGGGGGGGGGGGGGGGGFGGGGGGGGGGGGGGGGGGGGGGGDGGGGGGGGGGGGGGGGGGGGGGGGGGGGGGGGG@FGEFFGGGGGGGCGGGGGGGGGGGGGGGGGGGGGGGGGGGGGGGGGGGGGGGGGGGGGGGDGCFGGGGGGGGGGGGGCEEGGEGGGFGGGEGGGGGGGGGGGGGEFGFGGGGGGGFFFFF5DGC>5:>DGGC)
@M03364:276:000000000-BLYN8:1:1101:4706:5873 1:N:0:1
ACTCCTACGGGAGGCAGCAGTGGGGAATATTGCACAATGGGCGCAAGCCTGATGCAGCCATGCCGCGTGTATGAAGAAGGCCTTCGGGTTGTAAAGTACTTTCAGTCGGGAGGAAGGTGTCAAGGTTAATAACCTTGGCAATTGACGTTACCGACAGAAGAAGCACCGGCTAACTCCGTGCCAGCAGCCGCGGTAATACGGAGGGTGCAAGCGTTACTCGGAATTACTGGGCGTAAAGATTGCG
+
GGGGGGGGGGGGGGGGGGGGGGGDGGGGGGGGGGCFGGFGGGGGGGGGGGGGGGGGGGGGGFCFGCEFGGGGGGGGGGGGG@FGGGGGFCEGGGFGGGGFGGFGGGFFGGGGGGEFCEFFGFGGGFFGGGGFGFGGGGGGGGGFGGG:DFEGGGGGGGGGGGGGGFFGGGGGGGGGGEGGCGGFGGFGGGGGGGGGGGGGGGG7EGGGGGGGGEGGGGGDGGGCGDCGGG5:CDGGGF7*:9DG
@M03364:276:000000000-BLYN8:1:1101:19521:5875 1:N:0:1
ACTCCTACGGGAGGCAGCAGTGGGGAATATTGCACAATGGGCGCAAGCCTGATGCAGCCATGCCGCGTGTATGAAGAAGGCCTTCGGGTTGTAAAGTACTTTCAGTCGGGAGGAAGGTGTCAAGGTTAATAACCTTGGCAATTGACGTTACCGACAGAAGAAGCACCGGCTAACTCCGTGCCAGCAGCCGCGGTAATACGGAGGGTGCAAGCGTTAATCGGAATTACTGGGCGTAAAGCGCACG
+
GGGGGGGGGGGGGGGGGGGGGGGGGGGFGGGGGGGGGGGGGGGGGGGGGGGGGGGGGGGGGGGGGGGGGGGGGGGGGGGGGGGGFGGGGGGGFGFGGGGGGGGGGGGGGGGGGGGGEFCFGGGGGGGDGGGGGFGGGGGGGGFFGGGGGGGGGDGGGGGFGGGGGGGGGGGGGGGGGGGFGGGGGGGGGGGGGGGGGGGGGGGGGGGGGFGGGGGGGGCFG5=FGGFFFGGGGGGGGGGGGGD5
@M03364:276:000000000-BLYN8:1:1101:24476:5902 1:N:0:1
ACTCCTACGGGAGGCAGCAGTAGGGAATCTTCCACAATGGACGAAAGTCTGATGGAGCAACGCCGCGTGAGTGAAGAAGGTTTTCGGATCGTAAAACTCTGTTGTTAGAGAAGAACAAGGACGTTAGTAACTGAACGTCCCCTGACGGTATCTAACCAGAAAGCCACGGCTAACTACGTGCCAGCATCCGCGTTAATACGTAGGTGGCAAGCGTTGTCCGGATCTATTGGGCTTAAAGCGAGCG
+
GGGGGGDGFGC;FFGGEGF8FCFGCFGGGCGG<FGGGGGGGGGGDG@<FGGCDFFFGF7FC7FGEE:=FF7FCEFGGGGGCFE7CFGGGGDG?FFF<BFFEFGG,,<EF9FCCDDCFGF8FGGEGFDGGGGAFGFGFFGEFFFED8>F=FGGAFFDCGGGGGGG73@EC:CGGGG9<:F,*>D@FB,>,8**14B8FB;*<,2=BF*=BFC8C**=E0+:*:?/>A:CF6=501<CF7>)9CC9
@M03364:276:000000000-BLYN8:1:1101:24990:5911 1:N:0:1
ACTCCTACGGGAGGCAGCAGTAGGGAATCTTCCACAATGGACGAAAGTCTGATGGAGCAACGCCGCGTGAGTGAAGAAGGTTTTCGGATCGTAAAACTCTGTTGTTGGAGAAGAACGTATTTGATAGTAACTGATCAAGTAGTGACGGTATCCAACCAGAAAGCCACGGCTAACTACGTGCCAGCAGCCGCGGTAATACGTAGGTGGCAAGCGTTGTCCGGATTTATTGGGCGTAAAGCGAGCG
+
GFGG8EFGGGGGEDCCGGGGGGGGEGFGGGGFFF9E<,CFFGGGGF:FDD9CAGD8@FFGGDGGDGG>>@EFFGGEEAFFEFC,E@CGCDFGGGDEFFGGFFGGFE<D,FGGF8AFGGG9E<FGCFGFEFCFGGGG9<FEAFF,9?FDFFGAF,F<C@FGGGF8,,,CFGGGGGDFF*D,*6EFFGGG7CDGCGCEFGGFCCFCB?*2=EFGGCECE+<EGCCCC?C999@GDDCEG7D9<CDG
@M03364:276:000000000-BLYN8:1:1101:11545:5923 1:N:0:1
ACTCCTACGGGAGGCAGCAGTAGGGAATCTTCCACAATGGACGAAAGTCTGATGGAGCAACGCCGCGTGAGTGAAGAAGGTTTTCGGATCGTAAAACTCTGTTGTTGGAGAAGAATGTATCTGATAGTAACTGATCAGGTAGTGACGGTATCCAACCAGAAAGCCACGGCTAACTACGTGCCAGCAGCCGCGGTAATACGTAGGTGGCAAGCGTTGTCCGGATTTATTGGGCGTAAAGCGAGCG
+
GGGGGGGGGGGGGGGGGGGGGGGGGGGGGGGGGGGGGGGGGGGGGGGGGGGGGGGGGGGGGGGGGGGGGGGGGGGGGGGGGGGGGGGGGGGGGGGGGGGGGGGGGGGGFFFGGGGGGGGGGGGEFGGGGGGGGGGGGGFGGGGGFGGGGGGGFGGGGGGGGGGGGGGGGGGGGGGGGGGGGGGGGGGGGGGGGGGGGGGGGGGG@FGGGGGGGGGGGFGGGE5EGGGGFGGGGGGEGFGGGGGD
@M03364:276:000000000-BLYN8:1:1101:23659:5926 1:N:0:1
ACTCCTACGGGAGGCAGCAGTGGGGAATATTGCACAATGGGCGCAAGCCTGATGCAGCCATGCCGCGTGTATGAAGAAGGCCTTCGGGTTGTAAAGTACTTTCAGCGAGGAGGAAGGCATTAAGGTTAATAACCTTAGTGATTGACGTTACTCGCAGAAGAAGCACCGGCTAACTCCGTGCCAGCAGCCGCGGTAATACGGAGGGTGCAAGCGTTAATCGGAATTACTGGGCGTAAAGCGCACG
+
GGGGGGGGGGGGGEGGGGGGGGGGGGGGGCAFGGGGGDG?FFGGGGGGG@FGGGGGGGGGGGGGGGG6CFCGGGFGGFDGGGGGGGGGFGGGGGGFEFF,FFGGGFECFGEDGGFGGGGGGGGGGFGGGGGGGGGGGGGGGGGGGGGGFGGGGDCC@FFFGFCEGFGEGGGEGGGFGGGGGGGGFGFGGGGGGEGGEFGGGGGGGGGGGFFGGGGGGFFEECE5FGFGGGGGGGGGGGGDGGD5
@M03364:276:000000000-BLYN8:1:1101:9978:5941 1:N:0:1
ACTCCTACGGGAGGCAGCAGTGGGGAATATTGCACAATGGGCGCAAGCCTGATGCAGCCATGCCGCGTGTATGAAGAAGGCCTTAGGGTTGTAAAGTACTTTCAGCGGGGAGGAAGGTGATAAGGTTAATACCCTTATCAATTGACGTTACCCGCAGAAGAAGCACCGGCTAACTCCGTGCCAGCAGCCGCGGTAATACGGAGGGTGCAAGCGTTAATCGGAATTACTGGGCGTAAAGCGCACG
+
GGGGGGGGGGGGGGGGGGGGGGGGGGGGGGGGGGGFGGGGGGGGGGGGGGGFGGCFGGGGGGGGGGGGGGGGGGFF<FGGGGGGGGGGGGGGGGCGGGGGGGGGGGGGGGGGGGGGGGGGFFGGGGGGGGGGFGGGGGFGGGGGGCGGGGGGGGGGGGGGGGFGG:FGGGGGGGGGGGGGGGGGGGF@B:EGGGGGGGGGG5:CEGGCFGGGGGGGGGCFGGGF6<FFGCFGG3EEGGGGGGGG
@M03364:276:000000000-BLYN8:1:1101:20085:5941 1:N:0:1
ACTCCTACGGGAGGCAGCAGTAGGGAATCTTCGGCAATGGGGGCAACCCTGACCGAGCAACGCCGCGTGAGTGAAGAAGGTTTTCGGATCGTAAAACTCTGTTGTTAGAGAAGAACGTTAAGTAGAGTGGAAAGTTACTTAAGTGACGGTATCTAACCAGAAAGGGACGGCTAACTACGTGCCAGCAGCCGCGGTAATACGTAGGTCCCAAGCGTTGTCCGGATTTATTGGGCGTAAAGCGAGC
+
GGGGGGGGGGGGGGGGGGGGGGGGGGGGGGGGGGGGGGGGGGGGGGGGGGGGGGGGGGGGGGFGGGGGGGGGGGGGGGGGGGGGGGGDGGGGGGGGGGGGGGGGGGGGAFFGGGGGGGGGGGGGGGGGGGGGGGGGGFGGGGGGGGGGGGGGDGGGGGGGFGGFGEGGGGGGEFGGGGGGGGGGGGGGGGGGGGGGDGFFCGGGGGFFGGGGFG:EGGGGGC=E=CFFGGGGGGGGGGGGGC<)
@M03364:276:000000000-BLYN8:1:1101:26210:5961 1:N:0:1
ACTCCTACGGGAGGCAGCAGTGGGGAATATTGCACAATGGGCGCAAGCCTGATGCAGCCATGCCGCGTGTATGAAGAAGGCCTTCGGGTTGTAAAGTACTTTCAGCGAGGAGGAAGGCATTAAGGTTAATAACCTTAGTGATTGACGTTACTCGCAGAAGAAGCACCGGCTAACTACGTGCCAGCAGCCGCGGTAATACGGAGGGTGCAAGCGTTAATCGGAATTACTGGGCGTAAAGCGCACG
+
EFG8DFFGGGGGGGGGEGGEGGGGGGGGGGFFGGF<EEECGFGCE@FGFFG@E9EEFFCFFGFGGGGGGGGGGGGGGGGGGGGFFDCFE?CFDEFA@FGGDFCGGGDGGGEGDGGFEGDDGGGD@FEGGFDG@FFDDE<FC?FGCFFCGGGDDCFGDE7F<7FFFDFECE*:BCG,@C<,>*9,8,>@:CEE5CCEGGGGGGGGEGGEGGC@E:**1ACGGDGG69?7:<**/):EFCD7CCC/
@M03364:276:000000000-BLYN8:1:1101:7616:5979 1:N:0:1
ACTCCTACGGGAGGCAGCAGTAGGGAATCTTCCACAATGGACGAAAGTCTGATGGAGCAACGCCGCGTGAGTGAAGAAGGTTTTCGGATCGTAAAACTCTGTTGTTGGAGAAGAATGTATCTGATAGTAACTGATCAGGTAGTGACGGTATCCAACCAGAAAGCCACGGCTAACTACGTGCCAGCAGCCGCGGTAATACGGAGGGTGCAAGCGTTAATCGGAATTACTGGGCGTAAAGCGCACG
+
GGGGGGGGGGGGGGGGGGGGGGGGGGGGGGGGGGGGGGGGGGGGGGGGGGGGGGGGGGGGGGGGGGGGGGGGGGGGGGGGGGGGGGGGGGGGGGGGGGGGGGGGG8FGGGGGGGGGFGGGGGGGGGGGGGGGGGGGGGGFGGGGGGGGGGGGGGGGGGGGGGGGFGGGGGGGGGFGGGGGGGGGGGGGFEGGGGGGGGGGGGGGGGDGGGGGGGDEFEFCEGGGGGGGFGGGGGGGGGCD<DG7
@M03364:276:000000000-BLYN8:1:1101:25651:6003 1:N:0:1
ACTCCTACGGGAGGCAGCAGTGGGGAATATTGCACAATGGGCGCAAGCCTGATGCAGCCATGCCGCGTGTATGAAGAAGGCCTTCGGGTTGTAAAGTACTTTCAGTCGGGAGGAAGGTGTCAAGGTTAATAACCTTGGCAATTGACGATACCGACAGAAGAAGCACCGGCTAACGACGTGCCAGCAGCAGCGGTAATACGGAGGGGGCAAGCGTTAAGCGGAATGACTGGGCGTAAAGGGCACG
+
GGGGGGGGGDGGGGGGGGGGGGGGGGGGGGGG@FGGGGGGGGGGGGGFCFGGFGGGGGGGCGGGGEGCF?6CEG<FGGGGGG8FFCFCFFFGGGGG<?EGGEFFF,C?FGGGGG@=BFFAE,5,=CF?<,C5B,B<,<FFE,CFDDC+8@E,C:=FCFC@C7BF<FFC:@*>DD**1>1>**?CCFCE,:2141*15??5;CGGG5>*8C@FE**1:++::C8:+03:9*;*9)*:FG*975CG
@M03364:276:000000000-BLYN8:1:1101:15123:6004 1:N:0:1
ACTCCTACGGGAGGCAGCAGTGGGGAATATTGCACAATGGGCGCAAGCCTGATGCAGCCATGCCGCGTGTGTGAAGAAGGCCTTCGGGTTGTAAAGCACTTTCAGCGAGGAGGAAGGTGGTGAACTTAATACGTTCATCAATTGACGTTACCCGCAGAAGAAGCACCGGCTAACTCCGTGCCAGCAGCCGCGGTAATACGGAGGGTGCAAGCGTTAATCGGAATTACTGGGCGTAAAGCGCACG
+
GGGGGGGGGGGGGGGGGGGGGGGGGGGGFGGGGGGGGGGGGGGGGGGGGGGGGGGGGGGGGGGGGGG@FFFGGGGGGGFGFF?FGFGGFFGGGGGGGGGGGGGGGGGGGGGGGGGGGGGGEFCEEDDGFDG9FGGGGGFFGFGFFGGF+DCFGGGGGGGGGGFDFG7FFCDEGGGGGG<FFGGGGGGGGECEGBEGGGGGGEEGGEGGGFFDE8EEGFGEGAEFGFCC7<EEG):=GG>DDD<7
@M03364:276:000000000-BLYN8:1:1101:11914:6028 1:N:0:1
ACTCCTACGGGAGGCAGCAGTAGGGAATCTTCGGCAATGGACGAAAGTCTGACCGAGCAACGCCGCGTGAGTGAAGAAGGTTTTCGGATCGTAAAACTCTGTTGTTAGAGAAGAACAAGGACGTTAGTAACTGAACGTCCCCTGACGGTATCTAACCAGAAAGCCACGGCTAACTACGTGCCAGCAGCCGCGGTAATACGTAGGTGGCAAGCGTTGTCCGGATTTATTGGGCGTAAAGCGAGCG
+
GGGGGGGGGGGGGGGGGGGGGGGGGGGGGGGGGGGGGGGGGGGGCFFFGGGGGGGGGGGGGGGGGGGFFGGFGGGGGGGGEFGGGGGGGGFGGFGGGGG?FGGGFCGGGGGGGGGGGGGGGFGFFGGGGGGCGGGGGGGEGGGFGGGGGGGGFFGGGGGGGGGFFGGGGGGGGFGFGGGGFFFGGGGGGGCEEGGEGGGGCFFGEGG6E6CFECCEGGCGG=8=FEFGGGGGGG=EGGGGGGGD
@M03364:276:000000000-BLYN8:1:1101:7732:6028 1:N:0:1
ACTCCTACGGGAGGCAGCAGTGGGGAATATTGCACAATGGGCGCAAGCCTGATGCAGCCATGCCGCGTGTATGAAGAAGGCCTTCGGGTTGTAAAGTACTTTCAGCGAGGAGGAAGGCATTAAGGTTAATAACCTTGGTGATTGACGTTACTCGCAGAAGAAGAACCGGCTAACTCCGTGCCAGCAGCCGCGGTAATACGGAGGGTGCAAGCGTTAATCGGAATTACTGGGCGTAAAGCGCACG
+
DFFFGGGEFGDECEFCED@FCECFEGEGGFC<F<FFF,FFG?FEGGGGFAEGADAFFFGGFFGEEEG:F?EFGGGGCFDAFGF8=FGGEEFC?ECFECFF9@,CFDEGFGCFECGGGFEGGF,5EF9??FGDDFAFCE5AA5<C=,@83,8,C3@:F>FGFC,,8FGGG7CCEG;ECE<F*DFGDGGFCEDGGB5E9<<BE>EBE5C*<+9CEB8C*<CFC88CCFCEC?8579=CCCCD9CDC
@M03364:276:000000000-BLYN8:1:1101:25289:6041 1:N:0:1
ACTCCTACGGGAGGCAGCAGTAGGGAATCTTCCACAATGGACGAAAGTCTGATGGAGCAACGCCGCGTGAGTGAAGAAGGTTTTCGGATCGTAAAACTCTGTTGGTGGAGAAGAATGTATCTGATAGTAACTGATCAGGTAGTGACGGTATCCAACCAGAAAGCCACGGCTAACTACGTGCCAGCAGCCGCGGTAATACGTAGGGGGCAAGCGTTGTCCGGATTTATTGGGCGTAAAGCGAGCG
+
FGGGGGEFGGGGGGGGGGGGGEFGGGGGGGGGGGGGGGGGGGGGGGGCFGGG9FCEGFGG<@CFFFG@FCFGGGGGFGGGFCFGGEG7FFFFFGGCF8FFGG9?,8?C@FGCEGGCF,C?<FFD,CEFF<?<FA@A<FEDG,EFFFGCGF=?C=D,8C=AFFGC:FCFGGGGGGGG@CGGGGFFGGGFGG8EGGGGGGFG,BEG*:CEEGGGGGEC7=CCGG**<FFFGGGDDDGGGG7CGDGD
@M03364:276:000000000-BLYN8:1:1101:12282:6048 1:N:0:1
ACTCCTACGGGAGGCAGCAGTGGGGAATATTGCACAATGGGCGCAAGCCTGATGCAGCCATGCCGCGTGTGTGAAGAAGGCCTTCGGGTTGTAAAGCACTTTCAGCGAGGAGGAAGGTGGTGAACTTAATACGTTCATCAATTGACGTTACTCGCAGAAGAAGCACCGGCTAACTCCGTGCCAGCAGCCGCGGTAATACGGAGGGTGCAAGCGTTAATCGGAATTACTGGGCGTAAAGCGCACG
+
GGGGGGGGGGGGGGGGGGGGGGGGGGGGGGGGGGGGGGGGGGGGGGGGGGGGGGGGGGGGGFFFFFGGGGGGGGGGGGGGGGECFGGGGGEEGGGGGGGGGGGGGGG@CFFGGGGGGFGGGGD@FGGGGGGGGDFGGGGGGGGFGGGFGGGFGGGGGCFGGGGGGGGGGGGGGGGCFCFGGGGGGGFGFGDGGEGDGGGGGGEGGGGDG?FFEGGGGF9CEG=F6<FCFGFGGGGGFFFDGDC5
@M03364:276:000000000-BLYN8:1:1101:17982:6072 1:N:0:1
ACTCCTACGGGAGGCAGCAGTAGGGAATCTTCGGCAATGGACGAAAGTCTGACCGAGCAACGCCGCGTGAGTGAAGAAGGTTTTCGGATCGTAAAACTCTGTTGGTAGAGAAGAACGTTGGTGAGAGTGGAAAGCTCATCAAGTGACGGTAACTACCCAGAAAGGGACGGCTAACTACGTGCCAGCAGCCGCGGTAATACGTAGGTCCCGAGCGTTGTCCGGATTTATTGGGCGTAAAGCGAGC
+
GGGGGGGGGGGGGGGGGGGGGGGGGGGGGGGGGGGGGGGGGGGGGGFCFGGGGGGGGGGGGG:FGGGFFGGFFGFGGFGGE<EFFGGGGGFFGGGGGGGGGEFFDFGGEFFFGGGAF4BAFGEGGDF5DDCG?F8F<FFBFGGGGGGGGCGGGEEF,<FFGGFFCGGGGGGCEGGGGGGGGGFGGGGGFEEGGGGGGGGGGFGFDF;:EGEEDG:=EEG7CEC*;+?FGGGGFGDCDFGGGDG)
@M03364:276:000000000-BLYN8:1:1101:7237:6075 1:N:0:1
ACTCCTACGGGAGGCAGCAGTAGGGAATCTTCGGCAATGGACGAAAGTCTGACCGAGCAACGCCGCGTGAGTGAAGAAGGTTTTCGGATCGTAAAACTCTGTTGTTAGAGAAGAACAAGGACGTTAGTAACTGAACGTCCCCTGACGGTATCTAACCAGAAAGCCACGGCTAACTACGTGCCAGCAGCCGCGGTAATACGTAGGTGGCAAGCGTTGTCCGGATTTATTGGGCGTAAAGCGAGCG
+
GGGGGGGGGGGGGGGGGGGGGGGGGGGGGGGGGGGGGGGGGGGGGGGFGGGGFGGGGGGGGGGGGGGGGGGFGGGGGGGGGFGGGGGGDGGGGGGGGGGGGGGGGGGGGGGGGGGGGGGGGGGGGGGGGGGGGGGGGGGFGGGGGGGGGGGGGGGGGGGGGGGGGGGGGGGGGGGGGGGGGGGGGGGGFGGGGGGGGGGGGGGGGGGGGGGFGGGGGGGGGEEEEGGFGGGFGGGGGGGGGGGD
@M03364:276:000000000-BLYN8:1:1101:13727:6100 1:N:0:1
ACTCCTACGGGAGGCAGCAGTAGGGAATCTTCGGCAATGGACGAAAGTCTGACCGAGCAACGCCGCGTGAGTGAAGAAGGTTTTCGGATCGTAAAACTCTGTTGTTAGAGAAGAACAAGGACGTAAGTAACTGTGCGTCCCCTGACGGTATCTAACCAGAAAGCCACGGCTAACTACGTGCCAGCAGCCGCGGTAATACGTAGGTGGCAAGCGTTGTCCGGATTTATTGGGCGTAAAGCGAGCG
+
GGGGGGGGGEGEGGGGEGGGGGGGGGGGGGGGGGGGGGGGGGGGGEFFCCFDEGEGFFFFGEFEGGG@F:F?FGGGFFEFCCEEFGGGGGEG8ECFGGGGGGCFFFGGEFF<FEFGFFFGGGFFFCGGGGF<EEFFFFCCGDFFFFGDE7FFFGFFCFCFGCBFFFGGDEGGFGGGGGDGGGGGGGGGGGGGGGE7?9EF?CEECEFGGFFEEBE:7?FEE*8CDGEGGGGFG57ECCGGD<D3
@M03364:276:000000000-BLYN8:1:1101:23434:6155 1:N:0:1
ACTCCTACGGGAGGCAGCAGTAGGGAATCTTCGGCAATGGACGAAAGTCTGATGGAGCAACGCCGCGTGAGTGAAGAAGGTTTTCGGATCGTAAAACTCTGTTGTTGGAGAAGAATGTATCTGATAGTAACTGATCAGGTAGTGACGGTATCCAACCAGAAAGCCACGGCTAACTACGTGCCAGCAGCCGCGGTAATACGTAGGTGGCAAGCGTTGTCCGGATTTATTGGGCGTAAAGCGAGCG
+
GGGGGGGGDGGGGGGGGGGGGGGGGGGGGGGGGGGGGGGGGGGGGDGFGGGGGGGGGGGGGGGGGGGGGGEGGGGGGGGFFFGGGGGGGDGGGGGGGGGGGGGGGGFGGGGGGGGGFGGGGGGGGGGGGGGGGGGFGGFFGGGGGGEGGFGGGGGGGGGGGGGGGGGGGGGGGGGGGGGGGGGGGGGGGGGGGEGGGGCFEGGGGGFGGGGGGGGGGGGGGE;CFFGGGGGGGGGGGGGGGGG3
@M03364:276:000000000-BLYN8:1:1101:3851:6159 1:N:0:1
ACTCCTACGGGAGGCAGCAGTGGGGAATATTGCACAATGGGCGCAAGCCTGATGCAGCCATGCCGCGTGTATGAAGAAGGCCTTCGGGTTGTAAAGTACTTTCAGCGAGGAGGAAGGCATTAAGGTTAATAACCTTGGTGATTGACGTTACTCGCAGAAGAAGCACCGGCTAACTCCGTGCCAGCAGCCGCGGTAATACGGAGGGTGCAAGCGTTAATCGGAATTACTGGGCGTAAATCGCACG
+
GGGGGGGGGGGGGGGGGGFGGFGGGGGGGGGGGGGGGGGFFGEGGGGGGGGGGGGGCFFFGGGGGGGGGGGGGGGFG@CEFFGGGGGGGGGGFCGGGGGGGGGGGGGGGGGGGGGGEGGGGGDGDBFC,B<DDFDFD@5<AFGFFGGGFG7=D@C7C7DFFFGGGGGGGEGCFAFGG7>CCFGGGFFGCECE*B8=9CGGGDCCEEEGF7+@CE?CGDCCEE55@E+9?+;=595E3*:CC3D5
@M03364:276:000000000-BLYN8:1:1101:22038:6162 1:N:0:1
ACTCCTACGGGAGGCAGCAGTAGGGAATCTTCGGCAATGGACGAAAGTCTGACCGAGCAACGCCGCGTGAGTGAAGAAGGTTTTCGGATCGTAAAACTCTGTTGTTAGAGAAGAACAAGGACGTTAGTAACTGTGCGTCCCCTGACGGTATCTAACCAGAAAGCCACGGCTAACTACGTGCCAGCAGCCGCGGTAATACGTAGGTGGCAAGCGTTGTCCGGATTTATTGGGCGTAAAGCGAGCG
+
GGGGGGGGGGGGGGGGGGGGGGGGGGGGGGGFDFGGGGGGGGGGGGGGGGGGGGGGDGGGGGGGGGGGGGGGGDGGGGGGGGGGGGGGGGGGGGGGGGGGGGGGGGGGGGGGGGGGGGDFGGFG@FGGGGGGDFFGGGEGGGFGGGGGEGGGGGGFGDEFFGFGGGGCEEGGGGGGGCFCCG@CGFGGGGGGGGGGGGGFFGDGGGGGFFGGG*8CCCFGGCGCGGGGGFGGDDEEGFGCGG3)
@M03364:276:000000000-BLYN8:1:1101:25317:6176 1:N:0:1
ACTCCTACGGGAGGCAGCAGTGGGGAATATTGCACAATGGGCGCAAGCCTGATGCAGCCATGCCGCGTGTATGAAGAAGGCCTTCGGGTTGTAAAGTACTTTCAGCGAGGAGGAAGGCATTAAGGTTAATAACCTTGGTGATTGACGTTACTCGCAGAAGAAGCACCGGCTAACTCCGTGCCAGCAGCCGCGGTAATACGGAGGGTGCAAGCGTTAATCGGAATTACTGGGCGTAAAGCGCACG
+
GGGGGGGGGGGGGGGEGGFGGGGGGFGGCFGGGGFGGGGGGGGGGGGGGGFGGGGGFGFGGGGGGGGGGGFGF<FGGGGGFGGGGGGGFEGGFGGGFFGGGGGFGGG7FDGGGEFGGGGGGGGGGGGGFGGGGGA<FGGGGGFGFDGFGGGGGCCFGFFGGGGGGFCEGGGGGGGFGGGGGCFGGGGGGGGGGGGGGGGGGGGGGEDGGGG8EGGGGGGGGGGGGGGGGGFGGGGGGGGDDGG5
@M03364:276:000000000-BLYN8:1:1101:10047:6176 1:N:0:1
ACTCCTACGGGAGGCAGCAGTGGGGAATATTGCACAATGGGCGCAAGCCTGATGCAGCCATGCCGCGTGTATGAAGAAGGCCTTCGGGTTGTAAAGTACTTTCAGTCGGGAGGAAGGTGTCAAGGTTAATAACCTTGGCAATTGACGTTACCGACAGAAGAAGCACCGGCTAACTCCGGGCCAGCAGCCGCGGTAATACGGAGGGTGCAAGCGTTAATCGGAATTACTTGGCGTAAAGCGCACG
+
GGGGGGGGGGGGGGGGGGGGGGCGGGGGGGGGGFGGGGGGGGGGDGGGGGGGF,FFGGGGAFF@FGGGGCGFGGFGGEFGGG<F<FGGGGGG9FGCFFFGGGFFAFCFGG:+>:FE=,4BFGCE8FG9FGFG9,AF,<FAFFC9FFEGFGD=CDCG+,@,@,@D>ABFFDEDF79EGG7<*4*648C78B*1*11*5B9;518B7*;3C++2;E/AFG<F5=CCC:+A+<?CGC7E<FCC)/9)
@M03364:276:000000000-BLYN8:1:1101:10458:6188 1:N:0:1
ACTCCTACGGGAGGCAGCAGTAGGGAATCTTCGGCAATGGACGAAAGTCTGACCGAGCAACGCCGCGTGAGTGAAGAAGGTTTTCGGATCGTAAAACTCTGTTGTTAGAGAAGAACAAGGACGTTAGTAACTGAACGTCCCCTGACGGTATCTAACCAGAAAGCCACGGCTAACTACGTGCCAGCAGCCGCGGTAATACGTAGGTGGCAAGCGTTGTCCGGATTTATTGGGCGTAACGCGAGCG
+
GGGFGFGFFGG@CEEGGG?FFEGGECGGGGGGGGCFGFFGFGGGE7@FGGGGGFEGFGEGGGD@FGGGG7FEFGGGG@FG8BEDFGG@EGGFCGGCFGFGGGE9,<EFF<FFDF@FGF@EFGD:>>=FFGGCFGFGGGFCFCFFGGGEG7@FGGGGGGGFGFGGFGFCCGGGD,>;CEG:FC;FGDFFFE85=EB@2BGGCFGECC5*=FDF5CCGCC?E5885+:0+<9*CD5CC*9CD7979
@M03364:276:000000000-BLYN8:1:1101:19155:6189 1:N:0:1
ACTCCTACGGGAGGCAGCAGTAGGGAATCTTCCACAATGGACGAAAGTCTGATGGAGCAACGCCGCGTGAGTGAAGAAGGTTTTCGGATCGTAAAACTCTGTTGTTGGAGAAGAATGTATCTGATAGTAACTGATCAGGTAGTGACGGTATCCAACCAGAAAGCCACGGCTAACTACGTGCCAGCAGCCGCGGTAATACGTAGGTGGCAAGCGTTGTCCGGATTTATTGGGCGTAAAGCGAGCG
+
GGGGGGGGGGGGGGGGGGFGGGGGEGGGGGGGGGGGGGGGGGGGGGGGGGGGGGGGGGGGGGGGGGGGGGGGGGGGGGGGGGGGGGGGGGGGGGGGGGGGGGGDGGGGGGGGGGGGGGGGGGGGGGGGGGGGGGGGGGGGGGGGGGGGGGGGGGGGGGGGGGGGGGGGGGGGGGGGGGGGGGCGGGGGFGGGGGDGGGGGGGGGGGGGGGGGGGGGGGGGGEEDFGGGGGGGGGGGGGGGDGDC
@M03364:276:000000000-BLYN8:1:1101:15325:6207 1:N:0:1
ACTCCTACGGGAGGCAGCAGTAGGGAATCTTCGGCAATGGGGGCAACCCTGACCGAGCAACGCCGCGTGAGTGAAGAAGGTTTTCGGATCGTAAAACTCTGTTGTTAGAGACGAACGTTAAGTAGAGTGGAAAGTTACTTAAGTGACGGTATCTAATCAGAAAGGGACGGCTAACTACGTGCCAGCAGCCGTGGTAATACGTAGGTCCCAAGCGTTGTCCGGATGTATGTGGCGTAAAGCGAGC
+
FGGGFGGGGCCGDEGEGG<FGCFFDFGG<CFGFCFEFGFFG@@FDF?FGGGGGGD7BCGGFGDEFGGGGG,CEF,CAFGG<EFFGGDCF::FFEF,8AAEGGC9F@FD?<F,BFECF7<83DF,,333C=,,C,,3C=,@,,@F,<=CEEGF,@;,,7@3F,,3>FGF7F@EEDC2,2<CC7@9<8?,,6B1:CG9BCE?8?+**?+?C<9*/B*=>C++*/5C88?C+0+9<DGGC57*>7)1
@M03364:276:000000000-BLYN8:1:1101:7911:6215 1:N:0:1
ACTCCTACGGGAGGCAGCAGTAGGGAATCTTCGGCAATGGACGAAAGTCTGACCGAGCAACGCCGCGTGAGTGAAGAAGGTTTTCGGATCGTAAAACTCTGTTGTTAGAGAAGAACAAGGACGTTAGTAACTGAACGTCCCCTGACGGTATCTAACCAGAAAGCCACGGCTAACTACGTGCCAGCAGCCGCGGTAATACGTAGGTGGCAAGCGTTGTCCGGATTTATTGGGCGTAAAGCGAGCG
+
GGGGGGGGGGGGGGGGGGGGGGGGGGFGGGGGFGEGGGGGGGGGGGGGGFGGGGGGGGGGGGGGGGGGGGGGGGGGGGGGGGGGGGGGFGGGGGGGGGGGGGFGGGGGGGGGGGGGGGFCGGGGGGGGGGGGFGGGGGGGGGFCGFGGEFCAFFGGGGGGGGGGGGFEGGGGGGGGGGGGGGGGGGGGGGGGGGGDGFGGGGGGGGGGGGFFGE=EGGCEGCEEGGGGG+@FDDGGGGGGGGGC
@M03364:276:000000000-BLYN8:1:1101:19630:6220 1:N:0:1
ACTCCTACGGGAGGCAGCAGTGGGGAATATTGCACAATGGGCGCAAGCCTGATGCAGCCATGCCGCGTGTATGAAGAAGGCCTTCGGGTTGTAAAGTACTTTCAGTCGGGAGGAAGGTGTCAAGGTTAATAACCTTGGCAATTGACGTTACCGACAGAAGAAGCACCGGCTAACTCCGTGCCAGCAGCCGCGGTAATACGGAGGGTGCAAGCGTTAATCGGAATTACTGGGCGTAAAGCGCACG
+
GGGGGGGGGGGGGGGGGGGGGGGGGGGGGGGGFGGGGGGGGGG@FGGGGGGGG9FFGGGGFGFGGGGGGGDFGGGGGGGGGGDGGGGGEGEFEFGCFGGGGGFF9FCFGGCCCCDFC?<FGGGF?FFDEGGGGDGGCDFGGGG@FFEGFG@CGGGGEGG<FGFFCFEE7BF7@D;FGDFFF*9;DGGFGGECCEEECCGGGEGGGEBCC7;EC*:CGC:CEGGFG7:FG685DDCGD7:CGDG5
@M03364:276:000000000-BLYN8:1:1101:19969:6245 1:N:0:1
ACTCCTACGGGAGGCAGCAGTAGGGAATCTTCGGCAATGGACGAAAGTCTGACCGAGCAACGCCGCGTGAGTGAAGAAGGTTTTCGGATCGTAAAACTCTGTTGTTAGAGAAGAACAAGGACGTTAGTAACTGAACGTCCCCTGACGGTATCTAACCAGAAAGCCACGGCTAACTACGTGCCAGCAGCCGCGGTAATACGTAGGTGGCAAGCGTTGTCCGGATTGATTGGGCGTAAAGCGAGCG
+
GGGGGGGGGGGGGGGGGGGGGFGGGGGGEGGGFCFGGGGGAEBFGGGEFGGGCACGGG7FGGGGGGGGGGGDFGGGGGGFEFGGGGGECEFGGGGGGGGGFGEFEFGGFGGGGGGFGGDGCA+BA<>FF9?FFFADD=7B7CFDBEFEFDECFFA><<C:F:AF:FFG@7FEFGGGGGGC:CEGGFEC8:EG>:BEG9BFFF8CEFGGGGGEE*AE5<+:=;C7*<9@FFF5D77ECF73*9C5
@M03364:276:000000000-BLYN8:1:1101:22463:6261 1:N:0:1
ACTCCTACGGGAGGCAGCAGTAGGGAATCTTCCACAATGGACGAAAGTCTGATGGAGCAACGCCGCGTGAGTGAAGAAGGTTTTCGGATCGTAAAACTCTGTTGTTGGAGAAGAACGTATTTGATAGTAACTGATCAGGTAGTGACGGTATCCAACCAGAAAGCCACGGCTAACTACGTGCCAGCAGCCGCGGTAATACGTAGGTGGCAAGCGTTGTCCGGATTTATTGGGCGTAAAGCGAGCG
+
GGGGGGGGGGGGGGGGGGGGGGGGGGGGGGGGGGGGGGGGGGGGGGGFGGGGGGGGGGGGGGGGGGGEGFEGGFGGGGGGGGGFGGGGGGGGGGGGGGGGGGFG,FFGGGGGGDGGGGFGGGGGGGGGGGGGGGGGGGGGGGGGGGGGGGFGGFGFGGGGGGGGGGGGGGGGGGGGGGGGGGGGGGGGGGGGGGGGGGGGGGGGGGGGGGGGD8CEGGGGGGE5EGFGGGCGGDEGGGGDGGGD
@M03364:276:000000000-BLYN8:1:1101:10702:6263 1:N:0:1
ACTCCTACGGGAGGCAGCAGTAGGGAATCTTCCACAATGGACGAAAGTCTGATGGAGCAACGCCGCGTGAGTGAAGAAGGTTTTCGGATCGTAAAACTCTGTTGTTGGAGAAGAATGTATCTGATAGTAACTGATCAGGTAGTGACGGTATCCAACCAGAAAGCCACGGCTAACTACGTGCCAGCAGCCGCGGTAATACGTAGGTGGCAAGCGTTGTCCGGATTTATTGGGCGTAAAGCGAGCG
+
GGGGGGGGGGGGGGGGGGGGGGGGGGGGGGGGGGGGGGGGCFFGEGGGGFGGGGGGGGGGGGGGGGGFGFDGGGGGGGGGGGGGGGGGGGGGGGGGGGGGGGGGGGGGFFFDGFFFFGFACFGGGGGGGGGGGGGGCFFGEFFGDGGGGGGGCGGGCE8EGGGGFGGFDCFGFGGFGGGGGFGGGGFGFDCGGGGGFFGGEFCEGGDGDCFGGEGGGGGGG==*AEGGGGGGDDGGGGGGDCD5
@M03364:276:000000000-BLYN8:1:1101:20000:6265 1:N:0:1
ACTCCTACGGGAGGCAGCAGTAGGGAATCTTCGGCAATGGACGAAAGTCTGACCGAGCAACGCCGCGTGAGTGAAGAAGGTTTTCGGATCGTAAAACTCTGTTGTTAGAGAAGAACAAGGACGTTAGTAACTGAACGTCCCCTGACGGTATCTAACCAGAAAGCCACGGCTAACTACGTGCCAGCAGCCGCGGTAATACGTAGGTGGCAAGCGTTGTCCGGATTTATTGGGCGTAAAGCGAGCG
+
GGGGGGGGGGGGGGGGGGGGGGGGGGGGGGGFGGGGGGGGGGGGGGGGGGGGGGGGGGGGGGGGGGGFGGGGGGGGGGGGFGFGGGGGGGGGGGGGGGGGGGGGGGEFFGGGGFGGGGFGGGGGGGGGGGGGFFGFGGGGGGGGFGGGGFFGFGGGGGGGGGGGD@GGGGGGCGGGGGGGGGGGGGGGGGGGGGGGGGGGGGGGFGGGGGGGGGGGGGGGGEGGDGGGGGFGGGGGGGGGGGCD
@M03364:276:000000000-BLYN8:1:1101:22539:6268 1:N:0:1
ACTCCTACGGGAGGCAGCAGTGGGGAATATTGCACAATGGGCGCAAGCCTGATGCAGCCATGCCGCGTGTATGAAGAAGGCCTTCGGGTTGTAAAGTACTTTCAGCGAGGAGGAAGGCATTAAGGTTAATAACCTTAGTGATTGACGTTACTCGCAGAAGAAGCACCGGCTAACTCCGTGCCAGCAGCCGCGGTAATACGGAGGGTGCAAGCGTTAATCGGAATTACTGGGCGTAAAGCGCACG
+
GGGGGGGGGGGGGGGGGGGGGGGGGGFFGFGGGGGGGGGGGGGGGGGGGGGGGGGGGGGGGGGGGGGFGGGDFGGGGGGGGGGGGGGGGGGGGGGGFGGGGGGGGGG>FGGGGGFFGGCFGCFGGGGGFGGGCFGGGGGGGCFFFGGFGGFGGGGGGGGGGGGGGGGGGGGGGGGF<EFFGGGGGGFGFGGGGGGGFGGGGCBEGGGGEFCFGECEFGGGGDEFCCGFGGFEGGG5CFCDDDD7
@M03364:276:000000000-BLYN8:1:1101:26766:6275 1:N:0:1
ACTCCTACGGGAGGCAGCAGTAGGGAATCTTCCGCAATGGGCGAAAGCCTGACGGAGCAACGCCGCGTGAGTGATGAAGGGTTTCGGCTCGTAAAACTCTGTTATTAGGGAAGAACAAACGTGTAAGTAACTGTGCACGTCTTGACGGTACCTAATCAGAAAGCCACGGCTAACTACGTGCCAGCAGCCGCGGTAATACGTAGGTGGCAAGCGTTATCCGGAATTATTGGGCGTAAAGCGCGCG
+
GGGGGGGGGGGGGGGGGGGGGFGGGGGGCGGFGGGEGGGGGGGGGGGGGGGGDG@FGG7FGGGGGGGGGGGFFGGGGGGGDFGGGGGFFCFGGGGDDGGGGGGGGFGGFGGGGG@DFAAD7FFGGFDFFGGGFGGGGADFGG7DG<FCF<:FFCC<FFGFFCCGCB>CECCGGGFCC*62>>;8CFC8,CCEGEGD;99;?FGGGGFFGGCFGEGE5CFGGGC=FCFGF9EFGGE=CF7C7CCD
@M03364:276:000000000-BLYN8:1:1101:21057:6284 1:N:0:1
ACTCCTACGGGAGGCAGCAGTGGGGAATATTGCACAATGGGCGCAAGCCTGATGCAGCCATGCCGCGTGTATGAAGAAGGCCTTCGGGTTGTAAAGTACTTTCAGTCGGGAGGAAGGTGTTAAGGTTAATAACCTTGGCAATTGACGTTACCGACAGAAGAAGCACCGGCTAACTCCGTGCCAGCAGCCGCGGTAATACGGAGGGTGCAAGCGTTAATCGGAATTACTGGGCGTAAAGCGCACG
+
GGGGGGGGGGGGGGGGGGGGGGGGGGGGGGGGGGGGGGGGGGGGGGGGGGGGGGGGGGDGFGGGGGGGGFFGGGGGGGGGGGGGGGGGDFGGGGGGGGGGGGGGG9EFGGGGGFGFEFGFGGGGGGFGGGGGGFGFFDGGGFGGAFGGGGCFEGEGEFCCGGC7<FFE:FCFGGGGGGGGGG9E@7DEEEGGDEGGFFGDEDEE8EGECEGGGGEEFG?CGG5:8CGFGF=FGD5EGG7D5DG<
@M03364:276:000000000-BLYN8:1:1101:12076:6294 1:N:0:1
ACTCCTACGGGAGGCAGCAGTAGGGAATCTTCGGCAATGGACGAAAGTCTGACCGAGCAACGCCGCGTGAGTGAAGAAGGTTTTCGGATCGTAAAACTCTGTTGTTAGAGAAGAACGTTAAGTAGAGTGGAAAGTTACTTAAGTGACGGTATCTAACCAGAAAGGGACGGCTAACTACGTGCCAGCAGCCGCGGTAATACGTAGGTCCCAAGCGTTGTCCGGATTTATTGGGCGTAAAGCGAGC
+
GGGGGGGGGGGGGGGGGGGGGGFGDGGGGGGGGEGGGGGGFGGGGGGGGGGGGGGGGGGGGGGGGGGFDGGFGFFGGGDFEFGGGGGDFGDDGE?FGGFGGGFG@DFFGFGGGGFGGGGGGDFGFDEFG7DF9DFFFGGGGGGGFFCEGGGFFGGGG<FGGGGGGC:CFGGGEEF9DFGGGC@;DFFGCGC5:EGGG?CEFCFF8EFGGGGGGGEEC:9?=C5*A9FFGGF5CC*:<*7DDCD)
@M03364:276:000000000-BLYN8:1:1101:14163:6296 1:N:0:1
ACTCCTACGGGAGGCAGCAGTGGGGAATATTGCACAATGGGCGCAAGCCTGATGCAGCCATGCCGCGTGTATGAAGAAGGCCTTCGGGTTGTAAAGTACTTTCAGTCGGGAGGAAGGTGTCAAGGTTAATAACCTTGGCAATTGACGTTACCGACAGAAGAAGCACCGGCTAACTCCGTGCCAGCAGCCGCGGTAATACGGAGGGTGCAAGCGTTAATCGGAATTACTGGGCGTAAAGCGCACG
+
GGGGGGGGGGGGGGGGGGGGGGGGGGGGGGGGGGGGGGGGGGGGGGGGGGGGGGGGGGGGGGGGGGGGGGGGFGGGGGGGFGGGGGGGGGGGGGGGGGGGGGGGGGGGGGGEGG8F@GGGGGGGGGGGGGGGGGGGGGGGGGGGGGGGGGGGGGGGGGGGGGGGGGGGGGGGGGGGGGGGGGGGGGGGGGGGGGGGGGFGECGGGGGGGGGGGGGGGGCGGGGGGGGGGGGFGGGGGG7CDDG:
@M03364:276:000000000-BLYN8:1:1101:19525:6305 1:N:0:1
ACTCCTACGGGAGGCAGCAGTGGGGAATATTGCACAATGGGCGCAAGCCTGATGCAGCCATGCCGCGTGTATGAAGAAGGCCTTCGGGTTGTAAAGTACTTTCAGCGAGGAGGAAGGCATTAAGGTTAATAACCTTGGTGATTGACGTTACTCGCAGAAGAAGCACCGGCTAACTCCGTGCCAGCAGCCGCGGTACTACGGAGGGTGCAAGCGTTAATCGGAATTACTGGGCGTAAAGCGCACG
+
GGGGGGGGGGGGGGGGGGGGGGGGGGGGGGGGGGGGGGGGGGGGGGGFGGGGGGGGGGGGGGGGGGGGGGGGFGGGGGGGGGGGGGGGGGGGGGGGFGGGGGGGCFGGGGGEGGGGDCFFGG9BFGGFGFGCFGGGDFFCCF<D=ECGFGGGGGGGD<EGGCFGGGGGGDFGGGGGGGGGFGGGGGGGGGGEEGG*39<>>:EGGCGGGGFCCEGGCEGG5EC=FFF:CCE5DDCCFGGGGGGG
@M03364:276:000000000-BLYN8:1:1101:21777:6307 1:N:0:1
ACTCCTACGGGAGGCAGCAGTAGGGAATCTTCGGCAATGGACGAAAGTCTGACCGAGCAACGCCGCGTGAGTGAAGAAGGTTTTCGGATCGTAAAACTCTGTTGTTAGAGAAGAACAAGGATGAGAGTAGAACGTTCATCCCTTGACGGTATCTAACCAGAAAGCCACGGCTAACTACGTGCCAGCAGCCGCGGTAATACGTAGGTGGCAAGCGTTGTCCGGATTTATTGGGCGTAAAGCG
+
GGGGGGGGGGGGGGGGGGGGGGGGGGGGGGGGGGGGGGGGGGGFGGGGGGGGGGGGGGGGGGGGGGGGGDGGGGGGGGGGGGGGGGGGGGGCGGGGGGGGGGGGGGGGGGGGGGGGGGGGFGGGGGGGGGGGGGGGGGGGGGGGGGGGGGGGGGGGGGGGGGGGGGGGGGGGGGGGGGGGGGGGGGGFGGGGGGGGGGGGGGGGGGGGFGGFFGGGGGGGGGDGCCFGGGFGGGGGGGGGG
@M03364:276:000000000-BLYN8:1:1101:22105:6316 1:N:0:1
ACTCCTACGGGAGGCAGCCGTAGGGAATCTTCGGCAATGGACGAAAGTCTGACCGAGCAACGCCGCGTGAGTGAAGAAGGTTTTCGGATCGTAAAACTCTGTTGTTAGAGAAGAACAAGGACGTAAGTAACTGTACGTCCCCTGACGGTATCTAACCAGAAAGCCACGGCTAACTACGTGCCAGCAGCCGCGGTAATACGTAGGTGGCAAGCGTTGTCCGGATTGATTGGGCGTAAAGCGAGCG
+
F<<,F,FF@7FBFCFCFG-@86-7;CEE9<EGF;@FCC98CFFC@CCFCGFFEF@7CC@EE@:FGGG@:4B,C,CA5B<,E<,B@:B8+F?<FE=F,:EBFFAFAE5<<FEEEGDFGFA<BBFF+><C?<DFFGGGGEC+@BDD@FC:@<B<F,=D@DB7:FAFD3@CEGGGGGGGFGGGGGG:C8:C7EG5ECC799CEE+8=<<C=BFF*8*;CGC9EE==5*<?FGGFFD3*:1*:DD<G<
@M03364:276:000000000-BLYN8:1:1101:16293:6339 1:N:0:1
ACTCCTACGGGAGGCAGCAGTAGGGAATCTTCGGCAATGGACGAAAGTCTGACCGAGCAACGCCGCGTGAGTGAAGAAGGTTTTCGGATCGTAAAACTCTGTTGTTAGAGAAGAACAAGGACGTAAGTAACTGTACGTCCCCTGACGGTATCTAACCAGAAAGCCACGGCTAACTACGTGCCAGCAGCCGCGGTAATACGGAGGGTGCAAGCGTTAATCGGAATTACTGGGCGTAAAGCGCACG
+
GGGGGGGGGGGGGGGGGGGGGGGGGGGGGGGGGGGGGGGGGGGGGGGGGGGGGGGGGGGGGGGGGGGGGGGGGGGGGGGGGGGGGGGGGGGGGGGGGGGGGGGGGGGGGGGGFFGGGGGGGGGGGGGGGGGGGGGGGGGGGGGGGGGGGGGGGGGGGGGGGGGGGGGGGGGEGGGGGGGGGGGGGGGGGGGGGGGGGGGGGGGGGGGGGGGGGGGGGGGGGGGGGGGGGGGGGGGCFGGGGGG7
@M03364:276:000000000-BLYN8:1:1101:6859:6344 1:N:0:1
ACTCCTACGGGAGGCAGCAGTAGGGAATCTTCGGCAATGGACGAAAGTCTGACCGAGCAACGCCGCGTGAGTGAAGAAGGTTTTCGGATCGTAAAACTCTGTTGTTAGAGAAGAACAAGGACGTTAGTAACTGAACGTCCCCTGACGGTATCTAACCAGAAAGCCACGGCTAACTACGTGCCAGCAGCCGCGGTAATACGTAGGTGGCAAGCGTTGTCCGGATTTATTGGGCGTAAAGCGCGCG
+
GGGGGGGGGGGGGGGGGGGGGGGGGGGGGGGGGGGGGGGGGGGGGGGGGGGGGGGGGGGGGGGGGGGFGGGGGGGGGGGGGGGGGGGGGGGGGGGGGGGGGGGGGGGGCGGGGGGGGGGGGGGCGGGGGGGGGGGGGGGGGFGGGGGGGGGGGGGGCGGGGGGGGGGGGGGGGGGGGCFGGGGGFFGGGGGGGGGGGGGGGGGGGGGGGGGGGGGGGG?EGGGGGGGGCF8EGGGGGGCDDGGD
@M03364:276:000000000-BLYN8:1:1101:11562:6350 1:N:0:1
ACTCCTACGGGAGGCAGCAGTGGGGAATATTGCACAATGGGCGCAAGCCTGATGCAGCCATGCCGCGTGTATGAAGAAGGCCTTCGGGTTGTAAAGTACTTTCAGCGAGGAGGAAGGCATTAAGGTTAATAACCTTAGTGCTTGACGTTACTCGCAGAAGAAGCCCCGGCTTACTTCGTGCCAGCAGCCGCCGGAATACGGAGGGTGCAAGAGTTAATCGGAATTACTTGGCGGAAAGGGCACG
+
FGGGGGGGGGGCCFGGGGGGGFGGEGGGFGG,E,CFGGGGGGGGGGGCFGGG9CFFGG@E,EDFEGGGG:=FGFCFGGGG89FGGGGC,BCFF9FG<EFG9F?FA,:BFG7FEF<B@,=E9C<FCDF<FFFGB8D,?FG9,:5CD,>F+<+@B7>C:3<F<F<<,>3@C***7,3,,12*1>D87D68B8B*:5*=;<95;**=8;;::@7**5;+<CE=5*CFG79C+:8?5)/>)/*/*/**
@M03364:276:000000000-BLYN8:1:1101:19672:6353 1:N:0:1
ACTCCTACGGGAGGCAGCAGTGGGGAATATTGCACAATGGGCGCAAGCCTGATGCAGCCATGCCGCGTGTATGAAGAAGGCCTTCGGGTTGTAAAGTACTTTCAGTCGGGAGGAAGGTGTCAAGGTTAATAACCTTGGCAATTGACGTTACCGACAGAAGAAGCACCGGCTAACTCCGTGCCAGCAGCCGCGGTAATACGGAGGGTGCAAGCGTTAATCGGAATTACTGGGCGTAAAGCGCACG
+
GGGGGGGGGGGGGGGGGGGGGGGGGGGGGGGGGGGGGGGGGGGGGGGGGGGGGGGGGGGGGGGGGGGGGGGGGGGFGGGGGGGGGGGGGGGGGGGGGFGFGGGGGE9FCF@FGEGGGFGGGGGGGFGGGGGGGGGGGFGCGGGGGGGGGGGGGGEGECGGGGGGFGGGCFGGGGGGGGGGGGGC@7DFGGGEGGDGGGGGGGE@ECDCE?CGGEGGGGGGGDGFEGF7<CEGGGCGGGFDGGG9
@M03364:276:000000000-BLYN8:1:1101:20731:6370 1:N:0:1
ACTCCTACGGGAGGCAGCAGTAGGGAATCTTCGGCAATGGACGAAAGTCTGACCGAGCAACGCCGCGTGAGTGAAGAAGGTTTTCGGATCGTAAAACTCTGTTGTTAGAGAAGAACAAGGACGTTAGTAACTGAACGTCCCCTGACGGTATCTAACCAGAAAGCCACGGCTAACTACGTGCCAGCAGCCGCGGTAATACGTAGGTGGCAAGCGTTGTCCGGATTTATTGGGCGTAAAGCGAGCG
+
GGGGGGGGGGGGGGGGGGGGGGGGGGGGGGGGGGGGGGGGGGGGGGGGGGGGGGGFGGGGGGGGGGGGGGGGGGGGGGGGFGGGGGGGGGGGGGGGGGGGGGGGGGGGGGGGGGGGGGGGGGGEGGGGGGGFGGGGGGGGGGGFGGGGGGGGGGGGGGGGGGGGGGGGGGGGGGGGGGG:FGGGCFEGGGGGGGGGGFCFGGGGGGGF8CCCEGE5AEGED=CCCGGFGFGGGCEEGCGGGGG<
@M03364:276:000000000-BLYN8:1:1101:11130:6394 1:N:0:1
ACTCCTACGGGAGGCAGCAGTGGGGAATATTGCACAATGGGCGCAAGCCTGATGCAGCCATGCCGCGTGTATGAAGAAGGCCTTCGGGTTGTAAAGTACTTTCAGCGAGGAGGAAGGCATTAAGGTTAATAACCTTAGTGATTGACGTTACTCGCAGAAGAAGCACCGGCTAACTCCGTGCCAGCAGCCGCGGTAATACGGAGGGTGCAAGCGTTAATCGGAATTACTGGGCGTAAAGCGCACG
+
GGGGGGGGGGGGGGGGGGGGGGGGGGGGGGGGGGGGGGGGGGGGGGGGGGGGGGGGGGGGGGGGGGGGGGGGGGGGGGGGGGGGGGGGGGGGGGGGGGGGGGGGGGGGGGFGGGGGGGGGGGFGGGGGGGGGGGGGFCFFGGFGGGDCFGGGEGGGGGGGGGGGGGGGGGGGGGGGGGGGDGGGGGGGGGCEGEGGGGGFGEGGGGGGGGGCEGGGGGGGGG5FGGGGDGGCD7C=FF7CDGC<
@M03364:276:000000000-BLYN8:1:1101:15287:6402 1:N:0:1
ACTCCTACGGGAGGCAGCAGTGGGGAATATTGCACAATGGGCGCAAGCCTGATGCAGCCATGCCGCGTGTGTGAAGAAGGCCTTCGGGTTGTAAAGCACTTTCAGCGAGGAGGAAGGTGGTGAGCTTAATACGTTCATCAATTGACGTTACTCGCAGAAGAAGCACCGGCTAACTCCGTGCCAGCAGCCGCGGTAATACGGAGGGTGCAAGCGTTAATCGGAATTACTGGGCGTAAAGCGCACG
+
GGGGGGGGGGGGGGGGGGGGGGGGGGGGGGGGGGGGGGGGGGGGGGGGGGGGGGGGGGGGGGGGGGGGGGGGGGGGGGGGGGGGGGGGGGGGGGGGGGGGGGGGGGGEGGGGGGGGGGGGGGGG<FGGGGCFFFGGGGGGGFGGGGGEFGGGGGGGGGFGCGGGGGGGG7FGGGGGGDGGGGFGGGGGCG5EGGGDGGGGD5CEGEGGGGGGGDGGGGGFGG8FGFEECFGGGGGGGFGGGGGD
@M03364:276:000000000-BLYN8:1:1101:23882:6406 1:N:0:1
ACTCCTACGGGAGGCAGCAGTAGGGAATCTTCGGCAATGGACGAAAGTCTGACCGAGCAACGCCGCGTGAGTGAAGAAGGTTTTCGGATCGTAAAACTCTGTTGTTGGAGAAGAATGTATCTGATAGTAACTGATCAGGTAGTGACGGTATCCAACCAGAAAGCCACGGCTAACTACGTGCCAGCAGCCGCGGTAATACGTAGGTGGCAAGCGTTGTCCGGATTTATTGGGCGTAAAGCGAGCG
+
GGFGGAFGFGCFEDF@@FGGGFFFGFGG9FFFFGGGGGGFGEEGGGEGF<FFE<FEGGGGGCEEGGGBBF:FGFAFGFGGCFFGEGEGEGDGGGGB<EFGCGGGG<FFDG8EFFGGF<,EFGGGGGGFF99?FFFGGFGGGGE<FCFGGGGFGGGFGG7:CC@FGGGFDCFCFGGCCBFGGGGGGDEBFGD>EEGDFF9FCCFEFGGFCGGGGCC8CFCEE=*:+3?FFGFGDDGEGDDGG3)/
@M03364:276:000000000-BLYN8:1:1101:9583:6445 1:N:0:1
ACTCCTACGGGAGGCAGCAGTGGGGAATATTGCACAATGGGCGCAAGCCTGATGCAGCCATGCCGCGTGTATGAAGAAGGCCTTCGGGTTGTAAAGTACTTTCAGCGAGGAGGAAGGCATTAAGGTTAATAACCTTAGTGATTGACGTTACTCGCAGAAGAAGCACCGGCTAACTCCGTGCCAGCAGCCGCGGTAATACGGAGGGTGCAAGCGTTAATCGGAATTACTGGGCGTAAAGCGCACG
+
GGGGGGGGGGGGGGGGGGGGGGGGGGGGGGGGGGGGGGGGGGGGGGGGGGGGGGGGGGGGGGGGGGGGGGGGGGGGGGGGGGGGGGGGGGGGGGGGGGGGGGGGGGGGGGGGGGGGGFGGGGGGGGGGGGGGGGGGGGGGGGGGGGGGGGGGGGGGGGGGGGGGGGGGGGGGGGGGGGGGDGFGGGGGGGGGGGGGGGGGGGGGGGGGGGGGGGGGGGGGGGGGGGGGGG@CDGGGGGGGGGG7
@M03364:276:000000000-BLYN8:1:1101:23052:6452 1:N:0:1
ACTCCTACGGGAGGCAGCAGTAGGGAATCTTCGGCAATGGGGGCAACCCTGACCGAGCAACGCCGCGTGAGTGAAGAAGGTTTTCGGATCGTAAAACTCTGTTGTTAGAGAAGAACGTTAAGTAGAGTGGAAAGTTACTTAAGTGACGGTATCTAACCAGAAAGGGACGGCTAACTACGTGCCAGCAGCCGCGGTAATACGTAGGTTCCAAGCGTTGTCCGGATTTATTGGGCGTAAAGCGAGC
+
GGGGGGGGGGGGGGGGGGFGADFGEGGGGGGGGGGGGGGGGDGEGFDFGGFFFGGGGGGGGGGGGGGGGDGGGGGGGCCGEEEFFGGDG7FGGGGFGEFGFGFD,B9FEFGFGGDGEAF,=C?<F@FAC+C,,BFFG99FFGG@3@<FFGF<>=FEG,CF7>EF<@>FFFGCE@CGGGGGGFFGGGGFGCEEEE8EEGFGG?:CE++2?+9CFGGGGG+<CEC:8<9<:?CDFCCEDF**9CDC
@M03364:276:000000000-BLYN8:1:1101:4489:6513 1:N:0:1
ACTCCTACGGGAGGCAGCAGTAGGGAATCTTCGGCAATGGACGAAAGTCTGACCGAGCAACGCCGCGTGAGTGAAGAAGGTTTTCGGATCGTAAAACTCTGTTGTTAGAGAAGAACAAGGATGAGAGTAGAACGTTCATCCCTTGACGGTATCTAACCAGAAAGCCACGGCTAACTACGTGCCAGCAGCCGCGGTAATACGTAGGTGGCAAGCGTTGTCCGGATTTATTGGGCGTAAAGCGAGC
+
GGGGGGGGGGGGGGGGGGGGGGGGGGGGGGGGGGGGGFGGGGGGGGGGGGGGCFGGGGGDGGGGGDGBGFGGGGGGGGGGGGGGFEGGGGGGGGGGGGGGGGGGG<AEGGGGGGGGGGGGGGGGGGGGGGGGGGGGGGGGGGGFGF<FFGGGGGGGGDGGGGGGGFFGGGGGGGGGGGGGGGGGGGGGGGGGGGGGGF?+C+9CEFGGGGDGGGEEGGGGGG=5EFGGGEEFGGGCDCFGGGD)
@M03364:276:000000000-BLYN8:1:1101:19894:6528 1:N:0:1
ACTCCTACGGGAGGCAGCAGTGGGGAATATTGCACAATGGGCGCAAGCCTGATGCAGCCATGCCGCGTGTATGAAGAAGGCCTTCGGGTTGTAAAGTACTTTCAGCGAGGAGGAAGGCATTAAGGTTAATAACCTTAGTGATTGACGTTACTCGCAGAAGAAGCACCGGCTAACTACGTGCCAGCAGCCGCGGTAATACGTAGGTGGCAAGCGTTGTCCGGAATTATTGGGCGTAAAGCGCGCG
+
GGGGGGGGGGGGGGGGGGGGGGGGGGGGGGGGGGGGGGGGGGGGGGGGGGGGGGGGGGGGGGGGGGGGGGGGGGCFGGGGGGGGGGGGGGGGGGGGGGGGGGGGGGGEEGGGGGGGGGGGGGGGGGGGGGGGGGGGGGDFGGGGGGGGGGGGGGGGGEGFGGGGGGGGGGGGGGGGGGGGGGGFGGGGGGGGGGGCGGGGGGGGGGGGGGGGGGGGGGGGGEDGGFG??CCDGGGGGGGGGGGD
@M03364:276:000000000-BLYN8:1:1101:21375:6551 1:N:0:1
ACTCCTACGGGAGGCAGCAGTAGGGAATCTTCGGCAATGGACGAAAGTCTGACCGAGCAACGCCGCGTGAGTGAAGAAGGTTTTCGGATCGTAAAACTCTGTTGTTAGAGAAGAACAAGGACGTAAGTAACTGTGCGTCCCCTGACGGTATCTAACCAGAAAGCCACGGCTAACTACGTGCCAGCAGCCGCGGTAATACGTAGGTGGCAAGCGTTGTCCGGATTTATTGGGCGTAAAGCGAGCG
+
GGGGGGGGGGGGGGGGGGGGGGGGGGGGGGGGGGGGGGGGGGGGGGGGGGGGGGGGGGGGGGGGGEGGGGGGGGGGGGGGFGGGGGGGGGGGGGGGGGGGGGGGGGGGGGGGGGGGGGGGGGGGGGGGGGGGGGGGGGGGGGGGGGGGGGGGGGGGGGGGGGGGGGGGGGGGGGGGGGGGGGGFGGGGGDGGGGGGGGGGGGGGGGGGGGGGGGGGEGGGGGGGFGGGGGGGGGGGGGGDDDGC
@M03364:276:000000000-BLYN8:1:1101:17161:6564 1:N:0:1
ACTCCTACGGGAGGCAGCAGTAGGGAATCTTCGGCAATGGACGAAAGTCTGACCGAGCAACGCCGCGTGAGTGAAGAAGGTTTTCGGATCGTAAAACTCTGTTGTTAGAGAAGAACAAGGACGTTAGTAACTGAACGTCCCCTGACGGTATCTAACCAGAAAGCCACGGCTAACTACGTGCCAGCAGCCGCGGTAATACGTAGGTGGCAAGCGTTGTCCGGATTTATTGGGCGTAAAGCGAGCG
+
GGGGGGGGGGGGGGGGGGGGGFGGGGGGGGGGGGGGGGGGGGGGGGGGGGGGGGGGGGGGGGGGGGGGGGDGFGGGGGGGGGFGGGGGGGGGGGGGGGGGGGGGGGGGGGFFFGGGGGGGGGGBDFGGGGG9DDGCFGFGGGGG<FGGG?FGGG<FFFGGGFGFFFGEGGD*DFDGGGGGGGFGGFDGFGGGGGCEGGGGF9CEEGFGGGGGGGGGGGCED**29<?FFGC=DDG59FFDGC>C
@M03364:276:000000000-BLYN8:1:1101:14010:6564 1:N:0:1
ACTCCTACGGGAGGCAGCAGTAGGGAATCTTCCACAATGGACGAAAGTCTGATGGAGCAACGCCGCGTGAGTGAAGAAGGTTTTCGGATCGTAAAACTCTGTTGTTGGAGAAGAATGTATCTGATAGTAACTGATCAGGTAGTGACGGTATCCAACCAGAAAGCCACGGCTAACTACGTGCCAGCAGCCGCGGTAATACGTAGGTGGCAAGCGTTGTCCGGATTTATTGGGCGTAAAGCGAGCG
+
GGGGGGGGGGGGGGGGGGCGGFGGGGGGGGGGGGGGGGGGGGG7FGECFCFGGGGGGGGGGGGGGGGGGGGGFGGGGGGGGGGGGGGEGGFGGGGGGGDGGGFDFGGGEGGGGGGCGGGGGGFGGGGGGGGGGDGGGGGGFCGGGGGGGCDFGGGFEGFGGGGGCGGGGGGGGGGGFGGG@DFGGGGGG>EGGGGGGGGGFGGG<CCFGGFGECEGGFGGGG5EFGGGGGGGGGGDGFGGGGD<
@M03364:276:000000000-BLYN8:1:1101:4824:6577 1:N:0:1
ACTCCTACGGGAGGCAGCAGTAGGGAATCTTCGGCAATGGGGGCAACCCTGACCGAGCAACGCCGCGTGAGTGAAGAAGGTTTTCGGATCGTAAAACTCTTTTGTTGGGGAAGAAGGTTAAGTAGAGTGGAAGGTTACTTAAGGGACGGTATCTACCCAGAAGGGGACGCTTAATTAGGTCCCGGCGCCCGGGTAATACCGTAGGTCCCAAGCGTTTTCCGGATTTATGGGCGGAAAGGCGAGC
+
GGGGGGGGGGGGGGGGGGGGGFGGGGGGGGGGGGGGGGGGFG::F7DG>FE8D,686@F86@F=76+4=,?<,C@5C,FDGGGEAF++8+?AFGG9,,?F,C?5B,44++>:3D<,,B??,<5,3,,3C+CF,+B,,,@3@,3,3,+8+3**==F,F,,,6D,>>***>***6,,2@,,7,?,*****=***3**?+2++*/*2*3<E5C**1*1/*/<+:**::++++28*1)*19***))/)
@M03364:276:000000000-BLYN8:1:1101:15745:6586 1:N:0:1
ACTCCTACGGGAGGCAGCAGTAGGGAATCTTCGGCAATGGACGAAAGTCTGACCGAGCAACGCCGCGTGAGTGAAGAAGGTTTTCGGATCGTAAAACTCTGTTGTTAGAGAAGAACAAGGACGTTAGTAACTGAACGTCCCCTGACGGTATCTAACCAGAAAGCCACGGCTAACTACGTGCCAGCAGCCGCGGTAATACGTAGGTGGCAAGCGTTGTCCGGATTTATTGGGCGTAAAGCGAGCG
+
GGGGGGGGGGGGGGGGGGGGGGGGGGGGGGGGGGGGGGFGGGGGGGGGGGGGGGGGGGGGGGEGGGGFGGGGGGGGGGGGGGGGGGGCGGGGGGGGGGGGGGGGGGGGGGGGFGGGGGGGGGGGGFGGGGGGGGGGGGGGGGFGAFGEGFGGGGGGGGG>FGGGGGGGGGGGGGGGFEGGGFGGFGGGGGGGGGGGGGGGFGGGGGGGGGGGGCGECGGGG8CGGFFFFGGGGGGG<DFGG:)1
@M03364:276:000000000-BLYN8:1:1101:15854:6601 1:N:0:1
ACTCCTACGGGAGGCAGCAGTGGGGAATATTGCACAATGGGCGCAAGCCTGATGCAGCCATGCCGCGTGTATGAAGAAGGCCTTCGGGTTGTAAAGTACTTTCAGCGAGGAGGAAGGCATTAAGGTTAATAACCTTGGTGATTGACGTTACTCGCAGAAGAAGCACCGGCTAACTCCGTGCCAGCAGCCGCGGTAATACGGAGGGTGCAAGCGTTAATCGGAATTACTGGGCGTAAAGCGCACG
+
GGGGGGGGGGGGGGGGGGGGGGGGGGEGGGGGGGGGGGGGGGGGGGGGGGGGGGGGGGGGGGGGGGGGGFGGFGGGGGGGGGGGGGGGGGGGGGGGGGGGGGGGGGGGGGGDGGGGGGGFGGEFFGGGGGGGGGGGGGCCGGGGGGGEGGGGGGDFGEGGGGGFGGGDG>F:FGGGFECFGGGFGGGGGGGGGGEEGGGGGGDGGGGGGGGGGGDGGGGGGGGGGGGGGGGGGGDGG>>DC<C)
@M03364:276:000000000-BLYN8:1:1101:23018:6608 1:N:0:1
ACTCCTACGGGAGGCAGCAGTAGGGAATCTTCGGCAATGGGGGCAACCCTGACCGAGCAACGCCGCGTGAGTGAAGAAGGTTTTCGGATCGTAAAACTCTGTTGTTAGAGAAGAACGTTAAGTAGAGTGGAAAGTTACTTAAGTGACGGTATCTAACCAGAAAGAGACGGCTAACTACGTGCCAGCAGCCGCGGTAATACGTAGGTCCCAAGCGTTGACCGGATTTATTGGGCGTAAAGCGAGC
+
GGGGGGGGGGGGGGGGGGGGGGGGGGGGGGGGGGGGGGGGGGGGGGGGGGGGGGGGGGGGGGGGGGGGGGGGGGGGGGGGFGGGGGGGFGGGFGGGGGGGGGGGGGFGGGGGGGGGGGGGGGFGGGGGGGCFGGGGGGGGGGGGGGGGGGGCGGGGGGGGGGGGGGFGGGGGGGGGGFGGGGGGGGFGGGGGGGGGGGGGGFFGGFGFGGGGGGGEC*AFEEGGGGGGGFGGGGGGGGFC<DG)
@M03364:276:000000000-BLYN8:1:1101:20442:6654 1:N:0:1
ACTCCTACGGGAGGCAGCAGTAGGGAATCTTCGGCAATGGACGAAAGTCTGACCGAGCAACGCCGCGTGAGTGAAGAAGGTTTTCGGATCGTAAAACTCTGTTGTTAGAGAAGAACAAGGACGTTAGTAACTGAACGTCCCCTGACGGTATCTAACCAGAAAGCCACGGCTAACTACGTGCCAGCAGCCGCGGTAATACGGAGGGTGCAAGCGTTAATCGGAATTACTGGGCGTAAAGCGCACG
+
GGGFGGGGGGGDGGCFGGGGGGGGGGGGGGGGGGGGEGGGGGGGGGGGGGGGGFGGGGGGGGGGGGGGGGGGGGGGGGGGFGGFGGGGGGGGGGGGGGGGGGGGGGGGGGGGGGGGGGGFGGGGGGGGGGGGGGGGGGGGGGGGGG+CF7DEGGGFGGGGGGDFGGFFGGGDEFGGGGGGGFCFGDFGGDG5EGGGFGGGGE>EEBEGGGGGGGEEGGFGGGDGFGGGG65*>CEDCFGDGGD5
@M03364:276:000000000-BLYN8:1:1101:10248:6669 1:N:0:1
ACTCCTACGGGAGGCAGCAGTAGGGAATCTTCCACAATGGACGAAAGTCTGATGGAGCAACGCCGCGTGAGTGAAGAAGGTTTTCGGATCGTAAAACTCTGTTGTTGGAGAAGAACGTATTTGATAGTAACTGATCAGGTAGTGACGGTATCCAACCAGAAAGCCACGGCTAACTACGTGCCAGCAGCCGCGGTAATACGTAGGTGGCAAGCGTTGTCCGGATTTATTGGGCGTAAAGCGAGCG
+
GGGGGGGGGGGGGGGGGGGGGGGGGGGGGGGGGGGGGGGGGGGGGGGFGGGGGGGGGGGGGGGGGGGGGGGGGGGGGGGGGGGGGGGGGGGGGGGGGGGGGGGGGGGGGGGGGFFFGGGGGGGGGGGGGGGGGDGGGGGGGGGGGGGGGGGGGGGGGGGGGFFFFEGGGGGGGGGFGGGGGGGGGGGGGDEGGGGGFFGCFCFCGGGGGGGGGGGGGGGEE*AE??CFGFF5DDEGGGFCDC<5
@M03364:276:000000000-BLYN8:1:1101:26437:6731 1:N:0:1
ACTCCTACGGGAGGCAGCAGTAGGGAATCTTCCGCAATGGACGAAAGTCTGACGCAGCAACGCCGCGTGAGTGAAGAAGGTTTTCGGATCGTAAAGCTCTGTTGTTGGGGAAGAATGGAGATAAGAGGAACTGATTACCCTGTGACGGTACCCAACCAGAAAGCCACGGCTAACTCCGTGCCATCAGCCGCGGTAATACGTAGGTGGCAAGCGTTCTCCGGAATTATTGGGCGTAAAGCGCGCG
+
CECGAEGFGGGC:@CGGGFFF,C,BFC,CFFEA,CEGGDGFGECC@E,6CA9,8,@@@FG,C+CEEGG@F,<<<E,E@FGEE9CFCC+BFDB,E9C<,95?F9?FEC=7CB7CFC9,??=,::58,8,B=F,5,?,37:6,3@FFFD+>DCF,,+53<F,@FF@A,@CCCF@DFC,2:6>@FG,?C9:CE5C5=ECFFF>+?;85+=B>C8@=EG**<0:5?C=F++<:?CC5DGGGGCGD<D5
@M03364:276:000000000-BLYN8:1:1101:10839:6732 1:N:0:1
ACTCCTACGGGAGGCAGCAGTGGGGAATATTGCACAATGGGCGCAAGCCTGATGCAGCCATGCCGCGTGTATGAAGAAGGCCTTCGGGTTGTAAAGTACTTTCAGTCGGGAGGAAGGTGGTAAGGTTAATAACCTTGGCAATTGACGTTACCGACAGAAGAAGCACCGGCTAACTCCGTGCCAGCAGCCGCGGTAATACGGAGGGTGCAAGAGTTAATCGGAATTACTGGGCGTAAAGCGCACG
+
GGGGFGGGGDEFGGGGGGFEFGGGGECFGGGGGGGGGGGGGGGGGGEFFGGGGGGGGGG<EFGFEDG>CGFGFCEFFGGGEDGGGGGDFGGGCEAFGGFGGGCFGD,BFGEGGCEFGGGGEC<FFGGG?FCF,DFFCFG9FFGGG9F:FG@FG7CCBF:,@CFFGGFGGGGGGGGF@EGC:CFG7DDFGGGGGG*CFDC5E*:CEEGGG7;*=FGGGGGGGG*:<+++<CCEDC5=*7C7CCD5
@M03364:276:000000000-BLYN8:1:1101:17528:6733 1:N:0:1
ACTCCTACGGGAGGCAGCAGTAGGGAATCTTCCACAATGGACGAAAGTCTGATGGAGCAACGCCGCGTGAGTGAAGAAGGTTTTCGGATCGTAAAACTCTGTTGTTGGAGAAGAACGTATTTGATAGTAACTGATCAGGTAGTGACGGTATCCAACCAGAAAGCCACGGCTAACTACGTGCCAGCAGCCGCGGTAATACGTAGGTGGCAAGCGTTGTCCGGATTTATTGGGCGTAAAGCGAGCG
+
GGGGGGGGGGGGGGGGGGGGGGGGGFGGGGGGGGGGGGGGFGGGGGGGGGGGGGGGGGGFGGGGGGGGGEGGGGGGGGGGGGGGGGGGGGGGGGGGGGGGGGGGGGGG8FFGGGGGGGGGGGGGGGGGGGGGGGGGGGGGGGGGGGGGGGGGGGGGGGGGGGGGGGGDGGGCFGGGGGGGGGGGGGGGDEGGGGGGFGGGGGGGGGGGGGGGGGGGGGGGGCCCFFGG7?5FGG=ECCGGGGC/
@M03364:276:000000000-BLYN8:1:1101:16930:6742 1:N:0:1
ACTCCTACGGGAGGCAGCAGTGGGGAATATTGCACAATGGGCGCAAGCCTGATGCAGCCATGCCGCGTGTATGAAGAAGGCCTTCGGGTTGTAAAGTACTTTCAGTCGGGAGGAAGGTGTCAAGGTTAATAACCTTGGCAATTGACGTTACCGACAGAAGAAGCACCGGCTAACTCCGTGCCAGCAGCCGCGGTAATACGGAGGGTGCAAGCGTTAATCGGAATTACTGGGCGTAAAGCGCACG
+
GGGGGGGGGGGGGGGGGGGGGGGGGGGGGGGGGGGGGGGEGGGGGGGGGGGGGGGGGGGGGGGGGGGGGFGGGGGGGGGGGGGGGGGGGGGGGGGGGGGGGGGGGGGGGGEGGGGGGGGGGGGGGGGGGGGGFFGGGGGGGGGGGGDEGGGGGDGGGGGGGGGFGGGGGGDGGGGGGGGGGGGFGGGGGGGGGGGGGGGGG>EGGGGEGGGGGGG=FGGFEGGGGGGGGGGGGGGGGGGGGGGC
@M03364:276:000000000-BLYN8:1:1101:10261:6782 1:N:0:1
ACTCCTACGGGAGGCAGCAGTGGGGAATATTGCACAATGGGCGCAAGCCTGATGCAGCCATGCCGCGTGTGTGAAGAAGGCCTTCGGGTTGTAAAGTACTTTCAGCGGGGAGGAAGGTGATGAACTTAATCCGTTCATCAATTGACGTTACCCGCAGAAGAAGCACCGGCTAACTCCGTGCCAGCAGCCGCGGTAATACGGAGGGTGCAAGCGTTAATCGGAATTACTGGGCGTAAAGCGCACG
+
FEFGGGGFGGDGGEGGGCAFFFFGGGGGFGGFFEC,,CFFFFFG:@FGGGD@FE<C@<,FDGFFFGGGC?,CEFFECFFF8CAFFGG>FFCB9BDFFAE?EG9@,,8@+@FFEGC,+DCDA,,:>9CFF3,3+3BDDFF,,3@FC>>+@<+DF+:**>73@7F,,<FCFDEFCFC?:CGFE8CGGGCFFDGEEEE8;9<F*CGGG8CC:9<*8E5/5:<7AG=5C90A+2@FCD=EGGC<DGD)
@M03364:276:000000000-BLYN8:1:1101:18641:6788 1:N:0:1
ACTCCTACGGGAGGCAGCAGTAGGGAATCTTCGGCAATGGACGAAAGTCTGACCGAGCAACGCCGCGTGAGTGAAGAAGGTTTTCGGATCGTAAAACTCTGTTGTTAGAGAAGAACAAGGACGTTAGTAACTGAACGTCCCCTGACGGTATCTAACCAGAAAGCCACGGCTAACTACGTGCCAGCAGCCGCGGTAATACGTAGGTGGCAAGCGTTGTCCGGATTTATTGGGCGTAAAGCGAGCG
+
GGGGGGGGGGGGGGGDGGGGGGGGGGGGGGGGGGGGGGGGGGGGGGGFGGGGGGGGGGGGGGGGEGGGGGGGGGGGGGGGFGGGGGGGGGGGGGGGGGGGGGGGGGGGGGGGGGGGGGFDGGGFGGGGGGGGGFGGGGGGGGGGGGGGGGGGGGGGGGGGGGGGGGGEECGEGGG9FCGFGGGGGGGGGGGGGGGGGGGGFGGGGGGGGGGEEGEEE<FGG==EGGGGGGGGGDG=GGGGGGG:
@M03364:276:000000000-BLYN8:1:1101:11151:6791 1:N:0:1
ACTCCTACGGGAGGCAGCAGTAGGGAATCTTCCACAATGGACGAAAGTCTGATGGAGCAACGCCGCGTGAGTGAAGAAGGTTTTCGGATCGTAAAACTCTGTTGTTGGAGAAGAATGTATCTGATAGTAACTGATCAGGTAGTGACGGTATCCAACCAGAAAGCCACGGCTAACTACGTGCCAGCAGCCGCGGTAATACGTAGGTGGCAAGCGTTGTCCGGATTTATTGGGCGTAAAGCGAGCG
+
GGGGGGGGGGGGGGGGGGGGGGGGGGGGGGGGGGGGGGGGGGGGGGGGGGGGGGGGGGGGGGGGGGGGGEFGGGGGGGGGGGGGGGGGGGGGGGGGGGFFGGGGGGGGGGGGGGGGGGGGGGGFGFGGGGGGGGGGGGGGGGGGGGGGGGGGGGFDFGGGGGGGGGGCEGGGGGGGGGGGGGGGGGGGGGGGGGGCGFGGGGGGGGGGGGGGGGGGGG?EG=CE?9EFGGGGGGGGFFGGGGGC
@M03364:276:000000000-BLYN8:1:1101:9755:6794 1:N:0:1
ACTCCTACGGGAGGCAGCAGTAGGGAATCTTCGGCAATGGGGGCAACCCTGACCGAGCAACGCCGCGTGAGTGAAGAAGGTTTTCGGATCGTAAAACTCTGTTGTTAGAGAAGAACAAGGACGTTAGTAACTGAACGTCCCCTGACGGTATCTAACCAGAAAGCCACGGCTAACTACGTGCCAGCAGCCGCGGTAATACGTAGGTGGCAAGCGTTGTCCGGATTTATTGGGCGTAAAGCGAGCG
+
GGGGGGGGGGGGGGGGGGGGGGGGGGGGGGGGGGGGGGGGGGGGGGGGGGGGGGGGGGGGGGGGGGGGGGGGGGGGGGGGGGGGGGDGGGGGGGGGGGGGGGGGGGGGGGGGGGGGGGGGGGGGGGGGGGGGGGGGGGGGGGGGGGGGGGGGGGGGGGGGGGGGGGGGGGGGGGGGGGGGGGGGGGGGGGGGGGGGGGGGGGGGGGGGGFGGGGGGGFGGGDEGGGGGGGGGGGDGGGGGGGGD
@M03364:276:000000000-BLYN8:1:1101:12531:6806 1:N:0:1
ACTCCTACGGGAGGCAGCAGTGGGGAATATTGCACAATGGGCGCAAGCCTGATGCAGCCATGCCGCGTGTATGAAGAAGGCCTGCGGGTTGTAAAGTACTTTCAGCGAGGAGGAAGGCATTAAGGTTAATAACCTTAGTGATTGACGTTACTCGCAGAAGAAGCACCGGCTAACTCCGTGCCAGCAGCCGCGGTAATACGGAGGGTGCAAGCGTTAATCGGACTTACTGGGCGTAAAGCGCACG
+
<CFFFECCCCCGGGFEGE9EE<FCBBFFFEEGFAFFACCGG8::F:FGGCA<FCFDG@6:CF@EC@FFEEFFFGE<F=FC<=A,C=FCFC>FGDFG<<FE,AFCEGD@7FCCCBDEEGGGADGGF<FACF9FG8F9,A,:<=,C<FC@FB=CF>:F:>:>FCE:<FF@FEGFFGGGGGF>F*?8E@CGFGGD818B9CEC:*:78CEEGGFGE/8=C9?FGG*:C++<CEC7D<5:5FGGGGG3
@M03364:276:000000000-BLYN8:1:1101:7291:6813 1:N:0:1
ACTCCTACGGGAGGCAGCAGTAGGGAATCTTCGGCAATGGACGAAAGTCTGACCGAGCAACGCCGCGTGAGTGAAGAAGGTTTTCGGATCGTAAAACTCTGTTGTTAGAGAAGAACAAGGACGTAAGTAACTGTACGTCCCCTGACGGTATCTAACCAGAAAGCCACGGCTAACTACGTGCCAGCAGCCGCGGTAATACGTAGGTGGCAAGCGTTGTCCGGATTTATTGGGCGTAAAGCGAGCG
+
FGGGGGGGGGGGGGGGGGGGGGGGGGGGGGGGGGGGGGGGGGGGGGDGGGGGGGGGGGGGGGGGGGGGGGGGGGGGGGGGGGGGGGGGGGGGGGGGGGGGGGGGGGGGGFGGGGGGGGGGGGGGGGGGGGFGGGGGDGGGGGGGGGGGGGGGGGGGGFGGGFGGFGGFGGGGGGGFGGGGGGGGFGGGGGGGGGGGGGGGGGGCGGGFDGGDDGGGGGGGGG5ECF7FGGGFDDGG377CCDGD
@M03364:276:000000000-BLYN8:1:1101:16559:6816 1:N:0:1
ACTCCTACGGGAGGCAGCAGTGGGGAATATTGCACAATGGGCGCAAGCCTGATGCAGCCATGCCGCGTGTGTGAAGAAGGCCTTCGGGTTGTAAAGCACTTTCAGCGAGGAGGAAGGTGGTGAGCTTAATACGTTCATCAATTGACGTTACTCGCAGAAGAAGCACCGGCTAACTCCGTGCCAGCAGCCGCGGTAATACGGAGGGTGCAAGCGTTAATCGGAATTACTGGGCGTAAAGCGCACG
+
GGGGGGGGGGGGGGGGGGDGGGGGGFGGGGGGGGGGGGGGGGGGGGGGGGGGGGGGGGGGGGGGGGGGGGGGGGGGGGGGGGGGGGGGGGGGGGGGGGGGGGGGGGGGGGGGGGGGGGGGGGGGGGGGGGGFGGGGGGGGGGGGGGGGGGGGGGGGDEGGGFGGGFGGGGGGGGGGGGGGGGGGGGGGGGGGGGGGGGFFEGGGGGGGGGFGGGGGGGGGGD5=ACFGGGGGGGDCFGCDGD<7
@M03364:276:000000000-BLYN8:1:1101:16522:6866 1:N:0:1
ACTCCTACGGGAGGCAGCAGTAGGGAATCTTCGGCAATGGACGAAAGTCTGACCGAGCAACGCCGCGTGAGTGAAGAAGGTTTTCGGATCGTAAAACTCTGTTGTTAGAGAAGAACAAGGACGTTAGTAACTGAACGTCCCCTGACGGTATCTAACCAGAAAGCCACGGCTAACTACGTGCCAGCAGCCGCGGTAATACGTAGGTGGCAAGCGTTGTCCGGATTTATTGGGCGTAAAGCGAGCG
+
GGGGGGGGGGGGGGGGGGGGGFGGGGGGGGGGGGGGGGGGGGGGGGGGGGGGGGGGGGGGGGGGGGGGGGGGGGGGFGGGGGGGGGGGDGGGGGGGGGGGGGGGGGGGGGGGGGGGGGGGGGGGGGGGGGGGGGGGGGGGGGGGGGGGGGGGGGGGGGGGGGGGGGGGGGGDGGGGGGGGGGGGGGGGGGGGGGGGGGGGGGGGGGGGGGGGEEGGGGFEGEEEFGGGGGGGGGGGGGGGGGGG
@M03364:276:000000000-BLYN8:1:1101:25835:6896 1:N:0:1
ACTCCTACGGGAGGCAGCAGTGGGGAATATTGCACAATGGGCGCAAGCCTGATGCAGCCATGCCGCGTGTATGAAGAAGGCCTTCGGGTTGTAAAGTACTTTCAGCGAGGAGGAAGGCATTAAGGTTAATAACCTTGGTGATTGACGTTACTCGCAGAAGAAGCACCGGCTAACTCCGTGCCAGCAGCCGCGGTAATACGGAGGGTGCAAGCGTTAATCGGAATTACTGGGCGTAAAGCGCACG
+
GGGGGGGGGGGGEGGGGGGGGGGGGGGGGGGGGGGGGGGFGGGGEGGGGGGGGGGGGGGGGFFGGGGGDEFGFFCFGGGGGGGGGGGGGGGGGFGGGGGGGGGGGGGGGGGGGGGGDGGGGFGGGGGGGGGGG,5?AFD7DGGFEFGGGGGFGGGGGGGGGGGFGGGGGGGGGGGGGGGGGGGGGGGGGGDGGGGGGGGGGGGGGGGCFGGGGGGGGGGGGGGGGGGFFFGGGGGDGGGDGGDC
@M03364:276:000000000-BLYN8:1:1101:13498:6909 1:N:0:1
ACTCCTACGGGAGGCAGCAGTAGGGAATCTTCGGCAATGGGGGCAACCCTGACCGAGCAACGCCGCGTGAGTGAAGAAGGTTTTCGGATCGTAAAACTCTGTTGTTAGAGAAGAACAAGGACGTAAGTAACTGTGCGTCCCCTGACGGTATCTAACCAGAAAGGGACGGCTAACTACGTGCCAGCAGCCGCGGTAATACGTAGGTCCCAAGCGTTGTCCGGATTTATTGGGTGTAAAGCGAGCG
+
GGGGGGGGGGGGGGGGGGGGGGGGGGGGGGGGGGGGGGGGGGGGGGGGGGGGGGGGGGGGGGGGGGGGGFGGGGGGGGGGGGGGGFGGGGGGGGGGGGGGGGGGGGFGGGGGGGGGGGGGGGGGGEGGGGGGGGGGGGGGGGGGGGGGGGGGGGFGGGFGGGGGGGGGCGGGGGGGGGGGGGGGGGGGGGEGGGEGFFGGGGFGGFGGGGGDCEEGGGGGG=EGGFGGGGGGGDGGGGGGDGGD
@M03364:276:000000000-BLYN8:1:1101:12863:6927 1:N:0:1
ACTCCTACGGGAGGCAGCAGTAGGGAATCTTCGGCAATGGGGGCAACCCTGACCGAGCAACGCCGCGTGAGTGAAGAAGGTTTTCGGATCGTAAAACTCTGTTGTTAGAGAAGAACGTTAAGTAGAGTGGAAAGTTACTTAAGTGACGGTATCTAACCAGAAAGGGACGGCTAACTACGTGCCAGCAGCCGCGGTAATACGTAGGTCCCAAGCGTTGTCCGGATTTATTGGGCGTAAAGCGAGC
+
GGGGGGGGGGGGGGGGGGGGGGGGGGGGGGGGGGGGGGGGGGGGGGGGGGGGGGGGGGGGGGGGGGGEFGGGGGGGGGGGGGGGGGGGGGGGGGGFGGGGGGGGGGGGGGGGGGGGGDFEGFDGGFGGFFFGDGGGGGGGGGGGGFGGEGFFGGGGGGGFFGGFGGCGGGGGGGGGFGGGGGGGGGFEGGGGGGGGGGGGGGGFGGFFFFFFGGEGGGGGGG55:?FGGGGEGGC57*:>D3D7
@M03364:276:000000000-BLYN8:1:1101:19184:6929 1:N:0:1
ACTCCTACGGGAGGCAGCAGTGGGGAATATTGCACAATGGGCGCAAGCCTGATGCAGCCATGCCGCGTGTATGAAGAAGGCCTTCGGGTTGTAAAGTACTTTCAGCGGGGAGGAAGGTGAGTGGTTTAATACGCCATTCAATTGACGTTACCCGCAGAAGAAGCACCGGCTAACTCCGTGCCAGCAGCCGCGGTAATACGGAGGGTGCAAGCGTTAATCGGAATTACTGGGCGTAAAGCGCACG
+
FGGFGGGGDCEF@FCCEGGGGGD<@@CEGGGFFFGGGGEDF8FCF@ECGFGGGGGGGGCGGGGF@FFFCF@CFGFGFFFFGGGGGGGGFGDGGGGEGGGGGCC9E<=CFDFDG7BF@F<DFGGGGGGGGGFGGGDFGFGCF<3,@FCFFGG>CE7FG7F:FGGGGFFGEEGD<<@C<CFC<*,?CF8CCGG5EEE>CCF>>?EC5E*:CC7A*;88:FGGCEC=C@FF+<CFCD57F::))1)1
@M03364:276:000000000-BLYN8:1:1101:6651:6941 1:N:0:1
ACTCCTACGGGAGGCAGCAGTAGGGAATCTTCGGCAATGGACGAAAGTCTGACCGAGCAACGCCGCGTGAGTGAAGAAGGTTTTCGGATCGTAAAACTCTGTTGTTGGAGAAGAACGTATTTGATAGTAACTGATCAGGTAGTGACGGTATCCAACCAGAAAGCCACGGCTAACTACGTGCCAGCAGCCGCGGTAATACGTAGGTGGCAAGCGTTGTCCGGATTTATTGGGCGTAAAGCGCGCG
+
GGGGGGGGGGGGGGGGGGGGGGGGGGGGGGGGGGGGGGGGGGGGGGGGGGGGGGGGGGGGGGGGGGGGGGGGGGGGGGGGFGGFGGGGGGGGGGGGGGGGGGGGGGGGGFGGGGGGGGGGGGGGGGGGGGGGGGGGGGGGGGGGGGGGGGGGFGGGGGGGGGGGGGGGGGGGGGGGGGGGGGGGGGGGGGGGGGGGGGGGGGGDFGFGGGGGGGGGEGGGGEEGGFDGGGGFGGGGGGGGGD35
@M03364:276:000000000-BLYN8:1:1101:22661:6943 1:N:0:1
ACTCCTACGGGAGGCAGCAGTAGGGAATCTTCGGCAATGGGGGCAACCCTGACCGAGCAACGCCGCGTGAGTGAAGAAGGTTTTCGGATCGTAAAACTCTGTTGTTAGAGAAGAACGTTAAGTAGAGTGGAAAGTTACTTAAGTGACGGTATCTAACCAGAAAGGGACGGCTAACTACGTGCCAGCAGCCGCGGTAATACGTAGGTCCCAAGCGTTGTCCGGATTTATTGGGCGTAAAGCGAGC
+
GGGGGGGFGGGGGGGGGGGGGGGGGGGGGGGGGGGGGGGGGGGGGGGGGGGGGGGGGGGGGGGGGGGGGDGGGGFGGGGGGGGGGGGGGDCFGFFGGGGGGGGGGGGGGGGGGGGGGFFFFFFGGGGFGGGFGGGG9<FFGGGFGGGGGGGGCFFGGFGGGGGGGGGGGGGGGGGGGGFGGC*;CGGGFGGGGGGDGGGGGGGGDGGGGGGGGGC=EGGGGGEGCFGGGGGGGGGGCGGGGGG3
@M03364:276:000000000-BLYN8:1:1101:23743:6944 1:N:0:1
ACTCCTACGGGAGGCAGCAGTAGGGAATCTTCGGCAATGGGGGCAACCCTGACCGAGCAACGCCGCGGGAGTGAAGAAGGTTTTCGGATCGTAAAACTCTGTTGTTAGAGAAGAACGTTAAGTAGAGTGGAAAGTTACTTAAGTGACGGTATCTAACCAGAAAGGGACGGCTAACTACGTGCCAGCAGCCGCGGTAATACGTAGGTCCCAAGCGTTGTCCGGATTTATGGGGCGTAAAGCGAGC
+
GGGG,,C6BECFE:C;BCEEFAFGCG<,;F,C,B:CC,C,@F7@@D,C,EE<,E7:C@FFC6F6++++7@CBEGEEGEGGFGGFFF+FCCE?FGG<FED9,C<DBFDFC9EFDFG8+8,,:DFGFD9BFFFGFCD,3@@CFFFE<D,@:**3>@;C,>,<@F7FFEGF<*=B:@G;FGEFGGFGGGFEF88C>GEEGG99;CFDEGC+*388FG1C=CG9A8*//0:<+<=5*9CED<C>59C)
@M03364:276:000000000-BLYN8:1:1101:8705:6948 1:N:0:1
ACTCCTACGGGAGGCAGCAGTAGGGAATCTTCGGCAATGGACGAAAGTCTGACCGAGCAACGCCGCGTGAGTGAAGAAGGTTTTCGGATCGTAAAACTCTGTTGTTAGAGAAGAACAAGGACGTTAGTAACTGAACGTCCCCTGACGGTATCTAACCAGAAAGCCACGGCTAACTACGTGCCAGCAGCCGCGGTAATACGTAGGTGGCAAGCGTTGTCCGGATTTATTGGGCGTAAAGCGAGCG
+
GGGGGGGGGGGGGGGGGGGGGGGGGGGGGGGGGGGGGGGGGGGGGGGGFGGGGGGGGGGGGGGGGGGGGGGGGGGGGGGGGGGGGGGGGGGGGGGGGGGGGGGGGGCGGGGGGGGGGGGGGGGGGGGGGGGGGGGGGGGGGGGGFGGGGGGGGGGGDGFGGGGGGGGGGCEDGGGGGGGGGGGGGFGGGGGGGGGDGFGGFGF7EGFCFDFGGGGGGGGGGC=EGFGCFFGGGGGGGCFGCGDD
@M03364:276:000000000-BLYN8:1:1101:18331:6966 1:N:0:1
ACTCCTACGGGAGGCAGCAGTAGGGAATCTTCCACAATGGACGAAAGTCTGATGGAGCAACGCCGCGTGAGTGAAGAAGGTTTTCGGATCGTAAAACTCTGTTGTTGGAGAAGAATGTATCTGATAGTAACTGATCAGGTAGTGACGGTATCCAACCAGAAAGCCACGGCTAACTACGTGCCAGCAGCCGCGGTAATACGTAGGTGGCAAGCGTTGTCCGGATTTATTGGGCGTAAAGCGAGCG
+
GGGGGGGGGGGGGGGGGGGGGGGGGGGGGGGGGGGGGGGGGGGGGFGFFGGGGGGGGGGGGGGGGGGGGFGGGGGGGGGGFGGGGGGGGGGGGGGGGGGGGGGGGGGGGGGGGGGGGGFGGGGFGGGGGGGGGGGGGGGGGFGGGGGGGGGGGGFGEGGGGGGGGGGGGGGGGGGGGGGGGGGGGGGGGGGGGGGGGGGGFGGGGGGGGCGGGGGEEFGGGEGEGGGGGGGGGGGGGGGGGGGC
@M03364:276:000000000-BLYN8:1:1101:13255:6986 1:N:0:1
ACTCCTACGGGAGGCAGCAGTGGGGAATATTGCACAATGGGCGCAAGCCTGATGCAGCCATGCCGCGTGTATGAAGAAGGCCTTCGGGTTGTAAAGTACTTTCAGCGAGGAGGAAGGCATTAAGGTTAATAACCTTAGTGATTGACGTTACTCGCAGAAGAAGCACCGGCTAACTCCGTGCCAGCAGCCGCGGTAATACGGAGGGTGCAAGCGTTAATCGGAATTACTGGGCGTAAAGCGCACG
+
GGGGGGGGGGGGGGGGGGGGGGGGDFGGGGGCFGGGGGGGGGGGGGGGGGGGGGGGGGGGGGGGGGGFFGGGGGCFGGGGDFGGGGGGGGGGGGGGGGGGGGFFGGGGGGGFGCGGGGGGGGGGGGGGFGGGFGGGCDDFGGGGGGGEGGGGFGGGGGGGGGGGGGGFGGGGGFFFGGGCEGFGFCFGFGGGDGEGGGGGGGCEGEGGFGGGGEGGCGFFGGEGFFGGFGFF39C5CGFGC<C3
@M03364:276:000000000-BLYN8:1:1101:8388:7050 1:N:0:1
ACTCCTACGGGAGGCAGCAGTAGGGAATCTTCCACAATGGACGAAAGTCTGATGGAGCAACGCCGCGTGAGTGAAGAAGGTTTTCGGATCGTAAAACTCTGTTGTTGGAGAAGAACGTATTTGATAGTAACTGATCAGGTAGTGACGGTATCCAACCAGAAAGCCACGGCTAACTACGTGCCAGCAGCCGCGGTAATACGTAGGTGGCAAGCGTTGTCCGGATTTATTGGGCGTAAAGCGAGCG
+
GGGGGGGGGGGGGGGGGGGGGGGGGGGGGGGGGGGGGGGGGGGGG7FGGGGGGGGGGGGGGGGGGGGGGEFGGFGGGGGGGGGGGGGGGGGGGGGGGGGGGGGGGGGGFGGGGGGGGGGGGGGGGGGGGGGGGGGGGGF?FFGGGFFCFGGGFGGGGGGGFGGGFGGDGGGGGGGGGGGGGGGGGGGGGGGGDGGGGGGGGGGGGGGGGGGFGGGEGGGEGGEGGGGGGGGGGGGGGGGGDGDC
@M03364:276:000000000-BLYN8:1:1101:17915:7053 1:N:0:1
ACTCCTACGGGAGGCAGCAGTAGGGAATCTTCGGCAATGGACGAAAGTCTGACCGAGCAACGCCGCGTGAGTGAAGAAGGTTTTCGGATCGTAAAACTCTGTTGTTAGAGAAGAACAAGGACGTTAGTAACTGAACGTCCCCTGACGGTATCTAACCAGAAAGCCACGGCTAACTACGTGCCAGCAGCCGCGGTAATACGTAGGTGGCAAGCGTTGTCCGGATTTATTGGGCGTAAAGCGAGCG
+
GGGGGGGGGGGGGGGGGGGGGGGGGGGGGGGGGGGGGGGGGGGGGGFGGGGGGGGGGGGGGGGGGGGGGGGGGGGGGGGGGGGGGGGGGGGGGGGGGGGGGGGGGGGGGGGGGGGGGGGGGGGGGGGGGGGGGGGGGGGGGGGGGGGGGGGGGGGGGGGGGGGGGGGGGGGGGGGGGGGGGGGGGGGGGGGGGGGGGGGGGGGGGDGFCFDCCEEGGGGGEDEGGDGGGGGGGGGGF7>DDGGG
@M03364:276:000000000-BLYN8:1:1101:9625:7060 1:N:0:1
ACTCCTACGGGAGGCAGCAGTAGGGAATCTTCGGCAATGGACGAAAGTCTGACCGAGCAACGCCGCGTGAGTGAAGAAGGTTTTCGGATCGTAAAACTCTGTTGTTAGAGAAGAACAAGGACGTTAGTAACTGAACGTCCCCTGACGGTATCTAACCAGAAAGCCACGGCTAACTACGTGCCAGCAGCCGCGGTAATACGTAGGTGGCAAGCGTTGTCCGGATTTATTGGGCGTAAAGCGAGCG
+
GGGGGGGGGGGGGGGGGGGGGGGGGGGGGGGGGGGGGGGGGGGGGGGGGGGGGGGGGGGGGGGGGGGGGGGGGGGGGGGGGGGGGGGGGGGGGGGGGGGGGGGGGGGGGGGGGGGGGGGGGGGGGGGGGGGGGGGGGGGGGGGGGGGGGGGGGGGGGGGGGGGFGGGGGGGGGGGGGGGFGGGGGGGGGGGGGGCGGFGGEGGGGGGGGGGGGGGGGGGGGGCEGGGGFGGGGGGGGGGGGGGD
@M03364:276:000000000-BLYN8:1:1101:4694:7086 1:N:0:1
ACTCCTACGGGAGGCAGCAGTAGGGAATCTTCGGCAATGGGGGCAACCCTGACCGAGCAACGCCGCGTGAGTGAAGAAGGTTTTCGGATCGTAAAACTCTGTTGTTAGAGAAGAACGTTAAGTAGAGTGGAAAGTTACTTAAGTGACGGTATCTAACCAGAAAGGGACGGCTAACTACGTGCCAGCAGCCGCGGTAATACGTAGGTCCCAAGCGTTGTCCGGATTTATTGGGCGTAAAGCGAGC
+
GGGGGGGGGGGGGGGGGGGGGGGGGGGGGGGGGGGGGGGGGGGGEGGGGGGGGGGGGGGGGGGGGGGGGGGGGGGGGGGGFGGGGGGGGGGGGGGGGGGGGGGGGGFGGGGGGGFGGFGGGGGGGGGGGGGGGGGGGGGGGGGGGGGGGGGGGGGGFGGGGGGGGGGGGGGGGGGGGGGGFGGFFGGFGCGGGGGGCGGFGGGGGGGGCFCGGGEGGGG?GGGGGGGGGGGGFGGGGGGG:<G)
@M03364:276:000000000-BLYN8:1:1101:6519:7091 1:N:0:1
ACTCCTACGGGAGGCAGCAGTGGGGAATATTGCACAATGGGCGCAAGCCTGATGCAGCCATGCCGCGTGTATGAAGAAGGCCTTCGGGTTGTAAAGTACTTTCAGTCGGGAGGAAGGTGGTAAGGTTAATAACCTTATCAATTGACGTTACCGACAGAAGAAGCACCGGCTAACTCCGTGCCAGCAGCCGCGGTAATACGGAGGGTGCAAGCGTTAATCGGAATTACTGGGCGTAAAGCGCACG
+
GGGGGGGGGGGGGGGGGGGGGGGGGGGGGGGGGGGGGGGGGGGGGGGGGGGGGGGGGGGGGGGGGGGGGGGGGGGGGGGGGGGGGGGGFGGGGGGGGGGGGGGGGGGGGGDGGGGGGGGGGGGGG<FFGGGGGGGGGGGGGGFGGGGGGGGGGGGGGGGGGGF7FGGGGGGGGGGGGDFGGGGGGGEGCCGGDEE7;FFGD>EEEGGGGGGGGGGGGGGGGE5CGFEGFGGGGGGGGGGG:5C<
@M03364:276:000000000-BLYN8:1:1101:14472:7102 1:N:0:1
ACTCCTACGGGAGGCAGCAGTAGGGAATCTTCCACAATGGACGAAAGTCTGATGGAGCAACGCCGCGTGAGTGAAGAAGGTTTTCGGATCGTAAAACTCTGTTGTTGGAGAAGAATGTATCTGATAGTAACTGATCAGGTAGTGACGGTATCCAACCAGAAAGCCACGGCTAACTACGTGCCAGCAGCCGCGGTAATACGTAGGTGGCAAGCGTTGTCCGGATTTATTGGGCGTAAAGCGAGCG
+
GGGGGGGGGGGGGGGGGGGGGGGGGGGGGGGGGGGGGGGGGGGGGGGGGGGGGGGGGGGGGGGGGGGCFEGGGGGGGGGGGGGGGGGGGGGGGGGGGGGGGGGGGGGGFGCFGFGGGGGGGGGGGGGGGGGGGGGGGGGGGGGGGGGGGGGGGGGGGGGGGFGGGGFGGGGG?<FDGDFGGGGGGGGGDBGGGGGEFFCFF9FEFGGGGGGGGGDGGGFCC8CEGGFGGGGGGGDGGGCDGGD5
@M03364:276:000000000-BLYN8:1:1101:6552:7108 1:N:0:1
ACTCCTACGGGAGGCAGCAGTAGGGAATCTTCGGCAATGGACGAAAGTCTGACCGAGCAACGCCGCGTGAGTGAAGAAGGTTTTCGGATCGTAAAACTCTGTTGTTAGAGAAGAACAAGGACGTGAGTAACTGAACGTCCCCTGACGGTATCTAACCAGAAAGCCACGGCTAACTACGTGCCAGCAGCCGCGTTAATACGTAGGTTGCAAGCGTTGGCCGGATTTATGGGGGGTAAAGCCAGCG
+
FGGGGFFGCGF@FE;FFGGGF9FF7CFF9FC,CFGFGGGG?GF@F:FFFGFFGECFEGGGGGGGGGGGGGF,CCF<FCGG<A?FGGG+?>FGGGGGGFGGGGGCGFFA,?84ECD,BEFD,,=F+8C,,B,B<,ED8@+3+@FF?8C:C<5@FFF<,<FFFG?CCDGCF@*>F7DCFCC:<F<EFFF,,448**::C;+=25*15+3*+1AFC**:*6<C>*CE9+9+<6**/1:C:C**0/5>
@M03364:276:000000000-BLYN8:1:1101:11938:7113 1:N:0:1
ACTCCTACGGGAGGCAGCAGTGGGGAATATTGCACAATGGGCGCAAGCCTGATGCAGCCATGCCGCGTGTATGAAGAAGGCCTTCGGGTTGTAAAGTACTTTCAGCGGGGAGGAAGGTGATGAACTTAATACGTTCATCAATTGACGTTACCCGCAGAAGAAGCACCGGCTAACTCCGTGCCAGCAGCCGCGGTAATACGGAGGGTGCAAGCGTTAATCGGAATTACTGGGCGTAAAGCGCACG
+
GGGGGGGGGGGGGGGGGGGGGGGGGGGGGGGGGGGGGGGGGFDGGGGGGGGGGGGGGGGGGGGGGGGGGGGGGGGGGGGGGGGGGGGGGGGGGGGGGGGGGGGGGGGGGGGGGDGEGGGGGGGGGGGGGGGGGGGGGGGGGGGGGGGEGGGGGGGGGGGGGGGGGFGGGGGGGGGGGGGGGGGGGGGGGGGGGGGGGGGGGEGGGGGGGGGGGGGGGGGGGGGGGGGGGGGFGDGCGGGGGGG3
@M03364:276:000000000-BLYN8:1:1101:24300:7181 1:N:0:1
ACTCCTACGGGAGGCAGCAGTAGGGAATCTTCGGCAATGGGGGCAACCCTGACCGAGCAACGCCGCGTGAGTGAAGAAGGTTTTCGGATCGTAAAACTCTGTTGTTAGAGAAGAACAAGGACGTTAGTAACTGAACGTCCCCTGACGGTATCTAACCAGAAAGCCACGGCTAACTACGTGCCAGCAGCCGCGGTAATACGTAGGTGGCAAGCGTTGTCCGGATTTATTGGGCGTAAAGCGAGCG
+
GGGGGGGGEGGGGGGGGGGGFGGGGGGGGGGGGGGGGGGGGGGGGGGGGGGGGGGGGGGGGGGGGGGGGGGGGGGGGGGGGGGGGGGEGEGGGGGGGGGGGGGGGGGGGGGGFGGGGGGGGGEFFGGGGGGGGGGGGGGCFGGGGGGGGGGGGGGGGGGGGGGGFGGGCFCFGGGGGGGGGGGGGGGGGGGGGGGDGGGGGGGGGGF6>FGGGGGGGGGGGDG5CFGGGGGGDGGGGGGGGGGC
@M03364:276:000000000-BLYN8:1:1101:16365:7183 1:N:0:1
ACTCCTACGGGAGGCAGCAGTGGGGAATATTGCACAATGGGCGCAAGCCTGATGCAGCCATGCCGCGTGTATGAAGAAGGCCTTCGGGTTGTAAAGTACTTTCAGCGAGGAGGAAGGCATTAAGGTTAATAACCTTAGTGATTGACGTTACTCGCAGAAGAAGCACCGGCTAACTCCGTGCCAGCAGCCGCGGTAATACGGAGGGTGCAAGCGTTAATCGGAATTACTGGGCGTAAAGCGCACG
+
GGGGGGGGGGGGGGGGGGGGGGGGGGGGGGGGGGGGGGGGGGGGGGGGGGGGGGGGGGGGGGGGGGGGGGGGGGGGGGGGGGGGGGGGGGGGGGGGGGGGGGGGGGGGGGGGGGGGGGGGGGGGGGGGGGGGGGGGGGGGGGGGGGGGGGGGGGGGGGGGGGGGGGGGGGGGGGGGGGGGGGGGGGGGGGGGGGGGGGGGGGGGGGGGGGGGGGGGGGFGGGGGFGGGFGGGGCGGGGFDGGG:
@M03364:276:000000000-BLYN8:1:1101:27141:7213 1:N:0:1
ACTCCTACGGGAGGCAGCAGTAGGGAATCTTCGGCAATGGGGGCAACCCTGACCGAGCAACGCCGCGTGAGTGAAGAAGGTTTTCGGATCGTAAAACTCTGTTGTTAGAGAAGAACAAGGACGTAAGTAACTGAACGTCCCCTGACGGTATCTAACCAGAAAGCCACGGCTAACTACGTGCCAGCAGCCGCGGTAATACGTAGGTGGCAAGCGTTGTCCGGATTTATTGGGCGTAAAGCGAGCG
+
GGGGGGGGGGGGGGGGGGGGGGGGGGGGGGGGGGGGGGGGGGGGGGGGGGGGCGGGGGGGGGG@FGGGGGGGGGFGGGGG=FEGGGG>CE@EFGGGGGGGGGGGFGGGGFGGFFFFFGC<FCFGGFGGGDDGGGFCFG7CFGF<FGEGGGGFFG;A7FGGFGGDGG7CFGGCFGGCFEGGGGFGFGGC,:58CECCGCFFEGGGGGGFEF58=E5CEFFGGD=59CGCFFDGGGGGGG7DDGGD
@M03364:276:000000000-BLYN8:1:1101:13408:7222 1:N:0:1
ACTCCTACGGGAGGCAGCAGTAGGGAATCTTCCACAATGGACGAAAGTCTGATGGAGCAACGCCGCGTGAGTGAAGAAGGTTTTCGGATCGTAAAACTCTGTTGTTAGAGAAGAACGTTAAGTAGAGTGGAAAGTTACTTAAGTGACGGTATCTAACCAGAAAGGGACGGCTAACTACGTGCCAGCAGCCGCGGTAATACGTAGGTCCCAAGCGTTGTCCGGATTTATTGGGCGTAAAGCGAGC
+
GGGGGGGGGGGGGGGGGGGGGGGGGGGGGGGGGGGGGGGGGGGGGGGGGGGGGGGGGGGGGGGGGGGGGGEFGGGGGGGGGGGGGGGGGGGGGGGGGGGGGGGGGGGGGGGGGGGGGGGGGGDGGFFGGGGGGGGGGGGGGGGGGGGGGGGGGGGGGGGGGGGGGGGGGGGGGGGGGGGGGGGEFGGGGGGGGDGGGGGGGGGGGGGGGFFCFGGCEGEGGE=CGGGFGGFGGGGGGGGGGGG)
@M03364:276:000000000-BLYN8:1:1101:11724:7278 1:N:0:1
ACTCCTACGGGAGGCAGCAGTAGGGAATCTTCGGCAATGGACGAAAGTCTGACCGAGCAACGCCGCGTGAGTGAAGAAGGTTTTCGGATCGTAAAACTCTGTTGTTAGAGAAGAACAAGGACGTTAGTAACTGAACGTCCCCTGACGGTATCTAACCAGAAAGCCACGGCTAACTACGTGCCAGCAGCCGCGGTAATACGTAGGTGGCAAGCGTTGTCCGGATTTATTGGGCGTAAAGCGAGCG
+
GGGGGGFGGGGGGGGEGGGGGEFGGGDGGGGGGGGGGGGGEGG@FGGFGGGGGGGEGGGGGGGGGGGGGGGGGGGGGGGGFGGGGGGGGGGGGGGGGGGGGGFGGGGGGGGFGGGGGGGGGGGGFEEGGGGGGGGGGGC>FGGGFGGEGGGGGGFFGGGFGGGGGFGGGGGEGGGGGGGFGFGGFGGGGGGGGGGDGGGGGF>EFGGGGGGGGGGGGFGCGGDE?EFGGFGGGG=CCFDDCDDD
@M03364:276:000000000-BLYN8:1:1101:22806:7300 1:N:0:1
ACTCCTACGGGAGGCAGCAGTGGGGAATATTGCACAATGGGCGCAAGCCTGATGCAGCCATGCCGCGTGTATGAAGAAGGCCTTCGGGTTGTAAAGTACTTTCAGTCGGGAGGAAGGTGTCAAGGTTAATAACCTTGGCAATTGACGTTACCGACAGAAGAAGCACCGGCTAACTCCGTGCCAGCAGCCGCGGTAATACGGAGGGTGCAAGCGTTAATCGGAATTACTGGGCGTAAAGCGCACG
+
GGGGGGGGGGGGGGGGGGGGGGGGGGGGGGGGGGGGGGGGGGGGGGGGGGGGGGGGGGGGGGGGGGGGGGGGGGGGGGGGGGGGGGGGGGGGGGGGGGGGGGGGGGGGGGGGGGGGGGGGGGGGGGGGGGGGGGGGGGGGGGGGGGGGGGGGGGGGGGGGGGGGGGGDGGGGGGGGGGGGGGGGGGGGGGGGGGGGGGGGGGGGGGGEGGGGGGGGGGGGGGGGGGGGGGGGGGGGFCGGGGG3
@M03364:276:000000000-BLYN8:1:1101:18762:7328 1:N:0:1
ACTCCTACGGGAGGCAGCAGTAGGGAATCTTCGGCAATGGACGAAAGTCTGACCGAGCAACGCCGCGTGAGTGAAGAAGGTTTTCGGATCGTAAAACTCTGTTGTTAGAGAAGAACAAGGACGTTAGTAACTGAACGTCCCCTGACGGTATCTAACCAGAAAGCCACGGCTAACTACGTGCCAGCAGCCGCGGTAATACGTAGGTGGCAAGCGTTGTCCGGATTTATTGGGCGTAAAGCGAGCG
+
GGGGGGGGGGGGGGGGGG<FGGGGGGGGGGGGGGGGGGGGGGGGGCFGGGGGGGGGGGGGGGGGGGGGGGGGGGGGGGGGGFGGGGGGGGGGGGGGGGGGGGGGGGGGGGFGGGGGGGFGGGGFGGGGGGGGGGGGGGGGGGGGGGGGGGGGGGGGGGGGGGGGGGGGGGGGFGGGGGGGGGGGGGGGGGGGGGGGGGGGGGGGGGGGGGFGGGGGGGGGGD5EFGGGGGGGGGGGGGGGGGGD
@M03364:276:000000000-BLYN8:1:1101:9987:7328 1:N:0:1
ACTCCTACGGGAGGCAGCAGTAGGGAATCTTCCACAATGGACGAAAGTCTGATGGAGCAACGCCGCGTGAGTGAAGAAGGTTTTCGGATCGTAAAACTCTGTTGTTGGAGAAGAATGTATCTGATAGTAACTGATCAGGTAGTGACGGTATCCAACCAGAAAGCCACGGCTAACTACGTGCCAGCAGCCGCGGTAATACGTAGGTGGCAAGCGTTGTCCGGATTTATTGGGCGTAAAGCGAGCG
+
GGGGGGGGGGGGGGGGGGGGGGGGGGGGGGGGGGGGGGGGGGGGDGGFGGGGGGGGGGGGGGGGGGGGGGGGGGGGGGGGGGGGGGGGGGGGGGGGGGGGGGGGGGGGFGGGGGGGGGGGGGGGGGGGGGGGGGFGGGGGGGGGGGGGGGGGGGGGGGGGGGGGFGGGGGGGGGGGGGGGGGGGGFGGGGECGGGGGGFFGGGGGGGGGGGGGGGGGGGGGGDEGGGGGGGGGGGGGGGGGGDD
@M03364:276:000000000-BLYN8:1:1101:4011:7337 1:N:0:1
ACTCCTACGGGAGGCAGCAGTGGGGAATATTGCACAATGGGCGCAAGCCTGATGCAGCCATGCCGCGTGTATGAAGAAGGCCTTCGGGTTGTAAAGTACTTTCAGCGAGGAGGAAGGCATTAAGGTTAATAACCTTGGTGATTGACGTTACTCGCAGAAGAAGCACCGGCTAACTCCGTGCCAGCAGCCGCGGTAATACGGAGGGTGCAAGCGTTAATCGGAATTACTGGGCGTAAAGCGCACG
+
GGGGGGGGGGGGGGGGEGEGGGGGGGGGGGGGGGGGGGGGGGEGGGGGGGGGGGGGGFGGGGGGGGGGGGGGGGGGGGGGGGGGGGGGGGGGGGGGGGGGGGGFGGGGGEGGGDFFGGFFFAFGFGGGGGFGGGGEGGEGFGGGGGGGGGGFGGGGGGGGGGGGFDCFGGGGFGGGGGGGGGGGGGGGGGGGGGGGGGGGG>EGG8EGGGGGEGGEFGGGGGGC?EFGGGG5DDGGGGGD))))
@M03364:276:000000000-BLYN8:1:1101:17411:7366 1:N:0:1
ACTCCTACGGGAGGCAGCAGTGGGGAATATTGCACAATGGGCGCAAGCCTGATGCAGCCATGCCGCGTGTATGAAGAAGGCCTTCGGGTTGTAAAGTACTTTCAGCGAGGAGGAAGGCATTAAGGTTAATAACCTTAGTGATTGACGTTACTCGCAGAAGAAGCACCGGCTAACTCCGTGCCAGCAGCCGCGGTAATACGGAGGGTGCAAGCGTTAATCGGAATTACTGGGCGTAAAGCGCACG
+
GGGGGGGGGGGGGGGGGGGGGGGGGGGGGGGGGGGGGGGGGGGGGEGGGGGGGGGGGGFGGGGGGEGGGGGGGGGGGGGGGGGGGGGEGGGGGGGGGGGGGGGGGGGGGG@GGGGGGGFGGGGGGGGGGGGGGGGGGGGGGGGGGGGEGGGGGGGGGGGGGGGGGGGGGGGGGGGGGGFGGGGGGGGGGGGGGGGGGGCFEEC@EGGGGGGGGGGGGGGGGDGGGFGGFFFFGGGGGGGGGGGD
@M03364:276:000000000-BLYN8:1:1101:9929:7387 1:N:0:1
ACTCCTACGGGAGGCAGCAGTGGGGAATATTGCACAATGGGCGCAAGCCTGATGCAGCCATGCCGCGTGTATGAAGAAGGCCTTCGGGTTGTAAAGTACTTTCAGCGGGGAGGAAGGTGAGTGGTTTAATACGCCATTCAATTGACGTTACCCGCAGAAGAAGCACCGGCTAACTCCGTGCCAGCAGCCGCGGTAATACGGAGGGTGCAAGCGTTAATCGGAATTACTGGGCGTAAAGCGCACG
+
GGGGGGGGGGGGGGGGGGGGGGGGGGGGGGGGGGGGGGGGGGGGGGGGGGGGGGGGGGGGGCGGGGGGGGGGGGGGGGGGGGGGGGGGGGGGGGGGGGGGGGFGGGGGGGGGGCGGGFGGGGGGGGGGGGGGGGGGGGGGGGGGGGGGGGGGGGGGGGGGGGGGGGGGGGDGGGGFGGGFGGGGGGGGGGGGGGDGG9+BGGEEGGGGGGGGGGGCFGGFCEEFGGGGFGGGDD7EFGGGGGGD
@M03364:276:000000000-BLYN8:1:1101:17948:7393 1:N:0:1
ACTCCTACGGGAGGCAGCAGTAGGGAATCTTCCACAATGGACGAAAGTCTGATGGAGCAACGCCGCGTGAGTGAAGAAGGTTTTCGGATCGTAAAACTCTGTTGTTGGAGAAGAACGTATTTGATAGTAACTGATCAGGTAGTGACGGTATCCAACCAGAAAGCCACGGCTAACTACGTGCCAGCAGCCGCGGTAATACGTAGGTGGCAAGCGTTGTCCGGATTTATTGGGCGTAAAGCGAGCG
+
GGGGGGGGGGGGGGGGGGGGGGGGGGGGGGGGGGGGGGGGGGGGGGGGGGGGGGGGGGGGGGGGGGGFFGGGGGGGGGGGGGGGGGGGGGGGGGGGGGGGGGGGBFFGGFGGGGGGGGGGGGGGGGGGGGGGGGGGGGGGGDFGGGGGGGGGGGGGGGGGGGGGGGGGGGGGGGGGGGGGGGGGGGGGGGGGGGDGGFGGGGGGFCFGGGGGEEEGGGGGG8CEFGGGFFGFGCGEGGGGGGGD
@M03364:276:000000000-BLYN8:1:1101:26469:7401 1:N:0:1
ACTCCTACGGGAGGCAGCAGTGGGGAATATTGCACAATGGGCGCAAGCCTGATGCAGCCATGCCGCGTGTATGAAGAAGGCCTTCGGGTTGTAAAGTACTTTCAGCGAGGAGGAAGGCATTAAGGTTAATAACCTTGGTGATTGACGTTACTCGCAGAAGAAGCACCGGCTAACTCCGTGCCAGCAGCCGCGGTAATACGGAGGGTGCAAGCGTTAATCGGAATTACTGGGCGTAAAGCGCAGG
+
FDEFGFGFFGGGD@FGGGFGGGGGEFFG9EEFGGGFCFFGGGCEEGGGGFGFCEDGGFC8CF8EGGG+@:CEFC<F?FECDGFFEFE74B>??@<FFEGGC@FFGGEDFEGGGCFGGGG8FD9FFGFF9<EFFGF9,F<>FDG9<FEEGGGGFEC@G:AFGGGGGGDGCF*@FFDCFEFGGDFGCBE7:ECEEEEGGGGGGEGGG8EGFGFCD*?5CFFGGDCGGGC?EFGGGG5CGF=)/))/
@M03364:276:000000000-BLYN8:1:1101:17609:7402 1:N:0:1
ACTCCTACGGGAGGCAGCAGTAGGGAATCTTCGGCAATGGACGAAAGTCTGACCGAGCAACGCCGCGTGAGTGAAGAAGGTTTTCGGATCGTAAAACTCTGTTGTTAGAGAAGAACAAGGACGTTAGTAACTGAACGTCCCCTGACGGTATCTAACCAGAAAGCCACGGCTAACTACGTGCCAGCAGCCGCGGTAATACGTAGGTGGCAAGCGTTGTCCGGATTTATTGGGCGTAAAGCGAGCG
+
GGGGGGGGGGGGGGGGGGFGGGGGGGGGGGGGGGGGGGGGGGGGGGGGGGGGGGGGGGGGGGGGGGGGGDGGGGGGGGGGGGGGGGGGGGGGFGGGGGGGGGGGGGGGGGGGGGGGGGFGGGGGGGGGGGGGGGGGGGGGGGGGGGGGGFFGGGGGGGGGBFGGFFGGGGGGGGGGGGGGCFGGGGFGGGGG>EGEGGGGG?EGFGGGGGGFGGGGGGGGGGE5EGGGGGGGGGGGGGGGGDGC
@M03364:276:000000000-BLYN8:1:1101:25690:7409 1:N:0:1
ACTCCTACGGGAGGCAGCAGTGGGGAATATTGCACAATGGGCGCAAGCCTGATGCAGCCATGCCGCGTGTATGAAGAAGGCCTTCGGGTTGTAAAGTACTTTCAGCGAGGAGGAAGGCATTAAGGTTAATAACCTTAGTGATTGACGTTACTCGCAGAAGAAGCACCGGCTAACTCCGTGCCAGCAGCCGCGGTAATACGGAGGGTGCAAGCGTTAATCGGAATTACTGGGCGTAAAGCGCACG
+
GGGGGG9FGFGGGDGG@ECAFGGGGGGGGGECFGGGGGGFFGGGGGEGGGGGDFGGGF8<CDFGGGDFFGFGGGGGGGGGGGCDFGGGGGGGGGCGGGGGGGFGFGGEGEGGGDFG>FGFGGGGGFGGGFFFFFAEGGGGGGGGGGGGGGGFFGGCGGGGGGGGGGGGGDEGGGBEGGGGGGFGCFGGGGGGGGGGGGDFGGGEGGGGGGGGGGGDGGGGGDGGGGGGEGGGGDCECGGGGGD/
@M03364:276:000000000-BLYN8:1:1101:12458:7425 1:N:0:1
ACTCCTACGGGAGGCAGCAGTAGGGAATCTTCGGCAATGGACGAAAGTCTGACCGAGCAACGCCGCGTGAGTGAAGAAGGTTTTCGGATCGTAAAACTCTGTTGTTAGAGAAGAACAAGGACGTTAGTAACTGAACGTCCCCTGACGGTATCTAACCAGAAAGCCACGGCTAACTACGTGCCAGCAGCCGCGGTAATACGTAGGTGGCAAGCGTTGTCCGGATTTATTGGGCGTAAAGCGAGCG
+
GGGGGGGGGGGGGGGGGGGGGGGGGGGGGGGGGGGGGGGGGGGGGGGGGGGGGGGGGGGGGGGGGGGGGGGGGGGGGGGGGGGGGGGGGGGGGGGGGGGGGGGGGGGGGGGGGGGGGGGGGGGGGGGGGGGGGGGGGGGGGGGGGGDGGGGGGGFGGGGGGGGGGGGGGGGGGGGGGGGGGGGGGGGGGGGGGGGGGGGGGFCGGGGGGGGGGGGGGGGGGE8EG?FGFFFFDGGGGGGGGGD5
@M03364:276:000000000-BLYN8:1:1101:14331:7446 1:N:0:1
ACTCCTACGGGAGGCAGCAGTGGGGAATATTGCACAATGGGCGCAAGCCTGATGCAGCCATGCCGCGTGTATGAAGAAGGCCTTCGGGTTGTAAAGTACTTTCAGTCGGGAGGAAGGTGTTAAGGTTAATAACCTTGGCAATTGACGTTACCGACAGAAGAAGCACCGGCTAACTCCGTGCCAGCAGCCGCGGTAATACGGAGGGTGCAAGCGTTAATCGGAATTACTGGGCGTAAAGCGCACG
+
GGGGGGGGGGGGGGGGGGGGGGGGGGGGGGGGGGGGGGGGGGGGGGGGGGGGGGGGGGGGGGGGGGGGGGGGGGGGGGGGGGGGGGGGGGGGGGGGGGGGGGGGGGGGGGFGGGGGGGFGGGGGGGGGGGGGGGGGGGGGGGGGGGGGGGGGGGGGGGGGGGGGGGGGGGGGGGGGGGGGGGGGGGGGGGGGGGGGGGGGGGGGGGGGGGGGGGGGGGGGGGGGGGGGGGGGGGGDGGGGDDG5
@M03364:276:000000000-BLYN8:1:1101:21785:7465 1:N:0:1
ACTCCTACGGGAGGCAGCAGTGGGGAATATTGCACAATGGGCGCAAGCCTGATGCAGCCATGCCGCGTGTATGAAGAAGGCCTTCGGGTTGTAAAGTACTTTCAGTCGGGAGGAAGGTGTCAAGGTTAATAACCTTGGCAATTGACGTTACCGACAGAAGAAGCACCGGCTAACTCCGTGCCAGCAGCCGCGGTAATACGGAGGGTGCAAGCGTTAATCGGAATTACTGGGCGTAAAGCGCACG
+
GGGGGGGGGGEGGGGGGGGGGGGGGGDGFGGEGGGGGGFFFGGEGGGGGGGGGGGGGFGGGGFGGGGGGGGGGGGGGGGGGGGGGGGEFFDGFFGGFFGGGGGGGF9FEEEGGGGGGGGGGGGGGGGGGGGGGGGGGGGCFFFCFGGGGGGGGGGGGGCFFCFGGGGCF>:C7DGGGGGGGGGGGGGGFGGGGGGGGGGGDBBEEGGGGFF8CEGGGGGGGD5FGFGGGGGGGDEEGGFGGGG5
@M03364:276:000000000-BLYN8:1:1101:3276:7468 1:N:0:1
ACTCCTACGGGAGGCAGCAGTAGGGAATCTTCGGCAATGGGGGCAACCCTGACCGAGCAACGCCGCGTGAGTGAAGAAGGTTTTCGGATCGTAAAACTCTGTTGTTAGAGAAGAACGTTAAGTAGAGTGGAAAGTTACTTAAGTGACGGTATCTAACCAGAAAGGGACGGCTAACTACGTGCCAGCAGCCGCGGTAATACGTAGGTCCCAAGCGTTTTCCGGATTTATTGGGCGTAAAGCGAGC
+
GGGGGGGGGGGG@FGGGGGFGGGGGGGGGGGGGGGGEGGGGGDGGGGGGGGGGGGGGCGGGGGGFGGFGGGGGGGGGGGGGGGGGGGGGGCFGGGGGGGG9FFGGGFGGGGG8FG<EFGGFF?F9,E<FCGGFGGGGGGGGAFGGGGGGEDGGFGFGGGDGGGGGGGGGFGDFGGFFGEGGGFFCFGGG;:EGCEEGF?FGGGGDFGGGGCCGGGG57?E58*5CC?FGGGE<)2CD3CF<CD5
@M03364:276:000000000-BLYN8:1:1101:5170:7500 1:N:0:1
ACTCCTACGGGAGGCAGCAGTGGGGAATATTGCACAATGGGCGCAAGCCTGATGCAGCCATGCCGCGTGTATGAAGAAGGCCTTCGGGTTGTAAAGTACTTTCAGTCGGGAGGAAGGTGTCAAGGTTAATAACCTTGGCAATTGACGTTACCGACAGAAGAAGCACCGGCTAACTCCGTGCCAGCAGCCGCGGTAATACGGAGGGTGCAAGCGTTAATCGGAATTACTGGGCGTAAAGCGCACG
+
GGGGGGGGGGGGGGGGGGGGGGGGGGGGGGGGGFGGGGGGGGGGGGGGGCFGGGGGGGGGGGGGGGGGGGGGGGGGGGGGGDFGGGGGGEGGGGGGGGGGGGFGGGGGGGGGGGGGGFGGGGGGGGGGGGGGFFGGGGGGGGCFFGGGGGGGGDEGGGGGGGGGGGCGGGGGGGCFGEFGGGGGDGGGGGGGGGGEGGGGEEGGGGGEFGGGGGGGFFFGEEGGF?FGGGGGGDGCCCGGGGG5
@M03364:276:000000000-BLYN8:1:1101:12205:7511 1:N:0:1
ACTCCTACGGGAGGCAGCAGTGGGGAATATTGCACAATGGGCGCAAGCCTGATGCAGCCATGCCGCGTGTATGAAGAAGGCCTTCGGGTTGTAAAGTACTTTCAGTCGGGAGGAAGGTGTCAAGGTTAATAACCTTGGCAATTGACGTTACCGACAGAAGAAGCACCGGCTAACTCCGTGCCAGCAGCCGCGGTAATACGGAGGGTGCAAGCGTTAATCGGAATTACTGGGCGTAAAGCGCACG
+
GGGGGGGGGGGGGGGGGGGGGGGGGGGGGGGGGGGGGGGGGGGDGGGGGGGGGGGGGGGGGGGGGGGGGGGGGGGGGGGGGGGGGGGGGGGGGGGGGGGGGGGGGGGGGGGGGGGGGGGFGGGGGGGGGGGGGGGGEGGGGGGGGGGGGGGGGGGGGGGGGGGCBCFGGGGGGGGGGGGGGGGGGGGGGGGGGGDGGGGGGEGGCCEGGGFCEGG=CGGGGGGGGFCG?FGGGGEGGGGG<DD<
@M03364:276:000000000-BLYN8:1:1101:15376:7534 1:N:0:1
ACTCCTACGGGAGGCAGCAGTAGGGAATCTTCGGCAATGGACGAAAGTCTGACCGAGCAACGCCGCGTGAGTGAAGAAGGTTTTCGGATCGTAAAACTCTGTTGTTAGAGAAGAACAAGGACGTTAGTAACTGAACGTCCCCTGACGGTATCTAACCAGAAAGCCACGGCTAACTACGTGCCAGCAGCCGCGGTAATACATAGGTGGCAAGCGTTGTCCGGATTTATTGGGCGTAAAGCGAGCG
+
GGGGGGGGGGGGGGGGGGGGGGGGGGGGGGGGGGGGGGGGGGGGGGGGGGGGGGGGGGGGGGGGGGGFGGGGGGGGGGGGGGGGGGGGGGGGGGGGGGGGGGGGGGFFGGGGGGGGGGGGGGGFGGGGGGGGGGGGGGGDGGGGGGGGGGGGGGGGGGGGGGGGGGGGGGGGGGGGGGGGGGGGGGGGGGGGGGGGGGGGGGGCCGGGGGGGGGGGGGGGGEGGGCFGGGGGGGCEGGGGGGG:
@M03364:276:000000000-BLYN8:1:1101:15682:7538 1:N:0:1
ACTCCTACGGGAGGCAGCAGTAGGGAATCTTCCACAATGGACGAAAGTCTGATGGAGCAACGCCGCGTGAGTGAAGAAGGTTTTCGGATCGTAAAACTCTGTTGTTGGAGCAGAACGTATTTGATAGTAACTGATCAGGTAGTGACGGTATCCAACCAGAAAGCCACGGCTAACTACGTGCCAGCAGGCGGGGTAATACGTAGGTGGCAAGAGTTGTCCGGATTTATTGGGCGTAAAGGGAGC
+
EFAAEF6C;7:8@@-@;FFAC@CF@<FE9C<,;C@EFFAE@6@FC:CCEFAAF9A8FGG<F:FCFFE>:,BF6CEF9FGG<5C7?CFD?+BBCFGGFA=FFGGAFFAEG@,?E@=BFGGGCCDFGEAFCD9?FC,,CBDG<CD@?9=>@F@<,E<FCF?FFFGG,DF@CFCBA>DD,4D:D*@4*D:****4CBCF9C+1?:*:CG*CB<@69E973<::5E**0++3<9@=71:CC:*9>3>
@M03364:276:000000000-BLYN8:1:1101:18699:7539 1:N:0:1
ACTCCTACGGGAGGCAGCAGTGGGGAATATTGCACAATGGGCGCAAGCCTGATGCAGCCATGCCGCGTGTATGAAGAAGGCCTTCGGGTTGTAAAGTACTTTCAGTCGGGAGGAAGGTGTCAAGGTTAATAACCTTGGCAATTGACGTTACCGACAGAAGAAGCACCGGCTAACTCCGTGCCAGCAGCCGCGGTAATACGGAGGGTGCAAGCGTTAATCGGAATTACTGGGCGTAAAGCGCACG
+
GGGGGGGGGGGGGGGGGGGGGGGGGGEGGGGGGGGGGGGGGGGGGGGGGGGGGGGGGGGGGGGGGGGGGGGGGGGGGGGGGGGGGGGGGGGGGGGGGGGGGGGGGGGGGGGGGGGGGGGGGGGGGGGGGGGGGGGGGGGGFGGGGGGGGGGGGGGGGGGGGGGGGGGGGGGGGGGGGGGGGGGGGGGGGGGGGGGGGGGGGGGGGGGGGGGGGGGGGGGGGGGFGGGGGFGGGDEGGGGGGGG<
@M03364:276:000000000-BLYN8:1:1101:23338:7544 1:N:0:1
ACTCCTACGGGAGGCAGCAGTGGGGAATATTGCACAATGGGCGCAAGCCTGATGCAGCCATGCCGCGTGTATGAAGAAGGCCTTCGGGTTGTAAAGTACTTTCAGCGAGGAGGAAGGCATTAAGGTTAATAACCTTAGTGATTGACGTTACTCGCAGAAGAAGCACCGGCTAACTCCGTGCCAGCAGCCGCGGTAATACGGAGGGTGCAAGCGTTAATCGGAATTACTGGGCGTAAAGCGCACG
+
FGFGGGFGGGGGGGGGGGCFGGFFGGGFGGGDCCFGDF9<FFEGGGGGGGGFGGGFGGEFEEGGGGGFCFGGGGFFFGGGGFCFFGCF<FEGGFGGGFGGCGGGGGDCFFFGGGEGGFGGDGDEFFEGGGGGFF<?DF99EGGFFGC7DFGAFFFGGGGGGGGGFFGCFGC7DGGGCEFGDFGCGCCFGGEBCBEGGGCGEEB*8BEDGGGGDE85>FFC5*;EFFGGGFGGGGGD<:DGDGGC
@M03364:276:000000000-BLYN8:1:1101:14478:7546 1:N:0:1
ACTCCTACGGGAGGCAGCAGTAGGGAATCTTCGGCAATGGACGAAAGTCTGACCGAGCAACGCCGCGTGAGTGAAGAAGGTTTTCGGATCGTAAAACTCTGTTGTTAGAGAAGAACAAGGACGTTAGTAACTGAACGTCCCCTGACGGTATCTAACCAGAAAGCCACGGCTAACTACGTGCCAGCAGCCGCGGTAATACGTAGGTGGCAAGCGTTGTCCGGATTTATTGGGCGTAAAGCGAGCG
+
GGGGGGGGGGGGGGGGGGGGGGGGGGGGGGGGGGGGGGGGGGGGGGGGGGGFFGGGGGGGGGGGGGGGGEGGGGGGGGGGFGGGGGGEGGGGGGGGFGGGGGGGGGGGGGGGGGGGGGGGGGGG7FGGGGAFGFGGFGFGGFGGGGGEGGGGGGGGEFFCFGGGF>GGGGGGGGGFGGGGGGGGGGGGGGGGDGGGGGGGFGGGGGGGGGGGGGDGC?FEGECEFGGGFFGGGGGGGGGGDGG<
@M03364:276:000000000-BLYN8:1:1101:26773:7549 1:N:0:1
ACTCCTACGGGAGGCAGCAGTGGGGAATATTGCACAATGGGCGCAAGCCTGATGCAGCCATGCCGCGTGTATGAAGACGGCATTCGGGTTGTAAAGTACTTTCAGTCGGGAGGAAGGTGGTAAGGTTAGTAACCTTATCAATTGACGTTACCGACAGAAGAAGCACCGGCTAACTCCGTGCACGCAGCCGCGGTAATACGGCTGGTGCAAGCGTTAATCTGAATGACTGGGCGTCACGCGCACG
+
F@FGFGF@FEGGFEECCEGGF@FGGGGGGFDE<CFGFCEDD8@FEGDFFGGGC9EFAFF8@FC@CCFGD7<FGFEFECFG>+4C,CCEF?CG5EFFA9<FFGGGGG,+@C+:C:FF+ABF@FEFD,,:,:,,5,CA<AF,7A95CCFEG@+<=>++:3,,5@7D7,@>C<>*?:;9:EFF11,6*:CCEC**=C8E+5;CC8*=*5*5+3>88;*2*AC+<++03+<C+**:C)*1119C))//
@M03364:276:000000000-BLYN8:1:1101:12540:7560 1:N:0:1
ACTCCTACGGGAGGCAGCAGTGGGGAATATTGCACAATGGGCGCAAGCCTGATGCAGCCATGCCGCGTGTGTGAAGAAGGCCTTCGGGTTGTAAAGCACTTTCAGCGAGGAGGAAGGTGGTGAGCTTAATACGCTCATCAATTGACGTTACCGACAGAAGAAGCACCGGCTAACTCCGTGCCAGCAGCCGCGGTAATACGTAGGTGGCAAGCGTTGTCCGGATTTATTGGGCGTAAAGCGAGCG
+
GGGGGGGGGGGEGGGGGGGGGGGGGGGGFGGGGGGGGGGGGGGGGGCGGGGGGGGGGG@FFGGGGGGGGGGFGGGGGGGGFFGGGGGGGGGGGGGGG@FGFGGGGGG7FGGGGGGGGGGFGGCDFDFGGGCFGECEEGGGFFFGDCBCFGCFG7CFEGCEGGGFFGGGGGEGGGGGCEGGGGGFE8<,=:53:EGEGGFFCCFGCGGGF6@CEGGECFFG5*?=9@FGGGGGGGGGFGGG:DG<
@M03364:276:000000000-BLYN8:1:1101:8144:7595 1:N:0:1
ACTCCTACGGGAGGCAGCAGTAGGGAATCTTCGGCAATGGACGAAAGTCTGACCGAGCAACGCCGCGTGAGTGAAGAAGGTTTTCGGATCGTAAAACTCTGTTGTTAGAGAAGAACAAGGATGAGAGTAGAACGTTCATCCCTTGACGGTATCTAACCAGAAAGGGACGGCTAACTACGTGCCAGCAGCCGCGGTAATACGTAGGTCCCAAGCGTTGTCCGGATTTATTGGGCGTAAAGCGAGC
+
GGGGGGGGGGGGGGGGGGGGGGGGGGGGGGGGGGGGGFGGGGGGGGGGGGGGGGGGGGGGGGGGGGGGGGGFGGFGGGGGGGGGGGGGGGGGGGGGGGGGGGGGGGGGGGGGGGGGCGGGGGGGGGGGGGGGGGGGGGGGGGGGGGGGGGGGGGGGGGGGGGGGGGGGGGGGGGGGGGGGGGGGGFGGGGEGGGG7EBFGGGGGDGFFFGGFGGGCGGGGGG5:*CGGGGGGGGGGGGGGGGG)
@M03364:276:000000000-BLYN8:1:1101:9724:7653 1:N:0:1
ACTCCTACGGGAGGCAGCAGTGGGGAATATTGCACAATGGGCGCAAGCCTGATGCAGCCATGCCGCGTGTATGAAGAAGGCCTTCGGGTTGTAAAGTACTTTCAGCGAGGAGGAAGGCATTAAGGTTAATAACCTTAGTGATTGACGTTACTCGCAGAAGAAGCACCGGCTAACTCCGTGCCAGCAGCCGCGGTAATACGGAGGGTGCAAGCGTTAATCGGAATTACTGGGCGTAAAGCGCACG
+
GGGGGGGGGGGGGGGGGGGGGGGGGGGGGGGGGGGGGGGGGGGGGGGGGGGGGGGGGGGGGGGGGGGGGGGGGGGGGFFGFGGGGGGGGGGGGGGFGGGGGGGGGGGGGGEGGFGGGGGGGGFGGGGGGGFGGGGGDFGGGGGGGGGGGGGGGGGDGFGGGGGGGGGGGGGGFGGGGGGGGGGGGGGGGGGGGGGDFFGGGGGGGGGGGGGGGGGGFFGGGGEGGGGGCFC5DGGG<FFGDGG)
@M03364:276:000000000-BLYN8:1:1101:16617:7684 1:N:0:1
ACTCCTACGGGAGGCAGCAGTGGGGAATATTGCACAATGGGCGCAAGCCTGATGCAGCCATGCCGCGTGTATGAAGAAGGCCTTCGGGTTGTAAAGTACTTTCAGCGAGGAGGAAGGCATTAAGGTTAATAACCTTGGTGATTGACGTTACTCGCAGAAGAAGCACCGGCTAACTCCGTGCCAGCAGCCGCGGTAATACGGAGGGTGCAAGCGTTAATCGGAATTACTGGGCGTAAAGCGCACG
+
GGGGGGGGGGGGGGGGGGGGGGGGGEGGGGGGGGGGGGGGGGGGGGGGGGGGGGGGGGGGGGGGGGGGGGGGGGGGGGGGGGGGGGGGGGGGGGGGGGGGGGGGCFGFGGGGGCAFGGGGGGGGGGGGGGGGGGGGGGGGGGGGGGGGGGGGGGGGGGGGGGGGGCFDCGGGFGGGGGGGGGGGGGGGGGGGGGGGFGGGGDGGGGGGGGGGGGGCCCGGGGCEGGGGGEGFGGGGGGGGDGGD
@M03364:276:000000000-BLYN8:1:1101:24887:7690 1:N:0:1
ACTCCTACGGGAGGCAGCAGTAGGGAATCTTCGGCAATGGGGGCAACCCTGACCGAGCAACGCCGCGTGAGTGAAGAAGGTTTTCGGATCGTAAAACTCTGTTGTTAGAGAAGAACGTTAAGTAGAGTGGAAAGTTACTTAAGTGACGGTATCTAACCAGAAAGGGACGGCTAACTACGTGCCAGCAGCCGCGGTAATACGTAGGTCCCAAGCGTTGTCCGGATTTATTGGGCGTAAAGCGAGC
+
GGFGFFFFGGGGCEGGD@CFGGGGGGGFFGGGGGG7C@E@<C7BFG@EFG8,:C@7FC@E8@>:FGECFGGGGFGCFGGFFFGGGC+BFGGGGGGAGGGGDFDFGDGFGGGGGFGGGG8BFB?@FDCB?F@<>=>F,33=CAAFEFFECFBFCFF9FFC,,3>@7FFC@ECFGC8;2DFFD7C9FFGG@BE5C>B7*BFG8E98EF9BCFDG=*;CEEFGCG8**<?FGFFFCDEC<C*099))
@M03364:276:000000000-BLYN8:1:1101:25115:7703 1:N:0:1
ACTCCTACGGGAGGCAGCAGTGGGGAATATTGCACAATGGGCGCAAGCCTGATGCAGCCATGCCGCGTGTATGAAGAAGGCCTTCGGGATGTAAAGTACTTTCAGTCGGGAGGAAGGTGTCAAGGTTAATAACCTTGGTGATTGACGTTACTCGCAGAAGAAGCACCGGCTAACTCCGTGCCAGCAGCCGCGGTAATACGGAGGGTGCAAGCGTTAATCGGAATTACTTGGCGTAAAGCGCACG
+
EGGEEGDFGGGGEGGGGGGGFFFGGEGG?FGGGGGGGGGGGGGGGGC<FFFFGGGGGFFGFGGGGGGEGGAFGGGGFGGG?FGGGGGG:=?FGGGGG<FFCFFGG<9CEEEEGG?8FFFBFFGGGGGGGD<?C8<<CFC=9A5<DFCF<<FFD+@=F@B7F><DFFDEDDDEGGG9CEFF@D9?FGGG>CEG8C5BEC+B5*:EGEEG+AFFGGCEFCFCCC*:8EG++2A?DDE*5C79D))/
@M03364:276:000000000-BLYN8:1:1101:5707:7714 1:N:0:1
ACTCCTACGGGAGGCAGCAGTAGGGAATCTTCCACAATGGACGAAAGTCTGATGGAGCAACGCCGCGTGAGTGAAGAAGGTTTTCGGATCGTAAAACTCTGTTGTTGGAGAAGAACGTATTTGATAGTAACTGATCAGGTAGTGACGGTATCCAACCAGAAAGCCACGGCTAACTACGTGCCAGCAGCCGCGGTAATACGTAGGTGGCAAGCGTTGTCCGGATTGATTGGGCGTAAAGCGAGCG
+
FGFGGGGGGG7BFGGD@FGGGGAFGGGGG<FFGGGFGG<FFFDCEFEFEGFC@FG8FEDFGFCCCFEGGGEEFFFFFFGFGFGGGGFFEGGGFEGGGGGEFFGFE,EFGGGFGDGGGDFCC?FGGEFGFGGGGCFCEEEGGGGFGGGGGGGGGGGGGGGGGGGGGGGECFE<>FGGGGGG78BF@EGGCCGGGCC*?;BFC9CE2C:<FFGGGGGGG?9CEE=C*5<AFC5CD5CEGFCCGCD3
@M03364:276:000000000-BLYN8:1:1101:11582:7730 1:N:0:1
ACTCCTACGGGAGGCAGCAGTGGGGAATATTGCACAATGGACGCAAGCCTGATGCAGCCATGCCGCGTGTGTGAAGAAGGCCTTCGGGTTGTAAAGTACTTTCAGTCGGGAGGAAGAAGTTAAGGTTAATAAGCTTGGCACTTGACGTTACTTGCCGAAGAAGCACCGGCTAACTCCGTGCCAGCAGCCGCGGTAATACGGAGGGTGCAAGCGTTAATCGGAATTACTGGGCGTAAAGCGCACG
+
GGGGGGGGGGGGGGGGGGGGGEGGGGGG<FGC9@FGGGGG,FF+FGG8FGGGC@,CFGEG@FGGGGGGGF,CFGGGGGGGFEFGGGGGGCFGGGG99,CF9F5,?F,F:FG:FFG<,4E,?,,,,588B<5,,8,,A=F95,>FDFG>FG+,,,9,@F++@FGF7BFGGGGGGGG,FGGGGGGGGGGGCEEGGGDGGGGG5CCE@8BEGGGGGGG5/<CFCC*:CF9CGFGGGGGGGGGG5)97
@M03364:276:000000000-BLYN8:1:1101:28266:7737 1:N:0:1
ACTCCTACGGGAGGCAGCAGTGGGGAATATTGCACAATGGGCGCAAGCCTGATGCAGCCATGCCGCGTGTATGAAGAAGGCCTTCGGGTTGTAAAGTACTTTCAGCGAGGAGGAAGGCATTAAGGTTAATAACCTTAGTGATTGACGTTACTCGCAGAAGAAGCACCGGCTAACTCCGTGCCAGCAGCCGCGGTAATACGGAGGGTGCAAGCGTTAATCGGAATTACTGGGCGTAAAGCGCACG
+
FFGGFE6EFFGGDEGG@C<FFFC<CEGGGGGGCGGAFFFGF8FEEGGFFFGGGGGGGGGGGGFFGCECEFGFFGGDAFGGFEGGGFGGGD:C<FGFGGGGGGGGGG7+@BFCFFFGEFGFGGGFFFEEFFGGGGGGG,FFGFGC,<>FDFCFEEGGGGGFFGGGGGFEEGEDFF9FCEGDGCFFC@8D@BEEEEG7BFFGE5:EGGEG:CCFGG=;*?CEG=EEFCCCFFGFGCECCFFDCGG3
@M03364:276:000000000-BLYN8:1:1101:23451:7748 1:N:0:1
ACTCCTACGGGAGGCAGCAGTGGGGAATATTGCACAATGGGCGCAAGCCTGATGCAGCCATGCCGCGTGTATGAAGAAGGCCTTCGGGTTGTAAAGTACTTTCAGTCGGGAGGAAGGTGTCAAGGTTAATAACCTTGGCAATTGACGTTACCGACAGAAGAAGCACCGGCTAACTCCGTGCCAGCAGCCGCGGTAATACGGAGGGTGCAAGCGTTAATCGGAATTACTGGGCGTAAAGCGCACG
+
FGGGGGGGGGGGGDDEGGFGGGGGGGGGGGGFFGGGGGGFGGGGGGGGGGGGGF<ECGFFGGGGGGGGGGGFGGCFGGGGGGGGGGGGGGGGGGGFGFGG9EFGGFFGDFGGEF=EGFGGGFGGGGFDFGGGF8BF<AFGGFFGFGGEBDFGGGGG7CFFGGGGGGGGGGDCFFGG7BFGGGGFGGGFFCCCEEGCEFCGG5CEEC1BFFFGGEGGGGGGGGGFFGGGCFGGGDGC3CC<DDDD
@M03364:276:000000000-BLYN8:1:1101:26026:7769 1:N:0:1
ACTCCTACGGGAGGCAGCAGTAGGGAATCTTCGGCAATGGGGGCAACCCTGACCGAGCAACGCCGCGTGAGTGAAGAAGGTTTTCGGATCGTAAAACTCTGTTGTTAGAGAAGAACGTTAAGTAGAGTGGAAAGTTACTTAAGTGACGGTATCTAACCAGAAAGGGACGGCTAACTACGTGCCAGCAGCCGCGGTAATACGTAGGTTCCAAGCGTTGTCCGGATTTATTGGGCGTAAAGCGAGC
+
GGGGGGGGGGGGGGGGGGFGGDGGGGGGGGGGGGGGGGGFGGE>FGGGGGGGGFFGGGGGGGEGGGEGGGGFGGGFGGGG9BFGAFDGEGGGGGGGGGGGGGGGGFFGGGGGGGGGGFFGGGAFFGGGGGFGGGCFCGGGG9FGGGGGGGGFFGGGFFFF>FGGFEGGGFGGGFGGGGGGGGGGGGGGECGGGGGGGDFGGGGGG99BFGGGGGGGGGGGGGC==FCFGFCCGG=EDGGGGGG)
@M03364:276:000000000-BLYN8:1:1101:20600:7771 1:N:0:1
ACTCCTACGGGAGGCAGCAGTAGGGAATCTTCGGCAATGGGGGCAACCCTGACCGAGCAACGCCGCGTGAGTGAAGAAGGTTTTCGGATCGTAAAACTCTGTTGTTAGAGAAGAACGTTAAGTAGAGTGGAAAGTTACTTAAGTGACGGTATCTAACCAGAAAGGGACGGCTAACTACGTGCCAGCAGCCGCGGTAATACGTAGGTCCCAAGCGTTGTCCGGATTTATTGGGCGTAAAGCGAGC
+
GGGGGGGGGGGGGGGGGGGGGGGGGGGGGGGGGGGGGGGGGGGGGGGGGGGGGGGGGGGGGGGGGGGGGGGGGGGGGGGGGGGGGGGDGGGGGGGGGGGGGGGGGGGGGGGGGGGGGGGGFG9EFEGGGGGGGGGGGGGGGGGGGFGGGGGFGGGGGGGFFCBFGGAFGDGDEGFGGGGGGDFGFGGGFGGGGGGGGGGGGFFGGFGGGGGGG8CEGGFGGE8589?FGCFGFG=CDFGGGGG)
@M03364:276:000000000-BLYN8:1:1101:16974:7781 1:N:0:1
ACTCCTACGGGAGGCAGCAGTGGGGAATATTGCACAATGGGCGCAAGCCTGATGCAGCCATGCCGCGTGTGTGAAGAAGGCCTTCGGGTTGTAAAGCACTTTCAGCGAGGAGGAAGGTGGTGAACTTAATACGTTCATCAATTGACGTTACTCGCAGAAGAAGCACCGGCTAACTCCGTGCCAGCAGCCGCGGTAATACGGAGGGTGCAAGCGTTAATCGGAATTACTGGGCGTAAAGCGCACG
+
GGGGGGGGGGGGGGGGGGGGGGGGGGGGGGGGGGGGGGGGGGGGGGGGGGGGGGGGGGGGGGGGGGGGGGGGGGGGGGGGGGGGGGGGGGGGGGGGGGGGGGGGGGGDGGEGGFGGGGGGGGGGGGGGGGGGGGGGGGGGGGGGGGGGGGGGGGGEGGGGGGGGGGGGGGGGGGGGGGGGGGGGGGGGGGGGCCEGGGGGGGEGGGGGGGGGGGDGGGGGGGGGGGGGGGGGGGEGGGGGGDD<
@M03364:276:000000000-BLYN8:1:1101:23310:7782 1:N:0:1
ACTCCTACGGGAGGCAGCAGTGGGGAATATTGCACAATGGGCGCAAGCCTGATGCAGCCATGCCGCGTGTATGAAGAAGGCCTTCGGGTTGTAAAGTACTTTCAGCGAGGAGGAAGGCATTAAGGTTAATAACCTTGGTGATTGACGTTACTCGCAGAAGAAGCACCGGCTAACTCCGTGCCAGCAGCCGCGGTAATACGGAGGGTGCAAGCGTTAATCGGAATTACTGGGCGTAAAGCGCACG
+
GGGGGGGGGGGGGGGGGGGGFGGGGGGGGGGGGGGGGGGGGGGGGGGGGGGGGCFGGGGFGGGGGGGGGFCEGGCEGCFGGGGGGGGECFGGDGGFGGGGEGGGGGDCGGG>FFGGGGDGGCEGFCFGGGGFFCE9FFCDFCFFDFEFFFE9FGGCFGG?FGGG<FGGGDDGCFAGFGCFGGGEGGGGCEGC8CEEFGFG5>EGGCC*<;C=CEGGFFGGC5CFFGGGGCGGGGGGFGFDGGG9
@M03364:276:000000000-BLYN8:1:1101:25602:7803 1:N:0:1
ACTCCTACGGGAGGCAGCAGTGGGGAATATTGCACAATGGGCGCAAGCCTGATGCAGCCATGCCGCGTGTATGAAGAAGGCCTTCGGGTTGTAAAGTACTTTCAGCGAGGAGGAAGGCATTAAGGTTAATAACCTTAGTGATTGACGTTACTCGCAGAAGAAGCACCGGCTAACTCCGTGCCAGCAGCCGCGGTAATACGGAGGGTGCAAGCGTTAATCGGAATTACTGGGCGTAAAGCGCACG
+
GGDGGGGGEGEFGGGGGGGGGGFGGGGGFGGGGGGGGDC@FGGGGGGGGG,CFFGGGGGGGGGGGEFFGCGG9FAFGG8EGDGGGGGEGGGGGCGGGGGG9FFGGGGDGGGGGGGGGGGGGFGFGGGGFGGGGFGEGGGGGGGGFFEBFGGGDFDGGCFGFGGGGGGFGGGGGGGGGGGGCFGGGGGGGDDGGGGGCGGFECEGDEGE6<CGEECGGGFFGD=ACC?FFGGFDDGCDGGDGGGC
@M03364:276:000000000-BLYN8:1:1101:8184:7810 1:N:0:1
ACTCCTACGGGAGGCAGCAGTGGGGAATATTGCACAATGGGCGCAAGCCTGATGCAGCCATGCCGCGTGTATGAAGAAGGCCTTCGGGTTGTAAAGTACTTTCAGTCGGGAGGAAGGTGTTAAGGTTAATAACCTTGGCAATTGACGTTACTCGCAGAAGAAGCACCGGCTAACTCCGTGCCAGCAGCCGCGGTAATACGGAGGGTGCAAGCGTTAATCGGAATTACTGGGCGTACAGCGCACG
+
GG,EFGGGGGGGGGGGGGGGGGGGGGGGGGGGGGGGGGGGGGGGGGGGFGGGGGGGGG<FDFGGGGGGGGGGGGFGGGGGFFFGGGGGGGGGGGGGGGGGGGGGACBFGGGGGCFAFGGGGGGGGFGGFGGGGGFC<FGGFFGGGGGGGG@EGEGGGG?7DFGGGFGGGDGEFGFDFEGGGGGGGGGGCCEGGGGGGGGGGEEGGECEECFGGEC?FEGGDCEFGGGGGGFD<7:*7?*7)>C<
@M03364:276:000000000-BLYN8:1:1101:19821:7840 1:N:0:1
ACTCCTACGGGAGGCAGCAGTGGGGAATATTGCACAATGGGCGCAAGCCTGATGCAGCCATGCCGCGTGTGTGAAGAAGGCCTTCGGGTTGTAAAGCACTTTCAGCGAGGAGGAAGGTGGTGAACTTAATACGTTCATCAATTGACGTTACTCGCAGAAGAAGCACCGGCTAACTCCGTGCCAGCAGCCGCGGTAATACGGAGGGTGCAAGCGTTAATCGGAATTACTGGGCGTAAAGCGCACG
+
GGGGGGFGGGGGGGGGGGGGGGGGGGGGGGGCGGGGGGGGGGGGGGGGGGGGGGGGGGGGGGGGGGGGGEFGGGGGGGGGGGFGGGGGGGGGGGGFGGGGGGGGDDE>FFFEECFFGGGGFGFF9?FAFGGG?EGGCECFGFGGGGEFGFFFGGGGGGGGGGGGGGGGGEEG<>FGGGGGGECDEFGGGGGGGGGGFGG5CGGGGGGGGGGGGGGG=GGGGGDGGFGGGGGGDGG=5CDDGGGD
@M03364:276:000000000-BLYN8:1:1101:21454:7909 1:N:0:1
ACTCCTACGGGAGGCAGCAGTGGGGAATATTGCACAATGGGCGCAAGCCTGATGCAGCCATGCCGCGTGTATGAAGAAGGCCTTCGGGTTGTAAAGTACTTTCAGTCGGGAGGAAGGTGGTAAGGTTAATAACCTTGGCAATTGACGTTACCGACAGAAGAAGCACCGGCTAACTCCGTGCCAGCAGCCGCGGTAATACGGAGGGTGCAAGCGTTAATCGGAATTACTGGGCGTAAAGCGCACG
+
GGGGGGGGGGGGGG>@FFFGGGGGGGGGGGGGGGGGGGGGGGGGGGGGGGGGGGGGGGGGGFGGGGGGGGGGGFEGGGGGGGGGGGGGGGGGGGGGGAEFGGGGGFGGGDFFGGGGGGGFFCFFGGGGGGGGGFGGGGFGGGGGGGGFGGGCFGGGGGGGGGGGGGGGGGGGGGA,FGGCFDGGGGGFGGGEGCGGF9;CE5CE7EGG6CGGGEGGFGGGGECGFGGGFF5*CDDCFFGDCDG<
@M03364:276:000000000-BLYN8:1:1101:12353:7917 1:N:0:1
ACTCCTACGGGAGGCAGCAGTAGGGAATCTTCCACAATGGACGAAAGTCTGATGGAGCAACGCCGCGTGAGTGAAGAAGGTTTTCGGATCGTAAAACTCTGTTGTTGGAGAAGAATGTATCTGATAGTAACTGATCAGGTAGTGACGGTATCCAACCAGAAAGCCACGGCTAACTACGTGCCAGCAGCCGCGGTAATACGTAGGTGGCAAGCGTTGTCCGGATTTATTGGGCGTAAAGCGAGCG
+
GGGGGGGGGGGGGGGGGGGGGGGGGGGGGGGGGGGGGGGGGGGGGGGGGGGGGGGGGGGGGGGGGGG7FF@FGGGGGGGGGGGGGGGGGDGGGFGGGGGGGGGGGCFGEGGGGGGGGGGGGGGFGGGGFGEFFFGGGGGGAFGGGGDGGGFGGGGGGGGFGGGG=<FGDCFGGGGGGGGGGGGGGDCGGGGGGGGGGGDFGGGCGGGGGGGGGGGGGCFGGCECEFFGGFGGGGCEFFGGGGGD
@M03364:276:000000000-BLYN8:1:1101:20983:7919 1:N:0:1
ACTCCTACGGGAGGCAGCAGTAGGGAATCTTCGGCAATGGACGAAAGTCTGACCGAGCAACGCCGCGTGAGTGAAGAAGGTTTTCGGATCGTAAAACTCTGTTGTTAGAGAAGAACAAGGACGTAAGTAACTGTACGTCCCCTGACGGTATCTAACCAGAAAGCCACGGCTAACTACGTGCCAGCAGCCGCGGTAATACGTAGGTGGCAAGCGTTGTCCGGATTTATTGGGCGTAAAGCGAGCG
+
GGGGGGGGGGGGGGGGGGGGGGGGGGGGGGGGGGGGGGGGGGGGGGGGGGGGFGGGGGGGGGGGGGGGGGGGGGGGGGGGGGGGGGGGGGGGGGGGGGGGGGGGGGGF,EFGGGGGGGGGGGGD7FEGGGGAFGGGGGGEGGGGGGGDGGFFFGDFFGFFGFFGGGGGGGGGGGGGCCFECFFGGGGGGGECEGGDCC9CB+;CGGGGGGGDGGCEGGGGG**:0::@<CEFGCEE9CFGGDCC
@M03364:276:000000000-BLYN8:1:1101:23405:7925 1:N:0:1
ACTCCTACGGGAGGCAGCAGTAGGGAATCTTCCACAATGGACGAAAGTCTGATGGAGCAACGCCGCGTGAGTGAAGAAGGTTTTCGGATCGTAAAACTCTGTTGTTAGAATAGAAGCCGCATAAGAGTAACTGATTATGCGGTAGACGGTATCTAACCAGAAAGCCACGGCTAACTACGTGCCAGCAGCCGCGGTAATACGTAGGTGGCAAGCGTTGTCCGGATTTATTGGGCGTAAAGCG
+
GGGGGGGGEEGGGGGGGGGGGGGGGGFGGGGGGGGGGGGGGGGGGGG@FGGGGGGGGGGGGGCFGGGEGGGGGGGGGGGGGGGFGGGGGGGGGGGGGGGGGGGGGGGGGGGGGGGGCFEGGGGGGGGGGGGGGGGAFGGGGGGGGGGG7FFGFGFFGFGGGFGGGFGGGGGGGGGGGGGGGGGGFGGGGGGGGGGGGGGGGFGGGGGGGGGGGGG=GGFGGD=CCF7CFGFDCGGGGCFFD
@M03364:276:000000000-BLYN8:1:1101:21245:7927 1:N:0:1
ACTCCTACGGGAGGCAGCAGTGGGGAATATTGCACAATGGGCGCAAGCCTGATGCAGCCATGCCGCGTGTGTGAAGAAGGCCTTCGGGTTGTAAAGCACTTTCAGCGAGGAGGAAGGTGGTGAGCTTAATACGTTCATCAATTGACGTTACTCGCAGAAGAAGCACCGGCTAACTCCGTGCCAGCAGCCGCGGTAATACGGAGGGTGCAAGCGTTAATCGGAATTACTGGGCGTAAAGCGCACG
+
GGGGGGGGGGGGGGDGGGGGGGGGGGGGGGGGGGGGGGGGGGGGGGGGGGGGGGGGGGGGGGGGGGGGGGGGGGCFGGGGGGGGGGGGGGGGGGGGGGGGGGGGGGGGGGGGGGGGGGGGGGGGGGGGGGGGGGGGGGGGGGGGGGGGGGGGGGGGGGGGGGGGGGGGGGGGGGGDDGGGGGGGGGGGGGGGDEGGGGGGGDEGGEEGFFGGGGGGGGGGGGGGGGGGGGGGGGCEGGGGGGGD
@M03364:276:000000000-BLYN8:1:1101:6240:7938 1:N:0:1
ACTCCTACGGGAGGCAGCAGTGGGGAATATTGCACAATGGGCGCAAGCCTGATGCAGCCATGCCGCGTGTATGAAGAAGGCCTTCGGGTTGTAAAGTACTTTCAGTCGGGAGGAAGGTGGTAAGGTTAATAACCTTGGCAATTGACGTTACCGACAGAAGAAGCACCGGCTAACTCCGTGCCAGCAGCCGCGGTAATACGGAGGGTGCAAGCGGTAATCGGAATTACTGGGCGTAAAGCGCACG
+
GGGGGGCGGGGGGGGGGEGGFGGGGGGGGGEDFFGGGAFGGGECFGGGGGGGGGGGGGGG9FFGFGGFG?FFFFGGGGGGG@EEFFCEFEFFGGGGGFEG9<FCFA9?FF7FEGGGGFFGGGGGG<FGGGGGE<<FGFGGGGGFE9FG7FGGGGGGGGGGGGGGGGEE7FGGCC;DCE:>F7DFGGFGFDGGG8CC;F9CGEEGEG8EGCE=8*;EEGGFEE==<:CFECFCDCE=CDGDGGD)
@M03364:276:000000000-BLYN8:1:1101:23309:7939 1:N:0:1
ACTCCTACGGGAGGCAGCAGTAGGGAATCTTCGGCAATGGACGAAAGTCTGACCGAGCAACGCCGCGTGAGTGAAGAAGGTTTTCGGATCGTAAAACTCTGTTGTTAGAGAAGAACAAGGACGTTAGTAACTGAACGTCCCCTGACGGTATCTAACCAGAAAGCCACGGCTAACTACGTGCCAGCAGCCGCGGTAATACGTAGGTGGCAAGCGTTGTCCGGATTTATTGGGCGTAAAGCGAGCG
+
GGGGGGGGGGGGGGGGGGGGGGGGGGGGGGGGGGGGGGGGGGGGGGGGGGGGGGGGGGGGGGGGGGGGGGGGGGGGGGGGGGGGGGGGGGGGGGGGGGGGGGGGGGGGGGGGGGGGGGGGGGGFGGGGGGGGGGGGGGGGGGGGGGCG@FGGGGGGGGGGGGGGGFGGGGGGGGGGGGGGGGGGGGGFGDDGGGGGGGGGGDFCFGGGGGGFEEGCECGG=5CCFF7FCGFGDDEEFGGGGGGD
@M03364:276:000000000-BLYN8:1:1101:19482:7983 1:N:0:1
ACTCCTACGGGAGGCAGCAGTAGGGAATCTTCGGCAATGGACGAAAGTCTGACCGAGCAACGCCGCGTGAGTGAAGAAGGTTTTCGGATCGTAAAACTCTGTTGTTAGAGAAGAACAAGGACGTTGGTAACTGAACGTCCCCTGACGGTATCTAACCAGAACGCCACGGCTAACTACGTGCCAGCAGCCGCGGTAATACGTAGGTGGCAAGCGTTGTCCGGATTTATTGGGCGTAAAGCGAGCG
+
EFGG8CEGGGGEE>CCGGEFFAFDEFGFEFGGGCF@@FG@,;@@@FGCC6F<F<@@BF+,68FFED@C=FBCFA9C?,CCCFEFFFG:E@FEEEF9A<FCGFCF?<,EGG,:BE<FC<FGFGG>FG8BD?CF9>CCFG@+@FDGFD@7FC3DE9,EFB<FC,@CF7>1:FE7:<2>CBFGCF9CFFFDFDGC8EC7E9+BC+BC?FGF69@CCG=E/+AED5*790<CGGGGD<E*7D*7CGG:
@M03364:276:000000000-BLYN8:1:1101:20529:8022 1:N:0:1
ACTCCTACGGGAGGCAGCAGTGGGGAATATTGCACAATGGGCGCAAGCCTGATGCAGCCATGCCGCGTGTATGAAGAAGGCCTTCGGGTTGTAAAGTACTTTCAGCGAGGAGGAAGGCATTAAGGTTAATAACCTTAGTGATTGACGTTACTCGCAGAAGAAGCACCGGCTAACTCCGTGCCAGCAGCCGCGGTAATACGGAGGGTGCAAGCGTTAATCGGAATTACTGGGCGTAAAGCGCACG
+
AFF@GEFGGGGCGECGGGGGGGGGECDFGAFFGGCFGGGGGGEGCFGGGGGGDGGGGGFGGGGGEGGFEC<EFGCEECGGGGGGFGGD<=FFGGGFGGG,@A?FDCG:FF=CCFGGG?FE9FGEFEDFFGGF<,5A,:CFEG9FFFDGG<:FGGD:F+@FACFFFC7BGGGDGGGGGGCE78DGGGGFCEEGC=8CFEF5B;CEGGGGD7CDGGE5CCFEGC=:F+++0<8ED/:59C><DDD<
@M03364:276:000000000-BLYN8:1:1101:25885:8043 1:N:0:1
ACTCCTACGGGAGGCAGCAGTAGGGAATCTTCGGCAATGGGGGCAACCCTGACCGAGCAACGCCGCGTGAGTGAAGAAGGTTTTCGGATCGTAAAACTCTGTTGTTAGAGAAGAACGTTAAGTAGAGTGGAAAGTTACTTAAGTGACGGTATCTAACCAGAAAGGGACGGCTAACTACGTGCCAGCAGCCGCGGTAATACGTAGGTCCCAAGCGTTGTCCGGATTTATTGGGCGTAAAGCGAGC
+
GGGGGGGGGGGGGGGGGGGGGGGGGGGGGGGGGGGG>FGGGGGGGGGGGGGGGGGGGGGGGGGGGGGFDGGGAGGGGGGGGGGGGGGGECCFFGGGGGGGGGGGGFGGGGGGGGGGGGGGGGAFGAFFGGGFFGGGGGFFGGGDFGGG>FGCFFGGGGGGCGGGDGGGGGGGGGGFGGG<:FFGGFGE7CECGGCBCFFGGGGGGGGGGGGGGG?GGEGGGGGGD9CFGGGFGGDGCFGGGGD<
@M03364:276:000000000-BLYN8:1:1101:20419:8055 1:N:0:1
ACTCCTACGGGAGGCAGCAGTAGGGAATCTTCCACAATGGACGAAAGTCTGATGGAGCAACGCCGCGTGAGTGAAGAAGGTTTTCGGATCGTAAAACTCTGTTGTTGGAGAAGAATGTATCTGATAGTAACTGATCAGGTAGTGACGGTATCCAACCAGAAAGCCACGGCTAACTACGTGCCAGCAGCCGCGGTAATACGTAGGTGGCAAGCGTTGTCCGGATTTATTGGGCGTAAAGCGAGCG
+
GGGGGGGGGGGGGGGGGGGGGGGGGGGGGGGGGGGGGGGGGGGGGGGGGGGGGGGGGGGGGGGGGGGGGGGGGGGGGGGGGGGGGGGGGGGGGGGGGGGGGGGGGGGGFFCGGGGGGGGGGGGGGGGGGGGGGGGGGGGGGGGGGGGGGGGGGGGGGGGGGGGGGGGGGGGG?ECFGGGGGGGGGGGGGGGGGGGGGGGGGCFGFGGGGGGGGGGGGGGGGEGG?GGGGGGGGGGGGGGGGGGD
@M03364:276:000000000-BLYN8:1:1101:10152:8063 1:N:0:1
ACTCCTACGGGAGGCAGCAGTGGGGAATATTGCACAATGGGCGCAAGCCTGATGCAGCCATGCCGCGTGTATGAAGAAGGCCTTCGGGTTGTAAAGTACTTTCAGTCGGGAGGAAGGTGGTAAGGTTAATAACCTTGGCAATTGACGTTACCGACAGAAGAAGCACCGGCTAACTCCGTGCCAGCAGCCGCGGTGATACGGAGGGTGCAAGCGTTAATCGGAATTACTGGGCGTAAAGCGCACG
+
GGGGGGGGGGGGGGGGGGGGGGGGGGGGGGGGGGGGGGFGGGGGGGGGGGGGGGFFGGGGGGGGGGGGEGGGGGGGGGGGGGGGGGGGGGGGGGGGGGGGGGGGGEGGGGGGGGGGGGGGGFFGFGGGGGGGGGGGGGGGGGGGGGGFGGGGGGFGGGCFFGGGGGGGGGGGGGGGGGGGGGGFCFCGGCEGGGBFFGGGGCEGGGGGGDGDEGGGGGGGGGGGGF?FGFGFGGGGGGFD<<5)
@M03364:276:000000000-BLYN8:1:1101:28057:8082 1:N:0:1
ACTCCTACGGGAGGCAGCAGTAGGGAATCTTCCACAATGGACGAAAGTCTGATGGAGCAACGCCGCGTGATTGAAGAAGGTTTTCGGATCGTAAAACTCTGTTGTTGTAGAAGAATGTATCTGATAGTAACTGATCAGGTAGTGACGGTATCCAACCAGAAAGCCACGGCTAACTACGTGCCAGCAGCCGCGGTAATACGTAGGTGGCAAGCGTTGTCCGGATTTATTGGGCGTAAAGCGAGCG
+
GGGFFGGF66BFG7;F;FGGGFGF7FGGEFFCGGC@FGFGF8C+@@FGFF,FFGGGGGGGGFGE7CF>=C=,<,C,:C8C<:E,ECCEEGGFBEEGF8EFFGGFFCG49BDF<E<FGGFFAEDGGFFGCFFFGGGGGGGGFCEFGGG7@DDD,EA<F@FGGGFG>E:FGG7FFGGFCCFG:7EGFCF,,B5CEGGGGGGCGDFGCEGCFCGC5*=:=E+=CEC=EFCGGFGFDGGDGGCDG))1
@M03364:276:000000000-BLYN8:1:1101:23534:8104 1:N:0:1
ACTCCTACGGGAGGCAGCAGTAGGGAATCTTCGGCAATGGGGGCAACCCTGACCGAGCAACGCCGCGTGAGTGAAGAAGGTTTTCGGATCGTAAAACTCTGTTGTTAGAGAAGAACGTTAAGTAGAGTGGAAAGTTACTTAAGTGACGGTATCTAACCAGAAAGGGACGGCTAACTACGTGCCAGCAGCCGCGGTAATACGTAGGTGGCAAGCGTTGTCCGGATTTATTGGGCGTAAAGCGAGC
+
GGGGGFGGGGGEGGGCGGGGGGGGGGGGGGGGGGGGGGGGGGGGGGGGGGGGGGCFGGGGGGGEGGGGGDEGGFGGGGGGGGFGGGGGGGGGGGGGGGGGGGGGGGGCGGGGGGGFGGGGGGGGGGGGFGGGGGGGGGFGFFFFDFGGGGGFGGGGFGGGFFGG77FCGGG>FFFGFGGGGCFFGGFGGGGGGGGEGGGGGFGF7FFGGGGGGG=GCGCGGD5*;CFFGFGG4DEGGGGGGGG3
@M03364:276:000000000-BLYN8:1:1101:4149:8110 1:N:0:1
ACTCCTACGGGAGGCAGCAGTGGGGAATATTGCACAATGGGCGCAAGCCTGATGCAGCCATGCCGCGTGTATGAAGAAGGCCTTCGGGTTGTAAAGTACTTTCAGTCGGGAGGAAGGTGGTAAGGTTAATAACCTTGGCAATTGACGTTACCGACAGAAGAAGCACCGGCTAACTCCGTGCCAGCAGCCGCGGTAATACGGAGGGTGCAAGCGTTAATCGGAATTACTGGGCGTAAAGCGCACG
+
GGGGGGGGGGGGGGGGGGGGFGGGGGGGGGGGGGGGGGGDGGGGGGGGGGGGGGGGGGGGGGGGGGGGGGGGGGGGGGGGGGFGGGGGGGGGGGGGGGGGGGGGGGGDGGGDEGGGGGGGGEEFFDGGGGGGGFGGGGGGGGGGGGGGGGGGGGGGDGFFFGGGCGGGGGGGGGGGGGGGGGGGGGGGGGGGGGGGGGGCECEGEGDE8EGGGGDCGGGGGDEEFGGGGGGGGGGGGGGGGGG7
@M03364:276:000000000-BLYN8:1:1101:9324:8118 1:N:0:1
ACTCCTACGGGAGGCAGCAGTAGGGAATCTTCGGCAATGGACGAAAGTCTGACCGAGCAACGCCGCGTGAGTGAAGAAGGTTTTCGGATCGTAAAACTCTGTTGTTAGAGAAGAACAAGGACGTTAGTAACTGAACGTCCCCTGACGGTATCTAACCAGAAAGCCACGGCTAACTACGTGCCAGCAGCCGCGGTAATACGTAGGTGGCAAGCGTTGTCCGGATTTATTGGGCGTAAAGCGAGCG
+
GGGGGGGGGGGGGGGGGGGGGGGGGGGGGGGGGGGGGGGGGGGGGGGGGGGGGGGGGGGGGGGGGGGGGGGGGGFGGGGGGGGGGGGGGGGGGGGGGGGGGGGGGGGGGGGGGGGGGGGGGGGGGGGGGGGGGGGGGGGGGGDGFGGGGGGGGGGG7<EGGGGGF7CFGGGGGGGGGGGGGGGGGGGGGDGGGEGGGGGGEGGCFGGGGGGCEGGGGGDEEGG*<9C7<EGGGGGGGGGGGG:/
@M03364:276:000000000-BLYN8:1:1101:5882:8123 1:N:0:1
ACTCCTACGGGAGGCAGCAGTAGGGAATCTTCCACAATGGACGAAAGTCTGATGGAGCAACGCCGCGTGAGTGAAGAAGGTTTTCGGATCGTAAAACTCTGTTGTTGGAGAAGAACGTATTTGATAGTAACTGATCAGGTAGTGACGGTATCCAACCAGAAAGCCACGGCTAACTACGTGCCAGCAGCCGCGGTAATACGTAGGTGGCAAGCGTTGTCCGGATTTATTGGGCGTAAAGCGAGCG
+
GGGGGGGGGGGGGGGGGGGFGGGGGGGGGGGGGGGGGGGGGGGGGGGGGGGGGGGGGGGGGGGGGGGFGGGGGGGGGGGFGGGGGGGGGEGGGGGGGGGGGGFGGGGGGGGGGGGGGGGGGGGGGGGGGGGGGGGGGGGGGGGGGGGGGGGGGGGGGGGGFGGGGGGGGGGGGGGGGGGGGGGGGFGGCE>BEGGDFGFGFGGGFGGGFFGGGGEGGGGGGC=EGGFCCFCCDGGGGGGGGGGD
@M03364:276:000000000-BLYN8:1:1101:12842:8135 1:N:0:1
ACTCCTACGGGAGGCAGCAGTAGGGAATCTTCGGCAATGGACGAAAGTCTGATGGAGCAACGCCGCGTGAGTGAAGAAGGTTTTCGGATCGTAAAACTCTGTTGTTGGAGAAGAACGTATTTGATAGTAACTGATCAGGTAGTGACGGTATCCAACCAGAAAGCCACGGCTAACTACGTGCCAGCAGCCGCGGTAATACGTAGGTGGCAAGCGTTGTCCGGATTTATTGGGCGTAAAGCGAGCG
+
GGGGGGGGGGGGGGGGGGGGGGGGGGGGGGGGGGGGGGGGFGGGGFGGGGGGGGGGGGGGFFGGGGGGGCCCFGGGGGGGFGGGGGGGGCGGGGGGGGGGGGCGGGGGFFGGGGGGGGGGFFGGGGGGGGGCFGGGGGGGAFGGGGGGGGGGGGGGGGGGGGGGGFFEGCFGGGGGFGGG<EGFGGGGGGGD>CEGGGGGFGGGGGGGGGGGGG5EEFFGE?EEEEFGGGFGCDGGGDFG<DD5
@M03364:276:000000000-BLYN8:1:1101:8014:8141 1:N:0:1
ACTCCTACGGGAGGCAGCAGTGGGGAATATTGCACAATGGGCGCAAGCCTGATGCAGCCATGCCGCGTGTGTGAAGAAGGCCTTCGGGTTGTAAAGCACTTTCAGCGAGGAGGAAGGTGGTGAACTTAATACGTTCATCAATTGACGTTACTCGCAGAAGAAGCACCGGCTAACTCCGTGCCAGCAGCCGCGGTAATACGGAGGGTGCAAGCGTTAATCGGAATTACTGGGCGTAAAGCGCACG
+
GGGGGGGGGGGGGGGGGGGGGGGGGGGGGGGGGGGGGGGGGGGGGGGGGGGGGGGGGGGGGGGGGGGGGGGGGGGGGGGGGGGGGGGGGGGGGGGGGGGGGGGGGGGFFGGGGGGGGGGGGGGGGGGGGGGGGGGGGGGGGGGGGGGGGGGGGGGGGGGGGGGGGGGGGGGGGGGGGGGGGGGGGGGFFEGGGGGGGGGGGEGGGGGGFGGGGGGGGGGGGGDGGGDGEGGGGGGCFGGGGGGC
@M03364:276:000000000-BLYN8:1:1101:20739:8155 1:N:0:1
ACTCCTACGGGAGGCAGCAGTGGGGAATATTGCACAATGGGCGCAAGCCTGATGCAGCCATGCCGCGTGTATGAAGAAGGCCTTCGGGTTGTAAAGTACTTTCAGTCGGGAGGAAGGTGTCAAGGTTAATAACCTTGGCAATTGACGTTACCGACAGAAGAAGCACCGGCTAACTCCGTGCCAGCAGCCGCGGTAATACGGAGGGTGCAAGCGTTAATCGGAATTACTGGGCGTAAAGCGCACG
+
GGGGGGGGGGGGGGGGGGGGGGGGGGGGGGGGGGGGGGGGGGGGGGGGGGGGGGGGGGGGGGGGGGGGGGFGGGGGGGGGGGGGGGGGGGGGGGGGGGGGGGGGGGGGGGGGGGGGGGGGGGGGGGGGGGGGGGGGGFGGGGGGGGGGGGGGGGGGGGGGGGGGGGGGGGGGGGGGGGGGGG?CGGGGGGGGGGGEGGGGGGGGG8EEGGGGEEGGGGGGGGCFFGGGGGGGGGGGGFGGCGGC
@M03364:276:000000000-BLYN8:1:1101:10409:8166 1:N:0:1
ACTCCTACGGGAGGCAGCAGTAGGGAATCTTCGGCAATGGACGAAAGTCTGACCGAGCAACGCCGCGTGAGTGAAGAAGGTTTTCGGATCGTAAAACTCTGTTGTTAGAGAAGAACAAGGACGTTAGTAACTGAACGTCCCCTGACGGTATCTAACCAGAAAGCCACGGCTAACTACGTGCCAGCAGCCGCGGTAATACGTAGGTCCCAAGCGTTGTCCGGATTTATTGGGCGTAAAGCGAGCG
+
GGGGGGGGGGGGGGGGGGGGGGGGGGGGGGGGGGGGGGGGGGGGGGGGGFGGGGGGGGGGGGGGGGGGGGGGGGGGGGGGGGGGFGGGGGGGGGGGGGGGGGGGGGGGFGGGGGGGGGGGGGGEFGGGGGGGGGFGGGGGGGGGGGGGGGGGGFGGGGGGGGGGGGGGGGGGGGGGGGGGGGG?:<>FGGGGGGGEG??EGGGGG9CEGFGC=EGGGGFEG=EGGFGGGGGGGGGGCFFGGGGD
@M03364:276:000000000-BLYN8:1:1101:24630:8192 1:N:0:1
ACTCCTACGGGAGGCAGCAGTGGGGAATATTGCACAATGGGCGCAAGCCTGATGCAGCCATGCCGCGTGTGTGAAGAAGGCCTTCGGGTTGTAAAGCACTTTCAGTGAGGAGGAAGGTGGTGAACTTAATACGTTCATCAATTGACGTTACTCGCAGAAGAAGCACCGGATAACTCCGTGCCAGCAGCCGCGGTAATATGGCGGGTGCAAGCGTTAATCGGAATTACTGGGCGTGAAGCGCACG
+
FGGFGGGGGGGGGEGDGGGGGGGGGBFFGGGGGGGGGGGGGGGDCFBFGGGGGGGGGGCG9EGGGGGGG:FEGGGGGGGGCEFFFGGCFGGGGGGGG<FF=FAC9,5,,BFFC:BABFG@FGE?,?F<BF<,?<=BF,F9?F?F9F7+3>+,,@7>CGD3D@FFFF7F7*6*>B;DCC>E**2>DDFE84**:14*=,,>,*3=8*:*AFFCG**1:?:>**15<0<+<+;ED5*:C70>3))7
@M03364:276:000000000-BLYN8:1:1101:21438:8205 1:N:0:1
ACTCCTACGGGAGGCAGCAGTGGGGAATATTGCACAATGGGCGCAAGCCTGATGCAGCCATGCCGCGTGTATGAAGAAGGCCTTCGGGTTGTAAAGTACTTTCAGCGAGGAGGAAGGCATTAAGGTTAATAACCTTAGTGATTGACGTTACTCGCAGAAGAAGCACCGGCTAACTCCGTGCCAGCAGCCGCGGTAATACGGAGGGTGCAAGCGTTAATCGGAATTACTGGGCGTAAAGCGCACG
+
GGGGGGGGGGGGGGGGGGGGGGGGGGGGGGGGGGGGGGFGGGGGGGGGGGGGGGGGGGGGGGGGGGGGGGGGGGGGGGGGGGGGGGGGGGGGGGGGGGGGGGGGGGGEGGEGGGGGGGGGGGGGGGGGGGGGGGGGGGGGGGGGGGGEFGGGGGGGGG?FGGGFGGGGGGGGGGGGGGGGG>EGGGGGGGGGGGDGGGGGGGGGGGGGGCGGGGGGGGGGGGGGGGFGGGGGGGGGGGFDGGG<
@M03364:276:000000000-BLYN8:1:1101:11466:8213 1:N:0:1
ACTCCTACGGGAGGCAGCAGTAGGGAATCTTCGGCAATGGGGGCAACCCTGACCGAGCAACGCCGCGTGAGTGAAGAAGGTTTTCGGATCGTAAAACTCTGTTGTTAGAGAAGAACGTTAAGTAGAGTGGAAAGTTACTTAAGTGACGGTATCTAACCAGAAAGGGACGGCTAACTACGTGCCAGCAGCCGCGGTAATACGTAGGTCCCAAGCGTTGTCCGGATTTATTGGGCGTAAAGCGAGC
+
GGGGGGGGGGGGGGGGGGGGGFGGGGGGGGGGGGGGGGGGGGGGGGGFGGGGGGGGGGGGGGGGGGGGGGGGGGGGGGGGGGGGGGGGGGGGGGGGGGGGGGGGGGGGFGGGGGGGGGGFGGGGGGGGGGGFGGGGGGGGGGGGGGGGGGDFGFCGDFCFGGGGGGFGGGGGGGGGGGGGGGGGGGGGGGGGGGGGGGGGGGGGGGGGGGGGGGGGGGGGGGEGGFGGGGGGFDEGGGGGGGG3
@M03364:276:000000000-BLYN8:1:1101:7506:8223 1:N:0:1
ACTCCTACGGGAGGCAGCAGTAGGGAATCTTCGGCAATGGGGGCAACCCTGACCGGGCAACGCCGCGTGAGTGAAGAAGGTTTTCGGATCGTAAAACTCTGTTGTTAGAGAAGAACGTTAAGTAGAGTGGAAAGTTACTTAAGTGACGGTATCTAACCAGAAAGGGACGGCTAACTACGTGCCAGCAGCCGCGGTAATACGTAGGTCCCAAGCGTTGTCCGGATTTATTGGGTGTAAAGCGAGC
+
GGGGGGGGGGGGGGGGGGGGGGGGGGGGGGGGGGGGGGGGGGGGGGGGGGGGGGGGGGGGGGGGGGGGGGGGGGGGGGGGGGGGGGGGGGGGGGGGGGGGGGGGGGGGFGGFGGGGGGGGGGFGGFGGGGGFGGGGGGGGGGGGGGGGGGGGGGGGGGGGGGGGGGGGGGGGGGGFFGGFFGGGGGGGGGGGGG:CGGGGGFFFGGGGGGGGGGGGGGFFEEGG59?CFGGG5<EGGGCFGCG3
@M03364:276:000000000-BLYN8:1:1101:9506:8223 1:N:0:1
ACTCCTACGGGAGGCAGCAGTAGGGAATCTTCGGCAATGGACGAAAGTCTGACCGAGCAACGCCGCGTGAGTGAAGAAGGTTTTCGGATCGTAAAACTCTGTTGTTAGAGAAGAACAAGGACGTTAGTAACTGAACGTCCCCTGACGGTATCTAACCAGAAAGCCACGGCTAACTACGTGCCAGCAGCCGCGGTAATACGTAGGTGGCAAGCGTTGTCCGGATTTATTGGGCGTAAAGCGAGCG
+
GGGGGGGGGGGGGGGGGGGGGGGFGGGGGGGGGGGGGGGGGGGGGGGFGGGGGGGGGGGGGGDGGDGFGDFGGGGGGGGGGGGGGGGGGDGGGFGGGGGGGGGGGGGGGGGFGGGGGGGGFGGEGGGGGGDFGGGGGGGDGGGGGGGGGGGGGGGGGGGGGGGGFGGGGGGGGGGGGGGGGGGEFGFGFEGGEGECGFGGGGCEFGGFGGGGGDGGEFCEGC5CF9EGFECFGGGGGGGGGGGD
@M03364:276:000000000-BLYN8:1:1101:26367:8227 1:N:0:1
ACTCCTACGGGAGGCAGCAGTGGGGAATATTGCACAATGGGCGCAAGCCTGATGCAGCCATGCCGCGTGTATGAAGAAGGCCTTCGGGTTGTAAAGTACTTTCAGCGAGGAGGAAGGCATTAAGGTTAATAACCTTAGTGATTGACGTTACTCGCAGAAGAAGCACCGGCTAACTCCGTGCCAGCAGCCGCGGTAATACGGAGGGTGCAAGCGTTAATCGGAATTACTGGGCGTAAAGCGCACG
+
FGGGGGGGGGFEDEGGGGGGGGGGGGGGGFGGGGGGGGFGGGGGGGG@EFGGGGGGGGGGGGFGEGF@F:FGGGGGGGGF8FFGGGGGGGGGGGGG9<CF9FFGDFEGGGGGGGGGGCFGG9DFG<AEECGGG8??FG@FF9FGGGGGDFFFGEEFGGFGGGGGGGGGGGGGGGFC,>FCGGCEFFFGFGCE5:8C9FGDGGGGGGG5EGGGG>EGFF?EDCE=CFFFGF=CCDE=FGCDGDDD
@M03364:276:000000000-BLYN8:1:1101:17226:8231 1:N:0:1
ACTCCTACGGGAGGCAGCAGTAGGGAATCTTCCACAATGGACGAAAGTCTGATGGAGCAACGCCGCGTGAGTGAAGAAGGTTTTCGGATCGTAAAACTCTGTTGTTGGAGAAGAATGTATCTGATAGTAACTGATCAGGTAGTGACGGTATCCAACCAGAAAGCCACGGCTAACTACGTGCCAGCAGCCGCGGTAATACGTAGGTGGCAAGCGTTGTCCGGATTTATTGGGCGTAAAGCGAGCG
+
GGGGGGGGGGGGGGGGGGGGGGGGGGGGGGGGGGGGGGGGGGGGGGGGGGGGGGGGGGGGGGGGGGGGGGGGGGGGGGGGGGGGGGGGGGGGGGGGGGFGGGGGGGGGGGGGGGGGGGGGGGGGGGGGGGGGGGGFGGGGGGGFGGGGGGGGGGGGGGGGGGGGGGGGGGGGGGGGGGGGGFFFGGGGGGGGGGGGGGGGGGGGGGGFGGGGGGGGGFC=EEEGGGGGCFFGGGGGGGGGGGCC
@M03364:276:000000000-BLYN8:1:1101:16292:8235 1:N:0:1
ACTCCTACGGGAGGCAGCAGTAGGGAATCTTCGGCAATGGACGAAAGTCTGACCGAGCAACGCCGCGTGAGTGAAGAAGGTTTTCGGATCGTAAAACTCTGTTGTTAGAGAAGAACAAGGACGTTAGTAACTGAACGTCCCCTGACGGTATCTAACCAGAAAGCCACGGCTAACTACGTGCCAGCAGCCGCGGTAATACGTAGGTGGCAAGCGTTGTCCGGATTTATTGGGCGTAAAGCGAGCG
+
GGGGGGGGGGGGGGGGGGGGGGGGGGGGGGGGGGGGGGGGGGGGGGGGGGGGGGGGGGGGGGGGGGGGGGGGGGGGGFGGGGGGGGGGGGGGGGGGGGGGGGGGGGGGGGGGGGGGGGGGGGGGGFGGGGGGGGGGGGGGGGGGGGGGGGGGGGGGGGGGGGGGGGGGGGGGGGGGGGGGGGFGGGGGGGGGGGGGGGGGGGGGEGGGGGFGGGGDGGGCEEG=FEGGGGGGGGGGGGGGDGD7
@M03364:276:000000000-BLYN8:1:1101:23034:8235 1:N:0:1
ACTCCTACGGGAGGCAGCAGTAGGGAATCTTCGGCAATGGACGAAAGTCTGACCGAGCAACGCCGCGTGAGTGAAGAAGGTTTTCGGATCGTAAAACTCTGTTGTTAGAGAAGAACAAGGACGTTAGTAACTGAACGTCCCCTGACGGTATCTAACCAGAAAGCCACGGCTAACTACGTGCCAGCAGCCGCGGTAATACGTAGGTGGCAAGCGTTGTCCGGATTTATTGGGCGTAAAGCGAGCG
+
GGGGGGGGGGGGGGG@FGFGGGGGGGGGGGGGGGGGGGGGGGGGGGGGGGGGGGGGGGGGGGGGGGGGF>FFGGGGDGGGGGGGGGGGGGGGGGGGGGGGGGGGGGCDFFGGGGGGGGGGGGGFGGGGGGGGFGGGGGFCFFEFFGEGGFFGGGGGGGGGGGGDFGGGGGGGGGGGGGGGGGGGGGFGGGGGGGGGGGGGGGGGGGGFGGC=CGGGGFEGG?;EGFGGGGGGGG*:CGGDGGD5
@M03364:276:000000000-BLYN8:1:1101:6394:8271 1:N:0:1
ACTCCTACGGGAGGCAGCAGTAGGGAATCTTCGGCAATGGACGAAAGTCTGATGGAGCAACGCCGCGTGAGTGAAGAAGGTTTTCGGATCGTAAAACTCTGTTGTTGGAGAAGAATGTATCTGATAGTAACTGATCAGGTAGTGACGGTATCCAACCAGAAAGCCACGGCTAACTACGTGCCAGCAGCCGCGGTAATACGTAGGTGGCAAGCGTTGTCCGGATTTATTGGGCGTAAAGCGAGCG
+
GGGGGGGGGGGGGGGGGGGGGGGGGGGGGGGGGGGGGGGGGGGGGGGGGGGGGGGGGGFGGGGGGGGGGGGEGGGGGGGGFFGGGGFEGCCGGGGGGGGGGGFGGGGGBFGFGGGCGGF9FGGG9FGGGGGGGGGGGGGGGFGFGGGGGGGGGGFFGGGGFGGGGGFGGDGGGGFFGGGGGGGGGGGGGGGGGGDEGGGG<E8E9CCGFGFGGGDCCFGEGGCEDCGGGGGGCGGGGGGGGGGC
@M03364:276:000000000-BLYN8:1:1101:22168:8302 1:N:0:1
ACTCCTACGGGAGGCAGCAGTGGGGAATATTGCACAATGGGCGCAAGCCTGATGCAGCCATGCCGCGTGTGTGAAGAAGGCCTTCGGGTTGTAAAGTACTTTCAGTCGGGAGGAAGGTGTCAAGGTTAATAACCTTGGCAATTGACGTTACCGACAGAAGAAGCACCGGCTAACTCCGTGCCAGCAGCCGCGGTAATACGGAGGGTGCAAGCGTTAATCGGAATTACTGGGCGTAAAGCGCACG
+
GGGGGGGGGGGGGGGGGGGGGGGGGGEGFGGGGGGGGGGGGGGGGGGGGGGGGGGGGGGGGGGGGEGGGGGGGGGGGEGGEFFGGGGGGGGD<FGGFGGGGGEDGGGGGGGGGEGGGGGGGGGGFGGGGGGGGGGGG8F@GGF9BFGGGGGGGGGGGFFFGGGGGGGGGGGGGGGGGGFEGGGGGGGGFEGGGGGGDC?EEEGGGGGDF@FGGGGGGGGGG?E=EGGG7FFC55=E<>7CGGDC
@M03364:276:000000000-BLYN8:1:1101:18373:8317 1:N:0:1
ACTCCTACGGGAGGCAGCAGTGGGGAATATTGCACAATGGGCGCAAGCCTGATGCAGCCATGCCGCGTGTATGAAGAAGGCCTTCGGGTTGTAAAGTACTTTCAGTCGGGAGGAAGGTGTCAAGGTTAATAACCTTGGCAATTGACGTTACCGACAGAAGAAGCACCGGCTAACTCCGTGCCAGCAGCCGCGGTAATACGGAGGGTGCAAGCGTTAATCGGAATTACTGGGCGTAAAGCGCACG
+
GGGGGGGGGGGGGGGGGGGGGGGGGGGGGGGGGGGGGGGFGGGGGGGGGGGGGGGGGGGGGGGGGGGGGGGGGGGGGGGGGGGGGGGGGGGGGGGGGGGGGGGGGGGGGGCFGGFFGGGGGGGGGGGGGGGGGGGGGGGGGGGCFGGFGGGGGGGGGGGGGGGGGGGGGEGGGGGGGGGG@FFGGGGGFEGGGGGGGCCCEEGGGGGGGGFCGGGGGDGGGDGGGGGGGFGCG5CEFGGGGGG<
@M03364:276:000000000-BLYN8:1:1101:10089:8329 1:N:0:1
ACTCCTACGGGAGGCAGCAGTAGGGAATCTTCGGCAATGGACGAAAGTCTGACCGAGCAACGCCGCGTGAGTGAAGAAGGTTTTCGGATCGTAAAACTCTGTTGTTAGAGAAGAACAAGGACGTTAGTAACTGAACGTCCCCTGACGGTATCTAACCAGAAAGCCACGGCTAACTACGTGCCAGCAGCCGCGGTAATACGTAGGTGGCAAGCGTTGTCCGGATTTATTGGGCGTAAAGCGAGCG
+
GGGGGGGGGGGGGGGGGGGGGGGGGGGGGGGGGGGGGGGGGGGGGDGGGFGGGGGGGGGGGGGGGGGGGGGGGGGGGGGGGGGGGGGGGGGGGFGGGGGGGGGGGGGGGGGGGGGGGGGGGGGEGGGGGGGGGGGGGGGGGGGGGGGGGGGGGGGGGGGGGGGGGGGGGGGGGGGGGGGGGGGGGGGGCEEGGGGEGGGGGGGGGGGG>FGGGGGGGGGGGGGGGGGGDGGGGDEGGGGGGGGD
@M03364:276:000000000-BLYN8:1:1101:9822:8340 1:N:0:1
ACTCCTACGGGAGGCAGCAGTAGGGAATCTTCGGCAATGGACGAAAGTCTGACCGAGCAACGCCGCGTGAGTGAAGAAGGTTTTCGGATCGTAAAACTCTGTTGTTAGAGAAGAACAAGGACGTTAGTAACTGAACGTCCCCTGACGGTATCTAACCAGAAAGCCACGGCTAACTACGTGCCAGCAGCCGCGGTAATACGTAGGTGGCAAGCGTTGTCCGGATTTATTGGGCGTAAAGCGAGCG
+
GGGGGGGGGCFGGGGGGGGGFGGGGGGGGGGEGGGGDFGGGGECGCEGGFGFGGCGGGGGGGGGGGGGG:FGGGGEGFGGFGGGECFCEEFGGGGGGGGGGGGGGGGGGGGGGGFGGGFC<FFFGFEGEGGGGGGGGGG@CGGGGGGGCGGGGEFGGGGGGGGCFFGGGGG7FFFFFGGGDFFGDGGEGGGGEE5CE<<CF9ECGGGGFCG*AEE5EGFGG:5599<CC6E=DGGGD7>DGGG<
@M03364:276:000000000-BLYN8:1:1101:23676:8361 1:N:0:1
ACTCCTACGGGAGGCAGCAGTGGGGAATATTGCACAATGGGCGCAAGCCTGATGCAGCCATGCCGCGTGTATGAAGAAGGCCTTCGGGTTGTAAAGTACTTTCAGCGGGGAGGAAGGTGAGTGGTTTAAAACGCCATTCAATTGACGTTACTCGCAGAAGAAGCACCGGCTAACTCCGTGCCAGCAGCCGCGGTAATACGGAGGGTGCAAGCGTTAATCGGAATTACTGGGCGTAAAGCGCACG
+
GGGGGGGGGGGGGGGGGGGGGGGGGGGGGGGGGGGGGGGGGGGGGGGGGGGGGGGGGGGGGGGGGGGFGGGFGGGGGGGGGGGGGGGGGGGGGFGGGGGFGGGGGG7FGGDGGGGFG>FAFFGGGGGFGGGGCFGGGGGGGGGGGGGGGGGGFGGGGGGFCGGGGGGGGGFGFGGGCEG*<FGGGGGGGGGGGGGGGGFC5CGCEEECFFFGGEGGFEGCGD5CCFGGGFGGGGGGG:FDGDC7
@M03364:276:000000000-BLYN8:1:1101:16948:8362 1:N:0:1
ACTCCTACGGGAGGCAGCAGTAGGGAATCTTCGGCAATGGACGAAAGTCTGACCGCGCCACGCCGCGTGTGTGAAGAAGGTTTTAGGATCGTAAAACTCTGTTGTTAGAGAAGAACAAGGACGTTAGTAACTGAACGTCCCCTGACGGGATCTAACCAGAACAGGACGGCTAACTACGAGCCAGCCGCCGCGGTAATACGTAGGTCCCAAGCGTTATCCGGATTTAGTGGGCGTAAAGCGAGCT
+
EFFFFG<FCE7B@FFE@E@DEFC,@CE<CEF,6@C:7C9ECD:F+@66;,C:,CF+@@:@7C+,++@FC?<FCA,C?8FC4E,<,:?D<ECE<A+CF8FGFGG,,,,A,C<===,F<8?,B=:++BCFD<<?B9D<BF<:F,@3@,8=+3+@9383D<FC,,,553*5*11>,,?,>8*>FBE,**4:CBB*:C8C9+<B3+*2:<C*+0;**;**/30*5**/3++39*;F)/*1/*:)*/9)
@M03364:276:000000000-BLYN8:1:1101:13953:8362 1:N:0:1
ACTCCTACGGGAGGCAGCAGTAGGGAATCTTCGGCAATGGGGGCAACCCTGACCGAGCAACGCCGCGTGAGTGAAGAAGGTTTTCGGATCGTAAAACTCTGTTGTTAGAGAAGAACGTTAAGTAGAGTGGAAAGTTACTTAAGTGACGGTATCTAACCAGAAAGGGACGGCTAACTACGTGCCAGCAGCCGCGGTAATACGTAGGTGGCAAGCGTTGTCCGGATTTATTGGGCGTAAAGCGAGC
+
FGGGFGGGGGGGGGG>FGGFGDGGGGGGGGGGGGGGGGGGGGGGGFGGGGGGGGGGGEGGFGGGCGGGGGGGGGGGGGGGGGGGGGGGGEGGGGGGGG,EFGGFEEEGEFGGGGGCCGGGEFGGFGGGGGGGGGGGGGGGGGGDGFGGGGFGFCGFGGGGCFFGGCFGGGGGGFGFCFFGGGGGGGGGGGGGGGGDEGCGFECGEFF8:FCFGGGCEEF?EE8C8EGFEGFCCDGGGGCDDGG)
@M03364:276:000000000-BLYN8:1:1101:9556:8399 1:N:0:1
ACTCCTACGGGAGGCAGCAGTAGGGAATCTTCGGCAATGGACGAAAGTCTGACCGAGCAACGCCGCGTGAGTGAAGAAGGTTTTCGGATCGTAAAACTCTGTTGTTAGAGAAGAACAAGGACGTTAGTAACTGAACGTCCCCTGACGGTATCTAACCAGAAAGCCACGGCTAACTACGTGCCAGCAGCCGCGGTAATACGTAGGTGGCAAGCGTTGTCCGGATTTATTGGGCGTAAAGCGAGCG
+
GGGGDEGGGGDGGGGGGGGGGGGGGGGGGGGGGGGGGGGGGGGGGGGFGGGFGGDGGGGGGGGGGGGGGGGFGGGGDEGGGGGGGGGEFFGGGGGGGGGGGGGGGGGGGGGGGGGGGGGGGGGCFGGGGGGGGGGGGGGDGGGGGGGGGGGFGGGGGGGGGGGGGGGGFGGDGGGGGGGGGGGGGGGGGGGGGGGGGEFFGGGGGGGGGFGGGGCCEFCEG=8CGGGGFGGGDGGGGGGGGGGD
@M03364:276:000000000-BLYN8:1:1101:6807:8407 1:N:0:1
ACTCCTACGGGAGGCAGCAGTAGGGAATCTTCCACAATGGACGAAAGTCTGATGGAGCAACGCCGCGTGAGTGAAGAAGGTTTTCGGATCGTAAAACTCTGTTGTTGGAGAAGAATGTATCTGATAGTAACTGATCAGGTAGTGACGGTATCCAACCAGAAAGCCACGGCTAACTACGTGCCAGCAGCCGCGGTAATACGTAGGTGGCAAGCGTTGTCCGGATTTATTGGGCGTAAAGCGAGCG
+
GGGGGGGGGGGGGGGGGGGGGGGGGGGGGGGGGGGGGGGGGGGGGGGGGGGGGGGGGGGGGGGGGGECDGGGGGGGGGGGEGGGGGGGGGGGGGGGGGGGGGGGGDGGGGGGGGGGGGGGFGGGGGGGGGGGFGGGGGGGGFGGGGGGFGGGGGGGGGGGGGGGGGGGDGGGFGFCGGGGGGGGGGGGGGGGGEGGGGGGGGGGGGGGGEFDEGGGGGGGGGGGFCC?FGF=CGGGGGGGGGD<
@M03364:276:000000000-BLYN8:1:1101:20813:8426 1:N:0:1
ACTCCTACGGGAGGCAGCAGTAGGGAATCTTCGGCAATGGGGGCAACCCTGACCGAGCAACGCCGCGTGAGTGAAGAAGGTTTTCGGATCGTAAAACTCTGTTGTTAGAGAAGAACGTTAAGTAGAGTGGAAAGTTACTTAAGTGACGGTATCTAACCAGAAAGGGACGGCTAACTACGTGCCAGCAGCCGCGGTAATACGTAGGTCCCAAGCGTTGTCCGGATTTATTGGGTGTAAAGCGAGC
+
GGGGGGGGGGGGGGGGGGGGGGGGGGGGGGGGGGGGGGGGGGGGGGGGGGGGGGGGGGGGGGGGGGGGGGGGGGGGGGGGFGGGGGGGGGGGGGGGGGGGGGGGGGGGGGGGGGGGGGGGGGGGGGGGGGGFGGGGGGGGGGGGGGGGGGGGGGFGGGGGGGGGGDGGGDGEGGGGGGGGGGFGGGGFFGGGGGGGGGGGGGGGGGGFFFGGFGEEGGGGEGCCCCFCFCFGGGGGGGDFDDG3
@M03364:276:000000000-BLYN8:1:1101:22616:8427 1:N:0:1
ACTCCTACGGGAGGCAGCAGTAGGGAATCTTCGGCAATGGACGAAAGTCTGACCGAGCAACGCCGCGTGAGTGAAGAAGGTTTTCGGATCGTAAAACTCTGTTGTTAGAGAAGAACAAGGACGTTAGTAACTGAACGTCCCCTGACGGTATCTAACCAGAAAGCCACGGCTAACTACGTGCCAGCAGCCGCGGTAATACGTAGGTGGCAAGCGTTGTCCGGATTTATTGGGCGTAAAGCGAGCG
+
EFFGGGGGGGG@FEB;FFGGGEEFGGGFGGGGGGGGGGGGAEGFCEEGGGGCGEF::C7FGC@FGGGGGCFGGGGFCFGGG9<DBFCFGCGGGCDCEFGGGG9,A=,?EAFAE=F@EF8<,:CFFFEFGGGGGGFGGD@+>FFFGGEGG+FCE<=FFFCFCEFCGFFGEGFECGGGGGGGCFGGGGGG,:CEEGE7B9CF9CCGGGGGD6AFG5CC=<EGG5*AEGGG?CCF<DEEGGGGGDGG
@M03364:276:000000000-BLYN8:1:1101:12283:8433 1:N:0:1
ACTCCTACGGGAGGCAGCAGTGGGGAATATTGCACAATGGGCGCAAGCCTGATGCAGCCATGCCGCGTGTATGAAGAAGGCCTTCGGGTTGTAAAGTACTTTCAGTCGGGAGGAAGGTGTCAAGGTTAATAACCTTGGCAATTGACGTTACCGACAGAAGAAGCACCGGCTAACTCCGTGCCAGCAGCCGCGGTAATACGGAGGGTGCAAGCGTTAATCGGAATTACTGGGCGTAAAGCGCACG
+
GGGGGGGGGGGGGGGGGGGGGFGGGGGGGGGGGGGGGGGGGGDGGGGGGGGGGGGGGGGGGGGGGGGGGEGGGGFGGFGGGGGGGGGGGGGGGGGGGGGGFGGGGGGGGGDGGFGGGGGGGGGGGGGFFGGGFFGGAFGGGFGFGFGGGGGGGEDEGCFGGGGGGGGGGGGGGGGGGGGGGGGGGGGDGGGGGGGGGGFGGDEGGGGGGGGGGGDGCFGGGEC:8F?FGF=FGGGGFDCDGGC<
@M03364:276:000000000-BLYN8:1:1101:19011:8434 1:N:0:1
ACTCCTACGGGAGGCAGCAGTGGGGAATATTGCACAATGGGCGCAAGCCTGATGCAGCCATGCCGCGTGTATGAAGAAGGCCTTCGGGTTGTAAAGTACTTTCAGTCGGGAGGAAGGTGGTAAGGTTAATAACCTTGGCAATTGACGTTACCGACAGAAGAAGCACCGGCTAACTCCGTGCCAGCAGCCGCGGTAATACGGAGGGTGCAAGCGTTAATCGGAATTACTGGGCGTAAAGCGCACG
+
GGGGGGGGGGGGGGGGGGGGGFGGGGGGGGGGGGGGGGGGGGGGGGGGGGGGGGGGGGGGGGGGGGGGGGGGGGGGGGGGGGGGGGGGGGGGGGGGGGGGGGGGGGGGGGGGGGGGGGGGGGGGGGGGGGGGFGGGGCGGGGGFGGGGGGGGGGGGGGGGGGGGGGGGGGGGGGGFGGGGGGGGGGGGGGGGGGGGGGGGG>EGG55*:CGFGGGGGGGGGGEGGGGGGGFGGGGGGGGGGGG<
@M03364:276:000000000-BLYN8:1:1101:26147:8446 1:N:0:1
ACTCCTACGGGAGGCAGCAGTAGGGAATCTTCCACAATGGACGAAAGTCTGATGGAGCAACGCCGCGTGAGTGAAGAAGGTTTTCGGATCGTAAAACTCTGTTGTTGGAGAAGAACGTATTTGATAGTAACTGATCAGGTAGTGACGGTATCCAACCAGAAAGCCACGGCTAACTACGTGCCAGCAGCCGCGGTAATACGTAGGTGGCAAGCGTTGTCCGGATCTATTGGGCGTAAAGCGAGCG
+
GGGGGGGGGGGDEFCEGGGGGGGGGGFGGFGGGGGEGGGGFGGGGDGFGGGGGGGGGFGGGGGGGGG@FDDFGFGGGGGGFF?DFGGEC@FGCBFFGGGGGGGGGG,EFGCEGG8FFFFDGGGFFCEEGGFFGGFE9FE,:>FFGFGDGFGF9FDFGCFCFGGGFCGGEGGFFGC9FEFC7*=FG,:DGEGGGEGDFF?FC:5BC9C><@CCEE5=CFGEGD**>EF7C6ECCDGGG7C<C5CC
@M03364:276:000000000-BLYN8:1:1101:10904:8453 1:N:0:1
ACTCCTACGGGAGGCAGCAGTAGGGAATCTTCCACAATGGACGAAAGTCTGATGGAGCAACGCCGCGTGAGTGAAGAAGGTTTTCGGATCGTAAAACTCTGTTGTTGGAGAAGAACGTATTTGATAGTAACTGATCAGGTAGTGACGGTATCCAACCAGAAAGCCACGGCTAACTACGTGCCAGCAGCCGCGGTAATACGTAGGTGGCAAGCGTTGTCCGGATTTATTGGGCGTAAAGCGAGCG
+
GGGGDGGGGGGFGGGGGGGGGFGGGGGGGGGGGGGGGGGGGGGGEGGGGGGGGGGGGGGGGGGGGGGEGGGGGGGGGGGGGGGGGGGGGGGGGEFGGGGGFGGGGGGDFGGGGGGGGGGGFGGGGGGGGGGGGGGGCGGGGGGGGGGGGFFGFGGGGGGGGGGGFGGDCGGGCGGGGGGGGGGFDGEDGGGGDEGGGGFGGDF8CGGGGGGGGGGGGFFGGGD5@CCGGGGGG57EFGGGGGGD
@M03364:276:000000000-BLYN8:1:1101:27365:8458 1:N:0:1
ACTCCTACGGGAGGCAGCAGTAGGGAATCTTCGGCAATGGACGAAAGTCTGACCGAGCAACGCCGCGTGAGTGAAGAAGGTTTTCGGATCGTAAAACTCTGTTGTTAGAGAAGAACAAGGACGTTAGTAACTGAACGTCCCCTGACGGTATCTAACCAGAAAGCCACGGCTAACTACGTGCCAGCAGCCGCGGTAATACGTAGGTCCCAAGCGTTGTCCGGAGTTATTGGGCGTAAAGCGAGCG
+
GGGGGFFGGGGGGGDGGGGGGGGGGGGGGGGGGGGGGGGGGGGGGEGGFGGGFGGGEGGG8@F7FCF@FCCEFGGFDGGDAFGGGGGGGEEGGGGGGGCGGGGGFFGGFFGGGGGFFGGGGGFEFGGGGGGGGGGGGGG+@FFGGFGGEFF9FGGGGFFGGGGCGGGGGGGGGGFGF8FGCGGGGGGGGG*BEGGEGCCGCGGGC;BCFCGGGGGDGF7EGGEEGGFFGGGGDGGGCFGGGGGD
@M03364:276:000000000-BLYN8:1:1101:7224:8459 1:N:0:1
ACTCCTACGGGAGGCAGCAGTAGGGAATCTTCGGCAATGGACGAAAGTCTGACCGAGCAACGCCGCGTGAGTGAAGAAGGTTTTCGGATCGTAAAACTCTGTTGTTAGAGAAGAACAAGGACGTTAGTAACTGAACGTCCCCTGACGGTATCTAACCAGAAAGCCACGGCTAACTACGTGCCAGCAGCCGCGGTAATACGTAGGTGGCAAGCGTTGTCCGGATTTATTGGGCGTAAAGCGAGCG
+
GGGGGGGGGGGGGGGGGGGGGGGGGGGGGGGGGGGGGGGGGGGGGGGGGGGGGGGGGGGGGGGGGGGGGGGGFGGFGGGGGGGGGGGGGGGGGGGGGGGGGGGGGGGGGGGGGGGGGGGGGGGGGGGGGGGGGGGGGGGDGGGGGGGGGGGGGGGGGGGGGGGGGGGGGGGGGGGGGGGGGGGGGGGGGGGGGGGGGGGFFDGGGGGG8FGGDEDGE??EECD5EGGGGGGGGGGDGGGGGD31
@M03364:276:000000000-BLYN8:1:1101:12477:8466 1:N:0:1
ACTCCTACGGGAGGCAGCAGTAGGGAATCTTCCACAATGGACGAAAGTCTGATGGAGCAACGCCGCGTGAGTGAAGAAGGTTTTCGGATCGTAAAACTCTGTTGTTGGAGAAGAATGTATCTGATAGTAACTGATCAGGTAGTGACGGTATCCAACCAGAAAGCCACGGCTAACTACGTGCCAGCAGCCGCGGTAATACGTAGGTGGCAAGCGTTGTCCGGATTTATTGGGCGTAAAGCGAGCG
+
GGGGGGGFFGGGGGGGGGGGGGGGGGGGGGGGGGGGGGGGGGGGGGGGGGEGGGGGGGGGGGGGEGGGGGFGGGGGGGGGGGGGGGGGGGGGGGGGGGFFGGGGGGGGGGGCFGGGGGFFGGGGGGGGGGGGGGGGGGFGGGGGGFFGGGGGFFGGGGGFGGGG?EGGGGGGGGGGGGGGEFGGGGGF7CEGGEEEFGGGGFFGGFCGGFGDGGGE=FFGGGEE?GFGGGGGGGGEGGGGGGGC
@M03364:276:000000000-BLYN8:1:1101:11202:8487 1:N:0:1
ACTCCTACGGGAGGCAGCAGTGGGGAATATTGCACAATGGGCGCAAGCCTGATGCAGCCATGCCGCGTGTATGAAGAAGGCCTTCGGGTTGTAAAGTACTTTCAGCGAGGAGGAAGGCATTAAGGTTAATAACCTTAGTGATTGACGTTACTCGCAGAAGAAGCACCGGCTAACTCCGTGCCAGCAGCCGCGGTAATACGGAGGGTGCAAGCGTTAATCGGAATTACTGGGCGTAAAGCGCACG
+
GGGGGGGGGGGGGGGGGGGGGGGGGGGGGGGGGGGGGGGGGGGGGGGGGGGGGGFGGGGGGGDGGGGGGGGGGGGGGGGGGGGGGGGGGGGGGGGGGGGGGGGGGGGGGGGGGGFDGGGGGGGGGGGGGGGGGGGGFFGFGGGGGGGEFGGGEGGGDGGGGGGGGGGGGGGGGFGACEFGGGGGGGGGGGGGGGGGGGFGGGGGGGDDFFF8EGGGGGGGGEGGGGGGGGGFDC*1>CCDGGG5
@M03364:276:000000000-BLYN8:1:1101:9411:8497 1:N:0:1
ACTCCTACGGGAGGCAGCAGTAGGGAATCTTCGGCAATGGGGGCAACCCTGACCGAGCAACGCCGCGTGAGTGAAGAAGGTTTTCGGATCGTAAAACTCTGTTGTTAGAGAAGAACAAGGACGTTAGTAACTGAACGTCCCCTGACGGTATCTAACCAGAAAGCCACGGCTAACTACGTGCCAGCAGCCGCGGTAATACGTAGGTGGCAAGCGTTGTCCGGATTTATTGGGCGTAAAGCGAGCG
+
GGGGGGGGGGGGGGGGGGGGGCFGGGGGGGGGGGGGGGGGGGGGGGGGGGGGGGGGGGGGGGGGGGGFGGGEFGGGGGGGGGGGGGGGGGGGGGGGGGGGGGGGGGGGGGGGGGGGGGGGGGGGGGGGGGGGGGCGGGGFFGGGGGGGGGGGGGGFCFGGGGGGGGGGGGGGGGGGGGGGGGGGGGGGGGDDEGGGGGGGGCBEGGECGFGGGG5?EGGGGD5CCCGGGGGGGGGGGGCDGGD5
@M03364:276:000000000-BLYN8:1:1101:19157:8501 1:N:0:1
ACTCCTACGGGAGGCAGCAGTAGGGAATCTTCCACAATGGACGAAAGTCTGATGGAGCAACGCCGCGTGAGTGAAGAAGGTTTTCGGATCGTAAAACTCTGTTGTTGGAGAAGAACGTATTTGATAGTAACTGATCAGGTAGTGACGGTATCCAACCAGAAAGCCACGGCTAACTACGTGCCAGCAGCCGCGGTAATACGTAGGTGGCAAGCGTTGTCCGGATTTATTGGGCGTAAAGCGAGCG
+
GGGGGGGGGGGGGG@EFGGGGGGGGGGGGGGGGGGGGGGGGGGGEGGGGGGGGGGGGGGGGGGGGGGGGGGGGGGGGGGGGGGGGGGGGGGGGGGGGGGGGGGGGGGGGGGGGGGGGGGGGGGGGGGGGGGGGGGGGGGGGGGGGGGGGGGGGGGGGGGGGGGGGGGGGGGGGGGGGGGGGGGGGGGGGGGGGGGGGFFGGGGGGGGGCGGGGGGGGGGGGGGGGGGGGGGGGDDEGGFGGGGC
@M03364:276:000000000-BLYN8:1:1101:18009:8511 1:N:0:1
ACTCCTACGGGAGGCAGCAGTAGGGAATCTTCCACAATGGACGAAAGTCTGATGGAGCAACGCCGCGTGAGTGAAGAAGGTTTTCGGATCGTAAAACTCTGTTGTTGGAGAAGAATGTATCTGATAGTAACTGATCAGGTAGTGACGGTATCTAACCAGAAAGGGACGGCTAACTACGTGCCAGCAGCCGCGGTAATACGTAGGTCCCAAGCGTTGTCCGGATTTATTGGGCGTAAAGCGAGCG
+
GGGGGGGGGGGGGGGGGGGGGGGGGGGGGGGGGGGGGGGGGGGGGGGGGGGGGGGGGGGGGGGGGGGGGGGGGGGGGGGGGGGGGGGCEGGGGGGGGGGGGGGGGGGGGGGGGGGGGGGGGGGGGGGGGGGGGGGGGGGGGGGGGGGGGGGGGGGGFGGGGGGGGGGGGGGGGGGGGGGGGGGGGGGGGGGGGGGGGGGGGGGGGFGGGFFGGGGGGGGGGGGGGGGGGGGGGGGGGGGGGGGG
@M03364:276:000000000-BLYN8:1:1101:15630:8514 1:N:0:1
ACTCCTACAGGAGGCAGCAGTAGGGAATCTTCGGCAATGGACGAAAGTCTGACCGAGCAACGCCGCGTGAGTGAAGAAGGTTTTCGGATCGTAAAACTCTGTTGTTAGAGAAGAACAAGGACGTTAGTAACTGAACGTCCCCTGACGGTATCCAACCAGAAAGCCACGGCTAACTACGTGCCAGCAGCCGCGGTAATACGTAGGTGGCAAGCGTTGTCCGGATTTATTGGGCGTAAAGCGAGCG
+
GGGGGGGGEGGGGGGGGGGGGGGGGGGGGGGGGGGGGGGGGGGGGDGGGGGGGGGGGGCGGGGGGGGGGGGGGGGGGGGGGGGGGGGGGGGGGGGGGGGGGGGGGGGGFFGGGGGGGGGGEGGGGGGGGGGGGGGGGGGGGGGGGGGGGGGGGGGGGGGGGFGGGGFGGDGGGGGGGEGGGGFGGGGGGGDGGGGGCCFFGGGGFGFGFGGFGGCEGGGGG8C5CFFGGGGGGCEGGCCGGGGG
@M03364:276:000000000-BLYN8:1:1101:12618:8522 1:N:0:1
ACTCCTACGGGAGGCAGCAGTAGGGAATCTTCGGCAATGGACGAAAGTCTGACCGAGCAACGCCGCGTGAGTGAAGAAGGTTTTCGGATCGTAAAACTCTGTTGTTAGAGAAGAACAAGGACGTTAGTAACTGAACGTCCCCTGACGGTATCTAACCAGAAAGCCACGGCTAACTACGTGCCAGCAGCCGCGGTAATACGTAGGTGGCAAGCGTTGTCCGGATTTATTGGGCGTAAAGCGAGCG
+
GGGGGGGGGGGGGGGGGGGGGGGGGGGGGGGFGGGGGGGGGGGDGGFFGGGGGGGGGGGGGGGGGGGGGGGGGGGGGGGGGFGGGGGGGGGGGGGGGGGGFFGGGGFGGGGGGGGGGGGGGGGGGGGGGGFGGGDFGFG+@FDFGGGGGGGGGGGGGGGGGGFG>FGGGGGGGGGFGGGGGGGGGFFDFGDCEGDDGGG>><B7<CF6CGGGDGGGGCEEEEGGDFDGGGFCDD5EFFCGG551
@M03364:276:000000000-BLYN8:1:1101:21262:8523 1:N:0:1
ACTCCTACGGGAGGCAGCAGTAGGGAATCTTCCACAATGGACGAAAGTCTGATGGAGCAACGCCGCGTGAGTGAAGAAGGTTTTCGGATCGTAAAACTCTGTTGTTGGAGAAGAATGTATCTGATAGTAACTGATCAGGTAGTGACGGTATCCAACCAGAAAGCCACGGCTAACTACGTGCCAGCAGCCGCGGTAATACGTAGGTGGCAAGCGTTGTCCGGATTTATTGGGCGTAAAGCGAGCG
+
GGGGGGGGGGGGGGGGGGGGGGGGGGGGGGGGGGGGGGGGGGGGGGGGGGGGGGGGGGGGGGGGGGGGGGGGGGGGGGGGGGGGGGGGGGGGGGGGGGGGGGGGGGGGFGGGGGGGGGGGGGGCGGFGGGGGGGGGGGGGGGGGGGGGGGGGGGGGGGGGGGGGDDGGGGGGGGGGGGGGGGGGGGGGGGGEGEGGGGGGGGGGGGGGGGGGGGGGGFFEGE5CCFGGFDGFGCEEGFGGGGG5
@M03364:276:000000000-BLYN8:1:1101:20212:8529 1:N:0:1
ACTCCTACGGGAGGCAGCAGTAGGGAATCTTCGGCAATGGACGAAAGTCTGACCGAGCAACGCCGCGTGAGTGAAGAAGGTTTTCGGATCGTAAAACTCTGTTGTTAGAGAAGAACAAGGACGTTAGTAACTGAACGTCCCCTGACGGTATCTAACCAGAAAGCCACGGCTAACTACGTGCCAGCAGCCGCGGTAATACGTAGGTGGCAAGCGTTGTCCGGATTTATTGGGCGTAAAGCGAGCG
+
GGGGGGGGGGGGGGGGGGGGGGGGGGGGGGGGGGGGGGGGFGGGEGGGGGGGGGGGGGGGGGGGGGGGGGGGGFFGGGGGGGGGGGGGGGGGGGGGGGGGGGGGGGGGGGGGGFGGGGGGGFCFGFGGDGFFGGFGGGGGGGGGGGGGGGGGGGFGGGGGGGGGFGGGGGGGGGGGGCGGGGGGG7FGFGGGGGGCFGGFGFFGFDCB29;FGGEG5FGGGGGGCGFFGGGF35=E5CCC<DGG
@M03364:276:000000000-BLYN8:1:1101:9956:8544 1:N:0:1
ACTCCTACGGGAGGCAGCAGTGGGGAATATTGCACAATGGGCGCAAGCCTGATGCAGCCATGCCGCGTGTATGAAGAAGGCCTTCGGGTTGTAAAGTACTTTCAGTCGGGAGGAAGGTGTCAAGGTTAATAACCTTGGCAATTGACGTTACCCGCAGAAGAAGCACCGGCTAACTCCGTGCCAGCAGCCGCGGTAATACGGAGGGTGCAAGCGTTAATCGGAATTACTGGGCGTAAAGCGCACG
+
GGGGGGGGGGGGGGGGGGGGGGGGGGGGGGGGGGGGGGGGGGGGGGGGGGGGGGGGGGGGGGGGGGGGGGGGGGGGGGGGGGGGGGGGGGGGGGGGGGGGGGGGGFGGGGGGGGGGGFGFFGGGGGGGGGGGGGGGGGGGGGGGGGGGGGGFFGGGGEGGGGGGGGGGGGGGGGGGGGGGGGGFGGGGGDGGGGGGGGGGGGGGGGGGGGG=EEEGFGGGGGGGGGGGGGGGGGGGFGGGGGGC
@M03364:276:000000000-BLYN8:1:1101:9014:8547 1:N:0:1
ACTCCTACGGGAGGCAGCAGTGGGGAATATTGCACAATGGGCGCAAGCCTGATGCAGCCATGCCGCGTGTATGAAGAAGGCCTTCGGGTTGTAAAGTACTTTCAGCGAGGAGGAAGGCATTAAGGTTAATAACCTTAGTGATTGACGTTACTCGCAGAAGAAGCACCGGCTAACTCCGTGCCAGCAGCCGCGGTAATACGGAGGGTGCAAGCGTTAATCGGAATTACTGGGCGTAAAGCGCACG
+
GGGGGGGGGGGGGGGGGGGGGGGGGGGGGGGGGGGGGGGGGGGGGGGGGGGGGFFFGGCFGGGGGGGGGGGFGGGGGGGCECFGGGGGGGGGGGGGGGGGGGGGGG>GGGD>FGGGGGGEF9FFEFFFFFGFDF<FGFDF,A5CFGGGF,3@FG7@FEFGCGFG,5@FGDGGGCEFGEGG>ECEFGFGC>B5:E:ECFBCEGG7C;EEC9?FG1=:CEFGDGC78E7CFF5:9CG*7:>D<D3)
@M03364:276:000000000-BLYN8:1:1101:17693:8567 1:N:0:1
ACTCCTACGGGAGGCAGCAGTAGGGAATCTTCGGCAATGGACGAAAGTCTGACCGAGCAACGCCGCGTGAGTGAAGAAGGTTTTCGGATCGTAAAACTCTGTTGTTAGAGAAGAACGTTAAGTAGAGTGGAAAGTTACTTAAGTGACGGTATCTAACCAGAAAGGGACGGCTAACTACGTGCCAGCAGCCGCGGTAGTACGTAGGTCCCAAGCGTTGTCCGGATTTATTGGGCGTAAAGCGAGG
+
GGGGGGGGGGGGGGGGGGCFGGGGGGGGGGGGGGGGGGGGGGGGGGGGGGGGGGGGGGGGGGGGGGGGGGGGGGGGGGGGGFGGGGGGGGGGGGGGFGGGGGGGGFGGGGGGGGGGGGFEFGGFGGGGGGGGGGDGGGGGGGGGGGGGGGGDGGGGGGGF<DGGGEGGGGGGGGGGGGGGFFFGGGGGG5CGEGGGGCEGGGGGGGFGFGFGCCEDG1<CEE8EE<CFFFDFGGGEGGFFGGD)
@M03364:276:000000000-BLYN8:1:1101:22895:8583 1:N:0:1
ACTCCTACGGGAGGCAGCAGTAGGGAATCTTCGGCAATGGGGGCAACCCTGACCGAGCAACGCCGCGTGAGTGAAGAAGGTTTTCGGATCGTAAAACTCTGTTGTTAGAGAAGAACGTTAAGTAGAGTGGAAAGTTACTTAAGTGACGGTATCTAACCAGAAAGGGACGGCTAACTACGTGCCAGCAGCCGCGGTAATACGTAGGTCCCAAGCGTTGTCCGGATTTATTGGGCGTAAAGCGAGC
+
FGFGFEGGGGGGCCEEFFFGGGGFGFEFEDFGGGE7FGFGGGD@FEG<F@<F8@+@@:@EGF:@GEC=BFEFF<F<BD<FFDGFGEG78FDGGGGFG@DAFFFGGGGGGGGFFGGGGFGFGGGGFDGGGGGGGGGGGGGGGG9FFGGGEGGG9FFG@FGFFEGFGGGGGGGGGGGGGGGGGGGFGDFFFGGGGECEECFGGGGFG9;EGGGDFCAECEF7EE*2A+<CFGFGC3::DCFGGCC3
@M03364:276:000000000-BLYN8:1:1101:7057:8594 1:N:0:1
ACTCCTACGGGAGGCAGCAGTGGGGAATATTGCACAATGGGCGCAAGCCTGATGCAGCCATGCCGCGTGTATGAAGAAGGCCTTCGGGTTGTAAAGTACTTTCAGTCGGGAGGAAGGTGTTAAGGTTAATAACCTTGGCAATTGACGTTACCGACAGAAGAAGCACCGGCTAACTCCGTGCCAGCAGCCGCGGTAATACGGAGGGTGCAAGCGTTAATCGGAATTACTGGGCGTAAAGCGCACG
+
GGGGGGGGGGGGGGGGGGGGGGGGGGGGGGGGGGGGGGGGGGGGGGGGGGGGGGGGGGGGGGGGGGGGGGGGGFGGGGGGGGGGGGGGFGGGGGGFGGGGGGGGGGGGGGGGGGGGGGGGGGGGGFFGGGGGGGFGGGGGGGGGGGEEEFGGGGGGEGGGGGGGGGGGDDFGFGFCEGGFGCFBFGGGG5EEGEEEGGGGGGEEGGGGGGGGGGGEGGGGGGGGGGGFGGGGDGGEG779)7/9
@M03364:276:000000000-BLYN8:1:1101:18638:8610 1:N:0:1
ACTCCTACGGGAGGCAGCAGTAGGGAATCTTCGGCAATGGGGGCAACCCTGACCGAGCAACGCCGCGTGAGTGAAGAAGGTTTTCGGATCGTAAAACTCTGTTGTTAGAGAAGAACGTTAAGTAGAGTGGAAAGTTACTTAAGTGACGGTATCTAACCAGAAAGGGACGGCTAACTACGTGCCAGCAGCCGCGGTAATACGTAGGTCCCAAGCGTTGTCCGGATTTATTGGGCGTAAAGCGAGC
+
GGGGGGGGGGGEGGGGGGGGGGGGG@GGGGGGGGGGDGGGGGGGGGGGGGGFGFGGGGGGGGGGGGGGGGEFGGGGGGGGFGGGGGGGGGGGGGGGGGGGGGGGGGGGGGGGGGGCFFGDFGFGGGGGGGGGGGGGGDGGGFFFGFFGGGGGGFFGGGGGFF?FFGGGGEGGEFGGGGGGGFFGDCCGGGGGEBECCFGGGGGGEGCGGGGGFGE=EGC0AE5**<CFGGCGGGCGDGGGGGG)
@M03364:276:000000000-BLYN8:1:1101:2596:8612 1:N:0:1
ACTCCTACGGGAGGCAGCAGTAGGGAATCTTCGGCAATGGGGGCAACCCTGACCGAGCAACGCCGCGTGAGTGAAGAAGGTTTTCGGATCGTAAAACTCTGTTGTTAGAGAAGAACGTTAAGTAGAGTGGAAAGTTACTTAAGTGACGGTATCTAACCAGAAAGGGACGGCTAACTACGTGCCAGCAGCCGCGGTAATACGTAGGTCCCAAGCGTTGTCCGGATTTATTGGGCGTAAAGCGAGC
+
GGGGGGFGGGGGGGGGGGGGGGGGGGGGGGGGGGGGEGGGGGGGGGGGGGGGGGGGGGGGGGGGGGGGGGGGGGGGGGGGGGGGGGGGGGGGGGGGGGGGGGGGGGGGGGG?=FFGGFFGGG9<FGGGGGFCGGGGGGGGGGAFGGGGGGGGGGGGGGGGGFFFGGGGGGDCGGGGGGE<<FGGGGGGGGGGGEEEEFGGGGFFGGG+=C68EEEE57FGDD5ACFGG9?FCC<CGGGGGGDG3
@M03364:276:000000000-BLYN8:1:1101:9365:8617 1:N:0:1
ACTCCTACGGGAGGCAGCAGTGGGGAATATTGCACAATGGGCGCAAGCCTGATGCAGCCATGCCGCGTGTATGAAGAAGGCCTTCGGGTTGTAAAGTACTTTCAGCGAGGAGGAAGGCATTAAGGTTAATAACCTTGGTGATTGACGTTACTCGCAGAAGAAGCACCGGCTAACTCCGTGCCAGCAGCCGCGGTAATACGTAGGTGGCAAGCGTTGTCCGGATTTATTGGGCGTAAAGCGAGCG
+
GGGGGGGGGGGGGGGGGGGGGGGGGGGGGGGGGGGGGGGGGGGGGGGGGGGGGGGGGGGGGGGGGGGGGGGGGGGGGGGGGGGGGGGGGGGGGGGGGGGGGGGGGGGCFGGGG>GGGGGGGGGGGGGFGGGGGGGGGGGGGGGGGGGGGGGGGGGGGGGGGGGGGGGGGGGGGCEGGGGGGGGDFFFFGGGGG8CEGGGGGGGGGGG>FGGGGEGG=EEGGEGEC<C7CFGGGGD*CFGGGGG<
@M03364:276:000000000-BLYN8:1:1101:6828:8620 1:N:0:1
ACTCCTACGGGAGGCAGCAGTAGGGAATCTTCGGCAATGGACGAAAGTCTGACCGAGCAACGCCGCGTGAGTGAAGAAGGTTTTCGGATCGTAAAACTCTGTTGTTAGAGAAGAACAAGGACGTTAGTAACTGAACGTCCCCTGACGGTATCTAACCAGAAAGCCACGGCTAACTACGTGCCAGCAGCCGCGGTAATACGTAGGTGGCAAGCGTTGTCCGGATTTATTGGGCGTAAAGCGAGGG
+
GGGGGGGGGGGGGGGGGGGGGGGGGGGGGGGGGGGGGGGGGGGGGGGGGGGGGGGGGGGGGGGGGGGFFFGGGGGGGGGGGGGGGGGGGGGGGGGGGGGGGGFGGGGGGGGGGGGGGG@FFGGGFGGGGGGGGGGGGGGECFGGGGGGGGGGGGGGGGGGFGGGGGGGGGGGG?BGGGGGFGGGGGGGGGGGGGGGGG?FCFGGG9FGGGGFGGGGGGGGGC?59CGGFGGGGGGGD>GGCC))
@M03364:276:000000000-BLYN8:1:1101:25158:8648 1:N:0:1
ACTCCTACGGGAGGCAGCAGTAGGGAATCTTCCGCAATGGGCGAAAGCCTGACGGAGCAACGCCGCGTGAGTGATGAAGGGTTTCGGCTCGTAAAACTCTGTTATTAGGGAAGAACATATGTGTAAGTAACTGTGCACATCTTGACGGTACCTAATCAGAAAGCCACGGCTAACTACGTGCCAGCAGCCGCGGTAATACGTAGGTGGCAAGCGTTATCCGGAATTATTGGGCGTAAAGCGCGCG
+
GGGGGGGGGGGGGGGGGGGGGFGGGGGGGGGFGGGGGGGGGGGGGGGGGGGGGGGGGGGGGGGGDDFGGGGGGGGGGGGGGGGGGGGGGGGGGGGGGGGGGGGGGGGGGGGGGGG<FFDFGFFGGGGFGGGGGGGGGDGGGGGGGGGGGFGGGFFGGGGFGGGGGGG>EGGEFGGGGGGFC7EFGGGGGGGDEGGEGGFGGGGGGGGGGGGGGEGGGGGGCEGFFGFCC6C5DGGEGGGGGGGD
@M03364:276:000000000-BLYN8:1:1101:7677:8669 1:N:0:1
ACTCCTACGGGAGGCAGCAGTAGGGAATCTTCGGCAATGGACGAAAGTCTGACCGAGCAACGCCGCGTGAGTGAAGAAGGTTTTCGGATCGTAAAACTCTGTTGTTAGAGAAGAACAAGGACGTTAGTAACTGAACGTCCCCTGACGGTATCTAACCAGAAAGCCACGGCTAACTACGTGCCAGCAGCCGCGGTAATACGTAGGTGGCAAGCGTTGTCCGGATTTATTGGGCGTAAAGCGAGCG
+
GGGGGGGGGGGGGGGGGGGGGGGGGGGGGGGGGGGGGGGGGGGGGGGGGGGGGGGGGGGGGGGGGGGGGGGGGGGGGGGGGGGGGGGGGGGGGGGGGGGGGGGGGGGGGGGGGGGGGGGGGGGGGGGFGGGABGGGGGGEGGGGGGGGGGGGGGGGGGGGGGGGG@FGGGGGGGGGGEGGCGGGGGGGGGGGGGGGGGGGGGGGGCFFGGGGE;CEGGGGGGGEFGGGGGGFDGGGGFGGGGD5
@M03364:276:000000000-BLYN8:1:1101:20109:8672 1:N:0:1
ACTCCTACGGGAGGCAGCAGTAGGGAATCTTCGGCAATGGACGAAAGTCTGACCGAGCAACGCCGCGTGAGTGAAGAAGGTTTTCGGATCGTAAAACTCTGTTGTTAGAGAAGAACAAGGACGTTAGTAACTGAACGTCCCCTGACGGTATCTAACCAGAAAGCCACGGCTAACTACGTGCCAGCAGCCGCGGTAATACGTAGGTGGCAAGCGTTGTCCGGATTTATTGGGCGTAAAGCGAGCG
+
GGGGGGGGGGGGGGGGGGGGGGGGGGGGGGGGGGGGGGGGGGGGGGGGGGGGFGGGGGGGGGGGGGGGGGGGGGGGGGGGGGGGGGGCGGGGFGGFGFGGGGGGGGGGGGGGGGGGGGGDGFGFFGGGGGGGGGGGGGFGGGGCFFGGGFGGGGGGGGGGGFGGGGGGGGGG7BFFFGGFGGGGGGGGFEGGGGGECFGDFGGGGGGGDFGF8:CCGFGGG:8CCFGFGCFFD55EGGGGDGGD
@M03364:276:000000000-BLYN8:1:1101:17880:8681 1:N:0:1
ACTCCTACGGGAGGCAGCAGTAGGGAATCTTCCACAATGGACGAAAGTCTGATGGAGCAACGCCGCGTGAGTGAAGAAGGTTTTCGGATCGTAAAACTCTGTTGTTGGAGAAGAATGTATCTGATAGTAACTGATCAGGTAGTGACGGTATCCAACCAGAAAGCCACGGCTAACTACGTGCCAGCAGCCGCGGTAATACGTAGGTGGCAAGCGTTGTCCGGATTTATTGGGCGTAAAGCGAGCG
+
GGGGGGGGGGGGGGGGGGGGGGGGGGGGGGGGGGGGGGGGGGGGGGGGGGGGGGGGGGGGGGGGGGGGGGGGGGGGGGGGGGGGGGGGGGGGGGGGGGGGGGGGGFGGGGGGGGGGGGGGGGGGGGGGGGGGGGGGGGGGGGGGGGGGGGGGGGGGGGGGGGGGGGGGGGGGGGGGGGGGGGGGGGGFGGGGGGDGGGGGGGGGGGGGGGGGGGGGGGGGGGG=CGGGFGGGGGGEFFGGGGGD
@M03364:276:000000000-BLYN8:1:1101:9241:8692 1:N:0:1
ACTCCTACGGGAGGCAGCAGTAGGGAATCTTCCACAATGGACGAAAGTCTGATGGAGCAACGCCGCGTGAGTGAAGAAGGTTTTCGGATCGTAAAACTCTGTTGTTGGAGAAGAATGTATCTGATAGTAACTGATCAGGTAGTGACGGTATCCAACCAGAAAGCCACGGCTAACTACGTGCCAGCAGCCGCGGTAATACGTAGGTGGCAAGCGTTGTCCGGATTTATTGGGCGTAAAGCGAGCG
+
GGGGGGGGGGGGGGGGGGGGGGGFGGGGGGGGGGGGGGGGFGGGGGGFGGGGGGGGGGGGGGGGGGGGGCCGGGGGGFGGGGGGGGGCFGGGGGGGGGGGGGGGFGGG@FGGGGGGGGGGGGGGFFGGGGGGGFGGGGGGGGGGGFGGGGGFGGGGGGGGGGGGGGGFGGGDFGGGGGGGGGGGGGGGDGGGGGGCGGGGF9EGGGGFGGGGGGGGEGFGGGGGGFGFFGGGDGGGGGGGGGG<
@M03364:276:000000000-BLYN8:1:1101:7334:8701 1:N:0:1
ACTCCTACGGGAGGCAGCAGTAGGGAATCTTCGGCAATGGACGAAAGTCTGACCGAGCAACGCCGCGTGAGTGAAGAAGGTTTTCGGATCGTAAAACTCTGTTGTTAGAGAAGAACAAGGACGTTAGTAACTGAACGTCCCCTGACGGTATCTAACCAGAAAGCCACGGCTAACTACGTGCCAGCAGCCGCGGTAATACGTAGGTGGCAAGCGTTGTCCGGATTTATTGGGCGTAAAGCGAGCG
+
GGGFGGCEFGC@FEGGGGFGGG9CCGGFFFCGGG>BGFGGFEFG:FFGGDGGGGGDGGGGGGGGGGCF>,B?FGGAEFFGGGGGGGDGGDGGGGCFGGG9FEGGFGGGFGG8EF<FFGGCF<FFG8FFG9E9BEFGC@FFGFCFEGGGGFFGGGG9FFCDFGFFCFGE7FDGCC;DC>DA:BFFGGCFBCGGC88BFDFF<CGGGGCFCCFG5B=CE+<C=*8*0+:<+<8*<CGGCFGGGG3<
@M03364:276:000000000-BLYN8:1:1101:27946:8721 1:N:0:1
ACTCCTACGGGAGGCAGCAGTAGGGAATCTTCCACAATGGACGAAAGTCTGATGGAGCAACGCCGCGTGAGTGAAGAAGGTTTTCGGATCGTAAAACTCTGTTGTTGGAGAAGAACGTATTTGATAGTAACTGATCAGGTAGTGACGGTATCCAACCAGAAAGCCACGGCTAACTACGTGCCAGCAGCCGCGGTAATACGTAGGTGGCAAGCGTTGTCCGGATTTATTGGGCGTAAAGCGAGCG
+
DGGGGGGGGGGGCGGGGGGGGGGGGGGGGCFGGGGGGGGGGGGDEGGEFFGGGGGGGGGGGGGGGGG@FDGGGFDFGFGGGGFFFGGGGGGGGGGGFGGGGGGGGFG,FCGGGGGGGFGGGG<DGFEFGGGCEGGGGGGGGGGDGGGGGGGGGGGGGGGGGG,<3@FEE@FGGGGGGGGGGGGCGGGGGGGGECCEFG?FGGGGFF5EGGGGDC58*3AEEE==C9CFG6CC39CE3CG:CDG3
@M03364:276:000000000-BLYN8:1:1101:19270:8722 1:N:0:1
ACTCCTACGGGAGGCAGCAGTGGGGAATATTGCACAATGGGCGCAAGCCTGATGCAGCCATGCCGCGTGTATGAAGAAGGCCTTCGGGTTGTAAAGTACTTTCAGTCGGGAGGAAGGTGTCAAGGTTAATAACCTTGGCAATTGACGTTACCGACAGAAGAAGCACCGGCTAACTCCGTGCCAGCAGCCGCGGTAATACGGAGGGTGCAAGCGTTAATCGGAATTACTGGGCGTAAAGCGCACG
+
GGGGGGGGGGDEEGGGGGGGGGGGGGGGGGGGGGGGGGGGGGGGGGGGGGG8EGGFGGGGGGGGGGGGGGGGGGDEGGGGGGGGGGGGGEGGFGGGGGGGGGGGGGGGGGGGGDFGGGGGGGGGGGGGGGGGGGGGGGGGGGGGGGGGGGGGGGGGGGGGGGGGGGGGGGGGGGGGGGGGDGFGGGGGGGGGGGGGGGGGGGGGGGGGGGGGGEECFGGGGGDFGGGGFGGGGGD5CGGDGDC5
@M03364:276:000000000-BLYN8:1:1101:23239:8742 1:N:0:1
ACTCCTACGGGAGGCAGCAGTAGGGAATCTTCGGCAATGGACGAAAGTCTGATGGAGCAACGCCGCGTGAGTGAAGAAGGTTTTCGGATCGTAAAACTCTGTTGTTGGAGAAGAATGTATCTGATAGTAACTGATCAGGTAGTGACGGTATCCAACCAGAAAGCCACGGCTAACTACGTGCCAGCAGCCGCGGTAATACGTAGGTGGCAAGCGTTGTCCGGATTTATTGGGCGTAAATCGAGCG
+
GGGGGGGGGGGGGGGDGGFGGAGGGGGGGGGGGGGGGGGGGGGGGGGFGGFFGGFGGGGFGGGGGD@FFCFGGGGFGDGFF9CFGGGGGGGGGGGGGGGGGGGGGG8FBFGGGGGGGGFCFGGGGGGGGGGGGGGGGGFFGGGF9BFGGFGGGGGGGGG=FGGG:FGFGGGGGGGGFGGGGGGEGGGGGGGEECEEGGFDFFDDCGGGGDGFGECGGGGGGCC5AE9EFGCFCCECG*7<<FG<
@M03364:276:000000000-BLYN8:1:1101:4278:8743 1:N:0:1
ACTCCTACGGGAGGCAGCAGTGGGGAATATTGCACAATGGGCGCAAGCCTGATGCAGCCATGCCGCGTGTATGAAGAAGGCCTTCGGGTTGTAAAGTACTTTCAGCGAGGAGGAAGGCATTAAGGTTAATAACCTTAGTGATTGACGTTACTCGCAGAAGAAGCACCGGCTAACTCCGTGCCAGCAGCCGCGGTAATACGGAGGGTGCAAGCGTTAATCGGAATTACTGGGCGTAAAGCGCACG
+
GGGGGGGFGGG7FEGGGGGGFGFGGGGGGGGGGGGGGGFGGGGGGGGGGGGFFFGCFGGGGGGGGGGGGGEGGGGGGGGGGGGGGGGGGGGGGCEFGFGGGGGGGGGGGGGGEEFGDFGGGGFFGGGGGGFGGGGGGGEDGGDFGGGGGFEGGGGGGGF7FGGFFDFGGGCFFFGFGGGGGGGGGGGGGGGGGGGGFEFFGGCBC=EEF7CE8:?EGGGGCGEFF7+AE6;E)9=E3DC<DDD5
@M03364:276:000000000-BLYN8:1:1101:20554:8745 1:N:0:1
ACTCCTACGGGAGGCAGCAGTGGGGAATATTGCACAATGGGCGCAAGCCTGATGCAGCCATGCCGCGTGTATGAAGAAGGCCTTCGGGTTGTAAAGTACTTTCAGCGAGGAGGAAGGTGGTGAGCTTAATACGTTCATCAATTGACGTTACTCGCAGAAGAAGCACCGGCTAACTCCGTGCCAGCAGCCGCGGTAATACGGAGGGTGCAAGCGTTAATCGGAATTACTGGGCGTAAAGCGCACG
+
GGGGGGGGGGGGGGGGGGGGGGGGGGGGGGGGGGGGGGGGGGGGGGGGGGGGGGGGGGGGGGGGGGGGGGGGGGGGGGGGGGGGGGGGGGGGGGGGGGGGGGGGGGGEGGGGGGGGGGGGGGGGGGGGGGGGGGGGGGGGGGGGGGGEGGGGGGGGGGGDGGGGGGGGGGGGGGGGFEGGGGGGGGGGGGGGGGGGGGGGEGGGGGGGGGGGGDEGGGGGGGGGGGGGGGGGDGEGCFGDGGGD
@M03364:276:000000000-BLYN8:1:1101:10327:8754 1:N:0:1
ACTCCTACGGGAGGCAGCAGTAGGGAATCTTCCACAATGGACGAAAGTCTGATGGAGCAACGCCGCGTGAGTGAAGAAGGTTTTCGGATCGTAAAACTCTGTTGTTGGAGAAGAACGTATTTGATAGTAACTGATCAGGTAGTGACGGTATCCAACCAGAAAGCCACGGCTAACTACGTGCCAGCAGCCGCGGTAATACGTAGGTGGCAAGCGTTGTCCGGATTTATTGGGCGTAAAGCGAGCG
+
GGGGGGGGGGGGGGGGGGGGGGGGGGGGGGGGGGGGGGGGGGGGGGGGGFGGGGGGGGG?FFDGGGGGGGGGGGGFGGGGGGGGGGGGGGGGFFGGFGGGGGGFGGGFFGGGGGGGFFFFGGGGGF<FFCCGGGGGGGGGGGGGGGGGGGGGFGGG7FGFFGGG8FGEGDGGGGGCGGGDEGFGG7DFGGGGGEDGGGGFGFE@CGGGGGGC58?EE7EGD:*:CCFGGGGFDCGGDCCDCC:9
@M03364:276:000000000-BLYN8:1:1101:23572:8760 1:N:0:1
ACTCCTACGGGAGGCAGCAGTGGGGAATATTGCACAATGGGCGCAAGCCTGATGCAGCCATGCCGCGTGTATGAAGAAGGCCTTCGGGTTGTAAAGTACTTTCAGCGAGGAGGAAGGCATTAAGGTTAATAACCTTAGTGATTGACGTTACTCGCAGAAGAAGCACCGGCTAACTCCGTGCCAGCAGCCGCGGTAATACGGAGGGTGCAAGCGTTAATCGGAATTACTGGGCGTAAAGCGCACG
+
GGGGGGGGGGGGGGGGGGGGGGGGGGGGGGGGGGGGGGGGGGGGGGGGGGGGGGGGGGGGGGGGGGGGFGGGGGGGGGGGGGGGGEGGGGGGGGGGGCGGGGGGGGGGGGGGGGGGGGGGGGGGGGGGGGGGGFGGGGGGG9DGGDEEGGGGGGGGGGGGEFGGGGGGGGGEFGGGGGGGGGGGGGGCGGGGGGGGGGGGDEGGGGGGCCCGGEGCGGGGGGGG6<CFFCGGGDEGFCF<DGG<
@M03364:276:000000000-BLYN8:1:1101:18700:8769 1:N:0:1
ACTCCTACGGGAGGCAGCAGTAGGGAATCTTCGGCAATGGGGGCAACCCTGACCGAGCAACGCCGCGTGAGTGAAGAAGGTTTTCGGATCGTAAAACTCTGTTGTTAGAGAAGAACGTTAAGTAGAGTGGAAAGTTACTTAAGTGACGGTATCTAACCAGAAAGGGACGGCTAACTCCGTGCCAGCAGCCGCGGTAATACGGAGGGTGCAAGCGTTAATCGGAATTACTGGGCGTAAAGCGCAC
+
GGGGGGGGGGGGGGGGGGGGGGGGGGGGGGGGGGGGGGGGGGGGGGGGGGGGGGGGGGGGGGGGGGGGGGGGGGGGGGGGGGGGGGGGGGGGGGGGGGGGGGGGGGGGGGGGGGGGGGGGGGGGGGGGGGGGGGGGGGGGDFGGGGGGGGGGGGGGGGGGGGGGGGGGGGGGGGGGGGGGGGGGGGGGGGEGGGGGGGGGGEEGGGGGGGGG5EGGGGGGFGDEF@GGGGGGGGEGGGGFGGG<
@M03364:276:000000000-BLYN8:1:1101:26878:8772 1:N:0:1
ACTCCTACGGGAGGCAGCAGTGGGGAATATTGCACAATGGGCGCAAGCCTGATGCAGCCATGCCGCGTGTATGAAGAAGGCCTTCGGGTTGTAAAGTACTTTCAGCGAGGAGGAAGGCATTAAGGTTAATAACCTTGGTGATTGACGTTACTCGCAGAAGAAGCACCGGCTAACTCCGTGCCAGCAGCCGCGGTAATACGGAGGGTGCAAGCGTTAATCGGAATTACTGGGCGTAAAGCGAGCG
+
GFGGGGGGDEDGGGGGDGGFDF9FGCEGGGFAFCFFGG<FGGGGCGGFGGGGGGGGGF<AE,C,@FEGGGGFFGGFGFEF<FGGGGGDEGGGGGGCFFGGGGGCF<@ECDFCB7F<BFEFGBCAFFFFCGGF9DBFDCF7FGFCCFG:FGG<,@C+@+@FE@FFGGGDGDE@F:;9CECEGF9D*D8>>:4*=:**?FGFG>EEECEG<>@=C88;C9<*5CE5C7?FGC*CDGGCF7CC*7))
@M03364:276:000000000-BLYN8:1:1101:12731:8772 1:N:0:1
ACTCCTACGGGAGGCAGCAGTGGGGAATATTGCACAATGGGCGCAAGCCTGATGCAGCCATGCCGCGTGTATGAAGAAGGCCTTCGGGTTGTAAAGTACTTTCAGTCGGGAGGAAGGTGTCAAGGTTAATAACCTTGGCAATTGACGTTACCGACAGAAGAAGCACCGGCTAACTCCGTGCCAGCAGCCGCGGTAATACGGAGGGTGCAAGCGTTAATCGGAATTACTGGGCGTAAAGCGCACG
+
GGGGGGGGGGGGGGGGGGGGGGGGGGGGGGGGGGGGGGGGGGGGGGGGGGGGGGGGGGGGGGGGGGGGGGGGGGGGGGGGGGGGGGGGGGGGGGGGGGGGGGGGGGGGGGGGGGGGGGGGGGGGGGGGGGGGGGGGGCFGFGGGGGGGGGGGGGGGGGGGGGGGGGGGGGGGGGGGFEGGGGCGFGGGGGGGGDCEGGGGE8CEEEGGGGGGGGGGGGGGGGGGGGGGGGFFGDGCFGFGGGG<
@M03364:276:000000000-BLYN8:1:1101:16054:8773 1:N:0:1
ACTCCTACGGGAGGCAGCAGTAGGGAATCTTCGGCAATGGACGAAAGTCTGACCGAGCAACGCCGCGTGAGTGAAGAAGGTTTTCGGATCGTAAAACTCTGTTGTTAGAGAAGAAAAAGGATGAGAGTAGAACGTTCATCCCTTGACGGTATCTAACCAGAAAGCCCCGGCTAACTACGTGCCAGCAGCCGCGGTAATACGTAGGTGGCAAGAGTTGTCCGGATTTATTGGGCGTAAAGCGAGG
+
GGGGGGGGGGGGGGGGGGGGGADGGGGG,EFAFGGGGGGGGCFCGGDGGGGGFG7FGEGGGGGGGGGGGGECGGGGGGGGGGGGGGFGG:FGGGGC@FGGGGGGG=FF9BEEGGG,?EFEGGFB,,BAFGDDFEDD<F@FCDEF8DEGDEFGGGA,:>FFGGF?>F*6@FFFGGGGFDFGGFF@:7:7@F8C8E8E8ECF5CCEE52=:995*=>+ACF?=?=5*<?CCEE5*97*99*>53))
@M03364:276:000000000-BLYN8:1:1101:22893:8785 1:N:0:1
ACTCCTACGGGAGGCAGCAGTGGGGAATATTGCACAATGGGCGCAAGCCTGATGCAGCCATGCCGCGTGTGTGAAGAAGGCCTTCGGGTTGTAAAGCACTTTCAGCGAGGAGGAAGGTGGTGAACTTAATACGTTCATCAATTGACGTTACTCGCAGAAGAAGCACCGGCTAACTCCGTGCCAGCAGCCGCGGTAATACGGAGGGTGCAAGCGTTAATCGGAATTACTGGGCGTAAAGCGCACG
+
GGGGGGGGGGGGGGGGGGGGGGGGGGGGGGGGGGGGGGGGGGGGGGGGGGGGGGGGGGGGGFGGGGGGGGGGGGGGGGGGFGGGGGGGGGGGGGGGGGGGGGGGGGGGGGGGGGGGGGGGGGGGGGGGGGGGGGGGGGGDFGFGGGGGGGGGGGGGGGGGGGGGGGGGGGGGGGGG7CGGGGGFGGGGGGGGGGGGGGGGGGGGGGGGGGGGGGGCEGGGGGGGGGDGFGDFGGCEGFFGGGD5
@M03364:276:000000000-BLYN8:1:1101:24925:8829 1:N:0:1
ACTCCTACGGGAGGCAGCAGTAGGGAATCTTCGGCAATGGGGGCAACCCTGACCGAGCAACGCCGCGTGAGTGAAGAAGGTTTTCGGATCGTAAAGCTCTGTTGTAAGAGAAGAACGTTGAGTAGAGTGGAAAGTTACTCAAGTGACGGTATCTTACCAGAAAGGGACGGCTAACTACGTGCCAGCAGCCGCGGTAATACGTAGGTCCCAAGCGTTGTCCGGATTTATTGGGCGTAAAGCGAGC
+
GGGGGGGGGGGGGGGGGGGGGGGGGGGGGGGGGGGGGGGGGEGGGGGGGGFGGGGGGGGGGGGGGGGGGGCFGGGGGGGGFGGGGGGDGCFFGGGGGGDGGGGGGGCGGGGGGGGGGGGGGGGGGGGGGFDGGFGGGGGGGGGGGFGGGGGFGGGGGGGGFFGGFGGGGGGGGGGGGGGGFGGGGGGGGGGGGGGGGGGGGGGGGGGGGGGGG5;EDC7<EGGGECGGG9C=DCEGGGG=C<<)
@M03364:276:000000000-BLYN8:1:1101:7353:8835 1:N:0:1
ACTCCTACGGGAGGCAGCAGTAGGGAATCTTCGGCAATGGACGAAAGTCTGACCGAGCAACGCCGCGTGAGTGAAGAAGGTTTTCGGATCGTAAAACTCTGTTGTTAGAGAAGAACAAGGACGTTAGTAACTGAACGTCCCCTGACGGTATCTAACCAGAAAGCCACGGCTAACTACGTGCCAGCAGCCGCGGTAATACGTAGGTGGCAAGCGTTGTCCGGATTTATTGGGCGTAAAGCGAGCG
+
EGGGFCE9FFC;FGGGGGGGACFEGFFGGGGA@B6@CG<<<F@F7,@FFGGGGG>7FC:CEEGGGGGF:BC,C,<<DEGEFFGGGGCGEC=FFEFAFGG<FGGG<EEC,CEF@FGF<A4A==F>=FEGGFG9F?FDGGC7@FFGGDE:CCFDGF,FGFFGGFGFGGGGGF7FFFFCG@D:>8,?F7E78CC5>:57C+3B32:8C?>BCCEFGGDDG??ED5*/+3<9<98*1>5*7CCCDDC3
@M03364:276:000000000-BLYN8:1:1101:4051:8841 1:N:0:1
ACTCCTACGGGAGGCAGCAGTAGGGAATCTTCCACAATGGACGAAAGTCTGATGGAGCAACGCCGCGTGAGTGAAGAAGGTTTTCGGATCGTAAAACTCTGTTGTTAGAGAAGAACAAGGACGTTAGTAACTGAACGTCCCCTGACGGTATCTAACCAGAAAGGGACGGCTAACTACGTGCCAGCAGCCGCGGTAATACGTAGGTCCCAAGCGTTGTCCGGATTTATTGGGCGTAAAGCGAGCG
+
GGGGGGGGGGGFGEGGGGGGGGGGGGGGGFGGGGGGGGGGGGGGGGGGGGGGGGCGFGFGFGGGGGGGGGGGGGGGGGGGFFGGGGGGGGEGGGFEGGGGAFGGGGGGGGFGGGGGGGGDGGGGGDGFGGGGGGGGFFGGGGGGGGDGGGFGGFGGGGGDGGGCEFGGGGEGGGGGGGFDGGGGGGGGGGGGGGDGGE9BCFGGCFGGGGGGGGGGGGGDGGGGGGFGGDGGGD=EFGGC3CC<
@M03364:276:000000000-BLYN8:1:1101:15024:8885 1:N:0:1
ACTCCTACGGGAGGCAGCAGTGGGGAATATTGCACAATGGGCGCAAGCCTGATGCAGCCATGCCGCGTGTATGAAGAAGGCCTTCGGGTTGTAAAGTACTTTCAGCGAGGAGGAAGGCATTAAGGTTAATAACCTTAGTGATTGACGTTACTCGCAGAAGAAGCACCGGCTAACTCCGTTCCAGCAGCCGCGGTAATACGGAGGGTGCAAGCGTTAATCGGAATTACTGGGCGTAAAGCGCACG
+
GGGGGGGGGGGGGGGGGGGGGGGGGGGGFGGGGGGGGGGGFGGGGGGFGGGGGGGGGGGGGGGGGGGGGGCFGGGGGGGGGGGGGGGFF@FGGGGFEGGG9FFF,AFCFG+BFGGGGGGGGGGGGGFFFGC,,BFFFG,?FEGGGFE>FFGGGGG@FEFFGGGGGCFDGEGGGGEFFEF,,?CFFFGGGGGGGGGGGGGGDCEGCEGEGGGCGGGEFGGGGGCFGGFF7CFFDGGDCFFGGGGC
@M03364:276:000000000-BLYN8:1:1101:19699:8887 1:N:0:1
ACTCCTACGGGAGGCAGCAGTAGGGAATCTTCCACAATGGACGAAAGTCTGATGGAGCAACGCCGCGTGAGTGAAGAAGGTTTTCGGATCGTAAAACTCTGTTGTTGGAGAAGAACGTATTTGATAGTAACTGATCAGGTAGTGACGGTATCCAACCAGAAAGCCACGGCTAACTACGTGCCAGCAGCCGCGGTAATACGTAGGTGGCAAGCGTTGTCCGGATTTATTGGGCGTAAAGCGAGCG
+
GGGGGGGGGGGGGGGGGGGGGGGGGGGGGGGGGGGGGGGGGGGGGGGGGGGGGGGGGGGGGGGGGGGGGGGGGGGGGGGGGGGGGGGGGGGFGFGGGGGGGGGGGGGGGGGGGGGGGFGGGGGGGGGGGGGGGGGGGGGGGGGGGGDGGGGGDGGGGGGGGGGGGGGGGGGFGGGGGGGGGGGGGGGGGGGGGGGGGGGGGGGGGGGGGGGGGGGGGGGGGGGGGGGGGFGGGGGGGGGGGDGG
@M03364:276:000000000-BLYN8:1:1101:8937:8908 1:N:0:1
ACTCCTACGGGAGGCAGCAGTAGGGAATCTTCGGCAATGGGGGCAACCCTGACCGAGCAACGCCGCGTGAGTGAAGAAGGTTTTCGGATCGTAAAACTCTGTTGTTAGAGAAGAACGTTAAGTAGAGTGGAAAGTTACTTAAGTGACGGTATCTAACCAGAAAGGGACGGCTAACTACGTGCCAGCAGCCGCGGTAATACGTAGGTCCCAAGCGTTGTCCGGATTTATTGGGCGTAAAGCGAGC
+
GGGGGGGGGDFGGGGGGGGGGGGGGGGGGGGGGGGGGGGGGGGGGGGGGGGGGGGGGGGGGGGGGGGGGGGGGGGGGGGGGGGGGGGGGGGGGGGGGGGGGGGGGGGGGGGGGGGGGGGGFGGGGGGGFGGGGGGGGGGGGGGGGGGGGGGGGGGGGGGGGGGGGGFFGGGDGGGGF@FGGGGGGGGGGGGGGGGEGGGGGFGGGGGGGFCGGDEG5*<FGDEGE?7CFFGGGGGGGDFGGDD)
@M03364:276:000000000-BLYN8:1:1101:3540:8914 1:N:0:1
ACTCCTACGGGAGGCAGCAGTAGGGAATCTTCGGCAATGGACGAAAGTCTGACCGAGCAACGCCGCGTGAGTGAAGAAGGTTTTCGGATCGTAAAACTCTGTTGTTAGAGAAGAACAAGGACGTTAGTAACTGAACGTCCCCTGACGGTATCTAACCAGAAAGCCACGGCTAACTACGTGCCAGCAGCCGCGGTAATACGTAGGTGGCAAGCGTTGTCCGGATGTATTGGGCGTAAAGCGAGCG
+
EFDG8FFGGGG>GGGDGGDEFFCACAFGAFGGGEDG:FGG@E:@7@FFAGGGGGGECEG8FFFCC7:@FBECF?ACC,,CCEGCG:CF:FGG,4?E9E,<BFAFFFGE9F<FGGG<ECAFFFG7CFG9FFFG9,FCD+DFGG@FGFD@FFG<CGGGGGCCGGFGG7CEDCE7FD;BCG,DDFFGGGGCGGE*888BC99FGCFGGGCFGGGG5E8ECCFCE8E5<+9CFFCGGGGGFFCDC731
@M03364:276:000000000-BLYN8:1:1101:19098:8914 1:N:0:1
ACTCCTACGGGAGGCAGCAGTGGGGAATATTGCACAATGGGCGCAAGCCTGATGCAGCCATGCCGCGTGTATGAAGAAGGCCTTCGGGTTGTAAAGTACTTTCAGCGAGGAGGAAGGCATTAAGGTTAATAACCTTGGTGATTGACGTTACTCGCAGAAGAAGCACCGGCTAACTCCGTGCCAGCAGCCGCGGTAATACGGAGGGTGCAAGCGTTAATCGGAATTACTGGGCGTAAAGCGCACG
+
GGGGGGEGGGGCGEFEGGGGGGGGGCFFGGGGGGGGFGGFFFGGGGGGGGGGGGGGGFDGGGGGC:FFFFFGGGFGGGGGFGGDGGGGEEGGGGGGGDFGGGGGGFGFGGDGDCBFGAFFGGAFGGGCFFFGFFGGGGGGDCGFFGGGGGGFEGGCCFGGGGGG7>FEGGGGGFF,@EFFGGFFFC>DEGGGGG>GGGGGGGGGGCEEGEFFGEC*>?EGDCCFGGGGGGGGGGGGCF7DGDGD
@M03364:276:000000000-BLYN8:1:1101:26145:8926 1:N:0:1
ACTCCTACGGGAGGCAGCAGTAGGGAATCTTCGGCAATGGGGGCAACCCTGACCGAGCAACGCCGCGTGAGTGAAGAAGGTTTTCGGATCGTAAAACTCTGTTGTTAGAGAAGAACGTTAAGTAGAGTGGAAAGTTACTTAAGTGACGGTATCTAACCAGAAAGGGACGGCTAACTACGTGCCAGCAGCCGCGGTAATACGTAGGTCCCAAGCGTTGTCCGGATTTATTGGGCGTAAAGCGAGC
+
GGGGGGGGGGGGGGGGGGGGGGGGGGGGGGGGFGGGGGGGGGGGGGGGGGGGGGGGGGGGGGGGGGGFGGGGGGGGGGGGFFGGGGGGGGGGGGGGGGGGFGFGGC<ECGGGGGGGGGGGGGEGGGGGGGGGGGGGGGGFGGGGFGGGGGGCGGGGGGFGGGGGGGGGGGGGGGGGGGGGGGGGGGGGGGGGGGGGGGGGGGGGGFCGGFCGGGGGGGGGGGEE?A?FEFGGGGGGGGGGGGG3
@M03364:276:000000000-BLYN8:1:1101:13063:8951 1:N:0:1
ACTCCTACGGGAGGCAGCAGTGGGGAATATTGCACAATGGGCGCAAGCCTGATGCAGCCATGCCGCGTGTATGAAGAAGGCCTTCGGGTTGTAAAGTACTTTCAGCGAGGAGGAAGGCATTAAGGTTAATAACCTTAGTGATTGACGTTACTCGCAGAAGAAGCACCGGCTAACTCCGTGCCAGCAGCCGCGGTAATACGGAGGGTGCAAGCGTTAATCGGAATTACTGGGCGTAAAGCGCACG
+
GGGGGGGGGGGGGGGGGGGGGGGGGGGGGGGGGGGGGGGGGGGGGGGGGGGGGGGGGGGGGGGGGGGGGGGGGGGGGGGGGGGGGGGGGGGGGGGGGGGGGGGGGGGEGGGGGGGGGGGGGGGGGGGGGGGGGFGGDGGGGGGGGGGGGGGGGGGGGGGGGGGGGGGGGGGGGGGGGEGGGGGGGGGGGGGGGGGGGGGGGGGGGGGGGCFFGGCCFGFGGGGGGGGGGGGGGGGGGGFGGGGC
@M03364:276:000000000-BLYN8:1:1101:26931:8958 1:N:0:1
ACTCCTACGGGAGGCAGCAGTAGGTAATCTTCGGCAATGGACGAAAGTCTGACCGAGCAACGCCGCGTGAGTGAAGAAGGTTTTCGGATCGTAAAACTCTGTTGTTAGAGAAGAACGTTAAGTAGAGTGGAAAGTTACTTAAGTGACGGTATCTAACCAGAAAGGGACGGCTAACTACGTGCCAGCAGCCGCGGTAATACGTAGGTCCCAAGCGTTGTCCGGATTTATTGGGCGTAAAGCGAGT
+
CE<FF<FFEC@CCGDEGCFCFGFC<CEFAFF<<F7FF8,<FECFDFB,C<CC<FEG7C@FFGC+CCEG:C@F<FFGGD8,9,CFFF+++CFGGFEGFEG<9AFDE?95??AFB,,:C+:FDFFGA@,5?DDC58EF<9,CAFD@F<C7:FGGFGFG>F<FBF@G?+8DCFE7*@DFC>FDDFD,>::>E;BC5C=88BCF5BB*:B?FC?<5***3:CFCE5?C;+33<<?5D)CEC5FF31)1
@M03364:276:000000000-BLYN8:1:1101:28014:8972 1:N:0:1
ACTCCTACGGGAGGCAGCAGTGGGGAATATTGCACAATGGGCGCAAGCCTGATGCAGCCATGCCGCGTGTATGAAGAAGGCCTTCGGGTTGTAAAGTACTTTCAGTCGGGAGGAAGGTGGTAAGGTTAATAACCTTATCAATTGACGGTACCGACAGAAGAAGCACCGTCTAACTCCGTGCCAGCAGCCGCGGTAAGACGGAGGGTGCAAGCGTTAATCGGAATTACTGGGCGTAAAGCGCACG
+
<FGGGFCECFGGGG7@FGGGFFGGEGDFGGGDGGFGCFF@FGDGGGGGGGGGGGGF,,CFFFGGGGG@CGFGEFGGGG8CFGCGFGGGGGG:EEGGGFGGGGFGFF?FGEGGCFE8CFG7FGFGGFGCFGFC=A<AFAFDFGGCFFG+8>F9:@CF+<<><@FF<C@F,@FFGG9BCEB7CBFGGGF7,*=EEEEG+B9CEC8C@1;EEGGFGGGGGFGGEGCFC?EGGG55)/:=*7>D3<D)
@M03364:276:000000000-BLYN8:1:1101:16658:8978 1:N:0:1
ACTCCTACGGGAGGCAGCAGTAGGGAATCTTCGGCAATGGACGAAAGTCTGACCGAGCAACGCCGCGTGAGTGAAGAAGGTTTTCGGATCGTAAAACTCTGTTGTTAGAGAAGAACAAGGACGTTAGTAACTGAACGTCCCCTGACGGTATCTAACCAGAAAGCCACGGCTAACTACGTGCCAGCAGCCGCGGTAATACGTAGGTGGCAAGCGTTGTCCGGATTTATTGGGCGTAAAGCGAGCG
+
A@FGGGGGGG@BFFGCFGFFEFFGG@<FAFAFGGGGGGFF9EF@F7:C@EE<FGGFGCEFGGGGGGG:=,?FEEGGCGC@CFFGGGDCEFGGCFGCFEGEGFFFFFGGGGGFFEF8EFGGGGFFFFGF<FD@?AAD<FF+C,D>@=FFF+:9DGF,F9F<FGF7:7BFCFEDGDECCGGGGCGGGCFG,::B>EB1C9?>F?FEGG5E6>@8CGGEEEGCD5**3<7:FGG5CGGEC7*<*7))
@M03364:276:000000000-BLYN8:1:1101:20992:8990 1:N:0:1
ACTCCTACGGGAGGCAGCAGTAGGGAATCTTCGGCAATGGGGGCAACCCTGACCGAGCAACGCCGCGTGAGTGAAGAAGGTTTTCGGATCGTAAAACTCTGTTGTTAGAGAAGAACGACGAGGAGAGTGGAAAGCTCCTTGTGTGACGGTATCTAACCAGAAAGGGACGGCTAACTACGTGCCAGCAGCCGCGGTAATACGTAGGTCCCGAGCGTTGTCCGGATTTATTGGGCGTAAAGCGAGG
+
GGGGGGGGGGGGGGGGGGGGGGGGGGGGGGGGGGGGGGGGGGGGGGGGGGGGGGGGGGGGGGGGGGGFGGGFGGGGGGGGGGGGGGGFGGGGGGGGGGGGGGGGGGGGGGGGGGGGGGGGCFGGGGGGGGGGGGGGGGGGGGGGGGGGGGGGGGGGGGGGGGGGG7FGGGGGGGGGGGGGGFGGFGFGGCEEGGGGGGGFGGGGGGGCGGGGGGGGGGGGEGGGGFGGG7FFGGEGGGGG<DG)
@M03364:276:000000000-BLYN8:1:1101:24766:9018 1:N:0:1
ACTCCTACGGGAGGCAGCAGTGAGGAATATTGGTCAATGGGCGAGAGCCTGAACCAGCCAAGTCGCGTGAGGGAAGAATGGTCTATGGCCTGTAAACCTCTTTTGTCAGGGAAGAATAAGTGGTACGTGTACCATGATGCCAGTACTTGACGAATAAGCATCGGCTAACTCCGTGCCAGTAGCCGCGGTAACACGGGGGATGCGAGCGTTATCCGTATTTATTGGGTTTAAAGGGCGCGTAGGC
+
FGGGGGGGGGGGGGGG>FCFF<@FEGGGGGGFGFGFGFGGGDC7@FCFGGGGDGCFGG7FCEEGEGGGGGGCEFGGGFFF8F<<,CFG?@EDEGGGG<=E<FGGFGABDF8F<=E<,C,C5E95<@FGGG?,@FF?FDA<EFGG,?FFFGGGC:FD9CF,?=8CFFEGGCFD=@@735D,3>E,@CEGGGEGCC*>8>5*B88B**=8:EECG9C8*:+3+0@:+/1;E+<:>75*/7C9<)>*
@M03364:276:000000000-BLYN8:1:1101:24243:9033 1:N:0:1
ACTCCTACGGGAGGCAGCAGTAGGGAATCTTCGGCAATGGACGAAAGTCTGACCGAGCAACGCCGCGTGAGTGAAGAAGGTTTTCGGATCGTAAAACTCTGTTGTTAGAGAAGAACAAGGACGTTAGTAACTGAACGTCCCCTGACGGTATCTAACCAGAAAGCCACGGCTAACTACGTGCCAGCAGCCGCGGTAATACGTAGGTCCCAAGCGTTGTCCGGATTTATTGGGTGTAAAGCGAGCG
+
GGGGGGGGGGGGGGGGGGGGGGGGGGGGGGGGGGGGGGGGGGGGGGGCFGGGGGGGGGGGGGGGGGGGGGGGGGGGGGGFGGGGGGGDEGGGGGGGGGGGGGGFGGFFFGGGGGGGGG?EGGGFGGGGGGGGGGGGGGGEGGGGGGGGGFGGGGGGGGGGGGGGGGGCGGGGGGGFGGGGGGGGGGGGGGGDGGGGGGGGGGFGGCCGGG85ABEEGGGD5E5:CFGFGFFGCDGGGGGGGGGD
@M03364:276:000000000-BLYN8:1:1101:6379:9058 1:N:0:1
ACTCCTACGGGAGGCAGCAGTAGGGAATCTTCGGCAATGGACGAAAGTCTGACCGAGCAACGCCGCGTGAGTGAAGAAGGTTTTCGGATCGTAAAACTCTGTTGTTAGAGAAGAACAAGGACGTAAGTAACTGTACGTCCCCTGACGGTATCTAACCAGAAAGCCACGGCTAACTACGTGCCAGCAGCCGCGGTAATACGTAGGTGGCAAGCGTTGTCCGGATTTATTGGGCGTAAAGCGAGCG
+
GGGGGGGGGGGGGGGGGGEGGGGGGGGGGGGGGGGGGGGGGGGGGGGGGGGGGGGGGGGGGGGGGGGGGGGGGGGGGGGGGGGGGGGGGGGGGGGGGGGGGFGGGGGGGGGGGGGGFGFGFGGGGGGGGGGGGGGGGGGGGGCFGGDGGGGGGGGGGGGGGGGGGGGGGGGGGFGGGEGGGGGGGGGGFGDEDGGGGGGGGCEGG9EGGGGGDEEDEFFGG5*5<99F?CFGDGGGGGGDGDG<
@M03364:276:000000000-BLYN8:1:1101:26940:9059 1:N:0:1
ACTCCTACGGGAGGCAGCAGTAGGGAATCTTCCACAATGGACGAAAGTCTGATGGAGCAACGCCGCGTGAGTGAAGAAGGTTTTCGGATCGTAAAACTCTGTTGTTAGAGAAGAACAAGGACGTAAGTAACTGTGCGTCCCCTGACGGTATCTAACCAGAAAGCCACGGCTAACTACGTGCCAGCAGCCGCGGTAATACGTAGGTGGCAAGCGTTGTCCGGATTTATTGGGCGTAAAGCGAGCG
+
EFGAFEDFGFDGGGG>FFGGGGGGGGGG9FE<FGFGGGGGGGGDGGG,;EFEGGGDGGGGE@FGGGGGG7,CFDFFF@FF,C?FCCE7=:?FGGGGFE@FFGGG=DFGEGDEDF8?<,:B<8FFD8?EF,CCFFEFGGGGF8FG,DF:>@DFF,FFDGGGGGCFGGFF:CFGGGGFF7FFGGGFGG>CGE>BEG>EGFGG9CGE9CC>FFE5E;EGEFGC5C5*<C+AC9;FGG5=*7CCGGG7
@M03364:276:000000000-BLYN8:1:1101:26707:9070 1:N:0:1
ACTCCTACGGGAGGCAGCAGTAGGGAATCTTCGGCAATGGACGAAAGTCTGACCGAGCAACGCCGCGTGAGTGAAGAAGGTTTTCGGATCGTAAAACTCTGTTGTTAGAGAAGAACAAGGACGTTAGTAACTGAACGTCCCCTGACGGTATCTAACCAGAAAGCCACGGCTAACTACGTGCCAGCAGCCGCGGTAATCCGTAGGTGGCAAGCGTTGTCCGGAATTATTGGGCGTAAAGCGCGCG
+
GFFFEGDFGGGDDGG@FEFGGAFGG8@FDEGGFGG@FFFFC@FDB,CFFGGGGFCC:7@CFEEGDGGGD,?FG9,?9CFFGGGGFGF:FFGFE,+AFGGGGGGGGFC9EFA8E8FGGFGCDF+>B<BFE?FF?ADGEGGCFFG7<DCGFGGGG9<CGGFFGFCGGCGGGGEC<FG@C@FGFGGG@7ECG>CCCGDEF+<EF*1;E?8FF+CGCGE5CEC=5**:<<FG7F*=DG=C*:>)C)>)
@M03364:276:000000000-BLYN8:1:1101:28975:9071 1:N:0:1
ACTCCTACGGGATGCAGCAGTGGGGAATATTGGACAATGGGCGCAAGCCTGATCCAGCCATGCCGCGTGAGTGATGAAGGCCCTAGGGTTGTAAAGCTCTTTCACCGGTGAAGATAATGACGGTAACCGGAGAAGAAGCACCGGCTAACTTCGTGCCAGCAGCCGCGGTAATACGAAGGGGGCTAGCGTTAATCGGAATTACTGTGCGTAAAGCGCACGCAGGCGGTTGATTGAGTCAGATGTG
+
GGGFGGGFFGGG7FGGGD6EFGGGGC;CFGAFFFGGGGGGFDCFEEGF8EEEF@EEFGFGGFCF:+@FC7=FD9CD?ADFFCEGGCFGFFGGGGGGCFGF:FFCCFBC=C+9EEFFCDFDECGG7FFFD>:7FCFCFFG,A,@7+FC=><9BFBDCF<CGGGGFG>FGGGGGGGG>FGGGDG7:CCECEGGGF?>E*=EGFCFD922BE8;*<CGGD*:CG*?EEECCEG+AFDFGC>72:>F:
@M03364:276:000000000-BLYN8:1:1101:21818:9078 1:N:0:1
ACTCCTACGGGAGGCAGCAGTAGGGAATCTTCGGCAATGGACGAAAGTCTGACCGAGCAACGCCGCGTGAGTGAAGAAGGTTTTCGGATCGTAAAACTCTGTTGTTAGAGAAGAACAAGGACGTAAGTAACTGTGCGTCCCCTGACGGTATCTAACCAGAAAGCCACGGCTAACTACGTGCCAGCAGCCGCGGTAATACGTAGGTGGCAAGCGTTGTCCGGATTTATTGGGCGTAAAGCGAGCG
+
GGGGGGGGGGGGGGGGGGGGGGGGGGGGGGGGGGGGGGGGGGGGGGGGGGGGGGGGGGGGGGGGGGGFGFGFGEGGGGGGGGGGGGGGGGGGGGGGGGGGGGGGGGGGGFGGGFGGGGGGGGGGGGGGGFGGGGGGGGGGGGGGGGGGGGGGGGGGGGGGGGGGGGGGGGGGGGGGFGGGGGGGGGGGGGGGGGGGGGFGGGGGGGGGGGCGEEGGGGGGG:AEEC9EGCFCG<CEGGGGGGD5
@M03364:276:000000000-BLYN8:1:1101:5931:9085 1:N:0:1
ACTCCTACGGGAGGCAGCAGTAGGGAATCTTCGGCAATGGACGAAAGTCTGACCGAGCAACGCCGCGTGAGTGAAGAAGGTTTTCGGATCGTAAAACTCTGTTGTTAGAGAAGAACAAGGACGTTAGTAACTGAACGTCCCCTGACGGTATCTAACCAGAAAGCCACGGCTAACTACGTGCCAGCAGCCGCGGTAATACGTAGGTGGCAAGCGGTGTCCGGATTTATTGGGCGTAAAGCGAGCG
+
FFFF@FFGGGG@FEGEGGAFGGGGGGGF@EEFGGGGGGGGFFFGBFGEFGGGGGGGGGGGGGGG@GGGGGGGGGGGFGGGGGGGFGGEEFGGGFGGGGGGCFEDFGGFGGGGGG?FFGFGGFE:3,>FGGFEGG9BFGGGEF8DGFGGECCGG=CFCEF>FEFGFGGGGEECGGFC78FFE@9<8C:7BEEG5B88C<CFG?5CFGGFCEDGE*AEEG?5C8?5++<CCFGGD>C57>>DD7)1
@M03364:276:000000000-BLYN8:1:1101:15391:9102 1:N:0:1
ACTCCTACGGGAGGCAGCAGTAGGGAATCTTCGGCAATGGACGAAAGTCTGACCGAGCAACGCCGCGTGAGTGAAGAAGGTTTTCGGATCGTAAAACTCTGTTGTTAGAGAAGAACAAGGACGTTAGTAACTGAACGTCCCCTGACGGTATCTAACCAGAAAGCCACGGCTAACTACGTGCCAGCAGCCGCGGTAATACGTAGGTGGCAAGCGTTGTCCGGATTTATTGGGCGTAAAGCGAGCG
+
FGGGGGGGGGGEGEFDFGGGGGG9FEGGFGGGGGGECFGGFGGEFFGFGGGDFGGGGCFGFD7FFGGGGGGGGGDFFGGGGFGGFGFGGEDGGGGGFGGGGGGGGGGGGFEFFGFFGFFFGFFFFGEDFGCFCFFGGGG:@FGGGGGGGGC<<9FFGGGGGGGGGGFGGGGGFGGGGGGC*>EF@FCDFGGGGEGGFGG>FFFGFGGCFGE:==C=CFGEC8?EE992ACGFGGGGGGGGDGCD
@M03364:276:000000000-BLYN8:1:1101:24792:9135 1:N:0:1
ACTCCTACGGGAGGCAGCAGTGGGGAATATTGCACAATGGGCGCAAGCCTGATGCAGCCATGCCGCGTGTATGAAGAAGGCCTTCGGGTTGTAAAGTACTTTCAGCGAGGAGGAAGGCATTAAGGTTAATAACCTTAGTGATTGACGTTACTCGCAGAAGAAGCACCGGCTAACTCCGTGCCAGCAGCCGCGGTAATACGGAGGGTGCAAGCGTTAATCGGAATTACTGGGCGTAAAGCGCACG
+
GGGCGFGGGGD-FGGGGGGGGGGGGCEFGGGGGGGGEGFGGFGGGEFGFFGEGGFGGGGGGGGGGGGEFCGGGFDFFFGGGFFEGGGC=FEGCFGGGGGGGGGGFGGEGE>FGGGGGFGGGFGG9FGGGCFGGFAFGGAFGGGGFGGGGFCA9:CBEEFFGFFGDFD<EECCFGGG@EFFGGGGCEGGGGGGGGGGG99CGCEGEEE8BEFGGG5E=FCFDGC5<<CCFFFGGCE57CFGDGGC
@M03364:276:000000000-BLYN8:1:1101:15684:9138 1:N:0:1
ACTCCTACGGGAGGCAGCAGTAGGGAATCTTCGGCAATGGGGGCAACCCTGACCGAGCAACGCCGCGTGAGTGAAGAAGGTTTTCGGATCGTAAAACTCTGTTGTTAGAGAAGAACGTTAAGTAGAGTGGAAAGTTACTTAAGTGACGGTATCTAACCAGAAAGCCACGGCTAACTACGTGCCAGCAGCCGCGGTAATACGTAGGTGGCAAGCGTTGTCCGGATTTATTGGGCGTAAAGCGAGC
+
GGGGGGGGGGGGGGGGGGGGGFGGGGGGGGGGGGGGGGGGGGGGGGGGGGGGGGGGGGGGGGGGGGGGGGGGFGGGGGGGGGGGGGGGGGGGGFGFFGGGFGGGGFFGGGGGGGGF7FFFGGGGFGFEGGGGGGGGGGGGGGGGGDFGGGGGGGGGGGGGGGGGGGDGGGCFG@7DF@FGGGGGGFGGGGGGGGGGGGGGGGGFCFG58<FGFG*=CCEGGGCE*A7EGGGGGGGGDDGGGGG7
@M03364:276:000000000-BLYN8:1:1101:12060:9159 1:N:0:1
ACTCCTACGGGAGGCAGCAGTAGGGAATCTTCCGCAATGGGCGAAAGCCTGACGGAGCAACGCCGCGTGAGTGATGAAGGGTTTCGACTCGTAAAACTCTGTTATTAGGGAAGAACAAATGTGTAAGTAACTGTGCACGTCTTGACGGTACCTAATCAGAAAGCCACGGCTAACTACGTGCCAGCAGCCGCGGTAATACGTAGGTGGCAAGCGTTATCCGGAATTATTGGGCGTAAAGCGAGCG
+
GGGGGGGGGGGGGGGGGGGGGGGGGGGGGGGGGGGGGGGGGGGGGGGGGGGGGGGGGGGGGGGGGGGGGGGGGGGGGGGGGGGGGGGGGGGGGGGGGGGGGGGGGGGG9FGGGGGFGGGGGGGGGGGGGGGGGGGGGGDFFGGGFGGGGGGGGGFFFGGGGGGGGGGGGGGGGGGGGGGGGFGFGGGFGGGGDGGGGGGGGGGGGGGGGGGGGGGGGGGDEEEGDGGGGGGGGGGGCGGGDDDD
@M03364:276:000000000-BLYN8:1:1101:12439:9163 1:N:0:1
ACTCCTACGGGAGGCAGCAGTGGGGAATATTGCACAATGGGCGCAAGCCTGATGCAGCCATGCCGCGTGTATGAAGAAGGCCTTCGGGTTGTAAAGTACTTTCAGTCGGGAGGAAGGTGTCAAGGTTAATAACCTTGGCAATTGACGTTACCGACAGAAGAAGCACCGGCTAACTCCGTGCCAGCAGCCGCGGTAATACGGAGGGTGCAAGCGTTAATCGGAATTACTGGGCGTAAAGCGCACG
+
GGGGGGGGGGGFFGGGGGGGGGGGGGGGGGGGFGGGGGGGGGGGGGGGGGGGGGGGGGGGGGGGGGGGGGGGGGGGGGGGCGGGGGGGFGDGGGGGGDFGGGGGGGGGDGGGGGGGGGGGGGGGGGGGGGFGGFFFDFEFFFFGGGGGGGGGGGGCFGGCGGGCGGGCEDGGGGGGGGCECGFGGGGG,::>EGGGGGDFCDEEEGGGGC<@?EEEEFGGGGGGGGF?FGGGG)75CCDGDDDD
@M03364:276:000000000-BLYN8:1:1101:6660:9182 1:N:0:1
ACTCCTACGGGAGGCAGCAGTAGGGAATCTTCGGCAATGGACGAAAGTCTGACCGAGCAACGCCGCGTGAGTGAAGAAGGTTTTCGGATCGTAAAACTCTGTTGTTAGAGAAGAACAAGGACGTTAGTAACTGAACGTCCCCTGACGGTATCTAACCAGAAAGCCACGGCTAACTACGTGCCAGCAGCCGCGGTAATACGTAGGTGGCAAGCGTTGTCCGGATTTATTGGGCGTAAAGCGAGCG
+
GGGGGGGGGGGGGGGGGGGGGGGGGGGGGGGGGGGGGGGGGGGGGECFGGGGGGDEGGGGGGGGGGGEGGGFGGGGGFGGGGGGGGFGFGGGGGGGGGGCGFGGDFGFGGGGGGGGGGGGGGGG7FGGGGGGGGGFFGGGGFGFFGGE<FFFGGGGFEFGFGGGGGGGGGGGGFFFGCFGGGGGGGCFFGEEEGGGGCGGGFGCCECFGFGGDGGGE:<C5;CEDFGCFGGGGGGGGCC5CDGC
@M03364:276:000000000-BLYN8:1:1101:9077:9183 1:N:0:1
ACTCCTACGGGAGGCAGCAGTAGGGAATCTTCGGCAATGGGGGCAACCCTGACCGAGCAACGCCGCGTGAGTGAAGAAGGTTTTCGGATCGTAAAACTCTGTTGTTAGAGAAGAACGTTAAGTAGAGTGGAAAGTTACTTAAGTGACGGTATCTAACCAGAAAGGGACGGCTAACTACGTGCCAGCAGCCGCGGTAATACGTAGGTCCCAAGCGTTGTCCGGATTTATTGGGCGTAAAGCGAGC
+
GGGGGGGGGGGGGGGGGGGGGGGGGGGGGGGGGGGGGGGGGGGGGGGGGGGGGGGGGGGGGGGGGGGFGGGGGGGGGGGGGGGGGGGGGGGGGGGGGGGGGGGGFGGGFGGGGGGGGGGGGGGGGFGGGGGGGGGGGGGGGGFGGGGGGEGGGGGGGGGGGGGGGGGGGGGGGGGGGGFGGGGGGGGGGGGGGGEGGGGGGGGGGGBFGGGFGGGGDGGGGGGEG?FGGDFGGDGGGGGGGGD3
@M03364:276:000000000-BLYN8:1:1101:20205:9196 1:N:0:1
ACTCCTACGGGAGGCAGCAGTGGGGAATATTGCACAATGGGCGCAAGCCTGATGCAGCCATGCCGCGTGTATGAAGAAGGCCTTCGGGTTGTAAAGTACTTTCAGCGAGGAGGAAGGCATTAAGGTTAATAACCTTGGTGATTGACGTTACTCGCAGAAGAAGCACCGGCTAACTCCGTGCCAGCAGCCGCGGTAATACGGAGGGTGCAAGCGTTAATCGGAATTACTGGGCGTAAAGCGCACG
+
GGGGGGGGGGGGGGGGGGGGGGGGGGGGGGGGGGGGGGGGGGGGGGGGGGGGGGGGGGGGGGGGGGGGGEGGGGGGGGGGGGGGGGGGEGGGGGGGGGGGGGGGGGGGGGGGGGGGGGGGGGGGFGGGGGGGGFGGGGFFGGFGGGGGGGGGGDDEGGGGGGGGGGGGGGGGGGGGGGGGGGGGGGGGGGGGGGGCFGGGGGGGGGGGGGGGGBEGGGGGDGGGGGGGGGDGGG=CFGFGGGG5
@M03364:276:000000000-BLYN8:1:1101:14099:9204 1:N:0:1
ACTCCTACGGGAGGCAGCAGTAGGGAATCTTCGGCAATGGGGGCAACCCTGACCGAGCAACGCCGCGTGAGTGAAGAAGGTTTTCGGATCGTAAAACTCTGTTGTTAGAGAAGAACGTTAAGTAGAGTGGAAAGTTACTTAAGTGACGGTATCTAACCAGAAAGGGACGGCTAACTACGTGCCAGCAGCCGCGGTAATACGTAGGTCCCAAGCGTTGTCCGGATTTATTGGGCGTAAAGCGAGC
+
GGGGGGGGGGGGGGGGGGFGGGGGGGGGGGGGFCFGGGGGGGGGGGGGGGGGGGGGGGGGGGGGGGGGGGGGGGGGGGGGEFGGGGGGGGGGGGGGGGGGGGGGGFGGGG9EGGGFGFF>DGFGGFAEFDFGGGGFD9=AFFGGFGGGEGGGGGGGG7BCF:CFGGGGGGCGGD7?FGG7BCC@@>C@E8EEGG8ECC9CCEGGDE?F59C=5CEEEEGGGGD5E??:CFGGFGGG37>FDCC/
@M03364:276:000000000-BLYN8:1:1101:24872:9206 1:N:0:1
ACTCCTACGGGAGGCAGCAGTGGGGAATATTGCACAATGGGCGCAAGCCTGATGCAGCCATGCCGCGTGTATGAAGAAGGCCTTCGGGTTGTAAAGTACTTTCAGCGAGGAGGAAGGCATTAAGGTTAATAACCTTGGTGATTGACGTTACTCGCAGAAGAAGCACCGGCTAACTCCGTGCCAGCAGCCGCGGTAATACGTAGGTGGCAAGCGTTGTCCGGATTTATTGGGCGTAAAGCGAGCG
+
GGGGGGGGGFGG@EGGEGGFFGDFGGGGFGGGGGGGGGEGGGGGGGGGGGGGGGFGGGGGGGGGGGGGGGGGGGGGGGFGFGG<FGGGCFGGFG9<FGGGGGGGGGGEEGEDGGFGFGGGGGGFCFDECGFGG,EDFGACDEFG=?FGGFGGGCFGGGGGGGGGFG7CCBF7D<ED7CFFDG,BFEFCFEEGEGCGE998CFGDCCEFCECGGGGD=:CEEG8EEFCFEFFGGGGDGFCDDGGC
@M03364:276:000000000-BLYN8:1:1101:19251:9215 1:N:0:1
ACTCCTACGGGAGGCAGCAGTAGGGAATCTTCCACAATGGACGAAAGTCTGATGGAGCAACGCCGCGTGAGTGAAGAAGGTTTTCGGATCGTAAAACTCTGTTGTTGGAGAAGAACGTATTTGATAGTAACTGATCAGGTAGTGACGGTATCCAACCAGAAAGCCACGGCTAACTACGTGCCAGCAGCCGCGGTAATACGTAGGTGGCAAGCGTTGTCCGGATTTATTGGGCGTAAAGCGAGCG
+
GGGGGGGGGGGGGGGGGGGGGGGGGGGGGGGGGGGGGGGGGGGGGGGEGGGGGGGGGGGGGGGGGGGGGGGGGGGGGGGGFGGGGGGGGGGGGGGGGGGGGGGGGGGGFGGFGGGGGGGGGGGGFGGGGGGGGGGGGGGGFGGGGGGGGGFACFFGGGFGGGGGGGGGGGGGGGGGGGGGFGFGGGGGGGGGGGGEGGGGFGGGGGGGGGGGGGGGGCGGGCEGCFFFGGGGGGGGGGGGGGGD
@M03364:276:000000000-BLYN8:1:1101:5367:9223 1:N:0:1
ACTCCTACGGGAGGCAGCAGTGGGGAATATTGCACAATGGGCGCAAGCCTGATGCAGCCATGCCGCGTGTATGAAGAAGGCCTTCGGGTTGTAAAGTACTTTCAGTCGGGAGGAAGGTGTCAAGGTTAATAACCTTGGCAATTGACGTTACCGACAGAAGAAGCACCGGCTAACTCCGTGCCAGCAGCCGCGGTAATACGGAGGGTGCAAGCGTTAATCGGAATTACTGGGCGTAAAGCGCACG
+
GGGGGGGGGGGGGGGGGGGGFGGGGGGGGGGFGGGGGGGGGCCGGGGFGGGGGGGGGGCGEGGGGGG>FFGGGGGGGGGGGGGGGGGGGGGGGGGDGGGGGGGGGGGGGDGGGGGFDFFEDEEFGGGFGGGGGEFFGAC>AFFEADEGCGDGGGGGGGC>DEGGGGGGCECGGGGGGGFEGFGGG7DFGDG>CEE89?BFGDEG@***2;;CGG=GGGFFGCCFCFGFFFGG395EGGGGGDD5
@M03364:276:000000000-BLYN8:1:1101:19345:9227 1:N:0:1
ACTCCTACGGGAGGCAGCAGTAGGGAATCTTCGGCAATGGGGGCAACCCTGACCGAGCAACGCCGCGTGAGTGAAGAAGGTTTTCGGATCGTAAAACTCTGTTGTTAGAGAAGAACGTTAAGTAGAGTGGAAAGTTACTTAAGTGACGGTATCTAACCAGAAAGGGACGGCTAACTACGTGCCAGCAGCCGCGGTAATACGTAGGTCCCAAGCGTTGTCCGGATTTATTGGGCGTAAAGCGAGC
+
GGGGGGGGGGGGGGDGGGGGGGGGGGGGGGGGGGGGGGGGGGGGGGGGGGGGGGGGGGGGGGGGGGGGGGGGGGGGGGGGGGGGGGGGGGGGGGGGGGGGGGGFGGGGGGGGGGGGGFGGGGGGGFGGGGGGGGGGGGGGGGGGGGGGGGGGGGGFGGGGGFGGGGGGGGGGGGGGGGGGGFGGFFGGGGGGGGGGGGGGGFGGDCGFFGGGGGGGCEFGGEEC59+<FFGGGGGGGGGGGGG3
@M03364:276:000000000-BLYN8:1:1101:18369:9242 1:N:0:1
ACTCCTACGGGAGGCAGCAGTGGGGAATATTGCACAATGGGCGCAAGCCTGATGCAGCCATGCCGCGTGAATGAAGAAGGCCTTCGGGTTTTAAAGTACTTTCAGCGAGGAGGAAGGCATTAAGGTTAATAACCTTAGTGATTGACGTTACTCACAGAAGAAGCACCGGCTAGCTCCGTGCCAGCAGCCGCGGTAATACGGAGGGTGCAAGCGTTAATCGGAATTACTGGGCGTAAAGCGCACG
+
EFGGGGGGGGGGGGGGGGGGCFGGGGGGGGGGCCFGGFCFGGG7CE@GGGGGGFGGGGGGGG8,@FEGG,=6FFEFGGFGGG,CFCFG<F,:@EEGAAEGFFCFE,4>4>++8+B=C,=FGCB98B9,8EFA@AAFA<C9DD,,FGGGGGCGB,,@:3@,>>F,,8<<3:7*,,37>35:B8FCD7DGFG51*:5:9;,6C*:B7388F++/33/*=@<:5AGFC+<2+0:*>)5*7>7))))1
@M03364:276:000000000-BLYN8:1:1101:14424:9250 1:N:0:1
ACTCCTACGGGAGGCAGCAGTAGGGAATCTTCGGCAATGGACGAAAGTCTGACCGAGCAACGCCGCGTGAGTGAAGAAGGTTTTCGGATCGTAAAACTCTGTTGTTAGAGAAGAACAAGGACGTTAGTAACTGAACGTCCCCTGACGGTATCTAACCAGAAAGCCACGGCTAACTACGTGCCAGCAGCCGCGGTAATACGTAGGTGGCAAGCGTTGTCCGGATTTATTGGGCGTAAAGCGAGCG
+
GGGGGGGFEGGGGGGDGGFGGFGGGGDFDFGG?GEEEEGGGGGCFGC,EFFFG,86CFEEGGDFEGGGGGGGGFGGGGGGGCGGGGECB=FGGGGCGGGGGGGFEGGG<FGGGGGGDG<FC<FF7DFGG<A@F?DF@=DECAFFGGGDFG<FFGC<FFGGFGGGGGGGGGEEFGGFEGGGGGGGGGGGGGGGEGGECFGGGDGGFCFFGFGGGGGC5<CEGG*:9C?FGGGFC7EEGF7D53D3
@M03364:276:000000000-BLYN8:1:1101:7212:9252 1:N:0:1
ACTCCTACGGGAGGCAGCAGTAGGGAATCTTCGGCAATGGGGGCAACCCTGACCGAGCAACGCCGCGTGAGTGAAGAAGGTTTTCGGATCGTAAAACTCTGTTGTTAGAGAAGAACGTTAAGTAGAGTGGAAAGTTACTTAAGTGACGGTATCTAACCAGAAAGGGACGGCTAACTACGTGCCAGCAGCCGCGGTAATACGTAGGTCCCAAGCGTTGTCCGGATTTATTGGGCGTAAAGCGAGC
+
GGGGGGGGGGGGGGGGGGGGGGGGGGGGGGGGGGGGGGGGGGGGGGGGGGGGGGGGGGGGGGGGGGGGGGGGGGGGGGGGGGGGGGGGGGGGGCGGGGGGGGGGGGGGGDGGGGGGGGGGGGGGGGGFFGGGGGGGGGGGGGGGGGGGGGGGGGGGGGGGGGGGFEGGGGGGGGGGGGDFGGCFGGGGGGGGGGGGEGGGGGGGDGGFGGGGGGEGGDGCEGGGGGGGGGFCGGGGGGGGGGG7
@M03364:276:000000000-BLYN8:1:1101:25199:9260 1:N:0:1
ACTCCTACGGGAGGAAGCAGTAGGGAATCTTCGGCAATGGACGAAAGTCTGACCGAGCAACGCCGCGTGAGTGAAGAAGGTTTTCGGATCGTAAAACTCTGTTGGTAGAGAAGAACGTTGGTGAGAGTGGAAAGCTCATCAAGTGACGGTAACTACCCAGAAAGGGACGGCTAACTACGTGCCAGCAGCCGCGGTAATACGTAGGTCCCGAGCGTTGTCCGGATTTATTGGGCGTAAAGCGAGC
+
FEGFGGGECGGGFG-6@<-FCF9FE8FFGGGGC,@CBFFEFGDG:@:EFGGGGEEGD@CFFGDDG>@@4:F?EFCFGG8FEEEFFGC+B@FFG?BEFF=FGFEG@BEFGGGFCEFDG@F8AF+EF9=DEGFGGGFBGGFDEGGGGC,@+CFGGC>@,<FFGGFF7FBFCC7F>FFF;8BFFFCFFFGG7CEEEGGG5EF+BGFGDGGCF?EE5EGGGEGDGCEGA@?FEC?5DDCED<C7DC7/
@M03364:276:000000000-BLYN8:1:1101:8796:9265 1:N:0:1
ACTCCTACGGGAGGCAGCAGTGGGGAATATTGCACAATGGGCGCAAGCCTGATGCAGCCATGCCGCGTGTATGAAGAAGGCCTTCGGGTTGTAAAGTACTTTCAGCGAGGAGGAAGGCATTAAGGTTAATAACCTTAGTGATTGACGTTACTCGCAGAAGAAGCACCGGCTAACTCCGTGCCAGCAGCCGCGGTAATACGGAGGGTGCAAGCGTTTATCGGAATTACTGGGCGTAAAGCGCACG
+
GGGGGGGGGGGGGGGGGGGGGGGGGGGGGGGGGGGGGGGGGGGGGGGGGGGGGGGGGGGGGGGGEGGGGFGGGFGGGGGGFGGGFDDECCFGGGGGGGGGGGGGGFGGGGGGGGGGGFCGGGGGG?DFGGGFGD<FGGFF9FGGFFGGDFEGGGGGGGGGGGGFGGGGFGGGGGGGGGFGGGGGGGGGGGG>EEGGGGGGGCCEGEGEGGGGGGG5CCFFGEGFGGGGGGCDCDEGGFDDCDGD
@M03364:276:000000000-BLYN8:1:1101:19366:9266 1:N:0:1
ACTCCTACGGGAGGCAGCAGTAGGGAATCTTCGGCAATGGACGAAAGTCTGACCGAGCAACGCCGCGTGAGTGAAGAAGGTTTTCGGATCGTAAAACTCTGTTGTTAGAGAAGAACAAGGACGTTAGTAACTGAACGTCCCCTGACGGTATCTAACCAGAAAGGGACGGCTAACTACGTGCCAGCAGCCGCGGTAATACGTAGGTCCCAAGCGTTGTCCGGATTTATTGGGCGTAAAGCGAGCG
+
GGGGGGGGGGGGGGGGGGGGGGGGGGGGGGGGGGGGGGGGGGGGGGGGGGGGGGGGGGGGGGGGGGGGGGG<FFGGGGGGGGDFGGGGGGGGGGGGGGGGGGGGGGGGGGGGGGGGGGGGGGGCFGGGGGGGGGGGGGGGGGGGGGGGGGGGGGGGGGGGGGGGGGGGGGGGGGGGDGGGGGGGGGGGDGGGGGGGFGFGCGGGGGGGGGGGGGGGGGGGGGCEFGGGGGGGGGGGGGGGGGGD
@M03364:276:000000000-BLYN8:1:1101:2454:9267 1:N:0:1
ACTCCTACGGGAGGCAGCAGTAGGGAATCTTCGGCAATGGGGGCAACCCTGACCGAGCAACGCCGCGTGAGTGAAGAAGGTTTTCGGATCGTAAAACTCTGTTGTTAGAGAAGAACGTTAAGTAGAGTGGAAAGTTACTTAAGTGACGGTATCTAACCAGAAAGGGACGGCTAACTACGTGCCAGCAGCCGCGGTAATACGTAGGTCCCAAGCGTTGTCCGGATTTATTGGGCGTAAAGCGAGC
+
GGGGFGGGGGGGGGGGGGGGGGGGGGGGGGGGGGGGGGGGGGGGGGGGGGGGGGGGGGGGGGGGGGGFGGGGGGGGGGGGGGGGGGGGGGGGGGGGGGGGGGGGGGGGGGGGGGGGGFFGGGGGGGGFFGGGEFGGGGGGGGGGFC9>FGGGGGGGGGGGGGGGGGGGGGDFGGGGGGGGGGGCGGGGGGGGGGGGGGGDGFEGGFFFFGG=CEGGGGGFGGGEGFGGGGGFGGEGGGCCD3D)
@M03364:276:000000000-BLYN8:1:1101:14756:9296 1:N:0:1
ACTCCTACGGGAGGCAGCAGTAGGGAATCTTCGGCAATGGACGAAAGTCTGACCGAGCAACGCCGCGTGAGTGAAGAAGGTTTTCGGATCGTAAAACTCTGTTGTTAGAGAAGAACAAGGATGAGAGTAAAATGTTCATCCCTTGACGGTATCTAACCAGAAAGGGACGGCTAACTACGTGCCAGCAGCCGCGGTAATACGTAGGTCCCAAGCGTTGTCCGGATTTATTGGGCGTAAAGCGAGC
+
GGGGGGGGGGGGGGGGGGGGGGGGGGGGGGGGGGGGGGGGGGGGGGGGGGGGGGGGGGGGGGGGGGGFGGGGGGGGGGGGGGGGGGGGGGGGGGGGGGGGGGGGGGGGGGGGGGGGGGGGGGGGGGFFGGGGGGGGGGGGGGGGGGGGGGGGGGGGGGGGGGGGGDGGGGGGGGGGGGGGGGGGGGGGGGDDEGEGGGGGGGGGGGGGGGGGGGGGGGGFGGGEDGGGGGGGFGCGGGGGGGG7
@M03364:276:000000000-BLYN8:1:1101:22985:9304 1:N:0:1
ACTCCTACGGGAGGCAGCAGTGGGGAATATTGCACAATGGGCGCAAGCCTGATGCAGCCATGCCGCGTGTATGAAGAAGGCCTTCGGGTTGTAAAGTACTTTCAGCGAGGAGGAAGGCATTAAGGTTAATAACCTTGGTGATTGACGTTACTCGCAGAAGAAGCACCGGCTAACTCCGTGCCAGCAGCCGCGGTAATACGGAGGGTGCAAGCGTTAATCGGAATTACTGGGCGTAAAGCGCACG
+
GGGGGGGGGGGGGDGGGGGGGGGGGGGGGGGGGGGGGGGGGGGGGGGGGGGGGGGGGGGGGGGGGGGGGGGGGGGGGGGGGGGGGGGGGGGGGGGGGGGGGGGGGGGGGGGGGGGGGGGGGGGGGGGGGGGGGGGGGGGGGGGGGGGGGGGGGGGDGGGCGGFGGGGGGGGCCGGGGGGGGGGGGGGGDGGGGGGGGGGGGGGGGGGGFFFGGGGGGGFDGGGGGGGGGGGGGGGGGGGGGDC5
@M03364:276:000000000-BLYN8:1:1101:10300:9304 1:N:0:1
ACTCCTACGGGAGGCAGCAGTAGGGAATCTTCGGCAATGGGGGCAACCCTGACCGAGCCACGCCGCGTGAGTGAAGAAGGTTTTCGGATCGTAAAACTCTGTTGTTAGAGAAGAACGTTAAGTAGAGTGGAAAGTTACTTAAGTGACGGTATCTAACCAGAAAGGGACGGCTAACTACGTGCCAGCAGCCGCGGTAATACGTAGGTCCCAAGCGTTGTCCGGATTTATTGGGCGTAAAGCGAGC
+
GGGGGGFFCFGGEGGGGGCFGEGGGGGGGGGGFGGGGGGGGGDGGGFGGGGGGGCEGG+CEFEFGGECE7C<FFFGGGGG85EEFCG7FFEGGGGFF@FFEGCFD8<BFFGFGFGFGFFF+CFFGAA:?@FF98FGGDDBD=DD<3F@ECGGGGAG@FFBE>@EC<<<FGGG7CFGGGGB<FC;<*::CEEDGGEGGD9CFFGGGGGGGGG@EEGDGGGGEEGGGCFFFFG59)>CGFGGGGG<
@M03364:276:000000000-BLYN8:1:1101:20947:9318 1:N:0:1
ACTCCTACGGGAGGCAGCAGTGGGGAATATTGCACAATGGGCGCAAGCCTGATGCAGCCATGCCGCGTGTGTGAAGAAGGCCTTCGGGTTGTAAAGCACTTTCAGCGAGGAGGAAGGTGGTGAGCTTAATACGTTCATCAATTGACGTTACTCGCAGAAGAAGCACCGGCTAACTCCGTGCCAGCAGCCGCGGTAATACGGAGGGTGCAAGCGTTAATCGGAATTACTGGGCGTAAAGCGCACG
+
GGGGGGGGGGGGGGGGGGGGGGGGGGGGGGGGGGGGGGGGGGGGGGGGGGGGGGGGGGGGGGGGGGGGGGGFGGGGFGGGFGGGGGGGGGGGGGGGGGGGGGGGGGGGGGGGGGGGGGGGGGGGGGGGGGGGGFGGGGGGGGGGGGGGGGGGGGGGGGGGGGGGGGGGGGGGGGGGGGGGGGGGGGGGGGGGGGGGGGGGGGGGGGGGGGGGGGGGGGGGGGGGGGGGGGGGGGGGGFFGDCG3
@M03364:276:000000000-BLYN8:1:1101:28069:9319 1:N:0:1
ACTCCTACGGGAGGCAGCAGTAGGGAATCTTCCACAATGGACGAAAGTCTGATGGAGCAACGCCGCGTGAGTGAAGAAGGTTTTCGGATCGTAAAACTCTGTTGTTGGAGAAGAATGTATCTGATAGTAACTGATCAGGTAGTGACGGTATCCAACCAGAAAGCCACGGCTAACTACGTGCCAGCAGCCGCGGTAATACGTAGGTGGCAAGCGTTGTCCGGATTTATTGGGCGTAAAGCGAGCG
+
FGGGFGGGGGDGGGGGGGGGGGGGGGGGFGGCEAFGGGGGFGGGGGGGGGGGGGGGGGGGGGDGGGGGGCC<FGGGGGFGCFGGGGGFE+BFGGGG9FGGGGGGGGCG@FFFGEGF?AFGGECE<,:EFGFGDFAE,5A,C<FF9CFDGGG<<FGDCC,@@FGFGGFFEB@EFCFGGCEFB8EDGGG@EE5*>B8:9;ECF<8CFF5<<9*/8:CGEGF=:*//5>+1=CF5DGGEFC7DD:<7
@M03364:276:000000000-BLYN8:1:1101:16238:9330 1:N:0:1
ACTCCTACGGGAGGCAGCAGTAGGGAATCTTCGGCAATGGACGAAAGTCTGACCGAGCAACGCCGCGTGAGTGAAGAAGGTTTTCGGATCGTAAAACTCTGTTGTTAGAGAAGAACAAGGACGTTAGTAACTGAACGTCCCCTGACGGTATCTAACCAGAAAGCCACGGCTAACTACGTTCCAGCAGCCGCGGTAATACGTAGGTGGCAAGCGTTGTCCGGATTTATTGGGCGTAAAGCGAGCG
+
GGGGGGGGGGGGGGGGGGGGGGGGGGGGGGGGGDGGGGGGGGGGGGGGGGGGGGGGGGGGGGGGGGGGGGGGGGGGGGGGGGGGGGGGGGGGGGGGGGGGGGGGGGGGGGGGGGGGGGGGGGGGGGGGGGGGGGGGGGGGGGGGGGGGGGGCCFGGFGGGGGGGGGGEGGGDFGGGGCF,>FGGGGGGGGGGGGGGGGGGGFG7CFGGGG=CGGGGG?9EEGGCFGGGGGGGGDGGGGGGGGGC
@M03364:276:000000000-BLYN8:1:1101:11688:9367 1:N:0:1
ACTCCTACGGGAGGCAGCAGTAGGGAATCTTCGGCAATGGGGGCAACCCTGACCGAGCAACGCCGCGTGAGTGAAGAAGGTTTTCGGATCGTAAAACTCTGTTGTTAGAGAAGAACGTTAAGTAGAGTGGAAAGTTACTTAAGTGACGGTATCTAACCAGAAAGGGACGGCTAACTACGTGCCAGCAGCCGCGGTAATACGTAGGTCCCAAGCGTTGTCCGGATTTATTGGGCGTAAAGCGAGC
+
GGGGGGGGGGGGGGGGGGGGGGGGGGGGGGGGGGGGGGGGGGGGGGGGGGGGGGGGGGGGGGGGGGGGGGGGGGGGGGGGGGGGGGGGGGGGGGGGGGGGGGGGGGGGGGGGGGGGGGGGGGGGGGGGGGGGGGGGGGGGGGGGGGGGGGGGGGGGGFGGGGGGGGGGGGGGGGGGGGGGGGGGGGGGGGGGGGEGGGGGGGGGCCCGGFGGGGGGGGGGGGGGGFFGGGGGGGGG3CDDDDG3
@M03364:276:000000000-BLYN8:1:1101:3176:9376 1:N:0:1
ACTCCTACGGGAGGCAGCAGTGGGGAATATTGCACAATGGGCGCAAGCCTGATGCAGCCATGCCGCGTGTATGAAGAAGGCCTTCGGGTTGTAAAGTACTTTCAGTCGGGAGGAAGGTGTCAAGGTTAATAACCTTGGTGATTGACGTTACTCGCAGAAGAAGCACCGGCTAACTCCGTGCCAGCAGCCGCGGTAATACGGAGGGTGCAAGCGTTAATCGGAATTACTGGGCGTAAAGCGCACG
+
GGGGGGGGGGGGGGGGGGGGGGGFGGGGGGGGGGGGGGGGFGGGGGDGGGGGGGGGGGGGFCDEGGGGGGFGGGGGGGGGFGGFEFGDCFFFGFGGGGGGGGGGFGGG7FFECE<FFFDGGGGGGGGGGGGGG8CGGGEGFGGDFGGGFCFGGGGGGGGGFGGGGGGGDGGGGGGGGGGGDGGGFGGGGGGGGGGGGFGFGEDGGGGDGG7EEBEGFDGCCEEG6<FGGGFGG3CEGGGGGGGD
@M03364:276:000000000-BLYN8:1:1101:26707:9378 1:N:0:1
ACTCCTACGGGAGGCAGCAGTAGGGAATCTTCGGCAATGGACGAAAGTCTGACCGAGCAACGCCGCGTGAGTGAAGAAGGTTTTCGGATCGTAAAACTCTGTTGTTAGAGAAGAACAAGGACGTTAGTAACTGAACGTCCCCTGACGGTATCTAACCAGAAAGCCACGGCTAACTACGTGCCAGCAGCCGCGGTAATACGTAGGTGGCAAGCGTTGTCCGGATTTATTGGGCGTAAAGCGAGCG
+
GGGGGGGGGDEGGGGGFGF@FFGGGGGGGGGGCGGGGGGAEFGGGGEGGGC9FG@EGGGGG@CGDGFG7=,EEFF5EF<,CFCFGC7:C7FFGGGFFFGGFFGEGG9?FEFFGGGGGG<,BB7FGGGFGGGGEGGGGGGGGGGF8<@CFGFGFFAF@<7::BFG:FACCFFCFFFFGEFCCG9CC8BFFGGEGGGGG9C>ED>EG?:E69@CEEEE5:A755;CFFFG+<CCGC5:FF>5/5C7
@M03364:276:000000000-BLYN8:1:1101:22392:9390 1:N:0:1
ACTCCTACGGGAGGCAGCAGTGGGGAATATTGCACAATGGGCGCAAGCCTGATGCAGCCATGCCGCGTGTATGAAGAAGGCCTTCGGGTTGTAAAGTACTTTCAGTCGGGAGGAAGGTGTTAAGGTTAATAACCTTGGCAATTGACGTTACCGACAGAAGAAGCACCGGCTAACTCCGTGCCAGCAGCCGCGGTAATACGGAGGGTGCAAGCGTTAATCGGAATTACTGGGCGTAAAGCGCACG
+
GGGGGGGGGGGGGGGGGGGGGGGGGGGGGGGGGGGGGGGGGGGGGGGGGGGGGGGGGGFGGGGGGGGGGGGGGGGGGGGGGGGGGGGGGGGGGGGGGGGGGGGGGFFGGGGGGGGGGGGGGGGGGGGGGGGGGGGGCGGGGGGFGGGGGGGGGGGGGGFGGGFGGGFGGGGGGGGCFGGCGGGGGGGGGGGGGGGGGFCGGDEEGGGGGGGGGEGGFFGGGGGGCFFGGGGGGGEGGGFGDGGD
@M03364:276:000000000-BLYN8:1:1101:22231:9399 1:N:0:1
ACTCCTACGGGAGGCAGCAGTAGGGAATCTTCCGCAATGGACGAAAGTCTGACGGAGCAACGCCGCGTGAGTGAAGAAGGTTTTCGGATCGTAAAACTCTGTTGTTAGAAAAGAAGCCGCATAAGAGTAACTGATTATGCGGTAGACGGTATCTAACCAGAAAGCCACGGCTAACTACGTGCCAGCAGCCGCGGTAATACGTAGGTGGCAAGCGTTAATCGGAATTACTGGGCGTAAAGCGAGC
+
GGGGGGGGGGGGGGGGGGGGGGGGGGGGGGGGGGGGGGGGGGGGGGGGGGGGGGGGGGGGGGGGGGGGGGGGGGGGGGGGGGGGGGGGGGGGGGGGGGGGGGGGGGGGGGGGGGGGGGGGGGGGGGGFGGGGGGGGGGGGGGGGGGGGGGGGGGGGG@FGFGGGGGFGGGGGGGGGGGFGGGGGGGGGGGGGGGGGGGGGGGGGDCCGGGGGGGGGGGGGGEGGGGGGGGGGCGGGGGGGDGGG
@M03364:276:000000000-BLYN8:1:1101:13570:9405 1:N:0:1
ACTCCTACGGGAGGCAGCAGTGGGGAATATTGCACAATGGGCGCAAGCCTGATGCAGCCATGCCGCGTGTATGAAGAAGGCCTTCGGGTTGTAAAGTACTTTCAGTCGGGAGGAAGGTGTCAAGGTTAATAACCTTGGCAATTGACGTTACCGACAGAAGAAGCACCGGCTAACTCCGTGCCAGCAGCCGCGGTAATACGGAGGGTGCAAGCGTTAATCGGAATTACTGGGCGTAAAGCGCACG
+
GGGGGGGGGGGGGGGGGGGGGGGGGGGGGGGGGGGGGGGGGGGGGGGGGGGGGGGGGGFGGGGGGGGGGGGGGGGGGGGGGGGGGGGGGGGGGGGGGGGGGGGGGGGGGGFGGGGDGGGGGGGGGGGGGGGGGGGGGGGGGGGGCFGGGGGGGGGGGGGGGGGGGGGGDGGGGGGGGGGFGGGFGGGGFGGGGG>EFGGGCBEEGEGGGGGGGGEDGEEFGDGGFGGGGGCGGGGGFG:DDGD7
@M03364:276:000000000-BLYN8:1:1101:19408:9406 1:N:0:1
ACTCCTACGGGAGGCAGCAGTGGGGAATATTGCACAATGGGCGCAAGCCTGATGCAGCCATGCCGCGTGTATGAAGAAGGCCTTCGGGTTGTAAAGTACTTTCAGCGAGGAGGAAGGCATTAAGGTTAATAACCTTAGTGATTGACGTTACTCGCAGAAGAAGCACCGGCTAACTCCGTGCCAGCAGCCGCGGTAATACGGAGGGTGCAAGCGTTAATCGGAATTACTGGGCGTAAAGCGCACG
+
GGGGGGGGGGGGGGGGGGGGGGGGGGGGGGGGGGGGGGGGGGGGGGGGGGGGGGGGGGGGGGGGGGGGGGGGGGGGGGGGGGGGGGGGGGGGGGGGGGGGGGGGGGGGGGGGGCGGGGGGGGGGGGGGGGGGGGGCFGGGGGGGGGGGGGGGGGGGGGGGGGGGGGGGGGGGGGGGGGGGGGGGGGGGGGGGGGGGGFGGGEGGGGGGGGGGGGGGGGGGGGGGGGGGGGFGGGGGGGGGGGGC
@M03364:276:000000000-BLYN8:1:1101:21296:9408 1:N:0:1
ACTCCTACGGGAGGCAGCAGTGGGGAATATTGCACAATGGGCGCAAGCCTGATGCAGCCATGCCGCGTGTATGAAGAAGGCCTTCGGGTTGTAAAGTACTTTCAGTCGGGAGGAAGGTGTCAAGGTTAATAACCTTGGCAATTGACGTTACCGACAGAAGAAGCACCGGCTAACTCCGTGCCAGCAGCCGCGGTAATACGGAGGGTGCAAGCGTTAATCGGAATTACTGGGCGTAAAGCGCACG
+
FFGGGGEGGGGGGG>CCBFDFFFGCFBFDGFFGGGGGGGGGGGGGGGGFGGGGGGGFGFGGGGGEGGFG@FGGFAFDFGFFGGGGFGGGGDGGGGGGGGGFFGBAFFGDEFGGEDGGGGFFFGGGGGGGGFGC8?FA8DGGFGGFFGCFGEFGGGGGGCGCFGGCGABEGEGFGFFDCFFDGDGFBFFEEGEDCCCCGGFGGEEEC*EFCFGCCEGGGG5CEEFGF9C9CFGGDDGFCFGGGG>
@M03364:276:000000000-BLYN8:1:1101:21237:9413 1:N:0:1
ACTCCTACGGGAGGCAGCAGTGGGGAATATTGCACAATGGGCGCAAGCCTGATGCAGCCATGCCGCGTGTATGAAGAAGGCCTTCGGGTTGTAAAGTACTTTCAGCGAGGAGGAAGGCATTAAGGTTAATAACCTTAGTGATTGACGTTACTCGCAGAAGAAGCACCGGCTAACTCCGTGCCAGCAGCCGCGGTAATACGGAGGGTGCAAGCGTTAATCGGAATTACTGGGCGTAAAGCGCACG
+
GGGGGGGGGGGGGGCGGGGGGGGGGGGGGGGGGGGGGGGGGGGGGGGGGGGGGGGGGGGGGGGGGGGGGGGGGGGGGGGGGGGGGGGGGEEGGGGGGGGGGGGCFGGGGGDGGGGGGGGGGGGGGGGGGGGGGGFFFFGGGGGGGGGGGGGGGEGGGGGGGGGGGGF@EGGGGGGGGGFGGGFGGGGGFGGEGGGGGGGGGEGGGGGGGGGGGEGGGGGGGGDGGGGD?FFGDDEGFFDDGGGC
@M03364:276:000000000-BLYN8:1:1101:13391:9418 1:N:0:1
ACTCCTACGGGAGGCAGCAGTAGGGAATCTTCCACAATGGACGAAAGTCTGATGGAGCAACGCCGCGTGAGTGAAGAAGGTTTTCGGATCGTAAAACTCTGTTGTTGGAGAAGAACGTATTTGATAGTAACTGATCAGGTAGTGACGGTATCCAACCAGAAAGCCACGGCTAACTACGTGCCAGCAGCCGCGGTAATACGTAGGTGGCAAGCGTTGTCCGGATTTATTGGGCGTAAAGCGAGCG
+
GGGGGGGGGGGGGGGGGGGGGGGGGGGGGGGGGGGGGGGGGGGGGGGGGGGGGGGGGGGGGGGGGGGGGGGGGGGGGGGGGGGGGGGGGGGGGGGGGGGGGGGGGGGGGGGGGGGGGGGGGGGGGGGGGGGGGGGGGGGGGGGGGGGGGGGGGGGGGGGGGGGGGGGGGGGGGGGGGGGGGGGGGGGGGGGGGGGGGGGGGGGGGGGGGGDFEGGGGDEGGGGGGGGGGGFGGGGGGGGGGGGD
@M03364:276:000000000-BLYN8:1:1101:9186:9447 1:N:0:1
ACTCCTACGGGAGGCAGCAGTAGGGAATCTTCGGCAATGGACGAAAGTCTGACCGAGCAACGCCGCGTGAGTGAAGAAGGTTTTCGGATCGTAAAACTCTGTTGTTAGAGAACAACAAGGACGTTAGTAACTGAACGTCCCCTGACGGTATCTAACCAGAAAGCCACGGCTAACTACGTGCCAGCAGCCGCGGTAATACGTAGGTGGCAAGCCTTGTCCGGATATATTGGGCGTAAAGCGAGCG
+
GGGFFAF<C@7;:FGEG;@F<FDC;C8,C;<CF;+CFF<8EFED+@7FEFD<<C7@FEG8C:C:FFE>7FEFGGGG?EGG,5,:E=CFBEEFFGGG<EF,5CF,4,AB<BEF,4?B=E:<,<FFD8BFGGCGC?FFE3+@@AFGGF+C<<<FF@9F7<F7FE<,@CCE7F7F7C,5BEGCFDECFG28CGE58:88?;FGCFC;F9:B:CEC*5++3<F=/*/2++0+++25CCECC0:9<<35
@M03364:276:000000000-BLYN8:1:1101:17582:9448 1:N:0:1
ACTCCTACGGGAGGCAGCAGTAGGGAATCTTCGGCAATGGGGGCAACCCTGACCGAGCAACGCCGCGTGAGTGAAGAAGGTTTTCGGATCGTAAAACTCTGTTGTTAGAGAAGAACGTTAAGTAGAGTGGAAAGTTACTTAAGTGACGGTATCTAACCAGAAAGGGACGGCTAACTACGTGCCAGCAGCCGCGGTAATACGTAGGTCCCAAGCGTTGTCCGGATTTATTGGGCGTAAAGCGAGC
+
GGGGGGGGGGGGGGGGGGGGFGGGGGGGGGGGGGGGGGGGGGGGGGGGGGGGGGGGGGGGGGGGGGGGGGGGGGGGGGGGGGGGGGGGGGGGGGGGGGGGGGGGGGGGGGGGGGGGGGGGGGGGGGGGGGCGGGGGGGGGGGGGGGGGGGGGGGGGFGGFGGGGFGGGGGGGGGGGGGGGGGGGGGGGGFGGGGGGGGGGGGGGGGGGFCFGFGEGGGGGGGGCGFGGGFGGGGGGGGGGGGG)
@M03364:276:000000000-BLYN8:1:1101:18448:9454 1:N:0:1
ACTCCTACGGGAGGCAGCAGTGGGGAATATTGCACAATGGGCGCAAGCCTGATGCAGCCATGCCGCGTGTATGAAGAAGGCCTTCGGGTTGTAAAGTACTTTCAGCGAGGAGGAAGGCATTAAGGTTAATAACCTTGGTGATTGACGTTACTCGCAGAAGAAGCACCGGCTAACTCCGTGCCAGCAGCCGCGGTAATACGGAGGGTGCAAGCGTTAATCGGAATTACTGGGCGTAAAGCGCACG
+
GGGGGGGGGGGGGGGGGGGGGGGGGGGGGGGGGGGGGGGGGGGGGGGGGGGGGGGGGGGGGGGGGGGGGGGGGGGGGGGGGGGGGGGGGGGGGGGGGGGGGGGGGGGGGGGGGGGGGGGGGGGGGGGGGGGGGGGGGGGGGGGGGGGGGGGGGGGGDGFGGGGGGGGGGGDEGFGGGGGGGGGGGGFGGGGGGGDGGGGGGGGGGGGGGGGFGGGGGGGGGGGGGGGGGGGGGGDGFGGDCDD)
@M03364:276:000000000-BLYN8:1:1101:15068:9456 1:N:0:1
ACTCCTACGGGAGGCAGCAGTAGGGAATCTTCGGCAATGGACGAAAGTCTGACCGAGCAACGCCGCGTGAGTGAAGAAGGTTTTCGGATCGTAAAACTCTGTTGTTAGAGAAGAACAAGGACGTTAGTAACTGAACGTCCCCTGACGGTATCTAACCAGAAAGCCACGGCTAACTACGTGCCAGCAGCCGCGGTAATACGTAGGTGGCAAGCGTTGTCCGGATTTATTGGGCGTAAAGCGAGCG
+
GGGGGGGGGGGGGGGGGGGGGGGGGGGGGGGGGCGGGGGGGGGGGGGGGGGGGGGGGGGGGGGGGGGGGGGFGGGGGGGGGFGGGGGGGGGGGGGGGGGGGGGGGGGGGGGGGGGGGGGEGGGCFGGGGGGGGGGGGGGGGFFGGGDGGGGGGGGFFGGGGGGG>FFGGGGGFGGGGGGGGGGGGGGGGGGGGGGGGG98<9FGGGGGGGGGGGGDGGGGEECGFFGGCGGFGGGEGFGGDGG7
@M03364:276:000000000-BLYN8:1:1101:11274:9475 1:N:0:1
ACTCCTACGGGAGGCAGCAGTAGGGAATCTTCCACAATGGACGAAAGTCTGATGGAGCAACGCCGCGTGAGTGAAGAAGGTTTTCGGATCGTAAAACTCTGTTGTTGGAGAAGAACGTATTTGATAGTAACTGATCAGGTAGTGACGGTATCCAACCAGAAAGCCACGGCTAACTACGTGCCAGCAGCCGCGGTAATACGTAGGTGGCAAGCGTTGTCCGGATTTATTGGGCGTAAAGCGAGCG
+
GGGGGGGGGGGGGGGGGGGGGGGGGGGGGGGGFGGGGGGGGGGGGGGGGGGFGGGGGGGGGGGGGGGGGGGGGGGGGGGGGGGGGGGGGGGGGGGGGGGGGGGGGGGGGGGGGGGGGGGGGGGGGGGGGGGGGFGGGGGGGGGGGGGGGGGGCAFGGGGGGGGGGGGGGGGGGGGGGGGGGFGFGGGGGGGGGGCEGGGGGGGGGGGGFGGGGGGGGFGGGEEGGGGGGGGGDGGCDFGGGGGD
@M03364:276:000000000-BLYN8:1:1101:11089:9479 1:N:0:1
ACTCCTACGGGAGGCAGCAGTGGGGAATATTGCACAATGGGCGCAAGCCTGATGCAGCCATGCCGCGTGTATGAAGAAGGCCTTCGGGTTGTAAAGTACTTTCAGTCGGGAGGAAGGTGTCAAGGTTAATAACCTTGGCAATTGACGTTACCGACAGAAGAAGCACCGGCTAACTACGTGCCAGCAGCCGCGGTAATACGTAGGTGGCAAGCGTTGTCCGGATTTATTGGGCGTAAAGCGAGCG
+
GGGGGGFGGGGGGGGGCEGGGGGFGFGGGGGGFGGGGGGFGGGGGGGGGGFGGGGGFFFGGGGGGGGGGGDFGFGFGGGGFFGGGGGDEGGGGGGGFGGGGFCFGF,BFEGGGEGGDGF8EDFFGCEGFFCE<F<DADFGEGCBF<FFFGGGGD@+><DCGFGFFGGGG:@FFGGGGGGG:F@F7,28>1***=:EGFF8C?5:BEGGEFGF8B8C7+<CE=*:9+<?+?CFDDGCDGFDCD39
@M03364:276:000000000-BLYN8:1:1101:24947:9499 1:N:0:1
ACTCCTACGGGAGGCAGCAGTGGGGAATATTGCACAATGGGCGCAAGCCTGATGCAGCCATGCCGCGTGTATGAAGAAGGCCTTCGGGTTGTAAAGTACTTTCAGCGAGGAGGAAGGCAGTAAGGTTAATAACCTTAGTGATTGACGTTACTCGCAGAAGAAGCACCGGCTAACTCCGTGCCAGCAGCCGCGGTGATACGGAGGGTGCAAGCGTTAATCGGAATTACTGGGCGTAAAGCGCACG
+
FGGGGGGGGGGDFGGGGGCGGGGGGGEFGGGFGFGGGGGFGFGGGGGGGGGGGAGGGGGGGGGGGGEGGEGGGGGGGGGGGGGGGGGGGFGGGGGFGGGGGGDFFGG:>:=FDDDCEDF+BAFFFGGGGGFFGFCFFGFGGGGGECGGGGGADEEFEEGEFFGGGGGGGG>EGGGGGGGGDFGFG:EGGGG:CE*CFFCCD>EGGEGGFGGGEE*81C0:7CEGGFGGC?FCCDGDGGGDGDD5
@M03364:276:000000000-BLYN8:1:1101:15331:9513 1:N:0:1
ACTCCTACGGGAGGCAGCAGTGGGGAATATTGCACAATGGGCGCAAGCCTGATGCAGCCATGCCGCGTGTATGAAGAAGGCCTTCGGGTTGTAAAGTACTTTCAGCGAGGAGGAAGGCATTAAGGTTAATAACCTTAGTGATTGACGTTACTCGCAGAAGAAGCACCGGCTAACTCCGTGCCAGCAGCCGCGGTAATACGGAGGGTGCAAGCGTTAATCGGAATTACTGGGCGTAAAGCGCACG
+
GGGGGGGGGGGGGGGGGGGGGGGGGGGGGGGGGGGGGGGGGGGGGGGGGGGGGGGGGGGGGGGGGGGGGGGGGGGGGGGGGGGGGFGGGGGGGGGGGGGGGGGGGGGGGGGGGGGGGGGGGGGFGGGGGGGGGGGGGGGGGGGGGFCGGGGGGGGGGGGGGGGGGGGGGGGGGGGGGGGGGGGGFGGGGGGGGGGGFGGGGGGDDGG5:FGGGGGGGGGGGGGGFGFFF?EFDGGEFFDGGDD3
@M03364:276:000000000-BLYN8:1:1101:20492:9534 1:N:0:1
ACTCCTACGGGAGGCAGCAGTAGGGAATCTTCGGCAATGGACGAAAGTCTGACCGAGCAACGCCGCGTGAGTGAAGAAGGTTTTCGGATCGTAAAACTCTGTTGTTAGAGAAGAACAAGGACGTTAGTAACTGAACGTCCCCTGACGGTATCTAACCAGAAAGCCACGGCTAACTACGTGCCAGCAGCCGCGGTAATACGTAGGTGGCAAGCGTTGTCCGGATTTATTGGGCGTAAAGCGAGCG
+
GGGGFGGGGGGGGGGGGGGGGGGGGGGGGGGGGGGGGGGGGGGGGGGGGGGGGGGGGGGGGGGGGEGGGGGGGGGGGGGGGGGGGGGGGGGGGGGGGGGFDGGGGGGGGGGGGGGGGGFGGGGGGGGGGGGGGFGGGGGGGGGGGGGGGGGGGGGGFC7FCGGGGGGGGGGGGGGGGGGGGGGGGGGGGCEGGGGGGF?EFFGGGFFGGGGEGGGGGGGGGGGGFGGFGFGGCG5C<DFGGGDC
@M03364:276:000000000-BLYN8:1:1101:4815:9563 1:N:0:1
ACTCCTACGGGAGGCAGCAGTGGGGAATATTGCACAATGGGCGCAAGCCTGATGCAGCCATGCCGCGTGTATGAAGAAGGCCTTCGGGTTGTAAAGTACTTTCAGTCGGGAGGAAGGTGTCAAGGTTAATAACCTTGGCAATTGACGTTACCGACAGAAGAAGCACCGGCTAACTCCGTGCCAGCAGCCGCGGTAATACGGAGGGTGCAAGCGTTGTCCGGATTTATTGGGCGTAAAGCGAGCG
+
GGGGGGGGGGGGGGGGGGGGGGGGGGGGGGGGGGGGGGGGGGGGEGGGGGGGGGGGGGDGGGGGGGGFGGGGGGGGGGGGGCGGGGGGGGGGGGGGGGGGGGGGGFDFGGGGGGGGGGGGGGGGGGGGGGGGGGGGGGGG=FGGGGGG<AFGG>FGGGGGGDFGCDCEGDFGGGGGGGGGGGGGGGGFGECCEGEGGCF>E8BGGEE5:FGFEEEGGGGGGGDG6?FGGGGGGGCDGGGGGGDC
@M03364:276:000000000-BLYN8:1:1101:10070:9618 1:N:0:1
ACTCCTACGGGAGGCAGCAGTAGGGAATCTTCGGCAATGGGGGCAACCCTGACCGAGCAACGCCGCGTGAGTGAAGAAGGTTTTCGGATCGTAAAACTCTGTTGTTAGAGAAGAACGTTAAGTAGAGTGGAAAGTTACTTAAGTGACGGTATCTAACCAGAAAGGGACGGCTAACTACGTGCCAGCAGCCGCGGTAATACGTAGGTGGCAAGCGTTGTCCGGATTTATTGGGCGTAAAGCGAGC
+
GGGGGGGGGGGGGGGGGGGGGGGGGGGGGGGGGGGGGGGGGGGGGGCGGGGGGGGGGGGGGGGGGGGGGEGGGGGGGGGGFGGGGGGGGEGGGGGGGGGGGGFGG8FFFGGGGGGFGGGGGFGGGCCDGDFGD8FGGGGGGFCGGGGGGGGGGGGGGGGGGGGGGGGFGGCCGGCFCFGGGG7FCGF8EGGGGGGGGFCCC<FGGGGFFGGGGGGG57CCEEGGGGDFGGGGGGGGGDFFGGC)
@M03364:276:000000000-BLYN8:1:1101:26863:9620 1:N:0:1
ACTCCTACGGGAGGCAGCAGTAGGGAATCTTCGGCAATGGGGGCAACCCTGACCGAGCAACGCCGCGTGAGGGAAGAAGGTTTTCGGATCGTAAAACTCTGTTGTTAGAGAAGAACGTTAAGTAGAGTGGAAAGTTACTTAAGTGACGGTATCTAACCAGAAAGCCACGGCTAACTACGTTCCAGCAGCCGCGGTAATACGTAGGTGTCAAGCGTTGTCCGGATTTATTGGGCTTAAAGCGAGC
+
FGGGGGGGGGGGGGGGGGGGFEGGGEGGEGGGGGGGGGGGGGG7FGGGGGGG8CCGGGGGFGGGGGGGG7F,CCGGGGGGFGGGGGGGG+CFGGGFDCFGGGCFFGGG<FGGGF,:CFF<FG5,3,3CF@DFGGDGGAF@D>FGAEG<FFG7,D9,FCCAE7@:3FF<*>EFGGGFG8FG,=CEGF6EDG>CB:E:8CB+8EFGGGG+2<CCFGGGGC+07E85*+<@?0A5*2*0?>7F)17)
@M03364:276:000000000-BLYN8:1:1101:24086:9641 1:N:0:1
ACTCCTACGGGAGGCAGCAGTAGGGAATCTTCGGCAATGGACGAAAGTCTGACCGAGCAACGCCGCGTGAGTGAAGAAGGTTTTCGGATCGTAAAACTCTGTTGTTAGAGAAGAACAAGGACGTAAGTAACTGTACGTCCCCTGACGGTATCTAACCAGAAAGCCACGGCTAACTACGTGCCAGCAGCCGCGGTAATACGTAGGTGGCAAGCGTTGTCCGGATTTATTGGGCGTAAAGCGAGCG
+
GGGGGGFGGCGEGGGGGGGCGGGGDGGFCFGFGGGGGGGGGGGGGGGFGGGGGGGGGGGGGGGGGGGGGGGGGGGGGGGGGGGGGGGGGGGGGGGGGGGGFGGGGGFGGGGGGGGGGGGFGFGGGGGGGGGGGGGGGF?FGGGGGGGGGGGGGGGGGGGGGGGGGGGGGEGGGGGGGGGGCFGGGGGGGGDGGCGGGGGGGGGGGGGGGGF=AC8CGGGGGDCEFGCDFGGGGDGGGDGGCDGC
@M03364:276:000000000-BLYN8:1:1101:8718:9653 1:N:0:1
ACTCCTACGGGAGGCAGCAGTGGGGAATATTGCACAATGGGCGCAAGCCTGATGCAGCCATGCCGCGTGTGTGAAGAAGGCCTTCGGGTTGTAAAGCACTTTCAGCGAGGAGGAAGGTGGTGAACTTAATACGTTCATCAATTGACGTTACTCGCAGAAGAAGCACCGGCTAACTCCGTGCCAGCAGCCGCGGTAATACGGAGGGTGCAAGCGTTAATCGGAATTACTGGGCGTAAAGCGCACG
+
GGGGGGGGGGGGGGGGGGGGGGGGGGGGGGGGGGGGGGGGGGGGGGGGGGGGGGGGGGGGGGGGGGGGGGGGGGGGGGGGGGGGGGGGGGGGGGGGGGGGGGGGGGGGGGEGGGGGGGGGGGGFGGGGGGGGGGGGGF@DFGGFGGGGGGGGCEGEDGFFGGGGFFFGGGGGGGFFFGGGEGGGGGGGGEEGCEEGGGGGG>EGGGGGGGGGGGGGGGGGGGEGDFGGGF=EDDGGGGGGCDGC
@M03364:276:000000000-BLYN8:1:1101:22429:9701 1:N:0:1
ACTCCTACGGGAGGCAGCAGTAGGGAATCTTCCACAATGGACGAAAGTCTGATGGAGCAACGCCGCGTGAGTGAAGAAGGTTTTCGGATCGTAAAACTCTGTTGTTGGAGAAGAACGTATTTGATAGTAACTGATCAGGTAGTGACGGTATCCAACCAGAAAGCCACGGCTAACTACGTGCCAGCAGCCGCGGTAATACGTAGGTGGCAAGCGTTGTCCGGATTTATTGGGCGTAAAGCGAGCG
+
FGGGDDGGGGGGGGGDCGGGGGGGGGDFFGGCFFGGGGGGGGG@FFCFFGGGGG?EEFCGGGGCFGG@CFFFFGGGF8FEFFFGFGGGGGGGGGFGGGGGDFGCF8FGG8<EACFFGDC<FGFGFGGGGG9<FFFGGGGGFGGGAFFGGGGGGGGGEGFGFGGGFGGGDDGGGGGGGEGG@FFF78FGGGGGGGGGF9FCFCB7?:CGFG**;=*/CFGGEG*:C7CFGG5CDGEGGFFD5CD<
@M03364:276:000000000-BLYN8:1:1101:12395:9709 1:N:0:1
ACTCCTACGGGAGGCAGCAGTAGGGAATCTTCGGCAATGGACGAAAGTCTGACCGAGCAACGCCGCGTGAGTGAAGAAGGTTTTCGGATCGTAAAACTCTGTTGTTAGAGAAGAACAAGGACGTTAGTAACTGAACGTCCCCTGACGGTATCTAACCAGAAAGCCACGGCTAACTACGTGCCAGCAGCCGCGGTAATACGTAGGTGGCAAGCGTTGTCCGGATTTATTGGGCGTAAAGCGAGCG
+
GGGGGGGGGGGGGGGGGGGGGGGGGGGGGGGGGGGGGGGGGGGFGGGFGGGGGGGGGGGGGGGGGGGGGGGEEGGGEFGGCEGGGGGDGGGGGFFF@FGGGF<FGGGGGGGGGGGGGGGGCFFFDFEFAFCFFFGGGGGEF?FGF<3C:FGGGGF<,8FFGFGFGGFE:FEECFGG@8FGGGEC7,:@EGC5E:EE?FFF+::CCFCFGGGGGCEGG<CCG*2:@9<FCCFCDDEEFF*)9CD<
@M03364:276:000000000-BLYN8:1:1101:8074:9722 1:N:0:1
ACTCCTACGGGAGGCAGCAGTAGGGAATCTTCGGCAATGGGGGCAACCCTGACCGAGCAACGCCGCGTGAGTGAAGAAGGTTTTCGGATCGTAAAACTCTGTTGTTAGAGAAGAACGTTAAGTAGAGTGGAAAGTTACTTAAGTGACGGTATCTAACCAGAAAGGGACGGCTAACTACGTGCCAGCAGCCGCGGTAATACGTAGGTCCCAAGCGTTGTCCGGATTTATTGGGCGTAAAGCGAGC
+
GGGGGGGGGGGGGGGGGGGGGGGGGGGGGGGGGGGGGGGGGGGGGGGGGGGGGGGGGGGGGGGGGGGGGGGGGGGGGGGGGFGGGGGGGGGGGGGGGGGGGGGGGGGGGGGGGGGGGGGGGGGGGGGGGGGGGGGGGGGGGGGGGGGFGFGGGGGGFGGGGFFGFCGGGGGGGGF9,BCFGGGGFFG@FCEGGGGGGGGGGGGGGGGGGGGGGGG=EEGFGGEE=FCGGGDGCDGGGFCFDDG)
@M03364:276:000000000-BLYN8:1:1101:6094:9725 1:N:0:1
ACTCCTACGGGAGGCAGCAGTGGGGAATATTGCACAATGGGCGCAAGCCTGATGCAGCCATGCCGCGTGTATGAAGAAGGCCTTCGGGTTGTAAAGTACTTTCAGCGAGGAGGAAGGCATTAAGGTTAATAACCTTGGTGATTGACGTTACTCGCAGAAGAAGCACCGGCTAACTCCGTGCCAGCAGCCGCGGTAATACGGAGGGTGCAAGCGTTAATCGGAATTACTGGGCGTAAAGCGCACG
+
GGGGGGGGGGGGGGGGGGGGGGGGGGGGGGGGGGGGGGGGGGGGGDGGGGGGGGGGGGGGGGGGGGGGGGGGGGGGGGGGGFGGGGGGGGGGGGGGGGGGGGGGGGGGGGGGGGGGGGGGGGGGGGGGGGGGGGGGGGGGGGGFGGGGGGGGGGDEGGGGGGGGGGGGGGGEGGGGGGGGGGGGGGGGGGGEGGGGGGGGGGGGGGGGGGGCCEGGGGGGGGGGFFGGGFFGGGGGGFCCCDGC
@M03364:276:000000000-BLYN8:1:1101:17183:9729 1:N:0:1
ACTCCTACGGGAGGCAGCAGTAGGGAATCTTCGGCAATGGACGAAAGTCTGACCGAGCAACGCCGCGTGAGTGAAGAAGGTTTTCGGATCGTAAAGCTCTGTTGTTAGTGAAGAATAGTGATAAGAGTAACTGCTTATCATGTGACGGTAGCTAACCAGAAAGCCACGGCTAACTACGTGCCAGCAGCCGCGGTAATACGGAGGGTGCAAGCGTTACTCGGAATTACTGGGCGTAAAGAGTGCG
+
GGGGGGGGGGGGGGGGGGGGGGGGGGGGGGGGGGGGGGGGGGGGGGGGGGGGGGGGGGGGGGGGGGGGGGGGGGGGGGGGGGGGGGGGGDGGGGGGGGGGGGGGGGGGGGGGGGGGGGGGGGGGGGGGGGGGGGGGFGGGGGGGGGGGGGGGGGGGGGGGGGGGGGGGGGGEGGGFGGGGGGGGGGGGGGGGGGGGGGGGG8>EEGGGGGGGGGGGGGFEGGGGGGGGGFGCDGGGF7FFFCFD
@M03364:276:000000000-BLYN8:1:1101:29116:9739 1:N:0:1
ACTCCTACGGGAGGCAGCAGTAGGGAATCTTCCACAATGGACGAAAGTCTGATGGAGCAACGCCGCGTGAGTGAAGAAGGTTTTCGGATCGTAAAACTCTGTTGTTGGAGAAGAACGTATTTGATAGTAACTGATCAGGTAGTGACGGTATCCAACCAGAAAGCCACGGCTAACTACGTGCCAGCAGCCGCGGTAATACGTAGGTGGCAAGCGTTGTCCGGATTTATTGGGCGTAAAGCGAGCG
+
GGGGGGGGGGGGDGGGGGGGGGGGGGGGGFGGFGGGGGGGGFFGGGGGFGGGGGFGGGGGGGGGGGGGGGGGFGFGGGGGG9?FEGGGGGDGGGGGGGGGGGFFECFCFFFGGGGDGB,?FGGGGGGGGGFGGG<FBFGGGGDDFECEFFGDFGFFGGGGGFGGGGGG7@FFFGGGD:FG>>EF@FGF8CEEGEEEGGFFGGFGBC5CEEGFE8EEE7?EGGDEDGFGGGGGGDG=FGGCDGGG
@M03364:276:000000000-BLYN8:1:1101:3388:9751 1:N:0:1
ACTCCTACGGGAGGCAGCAGTGGGGAATATTGCACAATGGGCGCAAGCCTGATGCAGCCATGCCGCGTGTATGAAGAAGGCCTTCGGGTTGTAAAGTACTTTCAGCGAGGAGGAAGGCATTAAGGTTAATAACCTTAGTGATTGACGTTACTCGCAGAAGAAGCACCGGCTAACTCCGTGCCAGCAGCCGCGGTAATACGGAGGGTGCAAGCGTTAATCGGAATTACTGGGCGTAAAGCGCACG
+
GGGGGGGFGGGGGGDGGG@FFGGGGGGGGGGFFGGGGGGGGGGGGGEGGGGFGGGGGGGGGGGGGGGGGGGGCGGGGGFGGGGGGGGGFGGGGGGGGFCFGGGGGGGEFGGGEGGGGFGGGFFGGGGFGGFGGGGGGGGGGGGGGGGGGGEGGGG@FDGGGGGGGGGGGGGGFEGFGGGGGFGFGGGGGGGEGG>CEFGFGEGGGGGDGGFGEEGGFGCF55CF6@ECC6EFGGEGGFGGGGG3
@M03364:276:000000000-BLYN8:1:1101:26805:9785 1:N:0:1
ACTCCTACGGGAGGCAGCAGTAGGGAATCTTCGGCAATGGACGAAAGTCTGACCGAGCAACGCCGCGTGAGTGAAGAAGGTTTTCGGATCGTAAAACTCTGTTGTTAGAGAAGAACAAGGACGTTAGTAACTGAACGTCCCCTGACGGTATCTAACCAGAAAGCCACGGCTAACTACGTGCCAGCAGCCGCGGTAATACGTAGGTGGCAAGCGTTGTCCGGATTTATTGGGCGTAAAGCGAGCG
+
GGGGGGGGGGGGGGGGGGGDFGFFGFGGGGGGGDGDGGGGGGGGDEFGAEGEFFGEGGGGCFGGGGG>FGGGGGGGGGGFEAEFFG:F4FFFGGGGGFGGGGGGGFGCFGGGGGGFFGFCFGGC<BFGGCFGGGGGGGGGG<DFFGGGGGGGFFCFGGCFFG7CCCFGCFGGFEGGFEFCFFGFGGGGGGGGGGDECG+CCFGGGGGFEGGGGEGCCEDEE=E*<FGFGGGGGGGG3FGGGGDC
@M03364:276:000000000-BLYN8:1:1101:5718:9792 1:N:0:1
ACTCCTACGGGAGGCAGCAGTAGGGAATCTTCGGCAATGGACGAAAGTCTGACCGAGCAACGCCGCGTGAGTGAAGAAGGTTTTCGGATCGTAAAACTCTGTTGTTAGAGAAGAACAAGGACGTTAGTAACTGAACGTCCCCTGACGGTATCTAACCAGAAAGCCACGGCTAACTACGTGCCAGCAGCCGCGGTAATACGTAGGTGGCAAGCGTTGTCCGGATTTATTGGGCGTAAAGCGAGCG
+
GGGGGGGGGGGGGGGGGGGGGGGGGGGGGGGGGDGGGGGGGGGGGGGFGGGGFFEGGGGGGGGGGGGGGGGGGGGGGGGGFGFGGGGGGDFFGGFGGGCFGGGGGGGGGGGFGGGGGGG8FGGCCGGGGGFFDFGGGGFGGGGGGGGEGGGGGFGCGGGGGGGGGGGGGGGGGGGGGGGGFGGGGGGGGGGGGGGDFFGGCFGGGGGGGGGGDEGEGFGDGG=*A?<AFFFGDGGGFGGGDGD9
@M03364:276:000000000-BLYN8:1:1101:11745:9793 1:N:0:1
ACTCCTACGGGAGGCAGCAGTAGGGAATCTTCGGCAATGGACGAAAGTCTGACCGAGCAACGCCGCGTGAGTGAAGAAGGTTTTCGGATCGTAAAACTCTGTTGTTAGAGAAGAACGTTAAGTAGAGTGGAAAGTTACTTAAGTGACGGTATCTAACCAGAAAGCCACGGCTAACTACGTGCCAGCAGCCGCGGTAATACGTAGGTGGCAAGCGTTGTCCGGATTTATTGGGCGTAAAGCGAGC
+
FGGGFGGGGGGEGGGGGGGGGGGGGGFGGGGGGDGGGGGGDGGC@@:FGFGGGGGDGGGCGECEGDFFGCEEGEFGGGGGCGGGGGG7FGGGGFGGGGGFFGFFGGGGGGGGGGGGGFFGFFFGGFCFFGGGFGGGGGGGGGGGGGGGGGGGGGGGGGGGGFFCG<FE<>FG>DEFCE:D,:FEFCEG7C5CEGGGDC+BF:?F7>CC>CC:F5A8E:?=CC5*;99<<CF5>C=EDFFC5CD)
@M03364:276:000000000-BLYN8:1:1101:5933:9809 1:N:0:1
ACTCCTACGGGAGGCAGCAGTGGGGAATATTGCACAATGGGCGCAAGCCTGATGCAGCCATGCCGCGTGTATGAAGAAGGCCTTCGGGTTGTAAAGTACTTTCAGCGAGGAGGAAGGCATTAAGGTTAATAACCTTAGTGATTGACGTTACTCGCAGAAGAAGCAACGGCTAACTCCGTGCCAGCAGCCGCGGTAATACGGAGGGTGCAAGCGTTAATCGGAATTACTGGGCGTAAAGCGCACG
+
GGGGGGGGGGGGGGGGGGGGGGGGGGGGGGGGGGGGGGGGGGGGGGGGGGGGGGGGGGGGGGGGGGGFGGGGGGGGGGGGGGGGGGGGGGGGGGGGGGGGGGGGGGGGGGGGGGGGGGGGGGGGGGGFGGGGGGGGGGGGGGGGGGGGGGGGGGDCGGGGGGGGGGGGGGGGGFGFGGGGGGGGGGGGGGGGEGGGGGGGGGGGGGGGGGGGGGGGGGGGGCDFFCFGGGGFGGGGGGFGGGC5
@M03364:276:000000000-BLYN8:1:1101:21418:9836 1:N:0:1
ACTCCTACGGGAGGCAGCAGTAGGGAATCTTCGGCAATGGACGAAAGTCTGACCGAGCAACGCCGCGTGAGTGAAGAAGGTTTTCGGAACGTAAAACTCTGTTGTTAGAGAAGAACAAGGACGTTAGTAACTGAACGTCCCCTGACGGTATCTAACCAGAAAGCCACGGCTAACTACGTGCCAGCAGCCGCGGTAATACGTAGGTGGCAAGCGTTGTCCGGATTTATTGGGCGTAAAGCGAGCG
+
GGGGGGGGGGGGGGGGGGGGGGGGGGGGGGGGGGGGGGGGGGGGGGGGGGGGGGGGGGGGGGGGGGGGGGGGGGGGGGGGGGGGGGGGGGGGGGGGGGGGGGGGGGGGGGGGGGGGGGGFGGGGGGGGGGGGGGGCFGGGGGGGGGGGGGGGGGGGGGGGGGGGGGGGGGDGGGGGGGGGGGGGGGGGGGGGGGGGGGGGGGGGGGGGGGGGGGGGGGGGGGDECGFGGGGGGGGEGGGGGGGC
@M03364:276:000000000-BLYN8:1:1101:20270:9840 1:N:0:1
ACTCCTACGGGAGGCAGCAGTAGGGAATCTTCGGCAATGGACGAAAGTCTGACCGAGCAACGCCGCGTGAGTGAAGAAGGTTTTCGGATCGTAAAACTCTGTTGTTAGAGAAGAACAAGGACGTTAGTAACTGAACGTCCCCTGACGGTATCTAACCAGAAAGCCACGGCTAACTACGTGCCAGCAGCCGCGGTAATACGTAGGTGGCAAGCGTTGTCCGGATTTATTGGGCGTAAAGCGAGCG
+
GGGGGGGGGGGGGGGGGGGGGFGGGGGGFGGAFCFGGGGGFGGGGGG@FGGGG@@FGGEGGGGGGGGGGGEGGGFGGFGFCAFGGGGGD:FGGGGGGGGGGGG9:BFG9FGGGGGGGFGFGFFF7,BF?FFFC?,,@>FGEG@FGGGDFG<FGGGCCFGDGGGGF7:FE7FFFG?DFEFGDC,>EF6,,=**3=C*<>FCGFGGFGGCCF=EGEEDEGG=D=C=?0CFFFGFGGEGGG7<DGDD
@M03364:276:000000000-BLYN8:1:1101:18914:9847 1:N:0:1
ACTCCTACGGGAGGCAGCAGTAGGGAATCTTCCACAATGGACGAAAGTCTGATGGAGCAACGCCGCGTGAGTGAAGAAGGTTTTCGGATCGTAAAACTCTGTTGTTGGAGAAGAACGTATTTGATAGTAACTGATCAGGTAGTGACGGTATCCAACCAGAAAGCCACGGCTAACTACGTGCCAGCAGCCGCGGTAATACGTAGGTGGCAAGCGTTGTCCGGATTTATTGGGCGTAAAGCGAGCG
+
GGGGGGGGGGGGGGGGGGGGGGGGGGGGGGGGGGGGGGGGGGGGGGGGGGGGGGGGGGGGGGGGGGGGGEGGGGGGGGGGGGGGGGGGGGGGGFGGGGGGGGGGGGGGGGGGGGGGGGGGGGGGGGGGGGGGGGGGGGGGGGGFGGGGGGGGGGGGCEGFGGFGFGGDFGGGGGGGGGGFGGGGGGGGGGGGGGGGGGGGGGGGGGGGGGGFGGGGG?FGE==EFFFGGFGGGGGGGGGGGDGG
@M03364:276:000000000-BLYN8:1:1101:2586:9849 1:N:0:1
ACTCCTACGGGAGGCAGCAGTGGGGAATATTGCACAATGGGCGCAAGCCTGATGCAGCCATGCCGCGTGTATGAAGAAGGCCTTCGGGTTGTAAAGTACTTTCAGTCGGGAGGAAGGTGGTAAGGTTAATAACCTTATCAATTGACGTTACCGACAGAAGAAGCACCGGCTAACTCCGTGCCAGCAGCCGCGGTAATACGGAGGGTGCAAGCGTTAATCGGAATTACTGGGCGTAAAGCGCACG
+
GGGGGGGGGGGGGGGGGGGGGGGGGGGGGGGGGGGGGGGGGGGGGGGGGGGGGGGGGGGGGGGGGGGGGGGGGGGGGGGGGGGGGGGGGGGGGGGGGGGGGGGGGGGGGGEGGGFGGGGGGGGGCEFGGGGGGFGGGGGGGGGGGGGGGGGGGGGGGGGGFGGGGGGGEFGGGGGGGGGGGGGGGGGGEGGGEGGGGGGGGGGGGGGGGGGGGEEGGGGGGGDGGGGGGGGGGGGGGGGGGGGG
@M03364:276:000000000-BLYN8:1:1101:10787:9852 1:N:0:1
ACTCCTACGGGAGGCAGCAGTGGGGAATATTGCACAATGGGCGCAAGCCTGATGCAGCCATGCCGCGTGTATGAAGAAGGCCTTCGGGTTGTAAAGTACTTTCAGCGAGGAGGAAGGCATTAAGGTTAATAACCTTGGTGATTGACGTTACTCGCAGAAGAAGCACCGGCTAACTCCGTGCCAGCAGCCGCGGTAATACGGAGGGTGCAAGCGTTAATCGGAATTACTGGGCGTAAAGCGCACG
+
GGGGGGGGGGGGGGGGGGGGGGGGGGGGGGGGGGGGGGGGGGFGGGGGGGGGGGGGGGGGGGGGGGGGGGGGGGGGGGGGGGGGGGGGGGGGGGGGGGGGGGGGGGGGGGGGGEGGGGGGGGGGGGGGGGGGGGGGGGGGGGGGGGGGGGGGGGGGGGGGGGGGGGGGGGGGGGGGGGGGGGGGGGGGGGGGGGGGGGGGGGGGGGGGGGGGGGGGGGGGGGEGGGDCCGGGGGGGG7DCGGD<
@M03364:276:000000000-BLYN8:1:1101:11277:9853 1:N:0:1
ACTCCTACGGGAGGCAGCAGTGGGGAATATTGCACAATGGGCGCAAGCCTGATGCAGCCATGCCGCGTGTGTGAAGAAGGCCTTCGGGTTGTAAAGCACTTTCAGCGAGGAGGAAGGTGGTGAACTTAATACGTTCATCAATTGACGTTACTCGCAGAAGAAGCACCGGCTAACTCCGTGCCAGCAGCCGCGGTAATACGGAGGGTGCAAGCGTTAATCGGAATTACTGGGCGTAAAGCGCACG
+
GGGG,EFGGGGGCGGGGGGGFFCGGGGFGGGGFFGGGGGGGGGGGCGGGFGGGGGFGFGGGGFFGGGGGGGGGGGGGGGGGGGGGFGGFGGG9EFGAFGGFG9FFGGEGDCFF7FGGFFDGGGGGGGGGGGGGCEFGFFGGGGGFFE@FDFGGGGGGGGFGGGGGGGFEEDGGGGGGGF7CGGGGGGGGDC>EGEEGGGGGD8CDEGGGFGGD8CEGGFFGGGGFGFGGFGGC>EEGGDDDCC7
@M03364:276:000000000-BLYN8:1:1101:21126:9860 1:N:0:1
ACTCCTACGGGAGGCAGCAGTGGGGAATATTGCACAATGGGCGCAAGCCTGATGCAGCCATGCCGCGTGTATGAAGAAGGCCTTCGGGTTGTAAAGTACTTTCAGCGAGGAGGAAGGCATTAAGGTTAATAACCTTGGTGATTGACGTTACTCGCAGAAGAAGCACCGGCTAACTCCGTGCCAGCAGCCGCGGTAATACGGAGGGTGCAAGCGTTAATCGGAATTACTGGGCGTAAAGCGCACG
+
GGGGGGGGGGGGGGGGGGGGGGGGGGGGGGGGGGGGGGGGGGGGGGGGGGGGGGGGGGGGGGGGGGGGGGGGGGGGGGGGGGGGGGGGGGGGGGGGGGGGGGGGGGGGGGGGGEGGGGGGGGGGGGGGGGGGFGGGGFFFGGGGGGGGGGGGGGGGGGGGGGGGGGGGGGGGGGGGGGGGGGGGGGGGGGGGGGGGGGGGGGEGGGGGGGGGGGGGGGGGGGGGGGGGFGFGGDGGGGGGGGGC
@M03364:276:000000000-BLYN8:1:1101:23023:9860 1:N:0:1
ACTCCTACGGGAGGCAGCAGTAGGGAATCTTCGGCAATGGGGGCAACCCTGACCGAGCAACGCCGCGTGAGTGAAGAAGGTTTTCGGATCGTAAAACTCTGTTGTTAGAGAAGAACGTTAAGTAGAGTGGAAAGTTACTTAAGTGACGGTATCTAACCAGAAAGGGACGGCTAACTACGTGCCAGCAGCCGCGGTAATACGTAGGTCCCAAGCGTTGTCCGGATTTATTGGGCGTAAAGCGAGC
+
GGGGGGGGGGGGGGGGGGGGGGGGGGGGGGGGGGGGGGGGGGGGGGGGGGGGGGGGGGGGGGGGGGGGGGGGGGGGGGGGGGGGGGGGGGGGGGGGGGGGGGGGGGGGGGGGGGGGGGGGGGGGGGGGGGGGGGGGGGGGGGGGGGGGGGGGGGGGGGGGGGGGGEGGGGGGGGGGGGCCFGGGGGGGGGGGGGGGGGGGGGGGGGGGGFGFGGGGGEFCEGGGGGGGGGGGGGGGGGGGGGD3
@M03364:276:000000000-BLYN8:1:1101:16016:9876 1:N:0:1
ACTCCTACGGGAGGCAGCAGTAGGGAATCTTCGGCAATGGGGGCAACCCTGACCGAGCAACGCCGCGTGAGTGAAGAAGGTTTTCGGATCGTAAAACTCTGTTGTTAGAGAAGAACGTTAAGTAGAGTGGAAAGTTACTTAAGTGACGGTATCTAACCAGAAAGGGACGGCTAACTACGTGCCAGCAGCCGCGGTAATACGTAGGTGGCAAGCGTTGTCCGGATTGATTGGGCGTAAAGCGAGC
+
GGGGGGGGGGGGGGGGGGGGGGFGGGGGCGGEG>GGGGGGGCFGEGFGGGGGGGGGGGFGFGCCFGGGGC@?EFGGG8FG=EAFFEGCFGGFFGGGGGFGFGGGFGGCAFGGFGG8FFFGGGG9C?F<FFGGCFGGGFDCF<FG9<FCCCCFGCFEC>C>CBCFGGF*<FFEB<DFG;FGGGGDGGGGCFEEEB8BCC??CFCGE;CFFDGFGE?:EE9?CCC5E*<CFF=CCC*:C7D779D)
@M03364:276:000000000-BLYN8:1:1101:8839:9887 1:N:0:1
ACTCCTACGGGAGGCAGCAGTAGGGAATCTTCGGCAATGGACGAAAGTCTGACCGAGCAACGCCGCGTGAGTGAAGAAGGTTTTCGGATCGTAAAACTCTGTTGTTAGAGAAGAACAAGGACGTAAGTAACTGTGCGTCCCCCGACGGTATCTAACCAGAAAGCCACGGCTAACTACGTGCCAGCAGCCGCGGTAATACGTAGGTGGCAAGCGTTGTCCGGATTTATTGGGCGTAAAGCGAGCG
+
GGGGGGGGGGGGGGGGGGGGGGGGGGGGGGGGGGGGGGGGGGGGGGGGGGGGGGGGGGGGGGGGGGGGGGGGGGGGGGGGGGGGGGGGGGGGGGGGGGGGGGGGGGGGGGGGGGGGGGGGGGGGGGGGGGGGGGGGGGGGGGGGGGGGGGGGGGGGGGGGGGGGFGGGGGGGGGGGGGGGGGGGGGGGGGGGGGGGGGGFGGGGGGGGGGGGGGEEGGGGGGDE?EG7?GFCDGGGGGGGGGGC
@M03364:276:000000000-BLYN8:1:1101:13551:9888 1:N:0:1
ACTCCTACGGGAGGCAGCAGTAGGGAATCTTCGGCAATGGACGAAAGTCTGACCGAGCAACGCCGCGTGAGTGAAGAAGGTTTTCGGATCGTAAAACTCTGTTGTTAGAGAAGAACGTTAAGTAGAGTGGAAAGTTACTTAAGTGACGGTATCTAACCAGAAAGGGACGGCTAACTACGTGCCAGCAGCCGCGGTAATACGTAGGTCCCAAGCGTTGTCCGGATTTATTGGGCGTAAAGCGAGC
+
GGGGGGGGGGGGGGGGGGGGGGGGGGGGGGGGGGGGGGGGGGGGGGGGGGGGGGGGGGGGGGGGGGGGGGGGGGGGGGGGGGGGGGGGGGGGGGGGGGGGGGGGGGGGGGGGGGGGGGGGGGGGGGGGGGGGGGGGGGGGGGGGGGGGGGFFGGGGGGGGGGGGGGGGGGGGGGGGGGGGGGGGFGGGGGGGGGGGGGGGGGGGGGGGGGGGGGGDGGGGGGGGGGGGGGGFGGGGGGGGGGG<
@M03364:276:000000000-BLYN8:1:1101:22076:9901 1:N:0:1
ACTCCTACGGGAGGCAGCAGTAGGGAATCTTCGGCAATGGACGAAAGTCTGACCGAGCAACGCCGCGTGAGTGAAGAAGGTTTTCGGATCGTAAAACTCTGTTGTTAGAGAAGAACAAGGACGTAAGTAACTGTACGTCCCCTGACGGTATCTAACCAGAAAGCCACGGCCAACTACGTGCCAGCAGCCGCGGTAATACGTAGGTGGCAAGCGTTGTCCGGATTGATTGGGCGTAAAGCGAGCG
+
GGGGGGGGGGGGGGGGGGGGG9EFGGGGGGGCGCGGGGGGGGGG@FGGGGGGFGEFGGCGGG76CGGGGGDCFGCFGGGGG<,DDEGD7=C=4EGGGGEF<FGDBFGGCFDFF8FFGGFEFGCFFFFGGFGCGG?EGG8+>=<+@FFGGGG9FF9F<<>F:>FB<:DCB@G*2*::C@FA<82BBFGG,:8C818:?CC*BB>E?C89B?@*=*;CE<+:58C7*0CCC68=D9:E<7*)9C37
@M03364:276:000000000-BLYN8:1:1101:4752:9913 1:N:0:1
ACTCCTACGGGAGGCAGCAGTGGGGAATATTGCACAATGGGCGCAAGCCTGATGCAGCCATGCCGCGTGTATGAAGAAGGCCTTCGGGTTGTAAAGTACTTTCAGTCGGGAGGAAGGTGTCAAGGTTAATAACCTTGGCAATTGACGTTACCGACAGAAGAAGCACCGGCTAACTCCGTGCCAGCAGCCGCGGTAATACGGAGGGTGCAAGCGTTAATCGGAATTACTGGGCGTAAAGCGCACG
+
GGGGGGGGGGGGGGGGGGGGGGGGGGGGGGGGGGGGGGGGGGGGGGGGGGGGGGGGGGGGGGGGGGGGGGGGGGGGGGGGGGGGGGGGGGGGEFGGGGGGGGGGGGGGGGGGGGFGGGGGGGGGGGGGFGGGGGGGGGGGGGGGFGGGGGGGGGGGGGGGGGGGGGGGGGGGGGGGGGGGGGGGGGGGGGGGGGGGGGGGGEGGGGGEFGGGGGGGGGGGGGGGGGGGGGFGGGGGGFFDCDD<
@M03364:276:000000000-BLYN8:1:1101:27738:9933 1:N:0:1
ACTCCTACGGGAGGCAGCAGTGGGGAATATTGCACAATGGAGGAAACTCTGATGCAGCAACGCCGCGTGAGCGATGAAGGTCTTCGGATCGTAAAGCTCTGTCTTTAGGGATGATAATGACAGTACCTAAGGAGGAAGCCACGGCTAACTACGTGCCCGCAGCCGCGGTAATACGTAGGTGGCGAGCGTTATCCGGATTTATTGGGCGTAAAGGGAGCGTAGGCGGATACTTAAGTGGGATGTG
+
GGGEGGGGGGGG7C;CEGFFCFFGDGGGGGFEGFGGGGGGGGGGGGGGGDFFGGGGGGGGGGDEFGEGGGEGCFGDGGGGGDGFGFEGDEC<EFGDEFEG<EFCFGGGGFFC7ECFGDF<?F?EFFFFGGFFFFECFGDGGDEECCCFGFGGGGF++,8@7+C<FGGGGGGGGGFCFFG;FFG*148C@88=C<*B=*8+?FGGFGF5B8EFGC*;*:CECCCGEDCGGFGCC*<+:67C49FC
@M03364:276:000000000-BLYN8:1:1101:9117:9955 1:N:0:1
ACTCCTACGGGAGGCAGCAGTGGGGAATATTGCACAATGGGCGCAAGCCTGATGCAGCCATGCCGCGTGTATGAAGAAGGCCTTCGGGTTGTAAAGTACTTTCAGTCGGGAGGAAGGTGGTAAGGTTAATAACCTTGGCAATTGACGTTACCGACAGAAGAAGCACCGGCTAACTCCGTGCCAGCAGCCGCGGTAATACGGAGGGTGCAAGCGTTAATCGGAATTACTGGGCGTAAAGCGCACG
+
GGGGGGGGGGGGGGGGGGGGGGGGGGGGGGGGGGGGGGGGGGFGGGGGGGGGGGGGGGGGGGGGEGGGGGGGGGGGGGGGGGGGGGGG<FGEFGGCGGGGGGGGGFFGGGGGGGGGGFGCFFGGFGGGGGGG9FGGGGGGGGGGGGGGGGGFDGGGGGG7FFFGGGGGGGGGDGFGGGGGGFGGGGGGGGGGEGGGGGGGGCGGGGGECGCFEGGGGGGGGGC*ACFGGG85DGGGGGFGGGGC
@M03364:276:000000000-BLYN8:1:1101:15278:9985 1:N:0:1
ACTCCTACGGGAGGCAGCAGTAGGGAATCTTCGGCAATGGGGGCAACCCTGACCGAGCAACGCCGCGTGAGTGAAGAAGGTTTTCGGATCGTAAAACTCTGTTGTTAGAGAAGAACGTTAAGTAGAGTGGAAAGTTACTTAAGTGACGGTATCTAACCAGAAAGGGACGGCTAACTACGTGCCAGCAGCCGCGGTAATACGTAGGTCCCAAGCGTTGTCCGGATTTATTGGGCGTAAAGCGAGC
+
GGGGGGGGGGGGGGGGGGGGGGGGGGGGGGGGGGGGGGGGGGGGGGGGGGGGGGGGGGGGGGGGGGGFFGGGGGGGGGGGGGGGGGGGGGGGGGGGGGGGGGGGGGGGGGGGGGGGGGGGFGFGGGFGFGGGGGGGGGGGGGGGGGGGGGGGGGGGFGGFGGGFGGGGGGD7FGGGGGGGGGGGGGGGGCCEGCEGEC?9CFCFGGGGGGFGGGEEGGC:ECCC8AEGGFGFFC55CC7CDGGC
@M03364:276:000000000-BLYN8:1:1101:26427:9987 1:N:0:1
ACTCCTACGGGAGGCAGCAGTAGGGAATCTTCCGCAATGGACGAAAGTCTGACCGAGCAACGCCGCGTGAGTGAAGAAGGTTTTCGGATCGTAAAACTCTGTTGTTAGAGAAGAACATGGGGGAGATTAACTGTTCACCCCTTGACGGTATCTAACCAGAAAGCCACGGCTAACTACGTGCCAGCAGCCGCGGTAATACGTAGGGTGCAAGCGTTGTCCGGATTTATTGGGCGTAAAGCGAGCG
+
FGGGGGGGGGGGGGGGGGGGG9CEGGGFGGGG,BFGGGGGGGGGGGGGGGGGGEFGGGGGGGGDGGGFGGGGGGGGFGGG,CFCFGE78=FFGGGFGGDGGGGGGGG,?EFFGGGGCGG<4+++6+,,CFF<=FDGFA,,@+3>AFEGCF+3@CFGGCF,:FFFFF:BF7F@?D9>F7<F*6?<BFF8C8ECGGEC92BB995B7?EGD?9***;E50+:E*1*<<CF+<F=C1CGD7*1/<DC
@M03364:276:000000000-BLYN8:1:1101:4287:10030 1:N:0:1
ACTCCTACGGGAGGCAGCAGTAGGGAATCTTCGGCAATGGGGGCAACCCTGACCGAGCAACGCCGCGTGAGTGAAGAAGGTTTTCGGATCGTAAAACTCTGTTGGTAGAGAAGAACGTTGGTGAGAGTGGAAAGCTCATCAAGTGACGGTAACTACCCAGAAAGGGACGGCTAACTACGTGCCAGCAGCCGCGGTAATACGTAGGTCCCGAGCGTTGTCCGGATTTATTGGGCGTAAAGCGAGG
+
GGGGGGGGGGGGGGGGGGGGGGGGGGGGGGGGGGGGGGGGGGGGGGGGGGGGGGGGGGGGGGGGGGGGG,FGGGGGGGGGFGGGGGDGGGGGGGGGGGGGGGGGGGGGGGGGGFGFGGGGGGGGGGGGGGGGCDFGFFGGGFFGGGGGGGGGGGGGGGFGGGGFGGGGGGGGFGGGGGFGFFGFGGGGFFGCECGGEGGFGGGGGGGGGGGGCEGGGGGGEE**;EGFFGGGGGGGGC7C<7))
@M03364:276:000000000-BLYN8:1:1101:15651:10047 1:N:0:1
ACTCCTACGGGAGGCAGCAGTAGGGAATCTTCGGCAATGGGGGCAACCCTGACCGAGCAACGCCGCGTGAGTGAAGAAGGTTTTCGGATCGTAAAACTCTGTTGTTAGAGAAGAACGTTAAGTAGAGTGGAAAGTTACTTAAGTGACGGTATCTAACCAGAAAGGGACGGCTAACTACGTGCCAGCAGCCGCGGTAATACGTAGGTCCCAAGCGTTGTCCGGATTTATTGGGCGTAAAGCGAGG
+
GGGGGGGGGGGGGGGGGGGGGGGGGGGGGGGGGGGGGGGGGGGGGGGGGGGGGGGGGGGGGGGGGGGFGGGGGGGGGGGGEFGGGGGGGGGGGGGGGGGGGGGGGGGGFGGGGGGGGGGGGGGFGFGFFDGGGGGGGGGGGGGGDGGGCFGEGGACGGGGGGFGFGGGG7ECGGGGGGGFGGFGGFDCGGGGGGEECFGGGGGGEFGFGGGGGGEEEGGFGGGDGGGGGGGCFGGGGGGGGGG)
@M03364:276:000000000-BLYN8:1:1101:6574:10067 1:N:0:1
ACTCCTACGGGAGGCAGCAGTAGGGAATCTTCGGCAATGGGGGCAACCCTGACCGAGCAACGCCGCGTGAGGGAAGAAGGTTTTCGGATCGTAAAACTCTGTTGTTAGAGAAGAACAAGGACGTTAGTAACTGTACGTCCCCTGACGGTATCTAACCAGAAAGCCACGGCTAACTACGTGCCAGCAGCCGCGGTAATACGTAGGTGGCAAGCGTTGTCCGGATTTATTGGGCGTAAAGCGCACG
+
GGGGGGGGGGGGGGGGGGGGGFGGGGGG@GGCFGGGGGGGG@G@FGFGGGGGGGGGGGGGGGGGGGGGGGG8FGAFGGGGG9FGGGGGGGGGGGGGGGGGGGCA,4EF,FGGGGGGD<3F8<F:FB=FGGC<3FFG@=F+@FGGGGGGGG@FGA>C>FGEFGGG:<FFDGGGGGG?FGGGGGGGGFFGGGGGGGGGGGGGFFGGEFGGGGGGGGGC:<FGGG?E9F+9?GFGGGGGGGGG3)97
@M03364:276:000000000-BLYN8:1:1101:20348:10069 1:N:0:1
ACTCCTACGGGAGGCAGCAGTAGGGAATCTTCGGCAATGGACGAAAGTCTGACCGAGCAACGCCGCGTGAGTGAAGAAGGTTTTCGGATCGTAAAACTCTGTTGTTAGAGAAGAACAAGGACGTTAGTAACTGAACGTCCCCTGACGGTATCTAACCAGAAAGCCACGGCTAACTACGTGCCAGCAGCCGCGGTAATACGTAGGTGGCAAGCGTTGTCCGGATTTATTGGGCGTAAAGCGAGCG
+
FGGGGGGGGGGGGGGGGGGGGGGGGGGGGGGGGGGGGGGGGGGGGGGGGGGGGGGEGGGGGGGGGGGGGGGGGGGGGGGGFGGGGGGGGGGGGGGGGGGGGGGGGGGGGGGGGGGGGGGGGGGGGGGGGGGGGGGGGGGGGGGGGGGGGGGGGGGGGGGGGGGGGGGGGGGGGGGGGGGGGGGGGGGEGGGGGGGGGGGGGGGGGGGGGGGGGGGGGGGGGGDGCFGGGGGFGDGGGGGGGGGD
@M03364:276:000000000-BLYN8:1:1101:6162:10069 1:N:0:1
ACTCCTACGGGAGGCAGCAGTGGGGAATATTGCACAATGGGCGCAAGCCTGATGCAGCCATGCCGCGTGTATGAAGAAGGCCTTCGGGTTGTAAAGTACTTTCAGTCGGGAGGAAGGTGATAAGGTTAATAACCTTATCAATTGACGTTACCGACAGAAGAAGCACCGGCTAACTCCGTGCCAGCAGCCGCGGTAATACGGAGGGTGCAAGCGTTAATCGGAATTACTGGGCGTAAAGCGCACG
+
GGGGGGGGGGGGGGGGGGGGGGGGGGGGGGGGGGGGGGGGGGGGGGGGGGGGGGGGFGGGGGGGGGGGGGGGGGGGGGGGGGGGGGGGFGGGGGGGGGGGGGGGGGGGGGGGGGGGGGGGGGGGGGGGGGGGGGGGGGGGGDFGGGGGGGGGGGGGGGGGGGGGGGGGGGGGGGGGGGGGGGGGGGGDGGGGGGGGGGGGGDEEGGGGGGGFGGGDGGGGGGGGGGGGFGGGGGGGGGFDGG35
@M03364:276:000000000-BLYN8:1:1101:23191:10088 1:N:0:1
ACTCCTACGGGAGGCAGCAGTGGGGAATATTGCACAATGGGCGCAAGCCTGATGCAGCCATGCCGCGTGTGTGAAGAAGGCCTTCGGGTTGTAAAGCACTTTCAGCGAGGAGGAAGGTGGTGAGCTTAATACGCTCATCAATTGACGTTACTCGCAGAAGAAGCACCGGCTAACTCCGTGCCAGCAGCCGCGGTAATACGTAGGGTGCAAGCGTTAATCGGAATTACTGGGCGTAAGGCGCACG
+
AFGGGGGGCGCGGGGGGGGGFFFGGDG@FGGGGFGGFFFGGDGGGGDGGGGGF<EFGGCGDFFFGGGGG@FE@FFGGFGGGG,CFF@GFGGGGGG,,4EFGG9@<A=4CEF+F:FE7848==,ECF,5,C9F=+++87D,,=<<,>:F:@CE,+++338:F7F7,<B>C*>CF799,><>1>BDFCE7CEECEEG72+<85331:***5;?C=8C5*2+2CE55?F?FG68E5DEG***/)))9
@M03364:276:000000000-BLYN8:1:1101:27569:10097 1:N:0:1
ACTCCTACGGGAGGCAGCAGTGGGGAATATTGCACAATGGGCGCAAGCCTGATGCAGCCATGCCGCGTGTATGAAGAAGGCCTTCGGGTTGTAAAGTACTTTCAGTCGGGAGGAAGGTGTCAAGGTTAATAACCTTGGCAATTGACGTTACCGACAGAAGAAGCACCGGCTAACTCCGTGCCAGCAGCCGCGGTAATACGGCGGGTGCAAGCGTTAATCGGAATGACTGGGCGTAAATCGCACG
+
FCFGG,CF;CCG7@;BFCEFFFGGFCG8@C<F,C@@,EEEFCB7FFFGFCCFFADFFFC,CFFGGDFGGF,C<9CFGFDFFFAFGG7+C?FGG9,BEBFFFE,BF9AFDD7CCE,BFFFG<@EFC?E9FEGG<3BB,,6,AA,FC?FEG>F<FC=BC@ADGFGGGDEGGG>*>:7@,>>D@8DBFGGCFGCEGEG8BC+3;**=E/?>C7+1/2*;C+<CC58:+9<EG*@=39C5<**9*75)
@M03364:276:000000000-BLYN8:1:1101:17435:10118 1:N:0:1
ACTCCTACGGGAGGCAGCAGTAGGGAATCTTCGGCAATGGGGGCAACCCTGACCGAGCAACGCCGCGTGAGTGAAGAAGGTTTTCGGATCGTAAAACTCTGTTGTTAGAGAAGAACGTTAAGTAGAGTGGAAAGTTACTTAAGTGACGGTATCTAACCAGAAAGGGACGGCTAACTACGTGCCAGCAGCCGCGGTAATACGTAGGTCCCAAGCGTTGTCCGGATTTATTGGGCGTAAAGCGAGC
+
GGGGGGGGGGGGGGGGGGGGGGGGGGGGGGGGGGGGGGGGGGGGGGGGGGGGGGGGGGGGGGGGGGGGGGGGGGGGGGGGGGGGGGGEGGEGGGGGGGGGGGGGGGGGGGGGGGGGGGGGGGGGGGGGGGGGGGGGGGGGGGGGGGGGGDGGGGGGGGGGGDGGGGEGGGGGGGGGGGGGGGFFGGGGGGGGGGEEGGGGGGGFDFGGGGGGGGGGGGGDGGC5EFGGGFFFGGGGGGFGDDG3
@M03364:276:000000000-BLYN8:1:1101:13408:10139 1:N:0:1
ACTCCTACGGGAGGCAGCAGTAGGGAATCTTCGGCAATGGACGAAAGTCTGACCGAGCAACGCCGCGTGAGTGAAGAAGGTTTTCGGATCGTAAAACTCTGTTGTTAGAGAAGAACAAGGACGTTAGTAACTGAACGTCCCCTGACGGTATCTAACCAGAAAGCCACGGCTAACTACGTGCCAGCAGCCGCGGTAATACGTAGGTGGCAAGCGTTGTCCGGATTTATTGGGCGTAAAGCGAGCG
+
GGGGGGGGGGGGGGGGGGGGGGGGGGGGGGGGGGGGGGGGGGGGGGGEGGGGGGGGGGGGGGGGGGGGGGGGGGGGGGGGGGGGGGGGGGGGGGGGGGGGGGGGGGGGGGGGGGGGGGGGGGGGGGGGGGGGGGGGGGGGGGGGGGGGGGGGGGGGGGGGGGGGFGGGGGGGGGGGGGGGGGGGGGGGGGGGGGGGGGGGGGGGCGGGGGGGGGGEGFGGGEEGGGGGGGGFGGGGGGGGGGGC
@M03364:276:000000000-BLYN8:1:1101:16406:10142 1:N:0:1
ACTCCTACGGGAGGCAGCAGTGGGGAATATTGCACAATGGGCGCAAGCCTGATGCAGCCATGCCGCGTGTATGAAGAAGGCCTTCGGGTTGTAAAGTACTTTCAGTCGGGAGGAAGGTGTTAAGGTTAATAACCTTGGCAATTGACGTTACCGACAGAAGAAGCACCGGCTAACTCCGTGCCAGCAGCCGCGGTAATACGGAGGGTGCAAGCGTTAATCGGAATTACTGGGCGTAAAGCGCACG
+
GGGGGGGGGGGGGGGGGGGGGGGGGGGGGGGGGGGGGGGGGGGGGGGGGGGGGGGGGGGGGGGGGGGGGGGGGGGGGGGGGGGGGGGGGGGGGGGGGGGGGGGGGGGGGGGGGGGGGGGGGGGGGGGGGGGGGGGGGGGGGGGGGGGGGGGGGGGGEGDGGGGGGGGGGGGGFGGGGGGFGGGGGGGGGGGGDCEGGGGGGEEGGGDGDFGGGGGGGGC5EGCFGGGG9EFFGGGCFGGGGGG)
@M03364:276:000000000-BLYN8:1:1101:7598:10149 1:N:0:1
ACTCCTACGGGAGGCAGCAGTAGGGAATCTTCGGCAATGGACGAAAGTCTGACCGAGCAACGCCGCGTGAGTGAAGAAGGTTTTCGGATCGTAAAACTCTGTTGTTAGAGAAGAACAAGGACGTAAGTAACTGTACGTCCCCTGACGGTATCTAACCAGAAAGCCACGGCTAACTACGTGCCAGCAGCCGCGGTAATACGTAGGTGGCAAGCGTTGTCCGGATTTATTGGGCGTAAAGCGAGCG
+
GGGGGGGGGGGGGGGGGGGGGGGGGGGGGGGGGGGGGGGGGGGGGGGGGGGGGGGGGGGGGGGGGGGGGGGGGGGGGGGGGGGGGGGGGGGGGGGGGGGGGGDGGGGGGGGGGGGGGGGGGGGGGGGGGGGGGGGGGGGGGGGGGGGGGGGGGGGGGGGGGGGGGGGGGGGGGGGGGGGGGGGGGGGGGGGGGCE7BFGGFFGE;BGFB9;FGEGGGFCEGE*CFEGGGGFFGGEGGGGGGGGC
@M03364:276:000000000-BLYN8:1:1101:3501:10150 1:N:0:1
ACTCCTACGGGAGGCAGCAGTGGGGAATATTGCACAATGGGCGCAAGCCTGATGCAGCCATGCCGCGTGTATGAAGAAGGCCTTCGGGTTGTAAAGTACTTTCAGCGAGGAGGAAGGCATTAAGGTTAATAACCTTAGTGATTGACGTTACTCGCAGAAGAAGCACCGGCTAACTCCGTGCCAGCAGCCGCGGTAATACGGAGGGTGCAAGCGTTAATCGGAATTACTGGGCGTAAAGCGCACG
+
GGGGGGGGGGCGGGGGGGGGGGGGGGGGGGGGGGGGGGGGGGGGGGGGGGGGGGGGGGGGGGGGGGGGGGGGGGGGGGGGGGGFGGDGGGGGGGGGGGGGGGGGGGGGFGGGDGGGGGGGGGGGGGGGGGGGGGGGGGGGGGGGGGGGGGGGGGGGGGGGGGGGGGFFEDGFGGGGFGGGGFFGGGFGGGGGGGGGGGFGEG>EEEGGGGG5EEGGGGGG=CEGGGGGGFGGGDGDDGFGGGD<
@M03364:276:000000000-BLYN8:1:1101:17375:10155 1:N:0:1
ACTCCTACGGGAGGCAGCAGTAGGGAATCTTCGGCAATGGACGAAAGTCTGACCGAGCAACGCCGCGTGAGTGAAGAAGGTTTTCGGATCGTAAAACTCTGTTGTTAGAGAAGAACAAGGACGTAAGTAACTGTGCGTCCCCTGACGGTATCTAACCAGAAAGCCACGGCTAACTACGTGCCAGCAGCCGCGGTAATACGTAGGTGGCAAGCGTTGTCCGGATTTATTGGGCGTAAAGCGAGCG
+
GGGGGGGGGGGGGGGGGGGGGGGGGGGGGGGGGGGGGGGGGGGGGGGGGGGGGGGGGGGGGGGGGGGGGGGGGGGGGGGGFGGGGGGGGGGGGGGGGGGGGGGGGGGGGGGGGGGGGGGGGGGGGGGGGGGGGGGGGGGGGGGGGGGGGGGGGGGGGGGGGGGGGGGGGGGEGGGGGGGGGGGGGGGGFGDGGGGGGGGGGGGGGGGGGGGFEGGDGGGGGGCEFGGGGGGFGDGGGGGGGGGD
@M03364:276:000000000-BLYN8:1:1101:7700:10157 1:N:0:1
ACTCCTACGGGAGGCAGCAGTAGGGAATCTTCGGCAATGGGGGCAACCCTGACCGAGCAACGCCGCGTGAGTGAAGAAGGTTTTCGGATCGTAAAACTCTGTTGTTAGAGAAGAACGTTAAGTAGAGTGGAAAGTTACTTAAGTGACGGTATCTAACCAGAAAGGGACGGCTAACTACGTGCCAGCAGCCGCGGTAATACGTAGGTCCCAAGCGTTGTCCGGATTTATTGGGCGTAAAGCGAGC
+
GGGGGGGGGGGGGGGGGGGGGGGGGGGGGGGGGGGGGGGGGGGGGGGGGGGGGGGGGGGGGGGGGGGGGGGFGGGGGGGGFFGGFFGGGGGGGGGGGGGGGGGGGGGGGGGGGGGGGCGGGGGGGGGGGCFCFGGGGGGGGGFGGGGGGGGGGGGGGGGGGGGGGGGGGDGFEGGGGGGGGGGGGGGGGFGGGGGGGGGGGGGGGGGFGGGGGGGGEGGGE:ECEF7CGGDGGGGGGDFGGGG)
@M03364:276:000000000-BLYN8:1:1101:21948:10186 1:N:0:1
ACTCCTACGGGAGGCAGCAGTAGGGAATCTTCGGCAATGGACGAAAGTCTGACCGAGCAACGCCGCGTGAGTGAAGAAGGTTTTCGGATCGTAAAACTCTGTTGTTAGAGAAGAACAAGGACGTTAGTAACTGAACGTCCCCTGACGGTATCTAACCAGAAAGCCACGGCTAACTACGTGCCAGCAGCCGCGGTAATACGTAGGTGGCAAGCGTTGTCCGGATTTATTGGGCGTAAAGCGAGCG
+
GGGGGGGGGGGGGGGGGGGGGGGGGGGGGGGGGGGGGGGGGGGGGGGGGGGGGGGGGGGGGGGGGGGFEGGGGGGGGGGGGGGGGGGGGGGGGGGGGGFGGGGGGGGGGGGGGGGGGGFFGGGCEGGGGGGGGGGGGGGGGGGGGGGGGGGGGGGGGGGGGGGGGGGGGGGGGGGGGGGGGGGGGGGGGGGGGGGGGGGGGGGGGGGFFGGGGGGGGGGGGGGEGFFGGGGGGGGGFGGGGGGG
@M03364:276:000000000-BLYN8:1:1101:21709:10187 1:N:0:1
ACTCCTACGGGAGGCAGCAGTGGGGAATATTGCACAATGGGCGCAAGCCTGATGCAGCCATGCCGCGTGTATGAAGAAGGCCTTCGGGTTGTAAAGCACTTTCAGCGAGGAGGAAGGTGGTGAACTTAATACGTTCATCAATTGACGTTACTCGCAGAAGAAGCACCGGCTAACTCCGTGCCAGCAGCCGCGGTAATACGGAGGGTGCAAGCGTTAATCGGAATTACTGGGCGTAAAGCGCACG
+
GGGGGGGGGGGGGGGGGGGGGGGGGGGGGGGGGGGGGGGGGGGGGGGGGGGGGGGGGGGGGGGGGGGFGGGGGGGGGGGGGGGGGGGGGGGGGGGGGGGGGGGGGGGGGGGGGGGGGGGGGGGGGGGGGGGGGGGGGGGGGGGGGGGGGGEGGGGGGDGFGGGGGGGGGGGGGGGGGGGGGGGGGGGGGGGGGGGGGGGGGGEGEGGGGGGGGGGDFC?GDGEGGGGGGGGGGGDCDFCDDDGD
@M03364:276:000000000-BLYN8:1:1101:12216:10187 1:N:0:1
ACTCCTACGGGAGGCAGCAGTAGGGAATCTTCGGCAATGGACGAAAGTCTGACCGAGCAACGCCGCGTGAGTGAAGAAGGTTTTCGGATCGTAAAACTCTGTTGTTAGAGAAGAACAAGGACGTTAGTAACTGAACGTCCCCTGACGGTATCTAACCAGAAAGCCACGGCTAACTACGTGCCAGCAGCCGCGGTAATACGTAGGTGGCAAGCGTTGTCCGGATTTATTGGGCGTAAAGCGAGCG
+
GGGGGGGGGGGGGGGEGGFGGGFGGGGGGGGCGEGGGGGGGGGGGGGGGGGGGFGGGGGGGGDGDGGGGDGEFG9<FFGGGGGGGGGGGGGGGGGGGGGGGGGGGGGGGGGGGGGGGGGGGGE=FFCEGFGGGFGDGGGFGGGGGGGGGGGGGFGGGGFGFFGG@CGEEGFGCFFG@EFGGGGGC@FGGECCEGEEFE9EBFGEFFCGGFGGGGGGGGGGGGG*<C?FFGGGGDGGFGGGG:D<
@M03364:276:000000000-BLYN8:1:1101:21394:10194 1:N:0:1
ACTCCTACGGGAGGCAGCAGTGGGGAATATTGCACAATGGGCGCAAGCCTGATGCAGCCATGCCGCGTGTATGAAGAAGGCCTTCGGGTTGTAAAGTACTTTCAGTCGGGAGGAAGGTGGTAAGGTTAATAACCTTGGCAATTGACGTTACCGACAGAAGAAGCACCGGCTAACTCCGTGCCAGCAGCCGCGGTAATACGGAGGGTGCAAGCGTTAATCGGAATTACTGGGCGTAAAGCGCACG
+
GGGGGGGGGGGGGGGGGGGGGGGGGGGGGGGGGGGGGGGGGGGGGEGGGGGGGGGGGGGGGGGGGGGGGGGGGGGGGGGGGGGGGGGGGGGGGGGGGGGGGGGGGGGGGGGGGGGGGGGGGGGGGGGGGGGGEFGGGGGGGGGGGGGGGGGGGGGGGGGGGGGGGGGGGGGGGGGGGGGGGGGGGGGGGGGGGGGGGGGGGEGGGGGGGGGGGGGGGGGGGGGGGGGGCGGFGGGGGGGGGGG<
@M03364:276:000000000-BLYN8:1:1101:4229:10198 1:N:0:1
ACTCCTACGGGAGGCAGCAGTAGGGAATCTTCGGCAATGGACGAAAGTCTGACCGAGCAACGCCGCGTGAGTGAAGAAGGTTTTCGGATCGTAAAACTCTGTTGTTAGAGAAGAACAAGGACGTTAGTAACTGAACGTCCCCTGACGGTATCTAACCAGAAAGCCACGGCTAACTACGTGCCAGCAGCCGCGGTAATACGTAGGTGGCAAGCGTTGTCCGGATTTATTGGGCGTAAAGCGAGCG
+
GGGGGGGGGGGGGGGGGGGGGGGGGGGGGGGGGGGGGGGGGGGGGGGGGGGGGGGGGGGGGGGGGGGGGGGGGGGGGGGGGGGGGGGGGGGGGGGGGGGGGGGGGGGGGGGGGGGGGGGGGGGGGGDGGGGGFGGGGGGGGGGGGGGGGGGGGGGGGGGGGGGGGGGEGGGGGGGGFGGGGGGGGGGGGGGGGGGGGGGGEFGGGGGGGGGGGGGGGGGGGGEGGGGFGGGGGGDGFCGCGDC<
@M03364:276:000000000-BLYN8:1:1101:24586:10209 1:N:0:1
ACTCCTACGGGAGGCAGCAGTAGGGAATCTTCGGCAATGGACGAAAGTCTGACCGAGCAACGCCGCGTGAGTGAAGAAGGTTTTCGGATCGTAAAACTCTGTTGTTAGAGAAGAACAAGGACGTTAGTAACTGAACGTCCCCTGACGGTATCTAACCAGAAAGCCACGGCTAACTACGTGCCAGCAGCCGCGGTAATACGTAGGTGGCAAGCGTGGTCCGGATTTATTGGGCGTAAAGCGAGCG
+
FGGGGGGGGGGGGGGGGGGGGCFGGGGG?FG9FEGGGGGGECFGGGGGGGGGFGFGGGGGGGGGGGGGGGG,FG9FGGGGFFCF<CGF@FGGFGGE<<FFAFGGE=EDFGGGGGCCFEGFA<CC<8=F?B?AFFFFFGECCD<FGGG>FC@=,@FFCFGGCAGGFGG:FGGDFGGGFDBFD8DCGFC72C>E5E87+??EFFGG;C59998*83*:5C<://;*02A92+*5D<CEC:07CG37
@M03364:276:000000000-BLYN8:1:1101:5590:10209 1:N:0:1
ACTCCTACGGGAGGCAGCAGTAGGGAATCTTCGGCAATGGACGAAAGTCTGACCGAGCAACGCCGCGTGAGTGAAGAAGGTTTTCGGATCGTAAAACTCTGTTGTTAGAGAAGAACAAGGACGTTAGTAACTGAACGTCCCCTGACGGTATCTAACCAGAAAGCCACGGCTAACTACGTGCCAGCAGCCGCGGTAATACGTAGGTCCCAAGCGTTGTCCGGATTTATTGGGTGTAAAGCGAGCG
+
GGGGGGGGGG7@FGGGGGGGGGGGGGGGGGGGGGGGGGGGGGGGGGGGGGGGGGGGGGGGGGGGGGGGGGGGGGGGGGGGGGGGGGGGGGGGGGGFGGGGGGGGGGGGGGGDGGGGGGGGGGGCFGEGFGGGGGG,FFGEC@FFGGGFGGGGGGGGGGGGGGGGDFEGEGGGGFGGGGGGGGFGGGGGGGGGGGGGFGGGGGGGGGGFGGGGGGGG:FDEE88C6@FGGFFCCCCCFGGDGGG)
@M03364:276:000000000-BLYN8:1:1101:20473:10209 1:N:0:1
ACTCCTACGGGAGGCAGCAGTAGGGAATCTTCGGCAATGGACGAAAGTCTGACCGAGCAACGCCGCGTGAGTGAAGAAGGTTTTCGGATCGTAAAACTCTGTTGTTAGAGAAGAACAAGGACGTTAGTAACTGAACGTCCCCTGACGGTATCTAACCAGAAAGCCACGGCTAACTACGTGCCAGCAGCCGCGGTAATACGTAGGTGGCAAGCGTTGTCCGGATTTATTGGGCGTAAAGCGAGCG
+
GGGGGGGGGGGGGGGGGGGGGGGGGGGGGGGGGGGGGGGGGGGGGGGGGGGGGGGGGGGGGGGGGGGGGGGGGGGGGGGGGGGGGGGGGGGGGGGGGGGGGGGGGGGGGGGGGGGGGGGGGGGGGGGGGGGGGGGGGGGGGGGGGGGGGGGGGGGGGGGGGGGGGGGGFGGGGGGGGGGGGGGGGGGGGGGGGGGGGGGGGGGGGGGGGGGGGGEGGGGGGGGCFFGGGGFGGGGEGGGCDDGD
@M03364:276:000000000-BLYN8:1:1101:8180:10219 1:N:0:1
ACTCCTACGGGAGGCAGCAGTAGGGAATCTTCGGCAATGGACGAAAGTCTGACCGAGCAACGCCGCGTGAGTGAAGAAGGTTTTCGGATCGTAAAACTCTGTTGTTAGAGAAGAACAAGGACGTTAGTAACTGAACGTCCCCTGACGGTATCTAACCAGAAAGCCACGGCTAACTACGTGCCAGCAGCCGCGGTAATACGTAGGTGGCAAGCGTTGTCCGGATTTATTGGGCGTAAAGCGAGCG
+
GGGGGGGGGGGGGGGGGGGGGGGGGGGGGGGGGGGGGGGGGGGGGGGGGGGGGGGGGGGGGGGGGGGGGGGGGGGGGGGGGGGGGGGGGGGGGGGGGGGGGGGGGGGCGGGGGGGGGGGGGGGGGGGGGGGGGGGGGGGEEGGGCGGGGGGGGGGGGGGGGGGGGGGGGDGCFFGGGGGGGGFGGFGGGGDGGGGGGGGGGGGDGGGGGGGCGEGEEFGGGCEGGDGGGGGGGDEGGGGDDDDC
@M03364:276:000000000-BLYN8:1:1101:12905:10233 1:N:0:1
ACTCCTACGGGAGGCAGCAGTAGGGAATCTTCGGCAATGGACGAAAGTCTGACCGAGCAACGCCGCGTGAGTGAAGAAGGTTTTCGGATCGTAAAACTCTGTTGTTAGAGAAGAACAAGGACGTTAGTAACTGAACGTCCCCTGACGGTATCTAACCAGAAAGCCACGGCTAACTACGTGCCAGCAGCCGCGGTAATACGTAGGTGGCAAGCGTTGTCCGGATTTATTGGGCGTAAAGCGAGCG
+
GGGGGGGGGGGGGGGGGGGGGGGGGGGGGGGGGGGGGGGGGGGGGGGGGGGGGGGGGGGGGGGGGGGGGGGGGGGGGGGGGGGGGGGGGGGGGFFGGGGGGGGGGGGGGGGGGGGGGGGGGGGGGGGGGGGGGGGGGGGDGGGGGGGGGGGGGGGGGGFFGGGGGGGGGGGGGGGGGGGGGGGFGGGGGGGGGGGGGGGGGGGGGFGGGGGGGDGEGGGGGEGCGGFGGGGGGDEGGCGGGDGC
@M03364:276:000000000-BLYN8:1:1101:8935:10250 1:N:0:1
ACTCCTACGGGAGGCAGCAGTAGGGAATCTTCCACAATGGACGAAAGTCTGATGGAGCAACGCCGCGTGAGTGAAGAAGGTTTTCGGATCGTAAAACTCTGTTGTTGGAGAAGAATGTATCTGATAGTAACTGATCAGGTAGTGACGGTATCCAACCAGAAAGCCACGGCTAACTACGTGCCAGCAGCCGCGGTAATACGTAGGTGGCAAGCGTTGTCCGGATTTATTGGGCGTAAAGCGAGCG
+
GGGGGGGGGGGGGGGGGGGGGGGGGGGGGGGGGGGGGGGGGGGGGGGGGGGGGGGGGGGGGGGGGGGGGGGGGGGGGGGGFGGGGGGGGGGGGGGGGGGFGGGGFFFGGGGGGGGGGGGGGGGGGGGGGGGGGGGGGGGGGGGGGGGGGGFGGFGGCFGGGGGFGGGGGGGGGGGGFGGGGGGGGGGGGGGGGEEGGGGGGGGGGGGGGGGGGGGGGGGGGGCEGFGGCC*:CDGGGGGGGGG5
@M03364:276:000000000-BLYN8:1:1101:14771:10257 1:N:0:1
ACTCCTACGGGAGGCAGCAGTGGGGAATATCGCACAATGGGCGCAAGCCTGATGCAGCCATGCCGCGTGTATGAAGAAGGCCTTCGGGTTGTAAAGTACTTTCAGCGAGGAGGAAGGCATTAAGGTTAATAACCTTGGTGATTGACGTTACTCGCAGAAGAAGCACCGGCTAACTCCGTGCCAGCAGCCGCGGTAATACGGAGGGTGCAAGCGTTAATCGGAATTACTGGGCGTAAAGCGCACG
+
GGGGGGGGGGGGGGGGGGGGGGGGGFGGGGGGGGGGGGGGGGGGGGGGGGGGGGGGGGGGGGGGGGGGGGGGGEGGGGGGGGGGGGGEGGGGGGGGGGGGGGGGGGGGGGGGGGGGGGGGGGGGGGGGGGGGGCGGGCFGGGGGGGGGFGGGGGGGGGGGGGGGGGGGGGGGGGGGGGGGGGGGGGGGFC>EEGGGGGGGGGGGGECGGGGFGGGGGGGGGGEGGGGGGGGGGDCEGGGGGGG:
@M03364:276:000000000-BLYN8:1:1101:16883:10277 1:N:0:1
ACTCCTACGGGAGGCAGCAGTAGGGAATCTTCCACAATGGACGAAAGTCTGATGGAGCAACGCCGCGTGAGTGAAGAAGGTTTTCGGATCGTAAAACTCTGTTGTTGGAGAAGAATGTATCTGATAGTAACTGATCAGGTAGTGACGGTATCTAACCAGAAAGCCACGGCTAACTACGTGCCAGCAGCCGCGGTAATACGTAGGTGGCAAGCGTTGTCCGGATTTATTGGGCGTAAAGCGAGCG
+
GGGGGGGGGGGGGGGGGGGGGGGGGGGGGGGGGGGGGGGGGGGGGGGGGGGGGGGGGGGGGGGGGGGGGGGGGGGGGGGGGGGGGGGFGGGGGGGGGGGGGGGGGGGGGGGGGGGGGGFGGGGGGGGGGGGGGGGGGGGGGGGGGGGFGGGGGGGGGGGGGGGGGG?FGGGGGGGGGGGFGFGGGGFCGGGGGGGGGGGGFGGGGGGGGGGGGGGGGFGGGCCEGGGGGGGGGGGGGCFGGGGC
@M03364:276:000000000-BLYN8:1:1101:24435:10291 1:N:0:1
ACTCCTACGGGAGGCAGCAGTGGGGAATATTGCACAATGGGCGCAAGCCTGATGCAGCCATGCCGCGTGTATGAAGAAGGCCTTCGGGTTGTAAAGTACTTTCAGCGAGGAGGAAGGCATTAAGGTTAATAACCTTGGCAATTGACGTTACCGACAGAAGAAGCACCGGCTCACTCCGTGCCAGCAGCCGCGGTAATACGGAGGGTGCAAGCGTTACTCGGAATTACTGGGCGTAAAGCGCACG
+
FFFFFGGFEEGGEEGGGGGGGGGG>FCFGGGGGGGGFFGGGFFGEFGGGGGGGGGFGGGFGGGFGDGGGGFGGGGGGFEGG<<FGDGEGGGGGF9EFGGFGGGGGFF7FG:CC+BFDGFGGGGGGGGGGFFFFF<FFDFF@FFFDAFFGGE9FEGGGG:CCF7FGGGGGGG*:=CFEEFGGFGGGGGGFGGGGGGDGGGGGCEEEGG58@FGEGGG*<CEGGGGGGGGGGGFGGEEC7CDDGD3
@M03364:276:000000000-BLYN8:1:1101:6619:10297 1:N:0:1
ACTCCTACGGGAGGCAGCAGTGGGGAATATTGCACAATGGGCGCAAGCCTGATGCAGCCATGCCGCGTGTGTGAAGAAGGCCTTCGGGTTGTAAAGCACTTTCAGCGAGGAGGAAGGTGGTGAGCTTAATACGTTCATCAATTGACGTTACTCGCAGAAGAAGCACCGGCTAACTCCGTGCCAGCAGCCGCGGTAATACGGAGGGTGCAAGCGTTAATCGGAATTACTGGGCGTAAAGCGCACG
+
GGGGGGGGGGGGGGGGGGGGGGGGGGGGGGGGGGGGGGFGGGGGGGGGGGGGGGGGGGGGGGGGGGGGGGGGGGGGGGGGGGGGGGGGGGGGGGGGGGGGGGGGGGGGGGGGGGGGGGGGGGGGGGFGGGGGGGGGGGGGGGF9<FGGGGGGGGGGGGGGGGGGGGGGGGGGGGGGGGGGGGGGGGGGFGGGEGGGFGFFEGGGGGGGGGGGGGGDFGGGGGGGGGGGGGGFG<EDCFCDGG3/
@M03364:276:000000000-BLYN8:1:1101:24722:10307 1:N:0:1
ACTCCTACGGGAGGCAGCAGTAGGGAATCTTCGGCAATGGGGGCAACCCTGACCGAGCAACGCCGCGTGAGTGAAGAAGGTTTTCGGATCGTAAAACTCTGTTGTTAGAGAAGAACGTTAAGTAGAGTGGAAAGTTACTTAAGTGACGGTATCTAACCAGAAAGGGACGGCTAACTACGTGCCAGCAGCCGCGGTAATACGTAGGTCCCAAGCGTTGTCCGGATTTATTGGGCGTAAAGCGAGC
+
GGGGGGGGGGGGGGGGGGCFGGGGGGGGGGGFG7FGGGGGGGGFGGG@FGGGFGGGGGGG<EGGGGGGGGGGGF9EFCFF=EFFAFGEGG:FGGGGGGGGGGGGGGFGFGGGDGG<FEFEEFFFGFAFFF<DCFGGGG9AFDFFGG<@CF7CEFCFFGGGFGFF,FFGGCGGGGGGGGGGGGGGCEG,BCCCEG:EGFFGGGGGGG?F8C?EGGCEEGCFGD=5AC7CCFFGGGEEGCC*CDG)
@M03364:276:000000000-BLYN8:1:1101:5812:10309 1:N:0:1
ACTCCTACGGGAGGCAGCAGTAGGGAATCTTCGGCAATGGACGAAAGTCTGACCGAGCAACGCCGCGTGAGTGAAGAAGGTTTTCGGATCGTAAAACTCTGTTGTTAGAGAAGAACAAGGACGTAAGTAACTGTACGTCCCCTGACGGTATCTAACCAGAAAGGGACGGCTAACTACGTGCCAGCAGCCGCGGTAATACGTAGGTCCCAAGCGTTGTCCGGATTTATTGGGCGTAAAGCGAGCG
+
GGGGGGGGGGGGGGGGGGGGGGGGGGGGGGGGGGGGGGGGGGGGGGGGGGGGGGGGGGGGGGGGGGGGGGGGGGGGGGGGGGGGGGGGGGGGGGGGGGGGGGGGGGGGGGGGGGGGGGGGGGGGGGGGGGGGGGGGGGGGGGGGGGGGGGGGGGGGGGGGGGGGGGGGGGGGGGGGGGGFGGGFGGGGGGGGGGGGGGGGGGGGGGG>FFGGGGGGGGGDGGCGFGGGFGCFGGGGGGGGGGG3
@M03364:276:000000000-BLYN8:1:1101:25115:10333 1:N:0:1
ACTCCTACGGGAGGCAGCAGTGGGGAATATTGCACAATGGGCGCAAGCCTGATGCAGCCATGCCGCGTGTATGAAGAAGGCCTTCGGGTTGTAAAGTACTTTCAGTCGGGAGGAAGGTGTCAAGGTTAATAACCTTGGCAATTGACGTTACCGACAGAAGAAGCACCGGCTAACTCAGTGCCAGCAGCCGCGGTAATACGGAGGGTGCAAGCGTTAATCGGAATTACTGGGCGTAAAGCGCACG
+
GGGGGGGGEGEGGGGGGGGGGGGGGGGGGGGGGGGGGGGGGGGGGGGGGGGGGGGGGGGFGGGGGGGGGGGGGGGGGFGGGGGGGGEEGGGGGGGGGGGGGGGGGGDGGGGGGDGGGGFGGGGGGGGGGGGGGGGGGGGGGGAFGGGEGGFGGGGGGGGGGGGGGGGGGEG@FGGGGGGGGGGGGGGGGGGGGGGEFGGGGGGGGEGGGFFGGGGGGGDGGGGGGGGGGGGGGGGEGGGGGGG7
@M03364:276:000000000-BLYN8:1:1101:18635:10360 1:N:0:1
ACTCCTACGGGAGGCAGCAGTGGGGAATATTGCACAATGGGCGCAAGCCTGATGCAGCCATGCCGCGTGTATGAAGAAGGCCTTAGGGTTGTAAAGTACTTTCAGCGGGGAGGAAGGTGATAAGGTTAATACCCTTGTCAATTGACGTTACCCGCAGAAGAAGCACCGGCTAACTCCGTGCCAGCAGCCGCGGTAATACGGAGGGTGCAAGCGTTAATCGGAATTACTGGGCGTAAAGCGCACG
+
GGGGGGGGGCEGEGDGGGGGGGGGGGGGGGGGGGGGGGGGGGGCFBCEFEFGGGGGGGGGGGGECCEFFFGGGGGFEFFGGGGGCFGCFGGGGGGGGFFGGFFAFE@EDE@EGGGGGGGFGGFGFGCGGGGFDAFGGGGFFGGGGFGFGGGGGGGGGEFGGGGGCFFGGGEFG@FCCEF@FFGGGGGGCEGGGGGGDGGG5CCDGGGGGGGGGGGGGGGFGG8EFGGGCCEFGGGDFDFGGDG<
@M03364:276:000000000-BLYN8:1:1101:24236:10361 1:N:0:1
ACTCCTACGGGAGGCAGCAGTAGGGAATCTTCGGCAATGGACGAAAGTCTGACCGAGCAACGCCGCGTGAGTGAAGAAGGTTTTCGGATCGTAAAACTCTGTTGTTAGAGAAGAACAAGGACGTTAGTAACTGAACGTCCCCTGACGGTATCTAACCAGAAAGCCACGGCTAACTACGTGCCAGCAGCCGCGGTAATACGTAGGTGGCAAGCGTTGTCCGGATTTATTGGGCGTAAAGCGAGCG
+
GGGGGGGGGGGGGGGGGGGGGGGGGGGGGGGGGGGGGGGGGGGGGGGGGGGGGGGGGGGGGGGGGGGF:FFGGAGFDFGGGGGGGGGGGGGGGGGGGGGGGGGGGGGGGGCGGDGGGGGGGGGEFEFGGGGGGGGGGGFGGGGFGGGGGGGGGGGGGGGGGGDFFGGGGGGGGGGGGGGGGGGGGGGGGGGGGGGGGGGGGGGGCGGGGGGGEEGGGFGGGGGDDGGGGGGGG<CGFGGGGDGC
@M03364:276:000000000-BLYN8:1:1101:7419:10366 1:N:0:1
ACTCCTACGGGAGGCAGCAGTGGGGAATATTGCACAATGGGCGCAAGCCTGATGCAGCCATGCCGCGTGTATGAAGAAGGCCTTCGGGTTGTAAAGTACTTTCAGTCGGGAGGAAGGTGTCAAGGTTAATAACCTTGGCAATTGACGTTACCGACAGAAGAAGCACCGGCTAACTCCGTGCCAGCAGCCGCGGTAATACGGAGGGTGCAAGCGTTAATCGGAATTACTGGGCGTAAAGCGCACG
+
GGGGGGGGGGGGGGGGGGGGGGGGGGGGGGGGGGGGGGGGGGGGGGGGGGGGGGGGGGGGGGGGGGGCGGGGGGGGGGGGGGFGGGGGGGGGGGGGGFGGGGGGGGGGGGGGCFGGGGGGGGGCGFGGGCGGFGGGGGGGDFFGGGGGGDFDCFGEGGGGGGGGGGFGGGGGGGGGGGGGGGGGGGGGGGGGGDGEFGGGGGGGGGG>CFGGG:CGGGGGGCGGGD?FGGGGGDECGGGGDDG5
@M03364:276:000000000-BLYN8:1:1101:14299:10368 1:N:0:1
ACTCCTACGGGAGGCAGCAGTAGGGAATCTTCGGCAATGGACGAAAGTCTGACCGAGCAACGCCGCGTGAGTGAAGAAGGTTTTCGGATCGTAAAACTCTGTTGTTAGAGAAGAACAAGGACGTTAGTAACTGAACGTCCCCTGACGGTATCTAACCAGAAAGCCACGGCTAACTACGTGCCAGCAGCCGCGGTAATACGTAGGTGGCAAGCGTTGTCCGGATTTATTGGGCGTAAAGCGAGCG
+
GGGGGGGGGGGGGGGGGGGGGGGGGGGGGGGGGGGGGGGGGGGGGGGGGGGGGGGGGGGGGGGGGGGGGGGFGGGGGGGGGGGGGGGGGGGGGGGGGGGGGGGGGGGGGGGGGGGGGGGGGGGGGGGGGGGFGGGGGFGGGGGG@FGGGGGGGGGGGGGGGGGGGGGGGGGGGGGGGGGGGGGGGGGGGGGGGGEGGGGGGGGGGGGGGGGGGEEGEGGGGGGGFFFGGGGGGGGGFF75CDGD
@M03364:276:000000000-BLYN8:1:1101:13185:10370 1:N:0:1
ACTCCTACGGGAGGCAGCAGTGGGGAATATTGCACAATGGGCGCAAGCCTGATGCAGCCATGCCGCGTGTATGAAGAAGGCCTTCGGGTTGTAAAGTACTTTCAGTCGGGAGGAAGGTGGTAAGGTTAATAACCTTATCAATTGACGTTACCGACAGAAGAAGCACCGGCTAACTCCGTGCCAGCAGCCGCGGTAATACGGAGGGTGCAAGCGTTAATCGGAATTACTGGGCGTAAAGCGCACG
+
GGGGGGGFGGGGGGGGGGGGGGGGGGGGGGGGGGGGGGGGGGGDGGGGGGGGGGGGGGGGGGGGGGGGGGGGGGGGGGGGGGGGGGGGGGGGGGGGGGGGGGGGGGGGGGGGGGGGGGGGGGGGGGGGGGGGGGGGGGGGGGGGGGGGGGGGGGGGGGGGGGGGGGGGGGGDGGGGGGGGGGGGGGGGGGGGGGGGFGGGGGGGG>EGGGGGGGGGGGFGGG=EGGE9?FGGDGGGGGCGGDC<
@M03364:276:000000000-BLYN8:1:1101:2675:10373 1:N:0:1
ACTCCTACGGGAGGCAGCAGTAGGGAATCTTCGGCAATGGACGAAAGTCTGACCGAGCAACGCCGCGTGAGTGAAGAAGGTTTTCGGATCGTAAAACTCTGTTGTTAGAGAAGAACAAGGACGTTAGTAACTGAACGTCCCCTGACGGTATCTAACCAGAAAGCCACGGCTAACTACGTGCCAGCAGCCGCGGTAATACGTAGGTGGCAAGCGTTGTCCGGATTTATTGGGCGTAAAGCGAGCG
+
GGGGGGGGGGGGGGCGGGGGGGGGGFFGGGGGGGGGGGGGFFGGGGGGGGGGGGGGGGGGGGGGGGGGGGGFGGGGGGGGFGGGGGGGGGGGGGGGGGGGGGGGGDGGGGDGGGGGGGCAEDFEGGGGGGGGGGGGGFFFEFFGFGGGGFFGGGGGGGGGGGGGGAEGGGGC72?ECEGGGGGGGGGGGGGBEGGGGGGEGGE*+?CFGGGDGEG5:9?EGGGG9+<<CFFGGGDE30:DDC<9
@M03364:276:000000000-BLYN8:1:1101:17551:10409 1:N:0:1
ACTCCTACGGGAGGCAGCAGTAGGGAATCTTCGGCAATGGACGAAAGTCTGACCGAGCAACGCCGCGTGAGTGAAGAAGGTTTTCGGATCGTAAAACTCTGTTGTTAGAGAAGAACAAGGACGTTAGTAACTGAACGTCCCCTGACGGTATCTAACCAGAAAGCCACGGCTAACTACGTGCCAGCAGCCGCGGTAATACGTAGGTGGCAAGCGTTGTCCGGATTTATTGGGCGTAAAGCGAGCG
+
GGGGGGGGGGGGGGGGGGGGGGGGGGGGGGGGGGGGGGGGGGGGGGGFGGGGGGGGGGGGGGGGGGGGGGGGGGGGGGGGGGGGGGGGGGGGGGGGGGGGGGGGGGGGGGGGFGGGGGGGGGGGGFGGGGGGGGGGFGF7FFFGGGGGGGGGGGGGGGGGGGGFECGGGGGGGGGFCBGGFGGGGGGGGGGGGGGGGGGGBFFGGGGGFGGC=5CEGDGDGEGDG?CFGGGGD77EGFFGGGG<
@M03364:276:000000000-BLYN8:1:1101:26269:10412 1:N:0:1
ACTCCTACGGGAGGCAGCAGTAGGGAATCTTCGGCAATGGACGAAAGTCTGACCGAGCAACGCCGCGTGAGTGAAGAAGGTTTTCGGATCGTAAAACTCTGTTGTTAGAGAAGAACAAGGACGTTAGTAACTGAACGTCCCCTGACGGTATCTAACCAGAAAGCCACGGCTAACTACGTGCCAGCAGCCGCGGTAATACGTAGGTGGCAAGCGTTGTCCGGATTTATTGGGCGTAAAGCGAGCG
+
GGGGGGGGGGGGGGDCFGGGGGGGGDCGGGGGGGGGEGGCFGGGGGGGGGGGGGGGGGGGGGGGGGGECBBCADDGGGGG=FFGGEGGGGGFGGGGFGGFGGFGFGGGCGGGGGGGGGGFGDGGCFGGGGGGGGGGGGGGFGCDFGGDGDFFGGGC7FFFGGFGGG:E*:BGFFGFGGGFFGGGGGFGGEGGGGEGFGGGB+CEGGGFGFCGG:EEGGGEGCAEGGGGGFGFGGGCCDFDD599
@M03364:276:000000000-BLYN8:1:1101:17909:10415 1:N:0:1
ACTCCTACGGGAGGCAGCAGTAGGGAATCTTCGGCAATGGACGAAAGTCTGACCGAGCAACGCCGCGTGAGTGAAGAAGGTTTTCGGATCGTAAAACTCTGTTGTTAGAGAAGAACAAGGACGTTAGTAACTGAACGTCCCCTGACGGTATCTAACCAGAAAGCCACGGCTAACTACGTGCCAGCAGCCGCGGTAATACGTAGGTGGCAAGCGTTGTCCGGATTTATTGGGCGTAAAGCGAGCG
+
GGGGGGGGGGGGGGGGGGGGGGGGGGGGGGGGGGGGGGGGGGGGGGGGGGGGGGGGGGGGGGGGGGGGGGGGGGGGGGGGGFFGFGGGGGGGGGGGGGGGGGGGGGGGGGGGGGGGGGGGGGGFGGGGGGGGGGGGGGGDGGGGGGGGGGGGGGGGGGGGGGGGGGGGGGGGGGGGGGGGGGGGGGGGGGGGGG5EGGGGGGGGGGGGGGGGGGGGGGFGG8?EF7C?FGGGGGGGGGGGGGGD
@M03364:276:000000000-BLYN8:1:1101:2225:10417 1:N:0:1
ACTCCTACGGGAGGCAGCAGTGGGGAATATTGCACAATGGGCGCAAGCCTGATGCAGCCATGCCGCGTGTGTGAAGAAGGCCTTCGGGTTGTAAAGCACTTTCAGCGAGGAGGAAGGTGGTGAACTTAATACGTTCATCAATTGACGTTACTCGCAGAAGAAGCACCGGCTAACTCCGTGCCAGCAGCCGCGGTAATACGGAGGGTGCAAGCGTTAATCGGAATTACTGGGCGTAAAGCGCACG
+
GGGDGGFFGGGGFGGGGGGFFEGGGGGGGGGGGGGGGGGGGGGGGGGGFGGGGGFGEDFGGGGGGGGGGGGGGGGGGGGGGGG8EFGGGGGGGGGGGGGGGGGGGGGFGGGGGGGGGGGGGGGGFFGGGGGGGFGEGGGGGGFFFGGGGGFGCEFGCFGFGGGGGGGGDGGGGGGGGGGFGFF?FGGGGGGGGGGGGFGGGEGGGGGGGG7FGGGGGGGFGGGGGGGGGGG=DGGGGGGGDGG5
@M03364:276:000000000-BLYN8:1:1101:17451:10419 1:N:0:1
ACTCCTACGGGAGGCAGCAGTGGGGAATATTGCACAATGGGCGCAAGCCTGATGCAGCCATGCCGCGTGTGTGAAGAAGGCCTTCGGGTTGTAAAGCACTTTCAGCGAGGAGGAAGGTGGTGAACTTAATACGTTCATCAATTGACGTTACTCGCAGAAGAAGCACCGGCTAACTCCGTGCCAGCAGCCGCGGTAATACGGAGGGTGCAAGCGTTAATCGGAATTACTGGGCGTAAAGCGCACG
+
GGGGGGGGGGGGGGGGGGGGGGGGGGGGGGGGGGGGGGGD<E7F:FEGFGGGG<EGGGGGGEGGGGGGGGGGFGGGGGGGGGEFG=F74B7CFGGGGGGGGGGGGG7FEEGGGGGGGFFGGGFGGGGGGGGFGDFGGGGGGGGFEEGFGGGGGGGGDCFGGGGFGG7FGGDCGGGGF8@1>DGCGFGGGGGGEEGGGGG5>BBCEGGGFFGGC;?AEGCFDGDCFGG?76CGDD57FFCGGGD)
@M03364:276:000000000-BLYN8:1:1101:26815:10423 1:N:0:1
ACTCCTACGGGAGGCAGCAGTGGGGAATATTGCACAATGGGCGCAAGCCTGATGCAGCCATGCCGCGTGTATGAAGAAGGCCTTCGGGTTGTAAAGTACTTTCAGCGAGGAGGAAGGCATTAAGGTTAATAACCTTGGTGATTGACGTTACTCGCAGAAGAAGCACCGGCTAACTCCGTGCCAGCAGCCGCGGTAATACGGAGGGTGCAAGCGTTAATCGGAATTACTGGGCGTAAAGCGCACG
+
GGGGGGGFFF:FF7FGGG@<ED9FEGGGGGFEFGGFGCE,FFGGGGGGGG8EGFFCFGGGGG8FFGGG@=E9FF<FAFF?8FCFGD:C,F>8,CE9F?F9FEGG9FEFDEDGBEEDGG88EFGGDEGGFC<FC8FD,DD@9DFF,?=FFFGGGG>F=EFGGGGFGGGGEGFGDGG9FCFGGGF,>E:B,>B88:BEC9CG5:1CCGEGGF<CEE5?C??:=ECF@CCC+<*:D7ECGFF73573
@M03364:276:000000000-BLYN8:1:1101:6921:10463 1:N:0:1
ACTCCTACGGGAGGCAGCAGTAGGGAATCTTCCACAATGGACGAAAGTCTGATGGAGCAACGCCGCGTGAGTGAAGAAGGTTCTCGGATCGTAAAACTCTGTTGTTGGAGAAGAATGTATCTGATAGTAACTGATCAGGTAGTGACGGTATCCAACCAGAAAGCCACGGCTAACTACGTGCCAGCAGCCGCGGTAATACGTAGGTGGCAAGCGTTGTCCGGATTTATTGGGCGTAAAGCGAGCG
+
GGGGGGGGGGGGGGGGGGGGGGGGGGGGGGGGGGGGGGGGGGGGCGGGGGGGGGGFGGGGGGGGGGGGEGGGGGGGEGGGGGGGGGGGGGGGGGGGGGGGGGGGGEGGGGGGGGGGGGGGGGGGGGGGGGGGGGGGGGGFGGGGGGGGGGGGGGGGGGGGGGGGGGGG@EGGGGGGGGGGGGFFGGGGFGGGGCEGGGGGGGGGGGGGGC5FGGCCA9CGGGGGFFGGGGGGCCGGGGGGGGD7
@M03364:276:000000000-BLYN8:1:1101:6561:10496 1:N:0:1
ACTCCTACGGGAGGCAGCAGTGGGGAATATTGCACAATGGGCGCAAGCCTGATGCAGCCATGCCGCGTGTATGAAGAAGGCCTTCGGGTTGTAAAGTACTTTCAGTCGGGAGGAAGGTGTCAAGGTTAATAACCTTGGCAATTGACGTTACCGACAGAAGAAGCACCGGCTAACTCCGTGCCAGCAGCCGCGGTAATACGGAGGGTGCAAGCGTTAATCGGAATTACTGGGCGTAAAGCGCACG
+
GGGGGGFGGGGGGGGGGGGGGGGGGGGGFFGGGGGGGGGCFGGGGEGGGGGGGGFGFGGGGGGCEGGGGGGGGGGGGGGGGFGGGGGGGGGGGGGGGGGGGGGGFFGGCC@FGEGGGGGGGGGFFGGGEGGG,DDGFGGF@FDF9FDEGGGFDGGGGF<>FGGGGGFDBCGGGGFGG7>FEFFGGGGFEEGGGGGGG+2:CECG8EEGGFGGD3=EGGGF5ECGGFGGDGGGGDEE7FCDGGG7
@M03364:276:000000000-BLYN8:1:1101:17367:10500 1:N:0:1
ACTCCTACGGGAGGCAGCAGTGGGGAATATTGCACAATGGGCGCAAGCCTGATTCAGCCATGCCGCGTGTATGAAGAAGGCCTTCGGGTTGTAAAGTACTTTCAGCGAGGAGGAAGGCATTAAGGTTAATAACCTTAGTGATTGACGTTACTCGCAGAAGAAGCACCGGCTAACTCCGTGCCAGCAGCCGCGGTAATACGGAGGGTGCAAGCGTTAATCGGAATTACTGGGCGTAAAGCGCACG
+
FGGGGGGGGGGGGGGGGGGGGGGGGGGGGGGGGGGGGGGGGGGGGGGGGGGGGGGGGGGGGGGGGGGFGGGGGGGGGGGGGGGGGGGGGGGGGGGGGGGGGGGGGGGGGGGGGFGGGGGGGGGFGGGGGGGGGGGGGGFGGGGGGFGGGGGGGGGGGGGGGGGGGGGGGGGGGGGFGGFCFFGGGGGGGGGGGGGGGGGGGEGGGGGGGFGGGGGGGGGGGGGGGCGGGGGGGGGGGGGGGGD<
@M03364:276:000000000-BLYN8:1:1101:13385:10525 1:N:0:1
ACTCCTACGGGAGGCAGCAGTAGGGAATCTTCGGCAATGGACGAAAGTCTGACCGAGCAACGCCGCGTGAGTGAAGAAGGTTTTCGGATCGTAAAACTCTGTTGTTAGAGAAGAACAAGGACGTTAGTAACTGAACGTCCCCTGACGGTATCTAACCAGAAAGCCACGGCTAACTACGTGCCAGCAGCCGCGGTAATACGTAGGTGGCAAGCGTTGTCCGGATTTATTGGGCGTAAAGCGAGCG
+
GGGGGGGGGGGGGGGGGGGGGGGGGGGGGGGGGGGGGGGGGGGGGGGGGGGGGGGGGGGGGGGGGGGGGGGGGGGGGGGGFGGGGGGGGGGGGGGGGGGGGGGGGGGGGGGGGGGGGGGGGGGFGGGGGGGGGGGGGGGGGGGGGGGGGGGGGGGGGGGGGGGGGGGGGGGGGGGGGGGGGGGGGGGGGGGGGGGGGGGGGGGGGGGGGGGGGGGGGGGGGGGDFGGGGGGGGGGGGGGGGGDC
@M03364:276:000000000-BLYN8:1:1101:19903:10540 1:N:0:1
ACTCCTACGGGAGGCAGCAGTGGGGAATATTGCACAATGGGCGCAAGCCTGATGCAGCCATGCCGCGTGTATGAAGAAGGCCTTCGGGTTGTAAAGTACTTTCAGCGAGGAGGAAGGCATTAAGGTTAATAACCTTGGTGATTGACGTTACTCGCAGAAGAAGCACCGGCTAACTCCGTGCCAGCAGCCGCGGTAATACGGAGGGTGCAAGCGTTAATCGGAATTACTGGGCGTAAAGCGCACG
+
GGGGGGGGGGGGGGGGGGGGGGGGGGGGGGGGGGGGGGGGGGGGGGGGGGGGGGGGGGGGGGGGGGGGGGGGGGGGGGGGGGGGGGGGGGGGGGGGGGGGGGGGGGGGGGGGGGGGGGGGGGGGGGGGGGGGGFGGGGGGGGGGFGGGGGGGGGGGGGGGGGGGGGFGGGGGGGGGGGGGGGGGGGGGGGGGGGDGGG9FGGGGGGGGGGGGGGGGGGGGGDDGGGGGGGGGGGGGGGGGGGGD
@M03364:276:000000000-BLYN8:1:1101:17037:10549 1:N:0:1
ACTCCTACGGGAGGCAGCAGTAGGGAATCTTCCGCAATGGACGAAAGTCTGACGGAGCAACGCCGCGTGAGTGAAGAAGGTTTTCGGATCGTAAAGCTCTGTTGTTAGGGAAGAATAGTGATAAGAGTAACTGATTATCATGTGACGGTACCTAACCAGAAAGCCACGGCTAACTACGTGCCAGCAGCCGCGGTAATACGTAGGTGGCAAGCGTTGTCCGGAATTATTGGGCGTAAAGCGAGCG
+
GGGGGGGGGGGGGGGGGGGGGGGGGGGGGGGFGDGGGGGGF@FFGGEGFGGGGGGGGGGGGGGGGGGEGEGGGGGGGGGGGGGGGDGGGCGGGGGGGCGFGGGG<FFGGGEGGGGC<FFGG9FA9FEAFEGFD9BFFF<DAFGFFFG7FFFFGGG@F>FFCGGG,>CCEEFECBEFG@FGGFGGGGFFGGGGGGCCGGGGGGGGECGGBFG5CC8?EDGECEG=C9FEFEGFDDEGGGGGGCC<
@M03364:276:000000000-BLYN8:1:1101:13183:10549 1:N:0:1
ACTCCTACGGGAGGCAGCAGTAGGGAATCTTCGGCAATGGGGGCAACCCTGACCGAGCAACGCCGCGTGAGTGAAGAAGGTTTTCGGATCGTAAAACTCTGTTGTTAGAGAAGAACGTTAAGTAGAGTGGAAAGTTACTTAAGTGACGGTATCTAACCAGAAAGGGACGGCTAACTACGTGCCAGCAGCCGCGGTAATACGTAGGTCCCAAGCGTTGTCCGGATTTATTGGGCGTAAAGCGAGG
+
GGGGGGGGGGGGGGEGGGGGGGFGGGGGGGGFGGGGGGFFGDGDGGGGGGGFGGGGGGGGGGGDGGGEGGEGGGGGGGGGFGFDGGGGGGGGGGGGGGGGGGDGGGGGGGGGGGGGDGFGGGGDGF<DEFGGGGG<FCFFFGC<FFGDGGGFGGGAFCEGFGGDFDGGGGGGGFGG9CC<,88=BFEGFGGGGDCGCCCFFG?8EGFDGGFGGE*8*:9<EE5*8CGFGDDG:5CEGC77CD3)
@M03364:276:000000000-BLYN8:1:1101:22239:10550 1:N:0:1
ACTCCTACGGGAGGCAGCAGTAGGGAATCTTCGGCAATGGACGAAAGTCTGACCGAGCAACGCCGCGTGAGTGAAGAAGGTTTTCGGATCGTAAAACTCTGTTGTTAGAGAAGAACAAGGACGTTAGTAACTGAACGTCCCCTGACGGTATCTAACCAGAAAGCCACGGCTAACTACGTGCCAGCAGCCGCGGTAATACGTAGGTGGCAAGCGTTGTCCGGATTTATTGGGCGTAAAGCGAGCG
+
GGGGGGGGGGGGGGGGGGGGGGGGGGGGGGGGGGGGGGGGGGGGGGGGGGGGGGGEGGGGGGGGGGGGGGGGGGGGGGGGGGGGGGGGEGGGGGGGGGGGGGGGGGGGGGGGGFGGGGGGGGGGGGGGGGGGGGGGGGGGGGGGGGGGGFGGGGGGGGGGGGGGFFGGGGGGGGGGGGGGGGGFFFGFGGGGGGGGGGGGGGGGGGGGGFGGDEGD=?CGG5C5FFD<CGFGGGGGFGGDGGG>
@M03364:276:000000000-BLYN8:1:1101:27890:10575 1:N:0:1
ACTCCTACGGGAGGCAGCAGTAGGGAATCTTCGGCAATGGACGAAAGTCTGACCGAGCAACGCCGCGTGAGTGAAGAAGGTTTTCGGATCGTAAAACTCTGTTGTTAGAGAAGAACAAGGACGTTAGTAACTGAACGTCCCCTGACGGTATCTAACCAGAAAGGGACGGCTAACTACGTGCCAGCAGCCGCTGTAATACGTAGGTCCCAAGCGTTGTCCGGATTTATTGGGCGTAAAGCGAGCG
+
GGGGGGGGGGGGGGGGGGGGGGGGGGGGGGGGGGGGGGGGGGGGGGGGGGGGFGGGGGGGGGGGGGGGGGGFGGGGGGGGGGGGGGGGGGGGGGGGGGGFGGGGGGGGGGGGGGGGGGECG@FGGGGGFGGGGFFGGGG+>FDFDFCEGCFGGGEEGFGGGGFGGFEGG7FFGGFGGGCF7BCFFFCEGGG8BEFFGGGGGC*BGFGGGGFGG8ECGGFC5=876@CFFEGGCCEEFF7DCGGD
@M03364:276:000000000-BLYN8:1:1101:9236:10580 1:N:0:1
ACTCCTACGGGAGGCAGCAGTAGGGAATCTTCGGCAATGGACGAAAGTCTGACCGAGCAACGCCGCGTGAGTGAAGAAGGTTTTCGGATCGTAAAACTCTGTTGTTAGAGAAGAACAAGGATGAGAGTAGAACGTTCATCCCTTGACGGTATCTAACCAGAAAGCCACGGCTAACTACGTGCCAGCAGCCGCGGTAATACGTAGGTGGCAAGCGTTGTCCGGATTTATTGGGCGTAAAGCGAGC
+
GGGGGGGGGGGGGGGGGGGGGGGGGGGGGGGGGGGGGGGGGGGGGGGGGGGGGGGGGGGGGGGGGGGGGGGGGGGGGGGGGGGGGGGGGGGGGGGGGGGGGGGGGGGGGGGGGGGGGGGGGGGGGGGGGGGGGGGGGGGGGGGGGGGGGGGGGGGGGGGGGGGGGGGGGGGGGGGGDGDGGGGGGGGGGGGGGGGGGGGGGGGGCEGGGGGGFGGGGGGGGGGGGFGGGGGEGGGGGGGGGGG)
@M03364:276:000000000-BLYN8:1:1101:22326:10581 1:N:0:1
ACTCCTACGGGAGGCAGCAGTAGGGAATCTTCGGCAATGGACGAAAGTCTGACCGAGCAACGCCGCGTGAGTGAAGAAGGTTTTCGGATCGTAAAACTCTGTTGTTAGAGAAGAACAAGGACGTTAGTAACTGAACGTCCCCTGACGGTATCTAACCAGAAAGCCACGGCTAACTACGTGCCAGCAGCCGCGGTAATACGTAGGTGGCAAGCGTTGTCCGGATTTATTGGGCGTAAATCGAGCG
+
GGGGGGGGDFGGGGGGGGGGGGGGEG8EFGGGGGGGGFGGCFGGGCGFGFGGG,FFGGEEGCCCFGG:E:FFFFGGGGGGG9?@D@EGCFFFFGGFFFGGGGGGGGGCFGG?FGGGGGEFFGGCFGG<<CFGGFF8FF@FEFGGGGEGGGGAFGGGCDEDFFGFGGCEGDE@FFGGFEF@FGGGGGGC,:EG5*:=9EGGC9CEGGFF>F55;*=CCFFE*;CCFCCCGCF=C):CF*:D4*91
@M03364:276:000000000-BLYN8:1:1101:8756:10588 1:N:0:1
ACTCCTACGGGAGGCAGCAGTAGGGAATCTTCCACAATGGACGAAAGTCTGATGGAGCAACGCCGCGTGAGTGAAGAAGGTTTTCGGATCGTAAAACTCTGTTGTTGGAGAAGAATGTATCTGATAGTAACTGATCAGGTAGTGACGGTATCCAACCAGAAAGCCACGGCTAACTACGTGCCAGCAGCCGCGGTAATACGTAGGTGGCAAGCGTTGTCCGGATTTATTGGGCGTAAAGCGAGCG
+
GGGGGGGGGGGGGGGGGGGGGGGGGGGGGGGGGGGGGGGGGGGGGGFFGGFGGGGGGGGGGGGGGGGGGGGFGGGGGGGGGGGGGGGGGGGGGGGGGGGDGGGGFGGGGGGGGGGGGGGGGGGGGGGFFGGFGGGGGGGGGGGGGGGGGGGGFGGGEGGGFGGGGGGGGGGGGGGGGGGGGGGGGGGGGGGGGGGGGGGGGGGGGGGGGGGCGGGGGEC5>8*5@CCFGFF=DGGGGGGGGDD<
@M03364:276:000000000-BLYN8:1:1101:7718:10596 1:N:0:1
ACTCCTACGGGAGGCAGCAGTAGGGAATCTTCGGCAATGGACGAAAGTCTGACCGAGCAACGCCGCGTGAGTGAAGAAGGTTTTCGGATCGTAAAACTCTGTTGTTAGAGAAGAACAAGGACGTTAGTAACTGAACGTCCCCTGACGGTATCTAACCAGAAAGCCACGGCTAACTCCGTGCCAGCCGCCGCGGTAATACGGAGGGTGCAAGCGTTAATCGGAATTACTGGGCGTAAAGTGCCCG
+
A<FFFF<FGGE@C@C@FGFGGGGCG,CEFE@F@CGEEAGGGGGGGC@F<CEEG8:FEG@EFF::>FFFGGECDFFEG<FFFGGFGGE@FGGGFEGGGGGGGGGGGEGFGGGGGCC,FF8BEFEEDGCGGFGGGC<F8DF@:BD@DG@:@CGFGCGFGG,@>,@FCCFGCCFE:,,>7*>*::,>8*1:*:EEGCE*><9;8187:;AEEG788A*:FC+**18=?7?:CF85>C*:<7*2**2/
@M03364:276:000000000-BLYN8:1:1101:25277:10608 1:N:0:1
ACTCCTACGGGAGGCAGCAGTGGGGAATATTGCACAATGGGCGCAAGCCTGATGCAGCCATGCCGCGTGTATGAAGAAGGCCTTCGGGTTGTAAAGTACTTTCAGCGAGGAGGAAGGCATTAAGGTTAATAACCTTAGTGATTGACGTTACTCGCAGAAGAAGCACCGGCTAACTCCGTGCCAGCAGCCGCGGCAATACGGAGGGTGCAAGCGTTAATCGGAATTACTGGGCGTAAAGCGCACG
+
FGFGGGGGGGGGGGGGGGGGGGGGGGGGCFGAFFGFGGGGGGGDEEGGGGGGGFGGEGGGFGCFGGGGGEFFGGFGGGFGFG8FFGCFEEGGGGGGF,FFFGGFG,@FGGEGGG?EFFGGGGGGGGGGGGEFGFDF<FDDFG,FFGDGGFBFDFGGG>CG7FFGGGGGGGF7FFFCFCDFG@FGGGFFEGG8E*:B?9>EGGEGGGGGGGEC8?EGDG?E=ECCGFGGFCFDDDCEFF:37D37
@M03364:276:000000000-BLYN8:1:1101:19589:10610 1:N:0:1
ACTCCTACGGGAGGCAGCAGTGGGGAATATTGCACAATGGGCGCAAGCCTGATGCAGCCATGCCGCGTGTATGAAGAAGGCCTTCGGGTTGTAAAGTACTTTCAGCGAGGAGGAAGGCATTAAGGTTAATAACCTTGGTGATTGACGTTACTCGCAGAAGAAGCACCGGCTAACTCCGTGCCAGCAGCCGCGGTAATACGGAGGGTGCAAGCGTTAATCGGAATTACTGGGCGTAAAGCGCACG
+
GGGGGGGFGGGGGGGGGGGGGGFEGGGGGGGGCFGGGGFG@EGGDGGFGGGG9FGGGGGGDFGGGGGGGFGFGGGGGGGGCFGGF<FGGGGBBFGGG?E?FGGGGCFFFGGGGDGGGGGFEGCFFEFCFFCFG?<BFG5FC<FCFGGGCFEG97:FGCGFGF<FF@FCFGC:FBEG:C<DCFFGGFGGG5CEEECEFDFFG*CEGCGGGGCFCGCEGFFEGGECCG?FCCDGGD5597:73></
@M03364:276:000000000-BLYN8:1:1101:15180:10618 1:N:0:1
ACTCCTACGGGAGGCAGCAGTGGGGAATATTGCACAATGGGCGCAAGCCTGATGCAGCCATGCCGCGTGTATGAAGAAGGCCTTCGGGTTGTAAAGTACTTTCAGCGAGGAGGAAGGCATTAAGGTTAATAACCTTAGTGATTGACGTTACTCGCAGAAGAAGCACCGGCTAACTCCGTGCCAGCAGCCGCGGTAATACGGAGGGTGCAAGCGTTAATCGGAATTACTGGGCGTAAAGCGCACG
+
GGGGGGGGGGGGGGGGGGGGGGGGGGGGGGGGGGGGGGGGGGGGGGGGGGGGGGGGGGGGGGGGGGGGGGGGGGGGGGGGGGGGGGGGGGGGGGGGGGGGGGGGGGGGGGGGGGGGGGGGGGGGGGGGGGGGGGGGGGGGGGGGGGGGGGGGGGGGGGGGGGGGGGGGGGGGGGGGGGGGGGGGGGGGGGGGGGGGFGGGGGGGGGGGGGGGGGGGGGGGGGGGGGGGFFEGDDGGFGGGGGGC
@M03364:276:000000000-BLYN8:1:1101:21218:10631 1:N:0:1
ACTCCTACGGGAGGCAGCAGTGGGGAATATTGCACAATGGGCGCAAGCCTGATGCAGCCATGCCGCGTGTGTGAAGAAGGCCTTCGGGTTGTAAAGCACTTTCAGCGAGGAGGAAGGTGGTGAACTTAATACGTTCATCAATTGACGTTACTCGCAGAAGAAGCACCGGCTAACTCCGTGCCAGCAGCCGCGGTAATACGGAGGGTGCAAGCGTTAATCGGAATTACTGGGCGTAAAGCGCACG
+
GGGGGGGGGGGGGGGGGGGGGGGGGGGGGGGGGGGGGGGGGGGGGGGGGGGGGGGGGGGGGGGGGGGGGGGGGGGGGGGGEGGGGGGGGGGGGGGGGCGGGGGGGGGGFGGGGGGGGGGFGFGGGFFGGGFGGGGGGFFGGGGDFGGGGGFGGGGGGDGGGGGFGGFGGDEGGGGGGGGGDFGGG@FGGGGGGGGGGGGGGEEGE>BEGGGGGECGGGFFEGGGGGGG?6FGGD7EFFGGGGGC
@M03364:276:000000000-BLYN8:1:1101:15840:10640 1:N:0:1
ACTCCTACGGGAGGCAGCAGTAGGGAATCTTCGGCAATGGGGGCAACCCTGACCGAGCAACGCCGCGTGAGTGAAGAAGGTTTTCGGATCGTAAAACTCTGTTGTTAGAGAAGAACGTTAAGTAGAGTGGAAAGTTACTTAAGTGACGGTATCTAACCAGAAAGGGACGGCTAACTACGTGCCAGCAGCCGCGGTAATACGTAGGTCCCAAGCGTTGTCCGGCTTTATTGGGCGTAAAGCGAGC
+
GGGGGFGGGGGGGGGGGGGGGCGGGGGGFFGGGGGGGGGGC@FGGGGGGGGGFFGGEG@GEF>CGGGGGGGGFGEGGCFGFCFGGGGGGGEGGGGGGGCGGGGGGGFGGGGGCFGGGCGGFFCDDAFDFFGFGFGGGFG=FEFGGGGEGEG@FCFF,@:>A7CGGGGFE>EGGGGDGGGGGGFGGGGDFFEDCECEGGG9=<<8EGFGFGD*@>E?55CCCE*7?8?CF965CCEEG3?CDDG3
@M03364:276:000000000-BLYN8:1:1101:5945:10648 1:N:0:1
ACTCCTACGGGAGGCAGCAGTAGGGAATCTTCCGCAATGGGCGAAAGCCTGACGGAGCAACGCCGCGTGAGTGATGAAGGGTTTCGGCTCGTAAAACTCTGTTATTAGGGAAGAACAAATGTGTAAGTAACTGTGCACGTCTTGACGGTACCTAATCAGAAAGCCACGGCTAACTACGTGCCAGCAGCCGCGGTAATACGTAGGTGGCAAGCGTTATCCGGAATTATTGGGCGTAAAGCGCGCG
+
GGGGGGGGGGGGGGGGGGGGGFGGGGGGGGGG9@FGGGGGGGDGGGGGGGGC@FCFG>FCFFD@FGGFGCFFGGFGGGGGDGGGGGGGGGGGGGFEGGCB<FGGGGGGGGFFGFFFGGFBFGFF,?,DFGGFCFGGGFGFFFD9FGGGGG>@FF?F<<F9FGGGGGGGCF@>FGFGGG:,1>;DG7B::8CC5BCE+?2B5<B8<CCF<9F=*1:*=@EEG5/2<+C+:<**//5:7F79CD3)
@M03364:276:000000000-BLYN8:1:1101:9287:10649 1:N:0:1
ACTCCTACGGGAGGCAGCAGTAGGGAATCTTCGGCAATGGACGAAAGTCTGACCGAGCAACGCCGCGTGAGTGAAGAAGGTTTTCGGATCGTAAAACTCTGTTGTTAGAGAAGAACAAGGACGTTAGTAACTGAACGTCCCCTGACGGTATCTAACCAGAAAGCCACGGCTAACTACGTGCCAGCAGCCGCGGTAATACGTAGGTGGCAAGCGTTGTCCGGATTTATTGGGCGTAAAGCGAGCG
+
GGGGGGGGGGGGGGGGGGGGGGGGGGGGGGGGGGGGGGGG@FGGGGGGGGGGGGGGGGGGGGGGGGGGGGGGGGGGGGGGGGGGGGGGGGGGGGGGGGGGGGGGGGFFFGGGGGGGGGGGGGGGGGGGGGGGGGGGGGGCGGGGGGDEGGGGGGGGGGGGGGGGFGGGGGGGGGGGGEGGGGGGGGGGGGGGGGGGGGGGGGGGGGGGGGGGGGGGGGGGGEEGGGGGGGGGGGGGGGGCGGG5
@M03364:276:000000000-BLYN8:1:1101:11062:10667 1:N:0:1
ACTCCTACGGGAGGCAGCAGTAGGGAATCTTCCACAATGGACGAAAGTCTGATGGAGCAACGCCGCGTGAGTGAAGAAGGTTTTCGGATCGTAAAACTCTGTTGTTGGAGAAGAATGTATCTGATAGTAACTGATCAGGTAGTGACGGTATCCAACCAGAAAGCCACGGCTAACTACGTGCCAGCAGCCGCGGTAATACGTAGGTGGCAAGCGTTGTCCGGATTTATTGGGCGTAAAGCGAGCG
+
GGGFGGGGGGGGGFGGGDEGGGGGGGGGGFGGGGGGGGGGGGGGGGGGGGGCFGFGCDFGGGG@GGGEGGGGGGGGGGG8CEFGGGGGGEFFGFFGGFGGGEGCEFA8,BAFGGGFFFCFEGGCFFGGFEFCFAF<EGCFGGFGF9FCGFFGADA@F@=DDDGFG8@<++@BFCA38:>3<:BC8CF7D8*>CEDB;;CCEFC8EGCCC+*88=CCG?::*CCEFD7?<9:FGGGCCGGGGDD7
@M03364:276:000000000-BLYN8:1:1101:19782:10696 1:N:0:1
ACTCCTACGGGAGGCAGCAGTGGGGAATATTGCACAATGGGCGCAAGCCTGATGCAGCCATGCCGCGTGTATGAAGAAGGCCTTCGGGTTGTAAAGTACTTTCAGCGAGGAGGAAGGCATTAAGGTTAATAACCTTGGTGATTGACGTTACTCGCAGAAGAAGCACCGGCTAACTCCGTGCCAGCAGCCGCGGTAATACGGAGGGTGCAAGCGTTAATCGGAATTACTGGGCGTAAAGCGCACG
+
GGGGGGGGGGGGGGGGGGGGGGGGGGGGGGGGGGGGGGGGGGGGGGGGGGGGGGGGFGGGGGGGGGGGGGGGGGGGGFGGGGGGGGGGGGGGGGGGGGGGGGGGGGGGGGGGGGGGGGGGGGGGGGGGGGGGGFGGGGGFFDFGGGGGGGGGGGGDGGGGGGGGGGGDEEDGGGGGGGGGGGGGGGGGGGDGGGGGGGFFE*BCEEGEGGGGGEGGGGGGGCEGFGGGGGGGGGGGGGGDDCDC
@M03364:276:000000000-BLYN8:1:1101:23095:10707 1:N:0:1
ACTCCTACGGGAGGCAGCAGTAGGGAATCTTCGGCAATGGACGAAAGTCTGACCGAGCAACGCCGCGTGAGTGAAGAAGGTTTTCGGATCGTAAAACTCTGTTGTTAGAGAAGAACAAGGACGTTAGTAACTGAACGTCCCCTGACGGTATCTAACCAGAAAGCCACGGCTAACTACGTGCCAGCAGCCGCGGTAATACGTAGGTGGCAAGCGTTGTCCGGATTTATTGGGCGTAAAGCGAGCG
+
GGGGGGGGGGGFGGGGGGGGGGGGGGGG?FGGGGGGGGGGGGGGGDGGGGGGGGGGGGGDGGGGGGGGGGGFGGGGGGGGGGGGGGGGGGGGGGGGGGGGGGGGFBFFGGGDGGFGGGBGGGGFGGGGGGGGGGGGGGGGGGGGGGGGGGGGGGGEFGGGGGGGGGGGGGGGGGGGGGGGGGGGGGGGGGGGGGG>FGGGFGFGGGGGGGGGGECGGGFEEEGGFGFGF?FGGDGGGGGDDGGC
@M03364:276:000000000-BLYN8:1:1101:11569:10730 1:N:0:1
ACTCCTACGGGAGGCAGCAGTGGGGAATATTGCACAATGGGCGCAAGCCTGATGCAGCCATGCCGCGTGTATGAAGAAGGCCTTCGGGTTGTAAAGTACTTTCAGCGAGGAGGAAGGCATTAAGGTTAATAACCTTGGTGATTGACGTTACTCGCAGAAGAAGCACCGGCTAACTCCGTGCCAGCAGCCGCGGTAATACGGAGGGTGCAAGCGTTAATCGGAATTACTGGGCGTAAAGCGCACG
+
GGGGGGGGGGGGGGGGGGGGGGGGGGGGGGGFGGGGGGGGGGGGGGGGGGGGGGGGGGGGGGGGGGGGGGGGGGGGGGGGGGGGGFGGGGGGGGGGGGGGGGGGGGGGGGGGGGGGGGGGGGGGGGGGGGGGGGGGGGGGGGGGGGGGGGGGGGGGGGGGGGGGGGGGGGGGGGGGGGGGGGGGGGGGGGGGGGGGGGGGGGGGGGGGCFDFCEGGGGGGGGGGGFGGGGFFDDEEGGGGGGG3
@M03364:276:000000000-BLYN8:1:1101:10905:10731 1:N:0:1
ACTCCTACGGGAGGCAGCAGTGGGGAATCTTCGGCAATGGACGAAAGTCTGACCGAGCAACGCCGCGTGAGTGAAGAAGGTTTTCGGATCGTAAAACTCTGTTGTTAGAGAAGAACAAGGACGTAAGTAACTGTGCGTCCCCTGACGGTATCTAACCAGAAAGCCACGGCTAACTACGTGCCAGCAGCCGCGGTAATACGTAGGTGGCAAGCGTTGTCCGGATTTATTGGGCGTAAAGCGAGCG
+
GGGGGGGGGGGGGGGGGGGGGGGGGGGGGGGGGGGGGGGGGGGGGGGGGGGGGGGGGGGGGGGGGGGGGGGGGGGGGGGGGGGGGGGGGGGGGGGGGGGGGGGGGGGGGGGGGGGGGGGGGGGGGGGGGGGGGGGGGGG>FGGGGGGGGGGGGGGGGGGGGGGGFGGGGGGGGGGGGGGGGGFGGGGGGGGGGGGGFGFGGFGGGGGGGGGGGGGGGGGGGGEGGGGFGGGGGGGGGGGGGGGG
@M03364:276:000000000-BLYN8:1:1101:21802:10737 1:N:0:1
ACTCCTACGGGAGGCAGCAGTAGGGAATCTTCCACAATGGACGAAAGTCTGATGGAGCAACGCCGCGTGAGTGAAGAAGGTTTTCGGATCGTAAAACTCTGTTGTTGGAGAAGAACGTATTTGATAGTAACTGATCAGGTAGTGACGGTATCCAACCAGAAAGCCACGGCTAACTACGTGCCAGCAGCCGCGGTAATACGTAGGTGGCAAGCGTTGTCCGGATTTATTGGGCGTAAAGCGAGCG
+
GGGGGGGGGGGGGGGGGGGGGGGGGGGGGGGGGGGGGGGGGGGGGGGGGGGGGGGGGGGGGGGGGGGGGGGGGGGGGGGGGGGGGGGGGGGGGGGGGGGGGGFGGGGGGGGGGGGGGGFGGGGGGGGGGGGGGGGGGGGGGGGGGGGGGGGGGGGGDGGGGGGGGGGGGGGGGGGGGGGGGGGGGFGGGGGGGGGGGFDGGGFGFGGGGGGFGGGGGGGGGC?EGGGGFGGGGGGGGGGGGGGD
@M03364:276:000000000-BLYN8:1:1101:18958:10754 1:N:0:1
ACTCCTACGGGAGGCAGCAGTGGGGAATATTGCACAATGGGCGCAAGCCTGATGCAGCCATGCCGCGTGTATGAAGAAGGCCTTCGGGTTGTAAAGTACTTTCAGCGAGGAGGAAGGCATTAAGGTTAATAACCTTAGTGATTGACGTTACTCGCAGAAGAAGCACCGGCTAACTCCGTGCCAGCAGCCGCGGTAATACGGAGGGTGCAAGCGTTAATCGGAATTACTGGGCGTAAAGCGCACG
+
GGGGGGGGGGGGGGGGGGGGGGGGGGGGGGGGGGGGGGGGGGGGGGGGGGGGGGGGGGGGGGGGGGGGGGGGGGGGGGGGGGGGGGGGGGGGGGGGGGGGGGGGGGGEGGGGGGGGGGGGGGGGGGFFGGGGGGGGGGGGGGGGGGGGGGGGGGGGGGGGGGGGGGGGGGGGGGGGGGGGGGGGGGGGGGGGGGGGGGGGGGCEEGGGGGGGGGGGGGGFGGGGGGGGGGGGGGGGGGGGGGG<
@M03364:276:000000000-BLYN8:1:1101:16184:10762 1:N:0:1
ACTCCTACGGGAGGCAGCAGTAGGGAATCTTCGGCAATGGACGAAAGTCTGACCGAGCAACGCCGCGTGAGTGAAGAAGGTTTTCGGATCGTAAAACTCTGTTGTAAGAGAAGAACGTTGAGTAGAGTGGAAAGTTACTCAAGTGACGGTATCTTACCAGAAAGGGACGGCTAACCACGTGCCAGCAGCCGCGGTAATACGTAGGTCCCAAGCGTTGTCCGGATTTATTGGGCGTAAAGCGAGC
+
GGGGGGGGGGCFGGGGGGGGGGFFGGGFGGGGGGGECFFG@GGGGDGFFFGGGGGGGGGGGGGGGGGFCFEGGGGGGGGGGGGGGGGFEFGGGGGC<BGGAFFGGGAFGGGCDGGGGDFG=<DF,BDFE<CFFGGGGGGGGGGFAFCEGGGGGGGGGGGGFGGGFEFGGC:CFGGGGGGGGFGGGCFG>C588EEGGFFGC<FG*?BFCGGGGGGECGGFEGE=;6++<FCGGGGGGG7>99CD
@M03364:276:000000000-BLYN8:1:1101:15944:10783 1:N:0:1
ACTCCTACGGGAGGCAGCAGTAGGGAATCTTCGGCAATGGACGAAAGTCTGACCGAGCAACGCCGCGTGAGTGAAGAAGGTTTTCGGATCGTAAAACTCTGTTGTTAGAGAAGAACAAGGACGTTAGTAACTGAACGTCCCCTGACGGTATCTAACCAGAAAGCCACGGCTAACTACGTGCCAGCAGCCGCGGTAATACGTAGGTGGCAAGCGTTGTCCGGAATTATTGGGCGTAAAGCGCGCG
+
GGGGGGGGGGGGGGGGGGGGGGGGGGGGGGGGGGGGGGGGGGGGGGGGGGGGGGGGGGGGGGGGGGGGGGGGGGGGGGGGGGGGGGGGGGGGGGGGGGGGGGGGGGGGGGGGGGGGGGGGGGGGGGGGGGGGGGGGGGGGGGGGGGGGGGGGGGGGGGGGGGGGGGGGGGGGGGGGGGEGGGGGGGGGGGGGGGGGGGGGGGGGFFFG>CFGEGEGEGGGGGGCFGG?GFCFGGGDGGGGGGGC
@M03364:276:000000000-BLYN8:1:1101:3170:10783 1:N:0:1
ACTCCTACGGGAGGCAGCAGTAGGGAATCTTCCACAATGGACGAAAGTCTGATGGAGCAACGCCGCGTGAGTGAAGAAGGTTTTCGGATCGTAAAACTCTGTTGTTGGAGAAGAATGTATCTGATAGTAACTGATCAGGTAGTGACGGTATCCAACCAGAAAGCCACGGCTAACTACGTGCCAGCAGCCGCGGTAATACGTAGGTGGCAAGCGTTGTCCGGATTTATTGGGCGTAAAGCGAGCG
+
GGGGFGGGGGGGGGGGGGGGGGGGGGGGGGGGGGGGGGGGGGGGGGGGGGGGGGGFGGGGGGGGGGGGGGGGGGGGGGGGGGGGGGGGGGGGGGGGGGGGGGGGGGGGGGGGGGGGGGGGGGGFGGGGGGFGGGGGGGGAFFGGFGGGGGGGGGGGGGGGGGGGGGGGD>CFGGGGGGGGFGGGGGGGGGGGGGEEGGFGFCFGGGFGGGGGGGGGGGGGCEDGFFFGGGGGGGDEGFGDD<>7
@M03364:276:000000000-BLYN8:1:1101:16013:10798 1:N:0:1
ACTCCTACGGGAGGCAGCAGTAGGGAATCTTCCACAATGGACGAAAGTCTGATGGAGCAACGCCGCGTGAGTGAAGAAGGTTTTCGGATCGTAAAACTCTGTTGTTGGAGAAGAATGTATCTGATAGTAACTGATCAGGTAGTGACGGTATCCAACCAGAAAGCCACGGCTAACTACGTGCCAGCAGCCGCGGTAATACGTAGGTGGCAAGCGTTGTCCGGATTTATTGGGCGTAAAGCGAGCG
+
GGGGGGGGGGGGGGGGGGGGGGGGGGGGGGGGGGGGGGGGGGGGGGGGGGGGGGGGGGGGGGFGGGGFGGGGGGGGGGGGGGGGGGGGGGGGGGGGGGGGGGGGFGGDDFGGGGGGGGGGGGGGFGGGGGGGGGGGGGGGGGGGGGGGGGGGGGFGGGGGGGFGGGGGGGGGGGFGGGGGFFGFGGGGGGEGGGDEGFCGFGGGGGGGGGGGGGGGGGGEC=?CFG7F9CCFGGGGGGGGGGGD
@M03364:276:000000000-BLYN8:1:1101:7287:10804 1:N:0:1
ACTCCTACGGGAGGCAGCAGTGGGGAATATTGGGCAATGGGGGAAACCCTGACCCAGCAACGCCGCGTGAAGGAAGAAGGCCTTCGGGTTGTAAACTTCTTTTAGCAGGGACGAAGAACGTGACGGTACCTGCAGAAAAAGCAACGGCTAACTACGTGCCAGCAGCCGCGGTAATACGTAGGTTGCAAGCGTTGTCCGGATTTACTGGGTGTAAAGGGCGTGTAGGCGGAGATGCAAGTTGGGG
+
GGGGGGGGGGGGGGGGGGGGGGGGGGGGGGGGGGGGGGGGGGGGGGGGGGGGGGGGGGGGGGGGGGGGGGGGGGGGGGGGGGGGGGGGGGGGGGGGGGGGGGGGGGGGGGGGGGGGGGGGGGGGGGGGFGGGGGGGGGGGGGGGGGGGGGGGGGGGGGGGGGGGGGGGGFGCFGFFGGGFGGGGGFGGGGGE*:CGGGEEEGGGGGGGGCEGGFGGGGGGGGGGGGGGGGGGGGGGFF:>CFD)
@M03364:276:000000000-BLYN8:1:1101:25848:10808 1:N:0:1
ACTCCTACGGGAGGCAGCAGTAGGGAATCTTCCACAATGGACGAAAGTCTGATGGAGCAACGCCGCGTGAGTGAAGAAGGTTTTCGGATCGTAAAACTCTGTTGATGGAGAAGAATGTATCTGATAGTAACTGATCAGGTAGTGACGGTATCCAACCAGAAAGCCACGGCTAACTACGTGCCAGCAGCCGCGGTAATACGTAGGTGGCAAGCGTCGTCCGGATTTATTGGGCGTAAAGCGAGCG
+
<A@CA<FGECE-@@FGGGCEE,FAFF8EC9CEAF@FFEG?FFGGGGGFGGGGFD,6<FF<@F:CFGDBC@GECCEFFFCFCFFFF+7FFGGE8FBAAF,CABAF,?FFDFFFFCG,FFGGAAE,8@<AFGDAFGFFAE?<?FECGCFECFC<<F8FGGC:F?BB=DFGBC7CFFFAE>D@GFFGGFC8DEEG5=C7CECFFGDGGBCCFFGGDG**=7:C*C8C0<+>@68*CC:CGFFC<DG<
@M03364:276:000000000-BLYN8:1:1101:20430:10831 1:N:0:1
ACTCCTACGGGAGGCAGCAGTAGGGAATCTTCGGCAATGGACGAAAGTCTGACCGAGCAACGCCGCGTGAGTGAAGAAGGTTTTCGGATCGTAAAACTCTGTTGTTAGAGAAGAACAAGGACGTTAGTAACTGAACGTCCCCTGACGGTATCTAACCAGAAAGCCACGGCTAACTACGTGCCAGCAGCCGCGGTAATACGTAGGTGGCAAGCGTTGTCCGGATTTATTGGGCGTAAAGCGAGCG
+
GGGGGGGGGGGGGGGGGGGGGGGGGGGGEFGGGGGGGGGGGGGGGGGGGFGFGGGGGGGGGGGGGGGEGFGGGGGGGGGFGGGGGGGGGGGGGGGGGGGGGGGFAFGGFFGGGGDGGGGGGGGGGGGGGGGGGGGGGGGEGFGGGFEDEFGGGFGGGGGGGGGGFGGGGGGGGGGFGGGGGGGGGGGGFGGGGGEGGGGGFCEEGGGGGGGGGGGGGGGCGDGG+:<FFGG=5DEE7CGDCGGD
@M03364:276:000000000-BLYN8:1:1101:22606:10832 1:N:0:1
ACTCCTACGGGAGGCAGCAGTGGGGAATATTGCACAATGGGCGCAAGCCTGATGCAGCCATGCCGCGTGTATGAAGAAGGCCTTCGGGTTGTAAAGTACTTTCAGTCGGGAGGAAGGTGTCAAGGTTAATAACCTTGGCAATTGACGTTACCGACAGAAGACGCACCGGCTAACTCCGTGCCAGCAGCCGCGGTAATACGGAGGGTGCAAGCGTTAATCGGAATTACTGGGCGTAAAGCGCACG
+
EAEFGGGGGGGGDFFGGGGCEFGGGDGGCFGGFGGGFGGGG8FCGCCFGGGGGGGGGGFGFGFGFBFGGEGGGGGGGGGGGFFGGGGG8FEGGGGGGGGGFGGGGEFGFGGFDFGCCGGGGGGGGFF??FGCF><FGGGF@DFGGFGGFGEFGG@:CFC:<,@B:CEF*<F7FG9F7B:DE8FFGGGGGDE>C8CGGGG>C*=EGGC>FC?CGGCGGCFCEEGGFFFD7FGGGD*=3:0CGD><
@M03364:276:000000000-BLYN8:1:1101:12585:10863 1:N:0:1
ACTCCTACGGGAGGCAGCAGTAGGGAATCTTCCACAATGGACGAAAGTCTGATGGAGCAACGCCGCGTGAGTGAAGAAGGTTTTCGGATCGTAAAACTCTGTTGTTGGAGAAGAATGTATCTGATAGTAACTGATCAGGTAGTGACGGTATCCAACCAGAAAGCCACGGCTAACTACGTGCCAGCAGCCGCGGTAATACGTAGGTGGCAAGCGTTGTCCGGATTTATTGGGCGTAAAGCGAGCG
+
GGGGGGGGGGGGGGGGGGGGGGGGGGGGGGGGGGGGGGGGGGGGGGGGGGGGGGGGGGGGGGGGGGGEGGGGGGGGGGGGFGGGGGGGGGGGGGGGGGGGGGGGGGGGGGGGGGGGGGGGGGGGGGGGGGGGGGGGGGGGGGGGGGGGGGGGGGGGGGGGGGGGGGGGGGGGGGGGGGGFGGGGGGFGGGGGGGGGFGGGGCGEEGGGGGGGGEEGGGFGGGGGGGGGGGGGGGGGGGGGGGGG
@M03364:276:000000000-BLYN8:1:1101:21334:10864 1:N:0:1
ACTCCTACGGGAGGCAGCAGTAGGGAATCTTCGGCAATGGGGGCAACCCTGACCGAGCAACGCCGCGTGAGTGAAGAAGGTTTTCGGATCGTAAAACTCTGTTGTTAGAGAAGAACGTTAAGTAGAGTGGAAAATTACTTAAGTGACGGTATCTAACCAGAAAGGGACGGCTAACTACGTGCCAGCAGCCGCGGTAATACGTAGGTCCCAAGCGTTGTCCGGATTTATTGGGCGTAAAGCGAGC
+
GGGGGGGGGGGGGGGGGGGGGGGGGGGGGGGGGGGGGGGGGGGGGGGGGGGGGGGGGGGGGGGGGGGGGGGGGGGGGGGGFFGGGGGGGGGGGGGGGGGGGGGGGFGGGGGGGGGGGGGGGGGGGGGGGGGGGGGGGGGGGGGFGGGGGGGGGGGGGFGGGGGGGDGGGEE>FGGGGGGGGGGGGGGGGGDGEGEGCG?CFGGGGFGFGG6@GGGEEGGG5EEGCFGGGGGGCC5EGFGGGGG)
@M03364:276:000000000-BLYN8:1:1101:13063:10865 1:N:0:1
ACTCCTACGGGAGGCAGCAGTGGGGAATATTGCACAATGGGCGCAAGCCTGATGCAGCCATGCCGCGTGTATGAAGAAGGCCTTCGGGTTGTAAAGTACTTTCAGCGAGGAGGAAGGCATTAAGGTTAATAACCTTAGTGATTGACGTTACTCGCAGAAGAAGCACCGGCTAACTCCGTGCCAGCAGCCGCGGTAATACGGAGGGTGCAAGCGTTAATCGGAATTACTGGGCGTAAAGCGCACG
+
GGGGGGGGGGGGGGGGGGGGGGGGGGGGGGGGGGGGGGGGGGGGGGGGGGGGGGGGGGGGGGGGGGGGGGGGGGGGGGGGGGGGGGGGFFGGGGGGGGGGGGGGGGGGGGGGGGGGGGGGGGGGGGGGGGGGGGGGGGGGGGGGGGGGGGGGGGGGGGGGGGGGGGGGGGGGGGGGGGGGFGGGGGGGC>EGGGGGGGGGGGGGGGGGGGGFGGGGGGGGGG5CGGFGGGFGGGGGGGGGGGG5
@M03364:276:000000000-BLYN8:1:1101:10261:10874 1:N:0:1
ACTCCTACGGGAGGCAGCAGTAGGGAATCTTCGGCAATGGGGGCAACCCTGACCGAGCAACGCCGCGTGAGTGAAGAAGGTTTTCGGATCGTAAAACTCTGTTGTTAGAGAAGAACGTTAAGTAGAGTGGAAAGTTACTTAAGTGACGGTATCTAACCAGAAAGGGACGGCTAACTACGTGCCAGCAGCCGCGGTAATACGTAGGTCCCAAGCGTTGTCCGGATTTATTGGGCGTAAAGCGAGC
+
GGGGGGGGGGGGGGGGGGGGG,FFGGGGGGGGGGGGGGGGGGGGGGGGGGGGGFEGGGGGGGGGGGGGGGGGGGGGGGGG?EFGGGGCCGGGGGGFGGGGGGEFBF9FEFGCEFFGG8BFCF<FFFFFGGGGGGGGGGGGFFGGFGGGGCFGGFFFACFGGGCEEEGFECGFCFGGGGGGCGGGFG6CFGDECD:CGGDFG9CGGGGGCGCCGGG*5:EFEEC=EFFC0<C5DCEG<<DC3C<)
@M03364:276:000000000-BLYN8:1:1101:25849:10879 1:N:0:1
ACTCCTACGGGAGGCAGCAGTGGGGTATATTGCACAATGGGCGCAAGCCTGATGCAGCCATGCCGCGTGTATGAAGAAGGCCTTCGGGTTGTAAAGTACTTTCAGCGAGGAGGAAGGCATTAAGGTTAATAACCTTAGTGATTGACGTTACTCGCAGAAGAAGCACCGGCTAACTCCGTGCCAGCAGCCGCGGTAATACGGAGGGTGCAAGCGTTAATCGGAATTACTGGGCGTAAAGCGCACG
+
FFGCFFF@FFGDGGGGGGGGAFGGGGGGGGGFFFG<DFAGED@CF6@DFEEFEGGGFGF<@8@EE7FF:CEEF<<FFGGF8F85CC:F::CFC<F?@BFFFFFG9FEC=7>?C:?FCDFFAAFAA?,FF<FGEFDD9FFFCF5DFGGEGGGGFDEC:BFBFCF7CFCGCFE<DFC,>8@CECEFCC8:FECEGEEGFGDFG*CE8CGGGGGGG8EEGG75EG=58+0A7+;CD77EF>FDGGD)
@M03364:276:000000000-BLYN8:1:1101:6576:10886 1:N:0:1
ACTCCTACGGGAGGCAGCAGTGGGGAATATTGCACAATGGGCGCAAGCCTGATGCAGCCATGCCGCGTGTATGAAGAAGGCCTTCGGGTTGTAAAGTACTTTCAGTCGGGAGGAAGGTGTCAAGGTTAATAACCTTGGCAATTGACGTTACCGACAGAAGAAGCACCGGCTAACTCCGTGCCAGCAGCCGCGGTAATACGGAGGGTGCAAGCGTTAATCGGAATTACTGGGCGTAAAGCGCACG
+
GGGGGGGGGGGGGGGGGGGGGGGGGGGGGGGGGGGGGGGGGGGGGGGGGGGGGGDGGGGGGGGGGGGGGEGGGGGFGEGGGFGGGGGGGGGGGGGGGGGGGGGGFDGGGGGGGGGEFGGGGGGGGEFFCCEFFGFGGGGGFGFGGGGCFFGGGGGDEFFGGFFGGGGGCDEGGGGGGGGGGGGGC@FGGGGGGGGGGGGGGGGGGGCECGFCECGGCGGGCEGGGGGGFGGGG5EGGG*9CDGD
@M03364:276:000000000-BLYN8:1:1101:7190:10898 1:N:0:1
ACTCCTACGGGAGGCAGCAGTGGGGAATATTGCACAATGGGCGCAAGCCTGATGCAGCCATGCCGCGTGTGTGAAGAAGGCCTTCGGGTTGTAAAGCACTTTCAGCGAGGAGGAAGGTGGTGAACTTAATACGTTCATCAATTGACGTTACTCGCAGAAGAAGCACCGGCTAACTCCGTGCCAGCAGCCGCGGTAATACGGAGGGTGCAAGCGTTAATCGGAATTACTGGGCGTAAAGCGCACG
+
GGGGGGGGGGGGGGGGGGGGGGGGGGGGGGGGGGGGGGGGGGGGGGGGGGGGGGGGGGGGGGGGGGGGGGGGGGGGGGGGGGGGGGGGGGGGGGGGGGGGGGGGGGGGGGGGGGGGGGGGGGGFGGGGGGGGGGGGGGGGGGGGGGGGGGGGGGGGGGGGGGGGGGGGGGGGGGGGGGGGGGGFGFGGGGGGGGGGGGGGGGGGGGGGGGGGGGGDFGFGGGGGGGGGGGGGGGGGGGGGGGGD
@M03364:276:000000000-BLYN8:1:1101:15394:10908 1:N:0:1
ACTCCTACGGGAGGCAGCAGTAGGGAATCTTCCACAATGGACGAAAGTCTGATGGAGCAACGCCGCGTGAGTGAAGAAGGTTTTCGGATCGTAAAACTCTGTTGTTGGAGAAGAATGTATCTGATAGTAACTGATCAGGTAGTGACGGTATCCAACCAGAAAGCCACGGCTAACTACGTGCCAGCAGCCGCGGTAATACGTAGGTGGCAAGCGTTGTCCGGATTTATTGGGCGTAAAGCGAGCG
+
GGGGGGGGGGGGGGGGGGGGGGGGGGGGGGGGGGGGGGGGGGGGGGGAFGGGGGGGGGGGGGGGGGGGGGGGGGGGGGGGFGGGGGGGGGGGGGGGGGGGGGGGGGGGGGGGGGGGGGGGGGGGGGGGGGGGGGGGGGGGGGGGGGCGEGGGFGGGGGGGGGGGGGGGGGGGGGGGGGGGGGGGGGGGGGGGGGGGGGGGGGGGCFGGGGFGGGGGGGGEG8::@EFGGGGGGGGGGGGGGGGD
@M03364:276:000000000-BLYN8:1:1101:2560:10919 1:N:0:1
ACTCCTACGGGAGGCAGCAGTAGGGAATCTTCGGCAATGGACGAAAGTCTGACCGAGCAACGCCGCGTGAGTGATGAAGGGTTTCGGCTCGTAAAACTCTGTTATTAGGGAAGAACATATGTGTAAGTAACTGTGCACATCTTGACGGTACCTAATCAGAAAGCCACGGCTAACTACGTGCCAGCAGCCGCGGTAATACGTAGGTGGCAAGCGTTATCCGGAATTATTGGGCGTAAAGCGCGCG
+
GGGGGGGGGGGGGGGGGGGGGGGGGGGGGGGGGGGGGGGGGGGGGGGGGGGGGGGGGGGGGGGGGGGGGGGFFGGGGGGGGGGGGGGGGGGGGGGGGGGGGGGGGGGGGGGGGGGGGGGGGGGGGGGGGGAFGFGGEGGFGGGGGGGGGGGGGGGGGGGGGGGGFGGGGGGGGGGGGGGGGGGFGGGGGGGGGGGGGGGGGGGGGGGGGGFCEEGGCGGGGGC5EEGGF6CDGGCE5:>5)/17
@M03364:276:000000000-BLYN8:1:1101:19821:10936 1:N:0:1
ACTCCTACGGGAGGCAGCAGTGGGGAATATTGCACAATGGGCGCAAGCCTGATGCAGCCATGCCGCGTGTGTGAAGAAGGCCTTCGGGTTGTAAAGTACTTTCAGTCGGGAGGAAGGTGTCAAGGTTAATAACCTTGGCAATTGACGTTACCGACAGAAGAAGCACCGGCTAACTCCGTGCCAGCAGCCGCGGTAATACGGAGGGTGCAAGCGTTAATCGGAATTACTGGGCGTAAAGCGCACG
+
GGGGGGGGGGGGGGGGGGGGGGGGGGDGGGGGGGGGGGGGGGGGGGGGGGGGGGGGGGGGGGGGGGGGGGGGGGGGGGGGGGGGGGGGGGGGGGGGGGGGGGGGGGGGGGDFEGGGGFGGGGGGGGGGGGFGGGGGGGGFFGGGGGGGGGGGGECFGGGGGGGGGG7CGGGGGGGGGGGGGGGGGGGGGGDEGGGGGGGGGGGGGGGGGGGGGGGGGGGGGGGGGGGGGGGGGGGGFGGGDGG7
@M03364:276:000000000-BLYN8:1:1101:22617:10956 1:N:0:1
ACTCCTACGGGAGGCAGCAGTAGGGAATCTTCGGCAATGGGGGCAACCCTGACCGAGCAACGCCGCGTGAGTGAAGAAGGTTTTCGGATCGTAAATCTCTGTTGTTAGAGAAGAACGTTAAGTAGAGTGGAAAGTTACTTAAGTGACGGTATCTAACCAGAAAGGGACGGCTAACTACGTGCCAGCAGCCGCGGTAATACGTAGGTCCCAAGCGTTGTCCGGATTTATTGGGCGTAAAGCGAGC
+
GGGGGGGGGGGGGGGGGGFGGGGGGGGGGGGGGGGGGGGGGGGGGGGGGGGGGCFGGGGGGGGGGGGGGGGGGGGGGGGGGGGGGGGGGGGGGGGFGGGGGGGGGGGGGGGGGGGGGGGGFGGGGGGFGGGGGGGGGGGCGGGGGGGGGGGFGGGGGFFGGGGGGGGFGGGGGGGGGGGGGDFGFFGGGDGGGGGGGGGGGGGGGGGGGFGGFDGGGGFGEG=CCFGGGGFFCDGECCGFC5C7
@M03364:276:000000000-BLYN8:1:1101:28880:10966 1:N:0:1
ACTCCTACGGGAGGCAGCAGTGGGGAATATTGCACAATGGGCGCAAGCCTGATGCAGCCATGCCGCGTGAATGAAGAAGGCCTTCGGGTTGTAAAGTACTTTCAGCGAGGAGGAAGGCATTAAGGTTAATAAATTAGGTGATTGACGATACTCGCAGAAGAAGCACCGGCTAACTCAGTGCCAGCAGCCGCGGTAATACGGAGGGTGCAAGCGTTAATCGGAATTACTGGGCGTAAAGCGCACG
+
GGGGGGGGGGGGGGGGGGGG6FGGG,BEEGGGGGGGGGGGG8FCFC:F,CFGFGGGGGFGEFGFGGGGG7FEFGGGG@FC<FGDGGGCFGGGFGGGGDFECGG<<FFB7CFCGEFC:885?5?C,8B<FF9C,,5,:CCDF97E,C7+6@3C,:@3=C:5>BFFCF7CC@*6DFGF,@;D,?;B*42,>::BCB8:<>B31*3:C8EE?9+3A**=*++**28*+2<+068CD/*2*:C5C511
@M03364:276:000000000-BLYN8:1:1101:2738:10975 1:N:0:1
ACTCCTACGGGAGGCAGCAGTAGGGAATCTTCCGCAATGGGCGAAAGCCTGACGGAGCAACGCCGCGTGAGTGAAGAAGGGGTTCGGCTCGTAAAACTCTGTTATTAGGGAAGAACAAATGTGTAAGTAACTGTGCACGTCTTGACGGTACCTAATCAGAAAGCCACGGCTAACTACGTGCCATCAGCCGCGGTAATACGTAGGTGGCAAGCGTTATCCGGAATTACTGGGCGTAAAGCGCACG
+
FFFGGAFGEEGGGGDGG;CFGGFFGFE<FGGGFGC@F7FDEABFGGGFDFGFFGGGGGG8FGGGEGGCCEGFGGGGGGGGG+BFE=FDFFFC:EGGC,,BFGGGGGGGGGGG:BFDB=FGGFGFG<FG9D=FBFFG=FFF<FGF<FG7:F@FFGGGFC>E>DGGC:DFGGGGGFFGC7FCC@;,69<EGEEB:381CC?CF:ECGFD6CE@FGGGGGGFE=C:CGFFF0?*:<9E7*0:<5<D3
@M03364:276:000000000-BLYN8:1:1101:18731:10991 1:N:0:1
ACTCCTACGGGAGGCAGCAGTAGGGAATCTTCGGCAATGGACGAAAGTCTGACCGAGCAACGCCGCGTGAGTGAAGAAGGTTTTCGGATCGTAAAACTCTGTTGTTAGAGAAGAACAAGGACGTTAGTAACTGAACGTCCCCTGACGGTATCTAACCAGAAAGCCACGGCTAACTACGTGCCAGCAGCCGCGGTAATACGTAGGTGGCAAGCGTTGTCCGGATTTATTGGGCGTAAAGCGAGCG
+
GGGGGGGGGGGGGGGGGGGGGGGGGGGGGGGGGGGGGGGGGGGGGGGFGGGGFGGGGGGGGGGGGGGGGGGFGGGGGGGGEFGGGGGGGGGGGGGFGGGGGGGGGGGGGGGGGGGGGGGGGFGGGGCEGGGGGGGGGFGGDGGGGGGGGGGGGGGGGGGGGGGGGGGGGGGGGGGGGGGGGGGGGGGGGGGGGGGGGGGG?FGGGGGGGGGGGGGGGGGGGDEE?GGGGGGGGGGGGGGGGGGG
@M03364:276:000000000-BLYN8:1:1101:6641:11041 1:N:0:1
ACTCCTACGGGAGGCAGCAGTAGGGAATCTTCCACAATGGACGAAAGTCTGATGGAGCAACGCCGCGTGAGTGAAGAAGGTTTTCGGATCGTAAAACTCTGTTGTTAGAGAAGAACGTTAAGTAGAGTGGAAAGTTACTTAAGTGACGGTATCTAACCAGAAAGCCACGGCTAACTACGTGCCAGCAGCCGCGGTAATACGTAGGTGGCAAGCGTTGTCCGGATTTATTGGGCGTAAAGCGAGG
+
GGGGGGGGGGGGGGGGGGGGGGGGGGGGGGGGGGGGGGGGGGGGGGGGGGGGGGGGGGGGGGGGGGGGGGGGGGFGGGGGGGGGGGEGEGGGGGGGGGGGGGGGGGGGBFGGGGGCFFFDGFGGGGG<EDGFEFGGFFCGGFGGAAEGGCFEGGGGGGGGGGGGGGGGGGGGGG8FEGEGGGGGGGGCCGGGGGGGGD<BCFGGGGG>EGG=CEGGGGGGGDGEGGF?:<EFFGGGGGGGGDD)
@M03364:276:000000000-BLYN8:1:1101:23750:11063 1:N:0:1
ACTCCTACGGGAGGCAGCAGTGGGGAATATTGCACAATGGGCGCAAGCCTGATGCAGCCATGCCGCGTGTATGAAGAAGGCCTTCGGGTTGTAAAGTACTTTCAGCGAGGAGGAAGGCATTAAGGTTAATAACCTTAGTGATTGACGTTACTCGCAGAAGAAGCACCGGCTAACTCCGTGCCAGCAGCCGCGGTAATACGGAGGGTGCAAGCGTTAATCGGAATTACTGGGCGTAAAGCGCACG
+
GGGGGGGGGGGGGGGGGGGGGGGGGGGGGGGGGGGGGGGGGGGGGGGGGGGGGGGGGGFDGGGGGGGGGGGGGGGGGGGGGGGGGGGGGGGGGGGGGGGGFGGGGGGGGGGDG7EGGGGGGGGGGGGGFGGGGGGGGGGGGGGGGGGGFGGGGGGGGGGGGGGGGGGGGGGGGGGGGGGGGGGGGDGGGGEGGGGGGGGGG>EE@CGGGGFCEGGGGGGGGGGGGGGGGGGGGDDCCFFGGGD5
@M03364:276:000000000-BLYN8:1:1101:16742:11086 1:N:0:1
ACTCCTACGGGAGGCAGCAGTGGGGAATATTGCACAATGGGCGCAAGCCTGATGCAGCCATGCCGCGTGTATGAAGAAGGCCTTCGGGTTGTAAAGTACTTTCAGCGAGGAGGAAGGCATTAAGGTTAATAACCTTGGTGATTGACGTTACTCGCAGAAGAAGCACCGGCTAACTCCGTGCCAGCAGCCGCGGTAATACGGAGGGTGCAAGCGTTAATCGGAATTACTGGGCGTAAAGCGCACG
+
GGGGGGGGGGGGGGGGGGGGGGGGGGGGGGGGGGGGGGGGGGGGGGGGGGGGGGGGGGGGGGGGGGGGGGGGGGGGGGGGGGGGGGGGGGGGGGGGGGGGGGGGGGGGGGGGGGGGGGGGGGGGGGGGGGGGFFGGGGGGGGFGGGGGGGGGGGGGGGGGGGGGGGGGGGGGGGGGGGGGGGGDCFGGGGDGGGGGGGGGGGGGGGGGGGGGGGGDGGFGGGGGGGFGGGGGGGGGGGGDDDGC
@M03364:276:000000000-BLYN8:1:1101:9288:11087 1:N:0:1
ACTCCTACGGGAGGCAGCAGTGGGGAATATTGCACAATGGGCGCAAGCCTGATGCAGCCATGCCGCGTGTGTGAAGAAGGCCTTCGGGTTGTAAAGCACTTTCAGCGAGGAGGAAGGTGGTGAACTTAATACGTTCATCAATTGACGTTACTCGCAGAAGAAGCACCGGCTAACTCCGTGCCAGCAGCCGCGGTAATACGGAGGGTGCAAGCGTTAATCGGAATTACTGGGCGTAAAGCGCACG
+
GGGGGGGGGGGGGGGGGGGGGGGGGGGGGGFGGGGGGGGGGGGGGGGGGGGGGGGGGGGGGGGGGGGGGGGGGGGGGGGGGGGGGGGGGGGGGGGGGGGGGGGGGGGEGGGGGEGGGGGGGGGGGGGGGGGGGGGGGGGGGGFGGGGGGGGGGGGGGGGGGGGGGGGGGGGGGGGGGGGGGGGFFGFGFGGGGGGGGGGGGGGGGGGGGGGGGGGGGGGGG=GFGFGGGCGGDG=CFGGGGGG<
@M03364:276:000000000-BLYN8:1:1101:17548:11087 1:N:0:1
ACTCCTACGGGAGGCAGCAGTAGGGAATCTTCCACAATGGACGAAAGTCTGATGGAGCAACGCCGCGTGAGTGAAGAAGGTTTTCGGATCGTAAAACTCTGTTGTTGGAGAAGAATGTATCTGATAGTAACTGATCAGGTAGTGACGGTATCCAACCAGAAAGCCACGGCTAACTACGTGCCAGCAGCCGCGGTAATACGTAGGTGGCAAGCGTTGTCCGGATTTATTGGGCGTAAAGCGAGCG
+
GGGGGGGGGGGGGGGGGGGGGGGGGGGGGGGGGGGGGGGGGGGGGGGGGGGGGGGGGGGGGGGGGGGGGGGGGGGGGGGGGGGGGGGGGGGGGGGGGGGGGGGGGGGGGGGGGGGGGGGGGGGFFGGGGGGGFFFGGGGGGGGGGGGGGGGFFFGGGGGGGGGGGGGGGGGGGGGGGGGCCGGGFGGFCEEGGGGGGGGGFFFG<EFGGGFFGGGGGGFGGGGDFGGGGGCCGCEGGGGGGGGD
@M03364:276:000000000-BLYN8:1:1101:24175:11092 1:N:0:1
ACTCCTACGGGAGGCAGCAGTAGGGAATCTTCGGCAATGGACGAAAGTCTGACCGAGCAACGCCGCGTGAGTGAAGAAGGTTTTCGGATCGTAAAACTCTGTTGTTAGAGAAGAACGTTAAGTAGAGTGGAAAGTTACTTAAGTGACGGTATCTAACCAGAAAGGGACGGCTAACTACGTGCCAGCAGCCGCGGTAATACGGAGGTCCCAAGCGTTGTCCGGAGTTATTGGGCGTAAAGCGAGC
+
GGGFGGGGGGGGGGGGGGEFGGFFF@FGCAFGGGGGGGGGGGGE:CFAFFGGFGGGGCGGGGFEGGG7CFGGGGFFFGGGCFFG9FFGGDGGGGGGGGFGFGFG=FCFFGGGGGGGGFFGBFFGGGGGGGFFGGGCAFG9FFFG@=>FGFDFFF<,@CBFGGF77CFFEDGGGF,6,BCFGC>FCCGC,BCGGGGECEE<B**=7:EBFCCFDCG*7AG+CG**;;<FCCC5*7CED*>>DCC7
@M03364:276:000000000-BLYN8:1:1101:15275:11097 1:N:0:1
ACTCCTACGGGAGGCAGCAGTGGGGAATATTGCACAATGGGCGCAAGCCTGATGCAGCCATGCCGCGTGTATGAAGAAGGCCTTCGGGTTGTAAAGTACTTTCAGCGAGGAGGAAGGCATTAAGGTTAATAACCTTAGTGATTGACGTTACTCGCAGAAGAAGCACCGGCTAACTCCGTGCCAGCAGCCGCGGTAATACGGAGGGTGCAAGCGTTAATCGGAATTACTGGGCGTAAAGCGCACG
+
GGGEGGFGGGGGGGGGGGGGGGGFGGGGGGGGGGGGFGGGDFGFGGGGGGGGGGGGGGGGGGGEGGGGGEGGGGGGD8EFFFGGGGGGGGEGGGGGGGAFFGGGGGGGGGGDFEFFEFFGGGGGGGGGGGGDFGGGGGFGGGGGGC:FFGEFGCFG7FF<CFCC@C@F@FFECFFGGGGGECF;DFCGGGGECECEGCCC8CG7EC5;CE7*;C*;EC<=5C=FC+<CC?FGDCCGG729C9)1
@M03364:276:000000000-BLYN8:1:1101:7954:11121 1:N:0:1
ACTCCTACGGGAGGCAGCAGTAGGGAATCTTCGGCAATGGACGAAAGTCTGACCGAGCAACGCCGCGTGAGTGAAGAAGGTTTTCGGATCGTAAAACTCTGTTGTTGGAGAAGAACGTATTTGATAGTAACTGATCAGGTAGTGACGGTATCCAACCAGAAAGCCACGGCTAACTACGTGCCAGCAGCCGCGGTAATACGTAGGTGGCAAGCGTTGTCCGGATTTATTGGGCGTAAAGCGAGCG
+
GGGGGGGGGGGGGGGGGGGGGGGGGGGGGGGGGGGGGGGGGGGGGGGGGGGGGGGGGGGGGGGGGGGGGGGGGGGGGGGGGGGGGGGGGGGGGGGGGGGGGGGGGGGGGGGGGGGGGFGGGGGGGGGGGGGGFFGGGGGGFCGGGGGGFGGGGGGGGGGGGGGGGGGGEGGGGGGGGCFCGGGGGGGGGGDGDGDGGGGGGGGGGGGGGGGGGGGGGGGEE8;EGFGGCFFGCDGDGGGGGCGC
@M03364:276:000000000-BLYN8:1:1101:18734:11123 1:N:0:1
ACTCCTACGGGAGGCAGCAGTAGGGAATCTTCGGCAATGGGGGCAACCCTGACCGAGCAACGCCGCGTGAGTGAAGAAGGTTTTCGGATCGTAAAACTCTGTTGTTAGAGAAGAACGTTAAGTAGAGTGGAAAGTTACTTAAGTGACGGTATCTAACCAGAAAGGGACGGCTAACTACGTGCCAGCAGCCGCGGTAATACGTAGGTCCCAAGCGTTGTCCGGATTTATTGGGCGTAAAGCGAGC
+
GGGCFGGFGGCFGGGGFFFFGGGGECFGGGGGG>FCGGCGCCGGDGGGGGGFFGGGGGGGGGGGGGGGEFEECFGGGGGGGGGGFGGGGGGGGGGEGGGGGGFGEFGGEEGGFGGGGFGFDGGGGGGGGGGGGGGGGCFGFGGGGGGEGGGGGFGGFGGGGGGGGGGFGGGGGGGGGGGGGGGGFGGGFFGGGGGGGGGGGGGGGGFFGGGGGGGEGGGGGGGG5EFGGFGGGGGDGFGGGDG7
@M03364:276:000000000-BLYN8:1:1101:11766:11143 1:N:0:1
ACTCCTACGGGAGGCAGCAGTAGGGAATCTTCCACAATGGACGAAAGTCTGATGGAGCAACGCCGCGTGAGTGAAGAAGGTTTTCGGATCGTAAAACTCTGTTGTTGGAGAAGAACGTATTTGATAGTAACTGATCAGGTAGTGACGGTATCCAACCAGAAAGCCACGGCTAACTACGTGCCAGCAGCCGCGGTAATACGTAGGTGGCAAGCGTTGTCCGGATTTATTGGGCGTAAAGCGAGCG
+
GGGGGGGGGGGGGGGGGGGGGGGGGGGGGGGGGGGGGGGGGGGGGGGFGGGGGGGGGGGGGGGGGGGGGGGGGGGGGGGGGGGGGGGGGGGGGGGGGGGGGGGGGGGGGGGGGGGGGGGGGGGGGGGGGGGGGGGGGGFFGGFGGGDDFGGGGGGFDGGGGGGGGGGGGGGGGGGGGGGGGGGGGGGGGGGGGGGGGGGGGGGGGGGGGGGGGGGGGGGGGGGGGGGGGDDGGGGGGGGGGDGG
@M03364:276:000000000-BLYN8:1:1101:8370:11145 1:N:0:1
ACTCCTACGGGAGGCAGCAGTGGGGAATCTTCCACAATGGACGAAAGTCTGATGGAGCAACGCCGCGTGAGTGAAGAAGGTTTTCGGATCGTAAAACTCTGTTGTTGGAGAAGAATGTATCTGATAGTAACTGATCAGGTAGTGACGGTATCCAACGAGAAAGCCACGGCTAACTACGTGCCAGCAGCCGCGGTAATACGTAGGTGGCAAGCGTTGTCGGGCTTTATTGGGCGTAAAGCGAGCG
+
FGCFFEFGGGECG@@;6;FED,CEB;;CEEA;CAF8,CE<CFFCEGGGF,6,9F<,CCEFA+6@CFG:B=CCFF<C9CCEFDGGGGD7BF=BFGG9FEFEE5<,B<FFCB,BF=EEFFF<FG9?@FA@<8?,,FFD,C8,EAFCFAF+@7D<,C<<+3=CFG7CF7BFGCFFF7FF::DC:C;EG?87B:CEG::7;ECF9C,=<:CF9+AGEC=CEG*>7***30<+39*CDD=//:>D3777
@M03364:276:000000000-BLYN8:1:1101:25760:11175 1:N:0:1
ACTCCTACGGGAGGCAGCAGTGGGGAATATTGCACAATGGGCGCAAGCCTGATGCAGCCATGCCGCGTGTATGAAGAAGGCCTTCGGGTTGTAAAGTACTTTCAGCGAGGAGGAAGGCATTAAGGTTAATAACCTTGGTGATTGACGTTACTCGCAGAAGAAGCACCGGCTAACTCCGTGCCAGCAGCCGCGGTAATACGGAGGGTGCAAGCGTTAATCGGAATTACTGGGCGTAAAGCGCACG
+
GGGGGGGGGGGGGGGGGGGGFGFGGGGGGGGGGGGGGFGGGGGGGGGGGGGGGGGGGGGGGGGGGGGGGGGGGGGGGGGGGGFGGGGGGGFGGGGGGGGGFGGGGGGGGGGGGGFCG?GDGGGGDEAFGGGGFGGGGFFFGGGGGGGCGEFFEGGGGGGGGGFGGGCGGGGGGGAFGGFCFEFGGGDGGGGGGGGGFGGGGGGGDEGGGGGGGG8EGGGFGG=EFFGGGGGGGDGGGGGGGGG<
@M03364:276:000000000-BLYN8:1:1101:22082:11185 1:N:0:1
ACTCCTACGGGAGGCAGCAGTAGGGAATCTTCGGCAATGGACGAAAGTCTGACCGAGCAACGCCGCGTGAGTGAAGAAGGTTTTCGGATCGTAAAACTCTGTTGTTAGAGAAGAACAAGGACGTAAGTAACTGTACGTCCCCTGACGGTATCTAACCAGAAAGCCACGGCTAACTACGTGCCAGCAGCCGCGGTAATACGTAGGTGGCAAGCGTTGTCCGGATTTATTGGGCGTAAAGCGAGCG
+
GGGGGGGGGGGGGGDGGGGGGGGGGGGGGGGGGGGGGGGGGGGGGDGFGGGGGGGGGGGGGGGGGGGGGGGGGGGGGGGGGFFGGGGGGGGGGGGGGGGGGGGGFGFGGGGGGGFGGGGGGGGGGGGGGGGGGGGGGGGBFGGGGGGGGGGGGGGGGGGDFGGGGFFGFEGGGGGGGGGGGGGGGGGGGGGGGGGGGGGGDGGGGGGGGGGGGDGEGGGGGDGEFGGGGGGGD5CEGGGGGGGD
@M03364:276:000000000-BLYN8:1:1101:21078:11196 1:N:0:1
ACTCCTACGGGAGGCAGCAGTAGGGAATCTTCGGCAATGGGGGCAACCCTGACCGAGCAACGCCGCGTGAGTGAAGAAGGTTTTCGGATCTTAAAACTCTGTTGTTAGAGAAGAACGTTAAGTAGAGTGGAAAGTTACTTAAGTGACGGTATCTAACCAGAAAGGGACGGCTAACTACGTGCCAGCAGCCGCGGTAATACGTAGGTCCCAAGCGTTGTCCGGATTTATTGGGCGTAAAGCGAGC
+
GGGGGGGGGEGGCEGGGGFGGFGGGGGFGGGGGGGGEGGGGGGCGFGGGGGGGFGGGGGGFGGGGGGGGE@EFGGGGGGGFFGGFGGFGGDGFGGGGGGGGGGGFGGGGGGGGGGGGDF8B<FGFGGCFFGGGFFGGGGGGGGGFFGEGFGGGGGC<CFFGGGGFCCFGGGGFFDGGGGGGDGGGGBCFEEECEEEGGGGFFFFGGCGGEFGGC?8CEFFEEC5/9FGGGGG4>EEDFCDCC3/
@M03364:276:000000000-BLYN8:1:1101:10008:11210 1:N:0:1
ACTCCTACGGGAGGCAGCAGTAGGGAATCTTCGGCAATGGGGGCAACCCTGACCGAGCAACGCCGCGTGAGTGAAGAAGGTTTTCGGATCGTAAAACTCTGTTGTTGGAGAAGAACGTATTTGATAGTAACTGATCAGGTAGTGACGGTATCCAACCAGAAAGCCACGGCTAACTACGTGCCAGCAGCCGCGGTAATACGTAGGTGGCAAGCGTTGTCCGGATTTATTGGGCGTAAAGCGAGCG
+
GGGGGGGGGGGGGGGGGGGGGGGGGGGGGGGGGGGGGGGGGGGGGGGGGGGGGGGGGGGGGGGGGGGGGGGGGGGGGGGGGGGGGGGGGGGGGFGGGGGGGGGCFGGGGGGGGGGGGGGGGGGGGGGGGGGGGGGGGGFGGGGGGGGGGFFGGGGGGGGGGGGGFGGGGDGGFGGGGGGGGGGGGGGGGGGGGGDGGGCFGFGGGFGGFCEGGDGGGGGGG8?EGFGGGGGGGGEGFGGGGGGD
@M03364:276:000000000-BLYN8:1:1101:18671:11237 1:N:0:1
ACTCCTACGGGAGGCAGCAGTAGGGAATCTTCGGCAATGGACGAAAGTCTGACCGAGCAACGCCGCGTGAGTGAAGAAGGTTTTCGGATCGTAAAACTCTGTTGTTAGAGAAGAACAAGGACGTAAGTAACTGTACGTCCCCTGACGGTATCTAACCAGAAAGCCACGGCTAACTACGTGCCAGCAGCCGCGGTAATACGTAGGTGGCAAGCGTTGTCCGGATTTATTGGGCGTAAAGCGAGCG
+
GGGGGGGGGGGGGGGGGGGGGGGGGGGGGGGGGGGGGGGGGGGGGGGGGGGGGGGGGGGGGGGGGGGGGGGGGGGFGGGGGGGGGGGGGGGGGGGGGGGGGGGGGGGGGGGGGGGGGGGGGGGGGGFGGGFGGGGGGGGGGGGGFFGGGGGGGGGGGGGGGGGGGGGGEGGGGGGGGGGGGGGGGGGGFGGGGEGGGGGGEGGGG?GGGGGGGGGGGGGGGGGGGGGGGGGGGGGGGFFDGGG<
@M03364:276:000000000-BLYN8:1:1101:11478:11239 1:N:0:1
ACTCCTACGGGAGGCAGCAGTGGGGAATATTGCACAATGGACGAAAGTCTGATGGAGCAACGCCGCGTGAGGGAAGAAGGTTTTCGGATCGTAAAACTCTTTTGTTAGAGAAGAACAAGGACGTTAGTAATTGAGCGTCAGCTGACGGTATCTAACCAGAAAGCCACGCCTAACTACGTGCCAGCAGCCGCGGTAATGCGTAGGTGGCAAGCGTTGTCCGGGTTGATTGGGCGTAAAGCGAGCG
+
GGGGGGGGGGGGGGGGGGGGG,FFGGGG,FG,,6CFGGGG9FG:FGG@FGGGC<CFFGGGGGGGGGGGGG7,BFGGGGGG,,5CFFG+?+BFGGG,,BFG<FGGGCGG,FFFFGG,4E,B,,+++,+55C,85,,5+@+++:,,86F+@F<FGG9,,,,,@,8,33@F**6>F,EGGGG7**,?1?2261:**4=*5+5*=*3*?2=*<9@8*3/?=+AE=*//*3:+<E8*/1::<C719CC>
@M03364:276:000000000-BLYN8:1:1101:15713:11240 1:N:0:1
ACTCCTACGGGAGGCAGCAGTGGGGAATATTGCACAATGGGCGCAAGCCTGATGCAGCCATGCCGCGTGTATGAAGAAGGCCTTCGGGTTGTAAAGTACTTTCAGCGAGGAGGAAGGCATTAAGGTTAATAACCTTGGTGATTGACGTTACTCGCAGAAGAAGCACCGGCTAACTCCGTGCCAGCAGCCGCGGTAATACGGAGGGTGCAAGCGTTAATCGGAATTACTGGGCGTAAAGCGCACG
+
GGGGGGGGGGGGGGGGGGGGGGGGGGGGGGGGGGGGGGGGGGGGGGGGGGGGGGGGGGGGGGGGGGGGGGGGGGGGGGGGGGGGGGGGGGGGGGGGGGGGGGGGGG7CFGGGGGGGGGGFGFGGGGGGGGGGGGGGGGGFGGFGGGGGGGGGGGGGEGFGGGGGGGGGGDFGGGGGGGCCEGGGGGGGFGGGGGGGGGGGGEEEDEE>CGGGGGGGGGGGGGGGDFGGGGGGGGGDGGGGG:D5
@M03364:276:000000000-BLYN8:1:1101:23251:11263 1:N:0:1
ACTCCTACGGGAGGCAGCAGTAGGGAATCTTCGGCAATGGACGAAAGTCTGACCGAGCAACGCCGCGTGAGTGAAGAAGGTTTTCGGATCGTAAAACTCTGTTGTTAGAGAAGAACAAGGACGTTAGTAACTGAACGTCCCCTGACGGTATCTAACCAGAAAGCCACGGCTAACTACGTGCCAGCAGCCGCGGTAATACGTAGGTGGCAAGCGTTGTCCGGATTTATTGGGCGTAAAGCGAGCG
+
GGGGGGGGGGGGGGGGGGGGGGGGGGGGGGGGGGGGGGGGGGGGGGGGGGGGGGGGGGGGGGGGGGGGGGGGGGGGGGGGGGGGGGGGGGGGGGGGGGGGGGGGGGGGGGGGGGGGGGGFGGGGGGGGGGGFCGGGGGGGGGGGGGGGGGGGGGGGGGGGGGGGFGGGGGGGGGGGGGGGGGGGGGGGGGGGGGGEDFGGGGGGGGGGGGGGGGGDGGFGGGCE9EFFFGGGGGGGGGGGGGG<
@M03364:276:000000000-BLYN8:1:1101:16861:11270 1:N:0:1
ACTCCTACGGGAGGCAGCAGTGGGGAATATTGCACAATGGGCGCAAGCCTGATGCAGCCATGCCGCGTGTATGAAGAAGGCCTTCGGGTTGTAAAGTACTTTCAGTCGGGAGGAAGGTGTCAAGGTTAATAACCTTGGCAATTGACGTTACCGACAGAAGAAGCACCGGCTAACTCCGTGCCAGCAGCCGCGGTAATACGGAGGGTTCAAGCGTTAATCGGAATTACTGGGCGTAAAGCGCACG
+
GGGGGGFGGGGGGGGGGGGGGGGGGGGGGGGGGGGGGGGGGGGGEG:FGGGGGGGGGGGGGGGGGGGGGFFGGGGGGGGGGGGGGGGG<FDFGGGGGGGGGGGGGFFGGGGGGG8<FFGFGGGFEGGFGGGGFEECCGGGG=DF9AFFFG@FGGG7BCCCF:AGGFFEGDCFGGGA:8FGGDGFC@,>,:BEGB:C99E>C1:CG1*:CGD6CEEE57<ECE:CECGFCFGGDCEGFF*1))17
@M03364:276:000000000-BLYN8:1:1101:21780:11271 1:N:0:1
ACTCCTACGGGAGGCAGCAGTAGGGAATCTTCCACAATGGACGAAAGTCTGATGGAGCAACGCCGCGTGAGTGAAGAAGGTTTTCGGATCGTAAAACTCTGTTGTTGGAGAAGAATGTATCTGATAGTAACTGATCAGGTAGTGACGGTATCCAACCAGAAAGCCACGGCTAACTACGTGCCAGCAGCCGCGGTAATACGTAGGTGGCAAGCGTTGTCCGGATTTATTGGGCGTAAAGCGAGCG
+
GGGGGGGGGGGGGGGGGGGGGGGGGGGGGGGGGGGGGGGGGGGGGGGGGGGGGGGGGGGGGGGGGGGGGGGFGGGGGGGGGGGGGGGGGGGGGGGGGGGGGGGGGGGGGGGGGGGGGGGGGGGFGGGGGGGGGGGGGGGGGGGGGGGGGGGGGGGGGGGGGGGGGGGGGGGGGGGGGGGGGGGGGGGGGGGGGDGGGGGGGGGGGGGGGGGGGGGGEGGGGGEEGGGGGGGGGGGGGGGGGGG<
@M03364:276:000000000-BLYN8:1:1101:23381:11274 1:N:0:1
ACTCCTACGGGAGGCAGCAGTAGGGAATCTTCGGCAATGGACGAAAGTCTGACCGAGCAACGCCGCGTGAGTGAAGAAGGTTTTCGGATCGTAAAACTCTGTTGTTAGAGAAGAACAAGGATGAGAGTAGAACGTTCATCCCTTGACGGTATCTAACCAGAAAGCCACGGCTAACTACGTGCCAGCAGCCGCGGTAATACGTAGATCCCAAGCGTTGTCCGGATTTATTGGGCGTAAAGTGAGC
+
GGGGGGGGCCFGGGGGEGGGFCGGEGGGCGFGGGDGGGGDFDCCCEGGGFGGFEE:BFGA@FGFGGGG@GGF<FAFFFGGGGGGGGG>FG:F=<FCFFGGEFGFFF<DFFGGGGGGGGCDEFGF8<FFGGGGGGGGG@FDEGGG@=F:FFGGGGGGGGGGG@<7AFBFFGEC>,DGGGEFCCGCGCCFG,:CEGG7E9BGGGGG*??FFGG8ECE?*=<FEE*78++<:+<7DGGEDC7*:**2
@M03364:276:000000000-BLYN8:1:1101:7118:11276 1:N:0:1
ACTCCTACGGGAGGCAGCAGTGGGGAATATTGCACAATGGGCGCAAGCCTGATGCAGCCATGCCGCGTGTATGAAGAAGGCCTTCGGGTTGTAAAGTACTTTCAGTCGGGAGGAAGGTGGTAAGGTTAATAACCTTATCAATTGACGTTACCGACAGAAGAAGCACCGGCTAACTCCGTGCCAGCAGCCGCGGTAATACGGAGGGTGCAAGCGTTAATCGGAATTACTGGGCGTAAAGCGCACG
+
<FGGGGGGGGDGGGGGGGGGGGGGGGGGGGGGGGGGGGGGGGGGGGGGGGGGGGGGFGGFGGGGGGGGGGGGGGGDGEGGGGGGGGGGGGGGGGAFGGGGGGGGGEFGGGGGGGGGGGFGGGFGGGGGGGGGGGGGFGGGGGGGGGGGGGGGGGGDEFCCFGGDCEFGGGGGGGGGGGGGDFGFGGFFFGGEGE>8BFGGEDGCCGGGGGFGGEGGGGFGGGDFFGGGGG5EGGGGGGGGGGGD
@M03364:276:000000000-BLYN8:1:1101:18428:11285 1:N:0:1
ACTCCTACGGGAGGCAGCAGTGGGGAATATTGCACAATGGGCGCAAGCCTGATGCAGCCATGCCGCGTGTATGAAGAAGGCCTTCGGGTTGTAAAGTACTTTCAGTCGGGAGGAAGGTGGTAAGGTTAATAACCTTGGCAATTGACGTTACCGACAGAAGAAGCACCGGCTAACTCCGTGCCAGCAGCCGCGGTAATACGGAGGGTGCAAGCGTTAATCGGAATTACTGGGCGTAAAGCGCACG
+
GGGGGGGGGGGGGGGGGGGGGGGGGGGGGGGGGGGGGGGGGGGGGGGGGGGGGGGGGGGGGGGGGGGGGGGGGGGGGFFGGGGGGGGGGGGGGGGGGGGGGGGGGGGGGGGGGGFFGEGGGGGGGGGGGGGGGGGGGGGGGGGGGGGGGGGGGGGGGGGGGGGGGGBFCFFGGGGGGGGCFGGGGGGGGGDGGGEEGFGFECEGGGGGGGGGGGGGGGGGGG=FFCCGGCFGGGGGGGGGGGG5
@M03364:276:000000000-BLYN8:1:1101:13505:11295 1:N:0:1
ACTCCTACGGGAGGCAGCAGTAGGGAATCTTCGGCAATGGACGAAAGTCTGACCGAGCAACGCCGCGTGAGTGAAGAAGGTTTTCGGATCGTAAAACTCTGTTGTTAGAAAAGAACAAGGACGTTAGTAACTGAACGTCCCCTGACGGTATCTAACCAGAAAGGGACGGCTAACTACGTGCCAGCAGCCGCGGTAATACGTAGGTCCCAAGCGTTGTCCGGATTTATTGGGCGTAAAGCGAGCG
+
GGGGGGGGGGGGGGGGGGGGGGGGGGGGGGGGGGGGGGGGGGGGGGGGGGGGGGGGGGGGGGGGGGGGGGGGGGGGGGGGGGGGGGGGDEGGGGGGGGGGGGGGGGGGG,EFFGGFFGEFGGGGGGGGGGGGAFGGFGGGGGGGGGGGCFGGGGGGGGGGGGGCFGGGGGEGGGGGGGGGGCGGGFGGGGEEGEGGGGGFFGGGFEGGGGGFEGGGGGGDD:5EGGGFEF57DGGGGGGGGGG3
@M03364:276:000000000-BLYN8:1:1101:6847:11298 1:N:0:1
ACTCCTACGGGAGGCAGCAGTAGGGAATCTTCCACAATGGACGAAAGTCTGATGGAGCAACGCCGCGTGAGTGAAGAAGGTTTTCGGATCGTAAAACTCTGTTGTTGGAGAAGAACGTATTTGATAGTAACTGATCAGGTAGTGACGGTATCCAACCAGAAAGCCACGGCTAACTACGTGCCAGCAGCCGCGGTAATACGTAGGTGGCAAGCGTTGTCCGGATTTATTGGGCGTAAAGCGAGCG
+
GGGGGGGGGGGGGGGGGGGGGGGGGGGGGGGGGGGGGGGGGGGGGGGGGGGGGGGGGGGGGGGGGGGGGGGGGGGGGGGGGGGGGGGGGGGGGGGGGGGGGGGGGGGGGGGGGGGGGGGGGGGGGGGGGGGGGGGGGGGGGGGGGGGGGGGGGGGGGGGGGGGGGGGGGGGGGGGFGGGGGGGGGGGGGGGGGGGGGGGGGGGGGGGGGGGGGGGGGGGGGGGGGGGGGGGGGGGG<FGGGGGC
@M03364:276:000000000-BLYN8:1:1101:26177:11308 1:N:0:1
ACTCCTACGGGAGGCAGCAGTAGGGAATCTTCGGCAATGGACGAAAGTCTGACCGAGCAACGCCGCGTGAGTGAAGAAGGTTTTCGGATCGTAAAACTCTGTTGTTAGAGAAGAACAAGGACGTAAGTAACTGTACGTCCCCTGACGGTATCTAACAAGAAAGCCACGGCTAACTACGTTCCAGCAGCCGCGGTAATATGTAGGTGGCAAGCGTTGTCCGGATTGATTGGGCTTAAAGCGAGCG
+
F<FCFE<CCDE;@C;C;FGFFFCGC@FFC9@<F7B6@,C,C,@+6,@FCFGGGFFG7@:8,6@C:FC==?FFCFCFG=FFG9?FB7CCC:FF<,?@AFEG<<C<BFBEEFF<BEF<FG@F?<+3+:BF<FFFE@D8<DF+@<FFFC>+8>>3E@3F,@,:<BAF,@B:*:1CD@D>FCE,:B,,>C6:,:*CEBEBGG+?;C?C;+=C6<@**18?:=?7/8*:8+9C?C***1<9:*:57<C5
@M03364:276:000000000-BLYN8:1:1101:17151:11326 1:N:0:1
ACTCCTACGGGAGGCAGCAGTAGGGAATCTTCGGCAATGGACGAAAGTCTGACCGAGCAACGCCGCGTGAGTGAAGAAGGTTTTCGGATCGTAAAACTCTGTTGTTAGAGAAGAACAAGGATGTGAGTAAAATGTTCATCCCTTGACGGTACGTAACAAGAAAGCCACGGCTAACTACGTTCCAGCAGCCGCGGTAATACGTAGGTGGCAAGCGTTGTCCGGATTTATTGGGAGTAAAGCGAGG
+
GGGGGGGGGGGGGGGGGGGGGGGGGGGGGGGGD6FFGGGG<CFGGG@<EFGGD<BFGG:FGGGGGGGGGGG<FGGGGGGG,EFGGGGGC>FGGGG<FGGG9F@,:=?F?FGGGGG,48F4,8D,,,5B<F,,55:@,,55?D><,,7+3@F++@<>F,33@<,3<F@:***@C<2DGEGC,2DF98,DB8*81**1=E;+12+=E22CCFG5*1//=/+4*:C**+<E<FG=*71+22?0)*/)
@M03364:276:000000000-BLYN8:1:1101:15347:11327 1:N:0:1
ACTCCTACGGGAGGCAGCAGTGGGGAATATTGCACAATGGGCGCAAGCCTGATGCAGCCATGCCGCGTGTATGAAGAAGGCCTTCGGGTTGTAAAGTACTTTCAGCGAGGAGGAAGGCATTAAGGTTAATAACCTTAGTGATTGACGTTACTCGCAGAAGAAGCACCGGCTAACTCCGTGCCAGCAGCCGCGGTAATACGGAGGGTGCAAGCGTTAATCGGAATTACTGGGCGTAAAGCGCACG
+
GGGGGGGGGGGGGGGGGGGGGGGGGGGGGGGGGGGGGGGGGGGGGGGGGGGGGGGGGGGGGGGGGGGGGGGGGGGGGGGGGGGGGGGGGGGGGGGGGGGGGGGGGGGGGGGDGGGGGGGGGGGGGGGGGGGGGGGGGGFFGGGGGGGGGGGGGGGGGGGGGGGGGGGGGGGGGGGGGGGGGGGGGGGGGGGGGGGGGGGGGGGGECEGGGGGGGGGGGGGGGGGGECGDCFFGGDGGGGGGGGC
@M03364:276:000000000-BLYN8:1:1101:8112:11327 1:N:0:1
ACTCCTACGGGAGGCATCAGTAGGGAATCTTCCACAATGGACGAAAGTCTGATGGAGCAACGCCGCGTGAGTGAAGAAGGTTTTCGGATCGTAAAACTCTGTTGTTGGAGAAGAATGTATCTGATAGTAACTGATCAGGTAGTGACGGTATCCAACCAGAAAGCCACGGCTAACTACGTGCCAGCAGCCGCGGTAATACGTAGGTGGCAAGCGTTGTCCGGATTTATTGGGCGTAAAGCGAGCG
+
GGGGGGGGGGGGGGGGGGGGGGGGGGGGGGGGGGGGGGGGGGGFGGGFGGGGGGGGGGGGGGGGEEEFDEGGGGGGGGGGGGGGGGGGGGGGGGGGGGGGGGGFDGFGEFFGGGGGGGGGGGGGGGGGGGGGGGGGGGFDGGFGGGGGGFFGGGGGGGGGGGGGGGFGGGGGGGGGGGF7FCFGGGGGGGGGGEGGGGGGGGGGGGFGGGGGGGGGGFGGGE85E@CCF9FGGGGGGFFDDDDC
@M03364:276:000000000-BLYN8:1:1101:11738:11328 1:N:0:1
ACTCCTACGGGAGGCAGCAGTAGGGAATCTTCGGCAATGGGGGCAACCCTGACCGAGCAACGCCGCGTGAGTGAAGAAGGTTTTCGGATCGTAAAACTCTGTTGTTAGAGAAGAACAAGGACGTTAGTAACTGAACGTCCCCTGACGGTATCTAACCAGAAAGCCACGGCTAACTACGTGCAAGCAGCCGCGGTAATACGTAGGTGGCAAGCGTTTTCCGCATTTATTGGGCGTAAAGCGAGTG
+
GGGFD<CFECFGGGEBFDFEEF<FBFFDDEGGGEGGEGGGGGEGGGGFFEDFGFG>@B@ECCC>FFFCFEEFDACFBFCF?EFFGGGGGGGEF?<FCEEFAFGA<EEFFDFEF<BBEED<DF7>CFFFFGGFFGGEF>@F+>FCEGE>FCFBCA9FC@3::FFG7:>*5F<CCFF;CEFFG7=;CFFG,*=EGGDEGGGG9+34<B>E6C8E8;C55CFG*85=++<C<95C79CED7F39<)1
@M03364:276:000000000-BLYN8:1:1101:26471:11333 1:N:0:1
ACTCCTACGGGAGGCAGCAGTGGGGAATATTGCACAATGGGCGCAAGCCTGATGCAGCCATGCCGCGTGTGTGAAGAAGGCCTTCGGGTTGTAAAGCACTTTCAGCGAGGAGGAAGGTGGTGAACTTAATACGTTCATCAATTGACGTTACTCGCAGAAGAAGCACCGGCTAACTCCGTGCCAGCAGCCGCGGTAATACGGAGGGGGCAAGCGTTAATCGGAATTACTGGGCGTAAAGCGCACG
+
GGGGGGGGGGGGEGGGGGGGGGGGGEGGGGGGGGGGGGGGGGDGGGGGGEF8FFFCCFFGGGGGGGGGGGGGGGGFGGGGFGGGGGGFEFGGGGGGGGGGGGGGGFGCCCEGGGF8FGCFFGFFFEEFDCFGG9DFGCDDFCFDFFGECFFGGGGGEGFGFGGGGGDEEGEF:FFGFGFGGGGGGGGFFGGGGGGGGFGCCEDGG*BECFEDGEEG*AECGGCFGDFGF6FGGGGGGGGG39)9
@M03364:276:000000000-BLYN8:1:1101:25107:11355 1:N:0:1
ACTCCTACGGGAGGCAGCAGTGGGGAATATTGCACAATGGGCGCAAGCCTGATGCAGCCATGCCGCGTGTATGAAGAAGGCCTTCGGGTTGTAAAGTACTTTCAGTCGGGAGGAAGGTGTCAAGGTTAATAACCTTGGCAATTGACGTTACCGACAGAAGAAGCACCGGCTAACTCCGTGCCAGCAGCCGCGGTAATACGGAGGGTGCAAGCGTTAATCGGAATTACTGGGCGTAAAGCGCACG
+
GGGGGGGGGGGGGGGGGGGGGGGGGGGGGGGGGGGGGGGGGGGGGGGGGGGGGGGGGGGGGGGGGGGGGGFGGGGGGGGGGGGGGGGGGGGGGGGGGGGGGGGGGFGGGGGGGGGGGGGGGGGGGGGFGGGGGGDGGCGGGGGGGGGEGGGGDGGGGGGGGGGGGGGGGGGGGGGGGGGGGGGGGGGGDGGGGGGGGGGGGEEEGGGGGFCCEGCEGGGGGGGGGGFGGGGGGGGGGGGGGGGC
@M03364:276:000000000-BLYN8:1:1101:19224:11369 1:N:0:1
ACTCCTACGGGAGGCAGCAGTGGGGAATATTGCACAATGGGCGCAAGCCTGATGCAGCCATGCCGCGTGTATGAAGAAGGCCTTCGGGTTGTAAAGTACTTTCAGCGAGGAGGAAGGCATTAAGGTTAATAACCTTGGTGATTGACGTTACTCGCAGAAGAAGCACCGGCTAACTCCGTGCCAGCAGCCGCGGTAATACGGAGGGTGCAAGCGTTAATCGGAATTACTGGGCGTAAAGCGCACG
+
GGGGGGGGGGGGGGGGGGGGGGGGGGGGGGGGGGGGGGGGFGGGGGGFGGGGGGGGGGGGGGFGGGGGGFGFGGFGGGGGCFGGGGGEFGGGGGGGGGGGDG<?9FF@FGGGGGFFDCFFGGGG9?FFCFGGDFFDFGFGGGGGGFC:DF:FA@BF3CFAFFFGFGGGDCCCFGGGFGFG<8;DFG6DFEEEGGCC?FGGG>GGDC>EGGFFGE=G=CE7CG:CCFFC9<@CC):>FGFDDCCC
@M03364:276:000000000-BLYN8:1:1101:7606:11373 1:N:0:1
ACTCCTACGGGAGGCAGCAGTAGGGAATCTTCGGCAATGGACGAAAGTCTGACCGAGCAACGCCGCGTGAGTGAAGAAGGTTTTCGGATCGTAAAACTCTGTTGTTAGAGAAGAACAAGGACGTAAGTAACTGTACGTCCCCTGACGGTATCTAACCAGAAAGCCACGGCTAACTACGTGCCAGCAGCCGCGGTAATACGTAGGTGGCAAGCGTTGTCCGGAGTTATTGGGCGTAAAGCGAGCG
+
GGGGGGGGGGGEEEDEFF@FCFFGGGGCDFGFGGGGGGGGGGGEEBFGF@<FCD7CGGGGGGGGDEE>+F@EFCAFFGFGFGGGGEFGGGGGGGGGFGGDGGGGGGGGGGGGGGGFGF=EGGGGGGGFGFGGCGGGFFGGFFGGGGGDGGGGFGFGGGGGCGGGC<FGCFGG<FCGGEGGFGGGGGGGGGEEEGGGGGGGCGGEGGGGGGGGGCGGGFA:E=*:CF7CCCGCDDC=FGCGG3C<
@M03364:276:000000000-BLYN8:1:1101:13809:11373 1:N:0:1
ACTCCTACGGGAGGCAGCAGTAGGGAATCTTCGGCAATGGGGGCAACCCTGACCGAGCAACGCCGCGTGAGTGAAGAAGGTTTTCGGATCGTAAAACTCTGTTGTTAGAGAAGAACGTTAAGTAGAGTGGAAAGTTACTTAAGTGACGGTATCTAACCAGAAAGGGACGGCTAACTACGTGCCAGCAGCCGCGGTAATACGTAGGTCCCAAGCGTTGTCCGGATTTATTGGGCGTAAAGCGAGC
+
GGGGGGGGGGGGGGGGGGGGGGGGGGGGGGGGGGGGGGGGGGGGGGGGGGGGCFEGGGGGGGGGGGGFGGGGGGGGGGGGG,?FGGGGGGGGGGGGGGGGGGGGGGAEEFGGDFFCG3FF@D?FGDGEGFGGGGGGFGGCFFGA9FGGCFGGGGFGGGGGGGGGF7FCE7FFEGGEGGCCCCGGGGGGFFGGGGEG>FGGFCGCEGGGFGFFGGECECGGECDGE6?FFGGGGGEGGGGGGG3/
@M03364:276:000000000-BLYN8:1:1101:23193:11376 1:N:0:1
ACTCCTACGGGAGGCAGCAGTGGGGAATATTGCACAATGGGCGCAAGCCTGATGCAGCCATGCCGCGTGTATGAAGAAGGCCTTCGGGTTGGAAAGTACTTTCAGTCGGGAGGAAGGTGGTAAGGTTAATAACCTTGGCAATTGACGTTACCGACAGAAGAAGCACCGGCTAACTCCGTGCCAGCAGCCGCGGTAATACGGAGGGTGCAAGCGTTAATCGGAATTACTGGGCGTAAAGCGCACG
+
GGFCCFFGFFG7@@FBFD@FF<EFE7FE9EEC9FGGFGDDDCGGGE@FGGG,,<,,6C@C,6CFFGGEFC8FFAFEFEACFC8FFGGGGEE+FG9,<CFAFFEEGGGGGDCFC7<FD=,=F<BF<C?<FGGGF8<FDECADGAG9FDCFGGFE7:3+8<33,@DFFGGGGG:<,,,766<EGC7:FGGGECGG5B72?EEC5CE*3;C?E+=ECC=CFGFE8;5<+AFGFEFGG5E*:*/)99)
@M03364:276:000000000-BLYN8:1:1101:26629:11385 1:N:0:1
ACTCCTACGGGAGGCAGCAGTGGGGAATATTGCACAATGGGCGCAAGCCTGATGCAGCCATGCCGCGTGTATGAAGAAGGCCTTCGGGTTGTAAAGTACTTTCAGCGAGGAGGAAGGCATTAAGGTTAATAACCTTGGTGATTGACGTTACTCGCAGAAGAAGCACCGGCTAACTCCGTGCCAGCAGCCGCGGTAATACGGAGGGTGCAAGCGTTAATCGGAATTACTGGGCGTAAAGCGCACG
+
GGGGGGFGG7CG@FEGGGGGGGGGGGGGGFGGGGGGGGGGGGGGGGGGGGGGGGGGGFGGGGGGGDGFFGGGGGGGGGGGGGGGGGGGEGGGGGGGGGGGEGGGGGGDEGGGGEGGGGGGGGGGGGGGGGGGG8FFGGGGGFGGGGGGGGGGGGGGGGGGGGGGGGGGGGGGGGGGFGFFGGGGGGGGGGGGGECE?FGGGGGGGGGEFCFGGGGGGDFG=CEGGGGGGGGGGCGCFFGGGGG5
@M03364:276:000000000-BLYN8:1:1101:10538:11395 1:N:0:1
ACTCCTACGGGAGGCAGCAGTAGGGAATCTTCGGCAATGGGGGCAACCCTGACCGAGCAACGCCGCGTGAGTGAAGAAGGTTTTCGGATCGTAAAACTCTGTTGTTAGAGAAGAACGTTAAGTAGAGTGGAAAGTTACTTAAGTGACGGTATCTAACCAGAAAGGGACGGCTAACTACGTGCCAGCAGCCGCGGTAATACGTAGGTCCCAAGCGTTGTCCGGATTTATTGGGCGTAAAGCGAGC
+
GGGGGGGGGGGGGGGGGGGGGGGGGGGGGGGGGGGGGGGGGGGGGGGGGGGGGGGGGGGGGGGGGGGGGGGGGGGGGGGGGGGGGGGGGGGGGGGGGGGGGGGG=EGGGGGGGGGGGGGGGGFGGFGGGGGFGGGGGGGGGGGGGGGEGGGGGGGGGCGFGGGGGGFFGDEGG76DFCGFFFGGGGGGGGGGEGGGGGGGGFGGGEGGGGGGGGEGG5??CE=EC9CFGGGDGGGGCDFFD3<)
@M03364:276:000000000-BLYN8:1:1101:16387:11399 1:N:0:1
ACTCCTACGGGAGGCAGCAGTGGGGAATATTGCACAATGGGCGCAAGCCTGATGCAGCCATGCCGCGTGTATGAAGAAGGCCTTCGGGTTGTAAAGTACTTTCAGCGGGGAGGAAGGTGATGAACTTAATACGTTCATCAATTGACGTTACCCGCAGAAGAAGCACCGGCTAACTCCGTGCCAGCAGCCGCGGTAATACGGAGGGTGCAAGCGTTAATCGGAATTACTGGGCGTAAAGCGCACG
+
GGGGGGGGGGGGGGGGGGGGGGGGGGGGGGGGGGGGGGGGGGGGGGGGGGGGGGGGGFGGGGGGGGGEEFGGGGGGGGGGGGGGGGGG4:FFFGGGGGGGGGGGGGGGGGGGGGFFGGGGGGCDAFFGGGGGFFFDFGGGGGGGFGG<@FECGGGGGDGGGGGGGGFGGGGGGGGGGGCGGGGGGGGGGGGGGGGGGGFGGGGDGGGGGGGGGGGDGGGGEGGGGGGGFCGFGGGGGDFDGDDD
@M03364:276:000000000-BLYN8:1:1101:27565:11402 1:N:0:1
ACTCCTACGGGAGGCAGCAGTAGGGAATCTTCGGCAATGGGGGCAACCCTGACCGAGCAACGCCGCGTGAGTGAAGAAGGTTTTCGGATCGTAAAACTCTGTTGTTAGAGAAGAACGTTAAGTAGAGTGGAAAGTTACTTAAGTGACGGTATCTAACCAGAAAGGGACGGCTAACTACGTGCCAGCAGCCGCGGTAATACGTAGGTCCCAAGCGTTGTCCGGATTTATTGGGCGTAAAGCGAGC
+
GGGGGGGGGGGGGGGGGGGGGGGGGGGGEGGGGGGGGGGGGGGGGGGGDGGGGGGGGGGGGGGGGGGGGDGGGGGGGGGGFGGGGGGGGGGGGGFGFGFFGFFGGGGGGFGGGGGGEFGGGGCFGGGGGGFGGGGGGGGFGGGFGGGGGGGGGGGGGGGGFGGGGGGGGG7FGGGFFDGGGGGCEFDGFFGGGGEDEGGFGGGGGGFGFFGGFGGGGGFGGGGEGCGFCFGGGGGGGGDGGGG3
@M03364:276:000000000-BLYN8:1:1101:16449:11408 1:N:0:1
ACTCCTACGGGAGGCAGCAGTGGGGAATATTGCACAATGGGCGCAAGCCTGATGCAGCCATGCCGCGTGTATGAAGAAGGCCTTCGGGTTGTAAAGTACTTTCAGTCGGGAGGAAGGTGTCAAGGTTAATAACCTTGGCAATTGACGTTACCGACAGAAGAAGCACCGGCTAACTCCGTGCCAGCAGCCGCGGTAATACGGAGGGTGCAAGCGTTAATCGGAATTACTGGGCGTAAAGCGCACG
+
GGGGGGGGGGGGGGGGGGGGGGGGGGGGGGGGGGGGGGGGGGGGGGGGGGGGGGGGGGGGGGGGGGGGGGGGGGGGGGGGGGGGGGGGFGGGGGGGGGGGGGGGGGGGGGFGGGGGGGGGGGGGGGGGGGGGGGGGGGGFGGGGGGGGFGGGGGGGGGGGGGGGGGGGGGGGGGGGGGGFGGGGGGGGGGGGGD5CFGGGGGGGGGGGGGGGGGGGGGGGGGGDGGGGGGGFDDCEDFGDGGG3
@M03364:276:000000000-BLYN8:1:1101:3168:11409 1:N:0:1
ACTCCTACGGGAGGCAGCAGTAGGGAATCTTCGGCAATGGACGAAAGTCTGACCGAGCAACGCCGCGTGAGTGAAGAAGGTTTTCGGATCGTAAAACTCTGTTGTTAGAGAAGAACAAGGACGTTAGTAACTGAACGTCCCCTGACGGTATCTAACCAGAAAGCCACGGCTAACTACGTGCCAGCAGCCTCGGTAATACGTAGGTGGCAAGCGTTGTCCGGATTTATTGGGCGTAAAGCGAGCG
+
GGGGGGGGGGGGEGGEGGGGFGGCEGGGGGGGFFGGGCFFGEEGGGGGFGFGGGGGEFEGGFEGGGGGGGGGAFFGGGGGGFFFGF7CBGGGFGFGGGFEFGEFGFGGGACFEGGGGGFGGGGGFGGFDDGGGGG8AFGFCGDFCEGGGDGGGEFGGGGGGEEGCFGC@FFGFFGGGGGFG>CCCF>F8,=CEEFE9CGGF9B7BFGG>9EC=8?EG?FC*=/59CFE<CCEGGGGGGGGGGC<
@M03364:276:000000000-BLYN8:1:1101:28281:11415 1:N:0:1
ACTCCTACGGGAGGCAGCAGTAGGGAATCTTCGGCAATGGGGGCAACCCTGACCGAGCAACGCCGCGTGAGTGAAGAAGGTTTTCGGATCGTAAAACTCTGTTGTTAGAGAAGAACGTTAAGTAGAGTGGAAAGTTACTTAAGTGACGGTATCTAACCAGAAAGGGACGGCTAACTACGTGCCAGCAGCCGCGGTAATACGTAGGTCCCAAGCGTTGTCCGGATTTATTGGGCGTAAAGCGAGC
+
FGFGGGGGGGGGGGGGGGGGGGGGGGGGFGFGFCFGGGGGGGGGGGGGGGGGGFGGGGGGGGGGGGG8FEGFFGGGGGGGGGGGGGGGGGGGGGGGGGGGCGGGFFGGGGFGDGGFGGGF?FEF9CD9ED@FGDEFFFFFFFGGGFGDGEGFDCCFFBFFFGGGFEGGGGGGGGFGGGCEGDGGGFFGGGGGGGG7EGGGFCBB7?FC8FFFCEG*::<?EGG=E9+:FGGGCGGCD3>>DGG7
@M03364:276:000000000-BLYN8:1:1101:16153:11422 1:N:0:1
ACTCCTACGGGAGGCAGCAGTAGGGAATCTTCCGCAATGGGCGAAAGCCTGACGGAGCAACGCCGCGTGAGTGATGAAGGGTTTCGGCTCGTAAAACTCTGTTATTAGGGAAGAACAAACGTGTAAGTAACTGTGCACGTCTTGACGGTACCTAATCAGAAAGCCACGGCTAACTACGTGCCAGCAGCCGCGGTAATACGTAGGTGGCAAGCGTTATCCGGAATTATTGGGCGTAAAGCGAGCG
+
GGGGGGGGGGGGGGGGGGGGGGFGGGGGGGGFGGGGGGGGGGGGGGGGGGGGGGGGGGGGGGGGGGGGGGGEGGFEGGGGF=FGGGGGGGGGGGGFGGGGGGGAGGFFGGGGGGGFGGGGGDFGGGGGGGGFGGGBECGFFGGGGFGGCGGGFFGGGFGFGGFFFGGGGGGGGGGF@>CFFGGGGGGGGGGCCGCCFGF5CFFCFCFGCFGFEG58EGG=C/:CG7FGGGFCDGG57CDCDDGD
@M03364:276:000000000-BLYN8:1:1101:13616:11469 1:N:0:1
ACTCCTACGGGAGGCAGCAGTGGGGAATATTGCACAATGGGCGCAAGCCTGATGCAGCCATGCCGCGTGTATGAAGAAGGCCTTCGGGTTGTAAAGTACTTTCAGCGAGGAGGAAGGCATTAAGGTTAATAACCTTAGTGATTGACGTTACTCGCAGAAGAAGCACCGGCTAACTCCGTGCCAGCAGCCGCGGTAATACGGAGGGTGCAAGCGTTAATCGGAATTACTGGGCGTAAAGCGCACG
+
GGGGGGGGGGGGGGGGGGFGGGGGGGGGGGGGGGGGGGGGGGGGGGGGGGGGGDGGDGGGGGGGGGGGGGGGGGGFGGGGGFGGGGGGGGGGGGGGGGGGGGEFFGGGGGGEGGGGGGGGGGGGGGGGGGGGGGGGGGFGGGFGGGGGGGGGFG7FGGGG7FFGGGGGE@EGGGFGGGGGGGGG7EGGGGGGGGGGGGGCEGGGGGGGGGGGGEGGGGGGGGEGGGGG?FGGGD=:FFFDGDGC
@M03364:276:000000000-BLYN8:1:1101:17814:11470 1:N:0:1
ACTCCTACGGGAGGCAGCAGTGGGGAATATTGCACAATGGGCGCAAGCCTGATGCAGCCATGCCGCGTGTATGAAGAAGGCCTTCGGGTTGTAAAGTACTTTCAGCGGGGAGGAAGGGGTGAGCCTTAATACGGTTCGTCATTGACGTTACCCGCAGAAGAAGCACCGGCTAACTCCGTGCCAGCAGCCGCGGTAATACGGAGGGTGCAAGCGTTAATCGGAATTACTGGGCGTAAAGCGCACG
+
FGGGGGGGGGGGGGGGGGGGGGGGGGGGGGGGGGGGGGGGGFGCGG:FGGGGGGGGGGEFDFGGGGGGGEFEGGGGGGGFGFGGGGGE<FGGGGGGGGGGFGGGGGGGGGG7FGGF::>FFGE=3F9CDFGGGCFG+>>73,7@>B>FGFFC7>F*F:,2,2>F:FFEG7FFGFEF<8FFE8BEFGFFGGGEEGGGFCCCE*8CCEE5<EC8CE8;CFG5CGG=C7<@C?5FGDGG77CGGGDC
@M03364:276:000000000-BLYN8:1:1101:22329:11471 1:N:0:1
ACTCCTACGGGAGGCAGCAGTAGGGAATCTTCCACAATGGACGAAAGTCTGATGGAGCAACGCCGCGTGAGTGAAGAAGGTTTTCGGATCGTAAAACTCTGTTGTTGGAGAAGAATGTATCTGATAGTAACTGATCAGGTAGTGACGGTATCCAACCAGAAAGCCACGGCTAACTACGTGCCAGCAGCCGCGGTAATACGTAGGTGGCAAGCGTTGTCCGGATTTATTGGGCGTAAAGCGAGCG
+
GGGGGGGGGGGGGGGGGGGGGGGGGGGGGGGGGGGGGGGGGGGGGGGGGGGGGGGGGGGGGGGGGGGGGGGDGGGGGGGGGGFGGGGGGGGGGGGGGGGGGGGGGFGGFFGGGFGGGGGGGGGGGGGGGGGGGGGGGGGGGGGGGGGGGGGGFGGGGGGGGGGG@FGGGGGGGGGGGGGGGGGGGGGGGGGGGGGGGGGGGGGECGGGGGFGGCEGCGFGGECCFFGGGFGFD<CEFDGGGGGD
@M03364:276:000000000-BLYN8:1:1101:14385:11488 1:N:0:1
ACTCCTACGGGAGGCAGCAGTAGGGAATCTTCGGCAATGGACGAAAGTCTGACCGAGCAACGCCGCGTGAGTGAAGAAGGTTTTCGGATCGTAAAACTCTGTTGTTGGAGAAGAATGTATCTGATAGTAACTGATCAGGTAGTGACGGTATCCAACCAGAAAGCCACGGCTAACTACGTGCCAGCAGCCGCGGTAATACGTAGGTGGCAAGCGTTGTCCGGATTTATTGGGCGTAAAGCGAGCG
+
GGGGGGGGGGGGGGGGGGGGGGGGGGGGGGGGGGGGGGGGGGGGGGGGGGGGGGGGGGGGGGGGGGGGGGGGGGGGGGGGGGGGGGGGGDGGGGGGGGGGGGGGFFGGGGGGGGGGGGGGGGGGGGGGGGGGGGGGGGGGGGGGGGGGGGGGGGGGGGGGGGGFGGGGGGGGGGGGGGGGGGGGGGDGDEGGGGGGGGGGGGGGGGGGGGGGGGGGG9CGGCECFFGGGGGGGGGGGGGGD5CC
@M03364:276:000000000-BLYN8:1:1101:17058:11507 1:N:0:1
ACTCCTACGGGAGGCAGCAGTAGGGAATCTTCGGCAATGGACGAAAGTCTGACCGAGCAACGCCGCGTGAGTGAAGAAGGTTTTCGGATCGTAAAACTCTGTTGTTAGAGAAGAACAAGGACGTTAGTAACTGAACGTCCCCTGACGGTATCTAACCAGAAAGCCACGGCTAACTACGTGCCAGCAGCCGCGGTAATACGTAGGTGGCAAGCGTTGTCCGGATTTATTGGGCGTAAAGCGAGCG
+
GGGGGGGGGGGGGGGGGGGGGGGGGGGGGGGGGGGGGGGGGGGGGGGGGGGGGGGGGGGGGGGGGGGGGGGGGGGGGGGGGGGGGGGGGGGGGGGGGGGGGGGGGGGGGGGGGGGGGGGGGGGGGGGGGGGGGGGGGGGGGGEGGGEEGGGGGGGGGGGGGGFGGGGGGGGGGGGGGGGGF7DFFGGGFCCGGGGDFFCGGGGGGGGGGGGFDEE8EGGGGGGEFFFGGFGGDDGGGGGGGGC5
@M03364:276:000000000-BLYN8:1:1101:10345:11507 1:N:0:1
ACTCCTACGGGAGGCAGCAGTAGGGAATCTTCCACAATGGACGAAAGTCTGATGGAGCAACGCCGCGTGAGTGAAGAAGGTTTTCGGATCGTAAAACTCTGTTGTTGGAGAAGAACGTATTTGATAGTAACTGATCAGGTAGTGACGGTATCCAACCAGAAAGCCACGGCTAACTACGTGCCAGCAGCCGCGGTAATACGTAGGTGGCAAGCGTTGTCCGGATTTACTGGGCGTAAAGCGAGCG
+
FGGGGGGGGGGGGGGGGGGGGGGGGGGGGGGGGGGGGGGGGGGGGEGFGGFGGGGGGGGGGGGGGGC>F7FGGGGGGGFGEEGFGGE7FGGGGGGGGCFFGGGG=FFD<FGGGGGGE?FFGGGFFGGGGCGCFGDGDF8A?=F@FFGGGGF=DGFDCFGGGGFCDFFGDGGGGGGGGCFGGGG7:FGGGGGC:EEGGCFGGCFGFGGGGGGGEGG=EGGGGGGGGG+>CGFEDGGCGGFCDGG7
@M03364:276:000000000-BLYN8:1:1101:3710:11512 1:N:0:1
ACTCCTACGGGAGGCAGCAGTAGGGAATCTTCGGCAATGGGGGCAACCCTGACCGAGCAACGCCGCGTGAGTGAAGAAGGTTTTCGGATCGTAAAACTCTGTTGTTGGAGAAGAATGTATCTGATAGTAACTGATCAGGTAGTGACGGTATCCAACCAGAAAGCCACGGCTAACTACGTGCCAGCAGCCGCGGTAATACGTAGGTGGCAAGCGTTGTCCGGATTTATTGGGCGTAAAGCGAGCG
+
GGGGGGGGGGGGGGGGGGGGGGGGGGGGGGGGGGGGGGGGGGGGGGGGGGGGGGGGGGGGGGGGGGGGGGGFGGGGGGGGGGGGGGGGGGGGGGGGGGGGGGGGGGGGGGGGGGG9AFGFGFFGFGGGGGGGGGGGGGFFGGGGGGGGGGGFGGGGGGGGGGFGFEGGGGGGGGGFFGGGDGGGGGGGD>EEGGGGGGGGGGGGGE:>FFGGGGGGEGGEGGG5CGFFGGEGGGGDGGGGGGGC
@M03364:276:000000000-BLYN8:1:1101:26517:11515 1:N:0:1
ACTCCTACGGGAGGCAGCAGTGGGGAATATTGCACAATGGGCGCAAGCCTGATGCAGCCATGCCGCGTGTATGAAGAAGGCCTTCGGGTTGTAAAGTACTTTCAGTCGGGAGGAAGGTGGTAAGGTTAATAACCTTATCAATTGACGTTACCGACAGAAGAAGCACCGGCTAACTCCGTGCCAGCAGCCGCGGTAATACGGAGGGTGCAAGCGTTAATCGGAATTACTGGGCGTAAAGCGCACG
+
GGGGGGGGGGGGGGGGGGGGGGGGGGGGGGGGGGGGGGGGGGGGGEGGGGGGGGGGGGGGGGGGGGGGGGGGGGGGGGGGGFGGGGGGEGGGGGGGGGGGGGGGGGGGGGGGGGGGGGGGGGGGGGGGGGGGGGGGFGGGGGGGGGGGGGGGGGGGGGGGGGGGGGGGGGGGGGGGGEGFCGGGGGGGGGDGGGGGGGGGGGGGGGGGFGGGGGGDFGGGGG5FCGGGGGGGGCE5DCFGDDD)
@M03364:276:000000000-BLYN8:1:1101:15879:11543 1:N:0:1
ACTCCTACGGGAGGCAGCAGTAGGGAATCTTCGGCAATGGACGAAAGTCTGACCGAGCAACGCCGCGTGAGTGAAGAAGGTTTTCGGATCGTAAAACTCTGTTGTTAGAGAAGAACAAGGACGTAAGTAACTGTACGTCCCCTGACGGTATCTAACCAGAAAGCCACGGCTAACTACGTGCCAGCAGCCGCGGTAATACGTAGGTCCCAAGCGTTGTCGGGATTTATTGGGCGTAAAGCGAGCG
+
GGGGGGGGGGGGGGGGGGGGGGGGGGGGGGGGGGGGGGGGGGGGGGGGGGGGGGGGGGGGGGGGGGGGGGGGGGGGGGGGGGGGGGGGGGGGGGGGGGGGGGGGGGGGGGGGGGGGGGGGGGGGGGGGGGGGGGGGGGGGGGGGGGGGGGGGGGGGGGGGGGGGGGGGGGDGGGGGGGGGGGGGGGGGGGGGGGGGGGCFGFFGGGGGGGGGCCGGGGGGGGGGGGGGGGGGGGGGGGGGGGGC
@M03364:276:000000000-BLYN8:1:1101:6236:11543 1:N:0:1
ACTCCTACGGGAGGCAGCAGTAGGGAATCTTCCACAATGGACGAAAGTCTGATGGAGCAACGCCGCGTGAGTGAAGAAGGTTTTCGGATCGTAAAACTCTGTTGTTGGAGAAGAACGTATTTGATAGTAACTGATCAGGTAGTGACGGTATCCAACCAGAAAGCCACGGCTAACTACGTGCCAGCAGCCGCGGTAATACGTAGGTGGCAAGCGTTGTCCGGATTTATTGGGCGTAAAGCGAGCG
+
[truncated: 32,336,143 more chars]
