# Supplementary material for: Captivity causes taxonomic and functional convergence of gut microbial communities in bats
Source: PeerJ. 2019 Apr 30;7:e6844. doi: 10.7717/peerj.6844 (PMC6499062; doi:10.7717/peerj.6844)
Supplement: Data S51 — Raw data of FVs5. [file peerj-07-6844-s056.gz › D8j5387-FVs5_R2.fq]

@M03364:276:000000000-BLYN8:1:1101:14057:1218 2:N:0:1
GGACTACTGGGGTTTCTAATCCTGTTTGCTCCCCACGCTTTCGAGCCTCAGTGTCAGTTACAGGCCAGAGAGCCGCTTTCGCCTCCGGTGTTCCTCCATATATCTACGCATTTCACCGCTACACATGGAATTCCACTCTCCTCTTCTGCACTCAAGTCTCCCAGTTTCCAATGACCCTCCCCGGTTGAGCCGGGGGCTTTCACATCAGACTTAAGAAACCGCCTGCGCTCGCTTTACGCCCAATAAATCCG
+
CCCCCGGGGGGGGDGGGGGGGGGGGGDFGGGGGGGGGGGGFGFGGGGGGGGFGGGGGGGGGGGGGGGGGGG:FFGGGG?FEEFGGGGGGEFFGGGGFGGCBF,AEGGDGGFEGGGGGECGGGGGGDCFFFFGGFFGGGGGGGGGGFFGFGFGGGG?EE;@DGGGDDGGFFGGGGCFGD@EG>C6FC86@EGGGGGEDGG?F>FGB6+*;CGCFGF77*CFFG>?7F9>6B:BD<3)0-8CG:(0<C74CG<
@M03364:276:000000000-BLYN8:1:1101:11774:1233 2:N:0:1
GGACTACCGGGGTTTCTAATCCTGTTTGCTCCCCACGCTTTCGCACCTGAGCGTCAGTCTTTGTCCAGGGGGCCGCCTTCGCCACCGGTATTCCTCCACATCTCTACGCATTTCACCGCTACACATGGAATTCTACCCCCCTCTACAAGACTCTAGCTGACCAGTATCAGATGCAATTCCCGGGTTAAGCCCGGGGATTTCACATCTGACTCAATCAACCGCCTGCGTGCGCTTTACGCCCAGTAATTCCG
+
CCCCCFGGGGGGGCEGGGGGGGGGGGGGGGGGGGFGGGGGGGGGGGGGCFFGGGGGGGGGFGGGGGGGGEGEGGGGCFGGGEGGG?FGGGDDFGGEGGGG8FGGG9FGGG>FGGGGGGGDCCDDFFG8FFGGGGGG9DFGGGGGGG;,,@DCB5,DFFAECFG5F;EA7>EGGFG,2=;@EEGGFGGGGGGGCEEC7CFFFGFCFDCGD+2+0CFCGFGGFDFB(59B:@>EGGGF?(2?=)39>29<C><
@M03364:276:000000000-BLYN8:1:1101:13864:1242 2:N:0:1
GGACTACAAGGGTTTCTAATCCTGTTTGCTACCCATGCTTTCGAGCCTCAGCGTCAGTTACAGACCAGACAGCCGCCTTCGCCACTGGTGTTCTTCCATATATCTACGCATTTCACCGCTACACATGGAGTTCCACTGTCCTCTTCTGCACTCAAGTCTCCCAGTTTCCAATGACCCTCCCCGGTTGAGCCGGGGGCTTTCACATCAGACTTAAGAAACCGCCTTCTCTCGCTTTACGCCCAATAAATCCG
+
CCCCCGGGGGGGGGGGGGGGGEGGGGGGGGGGGGGGGGGGGGGGGGGGGGGGGFFGGGGGGGGGGGGGGGFGGGGGGGGGGGGGGGGGFFGGGGGGGGGFDFGGGGGGGGGFFGGGGGEGGGGGGGGGFGGGGGGGGGGGGGGGFGGCFGGGGGGGFGDFGGGGAEGGGGGGGGGGF8DCEEEGGDCFGGGGGGGD7CFF>CCCFGGDGC?FFFCCFGDF>G:((*)/<FEFGFGC=0CEEE,)*>F9CD7
@M03364:276:000000000-BLYN8:1:1101:16435:1257 2:N:0:1
GGACTACAAGGGTTTCTAATCCTGTTTGCTCCCCACGCTTTCGCACCTGAGCGTCAGTCTTTGTCCAGGGGGCCGCCTTCGCCACCGGTATTCCTCCAGATCTCTACGCATTTCACCGCTACACCTGGAATTCTACCCCCCTCTACAAGACTCTAGCTGACCAGTTTCAAATGCAGTTCCCAAGTTAAGCCCGTGGATTTCACATCTGACTTAATCAACCGCCTGCGTGCGCTTTACGCCCAGTAATTCCG
+
CCCCCFFFFF?7CEDCFGGGEEGGGGGGG<EEDGGGCGG@FGGCGGEFDFFFECCEGGFGGGGGGGGGGGGCFGGGEG,EFGCGEF>@FFGGGAFGFFEE@DEFGGGGGCCFGCFG<CCE>>EGC=EAFGGGGFGDFDEEEEEGGGG9D8DGFGFFC9EGFG8?FCCAFGGGGFFGGGGDCEFF9>DB:9,491>CEGDGGGC:A98CCCDFF=FGCFG,:E8<1;487BF>DDFF=:CE57:FFCF20C6
@M03364:276:000000000-BLYN8:1:1101:16252:1362 2:N:0:1
GGACTACTGGGGTTTCTAATCCTGTTTGCTCCCCACGCTTTCGCACCTGAGCGTCAGTCTTTGTCCAGGGGGCCGCCTTCGCCACCGGTATTCCTCCAGATCTCTACGCATTTCACCGCTACACCTGGAATTCTACCTCCCTCTACAAGACTCTAGCTGACCAGTTTCAAATGCAGTTCCCAAGTTAAGCTCGGGGATTTCACATCTGACTTAATCAACCGCCTGCGTGCGCTTTACGCCCAGTAATTCCC
+
CCCCCGGGGGGGCFCFFGGGGGGGGGGGGGGGGFGGGGGGGGGGGGGGGGGGGEGGGFEFEEFGGGGG@C:@FCFFGGCGGGCFGDC7FG7FABEGFFGBFGGGGGGFGCFGGGGFFGEEEGG8FGGGDEGFFGGGG,6FGFFDDDG?=C8=BFG8BBD94BFGFGGGGG;,;DF77BFGFGGGGF7C;,,@7EGGG5DCFDFGFFG71:::BFD7CGGGDGF;;AB>(8BFGD<;A@E>E@09:CF<FG*
@M03364:276:000000000-BLYN8:1:1101:22774:1369 2:N:0:1
GGACTACTGGGGTATCTAATCCTGTTTGCTACCCATGCTTTCGAGCCTCAGCGTCAGTTACAGACCAGACAGCCGCCTTCGCCACTGGTGTTCTTCCATATATCTACGCATTTCACCGCTACACATGGAGTTCCACTGTCCTCTTCTGCACTCAAGTTTCCCAGTTTCCGATGCACTTCTTCGGTTGAGCCGAAGGCTTTCACATCAGACTTAAGAAACCGCCTGCGCTCGCTTTACGCCCAACAAATCCG
+
CCCCCFGGGGGGEGGGGGGGGFFGGFEFGGGGGGGGFEFGFGGGGGGGDEGGGFFGFFAGGGGGG8@FGGGGG76:FFGGFCEGGCFGGGGGGGGGGGGGGAEFFGFGGDFF<EFFGGCEEGFGGGGFFGGGGFEFGGGFEFGDDBEDFCFGGGCFE9,,4ECCFGCCFGGGGGGGGGGGGGGCC++@?FGEG>EEGG6@89FGFGG>FFGGGFC>DFGCAGEABF=BB;?5C<CCF?EGG80)2;=AC<:
@M03364:276:000000000-BLYN8:1:1101:15072:1395 2:N:0:1
GGACTACTCGGGTATCTAATCCTGTTTGCTCCCCACGCTTTCGCACCTGAGCGTCAGTCTTTGTCCAGGGGGCCGCCTTCGCCACCGGTATTCCTCCACATCTCTACGCATTTCACCGCTACACATGGAATTCTACCCCCCTCTACAAGACTCTAGCTGACCAGTATCAGATGCAATTCCCGGGTTAAGCCCGGGGATTTCACATCTGACTCAATCAACCGCCTGCGTGCGCTTTACGCCCAGTAATTCCG
+
CCCCCGGGGGGGGGGGGGGGGGGGGGGGGGGGGGGGGGGGGGGGGGGGGGGGGGGGGGGGGGGGGGGGGGGGGGGGGGGGGGGGGGGGGGGGGGGGGGGGGGGFGGGGGGGGGGGGGGGGGGGGGGGGGGGGGGGGGGGGGGGGGGGGGFGGGGGGGGGFGGGFGGGGGGGGGGGGGGGGGGGGGGGGGGGGGGGGGGGCFDFD7C+77@DFGGC+6DFGDGBF?FBF?BFFGG:<FBGGGFFF7CF9CF9
@M03364:276:000000000-BLYN8:1:1101:16483:1439 2:N:0:1
GGACTACCAGGGTTTCTAATCCTGTTCGCTCCCCACGCTTTCGAGCCTCAGCGTCAGTTACAGACCAGAGAGCCGCCTTCGCCACTGGTGTTCCTCCATATATCTACGCATTTCACCGCTACACATGGAATTCCACTCTCCTCTTCTGCACTCAAGTCTCCCAGTTTCCAATGACCCTCCCCGGTTGAGCCGGGGGCTTTCACATCAGACTTAAGAAACCACCTGCGCTCGCTTTACGCCCAATAAATCCG
+
CCCCCGGGGGGGGGGGGGGGGGGGGGGGGGGGGGGGGGGGDGGGGGGGGGGGGGGGGGGGGGCCFGGFG@GGFGGGGGGGGGGEGGGGGGGGGGGGGGGGGGGGGFGGD@FGGGGGGGDEGGGGGGGCE<FGGGGGAFGGGFGGGGGGGGGGFF@DFGFGGGDCFBEG8>FGDGGGGGGEGGGGEDC,<EGEC8EDGGFCF>FD8F>46D8:FFF+;7C*)CD(.A2A>E>B595<=(*C=>3@GGFFGGD
@M03364:276:000000000-BLYN8:1:1101:20995:1464 2:N:0:1
GGACTACCGGGGTTTCTAATCCTGTTTGCTCCCCACGCTTTCGAGCCTCAGTGTCAGTTACAGGCCAGAGAGCCGCTTTCGCCTCCGGTGTTCCTCCATATATCTACGCATTTCACCGCTACACATGGAATTCCACTCTCCTCTCCTGCACTCAAGTCTCCCAGTTTCCAATGCACACAATGGTTGAGCCACTGCCTTTTACATCAGACTTAAGAAACCACCTGCGCTGGCTTTACGCCCAATAAATCCGG
+
CCCCCGGFEGGGGGEGGFFGGGGGGGGGGGFGGGGGGGFCDCFGGGGGGGGGGGACEFFGDFGGG:EGGFGGGGGGGGFFGGFC@FGG7CGGGGGGGGAFFGFGGGFGFEG7FFGFGGGGGGGGFGGFFAAFGAGDBFEFGGGGGGGGGGGGEFFGFFGFGGGGDGGGDFGGFFGDGGE69ECGCEDGGFGGGGGFGBFGGGGG>8A5*2+C8=@847CC>CABFDB)()2/C28>B0CEEA@FGGFF*19
@M03364:276:000000000-BLYN8:1:1101:21414:1466 2:N:0:1
GGACTACAAGGGTTTCTAATCCTGTTTGCTCCCCACGCTTTCGCACCTGAGCGTCAGTCTTCGTCCAGGGGGCCGCCTTCGCCACCGGTATTCCTCCAGATCTCTACGCATTTCACCGCTACACCTGGAATTCCACCCCCCTCTACGAGACTCACGTCTGCCAGTTTCAAATGCATTTCCCGGGTTGAGCCCGGGGATTTCACATCTGACTTAACAAACCGCCTGCGTGCGCTTTACGCCCAGAAATTCCG
+
6-88@F@8EFFG<,BE,<<FEF9CCD<C<<FFDE8FBCG>,EF7CFGC88<<FFG:F,CFGGGFFCF,@::@7F7B>FDFG,,8,,@CG:+5,B@FEE8FCEGG9,<A>@CC,,:C?F:+>F=,64EDFDG@F?DG8=++>++6DFFG++35,@:,,@D@DG88@;ECA;A,,79,2=D7DCBBC8=?=,BCC518==89C79>7*;3CFF7+;:7*;FF)C)-,7954:>DCC5<F<E?EB0)*2@)2:9
@M03364:276:000000000-BLYN8:1:1101:11024:1468 2:N:0:1
GGACTACACGGGTTTCTAATCCTGTTTGCTCCCCACGCTTTCGCACCTGAGCGTCAGTCTTTGTCCAGGGGGCCGCCTTCGCCACCGGTATTCCTCCAGATCTCTACGCATTTCACCGCTACACCTGGAATTCTACCCCCCTCTACGAGACTCAAGCCTGCCAGTTTCAAATGCAGTTCCCGGGTTGAGCCCGGGGATTTCACATCTGACTTAACAGACCGCCTGCGTGCGCTTTACGCCCAGTAATTCCG
+
CCCCCGGFGGGGGGGGGFFGGGGGGGGGGGGGGGGGGGGGGGGGGGGGGGGGGGGGGGGGGGGGGGGGGDEGGGGEFGGGGGGGGGGGGEGGGGGGGG@AFGFGGGGGGGGGGGGGGGGGDGFGGGGGGCGFFGGGGFGGGGGGGGGC8>ECCDF?FDEFFFFFCFGGFGCAFG,>DFGDGEEGGD?8C8CFEEGGGGG?FGGG6<FFFFGFF+;:CCGGFG:<BF9E?E)<GGC<F:EGGF:<*:=2:C9
@M03364:276:000000000-BLYN8:1:1101:21888:1582 2:N:0:1
GGACTACTAGGGTTTCTAATCCTGTTTGCTCCCCACGCTTTCGAGCCTCAGTGTCAGTTACAGGCCAGAGAGCCGCTTTCGCCTCCGGTGTTCCTCCATATATCTACGCATTTCACCGCTACACATGGAATTCCACTCTCCTCTCCTGCACTCAAGTCTCCCAGTTTCCAATGCACACAATGGTTGAGCCACTGCCTTTTACATCAGACTTAAGAAACCACCTGCGCTCGCTTTACGCCCAATAAATCCGG
+
CCCCCFFFGGGGGGGGGGGGGGGGGGFGGGFGGGGGGGGGGGGGGGGGGGGGGGGGGGGGGGGGGGGGGGGG?<FFG@DFGGGGGGGG@:BCEFFGG<CEFGFFAFGCFEEGGFFGGGGGGEFGCFFGE9,FFEFGF?CFGGGG8EGGDGGGFGGGEG9FDFDFGGGGFFFGGGF,=E6E8EFGGGFGGE8F6EGFGGG,?F,CC8?C5CFGGG75;FGEAEFE@EF>=ADFGGF@?DGEGF;FGGFE4CC
@M03364:276:000000000-BLYN8:1:1101:8775:1594 2:N:0:1
GGACTACACGGGTTTCTAATCCTGTTTGCTCCCCACGCTTTCGAGCCTCAGCGTCAGTTACAGACCAGAGAGCCGCCTTCGCCACTGGTGTTCCTCCATATATCTACGCATTTCACCGCTACACATGGAATTCCACTCTCCTCTTCTGCACTCAAGTCTCCCAGTTTCCAATGACCCTCCCCGGTTGAGCCGGGGGCTTTCACATCAGACTTAAGAAACCGCCTGCGCTCGCTTTACGCCCAATAAATCCG
+
CCCCCGGGGGGGGFGGGGGGGGGGGGGGGGGGGGGGGGGGGGFGGGGGGGGGGGGGGFGFGGGGFGGD8FGGGGGGGGGGGGGEGGGGGGGGCGGGGGGGGGGGGGGGG@EGGGGGGGGDGGGFGGGFEFGGGGGGGGGGGEGD==DFGDFFGFDFEFFAEFGEAEEFGGGFEFFFGGGDEGGGGGDGGFGEGGGGGGGFGGGGFDFG=<CDDFFGGGGG:E8<;;6>>EFEGGGB=?GGGEFFGGFDF41
@M03364:276:000000000-BLYN8:1:1101:9647:1602 2:N:0:1
GGACTACTCGGGTTTCTAATCCTGTTTGCTCCCCACGCTTTCGAGCCTCAGTGTCAGTTACAGGCCAGAGAGCCGCTTTCGCCTCCGGTGTTCCTCCATATATCTACGCATTTCACCGCTACACATGGAATTCCACTCTCCTCTCCTGCACTCAAGTCTCCCAGTTTCCAATGCACACAATGGTTGAGCCACTGCCTTTTACATCAGACTTAAGAAACCACCTGCGCTCGCTTTACGCCCAATAAATCAGG
+
CCCCCGGGFEFEGEGGFGGFGGGGGGGGGGGFFFFGDGGGFGGGFGGGGGGGGGGGGGGGGGGGCCAFGGGGGGGGGGFGGGGGGFGDGGGGGGGGGCFFGGGGGGGG:CEFGGGGGGGGG@FFG8FGFGGGGGGGGGFGGGGGG8FGGGGGFCFFFFGGAD8DFGG9FGGGDGGGGGGCCEFGF6@CCFCF6FFECFFFGG7C1=F>FFC788>>DG>EFG9@:>@BAFF;FGFCF>GGGFF4;D67*20
@M03364:276:000000000-BLYN8:1:1101:15491:1612 2:N:0:1
GGACTACAGGGGTTTCTAATCCTGTTTGCTCCCCACGCTTTCGAGCCTCAGCGTCAGTTACAGACCAGAGAGCCGCCTTCGCCACTGGTGTTCCTCCATATATCTACGCATTTCACCGCTACACATGGAATTCCACTCTCCTCTCCTGCACTCAAGTCTCCCAGTTTCCAATGACCCTCCCCGGTTGAGCCGAAGGCTTTCACATCAGACTTAAGAAACCGCCTGCGCTCGCTTTACGCCCAATAAATCCG
+
CCCCCGGGGGGGGGGGGGGGGGGGGGGGGGGGGGGGGGGGGGGGGGGGGGGGGGGGGGGGGGGGGGGGFGGGGGGGG@FGGGGGGFGGGGGGGGGGCFGGGGFGGFGGGGGGGGGGGGGGGCGGGGGGGGGGGGGGGGGGGFGGGGGGGGGGFEFGCFEEEGGGFFGG8D9EGGGGGGGEGGGGGGDGGGGGGGEGGFGF:9<CFGGGGGFCFFGGGGGGFGFFFFFF@FFFGGCEF6>EEFF;FF6CFG)
@M03364:276:000000000-BLYN8:1:1101:13909:1617 2:N:0:1
GGACTACTAGGGTTTCTAATCCTGTTTGCTCCCCACGCTTTCGAGCCTCAGTGTCAGTTACAGGCCAGAGAGCCGCTTTCGCCTCCGGTGTTCCTCCATATATCTACGCATTTCACCGCTACACATGGAATTCCACTCTCCTCTCCTGCACTCAAGTCTCCCAGTTTCCAATGCACACAATGGTTGAGCCACTGCCTTTTACATCAGACTTAAGAAACCACCTGCGCTCGCTTTACGCCCAATAAATCCGG
+
CCCCCGGGGGGGGGGGGGGGGGGGGGGGGGGGGGGGGGGGGGGGGGGGGGGGGGGGGGGGGGGGGGGGGGGGGGGGGGGGGGGGGGGEFGEGGGGGGGGGFGAFGGGGGGGGGGGGFGGGGGGGGCGGFGGGGFGGGGCFGGGGGGGGGGGGGGGGFGDGFGGFGGCGFGGGGGGGGGGGGGC=C+=DFF6EC8DFGGCF?FFGFGG*CF+B7=+=7D8?*@6:29235?BEGGGF)58::88FGGFEFC7
@M03364:276:000000000-BLYN8:1:1101:23275:1661 2:N:0:1
GGACTACCGGGGTATCTAATCCTGTTTGCTCCCCACGCTTTCGCACCTGAGCGTCAGTCTTTGTCCAGGGGGCCGCCTTCGCCACCGGTATTCCTCCAGATCTCTACGCATTTCACCGCTACACCTGGAATTCTACCCCCCTCTACAAGACTCTAGCTGACCAGTTTAAAATGCAGTTCCCAAGTTAAGCTCGGGGATTTCACATCTGAATTAATCAACCGCCTTCGTGCGCTTTACGCCCAGTAATTCCC
+
-AACCFFFGGGGGGGGGGFFFFGDGFGGGGGDGGGGFGGFFCEEEGEGGGGDCFFGCFFDCGFFF9FFGEGGGD7=+??A@F7FFFGGGGG9@EFGCFGFGGGGFGG7FF7?FFGFFGGEC:F@DFGGGGGGGGDDF8BF7EEFFCG,>DCGGGGFGCEFFFGDFFG,,@;FF9C7>FFGF,,>,>FFDFEGG=C=7>CFGGGGFGGFC++3;CFGC4*CBCED(/6F1B:D<DG<@<G55),9*0=67C*
@M03364:276:000000000-BLYN8:1:1101:17988:1663 2:N:0:1
GGACTACCAGGGTTTCTAATCCTGTTTGCTACCCATGCTTTCGAGCCTCAGCGTCAGTTACAGACCAGACAGCCGCCTTCGCCACTGGTGTTCTTCCATATATCTACGCATTTCACCGCTACACATGGAGTTCCACTGTCCTCTTCTGCACTCAAGTTTCCCAGTTTCCGATGCACTTCTTCGGTTGAGCCGAAGGCTTTCACATCAGACTTAAGAAACCGCCTGCGCTCGCTTTACGCCCAATAAATCCG
+
CCCCCGGGGGGGGGGGGGGGGGGGGGGGGGGGGGGFEFGGGGGGGGGGFGGGGGGGGGGGGGGGGGGGGGGGGGGGGGGGGGGGGGGGGGGGGGGGGGGGGGGGGGGGGGGDGGGGGCGGGGGGGGGFFGGFGGGGFGGGGCGFGGGGGGGGGGGGGGGGEGGGGGGGGGGGGGGGGGGGFG?>FGGGGGGDGGGGFCGGGGGFFGGGGGFFGGGGFGFFBGDDFFFFFDEFGCFFF;E@EA?AC>FCFF3
@M03364:276:000000000-BLYN8:1:1101:21784:1694 2:N:0:1
GGACTACAAGGGTTTCTAATCCTGTTTGCTCCCCACGCTTTCGCACCTGAGCGTCAGTCTTCGTCCAGGGGGCCGCCTTCGCCACCGGTATTCCTCCAGATCTCTACGCATTTCACCGCTACACCTGGAATTCTACCCCCCTCTACGAGACTCTAGCTTGCCAGTTTCAAATGCAGTTCCCAGGTTGAGCCCGGGGATTGCACATCTGACGTAACAAACCGCCTGCGTGCGCTTTACGCCCAGTAATTCCG
+
CCCCCGEEFCGG8FCEFG9F,C@@EFDGGFGAFFGC:BCCFGGGCBE<FGFFECGCFGGGFE@CFF:EGGGGF+CF>=FGGG:@C8F:=FEFCEG9:?<?9E9FEF9FEF7?E<<FF:BE:+?E=8F@8ADFDDGF>D6FCE6F9FD6ECEFF9DDCFCF7BC67;;;EFFCEA7,353DCFFGG,=C?,,4;CGCC;B07;=CFCCF7+/:F**+29CE>G>;6:0@65)7755:*-*2:)4?77=):*2
@M03364:276:000000000-BLYN8:1:1101:9497:1775 2:N:0:1
GGACTACTCGGGTATCTAATCCTGTTTGCTCCCCACGCTTTCGAGCCTCAGCGTCAGTTACAGACCAGAGAGCCGCCTTCGCCACTGGTGTTCCTCCATATATCTACGCATTTCACCGCTACACATGGAATTCCACTCTCCTCTTCTGCACTCAAGTCTCCCAGTTTCCAATGACCCTCCCCGGTTGAGCCGGGGGCTTTCACATCAGACTTAAGAAATCGCCTGCGCTCGCTTTACGCCCAATAAATCCG
+
CCCCCGGGGEGGGGGGGGGGGGGGGGGGGGGGGGGGGGGGGFGGGGGGGGGGGGEGECFGGGGGGGGGGGGGGGGGGGGGGGGGGGGGFGGGFGGGGGGGGGGGGFFGGGGGCFGGGGGGGFGGFFFGFFGGGFEGFFFDEGGGGGGGGGFC8FGCCECDEEFFFGF;FGGGG,,@D@DECEE>CCEFF7FGGGGCECFCFGFC6DGGGGGG7777;0@FFGEF0:;5:DBDD:F>6(;>77:5CF*.>91
@M03364:276:000000000-BLYN8:1:1101:12682:1783 2:N:0:1
GGACTACCGGGGTTTCTAATCCTGTTTGCTCCCCACGCTTTCGAGCCTCAGTGTCAGTTACAGGCCAGAGAGCCGCTTTCGCCTCCGGTGTTCCTCCATATATCTACGCATTTCACCGCTACACATGGAATTCCACTCTCCTCTCCTGCACTCAAGTCTCCCAGTTTCCAATGCACACAACGGTTGAGCCACTGCCTTTTACAGCAGACTTAAGAAACCACCTGCGCTCGCTTTACGCCCAATAAATCCGG
+
CCCCCGFGGGGGGGGGGGGGGGGGGGGGGGGGGGGGGGGGGGGGGGGGGGGDFGGGGFGGGGGGGGFGGGGGFFCF@FGGGGGGGGGDBEBFFGGGGGGGGGFFFFGGGGGGGGGGGGGGGGGG,EFDFFGFFGGCEG9?EFGGGFGC@,DGGGFFFAEF,@DFGEGGFGGGGFGGGF6E8>CEEE6CGGFGFCCEGGGGGGG*9DDFC>CGGGGGGGFGFEF=752)-5ADFCGFA0E8EA;4FFFECD<
@M03364:276:000000000-BLYN8:1:1101:8520:1813 2:N:0:1
GGACTACTGGGGTTTCTAATCCTGTTTGCTCCCCACGCTTTCGAGCCTCAGCGTCAGTTACAGACCAGAGAGCCGCCTTCGCCACTGGTGTTCCTCCATATATCTACGCATTTCACCGCTACACATGGAATTCCACTCTCCTCTTCTGCACTCAAGTCTCCCAGTTTCCAATGACCCTCCCCGGTTGAGCCGGGGGCTTTCACATCAGACTTAAGAAACCGCCTGCGCTCGCTTTACGCCCAATAAATCCG
+
CCCCCGGGGGGGGGGGGGGGGGGGFGFGGGGGGGGGGGGGGGEGGGGFGGGGGGGGGGGGGGGGGGGGGDGGGGGGGGGGGGGGGGGGGGGGGGGFGGGGGGGG,CFFEDGGGGGGGGGEGEFFFCEFFECGGGGGGGDGGGGFCGGGGG@??FDGFFEFAFDFFGGFGG;;8>,DD8DEGGGGGCCCFGCCEGGGEGGGGGGDFGGFFFF>7DGGGFFF>EF;().5.>E>DGGFF6EG55<FGDF<FD9
@M03364:276:000000000-BLYN8:1:1101:8797:1840 2:N:0:1
GGACTACTGGGGTTTCTAATCCTGTTTGCTCCCCACGCTTTCGCACCTGAGCGTCAGTCTTTGTCCAGGGGGCCGCCTTCGCCACCGGTATTCCTCCAGATCTCTACGCATTTCACCGCTACACCTGGAATTCTACCCCCCTCTACAAGACTCTAGCCTGCCAGTTTCGAATGCAGTTCCCAGGTTGAGCCCGGGGATTTCACATCCGACTTGACAGACCGCCTGCGTGCGCTTTACGCCCAGTAATTCCG
+
CCCCCGGGGGGGEGGGGGGGGGGFFGGGGGGGGGGGGGGGGGDGGGGGGGGGGGGGGGGGGGGGFF<EFCGGGGGGGGGGGGCCGGGGGGGGGG9FGGGGGGGGGGGGGGGGEGEGD=CGGGGGFFGFGFFCGGGGFGGGGGGGGGFDFGGFEEFCFFGGGGFC@FGGEFEC7@FCACEFGGGCFGG6CFDFGCCEEGGEGGFGFGGDGGGGGGGC=CFG>E:(3@>5(87><5CB??DCGFFFGFFFGG7
@M03364:276:000000000-BLYN8:1:1101:13353:1849 2:N:0:1
GGACTACAGGGGTATCTAATCCTGTTTGCTCCCCACGCTTTCGAGCCTCAGCGTCAGTTACAGACCAGAGAGCCGCCTTCGCCACTGGTGTTCCTCCATATATCTACGCATTTCACCGCTACACATGGAATTCCACTCTCCTCTTCTACACTCAAGTCTCCCAGTTTCCAATGACCCTCCCCGGTTGAGCCGGGGGCTTTCACATCAGACTTAAGAAACCGCCTGCGCTCCCTTTACGCCCAGTAAATCCG
+
CCCCCFG?;CCGEGGGGGGGGGGGGGGGGGGGGGFGGGGGGGC<@FFFGFFGGGGGGGAC9<E,CCCA,6@CGGGGGDGDGGEGG?FFGGF@FGFCF8:EFF;@EDFGGGD=FGGGFGGCFGGG,,EEE,?FEGGGA=9FECE89B,7CEF8@8DC@;>,=@@EDDDDFGB,6,3,61@8+@CE:CC?FGG>*45*=:EFGG?:AF7;?DFF+++3+9@F3C5;?:3:().>D*>9F(;E75(97D*)?G9
@M03364:276:000000000-BLYN8:1:1101:13168:1853 2:N:0:1
GGACTACACGGGTTTCTAATCCTGTTTGCTCCCCACGCTTTCGCACCTGAGCGTCAGTCTTTGTCCAGGGGGCCGCCTTCGCCACCGGTATTCCTCCAGATCTCTACGCATTTCACCGCTACACTTGGAATTCTACCCCCCTCTACGAGACTCTAGCTTGCCAGTTTCAAATGCAGTTCCCAGGTTGAGCCCGGGGATTTCACATCTGACTTAACAAACCGCCTACGTGCGCTTTACGCCCAGTAAATCCC
+
CCCCCGGGFGGGGGGFFGGGGGGGGGGGGGAFGGGGGGGGGGGCEGFGCGGGGGGGGGGFGFGFEEFGFGDFGGGGGGCFGGGGGGGGG@CEGGGGGFGGGCFFGGFGGGGGGGGGDFGEGGGG97FFFAFFGGG9BFFGGGGGGGGCCCCFGDCAFGFC7DFGGG9BFCFFAFGFFFGGGGGGGGGGGGGGGGGGEGFCGGG+@FGGCCFGG+:DFCCF5EED(23>3>)>DGDDFBCEGD?FDF*6FF*
@M03364:276:000000000-BLYN8:1:1101:23098:1864 2:N:0:1
GGACTACCAGGGTATCTAATCCTGTTTGCTCCCCACGCTTTCGCACCTGAGCGTCAGTCTTTGTCCAGGGGGCCGCCTTCGCCACCGGTATTCCTCCACATCTCTACGCATTTCACCGCTACACATGGAATTCTATCCCCCTCTACAAGACTCTAGCTGACCAGTATCAGATGCAATTCCCGGGTTAAGCCCGGGGATTTCACATGTGTCTCAAGCAACCGCCTGCGTGCGCTTTACGCCCAGTAATTCCG
+
@-A@CCFFGFGCE,CCC<CEE9,CFFGGG9FE8CF@F7CBF@FGGGCB8FCDCFF:,EACC<<CCDFCGGGDFD:FECCFGGGG7BB7+++,,CEE@<=B=EEEECGFCEEC5FC<FGCCB+F<F,5BCBFFCFF,,D8FE8C+9>,@9,@FG9;8ED==,D6FFFDCFGF,,,,,@,<@F>C>BC>:FF>:?CCE=::?@8FFF*1=+=4+8@*7C*8A./:;DF>81))7D**6928*7)4):7*.***
@M03364:276:000000000-BLYN8:1:1101:15346:1955 2:N:0:1
GGACTACACGGGTTTCTAATCCTGTTTGCTCCCCACGCTTTCGAGCCTCAGCGTCAGTTACAGACCAGAGAGCCGCCTTCGCCACTGGTGTTCCTCCATATATCTACGCATTTCACCGCTACACATGGAATTCCACTCTCCTCTTCTGCACTCAAGTCTCCCAGTTTCCAATGACCCTCCCCGGTTGAGCCGGGGGCTTTCACATCAGACTTAAGAAACCGCCTGCGCTCGCTTTACGCCCAATAAATCCG
+
CCCCCGGGGGGGGGGGGGGGGGGFFGGGGGGGGGGGDDGEGGGGGGGGGFGGGGGGGGGGGGGGGGGGGGGGGGGGGGGGGGGGGGGGGFGGGGGGGFGGGGFGGFGGGGGGGGGGGGGGGGFFGGGGF<EFFGGFGGGF8=DFEFGAFEFFGGGGGG;FGGGEFGFDAEGGFFGGGGGGGGGCEGEFGGGGGDGGGG5CDFGG6FCGGGDFFC@+:CCFDE5;DFFD;FFFGGG>FFGE*50>FFF2CD7
@M03364:276:000000000-BLYN8:1:1101:13126:1999 2:N:0:1
GGACTACCGGGGTTTCTAATCCTGTTTGCTCCCCACGCTTTCGCACCTGAGCGTCAGTCTTCGTCCAGGGGGCCGCCTTCGCCACCGGTATTCCTCCAGATCTCTACGCATTTCACCGCTACACCTGGAATTCTACCCCCCTCTACGAGACTCTAGCTTGCCAGTTTCAAATGCAGTTCCCAGGTTGAGCCCGGGGATTTCACATCTGACTTAACAAACCGCCTTCGTGCGCTTTACGCCCAGTAATTCCG
+
CCCCCGFFGGGGGEGGGGGGGGGGGGGGGGGGGGGGGGGEGGGGGGGGGGGGGGGEGGGGGGGGGGGGGGGGGGGGGGGGGGCFGGGGGGGDDGCFFGGEGGGGGGGGGGGGGGGGCFGGGGGFG?EGGGGGGFGGGBFEEGGGGFGG+:CC6EGGGGGGGGFFGGGFG9EFFFFGGGGGGGCGGGGGGFGGEEE5CEGGGGGC66CC:7DFCCFFG4E55ED6(*4>?DB3/*><*(/:=>?FF*=<DC2
@M03364:276:000000000-BLYN8:1:1101:12710:2004 2:N:0:1
GGACTACTGGGGTTTCTAATCCTGTTTGCTCCCCACGCTTTCGCACCTGAGCGTCAGTCTTCGTCCAGGGGGCCGCCTTCGCCACCGGTATTCCTCCAGATCTCTACGCATTTCACCGCTACACCTGGAATTCTACCCCCCTCTACGAGACTCTAGCTTGCCAGTTTCAAATGCAGTTCCCAGGTTGAGCCCGGGGATTTCACATCTGACTTAACAAACCGCCTGCGTGCGCTTTACGCCCAGTAATTCCC
+
CCCCCGGGGGGGGGGGGGGGGGGGGGGGGGGGGGGGGGGGGGGGGGGGGGGGGGGGGGGGGGGGGGGGGGGGGGGGGGGGGGGGGGGGGGGGGGGGGGGGGGGGGGGGGGGGGGGGGGGGGGGGGGGGGGGDGGGGG@GGGEGGGGGGGEGGGGGGGGFFFFGCGFGFGG;EGDGCGGGG6>FGGGGFGGGGEE5C5EGGGGDC8;7:+CGGGFFGGGGFEG:@FFFE?EBDD3><F?GEG@06>:BA>G*
@M03364:276:000000000-BLYN8:1:1101:22239:2023 2:N:0:1
GGACTACCAGGGTATCTAATCCTGTTTGCTCCCCACGCTTTCGCACCTGAGCGTCAGTCTTTGTCCAGGGGGCCGCCTTCGCCACCGGTATTCCTCCAGATCTCTACGCATTTCACCGCTACACCTGGAATTCTACCCCCCTCTACAAGACTCTAGCTGACCAGTTTCAAATGCAGTTCCCAAGTTAAGCTCGGGGATTTCACATCTGACTTAATCAACCGCCTGCGTGCGCTTTACGCCCAGTAATTCCG
+
CCCCCGFGFGGGGGFFGGGADGGGGGGGGGGGGGFGGGGGGGGGGGGF@AFFGGDGGFGGGGGGGGGGGGGGGGGDEFFGGGFEGGEGGGGG<FGCFGGEDFGGFFGGD7FCFGGGFBCCFCF8>FFFD,EFFGFD9,DCGGGGGGFGFFG7CFGGCFGGGCDEG;@FFGC;CEGGFGG7CEGGGCFGGG?FEECGGGGF8@@FCFF8CFFFFFGGG49AD*87?F951>BEDDGFFBG5>319>C=)*02
@M03364:276:000000000-BLYN8:1:1101:19984:2052 2:N:0:1
GGACTACAAGGGTTTCTAATCCTGTTTGCTCCCCACGCTTTCGAGCCTCAGTGTCAGTTACAGGCCAGAGAGCCGCTTTCGCCTCCGGTGTTCCTCCATATATCTACGCATTTCACCGCTACACATGGAATTCCACTCTCCTCTCCTGCACTCAAGTCTCCCAGTTTCCAATGCACACAATGGTTGAGCCACTGCCTTTTACATCAGACTTAAGAAACCACCTGCGCTCGCTTTACGCCCAATAAATCCGG
+
CCCCCGGGFGGGFGGGGGGGGFFFCEGGGGGGGGGGGGGGGGGGGGGGGGGGGGGGGGGGGGGGGGGGGGGGGGGGGGGGGGGGGFFGGGGGGGGGGGGGFDFFGGGGGGGGGGGGGGGGGGGGGGGGFFFFFGGGCFFDFCGGGGGGGGGGGGFGGGF,=E8DF;;A:9EFGGGGGGGFGF8DCEC@GFFGG?DFGFGGGGGGFGGCCGBF>>FGGG>F57?25DAA=64)8CC*)8:7:A(/;DC3DD3
@M03364:276:000000000-BLYN8:1:1101:20001:2098 2:N:0:1
GGACTACTGGGGTATCTAATCCTGTTTGCTCCCCACGCTTTCGAGCCTCAGTGTCAGTTACAGGCCAGAGAGCCGCTTTCGCCTCCGGTGTTCCTCCATATATCTACGCATTTCACCGCTACACATGGAATTCCACTCTCCTCTCCTGCACTCAAGTCTCCCAGTTTCCAATGCACACAATGGTTGAGCCACTGCCTTTTACATCAGACTTAAGAAACCACCTGCGCTCGCTTTACGCCCAATAAATCCGG
+
BCCCCGG<@FFG:CDGGGGGGFGGGGGGGGGGGGGGGGGGGGEEF7FGGCGGGGGGGGCECCGGGGFDGGGGGGEGCFGGEGG7FFGDFDGCFGFGD,EFFF4A;FGGGGBFGGGGDCFGGFGF9EFEEFCFFGGGDGGGCFEGFDD8EFFDG,DF3,@@,6DF=CED,;EFCFGGGE=FDGGEG6DGGGC?CD9:6,@:FFC792*;7CF8>+8BGGGGFE*):@BAAFF?477*:9GCC3=FFGFFC39
@M03364:276:000000000-BLYN8:1:1101:7444:2105 2:N:0:1
GGACTACACGGGTTTCTAATCCTGTTTGCTCCCCACGCTTTCGAGCCTCAGCGTCAGTTACAGACCAGAGAGCCGCCTTCGCCACTGGTGTTCCTCCATATATCTACGCATTTCACCGCTACACATGGAATTCCACTCTCCTCTTCTGCACTCAAGTCTCCCAGTTTCCAATGACCCTCCCCGGTTGAGCCGGGGGCTTTCACATCAGACTTAAGAACCCGCCTACGCTCGCTTTACGCCCAATAATTCCG
+
CCCCCGGGFGGGFGGGGGGGGGGGGGGGGGGGGGDGGGGGGGGGGGGGGGGGGGGGGGGGGGGGGGG8EDCFGGGGGEFGGGGGGGFGEGGGGGGGGGGGGGEGGGGG@FGDGGDEFGGGGGGGGGGGFEAFF9FF94,AFGGG=EGGFFGGGG8DFFADGFGGGGGGDFGGGFGGF==EGG>EFGGGGGGGCGE8EEG6>>FC6C>DGGGGG7+;C*/:8=>@FF0)()).>FGAF?GGG>:7*>?A>70
@M03364:276:000000000-BLYN8:1:1101:11707:2107 2:N:0:1
GGACTACTAGGGTTTCTAATCCTGTTTGCTCCCCACGCTTTCGCACCTGAGCGTCAGTCTTTGTCCAGGGGGCCGCCTTCGCCACCGGTATTCCTCCAGATCTCTACGCATTTCACCGCTACACCTGGAATTCTACCCCCCTCTACAAGACTCTAGCTGACCAGTATCAGATGCAATTCCCGGGTTAAGCCCGGGGATTTCACATCTGACTCAATCAACCGCCTGCGTGCGCTTTACGCCCAGTAATTCCC
+
CC9CCFFGGGGGGGGGGGGGGGFGGGGGGGGGGGGGGGGGGGGGGGGGFGGGGGGGGGGGGGGGGGCFCGGEEGGGGGGGGEGDGGGGGGGGGGFGFGGCFGFGDFFFFGEECGGGDCEGGGF@EFFDGGF8FFDCF=DEEEGFFGFDGDGGDF9DGGGFGGCGFFGGFFDEGGGGGGGGGGGGGGGGFGGGCCDG5::9DFG+:DGGFFGGGF>FG*AFBGFFFF68(7:DGDF<?6GGGB?FCFFAGC0
@M03364:276:000000000-BLYN8:1:1101:12797:2121 2:N:0:1
GGACTACAAGGGTTTCTAATCCTGTTTGCTCCCCACGCTTTCGCACCTGAGCGTCAGTCTTTGTCCAGGGGGCCGCCTTCGCCACCGGTATTCCTCCACATCTCTACGCATTTCACCGCTACACATGGAATTCTACCCCCCTCTACAAGACTCTAGCTGACCAGTATCAGATGCAATTCCCGGGTTAAGCCCGGGGATTTCACATCTGACTCAATCAACCGCCTGCGTGCGCTTTACGCCCAGTAATTCCG
+
CCCCCGGGGGGGGGGGGGGGGGFGGFGGGGGGFGGGGGGGGGGGGGGGGGGGGGGGGGGGGGGGGGGGGGDGGGEGGGGGGGGGGGGDFGGGGGGGGGGGCFFGGGGGGGDFGGGGGGGGGGGGGFGGGGGGGGGAFFFFGGDFGGGGFFFGGC,@;EFCCEFFGGGGGGGGGGEFGGFFEG55F5DCFCF>EGGD5EFFCFGGFFFFFFCCDDGCCGGGE5:;0:9>?D:@DD5466E?=:6?FGF<7:7
@M03364:276:000000000-BLYN8:1:1101:15806:2136 2:N:0:1
GGACTACCGGGGTATCTAATCCTGTTTGCTCCCCACGCTTTCGAGCCTCAGTGTCAGTTACAGGCCAGAGAGCCGCTTTCGCCTCCGGTGTTCCTCCATATATCTACGCATTTCACCGCTACACCTGGAATTCCACTCTCCTCTCCTGCACTCAAGTCTCCCAGTTTCCAATGCACACAATGGTTGAGCCACTGCCTTTTACATCAGACTTAAGAAACCACCTGCGCTCGCGTTACACCCAATAAATCCGG
+
@CCCCCGGEGFEF;EFGGEGFCCFGGGF9FFFGGGGGGFGGF>@<E7BFFDGGGGGCFFGGGCEDFF,CFF7DFCFFGFGGGEE:FF=+4?,FBFEDGFCAE9DBFGDGGGGFF??FF>8@:E=,AFEFCEFGGFFFGB=>9EG8=DCF?8+@DFEFFGCFC?>F;@BECDGFGD998++3;D,,@C77D,@?EFGGF9C9;7;B>**;C+8:+=+0;E79EFFBF=)///):7C;+3C8>F()2+:?FCD
@M03364:276:000000000-BLYN8:1:1101:22368:2149 2:N:0:1
GGACTACCAGGGTATCTAATCCTGTTTGCTCCCCACGCTTTCGCACCTCAGTGTCAGTATCAGTCCAGGTGGTCGCCTTCGCCACTGGTGTTCCTTCCTATATCTACGCATTTCACCGCTACACAGGAAATTCCACCACCCTCTACCGTACTCTAGCTCAGTAGTTTTGGATGCAGTTCCCAGGTTGAGCCCGGGGTGTTCACATCCAACTTGCTGAACCACCTACGCGCGCTTTACGCCCAGTAATTCCG
+
CCCCCGGGGGGGGGFGGGFEGFFGGGGGGFGFGGGGGGGGGGGGGGGGGGGDFGGGFFGGGFGGGGGGGGFDGGGGGGGGGFFEGGGGEF=BEFCEGFFGGG,AEGGGGGDGGGGFGEECFEG8EF<<=,?9CFEFGGDGC8FFGE=EGGGCFGGGGGGGCEGGD9FGGGEEDGCCE=FF?AFFFFGGFGFCCEDG*5@*+?@FFGGGFFFDCCFDF>D*/AA=BF=B=;>;C536C@G*>>0);7@<7C9
@M03364:276:000000000-BLYN8:1:1101:18897:2152 2:N:0:1
GGACTACCGGGGTTTCTAATCCTGTTTGCTCCCCACGCTTTCGCACCTGAGCGTCAGTCTTTGTCCAGGGGGCCGCCTTCGCCACCGGTATTCCTCCACATCTCTACGCATTTCACCGCTACACATGGAATTCTACCCCCCTCTACAAGACTCTAGCTGACCAGTATCAGATGCAATTCCCGGGTTAAGCCCGGGGATTTCACATCTGACTCAATCAACCGCCTGCGTGCGCTTTACGCCCAGTAATTCCG
+
CCCCCGGGGGGGGGGGGGGGGGGGGGGGGGGGGGGDFGGGGGGGGGGGGGGGGGGGGGFGGGGGGGGGGGGGGGGGGEGGGGGGGGGGG7FGGGGGGGFGGGGGFGFFGGGGGGGGGGGGGGGGGGFDGGGGGGGC>FDEGGGF9FEGGGGGGGGGGGF?EGFEF9DGGGGGFGFCGGGGGGGGGGGFG?EGGGD=EEGGGGGGFGGGCFGCGFCDFFFF>5>FFFBD(555CDFFFBDG556@GCBDGC7
@M03364:276:000000000-BLYN8:1:1101:8870:2201 2:N:0:1
GGACTACAGGGGTTTCTAATCCTGTTTGCTCCCCACGCTTTCGAGCCTCAGTGTCAGTTACAGGCCAGAGAGCCGCTTTCGCCACCGGTGTTCCTCCATATATCTACGCATTTCACCGCTACACATGGAATTCCACTCTCCTCTTCTGCACTCAAGTCTCCCAGTTTCCAATGACCCTCCCCGGTTGAGCCGGGGGCTTTCACATCAGACTTAAGAAACCGCCTGCGCTCGCTTTACGCCCAATAAATCCG
+
CCCCCGGGGGGGGGGGGGCFGGGGGGGGGGGGGGGFGGGGGGGGGGGGFGGGGGGGGGGGGGGGGGFFFGDGGGGGGGGGGGCEEFDEGGGGGGGGGGGGGGGGGGG@EEGGGGFGGGGGCFCFFGGGEFFGGFGGG@DCFAD89BFGGFEFGGGFDFGGGGG?ADGGAFA98=9FFGFGGGDGGG>FGGGGGGGGGGGGGFCGFGGD*;<FDGFG>F@C>=82()(57))5C3C2*3CEC31>CF=<GF5
@M03364:276:000000000-BLYN8:1:1101:21415:2212 2:N:0:1
GGACTACTCGGGTTTCTAATCCTGTTTGCTCCCCACGCTTTCGCGCCTCAGTGTCAGTTACTGGCCAGATAGCCGCTTTCCCCACCGGTCTTCCTCCATATATCTATGCATTTCACCGCTACACATGGAATTCCACTCTCCTCTCCTGCACTCAAGTCCATCAGTTTCCAATGCACACAATGGCTGAGCCCCAGCCTTTTACAACAGACTTAAGAAACCACCCTCCCCCGCTTTACTCCCAACTAATTCTG
+
CCCC@8FG8-BFECGGE,C,CCFFG@,FFGCGC;<@:CEG,<:,@FFGDDG,CCCFGEGFE,,,C,C7<,CFFFFD8F@<,:6,8B@+8+BF9E9EF,?E5@,9,99FF9<E,,@<,8>+>FFG?,<AE5EEFC9?=,@E>D83>EDBEDFDDFEC,64,,8==,3EF,;3,A?9,,6+3@>3,>8@E,,+5++63,49,5AA+:***09+55++=*;D7AG4))*)3/)52**10+*2=CF()22+)+++
@M03364:276:000000000-BLYN8:1:1101:19710:2212 2:N:0:1
GGACTACAAGGGTATCTAATCCTGTTTGCTCCCCACGCTTTCGAGCCTCAGTGTCAGTTACAGGCCAGAGAGCCGCTTTCGCCTCCGGTGTTCCTCCATATATCTACGCATTTCACCGCTACACATGGAATTCCACTCTCCTCTCCTGCACTCAAGTCTCCCAGTTTCCAATGCACACAATGGTTGAGCCACTGCCTTTTACATCAGACTTAAGAAACCACCTGCGCTCGCTTTACGCCCAATAAATCCGG
+
CCCCCFGGGGGGGGGGGGG9FGGGGGGGGFGFGGEGGGEEDFGGGGGGGGGGGDGGGGGGGGGFFCFGFGFGGG7FGGDFFGGGGGGGFGGGGGGGGGGGGGGGGGGGG>GGFGGFGDEECGFGFGGGFFFGGFADFCF8=DFDFFCFGDEFG?FGEFGGGF?8,3EFGFFBGGGGGFG8FG?FGGGF,DFGGGFGGEFECCCDFFGFGGGG7D>7?FFCFDA@D4=E=D>:9FFFBDEGGF@FF7C3CDC
@M03364:276:000000000-BLYN8:1:1101:12245:2217 2:N:0:1
GGACTACAAGGGTTTCTAATCCTGTTTGCTCCCCACGCTTTCGAGCCTCAGCGTCAGTTACAGACCAGAGAGCCGCCTTCGCCACTGGTGTTCCTCCATATATCTACGCATTTCACCGCTACACATGGAATTCCACTCTCCTCTTCTGCACTCAAGTCTCCCAGTTTCCAATGACCCTCCCCGGTTGAGCCGGGGGCTTTCACATCAGACTTAAGAAATCGCCTGCGCTCGCTTTACGCCCAATAAATCCG
+
CCCCCGGGGGGGGGGGGGGGGGGGGGGGGGGGGGGGGGGGGGGGGGGGGGGGGGGGGGGGGGGGGGGGGGGGGGGGGGGGGGCFGGGGGGGGGGGGGGGGGGDFGGGGGGGGGGGGGGGGGGGGGGGGFFGGGGGGGGGGGGGGGGGGGGGGDGGGGGGGGGGGGGGGFGGGGGGGGGGGGGEEGG6FGGGGGGG5EGGGGGGGF<CFGGGGGGGGGGEGFG:6?FFF9EFFGDGAF6EEEB0;FGFAFGC
@M03364:276:000000000-BLYN8:1:1101:19628:2265 2:N:0:1
GGACTACTAGGGTTTCTAATCCTGTTTGCTCCCCACGCTTTCGCACCTGAGCGTCAGTCTTTGTCCAGGGGGCCGCCTTCGCCACCGGTATTCCTCCAGATCTCTACGCATTTCACCGCTACACCTGGAATTCTACCCCCCTCTACAAGACTCTAGCTTGCCAGTTTCAAATGCAGTTCCCAAGTTAAGCTCGGGGATTTCACATCTGACTTAACAAACCGCCTGCGTGCGCTTTACGCCCAGTAATTCCG
+
CCCCCGGGGGGGFGGGGGGGGGGGGGGGGGGGGGGGGGGGGGGGGGGGGGFGGGGGGFGGGGGGFGGFFGGGGGGGGGGGGGGGGFGGEGGGGGGGGGGGGFFGFGGGGGEGGGGGGGGGCEFFGGGGGGGGFGGCEFFFGGGGGGGGGGG+3;,7,@DCGGGGGG,;EGGFGCGGGAFFFGGGGFGC7D;FGGGGGGDFC8@C82B>FGGFCCFGCFFE>=:@@A9>(:>3>9DBF<8>C56FDG66*2*
@M03364:276:000000000-BLYN8:1:1101:10359:2286 2:N:0:1
GGACTACTGGGGTTTCTAATCCTGTTTGCTCCCCACGCTTTCGCACCTGAGCGTCAGTCTTTGTCCAGGGGGCCGCCTTCGCCACCGGTATTCCTCCAGATCTCTACGCATTTCACCGCTACACCTGGAATTCTACCCCCCTCTACAAGACTCTAGCCTGCCAGTTTCGAATGCAGTTCCCAGGTTGAGCCCGGGGATTTCACATCAGACTTGACAGACCGCCTGCGTGCGCTTTACGCCCAGTAATTCCG
+
CCCCCEGGGGGGGCEGGGGGGGGGGGGGGGGGGGGGGGGGGGGG7@CF<FEEEGGDGG9FFGFCGFGGFG7FGFFGGGGGGGGGGGGGE+DFG?EGDCFGGFFGGGGGGGGGGGGGGGGE7=EGG,AFGFAFGFCFGF+@EGGGGGG9DDCFF9EFF89DFGD?FFFF8E>:?C79EFAD?CFGGGGGGFC8C=>=*=CGGGGGAF+;7FFG779C;*;=>5><1A9<18)8<DGAF?GGGFFFG*0<GF7
@M03364:276:000000000-BLYN8:1:1101:9591:2333 2:N:0:1
GGACTACTGGGGTATCTAATCCTGTTTGCTCCCCACGCTTTCGCACCTGAGCGTCAGTCTTTGTCCAGGGGGCCGCCTTCGCCACCGGTATTCCGCCACATCTCTACGCATTTCACCGCTACACATGGAATTCTACCCCCCTCTACAAGACTCTAGCTGACCAGTATCAGATGCAATTCCCGGGTTAAGCCCGGGGATTTCACATCTGACTCAATCAACCGCCTGCGTGCGCTTTACGCCCAGTAATTCCG
+
CCCCCGGGFGGGGGGGGGGFDFGGGGGGGEGFGGGGGG7CFAFGGGGGGGEFCGGGFEFFGF9FGGGFGGGGGGGGGGGGGGGGGGDCEGGGFG,BC7FGGGGGGGFGG7BFGGGGGGGGCFFGGG9FFFFDGDFFFGGDGEGGF9EFE,DFGGGCFFFGGGG5FFACFFE9EFG7:@FEA>EEEEF99DGF5CGC5CCCCGG1@FF@DG7CC<:@D6CE>EEF<>9B:5<BDDGDF?EEG:69C74:GG*
@M03364:276:000000000-BLYN8:1:1101:19829:2333 2:N:0:1
GGACTACCGGGGTTTCTAATCCTGTTTGCTCCCCACGCTTTCGAGCCTCAGCGTCAGTTACAGACCAGAGAGCCGCCTTCGCCACTGGTGTTCCTCCATATATCTACGCATTTCACCGCTACACATGGAATTCCACTCTCCTCTTCTGCACTCAAGTCTCCCAGTTTCCAATGACCCTCCCCGGTTGAGCCGGGGGCTTTCACATCAGACTTAAGAAACCGCCTGCGCTCGCTTTACGCCCAATAAATCCG
+
CCCCCGGDFGGGGGGGGGGGGGGGGGGGGGGGGGGGGGGGGGGGFGGGGGGGGGGGGFAFCCGDGGGGFGFGGGGGGGGGGGGEGGGGGGGGGGGGGGGGGGGGGGFFDGBFGGGFGEGGGGGGGGGCF@FGGDGGGFDGGFGGFGGGFFGGDFCF@AGCGFFGGGEGEGGGGGFGGGGE6CEEGEG?EE6E*;CEC:CGGGGC;678FGFDC717:FGGFGFD@FFB(555C<9<F<>ECE056C*4C4/
@M03364:276:000000000-BLYN8:1:1101:17393:2345 2:N:0:1
GGACTACCAGGGTATCTAATCCTGTTTGCTCCCCACGCTTTCGAGCCTCAGTGTCAGTTACAGGCCAGAGAGCCGCTTTCGCCTCCGGTGTTCCTCCATATATCTACGCATTTCACCGCTACACATGGAATTCCACTCTCCTCTTCTGCACTCAAGTCTCCCAGTTTCCAATGACCCTCCCCGGTTGAGCCGGGGGCTTTCACATCAGACTTAAGAAACCGCCTGCGCTCGCTTTACGCCCAATAAATCCG
+
CCCCCGGGGGGGGGGGGGGGGGGGGGGGGGGGGGGGGGGGGGGGGGGGGGGGGGGGGGGGGGGGGGGGGGGGGGGGGFGGGGGGGGGGGG?FGGGGGGG99EECEGGGCGGGGGGGGGGGGGGGGGGGGGGGGGGGGGGGFGGGGGGGGGGGGGG?AFGGGGGGFGGFCGGGGGG8EEFGGGEGGGG?FGGGGGGGGGGGGGGGFDGFCCDFCGCGC<F65>A;?F@FFFEFDGGFFFCCEEFFGFFFGG<
@M03364:276:000000000-BLYN8:1:1101:16751:2347 2:N:0:1
GGACTACCGGGGTATCTAATCCTGTTTGCTACCCATGCTTTCGAGCCTCAGCGTCAGTTACAGACCAGACAGCCGCCTTCGCCACTGGTGTTCTTCCATATATCTACGCATTTCACCGCTACACATGGAGTTCCACTGTCCTCTTCTGCACTCAAGTTTCCCAGTTTCCGATGCACTTCTTCGGTTGAGCCGAAGGCTTTCACATCAGACTTAAGAAACCGCCTGCGCTCGCTTTACGCCCAATAAATCCG
+
CCCCCGGGGGGGGGGGGGGGGGGGGGGGGGGGGGGGGGGGGGGGGGGGGFGGGGGGGGGGGGGGGGGGGGGGGGGGGGGGGGGGGGGGGGGGGGGGGGGGGGGGGGGGGDGGGGGGGCGGDGFGGGGGFGGGGAEGGGGGGGGGGGGGGGGGGGGGGGGGFGGGGGEGFGGEGGAFF,EF=FFEGGDFDFGGGGGGGGGGGGGFFGC4DGFGGGFGGGG,:54>BFFFB>5>3C84@?EEEE1=FF6<FFC
@M03364:276:000000000-BLYN8:1:1101:9558:2397 2:N:0:1
GGACTACACGGGTTTCTAATCCTGTTTGCTCCCCACGCTTTCGAGCCTCAGCGTCAGTTACAGACCAGAGAGCCGCCTTCGCCACTGGTGTTCCTCCATATATCTACGCATTTCACCGCTACACATGGAATTCCACTCTCCTCTTCTGCACTCAAGTCTCCCAGTTTCCAATGACCCTCCCCGGTTGAGCCGGGGGCTTTCACATCAGACTTAAGAAATCGCCTGCGCTCGCTTTACGCCCAATAAATCCG
+
CCCCCGGGGGGGGGGGGGGGGGGGEGGGGGGGGGGGGGGGGGGGGGGGGGGGGGDGGGGCGGGGGGGGGGGGCGEGGGGGGGGGGGGGGGGGGGGGGGG9EEEGGFGGDGGGGGGGGGGGGGGGGGGFGGGGFFGGGGGGG8FFDED9ECGDDFFFFGAFGGGGGEGGFFGC83ED81DEGCECFGGGGGGGGGGGDGC6C>9DFD>FDDDD7@7C><F?AEA?1A;A():5*95>F?EGGE0)*:@2CF5
@M03364:276:000000000-BLYN8:1:1101:16119:2421 2:N:0:1
GGACTACCGGGGTTTCTAATCCTGTTTGCTACCCATGCTTTCGAGCCTCAGCGTCAGTTACAGACCAGACAGCCGCCTTCGCCACTGGTGTTCTTCCATATATCTACGCATTTCACCGCTACACATGGAGTTCCACTGTCCTCTTCTGCACTCAAGTTTCCCAGTTTCCGATGCACTTCTTCGGTTGAGCCGAAGGCTTTCACATCAGACTTAAGAAACCGCCTGCGCTCGCTTTACGCCCAATAAATCCG
+
CCCCCGGGGGGGGGGGGGGGGGGGGGGGGGEGGGGGGGGGGGGGGGGGFFGGGGGEGGGGGGGDGGFGGGFGGGGGGGGGGGGGGGGGGGGGGGGGGGGGGGGGGGGGGGGGGGGGGGGGCG:EFFFGEGGGGFCEEFGFGGGGGGGGGGGGGCGGDEGGGGCGGGGGGG6BGD,EDCDCDFDCFEGGGGG+@8CGGGGGGGGCCGF*;;FGGFFDGGFF*C0(()8?@EFFG38<CFEGEF@AC>CCGG5
@M03364:276:000000000-BLYN8:1:1101:7764:2458 2:N:0:1
GGACTACCGGGGTTTCTAATCCTGTTTGCTCCCCACGCTTTCGCACCTGAGCGTCAGTCTCTGTCCAGGGGGCCGCCTTCGCCACCGGTATTCCTCCAGATCTCTACGCATTTCACCGCTACACATGGAATTCTACTCCCCTCTACAGCACTCTAGCTGACCAGTATCAGATGCAATTCCCGGGTTAAGCCGTGGGTTTTCACATCTGACTCGATCAACCGCCTGCGTTCGCTTTACGCCCAGTCATTCCG
+
CCCCCFGGCFCFGGGGFF9@CEGGGGGFGECECEGCFCCFGGGG,@CE;F,CFGGDEEDA,CEFGGFG,8+76+@CFCFGGGGGE,CB8+BFEGFDF,,C9AE9@,<?CC:BFGFGGGGGEG?>B,=<,=FFF,@F,,,8@8>D,8@,,,4:DFGF93@,4DF?>;>,,,,37;;,@,7D,C5>F>*<C9B*4=>E*;;?CCF+=C+;7+:78;><:6CFA587,;38(8)8/7C)1(;8:)469:BFGGF
@M03364:276:000000000-BLYN8:1:1101:10918:2461 2:N:0:1
GGACTACTGGGGTTTCTAATCCTGTTTGCTCCCCACGCTTTCGAGCCTCAGCGTCAGTTACAGACCAGAGAGCCGCCTTCGCCCCTGGGGTTCCTCCATATATCTACGCATTTCACCGCTACACATGGAATTCCACTCTCCTCTTCTGCACTCAAGTCTCCCAGTTTCCAATGACCCTCCCCGGTTGAGCCGGGGGCTTTCACATCAGACTTAAGAAATCGCCTGCGCTCGCTTTACCCCCAATAAATCCG
+
CC9BC,@EGGGDFF7FGFGAFCEFGFGFFGGGGDC@FCFE@ECFCEGGFFCE:F:7@F9EGGGFFGGGGFFFFFCEEFFFFDF,+,CC7++@BFGGF,5<F9EFEEED7@:F,EFFGCCE+@F@FGGGFDF:FEG=EFGFGFD8EFGGGGC+@8DG;,@EB,,8=,@;EDE9ADEFCDF@5:@+@33@6EG5>EDC=E26:BF7ACGG4*0:CCF+:4>:>5B(,;35:>EFGGF2*)38570>FGF4*99
@M03364:276:000000000-BLYN8:1:1101:13582:2471 2:N:0:1
GGACTACAGGGGTTTCTAATCCTGTTTGCTACCCATGCTTTCGAGCCTCAGCGTCAGTTACAGACCAGACAGCCGCCTTCGCCACTGGTGTTCTTCCATATATCTACGCATTTCACCGCTACACATGGAGTTCCACTGTCCTCTTCTGCACTCAAGTTTCCCAGTTTCCGATGCACTTCTTCGGTTGAGCCGAAGGCTTTCACATCAGACTTACGAAACCGCCTGCGCTCGCTTTACGCCCAATAAATCCG
+
CCCCCGGGGGGGGGGGGGGGGGGGGFGGGGGGGGG?EGGGGGGFGGGGECGFGEGEGEFFGGGGGFGGGGGGFGDGGDFGGGGGGGGGGGGGGFFGGGGGGF=?EGGFGGEGGGGGEGGCEEGGGGGGGGGGGGGGGGGGGGGCGDEEFCFGFCD=6@CFGFAEFFGGGGEE6CFGGGF8FGFCFDGFFDGCGGGGGGGGGF7CC?8CFGD9C+;CCGDFEDB2242528?BGGFECFGGC>6FCGFCGGC
@M03364:276:000000000-BLYN8:1:1101:9743:2498 2:N:0:1
GACTACTGGGGTTTCTAATCCTGTTTGCTCCCCATGCTTTCGAGCCTCAGTGTCAGTTACAGGCCAGAGAGCCGCTTTCGCCTCCGGTGTTCCTCCATATATCTACGCATTTCACCGCTACACATGGAATTCCACTCTCCTCTCCTGCACTCAAGTCTCCCAGTTTCCAATGCACACAATGGTTGGGCCACTGCCTTTTACATCAGACTTAAGAAACCACATGCGCTCGCTTTACGCCCAATAAATCCGG
+
C@@@8=@CFDG6FGGGFFFEF<DCFFG,@<,CB@F,CEEGFDCFEEGGGGGGGGGGGFGCFCG8,6DF<ECGF@:7CDFEE@CF<@GEEGG,EA9=AA<E9?EFEFGG,:?B?FGGDD+6=FD<,4=FGFG9AAADFGFDA=;0@EDF88,=>,,=,,>BDFFFGGGD:DF?F9DF8+@DA=EG7++@;EF6,5,@EFGCF77=AD**775D?CGGGGGF*4*))*/954?F4+=64=CCF));::A(9>
@M03364:276:000000000-BLYN8:1:1101:9380:2542 2:N:0:1
GGACTACTGGGGTATCTAATCCTGTTTGCTCCCCACGCTTTCGCACCTGAGCGTCAGTCTTTGTCCAGGGGGCCGCCTTCGCCACCGGTATTCCTCCAGATCTCTACGCATTTCACCGCTACACCTGGAATTCTACCCCCCTCTACAAGACTCTAGCTGACCAGTTTCAAATGCAGTTCCCAAGTTAAGCTCGGGGATTTCACATCAGACTTAAGAAACCACCTGCGCTCGCTTTACGCCCAGTCATTCCG
+
CCCCCGGGGGGGG@GGGGGGGGGGGGGGGGGGGGGGGGGGGFGGGGGGGGGGGGGGGGGGGGGGGGGGGCFFGGGGGGGGGGGGGGGGGGGGFGGGGGGEGGGGGGGGGGGGGGGGGGGGGGGGGGGGGGGCGGGGGGGGGGGGGGGGGGGFFDBFGG,4DGGGGFFGGCFFGGGGGGGGGGFGFGG@FG?FGGGGGGGGDGGF6C84CGGGGC1@FGGGFGFFFFF3(5>AGGGFFFD>CB?67DF>7>2
@M03364:276:000000000-BLYN8:1:1101:8677:2545 2:N:0:1
GGACTACAGGGGTTTCTAATCCTGTTTGCTACCCATGCTTTCGAGCCTCAGCGTCAGTTACAGACCAGACAGCCGCCTTCGCCACTGGTGTTCTTCCATATATCTACGCATTTCACCGCTACACATGGAGTTCCACTGTCCTCTTCTGCACTCAAGTTTCCCAGTTTCCGATGCACTTCTTCGGTTGAGCCGAAGGCTTTCACATCAGACTTAAGAAACCGCCTGCGCTCGCTTTACGCCCAATCAATCCG
+
CCCCCGFGGGGGGGDGGGGGGGGGGGGGGGGGGGGGGGGGGGGGGDGFGGGGEGGGGFGGGGGGGGGGGGGGGGGDFGEGGGFGGGGGGGGDFGGGGGGFGGGFGGFGGGGGGGGGFFGGGGGGGGGGGGGGCA;FFGGGGGGGGGGGGGGG??FGFGGGBFGGGGFGGCEGGGGGGFCFGFGDGGGFFGGGG66CGGGGFFD<FDC>FCGFF>FFDFGCDEE=BFFFF558CGGCF;EBCA<F*787+;9
@M03364:276:000000000-BLYN8:1:1101:16841:2555 2:N:0:1
GGACTACAGGGGTTTCTAATCCTGTTTGCTACCCATGCTTTCGAGCCTCAGCGTCAGTTACAGACCAGACAGCCGCCTTCGCCACTGGTGTTCTTCCATATATCTACGCATTTCACCGCTACACATGGAGTTCCACTGTCCTCTTCTGCACTCAAGTTTCCCAGTTTCCGATGCACTTCTTCGGTTGAGCCGAAGGCTTTCACATCAGACTTAAGAAACCGCCTGCGCTCGCTTTACGCCCAATAAATCCG
+
CCCCCGGGGGGGFGGGFGEGGGGGGGGGGGGGGGE@FGGGGGGGGGGGGGFFGGG7CGGDFGGGGGGCFFGFGGGGGGGGGGGGGGGGCFEFFFGGGGG<FDCFGGCGGGGGFGGFGGGGGGGGFGCFGFFGGGGCFFFCGGCFFGGGG8FFFGGGGGDFGGGFGGGGGGGGGGGGGGGGGGFGGGGG7CG>+@CEGCGGGGGGFDDG57D7CCFCGFF=@E>)(?=AFFFFGGG<F0:EE;(AGFFCD6>
@M03364:276:000000000-BLYN8:1:1101:8719:2558 2:N:0:1
GGACTCAGGGGTTTCTAATCCTGTTTGCTCCCCACGCTTTCGCACCTGAGCGTCAGTCTTCGTCCAGGGGGCCGCCTTCGCCACCGGTATTCCTCCAGATCTCTACGCATTTCACCGCTACACCTGGAATTCTACCCCCCTCTACAAGACTCTAGCTGACCAGTTTCAAATGCAGTTCCCAAGTTAAGCTCGGGGATTTCACATCTGACTTAATCAACCGCCTGCGTGCCCTTTACGCCCAGTAATTCCG
+
CCCCCGGGGGGGGGGGGGGGFGGGGGGGGGGGGGEFGGGGGGGGGGGGGDGGGGGGGFGGGGGGGGGGCGGGGGGGGGGGGGGGGGEGGGGGGGGFFGFFE<FGAFGGGEFFFFGGGGGGGGGGGGGGGGGGGGGGGFEGEDGGGGCGGDGFCAEEFG,@EFDEGGGGGGGGDFFFFFFGFF>FGGGGD6DEGGGDGGGGGGGGFGGFGGF7FFFG=>6:5:A@F325()0/<4:<EFD?/>?F:>=27*
@M03364:276:000000000-BLYN8:1:1101:13478:2601 2:N:0:1
GGACTACCGGGGTTTCTAATCCTGTTTGCTACCCATGCTTTCGAGCCTCAGCGTCAGTTACAGACCAGACAGCCGCCTTCGCCACTGGTGTTCTTCCATATATCTACGCATTTCACCGCTACACATGGAGTTCCACTGTCCTCTTCTGCACTCAAGTTTCCCAGTTTCCGATGCACTTCTTCGGTTGAGCCGAAGGCTTTCACATCAGACTTAAGAAACCACCTGCGCTCGCTTTACGCCCAATAAATCCG
+
CCCCCFFGGGGGEGGGFGGFGGGGGGGGGGGGGGGGGGGGGGGGGGGGGGGGGEGGGEEFGGGFGGGGGGGGGFEDGGGGGGGGGFGGGGGGFFGGGGGGGGGGGGGGGGGGGGGGGGGEG:9<FGGGFGGGGGCFFFGGGGGGGGGGGGFGGFGGGFGGCFG?FFFA=CEGGGGFFGGGFGG6FGGGGGGGGGGGGFGGGGGG6CFG44CF7BCD>FG6FFDFFFFEB>DB*8DEFFGEED05<76?C<)
@M03364:276:000000000-BLYN8:1:1101:15201:2605 2:N:0:1
GGACTACCAGGGTATCTAATCCTGTTTGCTCCCCACGCTTTCGCACCTGAGCGTCAGTCTTTGTCCAGGGGGCCGCCTTCGCCACCGGTATTCCTCCAGATCTCTACGCATTTCACCGCTACACCTGGAATTCTACCCCCCTCTACAAGACTCTAGCTGACCAGTTTCAAATGCAGTTCCCAAGTTAAGCTCGGGGATTTCACATCTGACTTAATCAACCGCCTGCGTGCGCTTTACGCCCAGTAATTCCG
+
CCCCCGGGGGGGGGGGGGGGGGGGGGGGGGGGGGGGGGGGGGGGGGGGGGGGGGGGGGGGGGGGGGGGGGGGGGGGGGGGGGGGGGGGGGFGGGGGGGGGGGGGGFGFGGGEGGGGGGGGGGGGGGGGGGGAFFGGGFGDCGGGGGFGFGGGGGGFGGGGGGGGGGGGGGGGGGGGG7F:DFFFGDFFG9??EEEGGGF6DGCC6C+=FFGGFGGGGGGGFGF@?:1><F:BDGC>FFGGG:::CDFF7C9
@M03364:276:000000000-BLYN8:1:1101:19321:2609 2:N:0:1
GGACTACAAGGGTATCTAATCCTGTTTGCTACCCATGCTTTCGAGCCTCAGCGTCAGTTACAGACCAGACAGCCGCCTTCGCCACTGGTGTTCTTCCATATATCTACGCATTTCACCGCTACACATGGAGTTCCACTGTCCTCTTCTGCACTCAAGTTTCCCAGTTTCCGATGCACTTCTTCGGTTGAGCCGAAGGCTTTCACATCAGACTTAAGAAACCGCCTGCGCTCGCTTTACGCCCAATAAATCCG
+
CCCCCGGGGGGGGGGGGGGGGGGGGGGGGGAFGGGFGGGGGGGFGGDFCGCFCGGGGGGE9FEFGGGGFGGGGGGGGGGGGGGGFFGGGGGGGGGGGGEFGAFFGFFFGGGGFFGG?FGGGGGGFFGGGGGFGEFGGFGGGGFGGCEGGGGGGGGG6@FEFFFGGGGGFE6>>EFGGGGCFG6EGGD?=FGGGG>:?CEFGGGGFF7*;>FFF2+:BFGGFG?>>FF>=??BCFG>CDGGGFFFGGFFGF<
@M03364:276:000000000-BLYN8:1:1101:12314:2615 2:N:0:1
GGACTACTAGGGTTTCTAATCCTGTTTGCTCCCCACGCTTTCGCACCTGAGCGTCAGTCTTCGTCCAGGGGGCCGCCTTCGCCACCGGTATTCCTCCAGATCTCTACGCATTTCACCGCTACACCTGGAATTCCACCCCCCTCTACGAGACTCAAGCCTGCCAGTTTCAAATGCAGTTCCCAAGTTAAGCTCGGGGATTTCACATCTGACTTAACAAACCGCCTGCGTGCGCTTTACGCCCAGTAATTCCG
+
CCCCCGGGGGGGGGGGGGGGGGGGGGGGGGGGGGGGGGGGGGGGGGGGGGGGGGGGGGGGGGGGGGGCGGGGGGGGGGGGGGGGGGGGGGGGGGGGFGGGGGGGGGGGGGDGGGGGGGGEGEGGGGGGGFGGGGGEDCEEGGDFGGGGGGGD6EGFGFFFG@FGFGGCGGGGGGGFGGFGGGGGFGGGGGFGGGGGGEG6FGGD7CGGFGGFGGGCF<FGBGA?(.6A<BBEGCFF42*:EB()::FFGGF
@M03364:276:000000000-BLYN8:1:1101:20071:2634 2:N:0:1
GGACTACCAGGGTTTCTAATCCTGTTTGCTCCCCACGCTTTCGCACCTGAGCGTCAGTCTTTGTCCAGGGGGCCGCCTTCGCCACCGGTATTCCTCCAGATCTCTACGCATTTCACCGCTACACCTGGAATTCTACCCCCCTCTACAAGACTCTAGCCTGCCAGTTTCGAATGCAGTTCCCAGGTTGAGCCCGGGGATTTCACATCCGACTTGACAGACCGCCTGCGTGCGCTTTACGCCCAGTAATTCCG
+
CCCCCGEFGGGGGGGFGAFCEFFGGGAFFEFGGGFFGGGGGGGEGGGGFGFFG@FGGF<ECFGGGGFCF7@FE7FGGEBFFGEEGFEEGGGGFFGGGGGGF,EF9EFFGG>+?FF,AF+@FFGG@AFDGCEGGGDGC8FFEGE6BFCCDGGGCG=9B8FCCF?F@@CC>ECFGGF9;EFGGGGGC9FCGE6@C>EEC*:CCFD+:4DD31>370*19CFC>C>D:41.8BE37D*:B<C?5:(9C76<FG*
@M03364:276:000000000-BLYN8:1:1101:19297:2637 2:N:0:1
GGACTACACGGGTTTCTAATCCTGTTTGCTCCCCACGCTTTCGCACCTGAGCGTCAGTCTTCGTCCAGGGGGCCGCCTTCGCCACCGGTATTCCTCCAGATCTCTACGCATTTCACCGCTACACCTGGAATTCTACCCCCCTCTACAAGACTCTAGCCTGCCAGTTTCGACTGCAGTTCCCAGGTTGAGCCCGGGGATTTCACATCTGACTCAATCAACCGCCTGCGTGCGCTTTACGCCCAGTAATTCCG
+
CCCCCGGGGGGGGGGGGGGGGGGGGGGGGGGGFGGGGGGGGGGGGGGFFFGGGGG7@FFGGGGGGGGGGGGGGGGGGGGGGGGGGGGGGGGGGGGGEGGGGGGGGGGGGGGGGGGGGGGGGGGGGGGGGGGCGGGGGGGGGGGGGGGGFGGGGGGGCGGGGGGG:EFGGG*>EF?FGGGGGCFGGGFFFGGGG5EE=EFFDF+++;C7DGGGGGGGGGGGE=>??@FF<DEFGGGAFFDEG319>GF2FG*
@M03364:276:000000000-BLYN8:1:1101:14824:2645 2:N:0:1
GGACTACTCGGGTATCTAATCCTGTTTGCTCCCCACGCTTTCGAGCCTCAGTGTCAGTTACAGGCCAGAGAGCCGCTTTCGCCTCCGGTGTTCCTCCATATATCTACGCATTTCACCGCTACACATGGAATTCCACTCTCCTCTTCTGCACTCAAGCCTCCCAGTTTCCAATAACCCTCCCCGGTTGAGCCGGGGGCTTTCCCATCAGACTTAAGCAACCGCCTGCGCTCGCTTTACGCCCAATAAATCCG
+
CCC9BFGCCCCFG7FFGFCC9@FEEE@ECFAEGGGEGEEG8EF,E@F@FC<FFFGGGEFFG9,,CEEFE@EFGG:F+8@?@CECC,@FGGGEGGFFEFF,EEFGG<FGGGGDGGFFFGD>FC:F@,AFF??,C?9E>>9=C,,?,>;FF8E=F,6=,6>DDE,=,C@DFCDA,6@88,D=+>:6>8:CFF?8@5ECCEE6C+=?686D4;CF77:+27:EFGF0(;6)(0)>5<F<=(AEC>0)9:B4CGC
@M03364:276:000000000-BLYN8:1:1101:20329:2678 2:N:0:1
GGACTACTAGGGTTTCTAATCCTGTTTGCTACCCATGCTTTCGAGCCTCAGCGTCAGTTACAGACCAGACAGCCGCCTTCGCCACTGGTGTTCTTCCATATATCTACGCATTTCACCGCTACACATGGAGTTCCACTGTCCTCTTCTGCACTCAAGTTTCCCAGTTTCCGATGCACTTCTTCGGTTGAGCCGAAGGCTTTCACATCAGACTTAAGAAACCGCCTGCGCTCGCTTTACGCCCAATAAATCCG
+
CCCCCGGGGGGGGFGGGGGGGGGFFGGGGGGGGGGGGGGGGGGGGGGGGGGGGGGGGGGGGGGGGGGGGGGGGGGGGGGGGGGGEGGGGGGGGGGGGGGGGGGGGGGGGGGGGGGGGGGD@EGGGGGG8FFFGFGGGGGDCFGGGGGFGGGGGGGGGGGFGGGGGGGGGEEGGGGGGGGGGGG6FGGGGGGEEGGGGFGGGGGGFGGGGGGGGGDFGGGGFGEDFF=?=EFFG5CEFFGGGFDFFG=<FG<
@M03364:276:000000000-BLYN8:1:1101:19105:2728 2:N:0:1
GGACTACTGGGGTTTCTAATCCTGTTTGCTCCCCACGCTTTCGCACCTGAGCGTCAGTCTTTGTCCAGGGGGCCGCCTTCGCCACCGGTATTCCTCCACATCTCTACGCATTTCACCGCTACACATGGAATTCTACCACCCTCTCCAAGACTCTAGCTGACCAGTATCAGATGCAATTCCCGGGTTAAGCCCGGGGATTTCACATCTGACTCAATCAACCGCCTGCGTGCGCTTTACGCCCAGTAATTCCC
+
CCCCCGGC,CFGGGGFFGFGFFGGGGGGGGGFFG8+@CEFGGG7F@GFFGGGGGGGGG<EGGGGEGDGGGCGGCFFECFGGGGG,?FGGGGG9?=BEE8EDF9F9BFGFGGGGFGGCGGDFGGA98EDFGGGGAA;E66CEGGF,@;E==,=BFCFGG9BFFGGGCCF73@CCGGGGGEFC*>EGEGGGDF875EEEGGFF8EDFGCC8C++24:;**0*)/>@?F904DFDDDGFF?8EE>:6C>6)::*
@M03364:276:000000000-BLYN8:1:1101:15152:2745 2:N:0:1
GGACTACTGGGGTTTCTAATCCTGTTTGCTCCCCACGCTTTCGCACCTGAGCGTCAGTCTTTGTCCAGGGGGCCGCCTTCGCCACCGGTATTCCTCCACATCTCTACGCATTTCACCGCTACACATGGAATTCTACCCCCCTCTACAAGACTCTAGCTTGCCAGTTTCAAATGCAGTTCCCAAGTTAAGCTCGGGGATTTCACATCTGACTTAACAAACCGCCTGCGTGCGCTTTACGCCCAGTAATTCCG
+
CCCCCGGGGGGGGGGGGGGGGGGGGGGGGGGGFGGGGGGGGGGGGGGGGGGGGGGCGGGDFGGGGGGGGGGCGGGGGGGGGGFEGGGGGGGGGGGGGGGFFGGGGGGGGGGGGGGGGGGGGGGGGGGGFGGFGGGFFGFDGGGGGGGGGGGGGGGGGGGGGGGGGGFGGGGFGGDGGFGGGGGGGFGFFFGGGGDG5*?CGGGGFGGGFGGC>FGGFFGC>EE@DFF>?D3.5CFFF:CEGEFFG=4<F>*
@M03364:276:000000000-BLYN8:1:1101:8627:2748 2:N:0:1
GGACTACAAGGGTTTCTAATCCTGTTTGCTCCCCACGCTTTCGCACCTGAGCGTCAGTCTTTGTCCAGGGGGCCGCCTTCGCCACCGGTATTCCTCCAGATCTCTACGCATTTCACCGCTACACCTGGAATTCTACCCCCCTCTACAAGACTCTAGCTTGCCAGTTTCAAATGCAGTTCCCAAGTTAAGCTCGGGGATTTCACATCTGACTTAACAAACCGCCTGCGTGCGCTTTACGCCCAGTAATTCCG
+
CCCCCGGGGGGGGGGGGEGGGGGGGGGGGGGGGGFGGGEGFGGGGGGGEFGGGGGGGGGGGGGGGGGGGGGGGGGCFGGGGGFGGGGGGEGGFGGGGDEDDEGGFFGGGCGGGGGGGG>EDGGGGGCGFGGGGGGGFGGGGGGGFGG9DEGGGGGGGGGGGGGGGGGGGGFGGGA,@BFFGGGGGGGGGG;@EEGGGGECFDGGFG7:CDGFC+:DD4EG):8;@F@>0>8:>*9<7:GGGB:F>FF2*C>
@M03364:276:000000000-BLYN8:1:1101:23466:2754 2:N:0:1
GGACTACCCGGGTTTCTAATCCTGTTTGCTCCCCACGCTTTCGCACCTGAGCGTCAGTCTTTGTCCAGGGGGCCGCCTTCGCCACCGGTATTCCTCCAGATCTCTACGCATTTCACCGCTACACCTGGAATTCTACACCCCTCTACAAGACTCTAGCTGACCAGTTTCAAATGCAGTTCCCAAGTTAAGCTCGGGGCTTTCACATCTGACTTAATCAACCTCCTGCGTGCGCTTTACGCCCAGTAATTCCG
+
CCCCCGFGFGGDFEGGGGGGGGGGGGGGGGGFGGGGGGGCFGFGGGGG?FAFGGGGGFEFGFFGGGFFEFC7:F7CECFGGGGGGA:FGGGFGGGGGG<CGFGGD9?DEGEGGGFGG>CE+:FFD,>FCB,B9FGG,@>FBEBD9BC,C=B+>BCCEGF9BDCF=DEEGGC;9C7AF;FDEC85>;AAEC6>7*CG*1:?DFF:68+++++=@DD:FF9*)2;8362:(=>:<CC9F?>>EB66:7B2FG4
@M03364:276:000000000-BLYN8:1:1101:17988:2849 2:N:0:1
GGATACTGGGGTTTCTAATCCTGTTTGCTCCCCACGCTTTCGAGCCTCAGCGTCAGTTACAGACCAGAGAGCCGCCTTCGCCACTGGTGTTCCTCCATATATCTACGCATTTCACCGCTACACATGGAATTCCACTCTCCTCTTCTGCACTCAAGTCTCCCAGTTTCCAATGACCCTCCCCGGTTGAGCCGGGGGCTTTCACATCAGACTTAAGAAACCGCCTGCGCTCGCTTTACGCCCAATAAATCCGG
+
CCCCCGGGGGGGGGGGGGGGGGGGGGGGGGGGGGGGGGGGGGGGEGGFGGGGGGGGGGGGGGGGGGFGEFGGGGGGGGG7FGEGFGGGGGGGGGCCFGGGGGGGGFGGGGDFFGGGGEGGGGGGGGGGGDGGFGGGGGGFGGGFFGGGGGFGDG9DGGGGGGFFFGGEFFGGGGGGCDEGGG6CEGGGGGE5EGGGCG?9CC7BA+;4CGFGGF7CCFGE:533?E95<BF><F76>BEGC>07CC=4DDC
@M03364:276:000000000-BLYN8:1:1101:20579:2919 2:N:0:1
GGACTACAGGGGTTCCTAATCCTGTTTGCTCCCCACGCTTTCGCACCTGAGCGTCAGTCTTTGTCCAGGGGGCCGCCTTCGCCACCGGTATTCCTCCAGATCTCTACGCATTTCACCGCTACACCTGGAATTCCACTCTCCTCTCCTGCACTCAAGTCTCCCAGGTTCCAATGCACACAACGGTTCAGCCACTGCCTTTCACATCAGACTTAAGAGACAACCTGCGCGCGCTTGACACCCAATAAATCCGG
+
<C@-<<CF<AFEF@,,CA@9<FEGF9<CF,;CF7C@:@@FC<CFE@@AAFFC:@6,B,CCCEFE,C9C<C6@:@F::BF9AC?BEGG@FFGAFEFEC8?F,A,,,,,A@C7C?E99,:7@:>:8,?<ADD,>BBDG9@FG,,=9E=>=D,==FDD9@DFGB>6D<DF9D9@>1DGECGGG*8*3**2,,2>,CAEGG;,,5==860?**2+=+++*28,4?*/63>08(2:>CG4:4,2:E>:62:=>75)
@M03364:276:000000000-BLYN8:1:1101:8784:2989 2:N:0:1
GGACTACTGGGGTTTCTAATCCTGTTTGCTACCCATGCTTTCGAGCCTCAGTGTCAGTTACAGACCAGACAGCCGCCTTCGCCACTGGTGTTCTTCCATATATCTACGCATTTCACCGCTACACATGGAGTTCCACTGTCCTCTTCTGCACTCAAGTTTCCCAGTTTCCGATGCACTTCTTCGGTTTAGCCGAAGGCTTTCACATCAGACTTAAGAAACCGCCTGCGCTCGCTTTACGCCCAATAAATCCG
+
CCCCCGFGGGGGGGGGGGDFGGGGGGG8FF<FFGGDFGGGGG@,,8CFGGD,CFFGGG9,CEF,CFFGGFGGGGGGGGGGDE@EE@,CFGGEBFGGGGGFFCF9FEEFGGGGGGGGGEGGGGFFFDDGG,9EFFGF98DGGFFGGGGF9EEFC,@9EFGGGGDFGGGGGGGGEECDFGAFGF8CGD+6DFCEE6EGGGGGCDAFFCFFFGGGGGG7=CFCDGFD4A45(:;EG45682:@E>0;<FFFGF9
@M03364:276:000000000-BLYN8:1:1101:16128:2996 2:N:0:1
GGACTACCGGGGTTTCTAATCCTGTTTGCTCCCCACGCTTTCGAGCCTCAGTGTCAGTTACAGGCCAGAGAGCCGCTTTCGCCTCCGGTGTTCCTCCATATATCTACGCATTTCACCGCTACACATGGAATTCCACTCTCCTCTCCTGCACTCAAGTCTCCCAGTTTCCAATGCACACAATGGTTGAGCCACTGCCTTTTACATCAGACTTATGAAACCACCTGCACTCGCTTTACGCCCAATAAATCCGG
+
CCCCCGGGGGGGGGGGGGGGFGGGGGGFGFGGGGGGGGGGGGDFGGGGGCGGGGGGGGGGGGGGGGGGGGGGGGGGGGFGGGCFEGGCFCFGGGGGGGGFFFFFFGGFFGGGGGAFGGGGD4EFGGGGFEFGGGGGGGGGGCFDFGFGGGGGG?D8EEGGCBDD<=DFFGG>FFFGGF@FA,:D@C6CFGFGGCGGGGGGGFGGC7DGGGGGCDFGFGGG**9>B;BFBFDFGGF@DFEGDF;AF:F)9:8
@M03364:276:000000000-BLYN8:1:1101:17762:3013 2:N:0:1
GGACTACTCGGGTTTCTAATCCTGTTTGCTCCCCACGCTTTCGAGCCTCAGCGTCAGTTACAGACCAGAGAGCCGCCTTCGCCACTGGTGTTCCTCCATATATCTACGCATTTCACCGCTACACATGGAATTCCACTCTCCTCTTCTGCACTCAAGTCTCCCAGTTTCCAATGACCCTCCCCGGTTGAGCCGGGGGCTTTCACATCAGACTTAAGAAACCGCCTGCGCTCGCTTTACGCCCAATAAATCCG
+
CCCCCGGGFGGGGDGCFGGGCCFGGGGGGGGGFGFEDGGGGGGGGGGGGFGFGGGGGGGGGGGFFFGGDGGGGGGGGGGGGGDGGGGGGGGGGGGGGGGF,F@FFFFCEGGGGFGGGEGGGGGGGFGFEAEFGGGGGGGFFGGGFFGGGGGGG8FDF9@FGDFGG9ADFGGGGDFG81=CCEEEG>69@@>CEDGEGEF6+=9+BC>F448+;:D7C5CGECDD1)6>>>EDGGFD=0;CED0)*:9<GGD
@M03364:276:000000000-BLYN8:1:1101:14332:3076 2:N:0:1
GGACTACCAGGGTATCTAATCCTGTTTGCTCCCCACGCTTTCGCACCTGAGCGTCAGTCTTCGTCCAGGGGGCCGCCTTCGCCACCGGTATTCCTCCAGATCTCTACGCATTTCACCGCTACACCTGGAATTCTACCCCCCTCTACGAGACTCTAGCTTGCCAGTTTCAAATGCAGTTCCCAGGTTGAGCCCGGGGATTTCACATCTGACTTAACAAACCGCCTTCGTTCGCTTTACGCCCAGCACTTCCG
+
BCCCCEFGGGGGGCFGGGGGFGGGFFGGGGGGGGGGGGGFGGGGGGGFGFGGGGGGGFGGGGGGCGGFDFGGGGGGGE7FGGGGGGGGGEGFF9EGGGGCDGCF9,CFE7FEB,,BEEEDDFGGGGGGFFFGGFGGFGGGGGGGEFGGG+CFCFGFGGC:EGCGFGFFFGGGDCCCF<AE99D5D?FGGGGGGGGEGGGGF7@7FGGGFGG>FFGG=5=CBDD61A25(8>EDCFDF?CEGF0)**/)*71
@M03364:276:000000000-BLYN8:1:1101:24095:3091 2:N:0:1
GGACTACTGGGGTTTCTAATCCTGTTTGCTCCCCACGCTTTCGCACCTGAGCGTCAGTCTTTGTCCAGGGGGCCGCCTTCGCCACCGGTATTCCTCCAGATCTCTACGCATTTCACCGCTACACCTGGAATTCTACCCCCCTCTACAAGACTCTAGCTGACCAGTTTCAAATGCAGTTCCCAAGTTAAGCTCGGGGATTTCACATCTGACTTAATCAACCGCCTGCGTGCGCTTTACGCCCAGTAATTCCG
+
CCCCCFGGGGFGEFGFGGGDGCCGFDGGGGGGGGGFCGFFGGEEGF>FFFFCFGCEFFGGGFGGGFCFFGDGGGGGCGCFGEGGGGCGBFGDFEGGGEF9CAEFGGFGGGD?FFGFFEEEDGGGGGGFFGG8DCFFGFGCEEEGFGGGGDCCEAFGGGGGDGCC@FEGFGGFEFFA@FEC:EGGGGGG?DF6A5CEGCCF7@FF=*87BC>C+;CGGCCG>EF@=)6>@>DFGGG28?5?E@<:*0=2?C9
@M03364:276:000000000-BLYN8:1:1101:13671:3107 2:N:0:1
GGACTACTGGGGTTTCTAATCCTGTTCGCTCCCCGCGGTTTCGGGCCTCAGCTACAGTTAGATACTAGAGAGCCGCCTTCGCCACTGGTGTTCCTCCATATATCTACGCATTTCACAGCTACACGTGGAATTCCACTCTCCTCTTCTGCACTCAAGTCTCCCAGTTTCCAAGGACCCCCCCCGGTTGAGCCGGGGGCTTTCCCACCACACGTAAGCAACGCCCTGCGCGCGGCTTACGCCCCATAAATCCG
+
-@@CC<6CFG,+=:B,666E,<66;6,66B<6CF+6+++6,CC+@F:FF8,C,,CF,6<,,6,,,,<,,66@@ECG@C759:87?,9EFGFC,E,5B49BB<9,;9FGG+845FFF,,A,9E,A+9A:E5A=F9BFG8=A>4,3,@@,,78+,38,@3,@CF,>8>,,@>,=+6=D>+::CG5*<*;,,4?855***327C+=*)*8**1)297*7C*8*)*)(.8>)()0))1)))(***)-)209:F*1
@M03364:276:000000000-BLYN8:1:1101:25155:3124 2:N:0:1
GGACTACCAGGGTATCTAATCCTGTTTGCTCCCCACGCTTTCGAGCCTCAGTGTCAGTTACAGGCCAGAGAGCCGCTTTCGCCTCCGGTGTTCCTCCATATATCTACGCATTTCACCGCTACACATGGAGTTCCACTGTCCTCTTCTGCACTCAAGTTTCCCAGGTTCCTATGCACTTCTTCGGTTGAGCCGAAGGCTTTCACATCAGCCTAAAGAAACCGCCTGCGCTCGCTTTACGCCCAATAAATCCG
+
CCCCCGGFGGGGGGGFFG<FGGGGGGGCAEFGGGGEC7CC@EFG,FFFGG<EEA<FE9@AEDDFG7FCEFDEG@:FFEFCCGG,CFGGFCFEGEFG,4FFG@A,=9FF7,CFF9<EFEEC>:,:4A<E?FEA9,@,>8@F8=@BFFF;9,ED?,4,4@,,8,,,+37EE,,=ACA=DGGCEGGGGGGGGGFG6;B86B>6@CC@@F79*0@*;?CF>*=,**/5(;5)9>)?*:5C@<GEG32)*0@.@4)
@M03364:276:000000000-BLYN8:1:1101:17435:3134 2:N:0:1
GGACTACTGGGGTTTCTAATCCTGTTTGCTCCCCACGCTTTCGAGCCTCAGCGTCAGTTACAGACCAGAGAGCCGCTTTCGCCTCCGGTGTTCCTCCATATATCTACGCATTTCACCGCTACACATGGAATTCCACTCTCCTCTCCTGCACTCAAGTCTCCCAGTTTCCAATGCACACAATGGTTGAGCCACTGCCTTTTACATCAGACTTAAGAAACCACCTGCGCTCGCTTTACACCCAATAAATCCGG
+
CCCCCGGGGGGDGGGGGGGGGGGGGGGGGGGGGGGGGGGGGGGGGGGGGGGGGGGGGGGGGGGGGGGGFFGGGGEGGGGGGGGGGGGGGGGGGGGGGGGCGGFFFGFGGGDGGGGGGGGGGGCG@FGGGFCFGFGGFGGG=EGDGGFGGGGGG?GGGGGGFCGGGGGGFGGGGGFGGGGGGFGG;ECFC3><AFGGFEFEDFGGF>CGGGGGDC78*A6CFGFFFFFFFB>DGCGCFFGGG>DAGGFCD/:
@M03364:276:000000000-BLYN8:1:1101:23742:3142 2:N:0:1
GGACTACAGGGGTATCTAATCCTGTTTGCTCCCCACGCTTTCGAGCCTCAGCGTCAGTTACAGACCAGAGAGCCGCCTTCGCCACTGGTGTTCCTCCATATATCTACGCATTTCACCGCTACACATGGAATTCCACTCTCCTCTCCTGCACTCAAGTCTCCCAGTTTCCAATGCACACAATGGTTGAGCCACTGCCTTTTACATCAGACTTAAGAAACCACCTGCGCTCGCTTTACGCCCAATAAATCCGG
+
CCCCCGGGFFGGEGGGFFGGGGCFGGGGGFGEC;FFCEFGGGGFGGGGEFGGDGGGGCFGFGFGFFGGEGGGGGGG>FGGFGEGGFCFFFFEGGFFGCGGGGGGGGGGGGDECFFFGGC=FFGGGGGGCGFGGG;FGGDFGFGFDCFG?FGFFGFFFGGG,DDEGFCG8EFF,>,=@FGDFG?EFECFCDE6@:?CFGF9CF:@AFGC5C9FCBC>CG89*;AE@>A@=D4AF*48B5=:C5=FFG=);C3
@M03364:276:000000000-BLYN8:1:1101:12041:3159 2:N:0:1
GGACTACACGGGTTTCTAATCCTGTTTGCTACCCATGCTTTCGAGCCTCAGCGTCAGTTACAGACCAGACAGCCGCCTTCGCCACTGGTGTTCCTCCAGATCTCTACGCATTTCACCGCTACACCTGGAATTCTACCCCCCTCTACAAGACTCTAGCTGACCAGTTTCAAATGCAGTTCCCAAGTTAAGCTCGGGGATTTCACATCTGACTTAATCAACCGCCTGCGTGCGCTTTACGCCCAGTAATTCCG
+
CCCCCADFFGGGGGGGGGGGGGFGGGGGGGGGFGGGGGGGGGGGGGEGGGGGGGGGGFFGGGGGGGGGFGGGGGGGDGGGGGGGGGGGGGGGA?CEGGGGGGGGGGGFGGEFFGGGFGGGGGGGGGGGGFGGGGGGGCFEGEGGGGGGGFFFFFDECFFDGGGGGGFADFGGGGGGGCGGG9DFGGGGGGGGGGGGGDGG9FGGFCFGFFGFGGGGGGGGDGD22F@E<EEFGDFEA;8BE>02:CFCGFC
@M03364:276:000000000-BLYN8:1:1101:13504:3166 2:N:0:1
GGACTACAAGGGTATCTAATCCTGTTTGATCCCCACGCTTTCGCACATCAGCGTCAGTTACAGACCAGAAAGTCGCCTTCGCCACTGGTGTTCCTCCATATCTCTGCGCATTTCACCGCTACACATGGAATTCCACTTTCCTCTTCTGCACTCAAGTTTCCCAGTTTCCAATGACCCTCCACGGTTGAGCCGTGGGCTTTCACATCAGACTTAAGAAACCGCCTACGCGCGCTTTACGCCCAATAATTCCG
+
CCCCCGGGGGGGGGGGGGGGGGGGGGGGGGGGFGGGGGGGGGGGGGGGGGGGGGGGGGGGGGGGGGGGGGGGGGGGGGGGGGGGGGGGGGGGGGGGGGGGGGGGGGGGCGGGGGGGGDGGGGGGGCGGGGGGGGDFGFGGFGGGGFGGGGGGGGGGGGCCGGGGGGGFDG,DD,DF8D?68DG6F+8,@FBCGG>C+,>?<+22+2+***;CF<+B+AE,*=*-)2()/))):C<)1(=CC:2;C*@)+;C
@M03364:276:000000000-BLYN8:1:1101:17846:3168 2:N:0:1
GGACTACAAGGGTATCTAATCCTGTTTGCTACCCATGCTTTCGAGCCTCAGCGTCAGTTACAGACCAGACAGCCGCCTTCGCCACTGGTGTTCTTCCATATATCTACGCATTTCACCGCTACACATGGAGTTCCACTGTCCTCTTCTGCACTCAAGTTTCCCAGTTTCCGATGCACTTCTTCGGTTGAGCCGAAGGCTTTCACATCAGACTTAAGAAACCGCCTGCGCTCGCTTTACGCCCAATAAATCCG
+
CCCCCGGGGGGGGGGGGGGGGGGGGGGGGGGGGGGGGGGGGGGGGGGGGGGEECGGGGGGGGGGGGGGFFGGGGGGGGGGGGGGGGGGGGGGGGGGGGGGGGGGGGGGGGGGGCGGFGGGGGGGGGGGGGGGG,;9EGGGGGFGGGGGGGGGGGGGGGDGGGGGGFDGGEEGDGGGGGGFGGGDGGDGG?E>>C6EFFFGDGGGACF5AGGGGGGGGGGDEGFDFF=B95?>DGGFC@GGC):A<F8?GG5
@M03364:276:000000000-BLYN8:1:1101:8597:3176 2:N:0:1
GGACTACTGGGGTTTCTAATCCTGTTTGCTCCCCACGCTTTCGCACCTGAGCGTCAGTCTTCGTCCAGGGGGCCGCCTTCGCCACCGGTATTCCTCCAGATCTCTACGCATTTCACCGCTACACCTGGAATTCTACCCCCCTCTACGAGACTCTAGCTTGCCAGTTTCAAATGCAGTTCCCAGGTTGAGCCCGGGGATTTCACATCTGACTCAATCAACCGCCTGCGTGCGCTTTACGCCCAGTAATTCCG
+
CCCCCGGGGGGGGGGGGGGGGGGGGGGGGGGGGGGGGGGGGGGGEGGGGGGGGGGGGGGGGGGGGGGGGGGGGDGGGGGGGGGGGGGGGGGFGGGGEFGFGGGGGGGGGEGGGGGGGGGGDEGGGGGG<FGGGGGGGGGGGGGGGGGGGGGGGFCGFGGGGGGGGGGGGG9EFGG,>CFG?BF5>EEFCGGGGC5==EDFD7+18C+3:@FFF<FGGCGGDEF@0)(80>:BGGG276EGDB1<0:B5:C9
@M03364:276:000000000-BLYN8:1:1101:22862:3181 2:N:0:1
GGACTACCGGGGTTTCTAATCCTGTTTGCTCCCCACGCTTTCGAGCCTCAGCGTCAGTTACAGACCAGAGAGTCGCCTTCGCCACTGGTGTTCCTCCATATATCTACGCATTTCACCGCTACACATGGAATTCCACTCTCCTCTTCTGCACTCAAGTCTCCCAGTTTCCAATGACCTTCCCCGGTTGAGCCGGGGGCTTTCACATCAGACTTAAGAAACCGCCTGCGCGCGCTTTACGCCCAGTAACTCCG
+
CCCCCGG,+@FGG@FGGGGGGGGGEGGGGGGGGDFFGGGGGGGGGGDGGGGGGGGDGEFGCGGGGGGGGCFG,CFGGGGGGGFGGFGGGGGGGGGGGGGGGGGGGGGFGCEGGGGGGGG>FGGGGGGGGDGGGGGGGCFGGGCDFDF9,=DGGGGGGGGCFGGGGGGGDGAFGA8=,@E@,@EEGGGGFGGG*;EGGGGGGGGGFG=F6DG@FG7:FGFCEGFFFFB)(>@FGGGFFFGGGF07CC06:67
@M03364:276:000000000-BLYN8:1:1101:8940:3184 2:N:0:1
GGACTACCAGGGTTTCTAATCCTGTTTGCTCCCCACGCTTTCGAGCCTCAGCGTCAGTTACAGACCAGAGAGCCGCCTTCGCCACTGGTGTTCCTCCATATATCTACGCATTTCACCGCTACACCTGGAATTCTACCCCCCTCTACGAGACTCTAGCTTGCCAGTTTCAAATGCAGTTCCCAGGTTGAGCCCGGGGATTTCACATCTGACTTAACAAACCGCCTGCGTGCGCTTTACGCCCAGTAATTCCG
+
CCCCCGGFGGGGGGGGGFEGGGGGGGGGGGGGGGGGGGGGGGGGGGGGGGGGGGGGGGGGGGG<FGGGFDGGGGGGECFFGGGGGFGGGGGGGGGGGGGGGGCGGGGGGGEGGGGGGGGGGGCGGGGGGCFGGGGG9F6BGEGGGGGE7+>DEAFGEFCCGGDFDFGFCGFEFGDFG;,@9EGGGFG6CGECG5BE5EFED+BFFCCCFGGGFGFGGGG5?=>(3A@F?F5)98CCFDGGGFFFG>BBCD2
@M03364:276:000000000-BLYN8:1:1101:14935:3194 2:N:0:1
GGACTACAAGGGTTTCTAATCCTGTTTGCTCCCCACGCTTTCGAGCCTCAGCGTCAGTTACAGACCAGAGAGCCGCCTTCGCCACTGGTGTTCCTCCATATATCTACGCATTTCACCGCTACACATGGAATTCCACTCTCCTCTTCTGCACTCAAGTCTCCCAGTTTCCAATGACCCTCCCCGGTTGAGCCGGGGGCTTTCACATCAGACTTAAGAAATCGCCTGCGCTCGCTTTACGCCCAATAAATCCG
+
CCCCCGGGGGGGGFGGGGGGGGGGGGGGGGGGGGGGGGGGGGGGGGGGGGGGGGGGGGGGGGGGGGGGFGGGGFEGGGGGGGGDGGGGGGGGGGGGGGGGGGGGGGGGGGEGGGGGGGGGDGGGGGGGFEFGGGGGGGGGGGGGGGGGGGGFFG8EFGGGGGFFFGGGCFCFGGGGGGGGGGGDGGGGGGGGGGGGGGGGGFGFFGC=48CFFGC7C<CGDGE@DA6E>FFEG3>AFBGGGFFFFF?:7C9
@M03364:276:000000000-BLYN8:1:1101:21224:3226 2:N:0:1
GGACTACTAGGGTTTCTAATCCTGTTTGCTACCCATGCTTTCGAGCCTCAGCGTCAGTTACAGACCAGACAGCCGCCTTCGCCACTGGTGTTCTTCCATATATCTACGCATTTCACCGCTACACATGGAATTCCACTCTCCTCTTCTGCACTCAAGGCCCCCAGTTTCCAATGACCCTCCCCGGTTGAGCCGGGGGCTTTCACATCTGACTTAAGAAATCGCCTGCGCTCGCTTTACGCCCAATAAATCCC
+
CCCCCGFGFAFGFG;FE9CFFGGGGG9FCFGCGGG,C8,CFFCFFF@FFFCFEGDEGAF,EFGDDFFG?<EBE@F:@FFGGGE@@,C8FFFGG9FFEB,FFGGGGGFGF@F,<FFFFBE?FGGG@==FFFG8FA@A,,,5@=?+9EGGFGFGFC@F,+,@EE>E,33>DD=E,@@,6=DEG6CEFE6FEFE>+35?>BBFG+4=+;++4=;F>FD+46+25CAD0A9=9)))2//)63EE=E()2**4CC*
@M03364:276:000000000-BLYN8:1:1101:10728:3244 2:N:0:1
GGACTACCAGGGTTTCTAATCCTGTTTGCTCCCCACGCTTTCGCACCTGAGCGTCAGTCTTCGTCCAGGGGGCCGCCTTCGCCACCGGTATTCCTCCAGATCTCTACGCATTTCACCGCTACACCTGGAATTCTACCCCCCTCTACGAGACTCTAGCTTGCCAGTTTCAAATGCAGTTCCCAGGTTGAGCCCGGGGATTTCACATCTGACTTAACAAACCGCCTGCGTGCCCTTTACGCCCAGTAATTCCG
+
CCCCCGGDFGGGGGGGGGGGGGGGGGGGGGF8CFGG@FGGGGGGGGGGFGCCFGGGGGF9FFGECFGGF,@FGDFEGGFD@GDCGGGGGCGGGEGF,9FFFGFFFFEF@+CFGGGGGEEEEGGE86=@FEFDGGFD9=@FGGGFGG6BC6EC6FF79D;,D7EFGGGFAADF,EDAFCC:C,?FGFFF,BFFGG*=CGGCCGGGAD7+:CFGGGGFFFGGD5A;<42<6@)7<77<F<E8>>(0CF?2**2
@M03364:276:000000000-BLYN8:1:1101:21637:3262 2:N:0:1
GGACTACTGGGGTTTCTAATCCTGTTTGCTCCCCACGCTTTCGCACCTGAGCGTCAGTCTTTGTCCAGGGGGCCGCCTTCGCCACCGGTATTCCTCCAGCTCTCTACGCATTTCACCGCTCCACCTGGAATTCTACCCCCCTCTACAAGACTCTAGCTGACCAGTTTCAAATGCAGTTCCCAAGTTAAGCTCGGGGATTTCACATCTGACTTAATCAACCGCCTGCGTGCGCTTTACGCCCAGTCATTCCG
+
BCBCC<EFEEEBCFCEGGCFGGGGFFDEGDFGGGGGGGGGGGCGGEGGGGGC@FBCCE9FEGGGFFGGGGGGGGGEFECGFGFEGFFGGGF<FGGGGGG,9?EFE,CFG4+=EGEFGGGG+@BFGGGGFEGG9FFGGGF:C8E=>ED>@,3DCFFA9EFGGF:CCCFFFGCFFFCGECFF?C,62?DCFFGGG5CGG*<CFFF7FF7+CFCCC+;FF7CF)2)30:(>?EFFGDD<92;EEE69*:FADF0
@M03364:276:000000000-BLYN8:1:1101:9779:3292 2:N:0:1
GGACTACCGGGGTTTCTAATCCTGTTTGCTACCCATGCTTTCGAGCCTCAGCGTCAGTTACAGACCAGACAGCCGCCTTCGCCACTGGTGTTCTTCCATATATCTACGCATTTCACCGCTACACATGGAGTTCCACTGTCCTCTTCTGCACTCAAGTTCCCCAGTTTCCGATGCACTTCTTCGGTTGAGCCGAAGGCTTTCACATCAGACTTAAGAAACCGCCTGCGCTCGCTTTACGCCCAATAAATCCG
+
CCCCCGGGGGGGGGGGGGGGGGGGGGGGGGFGFGGFGGGGGGGGGGGGGGGGGGGGGGGGGGGCFGGGGGGGGGGGGGGGFGGGGGGGGGGDGFAFGFGFGGGGGFFGGGGGGGGGGGGGGGGG,FFFFGFFFFGGGGCFGDCFGGGGGGGGGGGGC=@DDCGGGG9=@8>EGGGGGGGGGFGCEGGGGGGD5:BEFGGFC+@FFF7*29DFG++28CFFFGE=DFBF=DBAGGGFFFGGGE<AGGFEF4<
@M03364:276:000000000-BLYN8:1:1101:13175:3310 2:N:0:1
GGACTACACGGGTTTCTAATCCTGTTTGCTCCCCACGCTTTCGAGCCTCAGCGTCAGTTACAGACCAGAGAGCCGCCTTCGCCACTGGTGTTCCTCCATATATCTACGCATTTCACCGCTACACATGGAATTCCACTCTCCTCTTCTGCACTCAAGTCTCCCAGTTTCCAATGACCCTCCCCGGTTGAGCCGGGGGCTTTCACATCAGACTTAAGAAACCGCCTGCGCTCGCTTTACGCCCAATAAATCCG
+
CCCCCGGGGGGGCGECGGCFGFGGGGGGGGGGGGGGGGGGGGGFFGGGGGGGGGGGGGFCFFGGGGGGGGGGGGGGGGGFGGGGGGGGGGGGGGGGECGGGGGFGGGGGGGDFFGGGGGGGGFGF@9EF<FFFCFGGFGGGGGGGGGGGGGGGG89EFGGGGGGDFCGGGGGGGGCFGGGGGGGGEG6FFEGDGGGGEDGFCCCACGCDGGCGGFGGGGCAGFF<FFBFF@FDGG2@:EE=D:)2:8):C>
@M03364:276:000000000-BLYN8:1:1101:22880:3340 2:N:0:1
GGACTACTAGGGTTTCTAATCCTGTTTGCTCCCCACGCTTTCGAGCCTCAGCGTCAGTTACAGACCAGAGAGCCGCCTTCGCCACTGGTGTTCCTCCATATATCTACGCATTTCACCGCTACACATGGAATTCCACTCTCCTCTTCTGCACTCAAGTCTCCCAGTTTCCAATGACCCTCCCCGGTTGACCCGGGGGCTTTCACACCAGACTTAAGAAACCGCCTGCGCTCGCTTTACGCCCAATAAATCCG
+
CCCCCGGEFGGGFGGGGACCFGACFGG?CFGFFGGGGGGG@9FFFGD8<EFFGGFCEFE9<FCDGG?F@F<BFG7BFGGF@CGEECFGCFG,:CEGG8<,A5@F9EEGGEFF,EEFFDGGGCFG,9,AE,AEGGFFEFAGGDE?DD,,E;EFGDFGGDGG9DGG36E>AE9=?FFEF8=C=ECG<C>C,,6:*;>EEE:088,1)*:C6DCC:D+@+;CEBGD48F0..=)0*>*6B1CEGB077**)2>)
@M03364:276:000000000-BLYN8:1:1101:21081:3345 2:N:0:1
GGACTACACGGGTATCTAATCCTGTTTGCTCCCCACGCTTTCGAGCCTCAGCGTCAGTTACAGACCAGAGAGCCGCCTTCGCCACTGGTGTTCCTCCATATATCTACGCATTTCACCGCTACACATGGAATTCCACTCTCCTCTTCTGCACTCAAGTCTCCCAGTTTCCAATGACCCTCCCCGGTTGAGCCGGGGGCTTTCACATCAGACTTAAGAAATCGCCTGCGCTCGCTTTACGCCCAATAAATCCG
+
CCCCCFGGGGGGGGGGGGGGGGGGGGGGGGGGGGGGGGGGGGGGFGGGGGGGGGGGGGGGGGFGGGGGGGGGGGGGGGGGGGGGGGGGGGGGGGFGGGGGGCGGGGGGGGGGFGGGGGGGDGGGGFFGFGGGGFDGCGGGGGGGGGGFGGGGGGGGFGGCGFCGAEEFFGGGGGGFGGGGGGGGGGDDGCFEEGGGGGFGGGGGFF7?DGG=DGFCFGGGFGED6FFFF3:DCGG<*:E:CB?FGCFDGG<
@M03364:276:000000000-BLYN8:1:1101:17498:3348 2:N:0:1
GGACTACTAGGGTTTCTAATCCTGTTTGCTCCCCACGCTTTCGAGCCTCAGCGTCAGTTACAGACCAGACAGCCGCCTTCGCCACTGGTGTTCTTCCATATATCTACGCATTTCACCGCTACACATGGAGTTCCACTGTCCTCTTCAGCACTCAAGTTTCCCAGTTTCCGATGCACTTCTTCGGTTGAGCCGAAGGCTTTCACATCAGACTTAAGAAACCGCCTGCGCTCGCTTTACGCCCAATAAATCCG
+
CCCCCGGGGGGGGGGGGGGGGGGGGGGGGGGGGGGGGGGGGGGGFGGGGGGGGGCCGGGGGGGGGGGGGGCFG7@FGGGGGBFGGFGFGGGGGGGGGGGGGGFGGGDF7?@FGGGEGGGEGGGGGGFFEGGGGCFGDCFGGGFGGGGGF;88DBFGFGGGGGGGGGFDDEEGGGGGGFDG===8F6CFGGFC>66EGFFGGGGFFGGGGGGGGGC>DFGGDDA=(;=>@DDEGGGFFFGGEB?A<GA77D)
@M03364:276:000000000-BLYN8:1:1101:23775:3364 2:N:0:1
GGACTACTCGGGTATCTAATCCTGTTTGCTCCCCACGCTTTCGAGCCTCAGCGTCAGTTACAGACCAGAGAGCCGCCTTCGCCACTGGTGTTCTTCCATATATCTACGCATTTCACCGCTACACATGGAGTTCCACTGTCCTCTTCTGCACTCAAGTTTCCCAGTTTCCGATGCACTTCCTCGGTTGAGCCGAAGGCTTTCACATCAGACTTAAGAAACCGCCTGCGCTCGCTTTACGCCCAATAAATCCG
+
CCCCCGGGGGGGGGGGGGGGGGGGGGGGGGGGGGGGGGGGGGGGFGGFGFGGGGGGGGGG<DFFGGGG?CFGGGGGGGGGGGGDFGGGEFGGGGGGGAECFGGCFGFGGDGGGGGGGGGGG>9FF@EEF?EFGGFGGGGGGGGGGGGFGG83>DFDFGDE,EFGGGGGGGGG=EFCFGG,@ECCFECFGGFEC*3@5DFG>+EFFGD99?>E:D+:DGG>?*:@=)-)2)0:DGGFFFGEGF;5<28<DC8
@M03364:276:000000000-BLYN8:1:1101:15571:3368 2:N:0:1
GGACTACTAGGGTTTCTAATCCTGTTTGCTCCCCACGCTTTCGAGCCTCAGTGTCAGTTACAGGCCAGAGAGCCGCTTTCGCCTCCGGTGTTCCTCCATATATCTACGCATTTCACCGCTACACATGGAGTTCCACTGTCCTCTTCTGCACTCAAGTTTCCCAGTTTCCGATGCACTTCTTCGGTTGAGCCGAAGGCTTTCACATCAGACTTAAGAAACAGCCTGCGCTCGCTTTACGCCCAGTAAATCCG
+
CCCCCGGGGGGGGGGGGGGGGGGGGGGGGGGGGGGGGGGEFGEFGDGGGGGGGGG9FGGGGGDGGGFFGGGGCCGC@FGGGGGGGGEGCBFF@CEBF8FGG9EFGGGFEFGEGGGGGF:=+@?EGGFC5A=8EFFFGGGG4@9BA;,4EA8?D,6@BDGC;@8>FCDDCC8BEGFGGEGGG=+@F+;6A8BE+35:CDC@89:+?>+3**4+55:C+*<,*4/<)3(:5?):7D4>A?GG5>(0:D7?GG:
@M03364:276:000000000-BLYN8:1:1101:10380:3382 2:N:0:1
GGACTACCGGGGTTTCTAATCCTGTTTGATCCCCACGCTTTCGCACATCAGCGTCAGTTACAGACCAGAAAGTCGCCTTCGCCACTGGTGTTCCTCCATATCTCTGCGCATTTCACCGCTACACATGGAATTCCACTTTCCTCTTCTGCACTCAAGTCTCCCAGTTTCCAATGACCCTCCACGGTTGAGCCGTGGGCTTTCACATCAGACTTAAGAAACCGCCTACGCGCGCTTTACGCCCAATAATTCCG
+
CCCCCGGGGGGGGGGDGGGGGGGGGGGGGGGFGGGGGGGGGGGGGDGGGGGGGGGGGGGGFGFFCFFGGGFGGGECGEGDFFEGGGGGGGGDFGGGGGGGGFGGGGGGGGGGFGGGGGGGGGFGGGGGGFGFGAFGGGGGGGGGDF@DDCCFGGGGGGGGGGGGFAEGGGGGGGFGGGFGFGGGGGGGGGF8E>GGGGGGGDGGFGGGGGGGGDGGGF,CDEEF@FDFF33>CD7>F6ECEF05*C44CF<
@M03364:276:000000000-BLYN8:1:1101:22489:3393 2:N:0:1
GGACTACTAGGGTTTCTAATCCTGTTTGCTCCCCACGCTTTCGAGCCTCAGCGTCAGTTACAGACCAGAGAGCCGCCTTCGCCACTGGTGTTCCTCCATATATCTACGCATTTCACCGCTACACATGGAATTCCACTCTCCTCTTCTGCACTCAAGTCTCCCAGTTTCCAATGACCCTCCCCGGTTGAGCCGGGGGCTTTCACATCAGACTTAAGAAACCGCCTGCGCTCGCTTTACGCCCAATAAATCCG
+
CCCCCGGGGGGGGGGFGGGGGGGGGGGGGGGGGGGGGGGGGGFGGGGGGGGGGGGGGFGGGDGGGGFGGGGGGGGGDGGGGEGGGGGGGGGDEFFGGFGGCFGGGGGGGGGGGGGGGDGGGGGGGGGGG@FGGGGFFFGGGGGGGGGGGGGGGFGGGFAFGGGGGGGGGFFGG9,@FGGGGDGGGGGEFGGCEE>EEEGGFGGGFGGGGGGD>=CFCFGGFGFF@:9B@EEFGGFFFFGEGFFFFCFDGG3
@M03364:276:000000000-BLYN8:1:1101:9643:3403 2:N:0:1
GGACTACCGGGGTATCTAATCCTGTTTGCTCCCCACGCTTTCGAGCCTCAGTGTCAGTTACAGGCCAGAGAGCCGCTTTCGCCTCCGGTGTTCCTCCATATATCTACGCATTTCACCGCTACACATGGAATTCCACTCTCCTCTCCTGCACTCAAGTCTCCCAGTTTCCAATGCACACAATGGTTGAGCCACTGCCTTTTACATCAGACTTAAGAAACCACCTGCGCTCGCTTTACGCCCAATAAATCCGG
+
CCCCCG8@CGGGGGGGGGGGGGGGGGGGGGGGFEGGGGGGGGGGDDGGGGGGGGGGGGGGGFGGGGFGGGGGGGGGGEGGGGEDGGGGGGGGGFFGGGGGFFFGGGGG>EFGGGGGGGGGDFGG?FGGFDFGGGGFGGGGGGGGCFFFGGGGGG88FDFGGGG8@>7DEDFFGGDGFE:DFGGFFEF6EF6:FFGECCFGGF7FFGD772?:CFGC4CEC4CFEFB(05?B?DCG>>@EGCFFFGFF?CD9
@M03364:276:000000000-BLYN8:1:1101:20066:3458 2:N:0:1
GGACTACCGGGGTTTCTAATCCTGTTTGCTCCCCACGCTTTCGCACCTGAGCGTCAGTCTTTGTCCAGGGGGCCGCCTTCGCCACCGGTATTCCTCCAGATCTCTACGCATTTCACCGCTACACCTGGAATTCTACCCCCCTCTACGAGACTCTAGCTTGCCAGTTTCAAATGCAGTTCCCAGGTTGAGCCCGGGGATTTCACATCTGACTTAACAAACCGCCTGCGTGCGCTTTACGCCCAGTAATTCCG
+
CCCCCFGGGGGGGGGGGGGGGGGGGGGGGGGGGGGGGGGGGGGGGGGGGGGGGEGGGGGGGGGGGGGGGGGDGGGGGGGGGGGGGGGGGGGGGGGGGFGGGGGGGGGGGGGGGGGGGGGGGGGGGGGGGGGGGGGGGGGGGEECGGGDEGGCGGFGGGGGGGGGGGGGGGGGGGGGGGGGGCF5FFFGGGGGGGGGCEFGGGGFFGGGFGGGG7CGGFGGFGF??F>E<F>EGGFFF?CEGF?@G76<FG*
@M03364:276:000000000-BLYN8:1:1101:12032:3459 2:N:0:1
GGACTACAGGGGTTTCTAATCCTGTTTGCTCCCCACGCTTTCGAGCCTCAGCGTCAGTTACAGACCAGAGAGCCGCCTTCGCCACTGGTGTTCCTCCATATATCTACGCATTTCACCGCTACACATGGAGTTCCACTGTCCTCTTCTGCACTCAAGTTTCCCAGTTTCCGATGCACTTCTTCGGTTGAGCCGAAGGCTTTCACATCAGACTTAAGAAACCGCCTGCGCTCGCTTTACGCCCAATAAATCCG
+
CCCCCGGGGGGGGGGGGGGGGGGGGGGGGGGGGGGGGGGGGGGFFGGGGGGGGGGGGGGGGGGGGGGGGGGGGGGGGGGGGGGGGGGGGGGGGGGGGGGFGGGFGDGGGGGGGGGGGGGGFGGGCFBFGGGGGGGGGFGGGGGGGCEDFGGGGGFGGFADDDGGFBFFGEGGCGGGGGGGCFEGFG6@CFFGEGDGFGGGGGGGFGGGGCCC7DFGGGGGFGE=DFBB@EFEGGDFF?GGGF0)6D89@<)
@M03364:276:000000000-BLYN8:1:1101:13181:3467 2:N:0:1
GGACTACCAGGGTTTCTAATCCTGTTTGCTCCCCACGCTTTCGAGCCTCAGCGTCAGTTACAGACCAGAGAGCCGCCTTCGCCACTGGTGTTCCTCCATATATCTACGCATTTCACCGCTACACATGGAATTCCACTCTCCTCTTCTGCACTCAAGTCTCCCAGTTTCCAATGACCTTCCCCGGTTGAGCCGGGGGCTTTCACATCATACTTAAGAAACCGCCTGCGCTCGCTTTACGCCCAATAAATCCG
+
CCCCCGFFFGGGGGEGEEGGGGGGGCFGGGGGDCGGGGGGGFF8DGDFDGGFGGGGGGGFGGGFGCFGGC8FFGGDGCG@FEGGGGGGGGGGGGGGGGGGGGGAFDEFFGGDGGGGGFCEGGFFFG@EGFGGEEDFEGFGCECDFGCGCF8AFCE9@3>,9DCDAEEF8EEGGGGF,2DEGGGGFC+,5@C69ED>5CF6:DGFAFF+:FFGF7C7=4CC3*:;?F@B@E:ADD3271?:C5(8<D?BD99
@M03364:276:000000000-BLYN8:1:1101:9236:3475 2:N:0:1
GGACTACCGGGGTTTCTAATCCTGTTTGCTCCCCACGCTTTCGCACCTGAGCGTCAGTCTTTGTCCAGGGAGCCGCCTTCGCCACCGGGATTCCTCCACATCTCTACGCATTTCACCGCTACACCTGGAATTCTACCCCCCTCGACAAGACTCTAGCTGGCCAGTATCAGATGCAATTCCCGGGTTAAGCCCGGGGATGTCACATCTGACTCAACCAACCGCCTGCGTACGCTTTACGCCCAGTAATTCCG
+
C9BCCF@FEEG@C:BFF9C6,C<AFC9FED<FEE@EGGEGG<:@EGGC@EEDG7FFDF9F6FECFAFGGC,6@CG7FFFEGDG77,@7+@C=,CEFGG8<,E=F9B9AEGEGGF<ABBE>7FCG=:=F8,AD;DCD9,>EEE6+6@+88,@CFFF7D,@3:,43@7;,,;DC,E7,>,DCFC:8<C5<FCF=EGG*=C*=CCFGFC:17:77*7***/=E>C5<BF27(57>79F46,;CE><F:*647D9
@M03364:276:000000000-BLYN8:1:1101:16299:3501 2:N:0:1
GGACTACCGGGGTTTCTAATCCTGTTTGCTCCCCACGCTTTCGAGCCTCAGTGTCAGTTACAGGCCAGAGAGCCGCTTTCGCCTCCGGTGTTCCTCCATATATCTACGCATTTCACCGCTACACATGGAATTCCACTCTCCTCTCCTGCACTCAAGTCTCCCAGTTTCCAATGCACACAATGGTTGAGCCACTGCCTTTTACATCAGACTTAAGAACCCACCTGCGCTCGCTTTACGCCCAATAAATCCGG
+
CCCCCGFFFGFGGCCFFGGFGGGGGGGGFFFGGGGGGGGGGGGGGGGFFGCGGGFGGGGFFFGGGGGFCGGGGGGGGDFGGGGGCEGGFGGGGGGGGFGGGFG,@CFGGGGGGGGFGGGGGGGGFGGGFFFGGGGGGGG?FGFGGGGGGGGGFBF8DFGGGGGGGGGGFGGF?CFF,9@FGGGGGGFCFGGCFFCCGFGG9;7@;+*3;CDGFGGG*9C55>A62:>5(08AF3C;),=1:>3=F78CF<<
@M03364:276:000000000-BLYN8:1:1101:22236:3504 2:N:0:1
GGACTACAGGGGTTTCTAATCCTGTTTGCTCCCCACGCTTTCGAGCCTCAGCGTCAGTTACAGACCAGAGAGCCGCCTTCGCCACTGGTGTTCCTCCATATATCTACGCATTTCACCGCTACACATGGAATTCCACTCTCCTCTTCTGCACTCAAGTCTCCCAGTTTCCAATGACCCTCCCCGGTTGAGCCGGGGGCTTTCACATCAGACTTAAGAAACCGCCTGCGCTCGCTTTACGCCCAATAAATCCG
+
CCCCCGGGGGGGGGDGGFGGGGGGGGGGGGGGGEFEGGGGGGGGGGGGGGGGGGF,FFGGGGGGGEGGGGGGGGGGGGGGFGGGGGGGFEFGGGAEGGG9FGGGGGFGGGGGGGGGGGGGDGDFGCFGGFGGGGCFGGGDGGEFGEFGDCGFFGGGGGGGEGFGGFCFGGFFGGFDGGGDGEEGCGCGCGGGGG>EGCFFF>?DFC>DFGGFGG71CFGGDG5?DA03(5>EDDG<?(;?EB6FC*=<:C9
@M03364:276:000000000-BLYN8:1:1101:22309:3520 2:N:0:1
GGACTACAGGGGTTTCTAATCCTGTTTGCTCCCCACGCTTTCGCACCTGAGCGTCAGTCTTCGTCCAGGGGGCCGCCTTCGCCACCGGTATTCCTCCAGATCTCTACGCATTTCACCGCTACACCTGGAATTCTACCCCCCTCTACGAGACTCTAGCTTGCCAGTTTCAACTGCAGGTCCCAGGTTGAGCCCGGGGATTTCACATCTGACTTAACAAACCGCCTGCGTGCGCTTTACCCCCAGTAATTCCG
+
CCCCCDF,CFGGEGGFGAFGGGGGGGGFFGGCGEGFCCBFGFCF7FCFFFGGGGGGGGCFFGGFFEGGGGCEF7BECCGGFGGECFEDFGGFGA9FDFFGCGGCG9CFG7FGCFGGFCGEGC:<,AFGG?FGFEFG9D6FGEDF9D6+8@CGG9>CD;;,@DFGGG;,,D,3,:,,,=>FC?C5FF@74<C@=CE5*=FF:+47+2;7@DGGG7+;7CCCDGE61>9)(07;CCG9*)<8C::)7C/6C*2
@M03364:276:000000000-BLYN8:1:1101:18639:3531 2:N:0:1
GGACTACTCGGGTTTCTAATCCTGTTTGCTCCCCACGCTTTCGAGCCTCAGTGTCAGTTACAGGCCAGAGAGCCGCTTTCGCCTCCGGTGTTCCTCCATATATCTACGCATTTCACCGCTACACATGGAGTTCCACTGTCCTCTTCTGCACTCAAGTTTCCCAGTTTCCGATGCACTTCTTCGGTTGAGCCGAAGGCTTTCACATCAGACTTAAGAAACCGCCTGCGCTCGCTTTACGCCCAATAAATCCG
+
CCCCCGGGGGGGFGGFFFGGGGGGGFGGG9FFGGGGGGGGGGGGGGGGDFFFFGGGGGGGGGGGGGFGCGGEGGGGGGGFGGGGEFGG@=FGEGFCGGGGCFCDF<DDDG7FEEGCGC@CFGGGGG9EEFFGGGGGGGFC8EGGFCGGGGEFGGGFEGGG,EDFFG9DGEGGGGFFGF8,@EGDGCG?CE8+:@ECGGFGGGGGFGGGGGDCFGGGGGGDEGD(9;=D(/>>38*7A6CECB0FFGFFGGC
@M03364:276:000000000-BLYN8:1:1101:24513:3534 2:N:0:1
GGACTACCAGGGTATCTAATCCTGTTTGCTACCCATGCTTTCGAGCCTCAGCGTCAGTTACAGACCAGACAGCCGCCTTCGCCACTGGTGTTCTTCCATATAGCTACGCATTTCACCGCTACACATGGAGTTCCACTGTCCTCTTCTGCACTCAAGTTTCCCAGTTTCCGATGCACTTCTTCGGTTGAGCCGAAGGCTTTCACATCAGACTTAAGAAACCGCCTGCGCTCGCTTTACGCCCAATAAATCCG
+
CCCCCFFCGGEEEGGGGG9,CAFGGGGGGGG9FGGGGGGGG9FFFCGGGFG8F:CFDGFFGGGGGDFFGGGCE7F+@EFGFEGGGGCFFGGGGGGGEFGAEG,?EFEFDE=CFGGGGGDEC7EGFGGGGGGGGGGGGGGCE8>F,@DFEDED>FCEFGEDF9D,AFG9FE>EEGGF8FGGFGGEE>+=888@GC8E,@,4:<7=AFFGC>5CF@FCF9D6/@4>)*8?@FA>C4*)@1EE5),=C*@)1*)
@M03364:276:000000000-BLYN8:1:1101:16825:3549 2:N:0:1
GGACTACCAGGGTTTCTAATCCTGTTCGCTCCCCACGCTTTCGTCCATCAGCGTCAGTTAAGTCTTTGTAACCTGCCTTCGCTATCGGTGTTCTGAGTAATATCTATGCATTTCACCGCTACACTACTCATTCCAGCTACATCAAACTTACTCAAGACTAACAGTTTCAACGGCACGTTTATAGTTAAGCTATAACATTTCACCGCTGACTTGAAAGCCCGCCTACGGACCCTTTAAACCCAATAAATCCG
+
CCCCCGGGGGEGGGGGGGGGGGGGGGGGGGGFGGGGGGGGGGGGCGGGGGGGGGGGGGGGGGGCGGGGGGGGGGGGGGGGGGGGEFEGGGGGGGGGFGGGGGGGGGGGGGGGGGFFGEGGGGGGGDFGGGGGGGGGGGGGGGGCEBFGGFDGGDGGGGGGGGGGGGGGGGGGGGGGGGGFCFGGGGGGFGGFGGGCECGFGFGGFGGCCGGGGFGGGGGGDDEAAFF4<?DBGG<CFFGGGF@F;DF?FFC
@M03364:276:000000000-BLYN8:1:1101:18974:3564 2:N:0:1
GGACTACTGGGGTTTCTAATCCTGTTTGCTCCCCACGCTTTCGAGCCTCAGTGTCAGTTACAGGCCAGCGAGCCGCTTTCGCCTCCGGTGTTCCTCCATATAGCTACGCATTTCACCGCGACACATGGAATTCCACTCTCCTCTCCTGCACTCAAGTTTCCCAGTTTCCACTGCACACAATGGTTGAGCCACTGCCTTTTACAGCAGACTTAAGAACCCACCTGCGCCCGCTTCACGCCCAATAAATCCGG
+
CCC6@@,FGGF@FGCFG9,<C<CFEFEGGEEG@;@FC7,B,CF8FFEFFGEFGE<EFFGGFAFEGGGD,@+C7:@FG,B<C:FBE=>@C@:4EFDEC,FC,5,C@99CFGGGAFGFG+:CFE++4,C,:,,8;,3,6@B=,,,+63@>@8,+,,693,,8@EDG3E=DD9,5@E73,7++@,@@;8<123,<,@EGG9;E+*5***40*;+++2+5**4*)=A;(55)60))**+/26885)5=D77<F)1
@M03364:276:000000000-BLYN8:1:1101:8658:3580 2:N:0:1
GGACTACTAGGGTTTCTAATCCTGTTTGCTCCCCACGCTTTCGAGCCTCAGTGTCAGTTACAGGCCAGAGAGCCGCTTTCGCCTCCGGTGTTCCTCCATATATCTACGCATTTCACCGCTACACATGGAATTCCACTCTCCTCTTCTGCACTCAAGTCTCCCAGTTTCCAATGACCCTCCCCGGTTGAGCCGGGGGCTTTCACATCAGACTTAAGAAATCGCCTGCGCTCGCTTTACGCCCAATAAATCCG
+
CCCCCFGGGGGGFGGGGGGGGGGGGGGGGGGGGGGGGGGGGGGGGGGGGGGGGGGGGGGGGGGGGGGGGGGGGGGGDGGGGGGGGGGGGGGGGGGGGGGGGGGGGDGGGGGGGGGGGGGGGGGGGGGGFFGGGGGFGGGGGGGGGDGGGGGGCG8=ED;,,@DFFGGGGGFGGGGGFFGEGGEGGG67CGGGGGDGGGGCFGGGCGGC=DCFCGGFGGGCDGB?<F9:BEFFGGFC62CGG5:>FG79CC5
@M03364:276:000000000-BLYN8:1:1101:6857:3589 2:N:0:1
GGACTACTCGGGTTTCTAATCCTGTTTGCTCCCCACGCTTTCGCACCTGAGCGTCAGTCTTCGTCCAGGGGGCCGCCTTCGCCACCGGTATTCCTCCAGATCTCTACGCATTTCACCGCTACACCTGGAATTCTACCCCCCTCTACGAGACTCTAGCTTGCCAGTTTCAAATGCAGTTCCCAGGTTGAGCCCGGGGATTTCACATCTGACTTAACAAACCGCCTGCGTGCGCTTTACGCCCAGTAATTCCG
+
CCCCCFGDGGGGGGGGGGDGGGGGGGGGGGGGGGGEGGGGFGGGGEGGGGFFGGGCGGGGGGGFEGGGGGGGGEGGGGGGGGGGGFEGGEGGCFFFGFGG9FA,EFEGEGC@FFFGCGGDFGFFFGGGGGGGGGGF9F6CCEGGGGGGDEEGGG,@CFFGCFFFGEGCCFF,9EGGGGGGGGGG7FGGGGGGEDGGGE*9:FGGFGG>D>CCFFCCCCFGFGFFFF;EBE3@GCF29:CE75:)::?AGG*
@M03364:276:000000000-BLYN8:1:1101:16096:3597 2:N:0:1
GGACTACTGGGGTATCTAATCCTGTTTGCTCCCCACGCTTTCGAGCCTCAGCGTCAGTTACAGACCAGAGAGCCGCCTTCGCCACTGGTGTTCCTCCATATATCTACGCATTTCACCGCTACACATGGAATTCCACTCTCCTCTTCTGCACTCAAGTCTCCCAGTTTCCAATGACCCTCCCCGGTTGAGCCGGGGGCTTTCACATCAGACTTAAGAAACCGCCTGCGCTCGCTTTACGCCCAATACATCCG
+
CCCCCFGGGFGGGGGGGGGGFFGGGGGGGGGGGGGGGGGGGGGGGGGGGGGGGGGEGGGGGGGGGGGGGGGGGGGGGGGGGDGGGGGGGGGGGFGGFGGGFGGGGGGGGGGGGGGGGGECEGGGGGGGFFGGGGGGGGFGGGGGGGGFFFGFFF8,@EFGGFGCFGGG8E9AFFGFFFGDGGG6FEG?FGGGGEGGGGGGGCFGFC79FC6CF:77:56>>EED1F059;B>GGG27:EEG@:>F*/4CD9
@M03364:276:000000000-BLYN8:1:1101:6685:3641 2:N:0:1
GGACTACTAGGGTATCTAATCCTGTTTGCTCCCCACGCTTTCGAGCCTCAGCGTCAGTTACAGACCAGAGAGCCGCCTTCGCCACTGGTGTTCCTCCATATATCTACGCATTTCACCGCTACACATGGAGTTCCACTGTCCTCTTCTGCACTCAAGTCTCCCAGTTTCCAATGACCCTCCCCGGTTGAGCCGGGGGCTTTCACATCAGACTTAAGAAACCGCCTGCGCTCGCTTTACGCCCAATAATTCCG
+
CCCCCGGGGGGFGGGGFGGGGGGGGGGGGGGFGGGGGDFGGGGFGGGGGGDD:BCFFGGFGGGGGGGGFFFGGGGGGGGGGGGGGGFFFGGGGGGGGFGGGFCFGGGGEEGGGAFGGGGGGFGFGGGGGGGGGGGGGGGGGGGG99EFCFGGGGGFEGDDD@@FFECF,>EGFEGDDGCECEGCBE89CFGGGGGGCGCGC>C+488D4CGFGF77DCFG:E>@FF@A@>:.2C5>FFEGGFFFGGFFF>C
@M03364:276:000000000-BLYN8:1:1101:7633:3667 2:N:0:1
GGACTACCCGGGTATCTAATCCTGTTTGCTCCCCACGCTTTCGAGCCTCAGTGTCAGTTACAGGCCAGAGAGCCGCTTTCGCCTCCGGTGTTCCTCCATATATCTACGCATTTCACCGCTACACATGGAATTCCACCCTCCTCTCCTGCACTCAAGTCTCCCAGTTTCCAATGCACACAATGGTTGAGCCACTGCCTTTTACAGCAGACTTAAGAAACAACCTGCGATCGCTTTACGCCCAATAAATCCGG
+
CCCCCCF<<@@+F:FFGGFFGGFGFFGGCFGDEEGGGC7CDCFDEECFGGGGGFGGFGGGDDEFFGGGGC<@DGD@7@DFEDE7C<FFGGCGGGFGFEFGFFFCEFFFFGGCFGEF<?7@FGG?@FFEFAFFGFE:,>DFEFF+,ED?GFF8@EFGDFFE,>EFGCD,,@BD8BF83=@DFGD;F:@,@,6@,,,@CCGA>8C*3*;C7F9C8F7C9D,99A*-))()0:;)?788>7E*A)5FDF6?*>3
@M03364:276:000000000-BLYN8:1:1101:17145:3669 2:N:0:1
GGACTACCCGGGTTTCTAATCCTGTTTGCTCCCCACGCTTTCGAGCCTCAGCGTCAGTTACAGACCAGAGAGCCGCCTTCGCCACTGGTGTTCCTCCATATATCTACGCATTTCACCGCTACACATGGAATTCCACTCTCCTCTTCTGCACTCAAGTCTCCCAGTTTCCAATGACCCTCCCCGGTTGAGCCGGGGGCTTTCACATCAGACTTAAGAAACCGCCTGCGCTCGCTTTACGCCCAATAAATCCG
+
CCCCCGGGGGGGGGGGGDGGGGGGGGGGGGGGGGGGGGGGGGGGGGGGGGGGDGGGDFGGGGGGGGGGGGGGGGGGGGDFFGGGGGGGFFGDGGGGGGGGGGGGGFEFGGGCFGFGGGEGGDGGGGEGFADGGGGG9EGGGGGGGFEGFDDFGDGGFDEDFDGGFGGFGGAA@CGGGGGGDGEGGGGG<@DEEGDGD>8FGGGFAFFC*2CGFGFD7DCGEGFF0A>F9>:>DCDFF18C5B:@CD9AGG5
@M03364:276:000000000-BLYN8:1:1101:18258:3675 2:N:0:1
GGACTACAGGGGTATCTAATCCTGTTTGCTCCCCACGCTTTCGCACCTGAGCGTCAGTCTTTGTCCAGGGGGCCGCCTTCGCCACCGGTATTCCTCCACATCTCTACGCATTTCACCGCTACACATGGAATTCTACCCCCCTCTACAAGACTCTAGCTGACCAGTATCAGATGCAATTCCCGGGTTAAGCCCGGGGATTTCAGTTCTGACGCAATCAACCGCCTGCGTGCGCTTTACGCCCAGTAATTCCG
+
CCCC@@CDGGGGG@EGGFFFE<DAFFGEEG<<CFGGGG,@FGGGGGDFF@8FG:B@ECCCFFFGFGGGGGGD:FGGDCFGGGFGDGGG=7D,@FEEFCFBE@>945CBGEGG9F,<9=+6@FGFG8EFC<<AFFGGFGGGDEG+9EG,DDD+@C>;EFC9FFGGFA;,<EBCFGGCCAEFGG>*5CCF,,?8C5CE5C60;+++13@CG7*>DGGGGGC6>EFFF44B<3>:CCF29(*/2)160:F)*2*
@M03364:276:000000000-BLYN8:1:1101:22620:3723 2:N:0:1
GGACTACAAGGGTATCTAATCCTGTTTGCTCCCCACGCTTTCGCACCTGAGCGTCAGTCTTTGTCCAGGGGGCCGCCTTCGCCACCGGTATTCCTCCACATCTCTACGCATTTCACCGCTACACATGGAATTCTACCCCCCTCTACAAGACTCTAGCTGACCAGTATCAGATGCAATTCCCGGGTTAAGCCCGGGGATTTCACATCTGACTCAATCAACCGCCTGCGTGCGCTTTACGCCCAGTAATTCCG
+
CCCCCGGGGGGGGGGGGGGGGGGGGGGGGGGGGGGGDGGGGGGGGFGFFFFGGGGGGFFGGGFGFCCFGGGGGGGGGGGGGGGGGGGGGGGFGGCGGGGGGGFFDGGGGGGGGGGGGGGGGGCEGGCF8FFGGGGGFFGGGGGGGGGGGGGFFDFDGGGGGGGGGGEDGGGGGGGFGGFGGGGGGGGGFGGFGGDDGGGGGGGG67777FFFGGGGGGGGFGFD;A;A?EE><DC<F6E:E@BFFFF2CC6
@M03364:276:000000000-BLYN8:1:1101:5994:3739 2:N:0:1
GGACTACCCGGGTTTCTAATCCTGTTTGCTCCCCACGCTTTCGCGCCTCAGCGTCAGTTGCGAGCCAAAGAGCCGCTTTCGCCACTGGTGTTCCTCCATATCTCTACGCATTTCACCGCTACACATGGAATTCCACTCTTCTCTCTCGCACTCAAGTCTTCCAGTTTCAAATGACCCTCCCCGGTTGAGCCGGGGGCTTTCACATCAGACTTAAAATACCGCCTGCGCGCGCTTTACGCCCATTAATTCCG
+
CCCCCGGGGGGGGGGGGGGGFFGGGGGGGGFGGGGGGGGGDGEGGGG:FGFGGGGCFGGGGGECGC<FFF6@CEFGEFFC=CF:EFGGCFFE<FEFGD9FCA@BEEGGGCFEFGGGGGGGGD9E9EGGF=AEBFGGC,6?FGFG9,@8CEED8B,=EBCCFGGGGAFFDF,@9FA631@8CB88::*@?FF*;:5CCECEGGF+;*+2*8CFGG++++<C):83()(.->))9>DB4(C>EB(*2:=<CC*
@M03364:276:000000000-BLYN8:1:1101:15732:3743 2:N:0:1
GGACTACTGGGGTATCTAATCCTGTTCGCTCCCCACGCTTTCGAGCCTCAGCGTCAGTTACAGACCAGAGAGCCGCCTTCGCCACTGGTGTTCCTCCATATATCTACGCATTTCACCGCTACACATGGAATTCCACTCCCCTCTTCTGCACTCAAGTCCCCCAGTTTCCAATGACCCTCCCCGGTTGAGCCGGGGGCTTTCACATCAGACTTACGCAACCGCCCGCGCTCGCTTTACGCCCAATAAATCCG
+
@B@CC8FFFFFGCFEGGFGGGGDFGG9FGEGGGGGGECC@FFF<FGGGGCF,@@F@EFAEGGC,ED,E,66B@ECFGG@E==C7FCE8?F,FCG,<D<,,AF,54AEFECC=FFF?9FE+@FFF9,E8E=?FGGG:9>,AE8CD9ED9E8==8@,EC;,,>E6>DB;;:C>FGGGCF?F83B:+@536@FD5::E5=8C,;CC@+2;D49C+:+/*>/*;5>)(4:15(75)/936=<ECE51>7>9:FD)
@M03364:276:000000000-BLYN8:1:1101:20769:3746 2:N:0:1
GGACTACTCGGGTTTCTAATCCTGTTTGCTCCCCACGCTTTCGCACCTGAGCGTCAGTCTTTGTCCAGGGGGCCGCCTTCGCCACCGGTATTCCTCCAGATCTCTACGCATTTCACCGCTACACCTGGAATTCTACCCCCCTCTACAAGACTCTAGCTGACCAGTTTCAAATGCAGTTCCCAAGTTAAGCTCGGGGATTTCACATCTGACTTAATCAACCGCCTGCGTGCGCTTTACGCCCAGTAATTCCG
+
CCCCCGGGGGGGGGGGGGFGGGGGGGGGGGGGGGGGGGGGGGGGGGGGGFGGGGGGGFGGGGGGFGGGGGGGGGGGGGGGGGGGGGGDCGGFGGGGGGGGGGGGGGGGGGGGGGGGGGGGGGGGFGGGGGGGGGGGGGGGGGGGDFGGGFGGGDCFGGGGFGGCGGGGGGFGGGGCCEFGGGGGGGGGGGFDGGGGGG8FGGGGFGGGF7FGGFGGGGGFFDADFFFFFFEEGDC6@(ACEFFFGGFBC*2
@M03364:276:000000000-BLYN8:1:1101:22538:3787 2:N:0:1
GGACTACTAGGGTTTCTAATCCTGTTTGCTCCCCACGCTTTCGAGCCTCAGCGTCAGTTACAGACCAGAGAGCCGCCTTCGCCACTGGTGTTCCTCCATATATCTACGCATTTCACCGCTACACATGGAATTCCACTCTCCTCTTCTGCACTCAAGTCTCCCAGTTTCCAATGACCCTCCCCGGTTGAGCCGGGGGCTTTCACATCAGACTTAAGAAACCGCCTGCGCTCGCTTTACGCCCAATAAATCCG
+
CCCCCGGGGGGFDGEGGFGFFFDFEGGGGGGGGGGGGCFGGGG@G7FFGGGGGGGGGEFFGGGEE<AEGGGGGFGGGGGGGGGB=BFFFGFGEFFGCFGGG9EFGGGGGG7=FFAFGEFC@FGFFDFFFGGGGGGGFDFFFFGGFGFGGG@=EGG9EGDEEFDFFGGFGFDE8DFGGGGEGC=CFGDG?@FDGG58::FCC7CFFFFG4<<FF7DCFGGC>CB@;FFFFE33DD7)=<>:::?>C78<F41
@M03364:276:000000000-BLYN8:1:1101:20154:3844 2:N:0:1
GGACTACCCGGGTTTCTAATCCTGTTTGCTCCCCACGCTTTCGCACCTGAGCGTCAGTCTTTGTCCAGGGGGCCGCCTTCGCCACCGGTATTCCTCCAGATCTCTACGCATTTCACCGCTACACCTGGAATTCTACCCCCCTCTACAAGACTCTAGCTGACCAGTATCAGATGCAATTCCCGGGTTAAGCCCGGGGATTTCACATCTGACTCAATCAACCGCCTGCGTGCGCTTTACGCCCAGTAATTCCG
+
CCCCCGGGGGGGGGGGGGGGGGGGGGGGGGGGGGGGGGGGGGGGGGGGGFGGEGDEGGGGGGGGGGGGGGGGGGGGGGGGGGGGGGGGGGGGFFEFGGGGFEGG9EGGGGGGGGGGGEEDGGFGGGGGGGGFGGGFEFGGGGEFGFGFGCFGGGGGGGGGGGGGGGGGGGGGFGGGFF99CGDD:CFGGGGGGD8C5E?9CFGGFCFFGGGGGGGGDFFFBDFFFF05().)/CGAF2;EE3:F77=>GG4
@M03364:276:000000000-BLYN8:1:1101:21238:3879 2:N:0:1
GGACTACCGGGGTATCTAATCCTGTTTGCTCCCCACGCTTTCGAGCCTCAGCGTCAGTTACAGACCAGAGAGCCGCCTTCGCCACTGGTGTTCCTCCATATATCTACGCATTTCACCGCTACACATGGAATTCCACTCTCCTCTTCTGCACTCAAGTCTCCCAGTTTCCAATGACCCTCCCCGGTTGAGCCGGGGGCTTTCACATCAGACTTAAGAAACCGCCTGCGCTCGCTTTACGCCCAATAAATCCG
+
CCCCCGGGGGGGGGGGGGGGGGGGGGGGGGGGGGCEGGGGGGGGGGGGGGGFGGGGGGFGGGGGGGFGFGGEGGCGFFGGGG@CEAGGG@FGGGEGGGGGGFECAAF@EGGGGCFGGD>ECFFFGGGGFAF@FGGFGGGGGAEGGFGFFDGF888DFGFGFC?FFGGGGGGGFGDFDCGEGGG>FE>6CGGGGGGGGGGGFGGGF47C4CGGGGCGGGGGB5>;0A6:>F>5DDGD?1EGDF<)7CF>GG7
@M03364:276:000000000-BLYN8:1:1101:7620:3891 2:N:0:1
GGACTACCGGGGTATCTAATCCTGTTTGCTCCCCACGCTTTCGCACCTGAGCGTCAGTCTTTGTCCAGGGGGCCGCCTTCGCCACCGGTATTCCTCCAGATCTCTACGCATTTCACCGCTACACATGGAATTCTACCCCCCTCTACAAGACTCTAGCTGACCAGTATCAGATGCAATTCCCGGGTTAAGCCCGGGGATTTCACATCTGACTCAATCAACCGCCTGCGTGCGCTTTACGCCCAGTAATTCCG
+
CCCCCGGGGGGGGGGGGGGGFGGGGGGGGGGGGGGGGGGGGGGGGGGGGGGGGGGGGGGGGGGGGGGGGGGGGGGGGGGFGGGGGGGGFGGGGGGGGGGGGGGGGGGGGGGGGGGGGGGGCCDGGGGGGGGGGGGGGGGGGGGFGGGFGGGGGGGGGGGDGGGGGGGGFFGGGGGGGGGGGGGGGGGGGG6:CGGG5EFGGGGGA6FGGGFGGGGGGGGGFGD2:>>E?D@FDDGFFFGDG>?@GGB9FF9
@M03364:276:000000000-BLYN8:1:1101:17478:3897 2:N:0:1
GGACTACTGGGGTTTCTAATCCTGTTTGCTCCCCACGCTTTCGCACCTGAGCGTCAGTCTTTGTCCAGGGGGCCGCCTTCGCCACCGGTATTCCTCCAGATCTCTACGCATTTCACCGCTACACCTGGAATTCCACCCCCCTCTACGAGACTCAAGCCTGCCAGTTTCAAATGCAGTTCCCGGGTTGAGCCCGGGGATTTCACATCTGACTTAACAGACCGCCTGCGTGCGCTTTAACCCCACTAATTCCG
+
CCCCCGGGGGGGGGGGGGGGGGGGGGGGGGGGGGGGGGGGGGGGGGGGFFFCFGGEGGGGGFGFGGGGGGGCEGGGGGEGGG=FGGGDFFGGGFFGFDGFGGFFGGGGGGGGGGGGGGGGGGGFGFFGG8FFFGFGFGGGGDGGGGGDCCE7FFGF,@DEGF6B:>FG:E;EGGG?<755D5>CF5CGCEG=CECEGD*+;:CG8<F777D+1++30CE5)*0(-8;),07<57>2*)2A5>()*9@:CG*
@M03364:276:000000000-BLYN8:1:1101:21252:3922 2:N:0:1
GGACTACAGGGGTTTCTAATCCTGTTTGCTCCCCACGCTTTCGCACCTGAGCGTCAGTCTTTGTCCAGGGGGCCGCCTTCGCCACCGGTATTCCTCCACATCTCTACGCATTTCACCGCTACACATGGAATTCTACCCCCCTCTACAAGACTCTAGCCTGCCAGTTTCGAATGCAGTTCCCAGGTTGAGCCCGGGGATTTCACATCCGACTTGACAGACCGCCTGCGTGCGCTTTACGCCCATTAATTCCG
+
CCCCCGGGGGGGGGGGGGGGGGGGGGGGGGGGGGGGGGGGGGGGGDGGGGGGGGGGGGGGGGGGGGGGFGGGGGGGGGGGGGCGGGGGGCGGGCGGF@FFFGGGFFGGGGGDGGGGGGEGGGGGGGGCFEF8FEGFGFGGGGEGCFFCFGGGGGGGGGGFFGGGGGGGCFGGGGGGG<ECCFGGGGG,CEGGGGGG5EGFGFG7+;CDGGGGF>CCFFGGFE:<6>;E?>5)1>CAFBGCE>06C>@BGG*
@M03364:276:000000000-BLYN8:1:1101:24245:3945 2:N:0:1
GGACTACTCGGGTTTCTAATCCTGTTTGCTCCCCACGCTTTCGAGCCTCAGCGTCAGTTACTGACCAGAGAGCCGCCTTCGCCACTGGTGTTCCTCCATATATCTACGCATTTCACCGCTACACTTGGAATTCCACTCTCCTCTTCTGCACTCAAGTCTCTCAGTTTCCAATGACCTTCCCCGGTTGAGCCGGGGGCTTTCACATCATGCTTCAGAAACCGCCTGCGCTCCCTTTATGCCCAATAATTCCG
+
CCCBCFDFCF7CFF7C<EEFF9FACFGGGGGF<FF+CEGEGGGCEC@FDF<F+6C:@FGGG,6<FG8F,,:BFE:8CFGF7:B,?A6FEC<CD,CCF8<<@,9,:9F,8=?BFGF,FE7=4>:E,A9FF,<?;,9?@8>F8,,+>;@DF,6=,=EFEGGG9EDGFFG,,@,,6@A8,26@@D>+@>8,,,63@:>;**=8++=CB6++++=+2;++12A6A*),65()()25;7961)+?:6?FD>=5CF*
@M03364:276:000000000-BLYN8:1:1101:5391:3959 2:N:0:1
GGACTACCAGGGTTTCTAATCCTGTTTGCTCCCCACGCTTTCGCACCTGAGCGTCAGTCTTTGTCCAGGGGGCCGCCTTCGCCACCGGTATTCCTCCAGATCTCTACGCATTTCACCGCTACACCTGGAATTCTACCCCCCTCTACAAGACTCTAGCTGACCAGTTTCAAATGCAGTTCCCAAGTTAAGCTCGGGGATTTCACATCTGACTTAATCAACCGCCTGCGTGCGCTTTACGCCCAGTACTTCCG
+
CCCCCGEGGFGGFEFGGGGFGGGGGGGGGGGGFGGGGGGGGGGGGGGGGGGGCFGEGGGGGCFGGGGGGGGGGGDGGGGGG>FGGGGGGDGGGGGGGFGDEGGGGGGFGGGEGGGGGGGGEGGGGGFFGGGCGFGGFGGGGGGCEGGGDEBFFGCFGGG9BFGGGFCFGF,3259AE,=D,;CD@>ACFG,8?CGGCE8=>FGG6CFFGGCC>1:FFCGFFD),28:B;BABGDD<6?EG5>?FF7=):D9
@M03364:276:000000000-BLYN8:1:1101:6526:3965 2:N:0:1
GGACTACTGGGGTATCTAATCCTGTTTGCTCCCCACGCTTTCGAGCCTCAGCGTCAGTTACAGACCAGAGAGCCGCCTTCGCCACTGGTGTTCCTCCATATATCTACGCATTTCACCGCTACACATGGAATTCCACTCTCCTCTTCTGCACTCAAGTCTCCCAGTTTCCAATGACCCTTCCCGGTTGAGCCGGGGGCTTTCACATCAGACTTAACAAACCGCCTGCTCTCGCTTTACGCCCAATAAATCCG
+
CCCCCGG9<FGDCCACFFGGGGGGGGFCDFGGGGGE:@CGGGE,CE:EFGEFGFGEGGFFC9F<FDC<FECFGGGGGGGGGGEEGGEFFFFEFFGF845CFEEAFFFFGGGDFGCEA@CEFFFC9FCFGEGGDGFF98DFFGGD9E9,>=EFCFF,C=E9DCF,8C=CCE,,@EFF,,,6,36CGGGGCCB8+@@EGGGFGG77BFC4*9CDF7++:/:*)*:7:A(;5=838D*/13:@E>152>6<?C7
@M03364:276:000000000-BLYN8:1:1101:22960:3976 2:N:0:1
GGACTACTGGGGTTTATAATCCTGTTTGCTCCCCACGCTTTCGCACCTGAGCGTCAGTCTTCGTCCAGGGGGCCGCCTTCGCCCCTGGTATTCCTCCAGCTCTCTGCGTATTTCACCGCTACACCTGGACTTCTACCGCCCTCTACGAGACTTTAGCTTGCCAGTTTCAAATGCAGTTCCCAGTTCGCGCTCGGGGATTTCACACCTGACTTAACAAACCGCCTCCGTTCGCTTTACGCCCATTAATTCCG
+
A-@8A<,,CEEC:FF,CA,EFGGAEC,<@FC<DEFECC7FFFF,B++;C,;@BF:,@EF9F<,,8,66,B::+@7FG@C,,B,,+9D7:BA9C,,:?=E==,,5,,,@+6499,59B:C=>@EE8E83,,88CD;,3++68=?G,@EE+@++,7,,,,,6>,38D,@>,@;3,3,@,@:,,3:,7,;*4>**=*=*1B*=@++2)*2***2;+++;CCFCA*)(-)(8))0:37><42C55),07:@<7C*
@M03364:276:000000000-BLYN8:1:1101:16213:3986 2:N:0:1
GGACTACTAGGGTATCTAATCCTGTTTGCTCCCCACGCTTTCGAGCCTCAGCGTCAGTTACAGACCAGAGAGCCGCCTTCGCCACTGGTGTTCCTCCATATATCTACGCATTTCACCGCTACACATGGAATTCCACTCTCCTCTTCTGCACTCAAGTCTCCCAGTTTCCAATGACCCTCCCCGGTTGAGCCGGGGGCTTTCACATCAGACTTAAGAAACCGCCTGCGCTCGCTTTACGCCCAATCAATCCG
+
CCCCCGGGGGGGGGGGGGGGGFGGGGGGGGGGGGGGGGGGGGGGGGGGGGGGGGGGGGGGGGGGGGGGCGGGGGGGGEGGGGGGGGGGGFGGGGFGGGGGFGGGGFGFGGEGGGGGGGGGGGGGGC@FGFGGGFGGGGGGGGGGGGGGGGC8DFDGFGGGGGDCFGGGGGGGG9,@FFGCEEGCFECEFC867CGG5EGGGFEFFFGFCFGGGFFFCFGC5EFFFA9>>:A>GCG<FFGGCD?F*9FAGG7
@M03364:276:000000000-BLYN8:1:1101:11257:3991 2:N:0:1
GGACTACCGGGGTTTCTAATCCTGTTTGCTCCCCACGCTTTCGCACCTGAGCGTCAGTCTTCGTCCAGGGGGCCGCCTTCGCCACCGGTATTCCTCCAGATCTCTACGCATTTCACCGCTACACCTGGAATTCTACCCCCCTCTACGAGACTCTAGCTTGCCAGTTTCAAATGCAGTTCCCAGGTTGAGCCCGGGGATTTCACATCTGACTTAATCAACCGCCTGGTTGCGCTTTACGCCCAGTAATTCCT
+
CCCCCGFDFGGGGGGGGGGGGGFGGGGGGGGGGGGGGGFGFEFGDGGGGGGGGGGGGFFFGGGGDGGGFF7C:FFGGGGGF>FEGGGGGGGFGFFGG8E<=FFFGGGFGGGGFFFFFCDGGGGF,:DFGGGGGGGGE@BCGGECE@B6BGEGGGFGGGGFFFFGGGG9;>,?CFGFGGGGGEG5F?FCC@BFE:E5*;E?>F9F+*32++0;C;1+2;CFFGD:()(1-))0CDGF4(88:),9:*96D>*
@M03364:276:000000000-BLYN8:1:1101:6583:3997 2:N:0:1
GGACTACTGGGGTTTCTAATCCTGTTTGATCCCCACGCTTTCGCACATCAGCGTCAGTTACAGACCAGAAAGTCGCCTTCGCCACTGGTGTTCCTCCATATCTCTGCGCATTTCACCGCTACACATGGAATTCCACTTTCCTCTCCTGCACTCAAGTCTCCCAGTTTCCAATGCACACAATGGTTGAGCCACTGCCTTTTACATCAGACTTAAGAAACCACCTGCGCTCGCTTTACGCCCAATAAATCCGG
+
CCCCCDFGFGGGFGEGGGGGGGGGGGGGGGGGGGCGGGGGG9FCCFEFGGGGGGCFGGGDGGGFGGGGFFGGGGGGGGGGGGGDCFEFGGGGGGGGGC<EB9EGGGGGGGGGGGGGGDEGGGGGCFFGFFGGFEGFFGDGEGFDD@EG88834DEGE,696@DGGGFGGGDFGFFDGDC?EGGGGGGFGGGGGCGGGGFFGFFGFF?FFFCFG>D>>F8:AEAEF>4@A?B):7C/?=ECG)6FFGFFGGD
@M03364:276:000000000-BLYN8:1:1101:24448:3999 2:N:0:1
GGACTACAAGGGTTTCTAATCCTGTTTGCTCCCCACGCTTTCGAGCCTCAGTGTCAGTTACAGGCCAGAGAGCCGCTTTCGCCTCCGGTGTTCCTCCATATATCTACGCATTTCACCGCTACACATGGAATTCCACTCTCCTCTCCTGCACTCAAGTCTCCCAGTTTCCAATGCACACAATGGTTGAGCCACTGCCTTTTACATCAGACTTAAGAAACCACCTGCGCTCGCTTTACGCCCAATAAATCCGG
+
CCCCCGGG@FGGGGGGGCFFFFDGGGGGGGGGGGFFGGGGGGGGGGGGGGGGGGGGGDGFGGGGGEG<FFGGGGGGED7FFGGG7EFGGGCFGGGGGGCFFGGGGGGGGG>GGGGGGGDGEDGGGGGGFGGGGGGGFGCFFFGGG,68EEFG8FGGGGGGGGGGGFGGGGGGGGGGGGGGGGGGGG8@FFGGGGGGGGGGGGGFF8C59*?8CGGGCFGFF7AB@FA>AF45DCCEBDGGC:@FGGFCFG:
@M03364:276:000000000-BLYN8:1:1101:20814:3999 2:N:0:1
GGACTACAGGGGTTTCTAATCCTGTTTGCTACCCATGCTTTCGAGCCTCAGCGTCAGTTACAGACCAGACAGCCGCCTTCGCCACTGGTGTTCTTCCATATATCTACGCATTTCACCGCTACACATGGAGTTCCACTGTCCTCTTCTGCACTCAAGTTCCCCAGTTTCCAATGACCCTCCCCGGTTGAGCCGGGGGCTTTCACATCAGACTTAAGAAACCGCCTGCGCTCGCTTTACGCCCATTAAATCCG
+
CCCCCGGGFGGGGGGGGGGGGGGGGGFGGGGGGGGGGGGGGGGGGGGGGGGGGGGGGGGGGGGCFGGGG<@FFGGGGGGGGGGGGGGGEEFGGFGGGGGFGGGGGGFGGGGGGGGFGGGGFCFGC:FGGFFGGGGGGFGGGGGGDFFGF,EDGGEF@F,,EEDEFGGGGAGGG99@FFG68CG6F+@9<E,3+@CC7EFGD8,++*+288CCC++=+6CC3E8;;5()6=>37DF<F1CEE3(1::*):69
@M03364:276:000000000-BLYN8:1:1101:5905:4000 2:N:0:1
GGACTACTAGGGTTTCTAATCCTGTTTGCTACCCATGCTTTCGAGCCTCAGCGTCAGTTACAGACCAGACAGCCGCCTTCGCCACTGGTGTTCTTCCATATATCTACGCATTTCACCGCTACACATGGAGTTCCACTGTCCTCTTCTGCACTCAAGTCTCCCAGTTTCCAATGACCCTCCCCGGTTGAGCCGGGGGCTTTCACATCAGACTTAAGAAACCGCCTGCGCTCGCTTTACGCCCAATAAATCCG
+
CCCCCGGGGGGGGGGGGGGGGGGGGGGGGGGGGGGGGGGGGGGGGGGGGGGGGGGGGEFGGGGGGFDFGGFGGGGGGGGGGGGGGGGGFGEFGGGGGGGGGGGFGGGGDGGGGGGGGGGGGGFGGF<FFGGGGGGGGGGGGFGGGGGFFCFFE,>8CF,;EFGGFGCGGGGGGGGCCEGEGEEGGG>FGGFEGG>EGEGCF>?CFDFGGGGGGG8=CDGGFGFFDF0595;>D7C):1C>E@()7>?AGG<
@M03364:276:000000000-BLYN8:1:1101:7482:4006 2:N:0:1
GGACTACACGGGTATCTAATCCTGTTTGCTACCCATGCTTTCGAGCCTCAGCGTCAGTTACAGACCAGACAGCCGCCTTCGCCACTGGTGTTCTTCCATATATCTACGCATTTCACCGCTACACATGGAGTTCCACTGTCCTCTTCTGCACTCAAGTTTCCCAGTTTCCGATGCACTTCTTCGGTTGAGCCGAAGGCTTTCACATCAGACTTAAGAAACCGCCTGCGCTCGCTTTACGCCCAATAAATCCG
+
CCCCCGGGGGGGGGGGGGGGGGGGGGGGGGGGGGGGGGGGGFEGGGGGGGGGGGGGGGGGGGGGGGGGFGGGGFGEFGGEFGGGGGGGGGGGGGGGGGGGGGGGGGGGGGGGGGGGGGGGEDFCGGGGFGGGGGGGGEFFGEDFGFCGGGGGGGGGGFGGGGGFFGFGGEEGGGGGGFGGGGGGGGGGGGGGGGGGGGGGGGGGFFGGGGFC@+++BFFFEDFFDFFB=EBDDF3)8;GGGE0ACGFFGGC
@M03364:276:000000000-BLYN8:1:1101:22841:4012 2:N:0:1
GGACTACACGGGTTTCTAATCCTGTTTGCTCCCCACGCTTTCGAGCCTCAGCGTCAGTTACAGACCAGAGAGCCGCCTTCGCCACTGGTGTTCCTCCATATATCTACGCATTTCACCGCTACACATGGAATTCCACTCTCCTCTTCTGCACTCAAGTCTCCCAGTTTCCAATGACCCTCCCCGGTTGAGCCGGGGGCTTTCACATCAGACTTAAGAAACCGCCTGCGCTCGCTTTACGCCCAATAAATCCG
+
CCCCCGGGGGGGGGGGGGGGGGGGGGGGGGGFGGGDGGGGGGGGGGGGGGGGGEFGGGGGGGGGGGFGGGGGGGGGGGGGGGGGGGGGGGGGGFGGGGGGGGGGGGGDGGGCFGGGGGGGCEGGGFGGGFGGGGGGGGGGGGGGGG9FGGG=8EGGGGCCFGGCFGFGGGGGGFGGGFGGGGGGGG>77CGGGGGGDCC68DFF@F>FFFG+C7FFD4CC>E:26A9>6EEEGFGAFBEGGFBFFFFFG4)
@M03364:276:000000000-BLYN8:1:1101:12218:4059 2:N:0:1
GGACTACTAGGGTTTCTAATCCTGTTTGCTCCCCACGCTTTCGCACCTGAGCGTCAGTCTTTGTCCAGGGGGCCGCCTTCGCCACCGGTATTCCTCCAGATCTCTACGCATTTCACCGCTACACCTGGAATTCTACCCCCCTCTACAAGACTCTAGCTGACCAGTTTCAAATGCAGTTCCCAAGTTAAGCTCGGGGATTTCACATCTGACTTAATCAACCGCCTGCGTGCGCTTTACGCCCAGTAATTCCG
+
CCCCCGFFGGGGGGGGGGGGGGGGGGGGGGGGGGGGGGGGGGEGGGGGFGGGGGGGGGFGGGGGEGGGGDGGGGEGGGGGGGECFFFGGGGFGDGGGGGGGGFGGGGGFGGGGGCFGGGGGGGGGGGFGGGFGFGGGGGGGGGGGGGGGGGGG9=E9@FDFGGGGGGGGGGFFGGGAEFA?FBFGCGGGG96CEEG5EGGGGFCC0:C88DGC@FCFFGGFGF?@A9)6:>ECDGA?<5CE>?FCCFFGG6
@M03364:276:000000000-BLYN8:1:1101:23086:4082 2:N:0:1
GGACTACTCGGGTATCTAATCCTGTTTGCTCCCCACGCTTTCGCACCTGAGCGTCAGTCTTCGTCCAGGGGGCCGCCTTCGCCACCGGTATTCCTCCAGATCTCTACGCATTTCACCGCTACACCTGGAATTCTACCCCCCTCTACAAGACTCTAGCTTGCCAGTTTCAAATGCAGTTCCCAATTTAAGCTCGGGGATTTCACATCTGACTTAACAAACCGCCTGCGTCCGCTTTACGCCCAGTAATTCCG
+
CCCCCGGFFGGGGGGGGGGGGGGGGGGGGGFGGGGGGGGGGGGGGGGGFFFFGGGGGGGGEFGFFFGGEEE@:FGGGGGGGGGGGGGGGGFGGGGGG<FFGFFGGGGGGCGGFGGGGDGEGGGCEFGGGGGFGGG9,8>FE8EDFGG93:,?FGFC;D5:DGGGG;EF7EBC,5<ECCGFFGF6FEF:,>DGGGG=*CF98+=:BCC:>FGCG7>CFGGGEG::;F;5(2))9CG<F:ECEB0777@AGD6
@M03364:276:000000000-BLYN8:1:1101:18889:4104 2:N:0:1
GGACTACTGGGGTTTCTAATCCTGTTTGCTACCCATGCTTTCGAGCCTCAGCGTCAGTTACAGACCAGAGAGCCGCCTTCGCCACTGGTGTTCCTCCATATATCTACGCATTTCACCGCTACACATGGAATTCCACTCTCCTCTTCTGCACTCAAGTCTCCCAGTTTCCAATGACCCTCCCCGGTTGAGCCGGGGGCTTTCACATCAGACTTAAGAAACCGCCTGCGCTCGCTTTACGCCCAATAAATCCG
+
CCCCCGGGFGGGGGGGGGGGGGGGGGGGGGGGGGGGGGGGGGGGGGGGGGGGGGG:FFGGGGGGGGGGGGGGGGGGGGGGGGGGGGGGGGGGGGDFFFGGGGGGFGGGGGGGGGGGGEFEFFFGFFGGF?FGGGGGGGGGFGFG,;EFDDFGGGGGGGGG=FGGFGGFADFG83E8DA?EGEGGGGGGGGGGCEGGGGFED@FD88CFFGGGGGGGGGGGFGFFFFBFFDFFG3C4F?G>C36F67@BCG7
@M03364:276:000000000-BLYN8:1:1101:21889:4115 2:N:0:1
GGACTACTAGGGTATCTAATCCTGTTTGCTCCCCACGCTTTCGAGCCTCAGCGTCAGTTACAGACCAGAGAGCCGCCTTCGCCACTGGTGTTCCTCCATATATCTACGCATTTCACCGCTACACATGGAATTCCACTCTCCTCTTCTGCACTCAAGTCTCCCAGTTTCCACTGACCCTCCCCGGTTGAGCCGGGGGCTTTCACATCAGACTTAAGAAACCGCCTGCGCTCGCTTTACGCCCAATAAATCCG
+
@CCCCGGGGGGFGGGGGGGGGGGGGGGGGGGGGEGDGCGGGFEDGGGGF,FCFGGGGGGGGGGGGGGGGGGDGGG>EGEGGGBFGEFFFGGGGCEGGDFCFF@DFGGGF:,CFGGEFFC@FFFGFGF@F<9FAGFGGGGG8FGGGGGDGGGGGCF8@AFDFCFDA,;6=D,EEFFFGGC8CECEGGG,?CCEGCE*9CG82:C>>8:FF<F7CGG=FFGGEG3?2A9B0A3>D/99*(;5>>:FFG497>C
@M03364:276:000000000-BLYN8:1:1101:25934:4134 2:N:0:1
GGACTACAAGGGTTTCTAATCCTGTTTGCTCCCCACGCTTTCGCACCTGAGCGTCAGTCTTTGTCCAGGGGGCCGCCTTCGCCACCGGTATTCCTCCACATCTCTACGCATTTCACCGCTACACCTGGAATTCTACCCCCCTCTACAAGACTCTAGCCTGCCAGTTTCGAATGCAGTTCCCAGGTTGAGCCCGGGGATTTCACATCCGACTTGACAGACCGCCTGCGTGCGCTTTACGCCCAGTAATGCCG
+
CCCCCGGGGGGGGCFGFGG9FCFFFGAFGGGGGGGGGGGGGGGGGGDFEFGFD:FGDGGFGCFFEDEFFDEGGGEGGGGGGGDGGGDDGEBFFBAFGEFFGFGFGGEFGG@CEGAFFGDGFGGGGGFGC,CDCFGGFGGCEE>FGFDCEFGCGGDGGGCGGFGGFG9B5>6DCFFC,@FFGGFFFFGGGDFGGGGDEC,A7CGGCGGGDD33*;<:CFGG3*2/3;9:1@D>DD*6BBE>*039C*6)*21
@M03364:276:000000000-BLYN8:1:1101:25736:4164 2:N:0:1
GGACTACTGGGGTATCTAAACCTGTTTGCTCCCCACGCTTTCGAGCCTCAGTGTCAGTTACAGGCCAGAGAGCCGCTTTAGCTTCCGGTGTTCCTCCATATATCTATGCATTTCACCGCTACACATGGAATTCCACTCTCCTCTCCTGCACTCAATTCTCCCAGTTTCCAATGCACACAATGGTTGAGCCCCTGCCTCTTACATCAGACTTAAGAAACCACCTGCGCTCGCCTTACGCCCAATAAACTCGG
+
C<CCC,F<FFGD@BECEG,,CFG8FGGGGGGGGG,6@EG7FD>FFGBAFGD@EDFGGGGGGGFEG7F@FC,@CD7@7B@,:C,,:<@CC+BB?5,C=FECDF;AE<,9E<A5C?<,ECCEE7:8C9<FFEFFFDFF98FFFG,=@EE>,,@=8?8,C;7@E88DFDBEC33,6,,@9DC?A>>7=@8?8,686+@,9,@9C@<CCG6?C+2<D7+2CF,7*CAC59=B@?4)::2()(4**:3;C>*);7*
@M03364:276:000000000-BLYN8:1:1101:15306:4186 2:N:0:1
GGACTACCCGGGTATCTAATCCTGTTTGCTCCCCACGCTTTCGAGCCTCAGTGTCAGTTACAGGCCAGAGAGCCGCTTTCGCCTCCGGTGTTCCTCCATATATCTACGCATTTCACCGCTACACATGGAATTCCACTCTCCTCTTCTGCACTCAAGTCTCCCAGTTTCCAATGACCCTCCCCGGTTGAGCCGGGGGCTTTCACATCAGACTTAAGAAACCGCCTGCGCTCGCTTTACGCCCAATAAATCCG
+
CCCCCGFFGGGGGDGGGGGGGGGGGGGGGGGGGGGGGGGGGGGGGGGGGGGGGGGGGGGGGGGGGGGGGGGGGGGGGGDGGGGGGGG>FGGGGGGGGGGGGGGGGGGFGGGGGGGGGGGGGGGGGGGGFFGGGGGGGGGGGGGGGGGGGGGGGGFGFGGGGGGGFFGGGGGGGGGGGGGGECEGGGDDGGGGGGGGGGGGFCEGAFGDFDC7FGFGGFGGEGFFFFFFBF@EGG36FBGGE>()9>F):C5
@M03364:276:000000000-BLYN8:1:1101:18201:4189 2:N:0:1
GGACTACCCGGGTTTCTAATCCTGTTTGCTCCCCACGCTTTCGAGCCTCAGCGTCAGTTACAGACCAGAGAGCCGCCTTCGCCACTGGTGTTCCTCCATATATCTACGCATTTCACCGCTACACATGGAATTCCACTCTCCTCTTCTGCACTCAAGTCTCCCAGTTTCCAATGACCCTCCCCGGTTGAGCCGGGGGCTTTCACATCAGACTTAAGAAACCGCCTGCGCTCGCTTTACGCCCAATAAATCCG
+
CCCCCGFEGGGGGGGGGGGGGGGGGGGGGGGCFGGGGGGGGGGGGGGGGFGGGGGGGGGGGGCGGGGGGGGGGGGDGGGFGGGGGGGGGGGGGGGGGGGGGGGGGFGGGGGGGGGGGGGGGGGGGGFGGGGGGCFGFGGGDFGGGGGDGGGGGFFGGGFCFGGGGGGGGGFFGFGGGGGGGGGEGGGFGGGG>CEGGCCFGGGGFGFGGGGGFGGGGCCFDGB<DF;E28>DGGC4@?CDE><FGDF9>F7
@M03364:276:000000000-BLYN8:1:1101:17663:4193 2:N:0:1
GGACTACAGGGGTTTCTAATCCTGTTTGCTCCCCACGCTTTCGCACCTGAGCGTCAGTCTTCGTCCAGGGGGCCGCCTTCGCCACCGGTATTCCTCCAGATCTCTACGCATTTCACCGCTACACCTGGAATTCTACCCCCCTCTACGAGACTCTAGCTTGCCAGTTTCAAATGCAGTTCCCAGGTTGAGCCCGGGGATTTCACATCTGCCTTAACAAACCGCCTGCGTCCGCTTTACGCCCAGCAATTCCC
+
CCCCCGGGGGGGGGGGGGGGGGGGGGGGGGGGGGGGGGGGGGGGGGGGFGGGGGGGGG@FEGGFGGGGCGGGGGFGGGGGGGGGGGGGCFFGGGGGG8=9FGGDEEGGGDGGGFFGGGGGDGEFGGDF?FC:FCFCGG6FGGGD9EGE3C88DBGF,5;@ECFFCG9;,@FGC>99>9:?A,?5>9D?FG6E5CE55BCGG++1+02++*0@D+;CD:C5.:54(4(.())0<DC)*,*::<:)95=4:>*
@M03364:276:000000000-BLYN8:1:1101:20451:4230 2:N:0:1
GGACTACCCGGGTTTCTAATCCTGTTTGCTCCCCACGCTTTCGCGCCTCAGCGTCAGTTGCGAGCCAAAGAGCCGCTTTCGCCACTGGTGTTCCTCCATATCTCTACGCATTTCACCGCTACACATGGAATTCCACTCTTCTCTCTCGCACTCAAGTCTTCCAGTTTCCAATGACCCTCCCCGGTTGAGCCGGGGGCTTTCACATCAGACTTAAAAGACCGCCTGCGCGCGCTTTACGCCCAATAATTCCG
+
CCCCCGGGGGGGGGGGGGGGGGGGGGGGGGGGGGGGGGGGGGGGGGGGGGGGGGGGGGGGGGGGGGGGGGGGGGGGGGGGGGGGGGGGGGGGGGGGGGGGGGGGGGGGGGGGGGGFGGGGGGGGGF9FA=EFFGGGGGGGGGGGGGGGGGG>FGGGGGGGGGGGGGGGGGGGGGGGGG8EEGGGGEGGGGFGGGGGG>FFGDFGFGGGGGGGGFCC7CC>BGFFFFFFFFDFGGFAF:GGGE:FGGF<>F*
@M03364:276:000000000-BLYN8:1:1101:7903:4283 2:N:0:1
GGACTACTGGGGTTTCTAATCCTGTTTGCTCCCCACGCTTTCGCACCTGAGCGTCAGTCTTTGTCCAGGGGGCCGCCTTCGCCACCGGTATTCCTCCAGATCTCTACGCATTTCACCGCTACACCTGGAATTCTACCCCCCTCTACAAGACTCTAGCTGACCAGTTTCAAATGCAGTTCCCAAGTTAAGCTCGGGGATTTCACATCTGACTTAATCAACCGCCTGCGTTCCCTTTACGCCCAGTAATTCCG
+
CCCCCGGGFGGGGGGGGGGGFGGGGGFGGGCGGGFEEEGGGA:CBFBF<FFFFGEEFFGDGCFGG<<C@:FDECCGGGEFGGBCFACGGEFD5,,AE8?,9,C?EFEFFCEFGFFGECF>F=AFCDF<FFFFGFFEG,>F8C>FCGFFCGGGFCF,EFDGGFG6FFGGFGCAC,,5@EGCFGGFEGGFFGGDEG>E*BCF+1:CCF+4B:>C7::+28CFEG3;05;F(.)0;C<A?(;E*.2/?DFFG*9
@M03364:276:000000000-BLYN8:1:1101:12594:4297 2:N:0:1
GGACTACTGGGGTATCTAATCCTGTTTGCTCCCCACGCTTTCGAGCCTCAGTGTCAGTTACAGGCCAGAGAGCCGCTTTCGCCTCCGGTGTTCCTCCATATATCTACGCATTTCACCGCTACACATGGAATTCCACTCTCCTCTTCTGCACTCAAGTCTCCCAGTTTCCAATGACCCTCCCCGGTTGAGCCGGGGGCTTTCACATCAGACTTAAGAAACCGCCTGCGCTCGCTTTACGCCCAATAAATCCG
+
CCCCCGGGGGGGGGGGGGGGGGGGGGGGGGGGGGGGGGGGGGGGGGGGGGGGGGGGGGGGGGFGGGGGFGGGGGGGCGGGGGFFFGGGGGGGGFECFGGGGGGGGGGGEGGGGGGGGGGGGGGGGGGGFCFGFAEGFGGGGGGGGFGGGGGGGGGGGGCCDDGGGGGFDGDGGGGGGGGGGGGGGEGGFGGGGGGGGEGE:@CFAGFF**;F>C7@FDGGFGB@FA9>@FFFGCG9B:GGGF:@<GF)09D
@M03364:276:000000000-BLYN8:1:1101:13984:4316 2:N:0:1
GGACTAAGGGGTATCTAATCCTGTTTGCTCCCCACGCTTTCGAGCCTCAGCGTCAGTTACAGACCAGAGAGCCGCCTTCGCCACTGGTGTTCCTCCATATATCTACGCATTTCACCGCTACACATGGAATTCCACTCTCCTCTTCTGCACTCAAGTCTCCCAGTTTCCAATGACCCTCCCCGGTTGAGCCGGGGGCTTTCACATCCGACTTAAGAACTCGCCTGCGCTCGCTTTACGCCCAATAAATCCGG
+
CCCCCGFGGGGGGGGGFGGGGGGGGGGFGGGGGFGGGGGGGGGGGGGGGGGGGGGEFGGGEGCFG?EFGGGGGGGDFCFGGG7FGG?FFGG?FFFFGGGGGDFFC9FEEGFG<,EFGDGGGGGGGGGGFGGE;FFDF98FGGGGGGG9EDGD88EDGGGGG8DFFGGGG9EEFFC8DGGGGG>EGEF6,>>C>*:CC:ECFGGGF*78?CDCC++;*+575=A??FFE@FEFG7*.5:C5:).0:*99<39
@M03364:276:000000000-BLYN8:1:1101:9742:4316 2:N:0:1
GGACTACACGGGTTTCTAATCCTGTTTGCTCCCCACGCTTTCGCACCTGAGCGTCAGTCTTCGTCCAGGGGGCCGCCTTCGCCACCGGTATTCCTCCAGATCTCTACGCATTTCACCGCTACACCTGGAATTCCACCCCCCTCTACGAGACTCAAGCCTGCCAGTTTCAAATGCAGTTCCCGGGTTGAGCCCGGGGATTTCACATCTGACTTAACAGACCGCCTGCGTGCGCTTTACGCCCAGTAATTCCG
+
CCCCCGGGGGGGGGGGGGGGGGGGGGGGGGGGGGGGGGGGGGGGGGGGGGGGGGGGGGGGGGGGGGGGGGGGGGGGGGGGGGGGGGGGGDGGGGGGGGGGDGGGGGGGGDGGGGGGGGGGGGGGGFGGDFGGGGGGGGGGGGGGGGGDCGGGGGGGG>FGGGGGGGDGGGGGGGFGFGGGGGGGGGGGGGGGDGEC*B89DDFGA<+:@FGDDGF+:CGGFGFF<51)(.)<7CF9@1CEC)2/?0=AGG9
@M03364:276:000000000-BLYN8:1:1101:15079:4318 2:N:0:1
GGACTACACGGGTTTCTAATCCTGTTTGCTCCCCACGCTTTCGAGCCTCAGTGTCAGTTACAGGCCAGAGAGCCGCTTTCGCCTCCGGTGTTCCTCCATATATCTACGCATTTCACCGCTACACCTGGAATTCTACCCCCCTCTACAAGACTCTAGCTGACCAGTTTCAAATGCAGTTCCCAAGTTACGCTCGGGGATTTCACATCTGACTTAATCAACCGCCTGCGTGCGCTTTACGCCCAGTAATTCCG
+
CCCCCFGGGGGGGGGGGFGGGGGGGGGGGGGGGGGGGGGGGGGGGGGGGGGGGGGGGGGGGGCEGGGGGGGGGGGGGGGGGGEEEGGGGGGGGGGGGFGGFFGCFAFGGGGDGGGGGDGCCC9EGGGGFGFGGGFGGGGGGEEGFD9DFGGFGGGGGEDCEGGGGGGGGCCDFFGGFGGFFGCEFFG:7E5>EEEGCGGGG@FC>FGDGFGGG7CCFFF?8=5;@46D@FEDGGGCF;GEG316C>F<FGC
@M03364:276:000000000-BLYN8:1:1101:10032:4322 2:N:0:1
GGACTACTGGGGTATCTAATCCTGTTTGCTCCCCACGCTTTCGAGCCTCAGCGTCAGTTACAGACCAGAGAGCCGCCTTCGCCACTGGTGTTCCTCCATATATCTACGCATTTCACCGCTACACATGGAATTCCACTCTCCTCTTCTGCACTCAAGTCTCCCAGTTTCCAATGACCCTCCCCGGTTGAGCCGGGGGCTTTCACCTTAGACTTAAGAAACCGCCTGCGCTCGCTTTACGCCCAATAAATCCC
+
CCCCCGGGGGGGGGGGGGGGGGGGGGGGGGGGGGGGGGGGGGGFCFGGFFGGGGGGGGGFFFGFGGGGGGDFGFGGGGGGGGGGGGGGGGGGGGGGGGGGGGGGGGGGGGGGGGGGGGGGGGGGDGGGFGGGFFEFGGGGFDDFFGGGGGGGFDFGG9FC9DDFCD;FGAFGGGG88D6>EC6BEGEGGGG>EDGGGGGC:+,*2*;*=C8B+::>:FGG>5>:1A0=1855*9<)=?E?EE0:FF4:77*
@M03364:276:000000000-BLYN8:1:1101:21806:4331 2:N:0:1
GGACTACAGGGGTATCTAATCCTGTTTGCTCCCCACGCTTTCGAGCCTCAGCGTCAGTTACAGACCAGAGAGCCGCCTTCGCCACTGGTGTTCCTCCATATATCTACGCATTTCACCGCTACACATGGAATTCCACTCTCCTCTTCTGCACTCAAGTCGCCCAGTTTCCAATTACCCTCCCCGGTTGAGCCGGGGGCTTTCACATCAGACTTAAGAAACCGCCTGCGCTAGCTTTACGCCCCATAAATCCG
+
CCCCCDDGGFEEFGGFGFGFGFGGGGGFGGFFF>EFGGGGGF78,,6BF@FGFEG@BFEEFAF<F<@<EFF77F7FGFF@F7BFFGGFGEGDGEA9E,9CFEFFFGGG+=?:BFGDA7CC:@,AEFGFGDFF;EGDFG9A@EGFDF9,4;@+6DDDFF+@EE6F,,,7E;DG,=9E8,@ECEBC+C:?7B6E5CGGG5CGDD,=FF7620CFCDCC>FF6>CDF0)083)0)2>75618EG),0209):C9
@M03364:276:000000000-BLYN8:1:1101:11593:4336 2:N:0:1
GGACTACAAGGGTATCTAATCCTGTTTGCTCCCCACGCTTTCGCACCTGAGCGTCAGTCTTTGTCCAGGGGGCCGCCTTCGCCACCGGTATTCCTCCACATCTCTACGCATTTCACCGCTACACATGGAATTCTACCCCCCTCTACAAGACTCTAGCTGACCAGTATCAGATGCAATTCCCGGGTTAAGCCCGGGGATTTCACATCTGACTCAATCAACCGCCTGCGTGCGCTTTACGCCCAGTAATTCCG
+
CCCCCFGDFGGGGGGFGGGGGFGGGGGGGGGGGGGGGGGGGGGGGGGGFGGGGGGGDFFFGGGGGGDGGGGGGGGGGGGGGGFBFGGGGGGGGGGGGFGGBBFFFEFGG7FGGFGGFGGGGGFFCFGGGFFGGFGGGEDFDGGGGGGGFFGGGGFFGGGCGGGGGCD,@CGFGGGGGGGGGGGGGGG?FFGGGGEGEGGGGGFFFFDGGGCFFC7@FDGGFGFFFFBFFFBDGDD44(;EEB:F:CF<>D6
@M03364:276:000000000-BLYN8:1:1101:16244:4343 2:N:0:1
GGACTACCCGGGTTTCTAATCCTGTTTGCTCCCCACGCTTTCGCACCTGAGCGTCAGTCTTTGTCCAGGGGGCCGCCTTCGCCACCGGTATTCCTCCAGATCTCTACGCATTTCACCGCTACACCTGGAATTCTACCCCCCTCTACAAGACTCTAGCTGACCAGTTTCAAATGCAGTTCCCAAGTTAAGCTCGGGGCTTTCACATCTGACTTAATCAACCGCCTGCGTGCGCTTTACGCCCAGTAATTCCG
+
CCCCCGG8,@FGGGGGGGGGGGGGGGGGGGGGGGGGGGGGGGGDEGEF<FGGGGGGGGFGGGFGFAFFCEEGGDGGGGGGGGGG7FGGF:DFG<EAFG,FF,@EDC9FCEGGGGGGGGGGGGF?EG=<BFGGGFCDFF+CCEG?FE@E;C:?FBFFFDFGFFGGGFDGGCC;EGG9FGGE?DFGGGGFFD;,18CG*8CFDDC++;7CDGGGF77778?F>*)/(;;5(008CD3:9(;CEFBF7F*67C7
@M03364:276:000000000-BLYN8:1:1101:8315:4346 2:N:0:1
GGACTACTGGGGTAGCTAATCCTGTTTGCTCCCCACGCTTTCGAGCCTCAGTGTCAGTTACAGGCCAGAGAGCCGCTTTCGCCTCCGGTGTTCCTCCATATATCTACGCATTTCACCGCTACACATGGAATTCCACTCTCCTCTCCTGCACTCAAGTTTCGCAGTTTCCAATGACCCTCCCCGGTTGAGCCGCGGGCTTTCACATCGGACTTAAGAAACGCCCCGCGCTCGCTGTCCGCCCAGTAAATCCG
+
CC<<CF<EGGGEF;,;FFDG9@EEGCGFCFGDDFDDGGGE8EEFGGG?E@F6C@FF,FFC<<F8DFGED,,@<FGGG77FGGGFE8:FGE?:,C=E8FAF,,45CAA=F@CC9<@,FCCEEECF@FFGF<9,4E;F9@,AEFFCF,6@E=,?EDFD;=FC+@>EFEDFGAEC@AA,@,886C86B8>7?76:*:E>*:BEG8C11;**/8C*2++1+251.>5(.)()(0))9*9))-:E*7(7***6:49
@M03364:276:000000000-BLYN8:1:1101:11382:4357 2:N:0:1
GGACTACTAGGGTTTCTAATCCTGTTTGCTCCCCACGCTTTCGCACCTGAGCGTCAGTCTTTGTCCAGGGGGCCGCCTTCGCCACCGGTATTCCTCCAGATCTCTACGCATTTCACCGCTACACCTGGAATTCTACCCCCCTCTACAAGACTCTAGCTGACCAGTTTCAAATGCAGTTCCCAAGTTAAGCTCGGGGATTTCACATCTGACTTAATCAACCGCCTGCGTGCGCTTTACGCCCAGTAATTCCG
+
CCCCCGGGGGGGGGGGGGGGGGGFGGGGGGGGGGGGGGGGGGGGGGGGGGGGGGDGGGGGGGGGGGGGGGGGGGGGGGGGGGGGGGGGGGGGGFGGGGGGGGGGGGGGGDGFGGGGGGGGEGGFGFGGGCCGFGGGGGGGGGGGGGGGGDGGGGGFGGGF7FFCFEFFFGGGGGGGGGF7FGFGGGGGGG?DCCGGDGDGFGGGFFFFFDFGCCFFFGGGFGFFFFBFFEEF3<CAFBGG57<@>FFF>GF
@M03364:276:000000000-BLYN8:1:1101:5975:4383 2:N:0:1
GGACTACAGGGGTATCTAATCCTGTTTGCTCCCCACGCTTTCGAGCCTCAGTGTCAGTTACAGGCCAGAGAGCCGCTTTCGCCTCCGGTGTTCCTCCATATATCTACGCATTTCACCGCTACACATGGAATTCCACTCTCCTCTCCTGCACTCAAGTCTCCCAGTTTCCAATGCACACAATGGTTGAGCCACTGCCTTTTACATCAGACTTAAGAAACCACCTGCGCTCGCTTTACTCCCAATAAATCCGG
+
CCCCCGGGGGGGGGGGGGGGFFFGGGGGGAFFFGGGGGFC<FEFGEGGGGGGGGGGGG@<FGGGGGGGGFFGGG@FGGGEEGGGGGGGGGEFAFGGGFAFFFGGFGGGGG,?FGFDCFEEGC,<BFGGF9?FG<EFEGFFGGDDGGGGGGGGGDF8;@FGGFGGCFGGGGGGCFGGGGGGDCEFGGGGGC?FGCGGGGGGDGGGAFGDFFC7@+8CGG6>FGFEDE=AAEBDCFCC+*6BC?:FGGFE<D<
@M03364:276:000000000-BLYN8:1:1101:18508:4399 2:N:0:1
GGACTACTAGGGTTTCTAATCCTGTTTGCTCCCCACGCTTTCGCACCTGAGCGTCAGTCTTTGTCCAGGGGGCCGCCTTCGCCACCGGTATTCCTCCAGATCTCTACGCATTTCACCGCTACACCTGGAATTCTACCCCCCTCTACAAGACTCTAGCTGACCAGTTTCAAATGCAGTTCCCAAGTTAAGCTCGGGGATTTCACATCTGACTTAATCAACCGCCTGCGTGCGCTTTACGCCCAGTAATTCCG
+
CCCCCGGGGGGGGGGGGFGEGGGGGGGGGGGGGGGGGGGGGGGGGGGGGGGGGGGGGGGGGGGGGGGGGGGGGGGGGGGGGGGGGGGGGGGGGGGGGGGGGGGCGGGFGGGFGFGGGGGGGGGGGGGGGGGGGGGGGGGGCEGGGGGGGGGGGGGGGGGFFFGGGGFCFGFGGGGGGGGGGGCFGFEGGFFGGGDGGGGGGGGG6<FGCDGGGGGGGGGGFGDFFFFFDDFFGGCB6:?EC>?@7CFAFG*
@M03364:276:000000000-BLYN8:1:1101:14709:4411 2:N:0:1
GGACTACAGGGGTTTCTAATCCTGTTTGCTCCCCACGCTTTCGAGCCTCAGTGTCAGTTACAGGCCAGAGAGCCGCTTTCGCCTCCGGTGTTCCTCCAGATCTCTACGCATTTCACCGCTACACCTGGAATTCTACCCCCCTCTACAAGACTCTAGCTGACCAGTTTCAAATGCAGTTCCCAAGTTAAGCTCGGGGATTTCACATCTGACTTAATCAACAGCCTGCGTGCGCTTTACGCCCAGTAATTCCG
+
CCCCCGGGGGGGGGGGGGGGGGGGGGGGGGGGGGGGGGGGGFGGGGGGGGGGGGGGGGGGGGGGGGGGGGGGGGGGGGGGGGGGGGGGGGGGFFEGGGFGFGGGGGGGGGGGGGGGGGGGGGGGGGGGFGGGGGGGGGGGGGGGGGG9DFGGGGGGGGGGGGGGGGFCF9EEGGGGGGGGGF8DGGGGGG,D7CGEEGGGGGCDCFGGDGGG7CFFGGCFFF:==A>?@FFFDDF6CFCGCD=F@FFCGG<
@M03364:276:000000000-BLYN8:1:1101:22012:4412 2:N:0:1
GACTACTGGGGTTTCTAATCCTGTTTGCTCCCCACGCTTTCGAGCCTCAGTGTCAGTTACAGGCCAGAGAGCCGCTTTCGCCTCCGGTGTTCCTCCATATATCTACGCATTTCACCGCTACACATGGAATTCCACTCTCCTCTCCTGCACTCAAGTCTCCCAGTTTCCAATGCACACAATGGTTGAGCCACTGCCTTTTACATCAGACTTAAGAAACCACCTGCGCTCGCTTTACGCCCAAAAAAACCGG
+
CCCCC@E,EFGGGGGGGFGGGFEFGGGCFCEEGGGEGGGGGGGDEGGGGGGGGGFGGGGGGCEG>EDEGCFFGGGFFDFGGGCEGGFFEGGAFGGFFGGGGGGFGCGGGGGGGFFDCEGGG<FGGGGGFGFGG<EGGGDGGFCF?E88EDF68>DFCGGGGGGFFAD,=@EFGGGGGDCCD,@EG8DCFFEGFGFGFGCAF9@B+**32++5=87*3;:CDGFB=BAB=?DFF8=()(88A)(:)))/)7
@M03364:276:000000000-BLYN8:1:1101:13673:4436 2:N:0:1
GGACTACAGGGGTATCTAATCCTGTTTGCTCCCCACGCTTTCGCGCCTCAGCGTCAGTTGCGAGCCAAAGAGCCGCTTTCGCCACTGGTGTTCCTCCATATCTCTACGCATTTCACCGCTACACATGGAATTCCACTCTTCTCTCTCGCACTCAAGTCTTCCAGTTTCCAATGACCCTCCCCGGTTGAGCCGGGGGCTTTCACATCAGACTTAAGAAACCGCCTGCGCTCGCTTTACGCCCAATAAATCCG
+
CCCCCGGGGGGGGGGGGGGGGGGGGGGGGGGGGGGGGGGGGGGGGDGGGGGGGGGGGGGGGGGGGGGGGGGGGGGGGGGFGGGEGGGGGGGGGGGGGGGEFGGGGGGGGGGGGGGGGGGGGGGGGGGGFGGGGGGGGGFFGGGGGGGGGDGGGGGGGGGGGGGGGGGGGGGGFGGGFGGGGEEGGGGGGFGGGGGGE>FF7>F>FC7DCFGG=CGGFCCFFGE0(52>>EF@GGG48?GGGFBFGDB<F<D
@M03364:276:000000000-BLYN8:1:1101:6146:4446 2:N:0:1
GGACTACTAGGGTTTCTAATCCTGTTTGCTCCCCACGCTTTCGCACCTGAGCGTCAGTCTTCGTCCAGGGGGCCGCCTTCGCCACCGGTATTCCTCCAGATCTCTACGCATTTCACCGCTACACCTGGAATTCCACCCCCCTCTACGAGACTCAAGCCTGCCAGTTTCAAATGCAGTTCCCGGGTTGAGCCCGGGGATTTCACATCTGACTTAACAGACCGCCTGCGTGCGCTGTACGCCCAGTAATTCCG
+
CCCCCGGGGGGGGGGGGGCFGGGGGGGGGGGGGGGGGGGGGGGDGGGGGGGGGGGGGGGGGGGGFGGGGGGGDECFGGGGGFGGEFGFCGGGFGGGGGGGGGGGGGFFFFGGFGGGGGGGGGGGGGGGGGGGGDFGGEEGGDGGGGGGGGEGGFGGFGECE8FGGGGGGCCFGFGFCFCFFGGGGGDGGGCEGGGGCCFGGCCCFFCCFGGFFGGG7CGCBDE:BF>E1BB)9)9468>87::;>FF6FF>
@M03364:276:000000000-BLYN8:1:1101:5187:4523 2:N:0:1
GGACTACTCGGGTATCTAATCCTGTTTGCTCCCCACGCTTTCGAGCCTCAGTGTCAGTTACAGGCCAGAGAGCCGCTTTCGCCTCCGGTGTTCCTCCATATATCTACGCATTTCACCGCTACACATGGAATTCCACTCTCCTCTCCTGCACTCAAGTCTCCCAGTTTCCAATGCACACAATGGTTGAGCCACTGCCTTTTACATCAGACTTAAGAAACCACCTGCGCTCGCTTTACGCCCAATAAATCCGG
+
CCCCCGGGGGGGGGGGGGFEGGAGGGGGGGGGGDGGGGGGGGGGGGGGFGEFEEGGC<EGFFCEFCFFGGGGGGGGCC<ECCEEEGGGGGGGFGGGGFGGGFFGGGGGGFEGGGGFGGGC@+AFFGGGFDFFGGGAEFCGGGD?FGGCGGFFGCDDEF;FGGDFGGFFFGGGDFGGGGGCECGFGG6EFGGGFFGGCGGGGGEGFD>FFG+::CFGFGDGFCF)5?9*7BE49<F=59ECEFFA*21)0)8
@M03364:276:000000000-BLYN8:1:1101:9860:4534 2:N:0:1
GGACTACAAGGGTTTCTAATCCTGTTTGCTCCCCACGCTTTCGAGCCTCAGCGTCAGTTACAGACCAGAGAGCCGCCTTCGCCACTGGTGTTCCTCCATATATCTACGCATTTCACCGCTACACATGGAATTCCACTCTCCTCTCCTGCACTCAAGTCTCCCAGTTTCCAATGCACACAATGGTTGAGCCACTGCCTTTTACATCAGACTTAAGAAACCACCTGCGCTCGCTTTACGCCCAATAAATCCGG
+
CCCCCGGGGGGGGGGGGGGGGGGGGGGGGGGGGGGGGGGGGGGGGGGGFGGGGGGGGGGGGGGGGGGGFGGGGGGGGGGGGGGGGGGGGGGGGGGGGGGGGFGGGGGGGGGGGGGGGGGGGGGG9FGGGGGGGCFFFGGGGGGGGGFGGDGDDBFGFEBFGGGGGGGGGGCFFGGGGFC+=FGGGGEFF7:EFFGFGGGG;C:++2;FGG7@CGGFGG67?GAB2*>@FDBFGDDE>@EEGF@FFCF?;:C
@M03364:276:000000000-BLYN8:1:1101:9374:4542 2:N:0:1
GGACTACAGGGGTATCTAATCCTGTTTGCTACCCATGCTTTCGAGCCTCAGCGTCAGTTACAGACCAGACAGCCGCCTTCGCCACTGGTGTTCTTCCATATATCTACGCATTTCACCGCTACACATGGAATTCCACTCTCCTCTTCTGCACTCAAGTCTCCCAGTTTCCAATGCACACAATGGTTGAGCCACTGCCTTTTACATCAGACTTAAGAAACCACCTGCGCTCGCTTTACGCCAAATAAATCCGG
+
CCCCCGGGGGGGGGGGGGGGGGGGGGGGGGGGFGGGGGGGGGGGGGGGGGGGGGGGGGGGGGGGGGGCGFGGGGGGGGGGGGGGGGGGGGGGGGGGFFGGGGGGGGGGGGGGGGGGGGGGGGGGFGGGGGGGGGGGGFFGGGGFFGGGGGGGGGGGGGGGGGGGGGGGCG9DFFCDGGCFGGFGGGFGF@DGGGGGGGGGCFCCAC??DGCDFGGGFG8,*AFFFF9A=A??FF+85>C*/)*=C8B4*:)
@M03364:276:000000000-BLYN8:1:1101:5359:4595 2:N:0:1
GGACTACTGGGGTATCTAATCCTGTTTGCTACCCATGCTTTCGAGCCTCAGCGTCAGTTACAGACCAGACAGCCGCCTTCGCCACTGGTGTTCTTCCATATATCTACGCATTTCACCGCTACACATGGAATTCCACTCTCCTCTTCTGCACTCAAGTCTCCCAGTTTCCAATGACCCTCCCCGGTTGAGCCGGGGGCTTTCACATCAGACTTAAGAAACCGCCTGCGCTCGCTTTACGCCCAATAACTCCG
+
CCCCCGGGGGGGGGGGGGGGGGGGGGGGGGGGGGGGGGGGGGGGGGGGGFGGGGGGGFGGGGGGGGGGGGGGGGGGGGGGGGGGGGGGGGGGGFGGGGGGGGGGGGGGGGGGGGGGGGGGGGGGGGGGGGGGGFGGGGFGGGGGGGGGGFFFDGGFGGGGGGGGGFGGCFCFDDFGGGGGGGGGGGCFCGGDEGGGGGGGGGGGFGFDFFGFGGG>FFECEGFFFF0ABEEFGGG<F@GEGF0>GG44DGC
@M03364:276:000000000-BLYN8:1:1101:24959:4619 2:N:0:1
GGACTACAGGGGTTTCTAATCCTGTTTGCTCCCCACGCTTTCGCACCTGAGCGTCAGTCTTTGTCCAGGGGGCCGCCTTCGCCACCGGTATTCCTCCAGATCTCTACGCATTTCACCGCTACCCCTGGAATTCTACCCCCCTCTACACGACTATAGCTTGCCAGTTTCACATGCAGTTCCCAAGTTAAGCTCGGGGATTTCACATCTGACTTAACAAACCGCCTGCGTTCGCTGTACGCCCAGTAATGCCG
+
<BCCCDFGGFGGF+CFGGDCCCEGGGDFFGGEFBEECGGDDFF7:@FA,@EGG7CFEFCFFDE@6EF88@GE7FC@FGCE@FEG:<+C@+BEEEEFFG@,AFC?EAB=FFCFFC,,?FE>7:,:@FGGD3FFGFFDDDFGGEGGEDA,>+@++3,@@CD,*37DFFEG,,@EF,99D92>C98,DD7,,>E,AC5**1:9CF?+8D:@+::DG++3:**==EF67A@D(0579*16@?5::51F>*74:61
@M03364:276:000000000-BLYN8:1:1101:11318:4635 2:N:0:1
GGACTACCGGGGTTTCTAATCCTGTTTGCTCCCCACGCTTTCGAGCCTCAGCGTCAGTTACAGACCAGAAAGCCGCCTTCGCCACTGGTGTTCCTCCATATATCTACGCATTTCACCGCTACACATGGAATTCCGCTTTCCTCTTCTGCACTCAAGTGATCCAGTTTCCAATGACCTTCCACGGTTGAGCCGTGGGCTTTCACATCAGACTTAAGAAACCGCCTGCGCTCGCTTTACGCCCAATAAATCCG
+
CCCCCGGGGGGGGCFGFEFGCECFGFGFFGGGGCEEFEGGGGGGGGGGGGGFGGGGGFGGGDF9CFFGGFFF?GGGEGGGGGFFGGGGGGGGFFGFFCFFCAFGEDFGDDFGAGGFGCFEFGFC9FGGGFFCGGFFGGGGCGFCEFGGGGDFGG8==ECCDGGFGDGFFDDFGGGGGGGGDGGGGG8E?FGGEGGEFGDGGG7BB>CFC4CFF7CCG<6??E;(0A@>28A5CCC<FFGGGD@AFF7AGGG
@M03364:276:000000000-BLYN8:1:1101:24449:4642 2:N:0:1
GGACTACCAGGGTATCTAATCCTGTTTGCTCCCCACGCTTTCGCACCTGAGCGTCAGTCTTTGTCCAGGGGGCCGCCTTCGCCACCGGTATTCCTCCAGATCTCTACGCATTTCACCGCTACACCTGGAATTCTACCCCCCTCTACAAGACTCTAGCTGACCAGTTTCAAATGCAGTTCCCAAGTTAAGCTCGGGGATTTCACCTCTGACTTAATCAACCGCCTGCGTGCGCTTTACGCCCAGTAATTCCG
+
BCCCCAFCFFGDFFFFGGGFGFGGGGGGGFGGGGFEGGGC@FGGEGGF8FFGEGGGGFFGGGGGGEEGGGGGGGGGGGGGGG@7FG7F>7+CFFDEFGEFFGFFD9FEEGGGGGFACGGECGGGGFFFFGGGGGGFG?DFGGGFDFGGCFDF,DDEGGGGGGG?FFGF7;FFGGFGGGCGFG8>,>D7CFDFG:EG5CB,=CE**;F<8C8C8:DDFFGFEDA@D)(:1>BDDDG9B?CCCEB;*:=::**
@M03364:276:000000000-BLYN8:1:1101:12524:4648 2:N:0:1
GGACTACTAGGGTATCTAATCCTGTTTGCTCCCCACGCTTTCGAGCCTCAGTGTCAGTTACAGGCCAGAGAGCCGCTTTCGCCTCCGGTGTTCCTCCATATATGTACGCATTTCACCGCTACACATGGAATTCCACTCTCCTCTCCTGCACTCAAGTCTCCCAGTTTCCAATGCACACAATGGTTGAGCCACTGCCTTTTACATCAGACTTAAGAAACCACCTGCGCTCGCTTTACGCCCAATAAATCCGG
+
CCCCCGGGGGGFGGGGGGGGGGGGGGGGGGFGGGGGGGGGGGGGGGGGGGGGGGGGGGGGGGGGGGGGGFFEGGGGGGGGGGGGGGGGGGGGGGGCGGGGGGGGGGGGGGGGGGGGGGGGGGGGGGGGFBFGGDFGGGGDGFDGGGGGGGGGFCCFFGGGGGGGGGGGGGGGGFGGGGCDFF?DGGFCFGGGGGGFE;FGGDDCACF?FFCFGGGFFG,@FEFBDF=?2>A4DFDCE?GDC4>FGGFEGGG
@M03364:276:000000000-BLYN8:1:1101:23990:4650 2:N:0:1
GGACTACACGGGTATCTAATCCTGTTTGCTCCCCACGCTTTCGAGCCTCAGTGTCAGTTACAGGCCAGAGAGCCGCTTTCGCCTCCGGTGTTCCTCCATATATCTACGCATTTCACCGCTACACATGGAATTCCACTCACCTCTCCTGCACTCAAGTCTCCCAGTTTCCAATGCACACAATGGTTGAGCCAATGCCTTTAACATCAGACTTAAGACACCGCCTGCGCCCGCTTTACGCCCAATAAATCCGG
+
CCCCCGG86BFDGGGGGGGGGGGGGGGGGG,FGGGGGGGGGGGGGGGGG,FEFGGGGGGFFG<@FGGG88AFGGGG:FGFDFG@F,@FGGGGGGGGGAFFGFEGGGGGGGGGFGGGGGGGDFGGGCFGGGGGGGAFAE,AEEGG,EFGGFGFFC=DF,33,3@=,EAE,DB@=D8=A=E=@@EFFGG6EG8,@5,,@F9,5=C<*=*;CDD82++**;8*959):;2)5/)6CGGC)2CEE)6AFCFCDD<
@M03364:276:000000000-BLYN8:1:1101:16328:4694 2:N:0:1
GGACTACCCGGGTTTCTAATCCTGTTTGCTCCCCACGCTTTCGAGCCTCAGTGTCAGTTACAGGCCAGAGAGCCGCTTTCGCCTCCGGTGTTCCTCCATATATCTACGCATTTCACCGCTACACATGGAATTCCACTCTCCTCTCCTGCACTCAAGTCTCCCAGTTTCCAATGCACACAATGGTTGAGCCACTGCCTTTTACATCAGACTTAAGAAACCACCTGCGCTCGCTTTACGCCCAATAAATCCGG
+
CCCCCGE,,@FGGGGGGGGGGGGGGGGGGGGGDGGGGGGGGFEGGGGGGGGGGGGGGGGGGGG8CCFGGGEGGGGGGGGGGGGEGGGGGGGGGGFGGGGGGGGGGGGGGGGGFFFGGGGDCCFFGGGFGGGGEFGGGGCGGGF?FCGCFCGGFGEFGFFD9BD8FGFFFGGGGGG8=DEDFCGGABF7E,>,ACGGGGFG7CF76??5CCDGC7FGGGCFFGFFFEAFFF4?FDFCD@E8:)547@F?GDC
@M03364:276:000000000-BLYN8:1:1101:26376:4696 2:N:0:1
GGACTACCGGGGTTTCTAATCCTGTTTGCTCCCCACGCTTTCGAGCCTCAGCGTCAGTTACAGACCAGAGAGCCGCCTTCGCCACTGGTGTTCCTCCATATATCTACGCATTTCACCGCTACACATGGAATTCCACTCTCCTCTTCTGCACTCAAGTCTCTCAGTTTCCAATGACCCTCCCCGGTTGATCCGGGGTCTTTCACATCAGACTTAAGAAACCGCCTGCGCTCGCTGTACGCCCAATAAATCCG
+
CCCCCCF,@CCEFGGGGGFFFDEFGGG<<FCEFGGGFGEGGGF?FGDEEF8<FFGG7FFF9FACFFE,CE@FCFF@FGGGGGGGGFF,C,C@FGGGG,CFFCCCCA<=FFEGGGFC9FC=BFFCFEGDFCCFFCEG9FGGGG,6,,,7C,83>,,6CBDF,E9BFFFG8C@BCACD8DCGEDCEGCCG,,,;@8E1AF,5=>FFC4;CFDFCCF++4686)?AD;FFD(83>C*9)84CG*.(07CBDC61
@M03364:276:000000000-BLYN8:1:1101:22380:4703 2:N:0:1
GGACTACCCGGGTTTCTAATCCTGTTTGCTACCCATGCTTTCGAGCCTCAGCGTCAGTTACAGACCAGACAGCCGCCTTCGCCACTGGTGTTCTTCCATATATCTACGCATTTCACCGCTACACATGGAGTTCCACTGTCCTCTTCTGCACTCAAGTTTCCCAGTTTCCGATGCACTTCTTCGGTTGAGCCGAAGGCTTTCACATCAGACTTAAGAAACCGCCTGCGCTCGCTTTACGCCCAATAAATCCG
+
CCCCCFFGGGGGFDGGGGFDFGGGGGGGGGGGGGGGGGGGGGGFEGEGGGGGGGG7FEGGGFGGG7EEGGGGGFG@FFDFGGGFGGGGGGFFGGGCFGGGGGGACA?FGGGGFAFGGGG>EGGGGGGGFGGFGEGGGGGFEFGGAFGFGGGFGF@EFGGGG?FGG9D@FC>EEGGGFFGGGFFEGGDEFGGGCEEDGGGGGFCGFC?FCDGG>FGGFGDG4CD@=A@;@;;:CFGEF?EEED15>C61C<:
@M03364:276:000000000-BLYN8:1:1101:16525:4712 2:N:0:1
GGACTACTCGGGTATCTAATCCTGTTTGCTACCCATGCTTTCGAGCCTCAGCGTCAGTTACAGACCAGACAGCCGCCTTCGCCACTGGTGTTCTTCCATATATCTACGCATTTCACCGCTACACATGGAGTTCCACTGTCCTCTTCTGCACTCAAGTTTCCCAGTTTCCGATGCACTTCTTCGGTTGAGCCGAAGGCTTTCACATCAGACTTAAGAAACCGCCTGCGCTCGCTTTACGCCCAATAAATCCG
+
CCCCCGFGGGGGGCFGGGFGGFGGGGGGFGEFGEFGGGDGGCFFGGGGGGFGGGGGEFFDGGGFGGFFFDEBFFEGGGGGGEFGGGCFGGGGFGGDFGBFGGGFECEFGGGGGGGFGEGGGG@CG8FF?AF@AFFGE8@EEFGGGFGAEFEGGGF9FFFDEEFGGGGGGCEGGDAFGGCFE9EEGGGFGGGGCEEDGCFG>7@7;CDD>FGGGB<F7*=CDE9@492;>6:;DFCC61CCC.,;DGFEGGD
@M03364:276:000000000-BLYN8:1:1101:12447:4715 2:N:0:1
GGACTACTGGGGTTTCTAATCCTGTTTGCTCCCCACGCTTTCGCACCTGAGCGTCAGTCTTTGTCCAGGGGGCCGCCTTCGCCACCGGTATTCCTCCACATCTCTACGCATTTCACCGCTACACATGGAATTCTACCCCCCTCTACAAGACTCTAGCTGACCAGTATCAGATGCAATTCCCGGGTTAAGCCCGGGGATTTCACATCTGACTCAATCAACCGCCTGCGTGCGCTTTACGCCCAGTAATTCCG
+
CCCCCGFGGGGGGGGGGGGGGGGGGGGGGGGGGGGGGGGGGGGGGGGGGGGGGGGGGGGGGGGGGFFGGGGGGGGGGGGGGGGGGGGGGGGGGGGGGGGGGGGGGGFGGGGGGGFGFGGEECFGGGGGGGGGGGGGGGGGGGGGGGGFFFG?@DAFFFGGGGGGGGGGGG9EEFGGGGGGGGGDGGFGGGFGGGGDCGFCGGGGFGGGGGCCFGGGGFGGEGF?0F9E:>EEGDGA?:>?EFBFGG?AGF9
@M03364:276:000000000-BLYN8:1:1101:12584:4731 2:N:0:1
GGACTACCGGGGTATCTAATCCTGTTTGCTCCCCACGCTTTCGAGCCTCAGCGTCAGTTACAGACCAGAGAGCCGCCTTCGCCACTGGTGTTCCTCCATATATCTACGCATTTCACCGCTACACATGGAATTCCACTCTCCTCTTCTGCACTCAAGTCTCCCAGTTTCCAATGACCCTCCCCGGTTGAGCCGGGGGCTTTCACATCAGACTTAAGAAACCGCCTGCGCTCGCTTTACGCCCAATAAATCCG
+
CCCCCGGGGGGGGGGGGGGGGGGGGGGGGGGGGGGGGGGGGGGGGGGGGGGGGGGGGGGGGGGGGGGGGGGGGGGGGGGGGGGGGGGGGGGGGGGGGGGGGGGGGGGGGGGGGGGGGGGGGGGGGGGGGAGGGGGGGGGGGGGGGGGGCGGGGGGGGGGGGGGGGGGGAFCGCGGF8DGCEGGGGGEFGGGGGGGCCGGGGCFGFFFGCGGFDCFGGGGFDGFFFFF>9EFFGGGAFFGGGF:FF=8<FFD
@M03364:276:000000000-BLYN8:1:1101:20000:4747 2:N:0:1
GGACTACTGGGGTATCTAATCCTGTTTGCTCCCCACGCTTTCGAGCCTCAGCGTCAGTTACAGTCCAGTGAGCCGCCTTCGCCACTGGTGTTCCTCCCTATATCTACGCATTTCACCGCTACACACGGAATTCCACCCCCCTCTTCTGCACTCAAGTCTCGCAGTTTCCAAGGACCTTCCCCGGTTGAGCCGGGGGCTTTCACATCAGACTTAAGAAACCACCTGCGCTCGCTTTACGCCCAATAAATCCG
+
CCCCCGGGCGGGGFGGGGGGGGGGGGGGGGAGGGGEEGDGGGGGGG@FEEFGGGFGEGG,C,@,:FFF6C,6@,@FGGGGGGGD=:CEFGFGGCGGG,,CECFGGCFGEEGGGGGG,+=@FGGG,++@:CGGGGGF,6+@CEEF9CE,,,8?8>FF,@,3,83=@,,@,3@,1,4+,@<6DBE5<EGFGGFD*1>E5E>EFGG7+0+;>FCF>7211*:F478=E56>(875<FF<FFEGG@047**.*9)
@M03364:276:000000000-BLYN8:1:1101:8224:4751 2:N:0:1
GGACTACCAGGGTATCTAATCCTGTTCGCTCCCCACGCTTTCGAGCCTCAGCGTCAGTTACAGACCAGAGAGCCGCCTTCGCCACTGGTGTTCCTCCATATATCTACGCATTTCACCGCTACACATGGAATTCCACTCTCCTCTTCTGCACTCAAGTCTCCCAGTTTCCAATGACCCTCCCCGGTTGAGCCGGGGGCTTTCCCATCAGACTTAAGAAATCGCCTGCGCTCGCTTTACCCCCAATAAATCCG
+
CCCCCFGGGGGGGGGGGGGGGGGGGGGGGGGGGGGGGGGGGGGGFGGGGGGGGGGGGGGGGGGGGGGGGGGDFGGGGGGGGGGGGGGGGGGGGGGGGGGFGGFGGGGGGGGGGGFGGEFEGGG@9FEGFFGGGGGGEFFGGGGGGDFDGGGGGGGGDF,,@8DGGGGFGGF9,,=DF??EEEEGGGGGGG6:E5C>=EGGF7,;=8;86CC++:1:@8<CEGE6=F;:6DFF3DCAF20;=>:>FC?<C>7
@M03364:276:000000000-BLYN8:1:1101:14678:4752 2:N:0:1
GGACTACAGGGGTTTCTAATCCTGTTTGCTACCCACGCTTTCGAGCCTCAGCGTCAGTTACAGACCAGAGAGCCGCCTTCGCCACTGGTGTTCCTCCATATATCTACGCATTTCACCGCTACACATGGAATTCCACTCTCCTCTTCTGCACTCAAGTCTCCCAGTTTCCAATGACCCTCCCCGGTTGAGCCGGGGGCTTTCACATCAGACTTAAGAAATCGCCTGCGCTCGCTTTACGCCCAATAAATCCG
+
CCCCCGGGGGGGGGGGGGGGGGGGGGGGGGGGGGGGGGGGGGGGGGGGGGGGGGGGGGGGGGGGGFGGGGGGGGGGGGGGGGGGGGGGFFGGGGGGGGGGGCFDGGGGGGGGGGGGGGGGGGGGGGGGFFGGGGGGGGGGGGGGGGGGGGGGGFGFGFGGGGGGGFGGGGFGGGGCGGGGGGGGGGGGGGGGGGGGGGGGGGGGFGGFCFGGGCGGGGGFEGFFFF@EFFFFGGCDFFGGGF?FGFF<FF<
@M03364:276:000000000-BLYN8:1:1101:7401:4754 2:N:0:1
GGACTACTAGGGTTTCTAATCCTGTTTGCTCCCCACGCTTTCGAGCCTCAGTGTCAGTTACAGGCCAGAGAGCCGCTTTCGCCTCCGGTGTTCCTCCATATATCTACGCATTTCACCGCTACACATGGAATTCCACTCTCCTCTCCTGCACTCAAGTCTCCCAGTTTCCAATGCACACAATGGTTGAGCCACTGCCTTTTACATCAGACTTAAGAAACCGCCTGCGCTCGCTTTACGCCCAATAAATCCGG
+
CCCCCGGGGGGG@FGGGGGGGGGGGGGGGGGGGGGGGGGGGGGGGGGGGGGGGGGGGGGGGGGGGGGGGGGGGGGGGDFGGGGGGGGGGGGGGGGGGGGGGGGGGGGGGGGGGGGGGGGGGEGGGGGGFFEGFGGFGFCGDGGGGGDGGFGGFEG8,>EGGGFDFGGGDFGGGDE=,A=8CFGG9EEFC7DFGGGGG;FFGGGGFGG>>DDC@7DGFGDGF7BBDBBFDFFECFCFFFGGG>@FGGA)255
@M03364:276:000000000-BLYN8:1:1101:11197:4776 2:N:0:1
GGACTACCAGGGTTTCTAATCCTGTTTGCTACCCATGCTTTCGAGCCTCAGCGTCAGTTACAGACCAGACAGCCGCCTTCGCCACTGGTGTTCTTCCATATATCTACGCATTTCACCGCTACACATGGAGTTCCACTGTCCTCTTCTGCACTCAAGTTTCCCAGTTTCCGATGCACTTCTTCGGTTGAGCCGAAGGCTTTCACATCAGACTTAAGAAACCGCCTGCGCTCGCTTTACGCCCAATAAATCCG
+
CCCCCGGGGGGGGGGGGGGGGGGGGGGGGGGGFGGGGGGFGGGGGGGGGGGGGGGGGGGGGGGGGGGGGGGGGGGGGGGGGGFGGGFGFGFGGGGGFGFGGGGFGGGGGGGGGGGGFGDGGGGGGGGGGGGGGGCEFGGGGGGGGGGGGGGFFGGGGFFGFGGGGGGGGDGGGGFGGGGFEDDBGD>DFGGGGCEGGGGGGFGF6CCF55CFFFGGGGCF>EE25>=4@?DAGFGFA<GCEE?FD>FECCC
@M03364:276:000000000-BLYN8:1:1101:5533:4785 2:N:0:1
GACTACACGGGTTTCTAATCCTGTTTGCTCCCCACGCTTTCGAGCCTCAGCGTCAGTTACAGACCAGAGAGCCGCCTTCGCCACTGGTGTTCCTCCATATATCTACGCATTTCACCGCTACACATGGAATTCCACTCTCTTCTTCTGCCCTCAAGCCTCCCAGTTTCCAATGACCCTCCCCGGTTGAGCCGGGGGCTTTCACATCAGACTTAAGAACCCGCCTGCGCTCGCTCTCCGCCCAATAAATCCGG
+
B6@ACGDFGCD@F7FGGEFGFAFFGGGGGGFGGGGGGGGEFCD6@FFGD8FG:@,BEFGCFDGFC@F<FEFFFEGGG7FEDGE=FEG<FB6BF<EEGD<B,,=,C?FGG7+B?DCF+>F+C5?=E9,A=FFFFGFFFEG9@DC+6E>E9DEFG8,,+3>,>8A3,@@EG9B8FDF,6==+6@CEC>FFFGGDCE>==F,=F>F7?:**20@C7:FG5C=:5/)67>30:5>>*7*.80*17)4:*:BFD<)
@M03364:276:000000000-BLYN8:1:1101:20289:4797 2:N:0:1
GGACTACTCGGGTTTCTAATCCTGTTTGCTCCCCACGCTTTCGCACCTGAGCGTCAGTCTTCGTCCAGGGGGCCGCCTTCGCCACCGGTATTCCTCCAGATCTCTACGCATTTCACCGCTACACCTGGAATTCTACCCCCCTCTACGAGACTCTAGCTTGCCAGTTTCAAATGCAGTTCCCAGGTTGAGCCCGGGGATTTCACATCTGACTTAACAAACCGCCTGCGTGCGCTTTACGCCCAGTAATTCCG
+
CCCAC@FGGGGGFGGGGGCFFFGGGGGGGGGFGGGGGGGGGGGGEEGGFGGGGGGGGGGGGGGGGGGGGGGCFGGGDEGGGGGGGGGDEGGFGGGGGGGGGGGGGGGGGGGGFGCEFCCEGGGGFGGGGGFGAFFGFFGGGGGGGFGCEGEFGGDFGGGGGGGFFGFGGGGGFGDGGGGFGGFCFC,<EGFGG5EE5EBGGFCDFCDF@:CCCGGGG5FGDEEFDFFEBE>D33<>B0CEGB?FD7@):C0
@M03364:276:000000000-BLYN8:1:1101:13442:4800 2:N:0:1
GGACTACTGGGGTTTCTAATCCTGTTTGCTCCCCACGCTTTCGAGCCTCAGCGTCAGTTACAGACCAGAGAGCCGCCTTCGCCACTGGTGTTCCTCCATATATCTACGCATTTCACCGCTACACATGGAATTCCACTCTCCTCTTCTGCACTCAAGTCTCCCAGTTTCCAATGACCCTCCCCGGTTGAGCCGGGGGCTTTCACATCAGACTTAAGAAACCGCCTGCGCTCGCTTTACGCCCAATAAATCCG
+
CCCCCFFGGGGGGGGGGGGGGGGGGGGGGGGGGDGGGGGGGGGGGGEGGGGGGGEGGGGGFCFGGGGF@FEFGGGGGEGFGDGGGGGGGGGGGGGGGGGGGGGFFFGGC7FGFGGGGGGGEGGGGGGGGGGGGGGGGGGGGGGGGGGGGGGGGFGFCD==EBDFFEDGFFGGF,EDCFD6@=C+C>G7EGEEGGGGGGGGGGGGFG>FFFGGCC7+78ECBDE@FFFD>:ABGDF266EGEB0FG7=4777
@M03364:276:000000000-BLYN8:1:1101:10742:4844 2:N:0:1
GGACTACACGGGTTTCTAATCCTGTTTGCTCCCCACGCTTTCGAGCCTCAGCGTCAGTTACAGACCAGAGAGCCGCCTTCGCCACTGGTGTTCCTCCATATATCTACGCATTTCACCGCTACACATGGAATTCCACTCTCCTCTCCTGCACTCAAGTCTCCCAGTTTCCGATGCACTTCTTCGGTTGAGCCGAAGGCTTTCACATCAGACTTAAGAAACCGCCTGCGCTCGCTTTACGCCCAATAAATCCG
+
CCCCCGGGGGGGGGGGGGGGGGGGGGGGGGGGGGGGGGGGGGGGGGGGGGGGGGGGGGGGGGGGGGGGGGFGGGGGGGGGGGGGGGGGGGGGGGGGGGGGGGGGDCGGGGGGGGGGGGGGGGGGGGGGFFGGGGFGFGFGGGGGGCFGGGGGGGGGFGGFGGGGGGGGCGGGGGGGGGGGDFGGGGGGGGFE*@EGGGGGGGGGFD>FGGGCD:DCFFGCDCDFFFFB9BFFGGFFFFGGGF2AFGFFGGD
@M03364:276:000000000-BLYN8:1:1101:9858:4844 2:N:0:1
CCACCCCCCCCCCCCCCCCCCCCCCCCCCCCCCCCCCCCCCCCCCCCCCCCCCCCCCCCCCCCCCCCCCCCCCCCCCCCCCCCCCCCCCCCCCCCCCCCCCCCCCCCCCCCCCCCCCCCCCCCCCCCCCCCCCCCCCGCCCCCCCCCCCCCCCCACCCCCCCCCCCCCCCCCCCCCCCCCCCCCCTCCCCCCCCCCCCCCCCCCCCCCCCCCCCCCCCCCCCCCCCCCCCCCCCCCCCCCCCCCCCCCCCC
+
6--A,6@+76+7666F6@@+@F++64=+C:=FGG::>F:**=1<8EG5E8*:*/C>888/?8/1?G>8CGECEGEGGC>ECGG8E8:/:88:E>/CGE88/:?E8/C?EEE8?E>GG*?CCGEE8:C8??88EGGGE*:EGGG5CG:?E8C/CC*1;::EGGECEGEGGGE:*?CGGEGEGGE:?*;C5CGG5CE8C?C*99C30C>D5CC9CDGG<CGG:EF(4>BF>EFFGD)4>1CGGD35>/89DGG
@M03364:276:000000000-BLYN8:1:1101:16750:4854 2:N:0:1
GGACTACTGGGGTTTCTAATCCTGTTTGCTACCCATGCTTTCGAGCCTCAGCGTCAGTTACAGACCAGACAGCCGCCTTCGCCACTGGTGTTCTTCCATATATCTACGCATTTCACCGCTACACATGGAGTTCCACTGTCCTCTTCTGCACTCAAGTTTCCCAGTTTCCGATGCACTTCTTCGGTTGAGCCGAAGGCTTTCACATCAGACTTAAGAAACCGCCTGCGCTCGCTTTACGCCCAATAAATCCG
+
CCCCCGGGGGGGGEFEGGGGGGGGGGGGGGGGGGGGGGGGGGGGGGGGFFGGGGG@FGGGGGGGGGFGGGFFGGGGGGGGGGGGGGGGGGGGGGGGGGGGGGFFGGGGGGEFGGCFFEGGGGFGGCFA<<FGAFGGGFFCFGGGGGG9EFGGG8EEEFFFFEA8AEFGGGCEGGFGGGFG8EFEGGGFGGGGE6CGCGGGGGF>+;8D7CGCGF7@FGGGDDDABA>D96A>GFFCF<GEEB0AGCFCFFG
@M03364:276:000000000-BLYN8:1:1101:14768:4884 2:N:0:1
GGACTACTGGGGTTTCTAATCCTGTTTGCTCCCCACGCTTTCGAGCCTCAGTGTCAGTTACAGGCCAGAGAGCCGCTTTCGCCTCCGGTGTTCCTCCATATATCTACGCATTTCACCGCTACACATGGAATTCCACTCTCCTCTCCTGCACTCAAGTCTCCCAGTTTCCAATGCACACAATGGTTGAGCCACTGCCTTTTACATCAGACTTAAGAAACCACCTGCGCTCGCTTTACGCCCACTAAATCCGG
+
CCCCCGF<FFGGGGFFGECFGGCFGGGGFFCF<FFFFGGGDAF?FGGGCFFGFGEAFFGGGGGFGGGFGDEEF@+@@FF?EC@FCEFCFGGG<EEFFCGGGAE<FBFFC:FGG9FGG@FEGCFF9EFGGEFFGDEGGGGGGG8=8FFFGCEDEGD8@AFEFGGGFGDBA;@;@8=EDFGGFFDEFGDCC,6:<:EGCEFAD8A9FG*23*?F>+5+39CGFEFFFFA>AF4:CFGE)(:4=)(/*0;?<32
@M03364:276:000000000-BLYN8:1:1101:6093:4903 2:N:0:1
GGACTACAGGGGTTTCTAATCCTGTTTGCTCCCCACGCTTTCGCACCTGAGCGTCAGTCTTTGTCCAGGGGGCCGCCTTCGCCACCGGTATTCCTCCACATCTCTACGCATTTCACCGCTACACATGGAATTCTACCCCCCTCTACAAGACTCTCGCTGACCAGTTTCAAATGCCGTTCCCAAGTTAAGCTCGGGGATTTCACATCTGACTTAATCAACCGCCTGCGTGCGCTTTACGCCCAGTAATTCCG
+
CCCCCFGGFGGGGGGGGGGGGGGGGGGDFGGGGGGDFFGGGGGGEGGGF8EFEGGEGFEAEFGGGFGG8@:CFGEGGGEGEGGGGFGGG7FGE,,EFGF8FFEFGGGBF=FGGGGGGDEE7::FEFFGDFGGGFGFA>E7BECG9=7ECEFGGG,@EE86ECFGGCEGFAEG9;,*=7,=9?,>>;D,=@>E=C5EEGGG=FGGFFFFFFFG++2;C=C*):B@;A1B:D5BDC7<F(A*:B?FD794>D7
@M03364:276:000000000-BLYN8:1:1101:6032:4962 2:N:0:1
GGACTACACGGGTTTCTAATCCTGTTTGCTCCCCACGCTTTCGAGCCTCAGCGTCAGTTACAGACCAGAGAGCCGCCTTCGCCACTGGTGTTCCTCCATATATCTACGCATTTCACCGCTACACATGGAATTCCACTCTCCTCTTCTGCACTCAAGTCTCCCAGTTTCCAATGACCCTCCCCGGTTGAGCCGGGGGCTTTCACATCAGACTTAAGAAACCGCCTGCGATCGCTTTACTCCCAATAAATCCG
+
C9CCCFF@FFGGGGGGGGGGGGGGGGGGFGGGGGGGGGGGGGGEFGGGGFE@EGEGEFE<FGF<FFGFFFDEGGGGGGGGGGGGGGGGGGGGFGGGGGGGGAFGFGGGGGGGGGFGGGDGGGGGFGGGGGGGGCGGFG9AEFFG9;D;EEGFFDDFADDDGFGGGFEG,D;EC,,6,6DCCEEGEE>CFGGCDEDC5CFFGG7+=C:?FDFG=G+;CCF=)=BDDF()/:)7CF<>6)<ECF0>D7=.771
@M03364:276:000000000-BLYN8:1:1101:9688:4963 2:N:0:1
GGACTACACGGGTTTCTAATCCTGTTTGCTACCCATGCTTTCGAGCCTCAGCGTCAGTTACAGACCAGATAGCCGCCTTCGCCACTGGTGTTCTTCCATATATCTACGCATTTCACCGCTACACATGGAGTTCCACTGTCCTCTTCTGCACTCAAGTTTCCCAGTTTCCGCTGCACTTCTTCGGTTGAGCCGAAGGCTTTCACATCAGACTTAAGAAACCGCCTGCCGTCGCTTTACGCCCATTAAATCCG
+
CCCCCGGGGGGGGGGGGGGGGGGGGGGGGGGGGGGCEGGGGGGGGGDGFGFGGGGGGGDCGFFFGGGGG<EGGFGGGGGGGGGGGGGGGGGGGGGGFB?EGCFGGGGGDGGGGGFGDEEGGGCFFCGGG8FGGG9FFDEGGGGG@9EAFEFGGGGFEC=;EFADGGGFA@+61BEDEFGGG98CFGGG?FEC++@;FFFG+?<EFF799*7++:+++457/:*5(/()(222?CC;CFGG=A(/;C16D22
@M03364:276:000000000-BLYN8:1:1101:13075:4965 2:N:0:1
GGACTACTGGGGTTTCTAATCCTGTTTGCTCCCCACGCTTTCGCACCTGAGCGTCAGTCTTTGTCCAGGGGGCCGCCTTCGCCACCGGTATTCCTCCAGATCTCTACGCATTTCACCGCTACACCTGGAATTCTACCCCCCTCTACAAGACTCTAGCTGACCAGTTTCAAATGCAGTTCCCAAGTTAAGCTCGGGGATTTCACATCTGACTTAATCAACCGCCTGCGTGCGCTTTACGCCCAGTCATTCTG
+
CCCCCFGGGGGDFGGFFCFFGGGGGGGGFGGGGGGGGGGDGGGGGGGGFGGFGGCC@EFFGEFFDFFC@CG7FGGGF?FGGGGDGGG@FGGFFGGGGGF?FG9FFGGFFEDGGGGGC@FGGGGGGGGGGCFCFF,CGCEEGEEFEFG?DFGGFFGGGGCFGGGFGGFFEFFGFGCFFFGGGFCEFC,=C9,>CCGGGGGF7+=DCC8C>FGG7CF+;FGF:E)385(=10:DDD<:FBDEG>:9*:@2C*0
@M03364:276:000000000-BLYN8:1:1101:25149:4970 2:N:0:1
GGACTACTCGGGTTTCTAATCCTGTTTGCTCCCCACGCTTTCGCACCTGAGCGTCAGTCTTCGTCCAGGGGGCCGCCTTCGCCACCGGTATTCCTCCAGATCTCTACGCATTTCACCGCTACACCTGGAATTCTACCCCCCTCTACGAGACTCTAGCTTGCCAGTTTCAAATGCAGTTCCCAGGTTGAGCCCGGGGATTTCACATCTGACTTAACAAACCGCCTGCGTGCGCTTTACGCCCAGTAATTCCG
+
CCCCCGGFFFGGGGGGGGGGGGFF<AFGFGFFGGGGGGGGGGEGGCGFFEFFGGGGGGGGGGGGDCGGFCECGGGDEFFGGGG@CG7FGDGGFGGGGGGFFGFGGGGGGCGCEGFGFGGCFGGFGGFGG@FFCGAFEGGGC@EGFFECCDCCGA,;CEACGFGCFFF@C;FGFFFFGGGGGGDFFGF7FFGEEC>E58C6:DCFFF7DFF>FGGG=FFCEDGE;0FBBBF@>D<F<F?5?E>27FCF<GGG
@M03364:276:000000000-BLYN8:1:1101:18587:4972 2:N:0:1
GGACTACTCGGGTATCTAATCCTGTTTGCTCCCCACGCTTTCGCACCTGAGCGTCAGTCTTTGTCCAGGGGGCCGCCTTCGCCACCGGTATTCCTCCACATCTCTACGCATTTCACCGCTACACATGGAATTCTACCCCCCTCTACAAGACTCTAGCTGACCAGTATCAGATGCAATTCCCGGGTTAAGCCCGGGGATTTCACATCTGACTCAATCAACCGCCTGCGTGCGCTTTACGCCCAGTAATTCCG
+
CCCCCGGGFFGGGCDGGGGGGGGGGGGGGGGFFGGEGGGGGGG>CFFFCFGGGGGEEGGGGGGGFGFGGDCGGEGGGGGGGEF@FFGGGDGFGEGGG@AG8<EEGGFCEEGGDEFDFEGGGGGG98AFGGGGGGGG@FGGEEEFGGG?FGGGGGGGGGGGF7CFGGGFAC:EGGGGFGG7CEGGFC>9FFGG58>=*=8C77FGFGGGFGDC*9+2*2A=;E31=F>EFFFF3574B(8:C5:@*?F):>>
@M03364:276:000000000-BLYN8:1:1101:4620:4981 2:N:0:1
GGACTACTGGGGTTTCTAATCCTGTTTGCTCCCCACGCTTTCGCACCTGAGCGTCAGTCTTTGTCCAGGGGGCCGCCTTCGCCACCGGTATTCCTCCACATCTCTACGCATTTCACCGCTACACATGGAATTCTACCCCCCTCTACAAGACTCTAGCTGACCAGTATCAGATGCAATTCCCGGGTTAAGCCCGGGGATTTAACATCTGACTCAATCAACCGCCTGCGTGCGCTTTACGCCCAGTAATTCCG
+
CCCCCGGGGGGGCFGGGGGGGGGGGGGGGGGGGGGGGGGGDGGGGGGGGGGGGGGGGGGGGGGGFFCGGGGGGGGGEGGGGGGCGGGGG>FGGGGFCGGGGGGGGGGGGGGGGGFGGEFGGCCGGGFGGGGGGGGGGGGD@=CGGGGGGGGGGGGGGGGGGGFFGGFCFGGGGGGGGGGGGGGGGGGFGGFGGGG=5ED?+;CF76:CDF7CDCGGGFG6>GF;28;F?FEFGGC2=BEGD:0?FGB>G79
@M03364:276:000000000-BLYN8:1:1101:7470:4994 2:N:0:1
GGACTACAGGGGTTTCTAATCCTGTTTGCTCCCCACGCTTTCGCACCTGAGCGTCAGTCTTTGTCCAGGGGGCCGCCTTCGCCACCGGTATTCCTCCATATATCTACGCATTTCACCGCTACACATGGAATTCCACTCTCCTCTTCTGCACTCAAGTCTCCCAGTTTCCAATGACCCTCCCCGGTTGAGCCGGGGGCTTTCACATCAGACTTAAGAAACCGCCTGCGCTCGCTTTACGCCCAATAAATCCG
+
CCCCCFECFC@7FFGGGGGGGGGGGGGGGGFFGGGG7FGGFGEG@FGFFGFFG7CFDGGGA,,C6<FGFEECEE>FEGE<@F,=FF:::F=FFEEEGG,CFFE@EAFFC@FGG<?FF7:CFGF<EEEEFCEED,6=,3,A=9,3@DFFC:FDGGCF9,67,3DE3DEF7@FG9A7D??D5@8C8>8;,<CCC5:8/=EFGFCG+@C>4CCD711+2+*<*:C)4?:(73>F)**1)03E*:548FG*:7<9
@M03364:276:000000000-BLYN8:1:1101:13089:4997 2:N:0:1
GGACTACAGGGGTTTCTAATCCTGTTTGCTCCCCACGCTTTCGAGCCTCAGCGTCAGTTACAGACCAGAGAGCCGCCTTCGCCACTGGTGTTCCTCCATATATCTACGCATTTCACCGCTACACATGGAATTCCACTCTCCTCTCCTGCACTCAAGTCTCCCAGTTTCCAATGCACACACTGGTTGAGCCACTGCCTTTTCCATCCGACTTAAGAAACCACCTGCGCTCGCTTTACGCCCAATCAATCCGG
+
CCCCCGFFGGGGGGGGGGGGGGGGGGGGGGGGGGGGGGGGGGGEGGGGGGGGGGGGGGGGFAFCGGGGGGFGGGGGGGGGGGGGGGGGGGGGGGGGGFGGGGGGGGGGGGGEFGGGGGGC7:EF@FGGGGGGGGGGCCDGGGGGGGGGGFGGFGCGFGF9E8DGGGGGFGGGFGGGFD>+@>,3@CC7C:,@FGFFDFGG+?E@A7?59>DG7C+5CF8,:?FEBEFF?FDBF47>BF>EG58);4@479>
@M03364:276:000000000-BLYN8:1:1101:21394:5005 2:N:0:1
GGACTACTAGGGTTTCTAATCCTGTTTGCTCCCCACGCTTTCGCACCTGAGCGTCAGTCTTTGTCCAGGGGGCCGCCTTCGCCACCGGTATTCCTCCACATCTCTACGCATTTCACCGCTACACATGGAATTCTACCCCCCTCTACGAGACTCAAGCCTGCCAGTTTCAAATGCAGTTCCCGGGTTGAGCCCGGGGATTTCACATCTGACTTAATCAACCGCCTGCGTGCGCTTTACGCCCAGTAATTCCG
+
CCCCCGGGGGGGGGGGGGGGGGGGGGGGGGGGGGGGGGGGGGGGGGGGGGGFEGCGGGGGGGGGGGGGGGGGGGGGGGGGGG>ECFGGGGGGGGGFGGGGGGGGGFGGGGGGFGFFGGGGGGGGGGGGGGGGGGGGDGG7CGGGFFGEGGGF?DFFGGGFGGGGGGGGGFGFGFGGGGGGGGG5FC1?C7FGEGGG5CBCCCEFCGGF@FDGGGGGGGGFE5BF?>>>(0)8DDGFFFGEG>?;C7@AD79
@M03364:276:000000000-BLYN8:1:1101:5127:5019 2:N:0:1
GGACTACTGGGGTATCTAATCCTGTTTGCTCCCCACGCTTTCGAGCCTCAGTGTCAGTTACAGGCCAGAGAGCCGCTTTCGCCTCCGGTGTTCCTCCATATATCTACGCATTTCACCGCTACACATGGAATTCCACTCTCCTCTCCTGCACTCAAGTCTCCCAGTTTCCAATGACCCTCCCCGGTTGAGCCGGGGGCTTTCACATCAGACTTAAGAAACCGCCTGCGCTCGCTTTACGCCCAATAAATCCG
+
CCCCCGGGGGGGGGGGGGGGGGGGGGGGDGGGGGGGGGGGGGGFDGGGFGGGGGGFGGFGGGGGGEFGGGGGGGGGEEGGEEGGGGGGEGGGGGGGGGGGGGGGGGGGGGGGGGGGGDGGGGFFGGGGFFGGGFGGGGFFGGGGFF9DFGGGGDGGFGGGGGGGGGGGGGGGGFGGGGGGGGGGGGDFGGGGGCCGGGG6FGGGFGC4CGGGGGGGGGGGFGFFFFFE0>DFGGG)/:EEGF:FFD?<GGC
@M03364:276:000000000-BLYN8:1:1101:4702:5024 2:N:0:1
GGACTACCAGGGTTTCTAATCCTGTTTGCGCCCCACGCTTTCGCACCTGAGCGTCAGTCTTTGTCTAGGGGGCCGCCTTCGCCACCGTTATTCCTCCAGATCTCTACGCATTTCACCGCTACACAGGGAATTCTACCCCCCTCAACGAGACTGTAGCTTGCCAGTTTCAAATGCTGTTCCTGGGTTGAGCCTGGGGTTTTAACATCAGACTAGACAACCCGCCTGCGTGCGCTTTACGCCCAGTAATCCCG
+
@BC<BFE<FC7C6ECGGGGGA;6C;E<FF+@,@66@FCFF8CFGG@@,,C8<FF,7BC@FG,,<C,CCFEF+@:FE77FA4:=BFF><4CEFF,,EF8,,C,@?EDAFC:F:9EF<5:=EDFCA9,,@DFFFGF;9@8DC@E++,,>38@+:,6,,33,6*6@:33>3@,;;E9,@DG,2,,61DE866DF,=::**=B/+01:+2+27****2:;8;*A5CB18)4=1DD))9*6938/*0,)009)**1
@M03364:276:000000000-BLYN8:1:1101:16256:5070 2:N:0:1
GGACTACCGGGGTTTCTAATCCTGTTCGCTCCCCACGCTTTCGAGCCTCAGCGTCAGTTACAGACCAGAGAGCCGCTTTCGCCACCGGTGTTCCTCCATATATCTACGCATTTCACCGCTACACATGGAATTCCACTCTCCCCTTCTGCACTCAAGTTGTACAGTTTCCAAAGCACACAATGGTTAAGCCACTGCCTTTTACTTCAGACTTATACAACCGCCTGCGCTCGCTTTACGCCCAATAAATCCGG
+
CCCCCGGFFDGGGGGGGGGGGGGGGGFGGGGGGGGGGGGGGGGGGGGGFDGGGGGGGGGGGGGGGFGFGGGGGGGGGGGGGGDGGGGGGGGGGGGGGGGFGFGGGGGGGGGGGGGGGGGGGGFGGEFGFGGGGGGGGGGGGGGFFGGGGGGGGGGDFFGGGGGGGGGGGFGG6FGGG?EGGGGGGGGDGEEFFGCGGFGGGGGGF>FGGGGGCFFGG7E*5?E=9)(845>>D9CE38EC5),0;77)099
@M03364:276:000000000-BLYN8:1:1101:7734:5082 2:N:0:1
GGACTACTCGGGTGTCTAATCCTGTTTGCTACCCATGCTTTCGAGCCTCAGCGTCAGTTACAGACCAGACAGCCGCCTTCGCCACTGGTGTTCTTCCATATATCTACGCATTTCACCGCTACACATGGAATTCCACTCTCCTCTCCTGCACTCAAGTCTCCCAGTTTCCAATGACCCTACCCGGTTGACCCCGGCGCTTTCCCATCAGCCTTAAAAAACCCCCTGCGCTCGCTTTCCGCCCAATAAACCCG
+
CCCCCFCGGGGGG+@FGGGGFGGGGGGGGDFGGGGEFFGFGGGGFFGGGGF8FFGEGFFGGGG,FGGGG7FDFGGGCFGGCEF7F8EFFFFGG<ECGGCGGFGGGEGGGGGGGGGGGGGGGGGGGGGGF9FFGGGGFEDFGGDF,@EFGGGGGG=EEGGGFGFFGGF;8DGGF,,@,6,,,,@+8++,,36++4*5*>>:>+,4+*3;**;;6++4*)8*)=5:0)(8,))0CF3)11C*:;(.0:6255)
@M03364:276:000000000-BLYN8:1:1101:7002:5092 2:N:0:1
GGACTACTCGGGTATCTAATCCTGTTTGCTCCCCACGCTTTCGAGCCTCAGTGTCAGTTACAGGCCAGAGAGCCGCTTTCGCCTCCGGTGTTCCTCCATATATCTACGCATTTCACCGCTACACATGGAATTCCACTCTCCTCGCCTGCACTCAAGTCTCCCAGTGTCCAATGCACACAATGGTTGAGCCACTGCCTTTTACATCAGACTTAAGAAACCACCTGCGCCAGCTTTACGCCCAAACAATCCGG
+
CCC@C@8FFCCGG+<<E9F<FFFG9EEGGGGGCCGGGFGEG,@DCFE,FF@FGFGGGGFDFFGGGGCG<FFGF,CFG7FGEGEFG<FC=@=FGCE,,AB<<FEFGDCEG7F+C,C??FCCFGCFFCFC?,C9?FFGFCF,>AF+++@D8@FG8D@FFFEFFB@FG9@==AD;8,==D8==,EC>;BFGGCF6CC,DFGGGGC,53+;*;97CFFFF*01=@*?BBE()(/2;C>1*)/B*A)();7*4*27
@M03364:276:000000000-BLYN8:1:1101:21322:5093 2:N:0:1
GGACTACAAGGGTTTCTAATCCTGTTTGCTCCCCACGCTTTCGCGCCTCAGCGTCAGTTACAGACCAGAGAGCCGCCTTCGCCACTGGTGTTCCTCCATATATCTACGCATTTCACCGCTACACATGGAATTCCACTCTCCTCTCCTGCACTCAAGTCTCCCAGTTTCCAATGCACACAATGGTTGAGCCACTGCCTTTTACATCAGACTTAAGAAACCACCTGCGCTCGCTTTACGCCCAATAAATCAGG
+
CCCCCFGFGGGGGGCEGACFFFFGGCGFGGGGGGFGGCGGGGGGGCFGGGGGGGGGGGGFGG9FGGGGGCF>GGGGGGGGGGGCGGGGFDFFGGFGGFGGGGFFGFFGGGGGEFFFGGGEED9AECFGGFGGFFGGGGGA=AFDFFFCGGGGFDFFECFFGGC?=FFGGD,>,@EGFGEGGGGG,>@C6D>FGFGGGFFCFFFGFG>*?7=@F+=C*3=C>CFEF4AF>4;89D>=D=CEGF86;+3?*08
@M03364:276:000000000-BLYN8:1:1101:26183:5098 2:N:0:1
GGACTACTGGGGTATCTAATCCTGTTTGCTCCCCACGCTTTCGAGCCTCAGTGTCAGTTACAGGCCAGAGAGCCGCTTTCGCCACCGGTGTTCCTCCATATATCTACGCATTTCACCGCTACACATGGAATTCCACTCTCCTCTCCTGCACTCAAGTCTCCCAGTTTCCAATGCACACAATGGTTGAGCCACTGCCTTTTACATCAGACTTAAGAAACCACCTGCGCTCGCTTTACGCCCAATAAATCCGG
+
CCCCCFGGGGGGGDFFGGFGGGGGGGGGGDGG<BFG7FEFFGECFGGGGGGGFCFF<CFAFGFGFFGGG8<@,EFGD:FFEGEEGGGG++6?FFFFFFGDGGGEE?,AFEGGGGGGCCGGGCFGGGGGEFEFGG=F9FFG8,==DEAFFGC8FE@,CDFGGFCFFGG9DFAD=C=EFGGGGFGFGGG6F@FF6DBDFFFCF?ECEG5*CF;8=B:@9?F9FC66:?2>A>BEGC>@49CEE),;7@F.;9)
@M03364:276:000000000-BLYN8:1:1101:10846:5103 2:N:0:1
GGACTACAGGGGTTTCTAATCCTGTTTGCTACCCATGCTTTCGAGCCTCAGCGTCAGTTACAGACCAGACAGCCGCCTTCGCCACTGGTGTTCTTCCATATATCTACGCATTTCACCGCTACACATGGAGTTCCACTGTCCTCTTCTGCACTCAAGTCTCCCAGTTTCCAATGCACACAATGGTTGAGCCACTGCCTTTTACATCAGACTTAAGAAACCACCTGCGCTCGCTTTACGCCCAATAAATCCGG
+
CCCCCGGGGGGGGGGGGGGGGGGGGGGGGGGGEGGGGGGGGGGFGGGGGGGGGGGGGGGGGGGGGGGGGGGGGGGGGFGGGGGGGGGGGGGGGGGGGGGGGGGGGGGGGGGGGGGGGGGGGFGGGGGGFGGGGFFGGGGGGGGGGGGGGGGG8DFGGGGGGGGGGFGGEFFDDFGGDED6FGGGGG?FGGGGGGGGGGGG9:CGADFGGG7CFGG7CGCFFCFFFEAF>D>EGFGFF9EEGFF;CFF?6DC
@M03364:276:000000000-BLYN8:1:1101:9289:5108 2:N:0:1
GGACTACAGGGGTTTCTAATCCTGTTTGCTCCCCACGCTTTCGAGCCTCAGTGTCAGTTACAGACCAGAGAGCCGCCTTCGCCACTGGTGTTCCTCCATATATCTACGCATTTCACCGCTACACATGGAATTCCACTCTCCTCTTCTGCACTCAAGTCTCCCAGTTTCCAATGACCCTCCCCGGTTGAGCCGGGGGCTTTCACATCAGACTTAAGAAACCGCCTGCGCTCGCTTTACGCCCAATAAATCCG
+
CCCCCGGGGGGGGGGGGGGGGGGGGGGGGGGGGGGGGGGGGGGGGGGGGGEFGGGGGGGGGGGGFGGGGGGGGGGGGGGGGGGGGGGGGGGGGGGGGGGGGGGGCFGGDGGGGGGGGGGGGGGGGGGGGGGGGGGGGGGGGGGGGGGGFFCFGGGGGFGFFGGGGGFGGGGGGGGDFEGEGGGGGGGGG?CECGGEGGGFGGGGFGGGGGGGGG=CCFGG:EF?DFFFBEFFDGGFFFGGDB<FGG4):C>
@M03364:276:000000000-BLYN8:1:1101:21556:5138 2:N:0:1
GGACTACTGGGGTTTCTAATCCTGTTTGCTCCCCACGCTTTCGCACCTGAGCGTCAGTCTTTGTCCAGGGGGCCGCCTTCGCCACTGGTATTCCTCCACATCTCTACGCATTTCACCGCTACACATGGAATTCTACCCCCCTCTACAAGACTCTAGCTGACCAGTATCAGATGCAATTCCCGGGTTCAGCCCGGGGCTTTCACATCTGACTCAATCAACCGCCGGCGTGCGCTTTACGCCCAGTAATTCCG
+
CCCCCGGGGGGGEFEFE,CFDDFGGG@FDACCFEGGGGGGFGGDCEEE6C,CBFG,B@CFCDDFFEGG<,@F+@FGGGGCGG7:F,CCC,CFAFF<F@GF=,9EAFGDCF7C<FFGCCGEDC9FFEF8=EEFFFGGGD?FC8B8>FF,8,8=DAAFFGC,>:,@F,;@7;9999A,@,5@9:*:FC,<,;6:9CEE=EGGGGF=FC:C+:CFFFD7**=C):8((06;1:>BC5FDF0E*>)4?7:=4*:2
@M03364:276:000000000-BLYN8:1:1101:16390:5140 2:N:0:1
GGACTACTCGGGTTTCTAATCCTGTTTGCTCCCCACGCTTTCGAGCCTCAGCGTCAGTTACAGACCAGAGAGCCGCCTTCGCCACTGGTGTTCCTCCATATATCTACGCATTTCACCGCTACACATGGAATTCCACTCTCCTCTTCTGCACTCACGTCTCCCAGTTTCCAATGACCCTCCCCGGTTGAGCCGGGGGCTTTCACATCAGACTTAAGAAACCGCCTGCGCTCGCTTTACGCCCAATAAATCCG
+
CCC@CFFGFGGGFGGGGGGDF@EFFFFGFFFGGDCCFGGGGGG@CCCGG8FFGECFGGGGGEGGGF8EAFGCFDCGEGGGGGEGGFGFGGEFGFEFGGGCGGGGGG9FEEGGFGGGGGGGGGGGDFGCF?FGCFFB9EGGGGGFEEFFAFFGGG,@EDFF9EGGGGGGGG9FFB8=FD6?EGEBFEG,C@FEEGGCEGGF8@EFF8+;??4CC;:++;?:)=8;(0()2)0)*9526(8?:D(0>F@>CGG
@M03364:276:000000000-BLYN8:1:1101:22941:5143 2:N:0:1
GGACTACAGGGGTTTCTAATCCTGTTTGCTCCCCACGCTTTCGCACCTGAGCGTCAGTCTTTGTCCAGGGGGCCGCCTTCGCCACCGGTATTCCTCCACATCTCTACGCATTTCACCGCTACACATGGAATTCTACTTCCCTCTACAACACTCTAGCTGACCAGTATCAGATGCAATTCCCGGGTTAAGCCCGGGGATTTCACATCTGACTTAATCAACCGCCTGCGTGCGCTTTACGCCCAGTAATTCCG
+
CC@CCGGFFGCFC@F,CFFFGGF,E,CEFG9FG@FC:F7FGFG7,+@F<EFGGGG@FGEA<CDFGGGGGE@FF+C==F?FFDEC@<FG=CFA,,9E8,,BA,4E=?AEE:?4ABEFDCGDEEG,84EGGFF@FBF93,@,D=FFC9@?,3+=EFGGGGG9D@883@FG,@43@;ADF,;=<C5CF:8:AGG5EEEGGE<,14B+=CC78:?+++3139:F>*807A>815.7CC3)*(/1>>16:*/2:2*
@M03364:276:000000000-BLYN8:1:1101:19207:5163 2:N:0:1
GGACTACACGGGTTTCTAATCCTGTTTGCTCCCCACGCTTTCGAGCCTCAGCGTCAGTTACAGACCAGAGAGCCGCCTTCGCCACTGGTGTTCCTCCATATATCTACGCATTTCACCGCTACACATGGAATTCCACTCTCCTCTTCTGCACTCAAGTCTCCCAGTTTCCAATGACCCTCCCCGGTTGAGCCGGGGGCTTTCACATCAGACTTAAGAAACCGCCTGCGCTCGCTGTACGCCCAATAAATCCG
+
CCCCCGGGFGGGGGEFGGGCFGGGGGGGGGGGDGGGGDGGGGGGGGGGGFGGGGGEGGGEGGGGGFGGFFGGGGGGGGGGGGGGGGGGGGGGFFGGGGGGGGG9C<EFFFGGGGGGGGGGGGGD44EEGGGGGGCG9E=FGFGGC9=FGGGGE?CGAFGE=D?FFGEFGGGADGGGGG6CGGDGGGG668FGDGGGGGGFCGGFFGGGFF4FFCFGC767AEFDFFF>BBFFG3C>??EEGF(>FC@B=F)
@M03364:276:000000000-BLYN8:1:1101:14239:5168 2:N:0:1
GGACTACCGGGGTTTCTAATCCTGTTTGCTCCCCACGCTTTCGCACCTGAGCGTCAGTCTTTGTCCAGGGGGCCGCCTTCGCCACCGGTATTCCTCCACATCTCTACGCATTTCACCGCTACACATGGAATTCTACCCCCCTCTACAAGACTCTAGCTGACCAGTTTCAAATGCAGTTCCCAAGTTAAGCTCGGGGATTTCACATCTGACTTAATCAACCGCCTGCGTGCGCTTTACGCCCAGTAATTCCG
+
CCCCCGGGGGGGGGGGGGGGGGGGGGGGGGGGGGGGGGGGGGGGGGGGGGGGGGC@EFEEFGGGFGDFFGGGGFGGGGGG=FCFGGGGGGGGGGFCGFGGGGGGGCFGGGGGGFFGGGGGGGGGGFCGG@FGGGGGGG@CCGGC,@F,EFGFFGGGGGG9DFGFAFGCEFFGFCFGGGGGGGGGGGGGGGCGGGGGGGGGGFG7CGGGCGFGF@7FD=FFBE37;FFE:BEEDGF<FBCEGFFFGGF>F79
@M03364:276:000000000-BLYN8:1:1101:15984:5173 2:N:0:1
GGACTACAGGGGTTTCTAATCCTGTTTGCTCCCCACGCTTTCGAGCCTCAGCGTCAGTTACAGACCAGAGAGCCGCCTTCGCCACTGGTGTTCCTCCATATATCTACGCATTTCACCGCTACACATGGAATTCCACTCTCCTCTTCTGCACTCAAGTCTCCCAGTTTCCAATGACCCTCCCCGGTTGAGCCGGGGGCTTTCACATCAGACTTAAGAAACCGCCTGCGCGCGCTTTACGCCCAATAATTCCG
+
CCCCCGGGGGGGFGGGGGGGGGGGGGGGGGGGGGGGGGGGGGGGGGGGGGGGGGGGGGGGGGGGGGGGGGGGGGGGGGGGGGGGGGGGGGGGGGGGFFFAFGFGGGGGGGGGGGGGGGGGGGGGGGFGFEFGGGGGGGGGGGGGGGGGEFGGGGGCDGAGGGFGGDDGAFFGGGGGGGGGGGG>:BEGGGGGGGGGDEGGG=FFFFCG6CFGGGGGGGGGFGFFFFFF1>EDGGF>@:EGGEFFFFFBGGF
@M03364:276:000000000-BLYN8:1:1101:15560:5182 2:N:0:1
GGACTACTGGGGTTTCTAATCCTGTTTGCTCCCCACGCTTTCGCACCTGAGCGTCAGTCTTTGTCCAGGGGGCCGCCTTCGCCACCGGTATTCCTCCAGATCTCTACGCATTTCACCGCTACACCTGGAATTCTACCCCCCCCTACAAGACTCTAGCTGACCAGTTTCAAATGCAGTTCCCAAGTTAAGCTCGGGGATTTCACATCTGACTTAATCAACCGCCTGCGTTCGCTTTACGCCCAGTAATTCCC
+
CCCCCGGGGGGGCGGGGGGGFGGGGGGGGGGGGGGGGGGGGGEDFGCFFFGGGGGGGGGGGGGGGGGGGGDCFGGGGGGGGGGGGGDEBFGFFGGGG8FFGCFFFGGGGGGGGGGGGGGGGGFGGGGGFEFFFFFFCD@+C+@D8CC9>DCFFFFF,>BCFGGGGGGGGFFGGGGFFEGGGGCGCFGC7ECE?C>EGEGFFGGCAGGGGGGG:@C;7CE*):51:F9>(07>DFG2=?GEGFF?F7/6CC*
@M03364:276:000000000-BLYN8:1:1101:23813:5195 2:N:0:1
GGACTACTAGGGTTTCTAATCCTGTTTGCTCCCCACGCTTTCGAGCCTCAGTGTCAGTTACAGGCCAGAGAGCCGCTTTCGCCTCCGGTGTTCCTCCATATATCTACGCCTTTCACCGCTACACCTGCAATTCTACCCTCCTCTACAAGACTCTAGCTGACCAGTTTCAAATGCAGATCCCAAGTTAAGCTCGGGGAGTTCACAGCTGACTTAATCAACCGCCTGCGTGCGCTTTCCGCCCAGTAATGCCG
+
CCCCCGGDF9DF@DCF@FGF<9<FC<CFFFFGGGCGGGCF@CFFACF8<CF,6CCAECCFG<F<FG?DGGGFDFEGF:CGGF,,B8@FGEEB?FA,AE95FBBFFFEC:+B,?FGGC::@FF,=,?A,B5,,4C==,@,8@DDF,>EB,=F84,4=;,@,@D88?BE,,7,,,@6,,6D==8@EG,@,,86:CC8;**64?;:++0**3;>:@F7++2<;5E>(()(:5?05DD/)+(3=C)(0:+;)+8/
@M03364:276:000000000-BLYN8:1:1101:24852:5197 2:N:0:1
GGACTACTCGGGTTTCTAATCCTGTTTGCTCCCCACGCTTTCGAGCCTCAGCGTCAGTTACAGACCAGAGAGCCGCCTTCGCCACTGGTGTTCCTCCATATATCTACGCATTTCACCGCTACACATGGAATTCCACTCTCCTCTCCTGCACTCAAGTTTCCCAGTTTCCGATGCACTTCTTCGGTTGAGCCGAAGGCTTTCACATCAGACTGAAGAAACCGCTTGCGCTCGCTTTACGCCCAATAAATCCG
+
C@@CCGG9,;CGGGGGGGEFCF<FGDCEEGGGGGFE:BCEFDFFGCCF8@FEFFCFGG9CF9FFFEGFGG<,CF:C@FFGFGCFCGGG<EECF<,FF<E9FGFFFGA7>CG@CECEFGDC7+AF9FFFCD<EF9BFAF9DGG83@>==8=,6,6@=EADFG,368>EEDGGDD@,EDFGGC;+4@C67,,@@C>EDF,>7CFAC95;**;7*4;CF*7,=/5)(-:@B9?:BDF*)1358=:@49D+7@C7
@M03364:276:000000000-BLYN8:1:1101:19664:5214 2:N:0:1
GGACTACACGGGTATCTAATCCTGTTTGCTCCCCACGCTTTCGCACCTGAGCGTCAGTCTTTGTCCAGGGGGCCGCCTTCGCCACCGGTATTCCTCCAGATCTCTACGCATTTCACCGCTACACCTGGAATTCTACCCCCCTCTACAAGACTCTAGCCTGCCAGTTTCGAATGCAGTTCCCAGGTTGAGCCCGGGGATTTCACATCCGACTTGACAGACCGCCTGCGTGCGCTTTACGCCCAGTAATTCCG
+
CCCCCGEGGGGGGGGGGGGGGGGGGGGGGGGFGGGGGGGGGGGGGGGGGGGGGGGGGGGGGGGGGFGGGGGGGGGGGGGGGGGGGGGGGDGGGGGGGFFGGGGGGGGGFCGDGGCEAFECFGGGGGGGFFGGGGGGFG6FEGGGFG99FFGGGGFGGGGGGGGFFGFGGGGGGGGGGGGGGGGGCBFFFGGGGGGGGGCGGGDCFCFGGGGDC7CCGGGGEGFFFFFFFBDFCDGFF?;EG:6FFF*6?F2
@M03364:276:000000000-BLYN8:1:1101:17858:5222 2:N:0:1
GGACTACCAGGGTATCTAATCCTGTTTGCTCCCCACGCTTTCGCACCTGAGCGTCAGTCTTTGTCCAGGGGGCCGCCTTCGCCACCGGTATTCCTCCACATCTCTACGCATTTCACCGCTACACATGGAATTCTACCCCCCTCTACAAGACTCTAGCTGACCAGTTTCAAATGCAGTTCCCAAGTTAAGCTCGGGGATTTCACATCTGACTTAATCAACCGCCTGCGTGCGCTTTACGCCCAGTAATTCCG
+
CCCCCGFFGGGGGGGGGGGGGGGGGGGGGGGGGGFEGGGGGGEGGGGGGGGGGGGGGGGGGGGGGGFFFGGGGGGGGGGGGGGGGGGGGGGGGGGGGGGGFGGGGGGGGGGGGGCEGGGGCFGGGGGF8FGGGGGGGGGGGGGGGGGCF8EDFGFGGFFGGG6DECGGGGFGGGGGGGGGFFFFDFGG?F?FGGGG5EGGGGGGACDGGGGGGGF7>6FF3EDFFFFF6>AAGGGA=:GGGEFF7:BAGG2
@M03364:276:000000000-BLYN8:1:1101:18301:5222 2:N:0:1
GGACTACTGGGGTTTCTAATCCTGTTTGCTCCCCACGCTTTCGAGCCTCAGCGTCAGTTACAGACCAGAGAGCCGCCTTCGCCACTGGTGTTCCTCCATATATCTACGCATTTCACCGCTACACATGGAATTCCACTCTCCTCTTCTGCACTCAAGTCTCCCAGTTTCCAATGACCCTCCCCGGTTGAGCCGGGGGCTTTCACATCAGACTTAAGAAACCGCCTGCGCTCGCTTTACGCCCAATAAATCCG
+
CCCCCGGGGGGGGGGGGGGGGGGGGGGGGGGGDCGGGGGGGGGGGGGGGGGGGGDGGGGGGGGGGFGGGGGGGGGGGGGGGGFGGGGGGGGGGGGGGGGFG@EGGGGGGGEGGGGGGGGGGGGGGGFGGGGGGGGFGGGGGGFFGGFFFGGGGGCGGGGG9DGGFFDFGGGGGFGG?=DEGEGGGGEFDGCEGGGGEGGGC+=C@8;*;88DCCFG:CFGEGB7DFFF;)00>FGFF(AC7)4>FG9)221
@M03364:276:000000000-BLYN8:1:1101:11362:5236 2:N:0:1
GGACTACACGGGTATCTAATCCTATTTGCTCCCCACACTTTCGAGCCTAAGCGTCAGTTGTAGCCTAAGTTTTCGCCTTCGCCACTGGTGTTCCTCCATATATCTACGCATTTCACCGCTACACATGGAATTCCACTCTCCTCTTCTGCACTCAAGTCTCCCAGTTTCCAATGACCCTCCCCGGTTGAGCCGGGGGCTTTCACATCAGCCTTAAGAAACCGCCTGCCCTCGCTTTACGCCCAATAAATCCG
+
CCCCCGGG8FFGGFGGGFGGGGGCGGGGGGGGGGGGGGGGGGGFGEGFEFGFGGDGGGGGGGGFGGFCF9FEFGGGCFGFGGGGGGGGFGGGGGGGGGGGGGGFGGDGGGGGGGGGGGGGGGGGG@@FFCDFGGGGGGGGFFGGAFGGGGGGGGGGGGG9FGGGGGFGGGEFGDDD,@D+ACC>FC69@C,+@GCECCFF78@FF6CC**;;=C8F>DF=5CB??4(..)5:D5D>C0CEEB0)2:64F*9
@M03364:276:000000000-BLYN8:1:1101:5853:5239 2:N:0:1
GGACTACTGGGGTTTCTAATCCTGTTTGCTCCCCACGCTTTCGAGCCTCAGCGTCAGTTACAGACCAGAGAGCCGCCTTCGCCACTGGTGTTCCTCCATATATCTACGCATTTCACCGCTACACATGGAGTTCCACTGTCCTCTTCTGCACTCAAGTTTCCCAGTTTCCGATGCACTTCTTCGGTTGAGCCGAAGGCTTTCACATCAGACTTAAGAAACCGCCTGCGCTCGCTTTACGCCCAATAAATCCG
+
CCCCCGGGGGFGGGGGGGGGGGGGGGGFGGGGGGGGGGGG@GGFGGGGGGGGGGGGGGGGGGGGGFFGGG8:FDEGGGGGGGGGGGFGCEFFGGGGGGGGGGFFCGFGGGGGGGGFFCFGGEFFGGEGGFFGGGGGGGGGGGG8FGGFGFF8EGG,@DFFG98>FGFGFG>EGD9FFGDFCGDEGCEG?FG6>CGGGGGFG+EGAFC**;CG+=CG79CF4EE@>F=45/85<DCEF0CEEF;AFGFFGG)
@M03364:276:000000000-BLYN8:1:1101:21370:5281 2:N:0:1
GGACTACACGGGTATCTAATCCTGTTTGCTCCCCACGCTTTCGAGCCTCAGCGTCAGTTACAGACCAGAGAGCCGCCTTCGCCACTGGTGTTCTTCCATATATCTACGCATTTCACCGCTACACATGGAGTTCCACTGTCCTCTTCTGCACTCAAGTTTCCCAGTTTCCGATGCACTTCTTCGGTTGAGCCGAAGGCTTTCACATCAGACTTAAGAAACCACCTGCGCTCGCTTTACGCCCAATAAATCCG
+
CCCCCGGGGGGGGGGGGGGGGGGGGGGGGGGGGGGGGGGGGGGGGGGGGGGGGFGGGGGGGGGGGFGGFGGGGGGGGGGGGGGGGGGGGGGGGGGGGGGGGGGEEFGFGGGDGGGGGGGGGEGGGGFGFGGGGGGGGGGGGGGGGGGGFGGGGGGGGGGGEGGGGGGGFGGEEEFGGGGGGGDEGGGGFGGGGG>EGGGGG7FFFG79CGGG7BCGGGG>FCEF:F@>@FFDDGGEF?GGGD<A*:AECC8
@M03364:276:000000000-BLYN8:1:1101:24077:5298 2:N:0:1
GGACTACTGGGGTTTCTAATCCTGTTTGCTCCCCACGCTTTCGCACCTGAGCGTCAGTCTTTGTCCAGGGGGCCGCCTTCGCCACCGGTATTCCTCCAGATCTCTACGCATTTCACCGCTACACCTGGAATTCTACCCCCCTCTACAAGACTCTAGCTGACCAGTTTCAAATGCAGTTCCCAAGTTAAGCTCGGGGATTTCACATCTGACTTAATCAACCGCCTGCGTGCGCTTTACGCCCAGTACTTCTG
+
@CCCCFGGGGGGEGGFGGGG9FFEFGGGEEEGFFFGGDDG?EGGGGGFC@,8C:FEDGGCGFFGFF<FC>+@@CCEGGGGG>=CEFFGFEFFFE;FF<EE,4959FFFGGGE9EAAFGGGCGAAFGGGDGGD9FFCF88=@>EF9D9>D6@8FEGGGGGFCEFGFFGG:;;DF9EAFF:EEFGFFFF@F9,5*:CEEG:CG8C>CFG+1=7=FC7CDCGF3CB;@F(03A5<D/54*38CCD?FG*9<**2
@M03364:276:000000000-BLYN8:1:1101:4851:5347 2:N:0:1
GGACTACTGGGGTGTCTAATCCTGTTTGCTCCCCACGCTTTCGCACCTGAGCGTCAGTCTTCGTCCAGGGGGCCGCCTTCGCCACCGGTATTCCTCCAGACCTCTACGCATTTCACCGCTACACCTGGAATTCTACCCCCCTCTACGAGACTCAAGCCTGCCAGTGTCAAATGCAGTTCCCGGGGCGAGCGCGCGGATTTCACATCTGACTTAACAGACCGCCTGCGCGCGCTTTACGCCCAATAATTCCG
+
-BCC86C,ECC@F+=;E9FDG9<<F,,C<CFGGG8FF@:BC<F@7F@F,CFF:FGEGFGGCC@GG,FFGFGGGGBFCCE,FC=:BEE>CFEFGG9?<9<,+:@,CDGGGCC79FGF9:F+CFGAB=6>8>,,7FD9=,+6+@EFEFGCGGC7:B,@E>?84@DEC,@,5?,D7CGCDFCFGDG5****=B**2*:8**107*9*/0::C77:*CCGCDGGDGF08>,79EED)954/,;8>>(<<*8:>FF
@M03364:276:000000000-BLYN8:1:1101:17391:5386 2:N:0:1
GGACTACCGGGGTATCTAATCCTGTTTGCTACCCATGCTTTCGAGCCTCAGCGTCAGTTACAGACCAGACAGCCGCCTTCGCCACTGGTGTTCTTCCATATATCTACGCATTTCACCGCTACACATGGAGTTCCACTGTCCTCTTCTGCACTCAAGTTTCCCAGTTTCCGATGCACTTCTTCGGTTGAGCCGAAGGCTTTCACATCAGACTTAAGAAACCGCCTGCGCTCGCTTTACGCCCAATAAATCCG
+
CCCCCGGGGGGGGGGGGGGGGGGGGGGGGGGGGGGGGGGGGGGGGGGGGGGGGGGGGGGGGGGGGGGGGGGGGGGGGGGGGGGGGGGGGGGGGGGGGGGGGGGGGGGGGGGGGGGGGGGGFEGGGGFGFGGGGGGGGGGGFGGGGGGGGDGGGGGGEFGGGGGGFGCEGGEGGGGGGGGGGGGGEEGGGGFEGEGGFFDGGCGF+9C*7CFGGFGFFFGFBEFFFFFFBFFFGGGCFDGGGB(=CCFE7>)
@M03364:276:000000000-BLYN8:1:1101:24149:5405 2:N:0:1
GGACTACAGGGGTTTCTAATCCTGTTTGCTACCCATGCTTTCGAGCCTCCGCGTCAGTTACAGACCAGACAGCCGCCTTCGCCACTGGTGTTCTTCCATATATCTACGCATTTCACCTCTACACATGGAATTCCACTCTCCTCTTCTGCACTCAAGTCGCACAGTTTCCAATTACCCTCCCCGGTTGAGCCGGGGGCGTTCACATCATACTTAAGAAATCGCCTGCGCTCGCTTTACGCCCAATACATCCG
+
<@<8C,C,CFECEGGGG,6,CCEFG,6<,CFFEF,,<@9FF<,,;,@A,;7B+@@:B@,C@<,CE7,C89CFGGE@CF:9D=?,CE8EFFG7FEFGGGFF,9@A@5E<F7:+EFFFE,EE?FEF,E,<ABEBEFFAEEG8@FFFGEFGG8=DF=8EFD+>+8+67,@,3>,E,@DFEEFDEGC+@EE,9,844CE55*BECFG7A7F77:FG7+;++2+4.*)/()(71)7>*9>2@:>8>>(84*1<C**
@M03364:276:000000000-BLYN8:1:1101:13181:5461 2:N:0:1
GGACTACAGGGGTTTCTAATCCTGTTTGCTCCCCACGCTTTCGAGCCTCAGTGTCAGTTACAGGCCAGAGAGCCGCTTTCGCCTCCGGTGTTCCTCCATATATCTACGCATTTCACCACTACACATGGAATTCCACTCTCCTCTCCTGCACTCAAGTCTCCCAGTTTCCAATGCACACAATGGTTGAGCCACTGCCTTTTACATCAGACTTAAGAAACCGCCTACGCGCGCTTTACTCCCAATAATTCCGG
+
CCCCCFEGGGGGEGGGGGGGGFGGGGGGGGGGGGGGGGGGGGGGGEGGGGGGGGGGGGFGGFGGCCCGCGFGGGGGGGGEGGECFEGGG:FFGEEGGGFFGGGGGFFGBCCGGGGGGGGGGGGCFGGGGCGFGGGGGCFFCF8=8EFGGGF8B?E,EADD9D?FGGGGDEEGFFGGGGGFFG8DFGCFGCFCFGGDC;EGGGGF7?75CF7C@FF8>CGC>CEDBD9?>;D3**+.+1+;C55F*;A?+;7
@M03364:276:000000000-BLYN8:1:1101:19134:5463 2:N:0:1
GGACTACACGGGTATCTAATCCTGTTTGCTCCCCACGCTTTCGCACCTGAGCGTCAGTCTTTGTCCAGGGGGCCGCCTTCGCCACCGGTATTCCTCCACATCTCTACGCATTTCACCGCTACACATGGAATTCCACTCTCCTCTTCTGCACTCAAGTCTCCCAGTTTCCAATGACCCTCCCCGGTTGAGCCGGGGGATTTCACATCAGACTTACTAAACCGCCTGCGCTCGCTTTACGCCCAGTAAATCCG
+
CCCCCGG@6CFGGGGGGGGGGEGGGDGGGGCGGGGGGGGGGGGDEGGG8FCFFGGGGGGEFGFGGGGG<C@FGGGGGGGGGGGDGGGGGCFFFGGGGEFFF8EFGGGGGGGGGGGGGFGDGGGG,EF8EGGGFG;FF8>CFGGGFG;;DFGGG8BE=EDE,>FFGGGGGGGGGFFC:EGGG5EDGE5?FGG5CGDG*;FGGGGCFF:FG4CGF7++10>FE*<?(79:1@5@GFGBF0EGE>(9D7=4>6)
@M03364:276:000000000-BLYN8:1:1101:12799:5481 2:N:0:1
GGACTACCCGGGTTTCTAATCCTGTTTGCTACCCATGCTTTCGAGCCTCAGCGTCAGTTACAGACCAGACAGCCGCCTTCGCCACTGGTGTTCTTCCATATATCTACGCATTTCACCGCTACACATGGAGTTCCACTGTCCTCTTCTGCACTCAAGTTTCCCAGTTTCCGATGCACTTCTTCGGTTGAGCCGAAGGCTTTCACATCAGACTTAAGAAACCGCCTGCGCTCGCTTTACGCCCAATAAATCCG
+
CCCCCGFGGGGGFGGGGGGGGGGGGGGGGGFGGGGGGGGGGGGFGGEGGFFGG:@FDFGGGFFGGGGGGGGFGGEGGGGGGDEGGGGGGGFGGGGGGGGGGFGFFACFGGGGGFGFGGGGGFGGGGGG?AFFFEGFFFGGGGGGGCEGGGGGG8EFFCFGGGGGGGGGFECEGGGDGGFG8DFEGGG6FGFD7+@C@>,AFC:+99+*;F>FF>CCGD?EFD42>496@?EEGGFCA@G*=38A**;?F<7
@M03364:276:000000000-BLYN8:1:1101:23945:5486 2:N:0:1
GGACTACTAGGGTTTCTAATCCTGTTTGCTCCCCACGCTTTCGAGCCTCAGTGTCAGTTACAGGCCAGAGAGCCGCTTTCTCCTCCGGTGTTCCTCCATATATCTACGCATTTCACCGCTACACATGGAATTCCACTCTCCTCTTCTGCACTCAAGGTTCCCAGTTTCCAATGCAGACAACGGTTGAGCCACTGCCTTTTACATCAGACTTAAGAAACCACCTGCGCTCGCTTTACAACCAATAAATCCGG
+
C9ACCGD,CCFCA<FGGFFFFGGFGGGGFFAFF>AFEGGGGDCDGGC@FFGCEF@AGFFFCF@,CCF<6FEGGCEC6@FF,6,59E+7C@GE?DGG<8<EF<E9EFFE>@FCAFGFE,@+>:,A,9A=8CEAFG;:,9>A,94+,C44E;EFG8EE,4,7@=9B,>@D=EDC,,3,,@,@,@E+++,1,,,<,@:?EFGGCG75?++3A*?7++++7?@C@EF):*)3<95/8C7>@*?1:)))*1+/9):
@M03364:276:000000000-BLYN8:1:1101:18714:5518 2:N:0:1
GGACTACTGGGGTATCTAATCCTGTTTGCTACCCATGCTTTCGAGCCTCAGCGTCAGTTACAGACCAGACAGCCGCCTTCGCCACTGGTGATCTTCCATATATCTACGCATTTCACCGCTACACATGGAGTTCCACTGTCCTCTTCTGCACTCAAGTTTCCCAGTTTCCGATGCACTTCTTCGGTTGAGCCGAAGGCTTTCACATCAGACTTAAGAAACCGCCTGCGCTCGCTTTACGCCCAATAAATCCG
+
CCCCCFEGGGGGGGGGGGGGGGGGGGGGGGGGGGGGGGGGGFGGGGEGFCFFGGGGGGGGGGGGGGGGGGGGGGGGGGGGGGGGDFGGGGGGGGGGGGGGGGGGGGGGGGGGGGGGGGGEGGGGFGFGGGGFGGGGGFGGGGGGGGGGGDFGGGGGGGGGGGGGGGGFGEEEGDAFGGGGGGG6FEEFC@FGCEDG6>EF7BFFFGFGC;;E8>F>:;FGAG>>DFF)(:?EDFG:6(:EGB;ADGACFG<
@M03364:276:000000000-BLYN8:1:1101:6725:5532 2:N:0:1
GGACTACTCGGGTTTCTAATCCTGTTTGCTCCCCACGCTTTCGAGCCTCAGTGTCAGTTACAGGCCAGAGAGCCGCTTTCGCCTCCGGTGTTCCTCCATATATCTACGCATTTCACCGCTACACATGGAATTCCACTCTCCTCTCCTGCACTCAAGTCTCCCAGTTTCCAATGCACACAATGGTTGAGCCACTGCCTTTTACATCAGACTTAAGAAACCACCTGCGCTCGCTTTACGCCCAATAAATCCGG
+
CCCCCGGGFGGGGGGGGGCFGGGGGGGGGGGGGGGGCEGGGGGFGGEFGGG<EFFGGGFFFG9EFFFGGGFGGGGGGDGGGGGGFGGGGGGGGGGGFGGGGFGGGGFGD:F=DGFGEFGGGGGG,4EBEC<E9FEE>E,5>@F?BFFGGDGGGGGGBF=,,@DGFGA=DFEFEGE9D8+8@>@DFE@?CFCF9FEFGGGGFF72B<9***<8D>8+3A>,3;*.<?B*))/022+8)5C**)(207CCCD9
@M03364:276:000000000-BLYN8:1:1101:20327:5550 2:N:0:1
GGACTACTCGGGTTTCTAATCCTGTTTGCTCCCCACGCTTTCGCACCTGAGCGTCAGTCTTCGTCCAGGGGGCCGCCTTCGCCACCGGTATTCCTCCAGATCTCTACGCATTTCACCGCTACACCTGGAATTCCACCCCCCTCTACGAGACTCAAGCCTGCCAGTTTCAAATGCAGTTCCCGGGTTGAGCCCGGGGATTTCACATCTGACTTAATCAACCGCCTGCGTGCGCTTTACGCCCAGTAATTCCG
+
CCCCCGGGGGGGGGGGGGGGGGGGGGGGGGGGGGGGGGGGGGGGGGGGFGGGGGGDGGGGGGGGGGGGGGGGGGGGGGGGGGGGGGGGGGGGGGGGGGGGGGGGGGF7FEGGGGGGGGGGCCGGFFGGF>FGFGGGGGGGGGGGFGGGG+B8E?FGGGGGGFGG<CDGGFFFGGGEGGGFGGGEGG5CFGGC?CCC=8*=@FEGFGG7F7CFDFGGFFG=A5;?FFFF:))5CC<4@?GGG><F7>B<?D*
@M03364:276:000000000-BLYN8:1:1101:17473:5559 2:N:0:1
GGACTACTCGGGTTTCTAATCCTGTTTGCTCCCCACGCTTTCGCACCTGAGCGTCAGTCTTCGTCCAGGGGGCCGCCTTCGCCACCGGTATTCCTCCAGATCTCTACGCATTTCACCGCTACACCTGGAATTCTACCCCCCTCTACGAGACTCTAGCTTGCCAGTTTCAAATGCAGTTCCCAGGTTGAGCCCGGGGATTTCACATCCGACTTGACAGACCGCCTGCGTGCGCTTTACGCCCAGTAATTCCG
+
CCCCCGGGGGGGGGGGGGGGFGGGGGGGGGGGGGGGGGGGGGGGGGGGGGGGGGGGGGGGGGGGGGGGGGGDGG@FGGGGGGFCGGGGGGGGGGGGGGGGGGGGGGGGGGGGGGGGGGGGFCGAEFGGGGGGGFGGGGGGGGDGGGGGGGGGDGGGGGFEFGGGGGGGGCGGGGGGGGFGGGGFFGGGGG6DEG>E*=FGGGGGFGG:77<DGFFFGG=FEEFF6:>FF>>><CFA=?CCGEF)*:@2CG9
@M03364:276:000000000-BLYN8:1:1101:13579:5594 2:N:0:1
GGACTACACGGGTATCTAATCCTGTTTGCTCCCCACGCTTTCGCACCTGAGCGTCAGTCTTTGTCCAGGGGGCCGCCTTCGCCACCGGTATTCCTCCAGATCTCTACGCATTTCACCGCTACACCTGGAATTCTACTCCCCTCTACAAGACTCTAGCTGACCAGTTTCAAATGCAGTTCCCAAGTTAAGCTCGGGGATTTCACATCTGACTTAATCACCCGCCTGCGTGCGCTTTACGCCCAGTAATTCCG
+
CCCCCGGG8FGGGFGGGGGGGGGGEFFGGGGGGGD7@CFGGGE7@CEFEFGGGGGGGG,CF<FAFGGGG7CFCECCFGGGGGGEGAFFGFGGG9EFGGGGGGGGFFGGGGGGGGGGCEGEFGGGFGGGFDFGGFGG,@DGGGG6,=E,68D?E,,=,E@,@8,3EFFFA;;C;DEFGGGGGG6EGFF72,,,@=C*1BGG7=FF>F+B+CC8C:8=C*<C>E>;1.()2AD:GGD6A(1C77./7:=4>FC
@M03364:276:000000000-BLYN8:1:1101:17809:5599 2:N:0:1
GGACTACAGGGGTATCTAATCCTGTTTGCTCCCCACGCTTTCGAGCCTCAGTGTCAGTTACAGGCCAGAGAGCCGCTTTCGCCTCCGGTGTTCCTCCATATATCTACGCATTTCACCGCTACACATGGAATTCCACTCTCCTCTCCTGCACTCAAGTCTCCCAGTTTCCAATGCACACAATGGTTGAGCCCCTGCCTTTTACATCAGACTTAAGAAACCACCTGCGCTCGCTTTACGCCCAATAAATCCGG
+
CCCCCEEFGGGGGEGGGFGGGGGGGGGGGGGGGGGGGGGGGGGGGGGGGGGGGGGGGGGGFGGGGGGGGFGGGGGGGGGGGGGGDGGGC7FGGGGGFFGEGGFGGFFFCGGGGGGGFDECFEGGCGFFGGGGEGAFGGGGGGGCFFFFFCEDDGGGGDGGGG?FGFGFAAA=,@FGCG6=EGGGFDG6?>+@@8DGGGEG7:E;9CDFFFC>85<@D5>,?EF==42*/8>?4*1>?9875.3A*@76*1)
@M03364:276:000000000-BLYN8:1:1101:17682:5608 2:N:0:1
GGACTACTGGGGTTTCTAATCCTGTTTGCTACCCATGCTTTCGAGCCTCAGCGTCAGTTACAGACCAGACAGCCGCCTTCGCCACTGGTGTTCTTCCATATATCTACGCATTTCACCGCTACACATGGAATTCCACTCTCCTCTTCTGCACTCAAGTCTCCCAGTTTCCGATGCACTTCTTCGGTTGAGCCGAAGGCTTTCACATCAGACTTAAGAAACCGCCTGCGCTCGCTTTACGCCCAATAAATCCG
+
CCCCCGGGGGGGGGGGGGGGGGGGGGGGGGGGGGGGGFGGGGGGGGGGGGGGGGGGGGGGGGGGGGGGGGGGGGGGEGGGGGGGGGGGGFGGFGGFGGGGGDCFGGGGDGGGGGGGGGGGGGGGGGGGEFFGGFFGGGGGGD8DFCFGGGGGGGGGFAEGFGGGGGGGGGGGGGFGGGGGGFGGGGGGF@FGGGGGFFGGGGGCFGDGG>DCCFC7DGCCB>AAFFFFFFEFG:<;F?EGGB;A4:A?G;C
@M03364:276:000000000-BLYN8:1:1101:10427:5615 2:N:0:1
GGACTACAGGGGTATCTAATCCTGTTTGCTCCCCACGCTTTCGCACCTGAGCGTCAGTCTTTGTCCAGGGGGCCGCCTTCGCCACCGGTATTCCTCCAGATCTCTACGCATTTCACCGCTACACCTGGAATTCTACCCCCCTCTACAAGACTCTAGCTGACCAGTTTCAAATGCAGTTCCCAAGTTAAGCTCGGGGATTTCACATCTGACTTAATCAACCGCCTGCGTGCGCTTTACGCCCAGTAATTCCG
+
CCCCCFGGGGGGGGGFGGGGGGGGGGGGGGGGGGGDGGGGGGGGGGGGGFGGGGGEFGGGGGGGFGGGGGDGGGGGGGGGGGGGGGGGGGGFEGGGGGGCFGGGGGGFGFGGGGGGGGGGGGGGGGGGGGGGGGDGGGDGGEGGGGGGGDFF?9FFGGGGGFGGGGGGGGGGGGGGFGGGGF6DFCE=?FGGGGGGGGGGGGGGFGGGGGGGGGGGGGGG:C:DFFFF6>ABDCGFF?G8CE?@DC6<>F2
@M03364:276:000000000-BLYN8:1:1101:11339:5623 2:N:0:1
GGACTACAGGGGTATCTAATCCTGTTTGCTCCCCACGCTTTCGAGCCTCAGTGTCAGTTACAGGCCAGAGAGCCGCTTTCGCCACCGGTGTTCCTCCATATATCTACGCATTTCACCGCTACACATGGAATTCCACTCTCCTCTCCTGCACTCAAGTCTACCAGTTTCCAATGACCCTCCCCGGTTGAGCCGGGGGCTTTCACATCAGACTTAAGAAACCGCCTGCGCTCGCTTTACGCCCAATAAATCCG
+
CCCCCGGGGGGGGGGGGGGGGGGGGGGGGGGGGGGGGGGGGGGGGGGGGGGFGGGCFGGGGGGGGFFGGGGGGGGGGGFGGGGGGGGDGGGGGGGGGGGGGGGGGGGGGEGGGGGGGGGGGGGGGGGGGFGGGGGG9FGGGGGGFGGGGGGGGGGGGGFFGGGGGGDGGGGGGGGGGGGGGGGGGGGGGGGGGGGGGGFGFFGGFGFGGGGD7;CFCFG=>DB8;A6>@FEBDCFFF?GDGF0<<FFFGGC
@M03364:276:000000000-BLYN8:1:1101:22784:5646 2:N:0:1
GGACTACCAGGGTTTCTAATCCTGTTTGCTCCCCACGCTTTCGCACCTGAGCGTCAGTCTTTGTCCAGGGGGCCGCCTTCGCCACCGGTATTCCTCCACATCTCTACGCATTTCACCGCTACACATGGAATTCAACCCCCCTCTACAAGACTCTAGCTGACCAGTATCAGATGCAATTCCCGGGTTAAGCCCGGGGATTTCACATCTGACTCAATCCACCGCCTGCGTGCGCTTTACGCCCAGTAATTCCG
+
@CCCCGG8EGGGFFGGGGGGGGGGGGGGGGCFGGGGGGGGGGGGGGGGGGFFGGGGGGFDFGGGGGFGC:@FGGGGGFGGGCFFEFGGEE@FG9AFGGGGGEFDGGGGDFGDEG9FGGGGGGGGFDCGGGGGGACFFGEGGGGFGGD9EEGGG9E7=ECFFEGGGGGGC;EFGGFGGGGGFG*>FEFCGG6:CCEECGGGGGGGAF+@CFF+88F@*;F6555?FF9><>5)1954B:ECG509DF*6>C4
@M03364:276:000000000-BLYN8:1:1101:5408:5655 2:N:0:1
GGACTACCCGGGTTTCTAATCCTGTTTGCTACCCATGCTTTCGAGCCTCAGCGTCAGTTACAGACCAGACAGCCGCCTTCGCCACTGGTGTTCTTCCATATATCTACGCATTTCACCGCTACACATGGAGTTCCACTGTCCTCTTCTGCACTCAAGTTTCCCAGTTTCCGATGACCCTCCACGGTTGAGCCGGGGGCTTTCACATCAGACTTAAGAAACCGCCTTCGCTCGCTTTACGCCCAATAAATCCG
+
CCCCCGGGGFGGGGGGGGGGGGGGGGGGGGGGGGGGGGGGGFGGGGGGGGGGGGGGGAGGGGGGGG8FFGGGGGGGGGGGGGGGGGGGGFGGGGGGGGGGGFFGFGGGGGEGGGGGGGGGGGGGGGGGGGGGGGFGGGGGECFGFGGFGGGGFF,EGGFGGGGGGGGGCC6CEDGDEFC6=EGGGGEGGGCEGGGGGGG,0:B=AFCGFGGGFGGCGGFFDGF6(;7A2)=BDGGFFFGGEF(70:6<FGC
@M03364:276:000000000-BLYN8:1:1101:6582:5661 2:N:0:1
GGACTACACGGGTATCTAATCCTGTTTGCTACCCATGCTTTCGAGCCTCAGCGTCAGTTACAGACCAGACAGCCGCCTTCGCCACTGGTGTTCTTCCATATATCTACGCATTTCACCGCTACACATGGAGTTCCACTGTCCTCTTCTGCACTCAAGTTTCCCAGTTTCCGATGCACTTCTTCGGTTGAGCCGAAGGCTTTCACATCAGACTTAAGAAACCGCCTGCGCTCGCTTTACGCCCAATAAATCCG
+
CCCCCGGGGGGGGGFGGGGGGGGGGGGGGGGGGGGGFGGGGGDGGGGGGGGGGGGGGGGGGGGGGGGGGGGGGGGGGGGGGGGGGGGGGGGGGGGGGGGGGGGGGGGGGGGGGGGGGGGGGGGGGGGGFFFFGGGGGGGGGGGGGGGGGGGGGGGGGGGGGGFDGGFFEGGGGGGGGGGGFGFGGGDGGGGGGEGEFGFGGGGGFGGGGGGGGGGGGGGGFGFFFFBB@4BDGFFEFFGGGFFFGGFFG<:
@M03364:276:000000000-BLYN8:1:1101:9859:5665 2:N:0:1
GGACTACCGGGGTTTCTAATCCTGTTTGCTCCCCACGCTTTCGCACCTGAGCGTCAGTCTTTGTCCAGGGGGCCGCCTTCGCCACCGGTATTCCTCCAGATCTCTACGCATTTCACCGCTACACCTGGAATTCTACCCCCCTCTACGAGACTCTAGCTTGCCAGTTTCAAATGCAGTTCCCAGGTTGAGCCCGGGGATTTCACATCTGACTTAACAAACCGCCTGCGTGCGCTTTACGCCCAGTAATTCCG
+
CCCCCGGGDFGEFEGGGF<F<EFGGGGGGCGGGGGGGGGGGGGGGGGGGFG8FFGGGGCFDFGGGGCEGGGGGG>GGGGGFGGGGFGGGCFCECCE=FFGFGGGFGGFECGGCGFGGGGGGGGGGFCFFAEF;FFFGGF7CE6?CFG:CCECEEF7;E;ECGGFFECGGGGDCFGGGGDEC9EFFGGFFFGGGGDEG5F9>CFGFGGG+;C7;C>77DEGEDF?FFFFFFFFGGGBFFG2CDFFC?6:?:9
@M03364:276:000000000-BLYN8:1:1101:15207:5680 2:N:0:1
GGACTACAAGGGTTTCTAATCCTGTTTGCTCCCCACGCTTTCGCACCTGAGCGTCAGTCTTTGTCCAGGGGGCCGCCTTCGCCACCGGTATTCCTCCACATCTCTACGCATTTCACCGCTACACATGGAATTCTACCTCCCTCTACAAGACTCTAGCTGACCAGTATCAGATGCAATTCCCGGGTTAGGCCCGGGGATTTCACATCTGACTAAATCAACCGCCTGCGTGCGCTTTACGCCCAGTAATTCCG
+
CCCCCGGC,CCGGGGFGGGGGGGGGGGGGGAFFEFGGGGFEGG7@F@FFFGGGGDEGGCCFCGGFCFGF>7CDEGGGGGFGGGGGCFGG7DEFEFF?,,BFED?EFGGEGGDFFGG9FGG>CDG@FF8FGGGGGGG93=>BDGF,E@BDFGGGGGG9,>@BFGGGFFC7,,7EFG,E9E7?GE>FGG6,@EECEGE*6<9++B:8DFGGGG+**2:>=ACEG>00):D0A.77DGFF<EG5)4@D**6C*2
@M03364:276:000000000-BLYN8:1:1101:9222:5684 2:N:0:1
GGACTACCCGGGTTTCTAATCCTGTTTGCTCCCCACGCTTTCGCACCTGAGCGTCAGTCTTTGTCCAGGGGGCCGCCTTCGCCACCGGTATTCCTCCACATCTCTACGCATTTCACCGCTACACATGGAATTCTACCCCCCTCTACAAGACTCTAGCTGACCAGTATCAGATGCAATTCCCGGGTTAAGCCCGGGGATTTCACATCTGACTCAATCAACCGCCTGCGTGGGCTTTACGCCCAGTAATTCCG
+
CCCCCGGGGGGGGGGGGGGGGGGGGGGGGGGGFEGGFGGGGFGGGGGGDGGGGGGGGGGGGGGGGGGGGGGG>FFCFGEGGGGDGGGGCEGGGFGGGGFFGGGGGGGGGEGGFGGGGGGGGGGGGGGGFGGGGGFGF8EGCGCGGGGE@,@CFCEFFGGGGGGGGFF,,DFCEFGGGGFGCCCEGGFG99EFGGGGGDDGGGGGFGGFC>CGGCDGFGCFEEE61FBE0)))27D9FBG:>5<FC**)20*
@M03364:276:000000000-BLYN8:1:1101:24585:5692 2:N:0:1
GGACTACTGGGGTTTCTAATCCTGTTTGCTCCCCACGCTTTCGAGCCTCAGTGTCAGTTACAGGCCAGAGAGCCGCTTTCGCCTCCGGTGTTCCTCCATATATCTACGCATTTCACCGCTACACATGGAATTCCACTCTCCTCTTCTGCACTCAAGTCTCCCAGTTTCCAATGACCCTCCCCGGTTGAGCCGGGGGCTTTCACATCAGACTTAAGAAACCACCTGCGCTCGCTTTACGCCCAATAAATCCG
+
CCCCCGFGGGGGGDCGGGFFGGGEGGGGGGGGGGFGGFGGGCF@A7FFGGGGGGGCFGGGFGF8CEF?C,C:<FGGDGF9,@F@F8CCGDGGGGGGCGG?FC;EGGFEGGBFD<FFGGGG@EAFDGGGGEGGGFFGF89=8DFGCDGGGGGGGC8,CB,>E8D,AEGGGGGDGGF888FGGGG>GGEGGGG>**:*=BEGGGDFFGGG=69:+;1++**=AFA@EFBE135>DCG<FFEE*)8@4C?:DD5
@M03364:276:000000000-BLYN8:1:1101:5402:5701 2:N:0:1
GGACTACTGGGGTTTCTAATCCTGTTTGCTCCCCACGCTTTCGCACCTGAGCGTCAGTCTTTGTCCAGGGGGCCGCCTTCGCCACCGGTATTCCTCCACATCTCTACGCATTTCACCGCTACACCTGGAATTCTACCCCCCTCTACGAGACTCTAGCTTGCCAGTTTCAAATGCAGTTCCCAGGTTGAGCCCGGGGATTTCACATCTGACTTAACAAACCGCCTGCGTGCGCTTTACGCCCAGTAATTCCG
+
CCCCCGGGGGGGGGGGGGGGGGGGGGGGGGFGGGGGGGGGGGGGGGGGGGGGGGGGGGGGGGGGGGGGGGGGGGGGGGGGCFGGGGGGGGGFGGGGGGGGGGGGGGGGGGEGGGGGGGGGGGGGGGGGGGGGGGGGGGGGGGGGGGGGGGDGGGGGGGGCGGGGGGGGGG9EFGGGGGGGCFGCACFFGGGGGGGGDDGGGG7CFGGGFFG7@DGGFDGG>ED;6A05:BDFDGG<@<EEG>:0:DFAGG7
@M03364:276:000000000-BLYN8:1:1101:16253:5704 2:N:0:1
GGACTACAGGGGTTTCTAATCCTGTTTGCTACCCATGCTTTCGAGCCTCAGCGTCAGTTACAGACCAGACAGCCGCCTTCGCCACTGGTGTTCTTCCATATATCTACGCATTTCACCGCTACACATGGAGTTCCACTGTCCTCTTCTGCACTCAAGTTTCCCAGTTTCCGATGCACTTCTTCGGTTGAGCCGAAGGCTTTCACATCAGACTTCAGAAACCGCCTGCGCTCGCTTTACGCCCAATAAATCCG
+
CCCCCFGGGGGGGGGGGGGGGGGGGGGGGGDFFGFGGGGGGGGGGGGGGGGGGGGGGGGGGGGGFFGGGGGGGGGGGGGGGGGGGGGGGGGGGGGGCEFEFFFFGGFGGGGGGGFGGFEGGGGGGFGFD<FFGGGGGGFFGGGGGGGGGGGG?CCFGDFGGGFGGGGCDGDGGE8@EFDFFGFEFGGFGGGGG6C+AFFGGFGGAC+A**;9+55=FGGE99@>BFBFF)84<FG3+6E:5B<AC7ACFGD
@M03364:276:000000000-BLYN8:1:1101:9372:5709 2:N:0:1
GGACTACAGGGGTTTCTAATCCTGTTTGCTACCCATGCTTTCGAGCCTCAGCGTCAGTTACAGACCAGACAGCCGCCTTCGCCACTGGTGTTCTTCCATATATCTACGCATTTCACCGCTACACATGGAGTTCCACTGTCCTCTTCTGCACTCAAGTTTCCCAGTTTCCGATGCACTTCTTCGGTTGAGCCGAAGGCTTTCACATCAGACTTAAGAAACCGCCTGCGCTCGCTTTACGCCCAATAAATCCG
+
CCCCCGGGGGGGGGGGGGGGGGGGGFGGGGGGGGGGGGGGGGGGGGGGGGGGGGGGGGGGGGG9FGGGGGGGGGGGGGGGGGGGGGGGGGGGGGGGGFGGGGGGGCGGGGEGGGGGGGGGGGGGGGGGGGGGGGGGGGGGGGGGGGGFFGGGGFFFFGGGFFDFGGGGGGGGGGGGGDGGDFG>FGEGGGGDE>ECDGGGGGGGFGGDGGGGGFC>8>GF>>?>9A9B2?>ADGGEFFGGGFFFGGCFCFD
@M03364:276:000000000-BLYN8:1:1101:12828:5741 2:N:0:1
GGACTACCCGGGTATCTAATCCTGTTTGCTCCCCACGCTTTCGCACCTGAGCGTCAGTCTTTGTCCAGGGGGCCGCCTTCGCCACCGGTATTCCTCCAGATCTCTACGCATTTCACCGCTACACCTGGAATTCTACCCCCCTCTACAAGACTCTAGCTGACCAGTTTCAAATGCAGTTCCCAAGTTAAGCTCGGGGATTTCACATCTGACTTAATCAACCGCCTGCGTGCGCTTTACGCCCAGTAATTCCG
+
CCCCCGFGFGGGGGGGGGGGGGGGGGGGCGFFFEGGGGGGGGGC@FGGGGGGGGGGGGFFFGGGG<DFFGGGGGGGGGGGGGFEGGGGGGGGGGGGAFFGGGGGGGGGGGGGGGGGGGGGGGGFFGGGGGGGGGGAE8=FGGGG9@@?F,@AFAFFGGD?FCC5FFEEGGGGG9A9DEGE?FDGGGGEGEFGGDEGEEGGGGGG86@FGFGGG>::CGG6:C>@DF6DDFB5DGGBF?GGE3(9C77)2*2
@M03364:276:000000000-BLYN8:1:1101:23793:5752 2:N:0:1
GGACTACCGGGGTTTCTAATCCTGTTCGCTCCCCACGCTTTCGAGCCTCAGCGTCAGTTACAGACCAGAGAGCCGCCTTCGCCACTGGTGTTCCTCCATATATCTACGCATTTCACCGCTACACATGGAATTCCACTCTCCTCTTCTGCACGCAAGTCTCCCAGTTTCCAATGACCCTCCCCGGTTGAGCCGGGGGCTTTCACATCAGACTTAAGAAACCGCCTGCGCTCGCTTTACGCCCAATAAATCCG
+
CCCCCGGFGGGGGGGGGGGGGGGGGGGGGGGGGGGGGGGGGGGFGGGGGGGGGGGGGGGGGDFGGGGGGFFFGGGGGGGGGGGGGGGGGGGGGGGGGGGGGGGGGFGFDGGGGGGGGGGGGGGGGGGGFFEGGGGGGGGGGGFG9FGGGGC6=C7=FGAAFFGGGGGGF>CGGFCGGGGGGGDDFEGGFFFCECEGG>C6>FGGFGGG**8@:CFGGGFE:E>(->BFFFFE3>C<B:DEGE0><CB<:C9
@M03364:276:000000000-BLYN8:1:1101:5774:5774 2:N:0:1
GGACTACTAGGGTTTCTAATCCTGTTTGCTCCCCACGCTTTCGAGCCTCAGCGTCAGTTACAGACCAGAGAGCCGCCTTCGCCACTGGTGTTCCTCCATATAGCGACGCATTTCACCGCTACACATGGAATTCCACTCTCCTCTTCTGCACTCAAGTCTCCCAGTTTCCAATGACCCTCCCCGGTTGAGCCGGGGGCTTTCACATCAGCCTTAAGAAACCGCCTGCGCTCTCTTTAGGCCCAATAAATCCG
+
CCCCCGGD@EFGGGGGGGFFDGGGGGGGGE,CFEFEGGGCGFGGGGGGF<E@CGGGGGGEFFFDFFEFGGDC7EFGG,F<7FFFCFFDGGGDEA@EGGCABF,@+@FGEGCCFGDFGGG>C@FCEGGGF9ED;EFBECG8=D?FFGECC:83,3,EEDBFF88DF;,=EF,@EFFCFFFE>C>+3>@C@C,@75*=5*=E7BC+66C=*2*;8>FCFFG*=EE((..>6))96>*)*)<F:3(7DG*)021
@M03364:276:000000000-BLYN8:1:1101:7937:5820 2:N:0:1
GGACTACCAGGGTATCTAATCCTGTTTGCTCCCCACGCTTTCGCACCTGAGCGTCAGTCTTTGTCCAGGGGGCCGCCTTCGCCACCGGTATTCCTCCAGATCTCTACGCATTTCACCGCTACACCTGGAATTCTACCCCCCTCTACAAGACTCTAGCTGACCAGTTTCAAATGCAGTTCCCAAGTTAAGCTCGGGGATTTCACATCTGACTTAATCAACCGCCCGCGTGCGCCTTACGCCCAGTAATTCCG
+
CCCCCGFFGGGGGGGGGGGGGGGGGGGGGGGG@FGGGGGGGGGGGGGGGGGGGGGGGGGGGGGGGEGGGGGGGGGGGGGGGGGGGGGGGGGGGGGGFFFGGGFGFGGGGGGGGFGG9FGE:FEFGFF@<FEFGGGGGFFGGGGCCDACCDGGGGGGGGGGGFG6>EGFFGFGGDGGAEGGGF6FGGCAF9;>EGGG7BFGGGCGA<DC7CGF>7DCGGGCAG3(()4>9@>@CDGF6?E:=)39D**67:2
@M03364:276:000000000-BLYN8:1:1101:13466:5841 2:N:0:1
GGACTACCGGGGTTTCTAATTCTGTTTGCTCCCCACGCTTTCGAGCCTCAGCGTCAGTTACAGACCAGAGAGCCGCCTTCGCCACTGGTGTTCCTCCATATATCTACGCATTTCACCGCTACACATGGAATTCCACTCTCCTCTTCTGCACTCAAGTCTCCCAGTTTCCAATGACCCTCCCCGGTTGAGTCGGGGGCTTTCACATCAGACTTAAGAAACCGCCTGCGCTCGCTTTACGCCCAATAAATCCG
+
CCCCCGGGGGGGGGGGGGGGGGGGGGGGGGGGGGGGGGGGGGGGGGGGGGGGGGGGGGGGGGGFGGGFCGGGGGGGGGGGGGGGGGGGGGGGGDCGGGGGGGGGFFFGEGGGGGGGGGGGFGGGCB<FGGGGGFGGGGGGGGGGGGGGFGGGGGGGGFGGFGGGGGGGFGGGFCCFFFGGEGGGGGGGG3EEEGGGGGGFFDFFFG>FGGGGGGG7DGGGEDEFDABF9DD397FBF0CEGE?FFGFBGD9
@M03364:276:000000000-BLYN8:1:1101:15603:5850 2:N:0:1
GGACTACCGGGGTATCTAATCCTGTTTGCTCCCCACGCTTTCGCACCTGAGCGTCAGTCTTTGTCCAGGGGGCCGCCTTCGCCACCGGTATTCCTCCAGATCTCTACGCATTTCACCGCTACACCTGGAATTCTACCCCCCTCTACAAGACTCTAGCTGACCAGTTTCAAATGCAGTTCCCAAGTTAAGCTCGGGGATTTCACATCTGACTTAATCAACCGCCTGCGTGCGCTTTACGCCCAGTAATTCCG
+
CCCCCGGGGGGGGFGGGGGGGGGGGGGGGGGGGGGGGGGGGGGGGGGGDFFGGGGGGGGGGGGGGGGGGGGGFGGGGGGGGGGGGGGGGGGGGGGGGEGGGGGGGGGGGGGGGGGGGGGGGGGGGGGGGGGGGGGFEG?GGGGG9EFGGGGGGGGGFGCFGFGGGGGFGC@@EFGFFGEF,>FFGGGFGGEFGCED5BFGGGGFFGGGGGFDF7:;@DGGFEDFDF>B<BBEGGGFF:GEEE?:F7@AGGC
@M03364:276:000000000-BLYN8:1:1101:17800:5855 2:N:0:1
GGACTACAGGGGTTTCTAATCCTGTTTGCTACCCATGCTTTCGAGCCTCAGCGTCAGTTACAGACCAGTCAGCCGCCTTCGCCACTGGTGTTCTTCCATATATCTACGCATTTCACCGCTACACATGGAGTTCCACTTTCCTCTGCTGCACTCAAGTCTCCCAGTTTTCGATGCACTTCTTCGGTTGAGCCGATGGCTTTCACATCAGACTTGAGAAACCGCCTGCGCTCGCTTTACACCCAATAAATCCG
+
CCCCCGGGCGGGFGGGGFFGFGFGGGGGGGGG@FFGGGGGGGGGGCEGGGGGGGGDCEG996EEEFGG,:@F,CBEFGGGGGGFGGGGGGGGGAFGGA9FGGGGGGGGGGGEGGFGEFDC:@?F98B<F,FEDEAE,9@FFFG?,C=8,=EDDFFGG,468EFEFGD,,36>DCF8@F3,@,+@FE===@=8E++34@FG7+<+?5+**9CF*23*+*,=9C92:>@E@?)8DFFCF)?EGF0A8>A.:C9
@M03364:276:000000000-BLYN8:1:1101:13066:5855 2:N:0:1
GGACTACAGGGGTTTCTAATCCTGTTTGCTCCCCACGCTTTCGAGCCTCAGCGTCAGTTACAGACCAGACAGCCGCCTTCGCCACTGGTGTTCTTCCATATATCTACGCATTTCACCGCTACACATGGAGTTCCACTGTCCTCTTCTGCACTCAAGTTTCCCAGTTTCCGATGCACTTCTTCGGTTGAGCCGAAGGCTTTCACATCAGACTTAAGAAACCGCCTGCGCTCGCTTTACGCCCAATAAATCCG
+
CCCCCGGGGGGGGGGGGGGGGGGGGGFGGGGGGGGGGGGGGGGGGGGGGGGGGGGGGGGGGFGFGGFGGGGGGGGGGGGGGGGGGGGGGFFGGGGGGGGGGGGGGGGGGGGGGGGGGGGGGGGGGGGGGGGGGDCFFFGGGGG8@EAEFFGGGFGGGGGGGGGGGGGGGGGGGGGGGFGGGGGCGGGFFGGGEEGGGGGGGGGC>C8FGGGGGGFFFCFGEED2>F>>9?FFGGGC8?E@EE147C:)C*:
@M03364:276:000000000-BLYN8:1:1101:12827:5867 2:N:0:1
GGACTACTCGGGTTTCTAATCCTGTTTGCTCCCCACGCTTTCGCACCTGAGCGTCAGTCTTCGTCCAGGGGGCCGCCTTCGCCACCGGTATTCCTCCAGATCTCTACGCATTTCACCGCTACACCTGGAATTCTACCCCCCTCTACGAGACTCTAGCTTGCCAGTTTCAAATGCAGTTCCCAGGTTGAGCCCGGGGATTTCACATCTGACTTAACAAACCGCCTGCGTGCGCTTTACGCCCAGTAATTCCG
+
CCCCCFGGGGGDFGGGGGGGGGGGGGGGGGGGGGGGGFGGGGGGGGGGGGGGGGGGGGFGGGGGGGGGGGGGGGGGGGGGGGGGGFGGGEGGGGGGGGGGGGGGGGGGGGGGGGGGGGGGGGGGGGGGFGGGGGGFGGCEGGGGGGGGGCGGGGGGGGGGGGGGGGGGGGCFGGGGGGGEGGGGGGGGGFGGGGGG=CGFGGGGFGGG=>DGGGGGGGGGFGEFFFFF15@>DDF:FBGGGF::FFFFGG9
@M03364:276:000000000-BLYN8:1:1101:4706:5873 2:N:0:1
GGACTACTGGGGTTTCTAATCCTGTTTGCTCCCCATGCTTTCGTGCATCAGCGTCAGTAATGTTCTAGTAAGTCGCTTTCGCAATGAGTATTCCTCTTGATCTCTACGGATTTTACCCCTACACCAAGAATTCCACCTACCTCTCCCATACTCATAGAATGACAGTTTCAAATGCAGTTATATGGTTAAGCCATAGGATTTCACATCTGACTTGTCACTCCGCCTACGCACTCTTTACGCCCAGTAATTCC
+
CCCCCGGGGGGGGGGDFFGGG9DFGGGGGGGC8FGGG@FGGGGGGGGGFFFGGGGGGGFF,FGCFFGGGGGGGGGGDFGGCCEGGGGGFGFGFGGFGFGGGGFGGGFFDEC@FGGGGGDD:?F<EGGGFGGGGGGCFGFCFFCFE8=>EG8?9=EGCF9AEA9EAEGDFFDCFGCECGGGG9CFCFFGGD@8FGFD89FGF92=DCFG@DGGGC9DFGGGA6?:=?CE)<@DGGF=67C@;@9/;F+2=C=
@M03364:276:000000000-BLYN8:1:1101:19521:5875 2:N:0:1
GGACTACCAGGGTATCTAATCCTGTTTGCTCCCCACGCTTTCGCACCTGAGCGTCAGTCTTCGTCCAGGGGGCCGCCTTCGCCACCGGTATTCCTCCAGATCTCTACGCATTTCACCGCTACACCTGGAATTCCACCCCCCTCTACGAGACTCAAGCCTGCCAGTTTCAAATGCAGTTCCCGGGTTGAGCCCGGGGATTTCACATCTGACTTAACAGACCGCCTGCGTGCGCTTTACGCCCAGTAATTCCG
+
CCCCCFGGGGGGGGGGGGFFGGGGGGGGGGGGGGGGGGGGGGGFEGGFGGGGGGGGGGGGGGGGGGGGGGGGGGGGGGGGGGGGGGDGGGGGGGGGGFGGGGGGGGGGGGGGGGGGG7FGGGGGGGGGGFFGGGCFEGEFEEGGGGGGGECFFFGGGGFFCF?CGGGG:CADCGGGGGGGGEG*<CEGGGGFC8EGGGGGGGGGFFGGCFFFGFCFDGG=>C:<?F>DF>BDG*9>FB;>ED:FFFFFGC6
@M03364:276:000000000-BLYN8:1:1101:24476:5902 2:N:0:1
GGACTACCGGGGTTTCTAATCCTGTTTGCTCCCCACGCTTTCGAGCCTCAGCGTCAGTTACAGACCAGAGTGCCGCCTTCGCCACTGGTGTTCCTCCATATATCTACGCATTGCACCGCTACACATGGAATTCCACTCTCCTCTTCTGCACTCAAGTCTCCCAGTTTCCAATGACCCTCCCCGGTTGAGCCGGGGGCTTTCACATCAGACTTAAGAAACCGCCTGCGCTCGCTTTACGCCCAATAAATCCG
+
-6@C@CFCF+FFEGGFF<FFGFGGGG9C<DG,CFCCF7,@FDFFGGGGCDFGGG>6F<FGE,6<FFGG8E,,,CFFCFGFFEGGGG<D?FFCG9@<BEF<FFFEG9?F@EFG,<?ECE>@+69EFDFEE5EF;EFEC@DFFCDFDG,,>DF=?>DFGFDFFFFGFFADGCFGGFD=D=@8CE+>F58?78,@*=ECCGEC?+=7CD78F<7DGFCC+*0A>E)(,.:E63>3D*9<72C:*)(.7C@<7C/
@M03364:276:000000000-BLYN8:1:1101:24990:5911 2:N:0:1
GGACTACAAGGGTTTCTAATCCTGTTTGCTACCCATGCTTTCGAGCCTCAGCGTCAGTTACAGACCAGACAGCCGCCTTCGCCACTGGTGTTCGTCCATATATCTACGCATTTCACCGCTACACATGGAGTTCCACTTTCCTCTTCTTCACTCAAGTTTCCCAGTTTCCGATGCACTTCTTCGGTTGAGCCGAAGGCTTTCACATCAGACTTAAGAAACCGCCTGCGCTCGCTTTACGCCCAAGAAATCCG
+
9CBCC,<<<EFEFCFFG,C,CCFCGFF,CEGFGGEGGG@FFGCCFFFECEACGEG:CFAFGDFDGF<FGGGFCDFECC@<FEGEEGGGECGGG,BC,?FCFF=EEFF,=?FEFGG9??=@FGDFGDE,,,AEFGGGG,DFFGG?FE9,@,E87>,@ECAFEF4DABFE3@+=8BFCD==E9BD>FEGF7B?E+@B+6DG6CCF++*577CFG7=7@+CGF9E*7@AB>@5)87C37C3BCE>D4;C)4+<)
@M03364:276:000000000-BLYN8:1:1101:11545:5923 2:N:0:1
GGACTACTCGGGTTTCTAATCCTGTTTGCTCCCCACGCTTTCGCACCTGAGCGTCAGTCTTTGTCCAGGGGGCCGCCTTCGCCACCGGTATTCCTCCACATCTCTACGCATTTCACCGCTACACATGGAGTTCCCCTGTCCTCTTCTGCACTCAAGTTTCCCAGTTTCCGATGCACTTCTTCGGTTGAGCCGAAGGCTTTCACATCAGACTTAAGAAACCGCCTGCGCTCGCTTTACGCCCACTAAATCCG
+
CCCCCFGGDGGGGGGFGFGGGFGGGGGGFGGGGGGGGGGGGGGGEEGFGGGGGGGGGGFFGGGGGGFGGGGGGGGGGGGGGFGGGGGGGGGGGFGGGGGGGGFFGGFGCFGGGGGGGGGGGE:F9FFGFGGGGG,>DDGGGGGDEFGFFA>FFF8EFGFFGGF?FGGGG++>CCFFFGFG7@BEF>5@EGFG5=>E7BCGGF98=C:F48FGGGGFFGGGFG3;(.15;>>>GCC296EC=D(5CD?9:CC
@M03364:276:000000000-BLYN8:1:1101:23659:5926 2:N:0:1
GGACTACTAGGGTTTCTAATCCTGTTTGCTCCCCACGCTTTCGCACCTGAGCGTCAGTCTTCGTCCAGGGGGCCGCCTTCGCCACCGGTATTCCTCCAGATCTCTACGCATTTCACCGCTACACCTGGAATTCTACCCCCCTCTACGAGACTCTAGCTTGCCAGTTTCAAATGCAGTTCCCAGGTGGAGCCCGGGGATTTCACATCTGATTTAACAAACCGCCGGCTTGCGCTTTACTCCCAGTACTTCCG
+
CC9-AFGGGGGGGGDGGGGGGGGGGGGGGGGGGGGCGGGGG,BF@F64CFFFEGDFEGGFE<C8FFCFGGGGGEGGGGGGFEEFGGGCF=FG9,CEFC=?A=9?EFCDGEGGCCCFFFGGDC=EFGG8D@FGGFAFEGGGG>C?9D8>C6@CG,@9,>,:>,<3@FFGGF>;99AEE9AF,,:8?,1*4DE5CGGGDGGG7+<:@DFG++12+:+@CGCD:E).17()2<<5DGD44-CCC.46**94C71
@M03364:276:000000000-BLYN8:1:1101:9978:5941 2:N:0:1
GGACTACAGGGGTTTCTAATCCTGTTTGCTCCCCACGCTTTCGAGCCTCAGCGTCAGTTACAGACCAGAGAGCCGCCTTCGCCACCGGTATTCCTCCACATCTCTACGCATTTCACCGCTACACATGGAATTCTACCCCCCTCTACAAGACTCTAGCCAACCAGTTTCAGATGCAATTCCCAAGTTAAGCTCGGGGCTTTCACATCTGACTTAATTGACCGCCTGCGTGCGCTTTACGCCCAGTACTTCCG
+
CCCCCGGGGGGGGGGGGGGGGGGGFGGGGGGFCGGGGGGGGGGGGGGGGGGGGGGGGGGGGGGGGGFGFGGGGGFCGGGG@GGGGGGDGEGDGGGGGGFGGGGGGGFFGGGGEGGGGGGGGGGGGGFGG9FGGGGGGGGGDGEFFGGFGGGFEGFGGB?=>EGGG;EEGGGGGGGGCEEGGGCGFFAEFGFGGDEGGGGGGGGDA;CG=CDGGGFFBCFFAGFFDF1D6D>EGGCC+;EB:>?@F**)::*
@M03364:276:000000000-BLYN8:1:1101:20085:5941 2:N:0:1
GGACTACTGGGGTTTCTAATCCTGTTTGCTCCCCACGCTTTCGAGCCTCAGTGTCAGTTACAGGCCAGAGAGCCGCTTTCGCCTCCGGTGTTCCTCCATATATCTACGCATTTCACCGCTACACATGGAATTCCACTCTCCTCTCCTGCACTCAAGTCTCCCAGTTTCCAATGCACACAATGGTTGAGCCACTGCCTTTTACATCAGACTTAAGAAACCACCTGCGCTCGCTTTACGCCCAATAAATCCGG
+
CCCCCFGGGGGGFGGGGGGGGGGGGGGGGGGGFGGGGGGGGGGFGGGGEFGGGGGGGGGGGGGGGGGGGF@7FGGGGGGGGGGCFGGGGGGGGGGGGGGGGGGGGGGFG@FEGGGGGDGGGFFFGGGGGGGGGGGGFGGFGGGGFGGGGGGGDE@FFEGAFG8BDEFGGGFGDGGGGGG+EGGGGEGF?BFGGGGGGFGGGGGGC>*2;?CF+=CGDGGGFGFFF4=BAFE;CF7:ADGCC3@F>F=56C8
@M03364:276:000000000-BLYN8:1:1101:26210:5961 2:N:0:1
GGACTACTAGGGTTTCTAATCCTGTTTGCTCCCCACGCTTTCGAGCCTCAGCGTCAGTCTTCGTCCAGGGGGCCGCCTTCGCCACCGGTATTCCTCCAGATCTCTACGCATTTCACCGCTACACCTGGAATTCTACCCCCCTCTACAAGACTCTAGCCTGCCAGTTTCGAATGCAGTTCCCAGGTTGAGCCCGGGGATTTCACAGCCGCCTTGACAGACCTCCTGCGTTCGCTTTACGCCCAGCAATTCCC
+
CCCCCFDEEFGF,CCCCEEG9AFEFGCFFFGGG;EC:F:FCFGFFCCCGF?FGGEDGGFCEFFFFGEF,@@@FGGGGGG,DE?FG4+@FFGGGE9FF8E9E845,?,ACGCG<FAFGEFECFEG,4AFFFG=DGGG,D6F7+@DCEF938CCF,BE,@;FGD@B,@;EEB36CF7DFGGGFDFGFF,=1?BFDEGGEGGGF=@:+/9))1:5>74CG<C>4<83)/17(85:C39)7(8*:<0)9*=-?F*
@M03364:276:000000000-BLYN8:1:1101:7616:5979 2:N:0:1
GGACTACTGGGGTTTCTAATCCTGTTTGCTCCCCACGCTTTCGAGCCTCAGCGTCAGTTACAGACCAGAGAGCCGCCTTCGCCACTGGTGTTCCTCCATATATCTACGCATTTCACCGCTACACATGGAATTCCACTCTCCTCTTCTGCACTCAAGTCTCCCAGTTTCCAATGACCCTCCCCGGTTGAGCCGGGGGCTTTCACATCTGACTTAACAAACCGCCTGCGTGCGCTTTACGCCCAGTAATTCCG
+
CCCCCGGGGGGGGGGGGGGGGGGGGGGGGGGGGGGGGGGGGGGGGGGGGGGGGGGGGGGGGGGGGGGGGGGGGGGGGGGGGGGGGGGGGGGGGGFGGGGGGGGCEGGGGGGGGGGGGGGGGEFFFFGGGGGFFGGGGGGGGGFGFFDGGGGGGGGGGGAEGGGGGGGGGGGGGFGGD=FGDEEGGGCF6FFEEGGGGECFFGGGFGGCFCFGGCCFGGFGFGF(6FFF0)8>CD5)18EEGFFF7CF<D:0
@M03364:276:000000000-BLYN8:1:1101:25651:6003 2:N:0:1
GGACTACAGGGGTTTCTAATCCTGTTTGCTCCCCAAGCTTTCGCACCTGAGCGTCAGTCTTGGTCCAGGGGGCCGCCTTCGCCACCGGTATTCCTGCACATCTCTACGAATTTCACCGCTACACATGGACTTCTACCCACCTCTACAAGACTCTAGCTGACCAGTATCGAAGGCAATTCTCGGGTTAAGCCCGGGGATTTCCCATCTGACTCAATCAACCGCCTGCGTGCGCTTTACGCCCAGTAATTCCG
+
CCCCCGFFFFGG7:CFGGGGGECCFF,C<CEFGGF,CFGGGGGCC@GFGGGFFCFGGD@CFEE,EFGG,:7FEEGGGGGGFEFGG8:FC+BF<,@,E8,C?,,?EFGF+ABCCEAE9:CEGGGF=:E?E,=4CFGGA>,@8DE8=DF9BD,=F9FF99,,,@EGBD;9++6+@DF,5E9,,@*B>5*CFGF*4*4:74,=:+4*12BF8+:8<DC7748>>C3(,=;A,:)8<*9<=:GEEEB@0:@)20*
@M03364:276:000000000-BLYN8:1:1101:15123:6004 2:N:0:1
GGACTACTCGGGTTTCTAATCCTGTTTGCTCCCCACGCTTTCGCACCTGAGCGTCAGTCTTTGTCCAGGGGGCCGCCTTCGCCACCGGTATTCCTCCAGATCTCTACGCATTTCACCGCTACACCTGGAATTCTACCCCCCTCTACAAGACTCTAGCTGACCAGTTTCAAATGCAGTTCCCAAGTTAAGCCCGGGGATTTCACATCTGACTTAACAGACCGCCTGCGTCCGCTTTACGCCCAGTAATTCGG
+
CCCCCGGGGEGGEGGGGGGGGGGGGFFFGGGGGGGGGGGGFGGGGGGGGGGGGGGGGCFGGGGGGGGGGGDGFGGGGDGGGGGGGGGGGGGGGGGGGGGGGGGGGGGGGGDEFGGFGGGGGGGG8BEFFGGGGFFGFG+FEGGGFG=D=:FGG9;DFFGG7FGGFGFGFGG9;F7AFGGGDFFGG9ECGG,DCEGGGDCC++<=6C1;++;;:7+;F4;:3EFF65;)(.07DC<5=1EG533/:CFFG*2
@M03364:276:000000000-BLYN8:1:1101:11914:6028 2:N:0:1
GGACTACAGGGGTTTCTAATCCTGTTTGCTCCCCACGCTTTCGAGCCTCAGTGTCAGTTACAGGCCAGAGAGCCGCTTTCGCCTCCGGTGTTCCTCCATATATCTACGCATTTCACCGCTACACATGGAATTCCACTCTCCTCTTCTGCACTCAAGTCTCCCAGTTTCCAATGACCCTCCCCGGTTGAGCCGGGGGCTTTCACATCAGACTTAAGAAACCGCCTGCGCTCGCTTTACGCCCAATAAATCCG
+
CCCCCGGGGGGGFEGGGGGGGCFGGGGGGGGGGGGGGGGGGGGFGGGGGGGGGGGGGFGGGGGGGEGGGGFGFGGF@@<FEGFEGFFGFGFGGGGGFGGGGFFGGGGGGGGGGGGFFFGGGGGGGGGGGEFGFGGFEECFGGGGGGFGGGGFGGFFEFGGDGGDD@>D,@>;FGGFGFGGGCGGGEC6<CGEGGGGGGG6DFFGCFFDCFGF=FGGGGGC35A@FF6BF3>BDDGDF?GEGE?@6CFAFDG
@M03364:276:000000000-BLYN8:1:1101:7732:6028 2:N:0:1
GGACTACAGGGGTTTCGAAGCCTGCTTGCTCCCCACGCTTTCGCACCTGAGCGTCAGCCTTTGTCCAGGGGGCCGCCTTCGCCACCGGTATTCCTCCACATCCCTACGCATTTCACCGCTACACCTGGAGTTCTACCCCCCTCTACAAGACTCTAGCTGACCAGTTTCAAATGCAGTTCCCAAGTTAAGCTCGGGGCTTTCACATCTGACTTAATCAACCGCCTGCGTGCGCTTGACGCCCAGTACTTCCG
+
6A@@AE<@66C@,@,F,6E,666@-,,;6,C,,B@+@CCGFC@@FG:@@,CCCFGC:,CECCE,E<CF<F7B:FG:+4B,FGCCFFC:@+99@@,,,4E8,:,A,AFE:=:B,?,B?=4CFGC<D8F8F,8,,3,,3@8F@3+?CGG?,,88FC,,,7ECD88B@BAF7A;;C2>EE,>DEF8,7DF@<;,:CGGG*8*=CCGD1*3;;:22;:+;@6CF:CA,,;9D(5)7CD*3:<85CD?):*0):>/
@M03364:276:000000000-BLYN8:1:1101:25289:6041 2:N:0:1
GGACTACCCGGGTTTCTAATCCTGTTTGCTACCCATGCTTTCGAGCCTCAGCGTCAGTTACAGACCAGACAGCCGCCTTCGCCACTGGTGTTCTTCCATATATCTACGCATTTCACCGCTACACATGGAGTTCCACGGTCCTCTTCTGCACTCAAGTTACCCAGTTTCCGATGCACTTCTTCGGTTGAGCCGAAGGCTTTCACATCAGACTTAAGAAACCGCCTGCGCTCGCTTTACGCCCAATAAATCCG
+
CCCCCGG,EFGGGEGGGGGGGGFFFGGGGGGGGGE<FGGGGGGGFFGGGGGFGGGGGGDAFGGCFGGG86CF,DFGGGGGGEGGGFGGFGFFFF9,CF9FFGGGGGGFGGGGEGGGGGGGGFF?E,AEG,=EFFFD+8+@EGEG,=64CEFFGGGGFG,;=@AFFFG;=@EGDCGDDF8E,,>EGGGGFFFEC*C@7B:FGGGFFC7*9CFGC>:7FGG>5EA@D42)(5)5CFFEFFDGEF1ADF67DD5
@M03364:276:000000000-BLYN8:1:1101:12282:6048 2:N:0:1
GGACTACTCGGGTTTCTAATCCTGTTTGCTCCCCACGCTTTCGCACCTGAGCGTCAGTCTTCGTCCAGGGGGCCGCCTTCGCCACCGGTATTCCTCCAGATCTCTACGCATTTCACCGCTACACCTGGAATTCTACCCCCCTCTACGAGACTCTAGCTTGCCAGTTTCAAATGCAGTTCCCAGGTTGAGCCCGGGGATTTCACATCTGACTTAACAAACCGCCTGCGTGCGCTTTACGCCCAGTAATTCCG
+
CCCCCGGGGGGGGGGGGGGGGGGGFGGFGGGGGGGGGGGGGGGGGGGGGGGGEGGFGGGGGGGGGGGGGGGGGGGGGGGGGGGGGGGGGGGGGGGGGGGCGGCGGGGGGGGGGFFGGGG>EGGGGGGGGGGGGGFGGGGGGGGGGGGCCEGGGGGGGGGGGGFFFG9DCFB9EGFGC?FFGGGGGGGFFFG>EEEGE:6?DDCFFGCFDGFGGGDGGGGFFGEDFFBB:@EFD3C4=?GGGF?FFDF5C72
@M03364:276:000000000-BLYN8:1:1101:17982:6072 2:N:0:1
GGACTACTCGGGTTTCTAATCCTGTTTGCTCCCCACGCTTTCGAGCCTCAGTGTCAGTTACAGGCCAGAGAGCCGCTTTCGCCTCCGGTGTTCCTCCATATATCTACGCATTTCACCGCTACACATGGAATTCCACTCTCCTCTCCTGCACTCAAGTCTACCAGTTTCCAATGCATACAATGGTTGAGCCACTGCCTTTTACACCAGACGTAATAAACCACCTGCGCTCGCTTTACGCCCAATAAATCCGG
+
CCCCCGGFDFGGGGGFGGGGGGFECFEFGGGGGGGGFGGGGFGGGGGGGGGEDFFGGGGGGGGGGCGGGGGGGGGGDGGGGGE>FGGGGGGGGFGGGGFGFGGGGGGGGGGGGGGGGGGGGGGGGGGEFFFGGFGGGGGGGG8DGGGGGGGGGGGGCEFGG>DDADFGFGEFGG8DGGGGFDGGGGGGGGGGGCFGGGGCCCFGF>C*7*30;FGD+A,=F5?;=DA9@E:BF4::DFC*=836::AED>2
@M03364:276:000000000-BLYN8:1:1101:7237:6075 2:N:0:1
GGACTACTGGGGTTTCTAATCCTGTTTGCTCCCCACGCTTTCGAGCCTCAGCGTCAGTTACAGACCAGAGAGCCGCCTTCGCCACTGGTGTTCCTCCATATATCTACGCATTTCACCGCTACACATGGAATTCCACTCTCCTCTTCTGCACTCAAGTCTCCCAGTTTCCAATGACCCTCCCCGGTTGAGCCGGGGGCTTTCACATCAGACTTAAGAAACCGCCTGCGCTCGCTTTACGCCCAATAAATCCG
+
CCCCCGGGGGGGGGGGGGGGGGGGGGGGGGGGGGGGGGGGGGGGGGGGGGGGGGGGGGGGGGGGGGGGGGGGGGGGDGGGGGGGGFFFGGGGGGGGGGGGGGA<FGGGGGGGGG9@FGGGGGGGGGGGEC?FGGGGGGGGGGGGF9;FGGGGFFGGCD=EAEGGFGFFGGGGF9DFGGFGGEEEGGGGFGGGGGGGGECEFFGC62:C*8CFFGGGGGGG5EB(/8().=;5DGF4??GGC>:@FD65FF5
@M03364:276:000000000-BLYN8:1:1101:13727:6100 2:N:0:1
GGACTACAAGGGTTTCTAATCCTGTTTGCTCCCCACGCTCTCGAGCCTCAGCGTCAGGTACAGACCAGAGAGCCGGCTTCGCCACTGGTGTTCCTCCATATATCTACGCATTTCACCGCTACACATGGAATGCCACCCTCCTCTTCTGCACTCAAGTCTCCCAGCTTCCAATGACCCTCCCCGGTTGAGCCGGGGGCTTTCACAACCGACTTACGAGACCGCCTGCGCTCGCTGTACGCCGAAGACATCCC
+
A-8A<6,CCCF6;;@F9F<FF@@FC@,C,,6CC@FGG7@,CF:@,,@E,CEC@@:@F,F,;,CCCFGFC<<F<CF+7@:FCE7,F?F<EF,4<,@F=8<<<,;FEEGGG>:CEFC9EFF6FCF?=:FGGC<,CDB,,+6=6,6B@,;E3,8=DD3=3,,3=D,@,>,@8=39@EFC88DEC8>C<+*1AF>EE@8C**,=C:E>*1*::8DDF+:<*:*/8C>1-54;95555*15*1:E*)()**)-2<*
@M03364:276:000000000-BLYN8:1:1101:23434:6155 2:N:0:1
GGACTACTGGGGTTTCTAATCCTGTTTGCTACCCATGCTTTCGAGCCTCAGCGTCAGTTACAGACCAGACAGCCGCCTTCGCCACTGGTGTTCTTCCATATATCTACGCATTTCACCGCTACACATGGAGTTCCACTGTCCTCTTCTGCACTCAAGTTTCCCAGTTTCCGATGCACTTCTTCGGTTGAGCCGAAGGCTTTCACATCAGACTTAAGAAACCGCCTGCGCTCGCTTTACGCCCAATAAATCCG
+
CCCCCGGGGGGGGGGGGGGGGGGGGGGGGGGGGGGGGGGGGGEGGGGGGGGGGGGGGGGGGGGGGGGGGGGGGGGGGGGGFGGGGFFGGGGGGGGGGGGGGGGGGGDGGGGGGGGGGGGGFGGGGGFGGGGGGGGGGGGGGGGGGGGGGGGGGGGGEFGGGGFGGGGGGCCGGGFGDGGGGGFEGEDF=FF8CCCEGGG62BFGFGC>5CGGGFFFGGGGFGDFB:5654;BGGGFFFGGEFD;FGFC762
@M03364:276:000000000-BLYN8:1:1101:3851:6159 2:N:0:1
GGACTACTGGGGTATCTAATCCTGTTTGCTCCCCACGCTTTCGCACCTGAGCGTCAGTCTTTGTCCAGGGGGCCGCCTTCGCCACCGGTATTCCTCCAGATCTCTACGCATTTCACCGCTACACCTGGAATTCTACCCCCCTCTACAAGACTCTAGCTGACCAGTTTCAAATGAAGTTCCCAAGTTAAGCTCGGGGATTTCACATCTGACTTAATCAACCGCCTGCGTGCGCTTTACGCCCATTAATTCCG
+
CCCCCGGGGGGGGGGFGGGGGGGGGGGGGGEGGGGGCFGEGGDDEGGGFGGGGGGGGGFAE9FEFGGGFGEGGGGGEGGGFGGGG8FDC@FFG?=<FEFFG@EGEFGGDFGGGGGGGEGGGGGGFGGGF@GGFFFGAE+@EEGGDDC9>DGGFCFC,,@DGCFFGGGGFF;,C,,37EEF?9,@FFFGDF,>7ECE=EGGGGGGFFCC+:CGGG7+3;@;5EADFF>8(2==</><@:CE5)(1?F4:7>9
@M03364:276:000000000-BLYN8:1:1101:22038:6162 2:N:0:1
GGACTACCAGGGTTTCTAATCCTGTTTGCTCCCCACGCTTTCGAGCCTCAGCGTCAGTTACAGACCAGAGAGCCGCCTTCGCCACTGGTGTTCCTCCATATATCTACGCATTTCACCGCTACACATGGAATTCCACTCTCCTCTTCTGCACTCAAGTCTCCCAGTTTCCAATGACCCTCCCCGGTTGAGCCGGGGGCTTTCACATCAGACTTAAGAAATCGCCTGCGCTCGCTTTACGCCCAATAAATCCG
+
CCCCCGGGGGGGGGGGGGGGGGGGGEFGGGGGGGGGGGGGGGFFEGGGGGGGGGGGGGGGGGGGGGGGC<EGGGGGGGGGGGGGGFCGGGGEFCEEGGGFGGGGGGGGG>EGGGGGGG@CEFGGGGGFFGGGFGFFGGGFCFF9@EGGGGGGGGFFGDFGGGFGGGFFGG9FG9AFGFDCECEEGGEFFCECGGGGEGFC>:?7+*+*2;C8:+11757<5CEF;FF:;EFF51C<??GGGFFFGGF<GG)
@M03364:276:000000000-BLYN8:1:1101:25317:6176 2:N:0:1
GGACTACACGGGTATCTAATCCTGTTTGCTCCCCACGCTTTCGCACCTGAGCGTCAGTCTTCGTCCAGGGGGCCGCCTTCGCCACCGGTATTCCTCCAGATCTCTACGCATTTCACCGCTACACCTGGAATTCTACCCCCCTCTACGAGACTCTAGCTTGCCAGTTTCAAATGCAGTTCCCAAGTTAAGCTCGGGGATTTCACATCTGACTTAATCAACCGCCTGCGTGCGCTTTACGCCCAGTAATTCCG
+
CCCCCG8FGGGGGGGGGGDGFGGGEFGGGGCGGGFGG7FFGGGGGFE8EGGGGDGGGGGGGGGGGGGGGCF@FGFEGGGGGGEGGGCGFGFGGGGGGFGE=<EGFFGGEGDGGC9DEFGD+@EGF8FFGGGGGGGGGGGGGEE?;;FGC+8;,EE;AFGCGF7FF,@FGGFD7,,,5=DFCFGCA;>7,6,2AEGGGDF,;FG7:C++;DFGGCDCDFGG.=8;15(0,7.)157)/3CGGF()**1)?C*
@M03364:276:000000000-BLYN8:1:1101:10047:6176 2:N:0:1
GGACTACTGGGGTTTCTAATCCTGTTTGCTCCCCACGCTTTCGCACCTGAGCGTCAGTCTTTGTCCAGGGGGCCGCCTTCGCCACCGGTATTCCTCCACATCTCTACGCATTTCACCGCTACACATGGAATTCTACCCCCCTCTACAAGACTCTAGCTGACCAGTATCAGATGCAATTCCCGGGTTAAGCCCGGGGATTTCACATCTGACTTAATCACCCGCCTGCGTGCGCTTTAAGCCCAGTAATTCCG
+
CCCCCGGG9EFGGEFGGGGGGGGGGGGGFG,FGGGG>FGGGGG76FCF8FFGGGGGGG9@E9FGGGGG<BECGFGGGGGGGGCE7FFGG7FFG<FFG<,EFEGGGGBFFGGGGGGGGGGGGGGG,4AFFGGGG,3FF,+@EEGGFG9,,@>AEFFF@A,@EGGGGGGGF;,@:FGGFG7;,*4CGGFGGGG5*/*:5CGGGGGD7FFGGGG+++++:0=C>EEF6F97(7)7DCF9*)<:F4.?7F=9DF0
@M03364:276:000000000-BLYN8:1:1101:10458:6188 2:N:0:1
GGACTACTAGGGTATCTAATCCTGTTTGCTCCCCACGCTTTCGAGCCTCAGCGTCAGTTACAGACCAGAGAGCCGCCTTCGCCACTGGTGTTCCTCCATATATCTACGCATTTCACCGCTACACATGGAATTCCACTCTCCTCTTCTGCAATCAAGTCCCCCAGTTTCCAATGACCCTCCCCGGTTGAGCCGGGGGCTTTCAAATCAGACTTCAGAAACCGCCTGCCCTCGCTTTACGCCCAATAAATCCG
+
C@CCCGDGFADFG8EFFGCEGGGGDEGGGGGGGGEGGDGGG9:FF@EFG,EFFFGDEFGFGGGGGGGGFGGGGGGGGGD,FCGDCBFGGF=EEFF9F=DGGC;FGG<FGDEGFGF?EFGDEG9FDAFGFGFC9FEGGF,5@DFGFA;,C;4=B,>@ED,@8CEGFFDGFGGF?933@,@CGGGGGEEFEGC;*:CC=:C68+1++2;C49CF7DF>CFFCAD>(64(.5)))*9*.9:>CC)()221<FG5
@M03364:276:000000000-BLYN8:1:1101:19155:6189 2:N:0:1
GGACTACTGGGGTATCTAATCCTGTTTGCTACCCATGCTTTCGAGCCTCAGCGTCAGTTACAGACCAGACAGCCGCCTTCGCCACTGGTGTTCTTCCATATATCTACGCATTTCACCGCTACACATGGAATTCCACTCTCCTCTCCTGCACTCAAGTCTCCCAGTTTCCGATGCACTTCTTCGGTTGAGCCGAAGGCTTTCACATCAGACTTAAGAAACCGCCTGCGCTCGCTTTACGCCCAATAAATCCG
+
CBCCCGGGGGGGGGGGGGGGGGGGGGGGGGGGGGGGGGGGGGGGGGGGGGGGGGGGGGGGGGGGGGGGGGGGGGGGGGGGGGGGGGGGGGGGGGGGGGGGGGGGGGGGGGGGGGGGGGGGGGGGGGGGE<FFDFDFGGGGGGGGGGGG8=EFGGDF4@FGGGGGGGGGGGCGGGGGAFGGGGFEGGGGEGGDCEGGGGGEFGGG6;DGDGG7CGDGGGG,:CDDFABE@>BFGGG362EGGF6;CFF?>C:
@M03364:276:000000000-BLYN8:1:1101:15325:6207 2:N:0:1
GGACTACTGGGTATCTAATCCTGTTTGCTCCCCCCGCTTTCGAGCCTCAGTGTCAGTTACAGGTCAGAGAGCCGCTTTCGCCTACGGTGTTCCTTCATATATCTACGCATTTCACCGCTACACATGGAATTCCAATCTCCTCTCCTGCAATCAAGTCTCCCAGTTTCCAATGCACACAATGGTTGAGCCACTGCCTTTTTCATCTGCCTTAAGAAATCACCTGCGCTCGCTTTACGCCCAATAAAAACGG
+
CCCCCDFCEE<CEE@@,<EFFGGFFF8,C9<DF++@67B@9:F,,7EF<FC6E9C<CF<C<,E6CF,,<@C7F:@:CB,4@,,,9,BCC=F,A?,B?,,AC5,9@,,4=:7EFCCA7++@C,9A@,==FFF,,,,7@@9?E84?GGGG,,,+,@8@,,>,,,,@FGG;FCE,DCFDG6@,E8DF7,<9,,68,93D@@E,?C:7+++*3+2+2+<*+5<76<A295)/-?55*=75A(14*)6*;+/,:7
@M03364:276:000000000-BLYN8:1:1101:7911:6215 2:N:0:1
GGACTACCAGGGTTTCTAATCCTGTTTGCTACCCATGCTTTCGAGCCTCAGCGTCAGTTACAGACCAGACAGCCGCCTTCGCCACTGGTGTTCTTCCATATATCTACGCATTTCACCGCTACACATGGAGTTCCACTCTCCTCTTCTGCACTCAAGTCTCCCAGTTTCCAATGACCCTCCCCGGTTGAGCCGGGGGCTTTCACATCAGACTTAAGAAACCGCCTGCGCTCGCTTTACGCCCAATAAATCCG
+
CCCCCGGGGGGGGGGGGEGGGGGGGG,FFGGGGGGFGGGFGGGGGGGGGGGGGGGGGGGGGGGGGGGG8@EGGFEGGGGGGGGGGGGFGGGGGFEFEGGGGGGGFGGGGGGGGGGGGGGGGGGGGGGGGGFGCGGGFFDEGGGDEFFGGGGG8BCGGGGGGGGGFGFGGGGGGGGGGG?EC>EEGE:66FGG:CEGCEFFC+@CFF78CGGFGFG++0=FEGEFFFFD@::>GFG):(;CG>(79>65CF9
@M03364:276:000000000-BLYN8:1:1101:19630:6220 2:N:0:1
GGACTACTAGGGTTTCTAATCCTGTTTGCTCCCCACGCTTTCGCACCTGAGCGTCAGTCTTCGTCCAGGGGGCCGCCTTCGCCACCGGTATTCCTCCAGATCTCTACGCATTTCACCGCTACACCTGGAATTCTACCCCCCTCTACGAGACTCTAGCTTGCCAGTTTCAAATGCAGTTCCCAGGTTGAGCCCGGGGATTTCACATCTGACTTAACAAACCGCCTGCGTGCGCTTTCAGCCCAGTAATTCCG
+
CCCCCGGGGGGGGGGGGGGGGGGGGGGGGGGGGGGGGGGGGGGGGGGGGGGGGGEGGGGGGGGGGGGGGGGGGGGGGGGGGGGGGGGGGGGGG9EGGGGGGGGGGGGGGGGGGGGGGGGGGGGGGGFFCFGGGGGGGEFG7EDGFGG6:CGGGCEEFGFEFGGGGGGGGGGGGFG7FGG=FG6DFGGGGFFDC=EDCGGGGGGGFGGGCGGGGF>F>CCC>GF?DF0E(>5>)>C)*.C0A>4F*:F4>F0
@M03364:276:000000000-BLYN8:1:1101:19969:6245 2:N:0:1
GGACTACCAGGGTTTCTAATCCTGTTTGCTACCCATGCTTTCGAGCCTCAGCGTCAGTTACAGACCAGACAGCCGCCTTCGCCACTGGTGTTCCTCCATATATCTACGCATTTCACCGCTACACATGGAGTTCCACTTTCCTCTTCTGCACTCAAGCTTCCCAGTTTCCGATGCACTTCTTCGGTTGAGCCGAAGGCTTTCACATCAGACTTAAGAAACCGCCTGCGCTCGCTTTACGCCCAATAAATCCG
+
CCCCCGGGGGGGGGGGGGGGGGGGGGGGGGDGGGGEFGGGGGGGGGGGGGCGGGGGGGGGGGG9FGGG,CFGGGGGGGGGGGGGGGGGFGGDGGGGGFFGGGGGGGGGGGGGGGGGGGGGGGGG@CFGG8FGGGCGG,,C@EFG,EFGFGGGGFGG,4>DFGGGGGGGG6EEGGFCFGG,E>FGGGGGGGG69:>EGGGGGGFCFD7DCGFGGFF75;FGDGFF9F=DBF4AGDG4CDDEEF?FG=FEGF)
@M03364:276:000000000-BLYN8:1:1101:22463:6261 2:N:0:1
GGACTACCCGGGTATCTAATCCTGTTTGCTACCCATGCTTTCGAGCCTCAGCGTCAGTTACAGACCAGACAGCCGCCTTCGCCACTGGCGTTCTTCCATATATCTACGCATTTCACCGCTACACATGGAGTTCCACTGTCCTCTTCTGCACTCAAGTTTCCCAGTTTCCGATGCACTTCTTCGGTTGAGCCGAAGGCTTTCACATCAGACTTAAGAAACCGCCTGCGCTCGCTTTACGCCCAATAAATCCG
+
CCCCCGFGGGGGGGGGGGGGGGGGGGGGGGGGGGGGGGGGGGGGGGGGGGGGGECGGGGFGCGGGGGGGGGGGGGGGGGGGGGGGGGGGGFGDGGGFGGGGGGCEFGGGGEGGGGGGGDGGGCC9EGGGGGGGGGGGGFFFGGGFGGGGGGGGGGGGGGGGGGGGGGGGD8C>EFGGGGGGGGGGG>F<FFEDEEGFFFCGGGGFGGGGGGFFDFGFDG,:5D=BFFA@3ADG35CF;GGGFFFGG=CDG7
@M03364:276:000000000-BLYN8:1:1101:10702:6263 2:N:0:1
GGACTACTGGGGTTTCTAATCCTGTTTGCTACCCATGCTTTCGAGCCTCAGCGTCAGTTACAGACCAGACAGCCGCCTTCGCCACTGGTGTTCTTCCATATATCTACCCATTTCACCGCTACACCTGGAATTCCACTCTCCTCTTCTGCACTCAAGTCTCCCAGTTTCCAATGACCCTCCCCGGTTGAGCCGGGGGCTTTCACATCAGACTTAAGAAACCGCCTGCGCTCGCTTTACGCCCAATAAATCCG
+
CCCCCGFGGGGGGGGGGDGGGGGGGGGGGGCGGGGEGGGGGGG<CFGGGGGGGGGGGGGD<CFCGGGGG7,EFGGGGGGGGGGGGGGGGGFGGFGGGGGGGGGDGGGGGGGGGGGGGGGGDGGG,FCGGGGGGFCA4E4FGGGGGG9DFGFFGFDFAFEFGGFGFF9CEGC=DAFDD?EECEGGEGGCGGG>EEGGDE>FGFF>FG+?CFGGGF@8F<GGFGF;?F;5(2:BDGCC6;EG55(.>FFFG*)
@M03364:276:000000000-BLYN8:1:1101:20000:6265 2:N:0:1
GGACTACTCGGGTATCTAATCCTGTTTGCTCCCCACGCTTTCGCACCTGAGCGTCAGTTACAGACCAGAGAGCCGCCTTCGCCACTGGTGTTCCTCCATATATCTACGCATTTCACCGCTACACATGGAATTCCACTCTCCTCTTCTGCACTCAAGTCTCCCAGTTTCCAATGACCCTCCCCGGTTGAGCCGGGGGCTTTCACATCAGACTTAAGAAATCGCCTGCGCTCGCTTTACGCCCAATAAATCCG
+
CCCCCGGGGGGGGGGGGGGGGGGGGGGGGGGGGGGGGGGGGGGGGGGGGGGGGGEGGGGGGGGGGGGGGGGGGGGGGGGGGGGDGGGCFGGGGGGGGGGGGGGFGDFFGGGGGGGGGGGGGGGGGGGGFFGGGGGGGGGFFGGGGFFGGGGGGGGGGGGGGGGGFG;EDDAFFCFE?GGGGDGGGGGGGGGGE5EGGGGGGCG=CFDGGGGG>FFFFFCEDGFFFFFD(8>DGG3<??CGGFFFFFFF7C)
@M03364:276:000000000-BLYN8:1:1101:22539:6268 2:N:0:1
GGACTACACGGGTTTCTAATCCTGTTTGCTCCCCACGCTTTCGCACCTGAGCGTCAGTCTTCGTCCAGGGGGCCGCCTTCGCCACCGGTATTCCTCCAGATCTCTACGCATTTCACCGCTACACCTGGAATTCTACCCCCCTCTACGAGACTCTAGCTTGCCAGTTTCAAATGCAGTTCCCAGGTTGAGCCCGGGGATTTCACATCTGACTTAACAAACCGCCTGCGTGCGCTTTACGCCCAGTAATTCCG
+
CCCCCGGGGGGGGGGGGGGDGGGGGGGGGGGGGGGGGGGGGGGGGGGGGGGGGGGGGGFGGGGGGGGGGGGGGGGGGGGGGGGGGGGGGGGGGGGGGGGGFFEGGGGGGGGGGFFGGDGGEGGGGGGGGGFGGGGGGGGEEGGFGGGGGGGCFCGGGGGGGGGGCECDAFAFGGGGGGGGGFFEFCCGFGGFGGGGGGGGGGGGFGGGGGGGGGGG78:F:E:7?F>EFFFFDGFFF?>?EBB6C7=AFG6
@M03364:276:000000000-BLYN8:1:1101:26766:6275 2:N:0:1
GGACTACTGGGGTTTCTAATCCTGTTTGATCCCCACGCTTTCGCACATCAGCGTCAGTTACAGACCAGAAAGTCGCCTTCGCCACTGGTGTTCCTCCATATCTCTGCGCATTTCACCGCTACACATGGAATTCCACTTTCCTCTTCTGCACTCAAGTTTCCCAGTTTCCAATGACCCTCCACGGTTGAGCCGATGGCTTTCACATCAGACTTAAGAAACCGCCTACGCGCGCTTTACGCCCAATAATTCCG
+
CCCCCGGFFGGGFGGGGGGGGGGGGGGGGGGGGGGGGGEGGGGGGGEGGGGGGGGGGGGGCFGFGFGGGGGGF@FFGGDGGDGGGDGCFGFDEFGGFGGGGGGGGFGGGGDEFGFGGGDGGGGGGGGGGFGGAFGGGGGGGFGGGGGGGGGGFFGGGGDGAEGGGGGGGGFF8A8D8FF+=DCEGGGGDGFE++6:6E>FGGGGFG+;FGGGGC:CCFFC99?ADFFF>EFFGGGCF@8CGB1FDCFEGGC
@M03364:276:000000000-BLYN8:1:1101:21057:6284 2:N:0:1
GGACTACAAGGGTATCTAATCCTGTTTGCTCCCCACGCTTTCGCACCTGAGCGTCAGTCTTTGTCCAGGGGGCCGCCTTCGCCACCGGTATTCCTCCACATCTCTACGCATTTCACCGCTACACATGGAATTCTACCCCCCTCTACAAGACTCTAGCTGACCAGTATCAGATGCAATTCCCGGGTTAAGCCCGGGGATTTCACATCTGACTCAATCAACCGCCTGCGTGCGCTTTACGCCCAGTAATTCCG
+
CCCCCGGGGGGGGGGGGGGGGGGGGGGGGGGGGGGGGGGEGGGGGGGGGGGGGGGGGGGGGGGGGGGGGGGGGCGGG>@DDGGGGFFDFCDEEFGGGFFGGGGGGGGGGGGGGGGGGGGD7CFG98FFGFED;@FGF=>C@=>FGGGB@8DFG,EFGGGGGGGGGFEBF,>CEFGAEFF9CG>GGCFFF@FG>CEGDGGFGGGGF4++CFG+;FDCG=FGBGFFFF;:0@EFD59<F65CEE:?FGFFGF*
@M03364:276:000000000-BLYN8:1:1101:12076:6294 2:N:0:1
GGACTACTGGGGTATCTAATCCTGTTTGCTCCCACGCTTTCGGGGCTCAAGGTTAGTTTAAAGCCAAGGGGGCGGGTTTGCCCCCCGGTTTGCTCCAATACACCACGCCATTCACCGGTAACAATGTAATTTCTGTCCCCTCTGCTTCAATCCAGGCTCCCCACTTTCAATTGACACCATTGTTGGGCCCCCGGCTTTTTCCACCGTCCTAAAGAAACACCCGTGGCCGGTTTCCGGCCAACTAACACGG
+
CCC9C<CFFGDGGGFCFFGF<FGGGGGGGFF@F,6++88C,,+7+8+,;C6,C,,,,6,6<,<:C,,,,,6+@6++8B:+,C,+@4=+++B+5,6B<,,,,583+++3++8C,,,:++3353,,@,,,37@,@,,734,3,:,3@,,,2,,56?,,1,,*>*,*6??B,?,,,,=11*=,4>3;+***=***/*=*>FF+**+0))*//122**27*9**)*)--)(0-)).1**,)4*1:)(/>*),*9
@M03364:276:000000000-BLYN8:1:1101:14163:6296 2:N:0:1
GGACTACCCGGGTATCTAATCCTGTTTGCTCCCCACGCTTTCGCACCTGAGCGTCAGTCTTTGTCCAGGGGGCCGCCTTCGCCACCGGTATTCCTCCAGATCTCTACGCATTTCACCGCTACACCTGGAATTCTACCCCCCTCTACAAGACTCTAGCTTGCCAGTTTCAAATGCAGTTCCCAAGTTAAGCTCGGGGATTTCACATCTGACTTAACAAACCGCCTGCGTGCGCTTTACGCCCAGTAATTCCG
+
CCCCCGGGGEGGGGGGGGGGGGGGGGGGGGGGGGGGGGGGGGGGGGGGGFGGGGGGGDGGGGGGGGGGGGGGGGGGGGGGGGGGGGGGGGGGGGGGGGGGGGGGGGFGGGGGGGGGGGGGGGGGGGGGGGGGGGGGGGGGGGGGGGGGGGGGGGGGGGGGGGGGGGGGGGGGGGGFGGGGGFFGGGGGGGFFGGGD5EGGFGGGFGGGGGGGGFGGGGGFEG3?@ABF0>DEGGCBFFGEGD?FGFFAC72
@M03364:276:000000000-BLYN8:1:1101:19525:6305 2:N:0:1
GGACTACCAGGGTTTCTAATCCTGTTTGCTCCCCACGCTTTCGCACCTGAGCGTCAGTCTTCGTCCAGGGGGCCGCCTTCGCCACCGGTATTCCTCCAGATCTCTACGCATTTCACCGCTACACCTGGAATTCTACCCCCCTCTACGAGACTCTAGCTTGCCAGTTTCAAATGCAGTTCCCAGGTTGAGCCCGGGGATTTCACATCTGACTTAACAAACCGCCTGCGTGCGCTTTACGCCCAGTAATTCCG
+
CCCCCGGGGGGGGGGGGGGGGGGGGGGGGGGGGGGGDGGGGGGGGGGGFFGGGGGGGGCFFGGFGGGGGECCEEFGGGGGGGGGGGGGGGGGGGGGGGCGGGGGGGGGGGGGGGGGGGGGGGGGGGGGGGGGGGGDD8@EGGGGG9?C7EECFGGGGG@DDGGGGGGGGG9DGFFDFGGFGGFFGG>GG?DFEEG5ECFGGGGG6*@CFGGFFGFF*CFGFD37;AB31>)>379<?<GGGFBFGF@:FC2
@M03364:276:000000000-BLYN8:1:1101:21777:6307 2:N:0:1
GGACTACTGGGGTATCTAATCCTGTTTGCTACCCATGCTTTCGAGCCTCAGCGTCAGTTACAGACCAGACAGCCGCCTTCGCCACTGGTGTTCTTCCATATATCTACGCATTTCACCGCTACACATGGAATTCCACTCTCCTCTTCTGCACTCAAGTTCCCCAGTTTCCAATGACCCTCCACGGTTGAGCCGTGGGCTTTCACATCAGACTTAAGAAACCGCCTGCTCTCGCTTTACGCCCAATAAATCCG
+
CCCCCGGGGGGGGGGGGGGGGGGGGGGGGGGGGGGGGGGGGGGGGGGGGGGGGGGGGGGGGGGGGGGGGGGGGGGGGGGGGGGGGGGGGGGGGGGGGGGGGFGGGGGGGGGGGGGGGGGGGGGGGGGGGGGGGGGGGGGGGGCGGGGGGGGGGGGGGGGGFGGGGGGGGGAFGGGGGGGGGGDDGGGGGGGGGGGGFFG?F7AFFGCFGGFGGGGGGGGGFGFFFFFFFFFFGFGFF?GGGFFFGGFFGGD
@M03364:276:000000000-BLYN8:1:1101:22105:6316 2:N:0:1
GGACTACTCGGGTTTCTAATCCTGTTTGCTCCCCACGCTTTCGCGCCTCAGCGTCAGTTACAGACCAGAGAGCCGCCTTCGCCACTGGTGTTCCTCCATATATCTCCGCATTTCACCGCTACACATGGAATTCCACTCTCCTCTTCTGCACTCACGTCTCCCAGTTTCCAATGACCCTCCCCGGATGAGCCGGGGGCCTTCACATGAGACTTAAGAGACCGCCTGCGCTCGCTTTACGCCCAATAAATCCG
+
A9@CCF6,,@CE<6B,CA,CFFACF9FFFGG8F@FFGG@,DDE,@+@F@,C,6FF@GEADC,69<D,6C,:B@<:BF@,A4=FE?EFG:E4B,B,AEAC?EC,,@,5@FC++,@9E,=7=:CEF,9:?F<F8F,,CEF,E,@D=DF9@FCGCF8,,=D@DDGDC3;3@CC,@?DD?@FEEECE++63AFGGG75EC5*6,0*=7C*+;+6:C7C7:*2*::5>;0A-),07>*17<@<8C*.(5*:=4C71
@M03364:276:000000000-BLYN8:1:1101:16293:6339 2:N:0:1
GGACTACCAGGGTTTCTAATCCTGTTTGCTCCCCACGCTTTCGCACCTGAGCGTCAGTCTTTGTCCAGGGGGCCGCCTTCGCCACCGGTATTCCTCCACATCTCTACGCATTTCACCGCTACACATGGAATTCTACCCCCCTCTACAAGACTCTAGCTGACCAGTATCAGATGCAATTCCCGGGTTAAGCCCGGGGATTTCACATCTGACTCAATCAACCGCCTGCGTGCGCTTTACGCCCAGTAATTCCG
+
CCCCCGGGGGGGGGGGGGGGGGGGGGGGGGGGGGGGGGGGGGGGGGGGGGGGGGGGGFGGGGGGGGGGGGGGGGGGGGGGGGGGGGGGGDFFFFGGGFGGGGGGGGGGGGDGFGGGGGGGGGGGGGGGGGGGGGGGGGGGGGGGFGGGGGGGGGGGGGGGGGGGGGGGGGFGGGGFGGGGGGGGGGGGFGGGGGGGGGGGG::CFCFFFF>FGCGGGGGGFGFDFFFFFFDFGGFFF?CEE@?FFCB9CF9
@M03364:276:000000000-BLYN8:1:1101:6859:6344 2:N:0:1
GGACTACCGGGGTATCTAATCCTGTTCGCTCCCCACGCTTTCGAGCCTCAGCGTCAGTTACAGACCAGAGAGCCGCCTTCGCCACTGGTGTTCCTCCATATATCTACGCATTTCACCGCTACACATGGAATTCCACTCTCCTCTTCTGCACTCAAGTCTCCCAGTTTCCAATGACCCTCCCCGGTTGAGCCGGGGGCTTTCACATCAGACTTAAGAAACCGCCTACGCGCGCTTTACGCCCAATAAATCCG
+
CCCCCGGGGGGGGGGGGGFGGGGGGGCFGGGGGGGGGGGGGGGGFFGGGGGGGGGGGGGGGGGAE@EFGGGGGGEGGGGGGGGGGGGGGGGGGGGGFGGGGGAFGFGGGGGGGGDFEFGEEGGGGGGGGGGGGFGGGGGGGGGGGFGGGGG?DFDGGGGGGGGGGGGGGGGGGGGGGGGGGGGGGCCEGGGGGGGDCGG6?+AF@<>CDGGG+@C7CFG7AGD@DFFFFFFFGDGBFFGGGFFFGG?FGG7
@M03364:276:000000000-BLYN8:1:1101:11562:6350 2:N:0:1
GGACTACCGGGGTATCTAATCCTGTTTGCTCCCCACGCTTTCGCACCTGAGCGTCAGTCTCTGTCCAGGGGGCCGCCTTCGCCACCGGTATTCCTCCAGATCTCTACGCATTTCACCGCTACACCTGGAATTCTACTCCCCTCTACAAGACTCTAGCTGATCAGTTTCAAATGCAGTTCCCAATTTAACCTCGGGGATTTCACATCTGACTTAATCAACCCCCTGCGGGCGCTTTACGCCCAGTAATTCCG
+
CCCCCGFFEGGGFEGGGGGFCGEGEGGGGFCCFE,+8:FFGFGGGGGGEGGGDFGGG9C,,6CEE<FG<@:F+@FFGEBFFGGEE,>:F+=?EEFGG,=FGAFGGGGGECGGGFGFFEDEGGGGDFFCFFGAFA;@638FEFEG,C;,,682D,>7,ECG,@33@F>3,7;,@9@7;CF,9,,,,3:C,>2,;*8**=?6+2=+=8:=D+:1:++++2@*)=D;(0()6)7)73*:*,*:571)0:@2*:>
@M03364:276:000000000-BLYN8:1:1101:19672:6353 2:N:0:1
GGACTACACGGGTTTCTAATCCTGTTTGCTCCCCACGCTTTCGCACCTGAGCGTCAGTCTTTGTCCAGGGGGCCGCCTTCGCCACCGGTATTCCTCCACATCTCTACGCATTTCACCGCTACACATGGAATTCTACCCCCCTCTACAAGACTCTAGCTGACCAGTATCAGATGCAATTCCCGGGTTAAGCCCGGGGATTTCACATCTGACTCAATCAACCGCCTGCGTGCGCTTTACGCCCAGTAATTCCG
+
CCCCCGGGGGGGGGGGGGGGGGGGGGGGGGGGGGGCGGGGGGGGGGGGGGGGGGCEGFGGGGGGGFFFGGGGGGGGEGGCGGGGGGGGG>FGG9EFGGGGGGGGGGGGGGEFCGGGGGGEGGGGGFDFFGGGGGGGFGGGGGGGFFF9B,DGGGGAF;@EEFGGGFFFFGGGFFGFGGGGFGGGGEGFE@GFCCEC=C8<DD?7;CDFGD7DFGGGGGGDEGF;4>BE:@BBD7*6FBGGDF0<0?@AGG*
@M03364:276:000000000-BLYN8:1:1101:20731:6370 2:N:0:1
GGACTACAGGGGTATCTAATCCTGTTTGCTCCCCACGCTTTCGAGCCTCAGCGTCAGTTACAGACCAGAGAGCCGCCTTCGCCACTGGTGTTCCTCCATATATCTACGCATTTCACCGCTACACATGGAATTCCACTCTCCTCTTCTGCACTCAAGTCTCCCAGTTTCCAATGACCCTCCCCGGTTGAGCCGGGGGCTTTCACATCAGACTTAAGAAACCGCCTGCGCTCGCTTTACGCCCAATAAATCCG
+
CCCCCGGGGGGGGGGGGGGGGGGGGGGGGGGGGGGGGGGGGGGFGGGGGGGGGGGGGGGFGGGGGGGGGGGGGGGGGGGGGGGGGGGGGGGGGGGGGFGGGGGGGGGGGGGGGGGGFGGGGGGGGGFFFGFGGGGGGGGGGGGGGCFGGGGGGGFGGGGGGGFGFGFGGGDEGGGGGGGEG>EGFGGCGFG>CEG55EFGGGGGF4FFG<DGFFG:FDGCDGFFFFBFBDFFDFFFFBGEGE?FGCB<FG9
@M03364:276:000000000-BLYN8:1:1101:11130:6394 2:N:0:1
GGACTACTGGGGTTTCTAATCCTGTTTGCTCCCCACGCTTTCGCACCTGAGCGTCAGTCTTTGTCCAGGGGGCCGCCTTCGCCACCGGTATTCCTCCAGATCTCTACGCATTTCACCGCTACACCTGGAATTCTACCCCCCTCTACAAGACTCTAGCTGACCAGTTTCAAATGCAGTTCCCAAGTTAAGCTCGGGGATTTCACATCTGACTTAATCAACCGCCTGCGTGCGCTTTACGCCCAGTAATTCCG
+
CCCCCGGGGGGGGGGGGGGGGGGGGGGGGGGGGGGGGGGGGGGEGGGGGGGGGGGGGGGGGGGGGGGGGGGGGGGGDFCFGGFGGGGGGGGGGGGGGGGFGGGGGGGGGGGGGGGGGGGGGGGGGGGGGGGGGGGFFFGGGGGGGGGFGFGGGGGGGGGGGFGGGGFFGFGGCFGGFGGGFFCGFGGGGDBFEDGGGGGFGF?DFGGGGGGGGGGGGGGGFGE?@F@F03>DD7CA=1CEG38@D:@AGGF
@M03364:276:000000000-BLYN8:1:1101:15287:6402 2:N:0:1
GGACTACTGGGGTTTCTAATCCTGTTTGCTCCCCACGCTTTCGAGCCTCAGTGTCAGTTACAGGCCAGAGAGCCGCTTTCGCCTCCGGTGTTCCTCCATATATCTACGCATTTCACCGCTACACATGGAATTCCACTCTCCTCTCCTGCACTCAAGTCTCCCAGTTTCCAATGCACACAATGGTTGAGCCACTGCCTTTTCCATCTGACTTAACAAACCGCCTGCGTGCGCTTTACGCCCAGTAATTCCG
+
CCCCCGGGFFGGGGGGGGGGGGGGGGGGGGGGGGGGGGGGGGGGGGGGGGGCGGGGGGGGGGGGGGGG@FGDGGGGGGGGGGGGGGGGGGGGGGGGGGGGGGGGGGGGGGGGGGGGGGGGGGGGCCFGGFGGGGFGGGGGGGGGGGCFGGGGGGGGGCFCFFFCADFGGGFGFGDFAFC=FGGGGG8EGF6DCCGFGEDG+:E7BC79CCFCDFGGC>C;5?@@F>=)6?68CD==47E@*;;ACC6)+0
@M03364:276:000000000-BLYN8:1:1101:23882:6406 2:N:0:1
GGACTACTCGGGTTTCTAATCCTGTTTGATCCCCACGCTTTCGCACATCAGCGTCAGTTACAGACCAGAAAGTCGCCTTCGCCACTGGTGTTCCTCCATATCTCTGCGCATTTCACCGCTACACATGGAATTCCACTTTCCTCTTCTGCACTCAAGTTTCCCAGTTTCCAATGACCCTCCCCGGTTGAGCCGGGGGCTTTCACATCAGACTTAAGAAACCGCCGTCGCTCGCTTGACGCCCAATAAATCCG
+
CCCCCGGCFGGGGCBFGGGGGGGGEFGFGGGFGGCGGE:FFGGGGGGFGGG8CEBFF9EFDGGGGGGG?EF<EFGGGFGGGGGCFFGFED:?FFFFGC<,,C,AEGGDECC4?FFBAFFGDGGGG8FGGFEFFGGDGGGGGGGGAEGFGG,6@>=?=EFDGCDG<,;DEFGC?==DFFCEGGGDFEEF6DCGC58?C*2CCGF7+9+2?6F+:C88F<8CBEE(,.1>;F55D3*(02>EGF056D*:F6)
@M03364:276:000000000-BLYN8:1:1101:9583:6445 2:N:0:1
GGACTACAGGGGTTTCTAATCCTGTTTGCTCCCCACGCTTTCGAGCCTCAGCGTCAGTTACAGACCAGAGAGCCGCCTTCGCCACTGGTGTTCCTCCATATATCTACGCATTTCACCGCTACACATGGAATTCCACTCTCCTCTTCTGCACTCAAGTCTCCCAGTTTCCAATGACCCTCCCCGGTTGAGCCGGGGGCTTTCACATCAGACTTGACAGACCGCCTGCGTGCGCTTTACGCCCAGTAATTCCG
+
CCCCCGGGGGGGGGGGGGGGGGGGGGGGGGGGGGGGGGGGGGGGGGGGGGGGGGGGGGGGGGGGGGGGGGGGGGGGGGGGGGGGGGGGGGGGGGGGGGGGGGGGGGGGGGGGGGGGGEGGGGGGGGGGGFFGF<FGGGGGGGGGGGGGGGGGGGGGGFGGFGGGFGGGGGGFGGGFGGGGGGGGGGGGFGGGGGGGGGGGGGFCA<DCGGGGGGFGGFGGEG>;FF@B@FBBDDGFF:>E>BFFGGFAGG7
@M03364:276:000000000-BLYN8:1:1101:23052:6452 2:N:0:1
GGACTACTCGGGTATCTAATCCTGTTTGCTACCCATGCTTTCGAGCCTCAGCGTCAGTTACAGACCAGACAGCCGCCTTCGCCACTGGTGTTCTTCCATATATCTACGCATTTCACCGCTACACATGGAGTTCCACTGTCCTCTTCTGCACTCAAGTTTCCCAGTTTCCGATGCACTTCTTCGGTTGAGCCGAAGGCTTTCACATCAGACTTAAGAAACCGCCTGCGCTCGCTTTACGCCCAATAAATCCG
+
CCCCCEE9FGGGGCEDF<FFGGDDFEFFGGAAGFFGGGGAFFC@CCFGGGGGFEECECD<FFGFGGGGGD8FFCFGEGEGGGGGGAFGG,EEG,CDFAF<EFFFGGGCEC@ECEFGGGDGEGEGEGGFFFFBFAAF,EFFGGGFFGGGCCFGGFFE4EDGGG,DFGCFG+8=EGGGGCFGC;BEFEE,@@6CE6BEGGC,5+7DFG<52CFC=>8BFGGG47?=269D2ABDDFGCF6ECED(58CFCGG7
@M03364:276:000000000-BLYN8:1:1101:4489:6513 2:N:0:1
GGACTACCCGGGTTTCTAATCCTGTTTGATCCCCACGCTTTCGCACATCAGCGTCAGTTACAGACCAGAAAGTCGCCTTCGCCACTGGTGTTCCTCCATATCTCTGCGCATTTCACCGCTACACTTGGAATTCCACTTTCCTCTTCTGCACTCAAGTTTCCCAGTTTCCAATGACCCTCCACGGTTGAGCCGGGGGCTTTCACATCAGACTTAAGAAACCGCCTGCGCTCGCTTTACGCCCAATAAATCCG
+
CCCCCGGGFGGCGGGGGAFGGGGGGGGGGFGGGGFGGGGGGFFGGG>FGCGGGGGEGGFGGGGEGGGGFFGGEFGDGDGCF>CFGGGGGGFGGGGGGGGGGEDEFFGGGGCE9FGGAFGGEGFGA:FFBEFGGGFGGFGCEEFFGF9FDCGCFFFGEF9=DFFGG9;ECFG9EDGDF?DEF8CEFGGFFGFDC+:*44,<C+=+BDFG46C+=7CCFFGG>EB0051=9:88*:*;83>C5>27*7=):*/
@M03364:276:000000000-BLYN8:1:1101:19894:6528 2:N:0:1
GGACTACACGGGTATCTAATCCTGTTTGCTACCCATGCTTTCGAGCCTCAGCGTCAGTTACAGACCAGACAGCCGCCTTCGCCACTGGTGTTCTTCCATATATCTACGCATTTCACCGCTACACATGGAGTTCCACTGTCCTCTTCTGCACTCAAGTTTCCCAGTTTCCGATGCACTTCTTCGGTTGAGCCGAAGGCTTTCACATCAGACTTAAGAAACCGCCTGCGCGCGCTTTACGCCCAATAATTCCG
+
CCCCCGGGGGGGGGGGGGGGGGGGGGGGGGGGGGGGGGGGGGGGGGGGGGGGGGGGEFGGGGGGGGGGGFGGGGGGGGGGGGGGGGGGGGGGGGGGGGGGGGGGGGGGGGEGGFGGDGGEGGGG?FEFGGGGGGGGGDCFFFDFGGGGGGGGGGFGFGGGGGGGGGGGGGGGC69FGGGGGGGGGGGGGGGGDCDEGGFGGGGGFGGGGGFGGCC:FGGGBGB=@F@FFEBDGCD48@GDC3154:A?GG4
@M03364:276:000000000-BLYN8:1:1101:21375:6551 2:N:0:1
GGACTACTAGGGTTTCTAATCCTGTTTGCTCCCCACGCTTTCGAGCCTCAGCGTCAGTTACAGACCAGAGAGCCGCCTTTGCCACTGGTGTTCTTCCATATATCTACGCATTTCACCGCTACACATGGAATTCCACTCTCCTCTTCTGCACTCAAGTCTCCCAGTTTCCAATGACCCTCCCCGGTTGAGCCGGGGGCTTTCACATCAGACTTAAGAAACCGCCTGCGCTCGCTTTACGCCCAATAAATCCG
+
CCCCCGGGGGGGGGGGGGGGGGGGGGGGGGGGGGGGGGGGGGGGGGGGGGGGGGGGGGGGGGGGGGGGGGGGGGGGGGGGGGGGGGGGGGGGGGGGGGGGGGFGGGGGGGGGGGGGGGGGGGGGGFGFFFGGGGGGGGGGCFGGGGGGGGGGGGGGGGGGGGGGGGFGGGGFGGGGGGGGGGGGGGGGGCDGEEEEEGGGGGGGFGGGFGGFDGGCGCFGFGFFDFFEFFFFDGGFF6EEGFFFFG4:FGD
@M03364:276:000000000-BLYN8:1:1101:17161:6564 2:N:0:1
GGACTACTCGGGTTTCTAATCCTGTTTGCTCCCCACGCTTTCGAGCCTCAGCGTCAGTTACAGACCAGAGAGCCGCCTTCGCCACTGGTGTTCCTCCATATATCTACGCATTTCACCGCTACACATGGAATTCCACTCTCCTCTTCTGCACTCAAGTCTCCCAGTTTCCAATGACCCTCCCCGGTTGAGCCGGGGGCTTTCACATCAGACTTAAGAAACCGCCTGCGCTCCCTTTACGCCCAATAAATCCG
+
CCCCCGGGFFGGFGGGGGGGGGGGGGGGGGGGGGGGGGGGGGGGGGGGGGGGGGGGGFCFGGGGGGGGGFDEFGGGGGGGGGGEGGGGFGGGFGGGGFF9CEFFGFGGGGGGGGGGGEGGGGFGGFFGGGGGGGDFA8,BFGGF9E;BFFG?FGGG;E,@>D??FCFGF9FCGFFFDCDEGGGGG6CFGGC:CEGGGGCGGGGGACC;64CCFG7++CF6)>>77F@F>>).*:7>FFGGGFF47794:*)
@M03364:276:000000000-BLYN8:1:1101:14010:6564 2:N:0:1
GGACTACCCGGGTTTCTAATCCTGTTTGCTCCCCACGCTTTCGAGCCTCAGCGTCAGTTACAGACCAGACAGCCGCCTTCGCCACTGGTGTTCTTCCATATATCTACGCATTTCACCGCTACACATGGAGTTCCACTGTCCTCTTCTGCACTCAAGTTTCCCAGTTTCCGATGCACTTCTTCGGTTGAGCCGAAGGCTTTCACATCAGACTTAAGAAACCGCCTGCGCTCGCTTTACGCCCAATAAATCCG
+
CCCCCGG8FFGGF@FGGGGGGGGGGGGGGGGGGGGGGGGGGGGCEGGGGGGGGGEGGGFFFGGGGFGGCGGGGGGGGGGGGGGGGGGGGGGGGGGGGGGGG<FGGGGGGGGGFFGGGGGGGGGGGGGG8CFGGDFGDGGGGGGGC99DFGGGGGFGFEFFGGGGGF=FFEGGGGFGGF9FGGGGGG>F?F?+@8B*:FEGFGGGA>+9C7AEFGFCD>F?4C)6>FF4())BDGGFF;GG=>?AFF+5DFC
@M03364:276:000000000-BLYN8:1:1101:4824:6577 2:N:0:1
GGACTACAGGGGTATCTAATCCTGTTTGCTACCCATGCTTTCGAGCCTCAGCGTCAGTTACAGACCAGACAGCCGCCTTCGCCACTGGTGTTCTTCCATATATCTACGCATTTCACCGCTACACATGGAGTTCCACTGTCCTCTTCTGCACTCAAGTTTCCCAGTTTCCGATGCACTTCTTCGGTTGAGCCGAAGGCTTTCACATCAGACTTAAGAAACCACCTGCGCTCGCTTTACGCCCAATAAATCCG
+
CCCCCGGDGGGGGGGGGGGGGGGGGGGGGGGGGGGFGGGGGGGGGGGGGGGGGGGEGGGGGFGAEGGGGGGGGGGGGGGGGGGGGGGGGGGGGGGGGGFGGCFGGGGGGGGGGGGGGGGGGGGGDGGGGFGGGECFF>FFGGGGGGGFGGGGFFGFFEGGGGFFGDFGGGGGEGFGGDFCAGGGGGGFGGGGG+:86EGFGGGGFGGDGGGGGFDFG*D6*;@2);9ABFEE:?C=6(=BEE?AGCFCFC5
@M03364:276:000000000-BLYN8:1:1101:15745:6586 2:N:0:1
GGACTACCAGGGTTTCTAATCCTGTTTGCTCCCCACGCTTTCGAGCCTCAGCGTCAGTTACAGACCAGAGAGCCGCCTTCGCCACTGGTGTTCCTCCATATATCTACGCATTTCACCGCTACACATGGAATTCCACTCTCCTCTTCTGCACTCAAGTCTCCCAGTTTCCAATGACCCTCCCCGGTTGAGCCGGGGGCTTTCAAATCAGACTTAAGAAACCGCCTGCGCTCGCTTTACGCCCAATAAATACG
+
CCCCCGFAG-@CDEEFFGFFGGGGGGGGGEEEEGGGGGDGGGGGGGGFEGGGGGEGEGGGGGGFFFFEFF<@CFFCGG7<FEGEGGGGGGGCFAD?F<?@EGE,EEEGEG,FDFFFGGGGGGGGGFFGFGFFFGGGFFFFFDB@D,E9EGFCGGGGGGGGDGFFCFFC:,7@,7E=8DFEGD>CFG>718B?78EG5BCC>+,=BGDDGGFF8=@C+;@CDGFDFFFE>5))9CGAF(;EEFFFD*9)*01
@M03364:276:000000000-BLYN8:1:1101:15854:6601 2:N:0:1
GGACTACTAGGGTTTCTAATCCTGTTTGCTCCCCACGCTTTCGCACCTGAGCGTCAGTCTTTGTCCAGGGGGCCGCCTTCGCCACCGGTATTCCTCCACATCTCTACGCATTTCACCGCTACACATGGAATTCTACCCCCCTCTACAAGACTCTAGCTGACCAGTTTCAAATGCAGTTCCCAAGTTAAGCTCGGGGATTTCACATCTGACTTAATCAACCGCCTGCGTGCGCTTTACGCCCAGTAATTCCG
+
CCCCCGGGGGGGGGGGGGGGGGGGGGGGGGGGGGGGGGGGGGGGGGGGGGGGGGGGGFGFGGGGGGGGGGGGGGGGGGGGGGGDGGGGGDGGGGFGGGGGFGGGGGFGGGGGGGGGGGGGDGGGDFGFGGGGGGGGGGDGDEGGGGGGGFFFDGFFGGGGG@6>=EGGGG9FGGGGFGGG?EFGGFGGGGFGGGGDGGCGDFFGFGGGGGGGGFGGFFGDACD;?:>E;).>DDD470*CE@BFC:?9DF9
@M03364:276:000000000-BLYN8:1:1101:23018:6608 2:N:0:1
GGACTACAAGGGTTTCTAATCCTGTTTGCTCCCCACGCTTTCGAGCCTCAGTGTCAGTTACAGGCCAGAGAGCCGCTTTCGCCTCCGGTGTTCCTCCATATATCTACGCATTTCACCGCTACACATGGAATTCCACTCTCCTCTCCTGCACTCAAGTCTCCCAGTTTCCAATGCACACAATGGTTGAGCCACTGCCTTTTACATCAGACTGAAGAAACCACCTGCGCTCGCTTTACGCCCAATAAATCCGG
+
CCCCCGGGGGGGGGEGGGGGGFGGGFGGGGGGGGGGGGGGGGGGGGGGGGGGGGGGGFGFGCGGGGGFGGGGGGGGGGGGGGGGGGGCGGGGGGGGGGGGGGGGGGGGGGGGGGGGGGGGGGGGGGGGGGGGGGGGGGGGGGGFGFGGGGGGFFFGGGGFDGGGGGGGGFECFGGGGGGGGGGFGGGGFCGGGEFDGGGGGFGGFGGGGG*3?FGGGGGF4CFFFFFF=B>5FGGE4@GDGFFF>CFE7DD
@M03364:276:000000000-BLYN8:1:1101:20442:6654 2:N:0:1
GGACTACAGGGGTTTCTAATCCTGTTTGCTCCCCACGCTTTCGCACCTGAGCGTCAGTCTTTGTCCAGGGGGCCGCCTTCGCCACCGGTATTCCTCCACATCTCTACGCATTTCACCGCTACACATGGAATTCTACCCCCCTCTACAAGACTCTAGCTGACCAGTATCAGATGCAATTCCCGGGTTAAGCCCGGGGATTTCACATCTGACTCAATCAACCGCCTGCGTGCGCTTTACGCCCAGTAATTCCC
+
CCCCCGGGGGGGGGGGGGGGGGGGGGGGGGGGGGGGGGGGGGGGGGGGGGGGGGGGGFGGGGGGGGGFGGEGGGGGGGGGGGGGGGGGGDGGFGGGGGGGGGFGCFGGGGGGGCGGCFGGGGGGGGGGEFGGGGGGAFGFE>CFGGGGGGGGGGGGGGGGGGGFGF9EGGGGGGGGGGGGGGGGGGGGG9EFGGEGCBCFFGGFAFGGGGGGGGGGGCCCEEFFFFBD<B:;CC34=(;CC::;*>FFFG*
@M03364:276:000000000-BLYN8:1:1101:10248:6669 2:N:0:1
GGACTACCCGGGTTTCTAATCCTGTTTGCTCCCCACGCTTTCGCACCTGAGCGTCAGTCTTTGTCCAGGGGGCCGCCTTCGCCACCGGTATTCCTCCACATCTCTACGCATTTCACCGCTACACATGGAGTTCCACTGTCCTCTTCTGCACTCAAGTTTCCCAGTTTCCGATGCACTTCTTCGGTTGAGCCGAAGGCTTTCACATCAGACTTAAGAAACCGCCTGCGCTCGCTTTACGCCCAATAAATCCG
+
CCCCCGGGGGGGGGGGGGGGGGGGGGGGGGGGGGGGGGGGGGGGGGGGGGGGGGGGGGGGGGGGGGGGGGGGGGGGGGGGGGGGGGGGGGGGGGGGGGGGGGGGGGGGGDGGGGGGGGGGGGGGGGFGFGGGGGGGGGGGGGGGGGGGGGGGGGCGGGGGGGGGGFGGGGCEGGGGGFFGFGGCFGGGGGGDCGGGFGDGG=<CFFFGFCDFDCFGGGGFDEBDD:@FF>AB3D5-60*CEFBFGGFAGGD
@M03364:276:000000000-BLYN8:1:1101:26437:6731 2:N:0:1
GGACCACAGGGGTTTCTAATCCTGTTTGCTACCCACGCTTTCGCGCCTCAGCGTCAGTTTCCAACCATAGAGCCGCATTCGCCACTGCTATTCCTCCATATCTCTACGCATTGCACCGCTACACATGGAATTCCATCCTCCTCTCCCCCACTCAAGCCTCCCAGTATCCGATGAACCTCCCAGGTTGTGTCGGAGGGTTTCACCGCTGACTTAAACAACCGCCGGCGCGCGCTGTACGCCCAGTAATTCCC
+
B@-6,,,,,-,+87,;C,;,C,6C-6,;,,,,,,;C:::,CEF7+@FF,CC8:B,8:CE,,,,6,,C<,,C@FDE@+4BE?BECGGC,6,C,55,,4,<,,CE94,ED+8+=,,:,B4+++@EE@FGGG9C:B,=,,6,,8DG9D,4+@88+3D8E9@,63>,>,,,3,+=B=@,33@D5@C6D>:@*173***@5*>,*5+,2*))/)0;7=++8+*;=)*8(,57567))))1.*-?C55(0*2*)*:*
@M03364:276:000000000-BLYN8:1:1101:10839:6732 2:N:0:1
GGACTACCGGGGTTTCTAATCCTGTTTGCTCCCCACGCTTTCGCACCTGAGCGTCAGTCTTTGTCCAGGGGGCCGCCTTCGCCACCGGTATTCCTCCACATCTCTACGCATTTCACCGCTACACATGGAATTCTACCCCCCTCTACAAGACTCTAGCTGACCAGTATCAGATGCAATTCCCGGGTTAAGCCCGGGGATTTCACATCTGACTCAATCAACCGCCTGCGTGCGCTTTACGCCCAGTAATTCCG
+
CCCCCGFCEFE@GGG9FFAFFAFFGGGGGGGG@FGGGDEGGGG7@FGGFFFFEFGGGGGGG@FCEEEE<6@:FFFGGGGGGGDEC8FGG+?E<FCFFFEFCAECEAA+F7+?@E,<?6:==C:F=DFF=FFGGADEEG+>>CCFDFB>9DE28>EEFA93,@D>DEE;7E9DA;EEFCGFFC85F*8:CEFCGGG5>**AD7+:AG7;CD7C7*2@*2<C5C)-4>>3(.;7<5<<F:8EEB0/2:7977>
@M03364:276:000000000-BLYN8:1:1101:17528:6733 2:N:0:1
GGACTACTCGGGTTTCTAATCCTGTTTGCTCCCCACGCTTTCGAGCCTCAGCGTCAGTTACAGACCAGAGAGCCGCCTTCGCCACTGGTGTTCCTCCATATATCTACGCATTTCACCGCTACACATGGAATTCCACTCTCCTCTTCTGCACTCAAGTCTCCCAGTTTCCAATGACCCTCCCCGGTTGAGCCGGGGGCTTTCACATCAGACTTAAGAAACCGCCTGCGCTCGCTTTACGCCCAATAAATCCG
+
CCCCCGGGGGGGGGGGGGGGGGGGGGGGGGGGGGGGGGGGGGGGGGGGGGGGGGGGGGGGGGGGGGGGGFGGGGGGGGGGGGGGGGGGGGGGGGGGGGGGGGGGGGGGGGGGGGGGGGGGGGGGDFGGG?FGGGGGGGGGGGGGGGGGGGGGFCGGFGGGGGGFGGGGGFFGGGGGGGGGGGGEGGGGGGGG>EGGGGGGGFFGFG=C*9DFGGGFGGGGFGA63:>DBFFFGDFAB0EEEF67FFFBFG9
@M03364:276:000000000-BLYN8:1:1101:16930:6742 2:N:0:1
GGACTACCAGGGTATCTAATCCTGTTTGCTCCCCACGCTTTCGCACCTGAGCGTCAGTCTTTGTCCAGGGGGCCGCCTTCGCCACCGGTATTCCTCCAGATCTCTACGCATTTCACCGCTACACCTGGAATTCTACCCCCCTCTACAAGACTCTAGCTGACCAGTTTCAAATGCAGTTCCCAAGTTAAGCTCGGGGATTTCACATCTGACTCAATCAACCGCCTGCGTGCGCTTTACGCCCAGTAATTCCG
+
CCCCCGGGGGGGGGGGGGGGGGGGGGGGGGFGGGEFGGGGGGGGGGGGGGGGGGGGDGGGGGGGGGGGGGGGGGGGGGGGGGGGGGGGGDGCGFGGGGGFGGGGGGGGGGGGGGGGGGGG=FGGFGGGGGGGGGGGGFGGGGGGGGGGGGGGGGGGGFGGGGGGFFGGGGGGG;FGGGGGGG,DGGGGGGBFGG8EEGDCFGGGFGGFFC;DGGGGGCGGFGF?DF@E?EFBGG3>FBCEEB?)::@AGG*
@M03364:276:000000000-BLYN8:1:1101:10261:6782 2:N:0:1
GGACTACAGGGGTTTCTAATCCTGTTTGCTCCCCACGCTTTCGCACCTGAGCGTCAGTCTTCGTCCAGGGGGCCGCCTTCGCCACCGGTATTCCTCCAGATCTCTACGCATTTCACCGCTACACCTGGAATTCCACCCCCCTCTACTAGACTCAAGCCTGCCAGTTTCCAATGCAGTTCCCGGGTTGAGCCCGGGGATTTCACATCAGACTTAACAGACCGCCTGCGTGCCCTTTACGCCCATTAATTCCG
+
CCCCCAGGFG7BFGGGGGGGFFGGGGGGFG,CFEGGGGGGFFE;BGEF@EFGGGDGGG<AFECFFD:EFEGGGG@C6=FAFEF@B,@FFGGGC,@ABFFBE8EGGFFGGGGEGGFFGEEGGFEAFG,DD@GFG<AF8E8FEGGFGC,,3@E?6DCCCDCBD,,@FF9;,@;CCGGCE:;7D5>CGGG?EGGG5*:=:C66@:<CFF+*2*;27++2;FFA:C>:2@>58))0*50-*(885)./:284:02
@M03364:276:000000000-BLYN8:1:1101:18641:6788 2:N:0:1
GGACTACTAGGGTTTCTAATCCTGTTTGCTCCCCACGCTTTCGAGCCTCAGCGTCAGTTACAGACCAGACAGCCGCCTTCGCCACTGGTGTTCTTCCATATATCTACGCATTTCACCGCTACACATGGAGTTCCACTGTCCTCTTCTGCACTCAAGTTTCCCAGTTTCCGATGCACTTCTTCGGTTGAGCCGAAGGCTTTCACATCAGACTTAAGAAACCGCCTGCGCTCGCTTTACGCCCAATAAATCCG
+
CCCCCGGGGGGGGGGGGGGGGGGGGGGGGGGGGGGGGGGGGGGGGGGGFGGGGGGEEDGGGGGGGDGGGGGFFFFGGGGGGGGGDFGGEFGGFGGGGGGCFCGGGGFGGGGGFGGGGGGGGGGGG?FGFGG@EFEFCGGGGEFFDEFGGGGGFCFFF>DDGGGGFFFGGGGGGGAFCGGGGGGCCEGGFGGGCGCEFGGF79CFCGGGGGGGCCF>DFDCDG4(5ABB=>5DGGFEF;EG5B@F4CFEF4:
@M03364:276:000000000-BLYN8:1:1101:11151:6791 2:N:0:1
GGACTACCAGGGTTTCTAATCCTGTTTGCTCCCCACGCTTTCGAGCCTCAGCGTCAGTTACAGACCAGAGAGCCGCCTTCGCCACTGGTGTTCCTCCATATATCTACGCATTTCACCGCTACACATGGAATTCCACTCTCCTCTTCTGCACTCAAGTCTCCCAGTTTCCAATGACCCTCCCCGGTTGAGCCGAAGGCTTTCACATCAGACTTAAGAAACCGCCTGCGCTCGCTTTACGCCCAATAAATCCG
+
CCCCCGGGGGGGGGGGGGGGGGGGGGGGGGFGGGGGGGGGGGEGGGGGGGGGGGGGGGGGGGGGGGFFGGGGGGGGGGGGGGGGGGGGGGGGGGGGGGGGGGDFGGGFGGDFGGGEFGGGGGGGGGGGFEGGGE;=D8DFGGGGGGGGGFGFGGGGGGGGGGGGGGGGDFFFGGFGFGGGGGGGGGGFEFGGGGGGFGFGCDAEF>FGGGGGGGGGGGGGFGFFFFF>@BFEGF3>FFGGEA74CG=CFFC
@M03364:276:000000000-BLYN8:1:1101:9755:6794 2:N:0:1
GGACTACAGGGGTTTCTAATCCTGTTTGCTCCCCACGCTTTCGAGCCTCAGCGTCAGTTACAGACCAGAGAGCCGCCTTCGCCACTGGTGTTCCTCCATATATCTACGCATTTCACCGCTACACATGGAATTCCACTCTCCTCTTCTGCACTCAAGTCTCCCAGTTTCCAATGACCCTCCCCGGTTGAGCCGGGGGCTTTCACATCAGACTTAAGAAACCGCCTGCGCTCGCTTTACGCCCAATAAATCCG
+
CCCCCGGGGGGGGGGGGGGGGGGGGGGGGGGFGGGGGGGGGGGGGGGGGGGCEGGGGGGGGGGGGGGGGGGGGGGGDCGGGGGGDFGGFGGGGGGGGGGGGGGGGGGGEEGGFGGGGGGGBCFGGGGGFFFGGGGGFGGGGGC?FGCGGFGFFECFGG9FAFGG=BFGGGFGGGGGGFFGGGGGGGGF?EEGEGGGGGGDGGGGACFFFFFGGGGGG4FGFGFF126AFFFFGFGFFFGGGEFFCDFFGGC
@M03364:276:000000000-BLYN8:1:1101:12531:6806 2:N:0:1
GGACTACCAGGGTTTCTAATCCTGTTTGCTCCCCACGCTTTCGCACCTGAGCGGCAGTCTTTGTCCCGGCCGCCGCCTTCGCCACCGGTATTCCTCCCGATCTCTCCGCATTTCACCGCTACACCTGGAATTCTACCCCCCTCTACAAGACTCTAGCCTGCCAGTTTCGAATGCAGTTCCCAGGTTGCGCCCGTGGCTTTCACATCGGACTTGACGGACCGCCTGCGTGCTCTTTACCCCCAGTACTTCCG
+
B9-AB<,CDFB-CC,CD<FFGCGGGAD8@<CFF,<@C:BFDFFG7C@,C@FG7+C@CC@,C@CFE@,+C+++8=FFED:E7?F=FGGCG=A@9@,B=++84@8F;<DEGC@+AA,BB++++@:FGFFGFF=>BA,@ED8FE?+5@=@,3,3<>FA,5>36DECFGG,;:1,?9,2><,,55,2:<,,,/BE8?*=?::5+0:=+3>**2))**26*)*:*)*71254@1))1:00)9)<**),)22=):*1
@M03364:276:000000000-BLYN8:1:1101:7291:6813 2:N:0:1
GGACTACCGGGGTTTCTAATCCTGTTTGCTCCCCACGCTTTCGAGCCTCAGTGTCAGTTACAGGCCAGAGAGCCGCTTTCGCCTCCGGTGTTCCTCCATATATCTACGCATTTCACCGCTACACATGGAATTCCACTCTCCTCTTCTGCACTCAAGTCTCCCAGTTTTCAATGACCCTCCCCGGTTGAGCCGGGGGCTTTCACATCAGACTTAAGAAACCGCCTGCGCTCGCTTTACGCCCAATAAATCCG
+
CCCCCGGGGGGGGGGGGGGGGGGGGGGGGGGGGGGGGGGGGGGGGGGGGGGEFGGGGGGGGGGGGGFGGGGGGGGGGGGGGGGGGFGGCFGGGGFGGGGGGGGGGGGGGGGGGGGGGGGGGGGGGGEFFEFGGGGGGGGGGGGGGGGGGGGFGGGGGGGFGEFGFGGGGGGGGGGDGGGGGGGGGGGCGGGG5EGGGGGGGGGGFGGGFGGGGGCFCGGG>GFFFFFFF>@ECGGFFBGGGFFFFGFBGF)
@M03364:276:000000000-BLYN8:1:1101:16559:6816 2:N:0:1
GGACTACCGGGGTTTCTAATCCTGTTTGCTCCCCACGCTTTCGCACCTGAGCGTCAGTCTTTGTCCAGGGGGCCGCCTTCGCCACCGGTATTCCTCCAGATCTCTACGCATTTCACCGCTACACCTGGAATTCTACCCCCCTCTACAAGACTCTAGCTGACCAGTTTCAAATGCAGTTCCCAAGTTAAGCTCGGGGATTTCACATCTGACTTAATCAACCGCCTGCGTGCGCTTTACGCCCAGTAATTCCG
+
CCCCCGFGGGGGGGGFGFGGGGGGGGGGGGGGGGGGGGGGGGGGGDGGGGGGGGGGGGGFGGGGGFFFGGGGGGGGFFGGGGGGGGGGGGGGGGGGGGGGGGGGGGGGDEG7FF<FFGGGGDGGGGGGGGGGGG98EEGGGGGGGGG,BCGGFGGGGGGGGG6DGFFAEFGGEFFGGFFG?CCGGFGGGGGGGGGGDGGGGG7DFGGGGGGG7:DGGGGGFGADFF9D?FF3DGGFFFGDE>(9C:FAGG9
@M03364:276:000000000-BLYN8:1:1101:16522:6866 2:N:0:1
GGACTACTGGGGTATCTAATCCTGTTTGCTCCCCACGCTTTCGTGCCTCAGCGTCAGTTACAGACCAGAGAGCCGCCTTCGCCACTGGTGTTCCTCCATATATCTACGCATTTCACCGCTACACATGGAATTCCACTCTCCTCTTCTGCACTCAAGTCTCCCAGTTTCCAATGACCCTCCCCGGTTGAGCCGGGGGCTTTCACATCAGACTTAAGAAACCGCCTGCGCTCGCTTTACGCCCAATAAATCCG
+
CCCCCGGGGGGGGGGGGGGGGGGGGGGGGGGGGGGGGGGGGGGGGGGGGGGGGGGGGGGGGGGGGGGGGFGGGGGGGGGGGGGGGGGGGGGGGGDGGGGGGGGGGGGGGGGGGGGGGGGGGGGGGGGGGGGGGGGFDDFFGGGGGGFGGFGGFGGGE9EFDFGGFFFFGGGGFAFGC@FEECECFDEEEFGGGGGG?ECFGGGF@;DG46FGGGGGGGGGFGEFFFFFBFFFGGGFFFGGDD2FGGFBGGC
@M03364:276:000000000-BLYN8:1:1101:25835:6896 2:N:0:1
GGACTACCGGGGTTTCTAATCCTGTTTGCTCCCCACGCTTTCGCACCTGAGCGTCAGTCTTTGTCCAGGGGGCCGCCTTCGCCACCGGTATTCCTCCAGATCTCTACGCATTTCACCGCTACACCTGGAATTCTACCCCCCTCTACGAGACTCTAGCTTGCCAGTCTCAAATGCAGTTCCCAGGTTGAGCCCGGGGATTTCACATCTGACTTAACAAACCGCCTGCGTGCGCTTTACGCCCAGTAATTCCG
+
CCCCCGGFEDGGG7FFGGGGFGGGGGGGGGGFGGGGEGGGGGGGGGGGGGGGGGGGGGGGGFGGGGGFGGG7@FGGGGGGGGGGGGGGGGGGGFGGFGGGFG;AAFGGGDGGGGEGGGGGGCCFGGGGGGGGGGGCFFGGGDGGGGFGGCEC6@9@FGCFFG9BF,@D,?,>,;DFGGFGGGCFGFF?F@FGGE>CG5C0;D9:FDCFCFFFC+CC7CFC>E>:?F>F?E>BDDG9F<C5EEFFGGFFFF2
@M03364:276:000000000-BLYN8:1:1101:13498:6909 2:N:0:1
GGACTACTGGGGTATCTAATCCTGTTTGCTCCCCACGCTTTCGAGCCTCAGTGTCAGTTACAGGCCAGAGAGCCGCTTTCGCCTCCGGTGTTCCTCCATATATCTACGCATTTCACCGCTACACATGGAATTCCACTCTCCTCTCCTGCACTCAAGTCTCCCAGTTTCCAATGCACACAATGGTTGGGCCACTGCCTTTTACATCAGACTTAAGAAACCACCTGCGCTCGCTTTACACCCAATAAATCCGG
+
CCCCCGGGGGGGGGGGGGGGGGGGGGGGGGGGGGGGGGGGGGFGGGGGGGGGGGGGGGGGGGGGGGGGGGGGGGGGDFFGGGGGGFGGGGGGGGGGGGGGGGGGGFGGGGGGGGGGCEGDEGGGGGGGGGGGGGGGGGCFFFGGGGGGGGGGGGGGCDEGGGGGGGGGGGGGG8DFGGGGGACFFG+@C7>EDCFGFGEF<7,;@?95CD9@C;++;DFCF>AE9BF4(/8??4848@FCGFFAG7@ECD2
@M03364:276:000000000-BLYN8:1:1101:12863:6927 2:N:0:1
GGACTACTCGGGTTTCTAATCCTGTTTGCTCCCCACGCTTTCGAGCCTCAGTGTCAGTTACAGGCCAGAGAGCCGCTTTCGCCTCCGGTGTTCCTCCATATATCTACGCATTTCACCGCTACACATGGAATTCCACTCTCCTCTCCTGCACTCAAGTCTCCCAGTTTCCAATGCACACACTGGTTGAGCCACTGCCTTTTACATCAGACTTAAGAAACCACCTGCGCTCGCTTTACGCCCAATAAATCCGG
+
CCCCCGGGGGGGFGGGGGGGGFFGGGGFEGGGGGGGGGGGGGG8CGGGGGGGGGGGGFGGGGGFGGGGGGGFGGGDE7D<CG7FGGGEGFGGGGGGGGGGGGGGDEFGDGEFGFGAFFGDEGCF@FFFFCFFFGCGGGGGGFFDFGGGGGGDEDF?CFFGGGC=FCGDFC,@=DFAEGG6F,,DFGGFC:6:7?FFGCGGCGGDFDFCD*9:C8B:CC64@G>2<52@=4;AF4B88=1CE5@);>+968:
@M03364:276:000000000-BLYN8:1:1101:19184:6929 2:N:0:1
GGACTACCAGGGTATCTAATCCTGTTTGCTCCCCACGCTTTCGCACCTGAGCGTCAGTCTTCGTCCAGGGGGCCGCCTTCGCCACCGGTATTCCTCCAGATCTCTACGCATTTCACCGCTACACCTGGAATTCTACCCCCCTCTACGAGACTCTAGCTTGCCAGTTTCAAATGCAGTTCCCAGGTTGAGCCCGGGGATTTCACATCTGCCTTAACAGACCGCCTGCGTGCGCTTTACGCCCAGTAATTCCG
+
CCCCCGG@FGGGGGGDFFCFCGEGGGGFGGGGDGDEEGGGGGEEGCGFFCFACFEE:@FFGFFGDFGGGGFFDFE>FFFFGGGGEGGGGGGGEFCEGAFFGGGGGG9FCB7C<EFEFFCECGGFFG8EF8<>;EDB3BDEGGEGFAF+@:CCCFG,@FCEGGCFGCFFGGAC7B,@@AFFCFG>CCGF,?>:758*/8CFGGFF@F:++*2:CDGFF58FDDE;(52>?55>D*>2/(;CC58@>*7<7C*
@M03364:276:000000000-BLYN8:1:1101:6651:6941 2:N:0:1
GGACTACCAGGGTTTCTAATCCTGTTTGATCCCCACGCTTTCGCACATCAGCGTCAGTTACAGACCAGAAAGTCGCCTTCGCCACTGGTGTTCCTCCATATCTCTGCGCATTTCACCGCTACACATGGAATTCCACTTTCCTCTTCTGCACTCAAGTTTCCCAGTTTCCAATGACCCTCCCCGGTTGAGCCGTGGGCTTTCACATCAGACTTAAGAAACCGCCTACGCGCGCTTTACGCCCAATAAATCCG
+
CCCCCGGGGGGGGGGGGGGGGGGGGGGGGGGGGGGGGGGGGGGGGGGGFCFGGGGGGGGGGGGGGGGGGGGGGGGGGGGGGGGGGGGGGGGGGGGFGGGGGGGGGGGGGGGGGGGGGGGGGGGGGGGGGGGGGGGGGF9FGGGGGGGGGGGGGGGGGGGGGGGDFGFGGGGGFFGFFFF6+@CGGGGGGGGGGGGDGGGGFGDFFGFGGCGGDFGGGGGGFGFF?FFFFFF8CDGEF?GGGF;5DF?)CC7
@M03364:276:000000000-BLYN8:1:1101:22661:6943 2:N:0:1
GGACTACAAGGGTTTCTAATCCTGTTTGCTACCCATGCTTTCGAGCCTCAGCGTCAGTTACAGACCAGACAGCCGCCTTCGCCACTGGTGTTCTTCCATATATCTACGCATTTCACCGCTACACATGGAGTTCCACTGTCCTCTTCTGCACTCAAGTTTCCCAGTTTCCGATGCACTTCTTCGGTTGAGCCGAAGGCTTTCACATCAGACTTAAGAAACCGCCTGCGCTCGCTTTACGCCCAATAAATCCG
+
CCCCCGGGGGGGGFGGGCEGGGGGGGGGGGGGGGGGGGGGGGG@GGEGGGGGG@CGGGGGGG<EFFFGGGGGGGGGDGGGGGGGGGGGGGGGGGGGGGGGGGFGGGGGGGGGGGGAGGGGGGGGGCFGFGGGGGGGGGGGGGGGGGGGGGGCFCCGGGGGFGFFGGGGFGDGDGGGGGGGGG?EGGG8AEG+@@E>CF?F?FFFFC+;7FGGGGGGFFCG>G4@BA2BF>DFGC4CFDEG5065>FFEGGD
@M03364:276:000000000-BLYN8:1:1101:23743:6944 2:N:0:1
GGACTACCGGGGTTTCTAATCCTGTTTGCTACCCATGCTTTCGAGCCTCAGCGTCAGTTACAGACCAGACAGCCGCCTTCGCCACTGGTGTTCTTCCATATATCTACGCATTTCACCGCTACACATGGAGTTCCACCGTCCTCTTCTGCACTCAAGTTTCTCAGTTTCCAATGCACACAATGGTTGAGACACTGCCTTTTACATCAGACTTAAGAAATCACCGTCGCCCGCTTTACGCCCAATAAAGTC
+
CCCCCGG8C@FG:CFGGGGGGGGGGGGGGGGGGGGGDGDGGFGGGCGGGGGGGGGGGGGGF,C<<FGG8@,FGGGGGGGFGEFFGGGGGGFFGCFGGF,EFEGGGFFGG7BCAEFFGGGGGGG?,AFGG,AFGGAA,+,@CGFGAF>FFFGGGFFGBBFF,,33AE;>,@DDFFF,@?88EGGGF6,<,@:F2:E,2@,EFCF76:2;24+5B+DD7+,2/=*-/*))(2:?DGC*6(34=53):+3)3
@M03364:276:000000000-BLYN8:1:1101:8705:6948 2:N:0:1
GGACTACACGGGTTTCTAATCCTGTTTGCTCCCCACGCTTTCGAGCCTCAGTGTCAGTTACAGGCCAGAGAGCCGCTTTCGCCTCCGGTGTTCCTCCATATATCTACGCATTTCACCGCTACACATGGAATTCCACTCTCCTCTTCTGCACTCAAGTCTCCCAGTTTCCAATGACCCTCCCCGGTTGAGCCGGGGGCTTTCACATCAGACTTAAGAAACCGCCTGCGCTCGCTTTACGCCCAATAAATCCG
+
CCCCCFGFFGGGGGGGGGGGFGGGGGGGFGGFGCGGGGGGGGGFGGGGDGGGGGGGGGGGGGGGGGGGCFFGGGGGDGFGEGCFGGGGGGGGGCEFGGGGGGGGGCFGFGGGGGFFGEGGDEGGGGGGGFGGGCFGGGGGGGGGGGGGGGGFGGBFG9DFGGGGGGFGFGDGGGG8DFGGGC>:FEGGGGGGGEGGDGCGF>FGFGGGGFGC7+@CCFGDEGF?@F@>BFFFGGF27:EEED(<DF?AGF3
@M03364:276:000000000-BLYN8:1:1101:18331:6966 2:N:0:1
GGACTACCCGGGTTTCTAATCCTGTTTGCTACCCATGCTTTCGAGCCTCAGCGTCAGTTACAGACCAGACAGCCGCCTTCGCCACTGGTGTACTTCCATATATCTACGCATTTCACCGCTACACATGGAGTTCCACTGTCCTCTTCTGCACTCAAGTTTCCCAGTTTCCGATGCACTTCTTCGGTTGAGCCGAAGGCTTTCACATCAGACTTAAGAAACCGCCTGCGCTCGCTTTACGCCCAATAAATCCG
+
CCCCCGGGGGGGGGGGGGGGGGGGGGGGGGGGGGGGGFGGGGGGGGGGGGFGGGGGGGGGGGGGGGGGFGGGGGGGGGGGGGGGGGGGFGGGGGGGGGGGGGGGGGGGGGGGGGGGGGGGGGGGGGGGGGGGGGGGGGGGGGGGGGGGGFGGGGGGBEGCG?FGGGGGDE>CEGGGGGGGGGGGGGGGGGFEGGGGGGDGGGGGFC>C5CGFF@D>:C?FADBDFF=>@EFFGGCCA?EGGF0A<CA<CG>
@M03364:276:000000000-BLYN8:1:1101:13255:6986 2:N:0:1
GGACTACAAGGGTTTCTAATCCTGTTTGCTCCCCACGCTTTCGCACCTGAGCGTCAGTCTTCGTCCAGGGGGCCGCCTTCGCCACCGGTATTCCTCCAGATCTCTACGCATTTCACCGCTACACCTGGAATTCTACCCCCCTCTACAAGACTCTAGCTGACCAGTTTCAAATGCAGTTCCCAAGTTAAGCTCGGGGATTTCACATCTGACTTAATCAACCGCCTGCGTGCGCTTTACGCCCATTAATTCCG
+
CCCCCGGGGGGGGGGGGGGGGGGGGGGGGGGGGGGDGGGGGGG@FGGGEGGGGGGGGGFDGGGGGGGGGGGGGGGGGGGGGGGGGEGGGGGGGEGGGGGGGFGGGGGGGGGGGGGGGGGGGGGGDGFFDBFGGGGG9DFGGGGGGG=>CFGGGFGGGFFC7DFGGGGGGAFGF9EFFFGCCFGGGGGGGG9:9CEGCE,ACFFF8CDC:CDCFFC>F4FGBGADFFF:;BAEGGGFF02CE)(1*:*)*;*
@M03364:276:000000000-BLYN8:1:1101:8388:7050 2:N:0:1
GGACTACTGGGGTTTCTAATCCTGTTTGCTCCCCACGCTTTCGAGCCTCAGCGTCAGTTACAGACCAGAGAGCCGCCTTCGCCACTGGTGTTCCTCCATATATCTACGCATTTCACCGCTACACATGGAATTCCACTCTCCTCTTCTGCACTCAAGTCTCCCAGTTTCCAATGACCCTCCCCGGTTGAGCCGGGGGCTTTCACATCAGACTTAAGAAACCGCCTGCGCTCGCTTTACGCCCAATAAATCCG
+
CCCCCGGGGGGGGGGGGGGGGGGGGGGGGGGGGGGGGGGGGGGGGGGGGGGGGGGGGGGGGGGGGG,E@FGGGGGGGGGGGGGGGGGGGGGGGGGGGGGGGGCFFGFGGCGDGGGGGGGGGGEFGGGGGEGGGGGGGGCFGGGGGGGGGFGGGGGGFGGGFGGGGGGGGGDFGGGDFFGGGGGGGGEGGGGGGGGDEDGGGGGGFF8CCFGGDGG7>FGF>EEFFFFF>BE>DGGBF?CGEF0<GGFFGG>
@M03364:276:000000000-BLYN8:1:1101:17915:7053 2:N:0:1
GGACTACCCGGGTTTCTAATCCTGTTTGCTCCCCACGCTTTCGAGCCTCAGTGTCAGTTACAGGCCAGAGAGCCGCTTTCGCCTCCGGTGTTCCTCCATATATCTACGCATTTCACCGCTACACATGGAATTCCACTCTCCTCTCCTGCACTCAAGTCTCCCAGTTTCCAATGCACACAATGGTTGAGCCACTGCCTTTTACATCAGACTTAAGAAACCACCTGCGCTCGCTTTACGCCCAATAAATCCGG
+
CCCCCGGGGGGGGGGGGGGGGGGGGGGGGGGGGGGGGGGGGGGGGGGGGGGGGGGGGGGGGGGGGGGGGGGGGGGGGGGGGGGGGGGGGGGGGGGGGGGGGGGGGGGGGEGGGGGGGGGGGGGGGGGGGG9FFGGGGGGGGGGGGGGGGGGGGFGGGGGGGGGGGGGGFGGGGGGGGGGGFDGGGGCGGGGGGGGGGGGGGGGGFG57DGFGGGGGGGFGFGFFDEAFFFFFG4:CEFDGG3@FGGF?FDD
@M03364:276:000000000-BLYN8:1:1101:9625:7060 2:N:0:1
GGACTACAAGGGTATCTAATCCTGTTTGCTCCCCACGCTTTCGAGCCTCAGCGTCAGTTACAGACCAGAGAGCCGCCTTCGCCACTGGTGTTCCTCCATATATCTACGCATTTCACCGCTACACATGGAATTCCACTCTCCTCTTCTGCACTCAAGTCTCCCAGTTTCCAATGACCCTCCCCGGTTGAGCCGGGGGCTTTCACATCAGACTTAAGAAATCGCCTGCGCTCGCTTTACGCCCAATAAATCCG
+
CCCCCGGGGGGGGGGGGGGGGGGGGGGGGGGGGGGGGGGGGGGGGGGGGGGGGGGEFFGGGGGGGGGGGGGGGGGGGGGGGGGGGGGGGGGGGGGGGGGGGGEFGGGGGGGEGGGGGGGGGGGGGGGGGGGGGGGGGGGGGGGGGFGGGGGGGGGGGGGGGGGGGGGGGGGGGGGGGGGGGCEDECEGGGGGEE5EEGGGGGGGFGGG8FCCGD7DGFGGEGFF?FFFFEFFGCGC@:GEEE:F7FFFDG<
@M03364:276:000000000-BLYN8:1:1101:4694:7086 2:N:0:1
GGACTACAAGGGTTTCTAATCCTGTTTGCTCCCCACGCTTTCGAGCCTCAGTGTCAGTTACAGGCCAGAGAGCCGCTTTCGCCTCCGGTGTTCCTCCATATATCTACGCATTTCACCGCTACACATGGAATTCCACTCTCCTCTCCTGCACTCAAGTCTCCCAGTTTCCAATGCACACAATGGTTGAGCCACTGCCTTTTACATCAGACTTAAGAAACCACCTGCGCTCGCTTTACGCCCAATAAATCCGG
+
CCCCCGGGGGGGGGGGGGGGGGGGGGGGGGGGGGGGGGGFGEGGGGGGGGGGEGGGGGGGGGGEGGGGGGGGGGGGGGGGGGGGGGGGGGGGGGFCGGGGGGGGGGGGGGGGGGGGGGGGGGGFGGGFFGGGGGGGGGGGFGGGGGGFGGGDFGGGGFFGGFFGGGGG8FGGGDAFGGGFFFGGGDF8?CFGG6D,EFFGGGFC9>9*2;<++2BF5>CFF5;>B4AEFEE>CGGEDFGGGFFFFGFFGG<
@M03364:276:000000000-BLYN8:1:1101:6519:7091 2:N:0:1
GGACTACCCGGGTTTCTAATCCTGTTTGCTCCCCACGCTTTCGAGCCTCAGCGTCAGTTACAGACCAGAGAGCCGCCTTCGCCACTGGTGTTCCTCCATATATCTACGCATTTCACCGCTACACATGGAATTCTACCCCCCTCTACAAGACTCTAGCTGACCAGTATCAGATGCAATTCCCGGGTTAAGCCCGGGGATTTCACATCTGACTCAATCAACCGCCTGCGTGCGCTTTACGCCCAGTAATTCCG
+
CCCCCGGGGGGGGGGGGGGGGGGGGGGGGGGGGGGGGGGGGGGGGGGGGGGGGGGGGGGGGGGGGGGGGGGGGGGGGGGG,CGGGGGFGGGGGGGGGDGGGGGGGGGFGGGGGGGGGGGGGGGGG8EG@DFFGG,EFGGGGGGGGGGFGDGGGGGGGGGGGGGGGGGG8EGGGGGFGGGGGGGGGGGFFFFGCEGGGGGGGGGGFGGGGGGGFFFGGGGGFG3??FFFFFA>DD<EF?DEEEFF7FFAFG*
@M03364:276:000000000-BLYN8:1:1101:14472:7102 2:N:0:1
GGACTACTAGGGTTTCTAATCCTGTTCGCTCCCCACGCTTTCGAGCCTCAGCGTCAGTTACAGACCAGAGAGCCGCCTTCGCCACTGGTGTTCCTCCATATATCTACGCATTTCACCGCTACACATGGAATTCCACTCTCCTCTTCTGCACTCAAGTCTCCCAGTTTCCAATGACCCTCCCCGGTTGAGCCGGGGGCTTTCACATCAGACTTAAGAAACCGCCTGCGCTCGCTTTACGCCCAATAAATCCG
+
CCCCCGGGEFGGGGGGGGGFGGGGGGGGGGGGGGGGGGGGGGGGFGGGGGGGGGGGGGGGGFGGGGGGGGFGGGGGGGGGGGGGGGGF?FGGGGGFGDFGGGGGGGGGF7CGGGFGGGGGGGGGGGGGFFFGDFGGFFCFGGDFFGGGGFFFGGDFGGFFGGGGGFGGGGDGGGGGFGG8ECGGG88FFGGGG5EGDEGGGGGGFF>CFDC@CGFFF4FGFGF1?F0320=@G554*,;CE:?FGGFAGG7
@M03364:276:000000000-BLYN8:1:1101:6552:7108 2:N:0:1
GGACTACTAGGGTATCTAATCCTGTTTGCTCCCCACGCTTTCGAGCCTCAGTGTCAGTTACAGTCCAGCGAGCCGCTTTCGCCTCCGGTGTTCCTCCATATATCTACGCATTTCACCGCTACACATGGAATTCCACTCTCCTCTCCTGCACTCAAGTCTCCCAGTTTCCAATGCACGCAATGGTTTAGCCACTGCCTTTTACATCATACTTAAGAATCCGCCTGCCCCCCCTTTACGCCCCATAAATCCGG
+
CCCCCGFGDEFFG<@FFFGEGGGGGGGGGGFFGEF>:@BCGG7CF@FGG<CFEFGGGGGGGEE,CF@F,@@CCFCF+BFEGGGGCA>FECFD<AFFG,?FF?;EFFFCE@FGFG9EA:EEEGGGE8<FB,EFF,9CED9BFCFGGGC?=,@DGFGFDED;EFGFFF@,@CG9DFF8+@+=8DGGG,,,5@3@,,,@9EECCF7+?+++22?+25+2+5<49?B)-/:*5):DCF+.),=C*584CC+)2/5
@M03364:276:000000000-BLYN8:1:1101:11938:7113 2:N:0:1
GGACTACCAGGGTATCTAATCCTGTTTGCTCCCCACGCTTTCGCACCTGAGCGTCAGTCTTCGTCCAGGGGGCCGCCTTCGCCACCGGTATTCCTCCAGATCTCTACGCATTTCACCGCTACACCTGGAATTCCACCCCCCTCTACGAGACTCAAGCCTGCCAGTTTCAAATGCAGTTCCCGGGTTGAGCCCGGGGATTTCACATCTGACTTAACAGACCGCCTGCGTGCGCTTTACGCCCAGTAATTCCG
+
CCCCCGGGGGGGGGGGGGCFGGGGGGGGGGGGGGGGGGGGGGGGGGGGGGGGGGGGGGGGGGGGGGGGGGGGGGGGGGGGGGGGGGGGGGGGGGGGGGGGGGGGGGGGGGGGGGFGGGGGGGGGGGGGGGGGGGGGGGGGGGDFGGGGGCGFFBFGGGGGGGGGGGGGFGFGGGGGGFDFGGC8FEGGFGCGEGGG5EGGF+:C6C:7CGGFCFGGGGGGFGFFBF9BF35><CCAF2CGG:?F7*94:C*
@M03364:276:000000000-BLYN8:1:1101:24300:7181 2:N:0:1
GGACTACAGGGGTTTCTAATCCTGTTTGCTCCCCACGCTTTCGAGCCTCAGTGTCAGTTACAGGCCAGAGAGCCGCTTTCGCCTCCGGTGTTCCTCCATATATCTACGCATTTCACCGCTACACATGGAGTTCCACTCTCCTCTCCTGCACTCAAGTCTCCCAGTTTCCAATGCACACAATGGTTGAGCCACTGCCTTTTACATCAGACTTAAGAAACCGCCTGCGCTCGCTTTACGCCCAATAAATCCGG
+
CCCCCGFFGGGGGGGGGGDFGGGGGGGGGGGGGGFEGGGGGGGFFDGGGGGGGGGGEGGGGGGCF@FGFCFGGGGGGGGGGGGGGGFCFFFGGGGGGGGGGGFEFGGGGGG7FGGGCCGGGGCE>@GGGGGGGFGGFFG@FGGGGGGGGFGGGGFGGGGGGGGGGGFGGAFGEDGGGGCF9==EF:6CFGGGGGFGD9EGCFEFFF>FGGGGGGGFGGG55>*)>42?@8;?/:DCD;:7C58FFGF3<D5
@M03364:276:000000000-BLYN8:1:1101:16365:7183 2:N:0:1
GGACTACTCGGGTTTCTAATCCTGTTTGATCCCCACGCTTTCGCACCTGAGCGTCAGTCTTTGTCCAGGGGGCCGCCTTCGCCACCGGTATTCCTCCAGATCTCTACGCATTTCACCGCTACACCTGGAATTCTACCCCCCTCTACAAGACTCTAGCTGACCAGTTTCAAATGCAGTTCCCAAGTTAAGCTCGGGGATTTCACATCTGACTTAATCAACCGCCTGCGTGCGCTTTACGCCCAGTAATTCCG
+
CCCCCGGGGGGGGGGGGGGGGGGGGGGGFGGGGGGGGGGGGGGGGGGGGGGGGGGGGGGGGGGGGGGGGGGGGGGGGGGGGGGGGGGGGGGGFGGGGGGCFGGFGGGGGGGGGGGGGGGGGGGGGGGGGGGGGGGGGGGGGGGGGGGGGGGGGGGGGGG?DGGGGFFGGGGGGGGGGGGGGGGGGFGGGGGGGEGGGGGGGGGGFFGGGGGGFGGGDGGGFGEF?FFFDE:EGGGFFFGEG>:FGGFDGGC
@M03364:276:000000000-BLYN8:1:1101:27141:7213 2:N:0:1
GGACTACAAGGGTATCTAATCCTGTTTGCTCCCCACGCTTTCGAGCCTCAGCGTCAGTTACAGACTAGAGAGCCGCCTTCGCCACTGTTGTTCCTCCATATATCTACGCATTTCACCGCTACACATGGAATTCCACTCTCCTCTTCTGCACTCAAGTCTCCCAGTTTCAAATGACCCTCCCCGGTTGAGCCGGGGGCTTTCACATCAGACTTAAGAACTCGCCTGCGCTCGCTTTACGCCCAATAAATCCG
+
CCCCCGGC@FGGGGGGGGGGFGGGGGGGGGGGGGGGEGGGGGGGGGCFFFFFGGEDGGGGGFCFF,6FFFFGF<FGDGGGGGCEEFG,6?FGGDFGGCFGGFGGGGGGGGGGGFGGFGGEEEDFEB<FFFGGGG9FDFFFGFFGGGGGGGF88DGGG,,6,DCFGGFF,@EGGFG,@FD8CEEGGEGGGGGGGDGGGGGG72974C:8CFGGG=+2=*4=:5AD2A9>9E5BGFG9A:EGC7:FGF?9FF5
@M03364:276:000000000-BLYN8:1:1101:13408:7222 2:N:0:1
GGACTACTAGGGTTTCTAATCCTGTTTGCTCCCCACGCTTTCGCACCTGAGCGTCAGTCTTTGTCCAGGGGGCCGCCTTCGCCACCGGTATTCCTCCATATATCTACGCATTTCACCGCTACACATGGAATTCCACTCTCCTCTCCTGCACTCAAGTCTCCCAGTTTCCAATGCACACAATGGTTGAGCCACTGCCTTTTACATCAGACTTAAGAAACCACCTGCGCTCGCTTTACGCCCAATAAATCCGG
+
CCCCCGGGGGGGGGGGGGGGFGGGGGGGGGGGGGGGGGGGGGGGGGGFGGGGGGGGGGGGGGGGGGGGGGGGGGGGGGGGGGGGGGGGGGGGGGGGFGGFGGGGGGGGGGGGGGGGGGGGGGGGGGGGGGGGGGGGFFGGGGGGGFGGGFGGGGGGFGGGG8DGFGGGGGGGGFGGGGG@FGGGGGGGGFFGDFGFGGGGDGFGFGCCFF9+25D8CCFFFEFFFF=D=>DFGGGEE;:CEFFFG7@?FGC
@M03364:276:000000000-BLYN8:1:1101:11724:7278 2:N:0:1
GGACTACTGGGGTATCTAATCCTGTTTGCTCCCCACGCTTTCGAGCCTCAGCGTCAGTTACAGACCAGAGAGCCGCCTTCGCCACTGGTGTTCCTCCATATATCTACGCATTTCACCGCTACACATGGAATTCCACTCTCCTCTTCTGCACTCAAGTCTCCCAGTTTCCAATGACCCTCCCCGGTTGAGCCGGGGGCTTTCACATCAGACTTAAGAAACCGCCTGCGCTCGCTTTACGCCCAATAAACCCC
+
@CCCCDGGCGGGGCEFEFGGGGFGGGGGGGFG8FFFFGGGFGG@AFGGGG@CFFEEEGGGFCGGGGGG8<C@FFGGGGGGGGGGGGGGGGFCEGAFFFGDGGGCEGFGGEEGGGGGGGGGGGFGGGGGGFFBFFFGGGCFGGGGFGDFGGGGG,>8,,@E9D8EFGFGGE9>=>DFGGGDEBEEFE6CCGGDGDE>ED>CF+=8BG;CGG4BCFFCC*=C>ED?FF>A2>5>3DFAF3EEED6)9C@)2C*
@M03364:276:000000000-BLYN8:1:1101:22806:7300 2:N:0:1
GGACTACTAGGGTTTCTAATCCTGTTTGCTCCCCACGCTTTCGCACCTGAGCGTCAGTCTTTGTCCAGGGGGCCGCCTTCGCCACCGGTATTCCTCCACATCTCTACGCATTTCACCGCTACACATGGAATTCTACCCCCCTCTACAAGACTCTAGCTGACCAGTATCAGATGCAATTCCCGGGTTAAGCCCGGGGATTTCACATCTGACTCAATCAACCGCCTGCGTGCGCTTTACGCCCAGTAATTCCG
+
CCCCCGGGGGGGGGGGGGGGGGGGGGGGGGGGGGGGGGGGGGGGGGGGGGGGGGGGGGGGGGGGGGGGFGGGGGGGGGGGGGGGGGGGGDGGGGFGGGGGGGFDFGGGGGGGGGGGGGGGGGGGGGGGGGGGGGGGFBF>EGGGGGGCGGGGGGEGGGGGGGGFGGGGGGGGGGGFFFGGGGEGGGGEEF6DGGCEDGGGGGGGFGGFCFGG*C+@DGFGBGFFF:;BB>BFGGGFF6>CEB67:*=AGG9
@M03364:276:000000000-BLYN8:1:1101:18762:7328 2:N:0:1
GGACTACTGGGGTTTCTAATCCTGTTTGCTCCCCACGCTTTCGAGCCTCAGCGTCAGTTACAGACCAGAGAGCCGCCTTCGCCACTGGTGTTCCTCCATATATCTACGCATTTCACCGCTACACATGGAATTCCACTCTCCTCTTCTGCACTCAAGTCTCCCAGTTTCCAATGACCCTCCCCGGTTGAGCCGGGGGCTTCCACATCAGACTTAAGAAACCGCCTGCGCTCGCTTTACGCCCAATAAATCCG
+
CCCCCGGGGGGGGGGGGGGGGGGGGGGGGGGGGGGGGGGGGGGGGGGGGGGGGGGEGGGGGGGGGFFGGGGGGGGGGGGFGGGGDFGGFCFGGGGGGGGGGGGGGGGGGGGGGGGGGGGGGGGGGGGGF<FGGGGF9EFGGGGGGGGGGGGD?FGGGGGFGGFGGFGGGGGGGDGGGGGGGGGD@EDGFGGGEGGGGGG,9=FGADFGFGGDG@F:7;FGFGFF<FFFFFFFGGG2@:GEGE(7>FFAG4/
@M03364:276:000000000-BLYN8:1:1101:9987:7328 2:N:0:1
GGACTACAGGGTTTCTAATCCTGTTTGCTACCCATGCTTTCGAGCCTCAGCGTCAGTTACAGACCAGACAGCCGCCTTCGCCACTGGTGTTCTTCCATATATCTACGCATTTCACCGCTACACATGGAGTTCCACTGTCCTCTTCTGCACTCAAGTTTCCCAGTTTCCGATGCACTTCTTCGGTTGAGCCGAAGGCTTTCACATCAGACTTAAGAAACCGCCTGCGCTCGCTTTACGCCCAATAAATCCGG
+
CCCCCGGGGGGGGGGGGGGGGGGGGGGGGFGGGGGGFGGGFDGGDGGGGGGGGGGGGGGGGGGGGGGGGGGGEGGGGGGGGGGGGGFGGGGGGGGGGGFFGGGGGGGG7CEGGGGGGGGGGGGGGGGFGGGGGCGFGGGGGGGGGGGFC@FGGFGFGGGGGGGGGGGGGCEGGGGGFGG,@DEEEEGGFFCEG>E6?FFGGFGFFGGGGG>C88DFFG@CAEEFFE>A9BFFGGGE>DGGCF3AFDFFCD7
@M03364:276:000000000-BLYN8:1:1101:4011:7337 2:N:0:1
GGACTACCAGGGTTTCTAATCCTGTTTGCTCCCCACGCTTTCGCACCTGAGCGTCAGTCTTTGTCCAGGGGGCCGCCTTCGCCACCGGTATTCCTCCAGATCTCTACGCATTTCACCGCTACACCTGGAATTCTACCCCCCTCTACAAGACTCTAGCTGACCAGTTTCACATGCAGTTCCCAAGTTAAGCTCGGGGATTTCACATCTGACTTAATCAACCGCCTGCGTGCGCTTTACGCCCAGTAATTCCG
+
CCCCCGGGGGGGGFGAFGGGGGGFGGGGGGGGGGCFEFGGFEGGGFGGFGGCFCEEEEFGGGGGEFGGDCGFEGGF>@FGGGE>CECGGGGGGFGGGFFCGCFGGGGGGGBECFFGFFGEFEG@FGGCCCCFGGGGGDGGGEGGFGGGGGGFGFCFFGGFGGGGGGGCC,DFGFGGGFGFGG,@@;DEGGCFGDEC5ECFFC9@@FGFC78B+=77@48E:GF(3A;>@DBECCDA6<C:ED1?7:B57:7
@M03364:276:000000000-BLYN8:1:1101:17411:7366 2:N:0:1
GGACTACTGGGGTATCTAATCCTGTTTGCTCCCCACGCTTTCGCACCTGAGCGTCAGTCTTTGTCCAGGGGGCCGCCTTCGCCACCGGTATTCCTCCAGATCTCTACGCATTTCACCGCTACACCTGGAATTCTACCCCCCTCTACAAGACTCTAGCCTGCCAGTTTCGAATGCAGTTCCCAGGTTGAGCCCGGGGATTTCACATCCGACTTGACAGACCGCCTGCGTGCGCTTTACGCCCAGTAATTCCG
+
CCCCCGGGGGGGGGGGGGGGGGGGGGGGGGGGGGGGGGGGGGGGGGGGGGGGGGFGGFGGGGGGGGGGGGGGGGGGGGGGGGGGGGGGGGGGGGGFGGGGGGGGGFGGGGGGGGGGGGGGGGGGGGGGGGGGGGGGGGGGGGGGFGFDGGGGGGGGGCGGGGGGGGGGGGGGGGGFFEFFGGGGGGGGGGGGGGGGGGGGGGGGFGFGGGGDFCDCFFGCB557?FBB?FFFGDFAFFGGG>??CC?AGG4
@M03364:276:000000000-BLYN8:1:1101:9929:7387 2:N:0:1
GGACTACTAGGGTTTCTAATCCTGTTTGCTCCCCACGCTTTCGCACCTGAGCGTCAGTCTTCGTCCAGGGGGCCGCCTTCGCCACCGGTATTCCTCCAGATCTCTACGCATTTCACCGCTACACCTGGAATTCCACCCCCCTCTACGAGACTCAAGCCTGCCAGTTTCAAATGCAGTTCCCGGGTTGAGCCCGGGGATTTCACATCTGACTTAACAGACCGCCTGCGTGCGCTTTACGCCCAGTAATTCCG
+
CCCCCGGGGGGGGGGGGGGGGGGGGGGGGGGGGGGGGGGGGGGGGGGGGGGGGGGGGGGGGGGGGGGGGGGGGGGGGGGGGGGGGGGGGGGGGGGGGGGFGGGGGFGGGGGGGGGGGGGGGGGGGGGGGGGGGGGGGGGGGGGGGGGGGGGGGGGGGGGGGGGGGGGG7BFFGGGDGGGGGGGGGGGG6CFGGDGD5CGGGFGDFGGGCFGGGGG+7;CGEGB:6>;5:EEFGGC)9<EGGE<6:*16:D*
@M03364:276:000000000-BLYN8:1:1101:17948:7393 2:N:0:1
GGACTACTGGGGTTTCTAATCCTGTTTGCTACCCATGCTTTCGAGCCTCAGCGTCAGTTACAGACCAGACAGCCGCCTTCGCCACTGGTGTTCTTCCATATATCTACGCATTTCACCGCTACACATGGAGTTCCACTGTCCTCTTCTGCACTCAAGTTTCCCAGTTTCCGATGCACTTCTTCGGTTGAGCCGAAGGCTTTCACATCAGACTTAAGAAACCGCCTGCGCTCGCTTTACGCCCAATAAATCCG
+
CCCCCGGGGGGGGGGGGGGDGGGGFGGGGGGGGGGGGGGGGGGGGGGGGGGDFGGGGGGGGGGFGGGGGGGGGGGGGGGGGGGGGGGFFGGGGGGGGGGGGGGFFFGFGGGGGGGGGGGGGGGGGGGG?GGGGGGGGGGGGGGGDAGGGGGFGGDCFGGGGGGGGFGGGGDGGECFGGGGGGG6FEEGGGGGGGGGGFDGF7CFFG79CCGCFFGDGFFGDGD22?946AAE<CFEFFGGGE?ACF=37>:
@M03364:276:000000000-BLYN8:1:1101:26469:7401 2:N:0:1
GGACTACACGGGTGTCTAATCCTGTTTGCTCCCCACGCTTTCGCACCTGAGCGTCAGTCTTCGTCCAGGGGGCCGCCTTCGCCACCGGTATTCCTCCAGATCTCTACGCATTTCACCGCTACACCTGGAATTCTACCCCCCTCTACGAGACTCTAGCTTGCCAGTTTCAAATGCAGTTCCCAGGTTGAGCCCGGGGATTTCACATCTGACTCAACAAACCGCCTGCGTGCGCTTTACGCCCAGTAATTCCG
+
@B<B<CCDGGG7F+@F,@CAAE<EF,EFFCGGG,C:CG:@DF@;86CDEEGCFFFEE@FGGGGGG,BFFCCGG7FGCBBFGGB:FFGGGEG9?9=E,??DF?EGFFGGCCFC?FEFGGG6FDFF>,FGGDFFFFC96>DGEDEFGG6:+8++3,5;D;9>@EAD:7;@:;C9CGGC9,>,>;FC:FFGGGGGGGG5CE*ACG+:AFF:>C7+*2;C*7CFEG@?1:>D?@BDG*C9=,*2:B<?C:65C:9
@M03364:276:000000000-BLYN8:1:1101:17609:7402 2:N:0:1
GGACTACTGGGGTTTCTAATCCTGTTTGCTCCCCACGCTTTCGAGCCTCAGCGTCAGTTACAGACCAGAGAGCCGCCTTCGCCACTGGTGTTCCTCCATATATCTACGCATTTCACCGCTACACATGGAATTCCACTCTCCTCTTCTGCACTCAAGTCTCCCAGTTTCCAATGACCCTCCCCGGTTGAGCCGGGGGCTTTCACATCAGACTTAAGAAACCGCCTGCGCTCGCTTTACGCCCAATACATCCG
+
CCCCCGGGGGGGGGGGGGGGGGGGGGGGGGGGGGFGGGGGGGGGGGGGGGGGGGGGGGGGGGGFGGGFGGGGGGGGGGGGGGGGGGGGGGFGGGGGGGGAFGGGGGGGEEGGFGGGGGGGGGGGFGGGGGGGGGGCGGGGGGGGGGGGGGGGGCFGGGGGGGGGAFFGFGGGGCFD?DDEGDEDGGEGGGG5EGG>=CFGG+=B:6FFGGDBFFG7CGGF)2=;@FF>28)8DG3A?:ECGB(8>*=47<1
@M03364:276:000000000-BLYN8:1:1101:25690:7409 2:N:0:1
GGACTACAGGGGTTTCTAATCCTGTTTGCTCCCCACGCTTTCGAGCCTCAGCGTCAGTTACAGACCAGAGAGCCGCCTTCGCCACTGGTGTTCCTCCATATATCTACGCATTTCACCGCTACACATGGAATTCCACTCTCCTCTTCTTCACTCAAGTCTCCCAGTTTCCAATGACCCTCCCCGGTTGAGCCGGGGGCTTTCACATCTGACTTAATCAACCGCCTGCGTGCGCTTTACGCCCAGTAATTCCG
+
<CCCCFFGGGDECEEGGGAEGF9FF<FGFGGGEGGGGG@C@FGGGGGGGGGFGGG@FEFGGG9EF<@FFFFGGGGGGGGGFGF@FFGG6EFEGFGGFGGGGGEGGGGGD:CEGBCGGG7CGGGFCECFGGGGGFAFFGFFEFGGGGD,CEEFFD8FFGGFFFGG,CDE=;=D?998FGGDEEEGGCE,,@@*9*@CG5B6::?+88DF>FDGFC7C7C?=5ED7=FFA<B=3CC<-7,CCEE09?**):C*
@M03364:276:000000000-BLYN8:1:1101:12458:7425 2:N:0:1
GGACTACTGGGGTATCTAATCCTGTTTGCTCCCCACGCTTTCGAGCCTCAGCGTCAGTTACAGACCAGAGAGCCGCCTTCGCCACTGGTGTTCCTCCATATATCTACGCATTTCACCGCTACACATGGAATTCCACTCTCCTCTTCTGCACTCAAGTCTCCCAGTTTCCAATGACCCTCCCCGGTTGAGCCGGGGGCTTTCACATCAGACTTAAGAAATCGCCTGCGCTCGCTTTACGCCCAATAAATCCG
+
CCCCCGGGGGGGGGGGGGGGGGGGGGGGGGGGGGGGGGGGGGGGGGGGGGGGGGEGGFGGGGGGGGGGGGGGGGGGGGGGGGGGGGGGGGGGGFGGGGGGGGGGGGGGGGGGGGGGGGGGGGGGGGGGFFDGFGGGGGGGGGGGGGGGGFFFEDFFFGGGGGGGGGGGGGGGGGGGGGGGGEGGGGGGCFFGGGGGGGGCCFGGFGGGGGGGFGGGG5FGFGF6?F>3(:DBGFCBF0AEGFBFFFFFGGD
@M03364:276:000000000-BLYN8:1:1101:14331:7446 2:N:0:1
GGACTACCAGGGTTTCTAATCCTGTTTGCTCCCCACGCTTTCGCACCTGAGCGTCAGTCTTTGTCCAGGGGGCCGCCTTCGCCACCGGTATTCCTCCACATCTCTACGCATTTCACCGCTACACATGGAATTCTACCCCCCTCTACAAGACTCTAGCTGACCAGTATCAGATGCAATTCCCGGGTTAAGCCCGGGGATTTCACATCTGACTCAATCAACCGCCTGCGTGCGCTTTACGCCCAGTAATTCCG
+
CCCCCGGGGFGGGGGGGGGGGGGGGGGGGGGGGGGGGGGGGGGGGGGGGGGGGGGGGGGGGGGGGGGGGDGGGGGGGGGGGGGGGGGGG>FGGFFFGGGGFGGGGFGGGGGGGFGCGGEEGDGGGGGGGGGGGGFGGGGCEGGGFGGBD=DDGG9EFGGFGGGGGGGGFGGGGFGGFADGGGGGGGGGGDCFEEGGGGGFGFFFFGDGGCCCCGGGGDEG:E>61FFB?>3)119<?2E8E:<@G76):D7
@M03364:276:000000000-BLYN8:1:1101:21785:7465 2:N:0:1
GGACTACCAGGGTATCTAATCCTGTTTGCTCCCCACGCTTTCGCACCTGAGCGTCAGTCTTTGTCCAGGGGGCCGCCTTCGCCACCGGTATTCCTCCACATCTCTACGCATTTCACCGCTACACATGGAATTCTACCCCCCTCTACAAGACTCTAGCTGACCAGTATCAGATGCAATTCCCGGGTTAAGCCCGGGGATTTCACATCTGACTCAATCAACCGCCTGCGTGCGCTTCACGCCCAGTCATTCCG
+
CCCCCGFFGGGGGGGGFFGGGGGGGGGGGGAEGFEC@CGCFFEFGGGFFFGGDGGGGGGGGGGGGGGGGGGGGFFGEFG?F@4CC=C>FCFGGGFFGFCC,FFGCGGFGEGGFFGGGEGGGGGGGCGGC,7DAFCCDG=CEEGGABC,E,3=EGGGGGGGGFFCF9>DGGDFFGGGGGGDDEDEEDCFCDFCE:C55BFFGGGGFGG>7FFFG*;:<4AEBE><DA17:BB@GD*6=?FF=50/0:6:F>*
@M03364:276:000000000-BLYN8:1:1101:3276:7468 2:N:0:1
GGACTACTGGGGTTTCTAATCCTGTTTGCTCCCCACGCTTTCGAGCCTCAGCGTCAGTTACAGACCAGACAGCCGCCTTCGCCACTGGTGTTCTTCCATATATCTACGCATTTCACCGCTACACATGGAGTTCCACTGTCCTCTTCTGCACTCAAGTTTCCCAGTTTCCAATGCACACAATGGTTGAGCCACTGCCTTTTACATCAGACTTAAGAAACCACCTGCGCTCGCTTTACGCCCAATAAATCCGG
+
CCCCCFGGFGGGGGGGGEFFEGGGGGGCGGGGGGGGGGGGGGGGGGGGGGGGGGGGGFGGGGGGGGGGGGGGGGGGGGGGGGGGGGGGGGGGGGFGGGGGGGGGGGGGGGGGGGGGGGGEGGGGGGGFGGGGFFGGGFGGFFGGGGGGGGGGGGG8CFF9EGFGGFGGGGGDDFFCEDE8EEGGG6FFF,4DFGGFGGFG?FF=E>CDGG?C@DFDFGFFFGFBDEFDDDBAGGG=A@EGE8@FGFAECD:
@M03364:276:000000000-BLYN8:1:1101:5170:7500 2:N:0:1
GGACTACAAGGGTTTCTAATCCTGTTTGCTCCCCACGCTTTCGCACCTGAGCGTCAGTCTTTGTCCAGGGGGCCGCCTTCGCCACCGGTATTCCTCCACATCTCTACGCATTTCACCGCTACACATGGAATTCTACCCCCCTCTACAAGACTCTAGCTGACCAGTATCAGATGCAATTCCCGGGTTAAGCCCGGGGATTTCACATCTGACTCAATCAACCGCCGGCGTGCGCTTTACGCCCAGTAATTCCG
+
CCCCCFGGGGGGCGGGGGGGGGGGGCGGGGFFGGGGGDGGGGGDGGGGGGGGGGGGGGGGGEGGGGGGGGC@FFGGG:FGGGDGGFGGGEGEFCAGCEGE<A>FGGGGGGGDGGGGGGGGGGGGGGGGCGGGGGFGGGEGGDGGGGGGGGGGG9EFGGGDFGF?F9DGF;:E7FFC,EGGGDE5>>>CFFF@EGDEGGGGGFG7@C77CFG7CCCDF*CFBE:02>9)(5;@CC*)9:EGGEB?GC6-0:7
@M03364:276:000000000-BLYN8:1:1101:12205:7511 2:N:0:1
GGACTACTGGGGTTTCTAATCCTGTTTGCTCCCCACGCTTTCGCACCTGAGCGTCAGTCTTTGTCCAGGGGGCCGCCTTCGCCACCGGTATTCCTCCAGATCTCTACGCATTTCACCGCTACACCTGGAATTCTACCCCCCTCTACAAGACTCTAGCTGACCAGTATCAGATGCAATTCCCGGGTTAAGCCCGGGGATTTCACATCTGACTCAATCAACCGCCTGCGTGCGCTTTACGCCCAGTAATTCCG
+
CCCCCGGGGGGGGGGGGGGGGGGGGGGGGGGGGGGGGGGGGFGGGGGGGGGGGGGGGGGGGGGGGGGGGGGGGGGGGGGGGGGGGGGGGGGGGGGGGDGGGGGGGGGGGGGGGGGGGGGGGGFGGGGGFGFGGGGGGGCGGGGGGGG9D?@?FGFFGGGGGGGGGGGGGGGG7>EFFFGFGGGGGGGGGGGGGGDE?EGGGGGGA6:FFG>+>6CCFFGGFGFFFF9D8BBFGDGFF?EGGFBFG*1-020
@M03364:276:000000000-BLYN8:1:1101:15376:7534 2:N:0:1
GGACTACAGGGGTTTCTAATCCTGTTTGCTCCCCACGCTTTCGAGCCTCAGCGTCAGTTACAGACCAGAGAGCCGCCTTCGCCACTGGTGTTCCTCCATATATCTACGCATTTCACCGCTACACATGGAATTCCACTCTCCTCTTCTGCACTCAAGTCTCCCAGTTTCCAATGACCCTCCCCGGTTGAGCCGGGGGCTTTCACATCAGACTTAAGAAACCGCCTGCGCTCGCTTTACGCCCAATAAATCCG
+
CCCCCGGGGGGGGGGGGFGGGGGGGGGGGGGGGGGGGGGGGGGGGGGGGGGGGGGGGGGGGGGGGGGGGGGGGGGGGGGGGGFGGGGGGGGGGGGGGGGFGGGGGGGGEGGCFGGGGGGGGGGGGGGGGFGGGGGGGGGGGGGGGGGGGGGGGGGGFGGGGGGGGGGGGGGGDGGDFGGGGGGGGGGGGGGGGGGGGGGGGGGGF;DCFGGGGGFGCDFGFGFFFFBB@>EFGCC9FBGGGF?FGFFDGGD
@M03364:276:000000000-BLYN8:1:1101:15682:7538 2:N:0:1
GGACTACCAGGGTTTCTAATCCTGTTTGCTCCACACGCTTTCGAGCCTCAGAGTAAGTTACAGACCAGACAGCCGCCTTCGCCACTGGTGTTCTTCCATATATATACGCATTTCATCGCTATTCGTGGAGTTCCGCTGTGCTCTTCTGCTCTCAAGTTTCCCAGTTTCCGATGCACTTCTTCGGTTGAGCCGAAGGCTTTCATATTAGACTTCAGAACCTGCCTGCGTTCGCTTTATGCCCACTAAATCCG
+
@<C-BF6,CF6-,C@,6CFFE,E96C,;,C<<,,;C7+BBF,@F,,+4,C6,CF,C6<,66,CFF,F@,,,,:CFEF:CF,88,8,CF?=6B9?>,FFFF<@E,4,698FCF?F,,:,49@+,,,AA+4:9A,,++4+@,>E9DC,6,E,6?76,,C@EE@9,,AEA,E++@6+6@EG9,3,33CE6,@4,3++4+7C>F:+,+4+++?*2+++2+20,,*=AEE*-*0)))*29C+1,2,9(860/<+*)
@M03364:276:000000000-BLYN8:1:1101:18699:7539 2:N:0:1
GGACTACTGGGGTTTCTAATCCTGTTTGCTCCCCACGCTTTCGCACCTGAGCGTCAGTCTTTGTCCAGGGGGCCGCCTTCGCCACCGGTATTCCTCCAGATCTCTACGCATTTCACCGCTACACATGGAATTCTACCCCCCTCTACAAGACTCTAGCTGACCAGTATCAGATGCAATTCCCGGGTTAAGCCCGGGGATTTCACATCTGACTCAATCAACCGCCTGCGTGCGCTTTACGCCCAGTAATTCCG
+
CCCCCGGGGGGGGGGGGFFGGFGGGGGGGGGGGGGGGGGGGGGGGGGGGGGGGGGGGGGGGGGGGGGGGGGGGGGGGGGGGGGGGGGGGGGGGGGGGGGGGGGFGFGGGGGGGGGGGGGGDEGGGGGFGFGGGGGG9EFGEEGFGGGGGFGGGGGGGGG?FFGGGGGGGGGGGGGGFFGFGGEGCEF?CFGCEC8E7EGDGGGGFGGGGGGGGGGGGGGGBGBDFFFFFFFFGGGFFFEEG:<FGGB67C6
@M03364:276:000000000-BLYN8:1:1101:23338:7544 2:N:0:1
CGACTATCGGGGGTTCTTATCCCGTTTTCCCCCCACGCTTTTGCACCTGAGGGGCAGTCTTTTTCCATGGGGCCGCCTTTGCCACCGGTCTTTCGCCCGATTTCTTAGCAGTTCACCGCTACACCTGGGATTCTACCCCCCTCTACAAAACTCTAGCTTGCCCGTTTCAAATATAGTTCCCCAATTAAACCCGGGGGTTTCACATCCAACTTAAGAAAACGCCTCCTCACGCTTTACTCCCAAGAATTCCC
+
-6--,8,<@CCC++@,6,;,C6,,6C,@,,CFEG+@++8,D,CCC,9B,99,,+8+,,:,CE,,,6,,9<FC,C++++4,,5A,<<+>8+8:,:+4?+++64+F,,,,:7,:C<,,CCC++8=8FD,,+:,33@@,E8DFE*>4,@BE,4@*4,,,26>,8>,**4?EC92,,,,41,,5>,,*621415*A*8C8*:12:*+**2****2**2**0*0*):<2()())0))*1*64)2<5)()***)2*2
@M03364:276:000000000-BLYN8:1:1101:14478:7546 2:N:0:1
GGACTACACGGGTTTCTAATCCTGTTTGCTCCCCACGCTTTCGAGCCTCAGCGTCAGTTACAGACCAGAGAGCCGCCTTCGCCACTGGTGTTCCTCCATATATCTACGCATTTCACCGCTACACATGGAATTCCACTCTCCTCTTCTGCACTCAAGTCTCCCAGTTTCCAATGACCCTCCCCGGTTGAGCCGGGGGCTTTCACATCAGACTTAAGAAACCGCCTGCGCTCGCTTTACGCCCAATAAATCCG
+
CCCCCGGGGGGGGGGGGGGGGGGGGGGGGGGGGGGGGGGGGGGFGEGGGGGFGGFFFGGGGGGGGGGGGGGGGGGDGGGGGFEGGGGGFFGGFGG9FCFGGFGGFCFE@FGGGGGFGGGGGGFFFGGGGGGGEF9BFGFGGGFGGFGGGGGFGGGGGG,>DDGGFGGGGGGFEDF@DGF>EEGGGCEGGGFCEDGGEGGGGGGCFGGFGGDFFDCFC<?FFDB<FFFB;>DDGG328?G?ED6FGGFBFGD
@M03364:276:000000000-BLYN8:1:1101:26773:7549 2:N:0:1
GGACTACACGGGTTTCTAATCCTGTTTGCTCCCCACGCTTTCGCACCTGAGCGTCAGTCTTTGTTCAGGGTGCCGCCTTCGCCACCGGTATTCCTCCAGCTCTCTACGCATTTCACCGCTACACCTGGAATTCTACCCCCCTCTACCAGACTCTAGCCTGCCAGTTTCAAATGCAGTTCCCAGGTTGAGCCCGGGGCTTTCACATCCGCCTTTCCAGCCCGCCTGCGTCTCCTTTACGCCCATTACTTCCG
+
CCCC<FEE6CFGGE>FGEC9,EACFG9@DFGGFG?7++@FDGG7,CCF8EFFGGGGGCC<C,<C,<CCD,,B7,@CFEFCDF,?FFFGE+,C5:,?4=F,A,4E@<<++@7F9<,<F+@C7:E,,AD8EE,AFEA;,@6CCEDF9,3@3@@=D99=3,,68EECF9@E,@;F7;,3@FC7,,,@<EFCFF6:5**:*=CCF77D8;*:**22*++1:**=;C)(686B2))*;+3.+4?EE)(/2**):**
@M03364:276:000000000-BLYN8:1:1101:12540:7560 2:N:0:1
GGACTACTGGGGTTTCTAATCCTGTTTGCTCCCCACGCTTTCGAGCCTCAGTGTCAGTTACAGACCAGAGAGCCGCCTTCGCCACTGGTGTTCCTCCATATATCTACGCATTTCACCGCTACACATGGAATTCCACTCTCCTCTTCTGCACTCAAGTCTCCCAGTTTCCAATGACCCTCCCCGGTTGAGCCGGGGGCTTTCACATCCGACTTAAGAAACCGCCTGCGCTCGCTTTACGCCCATTAAATCCG
+
CCCCCFGGGGGGGEGFGFGGGGGGGGGGGGGGGGGGGGGGGGGGGGGGGGGFFFGDGGGGGCFFGGGGFFGGGGGGGGGGGG@FGGGGGGGGGGGGGCEFFAFGGGFGGGDGGGGGG@FECCGGCGGGGFGGFGCFGFFGFDFG9FGGAFGGCFG?FAFGGGGDFGGGGG9AF9EDDDFGEGGGGG8FGGF6+@E57CFF=87+1**2:CGDC:;C+CGG>CBD6F1B>F)7<CC<B6EGC@0**:*5*97
@M03364:276:000000000-BLYN8:1:1101:8144:7595 2:N:0:1
GGACTACACGGGTATCTAATCCTGTTTGCTCCCCATGCTTTCGAGCCTCAGTGTCAGTTACAGGCCAGAGAGCCGCTTTCGCCTCCGGTGTTCCTCCATATATCTACGCATTTCACCGCTACACATGGAATTCCACTCTCCTCTCCTGCACTCAAGTCTCCCAGTTTCCAATGCACACAATGGTTGAGCCACTGCCTTTTACATCAGACTTAAGAAACCACCTGCGCTCGCTTTACGCCCAATAAATCCGG
+
CCCCCGGGGGGGGGGGGGGGGGGGGGGGGGGGGGGGGGGGGGGGGEGGGGGGGGGGGGGGGFGGGGGGGGGGGGGGGGGGGGGGCGGGGGGGGDFGG8EEFGGGGGGGGGGGGGGGGDCCCBCFFGGGGDFGGGGGGGFGGGGGGGGGGDG?>D@DEGGGFGFGGEFEFGGGGC9EFGG=EGGGGGGGGG,DFGFGGGGFCGGGFGGFGFGGGFG+;FFCFE4))9>*:BFBFCF=A9E@EA@FC7ACFGG
@M03364:276:000000000-BLYN8:1:1101:9724:7653 2:N:0:1
GGACTACCCGGGTATCTAATCCTGTTTGCTCCCCACGCTTTCGCACCTGAGCGTCAGTCTTTGTCCAGGGGGCCGCCTTCGCCACCGGTATTCCTCCAGATCTCTACGCATTTCACCGCTACACCTGGAATTCTACCCCCCTCTACAAGACTCTAGCTGACCAGTTTCAAATGCAGTTCCCAAGTTAAGCTCGGGGATTTCACATCTGACTTAATCAACCGCCTGCGTGCGCTTTACGCCCAGTAATTCCG
+
CCCCCGGGGGGGGGGGGGGGGGGGGGGGGGGGGGGGGGGGGGGGGGGGGGGGGGGGGGGGGGGGGGGGGGGGGGGGGGGGGGEGGGGGGGGGGFGGGGGGGFGGGGGGGGGGGGGGGGGGGGGGGGGGGGGGGGFGGGGGGGGGFGG9@,8ACBC9F9EEFF,@FFGGFGGGGGGGGDGFGGFFFC@EGGBFGGGGGGGGGGGCFF7>+:CC+;DCC4CGFGEFFABE(35@GDFFFFDED3?FF7=AGC0
@M03364:276:000000000-BLYN8:1:1101:16617:7684 2:N:0:1
GGACTACTGGGGTTTCTAATCCTGTTTGCTCCCCACGCTTTCGCACCTGAGCGTCAGTCTTTGTCCAGGGGGCCGCCTTCGCCACCGGTATTCCTCCAGATCTCTACGCATTTCACCGCTACACCTGGAATTCTACCCCCCTCTACAAGACTCTAGCTGACCAGTTTCAAATGCAGTTCCCAAGTTAAGCTCGGGGATTTCACATCTGACTTAATCAACCGCCTGCGTGCGCTTTACGCCCAGTAATTCCG
+
CCCCCFGGGGGGGGGGGGGGGGGGGGGGGGGGGGGGGGGGGGGGGGGGGEGEGGGGGGGGGGGGGGGGGGGGGGGGGGGGGGGGGGGGGGGGGGGGGGGGGGGGGGGGGGGGGGGGGGGGGGGGGGGGGGGGGGGGGFGGGGGGFGFGGGGGGGFGGGG9DGFFGGGGGGGGGGGGGGGGFGFGGGG:FGFGGGGG=ECGGFGFFFFGGGGFFGDFGFGFDGFFFFFFFDEBDGGAFBGGGE<FGGBBGFC
@M03364:276:000000000-BLYN8:1:1101:24887:7690 2:N:0:1
GGACTACTGGGGTATCTAATCCTGTTCGCTCCCCACGCTTTCGAGCCTCAGCGTCAGTTACAGACCAGAGAGCCGCCTTCGCCACTGGTGTTCCTCCATATATCTACGCATTTCACCGCTACACATGTAATTCCACTCTCCTCTTCTGCACTCAAGTCTCCCAGTTTCCAATGACCCTCCCCGGTTGAGCCGGGGGCTTTCACATCAGACTTAAGAAACTACCTGCGCTCGCTTTACGCCCAATAAATCCG
+
C9CCCGGGG?FG+;8EFGFGGAFF<C@FCC@+FFFFEGF@,E:C<@646EF<CE@FFEFFGFGGGFGFFFFFG?F7FEFGFF,8CF,69<CBFFG9<,E9<,EFAFGG7EECFE<E:@+6@F9,94E,C@<,;EE=EEG8,@,9E,ED,4,?DFGGGGC,EDFD>>DC8EDFDA=8DF?CCGGDCECCFCEGC:B*7BE6884++2C*;;*2CD7C+*=+;65@FF>5,.8)8<CA6(*1:<-)>*9>>*1
@M03364:276:000000000-BLYN8:1:1101:25115:7703 2:N:0:1
GGACTACTGGGGTTTCTAATCCTGTTTGCTCCCCACGCTTTCGCACCTGAGCGTCAGTCTTTGTCCAGGGGGCCGCCTTCGCCACCGGTATTCCTCCACATCTCTACGCATTTCACCGCTACACATGGAATTCTACCCCCCTCTACAAGACTCTAGCTGACCAGTTTCAAATGCAGTTCCCAAGTTAAGCTCGGGGAGTTCACATCTGACCTAATCAACCGCCTGCGTGCGCTTTACGCCCAGGAATTCCC
+
CCCCCGGFGGGGGGGGGGGGGFFGGGGGGGGFGGGGGGGG?FGCECGGCFFGGGGGECEFEFGGFFEG8@FGGEFEEGGGGGGGGGFGGDGFGGGFFFFCCFFEAEFGGGGCFFFCFGGGGFGF9:FFGEGGGGDGDB?GEEG+@A9D98F?FDGGGC9>D7AFGDFDFGFG9CF7E9D:6;:,?F@C?F,>78EE**6;>+,++*=++:*3*>7C>49CA*=,(0,:1)).7C5460CEG>6)*2).:D*
@M03364:276:000000000-BLYN8:1:1101:5707:7714 2:N:0:1
GGACTACCGGGGTTTCTAATCCTGTTTGCTACCCATGCTTTCGAGCCTCAGCGTCAGTTACAGACCAGACAGCCGCCTTCGCCACTGGTGTTCTTCCATATATCTACGCATTTCACCGCTACACATGGAGTTCCCCTGTCCTCTTCTGCACTCAAGTTTCCCAGTTGCCTGTGCACTTCTTCGGTTGAGCCACTGCCTTTTACATCAGACTTAAGAAACCGCCTGCGCTCGCTTTACGCCCAATAAATCCG
+
-@BCCGE6C@F:@6@E<6CF<,EFG9@E9FC@<FFF<FFGFFEFGGGDCGGGGCCFCG<FGAEFGDFCE<FG8F:@FEGDFFFFCFG<CFFBEFGEDGG9BF;CEFADFF7=EF<,:@FEECFGCEG<<444,E,448D?EF9DEFF;=4EC,,@D@E,8@,@86D,=D,,,2,,6=,66@FGCFC6@CFGF68D<4,3EF9,<;C>DFF5+5<7+5*D,3*9>=A2)64??9<FF6;B8123.2*8?FD)
@M03364:276:000000000-BLYN8:1:1101:11582:7730 2:N:0:1
GGACTACTCGGGTATCTAATCCTGTTTGCTCCCCACGCTTTCGCACCTGAGCGTCAGTCTTCGTCCAGGGGGCCGCCTTCGCCACCGGTATTCCTCCAGATCTCTACGCATTTCACCGCTACACCTGGAATTCTACCCCCCTCTACAAGACTCTAGCTTACCAGTTTCCAATGCCGTTCCCCAGTTAAGCCCGGGGCTTTCACATCTGACTTAATCAACCGCCTGCGTTCGCTTTACGCCCAATAATTCCG
+
CCCCCGG96FGGGGGGGGGGGGGGGGGGGGGGGGGGGGGGGGGD,FGG<FGGGGGGGG<@,6C,BFGG8F+CFGGGGGGGGGGGG,CCG@FGGGGGGF,FFCFGGGGGGGGGGGGGGGGGGGGG8FGGGGGGG<FG,@+CEGGG,E@9,@FGG9,EC,,3@FFGGGGGCDFFG,3**4:E@,,>FGEFGG:*7:EG5BCFGGGGFG2+::CGGG=CFGGGDGDF@FF>(7DFGDGFFFGGEB(09>*.7C*
@M03364:276:000000000-BLYN8:1:1101:28266:7737 2:N:0:1
GGACTACTGGGGTGTCTAATCCTGTTTGCTCCCCACGCTTTCGCACCTGAGCGTCAGTCTTTGTCCAGGGGGCCGCCTTCGCCACCGGTATTCCTCCAGATCTCTACGCATTTCACCGCTACACCTGGAATTCTACCCCCCTCTACAAGACTCTAGCTGACCAGTTTCACATGCATTTCCCAAGTTAAGCTCGGGGATTTCACATCTGACTTAATCAACCGCCTGCGTGCGCTTTACGCCCAGTAATTCCG
+
CCB@CGDE,@F7@6@FGFFGGGGGEECFGGGGGGGE+@FFF,6;FFGGGGFGGGGGEGG9CGGFDAFEGG7CB+@F>EFGGDGCGFEE>FFGGC;F=DEFGGGFF,<AF@BB9F9ADCE6=FGG8=FFGGADFDF9DE?@EEDGGGGCD87<8EFFGCCCCGCFFC>DE,EFFG6,72E7FFGGFGFEFG9,4:E5ECGCCFG8+?CC77:CCFFG766=5*871A>F7BDF357:*(2/*7:6776):D*
@M03364:276:000000000-BLYN8:1:1101:23451:7748 2:N:0:1
GGACTACTCGGGTTTCTAATCCTGTTTGCTCCCCACGCTTTCGCACCTGAGCGTCAGTCTTTGTCCAGGGGGCCGCCTTCGCCACCGGTATTCCTCCACATCTCTACACATTTCACCGCTACACATGGAATTCTACCCCCCTCTACAAGACTCTAGCTGACCAGTATCAGATGCAATTCCCGGGTTAAGCCCGGGGATTTCACATCTGACTCAATCAACCGCCTGCGTGCGCTTTACGCCCAGTAACTCCG
+
CCCCCGGFGGGG<FFGGGGGGGGGGGGGGGGGGGGFFGGFGGGGGGGGFAFFGGG@CFGFGGGGFFGGGGGGGGGGGGGGGGGGGGGGGGGGD<EBE8FGGGGGGEFFGGGGFGGCGGGGEEFF9FGGGGCFGGFGGCGGGDGGGFGEFEGG89DGGG9,D@FGGGCEDFGFFGGFGGGFGGGGEG>ECEFGD5C=:::A:+=+12:C+++:<F7+**<F:GFF;F1.(0073CFBF6EEGDF):*/6CF*
@M03364:276:000000000-BLYN8:1:1101:26026:7769 2:N:0:1
GGACTACTAGGGTTTCTAATCCTGTTTGCTCCCCACGCTTTCGAGCCTCAGTGTCAGTTACAGGCCAGAGAGCCGCTTTCGCCTCCGGTGTTCCTCCATATATCTACGCATTTCACCGCTACACATGGAATTCCACTCTCCTCTCCTGCACTCAAGTCTCCCAGTTTCCAATGCACACAATGGTTGAGCCACTGCCTTTTACATCAGACTTAAGAAACCACCTGCGCTCGCTTTACGCCCAATAAATCCGG
+
CCCCCFGGGGGGGEGGGGFGGGFGGGGGGGGGGGFBFEGGGG@FGGGGGGGEFGGGGGGGGFFGGGGGGGGGFGGG+BFGGGDBFFFFGGGGFFCFGGGGGGFGGGGGGGGGGC<EEGEGGGGGF:FGGGGGGCAFCGGGGCGFGGGGFFFGGGGGF9DFGGGCGGD,7;;,6DDGGF+D,9DGGCFGFFCGF69EFGFCDFEFFGGGGGF+++5+CC,AF>>>DDBF=BEEF*CC>@EEG>@FGGFECD<
@M03364:276:000000000-BLYN8:1:1101:20600:7771 2:N:0:1
GGACTACAGGGGTATCTAATCCTGTTTGCTCCCCACGCTTTCGAGCCTCAGTGTCAGTTACAGGCCAGAGAGCCGCTTTCGCCTCCGGTGTTCCTCCATATATCTACGCATTTCACCGCTACACATGGAATTCCACTCTCCTCTCCTGCACTCAAGTCTCCCAGTTTCCAATGCACACAATGGTTGAGCCACTGCCTTTTACATCAGACTTAAGAAACCACCTGCGCTCGCTTTACGCCCAATAAATCCGG
+
CCCCCGGGGGGGGEGGGGGGGGGGGGGGGGGGGGGGGGGGGGGFGGGGFGGGGGGGGGGGGGGGGGGGGGGGGGGGGGGGGGGGGGGGGEGGGGGGGGGFGGFGGCGGDGGGGGGGGGGGGGGGFFGGF5FFGGGGGGFGGGGGGEFGGGGGGGGGGGGFGGGGGFAGFGGGFGEACGGGFGFEF+<CFFGF?CFFFCGFGGGFFGGGGGDCCGGDFGFF>CFB5?BE>EDDGC8=DDCCG)5/;:A?FGC
@M03364:276:000000000-BLYN8:1:1101:16974:7781 2:N:0:1
GGACTACAGGGGTATCTAATCCTGTTTGCTCCCCACGCTTTCGCACCTGAGCGTCAGTCTTCGTCCAGGGGGCCGCCTTCGCCACCGGTATTCCTCCAGATCTCTACGCATTTCACCGCTACACCTGGAATTCTACCCCCCTCTACGAGACTCTAGCTTGCCAGTTTCAAATGCAGTTCCCAGGTTGAGCCCGGGGATTTCACATCTGACTTAACAAACCGCCTGCGTGCGCTTTACGCCCAGTAATTCCG
+
CCCCCFFFGGGGGGGFGGGGGFGGGGGGGGGGGGGGGGGGGGGGGGGGGGGGGGGGGGGGGGGGGGGGGGGGGGGDGGGGGGGGGGGGGGGGGGGGGGGGGGGGGGGGGGGGGGGGGGGGGGGGGGGGGGGDGGGGGGGGGGGGFGGCGGGGGGGGGGGGGGGGGGGGGCFFGFGGGGGGGFEGGGGGGGGGGDGG=EGGGGGFFFCGGGGGGGGGC*=C>GFFFFFF1BFFGGFFF?GDGD<;FFFFGGC
@M03364:276:000000000-BLYN8:1:1101:23310:7782 2:N:0:1
GGACACAAGGGTTTCTAATCCTGTTTGCTCCCCACGCTTTCGCACCTGAGCGTCAGTCTTTGTCCAGGGGGCCGCCTTCGCCACCGGTATTCCTCCAGATCTCTACGCATTTCACCGCTACACCTGGAATTCTACCCCCCTCTACAAGACTCTAGCTGACCAGTTTCACATGCAGTTCCCAAGTTAAGCTCGGGGATTTCACATCTGACTTAATCAACCGCCTGCGTGCGCTTTACGCCCATTAATTCCG
+
CCCCCGDGGGGFGGFGGGGCFEGGGFGGGGGGGEGGGGGGGGGGGGGFEFCFGGEGGGGGGGGCF9FFGG7FFGCGEGGFGGGGFGGGG7FFG,EF@<F9FFABEDFEDFCGEAFFGG=CFG8?E=,A?FGFGGGGGGGGGG8DFC9>DGGGGC;A;9DEFGFGGGCF,>@EFFCDFFGGCDGFFFC?E,?8?E5:=GC98::CAF7:B8:=@FGG4CG*)EEF@EF5?EE7DFFF56EG7).*2284>F
@M03364:276:000000000-BLYN8:1:1101:25602:7803 2:N:0:1
GGACTACTAGGGTTTCTAATCCTGTTTGCTCCCCACGCTTTCGCACCTGAGCGTCAGTCTTTGTCCAGGGGGCCGCCTTCGCCACCGGTATTCCTCCAGATCTCTACGCATTTCACCGCTACACCTGGAATTCTACCCCCCTCTACGAGACTCTAGCTTGCCAGTTTCAAATGCAGTTCCCAGGTTGAGCCCGGGGCTTTCACATCTGACTTAACAAACCGCCTGCGTGCGCTTTACGCCCAGTAATTCCG
+
CCCCCGGGGFGGGFGGGGGFCFFGGGGGGGGGGGGGGGDGGGGGGGGGGGGGGGGEE<CFGGGGGGCGGGGGGGGGGGGGCGGGFFBFFEGGGGGGGGGGFFFEEGGGGGCFFFGGGGGGGCCFCFFFGFGGGGGGGGGGGGGGGGGG>>E?FC;EFGFCCGGG,>FG,;,;9FGFF@FGFG?FFGG?FFGFGGGD*=ECDCFGFG>7:FFGDG7:DGGD3CEFFF;:2>5><CD46:C/>51@7>FAGG4
@M03364:276:000000000-BLYN8:1:1101:8184:7810 2:N:0:1
GGACTACCGGGGTATCTAATCCTGTTTGCTCCCCACGCTTTCGCACCTGAGCGTCAGTCTTTGTCCAGGGGGCCGCCTTCGCCACCGGTATTCCTCCACATCTCTACGCATTTCACCGCTACACATGGAATTCTACCCCCCTCTACAAGACTCTAGCCTGCCAGTTTCGAATGCAGTTCCCAGGTTGAGCCCGGGGATTTCACATCCGACTTGACAGACCGCCTGCGTGCGCTTTACGCCCAGTAATTCCG
+
CCCCCGGGGGGGGGGGGGGGGGGGGGGGGGGGGGGGGGGGGGGDFGGFFGGGGGGGGGGFFGGGGGGGGGGGGGGGGGGGGGGGGGGGG7FGGFFGGFEFG<EGGGGGGGGGGGGGGGGGGGFGGGGGCFFGGGGGFC+CEGD;@DA@3DFGGGGGAFFGGGGFGGGG5:DFFG7CFGGGGDGGFGCGGGGGGDGGGGGGGGGGFGFGDDDGGDCFGCGGFGFFBFF><:B@C<D>@<GCGDFFG=?<FF>
@M03364:276:000000000-BLYN8:1:1101:19821:7840 2:N:0:1
GGACTACTGGGGTTTCTAATCCTGTTTGCTCCCCACGCTTTCGCACCTGAGCGTCAGTCTTTGTCCAGGGGGCCGCCTTCGCCACCGGTATTCCTCCAGATCTCTACGCATTTCACCGCTACACCTGGAATTCTACCCCCCTCTACAAGACTCTAGCTGACCAGTTTCAAATGCAGTTCCCAGGTTGAGCCCGGGGATTTCACATCTGACTTAACAAACCGCCTGCGTGCGCTTTACGCCCAGTAATTCCG
+
CCCCC?FGGGGGGGGGGGG<FGGGGGGGGGGGGGGGGGGGGGGGGGGGGGGFGGFDGGFGGGFGGFGGGGGGGGGGDGGGGGGDGGGEGDFFG9AFGGCFGGGGGCFGGGGGGGFFFGG6FFFGGGGGGGFGGGGGGFFGGGGGGGGGFGGFGGF7CGFFGCFCFGFCFGGFGGDGGGF7AFFFC:EGGGGGGGG5EEGFGDGGF8FF=@FFCGGGGCFGBEB<2F>E;BE>)9DA?BG*CD:?:**.2:0
@M03364:276:000000000-BLYN8:1:1101:21454:7909 2:N:0:1
GGACTACAGGGGTTTCTAATCCTGTTTGCTCCCCACGCTTTCGCACCTGAGCGTCAGTCTTTGTCCAGGGGGCCGCCTTCGCCACCGGTATTCCTCCACATCTCTACGCCTTTCACCGCTACACATGGAATTCTACCCCCCTCTCCAAGCCTCTAGCTGACCAGTATCAGCTGCAATTCCCGGGTTAAGCCCGGGGATTTCACATCTGACTCAATCAACCGCCTGCGTGCGCTTTACGCCCAGTAATTCCC
+
CC<CCGGFFGGEBFFGFG9FFGGGFGFFGGGGFE8FGGCFGGGGCCFEG@ECFFEFGCFGFFCCFFF8F:FGGGGGGG:FFGGGGDFFFDG<FFAEF?FG<ECE@9F@D:<4AFCGGGGEFF,,4AFC,5?FFGGGDDFGCG6+,@>,>+@;B69CFGF9:CFEFF3D7,,3<CEA795E688C7BD?99FGGCED*B*C+3AFAF+;+3:+*9+;C=96>EA?059)(>F>3<7)63;8C@09*20)2**
@M03364:276:000000000-BLYN8:1:1101:12353:7917 2:N:0:1
GGACTACCCGGGTATCTAATCCTGTTTGCTACCCATGCTTTCGAGCCTCAGCGTCAGTTACAGACCAGACAGCCGCCTTCGCCACTGGTGTTCTTCCATATATCTACGCATTTCACCGCTACACATGGAGTTCCACTGTCCTCTTCTGCACTCAAGTTTCCCAGTTTCCGATGCACTTCTTCGGTTGAGCCGAAGGCTTTCACATCAGACTTAAGAAACCGCCTGCGCTCGCTTTACGCCCAATAAATCCG
+
CCC<CEGGGGGGGGGGGGGGFFGFGGGGGGGGGGGDFGGGGGGGGGGGGGGGGGGGGEFGGGGGGFGGGDGGGGGGGGGGGGGGGGGGGGGG9FGGD?<FGGFEFCAF=CGEFGGDC7EEDCFGGGGGGFG8BEFGGGGGEEAFAEFFGGD?E8EGGGGGDGGGGGGFFEE>EB8,,=,@DFF+@=65<B8+C+3@FGGGGF:CFGCC?>;+8=+:CF@>A@?2>F(/2)/=DF34;68:ED(8878<CFC
@M03364:276:000000000-BLYN8:1:1101:20983:7919 2:N:0:1
GGACTACAAGGGTTTCTAATCCTGTTTGCTACCCATGCTTTCGAGCCTCAGCGTCAGTTACAGACCAGACAGCCGCCTTCGCCACTGGTGTTCCTCCATATATCTACGCATTTCACCGCTACACATGGAATTCCACTCTCCTCTTCTGCACTCAAGTCTCCCAGTTTCCAATGACCCTCCCCGGTTGAGCCGGGGGCTTTCACATCAGACTTAAGAAACCGCCTGCGCTCGCTTTACGCCCAATAAATCCG
+
CCCCCGGGGGGGGGGGGGGGGGGGGGGGGGGGGGGGGGGGGGGFGGGGGGGGGGGGGGGGGGGGGGGGFGGGGGGGGGGGGGGGGGGGGGGGGGGGGGGGFGGGGFCFGGGGGGGGGGGGGGGGGGGGGGGGGGFGGGGGGGGGEEC=FFGGGGCF,@FGGGGGGGGGGGGGGFGDDFFGGGGGGGGGGGFEEGGGGGGGGGF7BG>FGGGGFFGGDGGGFGFFFFFFFFFFGG:EF;EGGD?FGCFDGGC
@M03364:276:000000000-BLYN8:1:1101:23405:7925 2:N:0:1
GGACTACAAGGGTTTCTAATCCTGTTTGCTACCCATGCTTTCGAGCCTCAGCGTCAGTTACAGACCAGACAGCCGCCTTCGCCACTGGTGTTCTTCCATATATCTACGCATTTCACCGCTACACATGGAATTCCACTCTCCTCTTCTGCACTCAAGTTCCCCAGTTTCCAATGACCCTCCACGGTTGAGCCGTGGGCTTTCACATCAGACTTAAGAAACCGCCTGCTCTCGCTTTACGCCCAATAAATCCG
+
CCCCCGFGGGGGGGGGGCEFGGGGGGGGGGGGGGGGGGGGGGGGGGGGGGGGGGGGGGGGGGGGGFGGGGGGGGGGGGGGGGGGGGGGGFGGFGGGGGGGGCFGGGGGGGGDFGFGGGGGGF:FFGGGGGGGGGGGGGGGCGGGGGGGGGGGGGGFFGGGGGGCFGDE8C9DFFGC8?FGCF6BFCGFGGG6++@6CCCGGGG>FGG*ACFDGGGGCGGFE>DFDFFBEFFFGFGEFFCGC)4)9FCEGC9
@M03364:276:000000000-BLYN8:1:1101:21245:7927 2:N:0:1
GGACTACTCGGGTATCTAATCCTGTTTGCTCCCCACGCTTTCGCACCTGAGCGTCAGTCTTTGTCCAGGGGGCCGCCTTCGCCACCGGTATTCCTCCAGATCTCTACGCATTTCACCGCTACACCTGGAATTCTACCCCCCTCTACAAGACTCTAGCCTGCCAGTTTCGAATGCAGTTCCCAGGTTGAGCCCGGGGATTTCACATCCGACTTGACAGACCGCCTGCGTGCGCTTTACGCCCAGTAATTCCG
+
CCCCCGGGGGGGGGGGGGEFGGGGGGGGGGGGGGGGGGGGGGGGGGGGGCGGGGGGGGGGGGGGGGGGGGGGGGGGGGGGGGGGGGGGGGGGGGGGGGGGGGGGGFGGGGGGGGGGGGGGGGGGGGGFGFGGGGGGGGGGGGGGFGGGGGGGGGGGGGGGGGGGGGDGCFGGGGGGGGGFGGFGGFGGEFGGCEGGDGGGGFFFFGFGGDCGFGGGGGGFBGEF?FFFFF>BGGF484ECEF:FG7FAGG*
@M03364:276:000000000-BLYN8:1:1101:6240:7938 2:N:0:1
GGACTACCGGGGTTTCTAATCCTATTTGCTCCCCACGCTTTCGCACCTGAGCGTCAGTCTTTGTCCAGGGGGCCGCCTTCGCCACCGGTATTCCTCCACATCTCTACGCATTTCACCGCTACACATGGAATTCTACCCCCCTCGACAAGACTCTAGCTGACCAGTATCAGATGCAATTCCCGGGTTAAGCCCGGGGATTTCACATCTGACTCAATCAACCGCCTGCGTGCGCTTTACGCCCAGTAATTCCG
+
CCCCCE,CCEED+@6,6EFFCFE9CE<FF<F@D;,@FFF@,CF@C7FCCFG@FE7FC<<@F,<FF<FFCFFEC@FCFGGGFGC?F8FCF7F<@F@FFF<FGG=E,FCFGCFE?FB<CFGGG@FFGGGC8FADE9E==B+6@C:+6BE+>C,AFDF,EFFGGFFGBCG,>F9DGGG9,=7,>C55FGGCGGGGDCG8:ECFGFFGAD=C7+;;6D1+00A=B=>::@1),575DDG96,A:/)(02:=4::2
@M03364:276:000000000-BLYN8:1:1101:23309:7939 2:N:0:1
GGACTACCGGGGTTTCTAATCCTGTTTGCTCCCCACGCTTTCGAGCCTCAGTGTCAGTTACAGGCCAGAGAGCCGCTTTCGCCTCCGGTGTTCCTCCATATATCTACGCATTTCACCGCTACACATGGAATTCCACTCTCCTCTCCTGCACTCAAGTCTCCCAGTTTCCAATGCACACAATGGTTGAGCCACTGCCTTTTACATCAGACTTAAGAAACCGCCTGCGCTCGCTTTACGCCCAATAAATCCGG
+
CCCCCGGGGGGGGEGGGGGGGGGGGGGGGGGGGGGGGGGGGGGGGGGGGGGGGGGFGFGGGGGGGGGGGGGGGGGDFGGGGGGGGGGGGGGGGGGGGFGGGGGGGGGGGGGGGGGGGGGGGGGGGGGGGFGGGGGGGGGGGGGGGGGGGGGGGGGGGGGGGGGGGGGGGGGGGGFFCFGFFFGGGGGGGGFFFGGCF;FFGGGGFCFGGGFGGGGFGGGGBGFFFFFFFBD>F3C>:?GGGFDFCFFFGGD
@M03364:276:000000000-BLYN8:1:1101:19482:7983 2:N:0:1
GGACTACTCGGGTTTCTAATCCTGTTTGCTCCCCACGCTTTCGAGCCTCAGTGTCAGTTACAGGCCAGAGAGCCGCTTTCGCCTCCGGTGTTCCTCCATATATCTACGCATTTCACCGCTACACATGGAGTTCCACTGTCCTCTTCTGCACTCAAGCTGCCCCGTTTCCGATGCACTTCTTCGGTTGAGCCGCAGGCTTTCACCTCAGACTTAAGAAACCGCCTGCGCTCGCTTTACGCCCAATAAATCCG
+
B@@CC8CFGDGGEGCFFEE,;FCDEFFFGFEGGEFGGGGD@F@<FGCEDC<C<EFFFGGCGDFG<@9@,96BDCEGFCBEGGGECF:BBFEGEGFGG8?5FEDFE:ECE:CEFGDEEEDG=FCGE,=EE,9AEFFG>>EE8=CF,6;DFDFFG,8D,@,,>@+3@DDGGE6C8EE=,@F73@FCGDGC9E:3**5@EFCCFG7*;?FC7C7F=CBF76,=45?@DF;),58>5C36C;EGG>?)2>44**/
@M03364:276:000000000-BLYN8:1:1101:20529:8022 2:N:0:1
GGACTACTCGGGTTTCTAATCCTGTTTGCTCCCCACGCTTTCGCACCTGAGCGTCAGTCTTTGTCCAGGGGGCCGCCTTCGCCACCGGTATTCCTCCAGATCTCTACGCATTTCACCGCTACACCTGGAATTCTACCCCCCTCTACAAGACTCTAGCTGACCAGTTTCAACTGCAGTTCCCAAGTTAAGCTCGGGGATTTCACATCTGACTTAATCAACCGCCTGCGTGAGCTTTACGCCCAGTAATTCCG
+
@C9CCGGGGGDGCCFGFE9<FGFFFFDGGFGG@F?@CCFEF9FCCEGGG8ECEGEB:FGGF<C6CD@C<FECF:FEGFGGGGGEGGD7F7=?FDGD=<F<BEEFFFFFFCF+9FDCBCEECCEF88EFFFF:DE9F9BDE83CGGGGGCGFGGGCCGFGCGF8?DFCD7A,7@CGFF;CFCC,DF;DGGGGFG55C5E8<FGFG68DGCGG7F>CGCGGFAG>7?A9E;)0)2C74F685=>0?F*99>>4
@M03364:276:000000000-BLYN8:1:1101:25885:8043 2:N:0:1
GGACTACCGGGGTTTCTAATCCTGTTTGCTCCCCACGCTTTCGAGCCTCAGTGTCAGTTACAGGCCAGAGAGCCGCTTTCGCCTCCGGTGTTCCTCCATATATCTACGCATTTCACCGCTACACATGGAATTCCACTCTCCTCTCCTGCACTCAAGTCTCCCAGTTTCCAATGCACACAATGGTTGAGCCACTGCCTTTTACATCAGACTTAAGAAACCACCTGCGCTCGCTTTACGCCCAATAAATCCGG
+
CCCCCGGGGGGGGGGGGGGGGGGGGGGGGGGGGGGGGGGGGGGGGGGGGGGGGGFGGGGGGFGGGGGDFGGGGGGGG:DGDEGGGFGG:FGGGGGGGCFGGGDFGGGGGEBFFFGGFGGEGGGFGGGGF,CCFGFGGGGGGGGGFGGGGGGF,@,6EFGG98DFGGGGAD=@?FGGCF8FFGGGGDGGGG?FGFGGGGGG>GGGFFDFCGGF:@8DGFGF>GFB2;2;=?D>D5DC):CGC5;FCFFEFD5
@M03364:276:000000000-BLYN8:1:1101:20419:8055 2:N:0:1
GGACTACACGGGTTTCTAATCCTGTTTGCTACCCATGCTTTCGAGCCTCAGCGTCAGTTACAGACCAGACAGCCGCCTTCGCCACTGGTGTTCTTCCATATATCTACGCATTTCACCGCTACACATGGAGTTCCACTGTCCTCTTCTGCACTCAAGTTTCCCAGTTTCCGATGCACTTCTTCGGTTGAGCCGAAGGCTTTCACATCAGACTTAAGAAACCGCCTGCGCTCGCTTTACGCCCAATAAATCCG
+
CCCCCGGGGGGGGGGGGGGGGFGGGGGGGGGGGGGGGGGGGGGGGGGGGGGGGGGGGGGGGGGGGGGGGGGGGGGGGGGGGGGGGGGGGGGGGGGGGGGGGGGGGGGGGGGGGGGGGGGGGGGGGGGGFGGGGGGGGGGGGGGGGGGGGGGGGGGFGGGGGGGGGGGGGGGGGGGGFFGGGGGGGGGGGCCEGGG6EGFGGGGGFFGCGGGGGGGGFFG95>EDFF>FFFFFGGDFF<GGG:;A;>FFFGD
@M03364:276:000000000-BLYN8:1:1101:10152:8063 2:N:0:1
GGACTACTAGGGTATCTAATCCTGTTTGCTCCCCACGCTTTCGCACCTGAGCGTCAGTCTTTGTCCAGGGGGCCGCCTTCGCCACCGGTATTCCTCCAGATCTCTACGCATTTCACCGCTACACCTGGAATTCTACCCCCCTCTACAAGACTCTAGCTGACCAGTTTCGAATGCAGTTCCCAGGTTGAGCCCGGGGATTTCACATCCGACTTGACAGACCGCCTGCGTGCGCTTTACGCCCAGTAATTCCG
+
CCCCCGGGGGGGGGGGGGGGGGGGGGGGGGGGFGGGGGGGGGGGGGGFGEGGGGGGGGGGGGGGGGGGGGGGGGGGGGGGGGGGGGDGGGGGGGGGGGGGGGGGGGGGGGGGGGGGGGGGGGGGC?FGFFFGGGGFGG6FGGGGGGGGGGFGGG9CCEFGGGFGGGGGGFGF?DEFGGGGGGGGGGFGGGC>EGGGGGGG8:CFFCFDGGGGFGGGFDGF>DFF6A>B?)73CC5<FBGCEDBFDGFFCG7
@M03364:276:000000000-BLYN8:1:1101:28057:8082 2:N:0:1
GGACTACAGGGGTATCTAATCCTGTTTGCTACCCATGCTTTCGAGCCTCAGCGTCAGTTACAGACCAGACAGCCGCCTTCGCCACTGGTGTTCTTCCATATATCTACGCATTTCACCGCTACACATGGAGTTCCACTGTCCTCTTCTGCACTCAAGTTTCCCAGTTTCCGATGCACGTCTTCGGTTGAGCCGAAGGCTTTCACATCAGACTTAAGAAACCGACTGCGCTCGCTTTACGCCCAATAAATCCG
+
CCCCCFGDDFGGFFFCFGGGGGGGGGGGGDCFFGGGG8AFGFGCCCCCE<FGCCCFGFFFFGFGFDFE,CFFF<@@+@CFGC6CCGGC<DFGGEFFCFG<FFEAEDA7@FGGGDAFEEECEGGFGGCFG8FCF,EGECGGGG,BE9C9EEEFGFGF,>,>4C=DAE9>8=EE+=DD+@@=DGGEG6=6,@34@>EGGG,<+?B>BCF>DCC9F725:C?6**3)0)050//8C59>62C8>50AFFFE:4)
@M03364:276:000000000-BLYN8:1:1101:23534:8104 2:N:0:1
GGACTACTATGGTTTCTAATCCTGTTTGCTCCCCACGCTTTCGAGCCTCAGCGTCAGTTACAGACCAGAGAGCCGCCTTCGCCACTGGTGTTCCTCCATATATCTACGCATTTCACCGCTACACATGGAATTCCACTCTCCTCTTCTGCACTCAAGTCTCCCAGTTTCCAATGACCCTCCCCGGTTGAGCCGGGGGCTTTCACATCAGACTTAAGAAACCGCCTGCGCTCGCTTTACGCCCAATAAATCCG
+
CCCCCGGGGGGGFFGFGCGGGGGGGGGGFAAFGGGGGGGGDGCGGGGGGGGGGGGGGGGCFGFGGGGFGGGEGGGGEGGGGGGGGGGGGGGGGGFGGFGGGF9AFGGE@FEEGGGGGGGEGGGGGGGGFEEFGGGGGGGGED8DFGGGGGGGGGGGGGA9EFGGD;EFGGGGGGF8EGG+AEG++@8EF@CEGDGDCEGCFGGC>GC*;48F+@FFGFCFFGFFFA>D>BEDGCF4@6EEGE()*2@AGG7
@M03364:276:000000000-BLYN8:1:1101:4149:8110 2:N:0:1
GGACTACCCGGGTTTCTAATCCTGTTTGCTCCCCACGCTTTCGCACCTGAGCGTCAGTCTTTGTCCAGGGGGCCGCCTTCGCCACCGGTATTCCTCCACATCTCTACGCATTTCACCGCTACACATGGAATTCTACCCCCCTCTACAAGACTCTAGCTGACCAGTATCAGATGCAATTCCCGGGTTAAGCCCGGGGATTTCACATCTGACTCAATCAACCGCCTGCTTGCGCTTTACGCCCAGTAATTCCG
+
CCCCCGGGGGGGGGGGGGGGGGGGGGGGGGFGGGGGGGGGGGGGGGGGFFGGGGGGGGGGGGGGGGGGCFGGGGGGGGGGGGGGGCFGG7FGGGGGGGGGGGGGGGGGGGGDGGDGEFGGDGGGGGGGGEGGGGGGGGDGGGGGGCGGFGGGGCDFCGGFGGGGGGGGGFFFGGGGGGFGGEG>FGGCEGGGG5CECEECFGCFFGGGGC7C487DD8CGFGF?::(9<F3BDGC<915?732/22=<CF*
@M03364:276:000000000-BLYN8:1:1101:9324:8118 2:N:0:1
GGACTACCGGGGTATCTAATCCTGTTTGCTACCCATGCTTTCGAGCCTCAGCGTCAGTTACAGACCAGACAGCCGCCTTCGCCACTGGTGTTCCTCCATATATCTACGCATTTCACCGCTACACATGGAATTCCACTCTCCTCTTCTGCACTCAAGTCTCCCAGTTTCCAATGACCCTCCCCGGTTGAGCCGGGGGCTTTCACATCAGACTTAAGAAACCGCCTGCGCTCGCTTTACGCCCAATAAATCCG
+
CCCCCGGGGGGGGGGGGGGGGGGGGGGGGGFGGGGGGGGGGGEGGGGGGGGGGGGGGGGGGGGGGFGGGFGFGGGGGGGGGGGGGGGCFGGFGEAFFFGGGGGFGGGGGFGCFGGGGGGGGGGGGGGGGFFGGGGGGGGGGGGGGGGGGGGDFDFGFCFGGGGGGGGGDFDGFFGFGGGGDEG6F6CFGGGG>>EGDEGGGCF>FGFFFGGG7>>+;;EGAGE?FA@:9DFFGCCAFFGGEBFFCFB>GG3
@M03364:276:000000000-BLYN8:1:1101:5882:8123 2:N:0:1
GGACTACAAGGGTTTCTAATCCTGTTTGCTCCCCACGCTTTCGAGCCTCAGCGTCAGTTACAGACCAGAGAGCCGCCTTCGCCACTGGTGTTCCTCCATATATCTACGCATTTCACCGCTACACATGGAATTCCACTCTCCTCTTCTGCACTCAAGTTTCCCAGTTTCCGATGCACTTCTTCGGTTGAGCCGAAGGCTTTCACATCAGACTTAAGAAACCGCCTGCGCTCGCTTTACGCCCAATAAATCCG
+
CCCCCGGGGGGGGGGGGGGGGGGGGGGGGGGGGGGGGGGGGGGFGGGGGGGGGGGGGGGGGGGGGGGGGGGGGGGGGGGGGGGGGGGGGGGGGGGGGGGGGDGGGGGGGGGGGGGGGGGGGGGFGGGFGGGGGFGGGGGGGGGGFGGGGGGGGGCG,@FFGGFGGGGGACEGGGAFGGGGCFFGGGGGGGGGGCGGGGGGGGGGFFGGGFFEGGCGGGGGFGF@FFFFFFFFGGGFF@GGGF75CGFCGGG
@M03364:276:000000000-BLYN8:1:1101:12842:8135 2:N:0:1
GGACTACTGGGGTTTCTAATCCTGTTTGCTACCCATGCTTTCGAGCCTCAGCGTCAGTTACAGACCAGACAGCCGCCTTCGCCACTGGTGTTCTTCCATATATCTACGCATTTCACCGCTACACATGGAGTTCCACTGTCCTCTTCTGCACTCAAGTTTCCCAGTTTCCGATGCACTTCTTCGGTTGAGCCGAAGGCTTTCACATCAGACTTAAGAAACCGCCTGCGCTCGCTTTACGCCCAATAAATCCG
+
CCCCCGGGGGGGGGGGGGGGGGGGGGGGGGGGGGGGGGGGGGGGGGGGGGGGGGGGGGGGGGGGGGGGGGGGFGGGGGGGGGGGGGGGGGGGGGGGGGGGGGGGGGGGGGGGGGGGGGGGGGGGGGGGCGGGGGGGGGGGGGGGGGGGGGGGGGGGFGGGGFFGGGGGFGG66+=EFFGGGGGGGGGGGGGGGDGGGFGGGGGGFGGGGGGGGFGFGDGGFGEABAF>9)6>DGGFFFGGEB2AFFFCGFC
@M03364:276:000000000-BLYN8:1:1101:8014:8141 2:N:0:1
GGACTACTGGGGTTTCTAATCCTGTTTGCTCCCCACGCTTTCGCACCTGAGCGTCAGTCTTCGTCCAGGGGGCCGCCTTCGCCACCGGTATTCCTCCAGATCTCTACGCATTTCACCGCTACACCTGGAATTCTACCCCCCTCTACGAGACTCTAGCTTGCCAGTTTCAAATGCAGTTCCCAGGTTGAGCCCGGGGATTTCACATCTGACTTAACAAACCGCCTGCGTGCGCTTTACGCCCAGTAATTCCG
+
CCCCCGGGGGGGGGGGGGGGGGGGGGGGGGGGGGGGGGGGGGGGGGGGGGGGGGGGGGGGGGGGGGGGGGGGGGGGGGGGGGGGGGGGGDGGGGGGGGGGGGGGGGGGGGGGGGGGFFGGGGFGGGGGGGGGGGGGGDGGGEEGGGGDGDGGGDFFGGGGGGGGFGGGGFFGGGGGGGGGGGGFGCFGGGGGGGDGGGGGGGGGAFFGGFGGFGGGGGGGFGDF@>93(7>>DGGFFFEEGB:6C:FAGF9
@M03364:276:000000000-BLYN8:1:1101:20739:8155 2:N:0:1
GGACTACCGGGGTATCTAATCCTGTTTGCTCCCCACGCTTTCGCACCTGAGCGTCAGTCTTTGTCCAGGGGGCCGCCTTCGCCACCGGTATTCCTCCACATCTCTACGCATTTCACCGCTACACATGGAATTCTACCCCCCTCTACAAGACTCTAGCTGACCAGTATCAGATGCAATTCCCGGGTTAAGCCCGGGGATTTCACATCTGACTCAATCAACCGCCTGCGTGCGCTTTACGCCCAGTAATTCCG
+
CCCCCGGGGGGGGGGGGGGGGGGGGGFGGGGGGGGGGGGGGGGGGGGGGGGGGGGGGGGGGGGGGGGGGGGGGGGGGGGGGGGGGGGGGGGGGGGGGGGGDGGGGGGGGGGGGGEFGGGGGGGGGGGGGGGGGGGGGGGGGGGGGGGFGGCGGGGGGGGGGGGGGGCGGGGGGG7AEGGGGGGGGGGFFGGGGGGGGDFDGGGGFGGCGGGDGCFFGGGGFGF0:F>D(55DDGGFF0CGGFFFFDB:DF9
@M03364:276:000000000-BLYN8:1:1101:10409:8166 2:N:0:1
GGACTACCAGGGTATCTAATCCTGTTCGCTCCCCACGCTTTCGAGCCTCAGCGTCAGTTACAGACCAGAGAGCCGCCTTCGCCACTGGTGTTCCTCCATATATCTACGCATTTCACCGCTACACATGGAATTCCACTCTCCTCTCCTGCACTCAAGTCTCCCAGTTTCCAATGCACACAATGGTTGAGCCCCTGCCTTTTACATCAGACTTAAGAAACCACCTGCGCTCGCTTTACGCCCATTAAATCCGG
+
CCCCCGGGGGGGGGGGGGGGGGGGGGGGGGGGGGGGGGGGGGGGGGGGFGGGGGGGGGGGGGGGGGGGGGGGGGGGGGGGGGGGGGGGGGGGGGFGGGGGGGGGGGGGGGGGGGGGGGGGGGGGGFGGFFFGGGGGGGGFFGFFGCFGGGGGFGCFEGFGGFFFGGGGGGFGF8AF8DEGCD?FGCCCF,+@CFGGGGGGFFGFFGG5CF9@DFGCCF8FF5F:@>)22?BFGGGC?@G8C));CCF<681
@M03364:276:000000000-BLYN8:1:1101:24630:8192 2:N:0:1
GGACTACACGGGTATCTAATCCTGTTTGCTCCCCACGCTTTCGAGCCTCAGCGTCAGTTACAGACCAGAGAGCCGCCTTCGCCACTGGTGTTCCTCCATATATCTACGCATTTCACCGCTACACCTGGAATTCTACCCCCCTCTACAAGACTCTAGCTGACCAGTTTCAAATGCAGTTCCAAAGTTAAGCCCGGGGATTTCACATCTGACTTAATCACACGCCTGCGTTCGCTTTACGCCCAGTAATTCCG
+
CCCCCFGFCGGGGBFFGGEGGGGGGGGGGGEFGGG@FGGGGGGDCFGGGGGGGDGCEFGGGGGFGGGG8CC@EGGECFGGGGGGGGGGFGFGGGGGGGGGGGGGFG,AEGGGGGGGG@GEEGGGCAFEGGGGGC;FGC+CEEGFGG,E3@FFF,C=F9DFG?DC>EDE:DADGCDF9C,;,73@3EF,A938;5B*15:CDC,++*B7=FD78+:=+0,=4CF2(61)(005*CFEF7CE7)6AD>A5>12
@M03364:276:000000000-BLYN8:1:1101:21438:8205 2:N:0:1
GGACTACTGGGGTTTCTAATCCTGTTTGCTCCCCACGCTTTCGCACCTGAGCGTCAGTCTTTGTCCAGGGGGCCGCCTTCGCCACCGGTATTCCTCCAGATCTCTACGCATTTCACCGCTACACCTGGAATTCTACCCCCCTCTACAAGACTCTAGCTGACCAGTTTCAAATGCAGTTCCCAAGTTAAGCTCGGGGATTTCACATCAGACTTAATCAACCGCCTGCGTGCGCTTTACGCCCAGTAATTCCG
+
CCCCCGGGGGGGGGGGGGGGGGGGGGGGGGGGGGGGGGGGGGGGGGGGGGGGGGGGGGGGGGGGGGGGGGGGGGGGGGGGGGGGGGGGGGGGGGGGGGGGGGGGFGGGDE+FFGGGGGGGGGGGGGGGGGGGGGGGFDFGCEEGGGFGGGGGGGGGGGGGFFG?FDCGGF;FGGGGGGGGGGGGGGGGGGFFGGGGGGGGGGGG6*:48CGG7:DGGGGGFGD@?FFF<))7DCG<F<EE532@GDFFGC4
@M03364:276:000000000-BLYN8:1:1101:11466:8213 2:N:0:1
GGACTAACGGGTTTCTAATCCTGTTTGCTCCCCACGCTTTCGAGCCTCAGTGTCAGTTACAGGCCAGAGAGCCGCTTTCGCCTCCGGTGTTCCTCCATATATCTACGCATTTCACCGCTACACATGGAATTCCACTCTCCTCTCCTGCACTCAAGTCTCCCAGTTTCCAATGCACACAATGGTTGAGCCACTGCCTTTTACATCAGACTTAAGAAACCACCTGCGCTCGCTTTACGCCCAATAAATCCGG
+
CCCCCGFGGGGGGGGGGGGGGGGGGGGGGGGGGGGGGGGGGGGGGGGGGGGGGDGGGGGGGGFE7FFGGGGGGGGDGGGDGGGGGGGGDGGCFGGGGGGGGGGGGFFGFFFFFGGGGGGGDGGGGGGFEFGGEGGGFGGGGGGGGGGGGGGGGGGGGGGGGGGGGGGFGFGGGFGGGGGGGFFGEFFFG7CGGGGGCFGGGGGC5CGFCFGGCFDFGGD59?A@>>AFFEEFC>CDFF>7CFFFGGA@5C
@M03364:276:000000000-BLYN8:1:1101:7506:8223 2:N:0:1
GGACTACCGGGGTATCTAATCCTGTTTGCTCCCCACGCTTTCGAGCCTCAGCGTCAGTTACAGACCAGAGAGCCGCCTTCGCCACTGGTATTCCTCCATATATCTACGCATTTCACCGCTACACATGGAATTCCACTCTCCTCTCCTGCACTCAAGTCTCCCAGTTTCCAATACACACAATGGTTGAGCCACTGCCTTTTACATCAGACTTAAGAAACCACCTGCGCTCGCTTTACACCCAATAAATCCGG
+
CCCCCGGGGGGGGGGGGGGGGGGGGGGGGGGGGGGGGGGGGGGGGGGGGGGGGGGGGGGGGGGGGGGGGGGGGGGGGGGGGGGGGGGGGCGGGGGGGGGGGDFGGGGGGGDDFGGGGGGGGGGGGGGGGGGGGGGGGGGGGGGCGGGGGGGFGGGFDGFGFGCEFEGGGGDFCFGG8@EFGGGGGGGCFF8@FFGGGGFFGGGFFGG57>>8FCGG7FE,9CFE=A>A@EEFGGGFAAGGG>@);C=CFG<
@M03364:276:000000000-BLYN8:1:1101:9506:8223 2:N:0:1
GGACTACCAGGGTTTCTAATCCTGTTTGCTCCCCACGCTTTCGAGCCTCAGTGTCAGTTACAGGCCAGAGAGCCGCTTTCGCCTCCGGTGTTCCTCCATATATCTACGCATTTCACCGCTACACATGGAATTCCACTCTCCTCTTCTGCACTCAAGTCTCCCAGTTTCCAATGACCCTCCCCGGTTGAGCCGGGGGCTTTCACATCAGACTTAAGAAATCGCCTGCGCTCGCTTTACGCCCAATAAATCCG
+
CCCCCFGGGGGGGGGGGGGGFGGGGGGGGDCFDGGFFGGGGGGGGGGGGGGFGGGGGGGGGGGGGGGGGGGGGGGGGGGGGFGGGGGGGGGEGFFEFFGGGGGGGAFDGGGEGFGGGGGGGGGGGGGGEEEFGGGGGGGGGGFFGGGGEFGGFFECE3EEGG?DAECFEFFFGGDG,,+CEGEGGGEC78?87E5?5ECFD7,4BC+2*6*=@C8F+7>+:C>0;A@3;):>CC9A43EGDFBFGGB9CDD
@M03364:276:000000000-BLYN8:1:1101:26367:8227 2:N:0:1
GGACTACAGGGGTATCTAATCCTGTTTGCTCCCCACGCTTTCGCACCTGAGCGTCAGTCTTTGTCCAGGGGGCCGCCTTCGCCACCGGTATTCCTCCAGATCTCTACGCATTTCACCGCTACACCTGGAATTCTACCCCCCTCTACAAGACTCTAGCCTGCCAGTTTCGAATGCAGTTCCCAGGTTGAGCCCGGGGATTTCACAGCCGACTTGACAGACCGCCTGCGTGCGCTTTACGCCCAGTAATTCCG
+
CCCCCGGGGGGGGGGGGGGGGGGGGGGGGGGGGGFEFGGGGGGGGGGGGGGGGGGGGAFEGFGGGGGG8BB@FGGGGGGGGGGGGFGEC@FFGGGGGGGGGFGGGGGGFCG7FCFFGEGGEGGGFFFG8FFD9FGF983@EGGGGGGGDGGFGFGGGGDFCFD?CDF;:DGCECCADGGCC9FFFF>F?FBFEEEGGEGFFFF7+55<DGGG=FGF7DFF3=:6:56B27>53*/)*8EEEDB677@<>F9
@M03364:276:000000000-BLYN8:1:1101:17226:8231 2:N:0:1
GGACTACTGGGGTTTCTAATCCTGTTTGCTACCCATGCTTTCGAGCCTCAGCGTCAGTTACAGACCAGACAGCCGCCTTCGCCACTGGTGTTCTTCCATATATCTACGCATTTCACCGCTACACATGGAGTTCCACTGTCCTCTTCTGCACTCAAGTTCCCCAGTTTCCGATGCACTTCTTCGGTTGAGCCGAAGGCTTTCACATCAGACTTAAGAAACCGCCTGCGCTCGCTTTACGCCCAATAAATCCG
+
CCCCCGGGGGGGGGGGGGGGGGGGGGGGGGGGGGGGGGGGGGGGGGGGGGGGGGGGGGFGGGGGGGGGGGGGGGGGGGGGGGGGGGGGGGGGGGGGGGGGGGGGGGGGGGGGGGGGGGGGGGGGGGGGFGGGGGGGGGGGGFGGGGGGGGGGGFGGFFGFGGGGGGGGGGGGDGFGGFFGGGFDGGGGGGGGDG6CGGCGGGGGFGGGGGGFFGDFCCGFEGFFFA@>@EFEG:FFFFCEEF;AFGF?C4)
@M03364:276:000000000-BLYN8:1:1101:16292:8235 2:N:0:1
GGACTACCGGGGTTTCTAATCCTGTTTGCTACCCATGCTTTCGAGCCTCAGCGTCAGTTACAGACCAGACAGCCGCCTTCGCCACTGGTGTTCTTCCATATATCTACGCATTTCACCGCTACACATGGAGTTCCACTGTCCTCTTCTGCACTCAAGTCTCCCAGTTTCCAATGACCCTCCCCGGTTGAGCCGGGGGCTTTCACATCAGACTTAAGAAACCGCCTGCGCTCGCTTTACGCCCAATAAATCCG
+
CCCCCFGFGGGGGGGGGGGGGFGGGGGGGGGGGGGGGGGGGGGGGGGGGGGFGGGGGFGGGGGFGGGGGGGGGGGGGGGGGGGGGGGGGGGGGGGGGGGGGG;AEGGGGGGGGGGGGGGEGGGGGGGGGGGGG9EFGGGGFGFGFFGGGGGGGGGGGGGGGGGGGGGGGGGGGGFGFGCEGEGGGGGGGGGEGGGGGGGFCCFCCDCCDGGGGG7+;CFGFGEDFFBF@FEFDD3AFFGEEB?FGCFAGG<
@M03364:276:000000000-BLYN8:1:1101:23034:8235 2:N:0:1
GGCCTACCAGGGTATCTAATCCTGTTCGCTCCCCACGCTTTCGAGCCTCAGTGTCAGTTACAGACCAGAGAGCCGCCTTCGCCACTGGTGTTCCTCCATATATCTACGCACGTCACCGCTCCACATGGACTTCCACTCTCCTCTTCTGACTTCAACTCTCCCAGTTGCTAATGACCCTCCCCGTTTGAGCCGGTTGCTTTGACATCAATCTTCATACACCGCCTGCGCTCTGTTTTCGCCCCATAACTTTG
+
8--6<,,;C@CFG8C<C@@,C,CFFDDFEBFGC,;@7:,,9C,@C7@BC<@,EF9CEFFFE@,<8DFGG8,B<E@++8@A@C,,84,:,,9BE9;?6FFF,C;9@@,,@,+79+44B?F6+44<8FFC@A<FCFGGDCA,6EC@E,=B,,,3@,=,8EDED3@883,7,>;,,>A?81@@+6@4834:+8@+***3@,,,*525<C+2+++DCB+++4>7?:B(/)(2(/)*2+3(+,=EG3,002)1+++
@M03364:276:000000000-BLYN8:1:1101:6394:8271 2:N:0:1
GGACTACCGGGGTATCTAATCCTGTTTGCTACCCATGCTTTCGAGCCTCAGCGTCAGTTACAGACCAGACAGCCGCCTTCGCCACTGGTGTTCTTCCATATATCTACGCATTTCACCGCTACACATGGAGTTCCACTGTCCTCTTCTGCACTCAAGTTTCCCAGTTTCCGATGCACTTCTTCGGTTGAGCCGAAGGCTTTCACATCAGACTTAAGAAACCGCCTGCGCTCGCTTTACGCCCAATAAATCCG
+
CCCCCGGGFGGGGGGGGGGGGGGGGGGGGGGGGGGAFGGGGGGFGGGGGGGGGGGGGGGGGGGFGGGGFFDFGGGGGDGGGGGDGGGGGGGEGEFFGGGGGGGGGGGGGGGGGGGGGGGGGGFGGGGGDEFFGFAEEFFFFGGGCEDAFGGGGGGGFFG9EGGDGCFGDEGEEDFGG@D:,7=CCECCEFCGGCGG5DFGGG7FFG77CF>CCCFFGGG7?DF>(?28():AGDF<A;EGE>05FFC3CGG
@M03364:276:000000000-BLYN8:1:1101:22168:8302 2:N:0:1
GGACTACAGGGGTATCTAATCCTGTTTGCTCCCCACGCTTTCGCACCTGAGCGTCAGTCTTTGTCCAGGGGGCCGCCTTCGCCACCGGTATTCCTCCAGATCTCTACGCATTTCACCGCTACACCTGGAATTCTACCCCCCTCTACAAGACTCTAGCCTGCCAGTTTCGAATGCAGTTCCCAGGTTGAGCCCGGGGATTTCACATCCGACTTGACAGACCGCCTGCGTGCGCTTTACGCCCAGTAATTCCG
+
CCCCCFFGGGGGGGGGGDFGGGGGGGGGGGGGGGGGGGGGGGGGGGGGGGGGEGGGGGGGGGGGGFFFFGGGGGGGEGFFGGGDGGGGE7FGGCFGFEGFGFFGGCGFGEGGGGGGGDE?CFGGGGGGGGGGGGFGAFFGDEEGGFFFGGGGGACEGFB8FGGDGGGGDG6DGGGGGC;;99DEGGC6C78EEGDC5CGGGGGG@FFGCDGDFC<CFFGCEED?(>>B(05>DDC>F8GEG>??7**)2?*
@M03364:276:000000000-BLYN8:1:1101:18373:8317 2:N:0:1
GGACTACTGGGGTATCTAATCCTGTTTGCTCCCCACGCTTTCGCACCTGAGCGTCAGTCTTTGTCCAGGGGGCCGCCTTCGCCACCGGTATTCCTCCACATCTCTACGCATTTCACCGCTACACATGGAATTCTACCCCCCTCTACAAGACTCTAGCTGACCAGTATCAGATGCAATTCCCGGGTTAAGCCCGGGGATTTCACATCTGACTCAATCAACCGCCTGCGTGCGCTTTACGCCCAGTAATTCCG
+
CCCCCGFGGGGGGGGGFFGGGGGGGGGGGGGGGGFGFGGGGGGGGGGGGGGGGGGGGGGGGGGGGGGGGGGGGGGGGGGGGGGGGFGGGEGGFGGGGGGGFEFEFFGGGGGGGGGGGGGEEFGG9FGGGGGGGGFG,@FGGGGGGGGGGGFFGGFGGGGGGGGGGEEGGGGGGGGGGGGGGCEEGGGDGGGGGDECEGGGGGGCFGGGGGGC<FGGFFGGFGF??F@B?FFFGGGA@?EGEFF?G=4<DF6
@M03364:276:000000000-BLYN8:1:1101:10089:8329 2:N:0:1
GGACTACTAGGGTTTCTAATCCTGTTTGCTCCCCACGCTTTCGAGCCTCAGCGTCAGTTACAGACCAGAGAGCCGCCTTCGCCACTGGTGTTCCTCCATATATCTACGCATTTCACCGCTACACATGGAATTCCACTCTCCTCTTCTGCACTCAAGTCTCCCAGTTTCCAATGACCCTCCCCGGTTGAGCCGGGGGCTTTCACATCAGACTTAAGAAACCGCCTGCGCTCGCTTTACGCCCAATAAATCCG
+
CCCCCGGGGGGGGEGGGGGGGGGGGGGGGGGGGGGGGGGGGGGGGGGGGGGGGGGGGGGGGGGGGGGGGGGGGGGGGGGGGGFGGGGGGGGGGGGGGGGGGGGGGGGGGGGGGGGGGGGGGGGGGGGCFFGGGGGGGGGGGGGGGGGCGGFCGGGGGGAFGGGGGGGFGGGGGGGGFGGGGGGEGGGFFGGGGDGGGEFCG:9FFG>FFFFFFD>8DGG;=CA<6FBFFFFEGGG<40CEGFBFGGFFGFD
@M03364:276:000000000-BLYN8:1:1101:9822:8340 2:N:0:1
GGACTACTCGGGTATCTAATCCTGTTTGCTCCCCACGCTTTCGAGCCTCAGTGTCAGTTACAGGCCCGAGAGCCGCTTTCGCCTCCGGTGTTCCTCCATATATCTACGCATTTCACCGCTACACATGGAATTCCACTCTCCTCTTCTGCACTCAAGTCTCCCAGTTTCCAATGACCCTCCCCGGTTGAGCCGGGGGCTTTCACATCAGACTTAAGAAACCGCCTGCGCTCGCTTTACGCCCAATAAATCCG
+
CCC<CCGGGGGGGGGGGGGGGGGGGGGGGGGFGGGGGGGGGGDFFGGGGGGGGGGGGGGGGGGGGG,FFGGGGGGGGGGGGGGGGGGGEGGGGGGGGGGGGGGGGGGGGGEGGGGGGDEGGGFFGFGGFEGGGGGGFGGGE,@@FFFGGFGGGGGGGFEGGFCGGGGGGGCGE,EFG@DECCEC7C>EFGGGCE>EC>FE7@:++;7C4>6@>7:CF<CGFG57?A9>9ED>DGFAF6CEGF:FGF@6FC5
@M03364:276:000000000-BLYN8:1:1101:23676:8361 2:N:0:1
GGACTACCAGGGTTTCTAATCCTGTTTGCTCCCCACGCTTTCGCACCTGAGCGTCAGTCTTCGTCCAGGGGGCCGCCTTCGCCACCGGTATTCCTCCAGATCTCTACGCATTTCACCGCTACACCTGGAATTCTACCCCCCTCTACGAGACTCTAGCTTGCCAGTTTCAAATGCAGTTCCCAGGTTGAGCCCGGGGATTTCACATCTGACTTAACAAACCGCCTGCGTGCGCTTTACGCCCAGTAATTCCG
+
CCCCCGDGGFEGGGGGGGGGGGGGGGFGGGGGFGGGGGGGGGGGGGGGGGGGGGGGGGGGGGGGG>EGFGGEGGFGGGGGGGFFCFEECFFGGGGGGGGCFGGGGFGGG:FEFFGFFGGGGGGGFCGGGFCGGGGGGEDGGGGGGGGGGEGGFCECFGFGCFF6@FCGGGGG<9AFGFGFGGGGFGG6EGGGGGGGDEFGFGFGF4+;C77@C>77C*/CD5=3(=>>?>EBDDG2911*:>?FDFF4FD0
@M03364:276:000000000-BLYN8:1:1101:16948:8362 2:N:0:1
GGACTACCGGGGTTTCTCATCCTGTTTGGTCCCTACGCTTTCGAGCCTCAGTGTCAGTTACAGTCCAGAGGGCCGCCTTGGCTGCCGGTATTCCTCCATATATCTACGCGTTTCATCGCTACGCCTGGAATTCCACTCTCCTCTCCTGCACTCAAGTCTCCCAGTTTCCAATGCACACAGTGGTTGCGGCACTGACTTTTACAACCGAACTAACAAAGCACGTTCGCTCGCTTTACGGCCAATAAATCTGC
+
CCCCCC<@F+@C+@,;6,,,C,66EDE8,;,CE,@<,@FCF,,6CFGE8,@CFFG9@,,C<,C,6C<F,<,,8FCF7BF,BFC,,:>F:+,9,,9,4=FC,,4CEECCG+7F=AE,?E:D7F+:4A<D<<,4,,,,8,,5,=DD8>,,@,,+,@,E,,,7,8,,,8E;@CC;1DA7,@+,@,,7B8,44**44<,><;2=+*5+**2)))**;*;:***0;*;((..8(..)17+.:(2/5)():**)*00
@M03364:276:000000000-BLYN8:1:1101:13953:8362 2:N:0:1
GGACTACTAGGGTTTCTAATCCTGTTTGCTCCCCACGCTTTCGAGCCTCAGCGTCAGTTACAGACCAGAGAGCCGCCTTCGCCACTGGTGTTCCTCCATATATCTACGCATTTCACCGCTACACATGGAATTCCACTCTCCTCTTCTGCACTCAAGTCTCCCAGTTTCCAATGACCCTCCCCGGTTGAGCCGGGGGCTTTCACATCAGACTTAAGAAATAGCCTGCGCTCGCTTTACGCCCAATAAATCCG
+
CCCCCGGGFGGFFGGGGGGGFFGFGGGGCFFGGGGGGGGGGGGG?FGFFFGGEGGGGGGGGGGGGDGGGGGGGGGCFCFFGGDGGGGGGGGGCFGGGGGGFGGEDFG@BCFGGDFGAEEGCCFGGGCCFEEFGAEGGFGFFGGD=EFGGGFGFFFGFEC9EFGGGCG=FE=FFGDDEFGG6>C6FGCCF,:CEG58*=FGCFG7FF76C48CDG7@75<+8A4>@FBF@>BBGGCCF0>E57?FFF*):>9
@M03364:276:000000000-BLYN8:1:1101:9556:8399 2:N:0:1
GGACTACTAGGGTTTCTAATCCTGTTTGCTACCCATGCTTTCGAGCCTCAGCGTCAGTTACAGACCAGACAGCCGCCTTCGCCACTGGTGTTCTTCCATATATCTACGCATTTCACCGCTACACATGGAGTTCCACTGTCCTCTTCTGCACTCAAGTTTCCCAGTTTCCGATGCACTTCTTCGGTTGAGCCGAAGGCTTTCACATCAGACTTAAGAAACCGCCTGCGCTCGCTTTACGCCCAATAAATCCG
+
CCCCCGGGGGGGGFGGGFFAFGGGGGGGGGFFFGGGGDFGGGGFGGGGGGGFGE@FGFGGGFGCFGGGGGGGGGGGGGGGGGGGGGGGGGGCFGGCGGGGGGGGCFGFGCEGGEFGGCCEFFGGGGGGGEFFGGGGGGGGGGGGGGGGGGGG?8@FFGGGGGGGGGGGGGGGGGGGGGGGGGGGGGGCGGGGDCEGGGGGGGGGFGGFFGGGG+BC8CFGDGDDFFFFFFFFDFFEF?;EGB<AC>ACGGD
@M03364:276:000000000-BLYN8:1:1101:6807:8407 2:N:0:1
GGACTACAGGGGTTTCTAATCCTGTTTGCTACCCATGCTTTCGAGCCTCAGCGTCAGTTACAGACCAGACAGCCGCCTTCGCCACTGGTGTTCTTCCATATATCTACGCATTTCACCGCTACACATGGAGTTCCACTGTCCTCTTCTGCACTCAAGTTTCCCAGTTTCCGATGCACTTCTTCGGTTGAGCCGAAGGCTTTCACATCAGACTTAAGAAACAGCCTGCGCTCGCTTTACGCCCAATAAATCCG
+
CCCCCGGFGGGGGGGGFEFGGGGGGGGGGGGGGGGGGGGGGGGCEGGGGGGGDGCGGFDFGGGGGGGGGGGGGGGGGGGGGGGGGGGGGGGGGGGGGGGGGGGGGGGGEFEGGGGGCEEGGGGF9FFGGGGGGAEGFFGGFGGGGGGGFFFGGGGGGGF9EGGGGGGGDEGGGGGCFFCFGGGGGG+AFGGGG8>EFGGFFGGGFGGG5DFGG++BF7@,*4@B=49D=?;>GGF4A=GECEFFDGF?GF/
@M03364:276:000000000-BLYN8:1:1101:20813:8426 2:N:0:1
GGACTACACGGGTATCTAATCCTGTTTGCTACCCATGCTTTCGAGCCTCAGCGTCAGTTACAGACCAGACAGCCGCCTTCGCCACTGGTGTTCTTCCATATATCTACGCATTTCACCGCTACACATGGAATTCCACTCTCCTCTCCTGCACTCAAGTCTCCCAGTTTCCAATGCACACAATGGTTGAGCCACTGCCTTTTACATCAGACTTAAGAAACCACCTGCGCTCGCTTTACACCCAATAAATCCGG
+
CCCCCGGGGGGGGGGGGGGGGGGGGGGGGGGGGGGGGGGGGGGGGGGGGGGGGGGGGGGGGGGGGGGGGGGGGGGGGGGGGGGGGGGFFEFGGGGGGGGGGGGGGGGGGGGGGGGGGGGGGGGGDGGGG@FGGGFFGGGFGFFDEFGGGGGDFFEFGFGGGGGGGGGGGGGGDGFGCFCGDGFGGGGGGCCDFGGGGGGGGGGFFGD9FGGGDGGGGGGGF7A@BEF?2:DFGGG:B5C@E4();11>CC>
@M03364:276:000000000-BLYN8:1:1101:22616:8427 2:N:0:1
GGACTCCCGGGGTATCTAATCCTGTTTGCTCCCCACGCTTTCGAGCCTCAGCGTCAGTTACAGACCAGAGAGCCGCCTTCGCCACTGGTGTTCCTCCATATATCTACGCATTTCACCGCTACACATGGAATTCCACTCTCCTCTTCTGCACTCAAGTCTCCCAGTTTCCAATGACCCTCCCCGGTTGAGCCGGGGGCTTTCACATCAGACTTAAGAAACCGCCTGCGCTCGCTTTACGCCCAATAAATCCG
+
88B<@,,EFE7FC,6,C6,@@DEAFGGGGC@CCFFCB:,,:C7DFEGF@ECFECF:BC<<@FC6ECEF,F,8C<FF7FFG?=F:EEA,FAFEFF,CB,?BF?EGG<E+=@EGGGGGGGG8@FGGEGGGGGGGF9=9>FEFGFFFGGC3E8,3@F89E;FF9F?E,8,>E9,@@;D8DF@6::@CE>>7C;,3**1*=BF?FDC7@C:*7>4@>CFFC**=::./:A1>0555C7*682EGGE?@CC7<>C/
@M03364:276:000000000-BLYN8:1:1101:12283:8433 2:N:0:1
GGACTACTGGGGTTTCTAATCCTGTTTGCTCCCCACGCTTTCGCACCTGAGCGTCAGTCTTTGTCCAGGGGGCCGCCTTCGCCACCGGTATTCCTCCACATCTCTACGCATTTCACCGCTACACCTGGAATTCTACCCCCCTCTACAAGACTCTAGCTGACCAGTTTCAAATGCAGTTCCCAAGTTAAGCTCGGGGATTTCACATCTGACTCAATCAACCGCCTGCGTGCGCTTTACGCCCAGTAATTCCG
+
CCCCCGGGGGGGGGGFGGGGGGGFGGGGGGFFGGGGGGGGGGGGGGGGGGGGGGGGGGGGGGGGGGGGGGGGGGGGGGGGGGGGGGGGGGGGGGGG8FFGGGFGGGGGGDGGGFGGFGCEGGGGGGGGGGGGDGGGGGGGGGGGGGGFGDGFGGFGGGFGGCFGGGGCFGGGFGGGGGGGGGGGGGGDFC;@CCEEGC8EGGGGFGGG87+;FFGGGGCCDGF@;A;A?EFFD3CBF:;C5):FD>F4C>9
@M03364:276:000000000-BLYN8:1:1101:19011:8434 2:N:0:1
GGACTACCGGGGTTTCTAATCCTGTTTGCTCCCCACGCTTTCGCACCTGAGCGTCAGTCTTCGTCCAGGGGGCCGCCTTCGCCACCGGTATTCCTCCAGATCTCTACGCATTTCACCGCTACACCTGGAATTCTACCCCCCTCTACGAGACTCTAGCTTGCCAGTTTCAAATGCAGTTCCCAGGTTGAGCCCGGGGATTTCACATCTGACTTAACAAACCGCCTGCGTGCGCTTTACGCCCAGTAATTCCG
+
CCCCCGGGGGGGGGGGGGGGGGGGGGGGGGGGGGGGGGGGGGGGGGGGGGGGGGGGGGGGGGGGGGGGGGGGGGGGGGGGGGGGGGGGGGGGFGGGGGGBFGGGGGGGGGGGGGGGGGGGGGGGGGGGGGGGGGGGGGGGGGGGGGGGGGGGGGGGGGGGGGGGGGGGGGGGGGGGGGGGFCECGGGGGGGGGGGGGGFGGGGGFGGGGGGGGGGFGFGGEGFFFFFF?F>FGCCBF<EGG3:FGDF>>7*
@M03364:276:000000000-BLYN8:1:1101:26147:8446 2:N:0:1
GGACTACTGGGGTATCTAATCCTGTTTGCTACCCATGCTTTCGAGCCTCAGCGTCAGTTACAGACCAGACAGCCGCCTTCGCCACTGGTGTTCTTCAATATATCTACGCATTTCACCGCTACACACGGAGTTCCACTGTCCTCTTCTGCACTCAAGTTTCCCAGTTTCCGATGCACTTCTTCGGTTCAGCCGAAGGCTTTCAGATCAGACTTAAGAAACCGCCTGCGCTGGCTTCACTCCCAATAAATCCG
+
C-A@CFFG?CCFFCGGAF@FEFGGGGGGFCGGFG,EFFFFFD@F<CFFFFGGGGGDEFFGGGF,6DFFFGFGCFGF@@C<@C7::<FFGGGGF9BD,,BC9EBEEACBE7CFGFGGFGGD@:B<=+7@=7=FEFGGG?FF?FGDGAC,4,,?==@EEE,,699DFBCEF++>=C=EA888EFF+68+7=,::+433C6C7:7,+4**7*755++B>84C6*7?5(6@E@)))09*/*)5C=F@FCF=.+2)
@M03364:276:000000000-BLYN8:1:1101:10904:8453 2:N:0:1
GGACTACTGGGGTTTCTAATCCTGTTTGCTACCCATGCTTTCGAGCCTCAGCGTCAGTTACAGACCAGACAGCCGCCTTCGCCACTGGTGTTCTTCCATATATCTACGCATTTCACCGCTACACATGGAGTTCCACTGTCCTCTTCTGCACTCAAGTTTCCCAGTTTCCGATGCACTTCTTCGGTTGAGCCGAAGGCTTTCACATCAGACTTAAGAAACCGCCTGCGCTCGCTTTACGCCCAATAAATCCG
+
CCCCCGGGGGGGGGGGGGGGGGGGGGGGGGGGGGGGG8FGGGGGGGGGGGGGGGGGGGGGGGGG,FGGGGGGGGGGGFGGGGGGGGGGGGGEGFFGGGGGGGGGGGGGGGGGGGGGGGGGGGGGGGGGFEGGGGGGGGGGGGGGGGGGGGGGGGGG=EGG9EFGGGGGDEGDCEFGGGGGGGGGGGGGGGGGGGGGGGGGGGGGF>CFFGGGGGGFCGGFFGF2))652:?DGGGFFFGG=B;FGCCEGG<
@M03364:276:000000000-BLYN8:1:1101:27365:8458 2:N:0:1
GGACTACCCGGGTTTCTAATCCTGTTTGCTCCCCACGCTTTCGAGCCTCAGCGTCAGTTACAGACCAGAGAGCCGCCTTCGCCACTGGTGTTCCTCCATATATCTACGCATTTCACCGCTACACATGGAATTCCACTCTCCTCTTCTGCACTCAAGTCTCCCAGTTTCCAATGACCCTCCCCGGTTGAGCCGGGGGCTTTCACATCAGACTTAAGAAACCGCCTGCGCTCGCTTTACGCCCAATAAATCCG
+
CCCCCGGEFGEGFFFFGGGGGGGFGGGGFGGGGGGDGGGGGGGGFGGGGGGGGGGGGGGGGGGCGGGGGGGGGGGGGGGGGGGGGGGGGGDFFGGGGGGGGGC9,FGGGCFEGGGFGDGGGGGCEGGGGFFGGGGFFFGGGGGGGGGGGGGFGFDFFFGGGF?FFFFFGGGGGFADEGC>EEGGGGGGGGFGCGGEEEGGGGGGFGG*CGG>FGGGGFGF5CE?;FFFFFFFGG326?EGDFFFFFFF7F>
@M03364:276:000000000-BLYN8:1:1101:7224:8459 2:N:0:1
GGCCTACCGGGGTTTCTAATCCTGTTTGCTTCCCAAGCTGTCGAGCCTCGGCGTCAGTTACAGACCAGAGAGCCGCCTTCGCCACTGGTGTTCCTACATATACCTACGCACCTGCCCGCTACACATGGAGTTCCCCTCCTCTCTCGTGCTCTCAAGTCTCCCAGTTTCTAATCACCCTCCCCTGTTCAGCCCGGGGCTCTCACTTCCCACTTACGATACCTCCTCGGCCCGCGGGACGCCCAATAACTCAT
+
-A--,,,;@:C7FB,@,C,,,,,,;6<,,CEGGFF,C6,6C,:C8,+4<8@,@F:@FFGCF9@<,C8,,9F,DEFGFEGF,,B,BE,CF,C,:?,,9AD9,C,CE?A+>+++9,,:A+++4CEF,,:,B,AEE9,ADG+,3=EC,+6,8+,?E9,,66,3CF,3,,,,,,,,27,5@?FG5B6*,7,72@C*1*1=:*1,;014+0*28;<88+*:**3=++)6;8(0())))1)()-/2*),.***-2**
@M03364:276:000000000-BLYN8:1:1101:12477:8466 2:N:0:1
GGACTACCGGGGTTTCTAATCCTGTTTGCTACCCATGCTTTCGAGCCTCAGCGTCAGTTACAGACCAGACAGCCGCCTTCGCCACTGGTGTTCTTCCATATATCTACGCATTTCACCGCTACACATGGAGTTCCACTGTCCTCTTCTGCACTCAAGTTTCCCAGTTTCCGATGCACTTCTTCGGTTGAGCCGAAGGCTTTCACATCAGACTTAAGAAACAGCCTGCGCTCGCTTTACGCCCAATAAATCCG
+
CCCCCFGGGGGGGGGGGGGGGGGGGFFGGGCEFGGFG8FGGCFFCGGGGGGCFGGGGFGGGGFGGFFFGFGFGGGEFGGGGGGCEG@FFGGGGGCFGGGGGDFADGGFGGGEFCCFEEFC++FF9FGFEFFGEFDGGDDC@DFGFEFGGGGGFFE?=FFGA,,6A==D:83>C>EGGG?FFGG6CC67EFGCEC>C7DBFC2,;BDF>CFFG7CF:F>C,/9FBBF=/5?DDDGGFFFGC=8,;;F+1@67
@M03364:276:000000000-BLYN8:1:1101:11202:8487 2:N:0:1
GGACTACACGGGTTTCTAATCCTGTTTGCTCCCCACGCTTTCGCACCTGAGCGTCAGTCTTTGTCCAGGGGGCCGCCTTCGCCACCGGTATTCCTCCAGATCTCTACGCATTTCACCGCTACACCTGGAATTCTACCCCCCTCTACAAGACTCTAGCTGACCAGTTTCAAATGCAGTTCCCAAGATAAGCTCGGGGATTTCACATCTGACTTAATCAACCGCCTGCGTGCGCTTTACGCCCAGTAATTCCG
+
CCCCCGFGGGGGGGGGGGGGGFGGGGGGGGGGGGGGGGGGGGGGGGGGGGGGGGGGGGGGGGGGGGGGGGGGGGGGGGGGGGGGGGGGGGGGFGGGGGGGGGFGGGGGGGDGGGGGGGGGGGGGGGGGGGGGGGGGFGGGGGGD=FGGGGGGEGGGGGGGGGGGGGGGGGDFGGGFGGGGG9DFGGGGGFCG5EEGGGGF>FGGFGGGGGGGFGGFGGGFDGDFFFBF?FEEDGGFFFGGD>?FGGFFGG4
@M03364:276:000000000-BLYN8:1:1101:9411:8497 2:N:0:1
GGACTACAGGGGTTTCTAATCCTGTTTGCTCCCCACGCTTTCGAGCCTCAGCGTCAGTTACAGACCAGAGAGCCGCCTTCGCCACTGGTGTTCCTCCATATATCTACGCATTTCACCGCTACACATGGAATTCCACTCTCCTCTTCTGCACTCAAGTCTCCCAGTTTCCAATGACCCTCCCCGGTTGAGCCGGGGGCTTTCACATCAGACTTAAGAAACCGCCTGCGCTCGCTTTACGCCCAATAAATCCG
+
CCCCCGGGGGGGGGGGGGGGGGGGGGGGGGGGGGGGGGGGGGGEGGGGGGGGGGGGGGGGGFFGGGGGGGGGGGGGGGGGGGGGGGGGGFGGGGGGGGGGGGGGGGGGGGGEFGGGGGGGGGGGGGGGFEFCGGGGGGGGGGGGGGGGGGGFFGGGGGFFGGGGGGGGGGGGCGGGGFGGGGEGGGDFFGGGDGEGGGGG71CC897CC<FGGGGG7DFGDGB6;FFE6>87<CC)9:EEGFF>FGBFGG<
@M03364:276:000000000-BLYN8:1:1101:19157:8501 2:N:0:1
GGACTACTAGGGTTTCTAATCCTGTTTGCTACCCATGCTTTCGAGCCTCAGCGTCAGTTACAGACCAGACAGCCGCCTTCGCCACTGGTGTTCTTCCATATATCTACGCATTTCACCGCTACACATGGAGTTCCACTGTCCTCTTCTGCACTCAAGTTTCCCAGTTTCCGATGCACTTCTTCGGTTGAGCCGAAGGCTTTCACATCAGACTTAAGAAACCGCCTGCGCTCGCTTTACGCCCAATAAATCCG
+
CCCCCGGGGGGGGGGGGGGGGGGGGGGGGGGGGGGGGGGGGGGFGGGGGGGGGGGGGGGGGGGGGGGGGGGGGGGGGGGGGGGGGGGGEGFGGGGGGGGDGGGGGGGGGGGGGGGGGGGGGGGFGGGGGGGGGGGGGGGGGDGGGGGGGGGGGGGGGGGGGFFGGGFGGGGGGGGGGGDGGGGGGGDGGGGGGGGDGGGGGGGFFGG5CFFGGGFFGGFCEGFFFFBFFFADDCFFF?ECCE?FFGFFFG7
@M03364:276:000000000-BLYN8:1:1101:18009:8511 2:N:0:1
GGACTACCGGGGTATCTAATCCTGTTTGCTCCCCACGCTTTCGAGCCTCAGTGTCAGTTACAGGCCAGAGAGCCGCTTTCGCCTCCGGTGTTCCTCCATATATCTACGCATTTCACCGCTACACATGGAATTCCACTCTCCTCTCCTGCACTCAAGTCTCCCAGTTTCCAATGCACACAATGGTTGAGCCACTGCCTTTTACATCAGACTTAAGAAACCACCTGCGCTCGCTTTACGCCCAATAAATCCGG
+
CCCCCGGGGGGGGGGGGGGGGGGGGGGGGGGGGGGGGGGGGGGFGGGGGGGGGGGGGGGGGGGGGGGGGGGGGGGGGGGGGGGGGGGGGGGGGGGGGGGGGGGGGGGGGGGGGGGGGGGGGGGGGGGGGGGGGGGGGGFGGFGGGGGGGGGGGGGGGGGGGGGGGGGGFGGGGGGGGGGFGGGGGGGGGGFGGGGGGGGG>GGGF>FCFGGGCGG7FGGGFDFEFFBFFFFBGFDCFDEGGFFFGGF5FCC
@M03364:276:000000000-BLYN8:1:1101:15630:8514 2:N:0:1
GGACTACTGGGGTTTCTAATCCTGTTTGCTCCCCACGCTTTCGAGCCTCAGTGTCAGTTACAGGCCAGAGAGCCGCCTTCGCCACTGGTGTTCCTCCATATATCTACGCATTTCACCGCTACACATGGAATTCCACTCTCCTCTTCTGCACTCAAGTCTCCCAGTTTCCAATGACCCTCCCCGGTTGAGCCGGGGGCTTTCACATCAGACTTAAGAAACCGCCTGCGCTCGCTTTACGCCCAATAAATCCG
+
CCCCCGGGGGGGGGGGGGGGGGGGGGGGGGGGGGGGGGGGGGGGGGGGGGGDFGGGGGGGGGGGGGGGGF@FGGGGGGGGGGGGGGGGGGGGGGGGGGGGGGGGGGGGGGDGGGGGGGGGGGGGGGGGFF9FFGGA=FGGGGGGFFGGFFGFGGFGGGFFGGFGGDFGGFFG8DFFG=DEGGGDGGC9FFFCEGGDCEGGGFFC:FFF4?<FCGGG7>C=5EFF@FFFFADFG*>21,CEG@?FGGFFFG9
@M03364:276:000000000-BLYN8:1:1101:12618:8522 2:N:0:1
GGACTACTGGGGTTTCTAATCCTGTTTGCTCCCCACGCTTTCGAGCCTCAGCGTCAGTTACAGACCAGAGAGCCGCCTTCGCCACTGGTGTTCCTCCATATATCTACGCATTTCACCGCTACACATGGAATTCCACTCTCCTCTTCTGCACTCAAGTCTCCCAGTTTCCAATGACCCTCCCCGGTTGAGCCGGGGGCTTTCACATCAGACTTAAGAAACCGCCTGCGCTCGCTTTACGCCCAATAAATCCG
+
CCCCCGGGGGGGGGGGGFFGG@FGGGGGGGGGFFGGGGGGGGGGGGGGGGGGGGGGGGGGGGGFGGGGGGGEGGGGGGGGGGGGGGGGGGGGGGGGGGGGGGGGGFGGGGGGGGGGGGFGCGGGGGGGGGGGGGGGDFGGGGGGGGGGGGGGDC,@EE,33@8DADGGGGCGGGEGGFFGGEGCFGGFGFGGECEE=EGGGDFGFGG6FGG+;+;7F<FGFGFF65>F;58><CFFF:EEE:0<GFFA779
@M03364:276:000000000-BLYN8:1:1101:21262:8523 2:N:0:1
GGACTACACGGGTTTCTAATCCTGTTTGCTCCCCACGCTTTCGCACCTGAGCGTCAGTCTTTGTCCAGGGGGCCGCCTTCGCCACTGGTGTTCTTCCATATATCTACGCATTTCACCGCTACACATGGAGTTCCACTGTCCTCTTCTGCACTCAAGTTTCCCAGTTTCCGATGCACTTCTTCGGTTGAGCCGAAGGCTTTCACATCAGACTTAAGAAACCGCCTGCGCTCGCTTTACGCCCAATAAATCCG
+
CCCCCGFGGGGGGGGGGGGGGGGGGGGGGGGGGGGGGGGGGGGGGGGGGGGGGGGGGGGGGGGGGGGGGGGGGGGGGGGGGGGGGGGGGGGGGGGGGGGGGFGGGGGGGGDGGGGGGGGG>FFFFGGGF@?FGGGGFGGFGGFGGGGGGGGGGGFGGGFGGGGGGGGGGGGGGGGGGFFGCCFCGGGGGGG8CC5EGGGGC:CFFGG=4CGGFGG+B?FF?EDFFFFFFEDBDCGFF@GCGE<FGGFAGG5
@M03364:276:000000000-BLYN8:1:1101:20212:8529 2:N:0:1
GGACTACAGGGGTATCTAATCCTGTTTGCTCCCCACGCTTTCGAGCCTCAGTGTCAGTTACAGGCCAGAGAGCCGCTTTCGCCTCCGGTGTTCCTCCATATATCTACGCATTTCACCGCTACACATGGAATTCCACTCTCCTCTCCTGCACTCAAGTCTCCCAGTTTCCAATGACCCTCCCCGGTTGAGCCGGGGGCTTTCACATCAGACTTAAGCAACCGCCTGCGCTCGCTTTACGCCCAATAAATCCG
+
CCCCCGGCGGGGGGGGGGGGGGGGGGGGGGGGGGGGGGGGGGG<FGGGGGGEFGGGGGGGGGG,FGGGGGGGGGGG:FGGGGGCGGGGGGGGGGGGGGCGGBEGGGGGGGGGGGGGGGGGGGGGEGFGFGGGGGGGGGGGGGGGGGG8CFGGGCFFEFCCFGFCFGGGAEFGG9=DGGGGGGGGGGGGGGGDCGGGGGGGGGGGFG8CFGGGFG7+0;FFFGFFFFFFFA:BGGGFF08EGFBFFGFFGF)
@M03364:276:000000000-BLYN8:1:1101:9956:8544 2:N:0:1
GGACTACCAGGGTTTCTAATCCTGTTTGCTCCCCACGCTTTCGCACCTGAGCGTCAGTCTTTGTCCAGGGGGCCGCCTTCGCCACCGGTATTCCTCCAGATCTCTACGCATTTCACCGCTACACCTGGAATTCCACCCCCCTCTACGAGACTCAAGCCTGCCAGTTTCAAATGCAGTTCCCGGGTTGAGCCCGGGGATTTCACATCTGACTTAACAGACCGCCTGCGTGCGCTTTACGCCCAGTAATTCCG
+
CCCCCGGGGGGGGGGGGGGGGGGGGGGGGGGGGGGGGGGGGGGGGGGGGGGGGGGGGFGGGGGGGGGGGDGGGGEGGGGGGGGGGGGGGGGGGGGGGGGGGGGGGGGGGGGDFFGGGGGGGGGGGGGGDGGGGFFGGGCGGGGGGGGGGGGGGGGGGFGGGG6FGGCGGFGGGGGGGGGGGGGGGGDFGGGGGCGGCBFGFGGGFGGGGGGGDFFGFGGCDCE<FFFFFFBEGGFFFBGGGB6):09AGG*
@M03364:276:000000000-BLYN8:1:1101:9014:8547 2:N:0:1
GGACTACTGGGGTATCTAATCCTGTTTGCTCCCCACGCTTTCGCACCTGAGCGTCAGTCTTTGTCCAGGGGGCCGCCTTCGCCACCGGTATTCCTCCAGATCTCTACGCATTTCACCGCTACACCTGGAATTCTACCCCCCTCTACAAGACTCTAGCCTGCCAGTTTCGAATGCAGTTCCCAGGTTGAGCCCGGGGATTTCACATCCGACTTGACCGCCCGCCTGCGTTCGCTTTACGCCCAGTAATTCCG
+
CCCCCGGGGGGGGGGGGGGGGGGGGGGGGGGGGGGGGGGGGGGCEGGGGG<FGGGGGGAEEFGGGGGGGCFFGGGGGGGGGGGGG8FGGGGGGGGGGFFFGCEGGGGGGGGCFGGGGGGGGGGGGCGF8DGGGGGGG8>CGGGFFGDD9CFFGGG7AFG,,DFGGGGGGCGFFGGGGFGDDFF>FGGF6FFGDGC5:EGFGGGG@6FGDGDDFFF*))=C>E>86:>8(75>CCGAF:GGG)8FFG6AGG4
@M03364:276:000000000-BLYN8:1:1101:17693:8567 2:N:0:1
GGACTACTAGGGTTTCTAATCCTGTTTGCTCCCCACGCTTTCGAGCCTCAGTGTCAGTTACAGGCCAGAGAGCCGCTTTCGCCTCCGGTGTTCCTCCATATATCTACGCATTTCACCGCTACACATGGAATTCCACTCTCCTCTCCTGCACTCAAGTTTCCCAGTTTCCGATGCACACAATGGTTGAGCCACTGCCTTTTACATCAGACTTAAGAAACCACCTGCGCTCGCTTTACGCCCAATAAATCCGG
+
CCCCCGGGGGGGGGGGGGGGGGGGGGGGGGGGGGGGGGGGGGGGGEGGGGGGGGGGGGGGGGGGGGGGGGGGGGGGGGGGGGGDGGFGGGGGGGGGGGGGGGG9EGGFCEEGGGGFFF@@FGFFGGGGBCFGGFGGGGGGGGGGGGGGGGGCFFFFEE,@EFFDGGCAGGCECGGGGGEGFG?DDEGGGFG8@FFGGGGGGFGF>C75CFGGG>F7FGCGF>FE=>AD>EDFGG8659CGE3;AC77?>CC
@M03364:276:000000000-BLYN8:1:1101:22895:8583 2:N:0:1
GGACTACTCGGGTTTCTAATCCTGTTTGCTCCCCACGCTTTCGAGCCTCAGTGTCAGTTACAGGCCAGAGAGCCGCTTTCGCCTCCGGTGTTCCTCCATATATCTACGCATTTCACCGCTACACATGGAATTCCACTCTCCTCTCCTGCACTCAAGTCTCCCAGTTTCCAATGCACACAATGGTTGAGCCACTGCCTTTTACATCAGACTTAAGAAACCACCTGCGCTCGCTTTACGCCCAATAAATCCGG
+
8B@-@66CECFDF7FGF,CC,6<FE9,,,;E<@FG::FC;FDGGGG@FEGGEGE@EFFG<CAEG88CCEEDF,C@@FFEEFF8B,9+7+>CBE,EF8EFG?E=99EF,CFEGGFFA<FCCFGGGDDCGGGE8A94FF8=<4DD?FEG8EFEFF8>8E@DBCFC8,@EFCDG;8EDGGGG899@FGGDFGFC@FGG6A5,@F?F@<CGFGFGDC87897@@479;@E2:=>DAFGGF5=41CA;A2:+9C8)
@M03364:276:000000000-BLYN8:1:1101:7057:8594 2:N:0:1
GGACTACTCGGGTTTCTAATCCTGTTTGCTCCCCACGCTTTCGCACCTGAGCGTCAGTCTTCGTCCAGGGGGCCGCCTTCGCCACCGGTATTCCTCCAGCTCTCTACGCATTTCACCGCTACACCTGGAATTCTACCCCCCTCTACGAGACTCTAGCTGACCAGTATCAGATGCAATTCCCGGGTTAAGCCCGGGGATTTCACATCTGACTCAATCAACCGCCTGCGTGCGCTTTACGCCCAGCAATTCCG
+
CCCCCGGGGGGGGGGGGGGGGGGGGGGGGGGGGGGGGGGEGGGGGGGGECFGGGGG@EFGCAFCFGGGF:FEGGGGGGEFGGGEGDECF:DFGGGGG?B,AEFGFFGGGGEGCGGGGGGG@FGGE8DF,DEFG<EFFEGGGECGCF8@48E?F9=;ECC,@F6:F;EEFC>DEGD722<DGCGDEE5,<FGGE=8E*CB9@:CC1CG@::CF<*370*C63C:60>9.(5).95C)=1CEE)()97B)CG*
@M03364:276:000000000-BLYN8:1:1101:18638:8610 2:N:0:1
GGACTACTCGGGTTTCTAATCCTGTTTGATCCCCACGCTTTCGCACATCAGCGTCAGTTACAGACCAGAAAGTCGCCTTCGCCACTGGTGTTCCTCCATATCTCTGCGCATTTCACCGCTACACATGGAATTCCACTTTCCTCTTCTGCACTCAAGTTTCCCAGTTTCCAATGACCCTCCACGGTTGAGCCGTGGGCTTTCACATCAGACTTAAGAAACCACCTGCGCTCGCTTTACGCCAAATAAATCCG
+
CCCCCGGGF@FGGGGGGGFGGGCFGGGGGGFGGGGGGCFEGGG@EFGGGCCFGGGGGFGGGGGFF@FGG8EFFFGGGGGGGGGFGGEGGGGGG<FFGGFGF<EFEAFFGGGGGGGG9BFGEGEGGGFGFFGGFGGGGGCFG8DFBGFFECFCDEGGEDB9@>DDBF;FGGC9?,,=@FGGGGGEFED6CFF+4+@C*DCGFGGGFC+ADFGGCFG+B7ECAF?:2A9;56?4999:A?GG*8(;:CACGGD
@M03364:276:000000000-BLYN8:1:1101:2596:8612 2:N:0:1
GGACTACTGGGGTATCTAATCCTGTTTGCTCCCCACGCTTTCGAGCCTCAGTGTCAGTTACAGGCCAGAGAGCCGCTTTCGCCTCCGGTGTTCCTCCATATATCTACGCATTTCACCGCTACACATGGAATTCCACTCTCCTCTCCTGCACTCAAGTCTCCCAGTTTCCAATGCACACAATGGTTTAGCCACTGCCTTTTACATCAGACTTAAGAAACCACCTGCGCTCGCTTTACGCCCAATAAATCCGG
+
CCCCCFDGGGGGGGGDFGGGFGGGGFGFGGGGGDGGGEGGGFGGGGGGGGGGGGGGGGFCFGGFGGFGGGGGGFEGEGGGEGCEEFFGCEGGGEEFEFGGGGAFG@FFGGG7FGGGGFBCCGGF,,EFGF,AFFFGE8,5EAF9DFG?EFFGEDFFDF;A9=FEFEAF8;DF,,9DEECGCCFGF88=CCFGGGG?F;FGGGGG?8*9CFFG>FG77CEGFGFE=E>>=FA)CD@CBDEEG)(;7C8<7>D
@M03364:276:000000000-BLYN8:1:1101:9365:8617 2:N:0:1
GGACTACCAGGGTTTCTAATCCTGTTTGCTACCCATGCTTTCGAGCCTCAGCGTCAGTTACAGACCAGACAGCCGCCTTCGCCACTGGTGTTCTTCCATATATCTACGCATTTCACCGCTACACATGGAGTTCCACTGTCCTCTTCTGCACTCAAGTTTCCCAGTTTCCGATGCACTTCTTCGGTTGAGCCGAAGGCTTTCACATCAGACTTAAGAAACCGCCTGCGCTCGCTTTACGCCCAATAAATCCG
+
CCCCCGGGGGGGGGGGGGGGGGGGGGGGGGFGGGGGGGGGGGGGGGGGGGGGGGGGGFFGGGGGGGGGGGGGGGGGGGGGGGGGGGGGGGGGGGGGGGGGGEFFGGGGGGGGGGGGGGGGGGGGGGGGGGGGGGFGGGGGGGGFGGGGA@EF8BFGGCDCEFDCGGGGGGGGDGDGFGGGGGGDGGGGGGGGGGGGGGGGGGGDBC>**;CGG++=F5DE>>AD9;5>BB4?DDGFF,;EGD02;:CEGF<
@M03364:276:000000000-BLYN8:1:1101:6828:8620 2:N:0:1
GGACTACTCGGGTATCTAATCCTGTTTGCTCCCCACGCTTTCGAGCCTCAGCGTCAGTTACAGACCAGAGAGCCGCCTTCGCCACTGGTGTTCCTCCATATATCTACGCATTTCACCGCTACGCATGGAATTCCACTCTCCTCTTCTGCACTCAAGTCCCCCAGTTTCCAATGACCCTCCCCGGTTGAGCCGGGGGCTTTCACATCAGACTTAAGAAACCGCCTGCGCTCGCTTTACGCCCAATCAATCCG
+
CCCCCFGGGGGGFGGGFGGGGGGGGGGGGGGGGGGGGGGFGGGEFGGGGGGGGGGGCFGGGGGGGGGGDFGEGGGGGGGGGGGGGGGGEFGGGFEEGGGFGGGGGGGFE7FGFGGGGGGGDG@FGCCGFGGGGGGGFGFFGGGGFADFD;DFGG8GGG9,8BECFGGGCGGGEGCGFFDE8+B8FEEG,@EEDEDEEE5<+1B7@FCDCGFCF7D:+9FGDGD@059>2>::3CD281CGGD84*09<G71
@M03364:276:000000000-BLYN8:1:1101:25158:8648 2:N:0:1
GGACTACTCGGGTATCTAATCCTGTTTGCTCCCCACGCTTTCGAGCCTCAGCGTCAGTTACAGACCAGAGAGCCGCCTTCGCCACTGGTGTTCCTCCATATATCTACGCATTTCACCGCTACACATGGAATTCCACTCTCCTCTTCTGCACTCAAGTCTCCCAGTTTCCAATGACCCTCCCCGGTTGAGCCGGGGGCTTTCACATCAGACTTAAGAAACCGCCTGCGCGCGCTTTACGCCCAATAATTCCG
+
CCCCCGGGGGGGGGGGGGGGGGGGGGGGGGGGGGGGGGGGGGGGGGGGGGGGGGGGGGGGGGGGGGGFGGGGGGGGGGGGGGGGGGGGGFGGGGGGGGGGGGGGFGGGGGGGGGGGGGGGGGGGGFGGFEFGGGGGGGGGGGGGFGGFGGGGFGGGGGCGGFGGEGGGGFGGGGGDGGGGGGGGGGEGGGGGEDEGG>FGGGGGFGF=DGFGGGGCGGGGFGEFDFBF6:BEGGGAFFGGGB?FGGFFGD6
@M03364:276:000000000-BLYN8:1:1101:7677:8669 2:N:0:1
GGACTACACGGGTATCTAATCCTGTTTGCTCCCCACGCTTTCGAGCCTCAGCGTCAGTTACAGACCAGAGAGCCGCCTTCGCCACTGGTGTTCCTCCATATATCTACGCATTTCACCGCTACACATGGAATTCCACTCTCCTCTTCTGCACTCAAGTCTCCCAGTTTCCAATGACCCTCCCCGGTTGAGCCGGGGGCTTTCACATCAGACTTAAGAAACCGCCTGCGCTCGCTTTACGCCCAATAAATCCG
+
CCCCCGGGFGGGGDFGGGGGGGGGGGGGGGGGGGGGGGGGGGGGGGGGGGGGGGGGGGGGGGGGGGFGGGGGGGGGGGGGGGGGGGGGGGGGGGFFFFGFFFGGGGGGGGGGGGGGGGGGGGGGGGGGGGGGGGGGGGGGGGGGCGFGGGGGGGFGFDFFGGGGGGFGGGGGGGGFEGGGCCGGGGGDEFGGGDGDGGGGGFGGFG?6CGFDGGGGGGGFBGA<<AB>(8>DGGFAF?GGCDFF<FFDGG<
@M03364:276:000000000-BLYN8:1:1101:20109:8672 2:N:0:1
GGACTACTCGGGTTTCTAATCCTGTTTGCTACCCATGCTTTCGAGCCTCAGCGTCAGTTACAGACCAGACAGCCGCCTTCGCCACTGGTGTTCTTCCATATATCTACGCATTTCACCGCTACACATGGAGTTCTACTGTCCTCTTCTGCACTCAAGTCTCCCAGTTTCCAATGACCCTCCCCGGTTGAGCCGGGGGCTTTCACATCAGACTTAAGAAACCGCCTGCGCTCGCTTTACGCCCAATAAATCCG
+
CCCCCGGGFGGGGDGGGGGGGGGGGGGGGGFFGGGGGGGGGGGGGGGGGGGGGEGGGGGGGGGGGGGGGGGGGFGGEFGGGGGGGGGGFGGGGGGGGGGGFGFFFEGGGGGGFGGGGGGGGGGGFGGC8EF@FGGFDFDE8DGFGGFFGGGGFFFGGGGCGG?FGFEGGG>AFBFGGDE=ACGGGGD7C7CEG6CGED5C>+=:88?FFDF+B:DC8?F,5C523A>FFFAD:3FCFFGGGEF:CF?DGC7
@M03364:276:000000000-BLYN8:1:1101:17880:8681 2:N:0:1
GGACTACAAGGGTTTCTAATCCTGTTTGCTACCCATGCTTTCGAGCCTCAGCGTCAGTTACAGACCAGACAGCCGCCTTCGCCACTGGTGTTCTTCCATATATCTACGCATTTCACCGCTACACATGGAGTTCCACTGTCCTCTTCTGCACTCAAGTTTCCCAGTTTCCGATGCACTTCTTCGGTTGAGCCGAAGGCTTTCACATCAGACTTAAGAAACCGCCTGCGCTCGCTTTACGCCCAATAAATCCG
+
CCCCCGGGGGGGGGGGGGGGGGGGGGGGGGGGGGGGGGGGGGGGGGGGGGGGGGGEGGGGGGGGGGGGGGGGGGGGGGGGGGGGGGGGGGGGGGGGGGGGGGGGGGGGGGGGGGGGGGGGGGGGEFGGGGGGGGGGGGGGGGGGGGGGGGGGGGGGGGGGGGGGGGGGGGGGGGFGGGGGDFFEGGGGGGGGG8EGGGGGGGGGFGFGGGGGGGGFFGGGAGFFFFFABFFFGGGFADGGGF<AFFCCGDC
@M03364:276:000000000-BLYN8:1:1101:9241:8692 2:N:0:1
GGACTACCAGGGTTTCTAATCCTGTTTGCTACCCATGCTTTCGAGCCTCAGCGTCAGTTACAGACCAGACAGCCGCCTTCGCCACTGGTGTTCTTCCATATATCTACGCATTTCACCGCTACACATGGAGTTCCACTGTCCTCTTCTGCACTCAAGTCTCCCAGTTTCCGATGCCCTTCTTCGGTTGAGCCGAAGGCTTTCACATCAGACTTAAGAAACCGCCTGCGCTCGCTTTACGCCCAATAAATCCG
+
CCCCCGGGGGGGGGGGFEFGGGGGGGGGGGGFFGGFGGGGGGGGGGGGGGGGGGGEFAFCGGGGGGGGGFFGGGGG@FGGFGGGGGGGGEFFFGCEFGGGFDFFGDGGDGGGGGGCFGC8FGCFEFGGFDGGGGCGCEFGGGGFCEFGFGGGF8FGFFAFEFGGGGGGDEEEG>D8EGF=,@8EFCGFFFDEG:CCCFGFFGGGFGC*2;7C8CF7CDF79*5@BFB625B>D:DCFFEG=:?ADDFEDGC
@M03364:276:000000000-BLYN8:1:1101:7334:8701 2:N:0:1
GGACTACCCGGGTATCTAATCCTGTTTGCTCCCCACGCTTTCGAGCCTCAGCGTCAGGTACAGACCAGAGAGCCGCCTTCGCCACTGGTGTTCCTCCATATATCTACGCATTTCACCGCTACACATGGAATTCCACTCTCCTCTTCTGCACTCAAGTCTCCCAGTTTCCAATGACACTCCCCGGTTGAGCCGGGGGCTTTCACATCAGACTTAAGAAACCGCCTGCGCTCGCTTTACGCCCAATAAATCCG
+
AAC-@CFFGGGGGG?GGG<C,,,CEFEGGGGAFGFGDGG7CACFF@:,FF?FGF@EC,CFE<EFFGGGGGCEGGGGDCGG,FBCGGG?FGFGGGGFG8FEFG9FEFFGGB:BFGFFFGGGCFGCFEF,BAFCFFFA=,@FB88?,=>DDAFGGC@,CBEFGGC8AC;;EGAD=ED,=@DE8@8BF:+,@E?E*@EE**,<:D@+B8>4?62+2:DCF4CF>5>?1A6)(27>9F<<*:CEG:1;C7*-:F5
@M03364:276:000000000-BLYN8:1:1101:27946:8721 2:N:0:1
GGACTACACGGGTATCTAATCCTGTTTGCTACCCATGCTTTCGAGCCTCAGCGTCAGTTACAGACCAGACAGCCGCCTTCGCCACTGGTGTTCTTCCATATATCTACGCATTTCACCGCTACACATGGAGTTCCACTGTCCTCTTCTGCACGCAAGTTTCCCAGTTTCCGATGCACTTCTTCGGTTGAGCCGACGGCTTTCACATCAGACTTAAGAAACCGCCTGCGCTCGCTTTACGCCCAATAAATCCG
+
CCCCCEGGGGGGGDFGGGGGGGGGGGGGGGGGGGGGGGGGGG:FGGGDDEGGGGGGGGFFGDGGFGGGGGGGGGGGGGGGFGGGGFFGFGGGFFGGFEFGGGFGGGGGECGGGFGGGDFCEGCFFGGGGFFGGFGGGGGGGFGGGGGGGDE+>BE8DEFF;FGGGGGGGGGCCGGG=FGFDDFCGGGGFGFEC*@EGCEFGDEC=@>*?D4CCGGF7CFF4C?=>A9B>BAEDGGFF?BCEBFFGGF<GGC
@M03364:276:000000000-BLYN8:1:1101:19270:8722 2:N:0:1
GGACTACAGGGGTTTCTAATCCTGTTTGCTCCCCACGCTTTCGCACCTGAGCGTCAGTCTTTGTCCAGGGGGCCGCCTTCGCCACCGGTATTCCTCCACATCTCTACGCATTTCACCGCTACACATGGAATTCTACCCCCCTCTACAAGACTCTAGCTGACCAGTATCAGATGCAATTCCCGGGTTAAGCCCGGGGATTTCACATCTGACTCAATCAACCGCCTGCGTGCGCTTTACGCCCAGTAATTCCG
+
CCCCCGFGGGGGGGGGGGGGGGGGGGGGGGGGGGGGGGGGGGGGGGGGGGGGGGGGGGGGGGGGGGGGGGGGGGGGGGGGGGGGGGCFFGGGGFGGGGGGGGGGGGFFFEGGDGGGGGGGGGGG?FFFFGGGGGGGGGGGGGGGFGGGGGGGCFAFGGGGGFCEGGFGG;FGGGGGGFGGGGGGGGGGGCGFGCEGEDGGGF9+;CGGGGGGGGGGGGGGFGFFFABE6:>3CDG2@2;CEB:F7:96CD0
@M03364:276:000000000-BLYN8:1:1101:23239:8742 2:N:0:1
GGACTACCGGGGTTTCTAATCCTGTTTGCTACCCATGCTTTCGAGCCTCAGCGTCAGTTACAGACCAGACAGCCGCCTTCGCCACTGGTGTTCTTCCATATATCTACGCATTTCACCGCTACACATGGAGTTCCACTGTCCTCTTCTGCACTCAAGTTTCCCAGTTTCCGAGGCACTTCTTCGGTTGAGCCGAAGGCTTTCACCTCAGCCTTAAGAAACCGCCTGCGCTCGCTTTACGCCCAATAAATCCG
+
@CCCCGFGGGGG+CFGGGFGGGGGGGGGGGFGGGGGGGFGFFFFGEGGGGFGGEGCFFGGG,FEAFGGFEDGGGEGF7CFGGGGGFGGGGGGGGGGGGGGFC;FGGFFF7C?FFEGGGG++@@F=FAA,?FFAF9FGGGGCFFFGGF,4@EFFC@FECFGGGGB,8@F=+8+@B6@:CEGCGG>FGCFFFGEE>CEGGGGG>F*9;97*;CDC7C+=CCF4EF=(83>9>EF:DG414CEGD@A<D6-77)
@M03364:276:000000000-BLYN8:1:1101:4278:8743 2:N:0:1
GGACTACTGGGGTTTCTAATCCTGTTTGCTCCCCACGCTTTCGCACCTGAGCGTCAGTCTTTGTCCAGGGGGCCGCCTTCGCCACCGGTATTCCTCCACACCTCTACGCATTTCACCGCTACACCTGGAATTCTACCCCCCTCTACAAGACTCTAGCTGACCAGTTTCAACTGAAGTTCCCAAGTTAAGCTCGGGGATTTCACATCTGACTTAATCAACCGCCTGCGTGCGCTTTACGCCCCGTAATTCCG
+
66-ABEFG9CFEFGDGGGFFGGGFFFGGFEFFCGDFG>CF<<FGGGGBD,E<:FGFCCFGGGGGGGGDEGEEEGDEC=FGGGGDGGD@F7D@<FDCFFGG7FCAE<<FFCEG<FF98FEECC:,@FGGGGF@FGGFGG?=EGCF9EFGGGGGGGDGFGF?CGGGFGDECG,@<,4@;@A;C?F5DEGDFG,2AEC55C,=F7=FCCFCCCGCDFGFGGGGFG>D64.=;BD@35FDF0*::)3>)7>2FG2
@M03364:276:000000000-BLYN8:1:1101:20554:8745 2:N:0:1
GGACTACCGGGGTATCTAATCCTGTTTGCTCCCCACGCTTTCGCACCTGAGCGTCAGTCTTTGTCCAGGGGGCCGCCTTCGCCACCGGTATTCCTCCACATCTCTACGCATTTCACCGCTACACATGGAATTCTACCCCCCTCTACAAGACTCTAGCTGACCAGTATCAGATGCAATTCCCGGGTTAAGCCCGGGGATTTCACATCTGACTTAACAAACCGCCTGCGTGCGCTTTACGCCCAGTAATTCCG
+
CCCCCGFGGGGGGGGGGGGGGGGGGGGGGGGGFGGGGGGGGGGGGGGGGGGGGGGGGGGGGGGGGFFGGGGGGGGGGGGGGGGGGGGGGGGGGGGGGGGGGGGGGGGGGGGGGGGGGGGGDGGGGGGGFFGGGGGGGGGGGGGGFGGGF8FFGF;FGGGCFGGGGGFFGGGGGGGGGGGGGGGGGG=FGGGGGGGGGDGFGGGGFGGGGGGGCFGGGGGG555<BFFF::BEDDGAFBGGGBB?CFFFGGC
@M03364:276:000000000-BLYN8:1:1101:10327:8754 2:N:0:1
GGACTACTGGGGTTTCTAATCCTGTTTGCTCCCCACGCTTTCGAGCCTCAGCGTCAGTTACAGACCAGAGAGCCGCCTTCGCCACTGGTGTTCCTCCATATATCTACGCATTTCACCGCTACACATGGAATTCCACTCTCCTCTTCTGCACTCAAGTCTCCCAGTTTCCAATGACCCTCCCCGGTTGAGCCGGGGGCTTTCACATCCGACTTAAGAAATCGCCTGCGCTCGCTTTACGCCCAATAAATCCG
+
CCCCCGGGGGGGGGGGGGGGGGGGGGGDGGGGGGGGGGGGGGGGGGGGGGGGGGGGGGGGGGGGGFGCEGFGGGDGEGGGGGECFGGGFGGGCGGGGCCFGGFGGGGGGC==FFGFGEDCFGGCEGGGFFGGFGGGGGGGGFGGGGGGGGGDDFGGF9DFGGGGGGGGGGGG?GGGGGGEGGDGG6EGC>FCEEGGGGGGGDGCA**:CDDG+:CFGCGG35B<<A9A@:5:D3D2?BEEGE?FFF?):*/
@M03364:276:000000000-BLYN8:1:1101:23572:8760 2:N:0:1
GGACTACTCGGGTTTCTAATCCTGTTTGCTCCCCACGCTTTCGCACCTGAGCGTCAGTCTTTGTCCAGGGGGCCGCCTTCGCCACCGGTATTCCTCCAGATCTCTACGCATTTCACCGCTACACCTGGAATTCTACCCCCCTCTACAAGACTCTAGCTGACCAGTTTCAAATGCAGTTCCCAAGTTAAGCTCGGGGATTTCACATCTGACTTAATCAACCGCCTGCGTGCGCTTTACGCCCAGTAATTCCG
+
CCCCCFGGGGGGGGGGGGGGGGGGGGGGGGGGGGGGGGGGGGGGGGGGGGGGGGGGGGGGGGGGGGGGGGGGGGGGGGGGGGFDGGGEGGGGFGGGGFGGFGGFGCGGGGGGGGGGGGDCGGGGGGGGGGGGGGDGGGGGGGGGGGGFGFGGGGGGGGGGGGGGGGGGGAFGGG79FGGGGFGGGGGCGGFGGGGGGG6F7:GCCGFCDDFFGGCGGFFF5/=;(;1A0>)<DDG>??GGGF6F>76AF:2
@M03364:276:000000000-BLYN8:1:1101:18700:8769 2:N:0:1
GGACTACACGGGTTTCTAATCCTGTTTGCTCCCCACGCTTTCGCACCTGAGCGTCAGTCTTTGTCCAGGGGGCCGCCTTCGCCACCGGTATTCCTCCAGATCTCTACGCATTTCACCGCTACACCTGGAATTCTACCCCCCTCTACAAGACTCTAGCTGACCAGTTTCAAATGCAGTTCCCAAGTTAAGCTCGGGGATTTCACATCTGACTTAATCAACCGCCTGCGTGCGCTTTACGCCCAGTAATTCCG
+
CCCCCGGGGGGGGGGGGGGGGGGGGGGGGGGGGGGGGGGGGGGGGGGGGGGGGGGGGGGGGGFGGGGGGGGGGGGGGGGGGGGGGGGGGGGGGGGGGGGGGGGGGGGGGGGGGGGGGGGGGGGGGGGGFGGGGGGGGGGGGGGGGGGGGGGGGGGFGGGGGGGGFGGGGGFGGGGGGGGGGGDGGGGGGGGGGGDGGGGGGGGGFGGFGGGGGCFGFGGGFGFFFF>EFFFFDDF<B6CEGFFFGFFAGG*
@M03364:276:000000000-BLYN8:1:1101:26878:8772 2:N:0:1
GGACTACCGGGGTATCTAATCCTGTTTGCTCCCCACGCTTTCGAGCCTCAGTGTCAGTTACAGGCCAGAGAGCCGCTTTCGCCTCCGGTGTTCCTCCATATATCTACGCATTTCACCGCTACACATGGAATTCCACTCTCCTCTCCTGCACTCACGTCTACCAGTTTCCAATGCACACAATGGTTGAGCCACTGCCTTTTACATCAGACTTAAGAAACCACCTGCTCTCGCCTTACGCCCAGTAATTCCGT
+
CCCCCGG8@F+BFEGGGGGGFFGFGDGGGGGFFGCFGGGGGGE8FBFFCFCCEGGCDG<EFGG,FGGGF8CBCFGGFGFGC@,BC,@=FEFC,FGGG8BFFCE<;FDD+@FFFEGFGGGGGGG=,AFFFECF=FFB;>9AEE@+>DGGD,@?F8,6,=,+8EFFADEGDFD9?GF,,@ECGFFEGGF6E7EF?<B39;B@7C<C9:*3;*558+==;98=?;A)3)0=.66)9DD38=CEG)6A+;7<@**
@M03364:276:000000000-BLYN8:1:1101:12731:8772 2:N:0:1
GGACTACTGGGGTATCTAATCCTGTTTGCTCCCCACGCTTTCGCACCTGAGCGTCAGTCTTTGTCCAGGGGGCCGCCTTCGCCACCGGTATTCCTCCACATCTCTACGCATTTCACCGCTACACATGGAATTCTACCCCCCTCTACAAGACTCTAGCTGACCAGTATCAGATGCAATTCCCGGGTTAAGCCCGGGGATTTCACATCTGACTCAATCAACCGCCTGCGTGCGCTTTACGCCCAGTAATTCCG
+
CCCCCGGGGGGGGGGGGGGGGGGGGGGGGGGGDGGGGGGGGGGGGGGGGGGGGGGGGGGGGGGGGGGGGGGGGGGGGGGGGGGGGGGGGGGGGGGGGGGGGGGGGFGGGGGGGGGGGGGGGGGGGGGGCGGGGGGGGGGGGGGGGGGFGGGGGGGGGGGFFGFGGGGGGGGGCGGFGGFCFGGGGEEFGGGGGGEGGGGGGGGGFGGCCGG7<FGFFGGGFDADFFFFFFEBGDD9FFEGG>17FGF>FG0
@M03364:276:000000000-BLYN8:1:1101:16054:8773 2:N:0:1
GGACTACTCGGGTTTCTAATCCTGTTTGCTCCCCACGCTTTCGAGCCTCAGCGTCAGTTACAGACCAGAGAGCCGCCTTCGCCACTGGTGTTCCTCCCTATATCTACGCATTTCACCGCTACACATGGAATTCCACTCTCCTCTCCTGCACTCAAGTCACTCAGTTTCCAATGCACACAATGGTTTGAGCACTGCGTTTTCCATCAGAACTTAGAAACCACCCGCCCTCCCCTTACGACCCATAAATCCGG
+
CCCCCGGG8FGGGGGGGGGGGGGGGGGGGGGGGGGGGGGGGGGFGGGGGGGGGGGGGGCFGGG9FGGG8<<FGGGGGGGGGGGGGGGGGGGGGGGGG,BFGGGGFGGGGGDGGGGGGGGGGGGGFDGGGGGGGGGGA,,FGGGGGGGFGGGGGECFFG,@,8D8<EGDEFGF?GGD9,++6EC3>8+,+@,@58>++CEG+;EF9***+*5+*+++53D74**)))()-):8?F*.)(=C*81)2C7)2)8
@M03364:276:000000000-BLYN8:1:1101:22893:8785 2:N:0:1
GGACTACTAGGGTTTCTAATCCTGTTTGCTCCCCACGCTTTCGCACCTGAGCGTCAGTCTTTGTCCAGGGGGCCGCCTTCGCCACCGGTATTCCTCCAGATCTCTACGCATTTCACCGCTACACCTGGAATTCTACCCCCCTCTACGAGACTCTAGCTTGCCAGTTTCAAATGCAGTTCCCAGGTTGAACCCGGGGATTTCACATCTGACTTAACAAACCGCCTGCGTGCGCTTTACGCCCAGTAATTCCG
+
CCCCCGGGGGGGGGGGGGGGFGGGGGGGGGGGGGGGGGGGGGGGGGGGGGGGGGGGGGGGGGGGGGGGGGDFEGGGGGGGGGGCGGGDGGGGFEFFF8FGGGGGGGGGGGGGGGGGGGGD>::FGGGGG8FGGGGGGGGGGGGGADGEGGD7DG;EGGGGGGGFGGEGGGD97CFCDCFGFFGGGGC6C?CEGGGGGGGCFFGGFDC7++;CDGFC:<=F>EB@DAFFFEDFGG94@0;EG5:FG7@BGG*
@M03364:276:000000000-BLYN8:1:1101:24925:8829 2:N:0:1
GGACTACTCGGGTATCTAATCCTGTTTGCTCCCCACGCTTTCGAGCCTCAGTGTCAGTTACAGGCCAGAGAGCCGCTTTCGCCTCCGGTGTTCCTCCATATATCTACGCATTTCACCGCTACACATGGAATTCCACTCTCCTCTCCTGCACTCAAGTCTCCCAGTTTCCAATGCACACAATGGTTAAGCCACTGCCTTTTACTTCAGACTTATACAACCGCCTGCGCTCGCTTTACGCCCAATAAATCCGG
+
CCCCCGGGGGGGFGGGGGGGGGGGGGGGGGGGGGGGGGGGGCCEFGGGGGGGGGGGGFGGGGG?FFGFFGGGGGGGGGGGGGGGGGEFGGGGGGGGGGGGGGGGGGGGEGGGGGGGGEEEFGGGFFFFFFGGGGFGEGFGGGGGGGGDGGGDDD@EGFGGGGGGGGGGGGGGGGGGDCC3=,=EGGDFGGGGG,ED?FGF?FGGFFGGGGFGF+DFFGGGEED>FAFEDB)8?CGF4,BCEF@FCGF<CD3
@M03364:276:000000000-BLYN8:1:1101:7353:8835 2:N:0:1
GGACTACTGGGGTATCTCATCCTGTTTGCTACCCATGCTTTCGAGCCTCAGCGTCAGGTACAGACCAGACAGCCGCCTTCGCCACTGGTGTTCTTCCATATATCTACGCATTTCACCGCTACACATGGAGTTCCACTGTCCTCTTCTGCACTCAAGTTTCCCAGGTTCCAATGACCCTCCCCGGTTGAGCCGGGGGCTTTCACATCAGACTTAAGAAACCGCCTGCGCACGCTTTACGCCCAATAAATCCG
+
CCCCCGGAEFFCFCGGG,C@F<EDEGGGFF9,66C<,C<9C@6<F@@FDFC@+6BFG,,6EFGAE,EF<FFGGGDD@@:,BF@,CBF<,BE7C@BF9EFGG9ECEFD<@:B?FGGFGCFE:+4<=EECECD=FFGFF8DC8,96@ED99@EFCDEEEC>,=>,4+8=,=,@DGDFGGGG6>C>CFE+11@BCG>C8*4D,;:C7AGC86C*=8BB+B*:4)*.6(.:D(:8579/4=0;CC)4>6F4)2>7
@M03364:276:000000000-BLYN8:1:1101:4051:8841 2:N:0:1
GGACTACTGGGGTATCTAATCCTGTTTGCTCCCCACGCTTTCGAGCCTCAGCGTCAGTTACAGACCAGAGAGCCGCCTTCGCCACTGGTGTTCCTCCATATATCTACGCATTTCACCGCTACACATGGAATTCCACTCTCCTCTTCTGCACTCAAGTCTCCCAGTTTCCAATGACCCTCCCCGGTTGAGCCGGGGGCTTTCACATCAGACTTAATAAACCACCTGCGCTCGCTTTACGCCCAATAAATCCG
+
CCCCCGGGGGGGGGGGGGGGGGGGGGGGGGGGGGGGGGGGGGGGGGGGFGGGGGGGGGFFGGGGGGGGCFGDGGGGGGGGGGGGGGGGGGGGGGGFGGGFGGGGGGGGDGGGGGGGGGGGGGGGGGGGGGGGGCGGGEDGCFG=DCFCGGGDDF@?CD=DE8DFGDDFGCE,,@EDGFGGGGDGG>EGGGGGDGDD5CFFGGGGAFGGGGGGC>+:C7@FFGD1.;3365=:/:FE6,AEEF?4F=@>FG5
@M03364:276:000000000-BLYN8:1:1101:15024:8885 2:N:0:1
GGACTACTAGGGTTTCTAATCCTGTTTGCTCCCCACGCTTTCGCACCTGAGCGTCAGTCTTTGTCCAGGGGGCCGCCTTCGCCACCGGTATTCCTCCAGATCTCTACGCATTTCACCGCTACACCTGGAATTCTACCCCCCTCTACAAGACTCTAGCTGACCAGTTTCAAATGCAGTTCCCAAGTTAAGCCCGGGGATTTCACATCTGACTTAAGCAACCGCCTGCGTGCGCTTTACGCCCAGTAATTCCG
+
CCCCCFFGGGGGGGGFGGGGGGGGGGGGGGGAFGGFFGGGGGGCEGDFFGGGGGGGGFFFGDFGGCFFG7B:@CFGGGGGFGGGG=FEFFGGGGGF@FDGGGGGGGGGCGGGF<?EFGGGCFGGGCFFGGGGGGEDC8D>CEGF9DEE=?GGFAF;,@FFFFGGGGGGFECFDCA7AC,<@B6DFGGGGG,=CGGGCEGGGGGGFFF+BFGGD7+0;CG;>CA?;F>)(5>BGGF>F:EGG5(7:CF<FC*
@M03364:276:000000000-BLYN8:1:1101:19699:8887 2:N:0:1
GGACTACTGGGGTTTCTAATCCTGTTTGCTCCCCACGCTTTCGAGCCTCAGTGTCAGTTACAGGCCAGAGAGCCGCTTTCGCCTCCGGTGTTCCTCCATATATCTACGCATTTCACCGCTACACATGGAATTCCACTCTCCTCTCCTGCACTCAAGTCTCCCAGTTTCCAATGCACACAATGGTTGAGCCACTGCCTTTTACATCAGACTTAAGAAACCACCTGCGCTCGCTTTACGCCCAATAAATCCGG
+
CCCCCGGGGGGGGGGGGGGGGGGGGGGGGGGGGGGGGGGGGGGGGGGGGGGGGGGGGGGGGGGGGGGGGGGGGGEECEDGGGGGGGGGGGGGGGGGGGGGGGGGGGGGGGGGGGGGGGGGGGGGGGGGGGGGFFGGGGGGGGGGGGFGGGGGGGCFFCAFCGGGGGGGGGGGGGGGGGGGFGGGGGGGGGGEGGGGGGGG7CFGFF7CGFGFGGGGGFFFFGFFDFBEFE>DFC7>;=ECC5();7:<CGC
@M03364:276:000000000-BLYN8:1:1101:8937:8908 2:N:0:1
GGACTACTGGGGTTTCTAATCCTGTTTGCTCCCCACGCTTTCGAGCCTCAGTGTCAGTTACAGGCCAGAGAGCCGCTTTCGCCTCCGGTGTTCCTCCATATATCTACGCATTTCACCGCTACACATGGAATTCCACTCTCCTCACCTGCACTCAAGTCTCCCAGTTTCCAATGCACACAATGGTTGAGCCACTGCCTTTTACATCAGACTTAAGAAACCACCTGCGCTCGCTTTACGCCCAATAAATCCGG
+
CCCCCGGGGGGGGGGGGGGGGGGGGGGGGGGGGGGGGGGGGGGGGGGGGGGGGGGGGGGGGGGGGGGGGGGGGGGGGEGGGGGGGGGCGGGGGGGGGGGGGGGGGGGGGGGGGGGGGDFECEGGDF?FGFGGGGGGCF9EEFFFGFGGG?8DFFGFFGFCGGGGGGFGFFCDD,EDGF6@FGDGCEGGFCFGGGGGGGGFGGGGFFCFGFFFF>7FFGC7@EA)752/56?AGCFF45BCEFFAC71?FC9
@M03364:276:000000000-BLYN8:1:1101:3540:8914 2:N:0:1
GGACGACCCGGGTTTCTAATCCTGTTTGCGCCCCACGCGTTCGAGCCTCAGTGTCAGTTACAGGCCAGAGAGCCGCTTTCGCCTCCGGTGTTCGTCCATATATCTACGCATGTCACCGCTACACATGGAATTCCACGCTCCTCTCCTGCACTCAAGTCTCCCAGTTTCCAATGCACACAATGGTGGAGCCACTGCCTTTTACATCAGACGTAAGAAACCGCCTGCGCTCGCTGGACGCCCAATAAATCCGG
+
--<C,@FF:FEGFGGGG,<FGD,;E,,CF+FBF7@6CF+FF66EF7FFGGF,96E,CFE6C,CF7FFCC,6,D6=>7:F548,8?4F:7FCEF7=+BF<9@,,5,C?F444+C575BB:8++=>3,C,BEF=;FA,=B>3@662@,E8D,8:,>CEG;>E=DEGG9DGGG,E,3;,,:3*@,?,2**,=B,<1:BFC9,<7*1C++;8D)*2*2+BCFF=5C3?;80.6)>A*)1(8(*/*8,)2:6)099
@M03364:276:000000000-BLYN8:1:1101:19098:8914 2:N:0:1
GGACTACCAGGGTTTCTAATCCTGTTTGCTCCCCACGCTTTCGCACCTGAGCGTCAGTCTTCGTCCAGGGGGCCGCCTTCGCCACCGGTATTCCTCCAGATCTCTACGCATTTCACCGCTACACCTGGAATTCTACCCCCCTCTCCGAGACTCTACCTTGCCAGTTTCAAATGCAGTTCCCAGGTTGAGCCCGGGGATTTCACATCTGACTTAACAAACCGCCTGCGTGCGGCTTACGCCCCGCAATTGCG
+
CCCCCGG,CFEFFGE9FFD@FGGGFFGGDFEFGDEGGECGGGC>FGGGGF8EFFGGGGGGFFGGGGDGGGDD@+@FFF@5DFEDGGGGGG7EG94??EFCFF;<EEFGGEBFAFCFA==++CE<EFFFFCFA77=A@@=7EE6?,8>CEGGFF9=,,@DGG83@FGCEE,E,;DFGG9D7CE6DFC,<1,8CGGD8?B96C7C77*2@7CCC7;77***=5/5(/7(817)))19,9:8E55()9C:-*2/
@M03364:276:000000000-BLYN8:1:1101:26145:8926 2:N:0:1
GGACTACTGGGGTTTCTAATCCTGTTTGCTCCCCACGCTTTCGAGCCTCAGTGTCAGTTACAGGCCAGAGAGCCGCTTTCGCCTCCGGTGTTCCTCCATATATCTACGCATTTCACCGCTACACATGGAATTCCACTCTCCTCTTCTGCACTCAAGTCTCCCAGTTTCCAATGACCCTCCCCGGTTGAGCCGGGGGCTTTCACATCAGACTTAAGAAACCGCCTGCGCTCGCTTTACGCCCAATAAATCCG
+
CCCCCGGGGGGG@FGGGGGGGGGGGGGGGGGGGGGFGGGGGGEFGGGGGGGGGGGGGGGGGGGGGFGGGGGGFGGGGGEFGGGGGGGGGGGGGGGGGGGGGGGGGGGGGGGEFGGGGGGGGGGGCFGGF<FFGGGGGGGGGGGGGGGGGGGGGFFFGGFDGGGGFGGGGGGGDCGGGGGGGCEGCEGGGGF>*@EEDEGGGFF+BF7FFFDFGGG=DFGGEGE?FF@F@EEDGF<AFBGGE50>FGFAFGC
@M03364:276:000000000-BLYN8:1:1101:13063:8951 2:N:0:1
GGACTACCCGGGTATCTAATCCTGTTTGCTCCCCACGCTTTCGCACCTGAGCGTCAGTCTTTGTCCAGGGGGCCGCCTTCGCCACCGGTATTCCTCCAGATCTCTACGCATTTCACCGCTACACCTGGAATTCTACCCCCCTCTACAAGACTCTAGCTGACCAGTTTCAAATGCAGTTCCCAAGTTAAGCTCGGGGATTTCACATCTGACTTAATCAACCGCCTGCGTGCGCTTTACGCCCAGTAATTCCG
+
CCCCCGGGGGGGGGGGGGGGGGGGGGGGGGGGGGGGGGGGGGGGGGGGGGGGGGGGGGGGGGGGGGGGGGGGGGGGGGGGGGGGGGGGGGGGGGGGGGGFGGGGGGGGGGGGGGGGGGGGGGGGGGGGGGGGGGGGGCGGGGGGGGGGGGFGGGGGGGGGDGGGGGGGGCCGGGGGGGGGGGCFFGGGGGGGGGGGGGGGGGFFACDGG7CGFGFGGGGFFGFF@FFFFDB>GGGFFBEGGEFFGFFFGG<
@M03364:276:000000000-BLYN8:1:1101:26931:8958 2:N:0:1
GGACTACCAGGGTTTCTAATCCTGTTTGCTCCCCACGCTTTAGAGCCTCAGTGTCAGTTACAGGCCAGAGATCCGCTTTCGCCTCCGGTGTTCCTCCATATATCTACGCATTTCACCGCTACACATGGAATTCCACTCTCCTCTCCTGCACTCAAGTCTCCCAGTTTCCAATGCACACAATGTGTTATCCACTGCCTTTTACATCAGACTTAAGAAACCACCTTCACTCGCTTTACGCCCAATCAATCCGG
+
@CC@C6CEEGCC@6CFF<,CFGGCFFFFGGFFCCC@+@CGF,,C,CF@FEF<,EF@,FFGGGGDFGC,,@E,CCFF:F@F7::@@F+@68B,BF9<EFGFFEGGGCEECE7F9EBFFGGEFC9FGGGGFFA:C?E:EEACF=?D8>,,@,>?GBGG9,,4>8,7AD9;AD9>=>E8,8@CEF>,7,7,7BF==3=D?;9<C?CCCF@CFCF:+=CC:FFF5:*)1*0B=F>*3@7C*2BCGFD46;8@*)2
@M03364:276:000000000-BLYN8:1:1101:28014:8972 2:N:0:1
GGACTACACGGGTTTCTAATCCTGTTTGCTCCCCACGCTTTCGCACCTGAGCGTCAGTCTTCGTCCAGGGGGCCGCCTTCGCCACCGGTATTCCTCCACATCTCTACGCATTTCACCGCTACACATGGAATTCTACCCCCCTCTACAAGACTCTAGCGGACCAGTATCAGATGCAATTCCCGGGTTAAGCCCGGGGATTTCACATCTGACTCAATCAACCGCCTGCGTTCGCTTTACGCCCATTAATGCCG
+
CCCCCGGGGGGGCFFFFCGGGFDCGD9CFGA<FGG:@@BFFF7;7@FG8FFCFGGGGGFGFG7C@FGGFF>EG7>FEGGF@E=F7FB7B=BAF9EGFFFCEFFFFFGCCBFG,FFGF@EE@CFGG8,ADBFGCGG;EC+F8++038E93DF+DE,,8+58B8CFGG,,D@C?CC@C:C,D,>:**64,<CGGC8E5*:*+21=7C<CDCGC7C77@<6C*):>(4@1)(0)0CC*:?:C/2)(**:72*95
@M03364:276:000000000-BLYN8:1:1101:16658:8978 2:N:0:1
GGACTACTCGGGTTTCTAATCCTGTTTGCTCCCTACGCTTTCGAGCCTCAGCGTCAGTTACAGACCAGAGAGCCGCCTTCGCCACTGGTGTTCCTCCATATATCTACGCATTTCACCGCTACACATGGAATTCCACTCTCCTCTTCTGCACTCAAGTCTCCCAGTTTCCAATGCCCCTCCCCGGTTGAGCCGGGGGCTTTCACATCCGACTTAAGAAACCGCCTGCGCTCGCTTTACGCCCACTACATCCG
+
BB@@@EGGGGGGFE@E<CFFGACDGGGGGGGEFGFGGEGEDEF,C@FFD@C<@C@@FFCEG9E,@<8F8<C6CFEGGGDGGG@CEFGGGGFCCEEGE@FGF9EAE<CDFCGEGGAGGGGGEF9A9EFEFGGGEAEG98,<EFGGGAD;EADF86>E,@,=DFGG<EAF:EC9=,6=DD+6+@ED>>E<<FF+*@EGGGF6?8FCFF*5757<+:CFF5*7;EE@;AB3;E:@GFGAF(;CEB15>*)6CD*
@M03364:276:000000000-BLYN8:1:1101:20992:8990 2:N:0:1
GGACTACCAGGGTTTCTAATCCTGTTTGCTCCCCACGCTTTCGAGCCTCAGCGTCAGTTACAGACCAGAGAGCCGCCTTCGCCACTGGTGTTCCTCCATATATCTACGCATTTCACCGCTACACATGGAATTCCACTCTCCTCTTCTGCACTCAAGTCTCCCAGTTTCCAATGACCCTCCCCGGTTGAGCCGGGGGCTTTCACATCAGACTTAATAAACCACCTGCGCTCGCTTTACGCCCAATAAATCCG
+
CCCCCGFFGGGGGGGGGGGGGGGGGGGGGGGGGGGGGGGGGGGGGGGGGGGGGGGGGGGGGGGGGGGGGGGDGGGGGGGGGGGGGGGGGGGGGGFGGGGGGGGGGGGGGGGGGGGGGGGGEFGGGGGGGGGGDGGGGGGGGGFGGGFGDCFGGG89DGGGFGGGFFCEFGGGGGGFGGGGGGGGGGGGGGGGG5CGGGGGGCC>66D49FGCCCF7CGGGFFF@;F>EFFFEDDGE@?GGGDBFGGFFFGC
@M03364:276:000000000-BLYN8:1:1101:24766:9018 2:N:0:1
GGACTACAGGGGTATCTAATCCTGTTCGCTACCCACGCTCTCGCGCATCAGCGTCAGATCGAGTCTGGACAGCTGCCTTCGCTATCGGGGTTCCAAGTGATATCTAAGCATTTCACCGCTACTTCACTTGTTCCGCCATCCTCGACTCCTCTCGAGGTTACCAGTTTCAACGTCGTGCTACAGTTTAGCTGCAGTCTTTTACCGCTGACTTGGCATCCCGCCTACGCTCCCTTTAAACCCAATAAATCCGG
+
CCCCCGGF<FGGGGGGGGGGGGFGFGFCGGFGGGGGGGG@FGGCEGCGGGGGGGGGGGG<<F<9@FEGG@FFGFGGFFGGGG@FFFFGCEGGGGG9?,,CFFGGGGGGGGGGGGGGGGGCEGCFA,A98,CFGFCE7EGGGFG688C+,,@DG>DE@BF,DDFEFCEGAA,3+@C::EFFD9EGGFFGGC9E6EBCFFGGGG7*9;DDFGG*6<FG4CF*8CAD@>@)3.>AGGFFFECG55=AFCA>CDD
@M03364:276:000000000-BLYN8:1:1101:24243:9033 2:N:0:1
GGACTACACGGGTATCTAATCCTGTTTGCTCCCCACGCTTTCGAGCCTCAGTGTCAGTTACAGGCCAGAGAGCCGCTTTCGCCTCCGGTGTTCCTCCATATATCTACGCATTTCACCGCTACACATGGAATTCCACTCTCCTCTCCTGCACTCAAGTCTCCCAGTTTCCAATGCACACAATGGTTGAGCCACTGCCTTTTACATCAGACTTAAGAAACCACCTGCGCTCGCTTTACACCCAATAAATCCGG
+
CCCCCGGGGGGGGGGGGGGGGGGGGGGGGGGDFGGGGGGGGGGGGGGGGGGGGGGGGGFGGGAFGGGGGGGGGGGGGGGGDGGGGGGGGGGGGEGGGGGGGGGG;F?FEGGGGGGGGGFEGGGGGGGGGFGGGGGGGGGGGGGGGGG8EGGFFF@DGF9DFGGGGGGGGECFFGGGGGGGGGFGGGGFFGDFGGGGGGGAFFGGFFG7FGFGFGFGCG>E>9A==5>D=>BEFGC>FE6CG3;)>CFCGDC
@M03364:276:000000000-BLYN8:1:1101:6379:9058 2:N:0:1
GGACTACTGGGGTATCTAATCCTGTTTGCTCCCCACGCTTTCGAGCCTCAGCGTCAGTTACAGACCAGAGAGCCGCCTTCGCCACTGGTGTTCCTCCATATATCTACGCATTTCACCGCTACACATGGAATTCCACTCTCCTCTTCTGCACTCAAGTCTCCCAGTTTCCAATGACCCTCCCCGGTTGAGCCGGGGGCTTTCACATCAGACTTAAGAAACCGCCTGCGCTCGCTTTACGCCCAATAAATCCG
+
CCCCCGGGGGGGGGGGGGGGGGGGGGGGGGG<FGGGGGGGGGGGGGGGGGGGGGGGGGGGGGGGGGGGGGGGGGGGGGGGGGGGGGFFGGGGGGGGGGGGGGGGGGGGEGGGGGGGFGGGEGGGGGFGBFGGCFFDDFFFGGGGFGGFGGGGFGGGG9DFGGGGFF;EFGGGG99=D8GGGGG+5CE6CGGGDGGGGC,<+:CGFGG==CFC>8@CFGGG3C>@@A;>(8)7D**.7:EGC3:FGGFDGG7
@M03364:276:000000000-BLYN8:1:1101:26940:9059 2:N:0:1
GGACTACAGGGGTTTCTAATCCTGTTTGCTCCCCACGCTTTCGAGCCTCAGCGTCAGTTACAGACCAGAGAGCCGCCTTCGCCACTGGTGTTCCTCCCTATATCTACGCATTTCACCGCTACACATGGAATTCCACTTTCCTCTTCTGCACTCAAGTTTCCCAGTTTCCAATGACTCTCCACGGTTGCGCCGTGGGCTTTCCCATCAGACTTAACAAACCGCCTGCGCTCGCTTTACGCCCAATAAATCCC
+
CCCCCFGFFGCGFCGCFF9EEEFGGGGGGGGG@FCGGGGGGFF<FGDFGFGGCBFCFGE9<@<,6CFDFG8@FEFGGGGA<FEEGBFGGFGEGGGGF,B,EECGGGG7FGDF<<,EF77=4=:F9FEC8FFGCFGFA,D?EFGDDEFEA=EDGE@F8,@EGF=?FDEEFGFGFDE,@=@D,@8+@EC,+3@87:C5*:,1++4*4;97??CFGD+=*C@*)4252;(57;5):*/.;<8CGF@48:A>FG0
@M03364:276:000000000-BLYN8:1:1101:26707:9070 2:N:0:1
GGACTACCAGGGTATCTAATCCTGTTTGCTCCCCACGCTTTCGCGCCTCAGCGTCAGTTGCGAGCCAAAGAGCCGCTTTCGCCACTGGTGTTCCTCCATATCTCTAAGCATTTCACCGCTACACATGGAATTCCACTCTTCTCTCTCGCACTCAAGTCTTCCAGTTTCCAATGACCCTCCCCTGTTGCGCCTGGGGCTTTCACATCAGACTTAAAAGACTGCCTGCGCGCGCTTTACGCCCAATAATTCCG
+
CCCCCFGG,E7-C@FGCFGFGDFFGFGF9@<FFGGGGGGCGGGGCFG@FFGGGGG,@FGFG++@FGG@FGFG@FGGGGGGGGGGGGGFGGCFGGGGG?F,?FGGG9E,FAEFEFCFGGCCGECF9AE=FCFEGGFGFFFFFGGFGGFEGGGGGEFFDD,7,C9,9EGGFA9DCCDC=EG6EE,>FFG,+@>:;8CEGGG7FGF+9CC*29*=5=8++:C,;4?55F>F=>5:8CF<+(;:E:177*99FD9
@M03364:276:000000000-BLYN8:1:1101:28975:9071 2:N:0:1
GGACTACTGGGGTTTCTAATCCTGTTTGCTCCCTACGCTTTCGCACCTGAGCGTCAGTCTTCGTCCAGGGGGCCGCCTTCGCCACCGGTATTCCTCCAGATCTCTACGCATTTCACCGCTACACATGGAAGTCTACCCCCCTCTACAAGACTCTAGCTGACCAGTATCAGATGCAATTCCCGGGTTAAGCACGGGGATTTCACATCTGACTCAATCAACCGCCTGCGTGCGCTTTACGCCCAGTAATTC
+
CCCCCFGFGGFGGEGG9AFF9FDFGGGGGAGGG,ECF7F,6CC7FFDCGFGGGG,6CFGGGGDEFC,CA,:@FEGE=F=BDF7FD8CEGGGGGA9BEFGCFDFFFGGG:F7?<FEGFGGGC@FFEAEC8B,A;D=,9,67@=>+6EFDGCGD,@>EGFGECF8CF,@EGGCFC9EFDFA,@B>EFGFGEF,<E5BC/B,=:CCFF4;>7:FCFFF:0CC68:>@@FFFFB3)93C4FBC**026:*8):
@M03364:276:000000000-BLYN8:1:1101:21818:9078 2:N:0:1
GGACTACAAGGGTATCTAATCCTGTTTGCTCCCCACGCTTTCGAGCCTCAGTGTCAGTTACAGGCCAGAGAGCCGCTTTCGCCTCCGGTGTTCCTCCATATATCTACGCATTTCACCGCTACACATGGAATTCCACTCTCCTCTTCTGCACTCAAGTCTCCCAGTTTCCAATGACCCTCCCCGGTTGAGCCGGGGGCTTTCACATCAGACTTAAGAAACCGCCTGCGCTCGCTTTACGCCCAATAAATCCG
+
CCCCCGGGGGGGGGGGGGFFGGGGGGGGGGFGGGGGGGGGGGGGGGGGGGGGGGGGGGGGGGGGGGGGGGFCFGGGCFFGGDFEEGGGEEGGGGGGGGGFGGG9EFFGGGGGGGFFGFDGGEFFFGGGFEFGGGGGECGGGGGCGGGGGGGGGGEGGGGGGGEGGGGGGGAE8A9FGCCEGGDGGGEGGGGG6EGGGGGGG7EFFGGGF6CFGGGG7CCFFGB?=:0:9EDFGGG2=<EGEF?@CC?AFG5
@M03364:276:000000000-BLYN8:1:1101:5931:9085 2:N:0:1
GGACTACAGGGGTTTCTAATCCTGTTTGCTCCCCACGCTTTCGAGCCTCAGCGTCAGTTACAGACCAGAGAGCCGCCTTCGCCACTGGTGTTCCTCCATATATCTACGCATTTCACCGCTACACATGGAATTCCACTCTCCTCTTCTGCACTCAAGTCTCCCAGTTTCCAATGACCCTCCCCGGTTGAGCCGGGGGCTTTAACATCAGACTTACGAAACGGCCTGCGCTCGCTTTACGCCCAATAAATCCG
+
CCCCCFFE@EEF@CGCC9FGGGF<FCFGGGGFGGGGGDGGGGGFFCGGG<<CEFGGEEFGG9<<FCCE,CC:<EEGDCBEBCCGGGFFFGGGGGEEGDDDG9,CEEFGEFFGGGGGGGG=CGCEF8<FFCFGGGFGFGGEGFGG9CD;DFGGGFFFD>>,9D?EGFGEAF,7=3D=@1=@CBEGGGE6@C8CC5C*4BFE+1CFFG=CFF41;01*;*:*)=>??:9>7B>BC5C4B:C>E>05DC=4F79
@M03364:276:000000000-BLYN8:1:1101:15391:9102 2:N:0:1
GGACTACCAGGGTTTCTAATCCTGTTTGCTCCCCACGCTTTCGAGCCTCAGTGTCAGTTACAGGCCAGAGAGCCGCCTTCGCCACTGGTGTTCCTCCATATATCTACGCATTTCACCGCTACACATGGAATTCCACTCTCCTCTTCTGCACTCAAGTCTCCCAGTTTCCAATGACCCTCCCCGGTTGAGCCGGGGGCTTTCACATCAGACTTAAGAAACCGCCTGCGCTCGCTTTACGCCCAATAAATCCG
+
CCCCCGGGFGGGFFGGGFGGGGGGFGGGGGGGGGGGGGGGGGGGGEGGGGGAFGGGGGGGGGGGGGGGGGGGGGGGFGGEGGGGGGGGGGGGGGGGGGGGGGGGGGGGGG@FFFGGGGGGGGGGGGGGE9DFFCFGGGFGGFDF9FGGGGGFFGFGGGGGGGGG<FGGGGGGG9=8,@@=CGGCEGC7EGGGDGECGGGGGC,::*0?*2CF>8CFG<F65CBD0)(263;>DFDAF(AEEF?FGGF<F*7
@M03364:276:000000000-BLYN8:1:1101:24792:9135 2:N:0:1
GGACTACTGGGGTATCTAATCCTGTTTGCTCCCCACGCTTTCGCACCTGAGCGTCAGTCTTTGTCCAGGGGGCCGCCTTCGCCACCGGTATTCCTCCACATCTCTACGCATTTCACCGCTACACATGGAATTCTACCCCCCTCTACAAGACTCTAGCTGACCAGTATCAGATGCAATTCCCGGGTTAAGCCCGGGGATTTCACATCTGACTCAATCAACCGCCTGCGTGCGCTTTACGCCCAGTAATTCCG
+
@CCCCCGACDFFGGFGFFF<FFGFGGFFGGFFFGGGGGGGCCGGGDFGG@FGGFGGCCFGGGGGGGCECFGCEGGGGGGGGGGGGGGGFEFGGGGGC8EEEFFFGGFFF7F@AFCGAEE+@CFGFGCG85AFFFGCBDDEEGGFGGCFFCGGGADGGFGFGC?FGFFCCD?BEFD7DFGAFG>EGGC9FCCE>ECGG8B6C7ECFC7C+:+1*<:DF*CC>5B0;A(78BE57>C9??88C>:0*0*)**0
@M03364:276:000000000-BLYN8:1:1101:15684:9138 2:N:0:1
GGACTACTCGGGTATCTAATCCTGTTTGCTCCCCACGCTTTCGAGCCTCAGCGTCAGTTACAGACCAGAGAGCCGCCTTCGCCACTGGTGTTCCTCCATATATCTACGCATTTCACCGCTACACATGGAATTCCACTCTCCTCTTCTGCACTCAAGTCTCCCAGTTTCCAATGACCCTCCCCGGTTGAGCCGGGGGCTTTCACATCAGACTTAAGAAACCGCCTGCGCTCGCTTTACGCCCAATAAATCCG
+
CCCCCGGGGGGGGGGGGGGGGGGGGGGGGGGGGGGGGGGGGGGGGGGGGGGCFGGGGGGGGGGGGGGGGG@CFECGC@FFGGGGGGGGGGGGGGGGGGGGGGFFFGGGGDFGGGGGF@FGGGGGGGEGFFEGGGAF=FDGGFGFDGGF=,@=DCEGDED@DFGGGGGGGG9EC3A8@FGDE+@CFCG6CFGGDCCCGGFGCFGGFGF4?DGGG7FCFGGG3CEF@FFE1:BBCCDAFFGGG5:FG79AGG3
@M03364:276:000000000-BLYN8:1:1101:12060:9159 2:N:0:1
GGACTACTGGGGTTTCTAATCCTGTTTGCTCCCCACGCTTTCGAGCCTCAGTGTCAGTTACAGGCCAGAGAGCCGCTTTCGCCACCGGTGTTCCTCCATATATCTACGCATTTCACCGCTACACATGGAATTCCACTCTCCTCTCCTGCACTCAAGTCTACCAGTTTCCAATGCATACAATGGTTGAGCCACTGCCTTTTACACCAGACTTAATAAACCACCTGCGCTCGCTTTACGCCCAATAATTCCGG
+
CCCCCGGGGGGGGGGGGGGGGGGGGGGGGGGGGGGGGGGGGGGFGEGFGGGGGGGGGGGGGGDGFFGGGGGGGGGGGGGGGGCGGGGGGGGGGGGGFGGGGCFGGGGGGGGGGGGGGE@EDGFGGGGGGFGGGGGGGCGGGGGFFGGGGFF=@CGGGGG9F9=DFF>9=E9F?8EGGGGGGGGGGGGGGGEDFFFFFFGFGGGGFFG>CFFC>FFG>D?GFEFE9DAADFFFGFG8?@G@E3(02:;5:DC
@M03364:276:000000000-BLYN8:1:1101:12439:9163 2:N:0:1
GGGCTACCGGGGTTTCTAATCCTGTTTGCTCCCCACGCTTTCGCACCTGAGCGTCAGTCTTTGTCCAGGGGGCCGCCTTCGCCACCGGTATTCCTCCAGATCTCTACGCATTTCACCGCTACACCTGGAATTCTACCCCCCTCTACAAGACTCTAGCTGACCAGTTTCAAATGCAGTTCCCAAGTTAAGCTCGGGGATTTCACATCTGACTTAATCAACCGCCTGCGTGCGCTTTACGCCCAGTAATTCCG
+
CCCCCGGGGGGGGGGGGGGGEGGGGGGGGGA8FGGGGGGGGGGGGGGGGGGGGGGGGGFGGGGGGGF?F7FGGGFCGGGGGGGGGGGGGDFFGGGFFGDEGGGGGGFG@FEGGGGGGGFGGGGGFGGGGGGGGGGGFGFGGGGGGGGGGFGGGGGFFGFCFC8BFGGGGFGCFFGGG?7DFFFFGGGGGG>DEEGGGGDEG>CF677DFCF7>D7CCFGGFCE07FFF?BDFGCF<@1?EGD?67:BAF7>
@M03364:276:000000000-BLYN8:1:1101:6660:9182 2:N:0:1
GGACTACTGGGGTATCTAATCCTGTTTGCTACCCATGCTTTCGAGCCTCAGCGTCAGTTACAGACCAGACAGCCGCCTTCGCCACTGGTGTTCTTCCATATATCTACGCATTTCACCGCTACACATGGAGTTCCACTGTCCTCTTCTGCACTCAAGTTTCCCAGTTTCCGATGCACTTCTTCGGTTGAGCCGAAGGCTTTCACATCAGACTTAAGAAACCGCCTGCGCTCGCTTTACGCCCAATAAATCCG
+
CCCCCGGGDFFGGCFFGFGFGDGGGGGGGGFGFGGGGFGFDFFGGCGGGGGC:CEGGGGGGGGGG@EDFCFDFCFECFCFFGDGG@E@FFGG99CCFGGGFCGGGGGFGGGGGGGGGGGGG::E9:<?EGGFFCFGFGGGGFBDDFDEFGGDGGCF@D,>EFFFFGGAEGGGGGGGGGF,@BF6FEE?DFGGE:E+,8DFFFDFB?CFCF52DBFGGGG7?E5>=F@)8?>ECFFEF0EGEE1)67@5:;9
@M03364:276:000000000-BLYN8:1:1101:9077:9183 2:N:0:1
GGACTACTGGGGTTTCTAATCCTGTTTGCTACCCATGCTTTCGAGCCTCAGCGTCAGTTACAGACCAGACAGCCGCCTTCGCCACTGGTGTTCTTCCATATATCTACGCATTTCACCGCTACACATGGAGTTCCACTGTCCTCTTCTGCACTCAAGTTTCCCAGTTTCCGATGCACTTCTTCGGTTGAGCCGAAGGCTTTCACATCAGACTTAAGAAACCGCCTGCGCTCGCTTTACGCCCAATAAATCCG
+
CCCCCGGGGGGGGGGGGGGGGGGGGGGGGGGGGGGGGGGGGGGGGGGGGGGFGGGGGGGGGGGGGGGGGGGGGGGGGGGGGGGGGGGGGGGCGGGGGGGGGGGGGGGGGGGGGGGGGGGGGGGGGGGGGGGGGGGGGGGGGGGGGGGGGGGGGGGCEFGGFGGFFFFGGGEGGGGFFDGGFGGEGG+@EGGEE8C69FFFGGGGFGFGFFGGGGGGFF?CAEFFFFFFFB>EGGG<F@GEGE64*;@?CD9
@M03364:276:000000000-BLYN8:1:1101:20205:9196 2:N:0:1
GGACTACCGGGGTTTCTAATCCTGTTTGCTCCCCACGCTTTCGCACCTGAGCGTCAGTCTTTGTCCAGGGGGCCGCCTTCGCCACCGGTATTCCTCCAGATCTCTACGCATTTCACCGCTACACCTGGAATTCTACCCCCCTCTACAAGACTCTAGCTGACCAGTTTCAAATGCAGTTCCCAAGTTAAGCTCGGGGATTTCACATCTGACTTAATCAACCGCCTGCGTGCGCTTTACGCCCAGTAATTCCG
+
CCCCCGGGGGGGGGGGGGGGGGGGGGGGGGGGGGGGGGGGGGGGGGGGGGGFGGGGGGGGGGGGGGGGGGGGGGGGGGGGGGGGGGGGGGGGGGGGGGGFGFFGGADFGGGGGGEGGGGGGGGGGGGGGGG@FGGGDGFGGGGFGGGFGGGGGGGGGGFFGGGGGGFGGCGCDFFEFGGGGG6DGGFGFG?CCEGGGGGGGGGFAFGGGGCG77FGFGGGFDB@?F>B0>BEGGCAF6G:E5:<D7@<GD*
@M03364:276:000000000-BLYN8:1:1101:14099:9204 2:N:0:1
GGACTACTGGGGTTTCTAATCCTGTTTGCTCCCCACGCTTTCGAGCCTCAGTGTCAGTTACAGGCCAGAGAGCCGCTTTCGCCTCCGGTGTTCCTCCATATATATACGCATTTCACCGCTACACATGGAATTCCACTCTCCTCTCCTGCACTCAAGTCTCCCAGTTTCCAATGCACACAATGGTTGAGCCACTGCCTTTTACATCAGACTTAAGACACCACCTGCGCTCGCTTTACGCCCAATAAATCCGG
+
CCCCCGGGDGGC:@FDFCFFGGGDEGFGGGFCFFGFGGG@FGGDGDGCFFEF9F,C@EFFF9,;FFGFGGFE?FEG>:FFDFGGGGGG6=CC@EAFAF9EFF;5@EEGGGGGG<FEFEEGFGGGF,<EBFC=FF9FFC=@EGF=6EEGGEGCGGF?,@DA>DCEF=,;EC,@,BDFGGG6=D?FFCGFCGF61@>DFECCEFEE687>*;2=+D7*;FFC>E?6:>2?AF4BC7B=B?GC=)56CFFE6:>
@M03364:276:000000000-BLYN8:1:1101:24872:9206 2:N:0:1
GGACTACACGGGTTTCTAATCCTGTTTGCTCCCCACGCTTTCGAGCCTCAGCGTCAGTTACAGACCAGAGAGCCGCCTTCGCCACTGGTGTTCCTCCATATATCTACGCATTTCACCGCTACACATGGAATTCCACTCTCCTCTTCTGCACTCAAGTCTCCCAGTTTCCAATGACCCTCCCCGGTTGAGCCGGGGGCTTTCACATCAGACTTAAGAAACCGCCTGCGCTCGCTTTACGCCCAATAAATCCG
+
CCCCCGGGFGGGGGGGGGGGGGGGGGGGGGGGGGGGGGGGGGGGGGGGGGGGGGDGGGGGGGGGGGGGGGGGGGGGGGGGGGGGGGGGF@FGFEFGFGGGGGGGGGGGE@FGGGDFG@FGGGGGGGFGFCFGEEEGDF9FEEGGGGGGGAEGGGFGEBEDFF?FAD9@DFAGF9AFCE6>8EGGGGCCEGGCDCEGGGGGGFGF>FGGGCDF@7+3C<F6>D>@;)1>2>@EGGGF=:EGE@?>*7*4C79
@M03364:276:000000000-BLYN8:1:1101:19251:9215 2:N:0:1
GGACTACAAGGGTATCTAATCCTGTTTGCTACCCATGCTTTCGAGCCTCAGCGTCAGTTACAGACCAGACAGCCGCCTTCGCCACTGGTGTTCTTCCATATATCTACGCATTTCACCGCTACACATGGAGTTCCACTGTCCTCTTCTGCACTCAAGTTTCCCAGTTTCCGATGCACTTCTTCGGTTGAGCCGAAGGCTTTCACATCAGACTTAAGAAACCGCCTGCGCTCGCTTTACGCCCAATAAATCCG
+
CCCCCGGGGGGGGGFGGGGGGGGGGGGGGGCGGGGGGGGGFGGGGGGG@FGFGFGGGGGGGGGGGDFGGGGGGGGGGGGGGGGGGGGGGGGGGGGGGGGGGGGGGGGGGGG7ADFGGGGEGGGGFFGGFGGGGGGGFFGGGGGFDGGGGGGGGGGGEFFGGFGGGGGGFGGGGGGCFGGGCDFCFGGCDCDCEDGGGGGGGGGGFGGGGGGFFFGFFGGGDC4=DFFFFE;BGFGEA;GGGADFGGF?FG:
@M03364:276:000000000-BLYN8:1:1101:5367:9223 2:N:0:1
GGACTACACGGGTTTCTAATCCTGTTTGCTCCCCACGCTTTCGCACCTGAGCGTCAGTCTTTGTCCAGGGGGCCGCCTTCGCCACCGGTATTCCTCCACATCTCTACGCATTTCACCGCTACACATGGAATTCTACCCCCCTCTACAAGACTCTAGCTGACCAGTATCAGATGCAATTCCCGGGTTAAGCCCGGGGATTTCACATCTGACTCAATCAACCGCCTGCGTGCGCTTTACGCCCAGTAATTCCG
+
CCCCCGGFFGGGG>FGGGFGGGFGGGGGGGFGGGGGGGGGGGGGGGGGGGGGGGGGEFFGGGFGGGGGGGGGGGGGEGGGGGGGGFGG>=FGGGFGGFGGFGGGGGGGFF7B<<?FFGGGGGGF9FECCFFGGCFDGC?EGGGF9F,>@FGGG,=DFAFGGGGGGGGFDF9;<33<793;A:B8FCFGGGEFEE:E558<FFGCFFCGGGGF6F:>6CF=BEF;;F>51>>>D<5:7:EGG3(/:C6:>76
@M03364:276:000000000-BLYN8:1:1101:19345:9227 2:N:0:1
GGACTACTGGGGTTTCTAATCCTGTTTGCTCCCCACGCTTTCGAGCCTCAGTGTCAGTTACAGGCCAGAGAGCCGCTTTCGCCTCCGGTGTTCCTCCATATATCTACGCATTTCACCGCTACACATGGAATTCCACTCTCCTCTCCTGCACTCAAGTCTCCCAGTTTCCAATGCACACAATGGTTGAGCCACTGCCTTTTACATCAGACTTAAGAAACCACCTGCGCTCGCTTTACGCCCAATAAATCCGG
+
CCCCCGGGGGGGGGGGGGGGGGGGGGGGGGDGGGGGGGGGGGGGGGGGGGGGGGGGGGGGGGGGGGGGGGGGGGGGGGGGGGGGGGFGGGGGGGGGGGGGGGGGGGGGGGGGGGGGGGGDGGGG@FFFFFFGGGGGGCFGGGGGGGGGGGGGGF@FGCFG9DFGGFGGGGGFGGGGGGCGFGFGG>EFEGGGGGGGGGGFGGGGFGGGGFFCGCFGGGGGFGFFDE2?AFFFGGGCD=GGGFFFGF6CFGD
@M03364:276:000000000-BLYN8:1:1101:18369:9242 2:N:0:1
GGACTACCGGGGTTTCTAATCCTGTTTGCTCCCCACGCTTTCGCACCTGAGCGTCAGTCTTTGTCCAGGGGGCAGCCTTCGCCACCGGTATTCTTCCAGATCTCTACGCATTTCACCGCTACACCTGGAATTCTACCCCCCTCTACAATACTCTAGACTGCCAGTTTCGACTGCAGTTCCCAGGTTGAGCCCGGGGATTTCACATCAGACTTGACACACCGCCTGCGTGCGCTTTACGCCCAGTAATTCCG
+
CCCCCFG8CEEGGGGGGGGFGFGGGGGGAF,CFEGE+CFGGGG>@FBEEEGCFGGGGG9CEFFFGGGGGEDCF+8CFGGGDG,CBFDD>:BFF<;F<,CFGFGCFG<FFGGDGGGGGGGEDGGGC8=FDFFFFFFFA,+8B=+==DD9,=DFFEF7,@;,D8FFF;EF5C*>CC;FFFFEFG6>:::?FD8*;*4**=C9FDFDC;+07DG77:C+**=C>EB2<A>@BDB3C<F271E5CFFFC>6>CC*
@M03364:276:000000000-BLYN8:1:1101:14424:9250 2:N:0:1
GGACTACCAGGGTTTCTAATCCTGTTTGCTCCCCACGCTTTCGAGCCTCAGCGTCAGTTACAGCCCAGAGAGCCGCCTTCGCCACTGGTGTTCCTCCATATCTCTACGCATTTCACCGCTACACATGGAATTCCACTCGCCTCTTCTGCACTCAAGTCTCCCAGTTTCCAATGACCCTCCCCGGTTGAGCCGGGGGCTTTCACATCAGACTTAAGACACCGCCTGCGCTCGCTTTACGCCCAATAAATCCG
+
@CCCCEGFCGCEGCFGAFGGGGGGGGGGGFF<FGGGDEFGFFF,CFFGCCEGEGGGGGG9CE9,CFFEF8E:CEEFGGGGCGGDE=EFGFFFGGFGF?AFEEFGGGGFGCFDGGGGFGGD:FFC>F=EFGFGFE,C44++=44=,4@D;@BFGFEF,DA>DGGDF=DE,@3=F,3=DFGGGGGGEE8C,@E*@CE=C8:,CGCCBGFFGGCDCCF+*2*=>GB;2;;F>B@D3CCAFFGGGB(>*2/<FG<
@M03364:276:000000000-BLYN8:1:1101:7212:9252 2:N:0:1
GGACTACACGGGTTTCTAATCCTGTTTGCTCCCCACGCTTTCGAGCCTCAGCGTCAGTTACAGACCAGAGAGCCGCCTTCGCCACTGGTGTTCCTCCATATATCTACGCATTTCACCGCTACACATGGAATTCCACTCTCCTCTCCTGCACTCAAGTCTCCCAGTTTCCAATGCACACAATGGTTGAGCCACTGCCTTTTACATCAGACTTAAGAAACCACCTGCGCTCGCTTTACGCCCAATAAATCCGG
+
CCCCCGGGGGGGGGGGGGGGGGGGGGGGGGGGGGGGGGGGGGGGGGGGGGGGGGGGGGGGGGGGGGGGGGGGGGGGGGGGGGGGGGGGFGGGGGGGGGGGGGGGGGGGGGDGGGGGGGGGGGGGGGGGFFCGDFGGGGGGGGGGGGGGGFGDFFDGGGGGAF?FGGGGGG>FFGGGADE?GGFDFEGCFDFGGGGGGFGG7CGGFGG7FFDF>CCGGF>FFGFFBE5/8;D>487>D?GCGFFFGFFFGC9
@M03364:276:000000000-BLYN8:1:1101:25199:9260 2:N:0:1
GGACTACACGGGTTTCTAATCCGGTTTGCTCCCCACGCTTTCGAGCCTCAGTGTCAGTTACAGGCCAGAGAGCCGCTTTCGCTTCCGGTGTTCCTCCATATATCTACGCATTTCACCGCTACACATGGAATTCCACTCTCCTCGCCTGCACTCAAGTCTCCCAGTTTCCAATGTACACAATGGTTGAGCGCATGCCTTTTACACCAGACTTAATAAACCACCTGCGCTCGCTTTACGCTCAATATATCCGG
+
AA-A,@,<FEFF@,BEFE@AF9+68@,@@6C;CFGGD@@@,,CFFGGF@@<C<EEFFGGFGFCFF7AC<F<,,FCCF>@E:C,9BFGDC@?@E9,<FGGDAF9,EFGGGCC=FAECFDE+4>=,>=,AEC<,EF;9=EEFB9D6@8CB,6>+,,36CFDE9=,@=EDEFE=BF,,EEGF69F,@FE8CG****5B6F,@,?7,?AFFFDF>88++522=:AG62>)2?=>3>D*+)8(***/9A++1);D2
@M03364:276:000000000-BLYN8:1:1101:8796:9265 2:N:0:1
GGACTACACGGGTTTCTAATCCTGTTTGCTCCCCACGCTTTCGCACCTGAGCGTCAGTCTTTGTCCAGGGGGCCGCCTTCGCCACCGGTATTCCTCCAGATCTCTACGCATTTCACCGCTACACATGGAATTCTACCCCCCTCTACAAGACTCTAGCTGACCAGTTTCAAATGCAGTTCCCAAGTTAAGCTCGGGGATTTCACATCTGACTTAATCAACCGCCTGCGTGCGCTTTACGCCCAGTAATTCCG
+
CCCCCGGGGGGGGDDAFGGGGGGGGGGFGGGGGGGGGGGGGGGGGGGGGFGEGGCFGGGGGEGGFFGGCGDGGEFFFDGGGDFGGGGG@FEFGGGFFGDG9FGDEFGFDEECAAAFFGEEGGGGFFFADFGFGGGG9DG7EEEDFCF?F6BFGGCF9>FGGBCGGGGF;EE9FF7FGGGDGFE8FCGGGG9>=CEC=EFGFGC>B*::CGGGFD>FFC865EAD;F6E@DFEGDGFFB*:E5:F>FFACD9
@M03364:276:000000000-BLYN8:1:1101:19366:9266 2:N:0:1
GGACTACCCGGGTTTCTAATCCTGTTTGCTCCCCACGCTTTCGAGCCTCAGTGTCAGTTACAGGCCAGAGAGCCGCTTTCGCCTCCGGTGTTCCTCCATATATCTACGCATTTCACCGCTACACATGGAATTCCACTCTCCTCTCCTGCACTCAAGTCTCCCAGTTTCCAATGCACACAATGGTTGAGCCACTGCCTTTTACATCAGACTTAAGAAACCACCTGCGCTCGCTTTACGCCCAATCAATCCGG
+
CCCCCGGGGGGGGGGGGGGGGGGGGGGGGGGGGGGGGGGGGGGGGGGGGGGGGGGGGGGGGGGGGGGGEGGGGGGGCGGGGGGGGGGGGGGGGGGGGGGGGGGGGGGGGGGGGGGGGGGDGGGGGGGGFFGGGGGGGGFGFGGGGGGGGGGGGGGGGGGGGGGGGGGGGGGGGGGGGGEFGFGGGDGFGGGGFFGGGGGGFGGGFCG9DFGGGGG7CDGGFGABDD9AF>8?FGGEFFGGGA;);CCECDD
@M03364:276:000000000-BLYN8:1:1101:2454:9267 2:N:0:1
GGACTACTGGGGTTTCTAATCCTGTTTGCTCCCCACGCTTTCGAGCCTCAGTGTCAGTTACAGGCCAGAGAGCCGCTTTCGCCTCCGGTGTTCCTCCATATATCTACGCATTTCACCGCTACACATTGAATTCCACTCTCCTCTCCTGCACTCAAGTCTCCCAGTTTCCAATGCACACAATGGTTGAGCCACTGCCTTTTACATCAGACTTAAGAAACCACCTGCGCTCGCTTTACGCCCAATAAATCCGG
+
CCCCCGGGGGGGGGGGGGGGGGGGGGGGGGGGGGGGGGGGGGGGGGGGGGGGGGGGGGGGGGGGGGGGGCGGGGGGGGFGGGGGGGGGGGGGGGGGGGGGGGGGGGDGFGGGGGGFGCEGGGGGGG,FEEFFGGFGGGGGGFGGGGGGGGDGFGGGFGFDGGGGGGGGGFFGFGFAFGG8AFFFAE??6CFGGGFGGGGGGGGGFCG9CCGFGGGGGGGF5?AFF>9:>AEEFGGFBDECGFFFC>CEDD9
@M03364:276:000000000-BLYN8:1:1101:14756:9296 2:N:0:1
GGACTACAGGGGTTTCTAATCCTGTTTGCTCCCCACGCTTTCGAGCCTCAGCGTCAGTTACAGACCAGAGAGCCGCCTTCGCCACTGGTGTTCCTCCATATATCTACGCATTTCACCGCTACACATGGAATTCCACTCTCCTCTTCTGCACTCAAGTCTCCCAGTTTCCAATGCACACAATGGTTGAGCCACTGCCTTTTACATCAGACTTAAGAAACAACCTGCGCTCGCTTTACGCCCAATAAATCCGG
+
CCCCCGGGGGGGGGGGGGGGGGGGGGGGGGGGGGGGGGGGGGGGGGGGGGGGGGGGGGGGGGGGGGGGGGGGGGGGGGGGGGGGGGGGGGGGGGGGGGGGGGGGGGGGCGGGGGGGGGGGGGGGFDGGGGGGGGGGGGGGGGGG9EEDFFGGGGFGFGGGGGGGGGGGGGGGGGGGGGGGGGFGGDFFGCFF?E9FFFGGCGFFFCC5ADC8DFFGG>,19?A:B>499ABDGFGCBFG7EFFF7>;)*)2
@M03364:276:000000000-BLYN8:1:1101:22985:9304 2:N:0:1
GGACTACTGGGGTTTCTAATCCTGTTTGCTCCCCACGCTTTCGCACCTGAGCGTCAGTCTTTGTCCAGGGGGCCGCCTTCGCCACCGGTATTCCTCCAGATCTCTACGCATTTCACCGCTACACCTGGAATTCTACCCCCCTCTACAAGACTCTAGCTGACCAGTTTCAAATGCAGTTCCCAAGTTAAGCTCGGGGATTTCACATCTGACTTAATCAACCGCCTGCGTGCGCTTTACGCCCAGTAATTCCT
+
CCCCCGGGGGGGGGGGGGGGGGGGGGGGGGGGGGGGGGGGGGGGGGGGGGGGGGGGGGGGGGGGGGGGGGGGGGGGGGGGGGGGGGDGGGGGGGGGGGGGGGGGFCGGGGGGGGGGGGGGGGGGGGGGGGGGGGGGGGGGGGGGGGGFFFGGGGGGGGGGGGGGGGGGGFGCFFGFFGGGFG?ECGGGFGCFGGGGGGGGGFFCFGG=FGGDGGGGGGGGDGFFDF;DDFFFGGF6F?G8ED?F7FFBFF*
@M03364:276:000000000-BLYN8:1:1101:10300:9304 2:N:0:1
GGACTACCGGGGTTTCTAATCCTGTTTGCTCCCCACGCTTTCGCGCCTCAGTGTCAGTTACAGGCCAGAGAGCCGCTTTCGCCTCCGGTGTTCCTCCATATATCTACGCATTTCACCGCTACACATGGAATTCCACTCTCCTCTCCTGCACTCAAGTCTCCCAGTTTCCAATGCACACACTGGTTGAGCCACTGCCTTTTACATCAGACTTAAGGAAACGCCTGACCTCGCTTTACGCCCAATAAATCCGG
+
<CCCCFFC+@@FCCFGCEFFC<FEFCFGFGGGGGGBBFGEFGG::FB@FFF<FFGEEFFDEDG8<B@FCFFFGGGG+BDDFCF@FFFFFEGGGFDGGGGFGFFGGGAF=@FEGGFGFFGDFCDE9FGGBE?AAAFG,83BDFFG,D9D3,@8D?@F9DEGF@=DGGGGGG9BFGG9<CC+@>,5=BC?C73D9,@,@@BF7;,=ACF44*5=8C*@**445CF9-)0=7B>):3@93(CE5816>FFC<C<
@M03364:276:000000000-BLYN8:1:1101:20947:9318 2:N:0:1
GGACTACCAGGGTATCTAATCCTGTTTGCTCCCCACGCTTTCGCACCTGAGCGTCAGTCTTTGTCCAGGGGGCCGCCTTCGCCACCGGTATTCCTCCAGATCTCTACGCATTTCACCGCTACACCTGGAATTCTACCCCCCTCTACGAGACTCTAGCTTGCCAGTTTCAAATGCAGTTCCCAGGTTGAGCCCGGGGATTTCACATCTGACTTAACAAACCGCCTGCGTGCGCTTTACGCCCAGTAATTCCG
+
CCCCCGGGGGGGGGGGGGGFGGGGGGGGGGGFGGGGGGGGGGGGGGGGGGGGGGGGGGGGGGGGGFGGGGGGGGGGGGGGGGGGGCFGGGGGGGGGGGGGGGGGGGGGGGGDFGGGGGGGGGGGGGGGGGGGGGGGGGGGGGGFGGGGG6EGGGGGGGGGGGGGGGGGGGGGG9AGGGGGGGGGFFCFGFGF>GECGE?FFGGGFC@DCDFGGDGGGGGGEDA;?FFEFEEFDD3:FBEGEFBFFGFAFF2
@M03364:276:000000000-BLYN8:1:1101:28069:9319 2:N:0:1
GGACTACTAGGGTATCTAATCCTGTTTGCTACCCATGCTTTCGAGCCTCAGCGTCAGTTACAGACCAGACAGCCGCCTTCGCCACTGGTGTTCTTCCATATATCTACGCATTTCACCGCTACACATGGAGTTCCACTGTCCTCTTCTGCACTCAAGTTTCCCAGTTTCCGATGCACTTCTTCGGTTGAGCCGAAGGCTTTCACATCAGACTTAAGAAACCGCCTGCGCTCGCTTTACGCCCAATAAATCCG
+
CCCCCGGFFGGGGGGGGGFGGGGGGGGCFGFGFGGFGGEFGGGGGGGGGGGGGGGGGCFGGGGAGGFFGDGFFGGGGGGGGGGGEGGFF<FGGDFG<FFGFCFFFCFGGGGGGGGGF7FGGDGGGGGEGGGGAFGA>8EGGGGG9=EFGFGFFF?F6@DFFFGFFFF9@==EGGFADGGFGCFGEEEC8EF87CCGGFG6=E:@@GF5>CFGGFG+=*59@E4=@F)4>DFDGG:>B?G*5;?FGG=CG<:
@M03364:276:000000000-BLYN8:1:1101:16238:9330 2:N:0:1
GGACTACACGGGTTTCTAATCCTGTTTGCTCCCCACGCTTTCGCACCTGAGCGTCAGTCTTTGTCCAGGGGGCCGCCTTCGCCACCGGTATTCCTCCACATCTCTACGCATTTCACCGCTACACATGGAATTCCACTCTCCTCTTCTGCACTCAAGTCTCCCAGTTTCCAATGACCCTCCCCGGTTGAGCCGGGGGCTTTCACATCAGACTTAAGAAACCGCCTGCGCTCGCTTTACGCCCAATAAATCCG
+
CCCCCGGGGGGGGGGGGGGGGGGGGGGGGGGGFGGGGGGGGGGGGGGGFGGGGGGGGGGGGGGGGGGGGGGGGGGGGGGGGGGGGGGGGGGGGGGGGGGGGGFGGGGGGGGGGGGGGGGGDCFEGGGGFFFGGGGGGGGGGGGGGDFGGGGGGG,EFFGGGGGGGGGGGGGC7FFGGGGGCBE5FEGCFGGGE8CEGGGGG>FGFGGG4CC7CFGGFGGCEEF0(0(545>:<*9:F<EGGB:FGDF<7C9
@M03364:276:000000000-BLYN8:1:1101:11688:9367 2:N:0:1
GGACTACAGGGGTTTCTAATCCTGTTCGCTCCCCACGCTTTCGAGCCTCAGCGTCAGTTACAGACCAGAGAGCCGCTTTCGCCACCGGTGTTCCTCCATATATCTACGCATTTCACCGCTACACATGGAATTCCACTCTCCCCTTCTGCACTCAAGTTGTACAGTTTCCAAAGCACACAATGGTTAAGCCACTGCCTTTTACTTCAGACTTAAGAAACCACCTGCGCTCGCTTTACGCCCAATAAATCCGG
+
CCCCCGGGFGGGGGGGGGGGGGGGGGGGGGGGGGGDGGGGGGGGGGGGGGGGGGGGGGGGG9FGGGGGGFGGGGGGEGGGGGGGEGGGGGECFFGGGGGGGGGGGGGGGGGGFFGGGGGGGGGGGGGGFAFGGCGGFGGGD8EFDFGAFG8+@>FGGGGGGGGC<DFFGGGGG8EF?FGFCGGGF,<7CCFGEDFE9EGGF>2989=75*=@F7=+9*<7>>FEFEF4@AEEFGDE><G7:>;AGGFECC9
@M03364:276:000000000-BLYN8:1:1101:3176:9376 2:N:0:1
GGACTACTCGGGTTTCTAATCCTGTTTGCTCCCCACGCTTTCGCACCTGAGCGTCAGTCTTTGTCCAGGGGGCCGCCTTCGCCACCGGTATTCCTCCAGATCTCTACGCATTTCACCGCTACACCTGGAATTCTACCCCCCTCTACAAGACTCTAGCTGACCAGTTTCAAATGCAGTTCCCAAGTTAAGCTCGGGGATTTCACATCTGACTTAATCAACCGCCTGCGTGCGCTTTACGCCCAGTAATTCCG
+
CCCCC@F9DEE@F@FFGGGGGGGGGGGFFCFEFEFGEEEGGGGGGGGGGGGG@FGGGFGGGGGFGGGGGGGGGGGGGGGGGG:FCFGGGGFFFGGFEFFEGGG9F9FEGGG:EFFGGGCGGGGGEFGCFFFGGGGGGGGCEGGGGGGG9:FGFGGFGF,@BCFEGF>9EF9FGCAAC7EFGFGFGEGEEC?FEGGGGGG?FCFGFGDGGC+=>:CCD0C*:C>D157E<B))C9F<FFGGGFFFFG?<CFC
@M03364:276:000000000-BLYN8:1:1101:26707:9378 2:N:0:1
GGACTACTAGGGTTTCTAATCCTGTTTGCTCCCCACGCTTTCGAGCCTCAGCGTCAGTTACAGACCAGAGAGCCGCCTTCGCCACTGGTGTTCCTCCATATATCTACGCATTTCACCGCTACACATGGAATTCCACTCTCCTCTTCTGCACTCAAGTCTCCCAGTTTCCAATTACCCTCCCCGGTTGAGCCTGGGGCTTTCACATCAGACTTAAGAAACCGCCTGCGCTCGCTTTACTCCCAATACATCCG
+
-ACCCGGGGGGGGGGGGFCGGGGGGGGGGGGGGGGGGGGGGGGF@CFGFGFGDGGE7FEFFFGGGF,CFG8FFGCGGGGGFGGGGG8@FEFGGGGFDEGFGG9FGGGGGFFGGGGGGCGGGGGGCFGCF@FFCFFGGGGGGGGGFFFGFGGGGBEFGC,38B8DGGGGGG9,,799@,@8CEEEGDCDFGG,AE6CEGF@FCGGFG7C7CCGG+=@>CEF*@?=()6?/6)2C5DEF5EG=F(0;*/<F>*
@M03364:276:000000000-BLYN8:1:1101:22392:9390 2:N:0:1
GGACTACTAGGGTTTCTAATCCTGTTTGCTCCCCACGCTTTCGCACCTGAGCGTCAGTCTTTGTCCAGGGGGCCGCCTTCGCCACCGGTATTCCTCCAGATCTCTACGCATTTCACCGCTACACCTGGAATTCTACCCCCCTCTACAAGACTCTAGCTTGCCAGTTTCAAATGCAGTTCCCAAGTTAAGCTCGGGGATTTCACATCTGACTTAACAAACCGCCTGCGTGCGCTTTACGCCCAGTAATTCCG
+
CCCCCGGGFGGGGGGGGGFGGGGGGGGGGGGGGGGGGGGGGGGGGGGGGGGGGGGGGGGGGGGGGGGGGGCGGGGGGGGGGGGGGGGGGGGGGGGGGGGGFGGGGGGGGGGGGGGGGGGGGGGGGGGGGGGGGFGGGGFGGGGFGGGGGGGCE9FGGGGGGGGGGCFGGGGGGGGFFGEFEFGGGGGCGFDFGGGDEGCF>FGGFGGCFGFGFFGGGFGFAEE?DF>DFB)=GDGFFFGGE3:FGGFAGGC
@M03364:276:000000000-BLYN8:1:1101:22231:9399 2:N:0:1
GGACTACTGGGGTTTCTAATCCTGTTTGCTACCCATGCTTTCGAGCCTCAGCGTCAGTTACAGACCAGACAGCCGCCTTCGCCACTGGTGTTCTTCCATATATCTACGCATTTCACCGCTACACATGGAGTTCCACTGTCCTCTTCTGCACTCAAGTTTCCCAGTTTCCGATGCACTTCTTCGGTTGAGCCGAAGGCTTTCACATCAGACTTAAGAAACCGCCTGCGCTCGCTTTACGCCCAGTAATTCCG
+
CCCCCGGGGGFGGGGGGGGGGFFGGGGGGGGGFGGGGGGGGGGGGGGGFGGGGGGGDCFGGGGGGGGGFGGGGGGGGGGGGG:FEGGGCF=FGDFFGGFGGGGGGG<FGGGGGGFFGGGGGGFEFFF,B<FFFGGFGGFFGG;DGGGGGC@D8D,@AFGGGGGGGGFFGGGD669DDFGGGGGGGGE8EGGG78+89DFGGDGGFGGFF5CFC+DFFDGF>E?@BA9>=>)8DFFFFF5CED<877@EGG4
@M03364:276:000000000-BLYN8:1:1101:13570:9405 2:N:0:1
GGACTACTGGGGTTTCTAATCCTGTTTGCTCCCCACGCTTTCGCACCTGAGCGTCAGTCTTCGTCCAGGGGGCCGCCTTCGCCACCGGTATTCCTCCAGATCTCTACGCATTTCACCGCTACACCTGGAATTCTACCCCCCTCTACGAGACTCTAGCTTGCCAGTTTCAAATGCAGTTCCCAGGTTGAGCCCGGGGATTTCACATCTGACTTAACAAACCGCCTGCGTGCGCTTTACGCCCAGTAATTCCG
+
CCCCCGGGGGGGGGGGGGGGGGGGGGGGGGGGGGGGGGGGGGGGGGGGGGGGGGGGGGGGGGGGGGGGGGGGGGGGGGGGGGGGGGGGGGGFGGGGGGGGGGGGGGGGGDEFGGAFGGGGGGGGGGGGGGGGGGGGFG6FGGGGGGGG8CECFGGGGFG8ECFGGFFCFGEGG;DFGGFGCGGGG98FGGGGGGGGCBC6:FGDF6:CFGFCCD>F>DF=::><DF>DFB@EGGG)96EGE@:@FCF2*>7
@M03364:276:000000000-BLYN8:1:1101:19408:9406 2:N:0:1
GGACTACCGGGGTATCTAATCCTGTTTGCTCCCCACGCTTTCGCACCTGAGCGTCAGTCTTTGTCCAGGGGGCCGCCTTCGCCACCGGTATTCCTCCAGATCTCTACGCATTTCACCGCTACACCTGGAATTCTACCCCCCTCTACAAGACTCTAGCTTGCCAGTTTCAAATGCAGTTCCCAAGTTAAGCTCGGGGATTTCACATCTGACTTAATCAACCTCCTGCGTGCGCTTTACGCCCAGTAATTCCG
+
CCCCCGGGGGGGGGGGGGGGGGGGGGGGGGGGGGGGGGGGGGGGGGGGGGGGGGGGGGGGGGGGGGGGGDGGGGGGGGGGGGFGGGGGGGGGGGGGFGGGGGGGGGGGGGGGGGGGGGGGGGGD@FGGGGGGGGGGGGGDGGGGFFFFGGGGGGDFGGGGGGGGFG9FFFFGGGGGGGGGGGFGGGGGGFCFGGGEEGGFGGGGFGGGFGGGGD@@FGGD;FF@FFFD0>D@DG54@BCGG>8FGD?BGG6
@M03364:276:000000000-BLYN8:1:1101:21296:9408 2:N:0:1
GGACTACTCGGGTTTCTAATCCTGTTTGCTCCCCACGCTTTCGCACCTGAGCGTCAGTCTTTGTCCAGGGGGCCGCCTTCGCCACCGGTATTCCTCCACATCTCTACGCATTTCACCGCTACACATGGAATTCTACCACCCTCTACAAGACTCTAGCTGACCAGTATCAGATGCAATTCCCGGGTTAAGCCCGGGGATTTCACATCTGACTCAATCAACCGCCTGCGTGCGCTTTACGCCCAGTAATTCCG
+
CCCCCGFGEFEEGGGFGFGFGDGGGGGGGGGGGGGCFGGGGGGGCGGGGGFFGGGGDGGDEGGGGGGGDC>FEGGGGGGGGDGEG,CCFCF?FDEGGEFGGGGFGGGGGGGGGGGFGGGGEGGDFGGGGGGGGGGGG,6@E8DF@FFF9DF=DDFFDGD9DGGGGGFGGGCFCFGGGAFGFEGEGGGG7;>4*@CEGGFGFFF>FGGGGGGGGFFDDFGC5EA?3.68,8BFGDFFF<GGCE??7C44DG<
@M03364:276:000000000-BLYN8:1:1101:21237:9413 2:N:0:1
GGACTACTCGGGTATCTAATCCTGTTTGCTCCCCACGCTTTCGCACCTGAGCGTCAGTCTTTGTCCAGGGGGCCGCCTTCGCCACCGGTATTCCTCCAGATCTCTACGCATTTCACCGCTACACCTGGAATTCTACCCCCCTCTACAAGACTCTAGCTGACCAGTTTCAAATGCAGTTCCCAAGTTAAGCTCGGGGATTTCACATCTGACTTAATCAACCGCCTGCGTGCGCTTTACGCCCAGTAATTCCG
+
CCCCCGGGGGGGGGGGGGGGGGGGGGGGGGGGGGGGGGGGGGGGGGGGGGGGGGGGGFFGGGGGGGGGGGGGGGGGGEGGGGGGGGGDEGGGGFGGGFGGGGGFFGGGGEEGGGGGGGGGGGGGGGGGGGGGGGGGG8CFGGGGGGDGFGGFGGGGGGGGGGGGFGGGEEFGGGGGGGGGGF?GGGCCFFFCE>EE5*:EFFFDAFFGFGFGGGGGGGGGFGF;;59E?FBFDGGBFBGGEDBFGGFFDG*
@M03364:276:000000000-BLYN8:1:1101:13391:9418 2:N:0:1
GGACTACTCGGGTTTCTAATCCTGTTTGCTACCCATGCTTTCGAGCCTCAGCGTCAGTTACAGACCAGACAGCCGCCTTCGCCACTGGTGTTCTTCCATATATCTACGCATTTCACCGCTACACATGGAGTTCCACTGTCCTCTTCTGCACTCAAGTTTCCCAGTTTCCGATGCACTTCTTCGGTTGAGCCGAAGGCTTTCACATCAGACTTAAGAAACCGCCTGCGCTCGCTTTACGCCCAATAAATCCG
+
CCCCCGGGGGGGGGGGGGGGGGGGGGGGGGGGGGGGGGGGGGGGGGGGGGGGGGGGGGGGGGGGGFGGGGGGGGGGGGGGGGGGGGGGFGGGGGGGGGGGGGGGGGGGGGGGGGGGGGGGDGGGGGGGGGGGGGGGGGGGGGFFGGFGGGGGGFCFFGGGGGFGGGGGGDEGGGGGGGFGGGGGGGGFGGGGGDEC6FGFFGGFF>FGGGGGGGDFGGGGEGFFFFFB>FFFDCDCA;EEGFFFGGFFGGG
@M03364:276:000000000-BLYN8:1:1101:9186:9447 2:N:0:1
GGACTACTCGGGGATCTAATCCTGTTTGCTACCCATGCTTTCGAGCCTCAGCGTCAGTTACAGACCAGGCAGCCGCCTTCGCCACTGGTGTTCTTCCATATATCTACGCATTGCACCGCTACACATGGAGTTCCACTGTCCTCTTCTGCACTCAAGTTTCCCAGTTTCCGATGCACTTCTTCGGTTGAGCCGAAGGCTTTCACATCAGACTTAAGAAACCGCCTGCGCTCGCTTTACGCCCAATAAATCCG
+
C@<CC<FGGG7C+@@F<,6CFFFGECEEFFACFGGGGGGGGFG8FGGFFEFGG@@CGGF<FGGEFGGGFGF@FECFGE7FFCF:CCFFFGE:FE>EEGFFGCEGGFFFE7C:,?FFGGGGGGGFFGDFEGFGGG9FFGFGGGFF@EF;,7EFD,@=DA;AC@AB=DFGG8@+@EGG82@,7EF6FCE@7@86+5>:9F,A>CC@;?FCFGCC:8::2;CFBEA=(;>)-:>A7D*7;<EGEA(5*0;CGF5
@M03364:276:000000000-BLYN8:1:1101:17582:9448 2:N:0:1
GGACTACAGGGGTATCTAATCCTGTTTGCTACCCATGCTTTCGAGCCTCAGCGTCAGTTACAGACCAGACAGCCGCCTTCGCCACTGGTGTTCTTCCATATATCTACGCATTTCACCGCTACACATGGAATTCCACTCTCCTCTCCTGCACTCAAGTCTCCCAGTTTCCAATGCACACAATGGTTGAGCCACTGCCTTTTACATCAGACTTAAGAAACCACCTGCGCTCGCTTTACGCCCAATAAATCCGG
+
CCCCCGGGGGGGGGGGGGGGGGGGGGGGGGGGGGGGGGGGGGGGGGGGGGGGGGGGGGGGGGGGGGGGGGGGGGGGGGGGGGGGGGGGGGGGGGGGGGGGGGGGGGGGGGGGGGGGGGGGGGGGGGGGGGGGGFGGGGGGGGGGGGGGGGGGGGGGGGGGGGGGGGGGGGGGGGGGGGG?EGGGGDGGGGGGGGGGGGGGGGGGFGGDGGFDDFGG>FGGFGFFFFFD99?BGGGFBFGGG4BFFGF5DGD
@M03364:276:000000000-BLYN8:1:1101:18448:9454 2:N:0:1
GGACTACACGGGTTTCTAATCCTGTTTGCTCCCCACGCTTTCGCACCTGAGCGTCAGTCTTTGTCCAGGGGGCCGCCTTCGCCACCGGTATTCCTCCAGATCTCTACGCATTTCACCGCTACACATGGAATTCTACCCCCCTCTACAAGACTCTAGCTGACCAGTATCAGATGCAATTCCCGGGTTAAGCCCGGGGATTTCACATCTGACTCAATCAACCGCCTGCGTGCGCTTTACGCCCAGTAATTCCG
+
CCCCCGGGGGGGGGGGGGGGGGGGGGGGGGGGGGGGGGGGGGGGGGGGGGGGGGGGGGGGGGGGGGGGGDGGGGGGGGGGGGGGGGGGGGGGGGGGGGFEGGGGGGF@FGGGGGGGGCEEFGGGGGFGGGGGGGGGGGGGGGGGGGGGGGGGGFGGGGGGGGGGGGGGFAEGGFF9FGG7EGGGGGGGGGGGGGGGGGGGGGGGFGGGFFGFGGGGFFGGFEFF?FFFFFFFDCC<FBG8=DFF>7?AGG9
@M03364:276:000000000-BLYN8:1:1101:15068:9456 2:N:0:1
GGACTACCAGGGTTTCTAATCCTGTTTGCTCCCCACGCTTTCGAGCCTCAGCGTCAGTTACAGACCAGAGAGCCGCCTTCGCCACTGGTGTTCCTCCATATATCTACGCATTTCACCGCTACACATGGAATTCCACTCTCCTCTTCTGCACTCAAGTCTCCCAGTTTCCAATGACCCTCCCCGGTTGAGCCGGGGGCTTTCACATCAGACTTAAGAAATCGCCTGCGCTCGCTTTACGCCCAATAAATCCG
+
CCCCCGGGGGGGGGGGGGGGGGGGGGGGGGGGGGGGGGGGGGGFGGEFGGGGGG@CFGGGFDGGGGGGGGGGGGGGGGGGGGGGGGGGGGGGGGGGGGGGGGGGGGGGGGGGGGGGGGGGGGGGGGGGEEFGGFGGGFDFGGGGGGDFGGGGGGGGGGGGFCEGC;DGGG,DFFGGGGFEGE>CFGGGGGGGG58>EGGGGGCFFGGGGGFGGG7@DF@F3E3;05.2.2:BDF5)/(;?C5:FFF?2:D5
@M03364:276:000000000-BLYN8:1:1101:11274:9475 2:N:0:1
GGACTACTGGGGTTTCTAATCCTGTTTGCTACCCATGCTTTCGAGCCTCAGCGTCAGTTACAGACCAGACAGCCGCCTTCGCCACTGGTGTTCTTCCATATATCTACGCATTTCACCGCTACACATGGAGTTCCACTGTCCTCTTCTGCACTCAAGTTTCCCAGTTTCCGATGCACTTCTTCGGTTGAGCCGAAGGCTTTCACATCAGACTTAAGAAACCGCCTGCGCTCGCTTTACGCCCAATAAATCCG
+
CCCCCGGGGGGGGGGGGGGGGGGGGGGGGGGGGGGGGGGGGGGGGGGGGGGGGGGGGGGGGGGGGGGGGGGGGGGGGGGGGGGGGGGGGGGGGGGGGGGGGGGGGGGGGGGGGFGGGGGGGGGGGGFGGGGGGGGGGGGGGGGGFGGGGGGGGGGGGGGGGGGGGGGGGEEGGGGGGGGGGGDGGGGGGGGGDGGGGFFGGDEGFGGGGGGGGGGG7?FFEGFFFFFF@BDDDGDCF0CECB;FGGFFGFC
@M03364:276:000000000-BLYN8:1:1101:11089:9479 2:N:0:1
GGACTACTGGGGTTTCTAATCCTGTTTGCTCCCCACGCTTTCGAGCCTCAGTGTCAGTTACAGGCCAGAGAGCCGCTTTCGCCTCCGGTGTTCCTCCATATATCTACGCATTTCACCGCTACACATGGAATTCCACTCTCCTCTCCTGCACTCAAGTCTCCCAGTTTCCAATGACCCTCCCCGGTTGAGCCGGGGGCTTTCACATCAGACTTAAGAAACCGCCTGGGCTCGCTTTACGCCCAATAAATCCG
+
CCCCCGGGGGGGGGGGGGGGGGGGGGGGGGGGGGGGGGGGGGGGGGGGGGGGGGGGGGGGFGGFFCGGFCGGGGGGGEGGGGGDGCFGGGGGGGGGGGGGGGGGGGGGGGGGGGGGGGGGGGGGGFGGGGGGFGFGGGFGGGGG8F9FGGGGGGGDEFCG9=FGFGGGDGGGGEDG@8F6+6=+@BE61DGE5:8::EGGF7<=6;;CCCFGGGCCF*<*)=)(()(2:583CG3:=:EG=@()*:*):CD
@M03364:276:000000000-BLYN8:1:1101:24947:9499 2:N:0:1
GGACTACTGGGGTTTCTAATCCTGTTTGCTCCCCACGCTTTCGCACCTGAGCGTCAGTCTTCGTCCAGGGGGCCGCCTTCGCCACCGGTATTCCTCCAGATCTCTACGCATTTCACCGCTACACCTGGAATTCTACCCCCCTCTACAAGACTCTAGCTGACCAGTTTCAAATGCAGTTCCCAAGTTAAGCCCGGGGATTTCACATCTGACTTAATCAACCTCCTGCGTGCGCTTTACGCCCAGTAATTCCG
+
CCCCCFGGFFGGCFGGFGEAEEFGGGGFGGC<CFGE:FEEGGGGGEGGGGDGDGDGEGGGGGCGGG@EFEGEDCFGGGGGGDFG=EFCFGGFGGG9@EF,AFEGG<FGGGGGGGFFGGEGC7=,@CFCFF<FFDFFD=6F8EGGC=E9;CFCECAEGFD,DFD5CCCFGG9;ABFF9CFGFF,>FFCFG,,4@5CC5EF6F+913>7@+1:;CF7@7CGF6?5=8A103):55DF)0,;EEDF:GDF<C>0
@M03364:276:000000000-BLYN8:1:1101:15331:9513 2:N:0:1
GGACTACAGGGGTTTCTAATCCTGTTTGCTCCCCACGCTTTCGCACCTGAGCGTCAGTCTTTGTCCAGGGGGCCGCCTTCGCCACCGGTATTCCTCCAGATCTCTACGCATTTCACCGCTACACCTGGAATTCTACCCCCCTCTACAAGACTCTAGCTGACCAGTTTCAAATGCAGTTCCCAAGTTAAGCTCGGGGATTTCACATCTGACTTAATCAACCGCCTGCGTGCGCTTTACGCCCAGTAATTCCG
+
CCCCCGGGGGGGGGGGGGGGGGGGGGGGGGGGGGGGGGGGGGGGGFGGGGGGGGGGGGGGGGFGGGGG?FGGGGGGGGGGGGGGGGGGGGGGGGGGGGGFGGGGAFGGGGGGGGGGGGGGFFFDFFGGGFFGGGGGGFGGGDGGGGG9FGEGGGGGGGGGGGGGCEFFGFGCEF;9EFFF9BFEFC@@GDDFGGGGGGF9CGGGFFGCFC8>;CCFGGG*:CD@FF0>(=:>CDGFFBGGDD,7:>@)C:2
@M03364:276:000000000-BLYN8:1:1101:20492:9534 2:N:0:1
GGACTACTGGGGTTTCTAATCCTGTTTGCTACCCATGCTTTCGAGCCTCAGCGTCAGTTACAGACCAGACAGCCGCCTTCGCCACTGGTGTTCTTCCATATATCTACGCATTTCACCGCTACACATGGAGTTCCACTGTCCTCTTCTGCACTCAAGTTTCCCAGTTTCCAATGACCCTCCCCGGTTGAGCCGGGGGCTTTCACATCAGACTTAAGAAACCGCCTGCGCTCGCTTTACGCCCAATAAATCCG
+
CCCCCGGGGGGGGGGGGGGGGGGGGGGGGGGGGGGGGGGGGGGGGGGGGGGGGGGGGFGGGGGGGGGGGGGGGGGGGGGGGGGGGGGGGGGGGGGGGGGFGGGGGGGGGGCGGGGGGGGGGGGGGGGGEFGGFFFGGGGGGGGGGGGGGGGG?FGGGGGGGDFGFGGGDGGGGGFFGGGGGGGGGGGGGGGGGCEGGDGGGGGG8CFGFFGGGG78CFGGFGFFFF0B(:AEGGGCF:GE=5<FGGFAGFC
@M03364:276:000000000-BLYN8:1:1101:4815:9563 2:N:0:1
GGACTACACGGGTTTCTAATCCTGTTTGCTACCCATGCTTTCGAGCCTCAGCGTCAGTTACAGACCAGACAGCCGCCTTCGCCACTGGTGTTCTTCCATATATCTACGCATTTCACCGCTACACATGGAGTTCCACTGTCCTCTTCTGCACTCAAGTTTCCCAGTTTCCGATGCACTTCTTCGGTTGAGCCGAAGGCTTTCACATCAGACTTAAGAAACCGCCTGCGCTCGCTTTACGCCCAATAAATCCG
+
CCCCCGGGGGGGGGGGGGGGGGGGGGGGGGGGGGGGGGFGGGGGGGGGGGFFGFGGGGGGGGGGGGGGGGGGGGGEGGGGGGGGGGGGFGGGGFGGGGGGGGGGGGGGDGEGGGGGGGGGCFGGFGGGCDFGGGGGGFFGGGGF9DFGGGGGFDGG@;FGGGGGGGFG8CC8EGGGGGGGGGGGGGGGGGGE6CEGGGGGGGG>AF8DFGCG7@F8C>FF5C?A@FFE@AFFGGDFFDEGGA?FGGFEGFD
@M03364:276:000000000-BLYN8:1:1101:10070:9618 2:N:0:1
GGACTACCCGGGTTTCTAATCCTGTTTGCTCCCCACGCTTTCGAGCCTCAGCGTCAGTTACAGACCAGAGAGCCGCCTTCGCCACTGGTGTTCCTCCATATATCTACGCATTTCACCGCTACACATGGAATTCCACTCTCCTCTTCTGCACTCAAGTCTCCCAGTTTCCAATGACCCTCCCCGGTTGAGCCGGGGGCTTTCACATCAGACTTAAGAAACCGCCTGCGTTCGCTTTACGCCCAATAAATCCG
+
CCCCCGGGGGGGGGGGGGGGGGGGGGGGGGGGGGGGGGGGGGG<FFGGGGGGGGGGGGE@EFGGGGGGFFFFFGGGGGGGGGGGGGGGGGGGGGGGGGGGG9EFGGGGGGGGGGFGGGEEFGGG=FFFFFFF;?;FFGGGGGGFBFCEFGGGG?EFEDDEGGGGFFFGFFGFF9==8DFGG6C8FCGFGGGGGC5C5E58C>CFFC+CFFDFGGCFGGGGFGAF@FF),0=BGGGA63AECB:@4F7>D49
@M03364:276:000000000-BLYN8:1:1101:26863:9620 2:N:0:1
GGACTACTCGGGTTTCTAATCCTGTTTGCTACCCACGCTTTCGAGCCTCAGCGTCAGTTACAGACCAGAGAGCCGCCTTCGCCACTGGTGTTCCTCCATATATCTACGCATTTCACCGCTACACATGGAATTCCACTCTCCTCTTCTGCACTCAAGTCTCCCAGTATCCAATGACCCTCCCCGGTTGAGCCGGGGGCTTTCACATCAGACTTAATAAATCGCCTGCGCTCGCTTTACCCCCAATAAATCCG
+
CCCCCGGGCFEGGGGGGGGGGGGGGGGGFGGGGGGDEGGGGGGFGGGGGGGGGGGFGGGGEGD@@FFGE8EFG@@FGGGGFG@F@EFGEFGGG<EEE,,EFGGGGDGGGGGGGFGG9FGGGGGGFGBEFFG@FGCC;8=FFGFG,CEGGFCGGFGF;F@D9FGCD,@DAGDGFDD8,AF?CECCGGEGF@E+@5**CGFFFG?:68+8C6?:C7+:+25:>556289>>>>AGCC<B)<E55:FF79>FF3
@M03364:276:000000000-BLYN8:1:1101:24086:9641 2:N:0:1
GGACTACTAGGGTTTCTAATCCTGTTCGCTCCCCACGCTTTCGAGCCTCAGCGTCAGTTACAGACCAGAGAGCCGCTTTCGCCACCGGTGTTCCTCCATATATCTACGCATTTCACCGCTACACATGGAGTTCCACTGTCCTCTTCTGCACTCAAGTTTCCCAGTTTCCGATGCACTTCTTCGGTTGAGCCGAAGGCTTTCACATCAGACTTAAGAAACCGCCTGCGCTCGCTTTACGCCCAATAAATCCG
+
CCCCCGGGGGGGGGGGGGGGGGGGGGGGGGGGGGGGGGGGGGGGGGGGGGGGGGGGGFGGGGGGGGGGFGFCGGGGCFGGGGGGGGGGGGGGGGGGGGGGGGGGGGGGGGGGGGGGGGGGGGGGGGGGGDGGGGCGGCFGGGGGGGGGGGGGGGGGG;CEDGFGGGGGGGGGDEEDFCGGGGGGGGGGGGGGG58>FGGGGGGGF>77CGGGG7DFDC8E>DEFFFFFBFFFGGGF=(=CGFFFGGA<FF3
@M03364:276:000000000-BLYN8:1:1101:8718:9653 2:N:0:1
GGCTACCGGGGTTTCTAATCCTGTTTGCTCCCCACGCTTTCGCACCTGAGCGTCAGTCTTTGTCCAGGGGGCCGCCTTCGCCACCGGTATTCCTCCAGATCTCTACGCATTTCACCGCTACACCTGGAATTCTACCCCCCTCTACAAGACTCTAGCTGACCAGTTTCAAATGCAGTTCCCAAGTTAAGCTCGGGGATTTCACATCTGACTTAATCAACCGCCTGCGTGCGCTTTACGCCCAGTAATTCCG
+
CCCCCGGDDGGGGGGGGGGGGGGGGGGGGGGGGGGGGGGGGEGGEGGFFGGGDFFGGGFGGGGGGCFGGGGGGGGGEDGGGFGGGGGCGGGGFEACEFFGFAFCFFGGGGGGGGFFCCFEGGGGGGGGGGGGGGGGGGGGGGGGGGGG,DECFCEEFGFGCF5EGGGGGFE9CEFGGGGGC6EFCFGGFCFGGGECE8FC>7CCFFF77>FGGCDFGGGDFCA??58)475@DCFBF:8?E:34C:=<FG
@M03364:276:000000000-BLYN8:1:1101:22429:9701 2:N:0:1
GGACTACCGGGGTTTCTAATCCTGTTTGCTCCCCACGCTTTCGAGCCTCAGTGTCAGTTACAGGCCAGAGAGCCGCTTTCGCCTCCGGTGTTCCTCCATATATCTACGCATTTCACCGCTACACATGGAATTCCACTCTCCTCTTCTGCACTCAAGTCTCCCAGTTTCCAATGACCCTCCCCGGTTGAGCCCCTGCCTCTTACATCAGACTGAAGAACCAGCCTGCGCTCGCTTTACGCCCAATAAACCCG
+
@BCCCGGGGGGGGGFFGGDFCFGGFGGGGGGGEGGGGG7FFGGGGGGGGGGGE<FFGGGGAFCGFDC,8FCGGFGEEEFFGFEGGGGGFEGGGGFFGGG9@FGGCFGGGCCGGGEEGE76FFEF?FGGFF,FF,4:EEDFF8??@D,,=A8+6,,,8,7ECD8,@F9D,@9,,7@EF@CCECE6F*:,,6,**53@7D,,;8EG6=:**;C7>>FGG*:,/:6:3)-8(0):<>*;6(38:)/;F*@)>D7
@M03364:276:000000000-BLYN8:1:1101:12395:9709 2:N:0:1
GGACTACCAGGGTTTCTAATCCTGTTTGCTACCCATGCTTTCGAGCCTCAGCGTCAGTTACAGACCAGACAGCCGCCTTCGCCACTGGTGTTCTTCCATATATCTACGCATTTCACCGCTACACATGGAGTTCCACTGTCCTCTTCTGCACTCAAGTTTCCCAGTTTCCGATGCACTTCTTCGGTTGAGCCGAAGGCTTTCACATCAGACTTAAGAAACCGCCTGCGCCCGCTTTACGCCCAATAAATCCG
+
CCCCCGGCFFGGGGGGGGGGGGGGGGGGGGGGGGGGGGGGGGGGFGGGGGGGGGGGGG9FGGFFGGGFFGGGFGGGGGGGGGGGGDFGGGGDGGFFGFGGGGGGGGGGGDGGGGGGFGGGDGGGFCGGGGGGGGGGGGGGGGGGC;FGGGGGGGGGGGFFCFC8FFGGCECEEDGFFFGC=EF6CECF8DEEC+@6,@CFCF;+??CDCC>FD8;DFCGC4:555*5A()2?DCDCFFGGG5=ACFFFGFC
@M03364:276:000000000-BLYN8:1:1101:8074:9722 2:N:0:1
GGACTACTAGGGTATCTAATCCTGTTTGCTCCCCACGCTTTCGAGCCTCAGTGTCAGTTACAGGCCAGAGAGCCGCTTTCGCCTCCGGTGTTCCTCCATATATCTACGCATTTCACCGCTACACATGGAATTCCACTCTCCTCTCCTGCACTCAAGTCTCCCAGTTTCCAATGCACACAATGGTTGAGCCCCTGCCTTTTACATCAGACTTAAGAAACCACCTGCGCTCGCTTTACGCCCAATAAATCCGG
+
CCCCCGGGGGGGGGGGGGGGGGGGGGGGGGGGGGGGGGGGGGGGGGGGGGGGGGGGGGGGGGGGGGGGGFGGGGGGDCFF:CFCGGGGGGGFGGGGGGGGGGDGFFGGGGGGGGGGGGGGGGGGGGGGGGGGGGGGG@DGGGGGGGGCFFGGGGGGGGGFEGGGGGGGGFGGGGF,EC68FG?EF+DDG=+@CFFGGFGGGGGFFGCC5CFGF+<DCFCCFCFB=5@?AEFEFCFEE@DEGFFA>C7CCCD
@M03364:276:000000000-BLYN8:1:1101:6094:9725 2:N:0:1
GGACTACAGGGGTTTCTAATCCTGTTTGCTCCCCACGCTTTCGCACCTGAGCGTCAGTCTTTGTCCAGGGGGCCGCCTTCGCCACCGGTATTCCTCCAGATCTCTACGCATTTCACCGCTACACCTGGAATTCTACCCCCCTCTACAAGACTCTAGCTGACCAGTTTCAAATGCAGTTCCCAAGTTAAGCTCGGGGATTTCACATCTGACTTAATCAACCGCCTGCGTGCGCTTTACGCCCAGTAATTCCG
+
CCCCCGGGGGGGGGGGGGGGGGGGGGGGGGGFGGGGGGGGGGGGGEGFGCG@FFGGGGGGGGGGGFFFGDGGGGGGGEGGGGGGGGGGGGGGGGGGGGGGGGFFGGFGGGGGGGGFFGGGGGGGGGGGGGGGGGGGGGFGGGGGGGFGGFGFFFGGGGFE@FCFFGGGGGFGGGGGFGGGFGFGGGGGGF?FGGGDGG?CGGFGFGGGFC7FGGG7FFF>>GFFDF>FFF>EGGFB??GEC)3<:DFFDF<
@M03364:276:000000000-BLYN8:1:1101:17183:9729 2:N:0:1
GGACTACTAGGGTTTCTAATCCTGTTTGCTCCCCATGCTTTCGTGCATCAGCGTCAGTAATGTTCTAGTAAGTCGCTTTCGCAATGAGTATTCCTCTTGATCTCTACGGATTTTACCCCTACACCAAGAATTCCACCTACCTCTCCCATACTCATAGAATGACAGTTTCAAATGCAGTTATATGGTTAAGCCATAGGATTTCACATCTGACTTGTCACTCCGCCTACGCACTCTTTACGCCCAGTAATTCC
+
CCCCCFFFGGGGGGGGGGGGFGGGGGGGGGGGGGGGGGGGGGGGGGGGGGG<FGFGGGFEFFGGGGGGFGDGGGGGGGGFEGGGGGFGGGGGGGFGGGFGGGGGGGGGGEGGGGGGGGF@FFFFCFGGGGGGGGGGGGGG8ADFDEGGGGGGF9EFEGFFGGGGGGG;;DECF=8DFFDFGGGCGGGGGAFEFDFFGG9BDGFFFFGGG?FGG762=D39?>>5@>D>=*:BFGFCFF8EE?AA*:9A25=
@M03364:276:000000000-BLYN8:1:1101:29116:9739 2:N:0:1
GGACTACCGGGGTTTCTAATCCTGTTTGCTCCCCACGCTTTCGAGCCTCAGTGTCAGTTACAGGCCAGAGAGCCGCTTTCGCCTCCGGTGTTCTTCCATATATCTACGCATTTCACCGCTACACATGGAGTTCCACTGTCCTCTTCTGCACTCAAGTTTCCCAGTTTCCGATGCACTTCTTCGGTTGAGCCGAAGGCTTTCACATCAGACTTAAGAAACCGCCTGCGCTCGCTTTACGCCCAATAAATCCG
+
CCCCCGD@FGGGGGGGGGGGGGGGGFGFFGGDGDFEGGGGGGGGGGGGGGF<FGGGGEGFFEFGCFGGF8FEFGGGG7,CFGG>C==F@FGDGFCFGFGGGGGGGCFFGGGGGGCF<CEGGGFGGGGGGGGGGFG9@FGGFFGFFEDCFGFFF8EADFFG,E=BDAF93>6+@B9ECE6DAFD8FEECFF?EGD:EGGGGGGGCBDF4DF4B+::+:6<?AGFDBA>):5:>*:CC6;CEEB@FGG=6F*1
@M03364:276:000000000-BLYN8:1:1101:3388:9751 2:N:0:1
GGACTACTGGGGTATCTAATCCTGTTTGCTCCCCACGCTTTCGCACCTGAGCGTCAGTCTTTGTCCAGGGGGCCGCCTTCGCCACCGGTATTCCTCCAGATCTCTACGCATTTCACCGCTACACCTGGAATTCTACCCCCCTCTACAAGACTCTAGCTGACCAGTTTCAAATGCAGTTCCCAAGTTAAGCTCGGGGATTTCACATCTGACTCAATCAACCGCCTGCGTGCGCTTTACGCCCAGTAATTCCG
+
CCCCCGGGGGGGGEGFFGGGGGGGGGGGGGGGGGGGGGGGGFEGGGGGGGGGGGGGGGGGGGAFGGGGGGGGGGGGGGGGGDGGDGGGGDGGGGGGGGGGFEFGGGGGGGG>9<FFGGD6FGFGGFF?FFFGGFFGGGFGEEEGEFDGGCC?FFF7EE99>DGFGFEFAFEGFG7EEGFGG9BCFFFGFFGGGCEEGEGGGGGGFGG+8C7@CGGG;FF6250(,.1:<EB:DGGA?<GGGF0@GFF6::*
@M03364:276:000000000-BLYN8:1:1101:26805:9785 2:N:0:1
GGACTACCGGGGTATCTAATCCTGTTTGCTCCCCACGCTTTCGAGCCTCAGTGTCAGTTACAGGCCAGAGAGCCGCTTTCGCCTCCGGTGTTCCTCCATATATCTACGCATTTCACCGCTACACATGGAATTCCACTCTCCTCTTCTGCACTCAAGTCTCCCAGTTTCCAATGACCCTCCCCGGTTGAGCCGGGGGCTTTCACATCAGACTTAAGAAATCGCCTGCGCTCGCTTTACGCCCAATAAATCCG
+
CCCCCGGGGCGG@CGGGFFF9FFGGG9CEGGGGGGGGGFGGGGFFGGEDEGEGFGGGGFGGGFGGGGGGGGGGGEC+B7FGGGGGFCGGGG7BFGGGFGAFGGGGGFGCCFFFGGGFGEGGEFGFG9FEEFGGGG:EFGGDD?D>EDFGGGGGGD9CFCCFGGGGFFGFFGGGGG8DDFGGGC8>CEC,D6@C5C*CG>FGGGGFCFC4CFGGGCC7<9+>FFF?F>>>D:BGGC>FBD?*)()2>*6CD7
@M03364:276:000000000-BLYN8:1:1101:5718:9792 2:N:0:1
GGACTACCCGGGTTTCTAATCCTGTTTGCTCCCCACGCTTTCGAGCCTCAGCGTCAGTTACAGACCAGAGAGCCGCCTTCGCCACTGGTGTTCCTCCATATATCTACGCATTTCACCGCTACACATGGAATTCCACTCTCCTCTTCTGCACTCAAGTCTCCCAGTTTCCAATGACCCTCCCCGGTTGAGCCGGGGGCTTTCACATCAGACTTAAGAAACCGCCTGCGCTCGCTTTACGCCCAATAAATCCG
+
CCCCCFGFCFGGGGGGGGGGGGGGGGGGGGGGGGGGGGGGG9F8CEGGGGGGGGGGGGGGGG<<ECFFFF8@@FGGFGGGGGGGGGGCFCFDFFEEE?EDGGCFGGFGGGGGGFGGEGGGGFGGEGGGGFGGGGFFFFFEGFDFF9ED>EFGCFGEFCDGDGFDAFCD:D>FG9FDDFGGGGGEGEEF?D?C5EGDGC8FGGF:1248*0>7CF7C+;8*=E52(59>B>5>*/9)*(1:E@()*0*6>69
@M03364:276:000000000-BLYN8:1:1101:11745:9793 2:N:0:1
GCACTGTTTGCGGATTCCATCTCGTTTTCCCCTCACGGTTTGGAGGCTCCCCACCACTTTCATACCCACGAGACGGCTCTGGCACTGGGGTTTCCCCCAATATTCAATCCTTTCCCCCAGACACAAGGGATTTCCCTATACCTTTCCACACTCCACTCTCCCAGTTTTCAAAGCCCCCCCCCGCGTGAGCCCGGGGGGTTCACCTCCGGCCTAAGGAAACCCCCCGGCTCGCTTTACTCACAATAAAGACG
+
----8,,6,C,++++,6;6C,,,;CC<@F,6,6B,6,6,,,,,6,,,4;,,6,+,,,C99C<E9,:9,8+++88@,@+,9,,C,,,CF,+8+8,,9:++,,A@,,,,,,,,:A,?,,4++,49?8+,,+64??A,,8=8,44,+,,,,6,+6,,@,,,,,8633,8,,7,,,,,,634@C?E*><4**42<8**1?****17+****/)))*0***02A?)*)(()(0-500**1)9)++0))*22*)*2*
@M03364:276:000000000-BLYN8:1:1101:5933:9809 2:N:0:1
GGACTACCAGGGTATCTAATCCTGTTTGCTCCCCACGCTTTCGCACCTGAGCGTCAGTCTTCGTCCAGGGGGCCGCCTTCGCCACCGGTATTCCTCCAGATCTCTACGCATTTCACCGCTACACCTGGAATTCTACCCCCCTCTACGAGACTCTAGCTTGCCAGTTTCAAATGCAGTTCCCAGGTTGAGCCCGGGGATTTCACATCTGACTTAACAAACCGCCTGCGTGCGCTTTACGCCCAGTAATTCCG
+
CCCCCGGGGGGGGGGGGGGGGGGGGGGGGGGGGGGGGGGGGGGGGGGGGGGGGGGGGGFGGGGGGGGGGGGGGGGGGGGGGGGGGGGGGGGGGGGGGGGFGGGGGGGGGGGGGGGGGGGGGGGGGGGGGGGGGGGGGGGGGGGGDGFGEEGGGGGGGGGGFGGGGGGGGGGGGGGGGFDFGGGGGGGGGGGGGGGDGGGGGGGGFGGGGGGGGGGGGCFGEDEFFFBE?:BFGGGFFFGGD>BFG7@2CC*
@M03364:276:000000000-BLYN8:1:1101:21418:9836 2:N:0:1
GGACTACCCGGGTTTCTAATCCTGTTTGCTCCCCACGCTTTCGCACCTGAGCGTCAGTCTTCGTCCAGGGGGCCGCCTTCGCCACCGGTATTCCTCCAGATCTCTACGCATTTCACCGCTACACCTGGAATTCCACTCTCCTCTTCTGCACTCAAGTCTCCCAGTTTCCAATGACCCTCCCCGGTTGAGCCGGGGGCTTTCACATCAGACTTAAGAAACCGCCTGCGCTCGCTTTACGCCCAATAAATCCG
+
CCCCCGGGGGGGGGGGGGGGGGGGGGGGGGGGGGGGGGGGGGGGGGGGGGGGGGGGGGFGGGGGGGGGGGGGGGGGGGGGGGGGGGGGGGGGGGGGGGGGGGGGGGGGGFGGGGGGGGGGGGGGGGGGFDFGGGGGGGGFGFGGGGGGGGGGGGGGFFGGBFGECEGFGGGGGAAFGGGGGEGGGGGGGGGGDGGGGGGGGGGGFGGFGGGGGGGCFGF=)CBFFFFFFFBBDGFDF?GGGF0;FGF2>D5
@M03364:276:000000000-BLYN8:1:1101:20270:9840 2:N:0:1
GGACTACCAGGGTTTCTAATCCTGTTTGCTCCCCACGCTTTCGAGCCTCAGCGTCAGTTACAGACCAGAGAGCCGCCTTCGCCACTGGTGTTCCTCCATATATCTACGCATTTCACCGCTACACATGGAATTCCACTCTCCTCTTCTGCACTCAAGTCTCCCAGTTTCCAATGACCCTCCCCGGTTGAGCCGGGGGCTTTCACATCAGACTTAAGAAACCGCCTGCGCTCGCTTTACGCCCAATAAATCCG
+
CCCCCGGGGGGGGGGGGGGGGGGGGGGGGGGGGGGGGGGGGGGGGGGGGGFGGGGGGGGGGGGCDFGGC<FGGGGGGGFGGGEGGGGGGGGGGGGGGCBFGGGGFGGGGGGGGGGGFGGGGGGGFEEDFAGGGGFFGG9EEDDDGGGGGGGGGGGFF9@ECGGGFGFGFCFFGFGF,DF>CEEGFGGGGGGC>EB5*:FGFGG718CFFCDFG8+2+2CE35>;150535=BCCGAB2EGG>?FGG=AGG9
@M03364:276:000000000-BLYN8:1:1101:18914:9847 2:N:0:1
GGACTACAAGGGTTTCTAATCCTGTTTGCTACCCATGCTTTCGAGCCTCAGCGTCAGTTACAGACCAGACAGCCGCCTTCGCCACTGGTGTTCTTCCATATATCTACGCATTTCACCGCTACACATGGAGTTCCACTGTCCTCTTCTGCACTCAAGTTTCCCAGTTTCCGATGCACTTCTTCGGTTGAGCCGAAGGCTTTCACATCAGACTTAAGAAACCGCCTGCGCTCGCTTTACGCCCAATAAATCCG
+
CCCCCGGGGGGGGGGGGGGGGGGGGGGGGGGGGGGGGGGGGGGGGGGGGGGGGGGGGGGGGGGGGGGGGGGGGGGGGGGGGGGGGDFGGGGGGGFGGGGGGGGGGGGGGGGGGGGGGGGGGGGGGGFGGGGGGGGGGGFGGGGGGGGGGGGGGGGGGAFDEGCGGGGGGGDGGGGFFGGGGGGGGGGGGGDEEGGGGGGGGGGGFGGGGGGGFFFGFGGGDGE=<F@B2BFDGGGFC6EGGB?FDFFFGGD
@M03364:276:000000000-BLYN8:1:1101:2586:9849 2:N:0:1
GGACTACTCGGGTTTCTAATCCTGTTTGCTCCCCACGCTTTCGCACCTGAGCGTCAGTCTTTGTCCAGGGGGCCGCCTTCGCCACCGGTATTCCTCCACATCTCTACGCATTTCACCGCTACACATGGAATTCTACCCCCCTCTACAAGACTCTAGCTGACCAGTATCAGATGCAATTCCCGGGTTAAGCCCGGGGATTTCACATCTGACTCAATCAACCGCCTGCGTGCGCTTTACGCCCAGTAATTCCG
+
CCCCCGGGGGGGCEGGGGGGGGGGGGGGGGGGGGGGGGGGGGGGGGGGGGGGGGGGGGGGGGGGGGGGGEDCEGGGGGFFFFGDEGGGGGGGGGGGGGGGGGGGGGGGGGGGGGFFGGDEGGFGGGGGGGGGGGCFAFGGGGGFGGGFGGGGGGGGFFFGG@FGFGGGGGGGGGGGDFGGGGGGGGGFFGGG5EDEGGGCCGGGFFGGGGGGGGGGGGGGFGE?FF>FFB>@DGGFF0EGE309:7@AFF2
@M03364:276:000000000-BLYN8:1:1101:10787:9852 2:N:0:1
GGACTACCCGGGTTTCTAATCCTGTTTGCTCCCCACGCTTTCGCACCTGAGCGTCAGTCTTTGTCCAGGGGGCCGCCTTCGCCACCGGTATTCCTCCACATCTCTACGCATTTCACCGCTACACATGGAATTCTACCCCCCTCTACAAGACTCTAGCTGACCAGTATCAGATGCAATTCCCGGGTTAAGCCCGGGGATTTCACATCTGACTCAATCAACCGCCTGCGTGCGCTTTACGCCCAGTAATTCCG
+
CCCCCGGFGGGGGGGGGGGGGGGGGGGGGGGGGGGGGGGGGGGGGGGGGGGGGGGGGGGGGGGGGGGGGGGGGGGGGGGGGGGGGGGGGGGCEGGGGGGGFGGGFGGGGGGDFFGGGGGGGGGGFGG8FDFGFGGG>DCFGGGGGGGCFFGGFGGGGGGGGGGGGGDFGGGGGGGFGFFGGGGGGGC,,?DCGEGGGGCFGGGGFDDDGGGGGGGGGGGGFD>((.450>DFGGFFFF>E=5(9:F@<>F2
@M03364:276:000000000-BLYN8:1:1101:11277:9853 2:N:0:1
GGACTACAGGGGTATCTAATCCTGTTTGCTCCCCACGCTTTCGCACCTGAGCGTCATTCTTTGTCCAGGGGGCCGCCTTCGCCACCGGTATTCCTCCACATCTCTACGCATTTCACCGCTACACATGGAATTCTACCCCCCTCTACAAGACTCCAGCTGACCAGTATCAGATGCAATTCCCGGGTTAAGCCGGGGGATTTCACATCTGACTCAATCAACCGCCTGCGTGCGCTTTGCGCCCAGTAATTCCC
+
CCCC@;FEFGGGGEDFFGCFCFFFFECCFGGGDGEFFEGGGGE7FFGCG@@FGGCC,<CEFFGGGEAEEFCE7FECCGGGFEECDEFFGGGDF<EFGGGCEEFAFGGCEC:FAACGBFCEGGFDFGGGGGGFGGG;DDC8@EC6@FF9EGFDF,DFD63DE88,@FGGCGCFGGA,@AFAE>C>BCFCGGG*=8EE7CFF>@A+8>@C7D7+*0:@7=CC@E5??5970)))CD3)17>>C@<;7*94FC*
@M03364:276:000000000-BLYN8:1:1101:21126:9860 2:N:0:1
GGACTACTCGGGTATCTAATCCTGTTTGCTCCCCACGCTTTCGCACCTGAGCGTCAGTCTTTGTCCAGGGGGCCGCCTTCGCCACCGGTATTCCTCCAGATCTCTACGCATTTCACCGCTACACCTGGAATTCTACCCCCCTCTACAAGACTCTAGCTGACCAGTTTCAAATGCAGTTCCCAAGTTAAGCTCGGGGATTTCACATCTGACTTAATCAACCGCCTGCGTGCGCTTTACGCCCAGTAATTCCG
+
CCCCCGGGGGGGGGGGGGGGGGGGGGGGGGGGGGGGGGGGGGGGGGGGGGGGGGGGGGGGGGGGGGGGGGGGGGGGGGGGGGGGGGGGGGGGGGGGGGGGGGGGGGGGGGGGGGGGGGGGGGGGGGGGDFGGGGGGGGGGGGGGFGGGFGGDGGGCGGDDGGGGGGGGGGGGGGGGGGGGGGCFGGGGGGFGGGDCGGGGGGGG>8DF>FGGGGGGFGGGBGBFFFF>0>DFGGG9F?EGGFBFCFFBGG7
@M03364:276:000000000-BLYN8:1:1101:23023:9860 2:N:0:1
GGACTACTAGGGTATCTAATCCTGTTTGCTCCCCACGCTTTCGAGCCTCAGCGTCAGTTACAGACCAGAGAGCCGCCTTCGCCACTGGTGTTCCTCCATATATCTACGCATTTCACCGCTACACATGGAATTCCACTCTCCTCTTCTGCACTCAAGTCTCCCAGTTTCCAATGACCCTCCCCGGTTGAGCCGGGGGCTTTCACATCAGACTTAAGAAACCGCCTGCGCTCGCTTTACGCCCAATAAATCCG
+
CCCCCGGGGGGGGGGGGGGGGGGGGGGGGGGGGGGGGGGGGGGGGGGGGGGGGGGGGGGGGGGGGGGGGGGGGGGGGGGGGGGGGGGGGGGGGGGGGGGGGGGGFGGGDGEGGGGGGG>CCGGGGGGGFGFGGGGGGGGFGFGGGGGGGGGGFGGGGGGGGGGGGGGGGGGGGGGGGGGGGGGGGGGGDGGGDDEGGGGGGFGFCFGGGGFGD>FGGGGG>:B?6FBEFFFFDGGFFFGGGFF><DF2CF5
@M03364:276:000000000-BLYN8:1:1101:16016:9876 2:N:0:1
GGACTACTAGGGTTTCTAATCCTGTTTGCTCCCCACGCTTTCGAGCCTCAGCGTCAGTTACAGACCAGAGAGCCGCCTTCGCCACTGGTGTTCCTCCATATATCTACGCATTTCACCGCTACACATGGAATTCCACCCTCCTCTTCTGCACTCAAGTCTCCCAGTTTCCAATGACCCTCCCCGGTTGAGCCGGGGGCTTTCACATCAGACTTAAGAACCCGCCTGCGCTCGCTTTACGCCCAATAAATCCG
+
CCCCCGGGFFGGGGGGGGGGGGGGGGGGGGGGGGGGGGGGGGGGGGGGGGGGGGGGGGGGGFGAFGGGGGGGGFGGGGGGGG7FEDGGFGGGGAFGAFEGGGGGGGGGGGGGGGGGGGGGGGFGDGFFFGGGGGGG,@=FEGGGFC>FFGGGGGGDEFADGGGGGGFFGGGGGE9@,8D+@>CGG:+AEG88>5:?CEC<:C?>+?>0*;C8FF7DG4=*2>DF6A189B>EGFGFFBGGE@<FDFFFFGD
@M03364:276:000000000-BLYN8:1:1101:8839:9887 2:N:0:1
GGACTACTGGGGTATCTAATCCTGTTTGCTCCCCACGCTTTCGAGCCTCAGCGTCAGTTACAGACCAGAGAGCCGCCTTCGCCACTGGTGTTCCTCCATATATCTACGCATTTCACCGCTACACATGGAATTCCACTCTCCTCTTCTGCACTCAAGTCTCCCAGTTTCCAATGACCCTCCCCGGTTGAGCCGGGGGCTTTCACATCAGACTTAAGAAACCGCCTGCGCTCGCTTTACGCCCAATAAATCCG
+
CCCCCGGGGGGGDGGGGGGGGGGGGGGGGGGGGGGGGGGGGGGGGGGGGGGGGGGGGGGGGGGGGGGGGGGGGGGGGGGGGGGGGGGGGGGGGGGGGGGGGGDFFGGGGGGGGGGGGGGGGGFGGGGGFGFGGGGGFGGGGGGGGGGGGGGGGGGGFGGFFGGGEGGGGGGGGGGGGGGGDGGGGGGDGGGGGEGGGDGGGGGGFGGFFGFGGGGGGGGGFGFFDFF>1AEEGFF47<GEGFFFGGF2:DD
@M03364:276:000000000-BLYN8:1:1101:13551:9888 2:N:0:1
GGACTACCGGGGTTTCTAATCCTGTTTGCTACCCATGCTTTCGAGCCTCAGCGTCAGTTACAGACCAGACAGCCGCCTTCGCCACTGGTGTTCTTCCATATATCTACGCATTTCACCGCTACACATGGAATTCCACTCTCCTCTTCTGCACTCAAGTCTCCCAGTTTCCAATGACCCTCCCCGGTTGAGCCGGGGGCTTTCACATCAGACTTAAGAAACCACCTGCGCTCGCTTTACGCCCAATAAATCCG
+
CCCCCGGGGGGGGGGGGGGGGGGGGGGGGGGGGGGGGGGGGGGGGGGGGGGGGGGGGGGGGGGGGGGFGGGGGGGGGGGGGGGGGGGGGGGGGGGGGGGGGGGGGGGGGGGGGGGGGGDGGGGGFGGGGGGGGGGGGGDFGGGGGFGGGGGGGGGGGGFGGGGGGFGGGGGGGGGGGGGGDEEGGGGGGGGGGGGGGGGGGGGGFFDGFFCFGGGGGGGGFGFFFFFFFFFFGGGA?:GGE>1>7FFBFF>
@M03364:276:000000000-BLYN8:1:1101:22076:9901 2:N:0:1
GGACTACTGGGGTTTCTAATCCTGTTTGCTCCCCACGCTTTCGAGCCTCAGTGTCAGTTACAGGCCAGAGAGCCGCCTTCGCCTTCGGTGTTCCTCCATATATCTACGCATTTCACCGCTACACATGGAATTCCACTCTCCTCTTCTGCACTCAAGTCTCCCAGTTTCAAATGAACCTCCCCGGTTGAGCCGCGGGCTTTCACATCAGACTTAACAACTCGCCTGCGCTCGCTTTACGCCCAATAAATCCG
+
CCCCCGGG@FGGGGGGGGGGGGGGGGGG,C,FFGGG@FGGGGGGGG7FCF<<FFGGGGGGGGG<,,CF8FCFGAFE+BFGFE:,,CFECFGGA,EFCB<AFGGGGGFGGGGGGGGGGGGGGGGGCFFFFGGGGGCF;EDGGGGFFGGGGGGGGGDGGD;@DEFGE,EF8,,@E9,63@33+@>EGGDCFGGC**>;CGGCFGGGFF+;DGGGCF+2?*+C)>5@;F9>6DADGC<C4(CGGF::<FFAGF5
@M03364:276:000000000-BLYN8:1:1101:4752:9913 2:N:0:1
GGACTACCAGGGTATCTAATCCTGTTTGCTCCCCACGCTTTCGCACCTGAGCGTCAGTCTTCGTCCAGGGGGCCGCCTTCGCCACCGGTATTCCTCCAGATCTCTACGCATTTCACCGCTACACCTGGAATTCTACCCCCCTCTACGAGACTCTAGCTTGCCAGTTTCAAATGCAGTTCCCAGGTTGAGCCCGGGGATTTCACATCTGACTCAATCAACCGCCTGCGTGCGCTTTACGCCCAGTAATTCCG
+
CCCCCGGGDCGEGGAGFGGGGGGGFFGGGGGGGGGGGGGGGGGGGGGGGGGGGGGGGFGGGGGGGGGGGGDGGGGGGGFGGGGGGGGGGGGFGGFGGFFGGGGGFFGGGGGEFGGGGGGGGFGGGGGGGGGFFGGGGDDGGGGGGGGE@EGGGGGGGFGGGGFGGFGGGCECFGGGGGCF?FG5FGEFGGGGGEGG=8CCDGGGFGFGGGGFFF7DFDCCBGE6=)6>:EFF3CD<=?CEE>B?FG4:FC9
@M03364:276:000000000-BLYN8:1:1101:27738:9933 2:N:0:1
GGACTACAGGGGTATCTAATCCTGTTTGCTCCCCATGCTTTCGAGCCTCAGCGTCAGTTACAGACCAGAGAGCCGCCTTCGCCACTGGTGTTCCTCCATATATCTACGCATTTCACCGCTACACGAGGAATTCCACTCTCCTCTCCTGCACTCTAGATACTCAGTTTGGAATGCAGTACTCGGGTTGAGCCCAAGTATTTCACATCCCACTTAAGTATCCGCCTACGCTCCCTTTACGCCCAATAACTCCG
+
CCCCCCGGGFGGGGGFGGG9FAFGFFGFCFGFGGGGGGFFEEGGGCFDFFFGE@CF:FFGGGFGGGGGGGCBFFGGGGECDFBFEGGGCFFGGGFFEGCGGFFC,,CFEGECE@FDGGDGGF?A++@@GGGGGGGG=8=FCFDFD,6,,=8AEFG=EF9;EFFDFCFFDGFF8ED,@@DEFE6C=C+9<CEGFD,3@FEFD2@C@C*@7**:+==C79;FDG*059)@5BFFFGDEA(*:4=(.;F*7DG7
@M03364:276:000000000-BLYN8:1:1101:9117:9955 2:N:0:1
GGACTACCGGGGTTTCTAATCCTGTTTGCTCCCCACGCTTTCGCACCTGAGCGTCAGTCTTTGTCCAGGGGGCCGCCTTCGCCACCGGTATTCCTCCAGATCTCTACGCATTTCACCGCTACACCTGGAATTCTACCCCCCTCTACAAGACTCTAGCCTGCCAGTTTCGAATGCAATTCCCGGGTTAAGCCCGGGGATTTCACATCTGACTCAATCAACCGCCTGCGTGCGCTTTACGCCCAGTAATTCCG
+
CCCCCFFGGGGGGGGGGGGGGGGDGGGGCFGGGGGGDGGGGGGGGGGGGGGGGGGGGGGGGGGGGGGGGGGGGGGGGGGGGGGGGGGGGGGGGFAFFGGGGGGGGGFGGGGDEGGGCFGGGGGGGGGGGGGGGDFGGG?FGGGGGGGGGGGGGGGDF6DFGGGGCCFGGGGGCCFGG??GGGDGGCC?CF6FGG5:CGFGFGGCA6:DGGFF4FCFFFG=5:713F>EBFB:C<D<*,?ECB:@GFF):79
@M03364:276:000000000-BLYN8:1:1101:15278:9985 2:N:0:1
GGACTACCGGGGTTTCTAATCCTGTTTGCTCCCCACGCTTTCGAGCCTCAGTGTCAGTTACAGGCCAGAGAGCCGCTTTCGCCTCCGGTGTTCCTCCATATATCTACGCATTTCACCGCTACACATGGAATTCCACTCTCCTCTCCTGCACTCAAGTCTCCCAGTTTCCAATGCACACAATGGTTGAGCCACTGCCTTTTACATCAGACTTAAGAAACCACCTGCGCTCGCTTTACGCCCAATAAATCCGG
+
CCCCCGGGGGGGGGGGGGFGGGGGGGGGGCG@CFGGGGGGGGGGGGGGGGGGGGGGGGGGGG9FGGGGDGGGGFGGCGGGGGGGGFGGGGGGGGGGGGGGGGGGGGGGGGGGGGGGGGGGGGGFFGGGGGGGFGGGGGFGCGGDFFGGGGGGGGGG@FDFFGDGFFGGGGGGGGGGGGGFGFBEFEGGGBFEFCFGGGGGDFGDFFC5>>CFF++=F>C79;AEBE@?DFFFGCDCEFE7C>=FFC:7;9:
@M03364:276:000000000-BLYN8:1:1101:26427:9987 2:N:0:1
GGACTACTGGGGTATCTAATCCTGTTTGCTCCCCACGCTTTCGAGCCTCAGCGTCAGATACAGACCAGAGAGCCGCCTTCGCCACTGGTGTTCCTCCATATATCTACGCATTTCACCGCTACACATGGAATTCCACTCTCCTCTTCTGCACTCAAGTCTCCCAGTTTCCAATGACCCTCACCGTTTGAGCCGGTGGCTTCCACATCAGCCTTAACAAACCGCCTGCGCTCGCTTTACGCCCATTAAATCCG
+
CCCCCGGCFGGGG@FFFGGFGG<FGGCGGGCGGGDEGGGGGGGF8;FGGGFDCCGGG,<CFFGAGGGGGCFD@FGGEGGGGGGGGGGGGGGGGGGGG,?<FGFGGGGFGFGGGGGFGDEGGGGGDGGGGGGGFF9FF8=EEFGG9EGGGGGFGCGFDC;A9DGGGGFGFGC;D,@8,,6666>,@8:,+;E875+*,,6,3+,*0;+***4;9C+=8>>CBE4/>4=;9?5>D58)20CGDB(2;++/@4)
@M03364:276:000000000-BLYN8:1:1101:4287:10030 2:N:0:1
GGACTACCAGGGTTTCTAATCCTGTTTGCTCCCCACGCTTTCGAGCCTCAGTGTCAGTTACAGGCCAGAGAGCCGCTTTCGCCACCGGTGTTCCTCCATATATCTACGCATTTCACCGCTACACATGGAATTCCACTCTCCTCTCCTGCACTCAAGTCTACCAGTTTCCAATGCATACAATGGTTGAGCCACTGCCTTTTACACCAGACTTAATAAACCACCTGCGCTCGCTTTACGCCCAATAAATCCGG
+
CCCCCGGGGGGGGGGGGGGGGGGGGGGGGGGGGGGGGGGGGGGGGGGFFGGFFGGGGGGGGGGGGGGGGGGGFGDGFGGGGGGGGGGGGGEGGGGGGGGGGGGGGFGGGGGGGGGGFGGGGGG@EFGGGGGGGGGGGGFCFFGG?8DGGGGFGF8EEBFGGGGGFG9EEDGFGFFGFGGCFGGGF+=FFCCGEGGCGGGGGGGGAGF>FGDFCFFC@F6C9EFFBE=?ABFFG486)(B@E>D);@F5*:9
@M03364:276:000000000-BLYN8:1:1101:15651:10047 2:N:0:1
GGACTACCAGGGTTTCTAATCCTGTTTGCTCCCCACGCTTTCGAGCCTCAGTGTCAGTTACAGGCCAGAGAGCCGCTTTCGCCTCCGGTGTTCCTCCATATATCTACGCATTTCACCGCTACACATGGAATTCCACTCTCCTCTCCTGCACTCAAGTCTCCCAGTTTCCAATGCACACAATGGTTGAGCCACTGCCTTTTACATCAGACTTAAGAAACCACCTGCGCTCGCTTTACGCCCAATAAATCCGG
+
CCCCCGGGGGGGGGGGGGGGGFGGGGGGGGGGGGGGGGGGGGGGGGGGGGGGGGGGGGGGFGGGGGGGGGGGGGGGDFGGGGGGGGGGGGGGGGGFGGEGGGGFGGGGGGGGGGGGGGGGGGGGGGGGFFGGGGGGGFGGFGGG?FGGGGGGGGGGGF9=CDFGGGGFGGCF8FGGFGGFGFGGGGFGGGGG6<?6EGGGCGC+=CF5CCCCG8CDGGGGFGF25@>AADFFFFFE:2B@CF@FFFA)6)>
@M03364:276:000000000-BLYN8:1:1101:6574:10067 2:N:0:1
GGACTACTGGGGTTTCTAATCCTGTTTGCTCCCCACGCTTTCGCACCTGAGCGTCAGTCTTTGTCCAGGGGGCCGCCTTCGCCACTGGTGTTCTTCCATATATCTACGCATTTCACCGCTACACATGGAGTTCCACTGTCCTCTTCTGCACTCAAGTTTCCCAGTTTCCGATGCACTTCTTCGGTTGAGCCGAAGGATTTCACATCAGACTTAAGAAACCGCCTGCGCTCGCTTTACGCCCAATAAATCCG
+
CCCCCGG9EFGGGEGGGGGGGGGGGGGGGGGGGGGGGGGGGGGGGGGGFGGGGGGGGGFGG,EFGGGGG7EGGGGGGGGGGGGGGGGFGGGGGGGGGG9FFGGGGGGGDGGGGGGGG@F>FGGG,FFGGGGGGGFFD@>FFGGGFG>F,@DFGGGGFEC>,CFGGFGFEC631BAAFGGD7EGGGGGGGGGG>*>5,>EEFFFF9C>CFGGGGD7CFGGC?GFF@F@>0>5BGG<CCDGGG@:;CC=AFG1
@M03364:276:000000000-BLYN8:1:1101:20348:10069 2:N:0:1
GGACTACACGGGTATCTAATCCTGTTTGCTACCCATGCTTTCGAGCCTCAGCGTCAGTTACAGACCAGACAGCCGCCTTCGCCACTGGTGTTCTTCCATATATCTACGCATTTCACCGCTACACATGGAGTTCCACTGTCCTCTTCTGCACTCAAGTCTCCCAGTTTCCAATGACCCTCCCCGGTTGAGCCGGGGGCTTTCACATCAGACTTAAGAAACCGCCTGCGCTCGCTTTACGCCCAATAAATCCG
+
CCCCCGGGGGGGGGGGGGGGGGGGGGGGGGGGGGGGGGGGGGGGGGGGGGGGGGGGGGGGGGGGGGGGGGGGGGGGGGGGGGGGGGGGGGGGGGGGGGGGGGGGGGGGGGGGGGGGGGGGGGGGGGGGGGGGGGGGGGGGGGGGGGGGGGGGGGFFGGGGGGGGFGGGGGGGGGGGGGGGGGGGGGCGGGGGGGGGGGGFGGGGFGGGGFFGGGG8FGGGEGF@;FFFFFFFDGGAF?GGGFFFGGFFGG<
@M03364:276:000000000-BLYN8:1:1101:6162:10069 2:N:0:1
GGACTACAGGGGTTTCTAATCCTGTTTGCTCCCCACGCTTTCGCACCTGAGCGTCAGTCTTTGTCCAGGGGGCCGCCTTCGCCACCGGTATTCCTCCAGATCTCTACGCATTTCACCGCTACACCTGGAATTCTACCCCCCTCTACAAGACTCTAGCTGACCAGTTTCAAATGCAGTTCCCAAGTTAAGCTCGGGGATTTCACATCTGACTTAATCAACCGCCTGCGTGCGCTTTACGCCCAGTAATTCCG
+
CCCCCGGGGGGGGGGGGGG9FGGG<EFGGFGGGGGGGGGGGGGGGGGGGGGGGGFGGGGGGGGGGFAFGGGGDGGGGGGGGFFGGGGGGDGGGGGGGGG<@F9FCFGFEEGDFGGGGGGGGGFFGGGG@FGGGGGGGGFGGGGGFGGFGGGGGGAFGGGGGGGGGGGGFE9BFGGGGGFGFGCCFF@GGDGGGEGGDGG?DFDFFGCGGGGGGFGGGGFFFGFDFFFF;EDFGGG24<DEG>BFGGFFDD9
@M03364:276:000000000-BLYN8:1:1101:23191:10088 2:N:0:1
GGACTACTGGGGTTTCTAATCCTGTTTGCTCCCCACGCTTTCGCACCTGAGCGTCAGTCTTCGTCCAGGGGGCCGCCTTCGCCACCGGTATTCCTCCAGATCTCTACGCATTTCACCGCTACACCTGGAATTCTACCCTCCTCTACGACACTCTAGCTTCCCAGTTTCAAATGCAGTTCCCAGGTTGAGCCCGGGGATTTCACATCTGACTTAACAAACCGCCTGCGTGCGCTTTACGCCCAGGAATTCCG
+
CCCCCEGFFGFEGEGGGGGDGGGGFFEFEF@FF@CFCGGEFGC@FGGG@FGDEFGEFGGG,CD@FF7FC7FC@FGCCFFFDGCCFFDCCFF?FGCFFG?9=FFGF<FFGGGEGGG<F@7CEEFG8FDDEFFCF9=F98,=@DFG9E6++3>?EBEFC;;,8DC88;EGEGABFAECA;F7D3@CFG679EF4;8EG*=B,=CCC1;+13;+:7C7@7;CEA5:0(8:5(07:397594:CC:?3*2<)*:7
@M03364:276:000000000-BLYN8:1:1101:27569:10097 2:N:0:1
GGACTACAAGTGTATCTAATCCTGTTTGCTCCCCACGCTTTCGCACCTGAGCGTCAGTCTTTGTCCAGGGGGCTGCCTTCGCAACCGTTATTCCTCCACATCTCTCCGCATTTCACCGCTACACATGGAATTCTACCCCCCTCTACAAGTCTCTAGCTGACCAGTATCAGATGCAATTCCCGGGTTAAGCCCGGGGATTTCACATCTGACTCAATCCACCGCCTGCGTGCGCTTTAGGCGCAGTAATTCCT
+
AC<BC@CFCF,C6CF@FC666FFFFEGGGAEFGGGG@FDE,C@FC:64,6CFGCGFGEFEEEFGAFGF@B7FC+B:FF95DB,4+,788745E,=,4,F4A8>9E,==F7489A9EECE+@+,:,=EE<?F8EFD9,,+8B8=FFD9,8,6=E=,@>E9D8,,@C,7@CCCFFG7EGA<55C+*54@,@9CF>*>>EGFCCF7++*+4+1:+*2=+*25=>C>;;A3D;>:AD*54*5+*/7(07:@A7C*
@M03364:276:000000000-BLYN8:1:1101:17435:10118 2:N:0:1
GGACTACAAGGGTTTCTAATCCTGTTTGCTCCCCACGCTTTCGAGCCTCAGTGTCAGTTACAGGCCAGAGAGCCGCTTTCGCCTCCGGTGTTCCTCCATATATCTACGCATTTCACCGCTACACATGGAATTCCACTCTCCTCTCCTGCACTCAAGTCTCCCAGTTTCCAATGCACACAATGGTTGAGCCACTGCCTTTTACATCAGCCTTAAGAAACCACCTGCGCTCGCTTTACGCCCAATAAATCAGG
+
CCCCCGGGGGGGGGGGGGGGGGGGGGGGGGGGGGGGGGGGGGGGGGGGFGGGGGGGGGGGGGGGGGGGGGGGGGGGGGGGGGGGGGGGGGGGGGCGGGGGGGGGGFGGG>EGGGGGGGGGGGFGGGGGGGGGGGGGGD9FGGGFGGGGGGGGGGDGFGGFGGGGFGGGAEDDGGGFEGG?89=>BCFF6:6D@8FGGEFFCFGF7<3*47?CGGGFGF,1*A>=DFFFF>?A9C@>>@CCE>1AFFF?*:2
@M03364:276:000000000-BLYN8:1:1101:13408:10139 2:N:0:1
GGACTACCGGGGTATCTAATCCTGTTTGCTCCCCACGCTTTCGAGCCTCAGCGTCAGTTACAGACCAGAGAGCCGCCTTCGCCACTGGTGTTCCTCCATATATCTACGCATTTCACCGCTACACATGGAATTCCACTCTCCTCTTCTGCACTCAAGTCTCCCAGTTTCCAATGACCCTCCCCGGTTGAGCCGGGGGCTTTCACATCAGACTTAAGAAACCGCCTCCGCTCGCTTTACGCCCAATAAATCCG
+
CCCCCGGGGGGGGGGGGGGGGGGGGGGGGGGGGGGGGGGGGGGGGGGGGGGGGGGGGGGGGGGFGGGGGGGGGGGGGGGFGGFGGGGGGGFGGGDGGGGGGGGGGGGGGGGGGGGGGGGGDEGGGGGGFGGGGCFGBFGFGGGFFGGGGGGGGGFFEFGFGGGGFGGCEEDFGGFGEEGEGGGDFE>FGFFEGGGGGGGFGFGFFFFFGGG>GGGFFGGG>CA0(27B155>DGG<@BGGDFFF<GFFGDD
@M03364:276:000000000-BLYN8:1:1101:16406:10142 2:N:0:1
GGACTACACGGGTATCTAATCCTGTTTGCTCCCCACGCTTTCGCACCTGAGCGTCAGTCTTTGTCCAGGGGGCCGCCTTCGCCACCGGTATTCCTCCACATCTCTACGCATTTCACCGCTACACATGGAATTCTACCCCCCTCTACAAGACTCTAGCTGACCAGTATCAGATGCAATTCCCGGGTTAAGCCCGGGGATTTCACATCTGACTCAATCAACCGCCTGCGTGCGCTTTACGCCCAGTAATTCCG
+
CCCCCGGGGGGGGGGGGGGGGGGGGGGGGGGGGGGGGGGGGGGGGGGGGGGGGGGGGGGGGGGGGGGGGGGGGGGGGGGGGGGGGGGGGGGGGGGGGGGGGGGGAGGGGGGGGGGGGGGGGGGGGGGGGGGGGGGGGGGGGGGGGGGGGGGGGGGGGGGDGGGGGGGFGGGGGGGGGGGGGGGGGGGFCFGG5ECGGGGGGGGGAFDCCFGCFCFGGGFGFGFFFF>@1:DFGDGAFFGGGFFFGGFFGG4
@M03364:276:000000000-BLYN8:1:1101:7598:10149 2:N:0:1
GGACTACAGGGGTTTCTAATCCTGTTTGCTACCCATGCTTTCGAGCCTCAGCGTCAGTTACAGACCAGACAGCCGCCTTCGCCACTGGTGTTCTTCCATATATCTACGCATTTCACCGCTACACATGGAATTCCACTCTCCTCTTCTGCACTCAAGTCTCCCAGTTTCCGATGACCCTCCCCGGTTGAGCCGGGGGCTTTCACATCAGACTTAAGAAACCGCCTGCGCTCGCTTTACGCCCAATAAATCCG
+
CCCCCGGGGGGGGGGGGGGGGGGGGGGGGGGGGGGGGGGGGGGGGGGGGGGGGGGGGGGGGGGGGFCFFGGGGGGGGGGGGGGGGGGFFGGGGGFGGGGFGGFGGCFEGGGGGGGGGGGGGGGGGGGGFCFFGGGFGGGGGFCD@EGGGCGGGGGGGGGGGGGFGGGGG66CEGGG?FGGGEE8FC:CCFFEDGGDCEFFGGFDFFFFFGGGGGG87CGGFGF6(=>D355;DDF)7:EG5524F*8)>CC
@M03364:276:000000000-BLYN8:1:1101:3501:10150 2:N:0:1
GGACTACAAGGGTATCTAATCCTGTTTGCTCCCCACGCTTTCGCACCTGAGCGTCAGTCTTTGTCCAGGGGGCCGCCTTCGCCACCGGTATTCCTCCAGATCTCTACGCATTTCACCGCTACACCTGGAATTCTACCCCCCTCTACAAGACTCTAGCTGACCAGTATCAGATGCAATTCCCGGGTTAAGCCCGGGGATTTCACATCTGACTCAATCAACCGCCTGCGTGCGCTTTACGCCCAGTAATTCCG
+
CCCCCGGGGGGGGGGGGGGGGGGGGGGGGGGGGGGGGGGGGGGGGGGGGGGGGGGGGFGGGGGGGGGGGGGGGGGGGGGGGGGGGGGGGGFGGGGGGG?FEGGGGGGGGGGGGGGGGGGGGGGFGGGGGGGGGGFCF@DFGGDGGGGGGGGGECGGGGGGGGGGGGGGGGGD9DGCGGGGGGDGG8EF?DGFG5C5:ECFFGGGFGGGGGGFGG7:DGGFDG3;@F>E6EFEGGGDFFGGGFFFFGFFGF9
@M03364:276:000000000-BLYN8:1:1101:17375:10155 2:N:0:1
GGACTACTAGGGTATCTAATCCTGTTTGCTACCCATGCTTTCGAGCCTCAGCGTCAGTTACAGACCAGACAGCCGCCTTCGCCACTGGTGTTCTTCCATATATCTACGCATTTCACCGCTACACATGGAGTTCCACTGTCCTCTTCTGCACTCAAGTTTCCCAGTTTCCGATGCACTTCTTCGGTTGAGCCGAAGGCTTTCACATCAGACTTAAGAAACCGCCTGCGCTCGCTTTACGCCCAATAAATCCG
+
CCCCCGGGDGGGGGGGGGGGGGGGGGGGGGGGGGGGGGGGGGGGGGGGGGGGGGGGGGGGGGGGGGGGGGGGGGGGGGGGGGGGGGGGGGGGGGGGGGGGGGFGGGGGGGGGGGGGGGGGGGGGGGGGGGGGGGGGGGGGGGGGGGCFGGGGGGGGGGGGGGGGGFFEDEGGGGGGFGGGGGGGGG6,DGGGGGGDFFGGGGFGFF8CGFGGGGF+:CGEEGEF9A>E9A>>*7C=FFGGGB<;;FF3795
@M03364:276:000000000-BLYN8:1:1101:7700:10157 2:N:0:1
GGACTACTGGGGTTTCTAATCCTGTTTGCTCCCCACGCTTTCGAGCCTCAGTGTCAGTTACAGGCCAGAGAGCCGCTTTCGCCTCCGGTGTTCCTCCATATATCTACGCATTTCACCGCTACACATGGAATTCCACTCTCCTCTCCTGCACTCAAGTCTCACAGTTTCCAATGCACACAATGGTTGAGCCACTGCCTTTTACATCAGACTTAAGAAACCACCTGCGCTCGCTTTACGCCCAATACATCCGG
+
CCCCCGGGGGGGGGGGGGGGGGGGGGGGGGGGGGGGGGGGGGGGGGGGGGGGGGGGGGGGGGGGGGGGGGGGGGGG@FFGGGGGGGGGGGGGGGGGGGGGGGGGGGGGGGGGGGGGGDC>FGGGFGGGGFGGGGGGCEGGGFCFFFGGGGGGGGGGFFGGGFGGGGGFGGCGGGGGFG8DFD=FFCFGCF?FDEFEFGGGFGGGFFFGGGG8FCCF5>CEF59B@4)@ADFEGDF=;9E8C:;6*2:<DD>
@M03364:276:000000000-BLYN8:1:1101:21948:10186 2:N:0:1
GGACTACTGGGTTTCTAATCCTGTTTGCTCCCCACGCTTTCGAGCCTCAGCGTCAGTTACAGACCAGAGAGCCGCCTTCGCCACTGGTGTTCCTCCATATATCTACGCATTTCACCGCTACACATGGAATTCCACTCTCCTCTTCTGCACTCAAGTCTCCCAGTTTCCAATGACCCTCCCCGGTTGAGCCGGGGGCTTTCACATCAGACTTAAGAAACCGCCTGCGCTCGCTTTACGCCCAATAAATCCGG
+
BC@CCFGAFGF<;BAEFCFG<CE<FFAFFG<CFFGGFG@FGGGFF7F@<CFGGEG@EF<<CEF<FCF?F8@E<BFB@BE,48:?C<F<=FF@?FE==F?CEEEGEG7FGGGGGGF?F++6=?FG8EFG,?<,=F=4@E=,>DFGFCFAFCE+@8>D>AD9E8AFGGGGG,@>E@=FFFEGEG8CECF6C86C>C*/:>EF7=1:AFGG4*41+::85CFG:CA08=0)6:>DC<:<3<CCE3<@7:*)9C)
@M03364:276:000000000-BLYN8:1:1101:21709:10187 2:N:0:1
GGACTACAGGGGTATCTAATCCTGTTTGCTCCCCACGCTTTCGCACCTGAGCGTCAGTCTTCGTCCAGGGGGCCGCCTTCGCCACCGGTATTCCTCCAGATCTCTACGCATTTCACCGCTACACCTGGAATTCCACCCCCCTCTACGAGACTCTAGCTTGCCAGTTTCAAATGCAGTTCCCAGGTTGAGCCCGGGGATTTCACATCTGACTTAACAAACCGCCTGCGTGCGCTTTACGCCCAGTAATTCCG
+
CCCCCGGGGGGGGGGGGGGGGGGGGGGGGGGGGGGGGGGGGGGGGGGGGGGGGGGGGGGGGGGGGGGGGGGGGGGGGGGGGGGGGGGGGGGGGGGGGFGGGGGGGGGDFGGGGGGGFGGGCFGGGGGGGGGGGFGGGGGGGGGGGGFEGEGDGGGGGGGF@EFEGGGGFCFGGGGGGGGGGFFEF?FFEFFFGGGGECFGGGGGFGGGFGGGGGGGF5AF>EDDFFFFFFFFGGF2@BGDG):FG7@>GF*
@M03364:276:000000000-BLYN8:1:1101:12216:10187 2:N:0:1
GGACTACTGGGGTTTCTAATCCTGTTTGATCCCCACGCTTTCGCACATCAGCGTCAGTTACAGACCAGAGAGCCGCCTTCGCCACTGGTGTTCCTCCATATATCTACGCATTTCACCGCTACACATGGAATTCCACTCTCCTCTTCTGCACTCAAGTCTCCCAGTTTCCAATGACCCTCCCCGGTTGAGCCGGGGGCTTTCACATCAGACTTAAGAAATCGCCTGCGCTCGCTTTCCGCCCAATAAATCCG
+
CBC@CFGGCG?CFEFGGGGGGCFGGGGGGCGGGGGGGGGGGGGGG@FGGGGGGGDGGEGAEACCF@A@FGCGGF7EGEEGGGGGGFGGGGGGGGFGGFFAFFEFEDFE@:+BFGFGGGGCCFGG?FFGFFFG99@FEFDFFGDGGFGGGGF8D,DE=EGGGCGG>,@;:EEFD;ED88D8EED6FC>6FCGGGCG5CE,<:8B7=4?C*20441;7@FCGE=:11F(:6)):C75)98EC/<?FC:*):*)
@M03364:276:000000000-BLYN8:1:1101:21394:10194 2:N:0:1
GGACTACAGGGGTATCTAATCCTGTTTGCTCCCCACGCTTTCGCACCTGAGCGTCAGTCTTTGTCCAGGGGGCCGCCTTCGCCACCGGTATTCCTCCACATCTCTACGCATTTCACCGCTACACATGGAATTCTACCCCCCTCTACAAGACTCTAGCTGACCAGTATCAGATGCAATTCCCGGGTTAAGCCCGGGGATTTCACATCTGACTCAATCAACCGCCTGCGTGCGCTTTACGCCCAGTAATTCCG
+
CCCCCGGGGGGGGGGGGGGGGGGGGGGGGGGGGGGGGGGGGGGGGGGGGGGGGGGGGGGGGGGGGGGGGDGGGGGGGG:FGGGGGFGGFGGGGGGGGGGGGGGGGGGGGGGGGGGGGGGGGGGGCFGGGGGGGGGGGGGEGGGDGGGGGCGFFGGGGGGGGFGGGGFGGGGGGGGGGGGGGGGGGGGGGGGGGGGGGGGGGGGGFGFGFGGGGGGGF6<FFGFFFFBE?@@DGG*6=?G?EDFFGGFBGF*
@M03364:276:000000000-BLYN8:1:1101:4229:10198 2:N:0:1
GGACTACAGGGGTTTCTAATCCTGTTTGCTCCCCACGCTTTCGAGCCTCAGCGTCAGTTACAGACCAGAGAGCCGCCTTCGCCACTGGTGTTCCTCCATATCTCTACGCATTTCACCGCTACACATGGAATTCCACTCTTCTCTCTCGCACTCAAGTCTTCCAGTTTCCAATGACCCTCCCCGGTTGAGCCGGGGGCTTTCACATCAGACTTAAGAAACCGCCTGCGCTCGCTTTACGCCCAATAAATCCG
+
CCCCCGGGGGGGGGGGGGGGGGGGGGGGGGGGGGGGGGGGGGCGGGGGGGGGGGGGGFFGGGGGGGGGGGGGGGGGGGGGGGGGGGGGFFGGGGGGGGGGGGGGGGGGGGGGGGGGGGGGGGGGGGGGFFGFFGGGGGGGGFGGGGFCEGGCFGGGGGGGGGGGGGGGGFFGGDFDFGGCEGGDG6*@CFGGGDEGGGGGGGGF=FFGGGGGGGDGGGGC>7>?DF@E;D@DD7DAFFGEEDB>C7FFCFC
@M03364:276:000000000-BLYN8:1:1101:24586:10209 2:N:0:1
GGACTACTGGGGTTTCTAATCCTGTTTGCTCCCCACGCTTTCGAGCCTCAGCGTCAGTTACAGACCAGAGAGCCGCCTTCGCCTCCGGTGTTCCTCCATATATCTACGCATTTCACCGCTACACATGGAATTCCACTCTCCTCTTCTGCACTCAAGTCTCCCAGTTTCCAATGACCCTCCCCGGTTGAGCCGGGGGCTTTCACATCAGACTTAAGAAACCGCCTGCGCTCGCTTTACGCCCAATAAATCCG
+
CCCCCGGGCFGGGGGGGGGGGGGGGGGGGGGGGGGGGGGGGGGGGGGGGGGGGGGGGGGCEFC<<FGGF?,BFCCEGGGGGGE=,BFCGCFGGCEA=FCFFGFGCGFGGGDGGGGGGGGGGGCG,AFFF9FFGBBEA@DGGFFFEF=DCFGFC,>E=3,@EGGGGDD9DF9EF;E,3,@E68>CFGGGGG?878EG*:,AFGGDFF7D;DGDGFGC75FE>GFF(;@E0:DFGCC273E8CE?FGG46DF)
@M03364:276:000000000-BLYN8:1:1101:5590:10209 2:N:0:1
GGACTACAAGGGTATCTAATCCTGTTTGCTCCCCACGCTTTCGAGCCTCAGCGTCAGTTACAGACCAGAGAGCCGCCTTCGCCACTGGTGTTCCTCCATATATCTACGCATTTCACCGCTACACATGGAATTCCACTCTCCTCTCCTGCACTCAAGTCTCCCAGTTTCCAATGCACACAATGGTTGAGCCACTGCCTTTTACATCAGACTTAAGAAACCACCTGCGCTCGCTTTACACCCAATAAATCCGG
+
CCCCCFEGGGGGGGGGGGGGGGGGAEGGGGGGGGGGGGGGGGGGGGGGGGGGGGGGGGGGGGGGGGGGGGGGGGGGGGGGGGGGGGGGGGGGGGGGGFGGGGGGGGGGGGGGGGGGGGGGGGGGGGGGGGGGGGGGGFGGGGGGGGGGGGGDGGFFFGGGGGFFGEGFGFGFGGFEFGG8FGFDFGGGCEGGFGGGGGGFGGFFF?*AFG=DCG7FGGCFCGFF9A=:7BDEFCFEFFGGG)-)0@AECG:
@M03364:276:000000000-BLYN8:1:1101:20473:10209 2:N:0:1
GGACTACTCGGGTTTCTAATCCTGTTTGCTCCCCACGCTTTCGAGCCTCAGCGTCAGTTACAGACCAGAGAGCCGCCTTCGCCACTGGTGTTCCTCCATATATCTACGCATTTCACCGCTACACATGGAATTCCACTCTCCTCTTCTGCACTCAAGTCTCCCAGTTTCCAATGACCCTCCCCGGTTGAGCCGGGGGCTTTCACATCAGACTTAAGAAATCGCCTGCGCTCGCTTTACGCCCAATAAATCCG
+
CCCCCGGGGGGGGGGFGFGGGGGGGGGGGGGGGGGGGGGGGFEGGGGGGFGGGGGGGGGGGGGGGGGGFFGGGGDGGGGF@EGGGGGGGGGGFGGGGGGAFGFGGGFGG:FGGGGGGGGGGGG89FFGFEFGGGEEE@B<FGGGF=@>;;@GDCGGAEDGGG?BFFFDDCFGGGCFGGGEGGGGEGGFFG?EGGGGEC=CFCGGFF+0;<CFGG7FD5CF5CBF1)45(20)8CFFFFDG=5:FFCF>G:9
@M03364:276:000000000-BLYN8:1:1101:8180:10219 2:N:0:1
GGACTACACGGGTATCTAATCCTGTTTGCTCCCCACGCTTTCGAGCCTCAGTGTCAGTTACAGGCCAGAGAGCCGCTTTCGCCTCCGGTGTTCCTCCATATATCTACGCATTTCACCGCTACACATGGAATTCCACTCTCCTCTCCTGCACTCAAGTCTCCCAGTTTCCAATGACCCTCCCCGGTTGAGCCGGGGGCTTTCACATCAGACTTAAGAAACCGCCTGCGCTCGCTTTACGCCCAATAAATCCG
+
CCCCCGGGGGGGGGGGGGGGGGGGGGGGGGGGGGGGGGGGGGGGGGGGGGGGGGGGGGGGGGGGGGGGGGGGGGGGGGGGGGGGGGGGGGGFGGGGGGGGGGGGGGGGGGGGGGGGGGGGGGGGGGGGGGGGGGGGGGGGGGGGGGGGGGGGGDGGGGGGFGGGFGGGGGGGGGG?CFGGGGEGGGGG?FGG5EEGGEGGGFGGFGGGGGGGGGGGGGGGFGD??A;EBAEDGGGAFFDGDE?FD7BFGCC
@M03364:276:000000000-BLYN8:1:1101:12905:10233 2:N:0:1
GGACTACCAGGGTTTCTAATCCTGTTTGCTCCCCACGCTTTCGAGCCTCAGCGTCAGTTACAGACCAGAGAGCCGCCTTCGCCACTGGTGTTCCTCCATATATCTACGCATTTCACCGCTACACATGGAATTCCACTCTCCTCTTCTGCACTCAAGTCTCCCAGTTTCCAATGACCCTCCCCGGTTGAGCCGGGGGCTTTCACATCAGACTTAAGAAACCGCCTGCGCTCGCTTTACGCCCAATAAATCCG
+
CCCCCGGGGGGGFGGGGGGGGGGGGGGGGGGGGGGGGGGGGGGGGGGGGGGGGGGGGGGGGGGGGGGGGGGGGGGGGGGGGGGGGGGGGGGGGGGGGGGGGGGGGGGGGGGGGGGGGGGGGGGGGGGGFFGGGGGGGGGGGGGGGFGGGGGGGGGGGGGGGFGG=FGGGD>D8FGGDFGGGGGGGDCFGGGGGGGGGGGFCCFGFFFGGGGGGG=CC7FGFGFFFFFF9BDFGFGF=8EG5;<FFF=AGGD
@M03364:276:000000000-BLYN8:1:1101:8935:10250 2:N:0:1
GGACTACCCGGGTTTCTAATCCTGTTTGCTACCCATGCTTTCGAGCCTCAGCGTCAGTTACAGACCAGACAGCCGCCTTCGCCACTGGTGTTCTTCCATATATCTACGCATTTCACCGCTACACATGGAGTTCCACTGTCCTCTTCTGCACTCAAGTTTCCCAGTTTCCGATGCACTTCTTCGGTTGAGCCGAAGGCTTTCACATCAGACTTAAGAAACCGCCTGCGCTCGCTTTACGCCCAATAAATCCG
+
CCCCCGGGGGGGGGGGGGGGGGGGGGGGGGGGGGGGGGGGGGGGGGGGGGGGGGGGGGGGGGGFGGGGFGFDGGGGGGGGGGGGGGGGGGFFGFGGGGGGGGGGGGGGGGGGGGGGGGGGGGFG9DGGFG@EFGGGGGGGFGGGGGGGGGGGGGGGFGGGGEGFGGGGGDEGGGGGGGGFGGGGGG>CEFGGGGGGGGGGGGGGFGGGGGGGG7CFFGGGBGFFFF>?26DEGG*>FDGGDA;ADCFFGF>
@M03364:276:000000000-BLYN8:1:1101:14771:10257 2:N:0:1
GGACTACTGGGGTTTCTAATCCTGTTTGCTCCCCACGCTTTCGCACCTGAGCGTCAGTCTTTGTCCAGGGGGCCGCCTTCGCCACCGGTATTCCTCCAGATCTCTACGCATTTCACCGCTACACCTGGAATTCTACCCCCCTCTACAAGACTCTAGCTGACCAGTTTCAAATGCAGTTCCCAAGTTAAGCTCGGGGATTTCACATCTGACTTAATCAACCGCCTGCGTGCGCTTTACGCCCAGTAATTCCG
+
CCCCCGGGFGGGGGGGGGGGGGGGGGGGGGGGGGGGGGGGGGGGGGGGGGGGGGGGGGGGGGGGGGGGGGGGGGGGGGGGGGGGGGGGEGGGGGGGGGGGGGGGGGGGGGGGGGGGGGGGGGGGGGGGGGGGGGGGGGGGGGCFFGGGGDGGGGGGGGGFGGGGGGGGGGGGGGGGGGGGGGDGGGGGGG?FGDE5*=BFFGGGFGGGGGGGGGGGGFGGFG),6F>D?>>EGGF<FFGGGF:6FGFAGG>
@M03364:276:000000000-BLYN8:1:1101:16883:10277 2:N:0:1
GGACTACACGGGTTTCTAATCCTGTTTGCTCCCCACGCTTTCGCACCTGAGCGTCAGTTACAGACCAGAGAGCCGCCTTCGCCACTGGTGTTCCTCCATATATCTACGCATTTCACCGCTACACATGGAATTCCACTCTCCTCTTCTGCACTCAAGTCTCCCAGTTTCCAATGACCCTCCCCGGTTGAGCCGGGGGCTTTCACATCAGACTTAAGAAATCGCCTGCGCTCGCTTTACGCCCAATAAATCCG
+
CCCCCGGGGGGGFGGGGGGGGGGGGGGGGGGGGGGGGGGGGGGGGGGGFGGFGGGGGGGGGGGGGFFGGGFFGGGGGGGGGGGGGGGGGGGGGGGGGGGFGGGGGGGGGGGGGGGGGGGGGGGGG@@EACFFFGGGGGGGGGGGFGCCGGGGGGFGGFGGGGGGGGGGGGGGGFGFGGGEGGGGGGGFGGGGECEEGEGGGGGGFC?CCFGGGGGGG4<CBDEF@FFF9DFDDGGAFFGGEE0@FGFAGC)
@M03364:276:000000000-BLYN8:1:1101:24435:10291 2:N:0:1
GGACTACAGGGGTATCTAATCCTGTTTGCTCCCCACGCTTTCGCACCTGAGCGTCAGTCTTTGTCCAGGGGGCCGCCTTCGCCACCGGTATTCCTCCACATCTCTACGCATTTCACCGCTACACATGGAATTCTACCCCCCTCTACAAGACTCTAGCTGACCAGTATCAGATGCAATTCCCGGGTTAAGCCCGGGGATTTCACATCTGACTCAATCAACCGCCTTCTTGCGACTTACGCCCAGTAATTCCG
+
CCCCCF<,<EFGGEDCGACCF9,@FGFDFGGCGGGG7E:FDDBFGF:@CCCDFFGGEDGGGGGGGGGGGGGCGGGGGGGFGCF>@F>:CFD<EG;FFGGF8E9FC<?FGEGGGDFGG+@=BFCFG?FGCGDCFGGFD=+@>@EGAF9D,,@?CBFF9D9EGDGEFDBACG?CCEC;<<FDCG55BB*<,;D:E5EECGGC77<C86DD+++2*0;DGGGF>EDD0*)169)))/9)928CE>?F>C=)20*
@M03364:276:000000000-BLYN8:1:1101:6619:10297 2:N:0:1
GGACTACTCGGGTTTCTAATCCTGTTTGCTCCCCACGCTTTCGCACCTGAGCGTCAGTCTTCGTCCAGGGGGCCGCCTTCGCCACCGGTATTCCTCCAGATCTCTACGCATTTCACCGCTACACCTGGAATTCTACCCCCCTCTACGAGACTCTAGCTTGCCAGTTTCAAATGCAGTTCCCAGGTTGAGCCCGGGGATTTCACATCTGACTTAACAAACCGCCTGCGGGCGCTTTACGCCCAGTAATTCCG
+
CCCCCGGGGGGGGGGGGGGGGGGGFGGGGGGFGGGGGGGGFDFGGGGFGF@GGGGEGGDE9EGGGGGGGGGGGG@FGGGFFGGGGGGGGGGGGGGGGDCGEFGGFGGGGCFGGGGGAFGDEGGGGGGFGGGGGGGGGGGGGGEGDFGDEEGGGGGGGGGGGGGGGGFGGGG99DG,>FFFGGGFF,:C6CEGGDEC5EF6@>CF6*2@:++@D7+::4F5>GF?(5,)(85)39<AFFDEG>6/*:64D:0
@M03364:276:000000000-BLYN8:1:1101:24722:10307 2:N:0:1
GGACTACCCGGGTTTCTAATCCTGTTTGCTCCCCACGCTTTCGAGCCTCAGCGTCAGTTACAGACCAGAGAGCCGCCTTCGCCACTGGTGTTCCTCCATATATCTACGCATTTCACCGCTACACATGGAATTCCACTCTCCTCTCCTGCACTCAAGTCTCCCAGTTTCCAATGCACACAATGGTTGAGCCACTGCCTTTTACATCAGACTTAAGAAACCACCTGCGCTCGCTTTACGCCCAATAAATCCGG
+
CCCCCGGGGEGGGEGGGFGGFFGGGGGGGGGFGGGGGGGGGGGG8CEGGGGGGGGGGGGGGGGDFGGGCDGGGGGGGGGGGGGEGFFGGFGGGGFBEEAGGGGGGGGGGGGGGGGGAFGGGGGG@:A=FEFGGEFDFDDGGGGGDFGGGGGGC8DFGCCA=DFGGFGGGGDGFFF=DFD6=D6EFE8CECFGGFGCFEFG7:CGF:*@CF9C>+<+4?DGFGFF)/7?(:BD7DFEF(BEGF@677@5CC/
@M03364:276:000000000-BLYN8:1:1101:5812:10309 2:N:0:1
GGACTACTAGGGTTTCTAATCCTGTTTGCTCCCCACGCTTTCGAGCCTCAGCGTCAGTTACAGACCAGAGAGCCGCCTTCGCCACTGGTGTTCCTCCATATATCTACGCATTTCACCGCTACACATGGAATTCCACTCTCCTCTTCTGCACTCAAGTCTCCCAGTTTCCAATGACCCTCCCCGGTTGAGCCGGGGGCTTTCACATCAGACTTAAGAAACCGCCTGCGCTCGCTTTACGCCCAATAAATCCG
+
CCCCCGGGGGGGGGGGGGGGGGGGGGGGGGGGGGGGGGGGGGGGGGGGGGGGGGGGGGGGGGGGGGGGGGGGGGGGGGGGGGGGGGGGGGGGGGGGGGGGGGDGGEGGGGGGGGGGGGGEGGGGCFFGGGGGGGGGCG9FGGGGGGCAGGGGGGF?EGGGFGEFBFGGEFFGGDGGG??EGGGDGGGGCGGGGGGGGGGGGGGD6DFC=FGGGFGGFFGCBGFD142>9>::3DC46:GGGE(7CD=<G97
@M03364:276:000000000-BLYN8:1:1101:25115:10333 2:N:0:1
GGACTACACGGGTTTCTAATCCTGTTTGCTCCCCACGCTTTCGCACCTGAGCGTCAGTCTTCGTCCAGGGGGCCGCCTTCGCCACCGGTATTCCTCCAGATCTCTACGCATTTCACCGCTACACCTGGAATTCTACCCCCCTCTACAAGACTCTAGCTGACCAGTATCAGATGCAATTCCCGGGTTAAGCCCGGGGATTTCACATCTGACTCAATCAACCGCCTGCGTGCGCTTTACGCCCAGTAATTCCG
+
CCCCCGGGGGGGFGGGFGGGGGGGGGGGGGGGGEGGGGGGGGGGGGEGGGGGGGGCGGGGGGGGGGGGDGGDEGGGGGGGGGGGGGGEFGGGGGGGGFC9FF;EFFGGGGGCFGGGGFGGC7EFGFGGCDGGGGFFAGGGGGGGGGGFGCGG6DGFGGG9DGGGGGGGGFEGGFFCCGCGGGGGGE>GGGGGGGGEEEG6FGGG8CF7CGCGDD>DGGGFBE>:?FFFFFFFGDFFFFGGGE?@FG?9CF*
@M03364:276:000000000-BLYN8:1:1101:18635:10360 2:N:0:1
GGACTACTGGGGTATCTAATCCTGTTTGCTCCCCACGCTTTCGCACCTGAGCGTCAGTCTTTGTCCAGGGGGCCGCCTTCGCCACCGGTATTCCTCCACATCTCTACGCATTTCACCGCTACACATGGAATTCTACCCCCCTCTACAAGACTCTAGCTGACCAGTATCAGATGCAATTCCCGGGTTAAGCCCGGGGATTTCACATCTGACTTAATTGACCGCCTGCGTGCGCTTTACGCCCAGTAATTCCG
+
CCCCCFGGDFFGGGGFFGFGGGDGGGGFFGFFGCEGGGGGCFGGEFGFFFFGGGGGGGGCGGGGGFAEGGGDGEFGGGGGGGEGCFGCG7D<EDGGGFEGFGFFEGGGGGGGFFGGGGGGEGGG@FFGGGGGCFGGCFFGGGGGGGGGGGGDGGGGFGGGGGFFFGGGGG9EFGGGGGFGGGGE:CGGGFFGGECECECFGFGC:7DCCCFGGGDC7CC?5E>??A:B<D>>GGGFF08:5>:FGD?AGFC
@M03364:276:000000000-BLYN8:1:1101:24236:10361 2:N:0:1
GGACTACTGGGGTATCTAATCCTGTTTGCTCCCCACGCTTTCGAGCCTCAGCGTCAGTTACAGACCAGAGAGCCGCCTTCGCCACTGGTGTTCCTCCATATATCTACGCATTTCACCGCTACACATGGAATTCCACTCTCCTCTTCTGCACTCAAGTCTCCCAGTTTCCAATGACCCTCCCCGGTTGAGCCGGGGGCTTTCACATCAGACTTAAGAAACCGCCTGCGCTCGCTTTACGCCCAATAAATCCG
+
CCCCCGGGGGGGGGGGGGGGGGGGGGGDGGGGGGGGGGGGGGGGGGGGGGFGGGGGGGGGGGGGGGGGGGGGGG+CCFGGGGCCGGGGGGGGGGGGGGGGGGGGGGGGGGGGGGGGGGGGGGGGGGGGGGGGGFGGGGGG@GGGGGGGGGGGGGGGGGGGGGGGFFFA,EFFGGGGGGGGGGGBFGGGGGGDGGGGGGG?GCG78FFG4FGCDFF=7>FCEGF?;59FFFDFDGGAF?GGG>6;GGFFFGC
@M03364:276:000000000-BLYN8:1:1101:7419:10366 2:N:0:1
GGACTACCGGGGTTTCTAATCCTGTTTGCTCCCCACGCTTTCGCACCTGAGCGTCAGTCTTTGTCCAGGGGGCCGCCTTCGCCACCGGTATTCCTCCAGATCTCTACGCATTTCACCGCTACACCTGGAATTCTACCCCCCTCTACAAGACTCTAGCTGACCAGTATCAGATGCAATTCCCGGGTTAAGCCCGGGGATTTCACATCTGACTCAATCAACCGCCTGCGTGCGCTTTACGCCCAGTAATTCCG
+
CCCCCGGGGGGGGGGGGGGGGGGGGGGGGGGGGGGGGGGGGGGGGGGGGGGGGGGGGGGGGGGGGGGGGGGGGGGGGGGGGGDGGGGGGGGGGGGGGGGGGGGGFGFGGGGGGGGGDGGGCFGGGGGGGGGGGGGGGGGGGGGGGGGGGGGGGGGGGGGGGGGGGGGGGFGG7;EGFC;FFCDCGGFGGGGCEEEDEGGFGGGGFGGGGF>DFFDFG=CFBE>:<F05:BFFGD<<F?EGE3:;CCFAFD9
@M03364:276:000000000-BLYN8:1:1101:14299:10368 2:N:0:1
GGACTACCCGGGTTTCTAATCCTGTTTGCTACCCATGCTTTCGAGCCTCAGCGTCAGTTACAGACCAGACAGCCGCCTTCGCCACTGGTGTTCTTCCATATATCTACGCATTTCACCGCTACACATGGAGTTCCACTGTCCTCTTCTGCACTCAAGTTTCCCAGTTTCCGATGCACTTCTTCGGTTGAGCCGAAGGCTTTCACATCAGACTTAAGAAACCGCCTGCGCTCGCTTTACGCCCAATAAATCCG
+
CCCCCGFGGGGGGGGGGGGGGGGGGGGGGGGGGGGGGGGGGGGGFEGGGGGGGGGGGGGGGGGGGGGGGGGFGGGGGGGGGGGGGGGGFGFGGGGGGGGGGGGGGGGGGGGGGGGGGGGGGGGGGGGGCEGGGGGGG8FGGGGD9EFCFGGGGGGGGGGGGGGGGGGGGGGGGGGGGEFGGGGGGD6?7FFCCCCGGGGGGGC>FGCGFFGGF7FGGGGGFGFFFFFFFF;)CGGFF;EGGE@FFGF?CF<
@M03364:276:000000000-BLYN8:1:1101:13185:10370 2:N:0:1
GGACTACTGGGGTATCTAATCCTGTTTGCTCCCCACGCTTTCGCACCTGAGCGTCAGTCTTTGTCCAGGGGGCCGCCTTCGCCACCGGTATTCCTCCACATCTCTACGCATTTCACCGCTACACATGGAATTCTACCCCCCTCTACAAGACTCTAGCTGACCAGTATCAGATGCAATTCCCGGGTTAAGCCCGGGGATTTCACATCTGACTCAATCAACCGCCTGCGTGCGCTTTACGCCCAGTAATTCCG
+
CCCCCGGGFGGGGGGFGGGGGGGGGGGGGGGGGGGDGGGGGGGGGGGGGGGGGGGGGFGGGGGGGGGGGGGGGGGGGGGGGGGGGGGGGGGGGGFGGGGFGGGGGGGGGGEGGGGGGGGGGCGGGGGGGGGFGFFFGFGGCEEFGGFEFGGGGGGGGGGGGGGGGGGGGGGGGGGFGGGGGDGGGGGGCEGFDGGEGGFFGGF7AFDC7CFGGGGFFFGFEGFFDFFE?3@BGGDBFFGGGD3FFFF:?G>
@M03364:276:000000000-BLYN8:1:1101:2675:10373 2:N:0:1
GGACTACTCGGGTATCTAATCCTGTTTGCTCCCCACGCTTTCGAGCCTCAGTGTCAGTTACAGGCCAGAGAGCCGCTTTCGCCTCCGGTGTTCCTCCATATATCTACGCATTTCACCGCTACACATGGAATTCCACTCTCCTCTTCTGCACTCAAGTCTCCCAGTTTCCAATGACCCTCCCCGGTTGAGCCGGGGGCTTTCACATCAGACTTAAGAAACCGCCTGCGCTCGCTTTACGCCCAATAAATCCG
+
CCCCCGGGGGGGGGGGGGGGGGGGFGGGGGGGGGGGGGGGGGGCFDFGGFGGGGGGGFFGGGGGGGFGGGGGGGGGDGFGGGGGGGGGGGGGGFGGGGFGGGGGGGGGGD>FFE<FEEG=FGGGCGGGGGGGGGGGCGGGGGGDEF;DFGFGG8@DFFDDECDFFGGGGEEGG98@DFGGGGGGGEECFDFGEGEGGGFCFFG78;:4DG;FFGF>FC86:CBDFF>DB:.5CGGAF:EGGF?5CC@AGF)
@M03364:276:000000000-BLYN8:1:1101:17551:10409 2:N:0:1
GGACTACAGGGGTTTCTAATCCTGTTTGCTCCCCACGCTTTCGAGCCTCAGTGTCAGTTACAGGCCAGAGAGCCGCTTTCGCCTCCGGTGTTCCTCCATATATCTACGCATTTCACCGCTACACATGGAGTTCCACTGTCCTCTTCTGCACTCAAGTTTCCCAGTTTCCGATGCACTTCTTCGGTTGAGCCGAAGGCTTTCACATCAGACTTAAGAAACCGCCTGCGCTCGCTTTACGCCCAATAAATCCG
+
CCCCCGGGGGGGGGGGGGGGGGGGGGGGGGGGGGGGGGGGGGGFGGGGGGFGGGGGGGGGGGGGGGGGFGEFGGGGGGGGGGG7FGGGFGGGFGGGFGGFGGGGGFGGGGGGGGGFGGGEGGGGGGGGGGGGGGGGGCEFGGGGFGFEAFGGGGGGG>DFGGGGGGGGGECDCGFGG?EEFCDCFDEGCGF6C@*:@>D7<+C>+;;CDGFFCCCFD4DCFG42(2-26A))<FGCFFGGDB2;F*:)3;7
@M03364:276:000000000-BLYN8:1:1101:26269:10412 2:N:0:1
GGACTACAGGGGTTTCTAATCCTGTTTGCTCCCCACGCTTTCGAGCCTCAGCGTCAGTTACAGACCAGAGAGCCGCCTTCGCCACTGGTGTTCCTCCATATATCTACGCATTTCACCGCTACACATGGAATTCCACTCTCCTCTTCTGCACTCAAGTCTCCCAGTTTCCAATGACCCCCCCCGGTTGAGCCGGGGGCTTTCACATCAGACTTAAGAAATCGCCTGCGCTCGCTTTACGCCCAATAAATCCG
+
CCCCCGGGGGGGGEGGGGGGGGGGGGGGGGGGGGGGGGGGGGGGGGGGGDGGGGGGGGGGGGGGGGGGGFGGGGGGGGGGGGGGGGGGFGGGGGFEGGGGGGGGGGGGGGGGGGGGGGGGGGGGGGGGGEGFGDFGGGGGGGFFGGGGGGGGDGEGGGGGGGGGFGGGGG9FG9@88+@6EEGCFECEFCGGD5:8EGGGG++:CGG444CF7+1:7CEE3A>0(.2>;:)7D*5)93EG5@009FFBGFD
@M03364:276:000000000-BLYN8:1:1101:17909:10415 2:N:0:1
GGACTACTAGGGTTTCTAATCCTGTTTGCTCCCCACGCTTTCGAGCCTCAGCGTCAGTTACAGACCAGAGAGCCGCCTTCGCCACTGGTGTTCCTCCATATATCTACGCATTTCACCGCTACACATGGAATTCCACTCTCCTCTTCTGCACTCAAGTCTCCCAGTTTCCAATGACCCTCCCCGGTTGAGCCGGGGGCTTTCACATCAGACTTAAGAAACCGCCTGCGCTCGCTTTACGCCCAATAAATCCG
+
CCCCCGGGGGGGGGGGGGGGGGGGGGGGGGGGGGGGGGGGGGGGGGGGGGGGGGGGGGGGGGGGGGGGGGGGGGGGGGGGGGGGGGGGGGGGGGGGGGGGGFFGGGGGGGGGFGGGGGGGEGGGGGGGF=FGGGGGGGGGGGGGGGGGGGGGGGGGFGGFGGGGFFGGGGGGGGGGGGGGGGGGGGGGGGGGEEGDECGFF79CCFFC448DC==CGFGC5CB;DA(50=5>G3CDF?CEGEFFGGFAGGD
@M03364:276:000000000-BLYN8:1:1101:2225:10417 2:N:0:1
GGACTACTGGGGTTTCTAATCCTGTTTGCTCCCCACGCTTTCGCACCTGAGCGTCAGTCTTCGTCCAGGGGGCCGCCTTCGCCAACGGTATTCCTCCACATCTCTACGCATTTCACCGCTACACATGGAATTCTACCCCCCTCTACAAGACTCTAGCTGACCAGTATCAGATGCAATTCCCGGGTTAAGCCCGGGGATTTCACATTTGACTTAACAAACCGCCTGCGTGCGCTTTACGCCCGGTAATTCCG
+
CCCCC8DFFGDGGCFFFGGGGGFFGGFGGGG,FCFEDGFFDFEGGGGF@E8FGGEGGGGGGGG@FGGDGGC7@FDGDDEGFBFG+44FFDFGFGGCFGFE5FEGFGFGG=CEFFEEFCEGECEC@DF<DFGGGGGFGF=@C>6DA,=?EDC8CCC,@,9@D7D>FC55E9EGG9;C7@,@E>8C>CDC<>,DEGCGG8EFC;CG=++++;C::@C+:5F55=B??56>?FEB5DD44(/*2)47>D4>:D*
@M03364:276:000000000-BLYN8:1:1101:17451:10419 2:N:0:1
GGACTACCCGGGTTTCTAATCCTGTTTGCTCCCCACGCTTTCGCACCTGAGCGTCAGTCTTTGTCCAGGGGGCCGCCTTCGCCACCGGTATTCCTCCAGATCTCTACGCATTTCACCGCTACACCTGGAATTCTACCCCCCTCTACAAGACTCTAGCTGACCAGTATCAGATGCAATTCCCGGGTTAAGCCCGGGGATTTCACATCTGACTTAACAAACCGCCTGCGTGCGCTTTACGCCCAGTAATTCCG
+
CCCCCGGGGGGGGGGGGEFGGGGGGGGGGGGGGGEFGGGGGGCFFGFGGGGGGGGGGEFFGGGGGGGGGGGGGGGGGGGGGFF>FGGGGGGGGGGGGGFGGGGGFFGGGGEGGFGGDGGGGGGFGGGGGGGGFGGCGGFBGGGGFGFFCCCFGGCFGGF?CEFEFAFGGGGGEFGGFG9CFC8ECCFGGFFGG88=EGFGGGGGFFCCG77DFGGGFGGEDEFFFF6>6EFFGGG2F1CCEDFFGGBAGC7
@M03364:276:000000000-BLYN8:1:1101:26815:10423 2:N:0:1
GGACTACTAGGGTTTCTAATCCTGTTTGCTACCCATGCTTTCGAGCCTCAGCGTCAGTTACAGACCAGACAGCCGCCTTCGCCACTGGTGTTCTTCCATATATCTACGCATTTCACCGCTACACATGGAGTTCCACTGTCCTCTTCTGCACTCAAGTTTCCCAGTTTCCGATGCACTTCTTCGGTTGAGCCGAAGGCTTTCACATCTGACTTAACACACCGCCTGCGTGCGCTTTACGCCCAGTAATTCCG
+
CCCCCGF@EFGGGGGGGGGGGEGGGGGGGGGGGGGGFAE<FA@@FC7EFFGDCFD:FFFCGCGGGF8F8FFFGGGGGCFG,CEEF<FFCFG@E<E9EAEA9FFG9<FCFGGCFCEFG7F6FFGGGGFC8FGGGFFFGEDG,ECDGG,;EFGG8DEF;D,@@EFDFG99;3@61>DFG?FFDCGCCCEFFDGGD>CECGFFFGG>+CD>+2:9+BDC*;3;9E>27>@B>?AEG4CEF1E@E32;>;F)CF*
@M03364:276:000000000-BLYN8:1:1101:6921:10463 2:N:0:1
GGACTACCGGGGTTTCTAATCCTGTTTGCTACCCATGCTTTCGAGCCTCAGCGTCAGTTACAGACCAGACAGCCGCCTTCGCCACTGGTGTTCTTCCATATATCTACGCATTTCACCGCTACACATGGAGTTCCACTGTCCTCTTCTGCACTCAAGTTTCCCAGTTTCCGATGCACTTCTTCGGTTGAGCCGAAGGCTTTCACATCAGACTTAAGAAACCGCCTGCGCTCGCTTTACGCCCAATAAATCCG
+
CCCCCGGCGGGGGGGGGGGFGGGGGGGGGGGGGGGGGGGGGGGGGGGGGGGGGGGGGGGGGGGGGGGGGGGGGGGGGGGGGGGGGGGGGGGGGGGGGGGGGGFGGGGGGGGGGGEGGGGGCFGGFFGGGFGGGGGGGGGGGGGGGGGGGGGGGGGGGFFFG9AEFGFGGGGGGGGGGGGGFGGGGGDG6CGGEGGDGGFFFGGGFGGGGGGGCGGFFGGGFGFFFA@B5)8AGGFFFFGGGF;FGGFFG*:
@M03364:276:000000000-BLYN8:1:1101:6561:10496 2:N:0:1
GGACTACCGGGGTTTCTAATCCTGTTTGCTCCCCACGCTTTCGCACCTGAGCGTCAGTCTTTGTCCAGGGGGCCGCCTTCGCCACCGGTATTCCTCCACATCTCTACGCATTTCACCGCTACACATGGAATTCTACCCCCCTCTACAAGACTCTAGCTGACCAGTATCAGATGCAATTCCCGGGTTAAGCCCGGGGATTTCACATATGACTCAATCAACCGCCTGCGTGCGCTTTACGCCCAGTAATTCCG
+
CCCCCGGGGGEGGGGGGGGGGGGGFGGGGDGGGGGFGGGGGGGGGGGGFGGGGGDGGGGGGGFGGGG?GDGDEGGGEFEGGGGEEEGGGGGGGGGGGGGGCEEFGFGGBFE><EFGGFGGGGGGG8<AFGGGFGGGGGGCGDGFGGGGGGF7@FFFGFGFGCGGF9C9,>9DCFFDF?GGFCEGGCFGFGCGEDE=*CCGGGFFF+:::C+;;FGGGGFGDEB0:FFF0>DEGDCB7:>>E>:?DG*-:70
@M03364:276:000000000-BLYN8:1:1101:17367:10500 2:N:0:1
GGACTACCCGGGTTTCTAATCCTGTTTGCTCCCCACGCTTTCGCACCTGAGCGTCAGTCTTTGTCCAGGGGGCCGCCTTCGCCACCGGTATTCCTCCACATCTCTACGCATTTCACCGCTACACCTGGAATTCTACCCCCCTCTACGAGACTCTAGCTGACCAGTTTCAAATGCAGTTCCCAAGTTAAGCTCGGGGATTTCACATCTGACTTAATCAACCGCCTGCGTGCGCTTTACGCCCAGTAATTCCG
+
CCCCCGFGCGGGGGGGGGFGGGGGGGGGGGGGGGGGGGGGGGGGGGGGGGGGGGGGGGGGGGGGGGGGGGGGGGGGGGGGGGGGGGGGGGGGGGGGGGGGGGGGGGGGGGGGGGGGGGGGGGGGGGGGGGGGGGGGGGGGGGGGGGGGGGGGGGGGGFGGGGGGFGCFEC>FGGGGGGGGGGDE9ECFGGFFEDGGGGFFDFGGCGC>FGGG=7;7;CGGFGF;;FFFFEBFGCFFFFGGGEFFFGFFGGC
@M03364:276:000000000-BLYN8:1:1101:13385:10525 2:N:0:1
GGACTACTGGGGTTTCTAATCCTGTTTGCTACCCATGCTTTCGAGCCTCAGCGTCAGTTACAGACCAGACAGCCGCCTTCGCCACTGGTGTTCTTCCATATATCTACGCATTTCACCGCTACACATGGAGTTCCACTGTCCTCTTCTGCACTCAAGTCTCCCAGTTTCCAATGACCCTCCCCGGTTGAGCCGGGGGCTTTCACATCAGACTTAAGAAACCGCCTGCGCTCGCTTTACGCCCAATAAATCCG
+
CCCCCGGGGGGGGGGGGGGGGGGGGGGGGGGGGGGGGGGGGGGGGGGGGGGGGGGGGGGGGGGGGGGGGGGGGGGGGGGGGGGGGGGGGGGGGGGGGGGGGGGGGGGGGGGGGGGGGGGGGGGGGGGGGGGGGGGGGGGFGGGGGGGCGGFGGGGGGGGGGGGGGGGGGGGG?GGGGFGGGGGGEEGGCGGGGGGGEGGGGGGGFC>D=<FFGGFGGGGGFGFDDFBFFFDDGGGF6:EGGE?FGGFAGG5
@M03364:276:000000000-BLYN8:1:1101:19903:10540 2:N:0:1
GGACTACCCGGGTATCTAATCCTGTTTGCTCCCCACGCTTTCGCACCTGAGCGTCAGTCTTTGTCCAGGGGGCCGCCTTCGCCACCGGTATTCCTCCACATCTCTACGCATTTCACCGCTACACATGGAATTCTACCCCCCTCTACAAGACTCTAGCTGACCAGTATCAGATGCAATTCCCGGGTTAAGCCCGGGGATTTCACATCTGACTCAATCAACCGCCTGCGTGCGCTTTACGCCCAGTAATTCCG
+
CCCCCGGGGGGGGGGGGGGGGGGGGGGGGGGGGGGGGGGGGGGGGGGGGGGGGGGGGGGGGGGGGGGGGGGGGGGGGGGGGGGGGGGGGGGGGGGGGGGGGGGGGGGGGGGGGGGGGGGGGEGGGGGGGGGGGGGGGGGGGGGGGGGGGGGGGGGGGGGGGGGGGGFGGGFFGGGGGGGGGGGGGGGGGGGGGGGGGGGGFCEG6>FFCFFGFGC7DGGGFGFFFFFFF3BEGGGFF?GGG@:@DGFFGGC
@M03364:276:000000000-BLYN8:1:1101:17037:10549 2:N:0:1
GGACTACTAGGGTTTCTAATCCTGTTTGCTACCCATGCTTTCGAGCCTCAGCGTCAGTTACAGACCAGACAGCCGCCTTCGCCACTGGTGTTCTTCCATATATCTCCGCATTTCACCGCTACACATGGAGTTCCACTCTCCTCTTCTGCACTCAAGTTCCCCAGTTTCCGATGCACTTCTTCGGTTGAGCCGAAGGCTTTCACATCAGACTTAAGAAACCGCCAGCGCTCGCTTTACGCCCAATAATTCCG
+
C@CCCFGG,CEGCFFGGGAFG<FFFFAFFGGG<FA@FGGFCFEFFGGEEEA8:688@FEFF<E9FFCEC@D8CCFGCF:FGGGG7@F8F8FEGGGG9A9<?FA<F,,@CFCG<FDFGGGGCC,AE=<@8AF,;5@,E,@FEAEDG=C9;D=8DEGC;=DDFGF6FG9EG6>=8C8A,@E:D3=+>E6,6@FD+@::7FG,2+7+332*2;7CFG+++*,;9E>)()(80::?D39>F(1=557ACDF3CD*
@M03364:276:000000000-BLYN8:1:1101:13183:10549 2:N:0:1
GGACTACTGGGGTTTCTAATCCTGTTTGCTCCCCACGCTTTCGAGCCTCAGTGTCAGTTACAGGCCAGAGAGCCGCTTTCGCCTCCGGTGTTCCTCCATATATCTACGCATTTCACCGCTACACATGGAATTCCACTCTCCTCTCCTGCACTCAAGTCTCCCAGTTTCCAATGCACACAATGGTTGAGCCACTGCCTTTTACATAAGACTTAAGAAACCACCTGCGCTCGCTTTAAGCCCAATAAATCCGG
+
CCCCCGGFFCFGGGGEFGGGFEFFGGFFDGGFGFGGGGFGGGGGGGGGGGGGGGGGGFC<EF<<FGGGGGGGGGG@F@FFGGE:CCGGGGGGGGGGGGGGGDFFGGGGFGECAFFECF@@EGFDFGGGGDG,FEFGBEEGGFGFGEFFGGG?DFFFEF3@88D8DFGGEFAF88D=,,@+,667>+<AFCFGF:BC?FGG+8=<=87+9CGGFGGCCG,:4*;;B?=DAFDB4C7/0.,1=8=AFFFF*7)
@M03364:276:000000000-BLYN8:1:1101:22239:10550 2:N:0:1
GGACTACAGGGGTTTCTAATCCTGTTTGCTACCCATGCTTTCGAGCCTCAGCGTCAGTTACAGGCCAGAGAGCCGCTTTCGCCTCCGGTGTTCCTCCATATATCTACGCATTTCACCGCTACACATGGAGTTCCACTGTCCTCTTCTGCACTCAAGTTTCCCAGTTTCCGATGCACTTCTTCGGTTGAGCCGAAGGCTTTCACATCAGACTTAAGAAATCGCCTGCGCTCGCTTTACGCCCAATAAATCCG
+
CCCCCFGGGGGGGGGGGGGGGGGGGGGGGGGGGGGGGGGFGFEFGGGGGGGGGGGGGGGGGGGGGGGGGFGGGGGGGGGGGGGGGFGG>FGGGGGGGGGGGGGGGGGGGDFEFGGGGGGGGGGGGEGFGGGGGGGGGFGGGGGGGGGGGGFGFFGGDDFGGGGGGGGGGGEEGGGFGGF,@EFCGG6CFGFE+@8EGGDGGGGGFFGFFG7FF+=8C*=C?GEDB;@B9?BEGGGCF<*:CFFFDF:)1>)
@M03364:276:000000000-BLYN8:1:1101:27890:10575 2:N:0:1
GGACTACCCGGGTATCTAATCCTGTTTGCTACCCACGCTTTCGAGCCTCAGTGTCAGTTACAGGCCAGAGAGCCGCTTTCGCCTCCGGTGTTCCTCCATATATCTACGCATTTCACCGCTACACATGGAATTCCACTCTCCTCTCCTGCACTCAAGTCTCCCAGTTTCCAATGCACACAATGGTTGAGCCACTGCCTTTTACATTAGACTTAATAAACCACCTGCGCTCGCTTTACGCCCAATAAATCCGG
+
CCCCCGFEEEGGGGGGGGFGGGGGGGGGGGFGGGGGGFGGGGGGGCFFGGGFGGGGGGGGFGGG8FFG?FGGGGGG@FFC@CCCGGF7>FFGGFAFGDFGGGGGGGGGGGGGFGGGGDG>CF=F@,=FFEEFFFGGGFGGGGGGGGGD,@8?@D@FFFFGGGGFFGGGGGFGFGGGGGG?FGG@=C@EFC8663BFGGGGGGGD+CC7879C+++52:?FFCA@2?29@>BFCGGFF=C7CF8ACDF?>CC
@M03364:276:000000000-BLYN8:1:1101:9236:10580 2:N:0:1
GGACTACCCGGGTTTCTAATCCTGTTCGCTCCCCACGCTTTCGAGCCTCAGCGTCAGTTACAGACCAGAGAGCCGCCTTCGCCACTGGTGTTCCTCCATATATCTACGCATTTCACCGCTACACATGGAATTCCACTCTCCTCTTCTGCACTCAAGTCTCCCAGTTTCCAATGACCCTCCCCGGTTGAGCCGGGGGCTTTCACATCAGACTTAAGAAACCGCCTGCGCTCGCTTTCCGCCCAATAAATCCG
+
CCCCCGGGGGGGGGGGGGGGGGGGGGGGGGGGGGGGGGGGGGGGGGGGGGGGGGGGGGGGGGGGGGGGGGGGGGGGGGGGGGGGGGGGGGGGGGGGGGGGGGGGGGGGGGGGGGGGGGGGGGGGGGGGGGCFF9EA>84FEFFGF@CC,@B8,@D9C;3EFGDFGG=E:;CD6@EG,@DCGDGGGC:@@FFGGGG57EFGG>1++;7*;7C@F7+;@*==5CEDF5(:0)07DGG)/4;8*)4.7CF)2*9
@M03364:276:000000000-BLYN8:1:1101:22326:10581 2:N:0:1
GGACTACTGGGGTTTCTAATCCTGTTTGCTACCCATGCTTTCGAGCCTCAGCGTCAGTTACAGACCAGACAGCCGCCTTCGCCACTGGTGTTCTTCCATATATCTACGCATTTCACCGCTACACATGGAGTTCCACTGTCCTCTTCTGCACTCAAGTTTCCCAGTTTCCGATGCACTTCTTCGGTTGAGCCGGGGGCTTTCACATCAGACTTAAGAAACCGCCTGCGCTCGCTTTACGCCCAATAAATCCG
+
CCCC@FACGGG7CGEGDGGGFGFGGGGGGGCEFGGGGGGGAFGCEECFCDF@FGG,FGGCG<E9FECGGGGGGGGEG7@FFFGGCF,,9BCFFEFGCCGACFEFGGGGGGGG9EFGG>F6FCDFDGGGGGFG=,4EEEEG?EGCFGFAFF,+6,>==>D=E>D8>DFGGGGGE>DGDF98=EF6F+=8?>?:++@*9BFFFGGFFGFC4*;4:1B1B66CBC)8<F>D2:=;CCC)13B>C>?FDC?<FG3
@M03364:276:000000000-BLYN8:1:1101:8756:10588 2:N:0:1
GGACTACAGGGGTATCTAATCCTGTTTGCTACCCATGCTTTCGAGCCTCAGCGTCAGTTACAGACCAGACAGCCGCCTTCGCCACTGGTGTTCTTCCATATATCTACGCATTTCACCGCTACACATGGAGTTCCACTGTCCTCTTCTGCACTCAAGTCTCCCAGTTTCCAATGACCCTCCCCGGTTGAGCCGGGGGCTTTCACATCAGACTTAAGAAACCGCCTGCGCTCGCTTTACGCCCAATAAATCCG
+
CCCCCGGGGGGGGGGGGGGGGGGGGGGGGGGGGGGGGGGGGGGGGGFGGGGGGGGGGGGGGGGGGGGGGGGGGGGGGGGGGGGGGGGGGGGGGGGGGGGGGGGFFGGGCFGCFGGGGGGGGGGGGFFGGGGGGGGGGGGGGDFGGFGFGGGGGGGFFAFGGFGGGGGGGGGCFGCFGGGGGGGGGDDEGGFGGGGGDGGD?DGGAF:FCFD8FFDGGCGDEGF63A@A3>;319C<F?;E252@FGF>FF>
@M03364:276:000000000-BLYN8:1:1101:7718:10596 2:N:0:1
GGACTACCGGGGTATCTAATCCTGTTTGCTCCCCACGCTTTCGCACCTGAGCGTCAGTCTTTGTCCAGGGGGCCGCCTTCGCCACCGGTATTCCTCCAGATCTCTACGCATTTCACCGCTACACATGGAATTCTACCCCCCTCTACAAGACTCTAGCTGACCAGTTTCAAATGCAGTTCCCAAGTTAAGCTCGGGGATTTCACATCTGACTTAATCAACCGCCTGGGTGCGGTTTACGCCCGTTAATTCCG
+
B<BA@@F@@FGDC@FGDACFFGFGGGG<EFD,,BF+6@FEFCCCCCGGG8FGGFFGDF9FGFGFGDCFGGGGD@FG+8B<BBC@FGGGGGGGGFGFC,,,<AA?EFFFGEF7<,C,<:FE+>FF,AB8>FD:3CFGCDFGGE>;CFEG968+:D999;,@CF?>@DCDF9DGA,7<D7FFAF>2?;;=@F;DGCB/5CFGGGGGFFCC++:++3;DF69C5C)//)(01)..*99(/-88C)-)*/*5>D*
@M03364:276:000000000-BLYN8:1:1101:25277:10608 2:N:0:1
GGACTACCGGGGTATCTAATCCTGTTTGCTCCCCACGCTTTCGCACCTGAGCGTCAGTCTTCGTCCAGGGGGCCGCCTTCGCCACCGGTATTCCTCCAGATCTCTACGCATTTCACCGCTACACATGGAATTCTACCCCCCTCTACAAGACTCTAGCTGACCAGTATAAGATGCAATTCCCGGGTTAAGCCCGGGGATTTCACCTCTGACTCAATCAACCGCCTGCGTGCTCTTTACGCCCAGTAATTCCG
+
9CCCC@FFEGGDF7@<EF96FEGGF9FFGF,;DBF@FG>@FCGC::@FC,EC:CCF@FFDGGGGD7FGDGFFGCB7>CC=FC,:B<+7@:F?,?EF,,BF<A,CEF9F+==FFFGGFFGEGFFF9,5ACDFG9<EFB>D=EEGCGG;B;6,=>,@DFCBE>@EFFGG,@9,EFFG;FG7D68CEGGGG7B8EEECC=EFGDCF**;*9FG+;7*;76CFF):;(4>07(<)/:**6@0;:7>(0:FF<>F6
@M03364:276:000000000-BLYN8:1:1101:19589:10610 2:N:0:1
GGACTACTCGGGTTTCTAATCTTGTTTGCTCCCCACGCTTTCGCACCTGAGCGTCAGTCTTTGTCCAGGGGGCCGCCTTCGCCACCGGTATTCCGCCAGATCTCTACGCATTTCACCGCTACACCTGGAATTCTACCCCCCTCTACAAGACTCTAGCCTGCCAGTTTCGAATGCAGTTCCCAGGTTGAGCCCGGGGATTTCACATCCGACTTGACAGACCGCCTGCGTGCGCTTTACGCCCAGTAATTCCG
+
CCCCCGFFEFGG8FFFGGGGC,CFGGFGCGEEFGGGGGGGGGCGECGG@FFFEECFGGFGGF9FG,6,6@+CFCC>FEE@FG,F=EFF:4BFE9,BC>7BFGGFGFFFGGGGGFDGGGGEDEFDDF8A,>FFFD9F93=@7CBDGCFGFGGGGGGGGGGGGC?DGGFGEFD6C5DFG,DGCCECGCF?6CFFCE5CE8C+2@CC+*C5CD5CG76:C5C/):.4?>9EBF7)/C5<66GG*7:?7CBA*22
@M03364:276:000000000-BLYN8:1:1101:15180:10618 2:N:0:1
GGACTACACGGGTTTCTAATCCTGTTTGCTCCCCACGCTTTCGAGCCTCAGCGTCAGTCTTCGTCCAGGGGGCCGCCTTCGCCACCGGTATTCCTCCAGATCTCTACGCATTTCACCGCTACACCTGGAATTCTACCCCCCTCTACGAGACTCTAGCTTGCCAGTTTCAAATGCAGTTCCCAGGTTGAGCCCGGGGATTTCACATCTGACTTAATCAACCGCCTGCGTGCGCTTTACGCCCAGTAATTCCG
+
CCCCCGGGGGGGGGGGGGGGGGGGGGGGGGGGGGGGGGGGGGGGGGGGGGGGGGGGGGGGGGGGGGGGGGGGGGGGGGGGGGGGGGGGGGGGGGGGGGGGGGGGGGGGGGGGGGGGGGGGEGGGGGGGGGGGGGGGGGGGGGGGGGGGGGGGGFEGGGGGGGGGGGGGGGGGFGGGGFFGGGGGGGGGGGEGGGCEGGGGGGGG7;FGGGGGGG7@FGGGFGE01>>D?BEFGG<AFFGGGFBFGGFAGF7
@M03364:276:000000000-BLYN8:1:1101:21218:10631 2:N:0:1
GGACTACTGGGGTTTCTAATCCTGTTTGCTCCCCACGCTTTCGCACCTGAGCGTCAGTCTTCGTCCAGGGGGCCGCCTTCGCCACCGGTATTCCTCCAGATCTCTACGCATTTCACCGCTACACCTGGAATTCTACCCCCCTCTACGAGACTCTAGCTTGCCAGTTTCAAATGCAGTTCCCAGGTTGAGCCCGGGGATTTCACATCTGACTTAACAAACCGCCTGCGTGCGCTTTACGCCCAGTAATTCCG
+
CCCCCGGGGGGGGGGEFGGGGGGGGGGGGGGGGGGGGGGGGGGGGGGGGGGGDEGDFGGGGGGGGGEGGDCFEGEGGGGGFGCFEGGGGGGFFGGGGGGGFFFGDFGGFG+CFFGGGGGDFGGFFGGGEGGGGGGGGGBC8EEGGGFBEEGCFFFGGGGGFGGGGGGGGGCFFGGFDCDDFGGGGGG?CBEGEEEGDBCFFGGGF;++@C>@:CFFFFFF>EB<()(817:>3>F<B6;C*).9C7@BF:6
@M03364:276:000000000-BLYN8:1:1101:15840:10640 2:N:0:1
GGACTACAGGGGTTTCTAATCCTGTTTGCTACCCATGCTTTCGAGCCTCAGCGTCAGTTACAGACCAGACAGCCGCCTTCGCCACTGGTGTTCTTCCATATATCTACGCATTTCACCGCTACACATGGAATTCCACTCTCCTCTCCTGCACTCAAGTCTCCCAGTTTCCAATGCACACAATGGTTGAGCCACTGCCTTTTACATCATACTTAAGAAACCACCTGCGCTCGCTTTACGCCCAATAAATCCGG
+
CCCCCGG@F9@F7@FAFGGGGGGGGFCFGFFGGFGEEGFGGGCCGGG<FGG?CFFEEGGGGGGGGGGFFCEFGGGGGGGGGCFCFGGFFFFFGGFFGGGGGGGGGGFGGEGFCGGGGGGCC>9AEDF<FDFFGFAFFGEFGCF?>EAFGD@DGG8FF9DD9ED8FGFGGGGGGGGGCE>DAG?FFGGFGGGDFFGGGGGF7=EFFG?+=B?D8B8=756CFEF55?>BD*4AFGG=>>E8*85AFG+)C3>
@M03364:276:000000000-BLYN8:1:1101:5945:10648 2:N:0:1
GGACTACCGGGGTATCTAATCCTGTTTGATCCCCACGCTTTCGCACATCAGCGTCAGTTACAGACCAGAAAGTCGCCTTCGCCACTGGTGTTCCTCCATATCTCTGCGCATTTCACCGCTACACATGGAATTCCACTTTCCTCTTCTGCACTCAAGTTTCCCAGTTTCCAATGACCCTCCACGGTTGAGCCGTGGGCTTTCACATCAGACTTAAGAAACCGCCTACGCGCGCTTTACGCCCAATAATTCCG
+
CCCCCGGCFGGGGCFGGGFGGGGGGGGGFGGGGGGCGDGGGGGF@F+CFFGCFGGGGGGGFGGGGGGGGGGGEFEGGGDGGGGGGGGGFFGGGC=FGGFGG?C?F9ECFGGGGGGGFGGGGGGGFGGGGGGGGGG?EDAFGGGGGGGDG8EFCFGGFDGFFFGCFFFGDFFGF,3@3=E+=DGEGGGGGGGDE*@ECCF,@FC>EF:4>FGC+=+==CFGFG;22/5A6>>3CDG)@;5EED05CC*6FGC
@M03364:276:000000000-BLYN8:1:1101:9287:10649 2:N:0:1
GGACTACCGGGGTATCTAATCCTGTTTGCTCCCCACGCTTTCGAGCCTCAGCGTCAGTTACAGACCAGAGAGCCGCCTTCGCCACTGGTGTTCCTCCATATATCTACGCATTTCACCGCTACACATGGAATTCCACTCTCCTCTTCTGCACTCAAGTCTCCCAGTTTCCAATGACCCTCCCCGGTTGAGCCGGGGGCTTTCACATCAGACTTAAGAAACCGCCTGCGCTCGCTTTACGCCCAATAAATCCG
+
CCCCCGGGGGGGGGGGGGGGGGGGGGGGGGGGGGGGGGGGGGGGGGGGGGGGGGGGGGGGGGGGGGGGGGGGGGGGGGGGGGGGGGGGGGGGGGGGGGGGGGGGGGGGGGGGGGGGGDGGEGGGGGGGGGGGGGGGAEGGGGGGGGGGCDFGGGGGGGAGGGGGFGFGGFGFDGDDFGGGGGGGGGGGGGGGGGGGCEGGGGGGACFFGGFFGGFGGFGGFCDFDFFE9DDFGGGBF:EGGFF@GCBFFFD
@M03364:276:000000000-BLYN8:1:1101:11062:10667 2:N:0:1
GGACTACAAGGGTTTCTAATCCTGTTCGCTCCCCACGCTTTCGAGCCTCAGCGTCAGTTACAGACCAGAGAGCCGCCTTCGCCACTGGTGTTCCTCCATATATCTACGCATTTCACCGCTACACATGGAATTCCACTCTCCTCTTCTGCACTCAAGTCTCCCAGTTTCCAATGACCCTCTCCGGTTGAGCCGGGGGCTTTCACATCAGACTTAAGAAACCGCCTGCGCTCGCTTTACGCCCATTAAATCCG
+
CCCCCGGGGGGGGGGFFGGAGGGFCEGGEGG7CFEGGEGCDFG@F>:F8FFGGGGGEFEFEGGGC<FFGE<FD,@FCBFCC7FGDGFDEFFGFDFFFFFCFCGGFDEF7FEGGFGCGG>EGGGCEFFD=FGFFEFFFGGFFG8D9BD9,,@?@E,68>;DEDCEF;CEFGFF8D=63,8,@8CEGGGE?FDED>EG*=C8FFECA?+?CG48C+BC7F?E:C:<081)6558<DF2=?E8:<(0:D@<GGD
@M03364:276:000000000-BLYN8:1:1101:19782:10696 2:N:0:1
GGACTACTAGGGTTTCTAATCCTGTTTGCTCCCCACGCTTTCGCACCTGAGCGTCAGTCTTTGTCCAGGGGGCCGCCTTCGCCACCGGTATTCCTCCAGATCTCTACGCATTTCACCGCTACACCTGGAATTCTACCCCCCTCTACAAGACTCTAGCTGACCAGTTTCAAATGCAGTTCCCAAGTTAAGCTCGGGGATTTCACATCTGACTTAATCAACCGCCTGCGTTCGCTTTACGCCCAGTAATTCCG
+
CCCCCGGGGGGGGGGGGGEGFGGGGGGGGGGGFGGGGGGGFGGGGGGGGGGGGGGGGGGGGGGGGGGGCEGGDGGGGGGFGGGGGGGGGGGGGFGGEEEFFEGGGGGGGGGGGGGDGGGGGGGGGGGGGGGGGGGGGGCCEGGGGGGFFFGGGGC;FGFGGGGGFGGGGGGGGGGGGGGGFGCCEGFFD?DEGGGGGGGGGGGGFFGCFGGGGGGFFC?FFDFF;A0)(8)>DGCAF1*:C@?F*:@<CC0
@M03364:276:000000000-BLYN8:1:1101:23095:10707 2:N:0:1
GGACTACAGGGGTATCTAATCCTGTTTGCTCCCCACGCTTTCGAGCCTCAGTGTCAGTTACAGGCCAGAGAGCCGCTTTCGCCACCGGTGTTCCTCCATATATCTACGCATTTCACCGCTACACATGGAATTCCACTCTCCTCTTCTGCACTCAAGTCTCCCAGTTTCCAATGACCCTCCCCGGTTGAGCCGGGGGCTTTCACATCAGACTTAAGAAATCGCCTGCGCTCGCTTTACGCCCAATAAATCCG
+
CCCCCGGGFGEGGGGGGGGGFGGGGGGGGGGGGDGGGGGGGGGGGGGFGGGFFGGGGGFFGGFFGGGGFGGGGFGGEGGGCGGGGGGGCFGGGCGGGGGGGGGAFFGCGCGGGGAEFFGGGC=FGDCGGGGGGGGGGGFGGGGGGFFGGFEFFG8FGCDG=FGGA;EGGFCGFF83=F8>8CEGGDGGC;EEGDGGC*BFCFEF6C79CCGGG=77:*14)=:;6A9>6>EFGG5<F?GEGFFFG7B2>*1
@M03364:276:000000000-BLYN8:1:1101:11569:10730 2:N:0:1
GGACTACTGGGGTTTCTAATCCTGTTTGCTCCCCACGCTTTCGCACCTGAGCGTCAGTCTTTGTCCAGGGGGCCGCCTTCGCCACCGGTATTCCTCCAGATCTCTACGCATTTCACCGCTACACCTGGAATTCTACCCCCCTCTACAAGACTCTAGCTGACCAGTATCAGATGCAATTCCCGGGTTAAGCCCGGGGATTTCACATCTGACTCAATCAACCGCCTGCGTGCGCTTTACGCCCAGTAATTCCG
+
CCCCCGGGGGGGGGGGGGCFGGGGGGGFGGGGGGGGGGGGGGGGGGGGGGCFGGGGGGGGGGGGFFCFFCEDGGGGGGGFGGGGGGGGGDGGGGGGGGGGGGGGGGGGGGEGGGGGGGGGGGGGGFGGGGGGGGGGGGGGGGGGGGGGCGGGGGGFGGGGGCFCGGGGFGGGGGFGGGGGGGGGGEFF7FDFC58CCE?FGGGGFGG>DGGGG4@7F*8*=CAD;57>6:@BGGG2F(;8551?FGBDGF*
@M03364:276:000000000-BLYN8:1:1101:10905:10731 2:N:0:1
GGACTACTGGGGTTTCTAATCCTGTTTGCTACCCATGCTTTCGAGCCTCAGCGTCAGTTACAGACCAGACAGCCGCCTTCGCCACTGGTGTTCTTCCATATATCTACGCATTTCACCGCTACACATGGAATTCCACTCTCCTCTCCTGCACTCAAGTCTCCCAGTTTCCAATGACCCTCCCCGGTTGAGCCGGGGGCTTTCACATCAGACTTAAGAAACCGCCTGCGCTCGCTTTACGCCCAATAAATCCG
+
CCCCCGGGGGGGGGGGGGGGGGGGGGGGGGGGGGGGGGGGGGGGGGGGGGGGGGGGGGGGGGGGGGGGGGGGGGGGGGGGGGGGGGGGGGGGGGGGGGGGGGGGGGGGGDGGGGGGGGGGGGGGGGGFEFFGGCFGGGGGGGGGGGGGGGGGGGGGGGAFGGGGGGGGGGGGGGGFFGGGGEEEGGDGGGGGGGGGGGGGGGG7CFGGGDFGGGGFGGGGFGF?;43B6B>DGGG<?BGGGDBFGGFFFFD
@M03364:276:000000000-BLYN8:1:1101:21802:10737 2:N:0:1
GGACTACAGGGGTTTCTAATCCTGTTTGCTCCCCACGCTTTCGAGCCTCAGCGTCAGTTACAGACCAGACAGCCGCCTTCGCCACTGGTGTTCTTCCATATATCTACGCATTTCACCGCTACACATGGAGTTCCACTGTCCTCTTCTGCACTCAAGTTTCCCAGTTTCCGATGCACTTCTTCGGTTGAGCCGAAGGCTTTCACATCAGACTTAAGAAACCGCCTGCGCTCGCTTTACGCCCAATAAATCCG
+
CCCCCGGGGGGGGGGGGGGGGGGGGGGGGGGGGGGGGGGGGGGGGGGGGGGGGFGGGFGGGGGGGGGGGGGGGGGGGGGFFGFGDGGGGGGGGGGGGGGGGGGGGGGGGGGGGGGFGGGGGGCGGD@FFFECFGGGGFGGGGGGGGGGGAFFFFFG;DFGGGFFGGGGGGGGGGGGGCC:FGGGGEGGGGGGGGGGGGDGGGGGFGGGGGGGCFG7DGECB:BFB45:/?AEGGGFFFGGGF;FFCCECFC
@M03364:276:000000000-BLYN8:1:1101:18958:10754 2:N:0:1
CCGGCAGGGGCTGGGATTTCGATGAGATCTATTCCAATGGCTCAATCCACGTATTTACTCGGTCTGCTTCCTCCTCTTCTGCCCCTCCTGGTCCTTACTTCTGCTTGCCACTCGCCTCGCCTGCCGTCTTCCTCATACGCCCTCACCGTCTTCCCCTCCCCCACTAACATCTACCCTCCACCTCTACCCCCTACTTGATCACCTTCCTATTCCTTCACCACCTCAACCCCCGACCTTCCCCCTCTTCCCCT
+
-6--,+++++++,B,,;,,,;6,,-,,,,,;6<,<,,;,,6C,,,;,,,,,,,,6,6,,,,86,,,,9,C,,<6:,,,,5,6,:6,,6:,,,:59,,9,5,C,,4A,,,,544,4+8,,++++4,8+84+59,,,,,,,444++,,,+,4,+,,@,,63++3++,,,,,,,,73,,,5@3,,3,,3,5@+@**3,,,,,,+;,2***2++5+++++4*54**67()-)()))))2(/(*528(88;+)*0*
@M03364:276:000000000-BLYN8:1:1101:16184:10762 2:N:0:1
GGACTACAGGGGTTTCTAATCCTGTTTGCTCCCCACGCTTTCGAGCCTCAGTGTCAGTTACAGACCAGAGAGCCGCCTTCGCCACTGGTGTTCCTCCATATATCTACGCATTTCACCGCTACACATGGAATTCCACTCTCCCCTTCTGCACTCAAGTTGTACAGTTTCCAAAGCACACAATGGTTAAGCCACTGCCTTTTACTTCAGACTTATACAACCGCCTGCGCTCGCTTTACGCCCAATAAATCCGG
+
@C9@A@EEGGGGGGGGGGGGGGGFGDFFGGGFFCAFG@CGEFBDFECG<FC<<FGGCCF<FGGAGGGCFEG7CCGGEEGGGGGGGF,CCEEFDF9<EFGFD,=FFGGGFGEGGFCFFDGDGGGGGG?AFFGG,?EFGG9EEECF8=EDGGGGGGF8EC;@DFGGFDFFFGGDGGGFGGGGGDFFCGGGGGDFGGFG6EC7CGGGFGGFFGGFFG>FF58@A>DBD49B@EE):CC>>@:BCF;6>FFCG3>
@M03364:276:000000000-BLYN8:1:1101:15944:10783 2:N:0:1
GGACTACACGGGTTTCTAATCCTGTTTGCTCCCCACGCTTTCGCGCCTCAGCGTCAGTTGCGAGCCAAAGAGCCGCTTTCGCCACTGGTGTTCCTCCATATCTCTACGCATTTCACCGCTACACATGGAATTCCACTCTTCTCTCTCGCACTCAAGTCTCCCAGTTTCCAATGACCCTCCCCGGTTGAGCCGGGGGCTTTCACATCAGACTTAAAAGACCGCCTGCGCGCGCTTTACGCCCAATCATTCCG
+
CCCCCGGGGGGGGGGGGGGGGGGGGGGGGGGGGGGGGGGGGGGGGGGGGGGGGGGGGGGGGGGGGGGGGGGGGGGGGGGGGGGGGGGGGGGGGGGGGG<FBEFFGGGGGGGGGGGGGGGGGGGGGGGGFFGFGGCGFFFGGFGFGGGGGGGGGGEFDFGGGE@DEGGGGGGF?AEGGGGGGGGGGGGGFGGGGGG=EGGFCFCCADGFGGGGGGGCDGGGDE;(451>>>33<5C4@BGGE368*9=AGG7
@M03364:276:000000000-BLYN8:1:1101:3170:10783 2:N:0:1
GGACTACTGGGGTTTCTAATCCTGTTTGCTACCCATGCTTTCGAGCCTCAGCGTCAGTTACAGACCAGACAGCCGCCTTCGCCACTGGTGTTCTTCCATATATCTACGCATTTCACCGCTACACATGGAGTTCCACTGTCCTCTTCTGCACTCAAGTTCCCCAGTTTCCGATGCACTTCTTCGGTTGAGCCGAAGGCTTTCACATCAGACTTAAGAAACCGCCTGCGCTCGCTTTACGCCCAATAAATCCG
+
CCCCCGGGGGGGGGGGGFGGGGGGGGGGGGGGGGGGGGGGGGGGFGGGGGGGGGGGGFGGGGGGGGGGGGGGGGGGGGGGGGFGGGGGGGGGGGGGGGFGGGGGGGGGGGGGGGGFGGGGGGGGGGFGGGGGGGGGGGGGGGGGGGGGGGGGGGGGGDFGGGGGGGGGGGGGGGGGGFGEDF+CFGGGDGGGG>EGGGFGFGGD;C<FFGDDFB77B?FFAGFFDF9>@BDEGGFCFFCEGDFFGGA<FG8
@M03364:276:000000000-BLYN8:1:1101:16013:10798 2:N:0:1
GGACTACCGGGGTTTCTAATCCTGTTTGCTCCCCACGCTTTCGAGCCTCAGCGTCAGTTACAGACCAGACAGCCGCCTTCGCCACTGGTGTTCTTCCATATATCTACGCATTTCACCGCTACACATGGAATTCCACTCTCCTCTTCTGCACTCAAGTCTCCCAGTTTCCAATGACCCTCCCCGGTTGAGCCGGGGGCTTTCACATCAGACTTAAGAAACCGCCTGCGCTCGCTTTACGCCCAATAAATCCG
+
CCCCCGGGGGGGGGGGGGGGGGGGGGGGGGGGGGFGGGGGGGGGGEGGGGGGGGGGGGGGGGGGGGGGGGGGGGGGGGGGGGGGGGGGGGGGGGGGGGGGGGGGGGGGGGGEGGGGGGGGGGGGGGGGEFFGGGGGGGGGGGGGGGDDGGGGFGGGFGFGGGGGGGGGGGGGGGFFFGGGGGGGGGGGGGGGEGGGGGGGGGGGFFCGFGGGGGCFGGGGFD>?<F;D9)7BGGGFFFGGGF<FDG?<GFD
@M03364:276:000000000-BLYN8:1:1101:7287:10804 2:N:0:1
GGACTACTCGGGTTTCTAATCCTGTTTGCTCCCCACGCTTTCGCACCTGAGCGTCAGTCTTCGTCCAGGGGGCCGCCTTCGCCACTGGTGTTCCTCCTAATATCTACGCATTTCACCGCTACACTAGGAATTCCGCTTGCCTCTCCGACACTCAAGGGATGCAGTTTTGAAAGCAGTTCCGGGGTTGAGCCCCGGGATTTCACTCCCAACTTGCATCTCCGCCTACACGCCCTTTACACCCAGTAAATCCG
+
CCCCCGGGGGGGGGGGGGGGGGGGGGGGGGGGGGGGGGGGGGGGGGGGGGGGGGGGGGGGGGGGGGGGGGGGGGGGGGGGGGGGGGGGGGGGGGGGGGGGGFGFGGGGGGGGGGGGGGGGGGGGGGGGGGGGGGGGGGGGFGGGGGGEEGGGGGGGF>6CGGFGGGGGGGFGGGGGGGGGGGGGGGGGGGFGGGGDCEGGFFGDB<CGGGGGGGGGGDCEDGFFB?:F?FFFGGGFFFGCGFFFGG?<775
@M03364:276:000000000-BLYN8:1:1101:25848:10808 2:N:0:1
GGACTACTGGGGTTTCTAATCCTGTTTGCTACCCATGCTTTCGAGCCTCAGCGTCAGTTACAGACCAGACAGCCGCCTTCGCCACTGGTGTTCTTCCATATATCTACGCATTTCACCGCTACACATGGAGTTCCACTGTCCTCTTCTGCACTCAAGTTTCCCAGTTTCCGATGCACTTCTTCGGTTGAGCCGAAGGCTTACACATCCGACTTAAGAAACCGCCTGCGCTCGCTTTCGGCCCAATAAACCCC
+
A<6@,CEFEFC@6@F9FCFGFGEED@<EFGCEFEEFCCCEFGCFC;C@@FF878BB@CFGFFCCGGF,C,CBC,6@C,B9BCGG@@<FEAC7F<,CFFF9EDEGGFG@FEF:EEAE?CC@FEG?EF9FG<=,,A,A@8,CEFFGG9,48,8=>D=FED,;=EADD,>>=6B>C69@=8DCDCGCF=EE88B:E84@C,>4329994*<DC7C@>F7DF6=4;?@9A56(:8)3C3))181*),8;76)2/*
@M03364:276:000000000-BLYN8:1:1101:20430:10831 2:N:0:1
GGACTACTGGGGTTTCTAATCCTGTTTGCTACCCATGCTTTCGAGCCTCAGCGTCAGTTACAGACCAGACAGCCGCCTTCGCCACTGGTGTTCCTCCATATATCTACGCATTTCACCGCTACACATGGAATTCCACTCTCCTCTTCTGCACTCAAGTCTCCCAGTTTCCAATGACCCTCCCCGGTTGAGCCGGGGGCTTTCACATCAGACTTAAGAAACCGCCTGCGCTCGCTTTACGCCCAATAAATCCG
+
CCCCCFGFGFGGEGGCFGGGGGGGGGGGGGGGGGGGGGGGGGGFGDCFGGGGGGGGGGDGGGGGGGGGGGGGGGGGGGGGGGGEGGDF<FCGGGFGGDGGGGFG=FFGGGGGGGGFFGGGEGFDFFFGFCFFFGGGGGDFGGGG9;EECFGFFGFFAEDGGGGG,,;EGGGC=93D?8DCE6+@FEEC?CE+?>8E58C,:FGC8?:86D4>8C:CFFGG>5>;(A@F65)>DG354<GDGF?5C7*4CF)
@M03364:276:000000000-BLYN8:1:1101:22606:10832 2:N:0:1
GGACTACAGGGGTTTCTAATCCTGTTTGCTCCCCACGCTTTCGCACCTGAGCGTCAGTCTTTGTCCAGGGGGCCGCCTTCGCCACCGGTATTCCTCCACATCTCTACGCATTTCACCGCTACACATGGAATTCTACCCCCCTCTACAAGACTCTAGCTGACCAGTATCAGATGCAATTCCCGGGTTAAGCACGGGGATTTCACATCTGACTCAATCAACCGCATGCGTGCGCTTTCCGCCCAGTAATTCCG
+
CCCCCGGGGGGDCFGFGGEGGF@EGGA<FG,,9CC@C77@DAF,@FGGGF8<:@BCCF,CFEFG9FFG?CFGGGGFGEGGGGGFF<>CFGGGGGGG,8BFFFFF9F9FFGGDCGGGEFGEGGGG@B@E@FGGGGGG98>FEGCFFGG9F?7C6@DC,@>9CDFDFFG9FFGGGGFDFAFEFGCGFGGGFG,DEGE5C5C6C7=CF4FCF>+109@@C6@F:E)/:F6>;D535CF)*48EC::?F=6):*2
@M03364:276:000000000-BLYN8:1:1101:12585:10863 2:N:0:1
GGACTACTGGGGTATCTAATCCTGTTTGCTACCCATGCTTTCGAGCCTCAGCGTCAGTTACAGACCAGAGAGCCGCCTTCGCCACTGGTGTTCCTCCATATATCTACGCATTTCACCGCTACACATGGAATTCCACTCTCCTCTTCTGCACTCAAGTCTCCCAGTTTCCAATGACCCTCCCCGGTTGAGCCGGGGGCTTTCACATCAGACTTAAGAAACCGCCTGCGCTCGCTTTACGCCCAATAAATCCG
+
CCCCCGGGGGGGGGGGGGGGGGGGGGGGGGGGGGGGGGGGGGGGGGGGGGGGGGGGGGGGGGGGGGGGCCCGGGGGGGGGGGGGGFGGGGGGGGGGGGGGGGGGGGGGGGEGGGGGGGGGGGGGGGGGGFGGGGGGGGFGFFFDAEFEDC@DFGGGGGCFFGCFGGGGGGGGGGGGGGGEGGGGGGGGGGGGGGGGGGGGGGGGFG==FGGFFFGGGGGGFGFFFFFFFFD>DCGFFFGGGFBFGGFFGF5
@M03364:276:000000000-BLYN8:1:1101:21334:10864 2:N:0:1
GGACTACTGGGGTTTCTAATCCTGTTTGCTACCCACGCTTTCGTGCCTCAGCGTCAGTTAAAGCCCAGCAGGCCGCCTTCGCCACTGGTGTTCCTCCCTATCTCTACGCATTTCACCGCTACACATGGAATTCCACTCTCCTCTCCTGCACTCAAGTCTCCCAGTTTCCAATGCACACAATGGTTGAGCCACTGCCTTTTACATCAGACTTAAGAAACCACCTGCGCTCGCTTTACGCCCAATAAATCCGG
+
CCCCCGGGGGGGFGGGGGGGGGGGGGGGGGGGGGGGGGGGGGGGGGGGGGGGGGGGGGGGGGGFFGGGGGGGGGGGGGGGGGGGGFGGGGGGGGGGGGGGGGGGGFGGGGGGGGGGGGGGGGGGGGGGGGGGGGGGGGGGGGGGEGGFFGGFFGDFGGGG=FGGGFFGGGGGGGGGGGCGGCGGFEGDGFFGGGFGGGGGGGGGFFGGGGG:FF8CGGGGFGF@2A>EFEF??FFEFFGDEFDFCCFCGGG
@M03364:276:000000000-BLYN8:1:1101:13063:10865 2:N:0:1
GGACTACCGGGGTTTCTAATCCTGTTTGCTCCCCACGCTTTCGCACCTGAGCGTCAGTCTTCGTCCAGGGGGCCGCCTTCGCCACCGGTATTCCTCCAGATCTCTACGCATTTCACCGCTACACCTGGAATTCTACCCCCCTCTACGAGACTCTAGCTGACCAGTTTCAAATGCAGTTCCCAAGTTAAGCTCGGGGATTTCACATCTGACTTAATCAACCGCCTGCGTGCGCTTTACGCCCAGTAATTCCG
+
CCCCCGGGGGGGGGGGGGGGGGGGGGGGGGGGGGGGGGGGGGGGGGGGGGGGGGGGGGGGGGGGGGGGGGGGGGGGGGGGGGGGGGGGGGGGGGFGGGGGGGGGGGGGG>@FGFFGGDGGEGGGGGGFGGGFFGGGGGGGGGCFGGGGDCEGCD,DFGFGFFGFGGGEFFGGGCFFGGCD<;>EFF>7=C9EEGGGDGGGGGGG=GFFC>FFGFG+;CC*:CB60>173@FECDGFF?GDD>B?FFFB>C*
@M03364:276:000000000-BLYN8:1:1101:10261:10874 2:N:0:1
GGACTACCGGGGTTTCTAATCCTGTTTGCTACCCATGCTTTCGAGCCTCAGCGTCAGTTACAGACCAGACAGCCGCCTTCGCCACTGGTGTTCTTCCATATATCTACGCATTTCACCGCTACACATGGAGTTCCACTGTCCTCTTCTGCACTCAAGTTTCCCAGTTTCCAATGCACACAATGGTTGAGCCACTGCCTTTTACATCCGACTTAAGAAACCACCTGCGCTCGCTTTACGCCCAATAAATCCGG
+
CCCCCGGFFFGGEEGGGGGGGGGGGGGGGGEGGGGGGGGGGGGGGGGGGGGGGGG:7CFDGGGGGGGGEEFGGGGGGGGGGGGGGGGGGGGGGGGGGFFFGGGGGGGGGDCEGGGGGGGGGGGG9F,EF<FFGGEFE8EFGGGGFFGG9;EFGFGGF,@DFFFGFGGG,D=DDGGG8@+6=@?GFEG,4>,<9<,D<E9F+;:7<***<9?:7<+:7CEEF5A259@)588)::+>6;EGD)667+3<<):
@M03364:276:000000000-BLYN8:1:1101:25849:10879 2:N:0:1
GGACTACTAGGGTTTCTAAGCCTGTTTGCTCCCCACGCTTTCGCACGTGAGCGTCAGTCTTTGTCCAGGGGGCCGCCTTCGCCACCGGTATTCCTCCAGACCCGTACGCATTTCACCGCTTCACCTGGAATTCTACCCCCCTCTTCAAGACTCTAGCTGACCAGTCTCAAGTGCAGTTGCCAAGTTAAGCTCGGGGACTTGACGTCCGAATTAATCAACCGCCTGCGTGCGCTTTACGCCCCGTAAGCCCC
+
AC<-6C,6CFDF6,BEE,66;C,,C<6C,,6,:,6@:B:;,;8BF++;@,8,@F7,BECEFCCC<E<@8FGGGB:F:7F9<B,CFE4FCCD?A<@,E,B,+4,++448=8?EDEFE<F++++8>9,,<B<,=;?,7,3@:334+,3,@C,D8FC97;,7@D7:,3,3@7,,7,5,@;E,;,,6,>>C,<,25*:1***:,00<*2**))*/:C+;7+00=55>;84>8(07>55C6?3*:*04<D*))***
@M03364:276:000000000-BLYN8:1:1101:6576:10886 2:N:0:1
GGACTACACGGGTTTCTAATCCTGTTTGCTCCCCACGCTTTCGCACCTGAGCGTCAGTCTTTGTCCAGGGGGCCGCCTTCGCCACCGGTATTCCTCCAGATCTCTACGCATTTCACCGCTACACATGGAATTCTACCCCCCTCTACAAGACTCTAGCTGACCAGTATCAGATGCAATTCCCGGGTTAAGCCCGGGGATTTCACATCTGACTCAATCAACCGCCTGCGTGCGCTTTACGCCCAGTAATTCCG
+
CCCCCGGGGGGGGGGGGGGGGGGGGGGGGGGGGGGGGGGGGGGGGGGGFFGGGGGGGGGGGGGGGGGGGGGGGGGGGGDFFGGGG?EGGGGGGGGGGFGGGGFGFA9FGGGGF9FEFGGGGGGFGGGGGGGGFGGGGGGGGCEGGGD9>CF?FC;EGGGFFG,8FG9;<>DG7DFFFF7A9ECEGGFF99FF:?EGDGGGGGGGFG7C>7DFGGGGGDG6.CDF@4>DBF>)7*9:43>GC>6?7:BFCF*
@M03364:276:000000000-BLYN8:1:1101:7190:10898 2:N:0:1
GGACTACACGGGTATCTAATCCTGTTTGCTCCCCACGCTTTCGCACCTGAGCGTCAGTCTTTGTCCAGGGGGCCGCCTTCGCCACCGGTATTCCTCCAGATCTCTACGCATTTCACCGCTACACCTGGAATTCTACCCCCCTCTACAAGACTCTAGCCTGCCAGTTTCGAATGCAGTTCCCAGGTTGAGCCCGGGGATTTCACATCTGACTTAACAAACCGCCTGCGTGCGCTTTACGCCCAGTAATTCCG
+
CCCCCGGGGGGGGGGGGGGGGGGGGGGGGGGGGGGGGGGGGGGGGGGGFGGFGGGGGGGGGGGGGGGGGGGGGGGGGGGGGGGGGGGGGGGGGGGGGGGGGFFGGGGGGGGGGGGGGGGGGGGGGGGGGGGGGFGFFGGGGGGGGGGGGGGGGGGGFCFGGGGGGGGFGGGGGFFGGGGGGCEDGGGGGGGGGGGGGGGG=FFGFGDGGGGGG7:C78EG3CDDFFFE?E@@GGGBF1EGGFBFGGF>CC*
@M03364:276:000000000-BLYN8:1:1101:15394:10908 2:N:0:1
GGACTACTGGGGTTTCTAATCCTGTTTGCTACCCATGCTTTCGAGCCTCAGCGTCAGTTACAGACCAGACAGCCGCCTTCGCCACTGGTGTTCTTCCATATATCTACGCATTTCACCGCTACACATGGAGTTCCACTGTCCTCTTCTGCACTCAAGTTTCCCAGTTTCCGATGCACTTCTTCGGTTGAGCCGAAGGCTTTCACATCAGACTTAAGAAACCGCCTGCGCTCGCTTTACGCCCAATAAATCCG
+
CCCCCGGGGGGGGGGGGGGGGGGGGGGGGGGGGGGGGGGGGGGGGGGGGGGFGGGGGFGGGGGGGGGGGGGGGGGGGDGGGGGGGGGGFEGGGGGGGGGGGGGGGGGGGGGGGGGGGGGGGGGGGGGGDGGGGGFGGFGGGDGGGGGGGGGGGGGGGFGG;EGGGGGGGGGGGGGGGGGGFGFGGGCFCGGGGGEEGGGGGGGFFFFGCDFC8CCGGGGGFGFABF=B@45>GCFEFDGGGF@FFGFEGGD
@M03364:276:000000000-BLYN8:1:1101:2560:10919 2:N:0:1
GGACTACAGGGGTATCTAATCCTGTTTGCTCCCCACGCTTTCGAGCCTCAGCGTCAGTTACAGACCAGAGAGCCGCCTTCGCCACTGGTGTTCCTCCATATATCTACGCATTTCACCGCTACACATGGAATTCCACTCTCCTCTTCTGCACTCAAGTCTCCCAGTTTCCAATGACCCTCCCCGGTTGAGCCGTGGGCTTTCACATCAGACTTAAGAAACCGCCTACGCGCGCTTTACGCCCAATAATTCCG
+
CCCCCGGGGGGGGGGGGGGGGGGGGGGGGGGGGGFGGGGGGGGGGGGGGGGFGGGGGGGGGGGGGGGGGGGGGGGGGGGGGGGGGGGGGGGGGGGF<ADCEFCGGGGGGGGGGGGGGGGGGGGGGGGGFCEGGGGG;DFFGGGGGGGGFGFCGG@8EFGGGGGGGFFGFFGGCDEGGGGGGGGGGD6C7@GGGDGGGGGFGGGGFGFGGGGGGGGGGGGGFGF?@F@E6ABBDD34:<GEDD1)77=2:CG
@M03364:276:000000000-BLYN8:1:1101:19821:10936 2:N:0:1
GGACTACTGGGGTTTCTAATCCTGTTTGCTCCCCACGCTTTCGCACCTGAGCGTCAGTCTTTGTCCAGGGGGCCGCCTTCGCCACCGGTATTCCTCCACATCTCTACGCATTTCACCGCTACACATGGAATTCTACCCCCCTCTACAAGACTCTAGCTGACCAGTATCAGATGCAATTCCCGGGTTAAGCCCGGGGATTTCACATCTGACTCAATCAACCGCCTGCGTGCGCGTTACGCCCAGTAATTCCG
+
CCCCCCGGGGGGGGGGGGGGGFGGGGGGGGFFGGGGGGGGGGEEGGGFGGGGGFGGGGGDGFGGGGGGGGGGGGGGGGGGGGEEGGGGGGGFGGGGGFGG<E9FGGGGGGDGFGGGGGGGGGGGGGGGGGGGGGGGFGDGGGGFGGGFGGGGGGGGGGGGGGGGGGFGGGGGGG9;FGGF,>ECE5D,C9EGCEEG7CFGGGGGAFGGGD7:0;CFFFGFEG5;;A>FFEF3)9):B6EGC5(0:FFAGC0
@M03364:276:000000000-BLYN8:1:1101:22617:10956 2:N:0:1
GGACTACCAGGGTTTCTAATCCTGTTTGCTCCCCACGCTTTCGAGCCTCAGTGTCAGTTACAGGCCAGAGAGCCGCTTTCGCCTCCGGTGTTCCTCCATATATCTACGCATTTCACCGCTACACATGGAATTCCACTCTCCTCTCCTGCACTCAAGTCTCCCAGTTTCCAATGCACACAATGGTTGAGCCACTGCCTTTTACATCAGACTTAAGAAACCACCTGCGCTCGCTTTACGCCCAATAAATCCGG
+
CCCCCGGFGGGGGGGGGGGGGGGGGGGGGGGGGGGGGGGGGGGGFGGGGGGGGGGGGGGGGGGGGFGGGFCEGGGGFGGGGGGGGGGGGGGGGGGGDCGGGGGFEGGFFEGGGFFEGCGGGGGGGGGGFFAFFFGFFGGGGGGFDEEGFFFFGGCFGGG9DDFFGGFFGFFCFEFDCC+@EG8DFEFFE@:@CEFG6;;FF7C9EFGFFF;:7CFF>CFC>CA=DF=@AEFDG<:>E>EGGADFG>F.051
@M03364:276:000000000-BLYN8:1:1101:28880:10966 2:N:0:1
GGACTACCAGGGTATCTAATCCTGTTTGCTACCCACGCTTTCGCACCTGAGCGTCAGTCTTTGTCCAGGGGGCCGCCTTCGCCACCGGTATTCCTCCAGATCTCTACGCATTTCACCGCTACACCTGGAATTCTACCCCCCTCTACAAGACTCTAGCTGAACAGTTTCAAATGCAGTTCCCAAGTTAAGCCCGGGGATTTCACATCTGACTTACTCAACCGCCTGCGCGCGCTTTACGCCCAGTAACTCCC
+
CCCCCGGCAFGGG<FGGGGGGGGGGGFGGG,CFFG@CFGGGGG,@FGGCEFGGGGGFGGFGGGCGGGG,6@FGEGGGGEGFEGGGGGGGCGGGFGGGGGGGFAEFFE<FECEFGFFEGDEDCFGGDFC8FFDFFGGGF6FCEGGGG@9>DGFG9DFC;9,,@AFFGFFGFC9<BEGGEF,4EFBFGGGGF,=?C*=*:BFGGGGFGGGGFF7C+3+:0C6:EEF0:;)(7>DG9D2B0>EC>6?G7*6>C*
@M03364:276:000000000-BLYN8:1:1101:2738:10975 2:N:0:1
GGACTACCAGGGTTGCTAATCCTGTTTGCTCCCCACGCGTTCGCACCTGAGCGTCAGTCTTTGTCCAGGGGGGCGCCTTCGCCACCGGTATTGCTCCAGATCTCTACGCATTTCACCGCTACACCTGGAATGCTACCCCCCTGTACAAGGCGCTAGCTGACCAGGTTCAAATGAGGTTCCCAAGTTAAGCTCGGGGATTTAACATCGGACTTAATCAACTGCCTGCCGTCGCGTTACCCCCAGAAAGTCCG
+
8-6@CG@FCFCEGG:,;;CCCEFG-;FE,ED<DGE7::67+6B:,6@<CE6C+@6@B@E<CFC@,,9C,6+@+8F+3++,:@<F+<C3>CC9,@E,>:@AFFGGGC;1C:FFGG,8?<B:F<FCGE,:,3?29<EC2:14BE**?;FF9**)*:?56C0A*+0**3<<EG+33++22:<E6FF@2+3A+<:8>8*27CCG7*2:77*1175*:7>7C*0+0+0455()(08))1)(7)+/27()9>)-*2*
@M03364:276:000000000-BLYN8:1:1101:18731:10991 2:N:0:1
GGACTACCCGGGTTTCTAATCCTGTTTGCTCCCCACGCTTTCGCACCTGAGCGTCAGTCTTTGTCCAGGGGGCCGCCTTCGCCACCGGTATTCCTCCAGATCTCTACGCATTTCACCGCTACACATGGAATTCCACTCTCCTCTTCTGCACTCAAGTCTCCCAGTTTCCAATGACCCTCCCCGGTTGAGCCGGGGGCTTTCACATCAGACTTAAGAAACCGCCTGCGCTCGCTTTACGCCCAATAAATCCG
+
CCCCCGGGGGGGGGGGGGGGGGGGGGGGGGGGGGGDEEFGGGGGGDFEGGEGGGGGGGGGGGCFGGGGGGGGGGDCCFGGGGGFFGGGGGGGGGFGGGGGGGC?EFFG@EEGGGGGGGGEGGGGFFGGFGGGGFGFDFFGGGGGGGGGGGGGC,>E@;@CFGGGGGGGGGCGCEF?EFFDEG>EGGGGGGGEECEGDGGGG7FFFGFF=F4D+3:@7*5A;5@FFFF>6>EFDFFFF:GD*8-7FGF)?C9
@M03364:276:000000000-BLYN8:1:1101:6641:11041 2:N:0:1
GGACTACAGGGGTTTCTAATCCTGTTTGCTCCCCACGCTTTCGAGCCTCAGCGTCAGTTACAGACCAGAGAGCCGCCTTCGCCACTGGTGTTCCTCCATATATCTACGCATTTCACCGCTACACATGGAATTCCACTCTCCTCTTCTGCACTCAAGTCTCCCAGTTTCCAATGACCCTCCCCGGTTGAGCCGGGGGCTTTCACATCAGACTTAAGAAACCGCCTGCGCTCGCTTTACGCCCAATAAATCCG
+
CCCCCGGGGGGGGGGGGGGGGGGGGGGGGGGFGGGGGGGGGGGG@FGFGGGGGGGGGGGGGGGGGGGGGGGGGGGGGGGGGGGGGFGGGGGGGGGGGGGGGGGGGGGGEGGGGGGGGGGGGGGGFGGGEFGGGGGGFEGGGGGGAFGFGGGGGG@?3D;EFGG8AEGGDFGCFAF8@8EGGEEGGGD?EFGGCGGCGGFGFFGGFD8CFFGGGF>CF4FEAGAD@F>)3BEFGGGFF?GGGF:@D76->9>
@M03364:276:000000000-BLYN8:1:1101:23750:11063 2:N:0:1
GGACTACTGGGGTTTCTAATCCTGTTTGCTCCCCACGCTTTCGCACCTGAGCGTCAGTCTTTGTCCAGGGGGCCGCCTTCGCCACCGGTATTCCTCCAGATCTCTACGCATTTCACCGCTACACCTGGAATTCTACCCCCCTCTACAAGACTCTAGCTGACCAGTTTCAAATGCAGTTCCCAAGTTAAGCTCGGGGATTTCACATCTGACTTAATCAACCGCCTGCGTGCGCTGTACGCCCAGTAATTCCG
+
CCCCCGFGGGGGGGGGGGGGGGGGGGGGGGGGGGGGGGGGGGGGGGGGGGGGGGGGGGGGGGGGGGGGGGGGGGGGGFGGGGGGDFGGGGGGFGFGGGGDFGGGGGGGEGGGFGGGGGGDGGFGGGGGGGGGGGGGBFGGGGGGGGF9DDGCFGGGFBFGGC:FFGFDDGADGGGGGCFFGGGGCFG7FFFGGDGGEGGGCCCFAFDDFCFBFCCGGFGGDCDF;F9BFFFFG)C>FFGGGF??CCB<D00
@M03364:276:000000000-BLYN8:1:1101:16742:11086 2:N:0:1
GGACTACTCGGGTTTCTAATCCTGTTTGCTCCCCACGCTTTCGCACCTGAGCGTCAGTCTTCGTCCAGGGGGCCGCCTTCGCCACCGGTATTCCTCCAGATCTCTACGCATTTCACCGCTACACCTGGAATTCCACCCCCCTCTACGAGACTCAAGCCTGCCAGTTTCAAATGCAGTTCCCGGGTTGAGCCCGGGGATTTCACATCTGACTTAATCAACCGCCTGCGTGCGCTTTACGCCCAGTAATTCCG
+
CCCCCGGGGGGGGGGGGGGGGGGGGGGGGGGGGGGGGGGGGGGGGGGGGGGGGGGGGGGGGGGGGGGGGCGGGGGGGGGGGGGGGGGGGCGGGGGGGDGGGGGGGGGGGGGDGGGGGGGGGGGGGFEGGGGGGGGGGGGGGGGGGGGGCGDGGGGGGGGGGGGGGFFFGGGGGGFFFGGGGGGDFGGGGGGGGGGGGGFGGGGGFFCGGGGGDGGFGFFCDG3?FFFF?EFBGGGFFFGGG3:FGGF<FG7
@M03364:276:000000000-BLYN8:1:1101:9288:11087 2:N:0:1
GGACTACCAGGGTTTCTAATCCTGTTTGCTCCCCACGCTTTCGCACCTGAGCGTCAGTCTTCGTCCAGGGGGCCGCCTTCGCCACCGGTATTCCTCCAGATCTCTACGCATTTCACCGCTACACCTGGAATTCTACCCCCCTCTACAAGACTCTAGCTGACCAGTTTCAAATGCAGTTCCCAAGTTAAGCTCGGGGATTTCACATCTGACTTAACAAACCGCCTGCGTGCGCTTTACGCCCAGTAATTCCG
+
CCCCCGFGGGGGGGGGGGGGGGGGGGGGGGGGGGGGGGGGGGGGGGGGGGGGGGGGGGGGGGGGGGGGGGGGGGGGGGGGGGGGGGGGGGGGGGGGGGGGGGGGGFGGGGGGGGGGGGGGGGGGGGGGGGGGGGGGGGGGGGGFCGGFFEGGGFGGGGGFGGF5EFGCAFFGGGGGGGGGGGGGGGGGGD,<CGGCGGGGFGGGFGGGGGGGGCCCGGGGFGA@FF9:()=5<CFD=3CGD)8?D7@AGC2
@M03364:276:000000000-BLYN8:1:1101:17548:11087 2:N:0:1
GGACTACTAGGGTATCTAATCCTGTTTGCTCCCCCCGCTTTTGAGCCTCAGCGTCAGTTACAGACCAGAAAGCCCCCCTCGCCCCTGGTGTTCCCCCCTATAACTAAGCATTTCACCGCTTCACATGGAATTACACTCTCCTCTTCTGCACTCAAATCTCCCAGTTTCCAATGACCCTCCCCCGTTGCACCGGGGGCTTTTACATCAGACTTAAGAAACCCCCTGCGCTCCCTTTACGCCCCATAAATCCC
+
BC-<6@,;6-CF6,;,<;FA9F@CEDF,,C6;DG@@CF+FG9C8CFG<FC,,@,B,:,CC9C,,@F@,,,66@8,8@+@,78>,+9:,CE<F5E,:>7+4,,,99<,,9C9BF<A<E:48++,,,,:B8F<A,7,73@,5@,D9=A@6ED8+@,8,8,,,CE=83@ECF;C,47,:DC:E*B***@**,?D*14:C*387*+3+1;>6>G<FC+322;*0)25(-813,)))*07)0(*:7),002=)*2*
@M03364:276:000000000-BLYN8:1:1101:24175:11092 2:N:0:1
GGACTACTGGGGTATCTAATCCTGTTTGCTCCCCACGCTTTCGAGCCTCAGTGTCAGTTACAGGCCAGAGAGCCGCTTTCGCCTCCGGTGTTCCTCCATATATCTACGCATTTCACCGCTACACATGGAATTCCACTCTCCTCTCCTGCACTCAAGTCTCCCAGTTTCCAATGCACACAATTGTTGAGCCACTGCCTTTTCCATCAGACTTAAGAAACCACCTGCGCTCGCTTTACGCCCAATAAATCCTG
+
CCCCC<,CCFGGGDGGGEDFFGGGGGG8CFFGGGGDEEFGGGCFG@FFGFGFEGGGGGCGGGGFF7CDGF8CFCB:@FFGGGG:FGG=FGGGGFFGGFG9EEFFFCFGG>,BECFFG@GGGDGDEFEFF,CECE,?EGGG8AFGFFGFG8>=DFDFCA;EGGCDFGGGF,>DFGFFFG+6,,,,==D?FFCFGFFGGF,@2AC9<?5FG258++2+09,,0?64>*79>4A?CFC/88EDC)6A*;+)21*
@M03364:276:000000000-BLYN8:1:1101:15275:11097 2:N:0:1
GGACTACAGGGGTATCTAATCCTGTTTGCTCCCCACGCTTTCGCACCTGAGCGTCAGTCTTTGTCCAGGGGGCCGCCTTCGCCACCGGTATTCCTCCAGATCTCTACGCATTTCACCGCTACACCTGGAATTCTACCCCCCTCTACAAGACTCTAGCCTGCCAGTTTCGAATGCAGTTCCCAGGTTGAGCCCGGGGATTTCACATCCGACTTGACAGACCGCCTGCGTGCGCTTTACGCCCAGTAATTCCG
+
CCCCCGGFGGGGGGGFGGGGGGGGGGGGGGFGGGFGGGGGGGGGEGDFF<F8BFEG:FGFCFGGG9FF8CBFGGGCFBCCEEFCFGGECFGDGFFG<8EFGEGADEDAFGEEGGGGGCDEGDFGGGGGGGCB;F,FEGDFG>EGGGGFFGGCFGFFGGGFGDGGGFEF**:DFGG9EFGG69E5FDCGGGF:?:CECEG6+=@7ACCDGGGGC>CDC*AC35B?1>>DBFFFDD<<FFGGG><FG:?):F2
@M03364:276:000000000-BLYN8:1:1101:7954:11121 2:N:0:1
GGACACCCGGGTTTCTAATCCTGTTTGCTACCCATGCTTTCGAGCCTCAGCGTCAGTTACAGACCAGACAGCCGCCTTCGCCACTGGTGTTCTTCCATATATCTACGCATTTCACCGCTACACATGGAGTTCCACTGTCCTCTTCTGCACTCAAGTTTCCCAGTTTCCGATGCACTTCTTCGGTTGAGCCGAAGGCTTTCACATCAGACTTAAGAAACCGCCTGCGCTCGCTTTACGCCCAATAAATCCGG
+
CCCCCGGGGGGGGGGGGGGGGGGGGGGGGGGGGGGGGGGGGGGGGGFF@FGGGGCGGGGGDGGGGGGGGGGGGGGGGGGGGGGGGGGGGGGGGGGGFGCGFGGGGGGGGGGGGGGGGGGGGGGEGGGFFGGG9,EGGFGGGGGGGGGGFGFGFDFGGGGGGGGGGGGGGGGGC=FGGGGFFCCEGGGGGGGGGGGGDGGGGGGGFGGCGGGGGFC8FGGGFGF=DFF5@EFFG:FFF?EEE3=AFCFE499
@M03364:276:000000000-BLYN8:1:1101:18734:11123 2:N:0:1
GGACTACCAGGGTTTCTAATCCTGTTTGCTACCCATGCTTTCGAGCCTCAGCGTCAGTTACAGACCAGACAGCCGCCTTCGCAACTGGTGTTCTTCCATATATCTACGCCTTTCACCGCTACACATGGAGTTCCACTGTCCTCTTCTGCACTCAAGTCTCCCAGTTTCCAATGCACACAATGGTTGAGCCACTGCCTTTTACATCAGACTTAAGAAACCACCTGCGCTCGCTTTACGCCCAATAAATCCGG
+
B@@CCFFGGFGGEGGAFEEEEFGGGG9,,<CF,,EF8,CCC,,6,8@,C,C<F:F7B,,,,,C,;666,CC6FFGE@G:5FE,+7BE,,:CB<FEFEFG,E99FE,?7>+BB9,,C<,+=+>DE,AA4,A9ACADE;EGGF,@F,EE9>=EGFC8?ED;EAE8,ADFGGCAD8D8E=?E===FG9C@,=EFDE8DCF;EA@:E+CDF67C2=+@CC?DFCFCF@8?)*)*3@7/+/)5**=)06;FFE<DD
@M03364:276:000000000-BLYN8:1:1101:11766:11143 2:N:0:1
GGACTACAGGGGTTTCTAATCCTGTTTGCTACCCATGCTTTCGAGCCTCAGCGTCAGTTACAGACCAGACAGCCGCCTTCGCCACTGGTGTTCTTCCATATATCTACGCATTTCACCGCTACACATGGAGTTCCACTGTCCTCTTCTGCACTCAAGTTTCCCAGTTTCCGACGCACTTCTTCGGTTGAGCCGAAGGCTTTCACATCAGACTTAAGAAACCGCCTGCGCTCGCTTTACGCCCAATAAATCCG
+
CCCCCGGGGGGGFGGGGGGGGGGGGGGGGGGGGGGGGGGGGGGGGGGGGGGGGGGGGFGGGGGGGGGGGGGGGGGGGGGFGGGGGGGGGGGGGGGGGGGGGGGGGGGGGGGGGGGGGGGGEEGGGGGFEFGGGGGGGGGGGGGGGGGGGGFGGGGGGFGGGGGFGGFEEGEGGGGGGGGGGGGGGGGGGGFGGEGGFGGGGGGGFFF>GGGGGGFDFGGCAEE@DFFFFADFGGGFFFGEGFFFGGFCCF7
@M03364:276:000000000-BLYN8:1:1101:8370:11145 2:N:0:1
GGACTACAGGGGTTTCTAATCCTGTTTGCTCCCCACGCTTTCGAGCCTCAGTGTCAGTCACAGGCCAGAGAGCCGCTTTCGCCTCCGGTGTTCCTCCATATATCTACGCATTTCACCGCTACACATGGAATTCCACTCTCCTCTCCTGCACTCTAGCCTGCCAGTTTCCAATGCACCCAACGGTTTAGCCACTGCCATTTACCTCAGACCTTAGAAACCGCCCGCGCTCGCTTTACGCCCAATAAATCCGG
+
CCCCCCF,EGGGGGGFFEGGGGGGGGGGGGGGFEGEGGGGGGGC,@FF6<F;CFGGGG,;;CF,DFGGCFECGGGGC@FGEGGCFFCCGGGGGF;EFGGGCEFGAFGGGGGEGGCFFGGGGGGGCGFGGCFFEE,:=E,AEFGG8E,,@DF8F,>=,@F,DFF8ADEG8=,@8,,,,++63+33++,2,8,D<8C,,>B:+;,+*0**2*4*24+5=*=:?E)6()/=;3).:F+.)(=C7)(877FCD)1
@M03364:276:000000000-BLYN8:1:1101:25760:11175 2:N:0:1
GGACTACCGGGGTTTCTAATCCTGTTTGCTCCCCACGCTTTCGCACCTGAGCGTCAGTCTTTGTCCAGGGGGCCGCCTTCGCCACCGGTATTCCTCCAGATCTCTACGCATTTCACCGCTACACCTGGAATTCTACCCCCCTCTACAAGACTCTAGCTGACCAGTTTCAAATGCAGTTCCCAAGTTAAGCTCGGGGATTTCACATCTGACTTAATCAACCGCCTGCGTGCGCTTTACGCCCAGTAATTCCG
+
CCCCCGGGGGGGGGEGGGGGFGGGGGGGGGGGGGGGGGGGGGGGGGGGGGGGGGGGGGGFGGGGGGGGGGGGGEGGCFGGGGGGGGGG:FFF<FGGGGGGGGGGFGGGG=CFGGGFGGGGGGGGGGGGGGGGGGGCGGFGDGGGGFGFGFGGGFGGGGFGGGGGGGGDGGGFF9DGCFGDGFGGGFCCBDEGGGGGG5F6DFGGFGGGGFGCDGGGGGGEA=B31F@DFFFEDDF<BBEECDF@D7@AFG*
@M03364:276:000000000-BLYN8:1:1101:22082:11185 2:N:0:1
GGACTACCGGGGTTTCTAATCCTGTTTGCTCCCCACGCTTTCGAGCCTCAGCGTCAGTTACAGACCAGAGAGCCGCCTTCGCCACTGGTGTTCCTCCATATATCTACGCATTTCACCGCTACACATGGAATTCCACTCTCCTCTTCTGCACTCAAGTCTCCCAGTTTCCAATGACCCTCCCCGGTTGAGCCGGGGGCTTTCACATCAGACTTAAGAAACCGCCTGCGCTCGCTTTACGCCCAATCAATCCG
+
CCCCCGGGGGGGFCFGGGGGGGGGGGGGGGGGGGGGGEGCEFGGGGGFGGGGGGGEGGGGGGGGGGGGGGGGGGGGGGGGGGGGGGGGFGFFGFFGGGGGGGGGG99FGGGEGGGGGGGGCFCEFEGGG9EFGGGGGGFGGGGGGGGGGCCDDFGFGFGGGGGGF9EGGGGGCGGGGFFEGGEEGDGGGGFGGGGEGGG,;79@FGDDF><FGCCCCC?FFGE3(5:E>5)3C<DFF:5EED0:*9?<DG3
@M03364:276:000000000-BLYN8:1:1101:21078:11196 2:N:0:1
GGACTACTGGGGTATCTAATCCTGTTTGCTCCCCACGCTTTCGAGCCTCAGCGTCAGTTACAGACCAGAGAGCCGCCTTCGCCACTGGTGTTCCTCCATATATCTACGCATTTCACCGCTACACATGGAGTTCCACTGTCCTCTTCTGCACTCAAGTTCCCCAGTTTCCGATGCACTTCTTCGGTTGAGCCGAAGGCTTTCACATCAGACTTAAGAAACCACCTGCGCTCGCTTTACGCCCAATATATCCG
+
CCCCCGG<ADEFE@DFGGGCGFFGGGFFGFGGGGGGGDEGGGGC<FFFGFGGGGGGGGGGGGGDFGFC8CFG?FGGGGGGGEFD7E<,CEFCCFFGGGGGFGFGGGFFGGG@DGGF9FFGGGGGGGCFEFFF;FGGC>E<,EEDED>ECCFGGFG8;,,@=DFGGEBCDEEDDB,DDFGGF;>638CFC8>?EGCE5E6<C7EFFG89*;*==>C+5@C7AFFF>F>DFAB)**9>FFGBEB6;6+1)3;8
@M03364:276:000000000-BLYN8:1:1101:10008:11210 2:N:0:1
GGACTACCCGGGTTTCTAATCCTGTTTGCTACCCATGCTTTCGAGCCTCAGCGTCAGTTACAGACCAGACAGCCGCCTTCGCCACTGGTGTTCTTCCATATATCTACGCATTTCACCGCTACACATGGAGTTCCACTGTCCTCTTCTGCACTCAAGTTTCCCAGTTTCCGATGCACTTCTTCGGTTGAGCCGAAGGCTTTCACATCAGACTTAAGAAACCGCCTGCGCTCGCTTTACGCCCAATAAATCCG
+
CCCCCGGGGGGGGGGGGGGGGGGGGGGGGGGGGGGGGGGGGGGGGGGGGGGGGGGGGGGGGGGGGGGGGGGGGGGGGGGGGGGGGGGGGGGGGGGGGGGGGGGGGGGGGGGGGGGFGGGCGGGGGGGGGGFGGGFGGGGGGFGGGFFFGGGGGGGGGGGGGGGGGGGGGGGGGGGGGGGGGGGCFG6CGGGGGGD5CFCGGGGFFGGGGGGGGGGGCGFGFGFFFFFFF??ADGFEFDDEGF<FGGF<FGG
@M03364:276:000000000-BLYN8:1:1101:18671:11237 2:N:0:1
GGACTACTGGGGTTTCTAATCCTGTTTGCTCCCCACGCTTTCGAGCCTCAGCGTCAGTTACAGACCAGAGAGCCGCCTTCGCCACTGGTGTTCCTCCATATATCTACGCATTTCACCGCTACACATGGAATTCCACTCTCCTCTTCTGCACTCAAGTCTCCCAGTTTCCAATGACCCTCCCCGGTTGAGCCGGGGGCTTTCACATCAGACTTAAGAAACCGCCTGCGCTCGCTTTACGCCCAATAAATCCG
+
CCCCCGGGGGGGGGGGGGGGGGGGGGGGGGGGGGGGGGGGGGGGGGGGGGGGGGGGGGGGGGGGGGGGGGGGGGGGGGGGGGGGGGGGGGGGGGGGGGGGGGGGGGGGGGGGGGGGGGGGGGGGGGGGEFGGGGGGGGFGGGGGGGGGGGGGGGGGGGGGGGGGGFGGGGGGGGGGGGCGGGGGGGGGGGGGGGGGGGGGGGGGFGGGGGGGGGGGFGGFEGF?@F;E;BDFGGGBFFGDEFBFFGFF>F<
@M03364:276:000000000-BLYN8:1:1101:11478:11239 2:N:0:1
GGACTACTGGGGTTTCTAATCCTGTTTGCTACCCATGCTTTCGAGCCTCAGCGTCAGTTACAGACCAGCCAACCGCCTTCGCCACTGGTGTTCCTCCTTATATCTACGCATTTCACCGCTACACATGGAGTTCCGCTGTCCTCTTCTGTACTCAAGACTCGCAGTTTCAAATGACGCTCACCGGTTGAGCCGGGGGCTTTCACATCTGACTTGAGATACCGCCTACACTCGCTTTACACCCAATAAATCCG
+
CCCCCGGG,EGGGGGGGGGGGGGGGGGGGGFGGGGEGGGGGGGFGGGGGGGGGGGGGGG<F,E,CFGG,,6,CCFGGGGGGGGGGGGGGGGGG<EGG,,CFFGGGGGGGGGGGGGGGGGGGGGG,,CAF8FGGG++++4CEGGG9FCG;FGGGGGG933=+@CEGGDD,@FGG,,+31@CD8CGGGGCGCG*@5CE5EGGGGGGFG:FFFGG7:*;++><>GF@3A(;)=3;D3DFF)<FGF(<GGF>G<)
@M03364:276:000000000-BLYN8:1:1101:15713:11240 2:N:0:1
GGACTACACGGGTTTCTAATCCTGTTTGCTCCCCACGCTTTCGCACCTGAGCGTCAGTCTTTGTCCAGGGGGCCGCCTTCGCCACCGGTATTCCTCCAGATCTCTACGCATTTCACCGCTACACCTGGAATTCTACCCCCCTCTACAAGACTCTAGCTGACCAGTTTCAAATGCAGTTCCCAAGTTAAGCTCGGGGATTTCACATCTGACTTAATCAACCGCCTGCGTGCGCTTTACGCCCAGTAATTCCG
+
CCCCCGGGGGGGGGGGGGGGGGGGGGGGGGGGGGGGGGGGGGGGGGGGGGGGGGGGGGGGGGGGGGGGGGDFGGGGGGGGGGFGGGGGGGGGGGGGGGGGGGGGGGGGGGGGGGGGFGG>CFGGGGGGGGGGGGGGFGGGGGGGGGGGGGGCFGFA>EGFCEEEFCFFGGGGGGGFGGEGGG8FGGF@FFFGDGGCEGFFC@FDBCGFFGCGGGGFGFGFFGFFFF9A<FDD:<<AF0ECCB?FGGFAFF9
@M03364:276:000000000-BLYN8:1:1101:23251:11263 2:N:0:1
GGACTACTGGGGTTTCTAATCCTGTTTGCTCCCCACGCTTTCGAGCCTCAGCGTCAGTTACAGACCAGAGAGCCGCCTTCGCCACTGGTGTTCCTCCATATATCTACGCATTTCACCGCTACACATGGAATTCCACTCTCCTCTTCTGCACTCAAGTCTCCCAGTTTCCAATGACCCTCCCCGGTTGAGCCGGGGGCTTTCACATCAGACTTAAGAAACCGCCTGCGCTCGCTTTACGCCCAATAAATCCG
+
CCCCCGGGGGGGGGGGGGGGGGGGGGGGGGGGGGGGGGGGGGGGGGGGGGGGGGGGGEGGGGGGGGGGGGGGGGGGGGGGGGGGGGGGGGGGGGGGGGGFFGGGGGGGGG@FFF9FFGGGGGGG?FGFGFFGGGGGGGGGGFGGGGGGGGGGGGG=DDEGGG8DADGGGGFGGGGGD=DCGGGGGGGCFGGGGGDGGDCGGGGGFFGGGGGGGGGGGGGGFGFFFFFF>FF@:CFA?BGEGFFFGFFFGDC
@M03364:276:000000000-BLYN8:1:1101:16861:11270 2:N:0:1
GGACTACAAGGGTTTCTAATCCTGTTTGCTCCCCACGCTTTCGCACCTGAGCGTCAGTCTTTGTCCAGGGGGCCGCCTTCGCCACCGGTATTCCTCCACATCTCTACGCATTTCACCGCTACACATGGAATTCTACCCCCCTCTACAAGACTCTAGCTGACCAGTATCAGATGCAATTCCCGGGTTAAGCCCGGGGATTTCACATCTGACTCAATCAACCGCCTGCGTTCGCTTTACGCCCAGTAATTCCG
+
CC<ACFGGGGGGGGGGGGGGGGGCFGGGGGFGGGGC@FEGFGGC@EGGEGGGGEGEFFFGGFG<FFGGGGGGGG7@CFGGGGGGGGGGGDDEFFGF@FFGGGGGGDGGGGDGGGAFD:FCCFGGGEFFGGGGGD,=E8DF>6@F9FGG,@DGCAFFGC9D@FF6@,3E,,45:;E7FCFG:C:EFECCC?FGDCGGGG?EFC7+7C+3+3;>60@C*2CEEGE?;F3<(.)8><FAF0C*>>?)::*:FGC
@M03364:276:000000000-BLYN8:1:1101:21780:11271 2:N:0:1
GGACTACAGGGGTTTCTAATCCTGTTTGCTACCCATGCTTTCGAGCCTCAGCGTCAGTTACAGACCAGACAGCCGCCTTCGCCACTGGTGTTCTTCCATATATCTACGCATTTCACCGCTACACATGGAGTTCCACTGTCCTCTTCTGCACTCAAGTTTCCCAGTTTCCGATGCACTTCTTCGGTTGAGCCGAAGGCTTTCACATCAGACTTAAGAAACCGCCTGCGCTCGCTTTACGCCCAATAAATCCG
+
CCCCCGGGGGGGGGGGGGFFGGGGGGGGGGGGGGGGGGGGGGGGGGGGGGGGGGGGGGGGGGGGGGGGGGGGGGGGGGGGGGGEGFGGFCFGGGGGGGGGGGGGGGGGGGGGGGFFGEGGDFGGGGGGGFGFGGGGGGGGGGGGGGGGGGGGGGGGGGFGGGGFGGGGGDGGEGGGGGGGGGGGGGGGGGGGGGGGGGGGGGGGFGC7CGGFD8FGGGFG>GEFFABFFBBE:FGEF@GGGF<4>FAECGC
@M03364:276:000000000-BLYN8:1:1101:23381:11274 2:N:0:1
GGACTACACGGGTTTCTAATCCTGTTCGCTCCCCACGCTTTCGAGCCTCAGCGTCAGTTACAGACCAGAGAGCCGCCTTCGCCACTGGTGTTCCTCCATATATCTACGCATTTCACCGCTACACATGGACTTCCACTCTCCTCTTCTGCCCTCAAGTCTCCCAGTTTCCAATGACCCTCCCCGGTTTACCCGGGGGCTTTCACATCAGCCTTATGATACCACCTGCGCTAGCTTTACGCCCAATACATCCG
+
BCC@CEGGGG:FFGGFFGEEFGGGC,,6@FGEFEE:@F7FGGGCCEEGGC@CCGD@EFFCFFC9CFFGGGGGGGE:+C?A=B7:@FGGA?F:?FF?<FF,,,C9;E5FDGCFF<,?<F+@CDGCFFFG?,8,,EFDGFF8EFFC=,=3D,36@,69=DDBDGCDFF9D8B,,,EFGGCFC8@88C+*,,6@***>ECCCCC:C+8*+20*;7;+2;+@F+9A)51.15,2.6+::>F0*:/08)00792>1
@M03364:276:000000000-BLYN8:1:1101:7118:11276 2:N:0:1
GGACTACCGGGGTATCTAATCCTGTTTGCTCCCCACGCTTTCGCACCTGAGCGTCAGTCTTTGTCCAGGGGGCCGCCTTCGCCACCGGTATTCCTCCACATCTCTACGCATTTCACCGCTACACATGGAATTCTACCCCCCTCTACAAGACTCTAGCTGACCAGTATCAGATGCAATTCCCGGGTTAAGCCCGGGGATTTCACATCTGACTCAATCAACCGCCTGCGTGCGCTTTACGCCCAGTAATTCCG
+
CCCCCGGGGGGGGGGGGGGGGGGGGGGGGGGGGGGGGGGGGGGGGGGGGGFGGGGGGGGGGGGGGGGGFGGDGGGGGGGGGGGGGGGGGGGGGGGGGGCGGGGGFGGGGGGGGGGGGGGG7FGGGFGGGGGGGGGGGGFGGGGGFGFCBDGGGFGDEGGCFFGGGGCCFFEGFFA;CE?FGGC8FEGGGGGFCEGE58C?FGFDF*;@FGDGGGGGGDGGFGF?FFBB83>BGGGFFBGEGE16CDF>>>2
@M03364:276:000000000-BLYN8:1:1101:18428:11285 2:N:0:1
GGACTACTAGGGTATCTAATCCTGTTTGCTCCCCACGCTTTCGCACCTGAGCGTCAGTCTTTGTCCAGGGGGCCGCCTTCGCCACCGGTATTCCTCCACATCTCTACGCATTTCACCGCTACACATGGAATTCTACCCCCCTCTACAAGACTCTAGCTGACCAGTATCAGATGCAATTCCCGGGTTAAGCCCGGGGATTTCACATCTGACTCAATCAACCGCCTGCGTGCGCTTTACGCCCAGTAATTCCC
+
CCCCCGGGGGGGGFGGFGGGGGGGGGGGFGGGGGGGGGEGGGGGGGGGGGGGGGGGGGGGGGGGGGGGGGGGFFGGGDGGFGGGGGGGEFGDGFFCFGGCFFEFGGGGGGGGGGGGGGGGEGGGGGFFGGEFGEFFGDBFGGEGGGGGGGGFGGGFGGGGGGFGGGGGGGGGGGGGGGGFC8EEGGGGGGGGEDEEDCCFCCFCFFGG7:7:CD7FFGGE>EF<DA0=1<>B77C2@:5?ED6?>:=<GF*
@M03364:276:000000000-BLYN8:1:1101:13505:11295 2:N:0:1
GGACTACAGGGGTTTCTTATCCTGTTTGCTCCCCACGCTTTCGAGCCTCAGTGTCAGTTTCAGGCCAGAGAGCCGCTTTCGCCTCCGGTGTTCCTCCATATATCTACGCATTTCACCGCTACACATGGAATTCCACTCTCCTCTCCTGCACTCAAGTCTCCCAGTTTCCAATGCACACAATGGTTGAGCCACTGCCTTTTACATCAGACTTAAGAAACCACCTGCGCTCGCTTTACGCCCAATAAATCCGG
+
CCCCCGGGGGGGGGGGGGGGGGGGGGGGGGGGGEFGGGGGGGGGGGGGGGGGGGGGGGGGGGGGGCGGGGGGGGGGCGGGGGGGGGGGGGGGGGGGFGGGGGGGGGGGGGGGGGGEGGGEGGGGGGGGBEFFGGGGGGGGGGDFGGGGGGGGGGFGFGGGGGGGGGFFEGGGGGGGGGGGGGGGGGGGGDGGGGGGGGGGGGFCCGGFGCFF>8CFGGFGFGFFFFFFFFFEGCCE;9EEE>3FDFFCGDD
@M03364:276:000000000-BLYN8:1:1101:6847:11298 2:N:0:1
GGACTACAGGGGTTTCTAATCCTGTTTGCTCCCCACGCTTTCGAGCCTCAGCGTCAGTTACAGACCAGAGAGCCGCCTTCGCCACTGGTGTTCCTCCATATATCTACGCATTTCACCGCTACACATGGAGTTCCACTGTCCTCTTCTGCACTCAAGTTTCCCAGTTTCCGATGCACTTCTTCGGTTGAGCCGAAGGCTTTCACATCAGACTTAAGAAACCGCCTGCGCTCGCTTTACGCCCAATAAATCCG
+
CCCCCGGGGGGGGGGGGGGGGGGGGGGGGGGGGGGGGGGGGGGGGGGGGGGGGGGGGGGGGGGGGGGGGGGGGGGGGGGGGGGGGGGFFG6FFGGGGGGGGGGFGGGGGGGGFGGGGGGGGGGGGGGGGGGGGGGGGGGGFGGGEFGGGGGGGGGGGFGGGGGGGGGGFGGGGGGGGGGGGGGCGGGGGGEGGECEGFGGF>FGFCFFGGGGGFG8CFF:@EDDFFFFFEEFGGGFFFGGGF;FGG6);C>
@M03364:276:000000000-BLYN8:1:1101:26177:11308 2:N:0:1
GGACTACCGGGGTATCTAATCCTGTTTGCTCCCCACGCTTTCGAGCCTCAGTGTCAGTTACAGGCCAGAGAGCCGCTTTCGCCTTCGGTGTTCCTCCACATCTCTACGCATTTAACCGCTACACAGGGAATTCCACTCTCCTCTCCTGCATTCAATTCTCCCAGTTTCCAATGCACACAATGGTTGAGCCACTGCCGTTTACATCAGACTTAAGAAACCGCCTACGCTCGCTTTACGTCTAATAAATCCGG
+
<CCC@8,,7@+@F;CEGGCF9E@666E@,6E@C@C@E+,@6FD,FF+E<F8;6;,<@@FFFG,<<@EDCCGE<88+6,B<F:?F,,6B?,BF<<@DGG,=F,@99,F7+4++,,,,?CF=B+C,4,,+:F<4,CEGAF9<>DDFDD9,>=,?,33,,7373>,,@E;@:,;@889,,,@8,,@FGE,1,3,,5@,3*644*=,=C+2;;4:CF++B9FG*)48((:=E2;8./974>(8+219A7D:18))
@M03364:276:000000000-BLYN8:1:1101:17151:11326 2:N:0:1
GGACTACTGGGGTTTCTAATCCTGTTCGCTCCCCACGCTTTCGAGCCTCAGCGTCAGTTACAGACCAGAGAGCCGCCTTCGCCACTGGTGTTCCTCCATATATCTACGCATTTCACCGCTACACATGGAATTCCACTCTCCTCTTCTGCACTCAAGTCTCCCAGTTTCCAATGCCCCTCCCCGGTTGAGCCGGGGGCTTTCACATCAGACTTACGAAACCGCCTGCGCTCGCTTTACGCCCAATAAATCCG
+
CCCCCGGDEFGGGGGGGGGGGGGGGGFGGGGGGGGGGGGGGGGGGGGGGG@GGGGGGGGGG9FAFGGGF8EFGGGGGGGGGGGGGGGFGGGGGGGGG<?FGGGGGGGGGGGGGGGGGGGGGGGG94EFFFGGGGGGGD,EFGGGAG=FFFGGG?DF;>;,,DEFFGGGGGGCD,,33+@C8+8CGDE67FG**@EEGGGGGGG7+CD4CGGF++97F<EGFEED0ABE9>:>DGGAF?GGGF(5CDFBGG3
@M03364:276:000000000-BLYN8:1:1101:15347:11327 2:N:0:1
GGACTACTCGGGTTTCTAATCCTGTTTGCTCCCCACGCTTTCGCACCTGAGCGTCAGTCTTTGTCCAGGGGGCCGCCTTCGCCACCGGTATTCCTCCAGATCTCTACGCATTTCACCGCTACACCTGGAATTCTACCCCCCTCTACAAGACTCTAGCTGACCAGTTTCAAATGCAGTTCCCAAGTTAAGCTCGGGGATTTCACATCTGACTTAATCAACCGCCTGCGTGCGCTTTACGCCCAGTAATTCCG
+
CCCCCGGGGGGGGGEGGGFGGGGGGGGGGGGGGGGGGGGGGGGGGGGGGGGGGGGGGGGGGGGGGGGGGGGGGGGGGGGGGGGGGGGGGGGGGGGGGGGGGGFEGGGGGGGGGGGGGGGGGGGGFGGGGGGGGGGFFFGGGGGGGGGFGGGGGGGGGGDGGGGGGGGGGGDGGGGGGFEFGGGGGGFCGGFFGEGG=CGGGCGFFFGFCFGGGFFGGGGGEGFFDFBB(53097F<F?GGGDFFF7BAGFC
@M03364:276:000000000-BLYN8:1:1101:8112:11327 2:N:0:1
GGACTACCGGGGTTTCTAATCCTGTTTGCTACCCATGCTTTCGAGCCTCAGCGTCAGTTACAGACCAGACAGCCGCCTTCGCCACTGGTGTTCTTCCATATATCTACGCATTTCACCGCTACACATGGAGTTCCACTGTCCTCTTCTGCACTCAAGTTTCCCAGTTTCCGATGCACTTCTTCGGTTGAGCCGAAGGCTTTCACATCAGACTTAAGAAACCGCCTGCGCTCGCTTTACGCCCAATAAATCCG
+
CCCCCGFGGGGGGGGGGGGGDGGGGGGGGGGGGGGGGGGGGFGFFGGFGGGGGGGDEFFGGGFFGGFFDGFFGCFGGG:EF=FGGGGGGGGGFCFFFDFFGADFEFFGGGEGGGBEGGGGDCEF9FGGF@EFAGGGGCFGGFFGDFGGGA8DGCFFFGGFE=DFGGGGGC>EGEFGGGGGGGFGGGGGGGGGGGDECEFCGGGGFFC7F4;:7C>>FGGDEGA@FF>B@DFF<CC<+3BEGA=5C:CE:DD
@M03364:276:000000000-BLYN8:1:1101:11738:11328 2:N:0:1
GGACTACTCGGGTATCTAATCCTGTTTGATCCCCACGCTTTCGAACATAAGCGTCAGTTACAGATCAGAAAGTCGCCTTCGCCACTGGTGTTCCTCCATATCTCTGCGCATTTCACCGCTACACATGGAATTCCACTTTCATCTTCTGCACTCAAGTTTCCCAGTTTCCAATGACCCTCCACGGTTGAGCCGTGGGCTTTCACATCAGACTTAAGCAACCGCCTGCGCTCGCTTTACGCCCAATAAATCGG
+
CCBA<,CCFCGFC:C,EF@FG@FCGDEFGGACEEF+@CFEGG7,CC@B,CC<F,B6:FE,C<C<,C@FFFFEGFGG7FE,4,6FCACFCEFGGDDEGGFFGEF9;A,+7=FEA,CFABCEC@FFC8AEEFFE=C,EDFFC=EEFGG9>E8F8DF8EE;;@=EAD=FFG,@93A,@@?D@CGC>C>8>,138++@B>+@DF7F:@F589C79@FDF+:*,=?E*:>99;())/9536@@5*>BFFGFFEF1*
@M03364:276:000000000-BLYN8:1:1101:26471:11333 2:N:0:1
GGACTACTGGGGTTTCTAATCCTGTTTGCTCCCCACGCTTTCGCACCTGAGCGTCAGTCTTTGTCCAGGGGGCCGCCTTCGCCACCGGTATTCCTCCAGATCTCTACGCATTTCACCGCTACACCTGGAATTCTACCCCCCTCTACAAGACTCTAGCTTGCCAGTTTCAAATGCAGTTCCCAGGTTGAGCCCGGGGATTTCACATCTGACTTGACAAACCGCCTGCGTGCGCTTTACGCCCAGTAATTCCG
+
CCCCCFE9CFFFGGGGGGGFFGEFGGGGGGGGGGGGGGGGGGGGGGGG8@FGCGGGEFGGGGGGGEFG8CEGGGGEGGDFGFGGGGGGDGGGGGFFGFGGGGGGGGGGGCGFFFGGGEGGGGFAEFFGGFDC;DDGGGGG=CEGFGG9DFGGGG9EGFGGGGGGGCFGFGGFDFGGGGGGFGFFEEGGGFGGG>BC5*<4BFF7F4CFCFF:FGGGCFFFFGE@?FFE<>>>D35)81ECEF?FGDF2F><
@M03364:276:000000000-BLYN8:1:1101:25107:11355 2:N:0:1
GGACTACTAGGGTATCTAATCCTGTTTGCTCCCCACGCTTTCGCACCTGAGCGTCAGTCTTTGTCCAGGGGGCCGCCTTCGCCACCGGTATTCCTCCACATCTCTACGCATTTCACCGCTACACATGGAATTCTACCCCCCTCTACAAGACTCTAGCTGACCAGTATCAGATGCAATTCCCGGGTTAAGCCCGGGGATTTCACATCTGACTCAATCAACCGCCTGCGTGCGCTTTACGCCCAGTAATTCCG
+
CCCCCGGGGGGGGGGGGGGGGGGGGGGGGGGGGGGGGGDGGGGGGGGGFGFDGGGGGGGGGGGGGGGGFGGGGGGGGGGGGGGEGFGGGGGGGGGGGGCGGFGFGGGGGD+CFGGGGGGGGGGGGGGGGGGGGGGGFGFGGGGGGGGCFFFGGGGGFCCCGGGGGG,@FGEGCGGDFFF7:BEEEEGGGGFGGGGGGGGGGGFGFGGGGG+;CFGGGFFGEGFFFA>EFF>BD*C>FBEGGFFFGGFFGG<
@M03364:276:000000000-BLYN8:1:1101:19224:11369 2:N:0:1
GGACTACCCGGGTATCTAATCCTGTTTGCTCCCCACGCTTTCGCACCTGAGCGTCAGTCTTTGTCCAGGGGGCCGCCTTCGCCACCGGTATTCCTCCAGATCTCTACGCATTTCACCGCTACACCTGGAATTCTACCCCCCTCTACAAGACTCTAGCTGACCAGTTTCAAATGCAGTTCCCAAGTTAAGCTCGGGGATTTCACATCTGACTTAATCAACCGCCTGCGTGCGCTTTACGCCCAGTAATTCCG
+
CCCCCGGFCFGGGGGGGGGGGGGGGGGGGGGGGGGGGGGGGGGD@FGGEFGGGGGGGG<DFEGGCGGGEE7FFGGGGGGGGGGDGFFGGCGGGFGGGCFGG8EFGGGGGGGGGGGGGGGGGGGGD@FGGGGGGGFGGG?GGEEC9FCCFGGGGCGGG9FFFGGGGGGGFGGGGGGGGGGCE;,><CEEFGFGGGEGGGCCCGGGF6@@CCGFG7FFGGGEEGFFFF95(>>><DF<@BGGD@B;*0*6DFD
@M03364:276:000000000-BLYN8:1:1101:7606:11373 2:N:0:1
GGACTACTAGGGTATCTAATCCTGTTTGCTCCCCACGCTTTCGAGCCTCAGCGTCAGTTACAGACCAGAGAGCCGCCTTCGCCACTGGTGTTCCTCCATATATCTACGCATTTCACCGCTACACATGGAATTCCACTCTCCTCGTCTGCACTCAAGTCTCCCAGTTTCCAATGACCCTCCCCGGTTGAGCCGGGGGCTTTCACATCAGATCTAAGAAACCGCCTGCGCTCGCTTTACGCCCAATAAATCCG
+
@@C@6F8F<@6CCFFGFGGFGFG9F@CFC@,CC,6@F@FGGGGGE;@,EFGC+BB:BFE,F@EFEFG<<,C8FEF+FC@FF7F:FDGDGGDCC<4?F=EGF<E?;??F7=7,CFE,ACFDC:FGCFFFE,CFC?CD9E,A9=4+6>@DB;4=884DFC,D9>8@FF;EF=EGCFF,DE6@EE+B<8+,,8,@9:*:5CFECFDFB*:C*+*4=D7DGC8*85:024(5(00<DG*)/3CC5;1>FF=4:41
@M03364:276:000000000-BLYN8:1:1101:13809:11373 2:N:0:1
GGACTACACGGGTTTCTAATCCTGTTTGCTCCCCACGCTTTCGAGCCCCAGTGTCAGTTACAGGCCAGAGAGCCGCTTTCGCCTCCGGTGTTCCTCCATATATCTACGCATTTCACCGCTACACATGGAATTCCACTCTCCTCTACTGCACTCAAGTCTCCCAGTTTCCAATGCACACACTGGTTGGGCCCCTGCCTTTTACACAAGACTTAAGACACCACCCGCGCTCGCTTTACCCCCAATAAATCCGG
+
CCCCCGGF<;@F@;FGFFFFGGGGGGGGGGGCGGEF7FFEGGGG,F@,BFEFGFGCFCECCFF<C@FFFGFCFEEFEG@ECEE,FEGEGBFGFGGGGGGFF?EFGGG,@7FGFFF9BF+=>CEFGCGGCGFGEFGC;,,A,@F+,8,,4,@?C88DFAED3@=DCE9;:,,,,@=,@==+,6,7D8+1@F+@*5D@9F3<+*,*0*3*;8:>C+@*A*1CF5)(582),.)):<7C*68ED)6AFGF1;C)
@M03364:276:000000000-BLYN8:1:1101:23193:11376 2:N:0:1
[truncated: 33,174,827 more chars]
