# Supplementary material for: Captivity causes taxonomic and functional convergence of gut microbial communities in bats
Source: PeerJ. 2019 Apr 30;7:e6844. doi: 10.7717/peerj.6844 (PMC6499062; doi:10.7717/peerj.6844)
Supplement: Data S52 — Raw data of FVs6. [file peerj-07-6844-s057.gz › D8j5388-FVs6_R1.fq]

@M03364:276:000000000-BLYN8:1:1101:16098:1206 1:N:0:1
ACTCCTACGGGAGGCAGCAGTGGGGAATATTGCACAATGGGCGCAAGCCTGATGCAGCCATGCCGCGTGTATGAAGAAGGCCTTCGGGTTGTAAAGTACTTTCAGCGGGGAGGAAGGTGATGAACTTAATACGTTCATCAATTGACGTTACCCGCAGAAGAAGCACCGGCTAACTCCGTGCCAGCAGCCGCGGTAATACGGAGGGTGCAAGCGGTAATCGGAATTACTGGGCGTAAAGCGCACG
+
GGGGGFGGGGGGGGGGGGGGGGGGGGGGGGGFGGGGGFGGGGGGGGGGGFGGGGGGGGGGGGGGGGGGGGGGGGFGGGGGGGGGGGGGGGGGGGGGGGGGGGGGGGGGGGGGGGGGGGGFFGFGGGGGGGGGGGGGGGGGGGGGGGGGGGGGGGGGGGGGGGGGGGGGGGEGFGGGGGGGDGGGGGGGGGGGGGDGGGGGGGGGGEGGGGGGG*;EEGGGGGGGGGGGFGC=CDEECGFGGDG5
@M03364:276:000000000-BLYN8:1:1101:11132:1221 1:N:0:1
ACTCCTACGGGAGGCAGCAGTAGGGAATCTTCGGCAATGGACGAAAGTCTGACCGAGCAACGCCGCGTGAGTGAAGAAGGTTTTCGGATCGTAAAACTCTGTTGTTAGAGAAGAACAAGGACGTTAGTAACTGAACGTCCCCTGACGGTATCTAACCAGAAAGCCACGGCTAACTACGTGCCAGCAGCCGCGGTAATACGTAGGTGGCAAGCGTTGTCCGGATTTATTGGGCGTAAAGCGAGCG
+
GGGGGGGGGGGGGGGGGGGGGGGGGGGGGGGGGGGGGGGGGGGGGGGGGGGGGFFGGGGGGGGGGGGGGGGGGGGGGGGGCFGGGGGGDGDGGGGGGGGGGGGGGEGGGGGGGGGGGGGFGGDGG?FFGGGGGGGGGGGDGGGGGGGGGGGGGGDGGGGGGFFGDGFGGGEGFFFGGCDFFGGGGGGGCGGGGGGGGGGCEC>EFG*:CF=EEGEGGGGGD**19C+<CFGGGG5EGFFD3)<9
@M03364:276:000000000-BLYN8:1:1101:19078:1259 1:N:0:1
ACTCCTACGGGAGGCAGCAGTAGGGAATCTTCGGCAATGGACGAAAGTCTGACCGAGCAACGCCGCGTGAGTGAAGAAGGTTTTCGGATCGTAAAACTCTGTTGTTAGAGAAGAACAAGGACGTAAGTAACTGTACGTCCCCTGACGGTATCTAACCAGAAAGCCACGGCTAACTACGTGCCAGCAGCCGCGGTAATACGTAGGTGGCAAGCGTTGTCCGGATTTATTGGGCGTAAAGCGAGCG
+
GGGGGGGGGDGGGGGGGGGGGGGGGGGGGGGGGGGGGGGGGGGGEGGGGGFEGFGGEECFGDCFEEGGGGGGGGGGGGGGGGGFGGGGCF7BBFGGGGGGFGDFGGGFFGGGFGGGGGG8EDGGFGGGGGGGGGGFGGGEGGGGGGEFGGFEGGGF@FGGGGFGDEGGFDGGGGGFGBFGGGGGGGGGGGGD58:EGG9ECGF@FFCGFFGGEBCCGGDEGEGDGGFGF6857DCEGDFDGGDC
@M03364:276:000000000-BLYN8:1:1101:17681:1261 1:N:0:1
ACTCCTACGGGAGGCAGCAGTAGGGAATCTTCGGCAATGGACGAAAGTCTGACCGAGCAACGCCGCGTGAGTGAAGAAGGTTTTCGGATCGTAAAACTCTGTTGTTAGAGAAGAACAAGGACGTTAGTAACTGAACGTCCCCTGACGGTATCTAACCAGAAAGCCACGGCTAACTACGTGCCAGCAGCCGCGGTAATACGTAGGTGGCAAGCGTTGTCCGGATTTATTGGGCGTAAAGCGAGCG
+
GGGGGGGGGGGGGGGGGGGGGGGGGGGGGGGGGGGGGGFGGGGGGGGGGGGGGGGE@FEGGEGGGGGBFGGGGGGGGF8FCFFFGGGGGGGGGGGGGGGGFGGGGGGGGGGGGGGGGGGDFFGGGGGGGGGGFGGGGGGGGGFGGFEGGGDGGGGGFGGGFE>FFGGG7EGGGGGFGGCC7DCFGGFGGGG>GEGGG9?EBFCEFCGGGCFGGGGGGG?*C?EC<EGFGGGGGC==CFFDDD31
@M03364:276:000000000-BLYN8:1:1101:19518:1275 1:N:0:1
ACTCCTACGGGAGGCAGCAGTAGGGAATCTTCGGCAATGGACGAAAGTCTGACCGAGCAACGCCGCGTGAGTGAAGAAGGTTTTCGGATCGTAAAACTCTGTTGTTAGAGAAGAACAAGGACGTTAGTAACTGAACGTCCCCTGACGGTATCTAACCAGAAAGCCACGGCTAACTACGTGCCAGCAGCCGCGGTAATACGGAGGGTGCAAGCGTTAATCGGAATTACTGGGCGTAAAGCGCACG
+
GGFGGEFGGDGGGGGEFGG?FGGFGGGFGCCFEFGGGGG8EFGEGGGGFG,CEGECFFEGGGDGGGGC:FGFGFECFGFGFFBF9BFFDDBFFFGGFG9FFGGGGGGFFFFFFCCFGGA4?FG3BFGGGGGGFFCFFFFGGGFGFFFDGGFGAFGFG?FCFGGFGGGEEFG@:CD@FE,2DFFGGGGGGGDBC8C8+BCF5CEECGGGFFF=EGD=C?CFGGGFGFFGFFCFD<C7>CCGCCD3
@M03364:276:000000000-BLYN8:1:1101:16685:1304 1:N:0:1
ACTCCTACGGGAGGCAGCAGTAGGGAATCTTCGGCAATGGACGAAAGTCTGACCGAGCAACGCCGCGTGAGTGAAGAAGGTTTTCGGATCGTAAAACTCTGTTGTTAGAGAAGAACAAGGACGTAAGTAACTGTGCGTCCCCTGACGGTATCTAACCAGAAAGCCACGGCTAACTACGTGCCAGCAGCCGCGGTAATACGTAGGTGGCAAGCGTTGTCCGGATTTATTGGGCGTAAAGCGAGCG
+
GGGGGGGGGGGGGGGGGGGGGGGGGGFGGGGGGGGGGGGGGGGGGGGGGGGGGGGGGGGGGGGGGGGGGGGGGGGGGGGGGGGGGGGDGGGGGFFGGGGGGGGGGGGGGGGGGGGDFFGGGGGGGGGGGGA9FGGGGGGEGGGGGGGCGGGGGGGFGGGGGGGGGGG>FGDGGGGGGGGGGGGGGGGGGDGGEGCEGGGGGCGGGGGGGGGGEGCC>FGGGCG5EGGGGGGGGDEGGGGGGGG5
@M03364:276:000000000-BLYN8:1:1101:13180:1321 1:N:0:1
ACTCCTACGGGAGGCAGCAGTAGGGAATCTTCGGCAATGGGGGCAACCCTGACCGAGCAACGCCGCGTGAGTGAAGAAGGTTTTCGGATCGTAAAACTCTGTTGTTAGAGAAGAACGTTAAGTAGAGTGGAAAGTTACTTAAGTGACGGTATCTAACCAGAAAGGGACGGCTAACTACGTGCCAGCAGCCGCGGTAATACGTAGGTCCCAAGCGTTGTCCGGATTTATTGGGCGTAAAGCGAGC
+
GGGGGGGGCCGGGGGGGGGGGGGGGGGGGGGGGGGGEGGGGGGGGGGGGGGGFGGGGGGGGDCFFGGGGCGGGGGGGGGFF9FGGGGGGGDGGGGGGGGFGGGGGGGGGGGGGGGGGGGGGFGGGGGGGGGFGGGGGGGGGGGGGGGGGGGGACEFGFGG>FCBFGGGGG7B>:7>,DFFCF7BFGGGGGGDGGEGGGGGGG9CEGGG5CCGGG*;EGGGGGEE=CGGF9FGGGGGGGGGGDD)
@M03364:276:000000000-BLYN8:1:1101:22228:1361 1:N:0:1
ACTCCTACGGGAGGCAGCAGTGGGGAATATTGCACAATGGGCGCAAGCCTGATGCAGCCATGCCGCGTGTATGAAGAAGGCCTTCGGGTTGTAAAGTACTTTCAGCGAGGAGGAAGGCATTAAGGTTAATAACCTTAGTGATTGACGTTACTCGCAGAAGAAGCACCGGCTAACTCCGTGCCAGCAGCCGCGGTAATACGGAGGGTGCAAGCGTTAATCGGAATTACTGGGCGTAAAGCGCACG
+
FFFGGGGDEGGGEGGEEGGCFGGGEGGGGGECFFGGFDFDFGGGGGGGGCFCEFGGF8<FCFCFGGGGGGGGGG,?FFGGGG,EGGGCC?@+CFFGFGGD<EFGGGGEEGEGEEFGGGGGGGAFFEFEAA9FAF9AFFGFGGFCBFG7FF:DFGD@=EEAFGGGE<CGGGEGG?;FEEGG>7@FCEGGF>CEGGGGFCEF88CCG:C*<79FGGGGGGGGGGGFDFC+<6EDDC==FG>GDGC7
@M03364:276:000000000-BLYN8:1:1101:10303:1363 1:N:0:1
ACTCCTACGGGAGGCAGCAGTAGGGAATCTTCGGCAATGGACGAAAGTCTGACCGAGCAACGCCGCGTGAGTGAAGAAGGTTTTCGGATCGTAAAACTCTGTTGTTAGAGAAGAACAAGGATGAGAGTAGAACGTTCATCCCTTGACGGTATCTAACCAGAAAGCCACGGCTAACTACGTGCCAGCAGCCGCGGTAATACGTAGGTGGCAAGCGTTGTCCGGATTTATTGGGCGTAAAGCGAGC
+
GGGGGGGGGGGGGGGGGGGGGGGGGGGGGGGGGGGGGGGGGGGGGGGGGGGGGGGGGGGGGGGGGGGGGDGGGGGGGGGGGGGGGGGGGGGGGGGGGGGGGGGGGGGGGGGGGGGGGGGGGGGGGGGGGGGGGGGGGGGGGGGGGGGGGGGGGGGGGGGGGGGGGFGGGGGGGGGGGGGGGGGGGGGGGGGGGGGGGGGGGCFFGGGGGGGGGGEC5CFGGGGGDGGGCCF5C7:=DGGGGDDC
@M03364:276:000000000-BLYN8:1:1101:15055:1365 1:N:0:1
ACTCCTACGGGAGGCAGCAGTAGGGAATCTTCGGCAATGGACGAAAGTCTGACCGAGCAACGCCGCGTGAGTGAAGAAGGTTTTCGGATCGTAAAACTCTGTTGTTAGAGAAGAACAAGGACGTTAGTAACTGAACGTCCCCTGACGGTATCTAACCAGAAAGCCACGGCTAACTACGTGCCAGCAGCCGCGATAATACGTAGGTGGCAAGCGTTGTCCGGCTTTATTGGGCGTAAAGCGCACG
+
GGGGFGGFGEGGGGGGGGGGGGGGGGGGGGGGGEGGGGGGGGGGGGGGGGGGGGGGGGGGGGDGGGGGECGFGGGGGFGGGDFGGGGGGCCFFGGGGFGGGGGGGGGGGDEFFCFGGGFFGDGFGGGD<FGGGCFGGG>:FFGGGGGGGGGGGGGDBCFGGGGGGFGGGDCFCFGGGGGC>CFFCC8CGGCE5CCEE;+3EGGGGGGGGG=*88A*20CEG**:CFCCF+;C<DG=70?CD5>5
@M03364:276:000000000-BLYN8:1:1101:21802:1412 1:N:0:1
ACTCCTACGGGAGGCAGCAGTAGGGAATCTTCCACAATGGACGAAAGTCTGATGGAGCAACGCCGCGTGAGTGAAGAAGGTTTTCGGATCGTAAAACTCTGTTGTTGGAGAAGAACGTATTTGATAGTAACTGATCAGGTAGTGACGGTATCCAACCAGAAAGCCACGGCTAACTACGTGCCAGCAGCCGCGGTAATACGTAGGTGGCAAGCGTTGTCCGGATTTATTGGGCGTAAAGCGAGCG
+
GGGGGGGGGGGGGDGGGGGGGGGGGGGGD@FGGGGGGGGGGGGGGEGGGGGGGGGGFGGGGGGGGGGGGGGFFGGGGGGGG,EFFDGGGGGGGGGGGGGGFGGGFFGGFGGGFFF@FGGE8EEFFGGGGGGGGFGFGGGGGGCCFG:FGGFGFGGGGEFGGFF?DCFFGE7CFGGGDGGGGGGCFGGG7E8>E:GE,?;EFGGG;CCFGGC5CCECGG9>EG*=6++>:FGGDGGGGGCDCGGC
@M03364:276:000000000-BLYN8:1:1101:19551:1421 1:N:0:1
ACTCCTACGGGAGGCAGCAGTAGGGAATCTTCGGCAATGGGGGCAACCCTGACCGAGCAACGCCGCGTGAGTGAAGAAGGTTTTCGGATCGTAAAACTCTGTTGTTAGAGAAGAACGTTAAGTAGAGTGGAAAGTTACTTAAGTGACGGTATCTAACCAGAAAGGGACGGCTAACTACGTGCCAGCAGCCGCGGTAATACGTAGGTCCCAAGCGTTGTCCGGATTTATTGGGCGTAAAGCGAGC
+
GGGGGGGGGGGGGGGGGGGGGGGGGGGGGGGGGGGGGGGGGGGGGGGGGGGGGGGEDDGGGGGGGGGEGGGGGGFGGGGGGGGGGGGGGGGGGGGGGGFGGGGGGGGGCGGGGGFGGBFF@FFFGDC?FF9DGGFGG<FGGGGFGFGE@CFGGGGAFE,@FFGGF@FEEFGGGGGGGGGGGGFGGGG>FFEDD8C@EGCFDGECEG?E8CGG5:;C=CFGGGD**<?FFF9CCGGGGCDCDG))
@M03364:276:000000000-BLYN8:1:1101:17293:1425 1:N:0:1
ACTCCTACGGGAGGCAGCAGTAGGGAATCTTCGGCAATGGGGGCAACCCTGACCGAGCAACGCCGCGTGAGTGAAGAAGGTTTTCGGATCGTAAAACTCTGTTGTTGGAGAAGAACGTATTTGATAGTAACTGATCAGGTAGTGACGGTATCTAACCAGAAAGCCACGGCTAACTACGTGCCAGCAGCCGCGGTAATACGTAGGTGGCAAGCGTTGTCCGGATTTATTGGGCGTAAAGCGAGCG
+
GGGGGGGGGGGGGGGGGGGGGGGGGGGGGGGGGGGGGGGGGGGGGGGGGGGGGGGGGGGGGGGGGGGCFGEGGGGGGGFGFGGGGGGGGGGGGGGGGGGGGGGGGGGGGGFGGGGGGGGGGGGGFGGGGGGGFFGFGGGCGFGGGGGGEGGGGGGGGGGGGGGGGGCFGGGGGGGGGGGGGCGGGGGGGGG8EGGGGGGGGGGGGGGGGGGGEGG5CFGGGC5:CEFFFGGFGGE5CD=CGGG<
@M03364:276:000000000-BLYN8:1:1101:12920:1431 1:N:0:1
ACTCCTACGGGAGGCAGCAGTGGGGAATATTGCACAATGGGCGCAAGCCTGATGCAGCCATGCCGCGTGTATGAAGAAGGCCTTCGGGTTGTAAAGCACTTTCAGCGAGGAGGAAGGTGGTGAGCTTAATACGTTCATCAATTGACGTTACTCGCAGAAGAAGCACCGGCTAACTCCGTGCCAGCAGCCGCGGTAATACGGGGGGTGCAAGGGTTAATCGGATTTACTGGGCGTAACGCGCACC
+
GGGGGGFFGGGGGGGGGGGGGGGGGGGGGGGGGGGGGGGGGGGGGGGGGGGGGGGGGFGGGGGGGGGDFGGGGGGGGGGGGGGGGGGCFGDFFGCFFFGFFGCCGFGGGGEG>FEFGFGF=BBFGGGGFCFFGGFF8C?CCEFC9,>FFG:@,3@38FC@F@E@FG7FGD*C:>,,71>>FGFGCFGGC:BB8EEE29CC=*=C>*/*<02*;A2;7<<FDC*:9E:AGG5*)/::**))959)
@M03364:276:000000000-BLYN8:1:1101:18080:1458 1:N:0:1
ACTCCTACGGGAGGCAGCAGTAGGGAATCTTCGGCAATGGACGAAAGTCTGACCGAGCAACGCCGCGTGAGTGAAGAAGGTTTTCGGATCGTAAAACTCTGTTGTTAGAGAAGAACAAGGACGTTAGTAACTGAACGTCCCCTGACGGTATCTAACCAGAAAGCCACGGCTAACTACGTGCCAGCAGCCGCGGTAATACGTAGGTGGCAAGCGTTGTCCGGATTTATTGGGCGTAAATCGAGCG
+
GGGGGGGGGGGGGGGGGGGGGGGGGGGGGGGGGGGGGGGGGGGGGGGGGGGGGGGGGGGGGGGGGGGFGGGGGGGGGGGGFGGGGGGGGGGGGGGGGGGGGGGGGGGGGGGGGGGGGGGFGGGGGGGGGGGGGGGGGGGGGGGGGGGGGGGGGGGGGGGGGGGGGGGGGGGGGGGGGEGGGGGGGGGGGGG>EGGEGGGGGGFGGFCGGGFGGGG=AEGGGGCECFFGCFFGDDGGG*7>FFGD
@M03364:276:000000000-BLYN8:1:1101:20102:1463 1:N:0:1
ACTCCTACGGGAGGCAGCAGTGGGGAATATTGCACAATGGGCGCAAGCCTGATGCAGCCATGCCGCGTGTATGAAGAAGGCCTTCGGGTTGTAAAGTACTTTCAGCGGGGAGGAAGGTGATGAACTTAATACGTTCATCAATTGACGTTACCCGCAGAAGAAGCACCGGCTAACTCCGTGCCAGCAGCCGCGGTAATACGGAGGGTGCAAGCGTTAATCGGAATTACTGGGCGTAAAGCGCACG
+
GGGGGGGGGCFGGGGGGGGGGGGGGGGGGGGGGGGGGGGGGGGGGGGGGGGGFGGGGGGGGGGGGGGGGGFGGGGGGGGGGGGGGGGGEEGGGGGGGGGGGGGGGGGGGGGGGE?FGGGGGGGGGGGGGGGGGFGGGGGGGGDFGFGGGFGGGGGGGGGGGGGGGGGGGGGGGGGGGGGGGGGGGGGGGGGGGGGG9CFFGDEGEGGGGGGFGG=EGGGGGDEDCGCGGGGFGDGGGGGGDG5)
@M03364:276:000000000-BLYN8:1:1101:16351:1478 1:N:0:1
ACTCCTACGGGAGGCAGCAGTAGGGAATCTTCGGCAATGGACGAAAGTCTGACCGAGCAACGCCGCGTGAGAGAAGAAGGTTTTCGGATCGTAAAACTCTGTTGTTAGAGAAGAACGACGAGGAGAGTGGAAAGCTCCTCGTGTGACGGTATCTAACCAGAAAGGGACGGCTAACTACGTGCCAGCAGCCGCGGTAATACGTAGGTCCCGAGCGTTGTCCGGATTTATTGGGCGTAAAGCGAGC
+
GGGGGGGGGGGGGGGGGGGGGFGGGGGGGGGGGGGGGGGGGGGGGGGGGGGGGGGGGGGGGGGGGGGGG>C9FGGGGGGGFFGGGGGGGCCGFGGGGGGGGGGGGGGGFGGGGGGGGGGGGGGGGGGGGGGGGGCAFGCGEGGGGGGGGGGGGGGFGGGGGGGGGDGGGGGGGGGGGGGGGGGGGGCEGGGGGGGGGGG9B<FGGGGGFEGGGGEGGGGGGGGEGG7CFGCECGEGGGGGGGD)
@M03364:276:000000000-BLYN8:1:1101:22401:1479 1:N:0:1
ACTCCTACGGGAGGCAGCAGTAGGGAATCTTCCACAATGGACGAAAGTCTGATGGAGCAACGCCGCGTGAGTGAAGAAGGTTTTCGGATCGTAAAACTCTGTTGTTGGAGAAGAATGTATCTGATAGTAACTGATCAGGTAGTGACGGTATCCAACCAGAAAGCCACGGCTAACTACGTGCCAGCAGCCGCGGTAATACGTAGGTGGCAAGCGTTGTCCGGATTTATTGGGCGTAAAGCGAGCG
+
GFFFFFGGFEGGEGGGDEGGGGGGGGFDDFGGCGGGGFGGGGE7@FFCCEFFGGGFGFGGCGGCCCFFCECFFGFGD<FGFGFC?CCFGGGF8EFGGG9FFGGGBEFEFC@EBFFGGGFGGG<FGGGFFFFGGGF?FB8BCADEFGG7:<FFEFCGFFFGGGGG?ECEGGDFFFFFFCFGD8FFCECGGGCEGEGGCCCCCFGE@FDGFGG=8BEGG7EC:88=<9:+<EFCDDC5D:FGC3C<
@M03364:276:000000000-BLYN8:1:1101:17349:1481 1:N:0:1
ACTCCTACGGGAGGCAGCAGTAGGGAATCTTCGGCAATGGACGAAAGTCTGACCGAGCAACGCCGCGTGAGTGAAGAAGGTTTTCGGATCGTAAAACTCTGTTGTTAGAGAAGAACAAGGACGTTAGTAACTGAACGTCCCCTGACGGTATCTAACCAGAAAGCCACGGCTAACTACGTGCCAGCAGCCGCGGTAATACGTAGGTGGCAAGCGTTGTCCGGATTTATTGGGCGTAAAGCGAGCG
+
GGGGGGGGGGGGGGGGGGGGGGGGGGGGGGGGGGGGGGGGGGGGDEGGGGGGGGGGGGGGGGGGGGGFGGGGGFGGGGGGGGGGGGGGGGCFGGGGGGGGGGGGGGGGGGGGGGGGGGGGGGGFFGGGGGGCGGCFFFGDEGGGGGGGGGFGGF,DFGFGGGFGFFCFEDGGFFGGGGGF>GGGGGGGGGGGGDCEFGGFBFGGGGGGGDGGGGEGGGGC5=5C?CCFDGGGGGEGGG:CCDD7
@M03364:276:000000000-BLYN8:1:1101:14707:1499 1:N:0:1
ACTCCTACGGGAGGCAGCAGTAGGGAATCTTCGGCAATGGACGAAAGTCTGACCGAGCAACGCCGCGTGAGTGAAGAAGGTTTTCGGATCGTAAAACTCTGTTGTTAGAGAAGAACAAGGACGTTAGTAACTGAACGTCCCCTGACGGTATCTAACCAGAAAGCCACGGCTAACTACGTGCCAGCAGCCGCGGTAATACGTAGGTGGCAAGCGTTGTCCGGATTTATTGGGCGTAAAGCGAGCG
+
GGGGGGGGGGGGGGGGGGGGGGGGGGGGGGGGGGGGGGGGGGGGGGGGGGGGGGGGEGGGGGGGGGGGGGGGGGGGGGGGFGFFGGGGGDGGGGGGGGGGGGGGGGGGGGGGGGGGGGGGGGGGGGGGGFFFGGGGGGGGGGDFGGGGGGGGGGGGGGGGGFGGGGGGGGGGGGGGGEGFGFGCFGGGGGGGGGGGGGGGGGGGGGCGGFGGGEGGGGGGGEEGGGGGGGGGGGGGGFFGGGG)
@M03364:276:000000000-BLYN8:1:1101:17974:1556 1:N:0:1
ACTCCTACGGGAGGCAGCAGTGGGGAATATTGCACAATGGGCGCAAGCCTGATGCAGCCATGCCGCGTGTGTGAAGAAGGCCTTCGGGTTGTAAAGCACTTTCAGCGAGGAGGAAGGTGGTGAACTTAATACGTTCATCAATTGACGTTACTCGCAGAAGAAGCACCGGCTAACTCCGTGCCAGTAGCCGCGGTAATACGGAGGGTGCAAGCGTTAATCGGAATTACTGGGCGTAAAGCGCACG
+
GGGGGGGGGGGGGGGGFGGGGGGGGGGGGGGGGGGGGFEGGFGGFGGGGGGGGGGGGGGGGGGGGGGGGGGGGGGFGGGGGGGADGGGGGGEFGGGGGGGGGGGGGGFGGGGGGGGGFGGGGGGGGFGGGGGGGGGGGGGGGG9FGGGGGGGG7CEEGFGFGFGGG,@CFGGGGEGGGG@EEGG,,?EG8EGEGGGGGG>CEEEEEEGGGCFGGDGGGGG5=CF8<C9<CCFGDDEF7*/7CG5
@M03364:276:000000000-BLYN8:1:1101:15717:1573 1:N:0:1
ACTCCTACGGGAGGCAGCAGTGGGGAATATTGCACAATGGGCGCAAGCCTGATGCAGCCATGCCGCGTGTGTGAAGAAGGCCTTCGGGTTGTAAAGCACTTTCAGCGAGGAGGAAGGTGGTGAGCTTAATACGCTCATCAATTGACGTTACTCGCAGAAGAAGCACCGGCTAACTCCGTGCCAGCAGCCGCGGTAATACGGAGGGTGCAAGCGTTAATCGGAATTACTGGGCGTAAAGCGCACG
+
GGGGGGGGGGGGGGGGGGGGGGGGGGGGGGGGDGGGGGGGGGGGGGEGGGGGGGGGGGGGGGGG7FGGGGFGGGGGGGGGGGGGGFGEGGEFFGFFGGGFEGGGGGGCDF7FCGCGGFFGGGGGGGGGGGGGFGGGGFGGGGGGGGGGGGGGFGDGCDFGGGGGGGFFGGGDFGGGGGGGGGGGFCCFCGGGGGE>9EFBCCGGGGGDCFCFGCEEGFGGGGGCGGGFGGG=DG=EGGDGGGG)
@M03364:276:000000000-BLYN8:1:1101:23339:1601 1:N:0:1
ACTCCTACGGGAGGCAGCAGTAGGGAATCTTCCACAATGGACGAAAGTCTGATGTAGCAACGCCGCGTGTGTGAAGAAGGTTTTCGGATCGTAAAACTCTGTTGTTGGAGAAGAACGTATTTGATAGTAACTGATCAGGTAGTGACGGTATCCAACCAGAAAGCCACGGCTAACTACGTTCCAGCAGCCGCTGCAATACGTAGGTGTCAAGCGTGGTCCGGATTTATTGGGCGTAAAGCGAGCG
+
EFFFCGGGDGDGGGFFGGDFF<F<CGFG@EF@DCEFGCFCCC::@CE@FFGGGA<CCFGGGD7FGGG@F69CFFGDAFGGFFECFDEGCGGGGG7?EGDAFGFGGGB<B?FFGG8EFFFGEAEE9EE5EEG?9FA<@EFGG9<FCCCGEGFFAEBF+@::>FAFFFF:FECGGFCGCE,,@>E9,,8>DB*4>*?D;FB8,,;8;C,?,B<<CE*8A?F==***59++1AEGCCGEFGFGG31)
@M03364:276:000000000-BLYN8:1:1101:8371:1601 1:N:0:1
ACTCCTACGGGAGGCAGCAGTAGGGAATCTTCGGCAATGGACGAAAGTCTGACCGAGCAACGCCGCGTGAGTGAAGAAGGTTTTCGGATCGTAAAACTCTGTTGTTAGAGAAGAACAAGGACGTTAGTAACTGAACGTCCCCTGACGGTATCTACCCAGAAAGCCACGGCTAACTACGTGCCAGCAGCCGCGGTAATACGTAGGTGGCAAGCGTTGTCCGGATTTATTGGGCGTAAAGCGAGCG
+
GGGGGGGGGGGGGGGGGGGGGGGFGGGGEFGGGEGGGGGGCFGGGEGGGGGGF@:FGDFGFGGGGGGGGD@FGGFEGFGFGFFF,@FCFGGEE87<A8EFFGF5BFFFGGGGGGGGGE<F<<FGGF7CF??DCD<>>D7F=FGGGGGGGF<FFF,>,FCF:F::,@FFEGGGGGDFF>FGCECF*,<CECCCEE>EG??>9CEGFGCEGCF=EC5=E?C5*;*:<FGC+<8:7CGGGGG597)/
@M03364:276:000000000-BLYN8:1:1101:9785:1601 1:N:0:1
ACTCCTACGGGAGGCAGCAGTAGGGAATCTTCCACAATGGACGAAAGTCTGATGGAGCAACGCCGCGTGAGTGAAGAAGGTTTTCGGATCGTAAAACTCTGTTGTTGGAGAAGAACGTATTTGATAGTAACTGATCAGGTAGTGACGGTATCCAACCAGAAAGCCACGGCTAACTACGTGCCAGCAGCCGCGGTAATACGTAGGTGGCAAGCGTTGTCCGGATTTATTGGGCGTAAAGCGAGCG
+
GGGGGGGGGGGGGGGGGGGGGGGGGGGGGGGGGGGGGGGGGGGGGGGGGGGGGGGGGGGGGGGGGGGGGGGGGGGGGGGGGFGGGGGGGGGGGGGGGGGGFGGGGGGGGGGGGGGGGGGGGGGGGGGGGGGGGGGGGGGFGGGGGGGDGEFGGGGGGGGGGGGGGGGGGGGGGGGGGGGGGGGGGGFGGGGGGEGGGGGGGGGGGGFFGGGGGGEE59CGGGGGGGGGGCGGGGGGGGGGGDG<
@M03364:276:000000000-BLYN8:1:1101:10712:1636 1:N:0:1
ACTCCTACGGGAGGCAGCAGTAGGGAATCTTCGGCAATGGACGAAAGTCTGACCGAGCAACGCCGCGTGAGTGAAGAAGGTTTTCGGATCGTAAAACTCTGTTGTTAGAGAAGAACAAGGACGTTAGTAACTGAACGTCCCCTGACGGTATCTAACCAGAAAGCCACGGCTAACTACGTGCCAGCAGCCGCGGTAATACGTAGGTGGCAAGCGTTGTCCGGATTTATTGGGCGTAAAGCGAGCG
+
GGGGGGGGGGGGGGGGGGGGGGGGGGGGGGGGGGGGGGGGGGGGGGGGGGGGGGGDGGGGGGGGGGGGGGGGGGGGGGGGGGGGGGGGGGGGGGGGGGGGGGGG,FFFGGGGGGGFGGF8FDFGGCGGGGGGGGGGGFGEEFFFGGGGGGGFGGGGGGGGGGGGGGGGGGGGGGGGFGGGGGGFGGGDGGDGDGDCEGFGGGGCGGGGGGGGGGGGGGGEC=E59EFGGGGGGGGDFGGGGGGC
@M03364:276:000000000-BLYN8:1:1101:11936:1639 1:N:0:1
ACTCCTACGGGAGGCAGCAGTGGGGAATATTGCACAATGGGCGCAAGCCTGATGCAGCCATGCCGCGTGTATGAAGAAGGCCTTCGGGTTGTAAAGTACTTTCAGGGGGGAGGAAGGTGAGGAACTTAATACGCGCATCAATTGACGTTACCCGCAGAAGAAGCACCGGCTAACTCCGTGCCAGCAGCCGCGGTAATACGTAGGGGGCAAGCGTTAATCGGAATTACTGGGCGTAAAGCGCATG
+
GGGGGGGFGGGGCEGEGGGGGGGGGGGGGGGGCGGGGCECG?EGEEGFGGGEFGGGGG,C6E8CCEC@CFFD<<CFFDFFG8E=FFDCGGCF<FG,<<F,CE5@F,B>FEEDGE83>F,D,,,3,@CF;C;9*1*4F*47,27>2,=F=FFFF*FEC50++0C+<CCCE*CEGFFC+*A*A><FC6*0CGCGC:5E?C9*+011****/****22/*0<77=EF8?F?9+*///:>7*:DD/**
@M03364:276:000000000-BLYN8:1:1101:15258:1665 1:N:0:1
ACTCCTACGGGAGGCAGCAGTAGGGAATCTTCGGCAATGGACGAAAGTCTGACCGAGCAACGCCGCGTGAGTGAAGAAGGTTTTCGGATCGTAAAACTCTGTTGTTAGAGAAGAACAAGGACGTTAGTAACTGAACGTCCCCTGACGGTATCTAACCAGAAAGCCACGGCTAACTACGTGCCAGCAGCCGCGGTAATACGTAGGTGGCAAGCGTTGTCCGGATTTATTGGGCGTAAAGCGAGCG
+
GGGGGGGGGGGGGGGGGGGGGGGGGGGGGGGGGGGGGGGGGGGGGGGGGGGGGGGGGGGGGGGGGGGGGGGGGGGGGGGGGGGGGGGGGGGGGGGGGGGGGGGGGGGGGGGGGGGGGGGGGGGGGGGGGGGGGGGGGGGDGGGGGGGGGGGGGGGGGGGGGGGGDFGGGGGGGGGGGGGGGGGGGGGGGGGGGGGGGGFGGGGGGGGGGGGGGGGDGGGGGDGGGGGGGGGFDDGGGGGGGGG7
@M03364:276:000000000-BLYN8:1:1101:11805:1683 1:N:0:1
ACTCCTACGGGAGGCAGCAGTAGGGAATCTTCGGCAATGGACGAAAGTCTGACCGAGCAACGCCGCGTGAGTGAAGAAGGTTTTCGGATCGTAAAACTCTGTTGTTAGAGAAGAACAAGGACGTAAGTAACTGTACGTCCCCTGACGGTATCTAACCAGAAAGCCACGGCTAACTACGTGCCAGCAGCCGCGGTAATACGTAGGTGGCAAGCGTTGTCCGGATTTATTGGGCGTAAAGCGAGCG
+
GGGGGGGGGGGGGGGGGGGGGGGGGGGGGGGGGGGGGGGGGGGGGGGGGGGGGFGGGGGGGGGGGGGGGGGGGGGGGGGGGGGGGGGGGGGGGGGGGGGGGGGGGGGGGGGGGGGGGGGGGGGGGGGGGGGGGGGGGFFGGGGGGGGGGGGGGGGG7FGGGGGGGGGDGGGGGGGFGGGGGGFGGGGGGGGGGGGGGGGGCGGGGGGGGGGG5E=*:FFGEED5CFE7:C;:DGGGGGGGGD1/
@M03364:276:000000000-BLYN8:1:1101:9559:1698 1:N:0:1
ACTCCTACGGGAGGCAGCAGTAGGGAATCTTCGGCAATGGACGAAAGTCTGACCGAGCAACGCCGCGTGAGTGAAGAAGGTTTTCGGATCGTAAAACTCTGTTGGTAGAGAAGAACGTTGGTGAGAGTGGAAAGCTCATCAAGTGACGGTAACTACCCAGAAAGGGACGGCTAACTCCGTGCCAGCAGCCGCGGTAATACGTAGGTCCCGAGCGTTGTCCGGCATTATTGGGCGTAAAGCGAGC
+
<CC<FCFFGGGGEFG;,CF8FFCFGDDG9,;C<F@EG@C8<@@@:@@C@E@FCF@FGEGDFGGCG7=F:FGEDFGFF@EF=,5+5FECE:F<8E<95FE?,,CB4B<CFFG?<<FFCG8FC+<FBF8F<7<A5=,3<=FAD,D,CFGEG@FFGG9,>>3<<,>7C*:*@FC:FCF9<,>F@C*,2*,2::CEG>:E8EG?CG+;EE9+2=*=58:8:2?CCE**:+<+<+0:*):=D5*:C3))
@M03364:276:000000000-BLYN8:1:1101:8849:1734 1:N:0:1
ACTCCTACGGGAGGCAGCAGTGGGGAATATTGCACAATGGGCGCAAGCCTGATGCAGCCATGCCGCGTGTATGAAGAAGGCCTTCGGGTTGTAAAGTACTTTCAGCGGGGAGGAAGGTGAGTGGTTTAATACGCCATTCAATTGACGTTACCCGCAGAAGAAGCACCGGCTAACTCCGTGCCAGCAGCCGCGGTAATACGGAGGGTGCAAGCGTTAATCGGAATTACTGGGCGTAAAGCGCACG
+
GGGGGGGGGEGGGGGGGGGGGGGGGGGGG<FGGGGGGGGCGGGGDGGGGGGGGGGGGGGGGGGGGGGFGGGGGFGGAFGCFGGGGGGDFGGGGGGGGGGGG9FGGGEDGGGGGDGGEEGFDGGGGFDFGGGFCCGGGGGGFG9DCGG@FCFGGEGEDGGGFGGGFG@FC<FGGGGGGGGGGGG7EGFGF>GGGGGEGGGFG;ECCE8>FEFGGEC5:C?FCEGGGGGC?<=*79:E5CCDGGGD
@M03364:276:000000000-BLYN8:1:1101:23410:1754 1:N:0:1
ACTCCTACGGGAGGCAGCAGTAGGGAATATTCGACAATGGACGAAAGTCTGATCGAGCAACGCCGCGTGTGTGAAGAAGGTTTTCGGATCGTAAAACTCTGTTGTTAGAGAAGAACAAGAATGTTAGTAACTGAACGTTCCCGGACGGTAACTAACCAGAAAGCCACGTCTAACTAAGTTCCAGCACCTGCGGTAATACGTAGGGTGCAAGCGTGGTACGGTATTATTGGGCGTAAAGCGAGCG
+
FFF9<EF<@7CGGGGFDGFGGGFFGGGG,@FF@,6CFGG,C<6@+,6;CFGG9EFC@F+C,@+F++>7+8C,:?FFGDE<4,5CCF7+?4BBF?49,5EFGDFGEB,,,CEEF,4,EEB,A,CC<B<F<FG,,55,>A,,:53+CEECFC8DF<F,FF<,@,,,5,,5**6<;FB,,?F,@;@EF7,2,6,=*B>C<E;:<BC***=CFG+*==***+4/***/+1+;C<8C))**7*2)9DCD
@M03364:276:000000000-BLYN8:1:1101:16534:1816 1:N:0:1
ACTCCTACGGGAGGCAGCAGTAGGGAATCTTCGGCAATGGACGAAAGTCTGACCGAGCAACGCCGCGTGAGTGAAGAAGGTTTTCGGATCGTAAAACTCTGTTGTTAGAGAAGAACAAGGATGAGAGTAGAACGTTCATCCCTTGACGGTATCTAACCAGAAAGCCACGGCTAACTACGTGCCAGCAGCCGCGGTAATACGTAGGTGGCAAGCGTTGTCCGGATTTATTGGGCGTAAAGCGAGC
+
GGGGGGGGGGGGGGGGGGFGGGGGGGGGGGGGGGGGGGGGGGGGGGGGGGGGGGGGGGGGGGGGGGGGGGGGGFGGGGFGDFFGGEGGGGGGGGGGGGGGGGGGGGGGGGGGGGGGGGGGGGG8FGGGGGGGGGGGGGGGGGGGFGGGGGGGGGGGGGGGGGGGGGGGGGGGGGGGGGGGGGGGGGGCFGGGGGGDGGGGGGGGGGGGGGGGGGGGGGGGGGDCEFGFGGGGGDGGGGGGGGG3
@M03364:276:000000000-BLYN8:1:1101:14260:1821 1:N:0:1
ACTCCTACGGGAGGCAGCAGTAGGGAATCTTCCACAATGGACGAAAGTCTGATGGAGCAACGCCGCGTGAGTGAAGAAGGTTTTCGGATCGTAAAACTCTGTTGTTGGAGAAGAACGTATTTGATAGTAACTGATCAGGTAGTGACGGTATCCAACCAGAAAGCCACGGCTAACTACGTGCCAGCAGCCGCGGTAATACGTAGGTGGCAAGCGTTGTCCGGATTTATTGGGCGTAAAGCGAGCG
+
FGGGGGGGGGGGGGGGGGGGGDGGGGGGGGGGGGGGGGGGFGGDGGGEGFGGGFEGGGGGGGGGGGGGGGGGGGGGGGGGGGGGGGGGFFGGGGGGGDGGGGGGGFFGEGGGGGGFCGGGGGGDEGFFF<ECCFFDGGAEAFGGFGGGFGGGCFCEFE::FGGGF7FGGGGEGGFGGGGGCFACGFCEGGGGGGEG,;CCEGGGGGGGGGG*ACEGGGGGG8EE6@FFGGGFGGEEGFFGG39C
@M03364:276:000000000-BLYN8:1:1101:19317:1828 1:N:0:1
ACTCCTACGGGAGGCAGCAGTAGGGAATCTTCGGCAATGGACGAAAGTCTGACCGAGCAACGCCGCGTGAGTGAAGAAGGTTTTCGGATCGTAAAACTCTGTTGTTAGAGAAGAACAAGGACGTTAGTAACTGAACGTCCCCTGACGGTATCTAACCAGAAAGCCACGGCTAACTACGTGCCAGCAGCCGCGGTAATACGTAGGTGGCAAGCGTTGTCCGGATTTATTGGGCGTAAAGCGAGCG
+
GGGGGGGGGGGGGGGCGGGGGGGGGGGGGGGGGGGGGGGGFGGGGGGFGGGGGGGGGGGGGGGGGGGFGGGGGGGGGGGGGGGGGGGGGGGGGGGGGGGGGGGGGGGGFGGGGGGGGCFEGGGGGGGGGGGFGCCFGGGDGGGGGGGGGGGGGGGGGGGGGGFGGGGGGGGGGGGFGGGGGEFGGGGGGGGGGGDEFFGGGFGGGGGGGGF=E>EGGEGGGG8CFGGGGGGGGGDEFFFGDDD<
@M03364:276:000000000-BLYN8:1:1101:17477:1855 1:N:0:1
ACTCCTACGGGAGGCAGCAGTGGGGAATATTGCACAATGGGCGCAAGCCTGATGCAGCCATGCCGCGTGTATGAAGAAGGCCTTCGGGTTGTAAAGTACTTTCAGCGAGGAGGAAGGCATTAAGGTTACTAACCTTAGTGATTGACGTTACTCGCAGAAGAAGCACCGGCTAACTCCGTGCCAGCAGCCGCGGTAATACGGAGGGTGCAAGCGTTAATCGGAATTACTGGGCGTAAAGCGCACG
+
DGGGGGGGGGGGGGGGGGGGGGGGGGGGGGGGGGGGGGGGGGCFGGGGGGGGGGGGGGGGGGGGGGGGGGGGGGGGGGGGDGGCFGE:FDGGGGGCFGEFGGGGGGDFGD7BFGGGGGG?9EEFFFFG,BFGGGGGGG?FDFDGF<FFGG+3EFGGCFGGCCFGGGGE**<FFGGGGGFGGGGG>E6D::CE5:E829?CG5CGDE8ECF7FE8EEGDFC5EEFGCCF7CF5CDG5D>77))>5
@M03364:276:000000000-BLYN8:1:1101:10159:1864 1:N:0:1
ACTCCTACGGGAGGCAGCAGTAGGGAATCTTCGGCAATGGACGAAAGTCTGACCGAGCAACGCCGCGTGAGTGAAGAAGGTTTTCGGATCGTAAAACTCTGTTGTTAGAGAAGAACAAGGACGTTAGTAACTGAACGTCCCCTGACGGTATCTAACCAGAAAGCCACGGCTAACTACGTGCCAGCAGCCGCGGTAATACGTAGGTGGCAAGCGTTGTCCGGATTTATTGGGCGTAAAGCGAGCG
+
GGGGGGGGGGGGGGGGGGGGGFGGGGGGGGGGGGGGGGGGGGGGGGGFGGGGGGGGGGGGGGGGGGG>CGGEFGGGGGGFFGGGGGGDDGGGGGGGGGGGGGGGFFFGGGGGGGGGGGFFGGGEFGGCFGGGFGGGGGGGGGGGGGGGGGGGGGGGGGGGGGGGCCFGGGGGEFGGGGGGGGGGGFGGGGGGGGGGGDEGGGGDCFGGFGGGGG**:FFGGGG=9FGGGFGG<DGGGGGGGGG7
@M03364:276:000000000-BLYN8:1:1101:18084:1897 1:N:0:1
ACTCCTACGGGAGGCAGCAGTAGGGAATCTTCCGCAATGGGCGAAAGCCTGACGGAGCAACGCCGCGTGAGTGATGAAGGGTTTCGGCTCGTAAAACTCTGTTATTAGGGAAGAACAAATGTGTAAGTAACTGTGCACGTCTTGACGGTACCTAATCAGAAAGCCACGGCTAACTACGTGCCAGCAGCCGCGGTAATACGTAGGTGGCAAGCGTTATCCGGAATTATTGGGCGTAAAGCGCGCG
+
GGGGGGGGGGGGGGGGGGGGGGGGGGGGGGGGGGGGGGGGGGGGGGGGGGGGGGGGGDGGGGGGGGGGGEGGFGGGGGGGGGGGGGGGGGGGCFDEDGGGGGGGGGGGGGGFGGGGGGGGGGGGGGGGGGAFAFGGGGGGGGGGGGGGGGEGGGGGGGGGGGFFCFFG7:FGGGGGFGGGGGGGGGGGGGGGGGGGCGGGFGGGGGGGGGGGGGDEGGCEG*:7CGGGGGGGGDGGGFGGGGGD
@M03364:276:000000000-BLYN8:1:1101:17855:1900 1:N:0:1
ACTCCTACGGGAGGCAGCAGTAGGGAATCTTCGGCAATGGACGAAAGTCTGACCGAGCAACGCCGCGTGAGTGAAGAAGGTTTTCGGATCGTAAAACTCTGTTGTTAGAGAAGAACAAGGACGTTAGTAACTGAACGTCCCCTGACGGTATCTAACCAGAAAGGGACGGCTAACTACGTGCCAGCAGCCGCGGTAATACGTAGGTCCCAAGCGTTGTCCGGATGTATTGGGCGTAAAGCGAGCG
+
GGGGGGGGG>FGGGGEGGGGGFGGGGGGGGGGGGGGGGGGGGGGGGGFGGGGFGFGGGEGGGGGGGGGGGGGGGGGGGGGGGGGGGGGGGGGGGGGGGGGGGGGGFGGGGGGGGGGGGFGGGGGGGGGGGGGGGGGGGGGGGGGGGGGGGGGGGGGGGGGGGGGCFGGGGDGGGGGGGGGGGGGGGGGGGGGGGGGGGGGGGGGGGGFGFGGE;EGGGC=EEG5<7CFFGFFGCEGGGFGGGD5
@M03364:276:000000000-BLYN8:1:1101:11663:1902 1:N:0:1
ACTCCTACGGGAGGCAGCAGTAGGGAATCTTCGGCAATGGACGAAAGTCTGACCGAGCAACGCCGCGTGAGTGAAGAAGGTTTTCGGATCGTAAAACTCTGTTGTTAGAGAAGAACATGGGTGAGAGTAACTGTTCACCCCTTGACGGTATCTAACCAGAAAGCCACGGCTAACTACGTGCCAGCAGCCGCGGTAATACGTAGGTGGCAAGCGTTGTCCGGATTTATTGGGCGTAAAGCGAGCG
+
GGGGGGGGGGGGGGGGGGGGGGGGGGGGGGGGGGGGGGGGGGGGGGGGGGGGGGGGGGGGGGGGGGGGGGGFFGGGGGGGGGGGGGGGGGGGGGGGGGGGGGGGFGGGGGGGGGGGGGGGGGGGGGGGGGGGGGGGGGGGGGGGGGGGGGGGGGGGGGGGGGGGFGGGGGGGGGGGGGGGGGGGGGGGGGGGGGGGGGGGGGGGFGGGGGCFGGGGGGGEGGGDEGGDGGGG:DGGGGGGGGGC
@M03364:276:000000000-BLYN8:1:1101:17370:1919 1:N:0:1
ACTCCTACGGGAGGCAGCAGTAGGGAATCTTCGGCAATGGGGGCAACCCTGACCGAGCAACGCCGCGTGAGTGAAGAAGGTTTTCGGATCGTAAAACTCTGTTGTTAGAGAAGAACGTTAAGTAGAGTGGAAAGTTACTTAAGTGACGGTATCTAACCAGAAAGGGACGGCTAACTACGTGCCAGCAGCCGCGGTAATACGTAGGTCCCAAGCGTTGTCCGGATTTATTGGGCGTAAAGCGAGC
+
GGGGGGGGGCFGGGC@BFFGGFF9F8FFGGFGGDGGGGF8CGGGGGGGGGGGGGDGGE7FFGGGC:EFEE7?FG9FCFFGGGGGFGGGGGEG8FGFGGGGFGGGGGGCFGGFFGFFGFEGGGFG9:EGGGFFGFGGGFFGGCFFGDDGGGFGGGGGFFF,@D7CFGGG>E*>CFFFFGGFGGGGCDF7F=8*B*3:*BCFGFDF*?FCFGCGF>1;CEGFEGE=*9<CCFFC:5EGGDGG379)
@M03364:276:000000000-BLYN8:1:1101:23915:1922 1:N:0:1
ACTCCTACGGGAGGCAGCAGTGGGGAATATTGCACAATGGGCGCAAGCCTGATGCAGCCATGCCGCGTGTATGAAGAAGGCCTTCGGGTTGTAAAGTACTTTCAGCGGGGAGGAAGGTGAGTGGTTTAATACGCCATTCAATTGACGTTACCCGCAGAAGAAGCACCGGCTAACTCCGTGCCAGCAGCCGCGGTAATACGGAGGGTGCAAGCGTTAATCGGAATTACTGGGCGTAAAGCGCACG
+
GGGGGGGGGGGGGGGGGGGGGGGGGGEGGGGFDFGGGGFGGGGEGGGGGGGGGGGGGGGGGFGGGGGCEBCFGGFGGGGG@GDGFGGEFGEGGGGGFFGGGG5FFGGGGGGGGGGGGGGCFGDF?DFFGGGFGEEE7<CF,EGCFF7+@FGCFGEGCEFCFGGGGGGGGGGGEGGGGGGGGGGFC8FCFGGEEGGGGGFFEEEEGEEGGG7CEEEEFFGFGGGGGGGGGDFDGGGEGGGGGDGD
@M03364:276:000000000-BLYN8:1:1101:13616:1983 1:N:0:1
ACTCCTACGGGAGGCAGCAGTGGGGAATATTGCACAATGGGCGCAAGCCTGATGCAGCCATGCCGCGTGTATGAAGAAGGCCTTCGGGTTGTAAAGTACTTTCAGCGAGGAGGAAGGCATTAAGGTTAATAACCTTAGTGATTGACGTTACTCGCAGAAGAAGCACCGGCTAACTCCGTGCCAGCAGCCGCGGTAATACGGAGGGTGCAAGCGTTAATCGGAATTACTGGGCGTAAAGCGCACG
+
GGGGGGGGGGGGGGGGGGGGGGGGGGGGGGGGGGGGGGGGGGGGGGGGGGGGGGGGGGGGGGGGGGGGGGGGGGGGGGGGGFGGGGGGGGGGGGGGGGGGGGGGGGGFGGGGGGGGGGGGGGGGGGGGFGFGGGGGGGGGGGGGGGGGGGGGGGGGGGGGGGGGGGGGGGGGGGGGGEGGGGGGGGGGGGGGGGGGFGGFGGGGGGDGGGGFGGGGGGGGGGGGGGGGGGGGGGGGGGGGGGG5
@M03364:276:000000000-BLYN8:1:1101:13439:2021 1:N:0:1
ACTCCTACGGGAGGCAGCAGTAGGGAATCTTCGGCAATGGACGAAAGTCTGACCGAGCAACGCCGCGTGAGTGAAGAAGGTTTTCGGATCGTAAAACTCTGTTGTTAGAGAAGAACAAGGACGTAAGTAACTGTGCGTCCCCTGACGGTATCTAACCAGAAAGCCACGGCTAACTACGTGCCAGCAGCCGCGGTAATACGTAGGTGGCAAGCGTTGTCCGGATTTATTGGGCGTAAAGCGAGCG
+
GGGGGGGGGGGGGGGGGGGGGGGGGGGGGGGGGGGGGGGGGGGGGGGGGGGGGGGGGGGGGGGGGGGFGGGGGGGGGGGGGGGGGGGGGGGGGEGGGGGGGGGGGGGGFFGGGGGGGGGGGGGGGGGGGGGGGGGFGGGGGGGGFGGGGGFGGGGGFGFFGGGGGGGGGGDEGGGGGGGGGGGFGGGGGGGGGGGGGGFGGCGDFGGGGGGGGGGGGGGGGGGDFFGGGGGCGGGGGFFGGGC<
@M03364:276:000000000-BLYN8:1:1101:11485:2024 1:N:0:1
ACTCCTACGGGAGGCAGCAGTAGGGAATCTTCGGCAATGGACGAAAGTCTGACCGAGCAACGCCGCGTGAGTGAAGAAGGTTTTCGGATCGTAAAACTCTGTTGGTAGAGAAGAACGTTGGTGAGAGTGGAAAGCTCATCAAGTGACGGTAACTACCCAGAAAGGGACGGCTAACTACGTGCCAGCAGCCGCGGTAATACGTAGGTCCCGAGCGTTGTCCGGAGTTATTGGGCGTAAAGCGAGC
+
GGFGGFGGGGGGGGGGGGGGFFGDGGDFGGGGGGEGGGGGGGGGGGGGGGGGGGGGGG@GGGGGGGGGGEG,CFGCFGGGGFGGGGGGGGGFGGGFGGGFGGGGGGGGFFFGGGGGGBFFFFDEF,ABF7DDDFFCDFFGGFFDFDF7FGE>FGC35@9F7<FGFFFGGGDCF@FE<,66>@8C8CFGG,*18*::*BCEFFFCEF;E8**=E5**:EC<ECG*;:7003<FF3CGGD*:9<D)
@M03364:276:000000000-BLYN8:1:1101:11973:2049 1:N:0:1
ACTCCTACGGGAGGCAGCAGTAGGGAATCTTCGGCAATGGACGAAAGTCTGACCGAGCAACGCCGCGTGAGTGAAGAAGGTTTTCGGATCGTAAAACTCTGTTGTTAGAGAAGAACAAGGACGTTAGTAACTGAACGTCCCCTGACGGTATCTAACCAGAAAGCCACGGCTAACTACGTGCCAGCAGCCGCGGTAATACGTAGGTGGCAAGCGTTGTCCGGATTTATTGGGCGTAAAGCGAGCG
+
GGGGGGGGGGGGGGGGGGGGGGGGGGGGGGEGGGGGGGGFGGGGGGGEGGGGGGGGGGGGGGGGGGGFGGGGGGGGGGGGGGGGGGGGGGGGGGGFGGGGGGGGGGGCEFGGGGGGGGGGGGGGGGGGGGG9DFGGGDGGGGGGGGGGGGGGGGGGFGGGDFFGGGGGDEEFGGGGGGGGGG?EFFEFFGGDGGCCCGGGGGGG4:FGFGEFDBEEEGGGGDEGGGGGGGGGGGGGCFGGGDDC
@M03364:276:000000000-BLYN8:1:1101:15378:2059 1:N:0:1
ACTCCTACGGGAGGCAGCAGTAGGGAATCTTCGGCAATGGACGAAAGTCTGACCGAGCAACGCCGCGTGAGTGAAGAAGGTTTTCGGATCGTAAAACTCTGTTGTTAGAGAAGAACATGGGTGAGAGTAACTGTTCACCCCTTGACGGTATCTAACCAGAAAGCCACGGCTAACTACGTGCCAGCAGCCGCGGTAATACGTAGGTGGCAAGCGTTGTCCGGATTTATTGGGCGTAAAGCGAGCG
+
GGGGGGGGGGGGGGGGGGGGFEFFFGGDGGGF@EEFGGGGFGGEGGEEFGGGGGGGGGGGGDFGGGGGGEFFGGGGGFGGEGGGGGGC7FFGGGGGGFGGFFGGGGGGGGFFGGGFFFGCGEFFGFGGGGGCGGG,CAFFEGFGFGGGEGGCA<CC7<:FF7>,DEFGGCFGGFFEFGGC<FFGGG22BCBEEEEE++5CFFFGGGGFECCFEEEG*=17EEE*+3<@9AG=D<CGDD7D<CD3
@M03364:276:000000000-BLYN8:1:1101:12030:2087 1:N:0:1
ACTCCTACGGGAGGCAGCAGTAGGGAATCTTCGGCAATGGACGAAAGTCTGACCGAGCAACGCCGCGTGAGTGAAGAAGGTTTTCGGATCGTAAAACTCTGTTGTTAGAGAAGAACAAGGACGTTAGTAACTGAACGTCCCCTGACGGTATCTAACCAGAAAGCCACGGCTAACTACGTGCCAGCAGCCGCGGTAATACGTAGGTGGCAAGCGTTGTCCGGAGTTATTGGGCGTAAAGCGAGCG
+
FGG<FGGGEGGGEGGGGCGFF<EFEFGGGGFGGGGGGGGGAF@FGFCCFFGGGGGGDGFGGGGGGGGGEDGGGGGGDGGGGFFGGEDEEGGGGGGGEFFFGFGG?EFGAFFAFEEFFGFE@>FBFGEFGG9FFGFD<FEF:FGGFGGGGCCE9FGFGGF>FGGECFGDDGGGGGC@,*>FGGG7;FCFBC:EEGEEF++1+238<+;CC68==*=5:<FGG=*1;EGG7CFFGG5C57CGD597
@M03364:276:000000000-BLYN8:1:1101:22434:2093 1:N:0:1
ACTCCTACGGGAGGCAGCAGTGGGGAATATTGCACAATGGGCGCAAGCCTGATGCAGCCATGCCGCGTGTATGAAGAAGGCCTTCGGGTTGTAAAGTACTTTCAGCGAGGAGGAAGGCATTAAGGTTAATAACCTTAGTGATTGACGTTACTCGCAGAAGAAGCACCGGCTAACTCCGTGCCAGCAGCCGCGGTAATACGGAGGGTGCAAGCGTTAATCGGAATTACTGGGCGTAAAGCGCACG
+
GGGGGGGGGGGGGGGGGGGGGGGGGGGCGFGGGGGGGFGFGGGGGGGG7FGGGGGGG8FGGFFGDEF+@FFFGGGFFGDGGFGFGGGGGGGGGGGGGGGGGGGFGGGGGGGGGECGGFGGGGGGGGFGGGGF@FFFGGFADFFFGGGFGGDAFGDGDGCFGGGGGGFFCFGGFFGGGGGGGGEGFFGF8EDEG*BCF?CFGDGGGGGGDFG=EGCCFGFEGEGGGGGFGEGCD):>FGGGGGGD
@M03364:276:000000000-BLYN8:1:1101:16448:2112 1:N:0:1
ACTCCTACGGGAGGCAGCAGTAGGGAATCTTCGGCAATGGACGAAAGTCTGACCGAGCAACGCCGCGTGAGTGAAGAAGGTTTTCGGATCGTAAAACTCTGTTGTTAGAGAAGAACAAGGACGTTAGTAACTGAACGTCCCCTGACGGTATCTAACCAGAAAGCCACGGCTAACTACGTGCCAGCAGCCGCGGTAATACGTAGGTGGCAAGCGTTGTCCGGATTTATTGGGCGTAAAGCGAGCG
+
GGGGGGGGGGGGGGGGGGGGGGGGGGGGGGGGGGGGGGGGGGGGGGGGGGGGGGGGGGGGGGGGGGGGGGGGGGGGGGGGGGGGGGGGGGGGGGGGGGGGGGGGGGGGGGGGGGGGGGGFGGGCFGGGGGGGGFGGGGGGGGGGGGGGGGGGGGGGGGGGGGGGGGGGGGGGGGGGGGGGGGGGGGFGFGGGGGGGGGGGGGGGGGGGGGGGGGEGGFGGGEEEGGGGGFGGGGGGGGGDGDGD
@M03364:276:000000000-BLYN8:1:1101:7332:2140 1:N:0:1
ACTCCTACGGGAGGCAGCAGTAGGGAATCTTCGGCAATGGACGAAAGTCTGACCGAGCAACGCCGCGTGAGTGAAGAAGGTTTTCGGATCGTAAAACTCTGTTGTTAGAGAAGAACAAGGACGTAAGTAACTGTACGTCCCCTGACGGTATCTAACCAGAAAGCCACGGCTAACTACGTGCCAGCAGCCGCGGTAATACGTAGGTGGCAAGCGTTGTCCGGATTTATTGGGCGTAAAGCGAGCG
+
GGGGGGGGGGGGEGDFGGGGGGFAFGGGFFCFGGGGGGGGGGGGGGGEFGFGAC@FGFCF<F+@@FCFGGCFFGGGGGFGG9FGGGEGGGCFEFDGGG<EEFFGGFEFGGGGFGGCFGGGEGGGCGGGGGGCDEGGGC<BEFFFCFGGGGCGGGGGGGGGFFG7>:FGGCFCGFFGGGGEFGGGGGF,,BEEGEGG?E?FB?CGGGGGGFGCEECGGDGEGC;*+<CFC6CFGGGC**:95CD5
@M03364:276:000000000-BLYN8:1:1101:10688:2144 1:N:0:1
ACTCCTACGGGAGGCAGCAGTAGGGAATCTTCGGCAATGGACGAAAGTCTGACCGAGCAACGCCGCGTGAGTGAAGAAGGTTTTCGGATCGTAAAACTCTGTTGGTAGAGAAGAACGTTGGTGAGAGTGGAAAGCTCATCAAGTGACGGTAACTACCCAGAAAGGGACGGCTAACTACGTGCCAGCAGCCGCGGTAATACGTAGGTCCCGAGCGTTGTCCGGATTTATTGGGCGTAAAGCGAGC
+
GGGGGGGGGGGGGGGGGGGGGGGGGGGGGGGGGGGGGGGGGGGGGGGGGGGGGGGGGGGGGGGGGGGGGGGGGGGGGGGGGGGGGGGGGGGGGGGGGGGGGGGGGGGGGGGGGGGGGGGGGGGGGGGGGGGGGGGGGGGGGGGGGGGGGGGGFGGGGGGGGGGGGCDCGGGGGGGGGGGGGGFGGFFFGGGGGGGGGGG9FGGGGGGGFGGGGGGGGGDFGGGE8CGGGGGGFDGGGGGGGGG7
@M03364:276:000000000-BLYN8:1:1101:11074:2160 1:N:0:1
ACTCCTACGGGAGGCAGCAGTGGGGAATATTGCACAATGGGCGCAAGCCTGATGCAGCCATGCCGCGTGTATGAAGAAGGCCTTCGGGTTGTAAAGTACTTTCAGCGGGGAGGAAGGCGATAAGGTTAATAACCTTGTCGATTGACGTTACCCGCAGAAGAAGCACCGGCTAACTCCGTGCCAGCAGCCGCGGTAATACGGAGGGTGCAAGCGTTAATCGGAATTACTGGGCGTAAAGCGCACG
+
GGCFGGGGGGGGGDC;FGGGG8EGGGGGGGGGFFGGGFGGGGGGGDEGGGGGGGGGGFGGEEGGGGEFGGGGGFGGFGGFGGGGGGGGG:FGGGGGGGGGGGGGGFGGGGDEEGGGDGEGGGGCGGGGGGGGGFFGGGGGGGGGGGGGGGGGGGGDEGCFCFGGGGGGGGGGFGFBFG*<FFFG:@CCFEGGCBEECFGF58EE8CEDG7:@ECECF9<EGGGGFFFF?6CFGGEGGGGGG<35
@M03364:276:000000000-BLYN8:1:1101:13930:2238 1:N:0:1
ACTCCTACGGGAGGCAGCAGTGGGGAATATTGCACAATGGGCGCAAGCCTGATGCAGCCATGCCGCGTGTATGAAGAAGGCCTTCGGGTTGTAAAGTACTTTCAGCGGGGAGGAAGGTGAGTGGTTTAATACGCCATTCAATTGACGTTACTCGCAGAAGAAGCACCGGCTAACTCCGTGCCAGCAGCCGCGGTAATACGGAGGGTGCAAGCGTTAATCGGAATTACTGGGCGTAAAGCGCACG
+
GGGGGGGGGGGGGGGGGGGGGGGGGGGGGGGGGGGGGGGGGGGGGGGGGGGGGGGGGGGGGGGGGGGGGGGGGGGGGGGGGGGGGGGGGGGGGGGGGGGGGGGGGGGGGGDGGCFGGGGGGGGGGGGGGGGGGGGGGFGGGGFGGGGGGGGGFGGDEGGGFGGGGGGGGGGGGGGGGDG:FGGGGFGGGGGEGGGGGGGGCEGGEEEGGGGGGGGGGGGGGGGGGGGGDGGGGCDGGGGDDGD)
@M03364:276:000000000-BLYN8:1:1101:9789:2252 1:N:0:1
ACTCCTACGGGAGGCAGCAGTGGGGAATATTGCACAATGGGCGCAAGCCTGATGCAGCCATGCCGCGTGTATGAAGAAGGCCTTCGGGTTGTAAAGTACTTTCAGCGGGGAGGAAGGTGAGTGGTTTAATACGCCATTCAATTGACGTTACCCGCAGAAGAAGCACCGGCTAACTCCGTGCCAGCAGCCGCGGTAATACGGAGGGTGCAAGCGTTAATCGGAATTACTGGGCGTAAAGCGCACG
+
GGGGGGGGGGGGGGGGGGGGGGGGGGGGGGGGGGGGGGGGGGGGGGGGGGGGGGGGGGGGGGGGGGGGGGGGGGGGGGGGGGGGGGGGGGGGGGGGGGGGGGGGGGGGGGGGGGGGGDGGGGGGGGGGGGGGGGGGGGGGGGGGGGGEGGGGGGGGDEGGGGGGGGGGGGGGGGGGGGGGGGGFGGFG@EDGGGGGGGGGCEGGGGGGGGGGGEEG=CGGGGGGGGGGGGDGGGGGGCCDDGGD
@M03364:276:000000000-BLYN8:1:1101:7971:2260 1:N:0:1
ACTCCTACGGGAGGCAGCAGTAGGGAATCTTCGGCAATGGGGGCAACCCTGACCGAGCAACGCCGCGTGAGTGAAGAAGGTTTTCGGATCGTAAAACTCTGTTGTTAGAGAAGAACGTTAAGTAGAGTGGAAAGTTACTTAAGTGACGGTATCTAACCAGAAAGGGACGGCTAACTACGTGCCAGCAGCCGCGGTAATACGTAGGTCCCAAGCGTTGTCCGGATTTATTGGGCGTAAAGCGAGC
+
GGGGGCEFGGGGGGGGGGGFGGGGGGGGGGGGGGGGGGGFGGGGGGGGGGGEFCF@FGGGFGGGGGG>FEEGGGEGGFGDFCEDGGGGGGGGFGGGFGE9FGFGFECFEFFCBFFGGGGFGFGGF5FDFGGGGFFGGGG=D<F<FAAFG+FGGGGGGGGGGGGCCC::CCCGGFCGFGGGGF8BFGFGCFGGEECEEGGGGFGFDFDCDGGGCECEGGG?5?E**3CCGGGDGGGGG<C7DCC)
@M03364:276:000000000-BLYN8:1:1101:19751:2261 1:N:0:1
ACTCCTACGGGAGGCAGCAGTAGGGAATCTTCGGCAATGGGGGCAACCCTGACCGAGCAACGCCGCGTGAGTGAAGAAGGTTTTCGGATCGTAAAACTCTGTTGTTAGAGAAGAACGTTAAGTAGAGTGGAAAATTACTTAAGTGACGGTATCTAACCAGAAAGGGACGGCTAACTACGTGCCAGCAGCCGCGGTAATACGTAGGTGGCAAGCGTTGTCCGGATTTATTGGGCGTAAAGCGAGC
+
GGGGGGGGGGGGGGGGGGGGGGGGGGGGGGGGGGGGGGGGGGGGGGGGGGGGGFGGGGGGGGGGGGGGGGGGGGGGGGGGGGGGGGGGGDGFGGGGGGGGGGGGGGGGGGGGGGGGGEGGGGGFGGGGGGGGGFGGGDGGGGGGGFGGGGGGGGGGFGGGGGFGGGGGGGGGGGCFGGGGGGCCFGGGGGGGGGGGDGGGGGGGD<CGF6E@EG8CEGFGGGGC89CFGGGGGGGGGFFCDC</
@M03364:276:000000000-BLYN8:1:1101:11468:2272 1:N:0:1
ACTCCTACGGGAGGCAGCAGTGGGGAATATTGCACAATGGGCGCAAGCCTGATGCAGCCATGCCGCGTGTGTGAAGAAGGCCTTCGGGTTGTAAAGCACTTTCAGCGAGGAGGAAGGTGGTGAGCTTAATACGTTCATCAATTGACGTTACTCGCAGAAGAAGCACCGGCTAACTCCGTGCCAGCAGCCGCGGTAATACGGAGGGTGCAAGCGTTAATCGGAATTACTGGGCGTAAAGCGCACG
+
GGGGGGGFGGGGGGGGGGGGGGGGGGGGGGGGGGGGGGGGGGGGGGGGGGGGGGGGGGGGGGGGGGGGGGGGGGGGGGGGGGGGGGGGFGGGGGGGGGGGGGGGGGGGGGGGGGGGGGGGFGGGGGGGGGGGGGGGGGGGGGGGGGGGGGGFGGCEEGGGGGGFD<FGFGGGGGGGGGGGGGC@CGGGGGGGGGGGGGGGGGGGGGGGGGGGDCEGGGGGGGGGGGGGGGFGDDGGGGFGGGGC
@M03364:276:000000000-BLYN8:1:1101:24156:2294 1:N:0:1
ACTCCTACGGGAGGCAGCAGTAGGGAATCTTCGGCAATGGACGAAAGTCTGACCGAGCAACGCCGCGTGAGTGAAGAAGGTTTTCGGATCGTAAAACTCTGTTGTTAGAGAAGAACAAGGACGTTAGTAACTGAACGTCCCCTGACGGTATCTAACCAGAAAGCCACGGCTAACTACGTGCCAGCAGCCGCGGTAATACGTAGGTGGCAAGCGTTGTCCGGATTTATTGGGCGTAAAGCGAGCG
+
GGGGGGGGGGGGGGGGGGGGGGGFGFGGGGGGGGGGGGFGGGGGGGGGGGGGGFGGGGGGGGGGGGGGGGGGGFGGGGGGGGGGGEEGGCEGGGGAFAFFGGGGGGGGGGGGGGFGFGGGDFCBBAFGGGGFGGGGGGGCCGGFGGDGGGGGGGGGGGG@FF7FGGFGEDGGGGGGGDGGGGGG7BFGCEGGGGGGGDGGG+BEGGFGGGFF5EGEEGDE5C8CF7?FF65C7<CEFG7C5DCC
@M03364:276:000000000-BLYN8:1:1101:11094:2319 1:N:0:1
ACTCCTACGGGAGGCAGCAGTGGGGAATATTGCACAATGGGCGCAAGCCTGATGCAGCCATGCCGCGTGTATGAAGAAGGCCTTAGGGTTGTAAGTACTTTCAGCGGGGAGGAAGGTGATAAAGTTAATACCTTTATCAATTGACGTTACCCGCAGAAGAAGCACCGGCTAACTCCGTGCCAGCAGCCGCGGTAATACGGAGGGTGCAAGCGTTAATCGGAATTACTGGGCGTAAAGCGCACGC
+
GGGGGGGGGGGGGGGGGGGGGGGGGGGGGGGCFGGGGGGGGFGGGGGGGGGGGGGFGGGGGGGGGGGGGGGGGGGGGGGGGECGGGGGGGG@FGGGGGGGGGGGGGGGGGGGGGGGGGGGGGGGGGGGGGGGGGGGGGGGGGGGFGGGFGGGEGGGGGFGGGGGGGGEEEGGGGGGGGGGCECGFGGFGGGGGGGGGGGGGGGDGGGGGGGGGGGE?FGCGGGFGGGGGGGGGGGGGGGGGDG:
@M03364:276:000000000-BLYN8:1:1101:21432:2321 1:N:0:1
ACTCCTACGGGAGGCAGCAGTAGGGAATCTTCGGCAATGGACGAAAGTCTGACCGAGCAACGCCGCGTGAGTGAAGAAGGTTTTCGGATCGTAAAACTCTGTTGTTAGAGAAGAACAAGGATGAGAGTAGAACGTTCATCCCTTGACGGTATCTAACCAGAAAGCCACGGCTAACTACGTGCCAGCAGCCGCGGTAATACGTAGGTGGCAAGCGTTGTCCGGATTTATTGGGCGTAAAGCGAGC
+
GGGGGGFGGFEDEECEGGFFGCEGGGGGCDDGGGGGGGGGFGGDCGGFFFFCEFECCGGGGGGG:6FGEGGGGGD?CFEFGGFGGGGGGGGCGG?EFGGCGGGGG<FFGGGGGGEFFGGGGFF8FFFGFGGFGG=<AFGGDGGGG,==FEGCFGGGGEGGGGGGGFDBFEEECEC;<FGGG7DGEDGGFFCECDEGEF99;FFGG9+:9*>FGG8?EEDGGGE5EDDFGGGGFGGGGFGDDD</
@M03364:276:000000000-BLYN8:1:1101:15826:2327 1:N:0:1
ACTCCTACGGGAGGCAGCAGTAGGGAATCTTCGGCAATGGACGAAAGTCTGACCGAGCAACGCCGCGTGAGTGAAGAAGGTTTTCGGATCGTAAAACTCTGTTGTTAGAGAAGAACAAGGACGTTAGTAACTGAACGTCCCCTGACGGTATCTAACCAGAAAGCCACGGCTAACTACGTGCCAGCAGCCGCGGTAATACGTAGGTGGCAAGCGTTGTCCGGATTTATTGGGCGTAAAGCGAGCG
+
GGGGGGGGGGGGGGGGGGGGGGGGGGGGGGGGGGGGGGGGGGGGGGGGGGGGGGGGGGGGGGGGGGGGGGGGGGGGGGGGGGGGGGGGGGGGGGGGGGGGGGGFGGGGGGGGGGGGGGGGGGGGGGGGGGGGGGGGGGGGGGGGGGGGGGGGGGGGGGGGGGGGGGGG@EGGGGGGGGGGGGGGGGGGGGGGGGGGGGGGGGGGGGGGGGGGGGGGGGGGEEEECGGGGGGGCGGGGFFDGGG<
@M03364:276:000000000-BLYN8:1:1101:18161:2345 1:N:0:1
ACTCCTACGGGAGGCAGCAGTAGGGAATCTTCGGCAATGGGGGCAACCCTGACCGAGCAACGCCGCGTGAGTGAAGAAGGTTTTCGGATCGTAAAACTCTGTTGTTAGAGAAGAACGTTAAGCAGAGTGGAAAGTTACTTAAGTGACGGTATCTAACCAGAAAGGGACGGCTAACTACGTGCCAGCAGCCGCGGTAATACGTAGGTCCCAAGCGTGGTCCGGAGTTATTGGGCGTAAAGCGAGC
+
FGCFFEFGGG>FGGGGGGGGGCGGGGGGDGD,DFGGGFGGGCGGGGCFGGGGGGDGGGGGGGGGGGGGEGD,FEFGFGGGBFFGGGGCFGGGGGGACGGGFGGGGDGGGFG8BEGGE33,3B,8D,:CFGDFCA,C=C,=,CAFC@F@CB<CCGGCFGFGC<FCCCCFGGGGGGEC,8<CF88<8CGFG5C>85*1=+<;CGFG7?<+BCEE8EG8*:CE*CCC;CC9C:6**CCG**:FDG))
@M03364:276:000000000-BLYN8:1:1101:19660:2378 1:N:0:1
ACTCCTACGGGAGGCAGCAGTGGGGAATATTGCACAATGGGCGCAAGCCTGATGCAGCCATGCCGCGTGTATGAAGAAGGCCTTCGGGTTGTAAAGTACTTTCAGCGAGGAGGAAGGCGTTGTGGTTAATAACCGCAGCGATTGACGTTACTCGCAGAAGAAGCACCGGCTAACTCCGTGCCAGCAGCCGCGGTAATACGGAGGGTGCAAGCGTTAATCGGAATTACTGGGCGTAAAGCGCACG
+
FGFGEGGFF7CEGD-CFGGFGGGGG@F8EF@FCA9EFFGGGGGGGGGGGGGGGE,@FF<FGGFCGGDFGGCFGGGGGGGGGCDFFCFEGEGEFEGGGGGGFG<FCFEGFEECFG<,BF=?@FCFGGGCFGFGGGGGGG:FFF+><CFFFG@@=FFCFG?,<F,@AFFGGDGGGG?,CCGG@BFFGGFEG5:51B*8<?9CE5BEGCC5<C:;CC*/>+<CEGDGGGGGFG=*>>*:<FGD7DG)
@M03364:276:000000000-BLYN8:1:1101:23604:2405 1:N:0:1
ACTCCTACGGGAGGCAGCAGTAGGGAATCTTCGGCAATGGACGAAAGTCTGACCGAGCAACGCCGCGTGAGCGAAGAAGGTTTTCGGATCGTAAAACTCTGTTGTTAGAGAAGAACAAGGACGTTAGTAACTGAACGTCCCCTGACGGTATCTAACCAGAAAGCCACGGCTAACTACGTGCCAGCAGCCGCGGTAATACGTAGGTGGCAAGCGTTGTCCGGACTTATTGGGCGTAAAGCGAGCG
+
FG<EFDEFGGEFGD>@F7FGGF6CF<EECF9@@GGGEFFFFFGGGGGCFDF<AFC::ECFGEEGGGG++4,,@=C@ED=C,5ABFCECEFGCGFFFGA<DFG<FG8?AEFF8FAFFGG,>FBCF<FC@9FG9FF<F<FE3+@F@@FGGE7BE9@;DC<FCGFGFG7FC:F7>FFGGGGAGGFECCCCFFDCE58BEGCG*+>FBFFGGCCCFGG5?=7:=C**1+<99?+;5/9:E<CCDD:<5
@M03364:276:000000000-BLYN8:1:1101:13213:2418 1:N:0:1
ACTCCTACGGGAGGCAGCAGTGGGGAATATTGCACAATGGGCGCAAGCCTGATGCAGCCATGCCGCGTGTATGAAGAAGGCCTTCGGGTTGTAAAGTACTTTCAGCGGGGAGGAAGGTGAGTGGTTTAATACGCCATTCAATTGACGTTACCCGCAGAAGAAGCACCGGCTAACTCCGTGCCAGCAGCCGCGGTAATACGGAGGGTGCAAGCGTTAATCGGAATTACTGGGCGTAAAGCGCACG
+
GGGGGGGGGGGGGGGGGGGGGGGGGGGGGGGGGGGGGGGGGGGGGGGGGGGGGGGGGGGGGGGGGGGGGGGGGGGGGGGGGGGGGGGGGGGGGGGGGGGGGGGGGGGGGGGGGGGGGGGGGGGGGGGGGGGGGGGGGGGGGGGGGGGGGGGGGGGEEEGGGGGGFGGGGGGGGGGGFEFGGGGGGGGGGDGGGGGGGGGGGEEEGEGGG?FGGGGGGGGGGGGGFGGGDGGGGGGGGGGGGGG7
@M03364:276:000000000-BLYN8:1:1101:11995:2454 1:N:0:1
ACTCCTACGGGAGGCAGCAGTAGGGAATCTTCGGCAATGGACGAAAGTCTGACCGAGCAACGCCGCGTGAGTGAAGAAGGTTTTCGGATCGTAAAACTCTGTTGTTAGAGAAGAACAAGGACGTGAGTAACTGAACGTCCCCTGACGGTATCTAACCAGAAAGCCACGGCTAACTACGTGCCAGCAGCCGCGGTACTACGTAGGTGGCAAGCGTTGGCCGGGTTTATTGGGCTGAAAGCGGGGG
+
FGGGGGGGGGGGGGGGGGGGGCGGGGGG<FGFGGGGGGGG9FGEGGGCFGGFGGGGGGGGGGGGGGGGGGG<FGGGGGGGEE<DFGG@FBFGGGGGCGGGDGGGGFGG9FGGGGGFGGAE<FEC+83A<D58<DC<FFC+3DFF8DFCFGFGGGGA<<3@F:<:>@FFC**>F7DGGEFFFBBFC@6821*481:*52?CGGCGF:C*=F=8*=C8*+3>C*2*/0+0<?F5**:?DG*))1)1
@M03364:276:000000000-BLYN8:1:1101:9324:2473 1:N:0:1
ACTCCTACGGGAGGCAGCAGTAGGGAATCTTCCACAATGGACGAAAGTCTGTTGGAGCAACGCCGCGTGAGTGAAGAAGGTTTTCGGATCGTAAAACTCTGTTGTTGGAGAAGAACGTATTTGATAGTAACTGATCAGGTAGTGACGGTATCCACCCAGAAAGCCACGGCTAACTACGTGCCAGCAGCCGCGGTAATACGTAGGTGGCAAGCGTTGTCCGGATTTATTGGGCGTAAAGCGAGCG
+
GGGGGGGGGGGGGGGGGGGGGGGGGGGGGGGGGGGGGGGGGGGGGGGFGGGGGGGGGGGGGGGGGGGGGGGGGGGGGGGGFFGGGGGGGGGGGGGGFGGGGGGGGGGGGGGGGGFFGEGGGGGCFGGGGGGCGGGGGGGGGGDGGGGGGGGGEGGGGGGGGGGGGGGGGGGGGGGFGGGGGGGGGGGGGGGGGGGGGGGGGFGGGGGFFGGGGGGD=CFGGGGGGGGCCFFFC7EGGFGGGGGC
@M03364:276:000000000-BLYN8:1:1101:10712:2476 1:N:0:1
ACTCCTACGGGAGGCAGCAGTGGGGAATATTGCACAATGGGCGCAAGCCTGATGCAGCCATGCCGCGTGTATGAAGAAGGCCTTCGGGTTGTAAAGTACTTTCAGCGAGGAGGAAGGCATTAAGGTTAATAACCTTAGTGATTGACGTTACTCGCAGAAGAAGCACCGGCTAACTCCGTGCCAGCAGCCGCGGTAATACGGAGGGTGCAAGCGTTAATCGGAATTACTGGGCGTAAAGCGCACG
+
GGFGGGGGGGGGGGGGGGGGGGGGGGGGGGGGFGGGGGGGGGGGGGGGGGGGGGGGGGGGFGGGGGGGGDGGGGFFGGGGGGGGGGFGFGGGGGGGGGGGGGFGGGGEGEFGGGGFGGBFGFGFGFGGGGGG?<AFFG<FDG9CFGC@EGGGG7FEGGFCFEGFGGGGGGFGGGGGGDFFGGGGGGGDFGGGGGGGGGGGG>EEG8ECFF9**3CEFGDGGGGG8CFCC68CD9:**::DDDD5
@M03364:276:000000000-BLYN8:1:1101:14474:2516 1:N:0:1
ACTCCTACGGGAGGCAGCAGTAGGGAATCTTCGGCAATGGGGGCAACCCTGACCGAGCAACGCCGCGTGAGTGAAGAAGGTTTTCGGATCGTAAAACTCTGTTGTTAGAGAAGAACAAGGACGTAAGTAACTGTACGTCCCCTGACGGTATCTAACCAGAAAGCCACGGCTAACTACGTGCCAGCAGCCGCGGTAATACGTAGGTGGCAAGCGTTGTCCGGATTTATTGGGCGTAAAGCGAGCG
+
GGGGGGGGGGGGGGGGGEGGGGGGGGGGGGGGGGGGGGGGGGGGGGGGGGGGGGGGGGGGGGGGGGGGGFEGGGGGGGGGGGEGGGDGGGGGGGGGGGGGGGGGEFFFGGGGG=FGGGGCGGGGGGGGGGGGGGGCFGGGGDGGGGGEEGGFFGGGCGGGGGGGGGGGGEGGFGGGGGGGDGGGGGGGGGGEGGGGGGGGGDGGGGGGCGFGGGC5CE9CE*;*<FGGGC==DG=CFGGCGDDD
@M03364:276:000000000-BLYN8:1:1101:22843:2534 1:N:0:1
ACTCCTACGGGAGGCAGCAGTAGGGAATCTTCGGCAATGGACGAAAGTCTGACCGAGCAACGCCGCGTGAGTGAAGAAGGTTTTCGGATCGTAAAACTCTGTTGTTAGAGAAGAACAAGGACGTTAGTAACTGAACGTCCCCTGACGGTATCTAACCAGAAAGCCACGGCTAACTACGTGCCAGCAGCCGCGGTAATACGTAGGTGGCAAGCGTTGTCCGGATTTATTGGGCGTAAAGCGAGCG
+
GGGFGGG?CEDGEGCCFG9FFFAEFFGC@EEDFGGGGGGGGGGG@EFFGGGGGGGDCEECGFFGEGGGE@FCEFGACFFFGFAF,4@FCCFF@FGGFFFEGGDFGGGAFGF8=FGGFGCC8FCCFDGBF9,CDFGG?F@BBFGG8FGGGCCFFECF7FFGF7<,>>CFDEECFGDFFGGC@FF@C@FFFGGEGG>*2B+=BCFE+:C96<C*;CCEEFCCEECEF9CG7?C*97C5*?CCCDG>
@M03364:276:000000000-BLYN8:1:1101:10000:2541 1:N:0:1
ACTCCTACGGGAGGCAGCAGTAGGGAATCTTCGGCAATGGACGAAAGTCTGACCGAGCAACGCCGCGTGAGTGAAGAAGGTTTTCGGATCGTAAAACTCTGTTGTTAGAGAAGAACAAGGACGTAAGTAACTGTACGTCCCCTGACGGTATCTAACCAGAAAGCCACGGCTAACTACGTGCCAGCAGCCGCGGTAATACGTAGGTGGCAAGCGTTGTCCGGATTTATTGGGCGTAAAGCGAGCG
+
GGGGGGGGGGGGGGGGGGGGGGGGGGGGGGGGGGGGGGGGGGGGGGGGGGGGGGDGGGGGGGGGGGGGGGGGGGGGGGGGGGGGGGGGGGGGGGGGGGGGGGGGGGGGCFFGGGGGGGGGGGGGGGGGGFFGGGGGGGGGGGGGGFGFEGGGGGGGGGGGGGGGFGGGGGGGGGGGGCFBFGGGGFGGGGGGGGGGDFGFGGGGGGGGGGGGGGGGGGGG=GGGD7CFGGGGGGGGGGGGGGG<
@M03364:276:000000000-BLYN8:1:1101:21911:2550 1:N:0:1
ACTCCTACGGGAGGCAGCAGTGGGGAATATTGCACAATGGGCGCAAGCCTGATGCAGCCATGCCGCGTGTATGAAGAAGGCCTTCGGGTTGTAAAGTACTTTCAGCGAGGAGGAAGGCATTAAGGTTAATAACCTTAGTGATTGACGTTACTCGCAGAAGAAGCACCGGCTAACTCCGTGCCAGCAGCCGCGGTAATACGGAGGGTGCAAGCGTTAATCGGAATTACTGGGCGTAAAGCGCACG
+
GGGGGGGGGGGCGGGGGGGGFFGGGGGFEEFGGFEFGGGGGGGGGGGGCFFCFGGFGGGGGGGCEGGGCCCFGGGGGGGGGFGGGGGDFGGGECDFGGGGGGGFGEDCFC@FGBFFGGGGGGCFFCFCFFGFGGGFFGGFFFDGDFFFGGCD=FFCGDGFGGG7FFFEGGFGGCCFFCGGGGGGGGGGGGGGGGCGEGGG5*:8CEGEGGGGEGGGGGGGGGGGGGFGCFDFGG=*9>>CDDD5
@M03364:276:000000000-BLYN8:1:1101:8298:2574 1:N:0:1
ACTCCTACGGGAGGCAGCAGTAGGGAATCTTCGGCAATGGACGAAAGTCTGACCGAGCAACGCCGCGTGAGTGAAGAAGGTTTTCGGATCGTAAAACTCTGTTGTTAGAGAAGAACAAGGACGTAAGTAACTGTGCGTCCCCTGACTGTATCTAACCAGAAAGCCACGGCTAACTACGTGCCAGCAGCCGCGGTAATACGTAGGTGGCAAGCGTTGTCCGGATTTATTGGGCGTAAAGCGAGCG
+
FGF<FFGGGGEC7FGD7FGGFGFGGFEFDGGDGCEG@,C<E@FGC,8E6C<@6E++66CEFG7@C==F:,BFFFFGG@F84C5?<C+++4444AAF<,EF9EEEFF@5,B,?F<<ECE<FFFF>BFFFBFGG9F<DFFC+@D8@F=,@FFEFFA,@>F,>CFF@7C:F*<<<:DD@E:DFC8;>EC,4;EC8>EG*?<EFCGDCFC**2>@**;=8E7C=E=E5F7<:?F5:C/*/*0CD:<5C
@M03364:276:000000000-BLYN8:1:1101:8468:2575 1:N:0:1
ACTCCTACGGGAGGCAGCAGTAGGGAATCTTCGGCAATGGACGAAAGTCTGACCGAGCAACGCCGCGTGAGTGAAGAAGGTTTTCGGATCGTAAAACTCTGTTGTTAGAGAAGAACAAGGACGTAAGTAACTGTACGTCCCCTGACGGTATCTAACCAGAAAGCCACGGCTAACTACGTGCCAGCAGCCGCGGTAATACGTAGGTGGCAAGCGTTGTCCGGATTTATTGGGCGTAAAGCGAGCG
+
GGGGGGGGGGGGGGGGGGFGGGGGGGGGGGGGGGGGGGGGGGGGGGGFCFGGGGGGGGGGGGGGGGGGGEEFGGGGGGGGGFGGGGGGGGCFGGGGGGGGGGGGGGGGFGGGGGGGGGFFGFGGGGGGGGCGFFGGFGGGGGGFFGGGGGGGGGGGGGGGGGGGGFGGGGGGGGGGGGGDGGGFGGGGGGGEGGG7EFGGGGGGGGGFGGGCEEGGE?FEGEEEGGGGGFFGGGGGGGGGCGD5
@M03364:276:000000000-BLYN8:1:1101:23131:2622 1:N:0:1
ACTCCTACGGGAGGCAGCAGTAGGGAATCTTCGGCAATGGACGAAAGTCTGACCGAGCAACGCCGCGTGAGTGAAGAAGGTTTTCGGATCGTAAAACTCTGTTGTTAGAGAAGAACAAGGACGTAAGTAACTGTACGTCCCCTGACGGTATCTAACCAGAAAGCCACGGCTAACTACGTGCCAGCAGCCGCGGTAATACGTAGGTGGCAAGCGTTGTCCGGATTTATTGGGCGTAAAGCGAGCC
+
GGGD,@FGGGEGGGGGGGEDCAEFGGGDGFCEDE7CFFGGGGGGDGGEGGFFGGG>@@FFGGDGGGGEGGGFFGDFGGGGGG9BFGG@7CFGGFFEGFG9EFAF,BFGFFFFGCFGGGGGGGGGGGGFGGGGGGGGGGG7@FGGGGGG7<<FFGFFGFFFGGGGFGGDF:CF?:@;FEGFFCFGGGGGGGGGG>CEFE+13?>C2?CCF9FGEG5**0<:=*C5CCFF7CCFGCC79DFGGGD)
@M03364:276:000000000-BLYN8:1:1101:12975:2658 1:N:0:1
ACTCCTACGGGAGGCAGCAGTAGGGAATCTTCGGCAATGGACGAAAGTCTGACCGAGCAACGCCGCGTGAGTGAAGAAGGTTTTCGGATCGTAAAACTCTGTTGTTAGAGAAGAACAAGGACGTTAGTAACTGAACGTCCCCTGACGGTATCTAACCAGAAAGCCACGGCTAACTACGTGCCAGCAGCCGCGGTAATACGTAGGTGGCAAGCGTTGTCCGGATTTATTGGGCGTAAAGCGAGCG
+
GGGGGGGGGGGGGGGGGGGGGGGGGGGGGGGGGGGGGGGGGGGGGFGGGGGGGGGGGGGGGGGGGGGFGFGGGGFGGGGGGGGGGGGGGGGGGGGGGGGGGGGGGGGGGGGGFGGGGGGGGGGGGGGGGGGGGGGFGGGEGGGGGGGGGGGGGGGGGGGGGGGGGGGGGGGGGGGGGGGGGGGGGGGGGGGGGGGGGGGGGGGGGGGGGGGGGGG=EGGGGC*:FGGGFGGGDGGGGGGGGGGC
@M03364:276:000000000-BLYN8:1:1101:17123:2669 1:N:0:1
ACTCCTACGGGAGGCAGCAGTAGGGAATCTTCGGCAATGGACGAAAGTCTGACCGAGCAACGCCGCGTGAGTGAAGAAGGTTTTCGGATCGTAAAACTCTGTTGTTAGAGAAGAACAAGGACGTTAGTAACTGAACGTCCCCTGACGGTATCTAACCAGAAAGCCACGGCTAACTACGTGCCAGCAGCCGCGGTAATACGTAGGTGGCAAGCGTTGTCCGGATTTATTGGGCGTAAAGCGAGCG
+
FGGGGGGGGGGGGGGGEGGG<FGGGGGGFGGGGGGGGGGGGGGGGEFGGGGGGGGGGGGGGGGDGGG>>?FGGGFGDGGGGG<FGGGGGGGGGGGGGGGGEFGGGGGGGGGGGGGGGGGDGFGGGGGGGGFFEDFGGGGGGGGCEGGGGGGFGGGG?FGGGFGFGGGCCFGGGGGGFEGEGGGGGGF7CE5BEEGGC?FFGGGGGGGGGGGGGGDGEGGGG5*:CCF7C+85<7EGFDGDGDGC
@M03364:276:000000000-BLYN8:1:1101:11980:2683 1:N:0:1
ACTCCTACGGGAGGCAGCAGTAGGGAATCTTCGGCAATGGACGAAAGTCTGACCGAGCAACGCCGCGTGAGTGAAGAAGGTTTTCGGATCGTAAAACTCTGTTGTTAGAGAAGAACAAGGACGTTAGTAACTGAACGTCCCCTGACGGTATCTAACCAGAAAGCCACGGCTAACTACGTGCCAGCAGCCGCGGTAATACGTAGGTGGCAAGCGTTGTCCGGATTTATTGGGCGTAAAGCGAGCG
+
GGGGGGGGGGGGGGGGGGGGGGGGGGGGGGGGGGGGGGGGGGGGEGGGGGGGGGGGGGGGGDGGGGGGGGGGGGGGGGGGGGGGGGGGGGGGGGGGGGGGGGGGGGGGGGGGGGGGGGGGGGGGGGGGGGGGGGGGGGGGGGGFGGGGGGGGGGGGFGGGGGGGGGGGGGGGGGGGGEGGGGGGGGGGGGGGGGGGGGGF:CFGGGGG>FGFGGGGGGGGG5EGEGGGGGGGGGGEFGGGGG5<
@M03364:276:000000000-BLYN8:1:1101:21803:2689 1:N:0:1
ACTCCTACGGGAGGCAGCAGTAGGGAATCTTCGGCAATGGACGAAAGTCTGACCGAGCAACGCCGCGTGAGTGAAGAAGGTTTTCGGATCGTAAAACTCTGTTGTTAGAGAAGAACAAGGACGTTAGTAACTGAACGTCCCCTGACGGTATCTAACCAGAAAGCCACGGCTAACTACGTGCCAGCAGCCGCGGTAATACGTAGGTGGCAAGCGTTGTCCGGATTTATTGGGCGTAAAGCGAGCG
+
DFFFGFGF;FGEEGGDGGGFGGGGGCFFFGGGGGGGCFGGGGGCFGGFFCFGDEFG@:@FGGFGGGG@>:FFFCC<F?CE<F?FGGGGGGGGGGFC9FGGGGGGFGGGGGDEGGGGGEFFCFGGGGEGCDFGGADGGGG:CDFGGGGGGFFFGGFFC9DFGGG7CFGGGDEEGFBFA8FFFGGGGGFC@C5CCECE?FGGFFCEBEFEFCGFGB5EEFCCCE*:@CGFF9*:DGG=<D77<D<<
@M03364:276:000000000-BLYN8:1:1101:7747:2718 1:N:0:1
ACTCCTACGGGAGGCAGCAGTAGGGAATCTTCGGCAATGGACGAAAGTCTGACCGAGCAACGCCGCGTGAGTGAAGAAGGTTTTCGGATCGTAAAACTCTGTTGTTAGAGAAGAACAAGGAGGTTAGTAACTGAACGTCCCCTGACGGTATCTAACCAGAAAGCCACGGCTAACTACGTGCCAGCAGCCGCGGTAATACGTAGGTCCCAAGCGTTGTCCGGATTTATTGGGCGTAAAGCGAGCG
+
GGGGGGGGGGGGGGGGGGGGGGGGGGGGGGGGGGGGGGGGGGGGGGGGFGGGGGEGGGGGGGGGGGGGGGG?CFGGGGGGFAFGGGG>FFGGGGGGGFGGGGGGGDFGDGGGGGGGGGGFGG7FDFGFGFGFGFCBFDFEGGGGGGGGGG7FGFGFGGFFGGGGGGGGGGFEGFGGGGGGGGGGBGGGGGGGGGGGGGGGGGGG;C<CGGGGGGGGGGGGGGDGGGGGGGGGDDGGGGGGDDGD
@M03364:276:000000000-BLYN8:1:1101:9023:2724 1:N:0:1
ACTCCTACGGGAGGCAGCAGTAGGGAATCTTCGGCAATGGACGAAAGTCTGACCGAGCAACGCCGCGTGAGTGAAGAAGGTTTTCGGATCGTAAAACTCTGTTGTTAGAGAAGAACAAGGACGTTAGTAACTGAACGTCCCCTGACGGTATCTAACCAGAAAGCCACGGCTAACTACGTGCCAGCAGCCGCGGTAATACGTAGGTCCCAAGCGTTGTCCGGATTTATTGGGCGTAAAGCGAGCG
+
GGGGGGGGGGGGGGEGGGGGGGGGGGGGGGGGGGGGGGGGGGGGGGGGGGGGGGGGGGGGGGGGGGGGGGGFGGGGGGGGGGGGGGGGGGGGGGGGGGGGGGGGGGGGGGGGGGGFFFGGGGGGFFGGGGGGGGGGFGFGGGGGGGGGGGGGGFGGGGGGGGGGGGGGFGGGGGGGGGGGGFGGGGGGFGGGEGGGG?BF:CFGGGGGGGGDEEDG=FGGGGGGGGFGGFGGDGGDF>DDGGG3
@M03364:276:000000000-BLYN8:1:1101:20090:2765 1:N:0:1
ACTCCTACGGGAGGCAGCAGTGGGGAATATTGCACAATGGGCGCAAGTCTGATGCAGCCATGCCGCGTGTATGAAGAAGGCCTTCGGGTTGTAAAGTACTTTCAGCGGGGAGGAAGGTGAGTGGTTTAATACGCCATTCAATTGACGTTACCCGCAGAAGAAGCACCGGCTAACTCCGTGCCAGCAGCCGCGGTAATACGGAGGGTGCAAGCGTTAATCGGAATTACTGGGCGTAAAGCGCACC
+
DEDFGGG@;FG7@FG@C7FEFCCFG,;FCDCGF@E9,E<<F8FDCE:,CED,,9,,,EFGA@FGGEFCFF=F<CFG9FGF,ECGGFGDG,7FF<FG?FGFAFEFFDCCCFFEF+=FGGGC=F9@,3BEF@=BF7C:3E3EFGCF9<@CD,+@,@FDCEF7CFEFFFGEEG7*<C2;C@FGGFGCG@6<:EC88:::+?CFDECCCEG8<FFF=:5*7++:5C*:FCCCG6@7DC5/9C>C)95)
@M03364:276:000000000-BLYN8:1:1101:21526:2770 1:N:0:1
ACTCCTACGGGAGGCAGCAGTGGGGAATATTGCACAATGGGCGCAAGCCTGATGCAGCCATGCCGCGTGTATGAAGAAGGCCTTCGGGTTGTAAAGTACTTTCAGCGAGGAGGAAGGCATTAAGGTTAATAACCTTAGTGATTGACGTTACTCGCAGAAGAAGCACCGGCTAACTCCGTGCCAGCAGCCGCGGTAATACGGAGGGTGCAAGCGTTAATCGGAATTACTGGGCGTAAAGCGCACG
+
GGGGGGGGGGGGGGGGGGGGGGGGDGGGGGGGGGGGGGGGGGGDGGGGGGGGGGGGGGGGGGGGGGGGGGGGGGGGGGGGGGGGGGGGFGGGGEFGGGGGGGGGGGGGGGGGGGGGGGGGGGGGGGGGGFGGGGGGGGGGGGGGGGGGGGGGGGGGGGGGGGGGGGGGGGGGGGGFGGGGGGGGGGGGGGGGGEGGFFGGCBEGGGGGGGGGGGGGGGGGGG5EFCGGGGGGGGGGFGGGD53/
@M03364:276:000000000-BLYN8:1:1101:12275:2773 1:N:0:1
ACTCCTACGGGAGGCAGCAGTAGGGAATCTTCGGCAATGGACGAAAGTCTGACCGAGCAACGCCGCGTGAGTGAAGAAGGTTTTCGGATCGTAAAACTCTGTTGTTAGAGAAGAACATGGGTGAGAGTAACTGTTCACCCCTTGACGGTATCTAACCAGAAAGCCACGGCTAACTACGTGCCAGCAGCCGCGGTAATACGTAGGTGGCAAGCGTTGTCCGGATTTATTGGGCGTAAAGCGAGCG
+
GGGGGFGGGGGGGGGGGGGGGGGGGGGGGGGGGGGGGGGGGGGGGEGGGFGGGGGDGGGGGGGGGGGGGGGGGGGGGGGGFGEFGGG@FDGGGGGGGGGGGGGGGGGGGFGGGGGGGGGGGEF@FDFGGGGGGGGGGG9FCGGGGGGGGGGGGGF<FGCFGFGFGGFGGDGGGGGGGGGFGECFFFGGGGGGGGGGGGGGGDGGFFGGGGGGGG5CGGGGEE5CFGGGGGFGCDGGGGGGDGGD
@M03364:276:000000000-BLYN8:1:1101:17111:2776 1:N:0:1
ACTCCTACGGGAGGCAGCAGTGGGGAATATTGCACAATGGGCGCAAGCCTGATGCAGCCATGCCGCGTGTGTGAAGAAGGCCTTCGGGTTGTAAAGTACTTTCAGCGAGGAGGAAGCATTAAGGTTAATAACCTTAGTGATTGACGTTACTCGCAGAAGAAGCACCGGCTAACTCCGTGCCAGCAGCCGCGGTAATACGGAGGGTGCAAGCGTTAATCGGAATTACTGGGCGTAAAGCGCACGC
+
GGGCF<FFGGGGGCEGEGGGGG9FGEF?FFDGFGFGCCFGGG@FFEGFFFFGGGCGGGGGGCFGGEGFCFGGGGFFFGGG<8EFGGGGGEFGGFGGGGGGGDGGGGGFEEGGDGCGFFFGFGGGEF<CGGGGDF9FEFGGGGGDEGGGGDGGGGGG@FCFECFFF@7CFE@@@FG?C8:FGG7@EGGGG>ECG514<9*3BECE@EEGC7EEECC8EEDE=EGGGGFDG58CCDECC:5<3><)
@M03364:276:000000000-BLYN8:1:1101:16498:2828 1:N:0:1
ACTCCTACGGGAGGCAGCAGTAGGGAATCTTCGGCAATGGACGAAAGTCTGACCGAGCAACGCCGCGTGAGTGAAGAAGGTTTTCGGATCGTAAAACTCTGTTGTTAGAGAAGAACAAGGACGTTAGTAACTGAACGTCCCCTGACGGTATCTAACCAGAAAGCCACGGCTAACTACGTGCCAGCAGCCGCGGCAATACGTAGGTGGCAAGCGTTGTCCGGATTTATTGGTCGTAAAGCGAGCG
+
GGGGGGGGDEGGGGGGGGFEGDFGGGGGGGGFFGGGGGFGDDCFGEGGGGGGGFE@BGFFGGGDE7:FE@FGGFFGGGGFCF<FE@C@E:EFG@GGGGGFGFEFFFDGG9FGGGGGGGG8<<FGFGE@,@DFECFFFGCGFCGG,@FEGC<AFFDGFDGG<D:FFGGGGGCCEGGC@BFGFFDF@EFGBCECC*::CGC>C+2:BFGGGG58*:=EGG+*:**1<FFG+9+<97::C>>DDDG3
@M03364:276:000000000-BLYN8:1:1101:19361:2834 1:N:0:1
ACTCCTACGGGAGGCAGCAGTGGGGAATATTGCACAATGGGCGCAAGCCTGATGCAGCCATGCCGCGTGTATGAAGAAGGCCTTCGGGTTGTAAAGTACTTTCAGCGGGGAGGAAGGTGATGAACTTAATACGTTCATCAATTGACGTTACCCGCAGAAGAAGCACCGGCTAACTCCGTGCCAGCAGCCGCGGTAATACGGAGGGTGCAAGCGTTAATCGGAATTACTGGGCGTAAAGCGCACG
+
GGGGGGGGGGGGGGGGGGGGGGGGGGGGGGGGGGGGGGCFGGDEGGGGGGGGGFGGGGGGG@GEGGGCFGGGCFGGGFGGGGGGGG7FGEGGFFEGGFEGGGFGFFGCCEGDEGFFEGG<FGFGGGGGGGFGDGGGGGGGGGFGFF@FGGGGGGGEGEGGGGGGGGGDGGGGGGGGGDGGGGGGGGFGGGGCEEGGGFGFEDE?*;85EFGGGGGGFFGGGEGDGG?FF65C59E5*:><DGG/
@M03364:276:000000000-BLYN8:1:1101:17317:2840 1:N:0:1
ACTCCTACGGGAGGCAGCAGTAGGGAATCTTCGGCAACGGACGAAAGTCTGACCGAGCAACGCCGCGTGAGTGAAGAAGGTTTTCGGATCGTAAAACTCTGTTGTTAGAGAAGAACAAGGACGTTAGTAACTGAACGTCCCCTGACGGTATCTAACCAGAAAGCCACGGCTAACTCCGTGCCAGCAGCCGCGGTAATACGGAGGGTGCAAGCGTTAATCGGAATTACTGGGCGTAAAGCGCACG
+
GGGGGGGGGGGGGGGGGGGGGGGGGGGGGGGGGGGGGGGGGGGGDDGGGGGGGGGGGGGGGGGGGGGGGCGGGGGGGGGGGGGGGGGGGGGGGGGGGGFGGGFGFGGGGGGGGGGGGGGG,AFFFGGGGGGGGGGFGGGGGGGGGGGGGGGGGGFGCFFGGGGGGGFGGGDGGGGGGE7<FGGGGGFGGGGGG5CEGGCFGEEEGGGDFG?CEGGGGDCC=EEGG?CFGGFGG>C5C7*>3C<5
@M03364:276:000000000-BLYN8:1:1101:12663:2842 1:N:0:1
ACTCCTACGGGAGGCAGCAGTAGGGAATCTTCGGCAATGGGGGCAACCCTGACCGAGCAACGCCGCGTGAGTGAAGAAGGTTTTCGGATCGTAAAACTCTGTTGTTAGAGAAGAACGTTAAGTAGAGTGGAAAGTTACTTAAGTGACGGTATCTAACCAGAAAGGGACGGCTAACTACGTGCCAGCAGCCGCGGTAATACGTAGGTCCCAAGCGTTGTCCGGATTTATTGGGCGTAAAGCGAGC
+
GGGGGGEEGGGGGGGEFCDECFGGDGDF@FF98CFG7EFGFGGGGDGGC6@FFGEBCGGGE@FEGGGEFGGFAFFFGCEF=AFDFGG:F7FGGGGGGGGGAFGFBE,EAFFF,FGGGFGG7FGGG,85?BCAF>FGACGCF<B@DFEEGEFFCFGGFFG7:F,>DCC*3*>>FFGGGGGFFGG;<BCFDFE>EEEGEGG?FCCBGBCG*A8*CG*;=EFGED***<?CEFGGCCGEC3:>D39/
@M03364:276:000000000-BLYN8:1:1101:23285:2867 1:N:0:1
ACTCCTACGGGAGGCAGCAGTAGGGAATCTTCGGCAATGGACGAAAGTCTGACCGAGCAACGCCGCGGGAGTGAAGAAGGTTTTCGGATCGTAAAACTCTGTTGTTAGAGAAGAACAAGGACGTAAGTAACTGTGCGTCCCCTGACGGTATCTAACCAGAAAGCCACGGCTAACTACTTGCAAGCAGCCGCGGTAATACGTAGGTGGCAAGCGTTGTCCGGATTTATTGGGCGTAAAGCGAGCG
+
FGGGGGDFEGGGGGGEEC<FFFFGDGFGFF,EF7+@CEF8FGDGGB@EFCFFG<7FCEGE,+CGG7F+C=@F=F,<F8FFFGGGGECE+4BEFGG9@FEAF<ECFFG9,EFFGGGFFFCFGCEFGGGDGDAFGGGGGGFGGGGGGGGGGGGFGFCGFGGGFGFDF7,*5><FGGF?:,2?C,,?:CGF*=8CEEDBF9<EBFGGGGGFGGFFEGDCE79CE5CEGFGFGG5=3DG5**2>3937
@M03364:276:000000000-BLYN8:1:1101:10075:2877 1:N:0:1
ACTCCTACGGGAGGCAGCAGTGGGGAATATTGGACAATGGGCGAAAGCCTGATCCAGCCATGCCGCGTGTGTGAAGAAGGTCTTCGGATTGTAAAGCACTTTAAGTTGGGAGGAAGGGCAGTAAGTTAATACCTTGCTGTTTTGACGTTACCAACAGAATAAGCACCGGCTAACTTCGTGCCAGCAGCCGCGGTAATACGAAGGGTGCAAGCGTTAATCGGAATTACTGGGCGTAAAGCGTGCG
+
GGGGGGGGGGGGGGGGGGGGGGGGGGGGGGGGGFGGGGGGGGGGGGGGGGGGGGGGGGGGGGGGGGGGGGGGGGGGFGGGGGGGGGGGGGGGGGGGGFGGGCGGGGFFGGCGEGGG7FGGGGGGGGGGGGGGFGGGGGGGGGGGGGGFGGGGGGGGGGGFFFGGGGGGGGGGGGGGGGGGGFGGFGGGFGGGGGGGGGGGGGGGGGGCF?FFEGGGGGGGGGGGCFGFGGGGDDGGGGGGGGG<
@M03364:276:000000000-BLYN8:1:1101:12060:2883 1:N:0:1
ACTCCTACGGGAGGCAGCAGTAGGGAATCTTCGGCAATGGACGAAAGTCTGACCGAGCAACGCCGCGTGAGTGAAGAAGGTTTTCGGATCGTAAAACTCTGTTGTTAGAGAAGAACAAGGACGTTAGTAACTGAACGTCCCCTGACGGTATCTAACCAGAAAGCCACGGCTAACTACGTGCCAGCAGCCGCGGTAATACGTAGGTGGCAAGCGTTGTCCGGATTTATTGGGCGTAAAGCGAGCG
+
GGGGGGGGGGGEGGGGGGGGGGGGGGGGGGGGGGGGGGGGGGGDFGGGGGGGGGGGGGGGGGGGGGG>FGGFGGGDDGGGGGGGGGGGGGGGGGGGGGGGGGGGGGGGGGGGGGGGGGGGGGGGFGGGGGGGGGGGGGGGGGGGGGGGGFFGGGGGGGGGGGGGGGGGGGGGGGGGGGGGGGGGGGGFGGGGGGDEGGGGGGGGGGGGGFGGGGGGGGGGGGEGFGGGGGGGGGGGGGGGGGG<
@M03364:276:000000000-BLYN8:1:1101:11788:2899 1:N:0:1
ACTCCTACGGGAGGCAGCAGTAGGGAATCTTCGGCAATGGACGAAAGTCTGACCGAGCAACGCCGCGTGAGTGAAGAAGGTTTTCGGATCGTAAAACTCTGTTGTTAGAGAAGAACAAGGACGTTAGTAACTGAACGTCCCCTGACGGTATCTAACCAGAAAGCCACGGCTAACTACGTGCCAGCAGCCGCGGTAATACGTAGGTGGCAAGCGTTGTCCGGATTTATTGGGCGTAAAGCGAGCG
+
GFGFFE@EGGGGGGGGGGGGGGFGGGGGFGFAFEEFGGGGGGGGEGGGGFGC9@@7BFDGGGGGGGGFEECFGFFCGGGGGGCFFGGGDEGFC<DEGGGFGGGGGGGGGGGGFGGGGG88EGECFEFGFGGG9BF8DFF=FFD=DFGGGF?FGFGGGGGGDGFGC7@*BFGEGFGGGGFFCGCEECFFGEE>C:CEGFFC328=?+=CEFFFG8;5:9:C=AC*<AGEFGGGG5CCCDF3573)
@M03364:276:000000000-BLYN8:1:1101:23001:2919 1:N:0:1
ACTCCTACGGGAGGCAGCAGTGGGGAATATTGCACAATGGGCGCAAGCCTGATGCAGCCATGCCGCGTGTATGAAGAAGGCCTTCGGGTTGTAAAGTACTTTCAGCGAGGAGGAAGGCATTAAGGTTAATAACCTTAGTGATTGACGTTACTCGCAGAAGAAGCACCGGCTAACTCCGTGCCAGCAGCCGCGGTAATACGGAGGGTGCAAGCGTTAATCGGAATTACTTGGCGTAAAGCGCACC
+
GGGGGGGGGGGGGGGGGGGGFGFGGEFGGGFFGFGGCFGGGGGGDEGGGFGGGGFGDDFGGDGGGG>EFGFGGFFGGFFFGFFCFGGGFEGGGGGGGGGGGGGFGGGEGGGGG+?FGGGGGG9?FFGGFGGFG?FFGGGGCGGFGFGG@EEFGGGDEFC7ACFFGGFGGGGGC:DC7>FC@FGGGDGDFE5>EGDGGGGGGE8C@EGGGCFFEB85CCCFGG5CGGF@+<<+CGCCFDFCDDG)
@M03364:276:000000000-BLYN8:1:1101:18722:2919 1:N:0:1
ACTCCTACGGGAGGCAGCAGTAGGGAATCTTCGGCAATGGACGAAAGTCTGACCGAGCAACGCCGCGTGAGTGATGAAGGTTTTCGGATCGTAAAACTCTGTTGTTAGAGAAGAACGTTAAGTAGAGTGGAAAGTTACTTAAGTGACGGTATCTAACCAGAAAGCCACGGCTAACTACGTGCCAGCAGCCGCGGTAATACGTAGGTGGCAAGCGTTGTCCGGATTTATTGGGCGTAAAGCGAGC
+
GGGGGGGGGGGGGGGGGGGGGGGGGGGGGGGGGGGGGGGGGGGGGGGGGGGGGGGGGGDGGGGGGGGGGGGGGGGGGGGGGGGGGGGGGGGGGFGGGGGGGGGGGGGGGGGGGGGGGFGGGGGFFGGGGGGGGGGGGGGGGGGGGGGGGGGGGGGGGGGGGGGGGGGGGGGGGGGGGGGGGGGGGGGGGGGGGGGGGGGFGGFGGGGGGGGGGGAGGGGGGGGGEFGGGGGGGGEGD3FGGGG7
@M03364:276:000000000-BLYN8:1:1101:10237:2964 1:N:0:1
ACTCCTACGGGAGGCAGCAGTAGGGAATCTTCGGCAATGGACGAAAGTCTGACCGAGCAACGCCGCGTGAGTGAAGAAGGTTTTCGGATCGTAAAACTCTGTTGTTAGAGAAGAATAAGGATGAGAGTAGAACGTTCATCCCTTGACGGTATCTAACCAGAAAGCCACGGCTAACTACGTGCCAGCAGCCGCGGTAATACGTAGGTGGCAAGCGTTGTCCGGATTTATTGGGCGTAAAGCGAGC
+
GGGGGGGGGGGGGGGGGGGGGGGGGGGGGGGGGGGGGGGGGGGGGGGGGGGGGGGGGGGGGGGGGGGGGGGGGGGGGGGGGGGGGGGGGGGGGGGGGGGGGGGGGGGGGGGFGGGFFGGGGGGGGGGGFFGGGGGGGGGGGGGGGGGGGGGGGGGGGGGGGGGGGFGGGGGGGGGGGGGGGGGGGGGGGGGGGGGGGG?CEE?CEGGGFGGGGGGGGGGGEEC5CFGGGGG5<C5CDFFGDGG5
@M03364:276:000000000-BLYN8:1:1101:23178:2972 1:N:0:1
ACTCCTACGGGAGGCAGCAGTGGGGAATATTGCACAATGGGCTCAAGCCTGATGCAGCCATGCCGCGTGTATGAAGAAGGCCTTCGGGTTGTACAGTACTTTCAGCGTGGAGGAAGGCATTAAGGTTAATAACCTTTGTGATTGACGTTACTCGCAGAAGAAGCACCGGCTAACTCCGTGCCAGCAGCCGCGGTAATACGGTGGGTGCAAGCGTTAATCGGAATTACTGGGCGTATAGCGCACG
+
@FEF8E@E@B:F:@7BFGFFC6-ECFFFFFGGGF@E@FGEC@,,6;FGFCFEGGGCFGGC<FGG+@+68@9EC,C<9F=<8FGGF,?F==FB9,<E?DGAFGFG,E@+BFCGGD,EFG<EE9?E,EEFFE@FFGFG,E5EF<DB9EE@FEDGF7+8@+>DD@=DFG@:@FB7>CGGFGF*@D=7*:>@FE>EGGC7F9C*;,6=7C*BE+@*=38*71AF*3?7<<CF++3ACGC*2:DCDGG)
@M03364:276:000000000-BLYN8:1:1101:14491:2987 1:N:0:1
ACTCCTACGGGAGGCAGCAGTAGGGAATCTTCGGCAATGGACGAAAGTCTGACCGAGCAACGCCGCGTGAGTGAAGAAGGTTTTCGGATCGTAAAACTCTGTTGTTAGAGAAGAACAAGGACGTAAGTAACTGTACGTCCCCTGACGGTATCTAACCAGAAAGCCACGGCTAACTACGTGCCAGCAGCTGCGGTAATACGTAGGTGGCAAGCGTTGTCCGGATTGATTGGGCGTAAAGCGAGCG
+
GGGGGGGGGGGEGEGGGGGGGGGGGFGGDFGFFEGGGGGGC<@FGC:FFGGGCDEGGECFGGGGGGGGGCCGGGFGFGGGGGGGGGGGG:FGFGGGFCGGGGCFFGGGGFGGGGFGGGGGE8CGGFFGGGGFEDFCDGG+CFGGFC=FEFGGFBFGGGGFGFCGD:3>*:CGGGFG7EGGF8D,;CC2,?8BE:::CF+;:::E@FGGGG8*;=E==F97C*A==+<E9FGGDD75CGFDGGD<
@M03364:276:000000000-BLYN8:1:1101:7113:3039 1:N:0:1
ACTCCTACGGGAGGCAGCAGTGGGGAATATTGCACAATGGGCGCAAGCCTGATGCAGCCATGCCGCGTGTATGAAGAAGGCCTTCGGGTTGTAAAGTACTTTCAGCGAGGAGGAAGGCGTTGTGGTTAATAACCGCAGCGATTGACGTTACTCGCAGAAGAAGCACCGGCTAACTCCGTGCCAGCAGCCGCGGTAATACGGAGGGTGCAAGCGTTAATCGGAATTACTGGGCGTAAAGCGCACG
+
GGGGGGFGGFGGGGGGGGGGGGGGGGGGGGGGGGGGGGGGGGGGGGGGGGGGGGGGGGGGGGGGGGGGGGGGGGGGGGGGGFFGGGGGGCFGGGGFGGGGGGGGGGGEGGEGDGGGGGGGGGGGGGGGGGGGG=CCEGDG>FGFGGGGFGEFDGGCEEGGGGGFGFGGGGGGCFGGGGGGGGGGGGGGGGGGGEEECGDFCBEGDEEGG?9C=E=*:?C==CGGGG7?C68=DGGG3C*>DGG)
@M03364:276:000000000-BLYN8:1:1101:15807:3057 1:N:0:1
ACTCCTACGGGAGGCAGCAGTGGGGAATATTGCACAATGGGCGCAAGCCTGATGCAGCCATGCCGCGTGTATGAAGAAGGCCTTCGGGTTGTAAAGTACTTTCAGCGGGGAGGAAGGTGATGAACTTAATACGTTCATCAATTGACGTTACCCGCAGAAGAAGCACCGGCTAACTCCGTGCCAGCAGCCGCGGTAATACGGAGGGTGCAAGCGTTAATCGGAATTACTGGGCGTAAAGCGCACG
+
GGGGGGGGGGGGGGGGGGGGGGGGGGGGGGGGGGGGGGGGGGGGGGGGGGGGGGGGGGGGGGGGGGGGGGGGGGGGGGGGGGGGGGGGGGGGGGGGGGGGGGGGGGGGGGGGGGGGGGGGGGGGFGGGGGGGGGGFDGGGGGGGGG:FFGGGGGEGGGGGGFGGFGGGGGGGFGGGGGF7CF9FFDFGGGGGGGGGGGGGGCEEDEE5EGGGGGGGGGGGGGGGGFFGGGFD<DGE3CGGGGG7
@M03364:276:000000000-BLYN8:1:1101:8507:3101 1:N:0:1
ACTCCTACGGGAGGCAGCAGTAGGGAATCTTCGGCAATGGGGGCAACCCTGACCGAGCAACGCCGCGTGAGTGAAGAAGGTTTTCGGATCGTAAAACTCTGTTGTTAGAGAAGAACGTTAAGTAGAGTGGAAAGTTACTTAAGTGACGGTATCTAACCAGAAAGGGACGGCTAACTACGTGCCAGCAGCCGCGGTAATACGTAGGTCCCAAGCGTTGTCCGGATTTATTGGGCGTAAAGCGAGC
+
GGGGGGGGGGGGGGGGGGGGGGGGGGGGGGGGGGGGGGGGGGGGGGGGGGGGGGGGGGGGGGGGGGGGGGGFFGGGGGGGGGGGGGGGGGGGGGFGGGGGGGGGEGGGGGGGGFGGGGGGGGFCFFGGGGGGGGGGGGGGGGGGGGGGGGGGGGGGGGGGFFGGGGGGGGGGGGGFGGGGGG7C:FFGFGGGGG8E;F?FGGGGDGFFEFFFGGGGGGGGGGEEGGFGGGGDFG55CGGGGGG)
@M03364:276:000000000-BLYN8:1:1101:12518:3107 1:N:0:1
ACTCCTACGGGAGGCAGCAGTGGGGAATATTGCACAATGGGCGCAAGCCTGATGCAGCCATGCCGCGTGTGTGAAGAAGGCCTTCGGGTTGTAAAGCACTTTCAGCGAGGAGGAAGGTGGTGAACTTAATACGTTCATCAATTGACGTTACTCGCAGAAGAAGCACCGGCTAACTCCGTGCCAGCAGCCGCGGTAATACGGAGGGTGCAAGCGTTAATCGGAATTACTGGGCGTAAAGCGCACG
+
GGGGGGGGGGGGGGGGGGGGGGGGGGGGGGGGGGGGGGGGGGGGGGGGGGGGGGGGGGGGGGGGGGGGGGGGGGGGGGGGGGGGGGGGGDGGGGGGGGGGGGGGGGGGGGGGGGGGGGGGGGGGGGGGGGGGGGGGGGGGGGGGGGGGGGGGAFGGGGGGGGGGGGGGGGGGGGGGGGGGGCGGGGGGFGGGGGEGGGGGGGGGGGGGGCGGEGGEGFFGGGGGGGGGGGGFCDGGGGGGGGG3
@M03364:276:000000000-BLYN8:1:1101:12162:3109 1:N:0:1
ACTCCTACGGGAGGCAGCAGTGGGGAATATTGCACAATGGGCGCAAGCCTGATGCAGCCATGCCGCGGGTGTGAAGAAGGCCTTCGGGTTGTAAAGCACTTTCAGCGAGGAGGAAGGTGGTGAGCTTAATACGTTCATCAATTGACGTTACTGGCAGAAGAAGCACCGGCTAACTCCGTGCCAGTAGCCGCGGTAATACGGAGGGTGCAAGCGTTAATCGGAATTACTGGGCGTAAAGCGCACG
+
9CC;E<DGEG@FE:FFF@@FECFF@B@<ECF<ECFCC,C888@7@CC,FEE<EF<,,@C<FFDCFGF+=C==B,C<?E<8,BF,FFEEB+6FAFF<<EFC8<FAF,@:=C8?FBDFFBFG>C,FB,,,>F=<<FFF=3E93<D,EBF:D73@,8,>F>CCFFFCCFDGD*>:<:FE,>6<B*,<,2,<9:*BC8CEGB;88*8BC1;*++<;E8;;E9:=5C8/A9CFGGCC>95*9DDC3)))
@M03364:276:000000000-BLYN8:1:1101:22106:3115 1:N:0:1
ACTCCTACGGGAGGCAGCAGTGGGGAATATTGCACAATGGGCGCAAGCCTGATGCAGCCATGCCGCGTGTATGAAGAAGGCCTTCGGGTTGTAAAGTACTTTCAGCGAGGAGGAAGGCATTAAGGTTAATAACCTTAGTGATTGACGTTACTCGCAGAAGAAGCACCGGCTAACTCCGTGCCAGCAGCCGCGGTAATACGGAGGGTGCAAGCGTTAATCGGAATTACTGGGCGTAAAGCGCACG
+
GGGGGGGGGGGGGGGGGGGGGFGGGDEGGGGGGGGGGFGGGDF@@FDCFGGGCEGGGGGGGGGGDGGEGGFFGGGGGGGGFGFG<CFGGGGGGGGGGFFGCFCGCFGCC:@FFCGFCEFFGGGCEAGFGGGGGGGD?D<B@D,CFFF37BFGF@F@@@ECFDF7<FFCCFGGGGCFGGFF7>;FGGGG788C58B@9?E5*=C@EECEDFCGGE885+<7E5;5E7CFGGFFGDG*>FGGGGC)
@M03364:276:000000000-BLYN8:1:1101:24976:3153 1:N:0:1
ACTCCTACGGGAGGCAGCAGTGGGGAATATTGCACAATGGGCGCAAGCCTGATGCAGCCATGCCGCGTGTATGAAGAAGGCCTTCGGGTTGTAAAGTACTTTCAGCGAGGAGGAAGGCATTAAGTTTAATAACCTTAGTGATTGACGTTACTCGCAGACGAAGCACCGGCTAACTCCGTGCCAGCAGCCGCGGTAATACGGAGGGTGCAAGCGTTATTCGGAATTAATGGGCGTAAAGCGCGCG
+
FGGGGGGGGGGGGGGGGGGGGGGGGGGG9CE@FFGFGGG?8AFBFCE@GGGGGGEGGG<E,EFGGGGEGEAFGGFFGF@D<CFGGGG74?FGFFFGFGGGCC?9FDF+6CCCGGF@CB@<?F9FAEE,ECD,,3?E,,5CAD7<9?FEGGCC9CF++=,>CEFC@,<FEEFG7>E9F*>><BCEF8FFCGGC5EG>FC?83;E@7;8*<CCEEEGE59CCG8/AC<+0<?F5CDE53*:DC)/9
@M03364:276:000000000-BLYN8:1:1101:23012:3185 1:N:0:1
ACTCCTACGGGAGGCAGCAGTAGGGAATCTTCGGCAATGGACGAAAGTCTGACCGAGCAACGCCGCGTGAGTGAAGAAGGTTTTCGGATCGTAAAACTCTGTTGTTAGAGAAGAACGACGAGGAGAGTGGAAAGCTCCTCGTGTGACGGTATCTAACCAGAAAGGGACGGCTAACTACGTGCCAGCAGCCGCGGTAATACGTAGGTCCCGAGCGTTGTCCGGATTTATTGGGCGTAAAGCGAGC
+
GGGFGGGGCEECFC7FC@6CFFGDCEFGCFGFGGGGDGGGCFGGE@FGGFGGGG:@FFGDGGEFEGGEEC:CCE<EF8FFGFGFFGE7CFGGGEGGGGGGDFFDGGGGA<C?E<FGEEGEGGGGDCBFGGFGF8EGG<>FCFCFGA9CFGCECFGA::,@D7CFFFCGGD>FCCFGFC:FFF7<FGGFCB8CECE88?9<CF?EGDG?8C*/*:**:C7EEG5=CF7<9C?ECD*/9577C*11
@M03364:276:000000000-BLYN8:1:1101:13073:3191 1:N:0:1
ACTCCTACGGGAGGCAGCAGTGGGGAATATTGCACAATGGGCGCAAGCCTGATGCAGCCATGCCGCGTGTATGAAGAAGGCCTTCGGGTTGTAAAGTACTTTCAGCGGGGAGGAAGGTGATGAACTTAATACGTTCATCAATTGACGTTACCCGCAGAAGAAGCACCGGCTAACTCCGTGCCAGCAGCCGCGGTAATACGGAGGGTGCAAGCGTTAATCGGAATTACTGGGCGTAAAGCGCACG
+
GGGGGFFFGGDEGGGGGGFGGGGFGGGG<EFGGGGGGGGGGGGGEEGGGGGECGFGCFGGGGGCEEFGGGGGGGGGGGGGCECFFFGGGGGGFFGFBCFCEFGGFAFECFCFG><AEGGDFFFFFFGFGGGFFFGGFGF<FFFCFGGGGFGFFBFE@7FFGFGGFFCFEGGGGCCFGDFCCGGFGFC8*=EGGCE:B??BEEGGECE>F+:;8;ECFF7E**2A?7+<+<8CD3*73?7DDDD<
@M03364:276:000000000-BLYN8:1:1101:12451:3192 1:N:0:1
ACTCCTACGGGAGGCAGCAGTGGGGAATATTGCACAATGGGCGCAAGCCTGATGCAGCCATGCCGCGTGTATGAAGAAGGCCTTCGGGTTGTAAAGTACTTTCAGCGAGGAGGAAGGCATTAAGGTTAATAACCTTAGTGATTGACGTTACTCGCAGAAGAAGCACCGGCTAACTCCGTGCCAGCAGCCGCGGTAATACGGAGGGTGCAAGCGTTAATCGGAATTACTGGGCGTAAAGCGCACG
+
GDEFGGGGGGGGEGGGGGGGDGGGGDGG<FFGFFFFGFG<ECGGGDGGGFGGGGGGFGEFGGG?FCFCCFGFGGGGGGGGEGFGGGGDFG:FGAFDFFGGGG9EGGGGG76=FFGFDDGGFFGGGGGGEFGG@FFFDF<F<,AFGGGFG<FF9FGGGEFGGGDGGGGGGDGDG?CFFGGGGGGGGGGGC58EEG>:ECFGGEEGGEGGGGGGGECGGGGGGCEFGGGDF?FGGDEG3>CDGG:7
@M03364:276:000000000-BLYN8:1:1101:18695:3211 1:N:0:1
ACTCCTACGGGAGGCAGCAGTAGGGAATCTTCGGCAATGGACGAAAGTCTGACCGAGCAACGCCGCGTGAGTGAAGAAGGTTTTCGGATCGTAAAACTCTGTTGTTAGAGAAGAACAAGGACGTTAGTAACTGAACGTCCCCTGACGGTATCTAACCAGAAAGCCACGGCTAACTACGTGCCAGCAGCCGCGGTAATACGTAGGTGGCAAGCGTTGTCCGGATTTATTGGGCGTAAAGCGAGCG
+
GGGGGGGGGGGGGGGGGGGGGFGGGGGCGGGGGGGGGGGGGGGGGGGFGEGGGGGGGGGGGGGGGGGGGGGGGGGGGGG84EFGGGGGGEGGGGGFGGGGGGGGGFGGGGGGGGGGGGGGGGGGGGGGGGGGGGGGGGG7FGGGGGGGGGGGGGGGGGGGGGGGGGGGGGGGDFG?EGGGGGGGGGGGGGGGGGGGGFGG9FGGC?FFGGGGGEEEGG?EGG5EGG?FFGFGGGGGGGGDGGCC
@M03364:276:000000000-BLYN8:1:1101:15326:3219 1:N:0:1
ACTCCTACGGGAGGCAGCAGTAGGGAATCTTCGGCAATGGACGAAAGTCTGACCGAGCAACGCCGCGTGAGTGAAGAAGGTTTTCGGATCGTAAAACTCTGTTGTTAGAGAAGAACAAGGACGTTAGTAACTGAACGTCCCCTGACGGTATCTAACCAGAAAGCCCCGGCTAACTACGTGCCATCAGCCGCGGTAATACGTAGGTGGCAAGCGTGGTCCGGGTTTTTTGGGGGTAAAGCGAGCG
+
CFFGGGGGGGEG@F;;FGGGE<FFDCFGGGGG8FGGGGGGGGGGEEFGGGGGGGGEGDCFGD@CGGFGGEEFGG9FFDEEFBDGCEGGF:FEFGGFGFGGGGGGE<EF?DBFGFFFG?8AFCFBDDCGGGF,,,?=DEDFEGF7,,+8@<<FF9@BFFFFCC<@>*@C>CBCEGF;F*,,4B;,<B98CG5:EGDE9;+;B5:B4?C6<+*8;C*/1+<C5*2*;*:=CG**/9*<:07)7)1)
@M03364:276:000000000-BLYN8:1:1101:23977:3237 1:N:0:1
ACTCCTACGGGAGGCAGCAGTAGGGAATCTTCGGCAATGGACGAAAGTCTGACCGAGCAACGCCGCGTGAGTGAAGAAGGCTTTCGGGTCGTAAAACTCTGTTGTTAGAGAAGAACAAGGACGTAAGTAACTGTACGTCGCCTGACGGTATCTAACCAGAAAGCCACGGCTAACTACGTGCCAGCAGCCGCGGTAATACGTAGGTGGCAAGCGTTGTCCGGATTTACTGGGCGTAAAGCGAGCG
+
EF@FGGDAF@CC@FEGEEFGGC<F@FGGDFFC@,@FEFD8EEF@:BF,C<FE<C6@@F+C,@@FGGGFC,,5CEFEG88<,,B<EE=+9+>FFFF,55,CE,EF,,<,CEF8EFG<EEE,B8:B<,DFGF?3B=9F7=B+@CC>FGGFGFD<@E,,,3,@:FFD,,71CFGCFGG,?CBCFGGGGGGGGGGGGGGGF?F8+5:C+>EFC6=FGCD*:?FEE5;EGG7<CF=EDDGGGGGC7)95
@M03364:276:000000000-BLYN8:1:1101:10407:3243 1:N:0:1
ACTCCTACGGGAGGCAGCAGTAGGGAATCTTCGGCAATGGACGAAAGTCTGACCGAGCAACGCCGCGTGAGTGAAGAAGGTTTTCGGATCGTAAAACTCTGTTGTTAGAGAAGAACAAGGACGTAAGTAACTGTACGTCCCCTGACGGTATCTAACCAGAAAGCCACGGCTAACTACGTGCCAGCAGCCGCGGTAATACGTAGGTGGCAAGCGTTGTCCGGATTTATTGGGCGTAAAGCGAGCG
+
GGGGGGGGGGGGGGGGGGGGGGGGGGGGGGGGGGGGGGGGGGGGGGGGGGGGGGGGGGGGGGGGGGGGGGGFFGGGGGGGGGGGGGGGFGGGGGGGGGGGGGGGGGGGGGGGGGGGGGGGGGGGGGGGGGGGGGGGGGGGGFFGGGGGGGGGGGGGGGGGGGGGGGGGGGGGGGGGGDGFGGGGGGGGGGGGGGGGGGGGGGGGGGGGGGGGGDEGGGGGGGGGFFFGGGGGGGEGGGGGGGG5
@M03364:276:000000000-BLYN8:1:1101:15359:3272 1:N:0:1
ACTCCTACGGGAGGCAGCAGTAGGGAATCTTCGGCAATGGACGAAAGTCTGACCGAGCAACGCCGCGTGAGTGAAGAAGGTTTTCGGATCGTAAAACTCTGTTGTTAGAGAAGAACAAGGATGAGAGTAGAACGTTCATCCCTTGACGGTATCTAACCAGAAAGCCACGGCTAACTACGTGCCAGCAGCCGCGGTAATACGTAGGGTCCAAGCGTTAATCGGAATTACTGGGCGTAAAGCGCAC
+
GGGGGGGGGGGEGGGGGGGGGGGGGGGGGGGGGGGGGGGGGGGGGGGGGGGGGGGGGGGGGGGGGGGGGDGGGGGGGGGGGGGGGGGGEGGGGGGGGGGGFFGGGGGGGGGGGGGGGGGGGGGGGGGGGGGGGGGGGGGGGGGGGGGGGGCGGGGFGGGGGGGGGGGGGGGGGGGGGGGGGGGGGGGGGGGEEGGGGGGGGGFGGGGGFGGGGG=CCFGGGDDGFGFGGGFFFCCCDGCCDD35
@M03364:276:000000000-BLYN8:1:1101:25258:3318 1:N:0:1
ACTCCTACGGGAGGCAGCAGTGGGGAATATTGCACAATGGGCGCAAGCCTGATGCAGCCATGCCGCGTGTATGAAGAAGGCCTTCGGGTTGTAAAGTACTTTCAGCGAGGAGGAAGGCGTTGTGGTTAATAACCGCAGCGATTGACGTTACTCGCAGAAGAAGCACCGGCTAACTCCGTGCCAGCAGCCGCGGTAATACGGAGGGTGCAAGCGTTAATCGGAATTACTGGGCGTAAAGCGCACG
+
GGGGGGFGGGGGGGGGGGGFFFGGGGGF<EGGGGGG8FGGGG@@EG7CFGEGFF99,EEF,EFGGGGGE=<<F9EFFGCFEFFGGGGGGGGGGGGG<5?F<E,9<<::C7F::@,??,@8+@C7=><FAAAF@8F@:C7CFC+>B>+85@F<<+*><F3,@C@F,,>C7CFGGGGGFEG:E*BC>:>8=B85*31*?CB*3*=C5;5AC?:FEC5?72+:58**3+2<+<*7C)/*/::>)755
@M03364:276:000000000-BLYN8:1:1101:6579:3344 1:N:0:1
ACTCCTACGGGAGGCAGCAGTGGGGAATATTGCACAATGGGCGCAAGCCTGATGCAGCCATGCCGCGTGTGTGAAGAAGGCCTTCGGGTTGTAAAGCACTTTCAGCGAGGAGGAAGGTGGTGAACTTAATACGTTCATCAATTGACGTTACTCGCAGAAGAAGCACCGGCTAACTCCGTGCCAGCAGCCGCGGTAATACGGAGGGTGCAAGCGTTAATCGGAATTACTGGGCGTAAAGCGCACG
+
GGGGGGGGGGGGGGGGGGGGGGGGGGGGGGGGGGGGGGGGGGGGGGGGGGGGGGGGGGGGGGGGGGGGGGGGGGGGGGGGGGGGGGGGGGGGGGGGGGGGGGGGGGGGGGGGGGGGGGGGGGGGGGGGGGGGGGGGGGGFFFGGGGGGGGGGGGGGGGGGGGGGFGGGGGGDGGGGGGGGGGGFGGGFGGGGEGGGGGGGGGGGDEGGGGGGDGGGGGGGGGGGGGGG??FGGGGGGGGGGDD7
@M03364:276:000000000-BLYN8:1:1101:20940:3367 1:N:0:1
ACTCCTACGGGAGGCAGCAGTAGGGAATCTTCGGCAATGGACGAAAGTCTGACCGAGCAACGCCGCGTGAGTGAAGAAGGTTTTCGGATCGTAAAACTCTGTTGTTAGAGAAGAACATGGGTGAGAGTAACTGTTCACCCCTTGACGGTATCCAACCAGAAAGCCACGGCTAACTACGTGCCAGCAGCCGCGGTAATACGTAGGTGGCAAGCGTTGTCCGGATTTATTGGGCGTAAAGCGAGCG
+
GGGGGGGGGGGGGEGGGGGGGFGGGGGG<FGG@@FGGGGGGFFGGGG,EFFF9FCGGGDF,@FEEGGFF,BFGGDGGGFGF9CFGGGFGGFGGGGGGFGG9FAFGEAA,CECGGGGGGGG?,8DF,><FGCFEGG9CFAFFFF<FGG7FFEF,7,<+@::@FFGGFGGGGGDDGG,>CFGGGGGFGGGGGGGGGGGGGGDCCGG9CFFGGGGE=ED*0<EEC;E9F+<CEGFGGGGGGGGGCDC
@M03364:276:000000000-BLYN8:1:1101:14877:3383 1:N:0:1
ACTCCTACGGGAGGCAGCAGTGGGGAATATTGCACAATGGGCGCAAGCCTGATGCAGCCATGCCGCGTGTATGAAGAAGGCCTTCGGGTTGTAAAGTACTTTCAGCGGGGAGGAAGGTGAGTGGTTTAATACGCCATTCAATTGACGTTACCCGCAGAAGAAGCACCGGCTAACTCCGTGCCAGCAGCCGCGGTAATACGTAGGTGGCAAGCGTTGTCCGGATTTATTGGGCGTAAAGCGAGCG
+
GGGGGGGGGGGGGGGGGGGGFGGGGGGGGGGGGGGGGGFGGGGGGGGGGGGGGGGGGGGGGGGGGGGGGGGGGGGGGGGGGFGGGGGGGGGGGGGGGGGGGGGGGGGGGGGGGGGGGGGGGGGGGGGGGGFGGGGEGGGGGGFGGGGGGGGGGEDEEFGGGFGGGGFGGGGGGGFGGGGGGGGGGGGGGGDGGGGGGFCC?FGGGGGGFGGGECCGGGGGGEC=FGGGGGFFGGGDGGGGGGGC
@M03364:276:000000000-BLYN8:1:1101:16831:3408 1:N:0:1
ACTCCTACGGGAGGCAGCAGTGGGGAATATTGCACAATGGGCGCAAGCCTGATGCAGCCATGCCGCGTGTATGAAGAAGGCCTTCGGGTTGTAAAGTACTTTCAGCGAGGAGGAAGGCATTAAGGTTAATAACCTTAGTGATTGACGTTACTCGCAGAAGAAGCACCGGCTAACTCCGTGCCAGCAGCCGCGGTAATACGGAGGGTGCAAGCGTTAATCGGAATTACTGGGCGTAAAGCGCACG
+
GGGGGGGGGGGGGGGGGGGGGGGGGGGGGGGGGGGGGGGGGGGGGGGGGGGGGGGGGGGGGGGGGGGGGGGGGGGGGGGGGGGGGGGGGGGGGGGGGGGGGGGGGGGEGGGGGGGGGGGGGGGGGGGFGGGGGGGGGGGGGGGFGGGGGGGGGGGGGGGGGGDGGGGGDGGGGGGFGGGGGGGGEGGGGGGGGGGGGGGGC>EGGGGGGGGGGGGGGGGGDGGGGGGGGGGGGGG=GGFDDDG5
@M03364:276:000000000-BLYN8:1:1101:15367:3423 1:N:0:1
ACTCCTACGGGAGGCAGCAGTGGGGAATATTGCACAATGGGCGCAAGCCTGATGCAGCCATGCCGCGTGTATGAAGAAGGCCTTCGGGTTGTAAAGTACTTTCAGCGGGGAGGAAGGTGAGTGGTTTAATACGCCATTCAATTGACGTTACCCGCAGAAGAAGCACCGGCTAACTCCGTGCCAGCAGCCGCGGTAATACGGAGGGTGCAAGCGTTAATCGGAATTACTGGGCGTAAAGCGCACG
+
GGGGGGGGGGGEGGGGGGCFGGGGGGGGGGGFFGGGFFGGFGFDCEGGGFGGGGGGGGECGGGFGCFFFGGGGGGGGGGGGGEFGDGGGGGGGFGFFDGGGGGGFGGGGGGGGCFFGFCAFGDGGFFGGG=FGGGDGCEFFGGFFACGGDGCGGGGGEFGGCFGFGGGGDEGGGGGGGGGFGCGGGGGFEGGGGGGGGFFGCECGEGD??FFGGGCFGGGEE8FFFGGGEGGGGGCCFGGGCD5
@M03364:276:000000000-BLYN8:1:1101:13439:3440 1:N:0:1
ACTCCTACGGGAGGCAGCAGTAGGGAATCTTCGGCAATGGACGAAAGTCTGACCGAGCAACGCCGCGTGAGTGAAGAAGGTTTTCGGATCGTAAAACTCTGTTGTTAGAGAAGAACAAGGACGTTAGTAACTGAACGTCCCCTGACGGTATCTAACCAGAAAGCCACGGCTAACTACGTGCCAGCAGCCGCGGTAATACGTAGGTGGCAAGCGTTGTCCGGATTTATTGGGCGTAAAGCGAGCG
+
GGGGGGGGGGGGGGGGGGGGGGGGGGGGGGGGGGGGGGGGGGGGGGGGGGGGGGGGGGGGGGGGGGGGGGGGGGGGGGGGGGGGGGGGG>FGGGGGGGGGGFGGGGGGFGGGGGGGGGGGGGGGGGGGGGGGGGGGGGGGGGGGGGGGGGGGGGGGGGGDGGGGFGGGGGGGGGGFGGGGGGGGGGGGFGGGGGGGGGGFGGGGGGGGGGGGGGGGGGGDE=8CGGGGGGGGGGGGFGFD3DG5
@M03364:276:000000000-BLYN8:1:1101:19540:3447 1:N:0:1
ACTCCTACGGGAGGCAGCAGTAGGGAATCTTCGGCAATGGACGAAAGTCTGACCGAGCAACGCCGCGTGAGTGAAGAAGGTTTTCGGATCGTAAAACTCTGTTGTTAGAGAAGAACAAGGACGTAAGTAACTGTGCGTCCCCTGACGGTATCTAACCAGAAAGCCACGGCTAACTACGTGCCAGCAGCCGCGGTAATACGTAGGTGGCAAGCGTTGTCCGGATTTATTGGGCGTAAAGCGAGCG
+
GGGFGGGGGGGGGGGGGGGGGGGGGGGGGGGGGGGGDGGGGGGGGGGGGGGFGGGGGGGGGGGGGGGGGGGGGGGGGGGFGFF@AFGGGGGGGGGGGGGGGGGGGGGGGGGGGGGGGGGGGGGGGGGGGGGGGGGGGGGFFGGGGGGGGGGGGGGGGGGGGGGGGGGGGGGGGGGGGGGGFGGGGGFGGGGGGGDEGGGGGGGGGGGGD9C=E=CGGGGGGEC*@EFGGGGGGGEGGGGGGGG5
@M03364:276:000000000-BLYN8:1:1101:9895:3466 1:N:0:1
ACTCCTACGGGAGGCAGCAGTGAGGAATATTGGTCAATGGGCGAGAGCCTGAACCAGCCAAGTAGCGTGAAGGATGAAGGCTCTATGGGTCGTAAACTTCTTTTATATGGGAATAAAGTTTTCCACGTGTGGAATTTTGTATGTACCATATGAATAAGGATCGGCTAACTCCGTGCCAGCAGCCGCGGTAATACGGAGGATCCGAGCGTTATCCGGATTTATTGGGTTTAAAGGGAGCGTAGGG
+
EGGGGGGGGGGGFGGGGGGGGGDGGGGGGGGGGGGGGGGGGGGGGGGGGGGGGGGGGGGGGGGGGGGGGGFFGGGFFGGGFFCFGFFGGGGGGGGGGGGGGGGGCFDFGGGFFGFFEFFGGGGGGGGGGGGGGBFGGGFGFGGGDDC<FGGCEF<FGGFGGFGGGGDGGGGGGGGCFGDGGGFGGGGGGDEEDDCCEEGGGEEC*8CG:5*C7?EGC*=ECFGGCFGGGGGCFGGFGC3:<DG*
@M03364:276:000000000-BLYN8:1:1101:9056:3484 1:N:0:1
ACTCCTACGGGAGGCAGCAGTAGGGAATCTTCGGCAATGGACGAAAGTCTGACCGAGCAACGCCGCGTGAGTGAAGAAGGTTTTCGGATCGTAAAACTCTGTTGTTAGAGAAGAACAAGGACGTTAGTAACTGAACGTCCCCTGACGGTATCTAACCAGAAAGCCACGGCTAACTACGTGCCAGCAGCCGCGGTAATACGTAGGTGGCAAGCGTTGTCCGGATTTATTGGGCGTAAAGCGAGCG
+
GGGGGGGGGGGGGGGGGGGGGGGGGGGGGGGGGGGGGGGGGGGGGGGGGGGGGGGGGGGGGGGGGGGGGBFGGGGGGGGGGGGGGGGGGGGGGGGGEGGGGGGGGGGGGGGGGGGGGGGGGGGGGGGFGGGGGFGGGGGGGGGGGGGGGGGGGGGGGGFFGGGGCFGGGGGDGGGGGGGFGGGFDGGGGGGGGGGGGGGGGFGGGFGGGGGGGGGGGGEEGEGGFFGGGGGGGGGGFFGGGGGC
@M03364:276:000000000-BLYN8:1:1101:10893:3485 1:N:0:1
ACTCCTACGGGAGGCAGCAGTGGGGAATATTGCACAATGGGCGCAAGCCTGATGCAGCCATGCCGCGTGTATGAAGAAGGCCTTCGGGTTGTAAAGTACTTTCAGCGAGGAGGAAGGCATTAAGGTTAATAACCTTAGTGATTGACGTTACTCGCAGAAGAAGCACCGGCTAACTCCGTGCCAGCAGCCGCGGTAATACGGAGGGTGCAAGCGTTAATCGGAATTACTGGGCGTAAAGCGCACG
+
GGGGGGGGGGGGGGGGGGGGGGGGGGGGGGGGGGGGGGGGGGGGGGGGGGGGGGGGGGGGGGGGGGGGGGGGGGGGGFGGGGGGGGGGGGGGGGGGGGGGGGGGGGGFGGGGGFGGGGGGGFGGGGGGFFGGDGGGGGGGCGGGGGGGGGGGGGGGGGGGGGGGGGGG7FGGGGGGGGGGGFFGCFDFFEEGEGGDGGGGGDGGGGGGGGGFEEGGGGGGGDGGGGGGGGGGGGGEGGGGGGG5
@M03364:276:000000000-BLYN8:1:1101:11712:3499 1:N:0:1
ACTCCTACGGGAGGCAGCAGTGGGGAATATTGCACAATGGGCGCAAGCCTGATGCAGCCATGCCGCGTGTATGAAGAAGGCCTTCGGGTTGTAAAGTACTTTCAGCGGGGAGGAAGGCGATAAGGTTAATAACCTTGTCGATTGACGTTACCCGCAGAAGAAGCACCGGCTAACTCCGTGCCAGCAGCCGCGGTAATACGGAGGGTGCAAGCGTTAATCGGAATTACTGGGCGTAAAGCGCACG
+
GGGGGGGGGGGGGGGGGGFGGGGGGGGGGGGGGGGGGGGGGGGGGGGGGGGGGGGGGGGGGGGGGGGGGGGGGGGGGGGGGGGGGGGGGGGGGGGGGGGGGGGGGGGGGGGGGGGGGGGGGGGGGGGGGGGGGGGGGGGGFGGGGGGGFDEGGGGGGGCGGFGGGGGGGDGGGGGGGGGFGGGGGFGGGGGGGGGGGGGGGGGGGGGGGGGGGGDGGDGGG=CFGGFGGF=DDGGGFF>DGGG<
@M03364:276:000000000-BLYN8:1:1101:12517:3519 1:N:0:1
ACTCCTACGGGAGGCAGCAGTAGGGAATCTTCGGCAATGGACGAAAGTCTGACCGAGCAACGCCGCGTGAGTGAAGAAGGTTTTCGGATCGTAAAACTCTGTTGTTAGAGAAGAACAAGGACGTTAGTAACTGAACGTCCCCTGACGGTATCTAACCAGAAAGCCACGGCCAACTACGTGCCAGCAGCCGCGGTAATACGTAGGTGGCAAGCGTTGTCCGGATTTATTGGGCGTAAAGCGAGCG
+
GGGGGGGGGGGGGGGGGGGGGGGGGGGGGGGGGGGGGGGGGGGGGGGGGGGGGGGGGGGGGGGGGGGGGGGGGGGGGGGGGGGGGGGGGGGGGGGGGGGGGGGGGGGGGGGGGGGGGGGGGGGGGGGGGGGGGGGGGGGGGGGGGGGGGGGGGGGGGGGGGGGGGGGGGGGGGGGGGGGGGGGGGGGGGGGGGGGGGGGGGGGGGGGGGGGGGGGGGG9=EC=5CFGGGGGGGGGDFGGGGGGD
@M03364:276:000000000-BLYN8:1:1101:8614:3537 1:N:0:1
ACTCCTACGGGAGGCAGCAGTAGGGAATCTTCGGCAATGGACGAAAGTCTGACCGAGCAACGCCGCGTGAGTGAAGAAGGTTTTCGGATCGTAAAACTCTGTTGTTAGAGAAGAACAAGGACGTTAGTAACTGAACGTCCCCTGACGGTATCTAACCAGAAAGCCACGGCTAACTACGTGCCAGCAGCCGCGGTAATACGTAGGTGGCAAGCGTTGTCCGGATTTATTGGGCGTAAAGCGAGCG
+
GGGGGGGGGGGGGGGGGGGGGGGGGGGGGGGFGGGGGGGG?FGGGGGGGGGGFGGGGF@FFGFGGGGGGGGEEEDGFGGGGGFFFCFFECC49FGGGGG<FFGD<FGGCFFGCAFGGAE,EFGE<FGG<?D9EGCEGG@@@D==DGEGGGGCC93@<FGFGCCCCCE7FCFGGC;BFEFECF,,*?C:,4**33*4>C98F9*=CG5ECC8*;B8EEC9*1;E/9?9F?<C59D5=***97CC3
@M03364:276:000000000-BLYN8:1:1101:13277:3678 1:N:0:1
ACTCCTACGGGAGGCAGCAGTAGGGAATCTTCGGCAATGGACGAAAGTCTGACCGAGCAACGCCGCGTGAGTGAAGAAGGTTTTCGGATCGTAAAACTCTGTTGTTAGAGAAGAACAAGGACGTTAGTAACTGAACGTCCCCTGACGGTATCTAACCAGAAAGCCACGGCTAACTACGTGCCAGCAGCCGCGGTAATACGTAGGTGGCAAGCGTTGTCCGGATTTATTGGGCGTAAAGCGAGCG
+
GGGGGGGGGGGGGGGGGGGGGFGGGGGGFFGFGGGGGGGGFEFGGGG@FGGGGEGGGGGGGGGGGGGGG7FGGGFGGGGG<<FGGGGGGEEGGGGGGCGGEFGGGGGGFGGGGGGFGGEGGGGFGGGGGFGGGFGFDCCFEGGGEGGGGEGFGGGGGGGGGGGGGGCEGGGGGGGGCGFGGGF@@FGGGGGGDG5BFFCFCFGGFGDGDGFCG8EEG?FGGG=7CFFGFEGGGGGGGGGGGGDD
@M03364:276:000000000-BLYN8:1:1101:9343:3680 1:N:0:1
ACTCCTACGGGAGGCAGCAGTGGGGAATATTGCACAATGGGCGCAAGCCTGATGCAGCCATGCCGCGTGTGTGAAGAAGGCCTTCGGGTTGTAAAGCACTTTCAGCGAGGAGGAAGGTGGTGAGCTTAATACGTTCATCAATTGACGTTACTCGCAGAAGAAGCACCGGCTAACTCCGTGCCAGCAGCCGCGGTAATACGGAGGGTGCAAGCGTTAATCGGAATTACTGGGCGTAAAGCGCACG
+
GGGGGGGGGGGGGGGGGGGGGGGGGGGGGGGGGGGGGGGGGGGGGGGGGGGGGGGGGGGGGGGGGGGGGGCEGGGGGGGGGGGGGGGGGGGGGGGGGFGGGGFGGGGCFGGGGGGGG8FGGGGGGGGFFGGGGGGGGGGGGGGGGGGGGGGGGGGGGGGGGGGGGFFGGGGGGFC,FEGGGGCCFGGGGGGGDGGGGGGGGCDGGDC>FFGGGGGDGGGGCEEEFGGGGD=FDDGCF7DGDDC<
@M03364:276:000000000-BLYN8:1:1101:23243:3720 1:N:0:1
ACTCCTACGGGAGGCAGCAGTAGGGAATCTTCGGCAATGGACGAAAGTCTGACCGAGCAACGCCGCGTGAGTGAAGAAGGTTTTCGGATCGTAAAACTCTGTTGTTAGAGAAGAACAAGGACGTAAGTAACTGTGCGTCCCCTGACGGTATCTAACCAGAAAGCCACGGCTAACTACGTGCCAGCAGCCGCGGTAATACGTAGGTGGCAAGCGTTGTCCGGATTTATTGGGCGTAAAGCGAGCG
+
GGGGGGGGGGGGGGGGGGGGGGFGGGGGGGGGGGGGGGGGGGGGGGGGGGGGGGGGGGGGGGGGGGGGGGGGGGGGGGGGFGGFGGGGGGGGGGGGGGGGGGGGGGGGGGGGGGGGGGGGGGGGGCFEGGGGFGGDGGCEGGGGGGGGGGGGGGGGGGGGGGGGFGGGGGDGGGGGGGGGGGGGGGFGGGGGGGGGGGGGGGFEG9FGGGGFEGGEGGGGGGDDFFFGCEGFGGGEGFGGGGGC
@M03364:276:000000000-BLYN8:1:1101:7957:3733 1:N:0:1
ACTCCTACGGGAGGCAGCAGTAGGGAATCTTCGGCAATGGACGAAAGTCTGACCGAGCAACGCCGCGTGAGTGAAGAAGGTTTTCGGATCGTAAAACTCTGTTGTTAGAGAAGAACAAGGACGTAAGTAACTGTACGTCCCCTGACGGTATCTAACCAGAAAGCCACGGCTAACTACGTGCCAGCAGCCGCGGTAATACGTAGGTGGCAAGCGTTGTACGGATTTATTGGGCGTAAAGCGAGCG
+
@E@;F,@666@BF:F@;FF@F,CEEFA8CFGGGGFCFGG?GFGGG7C6,66FFGGG@:CFGGEFFEFGEGE<FFF<DFCD:EGGFC=F:@CGFFGFGFFGFGEAB,5F,EFCGGG8EF8<=8=F=F8DFFAFDFFGGGG::D=FFGCEB<@3@9FC,EFF7BGFC:C>CEFGFCDF::>2>*DEFF:FGGDGGGE7BFGGGE>EC95B*9C:*3*8>+<A5;;*39C79+:=DDGGDD73<D)7
@M03364:276:000000000-BLYN8:1:1101:10975:3738 1:N:0:1
ACTCCTACGGGAGGCAGCAGTAGGGAATCTTCGGCAATGGACGAAAGTCTGACCGAGCAACGCCGCGTGAGTGAAGAAGGTTTTCGGATCGTAAAACTCTGTTGTTAGAGAAGAACAAGGACGTTAGTAACTGAACGTCCCCTGACGGTATCTAACCAGAAAGCCACGGCTAACTACGTGCCAGCAGCCGCGGTAATACGTAGGTGGCAAGCGTTGTCCGGATTTATTGGGCGTAAAGCGAGCG
+
GGGGGGGGGGGGGGGGGGGGGGGGGGGGGGGGGGGGGGGGGGGGGGGGGGGGGGGGGGGGGGGGGGGGGGGFGGGGGGGGGGGGGGGGGGGGGGGGGGGGGGGGGGGGGGGGGGGGGGGGGGGGGGGGGGGGGGGGGGGGGGGGGGGGGGGGGGGGGGGGGGGGGGGGGDGGGGG,?EFGGGGGGGGGGGGGGGGGGFGGGGGGGGGGGCFGGGDGGF?EG?CCGGFGGGGGGGGGFGFG<DD7
@M03364:276:000000000-BLYN8:1:1101:20013:3768 1:N:0:1
ACTCCTACGGGAGGCAGCAGTAGGGAATCTTCGGCAATGGGGGCAACCCTGACCGAGCAACGCCGCGTGAGTGAAGAAGGTTTTCGGATCGTAAAACTCTGTTGTTAGAGAAGAACGTTAAGTAGAGTGGAAAGTTACTTAAGTGACGGTATCTAACCAGAAAGGGACGGCTAACTACGTGCCAGCAGCCGCGGTAATACGTAGGTCCCAAGCGTTGTCCGGATTTATTGGGCGTAAAGCGAGC
+
GGGGGGGGGGGGGGGGGGGGGGGGGGGGGGGCGDGGGGGGGGGGGGGGGGGGGGGGGDGGGGDFGGGGGEGGGGGGGGGGGGGGGGGEFGGGGGGGGGGGGGGGGGGGGGGDFFGGGGG@FFDDGDGGFFGGGGGGGGGFFFGGGGGGGGGGF9EFCFFG7FGGGEGGGGGGGGGGGGGGGGGGGGGFGGGGGGGGEGGCFGCCDCCCFGGGFGEE7EF?EECEEEGGDF?FFDGGGGCGG:C7
@M03364:276:000000000-BLYN8:1:1101:19868:3782 1:N:0:1
ACTCCTACGGGAGGCAGCAGTGGGGAATATTGCACAATGGGCGCAAGCCTGATGCAGCCATGCCGCGTGTATGAAGAAGGCCTTCGGGTTGTAAAGTACTTTCAGCGAGGAGGAAGGCATTAAGGTTAATAACCTTAGTGATTGACGTTACTCGCAGAAGAAGCACCGGCTAACTCCGTGCCAGCAGCCGCGGTAATACGGAGGGTGCAAGCGTTAATCGGAATTACTGGGCGTAAAGCGCACG
+
GGGGGGGGGGGGGGGGGGGGGGGGGGGGGGGGGGGGGGGGGGGGGGGGGGGGGGGGGGGGGGGGGGGGGGGGGGGGGGGGGGGGGFGGGGGGGGGGGGGGGGGGGFG>FGGGGGGGGGGGGGGFGGGGGGGGFGGGGGGGGGGGGGGEGGGGFGGGGGGGGGGGGFGGGGGGGGGGGGGGGGGGGGGGGGGGGGGGGGGGGGDDEGGGGCGFGEECGGGGGGEGGGGGGGGFGGGGGGGGGGC7
@M03364:276:000000000-BLYN8:1:1101:5429:3808 1:N:0:1
ACTCCTACGGGAGGCAGCAGTAGGGAATCTTCGGCAATGGACGAAAGTCTGACCGAGCAACGCCGCGGGAGTGAAGAAGGTTTTCGGATCGTAAAACTCTGTTGTTAGAGAAGAACAAGGACGTTAGTAACTGAACGTCCCCTGACGGTATCTAACCAGAAAGCCACGGCTAACTACGTGCCAGCAGCCGCGGTAATACGTAGGTGGCAAGCGTTGTCCGGATTTATTGGGCGTAAAGCGAGCG
+
GGGGCFGGGGGGGGGGGGGGGGGGG8FGGGFGGGGGGGGGFGGGGGFFGFGFGGG7FG@FGGDG7FE+CEGGGGGGGGGGFGFGGGGGGGGFGFGFGGGGGGFGGGGGFGGGGGG@FGGGGGFFGFEGGGGGGGGGGGF<CFA<FGGGGGGGGGGGEGFGGGGGGEGGGGGEFGGGGEG>GFFGCEGGGEGGGGGEGC9CF?FGGG*@F?=CEGGGGFFEG5;CC9CFGGGGGGGGGGGDG<3)
@M03364:276:000000000-BLYN8:1:1101:12036:3809 1:N:0:1
ACTCCTACGGGAGGCAGCAGTGGGGAATATTGCACAATGGGCGCAAGCCTGATGCAGCCATGCCGCGTGTATGAAGAAGGCCTTCGGGTTGTAAAGTACTTTCAGCGAGGAGGAAGGCGTTGTGGTTAATAACCGCAGCGATTGACGTTACTCGCAGAAGAAGCACCGGCTAACTCCGTGCCAGCAGCCGCGGTAATACGGAGGGTGCAAGCGTTAATCGGAATTACTGGGCGTAAAGCGCACG
+
GGGGGGGGGGGGEGGGGGGGGGGGGGGGGGGGGGGGGGGGGGGGGGGGGGGGGGGGGGGGGGDGGGGGGGGGGGEFGGGFFGGGGGGGGGGGGGGGGFGGGGGGGFGGGGGGGGFGGGGGGGGGGGGGGGGGGGGGGGGGDGGGGGGGGGGGGGGGGGFGGGGGGGGGGGGDGFEGGGGGGGCGGGGGGGGGGGGGGGGGG5=CEGEE?FGGG:;EGGGGGGGGGGGGGFGGGGG5FGGDGDG5
@M03364:276:000000000-BLYN8:1:1101:19705:3821 1:N:0:1
ACTCCTACGGGAGGCAGCAGTAGGGAATCTTCGGCAATGGACGAAAGTCTGACCGAGCAACGCCGCGTGAGTGAAGAAGGTTTTCGGATCGTAAAACTCTGTTGTTAGAGAAGAACAAGGACGTTAGTAACTGAACGTCCCCTGACGGTATCTAACCAGAAAGCCACGGCTAACTACGTGCCAGCAGCCGCGGTAATACGTAGGTGGCAAGCGTTGTCCGGATTTATTGGGCGTAAAGCGAGCG
+
GGGGGGGGGGGGGGGGGGGGGGGGGGGGGGGGGGGGEGGGGGGEGGGFGGGGGGGGGGGGGGGGGGGGGGGGGGGFEGGGGGGGGGGGGGGGGGGGGGGGGGGGGGGGCFGGGGGGGGGFGFFFGGGGGGGGGGGGGGGGGGGGGGGGGGGFFGGGGFGGFFGGGGGGGGGDGCFGGGGGGGGGGGGGGGGGGGGGGGGGCGGGGGGFFFFGG*=*AFEGGECEFGGGGGGGGGDGGGGGGGG5
@M03364:276:000000000-BLYN8:1:1101:15360:3846 1:N:0:1
ACTCCTACGGGAGGCAGCAGTAGGGAATCTTCGGCAATGGACGAAAGTCTGACCGAGCAACGCCGCGTGAGTGAAGAAGGTTTTCGGATCGTAAAACTCTGTTGTTAGAGAAGAACAAGGACGTTAGTAACTGAACGTCCCCTGACGGTATCTAACCAGAAAGCCACGGCTAACTACGTGCCAGCAGCCGCGGTAATACGTAGGTGGCAAGCGTTGTCCGGATTTATTGGGCGTAAAGCGAGCG
+
GGGGGGGGGGGGGGGGGGGGGGGGGGGGGGGGGGGGGGGGGGGGGGGGGGGGGGGGGGGGGGGGGGGFGCGGGGGGGGGGGGGGGGGGGGGGGGGGGGGGGGGGGGGGGGGGGGGGGGGFFGGCFFGGGGGGGGGGGGGDGGGGGGGGGCGGFGGGFCGGGGGGEBFGGGGGGGGGGGFGGCEFGGGGGGGGGG>EGGCFFGGGGGFGGFGGGCEGEEFGG5*:CEGGGGGGGDGDGGGC<DD7
@M03364:276:000000000-BLYN8:1:1101:13543:3882 1:N:0:1
ACTCCTACGGGAGGCAGCAGTAGGGAATCTTCCGCAATGGGCGAAAGCCTGACGGAGCAACGCCGCGTGAGTGATGAAGGTCTTCGGATCGTAAAACTCTGTTATTAGGGAAGAACAAATGTGTAAGTAACTGTGCACGTCTTGACGGTACCTAATCAGAAAGCCACGGCTAACTACGTGCCAGCAGCCGCGGTAATACGTAGGTGGCAAGCGTTATCCGGAATTATTGGGCGTAAAGCGCGCG
+
GGGGGGGGGGGGGGGGGGGGGGGGGGGGGGGGGGGGGGGGGGGGGGGGGGGGGGGGGGGGGGGGGGGGGGGGGGGGGGGGGGGGGGGGGGGGGGGGGGGGGGGGGGGGGGGGGGGGGGGGFFEFGGGGGGGGGGGGGGFDGGDFGGGGGGDGGGGGGGGGGGGGGGGGGGGGGGGGGGGGGGGGGGGGGGEGGGGGGCC8?9C79CFGGGGGGGGGGGGGGEEFFGGGGGGGGDCEGGGGCCGG
@M03364:276:000000000-BLYN8:1:1101:7837:3921 1:N:0:1
ACTCCTACGGGAGGCAGCAGTGGGGAATATTGCACAATGGGCGCAAGCCTGATGCAGCCATGCCGCGTGTGTGAAGAAGGCCTTCGGGTTGTAAAGCACTTTCAGCGAGGAGGACGGTGGTGAGCTTAATACGTTCATCAATTGACGTTACTCGCAGAAGAAGCACCGGCTAACTCCGTGCCAGCAGCCGCGGTAATACGGAGGGTGCAAGCGTTAATCGGAATTACTGGGCGTAAAGCGCACG
+
GEECFFEGGFCF7FCBEEGGDGGGG@FGGGFDGFGGGGGG,<@7FF+C,EECF<FFD8@ECFFF:CGGGBFF@FFEEFGGG8FFEDCBFGDFDFGGG8=A=<5AEEGGGE=CCF+FGEF>F<FGFGDFFCFD<A<3<DB9DGGCD9CF<,><FCEGG@FGGF7>FFGGG:>:,>26>>CFGG;CFFCFCEGGECECF9+BEEGE7BC*0+:/;:EAC+<FGGECF79+<CCFGDCCFGGDDGGD
@M03364:276:000000000-BLYN8:1:1101:16706:3921 1:N:0:1
ACTCCTACGGGAGGCAGCAGTGAGGAATATTGGTCAATGGACGAGAGTCTGAACCAGCCAAGTAGCGTGAAGGATGACTGCCCTATGGGTTGTAAACTTCTTTTATATGGGAATAAAGAGCAGTATGTATACTGTTTTGTATGTACCATACGAATAAGGATCGGCTAACTCCGTGCCAGCAGCCGCGGTAATACGGAGGATCCGAGCGTTATCCGGATTTATTGGGTTTAAAGGGAGCGTAGGC
+
GGGGGGGGGGGGGGGGGGGGGGGGGGGGGGGGGGGGGGGGGGGGGGGGGGGGGGGGGGGGGGGGFGGGGGGGGGGGGGGGGGGGFGGGGGGGGGGGGGFGGGGGGGGGGGGGGGFEGGGGDFGGGGGGGGGGGGGGGG8FGGGGGGGGGGGGGFGGGGGGGGGGGGGFGGGGGGGGGGGGGGGGGGGGGGGGGGGGGGGGGGCFGGGGGGE=EGGG=*AEGGGGGGCE=FF@F;EFGGG3CCG*
@M03364:276:000000000-BLYN8:1:1101:26069:3953 1:N:0:1
ACTCCTACGGGAGGCAGCAGTGGGGAATATTGCACAATGGGCGCAAGCCTGATGCAGCCATGCCGCGTGTGTGAAGAAGGCCTTCGGGTTGTAAAGCACTTTCAGCTAGGAGGAAGGTGGTGAACTTAATACGTTCATCAATTGACGCTACTCGCAGAAGAAGCACCGGCTAACTCCGTGCCAGCAGCCGCGGTAATACGGAGGGTGCAAGCGTTAATCGGAATTACTGGGCGTAAAGCGCACG
+
FFFGFGGGEEEFDCGC7FGGCGGDGEFDGGGGGGGGGG<EG,@@C@FDGFCGF<EFDGFFGGG<FCFCFGDFCF?CEF@FGGFGFCEC=?4FFGEC<FGDAEFGDB9EBGGFGDCGEBF7FF<<F9,,CFGDGFFFGGGEGCFEGG7+++@<>CCEC@:7<F<CFFGCCF7FGGGC@CD*>DC@*BCCCE88*4:BCCC>8BCEGCEC+>CFCCEC=:FCE=CCFGGGGC*A<CEC*CCC)CD)
@M03364:276:000000000-BLYN8:1:1101:9080:3966 1:N:0:1
ACTCCTACGGGAGGCAGCAGTAGGGAATCTTCGGCAATGGACGAAAGTCTGACCGAGCAACGCCGCGTGAGTGAAGAAGGTTTTCGGATCGTAAAACTCTGTTGTTAGAGAAGAACAAGGACGTTAGTAACTGAACGTCCCCTGACGGTATCTAACCAGAAAGCCACGGCTAACTACGTGCCAGCAGCCGCGGTAATACGTAGGTGGCAAGCGTTGTCCGGATTTATTGGGCGTAAAGCGAGCG
+
GGGGGGGGGGGGGGGGGGFGGGGGGGGGGGGGGGGGGGGGGGGGGGGGGGGGGGGGGGGGGGGGGGGGGGGGGGGGGGGGGGGGGGGGGGGGGGGGGGGGGGGGGGGGGGGGGGGGGGGGGGGGGGGGGGGGGGGGGGGGGFGGGGGGGGGGFGGGGGGGFGGGFGGGGGGGGGGGG@FGGGGGFFGGGGGGGGGGGGEGGGGGGGGFGGGGGGGGGFCEGEEEGGGGGG=5<CGGGGGGCDD7
@M03364:276:000000000-BLYN8:1:1101:13993:4004 1:N:0:1
ACTCCTACGGGAGGCAGCAGTAGGGAATCTTCGGCAATGGACGAAAGTCTGACCGAGCAACGCCGCGTGAGTGAAGAAGGTTTTCGGATCGTAAAACTCTGTTGTTAGAGAAGAACAAGGACGTTAGTAACTGAACGTCCCCTGACGGTATCTAACCAGAAAGCCACGGCTAACTACGTGCCAGCAGCCGCGGTAATACGTAGGTGGCAAGCGTTGTCCGGATTTATTGGGCGTAAAGCGAGCG
+
GGGGGGGGGGGGGGGGGGGGGGGGGGGGGGGGGGGGGGGGGGGGGGDGGGGGGGGGGGGGGGGGGGGCGGGFFGGGGGGGGGGGGGFGGGGGGGGGGGGGGGGGGGGGGGGEGGGGGGGGGGGCFGGGGGGGGGGGGGGGEGGGGGGGGGGGGDFGGGCGFGGGGGGGGGFCGGGGGGGGGGGGGGGGGGGGGGEEDFCFFBEGGGGGGGGGGGGGGFGGGCE*<CCGGGGGGGGGGGGGGC<7
@M03364:276:000000000-BLYN8:1:1101:9248:4018 1:N:0:1
ACTCCTACGGGAGGCAGCAGTGGGGAATATTGCACAATGGGCGCAAGCCTGATGCAGCCATGCCGCGTGTGTGAAGAAGGCCTTCGGGTTGTAAAGCACTTTCAGCGAGGAGGAAGGTGGTGAACTTAATACGTTCATCAATTGACGTTACTCGCAGAAGAAGCACCGGCTAACTCCGTGCCAGCAGCCGCGGTAATACGGAGGGTGCAAGCGTTAATCGGAATTACTGGGCGTAAAGCGCACG
+
GGGGGGGGGGGGGGGGGGGGGGGGGGGGGGGGGGGGGGGGGGGGGGGGGGGGGGGGGGGGGGGDGGGGGGGGGGGGGGFGGGGGGGGGFGGGGGGGFGGCGGGGGGGGGGGGGGGGGGGGGGGGGGGGGGGGGGGGGGGGGDGFGGGGGGGGGGGGGGGGFGGGGGFGGGGGGGGGGGGGGGGGGFFFGGGGGGGGGGDGEEGG=EEGG7@FEGGGGGGGGGGGGGGGGGFGGGE5<CFGGGG)
@M03364:276:000000000-BLYN8:1:1101:17829:4032 1:N:0:1
ACTCCTACGGGAGGCAGCAGTAGGGAATCTTCGGCAATGGACGAAAGTCTGACCGAGCAACGCCGCGTGAGTGAAGAAGGTTTTCGGATCGTAAAACTCTGTTGTTAGAGAAGAACAAGGATGAGAGTAGAACGTTCATCCCTTGACGGTATCTAACCAGAAAGCCACGGCTAACTACGTGCCAGCAGCCGCGGTAATACGTAGGTGGCAAGCGTTGTCCGGAGTTATTGGGCGTAAAGCGAGC
+
GGGGGDFGGGGGGGGGGGGGGCFGGGGGGGGFDCFGGGFGGGGGGGGGGGGGCFGGGGGGGGGGGGG@=?FEGGGGGGGGGGEGGGGEGGGGGGE<FGGGGGGGGGGGGGGGGGGGGGGGDGGCGADGGGGGFEFDFGGFFGGDFCFEEF<FGGCCGEFF7:>CF:F:FEGGGGGF,2CFCGG@FCFF>5:C*:EC>F9EGGGGGGGGGGGGGG8**::FEEE*;8<CFFGFGGE7C*:>DDD5
@M03364:276:000000000-BLYN8:1:1101:16441:4040 1:N:0:1
ACTCCTACGGGAGGCAGCAGTGGGGAATATTGCACAATGGGCGCAAGCCTGATGCAGCCATGCCGCGTGTATGAAGAAGGCCTTCGGGTTGTAAAGTACTTTCAGCGGGGAGGAAGGTGATGAACTTAATACGTTCATCAATTGACGTTACCCGCAGAAGAAGCACCGGCTAACTCCGTGCCAGCAGCCGCGGTAATACGGAGGGTGCAAGCGTTAATCGGAATTACTGGGCGTAAAGCGCACG
+
GGGGGGGGGGGGGGGGGGGGGGGGGGGGGGGGGGGGGGGGGGGGEGGGGGGGGGGGGGFGGGGGGGGGGGGGGGGGGGGGGGGGGGGGGGGGGGGGGGGGGGGGGGGGGGGGGGGGGGGGGGGGGGGGGGGGGGGGGGGGGGFGGGGGGGGGGGGGGDFGGGGGGGGGGGEGGGGGGGGGDGGFCGGGGGGGGGDGGCFGGBEGGGE>FFCFGGEGGFGGEG8EGGGGF?FFDDGC3>DDDDD<
@M03364:276:000000000-BLYN8:1:1101:16585:4041 1:N:0:1
ACTCCTACGGGAGGCAGCAGTAGGGAATCTTCGGCAATGGGGGCAACCCTGACCGAGCAACGCCGCGTGAGTGAAGAAGGTTTTCGGATCGTAAAACTCTGTTGTTAGAGAAGAACGTTAAGTAGAGTGGAAAGTTACTTAAGTGACGGTATCTAACCAGAAAGGGACGGCTAACTACGTGCCAGCAGCCGCGGTAATACGTAGGTCCCAAGCGTTGTCCGGATTTATTGGGCGTAAAGCGAGC
+
GGGGGGGGGGGGGGGGGGGGGGGGGGGGGGGGGGGGGGGGGGGGGGGGGGGGGGGGGGGGGGGGGGGGGGGGGGGGGGGGGGGGGGGGGGGGGGGGGGGGGGGGGGGGGGGGGGGGGGGGGG9BCFGGGGGGFGGFGFFGGGGFGGGGGGGGFGFGGGGGGGGGGGGGGCGGGGFGGGGFFFGGGGFGGCEEG>BC5CCFCFFGGGGGGFGGGG;CGGGGGGECEFFGGGGFCD:CGGGGDDD9
@M03364:276:000000000-BLYN8:1:1101:18507:4051 1:N:0:1
ACTCCTACGGGAGGCAGCAGTAGGGAATCTTCGGCAATGGACGAAAGTCTGACCGAGCAACGCCGCGTGAGTGAAGAAGGTTTTCGGATCGTAAAACTCTGTTGTTAGAGAAGAACAAGGACGTAAGTAACTGTGCGTCCCCTGACGGTATCTAACCAGAAAGCCACGGCTAACTACGTGCCAGCAGCCGCGGTAATACGTAGGTGGCAAGCGTTGTCCGGATTTATTGGGCGTAAAGCGAGCG
+
GGGGGGGGGGGGGGGGGGGGGGGGGGGGGGGGGGGGGGGGGGGGGDFGGGGGGGGGGGGGGGGGGGGEGGFGGGGGGGGGGGGGGGGDFEGGGGGGGGGGGGGGGFFGFGGGGGGGGGGGGGGGGFGGGGGGGGGGGGGEGGGGGGGGGFGGGGFGGGGFGGGFGGGGGGGGGGG@FGGGGFFF@GFGGGGEGGGCGGGG9?BEGGGC6@EGGGGGCC9EG**AFCFGGCGGGGGEFFGGDGGD
@M03364:276:000000000-BLYN8:1:1101:8504:4066 1:N:0:1
ACTCCTACGGGAGGCAGCAGTGGGGAATATTGGACAATGGGCGAAAGCCTGATCCAGCCATGCCGCGTGTGTGAAGAAGGTCTTCGGATTGTAAAGCACTTTAAGTTGGGAGGAAGGGCAGTAAGTTAATACCTTGCTGTTTTGACGTTACCAACAGAATAAGCACCGGCTAACTTCGTGCCAGCAGCCGCGGTAATACGAAGGGTGCAAGCGTTAATCGGAATTACTGGGCGTAAAGCGCGCG
+
GGGGGGGGGGGGGGGGGGGGGGGGGDGGGGGGGGGGGGGGGGGGGGGGGGGGFGGGGGGGGGGGGGGGGGGGGGGGGFGGGGGGGGGFGGFGAFFFD@FGGFGGGGFFGGGCGGGGGGCFGGGGGGGGGGGGFGGGGGCFGG@EEFGGGGDFFGGGGFGGGGGGGGGGGGGGFGGGGGGGGGFGGGGGGCEGG**=FG?FCFEEGFGGGGG5EEGGGGG*CGDFFGGGG?=*9C5*>CGGC3CD
@M03364:276:000000000-BLYN8:1:1101:9762:4073 1:N:0:1
ACTCCTACGGGAGGCAGCAGTGGGGAATATTGCACAATGGGCGCAAGCCTGATGCAGCCATGCCGCGTGTGTGAAGAAGGCCTTCGGGTTGTAAAGCACTTTCAGCGAGGAGGAAGGTGGTGAACTTAATACGTTCATCAATTGACGTTACTCGCAGAAGAAGCACCGGCTAACTCCGTGCCACCAGCCGCGGTAATACGGAGGGTGCAAGCGTTAATCGGAATTACTGGGCGTAAAGCGCGCG
+
FFCGGGDGGGDFGEGGFD<EGGGCGD7@,CEFF9F6,,CEGGGGGCFFGGFF@FFFGD@6CFCEF7F@CFGG@CFGEFGGG8=ECGGGGGGGDE9@FGBF?,EDFAEEFFCFG:FDD=,BFG,,5CBEADBFFGB=D?DFEDDDFGGCFECFGGGEGGFG,@CCCFGCC:C*,5BFGDGDF>@,>DEFGGDG5E8:>;ECB*=ECECE8;CCEEE:5<FG5**/3<FGFFF*19C55CC5<<DD
@M03364:276:000000000-BLYN8:1:1101:10047:4097 1:N:0:1
ACTCCTACGGGAGGCAGCAGTAGGGAATCTTCGGCAATGGACGAAAGTCTGACCGAGCAACGCCGCGTGAGTGAAGAAGGTTTTCGGATCGTAAAACTCTGTTGTTAGAGAAGAACAAGGACGTTAGTAACTGAACGTCCCCTGACGGTATCTAACCAGAAAGCCACGGCTAACTACGTGCCAGCAGCCGCGGTAATACGTAGGTGGCAAGCGTTGTCCGGATTTATTGGGCGTAAAGCGAGCG
+
GGGGGGGGGGGGGGGGGGGGGGGGGGGGGGGGGGGGGGGGGGGGGGGGGGGGGGGGGGGGGGGGGGGGGGGGGGGGGGGGGGGGGGGGGGGGGGGGGGGGGGGGGGGGGGGGGGGGGGGGGGGGGGGGGGGGGGGGGGGCGGGGFGGGGGGGGGGGGGGGGGGGGGGGGGG>GGGFGGGGGGGGGGGGGGGGGGEGGGFFGGGGGGGG9CGGGGGGEFCEGCE*AFGGGGGGDGGGGGGGGGGD
@M03364:276:000000000-BLYN8:1:1101:18312:4098 1:N:0:1
ACTCCTACGGGAGGCAGCAGTAGGGAATCTTCGGCAATGGACGAAAGTCTGACCGAGCAACGCCGCGTGAGTGAAGAAGGTTTTCGGATCGTAAAACTCTGTTGTTAGAGAAGAACAAGGACGTAAGTAACTGTACGTCCCCTGACGGTATCTAACCAGAAAGCCACGGCTAACTACGTGCCAGCAGCCGCGGTAATACGTAGGTGGCAAGCGTTGTCCGGATTTATTGGGCGTAAAGCGAGCG
+
GGC<FGEGGGGFGGGEGGFFGGGGGGGGGFDFGGGGGGGGGGGD@FCEEGGFGGGC@CCFGDEGGEGGG@F<FFCFEEGGGAFGGGGGGDGGG?EFGGGGGGADFGGGC<F8,BAFGGFFCFEEDG<DA<DDFFGGGGGGGGGDFGG7CDECCCGGGGAF:FFGGGGDEGGGFGGFGDF7B7;DFE8:FGG5CEEEFFGGGGF@<>BCCGFGGGG5:?CGG8;EFFFG+9E*9C*CCGGD3D3/
@M03364:276:000000000-BLYN8:1:1101:6106:4102 1:N:0:1
ACTCCTACGGGAGGCAGCAGTGGGGAATATTGGACAATGGGCGAAAGCCTGATCCAGCCATGCCGCGTGTGTGAAGAAGGTCTTCGGATTGTAAAGCACTTTAAGTTGGGAGGAAGGGCAGTAAGTTAATACCTTGCTGTTTTGACGTTACCAACAGAATAAGCACCGGCTAACTTCGTGCCAGCAGCCGCGGTAATACGAAGGGTGCAAGCGTTAATCGGAATTACTGGGCGTAAAGCGCGCG
+
GGGGGGGGGGGGGGGGGGGGGGGGGGGGGGGGGGGGGGGGGGGGGGGGGGGGGGGGGGGGGGGGGGGGGGGGGGGGGGGGGGGGGGGGGGGGGGGGGGGGGGGGGGGGGGGGGGGGGGGDGGGGGGGGGFGGGGGG8FGGGGGGGGGGGGGGGGGGGGGGGGGFGGGGGGGGGGGGGGGGGFGGGGGGGGGGGGDEGGGGGGGGGGGGGGGGGGGGGGGGGGGGGGGGGGGFGGDEGFFDGGGG
@M03364:276:000000000-BLYN8:1:1101:20903:4109 1:N:0:1
ACTCCTACGGGAGGCAGCAGTAGGGAATCTTCGGCAATGGACGAAAGTCTGACCGAGCAACGCCGCGTGAGTGAAGAAGGTTTTCGGATCGTAAAACTCTGTTGTTAGAGAAGAACAAGGACGTTAGTAACTGAACGTCCCCTGACGGTATCTAACCAGAAAGCCACGGCTAACTACGTGCCAGCAGCCGCGGTAATACGTAGGTGGCAAGCGTTGTCCGGATTTATTGGGCGTAAAGCGAGCG
+
FGGGGGGGGGGGGGGEGGGGGGGGGGGGGGGGFDCCEGGGGGGGFCGFGGGGC8FEEGDGGGGCFGGCFGGFGGGGFGGGFGGFGEGEFGGGFGGFGFFGGGGGFFDF?FGGGGGGGFGGFGGCDGGGGGGGGGFGGGGG8FFGGGGGGG7@FC9>,DFGGGGCFFFGGGGEEGGGGGGGGFFFGGGGGGGGGGGEFGGGFDCEFGGGGGFFEGGGGGGGGGG5FGGGG6CGDDCECFGGDGGC
@M03364:276:000000000-BLYN8:1:1101:7070:4113 1:N:0:1
ACTCCTACGGGAGGCAGCAGTAGGGAATCTTCGGCAATGGACGAAAGTCTGACCGAGCAACGCCGCGTGAGTGAAGAAGGTTTTCGGATCGTAAAACTCTGTTGTTAGAGAAGAACAAGGACGTTAGTAACTGAACGTCCCCTGACGGTATCTAACCAGAAAGCCACGGCTAACTACGTGCCAGCATCCGCGGTAATACGTAGGTGGCAAGCGTTGTCCGGATTTATTGGGCGTAAAGCGAGCG
+
GGGGGGGGGGGGGGGGGGGGGFGGGGGGFGGGGGGGGGGGFGGGGGGGGFCCFFFCGDEFGGG>CFGGGGGAFGFGGGGGGGGGGGGG>FFGGGGGGGGFFGGGGGDFGFGDEGGGGGG8FG>FFEGFGGAFFGGGGGGFGGDFGGGGGGGGGGGGECEGF7DFFGGGDDFG:FCFGEGFFGG7CC,?B5*:*:8EFFGFFGGGGGGGGF**=88:2<+:C:**<<CGGGDFC):=7CF<CG35
@M03364:276:000000000-BLYN8:1:1101:13960:4127 1:N:0:1
ACTCCTACGGGAGGCAGCAGTAGGGAATCTTCGGCAATGGACGAAAGTCTGACCGAGCAACGCCGCGTGAGTGAAGAAGGTTTTCGGATCGTAAAACTCTGTTGTTAGAGAAGAACAAGGACGTTAGTAACTGAACGTCCCCTGACGGTATCTAACCAGAAAGCCACGGCTAACTACGTGCCAGCAGCCGCGGTAATACGTAGGTGGCAAGCGTTGTCCGGATTTATTGGGCGTAAAGCGAGCG
+
GGGGGGGGGGGGGGGGGGGGGGGGGGGGGGGGGGGGGGGGGGGGGGGGGGGGGGGGGGGGGGGGGGGGGDGGGGGGGGGGGGGGGGGGGGGGGGGGGGGGGGGGGGGGGGGGGGGGGGGGGGGGGGGGGGGGGGGGGGGGGGGGGGGGGGGGGGGGGGGGGGGGGGGGGGGGGGGGGGGGGGGGGGGGGGGGGGGGGGGGFGGGGGGGGGGGGGGGGGGGE8;7FFGGGGGGGGGGGGGGGGGD
@M03364:276:000000000-BLYN8:1:1101:18653:4147 1:N:0:1
ACTCCTACGGGAGGCAGCAGTAGGGAATCTTCGGCAATGGACGAAAGTCTGACCGAGCAACGCCGCGTGAGTGAAGAAGGTTTTCGGATCGTAAAACTCTGTTGTTAGAGAAGAACAAGGACGTAAGTAACTGTACGTCCCCTGACGGTATCTAACCAGAAAGCCACGGCTAACTACGTGCCAGCAGCCGCGGTAATACGTAGGTGGCAAGCGTTGTCCGGATTTATTGGGCGTAAAGCGAGCG
+
GGGGGGGGGGGGGGGGGGGGGGGGGGGGGGGGGDGGGGGGGGGGGGGGGGGGGGGGGGGGGGGGGGGGGGFGGGFGGGGGGGGGGGGGGGGGGGGGGGGGGGGGGGGGGGGGGGGGGGGGGGGGGGGGFGGGGGGGGGGCFGGGGGGGGGGDGGGFGGGGGGGGGGGGGGGGGGGGGGGGGGGGGCGGGGGEGGGDGGGGGGGGGGGFGGGGGGGGGGGGG58CGGGGGGGGD7CEFFFDGG3/
@M03364:276:000000000-BLYN8:1:1101:16888:4152 1:N:0:1
ACTCCTACGGGAGGCAGCAGTAGGGAATCTTCGGCAATGGACGAAAGTCTGACCGAGCAACGCCGCGTGAGTGAAGAAGGTTTTCGGATCGTAAAACTCTGTTGTTAGAGAAGAACAAGGACGTTAGTAACTGAACGTCCCCTGACGGTATCTAACCAGAAAGCCACGGCTAACTACGTGCCAGCAGCCGCGGTAATACGTAGGTGGCAAGCGTTGTCCGGATTTATTGGGCGTAAAGCGAGCG
+
GGGGGGGGGGGGGGGGGGGGGGGGGGGGGGGGGGGGGGGGGGGGGGGGGGGGGGGGGGGGGGGGGGGGGCEGGGGGGGGGGGGGGGGGGGGGGGGGGGGGGGGGGGGGGGGGGFGGGGGGGGGGGGGGGGGGGFGGGGGGGGGGFGGGGGGGGGGGGGGGGGGGGGGGGGGGGGGGGGGGGGFGGGGGGGGGGGEEGGFEFFFGGGGGGGGGDEGGGF7:EEG=6@FGG6FGGGGGGGGGGGCC
@M03364:276:000000000-BLYN8:1:1101:12671:4155 1:N:0:1
ACTCCTACGGGAGGCAGCAGTGGGGAATATTGCACAATGGGCGCAAGCCTGATGCAGCCATGCCGCGTGTATGAAGAAGGCCTTCGGGTTGTAAAGTACTTTCAGCGGGGAGGAAGGTGATGAACTTAATACGTTCATCAATTGACGTTACCCGCAGAAGAAGCACCGGCTAACTCCGTGCCAGCAGCCGCGGTAATACGGAGGGTGCAAGCGTTAATCGGAATTACTGGGCGTAAAGCGCACG
+
GGGGGGGGGGGGGGGGGGGGGGGGGGGGGGGGGGGGGGGGGGGGGGGGGGGGGGGGGGGGGGGGGGGGGGGGGGGGGGGGGGGGGGGGFGGGGGGGGGGGGGGGGGGGGGGGGGGGGGGGGGGGGGGGGGGGGGGGGGGGGGGGGGGGGGGGGGGGGGGGGGGGGGGGGGGGGGGGGGGDGGGGGGGGGGGGGGGGGCGGGGGGGGGGGGGGGGGGGGGGGGGGGGGGFFFGGGGGGGGGGGGD
@M03364:276:000000000-BLYN8:1:1101:8988:4156 1:N:0:1
ACTCCTACGGGAGGCAGCAGTGGGGAATATTGCACAATGGGCGCAAGCCTGATGCAGCCATGCCGCGTGTATGAAGAAGGCCTTCGGGTTGTAAAGTACTTTCAGCGGGGAGGAAGGTGAGTGGTTTAATACGCCATTCAATTCACGTTACCCGCAGAAGAAGCACCGGCTAACTCCGTGCCAGCAGCCGCGGTAATACGGAGGGTGCAAGCGTTAATCGGAATTACTGGGCGTAAAGCGCACG
+
GGGGGGGGGGGGGGGGGGGFGGGGGGGGGGGGGGGGGGGGGGGGGGGGGGGGGGGGGFGGGGFGGGGGGGGGGGGGGGGGGGGGGGGGGGGGFFGGDFGGGGGGGGGGEGFGGGGGGGGFGFGGGGGGGGGEFC:FCGDFGGGGGFDGGGGGGGGGGCA<FFFFCFFGGCGDFCFGGGGGGGGGGGGGGGG8>CGGGGGGG5CEECEEGFCGGEGGGGGGGGGGGGGGGGGGDDDGG>FGDGG<
@M03364:276:000000000-BLYN8:1:1101:6829:4158 1:N:0:1
ACTCCTACGGGAGGCAGCAGTAGGGAATCTTCGGCAATGGACGAAAGTCTGACCGAGCAACGCCGCGTGAGTGAAGAAGGTTTTCGGATCGTAAAACTCTGTTGTTAGAGAAGAACGGTAAGTAGAGTGGAAAGTTACTTAAGTGACGGTATCTAACCAGAAAGGGACGGCTAACTACGTGCCAGCAGCCGCGGTAATACGTAGGTCCCAAGCGTGGTCCGGAGTTATTGGGCGTAAAGCGAGC
+
FF9FGEFFGGGGGGE7CCFGGGFC@EFG?<FF,C++C8FFGGCG@FCCCEFFCE@@CCFGGGEFCFGGC7:,CECFFCEGF9FDE:F>FFDEFGC,,,AEEDEGFGFDFEAFCEAFE+B=3:58BFD5CF9=9,:B@B,@D<FFG9<FC=FFGGG<>7@FGG@C7C:CD***>,>D<8*FFGFFCFCGF2BCEEG88C?F5+?C*+?F8@8@=CC*2/07=*8*2*<EE++5CD7CCGGGGG75
@M03364:276:000000000-BLYN8:1:1101:21874:4170 1:N:0:1
ACTCCTACGGGAGGCAGCAGTAGGGAATCTTCGGCAATGGACGAAAGTCTGACCGAGCAACGCCGCGTGAGTGAAGAAGGTTTTCGGATCGTAAAACTCTGTTGTTAGAGAAGAACAAGGACGTTAGTAACTGAACGTCCCCTGACGGTATCTAACCAGAAAGCCACGGCTAACTACGTGCCAGCAGCCGCGGTAATACGTAGGTGGCAAGCGTTGTCCGGATTTATTGGGCGTAAAGCGAGCG
+
GGGGGGGGGGGGGGGGGGFGGGGGGGGGGGGGGGGGGGGGGGGGGGGGGGGGGGGGGGGGGGGGGGCFFCGGGFGGGGGGGFGGGGGGGGGGGGGGFGGGGGGGGGGGGGGGGGGGGEAFGGGGGGGGGGGGGGGGGGGGGGGGGGGGGGGGGGGFGGGGGGGGGGFGGGGGFGGGGGGDGGFGGGGGGGGGGGGGGGGGGGGGGGGGGGGGGGGGGFFGGEGGGGGGFGGGGGGGGGGGGGGG
@M03364:276:000000000-BLYN8:1:1101:13242:4203 1:N:0:1
ACTCCTACGGGAGGCAGCAGTAGGGAATCTTCGGCAATGGACGAAAGTCTGACCGAGCAACGCCGCGTGAGTGAAGAAGGTTTTCGGATCGTAAAACTCTGTTGTTAGAGAAGAACAAGGACGTAAGTAACTGTACGTCCCCTGACGGTATCTAACCAGAAAGCCACGGCTAACTACGTGCCAGCAGCCGCGGTAATACGTAGGTGGCAAGCGTTGTCCGGATTTATTGGGCGTAAAGCGAGCG
+
GGGGGGGGGGGGGGGGGGGGGGGGGGGGGGGGGGGGGGGGFGGGGGGCGGGGGGGGGGGGGGGGGGGCFEGGGGGGGGGGGGGGGGGGGGGGGGGGGGGGGGGGGGGGGGFGGGGGFGGGGGGGGGGGGGGGGGCFGGGGGGGGGGGGGGGGGGGGGG77FFGGGGGGGGGGGGGG?>FFFGGGGGGGGGGEGGGGGGFCFGGGGGFGGGGGGGGGGCGGGG5CGCGFGGGGGDGGGGGGCGD)
@M03364:276:000000000-BLYN8:1:1101:5891:4226 1:N:0:1
ACTCCTACGGGAGGCAGCAGTAGGGAATCTTCGGCAATGGACGAAAGTCTGACCGAGCAACGCCGCGTGAGTGAAGAAGGTTTTCGGATCGTAAAACTCTGTTGTTAGAGAAGAACAAGGACGTTAGTAACTGAACGTCCCCTGACGGTATCTAACCAGAAAGCCACGGCTAACTACGTGCCAGCAGCCGCGGTAATACGTAGGTGGCAAGCGTTGTCCGGATTTATTGGGCGTAAAGCGAGCG
+
FD<FGGCFGGGGGGGE;CEGGGF9FFFGFDEFGGGGGGG@DFGEEGEEACAA@9CFGDGGGD7CCFE6@7CEF?EE9=AC=5CDFGGGG>FEGCFGAFGGFDCA?,EF<EFDC<FFGEFDGCE+B=FFGECFGDD8BCE:C8FCF<F@C@+8@<CCCC:>FGF,@FGGG7FGGC@9:8>,D8DFG8,=B:CC5BB8;<9CE?8C+>E820ACE8CE=C+:=C8/9C+3?E=FCC5*/::7CDD)
@M03364:276:000000000-BLYN8:1:1101:15737:4233 1:N:0:1
ACTCCTACGGGAGGCAGCAGTGGGGAATATTGCACAATGGGCGCAAGCCTGATGCAGCCATGCCGCTTGTATGAAGAAGGCCTTCGGGTTGTAAAGTACTTTCAGCGAGGAGGAAGGCATTAAGGTTAATAACCTTAGTGATTGACGTTACTCGCAGAAGAAGCACCGGCTAACTCCGTGCCAGCAGCCGCGGTAATACGGAGGGTGCAAGCGTTAATCGGAATTACTGGGCGTAAAGCGCACG
+
GFE@FF9@@@BBFGEEGGDDFGG<DFFGFGGGGCFAFFGC,CC@FFCDEFGFGG9CFFFGFFGFGG+@C<CFG<,CFGGG@<F,CFGGGE:C,CDFF9ECFFCCFFG+=:+BCBAF7<FEEA<FGGGGGFGGC,<AFGGGAC<DDFGGFECFGGGDE=:8AFFFGCGG@+5@:,EEBBFFG*EC@,>:DGGGGEG7?CGG>EED8*8;+<C*3;/*/A:F=8CC+<E7<FGGC5=C77CD:)))
@M03364:276:000000000-BLYN8:1:1101:22651:4257 1:N:0:1
ACTCCTACGGGAGGCAGCAGTGGGGAATATTGCACAATGGGCGCAAGCCTGATGCAGCCATGCCGCGTGTATGAAGAAGGCCTTCGGGTTGTAAAGTACTTTCAGCGGGGAGGAAGGTGATGAACTTAATACGTTCATCAATTGACGTTACCCGCAGAAGAAACACCGGCTAACTCCGTGCCAGCAGCCGCGGTAATACGGAGGGTGCAAGCGTTAATCGGAATTACTGGGCGTAAAGCGCACG
+
GGGGGGGGGGGGCFFGGGGGGGGGGGGGGGGGGGGFFGGGGGGDGGGFGGGGGGGGGGGGGGGGGDGCGEGGGGGGGGGGGGGGGGGGGGGGFGGGGGGCEGGGFGGGGGGDFFDFGGGGGGCCFGGGGFFCDCFG<DFFGGGGGGGEFCFGDGEGG>FGFE,>FEGGGGGGGCCCGGGFGGEGGGGGGGGGGEGEGGGGGGGDEGGDFFGGDE5CGGGGEC5AFFFGGF*7DGCECGGGDDGC
@M03364:276:000000000-BLYN8:1:1101:8987:4279 1:N:0:1
ACTCCTACGGGAGGCAGCAGTAGGGAATCTTCGGCAATGGACGAAAGTCTGACCGAGCAACGCCGCGTGAGTGAAGAAGGTTTTCGGATCGTAAAACTCTGTTGTTAGAGAAGAACAAGGACGTTAGTAACTGAACGTCCCCTGACGGTATCTAACCAGAAAGCCACGGCTAACTACGTGCCAGCAGCCGCGGTAATACGTAGGTGGCAAGCGTTGTCCGGATGTATTGGGCGTAAAGCGAGCG
+
GGGGGGGFGGGDGGGGDGDFGGGGGGGGGGDGGGGGGGGGFGGDGGFGGGGGGGGGGGGCGEFGGGGBEFEGGGGGFGGGGGGGFGGGGG@FGFGFGGGGFGAFGGGGGGFGGGCFFFFGGGEF7>FFGCGF<FGGGGGECCDDF8CCGGGGGGGG7<CFGEC<CCFGDGDGCFE@A>FGGGGGGGGGDGGEGGGDGF+3BEC@FFG6:C*AC8CEECFGG5?*<:CCE+;ECGEGCDGDGGG:
@M03364:276:000000000-BLYN8:1:1101:23018:4283 1:N:0:1
ACTCCTACGGGAGGCAGCAGTAGGGAATCTTCGGCAATGGACGAAAGTCTGACGGAGCAACGCCGCGTGGGTGAAGAAGGTTTTCGGATCGTAAAACTCTGTTGTTAGAGAAGAACAAGGACGTTAGTAACTGAACGTCGCCTGACGGTATCTAACCAGAAAGCCACGGCTAACTACGGGCCAGCAGCCTCTGTAATACGAATGTGGGAAGCGTTGTCCGGATTGATTGGGCGTAATGGGAGCG
+
FEFGGGGGGEFGGGGEGDGGFCFGFGDG9EFF@;BCBFGGFCGGEG:EEGFGG,CCFG7F,CECGDFFGCG:CD<C<FFFE9C@FEGDFG7FGGGFACEGGG9FEF9,CAFFFG?<E?E,B<FB<FCAFGGGF=9=CD+++@><8,@<C@<<=,@=CEGGGGFCFF:F77:CDDCCFG@*<7CE74,,***++5+25C?**3*<?C5**>85E*;?E99C5***2+20+*;CCD*2*:*2*7)9
@M03364:276:000000000-BLYN8:1:1101:20915:4323 1:N:0:1
ACTCCTACGGGAGGCAGCAGTGGGGAATATTGCACAATGGGCGCAAGCCTGATGCAGCCATGCCGCGTGTATGAAGAAGGCCTTCGGGTTGTAAAGTACTTTCAGCGAGGAGGAAGGCATTAAGGTTAATAACCTTAGTGATTGACGTTACTCGCAGAAGAAGCACCGGCTAACTCCGTGCCAGCAGCCGCGGTAATACGGAGGGTGCAAGCGTTAATCGGAATTACTGGGCGTAAAGCGCACG
+
GGGGGGGGGGGGGGGGGGGGGGGGGGGGGGGGGGGGGGGGGGGGGGGGGGGGGGGGGGGGGGGGGGGGGGGGGGGGGGGGGGGGGGGGGGGGGGGGGGGGGGGGGGGCFGGGGGGGGGGGGGGGGGGGGGGGGGGGGGGGGGGGGGGGGGGGGGGGGGGGGGGGGF@FGGGGGGGGGGGGGGGGGGGGGGGGGGGGGGGGGGGGGGGGGGGGGEGCFGGGGGGGGGGGGGGGGGGGGGGGGGG<
@M03364:276:000000000-BLYN8:1:1101:16221:4336 1:N:0:1
ACTCCTACGGGAGGCAGCAGTGGGGAATATTGCACAATGGGCGCAAGCCTGATGCAGCCATGCCGCGTGTATGAAGAAGGCCTTCGGGTTGTAAAGCACTTTCAGCGAGGAGGAAGGTGGTGAACTTAATACGTTCATCAATTGACGTTACTCGCAGAAAAAGCACCGGCTAACTCCGTGCCAGCAGCCGCGGTAATACGGGGGGTGCAAGGTTTAATCGGAATTACTGGGCGTAAAGCGAACC
+
GGGGGGGGGGGGGGGGGGGGGGGGGGGGGGGGGGGGGGGGGGGGGGGGGGGGGGGGGGGGGGGGGD@FGGGGGGGGGGGGGGGGGGGGGGGGGFGGFCCGGGGGGGGFFGEGGGGGGGGF7BF9,:AF98A,+CD<=BCGAF?=,,3@+@@,,3=++@,,3,8,DC7F:*@F7FFG:*6FFG@C8:>C:C8:BEG@C9+3**3B**2CC7A*03C?9<CC588=?9<@EGGC</:C*02/*/))
@M03364:276:000000000-BLYN8:1:1101:10281:4347 1:N:0:1
ACTCCTACGGGAGGCAGCAGTGGGGAATATTGGACAATGGGCGAAAGCCTGATCCAGCCATGCCGCGTGTGTGAAGAAGGCCTTTTGGTTGTAAAGCACTTTAAGCGAGGAGGAGGCTACTGAGATTAATACTCTTGGATAGTGGACGTTACTCGCAGAATAAGCACCGGCTAACTCTGTGCCAGCAGCCGCGGTAATACAGAGGGTGCGAGCGTTAATCGGATTTACTGGGCGTAAAGCGCAC
+
GGGGGGCFFGG@FEGGGDGGGG?GDFGGGF<FGGGFGGGGGGGGGGGGGGGGG9FFGFDGG?GGGGDCFFGGGGFGCGGGGGGGGGGGGGGGAFGGGGGGGGGGGGD@FDFGGGGGGGFGGFGGGCDEEFFGFGDGGGCFGGFGGF8FGGGGGGEGFGGGGGGCFFGGDEEGFFGGFG,FFFFGGGGGGGG8EEG:BEF?FGGFGDGGGGGGGGGCE5FFG5EEE?C:CFGD7CEGDFGGGGDC
@M03364:276:000000000-BLYN8:1:1101:16034:4386 1:N:0:1
ACTCCTACGGGAGGCAGCAGTGGGGAATATTGCACAATGGGCGCAAGCCTGATGCAGCCATGCCGCGTGTATGAAGAAGGCCTTCGGGTTGTAAAGTACTTTCAGCGAGGAGGAAGGCGTTGTGGTTAATAACCGCAGCGATTGACGTTACTCGCAGAAGAAGCACCGGCTAACTCCGTGCCAGCAGCCGCGGTAATACGGAGGGTGCAAGCGTTAATCGGAATTACTGGGCGTAAAGCGCACG
+
GGGGGGGGGGGGGGGGGGGGGGFGGGGGGGGGF9FGGGGGEGGFGGG<FGGGFFGGGGGGGG8CFGGGCCC<FC9FG@<FFGAFG<FGGFGEFGG<BFFFFGB,,,@CFF:CC7EFCECFCECBCG7,BBBFGC7+@C:+@F<3FF:FFG7C9F*@<>:DDCGFDA,1:*C7<<FGGGGG7CE@E8CE8:>>>CBCFF+1;8C5>>;EG7+1;;/;CF+*58;787+<<CACD<CC5:DCDD)1
@M03364:276:000000000-BLYN8:1:1101:19950:4389 1:N:0:1
ACTCCTACGGGAGGCAGCAGTGGGGAATATTGCACAATGGGCGCAAGCCTGATGCAGCCATGCCGCGTGTATGAAGAAGGCCTTCGGGTTGTAAAGTACTTTCAGCGGGGAGGAAGGTGAGTGGTTTAATACGCCATTCAATTGACGTTACCCGCAGAAGAAGCACCGGCTAACTCCGTGCCAGCAGCCGCGGTAATACGGAGGGTGCAAGCGTTAATCGGAATTACTGGGCGTAAAGCGCACG
+
GGGGGGGGGGGGGGGGGGGGGGGGGGGGGGGGGGGGGGGGGGGGGGGGGGGGGGGGGGGGGGGGGGGGGGGGGGGGGGGGGGGGGGGGGGGGGGGGGGGGGGGGGGGGGGGGGGGGGFGGGGGGGGGGGGGGGGEFGGGGGGFCFGGGGGGGGGGGGGGGFFDFGFFGGGGGGGGGGGGGGGGGGGGGGGGGGGGGGGGGGGGGGGGGGGGGG2ACFGGGG=CFF?FGGFGFGDGGGGFGGGD<
@M03364:276:000000000-BLYN8:1:1101:7687:4392 1:N:0:1
ACTCCTACGGGAGGCAGCAGTAGGGAATCTTCGGCAATGGACGAAAGTCTGACCGAGCAACGCCGCGTGAGTGAAGAAGGTTTTCGGATCGTAAAACTCTGTTGTTAGAGAAGAACAAGGACGTTAGTAACTGAACGTCCCCTGACGGTATCTAACCAGAAAGCCACGGCTAACTACGTGCCAGCAGCCGCGGTAATACGTAGGTCCCAAGCGTTGTCCGGATTTATTGGGCGTAAAGCGAGCG
+
GGGGGGGGGGGGGGGGGGGGGGGGGGGGGGGGGGGGGGGGGGGGGGGGGGGGGGGGGGGGGGGGGGGFGGGGGGGGGGGGGGGGGGGGGGGGGGGGGGGGGGGGGGGGGGGGGGGGGGGGGGGFGGGGGGGGGGGGGGGGGGGGGGGGGGGGGGGGGGGGGGGGGGGGGGGGGGGGGGGGGGGGGGGGGGGGGGGGGGGGGGGGGGGGGGGGGGGEGGGGGGCGFFGE?FGGGGGGGGGGGGGD
@M03364:276:000000000-BLYN8:1:1101:13034:4412 1:N:0:1
ACTCCTACGGGAGGCAGCAGTAGGGAATCTTCGGCAATGGACGAAAGTCTGACCGAGCAACGCCGCGTGAGTGAAGAAGGTTTTCGGATCGTAAAACTCTGTTGTTAGAGAAGAACAAGGACGTTAGTAACTGAACGTCCCCTGACGGTATCTAACCAGAAAGCCACGGCTAACTACGTGCCAGCAGCCGCGGTAATACGTAGGTGGCAAGCGTTGTCCGGATTTATTGGGCGTAACGCGAGCG
+
GGGGGGGGGGGGGGGGGGGGGGGGGGGGGGGGGGGGGGGGFFEDFGGGGGGGGGGGGGGGGGGGGGGGGGGGGGGGGGGGGGGGGGGGGGGGGGGGGGGGGGGGGGCFCCFFGGGFGGGGG,FFGDGGGGCFFGFB@>7=F8C<DGGGGCFFFCCAFGFFFG7CC7FGGCBFGGGFGGGGGC98*2=:FEE88CEDGGGGGGGECFFBC+3/=C8*:CECC;*:A9?FGGG5DDD=*99957<5
@M03364:276:000000000-BLYN8:1:1101:15049:4433 1:N:0:1
ACTCCCACGGGAGGCAGCAGTGGGGAATATTGGACAATGGGCGAAAGCCTGATCCAGCCATGCCGCGTGTGTGAAGAAGGTCTTCGGATTGTAAAGCACTTTAAGTTGGGAGGAAGGGCAGTAAGTTAATACCTTGCTGTTTTGACGTTACCAACAGAATAAGCACCGGCTAACTTCGTGCCAGCAGCCGCGGTAATACGAAGGGTGCAAGCGTTAATCGGAATTACTGGGCGTAAAGCGCGCG
+
GGGGGGGGGGGGGGGGGGGGGGGGGGGGGGGGGGGGGGGGGGGGGGGGGGGGGGGGGGGGGGGGGGGGGGGGGGGGGGGGGGGGGGGGGGGGGGGGGGGGGGGGGGGGGGGGGGGFGGGGGGGGGGGGGGGGGGGGGGGGGGGGGGGGGGGGCFGFGGGGGGGGGGGGGGGGGGGGGGGGGGGGGGGFGGGGGGGGGGGGGGGGGGGGGGGGGGEGGGGGGGGGGGGGGGGGDD=EDDGDCDDG
@M03364:276:000000000-BLYN8:1:1101:11874:4441 1:N:0:1
ACTCCTACGGGAGGCAGCAGTAGGGAATCTTCGGCAATGGACGAAAGTCTGACCGAGCAACGCCGCGTGAGTGAAGAAGGTTTTCGGATCGTAAAACTCTGTTGTTAGAGAAGAACAAGGACGTAAGTAACTGTACGTCCCCTGACGGTATCTAACCAGAAAGCCACGGCTAACTACGTGCCAGCAGCCGCGGTAATACGTAGGTGGCAAGCGGTGTCCGGAATGATTGGGCGTAAAGCAAGTG
+
GGGGGGGGGCEFGGGGGGGGGECFDFGGFGGFDCEGDGFG@EFFGGGFFGGGA@@C7F7FGGGGGGGGG7F?EFGGGGGGGGGGGGGGGFFGAFEFGGGGGGGGGFEFFFGGFGFEGGGGGGGGGGG,EFF9?FA<B>,=CFFF,3>+>BEGGC9FFGG7FDE<7<FGC>FFFFFE@B<2>FFGC:,2:C58:88EGG;8+<8CFFFFGCEFGCEC*<+/:**2+3C9::85))/75C>*9F:>
@M03364:276:000000000-BLYN8:1:1101:9357:4444 1:N:0:1
ACTCCTACGGGAGGCAGCAGTAGGGAATCTTCGGCAATGGACGAAAGTCTGACCGAGCAACGCCGCGTGAGTGAAGAAGGTTTTCGGATCGTAAAACTCTGTTGTTAGAGAAGAACAAGGACGTAAGTAACTGTACGTCCCCTGACGGTATCTAACCAGAAAGCCACGGCTAACTACGTGCCAGCAGCCGCGGTAATACGTAGGTGGCAAGCGTTGTCCGGATTTATTGGGCGTAAAGCGAGCG
+
GGGGGGGGGGGGGGGGGGGGGGGGGGGGGGGGGGGGGGGGGGGGGGGGGGGGGGGGGGGGGGGGGGGGGGGGGGGGGGGGGGGGGGGGGGGGGGGGGGGGGGGGGGGGGGGGGGGGGGGGGGGGCFCFGGGGGGGFGGGGGGGGGGGGGGGGGGGGGGFFGGGGGGGGGGGDGGGGGGGGGGGGGGGGGGGGGGGGG?EFFGECB?FGFGGGGGG=*00=E58CGFGGFGGFGCGG3>7CDGGC
@M03364:276:000000000-BLYN8:1:1101:14108:4445 1:N:0:1
ACTCCTACGGGAGGCAGCAGTAGGGAATCTTCGGCAATGGGGGCAACCCTGACCGAGCAACGCCGCGTGAGTGAAGAAGGTTTTCGGATCGTAAAACTCTGTTGTTAGAGAAGAACGTTAAGTAGAGTGGAAAGTTACTTAAGTGACGGTATCTAACCAGAAAGGGACGGCTAACTACGTGCCAGCAGCCGCGGTAATACGTAGGTCCCAAGCGTTGTCCGGATTTATTGGGCGTAAAGCGAGC
+
GGGGGGGGGGGDGGGGGGGFGGGGGGGGGGFGGGGEEGGGGGGGGGFGGGGGGGGGEGGGGGGGEEGGEFFGGFDFGGGGEFF@FGGGGGGGFFFGGGGGGGFGGFGGFFG<EFGGGFDEFFGGGEGFGGGDFGGGGGGGAFCDGGGGGEGGGGFFGCDFGGGGGDGGGGGGGFGGGGGFEGGGGGGGGE>>BEBEECFFGEEFGGGFGGCEFGCGCG<FED8C*<CFGGGF4DGGGFDDC3C/
@M03364:276:000000000-BLYN8:1:1101:25229:4448 1:N:0:1
ACTCCTACGGGAGGCAGCAGTAGGGAATCTTCGGCAATGGACGAAAGTCTGACCGAGCAACGCCGCGTGAGTGAAGAAGGTTTTCGGATCGTAAAACTCTGTTGTTAGAGAATAACAAGGACGTTAGTAACTGAACGTCCCCTGACGGTATCTAACCAGAAAGCCACGGCTAACTACGTGCCAGCAGCCGCGGTAATACGTAGGTGGCAAGCGTTGTCCGGATTTATTGGGCGTAAAGCGAGCG
+
GCEGGGGGGGGGCCEFGGGGFFFGGGGGGGGGG7:B@FGDFCFECGDGFFDFGGGGGGFGGBFFEEGGEFFFG9F9EFF,EF<FFGDEEGGGGG?DFFFCEFGGFCD9FFG?,AEFGGG8B8>+DEEFGGGGGAFFGGCCGFC7F>FGEFCFFGFDFGGGGF:BBFGFGGGCGGGG,>CFG7>D8F6E:CECEEG>F??CCGGGGGFFEFGGE>//*3<=C8*2++2AEGFGGDE7D>>DDD57
@M03364:276:000000000-BLYN8:1:1101:19599:4451 1:N:0:1
ACTCCTACGGGAGGCAGCAGTAGGGAATCTTCGGCAATGGACGAAAGTCTGACCGAGCAACGCCGCGTGAGTGAAGAAGGTTTTCGGATCGTAAAACTCTGTTGGTAGAGAAGAACGTTGGTGAGAGTGGAAAGCTCATCAAGTGACGGTAACTACCCAGAAAGGGACGGCTAACTACGTGCCAGCAGCCGCGGTAATACGTAGGTCCCGAGCGTTGTCCGGATTTATTGGGCGTAAAGCGAGC
+
GGGGGGGGGGGGGGDGGGGGGGGGGGGGGGGGGGGGGGGGGGEFGGGGGGGGG<CGGGGGGGGGGGGGGGGGGGGGGGGGGGGGGGGGGGGGGGGGGGFGGGGGGGGGGGGGGGGGGFGGGGGGGFGGGGGGGGGGGGGGGGGGGGGGGGGGGGGGGGGGGGGGGGGGGGGGGGGGGGGGGFGFGGGGGGGGGGGGGGFGGGGGGG9CGGGDGGCGDEFGGGGGGGFFGGGGGGG5DFDFDDG7
@M03364:276:000000000-BLYN8:1:1101:7200:4455 1:N:0:1
ACTCCTACGGGAGGCAGCAGTGGGGAATATTGCACAATGGGCGCAAGCCTGATGCAGCCATGCCGCGTGTATGAAGAAGGCCTTCGGGTTGTAAAGTACTTTCAGCGAGGAGGAAGGCATTAAGGTTAATAACCTTGGTGATTGACGTTACTCGCAGAAGAAGCACCGGCTAACTCCGTGCCAGCAGCCGCGGTAATACGGAGGGTGCAAGCGTTAATCGGAATTACTGGGCGTAAAGCGCACG
+
GGGGGGGGGGGGGGGGGGGGGGGGGGGGGGGGGGGGGGGGGGGGGGGGGGGGGGGGGGGGGGGGGGGGGGGGGGGGGGGGGGGGGGGGGGGGGGGGGGGGGGGGGGGGGGGGGGGGGGGGGGGGGGGGGGGGGGGGGGGGGFFGFGGGGGGGGGGGEGGGGGGGGGGGGGGGGGGGGGGGGGGGGGGGGGGGGGGGGGGFEEGGGGGGGGGGDEGGGGGGEDGGGFGGGGGGGGDGCCFDGGG<
@M03364:276:000000000-BLYN8:1:1101:15693:4459 1:N:0:1
ACTCCTACGGGAGGCAGCAGTAGGGAATCTTCGGCAATGGGGGCAACCCTGACCGAGCAACGCCGCGTGAGTGAAGAAGGTTTTCGGATCGTAAAACTCTGTTGTTAGAGAAGAACAAGGACGTTAGTAACTGAACGTCCCCTGACGGTATCTAACCAGAAAGCCACGGCTAACTACGTGCCAGCAGCCGCGGTAATACGTAGGTGGCAAGCGTTGTCCGGATTTATTGGGCGTAAAGCGAGCG
+
GGGGGGGGGGGGGGGGGG9FF<FGGGGGGFCGGGGGGFGGGGGGGGGGGF@CEFFGGEFFGGGGGGDFFFGFGGGFFFGGGFFFGGGGGEGECGFGGGGGGGGGFGGCCGGGGFGGGFGGGGGGGG7BFFFFGGF>D>D@FFFGFGDEF@FFGGFFGGAFGGD7CFGGGGGGGGGGFDCGGGCGCC6FFGDEGGEGGGGGFEBEGGGGGFCF5EE=A:9CC?E5++<+0<C=DCEEGGGGCC)1
@M03364:276:000000000-BLYN8:1:1101:19108:4492 1:N:0:1
ACTCCTACGGGAGGCAGCAGTAGGGAATCTTCGGCAATGGACGAAAGTCTGACCGAGCAACGCCGCGTGAGTGAAGAAGGTTTTCGGATCGTAAAACTCTGTTGTTAGAGAAGAACAAGGACGTAAGTAACTGTACGTCCCCTGACGGTATCTAACCAGAAAGCCACGGCTAACTACGTGCCAGCAGCCGCGGTAATACGTAGGTGGCAAGCGTTGTCCGGATTTATTGGGCGTAAAGCGAGCG
+
GGGGGGGGGGGGGGGGGGGGGGGGGGGGGGGGGGG7FFGGFGG@@FFGFGGAFFGGGGDDGGGGGD7@CFGGGGGGGGGGGGGFGGGGGGGGGGGGGGGGGGGGGGGGGGGGGGFGGFGGDGFGGEGGGGGGGGGGGGCGGGGGGGGEFFGGGGGGGGGGGGGGEGGGGGGGGGGGGGGD7FFGGCCDGGDGGGGGGGGGFCFGFEGGFGFCEDEGGFGG58CCFFGGGGGGGGGGCFG<DGG5
@M03364:276:000000000-BLYN8:1:1101:21132:4493 1:N:0:1
ACTCCTACGGGAGGCAGCAGTGGGGAATATTGCACAATGGGCGCAAGCCTGATGCAGCCATGCCGCGTGTGTGAAGAAGGCCTTCGGGTTGTAAAGCACTTTCAGCGAGGAGGAAGGTGGTGAACTTAATACGTTCATCAATTGACGTTACTCGCAGAAGAAGCACCGGCTAACTTCGTGCCAGCAGCCGCGGTAATACGAAGGGTGCAAGCGTTAATCGGAATTACTGGGCGTAAAGCGCGCG
+
GGGGGGGGGGGGGGGGGGCFGGGGGGGGGGGGGGGGGGGGGGGDGGGGGGGGGGGGGGGGGGGGGGGGGGGGGFGGGGGGGGGGGGGGGGGGGGGGGGGGGGGFGGG7FFGGGGGGGGGGEGFFFEFGGGF<DFGGG<FCFGGGGGGGGGGGGGGGGCGGGFFGGGFGDGGEGDGGGGGGGCCFGGGGFEGEGGGGGGGDB58BCFGGGGGGGEGGFCGFG5EGGGGGGGGFGCCEGD7DGGCD
@M03364:276:000000000-BLYN8:1:1101:23667:4550 1:N:0:1
ACTCCTACGGGAGGCAGCAGTAGGGAATCTTCGGCAATGGACGAAAGTCTGACCGAGCAACGCCGCGTGAGTGAAGAAGGTTTTCGGATCGTAAAACTCTGTTGTTAGAGAAGAACAAGGACGTTAGTAACTGAACGTCCCCTGACGGTATCTAACCAGAAAGCCACGGCTAACTACGTGCCAGCAGCCGCGGTAATACGTAGGTGGCAAGCGTTGTCCGGATTTATTGGGCGTAAAGCGAGCG
+
GGGGGGGGGGGGGGGGGGGGGGGGGGGGGGGGGGGGGGGGGGGGGGDGGGGFFGGGGGGGGGGGGGGGGGGGGGGGGGGGEEFGGGGGCGGGGGGGGGGGGGGGGGGGACGGGGGGGGGGB<FFCGGGGGGGGGGGFGGGGGGGGGDGGGGGGEFGGGGFGGGGGGGGGGGGGGFFGGGDGFCCCCCFGCEGGGGGGGG8?28BFGGGGGCCEEE8CCFEGG8E6FEFCFGGGGDE3CCGGGGG
@M03364:276:000000000-BLYN8:1:1101:14963:4572 1:N:0:1
ACTCCTACGGGAGGCAGCAGTAGGGAATCTTCGGCAATGGACGAAAGTCTGACCGAGCAACGCCGCGTGAGTGAAGAAGGTTTTCGGATCGTAAAACTCTGTTGGTAGAGAAGAACGTTGGTGAGAGTGGAAAGCTCATCAAGTGACGGTAACTACCCAGAAAGGGACGGCTAACTACGTGCCAGCAGCCGCGGTAATACGTAGGTCCCGAGCGTTGTCCGGATTTATTGGGCGTAAAGCGAGC
+
FFFGGEDFC-:CFFD;FFGGGCFGECFGGGGGFGGEGGGGGGGCEG@FGGGGGGGEGGFA<FGGGGGGGEEFFFFDCFGGGCGGGGGD::F=FAF9EFGFFEFGGGEFFA,BE<FGEGGGFF+?FGFF9FGGGGFFGGCGG,=CEFCFGEG7<FB@@<CFECE:FEGFF>FGE@BBFGE><CCFGG6:7EGCEEGG5B9;8FGGG9CFGGC58E?CE=F?EG55*<CC??C=5CEC*5*CG397
@M03364:276:000000000-BLYN8:1:1101:14460:4576 1:N:0:1
ACTCCTACGGGAGGCAGCAGTAGGGAATCTTCGGCAATGGACGAAAGTCTGACCGAGCAACGCCGCGTGAGTGAAGAAGGTTTTCGGATCGTAAAACTCTGTTGTTAGAGAAGAACAAGGACGTTAGTAACTGAACGTCCCCTGACGGTATCTAACCAGAAAGCCACGGCTAACTACGTGCCAGCAGCCGCGGTAATACGTAGGTGGCAAGCGTTGTCCGGATTTATTGGGCGTAAAGCGAGCG
+
FFGFGGGG7;FGGGGGGGFFGGGGGGGGGGGGGGGCGGGGGAFGGCFFEFGFGGDGGGGEFCF7BFFF:EFCGGGG9A<AFCFGCEEDGG@F8D<AGFCGGGGGBFFGCAEFGGFF@FFCFFFBFBFFADFFGFFFGF+3@BFFGGGGGGGFFGGFCCEFFGGCEFCFECGEGGDGGGF>CFCCCECGGG5:CG87C+5*?FFGGGGGCGGGGGGGEF+:C*?EGGCFF?FCGDCE*:C<DGG)
@M03364:276:000000000-BLYN8:1:1101:12758:4587 1:N:0:1
ACTCCTACGGGAGGCAGCAGTGGGGAATATTGCACAATGGGCGCAAGCCTGATGCAGCCATGCCGCGTGTATGAAGAAGGCCTTCGGGTTGTAAAGTACTTTCAGCGAGGAGGAAGGCATTAAGGTTAATAACCTTAGTGATTGACGTTACTCGCAGAAGAAGCACCGGCTAACTCCGTGCCAGCAGCCGCGGTAATACGGAGGGTGCAAGCGTTAATCGGAATTACTGGGCGTAAAGCGCACG
+
GGGGGGGGGGGGGGGGGGGGGGGGGEGGGGGFGGGGGGG?GDGGGGGGGGGGGGGGGGGGGGGGFGGCFGGGGGGGGGGGGGGGGFEGGGGGGGGGGGGGGGGGGGGCFFCFGGDFGGGGFGGGGGGGGGFGGGGGGGGFFGGGGGGGGGGGFGGGGEGGGGGCFGGGGGGDFEGGGGGGGGGGGGGFGGGGGGGGGGGGGGGGGGGGGGGGGGGGGGGGGG5FGCCFGGGGGGGGGGGGGGGC
@M03364:276:000000000-BLYN8:1:1101:23961:4630 1:N:0:1
ACTCCTACGGGAGGCAGCAGTGGGGAATATTGCACAATGGGCGCAAGCCTGATGCAGCCATGCCGCGTGTATGAAGAAGGCCTTCGGGTTGTAAAGTACTTTCAGCGGGGAGGAAGGTGATGAACTTAATACGTTCATCAATTGACGTTACCCGCAGAAGAAGCACCGGCTAACTCCGTGCCAGCAGCCGCGGTAATACGGAGGGTGCAAGCGTTAATCGGAATTACTGGGCGTAAAGCGCACG
+
CC,CCFGGEGDC@CF@FGGGGFDFGCEFFGGGGFGGGGGGGGGGCE:FFEFGGGDCFGF<ECE,@FCGGGEC<ECDGGCFGGFFCFGGGGGCFAEEGGFFGGGGFFG7:C7FC+FDEGF9FFGDFFGGGG9D<8=,@9FGGGCFGG>85DBFGGG7F7<F:FFG@FGG@EEGCFGGGDCEGGFGGFGGGG5EECEG9CFGG5B88CGGGG75C>EG5?C:5C:*8EGGE?5=<D5CFGGG3>D5
@M03364:276:000000000-BLYN8:1:1101:11486:4678 1:N:0:1
ACTCCTACGGGAGGCAGCAGTAGGGAATCTTCGGCAATGGACGAAAGTCTGACCGAGCAACGCCGCGTGAGTGAAGAAGGTTTTCGGATCGTAAAACTCTGTTGTTAGAGAAGAACAAGGACGTAAGTAACTGTACGTCCCCTGACGGTATCTAACCAGAAAGCCACGGCTAACTACGTGCCAGCAGCCGCGGTAATACGTAGGTGGCAAGCGTTGTCCGGATTTATTGGGCGTAAAGCGAGCG
+
GGGGGGGGGGGGGGGGGGGGGGGGGGGGGGGGGGGGGGGGGGGGGGGGGGGGGGGGGGGGGGGGGGGGGGGGGGFGGGGGGGGGGGGGGGGGGGGGGGGGGGGGGGGGGGGGGGGGGGGGGGGGGGGGGGGGGGGGGFDFGFGGGGGGGGGGGGGGGGGFGGGGCGGGGGGGGGGGGDFGGGGGGGGGGGGGGGGGGGGGGGGEGGGGGGGGGGGGGFGGGGECGGGGGGCGDGGGGGFC<DGC
@M03364:276:000000000-BLYN8:1:1101:22915:4686 1:N:0:1
ACTCCTACGGGAGGCAGCAGTGAGGAATATTGGTCAATGGGCGAGAGCCTGAACCAGCCAAGTAGCGTGAAGGATGACTGCCCTATGGGTTGTAAACTTCTTTTATAAAGGAATAAAGTCGGGTATGTATACCCGTTTGCATGTACTTTATGAATAAGGATCGGCTAACTCCGTGCCAGCAGCCGCGGTAATACGGAGGATCCGAGCGTTATCCGGATTTATTGGGTTTAAAGGGAGCGT
+
GGGGGGGGGGGGGGGGGGGGGGGGFGGGGGGGGGFGGGGGFGGGGGGFGGGGGGGGGGGGGGGCAFGGGEFGGGGGGGGGGGGGCGFGGGGGFGGFGGGFGGGGGGGGGGGGGGGCGGGGGGGFCFFGGGGGGGDFEFEGGGGGGGGGGGGGGGGGGGGGEGGFGGGGGGGFGGGEFGGGGGGGGGGGGGEGGGGDEGGGGBFGGG5EEGGGGCEGGCGFFC<CFG=E7?CE7CEFCDD)
@M03364:276:000000000-BLYN8:1:1101:8696:4705 1:N:0:1
ACTCCTACGGGAGGCAGCAGTGGGGAATATTGCACAATGGGCGCAAGCCTGATGCAGCCATGCCGCGTGTATGAAGAAGGCCTTCGGGTTGTAAAGTACTTTCAGCGAGGAGGAAGGCATTAAGGTTAATAACCTTAGTGATTGACGTTACTCGCAGAAGAAGCACCGGCTAACTCCGTGCCAGCAGCCGCGGTAATACGGAGGGTGCAAGCGTTAATCGGAATTACTGGGCGTAAAGCGCACG
+
GGGGGGGGGGGGGGGGGGGGGGGGGGGGGGGGGGGGGGGGGGGGGGGGGGGGGGGGGGGGGGGFGGGGGGGGGGGGGGGGGGGGGGGGGGGGGGGGGGGGGGGGGGGGGGGGGGGGGGGGGGGGFGGGFFGGGGGGGGFGGGGGGGGGGGGGGGGGGGGGGGGGGGGGGGGGGGGG7>FGGGFCGGGGGGGGGGGGGGGGGDGGGGGGGCGGGGGGGGGGGGGGGGGGGGGGGGGGGGGGGGG5
@M03364:276:000000000-BLYN8:1:1101:17056:4711 1:N:0:1
ACTCCTACGGGAGGCAGCAGTGGGGAATATTGCACAATGGGCGCAAGCCTGATGCAGCCATGCCGCGTGTATGAAGAAGGCCTTCGGGTTGTAAAGTACTTTCAGCGGGGAGGAAGGTGATGAACTTAATACGTTCATCAATTGACGTTACCCGCAAAAGAAGCACCGGCTAACTCCGTGCCAGCAGCCGCGGTAATACGGAGGGTGCAAGCGTTAATCGGAATTACTGGGCGTAAAGCGCACG
+
GGGGGGGGGGGEGGGGGGGGGGGGGGGGGGGGGGGGGGGGGGGGGGGGGGGGGGGGGGGGGGGGGGGGGGGGGGGGCFGGGGGGGGGGGGGGGGGGGGGGGGGGGFGGGGGGGGFGEGGGGGADGGGGGFGGGGGGGGGGGGGGGGGGGGGGGGGGEGGGGGGGGGGGGGGGGGGGGGGGGGGGGFGGGGGGGGGGGGGGG8CEGGGGGGGGGGGGGFGGGDCCCFGGGGGGDDG=FGFGGGGC
@M03364:276:000000000-BLYN8:1:1101:21052:4771 1:N:0:1
ACTCCTACGGGAGGCAGCAGTGGGGAATATTGCACAATGGGCGCAAGCCTGATGCAGCCATGCCGCGTGTGTGAAGAAGGCCTTCGGGTTGTAAAGCACTTTCAGCGAGGAGGAAGGTGGTGAACTTAATACGTTCATCAATTGACGTTACTCGCAGAAGAAGCACCGGCTAACTCCGTGCCAGCAGCCGCGGTAATACGGAGGGTGCAAGCGTTAATCGGAATTACTGGGCGTAAAGCGCACG
+
GGGGGGGGGGGGGGGGGGGGGGGGGFGGGGGGGGGGGGGGGGGGGGGGGGFFGGGGGGGGGGGGGGGFFGGGGGGGGGGFGFGGFGGGGGGGGGGGFFGGGGGG<AFCEGGGGGGGGCGC@FGGFGFFGFFFGGGD<?F?FDFGGFEGGGGGGGDEEEFCBFFED<>CF:FGGFGGGGGGEF9CGGFCGGEGGGGGFCFGEEGGGGEGGGFFCE58*<CEECGGGGG7EGGGGDGGFCGGGGGC
@M03364:276:000000000-BLYN8:1:1101:18424:4791 1:N:0:1
ACTCCTACGGGAGGCAGCAGTAGGGAATCTTCGGCAATGGACGAAAGTCTGACCGAGCAACGCCGCGTGAGTGAAGAAGGTTTTCGGATCGTAAAACTCTGTTGTTAGAGAAGAACAAGGACGTAAGTAACTGTACGTCCCCTGACGGTATCTAACCAGAAAGCCACGGCTAACTACGTGCCAGCAGCCGCGGTAATACGTAGGTGGCAAGCGTTGTCCGGATTTATTGGGCGTAAAGCGAGCG
+
GGGGGGGGGGGGGGGGGGGGGGGGGGGGGGGGDFGGGGGGGGGGGGGGGGGGGGGGGGGFGGGGGGGGGFEGGGGGGFGGFGGGGGGGEEGGGGGGGGGGGGGGGGGGFGGGGGGGGGGGGGGGFFFFGGGGGGCGGGGGGGGGGGGGGGGGGGGGGGGGGGGGGGGGGGGGGGGGGGGGGGGGGGGGGGGGGGEGDE?FGGGGGGGGGGGGDEGGGGGGGGGCFFFGGGGGGGDGGGFGGGGD
@M03364:276:000000000-BLYN8:1:1101:21252:4817 1:N:0:1
ACTCCTACGGGAGGCAGCAGTGGGGAATATTGCACAATGGGCGCAAGCCTGATGCAGCCATGCCGCGTGTATGAAGAAGGCCTTCGGGTTGTAAAGTACTTTCAGCGAGGAGGAAGGCATTAAGGTTAATAACCTTAGTGATTGACGTTACTCGCAGAAGAAGCACCGGCTAACTCCGTGCCAGCAGCCGCGGTAATACGGAGGGTGCAAGCGTTAATCGGAATTACTGGGCGTAAAGCGCACG
+
GGGGGGGGFGGGGGGGGGGGGGGGGGGGGGGGGGGGGGGGGGGGGGGGGGGGGGGGGGGGGGGGGGGGGGGGGFGGGGGGGGGGGGGGGGGGGGGGGGGGGGGGGGGFFGGGGGGGGGGGGGGGGGGGGGGGGGGGGGGGGGGGGGGGGGGGFGGGGGGGGGGGGGGGGGGGGGGGGGGDGGGGGGGGGGGGGGGDGGGGGEGGGGGGGGGGGGGGGGGGGGGGGGGGGGGGGGGGGGGGGGGD
@M03364:276:000000000-BLYN8:1:1101:9807:4836 1:N:0:1
ACTCCTACGGGAGGCAGCAGTGGGGAATATTGCACAATGGGCGCAAGCCTGATGCAGCCATGCCGCGTGTATGAAGAAGGCCTTCGGGTTGTAAAGTACTTTCAGCGGGGAGGAAGGGATGAGCCTTAATACGGTTCGTCATTGACGTTACCCGCAGAAGAAGCACCGGCTAACTCCGTGCCAGCAGCCGCGGTAATACGGAGGGTGCAAGCGTTAATCGGAATTACTGGGCGTAAAGCGCACG
+
GGGGGGFGGGGGGGGGGGGGGGGGGGGGGGGGGGGGGGGGGGGGGGGGGGGGGFGGGGGGGGGGGGGGGGGGFGFGGGGGGGGGGGGGGGGGGGGGGGGGGGGGGGGGGGDEEGGGGGGGGGGGGGGGGGGGGGGGGGGGGGGGGGGGGGGGGGGGECFFFFFGGGGGEGGGGGFGGGGGDFGGGGGGCEGEGGGGGGGFGEEGGGGGGGGGGGGGGGGGGGGGGGGGGGGGGGGG5CFGGGG3
@M03364:276:000000000-BLYN8:1:1101:22891:4864 1:N:0:1
ACTCCTACGGGAGGCAGCAGTAGGGAATCTTCGGCAATGGACGAAAGTCTGACCGAGCAACGCCGCGTGAGTGAAGAAGGTTTTCGGATCGTAAAACTCTGTTGTTAGAGAAGAACATGGGTGAGAGTAACTGTTCACCCCTTGACGGTATCTAACCAGAAAGCCACGGCTAACTACGTGCCAGCAGCCGCGGTAATACGTAGGTGGCAAGCGTTGTCCGGATTTATTGGGCGTAAAGCGAGCG
+
GGGGGGGGGGDGGGGGGGGGGGGGGGGGGGGGGGGGGGGGGGDGGGGGGGGGGGGGGGGGGGGGGDGGGGGGGGGGGGGGEGGGGGDFGGGGGGFFGGGGGGGGGGGGGGGGGGGGGGGGGGGGGGGGGGGGGGGFGGGGGGGGGGGGGFGFGGGGGGGGGGGGGGGGGGGGGGGGGGGGFCCFFFFGGGGGEGGGGGGGGGGGFFCDGGGGGGGGGGGGGGEEGGGGGGGGGGCGGGGGGGGC
@M03364:276:000000000-BLYN8:1:1101:9880:4867 1:N:0:1
ACTCCTACGGGAGGCAGCAGTAGGGAATCTTCGGCAATGGACGAAAGTCTGACCGAGCAACGCCGCGTGAGTGAAGAAGGTTTTCGGATCGTAAAACTCTGTTGTTAGAGAAGAACAAGGACGTAAGTAACTGTACGTCCCCTGACGGTATCTAACCAGAAAGCCACGGCTAACTACGTGCCAGCAGCCGCGGTAATACGTAGGTGGCTAGCGGTGTCCGGATCTATTGGGCGTAAAGCGAGCG
+
EEFGGGGGGGGGGGGFFGGGEEFGGGGGF9@CCFGECFCAC;FFGGCGCFEFC,6@FE@F@CEDFDG@C7FCFC,CF@FDEFEFGEGGG=FGGGGGFFFFGGG<FGFF?F<EFFFG<EG@F,CFGCCFFF,@5AFD@DF+6,@F,@@>FD7,8<9@<EG>EF7AD,,@FECC::>,,>FFG*2DC7:,,*14C:*13BBC+22=BCF6*+86C*38/6+:7***0+<00<5EC9::7:77CD)7
@M03364:276:000000000-BLYN8:1:1101:15488:4873 1:N:0:1
ACTCCTACGGGAGGCAGCAGTGGGGAATATTGCACAATGGGCGCAAGCCTGATGCAGCCATGCCGCGTGTATGAAGAAGGCCTTCGGGTTGTAAAGTACTTTCAGCGAGGAGGAAGGCATTAAGGTTAATAACCTTAGTGATTGACGTTACTCGCAGAAGAAGCACCGGCTAACTCCGTGCCAGCAGCCGCGGTAATACGGAGGGTGCAAGCGTTAATCGGAATTACTGGGCGTAAAGCGCACG
+
GGGGGGGGGGGGGGGGGGGGGGGGGGGGGGGGGGGGGGGGGGGGGGGGGGGGGGGGGGGGGGGGGGGGGGGGGGGGGGGGGFGGGGGGGGGGFGGGGGGGFGGGGDF:FGGGGGGGGGGFFFGGGGGGGGGGGGGGGGGGDGFGGGGGGGGGGGGGGGGGGGGGGGGGGGGGGGGAFGGGGGGGGGGGGGGGGGEGGGGGG5CEDEGGGGGGGGGGGGGGGGGGGGGGGGGGGGG55F=CGGGC
@M03364:276:000000000-BLYN8:1:1101:7978:4888 1:N:0:1
ACTCCTACGGGAGGCAGCAGTGGGGAATATTGCACAATGGGCGCAAGCCTGATGCAGCCATGCCGCGTGTATGAAGAAGGCCTTCGGGTTGTAAAGTACTTTCAGCGGGGAGGAAGGTGATGAACTTAATACGTTCATCAATTGACGTTACCCGCAGAAGAAGCACCGGCTAACTCCGTGCCAGCAGCCGCGGTAATACGGAGGGTGCAAGCGTTAATCGGAATTACTGGGCGTAAAGCGCACG
+
GGGGGGGGGGGGGGGGGGGGGGGGGGGGGGGFGFFFGGGGGGFGGGGGGGGGGGGGGGGGGGGFCFG@CGGGGGGGGGGGGGGFEGGGGGGGGGGEDGGGGFGFGGGGGGEF>FCGGFGGGGGGGGFFGGGGCGGFGGCGGGGGGGGGGFGGFGGEGGGFGGGGGGGGGGGGGGGGGGFFEFFG7FFGGGCEEGGGC9EFCCEGE8AEFF75;EGGFFFGGGGGFCCCGG=FDCEGFGGGGGGC
@M03364:276:000000000-BLYN8:1:1101:14091:4892 1:N:0:1
ACTCCTACGGGAGGCAGCAGTAGGGAATCTTCGGCAATGGACGAAAGTCTGACCGAGCAACGCCGCGTGAGTGAAGAAGGTTTTCGGATCGTAAAACTCTGTTGTTAGAGAAGAACAAGGACGTTAGTAACTGAACGTCCCCTGACGGTATCTAACCAGAAAGCCACGGCTAACTACGTGCCAGCAGCCGCGGTAATACGTAGGTGGCAAGCGTTGTCCGGATTTATTGGGCGTAAAGCGAGCG
+
GGGGGGGGGGGGGGGGGGGGGAFGGEGGFGGAFCFGGGGG9FECFGGCFGGGC@+CFG7EGGFGGGGGGDGEFFFGGGGGFGGGGGGC@=FFGGDGGGEFFGGGGFFG5E?EGCA,B<<E,8CC<8FGFF<FADGGFGG@FGD7FDFEGG?FCFFFFFFFFFFGG:CE@CEGGG9EGGFFCD,C7:B<CCE5C::CFGFC:+BEEGGFFFGEGE*?EG9558C=9+ACFFDFDDE**:75C37C
@M03364:276:000000000-BLYN8:1:1101:22444:4930 1:N:0:1
ACTCCTACGGGAGGCAGCAGTGGGGAATATTGCACAATGGGCGCAAGCCTGATGCAGCCATGCCGCGTGTGTGAAGAAGGCCTTCGGGTTGTAAAGTACTTTCAGCGGGGAGGAAGGGGTGAGCCTTAATACGGTTCGTCATTGACGTTACCCGCAGAAGAAGCACCGGCTAACTCCGTGCCAGCAGCCGCGGTAATACGGAGGGTGCAAGCGTTAATCGGAATTACTGGGCGTAAAGCGCACG
+
GGGGGGGGGGGGGGGGGGGGGGGGGGGGGGG9FGGGGGGGGGGGGGGGGGGGGGGGGGGGGGGGGGGGGGGGGGGGGGGGGGGDFGGGFGGGFFGGGGGGGGGGGGGGGGDGGGGGGGGGGGGGGFGFGGGGGGGGGGGGGGGGFGGGFGGGFGECGGGGGGGGGGGGGDGEGGGGGGGGGFGGGGGGGGGGGGGGFGGGEGGGGGGGGGGGGGGGGFGGGGEGGGGGFGFFGGGEGGGGGGGC
@M03364:276:000000000-BLYN8:1:1101:16181:4933 1:N:0:1
ACTCCTACGGGAGGCAGCAGTAGGGAATCTTCGGCAATGGACGAAAGTCTGACCGAGCAACGCCGCGTGAGTGAAGAAGGTTTTCGGATCGTAAAACTCTGTTGTTAGAGAAGAACAAGGACGTTAGTAACTGAACGTCCCCTGACGGTATCTAACCAGAAAGCCACGGCTAACTACGTGCCAGCAGCCGCGGTAATACGTAGGTGGCAAGCGTTGTCCGGATTTATTGGGCGTAAAGCGAGCG
+
CGGGGGGGGGGGGGGGGGGGGGGGGGGGGGGGGGGGGGGGGGGGGGGGGGGGGGGGGGGGGGGGEGGGGFGGGGGGGGGGGGGGGGGGGGGGGFFFFGGGGFGFGGGGGGGGGGGGGGGGGGGGGGEGGGGGCABCCFGEFGGGFGGGGGGGFFGGGGGFGGGGGGGGGGGGGGGGGGGGCFGGGFFGBEGGGDGC+<CFCFFEFCFFGGGGGGGGGGGGGD5CEFGD9FCFDD=:*:F3DGCC
@M03364:276:000000000-BLYN8:1:1101:9568:4947 1:N:0:1
ACTCCTACGGGAGGCAGCAGTAGGGAATCTTCGGCAATGGACGAAAGTCTGACCGAGCAACGCCGCGTGAGTGAAGAAGGTTTTCGGATCGTAAAACTCTGTTGGTAGAGAAGAACGTTGGTGAGAGTGGAAAGCTCATCAAGTGACGGTAACTACCCAGAAAGGGACGGCTAACTACGTGCCAGCAGCCGCGGTAATACGTAGGTCCCAAGCGTTGTCCGGATTTATTGGGCGTAAAGCGAGG
+
GGGGGGGGGGGGGGGGGGGGGGGGGGGGGGGGGEGGGGGGFGGGGGGFGGGGGGGGGGDFGGGGGGGGGGGGGGGGGGGGGGGGGGGGGGGGGGFGGGFGGGGGGGGGGGGGGGGGGGGGGGGGGGGFGGGGCGGGGGGGGGGGFGGEC+@FGGFG@GGGGGGGFGGGGDGGGGGGGGGGGGGGFGGGGGEDCEE7EG?C>FFFGGGFGGGGGDGGGGG7CECEDGGFC?CGGGGDD<:09DG3
@M03364:276:000000000-BLYN8:1:1101:8841:4966 1:N:0:1
ACTCCTACGGGAGGCAGCAGTAGGGAATCTTCGGCAATGGACGAAAGTCTGACCGAGCAACGCCGCGTGAGTGAAGAAGGTTTTCGGATCGTAAAACTCTGTTGTTAGAGAAGAACAAGGACGTTAGTAACTGAACGTCCCCTGACGGTATCTAACCAGAAAGCCACGGCTAACTACGTGCCAGCAGCCGCGGTAATACGTAGGTGGCAAGCGTTGTCCGGATTTATTGGGCGTAAAGCGAGCG
+
GGGGGGGGGGGGGGGGGGGGGGGGGGGGGGGGGGGGGGGGGGGGGGGGGGGGGGGGGGGGGGGGGGGGGEGGGGGGGGGGGGGGGGGDGGGGGGGGGGGGGGGGGGGGGGGGGGGGGGGGGGGGGGGGGGGGFGFGGGFGGGGGGGGGGGGGGGAFGGGGGGFGFGGGGGGGGFGDGGGGGGFGGGGGGCEGEGGGGGGGGGCEGFFGGFGGGGEGGGGGGEGGGGGGFGGGGGGDCFCDDGG<
@M03364:276:000000000-BLYN8:1:1101:14071:4981 1:N:0:1
ACTCCTACGGGAGGCAGCAGTAGGGAATCTTCGGCAATGGACGAAAGTCTGACCGAGCAACGCCGCGTGAGTGAAGAAGGTTTTCGGATCGTAAAACTCTGTTGTTAGAGAAGAACAAGGACGTTAGTAACTGAACGTCCCCTGACGGTATCTAACCAGAAAGCCACGGCTAACTACGTGCCAGCAGCCGCGGTAATACGTAGGTGGCAAGCGTTGTCCGGATTTATTGGGCGTAAAGCGAGCG
+
GGGGGGGGGGGGGGGGGGGGGFGGGGGGGGGGGGGGGGGGGGGGCEFGGGGGGGGGGGCGGGGGGGGGGGGGGGGGGGGGGGGGGGGDGGGGGGGGGGGGGGGGGGGGGGGGGGGFGGGGGGGGGGGGGGGGFGFGGGGGGGGFGGGGGGGGGGGGGGGGCFDGFFGEEGCGFGGGGGG@FGGFGGGGGGGGGGGGGG?BGF:@FGFGFFDGGGEGEGGGEED=CFFEFGFGGGCEGGGGDGC5
@M03364:276:000000000-BLYN8:1:1101:9559:5000 1:N:0:1
ACTCCTACGGGAGGCAGCAGTGGGGAATATTGCACAATGGGCGCAAGCCTGATGCAGCCATGCCGCGTGTATGAAGAAGGCCTTCGGGTTGTAAAGTACTTTCAGCGAGGAGGAAGGCGTTGTGGTTAATAACCGCAGCGATTGACGTTACTCGCAGAAGAAGCACCGGCTAACTCCGTGCCAGCAGCCGCGGTAATACGGAGGATCCGAGCGTTATCCGGATTTATTGGGTTTAAAGGGAGCG
+
GGGGGGGGGGGGGGGGGGGGGGGGGGGGFGGFGGGGGGGGGGGGGGGGGFGGGGGCFGGGGGGGDGGGGGGGGDGGGGGGGGGGGGGGGGGGGGGGGGGGGGAFG9:=FGEFGGGGGGGGGGGGDFFFGGGGGGGGGGDGGGGGGGGGGGGGGGGGGFEF<FGGGGGEGGGDGGGGGGE7CGCCCCFFEEEGGGGGGGGGCBCECEFFFEGGCEGDFFFEG=C*AC?7AFGG3CCFGGGD7D3D
@M03364:276:000000000-BLYN8:1:1101:14710:5009 1:N:0:1
ACTCCTACGGGAGGCAGCAGTAGGGAATCTTCGGCAATGGACGAAAGTCTGACCGAGCAACGCCGCGTGAGTGAAGAAGGTTTTCGGATCGTAAAACTTTGTTGTTAGAGAAGAACAAGGACGTTAGTAACTGAACGTCCCCTGACGGTATGTAACCAGAAAGCCACGGCTAACTACGTGCCAGCAGCCGCGGTAATACGTAGGTGGCAAGCGTTGTCCGGTTTTATTTGGCGTAAAGCTAGCG
+
GGGGGGGGGGGDGGGEEGGGFCEECCEGFFGGGDGGGGGGFFGECC@FEGGGCG+@:FGFCGFGFFGFG@C<FFAAE=,CCFFFG+F:F>+9:FGGGG,A5CEFFGGAFF9F=BFEFF,?E>+++BEG,?55:?D@EFD++3@>8>FEGCF,@C<,,3@F?FG?C@,5>:FFFCFCF7>>::;BC<E7CECE>GD*+?+=?98;BCB22+*8;*=?E7:A52*:5+0C+<@67/C5DFG7*2*1
@M03364:276:000000000-BLYN8:1:1101:26185:5039 1:N:0:1
ACTCCTACGGGAGGCAGCAGTGGGGAATATTGCACAATGGGCGCAAGCCTGATGCAGCCATGCCGCGTGTATGAAGAAGGCCTTCGGGTTGTAAAGTACTTTCAGCGGGGAGGAAGGTGATGAACTTAATACGTTCATCAATTGACGTTACCCGCAGAAGAAGCACCGGCTAACTCCGTGCCAGCAGCCGCGGTAATACGGAGGGTGCAAGCGTTAATCGGAATTACTGGGCGTAAAGCGCACG
+
GGGGGGGGGEGGGGGGGGGGG<FGGGGGGGGGGGCFGGGGGGGGGGGGGFGGGEFFGGGGGGGGGGGGGGGFGGFGGGGGDFGGGGGGGGDFAFFDGGGGGGGGGGDFGGGGGEFGGGG<EDFGGGGGGGGCCGCFFCFGGGGGGGGGGFG97FFGCG?EECFGFG>EFGGGGGGEGGGGGGGGEGGGGGGGGGGDGGGGGDGGGGGGGGGGCCEEGGCGGDEGGGGGGGGCDDGGGGGGGGG<
@M03364:276:000000000-BLYN8:1:1101:22142:5068 1:N:0:1
ACTCCTACGGGAGGCAGCAGTGGGGAATATTGCACAATGGGCGCAAGCCTGATGCAGCCATGCCGCGTGTATGAAGAAGGCCTTCGGGTTGTAAAGTACTTTCAGCGAGGAGGAAGGCATTAAGGTTAATAACCTTAGTGATTGACGTTACTCGCAGAAGAAGCACCGGCTAACTCCGTGCCAGCAGCCGCGGTAATACGGAGGGTGCAAGCGTTGTCCGGATTTATTGGGCGTAAAGCGAGCG
+
GGGGGGCCFEGGG>GFGGCFFGFGDFEGFGGGCEGGGGFGGGDGG7FEGFCFFGFGGGGGG8CE:@EEFGGGGGG9EFGG8AFFAEGGGGDGFGGGGGFGGFF?FFEFEGFFGGGGGGGFGGGGFFFF<EB?DGGGFDFGGGGGEG7FGGDFDGGGGGFGDFF<DGCCCEFGF7D=BE@:C:EB7@FFFGGG5CGGE<C8CGGDGGE>CEF8CEGEG+CEE5=CEGFC7?8EDGEEGFC5DDGG
@M03364:276:000000000-BLYN8:1:1101:14732:5095 1:N:0:1
ACTCCTACGGGAGGCAGCAGTAGGGAATCTTCCGCAATGGGCGAAAGCCTGACGGAGCAACGCCGCGTGAGTGATGAAGGGTTTCGGCTCGTAAAACTCTGTTATTAGGGAAGAACATATGTGTAAGTAACTGTGCACATCTTGACGGTACCTAATCAGAAAGCCACGGCTAACTACGTGCCAGCAGCCGCGGTAATACGTAGGTGGCAAGCGTTATCCGGAATTATTGGGCGTAAAGCGCGCG
+
GGGGGGGGGGGDFGGGGGGGGGGFGGGGGGGGGGGEGGGGGGGGGGGGGGGGGGGGGGGGGGGGGGGGGGGGGGGGGGGGGGGGGGGGGGGGCFFGGGGGGGGGGGGGFGFFGFGGGGGGGGGGCFCGFGGGGFGGGG9FGGGGGGGGGGGGGGGGGGFGGGGGGGGGGGGCCFFFGGGGFFGGGGGGGGGGGGGGGFGGGCCGGGGGGGFGGGGGGFCGG;EFFGFGGDGGDGG=CGGC35C<
@M03364:276:000000000-BLYN8:1:1101:22752:5106 1:N:0:1
ACTCCTACGGGAGGCAGCAGTGGGGAATATTGCACAATGGGCGCAAGCCTGATGCAGCCATGCCGCGTGTATGAAGAAGGCCTTCGGGTTGTAAAGTACTTTCAGCGGGGAGGAAGGGGAGTGGTTTAATACGCCATTCAATTGACGTTACCCGCAGAAGAAGCACCGGCTAACTCCGTGCCAGCAGCCGCGGTAATACGGAGGGTGCAAGCGTTAATCGGAATTACTGGGCGTAAAGCGCACG
+
GGGGGGEFGGGGGGGGGGGGGGGGGGGGFFG<F<FGGGGGGGGGGGGGGGGG<F,FFFDGGGGGGGGGGCGCFGAGFGGGGGGGGGGGGGGGGGFGGFFGFG9A,,>FEGC@F:FFG7+CF=F7:DFCGGGGGCE:EF<F<FGGGGGGGGGF7<FCFG7FFGGGFCEGGCGFGGGGGGGFGFGGGGGGGGGGGGDGGCFFD*:ECEGGGFGGGGD5:FFCEEEGGGGGGGGGGGGGFF7>99C5
@M03364:276:000000000-BLYN8:1:1101:8091:5109 1:N:0:1
ACTCCTACGGGAGGCAGCAGTGGGGAATATTGCACAATGGGCGCAAGCCTGATGCAGCCATGCCGCGTGTATGAAGAAGGCCTTCGGGTTGTAAAGTACTTTCAGCGGGGAGGAAGGTGATGAACTTAATACGTTCATCAATTGACGTTACCCGCAGAAGAAGCACCGGCTAACTCCGTGCCAGCAGCCGCGGTAATACGGAGGGTGCAAGCGTTAATCGGAATTACTGGGCGTAAAGCGCACG
+
GGGGGGGGGGGGGGGGGGGGGGGGGGGGGGGGGGGGGGGGGGGGGGGGGGGGGGGGGGGGGGGGGGGGGGGGGGGGGGGGGGGGGGGGGGGGGGGGGGGGGGGGGGGGGGGGGGGGGGGGGGGGGGGGGGGGGGGGGGGGGGGGGGGGGGGGGGGGGGGGGGGGGGGGGGGGGGGGGGGGGGGGGGGGGGGGEGGGGGGGGGGGGGGGGGGGGGGGGGGGGGDGD?99ECFGDDGGGGFGGGGD
@M03364:276:000000000-BLYN8:1:1101:4529:5114 1:N:0:1
ACTCCTACGGGAGGCAGCAGTAGGGAATCTTCCGCAATGGGCGAAAGCCTGACGGAGCAACGCCGCGTGAGTGATGAAGGGTTTCGGCTCGTAAAACTCTGTTATTAGGGAAGAACAAATGTGTAAGTAACTGTGCACGTCTTGACGGTACCTAATCAGAAAGCCACGGCTAACTACGTGCCAGCAGCCGCGGTAATACGTAGGTGGCAAGCGTTATCCGGAATTATTGGGCGTAAAGCGCGCG
+
GGGGGGGGGGGGGGGGGGGGGFGFGGGGGGGGGGGGGGGGGGGGGGGGGGGGGGGGGGGGGGGGGGGGGCGFFGGGGGGGGGGGGGGGGGGGGGGGGGGGGGGGGGGGGGGGGGGGGGGGGGGGGGGGGGGGGGGGGGFF@FGG9FFGGGGGGGGGGFGGFFGGGGGGGGGGGGGGGGGGFCGGDDGGGGGGGGG1BCCCEDGGGFGGGEGGGGGGGGGGGGDGGGGGGGGFGGGGGGGGDDGG
@M03364:276:000000000-BLYN8:1:1101:5317:5118 1:N:0:1
ACTCCTACGGGAGGCAGCAGTAGGGAATCTTCGGCAATGGACGAAAGTCTGACCGAGCAACGCCGCGTGAGTGAAGAAGGTTTTCGGATCGTAAAACTCTGTTGGTAGAGAAGAACGTTGGTGAGAGTGGAAAGCTCATCAATTGAGGGTAACTACCCAGAAAGGGACGGCTAACTACGGGCCAGCAGCCGCGGTAATAGGTAGGTCCCGAGCTTAGTCCGGATTTATTGGGCGTAAAGCGAGC
+
EFFFFGGGGGGCCGGGC7FGGEFGCFGG,CE<,,@FGGGGEFGD+:FFFEFGF<@FFGEEFEFGFFGGGE:FGDGGF@FG,CEFFEGFCFGGF<EFD<=F9F<BF8AE?FD?<FFBFD=E,3+CB95D<+EFG<8<8,=,C,,:8>,,+@<FAFAC<CCFFGG7,3,*@7*CCADFFB***:47FCG,2,**3*3=*25+5++5=B+BC5:5**3+3<C77*/AC+0+<CG5431>D*::CDGD
@M03364:276:000000000-BLYN8:1:1101:18165:5163 1:N:0:1
ACTCCTACGGGAGGCAGCAGTAGGGAATCTTCGGCAATGGGGGCAACCCTGACCGAGCAACGCCGCGTGAGTGAAGAAGGTTTTCGGATCGTAAAACTCTGTTGTTAGAGAAGAACGTTAAGTAGAGTGGAAAGTTACTTAAGTGACGGTATCTAACCAGAAAGGGACGGCTAACTACGTGCCAGCAGCCGCGGTAATACGTAGGTCCCAAGCGTTGTCCGGATTTATTGGGCGTAAAGCGAGC
+
GGGGGGGGGGGFFGGGGGGGGGCFGFEFGGGGGGGGGGGGGCGGGGGGGGGGGGGGGDEGGGGCFGGEEEEGGFFGGGGGGGGFGGGFGGGGGG7FGGGGGGGGGGAFDGFFCDGGGFGCEFGFG99FEFGDD=FGGGGGGGGGFGGGGGEGGGGGGFFFC7FGGDGGDGGGGGGFGGGGGGGGC>:FG,::8CEEEG9C*BCFGGE9:FGGGGG5>EFCCE5CEFGGF7CFDCEG*97C<577
@M03364:276:000000000-BLYN8:1:1101:11370:5180 1:N:0:1
ACTCCTACGGGAGGCAGCAGTAGGGAATCTTCGGCAATGGACGAAAGTCTGACCGAGCAACGCCGCGTGAGTGAAGAAGGTTTTCGGATCGTAAAACTCTGTTGTTAGAGAAGAACAAGGACGTAAGTAACTGTACGTCCCCTGACGGTATCTAACCAGAAAGCCACGGCTAACTACGTGCCAGCAGCCGCGGTAATACGTAGGTGGCAAGCGTTGTCCGGATTTATTGGGCGTAAAGCGAGCG
+
GGGGGGGGGGGGGGGGGGGGGGGGGGGGGGGGGGGGGGGGEGGGGGGGGGGGGGGGGGGGGGGGGGGGGGGDCGGGGGGGGGGGGGGGGGGGGGGGGGGGGGGGGGGGGGGGGGGGGGGFGGGGGGGGGGGGGGGGGGGG7FGGGGGGGGGGGGGGGGGGGFGGGGGGGGGGGGGGGGGGGGGGGGGGFGGGGGGGGGGGGGFGGGGGGGGGGGGGEFFEGGGEFGGGGGGGGGGGGGGGGDDC
@M03364:276:000000000-BLYN8:1:1101:20340:5181 1:N:0:1
ACTCCTACGGGAGGCAGCAGTAGGGAATCTTCGGCAATGGACGAAAGTCTGACCGAGCAACGCCGCGTGAGTGAAGAAGGTTTTCGGATCGTAAAACTCTGTTGTTAGAGAAGAACAAGGACGTAAGTAACTGTGCGTCCCCTGACGGTATCTAACCAGAAAGCCACGGCTAACTACGTGCCAGCAGCCGCGGTAATACGTAGGTGGCAAGCGTTGTCCGGATTTATTGGGCGTAAAGCGAGCG
+
GGGGGGGGGGGGGGEGGGGGG<CFGFGGFGGAF7FGGGGGFFGGCEGFGGGGCG:FGGCFGGF7FGGGGGE?FGGGGGGGFDGGGCGGG@FGFGGGGGGGFGG,BFFCDEFGGFGFG8,BE8CFFGGFGFDCFEFF7@+CFGG7=F+@FCFFCG,>D9<CF<FC,<F@<*>>DGGFG*>C7BF8CEG7:8E5>:B8EG9;CCGCFGG:=+3A=E5:1+3778:=6@7E+AC=GGC=37:CCD39
@M03364:276:000000000-BLYN8:1:1101:13792:5189 1:N:0:1
ACTCCTACGGGAGGCAGCAGTAGGGAATCTTCGGCAATGGACGAAAGTCTGACCGAGCAACGCCGCGTGAGTGAAGAAGGTTTTCGGATCGTAAAACTCTGTTGTTAGAGAAGAACAAGGACGTAAGTAACTGTACGTCCCCTGACGGTATCTAACCAGAAAGCCACGGCTAACTACGTGCCAGCAGCCGCGGTAATACGTAGGTGGCAAGCGTTGTCCGGATTTATTGGGCGTAAAGCGAGCG
+
GGGGGGGGGGGGGGGGGGGGGGGGGGGGGGGGGGGGGGGGFFGGGGGGGFGGEGFGGGGGGG@FGEEFFEGGGGGGFFFGFFGGGGGGGGGGFEGGGGGGGGGGFFGGEFFGGGGGGGGGGGFEFGGGGGGGGGGGGGG@EGGGGGGGGEGGGGGGCGEG@FGFGFCGGGGGGDGGEGGGGFDFGGGGCDEGGGGEGFFFGFGGCCGFF6CDG>EEGEGEGCECC@FGFGGFDGGCGGGGGG:7
@M03364:276:000000000-BLYN8:1:1101:17289:5194 1:N:0:1
ACTCCTACGGGAGGCAGCAGTAGGGAATCTTCGGCAATGGACGAAAGTCTGACCGAGCAACGCCGCGTGAGTGAAGAAGGTTTTCGGATCGTAAAACTCTGTTGTTAGAGAAGAACAAGGACGTTAGTAACTGAACGTCCCCTGACGGTATCTAACCAGAAAGCCACGGCTAACTACGTGCCAGCAGCCGCGGTAATACGTAGGTGGCAAGCGTTGTCCGGATTTATTGGGCGTAAAGCGAGCG
+
GGGGGGGGGGGGGGGGGGGGGGGGGGGGGGGGGGGGGGGGGGGGGGGGGGGGGGGGGGGGGGGGGGGGGGGGGGGGGGGGGGGGGGGGGGGGGGGGGGGGGGGGGGGGGGGGGGGGGGGGGGGGGGGGGGGGGGGGGGG7FGGGGGGGGGGGGGGGGGGGGGGGGGGGGGGDGGGGFGG@FGGGGGGGGGGGGGGGGGGGGGGGGGGGGGGGGGGGGGGGG:CEGGGGGGGGGGGGGGGGGGGD
@M03364:276:000000000-BLYN8:1:1101:14805:5228 1:N:0:1
ACTCCTACGGGAGGCAGCAGTAGGGAATCTTCGGCAATGGGGGCAACCCTGACCGAGCAACGCCGCGTGAGTGAAGAAGGTTTTCGGATCGTAAAACTCTGTTGTTAGAGAAGAACGTTAAGTAGAGTGGAAAGTTACTTAAGTGACGGTATCTAACAAGAAAGGGACGGCTAACTACGTGCCAGCAGCCGCGGTAATACGTAGGTCCCAAGCGTTGTCAGGATTTATGGGGCGTAAAGCGAGC
+
GGGGGGG9FGGGGGGDGGGGGGGGGFGGFGGGGCGGEF@FFGGEFG7FGGGGCCFE7CFFGGGGGGGGGGDCFGGGGGEFFAFFFG:@FE=ECFF<FFGGGGGG8EFFGFFABEF<CBFFGF,EF<9FF+CFGGEGGA=DDFC3<BFFGD<CDFC=C,8DFGG77:DFCD77FGF@,?*FECCCE@EGGGC8*:8BEGGGG+BCC<CE*>EE5>18:CE+<C+A?<+0+<AC5/:**/077C<)
@M03364:276:000000000-BLYN8:1:1101:21976:5231 1:N:0:1
ACTCCTACGGGAGGCAGCAGTAGGGAATCTTCGGCAATGGACGAAAGTCTGACCGAGCAACGCCGCGTGAGTGAAGAAGGTTTTCGGATCGTAAAACTCTGTTGTTAGAGAAGAACAAGGACGTTAGTAACTGAACGTCCCCTGACGGTATCTAACCAGAAAGCCACGGCTAACTACGTGCCAGCAGCCGCGGTAATACGTAGGTGGCAAGCGTTGTCCGGATTTATTGGGCTTAAAGCGAGCG
+
GGGGGGCGGFGFEGDGGGFGGFGGGGGFGGGGGGGGGGGGGGGDC@FFGGGCFGGGGCE8F@CC:7FFGBCEFGFGGFGG8FFGFGGCG+BFCEFGGFD9FGGDFGGGGCAEDGGGGE<FEFGGGGGGGG9EFDFFG@DC@<F+C8+CFC@CC@<FFEFGG:F73<FEGDCE,@2>FDFD7BFFCGDC7EDGGE5BF9EGCCCCFFGGG6CCG8EEEC?==;EEG:CCFGC5*9C7CF>D:<C>
@M03364:276:000000000-BLYN8:1:1101:19447:5235 1:N:0:1
ACTCCTACGGGAGGCAGCAGTAGGGAATCTTCCGCAATGGGCGAAAGCCTGACGGAGCAACGCCGCGTGAGTGATGAAGGGTTTCGGCTCGTAAAACTCTGTTATTAGGGAAGAACATATGTGTAAGTAACTGTGCACATCTTGACGGTACCTAATCAGAAAGCCACGGCTAACTACGTGCCAGCAGCCGCGGTAATACGTAGGTGGCAAGCGTTATCCGGAATTATTGGGCGTGAAGCGCGCG
+
GGGGGGGGGGGGGGGGGGGGGGGGGGGGCGGFCCGGGGGGGEGGGGEGGGGGGGEGGG7FGGGGGGGGGGGGGGGGGGGFCFGGGGGF@CFGGGGFGGGGCFCG,AFFGGGGGG<<FG,<?FGGGFEF9FDFFDGCGFAFED=DF=CFFGGGGGFFGGGFGFGGGGGGC:B7FGF;B8FFFCEFGEFFGE58:B5*?F9EGF5E9FGC*>;*C8;C*C=CE*:5+0+3<9C5)9*150*1)919
@M03364:276:000000000-BLYN8:1:1101:14038:5238 1:N:0:1
ACTCCTACGGGAGGCAACAGTAGGGAATCTTCGGCAATGGACGAAAGTCTGACCGAGCAACGCCGCGTGAGTGAAGAAGGTTTTCGGATCGTAAAACTCTGTTGTTAGAGAAGAACGTTAAGTAGAGTGGAAAGTTACTTAAGTGACGGTATCTAACCAGAAAGGGACGGCTAACTACGTGCCAGCAGCCGCGGTAATACGTAGGTGGCAAGCGTTGTCCGGATTTATTGGGCGTAAAGCGAGG
+
GGGGGGGGGGGGGGGGGGGGGGGGGGGGGGGGGGGGGGGGGGGGGGGGGGGGGGGGGGGGGGGGGGGGGDGFGGGGGGGGGGGGGGGDGGGGGGGGGGGGGGGGGGGGGGGGGGGGGGGGGGGGGGGGGGGGGGGGGGGGGGGGGGGGGGGGGGGGGGGGGGGGGGGGGGGGGFFGFDGGEGGGGGGGGGG5EGGGGGGFFGGGGGGGGGGGGGGGEGGGGGGGGGGGGGGGC<CEGGGCDGG)
@M03364:276:000000000-BLYN8:1:1101:19824:5241 1:N:0:1
ACTCCTACGGGAGGCAGCAGTAGGGAATCTTCGGCAATGGGGGCAACCCTGACCGAGCAACGCCGCGTGAGTGAAGAAGGTTTTCGGATCGTAAAACTCTGTTGTTAGAGAAGAACGTTAAGTAGAGTGGAAAGTTACTTAAGTGACGGTATCTAACCAGAAAGGGACGGCTAACTACGTGCCAGCAGCCGCGGTAATACGTAGGTCCCAAGCGTTGTCCGGATTTATTGGGCGTAAAGCGAGC
+
GGGGGGGGGGGGGGGGGGGGFGGGGGGGGGGGGGGGGGGGGGGGGGGGGGGGGGGGGGGGGGGGGDGGGEGGGGGGGFFGGGGGGGGGGGGGGGGGGGGGGGGGGGGGGGGGGGGGGGGGGGGGGGGGGGGGGGGGGGGGGGFFGGGGGGGGGGFGG7CCGGCFGGGGGGGGGGGGGGGGGGGDCGGGGGGDGGGGGGGGGGGGGGGGGGGGGEGGGGCFGGCG=FCFGG?FFD=EDGGGGGG)
@M03364:276:000000000-BLYN8:1:1101:14925:5246 1:N:0:1
ACTCCTACGGGAAGCAGCAGTAGGGAATCTTCGGCAATGGACGAAAGTCTGACCGAGCAACGCCGCGTGAGTGAAGAAGGTTTTCGGATCGTAAAACTCTGTTGTTAGAGAAGAACAAGGACGTAAGTAACTGTGCGTCCCCTGACGGTATCTAACCAGAAAGCCACGGCTAACTACGTGCCAGCAGCCGCGGTAATACGTAGGTGGCAAGCGTTGTCCGGATTTATTGGGCGTAAAGCGAGCG
+
GGGGGGGGGGGGGGGGGGFGGGGGGGGGGGGGGGFGGGGGGFGGE7FFFGGGGGGGGGDGGGGGGGGFGEGGGGFFCGGGGGGGGGGDGGGGGFGGGFEFFGGGFGGGGGFGFFGGGGGGGFCCGGFFFF,FGGGGGGGGGCFFEFEGG<FFGGFF@FGGFGGG@CGGCCFGGGCGGGGDGCCC@8:ECECGEGDEGGGGGCFEGGD>FFGGGGGGGGFGGGD5ECFGFFC:CCG=DC=DGDD5
@M03364:276:000000000-BLYN8:1:1101:23406:5248 1:N:0:1
ACTCCTACGGGAGGCAGCAGTAGGGAATCTTCGGCAATGGACGAAAGTCTGACCGAGCAACGCCGCGTGAGTGAAGAAGGTTTTCGGATCGTAAAACTCTGTTGTTAGAGAAGAACAAGGATGAGAGTAGAACGTTCATCCCTTGACGGTATCTAACCAGAAAGCCACGGCTAACTACGTGCCAGCAGCCGCGGTAATACGTAGGTGGCAAGCGTTGTCCGGATTTATTGGGCGTAAAGCGAGC
+
GFGGGGGGGGEGGGGGEEGGGGGFGGGGGGGGGDGGGGFGEGGGGECFFGGGGGGGGGGGGGG:FGG+:B4CFGG<EDFFFFFGGDGGFCFGGGGGGGGGGGGGGGGGGGGGGGGFFDGGGGFCGGGGGFFGGGGGGAGFFGGGGGFGGGGGCFGGGFGGGGGCFGGGGEGGGFGGGGGFCECFGGFGGF>CCCGGCEGGGC<@7<9CEFFGGEE=EEFGEGD78FCCF:95FGGGGGGDGDD5
@M03364:276:000000000-BLYN8:1:1101:23183:5257 1:N:0:1
ACTCCTACGGGAGGCAGCAGTGGGGAATATTGCACAATGGGCGCAAGCCTGATGCAGCCATGCCGCGTGTATGAAGAAGGCCTTCGGGTTGTAAAGTACTTTCAGCGGGGAGGAAGGTGATGAACTTAATACGTTCATCAATTGACGTTACCCGCAGAAGAAGCACCGGCTAACTCCGTGCCAGCAGCCGCGGTAATACGGAGGGTGCAAGCGTTAATCGGAATTACTGGGCGTAAAGCGCACG
+
GGGGGGGGGGGGGGGGGGGGGGGGGGGGGGGGGGGGGGGGGGGGGGGGGGGGGGGGFGGGGGGGGGGGGGGGGGGGGGGGGGGGGGGGGGGGGGGGDGGGGGGGGGGGGG>FGEGGGGGDEFGGGGGG9FFFFFGCFGFBFGGGFFGGFFG9FEDEEGFCFGGGGGGGFEGGGGGGGGGGGGFFGGGGG58EG1CGGGG5E5EGGGGGGGGGGEECFDFFGGGGGGFGGGGGGGGD<>CDGGG<
@M03364:276:000000000-BLYN8:1:1101:4499:5258 1:N:0:1
ACTCCTACGGGAGGCAGCAGTAGGGAATCTTCGGCAATGGACGAAAGTCTGACCGAGCAACGCCGCGTGAGTGAAGAAGGTTTTCGGATCGTAAAACTCTGTTGTTAGAGAAGAACAAGGACGTTAGTAACTGAACGTCCCCTGACGGTATCTAACCAGAAAGCCACGGCTAACTACGTGCCAGCAGCCGCGGTAATACGTAGGTGGCAAGCGTTGTCCGGATTTATTGGGCGTAAAGCGAGCG
+
F<FG@EFGEGGEGGGDEGEFGCD9CFGGGGGGGGGGGGGGFGGG:FG<FFFGEFGGGGGGGGGGGGCFGFEGAFGGCEGGGDGGGGGGGGGECEGGGGGGGFEFFG9ECGGCFGGGFGCB8>FG?FCFGGFF,,A,=FGG@CGGF<C:FGEFCGGGGFFGGGG@AEA>>BFCGGFCFCGGGGGGFFGGGGGGGGCCC9BCFFFGECEGFGFFGBEGCCGCECEE6??@FGFFCGEGC>>DD<DC
@M03364:276:000000000-BLYN8:1:1101:22864:5262 1:N:0:1
ACTCCTACGGGAGGCAGCAGTAGGGAATCTTCGGCAATGGGGGCAACCCTGACCGAGCAACGCCGCGTGAGTGAAGAAGGTTTTCGGATCGTAAAACTCTGTTGTTAGAGAAGAACGTTAAGTAGAGTGGAAAATTACTTAAGTGACGGTATCTAACCAGAAAGGGACGGCTAACTACGTGCCAGCAGCCGCGGTAATACGTAGGTCCCGAGCGTTGTCCGGATTTATTGGGCGTAAAGCGAGC
+
GGGGGGGGGGGGGGGGGGGGGGGGGGGGDGGGGGGGGGGGGGGGDGGGGGGGGGGGGGGGGGEGGG=FFDEGGGGGGGGGGGGGGGGDFGGGFGGFGGGG9FFFFFGGFFGDFFG8F>FFAEFGGCDFGDGGGCFGCFGFC<,@=FFGGCCFFGGGFEGGGGFG@CFFEGGGGG7B9DEGCF>;@EEEG,BEGGGC*?+BFGGGGG99ECE=58EEGGGFGGGG5C9EC?EEF5:CDC>><DG5
@M03364:276:000000000-BLYN8:1:1101:7370:5272 1:N:0:1
ACTCCTACGGGAGGCAGCAGTAGGGAATCTTCGGCAATGGACGAAAGTCTGACCGAGCAACGCCGCGTGAGTGAAGAAGGTTTTCGGATCGTAAAACTCTGTTGGTAGAGAAGAACAATGACGTTAGTGACTGGACGCTCCCTTACCGTATCTAACCAGAAAACCAAGGCTAAATACGGTCCAGGCGCCGGCGTAATACGGTGGGGTCCGGCGGTTGCCGGCTTTGTTGGGGCGTAAGCGAGCG
+
FGGFFGGGDC>CFGEGGGGGFCFAFEFGGGGGGDGDGGGCGGGG:BFGGGGGGGGGGGGFG@FGEFGCCGG<FFGGGCFCCFFF9CF=FGGGGGFEFGECFGAF,8ABF<?FBEFG,4,C,,3+:3C?,,,8:,:,8++3@+,,,,5@+@D7<,EDF9,,<:,,*,*,6*@,?,26,4*,*4,,,1*1:***B:*=*+33*3*=**2*******2***3*2*2:E++;:*C*//*:***/751)
@M03364:276:000000000-BLYN8:1:1101:13012:5324 1:N:0:1
ACTCCTACGGGAGGCAGCAGTAGGGAATCTTCCACAATGGACGAAAGTCTGATGGAGCAACGCCGCGTGAGTGAAGAAGGTTTTCGGATCGTAAAACTCTGTTGTTGGAGAAGAATGTATCTGATAGTAACTGATCAGGTAGTGACGGTATCCAACCAGAAAGCCACGGCTAACTACGTGCCAGCAGCCGCGGTAATACGTAGGTGGCAAGCGTTGTCCGGATTTATTGGGCGTAAAGCGAGCG
+
GGGGGGGGGGGGGGGGGGGGGFGGGGGGGGGGGGGGFGGGGGGCGGGGGGGGGGGGFGGGGGGGGGGGGGGGGFGGGGGGGGGGGGGGGGGGGGGGGGFGGGGGGDGDFGGGGFGGGGGGGGGGGFGGGGGGGGGFGGFGGGGGGGEFGFGAFCFF@FGGGGGFGGGGGDEFGGGGGGGGGGGGGFDFGGGGGGCC@FGGGGGGGFFGGGGGGGGGCFFEC=EEFGGGGGGGDGGG:7FGCDC5
@M03364:276:000000000-BLYN8:1:1101:4923:5327 1:N:0:1
ACTCCTACGGGAGGCAGCAGTAGGGAATCTTCGGCAATGGACGAAAGTATGACCGAGCAACGCCGCGTGAGTGAAGAAGGTTTTCGGATCGTAAAACTCTGTTGTTAGAGAAGAACAAGGACGTAAGTAACTGTACGTCCCCTGACGGTATCTAACCAGAAAGCCACGGCTAACTACGTGCCAGCAGCCGCGGTAATACGTAGGTGGCAAGCGTTGTCCGGATTTATTGGTCGTAAAGCGAGCG
+
GGGGECDFGGGGG>FEGGGGGGEGGGGGGGGGFCGGFGGGGGGGGGDCFGGGGDFGGGGGGGGGGGEEGGGGGGGGGGGGGGGGGGGDF7@FFDGFGGGFFGFFFDFGDGGGDFGGGGFFFGGGFGFGGCFGGGFG7F,CCFGGCF@@CGGFGGGGGEFFGGGFFGGD7EGGGGGD>CD:7>D8EF6FFC>C**:EFG+B:BF7EE*<8>*85;*3:CFGD5;59<?++9+0)95CF:CD3)9)
@M03364:276:000000000-BLYN8:1:1101:6551:5372 1:N:0:1
ACTCCTACGGGAGGCAGCAGTAGGGAATCTTCGGCAATGGACGAAAGTCTGACCGAGCAACGCCGCGTGAGTGAAGAAGGTTTTCGGATCGTAAAACTCTGTTGTTAGAGAAGAACATGGGTGAGAGTAACTGTTCACCCCTTGACGGTATCTAACCAGAAAGCCACGGCTAACTACGTGCCAGCAGCCGCGGTAATACGTAGGTGGCAAGCGTTGTCCGGATTTATTGGGCGTAAAGCGAGCG
+
GGGGGGGGGGGGGGGGGGGGGGGGGGGGGGGGGGGGGGGGGGGGGGGGGGGGGGGG@FGGGGGGGGGGGGGGGGGGGGGGGGGGGGGGEGGGGGGGGGGGGGGGGGGGGGGGGGGGGGGFGGGGCGGGGDGGGGGFGFFGGFGGGGGGGGGGGGGGGGCGGGGGGGGGGEGGGGGFG@BCEGGGGGGGGGGGGGGGGGGGGGGGGGFCFGFFC8E*:EFCEEAEFFGGGGGFDGGGFGGGCC:)
@M03364:276:000000000-BLYN8:1:1101:6665:5386 1:N:0:1
ACTCCTACGGGAGGCAGCAGTGGGGAATATTGCACAATGGGCGCAAGCCTGATGCAGCCATGCCGCGTGTATGAAGAAGGCCTTCGGGTTGTAAAGTACTTTCAGCGGGGAGGAAGGTGAGTGGTTTAATACGCCATTCAATTGACGTTACCCGCAGAAGAAGCACCGGCTAACTCCGTGCCAGCAGCCGCGGTAATACGTAGGTGGCAAGCGTTGTCCGGATTTATTGGGCGTAAAGCGAGCG
+
GGGGGGGGGGGGGGGGGGGGGGGGGGGGGGGGGGGGGGGGGGGGGGGGGGGGGGGGGGGGGGGGGGGFGGGGGGGGGFGGGGGGGGGGGGGGGGGGGGGGGGGGGGGGGGGGGGGGEGFGGGGGGGGGGGGFGGDGGGGFGGFFGGGGGGGGGGGGGGGGGGGGGGGGGGGGGGGGGGGGGGGGGGGGFEGGEGGGGGGGGGGDGGGFGGFGGGGGGGGGGC8CGGGGGG5=CDGGGFGDGGGD
@M03364:276:000000000-BLYN8:1:1101:13935:5401 1:N:0:1
ACTCCTACGGGAGGCAGCAGTAGGGAATCTTCGGCAATGGACGAAAGTCTGACCGAGCAACGCCGCGTGAGTGAAGAAGGTTTTCGGATCGTAAAACTCTGTTGTTAGAGAAGAACAAGGACGTTAGTAACTGAACGTCCCCTGACGGTATCTAACCAGAAAGCCACGGCTAACTACGTGCCAGCAGCCGCGGTAATACGTAGGTGGCAAGCGTTGTCCGGATTTATTGGGCGTAAAGCGAGCG
+
GGGGGGGGGGGEGGGGGGCFGGGGGGGGGGGGGGGGGGGGGGGGGGGGGGGGGGGGGGGGGGGGGGGGGGGGGGGGGGGGGGGGGGGGGGGGGGGGGGGGGGGGGGGGGGGGGGGGGGGGGGGGFGGGGGGGGGFGGGGGGGGGGGGGGGGGGGFFGGGGGFGGE:FGC7F@C@ECGEGGGGGGGGGGGGGGGGGEFGFGGGFGGGGGGGGGGGGGGGFGGCGCGGGGGGFGGGGDDDGGGG37
@M03364:276:000000000-BLYN8:1:1101:21888:5428 1:N:0:1
ACTCCTACGGGAGGCAGCAGTGGGGAATATTGCACAATGGGCGCAAGCCTGATGCAGCCATGCCGCGTGTGTGAAGAAGGCCTTCGGGTTGTAAAGCACTTTCAGCGAGGAGGAAGGTGGTGAACTTAATACGTTCATCAATGGACGTTACTCGCAGAAGAAGCACCGGCTAACTCCGTGCCAGCAGCCGCGGTAATACGGAGGGTGCAAGCGTTAATCGGAATTACTGGGCGTAAAGCGCACG
+
GGGGGGGGGGGGGGGGGGEGGGGGGGGGGGGGFGGGGGGGGGGGGDGGGGGGGGGGGGFGGGGGGGGGDCFGGGFGAGGGGGGGGGGGGGGGGGGGFGGGGGGGGGG@FFEGGGF<FF<FGGAFFFGGFGGGGGG,<C,<FD,,><B>FFGFG>CEF7::EGGCF>CEGF>CGGGDGGF15DCFGGG8;::BECC@E;?FE58CGGGC+>CEE5CEGGGGGEGFGEFFCGGGGGECCC7<DGD3
@M03364:276:000000000-BLYN8:1:1101:5868:5440 1:N:0:1
ACTCCTACGGGAGGCAGCAGTAGGGAATCTTCGGCAATGGACGAAAGTCTGACCGAGCAACGCCGCGTGAGTGAAGAAGGTTTTCGGATCGTAAAACTCTGTTGTTAGAGAAGAACAAGGACGTAAGTAACTGTACGTCCCCTGACGGTATCTAACCAGAAAGCCACGGCTAACTACGTGCCAGCAGCCGCGGTAATACGTAGGTGGCAAGCGTTGTCCGGATTTATTGGGCGTAAAGCGAGCG
+
GGGGFGGGGGGGGGGGGGGGGGGGGGGGGGGGGGGGGGGGFGGGGGGGGGGGGGGGGGGGGGGGGGGGGGGGGGGGGGGGGGGGGGGGGGGGGGGGGGGGGGGGGGGGGGGGGGGGGGGGGGGGGGGGGGGGGGGGGGGGGGGGGGGGGGGGGGGGGGFGGGGGGGGGGGGGGDGGGGGGGGGGGFGGGGGGEGGGGGGGGGFEFGFDEFCFGGGEE?FGGGGGGGFFGGGGGDECGFGGGGGC
@M03364:276:000000000-BLYN8:1:1101:18619:5451 1:N:0:1
ACTCCTACGGGAGGCAGCAGTGGGGAATATTGCACAATGGGCGCAAGCCTGATGCAGCCATGCCGCGTGTATGAAGAAGGCCTTCGGGTTGTAAAGTACTTTCAGCGGGGAGGAAGGTGATGAACTTAATACGTTCATCAATTGACGTTACCCGCAGAAGAAGCACCGGCTAACTCCGTGCCAGCAGCCGCGGTAATACGGAGGGTGCAAGCGTTAATCGGAATTACTGGGCGTAAAGCGCACG
+
GGGGGGGGGGGGGGGGGGGGGGGGGGGGGGGGGGGGGGGGGGGGGGGGGGGGGGGGGGGGGGGGGGGGGGGGGGFGGGFGGGGGGGGGGGGGGGGGGGGGGGGGGGGGGGGGGGFGGGGGGGGGGGGGGGGGGGGGGGGGGGGGGGGGGGGGGGGGGGGGGGGGGGGGGGGEGGGGGGGGGGGGGGGGCEEGGG>EFGFGGCGGGGGGFGGGGGGGFDGGGGGGGGGGCGGGGGGGFGFGGGGD
@M03364:276:000000000-BLYN8:1:1101:21295:5465 1:N:0:1
ACTCCTACAGGAGGCAGCAGTAGGGAATCTTCGGCAATGGGGGCAACCCTGACCGAGCAACGCCGCGTGAGTGAAGAAGGTTTTCGGATCGTAAAACTCTGTTGTTAGAGAAGAACGTTAAGTAGAGTGGAAAGTTACTTAAGTGACGGTATCTAACCAGAAAGGGACGGCTAACTACGTGCCAGCAGCCGCGGTAATACGTAGGTCCCAAGCGTTGTCCGGATTTATTGGGCGTAAAGCGAGC
+
GGFGGFGFEFGGDGGFGGCFGFGGGGGGGGGGGGGGDFGFGGDFFDFFEGGFGGEGGE@<FGEEGFFFE7FFGDGG994BFGFGFCGCFE7FEFFGDE@EFGGGAFDGGFEDGDG8FGGGGGGGG<9FGGFGFGGGGCGCFGGFGGGGGFGFD<DGC,>FDG<FFGCGGGGGGFGF9,>CFGGGFGGGGFDGGGGGGG?EGGGCEB9BBEFGGGECEGFGGGGGCE9@?CCF<<:*95DFGDD)
@M03364:276:000000000-BLYN8:1:1101:7794:5468 1:N:0:1
ACTCCTACGGGAGGCAGCAGTAGGGAATCTTCGGCAATGGACGAAAGTCTGACCGAGCAACGCCGCGTGAGTGAAGAAGGTTTTCGGATCGTAAAACTCTGTTGTTAGAGAAGAACAAGGACGTAAGTAACTGTACGTCCCCTGACGGTATCTAACCAGAAAGCCACGGCTAACTACGTGCCAGCAGCCGCGGTAATACGTAGGTGGCAAGCGTTGTCCGGATTTATTGGGCGTAAAGCGAGCG
+
GGGGGGGGGGGGGGGGGGGGGGGGGGGGGGGGGGGGGGGGGGGGGGGGGGGGGGGGGGGGGGGGGGGGGGGGGGGGGGGGFFGGGGGGGGGGGGGGGGGGGGGGGGGGGGGGGGGGGFGCGGGGGGGGGGGGGGGFGGGGGGGGGGGGGGGGGGGGGGGGGGGGDGGGGGGGGGGGGGGGGGGGGGGGGGGGGGGGGGGGGGGCGGGGGGGGGGGGGGFGGC8:FGGGGGGGGGGGGGGGGGGC
@M03364:276:000000000-BLYN8:1:1101:16445:5482 1:N:0:1
ACTCCTACGGGAGGCAGCAGTAGGGAATCTTCGGCAATGGACGAAAGTCTGACCGAGCAACGCCGCGTGAGTGAAGAAGGTTTTCGGATCGTAAAACTCTGTTGTTAGAGAAGAACAAGGACGTTAGTAACTGAACGTCCCCTGACGGTATCTAACCAGAAAGCCACGGCTAACTACGTGCCAGCAGCCGCGGTAATACGTAGGTGGCAAGCGTTGTCCGGATTTATTGGGCGTAAAGCGAGCG
+
GGGGGGGGGGGGGGGGGGGGGGGGGGGGGGGGGGGGDFGGFGGDFGGGGGGGGGGGGGGGGGGGGGGGGCGGGGGGGGGGGGGGGGGGGGGGGGGGGGD9EGGGGGFGGGGGGGGGGGGGGGGGGGGGGGGGGGG@FFF@FFFFFGGGGFGGGGGGGGGGGGGGAFGEG>GGGGF?FEFGGGG@:FCFEE8>EGCCFFGGGCFGGGGGGDGGGGGCGFGGC5*:6<:CCFGGDC*:9FGGGGG)
@M03364:276:000000000-BLYN8:1:1101:4448:5531 1:N:0:1
ACTCCTACGGGAGGCAGCAGTAGGGAATCTTCGGCAATGGACGAAAGTCTGACCGAGCAACGCCGCGTGAGTGAAGAAGGTTTTCGGATCGTAAAACTCTGTTGTTAGAGAAGAACAAGGACGTTAGTAACTGAACGTCCCCTGACGGTATCTAACCAGAAAGCCACGGCTAACTACGTGCCAGCAGCCGCGGTAATACGTAGGTGGCAAGCGTTGTCCGGATTTATTGGGCGTAAAGCGAGCG
+
GGGGGGGGGGGGGGGGGGGGGGGGGGGGGGGGGGGGGGGGGGGGGGGGGGGGGGGGGGGGGGGGGGGGGGGGGGGGGGGGFGGGGGGGGGGGGGGGGGGGGGGGGGGGGGGGGGGGGGGFGGGGGGGGGGGGGGGGGGGFGGGGGGGGGGGGGGGGGGGGFGGGGGGGGGGGGGGGGGGGGGGGGGGGGGGGGGGGGGGGGGGGGGGGGGGFEGGGGGGGGGEGGGGF9ECCDDCGFFGGGGGG
@M03364:276:000000000-BLYN8:1:1101:4547:5562 1:N:0:1
ACTCCTACGGGAGGCAGCAGTAGGGAATCTTCGGCAATGGGGGCAACCCTGACCGAGCAACGCCGCGTGAGTGAAGAAGGTTTTCGGATCGTAAAACTCTGTTGTTAGAGAAGAACAAGGACGTTAGTAACTGAACGTCCCCTGACGGTATCTAACCAGAAAGCCACGGCTAACTACGTGCCAGCAGCCGCGGTAATACGTAGGTGGCAAGCGTTGTCCGGATTTATTGGGCGTAAAGCGAGCG
+
GGGGEGGGGGGGGGGGGGGGGGGGGGGGGGGGGGGGGGGGFEGGGFGFGFFGGFEGGGGGGGGGGGGBFCFGGGGGGGGGGGGGFGGGGGGFGGGGGGGFGGGGGGGGGGGGGGGGGGFFFFG@FGGGGGGGGGFGCFFCEGGGGGGGGGGGGGGGFGGGGGGGGGGGGGEGGGGGGGGGGGGGGGGGGGGGGGGGGGGGCGGDFDFGGGGGGGDEGGGGDEEGFGGF7CEFGGGGGG7DDGG7
@M03364:276:000000000-BLYN8:1:1101:13387:5574 1:N:0:1
ACTCCTACGGGAGGCAGCAGTAGGGAATCTTCGGCAATGGACGAAAGTCTGACCGAGCAACGCCGCGTGAGTGAAGAAGGTTTTCGGATCGTAAAACTCTGTTGTTAGAGAAGAACAAGGACGTTAGTAACTGAACGTCCCCTGACGGTATCTAACCAGAAAGCCACGGCTAACTACGTGCCAGCAGCCGCGGTAATACGTAGGTGGCAAGCGTTGTCCGGATTTATTGGGCGTAAAGCGAGCG
+
GGGGGGGGGGGGGGGGGGGGGGGGGGGGGGGGGGGGGGGGGGGGGGGGGGGGGGGGGGGGGGGGGGGGGGGGGGGGGGGGFGGGGGGGGGGGGGGGGGGGGGGGGGGGGGGGGGGGGGGGGGGGGGGGGGGGGGGGGGGGGGGGGGGGGGGGGGGGGGGGGGGGGGGGGGGEGGGGGGGGGGGGGGGGGGGGGGGDFFGGFGGGGGFGGGGGGGGGGFGGGEECFGGGGGGGGGGGGGGGGGGD
@M03364:276:000000000-BLYN8:1:1101:18092:5578 1:N:0:1
ACTCCTACGGGAGGCAGCAGTGAGGAATATTGGTCAATGGCCGAGAGGCTGAACCAGCCAAGTCGCGTGAAGGAAGAAGGATCTATGGTTTGTAAACTTCTTTTATAGGGGAATAAAGTGGAGGACGTGTCCTTTTTTGTATGTACCCTATGAATAAGCATCGGCTAACTCCGTGCCAGCAGCCGCGGTAATACGGAGGATGCGAGCGTTATCCGGATTTATTGGGTTTAAAGGGTGCGTAGGT
+
GGGGGGGGGGGGGGGGGGGGGGGGGGGGGGGGGGGGGGGGGGGGGGGGGGGGGGGGGGGGGGGGGGGGGGGGGFCFGGFGGGGGGGGGGGGGGGGGFGGGGGFGGGGGGGGCFFFGGGGGGCFEEGGGDGGGGGAFGGGGGGGFGGDGGFGGGGGGGGGGGGGGGGGGGGGGGGGGGGGGGGGGGGGGGGGGGGGGGDDEGGGGGGGGGGGGGGGGGGGFGGC?FGEEGGGGGGGGGGGGGDG0
@M03364:276:000000000-BLYN8:1:1101:6278:5602 1:N:0:1
ACTCCTACGGGAGGCAGCAGTAGGGAATCTTCCGCAATGGGCGAAAGCCTGACGGAGCAACGCCGCGTGAGTGATGAAGGGTTTCGGCTCGTAAAACTCTGTTATTAGGGAAGAACAAATGTGTAAGTAACTGTGCACATCTTGACGGTACCTAATCAGAAAGCCACGGCTAACTACGTGCCAGCAGCCGCGGTAATACGTAGGTGGCAAGCGTTATCCGGAATTATTGGGCGTAAAGCGCGCG
+
GGGGGGGGGGGGGGGGGGGGGGGGGGGGGGGGGGGGGGGGGGGGGGGGGGGGGGGGGGGGGGGGGGGGGGGGGGGGFGGGGGGGGGGGFGGGGGGGGGGGGGGGGGGGFGGGGFGGGGFGGGFFGGGGFGGGGGGGFFGFFGG<FFGGGGGA=EFGFGGGGGGGGCGGGGGGGGGGGDGGGGGGGGGGCEDGEGEGGGGGFGGGGGGGFGGGGEEGGGGG5885CFFCFFFFDGGCGGGG:CDG
@M03364:276:000000000-BLYN8:1:1101:26805:5605 1:N:0:1
ACTCCTACGGGAGGCAGCAGTGGGGAATATTGCACAGGGGGCGGAAGCGGGAGGAAGAGAGGACGCGGGGAGGAAGAAGGAAAGCGGGGGGGAAAGAAAGAGGAGAGAGGAGGAAGGGAGGGAGGGGAAGCACAGGCGGGAGGGACGTGTGGGGCAGAAGAAGACAAGGCGAACGCGGGGCAAGCAGGAGTGGGAAGACGGCGGGGGCACGTGGGCAGCGTGTGTGGGGGGTGGCACGCGTGGG
+
==CCEDECECDCD>EDGGGGGGGGGDEGFGGGGGGG,;6::+7+++=,+66+4:,,444,84,+4+4+48+6338<88=@3,,8333:35/1*++8,,23,,*0//1/8868>8,8>***/**15/1**2*,,0,*21/**21/*/1*2+*2*/**//6:66:02+*2/*2***1**/1///*1**2**1*281/+***/8*188*****1*/2/****/***2***2//8*11***/)1)1)/
@M03364:276:000000000-BLYN8:1:1101:23108:5613 1:N:0:1
ACTCCTACGGGAGGCAGCAGTAGGGAATCTTCGGCAATGGACGAAAGTCTGACCGAGCAACGCCGCGTGAGTGAAGAAGGTTTTCGGATCGTAAAACTCTGTTGTTAGAGAAGAACAAGGACGTTAGTAACTGAACGTCCCCTGACGGTATCTAACCAGAAAGCCACGGCTAACTACGTGCCAGCAGCCGCGGTAATACGTAGGTGGCTAGCGTTGTCCGGATTTATTGGGCGTAAAGCGAGCG
+
GGGGGGGGGGGGGDFFGGGGGFAFGGGGGGGGGGGGGGGGGGDEBGGGGGGGGGGGGGGFCF@6FFGGGGGGGGGGGGGGFFGGGGGGFGGGDGG9FFFFGGGGGGGGFGGGGGFEFGFECFGB@>FGGFFGAFEFFFG7FFGGGDGDFFGEGFG9ADFGGGGGGGFCC@*F<FGGGGG>FFF::CECBCB>8EEEGF?>FFFGGF86*5=0:CCGGCGGCC5:CFGGGGGG59=E*::)9CD3
@M03364:276:000000000-BLYN8:1:1101:10725:5619 1:N:0:1
ACTCCTACGGGAGGCAGCAGTGGGGAATATTGCACAATGGGCGCAAGCCTGATGCAGCCATGCCGCGTGTATGAAGAAGGCCTTCGGGTTGTAAAGTACTTTCAGCGGGGAGGAAGGTGATGAACTTAATACGTTCATCAATTGACGTTACCCGCAGAAGAAGCACCGGCTAACTCCGTGCCAGCAGCCGCGGTAATACGGAGGGTGCAAGCGTTAATCGGAATTACTGGGCGTAAAGCGCACG
+
GGGGGGGGGGGGGGGGGGGGGGGGGEGGGGGGGGGGGGGGGGGGGGGGGGGGGGGGGGGGGGGGGGGGGGGGGGGGGFGGGGGGGGGGGGGGGFGGGGGGGGGFFGGGGGDDGGGGGGGGGGGGGGGGGGGGGGGGDGGGGGGGGCGGGGGFGGGGGGFGDFFGGGFGGGGGGGGGGGG7FGGGGFG7EEGGGGGGGDCFE:EGG/:*@@FFEEE=CGGGDC=A<CDFGGGGDDE=FGGGCD77
@M03364:276:000000000-BLYN8:1:1101:11806:5623 1:N:0:1
ACTCCTACGGGAGGCAGCAGTAGGGAATCTTCGGCAATGGACGAAAGTCTGACCGAGCAACGCCGCGTGAGTGAAGAAGGTTTTCGGATCGTAAAACTCTGTTGTTAGAGAAGAACAAGGACGTTAGTAACTGAACGTCCCCTGACGGTATCTAACCAGAAAGCCACGGCTAACTACGTGCCAGCAGCCGCGGTAATACGTAGGTGGCAAGAGTTGTCCGGATTTATTGGGCGTAAAGCGAG
+
F9EEEGFGGGGCGGGGEDGGGCFFGGCF<FFAE;CFGGFFEFFFEEGG9FGGFGG@FE7@FFGGGGGGG,CCECFFFFGGCFB<ECFGGGGFGGGDGFBF<CEGE<FGAAED=E=<BEFDFGFGGCFDBFFGGGD<<@DFDGEFD8FEEGFFGDGGCFFCEGC:,,DCECFGGFGFGGFG@FGGGGFFF84BEE5@<BCF++=CC9>8*+8*=C;CFFCDC5*:9:A<FE85<CGDGGC<55
@M03364:276:000000000-BLYN8:1:1101:11879:5653 1:N:0:1
ACTCCTACGGGAGGCAGCAGTAGGGAATCTTCGGCAATGGACGAAAGTCTGACCGAGCAACGCCGCGTGAGTGAAGAAGGTTTTCGGATCGTAAAACTCTGTTGTTAGAGAAGAACAAGGACGTTAGTAACTGAACGTCCCCTGACGGTATCCAACCAGAAAGCCACGGCTAACTACGTGCCAGCAGCCGCGGTAATACGTAGGTGGCAAGCGTTGTCCGGATTGATTGGGCGTAAAGCGAGCG
+
GGGGGGGGGGGGGGGGGGGGGGGGGGFGGGGGDDGGGFGGCFGGGGEFFGGGFGGGGGGGGGGGFEGGGGGGGGGGGGGGFFGGGGGGGGGGGGGGGGGGGGGG=BFGDFGGGGGGGGGGG?FFGGGGGFGGGGFGFGGGGGGG<FCDGGFGFGGGGGGCFCGGGG>F7<FCCFGCEECFFGGFGGGGD>EECBCEF?EF+:CEGGGGGGGF5:EGEF?ED?E5*++:?CFGDDCE<C:CDGCC
@M03364:276:000000000-BLYN8:1:1101:6485:5663 1:N:0:1
ACTCCTACGGGAGGCAGCAGTAGGGAATCTTCCACAATGGACGAAAGTCTGATGGAGCAACGCCGCGTGAGTGAAGAAGGTTTTCGGATCGTAAAACTCTGTTGTTGGAGAAGAACGTATTTGATAGTAACTGATCAGGTAGTGACGGTATCCAACCAGAAAGCCACGGCTAACTACGTGCCAGCAGCCGCGGTAATACGTAGGTGGCAAGCGTTGTCCGGATTTATTGGGCGTAAAGCGAGCG
+
GGEFGGFGGGGFGFGGGGFGGGGGGGGGGGGGGGGGGGG?FGGGEGGGFFGGGGDGGGGGCFGGGGGFGGGFGFFGF<=FFCFGF@CEGGGGGGGGGGG9FGGGGGGGGG?FGGDAFFFGGGGGGGEEGFGGG9?FFGGFBFGGGGGGEFGGGGGGDE?FFFGGGGGE7F@FGGGGGDGGGGAF*@DFGGGGG:>E;CECG9CCFGGGGGGCEE*CCC<EE5=:<CF7@CFE<<CE7>DGG3<<
@M03364:276:000000000-BLYN8:1:1101:17519:5664 1:N:0:1
ACTCCTACGGGAGGCAGCAGTAGGGAATCTTCGGCAATGGGGGCAACCCTGACCGAGCAACGCCGCGTGAGTGAAGAAGGTTTTCGGATCGTAAAACTCTGTTGTTAGAGAAGAACGTTAAGTAGAGTGGAAAATTACTTAAGTGACGGTATCTAACCAGAAAGGGACGGCTAACTACGTGCCAGCAGCCGCGGTAATACGTAGGTCCCAAGCGTTGTCCGGATTTATTGGGCGTAAAGCGAGC
+
GGGGGGGGGGGGGGGGGGGGGFGGGGGGFGGGGGGGGGGGGGGGGGGGDGGGGGGGGGGGGGGDGGGGGGGGGGGGGGFGGGGGGGGGGGGGGGGGGGGGGGGGGGGGGGGGGGGGGGGFFGGFGFFGGGF@FGGGGGGGGGGGGGGDGGGGGGGA<<EGGGGGDGGGGGDGGGGGGGGGGFGGGGGGGGEGGGGEGGFGGGFFGGGGGGFGCEEEEGGGEEEGGGGGGGG5DDGEGCFDGGG5
@M03364:276:000000000-BLYN8:1:1101:8349:5690 1:N:0:1
ACTCCTACGGGAGGCAGCAGTGGGGAATATTGCACAATGGGCGCAAGCCTGATGCAGCCATGCCGCGTGTATGAAGAAGGCCTTCGGGTTGTAAAGTACTTTCAGCGGGGAGGAAGGTGAGTGGTTTAATACGCCATTCAATTGACGTTACCCGCAGAAGAAGCACCGGCTAACTCCGTGCCAGCAGCCGCGGTAATACGGAGGGTGCAAGCGTTAATCGGAATTACTGGGCGTAAAGCGCACG
+
GGGGGGGGGGGGGGGGGGGGGGGGGGGGGGGGGGGGGGGGGGGGGGGGGGGGGGGGGGGGGGGGGGGGGGGGGGGGGGGGGGGGGGGGGGGGGGGGGGGGGGGGGGGGGGGGGGGGGFGGGGGGGGGGGGGGGGGGGFGGGGGGGGGGGGEGGGGGGGGGFGGFGGGGGGGGGGGGGGGGGGGGFGGGGGGGGGGGGGGGGGGGGGGGFGGGGGGCFGGGGGGFGGGGGGFCDDECGFFDGGD<
@M03364:276:000000000-BLYN8:1:1101:6260:5692 1:N:0:1
ACTCCTACGGGAGGCAGCAGTGGGGAATATTGCACAATGGGCGCAAGCCTGATGCAGCCATGCCGCGTGTGTGAAGAAGGCCTTCGGGTTGTAAAGCACTTTCAGCGAGGAGGAAGGTGGTGAGCTTAATACGCTCATCAATTGACGTTACTCGCAGAAGAAGCACCGGCTAACTCCGTGCCAGCAGCCGCGGTAATACGGAGGGTGCAAGCGTTAATCGGAATTACTGGGCGTAAAGCGCACG
+
GGGGGGGGGGGGGGGGGGGGGGGGGGGGGGGGGGGGGGGGGGGGGGGGGGGGGGGGGGGGGGGGGFGGGGGGGGGGGGGGGGGGGGGGFGGEFGGGCFGGGGGGGGGGGGEGEE8FGFGGGGGFFGFGGGGGGGGGGGGGGGFGGGGGGGGGGGGGGGGGGGGGGGGGGGGGGGGGGGGFGGGGGGFFGGDGGGGGGGGGGGGGGGGGGFGFGGEGGFECGECGGGFGGG==CDEECFGGD77)
@M03364:276:000000000-BLYN8:1:1101:7081:5717 1:N:0:1
ACTCCTACGGGAGGCAGCAGTAGGGAATCTTCGGCAATGGACGAAAGTCTGACCGAGCAACGCCGCGTGAGTGAAGAAGGTTTTCGGATCGTAAAACTCTGTTGTTAGAGAAGAACAAGGACGTTAGTAACTGAACGTCCCCTGACGGTATCTAACCAGAAAGCCACGGCTAACTACGTGCCAGCAGCCGCGGTAATACGTAGGTGGCAAGCGTTGTCCGGATTTATTGGGCGTAAAGCGAGCG
+
GGGGGGGGGGGGGGGGGGGGGGGGGGGGGGGGGGGGGGGGGGGGGGGGGGGGGGGGGGGGGGGGGGGGGGGGGGGGGGGGGGGGGGGGGGGGGGGGGGGGGGGGGGGGGGGGGGGGGGGGGGGGGGGGGGGGGGCFGGGGGGGGGGGGGGGGGGGGGGGGGGGGGFGGGGGGGGGGGGGGGGGGGGGGFGEGGGGEGGGGGGGGGGDGGGFGGG8=EGGGGGGDGGGGGGGGGGGGGFGDGDC>
@M03364:276:000000000-BLYN8:1:1101:6850:5740 1:N:0:1
ACTCCTACGGGAGGCAGCAGTGGGGAATATTGCACAATGGGCGCAAGCCTGATGCAGCCATGCCGCGTGTATGAAGAAGGCCTTCGGGTTGTAAAGTACTTTCAGCGAGGAGGAAGGCATTAAGGTTAATAACCTTAGTGATTGACGTTACTCGCAGAAGAAGCACCGGCTAACTCCGTGCCAGCAGCCGCGGTAATACGGAGGGTGCAAGCGTTAATCGGAATTACTGGGCGTAAAGCGCACG
+
GGGGGGGGGGGGGGGGGGGGGGGGGGGGGGGGGGGGGGGGGGGGGGGGGGGGGGGGGGGGGGGGGGGCFGGGGGGGGGGGGGGGGGGGGGGGGGGGGGGGGGGGGG@CFGGGGGGFGGGGGGGGGGGGGGFEGDGGGGGGGGGGGGGGGGGGGGGGGGFFGGGGGGGGGGGGGGGG@EGGGGGGGGGGGEEEGGGGGFGGE8BGGE>EGGGGGGGGC<FGGGGGGGGGGGGGGDEGFGGGGGGC
@M03364:276:000000000-BLYN8:1:1101:11226:5794 1:N:0:1
ACTCCTACGGGAGGCAGCAGTAGGGAATCTTCGGCAATGGACGAAAGTCTGACCGAGCAACGCCGCGTGAGTGAAGAAGGTTTTCGGATCGTAAAACTCTGTTGTTAGAGAAGAACAAGGACGTTAGTAACTGAACGTCCCCTGACGGTATCTAACCAGAAAGCCACGGCTAACTACGTGCCAGCAGCCGCGGTAATACGTAGGTGGCAAGCGTTGTCCGGCTTTATTGGGCGTAAAGCGAGCG
+
GGGGGGGGGGGGGGGGGGGGGGGGGGGGGGGGGGGGGGGGGGGGGGGGGGGGGGGGGGGGGGGGGGGFGGFGGGGGGGGGGGGGGGGGGGGGGGGFFGGGGGGGFGGGGGGGGGGGGGGGGGGGGGGGGGGGGGFGGGGCFFGGGGGGGGGGGGGGDCGGGGGGGGGGDGGEFFFFGGGGGGFGGGGGGGGGGGEEFEGGGGFEGGGGGGG=EGGGGGGGG*:EFGGGFGGGGGGGGGGGDDGC
@M03364:276:000000000-BLYN8:1:1101:6395:5811 1:N:0:1
ACTCCTACGGGAGGCAGCAGTGGGGAATATTGCACAATGGGCGCAAGCCTGATGCAGCCATGCCGCGTGTATGAAGAAGGCCTTCGGGTTGTAAAGTACTTTCAGCGAGGAGGAAGGCATTAAGGTTAATAACCTTAGTGATTGACGTTACTCGCAGAAGAAGCACCGGCTAACTCCGTGCCAGCAGCCGCGGTAATACGGAGGGTGCAAGCGTCAATCGGAATTACTGGGCGTAAAGCGCACC
+
GGGGGGGGGGGGGGGGGGGGGGGGGGGGGGGGGGGGGGGGGGGGGGGGGGGGGGGGGGGGGGGGGGGGGGGGGGGGGGGGGGGGGGGGFGGGGGGGGGGGGGGGGGGGGGGGGGGGGGGGGGGGGGGGGGGGGGGGFGFAEFCFGGGGFGGGGGGGGGGGGGGGGGGGGGGGGGGGGGGGGGGGGGGGGGGGGGGGGGGGGGEEEECEFFGGGG8/70AC5*:7<9E9:6*:C7*:*2:>DDG7
@M03364:276:000000000-BLYN8:1:1101:7767:5813 1:N:0:1
ACTCCTACGGGAGGCAGCAGTAGGGAATCTTCGGCAATGGACGAAAGTCTGACCGAGCAACGCCGCGTGAGTGAAGAAGGTTTTCGGATCGTAAAACTCTGTTGTTAGAGAAGAACAAGGACGTTAGTAACTGAACGTCTCCTGACGGTATCTAACCAGAAAGCCACGGCTAACTACGTGCCAGCAGCCGCGGTAATACGTAGGTGGCAAGCGTTGTCCGGATTTATTGGGCGTAAAGCGAGCG
+
GGFGGCFFGGGGGGGDGDFGG,CFEGGG9FG@EGGGEFGGCEFCGGGGGGGFGGGGGGGGFFGEEGGGGCCFGGCGGDFFCFFGGGGGGGGGFGGFGGGGGGGGF8FG<FDFGGGFF8BFF@BG7FGGGGA<AF<83FF,@EGGD<>+@<FEF<<EFDGCF:FF7FFFCGCFGGFGCEFC7*,?FGGG,:*=EGECC9+=>92CFFGG2@8*=C5*AEGG**2:9CFFCEDC3)*A>FD9CD)9
@M03364:276:000000000-BLYN8:1:1101:23777:5818 1:N:0:1
ACTCCTACGGGAGGCAGCAGTAGGGAATCTTCGGCAATGGACGAAAGTCTGACCGAGCAACGCCGCGTGAGTGAAGAAGGTTTTCGGATCGTAAAACTCTGTTGTTAGAGAAGAACAAGGACGTAAGTAACTGTACGTCCCCTGACGGTATCTAACCAGAAAGCCACGGCTAACTACGTGCCAGCAGCCGCGGTAATACGTAGGTGGCAAGCGTTGTCCGGATTTATTGGGCGTAAAGCGAGCG
+
GGGGGGGGGGGGGGGGGGGGGGGGGGGGGGGGGGGGGGGGGGGGGGGGGGGGGGGGGGGGGGGGGGGGGEGGGGGGGGGGDEGGGGGGGGGGGGGGGGGGGGFGGGGGGGGGGGGGGGGGGGGGCEFGGFGGGGGGGGGGGGGGGGGGGGCFGGGGGGGGGGGG7FGDGGGGGGGGGGGGGFGGGGGGGGGGGGGEGGGGGGGGGFGGGGGFGGEGGGGGGGG5@GF<9CDGGGGGGGGGGGGC
@M03364:276:000000000-BLYN8:1:1101:22182:5822 1:N:0:1
ACTCCTACGGGAGGCAGCAGTGGGGAATATTGCACAATGGGCGCAAGCCTGATGCAGCCATGCCGCGTGTATGAAGAAGGCCTTCGGGTTGTAAAGTACTTTCAGCGGGGAGGAAGGTGAGTGGTTTAATACGCCATTCAATTGACGTTACCCGCAGAAGAAGCACCGGCTAACTCCGTGCCAGCAGCCGCGGTAATACGGAGGGTGCAAGCGTTAATCGGAATTACTGGGCGTAAAGCGCACG
+
EE,;CDCEFDGGG@BCGGGFFEGGGGGGFGFGFGGF?FFGFGGGGEC@FGFGGGGGGGF8EGFFEGGGGGGGC9CECFFFGGGGGFEDEBCGAFGGG<FFGGGGGCFGGG>F7BFGFDFFFGGGCFGGGGGGGGG@EAAEFGGGFGEGGGGGGGGGGGGGE7:FFDGGGD7*<CF9FEF*<CGGFEDG*BE88EEGGGGD*;EG5?CE?CFGD;EC=FFGGGCFGG7F<?C=DGGGGGF53CD3
@M03364:276:000000000-BLYN8:1:1101:23108:5853 1:N:0:1
ACTCCTACGGGAGGCAGCAGTAGGGAATCTTCGGCAATGGACGAAAGTCTGACCGAGCAACGCCGCGTGAGTGAAGAAGGTTTTCGGATCGTAAAACTCTGTTGTTAGAGAAGAACAAGGACGTTAGTAACTGAACGTCCCCTGACGGTATCTAACCAGAAAGCCACGGCTAACTACGTGCCAGCAGCCGCGGTAATACGTAGGTGGCAAGCGTTGTCCGGATTTATTGGGCGTAAAGCGAGCG
+
GGFGGGGGGGGGGGGGGGGEFFFGGGGFEGGGGGGGGGGGGGGGFGGGGGGGCGGGEGGGGGGGGGGGGGDFGGGGGGGGGGFFGGGGEGGGGGGGGGGGGGGGGGGGFGGGFGGGGFFGGGGFGGGGGGGGGGGGFGECGGC7FGGGGGGGFFCCFGGGGGGGGGDGGEGGGFGGGGGGGGGDFCFGGGGGGG5CCCFFFGGEFGEGGFCFCCGEEGCEG8EC9CGGGGDGDGGGGCFCGGD5
@M03364:276:000000000-BLYN8:1:1101:26394:5902 1:N:0:1
ACTCCTACGGGAGGCAGCAGTAGGGAATCTTCGGCAATGGACGAAAGTCTGACCGAGCAACGCCGCGTGAGTGAAGAAGGTTTTCGGATCGTAAAACTCTGTTGTTAGAGAAGAACAAGGACGTTAGTAACTGAACGTCCCCTGACGGTATCTAACCAGAAAGCCACGGCTAACTACGTGCCAGCAGCCGCGGTAATACGTAGGTGGCAAGCGTTGTCCGGATTTATTGGGCGTAAAGCGAGCG
+
GGGGGGGGGGGGGGGGGGGGF9FFGFGGFGGGFGGGGGGGGGGGGGGGGGGGGGGGGGGGGGGGGGGGGDGGGGGGGGGGGGGGGGGGGGGGGGGGGGGGGGGGGGGFGGGGFGGFGGFGFGGE=FFGGGGGGGGGGGGCGGGGGGEEGGFGFFGGGGGGGGGFGGFGGGGGGGGGGGGGGGGGGGGECGGDEEGGGGGGGFFGGFGCCFGEECCCGDCGGGGGFCGFGCGGGGGGGFGGGGCC
@M03364:276:000000000-BLYN8:1:1101:12711:5907 1:N:0:1
ACTCCTACGGGAGGCAGCAGTGGGGAATATTGCACAATGGGCGCAAGCCTGATGCAGCCATGCCGCGTGTATGAAGAAGGCCTTCGGGTTGTAAAGTACTTTCAGCGGGGAGGAAGGTGATGAACTTAATACGTTCATCAATTGACGTTACCCGCAGAAGAAGCACCGGCTAACTCCGTGCCAGCAGCCGCGGTAATACGGAGGGTGCAAGCGTTAATCGGAATTACTGGGCGTAAAGCGCACG
+
GGGGGGGGGGGEGGGGGGGGGGGGGGGGGGGGGGGGGGGGGGGGGGGGGGGGGGGGGGG@FGFGGGGGGGGGGGGGFCFGFGGGGGGGGGGGGGGGGGGGGGGGGGGGGGGGGEDGGGGDFGFAFGGFGGGGGGGGGGGGGGGGGGGGGGGFGFDGGGGGGGGGGGGGGGGGGGFCCEGGDCCFGGGGGGGGEGGGGFFFGGGGGGDECCE=EGGGCEGGGGGGGGGGFGG=DGGGGGGGGGG5
@M03364:276:000000000-BLYN8:1:1101:24052:5931 1:N:0:1
ACTCCTACGGGAGGCAGCAGTGGGGAATATTGCACAATGGGCGCAAGCCTGATGCAGCCATGCCGCGTGTATGAAGAAGGCCTTCGGGTTGTAAAGTACTTTCAGCGGGGAGGAAGGTGAGTGGTTTAATACGCCATTCAATTGACGTTACCCGCAGAAGAAGCACCGGCTAACTCCGTGCCAGCAGCCGCGGTAATACGGAGGGTGCAAGCGTTAATCGGAATTACTGGGCGTAAAGCGCACG
+
GGFFGGGGFEG7FFGGGGGFGCGGGGGGGDFFGFFGGGFGGGGEGDFGGGGGG9FGGGFGDGFFGEG:CFFGGGGGGGGG8FGGGGGGGCEFGFGGG?FF9FGGGGEGGGGGGGGGGDGGGGF?FGFFFBF<FEGGGGFGCCGGGGGDGGFFFEGGGGGGGGFFFGCF7FG@FGG9EGGGGGFGGGGGGDGGGGCCFGGGGGGGGGGGGGGFGEGGGGGGGGEGFGGGGGGGGGGGFGCD37D7
@M03364:276:000000000-BLYN8:1:1101:19254:5931 1:N:0:1
ACTCCTACGGGAGGCAGCAGTAGGGAATCTTCGGCAATGGGGGCAACCCTGACCGAGCAACGCCGCGTGAGTGAAGAAGGTTTTCGGATCGTAAAACTCTGTTGTTAGAGAAGAACGTTAAGTAGAGTGGAAAGTTACTTAAGTGACGGTATCTAACCAGAAAGGGACGGCTAACTACGTGCCAGCAGCCGCGGTAATACGTAGGTCCCAAGCGTTGTCCGGATTTATTGGGCGTAAAGCGAGC
+
GGGGGGGGGGGGGGGGGGFGGGGGGGGGGGGGGGGGGGGGGGGGGGGGGGGGGGGGGGGGGGGGGGGGGGGGGGGGGGGGGGGGGGGGGGGGGGGGGGGGGGGGGGGGGGGGGGGGGGFFCGGGGFGGGGGGGGGGGGGGGGGGGFGGGGGGGGFGGFGGGGGGGGGGGGGGGGGGGGGGGGGDCGGFGGDGGGGGDGGFGGGGGGGGGGGGGGGGGGGGGGDEGGGGGGGGGGGGGGGGGGG)
@M03364:276:000000000-BLYN8:1:1101:16246:5943 1:N:0:1
ACTCCTACGGGAGGCAGCAGTAGGGAATCTTCGGCAATGGACGAAAGTCTGACCGAGCAACGCCGCGTGAGTGAAGAAGGTTTTCGGATCGTAAAACTCTGTTGTTAGAGAAGAACAAGGACGTTAGTAACTGAACGTCCCCTGACGGTATCTAACCAGAAAGCCACGGCTAACTACGTGCCAGCAGCCGCGGTAATACGTAGGTGGCAAGCGTTGTCCGGATTTATTGGGCGTAAAGCGAGCG
+
GGGGGGGGGGGGGGGGGGGGGGGGGGGGGGGGGGEGGGGGGGGGGGGGGGGGGGGGGGGGFGGGGGGGGGGGGGGGGGGGGGGGGGGGGGGGGGGGGGGGGGFFGGGGGGGGGGGGGGGGGGGGGFGGGGCGGGFGGGGEEGDGGGGGGGGFGFFGFFGGGGFGDGGGGGGFGFFFGGGGFGGGGDFFGGGGDGEGGFFFFF>BFGGGGGGGGGGGEGFGG5CE+A9EGG55CDEGFGGGDD39
@M03364:276:000000000-BLYN8:1:1101:15130:5943 1:N:0:1
ACTCCTACGGGAGGCAGCAGTGGGGAATATTGCACAATGGGCGCAAGCCTGATGCAGCCATGCCGCGTGTATGAAGAAGGCCTTCGGGTTGTAAAGTACTTTCAGCGAGGAGGAAGGCATTAAGGTTAATAACCTTGGTGATTGACGTTACTCGCAGAAGAAGCACCGGCTAACTCCGTGCCAGCAGCCGCGGTAATACGGAGGGTGCAAGCGTTAATCGGAATTACTGGGCGTAAAGCGCACG
+
GGGGGGFGGGGGGGGGGGGGGGGGGGGGGGGGGGGGGGGGGGGGGGGGGGGGGGGGGGGGGGGGGGGGGGGGGGGGGGGGGGGGGGGGGGGGGGGGGGGGGGGGGGGDGGGGGGGGGGGGGGGGGGGGFGGGGGGGGGGGFGGGGGGGGGCFGGCEGGGGGGGGGGGGGGGGGGGGGGGGGGGGGGGGGGGGGGGDGGGEE5EEGGGGGGGFGGGEFGGGGGDFFGGFG6FFDGCEC7FD<5CC
@M03364:276:000000000-BLYN8:1:1101:9957:5958 1:N:0:1
ACTCCTACGGGAGGCAGCAGTGGGGAATATTGCACAATGGGCGCAAGCCTGATGCAGCCATGCCGCGTGTATGAAGAAGGCCTTCGGGTTGTAAAGTACTTTCAGCGAGGAGGAAGGCGTTGTGGTTAATAACCGCAGCGATTGACGTTACTCGCAGAAGAAGCACCGGCTAACTCCGTGCCAGCAGCCGCGGTAATACGGAGGGTGCAAGCGTTAATCGGAATTACTGGGCGTAAAGCGCACG
+
GGGGGGGGGGGGGGGGGGGGGGGGGGGGGGGGGGGGGGGGGGGGGGGGGGGGGGGGGFGGGGGGGGGGGGGGGGGGGGGGGGGGGGGGGGGGGGGGGGGGGGGGGGGGFGGGGGGGGGGGGGGGGGGGGGGGGGGGGGFGGGGGGGGGGGGGGGGGGGGGGGGGGGGGGGGGGGGGGGGFGGGGGGGGGGGGGGCGGGGGGGGGGGGGCEGGGGGGGGGGGGGGGGGGGGGGDGGGGGGGGDG5
@M03364:276:000000000-BLYN8:1:1101:7548:6008 1:N:0:1
ACTCCTACGGGAGGCAGCAGTAGGGAATCTTCGGCAATGGACGAAAGTCTGACCGAGCAACGCCGCGTGAGTGAAGAAGGTTTTCGGATCGTAAAACTCTGTTGTTAGAGAAGAACAAGGACGTAAGTAACTGTACGTCCCCTGACGGTATCTAACCAGAAAGCCACGGCTAACTACGTGCCAGCAGCCGCGGTAATACGTAGGTGGCAAGCGTTGTCCGGATTTATTGGGCGTAAAGCGAGCG
+
GGGGGGGGGGGGGGGGGGGGGGGGGGGGGGGGGGGGGGGGGGGGGGGGGGGGFGGGGGGGGGGGGGGFFGGEGGGGGGGGGGGGGGGGGGGGGGGGGGGGGGGGGGGGGGGGGGGGGGGGGGGGGGGGGGGGGGGGGGGGGGGGGGGGGGGGGGGGGGGGGFGGGGGGGGGGGGGGGGGGGGGGGGGGGGGGGGGGGGGGFCGG9FGGGGGEGGDGGGGGGGG56<FGGGGFDDGGGGGGGGD7
@M03364:276:000000000-BLYN8:1:1101:24034:6076 1:N:0:1
ACTCCTACGGGAGGCAGCAGTAGGGAATCTTCGGCAATGGACGAAAGTCTGACCGAGCAACGCCGCGTGAGTGAAGAAGGTTTTCGGATCGTAAAACTCTGTTGGTAGAGAAGAACGTTGGTGAGAGGGGAAAGCTCATCAAGTGACGGTAACTACCCAGAAAGGGACGGCTAACTACGTGCCAGCAGCCGCGGTAATACGTAGGTCCCGAGCGTTGTCCGGATGTATTGGGCGTAAAGCGAGC
+
GGGGGGGGGGGGGGGGGGGGGGGGGGGGGGGGGGGGGGGGGGGGGGGEDFGGGGGGGGGGGGGGGGGFFFFFGGGGGGGG<:EFFGGGDDGFFGGGGGGGGGDGG:AFFGGGGGGFGDEFGFFGGGF+BFGCGGGFFGGGGGG=FFGGGCFFFFG>BEFFGGGGFGGGGGG@FGDFGDGFGG7>ECFGG>EGGGEEG9?CECGGGC9CCEGGCGE*:CFCEGGG*0<CFGGGGG=EGGGDCDC)
@M03364:276:000000000-BLYN8:1:1101:4712:6077 1:N:0:1
ACTCCTACGGGAGGCAGCAGTGGGGAATATTGCACAATGGGCGCAAGCCTGATGCAGCCATGCCGCGTGTATGAAGAAGGCCTTCGGGTTGTAAAGTACTTTCAGCGGGGAGGAAGGTGAGTGGTTTAATACGCCATTCAATTGACGTTACCCGCAGAAGAAGCACCGGCTAACTCCGTGCCAGCAGCCGCGGTAATACGGAGGGTGCAAGCGTTAATCGGAATTACTGGGCGTAAAGCGCACG
+
GGGGGGGGGGGGGGGGGGGGGGGGGGGGGGGGGGGGGGGGGGGGGGGGGGGGGGGGGGGGGGGFGGGGGGGGGGGGGGGGFFFGFFGGFGFGGGGGGGGGGGGGGAFFGGGGGGGGG8FFGGGGGGGGGGGFGGGGGGGGGCDGGGGGGGGGGGGGGGGFGFGFFGGGGGGDGGGGGEEGGGGGGGGGGGECEGGGGFGGGGGGGEGGGF?5EGEGDGGGGGCGGFGCGGGFG>5=<DFGGG)1
@M03364:276:000000000-BLYN8:1:1101:6865:6094 1:N:0:1
ACTCCTACGGGAGGCAGCAGTGGGGAATATTGCACAATGGGCGCAAGCCTGATGCAGCCATGCCGCGTGTATGAAGAAGGCCTTCGGGTTGTAAAGTACTTTCAGCGAGGAGGAAGGCGTTGTGGTTAATAACCGCAGCGATTGACGTTACTCGCAGAAGAAGCACCGGCTAACTCCGTGCCAGCAGCCGCGGTAATACGGAGGGTGCAAGCGTTAATCGGAATTACTGGGCGTAAAGCGCACG
+
GGGGGGGGGGGGGGGGGGGGGGGGGGGGGGGGGGGGGGGGGGGGGGGGGGGGGGGGGGGGGGGGGGGFGGGGGGGGGGGGGGGGGGGGGGGGGGGGGGGGGGGGGGFFGGGGGGGGGGGGGFGGGFGGGGGGGFGGGGGGGGC@FGGFGFGGGGGGGGGGGGGGGGGGGGGGGGGGGGFGGGGGFGGGFEEEGGGGGGGGGGGGGGGGGFFGGGGGGGGGGGGGGGGGGGGGGCGGGGGGGGG<
@M03364:276:000000000-BLYN8:1:1101:14970:6097 1:N:0:1
ACTCCTACGGGAGGCAGCAGTGGGGAATATTGCACAATGGGCGCAAGCCTGATGCAGCCATGCCGCGTGTGTGAAGAAGGCCTTCGGGTTGTAAAGCACTTTCAGCGAGGAGGAAGGCATTAAGGTTAATAACCTTAGTGATTGACGTTACTCGCAGAAGAAGCACCGGCTAACTCCGTGCCAGCAGCCGCGGTAATACGGAGGGTGCAAGCGTTAATCGGAATTACTGGGCGTAAAGCGCACG
+
GGEGGGGGGGGEGGDFGGGGGGGGGGGGGGGGG9DGGGGGG?CFGGFEGGGGGGGGGGGGGGGFFGG@CCFGGFGGGGGGF8EFGFGGFFFGGFGGEDGGGFFGGGGCFFGGGDEGGGGGGGGGGAFGEFFGGGADFFADFF9FGFF8>F@FGGGGGCGGGDGGGGGGDEEGGFCGFB>FG7@FFGGGGGEEGCEGFG9CG>EEDBC=FGGGCEGEGGGF*8;CCFGCFGGEGDG=7CCCDGGD
@M03364:276:000000000-BLYN8:1:1101:15191:6107 1:N:0:1
ACTCCTACGGGAGGCAGCAGTAGGGAATCTTCGGCAATGGACGAAAGTCTGACCGAGCAACGCCGCGTGAGTGAAGAAGGTTTTCGGATCGTAAAACTCTGTTGGTAGAGAAGAACGTTGGTGAGAGTGGAAAGCTCATCAAGTGACGGTAACTACACAGAAAGGGACGGCTAACTACGTGCCAGCAGCCGCGGTAATACGTAGGTCCCGAGCGTTGTCCGGATTTATTGGGCGTAAAGCGAGC
+
GGGGGGGGGGGGGGGGGGGGGGGGGGGGGGGGGGGGGGGGGGGGGGGEFGGGGGGGGGGGGGGGGGGFGFFFGGGGGFEGFFGFFFGFGGEDGFGFGGGCFGGGDC<?9C?EFGDBGDEEFFGEG?F,EFCFFFDFGGFFCFFGGGGGGGFGFB>F,>FA>FGGFE:FGGG7FCGGGGGAFGGGGGCFCFGGGGEEGGFGG+<EGFGCGGDC5CEECEC+7CEGGGC+<C9EFGGGGGGCG*9)
@M03364:276:000000000-BLYN8:1:1101:15747:6112 1:N:0:1
ACTCCTACGGGAGGCAGCAGTAGGGAATCTTCGGCAATGGACGAAAGTCTGACCGAGCAACGCCGCGTGAGTGAAGAAGGTTTTCGGATCGTAAAACTCTGTTGGTAGAGAAGAACGTTGGTGAGAGTGGAAAGCTCTTCAAGTGACGGTAACTACCCAGAAAGGGACGGCTAACTACGTGCCAGCAGCCGCGGTAATACGTAGGTCCCGAGCGTTGTCCGGATTTATTGGGCGTAAAGCGAGC
+
GGGGGGGGGGGGGGGGGGGGGGGGGGGGGGGGGGGGGGGGGGGGGGGGGGGGGGGGGGGGGGGGGFGGGGGGGDFGGGGGEGEFGGGGGGFGGGGGGGGGGGGGGGFGEFGGGGGGGAFFGFGGGDG<FAFFGGGGG9FCFFF@FGGGGGGGGGGFGGGGGGGGGGGGGGGGCFGGGFGGGFFGGGGGGGGDGGEGGGGGEBCEEGGFGEGEGGCGGGGGGGEGEFCFEGFGGGGGGGFFGDD3
@M03364:276:000000000-BLYN8:1:1101:19643:6121 1:N:0:1
ACTCCTACGGGAGGCAGCAGTAGGGAATCTTCGGCAATGGACGAAAGTCTGACCGAGCAACGCCGCGTGAGTGAAGAAGGTTTTCGGATCGTAAAACTCTGTTGTTAGAGAAGAACAAGGACGTAAGTAACTGTACGTCCCCTGACGGTATCTAACCAGAAAGCCACGGCTAACTACGTGCCAGCAGCCGCGGTAATACGTAGGTGGCAAGCGTTGTCCGGATTTATTGGGCGTAAAGCGAGCG
+
GGGGGGGGGGGGGGFDGGGGGGGGGGGGGGGGGGGGGGGGGGGGGGGGGGGGGGGGGGGGGGGGGGGGG7FFGGGGGGGGFFGGGCFFFEGGGCGGGGGGGGGFGGGGFFGGGGGGGGGGGGFCDFFFGGGGGGGGGFCFGGGGGGGEGGGGGGFGGGFGGGGF,:>FEGGGGGGGCEGFFFFFFGGGGE=EGGGGG9F:BFFGFGGGGDFFEE5=EGGGGGAEGGG+<CFGGGGGFFGGDD35
@M03364:276:000000000-BLYN8:1:1101:25710:6141 1:N:0:1
ACTCCTACGGGAGGCAGCAGTAGGGAATCTTCGGCAATGGACGAAAGTCTGACCGAGCAACGCCGCGTGAGTGAAGAAGGTTTTCGGATCGTAAAACTCTGTTGTTAGAGAAGAACAAGGACGTAAGTAACTGTACGTCCCCTGACGGTATCTAACCAGAAAGCCACGGCTAACTACGTGCCAGCAGCCGCGGTAATACGTAGGTGGCAAGCGTTGTCCGGATTTATTGGGCGTAAAGCGAGCG
+
GGGGGGGEFEGGEGGGGGFGGGGGGGGGGFFCFGGGGGGGGGGGGGGFGGGGGGGGGGFGGGGGGGGGCFGFFEGFGGGGCFGGGGGGGGGGFGGGFGFG9FGGGGGGGGGGGGFGGGFGGCFGFGFGGGGFGGGGGGG+CE=FGGGDGGGGGGGGGGCFGFGG@GFEGGGGFFEGFGGGG@CEGGF,BEEEGEGGFCCFGGGGGC:BGF@8EEEGGGGGGGGCCFGGGFG=DD5=FFGGCDGD
@M03364:276:000000000-BLYN8:1:1101:11183:6142 1:N:0:1
ACTCCTACGGGAGGCAGCAGTGGGGAATATTGCACAATGGGCGCAAGCCTGATGCAGCCATGCCGCGTGTATGAAGAAGGCCTTCGGGTTGTAAAGTACTTTCAGCGGGGAGGAAGGTGATGAACTTAATACGTTCATCAATTGACGTTACCCGCAGAAGAAGCACCGGCTAACTCCGTGCCAGCAGCCGCGGTAATACGGAGGGTGCAAGCGTTAATCGGAATTACTGGGCGTAAAGCGCACG
+
GGGGGGGGGGGGGGGGGGGGGGGGGGGGGGGGGGGGGGGGGGGGGGGGGGGGGGGGGGGGGGGGGGGGGGGGGGGGGGGGGGGGGGGGGGGGGGGGGGGGGGGGGGGGGGGGGGGGGGGGGGGGGGGGGGGGGGGGGGGGGGGGGGGGGGGGFGGGGGGGGGGGGGGGGGGEGGGGGGGGGGGGGGGGGGGGGGEGGGGGGGGGGCCGGGGGGGGGGGGGGGGGGGGGGFGG5)>GGGGGGGG<
@M03364:276:000000000-BLYN8:1:1101:19710:6170 1:N:0:1
ACTCCTACGGGAGGCAGCAGTAGGGAATCTTCGGCAATGGACGAAAGTCTGACCGAGCAACGCCGCGTGAGTGAAGAAGGTTTTCGGATCGTAAAACTCTGTTGTTAGAGAAGAACAAGGACGTAAGTAACTGTACGTCCCCTGACGGTATCTAACCAGAAAGCCACGGCTAACTACGTGCCAGCAGCCGCGGTAATACGTAGGTGGCAAGCGTTGTCCGGATTTATTGGGCGTAAAGCGAGCG
+
GGGGGGGGGGGGGGGGGGGGGGGGGGGGGGGGGGGGGGGGGGGGGGGFGGGGGGGGGGGGGGGGGGGGGGGGGFGGGGGGGGGGGGGGGGGGGGGGGGGGGGGGGGGGGGGGGGGGGGGGGGGGFFGGGGGGGGGGGGGGGGGGGGGGGGGGGGGGGGFGGGGGGGGGGGGGGGGFGGGGGGGGGGGGGGGGGGGGGGGFBFDEGGFFDGFFGGCEEFGGGEGEGFFD+?8EGDEGFGGGCGG<
@M03364:276:000000000-BLYN8:1:1101:23418:6249 1:N:0:1
ACTCCTACGGGAGGCAGCAGTAGGGAATCTTCGGCAATGGACGAAAGTCTGACCGAGCAACGCCGCGTGAGTGAAGAAGGTTTTCGGATCGTAAAACTCTGTTGTTAGAGAAGAACAAGGACGTTAGTAACTGAACGTCCCCTGACGGTATCTAACCAGAAAGCCACGGCTAACTACGTGCCAGCAGCCGCGGTAATACGTAGGTGGCAAGCGTTGTCCGGATTTATTGGGCGTAAAGCGAGCG
+
GGGGEFDGGGCEGEG@EGFGGGGGGGGGGGGGGGGGGGGGFGGF7FGAFFGGEGGGGGCFDGGGEGGGGCFFF<9FG8FGEEFFGGGGGGGG8FGFGFGGGGGGGGGGDF9EGGFFFGEF@FC+BEGFCG9CFGFGG7FB7DCFFGGGGC+DFFEABB,@:FFC:75F:CCEFFGGGEF,*>>8F@FFG:888:=CGGGGC98E;B5>CF=C8*=CEDGGGC*:C79@C?GFG<EECC75>DG5
@M03364:276:000000000-BLYN8:1:1101:14338:6252 1:N:0:1
ACTCCTACGGGAGGCAGCAGTAGGGAATCTTCGGCAATGGGGGCAACCCTGACCGAGCAACGCCGCGTGAGTGAAGAAGGTTTTCGGATCGTAAAACTCTGTTGTTAGAGAAGAACAAGGACGTTAGTAACTGAACGTCCCCTGACGGTATCTAACCAGAAAGCCACGGCTAACTACGTGCCAGCAGCCGCGGTAATACGTAGGTGGCAAGCGTTGTCCGGATTTATTGGGCGTAAAGCGAGCG
+
GGGGGGGGGGGGGGGGGGGGGGGGGGGGGGGGGGGGGGGGGGGGGGGGGGGGGGGGGGGGGGGGGGGGGGGGGGGGGGGGGGGGGGGGGGGGGGGGGGGGGGGGGGGGGGGFGGGGGGGGGGGGGGGGGGGGGGGGGGGGGGGGGGGGGGGGGGFGGGGGGGGGGGGGGGGGGGGGGGGGGGGGGGGGGGGGGGGGGGGGFGGGGGGGFFGFGGGGGGGGGGGGGGGGEGFGGGGGGGGGGGGC
@M03364:276:000000000-BLYN8:1:1101:7595:6270 1:N:0:1
ACTCCTACGGGAGGCAGCAGTAGGGAATCTTCGGCAATGGACGAAAGTCTGACCGAGCAACGCCGCGTGAGTGAAGAAGGTTTTCGGATCGTAAAACTCTGTTGTTAGAGAAGAATAAGGATGAGAGTAGAACGTTCATCCCTTGACGGTATCTAACCAGAAAGCCACGGCTAACTACGTGCCAGCAGCCGCGGTAATACGTAGGTGGCAAGCGTTGTCCGGATTTATTGGGCGTAAAGCGAGC
+
GGGGGGGGGGGGGGGGGGGGGGGGGGGGGGGGGGGGGGGGGGGGGGGGGGGGGGGGGGGGGGGGGGGGGGGGGGGGGGGGFGGGGGGGGGGGGGGGGGGGGGGGEGGGGGGGGGGGGGGGFGGGGGGGGGGGGGGGGGGGGGGFGGGGGGGGGGGGGGGGGGGGGFGGGGGGGGGGGCFFGGGGGGGGGGGGGGGGGGGGGGGGGGGGGGGGGGGGCEFGGGCEGCGGGGFCFGGEG<D7CDD3
@M03364:276:000000000-BLYN8:1:1101:22869:6296 1:N:0:1
ACTCCTACGGGAGGCAGCAGTAGGGAATCTTCGGCAATGGACGAAAGTCTGACCGAGCAACGCCGCGTGAGTGAAGAAGGTTTTCGGATCGTAAAACTCTGTTGTTAGAGAAGAACAAGGACGTTAGTAACTGAACGTCCCCTGACGGTATCTAACCAGAAAGCCACGGCTAACTACGTGCCAGCAGCCGCGGTAATACGTAGGTGGCAAGCGTTGTCCGGATTTATTGGGCGTAAAGCGAGCG
+
FGGGGGGGGGGGGGGGGGGGGFFGDGGGGGGGGGGGGGGGGGGD@FGGDFGGGFGEGGGGGGGGGGGGGGGFGGGGGGGD=DEFGGGEEGGGGGG,CEGGGGGGGGGFFFFDGG@FFFGFCBCFFGG9@DFFGGGCGGFDGGGFD@++3@FEGFFFGCFGFGGFC@BCC*>CFD@9>7DFCF;@::,<BC5:EG5CFEFCF+:CBFGFFC5C8B*87?FEG8**+:+<+<F5D7CGGGFG73/9
@M03364:276:000000000-BLYN8:1:1101:13535:6333 1:N:0:1
ACTCCTACGGGAGGCAGCAGTAGGGAATCTTCCACAATGGACGAAAGTCTGATGGAGCAACGCCGCGTGAGTGAAGAAGGTTTTCGGATCGTAAAACTCTGTTGTTGGAGAAGAATGTATCTGATAGTAACTGATCAGGTAGTGACGGTATCCAACCAGAAAGCCACGGCTAACTACGTGCCAGCAGCCGCGGTAATACGTAGGTGGCAAGCGTTATCCGGAATTATTGGGCGTAAAGCGCGCG
+
GGGGGGGGGGGGGGGGGGGGGGGGGGGGGGGGGGGGGGGGGFEGGGGGGGGGGGGGGGGGGGGGGGGGGGGGGGGGGGGGGGGGGGGGGFFGGGGGGGGGGGGGEFFGFFGGGGGGGGGFGGGGGGGGGGGGGGGFFFGGGDGGGGGGGGDGGGGGGGFGGGGCFGGGGGGCGGGGGGGFGGGGGGGGGGGGGGGGGGGGGGFGGGGGGGGFGGGDGGG=ECEFGGFC9CFGGGGGGDFDGGDD
@M03364:276:000000000-BLYN8:1:1101:11195:6341 1:N:0:1
ACTCCTACGGGAGGCAGCAGTAGGGAATCTTCGGCAATGGGGGCAACCCTGACCGAGCAACGCCGCGTGAGTGAAGAAGGTTTTCGGATCGTAAAACTCTGTTGTTAGAGAAGAACGTTAAGTAGAGTGGAAAGTTACTTAAGTGACGGTATCTAACCAGAAAGGGACGGCTAACTACGTGCCAGCAGCCGCGGTAATACGTAGGTCCCAAGCGTTGTCCGGATTTATTGGGCGTAAAGCGAGC
+
GGGGGGGGGGGGGGGGGGGGGGGGGGGGGGGGGGGGGGGGGGGGGGGGGGGGGGGGGGGGGGGGGGGGGGGGGGGGGGGGGGGGGGGDGGGGGGGGGGGGGGGGGGGGGGGGGGGGGGGGGGGGGGGGGGGGGGGGGGGFGFGGGGGFGGGGGGGGGGGGGFGGGGGGGGGGGGGGGGGGGGGGGFGGFGGGGGEGGGGGGGGGGGGGGGGGGGGGGGFGEE8EC?GFGG6E<CEEDGGGGGG3
@M03364:276:000000000-BLYN8:1:1101:12614:6357 1:N:0:1
ACTCCTACGGGAGGCAGCAGTGGGGAATATTGCACAATGGGCGCAAGCCTGATGCAGCCATGCCGCGTGTATGAAGAAGGCCTTCGGGTTGTAAAGTACTTTCAGCGAGGAGGAAGGCATTAAGGTTAATAACCTTAGTGATTGACGTTACTCGCAGAAGAAGCACCGGCTAACTCCGTGCCAGCAGCCGCGGTAATACGGAGGGTGCAAGCGTTAATCGGAATTACTGGGCGTAAAGCGCACG
+
GGGGGGGGGGGGGGGGGGGGGGGGGCGGGGGGGGGGGGGGGGGGGGGGGGGGGFGGGGGGGGGGGGGGGGGGGGGGGGGGGGGGGGGGGGGGGGGGGGGGGGGGGGGEGGGGGCFGGGGGGGGGGGGGGGGGGGGGGGGGGGGGGGGGGGGGGGGGGGGGGGGGGGGGGGGGGGGGGGGGGGGGGGGGGGGGGGGGGGGGGCGGGGGGGGGGGGDGGGGGGGGGGGGGFGGGGGGGGGGGGGGC
@M03364:276:000000000-BLYN8:1:1101:24733:6370 1:N:0:1
ACTCCTACGGGAGGCAGCAGTAGGGAATCTTCGGCAATGGACGAAAGTCTGACCGAGCAACGCCGCGTGAGTGAAGAAGGTTTTCGGATCGTAAAACTCTGTTGTTAGAGAAGAACAAGGACGTAAGTAACTGTGCGTCCCCTGACGGTATCTAACCAGAAAGCCACGGCTAACTACGTGCCAGCAGCCGCGGTAATACGTAGGTGGCAAGCGTTGTCCGGATTTATTGGGCGTAAAGCGAGCG
+
GGGGGGGGGGGGGGGGGGGGGGGGGGGGGGGGGGGGGGGGGGGGGGGGGGGGGGGGGGFGGGGGGGGGGGGGGFGGGGGGGGGGGGGGGGGGGFGGGGGGGGGGGGGGGGGGGGGGGGFGGGGGFGFGGGGGGGGGGGGGGGGGFGGGGGGGFGGGGGGGGGGGGGGGGGGGGGGGGDGGGGGFGGGGGGGGECEEGGFGFGFGGGGGCCFGGGGGGGGGGG5=FGGGGFFG3/*:CFFCCDGD
@M03364:276:000000000-BLYN8:1:1101:18294:6375 1:N:0:1
ACTCCTACGGGAGGCAGCAGTGGGGAATATTGCACAATGGGCGCAAGCCTGATGCAGCCATGCCGCGTGTATGAAGAAGGCCTTCGGGTTGTAAAGTACTTTCAGCGAGGAGGAAGGCATTAAGGTTAATAACCTTAGTGATTGACGTTACTCGCAGAAGAAGCACCGGCTAACTCCGTGCCAGCAGCCGCGGTAATACGGAGGGTGCAAGCGTTAATCGGAATTACTGGGCGTAAAGCGCACG
+
GGGGGGGGGGGGGGGGGGGGGGGGGGGGFGGGGGGGFGGGGGFGGGGGGGGGGGGGGGFGGGGCGEFGGFFDGGGGFGGGGEGGGGGGGGGGGGFGGCFGGGGGGGG>FGGGGCGFGGFGGGGG9EFECFBBF8<5EFFEGGGGGGGEFGGGCGDGGGFGGGFGGG?G7CCDGGG9CEFGGGGGGGGFCEDGGGEEGGFFG58=CCCGGGGGGGEGGGGCCCEGFFGGCFCFG9C=5**9)197
@M03364:276:000000000-BLYN8:1:1101:20559:6379 1:N:0:1
ACTCCTACGGGAGGCAGCAGTAGGGAATCTTCGGCAATGGGGGCAACCCTGACCGAGCAACGCCGCGTGAGTGAAGAAGGTTTTCGGATCGTAAAACTCTGTTGTTAGAGAAGAACGTTAAGTAGAGTGGAAAGTTACTTAAGTGACGGTATCTAACCAGAAAGGGACGGCTAACTACGTGCCAGCAGCCGCGGTAATACGTAGGTCCCAAGCGTTGTCCGGATTTATTGGGCGTAAAGCGAGC
+
GGGGGGGGGGGGGGDGGGGGGGGGGGGGGGGGGGGGGGGGGGGGGGGGGGGGGGGGGGGGGGGGGGGGGGGGGGGGGGGGGGGGGGGGGGGGGGGGGGGGGGGGGGGGGGGGGGGGGFGGGGCFGGGGGGFGGGGGGGGGGGGGGGGGGGGGGGGGGGGGGGGGGFGGGGGGGGGGGGGGGFFGGFCFGFGGGGGGGGGGGGGFGGGGGGGGGGEGGGGGGGEEGCGGGGGGGGGGGGGFGG37
@M03364:276:000000000-BLYN8:1:1101:8563:6384 1:N:0:1
ACTCCTACGGGAGGCAGCAGTAGGGAATCTTCCGCAATGGGCGAAAGCCTGACGGAGCAACGCCGCGTGAGTGATGAAGGGTTTCGGCTCGTAAAACTCTGTTATTAGGGAAGAACAAACGTGTAAGTAACTGTGCACGTCTTGACGGTACCTAATCAGAAAGCCACGGCTAACTACGTGCCAGCAGCCGCGGTAATACGTAGGTGGCAAGCGTTATCCGGATTTATTGGGCGTAAAGCGAGCG
+
GGGGGGGGGGGGGGGGGGGGGGGGGGGGGGGGGGGGGGGGGGGGGGGGGGGGGGGGGGGGGGGGGGGGGGGGGFGGGGGGGGGGGGGGGGGGGGGGGGGGGGGFGGGGGGGGGGGGGGGGGGGGGGGGGGGGGGGGGGGFGGGGGGGGGGGGGCFGGFGGGGGGGGGGGGG>CFGFGGGGGGGFGGGGFEDEGEE>FGGGEGFEFGGGGDGGGGEEGGGGGEGGGGGGGGGFDGGGGGGGGGGC
@M03364:276:000000000-BLYN8:1:1101:15248:6389 1:N:0:1
ACTCCTACGGGAGGCAGCAGTAGGGAATCTTCCACAATGGACGAAAGTCTGATGGAGCAACGCCGCGTGAGTGAAGAAGGTTTTCGGATCGTAAAACTCTGTTGTTGGAGAAGAACGTATTTGATAGTAACTGATCAGGTAGTGACGGTATCCAACCAGAAAGCCACGGCTAACTACGTGCCAGCAGCCGCGGTAATACGTAGGTGGCAAGCGTTGTCCGGATTTATTGGGCGTAAAGCGAGCG
+
GGGGGGGGGGGGGGGGGGGGGGGGGGGGGGGGGGGGGGGGGGGGGGGGGGGGGGGGGGGGGGGGGGGGGGGGGGGGGGGGFGGGGGGGGGGGGGGGGGGGGGGGGGGGGFGGGGGGGGGGGGGGGGGGGGGGGGGGGGGGGGGGGGGGGGGGGGGGGGGGGGGGGGGGGGGGGGGGGGGGGGGGGGGGGGGGGGGGGGGGGGGGGGGGGGGGEGGEEGGGGGGGGFGGGGGGGGEGGGGGGGG5
@M03364:276:000000000-BLYN8:1:1101:15564:6445 1:N:0:1
ACTCCTACGGGAGGCAGCAGTGGGGAATATTGCACAATGGGCGCAAGCCTGATGCAGCCATGCCGCGTGTATGAAGAAGGCCTTCGGGTTGTAAAGTACTTTCAGCGGGGAGGAAGGTGAGTGGTTTAATACGCCATTCAATTGACGTTACCCGCAGAAGAAGCACCGGCTAACTCCGTGCCAGCAGCCGCGGTAATACGGAGGGTGCAAGCGTTAATCGGAATTACTGGGCGTAAAGCGCACG
+
GGGGGGGGGGGGGGGGGGFGGGGGGGGGGGGGGGGGGGGGGGGGGGGGGGGGGGGGGGGGGGGGGGGGGGGGGGGGGGGGGGGGGGGGGGGGGGGGGGGGGGGGGGGGGGFGGGGGGFGFGGGGGGGGGGGGGGGGGGGGGGG<FGGGGGGGGGGGGGFFGGGGGGGGGGGGGGGGGGGGGGGGGGGGGGGGGGGGGGGGCCEGGGGGGGGGGGGGGGGGGGGGGGFGFGGGGGGGGGGGGGG5
@M03364:276:000000000-BLYN8:1:1101:14770:6448 1:N:0:1
ACTCCTACGGGAGGCAGCAGTAGGGAATCTTCGGCAATGGACGAAAGTCTGACCGAGCAACGCCGCGTGAGTGAAGAAGGTTTTCGGATCGTAAAACTCTGTTGTTAGAGAAGAACAAGGACGTTAGTAACTGAACGTCCCCTGACGGTATCTAACCAGAAAGCCACGGCTAACTACGTGCCAGCAGCCGCGGTAATACGTAGGTGGCAAGCGTTGTCCGGATTTATTGGGCGTAAAGCGAGCG
+
GGGGGGGGGGGGGGGGGGGGGGGGGGGGGGGGGGGGGGGGGGGGGGGGGGGGGGGGGGGGGGGGGGGGGGGGGGGGGGGGGGGGGGGGGGGGGGGGGGGGGGGGGGGGGGGGGGGGGGGGGGGGGGGGGGGGGGGCFGFEGGGGGGGGGGGGGGGGGGGGGGGGFGGGGGGGGGGGGGGGGGGGGGGGGGGGGGGGGFEGGGGGGGGGGGGGGGGGGGGGGDEEEFGGGGGGGGDEFGGGGDD9
@M03364:276:000000000-BLYN8:1:1101:17829:6458 1:N:0:1
ACTCCTACGGGAGGCAGCAGTGGGGAATATTGCACAATGGGCGCAAGCCTGATGCAGCCATGCCGCGTGTATGAAGAAGGCCTTCGGGTTGTAAAGTACTTTCAGCGGGGAGGAAGGTGATGAACTTAATACGTTCATCAATTGACGTTACCCGCAGAAGAAGCACCGGCTAACTCCGTGCCAGCAGCCGCGGTAATACGGAGGGTGCAAGCGTTAATCGGAATTACTGGGCGTAAAGCGCACG
+
GGGGGGGGGGGGGGGGGGGGGGGGGEGGGGGGGGGGGGGGGGGGGGGGGGGGGGGGGGGGGGGGGGGGGGGGGGGGGGGGGGGGGGGGGGGGGGGGGGGGGGGGGGGGGGGGGGFGGGGGGGFGGGGGGGGGGGGGGGGGGGGGGGGGGGGGGGGGGGFFGGGGGGGGGGGGGGGGGGGGGGGGGGFGGGGGGGGGGGGGGGGGGEEEGGGGGGGGGGGGD*CFGGGGGGGGGGGCGGGGGGC5
@M03364:276:000000000-BLYN8:1:1101:16806:6469 1:N:0:1
ACTCCTACGGGAGGCAGCAGTAGGGAATCTTCGGCAATGGACGAAAGTCTGACCGAGCAACGCCGCGTGAGTGAAGAAGGTTTTCGGATCGTAAAACTCTGTTGTTAGAGAAGAACAAGGACGTTAGTAACTGAACGTCCCCTGACGGTATCTAACCAGAAAGCCACGGCTAACTACGTGCCAGCAGCCGCGGTAATACGTAGGTGGCAAGCGTTGTCCGGATTTATTGGGCGTAAAGCGAGCG
+
GGGGGGGGGGGGGGGGGGDFGGGGGGGGGGGGGGGGGGGGGGGGGGGGGGGGGGGGGGGGGGGGGGGCF@FFGFDFGGGGGGGGGGGCFDGGGGGGGGGGEFGGGFGGGGGGGGGGGGGGGGGGGGGGGGGGGGGGGGFCGGGGGGGGGGGGGGGGGGFGGGGGFGGGGGGGGGGFFEFFC7CFGGGGGGGGGGGGGGGGFFGEGGGGGCFGCEGGE7AEE5C=CGGGGGGGGGGCFGFDDDGC
@M03364:276:000000000-BLYN8:1:1101:25296:6485 1:N:0:1
ACTCCTACGGGAGGCAGCAGTAGGGAATCTTCGGCAATGGACGAAAGTCTGACCGAGCAACGCCGCGTGAGTGAAGAAGGTTTTCGGATCGTAAAACTCTGTTGTTAGAGAAGAACAAGGACGGTAGTAACTGAACGTCCCCTGACGGTATCTAACCAGAAAGCCACGGCTAACTACGTGCCAGCAGCCGCGGTAATACGTAGGTTGCAAGCGTTGTCCGGATTTATTGGGCGTAAAGCGAGCG
+
GGGGGGGGGGGGGGGGEFGGFCGGGFFGGGGGGGGGGGGG?FGGGGGAEGGGGGGGGGGGGGG@EDDFFFGGGFGGGGGFFFGGGGGGGGEFFGGGG8DDFFFGGDFCF?FGGGGGGGF,FC:+BDFGFGGFGGGGFGFFFGGGF?FD:FF<FGGG7FGFGGFCGF:@FGEGEFCCFEF@FGCGGGFFFCC58=8C9BCGFGGGD+:8?EG=C*/8C90A5CC*<FCG7CFCCDCC57:57))1
@M03364:276:000000000-BLYN8:1:1101:6507:6495 1:N:0:1
ACTCCTACGGGAGGCAGCAGTGGGGAATATTGCACAATGGGCGCAAGCCTGATGCAGCCATGCCGCGTGTATGAAGAAGGCCTTCGGGTTGTAAAGTACTTTCAGCGAGGAGGAAGGCATTAAGGTTAATAACCTTAGTGATTGACGTTACTCGCAGAAGAAGCACCGGCTAACTCCGTGCCAGCAGCCGCGGTAATACGGAGGATCCGAGCGTTATCCGGATTTATTGGGTTTAAAGGGAGCG
+
GGGGGGGGGGGGGGGGGGGGGGGGGGGGGGGGGGGGGGGGGGGGGGGGGGGGGGGGGGGGGGGGGGGGGGGGGGGGGGGGGGGGGGGGGGGGGGGGGGGGGGGGGGGGGGGGGGGGGGGGGGGGGGGGGGGGGGGGGGGGGGGGGGGGGGGGGGGGGGGGGGGGGGGGGGGGGGGGGGGGGGGGGGGGGGGGGGGGGGGGGGGGGGGGGGGGGGGGGGGGGGG5CFFFFGGGGCFFGGFGGGGG
@M03364:276:000000000-BLYN8:1:1101:20105:6509 1:N:0:1
ACTCCTACGGGAGGCAGCAGTGGGGAATATTGCACAATGGGCGCAAGCCTGATGCAGCCATGCCGCGTGTATGAAGAAGGCCTTCGGGTTGTAAAGTACTTTCAGCGGGGAGGAAGGTGAGTGGTTTAATACGCCATTCAATTGACGTTACCCGCAGAAGAAGCACCGGCTAACTCCGTGCCAGCAGCCGCGGTAATACGGAGGGTGCAAGCGTTAATCGGAATTACTGGGCGTAAAGCGCACG
+
GGGGDFFGGDGGGGGGGGGGGGGGGGGGGGGGGGGGGGGGGGGGGGGGGFGGGGGGGGGGGGFGGGGGGGGGGGGFFGGGGGGGGGGGGGGGGGGGGGGGGFGFGGGGGGFGGGFGGBFCCBFFGCFGGGGGGGGGGGGGFGGGGGEGGGGGGGGGGGGGGGGGGGGGGGGGGGGGGEGGGGDFGGGGGEGGGGDGGFFGC>?EGGGGGGGGGGGGGGGGGGGFGGGG7CFFGGGGGGGG33<7
@M03364:276:000000000-BLYN8:1:1101:9778:6547 1:N:0:1
ACTCCTACGGGAGGCAGCAGTAGGGAATCTTCGGCAATGGACGAAAGTCTGACCGAGCAACGCCGCGTGAGTGAAGAAGGTTTTCGGATCGTAAAACTCTGTTGTTAGAGAAGAACAAGGATGAGAGTAGAACGTTCATCCCTTGACGGTATCTAACCAGAAAGCCACGGCTAACTACGTGCCAGCAGCCGCGGTAATACGTAGGTGGCAAGCGTTGTCCGGATTTATTGGGCGTAAAGCGAGC
+
GGGGGGGGGGGGGGGGGGGGGGFGGGFGGGGGGEGEGGGGGGGGGGGGGGGGGGGGGGGGGGGGGGGGGGGGGGGGGGGGGGGGGGGDGGGGGGGGGGGGEGGGGGGGGGFGGGGGFGGGGGGGFGGCFGGGGGGFDGGGGGGGGGGGGGGGGGFFGFGGGGGGGGFGGGDGGGGGGGGFGGGGGGGGGGGGGGGGGGGGGGG7@CCFCGGGFGGGGGDGEC8:EF7FGGG=4CGGCFGGGGG3
@M03364:276:000000000-BLYN8:1:1101:13226:6548 1:N:0:1
ACTCCTACGGGAGGCAGCAGTAGGGAATCTTCGGCAATGGACGAAAGTCTGACCGAGCAACGCCGCGTGAGTGAAGAAGGTTTTCGGATCGTAAAACTCTGTTGTTAGAGAAGAACAAGGACGTTAGTAACTGAACGTCCCCTGACGGTATCTAACCAGAAAGCCACGGCTAACTACGTGCCAGCAGCCGCGGTAATACGAAGGTGGCAAGCGTTGTCCGGATTTATTGGGCGTAAAGCGAGCG
+
GGGGGGGGGGGGGGGGGGGGGFGGGGGG9FG966CFGGGG9@FGGGDCFGGG<C@FGGFGGGGGGGGGGGGGGGGGGGGFAG9FGGG=8>CFGGGFGGGGFGEEFFFF?FGGGGGGGGG<<ACFD8BF@FGGGGF<<DFGGGCG,@>CC<EGG,>BFGG7FC:F::FG7:F:FGBCCEGGGFFDFFC72:8B>88*252;*33B:B>6*0=8C;/::FE:=5;5+0+<CCGGG57:>*2)7D:D
@M03364:276:000000000-BLYN8:1:1101:12125:6552 1:N:0:1
ACTCCTACGGGAGGCAGCAGTAGGGAATCTTCGGCAATGGACGAAAGTCTGACCGAGCAACGCCGCGTGAGTGAAGAAGGTTTTCGGATCGTAAAACTCTGTTGTTAGAGAAGAACAAGGACGTTAGTAACTGAACGTCCCCTGACGGTATCTAACCAGAAAGCCACGGCTAACTACGTGCCAGCAGCCGCGGTAATACGTAGGTGGCAAGCGTTGTCCGGATTTATTGGGCGTAAAGCGAGCG
+
GGGGGGGGGGGGGGGGGGGGGGGGGGGGGGGGGGGGGGGGFGGGGGGGGGGGGGGGGGGGGGGGGGGGGGGGGGGGGFGGGGGGGGEGGGGGGGGGGGGGGGGGGGGGGGGGGGGGGGFGGGGGGGGGGGGGGGGGGGGGGGGGGGGGGGGGGGGGGGGGGGGGGGGGGGGGGGGGGGGGGGGGGGGGGGDGGGGGGGFGGGGGGGGGGGGGGGGGGGFGGGGGFGGGGGGGGGDGGGGGDGD7
@M03364:276:000000000-BLYN8:1:1101:20724:6575 1:N:0:1
ACTCCTACGGGAGGCAGCAGTAGGGAATCTTCCACAATGGACGAAAGTCTGATGGAGCAACGCCGCGTGAGTGAAGAAGGTTTTCGGATCGTAAAACTCTGTTGTTGGAGAAGAATGTATCTGATAGTAACTGATCAGGTAGTGACGGTATCCAACCAGAAAGCCACGGCTAACTACGTGCCAGCAGCCGCGGTAATACGTAGGTGGCAAGCGTTGTCCGGATTTATTGGGCGTAAAGCGAGCG
+
GGGGGGGGGGGGGGGGGGGGGGGGGGGGGGGGGGGGGGGGGGGGGGGGGGGGGGGGGGGGGGGGGGGGGGGGGGGGGGGGGGGGGGGGGGGGGGGGGGGGGGGGGGGGGGGGGFGGGGGGGGGFGGGGGGGGGGGGGGGGGGGGGGGGGGGGGGGGGGGGGGGGGGGGGGGGGGGGGGGGGGGGGGGGGGGGGGGEGGGGGGGGGGFGGGGGGGGGGGGEGGCEFGFGGGGGGGGGGGGGGGGC
@M03364:276:000000000-BLYN8:1:1101:14912:6580 1:N:0:1
ACTCCTACGGGAGGCAGCAGTGGGGAATATTGCACAATGGGCGCAAGCCTGATGCAGCCATGCCGCGTGTATGAAGAAGGCCTTCGGGTTGTAAAGTACTTTCAGCGGGGAGGAAGGTGATGAACTTAATACGTTCATCAATTGACGTTACTCGCAGAAGAAGCACCGGCTAACTCCGTGCCAGCAGCCGCGGTAATACGGAGGGTGCAAGCGTTAATCGGAATTACTGGGCGTAAAGCGCACG
+
D-,FEFEFGCGGGC-8FF@FFFFEF@,CFFAF<<6<EFGG,EFGCEEGGGCDEFFFFGFC<E@@+CCFCFF<E<<CF8EFCFF?FFFEGEECFFFCGCA,AFAAFGEDEE+:FF8FC>F?EFFCCF9=A=<,8CBD8,CFD,@FFGG>@<+@ECG@F@F@C7FF7,@F7*15DF,BFEGG7BFFCFFGGE8BB8ECB<FF>8B8ECE>0<0CCCE5*:AF:8*:<7CCCCCCDCEE<FGDDG37
@M03364:276:000000000-BLYN8:1:1101:26109:6588 1:N:0:1
ACTCCTACGGGAGGCAGCAGTAGGGAATCTTCGGCAATGGACGAAAGTCTGACCGAGCAACGCCGCGTGAGTGAAGAAGGTTTTCGGATCGTAAAACTCTGTTGGTAGAGAAGAACGTTGGTGAGAGTGGAAAGCTCATCAAGTGACGGTAACTACCCAGAAAGGGACGGCTAACTACGTGCCAGCAGCCGCGGTAATACGTAGGTCCCGAGCGTTGTCCGGATTTATTGGGCGTAAAGCGAGC
+
GGCFGFGGGGGGGGGGGGGGGGGGGGGGGFGGGGGGGGGGGGGGEGGGGGGGGGGGGGGGGGGGGGGFGEGGGGGGGGGG8AADFGGGGGG?FDGGGGGGGGGGGGGGFFFGGGGGDBFBDFGGDFGFGFDGGFG9F@FEGGGCFGGGGFFFGGGGCFGGGGGGGGGGGGDGGGGFFFG<CGFGGGFFGGGGGEGCBFFGGEFFGGG?5EG5?CE8CEEFGGG5;9C@FDGG:DGEDGCC<DD)
@M03364:276:000000000-BLYN8:1:1101:26027:6592 1:N:0:1
ACTCCTACGGGAGGCAGCAGTAGGGAATCTTCCACAATGGACGAAAGTCTGATGGAGCAACGCCGCGTGAGTGAAGAAGGTTTTCGGATCGTAAAACTCTGTTGTCGGAGAAGAACGTATTTGATAGTAACTGATCAGGTAGTGACGGTATCCAACCAGAAAGCCACGGCTAACTACGTGCCAGCAGCCGCGGTAATACGTAGGTGGCAAGCGTTGTCCGGATTTATTGGGCGTAAAGCGAGCG
+
GGCFGEGGGGGGGGGGGGFCF<FGDGCGCG<FFCFGGFGF9FFFGEC<<FFG9@<FFEGGGCCFGGGEGFGEFGGGGGCFC<FGGGFGCFFGFGG,<EEGGGGCG9FEB=>,FGGGEFGCEF9E,@F@,,,,555,5EC?FF,3A5C76D<8@FFF+6D8C:,,@DC+F7>@C:>9@*3:F*,D>@6>FE>:*:*6?C,:,,8*5?>GGFGGG**3*=+=5=A5A9C9EF5FCDC*5C=3555>
@M03364:276:000000000-BLYN8:1:1101:12185:6600 1:N:0:1
ACTCCTACGGGAGGCAGCAGTAGGGAATCTTCGGCAATGGACGAAAGTCTGACCGAGCAACGCCGCGTGAGTGAAGAAGGTTTTCGGATCGTAAAACTCTGTTGTTAGAGAAGAACAAGGACGTTAGTAACTGAACGTCCCCTGACGGTATCTAACCAGAAAGCCACGGCTAACTACGTGCCAGCAGCCGCGGTAATACGTAGGTGGCAAGCGTTGTCCGGATTTATTGGGCGTAAAGCGAGCG
+
GGGGGGGGGGGGGGFGGGGGGGGGGGGGGGGGGGGGGGGGGGGGGGGGGGFACFGGGGGGGGEGGGGGGGGGGGGGGGGGEFGGGGGD7FGGGGGGGGDGGGGGGGEGFFEFGGGGGGGGGGGGGGGGGGGGGGGGGGFGGGGGGGGGGGGGGGFGCCGGGGGGGGGGGDGGGGGGGEFGGGFGGGFGFGGGGGGGGFDFCF>8CFGGGFFGGGEEEGFGGGGG?FGF7FFGGGGGGGGD<CDC
@M03364:276:000000000-BLYN8:1:1101:18603:6605 1:N:0:1
ACTCCTACGGGAGGCAGCAGTGGGGAATATTGCACAATGGGCGCAAGCCTGATGCAGCCATGCCGCGTGTATGAAGAAGGCCTTCGGGTTGTAAAGTACTTTCAGCGGGGAGGAAGGTGAGTGGTTTAATACGCCATTCAATTGACGTTACCCGCAGAAGAAGCACCGGCTAACTCCGTGCCAGCAGCCGCGGTAATACGGAGGGTGCAAGCGTTAATCGGAATTACTGGGCGTAAAGCGCACG
+
GGGGGGGGGGGGGGGGGGFGGGGGGGGGGGGGGGGGGGGGGGGGGGGGGGGGGGGGGGGGGGGGGGGEFGGGGGGGGGGFGGGGGGGGGGGGGGGGGGGGGGGGGGGGGGGGGGGGGBFDFCGGGGGGGGGGGGCFGCGGGGGGGGGGGFGFGGGGGGCAFGGGGGFGGGGGGGGCGGGGGGGGGGGGGGGGGGGGGGGGGEGGGGGGGGGGGDGGGGGGGGGGGGGGGGGFGGGGF>FGGDDC
@M03364:276:000000000-BLYN8:1:1101:18103:6623 1:N:0:1
ACTCCTACGGGAGGCAGCAGTAGGGAATCTTCGGCAATGGGGGCAACCCTGACCGAGCAACGCCGCGTGAGTGAAGAAGGTTTTCGGATCGTAAAACTCTGTTGTTAGAGAAGAACGTTAAGTAGAGTGGAAAGTTACTTAAGTGACGGTATCTAACCAGAAAGGGACGGCTAACTACGTGCCAGCAGCCGCGGTAATACGTAGGTCCCAAGCGTTGTCCGGATTTATTGGGCGTAAAGCGAGC
+
GGGGGGGGGGGGGGGGGGGGGGGGGGGGGGGGGGGGGGGGGGGGGGGGGGGGGGGGGGGGGGGGGGGGGGGGGGGGGGGGGGGGGGGGGGGGGGGGGGGGGGGGGGGGGGGGGGGGGGGFFGFGGGGGGGGGGGGGGGGGGGGGGGGGGGGGGGFGDCFGGGGGGGGGGGGGGGG?;CFFFGFCGGGGGGGGGGGGGGGGGGGGGGGGGGFFGGAGGEGGEEGG5CFGGGGGGDCEGCC7DGG)
@M03364:276:000000000-BLYN8:1:1101:5050:6649 1:N:0:1
ACTCCTACGGGAGGCAGCAGTAGGGAATCTTCGGCAATGGGGGCAACCCTGACCGAGCAACGCCGCGTGAGTGAAGAGGGTTTTCGGATCGTAAAACTCTGTTGTTAGAGAAGAACGTTAAGTAGCGTGGAAAGTTACTTACGTGACGGTATCTAACCAGAAAGGGACGGCTAACTACGGGCCAGCAGCCGCGGTAATACGTAGGTCCCAAGCGTTGTCCGGATGTATTGGGCGTAAAGCGAGG
+
GGGGGGGGGGGDGGGGGGGGGAFGGGGG?FG<@;FFGGGGGGGEGGGGGGGG<E+CFG:FGGGGGGGGGGGGGGGGGDFG?FFFGGGC+@CEGGGEFFGGCFCE,4CF?FGFGGG8=F=F+B5BA,@FG@>DCG,8@C,@,,:38,<<@FGCAFFCG:FFG<3,FC>FCC<FFE@FF,=*==CECB6CD*=:*::*=A<9@0<EEF9E838;*A;:=*0+2=A5*3+3AFG54CCE3*::<>D3
@M03364:276:000000000-BLYN8:1:1101:9091:6654 1:N:0:1
ACTCCTACGGGAGGCAGCAGTGGGGAATATTGCACAATGGGCGCAAGCCTGATGCAGCCATGCCGCGTGTATGAAGAAGGCCTTCGGGTTGTAAAGTACTTTCAGCGGGGAGGAAGGTGATGAACTTAATACGTTCATCAATTGACGTTACCCGCAGAAGAAGCACCGGCTAACTCCGTGCCAGCAGCCGCGGTAATACGGAGGGTGCAAGCGTTAATCGGAATTACTGGGCGTAAAGCGCACG
+
GGGGGGGGGGGGGGGGGGGGGGGGGGGGGGGGGGGGGGGGGGGGGGGGGGGGGGGGGGGGGGGGGGGGGGGGGGGGGGGGGGGGGGGGGGGGGGGGGGGGGGGGGFGGGGGGGGGGGGGGGGFGGGGGGGGGGGGGGGGGGGGGGGGGGGGGGGGGGGGGGGGGGGGGGGGGGGGGGGGGGGGGGGGGGGGGGBEGGGGGGEEGGEGGGGFGGGGGGGFF=CGGGGGGGGGGGGGG3DFGG<C3
@M03364:276:000000000-BLYN8:1:1101:4453:6656 1:N:0:1
ACTCCTACGGGAGGCAGCAGTGGGGAATATTGCACAATGGGCGCAAGCCTGATGCAGCCATGCCGCGTGTATGAAGAAGGCCTTCGGGTTGTAAAGTACTTTCAGCGAGGAGGAAGGCATTAAGGTTAATAACCTTAGTGATTGACGTTACTCGCAGAAGAAGCACCGGCTAACTCCGTGCCAGCAGCCGCGGTAATACGGAGGGTGCAAGCGTTAATCGTAATTACTGGGCGTAAAGCGCACG
+
GGGGGGGGGGGGGGGGGGGGGGGGG@FGGGGGGGGGGGFFE8FGCFCGGDDGGGGGGFGGGGGGDGGFGEGGGGGEG8FFGFGFGGGDCEEFGFGGGGGFGGGGGF:=:@=:7:FFGF8FFBDE9????EEAFF,<??,5?F,?DFEC<>FCGCEE7:FGFGCF7FGC@C<C,,;7<3@D::;,>DFG@CEE*:*;CF9F>>C@E>E5C+>CECD*:<EG5;8EGCGGGGFF)7>*9*7CDGG)
@M03364:276:000000000-BLYN8:1:1101:6800:6660 1:N:0:1
ACTCCTACGGGAGGCAGCAGTAGGGAATCTTCCGCAATGGGCGAAAGCCTGACGGAGCAACGCCGCGTGAGTGATGAAGGGTTTCGGCTCGTAAAACTCTGTTATTAGGGAAGAACAAATGTGTAAGTAACTGTGCACATCTTGACGGTACCTAATCAGAAAGCCACGGCTAACTACGTGCCAGCAGCCGCGGTAATACGTAGGTGGCAAGCGTTATCCGGAATTATTGGGCGTAAAGCGCGCG
+
GGGGGGGGGGGGGGGGGGGGGGGGGGGGGGGGGGGGGGGGGGGGGGGGGGGGGGGGGGGGGGGGGGGGGGGGGGGGGGGGGGGGGGGEGGGGGGGGGGGGGGGGFFGGGGGGGGGGG@FDGFGGGGGGGGGGFGGGGGGGGFFCFGGGGGGGGGGGGGGGGGGGGGGGGGGGGGGGGGGGGGGGGGGFGGGGGGGGGGGGGGGG9EGGGGGGGGGGGGGGGEEGCGGG7<CFDGEGGGGGGGG5
@M03364:276:000000000-BLYN8:1:1101:14355:6667 1:N:0:1
ACTCCTACGGGAGGCAGCAGTAGGGAATCTTCGGCAATGGACGAAAGTCTGACCGAGCAACGCCGCGTGAGTGAAGAAGGTTTTCGGATCGTAAAACTCTGTTGTTAGAGAAGAACAAGGACGTTAGTAACTGAACGTCCCCTGACGGTATCTAACCAGAAAGCCACGGCTAACTACGTGCCAGCAGCCGCGGTAATACGTAGGTGGCAAGCGTTGTCCGGATTTATTGGGCGTAAAGCGAGCG
+
GGGGGGGGGGGGGGGGGGGGGGGGGGGGGGGGGGGGGGGGGGGGGGGGGGGGGGGGGGGGGGGGGGGGGEGGGGFFGGGGGGGGGGGGGGGGGGGGGGGGGGGGFGGGGGGGGGGGGGGGGGGFGGGGFGGGGGGGGGGCFGGGGGGGGGGGGGGGGGFGGFGGGGGGGGGGGGGGGGGGGGGGGGGGGGGGGGGGGGGGGGGGGGGGGFGGGGGGGC?EGCEE6FGGGGGGGGGGGGGGGDGG
@M03364:276:000000000-BLYN8:1:1101:21323:6686 1:N:0:1
ACTCCTACGGGAGGCAGCAGTAGGGAATCTTCGGCAATGGACGAAAGTCTGACCGAGCAACGCCGCGTGAGTGAAGAAGGTTTTCGGATCGTAAAACTCTGTTGTTAGAGAAGAACATGGGTGAGAGTAACTGTTCACCCCTTGACGGTATCTAACCAGAAAGCCACGGCTAACTACGTGCCAGCAGCCGCGGTAATACGTAGGTGGCAAGCGTTGTCCGGATTTATTGGGCGTAAAGCGAGCG
+
GGFFGEFGGGGGGGDGGDGGGFGGGGGGGGGGGGGGGGGGGGGGGDGGGFDFGGGGGGGGGGGGGGGFG,FEDFGGGGGGFGFGGGGGGGGGGGGGGGGGGGGGGGGGCEFGGGGGGFGGGBC@FGGGGGGGGGGGGFGGFGGCGG@BFFGGCGGGGG?FGGGGGGGGGGGGDFGGGGGGGGGFGGFGCGGGGGGCGGGGBCGEFGGGGGCFGCE=E+=EC5E*CCGG7EGFGCEEDGGGGGG<
@M03364:276:000000000-BLYN8:1:1101:6455:6694 1:N:0:1
ACTCCTACGGGAGGCAGCAGTAGGGAATCTTCGGCAATGGACGAAAGTCTGACCGAGCAACGCCGCGTGAGTGAAGAAGGTTTTCGGATCGTAAAACTCTGTTGTTAGAGAAGAACAAGGACGTTAGTAACTGAACGTCCCCTGACGGTATCTAACCAGAAAGCCACGGCTAACTACGTGCCAGCAGCCGCGGTAATACGTAGGTGGCAAGCGTTGTCCGGATTTATTGGGCGTAAAGCGAGCG
+
GGGGGGGGGGGGGGGGGGGGGGGGGGGGGGGGGGGGGGGGGGGGGGGGGGGGGGGGGGGGGGGGGGGGGGGGGGGGGGGGGGGGGGGGGGGGGGGGGGGGGGGGGGGGGGGGGGGGGGGGGGGEGGGGGGGGGGGGGGGGGGGGGGGGGGDFGFDGGGGGGGGGGGGGGDGGGGGGGGGGGGGGGGGGGGGGGGGGGGGGGFGGGGGGGGFFGGGGGGGGDEEGGFFFFGGGGGGGFGGGGGG<
@M03364:276:000000000-BLYN8:1:1101:20322:6697 1:N:0:1
ACTCCTACGGGAGGCAGCAGTGGGGAATATTGCACAATGGGCGCAAGCCTGATGCAGCCATGCCGCGTGTATGAAGAAGGCCTTCGGGTTGTAAAGTACTTTCAGCGGGGAGGAAGGTGAGTGGTTTAATACGCCATTCAATTGACGTTACCCGCAGAAGAAGCACCGGCTAACTCCGTGCCAGCAGCCGCGGTAATACGGAGGGTGCAAGCGTTAATCGGAATTACTGGGCGTAAAGCGCACG
+
GGGGGGGGGGGGGGGGGGGGGGGGGGGGGGGGGGGGGGGGGGGGGGGGGGGGGGGGGGGGGGGGGGGGGGGGGGGGGGGGGGGGGGGGGGGGGGGGGGGGGGGGGGGGGGCFGGGGGFGFGFFGFFGGGFGGFCFGGGGFGGGGGG>FFGGFGGGGGGGGGGGGGFGDGGGGGGGGGGGGGGGGGGGGGGGGGGDGGGGGDG8EGGGGGGGGGGDGGGFFGGGGFGGGGFFFDDGGGGGGDGGC
@M03364:276:000000000-BLYN8:1:1101:21510:6733 1:N:0:1
ACTCCTACGGGAGGCAGCAGTAGGGAATCTTCGGCAATGGGGGCAACCCTGACCGAGCAACGCCGCGTGAGTGAAGAAGGTTTTCGGATCGTAAAACTCTGTTGTTAGAGAAGAACGTTAAGTAGAGTGGAAAGTTACTTAAGTGACGGTATCTAACCAGAAAGGGACGGCTAACTACGTGCCAGCAGCCGCGGTAATACGTAGGTCCCAAGCGTTGTCCGGATTTATTGGGCGTAAAGCGATC
+
FFFGGGGGGGGE>FEGEGFGGGGGGGGGGGGGGGGGGGGGGGGGGGGGGGGGGGGGGGEGGGGGGGGF77FGG9EFGGDFGGGGGGDFFFGGGGFDFGGGGGFGGGGGGCFGFGGGCBFDGGGFGGFFGFGGGGFGGGGGFCGFGFGG7FGGGF9FGGFG>FGGGDFGGEGGCGGGGGGGGGGFCFCGFDGGED>EGFGGGGGGEGCFCCF5C58?EEFGEGDCC6?FGGGGGGGGGGCFCC*/
@M03364:276:000000000-BLYN8:1:1101:17163:6744 1:N:0:1
ACTCCTACGGGAGGCAGCAGTGGGGAATATTGCACAATGGGCGCAAGCCTGATGCAGCCATGCCGCGTGTATGAAGAAGGCCTTCGGGTTGTAAAGTACTTTCAGCGGGGAGGAAGGTGATGAACTTAATACGTTCATCAATTGACGTTACCCGCAGAAGAAGCACCGGCTAACTCCGTGCCAGCAGCCGCGGTAATACGGAGGGTGCAAGCGTTAATCGGAATTACTGGGCGTAAAGCGCACG
+
GGGGGGDFGGGGGGGGGGGGGGGGGGGGGGGGGGGGGGGGGGGGGGGGGGGGGGGGGGGGGGGGGGGGGGGGGGGGGGGGGGGGGGGGGGGGGGGGGGGGGGGGGGGGGG7FGEGGGGGGGGGGGGGGGGGEGGGGFGGFGGGGGGGGGGGGGGGGGDGGGGGGGGGGFFGGGGGGGGGGGGGGGGGGCG8EGGGGGGGGGGGEGGGGGGGFGGGGGGGGGGGGGGGGGGGGGCEEGGGGGGGC
@M03364:276:000000000-BLYN8:1:1101:6762:6748 1:N:0:1
ACTCCTACGGGAGGCAGCAGTGGGGAATATTGCACAATGGGCGCAAGCCTGATGCAGCCATGCCGCGTGTATGAAGAAGGCCTTCGGGTTGTAAAGTACTTTCAGCGGGGAGGAAGGTGAGTGGTTTAATACGCCATTCAATTGACGTTACCCGCAGAAGAAGCACCGGCTAACTCCGTGCCAGCAGCCGCGGTAATACGGAGGGTGCAAGCGTTAATCGGAATTACTGGGCGTAAAGCGCACG
+
GGGGGGGGGGGGGGGGGGGGGGGGGGGGGGGGGGGGGGGGGGGGGGGGGGGGGGGGGGGGGGGGGGGGGGGGGGGGGGGFGGGGGGGGGGGGGGGGGGGGGGGGGGGGGGGGGGGGGGGGGGGGGFGGGGGGGGGGGGGGFFGGGGGGGGGGGGGGGGGGGGFGGGGGGGGGGGGGGGGFGGGGGGGFGEEGGEGGGGGGCEGGGGGGGGC=EGCGGFFGGGGFFGGCFGGGGDEGG7*9DDG5
@M03364:276:000000000-BLYN8:1:1101:28046:6777 1:N:0:1
ACTCCTACGGGAGGCAGCAGTAGGGAATCTTCCACAATGGACGAAAGTCTGATGGAGCAACGCCGCGTGAGTGAAGAAGGTTTTCGGATCGTAAAACTCTGTTGTTGGAGAAGAACGTATTTGATAGTAACTGATCAGGTAGTGACGGTATCCAACCAGAAAGCCACGGCTAACTACGTGCCAGCAGCCGCGGTAATACGTAGGTGGCAAGCGTTGTCCGGATTTATTGGGCGTAAAGCGAGCG
+
GGFGGGFGEDGGGGGEGGGGGGGGGGGGGFFGFGFGGGGGGGGGDCFCEFGGGFCGGFGFFEGEGGGCFGGFFFGGGGGGFGFGFGGGGGFFGEGGFGGFEFAFFGGGFGGGGGFGGFFFFFGFGGGEGFGGGGGGGGGFFGFDCFE7FEDFFGGGGGGGGGGF:FGGGGGGGGGGFEFCE:FGGGGFFCGGGDCEFFCCC9FEGFFFGGGF=EGGGGFCEGGA9CFDFDGFDG==GGGCCDD<
@M03364:276:000000000-BLYN8:1:1101:21647:6783 1:N:0:1
ACTCCTACGGGAGGCAGCAGTGGGGAATATTGCACAATGGGCGCAAGCCTGATGCAGCCATGCCTCGTGTATGAAGAAGGCCTTCGGGTTGTAAAGTACTTTCAGCGGGGAGGAAGGTGATGAACTTAATACGTTCATCATTTGACGTTACCCGCAGCAGAAGCACCGGCTAACTCCGTGCCAGCAGCCGCGGTAATACGGAGGGTGCAAGCGTTAATCGGAATTACTGGGCGTAAAGCGAACG
+
GGDGGGFGEEDF:BCC7@-CFGFACGGGGGFCCGFFGGFEE,@@7@+96CCFE<<F<FCCGC,C,:B6ECFGGGEEG@G<=CCEFDGEGEBFE<C<FG<CCFG,C,78FCCB7484BF<?FF,?9ABD9@CA=EGC8E5,,,7,9>+@==3,,53+3+83@FF>,,@>FGFF::99F@D*1:,?828CC:ECE:*;B+<:**3:*;B589C8*1;EDFC55:EF?F?F7<5:7C*:FCFC*1/)
@M03364:276:000000000-BLYN8:1:1101:25302:6793 1:N:0:1
ACTCCTACGGGAGGCAGCAGTAGGGAATCTTCGGCAATGGACGAAAGTCTGACCGAGCAACGCCGCGTGAGTGAAGAAGGTTTTCGGATCGTAAAACTCTGTTGTTAGAGAAGAACAAGGACGTTAGTAACTGAACGTCCCCTGACGGTATCTAACCAGAAAGCCACGGCTAACTACGTGCCAGCAGCCGCGGTAATACGTAGGTGGCAAGCGTTGTCCGGATTTATTGGGCGTAAAGCGAGCG
+
GFEGGAFFGGEDGGGC@BCCE<FGFGGGGG<<DGGFCFGGGGDG@@FGFGCAFFGCCGGFCEGGGGGCFGGGCFCCFGGGGC<EF+CFGCEGEGCEFGF,BEEFFEFGGCFGFC<FFDB<D<FCDEGGGGGGFGGGGGG7EGGFFGGGGGGGCGGGGGGGGFG?FFFEGGGGGGGGGDFGGGGGGGFGGDGGGGGGGGGGCGFGF9CFEFGCEGEEGE?EC8?5E?:99CGGGGGGGGGGGGD7
@M03364:276:000000000-BLYN8:1:1101:16551:6798 1:N:0:1
ACTCCTACGGGAGGCAGCAGTGGGGAATATTGCACAATGGGCGCAAGCCTGATGCAGCCATGCCGCGTGTGTGAAGAAGGCCTTCGGGTTGTAAAGCACTTTCAGCGAGGAGGAAGGTGGTGAACTTAATACGTTCATCAATTGACGTTACTCGCAGAAGAAGCACCGGCTAACTCCGTGCCAGCAGCCGCGGTAATACGGAGGGTGCAAGCGTTAATCGGAATTACTGGGCGTAAAGCGCACG
+
GGGGGGGGGGGEEGDGEGGGGGGGGGGGFGGFGGGGGGGGGGGG7FGGGGGFGGGGFFFGFGGGGGGGGGFGGCDGGGGGGGGGGGGGGDGGFGGGGFGFFGGFGGGGGG@FGGFGGGGGGG9FGGGGGGFGGFCFGGGGGEFGGGGGGGGGGGGDEGGGF@C@CFGGGGGGGGDFFE@:CFCFGGGGGGGGGG>7EFGE>CEGGGGGGFEDEEEECECCEGGFDGGGC?8CDDG7C>*9CCD<
@M03364:276:000000000-BLYN8:1:1101:15555:6806 1:N:0:1
ACTCCTACGGGAGGCAGCAGTGGGGAATATTGCACAATGGGCGCAAGCCTGATGCAGCCATGCCGCGTGTATGAAGAAGGCCTTCGGGTTGTAAAGTACTTTCAGCGAGGAGGAAGGCATTAAGGTTAATAACCTTAGTGATTGACGTTACTCGCAGAAGAAGCACCGGCTAACTCCGTGCCAGCAGCCGCGGTAATACGGAGGGTGCAAGCGTTAATCGGAATTACTGGGCGTAAAGCGCACG
+
GGGGGGGGGGGGGGGGGGGGGGGGGGGGGGGGGGGGGGGGGGGGGGGGGGGGGGGGGGGGGGGGGGGGGGGGGGGGGGGGGGGGGGGGGGGGGGGGGGGGGGGGGGGGGGGGGGDGGGFGGCGGGGGGGGGFGGGGGGFGGGGGGGGGGGGFFGGGGEGGFGGGGGGGGGGDFGGGGGGGGGGGGFGGGGGGGGGDGFGGEGEEGGGGGGGGDEGGGGGGGGDGGGFGGGGDDGEGGGFD<DD<
@M03364:276:000000000-BLYN8:1:1101:25216:6809 1:N:0:1
ACTCCTACGGGAGGCAGCAGTAGGGAATCTTCGGCAATGGACGAAAGTCTGACCGAGCAACGCCGCGTGAGTGAAGAAGGTTTTCGGATCGTAAAACTCTGTTGTTAGAGAAGAACAAGGACGTAAGTAACTGTGCGTCCCCTGACGGTATCTAACCAGAAAGCCACGGCTAACTACGTGCCAGCAGCCGCGGTAATACGTAGGTGGCAAGCGTTGTCCGGATTTATTGGGCGTAAAGCGAGCG
+
GGDFFGGGGGGGEGGGGGEEFFGFCFAFGGGGGGGGGGGGGGGGGCCEGGGGGGGEFGGFGDGGGGDCFG>FFDGFGFGGGFGGFGGGGGGGGGGF@FFFG<BEFGCFFGGGGGF@FGGGGGGGGGGFGGGGGGCFEFGGGGGFGFEGGFGGDGGGGGFGGECGGGGGGGGGGGGFGGGGGGGGFGCFGGCEGGGEFC9FECGGGFG>>CCGGGGDGFGGGD=EFFFGGGF=DGEEDFF375C7
@M03364:276:000000000-BLYN8:1:1101:16339:6814 1:N:0:1
ACTCCTACGGGAGGCAGCAGTAGGGAATCTTCGGCAATGGACGAAAGTCTGACCGAGCAACGCCGCGTGAGTGAAGAAGGTTTTCGGATCGTAAAACTCTGTTGGTAGAGAAGAACGTTGGTGAGAGTGGAAAGCTCATCAAGTGACGGTAACTACCCAGAAAGGGACGGCTAACTACGTGCCAGCAGCCGCGGTAATACGTAGGTCCCGAGCGTTGTCCGGATTTATTGGGCGTAAAGCGAGC
+
GGGGGGGGGGGGGGGGGGGGGGGGGDFGGGGGGGGGGGGGGGGDGGGGGGGGGGGGGGGGGGGGGGGGGGGGGGGGGGGGFFGGGGGEGDGGFGGGGGGGGGGGGGGGGGGGGGGGGGGGGGGGGFGGGGGGGGGGGGGGGGFGCFGGGGGGGFGGEGGGGGGGGGGGGDGGGGGGCFEGGGGGGFFFGFGGGGGEGGGGGGGGGGGGFEGGGGGGGEGGGG5:EGGGGGGGGCGGGGGGGGGC
@M03364:276:000000000-BLYN8:1:1101:13916:6815 1:N:0:1
ACTCCTACGGGAGGCAGCAGTAGGGAATCTTCGGCAATGGACGAAAGTCTGACCGAGCAACGCCGCGTGAGTGAAGAAGGTTTTCGGATCGTAAAACTCTGTTGTTAGAGAAGAACAAGGACGTTAGTAACTGAACGTCCCCTGACGGTATCTAACCAGAAAGCCACGGCTAACTACGTGCCAGCAGCCGCGGTAATACGTAGGTGGCAAGCGTTGTCCGGATTTATTGGGCGTAAAGCGAGCG
+
GGGGGGGGGGGGGGGGGGGGGGGGGGGGGGGGGGGGGGGGGGGGGGGFGGGGGGGGGGGGGGGGGGGFGGGGGGGGGGGGGGGGGGGGGGGGGGGGGGGGFGGGGGGGGGGGGGGGGGGGGCFGFGGGGGGGGGGGGGGGGGGGFGGGGGGGGGGGGGGGGGGGGGGGGGGGGGGGGGGGFGGGGGGGGGGGEGGCGGGFFGCEFG56CFGCEGGGGGFEE;CEGGGGGGGGGGGGGGGD7<D5
@M03364:276:000000000-BLYN8:1:1101:21378:6821 1:N:0:1
ACTCCTACGGGAGGCAGCAGTAGGGAATCTTCGGCAATGGACGAAAGTCTGACCGAGCAACGCCGCGTGAGTGAAGAAGGTTTTCGGATCGTAAAACTCTGTTGTTAGAGAAGAACAAGGACGTTAGTAACTGAACGTCCCCTGACGGTATCTAACCAGAAAGCCACGGCTAACTACGTGCCAGCAGCCGCGGTAATACGTAGGTGGCAAGCGTTGTCCGGATTTATTGGGCGTAAAGCGAGCG
+
GGGGGGGGGGGGGGFGGGGGGGGGGGGGGGGGGGGGGGGGGGGGGGGGGGGGGGGGGGGGCGGGGGGGGGGGGGGGGGGGGFGGGGGGGGGGGGGGGFGGGGGGGGGGFGGGGGGGGGGGGGCCFFEGGGGFGGGGGGGGGGGGGGGGGG?FGGCGGGGGGFFGFGGGGGGEFGGEGGGGGGGGGGG7EGGGGGG8F?FGGFFGCCGFCGGGGGGGGFFGGGCGFGGGDEGGGGGGGGGGGGD5
@M03364:276:000000000-BLYN8:1:1101:9862:6823 1:N:0:1
ACTCCTACGGGAGGCAGCAGTGGGGAATATTGCACAATGGGCGCAAGCCTGATGCAGCCATGCCGCGTGTATGAAGAAGGCCTTCGGGTTGTAAAGTACTTTCAGCGGGGAGGAAGGTGATGAACTTAATACGTTCATCAATTGACGTTACCCGCAGAAGAAGCACCGGCTAACTCCGTGCCAGCAGCCGCGGTAATACGGAGGGTGCAAGCGTTAATCGTAATTACTGGGCGTAAAGCGCACG
+
GGGGGGGGGGGGGGGGGGGGGGG8FGGGGGG<9FGFGGFFGGGGGGGGGGGGGGFGGFGGFGFFGGGFDCFGGGGGGGGDFFGGGGGDGGGGGGGGGGFGFGFFGFEGGGGGGGFGGGDGGCBC<D9=FFGFFGGGGFGFGGGFGCBFCGGAFGEEDFFGGGFGGGFGEGGGGGGFGGGGGGGGG@CGG:8:EBEE;?98C58E8EEG6@FFEGGDGFGG58CGGGDF97FGG7CECF>DCCG3
@M03364:276:000000000-BLYN8:1:1101:18961:6843 1:N:0:1
ACTCCTACGGGAGGCAGCAGTGGGGAATATTGCACAATGGGCGCAAGCCTGATGCAGCCATGCCGCGTGTATGAAGAAGGCCTTCGGGTTGTAAAGTACTTTCAGCGGGGAGGAAGGTGAGTGGTTTAATACGCCATTCAATTGACGTTACCCGCAGAAGAAGCACCGGCTAACTCCGTGCCAGCAGCCGCGGTAATACGGAGGGTGCAAGCGTTAATCGGAATTACTGGGCGTAAAGCGCACG
+
GGGGGGGGGGGGGGGGGGGGGFGGGEGGFGGGGGGGGGGGFGGGGGGGGGGGGGGGGGCDFGGGGGGGGG@FGGGGGGGGGGGGGGGGGGGGGGGGFFFGGGGGGG:FCGDEGGGGGDFGGFGFGG<FGGGGGGGCGGFGFFGGGGGFGGGC,@CFCECFGEGGDFFEDGGGGGGFFGGGGGGGGGGGGGGGGGGGGGGGECEDG8?EGFGGGEGD*<FGGGGGGGCCFEGGGGGGGGGG39DD
@M03364:276:000000000-BLYN8:1:1101:7489:6844 1:N:0:1
ACTCCTACGGGAGGCAGCAGTAGGGAATCTTCGGCAATGGACGAAAGTCTGACCGAGCAACGCCGCGTGAGTGAAGAAGGTTTTCGGATCGTAAAACTCTGTTGTTAGAGAAGAACAAGGACGTTAGTAACTGAACGTCCCCTGACGGTATCTAACCAGAAAGCCACGGCTAACTACGTGCCAGCAGCCGCGGTAATACGTAGGTGGCAAGCGTTATCCGGAATTATTGGGCGTAAAGCGAGCG
+
FGDGGGGGGGGGGGGGGGGGGDGGCFGGGGGGGGG7FGFGEGGGGCFCFFGFGGGEGGGGGGGBCFGCFECCCFCFCCGGGGGGGGGEEFFGGG7<FGFGGGBGFGGFGGGG<FCFFGFGA=FFF@FGGGFFGFGFGGGCFFGGGGGGG7FFGCEEFGGG@FFDF@<FED:FGGGGGEFGGGGFF@GFCG>8CCEGF?FDBEBECCCGCCED=E8:59?=E;EFFGFFFCC5DGGDGD7)1CG<
@M03364:276:000000000-BLYN8:1:1101:21161:6872 1:N:0:1
ACTCCTACGGGAGGCAGCAGTAGGGAATCTTCGGCAATGGACGAAAGTCTGACCGAGCAACGCCGCGTGAGTGAAGAAGGTTTTCGGATCGTAAAACTCTGTTGTTAGAGAAGAACAAGGACGTTAGTAACTGAACGTCCCCTGACGGTATCTAACCAGAAAGCCACGGCTAACTACGTGCCAGCAGCCGCGGTAATACGTAGGTGGCAAGCGTTGTCCGGATTTATTGGGCGTAAAGCGAGCG
+
GGGGGGGGGGGGGGGGGGGGGGGGGGGGGGGGGGGGGGGGGGGGGGGGGGGGGGGGGGGGGGGGGGGGGCEGGGGGGGGGGGGGGGGGGGGGGGGGGFGGGGGGEGGGGGGGGGGGGGFFGFGGGGGGGGGGFGGGGGGGGGGGGGGGGGGGFGGGGGGGFGFFGGGGEEGGGGGGG@GGFEFGGGGGGGGGGGGCGGFFGGGGFFGGGGGGGGGGGG?EEGDGGGGFGDGGGGGGFGGGGGGG
@M03364:276:000000000-BLYN8:1:1101:27316:6890 1:N:0:1
ACTCCTACGGGAGGCAGCAGTAGGGAATCTTCGGCAATGGACGAAAGTCTGACCGAGCAACGCCGCGTGAGTGAAGAAGGTTTTCGGATCGTAAAACTCTGTTGTTAGAGAAGAACATGGGTGAGAGTAACTGTTCACCCCTTGACGGTATCTAACCAGAAAGCCACGGCTAACTACGTGCCAGCAGCCGCGGTAATACGTAGGTGGCAAGCGTGGTCCGGATTTATTAGGCGTAAAGCGAGCG
+
GGGGGGGGGGDEGGGGGGGGGGGGGGGGGGFGGDDGGGGFCGGGGGGFGFFGFGGGCGCFEFGEFGG7>FGFGFAFGFDFC9FF,:>FFGGGGGG<FFFGGGFB4<FCFFFFFD,8FF@,B,BFGCCC<B?D?CDCC9EFGGGGF<FBFF?FFCFGGDGGGGF?CGCFFGCGEGGFGDF7*:,?:,6CFE8*8:889CFFEG5C+2B>CCE5=E;*CG?5C8*/9AC7+<++/9:CF=FDCD:5
@M03364:276:000000000-BLYN8:1:1101:6996:6899 1:N:0:1
ACTCCTACGGGAGGCAGCAGTAGGGAATCTTCGGCAATGGACGAAAGTCTGACCGAGCAACGCCGCGTGAGTGAAGAAGGTTTTCGGATCGTAAAACTCTGTTGTTAGAGAAGAACAAGGATGAGAGTAGAACGTTCATCCCTTGACGGTATCTAACCAGAAAGCCACGGCTAACTACGTGCCAGCAGCCGCGGTAATACGTAGGTGGCAAGCGTTGTCCGGATTTATTGGGCGTAAAGCGAGC
+
GGGGGGGGGGGGGGGGGGGGGGGGGGGGGGGGGGGGGGGGGGGGGGGGGGGGGGGGGGGGGGGGGGGGGGGGGGGGGGGGGGGGGGGGGGGGGGGGGGGGGGGGGGGGGGGGGGGGGGGGFGGFGGGGGGGGGGGGGGGFGGGGGGGGGGGFGGGGGGGGGGGGGGGGGGGGGGGGGGGGGGGGGGGGGGGGGGGGGGGGG<FGGGGGGGGGFGGEEGGGGGGGGGGGGGGGGGEGGFFGGGG5
@M03364:276:000000000-BLYN8:1:1101:9025:6907 1:N:0:1
ACTCCTACGGGAGGCAGCAGTGAGGAATATTGGTCAATGGGCGAGAGCCTGAACCAGCCAAGTAGCGTGAAGGATGAAGGCTCTATGGGTCGTAAACTTCTTTTATATGGGAATAAAGTTTTCCACGTGTGGAATTTTGTATGTACCATATGAATAAGGATCGGCTAACTCCGTGCCAGCAGCCGCGGTAATACGGAGGATCCGAGCGTTATCCGGATTTATTGGGTTTAAAGGGAGCGTAGGG
+
GGGGGGGGGGGGGGGGGGGGGGGGGGGGGGGGGGGGGGGGGFGGGGGGGGGGGGGGGGGGGGGGGGGGGGGFGFGGGGGGGGGFEGFGGGGGGGGGGGGGGGGGGGDFFGGGGGGGGGGGFGFGGGGGGFFGGGGGGGFFFFFFGGFGGGGGFFA<FGFGFCFGGGGGGGGGCF@EDFGGGGGGDGEEGGGGFGGGDGGGGGGGGDGDGGGGGGGGDGGGGFFFGFEGGGD?7C55C<C5CD3*
@M03364:276:000000000-BLYN8:1:1101:11113:6907 1:N:0:1
ACTCCTACGGGAGGCAGCAGTAGGGAATCTTCGGCAATGGACGAAAGTCTGACCGAGCAACGCCGCGTGAGTGAAGAAGGTTTTCGGATCGTAAAACTCTGTTGTTAGAGAAGAACATGGGTGAGAGTAACTGTTCACCCCTTGACGGTATCTAACCAGAAAGCCACGGCTAACTACGTGCCAGCAGCCGCGGTAATACGTAGGTGGCAAGCGTTGTCCGGATTTATTGGGCGTAAAGCGAGCG
+
GGGGGGGGGGGGGGGGGGGGGGGGGGGGGGGGGGGGGGGGGGGGGGGGGGGGGGGGGGGGGGGGGGGGGGGGGGGGGGGGFGGGGGGGGGGGGGGGGGGGGGGGGGGGGGGGGGGGGGGGGGGGGGGGGGGGGGGFGGGGGGGGGGGGGGGGGGGGGFGGGGGGGGGGGGGGFGGGGGGGGGGGGGGGGGGGGGGGGGDGGGGGGGGGGGGGDGEGGGGGGECEGFGGGGGGGGGGGGGGDGD7
@M03364:276:000000000-BLYN8:1:1101:6052:6925 1:N:0:1
ACTCCTACGGGAGGCAGCAGTAGGGAATCTTCGGCAATGGACGAAAGTCTGACCGAGCAACGCCGCGTGAGTGAAGAAGGTTTTCGGATCGTAAAACTCTGTTGTTAGAGAAGAACAAGGACGTTAGTAACTGAACGTCCCCTGACGGTATCTAACCAGAAAGCCACGGCTAACTACGTGCCAGCAGCCGCGGTAATACGTAGGTGGCAAGCGTTGTCCGGATTTATTGGGCGTAAAGCGAGCG
+
GGGGGGGGGGGFGGGGGGGGGGGGGGGGGGGGGGGGGGGGGGGGGGGGGFGGGGGGFGGGGGGGGGGFGGGFFGCGGGGGGGGGGGGGGCGGGGGGGGGGGGGF4EDEGGGGGGGGGGGCGFGGGGGGGGGGGGFFFEGFGGGGGGGGGFGGGGFGGGGGGGGGFGFGGGGGGGFGGGGGFGGFGGGGGGGG::88CCEFEGGDBFGGGGGGG*;EEG:EG8CCC9EGGGGC397CF*:CGGGG
@M03364:276:000000000-BLYN8:1:1101:25933:6942 1:N:0:1
ACTCCTACGGGAGGCAGCAGTAGGGAATCTTCGGCAATGGACGAAAGTCTGACCGAGCAACGCCGCGTGAGTGAAGAAGGTTTTCGGATCGTAAAACTCTGTTGTTAGAGAAGAACAAGGACGTTAGTAACTGAACGTCCCCTGACGGTATCTAACCAGAAAGCCCCGGCTAACTACGTGCCAGCAGCCGCGGTAATACGTAGGTGGCAAGCGTTGTCCGGATTTATTGGGCGTAAAGCGAGCG
+
FGFGGGGGGGGGGGGGGGGGFFGGDFGGCGFFGGGGGGGGCFGEGGGGDFGGEGGGGGGGGE@FGGGFGCGFGFGGG8FGGGGFFGGGGCFGFGFEFGGGCF<EBEAGFFAFECF8FEGFCFE+3>:F?@FAFAE@FFF3@FFGECFEFGFGFGGGEGGGGGCFA*@FCFF:FFGEFGGG@GC8FEDG7CG85::*?CBC:FFCBF>CCGCECE=CE9?C5?C76@<CF65E3<5CCFFGGG<C
@M03364:276:000000000-BLYN8:1:1101:24096:6953 1:N:0:1
ACTCCTACGGGAGGCAGCAGTGGGGAATATTGCACAATGGGCGCAAGCCTGATGCAGCCATGCCGCGTGTATGAAGAAGGCCTTCGGGTTGTAAAGTACTTTCAGCGAGGAGGAAGGCATTAAGGTTAATAACCTTAGTGATTGACGTTACTCGCAGAAGAAGCACCGGCTAACTCCGTGCCAGCAGCCGCGGTAATACGGAGGGTGCAAGCGTTAATCGGAATTACTGGGCGTAAAGCGCACG
+
GGGGGGGG>@FGGGGGCG@FFFFGGGGGGGGCGGGGGGGGGGGGGGGGGGGGGGGGGGGGGGGGGGGFGGGGGGGGGGGGGGGGGGGGEEGGGGGGGGGGGGGGGGGGGGGGGGGGGGGDGGGGGGGGGGFGG?DFFFFGGGGGGGGGGGGGGGGGGGGGGGGGGGGGGGGGGGGGGGGGGGGGGGGGFGGGGGGGGGCFEEGGG>CCFF;5EGC5:CFFGGGFCGFGGCGGGGGGGG*9DGG5
@M03364:276:000000000-BLYN8:1:1101:11773:6954 1:N:0:1
ACTCCTACGGGAGGCAGCAGTGGGGAATATTGCACAATGGGCGCAAGCCTGATGCAGCCATGCCGCGTGTATGAAGAAGGCCTTCGGGTTGTAAAGTACTTTCATCGGGGAGGAAGGTGATGAACTTAATACGTTCATCAATTGACGTTAACCGCAGAAGAAGCACCGGCTAACTCCGTGCCAGCAGCCGCGGTAATACGGAGGGTGCAAGCGTTAATCGGAATTACTGGGCGTAAAGCGCACG
+
GGGGGGGGGGGGGGGGGGGGGGGGG>FGGGGGGGGGGGGGGCGEGGCGGGGGGGGGGG8F<FGGGGGGG:F<FGGGGGGG@FGGGGG:FEFGGGGAE<FFFGG9,C?F7FF@FG<<+FFGCF9EG9,5?D<9=5B>F<F<,<5E9F@+@,+3>3@B@>@FC:<<,@BGC<C:@FC9<CFG7:,>:8,6B**8*31B+++=C5*CE**15A>5CC//*+2:**2:C@+02AFGCC5*120>)9)7
@M03364:276:000000000-BLYN8:1:1101:10922:6958 1:N:0:1
ACTCCTACGGGAGGCAGCAGTGGGGAATATTGCACAATGGGCGCAAGCCTGATGCAGCCATGCCGCGTGTATGAAGAAGGCCTTCGGGTTGTAAAGTACTTTCAGCGAGGAGGAAGGCATTAAGGTTAATAACCTTAGTGATTGACGTTACTCGCAGAAGAAGCACCGGCTAACTCCGTGCCAGCAGCCGCGGTAATACGGAGGGTGCAAGCGTTAATCGGAATTACTGGGCGTAAAGCGCACG
+
GGGGGGGGGGGGGGGGGGFGGGGGGGGGGGGGGGGGGGGGGGGGGGGGGGGGGGGGGGGGGGGGGGGGGGGGGGGGGGGGGGGGGGGGGGGGGGGGGGGGGGGGGGGEGGGGGGGGGGGGGGCGGGGGGGGGGGGGFGGGGGGGDGGGGGGGGGGGGGGGGGGGGGGGGGGGGGGGGGGGGGFGGGGGGGGGGGGGGGGGGGGGGGGGGGGGGGGEFDGGG=EFGGGGGFGDDGGGGC7DGGG3
@M03364:276:000000000-BLYN8:1:1101:20286:6981 1:N:0:1
ACTCCTACGGGAGGCAGCAGTGGGGAATATTGCACAATGGGCGCAAGCCTGATGCAGCCATGCCGCGTGTGTGAAGAAGGCCTTAGGGTTGTAAAGTACTTTCAGCGGGGAGGAAGGTGATAAAGTTAATACCTTTATCAATTGACGTTACCCGCAGAAGAAGCACCGGCTAACTCCGTGCCAGCAGCCGCGGTAATACGGAGGGTGCAAGCGTTAATCGGAATTACTGGGCGTAAAGCGCACG
+
GGGGGGGGGGGGGGGGGGFGGGGGGGGGGGGGGGGGGGGGGGGGGGGGGGGGGGGGGGGGGGGGGGGGGGGGGGGFGGGGGGGGGGGGGGGGGGGGGGGGGGGGGGGGGGEGGGGGGGGGGGGGGFCGGGGGGGGGGGGGGGGGGGGGGGGGGGGGGGGGGGGGGGFGGGGGGGGGGGGGGGGGGGGGGGGGGGGGGGGGGGGGGGGGGGGGGGGGGGGGGDGGGGGGGGGGGGGDFGGGGGG<
@M03364:276:000000000-BLYN8:1:1101:7377:6994 1:N:0:1
ACTCCTACGGGAGGCAGCAGTGGGGAATATTGCACAATGGGCGCAAGCCTGATGCAGCCATGCCGCGTGTATGAAGAAGGCCTTCGGGTTGTAAAGTACTTTCAGCGGGGAGGAAGGTGATGAACTTAATACGTTCATCAATTGACGTTACCCGCAGAAGAAGCACCGGCTAACTCCGTGCCAGCAGCCGCGGTAATACGGAGGGTGCAAGCGTTAATCGGAATTACTGGGCGTAAAGCGCACG
+
GGGGGGGGGGGGGGGGGGGGGGGGGGGGGGGGGGGGGGGGGGGGGGGGGGGGGGGGGGGGGGGGGGGGGGGGGGGGGGGGGGGGGGGGGGGGGGGGGGGGGGGGGGGGGGGGGGGGGGGGGGGGGFGGGGGGGGGGGGGGGGGGGGGGGGGGGGGGGGGGGGGGGFGGGGGGGGGGGGGGGGGCCGGFFGGGGGGGGCFGDEEGGGGGGGGGGGGDGGFGGGDGGCFGGGG=DGCGGGFGGGDC
@M03364:276:000000000-BLYN8:1:1101:15576:7002 1:N:0:1
ACTCCTACGGGAGGCAGCAGTAGGGAATCTTCGGCAATGGACGAAAGTCTGACCGAGCAACGCCGCGTGAGTGAAGAAGGTTTTCGGATCGTAAAACTCTGTTGTTAGAGAAGAACAAGGACGTTAGTAACTGAACGTCCCCTGACGGTATCTAACCAGAAAGCCACGGCTAACTACGTGCCAGCAGCCGCGGTAATACGTAGGTGGCAAGCGTTGTCCGGATTTATTGGGCGTAAAGCGAGCG
+
GGFGGGGFGGGGGGGGGGFGGFGFGGGGGGGFGDEEGFGG@FGC@@FEFAFFGGEEEE+EFGGGGGDFGFCDFFGGF=DECFFFGGG7:4=FECCC9EFGFGGFGGFFGGGGGGGGGGFFGFEBBFCFGFGGGG9<>@F7CFGCCGGGGGGFGGGGCFFFG:7:FCEEGDGGCGGFGCGGGCFGCFEG7CDECEGE;++3?FFGFGG6=@*=EGG5ACE/>8CGGGGGCGFF<)>E3DFGDGG7
@M03364:276:000000000-BLYN8:1:1101:4695:7005 1:N:0:1
ACTCCTACGGGAGGCAGCAGTGGGGAATATTGCACAATGGGCGCAAGCCTGATGCAGCCATGCCGCGTGTATGAAGAAGGCCTTCGGGTTGTAAAGTACTTTCAGCGAGGAGGAAGGTGATGAACTTAATACGTTCATCAATTGACGTTACCCGCAGAAGAAGCACCGGCTAACTCCGTGCCAGCAGCCGCGGTAATACGGAGGGTGCAAGCGTTAATCGGAATTACTGGGCGTAAAGCGCACG
+
CFGGGGGGGGDGGCEGGGFGGGGGGGGGGGGGGGGGGGCFEGGGDEGFGGGGGGDAEFEEDCGG:FCGDGGGGGFGGGG8FF=FGGGGFGGGCGGFGGGGGGGGGF:FCGEGC7EGDFDFGGGEFFFDFGGGGEFF@D<FFGFGFGGGGGGFDFGGGGF<FGGGGCEFDGGGGGF9,1DFG7;CGGGFGGGGCC>CGFG5C8CDGGGGGG?F83CC5FGF*1;>C+<CG+/:DCD><CDDD)>)
@M03364:276:000000000-BLYN8:1:1101:9389:7013 1:N:0:1
ACTCCTACGGGAGGCAGCAGTGGGGAATATTGCACAATGGGCGCAAGCCTGATGCAGCCATGCCGCGTGTATGAAGAAGGCCTTCGGGTTGTAAAGTACTTTCAGCGGGGAGGAAGGTGAGTGGTTTAATACGCCATTCAATTGACGTTACCCGCAGAAGAAGCACCGGCTAACTCCGTGCCAGCAGCCGCGGTAATACGGAGGGTGCAAGCGTTAATCGGAATTACTGGGCGTAAAGCGCACG
+
GGGGGGGGGGGGGGGGGGGGGGGGGGGGGGGGGGGGGGGGGGGGGGGGGGGGGGGGGGGGGGGGGGGGGGGGGGGGGGGGGGGGGGGGGGGGGGGGGGGGGGGGGGGGGGFGGEGGGAFGGGGGGGGGGGGGGDGGGGCFGGGGGGGGGGGGGGGDEGGGGGGGGGGGGGGGGGGGGGGGGGGGGGFCGGGGGGDGGGGGGEEGGEGGGGGGGGGGFGGGGDGGGFFGGCFFGGCGGGFGGGG3
@M03364:276:000000000-BLYN8:1:1101:18660:7035 1:N:0:1
ACTCCTACGGGAGGCAGCAGTAGGGAATATTGCACAATGGAGGAAACTCTGATGCAGCCATGCCGCGTGTGTGAAGAAGGCCTTCGGGTTGTAAAGCACTTTCGGAGGGGAGGAAAAAAATGACGTTACCCTCAGAAGAAGCACCGGCTAACTCCGTGCCAGCAGCCGCGGTAATACGGAGGGTGCAAGAGTTAATCGGAATAACTGGGCGTAAAGGGAATGAAGGCGGTTCATCAAGTAGG
+
GGGGGGGGGGGGGGGGGGGGGGGGGGGGGGGGGGGGGGGGGFGGGGGGGGGGGGGGGGGGGGGGGGGGGGGGGGGGGGGGGGGGGGGGGGGGGGGGGCGFFGGGG7FGGGGGGGFGGGGGGGGGGGGGGFFGGGGGFGFFGGGGCEGGGDGGGGGGGGEGGGGGGGGGDGGGGGG9<EEEGDCEEEFF9*=?FGGCFFGCE*9@?FGFGDE?EEGG:=FF=C+0<E=EEGCG>FEEFGCF>:
@M03364:276:000000000-BLYN8:1:1101:16421:7049 1:N:0:1
ACTCCTACGGGAGGCAGCAGTGGGGAATATTGCACAATGGGCGCAAGCCTGATGCAGCCATGCCGCGTGTATGAAGAAGGCCTTAGGGTTGTAAAGTACTTTCAGCGGGGAGGAAGGTGATAAAGTTAATACCTTTATCAATTGACGTTACCCGCAGAAGAAGCACCGGCTAACTCCGTGCCAGCAGCCGCGGTAATACGGAGGGTGCAAGCGTTAATCGGAATTACTGGGCGTAAAGCGCACG
+
GGGGGGGGGGGGGGFGGGGGGGGGGGGGFFGGGGGGGGGGGGGGGGGGGGGGGGGGEFGFGGGGGGGGGGGGGGGGGGGGGGGGGGGGGGGGGGGGGGGGGGGGGGGGGGFCFGGGGGGGGGDGGGGGGGGCFGGGGGFCFGGGGGEEFGGGGGGGGGGGGGGGFFGGGGGD@FFCGGGGGFFFGGGG@EDGGGG>GCGGGCGGEGGGGCCCGGG5FEGFGDEGGGGGEGGGGGGGGGFGDDD3
@M03364:276:000000000-BLYN8:1:1101:27626:7058 1:N:0:1
ACTCCTACGGGAGGCAGCAGTGGGGAATATTGCACAATGGGCGCAAGCCTGATGCAGCCATGCCGCGTGTATGAAGAAGGCCTTCGGGTTGTAAAGTACTTTCAGCGGGGAGGAAGGCGATAAGGTTAATAACCTTGTCGATTGACGTTACCCGCAGAAGAAGCACCGGCGAACTCCGTGCCAGCAGCCGCGGTAATACGGAGGGTGCAAGCGTTAATCGGAATTACTGGGCGTAAAGCGCACG
+
GGGGGGGFGGGGGGGGDFFFGGGGGGGGGGGGGGGCECFFGGGDEGGGGGGCEGGGGF@@FEFGGDGCFFGGGGFEFGGFGF,C,C,@CFFGGFFGGA<A,CFGFGFGGGGGDGAFG8CFFGGG9FFE<<CFCE=BD<FBF>@DFGGFCCGG,@*>FGGC,DFFAFFEFD*=7FC9<EFFCFGGGGG>CGCGGGGGGGGFG*?EGEGG?FEGC?8E=?FCEEECFGGG+<F5<575<FGDCDD9
@M03364:276:000000000-BLYN8:1:1101:17477:7061 1:N:0:1
ACTCCTACGGGAGGCAGCAGTAGGGAATCTTCGGCAATGGACGAAAGTCTGACCGAGCAACGCCGCGTGAGTGAAGAAGGTTTTCGGATCGTAAAACTCTGTTGTTAGAGAAGAACATGGGTGAGAGTAACTGTTCACCCCTTGACGGTATCTAACCAGAAAGCCACGGCTAACTACGTGCCAGCAGCCGCGGTAATACGTAGGTGGCAAGCGTTGTCCGGATTTATTGGGCGTAAAGCGAGCG
+
GGGGGGGGGGGGGGGGGGGGGGGGGGGGGGGGGGGGGGGGGGGGGGGGGGGGGGGGGGGGGGGGGGGGGGGGGGGGGGGGGGGGGGGGDGGGGGGGGGGGGGGGGGFGGGGGGGGGGGGGGGGGGGGGGGGGGGGGGGGGGGGGGGGGGGGGGGGGGGGGGGGGGGGGGGGGGGGGGGGGGGGGGGGGGGGGGGGEGGFGEGGGGGGGGGGC=EGGGGGGGEGGGGGGFGGGGGGGGCFGGGGD
@M03364:276:000000000-BLYN8:1:1101:19284:7101 1:N:0:1
ACTCCTACGGGAGGCAGCAGTAGGGAATCTTCGGCAATGGACGAAAGTCTGACCGAGCAACGCCGCGTGAGTGAAGAAGGTTTTCGGATCGTAAAACTCTGTTGTTAGAGAAGAACGTTAAGTAGAGTGGAAAGTTACTTAAGTGACGGTATCTAACCAGAAAGGGACGGCTAACTACGTGCCAGCAGCCGCGGTAATACGTAGGTCCCAAGCGTTGTCCGGATTTATTGGGCGTAAAGCGAGC
+
GGGGGGGGGGGGGGG@FGFFGGGGGGGGGGGGFGGGGGGGGGGGEGGFGGGGGGGGG@CFGGGGGGGGGGGGGGGGGGGGGGGGGGGGDGGGGGGGGGGGGGGGGGGGGGGFCFGGGGGFFGDBDFGGGGFGGGGGGGGGGGGGGGGGGGGGGGGGGGGGGCFFGGGGGGGGDGGGGGGGFGCGGGGGGGGGDGGGGGFGGGGGGGFEGEFGGGGGGGGGGCEEGGGGGFF5CGGEDFFGGGG<
@M03364:276:000000000-BLYN8:1:1101:18071:7128 1:N:0:1
ACTCCTACGGGAGGCAGCAGTGGGGAATATTGCACAATGGGCGCAAGCCTGATGCAGCCATGCCGCGTGTATGAAGAAGGCCTTCGGGTTGTAAAGTACTTTCAGCGAGGAGGAAGGCATTAAGGTTAATAACCTTAGTGATTGACGTTACTCGCAGAAGAAGCACCGGCTAACTCCGTGCCAGCAGCCGCGGTAATACGGAGGGTGCAAGCGTTAATCGGAATTACTGGGCGTAAAGCGCACG
+
DGGGGGGGGGGGGGGGGGGGGGGGGGGGGGGGGGGGGGGGGFFFGGGGGGGGGGGGGGCGGGGGGGGGGECGGGGGGGGGGGGGGGGGGGGGGGGGGGGGGGGGGGGDGGGGGGGGGGGGGDGGGFGGFGGGGGGGGGGGGGGGGGCFGGDCGGGEGDGGGGGGGFGGGGGGGGGGFEGGGGGGGGGGFGGGGG5EGGGGGCEGGGGGFGGGGGGGGGGFGG=5F7CGFGFGGDGEGGFCGD7C
@M03364:276:000000000-BLYN8:1:1101:23375:7135 1:N:0:1
ACTCCTACGGGAGGCAGCAGTAGGGAATCTTCGGCAATGGACGAAAGTCTGACCGAGCAACGCCGCGTGAGTGAAGAAGGTTTTCGGATCGTAAAACTCTGTTGTTAGAGAAGAACAAGGACGTAAGTAACTGTACGTCCCCTGACGGTATCTAACCAGGAAGCCACGGCTAACTACGTGCCAGCAGCCGCGGTAATACGTAGGTGGCAAGCGTTGTCCGGATTTATTGGGCGTAAAGCGAGCG
+
GGGGGGGGGGGGGGGGGGGGGGGGGGGFGGGGGGGGGGGGFCF6FE@ECGGGGGGGGGGGGGGGGGGCEEGGGGGGGGGGEGGGGGGGGGGGGGGGGGGGGGGGGGGFGGGGGGGGF8<4B8+88DFGGGCA9CA9>=>@:@=FCFFEEC+@C,@3D95+@F,5<D<>FGEFG7;;:8>7FF98*,:,C5*8BB5CCB9:+?;EFGGG6F8@C8C859C5E8;7<+<C+<E57)1CGCD)555)
@M03364:276:000000000-BLYN8:1:1101:5077:7155 1:N:0:1
ACTCCTACGGGAGGCAGCAGTAGGGAATCTTCGGCAATGGACGAAAGTCTGACCGAGCAACGCCGCGTGAGTGAAGAAGGTTTTCGGATCGTAAAACTCTGTTGGTAGAGAAGAACGTTGGTGAGAGTGGAAAGCTCATCAAGTGACGGTAACTACCCAGAAAGGGACGGCTAACTACGTGCCAGCAGCCGCGGTAATACGTAGGTCCCGAGCGTTGTCCGGATTTATTGGGCGTAAAGCGAGC
+
GGGGGGGGGGGGGGGGGGGGGGGGGGGGGGGGGGGGGGGGGGGGGGGGGGGGGGGGGGGGGGGGGGGGGGGGGGGGGGGGFGGGGGGGGGGGGGGGGGGGGGGGGGGGGGGGGGGGGGFGFGGGGFGGGGFFFGGGGGGGGGFGGFFGGGGGGGGGGGGGGGGGGGGGGGDGGGGGGGGGGGGGGGGGGGGGGGGGGGGGGGGGGGGGGGGGGGG=EGFGGDGC=FFGGGGEGGGGGGGGGG<7
@M03364:276:000000000-BLYN8:1:1101:3449:7159 1:N:0:1
ACTCCTACGGGAGGCAGCAGTAGGGAATCTTCCACAATGGACGAAAGTCTGATGGAGCAACGCCGCGTGAGTGAAGAAGGTTTTCGGATCGTAAAACTCTGTTGTTGGAGAAGAACGTATTTGATAGTAACTGATCAGGTAGTGACGGTATCCAACCAGAAAGCCACGGCTAACTACGTGCCAGCAGCCGCGGTAATACGTAGGTGGCAAGCGTTGTCCGGATTTATTGGGCGTAAAGCGAGCG
+
FGGGGGGGGGGGGGGGGGGGGGGGGGGGGGGGGGGGGGGGGGGGGGGGFGGGGGGGGGGGGGGGGGGGGGGGGGGGGGGGGGGGGGGGGGGGGGGGGGGGGGGGGGGGGGGGGGGGGGGGGGGGGGGGGGGGGGGGGGGGCFGGGGGGGGGGGGGGGGGGGFGGGGGGGGGGGGGGGGGGGFFGFFFGGGGGGGGGGFGGG9FGGGGGGGGGGGGGG?CEEEGGGGGGGGGGGGGGGGGCC5D<
@M03364:276:000000000-BLYN8:1:1101:3372:7164 1:N:0:1
ACTCCTACGGGAGGCAGCAGTAGGGAATCTTCGGCAATGGGGGAAACCCTGCCGAGCCAAGCCCCGGGGGTGAAGGAAGGTTTTGGGAGCTAAAACCCTGTTTTAAGAGAAGAAAGTTTGGGAGAGTGGAAAGTTACTCAAGGTACGGTATTTTTCCAGAAAGGGACGGCTAACTACGTGCCCGCCGCCCCGGTAATACGTAGGTTCCAAACCTGTATCGGATTTATTGGGCGTAAAGGCAGCG
+
GGGGGGGGGGGGGGGGGGGGGFGGGGGGGGGDG;FGGGGGGG+6B<<F,C9,C+++++:@,,C,6+6+++8@+A,,B,B+BFF<,:+,++:,,B,C++:,BFDD5=555,:,:>,3,<3,+3,3:>3,@,>,,:@,3:7,@,,,7,*@F**,,7,,?<?DFF:FC,1****17,,,2*=+44+1**1*4*1*::*89++*<+/A++<:+@+/***3++3*:**/3+2<+9C*/)*/52**2/*)
@M03364:276:000000000-BLYN8:1:1101:14216:7178 1:N:0:1
ACTCCTACGGGAGGCAGCAGTGGGGAATATTGCACAATGGGCGCAAGCCTGATGCAGCCATGCCGCGTGTATGAAGAAGGCCTTCGGGTTGTAAAGTACTTTCAGCGAGGAGGAAGGCATTAAGGTTAATAACCTTAGTGATTGACGTTACTCGCAGAAGAAGCACCGGCTAACTCCGTGCCAGCAGCCGCGGTAATACGGAGGGTGCAAGCGTTAATCGGAATTACTGGGCGTAAAGCGCACG
+
GGGGGGGGGGGGGGGGGGGGGGGGGGGGGGGGGGGGGGGGGGGGGGGGGGGGGGGGGGGGGGGGGGGGGGGGGGGGGGGGGGGGGGGGGGGGGGGGGGGGGGGGGGGEGGGGGGGGGGGGGGGGGGGGGGGGGGGGGGGGGGGGGGGGGGGGGGGGGGGGGGGGGGGGGGGGGGGGGGGGGGGGGGGGGGGGGGGEGGGGGEGGGGGGGGGGGGGGGGGGGGGGGGGGGGGGGGGGGGGGGGD7
@M03364:276:000000000-BLYN8:1:1101:10858:7185 1:N:0:1
ACTCCTACGGGAGGCAGCAGTAGGGAATCTTCGGCAATGGGGGCAACCCTGACCGAGCAACGCCGCGTGAGTGAAGAAGGTTTTCGGATCGTAAAACTCTGTTGTTAGAGAAGAACGTTAAGTAGAGTGGAAAGTTACTTAAGTGACGGTATCTAACCAGAAAGGGACGGCTAACTACGTGCCAGCAGCCGCGGTAATACGTAGGTCCCAAGCGTTGTCCGGATTTATTGGGCGTAAAGCGAGC
+
GGGGGGGGGGGGGGGGGGGGGGGGGGGGGGGGGGGGGGGGGGGGGGGGGGGGGGDGGGGGGGGGGGGCFFGFGGGGGGGGGGGGGGGFGGGGGGGGGGGGGGGGGCFGGGGGGGGGGGGGGGFGGGF<EFGG9FGGGGFGFFGFGDGFGGGGGFFFG7FGGGGGGCGGGDDGG7>CFFEFFGCGGGGGGGEGGGEGGGEFF?BFEFCF>FFGGGGGGGG7:CEGD69CGGDC<DG5C*::)/C)
@M03364:276:000000000-BLYN8:1:1101:22876:7212 1:N:0:1
ACTCCTACGGGAGGCAGCAGTAGGGAATCTTCGGCAATGGACGAAAGTCTGACCGAGCAACGCCGCGTGAGTGAAGAAGGTTTTCGGATCGTAAAACTCTGTTGTTAGAGAAGAACATGGGTGAGAGTAACTGTTCACCCCTTGACGGTATCTAACCAGAAAGCCACGGCTAACTACGTGCCAGCAGCCGCGGTAATACGTAGGTGGCAAGCGTTGTCCGGATTTATTGGGCGTAAAGCGAGCG
+
GGGGGGGGGGGGGGGGGGGGGGGGGGGGGGGGGGGGGGGGGGGDGGGFFGGGGGGGGDGGGGGGGGGGEG75?EGFGGGGGGGGGGGEFGGGGGCFCEFGFGGGGGGGCGGFFFGGGFC<F4=BF,FFGGGEGGGGGC<=CGG<C<FEGFFFGG<FFCCFFFF7FGG>FFFGGFG9>ECFCFFGGFE>FG58:CE7C92BE+=*CEC*<98CG>EGEGDGGGGD+<CFGFC=>CGGFCFGG<C9
@M03364:276:000000000-BLYN8:1:1101:16703:7217 1:N:0:1
ACTCCTACGGGAGGCAGCAGTAGGGAATCTTCCGCAATGGGCGAAAGCCTGACGGAGCAACGCCGCGTGAGTGATGAAGGGTTTCGGCTCGTAAAACTCTGTTATTAGGGAAGAACAAATGTGTAAGTAACTGTGCACGTCTTGACGGTACCTAATCAGAAAGCCACGGCTAACTACGTGCCAGCAGCCGCGGTAATACGTAGGTGGCAAGCGTTATCCGGAATTATTGGGCGTAAAGCGCGCG
+
GGGGGGGGGGGGGGGGGGGGGGGGGGGGGGGGGGGGGGGGGGGGGGGGGGGGGGGGGGGGGGGGGGGGGGGGGGGGGGGGGGGGGGGGGGGGGGGGGGGGGGGGGGGGGGGGGGGGGGGGGGGGGGGGGGGGGGGGGGGGGGGGGGGGGGGGGGGGGGGGGGGGGGFGGGGGGFGGGGGGGGGGGGGDGGG5CEGGGGGGFGGGGGGGGGGGGGGGGFFEE8EG@7CGFGF5DGGGC7>DDGGG
@M03364:276:000000000-BLYN8:1:1101:15917:7218 1:N:0:1
ACTCCTACGGGAGGCAGCAGTAGGGAATCTTCGGCAATGGACGAAAGTCTGACCGAGCAACGCCGCGTGAGTGAAGAAGGTTTTCGGATCGTAAAACTCTGTTGTTAGAGAAGAACAAGGACGTTAGTAACTGAACGTCCCCTGACGGTATCTAACCAGAAAGCCACGGCTAACTACGTGCCAGCAGCCGCGGTAATATGTAGGTGGCAAGAGTTTTCCGGAGGTGTTTGGCGTACAGCGAGCG
+
GGGGGGGGGGGGGGGGGGGGGFFGGGGG,FG,:6CGGGGG,CFGGGG<FGGG9,8FFGGGGGGGGGGGGGG5FFGGGGGGCEFGGGG@CGGGGGG9FGGGGGE<F=FF<FGGGGF8FEGF@FG7D<BDFF,,,CBD<DFGGGGG?D73>>@FFC<FGGGGECGG7<<FC7**FGGF,BCF<>9::C:<,**:5:*4??+2?C9F;ECDC98*=>1++=+178**2*<:***<<71*9**1>C<C
@M03364:276:000000000-BLYN8:1:1101:11964:7225 1:N:0:1
ACTCCTACGGGAGGCAGCAGTGGGGAATATTGCACAATGGGCGCAAGCCTGATGCAGCCATGCCGCGTGTATGAAGAAGGCCTTCGGGTTGTAAAGTACTTTCAGCGGGGAGGAAGGTGAGTGGTTTAATACGCCATTCAATTGACGTTACCCGCAGAAGAAGCACCGGCTAACTCCGTGCCAGCAGCCGCGGTAATACGGAGGGTGCAAGCGGTAATCGGAATTACTGGGCGTAAAGCGCACG
+
GGGGGGGGGGGGGGGGGGFGGGGGGGGGGGGGGGGGGGGGGGG@FGDGGGGGGGGGGG@EFDGGGGGFGGGGGGGGGGFFF8FFFGGGGGGGGEGEGGGGGEGFGG7FGGC:CFFDCFGGGGGG<<BA,EGGGDGGGFGGGGFGFFG:<BFEFFC7C73,@DEGGGGGC7CF,:;<>CFEG7CGGFFGCCE*13:8;CCE858?E5CECEE/C*/C/A<:*1/587<CCFGDG7557:DDD3)1
@M03364:276:000000000-BLYN8:1:1101:8964:7228 1:N:0:1
ACTCCTACGGGAGGCAGCAGTGGGGAATATTGCACAATGGGCGCAAGCCTGATGCAGCCATGCCGCGTGTATGAAGAAGGCCTTCGGGTTGTAAAGTACTTTCAGCGGGGAGGAAGGTGATGAACTTAATACGTTCATCAATTGACGTTACCCGCAGAAGAAGCACCGGCTAACTCCGTGCCAGCAGCCGCGGTAATACGGAGGGTGCAAGCGTTAATCGGAATTACTGGGCGTAAAGCGCACG
+
GGGGGGGGGGGGGGGGGGGGGGGGGGGGGGGGGGGGGGGGGGGGGGGGGGGGGGGGGGGGGGGGGGGGGGGGGGGGGGGGGGGGGGGGGGGGGGGGGGGGGGGGGGGGGGGGGGGGGGGGGGGGGGGGGGGGGGGGGGGGGGGGGGGGGGGGGGGGDGFGGGGGGGGGGGGGGGGGGGGGGGGGGGGGGGGGGGGGGGGGGGGGGGGGGGGGGEGGGGGGGGGGGGGGG+@FGDGGGGGGGDG<
@M03364:276:000000000-BLYN8:1:1101:11089:7240 1:N:0:1
ACTCCTACGGGAGGCAGCAGTGGGGAATATCGCACAATGGGCGCAAGCCTGATGCAGCCATGCCGCGTGTATGAAGAAGGCCTTCGGGTTGTAAAGTACTTTCAGCGGGGAGGAAGGTGAGTGGTTTAATACGCCATTCAATTGACGTTACCCGCAGAAGAAGCACCGGCTAACTCCGTGCCAGCAGCCGCGGTAATACGGAGGGTGCAAGCGTTAATCGGAATTACTGGGCGTAAAGCGCACG
+
GGGGGGGGDGGGCFGGGGGFGGFC@FEGGGFGGDFGGGFGEFE7BFF@FCGCFFGGGGGGGGGGGDGGGGGGGGFFFFGGGGEFCDGGGGGFFGGDFCFGGGGGGAEEGGGGGEEFGGGFGFGGGGGGGDAFGGCEFCFFGFGGFGGGGGGGFGGGEGGFGFG7FCFGGECFGFFGFGGGGGF@FGFGCG>E>BCE9+<@E**:8;CGCFGFGGGGGFFCE=AFD9AC7EFC)17A5:DDD3C)
@M03364:276:000000000-BLYN8:1:1101:8385:7251 1:N:0:1
ACTCCTACGGGAGGCAGCAGTGGGGAATATTGCACAATGGGCGCAAGCCTGATGCAGCCATGCCGCGTGTATGAAGAAGGCCTTCGGGTTGTAAAGTACTTTCAGCGGGGAGGAAGGTGATGAACTTAATACGTTCATCAATTGACGTTACCCGCAGAAGAAGCACCGGCTAACTCCGTGCCAGCAGCCGCGGTAATACGGAGGGTGCAAGCGTTAATCGGAATTACTGGGCGTAAAGCGCACG
+
GGGGGGGGGGGGGGGGGGGGGGGGGGGGGGGGGGGGGGGGGGGGGGGGGGGGGGGGGGGGGGGGGGGGGGFGGGGGGGGGGGGGGGGGGGGGGGGGGGGGGGFGGGGGGGGGGGGGGGGGGGDCFGGGFGGGGGGGGGGFGGGGGGGGGGGFGGGGGDGGGGGGGGGEGGGGGFB;FGGGGGDGGFCGGEGGGGDGGGGGGGGGGGGGGGGGGGGGFGGFG=EFGGGFGGGGD7CCFGC9CG75
@M03364:276:000000000-BLYN8:1:1101:8437:7260 1:N:0:1
ACTCCTACGGGAGGCAGCAGTAGGGAATCTTCGGCAATGGGGGCAACCCTGACCGAGCAACGCCGCGTGAGTGAAGAAGGTTTTCGGATCGTAAAACTCTGTTGTTAGAGAAGAACGTTAAGTAGAGTGGAAAGTTACTTAAGTGACGGTATCTAACCAGAAAGGGACGGCTAACTACGTGCCAGCAGCCGCGGTAATACGTAGGTCCCAAGCGTTGTCCGGATTTATTGGGCGTAAAGCGAGC
+
GGGGGGGGGGGGGGGGGGGGGGGGGGGGGGGGGGGGGGGGGGGGGGGGGGGGGGGGGGGGGGGGGGGGGGGGGGGGGGGGGGGGGGGEGGGGGGGGGGGGGGGGGGGGGGGGGGGGGFFGFGGGGGGGGGGGGGGGGGGGGGGGGGGGGGGGGGGGGGGGGGGGGGGGGGGGGGGGGGGGGGGGGGGGGFGGGGGGGGGGGGGGGGGGGGGFFGGGGGGGGGGGGGGGGGDGGGGECDGGCDG)
@M03364:276:000000000-BLYN8:1:1101:14681:7280 1:N:0:1
ACTCCTACGGGAGGCAGCAGTAGGGAATCTTCGGCAATGGACGAAAGTCTGACCGAGCAACGCCGCGTGAGTGAAGAAGGTTTTCGGATCGTAAAACTCTGTTGTTAGAGAAGAACAAGGACGTTAGTAACTGAACGTCCCCTGACGGTATCTAACCAGAAAGCCACGGCTAACTACGTGCCAGCAGCCGCGGTAATACGTAGGTGGCAAGCGTTGTCCGGATTTATTGGGCGTAAAGCGAGCG
+
GGGGGGGGGGGEGGGGGGGGGGFGGGFGFGGGFGGGGGGFC,@FCGC9CFGGFF@FCFGGGGGGGDDBFCFEEFGGGGGGGEFGGGGGGGGGGGC<@FGGGGGGGGGGGGGGGGGDGGFCFCGE@DEFGGGGGGGGGF@F+<@FGGGGGGFGGGCCFGGDEFG?3FCGCEGGC:EGGGGGGGGFFGFFGEGGDGGEGG?F>CFDCEFFGCFGGGGDGGC=EEGDGFFF?C5CDGDGGFDDDGCD
@M03364:276:000000000-BLYN8:1:1101:22537:7291 1:N:0:1
ACTCCTACGGGAGGCAGCAGTAGGGAATCTTCGGCAATGGGGGCAACCCTGACCGAGCAACGCCGCGTGAGTGAAGAAGGTTTTCGGATCGTAAAACTCTGTTGTTAGAGAAGAACGTTAAGTAGAGTGGAAAGTTACTTAAGTGACGGTATCTAACCAGAAAGGGACGGCTAACTACGGTCCAGCAGCGGCGGTAATACGTAGGTCCCAAGCGTTGTCCGGATTTATTGGGCGTAAAGCGAGC
+
FGFDFGFGG7CBFGDC@FGGGF-EGEE<EECFDDDBFC<FD@7C+C<ECFF8,6@:+F+<C:C:F@7>F:F5EF9EE<EFFG,?@C@7++==F87E<FEF9E<F48AAAFA8F8FC>:3<+C,5C,BF9BA<F8DEDFGGCDA,=<=CC@7>FGEFCF9>F7FG>*>DGG@**,6?CE**,6=CF::CF*:CE>1B2+3+;39CC0+ACCF*A8;?>5FCEE*/8<+<7A6=4CEE<F:CDCG<
@M03364:276:000000000-BLYN8:1:1101:6680:7323 1:N:0:1
ACTCCTACGGGAGGCAGCAGTGGGGAATATTGGACAATGGGCGAAAGCCTGATCCAGCCATGCCGCGTGTGTGAAGAAGGTCTTCGGATTGTAAAGCACTTTAAGTTGGGAGGAAGGGCAGTAAGTTAATACCTTGCTGTTTTGACGTTACCAACAGAATAAGCACCGGCTAACTTCGTGCCAGCAGCCGCGGTAATACGAAGGGTGCAAGCGTTAATCGGAATTACTGGGCGTAAAGCGCGCG
+
GGGGGGGGGGGGGGGGGGGGGGGGGGGGGGGGGGGGGGGGGGGGGGGGGGGGGGGGGGGGGGGGGGGGGGGGGGGGGGGGGGGGGGGGGGGGGGGGGGGGGGGGGEFFGGGGGGGGGGGGGGGGGGGGGGGGGGFGGGGGFGGGGGGGGGGGGGGGGGGGGGGGGGGGGGGGGGGGGGGFGFGGGGGGGGGGDGGEGGGGFFGGDFGGGGGGGGGGCFGGGGDGFCFGFGGGGGGGGGGGGDGD
@M03364:276:000000000-BLYN8:1:1101:7809:7325 1:N:0:1
ACTCCTACGGGAGGCAGCAGTAGGGAATCTTCGGCAATGGACGAAAGTCTGACCGAGCAACGCCGCGTGAGTGAAGAAGGTTTTCGGATCGTAAAACTCTGTTGTCAGAGAAGAACAAGGACGTTAGTAACTGAACGTCCCCTGACGGTATCTAACCAGAAAGCCACGGCTAACTACGTGCCAGCAGCCGCGGTAATACGTAGGTGGCAAGCGTTGTCCGGATTTATTGGGCGTAAAGCGAGCG
+
GGGGGGGGGGGGGGGGGGGGGGGGGGGGGGGFGGGGGGGGGGGGGGGGGGGCGGGGGGGGGGGGGGGGGGGAFGGGGGGGGGGFGGGGGGGGGGGGGGGGGGGGGGGGGGGGGGGGGGGGGGGGGGGGGGGCGGGGGGGCFGGG?FGGGGGGGGGGGGGGGGGGGGGGGGGGGGGDEGGGGGGGGGGGGGGGGGGGGGGGGGGGGGGGGGGGGGEGEFGGGEEEGGGGGGGGGGGDGG=GGGD3
@M03364:276:000000000-BLYN8:1:1101:11047:7329 1:N:0:1
ACTCCTACGGGAGGCAGCAGTGGGGAATATTGCACAATGGGCGCAAGCCTGATGCAGCCATGCCGCGTGTGTGAAGAAGGCCTTCGGGTTGTAAAGCACTTTCAGCGAGGAGGAAGGTGGTGAACTTAATACGTTCATCAATTGACGTTACTCGCAGAAGAAGCACCGGCTAACTCCGTGCCAGCAGCCGCGGTAATACGGAGGGTGCAAGCGTTAATCGGAATTACTGGGCGTAAAGCGCACG
+
GGGGFFGGGGGGGGGGGGGGGGGGGGGGGGGGGGGFGGGGGGGGGGGGGGGGGGGGGGGGGEFGGEGGGGGGGGGGGGGGGGGGGGGGGGGGGGGGGGGGGGGGGGGGGGGGGGGGGGGGGGGGGGGGGGGGGGGGGGGGGGGFGGDEGGGGFGECEDGGFGGDFGDGGGGGGGFEFGGGFGGGGGGGFEGGG8EEFGGGECEDGGC>EGGFEGGDGGGGGGGGGGGGGGGGGGGG:FGGGDD<
@M03364:276:000000000-BLYN8:1:1101:22419:7367 1:N:0:1
ACTCCTACGGGAGGCAGCAGTAGGGAATCTTCGGCAATGGACGAAAGTCTGACCGAGCAACGCCGCGTGAGTGAAGAAGGTTTTCGGATCGTAAAACTCTGTTGTTAGAGGAGAACAAGGACGTTAGTAACTGAACGTCCCCTGACGGTATCTAACCAGAAAGCCACGGCTAACTACGTGCCAGCAGCCGCGGTAATACGTAGGTGGCAAGCGTTGTCCGGATTTATTGGGCGTAAAGCGAGCG
+
GGGGGGGGGGGFGGGGGGGGGGGGGGGGFGGGGGGGGGGGGGGGGGGDGGGGGGGGGGGGGGGGGGGGG7FFGGGGGGGGGGGGGGGGGGGGGGGGGGGGGGGGGGGGFG,BFGGGGGGGGGFFGGGGGGGGGGF@FGFFGGGGGGGGGGGGGGGGGGGFGGGFGGGGGGGGFGGGGGGGGFFGGGGCDGGGGGDEGGGGGGGGGGGGGCEFGGEGGGGGGG5EEFGGGGGGGGGGGGGDCDD>
@M03364:276:000000000-BLYN8:1:1101:8415:7369 1:N:0:1
ACTCCTACGGGAGGCAGCAGTGGGGAATATTGCACAATGGGCGCAAGCCTGATGCAGCCATGCCGCGTGTATGAAGAAGGCCTTCGGGTTGTAAAGTACTTTCAGCGGGGAGGAAGGTGAGTGGTTTAATACGCCATTCAATTGACGTTACCCGCAGAAGAAGCACCGGCTAACTCCGTGCCAGCAGCCGCGGTAATACGGAGGGTGCAAGCGTTAATCGGAATTACTGGGCGTAAAGCGCACG
+
GGGGGGGGGGGGGGGGGGGGGGGGGGGGGGGGGGGGGGGGGGGGGGGGGGGGGGGGGGGGGGGGGGGGGGGGGGGGGGGGGGGGGGGGGGGGGGGGGGGGGGGGGGGGGGFGGCGGGGGGGGGGGGGGGGGGGGGGGGGGGGGGGGGGGGGGGGGGGGFGGGGGGGGGGGGGGGGGGGGGGGFGGGGGGGDGGEGGG?CFGGGGGGGDDEGGGGGGFGGGGGGGGGGGGGGFGGGEFGGGGGG3
@M03364:276:000000000-BLYN8:1:1101:9947:7387 1:N:0:1
ACTCCTACGGGAGGCAGCAGTGGGGAATATTGCACAATGGGCGCAAGCCTGATGCAGCCATGCCGCGTGTATGAAGAAGGCCTTCGGGTTGTAAAGTACTTTCAGCGGGGAGGAAGGTGAGTGGTTTAATACGCCATTCCATTGACGTTACCCGCAGAAGAAGCACCGGCTAACTCCGTGCCAGCAGCCGCGGTAATACGGAGGGTGCAAGCGTTAATCGGAATTACTGGGCGTAAAGCGCACG
+
GGGGGFCFGGGGGGGGGGGGGFGGEGGGGGGGGGDGGGGGFGGGEGGGGEGGGFGGGGGGGGGGGDGGGGGGGGFGGGGGGGGGGGGGGGGGCGGGGGGGGGGGGGGGGGCGGCFGG,,AFEFGCCFGDFGGFGCFEF9,@@FFGGGGGGGGGGGGDFGFGGFGGGGGGGGG?FGGGGGGGCEGGGGGGGGGDGGGGGGGG8ECGGCGGFFGCEE==FGGGGEFGGGGGGGGCGGEGGGG3)/1
@M03364:276:000000000-BLYN8:1:1101:26088:7422 1:N:0:1
ACTCCTACGGGAGGCAGCAGTGGGGAATATTGCACAATGGGCGCAAGCCTGATGCAGCCATGCCGCGTGTATGAAGAAGGCCTTCGGGTTGTAAAGTACTTTCAGCGGGGAGGAAGGTGATGAACTTAATACGTTCATCAATTGACGTTACCCGCAGAAGAAGCACCGGCTAACTCCGTGCCAGCAGCCGCGGTAATACGGAGGGTGCAAGCGTTAATCGGAATTACTGGGCGTAAAGCGCACG
+
GFGGGFGF-BCGGGGGEG@@FGG8FGGGGGGGFGGGGC@FFCGGGGGGFGGFFGGGGFGGFGGGGCCFGG=FGGFGGGGGGGGGGGCECCFFFFDGGGGGGGGFFGGDGEEEEGCFGFGCGGGGDGGGGGGGGGGG@FFF<FGGGG@FFFGGGGGGEGGGG?FFGGFGGGGCFFGF7CGFGCC@EF,BFGGGGCE@C9;;5EEGGEGGGFCCEGEEGGGGGD5FGGGGGCEGGDEEGFGDG3C7
@M03364:276:000000000-BLYN8:1:1101:4158:7446 1:N:0:1
ACTCCTACGGGAGGCAGCAGTAGGGAATCTTCGGCAATGGACGAAAGTCTGACCGAGCAACGCCGCGTGAGTGAAGAAGGTTTTCGGATCGTAAAACTCTGTTGTTAGAGAAGAACAAGGACGTTAGTAACTGAACGTCCCCTGACGGTATCTAACCAGAAAGCCACGGCTAACTACGTGCCAGCAGCCGCGGTAATACGTAGGTGGCAAGCGTTGTCCGGATTTATTGGGCGTAAAGCGAGCG
+
GGGGGGGGGGGGGGGGGGGGGGGGGGGGGGGGGGGGGGGFGGGGGGGGGGGGGGGDGGGGFGGGGGGGGGGDGGGGGGGFFGGGGGGGEGGGGGGGGGGGGGGFFGGGGGCGGGGGGGGGGGGGGFGGGGGGGGGGGGFFD8>DGGGGGGGGGGGGGGFFFGGGGGGGDGGGCFF?FEG>FFGGFG6CF>EEGGGD?C?CFEF7FF>EGGGGGGGGEFD558CEGDFGGGGGGG5CGGGGGGD5
@M03364:276:000000000-BLYN8:1:1101:10991:7455 1:N:0:1
ACTCCTACGGGAGGCAGCAGTGGGGAATATTGCACAATGGGCGCAAGCCTGATGCAGCCATGCCGCGTGTATGAAGAAGGCCTTCGGGTTGTAAAGTACTTTCAGCGGGGAGGAAGGTGAGTGGTTTAATACGCCATTCAATTGACGTTACCCGCAGAAGAAGCACCGGCTAACTCCGTGCCAGCAGCCGCGGTAATACGGAGGGTGCAAGCGTTAATCGGAATTACTGGGCGTAAAGCGCACG
+
GCFF<EGCFEEGEGGGGGGFFGCGGGCFGGGGGFGGGGGFEFB7B@FGGGGGGGGGGCFGGGGGGGEFEFGGGGGGGGGGFFGFF=FGG@EFE<DFGGGGGGCDGCFGGGBEE>@DEB85BFDCFGGG9DFC>F:+=FFCEGAEGGGEGGGF7CGCCECCFEFDGEFFGD:CC@FGGE<CFFFFGGGGBEEGGCEEF+CF>*1:8C?EGG7FCCC57<CC:*;CF7CFC?F5C1:>CGGDDCC7
@M03364:276:000000000-BLYN8:1:1101:27006:7471 1:N:0:1
ACTCCTACGGGGGGCAGCAGTAGGGAATCTTCGGCAATGGACGAAAGTCTGACCGAGCCACGCCGCGTGAGTGAAGAAGGTTTTCGGCTCGTAAAACTCTGTTGTTAGAGAAGAACAAGGACGTAAGTAACTGTACGTCCCCTGACGGTATCTAACCAGAAAGCCACGGCTAACTACGTGCCAGCAGCCGCGGTAATACGTAGGTGGCAAGCGTTGTCCGGATTTATTGGGCGTAAAGCGAGCG
+
EGF<FD@FEEE7FGECFCEEFEFGGFFE@FFEFGGGEFG@FFCEE@F??FGGGFGGG3+BAFECGFEF3+@>CCFFGCCCF:FEFFG*>FDCEFG;D,CCCF9F<BBFBFGEFCCEGGGGFGC<**<CFFGGGFGG*=C7*2=12?>EEGEAFGG?G?**;CCG*;CDDDEEGGG78C>EFFGGFFGC8*:CGG>CCFCDGG**39C68<5C*;*2ACCEE*/:C+2++<;53)::C*>3*)1)
@M03364:276:000000000-BLYN8:1:1101:13062:7482 1:N:0:1
ACTCCTACGGGAGGCAGCAGTAGGGAATCTTCGGCAATGGACGAAAGTCTGACCGAGCAACGCCGCGTGAGTGAAGAAGGTTTTCGGATCGTAAAACTCTGTTGTTAGAGAAGAACAAGGACGTAAGTAACTGTGCGTCCCCTGACGGTATCTAACCAGAAAGCCACGGCTAACTACGTGCCAGCAGCCGCGGTAATACGTAGGTGGCAAGCGTTGTCCGGATTTATTGGGCGTAAAGCGAGCG
+
GGGGGGGGGGGGGGGGGGGGGGGGGGGGGGGGGGGGGGGGGGGGGGGGGGGGGGGGGGGGGGGGGGGGGGGGGGGGGGGGGGFGGGGGGGGGGGGGGGGGGGGGGGGGGGGGGGGGGGGGGGGGCFGGGGGGGGGGGGGGGGGGGGGGGGGGGGGGGGGGGGGGGGGGGGGGGGGGGGGGGGGGGGGGGGGGGGGGGGGGGGGGGGGGGCGFEGGCGGGEG=EG?GGGGGGGGGGGGCDCCCGC
@M03364:276:000000000-BLYN8:1:1101:4312:7489 1:N:0:1
ACTCCTACGGGAGGCAGCAGTAGGGAATCTTCGGCAATGGACGAAAGTCTGACCGAGCAACGCCGCGTGAGTGAAGAAGGTTTTCGGATCGTAAAACTCTGTTGTTAGAGAAGAACAAGGACGTTAGTAACTGAACGTCCCCTGACGGTATCTAACCAGAAAGCCACGGCTAACTACGTGCCAGCAGCCGCGGTAATACGTAGGTGGCAAGCGTTGTCCGGATTTATTGGGCGTAAAGCGAGCG
+
FGGGGGGGGGGGGGGDEGGGGGGGGGGGGGGGGGGGGGFGGGGDGCCFGFGGGGGGGGGGFGGGGGGGGFGGGGGGGGGGEFFGGGGGGGGGGGGFGGGGGGGAFFFGGCCEGCFGGGFGGGGGGGG9AFGGGGGGGGGGGGGGGCBGEGGGGGGGGGFF7DGGGGFGGGGGFGGGGGGGGGGGGG6FFC58CEE8EFGFBCF8EGGGGGGFEGGGGEGGC=EGGCC?CFCFDGEGGGGDGGGC
@M03364:276:000000000-BLYN8:1:1101:17306:7492 1:N:0:1
ACTCCTACGGGAGGCAGCAGTGGGGAATATTGCACAATGGGCGCAAGCCTGATGCAGCCATGCCGCGTGTATGAAGAAGGCCTTCGGGTTGTAAAGTACTTTCAGCGGGGAGGAAGGTGAGTGGTTTAATACGCCATTCAATTGACGTTACCCGCAGAAGAAGCACCGGCTAACTCCGTGCCAGCAGCCGCGGTAATACGGAGGGTGCAAGCGTTAATCGGAATTACTGGGCGTAAAGCGCACG
+
GGGGGGGGGGGGGGGGGGGGGGGGGGGGGGGGGGGGGGGGGGGGGGGGGGGGGGGGGGGGGGGGGGGGGGGGGGGGGGGGFGGGGGGGGGGGGGGGGGGGGGGGGGGGEGCFGFFGGGGGGGGGFGGGGGGGGGGEEFGG,DFGGGGGGE7FGGGGGGGGGGGGGGGGGCFGGGGGGGGGGGGGGGGGFGGGGC>EGGGGGEEGDGGGGFGGGEGGCFFGGGCFGFGGGGGGGGDC<7:DD3D9
@M03364:276:000000000-BLYN8:1:1101:19816:7500 1:N:0:1
ACTCCTACGGGAGGCAGCAGTAGGGAATCTTCGGCAATGGACGAAAGTCTGACCGAGCAACGCCGCGTGAGTGAAGAAGGTTTTCGGATCGTAAAACTCTGTTGTTAGAGAAGAACAAGGACGTTAGTAACTGAACGTCCCCTGACGGTATCTAACCAGAAAGCCACGGCTAACTACGTGCCAGCAGCCGCGGTAATACGTAGGTGGCAAGCGTTGTCCGGATTTATTGGGCGTAAAGCGAGCG
+
GGGGGGGGGGGGGGGGGGGGGGGGGGGGGGGGGGGGGGGGGGGGGGGGGGGGGGGGGGGGGGGGGGGGGGGGGGGGGGGGGGGGGGGGGGGGGGGGGGGGGGGGGGGGGGGGGGGGGGGGGGGFGGGGGGGGGGGGGGGGGGGGGGGGGGGGGGGGGGGGGGGGEGGGGGGGGFGGGGGGGGGGGGGGGGGGGGGGGGGGGGGGGGGGCFGFGGGGGGGGGGGGFGGGGGGGGGGECDGGGGGC
@M03364:276:000000000-BLYN8:1:1101:21457:7502 1:N:0:1
ACTCCTACGGGAGGCAGCAGTAGGGAATCTTCGGCAATGGGGGCAACCCTGACCGAGCAACGCCGCGTGAGTGAAGAAGGTTTTCGGATCGTAAAACTCTGTTGTTAGAGAAGAACGTTAAGTAGAGTGGAAAGTTACTTAAGTGACGGTATCTGACCAGAAAGGGACGGCTAACTACGTGCCAGCAGCCGCGGTCATACGTAGGTCCCAAGCGTTGTCCGGACTTATTGGGCGGAAAGCGAGG
+
GGGGGGFGGGGGGGGGGGGGFGFGGGFG9FFFGCF7CFGGGGGGGFGGEGGF<<BEEDGEEGGGGGGGEFGGGGGGCFGCE<FCFGED7FEFEFC,:?FGCF?9EE9<,AFEFFD8FDFG+DAF5@,CBFCBFF>DF<=CFCFD<,,83CF+@@,8@E<,3,,6<<,**1>F<,,5@>>FF@FFG*,6,;BE5C**=>2?2398C+?+;+=8*;;*:2:77?**2<+<ACGG*1*/73**)1))
@M03364:276:000000000-BLYN8:1:1101:8379:7508 1:N:0:1
ACTCCTACGGGAGGCAGCAGTAGGGAATCTTCGGCAATGGACGAAAGTCTGACCGAGCAACGCCGCGTGAGTGAAGAAGGTTTTCGGATCGTAAAACTCTGTTGTTAGAGAAGAACAAGGACGTTAGTAACTGAACGTCCCCTGACGGTATCTAACCAGAAAGCCACGGCTAACTACGTGCCAGCAGCCGCGGTAATACGTAGGTGGCAAGCGTTGTCCGGATTTATTGGGCGTAAAGCGAGCG
+
GGGGGGGGGGGGGGGGGGGGGGGGGGGGGGGGGGGGGGGGGGGGGGGGGGGGGGGGGGGGGGGGGGGGGGGGGGGGGGGGGGGGGGGGGEGGGGGGGGGGGGGGGGGGGGGGGFGGGGGGGGGFGGGGGGGGGGGGGGGGGGGGGGDGGGGGGGGGGGGGGGGGGGGGGGGGGGGGGGGFGGGGGGGGGGGGGGGGGGGGGGGGGGGGGGGGGGGGGGGEGEGGGGGGGGFFGGGGGGGGGG39
@M03364:276:000000000-BLYN8:1:1101:21374:7518 1:N:0:1
ACTCCTACGGGAGGCAGCAGTGGGGAATATTGCACAATGGGCGCAAGCCTGATGCAGCCATGCCGCGTGTGTGAAGAAGGCCTTCGGGTTGTAAAGCACTTTCAGCGAGGAGGAAGGTGGTGAGCTTAATACGCTCATCAATTGACGTTACTCGCAGAAGAAGCACCGGCTAACTCCGTGCCAGCAGCCGCGGTAATACGGAGGGTGCAAGCGTTAATCGGAATTACTGGGCGTAAAGCGCACG
+
GGGGGGGGGGGGGGGGGGGGGGGGGGGGGGGGGGGGGGGGGGGGGGGGGGGGGGGGGGGGGGGGGGGGGGGGGGGGGGGGGGGGGGGGGGGGGGGGGGGGGGGGGGGGGGGGGGGGGGGGGGGGGGGGGGGGGGGGGGGGGGGGGGGGGGGDGGGGGGFGGGGGGGGGGGGGGGGGGGGGEGGGGGFECGGGGGGGGGGGGDGGEGGGGGGGGGGGFGGGGGDGGGGGGGGGGGEGGGGGGGG>
@M03364:276:000000000-BLYN8:1:1101:15427:7528 1:N:0:1
ACTCCTACGGGAGGCAGCAGTGGGGAATATTGCACAATGGGCGCAAGCCTGATGCAGCCATGCCGCGTGTATGAAGAAGGCCTTCGGGTTGTAAAGTACTTTCAGCGGGGAGGAAGGTGAGTGGTTTAATACGCCATTCAATTGACGTTACCCGCAGAAGAAGCACCGGCTAACTCCGTGCCAGCAGCCGCGGTAATACGGAGGGTGCAAGCGTTAATCGGAATTACTGGGCGTAAAGCGCACG
+
GGGGGGGGGGGGGGGGGGGGGGGGGGGGGGGGGGGGGFGGGGGGGGGFGGGGGGGGGGGGGGGGGGGGGGGGGGGGGGGGEGGGGGGGGGGGGGGGGGFGAFGFGDFGGGEGGGGGGFGDGGGGGFGGGGGFGCFEGGGGGCCGFGGGGGGGGGDEE7CFFGGGGGGGEGECCGGDFGFFEGGGGGGGGGGGGGGGGGGGGCEGGCGEFF?FEGGGGGGGGGGGFGGF9CFGGGGGDFGGGG37
@M03364:276:000000000-BLYN8:1:1101:22963:7544 1:N:0:1
ACTCCTACGGGAGGCAGCAGTGGGGAATATTGCACAATGGGCGCAAGCCTGATGCAGCCATGCCGCGTGTATGAAGAAGGCCTTCGGGTTGTAAAGTACTTTCAGCGAGGAGGAAGGCATTAAGGTTAATAACCTTAGTGATTGACGTTACTCGCAGAAGAAGCACCGGCTAACTCCGTGCCAGCAGCCGCGGTAATACGGAGGGTGCAAGCGTTAATCGGAATTACTGGGCGTAAAGCGCACG
+
FGGGGGGGGGGGGGGGGGGGGGGGGGGGDGGGGGGGGGGGGGGGGGGGGGGGGGGGGGGGGGGGGGGGGGGGGGGFGGGGGGGGGGGGGGGGGGGGGGGGGGGGGGG:FGGDGGGCG<DFCGGGGGGGGGG,B3?F??FEFCFGGGGGGGGGGGGGGG:FGGGGGGGGGGGGGGGGGGGGGGGGGGGGGGGGGGGCFGGGDGEGGGGGFGGGGEECFGGGGGGGGGGGGFGGGGGGGGGGGGG5
@M03364:276:000000000-BLYN8:1:1101:22628:7546 1:N:0:1
ACTCCTACGGGAGGCAGCAGTGGGGAATATTGCACAATGGGCGCAAGCCTGATGCAGCCATGCCGCGTGTATGAAGAAGGCCTTCGGGTTGTAAAGTACTTTCAGCGAGGAGGAAGGCATTAAGGTTAATAACCTTAGTGATTGACGTTACTCGCAGAAGAAGCACCGGCTAACTCCGTGCCAGCAGCCGCGGTAATACGGAGGGTGCAAGCGTTAATCGGAATTACTGGGCGTAAAGCGCACG
+
GGGGGGGGGGGGGGGGDGGGGGGGGGGGGGGGGGGGGGGGGGGGGGGGGGGGGGGGGGGGGGGGGGGGGGGGFGGGGGGGGGGGGGGDFGGGGGGGGGGGGGGGGGGDGGGGGGFFG?EFGGGGGFGGGGGGFGGGGGFGGGGGGGGGGGDFGGFGGGGFGGGGGGGGGGGGGGGFGGGCGGGGGGGGGGCEEGGDC9?CG>CGGCCEGGFGG5C8CFCGD==EGGGG7CCFG):EGFDD<3D)
@M03364:276:000000000-BLYN8:1:1101:19180:7592 1:N:0:1
ACTCCTACGGGAGGCAGCAGTAGGGAATCTTCGGCAATGGACGAAAGTCTGACCGAGCAACGCCGCGTGAGTGAAGAAGGTTTTCGGATCGTAAAACTCTGTTGTTAGAGAAGAACAAGGACGTAAGTAACTGTGCGTCCCCTGACGGTATCTAACCAGAAAGCCACGGCTAACTACGTGCCAGCAGCCGCGGTAATACGTAGGTCCCAAGCGTTGTCCGGATTTATTGGGCGTAAAGCGAGCG
+
GGGGGGGGGGGGGGGGGGGGGGGGGGGGCGGGGGGGGGGGGGGGGGGGGGGGGGGGGGGGGGGGGGGGGGGGGGGGGGGGGGGGGGGGGGGGGGGGGGGGGGGGGGGGGGGGGGGGGGGFGGGGGGGGGGGGGGGGGGGFGGGGGGGCFGFGGGGGGGGGGGGGFEGGGGGGGFGGFGGGGGGFFFGGGGGGGGGGGGGGGGGGGGGGGGGGGGGGGGGGGGGGFGFFGGFGGDEGGGDGCGGC
@M03364:276:000000000-BLYN8:1:1101:27766:7593 1:N:0:1
ACTCCTACGGGAGGCAGCAGTAGGGAATCTTCCGCAATGGGCGAAAGCCTGACGGAGCAACGCCGCGTGAGTGATGAAGGGTTTCGGCTCGTAAAACTCTGTTATTAGGGAAGAACAAATGTGTAAGTAACTGTGCACATCTTGACGGTACCTAATCAGAAAGCCACGGCTAACTACGTGCCAGCAGCCGCGGTAATACGTAGGTGGCAAGCGTTATCCGGAATTATTGGGCGTAAAGCGCGCG
+
DACEFCGEBEGG>FFGEEDDFFGGGGGGFGEFGGFG7FGGGGCE@FGGFCFGGGD7CFFGD:FEE+@FEGEEEEFFC<EGGGFGFFCFFCGGCFFFGCF<F<DEGF5A5,:=44=FFGF<FFF9DCGFFFGCGGFFFGGGGG@DD8=CFGFGFGGGGGGGFGGEGCFC@CFGGGGGGGGGGFFGGF,2=:ECEGGGGGFGFFFG?BCFCCF5*CE=CGGGG*:C6CFGGFCFD7>CFDF7DDCD
@M03364:276:000000000-BLYN8:1:1101:11376:7594 1:N:0:1
ACTCCTACGGGAGGCAGCAGTAGGGAATCTTCGGCAATGGACGAAAGTCTGACCGAGCAACGCCGCGTGAGTGAAGAAGGTTTTCGGATCGTAAAACTCTGTTGTTAGAGAAGAACAAGGACGTAAGTAACTGTGCGTCCCCTGACGGTATCTAACCAGAAAGCCACGGCTAACTACGTGCCAGCAGCCGCGGTAATACGTAGGTGGCAAGCGTTGTCCGGATTTATTGGGCGTAAAGCGAGCG
+
GGGGGGGGGGGGGGGGGGGGGGGGGGGGGGGGGGGGGGGGGGGGGGGCGGGGGGGGGGGGGGGGGGGGGFGGGGGGGGGGGGGGGGGGGGGGGGGGGGGGGGGGGGGGGGGGGGGGGGGGGGGGGGGGGGFGAFGGGGGGGGGGGGGGGGGGGGGGGGGGGGGGGGGGGGGGGGGGGGGGGGCFFGGGGEGGGGGGGGGGGGGGFGCFGGGFGEGGEGGEG=EG6FFGGGGGGGGGGGGGGGDC
@M03364:276:000000000-BLYN8:1:1101:16273:7600 1:N:0:1
ACTCCTACGGGAGGCAGCAGTGGGGAATATTGCACAATGGGCGCAAGCCTGATGCAGCCATGCCGCGTGTGTGAAGAAGGCCTTCGGGTTGTAAAGCACTTTCAGCGAGGAGGAAGGTGGTGAACTTAATACGTTCATCAATTGACGTTACTCGCAGAAGAAGCACCGGCTAACTCCGTGCCAGCAGCCGCGGTAATACGGAGGGTGCAAGCGTTAATCGGAATTACTGGGCGTAAAGCGCACG
+
GGGGGGGGGGGGGGGGGGGGGGGGGGGGGGGGGGGGGGGGGGGGGGGGGGGGGGGGGGGGGGGGGGGGGGGGGGGGGGGGGGGGGGGGGGGGGGGGGGGGGGGGGGGGGGGGGGGGGGGGGGFGGGGGGGGGGGGGGGGCDGGFFGGGGGGGGGGGGGGGGGGGGGGGGGGGGGGGGGGGGGGGGGGGGGGGGGGGGFGFEEGGGGGGGGGGGGGGGGGGGGEFGGGGGGGFGDGEF:DDGGG3
@M03364:276:000000000-BLYN8:1:1101:25772:7605 1:N:0:1
ACTCCTACGGGAGGCAGCAGTGGGGAATATTGCACAATGGGCGCAAGCCTGATGCAGCCATGCCGCGTGTATGAAGAAGGCCTTCGGGTTGTAAAGTACTTTCAGCGGGGAGGAAGGTGAGTGGTTTAATACGCCATTCAATTGACGTTACCCGCAGAAGAAGCACCGGCTAACTCCGTGCCAGCAGCCGCGGTAATACGGAGGGTGCAAGCGTTAATCGGAATTACTGGGCGTAAAGCGCACG
+
GGGGGGFGDGGDGGG;CGGGGGFFFEEFGGGGFGGDGGGCGC@FGEGGGGGGGGDFFFFFGGGFGGGGGGFGGG9FGGFGG8FFGGGGGGGGGGGG9<FGFFFGGGGGGGGGGBFFGFGGGGG?8FF8FGGGFG7FEGGG<FFFGGGGG@7CCFF>CFGGGGGFFGGGGGGG@FGF@EGGGFGCFGFGFEGGGGGGG9CFE*:EEGGDGFFFEC5AFGGFGG*CCGFCCGFFD<*:9FFGGGGG
@M03364:276:000000000-BLYN8:1:1101:17894:7633 1:N:0:1
ACTCCTACGGGAGGCAGCAGTAGGGAATCTTCGGCAATGGACGAAAGTCTGACCGAGCAACGCCGCGTGAGTGAAGAAGGTTTTCGGATCGTAAAACTCTGTTGTTAGAGAAGAACAAGGATGAGAGTAGAACGTTCATCCCTTGACGGTATCTAACCAGAAAGCCACGGCTAACTACGTGCCAGCAGCCGCGGTAATACGTAGGTGGCAAGCGTTGTCCGGATTTATTGGGCGTAAAGCGAGC
+
GGGGGGGGGGGFGGGGGGGGGFGGGFDFGGGGGGGGGGGGGGGGGGGGGGGFGGGGGGDFFEFFFGG@F@FFFFGGGGGGGGGGGGGGGGGGGC@FGGGGGGGGGGGGFECGGGGGGGGGGGGGGGGGGGGCGGGGGGGFFFGGGGFGGGGGGGGGGGGCFGGGGGGGGGGGGGGGGGGGGGGGGGGGGGGGGEGGGGGGGG?EEGGFGGGFCGEDCEFFGGE=EFFGGGGGGD5EGGGGGGG)
@M03364:276:000000000-BLYN8:1:1101:12339:7664 1:N:0:1
ACTCCTACGGGAGGCAGCAGTGGGGAATATTGCACAATGGGCGCAAGCCTGATGCAGCCATGCCGCGTGTATGAAGAAGGCCTTCGGGTTGTAAAGTACTTTCAGCGAGGAGGAAGGCATTAAGGTTAATAACCTTAGTGATTGACGTTACTCGCAGAAGAAGCACCGGCTAACTCCGTGCCAGCAGCCGCGGTAATACGGAGGGTGCAAGCGTTAATCGGAATTACTGGGCGTAAAGCGCACG
+
GGGGGGGGGGGGGGGGGGGGGGGGGGGGGGGGGGGGGGGGGGGGGGGGGGGGGGGGGGGGGGGGGGDFGGGGGGGGGGGGGGGGGGGGGGGGGGGGGGGGGGGGGFGEGGGGGGGGGGGGGGGGGGGGGGGGGGGGGGGGGGGGGGGGGGGGGGGGGGGGGGGGGGGGGDGGGGGGGGGGGGGGGGGGGGGGGGGGGGCFCEEGGGGGGGGGGGGGGGGGGDEGGGGGGGGGGGG=CFFGGGD<
@M03364:276:000000000-BLYN8:1:1101:13012:7687 1:N:0:1
ACTCCTACGGGAGGCAGCAGTGGGGAATATTGCACAATGGGCGCAAGCCTGATGCAGCCATGCCGCGTGTATGAAGAAGGCCTTCGGGTTGTAAAGTACTTTCAGCGGGGAGGAAGGTGAGTGGTTTAATACGCCATTCAATTGACGTTACCCGCAGAAGAAGCACCGGCTAACTCCGTGCCAGCAGCCGCGGTAATACGGAGGGTGCAAGCGTTAATCGGAATTACTGGGCGTAAAGCGCACG
+
GGGGGGGGGGGGGGGGGGGGGGGGGGGGGGGGGGGGGGGGGGGGGGGGGGGGGFGGGGGGGGGGGGGGGEGGGGCFGGGGGGGGFGGGGGGGGGGGFFGGGGFGFEGGGGGGGGCCFGGCC,F@DD<F9=FFFEEEFEFA=FCFFFCC@>FGGEFD>>,@FCCGFGBFCBF<FGGBFE:FCFC,8:69*=EGCB81<9;EC*:CGCE>8A?CE8EG57<:7;*:<CEEF6**19C55CDD<CCD
@M03364:276:000000000-BLYN8:1:1101:23646:7690 1:N:0:1
ACTCCTACGGGAGGCAGCAGTAGGGAATCTTCGGCAATGGGGGCAACCCTGACCGAGCAACGCCGCGTGAGTGAAGAAGGTTTTCGGATCGTAAAACTCTGTTGTTAGAGAAGAACGTTAAGTAGAGTGGAAAGTTACTTAAGTGACGGTATCTAACCAGAAAGGGACGGCTAACTACGTGCCAGCAGCCGCGGTAATACGTAGGTCCCAAGCGTTGTCCGGATTTATTGGGCGTAAAGCGAGC
+
GGGGGGGGGGGGGGGGGGGGGGGGGGGGGGGGGGGGGGGGGGGGGGGGGGGGGGGGGGGGGGGGGGGGGGGGGGGGGGGGGGGGGGGGGGGGGGGGGGGGGGGGGGGGGGGGGGGGGGGGGGGGGGGGGGGGGGGGGGGGGGGGGGGGGGGGGGGGGGGGGGGGGGGGGGGGGGGGGGGGFGGGGGGGGGGDGGGGGFFGGGGGGGGCFGFFGGGGGGGGGGGGG9FGGGGFFGGGDGGCGGG)
@M03364:276:000000000-BLYN8:1:1101:19507:7718 1:N:0:1
ACTCCTACGGGAGGCAGCAGTGGGGAATATTGCACAATGGGCGCAAGCCTGATGCAGCCATGCCGCGTGTATGAAGAAGGCCTTCGGGTTGTAAAGTACTTTCAGCGAGGAGGAAGGCATTAAGGTTAATAACCTTAGTGATTGACGTTACTCGCAGAAGAAGCACCGGCTAACTCCGTGCCAGCAGCCGCGGTAATACGGAGGGTGCAAGCGTTAATCGGAATTACTGGGCGTAAAGCGCACG
+
GGGGGGFGGGEBFG@EGGGGGGGFGGGGEEFFG9FFGGGGFEGCCFGGGGGGGGGFGCGECFFF@CFG7CFFGGFGDEFGFEFCGGGCCFGGFGGGBFGGGGGGGGGDGGEGEGGGGFFFAFGGFEB<FEGF9,DF<FFGGFFGGGGGG<+EFE+=BCFEFFGGFGFG:BGCFGGCF8FFFGCGFGGGGG*:CG8CBFCFGE88EEECECGG8CCCCGFGGGDGGGCECFGF<DC:DFGG3355
@M03364:276:000000000-BLYN8:1:1101:20063:7723 1:N:0:1
ACTCCTACGGGAGGCAGCAGTGGGGAATATTGCACAATGGGCGCAAGCCTGATGCAGCCATGCCGCGTGTGTGAAGAAGGCCTTCGGGTTGTAAAGCACTTTCAGCGAGGAGGAAGGTGGTGAACTTAATACGTTCATCAATTGACGTTACTCGCAGAAGAAGCACCGGCTAACTCCGTGCCAGCAGCCGCGGTAATACGGAGGGTGCAAGCGTTAATCGGAATTACTGGGCGTAAAGCGCACG
+
GGGGGGGGGGGGGGGGGGGGGGGGGEGGGGGGGGGGGGGGGGGGGGGGGGGGGGGGGGGGGGGGGGGGGGGGGGGGGGGGGGGGGGGGGGGGGGGGGGGGGGGGGGGFGGCFGEGGGGGGGGGGGGGGGGGGGGGGGGGFGGGGGGGGGGGGGGGGGGGGFGGGGGGGGGGGGGGGGGGGGFGGGGGGGGGGGGGDFFGGGEGGGGGGFFGGGGGGGGGGGGGGGGGGGGGGGGGGGGGGGGGD
@M03364:276:000000000-BLYN8:1:1101:24597:7733 1:N:0:1
ACTCCTACGGGAGGCAGCAGTAGGGAATCTTCGGCAATGGACGAAAGTCTGACCGAGCAACGCCGCGTGAGTGAAGAAGGTTTTCGGATCGTAAAACTCTGTTGGTAGAGAAGAACGTTGGTGAGAGTGGAAAGCTCATCAAGTGACGGTAACTACCCAGAAAGGGACGGCTAACTACGTGCCAGCAGCCGCGGTAATACGTAGGTCCCGAGCGTTGTCCGGAATTATTGGGCGTAAAGAGCAT
+
GGGGGGGGGGGGGGGGGGGGGGGGGGGGGGFGGGGGGGGGGGGGGGGGGGGGGGGGGGGGGGGGGGGGGGGGGGGGGGGGGGGGGGGGGGGGGGGGGGGGGGGGGGGGGGGG@EGGGGGGGGGGGGGGGGGGGGGGGGGGGGGGGGGGGGGGGGGGGGFGFGGGGGGGDG7FGGGGGGGGGGGGGGGGGGGGGGGGGGGGGGGFGGGGGGGGGGG=EEGGGGCCE8CCC?CFDGEGGGGGGGF=
@M03364:276:000000000-BLYN8:1:1101:3407:7734 1:N:0:1
ACTCCTACGGGAGGCAGCAGTAGGGAATCTTCGGCAATGGACGAAAGTCTGACCGAGCAACGCCGCGTGAGTGAAGAAGGTTTTCGGATCGTAAAACTCTGTTGTTAGAGAAGAACAAGGACGTTAGTAACTGAACGTCCCCTGACGGTATCTAACCAGAAAGCCACGGCTAACTACGTGCCAGCAGCCGCGGTAATACGTAGGTGGCAAGCGGTGTCCGGATTTATTGGGCGTAAATCGGGCG
+
GG9EFFFGGGC7CFCFGGGGG<FGGGFGGEAAGCF@@FGGFGGGCFGDEFFGDGECFDCCEG@FGCF@C:C<<C<<<EFGGCFGGE7CFCBEFFFDGGGA9EFGGFGGDFCEBFGGGG@E<FGGFGGC9AFGGGFD<FC:CFCDE=FDFFGFCFAEFGGCGDFG>CGGDEG7,?;92*2,>:D7CCGFGGGE>EEB+?ECFEF@CE*BC?F***2:EGGG=E8E+AFEF+A=7CD5**09*)17
@M03364:276:000000000-BLYN8:1:1101:26120:7766 1:N:0:1
ACTCCTACGGGAGGCAGCAGTAGGGAATCTTCGGCAATGGACGAAAGTCTGACCGAGCAACGCCGCGTGAGTGAAGAAGGTTTTCGGATCGTAAAACTCTGTTGTTAGAGAAGAACAAGGACGTTAGTAACTGAACGTCCCCTGACGGTATCTAACCAGAAAGCCACGGCTAACTACGTGCCAGCAGCCGCGGTAATACGTAGGTGGCAAGCGTTGTCCGGATTTATTGGGCGTAAAGCGAGCG
+
GGFGFFGFGEGGGGGFCEFGGGGGGGGGGGGGGGGECFGGGGEGFCFEEFGGFGGEDGGGFGFGGDC@=CGFFGGGGFGGCFFGGGDFFFGGGFGDGGGGGCEGGCAFGGGGGFFFGGFFGGG=FD+DFGGGFGGGGGGG:DFGGFEGEFFCFCCE7FFFFFGGCC:FCEFGFFGFGGFGGF9CG7>FF8>CCGG7+<BC2CC@BFFGGF5CGGGDCCE7E5?C6?FGGGFC<CGGGCDDGGG5
@M03364:276:000000000-BLYN8:1:1101:22549:7811 1:N:0:1
ACTCCTACGGGAGGCAGCAGTAGGGAATCTTCGGCAATGGACGAAAGTCTGACCGAGCAACGCCGCGTGAGTGAAGAAGGTTTTCGGATCGTAAAACTCTGTTGTTAGAGAAGAACAAGGACGTTAGTAACTGAACGTCCCCTGACGGTATCTAACCAGAAAGCCACGGCTAACTACGTGCCAGCAGCCGCGGTAATACGTAGGTGGCAAGCGTTGTCCGGATTTATTGGTCGTAAAGCGAGCG
+
GGGGGGGGGGGDGGGGGGGGGGGGGGGGGGGGGGGGGGCGGGGGCEFEFGGGGGGGGGGGGGGGGGEFFGGGGGGGGGGGGGGGGGGGGGGGGDFGGGGGGGGGGGGGGGGGGGGGGGGGGGGGGGGGGGGGGGGGGGGEEGGGGGGGCFGFFGGGGGGGFGGGGGGGGGGGFGGGGGGGGGGGGGGGGGDGDGE7CGGGG?FDFFFFFDGGEGGGCFFEGEGGG?GG9C:EGGGFG=GDGGDC
@M03364:276:000000000-BLYN8:1:1101:16527:7827 1:N:0:1
ACTCCTACGAGAGGCAGCAGTAGGGAATCTTCGGCAATGGGGGCAACCCTGACCGAGCAACGCCGCGTGAGTGAAGAAGGTTTTCGGATCGTAAAACTCTGTTGTTAGAGAAGAACGTTAAGTAGAGTGGAAAGTTACTTAAGTGACGGTATCTAACCAGAAAGGGACGGCTAACTACGTGCCAGCAGCCGCGGTAATACGTAGGTCCCAAGCGTTGTCCGGATTTATTGGGCGTAAAGCGAGC
+
GGGGGGGGGGGGGGGGGGGGGGGGGGGGGGGGGGGGGGGGGGGGGGGGGGGGGGGGGGGGGGGGGGGGGGGGGGGGGGGGGGGGGGGGGGGGGGGGGGGGGGGGGGGGGGGGGGGGGFGGGGGGGGGGGGGGGGGGGGGGGGGGFGFGGGGGGGGGGGGGFGGGGGCFEGGGGGGGGGGGGGGFGGGGGGGDGGGGGGGGGGGGGGGCDFFGGGGGGGGGGGGGCCCGGGGGGGGGGGGGG3D7
@M03364:276:000000000-BLYN8:1:1101:15843:7827 1:N:0:1
ACTCCTACGGGAGGCAGCAGTGGGGAATATTGCACAATGGGCGCAAGCCTGATGCAGCCATGCCGCGTGTATGAAGAAGGCCTTCGGGTTGTAAAGTACTTTCAGCGAGGAGGAAGGCGTTGTGGTTAATAACCGCAGCGATTGACGTTACTCGCAGAAGAAGCACCGGCTAACTCCGTGCCAGCAGCCGCGGTAATACGGAGGGTGCAAGCGTTAATCGGAATTACTGGGCGTAAAGCGCACG
+
GG9FGGGGGGGGGGGGGGGGGGGGGGGGGGGGGGGGGGGGGGGGGGGGGGGGGGGGGGGGGGGGGGGGGGGGGGGGGGGGFGGGGGGGGGGGGGGGGGGGGGGGFGGGGGGGGGGGGGGGGGGGGGGGGGGFGGGGGGGGEGGGGGGGGGGGGGGEGGGGGGGGGGGGGGGGGGGGGGGGDGGFGGGGGGGGGGEGGFGGCEGGGGGGFCEGDGGGCEGGDGCGGGGGGGGGGGGGFGGGGGD3
@M03364:276:000000000-BLYN8:1:1101:19886:7829 1:N:0:1
ACTCCTACGGGAGGCAGCAGTGGGGAATATTGCACAATGGGCGCAAGCCTGATGCAGCCATGCCGCGTGTATGAAGAAGGCCTTCGGGTTGTAAAGTACTTTCAGCGGGGAGGAAGGTGATGAACTTAATACGTTCATCAATTGACGTTACCCGCAGAAGAAGCACCGGCTAACTCCGTGCCAGCAGCCGCGGTAATACGGAGGGTGCAAGCGTTAATCGGAATTACTGGGCGTAAAGCGCACG
+
GGGGGGGGGGGGGGGGGGGGGGGGGGGGGGGGGGGGGGGGGGGGGGGGGGGGGGGGGGGGGGGGGGGGGGGGGGGGGGGGGGGGGGGGGGGGGGGGGGGGGGGGGGGGGGGGGGGGGGGGGGGGGGGGGGGGGGGGGGGGGGGGGGGGGGGGGGGGGGGGGGGGGGGGGGGGGGGGGGGGGGFGGGGGFDGGGGGGGGGGGEGGGGGGGGF8CEGGGGGGGGEGGGGGGGGGDGGGGGGGGGGC
@M03364:276:000000000-BLYN8:1:1101:24433:7836 1:N:0:1
ACTCCTACGGGAGGCAGCAGTGAGGAATATTGGTCAATGGGCGAGAGCCTGAACCAGCCAAGTAGCGTGAAGGATGAAGGTCCTACGGATTGTAAACTTCTTTTATACGGGAATAAAGTATCCTACGTGTAGGATTTTGTATGTACCGTATGAATAAGCACCGGCTAACTCCGTGCCAGCAGCCGCGGTAATACGGAGGGTGCAAGCGTTAATCGGAATTACTGTGCGTAAAGCGCACGCAGGC
+
GGGGGGGGGGGGGGGGGGGGGGGGGGGGGGGGGGGGGGGGGGGGEGGGGGGGGGGGGGGGGGGGGGGGGGGGGGGGGGFGFGGGGGDGGGGGFGGGGGGGGGGGGGGGGGCGGGGGGGGGGGGGGGGGGGGFG9EEGGGGGGGGGE<CFGGGGFGGGGFFGFCGGGGGGGGG7FFDCFGGGGGGEGGGG*CFFGGGGGEGGGGGGGGG:CGGGGGGGGFFGGGF+>EEGGGGGGCEGGGGGGGC
@M03364:276:000000000-BLYN8:1:1101:10271:7838 1:N:0:1
ACTCCTACGGGAGGCAGCAGTGGGGAATATTGCACAATGGGCGCAAGCCTGATGCAGCCATGCCGCGTGTATGAAGAAGGCCTTCGGGTTGTAAAGTACTTTCAGCGAGGAGGAAGGCACTAAGGTTAATAACCTTAGTGATTGACGTTACTCGCAGAAGAAGCACCGGCTAACTCCGTGCCAGCAGCCGCGGTAATACGGAGGGTGCAAGCGTTAATCGGAATTACTGGGCGTAAAGCGAGCG
+
GGGGGGGGGGGGGGGGGGGGGGGGGGGGGGGGGGGGGGGGGGGGGGGGGGGGGGGGGGGGGGGGGGGGGGGGGGGGGGGGGGGGGGGGGGGGGGGGGGGGGGGGGGGGGGGGGGGGGGGGGFGGGGGGGGGGGGGGGGGGGGGGGGGGGGGGGGGGGGGGGGGGGGGGCGGGGCGGGGGGGGGGGGGGGGGGGGGGGFGGGGGGGGGGGGGFGGGGGGGGDGCFCGGGGCGGGGEGGGGGGGGG
@M03364:276:000000000-BLYN8:1:1101:22601:7839 1:N:0:1
ACTCCTACGGGAGGCAGCAGTAGGGAATCTTCCGCAATGGGCGAAAGCCTGACGGAGCAACGCCGCGTGAGTGATGAAGGGTTTCGGCTCGTAAAACTCTGTTATTAGGGAAGAACATATGTGTAAGTAACTGTGCACATCTTGACGGTACCTAATCAGAAAGCCACGGCTAACTACGTGCCAGCAGCCGCGGTAATACGTAGGTGGCAAGCGTTATCCGGAATTATTGGGCGTAAAGCGCGCG
+
GGGGGGGGGGGGGGGGGGGGGGGGGGGGGGGGGGGGGGGGGGGGDGGGGGGGGGGGGGGGGGGGGGGGGFEGGGGGDFGGGGGGGGGGGGGGGCFGGCGGGGGFGGCFGGGGGGGGGGCFGGGGGFFGGGGGGGGGGGGGGGGDFGGGGGGGGCFGGGGGGGGCGGGGGGGGCFECEEGGGGGGGGGGFEGGGG>BECFFG9CEGC5FGGGFGEEEGFGGG*?FEGGFGGGGGGEE<CDGGGDD
@M03364:276:000000000-BLYN8:1:1101:21090:7842 1:N:0:1
ACTCCTACGGGAGGCAGCAGTGGGGAATATTGCACAATGGGCGCAAGCCTGATGCAGCCATGCCGCGTGTATGAAGAAGGCCTTCGGGTTGTAAAGTACTTTCAGCGGGGAGGAAGGTGATGAACTTAATACGTTCATCAATTGACGTTACCCGCAGAAGAAGCACCGGCTAACTCCGTGCCAGCAGCCGCGGTAATACGGAGGGTGCAAGCGTTAATCGGAATTACTGGGCGTAAAGCGCACG
+
GGGGGGGGGGGGGGGGGGGGGGGGGEGGGGGGGGGGGGGGGGGGGGGGGGGGGGGGGGGGGGGGGGGGGGGGGGDFGGGGGGGGGGGEFGGGGGGGGGGGGGGGGGGGGGGGGGGGGGGGGGGGGGGGGGGGGGGGGGGGGGGGGGGGGGGGGGGDGGGGGGGGGGGGGGGGGGGGGGFGDGGGGGGGGGGGGGGGGGGGGEGDEGDDGFCGGGGDGGGFGGGGGGGGGGGGGDGEGGGGGGG<
@M03364:276:000000000-BLYN8:1:1101:26996:7873 1:N:0:1
ACTCCTACGGGAGGCAGCAGTGGGGAATATTGCACAATGGGCGCAAGCCTGATGCAGCCATGCCGCGTGTATGAAGAAGGCCTTCGGGTTGTAAAGTACTTTCAGCGAGGAGGAAGGCATTAAGGTTAATAACCTTAGTGATTGACGTTACTCGCAGAAGAAGCACCGGCTAACTCCGTGCCAGCAGCCGCGGTAATACGGAGGGTGCAAGCGTTAATCGGAATTACTGGGCGTAAAGCGCACG
+
GGGGGGGGGGGGGGGGGGGGFGGGGGGGGGGGGGGGGGGGGGGGGGCFFGGGGGGGGGGGGGGGGCGGGGGGGGF9FGDGGGFGGGGGFGDGGGGGGGGGFGGGGGGGGGGGGGGGGG@FGGGGGGGGGGGFF<BAFGGG9EEFDGGGGGGGGGGGGE7>@EEGGGGGDGGGCCCEGGGG>BEFGGGGFCGGGGGGGGGGGGGGGDGGGGGGGGGGGFGFE5;:CFFGGFGFGGGGGGGGGD57
@M03364:276:000000000-BLYN8:1:1101:14872:7876 1:N:0:1
ACTCCTACGGGAGGCAGCAGTAGGGAATCTTCGGCAATGGGGGCAACCCTGACCGAGCAACGCCGCGTGAGTGAAGAAGGTTTTCGGATCGTAAAACTCTGTTGTTAGAGAAGAACAAGGACGTTAGTAACTGAACGTCCCCTGACGGTATCTAACCAGAAAGCCACGGCTAACTACGTGCCAGCAGCCGCGGTAATACGTAGGTGGCAAGCGTTGTCCGGATTTATTGGGCGTAAAGCGAGCG
+
GGGGGGGGGGGGGGGGGGGGGGGGGGGGGGGGGGGGGGGGGGGGGGGGGGGGGGGGGGGGGGGGGGGGGGGGGGGGGGGGGGGGGGGGGGGGGGGGGGGGGGGGFGGGGGGGGGGGGGGGGGGGGGGGGGGGGGGGGGGFGGGGGGGGGGGGGGGGGGGGGGGGGGGGGGGGGGGGGGGGGGGGGGGGGGGGGGGEGGGGGFGG9FGGGCFGGGGCGGGGGDE5EGGGGGGGCGGGGDGGGGGD
@M03364:276:000000000-BLYN8:1:1101:26955:7894 1:N:0:1
ACTCCTACGGGAGGCAGCAGTGGGGAATATTGCACAATGGGCGCAAGCCTGATGCAGCCATGCCGCGTGTATGAAGAAGGCCTTCGGGTTGTAAAGTACTTTCAGCGAGGAGGAAGGCATTAAGGTTAATAACCTTAGTGATTGACGTTACTCGCAGAATAAGCACCGGCTAACTTCGTGCCAGCAGCCGCGGTAATACGAAGGGTGCAAGCGTTAATCGGAATTACTGGGCGTAAAGCGCGCG
+
FGEFGGGFGGEEGDCFGGGFEEFGGGEFFGGFGGAFGGFE8CEGGGGFGFGCGCFCFGGGCFDFGD@CFC@FF9FGFFD<<EGC=DFGCG:CF@FCFFFGGGGGGGGCEDCCCCEFGGGGGGGGGGGGGGGGEFFGFGGGGGGE9EFF<FGCFGGGGDGGGGGGGGGGFGDGFGGGFGFGEGGGGGGGGGGGGDCGFBCF>8CEEECC6CF=CEE*=4=FGC5CGG?EFFCFC<EC:DCD>375
@M03364:276:000000000-BLYN8:1:1101:14275:7903 1:N:0:1
ACTCCTACGGGAGGCAGCAGTGGGGAATTTTGGACAATGGGGGCAACCCTGATCCAGCCATGCCGCGTGCAGGATGAAGGCCTTCGGGTTGTAAACTGCTTTTGTCAGGGACGAAAAGGACCGTGTTAATACCATGGTCTGCTGACGGTACCTGAAGAATAAGCACCGGCTAACTACGTGCCAGCAGCCGCGGTAATACGTAGGGTGCAAGCGTTAATCGGAATTACTGGGCGTAAAGCGTGCG
+
GGGGGGGGGGGGGGGGGGGGGGGGGGGGGGGGGGGGGGGGGGGGGGGGGGGGGGGGGGGGGGGGGGGGGGGGGGGGGGGGGGGGGGGGGGGGGGGGGGGGGGGGGGGGGGGGGGGGGGGGGGGFGGGGGGGGGGGGGGGGGGGGGGGGGGGGGGGFGGGGGGGGGGGGGGGGGGGGGGGGGCCCGGGGDGGGGGGGGGFGCFGGGGGGGGGGDGGGGGGGGGGGGGGGGGGGGGEECDGGGGGD
@M03364:276:000000000-BLYN8:1:1101:4118:7911 1:N:0:1
ACTCCTACGGGAGGCAGCAGTGGGGAATATTGCACAATGGGCGCAAGCCTGATGCAGCCATGCCGCGTGTATGAAGAAGGCCTTCGGGTTGTAAAGTACTTTCAGCGGGGAGGAAGGTGATGAACTTAATACGTTCATCAATTGACGTTACTCGCAGAAGAAGCACCGGCTAACTCCGTGCCAGCAGCCGCGGTAATACGGAGGGTGCAAGCGTTAATCGGAATTACTGGGCGTAAAGCGCACG
+
GGGGGGGGGGGGGGGGGGGGGGGGGGGGGGGGGGGGGGGGGGGGGGGGGGGGGGGGGGGGGGGGGGGGGGGGGGGGGGGGGGFGGGGGGGGGGGGFGGGGGGGGGGGGGGGGGGGGGGGGGGGGGFGGGGGGGGGGGGGGGGGGGGGGGGCFEGGGGGGGGGGFFGGGGGGGGGGGGGGGFGGGGGGGGGGGGGGGGGGGGCGGGGGGGGGGGGGGGFFGGGGGFCCGGGGGGGGGGGGGGD3)
@M03364:276:000000000-BLYN8:1:1101:9238:7939 1:N:0:1
ACTCATACGGGAGGCAGCAGTAGGGAATCTTCGGCAATGGACGAAAGTCTGACCGAGCAACGCCGCGTGAGTGAAGAAGGTTTTCGGATCGTAAAACTCTGTTGTTAGAGAAGAACAAGGACGTAAGTAACTGTACGTCCCCTGACGGTATCTAACCAGAAAGCCACGGCTAACTACGTGCCAGCAGCCGCGGTAATACGTAGGTGGCAAGCGTTGTCCGGATTTATTGGGCGTAAAGCGAGCG
+
FGGGAAD@DF@;FEGC6FF<CCCEEFA@FEFGGG>GCFGGAFGC:@76CCFAFGG>@GCEF+FGCF@CF,=<<9?EFGGGEECBEEGD:CGE@F7BEFFGGEFCG8EG?8EBEDFGGF,4,BFEGDFFF9FDFFEGG=8@FFFD=,+@FF3,@<DC<<:D<:<B:,DF7<:C:FF9F8>>F8>>*,,=BCCGGGCEC9FEC98CFGGGCEGGD8=8*0+:E*1*+0A<C6A=C77CC*2>GG:)
@M03364:276:000000000-BLYN8:1:1101:3824:7941 1:N:0:1
ACTCCTACGGGAGGCAGCAGTGGGGAATATTGCACAATGGGCGCAAGCCTGATGCAGCCATGCCGCGTGTGTGAAGAAGGCCTTCGGGTTGTAAAGCACTTTCAGCGAGGAGGAAGGTGGTGAGCTTAATACGTTCATCAATTGACGTTACTCGCAGAAGAAGCACCGGCTAACTCCGTGCCAGCAGCCGCGGTAATACGGAGGGTGCAAGCGTTAATCGGAATTACTGGGCGTAAAGCGCACG
+
GGGGGGGGGGGGGGGGGGGGFFGGGGGGGGGGGGGGGGGGGGGGGGGGGGGGGGGGGGGGGGGGGGGGGGGGGGGGGGGGGGGGGGGGGGGGGGGGGGGGGGGGGGGEGGGGGGGGGGGGGGGGGGGGGGGGGGGGGGGGGGGGGGGGGGGGGGGGGGGGGGGGGGGGGGGGGGGGGGGGDFFGGGGGFGDGEGGGGGGGDDGGGGGDGGGGGGGDGGFGGGEGGGGFGGGGGGGGFGGGGDG7
@M03364:276:000000000-BLYN8:1:1101:18052:7961 1:N:0:1
ACTCCTACGGGAGGCAGCAGTAGGGAATCTTCGGCAATGGACGAAAGTCTGACCGAGCAACGCCGCGTGAGTGAAGAAGGTTTTCGGATCGTAAAACTCTGTTGTTAGAGAAGAACAAGGACGTTAGTAACTGAACGTCCCCTGACGGTATCTAACCAGAAAGCCACGGCTAACTACGTGCCAGCAGCCGCGGTAATACGTAGGTGGCAAGCGTTGTCCGGATTTATTGGGCGTAAAGCGAGCG
+
GGGGGGGGGGGGGGGGGGGGGGGGGGGGGGGGGGGGGGGGGGGGGGGGGGGGGGGGGGGGGGGGGGGGGGGGGGGGGGGGGGGGGGGGGGGGFGGGGGGGGGGGGGGGGGGGGGGGGGGGGGGGGGGGGGGGGGGGGGGGEGGGGGGGGFGGGGGGGGGGGGGGGGGGGGGGGGGGGGGGGGGGGGGGGGGGGGGGGGGGGFGGGGGGGGGGGEEEGGGGGG=EFGGGGGGGGGGGGGGGGGG<
@M03364:276:000000000-BLYN8:1:1101:14961:7970 1:N:0:1
ACTCCTACGGGAGGCAGCAGTAGGGAATCTTCGGCAATGGACGAAAGTCTGACCGAGCAACGCCGCGTGAGTGAAGAAGGTTTTCGGATCGTAAAACTCTGTTGTTAGAGAAGAACAAGGACGTAAGTAACTGTACGTCCCCTGACGGTATCTAACCAGAAAGCCACGGCTAACTACGTGCCAGCAGCCGCGGTAATACGTAGGTGGCAAGCGTTGTCCGGATTTATTGGGCGTAAAGCGAGCG
+
GGGGGGGGGGGGGGGFGGGGGGGGGGGGGGGGGGGGGGGGGGGGGGGGGGGGGEGGGGGGGGGGGGGGGDGGGGGGGGGGGGGGGGGGGGGGGGGGGGGGGGGGGGGGFGGGGGGGGGGGGGGGGGGGFGGGGGGGGGGGGGGGGGGGGGGGGGGFGGGGGGGGGGGGGGGEGGGGGGGGGGGGGGGGFGDGGGGGGGGGGGC@CGGGGCFC8CEGEGGEEEEGECGGGGGFDGGGGGGGGGDC
@M03364:276:000000000-BLYN8:1:1101:16823:7980 1:N:0:1
ACTCCTACGGGAGGCAGCAGTGGGGAATATTGCACAATGGGCGCAAGCCTGATGCAGCGACGCCGCGTGCGGGATGGAGGCCTTCGGGTTGTAAACCGCTTTTGATCGGGAGCAAGCCCTTCGGGGTGAGTGTACCTTTCGAATAAGCACCGGCTAACTACGTGCCAGCAGCCGCGGTAATACGTAGGGTGCAAGCGTTATCCGGAATTATTGGGCGTAAAGGGCTCGTAGGCGGTTCGTCGCG
+
GGGGGGGGGGGGGGGGGGGGGFGGGEGGGGGGGGGGGGGGGGGGGGGGGGGGGGGGGGGGGGGGGGGGGGGGGGGGGGGGGGGGGGGGGGGGGGGGGGGGGFGGGGGGGGGGGGGGFGGGGGGGGGGGGGGGGGGGGGGGGDDFFFGGGGGGGGGGGGGGGGGFGGGGGGGGGDGGGGDCFGGGEFGGGGGGGGGFGGGGGGGGGEEGGGFGGGGGCCEGGFGGEFGGEGGGGGGGGGG53)/)
@M03364:276:000000000-BLYN8:1:1101:26321:7981 1:N:0:1
ACTCCTACGGGAGGCAGCAGTGGGGAATATTGCACAATGGGCGCAAGCCTGATGCAGCCATGCCGCGTGTATGAAGAAGGCCTTCGGGTTGTAAAGTACTTTCAGCGGGGAGGAAGGTGATGAACTTAATACGTTCATCAATTGACGTTACCCGCAGAAGAAGCACCGGCTAACTCCGTGCCAGCAGCCGCGGTAATACGGAGGGTGCAAGCGTTAATCGGAATTACTGGGCGTAAAGCGCACG
+
GGAEGGGGGGGGFEGEGGFFGFGGGGGG<FFFCDFGGGFGGGGGGGGDGG<FAE9FGGD<EGGGGCFF7FCFGGGG9=FF@<F=DFGGC::FFDEGGGGGDEEFFFGGEDFEFDC@CG89CDDG98>EGFGGC9A<CAEEGGG9BEGF<FECG7EFG7FCGGFCGDGGG7F@BFGGFG@FGGGGFF6FGGD5:8:EGGFGE5CEDEEG?FC==EE8*+AF*8CFCC0<CCCGGGGGGFFDDG3)
@M03364:276:000000000-BLYN8:1:1101:27711:7984 1:N:0:1
ACTCCTACGGGAGGCAGCAGTAGGGAATCTTCGGCAATGGACGAAAGTCTGACCGAGCAACGCCGCGTGAGTGAAGAAGGTTTTCGGATCGTAAAACTCTGTTGTTAGAGAAGAACAAGGACGTTAGTAACTGAACGTCCCCTGACGGTATCTAACCAGAAAGCCACGGCTAACTACGTGCCAGCAGCCGCGGTAATACGTAGGTGGCAAGCGTTGTCCGGATTTATTGGGCGTAAAGCGAGCG
+
GGGGFFGGGGGGGGGGGGGGGGGGGGGGFFGAECCGGF@FGFGGEECFGFGGGGGGGGGGGEGGGFGCFCGFGGE?F8FFGFGG9EEDGDCFFFDFFFFGFGAEGG9FAFF@EFEGGGGFDGGGDFGGGGFGDGGGGGG7B8>DDCFCECDFGFCFGAFGGGFG5FCEEFFBFFCC7BF7F7,BCEB,=BEG>EECF9?8CCFGGGGGGGCCEE5EEC<5:;*/<@ECCFFC<DE5C*:)9DD<
@M03364:276:000000000-BLYN8:1:1101:22519:7987 1:N:0:1
ACTCCTACGGGAGGCAGCAGTAGGGAATCTTCGGCAATGGACGAAAGTCTGACCGAGCAACGCCGCGTGAGTGATGAAGGGTTTCGGCTCGTAAAACTCTGTTATTAGGGAAGAACATATGTGTAAGTAACTGTGCACATCTTGACGGTATCTAACCAGAAAGCCACGGCTAACTACGTGCCAGCAGCCGCGGTAATACGTAGGTGGCAAGCGTTGTCCGGATTTATTGGGCGTAAAGCGAGCG
+
GGGGGGGGGGGGGGGGGGGGGGGGGGGGGGGGGGGGGGGGFGGGGGGGGGGGGGGGGGGGGGGGGGGGGGGGGGGGGGGGGGGGGGGGGGGGGGGGGGGGGGGGGGGGGGGGGGGGGGGGGGGGFFGGGGGGGGGGGGGGGGGGGGGGGGGGGGGGGGGGGGGGGFGGGDFEGGGFGGFFFGGGGGGGGGGGEGGGGGGGGGGGGGGGGFFGGGGGGGGEGGEG?FGGGGGGGGGGDGGGDGG<
@M03364:276:000000000-BLYN8:1:1101:4220:7996 1:N:0:1
ACTCCTACGGGAGGCAGCAGTAGGGAATCTTCGGCAATGGACGAAAGTCTGACCGAGCAACGCCGCGTGAGTGAAGAAGGTTTTCGGATCGTAAAACTCTGTTGTTAGAGAAGAACAAGGACGTTAGTAACTGAACGTCCCCTGACGGTATCTAACCAGAAAGCCACGGCTAACTACGTGCCAGCAGCCGCGGTAATACGTAGGTGGCAAGCGTTGTCCGGATTTATTTGGCGTAAAGCGAGCG
+
EGGFFFGGECGGDCCCFEGG-CC,CF@FEEFCF@GGDGGG9EF+@FEF<CEFFGEGG:@C<@@C:7FGB,BFFFFGGG?@,??DEFEGCBFFFGGF9FF,EFAFGFFFGFGG?EGGGGF8FFC3==+CDGFAFF9<<DC+8FFGF<FCC<EFFFDG<BE@,@FG7FCECFEFD:D;FEC,*:,,1?EF8B5==3B7<CF:<<88+<C**>5CE8A=ED9AE***3+:+<?96CDD=C*?315)1
@M03364:276:000000000-BLYN8:1:1101:25284:7997 1:N:0:1
ACTCCTACGGGAGGCAGCAGTAGGGAATCTTCGGCAATGGACGAAAGTCTGACCGAGCAACGCCGCGTGAGTGAAGAAGGTTTTCGGATCGTAAAACTCTGTTGTTAGAGAAGAACAAGGACGTTAGTAACTGAACGTCCCCTGACGGTATCTAACCAGAAAGCCACGGCTAACTACGTGCCAGCAGCCGCGGTAATACGTAGGTGGCAAGCGTTGTCCGGATTTATTGGGCGTAAAGCGAGCG
+
GDDFGGGGFGGEGEGGGGGFGFGGGGEGGGGGFCFDEFGGGGG:FCFFGGGGGGGFDDEFGGCGGGGGGFFFGGGGGGGGGGGGCFGGGGGGGGGAEFFFFFGGGGGGDG,EGGGCFGGGGGFGGGGGGGGGGFDFGFG7CFDDFEGGG?FGGGGGCGFGGG7EGGGGDGGGGGGGGGGGGGGFCGFGFC>EGG>EGGGG?E5EFFF8>EGCEEDGG7EGG8C7CC7EE+@CDGGG*7C<DGGC
@M03364:276:000000000-BLYN8:1:1101:6586:8017 1:N:0:1
ACTCCTACGGGAGGCAGCAGTAGGGAATCTTCGGCAATGGACGAAAGTCTGACCGAGCAACGCCGCGTGAGTGAAGAAGGTTTTCGGATCGTAAAACTCTGTTGTTAGAGAAGAACAAGGACGTTAGTAACTGAACGTCCCCTGACGGTATCTAACCAGAAAGCCACGGCTAACTACGTGCCAGCAGCCGCGGTAATACGTAGGTGGCAAGCGTTGTCCGGATTTATTGGGCGTAAAGCGAGCG
+
GFFGFGGGGGDGGGEGGCDFGGGFGGGGCFFDDEGGGGGCEGGGCFEFGGGGGGGEGDFGGGGGGGGGG7C?FEFFGGGGGDGFFGGDEGCFGGGGGGGGGGGGFEFGFECFFGGGGGGFC<C+BAFEFC<ABGGGGDF=FFFGGGEGEGGGGGGFGCFF@FF7FGCFD7CFGG@9>EFGCFGBFGGFGCEEGGEDC9+;?CC7+?>FGGC=CCCE=CFGG=E=CFDFGGGDCC5C5C7<CC39
@M03364:276:000000000-BLYN8:1:1101:23639:8020 1:N:0:1
ACTCCTACGGGAGGCAGCAGTAGGGAATCTTCGGCAATGGACGAAAGTCTGACCGAGCAACGCCGCGTGAGTGAAGAAGGTTTTCGGATCGTAAAACTCTGTTGTTAGAGAAGAACAAGGACGTTAGTAACTGAACGTCCCCTGACGGTATCTAACCAGAAAGCCACGGCTAACTACGTGCCAGCAGCCGCGGTAATACGTAGGTGGCAAGCGTTGTCCGGATTTATTGGGCGTAAAGCGAGCG
+
EF<FFGGGGGGGGGGC@FGGGGGGGGEFFGFDGGGGCFFF?E:FGGDFGFGGAG:FEGGGGGDGGGGFGGGEFGGFGGGGFFGGGGGGGEFGFGFGCGGGGFGGFGGGFFGCFGGDEF<<EBF3DA>FDFGG<AFF@GGEDGGGGGGEGGGGGGGFGD,>FCFF,>:FDF@FGCFGGDFDGGGGGGGBFGGGDEE>EGGGGGDECFGCFGGGG88/A79CG=EC<90<FGGGC75:*C>DDCC7
@M03364:276:000000000-BLYN8:1:1101:14841:8036 1:N:0:1
ACTCCTACGGGAGGCAGCAGTGGGGAATATTGCACAATGGGCGCAAGCCTGATGCAGCCATGCCGCGTGTGTGAAGAAGGCCTTCGGGTTGTAAAGCACTTTCAGCGAGGAGGAAGGTGGTGAACTTAATACGTTCATCAATTGACGTTACTCGCAGAAGAAGCACCGGCTAACTCCGTGCCAGCAGCCGCGGTAATACGGAGGGTGCAAGCGTTAATCGGAATTACTGGGCGTAAAGCGCACG
+
GGGEGGGEFGGGGGEGGGGFFFGGGFGG9FGFGGF@FFCFC<FGGGGFGGGF<FFGEAFFFCFGGGGGGC7FEF<C<FEG<FFFGGGGGGGGF,F<?48=FFFAF<F+CFCFFFGDEACDGG?FFGGGCGFGGGGGGGGF9FDFCGGGGFGGGGFC@:B:CFGGFCCBCECGFGGGGGFFEGGGGGCGGGGGDGEEG?CGGEEGGGGGDFGFCEG8=F?=C58CFGGGGGGGGG5/*:DD75D3
@M03364:276:000000000-BLYN8:1:1101:21280:8047 1:N:0:1
ACTCCTACGGGAGGCAGCAGTAGGGAATCTTCGGCAATGGACGAAAGTCTGACCGAGCAACGCCGCGTGAGTGAAGAAGGTTTTCGGATCGTAAAACTCTGTTGTTAGAGAAGAACAAGGACGTAAGTAACTGTACGTCCCCTGACGGTATCTAACCAGAAAGCCACGGCTAACTACGTGCCAGCAGCCGCGGTAATACGTAGGTGGCAAGCGTTGTCCGGATTTATTGGGCGTAAAGCGAGCG
+
GGGGGGGGGGGGGGEGGGGGGGGGGGGGGGGGGGGGDGGGGGGGGGGGGGGGGGGGGGGGGGGGGGGGGGGGGGGGGGGGGGGGGGGGGGGGGGGGGGGGGGGGGGGGGGGGGGGGGGGGGGGGGGGGGGGGGGGGGGGGGGGGGGGGGGGGGGGGFGGGGGGGGGGGGGGGGGGGGGGGGGGGGGGGGGGGGGGGGGGF<CGGGGFGGGGGGGGGGGGGGGDEGFGGGGGGGGGGGFGDGGG<
@M03364:276:000000000-BLYN8:1:1101:5193:8055 1:N:0:1
ACTCCTACGGGAGGCAGCAGTAGGGAATCTTCGGCAATGGACGAAAGTCTGACCGAGCAACGCCGCGTGAGTGAAGAAGGTTTTCGGATCGTAAAACTCTGTTGTTAGAGAAGAACAAGGACGTAAGTAACTGTACGTCCCCTGACGGTATCTAACCAGAAAGCCACGGCTAACTACGTGCCAGCAGCCGCGGTAATACGTAGGTGGCAAGCGTTGTCCGGATTTATTGGGCGTAAAGCGAGCG
+
GGGGGGGGGGGGGGGGGGGGGGGGGGGGGGGGGGGGGGGGGGGGGGGGGGGGGGGGGGGGGGFEGGGFGGGGGGGGGGGGGGGGGGGGGGGGGGGGGGGGGGGGGGGGGGGGGGGGGGGGGGGGGGGGGGGGGGGGGGGGGGGGGFEEFFGGGGGGGGGGGGGGGGGGGGGGGGGGGGGGGGGGGGGFGGGGGGGGGGGFGFGGEFFGGFGGGEGGGGGGGEE=69CGGGGGCDGGGGGGDDGD
@M03364:276:000000000-BLYN8:1:1101:16105:8061 1:N:0:1
ACTCCTACGGGAGGCAGCAGTGGGGAATATTGCACAATGGGCGCAAGCCTGATGCAGCCATGCCGCGTGTATGAAGAAGGCCTTCGGGTTGTAAAGTACTTTCAGCGGGGAGGAAGGTGATGAACTTAATACGTTCATCAATTGACGTTACCCGCAGAAGAAGCACCGGCTAACTCCGTGCCAGCAGCCGCGGTAATACGGAGGGTGCAAGCGTTAATCGGAATTACTGGGCGTAAAGCGCACG
+
GGGGGGGGGGGGGGGGGGGGGGGGGGGGGGGGGGGGGGGGGGGGGGGGGGGGGGGGFGGGGGGGGGGGGGGGGGGGGGGGGGGGGGGGGGGGGGGGGFGGGGGGGGGGGGGGGGGGGGGGGGGGGGGGGGGGGGGGGGDDEGGFGGGGGGDFGGGGCDGGGGGGGGGGGGEEGGGFGGGGFGFDFGGGGGGGGGGGGGGGGGEGGGGGGGGGGGGGGGFGGGGFFFGGGGGGGGGCGGGGDGG7
@M03364:276:000000000-BLYN8:1:1101:27552:8077 1:N:0:1
ACTCCTACGGGAGGCAGCAGTGGGGAATATTGCACAATGGGCGCAAGCCTGATGCAGCCATGCCGCGTGTATGAAGAAGGCCTTCGGGTTGTAAAGTACTTTCAGCGGGGAGGAAGGTGATGAACTTAATACGTTCATCAATTGACGTTACCCGCAGAAGAAGCACCGGCTAACTCCGTGCCAGCAGCCGCGGTAATACGGAGGGTGCAAGCGTTAATCGGAATTACTGGGCGTAAAGCGCACG
+
GGGGGGGFGGGGGGGGGEFGGGGGGGGGGGGGGGGGGGGGGGGGGGGGGFGFGGGGFFFGGGGGGGGGGEGGGFGGGGGGFFGGGGGG@BFFGGFGGGGGGGGGGGDGGGGGGGGGGGGGGGGGGGGGGGG=FFGGDFFFFGGCFGGFGGCFFEFGGGGFGGGDGGGGG7FEGFFG7=FFGF9F7CGG7*58CCGGGGGFG5CDDECE?FDGGEGCGGGGG*CG6F?CG6C5<DEEGCFCDD71
@M03364:276:000000000-BLYN8:1:1101:21208:8102 1:N:0:1
ACTCCTACGGGAGGCAGCAGTAGGGAATCTTCGGCAATGGACGAAAGTCTGACCGAGCAACGCCGCGTGAGTGAAGAAGGTTTTCGGATCGTAAAACTCTGTTGTTAGAGAAGAACAAGGACGTTAGTAACTGAACGTCCCTTGACGGTATCTAACCAGAAAGCCACGGCTAACTACGTGCCAGCAGCCGCGGTAATACGTAGGTGGCAAGCGTTGTCCGGATTTATTGGGCGTAAAGCGAGCG
+
GGGGGGGGGGGGGGD7FGGGGGGGGGGGGGGGGGGGGGGGGGGGGGGGGGGGGGGGGGGGGGGGGGGGGDFCFGGGGGGGGFGGGGGGGGGGGGGCGFGGGGGGGGGGGFFGGGGGGGGGGCFFGGGDGGDGGGGGGGGGEAFGGGGGGGGGGGGGGG7FFFFFFGGGGGGGGGGGGGGGGGGFGGGGGDEG5EECGGGCFF5*9CEFCCDFDEEEGGGGGE5CGGFCFFGFGGGGC7>DDD59
@M03364:276:000000000-BLYN8:1:1101:6050:8142 1:N:0:1
ACTCCTACGGGAGGCAGCAGTAGGGAATCTTCCGCAATGGGCGAAAGCCTGACGGAGCAACGCCGCGTGAGTGATGAAGGGTTTCGGCTCGTAAAACTCTGTTATTAGGGAAGAACAAATGTGTAAGTAACTGTGCACGTCTTGACGGTACCTAATCAGAAAGCCACGGCTAACTACGTGCCAGCAGCCGCGGTAATACGTAGGTGGCAAGCGTTGTCCGGATTTATTGGGCGTAAAGCGAGCG
+
GGGGGGGGGGGGGGGGGGGGGGGGGGGGGGGGGGGGGGGGGGEGGGGGGGGGGGGGGGGGFEGGGGGGGGGGGGGGGGGGGGGGGGGGGGGGGGGGGGGGGGGGGGGGGGAFGGGGGFGGGGGGGAFGGGGGGGGGGGGGGGGAFFGGGGEGGGFGGGGGGGGGGGGGGGGGGGGG?GFFGGGGGGGGGGGEGEGEEGFG<ECEGGGGGFGFEEGGGFFDE58CGFFGGGGFG5CEGGFDDGDD
@M03364:276:000000000-BLYN8:1:1101:4455:8163 1:N:0:1
ACTCCTACGGGAGGCAGCAGTAGGGAATCTTCGGCAATGGACGAAAGTCTGACCGAGCAACGCCGCGTGAGTGAAGAAGGTTTTCGGATCGTAAAACTCTGTTGTTAGAGAAGAACATGGGTGAGAGTAACTGTTCACCCCTTGACGGTATCTAACCAGAAAGCCACGGCTAACTACGTGCCAGCAGCCGCGGTAATACGTAGGTGGCAAGCGTTGTCCGGATTTATTGGGCGTAAAGCGAGCT
+
GGGGGGGGGGGGGGGGGGGGGGGGGGGGGGGGGGGGGGGGGGGGGGGGGGGGGGGGGGGGGGGGGGGGGGGGGGGGGGGGGGGGGGGGGGGGGGGGGGGGGGGGGGGGGGGGGGGGGGGGGFGGGGGGGGGGGGGGGGFGGGGGGGGGGGGGGGGGFFGGGGGGGGGGGGGGGGGGGGGGGGGGGGGGGGGGGGGGFGGGGGGGGGGGGGGFEEGCGGGGGE=EFFFFDGGFDGGGGFGGGD<)
@M03364:276:000000000-BLYN8:1:1101:24490:8171 1:N:0:1
ACTCCTACGGGAGGCAGCAGTAGGGAATCTTCGGCAATGGACGAAAGTCTGACCGAGCAACGCCGCGTGAGTGAAGAAGGTTTTCGGATCGTAAAACTCTGTTGTTAGAGAAGAACAAGGACGTAAGTAACTGTACGTCTCCTGACGGTATCTAACCAGAAAGCCACGGCTAACTACGTGCCAGCAGCCGCGGTAATACGTAGGTGGCAAGCGTTGTCCGGATTTATTGGGCGGAAAGCGAGCG
+
CFCAFGGGEFGGGGDGBF@FGGGGGCCGFFFCFCFF>FGGFEE@CCCCEFFFGGE@FDF,CEEGGEEGCCEGGGGCECDEFGFFBEECCFE=FD<E9FGAFFGGG@AFGGCDAEEFGGG8BDEG@FFFGGAC,@DDEDG,>=FFFGD+C@FGFGGFF9@FF8FGF>@FCFEDGG@@F7FCFE;;*::8:C>C>:CEG99CC9CE++;CGGE=CBE5*+37588C+CEFGF=55):C<F4)>DC3
@M03364:276:000000000-BLYN8:1:1101:25581:8171 1:N:0:1
ACTCCTACGGGAGGCAGCAGTGGGGAATATTGCACAATGGGCGCAAGCCTGATGCAGCCATGCCGCGTGTGTGAAGAAGGCCTTCGGGTTGTAAAGCACTTTCAGCGAGGAGGAAGGTGGTGAACTTAATACGTTCATCAATTGACGTTACTCGCAGAAGAAGCACCGGCTAACTCCGTGCCAGCAGCCGCGGTAATACGGAGGGTGCAAGCGTTAATCGGAATTACTGGGCGTAAAGCGCACG
+
GGGGGGGGCGEGGGGGGGGGGGGGG@@FGGGGGFGGGGFGFGEGGGGGGGGGGEGGFGGGGGGGGGGGGG<EEGFGFGGGGGGGGGGGGGGGGEGGGGGGGFGGEGEEGEEGDGGGGGGGGG9F?AFEFGGGGFFGGGFGGGGGFGGGGGGGGGGEGGGGFF7CFGG7:FEGDDGGGGGGGFGGFFGGF8CEGEGGGCGGGGEGGGGGGFGGGE8EGGFFEGEGGFGGGGGGDGGGGGGGGGD)
@M03364:276:000000000-BLYN8:1:1101:15833:8195 1:N:0:1
ACTCCTACGGGAGGCAGCAGTGGGGAATATTGCACAATGGGCGCAAGCCTGATGCAGCCATGCCGCGTGTATGAAGAAGGCCTTCGGGTTGTAAAGTACTTTCAGCGGGGAGGAAGGTGAGTGGTTTAATACGCCATTCAATTGACGTTACCCGCAGAAGAAGCACCGGCTAACTCCGTGCCAGCAGCCGCGGTAATACGGAGGGTGCAAGCGTTAATCGGAATTACTGGGCGTAAAGCGCACG
+
GGGGGGGGGGCFGGGGGGFGFGGGGFFGGGGGGGGFGGGGGGGGGGGGGGGGGGGGGFGGGGFGGGGGGGFGGGGGGGGGGGGGGGGGGGGGGGGGFAEEGGGGGGGCFGFFGCGEGFGFDGGGGGFGGGGGGEGGDGGGGGGGGGGECAFGFGGGGGDFFGGGGGGGGGGGGGGGGGGGGGGGGFEFGGGGGGE7C?FGGCEGGGGDGGGGGGGGGGGGGCGGDGGGGFGGGGGEGGFGGGG3
@M03364:276:000000000-BLYN8:1:1101:15698:8224 1:N:0:1
ACTCCTACGGGAGGCAGCAGTGGGGAATATTGCACAATGGGCGCAAGCCTGATGCAGCCATGCCGCGTGTATGAAGAAGGCCTTCGGGTTGTAAAGTACTTTCAGCGGGGAGGAAGGCGATAAGGTTAATAACCTTGTGGATTGACGTTACCCGCAGAAGAAGCACCGGCTAACTCCGTGCCAGCAGCCGCGGTAATACGGAGGGTGCAAGCGTTAATCGGAATTACTGGGCGTAAAGCGCACG
+
GGGGGGGGGGGGGGGGGBFGGFEGGGGGGGGGFAFGCGGGGGGGGGGGGGGGGFGGGGGGAFFGGDGGGGGFGGFGGGGGGGGCGGGD=CEGGGGGGFG@FGBFF9CFGG@+@=FC7,@CF+>D9F9DFFGGGGGGFG,8>CCFDCCFGG@F7BEGE77>:2<,?>:>CBF:B:FFG8<B7*+?CGGFG58*1:=8EF?FE8CGG*/;6+<85;=*:EE*5*;*8@CGGG5*99:C3?*1)))1
@M03364:276:000000000-BLYN8:1:1101:5459:8225 1:N:0:1
ACTCCTACGGGAGGCAGCAGTAGGGAATCTTCGGCAATGGACGAAAGTCTGACCGAGCAACGCCGCGTGAGTGAAGAAGGTTTTCGGATCGTAAAACTCTGTTGTTAGAGAAGAACAAGGACGTAAGTAACTGTACGTCCCCTGACGGTATCTAACCAGAAAGCCACGGCTAACTACGTGCCAGCAGCCGCGGTAATACGTAGGTGGCAAGCGTTGTCCGGATTTATTGGGCGTAAAGCGAGCG
+
GGGGGGGGGGGGGGGGGGGGFGGGGGGGGGGGGGGGGGGGGGGGGGGGGGGGGGGGGGGGFGGDGGGGEGGGGGGGGGGGDFGGGGGGGGGGGGGGGGGGGGGGGGGGGCCGGGGGGGGG,BFGFGDFGGGGGGGGGGGGGGGGGFGGGGGGGGGGGGGGFEGGDGGGGGGGCFFGGGGGGGGFGGFGEGD:CEEGGGGGC+;*2BFGGGGGGGECEGGEG5;7@EGGGGGGGGGG:FC35DC5
@M03364:276:000000000-BLYN8:1:1101:22678:8227 1:N:0:1
ACTCCTACGGGAGGCAGCAGTAGGGAATCTTCGGCAATGGACGAAAGTCTGACCGAGCAACGCCGCGTGAGTGAAGAAGGTTTTCGGATCGTAAAACTCTGTTGTTAGAGAAGAACAAGGACGTTAGTAACTGAACGTCCCCTGACGGTATCTAACCAGAAAGCCACGGCTAACTACGTGCCAGCAGCCGCGGTAATACGTAGGTGGCAAGCGTTGTCCGGATTTATTGGGCGTAAAGCGAGCG
+
GGGGGGGGGGGGGGGGGGGGGGGGGGGGGGGGGGGGGGGGGGGGEGGGGGGGGGGGGGGGGGGGGGGGGGGGGGGGGGGGGGGGGGGGGGGGGGGGGGGGGGGGGGGGGGGGGGGGGGFGGGGGGGGGGGGGGGGGGGGGGGGGGGGGGFGGGGGGGGGGGGGGGGGGGGGDGGGGGGFGFGEGGGGGGGGGGGGGGGGGGGFGGGGGGGGGGEGGGGGGGDCEFGGGGGGGGGGGGGGGGDG5
@M03364:276:000000000-BLYN8:1:1101:8306:8240 1:N:0:1
ACTCCTACGGGAGGCAGCAGTAGGGAATCTTCGGCAATGGACGAAAGTCTGACCGAGCAACGCCGCGTGAGTGAAGAAGGTTTTCGGATCGTAAAACTCTGTTGTTAGAGAAGAACAAGGACGTTAGTAACTGAACGTCCCCTGACGGTATCTAACCAGAAAGCCACGGCTAACTACGTGCCAGCAGCCGCGGTAATACGTAGGTGGCAAGCGTTGTCCGGATTTATTGGGCGTAAAGCGAGCG
+
GGGGGGGGGGGEGGGGGGGGGGGGGGGGGGGGGGGGGGGGGGGGGGGGGGGGGGGGGGGFGGGGGGGGGGGGGGGGGGGGGFGGGGGGGGGGGGGGGGGGGGFGGGGGGGGGGFGGGGGGGGGGFG7FGGGGGGGGGGGFGGFFGGGGGGGFGGFGGGGGGGGGGGGGGGGGGGGF>EGGGGGGGGGGGGGGGGGGFFGGG?EEFGGGGGGGGGDGGGCCGGCGFGGGFGGFGGGGFGCGGGCC
@M03364:276:000000000-BLYN8:1:1101:11996:8262 1:N:0:1
ACTCCTACGGGAGGCAGCAGTGGGGAATATTGCACAATGGGCGCAAGCCTGATGCAGCCATGCCGCGTGTATGAAGAAGGCCTTCGGGTTGTAAAGTACTTTCAGCGGGGAGGAAGGTGATGAACTTAATACGTTCATCAATTGACGTTACCCGCAGAAGAAGCACCGGCTAACTCCGTGCCAGCAGCCGCGGTAATACGGAGGGTGCAAGCGTTAATCGGAATTACTGGGCGTAAAGCGCACG
+
GGGGGGGGGGGGGGGGGGGGGGGGGGGGGGGGGGGGGGGGGGGGGGGGGGGGGGGGGGGGGGGGGGGGGGGGGGGGGGGGGGGGGGGGGGGGGGGGGGGGGGGGGGGGGGFGGGGGGGGGGGGGGGGGGGGGGGGGGGGGGGGGGGGGGGGGGGGGGGGGGGGGGGGGGGGGGGGGGGGGGGGGGGGFGGGGGGDGGGGGGGGGGGGGGGGGGGGGGE7CEGGGCEFGGGGGGDGGGGGGDGG5
@M03364:276:000000000-BLYN8:1:1101:11533:8269 1:N:0:1
ACTCCTACGGGAGGCAGCAGTGGGGAATATTGCACAATGGGCGCAAGCCTGATGCAGCCATGCCGCGTGTATGAAGAAGGCCTTCGGGTTGTAAAGCACTTTCAGCGAGGAGGAAGGTGGTGAGCTTAATACGTTCATCAATTGACGTTACTCGCAGAAGAAGCACCGGCTAACTCCGTGCCAGCAGCCGCGGTAATACGGAGGGTGCAAGCGTTAATCGGAATTACTGGGCGTAAAGCGCACG
+
CGGGFEFGGEGGEGGGGGEFEFGGGFFGGGGFGEGGGGGGGCEEGGGGFFGGFGGGGGGGGGGGGGGGGGGGGGGGGGGGGGGGGGGGGGGCGCFEGFGGGGGGGDGGGGEEFCFGGGGGCGEGFGGFGGG9<FFFDGGCDAFGCFGEG,CFFGEEGFFGGGGFGGFG:EFEGGFGCG77>BFCFCBEGD5CEG*8>9C5C**BECEEG7;ACGGD5E9CE=CCC7+ACFCFGDG*9C75DGG3
@M03364:276:000000000-BLYN8:1:1101:5749:8273 1:N:0:1
ACTCCTACGGGAGGCAGCAGTAGGGAATCTTCCACAATGGACGAAAGTCTGATGGAGCAACGCCGCGTGAGTGAAGAAGGTTTTCGGATCGTAAAACTCTGTTGTTGGAGAAGAACGTATTTGATAGTAACTGATCAGGTAGTGACGGTATCCAACCAGAAAGCCACGGCTAACTACGTGCCAGCAGCCGCGGTAATACGTAGGTGGCAAGCGTTGTCCGGATTTATTGGGCGTAAAGCGAGCG
+
FFGGGGGGGGGCGGDCC@CFFAEFGGGFGGGFGGEFGFGG<FFCGE@6CFD<F<FG@@C<8FDEEGGGG7:EFGGCGFGGE<FDGEGGGGGFFFD,,B<EDFAFFGGF,4A<,BB<C48,AFFGGAFFGFGFGCEA<FFDA<7AFDCCFC7=@D@DCF:FGGGGGFFCC@:CGFDGFDFFGCCFGFCFFG8EGCCBFCFF<:CGGGCCFFCFGGD*AG9ECGGECFGFFGCGD35C<CGDGGG3
@M03364:276:000000000-BLYN8:1:1101:17144:8276 1:N:0:1
ACTCCTACGGGAGGCAGCAGTAGGGAATCTTCGGCAATGGACGAAAGTCTGACCGAGCAACGCCGCGTGAGTGAAGAAGGTTTTCGGATCGTAAAACTCTGTTGGTAGAGAAGAACGTTGGTGAGAGTGGAAAGCTCATCAAGTGACGGTAACTACCCAGAAAGGGACGGCTAACTACGTGCCAGCAGCCGCGGTAATACGTAGGTCCCGAGCGTTGTCCGGATTTATTGGGCGTAAAGCGAGC
+
GGGGGGGGGGGGGGGGGGGGGGGGGGGGGGGGGGGGGGGGGGGGGGGGGGGGGGGGGGGGGGGGGGGGGGGGGGGGGGGGGGGGGGGGGGGGGGGGGGGGGGGGGGGGGGGGGGGGGGGGGGGGGGGGGGGFGGGGGGGGGGGGGGGGGGGEGGGGGGGGGGGGGGGGGGGGGGGGGGGGGGGGGGGGGGGGGGGGGGGGGGGGGGGGGGGGDGGE5>FGGGD5E@FGGGGGGGGGGGGGG3<5
@M03364:276:000000000-BLYN8:1:1101:9769:8294 1:N:0:1
ACTCCTACGGGAGGCAGCAGTAGGGAATCTTCGGCAATGGACGAAAGTCTGACCGAGCAACGCCGCGTGAGTGAAGAAGGTTTTCGGATCGTAAAACTCTGTTGTTAGAGAAGAACAAGGACGTAAGTAACTGTACGTCCCCTGACGGTATCTAACCAGAAAGCCACGGCTAACTACGTGCCAGCAGCCGCGGTAATACGTAGGTGGCAAGCGTTGTCCGGATTTATTGGGCGTAAAGCGAGCG
+
GGGGGGGGGGGEFGGGGGGGGGGGGGGGGGGGGGGGGGGGGGGGGGEFGGGGGGGGGGGGGGGGGGGGGGGGGGGGGGGGGGGGGGGGGGGGGGGGGGGGGGGGGGGGGGGGGGGGGGGGDFGGGGGGFGGGGGGGGGGGGGGGGGGGGGGGGGFGGGGGGGGGGGGGGGGGGGGGGGGGGGGGGGGGGGGGGGGGG9CGGGGGGGGGGGGFGGGCEGCEG?5CFGGGGGA=DGGGGGGDCDD1
@M03364:276:000000000-BLYN8:1:1101:6755:8300 1:N:0:1
ACTCCTACGGGAGGCAGCAGTAGGGAATCTTCGGCAATGGACGAAAGTCTGACCGAGCAACGCCGCGTGAGTGAAGAAGGTTTTCGGATCGTAAAACTCTGTTGTTAGAGAAGAACAAGGACGTTAGTAACTGAACGTCCCCTGACGGTATCTAACCAGAAAGCCACGGCTAACTACGTGCCAGCAGCCGCGGTAATACGTAGGTGGCAAGCGTTGTCCGGATTTATTGGGCGTAAAGCGAGCG
+
GGGGGGGGGGGGGGGGGGGGGGGGGGGGGGGGGGGGGGGGGGGGGGGGGGGGGGGGGGGGGGGGGGGGGGGGGGGGGGGGGGGGGGGGGGGGGGGGGGGGGGGGGGGGGGGGGGGGGGGGFGGGGGGGGGGGGGGGGGGGGGGGGGGDGGGGGGGGGGGDGGGGGGGGGGGGGGGGGGGGGGGGGGGGGGGGGGGGGG?FGCFGGFFGGGGGGGGGGGGGGDCEGGGGGGGGGGGGGGGGGGD7
@M03364:276:000000000-BLYN8:1:1101:23168:8300 1:N:0:1
ACTCCTACGGGAGGCAGCAGTAGGGAATCTTCGGCAATGGACGAAAGTCTGACCGAGCAACGCCGCGTGAGTGAAGAAGGTTTTCGGATCGTAAAACTCTGTTGTTAGAGAAGAACAAGGACGTTAGTAACTGAACGTCCCCTGACGGTATCTAACCAGAAAGCCACGGCTAACTACGTGCCAGCAGCCGCGGTAATACGTAGGTGGCAAGCGTTGTCCGGATTTATTGGGCGTAAAGCGAGCG
+
GGGGGGGGGGGGGGGGGGGGGGGGGGGGGGGGGGGGGGGGGGGGGGGGGGGGGGGGGGGGGGGGGGGGGGGFGGGFGGGGGGGGGGGGDGGGGGGGGGGGGGGGGGGGGGGGGGGGGGG8EGGCFGGGGGGGGCGFGGFGGGGGGGGGGGGGGGGGGGFFGGGGGGGCEGGGGGGGGGFGGGGGGGFGGGD5EGG7FFGGGCFEGC*BF+*88=CGGDGGGC5E9EFFDC=EGGGGGFFDC7DD
@M03364:276:000000000-BLYN8:1:1101:20387:8303 1:N:0:1
ACTCCTACGGGAGGCAGCAGTAGGGAATCTTCGGCAATGGACGAAAGTCTGACCGAGCAACGCCGCGTGAGTGAAGAAGGTTTTCGGATCGTAAAACTCTGTTGTTAGAGAAGAACAAGGACGTAAGTAACTGTACGTCCCCTGACGGTATCTAACCAGAAAGCCACGGCTAACTACGTGCCAGCAGCCGCGGTAATACGTAGGTGGCAAGCGTTGTCCGGATTTATTGGGCGTAAAGCGAGCG
+
GGGGFGGGGGGGGGGGGGGGEFGGGGGFFGFGGGGGGGGGGGGGGGGFFGGGGGGGGGGGCGGGGGGGGGGGGFGGFGGGGGGGGGGGGCCFCBFFGGGGGGGGFGGGGFFGGGGGGGCGGCFEFGGGGGGGGGGGGFGEEGGGGGGGGGGGGGGG?<CFFGGGGGGGGGGGGGG?E@FGGGGGGGGGGGGGEGGGG9;CCFGGGFCGGGGGC>EGGGGGGGCCGGGF7C*:5CEGGGF3>DDC
@M03364:276:000000000-BLYN8:1:1101:9636:8311 1:N:0:1
ACTCCTACGGGAGGCAGCAGTAGGGAATCTTCGGCAATGGACGAAAGTCTGACCGAGCAACGCCGCGTGAGTGAAGAAGGTTTTCGGATCGTAAAACTCTGTTGTTAGAGAAGAACAAGCACGTTAGTAACTGAACGTCCCCTGACGGTATCTAACCAGAAAGCCACGGCTAACTACGTGCCAGCAGCCGCGGTAATACGTAGGTGGCAAGCGTTGTCCGGATTTATTGGGCGTAAAGCGAGCG
+
GGGGGGGGGGGGGGGGGGGGGGGGGGGGGGGGGGGGGGGGGGGDEGGFGGGGGGGGGGGGGE@FCGGGGGGGGGGGGGGGGGGGGGGDGGGGGGGGGGGGGGGGGGGGGGGGGGGGFGD8FCEFGGGGGGGGGGFGGGGGGGGGGGGGFGGGCFFGG@FGCBAFFGGGFEEGGGF9:BF@7CGEF@FGFG>EEG*;BFFDGGCCBFGFGGCCECEGGACEGDCCECFF?FGGGCGDD7*CCDC7
@M03364:276:000000000-BLYN8:1:1101:22399:8331 1:N:0:1
ACTCCTACGGGAGGCAGCAGTAGGGAATCTTCGGCAATGGACGAAAGTCTGACCGAGCAACGCCGCGTGAGTGAAGAAGGTTTTCGGATCGTAAAACTCTGTTGTTAGAGAAGAACAAGGACGTTAGTAACTGAACGTCCCCTGACGGTATCTAACCAGAAAGCCACGGCTAACTACGTGCCAGCAGCCGCGGTAATACGTAGGTGGCAAGCGTTGTCCGGATTTATTGGGCGTAAAGCGAGCG
+
GGGGGGGGGGGGGGGGGGGGGGGGGGGGCECFFGGGGGGGGGGGGGGGGGGGGGGGGGGGGGGGGGGGGGGGGGGGGGGGGGGGGGGGGGGGGFGGGGGGGGGGCFGGGGGGGGGGGGGGGGGGGGGGGGGGGGGGGGGGGGGGGGGGGGGGGGGGGGGGGFFGFGFGGGGGGGGGGEDCFGGGGGFGCGDEGGGGGGGGGGGGGGGGGDFGGGGGGGGGG==EE?FFFFGGGGGGFGGG:CD7
@M03364:276:000000000-BLYN8:1:1101:23469:8343 1:N:0:1
ACTCCTACGGGAGGCAGCAGTAGGGAATCTTCGGCAATGGACGAAAGTCTGACCGAGCAACGCCGCGTGAGTGAAGAAGGTTTTCGGATCGTAAACTCTGTTGTTAGAGAAGAACAAGGACGTAAGTAACTGTGCGTTCCCTGACGGTATCTAACCAGAAAGCCACGGCTAACTACGTTCCAGCAGCCGCGGTAATACGTAAGTGGCAAGGGTTTGCCGGATTTATTGGGCGTCAAGCGGGCCG
+
GGGGGGGGGGGGGGGGGGGGGGGGGGGGGGGGGGGGGGGFFGGGGGGGGGGGGGGGGGGGGGGGGGGGDEGGGGGGGGGGFGGGGGGGGGGGGGGF<FA?EFF<FCE,?AEEEF8DE8E=<:B<F<A?F?<DD,BCF+=FGDD3@3>FD<,8,@CGFA7FG::FD:CF*31?F;;>:>,2?,22,,2B11*=B*8+2+1++*3>+?**53*/0=**+=2>7**<++<:9CDE5):C*21))/))
@M03364:276:000000000-BLYN8:1:1101:20335:8382 1:N:0:1
ACTCCTACGGGAGGCAGCAGTGGGGAATATTGCACAATGGGCGCAAGCCTGATGCAGCCATGCCGCGTGTATGAAGAAGGCCTTCGGGTTGTAAAGTACTTTCAGCGAGGAGGAAGGCATTAAGGTTAATAACCTTAGTGATTGACGTTACTCGCAGAAGAAGCACCGGCTAACTCCGTGCCAGCAGCCGCGGTAATACGGAGGGTGCAAGCGTTAATCGGAATTACTGGGCGTAAAGCGCACG
+
CFFGCC<DFGFGGG@CGGFGEGGGGGGDEFGGGCFFCGFGGGGGEEEGGGFFGGGGGGGGGGGF:FGGGGFGGGFFAFGGDFFGGGGG8FFGGC<AFFGGGGGDFFF:FG@FGDCECCFFGGGGGGGFCFEGGGFGFFGGGGCBFGGGFGGGFD7FFEGGGGGGGGGDGGGGGGFGGECEDG@FGGGGGGG*BEGEGGGGGGGCE8CGGGFGGGGEFGGGGGGGGGGGDGCFDC57FGGGCDGC
@M03364:276:000000000-BLYN8:1:1101:8748:8384 1:N:0:1
ACTCCTACGGGAGGCAGCAGTAGGGAATCTTCGGCAATGGACGAAAGTCTGACCGAGCAACGCCGCGTGAGTGAAGAAGGTTTTCGGATCGTAAAACTCTGTTGTTAGAGAAGAACAAGGACGTTAGTAACTGAACGTCCCCTGACGGTATCTAACCAGAAAGCCACGGCTAACTACGTGCCAGCAGCCGCGGTAATACGTAGGTGGCAAGAGTTGTCCGGATTTATTGGGCGTAAAGCGAGCG
+
GGGGGGGGGGGGGGGGGGGGGGGGGGGGGGGGGGGGGGGGGEF@@CCGGGGFGGGEGGGGGGGGGGGGGDGGGGGGGGGGGGGGGGGDC+FFFEFGGG?FGGFGGFGGGGGGGFGGGGGGG@F=FGGDFGFGGGGGGDGGEFGGFGFDGGC<FGDG?FGGGGFCFGGGGGGGGGGGGGGGGGGGGGGGCGGGDGGC;BFG?FF7CGGGGGF*8CFGGFACGD=EGGFG7?CCDDEEF::>*/57
@M03364:276:000000000-BLYN8:1:1101:22679:8407 1:N:0:1
ACTCCTACGGGAGGCAGCAGTAGGGAATCTTCGGCAATGGACGAAAGTCTGACCGAGCAACGCCGCGTGAGTGAAGAAGGTTTTCGGATCGTAAAACTCTGTTGTTAGAGAAGAACAAGGACGTTAGTAACTGAACGTCCCCTGACGGTATCTAACCAGAAAGCCACGGCTAACTACGTGCCAGCAGCCGCGGTAATACGTAGGTGGCAAGCGTTGTCCGGATTTATTGGGCGTAAAGCGAGCG
+
GGGFEGGGG@FCCGG-;CGGFGGGGGFGGFEGGGGEGGGGGGEFE:F6CFFG<@@FGGGG?@+6C@F:FEE,CF?,EEGGGGFG9@CEG7CFFEFCFFG<CFEGFE,CFFGGGGGGFGGGFF>F=D7AFFEFFADDGG7:F,DD8FEGGDG<FFFCFEFG7F7FEGGG>CFG<:EF:BCFEG9BCFCFGGGGEEBCFFGGGFGEEFFGG?@FGGGGEGCGGEE*CF?CGFCFDGGCC7CDDC<9
@M03364:276:000000000-BLYN8:1:1101:27223:8426 1:N:0:1
ACTCCTACGGGAGGCAGCAGTAGGGAATCTTCGGCAATGGACGAAAGTCTGACCGAGCAACGCCGCGTGAGTGAAGAAGGTTTTCGGATCGTAAAACTCTGTTGTTAGAGAAGAAAAAGGACGTTAGTAACTGAACGTCCCCTGACGGTATCTAACTAGAAAGCCACGGCTAACTACGTGCCAGCAGCCGCGGTAATACGTAGGTGGCAAGCGTTGTCCGGATTTATTGGGCGTAAAGCGAGCG
+
FGGGGGGGGGGGGGGGGGGGG<FGGGGGFGGF<BEGGGGGEFGGGGGFFGGG9,@FGGGGGGGGGGGGGFGGGGEFGGGGGGGGGGGGGGGGGGG,CFGGGGFGBF,C,EFDFGG,<BCEE@>+B<7F?<,?9,:F,:3+>DFFFFGGGGB3<F,8,8@CG9AEFGGDD<CFE7D9FEGDD79BF7BCC:8EGGDECE9FECCDBFGG>CFFGGGGGF?ECE5EG7C:C9C=CGGGCFGGGG)9
@M03364:276:000000000-BLYN8:1:1101:7223:8434 1:N:0:1
ACTCCTACGGGAGGCAGCAGTAGGGAATCTTCGGCAATGGACGAAAGTCTGACCGAGCAACGCCGCGTGAGTGAAGAAGGTTTTCGGATCGTAAAACTCTGTTGTTAGAGAAGAACAAGGACGTTAGTAACTGAACGTCCCCTGACGGTATCTAACCAGAAAGCCACGGCTAACTACGTGCCAGCAGCCGCGGTAATACGTAGGTGGCAAGCGTTGTCCGGATTTATTGGGCGTAAAGCGAGCG
+
GGGGGGGGGGGGGGGGGGGGGGGGGGGGGGGGGGGGGGGGGGGGGGGGGGGGGGGGGGGGGGGGGGGGGGGGGGGGGGGGGGGGGGGGGGGGGGGGGGGFGGGGGGGGGGGGGGFGGGFFGGGGGGGGGGGGGGGGGGGGGGGGGGGGGGGGGGGGGGGGFGGGGGGGGGGGGGGGGGGGGGGGGFGGGGGGGGGGGGGGGGGEG?>EFCGEGGGGGGGGEEGEGFGDGFFGDDEGGFGGGGG<
@M03364:276:000000000-BLYN8:1:1101:21418:8437 1:N:0:1
ACTCCTACGGGAGGCAGCAGTGGGGAATATTGCACAATGGGCGCAAGCCTGATGCAGCCATGCCGCGTGTATGAAGAAGGCCTTCGGGTTGTAAAGCACTTTCAGCGAGGAGGAAGGTGGTGAGCTTAATACGTTCATCAATTGACGTTACTCGCAGAAGAAGCACCGGCTAACTCCGTGCCAGCAGCCGCGGTAATACGGAGGGTGCAAGCGTTAATCGGAATTACTGGGCGTAAAGCGCACG
+
GGGGGGGGGGGGGGGGGGGGGGGGGGGGGGGGGGGGGGGGGGGGGGGGGGGGGGGGGGGGGGGGGGGGGGGGGGGGGFGFGGGGGGDGGGGGGGGCGGGFGGGGGFGFGGDFGGGGGAFCFFGGGFDAFGGGGGGGGGGGGFGFG9C>FGGGGG>@FGGGGGGGGFGGGGGGGFFCFGGGGGGGFGGGGGGGGGGGCFC5:5CEGEGGC@CFDEGGGGGGGG=:FFFGG6CFGG5CDGGG3)79
@M03364:276:000000000-BLYN8:1:1101:18879:8449 1:N:0:1
ACTCCTACGGGAGGCAGCAGTGGGGAATATTGGACAATGGGCGCAAGCCTGATCCAGCCATGCCGCGTGAGTGATGAAGGCCCTAGGGTTGTAAAGCTCTTTCACCGGTGAAGATAATGACGGTAACCGGAGAAGAAGCCCCGGCTAACTTCGTGCCAGCAGCCGCGGTAATACGAAGGGGGCTAGCGTTGTTCGGATTTACTGGGCGTAAAGCGCACGTAGGCGGACTTTTAAGTCAGGGGTG
+
GGGGGGGGGGGEEGGGGGGGGGGGGGGFFGGGGGGGGGGGGGGGEGGGGGGGGGGGGGGGGGGGGGGGGGGGGGGGGGGGGGGGFGGGGGGGGGGGGGFFGGGGGGGGGGGGGFGGFGGGGGGGGGGGGGGGDGGGGGGFGGGGGGDGGGGGGGGEGGGGGGGGGGGGGGDFG?F*FEGGGGGGGGGDGGGC;BED*=EGGGGGGGGDGGGFF7CGGGGGFGDCEGGGGGFGCFG7:C7DGGGD
@M03364:276:000000000-BLYN8:1:1101:7489:8465 1:N:0:1
ACTCCTACGGGAGGCAGCAGTGGGGAATATTGCACAATGGGCGCAAGCCTGATGCAGCCATGCCGCGTGTATGAAGAAGGCCTTCGGGTTGTAAAGTACTTTCAGCGGGGAGGAAGGTGAGTGGTTTAATACGCCATTCAATTGACGTTACTCGCAGAAGAAGCACCGGCTAACTCCGTGCCAGCAGCCGCGGTAATACGGAGGGTGCAAGCGTTAATCGGAATTACTGGGCGTAAAGCGCACG
+
GGGGGGGGGGGGGGGGGGGGGGGGGGGGGGGGGFGGGGGGGGGGGGGGGGGGGGGGGGGGGGGGGGGGGGFGGGGGGGGGGGGGGGGGGGGGFGGGGGGGGGGGDD7>FGGGGGGGGGGGGFGGGGFGGGGGFCGGGFGGFGGGGGGGGGGGGGGGGGGGGGGGGGGGGGGGGGGGGGFGGGGGGGGGGGGGGGGGEFFFEGGGGGGGGGGEGGGGGGGGGGGGGFGGGGGFGG=EFGGGGGG<
@M03364:276:000000000-BLYN8:1:1101:13500:8477 1:N:0:1
ACTCCTACGGGAGGCAGCAGTGGGGAATATTGCACAATGGGCGCAAGCCTGATGCAGCCATGCCGCGTGTATGAAGAAGGCCTTCGGGTTGTAAAGTACTTTCAGCGAGGAGGAAGGCATTAAGGTTAATAACCTTGGTGATTGACGTTACTCGCAGAAGAAGCACCGGCTAACTCCGTGCCAGCAGCCGCGGTAATACGGAGGGTGCAAGCGTTAATCGGAATTACTGGGCGTAAAGCGCACG
+
GGGGGGGGGGGFGGGGGGGGGGGGGGGGGGGGGGGGGGGGGGGGGGGGGGGGGGGGGGGGGGGGGGGGGGGGGGGGGGGGGGGGGGGGGGGGGGGGGGGGGGGGGGGGGGGGGGGGGGGGGGGGGGGFGGGGGGGGGGGGGGGGGGGGGFFGGGGGGGGGGFGGGGGGGGGGGGGGGGGGGGGGGGGGFGGGGGGGGGGGGGGGGGGGGGGGGGGGGGFGGGEGGGGGGGGGGGDEGGGGDCC9
@M03364:276:000000000-BLYN8:1:1101:25045:8483 1:N:0:1
ACTCCTACGGGAGGCAGCAGTAGGGAATCTTCGGCAATGGACGAAAGTCTGACCGAGCAACGCCGCGTGAGTGAAGAAGGTTTTCGGATCGTAAAACTCTGTTGTTAGAGAAGAACAAGGACGTTAGTAACTGAACGTCCCCTGACGGTATCTAACCAGAAAGCCACGGCTAACTACGTGCCAGCAGCCGCGGTAATACGTAGGTGGCAAGCGTTGTCCGGATTTATTGGGCGTAAAGCGAGCG
+
GGGGGGEGGGGGEGGGGGGGGDFGGGGGGGGGCGDEECFFGGGGEGGGFGGGGGDGGGGGGGGCFGGGDFGGFG9EEFGGGGGGGGGECFGGGGFGGGGFFGGGGGDFFGGGGGCFGGGGGGG7AD@FGGGFFGGGGGGCCFGGFGGGGGGGGGGGG9FCFGFFGGGGGGGGGGGGGGGFDCFFGGGGFGDGGGGDFGDCCGGGC+=C*958?BEGGGGGGGG50<CG?ECCGGGEGGGG<C35
@M03364:276:000000000-BLYN8:1:1101:23116:8499 1:N:0:1
ACTCCTACGGGAGGCAGCAGTAGGGAATCTTCCGCAATGGACGAAAGTCTGACCGAGCAACGCCGCGTGAGTGAAGAAGGTCTTCGGATCGTAAAACTCTGTTGTTAGAGAAGAACAAGGACGTTAGTAACTGAACGTCCCCTGACGGTATCTAACCAGAAAGCCCCGGCTAACTACGTGCCAGCAGCCGCGGTAATACTAAGGTGGCAAGCGTTGTCCGGATCTATTGGGCGTAAAGCGAGCG
+
GGGGGGGGGGGGGGGGGGGGG<EFGGGG,FF@,,BFEGGG,CFEGGCCEGGG9,6@FG7FGGGGGGGGG7,CFGGGGFGG=,EFFFG7FCFGGGG,,,CFGGGGFD,?,CFFGG<8F,FB8,@BB=3:FGF,5,,8,+:++:=FDE+<>+5>,,,@FGGFGG7F7*6FBFDGGG;,,>><CF96*,266*:313*;9B<+++::4:F89C58CE8*:C975;8*<+3:+<:CD5:=3>>)/C/9
@M03364:276:000000000-BLYN8:1:1101:13648:8508 1:N:0:1
ACTCCTACGGGAGGCAGCAGTGGGGAATATTGCACAATGGGCGCAAGCCTGATGCAGCCATGCCGCGTGTATGAAGAAGGCCTTCGGGTTGTAAAGTACTTTCAGCGGGGAGGAAGGTGATGAACTTAATACGTTCATCAATTGACGTTACCCGCAGAAGAAGCACCGGCTAACTCCGTGCCAGCAGCCGCGGTAATACGGAGGGTGCAAGCGTTAATCGGAATTACTGGGCGTAAAGCGCACG
+
GGGGGGGGGGGGGGGGGGGGGGGGGGGGGGGGFGGGGGGGGGGGGGGGGGGGGGGGGGGGGGGGGGGGGGGGGGGGGGGGGGGGGGFGFGGGGGGGGGGGGGGGGFGGGGFGGFFGGGGGGGGGFGGGGGGFGGGGGGFGGGFGGGGGGGGGFGGGDEGGGGGFFGGGGGGGGGCFGGGGGGGGGFGGEEE>BEGEFFGGE:BEGCE>EFGFGGGEGGFGEGDFGGDFGGGGG)*AFGFDDGG<
@M03364:276:000000000-BLYN8:1:1101:18414:8509 1:N:0:1
ACTCCTACGGGAGGCAGCAGTAGGGAATCTTCGGCAATGGGGGCAACCCTGACCGAGCAACGCCGCGTGAGTGAAGAAGGTTTTCGGATCGTAAAACTCTGTTGTTAGAGAAGAACGTTAAGTAGAGTGGAAAGTTACTTAAGTGACGGTATCTAACCAGAAAGGGACGGCTAACTACGTGCCAGCAGCCGCGGTAATACGTAGGTCCCAAGCGTTGTCCGGATTTATTGGGCGTAAAGCGAGC
+
GGGGGGGGGGGGGGGGGGGGGGGGGFGGGGGGGGGGGGGGGGGGGGGGGGGGGGGGGGGGGGGGGGGGGGGGGGGGGGGGGGGGGGGGGGGGGGGGGGGGGGGGGGGGGGGGGGGGGFGFGGDFFGGGGGGGGGGGGGGGGGGGGFGGGGGGGGGGGGGGGGGGGGGGGGGGGGGGGGDG7CGGGGGGGGGGGGGG>CCBGGGGEFGGGGGGGGGGEGGFEE=CGGGGGFGGGGGGGGGGGGGC
@M03364:276:000000000-BLYN8:1:1101:13389:8516 1:N:0:1
ACTCCTACGGGAGGCAGCAGTAGGGAATCTTCGGCAATGGACGAAAGTCTGACCGAGCAACGCCGCGTGAGCGAAGAAGGTTTTCGGATCGTAAAACTCTGTTGGTAGAGAAGAACGTTGGTGAGAGTGGAAAGCTCATCAAGTGACGGTAACTACCCAGAAAGGGACGGCTAACTACGTGCCAGCAGCCGCGGTAATACGTAGGTGGCAAGCGTTATCCGGAATTATTGGGCGTAAAGCGCGC
+
GGGGGGGGGGGGGGGGGGGGGGGGGGGGGGGGGGGGGGGGGGGGGGGGGGGGGGGGGGGGGGGGGGGGGGGCFEGGGGGGGGGGGGGGGGGGGGGGGGGGGGGGGGGGGGGGGGG?FGGGGGGGGFGGGGFGGGGGGGGGGGGGGGGGGGGGGGGGGGGGFGGGGGGGGGDGEGGGGGGGGFGGGGGGGGGGGGGGGGGFFGGGGGGGFFFGGGGC5FGFEGDCGGGGG?CC>DGEGGGGGGG3
@M03364:276:000000000-BLYN8:1:1101:6266:8539 1:N:0:1
ACTCCTACGGGAGGCAGCAGTGGGGAATATTGCACAATGGGCGCAAGCCTGATGCAGCCATGCCGCGTGTATGAAGAAGGCCTTCGGGTTGTAAAGTACTTTCAGCGGGGAGGAAGGTGATGAACTTAATACGTTCATCAATTGACGTTACCCGCAGAAGAAGCACCGGCTAACTCCGTGCCAGCAGCCGCGGTAATACGGAGGGTGCAAGCGTTAATCGGAATTACTGGGCGTAAAGCGCACG
+
GGGGGGGGGGGGGGGGGGGGGGGGGGGGGGGGGGGGGGGGGGGDGGGGGGGGGGGGGGGGGGGGGGGGGGGGGGGGGGGGGGGGGGGGGGGGGGGGGGGGGGGGGGGGGGFGGGGGEFGGGGGFGGGGFGGFFFDDGGGGGGGGGGGGFFEGGGGCFFGGGGGGGGGGGGGGGGGGDGFGGDCFGGGF@CDEE88C?ECGG>CEGGGGG?FGGCGGFGFFEGEG6:7CCGGGDDGGGFFDDGD<
@M03364:276:000000000-BLYN8:1:1101:20254:8559 1:N:0:1
ACTCCTACGGGAGGCAGCAGTAGGGAATCTTCCACAATGGACGAAAGTCTGATGGAGCAACGCCGCGTGAGTGAAGAAGGTTTTCGGATCGTAAAACTCTGTTGTTGGAGAAGAACGTATTTGATAGTAACTGATCAGGTAGTGACGGTATCCAACCAGAAAGCCACGGCTAACTACGTGCCAGCAGCCGCGGTAATACGTAGGTGGCGAGCGTTGTCCGGATTTATTGGGCGTAAAGCGAGCG
+
GGGGGGGGGGGGGGGGGGGGGGGGGGGGGGGGGGGGGGGGGGGGGGGGGGGGGGGGGGGGGGGGGGGGG>FGGGGGGGGGGGGGGGGGGGGGGGGGGGGGGGGGGGGGGGGGGGGGGGGGGGGFFGGGGGGGGGGGGGGGGGFGFFGGEGGGDGGGGGGGGGGGGGGGDGGGGGGGGGGGGGGGGGGGGGGGGGGGGGGC?CEGGGGG*CEDEGGGGGGCGE=CFGGGCFFGGGGGGGGDGGD<
@M03364:276:000000000-BLYN8:1:1101:18766:8569 1:N:0:1
ACTCCTACGGGAGGCAGCAGTAGGGAATCTTCGGCAATGGACGAAAGTCTGACCGAGCAACGCCGCGTGAGTGAAGAAGGTTTTCGGATCGTAAAACTCTGTTGTTAGAGAAGAATAAGGATGAGAGTAGAACGTTCATCCCTTGACGGTATCTAACCAGAAAGCCACGGCTAACTACGTGCCAGCAGCCGCGGTAATACGTAGGTGGCAAGCGTTGTCCGGATGTATTGGGCGTAAAGCGAGC
+
GGGGGGGGGGGCGGGGGGGGGGGGGFGGGGGGGGGGGGGGGGGGEGEEGGGGGGGGGGGDGGGGGGGGGEGGGGGGGGGGFGEFGGGGGGGGGGGGGGGGGGGGGGFE<FFGFFGFGGGGGGG?FGGGGGGGGEGFGGGGGGGGGGGGGGGDGGFGGCGDFGGGGFGGGEGGGCGGFGGGGGGGGDGGGGGGGGDDGFGCEFFGGGGGGGFGCEC*5CCGEGGG*<C9CGGGGGGEDGGGGGDC
@M03364:276:000000000-BLYN8:1:1101:18330:8570 1:N:0:1
ACTCCTACGGGAGGCAGCAGTGGGGAATATTGCACAATGGGCGCAAGCCTGATGCAGCCATGCCGCGTGTATGAAGAAGGCCTTCGGGTTGTAAAGTACTTTCAGCGGGGAGGAAGGTGAGTGGTTTAATACGCCATTCAATTGACGTTACCCGCAGAAGAAGCACCGGCTAACTCCGTGCCAGCAGCCGCGGTAATACGGAGGGTGCAAGCGTTAATCGGAATTACTGGGCGTAAAGCGCACG
+
GGGGGGGGGGGGGGGGGGGGGGGGGGGGGGGGGGGGGGGGGGGGGGGGGGGGGGGGGGGGGGGGGGGGGGGGGGGGGGGGGGGGGGGGGGGGGGGGGGGGGGGGGGGGGGEGGGGGGGGFFGGGGGGGGGGGGGGGGGGGGGGEGGGGGGGGGGGGGGGGGGGGGGGGGGGGGGGGGGGGGGGGGGGGGGGGGGGGGGGGGGGGGGGGGGGGGGGGGGGGGCEGGFGGGFGGGGGDG=CDGCD5
@M03364:276:000000000-BLYN8:1:1101:16742:8580 1:N:0:1
ACTCCTACGGGAGGCAGCAGTGGGGAATATTGCACAATGGGCGCAAGCCTGATGCAGCCATGCCGCGTGTGTGAAGAAGGCCTTCGGGTTGTAAAGCACTTTCAGCGGGGAGGAAGGTGAGTGGTTTAATACGCCATTCAATTGACGTTACCCGCAGAAGAAGCACCGGCTAACTCCGTGCCAGCAGCCGCGGTAATACGGAGGGTGCAAGCGTTAATCGGAATTACTGGGCGTAAAGCGCACG
+
GGGGGGGGGGGEGGGDGCEFGFGGGDEGGGGGFGGGGFGEFGFEE:FGFGGGGGGFFEG<EFGGDGC@FG@FGE9FFFFGGGGGGGGGGGGGGFGGGFCFGGGCGGGGEGGEFGFGGGG9=FGFGCFE9DFFFCEGGFECGGFFGGCFGGG9:FEEF*?,,DF:FDGCEEECGFDE<BFFGBFFGG6FGDECEEGGGGGGCEEGGEEGDFGDE8E*:9:AEGGGGG?FF6@GC5:EFC7CDCC)
@M03364:276:000000000-BLYN8:1:1101:14125:8615 1:N:0:1
ACTCCTACGGGAGGCAGCAGTGGGGAATATTGCACAATGGGCGCAAGCCTGATGCAGCCATGCCGCGTGTATGAAGAAGGCCTTCGGGTTGTAAAGTACTTTCAGCGGGGAGGAAGGTGAGTGGTTTAATACGCCATTCAATTGACGTTACCCGCAGAAGAAGCACCGGCTAACTCCGTGCCAGCAGCCGCGGTAATACGGAGGGTGCAAGCGTTAATCGGAATTACTGGGCGTAAAGCGCACG
+
GGGGGGGGGGGGGGGGGGGGGGGGGGGGGGGGGGGGGGGGGGGGGGGGGGGGGGGGGFGGGGGGGGGGGGGGGGGGGGGGGGGGGGGGGGGGGGGGGGGGGGGGGGGGGGGGGGGGGFGGGGGGGGGGGGGGGGGGGGGGDFFFGGGGCGGGFFEGGGGGGGGGFGGGGGGGGGGGGGGGGGGGGGGGGGGGGGGGGGGGGGGEGGGGGGGFGGEGCFGGGGGGGGGGGGGGD<EGGD7DDD5/
@M03364:276:000000000-BLYN8:1:1101:14078:8615 1:N:0:1
ACTCCTACGGGAGGCAGCAGTGGGGAATATTGCACAATGGGCGCAAGCCTGATGCAGCCATGCCGCGTGTATGAAGAAGGCCTTCGGGTTGTAAAGTACTTTCAGCGGGGAGGAAGGTGATGAACTTAATACGTTCATCAATTGACGTTACTCGCAGAAGAAGCACCGGCTAACTCCGTGCCAGCAGCCGCGGTAATACGGAGGGTGCAAGCGTTAATCGGAATTACTGGGCGTAAAGCGCACG
+
GGGGGGFGGGGGGGGGGGGGGGGGGGGGGGGGGGGGGGGGGGGGGGGGGGGGGGGGGGGGGGGGGGGGGGGGGGGGGGGGGGGGGGGGGGGGGGGGGGGGGGGGGGGGGGGGGGGGGGGGGGGGGGGGGGGGGGGGGGGGGGFGGGGGGGGGGGGGGGF@AFGGGGGGGGGGGGGGFGGGGGGGGGGGGGGGGGDEGGCEGCEGGGGD@CFDEEGGGGGGGGGGGGGGGGGCDGDECFCGGGGC
@M03364:276:000000000-BLYN8:1:1101:22024:8627 1:N:0:1
ACTCCTACGGGAGGCAGCAGTGGGGAATATTGCACAATGGGCGCAACCCTGATGCAGCCATGCCGCGTGTATGAAGAAGGCCTTCGGGTTGTAAAGTACTTTCAGCGGGGAGGCAGGTGATGAACTTAATACGTTCTTCAATTGACGTTACCCGCAGAAGAAGCACCGGCTAACTCCGTTCCAGCAGCCGCGGGAATACGGAGGGTGCAAGCGGTAATCGGAATTACTGGGCGTTAAGCGGCCG
+
G<<FGF<EFFGGG7F@,B@CFE?FGGC<<@FFF<E9EFGGCC@+@F+C:F8CFEFGFG<F@EFG7FC@F:E?E?<CFCEFGDFFE@F@FFGGGGCFAEF9@,CAE9>:FG=>++8>7D,8F,,,,>>9<FB>7><<+>D9,@FGGF:+F<FEG+5**56FCCC?:<>1>7FFFA@C@E<::C,<<E8,:8C>E**2*<@*;*/:E8**+++1**;E5<0/5287C7CF+6E5/1*2**2C))))
@M03364:276:000000000-BLYN8:1:1101:4332:8630 1:N:0:1
ACTCCTACGGGAGGCAGCAGTGGGGAATATTGCACAATGGGCGCAAGCCTGATGCAGCCATGCCGCGTGTATGAAGAAGGCCTTCGGGTTGTAAAGTACTTTCAGCGAGGAGGAAGGCATTAAGGTTAATAACCTTAGTGATTGACGTTACTCGCAGAAGAAGCACCGGCTAACTCCGTGCCAGCAGCCGCGGTAATACGGAGGGTGCAAGCGTTAATCGGAATTACTGGGCGTAAAGCGCACG
+
GGGGGGGGGGGGGGGGGGFGGGGGGGGGGGGGGGGGGGGGGGGGGGGGGGGGGGGGGGGGGGGGGGGGGGGFGGGGGGGGGGGGGGGGGGGGGGGGGGGGGGGGGFEFGGGGGGGGGGGGGGGGGGGGGGGGGGGGFGGGGGGGGGGGGGGGGGGGGGGGGGGGGGGGGECFGGGGGGGGGGGGGGGGGGGGGGGGGGGGGGGGGGGGGGGFEGEGGGGGGGECEF?FGGG5<DGGFGGGGDG5
@M03364:276:000000000-BLYN8:1:1101:22903:8635 1:N:0:1
ACTCCTACGGGAGGCAGCAGTAGGGAATCTTCGGCAATGGACGAAAGTCTGACCGAGCAACGCCGCGTGAGTGAAGAAGGTTTTCGGATCGTAAAACTCTGTTGTTAGAGAAGAACAAGGACGTAAGTAACTGTACGTCCCCTGACGGTATCTAACCAGAAAGCCACGGCTAACTACGTGCCAGCAGCCGCGGTAATACGTAGGTGGCAAGCGTTGTCCGGATTTATTGGGCGTAAAGCGAGCG
+
GGGGGGGGGGGGGGGGGGGGGGGGGGGGGGGGGGGGGGGGGGGFEGGGGGGGGGGGGGGGGGGGGGGGGGGGGGGGFGGGFGGGGGGGGGGGGGGGGGGGGGGGGGGGGGGGGGGGGGGGGGDGGGGGGGGGGGGGGGGGGGGFGGGGGGGGGGGGGGGGGGGGGGGGGGGG7CFGGGGGGGGGGGGGGGGGGGGGFGGGGGGGGGGFGGGGGGEGGGGGGEGDGGGGGGGFGGGGGGGGGDGC
@M03364:276:000000000-BLYN8:1:1101:21755:8640 1:N:0:1
ACTCCTACGGGAGGCAGCAGTAGGGAATCTTCGGCAATGGACGAAAGTCTGACCGAGCAACGCCGCGTGAGTGAAGAAGGTTTTCGGATCGTAAAACTCTGTTGTTAGAGAAGAACAAGGACGTTAGTAACTGAACGTCCCCTGACGGTATCTAACCAGAAAGCCACGGCTAACTACGTGCCAGCAGCCGCGGTAATACGTAGGTGGCAAGCGTTGTCCGGATTTATTGGGCGTAAAGCGAGCG
+
GGGGGGGGDGGEGGDCGGCFGGFFGFGGGGGGGGGEGGFGGFFGE@FEFGGGGGGGGGGFFEDGGGGGG@CGGGGGGGGFGGGGGGGEGEGGGGFGGGGGGGFGFGGGGGGGFFDFGGFGFGGFGGGGGGGGGGGGFGGGGGGFFDGGGGGFC9CGGAF<FFGGCGDGGGGGFFGFGGGFGFGGFCFBCCCEGGGGFFFFC:ECGGGGCFGFEGGGEEG5=;*/+<CFGGC=<>==FCGDDCGC
@M03364:276:000000000-BLYN8:1:1101:23765:8647 1:N:0:1
ACTCCTACGGGAGGCAGCAGTAGGGAATCTTCCGCAATGGACGAAAGTCTGACGGAGCAACGCCGCGTGAGTGAAGAAGGTTTTCGGATCGTAAAGCTCTGTTGTTAGTGAAGAAGAGTGGTAAGAGTAACTGCTTATCATGTGACGGTAGCTAACCAGAAAGCCACGGCTAACTACGTGCCAGCAGCCGCGGTAATACGTAGGTGTCAAGCGTTGTCCGGAATTATTGGGCGTAAAGCGCGCG
+
GGGGGGFGEGEGDEEFFGGFGGGGGGGGGGFFGGGGDEFGDFFFCFFEFFGGFGE7FGFGGEG@EGGGGGDGGGFFGGGFEF9FFFCE+:=FFFGGGFG9BFGGGGFDCEFCGGFG8DFGGFGGFGGGGDGGGGGGF9AFACFAFGC@CFGG<,CFGFGGGGCGGFGEEGGEFGGG::FGGGGFGF6FGGECCGGGGCFG?FGG9922BCECEC8CEGCEGDGF6>CC+A;FGDGG5C=5)93)
@M03364:276:000000000-BLYN8:1:1101:23323:8662 1:N:0:1
ACTCCTACGGGAGGCAGCAGTAGGGAATCTTCCGCAATGGACGAAAGTCTGACGGAGCAACGCCGCGTGTGTGAAGAAGGTTTTCGGATCGTAAAGCACTGTTGTTAGAGAAGAACACCCACCATAGGAAATGATGGTGGCATGACGGTATCTAACCAGAAAGCCACGGCTAACTACGTGCCAGCAGCCGCGGTAATACGTAGGTGGCAAGCGTTGTCCGGATTTATTGGGCGTAAAGGGAGCG
+
GGGGGGGGGGGGGGGGGGGGGGGGGGGGGGGGGGGGGGGGGGGGGGGGGGGGGGGGGGGGGGGGGGGGGGGGFGGGGGGGGGFGGGGGGGGGGFGGGGGGGGGGGGGGEGGGGGGGGDGGGGGGGGGGGGFGGGGGGGDGGGGGGGGGGGGGGGGGGGGGGGGGFCGGGDGEGGGGGGGGGGGGGGGGGGGGGGGGGGGGGF>EGEGFGGFGGGE=:0CECEGG6EFEDGGGG75:CFFGGGGD
@M03364:276:000000000-BLYN8:1:1101:10888:8686 1:N:0:1
ACTCCTACGGGAGGCAGCAGTAGGGAATCTTCGGCAATGGACGAAAGTCTGACCGAGCAACGCCGCGTGAGTGAAGAAGGTTTTCGGATCGTAAAACTCTGTTGTTAGAGAAGAACATGGGTGAGAGTAACTGTTCACCCCTTGATGGTATCTAACCAGAAAGCCACGGCTAACTACGTGCCAGCAGCCGCGGTAATACGTAGGTGGCAAGCGTTGTCCGGATTTATTGGGCGTAAAGCGAGCG
+
GGGGGGGGGGGGGGGGGGGGGGGGGGGGGGGGGGGGGGGGFGGGGGGGGGGGGGGGGGGGGGGGGGGGGFGGGGGGGGGGGGGGGGGGGGGGGGGGGGGGGGGGGGGGGGGGGGGGGGGGGGGGGGGGGGGGGGGGGGGGGGGGGGGGGGGGGGGGGGGGGGGGGGGGGGGGGGGGGGGGGGGGGGGGGGGGGGGGGGGGGFGGFGGDFGFGGGGGGGGGGGGGGGGGGGGGGGGGGGGGGGC7
@M03364:276:000000000-BLYN8:1:1101:4076:8701 1:N:0:1
ACTCCTACGGGAGGCAGCAGTAGGGAATCTTCGGCAATGGACGAAAGTCTGACCGAGCAACGCCGCGTGAGTGAAGAAGGTTTTCGGATCGTAAAACTCTGTTGTTAGAGAAGAACAAGGACGTTAGTAACTGAACGTCCCCTGACGGTATCTAACCAGAAAGCCACGGCTAACTACGTGCCAGCAGCCGCGGTAATACGTAGGTGGCAAGCGTTTTCCGGATTTATTGGGCGTAAAGCGAGCG
+
GGGGGGGGGGGGGGGGGGGGGGGGGGGGGGGGGGGGGGGGGGGGGGGGGGGGGGGGGGGGGGGGGGGGGGGGGGGGGGGGGGGGGGGGGGGGGGGGGGGGGGGFFGAGFGGFGGGGGGC@@FGFGGGGGGGGGGFGGGGEGGGGFGGGGFFFGGGGGGGFGGGFFGGGGGGGGGGGGGGGGGG7CFGGGGGGGGEGGGGEGFFEFGGGGGGGGEG*:FGGCC8CEGGG7FCGGDGGG7DGGGG<
@M03364:276:000000000-BLYN8:1:1101:3424:8709 1:N:0:1
ACTCCTACGGGAGGCAGCAGTAGGGAATCTTCGGCAATGGACGAAAGTCTGACCGAGCAACGCCGCGTGAGTGAAGAAGGTTTTCGGATCGTAAAACTCTGTTGTTAGAGAAGAACAAGGGTGAGAGTAACTGTTCACCCCTTGACGGTATCTAACCAGAAAGCCACGGCTAACTACGTGCCAGCAGCCGCGGTAATACGTAGGTGGCAAGCGTTGTCCGGATTTATTGGGCGTAAAGCGAGCG
+
FGFG<FGGGGGGGGGGGGFGGGGGGGGGGGGGGGGGGGGGGGGGGGGGGGGGGGGGGGGGGGGGGGGGG@GGGGGGGGGGGGGGGGGGGGGGFGGGGGGGDFFFGGGGGGGFCGGFGGGGGGGGFGDGGGGGGGGGGGFGGGGGGGGCFFGGGGGGGGGGGGGGGGGGGGGGGGGGCEGGGGGFGGGGFEGGGG>EGGGG9+:C<>FFFDGGGGCCEFGGGGGGGFFFFGGGGGGGGGGGGGGD
@M03364:276:000000000-BLYN8:1:1101:19749:8738 1:N:0:1
ACTCCTACGGGAGGCAGCAGTGGGGAATATTGCACAATGGGCGCAAGCCTGATGCAGCCATGCCGCGTGTGTGAAGAAGGCCTTCGGGTTGTAAAGCACTTTCAGCGAGGAGGAAGGTGGTGAACTTAATACGTTCATCAATTGACGTTACTCGCAGAAGAAGCACCGGCTAACTCCGTGCCAGCAGCCGCGGTAATACGGAGGGTGCAAGCGTTAATCGGAATTACTGGGCGTAAAGCGCACG
+
GGGGGGGGGGGGGG-BFGFGGGGGGGGGGGGFFGGGGGGGGGGGGGGGFGGGGGGGGGGGFGGGGGGFGGGGGGGGGGFGF@FGFGGGGGGGGGGGGFGGGGGGGFGFGGFCFCFGGGGGGGFGGGGGGGGCFGGGGGGGGGGGGGGGGFEDFGGDGGGGGGGGGGGCFGGGGGGFGGGGGGGGGGGGFGGGGGGGGGDFCGGGGGGGGDGGGGEEFGFGCEEGFGGGGGGFGGEEGGDDGGG9
@M03364:276:000000000-BLYN8:1:1101:16141:8752 1:N:0:1
ACTCCTACGGGAGGCAGCAGTGGGGAATATTGCACAATGGGCGCAAGCCTGATGCAGCCATGCCGCGTGTATGAAGAAGGCCTTCGGGTTGTAAAGTACTTTCAGCGGGGAGGAAGGTGATGAACTTAATACGTTCATCAATTGACGTTACCCGCAGAAGAAGCACCGGCTAACTCCGTGCCAGCAGCCGCGGTAATACGGAGGGTGCAAGCGTTAATCGGAATTACTGGGCGTAAAGCGCACG
+
GGGGGGGGGGGGGGGGGGGGGGGGGGGGGGGFGGGGGGGGGGGGGGGGGGGGGGGGGGGGGGGFGGGGGGGGGGGGGGGGGGGGGGGGGGGGGGGGGFGGGGGGGGGGGGGGGDGGGGGFGCFGGGGGGGDGGGGGGGGGGGGGGGGGGGGGDGDGGGGGGGGGGGGGGGGGGFGGGDGGGGGGGGGGGGGGGGGGGC?FGDGGGGGGGGGGGGGGGGGFGGEFFGGGDGGCDDGECCGGGGG5
@M03364:276:000000000-BLYN8:1:1101:3482:8754 1:N:0:1
ACTCCTACGGGAGGCAGCAGTGGGGAATATTGGACAATGGGCGAAAGCCTGATCCAGCCATGCCGCGTGTGTGAAGAAGGTCTTCGGATTGTAAAGCACTGTAAGTTGGGAGGAAGGGCAGTAAGTTAATACCTTGCTGTTTTGACGTTACCAACAGAATAAGCACCGGCTAACTTCGTGCCAGCAGCCGCGGTAATACGAAGGGTGCAAGCGTTAATCGGAATTACTGGGCGTAAAGCGCGCG
+
FGFGGGGFGGGGGGGGGGGGGGGGGCCFEFFGGGGGGFGGGFCFGG@DFFGGGCFGGGFFCFFCEGE7@FGGGGGFGGGFGGDFGGGFEE?CFGEGGGGG,E,5AE,CAE8CC4?FGEGGEGGFGGG9<EFFDFFFFG9?,,AFC?BFG@C<<<B<@E=AFFDGGG7F7@:FDGCF9EGFGGGGC@FF78BEGG5@FGGGG51188CC?FFFGGGGF7A7:*;5>F7;CFCFD9557>FDGG35
@M03364:276:000000000-BLYN8:1:1101:9505:8760 1:N:0:1
ACTCCTACGGGAGGCAGCAGTGGGGAATATTGCACAATGGGCGCAAGCCTGATGCAGCCATGCCGCGTGTGTGAAGAAGGCCTTCGGGTTGTAAAGCACTTTCAGCGAGGAGGAAGGTGGTGAGCTTAATACGTTCATCAATTGACGTTACTCGCAGAAGAAGCACCGGCTAACTCCGTGCCAGCAGCCGCGGTAATACGGAGGGTGCAAGCGTTAATCGGAATTACTGGGCGTAAAGCGCACG
+
GGGGGGGGGGGGGGGGGGGGGGGGGGGGGGGGGGGGGGGGGGGGGGGGGGGGGGGGGGGGGGGGGGGGGGGGGGGGGGGGGGGGGGGGGGGGGGGGGGGGGGGGGGGCFGGGGGDGGFGGGGGGGGGGGGGGGGGGGFGGGGGGGGGGGGGGGGGGDGFFGGGGGGGGGGGGFGGGGGGGGGGGGGGGGGEGGGGGGGGFGDGGGGGGGGGGGGGGGGGGGDEGGGGGGGGGGGGGGGGGGGG<
@M03364:276:000000000-BLYN8:1:1101:2986:8765 1:N:0:1
ACTCCTACGGGAGGCAGCAGTAGGGAATCTTCCACAATGGACGAAAGTCTGATGGAGCAACGCCGCGTGAGTGAAGAAGGTTTTCGGATCGTAAAACTCTGTTGTTGGAGAAGAACGTATTTGATAGTAACTGATCAGGTAGTGACGGTATCCAACCAGAAAGCCACGGCTAACTACGTGCCAGCAGCCGCGGTAATACGTAGGTGGCAAGCGTTGTCCGGATTTATTGGGCGTAAAGCGAGCG
+
GGGGGGGGGGGGDGGGGGGGGGGGGGGGGGGGGGGGGGGGGGGGGGGFGGGGGGGGGGGGGGGGGGGGGGGGGGGGGGGGEFGGGGGG>FGGGGGGGGDGFGGGGGGCAFFGGGGGGGGFFGGDGGGGGGGGFGGGGGGGACGGGGGGGGGGGGCGGGGGGGGGGGGGGFFDCFGGGGGFGGGGGGGGGGGGGGGCFGGF9FGGGGGGGGGFGGGGGGGGEECEFDFFFF*5CDGGG7FDGGD7
@M03364:276:000000000-BLYN8:1:1101:16102:8781 1:N:0:1
ACTCCTACGGGAGGCAGCAGTAGGGAATCTTCGGCAATGGACGAAAGTCTGACCGAGCAACGCCGCGTGAGTGAAGAAGGTTTTCGGATCGTAAAACTCTGTTGTTAGAGAAGAACAAGGACGTTAGTAACTGAACGTCCCCTGACGGTATCTAACCAGAAAGCCACGGCTAACTACGTGCCAGCAGCCGCGGTAATACGTAGGGGGCAAGCGTTGTCCGGATTTATTGGGCGTAAAGCGAGCG
+
G9FEFFG9FG>CGGGG>EGGCAFAFG8ECEF<D7F+@8C@G<C::FFGAFFGGG@CFG:CF@@BCGFGGC:EAA,5CC<FEA?:CF>7:CFGCFGEGGFFFFGGE<9FAE<8F<D8BFGF<<@=F=FFFC9DFDC@AFF@:FBC>FGGF7DFGG9FFGGF:<EFGGG7**15,@FFFGG77*,<E8EF7:EC5BE83CEFFGCE*BC5*18E8E;CG?C=C;8*+3C++<=5C<EE*0*)19C3
@M03364:276:000000000-BLYN8:1:1101:25784:8799 1:N:0:1
ACTCCTACGGGAGGCAGCAGTGGGGAATATTGCACAATGGGCGCAAGCCTGATGCAGCCATGCCGCGTGTATGAAGAAGGCCTTCGGGTTGTAAAGTACTTTCAGCGAGGAGGAAGGCGTTGTGGTTAATAACCGCAGCGATTGACGTTACTCGCAGAAGAAGCACCGGCTAACTCCGTGCCAGCAGCCGCGGTAATACGGAGGGTGCAAGCGTTAATCGGAATTACTGGGCGTAAAGCGCACG
+
GGGGGGGGGGGGGGGGGGGGGGGGGGGGGGGGGGGGGGFGGGGGGGGGGGGGGGGGGGGGGGGGGGGGGCFGFGCFGGGGGGGGGFGGFEGGGGGGFGGGGGGGGFFFGGGGGGGCEGGGGGGGGGGGGGGGGGGGGGGGGGFGGGGCGGGGGGGEGEGGGGGGGGGGEGGGGGGFFGGGGGGGGGGGGGGGGGGGGGEGGEEEEEEGGEDFG8EGGGGGGGGGGGGGGGGGG<C5CGGGGDGC
@M03364:276:000000000-BLYN8:1:1101:23206:8811 1:N:0:1
ACTCCTACGGGAGGCAGCAGTAGGGAATCTTCGGCAATGGACGAAAGTCTGACCGAGCAACGCCGCGTGAGTGAAGAAGGTTTTCGGATCGTAAAACTCTGTTGTTAGAGAAGAACAAGGACGTTAGTAACTGAACGTCCCCTGACGGTATCTAACCAGAAAGCCACGGCTAACTACGTGCCAGCAGCCGCGGTAATACGTAGGTGGCAAGCGTTGTCCGGATTTATTGGGCGTAAAGCGAGCG
+
GGGGGGGGGGGGGGGGGGGFFGGGGGGGGGGGGGGGGGGGGGGGGFGGGGGGGGGGGGGGGGGGGGGGGGGFGGGGGGGFEGGGGGGGGGGGGGGGGGGGGGGGGGGFFFGGGGGGGGGGGGG:DGGGGGGGGGGGGGGGGGGGGGGGGGFGGGGGGGGGGGGGFGGGGGGFFGGGGGGGFGFGGFGGGEEGGGGGGGGGGGGGGGFGGGGGGDEGGFF5ECCEFGFC7<EGC755CCF<5397
@M03364:276:000000000-BLYN8:1:1101:28386:8814 1:N:0:1
ACTCCTACGGGAGGCAGCAGTAGGGAATCTTCGGCAATGGACGAAAGTCTGACCGAGCAACGCCGCGTGAGTGAAGAAGGTTTTCGGATCGTAAAACTCTGTTGTTAGAGAAGAACAAGGACGTTAGTAACTGAACGTCCCCTGACGGTATCTAACCAGAAAGCCACGGCTAACTACGTGCCAGCAGCCGCGGTAATACGTAGGTGGCAAGCGTTGTCCGGATTTATTGGGCGTAAAGCGAGCG
+
FGFFGCFGECGGGDFGGGGGGGGGGGGGGGGGFGGEGGGGGGGG:@F@DEFFF8CEC@CFGGGGGGG@CEGFGCFFFGGGDFFF<FF@FGGGFGDGGFC?FGGFGCCAFGGDEFF@FG<EEF+BFFGDFE9A<AFFGGG+@@FGGGC:FF+,FDGF<DFCCG@GGGG@GGGCFGGGGGDFFGG@FFCFCC8:EC*;CFCFFGGGG9CGGCFEC;*:>FFGGGC5+<E7CGCGGD=EGGGCD577
@M03364:276:000000000-BLYN8:1:1101:16971:8818 1:N:0:1
ACTCCTACGGGAGGCAGCAGTAGGGAATCTTCGGCAATGGACGAAAGTCTGACCGAGCAATGCCGCGTGAGTGAAGAAGGTTTTCGGATCGTAAAACTCTGTTGTTAGAGAAGAACAAGGACGTTAGTAACTGAACGTCCCCTGACGGTATCTACCCAGAAAGCCACGGCTAACTACGTGCCAGCAGCTGCGGTAATACGAAGGTGGCTAGCGTTGTCCGGATTTATTGGGCGTAAAGCGAGCG
+
EFFGGGGGCGG@FGGGGGGG@EGGC8EFCCE,,@FDEFGCFFG7FDGGGGFG9@6+C@CFFGFFGGGCC7C9FEF9F=F8CEFFFCGEG4?FFFGDFFGDBEFGGB<E?EFGGGG,?BF4<=FCFFCFFA???FFFAEG::DFF=D@+@+3C,@,3,<D,@DCGGGCCE>:FGFFF@*>>7*>DFFG7,6>8C8*8;FF>*=:@FC8B*0/AE8CEGFG5C*/:95A:9E5CDGGGCFG)97)7
@M03364:276:000000000-BLYN8:1:1101:10026:8859 1:N:0:1
ACTCCTACGGGAGGCAGCAGTAGGGAATCTTCGGCAATGGACGAAAGTCTGACCGAGCAACGCCGCGTGAGTGAAGAAGGTTTTCGGATCGTAAAACTCTGTTGGTAGAGAAGAACGTTGGTGAGAGTGGAAAGCTCATCAAGTGACGGTAACTACCCAGAAAGGGACGGCTAACTACGTGCCAGCAGCCGCGGTAATACGTAGGTCCCGAGCGTTGTCCGGATTTATTGGGCGTAAAGCGAGC
+
GGGGGGGGGGGGGGGGGGGGGGGGGGGGGGGGGGGGGGGGGGGGGGGGGGGGGGGGGGGGGGGGGGGGGGGGGGGGGGGGGGGGGGGGGEGGGGGGGGGGGFGGGGGGGGGGGGGGGGG8FGGGGGGGGGFGGGGGGGGGGGGGGGGGGGGGGGGGFGGGGFFGGGGGGGGGGGGGGGGGGGGGGGGGGGGGGGGGGGGGGGGGGGFGGGEGGDGGGECFEEEGGGGGGGFGFGGGGGGGDGG3
@M03364:276:000000000-BLYN8:1:1101:27032:8865 1:N:0:1
ACTCCTACGGGAGGCAGCAGTAGGGAATCTTCGGCAATGGGGGCAACCCTGACCGAGCAACGCCGCGTGAGTGAAGAAGGTTCTCGGATCGTAAAACTCTGTTGTTAGAGAAGAACGTTAAGTAGAGTGGATAGTTACTTAAGTGACGGTATCTAACCAGAAAGGGACGGCTAACTACGTGCCAGCAGCCGCGGTAATACGTAGGTCCCAAGCGTTGTCCGGATTTATTGGGCGTAAAGCGAGC
+
GGFGGGF9CGEGEEGDGEGC@9-E@FGFGGDF8FG:FFECGCCGGGFFGGCFGF7C@@+CECCEE7=FDEGGF9F,5<EFCF,CF7B776CF<E7AFGGGGGFCGFGGFG<FG@<>FFGGGGF,E,DFCGD,=<FGGCG<DD9=B,>F@+F<FCFGGF@FGGF73*>@CGGGGGGGB?>DFFCCBFGEGG>C5CBCCG;>C3<BEE9+=78C8CE=5A<CEE8ECC+AFF?*7DGDDFF7<3C3
@M03364:276:000000000-BLYN8:1:1101:24154:8867 1:N:0:1
ACTCCTACGGGAGGCAGCAGTGGGGAATATTGCACAATGGGCGCAAGCCTGATGCAGCCATGCCGCGTGTATGAAGAAGGCCTTCGGGTTGTAAAGTACTTTCAGCGGGGAGGAAGGTGAGTGGTTTAATACGCCATTCAATTGACGTTACCCGCAGAAGAAGCACCGGCTAACTCCGTGCCAGCAGCCGCGGTAATACGGAGGGTGCAAGCGTTAATCGGAATTACTGGGCGTAAAGCGCACG
+
GGGGGGGGE;ECFGGGGGCFGGGGGGGGGGGGGGGGFGGGGGGGGGGGGGGGGGGFGGGGGFGGGGGGDGGFG,EFFGGCDGGGGGGGGGGGGGGGGGGGGGGGGGGEE7F7FGGGGGGGGGGGGGGGGFFF7FEDFGGGGFEFCFGGGGGGGGGFFGGGFF7:7FGGGGGCGGGGG7CFGF9:@8BFGGGGDGGGGGGG5;EGGGDEGGGGGGGGGGGFEEGFGGGGFGGGGGCGGGGGGGG)
@M03364:276:000000000-BLYN8:1:1101:9252:8869 1:N:0:1
ACTCCTACGGGAGGCAGCAGTAGGGAATCTTCGGCAATGGGGGCAACCCTGACCGAGCAACGCCGCGTGAGTGAAGAAGGTTTTCGGATCGTAAAACTCTGTTGTTAGAGAAGAACGTTAAGTAGAGTGGAAAGTTATTTAAGTGACGGTATCTAACCAGAAAGGGACAGCTAACTACGTGCTAGCAGCCGCGGTAATACGTAGGTCCCAAGCGTTGTCCGGATTTATTGGGCGTAAAGCGAGG
+
GGFFGFDGGEGCFGGGGGGGGFGDEFGFFGGCG@FGGGFCFFGGGF<CFE8C,EC@@F@FFG@F>C7FGEGFGCAFA?FFBFGFGEG+8@FEFCGGBFGGCF9FEGG9?FAFFC<DFF8DDGGGFFFFFGGGBE=@A,@AEFGGD9FFFE7FG<CCG,,@C,,,DFGFGGGCFEC;EFG@FF*,62?9CCEG>E8CBF9;8++*1CCCCE6881:=:CFGGD***<2<<9<*>DGG3C70/9))
@M03364:276:000000000-BLYN8:1:1101:24467:8877 1:N:0:1
ACTCCTACGGGAGGCAGCAGTGGGGAATATTGCACAATGGGCGCAAGCCTGATGCAGCCATGCCGCGTGTGTGAAGAAGGCCTTCGGGTTGTAAAGCACTTTCAGCGAGGAGGAAGGTGGTGAGCTTAATACGCTCATCAATTGACGTTACTCGCAGAAGAAGCACCGGCTAACTCCGTGCCAGCAGCCGCGGTAATACGGAGGGTGCAAGCGTTAATCGGAATTACTGGGCGTAAAGCGCACG
+
GGGGGGGGGGGGGGGEGDGGGGGGGEEGGGGGGGGFGGGGGGEGGDCGGGGGGGGGGGGGGGGGGGGGGCDGEFGAEFGGGGGGGGGGGEEGGGGGGGGGGGGGGGGGGGGGGFGGGGGGGFGFGGGGGGGGGGGG>GGGGGGGGGGGGFGGGGDDGE<,@FFGGGGGGGGGGGGGGGGGGGGGGGGGGGGGGGGGGGGGDGGGGGGGGGGFGGGEFFGGGGGGGGGGGFCGDG559D>CDGGC
@M03364:276:000000000-BLYN8:1:1101:24097:8883 1:N:0:1
ACTCCTACGGGAGGCAGCAGTAGGGAATCTTCGGCAATGGACGAAAGTCTGACCGAGCAACGCCGCGTGAGTGAAGAAGGTTTTCGGATCGTAAAACTCTGTTGTTAGAGAAGAACAAGGACGTAAGTAACTGTACGTCCCCTGACGGTATCTAACCAGAAAGCCACGGCTAACTACGTGCCAGAAGCCGCGGTAATACGTAGGTGGCAAGCGTTGTCCGGATTTATTGGGCGTAAAGCGAGCG
+
GGGGGGGGGGGGGGGGGGGGGCFFGGGGGFFFFFGGGGGGGGGGGGGFGGGGGGGDGGGGGGGGGGGGGGGGGGGGGGGGGGGGGGGGGGGGGGGGGGGGGGGGGGGGGGGGGGGGFGGCGGGGFFGGGGGGGGGGGGGGGGGGGGF:FGGGCGGGGGGCFGFGGFGGGGGGGGGFFGGGGGGGGGGGGGGGGGGCGGGGFFFGGGFGGGGGGGGD5CEEGDCGFGFGGGGGDCEEGGGGGGGD
@M03364:276:000000000-BLYN8:1:1101:23031:8920 1:N:0:1
ACTCCTACGGGAGGCAGCAGTAGGGAATCTTCGGCAATGGACGAAAGTCTGACCGAGCAACGCCGCGTGAGTGAAGAAGGTTTTCGGATCGTAAAACTCTGTTGTTAGAGAAGAACAAGGACGTAAGTAACTGTACGTCCCCTGACGGTATCTAACCAGAAAGCCACGGCTAACTACGTGCCAGCAGCCGCGGTAATACGTAGGTGGCAAGCGTTGTCCGGATTTATTGGGCGTAAAGCGAGCG
+
GGGGGGGGGGGGGGGGGGGGGGGGGGGGGGGGGGGGGGGGGGGGGGGGGGGGGGGGGGGGGGGGGGGGGGGGGGGGGFGGGGGGGGGGGGGGGGGGGGGGGGGGGGGFGGGGGFFGGGFGGGGEGFGFFGGGGGGGGGGGGGGGGGGGEFGGGGGGGFGGGGGGGGGGGGGDGGGFGGGGGGGGGGGGGGECEGG89C9C:CFCFGGGGGGCGGGGGGGECC8EGGGGGGGGGGDGGG>DDDG7
@M03364:276:000000000-BLYN8:1:1101:26421:8922 1:N:0:1
ACTCCTACGGGAGGCAGCAGTAGGGAATCTTCGGCAATGGACGAAAGTCTGACCGAGCAACGCCGCGTGAGTGAAGAAGGTTTTCGGATCGTAAAACTCTGTTGTTAGAGAAGAACAAGGACGTAAGTAACTGTGCGTCCCCTGACGGTATCTAACCAGAAAGCCACGGCTAACTACGTGCCAGCAGCCGCGGTAATACGTAGGTGGCAAGCGTTGTCCGGATTTATTGGGCGTAAAGCTAGCG
+
GGGGGGGGGGGGGGGGGGGGGGGGGGGGGGGGGGGGGGGGCFGGGGGGGGGGGGGGGGDGGGGGGGGGGDGGGGGGGGGGGGGGGGCFGGGGGGFGGDGGGGGGGFGGGGGGGGGGGGGGFFEGGGGGGGGFFFGGGGGGGGGGGGGGGGGGGGGGGGGGGGGGGGGGGDGGGGGGGGGGGGGGGGGGGGGGGGGEGFFGGGCGGFCEGFGCECCGGGGGGGECFGGGGGGGGGGGGGG*7609
@M03364:276:000000000-BLYN8:1:1101:19606:8938 1:N:0:1
ACTCCTACGGGAGGCAGCAGTGGGGAATATTGCACAATGGGCGCAAGCCTGATGCAGCCATGCCGCGTGTGTGAAGAAGGCCTTCGGGTTGTAAAGCACTTTCAGCGAGGAGGAAGGTGGTGAGCTTAATACGTTCATCAATTGACGTTACTCGCAGAAGAAGCACCGGCTAACTCCGTGCCAGCAGCCGCGGTAATACGGAGGGTGCAAGCGTTAATCGGAATTACTGGGCGTAAAGCGCACG
+
GGGGGGGGGGGGGGGGGGGGGGGGGGGGFGGGGGGGGGGGGGGGGGGGGGGGGGGGGGGGGGGGGGGGGGFGGGGGGGGGGGGGGGGGGGGGGGGGGGGGGGGGGGGDFGGGGGGFGFGFGFGGGGGGGFGGGDFFGGGGGGGGGGEGGGGGGGGGGGGGGGGGGGDFGGGGGGGGGGGGGGFGFGGGGGGGCGEGGGGFGGGGGGGGGGGGGGGDFGGGGGGGGGGGGGGCGG5CFGGGGGG3
@M03364:276:000000000-BLYN8:1:1101:12394:8951 1:N:0:1
ACTCCTACGGGAGGCAGCAGTAGGGAATCTTCGGCAATGGACGAAAGTCTGACCGAGCAACGCCGCGTGAGTGAAGAAGGTTTTCGGATCGTAAAACTCTGTTGTTAGAGAAGAACAAGGACGTAAGTAACTGTACGTCCCCTGACGGTATCTAACCAGAAAGCCACGGCTAACTACGTGCCAGCAGCCGCGGTAATACGTAGGTGGCAAGCGTTGTCCGGATTTATTGGGCGTAAAGCGAGCG
+
GGGGGGGGGGGGGGGGGGGGGGGGGGGGGGGGGGGGGGGGGGGGGGGGGGGGGGGGGGGGGGGGGGGGGGGGGGGGGGGGGGGGGGGGGGGGGGGGGGGGGGGGGGGGGGGGGGGGGGGGGGGGGGGGGGGGGGGGGGGGGGGGGGGGGGGGGGGGGGGGGGGGFGGGGGGGFFGFGGGGGGGGGGGGFGDGGGGGGFGGGGGGGGGGGFGGGGCEGGFGGEEGGGGGGGGGGGGGGGGGGGGG
@M03364:276:000000000-BLYN8:1:1101:19893:8958 1:N:0:1
ACTCCTACGGGAGGCAGCAGTAGGGAATCTTCGGCAATGGACGAAAGTCTGACCGAGCAACGCCGCGTGAGTGAAGAAGGTTTTCGGATCGTAAAACTCTGTTGTTAGAGAAGAACAAGGACGTAAGTAACTGTGCGTCCCCTGACGGTATCTAACCAGAAAGCCACGGCTAACTACGTGCCAGCAGCCGCGGTAATACGTAGGTGGCAAGCGTTGTCCGGATTTATTGGGCGTAAAGCGAGCG
+
GGGGGGGGGGGGGGGGGGGGGGGGGGGGFGGFGGGGGGGGGGGGGGGEFGGGGGGGGGGGGGGGGGGGGGGFFGGGGFGGGGGGGGGGGGGGGGGGGGGGGGCGGGGGFFGGGGGGGGGGGGGGGDDFGGFFGGGGGGGGFFCGFGGGGGGGGGGGGGGGGGGGG>FGGCFGEGGGGCFGCFGGGGECBCEGGGGGGGGGGCCEGGGDFGGGGGGGGCCEGGGC@C?FCECFDG=EGGDDGG3C
@M03364:276:000000000-BLYN8:1:1101:10087:8961 1:N:0:1
ACTCCTACGGGAGGCAGCAGTAGGGAATCTTCCACAATGGACGAAAGTCTGATGGAGCAACGCCGCGTGAGTGAAGAAGGTTTTCGGATCGTAAAACTCTGTTGTTGGAGAAGAACGTATTTGATAGTAACTGATCAGGTAGTGACGGTATCCAACCAGAAAGCCACGGCTAACTACGTGCCAGCAGCCGCGGTAATACGTAGGTGGCAAGCGTTGTCCGGATTTATTGGGCGTAAAGCGAGCG
+
GGGGGGGGGGGGGGGGGGGGGGGGGGGGGGGGGGGGGGGGGGGGGGGGGGGGGGGGGGGGGEGGGGGGGGGGGGGGGGGGGGGGGGGGGGGGGGGGGGGGGGGGGGGGGGGGGGGGGGGGGGGGGGGGGGGGGGGGGGGGGGGGGGGGGGGGGGGGGGGGGGGGGGGGGGGGGGGGGGGFGGGGGGGGGGGGGGGGGGFFGGGGGGGGGGGDEGGGGGGGGGEEGGGGFGGGGDGGFGGGGGDD
@M03364:276:000000000-BLYN8:1:1101:4532:8965 1:N:0:1
ACTCCTACGGGAGGCAGCAGTAGGGAATCTTCGGCAATGGACGAAAGTCTGACCGAGCAACGCCGCGTGAGTGAAGAAGGTTTTCGGATCGTAAAACTCTGTTGTTAGAGAAGAACAAGGACGTTAGTAACTGAACGTCCCCTGACGGTATCTAACCAGAAAGCCACGGCTAACTACGTGCCAGCAGCCGCGGTAATACGTAGGTGGCAAGCGTTGTCCGGATTTATTGGGCGTAAAGCGAGCG
+
GGGGGGGGGGGGGGGGGGGGGGGGGGGGGGGGGGGGGGGGGGGGGGGGGGGGGGGGGGGGGGGGGGGGGGGGGGGGGGGGGGGGGGGGGGGGGGFGGGGGGGGGGGGGGGGGGGGGGGFFGGGGGGGGGGGGGGGGGGGGGGGGGGGGGGFGGGGGGGGGGGGGGGGGGGGGGGGGGDGGGDCFGGGGGGGGGGGGGGFGGGFGGGGGGGGGGGDGGGGECECEFGGGFGGGGGEGGGGGGGGD
@M03364:276:000000000-BLYN8:1:1101:19522:8976 1:N:0:1
ACTCCTACGGGAGGCAGCAGTAGGGAATCTTCGGCAATGGGGGCAACCCTGACCGAGCAACGCCGCGTGAGTGAAGAAGGTTTTCGGATCGTAAAACTCTGTTGTTAGAGAAGAACGTTAAGTAGAGTGGAAAGTTACTTAAGTGACGGTATCTAACCAGAAAGGGACGGCTAACTACGTGCCAGCAGCCGCGGTAATACGTAGGTCCCAAGCGTTGTCCGGATTTATTGGGCGTAAAGCGAGC
+
GGGGGGGGGGGGGGGGGGGGGGGGGGGGGGGGGGGGGGGGGGGGGGGGGGGGGGGGGGGGGGGGGGGGGGGGGGGGGGGGGGGGGGGGGGGGCFGGGGGGGGGGGGGGGGGGGGGGGGGGFGGGGGGGGGFGGGGGGGGGGGGGGGGGGGGGGGFGGGGGGFGGGGGGGGGGGGGGGGGGGGGGGGGGGGGGGGGGGGFGGFFGGGGGGGGGFGGCCEGGEC=:8@FFGGGGGGEGCGGGGGG3
@M03364:276:000000000-BLYN8:1:1101:12820:8982 1:N:0:1
ACTCCTACGGGAGGCAGCAGTGGGGAATATTGCACAATGGGCGCAAGCCTGATGCAGCCATGCCGCGTGTATGAAGAAGGCCTTCGGGTTGTAAAGTACTTTCAGCGGGGAGGAAGGTGATGAACTTAATACGTTCATCAATTGACGTTACCCGCAGAAGAAGCACCGGCTAACTCCGTGCCAGCAGCCGCGGTAATACGGAGGGTGCAAGCGTTAATCGGAATTACTGGGCGTAAAGCGCACG
+
GGGGGGGGGGGGGGGGGGGGGGGGGGGGGGGGGGGGGGGGGGGGGGGGGGGGGGGGGGGGGGGGGGGGGGGGGGGGGGGGGGGGGGGGGGGGGGGGGGGGGGGGGGGGGGGGGGGGGGGGGGGGGGGGCFGGGGGFGGDDFGGGGGGGGGGGGGDFGGGGGGGGGGGGGGGGGGGGGGGGGGGGGGGGDGGGGGGGGGGGGGGGGGGGGGGGGGGGFGGGGGGGFGGGGGGGGGGGGGGGGGGD
@M03364:276:000000000-BLYN8:1:1101:15201:8988 1:N:0:1
ACTCCTACGGGAGGCAGCAGTAGGGAATCTTCGGCAATGGACGAAAGTCTGACCGAGCAACGCCGCGTGAGTGAAGAAGGTTTTCGGATCGTAAAACTCTGTTGTTAGAGAAGAACAAGGACGTTAGTAACTGAACGTCCCCTGACGGTATCTAACCAGAAAGCCACGGCTAACTACGTGCCAGCAGCCGCGGTAATACGTAGGTGGCAAGCGTTGTCCGGATTTATTGGGCGTAAAGCGAGCG
+
GGGGGGGGGGGGGGGGGGGGGGGGGGGGGGGGGGGGGGGGGGGGGGGGGGGGGGGGGGGGGGGGGGGGGCGGGGGGGGGGFGGGGGGGGGGGGGGGGGGGGGGGGGGGGGGGGGGGGGFGGGGGGGGGGGFGGGGGGGGGGGGGGGGGGGGGGGGGGGGGGGGGGGGGGGGGGGGGGGGGGGGGGGGGGGGGGGGGGGGGGGGGGGGGGGGGGGGGGGGGGGGDGGGGGGGGDGEGGGGGGGGD
@M03364:276:000000000-BLYN8:1:1101:8189:9018 1:N:0:1
ACTCCTACGGGAGGCAGCAGTAGGGAATCTTCGGCAATGGACGAAAGTCTGACCGAGCAACGCCGCGTGAGTGAAGAAGGTTTTCGGATCGTAAAACTCTGTTGTTAGAGAAGAACAAGGACGTTAGTAACTGAACGTCCCCTGACGGTATCTAACCAGAAAGCCACGGCTAACTACGTGCCAGCAGCCGCGGTAATACGTAGGTGGCAAGCGTTGTCCGGATTTATTGGGCGTAAAGCGAGCG
+
GGGGGGGGGGGGGGGGGGGGGGGGGGGGGGGGGGGGGGGGGGGGGGGGGGGGGGGGGGGGGGGGGGGGGGGGGGGGGGGGGGGGGGGGGGGGGGGGGGFGGGGGGGGGGGGGGGGGGGGFGGGGGGGGGGGGGGGGGGGFFFGGGGGGGGGGGGGGGGGGGGGGGGFGGGEFGGGGGGGGGGGGG@EFGGEGECEGGGGGGCEC@CCC6>EGGGGGEDGGGDC5CFGGGGCCC<EGGGGGGGDC
@M03364:276:000000000-BLYN8:1:1101:5940:9019 1:N:0:1
ACTCCTACGGGAGGCAGCAGTGGGGAATATTGCACAATGGGCGCAAGCCTGATGCAGCCATGCCGCGTGTATGAAGAAGGCCTTCGGGTTGTAAAGTACTTTCAGCGGGGAGGAAGGTGATGAACTTAATACGTTCATCAATTGACGTTACCCGCAGAAGAAGCACCGGCTAACTCCGTGCCAGCAGCCGCGGTAATACGGAGGGTGCAAGCGTTAATCGGAATTACTGGGCGTAAAGCGCACG
+
GGGGGGGGGGGGGGGGGGGGGGGGGGGGGGGGGGGGGGGGGGGGGGGGGGGGGGGGGGGGGGGGGGGGGGGGGGGGGGGGGGGGGGGGFGGGGGGGGGGGGGFGGGGGGGGGGGGGGGGGGGGGGGGGGGGGGGGGGGGFGGGGGGGGGGGGGGGGGGGGGGGGGGGGGGGDGGGGGGGGGGGGGGGGGGGEECCGGGGGGEGGGGG>6CFDGGG5CGGGGGGGGGGGDGGGGGGGGGFDCDG5
@M03364:276:000000000-BLYN8:1:1101:10437:9022 1:N:0:1
ACTCCTACGGGAGGCAGCAGTGGGGAATATTGCACAATGGGCGCAAGCCTGATGCAGCCATGCCGCGTGTATGAAGAAGGCCTTCGGGTTGTAAAGTACTTTCAGCGGGGAGGAAGGTGAGTGGTTTAATACGCCATTCAATTGACGTTACCCGCAGAAGAAGCACCGGCTAACTCCGTGCCAGCAGCCGCGGTAATACGGAGGGTGCAAGCGTTAATCGGAATTACTGGGCGTAAAGCGCACG
+
GGGGGGGGGGGGGGGGGGGGGGGGGGGGGGGGGGGGGGGGGGGDEGGGGGGFGGGGGGGGGGGGGGGEGFGGGGCGGGGGGGGGGGGGGGGGGGGGGGGGGGGCFGFGGF>CFBDGDDFDGGGGGGGGGGFDEE>+@CGFFFGGFFFGFFGGGGGEGGGGGGGGGGGGGDEECGFFGEGGGGFGGGGGGGGGDE>EFFFGGECGGCECCFFGGGE?EFGGEEGGGGGGFGGGGG5EFCFDGGD/
@M03364:276:000000000-BLYN8:1:1101:18339:9041 1:N:0:1
ACTCCTACGGGAGGCAGCAGTGGGGAATATTGCACAATGGGCGCAAGCCTGATGCAGCCATGCCGCGTGTATGAAGAAGGCCTTCGGGTTGTAAAGTACTTTCAGCGGGGAGGAAGGTGATGAACTTAATACGTTCATCAATTGACGTTACCCGCAGAAGAAGCACCGGCTAACTCCGTGCCAGCAGCCGCGGTAATACGGAGGGTGCAAGCGTTAATCGGAATTACCGGGCGTAAAGCGCACG
+
GGGGGGGGGGGGGGGGGGGGGGGGGGGGGGGGGGGGGGGGGGGGGGGGGGFGGGGGGFGGEGGGGGGEGGGGGGFGGGGGGGGGFGGGGGGGFGGGGFGGGGGGGGGGGG:FDGGGGGGGGGGGFGFGGGGGGGGGGFGGGGGGGGFGG?><><FGDGGCGGGGGGGGCFFEFFCEGGGGGGGGGFG7EEGEGGGEGFG58;CGGGGGGGFGEEGECGFGGC=FGGEFGGGGGDC5FCFGGGDD
@M03364:276:000000000-BLYN8:1:1101:23632:9045 1:N:0:1
ACTCCTACGGGAGGCAGCAGTAGGGAATCTTCGGCAATGGACGAAAGTCTGACCGAGCAACGCCGCGTGAGTGAAGAAGGTTTTCGGATCGTAAAACTCTGTTGGTAGAGAAGAACGTTGGTGAGAGTGGAAAGCTCATCAAGTGACGGTAACTACCCAGAAAGGGACGGCTAACTACGTGCCAGCAGCCGCGGTAATACGTAGGTCCCGAGCGTTGTCCGGATTTATTGGGCGTAAAGCGAGC
+
GGGGGGGGGGGGGGGGGGGGGEGGGGGGGGGGGGGGGGGGGGGGGGGGGGGGGGGGGGGGGGGGGGGGGGGGGGGGGGGG8EFGGGEGFGGGGGGGGGGGGGGGGEGGGGGGGGGEGFFFGGGC=5BFGGGFGGGFGGFFGDCFGGFCBFGCCFCFG<@BFG@FGGFGGD:FE7>EGGGGGGG?@EFGGGGGGGGGDG99FF9;EGCCGEGDEGG*:EGGEG8:/2CFG99:C<>EDGGGGC<)
@M03364:276:000000000-BLYN8:1:1101:13510:9107 1:N:0:1
ACTCCTACGGGAGGCAGCAGTAGGGAATCTTCGGCAATGGACGAAAGTCTGACCGAGCAACGCCGCGTGAGTGAAGAAGGTTTTCGGATCGTAAAACTCTGTTGTTAGAGAAGAACAAGGACGTTAGTAACTGAACGTCCCCTGACGGTATCTAACCAGAAAGCCACGGCTAACTACGTGCCAGCAGCCGCGGTAATACGTAGGTGGCAAGCGTTGTCCGGATTTATTGGGCGTAAAGCGAGCG
+
GGGGGGGGGGGGGGGGGGGGGGGGGGGGGGGGGGGGGGGGGGGGGGGGGGGGGGGGGGGGGGGGGGGGGGGGGGGGGGGGGGGGGGGGGDGGGGGGGGGGGGGGGGGGGGGGGGGGGGGFGGGGGGGGGGGGGGGGGGGEGGGGGGGGGGGGGGGGGGGGGGFGEGGGGGGGGGGGGGGGGFGGGGGGGGGGCCGGGGGGFGGGGGGGGGGGGGGGGGGGGGGGGGGGGGGGGGGGGGGGGGCD
@M03364:276:000000000-BLYN8:1:1101:8035:9108 1:N:0:1
ACTCCTACGGGAGGCAGCAGTAGGGAATCTTCGGCAATGGACGAAAGTCTGACCGAGCAACGCCGCGTGAGTGAAGAAGGTTTTCGGATCGTAAAACTCTGTTGTTAGAGAAGAACAAGGACGTTAGTAACTGAACGTCCCCTGACGGTATCTAACCAGAAAGCCACGGCTAACTACGTGCCAGCAGCCGCGGTAATACGTAGGTGGCAAGCGTTGTCCGGATTTATTGGGCGTAAAGCGAGCG
+
GGGGGGGGGGGGGGGGGGGGGGGGGGGGGGGGGGGGGGGGGGGGGGGGGGGGGGGGFGGGGGGGGGGFGGGGGGGGGGGGGGGGGGGGGGGGGGGGGGGGGGGGGFFGGGGGGGGGGGGGGGGGGGGGGGGGGGGGGGGDGGGGGGGGGGGGGGGGGGGGGGGGEFFGGGGGGFGGGGGGGGGGGGGGGGGGGGGGGCGFFGGEFGGGGGGGCEGGGCGGGGGGGGGGGGGGGGGGFGGGGGGD
@M03364:276:000000000-BLYN8:1:1101:3327:9130 1:N:0:1
ACTCATACGGGAGGCAGCAGTGGGGAATATTGCACAATGGGCGCAAGCCTGATGCAACCATGCCGCGTGTATGAAGAAGGCCTTCGGGTTGTAAAGTACTTTCAGCGGGGAGGATGGTGTTGAACTTAATACGTTCATCAATTGACGTTACCCGCAGAAGAAGCACGGGCTAACTCCGTGCCAGCAGCCGCGGTAATACGGAGGGTGCAAGCGTTAATCGTAATTACTGGGCGTAAAGCGCACG
+
GGGGFFGEF;FFFCGG,BD,CF<8@7@,CEE@E,,;@F9,CF:+C+@,DF<9,,C@,6CBE66E+6C@F?,<C,,CCC,8<F<CF<7+,8:FE<95BAFFGE<5,EE>FE4@:F,:::C3+,,,,,:3D<<=F=F<,,C@FAC73,>@:>+@BCF*5<>,3@<C>7*>F:F,,,=B:814*622=:8C:85**=*=+?CF**3*?:58FG7851**/++2/;ECCF7@<+*:/7/**:7>7C))
@M03364:276:000000000-BLYN8:1:1101:18325:9137 1:N:0:1
ACTCCTACGGGAGGCAGCAGTAGGGAATCTTCGGCAATGGGGGCAACCCTGACCGAGCAACGCCGCGTGAGTGAAGAAGGTTTTCGGATCGTAAAACTCTGTTGTTAGAGAAGAACGTTAAGTAGAGTGGAAAGTTACTTAAGTGACGGTATCTAACCAGAAAGGGACGGCTAACTACGTGCCAGCAGCCGCGGTAATACGTAGGTCCCAAGCTTTGTCCGGATTTATTGGGCGTAAAGCGAGC
+
GGGGGGGGGGGGGGGGGGGGGGGGGGGGGGGGGGGGGGGGGGGGGGGGGGGGGGGGGGCFGGGGGGEFGGGGGGGGGGGGGGGGGGGGGGGGGGFGGGGGGGGGGGGGGGGGGGGGGFFGEFFGGGGGGGGGGGGGGCCGGGGGGGGGGGGGGGGGGGGGGGGGGDGFGGGEDFF;DGGGGGGGFCFGGF5>EGEEGFFGG99EGGGEGGGGC++2?C:FC**A;CEFFFFFGGEGGGGGGGGC
@M03364:276:000000000-BLYN8:1:1101:15098:9141 1:N:0:1
ACTCCTACGGGAGGCAGCAGTGGGGAATATTGCACAATGGGCGCAAGCCTGATGCAGCCATGCCGCGTGTATGAAGAAGGCCTTCGGGTTGTAAAGTACTTTCAGCGAGGAGGAAGGCATTAAGGTTAATAACCTTAGTGATTGACGTTACTCGCAGAAGAAGCACCGGCTAACTCCGTGCCAGCAGCCGCGGTAATACGGAGGGTGCAAGCGTTAATCGGAATTACTGGGCGTAAAGCGCACG
+
GGGGGGGGGGGGGGGGGGFGGGGGGGGGGGGGGGGGGGFGGGGGGGGGGGGGGGGGGGGGGGGGGGGFFGGGGGGGGGGGGGGGGGGGGGGGGGGGGGGGGGGGGGGGGGGGGGGGGFGGGGGGGGGGGGGGFFGGGGGGGGGGGGGGGGGGGGGGDGGGGGGGGGFGGGGGGGGGGGGGGGGGGGGGGGGGGGGGGGGGGGGGGGGEGGGGGGGGGFGGGGDGGCGGFGGGGGGDGGGGGGG<
@M03364:276:000000000-BLYN8:1:1101:20231:9148 1:N:0:1
ACTCCTACGGGAGGCAGCAGTGGGGAATATTGCACAATGGGCGCAAGCCTGATGCAGCCATGCCGCGTGAATGAAGAAGGACTTCGGGTTGTAAAGCACTTTCAGCGGGGAGGAAGGTGAGTGGTTTAATACGCCATTCAATTGACGTTACCCGCAGAAGAAGCACCGGCTAACTCCGTGCCAGCAGCCGCGGTAATACGGAGGGTGCAAGAGTTAATCGGAATTACTGGGCGTAAAGGGAACG
+
FGGGGGGGGGGGGGCGGGFGGGGGGGGG,FGDGGGGGGGGGCF@FGCGGGGGGGGGGGEGFGGGGEGGG,9FFGGGGGGG,:CFGGGEGDCGGGG9,4BFBFGFGGGGGGG:FGG87FFCC?F7=BC,,BC=3>CG7,@CFCFCB9@+@,*@>*B7:3F:BCGGC<FGGE:<<<?F,**4*=++*+=:CEE5CCCC;C+;>CCCE*:E8C7*2<9++<:7C*/7+0:2:?CFGC*1/**1*199
@M03364:276:000000000-BLYN8:1:1101:9041:9167 1:N:0:1
ACTCCTACGGGAGGCAGCAGTAGGGAATCTTCCGCAATGGACGAAAGTCTGACGGAGCAACGCCGCGTGAGTGAAGAAGGTTTTCGGATCGTAAAGCTCTGTTGTTAGTGAAGAAGAGTGGTAAGAGTAACTGCTTATCATGTGACGGTAGCTAACCAGAAAGCCACGGCTAACTACGTGCCAGCAGCCGCGGTAATACGTAGGTGGCAAGCGTTGTCCGGAATTATTGGCCGTAAAGCGCGCG
+
GGFGGFGGGGGGGGGGGGGGGGGGGGGGGGGGGGGGGGGGGGGDEGGGGGFGGEGGGEFGGGGGGGGGGGCFGGGGGGGFFGF@FGGGEGGGGGGGGGGFFGGFGGGGGGGGGG@FGGEGGGGGGGGGGGGGGGGFFGGGGGCFGFGGGGGGGGGGGGGGGGGGGGGGD>C@FGGGGGGGGGGGGGGGD**:8CECFCFCFGGGGGGGFCFDGGG5CGFGG58E9CCEFG++/>EC37CDDGG)
@M03364:276:000000000-BLYN8:1:1101:18759:9169 1:N:0:1
ACTCCTACGGGAGGCAGCAGTAGGGAATCTTCGGCAATGGACGAAAGTCTGACCGAGCAACGCCGCGTGAGTGAAGAAGGTTTTCGGATCGTAAAACTCTGTTGTTAGAGAAGAACAAGGACGTTAGTAACTGAACGTCCCCTGACGGTATCTAACCAGAAAGCCACGGCTAAATACGTGCCAGCAGCCGCGGTAATACGTATGTTCCAAGCGTTATCCGGATTTATTGGGCGTAAAGCGAGCG
+
GGGGGGGGGGGGGGGGGGGGGGGGGGGGGGGGGGGGGGGGGGGGGGGGGGGGGGGGGGGGGGGGGGGGGGGGGGGGGGGGGGGGGGGGGGGGGGGGGGGGGGGGGGGGGGGGGGGGGGGGGGGGGGGGGGGGGGGGGGGGGGGGGGGGGGGGGGGGGGGGGGGGGFGGGGGGGGGGGGGGGGGGGGGGGGGGGGGGGGGGGGGGGGGGGGGGGGGGGGGGGDEEGGGGGGGGGGGGGGGGGGGC
@M03364:276:000000000-BLYN8:1:1101:20907:9202 1:N:0:1
ACTCCTACGGGAGGCAGCAGTGGGGAATATTGCACAATGGGCGCAAGCCTGATGCAGCCATGCCGCGTGTGTGAAGAAGGCCTTCGGGTTGTAAAGCACTTTCAGCGAGGAGGAAGGTGGTGAACTTAATACGTTCATCAATTGACGTTACTCGCAGAAGAAGCACCGGCTAACTCCGTGCCAGCAGCCGCGGTAATACGGAGGGTGCAAGCGTTAATCGGAATTACTGGGCGTAAAGCGCACG
+
GGGGGGGGGGGGGG;FGGGGGGGGGGDGGGGGGGEGGGGGGGEGGGEGGGGGGGGFFGGGGGGFDEGGGDFGGGGGGGGGFGGGGGGGGEGGGGGGGGGGGGGFFGGCFGDGG7FGGEGGGDGGGGDGF<BFGCE>FAFGGGGGGGGGGGGGGEEFDGFFGGGCFGGGGGDGGGGFFEGGGGGG>GGGGGGGGGGGGCF>EECEGGEDFGGDDGEGGGGGDGGGGGGGGGCCDGGGGGGGDCD5
@M03364:276:000000000-BLYN8:1:1101:11964:9205 1:N:0:1
ACTCCTACGGGAGGCAGCAGTGGGGAATATTGCACAATGGGCGCAAGCCTGATGCAGCCATGCCGCGTGTATGAAGAAGGCCTTCGGGTTGTAAAGTACTTTCAGCGAGGAGGAAGGCATTAAGGTTAATAACCTTAGTGATTGACGTTACTCGCAGAAGAAGCACCGGCTAACTCCGTGCCAGCAGCCGCGGTAATACGGAGGGTGCAAGCGTTAATCGGAATTACTGGGCGTAAAGCGCACG
+
GGGGGGDFGGGGDGGGGGGFFGGGGGGGGGGGGGGGGGGGGGGGGGGGGGGGGGGGGGGGGGGGGGGGGEGGGGGGGGGGGGGGGGGGGEEGGGGGGGGGFGGGGGGGGGGGGGFGGGGGGGGGGGGFGFGFGGGGGGC?DFFGGGGGFGGGGGGGFGGGGFF?FGGGDGGGGFGGGGGGGGFGFFFGFGEGDGG>FCFGGBCCECCGGGGGGGGGFGGGGE5EGGGGGFFGGCCEFFC5C<D3
@M03364:276:000000000-BLYN8:1:1101:24887:9209 1:N:0:1
ACTCCTACGGGAGGCAGCAGTAGGGAATCTTCGGCAATGGGGGCAACCCTGACCGAGCAACGCCGCGTGAGTGAAGAAGGTTTTCGGATCGTAAAACTCTGTTGTTAGAGAAGAACGTTAAGTAGAGTGGAAAATTACTTAAGTGACGGTATCTAACCAGAAAGGGACGGCTAACTACGTGCCAGCAGCCGCGGTAATACGTAGGTCCCAAGCGTTGTCCGGATTGATTGGGCGTAAAGCGAGG
+
FGGGGGFGGGGCFGGGGGDFGFGGGFGGGGGGGGGGGGGGGFEGEGFFGGGGFCGFGGGGDFEGGGGFGCGFGGGGGGGGE9FFGGG@FEFGGGGG98FGGGFFFFFF<FGCFGGCFFFF+C:FF<FDB7FD9FFGGGG9FBFFCFG7BFGGFFFFGGGGGGGGFGFGGGCCGG8B<,*FACFGCF<:@BEGGG5C8CGC*5<C@;5B>FFGGGG5*22+:?8:C*+<+0;17DEEDCFDCDD)
@M03364:276:000000000-BLYN8:1:1101:23452:9220 1:N:0:1
ACTCCTACGGGAGGCAGCAGTGGGGAATATTGCACAATGGGCGCAAGCCTGATGCAGCCATGCCGCGTGTATGAAGAAGGCCTTCGGGTTGTAAAGTACTTTCAGCGGGGAGGAAGGGATGAGCCTTAATACGGCTCGTCATTGACGTTACCCGCAGAAGAAGCACCGGCTAACTCCGTGCCAGCAGCCGCGGTAATACGGAGGGTGCAAGCGTTAATCGGAATTACTGGGCGTAAAGCGCACG
+
GGGGGGGGGGGGGGGGGGGGGGGGGGGGGGGGGGGGGGGGGGGGGGGGGGGGGGGGGGGGGGGGGGGGGGGGGGGGGGGGGGGGGGGGFGGGGGGGGGGGGGGGGGGGGGGGGGGGGGGGGGGGGGGGGGGGGGGEGGGGGGGGGGGEFGGGGGGGGGFGGGGGGGGGDEGGGGGGGGGGGGGGGGGGFEDGGGGGGGGGGGGGGGGGGGGGGEGGFGGGGGGGFGGGGFGGGGGGGGGGGGG3
@M03364:276:000000000-BLYN8:1:1101:18079:9228 1:N:0:1
ACTCCTACGGGGAGGCAGCAGTAGGGAATCTTCGGCAATGGACGAAAGTCTGACCGAGCAACGCCGCGTGAGTGAAGAAGGTTTTCGGATCGTAAAACTCTGTTGTTAGAGAAGAACAAGGACGTTAGTAACTGAACGTCCCCTGACGGTATCTAACCAGAAAGCCACGGCTAACTACGTGCCAGCAGCCGCGGTAATACGTAGGTGGCAAGCGTTGTCCGGATTTATTGGGCGTAAAGCGAGC
+
GGGGGGGGGGGGGGGGGGGGGGGGGGGGGGGGGGGGGGGGGGGGGGGGGGGGGGGGGGGGGGGGGGGGGGGGGGGGGGGGGGGGCGGGGGGGGGGGGGGGGGGGGGGGGGFGGGGGGGGGGGGGFFGGGGGGGGGGGFGGGGGGGGGGGGGGGGGGGGGGGGGGGGGGGGGGGGGGGGGG7FGGGGGGGGGGGGGGGGGGGGGGGGDGGGGGGGGGGG7AEGE=E?FGGGGGGGGGDGGGGGG5
@M03364:276:000000000-BLYN8:1:1101:11589:9244 1:N:0:1
ACTCCTACGGGAGGCAGCAGTAGGGAATCTTCCACAATGGACGAAAGTCTGATGGAGCAACGCCGCGTGAGTGAAGAAGGTTTTTGGATCGTAAAACTCTGTTGTTGGAGAAGAATGTATCTGATAGTAACTGATCAGGTAGTGACGGTATCCAACCAGAAAGCCACGGCTAACTACGTGCCAGCAGCCGCGGTAATACGTAGGTGGCAAGCGTTATCCGGAATTATTGGGCGTAAAGCGCGCG
+
GGGGGGGGEGGGGGGGDGGGGGGGGGDGGGGGGFGGGGGGFGGGGGGGGGGGGGGGGGGGGGGGGGGGGGGGEFFGGGGGGFFG<FFGGGGFGGGFGGGGGGGGGGGGGGGGGGGGGGGGGGGCFGGGGGGGGGFGGGGGGGGFGGGGGGFGGGGGEGGGGGFGGGGGGGGGGGFGGGGG>FCGGGGGFBEGGGGG,?FFFGGGGGGFGGFCCCDGC7CGG5EFFFGGGGGFD5=:CDF<DGDG
@M03364:276:000000000-BLYN8:1:1101:29044:9259 1:N:0:1
ACTCCTACGGGAGGCAGCAGTAGGGAATCTTCCACAATGGACGAAAGTCTGATGGAGCAACGCCGCGTGAGTGAAGAAGGTTTTCGGATCGTAAAACTCTGTTGTTGGAGAAGAACGTATTTGATAGTAACTGATCAGGTAGTGACGGTATTAAACCAGAAAGCCACGGCTAACTACGTGCCAGCAGCCGCGGTAATACGTAGGTGGCAAGCGTTGTCCGGATTTATTGGGCGTAAAGCGAGTG
+
GFA<EFGDGDG@FGGEFGFGEFCF7EFG9<EC9F9FFGGGGFGGGEGEFFEFGGF<FF<66F@FE7FFCEGFGGGGFGE8,CEFGGGGGC+B4FD<<F9E,CFFBEC85BEFCFFG7==BF<FGFFFF9F@?FFF9<FGFF9CA,C::>FC,33@=FF=DFGCFDFDGEC:>@>>B7BD:*>;B*>:,:*B8CE>:FFBEFG57>C5F89*/*1/8:+2AECC7+>@?+<FD<DC57FGD<7)/
@M03364:276:000000000-BLYN8:1:1101:9437:9273 1:N:0:1
ACTCCTACGGGAGGCAGCAGTGGGGAATATTGCACAATGGGCGCAAGCCTGATGCAGCCATGCCGCGTGTATGAAGAAGGCCTTAGGGTTGTAAAGTACTTTCAGCGGGGAGGAAGGTGATAAAGTTAATACCTTTATCAATTGACGTTACCCGCAGAAGAAGCACCGGCTAACTCCGTGCCAGCAGCCGCGGTAATACGGAGGGTGCAAGCGTTAATCGGAATTACTGGGCGTAAAGCGCACG
+
GGGGGGGGGGGGGGGGGGGGGGFGGGGGGGGGGGGGGGGGGGGGGGGGGGGGGGGGGGGGGGGGGGGGGGGGGGGGGGGGGGGGFGGGGGGGGGFFGGGGGGGGGGGGGGEGGGGGGGGGGGGGFGGGGGGGGGGGGGGGGGGGGGGGGGGGGGGGGGGGFGGGGGGGGGGGGGGFGEGGGGGFGGGGGGEGCBECFFFFGCEG58?EGGDDGGGGGGGGGGGC8CFGGDCCC7EG3CF3<DG3
@M03364:276:000000000-BLYN8:1:1101:22275:9274 1:N:0:1
ACTCCTACGGGAGGCAGCAGTAGGGAATCTTCGGCAATGGACGAAAGTCTGACCGAGCAACGCCGCGTGAGTGAAGAAGGTTTTCGGATCGTAAAACTCTGTTGTTAGAGAAGAACAAGGACGTTAGTAACTGAACGTCCCCTGACGGTATCTAACCAGAAAGCCACGGCTAACTCCGTGCCAGCAGCCGCGGTAATACGGAGGGTGCAAGCGTTAATCGGAATTACTGGGCGTAAAGCGCACG
+
GGGGGGGGGGGEGGGGGGGGGGGGGGGGGGGGGGGGGGGGGGGGGGGGGGGGGGGGGGGGGGGGGGGGGGGGGGGGGGGGGGGGGGGGGGGGGGGGGGGGGGGGGGGGGGGGGGGGGGFCFGGGGGGGGGGGGGGGGGGGGGGGGGGGGGGGGGGFGGGDGGCFGGGGGGGGGGGGGGGGEGGGGGGGGGGGGGGGGGGGGGGGGGGGGGGGGGGGFFGGGGGGGGGGGGGGGGGGGGGGGGGC
@M03364:276:000000000-BLYN8:1:1101:4714:9280 1:N:0:1
ACTCCTACGGGAGGCAGCAGTGGGGAATATTGCACAATGGGCGCAAGCCTGATGCAGCCATGCCGCGTGTATGAAGAAGGCCTTCGGGTTGTAAAGTACTTTTAGCGAGGAGGAAGGCATTAAGGTTAATAACCTTAGTGATTGACGTTACTCGCAGAAGAAGCACCGGCTAACTCCGTGCCAGCAGCCGCGGTAATACGGAGGGTGCAAGCGTTAATCGGAATTACTGGGCGTAAAGCGCACG
+
GGGGGGGGGGGGGGGGGGGGGGGGGGGGGGGGGGGGGGGGGGGGGGGGGGGGGGGGGGGGGGGGGGGGGGGGGGGGGGGGGGGGGGGGGGGGGGGGGGGGGGGGGGGGGGGGG>FGGGGGGGGGGFGFGGGGGGGGGGGGGGGGGGGGGGGGGGGGGGGGGGGGGGFGGGGGGGGGGGGGGGGGGGGGGGGGGGGGGGGGGGGGGGGGGGGGGGE5CGGGGGEGGGGGGGGGGGGGGFCGGGG7
@M03364:276:000000000-BLYN8:1:1101:12497:9315 1:N:0:1
ACTCCTACGGGAGGCAGCAGTGGGGAATATTGCACAATGGGCGCAAGCCTGATGCAGCCATGCCGCGTGTATGAAGAAGGCCTTCGGGTTGTAAAGTACTTTCAGCGGGGAGGAAGGTGAGTGGTTTAATACGCCATTCAATTGACGTTACTCGCAGAAGAAGCACCGGCTAACTCCGTGCCAGCAGCCGCGGTAATACGGAGGGTGCAAGCGTTAATCGGAATTACTGGGCGTAAAGCGCACG
+
GGGGGGGGGGGGGGGGGGGGGGGGGGGGGGGGGGGGGGGGGGGGGGGGGGGGGGGCGGGGGGGGGGGFGGGGGGGGGGGGGGGGGGGGGGGGGGGGGGGGGGGGGGGGGG@CEGGGGGGGGBF7FGGGGGGGGGG7FFFGGGGGGGFGGGGGGGDEFGGGGGGGGGGGGGGGGGGGGGGGGGGGGGGGGGGGGGGGGGGGGGGGGGGGGGCGGD58FFGGGGGGGGGGGGGGGDGGGGGGGGG5
@M03364:276:000000000-BLYN8:1:1101:24847:9319 1:N:0:1
ACTCCTACGGGAGGCAGCAGTAGGGAATCTTCGGCAATGGACGACAGGCTGACCGAGCATCGCCGCGTGAGTGATGAAGGTTTTCGGATCGTAAAACTCTGTGGTTAGAGAATAACAAGGACGTTCGTAACTGAACGTCCCCTGACTGTATCTAACCAGAAAGCCTCGGCTAACTACGTGCCAGCAGCCGCGGTAATACGTAGGTGGCAAGCGTTGTCCGGATTTATTGGGCGTAAAGCGAGCG
+
FDAFGF9<F7@-6CCCFFGGE9<,@F@@,<9F,6CF@C6<,;@C+68,CFFD,FFCFC7,,BFFFCEF>,FFC,,<C,:4=ECE9:=7+=+4BEF99?FF95,B:<F8,5,B,<:=EF88FCGGF,+B3BCFDED<FE@7BF8F8F,@FFC<FC,@,>:FGA,@,,,6>C<FFE;FG*,,61,>7B848B**51*4<++;<FFG+2*=69*/*;88C+=E5E*20+0AF6=F5C=C3?*7*)/1
@M03364:276:000000000-BLYN8:1:1101:9306:9327 1:N:0:1
ACTCCTACGGGAGGCAGCAGTAGGGAATCTTCCACAATGGACGAAAGTCTGATGGAGCAACGCCGCGTGAGTGAAGAAGGTTTTCGGATCGTAAAACTCTGTTGTTGGAGAAGAACGTATTTGATAGTAACTGATCAGGTAGTGACGGTATCCAACCAGAAAGCCACGGCTAACTACGTGCCAGCAGCCGCGGTAATACGTAGGTGGCAAGCGTTGTCCGGATTTATTGGGCGTAAAGCGAGCG
+
GGGGGGGGGGGGGGGGGGGGGGGGGGGGGGGGGGGGGGGGGGGGGGGGGGGGGGGGGGGGGGGGGGGGGGG?FGGGGGGGGGGGGGGGGGGGGGGGGGGGGGGGGFGGGGGGGGGGGFGGGGGFGGGGGGGGGGGGGGGGGGGGGGGGFGGGGGFG:FFGGGFGGGGGGGGGGGGGGDGGGGGGGGDGGECGDEGGGGGGFGGGGGGGGGGGGEGGEGGGGGGGGGGFGGFGCDGGGGGGGGG<
@M03364:276:000000000-BLYN8:1:1101:15809:9329 1:N:0:1
ACTCCTACGGGAGGCAGCAGTAGGGAATCTTCGGCAATGGACGAAAGTCTGACCGAGCAACGCCGCGTGAGTGAAGAAGGTTTTCGGATCGTAAAACTCTGTTGTTAGAGAAGAACAAGGACGTAAGTAACTGTACGTCCCCTGACGGTATCTAACCAGAAAGCCACGGCTAACTACGTGCCAGCAGCCGCGGTAATACGTAGGTGGCAAGCGTTGTCCGGATTTATTGGGCGTAAAGCGAGCG
+
GGGGGGGGGGGGGGGGGGGGGGGGGGGGGGGGGGGGGGGGGGGGGGGGGGGGGGGGGGGGGGGGGGGGGGGGGGGGGGGGGGGGGGGGGGGGGGGGGGGGGGGGGGGGGGGGGGGGGGGGGGGGGGGGGGGGGGGGGGGGGGGGGGGGGG7FCFFGGGGGGGGGGGG>CFGGGGGGGGFGGGGGGGEGFGGGGGGGGGGGCGGGGGGGGGGGGGGGGGGGGD=5CGGF+<FGGGGGGG=DC><5
@M03364:276:000000000-BLYN8:1:1101:17987:9338 1:N:0:1
ACTCCTACGGGAGGCAGCAGTAGGGAATCTTCGGCAATGGACGAAAGTCTGACCGAGCAACGCCGCGTGAGTGAAGAAGGTTTTCGGATCGTAAAACTCTGTTGTTAGAGAAGAACAAGGACGTTAGTAACTGAACGTCCCCTGACGGTATCTAACCAGAAAGCCACGGCTAACTACGTGCCAGCAGCCGCGGTAATACGTAGGTGGCAAGCGTTGTCCGGATTTATTGGGCGTAAAGCGAGCG
+
GGGGGGGGGGGGGGGGGGGGGGGGGGGGGGGGGGGGGGGGGGGGGGGGGGGGGGGGGGGGGGGGGGGGGGGGGGGGGGGGFGGGGGGGGGGGGGGGGGGGGGGGGGGGGGGGGGGGGGGCEGGGGGGGGGGGGGGGGGGGGGGGGGGGGGGGGGGGGGGGGGGGGGGGFGGGGGGGGGGGGGGGGGGGGGGDGGGGGGFFEFGGGGEGFGGGGGG5CGGGGC5EGGGGGGG=DGGGGGGGGGG7
@M03364:276:000000000-BLYN8:1:1101:16009:9343 1:N:0:1
ACTCCTACGGGAGGCAGCAGTGGGGAATATTGCACAATGGGCGCAAGCCTGATGCAGCCATGCCGCGTGTGTGAAGAAGGCCTTCGGGTTGTAAAGCACTTTCAGCGAGGAGGAAGGTGGTGAGCTTAATACGCTCATCAATTGACGTTACTCGCAGAAGAAGCACCAGCTAACTCCGTGCCAGCAGCCGCGGTAATACGGAGGGTGCAAGCGTTAATCGGAATTACTGGGCGTAAAGCGAGCG
+
GGGGGGGGGGGGGGGGGGGGGGGGGGGGGGGGGGGGGGGGGGGGGGGGGGGGGGGGGGFGGGGGGGGGGGGGGGFGGGGGGGGFGGGCGGGGGGGFFGGGGGGGGGGEGGGGGGGGGGGGCGGGFFGFGGGGGGGGGGGGGD=>FGGEGGGFDGGDFGCGGGCFCFG7CFGGGGGGFGGFGGGFGGGGGGGEEGEGGGGFDC5CEEGGEGGGGGGGFGCF5ACFGGGGFGGGGGGGGF>CDGGD
@M03364:276:000000000-BLYN8:1:1101:10571:9383 1:N:0:1
ACTCCTACGGGAGGCAGCAGTAGGGAATCTTCGGCAATGGACGAAAGTCTGACCGAGCAACGCCGCGTGAGTGAAGAAGGTTTTCGGATCGTAAAACTCTGTTGTTAGAGAAGAACAAGGACGTTAGTAACTGAACGTCCCCTGACGGTATCTAACCAGAAAGCCACGGCTAACTACGTGCCAGCAGCCGCGGTAATACGTAGGTGGCAAGCGTTGTCCGGATTTATTGGGCGTAAAGCGAGCG
+
GGGGGGGGGGGGGGGGGGGGGGGGGGGGGGGGGGGGGGGGGGGEGGGGGGGGGGGGGGGGGGGGGGGGGGGGGGGGGGGGGGGGGGGGGGGGGGGGGGGGGGGGGGGGGGGGGGGGGGGGGGGGGGGGGGGGGGGGGGGGGGGGGGGGGGGFGGGGGGGGGGGGGGGGGGGGGGGGGEGGGGGGGGGGGGGGGGGGGFGGFGGGGGGGGGGGGGGGGGGGGGGG?FFGGGGGGGGEGGGGGGGD
@M03364:276:000000000-BLYN8:1:1101:11206:9385 1:N:0:1
ACTCCTACGGGAGGCAGCAGTGGGGAATATTGCACAATGGGCGCAAGCCTGATGCAGCCATGCCGCGTGTATGAAGAAGGCCTTCGGGTTGTAAAGTACTTTCAGCGAGGAGGAAGGCATTAAGGTTAATAACCTTAGTGATTGACGTTACTCGCAGAAGAAGCACCGGCTAACTCCGTGCCAGCAGCCGCGGTAATACGGAGGGTGCAAGCGTTAATCGGAATTACTGGGCGTAAAGCGCACG
+
GGGGGGGGGGGGGGGGGGGGGGGGGGGGGGGGGGGGGGGGGGGGGGGGGGGGFGGGGGGGGGGGGGGGGGGGGGGGGGGGG?FGGGGGGGGGGGGGGGGGGGGGGGGGGGGGGGFGGDFGGGGGGGGFGGGG9FGGGGFFFGGGGGGGGGGGGGGGGDCGGGGGGFGGGGGGGGGGGGGGFFGG*>FGGGEGGGCEGGGGEEEGGBE>FGGGG8?=FGGFEEEECECGGGGGDGGDFGGGGGC5
@M03364:276:000000000-BLYN8:1:1101:15862:9397 1:N:0:1
ACTCCTACGGGAGGCAGCAGTAGGGAATCTTCCACAATGGACGAAAGTCTGATGGAGCAACGCCGCGTGAGTGAAGAAGGTTTTCGGATCGTAAAACTCTGTTGTTGGAGAAGAATGTATCTGATAGTAACTGATCAGGTAGTGACGGTATCCAACCAGAAAGCCACGGCTAACTACGTGCCAGCAGCCGCGGTAATACGTAGGTGGCAAGCGTTGTCCGGATTTATTGGGCGTAAAGCGAGCG
+
GGGGGGGGGGGGGGGGGGGGGGGGGGGGGGGFGCGGGGGGGDGGGGGGGGGGGGGGDFEGGGGGGGDFEFGCGGGFGGGGFGGGGGGGGEGGGGGDEDFGGGGGFDFG<AFCGGGGGGGGGGDGGGGFGG9AFGGFGGGGGFFFFFG7@FEFFFGCFGFFGGFF8=FFCCD7:<E9DCFFFEC@8FGGGECGGGGGCF;CFGC*6>F>E?C*8CCEEGGGG5=1AC+CF?=CGGGGGGFDCD)9
@M03364:276:000000000-BLYN8:1:1101:9765:9414 1:N:0:1
ACTCCTACGGGAGGCAGCAGTAGGGAATCTTCGGCAATGGACGAAAGTCTGACCGAGCAACGCCGCGTGAGTGAAGAAGGTTTTCGGATCGTAAAACTCTGTTGTTAGAGAAGAACAAGGACGTTAGTAACTGAACGTCCCCTGACGGTATCTAACCAGAAAGCCACGGCTAACTACGTGCCAGCAGCCGCGGTAATACGTAGGTGGCAAGCGTTGTCCGGATTTATTGGGCGTAAAGCGAGCG
+
GGGGGGGGGGGGGGGGGGGGGGGGGGGGGGGGGGGGGGGGGGGGGGGFGGGGGGGGGGGGGGGGGGGGGGGGGGGGGGGGGGGGGGGGGGGGGGGGGGGGGGGGGGGGGGGGGGGGGGFGGGGGGGGGGGGGGGGGGGGGGFGGGGGGGGGGGGGGGGFEGGGGFGGEFGGDFGGGGGGGGGGGGGGGFGGGGGGGGGGGGGGGFGGGGGFDGEGGGGFEGGGGFGGFGGGFDGGGGFGGGGG<
@M03364:276:000000000-BLYN8:1:1101:17783:9436 1:N:0:1
ACTCCTACGGGAGGCAGCAGTGGGGAATATTGCACAATGGGCGCAAGCCTGATGCAGCCATGCCGCGTGTATGAAGAAGGCCTTCGGGTTGTAAAGTACTTTCAGCGGGGAGGAAGGTGATGAACTTAATACGTTCATCAATTGACGTTACCCGCAGAAGAAGCACCGGCTAACTCCGTGCCAGCAGCCGCGGTAATACGGAGGGTGCAAGCGTTAATCGGAATTACTGGGCGTAAAGCGCACG
+
GGGGGGGGGGGGGGGGGGGGGGGGGGGGGGGGGGGGGGGGGGGGGGGGGGGGGGGGGGGGGGGGGGGGGGGGGGGGGGGGGGGGGGGGGGGGGGGGGGGGGGGGGGGGGGGGGGGGGGGGGGGGGGGGGGGGGGGGGGGGGGGGGGGGGGGGGGGGGDGGGGGGGGGGGGGDGGGGGGGGGGGGGGGGGGGGGGGGGGGGGGGGGGGGGGGGGGGGGGGGGGGGFGGGGGGFDGGDGGGGGGGC
@M03364:276:000000000-BLYN8:1:1101:8584:9443 1:N:0:1
ACTCCTACGGGAGGCAGCAGTAGGGAATCTTCGGCAATGGACGAAAGTCTGACCGAGCAACGCCGCGTGAGTGAAGAAGGTTTTCGGATCGTAAAACTCTGTTGTTAGAGAAGAACAAGGACGTTAGTAACTGAACGTCCCCTGACGGTATCTAACCAGAAAGCCACGGCTAACTACGTGCCAGCAGCCGCGGTAATACGTAGGTGGCAAGCGTTGTCCGGATTTATTGGGCGTAAAGCGAGCG
+
GGGGGGGGGGGGGGGGGGGGFGGGGGGGGGGGGGGGGGGGGGGGEGGGGGGGFGGGGGGGGGGGGGG@FFGGGGGGGGGGGGGGGGGGGGGGGGGGGFGGGGGGGFGGGGGGGGGGGGGGGGGFGGGGGGCGGGGGGGGGGGGGGGGGEGGGGGGGGGGCGGGGGGGGGGGG:FGGGEF<C7DFGGFGGDGGGGGG9CCGGGGE9CCGDFFDEEGGGGFGGGGG97C?CCGGCDG=CGGDCD35
@M03364:276:000000000-BLYN8:1:1101:23450:9462 1:N:0:1
ACTCCTACGGGAGGCAGCAGTGGGGAATATTGCACAATGGGCGCAAGCCTGATGCAGCCATGCCGCGTGTATGAAGAAGGCCTTCGGGTTGTAAAGTACTTTCAGCGAGGAGGAAGGCGTTGTGGTTAATAACCGCAGCGATTGACGTTACTCGCAGAAGAAGCACCGGCTAACTCCGTGCCAGCAGCCGCGGTAATACGGAGGGTGCAAGCGTTAATCGGAATTACTGGGCGTAAAGCGCACG
+
GGGGGGGGGGGGGGGGGGGGGGGGGGGGGGGGGGGGGGGGGGGGGGGGGGGGGFGGGGGGFGGGGGGEGGGGGGGGGGGGGGGGGGGGGGGGGGGGGGGGGGGGGGGGGGGGGGGGGGGGGGGGGFDFGGGGGDGGEGGGDFGGGGGGGGGGGGGGGGGGFFGGGCGGGGGGGGGFCGGGGGGGGGGGCGGCCECGGGGGGGGGGGGGGGGGGEGGFGFGGGDDGGGGGGGGGGGGGGGGGGGC
@M03364:276:000000000-BLYN8:1:1101:28848:9473 1:N:0:1
ACTCCTACGGGAGGCAGCAGTAGGGAATCTTCGGCAATGGACGAAAGTCTGACCGAGCAACGCCGCGTGAGTGAAGAAGGTTTTCGGATCGTAAAACTCTGTTGTTAGAGAAGAACAAGGACGTTAGTAACTGAACGTCCCCTGACGGTATCTAACCAGAAAGCCACGGCTAACTACGTGCCAGCAGCCGCGGTAATACGTAGGTGGCAAGCGTTGACCGGATTTATTGGGCGTAAAGCGAGCG
+
GGGGGGGGGGGGGGGGGGGGGGGGGFGGGGGGGGGGGGGGGGGGGGGEFFGGGGGGGGGGGGGGDGGGGGGGDGGGGGGGFFG7FGGGGGGGGGFGFDGDGDGFGGFGGGGGGGGGGGGGGGGGGFGFGFGAEGG<FGGGCFDFFFECGG@FFGG=FCCFCFGF@FGGGGGGGGGGGGFFG>FGGGGGGGGGG8CC9CFF9CBEEFFGGGCG58C8*9CCEGG5CGC799=EGGGGF7CDGGD<
@M03364:276:000000000-BLYN8:1:1101:8239:9484 1:N:0:1
ACTCCTACGGGAGGCAGCAGTGGGGAATATTGCACAATGGGCGCAAGCCTGATGCAGCCATGCCGCGTGTGTGAAGAAGGCCTTCGGGTTGTAAAGCACTTTCAGCGGGGAGGAAGGTGAGTGGTTTAATACGCCATTCAATTGACGTTACCCGCAGAAGAAGCACCGGCTAACTCCGTGCCAGCAGCCGCGGTAATACGGAGGGTGCAAGCGTTAATCGGAATTACTGGGCGTAAAGCGCACG
+
GGGGGGGGGGGGGGGGGGGGGGGGGGGGGGGGGGGGGGGGGGGGGGGGGGGGGGGGGGGGGGGGGGGGGGGGGGGGGGGGGGGGGGGGGGGGGGGGGGGGGGGGGGGGGGGGGGGGGFGGFGGFFGGGGGGGGDGGGGFGGGGFGGGGGGGGGGGGGGGGFGGGGGGGGGGGFGGGGGGGGFGGFGGGFGGGGGDGGFGGGGGGGGGGGGGGGGGGGGFGGGGGECFGFFGGDGGDGGGGGGGC
@M03364:276:000000000-BLYN8:1:1101:14897:9490 1:N:0:1
ACTCCTACGGGAGGCAGCAGTGGGGAATATTGCACAATGGGCGCAAGCCTGATGCAGCCATGCCGCGTGTGTGAAGAAGGCCTTCGGGTTGTAAAGCACTTTCAGCGAGGAGGAAGGTGGTGAACTTAATACGTTCATCAATTGACGTTACTCGCAGAAGAAGCACCGGCTAACTCCGTGCCAGCAGCCGCGGTAATACGGAGGGTGCAAGCGTTAATCGGAATTACTGGGCGTAAAGCGCACG
+
GGGGGGGGGGGGGGGGGGGGGGGGGGGGGGGGGGGGGGGGGGGGGGGGGGGGGGGGGGGGGGGGGGGGGGGGGGGGGGGGGGGGGGGGGGGGGGGGGGGGGGGGGGGGGGGGGGGGGGGGGGGGGGGGGGGGGGGGGGGGGGGGGGGGGGGGGGGGGGGGGGGGGGGGGGGGGGGGGGGGGGGGGGGGGGGGGGGGGGGGGGGGGGGGGFGGGGGGGGGGGGGGFCFFEGGGGGGGFFGGGGGD
@M03364:276:000000000-BLYN8:1:1101:27887:9509 1:N:0:1
ACTCCTACGGGAGGCAGCAGTAGGGAATCTTCGGCAATGGGGGCAACCCTGACCGAGCAACGCCGCGTGAGTGAAGAAGGTTTTCGGATCGTAAAACTCTGTTGTTAGAGAAGAACGTTAAGTAGAGTGGAAAGTTACTTAAGTGACGGTATCTAACCAGAAAGGGACGGCTAACTACGTGCCAGCAGCCGCGGTAATACGTAGGTCCCAAGCGTTGTCCGGATTTATTGGGCGTAAAGCGAGC
+
GGGCGGGGGGGGGGGGGGGGGCGGGGGG<FGFF@EGGGGGGDFGGGDGGGGGE<@FGGGGGGGGGGGGG7?FGGGGGGGGGFGGGGGGG@FFGGGFECEGGGAEEEAE<FFFFGG8FDFF7F??FFFFFDD=FEGGGCFAFFD<@FCEGGGGGDEF9,@DGGG,@CFFGGD7FG8DF8FCFCFFC*?ED:CGDGGGGG9EC<9FGG9FFEFGF>E*::C<C=CEEFFGGGFFFGCEG3CFDDD)
@M03364:276:000000000-BLYN8:1:1101:26481:9546 1:N:0:1
ACTCCTACGGGAGGCAGCAGTGGGGAATATTGCACAATGGGCGCAAGCCTGATGCAGCCATGCCGCGTGTATGAAGAAGGCCTTCGGGTTGTAAAGTACTTTCAGCGAGGAGGAAGGCATTAAGGTTAATAACCTTAGTGATTGACGTTACTCGCAGAAGAAGCACCGGCTAACTCCGTGCCAGCAGCCGCGGTAATACGGAGGGTGCAAGCGTTAATCGGAATTACTGGGCGTAAAGCGCACG
+
GGGGGG9FGGGGDEGGGGFGFFGCFEGGGGGGGGGGGGGGGGGGGGGGGCCADCGGGGCFDGGGGGGGGFFGFGGFDGGGFGFGGEGEGGGGCEDGGGGGGGGGFFGFGGGGGGFFCFGGFGGGGGGFGFFEFCDGGGDFGGGGGGGFGFGGFEGECDCFFGGGGDFFGGDFGEGFCGGFDGGG7FG7DEDEGEGGGGG>>5:E8EG>FGGGGGCC5CCEEG8FECGG+<CFGDCDGCCC7CC9
@M03364:276:000000000-BLYN8:1:1101:10489:9561 1:N:0:1
ACTCCTACGGGAGGCAGCAGTAGGGAATCTTCGGCAATGGACGAAAGTCTGACCGAGCAACGCCGCGTGAGTGAAGAAGGTTTTCGGATCGTAAAACTCTGTTGTTAGAGAAGAACAAGGATGAGAGTAGAACGTTCATCCCTTGACGGTATCTAACCAGAAAGCCACGGCTAACTACGTGCCAGCAGCCGCGGTAATACGTAGGTGGCAAGCGTTGTCCGGATTTATTGGGCGTAAAGCGAGG
+
GGGGGGGGGGGGGGGGGGGGGGGGGGGGGGGGGGGGGGGGGGGGGGGGGGGGGGGGGGGGGGGGGGGGGGGGGGGGGGGGGGGGGGGGGGGGGGGGGGGGGGGGGGFGGGGGGGGGGGGGGGGGGGGGGGGGGGGGGGGGGGGGGGGGGGGGGGGGGGGGGGGGGGGGGGGGGGGGGGGGGGGGGGGGGGGGGGGGGGGGGBFGGGGFGGGGGGGGEGGGEG5CGGGGGGGGGGEEGGGGGGD)
@M03364:276:000000000-BLYN8:1:1101:15093:9565 1:N:0:1
ACTCCTACGGGAGGCAGCAGTGGGGAATATTGCACAATGGGCGCAAGCCTGATGCAGCCATGCCGCGTGTATGAAGAAGGCCTTCGGGTTGTAAAGTACTTTCAGCGGGGAGGAAGGTGAGTGGTTTAATACGCCATTCAATTGACGTTACCCGCAGAAGAAGCACCGGCTAACTCCGTGCCAGCAGCCGCGGTAATACGGAGGGTGCAAGCGTTAATCGGAATTACTGGGCGTAAAGCGCACG
+
GGGGGGGGGGGGGGGGGGGGFGGGGGGGGGGGGGGGGGGGGGGGGGGGGGGGGGGGGGGGGGGGGGGGGGGGGGGGGGGGGGGGGGGGGGGGGGGGGGGGGGGGGGGGGGGGGGGGGFGGGGGGGGGGGGGGGGGGGGGGGGGGGGGGGGGGGGGGGGGGGGGGGGGGGGGGGGGGGGGGGGGGGGGGFGGGGGGGGGGGGGGDCGGGGGGGGGGGGGGGG5EGFGGGGFFGGGGGCGFDDGGD
@M03364:276:000000000-BLYN8:1:1101:7193:9567 1:N:0:1
ACTCCTACGGGAGGCAGCAGTAGGGAATCTTCGGCAATGGACGAAAGTCTGACCGAGCAACGCCGCGTGAGTGAAGAAGGTTTTCGGATCGTAAAACTCTGTTGTTAGAGAAGAACAAGGACGTTAGTAACTGAACGTCCCCTGACGGTATCTAACCAGAAAGCCACGGCTAACTACGTGCCAGCAGCCGCGGTAATACGTAGGTGGCAAGCGTTGTCCGGATTTATTGGGCGTAAAGCGAGCG
+
GGGGGGGGGGGGGGGGGGGGGGGGGGGGGGGGGGGGGGGGGGGGGEGGGGGGGGGGGGGGGGGGGGGGGGGGGGGGGGGGGGGGGGGGGGGGGGGGGGGGGGGGGGGGGGGGGGGGGGGGGGGEGGGGGGGGGGGGGGGGGGGGGGGGGGGGGGGGGGGGGGGGGGGGGGGGGGGGGGGGGGGGGGGGGGGGGGGGGGFGGGGGGGGGGGGGGGGGECFGGEGGGGGGGGCFGGGGGGGGGD39
@M03364:276:000000000-BLYN8:1:1101:21186:9591 1:N:0:1
ACTCCTACGGGAGGCAGCAGTAGGGAATCTTCGGCAATGGACGAAAGTCTGACCGAGCAACGCCGCGTGAGTGAAGAAGGTTTTCGGATCGTAAAACTCTGTTGTTAGAGAAGAACAAGGACGTTAGTAACTGAACGTCCCCTGACGGTATCTAACCAGAAAGCCACGGCTAACTACGTGCCAGCAGCCGCGGTAATACGTAGGTGGCAAGCGTTGTCCGGATTTATTGGGCGTAAAGCGAGCG
+
GGGGGGGGGGGGGGGGGGGGGGGGGGGGGGGGGGGGGGGGGGGGGGGGGGGGGGGGGGGGGGGGGGGGGGGGGGGGGGGGGGCFGGGGGGGGGGGGGGGGGGGGGGGGGGGGGGGGGGFFGGGGGGGGGGGGFGGGGGGGGGGGGGGGGGDGGGGGGGGGGGGGGGGGGGGGGGGFGGGFGGGGGGGGGGGGGGGGGGGGGGDGGFFGGDE5CCEGEGGGGCECG?FGCFGFGGGGGGGGDGGD
@M03364:276:000000000-BLYN8:1:1101:16946:9641 1:N:0:1
ACTCCTACGGGAGGCAGCAGTAGGGAATCTTCGGCAATGGACGAAAGTCTGACCGAGCAACGCCGCGTGAGTGAAGAAGGTTTTCGGATCGTAAAACTCTGTTGTTAGAGAAGAACAAGGACGTTAGTAACTGAACGTCCCCTGACGGTATCTAACCAGAAAGCCACGGCTAACTACGTGCCAGCAGCCGCGGTAATACGTAGGTGGCAAGCGTTGTCCGGATTTATTGGGCGTAAAGCGAGCG
+
GGGGGGGGGGGGGDGGGGGGGGGGGGGGCFGGGGGGGGGGGGGGCFGFFGGGGGGGGGGGGGGGGGGGGGGFFGGGGGGGGGGGGGGG7FGGGGGGGGGGGGGGFGDGGGGGGGGGGGFEGGGFFGGGGGCGEGGGFGFCFFGGGGGGEGGGGGGGGGGGGGGGGGGGGDGGGFGGGGGGGGGGGDFFCCEGEECG9FGGFFGC?FFCFFFFE8EEGDEEGGGGGFGFGGGGGDGGG7FGDD39
@M03364:276:000000000-BLYN8:1:1101:7813:9647 1:N:0:1
ACTCCTACGGGAGGCAGCAGTAGGGAATCTTCGGCAATGGACGAAAGTCTGACCGAGCAACGCCGCGTGAGTGAAGAAGGTTTTCGGATCGTAAAACTCTGTTGTTAGAGAAGAACAAGGACGTTAGTAACTGAACGTCCCCTGACGGTATCTAACCAGAAAGCCACGGCTAACTACGTGCCAGCAGCCGCGGTAATACGTAGGTGGCAAGCGTTGTCCGGATTTATTGGGCGTAAAGCGAGCG
+
GGEGGGGGGEGGGGGGGEGFGGGGGGGFDFGGGGGGGGGGFEFBBBCFGGGC<FEEECFGGGGGGGD6+B?FEFCCGGGFF99BFED:CFGFGDBEGFGGGGGGFEAFGG9FCEFGGG<,:FF+DFEGGCCFFGFGFGGGDC<DFFE@FCFEGFGAA@FG7@FGGGGGGGGGCGFCF7FGF:CFCEFC,CE>>:CE??9CC2B*??CE*+=:ECEGEGFEG=8*A?99CCGC5):>CDGGGGGC
@M03364:276:000000000-BLYN8:1:1101:26968:9665 1:N:0:1
ACTCCTACGGGAGGCAGCAGTGGGGAATATTGCACAATGGGCGCAAGCCTGATGCAGCCATGCCGCGTGTATGAAGAAGGCCTTAGGGTTGTAAAGTACTTTCAGCGGGGAGGAAGGGGTGAGCCTTAATACGGTTCGTCATTGACGTTACCCGCAGAAGAAGCACCGGCTAACTCCGTGCCAGCAGCCGCGGTAATACGGAGGGTGCAAGCGTTAATCGGAATTACTGGGCGTAAAGCGCACG
+
FGGGGGGGGGGGGGGGGGGGDGGGGGGGGGGGGGGGGGGDFGGGGGGGGGGGGGGGGGGGGGGFGGGGGGGGGGGGFFFGGGGGGGGGGGGGGGGGGGGGGFGGGGGGGGGGGFGGGGGGGGGDFGGGGGFGGCG7FGFGGGGCFFGEGGGGGGGGGEG7,DFGGFFGGGGGGGF9FGGGGGFFGGGGGGGG5CEGGGCFEGGGGGGGGGGFGEGGFGCEGEGGGGFFGF5FGGGGGGGGGGG<
@M03364:276:000000000-BLYN8:1:1101:14563:9668 1:N:0:1
ACTCCTACGGGAGGCAGCAGTAGGGAATCTTCGGCAATGGACGAAAGTCTGACCGAGCAACGCCGCGTGAGTGAAGAAGGTTTTCGGATCGTAAAACTCTGTTGTTAGAGAAGAACAAGGACGTTAGTAACTGAACGTCCCCTGACGGTATCTAACCAGAAAGCCACGGCTAACTACGTGCCAGCAGCCGCGGTAATACGTAGGTGGCAAGCGTTGTCCGGATTTATTGGGCGTAAAGCGAGCG
+
GGGGGGGGGGGGGGGGGGGGGGGGGFGGGGGGGEGGGGGGGGGGGGFFGGGGGGGGGGDGGGGGGGGGGGGGGGGGFGGGFFGGGGGGFGGGGGGGGGGGGFGFGGGGGGGGGGGGGGFGGGGGGGGGGGGGGGGGGFGDGGGEGGGGGGGGGGF=CFCGFGGGGGGGGGGGFGFGG7FGGGGGGGGGDGGGGGGGGGGGFGGGGG8:=CFGGGGDGGGGE?;5CFFFGDGGDGCCF7FGGGG7
@M03364:276:000000000-BLYN8:1:1101:8198:9711 1:N:0:1
ACTCCTACGGGAGGCAGCAGTAGGGAATCTTCGGCAATGGACGAAAGTCTGACCGAGCAACGCCGCGTGAGTGAAGAAGGTTTTCGGATCGTAAAACTCTGTTGTTAGAGAAGAACAAGGACGTAAGTAACTGTGCGTCCCCTGACGGTATCTAACCAGAAAGCCACGGCTAACTACGTGCCAGCAGCCGCGGTAATACGTAGGTGGCAAGCGTTGTCCGGATTTATTGGGCGTAAAGCGAGCG
+
GGGGGGGGGGGGGGGGGGGGGGGGGGGGGGGGGGGGGGGGGGGGGGGEFGGGGGGGGGGFGGGGGGGGGGGFGGGGGGGGGGGGGGGGGGGGGGGGGFGGDFGGGGFGGGGGGGGGGGEFFGGGFFGGGGGFGGGGGGCEGCGFEFF7FFGGGFGGGFGGGGGGFGGFFEGGGGGGGGGGGD9CCFGGGGGGGGGDCGEGGGGGFDGGGGG=:CEGEDFCE*;:CEFGGGGGDD5ACC737<<7
@M03364:276:000000000-BLYN8:1:1101:9725:9717 1:N:0:1
ACTCCTACGGGAGGCAGCAGTAGGGAATCTTCGGCAATGGACGAAAGTCTGACCGAGCAACGCCGCGTGAGTGAAGAAGGTTTTCGGATCGTAAAACTCTGTTGTTAGAGAAGAACAAGGACGTTAGTAACTGAACGTCCCCTGACGGTATCTAACCAGAAAGCCACGGCTAACTACGTGCCAGCAGCCGCGGTAATACGTAGGTGGCAAGCGTTGTCCGGATTTATTGGGCGTAAAGCGAGCG
+
GGGGGGGGGGGGGGGGGGGGGGGGGGGGGGGGGGGGGGGGGGGGGGGGGGGGGGGGGGGGGGGGGGGFGGGFGGGGGGGGFGGGGGGGGGGGGGGGGGGGGGGGGGGGGGGGGGGGGGGDGGGGGGGGGGGGGGGGGFGGGGGEFGGGGGFEFFGGFGCFGGGGFGGGGGGGGGGGGGGGGGGFGGGGGGCGGGGGGGGGFFFCGGGGGGGGGGGDGFGGDE5C9CGGGGGGGGGGGGGGGDGG
@M03364:276:000000000-BLYN8:1:1101:25249:9719 1:N:0:1
ACTCCTACGGGAGGCAGCAGTAGGGAATCTTCGGCAATGGACGAAAGTCTGACCGAGCAACGCCGCGTGAGTGAAGAAGGTTTTCGGATCGTAAAACTCTGTTGTTAGAGAAGAACAAGGACGTTAGTAACTGAACGTCCCCTGACGGTATCTAACCAGAAAGCCACGGCTAACTACGTGCCAGCAGCCGCGGTAATACGTAGGTGGCAAGCGTTGTCCGGATTTATTGGGCGTAAAGCGAGCG
+
GGGGGFGGGGDGGGGDGDGFGGGGGGGGGGGGGGGGGGGGGGGGGGGGGGGGGGGGGGGGFGGGGGGCFEGGGFFGGGGGGGGDCGDDGGGGGGGGGFGGFFCGFGGGGGGGGFFFGGFGGGGFGG=@FGGGGGGGGGGGGGGGGCFCGCGGGGFGGGGGGGGGGGGGDGGGFFGFGGGGGGGGGGGGGGGG5E>EGDGGGGGGGGGF>CEFGG887CGGEC57C?FFGGGGGGGECFDGDDDC
@M03364:276:000000000-BLYN8:1:1101:23314:9758 1:N:0:1
ACTCCTACGGGAGGCAGCAGTGGGGAATATTGCACAATGGGCGCAAGCCTGATGCAGCCATGCCGCGTGTATGAAGAAGGCCTTCGGGTTGTAAAGCACTTTCAGCGAGGAGGAAGGTGGTGAGCTTAATACGCTCATCAATTGACGTTACTCGCAGAAGAAGCACCGGCTAACTCCGTGCCAGCAGCCGCGGTAATACGGAGGGTGCAAGCGTTAATCGGAATTACTGGGCGTAAAGCGCACG
+
EC@C<CFC;F@-@:FCC7-CCFDE@F;D@CF@FF@CEC6@@@FFCGCGDEGCFG9CF@6@@EGC:BF@:6,6<,??CFFE8,CEECGCC?@B?EEEEGDFGFGGGG:FC:FECG8E@4:B4+BEBED<FFFBF7+B+??DF<<=FDC:FGGGGGGGEGGGGGGFGGGGGGGGGGGGGGGGGGGGGGGGGGGGGGGGGGGGGCEGGGGGGGFGGGGDFGFFGGDGGGFFCCGGGGGGGGGGDGGC
@M03364:276:000000000-BLYN8:1:1101:23185:9763 1:N:0:1
ACTCCTACGGGAGGCAGCAGTGGGGAATATTGCACAATGGGCGCAAGCCTGATGCAGCCATGCCGCGTGTGTGAAGAAGGCCTTCGGGTTGTAAAGCACTTTCAGCGAGGAGGAAGGTGGTGAACTTAATACGTTCATCAATTGACGTTACTCGCAGAAGAAGCACCGGCTAACTCCGTGCCAGCAGCCGCGGTAATACGGAGGGTGCAAGCGTTAATCGGAATTACTGGGCGTAAAGCGCACG
+
GGGGGGGGGGGGGGGGGGGGGGGGGGGGGGGGGGGGGGGGGGGGGGGGGGGGGGGGFGGGGGGGGGGGGGGGGFGGGGGGGGGGGGGGGDGGGGGGGFGGGGGGGGGFGGGGGGGGGGGGGGGGGGGGGGGGGGGGGGGGGGGGGGGGGGGGGGGGGGGGGGGGGGGGGGGGGGGGGGGFGGGGGGGGGGGGGGGGGGGGGGEGGGGGGFGGGGGGGGGGGGGGGGGGGGFGGGGGGGGDGGG7
@M03364:276:000000000-BLYN8:1:1101:18261:9765 1:N:0:1
ACTCCTACGGGAGGCAGCAGTGGGGAATATTGCACAATGGGCGCAAGCCTGATGCAGCCATGCCGCGTGTATGAAGAAGGCCTTCGGGTTGTAAAGTACTTTCAGCGAGGAGGAAGGCGTTGTGGTTAATAACCGCAGCGATTGACGTTACTCGCAGAAGAAGCACCGGCTAACTCCGTGCCAGCAGCCGCGGTAATACGGAGGGTGCAAGCGTTAATCGGAATTACTGGGCGTAAAGCGCACG
+
GGGGGGGGGGGGGGGGGGGGGGGGGGGGGGGGGGGGGGGGGGGGGGGGGGGGGGGGGGGGGGGFFGGEGGGGGGGGGGGGGGGGGGGGGGEGGGGGGFGGGGGGGGDDGGGGGGGGGGFFGGGGGGGGGGGGGGGGGGGGGGGGGGGGGGGGCGGGGGGFGGGGGGGGGGGGGGGGGGGGGGGGGGGGGGDGGGGEGGGGGGGGGGGGGGGGGGGGGGGFGGGGGGFGGGGGGGGGGGGGGGG7
@M03364:276:000000000-BLYN8:1:1101:2491:9778 1:N:0:1
ACTCCTACGGGAGGCAGCAGTAGGGAATCTTCGGCAATGGACGAAAGTCTGACCGAGCAACGCCGCGTGAGTGAAGAAGGTTTTCGGATCGTAAAACTCTGTTGTTAGAGAAGAACAAGGACGTTAGTAACTGAACGTCCCCTGACGGTATCTAACCAGAAAGCCACGGCTAACTACGTGCCAGCAGCCGCGGTAATACGTAGGTGGCAAGCGTTGTCCGGATTTATTGGGCGTAAAGCGAGCG
+
GGGGFGGGGGGGGGGGGGGGGGGGGGGGGGGGGGGGGGGGGGGGGGGGGGGGGGGGGGGGGGGGGGGGGGGGGGGFGGGGGGGGGGGGGGGGGGGGGGGGGGGGGGGGGGGGGGGGGGGGGGGGGGGGGGGGGGGGGGGGGFGGGGGGGGGGGGGGGGGGGGGGGGGGGGGDFGGGGGGGGGGGGGGGGGGGGGGGGGGGCGGGGFGGGGGGGGGGGGGGDGGDFGGGGGGGGGGGGGGGGGG<
@M03364:276:000000000-BLYN8:1:1101:19986:9779 1:N:0:1
ACTCCTACGGGAGGCAGCAGTAGGGAATCTTCGGCAATGGACGAAAGTCTGACCGAGCAACGCCGCGTGAGTGAAGAAGGTTTTCGGATCGTAAAACTCTGTTGTTAGAGAAGAACAAGGACGTTAGTAACTGAACGTCCCCTGACGGTATCTAACCAGAAAGCCACGGCTAACTACGTGCCAGCAGCCGCGGTAATACGTAGGTGGCAAGCGTTGTCCGGATTTATTGGGCGTAAAGCGAGCG
+
GGGGGGGGGGGGGGGGGGGGGGGGGGGGGGGGGGGGGGGGGGGGGGGGGGGGGGGGGGGGGGGGGGGGGGGFGGGGGGGGGGGGGGGGGGGGGGGFGGGG9FFFEFFGGGGGGGGGGGGFGGEFGGGGGGFGGGGGGG?FGGFGGGGGGGGGGGGGGGGGFGFFGGGGGGGGGGGGGGGDCGGFGGGGECEGGGEGGGDGFGGGFGGCFGGFG8CCGGGGGEEEC+?FGGGGG37CGGGGGGG5
@M03364:276:000000000-BLYN8:1:1101:17638:9786 1:N:0:1
ACTCCTACGGGAGGCAGCAGTGGGGAATATTGCACAATGGGCGCAAGCCTGATGCAGCCATGCCGCGTGTGTGAAGAAGGCCTTCGGGTTGTAAAGCACTTTCAGCGAGGAGGAAGGTGGTGAACTTAATACGTTCATCAATTGACGTTACTCGCAGAAGAAGCACCGGCTAACTCCGTGCCAGCAGCCGCGGTAATACGGAGGGTGCAAGCGTTAATCGGAATTACTGGGCGTAAAGCGCACG
+
GGGGGGGGGGGGGGGGGGGGGGGGGGGGGGGGGGGGGGGGGGGGGGGGGGGGGGGGGGGGGGGGGGGGGGGGGGGGGGGGGGGGGGGGFGGGGGGGGGGGGGGGGGGGGGEGGGGGGGGGGGGGGGGGGGGGGGGGGGGGGGGGGGGGGGGGGGGGGGGGGGGGGGGGGGGGGGGGGGGGGGGGGGGGFGGGGGGGGGGGGDEGGGGDGGGGGGGGGGGGGGGGGFFGGGGGGGGGGGGGGGGD
@M03364:276:000000000-BLYN8:1:1101:3588:9805 1:N:0:1
ACTCCTACGGGAGGCAGCAGTAGGGAATCTTCGGCAATGGGGGCAACCCTGACCGAGCAACGCCGCGTGAGTGAAGAAGGTTTTCGGATCGTAAAACTCTGTTGTTAGAGAAGAACGTTAAGTAGAGTGGAAAGTTACTTAAGTGACGGTATCTAACCAGAAAGGGACGGCTAACTACGTGCCAGCAGCCGCGGTAATACGTAGGTCCCAAGCGTTGTCCGGATTTATGGGGCGTAAAGCGAGC
+
GGGGGGGGGGGGGGGGGGGGGGGGGGGGGGGCGGGGGGGGGGGGGGGGGGGGGGGGGGGGGEGGGGEGGGGGGGGGGGGGGGDFGGGGGGGGGGGGGGGGGGGGGGGGGGGGGGGFGFGGGGCGGGFFGFG<BBDFFFGGGGFF<FFECFGGGGGGGGGDGGF7FDCEGCGGDGFGFG7FFGFGGFGGFB>EGGGGGGGGCFGF7FGGFGGGGCCCEGGGDEE=AFDE++85C)1>C<:FDGG)
@M03364:276:000000000-BLYN8:1:1101:18800:9816 1:N:0:1
ACTCCTACGGGAGGCAGCAGTAGGGAATCTTCGGCAATGGACGAAAGTCTGACCGAGCAACGCCGCGTGAGTGAAGAAGGTTTTCGGATCGTAAAACTCTGTTGTTAGAGAAGAACATGGGTGAGAGTAACTGTTCACCCCTTGACGGTATCTAACCAGAAAGCCACGGCTAACTACGTGCCAGCAGCCGCGGTAATACGTAGGTGGCAAGCGTTGTCCGGATTTATTGGGCGTAAAGCGAGCG
+
FGGGGDGFGGGGEGGGGGGFFCFGGGGGGGGGGGGGGGGCGGGGGEGGGGGGGGCEECGFFEGGGGGFEGEGGGGGGGGGGGGFCEEGEGGEFGGFGG9FGEFGGGGFGGGGFGGFGGE<=:CFGGGGGFEACGAEFGCFEFGGGFG>CCFFGGGFGGGGGGGCEFGEGGGGGGGGFCFCF*?FGGFGDGGGDGGGFFGFGGFEFGGCGGGGGGGDGGC=CC8ACE?C7CDFG<GCCC:DGGGC
@M03364:276:000000000-BLYN8:1:1101:14654:9821 1:N:0:1
ACTCCTACGGGAGGCAGCAGTAGGGAATCTTCGGCAATGGACGAAAGTCTGACCGAGCAACGCCGCGTGAGTGAAGAAGGTTTTCGGATCGTAAAACTCTGTTGTTAGAGAAGAACGTTAAGTAGAGTGGAAAGTTACTTAAGTGACGGTATCTAACCAGAAAGGGACGGCTAACTACGTGCCAGCAGCCGCGGTAATACGTAGGTCCCAAGCGTTGTCCGGATTTATTGGGCGTAAAGCGAGC
+
GGGGGGGGGGGGGGGGGGGGGGGGGGGGGGGGGGGGGGFGGGGGGGGGGGGGGGGGGGGGGGGGGGGFGGGGGGGGGGGGGGGGGGGGGGGGGGGGGGGGGGGGGGGGGGGGGGGGGFFGGGGGGGGGGGGGGGGGGGGGGBGGFFGGGGGGGGGGGGFGGGEGGGGGGGGGGGGGGGGGGGGGGFGGGEBEGGGDEGGGGGFFGGGGGGGGGGCGGGGGEGEGGCFEGGGGGGCEGFGGGGG7
@M03364:276:000000000-BLYN8:1:1101:24994:9843 1:N:0:1
ACTCCTACGGGAGGCAGCAGTGGGGAATATTGCACAATGGGCGCAAGCCTGATGCAGCCATGCCGCGTGTATGAAGAAGGCCTTCGGGTTGTAAAGTACTTTCAGCGGGGAGGAAGGTGATGAACTTAATACGTTCATCAATTGACGTTACTCGCAGAAGAAGCACCGGCTAACTCCGTGCCAGCAGCCGCGGTAATACGGAGGGTGCAAGCGTTAATCGGAATTACTGGGCGTAAAGCGCACG
+
GGGGGGGGGGGGGGGGGGGGGGGGGGEGGGGFGGGGGFFGGGFEGGEGFGGGGGGGGGGGGGGGGGGGGGFGGGGGGGGG8E<FFGGGGGGGGGGGGGGGGGGGGGGGGDGGGGG8FGGGGAE<,?=FFGCCFEGFGGGGGGFGGGGGCFEFFEC@:FCFGGEFGGGGDGEGGGF<::FFECGFGGDECGGGGGGE?F931=EGEGEDGFCCE>EECFEEGGGFGF9CC6F55)/ACCF3DD)9
@M03364:276:000000000-BLYN8:1:1101:19194:9867 1:N:0:1
ACTCCTACGGGAGGCAGCAGTGGGGAATATTGCACAATGGGCGCAAGCCTGATGCAGCCATGCCGCGTGTATGAAGAAGGCCTTCGGGTTGTAAAGTACTTTCAGCGGGGAGGAAGGTGATGAACTTAATACGTTCATCAATTGACGTTACCCGCAGAAGAAGCACCGGCTAACTCCGTGCCAGCAGCCGCGGTAATACGGAGGGTGCAAGCGTTAATCGGAATTACTGGGCGTAAAGCGCACG
+
GGGGGGGGGGGGGGCGGGGGGGGGGGGGGGGGGGGGGGGGGGGGGGGGGGGGGGGGGGGGGGFGGGGGGGGGFCFGFGGGFGGGFCGGFCGFGGGFGGGGGGGGGGGGGGGGEG8DGGGGGFFA<F9=CFGFGGGGGGGGGGGGGGE@F@FGCGCFFGFFGCFFGFFGGEFGGGGGFGGFGGFFGGGGGGDEGGGGGCCFCCCEC8EE6ECGCEGDEEGGECEFGGFG7CFFDGECC:*9CGGD
@M03364:276:000000000-BLYN8:1:1101:18088:9869 1:N:0:1
ACTCCTACGGGAGGCAGCAGTAGGGAATCTTCGGCAATGGACGAAAGTCTGACCGAGCAACGCCGCGTGAGTGAAGAAGGTTTTCGGATCGTAAAACTCTGTTGTTAGAGAAGAACATGGGTGAGAGTAACTGTTCACCCCTTGACGGTATCTAACCAGAAAGCCACGGCTAACTACGTGCCAGCAGCCGCGGTAATACGTAGGTGGCAAGCGTTGTCCGGATTTATTGGGCGTAAAGCGAGCG
+
GGGGGGGGGGGGGGGGGGGGGGGGGGGGGGGGGGGGGGGGGGGGGGGGGGGGGGGGGGGGGGGGGGGGGGGGGGGGGGGGGGGGGGGGGGGGGGGGGGGGGGGGGCGGGGGGGGGGGGGGGGGGGGGGGGGGGGGGGGGGGGGGGGGGGGGGGGGGGGGGGGGGGGGGGGGGGGGGGGGGGGGGGGGGGGGGGGGGGGGGGGGGGGGGGGGGGDGGGGGGGGG5EGGGFGFGGGGEFGGGGGGD
@M03364:276:000000000-BLYN8:1:1101:13055:9871 1:N:0:1
ACTCCTACGGGAGGCAGCAGTAGGGAATCTTCGGCAATGGACGAAAGTCTGACCGAGCAACGCCGCGTGAGTGAAGAAGGTTTTCGGATCGTAAAACTCTGTTGTTAGAGAAGAATAAGGATGAGAGTAGAACGTTCATCCCTTGACGGTATCTAACCAGAAAGCAACGGCTAACTACGTGCCAGCAGCCGCGGTAATACGTAGGTGGCAAGCGTTGTCCGGATTTATTGGGCGTAAAGCGAGC
+
GGEGGGGGGGDGGGGGGGGGGGGGGGGGGGGGG7FGGGGGFGGEEGECEFFGGGGGGGGGGGGECCEFEGGAEFGGC8EECA<FGCGGEGEGFGGFGFGGGGGGGGG9F9EFGAFGGG9F9FCGGGGGEFDFFGGFF<FFFFBFCADEGGGGGG9AFDDGEGGGG7DFGGGEDGGFGGFGA8FGFGGCDFEG8CE7>CGD5?EFEFF5FFFGFCE=CCCGGDGG5<FGGGG5DGGGGGCGDDC)
@M03364:276:000000000-BLYN8:1:1101:8954:9872 1:N:0:1
ACTCCTACGGGAGGCAGCAGTAGGGAATCTTCGGCAATGGACGAAAGTCTGACCGAGCAACGCCGCGTGAGTGAAGAAGGTTTTCGGATCGTAAAACTCTGTTGTTAGAGAAGAACAAGGACGTTAGTAACTGAACGTCCCCTGACGGTATCTAACCAGAAAGCCACGGCTAACTACGTGCCAGCAGCCGCGGTAATACGTAGGTGGCAAGCGTTGTCCGGATTTATTGGGCGTAAAGCGAGCG
+
GGFGGGGGGGGGGGGGGGGGGGGGGGGGGGGGGGGGGGGGGGGGGGGGGGGGGGGGGGGGGGGGGGGGG>EGGGGGGGGGEGGGGGGGGGGGGGGGGGGGGGGGGGGGGGGGGGGGGGFFFFEFEEFFGGGAFFGGDFGG+DFGFGGGGGGGGGGGGF@EGGGGGGGGGGGGGGGFGEGGGGGFGGGGGGGGGD>CGGFECCFC<9CFFC@FE5*/CCFGEC*:CFGG9?8CGDEEGGGCD3)1
@M03364:276:000000000-BLYN8:1:1101:5223:9876 1:N:0:1
ACTCCTACGGGAGGCAGCAGTAGGGAATCTTCGGCAATGGACGAAAGTCTGACCGAGCAACGCCGCGTGAGTGAAGAAGGTTTTCGGATCGTAAAACTCTGTTGTTAGAGAAGAACAAGGACGTTAGTAACTGAACGTCCCCTGACGGTATCTAACCAGAAAGCCACGGCTAACTACGTGCCAGCAGCCGCGGTAATACGTAGGTGGCAAGCGTTGTCCGGATTTATTGGGCGTAAAGCGAGCG
+
GGGGGGGGGGGEGGGGGGGGGGGGGGGGGGGGGGGGGGGG@FGGG@FGGGGGGGGGGGGGGGGGGGGGGGGGGGGGGGGGGGGGGGGGGGGGGGGGGGGGGGGGGGGGGGGGGGGGGGGGGGGGGGGGGGGGGGGGGGGGGFGGGGGGGGGGGGGGGGGGGGGGGGGGGGGEGDFGDEGEGGFFGFFGGGGGGGDEFGGGGGGCEGGGGGGGECGGGGGGG5CEFEGGFGGGDDGGFFFGGD57
@M03364:276:000000000-BLYN8:1:1101:9589:9883 1:N:0:1
ACTCCTACGGGAGGCAGCAGTAGGGAATCTTCGGCAATGGACGAAAGTCTGACCGAGCAACGCCGCGTGAGTGAAGAAGGTTTTCGGATCGTAAAACTCTGTTGTTAGAGAAGAACAAGGATGAGAGTAGAACGTTCATCCCTTGACGGTATCTAACCAGAAAGCCACGGCTAACTACGTGCCAGCAGCCGCGGTAATACGTAGGTGGCAAGCGTTGTCCGGATTTATTGGGCGTAAAGCGAGC
+
GGGGGGGGGGGGGGGGGGGGGGGGGGGGGGGGGGGGGGGGGGGGGGGGGFGGGGGGGGGGGGGGGGGGGGGGGGGGGGGGGGGGGGGGGGGGGGGGGGGGGGGGGGGGGGGGGGGGGGGGGGGGGDGGGGGGGGGGGGGGGGGGGGGGGGGGGGGGGGGGGGFGGFGGGGGGGGGGGGGGGGGGGGGGGGGGGGGGGFGGGGGGEGGGGGGGGGGGGGGGGGGGGDCGGGGGGGGGGGGGGGGC
@M03364:276:000000000-BLYN8:1:1101:15301:9942 1:N:0:1
ACTCCTACGGGAGGCAGCAGTAGGGAATCTTCGGCAATGGACGAAAGTCTGACCGAGCAACGCCGCGTGAGTGAAGAAGGTTTTCGGATCGTAAAACTCTGTTGTTAGAGAAGAACAAGGATGAGAGTAGAACGTTCATCCCTTGACGGTATCTAACCAGAAAGCCACGGCTAACTACGTGCCAGCAGCCGCGGTAATACGTAGGTGGCAAGCGTTGTCCGGATTTATTGGGCGTAAAGCGAGC
+
FGEGFEGFGEGGGGDFCFFFFFGDEGGGDFGCFGGG@EGGGGGGE:CFFFCFFFE@EGGFGGGGGGDGGGCEAFFDFAGF<FEFGGCEG7FEAFFFFGGEAFGG=FGGGGGDCEFGGGGGCEGDFCFFDGGCFEGGGGGFGGGGGFGGGGCFGGGEGF<FFGGCGGFG@EGGG7FGFGGGGGGGGGGGGGEGGEEE5CCGGGGCCF?CGGFCFGGCEECFGEGEE69CFF+:><EE3FCFGGD5
@M03364:276:000000000-BLYN8:1:1101:25753:9964 1:N:0:1
ACTCCTACGGGAGGCAGCAGTGGGGAATATTGCACAATGGGCGCAAGCCTGATGCAGCCATGCCGCGTGTATGAAGAAGGCCTTCGGGTTGTAAAGTACTTTCAGCGGGGAGGAAGGGAGTAAAGTTAATACCTTTGCTCATTGACGTTACCCGCAGAAGAAGCACCGGCTAACTCCGTTCCAGCAGCCGCGGTAATACGGAGGGTGCAAGCGTTAATCGGAATTACTGGGCGTAAAGCGCACG
+
GGFFFFCGCFEGEEFGGGFAFGGGCGGGGGGGFGGG@FGF8@CEFFGGFGFGE<ACAFGGGEGFCFGGGGGGGGFGAFFG8<8E<DC7F@>FGGFEFGAFGGGGFGGCGGCBCGGGGC8CFFGGDGGGGGGDFGGGGGGGFGGDEFBBFGGGB@@EE7@FFGGFGFFCCFE*?<CF<CF,?FGGGGG>;5BEEGEEFGDECEGGGG5EGG9CEE55>:?CEE8:EF7F:EFCDGGAFFDD3597
@M03364:276:000000000-BLYN8:1:1101:12472:10026 1:N:0:1
ACTCCTACGGGAGGCAGCAGTAGGGAATCTTCGGCAATGGACGAAAGTCTGACCGAGCAACGCCGCGTGAGTGAAGAAGGTTTTCGGATCGTAAAACTCTGTTGTTAGAGAAGAACGTTAAGTAGAGTGGAAAGTTACTTAAGTGACGGTATCTAACCAGAAAGGGACGGCTAACTACGTGCCAGCAGCCGCGGTAATACGTAGGTCCCAAGCGTTGTCCGGATTTATTGGGCGTAAAGCGAGC
+
GGGGGGGGGGGGGGGGGGGGGGGGGGGGGGGGGGGGGGGGGGGGGGGGGGGGGGGGGGGGGGGGGGGGGGGGGGGGGGGGGGGGGGGGGGGGGGGGGGGGGGGGGGGGGGGGGGGGGFGGGGFGGFGGGGFFGGGGGGGGGGFGGGGGGGGGGFGGGGGGGGGGGGGCGGGGEEDGGFGFGGGGGGGGGGGEGGEGGGGDFGGBCGFGGGGGGEGEGGGFGGGEEGFGCF?C:CEEGFDFC3D)
@M03364:276:000000000-BLYN8:1:1101:10040:10031 1:N:0:1
ACTCCTACGGGAGGCAGCAGTAGGGAATCTTCGGCAATGGACGAAAGTCTGACCGAGCAACGCCGCGTGAGTGAAGAAGGTTTTCGGATCGTAAAACTCTGTTGTTAGAGAAGAACAAGGACGTTAGTAACTGAACGTCCCCTGACGGTATCTAACCAGAAAGCCACGGCTAACTACGTGCCAGCAGCCGCGGTAATACGTAGGTGGCAAGCGTTGTCCGGATTTATTGGGCGTAAAGCGAGCG
+
GGGGGGGGGGGGGGGGGGGGGGGGGGGGGGGGGGGGGGGGGGGGGGGGGGGGGGGGGGGGGGGGGGGGGGGGGGGGGGGGGGGGGGGGGGGGGGGGGGGGGGGGGGGGGGGGGGGGGGGGGGGGGGGGGGGGGGGGGGGGGGGGGGGGGGGGGGGGGGGGGGGGGGGGGDGGGGGGGGGGGGGGGGGGGGGGGGDEGGGGGGGGGGGGGCFGGGGGGGFGGGGCCFFGGGGGGGGGGFFGGGG7
@M03364:276:000000000-BLYN8:1:1101:21917:10055 1:N:0:1
ACTCCTACGGGAGGCAGCAGTGGGGAATATTGCACAATGGGCGCAAGCCTGATGCAGCCATGCCGCGTGTATGAAGAAGGCCTTCGGGTTGTAAAGTACTTTCAGCGGGGAGGAAGGTGATGAACTTAATACGTTCATCAATTGACGTTACCCGCAGAAGAAGCACCGGCTAACTCCGTGCCAGCAGCCGCGGTAATACGGAGGGTGCAAGCGTTAATCGGAATTACTGGGCGTAAAGCGCACG
+
GGGGGGGGGGGGGGGGGGGGGGGGGGGGGGGGGGGGGGGGGGGGGGDGGGGGGGGGGGCFGGGGGGGGGGGGGGGGGGGGGGGFGGGGGGGGGGGGGGGGGGGGGGGGGGGGGGGGGGGGGGGGGGGGGGGGGGGGGGGGGGGGGGGGGGGGGGGGGGGGGGGGGGGGGGGGFGGGGGGGGGGGGGGGGGGGGGGDGGGGGGGDGGGGGGGFE>EGGGGGDEEDF7FGGGGGGGGGGGGDGGG5
@M03364:276:000000000-BLYN8:1:1101:18938:10055 1:N:0:1
ACTCCTACGGGAGGCAGCAGTAGGGAATCTTCGGCAATGGACGAAAGTCTGACCGAGCAACGCCGCGTGAGTGAAGAAGGTTTTCGGATCGTAAAACTCTGTTGTTAGAGAAGAACAAGGACGTTAGTAACTGAACGTCCCCTGACGGTATCTAACCAGAAAGCCACGGCTAACTACGTGCCAGCAGCCGCGGTAATACGTAGGTGGCAAGCGTTGTCCGGATTTATTGGGCGTAAAGCGAGCG
+
GGGGGGGGGGGGGGGGGGGGGGGGGGGGGGFGGDGGGGGGGGGGGFGGGGGGGGGGGGEGGGGDGGGGGGGGGGGGGGGGFGGGGGGGGGGGGGGGGGGGGGGGFGGGGGGGGGGGGGFGGGGEGGGGGFFGGGGGGGGGG8EFGGGGGGGGGGGGGGGGG7BFGGGGGGGGGGEGGGGGGGGGGGGGGGGECE5CDGGGFGGGGGGGGGGGGGGGGGGEG5CEFGGFGGGGG5*A<>FGGCG>
@M03364:276:000000000-BLYN8:1:1101:18109:10084 1:N:0:1
ACTCCTACGGGAGGCAGCAGTAGGGAATCTTCGGCAATGGACGAAAGTCTGACCGAGCAACGCCGCGTGAGTGAAGAAGGTTTTCGGATCGTAAAACTCTGTTGTTAGAGAAGAACAAGGACGTAAGTAACTGTACGTCCCCTGACGGTATCTAACCAGAAAGCCACGGCTAACTACGTGCCAGCAGCCGCGGTAATACGTAGGTGGCAAGCGTTGTCCGGATTTATTGGGCGTAAAGCGAGCG
+
GGGGGGGGGGGGGGGGGGGGGGGGGGGGGGGGGGGGGGGGGGGGGGGGGGGGGGGGGGGGGGGGGGGGGGGGGGGGGGGGGGGGGGGGGGGGGGGGGGGGGGGGGGGGGGGGGGGGGGGGGGGGGGGGGGGGGGGGGGGGGGGGGGGGGGGGGGGGGGGGGGGGGGGGGGGGGGGGGGGGGGGGGGGGGGGGGGGGGGGGGGGGGGGGGFGGGGGGGGGGGECEFGGGGGGGGGGGGGGGGGGD
@M03364:276:000000000-BLYN8:1:1101:9263:10112 1:N:0:1
ACTCCTACGGGAGGCAGCAGTGGGGAATATTGGACAATGGGCGAAAGCCTGATCCAGCCATGCCGCGTGTGTGAAGAAGGCCTTTTGGTTGTAAAGCACTTTAAGCGAGGAGGAGGCTACTTAGATTAATACTCTAGGATAGTGGACGTTACTCGCAGAATAAGCACCGGCTAACTCTGTGCCAGCAGCCGCGGTAATACAGAGGGTGCGAGCGTTAATCGGATTTACTGGGCGTAAAGCGTGC
+
GGGGGGGGGGGGGGGGGGGGGGGGGGGGGGGGGGGGGGGGGGGGGGGGGGGGGGGGGGGGGGGGGGGGGGGGGGGGGGGGGGGGGGGGGGGGGGGGGGGGGGGGGGGGGGGGGGGGGGGGGGGGGGGGGGGGGGGGGGGGGGGGGGGGFGGGGFGGGGGGGGGGGGGGGGGGGGGGGGGGGGGGGGGGGGGGGGGGGGGGGGGGGGGGGGGGGGGGGGGGGGGGGGGGGGGGGGGGGGGGGGG5
@M03364:276:000000000-BLYN8:1:1101:14429:10129 1:N:0:1
ACTCCTACGGGAGGCAGCAGTGGGGAATATTGCACAATGGGCGCAAGCCTGATGCAGCCATGCCGCGTGTGTGAAGAAGGCCTTCGGGTTGTAAAGCACTTTCAGCGAGGAGGAAGGTGGTGAGCTTAATACGTTCATCAATTGACGTTACTCGCAGAAGAAGCACCGGCTAACTCCGTGCCAGCAGCCGCGGTAATACGGAGGGTGCAAGCGTTAATCGGAATTACTGGGCGTAAAGCGCACG
+
GGGGGGGGGGGGGGGGGGGGGGGGGGGGGGGGGGGGGGGGGGGGGGGGGGGGGGGGGGGGGGGGGGGGGGGGGGGGGGGGGGGGGGGGGGGGGGGGGGGGGGGGGGGGGGGGGGGGGGGGGGFGGGGFGGGGGGGGGGGGGGGGGGGGGGGGGGGGEGGGGGGGGGGGGGGGGGGGGGGGGGGGGGGGGGGGGGGGGFGGGGGGGGGGGGGGGGGGGGGGGDEGFGGGGGEGGGCGGGGGGGG<
@M03364:276:000000000-BLYN8:1:1101:20612:10138 1:N:0:1
ACTCCTACGGGAGGCAGCAGTGGGGAATATTGCACAATGGGCGCAAGCCTGATGCAGCCATGCCGCGTGTATGAAGAAGGCCTTCGGGTTGTAAAGTACTTTCAGCGGGGAGGAAGGTGATGAACTTAATACGTTCATCAATTGACGTTACCCGCAGAAGAAGCACCGGCTAACTCCGTGCCAGCAGCCGCGGTAATACGGAGGGTGCAAGCGTTAATCGGAATTACTGGGCGTAAAGCGCACG
+
GGGGGGGGGGGGGGGGGGGGGGGGGGGGGGGGGGGGGGGGGGGGGGGGGGGGGGGGGGGGGGGGGGGGGGGGGGGGGGGGGGGGGGGGGGGGGGGGGGGGGGGGGGGGGGGGGGGGGGGGGGGGGGGGGGGGGGGGGGGGGGGGGGGGGGGGGGGGGGGGGGGGGGGGGGGGGGGGGGGGGGGGGGGGGGGGGGEGGGGGGGGGGGGGGGGGDGGGGGGGGGEGGGGGGGGGGGGGGFFDGGG<
@M03364:276:000000000-BLYN8:1:1101:3400:10173 1:N:0:1
ACTCCTACGGGAGGCAGCAGTAGGGAATCTTCGGCAATGGACGAAAGTCTGACCGAGCAACGCCGCGTGAGTGAAGAAGGTTTTCGGATCGTAAAACTCTGTTGTTAGAGAAGAACAAGGACGTTAGTAACTGAACGTCCCCTGACGGTATCTAACCAGAAAGCCACGGCTAACTACGTGCCAGCAGCCGCGGTAATACGTAGGTGGCAAGCGTTGTCCGGATTTATTGGGCGTAAAGCGAGCG
+
GGGGGGGGGGGGGGGGGGGGGGGGGGGGGGGGGGGGGGGGGGGGGGGGGGGGGGGGGGDGGGGGGGGGGGGGGGGGGGGGGGGGGGGGGGGGGGGGGGGGGGGGGGGGGGGGGGGGGGGGGGGGGGGGGGGGGGGGGGGGGGGGGGGGGGGGGGGGGGGGGGGGGGGGGGGGGGGGGGGGGGGGGGGGGGGGGGGGGGGGGGGGGGGGGGGGGGD*ACGGDEGCFGGFFFFCGGGGCGGGGGGD
@M03364:276:000000000-BLYN8:1:1101:20109:10176 1:N:0:1
ACTCCTACGGGAGGCAGCAGTAGGGAATCTTCGGCAATGGACGGAAGTCTGACCGAGCAACGCCGCGTGAGTGAAGAAGGTTTTCGGATCGTAAAGCTCTGTTGTAAGAGAAGAACGAGTGTGAGAGTGGAAAGTTCACACTGTGACGGTATCTTACCAGAAAGGGACGGCTAACTACGTGCCAGCAGCCGCGGTAATACGTAGGTCCCGAGCGTTGTCCGGATTTATTGGGCGTAAAGCGAGC
+
GGGGGGGGGGGGGGGGGGGGGGGGGGGGGGGGGGGGGGGGGGGGGGGGGGGGGGGGGGGGGGGGGGGGGCGGGGGGGGGGGGGGGGGGGGGGGGGGGGGGGGGGGGGGGGGGGGGGGGGGGFGGGGGGGGGGGGGGGGGGGGGGGFGEGGGGGGGGGGGGGGGGGDGGGGGGGGGGGGGGGGGGGGGGGGGGGGGGGGGGGFGGGGGGGEGGGGGGGGGGGGGDG6E?:CFGGGGGDGGGGGG)
@M03364:276:000000000-BLYN8:1:1101:14340:10181 1:N:0:1
ACTCCTACGGGAGGCAGCAGTAGGGAATCTTCGGCAATGGACGAAAGTCTGACCGAGCAACGCCGCGTGAGTGAAGAAGGTTTTCGGATCGTAAAACTCTGTTGTTAGAGAAGAACAAGGACGTTAGTAACTGAACGTCCCCTGACGGTATCTAACCAGAAAGCCACGGCTAACTACGTGCCAGCAGCCGCGGTAATACGTAGGTGGCAAGCGTTGTCCGGATTTATTGGGCGTAAAGCGAGCG
+
GGGGGGGGGGGGGGGGGGGGGGGGGGGGGGGGGGGGGGGGGGGGGGGGGGGGGGGGGGGGGGGGGGGGGGGGGGGGGGGGGGGGGGGGGGGGGGGGGGGGGGGGGGGGGGGGGGGGGGEFGGGFGGGGGGGGGGGGGGGGGGGGGGGGGGGGGGGGGGGGGGGGGGGGGGGGGGGGGGGGGGFGGGFGGGGGCEGGGGGGGGFGCFGFFGGGGGGGCFGGGGEGGCGFGGGGGGEGGGGGDDGC
@M03364:276:000000000-BLYN8:1:1101:10097:10195 1:N:0:1
ACTCCTACGGGAGGCAGCAGTGGGGAATATTGCACAATGGGCGCAAGCCTGATGCAGCCATGCCGCGTGTATGAAGAAGGCCTTCGGGTTGTAAAGTACTTTCAGCGGGGAGGAAGGTGAGTGGTTTAATACGCCATTCAATTGACGTTACCCGCAGAAGAAGCACCGGCTAACTCCGTGCCAGCAGCCGCGGTAATACGTAGGTGGCAAGCGTTATCCGGAATTATTGGGCGTAAAGCGCGCG
+
GGGGGGGGGGGGGGGGGGGGGGGGGGGGGGGGGGGGGGGGGGGGGGGGGGGGGGGGGGGGGGGGGGGGGGGGGGGGGGGGGGGGGGGGGGGGGGGGGGGGGGGGGGGGGGGGGGGGGFGGGGGGGGGGGGGGGGGGGGGGGGGGGGGGGGGGGGGGGGGGGGGGGGGGGGGGGGGGGGGGGGGGGGGGGGGGGEG>GGGGDGGGGGGFCEGGGGGGGGGGGCEGGFGGCGGGGGGDGFGGGDDD
@M03364:276:000000000-BLYN8:1:1101:11997:10198 1:N:0:1
ACTCCTACGGGAGGCAGCAGTAGGGAATCTTCGGCAATGGACGAAAGTCTGACCGAGCAACGCCGCGTGAGTGAAGAAGGTTTTCGGATCGTAAAACTCTGTTGTTAGAGAAGAACAAGGACGTTAGTAACTGAACGTCCCCTGACGGTATCTAACCAGAAAGCCACGGCTAACTACGTGCCAGCAGCCGCGGTAATACGTAGGTGGCAAGCGTTGTCCGGATTTGTTGGGCGTAAAGCGAGCG
+
GGGGGFFGG;CCGEGGGGGGEFGGGGGGCF<,FEEECFFG9FC:6C@FFADEEGGGGGGEFCFGDGGCGGGFGGGGCFFDCAFFF@:FBFE==FGGGGGGGGFCGEFCFGF?FGFFFGGFGFGCFGGGGGGGGGF=DFF+=>37@FCEGGFEFGCGGGGCCGFGGGGGG7FFCC@DGGFGC7FCCCF:BCGEG8EDF?FGGCGEGC8<<FFCECCCGCFGDE=5<+<87EGGGDC5DGGGGGGD
@M03364:276:000000000-BLYN8:1:1101:15557:10200 1:N:0:1
ACTCCTACGGGAGGCAGCAGTAGGGAATCTTCGGCAATGGGGGCAACCCTGACCGAGCAACGCCGCGTGAGTGAAGAAGGTTTTCGGATCGTAAAGCTCTGTTGTTAGAGAAGAACATGGGTGAGAGTAACTGTTCACCCCTTGACGGTATCTAACCAGAAAGCCACGGCTAACTACGTGCCAGCAGCCGCGGTAATACGTAGGTGGCAAGCGTTGTCCGGATTTATTGGGCGTAAAGCGAGCG
+
GGGGGGGGGGGGGGGGGGGGGFGFGGGGGGGGGGGGGGGGGGGGGGGGGGGGGGGGGGGEFGGGGGGGGEGCFGGFGGGGEGGGEGGGDGFAEGGGGFGGDFGCFFFFFGGGGGGGGGGGGD@DDFFGGGGGGGGGGFDFGGGGGGGGGGGGFGFGGGGFFFCEGECGDE@CFGGGGGGGGGGGGGGCGGGEGGCCFF9;9CCGGFGGC?FFD8;CGGGEEC8799+CECEG:DGEC>F<77D9
@M03364:276:000000000-BLYN8:1:1101:16180:10220 1:N:0:1
ACTCCTACGGGAGGCAGCAGTGGGGAATATTGCACAATGGGCGCAAGCCTGATGCAGCCATGCCGCGTGTATGAAGAAGGCCTTCGGGTTGTAAAGTACTTTCAGCGAGGAGGAAGGCATTAAGGTTAATAACCTTAGTGATTGACGTTACTCGCAGAAGAAGCACCGGCTAACTCCGTGCTAGCAGCCGCGGTAATACGGAGGGTGCAAGCGTTAATCGGAATTACTGGGCGTAAAGCGCACG
+
GGGGGGGGGGGGGGGGGGGGGGGGGGGGGGGGGGGGGGFFGGGGGGGGGGFGGGGGGGGGGGGGGGGGGGGGGGGGGGGGGGGGGGGGFGGGGFGGGGGGGGGGGGGGGGGGGGGGGGGGGGFFGEFFGGGGGGGGGGGGGAFFGGGGGGGGGGGGCGGGGGGGGGGFGGGGGG;DGGGFGFGGGGGGGGGGGEEGGGGGGGGGGGE8FGGGGEGGGCFFCCGGGGGFDCFGG<EEGGGGGGG:
@M03364:276:000000000-BLYN8:1:1101:14021:10252 1:N:0:1
ACTCCTACGGGAGGCAGCAGTAGGGAATCTTCGGCAATGGACGAAAGTCTGACCGAGCAACGCCGCGTGAGTGAAGAAGGTTTTCGGATCGTAAAACTCTGTTGTTAGAGAAGAACAAGGACGTAAGTAACTGTACGTCCCCTGACGGTATCTAACCAGAAAGCCACGGCTAACTACGTGCCAGCAGCCGCGGTAATACGTAGGTGGCAAGCGTTGTCCGGATTTATTGGGCGTAAAGCGAGCG
+
GGGGGGGGGGGGGGGGGGGGGGGGGGGGGGGGGGGGGGGGGGGGGGGFFGGGGGGGGGGGGGGGGGGGGGGGGGGGGGGGFGGGGGGGGGGGGGGGGGGGGGGGFGGFGGGGGGGGFGGGGGGGGGGGGGGGGGGGGFGGGGGGGGGGGGGGGGGGGFFCGGGGGGGGGGCEFGGGFGGEGGGDFGGGGGD:E>EGGGF>FFFGFGGGGGGFEEGG5?FGGG=C?:+3<EGGGGGGGGGGDDD5
@M03364:276:000000000-BLYN8:1:1101:25356:10293 1:N:0:1
ACTCCTACGGGAGGCAGCAGTAGGGAATCTTCGGCAATGGGGGCAACCCTGACCGAGCAACGCCGCGTGAGTGAAGAAGGTTTTCGGATCGTAAAACTCTGTTGTTAGAGAAGAACGTTAAGTAGAGTGGAAAGTTACTTAAGTGACGGTATCAAACCAGAAAGGGACGGCTAACTACGTGCCAGCAGCCGCGGTAATACGTAGGTCCCAAGCGTTGTCCGGATTTATTGGGCGTAAAGCGAGC
+
GGGGGGGGGGGGGGGGGGGGGGGGGGGGGGGGGGGGGGGGGGGGGGGGGGGGGGGGGGGGGGGGGGGGGGGGGGGGGGGGGG9FGGGGGGGGGGGGGGGGGDGGFGGGGGGGGGGGGGGGGGGGGGGFGGGFGGFGGGGGGGGFGGFGGGCGF,@FGGGGGGGGGGGGGGGGGGGGGGGGGGGGGGGGGGGD>EGEGGGGGGGGEGGFGGGGGGDEGEFGGGGCECGCEGFGFGEGGGGGCDG7
@M03364:276:000000000-BLYN8:1:1101:5638:10294 1:N:0:1
ACTCCTACGGGAGGCAGCAGTGGGGAATATTGCACAATGGGCGCAAGCCTGATGCAGCCATGCCGCGTGTATGAAGAAGGCCTTCGGGTTGTAAAGTACTTTCAGCGGGGAGGAAGGTGAGTGGTTTAATACGCCATTCAATTGACGTTACCCGCAGAAGAAGCACCGGCTAACTCCGTGCCAGCAGCCGCGGTAATACGGAGGGTGCAAGCGTTAATCGGAATTACTGGGCGTAAAGCGCACG
+
GGGGGGGGGGGGGGGGGGGGGGGGGGGGGGGGGGGGGGGGGGGGGGGGGGGGGGGGGGGGGGGGGGGGGGGGGGGGGGGGGGGGGGGGGGGGGGGGGGGGGGGGGGGGGGGGGGGGGECFGGGGGGGGGGGFFEGGGGGGFGCGGGGEGGGGGGGGGGGGGGGFGGGGGGGGGGGGGGGGGGGGGGGGGGGGGGGGGGDCEEGGDGGDGGGGEECEFGGFGGGGGGGGG6@E795EGGGDDDD3
@M03364:276:000000000-BLYN8:1:1101:27416:10297 1:N:0:1
ACTCTTACGGGAGGCAGCAGTAGGGAATCTTCCACAATGGACGAAAGTCTGATGGAGCAACGCCGCGTGATTGAAGAAGGTTTTCGGATCGTAAAACTCTGTTGTTGGAGAAGAACGTATTTGATAGTAACTGATCAGGTAGTGACGGTATCCAACCAGAAAGCCACGGCTAACTACGTGCCAGCAGCCGCGGTAATACGTAGGTGGCAAGCGTTGTCCGGAATTATTGGGCGTAAAGCGCGCG
+
FGGG<CEFGEGGGEFGGGFGGEFGGEGGFFFGGFFGDFGFFEGGGEGGGFFDFGGGGC@FGGGGGGGGGG,<9=FFG,EE=EF<FGGG=FEFF=<FFEEFFGGGAFGGGGFFGGG8>?FGGGG9EFGGGGGFGGGGGGGFGGFFGCGGGGD<F,>FE:>FDFFDEDGGGGGCCFGDEEDFCCFF7DFGGGGEGEGCCFFGG?FDBFGGCFG=EGEEEGGGGE=F?7C;9C=FGD57F>>DDCG)
@M03364:276:000000000-BLYN8:1:1101:22726:10302 1:N:0:1
ACTCCTACGGAAGGCAGCAGTGGGGAATATTGCACAATGGGCGCAAGCCTGATGCAGCCATGCCGCGTGTATGAAGAAGGCCTTCGGGTTGTAAAGTACTTTCAGCGAGGAGGAAGGCATTAAGGTTAATAACCTTAGTGATTGACGTTACTCGCAGAAGAAGCACCGGCTAACTCCGTGCCAGCAGCCGCGGTAATACGGAGGGTGCAAGCGTTAATCGGAATTACTGGGCGTAAAGCGCACG
+
GGGGGGGGGGGGGGGGGGGGGGGGGGGGGGGGGGGGGGGGGGGGGGGGGGGGGGGGGGGGGGGGGGGGGGGGGGGGGGGGFGGGG@FGGGGGGGGGGGGGGGGGGGGGGGGGGGGGGGGGGGGGGGGGGGGGGFGGGGGGGGGGGGGGGGGGGGGGGGGGGGGGGGGGDDGGGGGGFGGGGGGGGGGGGGGGGCEEF@FCEDGGDGGGGGGFGEGGGGGGCEEGGGGGFGGFGGGEGGGDGGDC
@M03364:276:000000000-BLYN8:1:1101:15684:10322 1:N:0:1
ACTCCTACGGGAGGCAGCAGTAGGGAATCTTCGGCAATGGGGGCAACCCTGACCGAGCAACGCCGCGTGAGTGAAGAAGGTTTTCGGATCGTAAAACTCTGTTGTTAGAGAAGAACAAGGACGTAAGTAACTGTGCGTCCCCTGACGGTATCTAACCAGAAAGCCACGGCTAACTACGTGCCAGCAGCCGCGGTAATACGTAGGTGGCAAGCGTTGTCCGGATTTATTGGGCGTAAAGCGAGCG
+
FC@EFAF-@F@FGGGCF@AFF@EGGGGFFGGGGGGEFFGD@GC@GFGGCDFGFGEGGGEFE@CC7FFGGBFD???FFFGG45,AEF@B=@FFGGF<9,A?F,?FB<FGFGD8BF>EF,8BFFGEFCFFDGGGCCBFCGC7CGGFGF<FEC7EFG9D<:AFCFFFGG,FECC:FAFFGGGCGC;EGG>C88E8E:C@++BF3BC*<BBE@@CC8/*:/<FG5A=C6?+<<<CCC7>5CGC7C37)
@M03364:276:000000000-BLYN8:1:1101:16759:10324 1:N:0:1
ACTCCTACGGGAGGCAGCAGTAGGGAATCTTCGGCAATGGGGGCAACCCTGACCGAGCAACGCCGCGTGAGTGAAGAAGGTTTTCGGATCGTAAAACTCTGTTGTTAGAGAAGAACGTTAAGTAGAGTGGAAAGTTACTTAAGTGACGGTATCTAACCAGAAAGGGACGGCTAACTACGTGCCAGCAGCCGCGGTAATACGTAGGTCCCAAGCGTTGTCCGGATTTATTGGGCGTAAAGCGAGC
+
GGGGGGGGGGGGGGGGGGGGGGGGGGGGGGGGGGGGGGGFGGGGGGGGGGGGGGGGGGGGGGGGGGGGGGGGGGGGGGGGEFGGGGGGDGGGGGGGGGGGGGGGGGGGGGGGGGGGGGGGDFCEGAFFFGGGGGGGGGGGGGGGFGGGGGGGFGGGGGGGGGGGGGGGEGGGGGGGGGGGFGFGGGGGGFGGGGGGDGGGGGGGGGGGFGGGGGGGGGGGEC==EF?EF?FCDDEED3CFGDG)
@M03364:276:000000000-BLYN8:1:1101:13858:10331 1:N:0:1
ACTCCTACGGGAGGCAGCAGTAGGGAATCTTCGGCAATGGACGAAAGTCTGACCGAGCAACGCCGCGTGAGTGAAGAAGGTTTTCGGATCGTAAAACTCTGTTGTTAGAGAAGAATAAGGATGAGAGTAGAACGTTCATCCCTTGACGGTATCTAACCAGAAAGCCACGGCTAACTACGTGCCAGCAGCCGCGGTAATACGTAGGTGGCAAGCGTTGTCCGGATTTATTGGGCGTAAAGCGAGG
+
GGGGGFGGGGGGGGGGGGGGGGGGGGGGGGGGGGGGGGGGFGGGGGGGGGGGGFEGGGGGGGGGGGGGGGGGGGGGGGGGGGGGGGGGGGGGGGGGGGGGGGGGFGGGGGGGGGGFGGGGGEGGGGGGFFFGGGGGGGGGGGGGGFFGGGGGDGGGGGGGGGGGGGGGGDFCFCFGGGGGGGCFGGECGFEEGGEEGGGGGF?FGG?CCCGGGDGEEGGGGGG5C<?EFFGDGGGGGFFF<DG)
@M03364:276:000000000-BLYN8:1:1101:26504:10355 1:N:0:1
ACTCCTACGGGAGGCAGCAGTAGGGAATCTTCGGCAATGGACGAAAGTCTGACCGAGCAACGCCGCGTGAGTGAAGAAGGTTTTCGGATCGTAAAACTCTGTTGTTAGAGAAGAACAAGGACGTTAGTAACTGAACGTCCCCTGACGGTATCTAACCAGAAAGCCACGGCTAACTACGTGCCAGCAGCCGCGGTAATACGTAGGTGGCAAGCGTTGTCCGGATTTATTGGGCGTAAAGCGAGCG
+
GGGGGGGGGGGGGGGGGGGGGGGGGGGGGGGGFGGEGFFGGGGGGGGGGGGGFGGGGGGGGGGGGGGFFFGFFFGGFGGGFFFGGGGGEGGGGGGGGGGGGGGGGGFGGGGGGGGGGGFGGCGFGGGGGGGGGGGGGGG@@FFGGGGGGG@FGGGGFFGGGGFGGGGGGGGGCCFGGGGGGGGGGGGGFECEGGGGGGGGGGGGFGGGGGGGGGGGEGGG=EGECGCGCFFGGGGGGGGCDDGG
@M03364:276:000000000-BLYN8:1:1101:15426:10357 1:N:0:1
ACTCCTACGGGAGGCAGCAGTGGGGAATATTGCACAATGGGCGCAAGCCTGATGCAGCCATGCCGCGTGTATGAAGAAGGCCTTCGGGTTGTAAAGTACTTTCAGCGGGGAGGAAGGGAGTAAAGTTAATACCTTTGCTCATTGACGTTACCCGCAGAAGAAGCACCGGCTAACTCCGTGCCAGCAGCCGCGGTAATACGGAGGGTGCAAGCGTTAATCGGAATTACTGGGCGTAAAGCGCACG
+
GGGGGGFFGGGGGDGCFEDFEGFGEEFCGGGGGDGEFDFG8CFFEGEGGFGGGGGGGGGGFGGGGFGGG:AFGGGGGFGGDF,CFDEEFFGGGGGGFFAFEFGGGGGGDGGEGGGFB=FGE?EFGGGG9FC<B=<FGFBF<FFF9=FG7>+E>F7*:*B:>FGGGG:FEC:FBFCCFGGGEC9,B8B@CGGCC8*=5B?F5;EGGEG>CC9:8E8C=CCCDEEACEG776CGG3:73C7)7CDC
@M03364:276:000000000-BLYN8:1:1101:20757:10362 1:N:0:1
ACTCCTACGGGAGGCAGCAGTAGGGAATCTTCCGCAATGGGCGAAAGCCTGACGGAGCAACGCCGCGTGAGTGATGAAGGGTTTCGGCTCGTAAAACTCTGTTATTAGGGAAGAACAAATGTGTAAGTAACTGTGCACGTCTTGACGGTACCTAATCAGAAAGCCACGGCTAACTACGTGCCAGCAGCCGCGGTAATACGTAGGTGGCAAGCGTTGTCCGGAATTATTGGGCGTAAAGCGCGCG
+
FDEF6CFGGGGGGGGGEGGGGFDEFFGGGGGGGGGGGEEFGGGGCEECEFGGGGGDGGFGGCFGGDGGGF>GGGFCFFFGGFGEGGGGFCFGGFGGGFGGGEFAFFFFFFFBFFFGE=FABFGDFGGDEF9FCFCGGGGFGGGGGCDFGCFFGGFGGGFGGGGGGGGDGGGGFAGFGG@>FGCFE7:FC88BCEGGGDGGGGCCFG56*9CFGGGGEGCEGCE56A7EFFGFGDEGGF:CDGG5
@M03364:276:000000000-BLYN8:1:1101:13887:10363 1:N:0:1
ACTCCTACGGGAGGCAGCAGTAGGGAATCTTCGGCAATGGACGAAAGTCTGACCGAGCAACGCCGCGTGAGTGAAGAAGGTTTTCGGATCGTAAAACTCTGTTGTTAGAGAAGAACAAGGACGTAAGTAACTGTACGTCCCCTGACGGTATCTAACCAGAAAGCCACGGCTAACTACGTGCCAGCAGCCGCGGTAATACGTAGGTGGCAAGCGTTGTCCGGATTTATTGGGCGTAAAGCGAGCG
+
GGGGGGGGGGGGGGGGGGGGGGGGGGGGGGGGGGGGGGGGGGGGGGGGGGGGGGGGGGGGGGGGGGGGGGGGGGGGGGGGGGGGGGGGGGGGGGGGGGGGGGGGGGGGGGGGGGGGGGGGGGGGGGGGGGGGGGGGGGGFGGGGGGGGGGGGGGGGGGGGGGGGGGGGGGGGGGFGGGGGGGGGGGGGGGGEEGGGGGGGGGGGGGGFGGGGGGGGGDCEEEG5?EGGGGGGC5=EGGGD355)
@M03364:276:000000000-BLYN8:1:1101:6259:10369 1:N:0:1
ACTCCTACGGGAGGCAGCAGTAGGGAATCTTCGGCAATGGACGAAAGTCTGACCGAGCAACGCCGCGTGAGTGAAGAAGGTTTTCGGATCGTAAAACTCTGTTGTTAGAGAAGAACAAGGACGTAAGTAACTGTACGTCCCCTGACGGTATCTAACCAGAAAGCCACGGCTAACTACGTGCCAGCAGCCGCGGTAATACGTAGGTGGCAAGCGTTGTCCGGATTTATTGGGCGTAAAGCGAGCG
+
GGGGGGGGGGGGGGGGGGGGGGGGGGGGGGGGGGGGGGGGGGGGGGGGGGGGGGGGGGGGGGGGGGGFGGGGGGGGGGGGFFGGGGGGGGGGGGGGGGGGGGGGEGGGGGGGGGGGGGGGGGGGGGGGGGGGGGGGGFGCGGGGGGGGGGCFFGGGGGGGGGGGGGGGGGGGGGGGGGFGGGGGGGGGFGGEGGGGGGGGFGGG9EGGGCFGG*=E:CCEGE5:@FGGGGGGG37CGGGGDGD<
@M03364:276:000000000-BLYN8:1:1101:28549:10402 1:N:0:1
ACTCCTACGGGAGGCAGCAGTGGGGAATATTGCACAATGGGCGCAAGCCTGATGCAGCCATGCCGCGTGTATGAAGAAGGCCTTCGGGTTGTAAAGTACTTTCAGCGGGGAGGAAGGTGAGTGGTTTAATACGCCATTCAATTGACGTTACCCGCAGAAGAAGCACCGGCTAACTCCGTGCCAGCAGCCGCGGTAATACGGAGGGTGCAAGCGTTAATCGGAATTACTGGGCGTAAAGCGCACG
+
GGGGGGGGGGGGGGGG@7FFGC9ECGGGGGG9CFGFGGGGGGGGGGGFFGFGGGGG,@EEFGGGGGD@>FGGGEGG,FFF<FFFDGDGEFGGGGGGAEGFFFGGGCFDGGGGG:DFGGGFFGGGC@8DEGF,BF>FFFGFFFFGGFGFFFDC,@FEGGDFGGFFF7>*:F::FGGCCE<@>C9ECFFFEB1**=8E?CGD8C:EEEEGFGCGGECEGGGGG=*7<EGGGFGGD3=C3CFG>C>5
@M03364:276:000000000-BLYN8:1:1101:15587:10406 1:N:0:1
ACTCCTACGGGAGGCAGCAGTGGGGAATATTGCACAATGGGCGAAAGCCTGATGCAGCCATGCCGCGTGTATGAAGAAGGCCTTCGGGTTGTAAAGTACTTTCAGCGAGGAGGAAGGCATTAAGGTTAATAACCTTAGTGATTGACGTTACTCGCATAAGAAGCACCGGCTAACTACGTGCCAGCAGCCGCGGTAATACGGAGGGTGCAAGCGTTAATCGGAATTACTGGGCGTAAAGCGCACG
+
GGGGGGGGGGGGGGGGGGGGGCGGGGGGCGGAFGGGGGGG?FG+FGGGGGGGGGGGGG8F,FCFGGGGGCCFGGGGGGGG<,CCCECEGGEEGGGGGAFFGCGFGF7=>BCCFG@=F8=,:FDGGGDFGDA5=,C85FF9<F<FGGGEGG@FA+FB+@FFGCECA<B3FGGGFGG,@EGFF@FF@FGGGGDG:BE8BFCF*C5C@C;EGEEGGGECFFGGGEGG6@FFFGGGGDEGGG7DC37C
@M03364:276:000000000-BLYN8:1:1101:21776:10408 1:N:0:1
ACTCCTACGGGAGGCAGCAGTAGGGAATCTTCCACAATGGACGAAAGTCTGATGGAGCAACGCCGCGTGAGTGAAGAAGGTTTTCGGATCGTAAAACTCTGTTGTTGGAGAAGAACGTATTTGATAGTAACTGATCAGGTAGTGACGGTATCCAACCAGAAAGCCACGGCTAACTACGTGCCAGCAGCCGCGGTAATACGTAGGTGGCAAGCGTTGTCCGGATTTATTGGGCGTAAAGCGAGCG
+
GGGGGGGGGGGGGGGGGGGGGGGGGGGGGGGGGGGGGGGGGGGGGGGGGGGGGGGGGGGGGGGGGGGEGGGGGGGGGGGGGGGGGGGGGGGGGGGGGGGGGGGGGFGGGGGGGGGGGGGGGGGGGGGGGGGGGGGGGGGGGGGGGGGGGGGGGGGGGGGGGEFDFCFGGGGGGGGGGGGGGGGGGGGGGGGGGGGGGGGGGGGGGGGGGGGGGGGGGGGGG=EGGGGGGGGGGGGGGGGGGGGD
@M03364:276:000000000-BLYN8:1:1101:9998:10416 1:N:0:1
ACTCCTACGGGAGGCAGCAGTAGGGAATCTTCGGCAATGGACGAAAGTCTGACCGAGCAACGCCGCGTGAGTGAAGAAGGTTTTCGGATCGTAAAACTCTGTTGTTAGAGAAGAACAAGGACGTAAGTAACTGTACGTCCCCTGACGGTATCTAACCAGAAAGCCACGGCTAACTACGTGCCAGCAGCCGCGGTAATACGTAGGTGGCAAGCGTTGTCCGGATTTATTGGGCGTAAAGCGAGCG
+
GGGGGGGGGGGGGGGGGGGGGGGGGGGGGGGGGGGGGGGGGGGGGGGGGGGGGGGGGGGGGGGGGGGFFGGGGGGGGGGFAFGGGGGGGGGGGGGGGGGGGGGGGGGGGGGGGGGGGGFFGGGGGGGGGGGGGGGGGGGGGGGGGGGGGGGGGGGGGGGGGGGGGFGGFGGGGGGGGGGGGGGFGGGGGGGGGGGCGGGGGGGG9CCFGGGGGGGGG7FEGGCEDGGGGGGGGGEEGD7<DG37
@M03364:276:000000000-BLYN8:1:1101:26748:10439 1:N:0:1
ACTCCTACGGGAGGCAGCAGTAGGGAATCTTCGGCAATGGACGAAAGTCTGACCGAGCAACGCCGCGTGAGTGAAGAAGGTTTTCGGATCGTAAAACTCTGTTGTTAGAGAAGAACATGGGTGAGAGTAACTGTTCACCCCTTGACGGTATCTAACCAGAAAGCCACGGCTAACTACGTGCCAGCAGCCGCGGTAATACGTAGGTGGCAAGCGTTGTCCGGATTTATTGGGCGTAAAGCGAGCG
+
GGGGGGGGGGGGGGGGGGGGGGGGGGGGGGGGGGGGGGGGGGGGGGGFFGGGGGGGGGGGGGGGGGGGGGDFGGGGGGGGGGGGGGCFGGGGGGGFFGGGGGGGGGGGGGGGGGGGGGCFGGGGGGGGGGGGGGGGGFFGGGGGGGGGGGGGGGGGGGGGGFGGGGGGDGGGGGGGGDGGGCFGGGGGGG>EGGGGGGGFGGGDGGGGG6**CEEGGGGD5=EGGGGGGFGFDDEGGGFGGCC5
@M03364:276:000000000-BLYN8:1:1101:13908:10440 1:N:0:1
ACTCCTACGGGAGGCAGCAGTGGGGAATATTGCACAATGGGCGCAAGCCTGATGCAGCCATGCCGCGTGTATGAAGAAGGCCTTCGGGTTGTAAAGTACTTTCAGCGGGGAGGAAGGTGATGAACTTAATACGTTCATCAATTGACGTTACCCGCAGAAGAAGCACCGGCTAACTCCGTGCCAGCAGCCGCGGTAATACGGAGGGTGCAAGCGTTAATCGGAATTACTGGGCGTAAAGCGCACG
+
GGGGGGGGGGGGGGGGGGGGGGGGGGGGGGGGGGGGGGGGGGGGGGGGGGGGGGGGGGGGGGGGGGGGGGGGGGGGGGGGGGGGGGGGGGGGGGGGGGGGGGGGGGGGGGGGGGGGGGGGGGGGGGGGGGGGGGGGGGGGGGGGGGGGGFGFGGGGGGGGGGGGGGGGGGGGGGGGGGGGGGGGGGGGGGGGGCEGGGGGGGGEEGGGFFFEGGGGGGGGGGGGGGGGGGCFGGGGGCCC3/))
@M03364:276:000000000-BLYN8:1:1101:18644:10441 1:N:0:1
ACTCCTACGGGAGGCAGCAGTGGGGAATATTGCACAATGGGCGCAAGCCTGATGCAGCCATGCCGCGTGTATGAAGAAGGCCTTCGGGTTGTAAAGTACTTTCAGCGGGGAGGAAGGTGATGAACTTAATACGTTCATCAATTGACGTTACCCGCAGAAGAAGCACCGGCTAACTCCGTGCCAGCAGCCGCGGTAATACGGAGGGTGCAAGCGTTAATCGGAATTACTGGGCGTAAAGCGCACG
+
GGGGGGGGGGGGGGGGGGGGGGGGGGGGGGGGGGGGGGGGGGGGGGGGGGGGGGGGGGGGGGGGGGGGGGGGGGGGGGGGGGGGGGGGGGGGGGGGGGGGGGGGGGGGGGGGGGGGGGGGGGGGGGGGGGGGGGGGGGGGGGFDGGGGGGGGGGGGGGGGGGGGGGFGGDGGGGFGGGGGGGGGGGGGGGGGGGGGGGGGGGGGGGGGGGEFGGGGGGGGGGGGGGGFGG55DDCGGGGGGGD3
@M03364:276:000000000-BLYN8:1:1101:21815:10458 1:N:0:1
ACTCCTACGGGAGGCAGCAGTAGGGAATCTTCGGCAATGGACGAAAGTCTGACCGAGCAACGCCGCGTGAGTGAAGAAGGTTTTCGGATCGTAAAACTCTGTTGTTAGAGAAGAACAAGGACGTTAGTAACTGAACGTCCCCTGACGGTATCTAACCAGAAAGCCACGGCTAACTACGTGCCAGCAGCCGCGGTAATACGTAGGTGGCAAGCGTTGTCCGGATTTATTGGGCGTAAAGCGAGCG
+
GGGGGGGGGGGGGGGGGGGGGGGGGGGGGGGGGGGGGGGGGGGGGGGGGGGGGGGGGGGGGGFGGGGGGGGGGGGGGGGGGGGGGGGGGGGGGGGGGGGGGGGGGGGGGGGGGGGGGGGGGGGFGGGGGGGGGGGGGGGFGGGGGGGGGGGGGGGGGGGGGGGGGGGGGGGGGGGGGGGGGGGGGGGGGGGGGGGDGGGGGGGGGGGGGGGGGGGDGGGGGGEGGGFGGGGGGGGGGGGGGGGD
@M03364:276:000000000-BLYN8:1:1101:14507:10467 1:N:0:1
ACTCCTACGGGAGGCAGCAGTAGGGAATCTTCGGCAATGGGGGCAACCCTGACCGAGCAACGCCGCGTGAGTGAAGAAGGTTTTCGGATCGTAAAACTCTGTTGTTAGAGAAGAACGTTAAGTAGAGTGGAAAGTTACTTAAGTGACGGTATCTAACCAGAAAGGGACGGCTAACTACGTGCCAGCAGCCGCGGTAATACGTAGGTCCCAAGCGTTGTCCGGATTTATTGGGCGTAAAGCGAGC
+
GGGGGGGGGGGGGGGGGGGGGGGGGGGGGGGGGGGGGGGGGGGGGGGGGGGGGGGGGGGGGGGGGGGGGGGGGGGGGGGGGGGGGGGGGGGGGGGGGGGGGGGGGGGGGGGGGGGGGGGGGGGGGGGGGGGGGGGGGGGGGGGGGGGGGGGGGGGGGGGGGGGGGGGGGGGGEGGGGGGGGGGGGGGGGGGGDGEGGGGGGGGCEGGGGGGGGGGGGGGGGGGGGGGGGGG=FGGGGGGGGGGD
@M03364:276:000000000-BLYN8:1:1101:5841:10478 1:N:0:1
ACTCCTACGGGAGGCAGCAGTAGGGAATCTTCGGCAATGGACGAAAGTCTGACCGAGCAACGCCGCGTGAGTGAAGAAGGTTTTCGGATCGTAAAACTCTGTTGTTAGAGAAGAACAAGGACGTTAGTAACTGAACGTCCCCTGACGGTATCTAACCAGAAAGCCACGGCTAACTACGTGCCAGCAGCCGCGGTAATACGTAGGTGGCAAGCGTTGTCCGGATTTATTGGGCGTAAAGCGAGCG
+
GGGGGGGGGGGGGGGGGGGGGGGGGGGGGGGGGGGGGGGGGGGGGGGGGGGGGGGGGGGGGGGGGGGGGGGFGGGGGGGGFGGGGGGDGGGGGGGGGGGGGGGGGGGGGGGFGGGGGGGFGGGGGGGGGGGGGGFGGF@:FFGGGGGGGGGGGGGGGGGGGGGGGGFGGGGGDGGGGGGF7FG@*?FGGGGGGGGEGGGG:CFGGGGGGGGGGGGGGFGGDGDGCFFGGGC5DGGGGGGGGGG<
@M03364:276:000000000-BLYN8:1:1101:21409:10514 1:N:0:1
ACTCCTACGGGAGGCAGCAGTAGGGAATCTTCGGCAATGGACGAAAGTCTGACCGAGCAACGCCGCGTGAGTGAAGAAGGTTTTCGGATCGTAAAACTCTGTTGTTAGAGAAGAACATGGGTGAGAGTAACTGTTCACCCCTTGACGGTATCTAACCAGAAAGCCACGGCTAACTACGTGCCAGCAGCCGCGGTAATACGTAGGTGGCAAGCGTTGTCCGGATTTATTGGGCGTAAAGCGAGCG
+
GGGGGGGGGGGGGGGGGGGGGGGGGGGGGGGGGGGGGGGGGGGGGGGGGGGGGGGGGGGGGGGGGGGGGGGFFGGGGGGGGGGGGGGGGGGGGGGGGGGGGGGGGGGGGGGGGGGGGGGGGGGGGGGGGGGGGGGGGGDGGGGGGGGGGGGGGGGGGGGGGGGGGGFGGGGGGGGGGGGGGGGGGGGGGGGGGGGGGGGGGGGGGGGGGGGGG5CGGCFGGDEDDFGFGGGDGGGGGGGGGGG<
@M03364:276:000000000-BLYN8:1:1101:18697:10519 1:N:0:1
ACTCCTACGGGAGGCAGCAGTAGGGAATCTTCGGCAATGGACGAAAGTCTGACCGAGCAACGCCGCGTGAGTGAAGAAGGTTTTCGGATCGTAAAACTCTGTTGTTAGAGAAGAACAAGGACGTTAGTAACTGAACGTCCCCTGACGGTATCTAACCAGAAAGCCACGGCTAACTACGTGCCAGCAGCCGCGGTACTACGTAGGTGGCAAGCGTTGTCCGGATCTATTGGGCGTAAAGCGAGCG
+
GFGCFFGEFEGGGGGGGGGGEEG9CFGG<FDFGEGGGGGGFGGEGCCFFFFFFGGGGGGGGGGEGGGGGGGGGFGGFFCFFFGGGGDDFFFGFGCFGGGGFFGFGGGGGEFCFGFGGGGG<FFCFFCDGFGGFF9FFGG6>FFGFGGGGGGGGGGGGBGGGGCCDEGGGGGDCEFGFDCFGGGGDGGGG88ECGE7CGGGCFGGGGGGFCGGGCGCGCFEGD**3<:FGGGFGCCEGCFGCCGC
@M03364:276:000000000-BLYN8:1:1101:9480:10588 1:N:0:1
ACTCCTACGGGAGGCAGCAGTAGGGAATCTTCGGCAATGGACGAAAGTCTGACCGAGCAACGCCGCGTGAGTGAAGAAGGTTTTCGGATCGTAAAACTCTGTTGTTAGAGAAGAACGTTAAGTAGAGTGGAAAGTTACTTAAGTGACGGTATCTAACCAGAAAGGGACGGCTAACTACGTGCCAGCAGCCGCGGTAATACGTAGGTCCCAAGCGTTGTCCGGATTTATTGGGCGTAAAGCGAGC
+
GGGGGGGGGGGGGGGGGGGGGGGGGGGGGGGGGGGGGGGGGGGGGGGGGGGGGGGGGGGGGGGGGGGGGGGGGGGGGGGGGGGGGGGGGGGGGGGGGGGGGGGGGGGGGGGGGGGGGGGGGGFGGGGGGGGGGGGGGGGGGGGGGGGGGGGGGGGGGGGGGGGGGGGGGGGGDGGGGGGGGGGGGGGGGGGGGEEGGFFGGGGGGGGEGGGGGG8EGGGGGGEGGFFGGGGGGGGGGFGGGDG7
@M03364:276:000000000-BLYN8:1:1101:11290:10589 1:N:0:1
ACTCCTACGGGAGGCAGCAGTAGGGAATCTTCGGCAATGGACGAAAGTCTGACCGAGCAACGCCGCGTGAGTGAAGAAGGTTTTCGGATCGTAAAACTCTGTTGTTAGAGAAGAACAAGGACGTTAGTAACTGAACGTCCCCTGACGGTATCTAACCAGAAAGCCACGGCTAACTACGTGCCAGCAGCCGCGGTAATACGTAGGTGGCAAGCGTTGTCCGGATTTATTGGGCGTAAAGCGAGCG
+
GGGGGGGGGGGGGGGGGGGGGGGGGGGGGGGGGGGGGGGGGGGGGGGGGGGGFGGGGGGGGGGGGGGGGGGGGGGGGGGGGGGGGGGGGGGGGGGGGGGGGGGGGGFGGGGGGGGGGGEGGGGGGGGGGGGGGFGGGGGGGGGGGGGGGGGGGGGGGGGGGGGGCFGGGGGGGGGGGGGGGGGGGGGGGGGGGCEEGGCGGGGCGGGGGGGFGGGGGGGGGGEGGGGGGGGGGGGGGGGGGGG<
@M03364:276:000000000-BLYN8:1:1101:9279:10591 1:N:0:1
ACTCCTACGGGAGGCAGCAGTAGGGAATCTTCGGCAATGGACGAAAGTCTGACCGAGCAACGCCGCGTGAGTGAAGAAGGTTTTCGGATCGTAAAACTCTGTTGTTAGAGAAGAACAAGGACGTTAGTAACTGAACGTCCCCTGACGGTATCTAACCAGAAAGCCACGGCTAACTACGTGCCAGCAGCCGCGGTAATACGTAGGTGGCAAGCGTTGTCCGGATTTATTGGGCGTAAAGCGAGCG
+
GGGGGGGGGGGGGGGGGGGGGGGGGGGGGGGGGGGGGGGGGGGGGGGGGGGGGGGGGGGGGGGGGGGGGGGGGGGGGGGGGGGGGGGGGGGGGGGGGGGGGGGGGGGGGGGGGGGGGGEFGGGGGGGGGGGGGGGGGGGGGGGGGGGGGGGGGGGGGGGGGGGGGGGGEGGGGGGGGGGGGGGGGGGGGGGGGGGGGGGGGGGGGGGGGGGGGGGGE7CGGGGGGGGGGGGGGGGGGGGGGGGD
@M03364:276:000000000-BLYN8:1:1101:14546:10591 1:N:0:1
ACTCCTACGGGAGGCAGCAGTAGGGAATCTTCGGCAATGGACGAAAGTCTGACCGAGCAACGCCGCGTGAGTGAAGAAGGTTTTCGGATCGTAAAACTCTGTTGTTAGAGAAGAACAAGGACGTTAGTAACTGAACGTCCCCTGACGGTATCTAACCAGAAAGCCACGGCTAACTACGTGCCAGCAGCCGCGGTAATACGTAGGTGGCAAGCGTTGTCCGGATTTATTGGGCGTAAAGCGAGCG
+
GGGGGGGGGGGGGGGGGGGGGGGGGGGGGGGGGGGGGGGGGGGGGGGCEFGGGGGGGGGGGGGGGGGGGGGGGGGGGGGG@EFGGGGEE@FFGGGGGGGGGGGGGGGFGGGGGGGGFGFG@AFGGEFGGGGGGGGGGFGGGGGGGGGEGGGGGGGFGGGGGGGG7AFCFDGGGGGGFGFGGGGFGGGGGGGGGGGGGGGGGGGGCC;CFGGFGGDEEGGGDE8:CFGGGGGGGGGGGGGGGGGD
@M03364:276:000000000-BLYN8:1:1101:16810:10596 1:N:0:1
ACTCCTACGGGAGGCAGCAGTAGGGAATCTTCGGCAATGGACGAAAGTCTGACCGAGCAACGCCGCGTGAGTGAAGAAGGTTTTCGGATCGTAAAACTCTGTTGTTAGAGAAGAACATGGGTGAGAGTAACTGTTCACCCCTTGACGGTATCTAACCAGAAAGCCACGGCTAACTACGTGCCAGCAGCCGCGGTAATACGTAGGTGGCAAGCGTTGTCCGGATTTATTGGGCGTAAAGCGAGCG
+
GGGGGGGGGGGGGGGGGGGGGGGGGGGGGGGGGGGGGGGGGGGGGGGGGGGGGGGGGGGGGGGGGGGGGGGGGGGGGGGGGGGGGGGGGGGGGGGGGGGGGGGGGGGGGGGGGGGGGGGGGGGGGGGGGGGGGGGGGGGGGGGGGGGGGGGGGGGGGGGGGGGGGGGGGGGGGGGGGGGGGGGFGGGGGGGGGGGGGGGGGGGGGGGGGGGGGGGGGFFGGGGGGGGGGGGGGGGGGGGGGGGD
@M03364:276:000000000-BLYN8:1:1101:4825:10611 1:N:0:1
ACTCCTACGGGAGGCAGCAGTAGGGAATCTTCGGCAATGGACGAAAGTCTGACCGAGCAACGCCGCGTGAGTGAAGAAGGTTTTCGGATCGTAAAACTCTGTTGTTAGAGAAGAACAAGGACGTAAGTAACTGTACGTCCCCTGACGGTATCTAACCAGAAAGCCACGGCTAACTACGTGCCAGCAGCCGCGGTAATACGTAGGTGGCAAGCGTTGTCCGGATTTATTGGGCGTAAAGCGAGCG
+
GGGGGGGGGGGGGGGGGGGGGGGGGGGGGGGGGGGGGGGGGGGGGGGGGGGGGGGGGGGGGGGGGGGGGGGFGGGGGGGGGGGGGGGGGGGGGGGGGGGGGGGGGGGGGGGGGGGGGGFFFGGDGGGGGGGGGGFAGGGGGGGGGGGGGGGFGGGGGGGGGGGGGGGGGDGGGGGGGGGGGGGGGGGFFGDGGEECCFGG9CCGGGGFF?FGGGGGGGGGGCEGGFGGEFFFDDGGFGGDDDCD
@M03364:276:000000000-BLYN8:1:1101:27780:10619 1:N:0:1
ACTCCTACGGGAGGCAGCAGTGGGGAATATTGCACAATGGGCGCAAGCCTGATGCAGCCATGCCGCGTGTATGAAGAAGGCCTTCGGGTTGTAAAGTACTTTCAGCGGGGAGGAAGGTGAGTGGTTTAATACGCCATTCAATTGACGTTACCCGCAGAAGAAGCACCGGCTAACTCCGTGCCAGCAGCCGCGGTAATACGGAGGGTGCAAGCGTTAATCGGAATTACTGGGCGTAAAGCGCACG
+
GGGGGGGGGGEEGGGGGGGGGGGGGGGDGGGGGGGGFGFGGGDDFGGGGGGGEGGGGGGGGGGFGGGGGGGGFGGGGGGGGGGGFGGEFGGGGGGGGGGGGGGGGGGGDEGGGGGGDBCC8A<E?F<FGGGGGGGGCFFGGGFFGCCCFGGFFGGGG>FFGGGFFDFGGGGGGGGG7BF7FC@CFGGFCGEEDGEE?E+*B>EEGGGCEF7FGG5CFGGGDDGGGGFGCFE55>EGG>7<CDD7
@M03364:276:000000000-BLYN8:1:1101:21619:10640 1:N:0:1
ACTCCTACGGGAGGCAGCAGTGGGGAATATTGCACAATGGGCGCAAGCCTGATGCAGCCATGCCGCGTGTATGAAGAAGGCCTTAGGGTTGTAAAGTACTTTCAGCGGGGAGGAAGGTGATAAAGTTAATACCTTTATCAATTGACGTTACCCGCAGAAGAAGCACCGGCTAACTCCGTGCCAGCAGCCGCGGTAATACGGAGGGTGCAAGCGTTAATCGGAATTACTGGGCGTAAAGCGCACG
+
GGGGGGGGGGGGGGGGGGGGGGGGGGGGGGGGGGGGGGGGGGGGGGGFGGGGGGGGGGGGGGGGGDGGGDFFGGGFGGGGCGGGGGGGGGGGGGGGGGGFFGGDGGEFGGGGGFGGGGGFG<DDFGGGGGGGGGGGGGGGGFFGGGB=FECCGGGGGDGGGDEFGGCEEGCFGGGG?CGGGGGGGGGGGECCGGGGGGGF8>EGGEECC++88EEGDFGGGGGEFCFGGFGG5CC:*:73CDG5
@M03364:276:000000000-BLYN8:1:1101:13127:10658 1:N:0:1
ACTCCTACGGGAGGCAGCAGTGGGGAATATTGCACAATGGGCGCAAGCCTGATGCAGCCATGCCGCGTGTATGAAGAAGGCCTTCGGGTTGTAAAGTACTTTCAGCGGGGAGGAAGGTGAGTGGTTTAATACGCCATTCAATTGACGTTACCCGCAGAAGAAGCACCGGCTAACTCCGTGCCAGCAGCCGCGGTAATACGGAGGGTGCAAGCGTTAATCGGAATTACTGGGCGTAAAGCGCACG
+
GGGGGGGGGGGGGGGGGGGGGGGGGGGGGGGGGGGGGGGGGGGGGGGGGGGGGGGGGGGGGGGGGGGGGGGGGGGGGGGGGGGGGGGGGGGGGGGGGGGGGGGGGGGGGGGGGGGGGFGGGGGGGGGGGGGGGGGGGGGGGGGGGGGGGGGGGGGGGGGGGCGGGGGGGGGGGGGGGGGGGGGGGGGGGGGGGGGGGGGGGGGGEGGGGGGGGGGGGGGGGGGGGGGGGCGGGGGGGGGGGGG<
@M03364:276:000000000-BLYN8:1:1101:9360:10720 1:N:0:1
ACTCCTACGGGAGGCAGCAGTGGGGAATATTGCACAATGGGCGCAAGCCTGATGCAGCCATGCCGCGTGTATGAAGAAGGCCTTCGGGTTGTAAAGTACTTTCAGCGAGGAGGAAGGCATTAAGGTTAATAACCTTAGTGATTGACGTTACTCGCAGAAGAAGCACCGGCTAACTCCGTGCCAGCAGCCGCGGTAATACGGAGGGTGCAAGCGTTAATCGGAATTACTGGGCGTAAAGCGCACG
+
GGGGGGGGGGGGGGGGGGGGGGGGGGGGGGGGGGGGGGGGGGGGGGDGGGGGGGGGGGGGGGGGGGGGGGGGGGGGGGGGGGGGGGGGGGGGGGGGGGGGGGGGGGGGGGGGGGGGGGGGGGGGGGGGGGGGGGGGGGGGGGGGGGGGGGGGGGGGGGGGGGDFGGGGGGGGGGGGGGGGGFGGGGGGGGGGGGGGGGGGGGGGGGGGGGGCGGGGGGGGGGGGGGGGGGGFGGGDGGGGGDDD
@M03364:276:000000000-BLYN8:1:1101:12665:10745 1:N:0:1
ACTCCTACGGGAGGCAGCAGTAGGGAATCTTCGGCAATGGACGAAAGTCTGACCGAGCAACGCCGCGTGAGTGAAGAAGGTTTTCGGATCGTAAAACTCTGTTGTTAGAGAAGAACAAGGACGTAAGTAACTGTACGTCCCCCGACGGTATCTAACCAGAAAGCCACGGCTAACTACGTGCCAGCAGCCGCGGTAATACGTAGGTGGCAAGCGTTGTCCGGATTTATTGGGCGTAAAGCGAGCG
+
GGGFGGGGGGGGGGGGGGGGGGGGGGGFGGGFFGGGGGGGGGGGGGFFFGFGGGGGEGGGGGGGGGGEDEGGGGFGGGGGGFGGGGGGFGGGGGGGGGGGFGFGFGFGFGGGGGGGGFFGGGGGG?FFGGGGGGEDBFFGEGGGEEFGGGGGGGGGGGGGGGG?FGGEGGGFGGGGGGGFGGGCF@CGGGGGGGC8;CFGFGGGFGGCFGGGGEGGGFCEG=8*<EFCEFCCDGGGGC>D9)9>
@M03364:276:000000000-BLYN8:1:1101:1959:10756 1:N:0:1
ACTCCTACGGGAGGCAGCAGTAGGGAATCTTCGGCAATGGACGAAAGTCTGACCGAGCAACGCCGCGTGAGTGAAGAAGGTTTTCGGATCGTAAAACTCTGTTGTTAGAGAAGAACAAGGACGTTAGTAACTGAACGTCCCCTGACGGTATCTAACCAGAAAGCCACGGCTAACTACGTGCCAGCAGCCGCGGTAATACGTAGGTGGCAAGCGTTGTCCGGATTTATTGGGCGTAAAGCGAGCG
+
GGEGFFFGGGGGGGGGGGGGGGGGGGGGGGGGGGGGGFGGGGGGGGGGGGGGGGGGGGGGGGGGGGGGGGGGGGGGGGGGGGGGGGGGGGGGGGGGGGGGGFGGGGGGGGGGGGGGGGGFGGGFGFGGGGDFGGGGGGGGGFGGGGDGGGCGGGGGFFFGGGGGGGFGDGGGGGCGGGGGCGGGGGGGGEGGDGGGFCCD<?CGFFGGFGFGGBEGG++:5C=7FFFGF?CFDDGGG=779CD9
@M03364:276:000000000-BLYN8:1:1101:7243:10760 1:N:0:1
ACTCCTACGGGAGGCAGCAGTAGGGAATCTTCGGCAATGGACGAAAGTCTGACCGAGCAACGCCGCGTGAGTGAAGAAGGTTTTCGGATCGTAAAACTCTGTTGTTAGAGAAGAACAAGGATGAGAGTAACTGTTCATCCCTTGACGGTATCTAACCAGAAAGCCACGGCTAACTACGTGCCAGCAGCCGCGGTAATACGTAGGTGGCAAGCGTTGTCCGGATTTATTGGGCGTAAAGCGAGCG
+
GGGGGGGGGGGGGGGGGGGGGGGGGGGGGGGGGGGGGGGGGGGGGGGGGGGGGGGGGGGGGGGGGGGGGGGGGGGGGGGGGGGGGGGGGGGGGGGGGGGGGGGGGGGGGGGGGGGGGGGGGGGGGGGGGGGGGGGGGGGGGGGGGGGGGGGGGGGGGGGGGGGGFGGGGGGGGGGGGGGGGGGGGGGGGGGGGGGGGGGGGGGDGGGGGG=FGGDGGFGGGEGGGGGGGGGGGGGDGGGCDGGD
@M03364:276:000000000-BLYN8:1:1101:22126:10777 1:N:0:1
ACTCCTACGGGAGGCAGCAGTGGGGAATATTGCACAATGGGCGCAAGCCTGATGCAGCCATGCCGCGTGTATGAAGAAGGCCTTAGGGTTGTAAAGTACTTTCAGCGGGGAGGAAGGTGATAAAGTTAATACCTTTATCAATTGACGTTACCCGCAGAAGAAGCACCGGCTAACTCCGTGCCAGCCGCCGCGGTAATACGGAGGGTGCAAGCGTTAATCGGAATTACTGGGCGTAAAGCGCACG
+
GGGGGGGGGGGFGGGGGGGGGGGGGGGGGGGGCEGGGGGGGGGGGGGGGGGGGGGGGG<F<FGFGGG@FCGFGGFGGGGGG8FGGGGGGGGGGGGAFBGGCGCF9EEGGGDGGEGFC3=DF<FFGFGDGGCDEGGCGGCEDF<><<FFFCC@FCDCF:3>FFCGAGGGC:FFF,?2FCC:<*6B:**=CC>EGGE8BBBBCCCCCEEE6<C@8*/*/9EGD855C?GGGGGGD7:EFFCDC))/
@M03364:276:000000000-BLYN8:1:1101:21688:10793 1:N:0:1
ACTCCTACGGGAGGCAGCAGTAGGGAATCTTCGGCAATGGGGGCAACCCTGACCGAGCAACGCCGCGTGAGTGAAGAAGGTTTTCGGATCGTAAAACTCTGTTGTTAGAGAAGAACGTTAAGTAGAGTGGAAAATTACTTAAGTGACGGTATCTAACCAGAAAGGGACGGCTAACTACGTGCCAGCAGCCGCGGTAATACGTAGGTCCCAAGCGTTGTCCGGATTTATTGGGCGTAAAGCGAGC
+
GGGGGGGGGGGGGGGGGGGGGGGGGGGGGGGGGGGGGGGGGGGGGGGGGGGGGGGGGGGGGGGGGGGGGGGGGGGGGGGGGGGGGGGGGGGGGGGGGGGGGGGGFGGGGGGGGGGGGGGGGGGGGGGGGC@FGGGGGGDDGFGGGGGGGGGGGGGGGGGGGGGGGGGGGGGDGGGFFGGGGGGGGGGGGGGGGGGGGGGGGGGGGGGGGGGGGGEG=EGGGGE=CECGGGGGFGGEGGGGGDG/
@M03364:276:000000000-BLYN8:1:1101:7061:10813 1:N:0:1
ACTCCTACGGGAGGCAGCAGTGGGGAATATTGGACAATGGGCGCAAGCCTGATCCAGCAATGCCGCGTGAGTGATGAAGGCCTTCGGGTTGTAAAGCTCTTTCGCACGCGACGATGATGACGGTAGCGTGAGAAGAAGCCCCGGCTAACTTCGTGCCAGCAGCCGCGGTAATACGTAGGTGGCAAGCGTTGTCCGGATTTATTGGGCGTAAAGCGAGCGCAGGCGGTTTCTTAAGTCTGATGTG
+
GGGGGGGGGGGGGGGGGGGGGGGGGGGGGGGGGGGGGGGGGGGGGGGGGGGGGGGGGGGGGGGGGGGGGGGGGGGGGGGGGFDGGGGGGGGGGGGGGGGGGGGGGGGGGGGGGGGGGGGGGGGEGGGGGGGGFGGGGGGFFGEGGGGGGGGGGGGGFCFGGGGGGGGGGGGGGGGGGGGFGGGGGGGGCGGGGGGGGDGFGGG+CEFGGGGGGGGGGGGGGGGGGG=EGGGGGGGGGGDFGG7?
@M03364:276:000000000-BLYN8:1:1101:24914:10818 1:N:0:1
ACTCCTACGGGAGGCAGCAGTGGGGAATATTGCACAATGGGCGCAAGCCTGATGCAGCCATGCCGCGTGTATGAAGAAGGCCTTCGGGTTGTAAAGTACTTTCAGCGGGGAGGAAGGTGATGAACTTAATACGTTCATCAATTGACGTTACTCGCAGAAGAAGCACCGGCTAACTCCGTGCCAGCAGCCGCGGTAATACGGAGGGTGCAAGCGTTAATCGGAATTACTGGGCGTAAAGCGCACG
+
GGGGGGGGGGGGGGGGGGGGGGGGGGGGGGGGGGGGGGGGGGGGGGGGGGGGGGGGGGGGGGGGGGGDGGGGGGGGGGGGGGGGGGGGGGGGGGGGGGGGGFGGGGGGGGGGGGGGGGGGGGGGGGGGGGGGGGGGGGGGGGGGGGGGGGGGGGGGGGGGGGGGGGGGGGGGGGGGGGGGGGGGGGGGGGGGGGGGGGGGGGGGC8:EGGGGGGGGGGGGGGGGGGGGGGGGGGGGFFGGGGG5
@M03364:276:000000000-BLYN8:1:1101:22270:10845 1:N:0:1
ACTCCTACGGGAGGCAGCAGTAGGGAATCTTCGGCAATGGACGAAAGTCTGACCGAGCAACGCCGCGTGAGTGAAGAAGGTTTTCGGATCGTAAAACTCTGTTGTTAGAGAAGAACAAGGACGTTAGTAACTGAACGTCCCCTGACGGTATCTAACCAGAAAGCCACGGCTAACTACGTGCCAGCAGCCGCGGTAATACGTAGGTCCCGAGCGTTGTCCGGATTTATTGGGCGTAAAGCGAGCG
+
GGGGGGGGGGGGGGGGGGGGGGGGGGGGGGGFGGGEGGGGGGGGGGGGGGGGGGGGGGGGGGGGGGGGGGGGGGGGGGGGGGGGGGGGCGGGGGGGGGGGGGGGGGGGGGGGGGGGGGFEFGGGGGGGGGGGGGGGGGGDCGGGGGGGGGGGGCFGGGGGGFGGGGGGGGGGGGGGGGGGGGGGGGGGGGGGGGGEGGGGGGGGGC:EGGGEGGGGGGGGGEEGG?FFFGGFGGDGGG75DGDD
@M03364:276:000000000-BLYN8:1:1101:15235:10864 1:N:0:1
ACTCCTACGGGAGGCAGCAGTGGGGAATATTGCACAATGGGCGCAAGCCTGATGCAGCCATGCCGCGTGTATGAAGAAGGCCTTCGGGTTGTAAAGTACTTTCAGCGGGGAGGAAGGTGATGAACTTAATACGCCATTCAATTGACGTTACCCGCAGAAGAAGCACCGGCTAACTCCGTGCCAGCAGCCGCGGTAATACGGAGGGTGCAAGCGTTAATCGGAATTACTGGGCGTAAAGCGCACG
+
GGGGGGGGGGGGGGGGGGGGGGGGGGGGGGGGGGGGGGGGGGGGGGGGGGGGGGGGGGGGGGGGGGGGGGGGGGGGGGGGGGGGGGGGGGGGGGGGGGGGGGGGGGGGGGGGGGGGGDFGGGGGGGGGGGGGGGGGGGGGGGGGGGGGGGGGGGGGGGGGGGGGGGGGGGGGGGGGGGGGGGGGGGGGGGGGGGGGGGFGGEEGGGGGGGEGGGGGGGGGGGGFGGGGGGGGDC=CCFGGGGG7
@M03364:276:000000000-BLYN8:1:1101:14382:10873 1:N:0:1
ACTCCTACGGGAGGCAGCAGTGGGGAATCTTCCGCAATGGGCGAAAGCCTGACGGAGCAACGCCGCGTGAGTGATGACGGCCTTCGGGTTGTAAAGCTCTGTGATCGGGGACGAACGGTCAGCAGACGAATACTCTGCTGAAGTGACGGTACCCGAATAGCAAGCCACGGCTAACTACGTGCCAGCAGCCGCGGTAATACGTAGGTGGCAAGCGTTGTCCGGAATTATTGGGCGTAAAGCGCGC
+
GGGGGGGGGGGGGGGGGGGGGGGGGGGGGGGGGGGGGGGGGGGGGGGGGGGGGGGGGGGGGGGGGGGGGGGGGGGFGGGGGGGGGGGGGGGGGGGFFFGGGGGGGGGGGGGGGGGGGGGGGGGGGCGGGGGGGGGGGGGGGGGGGGDGGGGGGGGGGGGGGGGGGGGGEFC:FEGGGGDGGGGGCGGFGGGGGGGGGGGGGGGFEFGGGGGGGEGGGGFFGGGC8CFFFGFGGGGGGGF759C5
@M03364:276:000000000-BLYN8:1:1101:27517:10880 1:N:0:1
ACTCCTACGGGAGGCAGCAGTGGGGAATATTGCACAATGGGCGCAAGCCTGATGCAGCCATGCCGCGTGTGTGAAGAAGGCCTTCGGGTTGTAAAGCACTTTCAGCGAGGAGGAAGGTGGTGAACTTAATACGTTCATCAATTGACGTTACTCGCAGAAGAAGCACCGGCTAACTCCGTGCCAGCAGCCGCGGTAATACGGAGGGTGCAAGCGTTAATCGGAATTACTGGGCGTAAAGCGCACG
+
GGGGGGGGGGGGGGGGGGGGGGGGGGGGGGGGGGGGGGGGGGGD7FGGGGGGAFFGGGGGCG86FEGGGGG<FGDFGCFGGGG=9FGGGEGGGGGCECF8EFFGFGG=FGCFEGGABEGGFFFGGGGAFGGFFFG8<FFGGGFGGFGCFFGGFE@EECFFGGGG@,:CF7CEGCFGGGGGG*2?FFGG@E5E8:*;BF+;**38BEGC6FCCGCGEGGGGGGCG6@::<6*7<D5ACC>C)/13
@M03364:276:000000000-BLYN8:1:1101:25819:10899 1:N:0:1
ACTTCCTACGGGAGGCAGCAGTGGGGAATATTGCACAATGGGCGCAAGCCTGATGCAGCCATGCCGCGTGTATGAAGAAGGCCTTCGGGTTGTAAAGTACTTTCAGCGCGGAGGAAGGCATTAAGGTTAATAACTTTAGTGATTGACGTTACTCGCAGAAGAAGCACCGGCTAACTCCGTGCCAGCAGCCGCGGTAATACGGAGGGTGCAAGCGTCAAACGGAATTACTGGGCGTAAAGAGCAC
+
GED,FCFE9@FGG7:;BF-;EFGGGGEC<,FAFG9@,CFEF6@F>@F@,FEC,C<@<@F<FG<F,CFE:CC,CD<C,,,=CEE,EFCCGGC+CAFEGACFF<,9<,?C+@:C:F:<FEFCFFD9FCADDBFF?B,5@=BDEDCFFAFGGGFE,3FGDEEEGD:,@:B7:<CGGGGFGC71>CC;:7<CF>:88*=*3+9CGEC11=*3B8<FD8E**/+2A855@8++3<+*9CGED*C*07CF
@M03364:276:000000000-BLYN8:1:1101:13414:10900 1:N:0:1
ACTCCTACGGGAGGCAGCAGTGGGGAATATTGCACAATGGGCGCAAGCCTGATGCAGCCATGCCGCGTGTGTGAAGAAGGCCTTCGGGTTGTAAAGCACTTTCAGCGAGGAGGAAGGTGGTGAACTTAATACGTTCATCAATTGACGTTACTCGCAGAAGAAGCACCGGCTAACTCCGTGCCAGCAGCCGCGGTAATACGGAGGGTGCAAGCGTTAATCGGAATTACTGGGCGTAAAGCGCACG
+
GGGGGGGGGGGGGGGGGGGGGGGGGGGGGGGGGGGGGGGGGGGGGGGGGGGGGGGGGGGGGGGGGGGFGFFGGGGGGGGGGGGGGGGGGGGGGGGGGGGGGGGGGGGGGGGGGGGGGGGGGGGGGGGGGGGGGGGGGGGGGGGGGGGGGGGGGGGGGGGGGGGGGGGGGGGGGGGGGGGGGGGGGGGGGGGGGGGGGGGGGGGGGGGGGGGGGGGGGGGGGGDGGGGGGGGGGGGGGGGGGGGC
@M03364:276:000000000-BLYN8:1:1101:17494:10907 1:N:0:1
ACTCCTACGGGAGGCAGCAGTAGGGAATCTTCCACAATGGACGAAAGTCTGATGGAGCAACGCCGCGTGAGTGAAGAAGGTTTTCGGATCGTAAAACTCTGTTGTTGGAGAAGAACGTATTTGATAGTAACTGATCAGGTAGTGACGGTATCCAACCAGAAAGCCACGGCTAACTACGTGCCAGCAGCCGCGGTAATACGTAGGTGGCAAGCGTTGTCCGGATTTATTGGGCGTAAAGCGAGCG
+
GGGGGGGGGGGGGGGGGGGGGGGGGGGGGGGGGGGGGGGGGGGGGGGGGGGGGGGGGGGGGGGGGGGGGGGGGGGGGGGGGGGGGGGGGGGGGGGGGGGGGGGGGGGGGGGGGGGGGGGGGGGGGGGGGGGGGGGGGGGGGGGGGGGGGGFGGGGGGGGGGGGGGGGGGGGGGGGGGGGGGGGGGGGGGGGGGGGGGGGGGGGGGGGGGGGGGGGGGGGGGGGEGGGGCGGGGGGGGGGGGGGG
@M03364:276:000000000-BLYN8:1:1101:10274:10921 1:N:0:1
ACTCCTACGGGAGGCAGCAGTGGGGAATATTGCACAATGGGCGCAAGCCTGATGCAGCCATGCCGCGTGTGTGAAGAAGGCCTTCGGGTTGTAAAGCACTTTCAGCGAGGAGGAAGGTGGTGAGCTTAATACGTTCATCAATTGACGTTACTCGCAGAAGAAGCACCGGCTAACTCCGTGCCAGCAGCCGCGGTAATACGGAGGGTGCAAGCGTTAATCGGAATTACTGGGCGTAAAGCGCACG
+
GGGGGGGGGGGGGGGGGGGGGGGGGFGGGGGGGGGGGGGGGGGGGGGGGGGGGGGGGGGGGGGGGGGGGGGGGGGGGGGGFGGGGGGGGGGGGGGGGGGGGGGGGGGEGGGGGGGGGGGGGGGGGGGGGGGGGGGGGGGGGGGGGGGGGGGGGGFDGGGGGFGFGGGGGGGGFGGGGGGGGGGGFGGG>EGGGGGGGGGGGCEEEGGGGGGGGGGGGGGGDGDGF7<FGGGGGDGGDFGGGG37
@M03364:276:000000000-BLYN8:1:1101:23293:10936 1:N:0:1
ACTCATACGGGAGGCAGCGGTGGGGAATATTGCACAATGGGCGCAAGCCTGATGCAGCCATGCCGCGTGTATGAAGAAGGCCTTCGGGTTGTAAAGTACTTTCAGCGAGGAGGAAGGCATTAAGGTTAATAACCTTAGTGATTGACGTTACTCGCAGAAGAAGCACCGGCTAACTCCGTGCCAGCAGCCGCGGTAATACGGAGGGTGCAAGCGTTAATCGGAATTACTGGGCGTAAAGCGCACG
+
GGGG,CEFEBFEEGGGGGCFFEGGGFEGGGGGGGGFGGCFGGGGGGGFFFGDGGEF9CGFGGGGGGDFGGGGGGGGEFCGGGGGGGGCFECFF,FC?FFGFGCFFGGCFFGGGDGGGCGGGFFGGGFGGGGG?<F?FFGGFGGGFCEG@FCFFFGGGG7FGGFFGGCFGEGGGG,,DEGGGFGGCCFGGGGGGG8CGGGGGGEEGGCEGGGCCGGCGGFGEEEFGGGD?<CGDDG5CFFGGCGC
@M03364:276:000000000-BLYN8:1:1101:19750:10958 1:N:0:1
ACTCCTACGGGAGGCAGCAGTAGGGAATCTTCGGCAATGGACGAAAGTCTGACCGAGCAACGCCGCGTGAGTGAAGAAGGTTTTCGGATCGTAAAACTCTGTTGTTAGAGAAGAACAAGGACGTAAGTAACTGTACGTCCCCTGACGGTATCTAACCAGAAAGCCACGGCTAACTACGTGCCAGCAGCCGCGGTAATACGTAGGTCCCAAGCGTTGTCCGGATTTATTGGGCGTAAAGCGAGCG
+
GGFGGGGGGGGGGF@FGGGGGFGGGGGGGGGGGCFGGGGGGGFG7FCFFFFGAFGFCC@@FGGFFGG:FEEFFCEGGGGFFFFFAC7CFGBFGGGGGGGFGFGFFDFAFGGGGEGCCGFFFGGCFGGGGGGGGGGGGFGFEGFGCFFGGGGGGGGGGAFFGDGFG@CFGDCF@7C;FEGGGFCFFDFFGGGGE8C*;C9*5BBCCC9EGG;@E8CGGFFGDE5=FGDE:CGGGGGGGGG)9CG3
@M03364:276:000000000-BLYN8:1:1101:5589:10976 1:N:0:1
ACTCCTACGGGAGGCAGCAGTGGGGAATATTGCACAATGGGCGCAAGCCTGATGCAGCCATGCCGCGTGTGTGAAGAAGGCCTTCGGGTTGTAAAGCACTTTCAGCGAGGAGGAAGGTGGTGAACTTAATACGTTCATCAATTGACGTTACTCGCAGAAGAAGCACCGGCTAACTCCGTGCCAGCAGCCGCGGTAATACGGAGGGTGCAAGCGTTAATCGGAATTACTGGGCGTAAAGCGCACG
+
FGGGGGGGGGGGGGGGGGGGGGGGGGGGGGGGGGGGGGGGGGGGGGGGGGGGGGGGGGFFGGGGGGGFGFGGFGGGGGGGFEFGGGGGGGGGGGGGFGGGFGGFGFG:FGGDGGGGGGGGGGE<FDDBFGGAFGFGGGGFGGEGGGDFF>CB=:FECFFFGGGGGGGGGDGGGGFFEEFGG@FGGFGGCEGG5EDCEFF5C5BEGE>EGG7FGG=85EGCCE8*AC:@CGFGD<:5>FFGDDC/
@M03364:276:000000000-BLYN8:1:1101:26758:10993 1:N:0:1
ACTCCTACGGGAGGCAGCAGTGGGGAATATTGCACAATGGGGGAAACCCTGATGCAGCGACGCCGCGTGGAGGAAGAAGGTCTTCGGATTGTAAACTCCTGTTGTTGAGGACGATAATGACGGTACTCTACAAGGAAGTGACGGCTAACTACGTGCCAGCAGCCGCGGTAAAACGTAGGTGACAAGCGTTGTCCGGAATTACTGGTGGTAAAGGGAGCGGAGGCGGTGGGACAAGTTGGAAGTG
+
CFFEGGGGEGGGGEFGGGGGGG9EEGGFGGGGFFFGGGGGGGGCGGGGGGGGGGGGCE@FGGGGGGGEGG7<FGFFGGGFAFEFGGG+FFGGGGFGFEGGFFDGG,,,B<F+@FEEB@FGFGGGG@F,,:8,CFFFG,,,3DF>FCG7<3E@7>C>*FCFFBFCF7CF<@<2@2:=:CFFF,52<C5B;B8B+;CE5:8FFGG;F+*=*3<<CA?8C=G**:**?C2*2*1:35FE*:09FGGF
@M03364:276:000000000-BLYN8:1:1101:23207:11006 1:N:0:1
ACTCCTACGGGAGGCAGCAGTGGGGAATATTGCACAATGGGCGCAAGCCTGATGCAGCCATGCCGCGTGTATGAAGAAGGCCTTCGGGTTGTAAAGTACTTTCAGCGAGGAGGAAGGCATTAAGGTTAATAACCTTAGTGATTGACGTTACTCGCAGAAGAAGCACCGGCTAACTCCGTGCCAGCAGCCGCGGTAATACGGAGGGTGCAAGCGTTAATCGGAATTACTGGGCGTAAAGCGCACG
+
GGGGGGGGGGGGGGGGGGGGGGGGGFGGGGGGGGGGGGGGGGGGGGGGGGGGGGGGGGGGGGGGGGGGGGFFGGGGGDGGGGGGGGGDGGGGGGGGFFGGFGGDFGG7FGGGGGGFG,8=FEEC<FGFGGGAF,CDA,:7?@?FFFCC<DFAD@C@7@@FFGA>FGGFE@EGGGC=CEG@CB98DECC8EED8BBBFFCCE5CEEEC5CCACEC=CCCEEEGGGCGGGC6FGDCEC<DGGD57>
@M03364:276:000000000-BLYN8:1:1101:15381:11018 1:N:0:1
ACTCCTACGGGAGGCAGCAGTGGGGAATATTGCACAATGGGCGCAAGCCTGATGCAGCCATGCCGCGTGTATGAAGAAGGCCTTCGGGTTGTAAAGTACTTTCAGCGGGGAGGAAGGTGATGAACTTAATACGTTCATCAATTGACGTTACCCGCAGAAGAAGCACCGGCTAACTCCGTGCCAGCAGCCGCGGTAATACGGAGGGTGCAAGCGTTAATCGGAATTACTGGGCGTAAAGCGCACG
+
GGGGGGGGGGGGGGGGGGGGGGGFGGGGGGGGGGGGGGGFFGGGGGGGGGGGGGGGGGFGGGGGGGGEGGGGGGGGGGGGGGGGGGGDGGGEGGGGGGGGGGGGGGGGGGGGGGGGGGGGGGGGFGGGGGGG@FFGGGGGFFFGGGGGCFGGFGGGGGGGGGGGGGDGGGGGGGCGFGGGGGGGGGGGGGGGGEEGGGDGGGGGGGGEGFGGGGGEGGGGGGGGGGGGGGFFGGEGGGDDDGG7
@M03364:276:000000000-BLYN8:1:1101:17729:11031 1:N:0:1
ACTCCTACGGGAGGCAGCAGTGGGGAATATTGCACAATGGGCGCAAGCCTGATGCAGCCATGCCGCGTGTATGAAGAAGGCCTTCGGGTTGTAAAGTACTTTCAGCGAGGAGGAAGGCATTAAGGTTAATAACCTTAGTGATTGACGTTACTCGCAGAAGAAGCACCGGCTAACTCCGTGCCAGCAGCCGCGGTAATACGGAGGGTGCAAGCGTTAATCGGAATTACTGGGCGTAAAGCGCACG
+
GGGGGGGGGGGGGGGGGGGGGGGGGGGGGGGGGGGGGGGGGGGGGGGGGGGGGGGGGGGGGGGGGGGGGGGGGGGGGGGGGGGGGGGGGGGGGGGGGGGGGGGGGGGGGGEGGGGGGGGGGGGGGGGGGGGGGGGGGGGGGGGGGGGGGGGGGGGGGCFGGGGGGFGGGGGGGGGGGGGGGGGGGGGGGGGGGGGGGGGGGDGGGGGGGGGGGGGGGGGGGGGGGGGGGDFD5DDGG=FGGDG/
@M03364:276:000000000-BLYN8:1:1101:7767:11032 1:N:0:1
ACTCCTACGGGAGGCAGCAGTGGGGAATATTGCACAATGGGCGCAAGCCTGATGCAGCCATGCCGCGTGTATGAAGAAGGCCTTCGGGTTGTAAAGTACTTTCAGCGGGGAGGAAGGTGAGTGGTTTAATACGCCATTCAATTGACGTTACCCGCAGAAGAAGCACCGGCTAACTCCGTGCCAGCAGCCGCGGTAATACGGAGGGTGCAAGCGTTAATCGGAATTACTGGGCGTAAAGCGCACG
+
GGGGGGFGGGGGDGGGGGGGGGGGGGGGGGGGGFGGGGGGGGGGGGGGGGGGGGGGGGGGGGGGGGGGGGGGGGGGGGGGGFGGGGGGGGGGGGGFGGGGGFGGGGGGGGFGGGGGGGFECDFFCFGGGGGGGGGGEGGGCFGGGGGGGGGGGGGGGGGGGGGGGGGGGGGGGGGGGDGGEFGGDGGGGGGGGGGGGFGFB8CEGGGGGGGGGGGGGGGGGG=EFFGGFGGGGDGGG>FGGGG<
@M03364:276:000000000-BLYN8:1:1101:18889:11036 1:N:0:1
ACTCCTACGGGAGGCAGCAGTGGGGAATATTGCACAATGGGCGCAAGCCTGATGCAGCCATGCCGCGTGTGTGAAGAAGGCCTTCGGGTTGTAAAGCACTTTCAGCGAGGAGGAAGGTGGTGAACTTAATACGTTCATCAATTGACGTTACTCGCAGAAGAAGCACCGGCTAACTCCGGGCCAGCAGCCGCGGTAATACGGAGGGTGCAAGCGTTAATCGGAATTACTGGGCGTAAAGCGCACG
+
GGGGGGGGGGGGGGGGGGGGGGGGGGGGGGGGGGGGGGGGGFGGGGEGGGGGDGGGGGGGGGGGGGGGG=FFGFFGGGGGDCFFGGGGFFGGGDGGGDFGGGFGGGC+FEC:FEG?7EE<=FFFGDD<?FCDFF,3ADGFFF9E=FD:<DEFGDC:3F:,F:FFC7@@7*33@FCGFD*>11=1BFCCCE>15:8:<+?CE58EGCGC:9+@EEC;C7+7C/C50<<:<0AF3CE7***/5<C5
@M03364:276:000000000-BLYN8:1:1101:25259:11041 1:N:0:1
ACTCCTACGGGAGGCAGCAGTGGGGAATATTGCACAATGGGCGCAAGCCTGATGCAGCCATGCCGCGTGTATGAAGAAGGCCTTCGGGTTGTAAAGTACTTTCAGCGGGGAGGAAGGTGATGAACTTAATACGTTCATCAATTGACGTTACCCGCAGAAGAAGCACCGGCTAACTCCGTGCCAGCAGCCGCGGTAATACGGAGGGTGCAAGCGTTAATCGGAATTACTGGGCGTAAAGCGCACG
+
GGGGGGGGGGGGGGGGGGGGGGGGGGGGGGGGGGGGGGGGGGGGGGGGGGGGGGGGGGGGGFGGGGGGGGGGGGGGGGGGFGGGGGGGFGGGGGGGGGFGGGGGGGGGGGGGGGGGGGGGGGGGGGGDGFFFGGFGGGGGGGGGGFGGGGDGGGG:FGGGG?CCGDGGCDEGFGGGFGCFGGGGFFGGCEGGGGGGGGCGGDGGGGEGGGGGGECCFGFGGGGGGGGGGFGGGGGGGGFGGGGC
@M03364:276:000000000-BLYN8:1:1101:17073:11046 1:N:0:1
ACTCCTACGGGAGGCAGCAGTGGGGAATATTGCACAATGGGCGCAAGCCTGATGCAGCCATGCCGCGTGTATGAAGAAGGCCTTCGGGTTGTAAAGTACTTTCAGCGGGGAGGAAGGTGATGAACTTAATACGTTCATCAATTGACGTTACTCGCAGAAGAAGCACCGGCTAACTCCGTGCCAGCAGCCGCGGTAATACGGAGGGTGCAAGCGTTAATCGGAATTACTGGGCGTAAAGCGCACG
+
GGGGGGGGGGGGGGGGGGGGGGGGGGGGGGGGGGGGFGGGGGGGGGGGGGGGGGGGGGGGGGGGGGGGGGGGGGGGGGGGGGGGGGGGGGGGGGGGGGGGGGGGGGGGGGGGGGGGGGGGGGGGGGFFGGGGGGGGGFGGGGGGGGGEFFGGGGGGGGGGGGGGGGFGGGGEGGGGGGGGGGGGGGGGGGGGGEGGGGGGGDGGGEGGGGGGGGGGGGGGGGGGFGGGGGGGGGGGGGGGGGG7
@M03364:276:000000000-BLYN8:1:1101:2947:11052 1:N:0:1
ACTCCTACGGGAGGCAGCAGTAGGGAATCTTCGGCAATGGACGAAAGTCTGACCGAGCAACGCCGCGTGAGTGAAGAAGGTTTTCGGATCGTAAAACTCTGTTGTTAGAGAAGAACAAGGACGTAAGTAACTGTACGTCCCCTGACGGTATCTAACCAGAAAGCCACGGCTAACTACGTGCCAGCAGCCGCGGTAATACGTAGGTGGCAAGCGTTGTCCGGAGTTATTGGGCGTAAAGCGAGCG
+
D@FFG9CFGGGGFGCCF@FGGFGG>DFGFFFE<CCGCFGGDGGGEFEFGFF9CFFEGG:EAFCEFCF7=7FFG,CECFFGEF,B,CEECFGFEGGGGGGGGGGFEFGGGGCFF@=BEGGGGGGFGG=@FGGFFF9BFDG+@D<DFFFGEFGGGG=F,@,@DFGG,DDFDE7CFFGDFEGGGGGFFGGGCEDGGGGE9FGG99FE9CGGGGGGGGGGG?CEE8*:*<+<CFFCDGC=7CCC59C<
@M03364:276:000000000-BLYN8:1:1101:15147:11064 1:N:0:1
ACTCCTACGGGAGGCAGCAGTGGGGAATATTGCACAATGGGCGCAAGCCTGATGCAGCCATGCCGCGTGTATGAAGAAGGCCTTCGGGTTGTAAAGTACTTTCAGCGGGGAGGAAGGTGATGAACTTAATACGTTCATCAATTGACGTTACCCGCAGAAGAAGCACCGGCTAACTCCGTGCCAGCAGCCGCGGTAATACGGAGGGTGCAAGCGTTAATCGGAATTACTGGGCGTAAAGCGCACG
+
GGGGGGGGGGGGGGGGGGGGGGGGGGGGGGGGGGGGGGGGGGGGGGGGGGGGGGGGGGGGGGGGGGGGGGGGGGGGGGGGGGGGGGGGGGGGGGGGGGGGGGGGGGGGGGGGGGGGGGGGGGGGGGGGGGGGGGGGGGGGGGGGGGGGGGGGGGGGGGGGGGGGGGGGGGGGGGGGGGGGGGGGGGGGGGDGGGGGGGFGGGGGGGGGGGGGGEGGGGGGGGGGGGGGGGGGGGGGGGGGGGG3
@M03364:276:000000000-BLYN8:1:1101:18235:11064 1:N:0:1
ACTCCTACGGGAGGCAGCAGTAGGGAATCTTCGGCAATGGACGAAAGTCTGACCGAGCAACGCCGCGTGAGTGAAGAAGGTTTTCGGATCGTAAAACTCTGTTGTTAGAGAAGAACAAGGACGTTAGTAACTGAACGTCCCCTGACGGTATCTAACCAGAAAGCCACGGCTAACTACGTGCCAGCAGCCGCGGTAATACGTAGGTGGCAAGCGTTGTCCGGATTTATTGGGCGTAAAGCGAGCG
+
GGGGGGGGGGGGGGGGGGGGGGGGGGGGGGGGGGGGGGGGGGGGGGGGGGGGGGGGGGGGGGGGGGGGGGGFGGGGGGGGFGGGGGGGGGGGGGGGGGGGGGGGGGGGGGGGGGGGGGFGGGGGGGGGGGGGGGGGGGGFGGGGGGGGGGGGGGGGGGGGGGGGGGGGGGGGGGGGGGGGGGGGGFFGGGGGGGGGGGGGGGGGGFGGGGGGGGGEGGGGGGGGGGGGGGFGGGGGGGGDGGGD
@M03364:276:000000000-BLYN8:1:1101:4906:11105 1:N:0:1
ACTCCTACGGGAGGCAGCAGTAGGGAATCTTCGGCAATGGACGAAAGTCTGACCGAGCAACGCCGCGTGAGTGAAGAAGGTTTTCGGATCGTAAAACTCTGTTGTTAGAGAAGAACAAGGACGTTAGTAACTGAACGTCCCCTGACGGTATCTAACCAGAAAGCCACGGCTAACTACGTGCCAGCAGCCGCGGTAATACTTAGGTGGCAAGCGTTGTCCGGATTTATTGGGCGTAAAGCGAGCG
+
FGGGGGFGGG7BEEGGGGGGGGEGCGFEFGGGGGGEGGGEGFGGGGGGGGGGGFECFEEFECCGDGEGGGGCFGGGGGGGFEGFG:7FBFCFFFCAFF<F9FFCFFGGE,EF@FGGGGCFGGGCFGGGGGGGDG9FDFFFGGE7FGGGGGGGGGGAAFFGBC@AFGG:C7FFGGFGGDF>FGC7CG6EB1BE5EEEFEG+BFFFFCFG>C@8EEGECF75**;:99EC:9F57C57CC>)/>DC
@M03364:276:000000000-BLYN8:1:1101:9085:11121 1:N:0:1
ACTCCTACGGGAGGCAGCAGTGGGGAATATTGCACAATGGGCGCAAGCCTGATGCAGCCATGCCGCGTGTATGAAGAAGGCCTTCGGGTTGTAAAGTACTTTCAGCGGGGAGGAAGGTGAGTGGTTTAATACGCCATTCAATTGACGTTACCCGCAGAAGAAGCACCGGCTAACTCCGTGCCAGCAGCCGCGGTAATACGGAGGGTGCAAGCGTTAATCGTAATTACTGGGCGTAAAGCGCACG
+
GGGGGGGGEEGGGGGGGGGGGGGGGDGGGGGGGGGGGGGGGGGGGGGGGGGGGGGGGGGGGGGGGGGGGGGGGGGGGGGFGGGGGFGGGGGGGGGGGGGGGCGFF9FGGG:FGGGGGFFCF<DEFGGFFDCDFGG7><FF9FGGGFGGGGGGGFC*3@7DFDFGFFGGEEEGCG;FFGGEFGDEGGCGG>CEGG5CF92BC*?EGEC>EF91/;ED5:CG***:<+3<FG555DC53*297<7)
@M03364:276:000000000-BLYN8:1:1101:12298:11132 1:N:0:1
ACTCCTACGGGAGGCAGCAGTGGGGAATATTGCACAATGGGCGCAAGCCTGATGCAGCCATGCCGCGTGTATGAAGAAGGCCTTCGGGTTGTAAAGTACTTTCAGCGAGGAGGAAGGCGTTGTGGTTAATAACCGCAGCGATTGACGTTACTCACAGAAGAAGCACCGGCTAACTCCGTGCCAGCAGCCGCGGTAATACGGAGGGTGCAAGCGTTAATCGGAATTACTGGGCGTAAAGCGCACG
+
GGGGGGGGGGGGGGGGGGGGGGGGGGGGGGGGGGGGGGGGGGGGGGGGGGGGGGGFGGGGGGGGGGGGGGGGGGGGGGGGGGGGGGGGGGGGGGGGGGGGGGGGGGGGGGGGGGGGGGGGGGGGGFGGGGGGGGGGGGGGGGGGGGGGGGGGG9FGGGGGFGGGGGGGGGGGGGGGGGG*FGGDDFGGGGGGCGEGGGGGGGGGGEGGGGGGGGGGGGGGEGGGGGGGFGGGGGEGGGGGGGGD
@M03364:276:000000000-BLYN8:1:1101:5958:11211 1:N:0:1
ACTCCTACGGGAGGCAGCAGTGGGGAATATTGCACAATGGGCGCAAGCCTGATGCAGCCATGCCGCGTGTATGAAGAAGGCCTTCGGGTTGTAAAGTACTTTCAGCGGGGAGGAAGGTGATGAACTTAATACGTTCATCAATTGACGTTACCCGCAGAAGAAGCACCGGCTAACTCCGTGCCAGCAGCCGCGGTAATACGGAGGGTGCAAGCGTTAATCGGAATTACTGGGCGTAAAGCGCACG
+
GGGGGGGGGGGGGGGGGGGGGGGGGGGGGGGGGGGGGGGGGGGGGGGGGGGGGGGGGGGGGGGGGGGGGGGGGGGGGGGGGGGGGGGGGGGGGGGGGGGGGGGGGGGGGGGEEGGGGGGFGGGGEGGGGGGGGGGGGGGFGFGGGGGGGGGGGGGGGGGFGGGGGFGGGGGGGGGGGGGGCGGGGGGGGGGGGGGGGGGGGGGGCGGGGGGGGGGC5CGFE5EGCFGGGG=FGGG5DFGGGGG<
@M03364:276:000000000-BLYN8:1:1101:4175:11219 1:N:0:1
ACTCCTACGGGAGGCAGCAGTAGGGAATCTTCCACAATGGACGAAAGTCTGATGGAGCAACGCCGCGTGAGTGAAGAAGGTTTTCGGATCGTAAAACTCTGTTGTTGGAGAAGAACGTATTTGATAGTAACTGATCAGGTAGTGACGGTATCCAACCAGAAAGCCACGGCTAACTACGTGCCAGCAGCCGCGGTAATACGTAGGTGGCAAGCGTTGTCCGGATTTATTGGGCGTAAAGCGAGCG
+
GGGGGGGGGGGGGGGGGGGGGGGGGGGGGGGGGGGGGGGGGGGGGGGGGGGGGGGGGGGGGGGGGGGGEGGGGGGGGGGGGGGGGGGGGGGGGGGGGGGGGGGGGGGGGGGGGGGGGFGGGGGCGGGGGGGGGGGGGGGGGGGGGGGGGGGGGGGGGGGGGGGGGGGGGGGGGGGGGGGGGGGGGGGFGGGGEGGDFGGGGGGGGGGGGGGGGGGGGGGGDEGGFGGGGGGGGCGGFGGGGC31
@M03364:276:000000000-BLYN8:1:1101:12336:11230 1:N:0:1
ACTCCTACGGGAGGCAGCAGTAGGGAATCTTCGGCAATGGACGAAAGTCTGACCGAGCAACGCCGCGTGAGTGAAGAAGGTTTTCGGATCGTAAAACTCTGTTGGTAGAGAAGAACGTTGGTGAGAGTGGAAAGCTCATCAAGTGACGGTAACTACCCAGAAAGGGACGGCTAACTACGTGCCAGCAGCCGCGGTAATACGTAGGTCCCGAGCGTTGTCCGGATTTATTGGGCGTAAAGCGAGC
+
GGGGGGGGGGGGGGGGGGGGGGGGGGGGGGGGGGGGGGGGGGGGGGGFGGGGGGGGGGGGGGGGGGGGGGGGGGGGGGGGGGGGGGGGGGGGGGGGGGGGGGGGGGGGGGGGGGGGGGGGGGGGGGGGGGGGGGGDFGGGGGGGGGGGGGGGGGGGGGGGGGGGGGGGGGGGGGGGGGGGGGGGGGGGGGGGGGGGGGGGGGGGGGFGGGGGGGECGGGGGGGEEFGGGGGGFGGGGGFGGGG5
@M03364:276:000000000-BLYN8:1:1101:7778:11260 1:N:0:1
ACTCCTACGGGAGGCAGCAGTGGGGAATATTGCACAATGGGCGCAAGCCTGATGCAGCCATGCCGCGTGTGTGAAGAAGGCCTTCGGGTTGTAAAGCACTTTCAGCGAGGAGGAAGGTGGTGAACTTAATACGTTCATCAATTGACGTTACTCGCAGAAGAAGCACCGGCTAACTCCGTGCCAGCAGCCGCGGTAATACGGAGGGTGCAAGCGTTAATCGGAATTACTGGGCGTAAAGCGCACG
+
GGGGGGGGGGGGGGGGGGGGGGGGGGGGGGGGGGGGGGGGGGGGGGGGGGGGGFGGGGGGGGGGGGGGGGGGGGGGGGGGGGGFGGGGGGGGGGGFGGGGEGGGG9C>FFGGGGGGGGGGGGGGFCDAFFGGFFGFGGGGFF9FFFFFGGEGGGGGFFFGGGGFGCFGGGGGGGFGFEGGDGGGFGGGGGGGGGGGCFGGGGGGGGECGGFDGGGG5CGGGGGGGFGCCGG*>DCGFC7CDD)/
@M03364:276:000000000-BLYN8:1:1101:14712:11269 1:N:0:1
ACTCCTACGGGAGGCAGCAGTAGGGAATCTTCGGCAATGGACGAAAGTCTGACCGAGCAACGCCGCGTGAGTGAAGAAGGTTTTCGGATCGTAAAACTCTGTTGTTAGAGAAGAACAAGGACGTAAGTAACTGTACGTCCCCTGACGGTATCTAACCAGAAAGCCACGGCTAACTACGTGCCAGCAGCCGCGGTAATACGTAGGTGGCAAGCGTTGTCCGGATTTATTGGGCGTAAAGCGAGCG
+
GGGGGGGGGGGGGGGGGGGGGGGGGGGGGGGGGGGGGGGGGGGGGEGGGGGGGGGGGGGGGGGGGGGGGGGGGGGGGGGGGGGGGGGGGGGGGGGGGGGGGGGGGGGGGGGGGGGGGGGGGGGGGGGGGGGGGGGGGGGGGGGGGGGGGGGGGGGGGGGGGGGGGGGGGGGGGFGGGGGGGGGGGGGGGGGGGGGGGGGGGGGGGGFGGGGGGGGGGGGDGGEGGGGGGGGGGGGGGGGGGGGC
@M03364:276:000000000-BLYN8:1:1101:3753:11271 1:N:0:1
ACTCCTACGGGAGGCAGCAGTGGGGAATATTGCACAATGGGCGCAAGCCTGATGCAGCCATGCCGCGTGTGTGAAGAAGGCCTTCGGGTTGTAAAGCACTTTCAGCGAGGAGGAAGGTGGTGAGCTTAATACGTTCATCAATTGACGTTACTCGCAGAAGAAGCACCGGCTAACTCCGTGCCAGCAGCCGCGGTAATACGGAGGGTGCAAGCGTTAATCGGAATTACTGGGCGTAAAGCGCACG
+
GGGGGGGGGGGGGGGGGGGGGGGGGGGGGGGGGGGGGGGGGGGGFGGGGGGGGGFGGGGGGGGGGGGGGGGGGGGGGGGG@8FGGGGCEEGGGGGGGGGGGG9FF9F:@FGGGGGFE8F@++5BDFGGGGGGFFF?<CDF?DGGGGGGDFFFEFFGGFF7FGGGGGGGGGGGGGGGFGGFGBFGGGGGGGGGGGGGGGGCGDGGD8EGGGGGGGGDEFEGGGEFFGFGGGCCDGDGC777CDD9
@M03364:276:000000000-BLYN8:1:1101:4015:11310 1:N:0:1
ACTCCTACGGGAGGCAGCAGTGGGGAATATTGCACAATGGGCGCAAGCCTGATGCAGCCATGCCGCGTGTATGAAGAAGGCCTTCGGGTTGTAAAGTACTTTCAGCGGGGAGGAAGGTGAGTGGTTTAATACGCCATTCAATTGACGTTACCCGCAGAAGAAGCACCGGCTAACTCCGTGCCAGCAGCCGCGGTAATACGGAGGGTGCAAGCGTTAATCGGAATTACTGGGCGTAAAGCGCACG
+
GGGGGGGGGGGGGCGGGGEFGGGGGGGGGGGGFGGGGGGGGGGGGGGGGGGGGGGGGGGGGGGGGGDCGGGGGGGGGGGGGGGGGGGDFFFGGGGGGGGGAEFFGGCGGEGGEGGGGGGGECEFFGGGGGGGGGGDEACGGGGGGGGGGGGGGGDGGEGGGGGGGGCFGGGEGGGFGGGGGGGGGGFGGGGGGGGGGFFGGGEEEEGGGGGGEGECGGGGGGGGGCFECCDFDGDEGGGGGGD7
@M03364:276:000000000-BLYN8:1:1101:18115:11314 1:N:0:1
ACTCCTACGGGAGGCAGCAGTGGGGAATATTGCACAATGGGCGCAAGCCTGATGCAGCCATGCCGCGTGTATGAAGAAGGCCTTCGGGTTGTAAAGTACTTTCAGCGGGGAGGAAGGTGATGAACTTAATACGTTCATCAATTGACGTTACCCGCAGAAGAAGCACCGGCTAACTCCGTGCCAGCAGCCGCGGTAATACGGAGGGTGCAAGCGTTAATCGGAATTACTGGGCGTAAAGCGCACG
+
GGGGGGGGGGGGGGGGGGGGGGGGGGGGGGGGGGGGGGGGGGGGGGGGGGGGGGGGGGGGGGGGGGGGGGGGGGGGGGGGGGGGGGGGGGGGGGGGGGGGFGGGGFGGGGGGGGGGGGGGFGFFFCFGGGGGGGGGGGGGGGGDGGGCGGFFGGDDEGGGGGGGGGGGGGGGGGGGGGGGGFFFGFGGGGGGGGGGGF9FGGDDC8CGGGGGGGG=FGGGGE5CFFGC?FGGGGGGGGGGGGG7
@M03364:276:000000000-BLYN8:1:1101:13764:11329 1:N:0:1
ACTCCTACGGGAGGCAGCAGTAGGGAATCTTCGGCAATGGACGAAAGTCTGACCGAGCAACGCCGCGTGAGTGAAGAAGGTTTTCGGATCGTAAAACTCTGTTGTTAGAGAAGAACAAGGACGTTAGTAACTGAACGTCCCCTGACGGTATCTAACCAGAAAGCCACGGCTAACTACGTGCCAGCAGCCGCGGTAATACGTAGGTGGCAAGCGTTGTCCGGATTTATTGGGCGTAAAGCGAGCG
+
GGGGGGGGGGGGGGGGGGGGGGGGGGGGGGGGGGGGGGGGGGGGGGGGGGGGGGGGGGGGGGGGGGGGGGGGGGGGGGGGGGGGGGGGGGGGGGGGGGGGGGGGGGGGGGGGGGGGGGFFFGGGGGGGGGGGGGGGGGGGGGGGGGGGGGGGGGGGGGGGGGGGGGGGGGGGGGGGGGFGGGGGGGGGGGGGGGGGGGGGGGGGGGGGGGGGGGGGGGGGGGEGGGGGGFFGGGGGGFGGGDD7
@M03364:276:000000000-BLYN8:1:1101:11491:11335 1:N:0:1
ACTCCTACGGGAGGCAGCAGTGGGGAATATTGCACAATGGGCGCAAGCCTGATGCAGCCATGCCGCGTGTATGAAGAAGGCCTTCGGGTTGTAAAGTACTTTCAGCGGGGAGGAAGGTGAGTGGTTTAATACGCCATTCAATTGACGTTACCCGCAGAAGAAGCACCGGCTAACTCCGTGCCAGCAGCCGCGGTAATACGGAGGGTGCAAGCGTTAATCGGAATTACTGGGCGTAAAGCGCACG
+
FGGGGGFGGGGGGGGGGEGGF8FFGDGGGGGGGGGGGGGGGGGGGGDFCCGGFGFGGGGGGFFFGGGGEGGGGGGGGGGG8EEFGGGGGGGGGGGFGD<AFGGGGFGGGGGGGFDGGFGFEFGGGD<FGGDAF7FGGGGGGF9BCAFFGDGFGGGGGFFGGFFCGGGGGGGGGFCEFGGGGD@CC9FGDGGECEGGGGGGGGGGGGGEGGGGGEGEDGGGGGGFGGFF??=5CGG*9FGDDDG3
@M03364:276:000000000-BLYN8:1:1101:21139:11350 1:N:0:1
ACTCCTACGGGAGGCAGCAGTAGGGAATCTTCGGCAATGGACGAAAGTCTGACCGAGCAACGCCGCGTGAGTGAAGAAGGTTTTCGGATCGTAAAACTCTGTTGTTAGAGAAGAACAAGGACGTTAGTAACTGAACGTCCCCTGACGGTATCTAACCAGAAAGCCACGGCTAACTACGTGCCAGCAGCCGCGGTAATACGTAGGTGGCAAGCGTTGTCCGGAATTATTGGGCGTAAAGCGCGCG
+
GGGGGGGGGGGGGGGGGGGGGGGGGGGGGGGGGGGGGGGGGGGGGGGGGGGGGGGGGGGGGGGGGGGGGGGGGGGGGGGGGGGGGGGG7CFGGGGGGGGFFFGGFGFGGGFGGGGGGGGGGFGGGGGGGGGGGGGFGGGCFCFGGGGGGGGGGGGGGFGGGGGGGGGGGGGGGGGGGGGGFGGGGFGFGEGGGGGGGFGGF?FGGGGGGFG=EGEGEGFGGGGGFFCFCGG5CDGGGG775DGD
@M03364:276:000000000-BLYN8:1:1101:25276:11364 1:N:0:1
ACTCCTACGGGAGGCAGCAGTGGGGAATATTGCACAATGGGCGCAAGCCTGATGCAGCCATGCCGCGTGTATGAAGAAGGCCTTCGGGTTGTAAAGTACTGTCAGCGGGGAGGAAGGTGATAAAGTTAATACCTTTATCAATTGACGTTACTCGCAGAAGAAGCACCGGCTAACTCCGTGCCCGCAGCCGCGGTAATACGGAGGGTGCAAGCGTTAATCGGAATTACTGGGCGTAAAGCGCA
+
FGFFEFC<CGGEFGFE,@DEFGFGGGEACFG,<EFAFFGG88FCG7F7C@E<9@,<FF8E9,C6:CF@F=EFGGGGGGGF8=8C,:FFGCCFABFDE,EF,F9,?F:E+FC:F:BFC8B??,5CE<,,C3C,38@>9,:D9=D,<=<+@7FFFC7CCGFGFGGGCF7>C>:<><,676446*,***4*:88B:*31+?+B>*:CCEED<C9*C8C*:C7:=5=FC9:CF6CG)12:C7>)19
@M03364:276:000000000-BLYN8:1:1101:9022:11371 1:N:0:1
ACTCCTACGGGAGGCAGCAGTGGGGAATATTGCACAATGGGCGCAAGCCTGATGCAGCCATGCCGCGTGTATGAAGAAGGCCTTCGGGTTGTAAAGTACTTTCAGCGAGGAGGAAGGCATTAAGGTTAATAACCTTAGTGATTGACGTTACTCGCAGAAGAAGCACCGGCTAACTCCGTGCCAGCAGCCGCGGTAATACGGAGGGTGCAAGCGTTAATCGGAATTACTGGGCGTAAAGCGCACG
+
GGGGGGGGGGGGGGGGGGGGGGGGGGGGGGGGGGGGGGGGGGGGGGGGGGGGGGGGGGGGGGGGGGGGGGGGGGGGGGGGGGGGGGGGGGGGGGGGGGGGGGGGGGGGGGGGGGGGGGGGGGGGGGGGGGGGGGGGGGGGGGGGGGGGFFEGGGGGGGGGGGFGGGGGGGGGGGGGGGFGGGGGGGGGCEGGGGGGGGGGEGGGGGGGGGGGGGGGGGGGEGGGGGGFGGGGGGGGGGGGGGGC
@M03364:276:000000000-BLYN8:1:1101:25409:11372 1:N:0:1
ACTCCTACGGGAGGCAGCAGTAGGGAATCTTCGGCAATGGACGAAAGTCTGACCGAGCAACGCCGCGTGAGTGAAGAAGGTTTTCGGATCGTAAAACTCTGTTGTTAGAGAAGAACAAGGACGTTAGTAACTGAACGTCCCCTGACGGTATCTAACCAGAAAGCCACGGCTAACTACGTGCCAGCAGCCGCGGTAATACGTAGGTGGCAAGCGTTGTCCGGATTTATTGGGCGTAAAGCGAGCG
+
GGGGGGGGGGGGGGGGGGGGGGGGGGGGGGGGGGGGGGGGGGGGGGGGGGGGGGGGGGGGGGGGGGGGGGGGGGGGGGGGFGFGFGGGGGGGGGGGGGG9AFGGFGGFGGGGGGGGGGGGGGGGGGGGGFGGGGGGGGGG>FGGGGGDGGGGGGGGGGGGGGFGGGFGGDGGGGFFGGGGGGGGGEGGGGGGDEGGGGF5E?FGGFGFCCFGGGGGGGFGGGGGGGGGG?GFDDGGGGFDDGDC
@M03364:276:000000000-BLYN8:1:1101:23107:11391 1:N:0:1
ACTCCTACGGGAGGCAGCAGTAGGGAATCTTCGGCAATGGACGCAAGTCTGACCGAGCAACGCCGCGTGAGTGAAGAAGGTTTTCGGATCGTAAAACTCTGTTGTTAGAGAAGAACAAGGACGTTAGTAACTGAACGTCCCTTGACGGTATCTAACCAGAAAGCCACGGCTAACTACGTGCCAGCAGCCGCGGTAATACGTAGGTGGCAAGCGTTGTCCGGATTTATTGGGCGTAAAGCGAGCG
+
GGGGGGGGGGGGGGGGGGGGGGGGGGGGGGGGGGGGGGGGGGG+C@FCFGGGGFGGEGGFGGGDFGECG7CEFFGGGGGGFEGGGGG7FEFGGGGFFCGGCF<FFGAFFFG<8AFD8FFGGFF+B83@FC<5FB,BFFG@>,CAFFGCGGGGFC9,:E,,@FGG,5@CEGGDGGGFGGGGGGGGGGGGGGGGGGDGGGDF2BEGF9CGGGFGEE?E5+:EEC2AFF?C9C5CGDG=<FGGG)97
@M03364:276:000000000-BLYN8:1:1101:24522:11422 1:N:0:1
ACTCCTACGGGAGGCAGCAGTGGGGAATATTGCACAATGGGCGCAAGCCTGATGCAGCCATGCCGCGTGTATGAAGAAGGCCTTCGGGTTGTAAAGTACTTTCAGCGGGGAGGAAGGTGATGAACTTAATACGTTCATCAATTGACGTTACCCGCAGAAGAAGCACCGGCTAACTCCGTGCCAGCAGCCGCGGTAATACGGAGGGTGCAAGCGTTAATCGGAATTACTGGGCGTAAAGCGCACG
+
GGGGGGGGGDGGFFGGDGFDFGFGGGGGGGGCGGGGGGFGFGCGGGGFFCFCCGGGGDF<FFC<FGGGGFGGFG<DE8CFGFFFGFGGGBEGF<FFGFGGGGGGGFGGGDDDG7FGGBFAFGGAFGCGGGGGGGGGGGFGGGGGGGD>FGGG?FGGGGGGGGFF@FEE>E:>FFGGGGGGGGFGGGGGGGGGGGEGFGGGGGGEGEGGFGGGEE5EG7FCGEG5<@79EGCFG5CEF>DDC5D)
@M03364:276:000000000-BLYN8:1:1101:29378:11433 1:N:0:1
ACTCCTACGGGAGGCAGCAGTAGGGAATCTTCGGCAATGGACGAAAGTCTGACCGAGCAACGCCGCGTGAGTGAAGAAGGTTTTCGGATCGTAAAACTCTGTTGTTAGAGAAGAACAAGGACGTTAGTAACTGAACGTCCCCTGACGGTATCTAACCAGAAAGCCACGGCTAACTACGTGCCAGCAGCCGCGGTAATACGTAGGTGGCAAGCGTTGTCCGGATTTATTGGGCGTAAAGCGAGCG
+
GGGGGGGGGGGGGGGGGGGGGDGGGGGGCGGGGGGGGGGGGGGGGGGGEGFGGGGGGGGGFGGGDFGGGGGGGGGGGGGGGEGGGGGG7FGGGGGGGGGGGFGGGFGGGGCGFGGGGGG<E8FFFGGGGGGGGGGGGG@CGFCGGFED<BFFFCFAFGGGGFFCFGFCGGGGGCFGGGGFGGGFGGGGGD8EB8EEGGGGGGGGGGGGG9CGEGDGGCFGG=C:FGGFGGC=DDGEDG7>DCC/
@M03364:276:000000000-BLYN8:1:1101:6739:11441 1:N:0:1
ACTCCTACGGGAGGCAGCAGTAGGGAATCTTCCGCAATGGGCGAAAGCCTGACGGAGCAACGCCGCGTGAGTGATGAAGGGTTTCGGCTCGTAAAACTCTGTTATTAGGGAAGAACATATGTGTAAGTAACTGTGCACATCTTGACGGTACCTAATCAGAAAGCCACGGCTAACTACGTGCCAGCAGCCGCGGTAATACGTAGGTGGCAAGCGTTATCCGGAATTATTGGGCGTAAAGCGCGCG
+
GGGGGGGGGGGGGGGGGGGGGGGGGGGGGGGGGGGGGGGGGGGGGGGGGGGGGGGGGGGGGGGGGGGGGGGGGGGGGGGGGGGGGGGGGGGGGGGGGGGGGGGGGGGGGGGGGGGGGGGGGGGGGGGGGGGGGGGGGGGGGGGGGGGGGGGGGGGGGGGGGGGG<FFG@F>F@:B>FEFFFDB;:>CGGEGGGGG@?FCC<EFCFGGGG6@FEGGGGGGGGGCEFDGGFG5CDDGG<::5999C
@M03364:276:000000000-BLYN8:1:1101:27189:11443 1:N:0:1
ACTCCTACGGGAGGCAGCAGTAGGGAATCTTCGGCAATGGACGAAAGTCTGACCGAGCAACGCCGCGTGAGTGAAGAAGGTTTTCGGATCGTAAAACTCTGTTGTTAGAGAAGAACAAGGACGTAAGTAACTGTGCGTCCCCTGACGGTATCTAACCAGAAAGCCACGGCTAACTACGTGCCAGCAGCCGCGGTAATACGTAGGTGGCAAGCGTTGTCCGGATTTATTGGGCGTAAAGCGAGCG
+
FA<F<FFGGGEEFFC7FCEEDAFGGGGGGD9FFGGG>CFGDF@FFG@,;,@,6CC:CF@FFFGGGGGFGGGGGGFGGGGGE<F+B>FE+@CEFFFFFGGGG<@?BE958A9E<FGFG?FGFFGGCF<DFDFDDDB?FFD>C<,DFGD7BFCFCGGGC<FFGGG?FFGG>FGBFGF,74DFCG?BCEGGGGCEGGEECGFFFGGEB98CEF58EC**:97CEE*/<CF0CCFGGGG=FCDD7><)
@M03364:276:000000000-BLYN8:1:1101:21540:11445 1:N:0:1
ACTCCTACGGGAGGCAGCAGTAGGGAATCTTCGGCAATGGACGAAAGTCTGACCGAGCAACGCCGCGTGAGTGAAGAAGGTTTTCGGATCGTAAAACTCTGTTGTTAGAGAAGAACAAGGACGTTAGTAACTGAACGTCCCCTGACGGTATCTAACCAGAAAGCCACGGCTAACTACGTGCCAGCAGCCGCGGTAATACGTAGGTGGCAAGCGTTGTCCGGATTTATTGGGCGTAAAGCGAGCG
+
GGGGGGGGGGGGGGGGGGGGGGGGGGGGGGGGGGGGGGGGGGGGGGGGGGGGGGGGGGGGGGGGGGGGGGGGGGGGGGGGGGGGGGGGGGGGGGGGGGGGGGGGGGGGGGGGGGGGGGEBFGGGGGGGGGGGGGGGGGGGGGGGGGGGGGGGGGGGGGGGGGGGGGGGGGGGGGGGGGGGGGGGGGGGGGGGGGGGGGGGGGGGGGGGGGGFGGGDGGFGEEEGFGGGGGGGGGGGFFFG7>95
@M03364:276:000000000-BLYN8:1:1101:25000:11453 1:N:0:1
ACTCCTACGGGAGGCAGCAGTAGGGAATCTTCGGCAATGGACGAAAGTCTGACCGAGCAACGCCGCGTGAGTGAAGAAGGTTTTCGGATCGTAAAACTCTGTTGGTAGAGAAGAACGTTGGTGAGAGTGGAAAGCTCATCAAGTGACGGTAACTACCCAGAAAGGGACGGCTAACTACGTGCCAGCAGCCGCGGTAATACGTAGGTCCCGAGCGTTGTCCGGATTTATTGGGCGTAAAGCGAGC
+
GGEFGGGGGGGGGGGGGGGGGGGGGGGGGGGFGGGGGGGGFFGGGEGGGGGGGGGGGGGGGGGFGGGGDCEFDGFGGGGGFGGGGGGGGCGGGGFGGGFGGGCGGGGGGGGGGGGGGBFGFCCFGFCFGGG9FGG<FFCGGGGFGGGGGDGGGGGAFGGGGGGGGGFGGGGDGGGGGGGGE8FFGGGDGGGGGEEGGGFGGEGGGGGGGGGGCEGGDEFGGGD5?CFFFGGGGGGGGGGGDDG3
@M03364:276:000000000-BLYN8:1:1101:26375:11459 1:N:0:1
ACTCCTACGGGAGGCAGCAGTAGGGAATCTTCGGCAATGGACGAAAGTCTGACCGAGCAACGCCGCGTGAGTGAAGAAGGTTTTCGGATCGTAAAACTCTGTTGTTAGAGAAGAACAAGGATGAGAGTAGAACGTTCATCCCTTGACGGTATCTAACCAGAAAGCCACGGCCAACTACGTGACAGCAGCCGCGGTAATACGTAGGTGGCAAGCGTTGTCCGGATTTATTGGGCGTAAAGCGAGC
+
FFGGGGGGGEEDGGC@CFGFFFFFGGGF9FFC8BE@F<CF<,CEGGGGGCFFGGGGGFDGGGECEDG:CCC?EFFGGFGGGGFGFECCF7CFF,??F<FGFFFFGGGG?E<FEFD<@FED?FCF8?F,CF9D<CFCDCDE=8@=F9FGGG7+>CECEG:FGF,58DCCG7@**,>FGC:>,,62DF,7:FGGEGG:CG9+*2?B7+<CC*9**BECGE7+AE=5/6:+0<+:*7>5C7CFC35/
@M03364:276:000000000-BLYN8:1:1101:20909:11490 1:N:0:1
ACTCCTACGGGAGGCAGCAGTGGGGAATATTGCACAATGGGCGCAAGCCTGATGCAGCCATGCCGCGTGTATGAAGAAGGCCTTAGGGTTGTAAAGTACTTTCAGCGGGGAGGAAGGTGATAAGGTTAATACCCTTGTCAATTGACGTTACCCGCAGAAGAAGCACCGGCTAACTCCGTGCCAGCAGCCGCGGTAATACGGAGGGTGCAAGCGTTAATCGGAATTACTGGGCGTAAAGCGCACG
+
GGGGGGGGEGGGGGGGGGGGGGGGGGGGGFGGGGGGGGGGGGGGGGGGGGGGGFGGGGGFGGGGGEGCF:EECFEGGGGGGGGFFGGGGGGGGGGGGGFGGGGGFGEGGGGGGGGGG<FFFGFGGGGGGGGGGGGD8FGGFF9BFEEGGGGGFG><FGGGGFFGGG:FFGGGGGC@FGFGGFGGGGGGGGGGGGGGG9B=8*8CEGCC6:ECEGGGGGGGGGEGGGDGG<EGG5EGGDDDD3))
@M03364:276:000000000-BLYN8:1:1101:8716:11506 1:N:0:1
ACTCCTACGGGAGGCAGCAGTAGGGAATCTTCGGCAATGGACGAAAGTCTGACCGAGCAACGCCGCGTGAGTGAAGAAGGTTTTCGGATCGTAAAACTCTGTTGTTAGAGAAGAACAAGGATGAGAGTAGAACGTTCATCCCTTGACGGTATCTAACCAGAAAGCCACGGCTAACTACGTGCCAGCAGCCGCGGTAATACGTAGGTGGCAAGCGTTGTCCGGATTTATTGGGCGTAAAGCGAGC
+
GGEGGGGGGGGGGGGGGGGGGGGGGGGGGGGGGGGGGGGGGGGGGGGGGGGGGGGGGGGGGGGGGGGGGGGGGGGGGGGGGGFFGGGGGGGGGGGGGGGGGGGGGGGGGGGGGGGGGGGGGFGGGGGGGGGGGGGGFGGGGGGGGGGGGGGGGGGGGDGGGGGGGGGGGGGGGGGGFGGGGGGGGGGGGGGGGGGGGGGFGGGGGGGGGFFGCEG85CGGCEC=CGGGGGGGGDEDGC7FGGD)
@M03364:276:000000000-BLYN8:1:1101:26927:11506 1:N:0:1
ACTCCTACGGGAGGCAGCAGTAGGGAATCTTCGGCAATGGACGAAAGTCTGACCGAGCAACGCCGCGTGAGTGAAGAAGGTTTTCGGATCGTAAAACTCTGTTGTTAGAGAAGAACAAGGACGTAAGTAACTGTACGTCCCCTGACGGTATCTAACCAGAAAGCCACGGCTAACTACGTGCCAGCAGCCGCGGTAATACGTAGGTGGCAAGCGTTGTCCGGATTTATTGGGCGTAAAGCGAGCG
+
GGGGGGGFGGGGGGGGGGEGGGGGGGGGGGFFGGGGGGGGGGGGGGGGGGGGEGDCFFGFFEGGGGGCFDFGGGCFGGFECEGGCEFGFDGGGGGGGGGFFGGGGGFGGGFFGGGGGGGFGGGGGGGGGFGGGGGGGGGGGGGGGGGGGGGGGGGGGGGGGB:@FFFCGGGGGGGFGCEFFGGGGFGGGGGGGGGGGGGDGGGGGFGGDFGGGE=EGGFCEDEGG7?@CCCCCDGECFGGGGGC
@M03364:276:000000000-BLYN8:1:1101:18911:11534 1:N:0:1
ACTCCTACGGGAGGCAGCAGTGGGGAATATTGCACAATGGGCGCAAGCCTGATGCAGCCATGCCGCGTGTATGAAGAAGGCCTTCGGGTTGTAAAGTACTTTCAGCGAGGAGGAAGGCATTAAGGTTAATAACCTTAGTGATTGACGTTACTCGCAGAAGAAGCACCGGCTAACTCCGTGCCAGCAGCCGCGGTAATACGGAGGGTGCAAGCGTTAATCGGAATTACTGGGCGTAAAGCGCACG
+
GGGGGGGGGGGGGGGGGGGGGGGGGGGGGGGGGGGGGGGGGGGGGGGGGGGGGGGGGGGGGGGGGGGGGGGGGGGGGGGGGGGGGGGGGGGGGGGGGGGGGGGGGGGGGGGGGBFCGFGGGFFFGGGGGGG<>DGGGGGGGGGGGGGGGGGGGGGGGGGGGGGGGGFGGGGGFGGGGGGGGGGGGGGGGCEGGGGGGGGGGGGGGGGGGGGGGGGGGFGGGGGGGGFGGGGCDGGCGGGGGGG:
@M03364:276:000000000-BLYN8:1:1101:24347:11543 1:N:0:1
ACTCCTACGGGAGGCAGCAGTAGGGAATCTTCGGCAATGGACGAAAGTCTGACCGAGCAACGCCGCGTGAGTGAAGAAGGTTTTCGGATCGTAAAACTCTGTTGTTAGAGAAGAACAAGGACGTAAGTAACTGTACGTCCCCTGACGGTATCTAACCAGAAAGCCACGGCTAACTACGTGCCAGCAGCCGCGGTAATACGTAGGTGGCAAGCGTTGTCCGGATTTATTGGGCGTAAAGCGAGCG
+
GGGGGGGGGGGGFGGGGGGGGGGGGGGGGGGGGGGGGGGGGGGGGGGGGGGGGGGGGGGGGGGGGGGGGEGEGGGGGGGGGGGGGGGGGGGGGGGGGGGGGGGGGGGGGGGGGGGGGGGGGGGGGGGGGGGGGGGGGGGGGGGGGGGGGGGGGGGGGGGDGGGGGGFCEGGGGGGGGDFGGFEFGGGGGDGGGGGGGGGGGFGDGFFGGGGFGGEGGGGGGGGDGEFGGGGFCGGGGGGDGGGD
@M03364:276:000000000-BLYN8:1:1101:29118:11544 1:N:0:1
ACTCCTACGGGAGGCAGCAGTAGGGAATCTTCGGCAATGGGGGCAACCCTGACCGAGCAACGCCGCGTGAGTGAAGAAGGTTTTCGGATCGTAAAACTCTGTTGTTAGAGAAGAACGTTAAGTAGAGTGGAAAGTTACTTAAGTGACGGTATCTAACCAGAAAGGGACGGCTAACTACGTGCCAGCAGCCGCGGTAATACGTAGGTCCCAAGCGTTGTCCGGATTTATTGGGCGTAAAGCGAGC
+
GGGGGGGFGGGGGGGGGGGGGGGGGGGGGGGGGGGGGGGGGGGGGGGGGGGGGGGGGGGGGGGGGGGFFGGGGGAFGGGGFGGGFGGGGGGGGGGGGGGGGGGGGGGG9FFGGGGGGFGGGGFFGCFFGGFFGGGGGGGGGAFGGFDGGGGDFGEC@FFGFGGFGGGGGG7FEFGFGFEEGFEFFGGGGFGD>E8EGGGGGGGGGGFCECEEFGG5>EFDGGECCFGGFGGGFGEEDGGGGDG3
@M03364:276:000000000-BLYN8:1:1101:11725:11557 1:N:0:1
ACTCCTACGGGAGGCAGCAGTAGGGAATCTTCGGCAATGGACGAAAGTCTGACCGAGCAACGCCGCGTGAGTGAAGAAGGTTTTCGGATCGTAAAACTCTGTTGTTAGAGAAGAACAAGGACGTAAGTAACTGTACGTCCCCTGACGGTATCTAACCAGAAAGCCACGGCTAACTACGTGCCAGCAGCCGCGGTAATACGTAGGTGGCAAGCGTTGTCCGGATTTATTGGGCGTAAAGCGAGCG
+
GGGGGGGGGGGGGGGGGGGGGGGGGGGGGGGGGGGGGGGGFGGGGGGGGAFGFGGGGGGGGGGGGDGGGGGGGGGGGGGGGGGGGGGGGGGGGGGGGGGGGGGGGGGGGGGGGGGGGGGGGFGGGFFGGGGGGGGGGGGEEDGGGGGGGGGGFGGGCCFCGGGG:BGGBFEGCFFCFGGGGGGFGGGGGGGGGGGEFGGGGGGGGGGGFFGGGGD5CGGEG8E7EFFCFDFGDCGEGGFDGGG5
@M03364:276:000000000-BLYN8:1:1101:3900:11567 1:N:0:1
ACTCCTACGGGAGGCAGCAGTGGGGAATATTGCACAATGGGCGCAAGCCTGATGCAGCCATGCCGCGTGTATGAAGAAGGCCTTCGGGTTGTAAAGTACTTTCAGCGGGGAGGAAGGTGAGTGGTTTAATACGCCATTCAATTGACGTTACCCGCAGAAGAAGCACCGGCTAACTCCGTGCCAGCAGCCGCGGTAATACGGAGGGTGCAAGCGTTAATCGGAATTACTGGGCGTAAAGCGCACG
+
GGGGGGGGGGGGGGGGGGGGFGGGGGGGGGGGGGGGGGGGGGGGGGGGGGGGGGGGGGGGGGGGGGGGGGGGCGGGGGGGGGGGGGGGGGGGGFGGGGGGGGGGGGGGGGFGGGGGGGGGGGGGGGGFGGGGGGGGGGGGFGFFGGGGGGGGGGGGGGGGGFGGGGGGGGGGGGDGGGGGGGGGGGFGGGGGGGGGFGGGGGGGG8EDGGGFEEGG=FGGGGGGGGFGGGGGGDGGGGGGDGG)
@M03364:276:000000000-BLYN8:1:1101:15817:11593 1:N:0:1
ACTCCTACGGGAGGCAGCAGTAGGGAATCTTCGGCAATGGACGAAAGTCTGACCGAGCAACGCCGCGTGAGTGAAGAAGGTTTTCGGATCGTAAAACTCTGTTGTTAGAGAAGAACAAGGACGTTAGTAACTGAACGTCCCCTGACGGTATCTAACCAGAAAGCCACGGCTAACTACGTGCCAGCAGCCGCGGTAATACGTAGGTGGCAAGCGTTGTCCGGATTTATTGGGCGTAAAGCGAGCG
+
GGGGGGGGGGGGGGGGGGGGGGGGGGGGGGGGGGGGGGGGGGGGGGGGGGGGGGGGGGGGGGGGGGGGGGGGGGGGGGGGGFGGGGGGGGGGGGGGGGGGGGGGGGGGGGGGGGGGGGGFGGGGGFGGGGGGGGGGGGGGGGGGGGGGGGGGGGGGGGGGFGGGGGGGGGGGGGGGGGGGGGGGGGGGGGGGGGCEGGGGGGGGGGGGGGGGGGGGGGGGGGGEGGFGFG85>DDGGGGGGGGD
@M03364:276:000000000-BLYN8:1:1101:19911:11602 1:N:0:1
ACTCCTACGGGAGGCAGCAGTAGGGAATCTTCGGCAATGGACGAAAGTCTGACCGAGCAACGCCGCGTGAGTGAAGAAGGTTTTCGGATCGTAAAACTCTGTTGTTAGAGAAGAACATGGGTGAGAGTAACTGTTCACCCCTTGACGGTATCTAACCAGAAAGCCACGGCTAACTACGTGCCAGCAGCCGCGGTAATACGTAGGTGGCAAGCGTTGTCCGGATTTATTGGGCGTAAAGCGAGCG
+
GGGGGGGGGGGGGGGGGGGGGGGGGGGGGGGGGGGGGGGGGGGGGGGGFGGGFGGGGGGGGGGGGGGGGGGGGGGGGGGGFGGGGGGGGGGGGGGGGGGGGGGGGGFGGGGGGGGGGGGGGGGGGGGGGGGGGGGGGGFGGGGGGGGGGGGGGGGGGGGGFGGGGGFGEGGGGGEGGGGGGGGGGGGGGCEGGGGGGGCFFGFGFGGGFFFGGGGGGGGGGEEEFCFGGGCFDGGGDFFGGDC7
@M03364:276:000000000-BLYN8:1:1101:20004:11605 1:N:0:1
ACTCCTACGGGAGGCAGCAGTGGGGAATATTGCACAATGGGCGCAAGCCTGATGCAGCCATGCCGCGTGTATGAAGAAGGCCTTCGGGTTGTAAAGTACTTTCAGCGGGGAGGAAGGTGAGTGGTTTAATACGCCATTCAATTGACGTTACCCGCAGAAGAAGCACCGGCTAACTCCGTGCCAGCAGCCGCGGTAATACGGAGGGTGCAAGCGTTAATCGGAATTACTGGGCGTAAAGCGCACG
+
GGGGGGGGGGGGGGGGGGGGGGGGGGGGGGGGGGGGGGGGGGGGGGGGGGGGGGGGGGFGGGGGGGGGGGGGGGGGGGGGGGGGGGGGGGGGFGGGGGGGGGGGGGGGGGGGGGGGGFGFGGGGGFGGGFGGGGGGGFFGFGGGDGG:@FGGGGGGGGGGGGGGGGGGGGGGGFFGGGGGGGGGGGGGGGGGCEGGGGGGGGGGGGGGFGGGGGGGGGGGGGGGGGCGFFFGGGEGGGGGGCD)
@M03364:276:000000000-BLYN8:1:1101:18189:11614 1:N:0:1
ACTCCTACGGGAGGCAGCAGTAGGGAATCTTCGGCAATGGACGAAAGTCTGACCGAGCAACGCCGCGTGAGTGAAGAAGGTTTTCGGATCGTAAAACTCTGTTGTTAGAGAAGAACAAGGACGTTAGTAACTGAACGTCCCCTGACGGTATCTAACCAGAAAGCCACGGCTAACTACGTGCCAGCAGCCGCGGTAATACGTAGGTGGCAAGCGTTGTCCGGATTTATTGGGCGTAAAGCGAGCG
+
GGGGGGGGGGGGGGGGGGGGGGGGGGGGGGGGGGGGGGGGGGGGGGGEGGGGGEGGGGGGGGGGGGGGGGGGGGGGGGGGEFGGGGGFGGGGGGGGGGGGGGGGFGGGGGGGGGGGGGCEGGGBDEEGGGGGGGGGGGGGGGGGCGGGGGGGGGGF7FFGGGGGGGGGDGGGGGGGGEG7FGGGGGFGGGGDGGGGGGGGGGGGGFGGDGFGEGGGGGGGGGG5?CE@FFFGGGGGGGFGGG35
@M03364:276:000000000-BLYN8:1:1101:13985:11616 1:N:0:1
ACTCCTACGGGAGGCAGCAGTGGGGAATATTGCACAATGGGCGCAAGCCTGATGCAGCCATGCCGCGTGTATGAAGAAGGCCTTCGGGTTGTAAAGTACTTTCAGCGGGGAGGAAGGTGATGAACTTAATACGTTCATCAATTGACGTTACCCGCAGAAGAAGCACCGGCTAACTCCGTGCCAGCAGCCGCGGTAATACGGAGGGTGCAAGCGTTAATCGGAATTACTGGGCGTAAAGCGCACG
+
GGGGGGGGGGGGGGGGGGGGGGGGGGGGGGGGGGGGGGGGGGGGGGGGGGGGGGGGGGGGGGGGGGGEGGGGGGGGGGGGGFGFFGGGGGGGGGGGGGGGGGGGGGGGGGGGGGGFGGGGGGGGGGGGGGGGGGGGGGGGGGGGGGGGGGGGF<<FGGGGGGGGGGGGEGGGGGEGGGGGGGGGGGGGEECGCCEGGGGGEEGGGGGGGGGGGGGGGFGFCEEGGFFFEGCFDGGGGGGGGGG5
@M03364:276:000000000-BLYN8:1:1101:25920:11633 1:N:0:1
ACTCCTACGGGAGGCAGCAGTAGGGAATCTTCCGCAATGGGCGAAAGCCTGACGGAGCAACGCCGCGTGAGTGATGAAGGTCTTCGGATCGTAAAACTCTGTTATTAGGGAAGAACAAATGTGTAAGTAACTGTGCACGTCTTGACGGTACCTAATCAGAAAGCCACGGCTAACTACGTGCCAGCAGCCGCGGTAATACGTAGGTTGCAAGCGTTATCCGGAATTATTGGGCGTAAAGCGCGCG
+
GGGGGGGGGGGGGGGGGGGGGGGGGGGGFGGGGGGGGGGGGGGGGGGGGGGGGEGGGGGGGGGGGGGGGGGGGGGGGGGGGGGGGGDGC7FGGGGGFGGGGGGGGCCFGGFGGGGGGGGEFFGGF<<<DFGFFGFGGGFGGGFFGGGGGG7FGGGFEGFGFCEFF7<@BCGEF7@DFGGGGGG7C8BFFEEEGGCCCE9:C?CE++=>CFFFGGGEF:EG5885<FFCFFGGGDGGGGFDCDDD
@M03364:276:000000000-BLYN8:1:1101:7422:11669 1:N:0:1
ACTCCTACGGGAGGCAGCAGTGGGGAATATTGCACAATGGGCGCAAGCCTGATGCAGCCATGCCGCGTGTGTGAAGAAGGCCTTCGGGTTGTAAAGCACTTTCAGCGAGGAGGAAGGTGGTGAACTTAATACGTTCATCAATTGACGTTACTCGCAGAAGAAGCACCGGCTAACTCCGTGCCAGCAGCCGCGGTAATACGGAGGGTGCAAGCGTTAATCGGAATTACTGGGCGTAAAGCGCACG
+
GGGGGGGGGEGGGGGGGGFGGGGGGGGGGGGGGGGGGGGGGGGGGGGGGGGGGGGGGGGGGGGGGGGGGGGGGGGGGGGGGFGGDEGGGGGGGGGGGGGGGGGGGGGEGGCEGGFGGGGGGGGFGGGGGGGGGGGGFGFDDFDFGGGGGGGGGGGGGCFGGGGGGFGGFGGGGGGFFGDCFGGGGGGGGGGGGGGGFFGGGEEGGCGGGGGF5CG=CCFGGGGGGGGGGFGGGGCEGDC3D<DC
@M03364:276:000000000-BLYN8:1:1101:4073:11685 1:N:0:1
ACTCCTACGGGAGGCAGCAGTAGGGAATCTTCGGCAATGGACGAAAGTCTGACCGAGCAACGCCGCGTGAGTGAAGAAGGTTTTCGGATCGTAAAACTCTGTTGTTAGAGAAGAACAAGGACGTAAGTAACTGTGCGTCCCCTGACGGTATCTAACCAGAAAGCCACGGCTAACTACGTGCCAGCAGCCGCGGTAATACGTAGGTGGCAAGCGTTGTCCGGATTTATTGGGCGTAAAGCGAGCG
+
GGGGGGGGGGGGGGGGGGGGGGGGGGGGGGGGGGGGGGGGGGGGGGGGGGGGGGGGGGGGGGGGGGGGGGGGGGGGGGGGEGGGGGGGGGGGGGGGGGGGGGGGGGGGGGGGGGGGGGGGGGGGGGGGGGGGGGGGGGGGGGGGGGGGGGGGGGGGGGGGGGGGGGGGGGGGGGGGGGGGGGGGGGGGGGGGGGGGGGGGGGGGGGGGGGGGGGGGEGGGGGGGGFGGGGFFDGGGGGGGGGG<
@M03364:276:000000000-BLYN8:1:1101:14765:11685 1:N:0:1
ACTCCTACGGGAGGCAGCAGTGGGGAATATTGCACAATGGGCGCAAGCCTGATGCAGCCATGCCGCGTGTATGAAGAAGGCCTTCGGGTTGTAAAGTACTTTCAGCGAGGAGGAAGGCATTAAGGTTAATAACCTTAGTGATTGACGTTACTCGCAGAAGAAGCACCGGCTAACTCCGTGCCAGCAGCCGCGGTAATACGGAGGGTGCAAGCGTTAATCGGAATTACTGGGCGTAAAGCGCACG
+
GGGGFGGGGDGGGGGGGGGGGGGGGGGGGFFGGGGGGGGFFFGDFCEGGGGFFGGGGG8EFFGGGCFGGGGGGGGGCFFFC,CFGGGGGGGECFGGFAGGGGGGGGGC@FF?EEGGGGGGGFGCDEEGGGGGGGFGFGGGGGGFGGG7DFGGGCCGDGGF<CEGCFGGGGGGGDEFGGGGGGGGGFG7EGGGDEGGFGCGGGEECCED?CGGGEEEFFFFGGEGFDEGGGGFDDGEGGGGD3C7
@M03364:276:000000000-BLYN8:1:1101:9837:11697 1:N:0:1
ACTCCTACGGGAGGCAGCAGTAGGGAATCTTCGGCAATGGACGAAAGTCTGACCGAGCAACGCCGCGTGAGTGAAGAAGGTTTTCGGATCGTAAAACTCTGTTGTTAGAGAAGAACAAGGACGTTAGTAACTGAACGTCCCCTGACGGTATCTAACCAGAAAGCCACGGCTAACTACGTGCCAGCAGCCGCGGTAATACGTAGGTGGCAAGCGTTGTCCGGATTTATTGGGCGTAAAGCGAGCG
+
GGGGGGGGGGGGGGGGGGGGGGGGGGGGGGGGGGGGGGGGGGGGGGGGGGGGGGGGGGGGGGGGGGGGGGGGGGGGGGGGGGGGGGGGGGGGGGGGGGGGGGGGGGGGGGGGGGGGGGGGGGGGGGGGGGGGGGGGGGGGFGGGGGGGEGGGGGGGGGGGGGGGGGGGGGGGGGGGGGGGGGGGGGGGGGGGGGGGGGGGGGGGGGGGGGGGGEEEGGGGGGGGGGGGGGGGGGGGGGGGGGGD
@M03364:276:000000000-BLYN8:1:1101:5223:11699 1:N:0:1
ACTCCTACGGGAGGCAGCAGTGGGGAATATTGCACAATGGGCGCAAGCCTGATGCAGCCATGCCGCGTGTATGAAGAAGGCCTTCGGGTTGTAAAGTACTTTCAGCGGGGAGGAAGGTGAGTGGTTTAATACGCCATTCAATTGACGTTACCCGCAGAAGAAGCACCGGCTAACTCCGTGCCAGCAGCCGCGGTAATACGGAGGGTGCAAGCGTTAATCGGAATTACTGGGCGTAAAGCGCACG
+
GGGGGGGGGGGGGGGGGGGGGGGGGGGGGGGGGGGGGGGGGGGGGGGGGGGGGGGGGGGGGGGGGGGGGGGGGGGGGGGGGGGGGGGGGGGGGGGGGGGGGGGGGGGGGGFGGGGGGDFGGGGGGGDGGGGGEGCFGGGGGGGGGGGGGGGGGGGGGGGGGGGGGGGGGGGGGGGGGGGGGGGGGGGGGGGGCEGGGGGGGGGGGGGGGGGGGGGGGGGGGGE=C?CCCGFEDCGGGFFGGG3)
@M03364:276:000000000-BLYN8:1:1101:6477:11712 1:N:0:1
ACTCCTACGGGAGGCAGCAGTAGGGAATCTTCGGCAATGGACGAAAGTCTGACCGAGCAACGCCGCGTGAGTGAAGAAGGTTTTCGGATCGTAAAACTCTGTTGTTAGAGAAGAACAAGGACGTTAGTAACTGAACGTCCCCTGACGGTATCTAACCAGAAAGCCACGGCTAACTACGTGCCAGCAGCCGCGGTAATACGTAGGTGGCAAGCGTTGTCCGGATTTATTGGGCGTAAAGCGAGCG
+
GGGGGGGGGEGDGGGGGGGGGAFGGGGFGGGGGGGGGGGGGGGCCEFEGGGGGGGGGGGGGGGGGGGFGGGGGFFAFEFGCAEFGGGCGGGGGFGGGFGGDFGFFDGGGGFFEGGGGGCFGGGGGCGGGGGFFFGGGFGGGGGGGGGEEFGGGGGGGGGGFGGGG@7FCFCGGGG@FCGFGGGGGGFF7EG>EGE*?EGGFG8@9CFFGGGGGGEDGFFE5:=5+<9@F?E5CGDGF775<DC5
@M03364:276:000000000-BLYN8:1:1101:24677:11749 1:N:0:1
ACTCCTACGGGAGGCAGCAGTGGGGAATATTGCACAATGGGCGCAAGCCTGATGCAGCCATGCCGCGTGTATGAAGAAGGCCTTCGGGTTGTAAAGTACTTTCAGCGGGGAGGAAGGTGAGTGGTTTAATACGCCATTCAATTGACGTTACCCGCAGAAGAAGCACCGGCTAACTCCGTGCCAGCAGCCGCGGTAATACGGAGGGTGCAAGCGTTAATCGGAATTACTGGGCGTAAAGCGCACG
+
GGGGGGGGGGGGGGGGGGGGFGGGGGGGGGGGGGGGGGGGGGGGGGGGGGGGGGGGGGGGGGGGGGGGGGGFGFGGGGGGGGGGGGGCGGGGGGGGGFGGGGGGGGGGGGGGGGFGG<FFGGFGCGGGFGGFGG@FFCFCFGFFGGGEFFGCFGGGEGGGGGGGGGCFGGGGGFGCE@FGGGGGGFGGFGGGGG>CFGFGG>5EGGDGGGGGEEDGGGGFGGD=CFGGGGDFDGEGFGGGDCD5
@M03364:276:000000000-BLYN8:1:1101:25313:11760 1:N:0:1
ACTCCTACGGGAGGCAGCAGTAGGGAATCTTCGGCAATGGACGAAAGTCTGACCGAGCAACGCCGCGTGAGTGAAGAAGGTTTTCGGATCGTAAAACTCTGTTGTTAGAGAAGAACAAGGACGTTAGTAACTGAACGTCCCCTGACGGTATCTAACCAGAAAGCCACGGCTAACTACGTGCCAGCAGCCGCGGTAATACGTAGGTGGCAAGCGTTGTCCGGATTTATTGGGCGTAAAGCGAGCG
+
GGGGGGGGGGGGGGGGGGGGGGGGGGGGGGGGGGGGGGGGGGGEGGGGGGGGGGGGGGGGGGGGGGGGGEGGGGGGGGGGGGGGGGGGGGGGGGGGGGGGGGGGGGGGGGGGGGGFGGGGGGFCDGGGGGGCAGGGGGGGGGGGGGG@FGGGGGGGGGGGGGGGGGGGGGFGGGFEGGGGGGGGGGGGCCGGGGGGGGGGGG5E9<BEFGGCGGDCGGGGGE=CECGGGGGGGGGGGGGGGGGD
@M03364:276:000000000-BLYN8:1:1101:11845:11780 1:N:0:1
ACTCCTACGGGAGGCAGCAGTGGGGAATATTGCACAATGGGCGCAAGCCTGATGCAGCCATGCCGCGTGTATGAAGAAGGCCTTCGGGTTGTAAAGTACTTTCAGCGGGGAGGAAGGTGATGAACTTAATACGTTCATCAATTGACGTTACCCGCAGAAGAAGCACCGGCTAACTCCGTGCCAGCAGCCGCGGTAATACGGAGGGTGCAAGCGTTAATCGGAATTACTGGGCGTAAAGCGCACG
+
GGGGGGGGGGGGGGGGGGGGGGGGGGGGGGGGGGGGGGGGGGGGGGGGGGGGGGGGGGGGGGGGGGGGGGGGGGGGGGGGGGGGGGGGGGGGGGGGGGGGGGGGGGGGGGGGGGGGGGGGGGGGGGGGGGGGGGGGGGGGGGGGGGGGGGGGGGGGGGGDEGGGGGGGGGGGGGGGGGGGGGGGGGGGGGGGGGGGG9CFGEECGGGGGGGFGGGGGGGGGGGGGGGGGEGGGGGGFC:DDGG5
@M03364:276:000000000-BLYN8:1:1101:25008:11791 1:N:0:1
ACTCCTACGGGAAGCAGCAGTGGGGAATATTGCACAATGGGCGCAAGCCTGATGCAGCCATGCCGCGTGTATGAAGAAGGCCTTCGGGTTGTAAAGTACTTTCAGCGAGGAGGAAGGCATTAAGGTTAATAACCTTAGTGATTGACGTTACTCGCAGAAGAAGCACCGGCTAACTCCGTGCCAGCAGCCGCGGTAATACGGAGGGTGCAAGCGTTAATCGGAATGACTGGGCGTAAAGCGCACG
+
FGEGGGGGGGGDEGGGCFEFGGGGG7CF@CGGGGGGCGFFFGGFEECFGCFGGFFGGGDFFFFGGGCGG:CAEFCCGGDEFGFGGGGDGFGGGGGGG?AF9FFF,A@7C7FFGG=<:ECFA<,ED,:B<<5::4F,AE<DDDGFGFC@FGGFAC7FEDFDFBFGDGGGGG7:FGGF,B:CEGDDCGGGGG4=EG>*42=C5*BCGGG5+A+CG**3CFFFGC*:+<9C9=EF7757CGF7)9DD
@M03364:276:000000000-BLYN8:1:1101:21543:11793 1:N:0:1
ACTCCTACGGGAGGCAGCAGTAGGGAATCTTCGGCAATGGACGAAAGTCTGACCGAGCAACGCCGCGTGAGTGAAGAAGGTTTTCGGATCGTAAAACTCTGTTGTTAGAGAAGAACAAGGACGTAAGTAACTGTACGTCCCCTGACGGTATCTAACCAGAAAGCCACGGCTAACTACGTGCCAGCAGCCGCGGTAATACGTAGGTGGCAAGCGTTGTCCGGATTTATTGGGCGTAAAGCGAGCG
+
GGGGGGGGGGGGGGGGGGGGGGGGDGGGGGGGGGGGGGGGGGGGGGGFGGGGGGGGGGGGGGGGGGGGGGGGGGGGGGGGGGGGGGGGGGGGGGGGGGGGGGGGGGGGGGGGGGGGGGFFFFGGGGGGGGGGGGGGGGGGGGGGGGGGGGGGGGGGFGGGGGGGFGGGGGGGGGGGGGGGGGGGGGGGGGGGGGGDGGGGGGGGGGGGGGGFGG=EEGGGGGGGGGGGGGGGGGGGGGGGGGCC
@M03364:276:000000000-BLYN8:1:1101:8858:11813 1:N:0:1
ACTCCTACGGGAGGCAGCAGTAGGGAATCTTCGGCAATGGACGAAAGTCTGACCGAGCAACGCCGCGTGAGTGAAGAAGGTTTTCGGATCGTAAAACTCTGTTGTTAGAGAAGAACGTTAAGTAGAGTGGAAAGTTACTTAAGTGACGGTATCTAACCAGAAAGGGACGGCTAACTACGTGCCAGCAGCCGCGGTAATACGTAGGTCCCAAGCGTTGTCCGGATTTATTGGGCGTAAAGCGAGC
+
GGGGGGGGGGGGGGGGGGGGGGGGGGGGGGGGGGGGGGGGGGGGGGGGGGGGGGGGGGGGGGGGGGGFGGGGGGGFGGGGCGGGGGGGGGGGGGGGGGGGGGGGFDGGGGGGGGGGGGGGGGGGGGGFGGGGGGGGFGGGGGGGGGGGGGGGGGGGGGGG?FGGFGEFGGGGGGBFGGGGGGGGGGGGGGGGGGGGGGCFGGGGDGGGGGCFDEGDGGGGGGGGGGGFGGGGGDGDDGGGGGG9
@M03364:276:000000000-BLYN8:1:1101:14969:11815 1:N:0:1
ACTCCTACGGGAGGCAGCAGTAGGGAATCTTCGGCAATGGGGGCAACCCTGACCGAGCAACGCCGCGTGAGTGAAGAAGGTTTTCGGATCGTAAAACTCTGTTGTTAGAGAAGAACGTTAAGTAGAGTGGAAAGTTACTTAAGTGACGGTATCTAACCAGAAAGGGACGGCTAACTACGTGCCAGCAGCCGCGGTAATACGTAGGTCCCAAGCGTTGTCCGGATTTATTGGGCGTAAAGCGAGC
+
GGGGGGGGGGGGGGGGGGGGGGGGGGGGGGGGGGGGGGGGGGGGGGGGGGGGFGGGGGGGGGGGGGGGGGGGGGGGGGGGFAFGGGGGGGGGGGGGGGGGGGFGGGGGFGGGGGGGGGGGGGGGG<FGGGG9FGGGGGGCF9BFF=CFGGGGGGGGGGGGDFGGGG@CFGGGGGGGGGDGGGFGGGGDFFGGGDCEGGG9*>?CGFGGGGGGGGGGGGGGGGGCEGGGFGGGGGGGDGFGGGD)
@M03364:276:000000000-BLYN8:1:1101:20532:11816 1:N:0:1
ACTCCTACGGGAGGCAGCAGTAGGGAATCTTCGGCAATGGACGAAAGCCTGACTGAGCGACGCCGCGTGAGTGAAGAAGGTTTTCGGATCGTAAAACTCTGTTGTTGGGGAAGAGCAAGGCCGTTAGTAACTGAACGTCGCCTGACGATACCTAACCAGAAAGCGCCGGCTAACTTCGTGCCAGCAGCCGCGGTCAAACGTCTGTTGCAAGCGTTGTCGGGATTTATAGGGCGTAAAGCGAGCG
+
EC<CEEF-@FEC:CFGDGE@FF<A@F,CFCDFG,67@C<6,CF:+B+,;@@<,6,CC6+876@+>=FGCE45CFF9,CF,:,CBFFGF@C@F8F=,:BF<5BEEAE,,++848B,,,,3B+D=F++8FFFF<,,,B@D@>:F><@,+**33>;,,D<FF7C,DF:**5:7:<<B4,,6=FEF+>*+=+8B3****;+031***;<+<0+2+*;C*2*<**2**2+020++26)9***0:/*9<)
@M03364:276:000000000-BLYN8:1:1101:10283:11839 1:N:0:1
ACTCCTACGGGAGGCAGCAGTAGGGAATCTTCGGCAATGGACGAAAGTCTGACCGAGCAACGCCGCGTGAGTGAAGAAGGTTTTCGGATCGTAAAACTCTGTTGTTAGAGAAGAACAAGGACGTTAGTAACTGAACGTCCCCTGACGGTATCTAACCAGAAAGCCACGGCTAACTACGTGCCAGCAGCCGCGGTAATACGTAGGTGGCAAGCGTTGTCCGGATTTATTGGGCGTAAAGCGAGCG
+
GGGFFGGCFGGGGDGGGGFFFGFEGGGGGGGEFEGGGFEFFFFGGGGDGGGGFFEFGGEFGGGGGGGGGGGGGGGGGGGGGGGGGGGGGGGGFFGGGGGGGGGGGGGGFFGGFGG?BFGCFGGC@@FFDGGACGGG=@FGGGDF,=F@FFGGFFFGFGGGGG?:FEEEGCGGGGGGGGGGFG@FCGFGGEDEGCECFGBFBGCGGFGGGFGDG:*8:CE5E5CEFG?FGGFGGDGGGGGCDC)1
@M03364:276:000000000-BLYN8:1:1101:19913:11860 1:N:0:1
ACTCCTACGGGAGGCAGCAGTAGGGAATCTTCGGCAATGGACGAAAGTCTGACCGAGCAACGCCGCGTGAGTGAAGAAGGTTTTCGGATCGTAAAACTCTGTTGTTAGAGAAGAACAAGGACGTTAGTAACTGAACGTCCCCTGACGGTATCTAACCAGAAAGCCACGGCTAACTACGTGCCAGCAGCCGCGGTAATACGTAGGTGGCAAGCGTTGTCCGGATTTATTGGGCGTAAAGCGAGCG
+
GGGGGGGGGGGGGGGGGGGGGGGGGGGGGGGGGGGGGGGGGGGGGGGGGGGGGGGGGGGGGGGGGGGCFGGGGGGGGGGGGGGGGGGGGGGGGGGGGGGGGGGGGGGGGGGGGGGGGGFGGGGFGGGGGGGGGGGGGGGGGFGGGGGGGGGGGGGGGGGGGGGGGGGGGGGGGGGGGDGGGGGGGGFGGGGGDGGGFGGGGGGGGDFGGFGCEGGGGGGGGGDEFFGGGGGGCDGGGFGGGGGD
@M03364:276:000000000-BLYN8:1:1101:20698:11876 1:N:0:1
ACTCCTACGGGAGGCAGCAGTGGGGAATATTGCACAATGGGCGCAAGCCTGATGCAGCCATGCCGCGTGTATGAAGAAGGCCTTCGGGTTGTAAAGTACTTTCAGCGGGGAGGAAGGTGAGTGGTTTAATACGCCATTCAATTGACGTTACCCGCAGAAGAAGCACCGGCTAACTCCGTGCCAGCAGCCGCGGTAATACGGAGGGTGCAAGCGTTAATCGGAATTACTGGGCGTAAAGCGCACG
+
GGGGGGGGGGGGGGGGGGFGGGGGGGGGGGGGGGGGGGGGGGGGGGGGGGGGGGGGGGGGGGGGGGGGGGGGGGGGGGGGGGGGGGGGGGGGGGGGGGGGGGGFGGGGGGBFGFGGGFFGGGGGGDGGGGGGGGGGGGGGGGGGGGGGGGGGGGGGGGGGGGGGGGGGGGEGGGGFGGGGGGGGGGGGFGGGGEGGGGGGGCEGGGGGGGGGGGG5FGGGCCCEGGGGGGGGD<*:CGGDCGD<
@M03364:276:000000000-BLYN8:1:1101:16129:11891 1:N:0:1
ACTCCTACGGGAGGCAGCAGTAGGGAATCTTCCACAATGGACGAAAGTCTGATGGAGCAACGCCGCGTGAGTGAAGAAGGTTTTCGGATCGTAAAACTCTGTTGTTGGAGAAGAACGTATTTGATAGTAACTGATCAGGTAGTGACGGTATCCAACCAGAAAGCCACGGCTAACTACGTGCCAGCAGCCGCGGTAATACGTAGGTGGCAAGCGTTGTCCGGATTTATTGGGCGTAAAGCGAGCG
+
GGGGGGGGGGGGGGGGGGGGGGGGGGGGGGGGGGGGGGGGGGGGGGGGGGGGGGGGGGGGGGGGGGGGGGGGGGGGGGGGGGGGGGGGGGGGGGGGGGGGGGGGGGGGGGGGGGGGGGGGGGGGGGGGGGGGGGGGGGGGGGGGGGGGGGGGGGGGGGGGGGGGFGGGGGGGGGGGGGGGGGGGGGGGGGGGGGGGGGGGGGGGGGGGGGGGGGGGGGGGGGEDGGGGGGGGGDCE<>FCGGGD
@M03364:276:000000000-BLYN8:1:1101:6933:11904 1:N:0:1
ACTCCTACGGGAGGCAGCAGTAGGGAATCTTCCACAATGGACGAAAGTCTGATGGAGCAACGCCGCGTGAGTGAAGAAGGTTTTCGGATCGTAAAACTCTGTTGTTGGAGAAGAACGTATTTGATAGTAACTGATCAGGTAGTGACGGTATCCAACCAGAAAGCCACGGCTAACTACGTGCCAGCAGCCGCGGTAATACGTAGGTGGCAAGCGTTGTCCGGATTTATTGGGCGTAAAGCGAGCG
+
GGACFFFGGGGDEEGGEGGGGGGGGGGGGGGGGGGGGGGGGGG:FGGCEEFCFGGGGGGGGGGCCCEFCEGGGGGG<F@=,?<,EF7CCFEGFFFFGGGGGGGGGGGG<=EGFFFFFFGGFFGGGGGGGFCFGGFFEFG,CFFFFFGGGGGGGGFFGGGFGGGGGG7FDDEFGGGGGGGGGGGGGGGGGGGGGEECECCFFGGGGGGGGGFGGGGGGGCEEGCEFEGGFFGFCCGGGGDDGDD7
@M03364:276:000000000-BLYN8:1:1101:27097:11909 1:N:0:1
ACTCCTACGGGAGGCAGCAGTAGGGAATCTTCGGCAATGGACGAAAGTCTGACCGAGCAACGCCGCGTGAGTGAAGAAGGTTTTCGGATCGTAAAACTCTGTTGTTAGAGAAGAACAAGGACGTTAGTAACTGAACGTCCCCTGACGGTATCTAACCAGAAAGCCACGGCTAACTACGTGCCAGCAGCCGCGGTAATACGTAGGTGGCAAGAGTTGTCCGGATTTATTGGGCGTAAAGCGAGCG
+
GGGGGGGGGGGEGGGGGGGGGGGGGGGGCFGGGDGGGGGGFFGGGGGGGGGGGGGGGC@FGGGGGGGGGGEGGGGGGGGGFGGGGEGCEEGGGGGAFGGGFGGGFGGFGGGGGGG?FGGG8>FGDDFGDGGGGGFBBFG+FDFFFG7>FFFGGGFG@FG7D@FGC,>FD:>*FFC@,BFGGGFEGFCBBC8::C*=C9<C:+BEFGFC9CF*=EG7CFFGG587C?+<?CCGGG**/::<CC5C
@M03364:276:000000000-BLYN8:1:1101:28411:11923 1:N:0:1
ACTCCTACGGGAGGCAGCAGTAGGGAATCTTCGGCAATGGACGAAAGTCTGACCGAGCAACGCCGCGTGAGTGAAGAAGGTTTTCGGATCGTAAAACTCTGTTGTTAGAGAAGAACAAGGACGTTAGTAACTGAACGTCCCCTGACGGTATCTAACCAGAAAGCCACGGCTAACTACGTGCCAGCAGCCGCGGTAATACGTAGGTGGCAAGCGTTGTCCGGATTTATTGGGCGTAAAGCGAGCG
+
GGGFFFGGGGDEEDGEG>FFEFGGGGC<CEEFGGGCGDFFGGEGGECCFEFFGGGEGCFEFDGGG>:8C@FGFF9EFFFDGDGECGGG7FGGFG<FEFFGAFGGGFGGFFGFEGGGGG8@BDF=FFFGGGGGGFEFGFGFGGFGGCEGGGGGGGGGECFGEGGFGGGDEGGGDFGGGGG@EC@FGCF78EGGGE>CGGGG<B>EFE***>*@EEEGGFFGG5C*<C?C7C5CDGDGF:DGC<D5
@M03364:276:000000000-BLYN8:1:1101:22881:11925 1:N:0:1
ACTCCTACGGGAGGCAGCAGTAGGGAATCTTCCACAATGGACGAAAGTCTGATGGAGCAACGCCGCGTGAGTGAAGAAGGTTTTCGGATCGTAAAACTCTGTTGTTGGAGAAGAATGTATCTGATAGTAACTGATCAGGTAGTGACGGTATCCAACCAGAAAGCCACGGCTAACTACGTGCCAGCAGCCGCGGTAATACGTAGGTGGCAAGCGTTGTCCGGATTTATTGGGCGTAAAGCGAGCG
+
GGGGGGGGGGGGGGGGGGGGGGGGGGGGGGGGFFGGGGGGGGGGGGGCFGGGGGGGGGGGGGGGGGGGGGGGGGGGFGGC<FFGGGGGGEGGGGGFGGGGGGFGCFFGFGGGGGGFFGGEGGGGGGCGFGGGGFF<FGF,,EFDGGDCGFFFCABDEEGGGGGGGGGGEEGGGGGGFEEGDFCF7DCFGDGGGGCEGFCCF9>CFEDFCC8CGEEDGGDCEE=E6F?ECCGGGG5E*:>DGGDG
@M03364:276:000000000-BLYN8:1:1101:25927:11960 1:N:0:1
ACTCCTACGGGAGGCAGCAGTGGGGAATATTGCACAATGGGCGCAAGCCTGATGCAGCCATGCCGCGTGTATGAAGAAGGCCTTCGGGTTGTAAAGTACTTTCAGCGGGGAGGAAGGTGAGTGGTTTAATACGCCATTCAATTGACGTTACCCGCAGAAGAAGCACCGGCTAACTCCGTGCCAGCAGCCGCGGTAATACGGAGGGTGCAAGCGTTAATCGGAATTACTGGGCGTAAAGCGCACG
+
GGGGGFFFFGGGGGGGGGGGGGGGGGGGGGGGGGGGGGGGGGGGGGGGDGGGGGGGGGGGGGGGGGGGGGGGGGGGGGGGGGFGGGGGFGGGDFGGGGGGGGGGGGGGGGGGGGGGG>DFGGGGGFGGGGGGGGDGGFGGGGGGGGGGGGGFGGGGGGGGCF:FFGGGFGGDGFEFGGGFEFG?*BCFGGCGDEEGGGFGGGEEECEEGGGGGG5EFDCF5=CECGGGGGGGGDGGGGGGGGGD
@M03364:276:000000000-BLYN8:1:1101:14239:11964 1:N:0:1
ACTCCTACGGGAGGCAGCAGTAGGGAATCTTCGGCAATGGACGAAAGTCTGACCGAGCAACGCCGCGTGAGTGAAGAAGGTTTTCGGATCGTAAAACTCTGTTGTTAGAGAAGAACATGGGTGAGAGTAACTGTTCACCCCTTGACGGTATCTAACCAGAAAGCCACGGCTAACTACGTGCCAGCAGCCGCGGTAATACGTAGGTGGCAAGCGTTGTCCGGATTTATTGGGCGTAAATCGAGCG
+
GGGGGGGGGGGGGGGGGGGGGDGGGGGGGGGGGGGGGGGGGGGGGGGGGGGGGGGGGGGGGGGGGGGCFFGGGGGGGGGGGGGGGDGGGGGGGGGGGGGGGGGGGFEGGGGGGGGGGGGGGGGGGGGGGGGGGGG9FFFGEGGGGGDGFGGGGGGGGGGGGGFGFGGGEDGGGGGGGGGGGGGGGGGGGCGGGGGGGFGGGFFDGG5FGGGGCEGGGFCEGEE*<CFGGGGGGGGGG*:CFGGD
@M03364:276:000000000-BLYN8:1:1101:19788:11980 1:N:0:1
ACTCCTACGGGAGGCAGCAGTAGGGAATCTTCGGCAATGGGGGCAACCCTGACCGAGCAACGCCGCGTGAGTGAAGAAGGTTTTCGGATCGTAAAACTCTGTTGTTAGAGAAGAACGTTAAGTAGAGTGGAAAGTTACTTAAGTGACGGTATCTAACCAGAAAGGGACGGCTAACTACGTGCCAGCAGCCGCGGTAATACGTAGGTCCCAAGCGTTGTCCGGATTTATTGGGCGTAAAGCGAGC
+
GGGGGGGGGGGGGGGGGGGGGGGGGGGGGGGGGGGGGGGGGGGGGGGGGGGGGGGGGGGGGGGGGGGGGGGGGGGGGGGGECFGGGGGGGGGGGGGGGGGGGGGGGGGGGGGGGGGGGGGGGGGGGGGGGGGGGGGGGGGGGGGGGGGGGGGGGGGGGGGGGGGGGGGGGGGGGGGGGGGGGGGGGGGGGGGGGGGGGGGGGGGGGGGG?FFGGGGGGGGGGGGGGGGGGGGGGEGGGFGGGG7
@M03364:276:000000000-BLYN8:1:1101:9718:11998 1:N:0:1
ACTCCTACGGGAGGCAGCAGTGGGGAATATTGCACAATGGGCGCAAGCCTGATGCAGCCATGCCGCGTGTATGAAGAAGGCCTTCGGGTTGTAAAGTACTTTCAGCGAGGAGGAAGGCATTAAGGTTAATAACCTTAGTGATTGACGTTACTCGCAGAAGAAGCACCGGCTAACTCCGTGCCAGCAGCCGCGGTAATACGGAGGGTGCAAGCGTTAATCGGAATTACTGGGCGTAAAGCGCACG
+
GGGGGGGGGGGGGGGGGGGGGGGGGGGGGGGGGGGGGGGGGGGGGGGGGGGGGGGGGGGGGGGGGGGGGGGGGGGGGGGGGGGGGGGGGGGGGGGGGGGGGGGGGGGGGGGGGGGGGGGGGGGGGGGGGGGGGGGGGGGGGFGGGGGGGGGGGGGGGGGGGGGGGGGGGGGGGGGGGGGGGGGGGGGGGGGGGGEGGFFFGDGGGGGGGGGGGGGGGGGGGGGGGGGGGGGGGGGGGGGGGGGD
@M03364:276:000000000-BLYN8:1:1101:13431:12001 1:N:0:1
ACTCCTACGGGAGGCAGCAGTAGGGAATCTTCGGCAATGGACGAAAGTCTGACCGAGCAACGCCGCGTGAGTGAAGAAGGTTTTCGGATCGTAAAACTCTGTTGTTAGAGAAGAACAAGGACGTTAGTAACTGAACGTCCCCTGACGGTATCTAACCAGAAAGCCACGGCTAACTACGTGCCAGCAGCCGCGGTAATACGTAGGTGGCAAGCGTTGTCCGGATTTATTGGGCGTAAAGCGAGCG
+
GGGGGGGGGGGGGGGGGGGGGGGGGGGGGGGGGGGGGGGGGGGGGGGGGGGGGGGGGGGGGGGGGGGCFGGGGGGGGGGGGGGGGGGGGGGGGGGGGGGGGGGGGGGGGGGGGGGGGGGGGGGGGGGGGGGGGGGGGGGGGGGGGGGGGGGGGGGGGGGGGGGGGGGGGGGGGGGGGGGGGGGGGGGGGGGGGGGGGGFFGGFGGFGGGGFFGGGGGGGGGGECEFFFGGGGDDGGGFCDDGC7
@M03364:276:000000000-BLYN8:1:1101:13072:12007 1:N:0:1
ACTCCTACGGGAGGCAGCAGTAGGGAATCTTCCACAATGGACGAAAGTCTGATGGAGCAACGCCGCGTGAGTGAAGAAGGTTTTCGGATCGTAAAACTCTGTTGTTGGAGAAGAATGTATCTGATAGTAACTGATCAGGTAGTGACGGTATCCAACCAGAAAGCCACGGCTAACTACGTGCCAGCAGCCGCGGTAATACGTAGGTGGCAAGCGTTGTCCGGATTTATTGGGCGTAAAGCGAGCG
+
GGGGGGGGGGGGGGGGGGGGGGGGGGGGGGGGGGGGGGGGGGGGGGGGGGGGGGGGGGGGGGGGGGGGGGGGGGGGGFGGGFGFGGGGGGGGGGGGGGGGGGGGGGGGFFGGGGGGGGGGGGGEGGGGGGGGGGGGGGGGGGGGGGGGGGGGFGGGGGGGGGGGGGFGGGGGGGGGGGGFGGGDGGGGGGCCGGGGGGGGGGGGGGGGGGGGGGGGGGGGGED5+97>EFFGGGGGGGGGGGG3
@M03364:276:000000000-BLYN8:1:1101:15488:12026 1:N:0:1
ACTCCTACGGGAGGCAGCAGTGGGGAATATTGCACAATGGGCGCAAGCCTGATGCAGCCATGCCGCGTGTATGAAGAAGGCCTTCGGGTTGTAAAGTACTTTCAGCGGGGAGGAAGGTGATGAACTTAATACGTTCATCAATTGACGTTACCCGCAGAAGAAGCACCGGCTAACTCCGTGCCAGCAGCCGCGGTAATACGGAGGGTGCAAGCGTTAATCGGAATTACTGGGCGTAAAGCGCACG
+
[truncated: 31,717,355 more chars]
