# Supplementary material for: Captivity causes taxonomic and functional convergence of gut microbial communities in bats
Source: PeerJ. 2019 Apr 30;7:e6844. doi: 10.7717/peerj.6844 (PMC6499062; doi:10.7717/peerj.6844)
Supplement: Data S53 — Raw data of FVs6. [file peerj-07-6844-s058.gz › D8j5388-FVs6_R2.fq]

@M03364:276:000000000-BLYN8:1:1101:16098:1206 2:N:0:1
GGACTACTGGGGTTTCTAATCCTGTTTGCTCCCCACGCTTTCGAGCCTCAGTGTCAGTTACAGGCCAGAGAGCCGCTTTCGCCTCCGGTGTTCCTCCATATATCTACGCATTTCACCGCTACACGTGGAATTCTACCCCCCTCTACAAGACTCTAGCCAACCAGTTTCAGATGCAATTCCCAAGTTAAGCTCGGGGCTTTCACATCTGACTTAATTAACCGCCTGCGTGCGCTTTACGCCCAGTAATTCCG
+
CCCCCGGGGGGGGGGGGGGGGGGGGGGGGGGGGGGGGGGGGGGGGGGGGGGGGGGGGGGGGGGGGGGGGGFGGGGGEFGGGGGGGGGGGGEGGFGGGGGGGGGGFGGGGGGGGGGGGGGGGGCFGEE@GGGGGFGGFG6FCGGGGGGGGGGGGAD8DF9DFGDEFGGGFC;D99FFGEF@EF6BFECFGG9DE5CDEEG?FGGGF>:FGGCFFGGC8FFGFEBD?FFFFDFFGGFEF@DCEE@F7:B<FG*
@M03364:276:000000000-BLYN8:1:1101:11132:1221 2:N:0:1
GGACTACTGGGGTTTCTAATCCTGTTCGCTCCCCACGCTTTCGAGCCTCAGCGTCAGTTACAGACCAGAGAGCCGCCTTCGCCACTGGTGTTCCTCCATATATCTACGCATTTCACCGCTACACATGGAATTCCACTCTCCTCTTCTGCACTCAAGTCTCCCAGTTTCCAATGACCCTCCCCGGTTGAGCCGGGGGCTTTCACATCAGACTTAATAAACCGCCTGCGCTCGCTTTACGCCCAATCAATCCG
+
CCCCCGGGGGGGGGGGGGGGGGGGGGFGGGGGGGGGGGGGGGGFGGGGGG8FGGGGGGGGG9FFFGGGCECCGGGGGGGGGGGGGGGGGGGGGGGGFAFFGFGGGGGCGGGGGGGGGGGGGGGGFFFGFFFFAFGFGDAFGGFFGGGGGGGGF,,@6;=AF@DFFGGFGGGGGF88@=+AEEGDGGEFFGGGDGGGEGGFGGGFFGCCCD6CFG+:+:EFF551(5:>1:5BGG3)/4E:ED(5*9?>DGC
@M03364:276:000000000-BLYN8:1:1101:19078:1259 2:N:0:1
GGACTACTGGGGTTTCTAATCCTGTTTGCTCCCCACGCTTTCGAGCCTCAGCGTCAGTTACAGACCAGAGAGCCGCCTTCGCCACTGGTGTTCCTCCATATATCTACGCATTTCACCGCTACACATGGAATTCCACTCTCCTCTTCTGCACTCAAGTCTCCCAGTTTCCAATGACCCTCCCCGGTTGAGCCGTGGGCTTTCACATCAGACTTAAGAAACCGCCTGCGCTCGCTTTACGCCCAATAAATCCG
+
CCCCCGGFGCCEGEEEFEFFGGGCFGGGGGGGGGGGG@FEGGGGGGGGGFGFGG7,BCC9E9FCFGGGGFGGGGGE7BFFFGGCCBECEFCFEGGGGCDCAFD,@EFFFGCGGGGGFGGGGCGGF8AFACFFFGGF98DGG8EGGGG,@EF8DFD9@BCFFGGGGG9DDFDDFFDED86+ACGGCEGGFGGG*;:*;@:9::CCBF7CFFGFGCFGG4,8?E>@B45>(8BBGFC<8;GGGE08CF6<CC3
@M03364:276:000000000-BLYN8:1:1101:17681:1261 2:N:0:1
GGACTACAGGGGTATCTAATCCTGTTTGCTCCCCACGCTTTCGAGCCTCAGCGTCAGTTACAGACCAGAGAGCCGCCTTCGCCACTGGTGTTCCTCCATATATCTACGCATTTCACCGCTACACATGGAATTCCACTCTCCTCTTCTGCACTCAAGTCTCCCAGTTTCCAATGACCCTCCCCGGTTGAGCCGGGGGCTTTCACATCAGACTTAAGAAACCGCCTGCGCTCGCTTTACGCCCAATAAATCCG
+
CCCCCGGFGGGGGGGGGGGGGGGGGGGGGGGGGGCGGGGGGGGGGGGFGGGGGGGDFCFGGGGGGGGGGFGGGGGGGGGGGGGGGGFFGFFGGGGGGGGGGGGGGGGGGGFGGGGGGGGGDGDFFGGGFGGGGGGGGGGGGFGF9FGGGFFCGGFEFEEFGGGGFGDFCCGDFFCDG?FEGGGGGC66AFGE5EGGGGGGFDFGFCGGFCGGGG+:7CGGFCD?051A(887DGF>@?GGG>BFGG44*>/
@M03364:276:000000000-BLYN8:1:1101:19518:1275 2:N:0:1
GGACTACAGGGGTATCTAATCCTGTTTGCTCCCCACGCTTTCGCACCTGAGCGTCAGTCTTCGTCCAGGGGGCCGCCTTCGCCACCGGTATTCCTCCAGATCTCTACGCATTTCACCGCTACACCTGGAATTCCACCCCCCTCTACGAGACTCAAGCCTGCCAGTTTCAAATGCAGTTCCCGGGTTGAGCCCGGCGATTTCACATCTGACTTAACAGACCGCCTGCGTGCGCTTTACGCCCAGCAATTCCG
+
CCCCCGGEFGG7FEFDGGGFGGGFFGGGGGGGGGGGGEGGGGGGGGGGFGGGGGGEEFFDFGGEF@FFGFD@FGGGGGCEFEFEFFEFGGGGGFGGFFFFFGFGFFCFDG?F9FFGGGGGGGGGFGCDFFFFGFGG,BCFCGGG98@EEGEGGC@EFFF:@>CE,,5EA9D,=CFF5DCE<BEEC5E68BFGGG*8*=55@F?>+;:77C:>FFFFGFFG3E>1,7>F:E53C/*6@3*::)3)99?AG:9
@M03364:276:000000000-BLYN8:1:1101:16685:1304 2:N:0:1
GGACTACTGGGGTATCTAATCCTGTTTGCTCCCCACGCTTTCGAGCCTCAGCGTCAGTTACAGACCAGAGAGCCGCCTTCGCCACTGGTGTTCCTCCATATATCTACGCATTTCACCGCTACACATGGAATTCCACTCTCCTCTTCTGCACTCAAGTCTCCCAGTTTCCAATGACCCTCCCCGGTTGAGCCGGGGGCTTTCACATCAGACTTAAGAAACCGCCTGCGCTCGCTTTACGCCCAATAAATCCG
+
CCCCCCGGGGF>FGGGGGGGGGGGGGGGGGGGGGGGGGGGGDGGGGGGGGDFGGFGGGGGGGGGGFGGGGGGGGGGGGGGGGGGGGGGGGGGAFGGGGGGGGGFFFFGGGCEFGGGGGGGDFFGGGFGFFFGGGGGGGGGGGGCGGGGAE@FGCF8FGGGEG?DFCFC8DFGGDGFGGGGEEEGGGGGG7ECCCCCE5FFGGGGF4?GGFGGGGG7:<CCBEEDFFFDFFDEGFGBF(;?EB0)>*84:99
@M03364:276:000000000-BLYN8:1:1101:13180:1321 2:N:0:1
GGACTACAAGGGTATCTAATCCTGTTTGCTCCCCACGCTTTCGAGCCTCAGCGTCAGTTACAGACCAGAGAGCCGCCTTCGCCACTGGTGTTCCTCCATATATCTACGCATTTCACCGCTACACATGGAATTCCACTCTCCTCTCCTGCACTCAAGTCTCCCAGTTTCCAATGCACACAATGGTTGAGCCACGGCCTTTTACATCAGACTTAAGAAACCACCTGCGCTCGCTTTACGCCCAATAAATCCGG
+
CCCCCFFGGGGGGGGGGGGGGGGGGGGGGGGGGGFGGGGGGGGGGGGGGGGGGGGGGGAFGGGGGGGGFGGGGGGGGEGGGDFEEGGGGGGGGGGGGGGGGGGCFCFGGGGGGGGGGEGGGGGGGGFGD?FFGGGGGFCEGGGFEFCFGDGGFG8EGG=CE8FGGGFG,CFGFFFGFGEECF8EFGDFGG6?+@BCGGGGCFC@E?7CC9@>C87B9FC7F7;:2*>5()/)85+8A1B*::(;CFF?7C5
@M03364:276:000000000-BLYN8:1:1101:22228:1361 2:N:0:1
GGACTACTGGGGTTTCTAATCCTGTTTGCTCCCCACGCTTTCGCACCTGAGCGTCAGTCTTTGTCCAGGGGGCCGCCTTCGCCACCGGTATTCCTCCAGATCTCTACGCATTTCACCGCTACACCTGGAATTCTACCCCCCGCGACAAGACTCTAGCCTGCCAGTTTCGAATGCAGTTCCCAGGTTGAGCCCGGGGATTTCACATCCGACTTGACAGACCGCCGGCGTGCGCTTTACGCCCAGGAATGCCC
+
ACB@CGGFFFFGBBEGCFGFGGGGGGFFGC<FFGG7FFFGFEEGCGDGFEGGGGEECFGGGGFGFF9E,@BCG+CEFGGGGGCFCGC@CEBAEF;FGGGEFCFEFGEGGC:F,,:AEFG6CFGGE@?FGFGFGGGFGFF77+6+3@>8CCDDG95,EFGGGGGGBC,?EDFCFEC,>9CCCFE5?9,=,22=:CC=CEC+@F@7:<DC3)//>DF*7*/>@57((.(04>)>35<9668*C33)9D))29*
@M03364:276:000000000-BLYN8:1:1101:10303:1363 2:N:0:1
GGACTACTGGGGTATCTAATCCTGTTCGCTCCCCACGCTTTCGAGCCTCAGCGTCAGTTACAGACCAGAGAGCCGCCTTCGCCACTGGTGTTCCTCCATATATCTACGCATTTCACCGCTACACATGGAATTCCACTCTCCTCTTCTGCACTCAAGTCTCCCAGTTTCCAATGACCCTCCCCGGTTGAGCCGGGGGCTTTCACATCAGACTTAAGAAACCGCCTGCGCTCGCTTTACGCCCAATAAATCCG
+
CCCCCGGGGGGGGGGGGGGGGGGGGGGGGGGGGGGGGGGGGGGGGGGGGGGGGGGGGGGGGGGGGGGGGGGGGGGGGGGGGGGGGGGGGFGGGGCGGGGGGGFFGGGGGGGGGGGGGGGGGGGGGGGDBAFFFGGFFGGGGGGGGGGGGGGGGGGGGFGGDFFFAFGGGGFFGGGGGGGGGGGGGGCFGGGGGGGGGGGGGGGGFGDFGFC:FDCGFFGGFGBD6F>E>>:3D<FFF0CEGF?4CDFBGG)
@M03364:276:000000000-BLYN8:1:1101:15055:1365 2:N:0:1
GGACTACAGGGGTTTCTAATCCTGTTTGCTCCCCACGCTTTCGCACCTGAGCGTCAGTCTTTGTCCAGGGGGCCGCCTTCGCCACCGGTATTCCTCCAGATCTCTACGCATTTCACCGCTACACGTGGAATTCTACCCCCCTCTACAAGACTCTAGCCAACCAGTTTCAGATGCAATTCCCAAGTTAAGCTCGGGGCTTTCACATCTGACTTAATTTACCGCCTGCGTTCGCTTTACGCACATTAAATCCG
+
@CCCCFDFGGCGCEGGGGGGGGGGGGGGGEGGGGGGFEGGGGGCCGEEFGGGDFGGGGFGFEFFFFGF8FG7FFGGGGGGGGCFGGGGGGCA?FGGGG<FEFFGGGGGGGGGGGFBE+:+@FGGGGGGDFFFGGGGGGFFECGCFFGFG6BFFF,D,89>:EEFF;E9E9ECCACCDEC=FGFFGCFG9,,244::5CGFC>788CDC7+23;+;1+11=:E>;DF98(5373*/)14E/25)*::?:>*)
@M03364:276:000000000-BLYN8:1:1101:21802:1412 2:N:0:1
GGACTACTGGGGTTTCTAATCCTGTTTGCTACCCATGCTTTCGAGCCTCAGCGTCAGTTACAGACCAGACAGCCGCCTTCGCCACTGGTGTTCTTCCATATATCTACGCATTTCACCGCTACACATGGAGTTCCACTGTCCTCTTCTGCACTCAAGTTTCCCAGTTTCCGATGCACTTCTTCGGTTGAGCCGAAGGCTTTCACATCAGACTTAAGAAACCGCCTGCGCTCGCTTTACGCCCAATAAATCCG
+
CCCCCGFGFGGGCFGGGGGGGGGGGGGGGGGGGGGFCGGGFGGGGEGCGGEGGFGGGEFFGAFFGGGG@FGFFGGGGGFFG,FFGFFGEFCFGGGGGGGFG<EFGGGGGGGCGGFCFGGGGGGGG@FFGGGGGGFEFGCFGGDGFFGGGFEGGGGC4;4,EDFGFGFGG6CEEGGGG8FDGFGDGGEG?FFEC+:@CGG6CFFG6DGF>7*DG:>7C;6CD5*:<FBD9E;EGCCCFD>EGF@);>19@8)
@M03364:276:000000000-BLYN8:1:1101:19551:1421 2:N:0:1
GGACTACTGGGGTATCTAATCCTGTTTGCTCCCCACGCTTTCGAGCCTCAGTGTCAGTTACAGGCCAGAGAGCCGCTTTCGCCTCCGGTGTTCCTCCATATATCTACGCATTTCACCGCTACACATGGAATTCCACTCTCCTCTCCTGCACTCAAGTCTCCCAGTTTCCAATGCACACAATGGTTTAGCCACTGCCTTTTACATCAGACTTAAGAAACCACCTGCGCTCGCTTTACGCCCAATAAATCCGG
+
CCCCCGGGGGGGGGGGGFDGGGGGGGGGGGGGGGGGGGGGGGG@EEEGGGGGGGGGGGGGGGGGGGGGGGGGGGGGGG@FGEGGGGGGGGGGGGCFGGGGGGGGGFCFGGGGGGGGGGGGGEGGGG?FFGGGGGFF=EGGGGGFGGG8EFGGGGGGGGGGFGGGGGGGFGFGGGGFDFEFFGGFD,@,=DGGFGCCFGCF+?FCFFC>>FFCFFFFGFECCGF4>B=*0:8A?F7@5@GGG3@AFGFE9D>
@M03364:276:000000000-BLYN8:1:1101:17293:1425 2:N:0:1
GGACTACAGGGGTTTCTAATCCTGTTTGCTCCCCACGCTTTCGAGCCTCAGCGTCAGTTACAGACCAGAGAGCCGCCTTCGCCACTGGTGTTCCTCCATATATCTACGCATTTCACCGCTACACATGGAATTCCACTCTCCTCTTCTGCACTCAAGTCTCCCAGTTTCCAATGACCCTCCCCGGTTGAGCCGGGGGCTTTCACATCAGACTTAAGAAACCGCCTGCGCTCGCTTTACGCCCAATAAATCCG
+
CCCCCGGGGGGGGGGGGGGGGGGGGGGGGGGGGGGGGGGGFGGGGDEGGGGGGGGGGGGGGGFGGGGGGGGGGGGGGGGFGGGGGGG?FGGGGGFFGGGGGFFFFGGGGGGGGGGCFGGGGGCFGGFGEFGGFFGGGGGGFGBDGGGGGG?3@FFGGGGGGGGG,=EFCFADFGGFF=@EG88>CCEGGD?C5@EC?GFCFFGDCGCD86D7@CFG+>C=5EA((A@B;3)>DF3:91CEEDB5<CF):CD
@M03364:276:000000000-BLYN8:1:1101:12920:1431 2:N:0:1
GGACTACCAGGGTTTCTAATCCTGTTTGCTCCCCACGCTTTCGCACCTGAGCGTCAGTCTTCGTCCAGGGGGCCGCCTTCGCCACCGGTATTCCTCCAGATCTCTACGCATTTCACCGCTACACCTGGAATTCCACCCCCCTCTACGAGACTCAAGCCTGCCAGTTTCAAATGCAGTTCCCGGGTTGAGCCCGGGGATTTCACATCTGACTTAACAGACCGCCTGCGTGCGCTTTACGCCCAGTAATTCCG
+
CCCCCGGGGGGGGGGGGGGGGGGGGGGGGGGGGGGGGGGGGGGGGGGGGGGFGGGGGGGGGGGGGGGGGGGGGGGGGGGGGGGGGGGGGGGGGGGGGGGFFFFGGGGFGGGGGGGGGGGGGGGGGGGCFGGGGGFGGGGDEGGGFGGGGG@FF,:@DGGGGGGGGGGGGGFGGGGGGGGGGGDEGEGGFFGCCEGGGBFFFGGGFGCGGGDFGGGG7FGCB=B?FF(.8>BEGG*:?:8C*):?FGB<*:2
@M03364:276:000000000-BLYN8:1:1101:18080:1458 2:N:0:1
GGACTACCAGGGTTTCTAATCCTGTTTGCTCCCCACGCTTTCGAGCCTCAGCGTCAGTTACAGACCAGAGAGCCGCCTTCGCCACTGGTGTTCCTCCATATATCTACGCATTTCACCGCTACACATGGAATTCCACTCTCCTCTTCTGCACTCAAGTCTCCCAGTTTCCAATGACCCTCCCCGGTTGAGCCGGGGGCTTTCACATCAGACTTAAGAAACCGCCTGCGCTCGCTTTACGCCCAATAAATCCG
+
CCCCCGGGGGGGGGGGGGGGGGGGGGGGGGGGGGGGGGGGGGGGFGGGGGGGGGGGGGGGGGGGGGGGGGGDGGGGGGGGGGEGGGGGGGGGGGGGGGGFGGGGGGGGGGEGGGGGGGGGGGGGGGGGFFFFGGGGFFFGGGGGGGGGGGGGGGGGCF9ECGGGFGGGFFGFGGGGGGGGGGGDFGG6EGGECEGGGC5?FGGFFGGFGGGGGGGFGFGE:EFFFFF3(=3ADCD<=(CGCE(76C46CF3
@M03364:276:000000000-BLYN8:1:1101:20102:1463 2:N:0:1
GGACTACTGGGGTATCTAATCCTGTTTGCTCCCCACGCTTTCGCACCTGAGCGTCAGTCTTTGTCCAGGGGGCCGCCTTCGCCACCGGTATTCCTCCAGATCTCTACGCATTTCACCGCTACACCTGGAATTCTACCCCCCTCTACAAGACTCTAGCCTGCCAGTTTCAAATGCAGTTCCCGGGTTGAGCCCGGGGATTTCACATCTGACTTAACAGACCGCCTGCGTGCGCTTTACGCCCAGTAATTCCG
+
CCCCCGGGGGGGGCEGGGGGGGGGGFGGGGGGGGGGGGGGGGGGGGGGGGGGGGGGGG9FGGGGGFGGGGGGGGGGGGGGGGGEDFGGGGGFEGGGGGGGGGGGGGGGGGGGGGGGGDEEEFFGFGGGGFGGGGGGGGGGGGGFGGGFGGGGGGGGGGGGFGGGGFAEGGDGGGGGGGGGFG5ECGEGGGGGGDGGGGCFFDGGFGGGGFF7CFGF7FGGFCFFFFBFFBDD5DF<F?ECEEBFFGFFGG6
@M03364:276:000000000-BLYN8:1:1101:16351:1478 2:N:0:1
GGACTACTCGGGTTTCTAATCCTGTTTGCTCCCCACGCTTTCGAGCCTCAGTGTCAGTTACAGGCCAGAGAGCCGCTTTCGCCACCGGTGTTCCTCCATATATCTACGCATTTCACCGCTACACATGGAATTCCACTCTCCTCTCCTGCACTCAAGTCTACCAGTTTCCAATGCATACAATGGTTGAGCCACTGCCTTTTACACCAGACTTAATAAACCACCTGCGCTCGCTTTACGCCCAATAAATCCGG
+
CCCCCGGFGGGGGGGGGCGFGGGGGGGGGGGGGDGGGGGFGFGGGGGGGGFFGFGGGFFGGGGGGGGFGG8FGGGGGGGGF@ECF<@FCFGGGDECEEFFGG9FCFGGGDECFGGDFGGGGEGFFEEFECFGGGGGGGGGGGGGGGGGGGGGGGGGGGGCF98DEF;=EDFFFFFGGGFFGGGGFE8DFGGGGC9DFAE7@FGGFFCGGF?:F@F9DFFC??F=BEFEAA48DC7CF9EEGFFFFGF5<C<
@M03364:276:000000000-BLYN8:1:1101:22401:1479 2:N:0:1
GGACTACAGGGGTTTCTAATCCTGTTTGCTCCCCACGCTTTCGAGCCTCAGCGTCAGTTACAGACCAGAGAGCCGCCTTCGCCACTGGTGTTCCTCCATATATCTACGCATTTCACCGCTACACATGGAATTCCACTCTCCTCTTCTGCACTCAAGTCTCCCAGTTTACAATGACCCTCCCCGGTTGAGCCGGGGGCTTTCACATCAGACTTAAGAAACCGCCTGCGCTCGCTCTACGCCCAATAAATCCG
+
CCCCC@EFGEF>@@FGGGGGEGGGFFGGCFGFD@FCF7@@FGDFG@@@FDFGDGGGGFG9FGGGGGGG8CFFGGGG7F7=,BFE,9EFCE,=A,EGFFGGGFF99@B=7FGGGGFFGEFEC@FGG=FGGCEF;?EA,@9,6=DDGCB9CF=F8FGC@=@C@EGGFB;,@DFGFCFFFGGGG8E6@C8C,3DECCEC5=CFC:B=88+8;*CDFCFFGGG6>EA<<ABD>)0)9*/-93*:>@()2:@ACCC
@M03364:276:000000000-BLYN8:1:1101:17349:1481 2:N:0:1
GGACTACAGGGGTTTCTAATCCTGTTTGCTCCCCACGCTTTCGAGCCTCAGCGTCAGTTACAGACCAGAGAGCCGCCTTCGCCACTGGTGTTCCTCCATATATCTACGCATTTCACCGCTACACATGGAATTCCACTCTCCTCTTCTGCACTCAAGTCTCCCAGTTTCCAATGACCCTCCCCGGTTGAGCCGGGGGCTTTCACATCAGACTTAAGAAACCGCCTGCGCTCGCTTTACGCCCACTAAATCCG
+
CCCCCGGGGGGDGGGGGGGGGGGGGGGGGGGGGGGEGGGGGGDGGGGFGGGGGGGGGGGGGGGGGGGGGGGGGGGGEFGGGGGGGGGGGGFFGFGGGFGGGGDCGGFCGCGGGGGGGCCE>FGGGGGFFEGGGGGGGGGGGGGFAFGFGGGFD8FCGE,9EFGGGGGGFGGFC,=EDDF=A>=+@C6F?FCCEGGGCEGGGGGGA8;C4FGGCC@G77FFDGE((;3B(28@3CFAFFGGGB(.90))?<7
@M03364:276:000000000-BLYN8:1:1101:14707:1499 2:N:0:1
GGACTACCGGGGTTTCTAATCCTGTTTGCTCCCCACGCTTTCGAGCCTCAGCGTCAGTTACAGACCAGAGAGCCGCCTTCGCCACTGGTGTTCCTCCATATATCTACGCATTTCACCGCTACACATGGAATTCCACTCTCCTCTTCTGCACTCAAGTCTCCCAGTTTCCAATGACCCTCCCCGGTTGAGCCGGGGGCTTTCACATCAGACTTAAGAAACCTCCTGCGCTCGCTTTACGCCCAATAAAGCCG
+
CCCCCGGGGGGGFFGGGFGGGGGGGGGGGGGGGGGGGEEGGGGGGGGGGFFGGGGEGGGGGGGFFGGFCDGGGGGEGGEGFGGFGGGGGGGGGGGGGGGGGGGGEGGFGGGGGGGFFGGDEGGG9FE8B=CDFEGGGGGGGGGGFDD=EGGGGDEFGG,>EFGGG9,9@EFGFFFGGFFGECC8FECC6;FDCGG5?EG,;DG=+;+7*;8@CGD7CGGG):AD4F1=(85>7FG491CCGF044:8)*9/
@M03364:276:000000000-BLYN8:1:1101:17974:1556 2:N:0:1
GGACTACTGGGGTTTCTAATCCTGTTTGCTCCCCACGCTTTCGCACCTGAGCGTCAGTCTTCGTCCAGGGGGCCGCCTTCGCCACCGGTATTCCTCCAGATCTCTACGCATTTCACCGCTACACCTGGAATTCTACCCCCCTCTACGAGACTCTAGCTTGCCAGTTTCAAATGCAGTTCCCAGGTTGAGCCCGGGGATTTCACATCTGACTTAACAAACCGCCTGCGTGCGCTTTACGCCCAGTAATTCCG
+
CCCCCGGGGGGCGGGGGGGGGGGGFGGGGGGGGGG:FFFGGGGGGGGGGGGGGGGGGGGGGGFGCGEGFGGGGGGGGGGGGGGGDGGGGGGGGGGGGGGGGGGGGGGGGGGEFGFGGEGGGGGGGGFDCFCFFFFGGGGGGGGGGGGGEGGDCAFGGGFCGCEGGG;;FGGFGFFD9BCGFGFDGGGGGGGFDEEC=5EFFFGGFGGGGG>+;@FCCD5E:5:<047B:DFFGG34@?E>*)37CDF<DF2
@M03364:276:000000000-BLYN8:1:1101:15717:1573 2:N:0:1
GGACTACTAGGGTTTCTAATCCTGTTTGCTCCCCACGCTTTCGCACCTGAGCGTCAGTCTTCGTCCAGGGGGCCGCCTTCGCCACCGGTATTCCTCCAGATCTCTACGCATTTCACCGCTACACCTGGAATTCCACCCCCCTCTACGAGACTCAAGCCTGCCAGTTTCAAAAGCAGTTCCCAGGTTGAGCCCGGGGATTTCACATCTGACTTAACACACCGCCTGCGTGCGCTTCACGCCCAGTACTTCCG
+
CCCCCFGGGGGGGGGGGGGFGGGGGGGGGGGGGGGGCG@GDGGGGFGGFAFACFF:CGGGFAFGGFGGGEGEGGGDFDDGGGGDG8CFFGGG9FGGGGGFCEDFGGGGEECFFGGGGGGEFGCGGFFFFGGGGGEGGG6BEEGGGGCCG@EFCGCFDFFFFGC83>;EGFEG6CFF,=FGGGG:>986<FFGG5:558C9@FGFCDGGFGF+;CFG*/==3E:(1;>>05:>DD*4?(*8C:00:*767*1
@M03364:276:000000000-BLYN8:1:1101:23339:1601 2:N:0:1
GGACTACTGGGGTATCTAATCCTGTTTGCTACCCATGCTTTCGAGCCTCAGCGTCAGTTAATGACCAGACAGCCGCCTTCGCCACTGGTGTTCTTCCAGATAGTTACGCATTTCACCGCTACAAATGGAGTTCCACTGTCCTCTTCTGCACTCAAGTTTACCAGTTTCCGATGCACTTCTTCGGTTGAGCCGAAGGCTTTCACATCAGCCTTAAGAAACCGCCTGCGCTCGCTTTACGCCCACTAAATCCC
+
@C9@B@<;,-CE+,=C<FGCG9<CCFGFGAFG@8<EFCGGGGEF8;F,CE<<FFFGGACC,,;,66FF86CFGGDF@@,,BC,@,,<FCFFBF<FGB,,5AA,54,CB:C,=<CA<E:7EGCE,,C?,B4AAE@EE=8@,,@AF9@A>CG8+>@8DEDFD;ECFGCE,:C+=88=EG8=:DF+8FEEFCCFC6>ECG?,4<=CC+*+42**=*<>:77,CBE45)*-?@D;B5F4CA(58E.();;6)3**
@M03364:276:000000000-BLYN8:1:1101:8371:1601 2:N:0:1
GGACTACAAGGGTTTCTAATCCTGTTTGCTCCCCACGCTTTCGAGCCTCAGCGTCAGTTACAGACCAGAGAGCCGCCTTCGCCACTGGTGTTCCTCCATATATCTACGCATTTCACCGCTACACATGGAATTCCACTCTCCTCTTCTGCACTCAAGTCTCCCAGTTTCCAATGACCCTCCCAGGTTGAGCCGGGGTCTTTCACATCAGACTTAAGAAACCGCCTGCGCTCGCTTTACGCCCAATAAATCCG
+
CCCCCGFAEGGGFGGGGGGGGFEGFFGGGGGGGG@FFFGGGCF8ECFECFGGGGGGGGEGGA<CFDFGGCFFCFGGCFGG7FCF78CE<,CCC<EFC@FFFG=,:EDFG7?FD,?FCCCEGGF?9,FFA,?EE9EF,,@EGFG?EGGG,6EDFGGF;DFGGFFFFFFFGFFFFFA?DDF+6,7DFGGGGGGGDGG**3@7CF7@CC>757?:D8>FDAEG:C>22;5:()0)*57;F?>8CA<FG*;3+>)
@M03364:276:000000000-BLYN8:1:1101:9785:1601 2:N:0:1
GGACTACAGGGGTATCTAATCCTGTTTGCTCCCCACGCTTTCGAGCCTCAGTGTCAGTTACAGGCCAGAGAGCCGCTTTCGCCACCGGTGTTCCTCCATATATCTACGCATTTCACCGCTACACATGGAGTTCCACTGTCCTCTTCTGCACTCAAGTTTCCCAGTTTCCGATGCACTTCTTCGGTTGAGCCGAAGGCTTTCACATCAGACTTAAGAAACCGCCTGCGCTCGCTTTACGCCCAATAAATCCG
+
CCCCCGGGGGGGGGGGGGGGGGGGGGGGGGGGGGGGGGGGGGGGGGGGGGGGGGGGGGGGGGGGGGGGGGGGGGGGGGGGGGGGDFGGFFGGGGGGGGGGGGGGGGGGGGGGGGGGGDGGGGGGGGGGGGGGGGGGGGFFGGGGGGGGDGFFGGGGGGGDF@EFGGGGGGGGGGGGGGGGGGGCGGGGGGGGCEGGDGEGGCEGA>FFGGGGGGGGGGFDEGFFFFFFFFFFDCDEF@GGGE(0;>FCFF<
@M03364:276:000000000-BLYN8:1:1101:10712:1636 2:N:0:1
GGACTACTGGGGTTTCTAATCCTGTTTGCTCCCCACGCTTTCGAGCCTCAGCGTCAGTTACAGACCAGAGAGCCGCCTTCGCCACTGGTGTTCCTCCATATATCTACGCATTTCACCGCTACACATGGAATTCCACTCTCCTCTTCTGCACTCAAGTCTCCCAGTTTCCAATGACCCTCCCCGGTTGAGCCGGGGGCTTTCACATCAGACTTAAGAAACCGCCTGCGCTCGCTTTACGCCCAATAAATCCG
+
CCCCCGGGGGGGGGGGGGGGGGGGGGGGGGGGGGGGGGEGGGGGGGGGGEGGGGGGGGGGGGGGGGGGGGGGGGGGGGGGGGGGGGGGGGGGGGGGGGGFGGAFGGGCGEEGFGGGGGGEGGGGGGGGFEFGGGGGEDEGFGGGGGGGGGGGGDFGGGGG9DFGFFGGGGGGGGFGGGGGGGGGGGGGGGGCEGGDEGG688C@>DFG8FG8@@CFDGGDDGDFFFBF@FEEGCG>FFGGGF6>CFFAGG7
@M03364:276:000000000-BLYN8:1:1101:11936:1639 2:N:0:1
GGACTACTAGGGTATCTAATCCTGTTTGCTCCCCACGCTTTCGCACCTGAGCGTCAGTCTTCGTCCAGCGGGCCGCCTTCGCCACCGGTATTCCTCCAGATCTCTACGCATTTCACCGCTACACCTGGAATTCCACCCTCCGCTACGAGACTCAAGCCTGCCAGTTTCAAATGCAGTTCCCGGTTTGAGCCCGGGGATTTCACATCTGACTTACTAGACCGCCTGCGCGCGCTTTACGCCCAGTAAATCCG
+
CCCCCGCC6CEGC<EFEC9CFGGGF9FFGGGGGGFC@EC@DGGGCGEFC<,CFCFGGCF,FFGFDGGG,67+@FCE:BBEFGEGEFEGE:DFGGG<D8=E<F;AEEEF@?::ACF@?FFCB:EEC8<FEC?DBFD,,++A@3BDCC++:3+=DDFG9@F?8DFGFCFFFFFGCE,@DF;,,>**5>1C:CGC**48*8997CC>+*;@C+7@C+++2++=5=>?:F;)(8);)17)14CEGFBFG7*)291
@M03364:276:000000000-BLYN8:1:1101:15258:1665 2:N:0:1
GGACTACTGGGGTATCTAATCCTGTTTGCTCCCCACGCTTTCGAGCCTCAGCGTCAGTTACAGACCAGAGAGCCGCCTTCGCCACTGGTGTTCCTCCATATATCTACGCATTTCACCGCTACACATGGAATTCCACTCTCCTCTTCTGCACTCAAGTCTCCCAGTTTCCAATGACCCTCCCCGGTTGAGCCGGGGGCTTTCACATCAGACTTAAGAAACCGCCTGCGCTCGCTTTACGCCCAATAAATCCG
+
CCCCCGGGFGGGGGGGGGGGGGGGGGGGGGGGGGGGGGGGGGGGDFGGGGGGGGGGGGGGGGGGGGGGGGGGGGGGGGGGGGGEGGGGFGGFGGGGGGGGGGGGGGGGGGGGGGGGGGGGGGGGGGGGBFFFGGGGGGGFGGGGGGGGGGGGGGGGGGGGGGGGFEGGGGGGGGGFDCG>EC>EFGDGGGGGGGGG=>FDGGGGFGG46CGDGF>FGFFGFGFFFFBB;5)8C5D9F?EGGF?FF>B<GG<
@M03364:276:000000000-BLYN8:1:1101:11805:1683 2:N:0:1
GGACTACAAGGGTTTCTAATCCTGTTCGCTCCCCACGCTTTCGAGCCTCAGCGTCAGTTACAGACCAGAGAGCCGCCTTCGCCACTGGTGTTCCTCCATATATCTACGCATTTCACCGCTACACATGGAATTCCACTCTCCTCTTCTGCACTCAAGTCTCCCAGTTTCCAATGACCCTCCCCGGTTGAGCCGGGGGCTTTCACATCAGACTTAAGAAACCGCCTGCGCTCGCTTTACGCCCAATAAATCCG
+
CCCCCGGGGGGGGGGGGGGGGGGGGGGGGGGGGGGGGGGGGGGGFGGGGGGGGGGGGGGGGGFGGGGGGGGGGGGGGGGGGGGGGGGGGGGGGGGFFFGGGAFGGGGGGGGGGGGEFGGGGEGGGGGGEFFGGGGGGGGGGGGGGGGGGGGGGGGGGGGGF@=FFCGGFFGGGGGFGGGEGGGGGGG?EGGCE:EEGGFGGGGGFGFGDFGFFG:@FGG=>GBFFFFFFFFFGGGBFFDEGE0597@5:F>
@M03364:276:000000000-BLYN8:1:1101:9559:1698 2:N:0:1
GGACTACTAGGGTTTCTAATCCTGTTTGCTCCCCACGCTTTCGAGACTCAGTGTCAGTTACAGGCCAGAGAGCCGCTTTCGCCACCGGTGTTCCTCCATATATCTACGCTTTTCACCGCTACACATGGAAGTCCACTCCCCTCTCCTGCACTGAAGTCTACCGTTTTGCAATGCATACAATGGTGGAGCTTCTGCCTTTTATACAAAACTTTATAGACCACTTGCGCTCGCCGTTCGCCCAATAAATCCGG
+
CC@<CGGFFGGGGF@CEE<C,FGG9FGGF@<@C@F7@FGG<<@,F,6CFCF@@FGE<<EE,E,F,B6FF<,C@,@7F@4<@CC@BFG+F+CF9,EFGB<<EF;F,5?,+,,:,5,<?:+6CGC<9EE<<=,44A,,9,9,6,6+D,@,E=@?,6,@6,6EF,++33+,,@@C2D=:E=,3DF,@,B=,,,,,@3;D23;EC+,5+;**0*5+2?=22;,@*,4:49)*:38)))1(0(=8=),6>28)*))
@M03364:276:000000000-BLYN8:1:1101:8849:1734 2:N:0:1
GGACTACTGGGGTTTCTAATCCTGTTTGCTCCCCACGCTTTCGCACCTGAGCGTCAGTCTTCGTCCAGGGGGCCGCCTTCGCCACCGGTATTCCTCCAGATCTCTACGCATTTCACCGCTACACCTGGAATTCCACCCCCCTCTACGAGACTCAAGCCTGCCAGTTTCAAATGCAGTTCCCGGGTTGAGCCCGGGGATTTCACATCTGACTTAACAGACCGCCTGCGTGCGCTTTACGCCCAGTAATTCCG
+
CCCCCGGGGGGDGGGFGGGGGG9FFA@EGCDGGGGGGGGGGGEGGGGFECEGGG>FFGGGGGGGGGGFE@CCFGGGGGGFGGGGGGGGGFGGGGGGGFGGFGGFGGGGGGGG9EFGGGGGGGGGDEFCFFFFGGGGGC>FGGDGGGFCECEGGEG6@CFGGGGGG9;BEFGGFGGG,=D,>EEE*=C6EGBCGGGG5B89:+<D6CGG7CD7DGG778CEDC@B6)1@BFEFG534*,8E*)(0029<FD9
@M03364:276:000000000-BLYN8:1:1101:23410:1754 2:N:0:1
GGACTACTGGGGTTTCTAATCCTGTTTGCTCCCCACGCTTTCGAGCCTCAGCGTCAGTTACAGACCAGAGAGCCGCCGTCGCCACAGGTGTTCCTCCATATATCTACGCATTTCACCCCTACACATGGAATTCCACTCTCCTCTTACGTACTCAAGTCACCCAGTTGTCAAGGACCCTCACCGGTTGATCCGGGGGCTTTCCCATCAGCCATAAGCAACCACCTGCGCTCGCTTTACGCCCTACAAATCCG
+
CB@CCDF@DCC@E@FF<<FFGGGCGGF<AFFGFFG@FDGG@F7,CE+AC,C<@FFGGGC<<EG<FGD@@C@,C@:F7+8>CCEGC,9CEFF7AE,,BF9<E<=EEDGGEC:F9,FF,,++4<,99,A,B=FFGG,48,,A,=DFB,,+,,+63,6,:,73C8D8DA,,@=63,@6=+6@,43@+++3@,@,,4***=:802+,2BF6*0**2*2+*2*9>)2:;(89:(80)*19-72*:*)()20*)*7/
@M03364:276:000000000-BLYN8:1:1101:16534:1816 2:N:0:1
GGACTACTGGGGTTTCTAATCCTGTTTGCTCCCCACGCTTTCGAGCCTCAGCGTCAGTTACAGACCAGACAGCCGCCTTCGCCACTGGTGTTCTTCCATATATCTACGCATTTCACCGCTACACATGGAGTTCCACTGTCCTCTTCTGCACTCAAGTTTCCCAGTTTCCGATGCACTTCTTCGGTTGAGCCGAAGGCTTTCACATCAGACTTAAGAAACCGCCTGCGCTCGCTTTACGCCCAATAAATCCG
+
CCCCCGGGGGGGEGGGGGGGGGGGGGGGFGGGGGGGGGGGGGGGGGGGEGGGGGGGGGFFGGGGGGGGFGGGGGGGGGGGGGGGGGGGFFGGGGGGGGGGGG9CEF9FCGGGGGGGGGGGGGGGGGGGGGGGGGGGGGGGGGGGGGFDAEGGGGGGGFFFGFGGGFFGFEGG6+=DFGGGGGGGGGECEFGGDCGDGFGDFGGGFFFGD>FGGGGG7FGGEGEDBFFFFFFFGF<CFFGG5A<F6CA)@FD
@M03364:276:000000000-BLYN8:1:1101:14260:1821 2:N:0:1
GGACTACCCGGGTTTCTAATCCTGTTTGCTCCCCACGCTTTCGAGCCTCAGCGTCAGTTACAGACCAGAGAGTCGCCTTCGCCACTGGTGTTCCTCCATATATCTACGCATTTCACCGCTACACATGGAATTCCACTCTCCTCTTCTGCACTCAAGTCTCCCAGTTTCCAATGACCCTCCCCGGTTGAGCCGGGGGCTTTCACATCAGACTTAAGAAACCGCCTGCGCTCGCTTTACGCCCAATAAATCCG
+
CCCCCGG8CFGGGGGGGGGGGGGGGGGGGFGGGGGGGGGGGGGDGGGGGGGGGGGGGGDF9FF9FGFFFGGGGFGGGGCFGGGGC,E@FEFFFGGGGGDFFGFGGGGGGG7FGGGFACGEGGGGGGFFFGGGGFGGGFGFGGGGG9FFGCGGGCFGGGFFGDFGG96EDFFFDFG881@===E>FCCF6FGCDGDD5EGFFGB@AF4868DCGG+:+CFF57=1(),..=B3*9C>F?E*:>1)2:7):CD
@M03364:276:000000000-BLYN8:1:1101:19317:1828 2:N:0:1
GGACTACTGGGGTTTCTAATCCTGTTTGCTCCCCACGCTTTCGAGCCTCAGCGTCAGTTACAGACCAGAGAGCCGCCTTCGCCACTGGTGTTCCTCCATATATCTACGCATTTCACCGCTACACATGGAATTCCACTCTCCTCTTCTGCACTCAAGTCTCCCAGTTTCCAATGACCCTCCCCGGTTGAGCCGGGGGCTTTCACATCAGACTTAAGAAACCGCCTGCGCTCGCTTTACGCCCAATAAATCCG
+
CCCCCGGGGGGGGGGGGGGGGGGGGGGGGGGGGGGGGGGGGGGGGGGGGGGGGGGGGGGGGGGGGGGGGGGGGGGGGGGGGCEGGGFGGGGGGGGGGGGGGGGGGFGGGGGGGGGGGGGGGGFF@FGGFFFGGGGGGGGGGGGGGGGGGGFCGGDC@E=DFGGGGGGGCGGGGGGG8@FGGGGGGGGGFGGG>EEGCCGGFGGGFGFG*6;FGG7@D<FGAGFDFFF>().7DGGAF6GGC@2@F>=AGG3
@M03364:276:000000000-BLYN8:1:1101:17477:1855 2:N:0:1
GGACTACAGGGGTATCTAATCCTGTTTGCTCCCCACGCTTTCGCACCTGAGCGTCAGTCTTCGTCCAGGGGGCCGCCTTCGCCACCGGTATTCCTCCAGATCTCTACGCATTTCACCGCTACACCTGGAATTCTACCCCCCTCTACGAGACTCAAGCTTGCCAGTTTCAAATGCAGTTCCCAGGTTGAGCCCGGGGATTTCACCTCTGCCTTAACAAACCGCCTGCGTGCGCTTTACGCCCAGTAATTCCG
+
CCCCCGGFGGGGGGGGGGGGGFGGGGGGGGGGFGGGGGGGGGG>CFGGFGFEGGGCGGGG9FFGGGGGCFC@DFEGGGGGGGGGGFGGGGGGGFGGGDCG9<EFGGGGGGCFGGGGGGGGGGGGGFDDF8FFGFFGGFC>EEGF,CEC:CECFG@FCD>CGFG6DCCC,>CFGGCF72>F6,DDGGGGFCGGG5CC=EDFG:90=F4***;C=:CFC*:C)7=:<@B>1>3>GG:)=(8E556FG*=6CF*
@M03364:276:000000000-BLYN8:1:1101:10159:1864 2:N:0:1
GGACTACACGGGTATCTAATCCTGTTTGCTCCCCACGCTTTCGAGCCTCAGCGTCAGTTACAGACCAGAGAGCCGCCTTCGCCACTGGTGTTCCTCCATATATCTACGCATTTCACCGCTACACATGGAATTCCACTCTCCTCTTCTGCACTCAAGTCTCCCAGTTTCCAATGACCCTCCCCGGTTGAGCCGGGGGCTTTCACATCAGACTTAAGAAACCGCCTGCGCTCGCTTTACGCCCAATAAATCCG
+
CCCCCGGGGGGGGGGGGGGGGGGGGGGGGGGGGGGFEGGGGGGGGGGGFGGGGGGGGGGGGGGDGGGGGGGGGGGGGGFGFGGG>EGGCEFGGGCGCFFFGGEGGGGGGGGGGGGEFCF>FEGGGGGGGGFGGGGFFCDGGGGGGGGG;DE=EGGGGGGGFG?DCDAEDFGFGDGF,,3CGGGDCECC,;?E5EGGGGGCFCFGFGG6=GGGGGGGDFGGE*=??A1B0)5B3<C4B:GEGEFF<FB<FCC
@M03364:276:000000000-BLYN8:1:1101:18084:1897 2:N:0:1
GGACTACTGGGGTTTCTAATCCTGTTTGATCCCCACGCTTTCGCACATCAGCGTCAGTTACAGACCAGAAAGTCGCCTTCGCCACTGGTGTTCCTCCATATCTCTGCGCATTTCACCGCTACACATGGAATTCCACTTTCCTCTTCTGCACTCAAGTTTCCCAGTTTCCAATGACCCTCCACGGTTGAGCCGTGGGCTTTCACATCAGACTTAAGAAACCGCCTACGCGCGCTTTACGCCCAATAATTCCG
+
CCCCCGGGGFGGGGGGGGGGGFGGGGGGGGGGGGGGGGGEGGGGGGGGGGGGGGGGGGGFGGGGGGGGGGGFGGGGGGGGGGGGGGGGFGGGGGGGGFGGDGGFFFCGGGGGGGGGG+>EEGGGCFFGGGFGGFGGGGGGGGGGGGGGGGGGGGGFGFAF;EFFGGFFDEGG=EFGFFGGGGD+86CGGGGEE8>CG6@CDGGGFF+@FFFFCGGCGGGGEGFFFF@4=>AEGCCE:(8EGBDFGFF?7:D
@M03364:276:000000000-BLYN8:1:1101:17855:1900 2:N:0:1
GGACTACACGGGTTTCTAATCCTGTTTGCTCCCCACGCTTTCGAGCCTCAGTGTCAGTTACAGGCCAGAGAGCCGCTTTCGCCTCCGGTGTTCCTCCATATATCTACGCATTTCACCGCTACACATGGAATTCCACTCTCCTCTCCTGCACTCAAGTCTCCCAGTTTCCAATGCACACAATGTTTGAGCCACTGCCTTTTACATCAGACTTAAGAAACCACCTGCGCTCGCTTTACGCCCAATAAATCCGG
+
CCCCCEFFFGGGGGGGGGGGGGGGGGGGGGGGGGGGGGGGGGGGFGGGGGGGGGGGGGGGGGGGGEGGGGGGGGGGCFFGGGGGEGGGGGGGGGGGGGGGGGGGGGFGGGGGGGGGG7CEGGGGGGDFFBFFFFFGGGFGGGGGGGGGGGGGGG?,CEGGDGGCGCDGGGCGGGGGGGG6AD,@FGGGGGGGGFFF6EGGGGGGF879CDD>>@DC79:CFEFEFFFFDEFEFG=:)(=BEF;FGG6);C5
@M03364:276:000000000-BLYN8:1:1101:11663:1902 2:N:0:1
GGACTACAAGGGTTTCTAATCCTGTTTGCTCCCCACGCTTTCGAGCCTCAGCGTCAGTTACAGACCAGAGAGCCGCCTTCGCCACTGGTGTTCCTCCATATATCTACGCATTTCACCGCTACACATGGAATTCCACTCTCCTCTTCTGCACTCAAGTCTCCCAGTTTCCAATGACCCTCCCCGGTTGAGCCGGGGGCTTTCACATCAGACTTAAGAAACCGCCTGCGCTCGCTTTACGCCCAATAAATCCG
+
CCCCCGGGGGGGFGGGGGGGGGGGGGGGGGGGGGGGGGGGGGGGGGGGGGGGGGGGGGGGGGGGGGGGGGGGGGGGGGGGGGGGGGGGGGGGGGGGGGGGGGGGGGGGGGGGGGGGGGGGGGGGGGGGFFGGGGGGGGGGGGGGGGGGGGGGGFGGGGGGGGGGGGGGGGFFEGGGD?FGECEGGGGFGGG6@EGGGGGGGGGGFGCGGGGGGGCFFGGGFGFFFFFA1>58CFGFFFGGGF?FGGF<FGD
@M03364:276:000000000-BLYN8:1:1101:17370:1919 2:N:0:1
GGACTACCCGGGTTTCTAATCCTGTTTGCTCCCCACGCTTTCGAGCCTCAGTGTCAGTTACAGGCCAGAGAGCCGCTTTCGCCTCCGGTGTTCCTCCATATATCTACGCATTTCACCGCTACACATGGAATTCCACTCTCCTCTCCTGCACTCAAGTCTCCCAGTTTCCAATGCACACAATGGTTGAGCCACTGCCTTTTACATCAGACTTAAGAAACCACCTGCGCTCGCTTTACGCCCAATAAATCCGG
+
CCCCCGCFGGGGG7FEFFGGGGGGGGFFGGGGFGGDEGGGFGGGGEGFGGGC,CFEGGGGGGEDGGGGGGGGGGGGDG7F:CFGFGGDGGEGGGGGG=5FFGGGGFFGGGG@FFFGG7:>FGGGDBC@FGFGFGEGGGGGFGFBDGGGFGGFBGDEGGGGGGGGGGG;DF,>FECFEEEGGFF;;8@EFFGGGGGGGF99CDC@E7?CFG7@7CFGC?:CFGFF@B2)()::DC7C>78EG33;DGFC<<1
@M03364:276:000000000-BLYN8:1:1101:23915:1922 2:N:0:1
GGACTACAGGGGTTTCTAATCCTGTTTGCTCCCCACGCTTTCGCACCTGAGCGTCAGTCTTTGTCCAGGGGGCCGCCTTCGCCACCGGTATTCCTCCACATCTCTACGCATTTCACCGCTACACATGGAATTCTACCCCCCTCTACAAGACTCTAGCTGACCAGTATCAGATGCAATTCCCGGGTTAAGCCCGGGGATTGCACATCTGACTCAATCAACCGCCTGCGTGCGCTTTACGCCCAGTAATTCCC
+
CCCCCGGGGGGGGGGGGGGGGGGGGFGGGGGGGGGGGGGGGGGGGGDEFFGGDGGDGFEGGFFGGGGGGGGGGGGGGEGGGGGGCFGE:CFGGF,?FFGGDDFGE?EBEGGGGGCFGGGGC@FFFEFGFFAFFGGCDC=CEGG?9EFGE,DFGGGGFFG?FFFGGGGGGGGGGFGACDFGGGGGGGFCFGGGG=E=*;E*;CFDFD+;+;:DCCGGGFGGFEE@;F6@<EF><3D298C>CD0<D>F2*7*
@M03364:276:000000000-BLYN8:1:1101:13616:1983 2:N:0:1
GGACTACTGGGGTTTCTAATCCTGTTTGCTCCCCACGCTTTCGCACCTGAGCGTCAGTCTTTGTCCAGGGGGCCGCCTTCGCCACCGGTATTCCTCCAGATCTCTACGCATTTCACCGCTACACCTGGAATTCTACCCCCCTCTACAAGACTCTAGCCTGCCAGTTTCGAATGCAGTTCCCAGGTTGAGCCCGGGGATTTCACATCCGACTTGACAGACCGCCTGCGTGCGCTTTACGCCCAGTAATTCCG
+
CCCCCGGGFGGGGGGGGG9FGGGGGGFGGGGGGGGGGGGGGGGGGGGGGGGGGGGGDDGGGGGGGGGGGGGGGGGGGGGGGGGGGGEGGGGGFGGGGGGGGGGFGGGGGGE:FFGGGGGGGGGGGGGGGGGGGGGGGGGGGGGGGGDF@FGGGGGCFFGEGGGGCE;DEGGGGGGGEGGGGGFGG91ACFFFGGEEEEGGGGGGFGG3<DG<C7FGDGGGFGF11:;BFFFFG5D>FFGEGF0?G776CD*
@M03364:276:000000000-BLYN8:1:1101:13439:2021 2:N:0:1
GGACTACTGGGGTATCTAATCCTGTTTGCTCCCCACGCTTTCGAGCCTCAGCGTCAGTTACAGACCAGAGAGCCGCCTTCGCCACTGGTGTTCCTCCATATATCTACGCATTTCACCGCTACACATGGAATTCCACTCTCCTCTTCTGCACTCAAGTCTCCCAGTTTCCAATGACCCTCCCCGGTTGAGCCGGGGGCTTTCACACCCACCTTAAGAAACCGCCTGCGCTCGCTTTACGCCCAATAAATCCC
+
CCCCCGGGFGFGGGGGGGGGGGGGFGGGGGGGGGGGGGGGGGCGGGGGGGGGGGGGGGGGGGGGGGGGFFGGDG:FEGDFGG@FGGDG9,,4E?FGGGGGGGGGEEFGEEFGGGGGGGG8FEDB9EGGGGFFEFEC=E,<ECD=EFG;E8EDFG8D;B>FFGG8FDFEEFFGE;@8@=EEECC+FE?CFCE:7CGEGGGGGGGC)*)*21>DG7:DF4CG:EA;;F,)(:57<FFA6(;85B<F6:=>GG6
@M03364:276:000000000-BLYN8:1:1101:11485:2024 2:N:0:1
GGACTACCAGGGTTTCTAATCCTGTTTGCTCCCCACGCTTTCGAGCCTCAGTGTCAGTTACAGGCCAGAGAGCCGCTTTCGCCACCGGTGTTCCTCCATATATCTACGCATTTCACCGCTACACATGGAATTCCACTCTCCTCTCCTGCACTCAAGTCTACCAGTTTCCAATGCATACAATGTTTGAGCCACTGCCTTTTACACCAGACTTAATAAACCACCTGCGCTCGCTTTTCGCCCAATAAATCCGG
+
CCCCCFFGCGGGFGGGGGGGGGGGGGGGGGGGGGGGGGEFGFGFGCEGGDGCFGGFGFGGD@F8EGFGF,CFGGGGDEGGGGGGGGGGCEFCGGGGGFGGGGGGGGGGEEDEGGE?FGGGGGCF,4AEGGGAFAEF4,,AEFFDFDF8E4>3DFF?3E>9;EGGDF9EGFGFGGGADFDFGG,,C3,=DGFFF6B@CFGG?+,2*+;5@*5<<;EF+;F9FG>>@/)*:3?554*989CCEF@F*;@<C)8
@M03364:276:000000000-BLYN8:1:1101:11973:2049 2:N:0:1
GGACTACTCGGGTTTCTAATCCTGTTTGCTCCCCACGCTTTCGAGCCTCAGCGTCAGTTACAGACCAGAGAGCCGCCTTCGCCACTGGTGTTCCTCCATATATCTACGCATTTCACCGCTACACATGGAATTCCACTCTCCTCTTCTGCACTCAAGTCTCCCAGTTTCCAATGACCCTCCCCGGTTGAGCCGGGGGCTTTCACATCAGACTTAAGAAACCGCCTGCGCTCGCTTTACGCCCAATAAATCCG
+
CCCCCGGGFGGGGGDFGGGGGDGGGGGGGGGGGGEGGGGGGGGGGGGGGGGGGGGGGGGGFGGGGGGGGGGGGGGGGGGGGGGDGGGGGGCFGGAFE@EECGGFEDFGGGGEGGGDCFFGGGGGGGGGE=FFGFFGFGFG8FGGGGGDGGGFGGGGCDFGGGGC8>DFFGGGGCFFGFGEEEEEGGGGFFFGGGGGDGG,2B?>><C86C8CF7;DGGG7>EFFFFFFFFFFGCF<FFEGC3<>6D?<FC7
@M03364:276:000000000-BLYN8:1:1101:15378:2059 2:N:0:1
GGACTACACGGGTTTCTAATCCTGTTTGCTCCCCACGCTTTCGAGCCTCAGCGTCAGTTACAGACCAGAGAGCCGCCTTCGCCACTGGTGTTCCTCCATATATCTACGCATTTCACCGCTACACATGGAATTCCACTCTCCTCTTCTGCACTCAAGTCTCCCAGTTTCCAATGACCCTCCCCGGTTGAGCCGGGGGCTTTCACATCAGACTTAAGAACCCGCCTTCGCTCGCTTTACGCCCAATAAACCCG
+
CCCCCCFDFGGGGGGFGGGGFEFFGGGGGGGGGGGCFGGGGGGGGGGGFEFGGEGGCFGGGGG<@FFGGEDFGCEGGGGGGG@FGGGGCFEEGD;FF,<5CEEAEFGFGEEG<FEFDEDGGG?FCCFGB?CFGFFGFEEGGGFF,ED==C8DGDBFFGGGGG,>8CCFGGFEGGGGGDFDGGGEGGGCEGDE9CECECGGFCE>@CFGGGFF7@C@C*828553(=?E;;3BGGGF4(*/:7(7CF6)*9>
@M03364:276:000000000-BLYN8:1:1101:12030:2087 2:N:0:1
GGACTACCGGGGTATCTTATCCTGTTTGCTCCCCTCGCTTTCGAGCCTCATCGTCAGTTCCAGACCAGAGAGTCGCCTTCGCCACCGTTGTTCCTCCCTATATCTACGCATTTCACCGCTACCCTAGGAATTCCACTCTCCTCTTCTGCCCCCAAGACTCACAGTTTCCAATAAACCCCCCCGGTGGGGGCTGCGGCTTTCCACTCGGCATGAAACAACGCCCCGCGCCCCGTTTTCGCCCATAAAATCCC
+
CC@CC6CC+@:@+,6C<,=C,C,6;C6C,,CECF,,@@,,:<@FEG:,,,,;,:FC:FG9ECC,CFFGE8F,:@:+8:,,,,8,=,@,,84BE9=CDF,C?FF?C,,9=@4CA9EFCGG8:+44,,9A<A,?A5CEE,,889BDDFG,3,8+++@,,,33,@,,8DD>EA,,,3368+45CE**58**4*=*//=CCEEC++++1;***)1**++29*/*)10(()(.(..)*2*(14E5:),)9*0)*0*
@M03364:276:000000000-BLYN8:1:1101:22434:2093 2:N:0:1
GGACTACTGGGGTATCTAATCCTGTTTGCTCCCCACGCTTTCGCACCTGAGCGTCAGTCTTTGTCCAGGGGGCCGCCTTCGCCACCGGTATTCCTCCAGATCTCTACGCATTTCACCGCTACACCTGGAATTCTACCCCCCTCTACAAGACTCTAGCCTGCCAGTTTCGAATGCAGTTCCCAGGTTGAGCCCGGGGATTTCACATCCGACTTGACAGACCGCCTGCGTGCGCTTTACGCCCAGTAATTCCG
+
CCCCCFFGGGGGGGFFFGGGGGGGGGGGGGGFGDFEGGGGGFGGGGGFGFGGGGGGGGGGGGGGGFGFGGGGGGGEFGGFGGFEFGGGGGGGGEFFCFGFGGGG9FGFFGCEGCFGBC7EGGFFGGGFGFEFGDGGCG6FCEGCFEGCFGG+@C,7,@CGCFFGGFGCCGFGGGCEEFCGCFGGFFGGGFCCEEGGGGGCCGGF6<CDD3CDFFFGGGFFDGFDBF>EFFFF35C4FB5CEF?F*:=ADGF
@M03364:276:000000000-BLYN8:1:1101:16448:2112 2:N:0:1
GGACTACTGGGGTTTCTAATCCTGTTTGCTACCCATGCTTTCGAGCCTCAGCGTCAGTTACAGACCAGACAGCCGCCTTCGCCACTGGTGTTCTTCCATATATCTACGCATTTCACCGCTACACATGGAATTCCACTCTCCTCTTCTGCACTCAAGTCTCCCAGTTTCCAATGACCCTCCCCGGTTGAGCCGGGGGCTTTCACATCAGACTTAAGAAACCGCCTGCGCTCGCTTTACGCCCAATAAATCCG
+
CCCCCGGGGGGGGGGGGGGGGGGGGGGGGGGGGGGGGGGGGGGGGGGGGGGGGGGGGGGGGGGGGGGGGGGGGGGGGGGGGGEGGGGGFGFGGGGGGGGGGGGGGGGGGGGGGGGGGGGGFEGGCFGGFFGFGGGDFG=FGGGGGGGAECEDGFGGFGFGGGFGBEFFGGGGF9FCFGGCGGGCGEGGGGGC7EGGGGG6:FGCFG+0*2?>B=C+=6AFED367ABF;AB>5CGEF6>CGF0)977):F/
@M03364:276:000000000-BLYN8:1:1101:7332:2140 2:N:0:1
GGACTACCGGGGTTTCTAATCCTGTTTGCTCCCCACGCTTTCGAGCCTCAGCGTCAGTTACAGACCAGAGAGCCGCCTTCGCCACTGGTGTTCCTCCATATATCTACGCATTTCACCGCTACACATGGAATTCCACTCTCCTCTTCTGCACTCACGTCTCCCAGTTTCCAATGACCCTCCCCGGTTGACCCGGGGGCTTTCACATCAGACTTAAGAAACCGCCTGCGCTGGCTTTCCGCCCAATAAATCCC
+
CC<A@@@EC++@FGE,<@CFFFGFCACFF,@@8;EGG+B,C<FDFC@F@C<EGC6:FGFDEFFGGG<,CFGGFFCFCEFD<,BB,FEEFFE4?FF?F,,<F,CEF,?DF7CFFFCFGF7CFGGFC,CC?=A4=FGG98EEE@FGDGAGGFFFGF,D=+,@3@,,88@DE;DEGGGGGF33@6@EF8;C,,@8:CDG5*=+2:<CF607**;++++1+;*>5ED0(=1B6.7B5*7)96EC=>:)*26<C**
@M03364:276:000000000-BLYN8:1:1101:10688:2144 2:N:0:1
GGACTACCGGGGTTTCTAATCCTGTTTGCTCCCCACGCTTTCGAGCCTCAGCGTCAGTTACAGACCAGAGAGCCGCCTTCGCCACTGGTGTTCCTCCATATATCTACGCATTTCACCGCTACACATGGAATTCCACTCTCCTCTCCTGCACTCAAGTCTCCCAGTTTCCAATGCACACAATGGTTGAGCCACTGCCTTTTACATCAGACTTAAGAAACCACCTGCGCTCGCTTTACGCCCAATAAATCCGG
+
CCCCCGGGGGGGGEGGGGGGGGGGGGGGGGGGGGGGGGGGGGGGGDEFFGGGGGGGEGFGGGGGGGGGGGGGGGGGGGGGGGGGGGGFFGGGFGGGGGGGGGAEFFGGGGGGGGGGGGGDEGGGCFGGGGGGGGGGFEGGFGGGGCGGGGGGGGGGGGGGCFGFGFFGGGEGFFGDCFDGGFFGGGGGC@CGGGGCFGGGGGGGFG5*;D>==CGF7FCGFEFFFB=65)5AGGDEFFGCCADFFF+7>3:
@M03364:276:000000000-BLYN8:1:1101:11074:2160 2:N:0:1
GGACTACTAGGGTTTCTAATCCTGTTTGCTCCCCACGCTTTCGCACCTGAGCGTCAGTCTTTGTCCAGGGGGCCGCCTTCGCCACCGGTATTCCTCCAGATCTCTACGCATTTCACCGCTACACCTGGAATTCTACCCCCCTCTACAAGACTCCAGCCTGCCAGTTTCTAATGCAGTTCCCGTGTTGAGCCCGGGGATTTCACATCCGCCTTGACAGACCGCCTGCCTGCGCTTTCGTCCCATTAATCCCG
+
BCC@CGGEGGGGGGGGGGGGGEGDFCEFGGGFECCCFGGEGGGCFCFGGFCGGGGGGGC,@CCEEGFG?FFGGGGG+B=E@FGC@EFGGEGGGGGFFDGFFE=@;9BDCCCFGGGCECFGGGGGDGGCGGGFGFFFGCFFCC=?9EF,3,8=@,D@F+@DEC6,>>99,@,3,,;@D973,*3*6>,27EF*15CCE*:<++4+:C***2CDF7*16CF5):>0,;(*-)059D7<)(1?=*)0*295*09
@M03364:276:000000000-BLYN8:1:1101:13930:2238 2:N:0:1
GGACTACAGGGGTATCTAATCCTGTTTGCTCCCCACGCTTTCGCACCTGAGCGTCAGTCTTTGTCCAGGGGGCCGCCTTCGCCACCGGTATTCCTCCAGATCTCTACGCATTTCACCGCTACACCTGGAATTCTACCCCCCTCTACGAGACTCTAGCTTGCCAGTTTCAAATGCAGTTCCCAGGTTGAGCCCGGGGATTTCACATCCGACTTGACAGACCGCCTGCGTGCGCTTTACGCCCAGTAATTCCG
+
CCCCCGGGGGGGGGGGGGGGGGGGGGGGGGGGGGGGGGGGGGDGGGGGGGGGGGGGGFGGGGGGGGGGGGGGGGGGGGGGGGGGGGGGGGGGGGGGGGGGGGGGGGGGGGGDGGGGGGGGGGGGGGGGGGGGGGGGGGGGGGGGDGGCG6ECFGGGGGGFGFFFFGGFGCCGGGGGGGGGGGGGGGGGGGGGGGGGDGGGGGGGFFGGDGGGGGGFGGGGFGFBBFBF:B>EGDGFF?EGGF<F*:FFGG2
@M03364:276:000000000-BLYN8:1:1101:9789:2252 2:N:0:1
GGACTACCAGGGTTTCTAATCCTGTTTGCTCCCCACGCTTTCGCACCTGAGCGTCAGTCTTTGTCCAGGGGGCCGCCTTCGCCACCGGTATTCCTCCAGATCTCTACGCATTTCACCGCTACACCTGGAATTCTACCCCCCTCTACAAGACTCTAGCCTGCCAGTTTCGAATGCAGTTCCCGGGTTGAGCCCGGGGATTTCACATCTGACTTAACAGACCGCCTGCGTGCGCTTTACGCCCAGTAATTCCG
+
CCCCCGGGGGGGGGGGGGGGGGGGGGGGGGGGGGGGGGGGGGGGGGGGGGGGGGGGGGGFGGGGGGGGGGGGGGGGGGGGGGFGGGGGGGGFGGGGGGGGGGGGFFFFGGGGGGGGGGGGG@FGGGGGGGGGGGGGCFEGDEGGGGGGGGGGGGGGGGGGGGGGGGGGGCFGGGGGFGGGGGGGEEGGFFFGGGGGGDGGGFGGFGGGGGGGGGGGFCCGFGFFBF>FFFFFGC>AF<>EGF:?FGFFGD*
@M03364:276:000000000-BLYN8:1:1101:7971:2260 2:N:0:1
GGACTACTAGGGTTTCTAATCCTGTTTGCTCCCCACGCTTTCGAGCCTCAGTGTCAGTTACAGGCCAGAGAGCCGCTTTCGCCTCCGGTGTTCCTCCATATATCTACGCATTTCACCGCTACACATGGAATTCCACTCTCCTCTCCTGCACCCAAGTCTCCCATGTTCCAATGCACACAATGGTTGAGCCACTGCCTTTTACATCAGACTTAAGAAACCACCGGCGCGCGCTTTACGCCCAATAAATCCGG
+
C9ACCFCF<C<FFGEGGGGGGEF9EFFFEEFGGCDGEF:FGC@DECEFC6CFCF<FFGGGGAEG?GGGG@CFGGEG:C<BFE:@FFF+@FFFFGFGGGFGGGGGDAEFEDC:EFGGG+>?+>=F@FGFF@F8F<,AE8@FEA=D8CGFGGG+646,CAADC8@,,6=;:>D;@?,,=,+69,=@,=D,9C?DC,@EFCAFCCCFFGCCC9++2?=+;7>C@>*)-02)85>;<5FCA(=:53=6:C6?7C3
@M03364:276:000000000-BLYN8:1:1101:19751:2261 2:N:0:1
GGACTACTGGGGTTTCTAATCCTGTTTGCTACCCATGCTTTCGAGCCTCAGCGTCAGTTACAGACCAGACAGCCGCCTTCGCCACTGGTGTTCTTCCATATATCTACGCATTTCACCGCTACACATGGAATTCCACTCTCCTCTTCTGCACTCAAGTCTCCCAGTTTCCAATGACCCTCCCCGGTTGAGCCGGGGGCTTTCACATCAGACTTAAGAAACCGCCTGCGCTCGCTTTACGCCCAATAAATCCG
+
CCCCCGFGFGGGGGGGGGGGGGGGGGGGGGFGGGGGGGGGGGGGGGGGGGGGGGGGGGGGGGGAFGGGGGGGGGGDGGGGGGGGDFGGFGGGGFGGG,CFGGGGGGGGGGGGGGGGGGGGGGGGFGGGFFGGFFGGGFFFGGGFGGGGGGGF?FGGGABCFGGGFFGAFEGGFGGDGGGDGGGGGEEECGGGGGGD>>F6FGCFFGDFFDFGFGFGGGFGFG:0(A>:@FBFGGGFFBGEE32>C>B<FF)
@M03364:276:000000000-BLYN8:1:1101:11468:2272 2:N:0:1
GGACTACCAGGGTTTCTAATCCTGTTTGCTCCCCACGCTTTCGCACCTGAGCGTCAGTCTTCGTCCAGGGGGCCGCCTTCGCCACCGGTATTCCTCCAGATCTCTACGCATTTCACCGCTACACCTGGAATTCCACCCCCCTCTACGAGACTCAAGCCTGCCAGTTTCAAATGCAGTTCCCAGGTTGAGCCCGGGGATTTCACATCTGACTTAACAAACCGCCTGCGTGCGCTTTACGCCCAGTAATTCCG
+
CCCCCGGGGGGGGGGGGGGGGGGGGGGFGGGGGGGGGGGGGGGGGGGGGGGGGGGGGGGGGGGGGGCFGGGGGGGGGGGGGGGGGGGGGGGGGGGGGGGGGGGGGGFGGGGGGGGGGGGGGGGGGGGGFFGGGGGGGGEGGGGGGGGGEGEFGGGGGGGGGGGGGGGGFGCFGGGFGCGGFGGFFFGGECF=?EGGGGGGG7@D:CFGFGFFGGGGGFGFBE>@B59E?>35DGG>?BGGGFFFG7FFGGC
@M03364:276:000000000-BLYN8:1:1101:24156:2294 2:N:0:1
GGACTACTGGGGTATCTAATCCTGTTTGCTCCCCACGCTTTCGAGCCTCAGCGTCAGTTACAGACCAGAGAGCCGCCTTCGCCACTGGTGTTCCTCCATATATCTACGCATTTCACCGCTACACATGGAATTCCACTCTCCTCTTCTTCACTCAAGTCTCCCAGTTTCCAATGAACCTCCCCGGTTGAGCCGGGGGCTTTCACATCAGACTTAAGAAACCGCCTGCGCTCGCTTTACGCCCAATAAAGCCG
+
CCCCCGGGGG?GGGGGGGFGGGGFGGGGGGGFGGGGGGGGGGGG@GGGGGGGGGGGGGGGGGG9FGGGGFCFGGGGDGFGGGGGGGFEFGGGGGGGGCFGFFFGGGGFGC7?FGGGGFGCEDGFFGFFFDFG;FFGGGGGGGGGGGG,CFGCEDFDFGGFGG,DFF;CECE;D,,7DEFDG>EDEG69CEFC***4CEGGGGGG>C>=FFFFG+:+:CFGBGF@=F>FBFFDC<<AFFGDE>?FGG*)0C3
@M03364:276:000000000-BLYN8:1:1101:11094:2319 2:N:0:1
GGACTACCCGGGTATCTAATCCTGTTTGCTCCCCACGCTTTCGCACCTGAGCGTCAGTCTTTGTCCAGGGGGCCGCCTTCGCCACCGGTATTCCTCCACATCTCTACGCATTTCACCGCTACACGTGGAATTCTACCCCCCTCTACAAGACTCTAGCCAACCAGTTTCAGATGCAATTCCCAAGTTAAGCTCGGGGCTTTCACATCTGACTTAATTGACCGCCTGCGTGCGCTTTACGCCCAGTAATTCCG
+
CCCCCGFFGGGGGGFGGGGGGGFGGGGGGGGGGGGGGGGGGGGGGGGGGGGGGGGGGGFGGGGGGFFGGGGGGGGGGGGGGGGGGDEEGGGGGGGCFG?FCGGAFFGGGGEGGGGGGGGGGEFFGGFGGGGGGGGGGGFGGGGFGGGDFGGGGGGFGGGFG*8BFGGGGGGGGGGFCFGCFGGGGGGGGGCFGCGDCEGFFCFFFDGFGCF>F+@C+;F6;GDD<A@><E@EDDGFF<G>CE0@FGF<7C*
@M03364:276:000000000-BLYN8:1:1101:21432:2321 2:N:0:1
GGACTACAGGGGTTTCTAATCCTGTTCGCTCCCCACGCTTTCGAGCCTCAGCGTCAGTTACAGACCAGAGAGCCGCCTTCGCCACTGGTGTTCCTCCATATATCTACGCATTTCACCGCTACACCTGGAATTCCACTCTCCTCTTCTGCACTCAAGTCTCCCAGTTTCCAATGACCCTCCCCGGTTGATCCGGGGGCTTTCACACTAGACTTAAGAAACCGCCTGCGCTCGCTTTCCGCCCACTAAATCCC
+
CBACCFFGGGGGE:C6EGGEGFEGGEEEGGFGFGGGGGGGDEBDGEGGFGGFCFGDE<EFFEFFFFCF8CFGGCFE@FG9=CC:CFFE<B<,C?9FGADC5F,CCAFFGC@+CF,CEBFEGGE,,9=,B<CEEFD9,EE<F88?DGGFGGF36DF9EF;36D@F88,,7@E>=F3@DE8E8B+:CEED,@C:5>ECECG6++=:)*22:CC7FC:CFDFFAC>8?4(:(85>*1>)988CC:()02997**
@M03364:276:000000000-BLYN8:1:1101:15826:2327 2:N:0:1
GGACTACCGGGGTATCTAATCCTGTTTGCTACCCATGCTTTCGAGCCTCAGCGTCAGTTACAGACCAGACAGCCGCCTTCGCCACTGGTGTTCTTCCATATATCTACGCATTTCACCGCTACACATGGAATTCCACTCTCCTCTTCTGCACTCAAGTCTCCCAGTTTCCAATGACCCTCCCCGGTTGAGCCGGGGGCTTTCACATCAGACTTAAGAAACCGCCTGCGCTCGCTTTACGCCCAATAAATCCG
+
CCCCCGGGGGGGGGGGGGGGGGGGGGGGGGGGGGGGGGGGGGGGGGGGGGGGGGGGGGGGGGGGGGGGGGGGGGGGGGGGGGGGGGGGGGGGGGGGGGGGGGGGFGGGGGGGGGGGGGGGGGGGFGFGBEFFGGGGGGGGGGGGGGGGCGFGGGGGGGDGGGGGDFFGGGGGGGGFGFGGGGGGGGGGGGGGGGGGGGDFFCGGFG>==FFDFG:77FGGFGFFFFFFFB:EGFGAFFGGGF?FFF?AC<9
@M03364:276:000000000-BLYN8:1:1101:18161:2345 2:N:0:1
GGACTACAAGGGTTTCTAATCCTGTTTGCTCCCCACGCTTTCGAGCCTCAGTGTCAGTTACAGGCCAGAGAGCCGCTTTCGCCTCCGGTGTTCCTCCATATATCTACGCATTTCACCGCTACACAGGGAATTCCACTCTCCTCTCCTGCACTCAAGTACCCCAGTTTCCAATGCACACAATGGGTGAGCCACTGCCTTTTACATACGACTGAAGAAACCACCTGCGCTCGCTTTACGCCAAATAAATACGG
+
CCCCCFGFGGGEGFGAFGGGGGGGGDFGGGGEFCGGDEEGGGE@CECFGGD<EGGFGGG<E@@ECCFGG,@F<EGG+CFGGGG:@,BFGEG7DFFCF,?@EFG99@,AFCC:EF,CFEGGGGGG9AEFGG8FDFA,=,,A8,>+4@FFGGGGGFFGC,,=97+@FD@3@>>BC83@9D++,,6,8++,4,,@9,9@65>@+*7+3*;**0**4*+4*0=74**)02(5558):D+65;E*/2=6>7+)2*/
@M03364:276:000000000-BLYN8:1:1101:19660:2378 2:N:0:1
GGACTACTCGGGTTTCTAATCCTGTTTGCTCCCCACGCTTTCGCACCTGAGCGTCAGTCTTCGTCCAGGGGGCCGCCTTCGCCACCGGTATTCCTCCAGATCTCTACGCTTTTCACCGCTAGACCTGGAATTCTACCCCCCTCTACGAGACTCAAGCTTGCCAGTATCAAATGCAGTTCACAGGTTGAGGCCGGGGATTTCCAATCTGACTGAACAAACCGCCTCGGTGCGCTTTACGCCCAGGAATTCCG
+
CCC9<E<@ACE@FCG9CFACFFCGCAEDF<EFG7F+C:FF@AFGE7F8CFDGBF@,,;C@FF7C,B@,C77B7FC@==FF@F4CFFF+C+?<EDG<B<A,,,4AACFGC+8+9EGG,CB8C+C,6AFGGFFDB<=,,@+83=C6,,BE7CEGGGCF,>9D7D,@<,,,@,5>EGC,5BF2>DFGCE:EF,>4:*1?ECFCG+43+*+:+;C+0;*;;C**0:3;0)(.4)55)**.*4ECEF:)**68720
@M03364:276:000000000-BLYN8:1:1101:23604:2405 2:N:0:1
GGACTACTCGGGTTTCTAATCCTGTTTGCTCCCCACGCTTTCGAGCCTCAGCGTCAGTTACAGACCAGAGAGCCGCCTTCGCCACTGGTGTTCCTCCATATATCTACGCATTTCACCGCTACACATGGAATCCCACTCTCCTCGTCTGCACCGAAGTCTCCCAGTTTCCAATGACCCTCCCCGGTCGAGCCGGGGGCTTTCACACCCGACTTAAGAAACCGCCTGCGCTCGCTTTACGCCCAGTAAATCCG
+
CCCC8FC,@FE@FB;EF9;6CFG<F<;6FG,CF,CFCF@@FFFCFDG,F8FGGFGGDFGAE@AAAF<F<<,8,:7+@,B=FEC,,B<6,BCF9F9?FCFFGF;FGGGG7CCGE,5A,+@C7C?E@:,AB<A,,AFF8=9A864+@CF+>,@++66=DDBEDFGF,=,ED,3,1;,DG4+5A+B+C*5@*6:8785E=88+27<C):)1/))*2+1+;<90./7,3>3>0.07CC*-=,5:*7()2:44>G)
@M03364:276:000000000-BLYN8:1:1101:13213:2418 2:N:0:1
GGACTACCGGGGTTTCTAATCCTGTTTGCTCCCCACGCTTTCGAGCCTCAGCGTCAGTTACAGACCAGAGAGCCGCCTTCGCCACCGGTATTCCTCCAGATCTCTACGCATTTCACCGCTACACCTGGAATTCCACCCCCCTCTACGAGACTCAAGCCTGCCAGTTTCAAATGCAGTTCCCGGGTTGAGCCCGGGGATTTCACATCTGACTTAACAGACCGCCTGCGTGCGCTTTACGCCCAGTAATTCCG
+
CCCCCGGGGGGGGGGGGGGGGGGGGGGGGGGGGGGGGGGGGGGGGGGGGGGGGGGGGGGGGGGGGGGGGGGGGGGGGGGGGGGGGGGGGGGGGGGGGGGGGGGGCAFGGGGGGGGGGGGGGGGGGGGGGGGGGGGGGGGGGGGGGGGCEDEGFGFGGGGGGGGGGGGGFGGGGGGFGGGGFGE>FGGGFGGGEEGGGGFFFGGGFGGGFGDFG7:@FGGGFGF?::>FBFDEGG<4??>C5869CCFAGG4
@M03364:276:000000000-BLYN8:1:1101:11995:2454 2:N:0:1
GGACTACCGGGGTTTCTAATCCTGTTTGCTCCCCACGCTTTCGAGCCTCAGCGTCAGTTACAGACCAGAGAGCCGCCTTCGCCACTGGTGTTCCTCCATATATCTACGCATTTCACCGCTACACATGGAATTCCACTCTCCTCTTCTGCACTCAAGTCTCCCAGTTTCCAATGCGCCTCCCCGGTTGAGCCGGGGGCTTTCACATCAGCCTGAAGAAACCGCCTGCGCTCGCTTTCAGCCCAATAAATCCG
+
CCCCCGGGEGGGGGGGGGGGGGGGGGGGGGCGGGGCFFGGGGGGGGGGGGGGGGGGGGGGF9F<FGGG?F<@FFCGGGGGGGGGGGGGGGGGGGGGG?EFGGGGGGGGGGGGDGGGFEGGGGGGG8F,BEDGAF9FF@9FGFGGGGG9EFGFGGGG96,@>DEGFGGGGFGGG,+3+1@:36C5<C>CCFF?**>/*=87DFF764>6*2>7*>*@6CG=)>.1(74E6875CFF9*)<EC4()22/.:C>
@M03364:276:000000000-BLYN8:1:1101:9324:2473 2:N:0:1
GGACTACAAGGGTATCTAATCCTGTTTGCTACCCATGCTTTCGAGCCTCAGCGTCAGTTACAGACCAGACAGCCGCCTTCGCCACTGGTGTTCTTCCATATATCTACGCATTTCACCGCTACACATGGAGTTCCACTGTCCTCTTCTGCACTCAAGTTTCCCAGTTTCCGATGCACTTCTTCGGTTGAGCCGAAGGCTTTCACATCAGACTTAAGAAACCGCCTGCGCTCGCTTTACGCCCAATAAATCCG
+
CCCCCGGGGGGGGGGGGGGGGGGGGGGGGGGGGGGGGGGGGGGGGGGGGGGGGGGGGFGGGGGGGGGGGGGGGGGGGGGGGGGGGGGGEGGGGFGGGGGGGGDGGGGGGGGGGGGFGGGGGGGGGGGGGGGGGGFGGGGGGGGGGGGGGGGGGGGGGFDCFGGGGGGGGGDGGGGGGFGFCDF6FGGGFEGG6;EGGGGGGGGGFDCFCFGCGGGGGGGGFGFFFABE@FDF4C5>F<EEEEFFFGF?FG9
@M03364:276:000000000-BLYN8:1:1101:10712:2476 2:N:0:1
GGACTACAAGGGTATCTAATCCTGTTTGCTCCCCACGCTTTCGCACCTGAGCGTCAGTCTTTGTCCAGGGGGCCGCCTTCGCCACCGGTATTCCTCCAGATCTCTACGCATTTCACCGCTACACCTGGAATTCTACCCCCCTCTACAAGACTCTAGCCTGCCAGTTTCGAATGCAGTTCCCAGGTTGAGCCCGGGGATTTCACATCCGACTTGACAGACCGCCTGCGTGCGCTTTACGCCCAGTAATTCCG
+
CCCCCGGGGGGGGGGGGGGGGGGGGGGGGGGFGGGGGGGGGGGGGGGGGGGGGEGGGGGFGGGGGGGGGGGGG@FGGGGGGGFGGGGGGGGGGFFGGGGFGF,FGGGGGGGGGGGGGGGGGGGGGGGGGGGGGGGGCEBGEGGF9@FGFGGGGEEECFGGGFCFGG9>EFFGCGFFFGCFFGFF>FFGDFGCGDGGGGGGGGGGFGGGDGG3D><>*9AFFGF@0>1;3<>B)5D<*:8?5;:F7C94*C9
@M03364:276:000000000-BLYN8:1:1101:14474:2516 2:N:0:1
GGACTACAAGGGTTTCTAATCCTGTTTGCTCCCCACGCTTTCGAGCCTCAGCGTCAGTTACAGACCAGAGAGCCGCCTTCGCCACTGGTGTTCCTCCATATATCTACGCATTTCACCGCTACACATGGAATTCCACTCTCCTCTTCTGCACTCAAGTCTCCCAGTTTCCAATGACCCTCCCCGGTTGAGCCGGGGGCTTTCACATCAGACTTAAGAAACCGCCTGCGCTCGCTTTACGCCCAATAAACCCG
+
CCCCCCFGFGGDFDG@FGFGFGGGGGGGGGGFDCFGGGEGGGGDGGGGCFFAEFCGFFFFGGFGGGGGG?<F<FG>F>FFGGFGDGFF?F@FCGGGGGGFGF95@9BFCFGEG<EFGG7@FFFEFFGGFFFF9FFFG89<BAFGGGFCFDEDF8>DEF;AF?DGGGGF:EGGFFA@FDD=CE=+@@6?EEG>CEDEGG5CFC781*+;60C@D7CCCCEG:=)3,8221;>3939)9:GGGFBFG76)07)
@M03364:276:000000000-BLYN8:1:1101:22843:2534 2:N:0:1
GGACTACACGGGTTTCTAATCCTGTTTGCTCCCCACGCTTTCGAGCCTCAGCGTCAGTTACAGACCAGAGAGCCGCCTTCGCCACTGGTGTTCCTCCATATATCTACGCATTTCACCGCTAAACATGGAATTCCACTCTCCTCTTCTTCACTCAAGTCTCCCAGTTTCCAATGACCCTCCCCGGTTGAGCCGGGGTCTTTCACATCAGACTTAAGAAACCGCCTGCGCGCGCTCTACGCCCAATAAATCCG
+
CCCBCCGFDCEDGCF<FGGGG,CFGGF8<CFDGEF:CCFGFCFC<7C@F<@C7FGGGEFCEG6,CDECE<<@C<FGDFFFFDC:CG88EA<CDDA9BCF,AA=F;5A?FBC?A@<9,+@48+9=@F8<A5A8,?=A98,,@E8=98>,,=E+9DFGGGDF9D8D,CF>,E9EED9@EEF8++>CC>CGG,@8**@*=BBE>9<:9?;@4?*+++41=*,0/4)(/823(:A):*1/+(2/:)-)7:89FD5
@M03364:276:000000000-BLYN8:1:1101:10000:2541 2:N:0:1
GGACTACAGGGGTTTCTAATCCTGTTTGCTCCCCACGCTTTCGAGCCTCAGCGTCAGTTACAGACCAGAGAGCCGCCTTCGCCACTGGTGTTCCTCCATATATCTACGCATTTCACCGCTACACATGGAATTCCACTCTCCTCTTCTGCACTCAAGTCTCCCAGTTTCCAATGACCCTCCCCGGTTGAGCCGGGGGCTTTCACATCAGACTTAAGAAACCGCCTGCGCTCGCTTTACGCCCAATAAATCCG
+
CCCCCGGGGGGGGGGGGGGGGGGGGGGGGGGGGGGGGGGGGGEGGGGGGFGGGGGGGGGGGGGGGGGFGFGGGGGGGGGGGGGGGGGGGGGGGGGGGGGGGGGGGGGGGGGGGGGGGGGGC@AFGGGGFFGGFGCGGGGGGGGGGGDCDGGGF8EGFAFGGGGCGFDDEFCGGFGFGFG+CEGGGGGGGGGGCECGGGGGGGGGFFGGGGGGGGC+@<*:5E>17F;EFF35<FC2?(C?:>4<C7=<CC)
@M03364:276:000000000-BLYN8:1:1101:21911:2550 2:N:0:1
GGACTACCAGGGTTTCTAATCCTGTTTGCTCCCCACGCTTTCGCACCTGAGCGTCAGTCTTCGTCCAGGGGGCCGCCTTCGCCACCGGTATTCCTCCAGATCTCTACGCATTTCACCGCTACACCTGGAATTCCACCCCCCTCTACGAGACTCAAGCCTGCCAGTTTCAAATGCAGTTCCCGGGTTGCGCCCGGGGATTTCACATCTGACTTAACAGACCGCCTGCGTGCGCTTGACGCCCAGTAATTCCG
+
CCCCCGGD,FGGGGGCEEFGDA@CFFGGGGGCFEFEGGEGGDGG>@FBGGGGGGGECFFGGGFGGGGGFEGCFGGGCC7FGGGGGGGEGGGGDFFGGGF,CFGGGCFDC@FGGFFGGEC+@F9ADGGCFDGGGGGFFGGEGGGGGGG>EGEFGGGGFGGGGGGGFC,@=;FG7D7<D9D;AE>EFEG55@EE=EGG*:FFC7C7+;@7CGCFF77CFD8F3=B??F9>6DFE)9*3?BCC::?FCC?AFG6
@M03364:276:000000000-BLYN8:1:1101:8298:2574 2:N:0:1
GGACTACTAGGGTTTCTAATGTTGTTTGCGCCCCACGCTTTGGAGCCTCAGCGTCAGGTACAGACCGGAGAGCCGCCGTCGCCACTGGTGTTCCTCCATATATCTACGCATGTCACCGCTACACATGGAATTCCACTCTCCTCTTCTGCACTCAAGTCTCCCAGTTTCCAATGACCCTCGCTGGTTGAGCCGGGGGCCTGGACATCAGACCTAAGAAAACGCCTGTGCTCGCTTTAGGCCCAATAAATCCG
+
C9<@CCE6,-;ECFEGGEG9,6,<C,@,,+@F+6B+@F,69,,,,,,;C,F8FGC,8,CCCF,,6C+++++B,CF7=+C+8C,B=9=DC,94E5E?BF9,,:C@,,<==+++95,BE++++@,FGCGGG=,A,,@=;BCB,68=BCEFGA,+,3@E3,;;9DEF33,,3;,,<,<D,,++5*@8>E*1@;:**1*******276BC+8D4***0*;:**28>:72*)/.9))***)*.<3/>:)9*/.079
@M03364:276:000000000-BLYN8:1:1101:8468:2575 2:N:0:1
GGACTACCAGGGTTTCTAATCCTGTTTGCTCCCCACGCTTTCGAGCCTCAGTGTCAGTTACAGGCCAGAGAGCCGCTTTCGCCTCCGGTGTTCCTCCATATATCTACGCATTTCACCGCTACACATGGAATTCCACTCTCCTCTTCTGCACTCAAGTCTCCCAGTTTCCAATGACCCTCCCCGGTTGAGCCGGGGGCTTTCACATCCGACTTAAGAAACCTCCTGCGCTCGCTTTACGCCCAATAAATCCG
+
@CCCCGGGGGGGGGGGFGGGEGGGGGGGGFGGGGGGGGGGGGDGGGEGGGGFGEGCFGGGGGG8FC8FFGGGGGGGGGFGGCEGGGGGFGGEEFDFGGGGG<@<EAFGGGGEGGGGGEFGGFGGGGGGEEFGFFGG;FAFFFGGFGGGGDGDEGC,:>ADGGGFDFGFFGADFGFFFFGGGGGGED@,9DCECGGD*BC8+:CC8*0:989C>C7C@DFF4CFD899>>B>AGFF2/2?CE>B>4F?9FFC
@M03364:276:000000000-BLYN8:1:1101:23131:2622 2:N:0:1
GGACTACCAGGGTTTCTAATCCTGTTTGCTCCCCACGCTTTCGAGCCTCAGCGTCAGTTACAGACCAGAGAGCCGCCTTCGCCACTGGTGTTCCGCCATATATCTACGCATTTCACCGCTACACATGGAATTCCACTCTCCTCTTCTGCACTCAAGTCTCCCAGTTTCCAATGACCCTCCCCGGTTGAGCCGGGGGCTTTCACATCAGACTTAAGAAACCGCCTGCGCTCGCTTTACGCCCAATAAAGCCG
+
CCCCCGFCFGGGGCFDGGGGFA,EFDEFFEFFFGGGGGGGGGECC7C,,CEGGB7:FCFGCGGGGGDFFDFGGA+FEDGFFDGG7FEFFGGGG,,8,4BB9,,FEGGGGGEG9F,BFFGGGGCGGFGCBCFGC9@F;EFFFDD?EFDGGFFFDF,,@@9;DD8EB,EC,DEGGDGF?8DEEGGEGGE71,@@5@EGGEF,+1<@@CGF4CDG+1;@+><F>55(6A>5(:>@*9>)9?E8:36)07657C<
@M03364:276:000000000-BLYN8:1:1101:12975:2658 2:N:0:1
GGACTACCGGGGTATCTAATCCTGTTTGCTCCCCACGCTTTCGAGCCTCAGCGTCAGTTACAGACCAGAGAGCCGCCTTCGCCACTGGTGTTCCTCCATATATCTACGCATTTCACCGCTACACATGGAATTCCACTCTCCTCTTCTGCACTCAAGTCTCCCAGTTTCCAATGACCCTCCCCGGTTGAGCCGGGGGCTTTCACATCAGACTTAAGAAACCGCCTGCGCTCGCTTTACGCCCAATAAATCCG
+
CCCCCGGGGGGGGGGGGGGGGGGGGGGGGFFGGGGGGGGGGGDGGGGGGGGGGGGGGGGGGGGGGGGGFFFGGGGGGGGGGGCFGGGGGGGGGGGGGGGGGGGGGGGGGDGGGGDGGGGGGCFGGFGFFFGGGGDGFGGGGGGGGGFEGGGGF8>EGG9>F8=DGGGGGG9F?ADGFFGGGGBCFDG?FGGECCEGGGGGGGGGFF>F46DGGFCCFCGGFGF?DF>>6DEDGGG>FBGGGE:<CCF<FGG
@M03364:276:000000000-BLYN8:1:1101:17123:2669 2:N:0:1
GGACTACTGGGGTTTCTAATCCTGTTTGCTCCCCACGCTTTCGAGCCTCAGCGTCAGTTACAGACCAGAGAGCCGCCTTCGCCACTGGTGTTCCTCCATATATCTACGCATTTCACCGCTACACATGGAATTCCACTCTCCTCTTCTGCACTCAAGTCTCCCAGTTTCCAATGACCCTCCCCGGTTGAGCCGGGGGCTTTCACATCAGACTTAAGAAACCGCCTGCGCACGCTTTACGCCCAATAAATCCG
+
CCCCCGGAFFGGGGGGGGGGGGGGGGGGGGGGGGGGGGGGGGGGGGGGGGGGGGGGGGGFGGGFGGFGGGGGGGGGGGGG@FEGGGGGGFF@FAE?FFGGGGCFFGFFGGGGFGGGFGGGCFFGGGDFFFEF=FGGGGGGGGFFFGGGGF=D?=BGEF>FFGCFGGFDE9;FEFFGGFFGGDEGGGGGGGG***8:=EGEGD?C>FF*9C<77:D+CDFCDGFF<F@D(:55<DGAB?GGG@?FC7=<F*9
@M03364:276:000000000-BLYN8:1:1101:11980:2683 2:N:0:1
GGACTACTCGGGTATCTAATCCTGTTTGCTCCCCACGCTTTCGAGCCTCAGCGTCAGTTACAGACCAGAGAGCCGCCTTCGCCACTGGTGTTCCTCCATATATCTACGCATTTCACCGCTACACATGGAATTCCACTCTCCTCTTCTGCACTCAAGTCTCCCAGTTTCCAATGACCCTCCCCGGTTGAGCCGGGGGCTTTCACATCAGACTTAAGAAACCGCCTGCGCTCGCTTTACGCCCAATAAATCCG
+
CCCCCGGGGGGGGGGGGGGGGGGGGGGGFGGGGGGGGGGGGGEGGGGGGGGGGGGD@FGGGGGGGGGGGGFGGGGGGGGGGGGGGGGGGGGGGGGGGGGGGGGGGGGGGGGGGGGGGGGGGGGG?FFFEAFCFGCDBGGGFGFFGGGGGGGGGG@FFFGFFGGGDFGGGF9FFGF?DDGCEEEEGGGGGGGGGGGG=>FGFFGGFCCF4DGGGGGGCDGFAEFFFF;56ABBDDF996GEGFFFGGFFGGD
@M03364:276:000000000-BLYN8:1:1101:21803:2689 2:N:0:1
GGACTACTAGGGTTTCTAATCCTGTTTGCTCCCCACGCTTTCGAGCCTCAGCGTCAGTTACAGACCAGAGAGCCGCCTTCGCCACTGGTGTTCCTCCATATATCTACGCATTTCACCGCTACACATGGAATTCCACTCTCCTCTTCTGCACTCAAGTCTCCCAGTTTCCAATGACCCTCCCCGGTTGAGCCGGGGGCTTTCACATCAGACTTAAGAAACCGCCTGCGCTCGCTTTACGCCCAATAAATCCG
+
CCCCCDFCFFGGGFGFGFFGGFGGGGGFGGEEFCFFGEGGGGG8EFGGFCEEGFEGGGFGAFGCFFGGCFCFFGGG>FGFGFGGCDFGFFF@C,=FFFFFGCFCFGFGCEFDGGGFDFDCGGGGDFGGFFGGFEFFEE9EEGGGDGFFCGGGCFFGGF9,368DFFFC=CFFE9@,,@FEEE=CGCEDGGGGEGEGDGGGGDFG867CFCGFGF++29FGFDE@;ABF1AA>5FG4@?CGCE?FF>B5CD7
@M03364:276:000000000-BLYN8:1:1101:7747:2718 2:N:0:1
GGACTACTGGGGTTTCTAATCCTGTTTGCTCCCCACGCTTTCGAGCCTCAGCGTCAGTTACAGACCAGAGAGCCGCCTTCGCCACTGGTGTTCCTCCATATATCTACGCATCTCACCGCTACACATGGAATTCCACTCTCCTCTTCTGCACTCAAGTCTCCCAGTTTCCAATGACCCTCCCCGGTTGAGCCGGGGGCTTTCACATCAGACTTAAGAAACCACCTGCGCTCGCTTTACGCCCAATAAATCCG
+
CCCCCGGEEFGGGGGGGGGGGGGGGGGGGGGGGGGGGGGGGGGCFGGGACGGGGGEGEGCFEFGGGGG8F@CGFGGGEGGGGGGDFGGGGGGGGGGGFFGGGFDGGGGGGD:CFGGFGDGGGGGCDGGGGGGGGGFEECEFFGFGGGGGGGGGCECCD;>EFGGFCFGGA;@EGG6DFGGGCGGGDDGGGG85CC55E,=>FGGAFDFGGGGFDC7C*<65CA,(;3A(=DFDG3:?(:CED00*294771
@M03364:276:000000000-BLYN8:1:1101:9023:2724 2:N:0:1
GGACTACAGGGGTATCTAATCCTGTTTGCTCCCCACGCTTTCGAGCCTCAGTGTCAGTTACAGGCCAGAGAGCCGCTTTCGCCTCCGGTGTTCCTCCATATATCTACGCATTTCACCGCTACACATGGAATTCCACTCTCCTCTCCTGCACTCAAGTCTCCCAGTTTCCAATGCACACAATGGTTGAGCCACTGCCTTTTACATCAGACTTAAGAAACCACCTGCGCTCGCTTTACGCCCAATAAATCCGG
+
CCCCCGGGGGGGGGGGGGFGGGGGGGGGGGGGGGGGGGGGGGGGGGGGGGGFGGGGGGGGGGGGGGGGGGGGGGGGEGGGGGGGGGGGGGGGGGGGGGGGGGGGGGGGGGGGGGGGGGGGGGGGGGGGGGGGGGGGFGGFGGFGGGGDGCCFGGGGFGGEDGGGDFGGFGFGGGGGGGGFGGGGGGGFFFGGG?C?FGGGD:EF>+2*;FGGFGGCDGFGFGFBF4>9A5??F?FE52CGGFFF7:8CCGD
@M03364:276:000000000-BLYN8:1:1101:20090:2765 2:N:0:1
GGACTACTGGGGTATCTAATCCTGTTTGCTCCCCACGCTTTCGCACCTGAGCGTCAGTCTTCGTCCAGGGGGCCGCCTTCGCCACCGGTATTCCTCCAGATCTCTACGCATTTCACCGCTACACCGGGAATTCCACACCCCCCTACGGCCCTCAAGCCTGCCCGTTTCCAATGCAGCTCCCGGGTTGAGCCCGGGGATTTCACACCTGACTTAACAGACCGCCTGCGTGCGCTTTACGCCCAGTAATTCCC
+
CC<@CEG,,CFEC;EAFFFFGFFGFG9FAEFFGGFGECFGGGGG:FEF@FFFFGGDFCFA<6D68CED8C7:@C=7F7=FDGFG4=FEF+BFG,EFF,FF9FAGGFGGD+4?EGF@?=E87F,=>6>+3F3FFD;,,@++@+@C6B63****,,,@9EGF,>,>>7,?,=,,,2;;,=FGCCEE4:8C++5/=CG?**<0>7C7)9C<59*0:7F*00AFEE>:<5(7,8)0//C)*-8::3(07C*)0**
@M03364:276:000000000-BLYN8:1:1101:21526:2770 2:N:0:1
GGACTACTCGGGTTTCTAATCCTGTTTGCTCCCCACGCTTTCGCACCTGAGCGTCAGTCTTTGTCCAGGGGGCCGCCTTCGCCACCGGTATTCCTCCAGATCTCTACGCATTTCACCGCTACACCTGGAATTCTACCCCCCTCTACGAGACTCAAGCTTGCCAGTTTCAAATGCAGTTCCCAGGTTGAGCCCGGGGATTTCACATCTGACTTAACAAACCGCCTGCGTGCGCTTTACGCCCAGTAATTCCG
+
CCCCCGGGGGGGGGGGGGGGGGGGGGGGGGGGGGGGGGGGFFGGGGGGGGGGGGGGGGGGFGGGGGGGGGGGEGGGGGGGGGGGDEGGGGGGGGGGGGGGGGGGGFFGEGG+EFGGFFGGGGGGGGGGGFG8FGGFFGGGGDGGGGFGGGDGC6DGGGFF*@FFBDFGGGCFFFFGGGGGGGGGGFCCFFGGGGGGDEGEGGGGFGFFGGGFGDGGGCC=BG>DFFBFFD3>DGDA?FGGGFB:FDFAFGC
@M03364:276:000000000-BLYN8:1:1101:12275:2773 2:N:0:1
GGACTACAGGGGTATCTAATCCTGTTTGCTCCCCACGCTTTCGAGCCTCAGCGTCAGTTACAGACCAGAGAGTCGCCTTCGCCACTGGTGTTCCTCCATATATCTACGCATTTCACCGCTACACATGGAATTCCACTCTCCTCTTCTGCACTCAAGTCTCCCAGTTTCCAATGACCCTCCCCGGTTGAGCCGGGGGCTTTCACATCAGACTTAAGAAACCGCCTGCGCTCGCTTTACGCCCAATAAATCCG
+
CCCCCGGGGGGGGGGGGGGGGGGGGGGGGGGGGGGGGGGGGGGGGGGGGGGEGGGGGGGGGGGGGGGGGGEGGGGGGGGFGGC,CFGGGGGDGGGGGGFFGGGGGGGGGGFGGGFGGGGGGGGGGGGGEEFGG9=AFFCFGGGGGAFFGFF?FGGGFGFEDGGGFFGCGGGGGGFFFEDCGGGG@C6EFFEEGGGGEGFGGDF786DF46?FFCFCDFGGEGF<28>F@>>EG<F>?<GGD:?FGG6>>FD
@M03364:276:000000000-BLYN8:1:1101:17111:2776 2:N:0:1
GGACTACCGGGGTATCTAATCCTGTTTGCTCCCCACGCTTTCGCACCTGAGCGTCAGTCTTCGTCCAGGGGGCCGCCTTCGCCACCGGTATTCCTCCAGATCTCTACGCATTTCACCGCTACACCTGGAATTCTACCCCCCTCTACGAGACTCTAGCTTGCCAGTTTCGAATGCAGTTCCCAGGTTGAGCCCGGGGATTTCACATCCGACTTGACAGACCGCCTGCGTGCGCTTTACGCCCAGTAATCCCG
+
CCCCCFGGGCGGG>E6@CEFDF,EFFGFGFGGFGFG@CGGGGDFGGCCCFG<FCFEFCFDCFGGGGGFFDEEFGEFEECFGDGGGFEGGCD9EGB98?F?F<EFF9FGC7FGGF?FGC7EGGF?FFGG?FGFDFGGGG6CE8EFCE66:@C;@,>AGGGGG@DFAFCGC5FFGG7<DFG7DFFC<:C,<>B=CCEE533=CG+:AC*>*839:>FC6CEGD57(4F>52>:@399)1382:<3@**/)*29
@M03364:276:000000000-BLYN8:1:1101:16498:2828 2:N:0:1
GGACTACACGGGTTTCTAATCCTGTTTGCTCCCCACGCTTTCGAGCCTCAGCGTCAGTTACAGACCAGAGAGCCGCCTTCGCCACTGGTGTTCCTCCATATATCTACGCATTTCCCCGCTACACATGGAATTCCACTCTCCTCTTCTGCACTCAAGTCTCCCAGTGTCCAATGACCCTCCCCGGTTGAGCCTGGGGCTTTCACCTCAGACGTAAGAAACCGCCTGCGCTCGCTTTACTCCCCATAAATCCG
+
C@CCCF@CC@CFGEDGGG<FFFGFFGGGAA@FFG<FF:CFDFGDFCFGDG@DGGCG@CFFGFDE<DFE<@<FGC:+C4C<FEC?FGGFCEGGGFDAFEF9AEFECFGGFCFGGG,5B>==CFGG=FEFB:CFGGFF,,@FFDFGFE9,,7>=EF8,C==;@,DEC,@DECAE8;AFFF8CE>++5C*,4DB,,43*;:CF:FF*3**0;9*;5DC7B*,4)=A@1A0515.)/1*)+7>5/)/)*7=<GG3
@M03364:276:000000000-BLYN8:1:1101:19361:2834 2:N:0:1
GGACTACTGGGGTTTCTAATCCTGTTTGCTCCCCACGCTTTCGCACCTGAGCGTCAGTCTTCGTCCAGGGGGCCGCCTTCGCCACCGGTATTCCTCCAGATCTCTACGCATTTCACCGCTACACCTGGAATTCCACCCCCCTCTACGAGACTCAAGCCTGCCAGTTTCAAATGCAGTTCCCGGGTTGAGCCCGGGGATTTCACATCTGACTTAACAGACCGCCTGCGTGCGCTTTACGCCCAGTAATTCCG
+
CCCCCGFGGGGGGGGGGFGFGFGFGGGGGGFFFGFGGGEGGFFGGDGGGGGGGGGGEGGGGGFF,@@@EFGDGGFDFEFFGGF7?F@CGEFGFCGFF,EFGDGGFFGGGGCCFFDF<FCE=FFGGGEFGFFDDGGCF8E@@EEFGGGEGECC6,>EGGGGFGGFFFGGGGFG?F9D<FG,DE5CFEEEGFB;75CC7CEFGDGDFCD+;CFC:FF7C<FG@=@:?F9BBFF>D**6@:EE5;?6>7=):D7
@M03364:276:000000000-BLYN8:1:1101:17317:2840 2:N:0:1
GGACTACCGGGGTATCTAATCCTGTTTGCTCCCCACGCTTTCGCACCTGAGCGTCAGTCTTTGTCCAGGGGGCCGCCTTCGCCACCGGTATTCCTCCACATCTCTACGCATTTCACCGCTACACGTGGAATTCTACCCCCCTCTACAAGACTCTAGCCAACCAGTTTCAGATGCAATTCCCAAGTTAAGTTCGGGGCTTTCACATCTGACTTAATTGACTGCCTGCGTGCGCTTTACGCCCAGTAATTCCG
+
CCCCCFEGGGGGGGGGGGGGGGGGGGGGGGGGGGGGGGGGFGGGGGGGGGGFGGGGGFGGGGGGGGGFGEGGGGGGGGGGGGEGGGGGGGGCGGGGFGGGFGGGGGGG>CGGGGFGGGFGGGGGGGGGGGGGGGGGGDFGEGGGGGGGCGGFGGGGGGFGGEGGGGGCGGGGGGGFCFGGGGGG,>EFGGGGGGGGGGDFGGGGFGGGGGGGGGGC7DGGFCAEFFBFD:DBG3FD6<GEC51?GCFBC:9
@M03364:276:000000000-BLYN8:1:1101:12663:2842 2:N:0:1
GGACTACAGGGGTTTCTAATCCTGTTTGCTCCCCACGCTTTCGAGCCTCAGTGTCAGTTACAGGCCAGAGAGCCGCTTTCGCCTCCGGTGTTCCTCCATATATCTACGCATTTCACCGCTACACATGGAATTCCACTCTCCTCTCCTGCACTCAAGTCTCCCAGTTTCCAATGCACACAATGGTTGAGCCACTGCCTTTTACACCAGACTTAATAAATCACCCTCGCCCCCTTTACGCCCAATTAATCCGG
+
CCCCCGGFDGGGGGGGGGGGGGGGGGGGGGFGGGGGGGGGGGGDGG7BFFGEFGGGGGGGFGGFGECG8F8FEEFG7FGGGGBF6EEG+FGGGDGGFGEDFGGGGG9FEGGGGGGGFFGGGGGGGFFGGFGFGFCF=,,A@GGGE8E88DFGG8F88>6@,DFDF9>F,@,,@ECA=D+=,63>F66,@F,:48,:CFGG+;7*3**4*258C++=++5,3A*))*0*()288818):BECF1+;C7.CGC
@M03364:276:000000000-BLYN8:1:1101:23285:2867 2:N:0:1
GGACTACCAGGGTATCTAATCCTGTTTGCTCCCCACGCTTTCGAGCCTCAGCGTCAGTTACAGACCAGAGAGCCGCCTTCGCCACTGGTGTTCCTCCATATATCTACGCATTTCACCGCTACACATGGAATTCCACTCTCCTCTTCTGCACTCAAGTCTCCCAGTTTCCAATGACCCTCCCCGGTTGAGCCGGTGGCTTTCACATCAGACTTAAGAAACCGCCTGCGCTCGCTTTACGCCCAATAAATCCG
+
CCCCCFGGGGDGGGGGGGGGGGGGGGG@FGGGFFGGGGGGGGGGG7CFGGFCGGGGGGGCFFFFG@FEGFFGGGGGGGF=FGGGGGGGFCFGGG9?FGGGGGGGGGGGGGEGGGGG9?=6=FFFGGGFF9?FGGGGF8EGFFGGGGGGCFCFGGGGGGGF,DFF,CFGAAECFAAFCDGGGGGGFEECCFFEG*@C,@>9<CCFFCF7C>F@F+8DFCFG>E>-5A5;5>>BD7C<FFGE=>(;<F6CFD9
@M03364:276:000000000-BLYN8:1:1101:10075:2877 2:N:0:1
GGACTACTGGGGTATCTAATCCTGTTTGCTCCCCACGCTTTCGTGCATGAGCGTCAGTACAGGTCCAGGGGATTGCCTTCGCCATCGGTGTTCCTCCGCATATCTACGCATTTCACTGCTACACGCGGAATTCCATCCCCCTCTACCGTACTCTAGCCATGCAGTCACAAAGGCAGTTCCCAGGTTGAGCCCGGGGATTTCACCTCTGTCTTGCATAACCGCCTGCGCACGCTTTACGCCCAGTAATTCCG
+
CCCCCCGGGGGGGGGGGGGGGGGGGGGGGGGGGGGGGGGGGGGGGGGGGGGGGGGGGGGGGGFGGGGGGGEEGGGGGGGGGGGGEGGGCGGGGGGGGEEGGG;EFGGGGDDGGGFGFGGGGGGGGGGGGGGGGGGGGGGGGGGGGGGGGFGGGGD=DFGGFGGGGGGFGG?FCFGGGGGGDF6>BEGGCCCC>EGECG8EGFFG*666CFGGGG=DF>FGFGD<7A>A6>>EGGFEF:A8C31<FDFFGF*
@M03364:276:000000000-BLYN8:1:1101:12060:2883 2:N:0:1
GGACTACTGGGGTTTCTAATCCTGTTTGCTCCCCACGCTTTCGAGCCTCAGCGTCAGTTACAGACCAGAGAGCCGCCTTCGCCACTGGTGTTCCTCCATATATCTACGCATTTCACCGCTACACATGGAATTCCACTCTCCTCTTCTGCACTCAAGTCTCCCAGTTTCCAATGACCCTCCCCGGTTGAGCCGGGGGCTTTCACATCAGACTTAAGAAACCGCCTGCGCTCGCTTTACGCCCAATAAATCCG
+
CCCCCGGGGGGGGGGGGGGGGGGGGGGGGGGGGGGGGGGGGGGGGGGGGGGGGGGGGGGGGGGGGGGGGGGGGGGGGGGGGGGGGGGGGGGGGGGGGGGGGGGGAFFGGGFGGGEGGGGGGGGGGGGGFAFGGGGGGGGGGGGGGGGGGGGGGGGGGGGGFG?FDFGGGG9BDAFGGGGDEEEGGGGCCFGGGGGGGGGGGGGG=CFGCFGGGFGGFGGGAGEFFFFE0>B>DDGFFFGGGE6>C7@<GGC
@M03364:276:000000000-BLYN8:1:1101:11788:2899 2:N:0:1
GGACTACTCGGGTTTCTAATCCTGTTTGCTCCCCACGCTTTCGAGCCTCAGCGTCAGTTACAGACCAGAGAGCCGCCTTCGCCACTGGTGTTCCTCCATATATCTACGCATTTCACCGCTACACATGGAATTCCACTCTCCTCTTCTGCACTCAAGTCTCCCAGTTTCCAATGACCCTCCCCGGTTGAGCCGGGGGCTTTCACATCAGACTCAAGAAACCGCCGGCGCTCGCTTTACGCCCAATAAATCCG
+
CCCCC8FFEFGGFGEFFG<CCCEGEDFGGGGAFGGGGDGCFEGFGGEGFGGFEGEG@FGGDEFEC,6ECG@FEFBF@CEEFCF,?BEFFGCGFGGFGFFCFG,,@CFCFFEE9E<B,FC@EFGGGGCEB5?=EGFGCEDFFFFD9EFFC,,=FDDDEDE=EF,336@D=9DF8;DDE8+AEEGDGDC7F@C37:*@C>FDG7,7=8+;;?C*>C6>5CC6AE.((2-.,7>>3*>)9:C8>)(.7*1)*09
@M03364:276:000000000-BLYN8:1:1101:23001:2919 2:N:0:1
GGACTACCCGGGTTTCTAATCCTGTTTGCTCCCCACGCTTTCGCACCTGAGCGTCAGTCTTTGTCCAGGGGGCCGCCTTCGCCACCGGTATTCCTCCAGATCTCTACGCATTTCACCGCTACACCTGGAATTCTACCCCCCTCTACAAGACTCTAGCCTGCCAGTTTCGAATGCAGTTCCCAGGTTGAGCCCGGGGATTTCACATCCGACTTGACAGACCGCCGGCGTGCGCTTTACGCCCATTAATTCCG
+
CCCCCA8CFECGGGGC@FGGFC@FFFGGGGGFCGFEFGGEGGEGGGGGFCCGEGGGGGGGGFGG<EAEFFGEGDF>BEFFGG:FGC7FGGGG9FC,=?EBA=CECFDGE+?F9F<F5CC=CC=EFFGGGFCFFDGGGGGFCCEGCFG9C?CD6DFFDFFC7D6FFCFFC*>DGC7,55D?F?FGF2<6<D,=/:BE*;2=C@FGFC4<5D<DD*2:=CG*8CB((76E15).9D<A44:8>;0*>C647:2
@M03364:276:000000000-BLYN8:1:1101:18722:2919 2:N:0:1
GGACTACACGGGTTTCTAATCCTGTTTGCTCCCCACGCTTTCGAGCCTCAGCGTCAGTTACAGACCAGAGAGCCGCCTTCGCCACTGGTGTTCCTCCATATATCTACGCATTTCACCGCTACACATGGAATTCCACTCTCCTCTTCTGCACTCAAGTCTCCCAGTTTCCAATGACCCTCCCCGGTTGAGCCGGGGGCTTTCACATCAGACTTAAGAAACCGCCTGCGCTCGCTTTACGCCCAATAAATCCG
+
CCCCCGGGGGGGGGGGGGGGGFFGGFGGGGGGGGGCFGGGGGGGFGGGGFGGGGGGGGGGGGGGGGGGGGGGGGGG+CFGFGGGGFGGGGGGGGGGGFGGGG9@FGGGGGGGGGGGGGGGGGGGGGGGEFFGGGGECGAFG88@FEEGG8,88@F8=DFFFFGGAFGGGGFFDFFGGGGGGGGGG6:CFGGGGGDGCGFFG>9:A6CGDFGGCFG++<EF>GF(/5(:,.7>CFGAFFGEGBB:DF?6:<)
@M03364:276:000000000-BLYN8:1:1101:10237:2964 2:N:0:1
GGACTACTGGGGTATCTAATCCTGTTCGCTCCCCACGCTTTCGAGCCTCAGCGTCAGTTACAGACCAGAGAGCCGCCTTCGCCACTGGTGTTCCTCCATATATCTACGCATTTCACCGCTACACATGGAATTCCACTCTCCTCTTCTGCACTCAAGTCTCCCAGTTTCCAATGACCCTCCCCGGTTGAGCCGGGGGCTTTCACATCAGACTTAAGAAACCGCCTGCGCTCGCTTTACGCCCAATAAATCCG
+
CCCCCGGGGGGGGGGGGGGGGGGGGGGGGGGGGGGGGGGGGGGGGGGGGGGGGGGGGGGGGGGGGGGGGGGGGGEGGCFGGFGGGGGGEGGGGGGGGGGGGGGGFCGGGDCEGEFCFGGG7FGGDGGGFFGGGGGG;EFGGGGCFFGGGGGGGGGDFGGG98,BAE9,EF9FGCFG8AFECGGGGEGGFGFGGGGGGE5CFGGGFG+?CFGGG=@FGGCGEG:@FFFE>))09C*)/8E*:@B44CFAGG<
@M03364:276:000000000-BLYN8:1:1101:23178:2972 2:N:0:1
GGACTACCAGGGTTTCTAATCCTGTTTGCTCCCCACGCTTTCGCACCTGCGCGTCAGTCTTTGTCCAGGGGGCCGCCTTCGCCACCGGTATTCCTCCAGAGCTCTACGCATTTCACCGCTACACCTGGAATTCTACCCCCCTCTACAAGACTCTAGCCTCCCACTTTCGAATGCAGTTCCCAGGTTGCCCCCGGGGATTTCACAGCCGACTTGACAGCCCGCCTGCGTGCCCCTGACGCCCAGTAATGCCG
+
-ACC8C<,CF,;CF7EAFF9FG@FC,C,6CFGGGACEGF;,,8F@F@8,,8:@FB7,CFFFD,<C<D<EGG@EGGGG:=<,?8?FF7=7@D@EF,<B=A,,:,?9<EFEC+8<EEEF@@+@F9FF8,AF,<3E,DAFG+>C+8+,;3,3DD8D>=EFG,,4>8,5=>>:*,64DF9<FGFDE,*2,,,041C*=*/**5+33<:+*:DDG337*;76**:5C>:0.30(7)0*19()(:CC>B)72=)*21
@M03364:276:000000000-BLYN8:1:1101:14491:2987 2:N:0:1
GGACTACTGGGGTTTCTAATCCTGTTTGCTCCCCACGCTTTCGCACCTGAGCGTCAGTCTTTGTCCAGGGGGCCGCCTTCGCCACCGGTATTCCTCCAGATCTCTACGCATTTCACCGCTACACCTGGAATTCTATCCCCCTCTACAAGACTCTAGCCTGCCAGTTTCGAATGCAGTTCCCAGGTTGAGCCCGGGGATTTCACATCCGACTTGACAGACCGCCTGCGCTCGCTTTACGCCCAATAAATCCG
+
CCCCCGGGGGGGGDGGGGGGGGGGGFGGGGFGGGG@EGGGGGGE7FGF@EFGGGGGGGGGGGGGGGGGC7FDEGGGGGGGGGGGGFGGG:FGGGGGGGGGG8EFFGGGGGGGGGFGGGGGCGGGGFGGGCFGG<E3E3@FCEGGFGG9=GGGGFGF,8,3,DDDCCG,ACFGGGGFGGGCECFGGGGFFGCC**BGCEGGFGFCFGC55:DGG7D+;0C::EB@FF@>F3))9<<>F0E5EB(7FG?ACG5
@M03364:276:000000000-BLYN8:1:1101:7113:3039 2:N:0:1
GGACTACAGGGGTATCTAATCCTGTTTGCTCCCCACGCTTTCGCACCTGAGCGTCAGTCTTTGTCCAGGGGGCCGCCTTCGCCACCGGTATTCCTCCAGATCTCTACGCATTTCACCGCTACACCTGGAATTCTACCCCCCTCTACAAGACTCTAGCCTGCCAGTTTCGAATGCAGTTCCCAGGTTGAGCCCGGGGATTTCACATCCGACTTGACAGACCGCCTGCGTGCGCTTTACGCCCAGTAATTCCG
+
CCCCCGGGGGGGGGGGGGGGGGGGGGGGGGGGGGGGGGGGGGCGGGGGGGGGGDGGGGGGGGGGGGGGGGGGGGGGGGGGGGGGGGGGGCFFGGFGGFG9FDGGGGGGGGDEGGGGGGGGGGFFGGGGGGFGGGGGGCGGGGGFGGGGGGGGGGGGGGGGGFGGGGGG>5DFGGGGGGGGGGGGGGGGFFFGGD>CCCGFFGGGFGGGDGDD>:DCGGFCEC3::)3@0@>DGGGFFFDD5)86>76)?F*
@M03364:276:000000000-BLYN8:1:1101:15807:3057 2:N:0:1
GGACTACTCGGGTTTCTAATCCTGTTTGCTCCCCACGCTTTCGCACCTGAGCGTCAGTCTTCGTCCAGGGGGCCGCCTTCGCCACCGGTATTCCTCCAGATCTCTACGCATTTCACCGCTACACCTGGAATTCCACCCCCCTCTACGAGACTCAAGCCTGCCAGTTTCAAATGCAGTTCCCGGGTTGAGCCCGGGGATTTCACATCTGCCTTAACAGACCGCCTGCGTGCGCTTTACGCCCAGTAATTCCG
+
CCCCCGGGGGGGGGGGGGGGGGGGGGGGGGGGGGGGGGGGGGGGGGGGGGGGGGGGGGGGGGGGGGGGGDGGGGGGGGGGGGGGGGGGGGGGGGGGGGGDGGGGGGGGGGGGGGEGGGGGEGGGGGGGFFGGGGGFGGGGGCGGCGGGGGCC?FF6FGGFCFGGFGGGCF9EGGGGGGGGFEC>FEGGGGDCE5ECEGFGGGGGFGGF+7=FFGG7FCGG>GE?0FBFFFFFGGG2@?GEE:?F7DFFGG*
@M03364:276:000000000-BLYN8:1:1101:8507:3101 2:N:0:1
GGACTACAGGGGTTTCTAATCCTGTTTGCTCCCCACGCTTTCGAGCCTCAGTGTCAGTTACAGGCCAGAGAGCCGCTTTCGCCTCCGGTGTTCCTCCATATATCTACGCATTTCACCGCTACACATGGAATTCCACTCTCCTCTCCTGCACTCAAGTCTCCCAGTTTCCAATGCACACAATGGTTGAGCCACTGCCTTTTACATCAGACTTAAGAAACCACCTGCGCTCGCTTTACGCCCAATAAATCCGG
+
@CCCCGFCGGGGGGGDFFGGFFGGGGGGGGGGGEGGGGGGGGGFEGDGGCEGGGGGGGGGEGGGGGGGF8FDGGGGEFGG7EG>FCEGFGGGGGGCFGGGDFCCEGGGGGGGGFGCGGGGEGGGF8FFFDGGGGGGGGCFFCGGGGGFFFGGFEF8DFGGEGGGFFEGFAFGGGGGGGGDCGGGGC,AFFGDFGGDEEGGGGGECGGGGCCFG7CDGGE>FEFFFFB4(?B5CFCEE9CEEA1A7>8?*)9
@M03364:276:000000000-BLYN8:1:1101:12518:3107 2:N:0:1
GGACTACCGGGGTATCTAATCCTGTTTGCTCCCCACGCTTTCGCACCTGAGCGTCAGTCTTCGTCCAGGGGGCCGCCTTCGCCACCGGTATTCCTCCAGATCTCTACGCATTTCACCGCTACACCTGGAATTCTACCCCCCTCTACGAGACTCTAGCTTGCCATTTTCAAATGCAGTTCCCAGGTTGAGCCCGGGGATTTCACATCTGACTTAACAAACCGCCTGCGTGCGCTTTACGCCCAGTAATTCCG
+
CCCCCGFGGGGGGGGGGGGGGGGGGGGGGGGGGGGGGGGGGGGGGGGGGGGGGGGGGGGGGGFGGDGGGGDGGGGGGGGGGEGGGGGGGGGGGFGGGGGGGGGGGFFGDFGDFGGGFGGGCEFFGGGGGFGGGGGEGGGGGCCC,,DECCEGGFGGFGGGGGG,EFFGGGGGC>=CFFGGC98DFFGGGFGF55CECDGGGFGGFGFGCFC>@++;>5CF>EDFFF9D:DBDDDF67<EGE>:67CFFGG>
@M03364:276:000000000-BLYN8:1:1101:12162:3109 2:N:0:1
GGACTACAAGGGTTTCTAATCCTGTTTGCTCCCCACGCTTTCGCACCTGAGCGTCAGTCTTCGTCCAGGGGGCCGCCTTCGCCACCGGTATTCCTCCAGATCTCTACGCATTTCACCGCTACACCTGGAATTCTACCCCCCTCTCCGAGACTCTAGCTTGCCAGTTTCAAATGCAGTTCCCAGGTTGAGCCCGAGGATTTCACAGCTGACTTAACAACCCGCCTGCGTGCGCTTTAAGCCCAGTAATTCCG
+
CCBCC<F86CFCG8CFGFCEGGGGFGGCCFG8C@@FG@FCF<B,,8@F@F6@CF:CC@,CF,<CC68E6,8@:FGGGGGGGG::=DEFF7F<F9=,E8FG9,CEFEFDFFGGGGGDGGGC:FGFE:FFGFGFG,,3CB+>B==+,,@+::CFG9,EDEEGDE7,@EFF7D@E9E9,5,DD,>,>F98112>:5*4**6=<=+,++2;C44:D7+++;/C*8*8<;.(:8@D>D<C)*)<CC@?47:=)0*0
@M03364:276:000000000-BLYN8:1:1101:22106:3115 2:N:0:1
GGACTACTCGGGTTTCTAATCCTGTTTGCTCCCCACGCTTTCGCACCTGAGCGTCAGTCTTTGTCCAGGGGGCCGCCTTCGCCACCGGTATTCCTCCAGATCTCTACGCATTTCACCGCTACACCTGGAATTCTACCCCCCTCTACAAGACTCTAGCCTGCCAGTTTCGAATGCAGTTCCCAGGTTGAGCCCGGGGATTTCACATCCGACTTGACAGACCGCCTGCGTGCGCTTTACGCCCAGTAATTCCG
+
CCCCCGGGFEGGGGGGGDGGGCGDFGGGGGGGGGGGCGGGGGGCFGGGGGGGGGGGGGGFFFGGGGGGGCDGDGGGGGGGGGGGGGGDFEDEGGGGFG<FGGFGGGGFGDDGAFEGFGGC7FFG8?FGGGGGFDFG9DDGCEDFGGF,=88CFGGFB@,@,@DFGGGG>CEF?DFG7;EEFCGGGC:CEGDDGDEC*:FFFGCFACDGGGGCCDFDGFGGFGF6349;257BC*54=(;:EEF/*:=AG=9
@M03364:276:000000000-BLYN8:1:1101:24976:3153 2:N:0:1
GGACTACTCGGGTTTCTAATCCTGTTTGCTCCCCACGCTTTCGCACCTGAGCGTCAGTCTTTGTCCAGGGGGCCGCCTTCGCCACCGGTATTCCTCCAGATCTCTACGCATTTCACCGCTACACCTGGAATTCTACTCCCCTCTACCAGACTCTAGCCCGCCAGTTTCGAATGCAGTTCCCAGGTTGAGCCCGGGGATTTCACATCCGACTTGCCAAACCGCCTGCGTGCGCTTTACGCCCAGTAATTCCG
+
CCCCCGGFFGGGGCFGGGGGGGGGGGGGGG<FGGF@FGGGFGDGGGGG<@AFGGGGGF9,CEF6FGGGFG7+CFGG@F7=DGGGD,@FG+BFGGGFGDBEG<;FGGGGGGGG,EFFGEFGEFCG8FEGCCGGGCCG,@8<>@EFF9,>>8DDF,CE;F,+BEECFFGGCCC:@9@9FEFCGAF5FFCGFGG**:CG**BEF8,+@7F317CD0+*+*2=EDGF70>B>?EF>DC79F<E*:5,9C7*6F76
@M03364:276:000000000-BLYN8:1:1101:23012:3185 2:N:0:1
GGACTACAAGGGTATCTAATCCTGTTTGCTCCCCACGCTTTCGAGCCTCAGCGTCAGTTACAGACCAGAGAGCCGCTTTCGCTACCGGTGTTCCTCCATATATCTACGCATTTCACCGCTACACATGGAATTCCACTCTCCTCTCCTGCACTCAAGTCTACCAGTTTCCAATGCATACAATGGTTGAGCCACTGCCTTTTACACCAGACTTAATAAACCACCTGCGCTCGCTGTACGCCCAATCAATCCGG
+
CCCCCG8FGGGDEEFFFFAFGGGGGGGGGGCEF,EFGGG7FFGGGGGGGGGCEFGGGFFDCFDFCC<EFC8FCCGG@F<AB7,B78=@++,BECDEFG,CFFFFCCFF>CFGFA@?F?FEG@,EFFCDGGCEGFG9>E,8@9D9,,@D888+6,8@EFFGC,,3,EFCE,@DD,@@DF,ADFDGAE,AF,389:CDC;@@9FGFF5*;7?;+<=<7@DD5@5*)7*795?A>*/+/898*/05)*;F4*:)
@M03364:276:000000000-BLYN8:1:1101:13073:3191 2:N:0:1
GGACTACAGGGGTATCTAATCCTGTTTGCTCCCCACGCTTTCGCACCTGAGCGTCAGTCTTTGTCCAGGGGGCCGCCTTCGCCACCGGTATTCCTCCAGATCTCTACGCATTTCACCGCTACACCTGGAATTCTACCCCCCTCTACAAGACTCTAGCCTGCCAGTTTCGAATGCAGTTCCCGGGTTGAGCCCGGGGTTTTCACATCTGACTTAACAGACCGCCTGCGTGCGCTTTACGCCCAGTAATTCCG
+
CC9CCEF<AAFEEGFFGGCFGFGG<FFGGFGFCF<FE7@@FECF7FCGF?GGGCEGG<<FGGGG9A<E@CGEEFGG:CEGGG7FEG>=FEF9F,9F8FDFEF,<@,,A=FGGG9FFFCFEC=@FCFF@FGG8DCFFFCDCCCGGGDC9F?:<>9@FGGG?78AC3=DGGG88CAACF77:DEDG@C8,148C*CE**3=/;:+:@6C@FGCFG7++*2C2./581>0)15>3C75>@1CEE@:0001):C9
@M03364:276:000000000-BLYN8:1:1101:12451:3192 2:N:0:1
GGACTACTCGGGTATCTAATCCTGTTTGCTCCCCACGCTTTCGCACCTGAGCGTCAGTCTTTGTCCAGGGGGCCGCCTTCGCCACCGGTATTCCTCCAGATCTCTACGCATTTCACCGCTACACCTGGAATTCTACCCCCCTCTACAAGACTCTAGCCTGCCAGTTTCGAATGCAGTTCCCAGGTTGAGCCCGGGGATTTCACCTCCGACTTGACAGACCGCCTGCGTGCGCTTTACGCCCAGTAATTCCG
+
-68ACEF@F7;FG7EEF9F9FGGACCDFGGGFGDFGGGDC@CCCCEEGFFGGGFGC@EFGFGG@@@<CFCCCFGGEFCEDF>:CFFG7F:D@F?FF@@<<AFGG,,,9=+:F9FGGGGGGGGCG8FE8BFFD;FEGDFCFEEGGFGF,@@FDFC;3EFGGC@A,D3@DCF8,,3,,@BCC6AE1D9E6?F,:?*BEC8:9CCG*0C5D)CC*:*>FG48=ADD?FF;317B3<<56F?EG=>(9*:6)0:*
@M03364:276:000000000-BLYN8:1:1101:18695:3211 2:N:0:1
GGACTACTAGGGTTTCTAATCCTGTTTGCTCCCCACGCTTTCGAGCCTCAGCGTCAGTTACAGACCAGAGAGCCGCCTTCGCCACTGGTGTTCCTCCATATATCTACGCATTTCACCGCTACACATGGAATTCCACTCTCCTCTTCTGCACTCAAGTCTCCCAGTTTCCAATGACCCTCCCCGGTTGAGCCGGGGGCTTTCACATCAGACTTAAGAAACCGCCTGCGCTCTCTTTACGCCCAATAAATCCG
+
CCCCCGGGGGGFGGGGGGGGGGGGGGGGGGGGGGGGGGGGGGGGGGGGGGGGGGGEFGGGGGGGGGGGGGGGGGGGGGGGGGGGGGFGGGGGGGGGGGGGGGGGGGGGGGGGGGFFF7FCGGGGGGGFF<EFGGGGCGGGGGGGGFGGGFGGGG@,8==DDG8DFF9>ADDGGGDEGGGGGDGGEGGG7DGDGDGEECE6;DFGFGGGF4?+8=@CC*=6AGFFF41=6))*2;7?6;CGE@002>F):<5
@M03364:276:000000000-BLYN8:1:1101:15326:3219 2:N:0:1
GGACTACTGGGGTGTCTAATCCTGTTTGCTCCCCACGCTTTCGAGCCTCAGCGTCAGTTATAGACCAGAGAGCCGCCTTCGCCACTGGTGTTCCTCCTTATCTCTCCGCAGTTCACCGCTACACATGGACTTCCACTCTCCTCTTCTTCACTCAAGTCTCCCAGTTTCAATTCACCCTCCCCGTTTGAGCCGCGGGCTTTCAGTTGAGACTTACGCACCCTCCTCGGCTCGCTTTACCCCCAATAACTCCG
+
C-@C@,CFF<8:F+@FFGCFEDFDEGGGFFCFEEFCGGGE<FG,;8@@EE<E:@F7FE96,<C6FCE<,,,F7<+:7@:F7C,,8,C6:,CFE9E,4,:?,,CAE,44B=+BEF9<F++++FG<,AF,B,8=FF;EF8DGC,,?BE,,8,,6D33,6>,,9DDE8>9E,3,,,7,3663@CB6+8DG,+86;*@EEGE;8;1,+4=+;*;?+=:C*/)3:)/0/(.()()0091746)+*2)(7**/):<*
@M03364:276:000000000-BLYN8:1:1101:23977:3237 2:N:0:1
GGACTACAGGGGTTTCTAATCCTGTTTGCTCCCCACGCTTTCGAGCCTCAGCGTCAGTTACAGACCAGAGATCCGCCTTCGCCACTGGTATTCCTCCAGATATCTACGCATTTCACCGCTACACATGGAATTCCACCCTCCTCTTCAGCACTCAAGTCTCCCAGTTTCTAATGACCCTCCCCGGTTGAGCCGGGGGCTTTCACATCAGACTTAAGACAACGCTGGCGCCCGCTTTACCCCCAATAAATCCG
+
CCCC8EF,C<FFGDFFGE<FGGC<;,CEGCFGGG<@C@FGFGE<8CF@AFDDEG7BEGFCE@99FFCCC,C,CFFF7,,CBCG@FFFFG9,,CA9FE<,5,5EA;DGFEEG>CFFGG+@8CCAF,A,=FC,A;?EC,@8A+@F9,E,>8@E+DC8DE>,3CEFFDA,>,@;;DE,6=D8E++=+@+@F,@EEDC85*18,;8CFAF7C*0*B1:+;*0*2>C)/.538()2.9/9)9)<*/.()2**)*9)
@M03364:276:000000000-BLYN8:1:1101:10407:3243 2:N:0:1
GGACTACTGGGGTATCTAATCCTGTTTGCTCCCCACGCTTTCGAGCCTCAGCGTCAGTTACAGACCAGAGAGCCGCCTTCGCCACTGGTGTTCCTCCATATCTCTGCGCATTTCACCGCTACACATGGAATTCCACTTTCCTCTTCTGCACTCAAGTTTCCCAGTTTCCAATGACCCTCCACGGTTGAGCCGTGGGCTTTCACATCAGACTTAAGAAACCGCCTGCGCTCGCTTTACGCCCAATAAATCCG
+
CCCCCGGGGGGGGDGGGGGGGGGGGGGGGGGGGGGGGGGGGGGGGGGGGGGGGGGGGGGGGGGGGGGGGGGGGGGGGGGGGGEGGFGGFFFGGGGGGGGG9FFGGGGGGGGGGGGGGGGGGGGGGGGGGGGGGGGGGGGGGGGGG9DFDFGGGGGGGFGG9FGGFFGGGGGGG9DGGGGGFGGGGGE6@FFGEGGGGGF6<9ACFDFGFGGGGGC@FFGGBGA@DFFFF4:DCDFEFFD*:>6AFGFFGF9
@M03364:276:000000000-BLYN8:1:1101:15359:3272 2:N:0:1
GGACTACTGGGGTTTCTAATCCTGTTTGCTCCCCACGCTTTCGCACCTGAGCGTCAGTCTTTGTCCAGGGGGCCGCCTTCGCCACCGGTATTCCTCCAGATCTCTACGCATTTCACCGCTACACCTGGAATTCTACCCCCCTCTACAAGACTCTAGCCTGCCAGTTTCGAATGCAGTTCCCAGGTTGAGCCCGGGGATTTCACATCCGACTTGACAGACCGCCTGCGTGCGCTTTCCGCCCAGTAATTCCT
+
CCCCCGGGGGGGGGGGGGGGGGGGGGGGGGGGGGGDGGGGGGGGGGGGGCGGGGGEGGGGGGGGGG<E8CFDGGGGGGGGGGGGGGGGGGGGGFFGGGG?FGGFCCGGGGGGGGGGFGGGGGGGGFGDGCFGGGGGGGCFGGGG9EG99FGGGFGFGFGGGGGGGGFGDCFGGGGGGGGGG?EGGGGGGGGGGDGGGGFFGGGGFF>93:DDCFGG45FGFDE6(;05(7)>D*/)94CE538):*94FG*
@M03364:276:000000000-BLYN8:1:1101:25258:3318 2:N:0:1
GGACTACACGGGTTTCTAATCCTGTTTGCTCCCCACGCTTTCGCACCTGAGCGTCAGTCTTTGTCCAGGGGGCCGCCTTCGCCACCGGTATTCCTCCAGATCTCTACGCATTTCACCGCTACACCTGGAATTCCACCCCCCTCTACGAGACTCAAGCCTGCCAGTTTCAAATGCAGTTCACGGGTTGAGCCCGGGGATTGCACTTCCGACTTGAACGACCGCCTGCGTGCGCTTTACCCCCAGTAATTCCC
+
CCCCCGGC<FEGGGGGGGGGGGG<CF<E9FEGGGFCEEDGFGGG7+@FFD@FEFFEFFCGFGFFGGGGCCD7CFCFCFGG,C?BF,=FGEGGGGFGFFF,E@FGGGGGGGGDEFFGGGGGGCGG==,CDFGGGG9=D>EGCEGDCEFEEG7?7@@9C5DDFFGDGCEGFC,>=FG7,BF,>B>>F556?FGG7E5EGGG*:+9+062*9DCGG>**9**2777-(79)(<7BDGGFF)38534?CFFAGG*
@M03364:276:000000000-BLYN8:1:1101:6579:3344 2:N:0:1
GGACTACTAGGGTTTCTAATCCTGTTTGCTCCCCACGCTTTCGCACCTGAGCGTCAGTCTTCGTCGAGGGGGCCGCCTTCGCCACCGGTATTCCTCCAGATCTCTACGCATTTCACCGCTACACCTGGAATTCTACCCCCCTCTACGAGACTCTAGCTTGCCAGTTTCAAATGCAGTTCCCAGGTTGAGCCCGGGGATTTCACATCTGACTTAACAAACCGCCTGCGTGCGCTTTACGCCCAGTAATTCCG
+
CCCCCGGGGGGGGGGGGGGGGGGGFGGGGGGGGGGGGGGGGGGGDGGGGGGGGGGGGGGGGGGGGEGGG7CFGGCGGGGGGGGGGGGGGGGGGGGFGGFGGGGGGGFGGGGGGGGGGGGEGGGGFDG8DCFFEGGGGGDGGEGGGGFGGDGGGGGGGGCGCFGGFGAFGGGG?FGCFGFGGFFCFGGFG@FGGGGGDGGCGFFGFFG7@CFGCGGFGGGCBC:BFFFFFDBBG:DAFBGEEF?FGG?<CF2
@M03364:276:000000000-BLYN8:1:1101:20940:3367 2:N:0:1
GGACTACTAGGGTATCTAATCCTGTTTGCTCCCCACGCTTTCGAGCCTCAGCGTCAGTTACAGACCAGAGAGCCGCCTTCGCCACTGGTGTTCCTCCATATATCTACGCATTTCACCGCTACACATGGAATTCCACTCTCCTCTTCTGCACTCAAGTCTCCCAGTTTCCAATGACGCTCCCCGGTTGAGCCGGGGGCTTTCACATCCGACTTAAGAAACCGCCTGCGCTCGCTTTACGCCCAATAAATCCG
+
CCCCCFGFGGGGGDCFFDCFGGGGGFF<FGDGGGGGGGGGFFG,@BFFE@FCGEGCFFGE<,E,;CFGEGEEGGGGGGGGGGGGG,FCFFGGGFFGGG9FG,C<EGFGGGGGGGGGGG>C:FDFEFGFGFGGF,,94@,5@@DF6C@DAAE8@=EF,4>;DDD=A>ED:>>=C,=++@8CG6>>@CGCFF?+CEEGGGGDFCFDFG*5*8DDGC>C+5CF5C>?@FF565BBGFDF?3;CED,7*0/.?C3
@M03364:276:000000000-BLYN8:1:1101:14877:3383 2:N:0:1
GGACTACTAGGGTATCTAATCCTGTTTGCTCCCCACGCTTTCGAGCCTCAGCGTCAGTTACAGACCAGAGAGTCGCCTTCGCCACTGGTGTTCCTCCATATATCTACGCATTTCACCGCTACACATGGAATTCCACTCTCCTCTTCTGCACTCAAGTCTCCCAGTTTCCAATGACCCTCCCCGGTTGAGCCGGGGGCTTTCACATCAGACTTAAGAAACCGCCTGCGCTCGCTTTACGCCCAATAAATCCG
+
CCCCCGGGGGGGGGGGGFGGGGGGGGGGGGGGGGGEGGGGGGGGGGGGGGGGGFEGGGGGGGGGGGGGGGGGGGGGGGGGGGGGGGGGGGGGGGGGGGGGGGGCGGGGGGGGGFGGGGGGGGGGGGGGGGGGGGGGGGGGGGGGGGGFGGGGF8EFGGCAFGGGEGGGGGGGFGGG?=D6CECEFCGCCGGEGDGCGGFDG>FGFGGGCGGGGCC7@8EGAGEDFFFFFA>BGFG<F(C8CD:5F*9<?F5
@M03364:276:000000000-BLYN8:1:1101:16831:3408 2:N:0:1
GGACTACTCGGGTTTCTAATCCTGTTTGCTCCCCACGCTTTCGCACCTGAGCGTCAGTCTTTGTCCAGGGGGCCGCCTTCGCCACCGGTATTCCTCCAGATCTCTACGCATTTCACCGCTACACCTGGAATTCTACCCCCCTCTACAAGACTCTAGCCTGCCAGTTTCGAATGCAGTTCCCAGGTTGAGCCCGGGGATTTCACATCCGACTTGACAGACCGCCTGCGTGCGCTTTACGCCCCGTAATTCCC
+
CCCCCFEGGGGGGGGGGGGGGGGGGGGGGGGGGGGGGGGGGGGGGGGGGFGGGGGGGGGGGGGGFGGGGGGGGGGGGEGGGGGGGGGGGEGGGGGGGGGFGGGGGDGGGGGGGGGGGGGG@FEGGGGGGFGGGGGGGGGGGGGGGGGGGGGGGGGFGGGGGGGGGGGGGGCGGGGGGGGGGGFGGGG?FGGGGGGDGEGGGGGGFGGGGDGC>:FFCFGG)*=6?FB@6@EBDGF9=(;CG37DC3>BGG*
@M03364:276:000000000-BLYN8:1:1101:15367:3423 2:N:0:1
GGATTACACGGGTTTCTAATCCTGTTTGCTCCCCACGCTTTCGCACCTGAGCGTCAGTCTTTGTCCAGGGGGCCGCCTTCGCCACCGGTATTCCTCCAGATCTCTACGCATTTCACCGCTACACCTGGAATTCTACCCCCCTCTACAAGACTCTAGCCTGCCAGTTTCGAATGCAGTTCCCAGGTTGAGCCCGGGGATTTCACATCCGACTTGACAGACCGCCTGCGTGCGCTTTACGCCCAGTACTTCCC
+
6A-A,EECFGGGGGGGGFCEFGGGG9@EFGEEGGGGGGGCDFGGD:@EEADCFFEGGFGFFGGF<@@F8@FEFFGEGGGFFG4,?BFG:>FFCED?BEACFGGGAFAEF@CFEEDACFGGCEGF8FGGFGC=FFA@EF+@EG>89E;,@E8?EF9<F8E?FC,>DF9B38,,@DC9DF<CED6*764<9E6:9*44*6,<7;F+A6D*CC<DG7<>F5=C:EEF?FF;(7>))97<FFC8=DFF**/6:**
@M03364:276:000000000-BLYN8:1:1101:13439:3440 2:N:0:1
GGACTACTAGGGTTTCTAATCCTGTTTGCTCCCCACGCTTTCGAGCCTCAGCGTCAGTTACAGACCAGAGAGCCGCCTTCGCCACTGGTGTTCCTCCATATATCTACGCATTTCACCGCTACACATGGAATTCCACTCTCCTCTTCTGCACTCAAGTCTCCCAGTTTCCAATGACCCTCCCCGGTTGAGCCGGGGGCTTTCACATCAGACTTAAGAAACCGCCTGCGCTCGCTTTACGCCCAATAAATCCG
+
CCCCCGGGGGGGGGGGGGGGGGGGGGGGGGGGGGGGGGGGGGGGGGGGGGGGGGGGGGGGGGGFGGGGGGGGCFGGGGGGGGEGGGGGF8FGGGGGGGGFGGFFGGGGGGGGGGGGGGGGGGGGGGGGFFGGGGGGFCDFGGGGGGGGGGGG,,@DGGGGDG?FGGGGGGGGGGGGC=FEG8CGFDGGDFGGED:CGGG?>FDG>FDCCCGC:DFFFGGGFDF71;4B055)89C94:EEGB:FF=6<FG3
@M03364:276:000000000-BLYN8:1:1101:19540:3447 2:N:0:1
GGACTACTGGGGTTTCTAATCCTGTTTGCTCCCCACGCTTTCGAGCCTCAGTGTCAGTTACAGGCCAGAGAGCCGCTTTCGCCTCCGGTGTTCCTCCATATATCTACGCATTTCACCGCTACACATGGAATTCCACTCTCCTCTCCTGCACTCAAGTTTCCCAGTTTCCAATGACCCTCCACGGTTGAGCCGTGGGCTTTCACATCATACTTAAGAAACCGCCTGCGCTCGCTTTACGCCCAATAAATCCG
+
CCCCCGGGGFFGGEGGFGCGGGGGGGGGGGGGGGGGGGGGGGGGGGGGFFGGFGGGGGGGGGGGGGGGFGGGGGGGGGGGGGGGEGGGGECFGGGG<DFGGGGGGGGGGGGGGGGGGGG6FF9AEEEFFGDFCFCFGGFFFGG8E8D8ECEFGG8EDDEGGGGD,E;DDGDDEGGGGFFGDFGGF8@ECDE>EGGGDCFGGC,9FF>+9FCGCFFGFGGC@GFFDFF:().5DFDCF6EGDBFF<7CCG4:
@M03364:276:000000000-BLYN8:1:1101:9895:3466 2:N:0:1
GGACTACAGGGGTATCTAATCCTGTTTGATACCCACACTTTCGAGCATCAGTGTCAGTGACAGTCTAGTGAGCTGCCTTCGCAATCGGAGTTCTTCGTGATATCTAAGCATTTCACCGCTACACCACGAATTCCGCCCACCTCTACTGTACTCAAGACTGCCAGTTTCAACTGCAATTTTACGGTTGAGCCGCAAACTTTCACAACTGACTTAACAATCCACCTACGCTCCCTTTAAACCCAATAAATCCG
+
CCCCCGGGFGGGGDGGGGGGGGFGGGGGFGGGGGGGDFFGGGGGGGGGCFGGGGGGGGGGGGGGGDFGGGGGGGGGGGGGFGGGGGGGGGGGGFFGGGGGFFGGDFFGGGFGFGGGGGGGFGEE>FFGDEGGGGFGECCEGGG?FGFGGE,3EFFGGFGGGCFGE=DFFGGGGFFFFEGGCGGGGGDG?FGGGGC+1EF=FGGGF6FCGGDCGGGGFC8F>EFFEFD5>>BFGG4*=*B:EB=AFGFCGD:
@M03364:276:000000000-BLYN8:1:1101:9056:3484 2:N:0:1
GGACTACTGGGGTTTCTAATCCTGTTTGCTCCCCACGCTTTCGAGCCTCAGCGTCAGTTACAGACCAGAGAGCCGCCTTCGCCACTGGTGTTCCTCCATATATCTACGCATTTCACCGCTACACATGGAATTCCACTCTCCTCTTCTGCACTCAAGTCTCCCAGTTTCCAATGACCCTCCCCGGTTGAGCCGGGGGCTTTCACATCAGACTTAAGAAACCGCCTGCGCTCGCTTTACGCCCAATAAATCCG
+
CCCCCGGGGGGGGGGGGGGGGGGGGGGGGGGGGGGGGGGGGGGFGGGGGGFGGGGGGGGGGGGFGGGGFGGGGGGGGGGGGGGGGGGGFDGGGGFGGGGGGDGDFGGGGGGGGGGGGGGGGGGG9AGGFFGGCFGGGGFGGGGGGGGGDFGGGGCGGFGGGGGGGGGGGGGGGGFGEGGDGGGGGGGC,D>E>EGGGGGGGGGGFG8CDFGGFGGG75CCA=DDFFF>1BFFGFGDFFGGGF?FCGFFGGC
@M03364:276:000000000-BLYN8:1:1101:10893:3485 2:N:0:1
GGACTACAAGGGTTTCTAATCCTGTTTGCTCCCCACGCTTTCGCACCTGAGCGTCAGTCTTTGTCCAGGGGGCCGCCTTCGCCACCGGTATTCCTCCAGATCTCTACGCATTTCACCGCTACACCTGGAATTCTACCCCCCTCTACAAGACTCTAGCCTGCCAGTTTCGAATGCAGTTCCCAGGTTGAGCCCGGGGATTTCACATCCGACTTGACAGACCGCCTGCGTGCGCTTTACGCCCAGTAATTCCG
+
CCCCCGGGGGGGGGGGGGGGGGGGGGGGGGGGGGGGGGGGGGGGGGGGGGGGGGGGGGGGGGGGGGGGGGDEGCFGGGGFGGGGGGGGFGGGGGGGGGGGGGGGFDFGGGGGGGGGGGGGGGGGGGGGGGGGGGGGFGGGGGGGGGGGGGGFFG9AFGGGGGGFFFFGE5BFGFGGGGGGGGG5CFGGGFFGGGGGG>GGGGGGFGCCGGGGG7776*AF>EEFF:9707>BD<59?:E8ED0<7>F4:D*
@M03364:276:000000000-BLYN8:1:1101:11712:3499 2:N:0:1
GGACTACTCGGGTATCTAATCCTGTTTGCTCCCCACGCTTTCGCACCTGAGCGTCAGTCTTTGTCCAGGGGGCCGCCTTCGCCACCGGTATTCCTCCAGATCTCTACGCATTTCACCGCTACACCTGGAATTCTACCCCCCTCTACAAGACTCTAGCCTGCCAGTTTCGAATGCAGTTCCCAGGTTGAGCCCGGGGATTTCACATCCGACTTGACAGACCGCCTGCGTGCGCTTTACGCCCAGTAATTCCG
+
CCCCCGGGGGGGGGGGGGGGGGGGGGGGGGGGGGGGGGGGGGGGGGGGFGGGGGGGGGFGGGFGGGGGGGGGGGGGGFGGGGGGGGGGGGGGGGGGGDGAFGGGGGGGGGGGGGGGGGGGGGGGGGGGGCGGGFFGGFGGGGGGGGGEFGGGGGFGGGGGGDCGGGFGEC6CFGFGGGGCGGGGGGGGGGGGCEGG5CFGGGGGCGGCDDDDGFGGGGGGFGF?:>>FBFFE37F268EGGD?FFD?AG*0
@M03364:276:000000000-BLYN8:1:1101:12517:3519 2:N:0:1
GGACTACCGGGGTATCTAATCCTGTTTGCTCCCCACGCTTTCGAGCCTCAGCGTCAGTTACAGACCAGAGAGCCGCCTTCGCCACTGGTGTTCCTCCATATATCTACGCATTTCACCGCTACACATGGAATTCCACTCTCCTCTTCTGCACTCAAGTCTCCCAGTTTCCAATGACCCTCCCCGGTTGAGCCGGGGGCTTTCACATCAGACTTAAGAAACCGCCTGCGCTCGCTTTACGCCCAATAAATCCG
+
CCCCCGGGGGGGGGGGGGGGGGGGGGGGGGGGGGGGGGGGGGGGGGGGGGGGGGGGGFGGGGGGGGGGGGFGGGGGGGGGGGGGGGGGFFGGFGGGDGGGGGGGGGGGGGGGGGGGFFGGGGFGFGGEBCFGGGGGGGGGGFGGGGGGGGGGFGGGGGGGFGGGGGGGGGGGGGGGGGGGGGEGGGEGGGGGGGGGGGGGGGGGFGGGGFGGGGFCCCGGEGF;(=@EFFFFGGG<?0CEGFFFGGFFGG<
@M03364:276:000000000-BLYN8:1:1101:8614:3537 2:N:0:1
GGACTACTGGGGTATCTAATCCTGTTTGCTCCCCACGCTTTCGAGCCTCAGCGTCAGTTACAGACCAGAGAGTCGCCTTCGCCACTGGTGTTCCTCCATATATCTACGCATTTCACCGCTACACATGGAATTCCACTCTCCTCTTCTGCACTCAAGTCTCCCAGTTTCCAATGACCCTCCCCGGTTGAGCCGGGGGCTTTCACATCAGACTTAAGAAACCGCCTGCGCTCGCTTTACGCCCAATAAATCCG
+
CCCCCGGGDGGGGEGGGGGGGGGGGGGGGGGGGGGGCEGGGGGGGGGGFGGGDGGGGGGGGGGF<<FGEGFG@FGDGFGGGG@FFFGG6FFGG<FGGFCEFEGGGGFGGGGEGGGGFGGGGCEF9BCFFFGGGGDE>EDFGGGGDEGGGGGGGCFGFCFFGFGGEDGGGGCFF,9=D=D+@BEEGGCDFGGG68::EGGGF7BFFGCD48CDCF++=DFGEGFD@A6B6>85<3<<=:CEGF0<FFBAFC)
@M03364:276:000000000-BLYN8:1:1101:13277:3678 2:N:0:1
GGACTACTGGGGTATCTAATCCTGTTTGCTCCCCACGCTTTCGAGCCTCAGCGTCAGTTACAGACCAGAGAGCCGCCTTCGCCACTGGTGTTCCTCCATATATCTACGCATTTCACCGCTACACATGGAATTCCACTCTCCTCTTCTGCACTCAAGTCTCCCAGTTTCCAATGACCCTCCCCGGTTGAGCCGGGGGCTTTCACATCAGCCTTAAGAAACCGCCGGCGCTCGCTTTAGCCCCAATAAATCCG
+
CCCCCFGGCFGGGGGGGGGGGGGGGGGGGGGGGG8FGGGGGGGDGGGGGGGGGGGGGFG@FFFFGGGGDAEFGFGGGGGGGGGGGGFGGGGGGEGGGCDGGGGGFEGFGGGGGGGGGGGGGGGGGCFGFGGGGGFGEFDEFGFGGGGGFCGGFGD83EEGEGCFGGGFFEFGGCA?DEGCECEDGC>FGG>:1CE5:CE?FGFDFGFF6*?FC:F7:FE=5*0.()(0377:DG*-*)3;53(7<**):*9
@M03364:276:000000000-BLYN8:1:1101:9343:3680 2:N:0:1
GGACTACCCGGGTTTCTAATCCTGTTTGCTCCCCACGCTTTCGCACCTGAGCGTCAGTCTTCGTCCAGGGGGCCGCCTTCGCCACCGGTATTCCTCCAGATCTCTACGCATTTCACCGCTACACCTGGAATTCTACCCCCCTCTACGAGACTCTAGCTTGCCAGTTTCAAATGCAGTTCCCAGGTTGAGCCCGGGGATTTCACATCTGACTTAACAAACCGCCTGCGTGCGCTTTACGCCCAGTAATTCCG
+
CCCCCGGGGGGGGGGGGGGGGGGGGGGGGGGGGGGGGGGGGGGGGGGGGGGGGGGGGGGGGGGGGGGGGGGGGGGGGGGGGGGEGFGEGGGGGGGGFGFGG?FGGGGGGGGGGGGGGGGGGGFFGGGGGGGGGGGGGGGCEGGGFGCCEGGGGGGGDGGFGFGGGGGECFFGGGGGGGGFFFG5FFGGGGGG=EGGGGGGGCFGFCDFDGGGGDGFCDGGECEF?F>D()77DCFDF?EGG>19CFF>FG4
@M03364:276:000000000-BLYN8:1:1101:23243:3720 2:N:0:1
GGACTACCGGGGTATCTAATCCTGTTCGCTCCCCACGCTTTCGAGCCTCAGCGTCAGTTACAGACCAGAGAGCCGCCTTCGCCACTGGTGTTCCTCCATATATCTACGCATTTCACCGCTACACATGGAATTCCACTCTCCTCTTCTGCACTCAAGTCTCCCAGTTTCCAATGACCCTCCCCGGTTGAGCCGGGGGCTTTCACATCAGACTTAAGAAACCGCCGGCGCTCGCTTTACGCCCAATAAATCCG
+
CCCCCGGGGGGGGGGGGGGGGGGGGGGGGGGGGGGGGGGGGGGFDGGGGGGGGEEGEFGGGGGGGGGFGGGGGGGGGGGGGGGGGGEFGGGGGGGGGGGDFDD9EFEFCCCFFGFFFEEGEFGG9,?FFFGGGGGCADEEGGGGGGGGGGG?FGGGGGFGGFFGFF=D,>E,=EG6D?FGG>EECEECFCFGD5EDGCF0:CF7+2?FFGG7+7DGGFCC>DB((53>>DFFDG5292>GE:2:<F46CF)
@M03364:276:000000000-BLYN8:1:1101:7957:3733 2:N:0:1
GGACTACTCGGGTATCTAATCCTGTTTGCTCCCCACGCTTTCGAGCCTCAGCGTCAGTTACAGACCAGAGAGCCGCCTTCGCCACTGGTGTTCCTCCATATATCCACGCATTTCACCGCTACACATGGAATTCCACTCTCCTCTTCTGCACTCAAGTCTCCCAGTTTCAAATTACCCTCCCCGGTTGAGCCGGGGGCTTCACATCAGACTTAAGAAACGGACTGCGATCGCTGTAAGCCCAATAAATCCGG
+
-B8CC@<,C6B:6+C,C<<,,CEF<FF@CF6CC,,67+6B,;B,;66,C6E<6F,666E,C<,6C,696@EB<C@F7FFFGC,,,,9,C?,=A,C,,A5AF,;,,C,,>+++?F?@9=++C==A,4E<:A<FE<EEEE,,@,DDCE9=94E8,D,93,6DD,,@8,,3,,7,,,7@=E8A+3++@C+<F788*:34*88CFFCCF88*002++1+;>4**):8=8A(.,.).*2+.9431508)>D?A4)1
@M03364:276:000000000-BLYN8:1:1101:10975:3738 2:N:0:1
GGACTACTGGGGTTTCTAATCCTGTTTGCTCCCCACGCTTTCGAGCCTCAGCGTCAGTTACAGACCAGAGAGCCGCCTTCGCCACTGGTGTTCCTCCATATATCTACGCATTTCACCGCTACACATGGAATTCCACTCTCCTCTTCTGCACTCAAGTCTCCCAGTTTCCAATGACCCTCCCCGGTTGAGCCGGGGGCTTTCACATCAGACTTAAGAAACCGCCTGCGCTCGCTTTACGCCCAATAAATCCG
+
CCCCCGGGGGGGGGGGGFGGGGGGGGGGGGGGGGGGGGGGGGGGGGGGGGGGGGGGGGGGGGGCEGGGGGGGGGGGGGGGGGGGGGGGGGGGGGGGGGGGGGFGGGGGGGGGGGGGGGGGGGGGGGGGFDGGGFGGGGGFFFGGFGGGGGGGGDDGGGGGGGGGGGGGGGGGCGGGGGGGDEGDGGGGE,DCGGGGGGGGGGGGFCDD=?DGGDCCGFGG>GFDFFFF9>FEDGDAF?GCGD(7F:BAGGC
@M03364:276:000000000-BLYN8:1:1101:20013:3768 2:N:0:1
GGACTACAGGGGTTTCTAATCCTGTTTGCTACCCATGCTTTCGAGCCTCAGCGTCAGTTACAGACCAGACAGCCGCCTTCGCCACTGGTGTTCTTCCATATATCTACGCATTTCACCGCTACACATGGAGTTCCACTGTCCTCTTCTGCACTCAAGTTTCCCAGTTTCCGATGCACTTCTTCGGTTGAGCCGAAGGCTTTCACATCAGACTTAAGAAACCACCTGCTCTCGCTTTACGCCCAATAAATCCG
+
CCCCCGGGGGGGGGGGGGGGGGGGGGGGGGGGGGGGGGGGGGGGGGGGGGGGGGGGGGGGGGGFGGGGFCCFFGGGGGGGGFGGGGGGGGGGGGGGGFGDGFFGGGGGGGDFDGGGGGGGGGGGGGGGGGGGGGFGGEE<FGGGGGGGGFEFFBFGFDF=EFEFGDGFGGDGEEFAEEFFFFGGGGE8<>DGGD6CEGGFFGDCCFGGFGGGGF+5:*,;?EDFEA)88AE4??5*B2CEDE();*2?C6)
@M03364:276:000000000-BLYN8:1:1101:19868:3782 2:N:0:1
CAGCTCGGCTTCGCGTGTAGTCGATTGTTCCTCCTGGTGGTAGACCTCGCGTGCTAACCTTCTTTCTTTCCGCCCCTTTCGCATTCGACCCCGCCCTCTACTCCAGTGTGGTCCCTCCGTCACCGGACTCCCTCCCCATCTCCACTCACTCTACTCCTTATCCAGCTATTCTTCACTCCCTCCTCCACCCCCACACACCCACATTCTCTCACATACCACTCCGTACTCCTCTCACTCAGGCCCTATCACGC
+
-8--8<C+,-+-6,++6,,,,,+,-<:,;C,6,;,,,;,,,,,;,,,,,++7+,,,,,6,:,6,<,,9,6,,6,+699A,4,,,,,,,,++,+++++,95,,,4,9,,,9+:,,:,,+4+8++5++++@,,8,,+3+,,8,=,66>8D8,,+,7,,,,3,,3=,,,,,5,;,,@,4,2,,,3*,,,,44B5**4*:***4****++1+1**1*++*02++)6)(()(1(*)3**+)+(++*)(.***.***
@M03364:276:000000000-BLYN8:1:1101:5429:3808 2:N:0:1
GGACTACTAGGGTTTCTAATCCTGTTTGCTCCCCACGCTTTCGAGCCTCAGCGTCAGTTACAGACCAGAGAGCCGCCTTCGCCACTGGGGTTCCGCCATATATCTACGCATTTCACCGCTACACATGGAATTCCACTCTCCTCTTCTGCACTCAAGTCTCCCAGTTTCCAATGACCCTCCCCGGTTGAGCCGGGGGCTTTCACATCAGACTTAAGAAACCGCCTGCGCTCGCTTTACGCCCAATAAATCCG
+
CCBB<@FGGFGGCGFGGGFGGEFGGGGGGGGGGGGGEG@FFFCF@CFDFGFCCFGEC66FGD9,C<CFFFG7CECDG7FEFEEGEF<F,@@FFGC@GDCFE<9FFFA@DC7FFGFG9FGG=CGGGGG8BACFG,@F;E98>D?CEFGFC8=D,3,@@DGGGGGFGG9===EFGGGGF8D=8CC+@@>76BCC>EGGEECF7FGFFF+>6*2:CD7+2C6CEG:;8;()(.)<7<*6=:C8=;B56:6):99
@M03364:276:000000000-BLYN8:1:1101:12036:3809 2:N:0:1
GGACTACTGGGGTTTCTAATCCTGTTTGCTCCCCACGCTTTCGAGCCTCAGCGTCAGTTACAGACCAGAGAGCCGCCTTCGCCACTGGTGTTCCTCCATATATCTACGCATTTCACCGCTACACCTGGAATTCCACCCCCCTCTACGAGACTCAAGCCTGCCAGTTTCAAATGCAGTTCCCGGGTTGAGCCCGGGGATTTCACATCTGACTTAACAGACCGCCTGCGTCCGCTTTACGCCCAGTAATTCCG
+
CCCCCGGGGGGGGGGGGFGGGGGGGGGGGGGGGGGGGGGGGGGGFGGGGGGGGGGGGGGGGGGDGGGGGGGGGGGGGGGGGGEGGGGGGGGGGGGFGFGGGGGGGGGGGGGGGGGGGGGG7FEFGGGGGGGGGDCGGGDGGGGF9EGEEEGFFFFDFEGGGGGGGGG;CGCGGGGGGCGGFGDGG>EDGGDCEG>EEGGGG79>BFGGGGDFG777><FG3:>;?A>)()2)7D*-9:CC1037:0=AG:*
@M03364:276:000000000-BLYN8:1:1101:19705:3821 2:N:0:1
GGACTACCGGGGTTTCTAATCCTGTTTGCTCCCCACGCTTTCGAGCCTCAGCGTCAGTTACAGACCAGAGAGCCGCCTTCGCCACTGGTGTTCCTCCATATATCTACGCATTTCACCGCTACACATGGAATTCCACTCTCCTCTTCTGCACTCAAGTCTCCCAGTTTCCAATGACCCTCCCCGGTTGAGCCGGGGGCTTTCACATCAGACTTAAGAAACCGCCTGCGCTCGCTTTACGCCCAATAAATCCG
+
CCCCCGGGGGGGGGGGGGGGGGGGGGGGGGGGGGCGDGGGGGGGGCGGGGGGGGGDGGGCGFGGEGGGGGFGGGGGGGGGGGGGGFGGFFGGGFCECGFGGD,CFGGGGGGGDFGGGGGGGGF<EFGGFFGGGGGGGGGFGGGGGGGFB,DFFFGFGGFGFGGGGGGDAFFFGGGGGDFEE8BECE5CFGGGGGEEGGGGGCFG6*;CFGGGFC7CDFGF5EF@FFFFFDEDG5C<F:EEGDBFGFFFGG<
@M03364:276:000000000-BLYN8:1:1101:15360:3846 2:N:0:1
GGACTACAGGGGTTTCTAATCCTGTTTGCTCCCCACGCTTTCGAGCCTCAGCGTCAGTTACAGACCAGAGAGCCGCCTTCGCCACTGGTGTTCCTCCATATATCTACGCATTTCACCGCTACACATGGAATTCCACTCTCCTCTTCTGCACTCAAGTCTCCCAGTTTCCAATGACCCTCCCCGGTTGAGCCGGGGGCTTTCACATCAGACTTAAGAAACCGCCTGCGCTCGCTTTACGCCCAATAAATCCG
+
CCCCCFGFFGGGGGGFFGGGGGGGGGGGGGGGGGGGGGGGGGGFGGGGGGGGGGGEGGGFFGGGGGGGGGGGGGGGGGGGDGCFGGGGGGGG?DFFGGGFGGFGGGGFGGGGFFGFFCFG7>CGFGEFFFFGGFFGGFGGGFDFGDFGDDFFGGCGGGGGGGGFFDFFFGGFFGGGC@FGCE>8FG89FGEEC5>CCEFGGF7CFF8C68CCC;D7:DGGEG>6=:0B@DADGC*69:C:EF(<FF6<G41
@M03364:276:000000000-BLYN8:1:1101:13543:3882 2:N:0:1
GGACTACAAGGGTTTCTAATCCTGTTTGATCCCCACGCTTTCGCACATCAGCGTCAGTTACAGACCAGAAAGTCGCCTTCGCCACTGGTGTCCCTCCATATCTCTGCGCATTTCACCGCTACACATGGAATTCCACTTTCCTCTTCTGCACTCAAGTTTCCCAGTTTCCAATGACCCTCACGGGTTGAGCCGTGGGCTTCAACACAGGCCTAAAAAAACCGCCAACGGCACGTTTCCGCCCATTATTCCGG
+
CCCCCGCFGGGGGF7FGGGGFGGGGGGGGGGGFGA@F7FEGGGGGGGGGGGGGGGGEGGG9FCGGGF@E<@EEACGEGGCDEC7CFG,:=EEFEDEGFFFGFFFEF9==FFFFCFFFGG++>EF@FGGGGCFGGGFGFGCEGGGGGGGFAEFFFFEEFGGECEFA=;DAF99DFD8@==,,6++836,5D,3+@+@5DC,++,*****00;*4**;4)=*)52((0,)().)12;)3(=*=>(+3*14:*1
@M03364:276:000000000-BLYN8:1:1101:7837:3921 2:N:0:1
GGACTACTCGGGTATCTAATCCTGTTTGCTCCCCACGCTTTCGCACCTGAGCGTCAGTCTTCGTCCATGGGGCCGCCTTCGCCACCGGTATTCCTCCAGATCTCTACGCATTTCACCGCTACACCTGGAATTCTACCCCCCGCTACGAGACTCTAGCTTGCCAGTTTCAAATGCAGTTCCCAGTTTGAGCCCGGTGATTTCACATCTGACTTAACAAACCTCCTGCGTGCGCTTTACGCCCAGTGTTTCCG
+
6C--AF8,@@F7F+CEF,66<;CF-E9<F9F8DCFGGC:8@,C;FECFF8EFFCG,FE9@FG<EBC7,C<<CE+@E7=,9D@,4CEFGCEDFF9@F8<FEG8=9,E5++@C?,,CFAB78C:F8E@ED,,A4;<;;=D++@+6?8EE8+53;CF,,,,3@>B9:@BFG:@;B7B7,@,,2,4,,,,5B5,4=9:*4*>BG+C@C+*4:+::@7:+7:*/2)*2646,.(:=)18*5=?5*:)2?***,::/
@M03364:276:000000000-BLYN8:1:1101:16706:3921 2:N:0:1
GGACTACTGGGGTATCTAATCCTGTTTGATACCCACACTTTCGAGCATCAGCGTCAGTTACAGTCCAGTAAGCTGCCTTCGCAATCGGAGTTCTTCGTGATATCTAAGCATTTCACCGCTACACCACGAATTCCGCCTACCTCTGCTGCACTCAAGACTACCAGTATCAACTGCAATTTTACGGTTGAGCCGCAAACTTTCACAACTGACTTAATAATCCGCCTACGCTCCCTTTAAACCCAATAAATCCG
+
CCCCCGGGGGGGGGFGGGGGGGGGGGGGGGGGGGGGGGGGGGGGGGGGGFFGGGGGGGGGGGGGGGFGGGGFGFGGGGGFFGGGGGGGCGGGGGGGGGGGGGFGGEFGGGGF<<FGGGGGGGGCFFGGGGGFGFGGGGGGGGDFGGGGGGDDFGGGGGGCFGCFGCGGCGGGGGGFFCFFGGGGGGGDGGGGGGDGGGGGFGGGFGGGGGGDDGGCFFGC4EFFFF=DAFFFGGGF6@FCEF2FFGCC:<:
@M03364:276:000000000-BLYN8:1:1101:26069:3953 2:N:0:1
GGACTACCAGGGTATCTAATCCTGTTTGCTCCCCACGCTTTCGCACCTGAGCGTCAGTCTTCGTCCAGGGGGCCGCCTTCGCCACCGGTATTCCTCCAGATCTCTACGCATTTCAACGCTACACCTGGAATTCTACCCCCCTCTACGAGACTCTAGCTTGCCAGTTGCAAATGCAGTTCCCAGCTTGAGCCCGGGGAGTTCCCATCCGACTTAACAAACCTCCTGCGTGCTCGTTACGCCCAGTAATTCCG
+
C@CCCGGFGGCEGGGGGGGGGGFGGGGGFDGEF@F7FCFGFFGGDG@FGFGGCFG:FCGGE9F<FFCFFDF:FFGGGDGGFGGGCFDC>FGGGGGAFEAF@<AEDFGGGGEC<,A,:FGGCF@FGFFGGGGFFGGGGGFGE6>DCGFEEGGGCFFFFGC,DFG6@FB,EF9BEF,7@EFGGGG,>;,=,6?87/:E**3=:++085/:CD3*+2>F>5:*):;=@F0@<>)**1*,035?E347::*-?F2
@M03364:276:000000000-BLYN8:1:1101:9080:3966 2:N:0:1
GGACTACCAGGGTTTCTAATCCTGTTTGCTCCCCACGCTTTCGAGCCTCAGCGTCAGTTACAGACCAGAGAGCCGCCTTCGCCACTGGTGTTCCTCCATATATCTACGCATTTCACCGCTACACATGGAATTCCACTCTCCTCTTCTGCACTCAAGTCTCCCAGTTTCCAATGACCCTCCCCGGTTGAGCCGGGGGCTTTCACATCAGACTTAAGAAACCGCCTGCGCTCGCTTTACGCCCAATAAATCCG
+
CCCCCGGGGGGGGGGGGGGGGGGGGGGGGCGGGGGGGGGGGGGGGGGGGGFFGGGGGGGGGGGGGGGFFGGGGGGGGGGGGGGGGGGGEFFFGFGGFGGGFGGCGFGCE:BFGGGGGGEGFGGGGGGGFEFGCGGFFEEFGGGGGFGDFGGGGGG8EFD3CF?BAEGGGGEGFFGDGFCGGEGGGG6<FGFEEC8EGGGGGGGGAFGGGGGFDCC7FCCFDDA@@FFDFE>:CGGFFFGGGB?)7>@<7C9
@M03364:276:000000000-BLYN8:1:1101:13993:4004 2:N:0:1
GGACTACAAGGGTTTCTAATCCTGTTTGCTACCCATGCTTTCGAGCCTCAGCGTCAGTTACAGACCAGACAGCCGCCTTCGCCACTGGTGTTCTTCCATATATCTACGCATTTCACCGCTACACATGGAGTTCCACTGTCCTCTTCTGCACTCAAGTTTCCCAGTTTCCGATGCACTTCTTCGGTTGAGCCGAAGGCTTTCACATCAGACTTAAGAAACCGCCTGCGCTCGCTTTACGCCCAATAAATCCG
+
CCCCCGGGGGGGGGGGGGGGGGGGGGGGGGGGGGGGGGGGGGGDGGGGGEGGGGGGGGGGGGGGGGGGFGEGGGGGGGGGGGGGGGGGFGGGGGGGGGGGGGGGEFFFGGGGGGGGGDGC7CFGGGGGFGGGGGDGGGGGGGGGGGGGGCGFDDGGFGGFGGGGGGGGGGGGGGGGGFEFFAFCGGGG,DEGGGGCCGGGGGGGFC7?5DFGD7FF>C?CBEEFFFFE@EEFGGGFFFGCCB1AF7F3:F<
@M03364:276:000000000-BLYN8:1:1101:9248:4018 2:N:0:1
GGACTACTGGGGTTTCTAATCCTGTTTGCTCCCCACGCTTTCGCACCTGAGCGTCAGTCTTCGTCCAGGGGGCCGCCTTCGCCACCGGTATTCCTCCAGATCTCTACGCATTTCACCGCTACACCTGGAATTCCACCCCCCTCTACGAGACTCAAGCCTGCCAGTTTCAAATGCAGTTCCCGGGTTGAGCCCGGGGATTTCACATCTGACTTAACAGACCGCCTGCGTTCGCTTTACGCCCAGTAATTCCG
+
CCCCCGGGGGGGGGGGGFGGGGGGGGGGGGGGGGGGGGGGGGGGGGGGGGGGGGGGGGGGGGGGGGGGGGGGGGEFGGGGGGGGGFGGGGGGGGGGGFGFDGGGGGGGGGGGGGGGGGGDCGGGGCFGGCGGGGGGGGCEGGGGCEF6CEEC?FCFFCFGGGGFFGGGGG;E?E7DFFFGGGEDEGGFFGGGEGGG7>FCFDEFFGGG:FGGCFGGFGGGFGE??FBD(<DEDGGBFBC*>>()0*96D79
@M03364:276:000000000-BLYN8:1:1101:17829:4032 2:N:0:1
GGACTACAGGGGTTTCTAATCCTGTTTGCTCCCCACGCTTTCGCACCTGAGCGTCAGTCTTCGTCCAGGGGGCCGCCTTCGCCACCGGTATTCCTCCAGATCTCTACGCATTTCACCGCTACACATGGAATTCCACTCTCCTCTTCTGCACTCAAGTCTCCCAGTTTCCAATGACCCTCCCCGGTTGAGCCGGGGGCTTTCACATCAGACTTAAGAAACCGCCTGCGCTGGCTTTACGCCCAATAAATCCG
+
CCCCCGGFGGGGGGGGGGGGGGFGGGGGGGGGGGGCFGGGGGGGEGDGGGFGGGGEEFDFG<FFGGGGGDCGGGGEGGGGGGCFGGGGGGDFEFGGGGGGFEGGG9CDEGGGGCGGCC7=C@EFEFGGGDGGGFFGF89FFFGG9EFGAFFFEFG?DGFGGFCE33;DEF9DEFFFGF8CEGG8F*@CGD?CEEECEGFGGGFCFGCCGGGFCC@+:*07;E@B04(7()0<G4C98:5C=>(.*;=AFC9
@M03364:276:000000000-BLYN8:1:1101:16441:4040 2:N:0:1
GGACTACAAGGGTTTCTAATCCTGTTTGCTCCCCACGCTTTCGCACCTGAGCGTCAGTCTTCGTCCAGGGGGCCGCCTTCGCCACCGGTATTCCTCCAGATCTCTACGCATTTCACCGCTACACCTGGAATTCCACCCCCCTCTACGAGACTCAAGCCTGCCAGTTTCAAATGCAGTTCCCGGGTTGAGCCCGGGGATTTCACATCTGACTTAACAGACCGCCTGCGTGCGCTTTACGCCCAGTAATTCCG
+
CCCCCC@EEFFGGDFFGGGGFEGGGGGGGGFGFGG@CFGGGGGDGGCGFGGG7@FEGDEGCCDGGGDGFEDFEEGE77?F=F44?FGEFFCGGFGGFGG,AFDAFGGFGEEEFGFFFGEEDFGGGGGGGGGGGFFFGGGE=@BFDFFGC;@3@F,5E8FGGGFCGFFD<>>>C9;9<,,<DB:CFGGF6BE*4/===:C+++2+86CFFGGGG=F7:<=C>E>?0>9>?>DB3CC<B?GGG3::C7?AFF*
@M03364:276:000000000-BLYN8:1:1101:16585:4041 2:N:0:1
GGACTACAGGGGTTTCTAATCCTGTTTGCTCCCCACGCTTTCGAGCCTCAGCGTCAGTTACAGACCAGAGAGCCGCCTTCGCCACTGGTGTTCCTCCATATATCTACGCATTTCACCGCTACACATGGAATTCCACTCTCCTCTTCTGCACTCAAGTCCCCCAGTTTCCAATGACCCTCCCCGGTTGAGCCGGGGGCTTTCCCATCAGACTTAAGAAACCACCTGCGCTCGCTTTACGCCCAATAAATCCG
+
CCCCCGGGGGGGGGGGGGGGGFGGGGGGGGGGGGGFGGGGGGGCGGGGGGGGGGGGGGGGGGGGGFGGCE,FFGGGGGGGGGGGGGGGGGGGGGGGG<FFGGGFEGGGGGGGGGGGGGGGGGCG98FEFFFGGGFGGFGGGGGGEGGAFGGGGGFFE,,7@ECEGGGGGGGEGF9DFFEDG8EDG>EG?DF>CEDGGGGGF79*1?66*<FFC7DC>*<6:FD;EF0)(:85DGGBF0?EED?06CF9FCD
@M03364:276:000000000-BLYN8:1:1101:18507:4051 2:N:0:1
GGACTACTCGGGTTTCTAATCCTGTTTGCTCCCCACGCTTTCGAGCCTCAGCGTCAGTTACAGACCAGAGAGCCGCCTTCGCCACTGGTGTTCCTCCATATATCTACGCATTTCACCGCTACACATGGAATTCCACTCTCCTCTTCTGCACTCAAGTCTCCCAGTTTCCAATGACCCTCCCCGGTTGAGCCGGGGGCTTTCACATCAGACTTAAGAAACCGCCTGCGCTCGCTTTACGCCCAATAAATCCG
+
CCCCCGGFGGGGGGGGGGGFGGGGGGGGGGGGGGGGGGGGGGGGGEGGGGGGGGGCGCDGGGGGGGGGGGGGGGGGGGGGGGGGGGGGFGGGGFFGGGGGGGGGGGGFFGGGG9FGGGGGGGGGCGGGEFGEFGGGGCFFFEDFGDFG9D@DGFGGGGGGFGGGFGGGGGGGGGGGGFFGG6CCGGEGFGGGDECEGGGCCFG78C>FDFGFGGFFF5=C>=B00A@A6BBBGGG>F?EGGF:@FGFFGG3
@M03364:276:000000000-BLYN8:1:1101:8504:4066 2:N:0:1
GGACTACCCGGGTTTCTAATCCTGTTTGATACCCACACTTTCGAGCATCAGTGTCAGTTGCAGTCCAGTGAGCTGCCTTCGCAATCGGAGTTCTTCGTGATATCTAAGCATTTCACCGCTACACAGGAAATTCCACCACCCTCTACCGTACTCTAGCTCAGTAGTTTTGGATGCAGTTCCCAGGTTGAGCCCGGGGATTTCACATCCAACTTGCTGAACCACCTACGCGCGCTTTACGCCCAGTAATTCCG
+
CCCCCGGGGFCFGGGGFFGGGGGGGGGGGGGG8FCEGGGGGGGGGGGCGG<FGFFGGGGGGGGGGGFGG?EEGGGGFFGGGGGCECGGCGGGGGGFGGFDGGDFGGGFGGFGGGGGGGGGGGGG=FGGGGGGDFGGGE6FEDGFGFDCFGGGGGGGGGGGGGFGFGED,3BEFGGGGAD89EDDFGFGGDDGDGGGG6FECFGGFGG5DGGGFFGG>9@GAF>BFFFF(60))9CCF0;8C:;FG7A3@>;
@M03364:276:000000000-BLYN8:1:1101:9762:4073 2:N:0:1
GGACTACAAGGGTTTCTAATCCTGTTTGCTCGCCACGCTTTCGAGCCTCAGTGTCAGTATCAGTCCAGGTGGTCGCCTTCGCCACTGGTGTTCCTTCCTATATCTACGCATTTCACCGCTACCCAGGAAATTCCCCCACCCTCTACCGTACTCTAGCTCAGTAGTTTTGGATGCAGTTCCCAGGTTGAGCCCGGGGATTTCCCATCCAACTTGCTGAACACCCTACGCGCGCTTTACGCCCCGTAATTCCC
+
CCCCCFGGFGFC,CFFFFGGGG,CFC9FDEF,@+,CE7,BFA@D8,@FGGEFGGG,,<@EFGAFGF9FFGFGEE6C,@7EFGDGGEF?FGEEA9EFGG9FAFFFCGGGGD>@FC,<E,=@CF,4,9ADCGFFFG,9>+>B@D?8B9ECF@C6=FDGA,>E@C,@FF=7,CF,=8AD,6E8=,D38,<C?>FDEED>46,45+4*+;9?CCF++=+2+91,)*/-(;2?==BF<<54:0*4*),./9367C*
@M03364:276:000000000-BLYN8:1:1101:10047:4097 2:N:0:1
GGACTACTAGGGTTTCTAATCCTGTTTGCTACCCATGCTTTCGAGCCTCAGCGTCAGTTACAGACCAGAGAGCCGCCTTCGCCACTGGTGTTCCTCCATATATCTACGCATTTCACCGCTACACATGGAATTCCACTCTCCTCTTCTGCACTCAAGTCTCCCAGTTTCCAATGACCCTCCCCGGTTGAGCCGGGGGCTTTCCCATCAGACTTAAGAAACCGCCTGCGCTCGCTTTACGCCCAATAAATCCG
+
CCCCCGGGGGGGGGGGGGGGGGGGGGGGGGGGGGGGGGGGGGGGGGGGGGGGGGGGGGGGGGGGGGGGGGGGGGGGGGGGGGGGGGGGFGEGGGGGGGGGGGGGGGGGGGGGGGGGGGGGGGGGGGGGFFGGGGGGGGGDFGGGGGGGGGGFGFGGGGGGFGGGFGGGGGGFFFGGGGGGGGGGGGGGGGGGGGGGGGGFC+<CFGG4*;CFFGGGGGGGFGFDDFFEBBFFG:FFF<EEGE6FGG49FFD
@M03364:276:000000000-BLYN8:1:1101:18312:4098 2:N:0:1
GGACTACCGGGGTTTCTAATCCTGTTTGCTCCCCACGCTTTCGAGCCTCAGCGTCAGTTACAGACCAGAGAGCCGCCTTCGCCTCTGGTGTTCCTCCATATATCTACGCATTTCACCGCTACACATGGAATTCCACTCTCCTCTTCTGCACTCAAGTCTCCCCGTTTCCAATGACCCTCCCCGGTTGAGCCGGGGGCTTTCACATCAGACTTAAGAAACCGCCTGCGCTCGCTTTACGCCCAATCAATCCG
+
@CCC<CFFCFEGCFGFGGFG,;CEFFGGAF,6DFCFGGGDGGG@CGGDFGGCFCCGFFDGFCC<@@FC,C@FDGGD=CFFFGG,?EFF,=F:FGGG,AF<FGGEAEGFFG7FB<FGGGEEGGFE98EDE,5AEFDGFGGGGGGGGGFGG,,?D8>,3EEGF8+@@BBEGC@F8DCCF6@6ACCEC5CC7CF8C>E5C8*<:CG=7*:D**21:FG7+*=CBC>7?A3)(0)./7>BF:88E@6>*9647C<
@M03364:276:000000000-BLYN8:1:1101:6106:4102 2:N:0:1
GGACTACACGGGTTTCTAATCCTGTTTGCTCCCCACGCTTTCGCACCTCAGTGTCAGTATCAGTCCAGGTGGTCGCCTTCGCCACTGGTGTTCCTTCCTATATCTACGCATTTCACCGCTACACAGGAAATTCCACCACCCTCTACCGTACTCTAGCTCAGTAGTTTTGGATGCAGTTCCCAGGTTGAGCCCGGGGATTTCACATCCAACTTGCTGAACCACCTACGCGCGCTTTACGCCCAGTAATTCCG
+
CCCCCGGGGGGGGGGGGGGGGGGGGGGGGGGGGGGGGGGGGGGGGGGFGGGGGGGGGGGGGGCFGGGGGGGGGGGGGGGGGGGGGGGGGGGGGFFFGGGGGGGGGGGGGGGGFGGGGGGGGGGGFGFEFGGGGGGGGGGCEDGGGGGEGGGGGGGGGGGG,CEGFGGGGGCFGFDFGGGGGGGGGGGGGGGGGCEGGGGFFGGG>FGG>FFGFD+;F>FCFFB=@6=>BB3>GGDEFFGGGDFFG+=AFD>
@M03364:276:000000000-BLYN8:1:1101:20903:4109 2:N:0:1
GGACTACCCGGGTTTCTAATCCTGTTTGCTCCCCACGCTTTCGAGCCTCAGCGTCAGTTACAGACCAGAGAGCCGCCTTCGCCACTGGTGTTCCTCCATATATCTACGCATTTCACCGCTACACATGGAATTCCACTCTCCTCTTCTGCACTCAAGTCCCCCCGTTTCCAATGACCCTCCCCGGTTGAGCCGGGGGCTTTCACATCAGACTTAAGAAACCGCCTGCGCTCGCTTTACGCCCAATAAATCCG
+
CCCCCGF,CFGGGG@FGGGGGGGGGGFGGGGGGGGEGGGD,EFFFGEGGFGGGGGGGFFEGGGGGGGGCFGGGGGGGGGGGGGGCFFGCD=FECGGGGGGGGGGGFGGGGGGFFGGFCCC::@FCFGGGEGGFG9,@@AEFGGGGEA;FGFGGGGDGF,>8++@>D8FFFFGC9E,:4D3CCGEF>89EFGC58CC=EGCF+9@:FD*2C6DD>C7FFF68C><?F1;>B:BC*CD62EE*7(<F*/)299
@M03364:276:000000000-BLYN8:1:1101:7070:4113 2:N:0:1
GGACTACTGGGGTTTCTAATCCTGTTTGCTCCCCACGCTTTCGAGCCTCAGCGTCAGTTACAGACCAGAGAGCCGCCTTCGCCACTGGTGTTCCTCCATATATCTACGCATTTCACCGCTACACATGGAATTCCACTCTCCTCTTCTGCACTCAAGTCTCCCAGTTTCCAATGACCCTCCCCGTTTGAGCCGGGGGCTTTCACATCAGACTTAAGAAACCGCCTGCGCTCGCTTTACGCCCAATAAATCCG
+
CCCCCFGGGGGGGEGGGGGGGGGGGGGGGGFGGGGGGGGGGGGGGGGGGGGGGGGGGGGGGCGGFFFFGGGGGGGGGGGGGGGGGGFGGGGGGGGGGGGGGG=FGGGGGGGGGFGGGGGGEEBFFFFGFFAFFGGGGGGGGGGGGGGGEFGFGGGGGGGGGGFG>DEFFGGGGGGGGF+@CGG:DE6BFGDEG>>85CFGGFGG6CFCFFFGGGGFGGGGEGDFFF6>9EFFD:7A=:GEC><@<FF2DG>
@M03364:276:000000000-BLYN8:1:1101:13960:4127 2:N:0:1
GGACTACTGGGGTTTCTAATCCTGTTTGCTCCCCACGCTTTCGAGCCTCAGCGTCAGTTACAGACCAGAGAGCCGCCTTCGCCACTGGTGTTCCTCCATATATCTACGCATTTCACCGCTACACATGGAATTCCACTCTCCTCTTCTGCACTCAAGTCTCCCAGTTTCCAATGACCCTCCCCGGTTGAGCCGGGGGCTTTCACATCAGACTTAAGAAACCGCCTGCGCTCGCTTTACGCCCAATAAATCCG
+
CCCCCGGGGGGGGGGGGGGGFGGGGGGGGGGGGGFGGGGGGGGGGGGGGGGGGGGGGGGGGGGGGGGGGGGGGGGGGGGGGGGGGGGGGGGGGGGGGGGGGGGGGGGGGGGGGGGGGGGGGGDGFGGGFEFGGFGGGGCGGGFFGGGGGFGGFGFGGGGEEFGGFGGGGCFFGGFGGGGGGGGCFG>?CGGGG>GG=:FFC+@+=8;F=CF+7CD7CFFGFG>8=A6B>5>DDF<)8:G5CDF@7F?<FG7
@M03364:276:000000000-BLYN8:1:1101:18653:4147 2:N:0:1
GGACTACTGGGGTTTCTAATCCTGTTTGCTCCCCACGCTTTCGAGCCTCAGCGTCAGTTACAGACCAGAGAGCCGCCTTCGCCACTGGTGTTCCTCCATATATCTACGCATTTCACCGCTACACATGGAATTCCACTCTCCTCTTCTGCACTCAAGTCTCCCAGTTTCCAATGACCCTCCCCGGTTGAGCCGGGGGCTTTCACATCAGACTTAAGAAACCGCCTGCGCTCGCTTTACGCCCAATAAATCCG
+
CCCCCFGGGGGGGGGGGGGGGGGGGGGGGGGGGGGGGGGGGGGGGGGGGGGGGGGGGGGGGGGGGEGGGFGGGFCGGGGGGGGGGGGGGGGDEGCGGGGGGGFFGFFGGGFGFGGGGGGGGGGGGGGGEEFGGGGGGGGGGGGGGGGGGGGGGFGGGGFFCFFFFFGGGG9EEFG?FCGDEEGDGDGFGFF5:CEEGGGFGGGGFG8CCFDCDCFFCDG657>DFFFFFFF@D5CAFB>EGE0>FC=AGF)
@M03364:276:000000000-BLYN8:1:1101:16888:4152 2:N:0:1
GGACTACCGGGGTTTCTAATCCTGTTTGCTACCCATGCTTTCGAGCCTCAGCGTCAGTTACAGACCAGACAGCCGCCTTCGCCACTGGTGTTCTTCCATATATCTACGCATTTCACCGCTACACATGGAGTTCCACTGTCCTCTTCTGCACTCAAGTTTCCCAGTTTCCGATGCACTTCTTCGGTTGAGCCGAAGGCTTTCACATCAGACTTAAGAAACCGCCTGCGCTCGCTTTACGCCCAATAAATCCG
+
CCCCCGGGGGGGGGGGGGGGGGGGGGGGGGFGFGGGGGGGGGGGGGGGGFGGGGGGGGGFGGGGGGGGGGGGGGGGGGGGGGGGGGGGFGGGGGGGGGGGGGGGGGGGGGGGGGGCFGGEGGGGGFGFGFGGGGGGGGGGGGGGGGG99DGGGGFCE9DGFGFFFGGGFEGGGGGGGGGGGGGEGGEGGGGGGDGGDCGGGGFFFG>4DGFG>8>GGGGFFGDFFF>?5>EEDDGFFFEGGF<FGGFEGGC
@M03364:276:000000000-BLYN8:1:1101:12671:4155 2:N:0:1
GGACTACCCGGGTTTCTAATCCTGTTTGCTCCCCACGCTTTCGCACCTGAGCGTCAGTCTTCGTCCAGGGGGCCGCCTTCGCCACCGGTATTCCTCCAGATCTCTACGCATTTCACCGCTACACCTGGAATTCCACCCCCCTCTACGAGACTCAAGCCTGCCAGTTTCAAATGCAGTTCCCGGGTTGAGCCCGGGGATTTCACATCTGACTTAACAGACCGCCTGCGTGCGCTTTACGCCCAGTAATTCCG
+
CCCCCGGGGGGGGGGGGGGGGGGGGGGGGGGGGGGGGGGGGGGGGGGGGGGGGGGGGGGGGGGGGGGGGGGGGGGGGGGGGGGGGGGGGGGGFGGGGFGGGGGGGGGGGGGGGGGGGGGGGGGGGFGGGGGGGGGGGGGGGGGGFFGGGDGGGGGFGGFGGGGGGGGGDFGGGGG7DFGFGDEEGDEGGGEF5=CCEGGGGGGG6*:CGGGCFGCGGGFC@DBFB>151BFEGGGBFFGEG@?FGFF<FG9
@M03364:276:000000000-BLYN8:1:1101:8988:4156 2:N:0:1
GGACTACTCGGGTTTCTAATCCTGTTTGCTCCCCACGCTTTCGCACCTGAGCGTCAGTCTTCGTCCAGGGGGCCGCCTTCGCCACCGGTATTCCTCCAGATCTCTACGCATTTCACCGCTACACCTGGAATTCCACCCCCCTCTACGAGACTCAAGCCTGCCAGTTTCAAATGCAGTTCCCGGGTTGAGCCCGGGGATTTCACATCTGACTTAACAGACCGCCTGCGTGCGCTTTACGCCCAGTAATTCCG
+
CCCCCGGGGEGGGGEGGGGGGGGGGGGGGGGEFEGGGG:FGFGGGGGFFFGGGGGGEFGGGGGGGGGGGGCEGGGDGEGGFGGGGGGEEDFGGFGGFFFFFGCGGFGGDCFFGGEGFGGEGGGGGGGGG@<FG,6:DECEGDEFGFGGGG@CEFFGG5BFGGGFCGAFCFADFGG?FCGGGG*CFE8CFCFCEGG5=5??CCGDFCFFGG>7:F+:7DFCDDF??F>B05575<>>?<GGG>(/*77)::2
@M03364:276:000000000-BLYN8:1:1101:6829:4158 2:N:0:1
GGACTACTAGGGTTTCTAATCCTGTTTTCTCCCCACGCTTTCGAGCCTCAGTGGCAGTTACAGGCCAGCAAGCCGCTTTCGCCTCCGGTGTTCCTCCGTATATCGCCGTATCTCACCGCTACACATTGAATTCCACCCCCCTCTTCTTCACTCAAGTCTCCCAGTTTCCAATGCACACAATGCTTGTGCCACTGCCTTTGACACCAGACTTAAGAAACCACCTGCGCGCGCTTTACTCCCAGTAAATCCGG
+
-A--8C,,,-C-,C;,,6EAFGA,C6,,,,,CCBA7@>CC,,6,;@B<8,;,<,@C8E,,,,C<C@E,,,,BCCC@:B<E,@,8F@:@8>64@E9EA+4,A,9,,,887+:,,5,<A++=F+,:4=9?<99;,9E:,++@+++6,8,,,,3+,,8,,6@=,8,,,3;,@,,,A3=@D75;;9,,,332,,3@@?B89@C,++,*3;*99;5+++=+0*4,)/6(()()6):)/*;/1)?=*)/AF+1)0))
@M03364:276:000000000-BLYN8:1:1101:21874:4170 2:N:0:1
GGACTACTAGGGTTTCTAATCCTGTTTGCTCCCCACGCTTTCGAGCCTCAGCGTCAGTTACAGACCAGAGAGCCGCCTTCGCCACTGGTGTTCCTCCATATATCTACGCATTTCACCGCTACACATGGAATTCCACTCTCCTCTTCTGCACTCAAGTCTCCCAGTTTCCAATGACCCTCCCCGGTTGAGCCGGGGGCTTTCACATCAGACTTAAGAAACCGCCTGCGCTCGCTTTACGCCCAATAAATCCG
+
CCCCCGGGGGGGGGGGGGGGGGGGGGGGGGGGGGGGGGGGGGGGGGGGEGGGGGGGGGGFGGGFGGFGGFGGGGGGCEGGGGGGGGGGGGGGGGGGGGGGGFFFFGFGGGGGGGGGGGGG7@EGGGGGFCFGGFGFFGGGGGGGGGGGFGGFGGGFGGGFGGGGGGGFFGGGGGGF==EGEGG6FGGFGGGGGGGGGGGGGGCFFGCGG48C+=DFFGGGFG=3?F@F>BEFGGGAFFGEGD(76F@AGG>
@M03364:276:000000000-BLYN8:1:1101:13242:4203 2:N:0:1
GGACTACTCGGGTTTCTAATCCTGTTTGCTCCCCGCGCTTTCGAGCCTCAGCGTCAGTTACAGACCAGAGAGCCGCCTTCGCCACTGGTGTTCCTCCATATATCTACGCATTTCACCGCTACACATGGAATTCCACTCTCCTCTTCTGCACTCAAGTCTCCCAGTTTCCAATGACCCTCCCCGGTTGAGCCGGGGGCTTTCACATCAGACTTAAGAAACCGCCTGCGCTCGCTTTACGCCCAATAAATCCG
+
CCCCCGGGGGGGGGGGGGGGGGGGGGGGGGGGGGGGGGGGGGEGGGGGGGGGGGBFGGGGGGGFGGGGGGFGGGGGFFGGGGGGGGGGGGGGGGGGGGGGFGFGGGGFEFGGGGGGGGGGGGGGGGGGFFGGGGGGGGGGGFGGGGGGGFGFGGCFFGGGGGGG=E9DD9DE8,=D?DCCEEEECGDGGCGGCGCE:BC?++=C=*+7CCGGGFGGGCFFBGF@6)4>255>DGGF?6EEG3()>7?ADGD
@M03364:276:000000000-BLYN8:1:1101:5891:4226 2:N:0:1
GGACTACCGGGGTTTCTAATCCTGTTTGCTCCCCACGCTTTCGAGCCTCAGCGTCAGTTACAGACCAGAGAGCCGCCTTCGCCACTGGTGTTCCTCCATATATCTACGCATTTCACCGCTACACATGGAATTCCACTCGCCTCTTCTGCACTCAAGTCTGCCAGTTTCCAATGACGTTCCCCGTTTGAGCGGGGGGCTTTCACATCAGACTTGAGAAACCGCCTGCGCTCGCTTTACGCCAAATAAATCCG
+
-CCCCGGDFGGGGCGFGGGGGGFGGGGGGGEFCGFGGGGGGGG8CEGG<CGGGGEGGG<6,C@<FGCF<C,BDGGGGGC<B@FCGFFGFFFGGGGGGGGCFFCFFGFFC=F7FDFDC7CGGGFGGF<=FEFFG5,94@+@+=ECCF>B,,,+6DEDF=7,C9DEGGGG,@@EF;7+34,,5@C3@@8:CF***=CE5CEFGGGFFF*CC<<:**27:7CC)*5,6:05(0).191)91CC/.(0:C44:9)
@M03364:276:000000000-BLYN8:1:1101:15737:4233 2:N:0:1
GGACTACAAGGGTTTCTAATCCTGTTTGCTCCCCACGCTTTCGCACCTGAGCGTCAGTCTTCGTCCAGGGGGCCGCCTTCGCCACCGGTATTCCTCCAGATCTCTACGCATTTCACCGCTACCCCTGGAATTCCACCCCCCTCTACGAGACTCAACCCTGCCAGTTTCAAATGCAGTTCCCGGGTTGCTCCCGGGGATTTCACATCTGACTTAACAGACCGCCTGCATCCGCTCTACGCCCAGTAATTCCG
+
@---A,CFD9<-;E@C6EE<EA@9;C<FG,C66,C@6CC7,CFCEGEC,<C,C@C,8FFGFCCEGG@FGDFEECFE=,B<FG7,BE@EG+BFFAEEEEE,,A,A9@E=CEFC<,CE<B78+6,:8+3:,,ABDCD:=E8:83@?BE++8++2@D>,,63@,:,:@CEFGC9D7>FE@C7C9*8816*,,6?CE5:?5**+;+43+2117@FD+1C::0=5;EB035(/)05>C)/5F:GG=3(97*/)2:0
@M03364:276:000000000-BLYN8:1:1101:22651:4257 2:N:0:1
GGACTACACGGGTTTCTAATCCTGTTTGCTCCCCACGCTTTCGCACCTGAGCGTCAGTCTTCGTCCAGGGGCCGCCTTCGCCACCGGTATTCCTCCAGATCTCTACGCATTTCACCGCTACACCTGGAATTCCACCCCCCTCTACGAGACTCAAGCCTGCCAGTTTCAAATGCAGTTCCCGGGGTGAGCCCGGGGATTTCACATCTGACTTAACAGACCGCCTGCGTTCGCGTTACGCCCCGGAATTCCGT
+
CCCCCGFGGEGGGGGGGFFGDEEGGGGGGGGGGDEGGGGGGGGGGGGFFEGGGG@FGGGGGGGGG@CFGGE@FEEG:FFGGG7,CFC>:DF<5?=EA,<?EEFGGGGC7CFEEFGGGE78:FFC8FEFF954C<DDEGEGCG8DFFC=CE,=,@,,D?F8F?8DAEFFFFEG7FGCF<CFG5C5C**7CCC*:=C*=BC9::=18++3@FG7CFFFFCEGDE::?:4)4@3)9D315<C>*<()1CF27*2
@M03364:276:000000000-BLYN8:1:1101:8987:4279 2:N:0:1
GGACTACACGGGTTTCTAATCCTGTTTGCTCCCCACGCTTTCGAGCCTCAGCGTCAGTTACAGACCAGAGAGTCGCCTTCGCCACTGGTGTTCCTCCATATATCTACGCATTTCACCGCTACACATGGAATTCCACTCTCCTCTTCTGCACTCAAGTCTCCCAGTTTCCAATGACCCTCCCCGGTTGAGCCGGGGGCTTTCACATCAGACATAAGAAACCGCCTGCGCTCGCTTTACGCCCAATAAATCCG
+
B-A9<FCFCEFGCFG<EFGCEEFFGGGGGAAFFB@@CFGGCEFCF@CFDFFFGGGE7FG9CFFEGFFF,E,BFDGGGGGFFC:C@FFE<F,BAFF9BBF<FGG9ECGGGGGGGFAEDCF>B>AGEFFGFFGG9,CFEFGFCDG8DBD,=,,?DDBFDGGGCF8=<EBGDFGD8=EGFF=EGG6E@E69?@EEEG>5**BCCDGG+*+2*;*=+++2;F?FBC)2743.3>3>*976@?E8E>()2286>C)
@M03364:276:000000000-BLYN8:1:1101:23018:4283 2:N:0:1
GGACTACCGGGGTTTCTAATCCTGTTTGCTCCCCACGCTTTCGAGCCTCAGCGTCAGTTACAGACCAGTGAGCCGCCTTCGCCACTGGTGTTCCTCCATATATCTACGCATTTCACCGCTACACAGGGAATTCCACCTTCCTCTTCTGCACTCAAGTCTCCCAGTTTCCAATGACGCTCCCCGGTTGAGCCGGGGGCTTTCACATCTGACTTAAGATACCGCCTGCGCTCGCTTTACGCCCAATAAATCCG
+
CCCCCGGCGEGGCFFGGFFGGGGGGGGGGGFFGGGGGGGGGGG,F:FGGGFGGGG@FGGCC<A9EFGG6@CEFFGGDFGDG?EE:FFGGGDGGB@CA4?@FFGGG?FGDGGEFFGGGG74>FCF9,AFGGEGGFCE,,4,@DFF@F,,33=DEF,E,,77>EFGBDGG,@EGGF,++4+5@CEC:B5A9ED?*:4:5ECFGGGGFG++2:+:+3+3++5+=55;DA>BBE7>DGC9F(;CEF6FGG4:FGD
@M03364:276:000000000-BLYN8:1:1101:20915:4323 2:N:0:1
GGACTACTGGGGTTTCTAATCCTGTTTGCTCCCCACGCTTTCGCACCTGAGCGTCAGTCTTCGTCCAGGGGGCCGCCTTCGCCACCGGTATTCCTCCAGATCTCTACGCATTTCACCGCTACACCTGGAATTCTACCCCCCTCTACGAGACTCTAGCTTGCCAGTTTCAAATGCAGTTCCCAGGTTGAGCCCGGGGATTTCACATCTGACTTAACAAACCGCCTGCGTGCGCTTTACGCCCAGTAATTCCG
+
CCCCCGGGGGGGG:CFGGGGGGGGGGGGGGGGGGGGGGGGGGGGGGGGGGGGGGGGGGGGGGGGGGGGGGGGGGGGGGGGGGGGGGGGGGFGGGGGGGGGGGGGGGGGGGGCEGGFGGDEEGFGFGGGGFFGGGGGGGGCGGGGGGGGGDGGCCCGGCFGFFGGGG9;EEFFFGGGGGGGGGCFGGGDFDGGGEGGEGG?@FFGA4DFF77CG>GGC5F=DGEFDFFFBBFFGDFFF,;8CB6<77=>DF*
@M03364:276:000000000-BLYN8:1:1101:16221:4336 2:N:0:1
GGACTACTAGGGTATCTAATCCTGTTTGCTCCCCACGCTTTCGCACCTGAGCGTCAGTCTTCGTCCAGGGGGCCGCCTTCGCCACCGGTATTCCTCCAGATCTCTACGCATTTCACCGCTACACCTGGAATTCCACCCCCCTCTACGAGACTCAAGCCTGCCAGTTTCAAATGCAGTTCCCGGGTTGAGCCCGGGGATTTCACATCTGACTTAACAGACCGCCTGCGTGCGCTTTACGCCCAGTAATTCCG
+
CCCCCGGGFGGGGGGGGGGGGGGGGGGGGGGGFGGGGGGGGGGDGGGGFGGGGGGGGGGGGGGGGGGGGGGGGGGGGGGGGGFEGGGGGGGGGGGGGGGGGGGGGGGGGGGGGCFGGGDEFGGGGGG8EDFGGGGGDGGGGGGGGGGGGDEFCGFADFGGGGC,7EGFGF;C7;FE9=DFF>>*5>EFCCFFECEG5EG+7+CCFGDF7CGCFCDF*2A=AG>1259><BBD<7DAF:1CE347F*/6>F*
@M03364:276:000000000-BLYN8:1:1101:10281:4347 2:N:0:1
GGACTACCCGGGTTTCTAATCCTGTTTGCTCCCCACGCTTTCGCACCTGAGCGTCAGTCTTTGTCCAGGGGGCCGCCTTCGCCACCGGTATTCCTCCAGATCTCTACGCATTTCACCGCTACACCTGGAATTCTACCCCCCTCTACAAGACTCTAGCCAACCAGTTTCAGATGCAATTCCCACGTTAAGCTCGGGGCTGTCACATCTGACTTAATTTACCGCCTGCGTGCGCTTTACGCCCAGTAAATCCG
+
CCCCCGGGFFDGGGGDFCEF9CFCGGGC<F<EDFFGGGGGF9F@@CCEF<<CGGGG:FDFGGGFFGFF,F7FEGDFGGGA<FGF@BCCFGGGGGGGFGFFGGFF;?FFF7+B<,AEGGGGGDG8DFGFFGFGGGGFG,@CGGEGEGGG@?DCFGFGG?98*>E5>>FFGG;@CFGFGCEGG9,BF>FFECEF=8CGGG*=;C@7A<C:770CFF=>+;C+85>@?A;@(07:DGG<BB8C:),9>D*4C*1
@M03364:276:000000000-BLYN8:1:1101:16034:4386 2:N:0:1
GGACTACAGGGGTTTCTAATCCTGTTTGCTCCCCACGCTTTCGCACCTGAGCGTCAGTCTTCGTCCAGGGGGCCGCCTTCGCCACCGGTATTCTTCCAGATCTCTACGCATTTCACCGCTACACCTGGAATTCTACCCCCCTCTACAAGACTCTAGCCTGCCAGTTTCGAATGCAGTTTCCAGGTTGAGCCCGGGGCTTTCACATCTGACTTAACAGACCGCCTGCGTGCGCTTTACGCCCAGTAATTCCG
+
CCCCCGG,CFEGGGGGGGGGGGGGGGGGGG<FGGGGGGGGCGG;CFCE<@FGGGGGGE,,<CFFGGEF<@7CGFCGGGGGGG7FEFCGF:DEF,EG,:A?5,@@FE?F@EGGGGGGGGEDCGGGGFCFGGFGGGDFGD+CECGGGG9,,@ECFFFF;DC::DAFFGGG586DGGGCFC,57>DFBFGGFFFF5584*:C?C7@7+8+;>FFD+2;7CDFC;CD?6@072@>BDGF<=(2?ED2;C7*5FG4
@M03364:276:000000000-BLYN8:1:1101:19950:4389 2:N:0:1
GGACTACCAGGGTTTCTAATCCTGTTTGCTCCCCACGCTTTCGCACCTGAGCGTCAGTCTTCGTCCAGGGGGCCGCCTTCGCCACCGGTATTCCTCCAGATCTCTACGCATTTCACCGCTACACCTGGAATTCCACCCCCCTCTACGAGACTCAAGCCTGCCAGTTTCAAATGCAGTTCCCGGGTTGAGCCCGGGGATTTCACATCTGACTTAACAGACCGCCTGCGTGCGCTTTACGCCCAGTAATTCCG
+
CCCCCGGGGGGGGGGGGGGGGGGGGGGGGGGGGGGGGGGGGGGGGGGGGGGGGGGGGGGGGGGGGGGGGDGGGGGGGGGGGGGGGGGGGGGGGGGGGGGGGGGGGGGGGGGGGGGGGGGGGGGGGGGGGGGGGEGDGGGGGGGGFEGGG6CFGGGGGCDEFGFGGGGGGGGGGGGGGGGGGGGGGDCFGGGGGGGGEGGGGGGGF4CF=FGGGGGGGGGEAGFBBFF@3@F><CC4?15:=53FF*9AGG4
@M03364:276:000000000-BLYN8:1:1101:7687:4392 2:N:0:1
GGACTACAGGGGTATCTAATCCTGTTTGCTCCCCACGCTTTCGAGCCTCAGTGTCAGTTACAGACCAGAGAGCCGCCTTCGCCACTGGTGTTCCTCCATATATCTACGCATTTCACCGCTACACATGGAATTCCACTCTCCTCATCTGCACTCAAGTCTCCCAGTTTCCAATGACCCTCCCCGGTTGAGCCGGGGGCTTTCACATCAGACTTAAGAAACCACCTGCGCTCGCTTTACGCCCAATAAATCCG
+
CCCCCGGGGGGGGGGGGGGGGGGGGGGGGGGGGGGGGGGGGGGGGGGGGGGGGGGGGGGGGGGGGGGGGGGGGGGGGGGGGGGGGGGGGGGGGGGGGGGGGGGGGGGGGGGGGGGGGGGGGGGGGGGGGGGGGGGGGGGGGGGGGGGGGGGGGGGGGGGGGGGGFGGGG9FFFGGGCGGGGGGGGGGGGGGGGGGGGGGGC7CFFGCFGGGGGG==FFGGFFB8;FFF(.>EGGGEFFGGGEFFGGFFGGC
@M03364:276:000000000-BLYN8:1:1101:13034:4412 2:N:0:1
GGACTACTCGGGTTTCTAATCCTGTTTGCTCCCCACGCTTTCGAGCCTCAGCGTCAGTTACAGACCAGAGAGCCGCCTTCGCCACTGGTGTTCCTCCATATATCTACGCATTTCACCGCTACACATGGAATTCCACTCTCCTCTTCTGCACTCAAGTCTCCCAGTTTCCAATGACCCTCCCCGTTTGAGCCGGGGGCTTTCACATCAGACTTAAGAAACCGCCTGCGCTCGCTTTACGCCCAATAAATCCG
+
CCCCCFFFGGGGGGDGGGGGGGGGGGGGFFFFGEGGGGGGGFGGCGGFFFGCGEGGDGG<FCFFGCEFFCFCFGFGGGEGGGGGGF@FFFFGF9FFEFFFGGEGAFCFGGEGGAEFGGGGEGGFFFGGFAEFGEFGGFAFEDFFFGDFAFEFGG?FGG,,CBD?FAE;E;BGGGGDFGG@EGG+:D39EGG865*=E>F6CFGCFDCFFGF78C7++0<*.2;?FF>FF5;D3C8<=2;EC>2<FC?BGGD
@M03364:276:000000000-BLYN8:1:1101:15049:4433 2:N:0:1
GGACTACCGGGGTTTCTAATCCTGTTTGCTCCCCACGCTTTCGCACCTCAGTGTCAGTATCAGTCCAGGTGGTCGCCTTCGCCACTGGTGTTCCTTCCTATATCTACGCATTTCACCGCTACACAGGAAATTCCACCACCCTCTACCGTACTCTAGCTCAGTAGTTTTGGATGCAGTTCCCAGGTTGAGCCCGGGGATTTCACATCCAACTTGCTGAACCACCTACGCGCGCTTTACGCCCAGTAATTCCG
+
CCCCCGGGGGGGGGGGGGGGGGGGGGGGGGGGGGGGGGGGGGGGGGGGGGGGGGGGGGGGGGGGGGGGGGGGGGCGEGGGGGGGGGGGGGGGGDEFEFGGGGGGGGGGGGGGGGDGGGGGGCFGGG8FFGGGGGGGG8DFGGGGGGGGGGGGGGGFFGGFFGGGGGGGDCFGGGGGGGGDGGGGFGG6EFGDEGGGEECCGGFG6CC4DGGGGFGGGGGC):?B=6>;9DFFGGG<F0BEGFFFCCF9CF2
@M03364:276:000000000-BLYN8:1:1101:11874:4441 2:N:0:1
GGACTACCGGGGTATCTAATCCTGTTTGCTCCCCACGCTTTCGAGCCTCAGCGTCAGTTACAGACCAGAGAGCCGCCTTCGCCACTGGTGTTCCTCCATATATCTACGCATTTCACCGCTACACATGGAATTCCACTCTCCTCTTCTGCACTCAAGTCTCCCAGTTTCCAATGACCTTCCCCGGTTGAGCCGGGGGCTTTCACATCCAACTTAAGCAACCGCCTGCGCTCGCTTTACGCCCAATAAATCCG
+
CCCCCFGEGGGGG7FGGGFFGCFGGFGGGG@FFGFG>BEGFGGCFCGGGGGGGGGDGGGAAEFFGGGG?,,BFCGGGGGGGGGGGGGGGGGGGGG<BBFGGFGFGDFGGGGG9EFFGDG>@FGGC8EFF,EFEFDFC==ECDE?EF;,=DGFDDFD@=,,,@DFFGC>=FF,6,,6,6@8,,4+3BE<CCF875*4*=BEG=97BF**277CF;+0:*C=>5>;0).5())7<<15@8GCEE157:4<G*1
@M03364:276:000000000-BLYN8:1:1101:9357:4444 2:N:0:1
GGACTACTAGGGTTTCTAATCCTGTTTGCTCCCCACGCTTTCGAGCCTCAGCGTCAGTTACAGACCAGAGAGCCGCCTTCGCCACTGGTGTTCCTCCATATATCTACGCATTTCACCGCTACACATGGAATTCCACTCTCCTCTTCTGCACTCAAGTCTCCCAGTTTCCAATGACCCTCCCCGGTTGAGCCGGGGGCTTTCACATCAGACTTAAGAAACCGCCTGCGCTCGCTTTACGCCCAATAAATCCG
+
CCCCCGGGGGGGGGGGGGGGGGGGGGGGGGGGGGGGGGGGGGGGGGGGGGGGGGGGGGGGGGGDGGGGGGGGGGGGGGGGFFGGGGGGGGGGGGGGGCFGGGGGGGGGGGGGGGGGGGGGGGGGGGGFFFFGCCGGGGGGGGGGGFGGGGGGGGEC,D>EGGGGDGFGFGGGGFGGFGGCEGGGGGGGGFGGGGGGGGFGGGGGFGGGGGGFGGGCGGGFEGFFFFBD>BFFGGFBFFGGGFFFGFFFGGC
@M03364:276:000000000-BLYN8:1:1101:14108:4445 2:N:0:1
GGACTACAGGGGTTTCTAATCCTGTTTGCTCCCCACGCTTTCGAGCCTCAGTGTCAGTTACAGGCCAGAGAGCCGCTTTCGCCTCCGGTGTTCCTCCATATATCTACGCATTTCACCGCTACACATGGAATTCCACTCTCCTCTCCTGCACTCAAGTCTCCCAGTTTCCAATGCACACAATGGTTGAGCCACTGCCTTTTACATCAGACTTAAGAAACCACCTGCGCTCGCTTTACGCCCAATAAATCCGG
+
CCCCCGGGGGGEFFGGCCFGFGGGGGGGGFFGFE?CGGGGGGGFGGGGFGGGGGGGGGGGGGGGCGGGDFFGGFE7CCFCFGF@CFEGEGGGFFGGGGGGGGGGGCFCFGGGGGGGGGGGGGFE,ADFDFFGGAEEF@FGGGFDF89EGGGGGFGDDFGFGGDFEGGFGG9EFGGF,@=6EFGGGG?6CF,:7??3<EE,+;CFA89*;C<88>8FDGCFA96))*-*/:??C4@>A2ECE:@FF++9*95
@M03364:276:000000000-BLYN8:1:1101:25229:4448 2:N:0:1
GGACTACAAGGGTTTCTAATCCTGTTTGCTCCCCACGCTTTCGAGCCTCAGTGTCAGTTACAGGCCAGAGAGCCGCTTTCGCCACCGGTGTTCCTCCATATATCTACGCATTTCACCGCTACACATGGAATTCCACTCTCCTCTTCTGCACTCAAGTCACCCAGTTTCCAATGACCCTCCCCGGTTGAGCCGCGGGCTTTCACATCAGACTTAAGAAACCGCCTGCGCTCGCTTTACGCCCAATAAATCCG
+
CCCCCGGGGGGGGGDGGGGGGGGGGGGGG9FGGGGGGGGGDGGGGGGGFFGGGGGGGGGGGGGGG7FDEF<FCFGG+@FF@:FE7@C:@:FGGC9EA8BEFGGGGA9FECGGFFGGAEEEDEGF,,,?E=EFCF9A=,4E,@DFEDGGGGGGFGCCC,,7CDGCA;CFGFEAFDF,=DGG6CEDEG+A9FGD**5?EGGGC>9@8DC=FFCD8D+++>=FA5D<?F6B9>DDGFGFF<58C>(56>*<C4)
@M03364:276:000000000-BLYN8:1:1101:19599:4451 2:N:0:1
GGACTACAAGGGTTTCTAATCCTGTTTGCTCCCCACGCTTTCGAGCCTCAGCGTCAGTTACAGACCAGAGAGCCGCCTTCGCCACTGGTGTTCCTCCATATATCTACGCATTTCACCGCTACACATGGAATTCCACTCTCCTCTTCTGCACTCAAGTCTCCCAGTTTCCAATGACCCTCCCCGGTTGAGCCGGGGGCTTTCACATCAGACTTAAGAAACCGCCTGCGCTCGCTTTACGCCCAATAAATCCG
+
CCCCCGGGGGGGFGGGGGGGGGGGGGGGGGGDFGGGCGGGGGGGGGGGGGGGGGGGGGGGGGGGFFGGGGGGGGGGGGGGGGGGGGGGFGGGGGGGGGGGGGGGGGGGGGGGGGGGGGGGGGGGFFFGGGGGGFFGGGGGEGGGGGGGGGGDCGGGGGGGGGGGGGGGDFGGGGGGF?EGGGG8CEGFFGCCCDGG5:F?FD7@CC+26CF7C>>+;<6C5E>62;9A6ADFGFGF=1CGC;4>FFF9FG)
@M03364:276:000000000-BLYN8:1:1101:7200:4455 2:N:0:1
GGACTACCAGGGTTTCTAATCCTGTTTGCTCCCCACGCTTTCGCACCTGAGCGTCAGTCTTCGTCCAGGGGGCCGCCTTCGCCACCGGTATTCCTCCAGGTCTCTACGCATTTCACCGCTACACCTGGAATTCTACCCCCCTCTACGAGACTCAAGCTTGCCAGTTTCAAATGCAGTTCCCAGGTTGAGCCCGGGGATTTCACATCTGACTTAACAAACCGCCTGCGTGCGCTTTACGCCCAGTAATTCCG
+
CCCCCGGGGGGGGGGGGGGGGGGGGGGGGGGGGGGGCGGGGGGGGGGGGGGGGGGGGGGGGGGGGGGGGEGGGGGGGGGGFGGGGFGDGEGGGGGGGGG,=FFGGGGGGGGGGGGGGGGGGGGGGGGGGGGGFCGGGGGGGGGGGGG>CEGFGGGGGGGGGFDGGFGFFGGGF99FFCGGCEFGGGGFEGFGGGGGEGGGGG7@FGGGGCFGGFGGGFGGFGFF<A>B(8BDGGG<@FG5EB?FGGFFGC0
@M03364:276:000000000-BLYN8:1:1101:15693:4459 2:N:0:1
GGACTACCCGGGTTTCTAATCCTGTTCGCTCCCCACGCTTTCGAGCCTCAGCGTCAGTTACAGACCAGAGAGCCGCCTTCGCCACTGGTGTTCCTCCATATATCTACGCATTTCACCGCTACACATGGACTTCCACTCTCCTCTTCTGCACTCAAGTCTCCCAGTTTCCAATGACCCTCCCCGGTTGAGCCGGGGGCTTTCACATCAGACGTAACAAACCGCCCGCGCTCGCTTTACGCCCAATACATCCG
+
C@@68FFG8CFD@FFFAEFGFECGG<,C@BEGGGFGGGGGCDF,C:F<A,CCCCF7BF9FFFGA@C8EEE<FF8@F:7BFC?FGCDF8C?FC9<49,4,CE@,54AFD@CGGGCFFG@FECCFGDFG8E,8=4CEG,>EG89DFEG=FGGGFD88D;EADDGGEBA9E=3@E,@A,@=D8CCC8@@@97>EED5E==5;,:+A:+;C=47/88*/1**/A3/2(-7377))8559<F<EDEFFF4*9-77C
@M03364:276:000000000-BLYN8:1:1101:19108:4492 2:N:0:1
GGACTACTCGGGTTTCTAATCCTGTTCGCTCCCCACGCTTTCGAGCCTCAGCGTCAGTTACAGACCAGAGAGCCGCCTTCGCCACTGGTGTTCCTCCATATATCTACGCATTTCACCGCTACACATGGAATTCCACTCTCCTCTTCTGCACTCAAGTCTCCCAGTTTCCAATGACCCTCCCCGGTTGAGCCGGGGGCTTTCACATCAGCCTTAAGAAACCGCCTGCGCTCGCTTTACGCCCAATAAATCCG
+
CCCCCGGGGGGGGFGFFFFGGFGGGGFGGGGGGGGGGGGGGGDFGGGGFCGGGGG@CGFGGGGGGGGGGCACGGGGGGGGFGECFDF8FFFGGGEFG<EGGFGFGGGGGGGGDGCFGEGEGGFGDGGGFGGGFGCFFG9FFGGGGGGCGGGGF8FG,DDFGG8DDGGGGGGGGGGGGGGEDEGDGE6C6DFGG>E:EGG6C+=7@C+8*7<FCF@7;CFGDGFFFFFF(75>>C3<F<*CED:4CFFFDC7
@M03364:276:000000000-BLYN8:1:1101:21132:4493 2:N:0:1
GGACTACCAGGGTTTCTAATCCTGTTTGCTCCCCACGCTTTCGCACCTCAGTGTCAGTATCAGTCCAGGTGGTCGCCTTCGCCACTGGTGTTCCTTCCTATATCTACGCATTTCACCGCTACACAGGAAATTCCACCACCCTCTACCGTACTCTAGCTCAGTAGTTTTGGATGCAGTTCCCAGGTTGAGCCCGGGGATTTCACATCCAACTTGCTGAACCACCTACGCGCGCTTTCCGCCCAGTAATTCCG
+
CCCCCGGFGGGGGGGFGGGGGGGGGGGGGGGGGGGGGGGDGGGDE8CFCCFFFFGGGC9CE9FGGDFGGGGGGGGGEGGGGGGGGGGGGGGGGGGGGGGGGGFFEEFGGGGGGGGGDGCCGGGGGGGDFCGGGGGG8EGGGCGGGGCEGGGGGGFGGEFGGGFGF,@ED6FFGGGGGGGEGFFG:@D??E?FCGGG5:,@C@C;B>C>FDGG++=C>DFFACAB5FDE>EFF3:C46(8C*)=)3@ACGG7
@M03364:276:000000000-BLYN8:1:1101:23667:4550 2:N:0:1
GGACTACTCGGGTATCTAATCCTGTTTGCTCCCCACGCTTTCGAGCCTCAGCGTCAGTTACAGACCAGAGAGCCGCCTTCGCCACTGGTGTTCCTCCATATATCTACGCATTTCACCGCTACACATGGAATTCCACTCTCCTCTTCTGCACTCAAGTCTCCCAGTTTCCAATGACCCTCCCCGGTTGAGCCGGGGGCTTTCACATCAGACTTAAGAAACCGCCTGCGCTCGCTTTACGCCCACTAAATCCG
+
CCCCCGGGGGGDGGGGGGGGGFFGGGGGGGGGGGGGGFGGGGGGGFGGGFGGGGGGGGGGGGGGGGGFGGCGGGGGGEGGGGFGGGGGGGGGGGGGGGGFEFGGGGGGGDFGGGFFGGGGDEFFFFGGFCFGGGGGGG9F=D?DFFF9DGGGGCGGGDFFCFFGGAFEGGFE?CC8EGGGG6CEGGGGGCF>EDCC=CGDGDFGFDGGGGGGG7CC7;CGFGFFFFBD@>A@GGF<B?5?E>()9>FF7F3
@M03364:276:000000000-BLYN8:1:1101:14963:4572 2:N:0:1
GGACTACTCGGGTATCTAATCCTGTTTGCTCCCCACGCTTTCGAGCTTCCGTGTCAGTTACAGGCCAGAAAGCCGCTTTCGCCACCGGTGTTCCTCCATATATCTACGCATTTCACCGCTACACTTGGAATTCCACTCTCCTCTCCTGCTCTCAAGTCTACCAGTTTCCATTGCATACAATGGTTTAGCCACTCCCTTTTACACCAGACTTAATAACCCACCTGCGCGCGATTTACGCTCAAAAATTCCGC
+
CCCCCGFFC@7FGCFFGDEFFEFGGGDD,,,C@@8:F:CGFAF,,B+,,,,6C6;@EGG9,,;<@,C@,,,:C,67@FD<,@CFEF=:C@C4<5,:EEE<5:,9@,,==:?:,9CFD7C8@FGF,CFFF9E?4CC,,@=8,,=3,,@,4,86,@8,:,73D9,8?CEF:@,,6,3,6=D3,,,@B,,,6,,3,,>8CA69=75=*0***;2++5;;**,4*4*6>>)*-))2:C=7?:*4:6)*2*))3**
@M03364:276:000000000-BLYN8:1:1101:14460:4576 2:N:0:1
GGACTACTGGGGTTTCTAATCCTGTTTGCTCCCCACGCTTTCGAGCCTCAGCGTCAGTTACAGACCAGAGAGCCGCCTTCGCCACTGGTGTTCCTCCATATATCTACGCATTTCACCGCTACACATGGAATTCCACTCTCCTCTTCTGCACTCAAGTCTCCCAGTTTCCAATGACCCTCCCCGGTTGAGCCGGGGGCTTTCACATCAGACTTAAGAAACCGCCTCCGATCGCTGTACGCCCAATAAATCCG
+
CCCCC@EFGG@CGGFFGGFGGGGGGGGGGGGFGEGCCGG>FGGCC7FEEG8<7FGEGEFFFFGGFEDG?8,CCEFGGGECFGGGGGGGGGCEC,,:B4EDCGFGD9?DEEEEEFG9FEGGGGGGFGGBEFAE9FFGFFFGF,=DCGGGGFF88,3EFF9AAE=FGG;BCADE@>EG,=68ECE6F6EC68BC5E5CGGDFD>C=8C7CFDFG77+7C4C*:ED6(;2)/==DF*>:*(/**82@<79AFG)
@M03364:276:000000000-BLYN8:1:1101:12758:4587 2:N:0:1
GGACTACCGGGGTATCTAATCCTGTTTGCTCCCCACGCTTTCGCACCTGAGCGTCAGTCTTTGTCCAGGGGGCCGCCTTCGCCACCGGTATTCCTCCAGATCTCTACGCATTTCACCGCTACACCTGGAATTCTACCCCCCTCTACAAGACTCTAGCCTGCCAGTTTCGAATGCAGTTCCCAGGTTGAGCCCGGGGATTTCACATCCGACTTGACAGACCGCCTGCGTGCGCTTTACGCCCAGTAATTCCG
+
CCCCCGGGGGGGGGGGGGGGGGGGGGGGGGGGGGGGGGGGGGGGGGGGGFGGGGGGGFGGGGGGFGGGGGGGGGGGGGFFGGGGGCGGGGGGGGGGGGGGGGGGGGGGGGGGGFFFGGEGDGGGGGGGGGGGGGGGGGGGGGGGDFGGGGGGGFGGGGGGGGGGGGGGGGCGGGGGGGGGGGFGFGGGGGGGGGGGDGGGGGGGFFDGGGGC>FGGGGGFDEF6?F9FFFEFGGG<63CGGEFFGGF2>D2
@M03364:276:000000000-BLYN8:1:1101:23961:4630 2:N:0:1
GGACTACAAGGGTATCTAATCCTGTTTGCTCCCAACGCTTTCGCACCTGAGCGTCAGTCTTCGTCCAGGGGGCCGCCTTCGCCACCGTTATTCCTCCAGATCTCTACGCATTTCACCGCTACACCTGGAATTCCACCCACCTCTACGAGACTCAAGCCTGCCAGTTTCAAATGCAGTTCCCGGGTTGAGCCCGGGGATTTCACATCTGCCTTAACAGACCGCCTGCGTGCGCTTTACGCCCAGTAATTCCG
+
CCCCCFFC<CCCGGGGGCCCC,FFGACFC<FFD,,BFECGGGGGGGGGDD@6B@C,@EFGGGFGGECECECGEGCFCGCGFCE:FFG,?BGF,CEFCE=<=?;F;@AGCFDGAG9FFCFCFGAFGGGCFGGF,ED9DE+CCGG?DFGGEGG+@D8,CFFFGCCGGGGGCC9FGGFGGEFFF:E8:8C61?>DC?EEE58,1==+=81:+*2+;+;>FGC=5C>?;F9EFFB:D<*-*,;?:517DD=4CC*
@M03364:276:000000000-BLYN8:1:1101:11486:4678 2:N:0:1
GGACTACAGGGGTTTCTAATCCTGTTTGCTCCCCACGCTTTCGAGCCTCAGCGTCAGTTACAGACCAGAGAGTCGCCTTCGCCACTGGTGTTCCTCCATATATCTACGCATTTCACCGCTACACATGGAATTCCACTCTCCTCTTCTGCACTCAAGTCTCCCAGTTTCCAATGACCCTCCCCGGTTGAGCCGGGGGCTTTCACATCAGACTTAAGAAACCGCCTGCGCTCGCTTTACGCCCAATAAATCCG
+
CCCCCGGGGGGGEGGGGGGGGGGGGGGGGGGGGGGGGGGFGCGFGGGGGGGGGGGGGGGGGGGGGGGGGGFGGGGGGGGGGGGGGGGGGGGGGGGFGGFGGFGGGGGFGGGGGGGGGGGGGGGGFGGGFFGGEGFGGGGGGGGGGGGGGGGGGGGGGGGGGGGGGGFFDGGGGGGGGGFGGCEDGC:9<FFGDEGEGGFGF=:FFFGFGGFGGFGGGCGGFG8;(2()2;DFDFG2*1CG7)4<<DF<CGD
@M03364:276:000000000-BLYN8:1:1101:22915:4686 2:N:0:1
GGACTACACGGGTTTCTAATCCTGTTTGATACCCACACTTTCGAGCCTCAATGTCAGTTGCAGCTTAGCAGGCTGCCTTCGCAATCGGAGTTCTTCGTGATATCTAAGCATTTCACCGCTACACCACGAATTCCGCCTGCCTCAACTGCACTCAAGATATCCAGTATCAACTGCAATTTTACGGTTGAGCCGCAAACTTTCACAACTGACTTAAACATCCATCTACGCTCCCTTTAAACCCAATAAATCCG
+
CCCCCGGGGGGGCFCFGGGGGGGFFGGGDFGGGGG@EGGGGGGGG7FGFG?FFGCEGGGFGFFGEGGGGGGGGGGGGFGGGGG4FFEGGGGGGGGGFGFFG9EFGGAFGAEGA,AEFGGE:FGDE+ACGGFG,FG7BEFGG?FFBFFFCFF=8EFG9D;D;EGDFGGCEFGADF8A8DEEGDCGG>CFGGFGEGEDGGGGGFGGFD>CCFGG>FGGFGGDFFFEFF=449?FFDC>AEG7C5BACG=*=01
@M03364:276:000000000-BLYN8:1:1101:8696:4705 2:N:0:1
GGACTACAAGGGTTTCTAATCCTGTTTGCTCCCCACGCTTTCGCACCTGAGCGTCAGTCTTTGTCCAGGGGGCCGCCTTCGCCACCGGTATTCCTCCACATCTCTACGCATTTCACCGCTACACATGGAATTCTACCCCCCTCTACAAGACTCTAGCCTGCCAGTTTCGAATGCAGTTCCCAGGTTGAGCCCGGGGATTTCACATCCGACTTGACAGACCGCCTGCGTTCGCTTTACGCCCAGTAATTCCG
+
CCCCCGGGGGGGGGGGGGGGGGGGGGGGGGGGGGGGGGGGGGGGGGGFFGGGGGGGEFGGGGGGGGFGFGGGGGGGGGGGGGGGGCEGFGGGGGGGGGGGGGGGGGGGGGGGGGGGGGGGGGGGGGGGFDGGGGGGGFGGGGDGGGGFFGGFEFGCFGGGGGGCFFGGGGGGGGGGGGGG9FGGGGGGGGGGDGEGGGGGGGGGFGGGGGGGGDGFGFGGEGB<FF>>()759C5>B?GG=>6?C>6<F>2
@M03364:276:000000000-BLYN8:1:1101:17056:4711 2:N:0:1
GGACTACCAGGGTATCTAATCCTGTTTGCTCCCCACGCTTTCGCACCTGAGCGTCAGTCTTCGTCCAGGGGGCCGCCTTCGCCACCGGTATTCCTCCAGATCTCTACGCATTTCACCGCTACACCTGGAATTCCACCCCCCTCTACGAGACTCAAGCCTGCCAGTTTCAAATGCAGTTCCCGGGTTGAGCCCGGGGATTTCACATCTGACTTAACAGACCGCCTGCGTGCGCTTTACGCCCAGTAATGCCC
+
CCCCCGGGGGGDFGGGGGGGGGGGGGGGGGGGGEFCGGGGGGGGGGGGGFFFFFGGGGGGGGEGGGGGGGGGGGGGGGGGGGGFGFFFGEGGFDGGG@CEFGFFFGGCGGGGGGFGGGGGGDFGGG=FFGGGAFFFFGGEGGGDFGGGDCECGGFFFFGGG7D6DFGG<B;;AEFFGGGGFGEEG**,,?FGECEGD8CFFGDGFFG7++2;>F7:75;C:EBFFF>31>B:3DG2@(1:ED<F7D?)2**
@M03364:276:000000000-BLYN8:1:1101:21052:4771 2:N:0:1
GGACTACACGGGTTTCTAATCCTGTTTGCTCCCCACGCTTTCGCACCTGAGCGTCAGTCTTCGTCCAGGGGGCCGCCTTCGCCACCGGTATTCCTCCAGATCTCTACGCATTTCACCGCTACACCTGGAATTCCACCCCCCTCTACGAGACTCAAGCCTGCCAGTTTCAAATGCAGTTCCCGGGTTGAGCCCGGGGATTTCACATCTGACTTAACAGCCCGCCTGCTTGCGCTTTACGCCCAGTAATTCCG
+
CC@CCGFFFFGGGEFGGFFGGGGGGGGGGGGGFGGGGGGGGFGGGGGGFF8FGEGGGGGGGFGGFGGGGGGCGDFGGDEGGGGGGFCFFGGGGGGGFFGGGGGGGGGGGFFGDGGGGGGGGGGG?8DFGFGGFGF9=7=>CGGGCCF>ECE?FGGFCF?>,DFFCCFGGGFFGECCFF2:DE5CFCE6<<BF=EEGC5C?C71:@47C7@FG7++1**3*7EDB:4(/<>BDGGGBF:E>2).9CCF):?*
@M03364:276:000000000-BLYN8:1:1101:18424:4791 2:N:0:1
GGACTACTGGGGTTTCTAATCCTGTTTGCTCCCCACGCTTTCGCACCTGAGCGTCAGTCTTCGTCCAGGGGGCCGCCTTCGCCACCGGTATTCCTCCATATATCTACGCATTTCACCGCTACACATGGAATTCCACTCTCCTCTTCTGCACTCAAGTCTCCCAGTTTCCAATGACCCTCCCCGGTTGAGCCGGGGGCTTTCACATCAGACTTAAGAAACCGCCTGCGCTCGCTTTACGCCCAATAAATCCG
+
CCCCCGGGGGGGGGGGGGGFGGGGGGGGGGGGGGGGGGGGGGGGGGGGFGGGGGGGGGFGGGGGGGGGGGGGGGGGGGGGGGGGGGGGG7FGGGGGGGGFGDGGGGGGGGGGGGGGGDDEFGGGGGGGF,FECFFFGDFFFGGGBFGCFGGGC>DFFGFDFGGFGGGGGGFFF9;DFCFEGGG5FEEEFGF55?EDEGGFGGGGFFCGGGGGCCDC7CGGEGFFF>;:>F>EGGG>F:EGGF?FG7F<FGC
@M03364:276:000000000-BLYN8:1:1101:21252:4817 2:N:0:1
GGACTACAGGGGTTTCTAATCCTGTTTGCTCCCCACGCTTTCGCACCTGAGCGTCAGTCTTCGTCCAGGGGGCCGCCTTCGCCACCGGTATTCCTCCAGATCTCTACGCATTTCACCGCTACACCTGGAATTCTACCCCCCTCTACAAGACTCTAGCCTGCCAGTTTCGAATGCAGTTCCCAGGTTGAGCCCGGGGATTTCACATCTGACTTAACAGACCGCCTGCGTGCGCTTTACGCCCAGTAATTCCG
+
CCCCCGGGGGGGGGGGGGGGGGCGGGGGGGGGGGGGGGGGGGGGGGGGGGGGGGGGGGGGGGGGGGGGGGGGGGGGGGGGGG@EGGGGGGGGGGGGGGGFFGGGGGGGGGGDGFGGGDGEGGGGGGGGGGGGGGGFGGGGGGGGFGFCFGGGFGGGGGGGG8DFFEEFEGCGFGGF?FGGGGGGGGFGGFGGGGGD5CFFFGGGFGGFFGGGFGGGGFFFFGFD:FBDFEFFCDGFFFGGGFFFCGFFGG7
@M03364:276:000000000-BLYN8:1:1101:9807:4836 2:N:0:1
GGACTACTGGGGTTTCTAATCCTGTTTGCTCCCCACGCTTTCGCACCTGAGCGTCAGTCTTCGTCCAGGGGGCCGCCTTCGCCACCGGTATTCCTCCAGATCTCTACGCATTTCACCGCTACACCTGGAATTCTACCCCCCTCTACGAGACTCAAGCCTGCCAGTTTCGGATGCAGTTCCCGGGTTGAGCCCGGGGATTTCACATCCGACTTGACAGACCGCCTGCGTGCGCTTTACGCCCAGTAATTCCG
+
CCCCCGGGGGGGGGGGGGGGGGGGGGGGGGGGGGGGGGGGGGGGGGGGGGGGGGG7EGGGGGGGGGGGGGGGGGGGGGGGGGGGGGGGGGGGGGGGGGGGFGGGG9FGGGGGGGGGGGGGD7FGGGGGGCCFGGGGGGGGGGGGGGGGG8CFDFG?GGGGGGGGGGGGGGGDDGGGGGGFFGGGGGE6F?FGGGGGGGGGC7CCFGGGGG:<FGGCGFGGFGFB<@>D?B@DGGGFF?CEGF6FCC6)0:2
@M03364:276:000000000-BLYN8:1:1101:22891:4864 2:N:0:1
GGACTACCGGGGTATCTAATCCTGTTTGCTCCCCACGCTTTCGAGCCTCAGCGTCAGTTACAGACCAGAGAGTCGCCTTCGCCACTGGTGTTCCTCCATATATCTACGCATTTCACCGCTACACATGGAATTCCACTCTCCTCTTCTGCACTCAAGTCTCCCAGTTTCCAATGACCCTCCCCGGTTGAGCCGGGGGCTTTCACATCAGACTTAAGAAACCGCCTGCGCTCGCTTTACGCCCAATAAATCCG
+
CCCCCGGGGGGGGGGGGGGGGGGGGGGGGGGGGGGGGGGGGGGGGGGGGGGGGGGGGGGGGGGGGGGGGGGEFCFEGGGGGGGGGGGG,9CFGGFGGGGGGGGGGGGG::BFGGFGGGGGGGGGGGGGFGG@FFCFGGGFGGGFFAEFGGGGGF@FGGGGDFGGFFGGGGGGGGGGGG8=6EEGEGECGCDEGGGGGGGC8:EFFFGF9<DDGG=FGGGFDEDFFF@F;:>>GGGBF?EGEEB><C?<>C)
@M03364:276:000000000-BLYN8:1:1101:9880:4867 2:N:0:1
GGACTACTGGGGTTTCTAATCCTGTTTGCTACCCACGCTTTCGAGCCTCAGCGTCAGTTGCAGACCAGAGAGCCGCCTTCGCCACTGGTGTTCCTCCATATATCTACGCATTCCACCGCTACACATGGAATTCCACTCTCCTCTGCTGAACTCAAGTCTCCCAGTTTCCAAAGACCTTCCCCGGTTGAGCCGGGGGCTTTCACATCAGACTTAAAAAACCGCCTGCGCTCTCTTTACGCCCAATAAATCCG
+
CCCCCGGFFFFFFGGGGGGGGGGGGGGGGG,CEFG@FGGGGFGGGDEGGGGGGECGGGG,;;E9FFDF,,9FGGGGGGGGGGGGGGGGEFGGG,EFG?EGGGGGGAEFFEGG,<FCAEEGGFFGCEEFFEFGFFC9=,,AEEGF4@EF,,@DCFD8,336,3@FGGF93>=,6,,,628@=D>+CE+A?DDG**@?5C8E+=E+B0+*88FGD++;*)*CAE332A.=9A)/CF*-6:E*>:17CCBBG*)
@M03364:276:000000000-BLYN8:1:1101:15488:4873 2:N:0:1
GGACTACTGGGGTTTCTAATCCTGTTTGCTCCCCACGCTTTCGCACCTGAGCGTCAGTCTTTGTCCAGGGGGCCGCCTTCGCCACCGGTATTCCTCCAGATCTCTACGCATTTCACCGCTACACCTGGAATTCTACCCCCCTCTACAAGACTCTAGCCTGCCAGTTTCGAATGCAGTTCCCAGGTTGAGCCCGGGGATTTCACATCCGACTTGACAGACCGCCTGCGTGCGCTTTCCGCCCAGTAATTCCG
+
CCCCCGGFGGGGGGGGGFFGGGGGGGGGGGGGGGGGGGGGFGGGGGGGGGGGGGGGGGGGGFGGGGGGGDCCCGGGGGGGGGGGGGGGGEGGGGGGGFFFFDFGFFGGGGGGGGGFGGGGGFDFFFGGGGGGGGGG9F@FECGGGGGGGGF:FGFGGGGGGGFEGGGGGCCGGGGGGGGGGGGGGFGGGGGGDEGGGEFFGGF=F6CGCGG9>*77C4FG:EBB?:>BBFB>C7C)9?E8C@B@CD?AGC*
@M03364:276:000000000-BLYN8:1:1101:7978:4888 2:N:0:1
GGACTACAGGGGTTTCTAATCCTGTTTGCTCCCCACGCTTTCGCACCTGAGCGTCAGTCTTCGTCCAGGGGGCCGCCTTCGCCACCGGTATTCCTCCAGATCTCTACGCATTTCACCGCTACACCTGGAATTCCACCCCCCTCTACGAGACTCAAGCCTGCCAGTTTCAAATGCAGTTCCCGGGTTGAGCCCGGGGATTTCACATCTGACTTAACAGACCGCCTGCGTGCGCTTTACGCCCAGTAATTCCG
+
CCCCCGGGGGGGGGGGGGGGGGGGGGGGGGGGGGGGGGGGGGGGGGGGGGGGGGGGGGGGGGGGGGGGGGGGGGGGGGGGGGGGGGGGGGGGGGGGGGFGGGGGGGGGGGDFGGGGGGGGGGGGGGGGGGGGGGGGGGGGGGGGCGGDGGGGGGFGGGGGGGGGGGGGGGGDFGGGGGFGGGGCCEGFGGGGGEEGEGC6DGGGFGGGGGGGGGGGDGGGFGFFBF6BBEFFGC3)9?EEG::9DFBFGG7
@M03364:276:000000000-BLYN8:1:1101:14091:4892 2:N:0:1
GGACTACCCGGGTTTCTAATCCTGTTTGCTACCCATGCTTTCGAGCCTCAGCGTCAGTTACAGACCAGACAGCCGCCTTCGCCACTGGTGTTCTTCCATATATCTACGCATTTCACCGCTACACATGGAGTTCCACGGTCCTCTTCTGCACTCAAGTTTCCCAGTTTCCGATGCACTTCTTCGGTTGAGCCGAAGGCTTTCACATCAGACTTAAGAAACCGCCTGCGCTCGCTTTACGCCCAATAAATCCG
+
CCCCCGGGEFGGG;FGGGGGGGGGGGGGGGGGGGGDFGGGGGGFGGGGGGGGGFFGGGGGFGG9FEFGD?6EFFGGGGGGGGGDEFGGGGGGGDFGFGCAFCFGGGGGGGGGGGGGGGGGCFGG9FEFFAFGGGGG++@F8DFGDGGBFGGGGGGGFE;;;EFFGFDF8>>+CGEFEFGCDEFGGGEGGFCCC5CCCFGGGGD;BC+**;CB8+5++;FGFGFFBF>D(:0=DGGEF0CGGF@FGGF?F4:
@M03364:276:000000000-BLYN8:1:1101:22444:4930 2:N:0:1
GGACTACAGGGGTTTCTAATCCTGTTTGCTCCCCACGCTTTCGCACCTGAGCGTCAGTCTTCGTCCAGGGGGCCGCCTTCGCCACCGGTATTCCTCCAGATCTCTACGCATTTCACCGCTACACCTGGAATTCTACCCCCCTCTACGAGACTCAAGCCTGCCAGTTTCGGATGCAGTTCCCGGGTTGAGCCCGGGGATTTCACATCCGACTTGACAGACCGCCTGCGTGCGCTTTACGCCCAGTAATTCCG
+
CCCCCGGGGGGGGGGGGGGGGGGGGFGGGGGGG7EFEDFGGGGGGGGGGGGGGGGGGGGGGGFGDGGGGCGFECFEGGGGGGGGGGGGEGGGGGGGGGGECAFGFGGGC@EGFGGFCFGGFEFDGGGF8FGGGGFGGGFGGGGGGFFECCECFGCDC>>DCFE,@CGGGG*8CCGCF7F:9B58FEGGGCE::CEDECDFF+CGFCGGGDDGCFG7FGGG:E>BFFFF:375>DG<=1>:>5?6::?<*:0
@M03364:276:000000000-BLYN8:1:1101:16181:4933 2:N:0:1
GGGCTACAGGGGTTTCTAATCCTGTTTGCTCCCCACGCTTTCGAGCCTCAGCGTCAGTTACAGACCAGAGAGCCGCCTTCGCCACTGGTGTTCCTCCATATATCTACGCATTTCACCGCTACACATGGAATTCCACTCTCCTCTTCTGCACTCAAGTCTCCCAGTTTCCAATGACCCTCCCCGGTTGAGCCGGGGGCTTTCACATCAGACTTAAGAAACCGCCTGCGCTCGCTTTACGCCCAATAAATCCG
+
CCCCCGGGGGGGGGGGGGGGGGGGGGGGGGGGGGGGGGGGGGGGGDFGGGFGCFGGGGGGGGGGGGGGGGGGGGGDGGGGGGGGDGGGGGFGBFGGGGGGGGGGGGGGGGGGGGGGGGGGDDDGGGGGFGGGFAFGGGGFFGFFGGGGFDFGGGGCF;EEFGGFFFGGGF,@EFAFFF6EGGGGGGG,<3DEEGGGGGDCFGGGFGGG*8FGGGC+:DGGFGF@?FFDFFFFDGG<8:EGG3:@FGFFFFC
@M03364:276:000000000-BLYN8:1:1101:9568:4947 2:N:0:1
GGACTACCAGGGTATCTAATCCTGTTTGCTCCCCACGCTTTCGAGCCTCAGTGTCAGTTACAGGCCAGAGAGCCGCTTTCGCCTCCGGTGTTCCTCCATATATCTACGCATTTCACCGCTACACATGGAATTCCACTCTCCTCTCCTGCACTCAAGTCTCCCAGTTTCCAATGCACACAATGGTTGAGCCACTGCCTTTTACATCAGACTTAAGAAACCACCTTCGCTCGCTTTACGCCCAATCAATCCGG
+
CCCCCGGFEGGGGFGGGCFGGGGGGGGGGGGGDGGGGGGGGGG8CFGEFGGGGGGGGCFFFGGGGEGGFGGGFGGGGGGGGGGGGGGGGGGGGGFCD8FGGGGGGGGGG>FGGGFFGGGGGGGFGGGFGGGFGEFGDGGGGGG?,@=DCDGFF8FGF9BFGDDFEEFGGGGGGGGGGFG?,>FDDCDFG?>E7:9CEFGG?:=CFFD*;F9:>>C7CF6C9CF3)*5/)3:?GC=C>=EGE::5CFFF<DC
@M03364:276:000000000-BLYN8:1:1101:8841:4966 2:N:0:1
GGACTACAGGGGTTTCTAATCCTGTTTGCTCCCCACGCTTTCGAGCCTCAGCGTCAGTTACAGTCCAGAGAGCCGCCTTCGCCACTGGTGTTCCTCCATATATCTACGCATTTCGCCGCTACACATGGAATTCCACTCTCCTCTTCTGCACTCAAGTCTCCCAGTTTCCAATGACCCTCCCCGGTTGAGCCGGGGGCTTTCACATCAGACTTAAGAAACCGCCTGCGCTCGCTTTACGCCCAATAAATCCG
+
CCCCCGGGGGGGGGGGGGGGGGGGGGGGGGGGGGGGGGGGGGGGGGGGFFGGGGGDGGGGGGGGGGGGGGGGGGGGGGGGGGGGGGGGGGGGGGGFGGFGGGGGGGGGGGGGGG,CGGGGGGGGCFGFF=EFFGFGGGGGGFFGCEFGFGGGGGFGFFFGGFGGFFGGGFGGGGGCF,DEECEGGGE?EFFG5CEGC*;EGGGGFFFFCFG=C=FF7DCFFGFDDF>>6>7>G<C<F1ECG:?>4>6>G<)
@M03364:276:000000000-BLYN8:1:1101:14071:4981 2:N:0:1
GGACTACTCGGGTTTCTAATCCTGTTTGCTCCCCACGCTTTCGAGCCTCAGCGTCAGTTACAGACCAGAGAGCCGCCTTCGCCACTGGTGTTCCTCCATATATCTACGCATTTCACCGCTACACATGGAATTCCACTCTCCTCTTCTGCACTCAAGTCTCCCAGTTTCCAATGACCCTCCCCGGTTGAGCCGGGGGCTTTCACATCAGACTTAAGAAACCGCCTGCGCTCGCTTTACGCCCAATAAATCCG
+
CCCCCCFGGGGGGGGGGGGGGGGGGGGGGGGGGGGGDGGGGGGGGGGGGFGGGGGGGGGGGGG<FGGGGGGGGGFFGGGFGDFGGGGGGGGGGGDGGGFGGGGGGGGGGGGGGGGGGGGGGGGC@FGGGGGGGGFGGGGGGGGGDGGEGAEFG?DFGGGGGGGGGFDFFFFGGGG8DGF>EEGGGGGGCGGGGGGGEGGGGDCFFF+;FGGG7>FFGCGGFG:<2F>B@E3BGFF29(;EEFFFG784*79
@M03364:276:000000000-BLYN8:1:1101:9559:5000 2:N:0:1
GGACTACACGGGTTTCTAATCCTGTTTGATACCCACACTTTCGAGCATCAGTGTCAGTTGCAGTCCAGTGAGCTGCCTTCGCAATCGGAGTTCTTCGTGATATCTAAGCATTTCACCGCTACACCACGAATTCCGCCCACCTCTACTGTACTCAAGACTGCCAGTATCAACTGCAATTTTACGGTTGAGCCGCAAACTTTCACAACTGACTTAACAATCCACCTACGCTCCCTTTAAACCCAATAAATCCG
+
CCCCCGGGGGDGGGGGGGGGGGGGGGGGFGGGGGGEGGGGGGGFFGEGGGGGGGGGGGGGGGGGGFGGGGFGGGGGGGGGGGGGGGGGGGGGGGFGGGG<FFGGGGGGGGGGGFGFGGGC7=FF87FGGGGGGGGGEE6CGEGF=EFGGFGFGGGGGGGGGGFGGGGCE9=EFGGGGFFGGGEGFEGCDFGGDG6CCFGFF;ECFDFCGGGGGGGG7CGCFF45>6)/5@E>FC<*89EEE>26CF+0CDC
@M03364:276:000000000-BLYN8:1:1101:14710:5009 2:N:0:1
GGACTACACGGGTTTCTAATCCTGTTTGCTACCCATGCTTTCGAGCCTCAGCGTCAGTTACAGACCAGACAGCCGCCTTCGCCACTGGTGTTCTTCCATATATCTACGCATTTCACCGCTACACATGGAGTTCCACTGTCCTCTTCTGCACTCAAGTTTCCCAGTTTCCAATGCACCTCCCCGGTTGAGCCGGGGGCTTTCACATCAGACTTAAGAAACCGCCTGCGCTCGCTTTACGCCCAATAAATCCG
+
CCCCCGG8CFGGGGGGGGGGGGGGGGGGGGGGGGGGGGGGGGGGG@EFFFGGGGGGGGGGGGGGGGGGF,EFGGGGGGGGGGGGGGGGGGGGGGGGGGGGGGGFGGC7FGGGFFFGF@F@FF:EDF,EF@FFGGGGGEAFGGGGGFGGFDGGGGGGGG9>FFGGGGGG,,3@D,,@,==3@BE6FG@C7FGG7+CCEGFGGGDFFD+C4CFFD+=CF4C=:CDFDF0:9EEEGGGEF0EEEF?FF76AF4/
@M03364:276:000000000-BLYN8:1:1101:26185:5039 2:N:0:1
GGACTACAAGGGTTTCTAATCCTGTTTGCTCCCCACGCTTTCGCACCTGAGCGTCAGTCTTCGTCCAGGGGGCCGCCTTCGCCACCGGTATTCCTCCAGATCTCTACGCATTTCACCGCTACACCTGGAATTCCACCCCCCTCTACGAGACTCAAGCCTGCCAGTTTCAAATGCAGTTCCCGGGTTGAGCCCGGGGATTTCACATCTGACTTAACAGCCCGCCTGCGTGCGCTTTACGCCCCGTAATTCCG
+
C9CCCGGGFGGGGGGFFGGGGGCFGGGGGGFGGGGG7:7FGGEGGGGGGGGGGGGDGGGGGGGGEGGGFGGGGEGGGGGGGGGGGGGGFGGGGG9AFFGFFGGGGGGGGGGGGGGGGGGGGGGGGGGGG8FGGFGGGGGEGEDGGC6>CEGGGC@EGEFFGC6DGGGGFCFGAD;,>@GCFDED:CCF6F,;7EGG5EGGFCCFF0;FFGCGG=7+***28*5(,:9>2BEECCGFF6EGG3(.9C5<F72
@M03364:276:000000000-BLYN8:1:1101:22142:5068 2:N:0:1
GGACTACTGGGGTTTCTAATCCTGTTTGCTCCCCACGCTTTCGAGCCTCAGCGTCAGTTACAGACCAGAGAGCCGCCTTCGCCACTGGTGTTCCTCCATATATCTACGCATTTCACCGCTACACATGGAGTTCCACTGTCCTCTTCTGCACTCAAGTTTCCCAGTTTCCGATGCACTTCTTCGGTTGAGCCGAAGGCTTTCACATCAGACTTAAGAAACCGCCTGCGCTCGCTTTACGCCCAATAAATCCG
+
CCCCCGGGGGFGGGGFGG9FDFEFGGGE9FGGG>FEGGGGGGGGGG:EEDFGGGEEEFGGGGGDCEDFGGGGGFEFFGEEGEGGDF@FCFFF<FFG8<FEFGG99FFGDGGGGGGGCEGDGED<BFFGG8ECEFFGGGGAEEBDFEGGGFE?FGGGDDFGFB9EFGGFCEGGGGFGGGFGGC?GGG+CEF6CC@EEGGC6DDGGFCGGDFFG7CFGFF?F4E5>2454(8=B5C3);?E8=>050:C?CD/
@M03364:276:000000000-BLYN8:1:1101:14732:5095 2:N:0:1
GGACTACCCGGGTTTCTAATCCTGTTTGCTACCCATGCTTTCGAGCCTCAGCGTCAGTTACAGACCAGACAGCCGCCTTCGCCACTGGTGTTCTTCCATATATCTACGCATTTCACCGCTACACATGGAATTCCACTTTCCTCTTCTGCACTCAAGTTTCCCAGTTTCCAATGACCCTCCACGGTTGAGCCGTGGGCTTTCACATCAGACTTAAGAAACCGCCTACGCGCGCTTTACGCCCAATAATTCCG
+
CCCCCGGFGGGGEEGGGGCFGGGGGGGGGGGGGGGC<CFFFGGGCFGGG,FFGG@,BFGAFGGFGGGGGGGGGGC@FGDCFEGGGGGGGGFGFAFGGGGGGGFCGGBDEFFEFFGGGGG=FG9<FGGG8FEFF5@FGEFDGGDFGGGGGGGGGF8FGGFD;D=E=D9;D,=D?9=DFGFD?FG6FEE8CECEG6CDCCFGGFG7EGFG**C>C::CGFGFFG4=2A@B@FFBGDF<=1E>=ADA0;A577*
@M03364:276:000000000-BLYN8:1:1101:22752:5106 2:N:0:1
GGACTACAAGGGTTTCTAATCCTGTTTGCTCCCCACGCTTTCGCATCTGAGCGTCAGTCTTCGTCCAGGGGGCCGCCTTCGCCACCGGTATTCCTCCAGATCTCTACGCATTTCACCGCTACACTTGGAATTCCACCCCCCTCTACGAGACTCAAGCCTACCAGTTTCAAATCCAGTTCCCGGGTTGAGCCCGGGGATTTCACATCTGACTTAACAGACCGCCGCCCTCCGTTTTACGCCCAGTATTTCCG
+
CCCCCGGCFGGGGFGGGGGGGF<CFGAFGGGGGD86CEGGGGGGG,@F,FGGGGGGDDFAFAFFGGGGF7@E@CFGEFGGFEGGG<CGGFFGGEEGGC8ED=EFGGGGGGGGGGGGFEGGGGGG9=FCFGGGGGCG8++8CEEF9>=+++@CFE@99:3,73:FGGC;3@>,,@DCA,D22>C*>C>,,4?:C*:8*;C?FGCG7F>C++:+112+7*3:)/.(()(0(00)*27:7:EGGB69:**6F0*
@M03364:276:000000000-BLYN8:1:1101:8091:5109 2:N:0:1
GGACTACTCGGGTTTCTAATCCTGTTTGCTCCCCACGCTTTCGCACCTGAGCGTCAGTCTTCGTCCAGGGGGCCGCCTTCGCCACCGGTATTCCTCCAGATCTCTACGCATTTCACCGCTACACCTGGAATTCCACCCCCCTCTACGAGACTCAAGCCTGCCAGTTTCAAATGCAGTTCCCGGGTTGAGCCCGGGGATTTCACATCTGACTTAACAGACCGCCTGCGTGCGCTTTACGCCCAGTAATTCCG
+
CCCCCGGGGGGGGGGGGGGGGGGGGGGGGGGGGGGGGGGGGGGGGGGGGGGGGGGGGGGGGGGGGGGGGGGGGGGGGGGGGGGGGGGGGCGGGGGGGGGGGFFGGFGGGGGGGGGGGGGGGGGGDGGGGDGFGGGGGCEBEGGGFGGEEGGGGGGGGGGGGGFGGGGGGGGGGGGCGGGGGDECGGGGGGGGGGGGEGGFGGGGFGFCGGGG>CCFGGGD7EFFBFFD:B>>GGGFFFGGGFBF>DF4CD9
@M03364:276:000000000-BLYN8:1:1101:4529:5114 2:N:0:1
GGACTACAAGGGTTTCTAATCCTGTTTGCTCCCCACGCTTTCGCACATCAGCGTCAGTTACAGACCAGAAAGTCGCCTTCGCCACTGGTGTTCCTCCATATCTCTGCGCATTTCACCGCTACACATGGAATTCCACTTTCCTCTTCTGCACTCAAGTTTCCCAGTTTCCAATGACCCTCCACGGTTGAGCCGTGGGCTTTCACATCAGACTTAAGAAACCGCCTACGCGCGCTTTACGCCCAATAATTCCG
+
CCCCCGGFEGGGGGGGGF<EGGGGGGGGGGGGFGGGEEGGFGGGGGGGGGGGGGCGGGGGGGCGFGGFEFFGFGGGGGEEGGGGEFGGGGGCFEGGGGGGGFFGGGFFGGGGFDFFFGGGC:?FCFFGGGGGGGFGGGFGBEFFA9,EFGGGG8ECEFGGGDGFEF=DDF99@9DFGGGGFDEGG8+@EGG>EGC?CE59<CGG9C22*;FFGF88+9DC9CB)()-?2>>DGGG367GGGF1);78<FFC
@M03364:276:000000000-BLYN8:1:1101:5317:5118 2:N:0:1
GGACTACAGAGGTTTCTAATCCTGTTCGCTCCCCACGCTTTCGAGCCTCAGCGTCAGTTACAGACCAGAGAGCCGCCTTCGCCACTGGTGTTCCTCCATATATCTACGCATTTCACCGCTACACATGGAATTCCACTCCCCTCTTCTGCCATCAAGTCTCCCAGTTTCCAATGCACACAATGGTTGAGCCACTGCCTTTTCCATCAGACTTAAGAAACCACCTGCGCTCGCTTTACGCCCAATAAATCCGG
+
CCCCCGG8A<FFGGGDFGGGGGGGGGFFGGGG,BF@FGGDGGG@<FEEACFGFGGDGFFFCFF,EFDC6ECFGFFGGEGGG:FGEDGFGGGGGABFFF9FFGFFFFGGGGD+EFFGFGGE@=DF9FAEDCDED9;,,@,,>DE6>E=,,,,6,D9D33,,3=EEGCFGGDGGFFFDE8+=,@EDFCCF6BB,,@9C,7DE+*2+14*99DC+=;==D5:,91*.:@2/-556*9+985*4=58A*:6)279
@M03364:276:000000000-BLYN8:1:1101:18165:5163 2:N:0:1
GGACTACTGGGGTTTCTAATCCTGTTTGCTCCCCACGCTTTCGAGCCTCAGTGTCAGTTACAGTCCAGAGAGCCGCTTTCGCCTCCGGTGTTCCTCCATATATCTACGCATTTCACCGCTACACATGGAATTCCACTCTCCTCTCCTGCACTCAAGTCTCCCAGTTTCCAATGCACACAATGGTTGAGCCACTGCCTTTTACATCCGACTTAAGAAACCACCTGCGCTCGCTTTACGCCCATTAAATCCGG
+
CCCCCFFCFFFGGGGGGFFG9EFGG9E<FEECFGGGGE7CD<FFFGGGF,CFFFFFGGGDF<C,C@@CGFFEGG7FEFGGGGGGGG:FEGCFFFFGGFGG9<CFFGCFGEDGGGGGGEGEGGGD,EFFF@?FGGGGD=FGGD,??EGDFFGGGGC=9DED9>@8<3@EFF;==D86@FCGGGFGGECFGC?ECF,@9ADC+2@@C*C*C>9F+=5D*;D741;@BEBE@>D5CGC882EDE)71@DF3*8>
@M03364:276:000000000-BLYN8:1:1101:11370:5180 2:N:0:1
GGACTACTGGGGTTTCTAATCCTGTTTGCTCCCCACGCTTTCGCACCTGAGCGTCAGTCTTTGTCCAGGGGGCCGCCTTCGCCACCGGTATTCCTCCAGATCTCTACGCATTTCACCGCTACACATGGAATTCCACTCTCCTCTTCTGCACTCAAGTCTCCCAGTTTCCAATGACCCTCCCCGGTTGAGCCGGGGGCTTTCACATCAGACTTAAGAAACCGCCTGCGCTCGCTTTACGCCCAATAAATCCG
+
CCCCCGGGGGGGEGGFFFGGGGGGGGGGGGGGGGGGGGGGGGGGGGGGGGGGGGG@FEGGGGGGGFFGGGGGGGGGGGGGGGGGGFFGGGGGGGGGGGGGGGGAEGFGGGGGGGGGGGEGGEGGGGFFFDFGG9DGGGGGGGGGGGGGGGGGGGGGGGGGGGGGAF;ECCFGGFDGGFGGGGGGEGGC7FFGGGGGGGGGGGGGFGF4>FGGFFGFGGGGDGFF:>9>>F>55<F<F?GGGD67<7@AGGD
@M03364:276:000000000-BLYN8:1:1101:20340:5181 2:N:0:1
GGACTACTGGGGTTTCTAATCCTGTTTGCTCCCCACGCTTTCGAGCCTCAGCGTCAGTTACAGACCAGAGAGCCGCCTTCGCCACTGGTGTTCCTCCATATATCTACGCATTTCACCGCTACACAAGGAATTCCACTCTCCTCTTCTGCACTCAAGGCTCCCAGTTTCCAATGACCTTCCCCGGTTGAGCCGGGGGCTTTCACATCAGACTTAAGAAACCGCCTGCGCTCGCTTTACACCCAATAAATCCG
+
CCCCCGGGFGGGGEGGGGGGGFGGGGGGFGGGGGFGEGGGGGGGGDEGGGGGGGGGDFGFGDFA8CEE8,CFGFGGECFGGG@FEEGGGGGGGFGGG<DDFGGFFDEFDEGGGGGGGGGGGEBE,+AAFBFGGG;FE,>FGFGGGGGGFGGGGDFF,8>8BCCFGDFGGF9EDF,D,2D,@DE><EGDFFGG58::?CFGGGGG6FFDDFCFCC++12*:>EBD;FBF>A)7DGGBF)<CEF1)9:F<7C)
@M03364:276:000000000-BLYN8:1:1101:13792:5189 2:N:0:1
GGACTACTGGGGTATCTAATCCTGTTTGCTCCCCACGCTTTCGAGCCTCAGCGTCAGTTACAGACCAGAGAGCCGCCTTCGCCACTGGTGTTCCTCCATATATCTACGCATTTCACCGCTACACATGGAATTCCACTCTCCTCTTCTGCACTCAAGTCTCCCAGTTTCCAATGACCCTCCCCGGTTGAGCCGGGGGCTTTCACATCAGACTTAAGAAACCGCCTGCGCTCGCTTTACGCCCAATAAATCCG
+
CCCCCDGGGGGGGGGGGGGFFGGGGGGGGGGGG@FGGGFGGGGGGGDG8FGGFG7B,CFGFFGFGGGFGEFEGGGGFDFGGGGEEFGGGGGGGCEFF<EFFCEGG9FFGGGGGGGGGFECCGF8,,CEFFFFC<EFFGCGGGGFFCDCGGGFGGGFGG;EFGDE6DFGEAEFFC8@,AFGC=C6FGCF6DGE5ED85EFEGCFD@DDFDCG==C+;C<ACBEA@FF@:2))8*9>)72CG5>()0*927D9
@M03364:276:000000000-BLYN8:1:1101:17289:5194 2:N:0:1
GGACTACACGGGTTTCTAATCCTGTTTGCTCCCCACGCTTTCGAGCCTCAGCGTCAGTTACAGACCAGAGAGCCGCCTTCGCCACTGGTGTTCCTCCATATATCTACGCATTTCACCGCTACACATGGAATTCCACTCTCCTCTTCTGCACTCAAGTCTCCCAGTTTCCAATGACCCTCCCCGGTTGAGCCGGGGGCTTTCACATCAGACTTAAGAAACCGCCTGCGCTCGCTTTACGCCCAATAAATCCG
+
CCCCCGGGGGGGGGGGGGGGGGGGGGGGGGGGGGGGGGGGGGGGGGGGGGGGGGGGGGGGGGGGGGGGFGGGGGGGGGGGGGGGGGGGGGGGGGGGGGGGGGGGGGGGGGGGGGGGGGGGGGGGGGGGFFFGGGGGGGGGGGGGGGGGGGGFGGGGGCFGGGGGGGGGGFFGCGGGDF?EGGGGGGGGGGGGGGGGGGGGGGGGFGGGGGGGGGGFGGFGFGFF059AFFFFG3FAFFGGGFF@CFFFGGD
@M03364:276:000000000-BLYN8:1:1101:14805:5228 2:N:0:1
GGACTACAGGGGTTTCTAATCCTGTTTGCTCCCCACGCTTTCGAGCCTCAGTGTCAGTTACAGGCCAGAGAGCCGCTTTCGCCTCCGGTGTTCCTCCATATATCTACGCATTTCACCGCTACACATGGAATTCCACTCTCCTCTCCTGCACTCAAGTCTCCCAGTTTCCAATGCACACAATGGTTGAGCCACTGCCTTTTACATCAGACTTAAGAAACAACCTGCGCTCGCTTTACGCCCAATAAATCCGG
+
CCCCCFGGGGGGGGGGGGGGGGGGGGGGGGGCGGGGGGGDGGGGGGGGCGGGGGGGGGGGGGGFGEFFGGGDGGGFGGFGGGGGGGGGGGGGGGGGGGGGGGGGGGGDFCGGGGGGFFGGEGGGGGGGGGGGGGGGGFFFGGGGGGGFGGGGGGEFFGFGGGGGGGGGGGGGGGGGFGG6EFBFGGCFGG,D7CFG6ECC;;7BBF7CFGGGGCC7FF,,/=FD@9AB2):BFGGFF>ECC>@AFFAC>DC
@M03364:276:000000000-BLYN8:1:1101:21976:5231 2:N:0:1
GGACTACAGGGGTATCTAATCCTGTTTGCTCCCCACGCTTTCGAGCCTCAGCGTCAGTTACAGACCAGAGAGCCGCCTTCGCCACTGGTGTTCCTCCATATATCTACGCATTTCACCGCTACACATGGAATTCCACTCTCCTCTTCTGCACTCAAGTCTCCCAGTTTCCAATGACCCTCCCCGGTTGAGCCGGGGGCTTTCACATCAGACTTAAGAAACCGCCTGCGCTCGCTTTACGCCCAATAAATCCC
+
CCCCCCEFGGEEG>FGGCAFGCF9FFGGGFF,6B,@@FEGF9BCEFFF<EF,@FC7FFG<FGGGCDDFCEDCD<F7:FFCGCFC=BFGEFFG9A;FF,FDGG99E,<A:CGGGFAE<FEC=FFGGG?F=A<FAFE=EE95,7@=F4=B,=E=D88EB,83,@,@AEEC,>9EEG9EGGGE8CE@<>EFF;DCC*4?=>E?8+CD+;?8CFGG7:C+;CGG;CD?6.(8;5>@DFF2/2:?57<:>>74C0*
@M03364:276:000000000-BLYN8:1:1101:19447:5235 2:N:0:1
GGACTACCGGGGTTTCTAATCCTGTTTGATCCCCACGCTTTCGCACATCAGCGTCAGTTACAGACCAGAAAGTCGCCTTCGCCACTGGTGTTCCTCCATATCTCTGCGCATTTCACCGCTACACATGGAATTCCACTTTCCTCTTCTGCACTCAAGTTTCCCAGTTTCCAATGACCCTCCACGGTTGAGCCGTGGGCTTTCACATCAGACTTAAGAAACCGCCTACGCGCGCTTTACGCCCAATAATTCCG
+
CCCCCGGAFGGGGGGGGGGGGGGGFGGGFGGGGGGGDGGGGGGECGDFGGF8FFEGGGGGGGG,FFGGFGGGGGGGGGGGFGGGGGGGGGGGGGGGGCFFGFGGGCGGGGGGGGGGGGGGGGGGGGGD@FGFFGGGGG9FGGGG=FFGGCCFFDGGFA9D;EFGGG9FAEFGGGGDFGGGFFG6@CGGGGGGGGGD>EFFGCF9EGFGGGGGGC+=:DGG>5629F?E>3>DGG36;(BEGB:;7:=4FGG
@M03364:276:000000000-BLYN8:1:1101:14038:5238 2:N:0:1
GGACTACTAGGGTTTCTAATCCTGTTTGCTCCCCACGCTTTCGAGCCTCAGCGTCAGTTACAGACCAGAGAGCCGCCTTCGCCACTGGTGTTCCTCCATATATCTACGCATTTCACCGCTACACATGGAATTCCACTCTCCTCTTCTGCACTCAAGTCTCCCAGTTTCCAATGACCCTCCCCGGTTGAGCCGGGGGCTTTCACATCAGACTTAAGAAACCGCCTGCGCTCGCTTTACGCCCAATAAATCCG
+
CCCCCGGGGGGGGGGGGGGGGGGGGGGGGGGGGGGGGGGGGGGGGGGGGGGGGGGGGGGGGGGGGFGGGGGGGGGGGGGGGGGGGGGGFGFGGGGGGGGGGGGGGGGGGGGGGGGGGGGGGGGGFGGGFCFGGGFCEFGGFGGFGFGFGGGGGGGGGGGGGGGGGGGFGGDF8FGDCFGGGDGGGEEGGGGGGGGDGEFGFGGDACFGFFGGGGDGD*:CDGF<;F@EBFEFGGGFF?GGGE:FGG?AGCC
@M03364:276:000000000-BLYN8:1:1101:19824:5241 2:N:0:1
GGACTACTCGGGTTTCTAATCCTGTTTGCTCCCCACGCTTTCGAGCCTCAGCGTCAGTTACAGACCAGAGAGCCGCCTTCGCCACTGGTGTTCCTCCATATATCTACGCATTTCACCGCTACACATGGAATTCCACTCTCCTCTTCTGCACTCAAGTCTCCCAGTTTCCAATGACCCTCCCCGGTTGAGCCGGGGGCTTTCACATCAGACTTAAGAAACCACCTGCGCTCGCTTTACGCCCAATAAATCCG
+
CCCCCGGGGGGGGGGGGGGGGGGGGGGGGGGGGGGGGGGGGGGGGGGGGGGGGGGGGGGGGGGCGGGGGGGGGGGGGGGGGGGGGGGGGGGGGGGGGGGGGGGDFFGGGGGGGGGGGGGGGGGGGGGGGFFGFEGGGGGGGGGDGGGGGGGGGFGGGGGGGGGGFGGGGGGGGGGGFGGGGGGGGGG?FGGGCEGGGGGGGGFGFGFGFGGGGGGGCFG=AF:@@FF>BFFFCGGAFFGDEE?FGGFBFC<
@M03364:276:000000000-BLYN8:1:1101:14925:5246 2:N:0:1
GGACTACTAGGGTTTCTAATCCTGTTTGCTCCCCACGCTTTCGAGCCTCAGTGTCAGTTACAGGCCAGAGAGCCGCTTTCGCCTCCGGTGTTCCTCCATATATCTACGCATTTCACCGCTACACATGGAATTCCACTCTCCTCTTCTGCACTCAAGTCTCCCAGTTTCGAATGACCCTCCCCGGTTTAGCCGGGGGCTTTCCCATCCGACTTAAGAAACCGCATCCGCTCGCTTTACGCCCAATAAATCCG
+
@@<CCCFGGG@FEFGGGGFGAFGGFFDFFEFFGFFEEFF,DCFGDGGGC<E@DFGGFFFAFCFGF7,D<E@EF,@7FB@<F@:FGCEGECGG?FGE@FGGGGG@FCFGEFG7EED,CFGGGGGFFFGF=AFFE?EEFG9F@E8D9EFGFGFFFC8EE=,76@DGD9EA+8D,,=,==8+6=EGGE++,25>CEE:C5CEC+:,:B665CDGGF7+3229CAE0/(08>05>3DG*.96E::>05<F4)**1
@M03364:276:000000000-BLYN8:1:1101:23406:5248 2:N:0:1
GGACTACTGGGGTATCTAATCCTGTTTGCTCCCCACGCTTTCGAGCCTCAGCGTCAGTTACAGACCAGAGAGTCGCCTTCGCCACTGGTGTTCCTCCATATATCTACGCATTTCACCGCTACACATGGAATTCCACTCTCCTCTTCTGCACTCAAGTCTCCCAGTTTCCAATGACCCTCCCCGGTTGAGCCGGGGGCTTTCACATCAGACTTAAGAAACCGCCTGCGCTCGCTTTACGCCCAATAAATCCG
+
CCCCCGGFEFGGGGGGGGGGGGGGGGFGGGFGGGGEGGGGGGGGGCGGGGGGGGGGGGFFGGGGGGGGGFGGFGGGGGGG@EGFGGGGGFGGGBFGFCGGGGGGFAAFCEFEFCCGGGGD>FGCFFCFFAFGGFEFGEFFFECD=EGAFGGGGGEFFG;DDEGGFGFGGFGFECD?8E?E+>@EF>ECGGCG6EGEGDC6?8F7BFD=GGGGC>+4=DFFFG3;@FFE>FFFGGGF?(;EE>654C627C1
@M03364:276:000000000-BLYN8:1:1101:23183:5257 2:N:0:1
GGACTACCCGGGTTTCTAATCCTGTTTGCTCCCCACGCTTTCGCACCTGAGCGTCAGTCTTCGTCCAGGGGGCCGCCTTCGCCACCGGTATTCCTCCAGATCTCTACGCATTTCACCGCTACACCTGGAATTCTACCCCCCTCTACGAGACTCTAGCTTGCCAGTTTCAAATGCAGTTCCCAGGTTGAGCCCGGGGATTTCACATCTGACTTAACAGACCGCCTTCGTGCGCTTTACGCCCAGTAATTCCG
+
CCCCCGGGGGGGGGGGGGGGGGGGGGGGGGGGGGGGGGGGGGEGGGGGGGFGGGGGGGGCGGGGGGGGGDCEDGGGGGGGGGGDEGGGEGGGGGGGGGGGGGGGGGGGGGEGGGGGGDGGGGGGFGGGGGFGGFFGGGGGGGGGGGGDGCCFGGFDGGGGGFFFFGFFFCFGGFCGD?FGGGGGGFFGGGGGG=EC=GGGGDFGFGGGGGGG:CFF:48FAED6,9?>:BFEGGG>@:EECEFFFF=)>>6
@M03364:276:000000000-BLYN8:1:1101:4499:5258 2:N:0:1
GGACTACCGGGGTTTCTAATCCTGTTTGCTCCCCACGCTTTCGAGCCTCAGCGTCAGTTACAGACCAGAGAGCCGCCTTCGCCACTGGTGTTCCTCCATATATCTACGCATTTCACCGCTACACATGGAATTCCACTCTCCTCTTCTGCACTCAAGTCTCCCAGTTTCCAATGACCCTCCCCGGTTGAGCCGGGGGCTTTCACATCAGACTTAAGAAACCGCCTGCGCTCGCTTTACGCCCAATACAGCCG
+
CC@CCGGEFFDG+8FFFDGFGGGGGFGFGGFGGGGGEGGGGGG86@FGFGDEGCEGG6FA<@CEE<9E8,,B,F@@FFGEF,BFFGGG<CFFGFGFFGGGEGFGGFGGGG7FFDFEDEEE++E<@:<8FAFFGGFGFFFFFG,BD9EG,636>,8D,63=,,6@83@>@;CFFGGG8FEE6:CCB5*@EGFG>EGGGGG,:CF>74?*>F7+:7;>77CE>EB<6;0)-<BFGGG2@BGG=58>C0/)*1/
@M03364:276:000000000-BLYN8:1:1101:22864:5262 2:N:0:1
GGACTACTGGGGTTTCTAATCCTGTTTGCTCCCCATGCTTTCGAGCCTCAGCGTCAGTTACAGACCAGACAGCCGCCTTCGCCACTGGTGTTCTTCCATATATCTACGCATTTCACCGCTACACATGGAGTTCCACTGTCCTCTTCTGCACTCAAGTTTCCCAGTTTCCGATGCACTTCTTCGGTTGAGCCGCAGGCTTTCACATCAGACTTAAGAAACCGCCTGCGCTCGCTTTACGCCCAATAAATCCG
+
CCCCCGGGGGGGGGGGGGGGGGGGGGGGGGGGGGGFGGGGGGGGGCFGFFGGGGGGGGGGGGGGGFGFGG@FDFGGGGGGGG@FDGFFFFGGGGGGG<FAFGGCFGGGGGGGGGGFG@FGGGGGGGFFEAABFFFGF8;?EAFGGDAFCDGFG8==EF9;;EFGGFGGF>+CCGCCFG9,=DDEGECF6EGD+48:7EGGG9:CA5+;*?7F>C+CCGGGBDFDDA=555)./>GC+(:BEF(;4:FFFF5
@M03364:276:000000000-BLYN8:1:1101:7370:5272 2:N:0:1
GGACTACTAGGGTTTCTAATCCTGTTTGCTCCCCACGCTTTCGAGCCTCAGCGTCAGTTACAGGCCAGAGAGCCGCCTTCGCCACTGGTGTTCCTCCATATAACTACGCATTTCACCGCTACACATGGAATTCCACTCTCCTCTTCTGCACTCAAGTCGCCCAGTTTCCAATGCCCCCCACCGGTTGGCCCGGGCCTTTTCCATCCGCCCTAATAAACCCCCTGGCGCCCGCTTCATCCCCAATAAAACCG
+
B@CCC<F,CCF9E6FGGCE,6C<FEEC<FEGCFGF:F@E@DGEGGGGCGF@,F::@FF9<CF<,CFG<,F8,CECF68CF@FF,F,=6C6FCEFFFFDEFF<,C,CFC@:FEGFFFA6@@>F==F,E<FE?EFGCF,845@9,?9EEDE,@=>,>,,6+3@+=FF9=;EFGG83,,++3++8B+@**4,,@85****?;9+;C74;/*2)?87+2+1**/)2)/(),.()2.1/9)*)02*0,)2:*)**1
@M03364:276:000000000-BLYN8:1:1101:13012:5324 2:N:0:1
GGACTACAGGGGTTTCTAATCCTGTTTGCTACCCATGCTTTCGAGCCTCAGCGTCAGTTACAGACCAGACAGCCGCCTTCGCCACTGGTGTTCTTCCATATATCTACGCATTTCACCGCTACACATGGAGTTCCACTGTCCTCTTCTGCACTCAAGTTTCCCAGTTTCCGATGCACTTCTTCGGTTGAGCCGAAGGCTTTCACATCAGACTTAAGAAACCGCCTGCGCTCGCTTTACGCCCAATAAATCCG
+
CCCCCGGGGGGGGGGGGGGGGGGGGGGGGGGGGGGGGGGGGGGDFGGGFGGGGGGGGFFGFDFFFFGGFEEGFGGGGGGGGGGGGGGGGCFFFFGGGGGGGGGGGGGGGGGGGDEGGGGGCGFG?FGGFGGGG<FGGFGGGGFGGGGGGGGGFF@EEFGFAFGGGGGGGGGGGGGGF@EGGGCCFEE8FGGGG6C>EFGG7+@CB*+;?FF@FCC8@FGGDG*4(8946668*:C4A;EGEF08CF65+02
@M03364:276:000000000-BLYN8:1:1101:4923:5327 2:N:0:1
GGACTACAGGGGTATCTAATCCTGTTTGCTCCCCACGCTTTCGAGCCTCAGTGTCAGTTACAGGCCAGAGAGCCGCTTTCGCCTCCGGTGTTCCTCCATATATCTACGCATTTCACCGCTACACATGGAATTCCACTCTCCTCTCCTGCACTCAAGTCTCCCAGTTTCCAATGCACACAATGGTTGAGCCACTGCCTTTTACATCAGACTTACACAACCACCTGCGCTCGCTTTACGCCCAATAAATCCGG
+
CACCCGGGGGGGGGGGGGGGGFGFGGFGGGGGGGG>EGGGGFGCFGGGGFGGCFEGGGFFGGGGFEF7AFFEGG:FEG7<FGGEGGGGGGGGGGFGGGGGGGGGGFGGG@7FF99@FEFCEEGGGGFGFACFG<BFCE9BDGGGFGG,EF?=>DBEDDD,D8D8FAFGGGGFGGGG8=8D,=,6;+,@776DGCCGDCFF?7,B?+;59CB:7+*;;C@79C4)<@54(/?54CFEFDGGEF@FGC=CCCC
@M03364:276:000000000-BLYN8:1:1101:6551:5372 2:N:0:1
GGACTACTCGGGTTTCTAATCCTGTTTGCTCCCCACGCTTTCGAGCCTCAGCGTCAGTTACAGACCAGAGAGTCGCCTTCGCCACTGGTGTTCCTCCATATATCTACGCATTTCACCGCTACACATGGAATTCCACTCTCCTCTTCTGCACTCAAGTCTCCCAGTTTCCAATGACCCTCCCCGGTTGAGCCGGGGGCTTTCACATCAGACTTAAGAAACCGCCTGCGCTCGCTTTACGCCCAATAAATCCG
+
CCCCCGGGGGGGFGGGGGGGGGGGGGGGGGGGGGGGGGGGGGGFGGGGGGGGDFGGGGGGGGGGGGGFGGGGGGGGGGGGFGGGGGGGGGGGGGGGGGGGGFEEEFGCCGGGGGGGGGGGGGGGFGGGFF,FFGGGGGGBEFGCFGGGGGGGGGGGEEDFGGG8A@BAEGGGEFGGCDGGGGD6FGCGGGGGGEGDGGGGFC:7=FFFG4CFGGGG+<EFBGE;7F05>DDD3C*.=6EGEB:>GFFBFFC
@M03364:276:000000000-BLYN8:1:1101:6665:5386 2:N:0:1
GGACTACTAGGGTTTCTAATCCTGTTTGCTCCCCACGCTTTCGAGCCTCAGCGTCAGTTACAGACCAGAGAGTCGCCTTCGCCACTGGTGTTCCTCCATATATCTACGCATTTCACCGCTACACATGGAATTCCACTCTCCTCTTCTGCACTCAAGTCTCCCAGTTTCCAATGACCCTCCCCGGTTGAGCCGGGGGCTTTCACATCAGACTTAAGAAACCGCCTGCGCTCGCTTTACGCCCAATAAATCCG
+
CCCCCGGGGGGGGGGGGGGGGGGGGGGGGGGGGGGGGGGGGGGGFGGGGGGGGGGGDGGGGGFFGGGGGGGGGGDGGGEGGGGGGGFGGGGGGGGGGGGGGF,FGFGGGGGGGGGGGDFGGGFGGGGGGGGGGGGGGGGGGGGD>EFF98EFFGCEFGGGGGFDFEE@EDGF,EFFG=DEGGCCGC6@?EF+;8EDE8EC7+=C8;C;66C8FF8D>FFGA556;A(:(8;B<F<2/(;EE>B4C*=2>F)
@M03364:276:000000000-BLYN8:1:1101:13935:5401 2:N:0:1
GGACTACCCGGGTATCTAATCCTGTTTGATCCCCACGCTTTCGCACATCAGCGTCAGTTACAGACCAGAAAGTCGCCTTCGCCACTGGTGTTCCTCCATATCTCTGCGCATTTCACCGCTACACATGGAATTCCACTCTCCTCTTCTGCACTCAAGTCTCCCAGTTTCCAATGACCCTCCCCGGTTGAGCCGGGGGCTTTCACATCAGACTTAAGAAACCGCCTGCGCTCGCTTTACGCCCAATAAATCCG
+
CC<CCFGFGGGGGDGGGAEFGGGGGGGGGGGGGGEGGDFGGGGGGGGGGGCGGGGGGGGGGAF<EDEFF<DFGGGDFGGGGGCBFFGGGFFGFGGFGGGFCFFGGGGGGGEGGCEG9CCEFGGGFFGGGGGCFGGGGGGGGGGGGFGGGFGGFF8EFGG;EE?FCEFGFGGDGFGCFFFC=@6EG6CG?FFGG>CECECFGFFDFGG4=D4CCFGGG4FC5=EFFFBF>AAFCCCAF<CCED<:C*95:CD
@M03364:276:000000000-BLYN8:1:1101:21888:5428 2:N:0:1
GGACTACAGGGGTTTCTAATCCTGTTTGCTCCCCACGCTTTCGCACCTGAGCGTCAGTCTTCGTCCAGGGGGCCGCCTTCGCCACCGGTATTCCTCCAGATCTCTACGCATTTCACCGCTACACCTGGAATTCTACCCCCCTCTACGAGACTCTAGCTTGCCAGTTTCAAATGCAGTTCCCAGGTTGAGCCCGGGGATTTCACATCTGACTTAACAAACCGCCTGCGTGGCCTTTACGCCCCGTAATTCCG
+
CCCCCFGGGGGGGGGGGGGGGGGGGCEFFGG<FGFGGGGGFFFGDGCEEEGGGGGDDFGGFGGGGGGGEGEGGGFG+CFGGFECGFCGGD4BF<4FFFF9?EEFGGGGG7:FFGFGFGGG7FFFFCDGGGGCFGFGDDFEG?>DBF86@+@CFF,9FFGGGGGGGGGGGG,DECCEDCE7DD6CF?FFF7DC55BE5EG++1=++;+++@DGFCFFD/A*)=D@?F076)).*6*.72CEG)4)><>AG*2
@M03364:276:000000000-BLYN8:1:1101:5868:5440 2:N:0:1
GGACTACTCGGGTTTCTAATCCTGTTTGCTCCCCACGCTTTCGAGCCTCAGTGTCAGTTACAGGCCAGAGAGCCGCTTTCGCCTCCGGTGTTCCTCCATATATCTACGCATTTCACCGCTACACATGGAATTCCACTCTCCTCTCCTGCACTCAAGTCTCCCAGTTTCCAATGACCCTCCCCGGTTGAGCCGGGGGCTTTCACATCAGACTTAAGAAACCGCCTGCGCTCGCTTTACGCCCAATAAATCCG
+
CCCCCGGGGGGGGGGGGGGGGGGGGGGGGGGGGGGGGGGGGGGGGGGGGGGGGGGGGGGFGGAFGGGGGGGGGGGGGGGGGGGGGGGGGGGGGGGGGGGGGGGGFGGGGGGGFGGGDGECEGGGGGCGFGGGGEFGGGGGGGGGGGGGGGGC8DFG@DGG9>@CEGGGGGGGFGG8DEGGGEGDGGC6AFGGGGGDGGGGGGGGF;8CFGGGGC7+CCGC:5>;<FBEFFFFGFGFF:GGGF(7CFFFGFD
@M03364:276:000000000-BLYN8:1:1101:18619:5451 2:N:0:1
GGACTACTGGGGTATCTAATCCTGTTTGCTCCCCACGCTTTCGCACCTGAGCGTCAGTCTTCGTCCAGGGGGCCGCCTTCGCCACCGGTATTCCTCCAGATCTCTACGCATTTCACCGCTACACCTGGAATTCTACCCCCCTCTACGAGACTCTAGCTTGCCAGTTTCAAATGCAGTTCCCAGGTTGAGCCCGGGGATTTCACATCTGACTTAACAAACCGCCTGCGTGCGCTTTACGCCCAGTAATTCCG
+
CCCCCGGGGGGGGGGGGGGGGGGGGGGGGGGGGGGGGGGGGGGGGGGGGGGGGGGGGGGGGGGGGGGGGGGGGGGGGGGGFGGGGGGGGGGGG9EGFFGGGGGGGGGGG@GGGGGFFGGGGGGGGGGGGGGGGGGGFDFGGGGFCFG6BEEGGGGGGGGGD7DD>EGGGGABGFFGGGGGDDFFFFGGGGFFGGGGCEFGGGG>FGGGF7FGFGGGGGGG>CEFDFFFFFFF:DC>FFGGGFFFG>BA7F>
@M03364:276:000000000-BLYN8:1:1101:21295:5465 2:N:0:1
GGACTACTGGGGTTTCTAATCCTGTTTGCTCCCCACGCTTTCGAGCCTCAGTGTCAGTTACAGGCCAGAGAGCCGCTTTCGCCTCCGGTGTTCCTCCATATATCTACGCATTTCACCGCTACACATGGAATTCCACTCTCCTCTCCTGCACTCAAGTCTCCCAGTTTCCAATGCACACAATGGTTGAGCCACTGCCTTTTACATCAGACTTAAGAAACCACCTGCGCTCGCTTGACGGCCAATAAATCCGG
+
CCC<CF,@<@<:FGEFF<FGGGFGGFGG99@CFFFGG7F@FEFGE7@<@EEFFFFAEECGEF9FFG8F,6:FF9@:@B,FFFCF@F+++88BE94?EEAFG9EAAFGGD@FE9ECE,F+4@+=FGFDGGGEFFGGC9EFGGGFDGGFGGFGGFDDGGGFFF>8DCCBCC9@,@DGFA8++3=?BFE8C,@36,,9DF9BF+AC7BDG5C5<>CGCDDDFG>EFED>A4>?A6D*9>)(1=55;4;2;<CD1
@M03364:276:000000000-BLYN8:1:1101:7794:5468 2:N:0:1
GGACTACTGGGGTTTCTAATCCTGTTTGCTCCCCACGCTTTCGAGCCTCAGCGTCAGTTACAGACCAGAGAGCCGCCTTCGCCACTGGTGTTCCTCCATATATCTACGCATTTCACCGCTACACATGGAATTCCACTCTCCTCTTCTGCACTCAAGTCTCCCAGTTTCCAATGACCCTCCCCGGTTGAGCCGGGGGCTTTCACATCAGACTTAAGAAACCGCCTGCGCTCGCTTTACGCCCACTAAATCCG
+
CCCCCGGGGGGGGGGG9FGGGGGGDGGGGGGGGGFGGGGGGGEGGGGGGCGFGG7CFGFGGGGGG7DFG?FGGGGGGGGGGGGGGGGGGEFGFGGGFGGGGGGFEFFGF7CGGGGGGGGGGGGF?@FGFDAFFGGGGGGGGGGD,EDFFFFGGFGGGGGG9@E?A,>DFA;FFGG?8?FGGDEGGEGFGF:8>EB558E?>FDCFGGGD46=>7C77CCGBD><@FFFFDEFG3FA?(/?=B(>FFF<79/
@M03364:276:000000000-BLYN8:1:1101:16445:5482 2:N:0:1
GGACTACTAGGGTTTCTAATCCTATTTGCTCCCCACGCTTTCGAGCCTCAGCGTCAGTTACAGACCAGAGAGCCGCCTTCGCCACTGGTGTTCCTCCATATATCTACGCATTTCACCGCTACACATGGAATTCCACTCTCCTCTTCTGCACTCAAGTCTCCCAGTTTCCAATGACCCTCCCCGGTTGAGCCGGGGGCTTTCACATCAGACTTAAGAAACCGCCTGCGCTCGCTTTACGCCCAATAAATCCG
+
CCCCCGGGEGGGGGGGGGGGGGGCGGGGGGGGGGGEGGGGGGGGGGGGFGGGGGGCCFFCCCFEFFGGGACFFGGGGGGGGGGGGGGGGEGGGGAFGGGGGFGGGGGGGGGGGGGGGGEGFGGGGFGGFEFFGFFGG?DEFED?DGGFGAEFFGGGGA;FGGGFFFDD,@EFGFGGGGG6CEEGGGGGGGGGGGGGCGGFG>EFFG>FFCFG7DGF+2AFFGF0=FBE0=:5D9C9@3EEE>?4D*64D>7
@M03364:276:000000000-BLYN8:1:1101:4448:5531 2:N:0:1
GGACTACTAGGGTATCTAATCCTGTTTGCTCCCCACGCTTTCGCACCTGAGCGTCAGTCTTTGTCCAGGGGGCCGCCTTCGCCACCGGTATTCCTCCAGATCTCTACGCATTTCACCGCTACACATGGAATTCCACTCTCCTCTTCTGCACTCAAGTCTCCCAGTTTCCAATGACCCTCCCCGGTTGAGCCGGGGGCTTTCACATCAGACTTAAGAAACCGCCTGCGCTCGCTTTACGCCCAATAAATCCG
+
CCCCCGGGFGGGGGGGGGGGGGGGGGGGGGGGGGGGGGGGGGGGGGGGGGGGGGGGGGGFGGGGGGGGGGGGGGGGGGGCFFGGGGGGGG?FGGGGGFGFDCFGGGGGGGGGGGGGGGDGGGGGGFCFFFFGGGGGGGFGGGGGGGGGGGGGGGGGGGGGGGGGGGGGEGGGGCFGGFGEGEGGG>E?FFFGGEGGGEFCF7FFFF+>CGGGGFGGC5FFAEEFFFFFFFE@GDC2@BGGGFF>FGFFGGD
@M03364:276:000000000-BLYN8:1:1101:4547:5562 2:N:0:1
GGACTACAGGGGTTTCTAATCCTGTTTGCTCCCCACGCTTTCGAGCCTCAGCGTCAGTTACAGACCAGAGAGCCGCCTTCGCCACTGGTGTTCCTCCATATATCTACGCATTTCACCGCTACACATGGAATTCCACTCTCCTCTTCTGCACTCAAGTCTCCCAGTTTCCAATGACCCTCCCCGGTTGAGCCGGGGGCTTTCACATCAGACTTAAGAAACCGCCTGCGCTCGCTTTACGCCCAATAAATCCG
+
C9CCCGGGGGCFGGGFGDGCEFFGAGGFFCGEFGFEGGGGGCGG@CEGGGGCFFGGD,CEFGGGDFFGD,C:@ECGGDFFGGCCFGFG?EFEGFGDF@EG9?EGCGGGEGGFFEGGAFEEC7EFGCFFFFEEGGGGGGGGFEFDF9D;BE8=88D8EEAD9=FGDEGG,@FE8=DFCCDECEGGGGGGA7>EEGGGDG,CFDGGF4+0CDD7+;++;FGCBGEFDFF3(:>@CGF<F1>CC>0)*0=6*21
@M03364:276:000000000-BLYN8:1:1101:13387:5574 2:N:0:1
GGACTACAAGGGTTTCTAATCCTGTTTGCTCCCCACGCTTTCGAGCCTCAGCGTCAGTTACAGACCAGAGAGCCGCCTTCGCCACTGGTGTTCCTCCATATATCTACGCATTTCACCGCTACACATGGAATTCCACTCTCCTCTTCTGCACTCAAGTCTCCCAGTTTCCAATGACCCTCCCCGGTTGAGCCGGGGGCTTTCACATCAGCCTTAAGAAACCGCCTGCGCTCGCTTTACGCCCAATAAATCCG
+
CCCCCGGGGGGGGGGGGGGGGGGGGGGGGGGGGGGGDGGGGGGGGGGFGGGGGGGGGGGGGGGGGGDGGGGGGGDFGDGGGGGGGGGGGGGGGFGGGGGGGGDCDGGGGGGGGFGGGGDEGGCEGGGGGBFGGAEGGGGGGFGGGGGFGFFGG8FGGGF9FGGGFGGGGGGGGG8DGGGGGEG6FE>C7DFEGCEEGDGFF=FGFFCF*;C*CFF7CFFF37B?7ABD6DBEC7D>FFGCEE?FG>=AGG>
@M03364:276:000000000-BLYN8:1:1101:18092:5578 2:N:0:1
GGACTACCGGGGTTTCTAATCCTGTTTGATCCCCACGCTTTCGTGCTTCAGTGTCAGTTATGGTTTAGTAAGCTGCCTTCGCAATCGGAGTTCTGCGTGATATCTATGCATTTCACCGCTACACCACGCATTCCGCCTACCTCAAACACACTCAAGTAACCCAGTTTCAACGGCAATTTTATGGTTGAGCCACAAACTTTCACCGCTGACTTAAATCACCACCTACGCACCCTTTAAACCCAATAAATCCG
+
CCCCCF@FGGGGGGGGGGGGGGGGGGGGGGGGGGGGGGGGGGGGGGGGGFFFGGGGGGGGGGGGGGFGGGGGGGGGGGGGGGGGGGFCEGGGFGGGCFECGGFGFGGGGGGGGFGGGGGGGGGGGFGCGGGGGGFDEGGFGGGG,EFD8FGGEGCGGGDFGGGGGGGFFGGGDGGEGGGGGGGGGGE<7FCFGDFCGGGG79EGDGGDDGGGGGGCCC6CFGEFEFFD28DFGF<CFEGFEEFF;C6?FGD
@M03364:276:000000000-BLYN8:1:1101:6278:5602 2:N:0:1
GGACTACCCGGGTTTCTAATCCTGTTTGCTCCCCACGCTTTCGAGCCTCAGCGTCAGTTACAGACCAGAGAGCCGCCTTCGCCACTGGTGTTCCTCCATATATCTACGCATTTCACCGCTACACATGGAATTCCACTCTCCTCTTCTGCACTCAAGTTTCCCAGTTTCCAATGACCCTCCACGGTTGAGCCGTGGGCTTTCACATCAGACTTAAGAAACCGCCCACGCGCGCGTTACGCCCAATAATTCCG
+
CCCCCFFGGGEEFFEGGGGGGGGGEFDGG9FEGGGGGGGGFGDGFGGGCFGGGGFEECFGGGGFGFGGGGGGG@FEFCFGGD@CEGGGCGG,CFEGGGFCGCGFGDFGDEGGCGGGGGEG@EFE9EGGF<FDFFGGGGBFGGGGFGFGGGG8D=8@3>;DCFEEF9,>EFF;EEFGGGGG8,@EF+@A9,DECEECCFGGCC7:6*:C7CC>D>:=FCFF5E:(5)6).8:B):C00(*2CB1)27*.CGF
@M03364:276:000000000-BLYN8:1:1101:26805:5605 2:N:0:1
GGAGTGCCTGGGGGGGGGAGGCGTGGGGGGCGGCGGGGGGGGGGGGGGGGGGGGGTGTGGCGGAGCGGAGGGCGGGGTGGGGGGCGGGGGAGGAGCGAGGGAGCGAGTGGGGTGACGTGTGGGGAGGGGCGGAGAGGCGGGGGGGGGGACGGCATGTGGGCGTGGGGGCGGGGACTCGCAGGGGGGGTGGGTGGGGGGGGCACAGGTGGCGTCAGACACGGGAGGTGGGAGAGGGCAGGGGTGGGGGGCCG
+
88-686,6,;6<+78+4*/2*/2+288/*21/*/**/*218*/*/**2**/*/2**1*1*+*/1/**/*1*/*//**/2*/****2/8/8*2**2*/*28>*2*2***/*28*8*,**/+/*****//***21/***/2**2*78*:/**/1/**2+23*2**11188/**:5*********//828*1***188=*22:))**01*2/*1*)*******.*0(,)-)()00117,)-**/)-)))03))1
@M03364:276:000000000-BLYN8:1:1101:23108:5613 2:N:0:1
GGACTACTGGGGTTTCTAATCCTGTTTGCTACCCATGCTTTCGAGCCTCAGCGTCAGTTACAGACCAGACAGCCGCCTTCGCCACTGGTGTTCTTCCATATATCTACGCATTTCACCGCTACACATGGAGTTCCACTGTCCTCTTCTGCACTCAAGTCTCCCAGTTTCCAATGACCCTCCCCGGTTGAGCCGGGGGCTTTCACAGCAGACTTAAGAAACCGCCTGCGCTCGCTTTACGCCCAATAAATCCG
+
CCCCCGGDFEGGGGGGGFCEFGCCEFGGGGGGGGFGCGGGGGGFFF@FG8C<FFEEFFGGGGGCGGGGGGGGG7FECGDADFGGF8E,6:FEFCFDFFGFGGGGCA<FEGGGGGGGGEGGG+CF9EFGCFGDGGGGDFDGEFFFGGGGGGGDFCC8,@,>EGFFADECDF9DFFFDEFGC6CGGGEGG6FGGCEG5EGGGGFDG+86CCCGGCDC++;F78*><?F1>0ADAG38A?<EGGF07*CF9FF9
@M03364:276:000000000-BLYN8:1:1101:10725:5619 2:N:0:1
GGACTACAGGGGTTTCTAATCCTGTTTGCTCCCCACGCTTTCGCACCTGAGCGTCAGTCTTCGTCCAGGGGGCCGCCTTCGCCACCGGTATTCCTCCAGATCTCTACGCATTTCACCGCTACACCTGGAATTCCACCCCCCTCTACGAGACTCAAGCCTGCCAGTTTCAAATGCAGTTCCCGGGTTGAGCCCGGGGATTTCACATCTGACTTAACAGACCGCCTGCGTGCGCTTTACGCCCAGTAATTCCG
+
CCCCC8A8AFGDCFGGGGGGGGGGGGGGGGG<DFCFFEGGGFECFFGGDAFGGGFFGGGGGGGGGGGF8F@E7FFGDGGGGGDGGFGGB7D?5BFGGGGE@FC,,AFGFGGGGDFGGDGG=@F8>AFFGFFGFFFGGDGGGGGGGGFB:?CCE8BFGGF8>@FCGFGGDDFFDFEFGG7:FGGDGDGGGGF5EDGGCEFGDDCFFD1;77CD7+++*2;=@GB1(01.3)))95D<66EGG>06*:@AFF7
@M03364:276:000000000-BLYN8:1:1101:11806:5623 2:N:0:1
GGACTACTGGGGTATCTAATCCTGTTTGCTCCCCACGCTTTCGAGCCTCAGCGTCAGTTACAGACCAGAGAGCCGCCTTCGCCACTGGTGTTCCTCCATATATCTACGCATTTCACCGCTACACATGGAATTCCACTCTCCTCTTCTGCACTCAAGTCTCCCAGTTTCCAATGACCCTCCCCGGTTGAGCCGGGGGCTTTCACATCAGACTTAAGAAACCGCCTGCGCTCGCTTTACGCCCAATAAATCCG
+
CCCCCC8EFE<+C6CECFEG<6C@FCFFGF,C<;F:FGCGGGGDE@+B@<<ECFF::;CFFFGEF7EEFGFE76@F@FC<@:6,?,CCFFFDE,@,A,?,C,E<BE<FGC@CFDEED@CGCB:89AE8FFFFD,4AEGGC84,B,,>>E,,+6>4,:@FG>8=,DFGGGAFG?9D8@186AEGDEGE,@,,+4:>CGCCCD7@:+*2?6?CCCD7D+*5:>EB7?A339B>B:57<?<E>=)-5>7=9C*7
@M03364:276:000000000-BLYN8:1:1101:11879:5653 2:N:0:1
GGACTACTAGGGTTTCTAATCCTGTTTGCTACCCATGCTTTCGAGCCTCAGCGTCAGTTACAGACCAGACAGCCGCCTTCGCCACTGGTGTTCTTCCATATATCTACGCATTTCACCGCTACACATGGAGTTCCACTGTCCTCTTCTGCACTCAAGTTTCCCAGTTTCCGATGCACTTCTTCGGTTGAGCCGCAGGCTTTCACATCAGACTTAAGCATCCGCCTGCGCTCGCTTTACGCCCAATAAATCCG
+
CCCCCFGGGGGGGGGGGGGGGGGGGGGGGG9FFGGGGGGGGGGGGGGFGGGGGGGGGGGGGAGAFGGGCCGGGGEGGGGGGGGEGGGGGGFEGFGFG?@?FGGGGGFGGGGGGGGGGGGGDGFGFFFGF@FFFGAFE8EGFGGG9@DGGGGDFFGGGGGGDGFGGGFGEECEEEGGGGGGGFFGGGDEFGGG+@BD>GFGGGGDADCCFC>>=+=+<+>EEFBA9ABA2B;BGFD>A>GGGDFF*:;97D>
@M03364:276:000000000-BLYN8:1:1101:6485:5663 2:N:0:1
GGACTACCAGGGTTTCTAATCCTGTTTGCTACCCATGCTTTCGAGCCTCAGCGTCAGTTACAGACCAGACAGCCGCCTTCGCCACTGGTGTTCTTCCATATATCTACGCATTTCACCGCTACACATGGAGTTCCACTGTCCTCTTCTGCACTCAAGTTTCCCAGTTTCCGATGCACTTCTTCGGTTGAGCCGAAGGCTTTCACATCAGACTTAAGAAACCCCCTGCGCTCGCTTTACGCCCAATAAATCCG
+
CCCCCCG8FFGGGGGGDGGGA@FGFGFEFF9FEFGGGGFFGGGGDGGGGGEGGFFD:@<CFCDFGG<EGGA<F,@FG>:FGGE:B<EFFF,CFFGGGFA9@FF,9,CFG,F7FFEGGGDE7+,AEFGFFEGGFEEGGGFE@EE?FFFGGDEFDFGF;;=EFGFGGGGFFEE>CGDGG8AFFE?CF6+@,3DCEG++6D8,2?,++3<;CG>FFCC8+*54**9>)/)8558BDG48A@GDG:246>+6:C/
@M03364:276:000000000-BLYN8:1:1101:17519:5664 2:N:0:1
GGACTACTGGGGTATCTAATCCTGTTTGCTCCCCACGCTTTCGAGCCTCAGTGTCAGTTACAGGCCAGAGAGCCGCTTTCGCCTCCGGTGTTCCTCCATATATCTACGCATTTCACCGCTACACATGGAATTCCACTCTCCTCTCCTGCACTCAAGTCTCCCAGTTTCCAATGCACACAATGGTTGAGCCACTGCCTTTTACATCAGACTTAAGAAACCACCTGCGCTCGCTTTACGCCCAATAAATCCGG
+
CCCCCGGGGGGGGDGGGGGGGGGGGGGGGGGGGGGGGGGGGGGGGGGGGGGGGGGGGGGGGGGGGGGGGGGGGGGGGGFFGGGGGGGGGGGGGGGGGGGGGGGGGGGGFDGGGGGGCGGGGGGGGGGGFFGGGGGGGECFGGGGDGGGGGGGGGCFE,@FGEFGCFGGFCFGDGGGAFG6DD,EFD,@EFCGGGFGCAGEFDCE@8CFGGCFC>DDCC6CFEF=0/:>AB>ECD+@ADEGGFFFGGFFFGD
@M03364:276:000000000-BLYN8:1:1101:8349:5690 2:N:0:1
GGACTACAGGGGTATCTAATCCTGTTTGCTCCCCACGCTTTCGCACCTGAGCGTCAGTCTTCGTCCAGGGGGCCGCCTTCGCCACCGGTATTCCTCCAGATCTCTACGCATTTCACCGCTACACCTGGAATTCCACCCCCCTCTACGAGACTCAAGCCTGCCAGTTTCAAATGCAGTTCCCGGGTTGAGCCCGGGGATTTCACATCTGACTTAACAGACCGCCTGCGTGCGCTTTACGCCCAGTAATTCCG
+
CCCCCGGGGGGGGGGGGGGGGGGGGGGGGGGGGGGGGGGGGGGGGGGGGGGGGGGGGGGGGGGGGGEGGDGGGGGGGGGGGGGGGGGFGGGGGGGFGGGFGGGGGGGGGEGGGFGGD:FEEFGGGGGGGGGDGA,C=EEGGGGGFGGGGGGFGGGFEFGDFGGGGGGGFGCGGFGGGGGFGGGGGGGGFGGGGGGG5CF+:CFG69C77DGGGGGGGG5F>5@??FF>155>DGF>6:;:C>:?FGFFFF2
@M03364:276:000000000-BLYN8:1:1101:6260:5692 2:N:0:1
GGACTACTCGGGTTTCTAATCCTGTTTGCTCCCCACGCTTTCGCACCTGAGCGTCAGTCTTCGTCCAGGGGGCCGCCTTCGCCACCGGTATTCCTCCAGATCTCTACGCATTTCACCGCTACACCTGGAATTCTACCCCCCTCTACGAGACTCTAGCTTGCCAGTTTCAAATGCAGTTCCCAGGTTGAGCCCGGGGATTTCACATCTGACTTAACAAACCGCCTGCGTGCGCTTTACGCCCATGAATTCCG
+
CCCCCGGGGGGGGGGGGGGGGGGGGGGGGGGGGGGGGGGGGGGGGGGGGGGGGGGGGGGGGGGGGGGGGGGGGGGGGGGGGGGGGGGGGGGGGGGGGGGGGGGGGGGGFGGGGFGGGGGGGGGGGGGFGGGGGGGGGGGGGEGGGGGGGGGGGGGGGGGGGGGGFDGGGGGGFFGCECFG6EFB,?CGFG6@EEGGGG??F@EFFGGGDF7CGFGFGFFFF=BF?A>EBBD>DGCD*4EGG3()::@9FG9
@M03364:276:000000000-BLYN8:1:1101:7081:5717 2:N:0:1
GGACTACTAGGGTTTCTAATCCTGTTTGCTCCCCACGCTTTCGAGCCTCAGCGTCAGTTACAGACCAGAGAGCCGCCTTCGCCACTGGTGTTCCTCCATATATCTACGCATTTCACCGCTACACATGGAATTCCACTCTCCTCTTCTGCACTCAAGTCTCCCAGTTTCCAATGACCCTCCCCGGTTGAGCCGGGGGCTTTCACATCAGACTTAAGAAACCGCCTGCGCTCGCTTTACGCCCAATAAATCCG
+
CCCCCGGGGGGGGGGGGGGGGGGGGGGGGGGGGGGGGGGGGGGGGGGGGGGGGGGGGFGGGGGGGGGGGGGGGGGGEEFGGGGGGGGFGGGGGGGGGGGGGGGGGGGGGGGGGFGGGGGGGGGGGGGGFFFGGGGGC8@FGGGGGGGGGGGFDE8DEFGGGGGGGFGDFFFGDCGFGGGGGGGGGGGGGFGGGGGGGGGGGGGCFFGGGFCFC8+1CFGGAE:@<FBFFFFFGGGAF(;EGE?FFG?<GGC
@M03364:276:000000000-BLYN8:1:1101:6850:5740 2:N:0:1
GGACTACCAGGGTTTCTAATCCTGTTTGCTCCCCACGCTTTCGCACCTGAGCGTCAGTCTTTGTCCAGGGGGCCGCCTTCGCCACCGGTATTCCTCCAGATCTCTACGCATTTCACCGCTACACCTGGAATTCTACCCCCCTCTACAAGACTCTAGCCTGCCAGTTTCGAATGCAGTTCCCAGGTTGAGCCCGGGGATTTCACATCCGACTTGACAGACCGCCTGCGTGCGCTTTACGCCCAGTAATTCCG
+
CCCCCGGGGGGGGGGGGGCFFGGGGGGGGGGGGGGGGGGGGGGGGGGGGGGGGGGGGGGGGGGGGGGGGGDGGGGGCGGGGGGGGFGGGCFGGGGGGGFGGGGGGGGGGGGGGGGGGGGGGGGGGGGGGGGFGGGGAFGGGGGGGGGGG=FFGGGGGGGGGGGCFGGGGGGGGGGGGGGGGGGFGGD7EGFGGGGGDGGGGGGFA<FDDGGGG76+7CGGB5><6@BF:BEE3DF<=<ECEFBFFGFAFG7
@M03364:276:000000000-BLYN8:1:1101:11226:5794 2:N:0:1
GGACTACCCGGGTTTCTAATCCTGTTTGCTCCCCACGCTTTCGAGCCTCAGCGTCAGTTACAGACCAGAGAGCCGCCTTCGCCACTGGTGTTCCTCCATATATCTACGCATTTCACCGCTACACATGGAATTCCACTCTCCTCTTCTGCACTCAAGTCTCCCAGTTTCCAATGACCCTCCCCGGTTGAGCCGGGGGCTTTCACATCAGACTTAAGAAACCGCCTGCGCTCGCTTTACGCCCAATAAATCCG
+
CCCCCEGEGGGGGGGGGGGGGGGGGGGGGGGGFGGGGGGGGGGGGGGGGGGGGGGGGGGGGGGGGGGGGGGGGGGGGGGGGGGGGGGGGGGGGGGGGGGGGGGGGGGGDGGGGGGGGGGGGGGGGGGGFFGGGFGFFGGGGFFGFFGGFGGGGGGGGGGGGGGFAEFGGGGGGFGGFFGDGGEGGGDFGGGDGGGGGGGFG7ECA<;CFGGG=FD=CFFGEGE<=FBEFF:>DGDB63EEEB07C>F>GC7
@M03364:276:000000000-BLYN8:1:1101:6395:5811 2:N:0:1
GGACTACTGGGGTTTCTAATCCTGTTTGCTCCCCACGCTTTCGCACCTGAGCGTCAGTCTTCGTCCAGGGGGCCGCCTTCGCCACCGGTATTCCTCCAGCTCTCTACGCATTTCACCGCTACACCTGGAATTCTACCCCCCTCTACCAGACTCTAGCCTGCCAGTTTCGAATGCAGTTCCCAGGTTGAGCCCGGGCATCTCACATCCGACTTGACCGCCCGCCTGCGTCCGCTCTACGCCCAGTAATTCCC
+
-8-AC@F,6@<C@@@F@,CCFG,@;,<;EEGGGG8F@FC7CFCGCGGFE?@F@FGEGEFF,FCCFGGFC@+6@FCGGC,E<FGEGG74@>??FGAFG8A,,A>F>,C+=:+B,F@FGEGG+>9FG:AA,A5AF5@FGGGGG8CF,>,,83@78B9,@C>,8E:8@=7E*3>3<EF,>9EGG9,*7,,14DFGE58**6,4=+<0@FGD37):**2*:):E)CE1,7(7(57>*)*)9(?EG3()***)0:0
@M03364:276:000000000-BLYN8:1:1101:7767:5813 2:N:0:1
GGACTACCCGGGTTTCTAATCCTGTTTGCTCCCCACGCTTTCGAGCCTCAGCGTCAGTTACAGACCAGAGAGCCGCCTTCGCCACTGGTGTTCCTCCATATATCTACGCATTTCACCGCTACACATGGAATTCCACTCTCCTCTTCTGCACTCAAGTCTCCCAGTTTCCAATGAACCTCCCCGGTTGAGCCGGGGGCTTTCACACCAGACTTAACAAACCGCCTGAGCTCGCTTTACGCCCCATAAATCCG
+
CCCCCG@F,C:FFFFFDGGGFGFGGGGGG<EFE7FGGCFGGGG8EFGGEF8EGGGEGEDGG9C,CFCFGFFGFFGGGDC=D:CBFFFGFGGFCFFGG8,E?@=AEGE=:B=FFEGGC@EEFGGC,:,EFAFGEC9FA,4?EG8DFGGC9DFGGCB?G,,6=>8DGG;6@FADED99+@3=++++@C8?C@:3**>=*:E8;71:)**1;>C>>7::>DCF>=:0()66)9)87//6*(28*)(.7FFAC65
@M03364:276:000000000-BLYN8:1:1101:23777:5818 2:N:0:1
GGACTACTGGGGTTTCTAATCCTGTTTGCTCCCCACGCTTTCGAGCCTCAGCGTCAGTTACAGACCAGAGAGTCGCCTTCGCCACTGGTGTTCCTCCATATATCTACGCATTTCACCGCTACACATGGAATTCCACTCTCCTCTTCTGCACTCAAGTCTCCCAGTTTCCAATGACCCTCCCCGGTTGAGCCGGGGGCTTTCACATCAGACTTAAGAAACCGCCTGCGCTCGCTTTACGCCCAATAAATCCG
+
CCCCCFFGGFGGGGGGGGGGGFGGGGGGGGFFGEFGGGGGGGGGGEGGGGGGGGGGFGGGGGGGGGGGGGFFEGGGGGGGGGGGGFGGGDFGGGGGGGGFGGGGGGGGGGGGGGGGGGC?F=9F?FGGFFGGCFFFFGGGGF?FGGFGFGGGGF=FGGGGGGGGGGGGGGDGCC8FGGGG8+@BFGEGGGGGCEG858;FF><+=2;84*;D>8:7CDFFB=D?FF359BFFG3<96?CEG3(.9*9<GG3
@M03364:276:000000000-BLYN8:1:1101:22182:5822 2:N:0:1
GGACTACCCGGGTATCTAATCCTGTTTGCTCCCCACGCTTTCGCACCTGAGCGTCAGTCTTCGTCCAGGGGGCCGCCTTCGCCACCGGTATTCCTCCAGATCTCTACGCATTTCACCGCTACACCTGGAATTCCACCCCCCTCTACGAGACTCAAGCCTGCCAGTTTCAAATGCAGTTCCCGGGTTGAGCCCGGGGATTTCACATCTGACTTAACAGACCGCCTGCGTGCGCTTTACGCCCAGTAATTCCG
+
CCCCCG?EEEGDGGGGGFGGG@EFCFGGGGGG?FFGE7FGGFGGEGGFCGGFGGCGEGGGGGG8@B@FGDGGGGGGCGCFGEB???CFGGGGCGFGFFE<FEFG9EGFGC@EA?AFFGGGGGCCD8FGGGGGG,@F83B=BEGGFFGDEEECFFE3;F8BEGGGDEFF7;>?F9E?FGF7FC>*<:*?6B<=C=E558EGFGGD77CGDFDF7DDCCFGGEE>BBF9E?BE3)175@?CEE5:0?*8.0:9
@M03364:276:000000000-BLYN8:1:1101:23108:5853 2:N:0:1
GGACTACCAGGGTTTCTAATCCTGTTTGCTCCCCACGCTTTCGAGCCTCAGCGTCAGTTACAGACCAGAGAGCCGCCTTCGCCACTGGTGTTCCTCCATATATCTACGCATTTCACCGCTACACATGGAATTCCACTCTCCTCTTCTGCACTCAAGTCTCCCAGTTTCCAATGACCCTCCCCGGTTGAGCCGGGGGCTTTCACATCAGACTTAAGAAACCGCCTGCGCTCGCTTTACGCCCAATAAATCCG
+
CCCCCGGGGGGGFGGGGGCFGGGGGGGGGGGGG@FGGGGGGGGGGGGFGGGGGGGGGGGGGGGGGFGGFGGGGGEFEFGGGDFFEFGGGGGGGGFGFGCGGGFG;<FGEGGGGGFEFGGGCFGGGFGGFEFGGGGG9FFGGGGGGGGGDFGGGGGGEG=>FGGGGGGGFFGFGCFFFFGGGGGGFCEFFFGGEEEG5:5?DGFGFGF=FGG>CCF=:CFGFGDFFFFEFF>EGFGB4?EEGE(8DF=<DG>
@M03364:276:000000000-BLYN8:1:1101:26394:5902 2:N:0:1
GGACTACAGGGGTATCTAATCCTGTTTGCTCCCCACGCTTTCGCACCTGAGCGTCAGTCTTTGTCCAGGGGGCCGCCTTCGCCACCGGTATTCCTCCAGATCTCTACGCATTTCACCGCTACACATGGAATTCCACTCTCCTCTTCTGCACTCAAGTCTCCCAGTTTCCAATGACCCTCCCCGGTTGAGCCGGGGGCTTTCACATCAGACTTAAGAAACCGCCTGCGCTCGCTTTACGCCCAATAAATACG
+
CCCCCGGGGGGGGGGGGGGGGGGGGGGGGGGGGGGGGDGGGGGGGGGGGCFGGGFGGGAFGGFGGFC@DFGCDCFGGGGGGGE@FFGGGDGGFGGGGFGGGFFGGGGGGGGGGCFFCFGGGGGFCGGGF>FGGGGGGGGGFFGGGGGGGGGGCDFGGGDGCDEFGGGDAFGGFGGGGCC+@CGDGC*7<EFGGGDEGDEEC:FCFGGC4DG>D7@FCCC=>EFBFFFF>DEFDGG4/3CEGBB:7CB)*21
@M03364:276:000000000-BLYN8:1:1101:12711:5907 2:N:0:1
GGACTACAGGGGTTTCTAATCCTTTTTGCTCCCCACGCTTTCGCACCTGAGCGTCAGTCTTTGTCCAGGGGGCCGCCTTCGCCACCGGTATTCCTCCAGATCTCTACGCATTTCACCGCTACACCTGGAATTCTACCCCCCTCTACAAGACTCTAGCCTGCCAGTTTCGAATGCAGTTCCCAGGTTGAGCCCGGGGATTTCACATCTGACTTAACAGACCGCCTGCGTGCGCTTTACGCCCAGTAATTCCG
+
CCCCCGGGGGGGGGGGGGGGGGGGGGGGGGGGGGGGGGGGGGGGGGGGGDGGGGGGGGGGGGGGGGGGGGGGGGGGGGGGGGGGGGGGGGGGGGGGGGGGFFGGGGGGGGGCFGGGGGGGGGGGGGGFFGGGGGGGGGGDE8CDDEGGG6FD6EDFGGGFGGGGFGFGGGGGGGGGGGGGGCEGFDFGCCG>EGGG5EFGGGGGFGGGGG7FGGFGGGG555><DFBFFFEFGGG<FFECC5:FFGBAGG7
@M03364:276:000000000-BLYN8:1:1101:24052:5931 2:N:0:1
GGACTACTGGGGTATCTAATCCTGTTTGCTCCCCACGCTTTCGCACCTGAGCGTCAGTCTTCGTCCAGGGGGCCGCCTTCGCCACCGGTATTCCTCCATATCTCTGCGCATTTCACCGCTACACCTGGAATTCTACCCCCCTCTACAAGACTCTAGCCTGCCAGTTTCGAATGCAGTTCCCAGGTTGAGCCCGTGGATTTCACATCTGACTTAACAGACCGCCTGCGTGCGCTTTACGCCCAGTAATTCCG
+
CCCCCEFCFGGCFEGGGGGGGGGFGFGGGGCEFEEEEGGGGGGGCFGGFCGFGGGGGGFGGGCGGGGGG7EGEGGGGGGGG@GGG?@EGGGFAFFGGGGGFFGGGFCECCG>GGGGGGGGGGG8EGGGGCFFGGGGCEG:BEGDFF,@DFGGGGGFFCDGGFCGGGCFGGFGFGFGGG:C9FGGGGF9,D>DC4BEC<;?FCGFFG=D8FDFCC7:CFFFFG:1?),5(.7BC7FBFBEGEF<F:7=67:7
@M03364:276:000000000-BLYN8:1:1101:19254:5931 2:N:0:1
GGACTACACGGGTTTCTAATCCTGTTTGCTCCCCACGCTTTCGAGCCTCAGTGTCAGTTACAGGCCAGAGAGCCGCTTTCGCCTCCGGTGTTCCTCCATATATCTACGCATTTCACCGCTACACATGGAATTCCACTCTCCTCTCCTGCACTCAAGTCTCCCAGTTTCCAATGCACACAATGGTTGAGCCACTGCCTTTTACATCAGACTTAAGAAACCACCTGCGCTCGCTTTACGCCCAATAAATCCGG
+
CCCCCGGGGGGGGGGFGGGGGGGGGGGGGGGGGGGGGGGGGGGGGGGGGGGGGGGGGGGGGGGGGGGGGGGGGGGGGGGFGGGGGGGGGGGGGGGGGGGGGCGGGGGGGGGGGGGFF@FGGGFFCGGCEECFFEGGGGGGGGGGGGGGFGGGGGGGGGGGGGDFGGGGGGGGFGGGGGGFGG?FGGGF?GGGFGGGGGGCFGGGFGG57DFG>FGGGDFGFGFFFFFFFFFFGGGFF?CEG>8FDGFCGG3
@M03364:276:000000000-BLYN8:1:1101:16246:5943 2:N:0:1
GGACTACTCGGGTTTCTAATCCTGTTTGCTCCCCACGCTTTCGAGCCTCAGCGTCAGTTACAGACCAGAGAGCCGCCTTCGCCACTGGTGTTCCTCCATATATCTACGCATTTCACCGCTACACATGGAATTCCACTCTCCTCTTCTGCACTCAAGTCTCCCAGTTTCCAATGACCCTCCCCGGTTGAGCCGGGGGCTTTCACATCAGACTTAAGAAACCGCCTGCGCTCGCTTTACGCCCAATAAATCCG
+
CCCCCFDEEFGGGGGGGGCGGFGGGGGGGGFFGGGGGGGGGGGGGGGGGGGGGGGGGGGGGFGGGGGGGGFEFGGGGGGGGGGGGGGGGGGGGGGGGGGFFGGGGGGGFDGGEFFEFGGGGEFCFGGGGFFGAFGGG8EGGGGGGGFGGGG8,@DFGGGGG8?EFBEAFDDFFGDC=DFGDGEGGEGC,@DEECEDGGGGGGGGFFGGGGFGGFFGFDGGFGFFFFFE95=>3D<:@6E:C5:><F62:4>
@M03364:276:000000000-BLYN8:1:1101:15130:5943 2:N:0:1
GGACTACTGGGGTTTCTAATCCTGTTTGCTCCCCACGCTTTCGCACCTGAGCGTCAGTCTTCGTCCAGGGGGCCGCCTTCGCCACCGGTATTCCTCCAGATCTCTACGCATTTCACCGCTACACCTGGAATTCTACCCCCCTCTACGAGACTCAAGCTTGCCAGTTTCAAATGCAGTTCCCAGGTTGAGCCCGGGGATTTCACATCTGACTTAACAAACCGCCTGCGTTCGCTTTACGCCCAGTAATTCCG
+
CCCCCCFGGGGGGGGFGGGGGGGGGGGGGGGGGGGGGGGGGGGGGGGFF?FGGGGGGGGGGGGGGGGGGGGGGGGGGGGGGGGGGGGGGGGGGGGGFCFEGGGGGFGGGGDGGGGGGGGGGGGGGGGGGGGGGGGGGGGGGGGFGGGEGGGGGGGCGGGGGGCGGGGGGG9DFG?EEC>FGGGGBGGDGGGFECGGGGGGGGGGFGFGG7FFGDCFGFGGFGFFFFFF();EGGGBF<GGC3:FFFFA>F4
@M03364:276:000000000-BLYN8:1:1101:9957:5958 2:N:0:1
GGACTACTAGGGTTTCTAATCCTGTTTGCTCCCCACGCTTTCGCACCTGAGCGTCAGTCTTTGTCCAGGGGGCCGCCTTCGCCACCGGTATTCCTCCAGATCTCTACGCATTTCACCGCTACACCTGGAATTCTACCCCCCTCTACAAGACTCTAGCCTGCCAGTTTCGAATGCAGTTCCCAGGTTGAGCCCGGGGATTTCACATCCGACTTGACAGACCGCCTGCGTGCGCTTTACGCCCAGTAATTCCG
+
CCCCCGCFGGGGGGGGGGGGGGGGGGGGGGGFGGGGGGGGGGGGGGGGGGGGGGGGGGGGGGGGGGGGGGGGGGGGFFFGGGFGGFGDFGGGFGFGGGDDGGECE?CFDEGGGGFGGGGG>FFGFGGGFFGGGGFDGGGGGGGGFCCFGGGGGFEGGGGFFDFGGGGGGCDGGGGGGFGGGGGGGFFFEG8EEGEGGGGGGGGGFGFDDGDGG*0;CFFFFGFDDF>>?FFBGGGBF?GG=51?G764C;9
@M03364:276:000000000-BLYN8:1:1101:7548:6008 2:N:0:1
GGACTACTGGGGTTTCTAATCCTGTTTGCTCCCCACGCTTTCGAGCCTCAGCGTCAGTTACAGACCAGAGAGCCGCCTTCGCCACTGGTGTTCCTCCATATATCTACGCATTTCACCGCTACACATGGAATTCCACTCTCCTCTTCTGCACTCAAGTCTCCCAGTTTCCAATGACCCTCCCCGGTTGAGCCGGGGGCTTTCACATCAGACTTAAGAAACCGCCTGCGCTCGCTTTACGCCCAATAAATCCG
+
CCCCCGGGGGGGCFGGGGGGGGGGGGGGGGGGGGFGGGGGGGGGGGGGGGGGGGGGGGGGGGGFGGGGGGGGGGGGCGGGGGGGGGGGGGGGGGGGGGFGGGAAEGGGGGGGGGGGGGDGGGGGGGGG?CFFGGGGGFGGGGGGGGGGGGGGGFGGGGGGGGGG<DGGFGGAEGGGGFGGEGGGCEEGG?GGGGGGGGGGGGFCCCFG4FFGCFGGGGGFEGAFF49EFBB@CCF9?BEEG:6FGGFFFGC
@M03364:276:000000000-BLYN8:1:1101:24034:6076 2:N:0:1
GGACTACTAGGGTTTCTAATCCTGTTTGCTCCCCACGCTTTCGAGCCTCAGTGTCAGTTACAGGCCAGAGAGCCGCTTTCGCCACCGGTGTTCCTCCATATATCTACGCATTTCACCGCTACACATGGAATTCCACTCTCCTCTCCTGCACTCAAGTCTACCAGTTTCCAATGCATACAATGGTTGAGCCACTGCCTTTTACACCAGACTTAATAAACCACCTGCGCTCGCTTTACGCCCAATAAATCCGG
+
CCCCCGGFFFGGGGGGGFGGGGGGGGGGGGGFGGFFGGGGGGGGGEGGCEGFGGGGGGFFGGFFGGGGGGGGFFGEFF@FFCEGGGGGGGECFGGGGGDGGGFFFFFGFGFCFGGGGGG6FFGGG:EGGGAFGFFFEFFGGGGFGGFFFGGGGGFFFEGGGGGG?EDGGFG,@?FFGFCG,,D,3BEGGGC,7DGGGGG7C?FGF6@FDFGGGGGGGF:C5A9@=FABFFF>7*=>B2EGE;;FFG6?FDD
@M03364:276:000000000-BLYN8:1:1101:4712:6077 2:N:0:1
GGACTACACGGGTTTCTAATCCTGTTTGCTCCCCACGCTTTCGCACCTGAGCGTCAGTCTTCGTCCAGGGGGCCGCCTTCGCCACCGGTATTCCTCCAGATCTCTACGCATTTCACCGCTACACCTGGAATTCCACCCCCCTCTACGAGACTCAAGCCTGCCAGTTTCAAATGCAGTTCCCGGGTTGAGCCCGGGGATTTCACATCTGACTTAACAGACCGCCTGCGTGCGCTTTACGCCCAGTAATTCCG
+
CCCCCGGGGGGGGGGGGGGGGGGGGGGGGGGGGGFGGGGGGGGGGGGGGGFGDGGEGGGGGGGGDGGGGGGGGGGGGGGGGGGGGGDE>FGGGGGGGGFGGGFGDFGFGGGGGGGGGGFCGGGGGGFGFGGCFGEFFGBCEGGGGGGGD+@8DFGGGGGGGGGGGFF;FCGGGGGGGGGGFGEEBGGGFFEGGGGDD5F?CGFG6;C:CF=7CDG>;DGGFG5,4>>B:BFFG*3<B:EEEDFF7:F<7*0
@M03364:276:000000000-BLYN8:1:1101:6865:6094 2:N:0:1
GGACTACCCGGGTTTCTAATCCTGTTTGCTCCCCACGCTTTCGCACCTGAGCGTCAGTCTTTGTCCAGGGGGCCGCCTTCGCCACCGGTATTCCTCCAGATCTCTACGCATTTCACCGCTACACCTGGAATTCTACCCCCCTCTACAAGACTCTAGCCTGCCAGTTTCGAATGCAGTTCCCAGGTTGAGCCCGGGGATTTCACATCCGACTTGACAGACCGCCTGCGTGCGCTTTACGCCCAGTAATTCCG
+
CCCCCGGGGGGGGGGGGGGGGGGGGGGGGGGGGGGGGGGGGGGGGGGGGGGGGGGGGGGGGFGGGGFFGGGGGGGGGGGGGGGGGGGGGGGGGGGGGGGGGGGFFGGGGGGGFAFGFGGGGGGFG?FGGGGGGGGGGGGFGEGGGGGFGFGGGFGGFGGGGGGGGGGAEFGGGGGGGGGGGGGGG9DFGGGGGGGGGGGGGGGGFGGGGGGGFC47=FG55>B6?F6>?EFFDGGFF:EGGE:4CCF9CG7
@M03364:276:000000000-BLYN8:1:1101:14970:6097 2:N:0:1
GGACTACAGGGGTTTCTAATCCTGTTTGCTCCCCACGCTTTCGCACCTGAGCGTCAGTCTTCGTCCAGGGGGCCGCCTTCGCCACCGGTATTCCTCCAGATCTCTACGCGTTTCACCGCTACACCTGGAATTCTACCCCCCTCTACGAGACTCAAGCTTGCCAGTTTCAAATGCAGTTCCCAGGCTGAGCCCGGGGATTTCACATCTGACTTAACAAACCGCCTGCGTGCGCTTTACGCCCAGTAATTCCG
+
CCCCC8FFF<EEC@@FGGGGGGFFFGF<CEF<,CCCFCED,CF@B@F<EFGGGGGDF,EFAFFFFECFGGGGCFBFEG,CFGFCFGGGGG7FBFGFFGFGF@EDEBGGE+@>F=EEC=B6FFGCF:FFFGGGGGFCFDFECCGFGFGGGGD:,>7EGG9E7BAEF,;DE,?EFG79DGF7DFG5*<AEG,,*=?*CC5?9CFGGFCDGGG>FFFCFCCG=BC:665253)78<374B688=)4?*>4<D00
@M03364:276:000000000-BLYN8:1:1101:15191:6107 2:N:0:1
GGACTACAGGGGTTTCTAATCCTGTTTGCTCCCCACGCTTTCGAGCCTCAGTGTCAGTTACAGGCCAGAGAGCCGCTTTCGCCACCGGTGTTCCTCCATATATCTACGCATTTCACCGCTACACATGGAATTCCACTCTCCTCTCCTGCACTCAAGTCTACCAGTGTCCAATGCATACAATGGTTGAGCCACTGCCTTTTACACCAGACTTAATAAACCACCTGCGCTCGCTTTACGCCCAAGAAATCCGG
+
CCCCCGGFFEGGGCGGGGGGGGGGGGEFFFGGGGGGGGGGGGGFCFCGFGGCFFFGGGGGFFGGGCGFG@CFGAFEEGFGFGGGGDGGEGGGGGGGGGGGFG9FGFFF>BFEFGGGGFFEEGGGGGGGGGGDGFEFCFDFGFF?FF9@8DFGGFFFDBG,@EDG,,@>FGGGG=9,@AEFGD,=;86@G:EFFF,8EEFG?FF79CFC**?D>C=9@C,;>CFE2>4/(02):DGFA>E8E3(08G6C*:<
@M03364:276:000000000-BLYN8:1:1101:15747:6112 2:N:0:1
GGCTACAGGGGTTTCTAATCCTGTTTGCTCCCCACGCTTTCGAGCCTCAGTGTCAGTTACAGGCCAGAGAGCCGCTTTCGCCTCCGGTGTTCCTCCATATATCTACGCATTTCACCGCTACACATGGAATTCCACTCTCCTCTCCTGCACTCAAGTCTACCAGTTTCCAATGCATACAATGGTTGAGCCACTGCCTTTTACACCAGACTTAATAAACCACCTGCGCTCGCTTTACGCCCAATAAATCCGG
+
CCCCCGGGGGDFGGGFGGGGGGGFGFFDGGGGGGGGGDGGGFCGFGGGGGGGGGGGGGGGGGGGGGGGGGGGGGGGDEGGGGEGGGGGGGGGGAFGGFGDGDGGGGGGGGCFFGGGGDCEG@FFGGGGGFGGGFFFGGGGFFFCGGGGGGGGGGGGGGGGGGGGGGGGGGGGGG8EGGGGGFGAGFFGFFGGGGFGFFGGGGGCFFFGGGGGFGGGGGGGFGA@=DBE@DF4FCFDF>GEGA@FF@+6CD
@M03364:276:000000000-BLYN8:1:1101:19643:6121 2:N:0:1
GGACTACAAGGGTATCTAATCCTGTTTGCTCCCCACGCTTTCGCACCTGAGCGTCAGTCTTTGTCCAGGGGGCCGCCTTCGCCACCGGTATTCCTCCAGATCTCTACGCATTTCACCGCTACACCTGGAATTCCACCCCCCTCTACGAGACTCAAGCCTGCCAGTTTCAAATGCAGTTCCCGGGTTGAGCCCGGGGATTTCACATCTGACTTAACAGACCGCCTGCGCTCGCTTTACGCCCAATAAATCCG
+
CCCCCGGGGGGGGGGGGGGGGGGGGFGGGGGGGGGFEFGG@GGGGGGGE@FGGGGDGGDFGGFGGGGGFGGGGGEGEGGGGGGGGGGGGG?FGGDGGGGFFFGGGGGGGGGGGGGGFGGEGGGGGGGGE?AFGFGGGG6FGGGGADC888@7EFFDGFG6DFGGFG,@EF9,2EFGC;DEFGGGCCGFFFFC:C*=73?<CFFF6*C>CGFFCFGFC<F:>GB2?FFD>3<EDCGFFFGGE)(09:BAFDD
@M03364:276:000000000-BLYN8:1:1101:25710:6141 2:N:0:1
GGACTACCGGGGTTTCTAATCCTGTTTGCTCCCCACGCTTTCGAGCCTCAGCGTCAGTTACAGACCAGAGAGCCGCCTTCGCCACTGGTGTTCCTCCATATATCTACGCATTTCACCGCTACACATGGAATTCCACTCTCCTCTTCTGCACTCAAGTCTCCCAGTTTCCAATGACCCTCCCCGGTTGAGCCGGGGGCTTTCACATCAGACTTAAGAAACCGCCTGCGCTCGCTTTACGCCCAATAAATCCG
+
CCCCCDDGGGGGFGGGGGGGGGGGGGGGGGFGGGGFFGGGGGGC@CEGGGGFGFFCEFFGGGGGGGGGFGGGGGGGCFGGGGCFCFGG,,4BFEGGGFFGGGC?FGGGGGGGAEGFEE>EGGGGGGGGGGFGGCECE=95E9FFDFGFDFDFGGCFEA3@EF888CEC8EGFGGF,,AFCCC:E+B??C7DGGGGG5C5,+3CCAFFDGGGG7CFF7FG*:E>6?4:B9>5:5CD4B:;:5B07F:9)29>
@M03364:276:000000000-BLYN8:1:1101:11183:6142 2:N:0:1
GGACTACTGGGGTTTCTAATCCTGTTTGCTCCCCACGCTTTCGCACCTGAGCGTCAGTCTTCGTCCAGGGGGCCGCCTTCGCCACCGGTATTCCTCCAGATCTCTACGCATTTCACCGCTACACCTGGAATTCCACCCCCCTCTACGAGACTCAAGCCTGCCAGTTTCAAATGCAGTTCCCGGGTTGAGCCCGGGGATTTCACATCTGACTTAACAGACCGCCTGCGTGCGCTTTACGCCCAGTAATTCCG
+
CCCCCGGGGGGGGGGGGGGGGGGGGGGGGGGGGGGGGGGGGGGGGGGGGGGGGGGGGGGGGGGGGGGGGGGGGGGGGGGGGGGGGGGGGGGGGGGGGGGGGGGGGGGGGGGGGGGGGGGGGGGGGGGGGGGGGGGGGGGGGGGGGGGEDCGDCFFGGGGGGGGGGGGGGGGGG99FFGGGGGDEGGGGGGGGGGGGEEFCFGGCFFD7FGGGGGGFGGGGDGB:FFFFBBE:CD7<4:>EGFF?FCF<CF2
@M03364:276:000000000-BLYN8:1:1101:19710:6170 2:N:0:1
GGACTACAAGGGTATCTAATCCTGTTTGCTCCCCACGCTTTCGAGCCTCAGCGTCAGTTACAGACCAGAGAGCCGCCTTCGCCACTGGTGTTCCTCCATATATCTACGCATTTCACCGCTACACATGGAATTCCACTCTCCTCTTCTGCACTCAAGTCTCCCAGTTTCCAATGACCCTCCCCGGTTGAGCCGGGGGCTTTCACATCAGACTTAAGAAACCACCTGCGCTCGCTTTACGCCCAATAAATCCG
+
CACCCGGGGGGGGGGGGGGGGGGGGGGGGGGGGGGGGGGGGGGGGGGGGGGGGGGGGGGGGGGGGGGGGGGGGGGGGGGGGGGGGGGGGGGGGGEGGFFGGFFGGGGGGC@CGGGGCEGGGGGGGGGGGFGGGGGGGGFGGGGGFGGGGGGGGGFCFGGGBFGGGGFGGGDGGGG8@EFECGEGBEGGFGGGGDEGGGGGGGGGFGGGGGDF7DFGFFFGFGFFFFFFFFFFDGG<@:EGGF6@D>=<FGD
@M03364:276:000000000-BLYN8:1:1101:23418:6249 2:N:0:1
GGACTACCGGGGTTTCTAATCCTGTTTGCTCCCCACGCTTTCGAGCCTCAGCGTCAGTTACAGACCAGAGAGCCGCCTTCGCCACTGGTGTTCCTCCATATATCTACGCATTTCACCGCTACACATGGAATTCCACTCTCCTCTTCTGCACTCAAGTCTCCCAGTTTCCAATGACCCTCCCCGGTTGAGCCGGGGGCTTTCACATCAGACTTAAGAAACCGCCTGCGCTCGCTTTACGCCCAATAAATCCG
+
ACCCCEG,:FCFG7CGGGGFGG9FFGFFAFEGGGFGGGGGGGF,CFGEGGGFGGEEGGG9F9F9@FC@DGGGF<:FGG,5=FG@CAC8EFGFC@EEGCAFG<EFG9FGGD7FFFEGGEG>:FGGCEE,BAFGFGFGGGGFEGGFCEFFGGG8?,D8CDCFFGGF6,,@EFCEFGF@EFGEGDGCFCECFGD?*4C*7EDFGGG7+9C=FGFCFDGFCCDGFG)3,.(),<5DDFDB=1>EG31>G>F<0*)
@M03364:276:000000000-BLYN8:1:1101:14338:6252 2:N:0:1
GGACTACAAGGGTTTCTAATCCTGTTTGCTCCCCACGCTTTCGAGCCTCAGCGTCAGTTACAGACCAGAGAGCCGCCTTCGCCACTGGTGTTCCTCCATATATCTACGCATTTCACCGCTACACATGGAATTCCACTCTCCTCTTCTGCACTCAAGTCTCCCAGTTTCCAATGACCCTCCCCGGTTGAGCCGGGGGCTTTCACATCAGACTTAAGAAACCGCCTGCGCTCGCTTTACGCCCAATAAATCCG
+
CCCCCGGGFFGGGGGGGGGGGGGGGGGGGGGGGGGGGGGGGGGGGGGGGGGGGGGGGGGGGGGGGGGGGGGGGGGGGGDGGGGGGGGGGGGGGGGGGGGGGGFGGGGGGGGGGGGGGGGEGGGGGGGGFFGGGGGGGGGGGGGGGGGGGGGGGCGGFGFGFGGGGGGFGGFGGGGGGGGGGGGGEGGCCCFGGGGGGGGGGGG7FGGGFGGGFGGGFFGGFGFFDFFFFFFFGDGAFFGGGF:FGG*)?FC
@M03364:276:000000000-BLYN8:1:1101:7595:6270 2:N:0:1
GGACTACTGGGGTTTCTAATCCTGTTCGCTCCCCACGCTTTCGAGCCTCAGCGTCAGTTACAGACCAGAGAGCCGCCTTCGCCACTGGTGTTCCTCCATATATCTACGCATTTCACCGCTACACATGGAATTCCACTCTCCTCTTCTGCACTCAAGTCCCCCAGTTTCCAATGACCCTCCCCGGTTGAGCCGGGGGCTTTCACATCAGACTTAAGAAACCGCCTGCGCTCGCTTTACGCCCAATAAATCCG
+
CCCCCGGGGGGGGGGGGGGGGGGGGGGGGGGGGGGGGGGGGGGGGGGGGGGGGGGGGEGGGGGGGGGGFGGGGGGGGGGGGGGGGGGGFFFFEGGGFEGGGGGGGFFGEGGGGGGGGGGGGGGGGGGFEFGGGGGGGGGGFGFGGGGGGGGGGGG?FF,6>C>CFDFFGFFGFFG?==FGGEGEGGEDCDGGGGGD5EFGGGG7@7DGGF4DG+:F7CGGFGF?089)45:>3CFFF?GGGF?FGCFFGC7
@M03364:276:000000000-BLYN8:1:1101:22869:6296 2:N:0:1
GGACTACTGGGGTTTCTAATCCTGTTTGCTCCCCACGCTTTCGAGCCTCAGCGTCAGTTACAGACCAGAGAGCCGCCTTCGCCACTGGTGTTCCTCCATATATCTACGCATTTCACCGCTACACATGGAATTCCACTCTCCTCTTCTGCACTCAAGTCCCCCAGTCTCCAATGACCCTCCCCGGTCTAGCCGGGGGCTTTCACATCAGACTTAACAAACCGCCTGCGCTCGCTTTACCCCCAATAAATCCG
+
CCCCCFGGCCGDFGEFFGGGGGGFEE9FEFGGGEGF7FC,CF@FFEGGGGFGEGG>BFGGGGFCFGF<6,C@CFFGGGGGEGGGGF,EF<EEFGCGG4C<FG,EEFGGGCG:FFAFGEDE7FGG94AEGGEECC9FFG,AE8@DCFF,C=E8>BDF6=,6>EEE8,63DBDFG,@8E?=+@868>++,@;F**:*:C:BFC8CF+;8=4D4@CC+2*;EGBEB0,86>6>3>519<F)<;E:()*016C*)
@M03364:276:000000000-BLYN8:1:1101:13535:6333 2:N:0:1
GGACTACACGGGTATCTAATCCTGTTTGCTCCCCACGCTTTCGAGCCTCAGCGTCAGTTACAGACCAGAGAGCCGCCTTCGCCACTGGTGTTCCTCCATATCTCTGCGCATTTCACCGCTACACATGGAATTCCACTTTCCTCTTCTGCACTCAAGTTTCCCAGTTTCCAATGACCCTCCACGGTTGAGCCGTGGGCTTTCACATCAGACTTAAGAAACCGCCTACGCGCGCTTTACGCCCAATAATTCCG
+
CCCCCGGGGGGGGGGGGGGGFGGGGGGGGGGGGGGGGGGGGGGGFGGGGGGGGGGGGGGGGGGGGGGGGGGGFGGGGGGGGGD7FGFGGFGDGGGGGGGGGGGGGGCGGGGGGGFGGGGEGGGGGGGGGGGGGGCGGGGF9DDDDFGGFFGGEC,DDGGGGGGFCFFGGGFFFFEF8DFGGFECFEG,5>EDEEE>CFFGGGG79F7C44CD7BCDFCFCBGF?(;586>DFGDF<AD5CE>:>F*=ADFC
@M03364:276:000000000-BLYN8:1:1101:11195:6341 2:N:0:1
GGACTACTCGGGTTTCTAATCCTGTTTGCTCCCCACGCTTTCGAGCCTCAGCGTCAGTTACAGACCAGAGAGCCGCCTTCGCCACTGGTGTTCCTCCATATATCTACGCATTTCACCGCTACACATGGAATTCCACTCTCCTCTTCTGCACTCAAGTCTCCCAGTTTCCAATGACCCTCCCCGGTTGAGCCGGGGGCTTTCACATCAGACTTAAGAAACCACCTGCGCTCGCTTTACGCCCAATAAATCCG
+
CCCCCGGGGGGGGGGGGGGGGGGGFGGGGGGGGGCFEGGGGGGFGGGGGGGGGGGGGGGGGGGFGGGGGGGGFGGGGGGGGGFGGGFGGGGGGFECF=EEFFGGC,CDFEEGGD9?FEGGGGGGFFGGFFFFGGGGGFFGDGGF@EFFGGGFGFFFEFFFGGEGED9>,,@DCFFGG8E>EGE6>EC77C6ECCEEGGFFGFGGFGGFGCDFFFCGGCC:;E>DEF6:9DE>DFGDF6E>E>?44CFBFF/
@M03364:276:000000000-BLYN8:1:1101:12614:6357 2:N:0:1
GGACTACCAGGGTATCTAATCCTGTTTGCTCCCCACGCTTTCGCACCTGAGCGTCAGTCTTCGTCCAGGGGGCCGCCTTCGCCACCGGTATTCCTCCAGATCTCTACGCATTTCACCGCTACACCTGGAATTCCACCCCCCTCTACGAGACTCAAGCCTGCCAGTTTCGAATGCAGTTCCCAGGTTGAGCCCGGGGATTTCACATCCGACTTGACAGACCGCCTGCGTGCGCTTTACGCCCAGTAATTCCG
+
CCCCCGGGGGGGGGGGGGGGGGGGGGGGGGGGGGGGGGGGGGGGGGGGGGGGGGGGGGGGGGGGGGEGGGGGGGGGGGGGGGGGGGGGGGGGGGGGGGGFGGGGGGGGGGGGGGGGGGGGGGGGGGGGGGGGGGGGGGGGGGGGGGGGGGGGGGGGGGGGGGGGGGGGDGF?FGCGGGGGGGGGGEGFFGGGGGGGGDGGGGGGFGGGGDGGGGGFFFGGFGFFFFFF?>EEGGGBFFCGGEF?GDFAGG9
@M03364:276:000000000-BLYN8:1:1101:24733:6370 2:N:0:1
GGACTACAGGGGTTTCTAATCCTGTTTGCTCCCCACGCTTTCGAGCCTCAGCGTCAGTTACAGACCAGAGAGCCGCCTTCGCCACTTGTGTTCCTCCATATATCTACGCATTTCACCGCTACACATGGAATTCCACTCTCCTCTTCTGCACTCAAGTCTCCCAGTTTCCAATGACCCTCCCCGGTTGAGCCGGGGGCTTTCACATCAGACTTAAGAAACCGCCTGCGCTCGCTTTACGCCCAATAAATCCG
+
CCCCCFFGGGGGGGGGGGGGGGGGGGGGGGGGGGGGGGGGGGGGGGGGGGGGGGGGEGGFGGFGGGGGGGGGGGGGGGGGGGGGGG,CFFG<FEGGGGGGGGGGGGGGGGFGFFGGGCG=CGGGGG,<BCEFFGGGEFAFGGGGGGG9EFGFFG8@FGAFGGFGGGGGFFFGGGGGG??@GGGEFGCGGGGGEEE::BFGCCC7+;CC46?+::;>7DGGEGD;057;355@G576@:EGG3(77DF):C5
@M03364:276:000000000-BLYN8:1:1101:18294:6375 2:N:0:1
GGACTACTGGGGTTTCTAATCCTGTTTGCTCCCCACGCTTTCGAGCCTCAGCGTCAGTTACAGACCAGAGAGCCGCCTTCGCCACTGGTGTTCCTCCATATATCTACGCATTTCACCGCTACACCTGGAATTCTACCCCCCTCTACAAGACTCTAGCCTGCCAGTTTCCAATGCAGTTCCCAGGTTGAGCCCGGGGCTTTCACATCCGACTTGACAGACCGCCTGCGTGCGCTTTACGCCCAGTAATTCCG
+
CCCCCDFGGGFGGGGGGFGGGGGGFFFGGGGGGGGGGGGFFGGGGGDGG,<FGGGDCGA9F@F<FGCF8FFFE<FFGGGFFGEGFFFFGGEEFGGGFFDFFFGFCFGGGDEGG9FGGGCE:FGFF=E<<FGFC,EE,8>FBGGGGGG,,6@DFBECFGGCGGGFDFDF,@>@DFGFGFAFEFF?CGG,9DEFEGDE*>EG79CCAF<DDGDGC78DCC@F:EF;(A>54)2>D3CAF<EGGFFFGG6>::*
@M03364:276:000000000-BLYN8:1:1101:20559:6379 2:N:0:1
GGACTACTCGGGTATCTAATCCTGTTTGCTCCCCACGCTTTCGAGCCTCAGCGTCAGTTACAGACCAGAGAGCCGCCTTCGCCACTGGTGTTCCTCCATATATCTACGCATTTCACCGCTACACATGGAATTCCACTCTCCTCTTCTGCACTCACGTCTCCCAGTTTCCAATGCACACAATGGTTGAGCCACTGCCTTTTACATCAGACTTAAGAAACCACCTGCGCTCGCTTTACGCCCAATAAATCCGG
+
CCCCCGFGGGGGGGGGGGGGGGGGGGGGGGGGGGGGGGGGGGGGGGGGGGGGGGGGGGGGGGGGGFGFGFGGGGGGGGGGGGGGGGGGGFGGGGGGGGGGGGGGGGGGGEGGGGGGGGGG>FG8EFGGEAFFFGFFGGGGGGGGFGGACGGGGG,8DGGGFGGGGGGGGGGGGGGGFG>EEFGGG6E6FGGGGFFFGDGGGGGFFG5DGGFFDFGGGGGGFCFE2@A56BFFCGFEEDCEGF@FGCFECG:
@M03364:276:000000000-BLYN8:1:1101:8563:6384 2:N:0:1
GGCTACTCGGGTATCTAATCCTGTTTGCTCCCCACGCTTTCGAGCCTCAGCGTCAGTTACAGACCAGAGAGCCGCCTTCGCCACTGGTGTTCCTCCATATATCTACGCATTTCACCGCTACACATGGAATTCCACTCTCCTCTTCTGCACTCAAGTCTCCCAGTTTCCAATGACCCTCCCCGGTTGAGCCGGGGGCTTTCACATCAGACTTAAGAAACCGCCTGCGCTCGCTTTACGCCCAATAAATCCGG
+
CCCCCGGGGGGGDGGGGGGFGGGGGGGGGGGGGGGGGGGGGGFGGGGGGGGGGGGEGGGGGGGGGGGDGGGGGGGGGGGGGGGGGGFGFGGGGGGGGGGGFGGGFGGGGGGGGGGGGGFGGFGGGGGFBFGGGGGCFGGGGGGGGGGGGGGFFGGGGFGFFGGGGGGGG9EDCFGGGGGGGG>GGGGDFGGGGEGG=FFGGGFFF76*;FGF7DFFGGGGEEFFFAB>?EFFGG:A>?GGG339:FFFGGD
@M03364:276:000000000-BLYN8:1:1101:15248:6389 2:N:0:1
GGACTACTAGGGTTTCTAATCCTGTTTGCTCCCCACGCTTTCGAGCCTCAGTGTCAGTTACAGGCCAGAGAGCCGCTTTCGCCTCCGGTGTTCCTCCATATATCTACGCATTTCACCGCTACACATGGAATTCCACTCTCCTCTCCTGCACTCAAGTCTCCCAGTTTCCAATGCACACAATGGTTGAGCCACTGCCTTTTACATCAGACTTAAGAAACCGCCTGCGCTCGCTTTACGCCCAATAAATCCGG
+
CCCCCGGGGGGGGGGGGGGGGGGGGGGGGGGGGGGGGGGGGGGGGGGGGGGGGGGGGGGGGGGGGGGGGGGGGGGGGGGGGGGGGGGGGGGGGGGGGGGGGGGGGGGGGGGGGGGGGGGGGGGGGGGGG?FGGGGGGGGGGGGGGGGGGGGGDFDGGGGGGGDFGGGGGGFGGGGGGGGFGFGGGGGFGGGGGCFGGGGGGGGGFGGFGGGGGGGGFGGG>GEBDFFFFFF:FFFFAFEE5>@AFGFF;79
@M03364:276:000000000-BLYN8:1:1101:15564:6445 2:N:0:1
GGACTACACGGGTTTCTAATCCTGTTTGCTCCCCACGCTTTCGCACCTGAGCGTCAGTCTTCGTCCAGGGGGCCGCCTTCGCCACCGGTATTCCTCCAGATCTCTACGCATTTCACCGCTACACCTGGAATTCCACCCCCCTCTACGAGACTCAAGCCTGCCAGTTTCAAATGCAGTTCCCGGGTTGAGCCCGGGGATTTCACATCTGACTTAACAGACCGCCTGCGTGCGCTTTACGCCCAGTAATTCCG
+
CCCCCGGGGGGGGGGGGGGGGGGGGGGGGGGGGGGGGGGGGGGGGGGGGFGGGGGGGGGGGGGGGGGGGGGGGGGGGGGGGGGGGGGGGGGGGG9DGFGGGGGGGFGGGGGGGGGGGGGGGGGGGGGGGFGGGGGGGGGGGGGGGGGGGGGGGGFFGG68EDCG>@FFGGCGGG7DGGFGGGGGGGGDGGGGGC>C5CGGFGGGAGF=:CFGGCFGGCGFFGFFBFF@BFFF5DGFFFGGGE?FGGFDCD2
@M03364:276:000000000-BLYN8:1:1101:14770:6448 2:N:0:1
GGACTACCGGGGTTTCTAATCCTGTTTGCTCCCCACGCTTTCGAGCCTCAGCGTCAGTTACAGACCAGAGAGCCGCCTTCGCCACTGGTGTTCCTCCATATATCTACGCATTTCACCGCTACACATGGAATTCCACTCTCCTCTTCTGCACTCAAGTCTCCCAGTTTCCAATGACCCTCCCCGGTTGAGCCGGGGGCTTTCACATCAGACTTAAGAAACCGCCTGCGCTCGCTTTACGCCCAATAAATCCG
+
CCCCCGGGGGGGGGGGGGGFGGGGGGGGGGGGGGGGGGGGGGGGGGGGGGGGGGGGGGGGGGGGGGGGGGGGGGGGGGGGGEGGGGGGGGGGFGGGGGGGGGGGGGGGGGGDGGGGGGGGGGGGGGGGFGGGGGGGFGFGGGGGGGGGGGGGGGGGGGGGGGGGGGGGGGGGCDFFGFGGGGGGGGCFEFGGGGGGGGGGGGGFFG:6CGG=DFCGG4F65=BFFF@FFFFFGGGA41CE5<<@CCFBFF7
@M03364:276:000000000-BLYN8:1:1101:17829:6458 2:N:0:1
GGACTACTCGGGTTTCTAATCCTGTTTGCTCCCCACGCTTTCGCACCTGAGCGTCAGTCTTCGTCCAGGGGGCCGCCTTCGCCACCGGTATTCCTCCAGATCTCTACGCATTTCACCGCTACACCTGGAATTCCACCCCCCTCTACGAGACTCAAGCCTGCCAGTTTCAAATGCAGTTCCCGGGTTGAGCCCGGGGATTTCACATCTGACTTAACAGACCGCCTGCGTGCGCTTTACGCCCAGTAATTCCC
+
CCCCCGGGGGGGGGGGGGGGGGGGGGGGGGGGGGGGGGGGGGGGGGGGGGGGGGGGGGGGGGGGGGGGGGGGGGGGGGGGGGGGGGGGGGGGGGGGGGFGGGGGGGGGGGGGGGGGGGGGGGGGGGFGGGGGGGGGGGGGGGGGGGC:CEGGGGGGGGGGGGGGGGGG,DCGDGGGGGGGGGGGG5CGGDGGGDGEDG6CGGGFFGGGFGGDGFFFFGGGDGDF?FFE?FFFGGC9?:G>C>6FF76-:C*
@M03364:276:000000000-BLYN8:1:1101:16806:6469 2:N:0:1
GGACTACTGGGGTTTCTAATCCTGTTTGCTCCCCACGCTTTCGAGCCTCAGCGTCAGTTACAGACCAGAGAGCTGCCTTCGCCACTGGTGTTCCTCCATATATCTACGCATTTCACCGCTACACATGGAATTCCACTCTCCTCTTCTGCACTCAAGTCTCCCAGTTTCCAATGACCCTCCCCGGTTGAGCCGGGGGCTTTCACATCAGACTTAAGAACCCGCCTGCGCTCGCTTTACGCCCCATAAATCCG
+
CC@ACGGGGGGGGGGGGGCGGGGGGGGGGGGGGGFGGGGGGGGGGGGGGGGGGGGGGGGFGGGGGEFGGGGGGGGGGGGGFGGGGGGFEEFGGGGGGGGGGGGGGFFGGG@FGGAEGGGGGGGGGGGGGFCGGD9FFF9FGFGGF,=FGFGGGG8AEE=FFGCGGGFGGGGGGFGGFFGGGGGCFGGFGGGGGGGGDCCC>+,11;DC6;8:B:@>B0C55:;?<A;5(0=>DFG9B0CE5),0*>6:CF)
@M03364:276:000000000-BLYN8:1:1101:25296:6485 2:N:0:1
GGACTACTAGGGTTTCTAATCCTGTTTGCTCCCCACGCTTTCGAGCCTCAGCGTCAGTTACAGACCAGACAGCCGCCTTCGCCACTGGTGTTCTTCCATATATCTACGCATTTCACCGCTACACATGGAGTTCCACTGTCCTCTTCTGCACTCAAGTCTCCCAGTTTCCAATGACCCTCCCCGGTTGAGCCGGGGGCTTTCACATCAGACTTAAGAAACCGCCTGCGCTCGCTTTACGCCCAATACATCCG
+
CCCCCGGGGGGGGGGGGGGGGGGGGFGGGGGGGGGGGG@FFGGGGGGGGFCGGGGGGGGGGGGGGGGGGGGGGGEGGFCGGCFEGGGGGCFGGGGGGGGDGGGGGE9DGGEGGGGFG>GGGGFF9FFGGGGGGGGGGGGGGFGGGGGFGGGGGG?FED=DDFGGFGGGG9DGGF8DEGGGGGG>F8+@EGGC+@EDDEFFFGGG+;??GDGF7D7:8*<C:G>0:4:E@DBF:FFAB:CEEF:@F*=>FG5
@M03364:276:000000000-BLYN8:1:1101:6507:6495 2:N:0:1
GGACTACAAGGGTTTCTAATCCTGTTTGATACCCACACTTTCGAGCATCAGCGTCAGTTACAGTCCAGTAAGCTGCCTTCGCAATCGGGGTTCTTCGTGATATCTAAGCATTTCACCGCTACACCACGAATTCCGCCTGCCTCAACTGCACTCAAGATATCCAGTATCAACTGCAATTTTACGGTTGAGCCGCAAACTTTCACAACTGACTTAAACATCCATCTACGCTCCCTTTAAACCCAATAAATCCG
+
CCCCCGGGGGGGGDGGGGGGGGGGGGGGGGGGGGGGGGGGGGGGGGGGGGGGGGGGGGGGGFGGGGGFGGGGGGGGGGGGGGGGGGFGGGGGGGGGGGGGGFAFGGGGGGGFGGGGGGGGGGGGGGGGGCGFGGGGGGGGGGGGGGGGGGGGGGGG9EGGGGGGGGCADGGGGGG9DGGG8EGGFEEFFGGGGGGCFGGGGGGDFDGGGGGG7CFGFGGGAFFEEADDFF;ADCDE8@G7EFDFGGFEGG:
@M03364:276:000000000-BLYN8:1:1101:20105:6509 2:N:0:1
GGACTACCAGGGTATCTAATCCTGTTTGCTCCCCACGCTTTCGCACCTGAGCGTCAGTCTTCGTCCAGGGGGCCGCCTTCGCCACCGGTATTCCTCCAGATCTCTACGCATTTCACCGCTACACCTGGAATTCCACCCCCCTCTATGAGACTCAAGCCTGCCAGTTTCAAATGCAGTTCCCGGGTTGAGCCCGGGGATTTCACATCTGACTTAACAGACCGCCTGCGTGCGCTTTACGCCCAGTAATTCCG
+
CCCCCGGGFGGGGGGGFGGGGGGGGGGGGGGGGGGGGGGGGFGGGGGGGGGGGGGGGGFAFGCEFGGGGGGGGGGGGGGGGGGGGEEGGDGGGGGGGGGCFGGGGGGGGGGGGGGGFGGDFGGGGCFFGGGGGGGFDGGFGEDGD;EG99ECEFGGGGFCFG?G:B,@;DCFFGGGFGFGGGGGFGGDEFGFEEGGGEGGG=+@=D>:FGGD7FG7D4E5BEEBFFFFFFF83C34@<CGG349*:6):C7
@M03364:276:000000000-BLYN8:1:1101:9778:6547 2:N:0:1
GGACTACCCGGGTTTCTAATCCTGTTTGCTCCCCACGCTTTCGAGCCTCAGCGTCAGTTACAGACCAGAAAGTCGCCTTCGCCACTGGTGTTCCTCCATATCTCTGCGCATTTCACCGCTACACATGGAATTCCACTTTCCTCTTCTGCACTCAAGTTTCCCAGTTTCCAATGACCCTCCCCGGTTGAGCCGGGGGCTTTCACATCAGACTTAAGAAACCGCCTGCGCTCGCTTTACGCCCAATAAATCCG
+
CCCCCGGFGGGGGGGGGGGFGGGGGGGGGGGGGGGGGGGGGGGGFGGGGGGGGGGGGGGGGGGGGGGGFGGGGGGGGGFGGGGGGGGGGGGGGGGGGGGCFFGGGGGGEGGGGGGGGGGGGGGGGGFFG<FGGDGGFFGGGGGGGGGGGGGGG8DGDDFGGGGGGGGGGGGGGGGG8@CCEEGGEEEGGG85CGGE5CF6:8CFAGDC*;?:+:2;:CFE5=DFDF0=9DF35775?8CEE3:>FG4:FF3
@M03364:276:000000000-BLYN8:1:1101:13226:6548 2:N:0:1
GGACTACTGGGGTATCTAATCCTGTTTGCTCCCCACGCTTTCGAGCCTCAGCGTCAGTTACAGACCAGAGAGCCGCCTTCGCCACTGGTGTTCCTCCATATATCTACGCATTTCACCGCTACACATGGAATTCCACTCTCCTCTTCTGCACTCAAGTCTCCCAGTTTCCAATGACCCTCCCCGGTTGAGCCGGGGGCTTTCACATCAGACTTACGAAACCGCCTGCGCTCGCTTTACGCCCAATAAATCCG
+
CCCCCGGG9FGGG7FFFGGGGGGGGGGGGGGGGGGGGGGGGGGGGGGGGGCFGGGGGGGGGGGGGGGGC<AEEFGGGGGGFGGGGGGGEFFGGGGGGG?FGFGGGGGGGGGGGGGGGGGGGGGG,,?EFFGGFGGFGF9FGFGF=FFGGGGGGCG?3,,3,@EGGGGGGGFEG,,@3,==+>ECGGG7FGG>7CEGGGGGGGC7BFFCFFGGG=**//=C:EDF(8>F6>359CC<=1EE:B(8C7@<7F)
@M03364:276:000000000-BLYN8:1:1101:12125:6552 2:N:0:1
GGACTACACGGGTATCTAATCCTGTTTGCTCCCCACGCTTTCGAGCCTCAGCGTCAGTTACAGACCAGAGAGCCGCCTTCGCCACTGGTGTTCCTCCATATATCTACGCATTTCACCGCTACACATGGAATTCCACTCTCCTCTTCTGCACTCAAGTCTCCCAGTTTCCAATGACCCTCCCCGGTTGAGCCGGGGGCTTTCACATCAGACTTAAGAAACCGCCTGCGCTCGCTTTACGCCCAATAAATCCG
+
CCCCCGGGGGGGGGGGGGGGGGGGGGGGGGGGGGGGGGGGGGGGGDEGGGGGGGGGGGGGGGGGGGFGGGGGGGGGFGGFGGDFGFFGFGGGGGGGGGGGGGGCFCFGDGGGGGGGGGGGGGGF9EFGFCFGGGGGGGDFGGGGGGGGGGFGGGGGGGFFFGGGDDFCAFGGGGGGGGFGEGGDGGDGGGGGGGGGG>FE8CGGFFGF*;CGGFGGGGG607>??:@FB3>@DGCBFFCEE@?FGGFFGGD
@M03364:276:000000000-BLYN8:1:1101:20724:6575 2:N:0:1
GGACTACCCGGGTTTCTAATCCTGTTTGCTACCCATGCTTTCGAGCCTCAGCGTCAGTTACAGACCAGACAGCCGCCTTCGCCACTGGTGTTCTTCCATATATCTACGCATTTCACCGCTACACATGGAGTTCCACTGTCCTCTTCTGCACTCAAGTTTCCCAGTTTCCGATGCACTTCTTCGGTTGAGCCGAAGGCTTTCACATCAGACTTAAGAAACCGCCTGCGCTCGCTTTACGCCCAATAAATCCG
+
CCCCCGGGGGGGGGGGGGGGGGGGGGGGGGGGGGGGGGGGGGGGGGGGGGGGGGGGGFFGGGGGGGGGGGGGGGGGGGGGGGGGGGGGGGGGGGGGGGGGGGGGGGGGGGGGGGGGGGGGGGGGGGGGGGGFFGGGGGGGFGGGGGGGGGGGGGGGEFGGCFFGGGGGFEEGGGGGGGGGGGGCFGGGGGGGGGGGGGGGGGGGFGC>FDFGGGCDGCEG>GBDFA>EFFFACFGFF;5EEE;FFFFCGG7
@M03364:276:000000000-BLYN8:1:1101:14912:6580 2:N:0:1
GGACTACTCGGGTTTCTACTCCTGTTTGCTCCCCACGCTTTCGCACCTGAGCGTCAGTCTTCGTCCAGGGGGCCGCCTTCGCCACCGGTATTCCTCCAGATCTCTACGCATTTCACCGCTACACCTGGAATTCTACCCGCCTCTACGAGACTCTAGCTTGCCAGTTTCAAATTCAGTTCCCAGGTTGAGCACGGGGATTTCACATCTGACTTAACAAACCGCCTGCGTGGGCTTTACGACCCGTACTTGCG
+
C-ABCE,EGC;E8BFFAF,E;EFGF<CC,,EFGGG:FFG7C9BEC7@FG<,<CGC,@<,F,CD6@F,6@:FCFCC+@F7FF::C,<:>F+FF9?E<BBFFGGAAE9DFEEG7?AE<FFD+4:EF8,A<,6C,CF,,CD+>+@BD,C>3@+3;>9D=CF,@DGG6F9D9,,73,35@,,3@<,>EFFFC6,,4=88CEDC?GCCFA0=F+1;C+1:77*ACEGE03A2A()0.*96:*3*::)2.)/0)*0/
@M03364:276:000000000-BLYN8:1:1101:26109:6588 2:N:0:1
GGACTACAAGGGTTTCTAATCCTGTTTGCTCCCCACGCTTTCGAGCCTCAGTGTCAGTTACAGGCCAGAGAGCCGCTTTCGCCACCGGTGTTCCTCCATATATCTACGCATTTCACCGCTACACATGGAATTCCACTCTCCTCTCCTGCACTCAAGTCTACCAGTTTCCAATGCATACAATGGTTGAGCCACTGCCTTTTACACCAGACTTAATAAACCACCTGCGCTCGCTTTACGCCCAATAAATCCGG
+
CCCCCFFGGGGGGGGEFGGGGGGGFFGGGGGGGDGGGGGGGGGGGGGGGGGGFGFEFFGGGGGFGEFFGGGEGGGGG,FGEGEGGGEGGEGGGGGGGGGGGGGGDGGGGGGFFGGGFCFEGGGGGFGFGGGGGGFGGGGGGGF9E@CFFDE8,6@EGGGGFAAD5@DFDDCAEGGGGG,=E9E;FEF?FFGGGCFGGDA,CCGGFDGC5D?+=+<@FG?F>GFFFF=5=FF4C<>44>EGGF@AGGFFGGD
@M03364:276:000000000-BLYN8:1:1101:26027:6592 2:N:0:1
GGACTACTAGGGTATCTAATCCTGTTTGCTACCCATGCTTTCGAGCCTCAGCGTCAGTTACAGACCAGACAGCCGCCTTCGCCACTGGTGTTCTTCCATATATCTACGCATTTCACCGCTACACATGGAGTTCCACTGTCCTCTTCTGCACTCAAGTTTCCCAGTTTCCGATGCACTTCTTCGGTTGAGCCGAAGGCTTTCACATCACACTTAAGAAACCGCCTGCGCTCGCTTTACGCCCAATAAATCCG
+
CCCCCGGFEFGGG<FGGGGGGGGGGGGGGGGGGGGGGGGGGGFFGGGGGGGGGGGGGGGFEFGEGGGGFGGGGGGDGGGGGGGGGGGGFGFGGGGEGGGGGGFGGGGFG:CFGGGGGGGGGGGGGCFFGFGGGGGFE@DFGGGGGG9,4=ECDFGG=,=@EFGGGG9;=BEGDEFFA=DA9@?C:C>FGGGG66CGCFFFGGDC<97*3;CCC>7+:*@ADEFDBFAA9>4BDFF==8CECB=FCFF);C/
@M03364:276:000000000-BLYN8:1:1101:12185:6600 2:N:0:1
GGACTACTCGGGTATCTAATCCTGTTTGCTCCCCACGCTTTCGAGCCTCAGCGTCAGTTACAGACCAGAGAGCCGCCTTCGCCACTGGTGTTCCTCCATATATCTACGCATTTCACCGCTACACATGGAATTCCACTCTCCTCTTCTGCACTCACGTCTCCCAGTTTCCAATGACCCTCCCCGGTTGAGCCGGGGGCTTTCACATCAGACTTAAGACACCGCCTGCGCTCGCTTTACGCCCAATAAATCCG
+
CCCCCGFFEFGGGCFFGEEFFGGGGGGGGGGGGGGGDEGEGGGGGGGDFGG8FFGGGFFGGGGGCDFGFGGGFGG>FEE9FGGGGFF@CAFDFFFGEFGGCGGC;FFCC7FFFGGGGGGGCFCFFGGGGFGDFGGGGFGFGGGGGGGGGCGGFG,,6+6@C>,D,,>EDGGD?DAFFG68EEG8FEGGGGCGGGGGDCB6+2:1=CF*0;;FC7CG4CGGAG87?A6).2>>39C:F(2:CB64<CB)*77
@M03364:276:000000000-BLYN8:1:1101:18603:6605 2:N:0:1
GGACTACCCGGGTTTCTAATCCTGTTTGCTCCCCACGCTTTCGCACCTGAGCGTCAGTCTTCGTCCAGGGGGCCGCCTTCGCCACCGGTATTCCTCCAGATCTCTACGCATTTCACCGCTACACCTGGAATTCCACCCCCCTCTACGAGACTCAAGCCTGCCAGTTTCAAATGCAGTTCCCGGGTTGAGCCCGGGGATTTCACATCTGACTTAACAGACCGCCTGCGTGCGCTTTACGCCCAGTAATTCCG
+
CCCCCGGGGFGGGGGGGGGGGGGGGGGGGGGGGGGEGGGGGGGGGGGGGGGGGGGEGGGGGGGGDFGGGCGGGGGGGGGGGGGGCFEGGGGGGG;FGDGDCGGGGGGGGGGGG9FGGGEGEEGGGGGGGGGGFGGGG7BFEEGFGGG>EGGGGGGGG5BFGGGFGGGGGGGGGGGGEGCFGGGGGGGGGFGGECEEGGFFFGGG@<7CCFGGGCFCGCGC5EDBF>37:B3>3CGD41;?EEFF7CFAGC7
@M03364:276:000000000-BLYN8:1:1101:18103:6623 2:N:0:1
GGACTACTCGGGTTTCTAATCCTGTTTGCTCCCCACGCTTTCGAGCCTCAGTGTCAGTTACAGGCCAGAGAGCCGCTTTCGCCTCCGGTGTTCCTCCATATATCTACGCATTTCACCGCTACACATGGAATTCCACTCTCCTCTCCTGCACTCAAGTCTCCCAGTTTCCAATGCACACAATGGTTGAGCCACTGCCTTTTACATCAGACTTAAGAAACCACCTGCGCTCGCTTTACGCCCAATAAATCCGG
+
CCCCCGGGFGGGGGGGGGGFGGGGGGGGGGGGGGGGGGGGGGGGGGGGGGGGGGGGGGGGGGGGGGGGGGGGGGGGGFGGGGGGGGGGGGGGGGGGGGGGGGGGGGGGGGGGGGGGGGGGGGGGGGGGGFGGGGGGGGFGGGGGGGGGGGGFGGCGGGGGGFFFFGGGFCGGGGGGGGDGGGG=FC?FFE6?FGGGGGGGGGC7AFGCFFG78C7DGCFGFGFFFF25<DFFGGG45@CEE38):DFCCDC
@M03364:276:000000000-BLYN8:1:1101:5050:6649 2:N:0:1
GGACTACCGGGGTATCTAATCCTGTTTGCTCCCCACGCTTTCGAGCCTCAGTGTCAGTTACAGTCCAGAGAGCCGCCTTCGCCTCCGGTGTTCCTCCATATATCTACGCATTTCACCGCTACACAAGGAATTCCACTCTCCTCTCCTGCACTCAAGTCTCCCAGTTTCCAATGCACACAATGGTTGAGCCACTGCCTTTTCCATACGACTTAGGCACCCCCCTGCGCCCGCTTTACGCCCAATAAAACCGG
+
CCCCCGGGCEGGG;FGGGGGGGGGGGGGGGGEFGGGGGGGGGGFFGGGGGGGGGGGGGGGGGF,CFGG9,CFGGGG+CEFFGG:F=FCFGGGGGGGG8?FGGFFFGGGGDCFGGGGGGGGCFFF,+AEFDGGGG9FGC9FFGGDEGGFFFFFG?EGGCDE98DFFCDCGGGDGGG9=EE+5EC,@6,,,@,D1<9,@E9E9;,++0*3*/;:5**;*3**)48(2593(0)89CF>)(:@5)()2@+)1/5
@M03364:276:000000000-BLYN8:1:1101:9091:6654 2:N:0:1
GGACTACTGGGGTTTCTAATCCTGTTTGCTCCCCACGCTTTCGCACCTGAGCGTCAGTCTTCGTCCAGGGGGCCGCCTTCGCCACCGGTATTCCTCCAGATCTCTACGCATTTCACCGCTACACCTGGAATTCCACCCCCCTCTACGAGACTCAAGCCTGCCAGTTTCAAATGCAGTTCCCGGGTTGAGCCCGGGGATTTCACATCTGACTTAACAGACCGCCTGCGTGCGCTTTACGCCCAGTAATTCCG
+
CCCCCGGGGGGGGGGGGGGGGGGGGGGGGGGGGGGGGGGGGGGGGGGGGGGGGGGGGGGGGGGGGGEGGGGGGGGGGGGGGGGGGGGGG>FEGGGGGGGFFGGGGGGGGDFGGGEGGGGGGGGGGGGGGGGGGGGGGGGGGGGGGGGGGCEFGGGGGGGGGGCFCGGFFG,DFGGFGDFGGGGGGGGCGGGGGG>E*C2<FGGGCD>FGGGFC>DFGDGFBG>:(7>@<D3DDGGFFFGGGFFFC796>>0
@M03364:276:000000000-BLYN8:1:1101:4453:6656 2:N:0:1
GGACTACTGGGGTTTCTAATCCTGTTTGCTCCCCACGCTTTCGCACCTGAGCGTCAGTCTTCGTCCAGGGGGCCGCCTTCGCCACCGGTATTCCTCCAGATCTCTACGCATTTCACCGCTACACCTGGAATTCCACCCCCCTCTACTAGACTCAAGCCTGCCAGTTTCAAATGCAGTTCCCGGGTTGAGCCCGGGGATTTCACATCTGACTTAACAGCCCGCCTGCGTGCGCTTGACGCCCAGTAATTCCG
+
CCCCCGG,;FFEFGGFGGGGGGDGEGGGGGE<CFFEGGGGGFEE:FBFFEGGGGGECFGFA,DCFGFF,B@FFGGGE:FGGGGGFFE>=CFGGFGGG@F9?FEF;,FCFEC7CDCGG7FEDGGG@A>FFGE8FFCDDG6CEECGGC,35,@DFCD,,>D:@@CGFFF;:DE99FGGGG7EG>E55>EC<CBFGECEEEG9>FGG64CFGF+3;CFGF*81)2<:0>()->:3)>7(91CG=5(0:*9<GF9
@M03364:276:000000000-BLYN8:1:1101:6800:6660 2:N:0:1
GGACTACTGGGGTTTCTAATCCTGTTTGATCCCCACGCTTTCGCACATCAGCGTCAGTTACAGACCAGAAAGTCGCCTTCGCCACTGGTGTTCCTCCATATCTCTGCGCATTTCACCGCTACACATGGAATTCCACTTTCCTCTTCTGCACTCAAGTTTCCCAGTTTCCAATGACCCTCCACGGTTGAGCCGTGGGCTTTCACATCAGACTTAAGAAACCGCCTACGCGCGCTTTACGCCCAATAATTCCG
+
CCCCCGGGGGGGGGGGGFGGFGGGGGGGGGGGGGGGGGGGGGGGGGGGGGGGGGGGGGGGGGGGGGGFGGGGGGGGGGGGGGGGGGGGGGGGGGGGG8FGFGGGGGGFGGGGGGGGGGGGGGGGGGGGGGGGGFGGGGGGGGGGGFGGGGGGGFGGFFDFDFGFFGGGF;DFFGGGGGGGGGGGGGGGDGGGGGGGDGGGFCFGFGD?DGGGGGGGGGFFDGFFFFFDBFFFGG:9C;CGGFF4>*:)::0
@M03364:276:000000000-BLYN8:1:1101:14355:6667 2:N:0:1
GGACTACAAGGGTTTCTAATCCTGTTTGCTCCCCACGCTTTCGAGCCTCAGCGTCAGTTACAGACCAGAGAGCCGCCTTCGCCACTGGTGTTCCTCCATATATCTACGCATTTCACCGCTACACATGGAATTCCACTCTCCTCTTCTGCACTCAAGTCTCCCAGTTTCCAATGACCCTCCCCGGTTGAGCCGGGGGCTTTCACATCAGACTTAAGAAACCGCCTGCGCTCGCTTTACGCCCAATAAATCCG
+
CCCCCGGGGGGGGGGGGGGGGGGGGGGGGGGGGGGGGGGGGGGGGGGFGGGGGGGEGGGGGGGGGGGGGGGGGGGGGGGGGGGGGGGFFFG,EFFGGGGGGGGGG9EFGGGGGGGGGGGGGGGGGFGGFFGGGFFGFFFGGGGGGGGGGCGFGGFGGGGGGGGGFGGGFGBFGCFGGFGGGEGEGGCFDEFGGGGGGGGGGGGGAFF=6CFGGCG7F49EBG><<FFFBFFFGFF29:EGGFBFFFB>7C9
@M03364:276:000000000-BLYN8:1:1101:21323:6686 2:N:0:1
GGACTACTAGGGTTTCTAATCCTGTTTGCTCCCCACGCTTTCGAGCCTCAGCGTCAGTTACAGACCAGAGAGTCGCCTTCGCCACTGGTGTTCCTCCATATATCTACGCATTTCACCGCTACACATGGAATTCCACTCTCCTCTTCTGCACTCAAGTCTCCCAGTTTCCAATGACCCTCCCCGGTTGAGCCGGGGGCTTTCACATCAGCATTAAGAAACCGCCTGCGCTCGCTTTACGCCCAATAAATCCG
+
CCCCC<EEGGGGGGGGGGGGGGGFFCGFGGGGGGFGGGFGGGGGGEGGGGGGGGGEGGGGFGGGGGGF@FGDGGGGEFFEGGCCFFFGFGGGGGGDFEGFCEGFGGFGGGCEDGGGGCFGGGGGFC9AB<EEGGGGGGGGGGGGGCGACFFGFFFFFFGGGFFBA>FGGFGGGGFGGCDCGEGEGGGCGGGC75:EGEG,:CCGFF8D4++48:+==CFF:ED;?A3>BEBE3/*9FFGGGD<:F7F4?<)
@M03364:276:000000000-BLYN8:1:1101:6455:6694 2:N:0:1
GGACTACAAGGGTTTCTAATCCTGTTTGCTCCCCACGCTTTCGCACCTGAGCGTCAGTCTTCGTCCAGGGGGCCGCCTTCGCCACTGGTGTTCCTCCATATATCTACGCATTTCACCGCTACACATGGAATTCCACTCTCCTCTTCTGCACTCAAGTCTCCCAGTTTCCAATGACCCTCCCCGGTTGAGCCGGGGGCTTTCACATCAGACTTAAGAAACCGCCTGCGCTCGCTTTACGCCCAATAAATCCG
+
CCCCCGGGGGGGGGGGGGGGGGGGGGGGGGGGGGGGGGGGGGGGGGEGGGGGGGGGGGGGGGGGGFGGGGGGGGGGGGGGGGGGGGGGGGGGFFGGGGGGGGGGGGGGGGGGGFGFGGGGGGGGGGGGFFEFFFGGGDGGEFFGFGGGGGGGGGGG@EEEGG?FGGDGFFGGFFGGFFGGGGGGGGEC6FFGGGGGGGGGGCGGFGGG4CGFG7:7CCFGFGF:1;(59@)5CF7<F:DEGF?FGGFFGD)
@M03364:276:000000000-BLYN8:1:1101:20322:6697 2:N:0:1
GGACTACAGGGGTATCTAATCCTGTTTGCTCCCCACGCTTTCGCACCTGAGCGTCAGTCTTCGTCCAGGGGGCCGCCTTCGCCACCGGTATTCCTCCAGATCTCTACGCATTTCACCGCTACACCTGGAATTCTACCCCCCTCTACGAGACTCTAGCTTGCCAGTTTCAAATGCAGTTCCCAGGTTGAGCCCGGGGATTTCACATCTGACTTAACAGACCGCCTGCGTGCGCTTTACGCCCAGTAATTCCG
+
CCCCCGGGGGGGGGGGGGGGGGGGGGGGGGGGGGGGGGGGGGGGGGGGGGGGGGGGGGGGGGGGGGGFFGGGGGGGGGGGGGGGGGGGGGGFGGGGGGGFGGGGGGGFGGGGGGGGGGGGGGGGGGGGGGGGGFGGGG>EGGGGGGGGGGGGGCEGFFFFGGGGGGGG7ECFCGFFGGGGF9FGGGGGFGGGGC8E/CCGGGGGFGFGGGF@DFFG77FGFGB<@FFF<EFFDDGBF:GEEB:<>7BDGG9
@M03364:276:000000000-BLYN8:1:1101:21510:6733 2:N:0:1
GGACTACAGGGGTATCTAATCCTGTTTGCTCCCCACGCTTTCGAGCCTCAGCGTCAGTTACAGACCAGAGAGCCGCCTTCGCCACTGGTGTTCCTCCATATATCTACGCATTTCACCGCTACACATGGAATTCCACTCTCCTCTTCTGCACTCAAGTCTCCCAGTTTCCAATGACCCTCCCCGGTTGAGCCGGGGGCTTTCACATCAGCCTTAAGAAACCACCTGCGCTCGCTTTACTCCCAATAAATCCG
+
CCCCCDGGFGGGGEGGGGGGEGGGGGGGGGGFFGGCGGGGGGGGGGGCFFFGCGGDDGGGGGGFFGGGGGGGGGGGGGGGGGGGGGGGGGG:FGGGGGGGGGGGGADFDGEG9FFFACGEDFFGEGGGGFAF9FFGGGFGGGGGGGGGGG8DFDFFFGGGGGFC=DEGGGGGCG9=D,=CCCC>3@CCCF65*@CGGGGGGFGGF4+8**;8C++++*3:)15@(.(2.8>BCF3)*)3AC>7@FFF227/
@M03364:276:000000000-BLYN8:1:1101:17163:6744 2:N:0:1
GGACTACTAGGGTTTCTAATCCTGTTTGCTCCCCACGCTTTCGCACCTGAGCGTCAGTCTTCGTCCAGGGGGCCGCCTTCGCCACCGGTATTCCTCCAGATCTCTACGCATTTCACCGCTACACCTGGAATTCCACCCCCCTCTACGAGACTCAAGCCTGCCAGTTTCAAATGCAGTTCCCGGGTTGAGCCCGGGGATTTCACATCTGACTTAACAGACCGCCTGCGTGCGCTTTACGCCCAGTAATTCCG
+
CCCCCGGGGGGGGGGGGGGGGGGGGGGGGGGGGGGGGGGGGGGGGGGGGGGGGGGGGGGGGGGGGGGGGGGGGGGGGGGGGGGGGGGGGGGGGGGGGGGGGGGFGFFFGGGGGGGGFGGGGGFFGGGGGFGGGGGGGGGGGGGGGGGGGDGGCFFFGGGGGGGGGGGGEEDFGGGGGGDGGGGGGGGGGGGGGGGGGGGGGGGGFGFFGGGGGGGGGGGGFGFFFFFE<E:>GGGFFBGEGF?FFFFAGG9
@M03364:276:000000000-BLYN8:1:1101:6762:6748 2:N:0:1
GGACTACTAGGGTTTCTAATCCTGTTTGCTCCCCACGCTTTCGCACCTGAGCGTCAGTCTTCGTCCAGGGGGCCGCCTTCGCCACCGGTATTCCTCCAGATCTCTACGCATTTCACCGCTACACCTGGAATTCCACCCCCCTCTACGAGACTCAAGCCTGCCAGTTTCAAATGCAGTTCCCGGGTTGAGCCCGGGGATTTCACATCTGACTTAACAGACCGCCTGCGTGCGCTTTACGCCCAGTAATTCCG
+
CCCCCGGGGGGGGGGGGGGGGGGGGGGGGGGGGGGGGGGGGGGGGGGGGGGFGGGGGGGGGGGGGGGGGGGGGGGGGGGGGGGGGGGGGGGGGGGGGGGGGGGGGGGGGGGGGGGGGEGEGGGGDFGGGGGGGDCFGGGGGGGGGGGDEDEGGGGGG6EGGFFGFGGC7BDFFGGGGFGGGGGGGGCGGGGGGGEEEGGF7+CCFGGGGGGGGGGGGFCFFGEFFFFFFFFFGDGFFBEGGFB@GGF>GG9
@M03364:276:000000000-BLYN8:1:1101:28046:6777 2:N:0:1
GGACTAACGGGTTTCTAATCCTGTTTGCTACCCATGCTTTCGAGCCTCAGCGTCAGTTACAGACCAGACAGCCGCCTTCGCCACTGGTGTTCTTCCATATATCTACGCATTTCACCGCTACACATGGAGTTCCACTGTCCTCTTCTGCACTCAAGTTTCCCAGTTTCCGATGCACTTCTTCGGTTGAGCCGAAGGCTTTCACATCAGACTTAAGAAACCGCCTGCGCTCGCTTGACGCCCAATAAATCCGG
+
CCCCCGGGGGEGGGGGFFGGGGGGGCFFGGGFFGGFGFDGGGG@F@FFFGGGGGGGGGGGGGGGGGGFFGGGGG>@FEFEG@CCEGGEFGCFGCD5BECFGFGGFGGGGG,CFD<FE@FGGGGGCFFCFGFF,CECFFGGGGF8FGGG9DGCD8FAEGGG9A8DFCFAEGGGEFFGGGGGFGGGGDGCF,BEEEE866@9F=FFFCDGGG>D<CFGFFCCEGA=B525(?DEF57@563*:)5AFF63*31
@M03364:276:000000000-BLYN8:1:1101:21647:6783 2:N:0:1
GGTCTACCGGGGTTTCTAATCCTGTTTGCTCTCCACGCTTTCGCACCTGAGGGTCTGTCTTTGTTCCGGGGGCCGCCTTCGGCACCGGTATTCCTCCAGATCTATACGCATTTCACTGCTATACCTGGAATTCCACTCCCCTCTACGAGTCTGAAGCCTGCCAGTTTCAAATGCAGTTCCCGTGTTGAGCCCGGGGGTTGCACATCTGGGTAGACAGCGCGCCTGCGTACGCTTTATCCCGAGTACTTCCC
+
----6EC;@::F6@F9F,<,,;<CCFGG,,,,,,;,,+6B6FGCF@@@F,@,6@6,,,C,9C@C,6,8@6@+++C>+?+,:+@+44@+6+9<,A,C<EG,,:4,,,5A+@4:5,C,,8,37,3,6CFGGAD:C=D9,8,,+6+=,,++++,2,@@,,7D:E,,,3,7;C,@CF,7@D<F,,1,>2>1CC,<@5C*?*1:**;C+;*;D**0**22*2**/.:)(()(8().)1776*)++*),.*2*)02*
@M03364:276:000000000-BLYN8:1:1101:25302:6793 2:N:0:1
GGACTACTGGGGTTTCTAATCCTGTTTGCTCCCCACGCTTTCGAGCCTCAGCGTCAGTTACAGACCAGAGAGCCGCCTTCGCCACTGGTGTTCCTCCATATATCTACGCATTTCACCGCTACACATGGAATTCCACTCTCCTCTTCTGCACTCAAGTCTCCCAGTTTCCAATGACCCTCCCCGGTTGAGCCGGGGGCTTCCACATCAGACTTAAGAAACCGCCTGCGCTCGCTTTACGCCCAATAAATCCG
+
CCCCCGGGGFCFGGGGF9E<9<FGFFFFFGGGGGGDFGGCGD@FG7+BEAEDE@F,@<CFGGFCDFCGGGGDFGGGG7FFGG7FFGGGGBF@FGGCGGGGF9@F9,9DC@EGGC9FF@+@CC:FGGFGFAFGEGGGGGCGGFF?9EDAEF8DD,8DC>FA@DCFG9;DFFGDEFGF8FGGGEG6<E>6,3,@ECE5EGG,;CC860;F46<FC7DFGGE6>EF?2)3:9E:3D3*.9(21CB?4C7/);<9
@M03364:276:000000000-BLYN8:1:1101:16551:6798 2:N:0:1
GGACTACTCGGGTTTCTAATCCTGTTTGCTCCCCACGCTTTCGCACCTGAGCGTCAGTCTTCGTCCAGGGGGCCGCCTTCGCCACCGGTATTCCTCCAGATCTCTACGCATTTCACCGCTACACCTGGAATTCTACCCCCCTCTACGAGACTCTAGCTTGCCAGTTTCAAATGCAGTTCCCAGGTTGAGCCCGGGGATTTCACATCTGACTTAACAAACCGCCTGCGTGCGCTTTACGCCCAGTAATTCCG
+
CCCCC<FFFGGEEFGGGFGGGGGGGGGGGGGGGGGGGGCG@FEGC7FFGGGGGGGGGGGGFFGGGG>CF,CEGGGFEGGGGG@FCGGGEGF??FFGFFFFGGGGGFGGGEGFEFG<FGGG+6CEEFGG@FFFGGGFFFFGGEGDDFGCEGGGGGFGGE,7DDFGGGGGD;FCFFGCGGGCFCCCF9CCGGGGGGGCEGFGGCADFCF>:CGFC@FCCFFGFG31;F>F?DF@73*4@?C>C7??CDF2FC6
@M03364:276:000000000-BLYN8:1:1101:15555:6806 2:N:0:1
GGACTACACGGGTTTCTAATCCTGTTTGCTCCCCACGCTTTCGCACCTGAGCGTCAGTCTTCGTCCAGGGGGCCGCCTTCGCCACCGGTATTCCTCCAGATCTCTACGCATTTCACCGCTACACCTGGAATTCTACCCCCCTCTACGAGACTCAAGCTTGCCAGTTTCAAATGCAGTTCCCAGGTTGAGCCCGGGGATTTCACATCTGACTTAACAAACCGCCTGCGTTCGCTTTACGCCCAGTAATTCCG
+
CCCCCGGGGGGGGGGGGGGGGGGGGGGGGGGGGGGGGGGGGGGGGGGGEFFGGGGGEFFFGGGGFEGGGGGGGGGGGGEFGGGGGGEGGGGFGGGGGFGEFFGGGCGGGFGGGGGGGGGGEGGGGGGGGGGGGGGGFGGGGGGGAFF+@EGF68@FGGGGGGGFFFGGGGFGGGGGGGGFGGGGGFFDFGFGGGGGCEGGC797FGFGCGGFC@FG77F58C3?BF0)(.)09CFFF?ECGE?FG*6:DFF
@M03364:276:000000000-BLYN8:1:1101:25216:6809 2:N:0:1
GGACTACCGGGGTTTCTAATCCTGTTTGCTCCCCACGCTTTCGAGCCTCAGCGTCAGTTACAGACCAGAGAGCCGCCTTCGCCACTGGTGTTCCTCCATATATCTACGCATTTCACCGCTACACATGGAATTCCACTCTCCTCTTCTGCACTCAAGTCTCCCAGTTTCCAATGACCCTCCCCGGTTGAGCCGGGGGCTTTCACATCAGACGTAAGAAACCGCCGGCGCTCGCTTTACGCCCAATAAATCCG
+
C<CCCGGGGGGGGGG9FCFGGGGGGFFGGGGGGFGDGEGGGGGCFGEGGFFGCGC:FFDFGGGFFGGGGDFEGGGGGGGGGGEFBEFGG<E?FEFGD<EDBEECGAFFCF:+AAFGGCEGGG:FDGGCFFFFCFGGGGDFGGG@ECGFFDFFGG8D=33>3D8B8C,@:E9E8>6DF8;EGGGGGGGFCFFDEECEE>EF+;CC6CDCD*:FF>CF+>FFBGF00>>FFEFE3DC4??GD=>37DD@)*91
@M03364:276:000000000-BLYN8:1:1101:16339:6814 2:N:0:1
GGACTACTAGGGTATCTAATCCTGTTTGCTCCCCACGCTTTCGCACCTGAGCGTCAGTCTTCGTCCAGGGGGCCGCCTTCGCCACCGGTATTCCTCCAGATCTCTACGCATTTCACCGCTACACCTGGAATTCTACCCCCCTCTACGAGACTCTAGCTTGCCAGTTTCAAATGCAGTTCCCAGGTTGAGCCCGGGGATTTCACATCAGACTTAATAAACCACCTGCGCTCGCTTTACGCCCAATAAATCCG
+
CCCCCGGGGDFGGGGEFFAFFGGGGGGGFGFFFEFFGGGGGGGGGGEFGGGGDGGEGGGGGGGGCGEFGEEGCFGGGGGGGGGDGGGGGGGGGFFFGGGGGGGGGGGGGGGGGGGGGGECFFFFEFGGFGFGGGGGGGGGGGGGDD6@CEGGGGGGGGGGGGGFFFEGGGEFDFGGGGGCEC6EGG6?EFGCEGDEEEGCGGGGFGFGGFDGGD++1;CGFFFFFF;A;3BEGGGFFFGGG>?>FCB<>F7
@M03364:276:000000000-BLYN8:1:1101:13916:6815 2:N:0:1
GGACTACACGGGTTTCTAATCCTGTTTGCTCCCCACGCTTTCGAGCCTCAGCGTCAGTTACAGACCAGAGAGCCGCCTTCGCCACTGGTGTTCCTCCATATATCTACGCATTTCACCGCTACACATGGAATTCCACTCTCCTCTTCTGCACTCAAGTCTCCCAGTTTCCAATGACCCTCCCCGGTTGAGCCGGGGGCTTTCACATCAGACTTAAGAAACCGCCTGCGCTCGCTTTACGCCCAATAAATCCG
+
CCCCCGGGGGGGGGGGGGGGGGGGGGGGGGGGGGGGGGGGGGGFGGGGGGGGGGGDGGGGGGGGGGGGGGGGGGGGGGGGGGGGGGGGGGGGGGGGGGGGGGGGGFGGGGGGGGFGGGGEEEGGFGGGFFFGFGGGGGGGGGGGFFGGGGGGGG@GFGGGGGGGGFFGGGGGFGGG?D6EEGGEEGDGFGEGGGGGGDGGFGGGFGGGDCFGGDFGGGGF>5=@?F>E9305C<DBF?GGGFFFGF7<FF9
@M03364:276:000000000-BLYN8:1:1101:21378:6821 2:N:0:1
GGACTACTAGGGTATCTAATCCTGTTTGCTCCCCACGCTTTCGAGCCTCAGCGTCAGTTACAGACCAGAGAGCCGCCTTCGCCACTGGTGTTCCTCCATATATCTACGCATTTCACCGCTACACATGGAATTCCACTCTCCTCTTCTGCACTCAAGTCTCCCAGTTTCCAATGACCCTCCCCGGTTGAGCCGGGGGCTTTCACATCAGACTTAAGAAACCGCCTGCGCTCGCTTTACGCCCAATAAATCCG
+
CCCCCGGGFGFGGGGGGGGGGGGGGGGGGGGGGGGEFGGGGGGGGGGGGGGGGFEEGFGCGGGFGGGGGGGGGGGGGGGGGGGGGGGGGGGGGGGADFGGGFGGGGGGGGGGGGGGGGDEFGGGGGGGFEFGGGFFGGGGGGGGGGGGFFFGGGGF4@FGF>8DFGFFGFGGFCF@@DGGGGGGGGGFGGGCEEGGGCCFGGC+4C:886;7=@DCC5FGBEEF?A6>6>EFGD<<@0C8C>?FCG4):C7
@M03364:276:000000000-BLYN8:1:1101:9862:6823 2:N:0:1
GGACTACTGGGGTATCTAATCCTGTTTGCTCCCCACGCTTTCGCACCTGAGCGTCAGTCTTCGTCCAGGGGGCCGCCTTCGCCACCGGTATTCCTCCAGATCTCTACGCATTTCACCGCTACACCTGGAATTCCACCCCCCTCTACGAGACTCAAGCCTGCCAGTTTCAAATGCAGTTCCCGGGTTGAGCCCGGGGATTTCACATCTGACTTAACAGACCGCCTGCGGTCCCTTTACGCCCAGTAATTCCG
+
CCCCCGGGGGGGGGFFFFFGGGGGGGGFGGGGGGGGGGGGGGGGGGGGGGGGDGGGGGGGGGGGGGGGGGGGGGGGGGGGGGGGGGGGGGGGGGEFGGGGGCFFGGGGG7FGDFDGGGGGGGGGGGGGGGGGGGGGGGDGG6==3EFG3@EGGGGGCFGDFF?FGGGGCECGGGGCFCFGFGGCCGCCGFFFDGGC5*89@>++17@:7CFGGDD>**/=7:::04()-)))209)74EEC)4@G77)22*
@M03364:276:000000000-BLYN8:1:1101:18961:6843 2:N:0:1
GGACTACCGGGGTATCTAATCCTGTTTGCTCCCCACGCTTTCGCACCTGAGCGTCAGTCTTCGTCCAGGGGGCCGCCTTCGCCACCGGTATTCCTCCAGATCTCTACGCATTTCACCGCTCCACCTGGAATTCCACCCCCCTCTCCGAGACTCAAGCCTGCCAGTTTCAAATGCAGTTCCCGGGTTGAGCCCGGGGATTTCACATCTGACTTAACAGCCCGCCTGCGTTCGCTTTACGCCCAGTAATTCCG
+
CCCCCGGDFGGDFEGAFF9<FFEFFGGGGGGGGGGCFGFGGGCECGCFFEFGGFFGFFDG9FCEG7FDF7@FFGGGGGCA=FGGGGGGGCGDGGFFEFADFGGGGFGCCCFEGB?FGDG6+6,A6AF@F@FEFG;CDCEEEEGG,@+*4*@:8@FFFFF,D7>CFGGCFGGF7FG9FECFGGC5F;:8CECFEGGC58C6:++3;FCF7FG7:*::**CE37.4,<B>(.3)9FGFF6EG*7?FGGF9FG9
@M03364:276:000000000-BLYN8:1:1101:7489:6844 2:N:0:1
GGACTACACGGGTTTCTAATCCTGTTTGCTCCCCACGCTTTCGAGCCTCAGCGTCAGTTACAGACCAGAGAGCCGCCTTCGCCACTGGTGTTCCTCCATATATCTACGCATTTCACCGCTACACATGGAATTCCACTCTCCTCTTCTGCACTCAAGTCTCCCAGTTTCCAATGACCCTCCCCGGTTGAGCCGGGGGCTTTCACATCCGACTTAAGAAACCGCCTGCGCTCGCTTTACGCCCAATAATTCCG
+
C9<BCC8CFEGGBCCEFAFF9EF@CF9FGGGF6C8FFGGFGGE,C;FEF8FCFGEB:C,C@FF,CFA@<FFFF8+7@FGCFC:@FCE,9:C,C9EBBE,?,,9EFGD<@C@EGFGGG7@+>FFG9F,AEE?EBFBGEF,5EA,=,>,4@CE=DG8=CB,79>8EAD;FGGGGD9=FFG=EC>EG55@?67DE9*34**=<>+9:8F*?5<CDC++1@**=:5B0=ABF>E3>D7*47:88C@B46:F)7;C
@M03364:276:000000000-BLYN8:1:1101:21161:6872 2:N:0:1
GGACTACTGGGGTTTCTAATCCTGTTTGATCCCCACGCTTTCGCACATCAGCGTCAGTTACAGACCAGAGAGCCGCCTTCGCCACTGGTGTTCCTCCATATCTCTGCGCATTTCACCGCTACACATGGAATTCCACTCTCCTCTTCTGCACTCAAGTCTCCCAGTTTCCAATGACCCTCCCCGGTTGAGCCGGGGGCTTTCACATCAGACTTAAGAAACCGCCTGCGCTCGCTTTACGCCCAATAAATCCG
+
CCCCCGGGGGGGGGGGGGGGGGGGGGGGFGGFGGGGGGGGGGGGDGGGGGGGGGGGGGGGGGGGGGGGGCGGGGGGGGGGGGGGGGFGGGGGGGGGGCFDFGGGGGGGGGGGGGGGGGGGGGGGGGGGF@FGGGGGGGGGGGGFBEGGGGGGFFGGGGFGGGDFGGGGGGGGGGGGGFGEEDEEGGGGGGGEG>EE=CCGG7CDCGGG*8CFFFGFFFFG3E>D@FFF@><@DFG)*8EE5>25CC44F*9
@M03364:276:000000000-BLYN8:1:1101:27316:6890 2:N:0:1
GGACTACCAGGGTTTCTAATCCTGTTTGCTCCCCACGCTTTCGAGCCTCAGCGTCAGTTACAGACCAGAGAGTCGCCTTCGACACTGGTTTTCCTCCATATATCTACGCATTTCACCGCTACACATGGAATTCCACTCTCCTCTTCTGCACTCAAGTCTCCCAGTTTCCAATGACCCTCCCCGGTTGAGCCGGGGGCTTTCACATCAGACTTAAGAAACCGCCTGCGCCCGCTTTACGCCCAATAAATCCG
+
CCCCCGGDCFGGGGEGGGGGGEAFEGFGGGGGGGGGGCFFFGGGGGGGFGGFGG>FEEFGE9D@C@AFEGFFFF7CFGGGG,F:FGD8F,9<EAEF,AE<FDEFGGGGEEGCFFGCGFGGCF@EFGEGF@FF=<==EFEFFGGFD9EFGFGFCCDF@94@9DGGGF,>,@=ECF9DG@DG6@C8F6CG7DGEED5CC*C,++=CFGC4CFGGGG+8CGGFBE82=:9)(.::CDGF?:EG=5150>4)*61
@M03364:276:000000000-BLYN8:1:1101:6996:6899 2:N:0:1
GGACTACCAGGGTATCTAATCCTGTTTGCTCCCCACGCTTTCGAGCCTCAGCGTCAGTTACAGACCAGAGAGCCGCCTTCGCCACTGGTGTTCCTCCATATATCTACGCATTTCACCGCTACACATGGAATTCCACTCTCCTCTTCTGCACTCAAGTCTCCCAGTTTCCAATGACCCTCCCCGGTTGAGCCGGGGGCTTTCACATCAGACTTAAGAAACCGCCTGCGCTCGCTTTACGCCCAATAAATCCG
+
CCCCCGGGGGGGGGGGGGGGGGGGGGGGGGGGGGGGGGGGGGGGGGGGGGGGGGGGGGGGGGGGGGGFGGGDGGGGGGGGGGGGGGGGGGGGGGGGGFGFGGGGGGGGGGGGGGGGGGGGGGGGGGGGGGEGFGGGGGGGFGGGGGGFGGGGGFGFG9>BE=DGFGGGGGGGGGFGFDFGGGGGGGGGGGGGGDGGGGGGGGGGFFFFDFFG=FFCC<CFAGF?<FFFFFFFDFFA@?GGG>?@DGFFGG>
@M03364:276:000000000-BLYN8:1:1101:9025:6907 2:N:0:1
GGACTACCGGGGTTTCTAATCCTGTTTGATACCCACACTTTCGAGCATCAGTGTCAGTTGCAGTCTAGTGAGCTGCCTTCGCAATCGGAGTTCTTCGTGATATCTAAGCATTTCACCGCTACACCACGAATTCCGCCCACCTCTACTGTACTCAAGACTGCCAGTTTCAACTGCAATTTTACGGTTGAGCCGCAAACTTTCACAACTGACTTAACAATCCACCTACGCTCCCTTTAAACCCAATAAATCCG
+
CCCCCGGGGGGGFEGGFFGDFGGGGGGGGGGGGGGGGGGGGGGGGGGGGGGGGGGGGGGGGGGGGGFGGGGGGGGGGFFGGGGGGGGGGGEFFGGFGBFF@FG<FFGGGGGF<FGGGDGGGFGGGFGGGEGGGGG7CEEGG8DFGGGGFG9CFD,EFGGGGFGG<EGGGGGGGGGFGGGGGFGCFCGF?FFGGG6EFGGGGGGGFDCDCCCCG>FGCCFG99A>EFDBDFFFGGC=6;BFGEDFCFFFG;9
@M03364:276:000000000-BLYN8:1:1101:11113:6907 2:N:0:1
GGACTACTAGGGTTTCTAATCCTGTTTGCTCCCCACGCTTTCGAGCCTCAGCGTCAGTTACAGACCAGAGAGCCGCCTTCGCCACTGGTGTTCCTCCATATATCTACGCATTTCACCGCTACACATGGAATTCCACTCTCCTCTTCTGCACTCAAGTCTCCCAGTTTCCAATGACCCTCCCCGGTTGAGCCGGGGGCTTTCACATCAGACTTAAGAAACCGCCTGCGCTCGCTTTACGCCCAATAAATCCG
+
CCCCCGDGGGGGGGGGGGGGGGGGGGGGGGGFGGGGGGGGGGGGGGGGGGGGGGGDGGGGGGGFGGFGGGGGGGGGGGGGGGGGGGGGGGGGGGGGGGGGGGGGGGGGGDEGGGGGGGGGGGFFGGGGFFGGGGGGGGGGGGGGGAFGGGGGGGGGGGFGFGGGFGGGGGGGGGGGGGGGGGGGEGGGGGGGGGDGGGGGGGGGFG7CGGGGGGG7C*8CEGA;DFFD15;>DF3<FFGGE56;FGF>FFC
@M03364:276:000000000-BLYN8:1:1101:6052:6925 2:N:0:1
GGACTACCCGGGTTTCTAATCCTGTTTGCTACCCATGCTTTCGAGCCTCAGCGTCAGTTACAGACCAGACAGCCGCCTTCGCCACTGGTGTTCTTCCATATATCTACGCATTTCACCGCTACACATGGAGTTCCACTGTCCTCTTCTGCACTCAAGTTTCCCAGTTTCCGATGCACTTCTTCGGTTGAGCCGAAGGCTTTCACATCAGACTTAAGAAACCGCCTGCGCTCGCTTTACGCCCAATAAATCCG
+
CCCCCGGFFGGGGGGGGFGGGGFGGGGGGGFGGGGGGGGGGGGGGGGGFGGGGFGGGGGGGFGFGGFGFGGGGGGGGGGGGGGGGGGGGGGGGGGFFCFGGGGGGGGGGDCGGGGGGFGGGGGGGGGGGG<FFGGGGGGGGGGGGGGGGGGGGGGGGGGGCEDCGGCFFCECCGFFGEGGFG8EFGG?FGGGD8C5CB8CDGFGFGGGGGGGGFF+=9FGDGEDD;2B>BDEGGG3ADCE>38FC7FFGG5
@M03364:276:000000000-BLYN8:1:1101:25933:6942 2:N:0:1
GGACTACCGGGGTTTCTAATCCTGTTTGCTCCCCACGCTTTCGAGCCTCAGCGTCAGTTACAGACCAGAGAGCCGCCTTCGCCACTGGTGTTCCTCCATATATCTACGCATTTCACCGCTACACATGGAATTCCACTCTCCTCTTCTGCACTCAAGTCTCCCAGTTTCCAATGACCCTCCCCGGTTGAGCCGGGGGCTTTCACATCAGACTTAAGAACCCGCCTGCGCTCGCTTTACGCCCAATAAATCCG
+
CCCCCGGA:FGGGGGGGGGFGFGGGGAFFGFGGGGCE7FGGGGGFGGGGGFGGGGGD@<FGGGGGGGGGGGGGGGGGGGGGEGGEFGGECFGGFCFGDGFFGGGGGEFGGFCFG,CEEGGGGGGGFFFGEEFGFGGGGFFD9DGGCFGGGGCFF89@>EDFFGFFGGGDB;;?FE,,@DC:88+@CCFFFG>**>EGGG68+<C6CF*7<*:C7C=C*8CEGA;;FBB>B>@CFF26:EGCD?:7C?)2C7
@M03364:276:000000000-BLYN8:1:1101:24096:6953 2:N:0:1
GGACTACCGGGGTTTCTAATCCTGTTTGCTCCCCACGCTTTCGCACCTGAGCGTCAGTCTTCGTCCAGGGGGCCGCCTTCGCCACCGGTATTCCTCCAGATCTCTACGCATTTCACCGCTACACCTGGAATTCTACCCCCCTCTACAAGACTCTAGCCTGCCAGTTTCGAATGCAGTTCCCAGGTTGAGCCCGGGGATTTCACATCCGACTTGACAGACCGCCTGCGTGCGCTTTACGCCCAGTAAGTCCG
+
CCCCCGGGGGGGGGGGGGGGGGGGEGGGGGGGGGGGGGGGGGGGGGGGGGGGGGGGGGGGGGGGDGGGGGGGGGGGGGGGGGGGGGGGGGEGGGGGGGGGGGFGGGGGGGG7EFGGGGGGGGGGGGGGGGGGGGCFGGGGGGGGGGGCGGGGGGGGGGCCGGGGGFFGGGGFGGGGGGGGGGGGGGGFGFGFGGGGEGGGF:FGFFGGGGGGGGGF*;FGFEFFFFBFBF@@DDGAFFGGGFFFGG*6FFC
@M03364:276:000000000-BLYN8:1:1101:11773:6954 2:N:0:1
GGACTACAGGGGTTTCTAATCCTGTTTGCTCCCCACGCTTTCGCACCTGAGCGTCAGTCTTCGTCCAGGGGGCCGCCTTCGCCACCGGTATTCCTCCAGATCTCTACGCATTTCACCGCTACACCTGGAATTCCACCCACCTCTACTTGACTCAAGCCCACCAGTTTCAAATGCAGTCCCCGGGTTAAGCCCGGGGTTTTCACACCTGACTTACCAGACCGCCTCGGGTCCCTTTACGCCCAGTAATCCCG
+
CCCCCGGFGDGGGCFGGFEGGGGGGGGGGGDEGGGGGGGGGGG,,@FF8CFGGGGGGF,,6,CEFGGG8@:EGGGGGGGGGGGGGEGGGCFGGGGGG8BE@FGGG9FFGGGGEG<FGGGEGGGGG8DFG8FGGGFFGG+CEFGF=D,,,,>DFGGC9F+,8+,@F>BCA9;EEG7AF,4,:>>5B8*5=@DF=*:C*1C/3:E+)12;C4;;:+9@D*AE>E><()()..).0CCA9(*C=537*:@):61
@M03364:276:000000000-BLYN8:1:1101:10922:6958 2:N:0:1
GGACTACAAGGGTTTCTAATCCTGTTTGCTCCCCACGCTTTCGCACCTGAGCGTCAGTCTTTGTCCAGGGGGCCGCCTTCGCCACCGGTATTCCTCCAGATCTCTACGCATTTCACCGCTACACCTGGAATTCTACCCCCCTCTACAAGACTCTAGCCTGCCAGTTTCGAATGCAGTTCCCAGGTTGAGCCCGGGGATTTCACATCCGACTTGACAGACCGCCTGCGTGCGCTTTACGCCCAGTAATTCCG
+
CCCCCGGGGGGGGGGGGGGGGGGGGGGGGGGGGGGGGGGGGGGGGGGGGGGGGGGGGGGGGGGGGGGGGGGGGGGGGGGGGGFFGGG+CEGGGFFGCCFFGGFFGGGFGGGGFAFGGGGGGGGGGGGGGGGGGGGGGGGGGGGGFGGGGGGGEGA9CFGGGGGGGGGGD:F>CFGFAFGGGGDCC:DFFFGGGGGGCGEFC@CFFCGGCCDGGFGGGGGFBGFFB@B5(7)7DGF<F:EE=;::*:6ACF*
@M03364:276:000000000-BLYN8:1:1101:20286:6981 2:N:0:1
GGACTACTAGGGTTTCTAATCCTGTTTGCTCCCCACGCTTTCGCACCTGAGCGTCAGTCTTTGTCCAGGGGGCCGCCTTCGCCACCGGTATTCCTCCACATCTCTACGCATTTCACCGCTACACGTGGAATTCTACCCCCCTCTACAAGACTCTAGCCAACCAGTTTCAGATGCAATTCCCAAGTTAAGCTCGGGGCTTTCACATCTGACTTAATTGACCGCCTGCGTGCGCTTTACGCCCAGTAATTCCG
+
CCCCCGGGGGGGGGGGGGGGGFGGGGGGGGGGGGGGGGGGGGGGGGGGFFGGGGGGGGGGGGGGGGGGGGGGGGGGCEGGGGGGGGGGGGGGGFGGGGGGGGGGGGGGGGGGGGGGGDGGGGGGDFGGGGGGGGGGFGGDEGGGCFEGFGGGFGFCFGGGGGGGGGGGGGGGGGCFCAFGGGGGGGGFGF;8EEGGGGGGFGG8BG=DGGGCFGG>CFFCEGFFFFFF<FEFCDFFFBGEGF:@*:@<FG*
@M03364:276:000000000-BLYN8:1:1101:7377:6994 2:N:0:1
GGACTACCCGGGTTTCTAATCCTGTTTGCTCCCCACGCTTTCGCACCTGAGCGTCAGTCTTCGTCCAGGGGGCCGCCTTCGCCACCGGTATTCCTCCAGATCTCTACGCATTTCACCGCTACACCTGGAATTCTACCCCCCTCTACGAGACTCAAGCTTGCCAGTTTCAAATGCAGTTCCCAGGTTGAGCCCGGGGATTTCACATCTGACTTAACAGACCGCCTGCGTGCGCTTTACGCCCAGTAATTCCG
+
CCCCCGGFGGGGGGGGGGGGGGGGGGGGGGGGGGGGGGGGGGGGGGGGGGGGGGGGGGGGGGGGGGGGGGGGGGGGGGGGGGGGGGGGGGGGGGGGGGGFFGGGFGGGGGGGGGGGGGGGGGGGGGGGGGGGGGFGGGGGGGGGGGGGGGGGGCFGGGAFGGGGGGGGGGGGGGEFGGGGGGGGGGG6?CFGEGGGCECFDGGGFCGGGGGGGFGFF<EFEGFF?F>>?F@BDGGFFB*:C:?F>F7>FG9
@M03364:276:000000000-BLYN8:1:1101:15576:7002 2:N:0:1
GGACTACCAGGGTTTCTAATCCTGTTTGCTCCCCACGCTTTCGAGCCTCAGCGTCAGTTACAGACCAGAGAGCCGCCTTCGCCACTGGTGTTCCTCCATATATCTACGCATTTCACCGCTACACATGGAATTCCACTCTCCTCTTCTTCACTCAAGTCTCCCAGTTTCCAATGACCCTCCCCGGTTGAGCCGGGGGCTTTCACATCAGACTTAAGAAACCGCCTGCGCTCTCTTTACGCCCAATAAATTCG
+
CCCCCGGGFF7EGDECFG@FCEGGGGGGCFGD<CCCFG>@@FG,CDGDGGGGGE@6BCFFGDDGC<F@F<<FFC++@@@FFGECGF8EFGGGGGFFGFGGGGGAAFDDFGEDGC9FGEGCEGGF@FCFE<FGGFEF98DCFFCFGFC;;,EFGC89;;EFAD8>8;ECFGGCFFGGFGGCEC+>CC>9FFGGGD5;CEG,2+1C18C6;*;1=@>>F*=6>E>(6::AF)06CC>3A:E8558>FFF)*0/
@M03364:276:000000000-BLYN8:1:1101:4695:7005 2:N:0:1
GGACTACTGGGGTTTCTAATCCTGTTTGCTCCCCACGCTTTCGCACCTGAGCGTCAGTCTTTGTCCAGGGGGCCGCCTTCGCCACCGGTATTCCTCCAGATCTCTACGCATTTCACCGCTACACCTGGAATTCTACCCCCCTCTACAAGACTCTAGCCTGCCAGTTTCGAATGCAGTTCCCAGGTTGAGCCCGGGGATTTCACATCCGACTTGACAGACCGCCTGCGTGCGCTTTACGCCCAGCAATTCCC
+
CCC?CEFFFGG>FFFCEGGGGGGGEFGGGFAGGGGGGGGED9BBCEEB<CEFFFEF@FFFGGGGGCFC,@F@FGCG>FEGFEGGGGG+C:FFGGGG8F<AFGFGGF,4CC:BFGG<FC:87CEGG8,3,AFCFGFFGGGGGGDGGGD994@:@CA9EGG?7DCEFFFFGDE:CAEFCC7ED>8*72,19DFGGD:E*;BFC:+@AG4>CDGCFC<7*9CFFGF6(525(87577/6*(/?C)()**147**
@M03364:276:000000000-BLYN8:1:1101:9389:7013 2:N:0:1
GGACTACCGGGGGTTTCTAATCCTGTTTGCTCCCCACGCTTTCGAGCCTCAGTGTCAGTTACAGGCCAGAGAGCCGCTTTCGCCTCCGGTGTTCCTCCATATATCTACGCATTTCACCGCTACACATGGAATTCCACCCCCCTCTACGAGACTCAAGCCTGCCAGTTTCAAATGCAGTTCCCGGGTTGAGCCCGGGGATTTCACATCTGACTTAACAGACCGCCTGCGTGCGCTTTACGCCCAGTAATTCC
+
CCCCCGGGGGGGGGGGGGGGGGGGGGGGGGGGGGGGGDGGGGGGGFGGGGGGGGGGGGGGGGGGGGGGGGGGGGGGGGEFGEGGGGGGGGGGGGGGGGGGGGGGFGGGGGGGGGGGGGGGGGGGGFGGGGGGGGGGGGGGGDED8EGGCCEGGGFEFFGGGGGGGGGFGGBGGGGGG?CFGGGGGGEGGFGGGGGGGDGGGFGGFGGGGFGGFGGG7FGG8>>>?:?@1>@DGGC?FBCCC>?4DC=<DFF
@M03364:276:000000000-BLYN8:1:1101:18660:7035 2:N:0:1
GGACTACCGGGGTTTCTAATCCTGTTTGCTCCCCACGCTTTCGCACCTGAGCGTCAGTCTTCGTCCAGGGGGCCGCCTTCGCCACCGGTATTCCTCCAGATCTCTACGCATTTCACCGCTACACCTGGAATTCCACCCCCCTCTACGAGACTCAAGCCTGCCAGTTTCAAATGCAGTTCCCAGGTTGAGCCCGGGGATTTCACATCCTACTTGATGAACCGCCTGCATTCCCTTTACGCCCAGTTATTCCG
+
CCCCCGFGGGGGGGGGGGGGGGGGGGGGGGGGFGGGGGGGGGGGGGGGGGGGGGGGGGGGGGGGGGGGGGGGGGGGGGGGGGGGGGEGGGGGGGGGFEGFGGGGGGGGGGGGGGGFDGGG7BFGEGGGGGGGGGGG8BEGGGGGGGGGGGGGGFF@FGD6FGFFFGGGF;EGCFFFFGGGDCCFGG6<FFGGGGGE5EFCFFFGFGCFCGGFFCGGGGGGFDE:?F<6)199FFF9F68CCDFFDFFBGF*
@M03364:276:000000000-BLYN8:1:1101:16421:7049 2:N:0:1
GGACTACAGGGGTTTCTAATCCTGTTTGCTCCCCACGCTTTCGCACCTGAGCGTCAGTCTTTGTCCAGGGGGCCGCCTTCGCCACCGGTATTCCTCCACATCTCTACGCATTTCACCGCTACACGTGGAATTCTACCCCCCTCTACAAGACTCTAGCCAACCAGTTTCAGATGCAATTCCCAAGTTAAGCTCGGGGCTTTCACATCTGACTTAATTAACCGCCTGCGTGCGCTTTACGCCCAGTAATTCCG
+
CCCCCGGGGGGGGGGGGGGGGGGGGGGGGGGGGGGGGGGGGGGGGGGGGGGGGGGGGGGGGGGGGFGGGGGGGGGGGGGGGFGGGGGGGGGFGA;FGGGGGGGGGGGGDGGGGGGGGGGGCEGGGGGGGGCFFGGGDFGGGEGGDGGGGCGGGCEGGGFFGGG8DEFG,ECFGGFFGGGGFFFGGGGGGGCFGGGGGCFGGF?C=<D>7CFGG>FFFGGDDD>;;)6=1>D@GD<4=?GCE>1F>CB9FF*
@M03364:276:000000000-BLYN8:1:1101:27626:7058 2:N:0:1
GGACTACAGGGGTTTCTAATCCTGTTTGCTCCCCACGCTTTCGCACCTGAGCGTCAGTCTTCGTCCAGGGGGCCGCCTTCGCCACCGGTATTCCTCCAGATCTCTACGCATTTCACCGCTACACCTGGAATTCCACCCCCCTCTACAAGACTCTAGCCTGCCAGTTTCGAATGCAGTTCCCAGGTTGAGCCCGGGGATTTCACATCCGCCTTGACAGACCGCCTGCGTGCGCTAGACGCCCAGGAATTCCG
+
CCCCCGFGGFCEGGGGGGGGGFGFGEGGGGFFF@@FGDG7FFECCFGGGGGGGGEEG<,<CFGGGE@EEEEEGGGFGGC?BBFEGFEGGGFAF9=EA?8BFFFAF<FGFDEEG,<5C?:CFG9ADGGGGDGGGGGF@CGGECEFGFG9;EG?G9A,EFCEGFFFFFAE>FGGFFFGG?E:CFGF,>1<AF,C5:8:5;EGCCEC+<***1/8;7<7*5:7)C3(-02)4>:B7)))/(//20,)1*7)*:9
@M03364:276:000000000-BLYN8:1:1101:17477:7061 2:N:0:1
GGACTACTGGGGTTTCTAATCCTGTTTGCTCCCCACGCTTTCGAGCCTCAGCGTCAGTTACAGACCAGAGAGTCGCCTTCGCCACTGGTGTTCCTCCATATATCTACGCATTTCACCGCTACACATGGAATTCCACTCTCCTCTTCTGCACTCAAGTCTCCCAGTTTCCAATGACCCTCCCCGGTTGAGCCGGGGGCTTTCACATCAGACTTAAGAAACCGCCTGCGCTCGCTTTACGCCCAATAAATCCG
+
CCCCCGGGGGGGGGGGGGGGGGGGGGGGGGGGGGGGGGGGGGGGGGGGGGG8FGGGGGGGGGGGGGGGCGGGGGGGGGGGGGGGGGGGGGGGGFGGGGGGGFFGGGGGGGGGGGGFGGGGGGGGGGGGFEGGGEGGC@@FEGFGFGGGFGFFGFGGGFGFEF8EFFFGGGGAFGGGGGGGDEGGGGGGGGFCEGGGGGGGGGG7C;:DGFGGFG>FC<CF:EF<FF9EBBBBDGGFF?GG=><>GGFFGGC
@M03364:276:000000000-BLYN8:1:1101:19284:7101 2:N:0:1
GGACTACTGGGGTATCTAATCCTGTTTGCTCCCCACGCTTTCGAGCCTCAGCGTCAGTTACAGACCAGAGAGTCGCCTTCGCCACTGGTGTTCCTCCATATATCTACGCATTTCACCGCTACACATGGAATTCCACTCTCCTCTTCTGCACTCAAGTCTCCCAGTTTCCAATGACCCTCCCCGGTTGAGCCGGGGGCTTTCACATCAGACTTAAGAAACCGCCTGCGCTCGCTTTACGCCCAATAAATCCG
+
CCCCCEFGDFFFFGGGGGGGGGGGGGGGGGGGGGGGGGGGGGGGGGGGGGFGGGGGGGGGGGGGGGGFGGGEGGGGGGGGGGGGGGFGGFGGGFGGGFGGGGGGGGGGCEGGGGF<FFGGEFFFGGGGEGFF;FGFCG9FGGGGG,EGFFGGGFGGFG,@BE=EFFCFEGAFGFF,DEFEGDGGGGDFCFDEEEEEEG:CC@FFADFCFCFGGGGFGGFG):>@FF0)3BBAG*9<F?GGDF:>*>F4?F/
@M03364:276:000000000-BLYN8:1:1101:18071:7128 2:N:0:1
GGACTACACGGGTTTCTAATCCTGTTTGCTCCCCACGCTTTCGCACCTGAGCGTCAGTCTTTGTCCAGGGGGCCGCCTTCGCCACCGGTATTCCTCCAGATCTCTACGCATTTCACCGCTACACCTGGAATTCTACCCCCCTCTACAAGACTCTAGCCTGCCAGTTTCGAATGCAGTTCCCAGGTTGAGCCCGGGGATTTCACATCCGACTTGACAGACCGCCTGCGTGCGCTTTACGCCCAGTAATTCCG
+
CCCCCGGGGGGGGGGGGGGGGGGGGGGGGGGGGGGGGGGGGGGGGGGFEFGGGGGGGGGGGGGGGGGGGGGGGGGGGGGGFGGGGGGGGCFGGGGGGGFGGGGGGGFGCGGGFGGGGGGGDGGGGGGGDFGGGGGGGF?FEEGGFFC9EGFFGGGGGGGGGGGGGGGGGGGGGGGGGGFGGGFGGGGGGGGGGGGEGGGGGGGGFGCDGGGDFDGGGGGGEG>:?FF@:@DFG3C<F?EE55097DF<FG6
@M03364:276:000000000-BLYN8:1:1101:23375:7135 2:N:0:1
GGACTACTCGGGTTTCTAATCCTGTTTGCTCCCCACGCTTTCGAGCCTCAGCGTCAGTTACAGACCAGAGAGCCGCTTTCGCCACTGGTGTTCCTCCATATATCTACGCATTTCACCGCTACACATGGAATTCCACTCTCCTCTTCTGCACTCAAGTCTCCCAGTTTCCAATGCCCCTCCCCGGTTGAGCCGGGGGCTTTCACATCAGACTTAAGAAACCGCCTGCGCTCGCTTTACGCCCAATAAATCCG
+
CCCCCGG,,BFGGGGGGGGGGGGGGGGGGGGGGGGGGGGGGGGGGGGGGGGFGGGGGGGGGGGCFGFECFGGGGGG7FFFEDGGGCEFFEFGGGGGGGGGC9EFGGGGGGGGGGGGFGGGGGGGEDGGGGGGGFEF;EBFFGGG9ECAFFGGGFGGGGGGGGGGDGFF:FCFC,,=@8>6==CCF8+,18>*:8>*:>FGG=,BFFG=4*8=C@+:CDG63C)/6FBFF>)7C5C)9:GGG>()2>?)097
@M03364:276:000000000-BLYN8:1:1101:5077:7155 2:N:0:1
GGACTACAGGGGTATCTAATCCTGTTTGCTCCCCACGCTTTCGAGCCTCAGTGTCAGTTACAGGCCAGAGAGCCGCTTTCGCCACCGGTGTTCCTCCATATATCTACGCATTTCACCGCTACACATGGAATTCCACTCTCCTCTCCTGCACTCAAGTCTACCAGTTTCCAATGCATACAATGGTTGAGCCACTGCCTTTTACACCAGACTTAATAAACCACCTGCGCTCGCTTTACGCCCAATAAATCCGG
+
CCCCCGGGGGGGGGGGGGGGGGGGGGGGGGGGGGGGGGGGGGGGGGGGGGGGGGGGGGGGGGGFGGGGGGGGGGGGGGGGGGGGGGGGGGGGGGGGGGGGGGGGGGGGGGGGGGGGGGGGGGGGGGGGGGGGGGGGFGGGGGFGGGGGGGGGGGGGGGGGGFCEFGGGGGGGGFADEGGFG9EFGGGGGGGGGGGGGGFGGGGGFGG5C79DF@FFGC:CFCFEFDFEFFBDGGGE;@GGGFFFGGFFGG>
@M03364:276:000000000-BLYN8:1:1101:3449:7159 2:N:0:1
GGACTACTGGGGTATCTAATCCTGTTTGCTCCCCACGCTTTCGAGCCTCAGCGTCAGTTACAGACCAGAGAGTCGCCTTCGCCACTGGTGTTCCTCCATATATCTACGCATTTCACCGCTACACATGGAATTCCACTCTCCTCTTCTGCACTCAAGTTTCCCAGTTTCCGATGCACTTCTTCGGTTGAGCCGAAGGCTTTCACATCAGACTTAAGAAACCGCCTGCGCTCGCTTTACGCCCAATAAATCCG
+
CCCCCGGGGGGGGGGGGGGGGGGGGGGGGGGGGGGGGGGGGGDGGGGGGGGGGGGGGGGGGGGGGGGGGFEGGGEDGGGGGGGGGGGGGDFGGGGGFFGGGGGF@FFGEGGGGFFGGGGGEGGEEGGGFFGGFGGGGGFGEFDGGGGGGGGF?FGGGGGGGGF?=DFGFEGGDC=DE8EGC@DEFGGGFGGGGGGEEGGGGFFCFGFDGGGC@=++8CGFEGD@B4@F=?/)1C<)+(=B*5();>FEGGC
@M03364:276:000000000-BLYN8:1:1101:3372:7164 2:N:0:1
GGACTACTAGGGTATCTAATCCTGTTTGCTCCCCACGCTTTCGAGCCTCAGCGTCAGTTACAGACCAGAGAGCCGCTTTCGCCACCGGTGTTCCTCCATATATCTACGCATTTCACCGCTACACATGGAATTCCACTCTCCCCTGCTGCACTCAAGTTTTACAGTTTCCAAAGCACACAATGGTTAAGCCACTGCCTTTTACTTCAGACTTATACAACCGCCTTCGCTCGCTTTACGCCCAATAAATCCGG
+
CCCCCGGGFGGGGGGGGGGGGGGGGGGGGGGGGGFGCGGGGGGFFGGGGGGGGGGGGGGGGGGCGGGGGGGGGGGGGEGGGGGGDGGGFEGGGGGGCDDCFFGGFGGGGGGDFEFFGGGGGGGGGGGGFFGGGC,FDE9FGFGF+@FFGGGGGFGGD9,3,,EBFCDG8DFFGF8=,@CDCCFGGGA7CGFGEC9DEGGG78,5+++?9C9:++9@C5C?>EB9*35850?8CFFFA?EECFD;GFF<FC3
@M03364:276:000000000-BLYN8:1:1101:14216:7178 2:N:0:1
GGACTACCGGGGTTTCTAATCCTGTTTGCTCCCCACGCTTTCGAGCCTCAGCGTCAGTTACAGACCAGAGAGCCGCCTTCGCCACTGGTGTTCCTCCATATATCTACGCATTTCACCGCTACACCTGGAATTCTACCCCCCTCTACAAGACTCTAGCCTGCCAGTTTCGAATGCAGTTCCCAGGTTGAACCCGGGGATTTCACATCCGACTTGACAGACCGCCTGCGTGCGCTTTACGCCCAGTAATTCCG
+
CCCCCGGGGGGGGGGGGGGGGGGGGGGGGGGGGGGGGGGGGGGGGGGGGGGGGGGGGGGGGGGGGGGGGGGGGGGGGGGGGGGGGGCGGGGGGGGGGGGGGGGGGGGGGGGGGGGGGGGGGGGGGGGGGGGGGGGGGGGGGGGGFGGGGGGGGGGGGGGGGGGGGGGGGFGGGFFGGGGCGGGGGGGGGG>CCEGGGGFGGGGGFGGCDGGGGGGCDFGGEGFDFFBE0;>EGDFFFBGGEFFF*>BACF0
@M03364:276:000000000-BLYN8:1:1101:10858:7185 2:N:0:1
GGACTACTGGGGTTTCTAATCCTGTTTGCTCCCCACGCTTTCGAGCCTCAGTGTCAGTTACAGGCCAGAGAGCCGCTTTCGCCTCCGGTGTTCCTCCATATATCTACGCATTTCACCGCTACACATGGAATTCCACTCTCCTCTCCTGCACTCAAGTCTCCCAGTTTCCAATGCACACAATGGTTGAGCCACTGCCTTTTACATCAGCTTTAAGAAACCACCTGCGCTCGCTTTACGCCCAATAAATCCGG
+
CCCCCGGGGGGGGDGGGGGGGGGGGGGGGGGGGGGGGGGGGGGFGGGGGGGGGGGGGGGGGGGGGGGGGGGGGGGGGGGGGGGGGGGGGGGEGGGGGEGGGGGGGGDFDGGGGGGFGGGGGGGGGFGGGGFGGGGGGGGGGEFGGGFGGGGFGGFGFGDEGFFGGGGGGGGGGGGGDGCD=DGGDGCFGG6FGGGEEFFF+AA9BC5*+3?F>DFG>5,:5C4;4?=@ABD>FDFE4@GDC3@A7CFE*/:
@M03364:276:000000000-BLYN8:1:1101:22876:7212 2:N:0:1
GGACTACAGGGGTTTCTAATCCTGTTTGCTCCCCACGCTTTCGAGCCTCAGCGTCAGTTACAGACCAGAGAGTCGCCTTCGCCACTGGTGTTCCTCCATATATCTACGCATTTCACCGCTACACATGGAATTCCACTCTCCTCTTCTGCACTCAAGTCTCCCAGTTTCCAATGACCCTCCCCGGTTGAGCCGGGGGCTTTCACATCAGACTTAAGAAACCGCCTGCGCTCGCTTTACGCCCAATAAATCCG
+
CCCCCFFAFFEGFGGGFGGGGGGGGGGGGFGGGGGG7CGGGGGFGG@DFEEGGG>FEGGGFGGGGFGGFGGCDFEGGGGGFG7FGGCFGFFGGGEFFGGGG<E,CFFGCFGFGGCFGECE7EGGCFFGFFGGGFFGGGFGGE?FDFDECDEFFGCFCGADFFDGGG,DGGFFGFGC?FF8EEGCF6CCFGG67**5?C:ACDECA6+*0;6CFF7DCGGC:ED??FFF>DFFCFF9F?>EG)(87**-:C/
@M03364:276:000000000-BLYN8:1:1101:16703:7217 2:N:0:1
GGACTACTGGGGTTTCTAATCCTGTTTGATCCCCACGCTTTCGCACATCAGCGTCAGTTACAGACCAGAAAGTCGCCTTCGCCACTGGTGTTCCTCCATATCTCTGCGCATTTCACCGCTACACATGGAATTCCACTTTCCTCTTCTGCACTCAAGTTTCCCAGTTTCCAATGACCCTCCACGGTTGAGCCGTGGGCTTTCACATCAGACTTAAGAAACCGCATACGCGCGCTTTACGCCCAATAATTCCG
+
CCCCCGGGGGFGGGGGGGGGGGGGGGGGGGGGGGGGGGGGGGGGGGGGGGGGGGGGGGGGGGGGGGGGGGGGGGGGGGGGGGGGGGGGGGGGGGGGGGGGGFGGGGGGGGGGGGGGGGGGGGGGGGGGGGGGGGGGGGGFGGGGGGGFGGGGGGGGGGGGGGGGGGGGGGGGGDGGGGGGFGGCFGGGFGGGGGGEFFEFDFGGFGGG*@DGDCFFFGGGFG*:2A@B@FFFGCGCC;DEGA0=6C17CFF
@M03364:276:000000000-BLYN8:1:1101:15917:7218 2:N:0:1
GGACTACCAGGGTTTCTAATCCTGTTTGCTCCCCACGCTTTCGAGCCTCAGCGTCAGTTACAGACCAGAGAGCCGCCTTCGCCACTGGTGTTCCTCCATATATCTACGCATTTCACCGCTACACATGGAATTCCACTCTCCTCTTCTGCACTCAAGTCTCCCAGTTTCCAATGACCCTCCCCGTTTGAGCCGGGGGCTTTCCCATCAGCCTTAAGAACCCGCTCCCGCTCCCTTTCGCCCCAATAAATCCG
+
CCCCCGGE<FGGGGGGGGGGGGGGGGGGGGGGGGGGGGGGGGG8FGGGGGGGGGGGGGGGGGG,FGGGGGGGGGGGGGGGGGGGGGGGGGGGGGGGG8<FGGGGGGGGGGGGGGGGGGGGGGGGEEGGGGGGGGGFEGGFGGGG9@CFFFGDFGGGDF,>,D8DFE=DGGF@8,,,68=+CCG3D,@,+4,+1@3**>D,2+4*+2*80;;*;+14=CFC)=)((.,.(:)8;:<<)(2;:3-)9*=):77
@M03364:276:000000000-BLYN8:1:1101:11964:7225 2:N:0:1
GGACTACCGGGGTTTCTAATCCTGTTTGCTCCCCACGCTTTCGCACCTGAGCGTCAGTCTTCGTCCAGGGGGCCGCCTTCGCCACCGGTATTCCTCCAGATCTCTACGCATTTCACCGCTACACCTGGAATTCCACCCCCCTCTACGAGACTCAAGCCTGCCAGTTTCAAATGCAGTTCCCGGGTTGAGCCCGGGGATTTCACATCTGACTTACCAGACCGCCTGCGTGCGCTTTACGCCCAGTAATTCCG
+
CCCCCGF8FGGGGGGGGGFFGGGGGGGEGGFCDF@FEGGG@FEF:FFF8FGGGGGGGGFCGGGDFCGGC7@CFGGGGGG?<FGDFBFCF:FGGAGG88E9CCFGGCBFGGGGGGGFBGGGGEFGFFFEGCFGFGGGG@BEGGGG,@D8E>B=8FG99*8@D78DFFFGGC?FGGGGG?7A?BEGG*:6EGGD5C>5CGGDFCF>+9+;+:DFG*C7*9CF:EB0:F0)4508C3C2B1>C::<0*:04DG7
@M03364:276:000000000-BLYN8:1:1101:8964:7228 2:N:0:1
GGACTACAAGGGTTTCTAATCCTGTTTGCTCCCCACGCTTTCGCACCTGAGCGTCAGTCTTTGTCCAGGGGGCCGCCTTCGCCACCGGTATTCCTCCAGATCTCTACGCATTTCACCGCTACACCTGGAATTCTACCCCCCTCTACGAGACTCAAGCCTGCCAGTTTCAAATGCAGTTCCCGGGTTGAGCCCGGGGATTTCACATCTGACTTAACAGACCGCCTGCGTGCGCTTTACGCCCAGTAATTCCG
+
CCCCCGGGGGGGGGGGGGGGGGGGGGGGGGGGGGGGGGGGGGGGGGGGGGGGGGGGGGGGGGGGGGGGFGEEGGGGGGGGGGGGGGGGGGGGGGGGGGGGGGGGGGGGGGGGGGGGGGGGGGGGGGGGGGGGGGGGGGGGGGGGGGGGGGGGGGGGGGGFGGGGGGGGGGGGGFFGCCGGFGGGGGGGGGGGGGD=*CGGGGGGFGGFGFGGGGDCGGGFEGF:?@>>:EDEGGGBF6EEGDBFGGF4CF9
@M03364:276:000000000-BLYN8:1:1101:11089:7240 2:N:0:1
GGACTACTGGGGTTTCTAATCCTGTTTGCTCCCCACGCTTTCGCACCTGAGCGTCAGTCTTCGTCCAGGGTGCCGCCTTCGCCACCGGTATTCCTCCAGATCTCTACGCATTTCACCGCTACACCTGGAATTCTACCCCCCTCTACGAGACTCAAGCCTGCCAGTTTCAAATGCAGTTCCCGGGTTGAGCCCGGGGATTTCACATCTGACTTAACATACCGCCTGCGTGCGCTTTACGCCCCGTAATTCCG
+
CCBCCFFG9CED@@@@CFFGGGGGGGFGGGGGGGAFCEGEGGE;FFGGGD<C@FC@BFGG@FFGEGGGF76B@E+FFF:F7F=,B?FFF:CFF<=FE8FFFCAF@,?FE7FGGA9EFGGC:FGGCFGEFC9FCGGF9>DFCEE?GGGE883=,@E9@+6,@DD:>>E;,@EAF;C7ECDGFGEEC8:?CGGGGCCDG8C<DG9:8FDFF@FGGG7@DF?C>536047:()85>DG<*4*:E39>G<>AFG7
@M03364:276:000000000-BLYN8:1:1101:8385:7251 2:N:0:1
GGACTACTCGGGTTTCTAATCCTGTTTGCTCCCCACGCTTTCGCACCTGAGCGTCAGTCTTCGTCCAGGGGGCCGCCTTCGCCACCGGTATTCCTCCAGATCTCTACGCATTTCACCGCTACACCTGGAATTCCACCCCCCTCTACGAGACTCAAGCCTGCCAGTTTCAAATGCAGTTCCCGGGTTGAGCCCGGGGATTTCACATCTGACTTAACAGACCGCCTGCGTGCGCTTTACGCCCAGTAATTCCG
+
CCCCCGGGGGGGGGGGGGGGGGGGGGGGGGGGGGFGGGGGGGGFEGGGGFGGGGGGGG9EFGGGGGGGGGGGGGGGGGGGGGGGGFGGGGGGGGGGGGGFGGGGGDFGGGGGGFGGGGGGGGGFGGGGFFFD9DFFFDGGGGGGAFGG@ED?EGCGGGECGCFGFCGGGGAFF9FGCFFFEGEGGGC6,<CGCG>ECEFGG>7++27;+:;1+3+:F5CGBG@:BF072)))CG3AF(2:E30/:*9<F>*
@M03364:276:000000000-BLYN8:1:1101:8437:7260 2:N:0:1
GGACTACTGGGGTATCTAATCCTGTTTGCTCCCCACGCTTTCGAGCCTCAGTGTCAGTTACAGGCCAGAGAGCCGCTTTCGCCTCCGGTGTTCCTCCATATATCTACGCATTTCACCGCTACACATGGAATTCCACTCTCCTCTCCTGCACTCAAGTCTCCCAGTTTCCAATGCACACAATGGTTGAGCCACTGCCTTTTACATCAGACTTAAGAAACCACCTGCGCTCGCTTTACGCCCAATAAATCCGG
+
CCCCCGGGGGGGGGGGGGFGGGGGGGGGGGGGGGGGGGGGGGGGGGGGGGGGGGGGGGGGGGGGGGGGFGGGGGGGGCFGGGGGGGGGGGGGGGGGGGGFGGGGGGGGGGGGGGGGGGGGGGEGGGGGFEFGGGGFFGGGGGGGGDGGGGGGGFFGGGGGFFFFFGGGGG,=8=,D,DGCEFDFEGG76DFGGFCGGGGGFGGGFF>*;DC+:@FGGF3CFEFB)@2*<BA;GF+9B@DEG3=6CDFE<D7
@M03364:276:000000000-BLYN8:1:1101:14681:7280 2:N:0:1
GGACTACCGGGGTTTCTAATCCTGTTTGCTCCCCACGCTTTCGAGCCTCAGCGTCAGTTACAGACCAGAGAGCCGCCTTCGCCACTGGTGTTCCTCCATATATCTACGCATTTCACCGCTACACATGGAATTCCACTCTCCTCTTCTGCACTCAAGTACCCCAGTTTCCAATGACCCTCTCCGGTTGAGCCGGGGGCTTTCACATCAGCCTTAAGAAACCGCCTGTGCTCGCTTTACGCCCAATAAATCCG
+
CCCCCGGGGGEGBFGAFDFGCEEFFGGCFEFE<;@CEEFEGCEGDGGGGGGGGCG:@CFFGGGFGFGGFEFGGGGGGGGGGGGGFG8FE<FCGFDEGGGG<<@ECGCFCGGE?E?,54:C+>EBFCFCEBC:;E9C9EDEE98D@;B>AE,AF8DC3,,3,>C=83,@,@9>E9A,3@:,@DE6CG56@@F85CGD=C,=8=1B8C>F4*;2*2;C>C9FDG>@=+)6)+0575<46<C*>D157**577)
@M03364:276:000000000-BLYN8:1:1101:22537:7291 2:N:0:1
CGACTGCCCGGGTTTCTAATGCTGTTTGCTCCCCACGCTTTCGAGCCTCAGTGTCAGTTACAGGCCAGAGAGCCGCTTTCGCGTCCGGTGTTCCTCCATATATCTACGCATTTCATACCTACACATGGAATTCCACTCTCCTCTCCTGCACGCAAGTCTCCCAGTTTCCAATGCACGCAATGGTTGAGCCACTGCCTTTTACATCAGCCGTAGGAACCACCCTGCGGTCGCTTTACGCCCAATGAATCCGG
+
--8-6+,,;6+@+@BF9FCF<E,@E,C,@,CFFCE:@CG7<,@,,,8<@,;EFFFEFGCF9@<8F@8@,,:8,CCE@FFG,C+8@++@C4,,B,4,?,CBBF;<,AF<++++,,,,,,4,FE,A=AF8<,A9EAEE9=,?8AB+@E,,@,,+++8@,3,,>,=,,C,,37>,,>=,+@+53@8E;C,<78?6C,,:E,@,2*5?>+2**/3**/3B8*,/2*8(()(2..)0/:7)0/=1=8();731*//
@M03364:276:000000000-BLYN8:1:1101:6680:7323 2:N:0:1
GGACTACTAGGGTTTCTAATCCTGTTTGCTCCCCACGCTTTCGCACCTCAGTGTCAGTATCAGTCCAGGTGGTCGCCTTCGCCACTGGTGTTCCTTCCTATATCTACGCATTTCACCGCTACACAGGAAATTCCACCACCCTCTACCGTACTCTAGCTCAGTAGTTTTGGATGCAGTTCCCAGGTTGAGCCCGGGGATTTCACATCCAACTTGCTGAACCACCTACGCGCGCTTTACGCCCAGTAATTCCG
+
CCCCCGGGGGGGGGGGGGGGGGGGGGGGGGGGGGGGGGGGGGGGGGGGGGGGGGGGGGGGGGGGGGGGGFGGGGGGGGGGGGGGGGGGGGGGGGGGGGGGGGFGGGGGGGGGGGGGGGGGGGGGGGGFGGGFFFGGFDGGGGGGGGGGGGGGGGGGGD9@FFGGGGGGGGFGGGGGGGGGGGGFGGGFCDGFGGGGGECCFFFGFGGGGGF7>FCC@FGCFGEF@A@FBED>GGGCF;EEE57AFGFFGG2
@M03364:276:000000000-BLYN8:1:1101:7809:7325 2:N:0:1
GGACTACTCGGGTTTCTAATCCTGTTTGCTCCCCACGCTTTCGAGCCTCAGCGTCAGTTACAGACCAGAGAGCCGCCTTCGCCACTGGTGTTCCTCCATATATCTACGCATTTCACCGCTACACATGGAATTCCACTCTCCTCTTCTGCACTCAAGTCTCCCAGTTTCCAATGACCCTCCCCGGTTGAGCCGGGGGCTTTCACATCAGACTTAAGAAACCGCCTGCGCTCGCTTTACGCCCAATAAATCCG
+
CCCCCGGGGGGDGGGGGGGFGGGGFGGGGGGGGGGGGGGGFGGGGGDFE,FFCGGDDGGGG9FEGGGGGGGGGGGGDGDGGGGGGGGGGGGGGGGGGGFGGGGGGGGG74CGGGGGGGGGGGEGGGGGFAGGCGGGFGGGGGGGGGGGGGGGGGFDGFDEDG8DFFFA=F9ECEFCF8DEGE6CFGGFDGGG5?EGGGGGGGDFAF>D=6FG=CD7CFGF>CA;@F>3>>=>5C7<FFG>EE<4C:=2C7)
@M03364:276:000000000-BLYN8:1:1101:11047:7329 2:N:0:1
GGACTACAGGGGTTTCTAATCCTGTTTGCTCCCCACGCTTTCGCACCTGAGCGTCAGTCTTCGTCCAGGGGGCCGCCTTCGCCACCGGTATTCCTCCAGATCTCTACGCATTTCACCGCTACACCTGGAATTCCACCCCCCTCTACGAGACTCAAGCCTGCCAGTTTCAAATGCAGTTCCCGGGTTGAGCCCGGGGATTTCACATCTGACTTAACAAACCGCCTGCGTGCGCTTTACGCCCAGTAATTCCG
+
CCCCCGGFGGGGGGGGGGGGGGGGGGGGGGGGGGGGGGGGGGGGGGGGGGGGGGGGGGGGGGGGGGGGGGGGGGGGGGGGGGGGGGGGGGGGGGGGGGGGGGGGGGGGGGGGGG<FGGGGEGGGGFGGG<FFGFGGG7EGGGGGGFGGG>EGGD7EF8EGGFGGGGGG,>EFGGGGGGFGFGEGGGGGGGGDGGGGGGFCD7CGF<FG>CFCG:DFFFGGEDEF6:6BBF>BGG:2=<GG5)(?*2*6D?2
@M03364:276:000000000-BLYN8:1:1101:22419:7367 2:N:0:1
GGACTACTAGGGTATCTAATCCTGTTTGCTCCCCACGCTTTCGAGCCTCAGCGTCAGTTACAGACCAGAGAGCCGCCTTCGCCACTGGTGTTCCTCCATATATCTACGCATTTCACCGCTACACATGGAATTCCACTCTCCTCTTCTGCACTCAAGTCTCCCAGTTTCCAATGACCCTCCCCGGTTGAGCCGGGGGCTTTCACCTCAGACTTAAGAAACCGCCTGCGCTCGCTTTACGCCCAATAAATCCG
+
CCCCCGGGFGGGGGGGGGGGGGGGGGGGGGGGGGGGGGGGGGGGGGGGGGGGGGGGEGGGGGGGGGGGGGGGGGGGGGGGGGGGGGGGGGGGGGGGGGGGGGGGGGGGGGGGGGGGGGGGGGGGGGGGFAFFGGGGGGGGGGGGGGGGG8EGGGGGGGFGCGGGGGGCFFGGG;FFECFEGGGGGGGGGGGGECEC>GGGGGF*;D?FFGGGGGGGGFGGFGE78A132>AFDGGA??EEEFFFGCFFGG7
@M03364:276:000000000-BLYN8:1:1101:8415:7369 2:N:0:1
GGACTACTAGGGTTTCTAATCCTGTTTGCTCCCCACGCTTTCGCACCTGAGCGTCAGTCTTCGTCCAGGGGGCCGCCTTCGCCACCGGTATTCCTCCAGATCTCTACGCATTTCACCGCTACACCTGGAATTCCACCCCCCTCTACGAGACTCAAGCCTGCCAGTTTCAAATGCAGTTCCCGGGTTGAGCCCGGGGATTTCACATCTGACTTAACAGACCGCCTGCGTGCGCTTTACGCCCAGTAATTCCG
+
CCCCCGGGGGGGGGGGGGGGGGGGGGGGGGGGGGGGGGGGGGGGGGGGGCGGGGGGGGGGGFGGGGGGGGGGGGGGGGGGGGGGGGGGGGGGGFFGGGGFGGGGGGGGGGGGGGGGGGGGEFGGGGGGGGGG;FGGGGGGGGGGDGGGGCGGGGGGGGGGGGGGGGGGGGGGGGGGGGGG>BEGGEGGGGGGGGGGECF?CDGGFGD>@CFGGGGGGGGG>E>?68>:8>58DDGAF?GGG)8F7??BGG4
@M03364:276:000000000-BLYN8:1:1101:9947:7387 2:N:0:1
GGACTACAGGGGTATCTAATCCTGTTTGCTCCCCACGCTTTCGCACCTGAGCGTCAGTCTTCGTCCAGGGGGCCGCCTTCGCCACCGGTATTCCTCCAGATCTCTACGCATTTCACCGCTACACCTGGAATTCTACCCCCCTCTACGAGACTCTAGCTTGCCCGTTTCAAATGCAGTTCCCAGGTTGAGCCCGGGGATTTCACATCTGACTTAACAAACCGCCTGCGTGCGCTTTACGCCCAGTAATTCCG
+
CCCCCGGCFFGGGDGDFCFFFEGGGGGGGFGGGGGG@FGEGGGEEGEFCCAFGF7FFGGFGGGGGGGGGG+@BFGFEECFGGFGGGGDEGGF9FGGEFF<FCFFFFFFGGGFGGE@ECFE7FCGFFFG8,?DFFDGGGGGGE>?FFGGCEGGGGEECEFFFG,BF@,>C,,ECGGFF?F:9E6FFDGFG@?8EC**CC??FDGGAGGGDF7FGGDCCCC*.2.(4)4>?@5:CD3-7:8EC)460:=A702
@M03364:276:000000000-BLYN8:1:1101:26088:7422 2:N:0:1
GGACTACTGGGGTATCTAATCCTGTTTGCTCCCCACGCTTTCGCACCTGAGCGTCAGTCTTCGTCCAGGGGGCCGCCTTCGCCACCGGTATTCCTCCAGATCTCTACGCATTTCACCGCTACACCTGGAATTCCACCCCCCTCTACGAGACTCAAGCCTGCCAGTTTCAAATGCAGTTCCCGGGTTGAGCCCGGGGATTTCACATCTGACTTAACAGACCGCCGTCGTGCGCGTTACGCCCAGGAATTTCC
+
<C@CC<<FGGGGGCFGGGGEFGGGFGFFGGGGGGGGGGG7CEFGG:7B@<CFGCEGGFCGGFFF:CFGG77FFFDE@FECFDCC@FEGGGFF<FFFCFFCFFEEE<<F7+:CEAFGC@++8>EFGGGGGFFGFFC9=C@FGGGGGG8>+@@D6,3,,@,,D@,BFCCGG99C9,,55==AF5ECCEE6,,<C=85*>8BED:C+8*11@F>;:+:C**=:>E33(7-.(.75)/9(.45::7()**9,*2*
@M03364:276:000000000-BLYN8:1:1101:4158:7446 2:N:0:1
GGACTACTAGGGTTTCTAATCCTGTTTGCTCCCCACGCTTTCGAGCCTCAGCGTCAGTTACAGACCAGAGAGCCGCCTTCGCCACTGGTGTTCCTCCATATATCTACGCATTTCACCGCTACACATGGAATTCCACTCTCCTCTTCTGCACTCAAGTCTCCCAGTTTCCAATGACCCTCCCCGGTTGAGCCGGGGGCTTTCACATCAGACTTAAGACACCGCCTGCGCTCGCTTTACGCCCAATAAATCCG
+
CCCCCGGGGGGGGGGGGGGGGGGGGFGGDFGGGGGGGGGGGGGFFGGGGGGGGGGGGGGGGAGGGGGGGGGGGGGGGGGGGGGGGGGCFGFCGGGGGGAEGFFGGEGGGGGGGGGGGGGG>FFFFGGGFAFGGGGGGGFGGFGGGGFGGFGGGFGGE@EF9BFGFCDGGGFGGGFD?DGCGGGCG687EGFEGCE5EEGGGGGGBD>FGGGD8C8D*;FG>5>DFABFFBFFGGG<FFGGGBBFGG4<*91
@M03364:276:000000000-BLYN8:1:1101:10991:7455 2:N:0:1
GGACTACCAGGGTTTCTAATCCTGTTTGCTCCCCACGCTTTCGCACCTGAGCGTCAGTCTTCGTCCAGGGGGCCGCCTTCGCCACCGTTATTCCTCCGGATCTCTACGCATTTCACCGCTACACCTGGAATTCCATCCCCCTCTACGAGACTCAAGCCTGCCAGTTTCAAATGCAGTTCCCGGGTTGAGCCCGGGGAGTTCACATCTGAATTAACAGACCGCCTCCGTGCGCTTTACGCCACGTAATTCCG
+
@@C9CC@@<FGEGGGGGAC<,6C<FF6<C<F,DFAFG:B7FGC;B@FEGFDCFFE@@CFFGAFFGGEF?C@FD:CCF,4=FGGD:<>C,?=?FGFAE++B4@EFGGG@F+:4AEBFGGG6+4C=>BFFF@AFEF9,@DC++@6=9DDEE>+4,6,3;+@C@,,6@,EF,75>9,7E<AFAFGBCF>5C9FC*7C****12+;C7@C@7+111:+++0***.*0((03535.)9DF)@6*550-;**.)CF0
@M03364:276:000000000-BLYN8:1:1101:27006:7471 2:N:0:1
GGACTACTGGGGTTTCTAATCCTGTTTGCTCCCCACGCTTTCGAGCCTCAGCGTCAGTTACAGACCAGAGAGCCGCCTTCGCCACTGGTGTTCCTCCATATATCTACGCATTTCACCGCTACACATGGAATTCCACTCTCCTCTTCTGCACCCAAGTCTCCCAGCTTCCAATGACCCTCCCCGGTTGAGCCGGGGGCTTTCACATCAGACTTAAGAAACCGCCTGCGCGCGCTTTACGCCCAACAAATCCG
+
BCCCCFGFG9AFGFFGFGFFFGFFFFEEFGGGGDGECFEGGGGCFGDFECFDCFCF@FF9C<FFFEFG8C@@CC:CEFGFFCCEFEDFF8FCFFGGC<,,AFDAC,<AC@4BFGFG?FF=C@9E,,:?EFFCEADFAEFF89BF9;;4;4,++63,8@,,8,,@,=>9,>@>F,6,66=>CEC6CG+@?,@:*@C**=:A88:C6?42*68@@FFF+8CG)/5;()()(.8>C75>@0>*2)3)17)6C7)
@M03364:276:000000000-BLYN8:1:1101:13062:7482 2:N:0:1
GGACTACTCGGGTTTCTAATCCTGTTTGCTCCCCACGCTTTCGAGCCTCAGCGTCAGTTACAGACCAGAGAGCCGCCTTCGCCACTGGTGTTCCTCCATATATCTACGCATTTCACCGCTACACATGGAATTCCACTCTCCTCTTCTGCACTCAAGTCTCCCAGTTTCCAATGACCCTCCCCGGTTGAGCCGGGGGCTTTCACATCAGACTTAAGAAACCGCCTGCGCTCGCTTTACGCCCAATAAATCCG
+
CCCCCGGGGGGGGGGGGGGGGGGGGGGGGGGGGGGGGGGGGGGGGGGGGGGGGGGGGGGGGGGGGGGGFFFFGGGGGGGGGGGGGGGGGGGGGGGGGGGGGGGGGFGGGGGGGGGGGGGGGGGGGGGGGFGGGGGGFGGGGGGGGFFGGGGGGGGGGGGGGGGGFGGFGG9DGGGFGGGGGGGGGDGDGGGGGGDEEGGGGGGGFGGFGGGGGGGGGGGF5EFFDF9E9FBFGFG2FBGGG>?FD7F>CG)
@M03364:276:000000000-BLYN8:1:1101:4312:7489 2:N:0:1
GGACTACCAGGGTTTCTAATCCTGTTTGCTCCCCACGCTTTCGAGCCTCAGCGTCAGTTACAGACCAGAGAGCCGCCTTCGCCACTGGTGTTCCTCCATATATCTACGCATTTCACCGCTACACATGGAATTCCACTCTCCTCTTCTGCACTCAAGTCTCCCAGTTTCCAATGACCCTCCCCGGTTGAGCCGGGGGCTTTCACATCAGAATTAAGAACACGCCTGCGCTCGCTTTAAGCCCAATAAATCCG
+
CCC@CEFEFGCGGCFGACAFD,EFGCGGDFF<FGFGGF@BFG7@@FGFGEFGDGD7CFGGGGGGGGGG8ECFGGGGEGC9DF@BECEGG?<?FFGDFGGGFFFGAE,A>7?:FGGGGGDGEFGGGGFFB:CFB<AFFFDC>DFFFCGGGFGGGFEFEGCEG?FF@B@F,@D9@EDDG88EEGCCCG>CFGG>EEGG=*=<++,2=CFG*+4+4=:+:**25C>87A>E9A8)957)*.+<=)(.*28<*2)
@M03364:276:000000000-BLYN8:1:1101:17306:7492 2:N:0:1
GGACTACAGGGGTTTCTAATCCTGTTTGCTCCCCACGCTTTCGCACCTGAGCGTCAGTCTTTGTCCAGGGGGCCGCCTTCGCCACCGGTATTCCTCCAGATCTCTACGCATTTCACCGCTACACCTGGAATTCTACCCCCCTCTACAAGACTCTAGCCTGCCAGTTTCGAATGCAGTTCCCAGGTTGAGCCCGGGGCTTTCACATCCGACTTGACAGACCGCCTGCGTGCGCTTTACGCCCAGTAATTCCG
+
CCCCCGGGGGGGGGGFGGGFGGGGFGGGGGGGFGGGGGGGGGGGGGGGGFGDGGGGG@ECGGGGGGGGGC7CGGGGGGGGGGGEGGGGGDGGGGGFGFGFAFGGGFGGGGFGGGGGGGGGGGGGGGGGE8FBFFGGGCFCEGGGGGG9DFEFFFFFDFFFGFA:FDGGGGGGGG,,7EFFGGGGFGFCFG?F>EEG*=>EFGG+:*;D3CDDCCCFGCEFEGF::F>@<BD>3<F<FFGCEBB)**9):F9
@M03364:276:000000000-BLYN8:1:1101:19816:7500 2:N:0:1
GGACTACTCGGGTTTCTAATCCTGTTTGCTCCCCACGCTTTCGAGCCTCAGCGTCAGTTACAGACCAGAGAGCCGCCTTCGCCACTGGTGTTCCTCCATATATCTACGCATTTCACCGCTACACATGGAATTCCACTCTCCTCTTCTGCACTCAAGTCTCCCAGTTTCCAATGACCCTCCCCGGTTGAGCCGGGGGCTTTCACATCAGACTTAAGAAACCGCCTGCGCTCGCTTTACGCCCAATAAATCCG
+
CCCCCGGGGGGGGGGGGGGGGGGGGGGGGGGGGGGGGGGGGGGGGGGGGGGGGGGGGGGGGGGGGGGGGGGGGGGGGGGGGGGGGFGGGGGGGGGGGGGGGGGGGGGGGGGGGGGGAFGGGGGG?GGGEAFGGGGGGGGFGGGGGGGGGGGGGGGFEFFFFGGGFGGGGGFGGGCGGGGGGGGGGGGFGGGGGGGGGGGGGGGDFGGCGC<FGGGGGGGGEGFFD:9EBFDDG<CDFFGGGFFF4C4>GG9
@M03364:276:000000000-BLYN8:1:1101:21457:7502 2:N:0:1
GGACTACCCGGGTTTCTAATCCTGTTTGCTCCCCACGCTTTCGAGCCTCAGCGTCAGTTACAGTCCAGAGAGCCGCCTTCGCCACCGGTGTTCCTCCATATATCTACGCATTTCACCGCTACACTAGGAATTCCACTCTCCTCTCCTTCACTCAAGTCTCCCAGTTTCCAATGCACACCATGGTTGAGCCACTGCCTTTTACATCCGACTTAAGCCACCCCCTGCGCTCGCTTTACGCCCCATAACTACGG
+
CCCCCEGE@CFEEGGGGGCEFEFGFGEFFGGGGGG@FFFGGGGGFGGGGFF,6FCBEFGGGGG,FFFF9E@FDGGG+CFGFFG7F4CFF@FEGCEAD,,CF<9@,,CDG7BCFGGGGDGEGG9E,,:BF9E8=,4ED8=5>FFFGD>,CEGG9,@,3;,@,@8FGGFF,7DCFFF,3=++4EDDF6,,5B,:?6,,,@3@CF,?;7<***3825+*40,1:58>(29?@35)5>7>:6G7*:8)20+1;2*
@M03364:276:000000000-BLYN8:1:1101:8379:7508 2:N:0:1
GGACTACAAGGGTATCTAATCCTGTTTGCTCCCCACGCTTTCGAGCCTCAGCGTCAGTTACAGACCAGAGAGTCGCCTTCGCCACTGGTGTTCCTCCATATATCTACGCATTTCACCGCTACACATGGAATTCCACTCTCCTCTTCTGCCCTCAAGTCTCCCAGTTTCCAATGACCCTCCCCGGTTGAGCCGGGGGCTTTCACATCAGACTTAAGAAACCGCCTGCGCTCGCTTTACGCCCAATAAATCCG
+
CCCCCGGGGGGGGGGGGGGGGGGGGGGGGGGGGGFGGGGGGGGGGGGGGGGGGGGGGGGGGFGGGGGGGGGGGGGGGGGGGGGGGGGGGGGGFGGGGGGGGAFGGGGFGGGGGFAFGGGD:C,E9FGGFEFGGGGGGGGGGFEGGGGGG8EDG,EFGGGGGGGGGGGGGGFG89AFGFDEGG6CFCCFCGFGGGGGDEGFFGGGFGDFGDCF=C8CFFGF)5>@FF@E05DEGGF298ECE:<F4FB2CC)
@M03364:276:000000000-BLYN8:1:1101:21374:7518 2:N:0:1
GGACTACTAGGGTTTCTAATCCTGTTTGCTCCCCACGCTTTCGCACCTGAGCGTCAGTCTTCGTCCAGGGGGCCGCCTTCGCCACCGGTATTCCTCCAGATCTCTACGCATTTCACCGCTACACCTGGAATTCTACCCCCCTCTACGAGACTCTAGCTTGCCAGTTTCAAATGCAGTTCCCAGGTTGAGCCCGGGGATTTCACATCTGACTTAACAAACCGCCTGCGTGCGCTTTACGCCCAGTAATTCCG
+
CCCCCGGGGGGGGGGCFGGGGGGGGGGGGGGGGGGGGGGGGGGGGGGGGGGGGGGGGGGGGGGGGGGGG>EGGGGGGGGGGGGGGGGGGGGGGGGGGGGGGGGGGGGGGGDGGGGGGGGG7C4EGGGGFGFGGGGGFGFGEGGGDAFCC+BCCDEGGGGGGGGGGGGGGDGGGGGG@9=F9ECGGC8<EDGGGEGG7EGGGFGFFD7C@:CCFDGGGGGGFGBF<FFE1>DFGC3)90;EEEF):>6AGG9
@M03364:276:000000000-BLYN8:1:1101:15427:7528 2:N:0:1
GGACTACTAGGGTTTCTAATCCTGTTTGCTCCCCACGCTTTCGCACCTGAGCGTCAGTCTTCGTCCAGGGGGCCGCCTTCGCCACCGGTATTCCTCCAGATCTCTACGCATTTCACCGCTACACCTGGAATTCCACCCCCCTCTACGAGACTCAAGCCTGCCAGTTTCAAATGCAGTTCCCGGGTTGAGCCCGGGGATTTCAAATCTGACTTAACAGACCGCCTGCGTGCGCTTTACGCCCAGTAATTCCG
+
CCCCCGGGDFGGGGGGGGGGGGDGGGGGGGGAFFGGGGGGGGGGGGEFEEGGDGFBFFGGGGGGGGGGGGDGGGGGGGGGGGEGGFCEGGGGGGGGGFFEFB@FGGFGEGGGGFGGGGGGDEGFEEGGGGGGGDFFFCCFGGGGCDFDGGGGGFCCGGGGG7,@@EGGGGFC;ED?;EFEGECDFGD?FGC=C*BG5EGFGG++@FGFCF7F+77CGF55>DE<?F>E?@DDD*>4@BCCGE?FC*940?2
@M03364:276:000000000-BLYN8:1:1101:22963:7544 2:N:0:1
GGACTACTCGGGTTTCTAATCCTGTTTGCTCCCCACGCTTTCGCACCTGAGCGTCAGTCTTTGTCCAGGGGGCCGCCTTCGCCACCGGTATTCCTCCAGATCTCTACGCATTTCACCGCTACACCTGGAATTCTACCCCCCTCTACGAGACTCAATCTTGCCAGTTTCAAATGCAGTTCCCAGGTTGAGCCCGGGGATTTCACATCTGACTTAACAAACCGCCTGCGTGCGCTTTACGCCCAGTAATTCCG
+
CCCCCGGG8FEGGGGGGGGGGGGGGGGGGGGGGGGGGGGGGGGGGGGFFGFGGGGGGGGGGGGGGGFGFGGGGGGGGGGGGGGGEGGGGGGGGGGGGGCFGFGGGGGGGGGGGGGGGGGGGGFFFGGFFEFGGGGGGFFGEEGGGGDCCEEDG:F,E>CBEGGGFGGGFFA3EDGFEGGGGGFGGF>FGGGGGGGGGGGGGFGGFG7C7++@+CFFGGGGFGFFFFFF(>35DGC292CGE3:?F*9<CG*
@M03364:276:000000000-BLYN8:1:1101:22628:7546 2:N:0:1
GGACTACAGGGGTTTCTAATCCTGTTTGCTCCCCACGCTTTCGCACCTGAGCGTCAGTCTTTGTCCAGGGGGCCGCCTTCGCCACCGGTATTCCTCCAGATCTCTACGCATTTCACCGCTACACCTGGAATTCTACCCCCCTCTACAAGACTCTAGCCTGCCAGTTTCGAATGCAGTTCCCAGGTTGAGCCCGGGGATTTCACATCCGACTTGACAGACCGCCTGCGTGCGCTTTACGCCCAGTAATTCCG
+
CCCCCGGGGGGGGGGGGGGGGGGGGGGGGGGFGGGGGGGGGGGGGGGGCGGFFGGGGGGGGGGGGGGGGGDGGGGGGGGGGGGGGGGGGGGGGGGGGGFGGGGGGGGGFGGGGGGGGDGG:FGGGGGGCFGGGGGGGGGEEGGGGGGGGGGFGDFGGFGFGGGGGGGGGDBCEGGGGGGDGGCGGGGGGGEFEGGDCGGGGGFFFGFGGGG3C7CGGFGGFGFF?@08:DBEGGG<F6ECEE:6*296FF7
@M03364:276:000000000-BLYN8:1:1101:19180:7592 2:N:0:1
GGACTACTCGGGTTTCTAATCCTGTTTGCTCCCCACGCTTTCGAGCCTCAGTGTCAGTTACAGGCCAGAGAGCCGCTTTCGCCTCCGGTGTTCCTCCATATATCTACGCATTTCACCGCTACACATGGAATTCCACTCTCCTCTCCTGCACTCAAGTCTCCCAGTTTCCAATGCACACAATGGTTGAGCCACTGCCTTTTACATCAGACTTAAGAAACCACCTGCGCTCGCTTTACGCCCAATAAATCCGG
+
CCCCCGGGGGGGGGGGGGGGGGGGGGGGGGGGGGGGGGGGGGGGGGGGGGGGGGGGGGGGGGGGGGGGGGGGGGGGCFGGGGGGEFGGGGGGFGGGGGFGGFGGGGGGGGGGGGGGGGGGGGGGGGGGGGGGFGGGGGGGFGGGGGGGGGGGGGGFGGGFGGGGGFFFAFGGGFGGGGGFFCDFGGGGGGGGGGGGGGGGFFGGFGGDDFFG7CCFCFGGFGFFFE9AAEFFDFGEF>BEGFF6DCAEGGD
@M03364:276:000000000-BLYN8:1:1101:27766:7593 2:N:0:1
GGACTACAGGGGTTTCTAATCCTGTTTGCTCCCCACGCTTTCGAGCCTCAGCGTCAGTTACAGACCAGAAAGTCGCCTTCGCCACTGGTGTTCCTCCATATCCCTGCGCATTTCACCGCTACACATGGAATTCCACTTTCCTCTTCTGCACTCAAGTTTCCCAGTTTCCAATGACCCTCCACGGTGGAGCCGTGGGCTTTCACATCAGACTTAAGAAACCGCCTACGCGCGCTTTACTCCCAATAATGC
+
CCCCCCGGGG@CGGCFFGF9FFFFG,FCGGGGD;86@F@FC9@C<FF<F<F@:@CFGGGGGGGGGEGCDAFGFGEGCGGF7B,,6B=DFCFEGGGGGGGGFG,A>=E+@FFCAFFDFGD6FFGFG,EFFFCG,C;:E9EFCFADG944,E,AE8>EFE93;DGGFFA9AFGF,==EGEF88BB>F+++,,@CCE8CCF>??;F9+3<DC49+:CF>89,A@;;2>F24()2>D>*9+)2:7A3;*::.:
@M03364:276:000000000-BLYN8:1:1101:11376:7594 2:N:0:1
GGACTACCGGGGTTTCTAATCCTGTTTGCTCCCCACGCTTTCGAGCCTCAGTGTCAGTTACAGGCCAGAGAGCCGCTTTCGCCACCGGTGTTCCTCCATATATCTACGCATTTCACCGCTACACATGGAATTCCACTCTCCTCTTCTGCACTCAAGTCTCCCAGTTTCCAATGACCCTCCCCGGTTGAGCCGGGGGCTTTCACATCAGACTTAAGAAACCGCCTGCGCTCGCTTTACGCCCAATAAATCCG
+
CCCCCFGGGGGGFGGGGGGGGGGGGGGGFGGFGGGGGGGGGGGGGGGGGGFFGGGGGGGDGGGGGGGGGGGGGGGGGGGGGGGGGFFFFGGGGGGGGGGGGGGGGGGGFGGGGFGGGGGGGFEGGGGGFCFGGFGGGFGGGGGGGF;FGD8DGCDFFGGGCCCFGGDGGFGGCDG8DGGGGGGGE5@6EFFGGGDEGGDC>FGGFC+C=DFGG7>:CFGGECA@DFFFFFFFGCDA41EEGFBFGGFFGGD
@M03364:276:000000000-BLYN8:1:1101:16273:7600 2:N:0:1
GGACTACCGGGGTTTCTAATCCTGTTTGCTCCCCACGCTTTCGCACCTGAGCGTCAGTCTTTGTCCAGGGGGCCGCCTTCGCCACCGGTATTCCTCCAGATCTCTACGCATTTCACCGCTACACCTGGAATTCTACCCCCCTCTACAAGACTCTAGCCTGCCAGTTTCGAATGCAGTTCCCAGGTTGAGCCCGGGGATTTCACATCCGACTTGACAGACCGCCTGCGTGCGCTTTACGCCCAGTAATTCCG
+
CCCCCGFFGGGGGGGGGGGGGGGGGGGGGGGGGGGGGGGGGGGGGGGGGGGGGGGGGGGGGGGGGGGGGGGGGGGGGGGGGGGGGGGGGGGGGGGGGFGGGGGGGGGGGGGGGGGGGGGGGGGGGGGGGGGGGGGGGGCGGECFFFDGGGGGGGGGGGGGGGGGGFFGGGGGGGGGGGGG?EFGGGGFGGGGGGDGDGGGGGGFFF<CGGGGGGGGG4==>G:?FFBFFF@BGGF>F<;CE::?G7FAFG7
@M03364:276:000000000-BLYN8:1:1101:25772:7605 2:N:0:1
GGACTACCGGGGTATCTAATCCTGTTTGCTCCCCACGCTTTCGCACCTGAGCGTCAGTCTTCGTCCAGGGGGCCGCCTTCGCCACCGGTATTCCTCCAGATCTCTACGCATTTCACCGCTACACCTGGAATTCCACCCCCCTCTACGAGACTCAAGCCTGCCAGTTTCAAATGCAGTTCCCGGGTTGAGCCCGGGGATTTCACATCTGACTTAACAGACCGCCTGCGTGCGCTTTACGCCCAGTAATTC
+
CCC@CGFFGGGGGGGGGGFGGGGGGFCFFGGCFEFGGGGGGGGGGGFEFGEFFCFFGFFGGGGGGGFFGEEDEGGGFGGGFGC+?EFGGC@EFGGCDFF,:A@C@,5AECEE<FFGAFEEC:AF8:FDGGGGFFGC8>8=CCGG9;DEGG8=BF@?98,,>:DFGGGGF9,>B9F?<CGGGGGEFGE,<8BFEEGGG*?CCCCCCFGGC:+:1CFC*<FGDE7(-7,8?)75<3C24:C?553)0:94*
@M03364:276:000000000-BLYN8:1:1101:17894:7633 2:N:0:1
GGACTACTCGGGTTTCTAATCCTGTTTGCTCCCCACGCTTTCGAGCCTCAGCGTCAGTTACAGACCAGAGAGCCGCCTTCGCCACTGGTGTTCCTCCATATATCTACGCATTTCACCGCTACACATGGAATTCCACTCTCCTCTTCTGCACTCAAGTCTCCCAGTTTCCAATGACCCTCCCCGGTTGAGCCGGGGGCTTTCACATCAGACTTAAGAAACCGCCTGCGCTCGCTTTACGCCCAATAAATCCG
+
CCCCCGGGGGDGGCFGGG9FGGDFGGGGGGFGGGGGGGGGGGGGGEGGGGGGGGGGGGGGGGGGGGCFGFFGGGGGGGGGGGGCFGGGGGGGGCGGGGGFG<EB9EGGGCCFGGGGGGGGGGGGGGGGFFGGDFFGGGGGEGGDEECGGGGGG8DGG9,EEBFCFGGGCAFDGD9@FFG6?EEDEGG6@FGGC@C**BCFGFEGFGFG4FGG77@71CEC>C>?7A>:;D5BGF/-9<GGG>0<C*9>FG<
@M03364:276:000000000-BLYN8:1:1101:12339:7664 2:N:0:1
GGACTACCAGGGTATCTAATCCTGTTTGCTCCCCACGCTTTCGCACCTGAGCGTCAGTCTTTGTCCAGGGGGCCGCCTTCGCCACCGGTATTCCTCCAGATCTCTACGCATTTCACCGCTACACCTGGAATTCTACCCCCCTCTACAAGACTCTAGCCTGCCAGTTTCGAATGCAGTTCCCAGGTTGAGCCCGGGGATTTCACATCCGACTTGACAGACCGCCTGCGTGCGCTTTACGCCCAGTAATTCCG
+
CCCCCGGFGGGGGGGGGGGGGGGGGGGGGGGGFGGGGGGGGGGGGGGFFGGGGGGGGGGGGGGGGGGGGGGGGGGGGGGFGGGGGGGGGGGGGGGGGGGGGGGGGGGGGGGGGGGGGGGGDFGGFGGGGGGGGGGDGGGGGGGGGGGGGGGFGGGGGGGGGGGGGGGGGGGGGGGGGGDFGGGGGGFCCGGDEGGG*=FGGGGGFGGGGGGGGGGGGGGGFGF@FFFF?DFFGGGFFFGDGFFFGGFFGGD
@M03364:276:000000000-BLYN8:1:1101:13012:7687 2:N:0:1
GGACTACTGGGGTTTCTAATCCTGTTTCCTCCCCCCGCTTTGGCACCTGAGCGTCAGATTTCGTCCATGGGCCCGCCTTCCCCACCGGTATTCCTCCAGTTCTCTACGCTTTTCCCCGCTACACCTGGAATTCCACCCCCCTCTCCGAGACTCAAGCCTGCCAGTTTCAAATCCGGTTCCCGGGTGAGCCCCGGGGATTCACACCTGACATTAACATACGCCTCGGTTCCCCTTGACGCCCGGCAATCCC
+
CCCCCGGFCFF+FGG9,EEEF<F,EC,9;,CEG,+67:FCF,6C,EFB,6,;@F@7,,,<6,::@@6,C,@,C++@+B:9,C<EFGG77+C9A<,CE<,,,:,,,:CF++BF,,:<F++++>4F848,<,A,C,,,6=BCC8>+3@=+8++33D@,>8D6E7<,@E,3;;;,,,*1=*;>,6>*=:/,=CC=C883*=F++1+*)**20*3+++22**<*.:)(()-0()*)29*)/(;C77()))04CC
@M03364:276:000000000-BLYN8:1:1101:23646:7690 2:N:0:1
GGACTACCGGGGTTTCTAATCCTGTTTGCTCCCCACGCTTTCGAGCCTCAGCGTCAGTTACAGACCAGAGAGCCGCCTTCGCCACTGGTGTTCCTCCATATATCTACGCATTTCACCGCTACACATGGAATTCCACTCTCCCCTTCTGCACTCAAGTCTCCCAGTTTCCAATGACCCTCCCCGGTTGAGCCGGGGGCTTTCACATCAGACTTAAGAAACCACCTGCGCTCGCTTTACGCCCAATAAATCCG
+
CCCCCGGGGGGGGGGGGGGGGGGGGGGGGGGGGGGGGGGGGGGGGGGGGGGGGGGGGGGGGGGGGGGGGGFGGGGGGGGGGGGGFGGGGGGGGGGGGGGGGGFGGGGGGGGGGFCGGGGGGGGGEGGFEFFGGGGGGGGGF@CCGGGGGGGGGGGGBDDGGGGGFCDFGGFGGGGGGGGGGGGDEGGGFGGGGGGGGGFGGGGGFGGC*;CFGFCD+0=:AGFD@F>:2BEFGG<AFFGGGFFFFG=<CG7
@M03364:276:000000000-BLYN8:1:1101:19507:7718 2:N:0:1
GGACTACAGGGGTTTCTAATCCTGTTTGCTCCCCACGCTTTCGCACCTGAGCGTCAGTCTTCGTCCAGGGGGCCGCCTTCGCCACCGGTATTCCTCCAGATCTCTACGCATTTCACCGCTACACCTGGAATTCTACCCCCCTCTACGAGACTCAAGCTTGCCAGTTTCAAATGCAGTTCCCAGGTTGAGCCCGGGGATTTCCCATCTGACTTAACAAACCGCCAGCGTGCGCTTTACGCCCAGTAATGCCG
+
C@@CCD@FEGGGGDGFG,C,EDEFFFFGGF9EGGGDFE,BFGGGCFFFGFCDFEEEGGAFFGGGGGDF8BFFFEFFCFGDFGF7FFG@FEGG,,CEFFGGFFAFFGFGGG:FE9FE<CEGCCFFECA,BDFFAADCFFFEBEEGDAFGG+8:,@:ECC;?8DFGGGFGC,;AFGF722>2>CC5FEFFG7,:CED*:E??++<*+;:7+20;D7;:>*3/:EB(,)-.()0))>F<*(;:=;3@>>B)**1
@M03364:276:000000000-BLYN8:1:1101:20063:7723 2:N:0:1
GGACTACAGGGGTTTCTAATCCTGTTTGCTCCCCACGCTTTCGCACCTGAGCGTCAGTCTTTGTCCAGGGGGCCGCCTTCGCCACCGGTATTCCTCCACATCTCTACGCATTTCACCGCTACACCTGGACTTCTACCCCCCTCTACGAGACTCTAGCTTGCCAGTTTCAAATGCAGTTCCCAGGTTGAGCCCGGGGATTTCACATCTGACTTAACAAACCGCCTGCGTGCGCTTTACGCCCAGTAATTCCG
+
CCCCCGG@FGGGGGGGGGGGGGGGGGGGGGGGGGCGGGGGGGGGGGGGGFGGGEGDGGFGGFGGGGGGGGGGGGGGGGGGGGGGGGGGGGGGGGGGGGGGFGGGGEFFGEEGGGGGGGGGGGAGGGGGG,CFGGGGGGGGGGGGGGGG@EGF?FEGGGFGGGF8FGGGFGGGGGGGFGGGGGCF>EG6EGGGGGGGGGGGGGG7AFCCFGGG7FGGGGGGFCD(2A>D<:DFGG*4F6ECEF?FFDBAFG7
@M03364:276:000000000-BLYN8:1:1101:24597:7733 2:N:0:1
GGACTACCAGGGTTTCTAATCCCGTTCGCTACCCTGGCTTTCGCATCTCAGCGTCAGACACAGTCCAGAAAGGCGCCTTCGCCACTGGTGTTCCTCCCAATATCTACGCATTTCACCGCTACACTGGGAATTCCCCTTTCCTCTCCTGCACTCAAGCCTAACAGTTTCCAGCGCCATACGGGGTTGAGCCCCGCATTTTCACGCTCGACTTATTAAGCCGCCTACATGCTCTTTACGCCCAATAATTCCGG
+
CCCCCGGGGGGGGGGGGGGGGGGGGGGGGGGGGGGGGGGFCGGGGGGGGGGGGGGGGGGGGGFCFGFGGFGGGGGGGGGGGGGGGGGGGGGGGGGFFGGGGGGGGGE<FGGGFGGGGGGGCCFGGFGGGGGGGGFGGGGGGGGGGGGGGGGGGGGFGFGGGGGGFFFCFGCFCE>CGGGGGGGGEEFGGGGGEGGGGGFFGGGGEDGGDCD7CCG7@G?CAGFDFFFFEFF=>+:CFF>@5>?@7D?2CF<
@M03364:276:000000000-BLYN8:1:1101:3407:7734 2:N:0:1
TGACTACAGGGGTATCTAATCCTGTTTGCTCCCCACGCTTTCGAGCCTCAGTGTCAGTTACAGGCGAGAGAGCCGCTGTCGCCACCGGTGTTCCTCCATATATCTACGCATTTCACTGCTACACATGGAATTCCACTCTCCTCTCCTGCACTCAAGTCTCCCAGTTTCCAATGACCCTCCCCGGTTGAGCCGGGGGCTTTCACATCAGACGTAAGAAGCCGCCTGCGCTCGCTTGACTCCCAATAAATCCG
+
-8--6E,6C-C+8,;F,6;66FC,66FF,6<FC;CFGCG,,;,CCFG<<<FCFFF<FGE9FDCFG++FF7,6C@@+++@=FFC@,48>@:?C<,4E=9?F95C<@,CFE78+5,AF,?,@4F9<>B<<=C9F9?EA98DE8=,3,@9@EE,+38E,@,,@9B8B3;=E=A9AFF=@DG6EEDGEE>3,,8,57:**=:2ACCCDAG>*0*)1*;5:+*075CDD;F23(8B>*9*())3<C44>CD7<:9)
@M03364:276:000000000-BLYN8:1:1101:26120:7766 2:N:0:1
GGACTACCGGGGTATCTAATCCTGTTTGCTCCCCACGCTTTCGAGCCTCAGCGTCAGTTACAGACCAGAGAGCCGCCTTCGCCACTGGTGTTCCTCCATATATCTACGCATTTCACCGCTACACATGGAATTCCACTCTCCTCTTCTGCACTCAAGTCTCCCAGTTTCCAATGACCCTCCCCGGTTGAGCCGGGGGCTTTCACATAAGACGTAAGAAACCGCCTCCGCTCGCTTTACGCCCAATAAATCCG
+
C<CCCGC<FGGGGDEFGG9FFGGGGGFGGCFGGEGGGGGGGFGFGGGGGGGGGEEGGEGGFDFFGGGGGDGD7FEG:FGGGGCFGCGGFFDGGFGGFGGGGGF,@,CECFGCF5CFEB:4F@FGGFGGGFGG9FAFCEDGGFFGGFGGD8BFF,3@EFGG9@DD=FGG,6,@1=9DFCGED8CBF8C@CFB***1*CC>6++,1;++++**2848CDCGG>EF6()3)(07519<A46EECB(59:@A76/
@M03364:276:000000000-BLYN8:1:1101:22549:7811 2:N:0:1
GGACTACCGGGGTTTCTAATCCTGTTTGCTACCCATGCTTTCGAGCCTCAGCGTCAGTTACAGACCAGACAGCCGCCTTCGCCACTGGTGTTCTTCCATATATCTACGCATTTCACCGCTACACATGGAGTTCCACTGTCCTCTTCTGCACTCAAGTTTCCCAGTTTCCGATGCACTTCTTCGGTTGAGCCGAAGGCTTTCACATCAGACTTAAGAAACCGCCTGCGCTCGCTTTACGCCCAATAAATCCG
+
CCCCCGGGGGGGGGGGGGCGGGGGGGGGGGGGGGGGGFGGGGGGGGGGGGGFGGGGGFGGGGGFGGGGECGGFGGGDGGGGGEGGGGGGGGGGGGGGCGGGGGGGGF7FFFCFGGGGDGGGGGGGGFFFFGGGGGGG,@FFDFCFFGGGGGGGGGGGGGGGGGGGFGGGGGGGGGGGGGGGGCGGEG6FGGGDGGGGGGGGGGFAFGFGGGGFFF+5@CF5CEFFFFB9>>A7FGEF1C@EA1AFG6<FFC
@M03364:276:000000000-BLYN8:1:1101:16527:7827 2:N:0:1
GGACTACCAGGGTTTCTAATCCTGTTTGCTCCCCACGCTTTCGAGCCTCAGCGTCAGTTACAGACCAGAGAGCCGCCTTCGCCACTGGTGTTCCTCCATATATCTACGCATTTCACCGCTACACATGGAATTCCACTCTCCTCTCCTGCACTCAAGTCTCCCAGTTTCCAATGCACACAATGGTTGAGCCACTGCCTTTTACATCAGACTTAAGAAACCACCTGCGCTCGCTTTACGCCCAATAAATCCGG
+
CCCCCGGGGGGGGGGGGGGGGGGGGGGGGGGGGGGGGGGGGGGGGGGGGGGGGGGGGGGGGFGGGGGGGGFGGGGGGGGGGGGGGGGGGGGGGGGGGGGGGGFGGGGGGGGGGGGGGGGGEGGGGGGGGFGGGGGGGGGGGGGGGGGGGGGGGGGGGGGGGGGGGGGGGGGGGGGGGGGGGGGGGGGGGCBFF?CGGGGGGGGGFGGCGGFGGCGCGGG>FCAEDEFFFFFFGGCEF>GDGFFFGGFECDD
@M03364:276:000000000-BLYN8:1:1101:15843:7827 2:N:0:1
GGACTACAGGGGTTTCTAATCCTGTTTGCTCCCCACGCTTTCGAGCCTCAGCGTCAGTTACAGACCAGAGAGCCGCCTTCGCCACTGGTGTTCCTCCATATATCTACGCATTTCACCGCTACACATGGAATTCCACTCTCCTCTACGAGACTCAAGCTTGCCAGTTTCAAATGCAGTTCCCAGGTTGAGCCCGGGGATTTCACATCTGACTTAACAAACCGCCTGCGTGCGCTTTACGCCCAGTAATTCCG
+
CCCCCGGGGGGGGGGGGGGGGGGGGGGGGGGGGGGGGDGGGGGGGGGGGGGGGGGEGGFGGGGGGGGGFGGGGGGGGGGFGGGGGGGGGDGCCEGGDFGGGGGGGGDFEGGGGADFGGGGGGGGFGGGFFGGGGGGGCGGGGGGFGGD8EGGFGGGGGGGGGGGGGGGGGFGGGGGGGFGGGGGGGGGGGGGGGGD>GGGGGGGFDGG>CFFCCFGGGGGFGF=9A@E@3):DDF<F;ECGFDFGGFEGF>
@M03364:276:000000000-BLYN8:1:1101:19886:7829 2:N:0:1
GGACTACTGGGGTTTCTAATCCTGTTTGCTCCCCACGCTTTCGCACCTGAGCGTCAGTCTTCGTCCAGGGGGCCGCCTTCGCCACCGGTATTCCTCCAGATCTCTACGCATTTCACCGCTACACCTGGAATTCCACCCCCCTCTACGAGACTCAAGCCTGCCAGTTTCAAATGCAGTTCCCGGGTTGAGCCCGGGGATTTCACATCTGCCTTAACAGACCGCCTGCGTGCGCTTTACGCCCAGTAATTCCG
+
CCCCCGGGGGGGGGGGGGGGGGGGGGGGGGGGGGGGGGGGGGGGGGGGGGGGGGGDGGFGGGGGGGGGGGGGGGGGGGGGFGGGGGGGGGGGGGGGGGGGGGGGFAFGGGGGGGGGGGGGCFFGGGGGGGGGGGGGGGGGGGGGFFGGGGGGGGGGGGGGGGFCFGGGGGAFGGGGGGGGGGGEG5CFGGGGGGGGGEFGF7CC6*;C+;D7DFGFDGGGBGB:?49BBEFFGC329<GEE>36>F@>GGC
@M03364:276:000000000-BLYN8:1:1101:24433:7836 2:N:0:1
GGACTACTCGGGTTTCTAATCCTGTTTGCTCCCCACGCTTTCGCACCTGAGCGTCAGTCTTCGTCCAGGGGGCCGCCTTCGCCACCGGTATTCCTCCAGATCTCTACGCATTTCACCGCTACACCTGGAATTCTACCCCCCTCTACGAGACTCAAGCTTGCCAGTTTCAAATGCAGTTCCCAGGTTGAGCCCGGGGATTTCACATCTGACTTAACAAACCGCCTGCGTGCGCTTTACGCCCAGTAATTCCG
+
CCCCCGGGGGGGGGGCFGGGGFGGGGGGGGGGGGGGGGGGGGGGGGGGGGGGGGGGGGGGGGGGGGGGG>CCGGGGGGGGGGGGGFEGGGGGGGGFGGGGGGGGGGGFGGGGGGGGGGD>FECFGGGGGGGGGGGGGGGGGGGGGFGEEEGCEFGGGGFCGFCFFGGFCFDFFAEEFE?FGGGGGGGGGFGGEGECEGGF>CGFF4@DGGGGFFGGG4CFEGFFD>>@BFFFGGFAF(;*:<:6CFFFFG*
@M03364:276:000000000-BLYN8:1:1101:10271:7838 2:N:0:1
GGACTACTGGGGTTTCTAATCCTGTTTGCTCCCCACGCTTTCGAGCCTCAGCGTCAGTTACAGACCAGAGAGCCGCCTTCGCCACTGGTGTTCCTCCATATATCTACGCATTTCACCGCTACACATGGAATTCCACTCTCCTCTTCTGCACTCAAGTCTCCCAGTTTCCAATGACCCTCCCCGGTTGAGCCGGGGGCTTTCACATCAGACTTAAGAAACCGCCTGCGCTCGCTTTACGCCCAGTAATTCCG
+
CCCCCGGGGGGGGGGGGGGGGGGGGGGGGGGGGGGGGGGGGGGGGGGGGGGGGGGGGGGGGGGCGGGGGGGGGGGGGGGGGGGGGFGGGGGGGGGFGGGFGGGGFDFFGFCGFGGGGGGGGG?FGGGGGGGGGGGGGGGGGGGGGGGGGC8DFFFGGGGFGGGGGGGGGGGGGGGGGGGDDGGGGG>C9DGGGGGGGGFFFGGFFFCGGGGGGFCGGGGFEGFFDF@D>BFDGGGFF08?E31?FDFAGF*
@M03364:276:000000000-BLYN8:1:1101:22601:7839 2:N:0:1
GGACTACAAGGGTTTCTAATCCTGTTTGATCCCCACGCTTTCGCACATCAGCGTCAGTTACAGACCAGAAAGTCGCCTTCGCCACTGGTGTTCCTCCATATCTCTGCGCATTTCACCGCTACACATGGAATTCCACTTTCCTCTTCTGCACTCAAGTTTCCCAGTTTCCAATGACCCTCCACGGTTGAGCCGTGGGCTTTCACATCAGACTTAAGAAACCGCCTACGCGCGCTTTACGCCCAATAATTCCG
+
CCCCCGGGGGGDGGGFGGGGGGGGGGGGGGGGGGGGGGGGGGGGGGGGGGGGEGGEFGGGGGGGGGGGGGGGGGGGGGGFGGGGEGGGGGGGGGFGGGFGEFFGFFG@7F?FFFFGGGGGGGFGGGGGGGGGGGGFFG9BC@DDGGGGGCGGFFGDGGDGGGF8AFDFGFCDFFGGGFGGFGG>>CCDDGGG7CEGGGCC:7CFFFDFGGFGDGD@CC:FFGF25A?A=>>DGDC<F;CEGF0)2;+);C8
@M03364:276:000000000-BLYN8:1:1101:21090:7842 2:N:0:1
GGACTACCCGGGTTTCTAATCCTGTTTGCTCCCCACGCTTTCGCACCTGAGCGTCAGTCTTCGTCCAGGGGGCCGCCTTCGCCACCGGTATTCCTCCAGATCTCTACGCATTTCACCGCTACACCTGGAATTCCACCCCCCTCTACGAGACTCAAGCCTGCCAGTTTCAAATGCAGTTCCCGGGTTGAGCCCGGGGATTTCACATCTGACTTAACAGACCGCCTGCGTGCGCTTTACGCCCAGTAATTCCG
+
CCCCCGGGFGGGGGGGGAFGGGGGGGGGGGFGGGGGGDGGGGGGGGGGGGGGGGGDGFFFGGGGGGGGGGGGGGGGGGGGGGGGGGGGGGGGFGGGCFGFGGGGGGGGFCFGGGGGGGGGGGFGGGGGGGGGGGGGGGDGGGGGGGGGEDECEFF?CGGCGGGGGGGGGGG9EFEEEEGFFGGGFGGEFGGGEEGGCCGCCGGGFGGGGGGFCFGGGFG=5EE01F;DFFEEGGF4@:ECEFFFC7@B=C*
@M03364:276:000000000-BLYN8:1:1101:26996:7873 2:N:0:1
GGACTACAGGGGTTTCTAATCCTGTTTGCTCCCCACGCTTTCGCACCTGAGCGTCAGTCTTTGTCCAGGGGGCCGCCTTCGCCACCGGTATTCCTCCAGATCTCTACGCATTTCACCGCTACACCTGGAATTCTACCCCCCTCTACAAGACTCTAGCCTGCCAGTTTCGAATGCAGTTCCCAGGTTGAGCCCGGGGATTTCACATCCGACTTGACAGACCGCCTGCGTGCGCTTTACGCCCAGTAATTCCG
+
CCCCCFGFGGGGGDEGGGFFFGGGGGGGGFFFFGGDC7FFGGGGGCFFFGGGGGGGGGFGGGGGGGFGGEDEDGGGGGGFGGCCCFGGGEFGGFGGDGGGGGFFGFGFDGGGGGGGGGGGDGCDGGGGCD9FFGGGGFGGGGGGDFGFGFGGGFFCAEGGGGGGGGAEE8,@C9,@@9FGGGFGGGGDGF6EGGEGGCE?:DGCA4FC<<C7CGGG45CF>>BF:)75(0<DG*9<F(*::@?FFDB9FG4
@M03364:276:000000000-BLYN8:1:1101:14872:7876 2:N:0:1
GGACTACTCGTGTTTCTAATCCTGTTTGCTCCCCACGCTTTCGAGCCTCAGCGTCAGTTACAGACCAGAGAGCCGCCTTCGCCACTGGTGTTCCTCCATATATCTACGCATTTCACCGCTACACATGGAATTCCACTCTCCTCTTCTGCACTCAAGTCTCCCAGTTTCCAATGACCCTCCCCGGTTGAGCCGGGGGCTTTCACATCAGACTTAAGAAACCGCCTGCGCTCGCTTTACGCCCAATAAATCCG
+
CCCCCGGGGGGGGGGGGGGGGGGGGGGGGGGGGGGGGGGGGGGGGGGGGGGGGGGGGGGGGGCGGGGGGGGGGGGGGGGGGGGGGGGGFGGGGGGGGGFGGGGFFGGGGGGGGGGGGGGGGGGGGGGGGFGGGGGFGGGGGGGGGGGC=DGGGGFGGGGGGGGGFGGGGGGGFCGCGGGGGGGCGEGGGG8CGGGGGGGG7:CCAF:;FGGGCF7FGFGGFGF?FFFFFFFFGGGAF?GGG><FDGFAG:9
@M03364:276:000000000-BLYN8:1:1101:26955:7894 2:N:0:1
GGACTACCAGGGTATCTAATCCTGTTTGCTCCCCACGCTTTCGCACCTCAGTGTCAGTATCAGTCCAGGTGGTCGCCTTCGCCACTGGTGTTCCTTCCTATATCTACGCATTTCACCGCTACACAGGAAATTCCACCACCCTCTACCGTACTCTAGCTCAGTAGATTTGGATGCAGTTCCCAGGTTGAGCCCGGGGATTTCACATCCAACTTGCTGAACCACCTACGCGCGCTTTACGCCCAGTAATTCCG
+
CCCCCCCCFEEEGFGGGGEFGDFGGGCFGDFFGEFFGGGGGFGEE@FCGGGFGGGGGGCCEFGD<FEGGGC@FFFCFCE9BFGDGGGGGGGD?FFFF8<@F9FGFGGGGGCEFGFGGGGGFGDEEGGD8=FGFBF,@8>FEFFDFDECFG7=ED9AE4,E,@D;<9CEFGGG88FGFCG89=D+8@F8EFFFEGCEE>F6@CGGFCCCCFCF>FFCF489AGBDEF@>@DDAD*1;+(31>><F7>CCFG6
@M03364:276:000000000-BLYN8:1:1101:14275:7903 2:N:0:1
GGACTACAGGGGTTTCTAATCCTGTTTGCTCCCCACGCTTTCGCACCTGAGCGTCAGTCTTCGTCCAGGGGGCCGCCTTCGCCACCGGTATTCCTCCAGATCTCTACGCATTTCACCGCTACACCTGGAATTCTACCCCCCTCTACGAGACTCAAGCTTGCCAGTTTCAAATGCAGTTCCCAGGTTGAGCCCGGGGATTTCACATCTGTCTTACAGAACCGCCTGCGCACGCTTTACGCCCAGTAATTCCG
+
CCCCCGGGGGGGGGGGGGGGGGGGGGGGGGGGGGGGGGGGGGGGGGGGGGGGGGGGGGGGGGGGGGGGGGGGGGGGGGGGGGGGGGGGGGGGFGGGGGGGGGFGGFGFGGG7FGGGGGGGGGGGGGGGFGGGGGGGFGFEGGEGFAFGGGGGGGGGGGGGGGGGFFFGFGGGGFGGGGGGGGGFFGGGGGGGGGEGCGGGGGFGF<77C:CFGGGGG49F>5>;<<9)(77>DG*5FBGGGD?6*:6<:C9
@M03364:276:000000000-BLYN8:1:1101:4118:7911 2:N:0:1
GGACTACCGGGGTATCTAATCCTGTTTGCTCCCCACGCTTTCGCACCTGAGCGTCAGTCTTCGTCCAGGGGGCCGCCTTCGCCACCGGTATTCCTCCAGATCTCTACGCATTTCACCGCTACACCTGGAATTCCACCCCCCTCTACGAGACTCAAGCTTGCCAGTTTCAAATGCAGTTCCCAGGTTGAGCCCGGGGATTTCACATCTGACTTAACAAACCGCCTGCGTGCGCTTTACGCCCAGTAATTCCG
+
CCCCCGGGGGGGGGGGGGGGGGGGGGGGGGGGGGGGGGGGGGGGGGGGGGGGGGGGGGGGGGGGGGGGGGGGGGGGGGGGGGGGGGGGGGGGGGGGGGGGFGGGGGGGEGGGGGGGGGGGGGGGGGGGGGGGGGGGGGGGGGGGFFFCC>EFGGGGGGEGGGGGGGGGGGGGGGGGGGGGGGGGGGGGGGGFEEGGEG8C+;FGAGCFFGGFGG7:DGGGFGE<BF9>6DD>5DC>F:EGG53<FC6ADC0
@M03364:276:000000000-BLYN8:1:1101:9238:7939 2:N:0:1
GGACTACTTGGGTTCCTAATCCTGTTTGCTCCCCACGCTTTCGCGCCTCAGCGTCAGTTACAGACCAGCTAGCCGCCTTCGCCACTGGTGTTCCTCCCTATATCTACGCATTTCACCGCTACACATGGAATTCCACTCTCCTCTTCTGCCCTCACGTCGCCCAGTTTCCAATGACCCTCCCCGGTTGAGCCGGGGGCTTTCCCATCCGCCTTATGAAACCGCCTGCGCTCGCTTCACGCCCAATCAACC
+
C68AACEF,C<<@F,CF,FEF<<FEFFGGGC<@F@F@+,6C<,,67FCFA@,86,,,C6,C9,EFF8<8,,CEF+FFD,=FEF:BA8,CEFC<E,B4,B?B9EE=EA<7=+=FA,??+@+>F9F9?A,:5,9A<,,,8,7@DD+@9,7E,,+6D,@83+++>+,8CE9C=,3=E=EGGGG>EG6F:E,1>BE5>88*8C60+30+;11*1*/7:0;+2;C)/)(-<>@>)077/*-*.CCE)()*2*(2
@M03364:276:000000000-BLYN8:1:1101:3824:7941 2:N:0:1
GGACTACTCGGGTTTCTAATCCTGTTTGCTCCCCACGCTTTCGCACCTGAGCGTCAGTCTTCGTCCAGGGGGCCGCCTTCGCCACCGGTATTCCTCCAGATCTCTACGCATTTCACCGCTACACCTGGAATTCTACCCCCCTCTACGAGACTCTAGCTTGCCAGTTTCAAATGCAGTTCCCAGGTTGAGCCCGGGGATTTCACATCTGACTTAACAAACCGCCTGCGTGCGCTTTACGCCCAGTAATTCCG
+
CCCCCGGGGGGGGGGGGGGGGGGGGGGGGGGGGGGGGGGGGGGGGGGGGGGGGGGGGGGGGGGGGGGGGGGGGGCGGGGGGGGGGGGGGGGGGGGGGGGGGGGGGDGGGGGGGGGGGGGGGGGGGGGGGGGGGGGGGGGGGGGGGGFGGGGGGGGGGGGGGGGGGGGGGGGGGFGGGGGGGFGGGGGGGFFGGGGGGGGGGGGGFGGGGGGGGGGGGGGGFGD@DF>@:DDFGGGFF0CEGE0FGDB4:C2
@M03364:276:000000000-BLYN8:1:1101:18052:7961 2:N:0:1
GGACTACTAGGGTTTCTAATCCTGTTTGCTACCCATGCTTTCGAGCCTCAGCGTCAGTTACAGACCAGACAGCCGCCTTCGCCACTGGTGTTCTTCCATATATCTACGCATTTCACCGCTACACATGGAATTCCACTCTCCTCTTCTGCACTCAAGTCTCCCAGTTTCCAATGACCCTCCCCGGTTGAGCCGGGGGCTTTCACATCAGACTTAAGAAACCGCCTGCGCTCGCTTTACGCCCAATAAATCCG
+
CCCCCGGGGGGGGGGGGGGGGGGGGGGGGGGGGGGGGGGGGGGGGGGGGGGGGGGGGGGGGGGGGGGGFGGGGGGGGGGGGGGGGGGGGGGGGGGGGGGGGGGGGGGGGGGGGGGGGGGGGGGGGGGGGFGGGGGGGGGGGGGGGGGGGGGGGGGGGGGGGGGGGGGGGGCFGCGGGGGGGGGGGGGGGGGGGGGGGGGGG7DGFGFGGGGGGGGGGGFGFGFFFFFFFFFFGGGFFFGGGF0<F:BBGGD
@M03364:276:000000000-BLYN8:1:1101:14961:7970 2:N:0:1
GGACTACAGGGGTATCTAATCCTGTTTGCTACCCATGCTTTCGAGCCTCAGCGTCAGTTACAGACCAGACAGCCGCCTTCGCCACTGGTGTTCTTCCATATATCTACGCATTTCACCGCTACACATGGAGTTCCACTGTCCTCTTCTGCACTCAAGTTTCCCAGTTTCCGATGCACTTCTTCGGTTGAGCCGAAGGCTTTCACATCAGACTTAAGAAACCGCCTGCGCTCGCTTTACGCCCAATAAATCCG
+
CCCCCGGGGGGGGGGGGGGGGGGGGGGGGGGGGGGGGGGGGGGGGGGGGGGGGGGDGFFGGGGGGGGGGGGGGGGGGGGGGGGGGGGGGGGGGGGGGGGGGGGFFGGGGGGGGGGGGDEGGGGGGGGGGGGGGGGGGGGGGGGGGGGGGGGGGGGGGGGGFGGGGGGGGGCEGGGGGGGGGGGGGGGGGFGGCEGGGDGGGGGGFGGGGGGGGFGG7CFE>G?DDF@;@EFEGCGFFFDEE>15*;8C;FG
@M03364:276:000000000-BLYN8:1:1101:16823:7980 2:N:0:1
GGACTACTCGGGTTTCTAATCCTGTTCGCTCCCCACGCTTTCGCTCCTCAGCGTCAGTGACGGCCCAGAGACCTGCCTTCACCATTGGTGTTCTTCCCGATATCTACACATTCCACCGTTACACCGGGAATTCCAGTCTCCCCTACCGCACTCCAGCCCGCCCGTACCCGGCGCAGACCCACCGTTAAGCGATGGGCTTTCACACCGGACGCGACGAACCGCCTACGAGCCCTTTACGCCCAATAATTCCG
+
CCCCCGGGGGGGGGGGGGGGGGGGGGGGGGGGGGGGGGGGGGGGGGGGGGGGGGGGGGGGGGGGGGGGGGGGGGGGGGGG9FGGGGGGGGGGGGGGGGGGGGGGGGGGGGGGGGGGGGGGGGGGGGGGGGGGGGGFFGCGFGGGGGGGGGGGGGGGGGG>EEEGFEGGGDGG>CEGGGGG@EGEFE*5CFGEGGDFGGCFGDGGFDCDGDCGG)<D318=@CD6:??DBFF>*><AF1EG5)4;D:9<F79
@M03364:276:000000000-BLYN8:1:1101:26321:7981 2:N:0:1
GGACTACTAGGGTTTCTAATCCTGTTTGCTCCCCACGCTTTCGCACCTGAGCGTCAGTCTTCGTCCAGGGGGCCGCCTTCGCCACCGGTATTCCTCCAGATCTCTACGCATTTCACCGCTACACCTGGAATTCCACCCCCCTCTACGAGACTCAAGCCTGCCAGTTTCAAATGCAGTTCCCGGGTTGAGCCCGGGGATTTCACATCTGACTTAACAGACCGCCTGCGTGCGCTTCACGCCCAGTACTTCCG
+
CCCCCFFGGGGGGGGGGGGFGGGGGGGGGGGGFGGGGGGGGGGGEGFGGGGGGGGGGGGGGGGGGDGGGEGEGGGGCGGGGDEEDGGEGGGGGGGFGGGGGGGGFDGGGGF@AFGGFG7CEGGGGGGGGGGCFFFFGGGGGEEFGGFEGCCG6CDFGGGGGFGF:CCFGG;@ACF7A@:CGGEGG*:?FGEEGGGCDEGGG7C7;D=:FG>+;7:C>CF*8C),8:(.()))/5*./3C*7530**/6:>1
@M03364:276:000000000-BLYN8:1:1101:27711:7984 2:N:0:1
GGACTACTGGGGTTTCTAATCCTGTTTGCTCCCCACGCTTTCGAGTCTCAGCGTCAATTACAGACCAGAGAGTCGCCTTCGCCACTGGTGTTCCTCCATATATCTACGCATTTCACCGCTACACATGGAATTCCACTCTCCTCTTCTGCATTCAAGTTCCCCAGTTTCCAATGACCTTCCTCGTTTGAGCCGAGGGCTTTCACATCAGACTTAAGAAACCGCCTGCTCTCGCTTTACGCCCAATAAATCCG
+
<C<AAEE,,;C@@CFAFCFEGEGGGFFGF9CFGGGGG77BFGC<FGCF9FFFGFGGDFGGFFDDFGGGCD@FGG+@F:FFFGGFGGFCCEFG<F=,BFFF9C,@=@EGGGGGGGAF<FFGGCFFGG9EB<EFDGAFGGECEDFFFGGFGGGGGAEF,EFC>ED>D;;>EF9;=ED,,6DFGCE6DFE8D88+C6CGDGGGGFFC+;<*;F79<+++5;@F4*:55;3+/;)88CC4A@GGGF<AC*61+>)
@M03364:276:000000000-BLYN8:1:1101:22519:7987 2:N:0:1
GGACTACAAGGGTTTCTAATCCTGTTTGCTCCCCACGCTTTCGAGCCTCAGCGTCAGTTACAGACCAGAGAGCCGCCTTCGCCACTGGTGTTCCTCCATATATCTACGCATTTCACCGCTACACATGGAATTCCACTCTCCTCTTCTGCACTCAAGTCTCCCAGTTTCCAATGACCCTCCCCGGTTGAGCCGGGGGCTTTCCCATCAGACTTAAGAAACCGCCTGCGCTCGCTTTACGCCCAATAAATCCG
+
CCCCCGGGGGGGGGGGGGGGGGGGGGGGGGGGGGGGGGGGGGGGGGEGGGGFGGGGGGGGGGGGGGGGGGFGGGGGGGGGGDGGGFGGGGGGGGGGGGGGGGGGGDGGGGGGGGGGGGGGGGGGGGGFFEFGAFGGG8EGGGGFGGGGGGGGGGGFFADGGGGGGF9E8EDGGGGFGGGGGGGGGGDF?FFGDGGGGGGC++4?FGGF=8*BFFGGGGGGBC)1=F;3.8>7C33-9(8E554@DF44CC7
@M03364:276:000000000-BLYN8:1:1101:4220:7996 2:N:0:1
GGACTACTAGGGTATCTAATCCTGTTTGCTCCCCACGCTTTCGAGCCTCAGCGTCAGTTACAGACCAGAGAGCCGCCTTCGCCACTGGTGTTCCTCCATATATCTACGCATTTCACCGCTACACATGGAATTCCACTCTCCTCTTCTGCACTCAAGTCTCCCAGTTTCCAATGACCCTCCCCGGTTGAGCCGGGGGCTTTCACATCAGCCTTAAGAACCCGCCTGCGCTGGCTTTACGCCCAATAAATCCG
+
CCACCGGGC<EC<FDFFFEF,FCFGAEC<FCCFF8FCE7CFGGC?FCEFGEFGG7CF,EA<@ECCFFDE<CCCE@F@:FFEGGD7=CC:BFB<F9E8<FD9FFGFGCD::=FFFFF?===@FAA,AAFE9EFGC;A9E=E,=4=FFGEEG8+@48DDBCF,BDB39=FDGEBFEFCDGGGGGECGGGF6DEE+@E5CCFGC>FC+?:*0*0;DCF7C*=5BC>(/).83)05>*24@?EEGE0)**1)*29
@M03364:276:000000000-BLYN8:1:1101:25284:7997 2:N:0:1
GGACTACCAGGGTTTCTAATCCTGTTTGCTCCCCACGCTTTCGCACCTGAGCGTCAGTCTTCGTCCAGGGGGCCGCCTTCGCCACCGGTATTCCTCCAGATCTCTACGCATTTCACCGCTACACATGGAATTCCACTCTCCTCTTCTGCACTCAAGTCTCCCAGTTTCCAATGACCCTCCCCGGTTGAGCCGGGGGCTTTCACATCAGACTTAAGAAACCGCCTGCGCTCGCTTTACGCCCAATAAATCCG
+
CCCCCGGEGGGGDCEGGAEFGGGGGGGGGGGGGGGGGEGGGGGGDFGGFF@CFGEEGG9FFFDFGGDGCFGDGGGGGGDFFGGGDGGGGGGGGGGGGCGAGFFGFFFGGGGGGGFFGGGGGGGGGGGFFCFFDFDGGFGFFFEF=;ECGGG7E8DFDFEED=CFGFGGGC,E?FG,:CECGGEGEGEGGGF5:5EEGEGGGFGGFGG=DG*37@F72<FFEED1076@>E3>DDFDF?EC=56:DGFFGG<
@M03364:276:000000000-BLYN8:1:1101:6586:8017 2:N:0:1
GGACTACTGGGGTTTCTAATCCTGTTTGCTCCCCACGCTTTCGAGCCTCAGCGTCAGTTACAGACCAGAGAGCCGCCTTCGCCACTGGTGTTCTTCCATATATCTACGCATTTCACCGCTACACATGGAATTCCACTCTCCTCTTCTGCACTCAAGTCTCCCAGTTTCCAATGACCTGCCCCGGTTCAGCCGGGGGCTTTGACATCAGACTTAAGAAACCGCCTGCGTCCGCTTTACGCCCAACAAATCCG
+
8@<6AEFDE9EC6+@FCEFE@FFEG<6EEEF@DC@CFGGDFGECCFCFEFGGGG@CGEFFC9CFFFC@8C68CFF+8:C9BF=7FEFCFFC=E,,B<E?E<,C<EE<?CCCCFEGGDCC=BC@FFF=<EBFGA,;A,6@FGA8D,>;@=@ED,,,@@,@=3>FFA,=EFFGD1EC,,,3@F=>CFC+25;8:7CGG=EGC*=CC+*+*2;*+=8CF79F68*576A6)(85)237<*(;8*.()1*).2*1
@M03364:276:000000000-BLYN8:1:1101:23639:8020 2:N:0:1
GGACTACCGGGGTTTCTAATCCTGTTTGCTCCCCACGCTTTCGAGCCTCAGCGTCAGTTACAGACCAGAGAGCCGCCTTCGCCACTGGTGTTCCTCCATATATCTACGCATTTCACCGCTACACATGGAATTCCACTCTCCTCTTCTGCACTCAAGTCTCCCAGTTTCCAATGACCCTCCCCGGTTGAGCCGGGGGCTTTCACATCAGACTTAAGAAACCGCCTGCGCTCGCTTTACGCCCAATAAATCCG
+
ACCCCFCGGGGECF@FCFC9@FAFGDFGFDC<DCEFFEGGGCF@FEGGFGGGGGGGC<EFFFFFGGFCEC<7CEGDGGGGDG7CFB,CFD<=EC@?EF<FG9@FF9ECGDEGFGGFGG>CCFGGD4AFB?E@EE;==EA,@FFFA;>F,@FFFGGG;9>DFFFE6CDGGGF=DDGDF8;8CCEEGGGGGFFCE=>:51;,;D7;A4:4CC4C>7+7:DF=55:?;A0@0>;B33CBF0EC:>()2:F<7F7
@M03364:276:000000000-BLYN8:1:1101:14841:8036 2:N:0:1
GGACTACCAGGGTTTCTAATCCTGTTTGCTCCCCACGCTTTCGCACCTGAGCGTCAGTCTTCGTCCAGGGGGCCGCCTTCGCCACCGGTATTCCTCCAGATCTCTACGCATTTCACCGCTACACCTGGAATTCTACCCCCCTCTACGAGACTCTAGCTTGCCAGTTTCAAATGCAGTTCCCGGGTTGAGCACGGGGATTTCACATCTGACTTAACAAACCGCCTGCGTGCGCTTTACGCCCAGTACTTCCG
+
@CCCCGGGFGFEF@@EE<FFGCFGGAFGFGFGGF@7CFGGDEFDC::<E<<AC@CFGEGEGGGGGGCEDCF+:F=:FG:AFGGDFGGE=FGGGCEDDAF9FFCCEEFFFFGED,<FGDFCBF,ABDGGGGGFFFCF,DFGGGGGGFFCEE7CFGCFGFGFCFGFFFBFFGEG,7,<EFCGF*4BF8CC?C,:C=CD=EF6CFE+;2:++@FG7+0:778*0*06<51>?F<7CDFA?6;EE),9F**.2:9
@M03364:276:000000000-BLYN8:1:1101:21280:8047 2:N:0:1
GGACTACTGGGGTTTCTAATCCTGTTTGCTCCCCACGCTTTCGAGCCTCAGCGTCAGTTACAGACCAGAGAGCCGCCTTCGCCACTGGTGTTCCTCCATATATCTACGCATTTCACCGCTACACATGGAATTCCACTCTCCTCTTCTGCACTCAAGTCTCCCAGTTTCCAATGACCCTCCCCGGTTGAGCCGGGGGCTTTCACATCAGACTTAAGAAACCGCCTGCGCTCGCTTTACGCCCAATAAATCCG
+
CCCCCGGGGGGGGGGGGGGGFGGGGGGGGGGGGGGGGGGGGGGGGGGGGGGGGGGGGGGGGGGGFGGGGGGGGGGGGGGGGGGGGGGGGGGGGGGGGGGFGGGGGGGFECEEGGGGGGGGGGGGGGGGFFGGGGFGGGGGGGGGGGGGGGGGGGFGGFFGFG8FFDCFFGGGGGGEGGFGEGEGGGGGGGFG?EG8EGFFGGGGFGGGGGGGGGGGFCGGEGFF0FF>1.=D:FGAFFC>CE?FDF?AFFC
@M03364:276:000000000-BLYN8:1:1101:5193:8055 2:N:0:1
GGACTACACGGGTATCTAATCCTGTTTGCTCCCCACGCTTTCGAGCCTCAGCGTCAGTTACAGACCAGAGAGTCGCCTTCGCCACTGGTGTTCCTCCATATATCTACGCATTTCACCGCTACACATGGAATTCCACTCTCCTCTTCTGCACTCAAGTCTCCCAGTTTCCAATGACCCTCCCCGGTTGAGCCGGGGGCTTTCACATCAGACTTAAGAAACCGCCTGCGCTCGCTTTACGCCCAATAAACCCG
+
CCCCCGGGGGGGGGGGGGGGGGGGGGGGGGGGGGGGGGGGGGGGGGGGGFGGGGGGGGGGGGGCGGGGGGGFGGFGGGFGGGGGGGGGGGGGGGGFGFGDFGAFGGGGGGGGFGGGGGGGCFGGGGGGFFGGGGGGGGGGGGFGGGGGGGGGGDFDGGFGGGGGGFGGGGGGGGGDC=DGEC6CCE6EGFGEGGGGGGGGGGG8+?>FC<FDGGG7FFGGAGF?DFFF0A>BG<F2*-CEEE0@DC7)29/
@M03364:276:000000000-BLYN8:1:1101:16105:8061 2:N:0:1
GGACTACCGGGGTTTCTAATCCTGTTTGCTCCCCACGCTTTCGCACCTGAGCGTCAGTCTTCGTCCAGGGGGCCGCCTTCGCCACCGGTATTCCTCCAGATCTCTACGCATTTCACCGCTACACCTGGAATTCCACCCCCCTCTACGAGACTCAAGCCTGCCAGTTTCAAATGCAGTTCCCGGGTTGAGCCCGGGGATTTCACATCTGACTTAACAGACCGCCTGCGTGCGCTTTACGCCCAGTAATTCCG
+
CCCCCGGGGGGGGGGGGGGGGGGGGGGGGGGGGGGGGGGGGGGGGGGGGFGGGGGGGGGGGGGGGGGGGGGDGGGGGGEGGGGGGGG:FEGGGGGGGGGGFGFGGCFGEGGGGFFGGGGGGGGGGGGGGGGGGGGEFEDGGGCFA>:>ECGGGGC6ECGGGGGGGGGGFFGGGFFCGGGFGGGGGGGF6@EFGGGGGGGGFC7:8<FF>7>+::CCFGFC)*7:?FB>1>DFGGFFFFEEGE6;77=970*
@M03364:276:000000000-BLYN8:1:1101:27552:8077 2:N:0:1
GGACTACCGGGGTATCTAATCCTGTTTGCTCCCCACGCTTTCGCACCTGAGCGTCAGTCTTCGTCCAGGGGGCCGCCTTCGCCACCGGTATTCCTCCAGATCTCTACGCATTTCACCGCTACACCTGGAATTCCACCCCCCTCTACGAGACTCAAGCCTGCCAGTTTCAAATGCAGTTCCCGGGTTGAGCCCGGGGATTTCACATCTGACTTAACAGACCGCCTGCGTGCGCTTTACGCCCAGTAATTCCG
+
CCCCCGGFEGGGGGGGGGGGCGFGGGGGGGGGGGGGGGGGGGGGGEGGGGGGGGGGGCFFGGGGGGGGGGGGGGGGDGGFGGGGC,FFFGGGDFGGGFGGG,EFGGGGGGGGGGGGGGGGGGGG8AFGGGGGGGFGG8EFEGDFCGGGGGDCCFFGCF6CGGGFFCEGGG?CFGGGGGFFGGGGGGGGGGGFGEEEGCFC77@FFFGGGG=FCDGCF<CF>EE0(835(7<B<DF<F?GEC36?GFF2FF*
@M03364:276:000000000-BLYN8:1:1101:21208:8102 2:N:0:1
GGACTACTAGGGTTTCTAATCCTGTTTGCTCCCCACGCTTTCGAGCCTCAGTGTCAGTTACAGGCCAGAGAGCCGCCTTCGCCACTGGTGTTCCTCCATATATCTACGCATTTCACCGCTACACATGGAATTCCACTCTCCTCTTCTGCACTCAAGTCTCCCAGTTTCCAATGACCCTCCCCGGTTGAGCCGGGGGCTTTCACATCAGACTTACTAAACCGCCTGCGCTCGCTTTACGCCCAATAAATCCG
+
CCCCCDGGGGGGGEFFGGGGGGGGGGGGGGGGGGGGGGGGGGGGFCGGGGGGGGDGGGGGGDFFGGGGGGGGGDFGG:FGGGGGGGDGFGGGFFGGG<FGGCEFFGGGGGGGGGFGGDGGGGGGGCFFEFGGGFFGGGFEBFGGGGFAFGG?EGGGGGC=FFFGBEFGDFC;ECF@FGDCEE8EG6@E,;B>+6CEEE,=;C78CC+;4DF7+++=+;F?>C:??A2B0:5>/7*9A?8CE@65FCFADF)
@M03364:276:000000000-BLYN8:1:1101:6050:8142 2:N:0:1
GGACTACCGGGGTATCTAATCCTGTTTGCTACCCATGCTTTCGAGCCTCAGCGTCAGTTACAGACCAGACAGCCGCCTTCGCCACTGGTGTTCTTCCATATATCTACGCATTTCACCGCTACACATGGAGTTCCACTGTCCTCTTCTGCACTCAAGTTTCCCAGTTTCCGATGCACTTCTTCGGTTGAGCCGAAGGCTTTCACATCAGACTTAAGAAACCGCCTGCGCTCGCTTTACGCCCAATAAATCCG
+
CCCCCGGGGGGGGGGGGGGGGGGGGGGGGGFGGGGGGGGGGGGGGGGGFGGGGGGGGGGGGGGFGDFGFGGGGGGGGGGGGGGGGGGGGGGGGGGGGGGGGGFGFGGGGGGGGGGGGGGGGGGGGGGGCFGGGGGGGGEGGGGFGGGGGGGGGGGGGGGGGGGGGGGGG>BEGGFGGFFGGGG6CBEFFGGCEGGGGFGFG7FGFGF4?FGGFGFFGCGGFG?9=A@DBFB:5C5);?CD551=CGF?CDD
@M03364:276:000000000-BLYN8:1:1101:4455:8163 2:N:0:1
GGACTACAGGGGTATCTAATCCTGTTTGCTCCCCACGCTTTCGAGCCTCAGCGTCAGTTACAGACCAGAGAGTCGCCTTCGCCACTGGTGTTCCTCCATATATCTACGCATTTCACCGCTACACATGGAATTCCACTCTCCTCTTCTGCACTCAAGTCTCCCAGTTTCCAATGACCCTCCCCGGTTGAGCCGGGGGCTTTCACATCAGACTTAAGAAACCGCCTGAGCTCGCTTTACGCCCAATAAATCCG
+
CCCCCGGGGGGGGGGGGFGGFGGGGGGGGGGGGGGGGGGGGGGGGGGGGGGGGGGGGGGGGGGGGGGGGGGGGGGGGGGGGGGGGGGGGGGGGGGGGAFGGGGGGGGGGGGGGGGFAFDGGGGGGFGGFFGGG9FGGGGGGGGGGGGGGGGGFGD9EF,=EC8?FFGGGGCFGFFGGGFDGGGGGGGGGG?+:8EG5EGFGFF@:CCDFFGGGCFFG4EFAG>?FFDFE6>ADFGFF?E:E78>DFBBGGD
@M03364:276:000000000-BLYN8:1:1101:24490:8171 2:N:0:1
GGACTACCAGGGTTTCTAATCCTGTTTGCTGCCCACGCTTTCGAGCCTCAGCGTTAGTTACAGACCAGAGAGCCGCCTTCGCCACTTGTGTTCCTCCATATATCTACGCATTTCACCGCTACAAATGGAATTCCACTCTCCTCTGCTTCACTCACGTCTCTCAGCTTCCAATTACCCTCCCCCGTTGAGCCGGGGTCTTTCCCATCTGACTTAAGGAACCGCCTGGGCTCGGTGTACGCCCAATAAATCCG
+
B9ACC<,F@F7C,6,6@6CEEFGGGGGC,C,C<C<;FCGC,CC@,,@E<CC8:F,B:,,<EEFG8FF,9CEFF,+8@,@FCDGC:F,<:6CBFGG,BFD9C9;<EFFGG,?FA,CD<C+++8=,C4E<C=E:;?=ABFF8,,6=,8,,4=>D98,446,>,C93,,,36@;=,3=ED,3@@+8+3>++,,@+1:C**,7,=:,3+*+5=88C7C7*;9:46:899)(/-6.)1*27:?>8*)/);*87@*)
@M03364:276:000000000-BLYN8:1:1101:25581:8171 2:N:0:1
GGACTACTGGGGTATCTAATCCTGTTTGCTCCCCACGCTTTCGCACCTGAGCGTCAGTCTTCGTCCAGGGGGCCGCCTTCGCCACCGGTATTCCTCCAGATCTCTACGCATTTCACCGCTACACCTGGAATTCTACCCCCCTCTACGAGACTCTAGCTTGCCAGTTTCAAATGCAGTTCCCAGGTTGAGCCCGGGGATTTCACATCTGACTTAACAAACCGCCTGCGTGCGCTTTACGCCCAGTAATTCCG
+
CCCCCGGGGGGGGGGGGGGGGGGGGGGGGGGGFGGGGGGGGGGGGGGGFGGGGGGGDGGGGGGGGGGGGD7BFGGGGGGGGGFGD8FGEDFGFGGGEFD??FGGGGFDFDFEDGGGGDEGDD@FGGGGGGGGGGGFG?3@EGEGFGG+:@@8,9EFGAF6FC7FFGGGFCFGFGGGGGGEEGCEFGG?FFGGEGGGG*B?FCEFFF:@FGGGGGGDCFDFD=>(6:6><E:DDDF)0:GE=B0<F*=>CC6
@M03364:276:000000000-BLYN8:1:1101:15833:8195 2:N:0:1
GGACTACTGGGGTTTCTAATCCTGTTTGCTCCCCACGCTTTCGCACCTGAGCGTCAGTCTTCGTCCAGGGGGCCGCCTTCGCCACCGGTATTCCTCCAGATCTCTACGCATTTCACCGCTACACCTGGAATTCCACCCCCCTCTACGAGACTCAAGCCTGCCAGTTTCAAATGCAGTTCCCGGGTTGAGCCCGGGGATTTCACATCTGACTTAACAGACCGCCTGCGTGCGCTTTACGCCCAGTAATTCCG
+
CCCCCEGGGGGGGGGGGGGGFGGGGGGGGGGGGGGGGGGGGGGGGGGGG8FGGGGEGGFEFGDGEGGGGGGGGGGGGGGGGGEDGGGGGGGGFGGGG<FCG,@FFGGGGGGGGGGGGGGGDCAFDF8AFGGGFGGGGDGGGGGGGGDE:8C:@ECDCEGGGGGGGGGGGF;EGGFGFFGGFGGGEC56CFGGE8EDEG6ECFG>AC+1+7C7DCGCDGFDFGFF?F(76D@><CFA=?DEG>?FC:B:FG9
@M03364:276:000000000-BLYN8:1:1101:15698:8224 2:N:0:1
GGACTACAAGGGTTTCTAATCCTGTTTGCTCCCCACGCTTTCGCACCTGAGCGTCAGTCTTTGTCCAGGGGGCCGCCTTCGCCACCGGTATTCCTCGAGATCTCTACGCATTTCACCGCTACACCTGGAATTCTACCCCCCTCTACAAGACTCTAGCCTTCCAGTTTCGACTGCAGTTCCACGGTTGAGCCCGGGGCTTTCACATCCGACTTGACAGACCGCCTGCGTGCCCTTTAAGCCCAGTAATTCCG
+
CCCCCGGFFFGGGGGGGGGFGGGGGGGGAFEFGGGGGGGGGGD@:F:ECFGCCFEGGG,@FFFGG<FF?EDGG@FFGGEFFCEGGGGG::FFG9EG4+BFF<EFGGCFDGGGGGGGGGGGC:DFFFAGFFGGFF9FGF?GGGGGFGD9,DF+DDFGA,>,@BFCFFGD88*@EEFDGGE,,,6CFEC,<8>87E5**:8CFGGGFG<>DGDC*;6:;5F=)>)4,86;8)))9CCB*.<AGF6?GF*):7*
@M03364:276:000000000-BLYN8:1:1101:5459:8225 2:N:0:1
GGACTACTCGGGTTTCTAATCCTGTTTGCTCCCCACGCTTTCGAGCCTCAGCGTCAGTTACAGACCAGAGAGCCGCCTTCGCCACTGGTGTTCCTCCATATATCTACGCATTTCACCGCTACACATGGAATTCCACTCTCCTCTTCTGCACTCAAGTCTCCCAGTTTCCAATGACCCTCCCCGGTTGAGCCGGGGGCTTTCACATCAGACTTAAGAAACCGCCTGCGCTCGCTTTACGCCCAATAAATCCG
+
CCCCCGGGGGGGFGGGGGGGGGGGGGGGGGGGGGGGGGGGGGGGGCGGFGGGGGGGEGFGGGGGGGGGGF8EGGGGGGGGGGGGGGGGGGGGGGFGDGFFFFFFGGGGGGGGGEGGGGGGGGGGGG<FFFFC;,CFGF,AFGGGGFGGGGGGGGGGF,7@DBEGGGGGGGGG8DEGGGG=CBCEGGGC7DGD>5C5CE5CGCC>8C+?*8CGFFGGF*A0)=>DDF(5;5:>DFG>=0:EGE:F<D42DF<
@M03364:276:000000000-BLYN8:1:1101:22678:8227 2:N:0:1
GGACTACAGGGGTATCTAATCCTGTTTGCTCCCCACGCTTTCGAGCCTCAGCGTCAGTTACAGACCAGAGGGCCGCCTTCGCCACTGGTGTTCCTCCATATATCTACGCATTTCACCGCTACACATGGAATTCCACTCTCCTCTTCTGCACTCAAGTCTCCCAGTTTCCAATGACCCTCCCCGGTTGAGCCGGGGGCTTTCACATCAGACTTAAGAAACCGCCTGCGCTCGCTTTACGCCCAATAAATCCG
+
CCCCCGGGGGGGGGGGGGGGGGGGGGGFGGGGGGGGGGGGGGGGGGGGGGGGGGGGGGGGGGGGGGGGGG,FFGGGGGGGGGGGGGGGFGGGGGGGGGGCFEGGGGGGGGGGGGFGGGGG:FGGGGGGGGGGGGGGGGGGGGGGGGGGGGGGGGGGGGEGGGDEGGEDFGGGGGGDGGGGGGDGGGGGGGGCGCGGGGGFCGGGFFCGGGGGFCD=FGGGEG:;052B>>375FGFFFGGGFBFCDBBGGC
@M03364:276:000000000-BLYN8:1:1101:8306:8240 2:N:0:1
GGACTACTCGGGTTTCTAATCCTGTTTGCTCCCCACGCTTTCGAGCCTCAGCGTCAGTTACAGACCAGAGCGCCGCCTTCGCCACTGGTGTTCCTCCATATATCTACGCATTTCACCGCTACACATGGAATTCCACTCTCCTCTTCTGCACTCAAGTCTCCCAGTTTCCAATGACCCTCCCCGGTTGAGCCGGGGGCTTTCACATCAGACTTAAGAAACCGCCTGCGCTCGCTTTACGCCCAATAAATCCG
+
CCCCCGGGDCGGFGGGGGGGFGGGGGFGGGGGGGGGGGGGGGGGGGGGGFGGDGGGGECEGGGDGGGGGG8FEGGGGGGGGGGGDG@FEFGGGGGGGGDGGGFFGGGGGGEEFGFGGGGGGGFGDFCFGCFBFGCFEFFFG=@FEGFGGGGGGFF9EFFCFGCFDGGGGGGGCFG=DEEEGEGGFGECFGGGC5>CEECFCFFG68:F6CC7CCCFGGGGDGF;6F>FFF5)*91:BBGGGF<>4:4<F99
@M03364:276:000000000-BLYN8:1:1101:11996:8262 2:N:0:1
GGACTACTGGGGTTTCTAATCCTGTTTGCTCCCCACGCTTTCGCACCTGAGCGTCAGTCTTCGTCCAGGGGGCCGCCTTCGCCACCGGTATTCCTCCAGATCTCTACGCATTTCACCGCTACACCTGGAATTCCACCCCCCTCTACGAGACTCAAGCCTGCCAGTTTCAAATGCAGTTCCCGGGTTGAGCCCGGGGATTTCACATCTGACTTAACAGACCGCCTGCGTGCGCTTTACGCCCAGTAATTCCC
+
CCCCCGGGGGGGGGGGGGGGGGGGGGGGGGGGGGGGGGGGGGGGGGGGGGGGGGGDGGGGGGGGGGGGGGGGGGGGGGGGGGGGGGGGGGGGGGGGGGGGGGGGFGGGGGGGGGGGGGGGGGGGGGGGGFGGGGCGGGGGGEGFCAF6>EGGGFGCGGGGGGDCGGGGGGFGGGGGFGGGCGDGGGGGGGGGGGGGC5CFGGGGFGGGGGGGFGGGGGGFDG>FB:>DF>BFGGGBFFGGE@:?F*=:FG*
@M03364:276:000000000-BLYN8:1:1101:11533:8269 2:N:0:1
GGACTACTGGGGTATCTAATCCTGTTTGCTCCCCACGCTTTCGCACCTGAGCGTCAGTCTTCGTCCAGGGGGCCGCCTTCGCCACCGGTATTCCTCCCGATCTCTACGCATTTCACCGCTACACCTGGAATTCTACCCCCCTCTACGAGACTCTAGCTTGCCAGTTTCAAATGCAGTTCCCAGGTTGAGCCCGGGGATTTCACATCTGACTTAACAAACCGCCTGCGTGCGCTTTACGCCCAGTAATTCCG
+
CCCCCDGGGGGGGGGGGGAFGGGGGGGGGGGGGCFGGGGGGGG7FGCCCFGGGGGGGFFGFEEEGEGFCCFFGGFFCFGGGGGEGGGGGGGFGGGGF+=+@FFGFGGGG7C@?FEFGGGG7FCFGGFFGGGGGF,3@>8FGGGGEG86@EEGGGGGGAE8CD9>CFFFC9,;=EGCFC;A9>8BF>:7FG:CGGGG5*??FCFC+032CFF:+3C>:9@F>E3:2@BFFBBDGGG<F:GGGB66**94*?2
@M03364:276:000000000-BLYN8:1:1101:5749:8273 2:N:0:1
GGACTACCGGGGTTTCTAATCCTGTTTGCTACCCATGCTTTCGAGCCTCAGCGTCAGTTACAGACCAGACAGCCGCCTTCGCCACTGGTGTTCTTCCATATATCTACGCATTTCACCGCTACACATGGAGTTCCACTGTCCTCTTCTGCACTCAAGTTTCCCAGTTTCCGAGGCACTTCTTCGGTTGAGCCGAAGGCTTTCACATCAGACTTAAGAAACCGCCTGCGCTCGCTTTACGCCCAATAAATCCG
+
CCCCCGGFGGGGEFGGGGGGGGGGC@FFFG9EFGGGFFGECE@DFGEGGFGGGBCFGEEFGAFGFGFFGGGGGGG7CEGGF=B@7EEFDFE@DEFGGGGCFBEGGFGFGG=?FGGGCFF>GGEF9=EFCDG,4,CFG8DGGCD=D;FG9DDD,,DF=,,EGG,,AEFGGGG++6@8@C9F,@:6CEGFGGGGEEEC5D8C?7<=AFC4>GFFGFGCFC@F4CD?DA65(:=>CC<C1(;BE>7AFG@)761
@M03364:276:000000000-BLYN8:1:1101:17144:8276 2:N:0:1
GGACTACTGGGGTTTCTAATCCTGTTTGCTCCCCACGCTTTCGAGCCTCAGTGTCAGTTACAGGCCAGAGAGCCGCTTTCGCCTCCGGTGTTCCTCCATATATCTACGCATTTCACCGCTACACATGGAATTCCACTCTCCTCTCCTGCACTCAAGTCTACCAGTTTCCAATGCATACAATGGTTGAGCCACTGCCTTTTACACCAGACTTAATAAACCACCTGCGCTCGCTTTACGCCCAATCAATCCGG
+
CCCCCGGGGGGGGGGGGFGGGGGGGGGGGGGGGGGGGGGGGGGGGGGGGGGGGGGGGGGGGGGGGGGGGGGGGGGGGGGGGGGGGGGGGGGGGGGGGGGGGGGGGGGGGCFGGAEGGGGGGGFGGGGGGGGGGGGGGFGGGGGGGGGGGFFFGGGGGGGGGGGGBFFGFGGGFFFDGGGGGG8FGC8FGC??CGGGGFCFGFGG6*;7FDFFCGFFGGFDFGFE@FBFDF4??41@DDBEGFF)CCA<CD:
@M03364:276:000000000-BLYN8:1:1101:9769:8294 2:N:0:1
GGACTACAGGGGTATCTAATCCTGTTTGCTCCCCACGCTTTCGAGCCTCAGCGTCAGTTACAGACCAGAGAGCCGCCTTCGCCACTGGTGTTCCTCCATATATCTACGCATTTCACCGCTACACATGGAATTCCACTCTCCTCTTCTGCACTCAAGTCTCCCAGTTTCCAATGACCCTCCCCGGTTGAGCCGGGGGCTTTCACATCAGACTTAAGAAACCGCCTGCGCTCGCTTTACGCCCAATAAATCCG
+
CCCCCGGGGGGGGGGGGGGGGGGGGGGGGGGGGGGGGGGGGGGGGGGGGGGGGGGGGGGGGGG<FGGGGGGGGGGGGGFFGDEGGGGGGGGGGGGGGGGGGFGFGGGGGGGEFFGGGEFCFGGGGCFGFGGGGGFGGGGGGGGGGGGGGGGGFGGGGGGGGGGFGFGGGG9DFGGGGGGGGGGGGGGGGGGCEGGDEGGFDDGFFGDF489B+7CFCFGFB5=?FFFF@DDBDFC)96EEE7(<<D42CFD
@M03364:276:000000000-BLYN8:1:1101:6755:8300 2:N:0:1
GGACTACAGGGGTTTCTAATCCTGTTTGCTCCCCACGCTTTCGAGCCTCAGCGTCAGTTACAGACCAGAGAGCCGCCTTCGCCACTGGTGTTCCTCCATATATCTACGCATTTCACCGCTACACATGGAATTCCACTCTCCTCTTCTGCACTCAAGTCTCCCAGTTTCCAATGACCCTCCCCGGTTGAGCCGGGGGCTTTCACATCAGACTTAAGAAACCGCCTGCGCTCGCTTTACGCCCAATAAATCCG
+
CCCCCGGGGGGGGDFGGGGGGGGGGGGGGGGGGGGGGGGGGGGGGGGGGGGGGGGGGFGGGGGGGGGGGGGGGGGGGGGGGGGGGGGGGGGGGGGGGGGGFFGGGGGFGGGGGGGGFFGGGGCCEFCGBCEFGGGGGGGGGGGGGGGGGGGGGGCGGGGGGGGGGGGGGGGCFFGGGGGEEGGGGGGGDGGGGGDGGGGGG7,:BF864CFGGGGGGGGFBDFFFFFFBEE@35CBFFGGGFFFGFF>FGC
@M03364:276:000000000-BLYN8:1:1101:23168:8300 2:N:0:1
GGACTACCGGGGTTTCTAATCCTGTTTGCTCCCCACGCTTTCGAGCCTCAGCGTCAGTTACAGACCAGAGAGCCGCCTTCGCCACTGGTGTTCCTCCATATATCTACGCATTTCACCGCTACACCTGGAATTCCACTCTCCTCTCCTGCACTCAAGTCTCCCAGTTTCCAATGACCCTCCCCGGTTGAGCCGGGGGCTTTCACATCAGACTTAAGAAACCGCCTGCGCTCGCTGTACGCCCAATAAATCCG
+
CCCCCGGGGGGGGGGGGGGGGGGGGGGGGGGGGGGGGGGGGGGGGGGGGGGGGGGGGGGGGGGGGFCFGFFGGGGGGGGGGGGGGGGGEGFFFGGGGGGE9EFFFGGGGGGGGGGGGGGGGGGGGGGGFFFGGGGFCGGFFGFFFGGGGGGGGG8FDCDFGGGGEA9ECEDEGFGGGGGDGGG>FGGGGGGGGGGGGGD++1++1>C>DFDFGG++1>CG3>EFFF9D(8<<D*>4F8CEGF:)0*04C67
@M03364:276:000000000-BLYN8:1:1101:20387:8303 2:N:0:1
GGACTACTAGGGTTTCTAATCCTGTTTGCTCCCCACGCTTTCGAGCCTCAGCGTCAGTTACAGACCAGAGAGCCGCCTTCGCCACTGGTGTTCCTCCATATATCTACGCATTTCACCGCTACACATGGAATTCCACTCTCCTCTTCTGCACTCAAGTCTCCCAGTTTCCAATGACCCTCCCCGGTTGAGCCGGGGGCTTTCACATCAGACTTAAGAAACCGCCTGCGCTCGCTTTACGCCCACTAAATCCC
+
CCCCCGGGGGFCFGGGGDFGGGGGGGGEFGGGFGCECGGGGCF@CEEGAEFGGGGFGFG9FCFGGCEAECFEGGE@CFGFEGGGEGEGFFFBFFGGF<FGGAFFFGGGC74CFFGFGCFGG7=A,9??EFF@;FEFG8@<FGDGGGG;EGF?>,4A=>E9=E,BA3,6@=;E8DF8DGG6C8EGFGD6,@>:*;>>CECCF>@FFCF6*;6:8+1=+*<6)/.42F>EFFD39**:F(C?5)(0>664FF*
@M03364:276:000000000-BLYN8:1:1101:9636:8311 2:N:0:1
GGACTACCGGGGTATCTAATCCTGTTTGCTCCCCACGCTTTCGAGCCTCAGCGTCAGTTACAGACCAGAGAGCCGCCTTCGCCACTGGTGTTCCTCCATATATCTACGCATTTCACCGCTACACATGGAATTCCACTCTCCTCTTCTGCACTCAAGTCTCCCAGTTTCCACTGACCCTCCCCGGTTGAGCCGGGGGCTTTCACATCAGACTTAAGAAACCGCCTGCGTCCGCTTTACGCCCAATAAATCCG
+
CCCCCGGGGGGGGGGGGGGFGGGGGGGGGGGGGGGGGGGGGGGGFGGGFDCFBCFGGGFGGFF9FFGGFF,CFFFFGGGGGG@CGGGGCBFFGGGGGGGGG9EGGGGGG+=FGGGGGGGGGGGGG?@FEFFFGGF9,,7EFFGGGGFG9DFGGGGGGGGFGGGGFFGFFG,EFADD8=FEGGG8FE5?7FF8C>EG=EDGFGFC:8:;76CDD>1::FF65C)(6A,)(0.8CD*4@?ECE>,5FFFB7*)
@M03364:276:000000000-BLYN8:1:1101:22399:8331 2:N:0:1
GGACTACAAGGGTTTCTAATCCTGTTTACTCCCCACGCTTTCGAGCCTCAGCGTCAGTTACAGACCAGAGAGCCGCCTTCGCCACTGGTGTTCCTCCATATATCTACGCATTTCACCGCTACACATGGAATTCCACTCTCCTCTTCTGCACTCAAGTCTCCCAGTTTCCACTGACCCTCCCCGGTTGAGCCGGGGGCTTTCACATCAGACTTAAGAAACCGCCTGCGCTCGCTTTACGCCCAATAAATCCG
+
CCCCCGFGGGGGGGGGGGGGGGGGGGGGGGGGGGGGGGGGGGGFGGGGGGGGGGGDGGGGGGGGGFGGGGGDGGGGGGGGGGGGGGGGGGGGGGGGGGGGGGGGDGFGGGGGGGGFGGGGGGGGGGDFFFFGFFGGGGGFGFFGFCGGGGGGGF,8E;FDFGGGGGGGCG,@=FF8EFF6EECEGGGFGGGDDCCGGGGCGGG7AFFGGCGGGGC7CFFF>EE@FF036>ADGGGB6:EGG@F@DD?BCG9
@M03364:276:000000000-BLYN8:1:1101:23469:8343 2:N:0:1
GGACTACACGGGTTTCTAATCCTGTTTGCTCCCCACGCTTTCGAGCCTCAGCGTCAGTTACAGACCAGAGAGCCGCCTTCGCCACTGGTGTTCCTCCATATATCTACGCATTTCACCGCTACACATGGAATTCCACTCTCCTCTTCTGCACTCAAGTCTCCCAGTTTCCAATGACCCTCCCCGGTTGAGCCGGGGGCTTTCACATCAGACTTAAGAAACCGCCTGCGCTCGCTTTACGCCCAATAAATCCG
+
CCCCCGGGGGGGGGGGGGGGGGGGGGGGGGGGGGGGGGGGGGGFFGGGGGGGGGGGGGGGGFGGGGGGGGGGGGGGGGGGGGCGGGGGGGGGGGGGGCGGGGGGGGDFFGGGGGGGGGGGDGGGFGGGGGFGGGGFFGGGGGGGGGGGGGGGGGGGGGFGGGGGGFFE:,@EG9=DEGGGGGEDGGGGGGGECEGGGGGGGGGF@FCCCFGGCFFDFGFCBGFFFF>D9EEDGCG2FBGGGF:>47@9:D7
@M03364:276:000000000-BLYN8:1:1101:20335:8382 2:N:0:1
GGACTACAAGGGTTTCTAATCCTGTTTGCTCCCCACGCTTTCGCACCTGAGCGTCAGTCTTCGTCCAGGGGGCCGCCTTCGCCACCGGTATTCCTCCAGATCTCTACGCCTTTGACCGCTACACCTGGAATTCCACCCCCGTCTACGCGACTAAAGCCTGCCAGGTTCAAATGCAGTTCGCGGGTTGAGCCCGGGGATTGCACATCCGACTTGACAGACCGCCTGCGTGCGCTTTAGGCCCAGTAATCCCC
+
CCCC@,C8,CC@<E;,C,,,CE,CEGFGD@9ECBF7@+6CFFGC7@+@FDFGCG:@FGGGGGGC@:@6:,@F7+6@F7FFFEG78=FC44B<CFF<8<?,,,EFGFGF:+BB9,,,5C+=:F9:@:F<F=?FAD,B88+C+6+0DCB+@+>;*6>DFCFDC8:,*6>,2>,2B?CF,=;**41*=186<79@CC>CE8C**2<7@CFC<7D***27C5;F557::FF>2)))17*)*.0+:).9::*):C5
@M03364:276:000000000-BLYN8:1:1101:8748:8384 2:N:0:1
GGACTACCGGGGTTTCTAATCCTGTTTGCTACCCATGCTTTCGAGCCTCAGCGTCAGTTACAGACCAGACAGCCGCCTTCGCCACTGGTGTTCTTCCATATATCTACGCATTTTACCGCTACACATGGAATTCCACTCTCCTCTTCTGCACTCAAGTCTCCCAGTTTCCAATGACCCTCCCCGGTTGAGCCGGGGGCTTTCTCATCAGACTTACGAAACCCCCTGCGCTCGCTTTACGCCCATTAAATCCG
+
CCCCCFEC@C:FFCGFFGGGGGGGGGGGGG9FFGFFGGGGFFGGGGGGA<EFGGGGGGGGGGGFGFDGDDFFFFCGGEGFGCGEGGGGGGGGEFG<FCE<AGGCFGCFGGGDG,,,<@@@CFFGFFGGGGGGGGG9E=,ABE8DFGGFAEGFFGF?,;EDF8,@FFFF,DEA899=,,6638B+@ED,<;8EEEE*5EGFF+=+88+*222+2+*25*8*)*87()()(08>GGGD?:CE*)(/0**)2C)
@M03364:276:000000000-BLYN8:1:1101:22679:8407 2:N:0:1
GGACTACAAGGGTTTCTAATCCTGTTTGCTCCCCACGCTTTCGAGCCTCAGCGTCAGTTACAGACCAGAGAGCCGCCTTCGCCACTGGTGTTCCTCCATATATCTACGCATTTCACCGCTACACATGGAATTCCACTCTCCTCTTCTGCACTCAAGTCTCCCAGTTTCCAATGACCCTCCCCGGTTGATCCGGGGGCTTTCACATCAGACTTAAGAAACCGCCTGCGCTCGCCTTACGCCCAATAAATCCG
+
C<ABCECFCFFGFEC<F@E<ECFGGFG8<,FCGF<FC7@CFGC<FEFFEGG8@C::FGGFGGGCCFGGC8@FCGCGEFGGF@GGEG8FD8FCFF;F=,CB,,EFG9FGGEFEGGGGGGDEFGGD9FDFF,A9,5C:@FFFCFGGGGG9EGG8=D8DGDDFGGGDFGAFEG=F,B=,=EGG63@>FEG,,8,D+@CEGGGFCCC+@CC698*=+11++8@::553;4(:9AA))1*,965EEB0<6D=.:*)
@M03364:276:000000000-BLYN8:1:1101:27223:8426 2:N:0:1
GGACTACTAGGGTATCTAATCCTGTTTGCTCCCCACGCTTTCGAGCCTCAGCGTCAGTTACAGACCAGAGAGCCGCCTTCGCCACTGGTGTTCCTCCATATATCTACGCATTTCACCGCTACACATGGAATTCCACTCTCCTCTTCTGCACTCAAGTCTCCCAGTTTCCAATGCCCCTCCCCGGTTGAGCCGGGGGCTTTCACATCAGACTTAAGAAACCGCCTGCGCTCGCTTTACGCCCAATAAATCCG
+
CCCCCGG,CFGGG8FGGGGGGGGGGGGGGGFGGGGGEGGGGGGGGGGGGGGGGGCGGGGFGDGAEGGGF8FGGGDGGGGGGGGGG<FGEFFFG9@FGFGGGGGGGGGG+=CFGGGGFGDCFGGF,EFGGGGGGF;B,9@FFGFF9,EFCGFGGFCDCEE@9@8BFEEFAEGC8,6=+=ECE@CGGGGFF>DG5@ED5:CFGGF81*0;?FDF++2:7CFGFGFF@F>>6>>EDGCAF0CCED(76CF<FFC
@M03364:276:000000000-BLYN8:1:1101:7223:8434 2:N:0:1
GGACTACTCGGGTTTCTAATCCTGTTTGCTCCCCACGCTTTCGAGCCTCAGCGTCAGTTACAGACCAGAGAGCCGCCTTCGCCACTGGTGTTCCTCCATATATCTACGCATTTCACCGCTACACATGGAATTCCACTCTCCTCTTCTGCACTCAAGTCTCCCAGTTTCCAATGACCCTCCCCGGTTGAGCCGGGGGCTTTCACATCAGACTTAAGAAACCGCCTGCGCTCGCTTTACGCCCAATAAATCCG
+
CCCCCGGGGGGGGGGGGGGGGGGGGGGGGGGGGGGGGGGGGGGGGGGGGGGGGGGGGGGGGGGGGGGGGGGGGGEGGGGGGGGGGGGGGGGGGGGGGGFGFGAGGGGGGGGGGGGFGGDGGGGGGGGGFEFGFFGGGGGGFGGGGGGG9=FGGGG8CC>EF@8FDDDFGGF;DFGGGGGGGDEEGGECGGGGGGGGGDGFGGGC8DGCFGFCG=CGF5?FFGFFFF1A65>@D>FAFFGGGFF>FFFFF69
@M03364:276:000000000-BLYN8:1:1101:21418:8437 2:N:0:1
GGACTACAGGGGTTTCTAATCCTGTTTGCTCCCCACGCTTTCGCACCTGAGCGTCAGTCTTCGTCCAGGGGGCCGCCTTCGCCACCGGTATTCCTCCAGATCTCTACGCATTTCACCGCTACACCTGGAATTCTACCCCCCTCTACGAGACTCTAGCTTGCCAGTTTCAAATGCAGTTCCCAGGTTGAGCCCGGGGATTTCACATCTGACTTAACAAACCGCCTGCGTGCGCTTTACGCCCAGTAATTCCG
+
CCCCCGGGGGGGGDEGGGGGGGGGGGGGGGGGGGFFGEEGGGDEEGGGFGGGGGGDGGGGGGGGGGGGGGGCGGGGGGGGFGFEGGGGGGGGGCEGFGGGGGGGGGGGGGGFFGGGGGGGGGGGGCGGGGGGGGGEEGGGGGDFGGGGE>CC@CAEGGCGGGGFFGGGGGAFGGGGFGGGGFFDF?DGGGGGGEGGCEFGGGGGAFGCGGGFFGGGFGGGFGEDBF9B03>EGCFFFFGGGF?FCD6<FG9
@M03364:276:000000000-BLYN8:1:1101:18879:8449 2:N:0:1
GGACTACTAGGGTTTCTAATCCTGTTTGCTCCCCACGCTTTCGCACCTCAGCGTCAGTAATGGTCCAGTGAGCCGCCTTCGCCACTGGTGTTCCTCCGAATATCTACGAATTTCACCTCTACACTCGGAATTCCACTCACCTCTACCATACTCAAGACTTCCAGTATCAAAGGCAGTTCCGGGGTTGAGCCCCGGGATTTCACCCCTGACTTAAAAGTCCGCCTACGTGCGCTTTACGCCCAGTAAATCCG
+
CCCCCGGGGGGGGGGGGGGGGGGGGGGGGGFFGGFEFGGGGGGGGGGGGGGGGGGDGGEFGGGGGGGGGGGGGGGGGGGGGGGGGGGGGGGGGGGFGGGGGCFFGFFGDGGGGGGGGGGFEGGFEGGGDFFGDFGGGGGGGGGGGG9DE?E=?FDFA,EEFGGGGGGDAFGGGGGGDGGGGGGGGGGGGGGGGEGG>EGGFCG7*;F7CCFGDGGG7CFGFGE@9F@FFFFFGGFEF0EGG:1AFG6CGG5
@M03364:276:000000000-BLYN8:1:1101:7489:8465 2:N:0:1
GGACTACCCGGGTTTCTAATCCTGTTTGCTCCCCACGCTTTCGCACCTGAGCGTCAGTCTTCGTCCAGGGGGCCGCCTTCGCCACCGGTATTCCTCCAGATCTCTACGCATTTCACCGCTACACCTGGAATTCTACCCCCCTCTACGAGACTCAAGCTTGCCAGTTTCAAATGCAGTTCCCAGGTTGAGCCCGGGGATTTCACATCTGACTTAACAAACCGCCTGCGTGCGCTTTACGCCCAGTAATTCCG
+
CCCCCGGGGGGGGGGGGGGGGGGGGGGGGGGGGGGGGGEGFGGGGGGGGGGGGGGGGGGGGGGGGGGGGGGGGGGGGGGGGGGGGGGGGEGGGGGFGGGGGGGGGGGGGGGGGGGGGGGGGGGFFGGGGGGGGGGGGDFEGGGGGGFBEGGGGGGFDFGGGGGGGGCFGGFGGGGGFFDFGGG5FGG6CFGGGGEG=EGGDCFGFFFCGGGGGGGGG5EGFGFB?@BD6BDBGGD27:GGGD?FGF4:F:2
@M03364:276:000000000-BLYN8:1:1101:13500:8477 2:N:0:1
GGACTACTCGGGTTTCTAATCCTGTTTGCTCCCCACGCTTTCGAGCCTCAGCGTCAGTTACAGACCAGAGAGCCGCCTTCGCCACTGGTGTTCCTCCATATATCTACGCATTTCACCGCTACACCTGGAATTCTACCCCCCTCTACGAGACTCAAGCTTGCCAGTTTCAAATGCAGTTCCCAGGTTGAGCCCGGGGATTTCACATCTGACTTAACAAACCGCCTGCGTGCGCTTTACGCCCAGTAATTCCG
+
CCCCCGGGGGGGGGGGGGGGGGGGGGGGGGGFGGGGGGGGGGGGGGGGGGGGGGGGGGGGGGGGGGGGGGGGGGGGGGGGGGGGGGGGGGGGGGGGGGGGGGGGGGGGGGGGGGGGGGGGGGGGGGGGGGGGGGGGGGGGEGGGGGGGGGGGFFGGFGGGGGGGGGGGFGGGGGGC;CCFGGGFGGGGGGGGE>>E5CF?EGGC>FGGGGFG7>FGC6@F;EDFFF9BFDFFG3DEFFGG534?FGF>CF*
@M03364:276:000000000-BLYN8:1:1101:25045:8483 2:N:0:1
GGACTACTGGGGTTTCTAATCCTGTTTGCTCCCCACGCTTTCGAGCCTCAGCGTCAGTTACAGACCAGAGAGCCGCCTTCGCCACTGGTGTTCCTCCATATATCTACGCATTTCACCGCTACACATGGAATTCCACTCTCCTCTTCTGCACTCAAGTCTCCCAGTTTCCAATGACCCTCCCCGGTTGAGCCGGGGGCTTTCACATCAGACTTAAGAAACCGCCTGCGCTCGCTTTACGCCCAATAAACCCG
+
<C@CCGGGFGFGFGEFFADFFGFGGFG@EFGGFFF:CCCGFE7,CFGFGFGEGGG7FFGGF9FFGGG8FGG>EGGGDCFGGDCFCFCEGGG=FAECEFG<<FFFGGGG7F4=FFFD?+@@>ECFFFGGGB9,C<49EBEFF9=D9@E9EEEDG?FDF=,7,>?F=F,@=E,@,,38DFE>86BEGGC61,@898ED=*=6C=<8:*+0;CFG7+:7CFG6>C:0(.().))8DGD<F6C*:>(5*:*)97)
@M03364:276:000000000-BLYN8:1:1101:23116:8499 2:N:0:1
GGACTACTCGGGTTTCTAATCCTGTTTGCTCCCCACGCTTTCGAGCCTCAGCGTCAGTTACAGACCAGAGAGCCGCCTTCGCCACTGGTGTTCCTCCATATATCTACGCATTTCACCGCTACACAGGGAATTCCACTCTCCTCTTCTGTACTCAAGTCTCCCAGTTTCCAATGACCCTCCCCGGTTGAGCCGGGGGCTTTCACATCCGACTTAAGAAACCGCCTGCGCTCCCTTTACGCCCAATAATTCCG
+
CCCCCGGFGGGGGGGGGFFGGGGGGGGGGGGGGGGGCGGGGGG8<FGGGFGGGGGDGGGCACE<AFGG8C9BCFGGGGGGGGGGGGEFEEGGGFFGG@9EF<=FGGGGGGGG9F9EGFFEFGGG94?CEEEGGEDFC,>FFGGGFGC,44@FG9,D:,,73@F?AEGCCFGA=,,6=@+3=BEDCBEECGG31**=5E>678CC>6**/CDC>@+:+2CEEGD33A9B>D)77C0:71C:E>:)CC*.7>*
@M03364:276:000000000-BLYN8:1:1101:13648:8508 2:N:0:1
GGACTACTGGGGTTTCTAATCCTGTTTGCTCCCCACGCTTTCGCACCTGAGCGTCAGTCTTCGTCCAGGGGGCCGCCTTCGCCACCGGTATTCCTCCAGATCTCTACGCATTTCACCGCTACACCTGGAATTCCACCCCCCTCTACGAGACTCAAGCCTGCCAGTTTCAAATGCAGTTCCCGGGTTGAGCCCGGGGATTTCACATCTGACTTAACAGACCGCCTGCGTGCGCTTTACGCCCAGTAATTCCC
+
CCCCCGGGGGGGGGGGGGGGGFGGGGGGGGGGGGGGGGGGGGGGGGGGEFFCFFGGGGCFFGGGGGGGGCEGGGGGGGGFGGGGGGGEEGGFGGGGGGGFCGGGGG<FGGGGGGGGGGGGGGGGFGFFGGGGGGGGFGGGGGGFFGGGG>EFG?F9CCGGFFGGFGGGFGGFGFFEDCDCEEG>C58FGGCFGGGD5CC<F>EG=6CGDGGGGDGG7>GFBEB0:>6)4DEFGDCAF(;C:)4<F7=):>*
@M03364:276:000000000-BLYN8:1:1101:18414:8509 2:N:0:1
GGACTACCGGGGTTTCTAATCCTGTTTGCTCCCCACGCTTTCGAGCCTCAGTGTCAGTTACAGGCCAGAGAGCCGCTTTCGCCACCGGTGTTCCTCCATATATCTACGCATTTCACCGCTACACATGGAATTCCACTCTCCTCTCCTGCACTCAAGTCTACCAGTTTCCAATGCATACAATGGTTGAGCCACTGCCTTTTACACCAGACTTAATAAACCACCTGCGCTCGCTTTACGCCCAATAAATCCGG
+
CCCCCGFGGGGGGGGGGGGGGGGGGGGGGGGGGGGGGGGGGGGGGGGGGGGGGGGFGGGGGGGFGGGGGGGGGGGGD7FEEGGGGGGGGGGGGGGGGGGGGGFBFDFGGGEGGGGGGGGGDFGGGGGGGGGGGGGGGGGGGGGGGGGGGGCDFD8FGGGFGGGGGFGGFFFFDCGG8EFCEFGGGGF?ECCFGGGGGGGGGGGGFFF5FGDF79FFGGFGFEF9BE=;@AFFFFCEDF>GG):6D+;7CCC
@M03364:276:000000000-BLYN8:1:1101:13389:8516 2:N:0:1
GGACTACAGGGTTTCTAATCCTGTTTGATCCCCACGCTTTCGCACATCAGCGTCAGTTACAGACCAGAAAGTCGCCTTCGCCACTGGTGTTCCTCCATATCTCTGCGCATTTCACCGCTACACATGGAATTCCACTTTCCTCTTCTGCACTCAAGTTTCCCAGTTTCCAATGACCCTCCACGGTTGAGCCGTGGGCTTTCACATCAGACTTAAGAAACCGCCTACGCGCGCTTTACGCCCAATAATTCCGG
+
CCCCCGGGGGGGGGGGGGGCGGGGGGGGGGGGGGGGGGGGGGGGGGGGGGGGGGGGGGGGGGGGGGGGGGGGGGGGGGGFGGGGGGGGGGGGGGGGGGGGGGFGGGGGGEGGGGGGGGGDGCF,@FEFFGGGGGGGGGGDGGEGGGGGGGGGGGGGGGGGGGDGGGGGGDGGGGGFGGE,DC8DFGDGGGGGGDGCGFGFGGGFFFF7*;CF>FGG>DD?BGF>D>9A@DDFGC7;31EEG>5;*;A3229
@M03364:276:000000000-BLYN8:1:1101:6266:8539 2:N:0:1
GGACTACTGGGGTTTCTAATCCTGTTTGCTCCCCACGCTTTCGCACCTGAGCGTCAGTCTTTGTCCAGGGGGCCGCCTTCGCCACCGGTATTCCTCCAGATCTCTACGCATTTCACCGCTACACCTGGAATTCTACCCCCCTCTACGAGACTCTAGCTTGCCAGTTTCAAATGCAGTTCCCAGGTTGAGCCCGGGGATTTCACATCTGACTTAACAAACCGCCTGCGTGCGCTTTCCGCCCAGTAATTCCG
+
CCCCCGGGGGGGEEGGGGGGGGGGGGGGGGGGGGGGGGGGGGGGGGGGGGGGGGGGGGGGFGGGGGGGGGGGGGGGGGGGGGGGGGGGGGGGGGGGGGGGFFGGGGGGGGDFGGGFGGGGGGGFCEFGGGGGGGGGGGGGGGGGGGGGGGGGGGGGGGDGGCGFGGGGGGGGGGGGGGGGGGFGF:CGGGGGEGDD*B,=;7<CA<:FGFGGFF77CF=5BEDDF:9>BB:3D7F)0-;CG>0?7:*27C6
@M03364:276:000000000-BLYN8:1:1101:20254:8559 2:N:0:1
GGACTACCGGGGTTTCTAATCCTGTTTGCTACCCATGCTTTCGAGCCTCAGCGTCAGTTACAGACCAGACAGCCGCCTTCGCCACTGGTGTTCTTCCATATATCTACGCATTTCACCGCTACACATGGAGTTCCACTGTCCTCTTCTGCACTCAAGTTTCCCAGTTTCCGATGCACTTCTTCGGTTGAGCCGAAGGCTTTCACATCAGACTTAAGAAACCGCCTGCGCTCGCTTTACGCCCAATAAATCCG
+
CCCCCGGFGGGGGGGGGGGGGGGGGGGGGGGGGGGGGGGGGGGGGGGGGGGGGGGGGGGGGGGGEGGGGGGGGGGGGGGGGGGGGGGGGGGGGGGGGGFGGGGGGGGGG=EGGGGGGGGGGGGGGGGGFGGGGGGFGGGDGEDFFGGGFFGGEGDGGGGGGGG?GGGGGGGGGGGGGGGGGGGGGGGGGGGGEC5CGGGGGGGGFGGGGGGFGGFFGCGGFG?@=FFFFFFFGGFEFDGGGB(5CDACFGD
@M03364:276:000000000-BLYN8:1:1101:18766:8569 2:N:0:1
GGACTACAGGGGTTTCTAATCCTGTTTGCTCCCCACGCTTTCGAGCCTCAGCGTCAGTTACAGACCAGAGAGCCGCCTTCGCCACTGGTGTTCCTCCATATATCTACGCATTTCACCGCTACACATGGAATTCCACTCTCCTCTTCTGCACTCAAGTCTCCCAGTTTCCAATGACCCTCCCCGGTTGAGCCGGGGGCTTTCACATCAGACTTAAGAACCCGCCTGCGCTCGCTTTACGCCCAATAAATCCG
+
CBCC@CEEFGGGGEGFFCFFGFFEFDG86<CCFGGGGGGGGFDFGGGGEEEGGGGGGC<6CC6CFDDED8FFGGGGGEEGFECFGGCGGGGGGGGEE?A?FFFDFAFFGEC:?FFFGGGG7CEGDGGGF,CFGGGGGG9EFGGGGGGGCGFDFBDFG9;,EEG83EFFGGCEGFGGG,6@EGGCFDG??EC5>>CCCDCEFDFC+?>F*;0;F7:7C*=A3*:;DA6A08>DGG:AFFGGGF:FGG4<DFC
@M03364:276:000000000-BLYN8:1:1101:18330:8570 2:N:0:1
GGACTACCAGGGTTTCTAATCCTGTTTGCTCCCCACGCTTTCGCACCTGAGCGTCAGTCTTCGTCCAGGGGGCCGCCTTCGCCACCGGTATTCCTCCAGATCTCTACGCATTTCACCGCTACACCTGGAATTCCACCCCCCTCTACGAGACTCAAGCCTGCCAGTTTCAAATGCAGTTCCCGGGTTGAGCCCGGGGATTTCACATCTGACTTAACAGACCGCCTGCGTGCGCTTTACGCCCAGTAATTCCG
+
CCCCCGFGGGGGGGGGGGGGGGGGGGGGGGGGGGGGGGGGGGGGGGGGGGGGGGGGEGGGGGGGGGGGGGGGGGGGGGGGGGGGGGGGGGGGGGGGGGGFGGGGGGGGGGGGGGGGGGGGGGGGGGGGGGGGGGGGGGGGGGGGGGGGGGGGGGGGGGGGGGGGGGGGGGGGGGGGGGGGGGGGGGGGGGGGGGGGGDGDGGGGFGGGGGGGGFFGGFCCDGF??FFE0BFFGGGAF<EEEE:FCF?<F**
@M03364:276:000000000-BLYN8:1:1101:16742:8580 2:N:0:1
GGACTACCAGGGTATCTAATCCTGTTTGCTCCCCACGCTTTCGCACCTGAGCGTCAGTCTTCGTCCAGGGGGCCGCCTTCGCCACCGGTATTCCTCCAGATCTCTACGCATTTCACCGCTACACCTGGAATTCCACCCCCCTCTACGAGACTCAAGCCTGCCAGTTTCAAATGCAGTTCTCGGGTTGAGCCCGGGGATTTCACATCTGACTTAACAGACCGCCTGCGTTCGCTTTACGCCCAGTACTTCCG
+
CCCCC?EGDECFFGGEF9EFE<FFFGGGFFEDCCEGEEFCFFFCE:FFFEFFGGEGGGFGGEGGC@7FGEGEDGEECGEGGGD,CGGGEEGGE9=FCGGADGGFGGGGGEGCFG9FEGGG7@:<E:FGC<FEGGGGGGGGD@CFGC?:7+8CFGGGFCCG7F@FADFF;A;;ACCCFGG,>C5CEGC?FCCFG8CC*=CGFG9C7C>CCFD>71:C**@:5=3:15(0()0.<C32@:DC75(7:*94*01
@M03364:276:000000000-BLYN8:1:1101:14125:8615 2:N:0:1
GGACTACTGGGGTTTCTAATCCTGTTTGCTCCCCACGCTTTCGCACCTGAGCGTCAGTCTTCGTCCAGGGGGCCGCCTTCGCCACCGGTATTCCTCCAGATCTCTACGCATTTCACCGCTACACCTGGAATTCCACCCCCCTCTACGAGACTCAAGCCTGCCAGTTTCAAATGCAGTTCCCGGGTTGAGCCCGGGGATTTCACATCTGACTTAACAGACCGCCTGCGTGCGCTTTACGCCCAGTAATTCCG
+
CCCCCGGGGGGGGGGGGGGGGGGGGGGGGGGGGGGGGGGGGGGGGGGGGGGGGFGGGGGGGGGGGGGGGGGGGGGGGGGGGGGGGFEGGGGGGGGGGGGFGGGGGGGGGGGGGGGGGGGGGGGGGGGGGGGGGGGGFEGGGGDGGGGDGGGGGGGFGGGGFGFGGGGGGGG?C9,DDGGGFGGGFGGGGGGGGGGGDEGGGGGGCGGGFGGFG>FGFGGGFEF?FFFFFDFFGGGFFFGGGF<?C*96CG*
@M03364:276:000000000-BLYN8:1:1101:14078:8615 2:N:0:1
GGACTACTGGGGTTTCTAATCCTGTTTGCTCCCCACGCTTTCGCACCTGAGCGTCAGTCTTCGTCCAGGGGGCCGCCTTCGCCACCGGTATTCCTCCAGATCTCTACGCATTTCACCGCTACACCTGGAATTCTACCCCCCTCTACGAGACTCAAGCTTGCCAGTTTCAAATGCAGTTCCCAGGTTGAGCCCGGGGATTTCACATCTGACTTAACAAACCGCCTGCGTGCGCTTTACGCCCAGTAATTCCG
+
CCCCCGGGGGGGGGGGGGGGGGGGGGGGGGGGGGGGGGGGGGGGGGGGGGGGGGGGGGGGGGGGGGGGGGEGGGGGGGGGGGGGGGGGGGGGGGGGGFGGGGGGFGGGGGGGGGGGGGGGCFDGGGGGF8?FGGGGGGGGGGGGGGFGGDGGG6FCGGGGGFGEFGGCGGGGGGGGGGGGGGGDGGGFFGGGGGGGGGFGGCE:FGGGGGGF7@FFGGGF>GEFBFBE?FDFGG3)=0>CE>8FGFFACC9
@M03364:276:000000000-BLYN8:1:1101:22024:8627 2:N:0:1
GGACTACCAGGGTATCTAATCCTGTTTGCTCCCCACGCTTTCGCACCTGAGCGTCAGTCTTTGTCCAGGGGGCCGCCTTCGCCACCGGTATTCCTCCAGATCTCTACGCATTTCACCGCTACACCTGGAATTCTACCCCCCTCTACAAGACTCTAGCCTGCCAGTTTCGAATGCAGTTCCCAGGTTGAGCCCGGGGATTTCACATCTGACTTAACAGACCGCCTGCGTGCCGTTTACGCCCAGTAATTCCG
+
C<CCCEF,,C;CFFGGG9FGFFDGFGFFED9<@CDFDEFGGG>7:@FFF,;CFFGG@EFFGGGGF<CF8:+7@FCG>FCFGGGEG8@:C+BFFGDDFFE,:9;E;FGFE+B+AFGBFGDE@E9=,6EFFAFA>FC;9DDFCEEFF=F,,3D+D9E,@?FDD7,@>,EFCF,DFDAC9=7@EA,8<E>,,6>**4:**;8=D8<CBFFC:+07::D7FGGF3EE?DA1037))19*(*4CCE:<9CC@)CC0
@M03364:276:000000000-BLYN8:1:1101:4332:8630 2:N:0:1
GGACTACCGGGGTTTCTAATCCTGTTTGCTCCCCACGCTTTCGCACCTGAGCGTCAGTCTTCGTCCAGGGGGCCGCCTTCGCCACCGGTATTCCTCCAGATCTCTACGCATTTCACCGCTACACCTGGAATTCTACCCCCCTCTACAAGACTCTAGCCTGCCAGTTTCGAATGCAGTTCCCAGGTTGAGCCCGGGGATTTCACATCCGACTTGACAGACCGCCTGCGTGCGCTTTACGCCCAGTAATTCCG
+
CCCCCGGGGGGGGGGGGGGGGGGGGGGGGGGGGGFGGGGGGGGGGGGGFGGGGGGGGFGGGGGGGCFGGGGGGGGGGGGGGGGGEFC7FEGGGGFGGGGAFFFGGGGGGGGGGGGGGGGGEFGGGGGGGFGGGGGGFGGGGGGFGGGGGFGGGGGEGCGGCFFGGGGGDGDFGGGGGGFG<9CGGGGCCFGGGGGGCEGGGGCCFGGDGGGDCCFCDFFF>EBFBFFF6>EFGDFAF<EGGFFFGFFFGD7
@M03364:276:000000000-BLYN8:1:1101:22903:8635 2:N:0:1
GGACTACCAGGGTTTCTAATCCTGTTTGATCCCCACGCTTTCGCACATCAGCGTCAGTTACAGACCAGAAAGTCGCCTTCGCCACTGGTGTTCCTCCATATCTCTGCGCATTTCACCGCTACACATGGAATTCCACTTTCCTCTTCTGCACTCAAGTTTCCCAGTTTCCAATGACCCTCCACGGTTGAGCCGTGGGCTTTCACATCAGACTTAAGAAACCGCCTGCGCTCGCTTTACGCCCAATAAATCCG
+
CCCCCGGGGGGGGGGGGGGGGGGGGGGGGGGGGGGGGGGGGGGGGGGFFGGGGGGGGFFGGFGFGGGGGGGGGGGGGGGGGGGGGGGGGCFGGGGGGGGGGGGGGGGGGGGGGGGGG@GGGDFGGGDFGGGGGGGGGGGGGGGGFFGCGEFGGGGGGGGGGGGGAFGGGGGG8FFFGGGGGGGGGGGGGGGGGDEGGGGDGGGCAGGGGGGGCGCFG>FGFG5<@):D9?;DGFGFA@GGGFFFFGF5;41
@M03364:276:000000000-BLYN8:1:1101:21755:8640 2:N:0:1
GGACTACTGGGGTATCTAATCCTGTTTGCTCCCCACGCTTTCGAGCCTCAGCGTCAGTTACAGACCAGAGAGCCGCCTTCGCCACTGGTGTTCCTCCATATATCTACGCATTTCACCGCTACACATGGAATTCCACTCTCCTCTTCTGCACTCAAGTCTCCCAGTTTCCAATGACCCTCCCCGGTTGAGCCGGGGGCTTTCCCATCACACTTAAGAAACCGCCTGCGCTCGCTTTACGCCCAATAAATCCG
+
@C-@CFFGGGGG6BFEDAEAFGDFGDGGGFD@FC<:CFGDGGGFGEGGC@FGGGGGGGGGGFFCGF,6E,CC@CCFGGGGCE,BFFFGCCEFGGF<F=FC?E;AADADCFGGFG<EFGCG@GGC9=EFFEFGGG,?4E9EGGGGFGFGGFGGGG8,@B,,CB,>3@;D:,@FFDGEFGGGEEEEGEEG6>FE>*CEEEFGF+408?D**;CG+:7:D<FC3731(.:>0=575*7)@?8EG5::6C@>C</
@M03364:276:000000000-BLYN8:1:1101:23765:8647 2:N:0:1
GGACTACTCGGGTTTCTAATCCTGTTTGCTACCCATGCTTTCGAGCCTCAGCGTCCGTTACAGACCAGACAGCCGCCTTCGCCACTGGTGTTCTTCCATATATCTACGCATTTCACCGCTACACATGGCGCTCTACTCTCCTCTTCTGCACGCTAGTTTCCCAGTTTCCAATGTCCCTCCCTGGTTTAGCCTGGGGCTTTCATATCAGTCTTAACCTCCCACCTGCTCGAGCTTTACGCCCACCACTTCCG
+
-69C8D8,,-,+=6,,666EC9,@C<C,C;,6C6;6;,,EFEECFC:4CFDD76,8@;,,6CFFGG8,F6,,<CB7C,BA7,8BFEC,9,9BFFG?,,,CFEG<,@F<7:=,9:FEB?++8:,:,A,?,C+@++9;=,@A=AD8B,=6,,@+@+@CF,,6,63,F;9C6,,@,,,63A=+@,@?@,,5,,,,1+@:C*DCCD,+1?;++522==+*+04;*A4@)9)46)65<;C4@:E*7>()1*2)2;/
@M03364:276:000000000-BLYN8:1:1101:23323:8662 2:N:0:1
GGACTACTGGGGTTTCTAATCCTGTTTGCTCCCCACGCTTTCGAGCCTCAGCGTCAGTTACAGACCAGAAAGTCGCCTTCGCCACTGGTGTTCCTCCATATATCTACGCATTTCACCGCTACACATGGAATTCCACTTTCCTCTTCTGCACTCAAGTGACCCAGTTTCCAATGACCCTCCACGGTTAAGCCGTGGGCTTTCACATCAGACTTAAGTCACCGCCTGCGCTCCCTTTACGCCCAATAAATCCG
+
CCCCCGGGGGGGGGGGGGGGGGGGGGGGGGDEGGGGGGGGGGGGGGGGGFGGGGGGGGGGGGCFGGGGGGGGGGGGGGFGGGDEGFGGFGFGGGGGGGGGGGGGGGFFGGGGFG9?FGGGEEGGGGGFGFGGGFGGGGGGGGEFEFGEG8EFGGGGGEGGAFGGDGCEEFAD8DF?E=?EFGGGGEGGCFGGC88EGGFGGGGGFGGCFFGFF7CFGFFGFG:=BF@FFFFF;844F98CE3;FCCAEGG8
@M03364:276:000000000-BLYN8:1:1101:10888:8686 2:N:0:1
GGACTACCCGGGTTTCTAATCCTGTTTGCTCCCCACGCTTTCGAGCCTCAGCGTCAGTTACAGACCAGAGAGTCGCCTTCGCCACTGGTGTTCCTCCATATATCTACGCATTTCACCGCTACACATGGAATTCCACTCTCCTCTTCTGCACTCAAGTCTCCCAGTTTCCAATGACCCTCCCCGGTTGAGCCGGGGGCTTTCACATCAGACTTAAGAAACCGCCTGCGCTCGCTTTACGCCCAATAAATCCG
+
CCCCCGFGGGGGGGGGGGGGGGGGGGGGGGGGGGGGGGGGGGGGGGGGGGGGGGGGDGGGGGGGGFGGGGGGGGGGGGGGGCGGGGGGGGGGFGGGGGGGGGGGGGGGG:?FGGGGGGGGGGGGGGGGFCFFFFGGGGGGGGFGGGGGGGGGGGGGGGGGGFGGGDFGGGGGGGGDGGGGGGDCGEGGGGGGGGGEGGGGGFCFCFGGGGGGG;CCF<FFDEB;6A@EFFDEGFG948CEGD(<6DFBF49
@M03364:276:000000000-BLYN8:1:1101:4076:8701 2:N:0:1
GGACTACCAGGGTTTCTAATCCTGTTTGCTCCCCACGCTTTCGAGCCTCAGCGTCAGTTACAGACCAGAGAGCCGCCTTCGCCACTGGTGTTCCTCCATATATCTACGCATTTCACCGCTACACATGGAATTCCACTCTCCTCTTCTGCACTCAAGTCTCCCAGTTTCCAATGACCCTCCCCGGTTGAGCCGGGGGCTTTCACATCAGACTTAAGAAACCGCCTGCGCTCGCTTTCCGCCCAATAAATCCG
+
CCCCCGGGGGGGGGGGGGGGGGGGGGGGGGGGGGGGGGGGGGGGGGGGGGGGGGGGGGGGGGGGGGGGGGCGGGGGGGGGGGGGGGGGGGGGGGGGGGGGGGGGGGGGGGGGGGGGGGGEGGGGGGGGFFFGGGGGGGGGGGGGGGGGGGGGGGFFGGGCFGGGGGGGGGFGFF@,@D?3CEGGGGGC7EGEGGGGGGGGGGGGFGCGGFFC7CFGGFGC):>?<FBF158)*9/)*4E>*)-)9CFAFG<
@M03364:276:000000000-BLYN8:1:1101:3424:8709 2:N:0:1
GGACTACTCGGGTATCTAATCCTGTTTGCTCCCCACGCTTTCGAGCCTCAGCGTCAGTTACAGACCAGAGAGTCGCCTTCGCCACTGGTGTTCCTCCATATATCTACGCATTTCACCGCTACACATGGAATTCCACTCTCCTCTTCTGCACTCAAGTCTCCCAGTTTCCAATGACCCTCCCCGGTTGAGCCGGGGGCTTTCACATCAGACTTAAGAAACCGCCTGCGGTCGCTTTACGCCCAATAATTCCG
+
CCCCCGGGGGGGGGGGGGGGGGGGGGFGFGGGGGGGGGGGGGGGDGGGGFDGEGGGGFGGGFGGGGGFGGFBFFGGGFGGGDGGGGGGGEGGGGGGGGGGGGGGEFGGEEGGGGGGGGGGGGGGGGGGF=?FF?CFGGGGGGFGGGGGGG@DFGGCEF9FFGFGGGGGGGGF8>E8D?FGCEGGGGCGGFGGGGCEEGF,;+=DF4+?=FFF>FGGCDGGFGEFFF9)():BDGG2=3EGEE?:DG*6CC9
@M03364:276:000000000-BLYN8:1:1101:19749:8738 2:N:0:1
GGACTACCAGGGTTTCTAATCCTGTTTGCTCCCCACGCTTTCGCACCTGAGCGTCAGTCTTCGTCCAGGGGGCCGCCTTCGCCACCGGTATTCCTCCAGATCTCTACGCATTTCACCGCTACACCTGGAATTCTACCCCCCTCTACGAGACTCTAGCTTGCCAGTTTCAAATGCAGTTCCCAGGTTGAGCCCGGGGATTTCACATCTGACTTAACAAACCGCCTGCGTGCGCTTTACGCCCAGTAATTCCG
+
CCCCCFGGGGGGGGGGGGGGGGGGGGGGGGAEGGGGGGGGGGGEGGGGF8FGGGGGGGGGGGGGGGGGGDGGGGGGGGGGFGGGCCFGG7FFEGDGFDFAFFGFEAFGGGGGGGGGGDGGGGGGGGGGGFGGAFGDGFCGGGGGCAF>EDEGGGGFFFGGGGGGGGGFEF,@EFGGGCFDFFGGGGFG,,?DGGGDDGF+1CGFADD7CFGGDCFGCCCFEEFF;43B:55))9*-9:5?E5<?:7F<GC9
@M03364:276:000000000-BLYN8:1:1101:16141:8752 2:N:0:1
GGACTACCCGGGTATCTAATCCTGTTTGCTCCCCACGCTTTCGCACCTGAGCGTCAGTCTTCGTCCAGGGGGCCGCCTTCGCCACCGGTATTCCTCCAGATCTCTACGCATTTCACCGCTACACCTGGAATTCCACCCCCCTCTACGAGACTCAAGCCTGCCAGTTTCAAATGCAGTTCCCGGGTTGAGCCCGGGGATTTCACATCTGACTTAACAGACCGCCTGCGTGCGCTTTACGCCCAGTAATTCCG
+
CCCCCGGFGGGGGGGGGGGGGGGGGGGGGGGGGGGGGGGGGGGGGGGGGFGDFGFGGGGGGGGGGGGGGGGGGGGGGGGGGGDGGGGGGGGGGFGGFCFFGFGFGGGGGEDGGFGGGGGGEGGGGGFFGGFGGEGGGGGGGCEGFGGGGGGGGGFGGGGGGGGGGGGGGGFGGGGGGGGGFGGGGGGGGGCGGGGG5EGFGGGFF<C7CGGGGGDFFGGCB>DFFFFE1:>DGGGFF1C/CD?FFF6:CF7
@M03364:276:000000000-BLYN8:1:1101:3482:8754 2:N:0:1
GGACTACCCGGGTATCTAATCCTGTTTGCTCCCCACGCTTTCGCTCCTCAGTGTCAGTATCAGTCCAGGTGGTCGCCTTCGCCACTGGTGTTCCTTCCTATATCTACGCATTTCACCGCTACACAGGAAATTCCACCACCCTCTACCGTACTCTATCTCAGTAGTTTTGGAGGCAGTTCCCAGGTTGAGCCCGTGGATTTCACATCCAACTTGCTTAACCACCTACGCGCGCTTTGCGCCCAGTAATTCCG
+
CCC<BFCFFGE7FCDFGAFFFGF<F,C6E,FFEG8F6@@@CFGE,E@FFDFGAFC9FC@F@FG<FGGGCFF7@F7CEGED@FFGDEF8FFFEGFGE?E9BFFCEEEFDFGGGGFDDFGCGGG,A9F4A<=AEGF,A>8EFGF88,C7@=+463,E3C;>DDB=>FFFFCE8,+@8AFFFGF9,@@EF6<,DFE3@**6@EGCEGFFCDF978:CF++5;:6C57>FFFFF>8:/9);1EE*)(2+3;3;C*
@M03364:276:000000000-BLYN8:1:1101:9505:8760 2:N:0:1
GGACTACAAGGGTATCTAATCCTGTTTGCTCCCCACGCTTTCGCACCTGAGCGTCAGTCTTCGTCCAGGGGGCCGCCTTCGCCACCGGTATTCCTCCAGATCTCTACGCATTTCACCGCTACACCTGGAATTCTACCCCCCTCTACGAGACTCTAGCTTGCCAGTTTCAAATGCAGTTCCCAGGTTGAGCCCGGGGATTTCACATCTGACTTAACAAACCGCCTGCGTGCGCTTTACGCCCAGTAATTCCG
+
CCCCCFGGGGGGGGGGGGGGGGGGGGGGGGGGGGGGGGGGGGGGGGGGGGGGGGGGGGGGFGGGGGGGGGGGGGGGGGGGGGGGGGGCFGGGGGGGGGGGGFGGGGGGGGGGGGGGGGGGGGGGGGGGGGGGGFGGGGGGGGGG9FF8:6CFGGGFGGGGGGGGGGGGGGGGFG7FGGGGGFGGGGFG?DFG7EEDGGFGGGGGA4@C7FFGG7>@CDGGFGFFFFFF<DBDGG<<F0EEGEFFGGFAFG*
@M03364:276:000000000-BLYN8:1:1101:2986:8765 2:N:0:1
CCGCTGGGGACCGGAGGTCGCACGGCTCCGTGTGGGCTTGCTCTACCGCGGGCCTCCCGTGTGTTCTCTCCTCGCCCGAGCTCGCCTCCGCCTCGTTCTCGGTCTAGGGGCGCGCCTTCGGCCCCGCCTCTCCTCCGCTCCCCTACGCCTGTCTCACGCCCCCCTCCAGTTCCCTGTCGCCGTTCTGTCCCGCTGTCTGCTCGCTGCACTCGTCCTCTGCCCTCACACCGCTGCGCGCCATGCCGTACCAT
+
@@--,+:66;+-+7+8:,6+++@6:++,6,,66,,,,,,6,,66C66+++++++B,4,+,,9,,,,,,,,,5,+4+8+6+:+,+84+B,4+++++:+,+,++868,,,,++++*****7D771***1**16<<3,,448*4***3**848@7B++32********/**+0+2<@+3862*/***0/+0+3+*:***+++2***)0*)*2:***/****++1*)(())0())0)))()(***/.))9)-9**
@M03364:276:000000000-BLYN8:1:1101:16102:8781 2:N:0:1
GGACTACTAGGGTTTCTAATCCTGTTTGCTCCCCACGCTTTCGAGCCTCAGGGTAAGTTACAGACGAGAGAGCAGCCTTCGACACTGGTGTTCCTCCCTATATCTACGAATTTCACCGCTACACCTGGAATTACCAGCTCCTCTTCTTCACTGAAGTCTCCCAGTTTCCAATGACCCTCCCCGGTTGAGCCGGGGGCTTTCACATCGGTCTTAAGAAACCGGCTGCGCTCCCTTTACGCCCCATCAATCCG
+
6--6@FFA,-;CCCC,6<<C,6CFGC,;6C9,,B67@C7FF<@CF,+4,CC,E;,,;ECAF,;,C+@@@7DF,6:6E<F<F,6BFGG8CEFF,,C?6,,,9,9AE,9A,,:,9E,<5:=8@:,A,4A?FAF9,9,,,,959,4==FC,E8EF,,8,E,,4EBD,,CC,@,,>8,,=DF6C@+@+3+3C6EGGCECDEE86:8@:FG*9***4+11+;**2)*)6:)(573))*074@:>/*),.**16>C)
@M03364:276:000000000-BLYN8:1:1101:25784:8799 2:N:0:1
GGACTACCGGGGTTTCTAATCCTGTTTGCTCCCCACGCTTTCGCACCTGAGCGTCAGTCTTCGTCCAGGGGGCCGCCTTCGCCACCGGTATTCCTCCAGATCTCTACGCATTTCACCGCTACACCTGGAATTCTACCCCCCTCTACGAGACTCAAGCCTGCCAGTTTCAAATGCAGTTCCCGGGTTGAGCCCGGGGATTTCACATCTGACTTAACAGACCGCCTGCGTGCGCTTTACGCCCAGTAATTCCG
+
CCCCCGGGGGGGGGGGGGGGGFGGGGGGGGGGGGGGFGDEGGGGGGGGGGGGGGGGGGGGGGGGGGGGGGGGGGGGGGGGFGGGEGGGGGGGGGGGD8FGGGGGGGFGGGGGFFGGGGEGGFFGGGGGGGGGFGFGGEFFGGGGGGGGGGDFCGGGCC8CCGFD:DFGFF?GGGG7,=DFGGGGGGEFFCGGEECEEE66CFCFFGGGGGGGGGGGFGGGEDBFF:9E?>BECDG2@B88:<06CC=):FD
@M03364:276:000000000-BLYN8:1:1101:23206:8811 2:N:0:1
GGACTACCCGGGTATCTAATCCTGTTTGCTCCCCACGCTTTCGAGCCTCAGCGTCAGTTACAGACCAGAGAGCCGCCTTCGCCACTGGTGTTCCTCCATATATCTACGCATTTCACCGCTACACATGGAATTCCACTCTCCTCTTCTGCACTCAAGTCTCCCAGTTTCCAATGACCCTCCCCGGTTGAGCCGGGGGCTTTCACATCAGACTTAAGAAACCGCCTGCGCTCGCTTTACGCCCAATAAATCCG
+
CCCCCGGGGGGGGGGGGGGGGGGGGGGGGGGGGGGGGGGGGGGFGEGGGEFGGGGGGGGGGGGGGGGGGDFGGGGGGGGGGGGGGGGCEFGGGGGGGGGGGGGGCGGFGEGGGGGGGGGEFGGGFCFGB?AFGGGGCFGGGGGGGGGGGGGGGGCGGGEFGGGGGDGGGGGGGFFGGGGGGGGGGGG6CGG>9CGGEGGFF7?+8D8=*>>FGC7+;*=755DFDFBFFF3:3C92=(/CE@:>FGFFGGD
@M03364:276:000000000-BLYN8:1:1101:28386:8814 2:N:0:1
GGACTACTAGGGTATCTAATCCTGTTTGCGCCCCACGCTTTCCAGCCGCAGCGTCAGGTACAGACCTGAGAGCCGCCGTCGCTACTGGTATTCCTCCATATATCTACGCATGTCACCGTTACACATGGAATTCCACTCTCCTCTTCTGCAATAAAGTCTCCCAGTGTCCAATGACCCTCCCCGGTTGAGCCGGGGGCTTTCACATCAGACTTAAGAAACCGCCTGCGCTCGCCTTACCCCCAATTAATCCG
+
6-A<C<F,<F,;6,;,<C,,C666-,CCF+@FC6,@@:,666,,,;,++++868@,@,<FFGGFG<,,C<9EF8:@:+@4CF,87,,,C,,,,C@<FEAC,C@E4@??>:++9CEFA+,@4+ED9?E,BE<4?FFF4>,A,@D+,E;,,3,+7,,366,>,,,7,,,@3>,,=E,=3,@EED>8CEEC?,,**144*4;8CFFD7D7==C;@:C@7CDCG3=)31F6:9B33)**5)(+*/0-)**0-:?)
@M03364:276:000000000-BLYN8:1:1101:16971:8818 2:N:0:1
GGACTACCAGGGTTTCTAATCCTGTTTGCTCCCCACGCTTTCGAGCCTCAGCGTCAGTTACAGACCAGAGAGCCGCCTTCGCCACTGGTGTTCCTCCATATATCTACGCATTTCACCGCTACACATGGAATTCCACTCTCCTCTTCTGCACTCAAGTCTCCCAGTTTCCAATGCCCCTCTCCGGTTGAGCCGGGGGCTTTCACATCAGACTTAAGAAACCGCCTGCGCTCGCTTTACGCCCAATAAATCCG
+
CCCCCGG8<FGGGGGGGGGGGGGGGGGGGGFFGGGCFGGGGGGGGGGGGGGGGGGGGGGGGGGGGGGGC<FFGGGGGGGGGGGEGGGGGGGGGDGGG<?FFCFGGGGGG>FGFFGGGGEGEGGGGGGGGFFFGGGG9,=E@FGDB>EGFGGFGC,@8>DFGGDDFECGFAFGG8,3+@C,,6>EGGG9CGGD>CCEEGGG=:CFFGG8FCFFF7:@CGGGFG>D;F(2(:8BGFGA4<GGEDB>CD4<7*)
@M03364:276:000000000-BLYN8:1:1101:10026:8859 2:N:0:1
GGACTACAAGGGTATCTAATCCTGTTTGCTCCCCACGCTTTCGAGCCTCAGTGTCAGTTACAGGCCAGAGAGCCGCTTTCGCCACCGGTGTTCCTCCATATATCTACGCATTTCACCGCTACACATGGAATTCCACTCTCCTCTCCTGCACTCAAGTCTACCAGTTTCCAATGCATACAATGGTTGAGCCACTGCCTTTTACACCAGCCTTAATAAACCACCTGCGCTCGCTTTACGCCCAATAAATCCGG
+
CCCCCGFGGGGGGGGGGGGGGGGGGGGGGGGGGGGGGGGGGGGGGGGGGGGGGGGGGGGGGGGGGGGGGGGGGGGGGGGGCGGGGGGGGGGGGGGGGGFGGGGGGGGGGGGGGGFFGGGEGGGGGGGGGGGGGGGGFGGGGGFGGGGGGFGGGGFCFGGGGGGGGGGGGGGGGGCDFGGGGGGGGGGCFGGFGGGGGGGGGGGGFFG*;C>>FGGGGGGGFEAE@>294AEFG<FCE@G@C:;A:CFFGD:
@M03364:276:000000000-BLYN8:1:1101:27032:8865 2:N:0:1
GGACTACTGGGGTTTCTAATCCTGTTTGCTCCCCACGCTTTCGAGCCTCAGTGTCAGTTACAGGCCAGAGAGCCGCTTTCGCCTCCGGTGTTCCTCCATATATCTACGCATTTCACCGCTACACATGGAATTCCACTCTCCTCTCCTGCACTCAAGTCTACCAGTTTCCACTGCACACAATGCTTGAGCCACTGCCTTTTACATCAGACTTAAGAAACCACCCGCCCTCGCTTTACGCCCAATAAATCCGG
+
CC?9CCFGGG8@FGFFGCF,CE@FGGGGGGGF@BA:FEGCDEE88;CFCFFFCGG9EFC9FGGFFGG7,:,@FCF>+BFFGDECEGCG=>FGFDGGEFG,CEEFFFAD>=C@A55,54+6@B9?9F=FFGDFGGGEA=,,6,,=EGFF,683D@>@,@,,89,6A>>3@9,@D9D8AD6FAA,@;9=,4@8,@:,,@,DC7:E+B7@>C*?+22=+07,:49*))*0/25?)7D>*5>8B=F(/*2+<*91
@M03364:276:000000000-BLYN8:1:1101:24154:8867 2:N:0:1
GGACTACTCGGGTTTCTAATCCTGTTTGCTCCCCACGCTTTCGAGCCTCAGTGTCAGTTACAGGCCAGAGAGCCGCTTTCGCCTCCGGTGTTCCTCCATATATCTACGCATTTCACCGCTACACATGGAATTCCACCCCCCTCTACGAGACTCAAGCCTGCCAGTTTCAAATGCAGTTCCCGGGTTGAGCCCGGGGATTTCACATCTGACTTAACAGCCCGCCTTCTTTCGCTTTACTCCTCGTAATTCCT
+
CCCCCGGGG@CGGGGGGGEFGGGGGGGDGGGGGGCEEGGGGGFCFGGGGEFFFGGGAFFFGFECFGF<F8FGGGGGGGGGCEGGGGGGGGGGGGGGG<FFGFGGGGGGGGGCGGGGFD@CEGGG9FGFGGGGGGDGG@EEEGGGGGC+@@EGFD89EDD,>FD8FGGFF,>ECG7CFFADF@>EFG@CG@DDCEG5*6?<C=FGFCF>:CGGC>8::*8:;C3((2)35AAFGF5);)2++)-<**8<DG*
@M03364:276:000000000-BLYN8:1:1101:9252:8869 2:N:0:1
CTGTAGAATTAGATACCTCGGTGGTCCTAGCTGTATATGATGCTTACTCGTTGTCAGGCATTGTGCTACTTCGCCTTGTATCCCCGGGAAGCCTTGCATAGAGCCGCCTGTGACTCTCGTACCTTAGTCAGAAACTTACACGACATGCCGCTGCATCACAACAACGTGTATTACTTTCTGTTTCCTTTGCCTCATCTCACCACAACCACACGTCGACGACTGTACCATTCAGGCTAGGCTTGACGCCTTCC
+
6-86<FA,,C@<<@FG,,,8,B,+B,,,;,66C<,,,,6<,,,;,,6C,6,,C66C,,CEE,,,,;,,,,,,,,6,,B,,,,,,,+8@@+,,:,9,9,,,,:4?,+8+,,,9,5,9,,846B+5,,,,9,9,45>9DF99,++++@9,,+4++6,6C=D,,+6,,3++6,,7,,,,7,,,,3,,,,7=E,,5@,,,,7,5+3@7?9****09**09*31*3****+/=6+=+***.27:,,)(2*2)/**2
@M03364:276:000000000-BLYN8:1:1101:24467:8877 2:N:0:1
GGACTACAAGGGTATCTAATCCTGTTTGCTCCCCACGCTTTCGCACCTGAGCGTCAGTCTTTGTCCAGGGGGCCGCCTTCGCCACCGGTATTCCTCCAGATCTCTACGCATTTCACCGCTACACCTGGAATTCTACCCCCCTCTACAAGACTCTAGCCTGCCAGTTTCAAATGCAGTTCCCAGGTTGAGCCCGGGGATTTCACATCTGACTTAACAAACCGCCTGCGTGCGCTTTACGCCCAGTAATTCCC
+
CCCCCGGGFGGGGGGGGGGGGGGGGGGGGGGGGGGGGGGGGGGGGGGGGGGGGGG>FGGFFFCFGGGGFGGGGGGGGGGGGGGGGGGDGGGGGGGGGGGAGGCFGDFGGGGGGFGGGEGGEGGFEGFFGCEFGGGGGGFGGGGGGGFGG?8DFGGGGGGGGGGGFFCCAGGGGFGGGGGFCAEGGGFGFCCCCEEDG8BEG@CGAFFF7DFDF@7DFCGGBE>1(;6D;BDBGGG2=1EGE32FG78<GG4
@M03364:276:000000000-BLYN8:1:1101:24097:8883 2:N:0:1
GGACTACCGGGGTATCTAATCCTGTTTGCTCCCCACGCTTTCGAGCCTCAGCGTCAGTTACAGACCAGAGAGCCGCCTTCGCCACTGGTGTTCCTCCATATATCTACGCATTTCACCGCTACACATGGAATTCCACTCTCCTCTTCTGCACTCAAGTCTCCCAGTTTCCAATGACCCTCCCCGGTTGAGCCGGGGGCTTTCACATCAGACTTAAGAAACCGCCTGCGCTCGCTTTACGCCCAATAAATCCG
+
CCCCCGGFGGGGGGGGGGGGGGGGGGGGGGGGGGGGGGGGGGGFGGGGGCFGGGGGGGGGGFFGGGGGG8FGGGGGGGGGGGGGGGGGFGGGGGGGGGGGG9FGGGGGGGGGGGGGGGGGGGGG@FGGF<?FGGGGGGGGGGFGGGGGGGGGGGGGGGDFFGGG==DFFCFFFDA?@=DGGGGGGGGGGGF5>5>*7:EFG>FFFGFFDCGGCFDGG<FG>=A?6F;F6B>BGFGFFFGGGFF>DGFFGF7
@M03364:276:000000000-BLYN8:1:1101:23031:8920 2:N:0:1
GGACTACCAGGGTTTCTAATCCTGTTTGCTCCCCACGCTTTCGAGCCTCAGCGTCAGTTACAGACCAGAGAGCCGCCTTCGCCACTGGTGTTCCTCCATATATCTACGCATTTCACCGCTACACATGGAATTCCACTCTCCTCTTCTGCACTCAAGTCTCCCAGTTTCCAATGACCCTCCCCGGTTGAGCCGGGGGCTTTCACATCAGACTTAAGAAACCGCCTGCGCTCGCTTTACGCCCAATAAATCCG
+
CCCCCGGGGGGD@FGGGGFGGGGGGGGGGGGGGGGGGGGGGGGGGFEFGGGGGGGGGGGGGGGGFGGGGGGGFGGGGGGGGGGGGGGGGGGGGGGGGGGGGGF?EGGGGEGGGGFGGGG6@FGFFFFDA:AFEFGGGGGGGGGGG9FGGGGFFGGCDFGGGG8E3>DEDD9FGGFGGFGGGGGGGGGGGFGEGDGGGGGGGFFDFFC*CDGGGDGGGGGGDE317AB>1>:BGG3<BBGEGF::G77)**1
@M03364:276:000000000-BLYN8:1:1101:26421:8922 2:N:0:1
GGACTACTGGGGTTTCTAATCCTGTTTGCTCCCCACGCTTTCGAGCCTCAGCGTCAGTTACAGACCAGAGAGCCGCCTTCGCCACTGGTGTTCCTCCATATATCTACGCATTTCACCGCTACACATGGAATTCCACTCTCCTCTTCTGCACTCAAGTCTCCCAGTTTCCAATGACCCTCCCCGGTTGAGCCGGGGGCTTTCACATCAGACTTAAGAAACCGCCTGCGCTCGCTTTACGCCCAATAAATCCG
+
CCCCCCEGGGGGGGGGGGGGGGGGGGGGGGGGGGGDGGGDGGGGGGGGGGGGGGGGGEFFGGFGGGGGGGGGGGGGGGGGGGGGGGGGGGGGGFDGGGGGGGGGGGGFEG>CGGFGFGGGGFGGGGGGEFCEGFFGGGGGGGGGGGGEGGGFGGGGGGFCFF8FF,ECFGGGGGAE?DEEEEGGGG+@CFFC7EGGGGGFGGGDAFDFGGGCFFGGDGGCED83142B6>EEGGG)685C5><>DG44CD3
@M03364:276:000000000-BLYN8:1:1101:19606:8938 2:N:0:1
GGACTACTCGGGTATCTAATCCTGTTTGCTCCCCACGCTTTCGCACCTGAGCGTCAGTCTTCGTCCAGGGGGCCGCCTTCGCCACCGGTATTCCTCCAGATCTCTACGCATTTCACCGCTACACCTGGAATTCCACCCCCCTCTACGAGACTCTAGCTTGCCAGTTTCAAATGCAGTTCCCAGGTTGAGCCCGGGGATTTCACATCTGACTTAACAAACCGCCTGCGTGCGCTTTACGCCCAGTAATTCCG
+
CCCCCGGGGGGGGGGGGGGGGGGGGGGGGGGGFEGGGGGGGGGGGGGGFGGGGGGGGGGGAFGGGGGGGGGGGDGGGGGGGGEGGGGGGGGGGGGGGGGAFGGGGFFFGFGGGGGGGGGGGGGFGGGGGGGGGGGGGGGGGGGGGGGGGDEGGFFEGGGGGGGGGGFEGGA;EGFGGGGGGG?FFCF?C7:@EGGGGGGGGGG7@GGCFFG@DGGFFGGGDG:6?:95(7>EDCG<@2C:C:?FG7B<7C2
@M03364:276:000000000-BLYN8:1:1101:12394:8951 2:N:0:1
GGACTACCCGGGTATCTAATCCTGTTTGATCCCCACGCTTTCGCACATCAGCGTCAGTTACAGACCAGAGAGCCGCCTTCGCCACTGGTGTTCCTCCATATATCTACGCATTTCACCGCTACACATGGAATTCCACTCTCCTCTTCTGCACTCAAGTCTCCCAGTTTCCAATGACCCTCCCCGGTTGAGCCGGGGGCTTTCACATCAGACTTAAGAAACCGCCTGCGCTCGCTTTACGCCCAATAAATCCG
+
CCCCCGGGGGGGGGGGGGGGGGGGGGGGGGGGGGGGGGGGGGGGGGGGGGGGGGGGGGGGGGGFGGGGGGGGGGGGGGGGGGGGGGGGGGGGCGGGGGGGGGGGGFGFGGGGGGGGGGGGGGGGGGGGGFGGGGGGGGGGGGGGGGGGGGFGGGGGGGFFGGFFFFGGGGGGGGGFFGGGGEGGGGGFGGGGGEGGGGGGGGGGFGGGFGGGGGGFGGGGFGA@DF>FBFFFGGG<FBGGGF:@GGFFGFC
@M03364:276:000000000-BLYN8:1:1101:19893:8958 2:N:0:1
GGACTACTGGGGTTTCTAATCCTGTTTGCTCCCCACGCTTTCGAGCCTCAGCGTCAGTTACAGACCAGAGAGCCGCCTTCGCCACTGGTGTTCCTCCATATATCTACGCATTTCACCGCTACACATGGAATTCCACTCTCCTCTTCTGCACTCAAGTCTCCCAGTTTCCAATGACCCTCCCCGGTTGAGCCGGGGGCTTTCACATCAGACTTAAGAAACCGCCTGCGCTCGCTTTCCGCCCAATAAATCCG
+
CCCCCFFGGGGGGGGGGFGGGGGGGGGGGGGGGGGGFFEGGGGFGGGGGGGGGGECECFGGGFCGGGG8FGGGGGGGGGGGGGEGGGGGGGGGFEGGGGGGGGGGGGGGGG7FGGGGGEEEGGGCFGGFFGDGFFFF>,AFGGGGGG9>AFFGE,D=EFFEGFGGFGGCFFD8,33@EFCCC88FEGFCGGC*:E>?B:EFGG=FD+8CCFFGC+:1<FGFGEF65:D@>))1/9)93CEEE?FGG*)295
@M03364:276:000000000-BLYN8:1:1101:10087:8961 2:N:0:1
GGACTACTCGGGTTTCTAATCCTGTTTGCTCCCCACGCTTTCGAGCCTCAGCGTCAGTTACAGACCAGAGAGCCGCCTTCGCCACTGGTGTTCCTCCATATATCTACGCATTTCACCGCTACACATGGAGTTCCACTGTCCTCTTCTGCACTCAAGTTTCCCAGTTTCCGATGCACTTCTTCGGTTGAGCCGAAGGCTTTCACATCAGACTTAAGAAACCGCCTGCGCTCGCTTTACGCCCAATAAATCCG
+
CCCCCGGGGGGGGGGGGGGGGGGGGGGGGGGGGGGGGGGGGGGGGGGGGGGGGGGGGGGGGGGGGGGGGGGGGGGGGGGGGGGGGGGGGGGGGGGGGGGGGGGGGGGGGGGGGFFGFEGGGGGGGGGGGGGGGGGGGGGGGGFGGGGEGGGGFGFGGGGGDGGGGGGGGDCGEE8FFFFGGGFGGGG6CGGGE5CGFGFGG>FFFFGFGGDFFF7@FGGG4?5>=FFEBEFFGGGFFDGGD>@FGG=?:C>
@M03364:276:000000000-BLYN8:1:1101:4532:8965 2:N:0:1
GGACTACTCGGGTTTCTAATCCTGTTTGCTCCCCACGCTTTCGAGCCTCAGCGTCAGTTACAGACCAGAGAGCCGCCTTCGCCACTGGTGTTCCTCCATATATCTACGCATTTCACCGCTACACATGGAATTCCACTCTCCTCTTCTGCACTCAAGTCTCCCAGTTTCCAATGACCCTCCCCGGTTGAGCCGGGGGCTTTCACATCAGACTTAAGAAACCGCCTGCGCTCGCTTTACGCCCAATAAATCCG
+
CCCCCGGGGGGGGGGGGGGGGGGGGGGGGGGGGGGGGGGGGGGGGGGGGGGGGGGGGGGGGGGGGGGFGGGGGGGEGGGGGGGGGGGGGGGGDFGGGGGGGFGGGGGGGGGGGGGGGDGGGGGGGGGGFGGGGGGGGGGGGGGGGGGGGGGGGGGGGGFAEGFGDFGGGGFGGGGGGGGGGGGDGEGCEGGGGGGGGGGGGFFGFGD6FFDGCC7DGGGGFGFD@FFEBFFF3DGAFFGGGFFFGGF<CF7
@M03364:276:000000000-BLYN8:1:1101:19522:8976 2:N:0:1
GGACTACTCGGGTATCTAATCCTGTTTGCTCCCCACGCTTTCGAGCCTCAGTGTCAGTTACAGGCCAGAGAGCCGCTTTCGCCTCCGGTGTTCCTCCATATATCTACGCATTTCACCGCTACACATGGAATTCCACTCTCCTCTCCTGCACTCAAGTCTCCCAGTTTCCAATGCACACAATGGTTGAGCCACTGCCTTTTACATCAGACTTAAGAAACCACCTGCGCTCGCTTTACGCCCAATAAATCCGG
+
CCCCCGGGGGGGGGGGGGFGGGGGGGGGGGGGGGGGGDGGGGGGGGGGGGGGGGGGGGGGGGGGGGGGDGGGGGGGFGFGGGGGGGGGFGGGFGGGGGGGGGGGGGGGGGGGGGGGGGGGGGGGGGGGGCGGGGGGGGGGGGFGGGGGGGGGGGFGGGGGGGGGGGGGGGCFGGGFGGCFGGGGGGGGGGGGGGGGFGGGGGGCFFF9FGGGGGF+AFGGFGFEFFBEFFDAGG7CD2EGG3;FG7@EFGC
@M03364:276:000000000-BLYN8:1:1101:12820:8982 2:N:0:1
GGACTACAAGGGTTTCTAATCCTGTTTGCTCCCCACGCTTTCGCACCTGAGCGTCAGTCTTCGTCCAGGGGGCCGCCTTCGCCACCGGTATTCCTCCAGATCTCTACGCATTTCACCGCTACACCTGGAATTCCACCCCCCTCTACGAGACTCAAGCCTGCCAGTTTCAAATGCAGTTCCCGGGTTGAGCCCGGGGATTTCACATCTGACTTAACAGACCGCCTGCGTGCGCTTTACGCCCAGTAATTCCG
+
CCCCCGGGGGGGGGGGGGGGGGGGGGGGGGGGGGGGGGGGGGGGGGGGGGGGGGCGGGGGGFGGGGGGGGGGDFGEGGGFGGEFGGGGGGGGGGFGEGGGGGGGCEGGGGGGFAFGGGGGFGGGGGGGGGGGFEFGDEEGGGGGGGGEGGGGGGFG?EEBFGGFFGGGGGGGG;>DFCCFGGGGGGGGGGFFGGGGGGGGGGGGFDFGGGGGGG=FGFGF>5B:?FFFFFFFGGGFFFDGGF:FGGF<:F9
@M03364:276:000000000-BLYN8:1:1101:15201:8988 2:N:0:1
GGACTACTGGGGTTTCTAATCCTGTTTGCTCCCCACGCTTTCGAGCCTCAGCGTCAGTTACAGACCAGAGAGCCGCCTTCGCCACTGGTGTTCCTCCATATATCTACGCATTTCACCGCTACACATGGAATTCCACTCTCCTCTTCTGCACTCAAGTCTCCCAGTTTCCAATGACCCTCCCCGGTTGAGCCGGGGGCTTTCACATCAGACTTAAGAAACCGCCTGCGCTCGCTTTACGCCCAATAAATCCG
+
CCCCCGGGGGGGGGGGGFGGGGGGGGGGGGGGGGGGGGGGGGGGGGGGGGGGGGGGGGGGGGGGGGFGFG?FGGGGGG7?FGGGGGGGGGGGGGGGGGGGGFFGGGGGGGGGGGGGGGGGGGGGGGGGFFGGGGGGGGGGGGGGGGGGGGGGGFCFGFGGGGGGGGGGGFGFGGGFDGGGGGD6CEE7@GGGGGDGGGGGGF?+@FCC6CFFD+@GGGGE>GFFFFBFFFFFDDG>F:GGGF?FGGB4CFC
@M03364:276:000000000-BLYN8:1:1101:8189:9018 2:N:0:1
GGACTACTAGGGTTTCTAATCCTGTTTGCTCCCCACGCTTTCGCACCTGAGCGTCAGTCTTCGTCCAGGGGGCCGCCTTCGCCACCGGTATTCCTCCAGATCTCTACGCATTTCACCGCTACACCTGGAATTCTACCCCCCTCTACGAGACTCAAGCTTGCCAGTTTCAAATGCAGTTCCCAGGTTGAGCCCGGGGATTTCACATCTGACTTAACAAACCGCCTGCGCTCGCTTTACGCCCAATAAATCCG
+
CCCCCGGGGGGGGGGGGGGGGGGGGGGGGGGGGGGGGGGGGGGGGGGGGGGGGGGGGGGGGGGGGGGGGGGGGGGGGGGGGGGEGGGGGGGGGGGGGGGGDFFGGGGGGGGGGGGGGGGGGGGGGFGGGDGGGGGGGGGGGGGGGGF+88EGGGGGG8D6FGDGGGGGGFGGEG9EFGGGG,?DFFGGGGGG>EDGDEGGGGCFAFGGGFC@7FGGFCGCEG34=F>DFFFFGGD2??EGGF:FCC6.CF9
@M03364:276:000000000-BLYN8:1:1101:5940:9019 2:N:0:1
GGACTACAGGGGTTTCTAATCCTGTTTGCTCCCCACGCTTTCGCACCTGAGCGTCAGTCTTCGTCCAGGGGGCCGCCTTCGCCACCGGTATTCCTCCAGATCTCTACGCATTTCACCGCTACACCTGGAATTCCACCCCCCTCTACGAGACTCAAGCCTGCCAGTTTCAAATGCAGTTCCCGGGTTGAGCCCGGGGATTTCACATCTGACTTAACAGACCGCCTGCGTGCGCTTTACGCCCAGTAATTCCG
+
CCCCCGGGGGGGFGGGGGGGGFGGGGGGGGGGGGGGGGGGGGGGGGGGGGFGGGGGGGGGGGGGGGGGGGGGGGGGGGGGGGGGGGGGGGGGGFFGGGGGGGGGGGGGGGGDGGGGGGGGGGGGGGGGGGGGGGGGGGGGGGGGGGGGGGGFGGGGGCFGGGGGGGGGGGGGGGGGGGGGGGGGGGGGGGGGGGDGEGGGGGGF7<7@DDFF7CFGGGGGFGFFFFFFFDEBGGGFFBEGE5::FCF47:2
@M03364:276:000000000-BLYN8:1:1101:10437:9022 2:N:0:1
GGACTACTCGGGTTTCTAATCCTGTTTGCTCCCCACGCTTTCGCACCTGAGCGTCAGTCTTCGTCCAGGGGGCCGCCTTCGCCACCGGTATTCCTCCAGATCTCTACGCATTTCACCGCTACACCTGGAATTCCACCCCCCTCTACGAGACTCAAGCCTGCCAGTTTCAAATGCAGTTCCCGGGTTGAGCCCGGGGATTTCACATCTGACTTAACAGACCGCCTGCGTGCGCTTTACGCCCAGTAATTCCG
+
C?CCCGGGGGGGGGGGGFFFGGGGGGGGGGGFGGGGEGGGGGGCCFGGGG8FE@FGGGGGGGGDGGGFFGGGCEGCGGGFFGCGG?FGGDFFFGGGGGGFGGGGGCFFGEGEGFFGGGGGCCGGFFFGGGGGGDGGGGGGGGGGCEFCGEGCDFGGEFGFGGGGGGGGFGFFFD,DF?G?ECGGGGGGGGGGGGGGGGG?DCFGFG=CFGGGGC+;C5;C>E>:?:00(57)>DG<F<E?EE?@D*=A:F6
@M03364:276:000000000-BLYN8:1:1101:18339:9041 2:N:0:1
GGACTACTGGGGTTTCTAATCCTGTTTGCTCCCCACGCTTTCGCACCTGAGCGTCAGTCTTCGTCCAGGGGGCCGCCTTCGCCACCGGTATTCCTCCAGATCTCTACGCATTTCACCGCTCCACCTGGAATTCCACCCCCCTCTACGTGACTCAAGCCTGCCAGTTTCAAATGCAGTTCCCGGGTTGAGCCCGGGGATTTCACATCTGACTTAACAGACCGCCTGCGTGCGCTTTACGCCCGGTAATTCCG
+
CCCCCF<FGGGGGGGGGGGGGGGGGGGGFGGGFGGGGGGGGGGGGFGFEG<CCFGGGGEC<@@FGEGFCFGGGDEEGGDGCG=EEDGGGGGGG9EEEEGDEFFFG9FDFGGGGGCF,CCE+8AFDBFGCFGGGGGFC>EFGGEC9B8,@,D;9:>,E>>,DB88DFCFFC;,,7;9DFGGGECECC566?C*=8585CB=C++3+;31CF+:+2;+;*;=)27(-)-8()8)9D*69:G5:>>5C*9)*>7
@M03364:276:000000000-BLYN8:1:1101:23632:9045 2:N:0:1
GGACTACTCGGGTTTCTAATCCTGTTTGCTCCCCACGCTTTCGAGCCTCAGCGTCAGTTACAGACCAGAGAGCCGCCTTCGCCACTGGTGTTCCTCCATATATCTACGCATTTCACCGCTACACATGGAATTCCACCCTCCTCTTCTGCACTCAAGTCTCCCAGTTTCCAATGACCCTCCCCGGTTGAGCCGGGGGCTTTCACATCAGACTTAAGACACCACCTGCGCTCGCTTTACGCCCAATAAATCCG
+
CCCCCGGGCGGGGGGGGGGGGGGGGGGGGGGGGGGGGGGGGGG8EGGGGGGGGGGGGGGF9<FEFGGGE<CFGGGGGGGGGGGGGGGGGGGGGGGGGFFGGGGGGGGFGGGEGGGGGGGEGGGG9FGGGGGGGGFG,>FGGGGGFGF@FGGGGGGG9E,7,DGGBFGGFGGGG,@DEDFEGDGGGC+@FGG5CDGGDG8,;=FGFG:FGGC7+:;7**=C>FBDFF(825):<F7)=3EGGF-76C4:FG7
@M03364:276:000000000-BLYN8:1:1101:13510:9107 2:N:0:1
GGACTACCCGGGTTTCTAATCCTGTTTGCTCCCCACGCTTTCGAGCCTCAGCGTCAGTTACAGACCAGAGAGCCGCCTTCGCCACTGGTGTTCCTCCATATATCTACGCATTTCACCGCTACACATGGAATTCCACTCTCCTCTTCTGCACTCAAGTCTCCCAGTTTCCAATGACCCTCCCCGGTTGAGCCGGGGGCTTTCACATCAGACTTAAGAAACCGCCTGCGCTCGCTTTACGCCCAATAAATCCG
+
CCCCCGGGGGGGGGGGGGGGGGGGGGGGGGGGGGGDGGGGGGGGGGGGGGGGGGGGGGGGGGGGGGGGGGGGGGGGGGGGGGGGGGGGFGGGGGGCGGGGGAEGGGGGGGGGGGGGGGGGGGGGGGGGFEFDEFGGFFGGGGGGGGGGGFDDDF@DFFGGGGGGFGFGGGGGFGGG@FGGGGG6FEGGGGGGE:CEGGGFFGGGFGGGGGGFGCFGCCFG>GF@@FF>0:>BDDGF72AE5@:FGFFAGFC
@M03364:276:000000000-BLYN8:1:1101:8035:9108 2:N:0:1
GGACTACAAGGGTATCTAATCCTGTTTGCTCCCCACGCTTTCGAGCCTCAGCGTCAGTTACAGACCAGAGAGTCGCCTTCGCCACTGGTGTTCCTCCATATATCTACGCATTTCACCGCTACACATGGAATTCCACTCTCCTCTTCTGCACTCAAGTCTCCCAGTTTCCAATGACCCTCCCCGGTTGAGTCGGGGGCTTTCACATCAGACTTAAGAAACCGCCTGCGCTCGCTTTACGCCCAATAAATCCG
+
CCCCCGGGGGGGGGGGGGGGGGGGGGGGGGGGGGGGGGGGGGGDGGGGGGGGGGGGGGGGGGGGGGGGGGGGGGGGGGEGGGGGGGGGGGGGGGGGGGGGGGGGFGFDEEGGGGGGGGGGGGGGGGGGFEFGFGGGFFGGGGGGGGGGGGCGGFGGGG9;EGGGGGFGGFGGGGGGGGFGGGGGGGCGGGGGGGGGGDGGF7C>CGGCCFGGCFCFFGGGEGE<6FFF(2)5CDGCF<>EEEF>FG4AFG7
@M03364:276:000000000-BLYN8:1:1101:3327:9130 2:N:0:1
GGACGACCGGGGTTTCTAATCCTGTTTGCTCCCGACGCTTTCGCACCTGAGCGGCATGCGTCGTCCAGGGGGCCGCCTTCGCCACCGTTATTCCTCCAGATCTCTACGCAGTTGACCGCTACACCTGGTGTGTTACCCCACTCTACGAGACTGTAGCTTGCCGGTTTCAAGTGCAGTTCCCAGGATGAGCCCGGGGATTTCACCTCTGACGTAGCGGAGCGCCTGCTTGCGCTGTACGCCCATTAGTTCCG
+
-A-A,+6@+@+6+66,,,;<EF<CFC@866,,D+BF+7:CD<F:C:+,:,66@++@7,,+6+C=<:=F,,@++7@+CFF94FC++,448+BFGDC5F,:C=365@?FGF:+B<,C3:=3++@353>F,,,6536@,EEF*@3:F,,****>C,6DF;;,,6,*=<BBFC,+?C9A+51AF?B6B*>00+?*/:*B**2*0*0<7//7CD:*>F**)1<*:517(4)(145)<))9)=?885),*:*060**
@M03364:276:000000000-BLYN8:1:1101:18325:9137 2:N:0:1
GGACTACTCGGGTATCTAATCCTGTTTGCTCCCCACGCTTTCGAGCCTCAGTGTCAGTTACAGGCCAGAGAGCCGCTTTCGCCTCCGGTGTTCCTCCATATATCTACGCATTTCACCGCTACACATGGAATTCCACTCTCCTCTCCTGCACTCAAGTCTCCCAGTTTCCAATGCACACAATGGTTGAGCCACTGCCTTTTACATCAGACTTAAGAAACCACCTGCGCTCGCTTTACGCCCAATAAATCCGG
+
CCCCCGGGGGGGGGGGGGGGGGGGGGGGGGGGGGGGGGGGGGGGGGGGGGGGGGGGGFGGGDGGGGGGGGGGGGGGGGGGGGGGGGGGGGGGGGGGGGGGGGGGFGGGGGGGFGGGGGG6FGFGGF9EFGGGGGGGGGGGGGCCFGGGGG=8DGFFFF9@FGGGDFGGGGGGGGGGGGGGGGGGGGGGGGDFGCFEGEFGCDF7FFGDFFGF>FGFCFGGACFFFEA>>ADEGFDEF2EGGF@8DCCEGDD
@M03364:276:000000000-BLYN8:1:1101:15098:9141 2:N:0:1
GGACTACTGGGGTTTCTAATCCTGTTTGCTCCCCACGCTTTCGCACCTGAGCGTCAGTCTTCGTCCAGGGGGCCGCCTTCGCCACCGGTATTCCTCCAGATCTCTACGCATTTCACCGCTACACCTGGAATTCTACCCCCCTCTACAAGACTCTAGCCTGCCAGTTTCGAATGCAGTTCCCAGGTTGAGCCCGGGGATTTCACATCCGACTTGACAGACCGCCTGCGTGCGCTTTACGCCCAGTAATTCCG
+
CCCCCGGGGGGGGCDGGGGGGGGGGGGGGGGGGGGGGGGGGGGGGGGGGGGGGGGGGGGGGGGGGGGGGGGGGGGGGGGGGGGGGGGGGGGGGGGGGGGGGGGGGGGGGGGGFGGGGGGGGGGGGGGGGGGDGGGGGFDCGGGGGGGDGGGGGDFGGGGGGGGFGGGGGGGGGGGGGGGGCGGCCCGGGGC@EGGEEGGGGGGGFGGGGGGG7FFGGDGFBEDB2@FFFFFBG:FFF6A:C>?FGC?9FFC
@M03364:276:000000000-BLYN8:1:1101:20231:9148 2:N:0:1
GGACTACAGGGGTATCTAATCCTGTTTGCTCCCCACGCTTTCGCACCTGAGCGTCAGTCTTCGTCCAGGGGGCCGCCTTCGCCACCGGTATTCCTCCAGATCTCTACGCATTTCACCGCTACACCTGGAATTCTACCCCCCTCTACAAGACTCTAGCCTGCCAGTTTCGAATGCAGTTCCCAGGTTGAGCCCGGGGATTTCACATCTGACTTAACAGACCGCCTGCGTCCGCTTTACGCCCAGTAATTCCG
+
CCCCCGGFGGGGGFGGGGGGGGGGGGGGGGGGGGGGGGGGGGGGGGGG<CEGGGGGGGEGFE@6FGGGGGGFGFGGGGGGGGGDFFEEGGGGGGGGGGFGGGGGGGGGGGGDGGGGGGGGGGGGFDGFGGGGGFGG,6>FEEGG9FA,@DGFGCEFCDEC7DFFGGGF**@DEC9FFGG?:9BCGGGGGGGGDGGC=EFFGGG7AFCF7@FD7:C@;5EF)5=700(8(7)<DG5<F4CGE>??*:*:FG*
@M03364:276:000000000-BLYN8:1:1101:9041:9167 2:N:0:1
GGACTACCGGGGTTTCTAATCCTGTTTGCTCCCCACGCTTTCGCGCCTCAGCGTCAGTTGCGAGCCAAAGAGCCGCTTTCGCCACTGGTGTTCCTCCATATCTCTACGCATTTCACCGCTACACATGGAATTCCACTCTTCTCTCTCGCACTCAAGTCTCCCAGTTTCCAATGACCCTCCCCGGTTGAGCCGGGGGCTTTCACATCAGACTTAAAAGACCACCTGCGCGCGCTTTCGGCCCAATAATTCCG
+
CCCCCGEGGGGGGGGGFEGCGGGGGGEFGGGGGGGGGGGGGGFG@FFGGGGGGGGGGGGGGE7FGGGGGFGFFGGGGCDFGGGGGGGFGGGGGGGGGGGGGFGGGGGGGGGGGGGGGGEGGGGGGGGGFFDGGGGG9DE<EFGFC9DEGG78DGGGDEAFFFGGFFCCFGDCFFFFFDFGGGGGEGGGGFD?C*C=ECEGGFDGFF7=7FDGFGGF+/*07CB?BF>F057:D3*))(8C5@B:0>=47:6
@M03364:276:000000000-BLYN8:1:1101:18759:9169 2:N:0:1
GGACTACCGGGGTTTCTAATCCTGTTTGCTACCCACACTTTCGAGCCTCAACGTCAGTTACAGTCCAGAAAGCCGCCTTCGCCACTGGTGTTCTTCCATATATCTACGCATTTCACCGCTACACATGGAGTTCCACTTTCCTCTACTGCACTCAAGTCATCCAGTTTCCAAAGCAATTCCTCAGTTGAGCTGAGGGCTTTCACTTCAGACTTAAATAACCGTCTGCGCTCGCTTTACGCCCAATAAATCCG
+
CCCCCGGGGGGGGGGGGGGGGGGGGGGGGGGGGGGGGGGGGGGGGGGGGGGGGGGGGGGGGGGGGGGGGGGGGGGGGGGGGGGGGGGGGGGGGGGGGGGGGGGGGGGGGGGGGGGGGGGEGGGGGGGGFGGFFGGGGFGFGGGGGGGGGGGGGGGFGGGGGGGCAEFGFGGGGGGGGGGGGGFGGGGGGGGGGGGGGGGGGGGGFCDGFGGGGGGGGGGGF>BFFFFFFFFFGGGFF?EGGF@FGGFFFGD
@M03364:276:000000000-BLYN8:1:1101:20907:9202 2:N:0:1
GGACTACTAGGGTTTCTAATCCTGTTTGCTCCCCACGCTTTCGCACCTGAGCGTCAGTCTTCGTCCAGGGGGCCGCCTTCGCCACCGGTATTCCTCCAGATCTCTACGCATTTCACCGCTACACCTGGAATTCTACCCCCCTCTACGAGACTCTAGCTTGCCAGTTTCAAATGCAGTTCCCAGGTTGAGCCCGGGGATTTCACATCTGACTTAACAAACCGCCTGCGTGCGCTTTACGCCTCGTAATTCCG
+
C@CC@FFFFGGGGGGGGGGGG9FCGGAFEFCCFFEFEDEGFEFEFEEGFFFCFGGGDEF<FFFGEGGEECGCCFGGGGGGGGEGGFGGFGGFGGGFEF8FFEGG9<FB@F7FEGFGCGGGGGFFGGFGFGFGGFGGGDFGGGGGGCD>7+BFGGFFGGFGF,@FFGFFGGGFFFGG7CFG:CFGCFGFFGGCGGEGGGGEGFFGF4FGG>F+;7;C>7F5)=5;;A@>(8;)9C<)1,*/*0(.79>AFF2
@M03364:276:000000000-BLYN8:1:1101:11964:9205 2:N:0:1
GGACTACTGGGGTTTCTAATCCTGTTTGCTCCCCACGCTTTCGCACCTGAGCGTCAGTCTTTGTCCAGGGGGCCGCCTTCGCCACCGGTATTCCTCCAGATCTCTACGCATTTCACCGCTACACCTGGAATTCTACCCCCCTCTACAAGACTCTAGCCTGCCAGTTTCGAATGCAGTTCCCAGGTTGAGCCCGGGGATTTCACATCCGACTTGACAGACCGCCTGCGTGCGCTTTACGCCCAGTAATTCCG
+
CCCCCGGGGGGGGGGFGGGGGGGGGGGGGGGGGGGGGGGGGGGGGEGGGGGGGGGGGGGGGGGGGFGFGGGGGGGGGGGGGG,:BFGGEGGGAFGGGFFGGGGGGGGGGGGEFGGGGGGG>BFGGGGGGFGGFGG9DGFGGGGGGGGGGGG+DGGGDGA:CCFGGF9FGGGGGGGCDFGGGGFGGCFFGEGGEE5:EGFEGGGCF785:DGDGGGGGGGFBGF6:FFFF>BF<C5:@?GGG::F*:/)0:*
@M03364:276:000000000-BLYN8:1:1101:24887:9209 2:N:0:1
GGACTACAGGGGTTTCTAATCCTGTTTGCTCCCCACGCTTTCGAGCCTCAGTGTCAGTTACAGGCCAGAGAGCCGCTTTCGCCACCGGTGTTCCTCCATATATCTACGCATTTCACCGCTACACATGGAATTCCACTCTCCTCTCCTGCACTCAAGTCTCCCAGTTTCCAATGCACACAATGGTTGAGCCACTGCCTTTTACATCAGACTTAAGAAACCACCTGCGCTCGCTTTACGCCCAATAAATCCGG
+
CCCCCFGGGGGGGGGGGFFGGGGGGGGGGGFGGGGGGGGGGGGGGGGGGGGFGGGGGGGGGGGGGGGGGGEGGGGG7@BFEGGEGFGFFGGGCEGGGGGGGFFCGGGGGEGGGGGGGGDGGGGGGGGGGGGGGGGGGGGFGGGF8EGGGGGGGGGGGGGGGGGGGGFGGGGGGGCF8@EFAFGFF+,,<D>D6EF?EAFGGGGGFGGC2;7@FF@FGFGGFGA)09:>>B>?FDC*:5EGGF8A>GFEFDD
@M03364:276:000000000-BLYN8:1:1101:23452:9220 2:N:0:1
GGACTACTCGGGTATCTAATCCTGTTTGCTCCCCACGCTTTCGCACCTGAGCGTCAGTCTTTGTCCAGGGGGCCGCCTTCGCCACCGGTATTCCTCCAGATCTCTACGCATTTCACCGCTACACCTGGAATTCTACCCCCCTCTACAAGACTCTAGCCTGCCAGTTTCGAATGCAGTTCCCAGGTTGAGCCCGGGGATTTCACATCCGACTTGACAGACCGCCTGCGTGCGCTTTACGCCCAGTAATTCCG
+
CCCCCGGGGGGGGGGGGGGGGGGGGGGGGGGGGGGGGGGGGGGGGGGGEGGGGGGGGGGGGGGGGGGGGGGGGGGGGGGGGGGGGGGGGGGGGGGGGGGGGGGGGGGGGGGGGGGGGGGGGGGGGGGGGGGGGGGGGGGGGGGGGGGGGGGCFEGCGGGGGFFGGGGGGGGFFGGGFGGGGGFGFFGGGGGGDCGGCGGGGGGFFGG5DGGGGGGGGCCEEGFF?FFFFFEEGDFFFFGGGFF:F7B<FD*
@M03364:276:000000000-BLYN8:1:1101:18079:9228 2:N:0:1
GGACTACTGGGGTATCTAATCCTGTTTGCTCCCCACGCTTTCGAGCCTCAGCGTCAGTTACAGACCAGAGAGCCGCCTTCGCCACTGGTGTTCCTCCATATATCTACGCATTTCACCGCTACACATGGAATTCCACTCTCCTCTTCTGCACTCAAGTCTCCCAGTTTCCAATGACCCTCCCCGGTTGAGCCGGGGGCTTTCACATCAGACTTAAGAAACCGCCTGCGCTCGCTTTACGCCCAATAAATCCG
+
CCCCCGGGGGGGGGGGGGGGGGGGGGGGGGGGGGGGGGGGGGGGGGGGGGGGGGGGGGGGGGGGGGGGGGGGGGGGGGGGGGGGGGGGGGGGGGGGGGGGGGGGGGGGGGGGGGGGGGGGGGGGGGGGGGGGGGGGGGFGGGGGGGGGGGGGGGGGGGGGGGGGGGGGGGCGGGGGGGGGGGGGGGGGCFGGGGGGGGGGGGGGFGGGCGGGGGGGGGGGFGFD0FFF>:8:DGFDF?CCGFFFGFFBFGD
@M03364:276:000000000-BLYN8:1:1101:11589:9244 2:N:0:1
GGACTACAGGGGTTTCTAATCCTGTTTGATCCCCACGCTTTCGACATCAGCGTCAGTTACAGACCAGAAAGTCGCCTTCGCCACTGGTGTTCCTCCATATCTCTGCGCATTTCACCGCTACACATGGAATTCCACTTTCCTCTTCTGCACTCAAGTTTCCCCGTTTCCAATGACCCTCCACGGTTGAGCCGTGGGCTTTCACATCAGACTTAAGAAACCGCCTACGCCCGCTTTACGCCCAATAATTCCGG
+
CCCCCGGGGGGGGGGGFGGGGGGGGGGGGGFGGGGGEGGGGGG@@@CEGGGCCC,FGGCAFDGGGGGGGGDFFDFCFCDF,CBFGGGFCFGGGGGGCAGG9,95,EFCF=FGEDFGGGDEGFF9@:ECGGGFFF9FGAEFGGGFGGGGFGFG8F,6@DFGG?@CDG8DACGG,@?F@@>,@8CFC+,17@:++@:>FDGG+5:2A+99F;BFFF7CFFG*@ED(()5)/0:):C+)86EEC5(;:+1);*:
@M03364:276:000000000-BLYN8:1:1101:29044:9259 2:N:0:1
GGACTACACGGGTATCTAATCCTGTTTGCTACCCACGCTTTCGAGCCTCAGCGTCAGTTACAGACCAGAGAGCAGCCTTCGCCACTGGTGTTCCTCCATATATCTACGCATTTCACCGCTACACATGGAATTCCACTCTCCTCTTCTGCACTCAAGTCTCTCAGTTTCCAATGACCCTCCCTGGTTGAGCCGGGGGCTTGCACATCAGAATTAAGAAACCGCCTGCGCCCGCTTTACGCCTAATAAATCCG
+
CCCB<C8,CF@F@FFCE;,=C9CFFE,C@,,C86<,8@F,,,BFF@@EF<FFGGG,F<CFGCFC,C,,CCFGF,BF<FGF7,:@F<F,9,CC?<E?AE<E,<@FEFGEBFC,FEE<,47=FGGG9FFGD?E=EEEFGE9EEEDGA;,4,=EFFFC=47;,,=DA,CDAD;3D8@,,66=+@,,=FFCE,36@+?EEGGG*;*2:CGGG*+4:12++=2@C)7>;;=@:(8582**/+,=**))10:4<F71
@M03364:276:000000000-BLYN8:1:1101:9437:9273 2:N:0:1
GGACTACTAGGGTATCTAATCCTGTTTGCTCCCCACGCTTTCGCACCTGAGCGTCAGTCTTCGTCCAGGGGGCCGCCTTCGCCACCGGTATTCCTCCAGATCTCTACGCATTTCACCGCTACACCTGGAATTCCACCCCCCTCTACGAGACTCAAGCCTGCCAGTTTCAAATGCAGTTCCCGGGTTGCGCCCGGGGATTTCACATCTGACTTAATTGACCGCCTGCGTGCGCTTTACGCCCAGTAATCCCG
+
CCCCCGGGGGGGGGGGGGGGGGGGGGGGGGGGGGGGGGGGGGGGDGGGGGGGGGGGGGGGGGGGGDGGFGGGGGGGGGGGGGGEGGGGGGFGGGEFGGGEGGGGGFGGDEEFEFGGGGGGGGGGG8<FFGGGGGGGGGGGGGEGFGGGGGGFFFFFGGGGGFGGGGFGGGFFCFGAFFGGGGC>FBC,*4=CEGDE5CG97+1+1CF7;@DG=7FF:DGGFGE(4<>FFF57>5C>FBDGE)36DC6)2**
@M03364:276:000000000-BLYN8:1:1101:22275:9274 2:N:0:1
GGACTACAGGGGTTTCTAATCCTGTTTGCTCCCCACGCTTTCGCACCTGAGCGTCAGTCTTTGTCCAGGGGGCCGCCTTCGCCACCGGTATTCCTCCAGATCTCTACGCATTTCACCGCTACACCTGGAATTCTACCCCCCTCTACAAGACTCTAGCCTGCCAGTTTCGAATGCAGTTCCCAGGTTGAGCCCGGGGATTTCACATCCGACTTGACAGACCGCCTGCGTGCGCTTTACGCCCAGTAATTCCG
+
CCCCCGGGGGGGGGGGGGGGGGGGGGGGGGGGGGGGGGGGGGGGGGGGGGGGGGGGGGGGGGGGGGGGGGGGGGGGGGEGGGGGGGGGGGGGGGGGGGGGGGGGGGGGGGGGGGGGGGGGGGGGGGGGGGGGGGGGGGGGGGGGGGGGGGCFGGGGGGGFFEGGGGGGGGGGGGGGGGGFGGGGGGGGGGFGEGGGGGGGGGGFFGFGDDGGGGGGGG=CECD:8:9B6DDFGGGDF?GGGFF@CCFFGC7
@M03364:276:000000000-BLYN8:1:1101:4714:9280 2:N:0:1
GACTACCAGGGTTTCTAATCCTGTTTGCTCCCCACGCTTTCGCACCTGAGCGTCAGTCTTTGTCCAGGGGGCCGCCTTCGCCACCGGTATTCCTCCAGATCTCTACGCATTTCACCGCTACACCTGGAATTCTACCCCCCTCTACAAGACTCTAGCCTGCCAGTTTCGAATGCAGTTCCCAGGTTGAGCCCGGGGATTTCACATCCGACTTGACAGACCGCCTGCGTGCGCTTTACGCCCAGTAATTCCG
+
CCCCCFGGGGGFGGGGGFGGGGGGGGGGGGGGGGGGGGGGG>FGGGGFGGGGGGEEGGGGGGGGGGGGGGGGGEGGGGGGGGGGGGGGGGGGGGFGFFFGGGFGGGGGDGGGGGGGGGG6FGGGGGGGGGGGGGGGGGGGGGGGGGFGGGGGGGGFFCFGGGGGGGGGGGGGGGGGEEGGFGGGGGGCGGGDEEGGGGGGGGGGFGD<CCDFCFFCFGC:):B<0@<D?E3@GGGFFFDEGF>F7C4<FG
@M03364:276:000000000-BLYN8:1:1101:12497:9315 2:N:0:1
GGACTACTGGGGTTTCTAATCCTGTTTGCTCCCCACGCTTTCGCACCTGAGCGTCAGTCTTCGTCCAGGGGGCCGCCTTCGCCACCGGTATTCCTCCAGATCTCTACGCATTTCACCGCTACACCTGGAATTCTACCCCCCTCTACAAGACTCTAGCCTGCCAGTTTCGAATGCAGTTCCCAGGTTGAGCCCGGGGATTTCACATCCGACTTGACAGACCGCCTGCGTGCGCTTTACGCCCAGTAATTCCG
+
CCCCCGGGGGGGGGGFGGGGGGGGGGGGGGGGGEGGGGGGGGGGGGGGGGGGGGGGGFGGGGGGGGGFGGDG7FFGGGGGGGFDGGGGGGGGFGGGGDDGGGDGDCGGGGGGGGGGGGGGCFGGGGGGGGGGCGGFGGGEGGGGGGGGF?D8CCGCDFGGGGFGGFG9EFDGG9C,@=ECF?DDFG>EGGCFEGGGCECFFGGGFGGGGGGGGFF76DG=>GFFFFFBBF:@DCFBFBGCE32;G7=4:>0
@M03364:276:000000000-BLYN8:1:1101:24847:9319 2:N:0:1
GGACTACACGGGTATCTAATCCTGTTTGCTCCCCACGGTTTCGAGCTTCAGCGACAGTTACAGACCAGAGAGCCGCCTTCGCCGCTGGTTTTCCTCCATAGATGGTCGCATTTCACCGTTAGACAGGGATGTCCACTCTCCTCGTCTGCTCCCAAGTCTCCACTTTTGCAATGACCCGCCCCGGTTCAGCAGGGGGCTGTCATATCACAGTTATTGAACCGCCTGCGCTGCCTTTACGACCAATACAGCCG
+
@--A@;@,;-6+7@6EF<C,;E<F-6,CCFC<,B,@+8@F7<C@C@+;,CC,+6+@@,<CCEFC8FG88C,8,C++8:@=,8=+@BCCE,C,,5,EFG,5,C;,,,54@=4=F,,,C+,+8+4546++B,+6AAE,,4D<D=,0@+36;,,+36@,,67>C,,,9=B,,7,5@DF,4++3@E8*5*1<,56,=**8***,*++33+2+:+011+++328*)*)//)()()))02:)1(/:/),)**/)0*1
@M03364:276:000000000-BLYN8:1:1101:9306:9327 2:N:0:1
GGACTACTCGGGTTTCTAATCCTGTTTGCTACCCATGCTTTCGAGCCTCAGCGTCAGTTACAGACCAGACAGCCGCCTTCGCCACTGGTGTTCTTCCATATATCTACGCATTTCACCGCTACACATGGAGTTCCACTGTCCTCTTCTGCACTCAAGTTTCCCAGTTTCCGATGCACTTCTTCGGTTGAGCCGAAGGCTTTCACATCAGACTTAAGAAACCGCCTGCGCTCGCTTTACGCCCAATAAATCCG
+
CCCCCGGGGGGGGGGGGGGGGGGGGGGGGGGGGGGGGGGGGGGGGGGGGGGGGGGGGGGGGGGGGGGGFGEFGGGGGGGGGGGGGGGGFGGGGGGGGGGGGGGGGGFGGGGGGGGGGGGGGGGGGGGGGGGGGGGGGGFGGGGGGGGGGCGGGGGGGGGGGGGGGGGGGGGGGGGGGGGGGGG>FE>FFDGGCECEGGDFGGGGFGGGFFGGGGGGGGG,9>DDFFFFFFFFGFGFF@GG5>?ACFFFFF5
@M03364:276:000000000-BLYN8:1:1101:15809:9329 2:N:0:1
GGACTACTGGGGTTTCTAATCCTGTTTGCTCCCCACGCTTTCGAGCCTCAGCGTCAGTTACAGACCAGAGAGCCGCCTTCGCCACTGGTGTTCCTCCATATATCTACGCATTTCACCGCTACACATGGAATTCCACTCTCCTCTTCTGCACTCAAGTCTCCCAGTTTCCAATGACCCTCCCCGGTTGAGCCGGGGGCTTTCACATCAGACTTAAGAAACCGCCTGCGCTCGCTTTACGCCCAATAAATCCG
+
CCCCCGGGGGGGGGGGGGGGGGGGGGGGGGGGGGGGGGGGGGGGGGGGGGGGGGGGGGGGGGGGGGGGGGGGGGGGGGGGGGGGGGGGGGGGGGGGGGGGGGGGGGGGGGGGGGGGGGGGGGGGGGGGEFEGGGGGGGGGGGGGFGCFGGGGGG@FGGCFGGGFDFFGCFGGFGGGDGGDGGGGGGEC<FGGGGGGGGGGGGGFFGGFFGGGGGGFGGG78EE?@FBFFFFFGGGBFFGGGF:477FAGFC
@M03364:276:000000000-BLYN8:1:1101:17987:9338 2:N:0:1
GGACTACCAGGGTTTCTAATCCTGTTTGCTCCCCACGCTTTCGAGCCTCAGCGTCAGTTACAGACCAGAGAGTCGCCTTCGCCACTGGTGTTCCTCCATATATCTACGCATTTCACCGCTACACATGGAATTCCACTCTCCTCTTCTGCACTCAAGTCTCCCAGTTTCCAATGACCCTCCCCGGTTGAGCCGGGGGCTTTCACATCAGACTTAAGAAACCGCCTGCGCTCGCTTTACGCCCAATAAATCCG
+
CCCCCGGGGGGGGGGGGGGGGGGGGGGGGGGGGGGGGGGGGGGGGGGGGGGGGGGGGGGGGGGGGGGGGGGGGGGGGGGGGGGGGGGGDFGGGGGGGGGGDGFGFFFGCEGGGGGGGGGGGGGGGGGGFFGGGGGGGGGGGGGGGGFGGGGGGGGGGGGGGFGGFGFFGGGFGGFGGFGGGGGGGCGGGGG>EEDGDEGFGCGGFGCG4DGFFGGCGGGF:C3(3A6B@EFFGGG2F6EGGF6@G*99FG<
@M03364:276:000000000-BLYN8:1:1101:16009:9343 2:N:0:1
GGACTACCCGGGTTTCTAATCCTGTTTGCTCCCCACGCTTTCGAGCCTCAGCGTCAGTTACAGACCAGAGAGCCGCCTTCGCCACTGGTGTTCCTCCATATATCTACGCATTTCACCGCTACACATGGAATTCCACTCTCCTCTTCTGCACTCAAGTCTCCCAGTTTCCAATGACCCTCCCCGGTTGAGCCGGGGGCTTTCACATCAGACTTAAGAAACCGCCTGCGCTCGCTTTACGCCCAGTAATTCCG
+
CCCCCGGGGGGGGGGGGGGGGGGGGGGGGGGGGGGGGGGGGGGGGGGGGGGGGGGGGGGGGGGGGGGGGGGGGGGGGGGGGGGGGGGGGGGGGGGGGGGGGGGGGGGGGGGGGGGGGGGGGGGGGGGGGGGGGGGGGGGGGGFFDFFGGGGGGFFGFGGG9DFGFFGGGGFGDDACEFDC8=CGGGDGFGG8CGGGGGGGGGGGFGGGGGGGCF7FGGGGEGFFDF6AB))<DGGAF6EGGFFFGC=<GG7
@M03364:276:000000000-BLYN8:1:1101:10571:9383 2:N:0:1
GGACTACAGGGGTATCTAATCCTGTTTGCTCCCCACGCTTTCGAGCCTCAGCGTCAGTTACAGACCAGAGAGCCGCCTTCGCCACTGGTGTTCCTCCATATATCTACGCATTTCACCGCTACACATGGAATTCCACTCTCCTCTTCTGCACTCAAGTCTCCCAGTTTCCAATGACCCTCCCCGGTTGAGCCGGGGGCTTTCACATCAGACTTAAGAAACCGCCTGCGCTCGCTTTACGCCCAATAAATCCG
+
CCCCCCFGGGGGGGGGGGGGGGGGGGGGGGGGGGGGGGGGGGGGGGGGGGGGGEEGGGGFGGGGGFFEEGEGGGGGGGGFGGGGGGGGFFGGGGGGGGGGGGGGGGGDGGGCFGGGGGDGEFGGGGGGFFFGGFGGGGFGGGGGGGGFGGGGFGGGGGGGGFFGGGFCGGGFGFGGFGGGGGGGGGDFGGGGGGGGGGFGGGGCFGFGGGGF=FGFFDGGFGFFFFFFFFBBGG39FFGGE>(>7:FBGF3
@M03364:276:000000000-BLYN8:1:1101:11206:9385 2:N:0:1
GGACTACCAGGGTATCTAATCCTGTTTGCTCCCCACGCTTTCGCACCTGAGCGTCAGTCTTTGTCCAGGGGGCCGCCTTCGCCACCGGTATTCCTCCAGATCTCTACGCATTTCACCGCTACACCTGGAATTCTACCCCCCTCTACAAGACTCTAGCCTGCCAGTTTCGAATGCAGTTCCCAGGTTGAGCCCGGGGATTTCACATCCGACTTGCCAGACCGCCTGCGTGCGCTTTACGCCCAGTACTTCCG
+
CCCCCGGEFGGGGGGGGGGGFGGGGGGGGGG<FGGFDGGGGGGGGGGGGGGGDGGGGGGGGGGGGGGGGGGGGGGGGGGGGGGGGGGGGGGGGEFFGGGCCGFFGFGGGGGGGGGGGGGGGEFFFFFGGGFFGGGGGFGFCEDFFCED9,@=DGGGGGGCFCGGCFGGGGFFGGGGGE,ECBFGGFC?<FGGGGC*78BF=@GCFGGDCCCCC+*2>CC5>GD11)4>6EF:<<F4=?GGC:1;C*/6>D3
@M03364:276:000000000-BLYN8:1:1101:15862:9397 2:N:0:1
GGACTACTGGGGTTTCTAATCCTGTTTGCTACCCATGCTTTCGAGCCTCAGCGTCAGTTACAGACCAGACAGCCGCCTTCGCCACTGGTGTTCTTCCATATATCTACGCATTTCACCGCTACACATGGAGTTCCACTGTCCTCTTCTGCACTCAAGTTTCCCAGTTTCCGATGCACTTCTTCGGTTGAGCCGAAGGCTTTCACATCAGACTTAAGAACCCACCTGCGCTCGCTTTACGCCCAATAAATCCG
+
CCCCCGGGCFGGG@GGGGGGGGGGGGGGGG9FGGGFGGGGGGGFGGGGGGGGGGGGGDFGGGG<FGGGG7FGGGGGGGGGGGGGGGGGGGGGG,EGGC@FGGGGGGGGGGGGGGGGGGGGGGGG=AFFFEFGGCGGGCEGGGGG9EGGGGGGGGGG;44=,8EGGGGG:CEGGGG8DGGG9=F6FEGGGGCGG>+3,@FFFGGGFG>92;FGGDF>7*=E>EDFEFA>>EEBDGGFF1>GED(;CC6);8:
@M03364:276:000000000-BLYN8:1:1101:9765:9414 2:N:0:1
GGACTACCAGGGTTTCTAATCCTGTTTGCTCCCCACGCTTTCGAGCCTCAGCGTCAGTTACAGACCAGAGAGCCGCCTTCGCCACTGGTGTTCCTCCATATATCTACGCATTTCACCGCTACACATGGAATTCCACTCTCCTCTTCTGCACTCAAGTCTCCCAGTTTCCAATGACCCTCCCCGGTTGAGCCGGGGGCTTTCACATCAGACTTAAGAAACCGCCTGCGCTCGCTTTACGCCCAATAAATCCG
+
CCCCCGGGGGGGFFGGGGGGGGGGGGGGGGGGGGGGGGGGGGGGGGGFGGGGGGGGGGGGGGGGGGGGGGGGGGGGGGGGGGGFFGGGEEGGGGGFFFGGGGGGGGEFFFGGFGFGFEGGGGGGGGGDFCFFFFFGGGCGGGGGGGGGDAEF8DFGDGGGGCGGFGGF8CD9?GGFGGG=CCEGGGEGCEGGGG5E=CC?D8FCFDFDFGGGGGGGFDCC:E)3?A6A@3ADDGG<4:EEE5:FF=FBGGG
@M03364:276:000000000-BLYN8:1:1101:17783:9436 2:N:0:1
GGACTACCCGGGTTTCTAATCCTGTTTGCTCCCCACGCTTTCGCACCTGAGCGTCAGTCTTCGTCCAGGGGGCCGCCTTCGCCACCGGTATTCCTCCAGATCTCTACGCATTTCACCGCTACACCTGGAATTCCACCCCCCTCTACGAGACTCAAGCCTGCCAGTTTCAAATGCAGTTCCCGGGTTGAGCCCGGGGATTTCACATCTGACTTAACAGACCGCCTGCGTGCGCTTTACGCCCAGTAATTCCG
+
CCCCCGGGGGGGFGGGGGGGGGFGDGGGGGGGGGGGGGGGGGGGGGGGGGGGGGGGGGGGGGGGGGGGGGGGGGGGGGGGGGGGGGGGGGGGGGGGGGGGGGGGGGGGGEGGGGGGGGGGGGGGGGGGGGGGGGGGGGGGGGGGGGGGGGGGGGGGGGGGGGGGGGGGFFGGGGGGGGGGGGDGGGGGGFGGGGGGC>CFGFFCFGGGGGGGGGGGG48CEE>?BFFFB@BEGGGFF?CEEE?FFCF9FG6
@M03364:276:000000000-BLYN8:1:1101:8584:9443 2:N:0:1
GGACTACCAGGGTTTCTAATCCTGTTTGCTCCCCACGCTTTCGAGCCTCAGCGTCAGTTACAGACCAGAGAGCCGCCTTCGCCACTGGTGTTCCTCCATATATCTACGCATTTCACCGCTACACATGGAATTCCACTCTCCTCTTCTGCACTCAAGTCTCCCAGTTTCCAATGACCCTCCCCGGTTGAGCCGGGGGCTTTCACATCAGACTTAAGAAACCGCCTGCGCTCGCTTTACGCCCAATAAATCCG
+
CCCCCGGGGGGGGGGGGGGGGGGGGGGGGGGGGGGGGGGGGGGGGGGGGGGGGGGGGGGGGGGFGGGGGGGEGGGGGGGGGGGGD@FDGGGGGGGGGGGGFGGGFFGGECEGGGGGGGGDCGGGFFGGFFFGFGGGGGFGGGC9FEGGGGGFFDGGGFFGGGDFFDFFDGCFG9DGGGGGG>EGGECFGGGE5@CEGGFGGGGGACFCCDD7B77DFFGGFG>;?FFEFD>3*7CAFFGEEBF>FCFBGGG
@M03364:276:000000000-BLYN8:1:1101:23450:9462 2:N:0:1
GGACTACAAGGGTTTCTAATCCTGTTTGCTCCCCACGCTTTCGCACCTGAGCGTCAGTCTTTGTCCAGGGGGCCGCCTTCGCCACCGGTATTCCTCCAGATCTCTACGCATTTCACCGCTACACCTGGAATTCTACCCCCCTCTACAAGACTCTAGCCTGCCAGTTTCGAATGCAGTTCCCAGGTTGAGCCCGGGGATTTCACATCCGACTTGACAGACCGCCTGCGTGCGCTTTACGCCCAGTAATTCCG
+
CCCCCGGFGGGGGGGGGGGGGGGGGCGGGGGGGGGGGGGGGGGGGGGGGGGGGGGGGGGGGGGGGGGGGGGGGGGGGGGGGGCFGGGGGGGGGGGGGGFGGGGGGGGGGGGGGGGGGDGGGGGGGGGFGFGCFFFGCCGGGGGGGGGGGGGGGFGDGFFEEGF?FGGGC>EGGGGGGGGDFGFFCFGGGGGGGGGG=EGCGGGGFGGCCGGGGGGGGFCG:GADFFBE?DFFGGC<F?GDC>?FCCFBGG*
@M03364:276:000000000-BLYN8:1:1101:28848:9473 2:N:0:1
GGACTACCGGGGTTTCTAATCCTGTTTGCTACCCATGCTTTCGAGCCTCAGCGTCAGTTACAGACCAGACAGCCGCCTTCGCCACTGGTGTTCTTCCATATATCTACGCATCTCACCGCTACACATGGAGTTCCACTGTCCTCTTCTGCACTCAAGTTTCCCAGTTTCCGATGCACTTCTTCGGTTGAGCCGAAGGCTTTCACATCAGACTTAAGAAACCGCCTGCGCTCGCTTTACGCCCAATAAATCCG
+
CCCCCGGGGGGGCE7FFGGGAFGGGDFGGGFGGFGGGFGFGFGGGGGGGGGGGBCEFECFGGFGGGGFGGGGGGGGGDGGG7BFGGGGGGFFGGGGFGGGGGGGFEGD+@F:EGFFGDGGGGGGGGFGGFGFG<FFFFFCFFGCGGD9,@>??DGC=;>DE93DFFFFFGGGGGGCFCG=ADD>FGGF?BFGCEC>C,6@CDGGFGGGG>7CDF=D8>:=?EFFFA@>@)8AG*<3A@EGC>0ADFFFGF8
@M03364:276:000000000-BLYN8:1:1101:8239:9484 2:N:0:1
GGACTACCAGGGTTTCTAATCCTGTTTGCTCCCCACGCTTTCGCACCTGAGCGTCAGTCTTCGTCCAGGGGGCCGCCTTCGCCACCGGTATTCCTCCAGATCTCTACGCATTTCACCGCTACACCTGGAATTCTACCCCCCTCTACGAGACTCTAGCTTGCCAGTTTCAAATGCAGTTCCCAGGTTGAGCCCGGGGATTTCACATCTGACTTAACAGACCGCCTGCGTGCGCTTTACGCCCAGTAATTCCG
+
CCCCCGFFGGGGGGGGGGGGGGGGGGGGGGGGGGGEGGGEGGGGGGGGGGGGGGGGGGGGGGGGGGGGGGGGGGGGGFGFGGGGGGG>FDGGGGGGGGGGGGGGGGGGGGGGGGGFGGGGGGGGGGGGFGGGGGGGG8FGGGGGGGGDGDGGFGFGGGGGGFADFGGGGGGGCGGGGGGFFFGGFFGFGBFGGDGCEEFGGGGGFGGFF>FCG7CGGF*:;5)2?FFEF5>EC354=?*CEE?FG7=>DG7
@M03364:276:000000000-BLYN8:1:1101:14897:9490 2:N:0:1
GGACTACAGGGGTTTCTAATCCTGTTTGCTCCCCACGCTTTCGCACCTGAGCGTCAGTCTTCGTCCAGGGGGCCGCCTTCGCCACCGGTATTCCTCCAGATCTCTACGCATTTCACCGCTACACCTGGAATTCTACCCCCCTCTACAAGACTCTAGCCTGCCAGTTTCGGATGCAGTTCCCAGGTTGAGCCCGGGGATTTCACATCTGACTTAACAAACCGCCTGCGTGCGCTTTACGCCCAGTAATTCCG
+
CCCCCGGGGGGGGGGGGGGGGGGGGGGGGGGGGGGGGGGGGGGGGGGGGGGGGGGGGGGGGGGGGGGGGGGGGGGGGGGGGGGGGGGGGGGGGGGGGGGGGGGGGGGGGGGGGGGGGGGGGGGGGGGGGGGGGGGGGGGGGGGGGGGGGGGGGGGGGGGGGGGGGGGGGGGGGGGGGGGGGGGGGGGGGGGGGGGGGGGGGGGGFCGGGGGGGGGGGCGGFGF?:FBF?FFFDGGFB<EGGFBFGGFAFGC
@M03364:276:000000000-BLYN8:1:1101:27887:9509 2:N:0:1
GGACTACAGGGGTTTCTAATCCTGTTTGCTACCCATGCTTTCGAGCCTCAGCGTCAGTTACAGACCAGACAGCCGCCTTCGCCACTGGTGTTCTTCCATATATCTACGCATTTCACCGCTACACCTGGAATTCCACTCTCCTCTCCTGCACTCAAGTCTCCCAGTTTCCAATGCACACAATGGTTGAGCCACTGCCTTTTACATCAGACTTAAGAAACCACCTGCGCTCGCTTTACGCCCAATACATCCGG
+
CCCCCFGGGGGG@CFGFFGGGGGGGGGGGGGGGFGGGGGG9FFFFECGEGGGGGGDGGFAFGGGGGGGFF<EFGGGGEGGGCGEGGGFGFGEG,CFAFAGCFGGGGGGC7F@CFFDBFC8F@FG,4EECGGGG,,A,E,A>FGFFGAEE?8=>DGG,6D9>>886BF9DEFEGGGA,1@+@>F,CB,62=EGGGFFFGFG++,5=++;+;9<>+25;7D7*@*8<?A>=AE55<DEF(:C55@4*:7)*1:
@M03364:276:000000000-BLYN8:1:1101:26481:9546 2:N:0:1
GGACTACCGGGGTTTCTAATCCTGTTTGCTCCCCACGCTTTCGCACCTGAGCGTCAGTCTTCGTCCAGGGGGCCGCCTTCGCCACCGGTATTCCTCCAGATCGCGACGCATTTCACCGCTACACCTGGAATTCTACCCCACTCTACAAGACGCTAGCCTGCAAGTTTCGAATGCAGTTCCCAGGTTGAGCCCGGGGATTTCACATCCGACTTGACAGACCGCCTGCGTGCGCTTTACGCCCAGTAATTCCG
+
CCCCCG@FGGGGG+6EFG9EGFFFGGGGG9FF@CFGGGGGFGGGGG7FCFGGGGGGGFFFGGGGGGGGGG7EFCFDC:CFGEGCCFC7+@FFFFFC88A,,,+++48CC++B?FF9CE7EEEG<D,@FFCG:DECGG,@+@@F8,=,4>8@*3@C>,8>>D,,?CGFG8CFCECC?CFC9<BC*<4<C6CGC=CECDEF9:CC71C7CDGG*:>DCFGGCBEB?FF>DFD5@CDC)03CC53()*:74CF7
@M03364:276:000000000-BLYN8:1:1101:10489:9561 2:N:0:1
GGACTACTGGGGTTTCTAATCCTGTTTGCTCCCCACGCTTTCGAGCCTCAGCGTCAGTTACAGACCAGAGAGCCGCCTTCGCCACTGGTGTTCCTCCATATATCTACGCATTTCACCGCTACACATGGAATTCCACTCTCCTCTTCTGCACTCAAGTCTCCCAGTTTCCAATGACCCTCCCCGGTTGAGCCGGGGGCTTTCACATCAGACTTAAGAAACCGCCTGCGCTCGCTTTACGCCCAATAAATCCG
+
CCCCCGGGGGGGGGGGGGGGGGGGGGGGGGGGGGGEGGGGGGEGGGGGGGGGGGGGGGGGGFGGGGGGGGGGGGGGGGGGGGGGGGGGGGGGGGGGGGGGGGGGEGFGGEEGGGGGGGGGGGGGGGGGFFFGGGGGGGDGGGGGGGGGGGGGGGGGFGDGGGGGGGGGGGCGGF8DDGGEEEDGGGEFFGGGGGGGG>FFD79FFF+*;FGCFGGGFGGGF=ADDF;BFEF@GGG)7:GGG>BFGGFFGGC
@M03364:276:000000000-BLYN8:1:1101:15093:9565 2:N:0:1
GGACTACAGGGGTATCTAATCCTGTTTGCTCCCCACGCTTTCGCACCTGAGCGTCAGTCTTCGTCCAGGGGGCCGCCTTCGCCACCGGTATTCCTCCAGATCTCTACGCATTTCACCGCTACACCTGGAATTCCACCCCCCTCTACGAGACTCAAGCCTGCCAGTTTCAAATGCAGTTCCCGGGTTGAGCCCGGGGATTTCACATCTGACTTAACAGACCGCCTGCGTGCGCTTTACGCCCAGTAATTCCG
+
CCCCCGGGGGGGGGGGGGGGGGGGGGGGGGGGGGGGGGGGGGGGGGGGGGGGGGGGGGGGGGGGGGGGGGGGGGGGGGGGGGGGGGGGGGGGGGGGGGGGGGGGG9FFGGGGGGGGGGGGGGGGGGGGGFGGFGGGGGGGGGGGGGF8CGGGGGGGGGGGGGGGGGGGGGGGGGDCEGGFGGDGGDEGGGGGGGGGGGGGGFGG6CGFCGGGGFGGGGGGFD>?FFBFFFFFGGFFFF?GGF?F7?F<FG6
@M03364:276:000000000-BLYN8:1:1101:7193:9567 2:N:0:1
GGACTACTGGGGTTTCTAATCCTGTTTGCTCCCCACGCTTTCGAGCCTCAGCGTCAGTTACAGACCAGAGAGCCGCCTTCGCCACTGGTGTTCCTCCATATATCTACGCATTTCACCGCTACACATGGAATTCCACTCTCCTCTTCTGCACTCAAGTCTCCCAGTTTCCAATGACCCTCCCCGGTTGAGCCGGGGGCTTTCACATCAGACTTAAGAAACCGCCTGCGCTCGCTTTACGCCCAATAAATCCG
+
CCCCCFGGGGGGGGGGGGFGGGGGGGGGGGGGGGGGGGGGGGGGGGGGGGGGGGGGGGGGGGGGGGGGFGGGGGGGGGGGGGGGGGGGGGGGGGGGGGGGGGGGGGGGGGGGGFGFGGGGGGGGGGGGFAAFGGGGGGGGGGGGGFGGFGGGGGFGEGFFGGCGGGFFGGGGGGGGGDG>EGEDCCEGGGGGGGGEGGGGGGGFFGGG4CGG7;DFFGGGBGEDFFFF9BEBDGFFFFEGGF0FGCFAGG<
@M03364:276:000000000-BLYN8:1:1101:21186:9591 2:N:0:1
GGACTACAGGGGTTTCTAATCCTGTTTGCTCCCCACGCTTTCGAGCCTCAGCGTCAGTTACAGACCAGAGAGCCGCCTTCGCCACTGGTGTTCCTCCATATATCTACGCATTTCACCGCTACACATGGAATTCCACTCTCCTCTTCTGCACTCAAGTCTCCCAGTTTCCAATGACCCTCCCCGGTTGAGCCGGGGGCTTTCACATCAGACTTAAGAAACCGCCTGCGCTCGCTTTACGCCCAATAAATCCG
+
CCCCCGGGGGGGGGGGGGGGGGGGFGGGGGGGGGGGGGGGGGGGGGGFGGGFGGGGGGGGGGGGGGGGGGGGGGGGGGGGGGGEFGGGGGGGGGGGGGGGGGGGGFFGGGCGGGGGGEGGGGGGGGGGFEEFGGFGFGGG8DGGGGGGGGGGCFCGGF,@BFGGFFGG@CDFGGG8DFGD>EGGGGGFGGGGGEGGGGGGGGCCCFFD4CC7DGGFGGFGFGE?<AB>2BFFGGFBF?GGGBBFFG?AGG>
@M03364:276:000000000-BLYN8:1:1101:16946:9641 2:N:0:1
GGACTACAAGGGTTTCTAATCCTGTTTGCTCCCCACGCTTTCGAGCCTCAGCGTCAGTTACAGACCAGAGAGTCGCCTTCGCCACTGGTGTTCCTCCATATATCTACGCATTTCACCGCTACACATGGAATTCCACTCTCCTCTTCTGCACTCAAGTCTCCCAGTTTCCAATGACCCTCCCCAGTTGAGCCGGGGGCTTTCACATCAGACTTAAGAAACCGCCTGCGCTCGCTTTACGCCCAATAAATCCG
+
CCCCCGGFGGGGGGGGDFGGFFGGGGGFGGGGGDGEFGGGFGG8EEEGGGGGGGGGGGGGGGGFGGGGGGGGGGDGGGGGGGGGGGGGF,CFDFGGGGDDGGGGGGCGCFGFFGGFB=CCEGGEGGGFEFFAFGFEGEFFGGGGG;DFGGEFGGGGGFAD98DFFFGFFFFFGGGG?DEGD=DEGGGGG?F>EGGGGGGGGGGFAF766;FGF7+:C4EFEEF6=:;>@:)>DDC);;E7C33>GGFFGC<
@M03364:276:000000000-BLYN8:1:1101:7813:9647 2:N:0:1
GGACTACCAGGGTTTCTAATCCTGTTTGCTCCCCACGCTTTCGAGCCTCAGCGTCGGTTACAGACCAGAGAGCCGCCTTCGCCACTGGTGTTCCTCCATATATCTACGCATTTCACCGCTACACATGGAATTCCACTCTCCTCTTCTGCACTCAAGTCTCCCAGTTTCCAATGACCCTCCCCGGTTGAGCCGGGGGCTTTCACATCAGACTTAAGAAACCGCCTGCGCTCGCTTTACGCCCAATAAATCGG
+
B@-A@AECFF@F6;8CCCE@FC@@@@E,EEFGGGFGCFGGFG@DFGFFEGGGG:,+@@FCFCCCCFGEEF<FEGEB:=FGFEEGGFGG?8F?E,4EFEG9FBEEBE?FCF@BEFAGG7FG@GEFEEGDFFGFGA;C=DFF==FG>D36EFFGGGDFD;FFBDFFFGDGEFCDF9F=D?=+@+@EF>5A,6>@@5CECC,<;F:7+229*;C+++23:*=:BGEFFA>22>@3CC3:@?G55;(>*C*5C*1
@M03364:276:000000000-BLYN8:1:1101:26968:9665 2:N:0:1
GGACTACTGGGGTTTCTAATCCTGTTTGCTCCCCACGCTTTCGCACCTGAGCGTCAGTCTTCGTCCAGGGGGCCGCCTTCGCCACCGGTATTCCTCCAGATCTCTACGCATTTCACCGCTACACCTGGAATTCTACCCCCCTCTACGAGACTCAAGCCTGCCAGTTTCGGATGCAGTTCCCGGGTTGAGCCCGGGGATTTCACATCCGACTTGACAGCCCGCCTGCGTGCGCTTTACGCCCAGTAATTCCG
+
CCCCCGGGGGGGGGGGGGFGGGGGGGGCGGEFGGGGGGGGGGGGGGGGGGGFGGGGGGGGFGGGGGGGF,CGGGGGGGGGGGGGCCGGGDGGGFGGGGGGF=FGFFFFEGGGGGGGGGGGGGGGFG?FGGGGGGGFCF6FEGGGGCF6BECFGGGGFFGGGGGFFGGF88*BEGFCFGGFGDEGFGG66C6CEGEGCEGGGFFGFDF3DGGGGDFGG*;E5=>?FF>EBF:>DGGFFFGEC3:?D:B<GG*
@M03364:276:000000000-BLYN8:1:1101:14563:9668 2:N:0:1
GGACTACTCGGGTATCTAATCCTGTTTGCTCCCCACGCTTTCGAGCCTCAGCGTCAGTTACAGACCAGAGAGCCGCCTTCGCCACTGGTGTTCCTCCATATATCTACGCATTTCACCGCTACACATGGAATTCCACTCTCCTCTTCTGCACTCAAGTCTCCCAGTTTCCAATGACCCTCCCCGGTTGAGCCGGGGGCTTTCACATCAGACTTAAGAAACCGCCTGCGCTCGCTTTACGCCCAATAAATCCG
+
CCCCCGGGGGGGGGGGGGGGGFGGGGGGGGGGGGGGGGGGGGGFGGGGGFFFEGGDGGGGGGGGGGGGGGGGGGGGGFFFGGGEGGGGGGGGGGGGGGGGCFGGGGGGGGGGGGDFGGGG:FGGGGGGF59FGGGGDFCFGGGGG,@DFGGFFG8FDCDEGGGGGDFFGGAEGGG8FDDGGGDGEGGGFCFGCE514BFEF7CC+8CF*?F+81;+7FGF57:1=4,0.5AFGFG4@38CEB079FF20>/
@M03364:276:000000000-BLYN8:1:1101:8198:9711 2:N:0:1
GGACTACCGGGGTATCTAATCCTGTTTGCTCCCCACGCTTTCGAGCCTCAGCGTCAGTTACAGACCAGAGAGCCGCCTTCGCCACTGGTGTTCCTCCATATATCTACGCATTTCACCGCTACACATGGAATTCCACTCTCCTCTTCTGCACTCAAGTCTCCCAGTTTCCAATGACCCTCCCCGGTTGAGCCGGGGGCTTTCACATCAGACTTAAGAAACCGCCTGCGCTCGCTTTACGCCCAATAAATCCG
+
CBACCFGGGEGGGCFFGGGGGGGGGGGGGGGGFEEEGGGCDFEGGGGGGGFFFGGGGGGGGGGAFG<F8F@FGGGGGGGGGGGGGGGGEEFD?EFFGGGGCFGGGGGGEGEFFG<FFFFGEEGFEFGGGD?FG9;?@E,AFGGGGDGGGGGFGFCCFGDFGGGD=EEFGGAFGGGGFFG6C:8EFEGGG7EGGGGEGCFGGFGCFGCGGGGG7FGFGGGGFGB?@F@31)7<DDC)*-8?CB079CF)295
@M03364:276:000000000-BLYN8:1:1101:9725:9717 2:N:0:1
GGACTACCCGGGTTTCTAATCCTGTTTGCTCCCCACGCTTTCGAGCCTCAGCGTCAGTTACAGACCAGAGAGCCGCCTTCGCCACTGGTGTTCCTCCATATATCTACGCATTTCACCGCTACACATGGAATTCCACTCTCCTCTTCTGCACTCAAGTCTCCCAGTTTCCAATGACCCTCCCCGGTTGAGCCGGGGGCTTTCACATCAGACTTAAGAAACCGCCTGCGCTCGCGTTACGCCCAATAAATCCG
+
CCCCCFGGGGGGGGGGGGGGGGGGGGGGGGGGGGGGGGGGGGGGGGGGGGGGGGGGGGGGGGGGGDFGGGGGGGGGGGGGGGGGGGGGGGGGGGGGGGGGGGGGGGGCGGGGGGGGGGGGGGGGGGGGBEFGGGGGGGGGGGGGGGGGFCGGGGGGGGGFGGGGFGGGFFEFFFGDGGGEGGGGGGGGGGGGGCGGGGGGG:FGFGGGCF<7CCGGGGGGFGFDFFB50=7:)><<EFGE*51>6CF<FC9
@M03364:276:000000000-BLYN8:1:1101:25249:9719 2:N:0:1
GGACTACTGGGGTTTCTAATCCTGTTTGCTCCCCACGCTTTCGAGCCTCAGCGTCAGTTACAGACCAGAGAGCCGCCTTCGCCACTGGTGTTCCTCCATATATCTACGCATTTCACCGCTACACATGGAATTCCACTCTCCTCTTCTGCACTCAAGTCTCCCAGTTTCCAATGACCCTCCCCGGTTGAGCCGGGGGCTTTCACATCAGCCTTCAGAAACCGCCTGCGCTCGCTTTACGCCCAATAAATCCG
+
CCCCCGGGGGGGGGGGGGGGGGGGGGFGGGGGGGGEGGGGGGGGGGGGGGGGGEGEGGGGGGGGGGGGGGGGGGGGGGGGGGGGGGGGGGGGGFGGGFGGGFEAEFGGGGGFFGGGGGGGGGGGDGDGF=FCFGGGGGGGGGGGCEFGGGGGG88EFDFGGGGGGGGGF9;EGFGGDGGCEG>EEEGG?EFCEEDCEGCF78FGFFG6*2?F6CG7F7CGFGADFFFFBFFFDFGDFFGGG>(8F7B9C<)
@M03364:276:000000000-BLYN8:1:1101:23314:9758 2:N:0:1
GGGCTACTGGGGGTTCTAATCCTGTTCGCTCCCCACGCTTTCGCGCCTGATCTTCAGTCTTTGTCCGGGGCGCCGCCTTCGCCACCGGTATTCCTCCCGTTCTCGACGCATTTCTAGGCTACACCGGGAGTTCTATCCCCCTCTACAAAACTCTAGCCTGCCAGTTTCGAATGCAGTTCCCAGGTTGAGCCCGGGGATTTCACATCGGACTTGACAGACCGCCTGCGTTCGCTTTACGCCCAGTAATTCCG
+
6--68,66,-C++86C6,,6CFGG-6,B+CG@@F<6F7,8,6F,+6@@,,,6,6,9EC,,6,,66C,@+@++++++@F+9F=:?:<:F+C+,5:8,:+@,:4+5+,8:++33F<,,,3,,3B3,,+@+++333@D,@@,53**3,,?2,=DCFFGCFFCF7EFGGGG@CFFGF?FCE?FFFEG>FGGFFGCCG=EG5BF?FFFFFC***)19D****9CGEC@:2)4)(05>CDFFFFG*:7?6:>F<F70
@M03364:276:000000000-BLYN8:1:1101:23185:9763 2:N:0:1
GGACTACCAGGGTATCTAATCCTGTTTGCTCCCCACGCTTTCGAGCCTCAGCGTCAGTTACAGACCAGAGAGCCGCCTTCGCCACTGGTGTTCTTCCATATATCTACGCATTTCACCGCTACACATGGAGTTCCACTGTCCTCTTCTGCACTCAAGTTTCCCAGTTTCCGATGCACTTCTTCGGTTGAGCCGAAGGCTTTCACATCAGACTTAACAAACCGCCTGCGTGCGCTTTACGCCCAGTAATTCCG
+
CCCCCGGGGGGGGGGGGGGGGGGGGGGGGGGGGGGGGGGGGGGGGGGGGGGGGGGGGGGGGGFGGGGGCFGGGGGGGGGGGGGDGGGGGGGGGGGGGGGGGGGGGGGGGGGGGGGGGGGGGGGGGGGGGGGGGGGFF8BFGGGGGGGGGGGGGGGGEDFGGGGGGGGGGGGGGGGGGGGGGGGGGGGGGGGG>8CCDGGGGGGGFGGGGFFGGGGGGGGGEGFFFFFFFFDFGGG3A2EGGFFFFGFFGG<
@M03364:276:000000000-BLYN8:1:1101:18261:9765 2:N:0:1
GGACTACTGGGGTTTCTAATCCTGTTTGCTCCCCACGCTTTCGCACCTGAGCGTCAGTCTTTGTCCAGGGGGCCGCCTTCGCCACCGGTATTCCTCCAGATCTCTACGCATTTCACCGCTACACCTGGAATTCTACCCCCCTCTACAAGACTCTAGCCTGCCAGTTTCGAATGCAGTTCCCAGGTTGAGCCCGGGGATTTCACATCCGACTTGACAGACCGCCTGCGTGCGCTTTACGCCCAGTAATTCCG
+
CCCCCFFGGGGGGGGGFFGGGGGGGGGGGFGGGGGGGGGGGGGGGGGGGGGGGGGGEGAFGGGGGGGGGEGGGGGGGGGGGGGGGGGGGGGGGGGAGFGFGGGGGGGGGGGGGDFGGEFGGGGGCFGFFGGFGFGGGGGGGGGGGGGFGGGGGGGGGFGFFFDCGFGGGGGGGGGGGGGGGGGDGFFGGGGGG5CEEGGCDGGFFFCDGGGGG7CF45A78EF::FFEFEE3)><AFFGGG@BFGF?5:D*
@M03364:276:000000000-BLYN8:1:1101:2491:9778 2:N:0:1
GGACTACAAGGGTTTCTAATCCTGTTTGATCCCCACGCTTTCGCACATCAGCGTCAGTTACAGACCAGAAAGTCGCCTTCGCCACTGGTGTTCCTCCATATCTCTGCGCATTTCACCGCTACACATGGAATTCCACTTTCCTCTTCTGCACTCAAGTTTCCCAGTTTCCAATGACCCTCCACGGTTGAGCCGTGGGCTTTCACATCAGACTTAAGAAACCGCCTGCGCTCGCTTTACGCCCAATAAATCCG
+
CCCCCGGGGGGGGGGGGGFGGGGGGGGGGGGGGGGGGGGGGGGGGGGGGGGGGGGGGGGGGGGGGGGGGGGGGGGGGGGGGGGGGGGGGGGGGGGGGGGGFGGGGGGGGGGGGGGGGGGGGGGGGGGGGGGGGGGGGGGGGGGGGGGGGGFGGGCEG9FGGGGGGGGGGGFGGGGGGFDGGGGGGDGGGGGGGGGGGGGGGFGGFGFFGG5+<7CFGGGGFGD=DFBEFEFFDFG3A?GGGE0AGF6<CG<
@M03364:276:000000000-BLYN8:1:1101:19986:9779 2:N:0:1
GGACTACCAGGGTTTCTAATCCTGTTTGCTCCCCACGCTTTCGAGCCTCAGCGTCAGTTACAGACCAGAGAGCCGCCTTCGCCACTGGTGTTCCTCCATATATCTACGCATTTCACCGCTACACATGGAATTCCACTCTCCTCTTCTGCACTCAAGTCTCCCAGTTTCCAATGACCCTCCCCGGTTGAGCCGGGGGCTTTCACATCAGACTTAAGAAACCGCCTGCGCTCGCTTTACGCCCAATAAATCCG
+
CCCCCGGFGGGGGGGGGGGGEGGGGGGGGGGGGGGGGDGGGGGFFEGGGGGGGGGGGG9FGFGFGGGGGD?EGGGGGGGGGGGGGCGGGGDGGGGGGFGGGGGGGGGGGGGGF?FGGGGGEG9=9EGBFAFFFFGGGGGGGGGGFGGFGGGGGGGGGGDD@FFGGDGG:;DGGGGGGGGGDGGG<C:67BFG5CECEGGGGCGF>*+28DCFFCGF@*0AEGB?@F6B(=58DF<9B(AEGF?@*:9<GFC
@M03364:276:000000000-BLYN8:1:1101:17638:9786 2:N:0:1
GGACTACTGGGGTTTCTAATCCTGTTTGCTCCCCACGCTTTCGCACCTGAGCGTCAGTCTTCGTCCAGGGGGCCGCCTTCGCCACCGGTATTCCTCCAGATCTCTACGCATTTCACCGCTACACCTGGAATTCTACCCCCCTCTACGAGACTCAAGCTTGCCAGTTTCAAATGCAGTTCCCAGGTTGAGCCCGGGGATTTCACATCTGACTTAACAAACCGCCTGCGTGCGCTTTACGCCCAGTAATTCCG
+
CCCCCGGGGGGGGGGGGGGGGGGGGGGGGGGGGGGGGGGGGGGGGGGGGGGGGGGGGGGGGGGGGGGGGEGGGGGGGGGGGGGDGGGGGGGGGGGGGGGGGGGGGGGGGGGGGGGGGGGGGGGGGGGFGGGGGGGGGGGGGGGGGGGGGEDFGGGDFGCGGGGGGGGGFGGGGGGGGEGGGGGGGG:9CFGGGGEGCEGDDDGGFGFGGGGFGGGGGGGGFGFFBFFD<EFEDGF586EGGF69CF?>GGC
@M03364:276:000000000-BLYN8:1:1101:3588:9805 2:N:0:1
GGACTACTCGGGTTTCTAATCCTGTTTGCTCCCCACGCTTTCGAGCCTCAGTGTCAGTTACAGGCCAGAGAGCCGCTTTCGCCTCCGGTGTTCCTCCATATATCTACGCATTTCACCGCTACACATGGAATTCCACTCTCCTCTCCTGCACTCAAGTCTCCCAGTTTCCAATGCACACAATGGTTGAGCCACTGCCTTTTCCATCAGACTTAAGAAACCACCTGCGCTCGCTTTACGCCCAATAAATCCGG
+
CCCCCGGGGGGDGGGGGGGGGGGGGGGGGGGGGGGGGGGGGGGGGGGGFGGGGGGGGGGFGGGGGGGGGGGD7EFGF7@FGGGGGGGGGGGGGGGGGGGGGFEEGGGGGGGGDFFGGGGGGGGGGDG<FFC:EGFGCE4EFGGGGGG?,DFGFGFCDFFGGGFGGFFC:EFC8FGGA86DFGCAE>FCFFCFF6:FGGFF+8E@B?C57C+@>+=CFGGFFGFFFF2*:?BEGGGF?9EEGF@AGGF<67:
@M03364:276:000000000-BLYN8:1:1101:18800:9816 2:N:0:1
GGACTACCGGGGTATCTAATCCTGTTTGCTCCCCACGCTTTCGAGCCTCAGCGTCAGTTACAGACCAGAGAGCCGCCTTCGCCACTGGTGTTCCTCCATATATCTACGCATTTCACCGCTACACATGGAATTCCACTCTCCTCTTCTGCACTCAAGTCTCCCAGTTTCCAATGACCCTCTCCGGTTGAGCCGGGGGCTTTCACATCAGACTTAAGAAACCGCCTGCGCTCGCTTTACGCCCAATAAATCCG
+
CCCCCGGGGGGGG@FCFFGGGGGGFGFFFGFFGGFGGGEGGGGGFGEGDGGDC@FGEGGFGGGFGGGGCCCFFGGG7=FGCEEEFGGGGGGGGGG<FFEEFGC9EGGGGGGEGFE<?FEGGGGGFGGGGAFGF<EGE8=<@FEGGGGFGGGGGGGG@9FGGGFGGFG;DFCCD;ED6AF,@33BFE6FCFFEGCE=E8FECFF:>9DGFFFCGGGFFFDG)=;3;ABF@FDFDG>9?BDGDF:4*7?A>F5
@M03364:276:000000000-BLYN8:1:1101:14654:9821 2:N:0:1
GGACTACAAGGGTTTCTAATCCTGTTTGCTACCCATGCTTTCGAGCCTCAGCGTCAGTTACAGACCAGACAGCCGCCTTCGCCACTGGTGTTCTTCCATATATCTACGCATTTCACCGCTACACATGGAGTTCCACTGTCCTCTTCTGCACTCAAGTTTCCCAGTTTCCGATGCACTTCTTCGGTTGAGCCGAAGGCTTTCACATCAGACTTAAGAAACCACCTGCGCTCGCTTTACGCCCAATAAATCCG
+
CCCCCGGGGGGGGGGGGGGGGGGGGGGGGGGGGGGFGGGGGGGGGGGGGGGGGGGGGGGGGGGGGGGGGGGGGGGGGGGGGGGGGGDGFGGGGGGGGGGGGGGGFGGGEGGGGGGGGGGGGGGGFGGGCFGGGGGGGGGGGGGGGFG9FGG88DFGGFFGGGGGGGGGFC6=CCGGGFGGGGGDGE6DFGGG>EE+1@CCGCFFFGGGDFF+<FGGF*<EF7BDFF>DFFFFGGCCA2:EGE0;FFFEG;5
@M03364:276:000000000-BLYN8:1:1101:24994:9843 2:N:0:1
GGACTACCAGGGTTTCTAATCCTGTTTGCTCCCCACGCTTTCGCACCTGAGCGTCAGTCTTCGTCCAGGGGGCCGCCTTCGCCACCGGTATTCCTCCAGATCTCTACGCATTTCACCGCTACACCTGGAATTCCACCCCCCTCTACGAGACTCAAGCTTGCCAGTTTCAAATGCAGTTCCCAGGTTGAGCCCGGGGATTTCACATCTGACTTAACAAACCGCCTGCGTGCGCTTTACGCCCAGTAATTCCG
+
CCCCCGGGGGGGGGGGGGGGGGGGEGGGGGGGGGGGGGGGGGGFGGGGGE@FGGGGGGGGFFGGGGGG<::@FGGEGGGGGGGGGG+CFGGGGGGGGGFGGCEFGGGGGGFCFFGGGDG>EGGGGFGGG,DFFECGFEEGEEGFAB?CCEEC?6DED6B,>E,:FGGG7EGFGGGFFFG:DC8:FDFFGGGGG=EG5EECGGGFFG77C+0@@@FF7FF5AEBDFF;F:DEBDG3<F:CD554@:DF>FF0
@M03364:276:000000000-BLYN8:1:1101:19194:9867 2:N:0:1
GGACTACAAGGGTTTCTAATCCTGTTTGCTCCCCACGCTTTCGCACCTGAGCGTCAGTCTTCGTCCAGGGGGCCGCCTTCGCCACCGGTATTCCTCCAGATCTCTACGCATTTCACCGCTACACCTGGAATTCCACCCCCCTCTACGAGACTCAAGCCTGCCAGTTTCAAATGCAGTTCCCGGGTTGAGCCCGGGGATTTCACATCTGCCTTAACAGACCGCCTGCGTGCGCTTTACGCCCAGTCATTCCG
+
CCCCCFCFGGFGGGGGGGGGGGFGGGGGGGGGGGGGGGCFGGGFGGGFEFGGGGFGGGGGGGGGGGGGGGGGGGGGGGGGGGGGGGGDGGFFFEGGGGGGGGFGGGGGGGGGFAEFFEGG>EGFGF@DGGGGGGGGFEGGGEGGGGE8BEGGGFFGGGGGGGGGGGGGGGGGGGGGGGGGGGGDGDDGGGG=CEDGGGGGGGGCFFGF:6FGGGGGGCCFFGFBBFFFB@EFDD<<?<GGE3:F*2@<GG*
@M03364:276:000000000-BLYN8:1:1101:18088:9869 2:N:0:1
GGACTACTAGGGTATCTAATCCTGTTTGCTCCCCACGCTTTCGAGCCTCAGCGTCAGTTACAGACCAGAGAGTCGCCTTCGCCACTGGTGTTCCTCCATATATCTACGCATTTCACCGCTACACATGGAATTCCACTCTCCTCTTCTGCACTCAAGTCTCCCAGTTTCCAATGACCCTCCCCGGTTGAGCCGGGGGCTTTCACATCAGACTTAAGAAACCGCCTGCGCTCGCTTTACGCCCAATAAATCCG
+
CCCCCGGGGGGGGGGGGGGGGGGGGGGGGGGGGGGGGGGGGGGGGGGGGGGGGGGGGFGGGGGGGGGGGGGGGGGGGGGGGGGGGGGGGGGGGGGGGGGGGGFGGGGGGGGGGGGGGGGGGGGG@FGGFGGGGGGGEFFGGGGGGGGGGGGGGGGGGGGFGFGGGGGGGGCFGGGGGGGDGEGGGGGFGFGGGGGGGGGGGFGGFGGGGGGGGGGGF;FFEGEF;4>FFFFFGGG<FBGGGF049C?4FGD
@M03364:276:000000000-BLYN8:1:1101:13055:9871 2:N:0:1
GGACTACTGGGGTTTCTAATCCTGTTCGCTCCCCACGCTTTCGAGCCTCAGCGTCAGTTACAGACCAGAGAGCCGCCTTCGCCACTGGTGTTCCTCCATATATCTACGCATTTCACCGCTACACATGGAATTCCACTCTCCTCTTTTGCACTCAAGTCTCCCAGTTTCCAATGACCCTCCCCGGTTGCGCCGGGGGCTTTCACATCAGACTTAAGAAACCGCCTGCGCTCGCTTTACGCCCAATAAATCCG
+
CCCCCFGGGFGGGGGGGGGGGGDFGGFGG>FCGGDFEEGGGFDEDGEECEFGGG@FGGGGGGGGGGGGGGGDFFGGEGGF7=EGGF?8CFFBFFG?<EACA@EFEG?A@FCFGGGGAFGGGGGGC8CFB=?AB?EEEF9F@DGG9,,,CD988FCDEF;@EGGGFDGGGD9D8DDCF88=6@CCG>E,*@@8CECGGCEEGDGGFCC=FCGDG7+;@<E6.>),/86BBFFBCFFF48EGG>2>GG=<G*/
@M03364:276:000000000-BLYN8:1:1101:8954:9872 2:N:0:1
GGACTACAGGGGTTTCTAATCCTGTTTGCTCCCCACGCTTTCGAGCCTCAGCGTCAGTTACAGACCAGAGAGCCGCCTTCGCCACTGGTGTTCCTCCATATATCTACGCATTTCACCGCTACACATGGAATTCCACTCTCCTCTTCTGCACTCAAGTCTCCCAGTTTCCAATGACCCTCCCCGGTTGAGCCGGGGGCTTTCACATCAGACTTAAGAAACCGCCTGCGCTAGCTTTACGCCCAATAAATCCG
+
CCCCCGGGGGGGGGGGGGGGGGGGGGGFGGGEFEGFGGGGGGGGGGGGGGGFGGGGD@@@CGFGGFGFGGGGGGGGD,FEFGGGDGDGCFFFEFGFGGFGF9DGGGGGEGGGGGEEGGGDGFCFGGFGACEF;5;E>B=FGGGGGAGCGFFFF8FCGGGGGGGGD;FEGGD9FFG?FFGEGGC8F:>C?FGGED>55*BE7:C78DC;6C<:FCDC+4@6:EE01=@A().;CC7>F0EGE56FGDF>GG9
@M03364:276:000000000-BLYN8:1:1101:5223:9876 2:N:0:1
GGACTACACGGGTTTCTAATCCTGTTTGCTCCCCACGCTTTCGAGCCTCAGCGTCAGTTACAGACCAGAGAGCCGCCTTCGCCACTGGTGTTCCTCCATATATCTACGCATTTCACCGCTACACATGGAATTCCACTCTCCTCTTCTGCACTCAAGTCTCCCAGTTTCCAATGACCCTCCCCGGTTGAGCCGGGGGCTTTCACATCAGACTTAAGAAACCGCCTGCGCTCGCTTTACCCCCAATAAATCCG
+
CCCCCGGGGGGGGGGGGGGGGGGGGFGGGGGGGGGGGGGGGGGGGGGGGGGGGGGGGGGAFFGGGFGGGGGGGGGGGGGGGGGDGGGFGGGGGGGGGGGGFFGGDFAGGGGGGGGGGGGGGGGGC8FFEAFFCDGGGC9FGGGGGGGGGGGGEGFC@FBEGGGFGGGGGGGFGGGGGDFGE8ECGGGFGCFGGGG5CGGFGDGGFF:86CFCFGFGG*AFFEA614233;5@GG3)1)0;=B::FCB):01
@M03364:276:000000000-BLYN8:1:1101:9589:9883 2:N:0:1
GGACTACCAGGGTATCTAATCCTGTTTGCTCCCCACGCTTTCGAGCCTCAGCGTCAGTTACAGACCAGAGAGCCGCCTTCGCCACTGGTGTTCCTCCATATATCTACGCATTTCACCGCTACACATGGAATTCCACTCTCCTCTTCTGCACTCAAGTCTCCCAGTTTCCAATGACCCTCCCCGGTTGAGCCGGGGGCTTTCACATCAGACTTAAGAAACCGCCTGCGCTCGCTTTACGCCCAATAAATCCG
+
CCCCCGGGGGGGGGGGGGGGGGGGGGGGGGGGGGGGGGGGGGGGGGGGGGGGGGGGGGGGGGGGGGGGGGGGGGGGGGGGGGGGGGGGGGGGGGGGGGGGGGGGGGGGGGGGGGGGGGGGGGGGGGGGBCFGGGGGGGGGGGGGGGGGGGGGGDGGFG9CGGGGGGGGGFEAFGGGGGGGGGGGGGGGGFGGGGGGDEGDFGF@FGGGGGGFGFFGFGGF3EEFFFBD0>:BGG72@?GGGFB>FG4ADD3
@M03364:276:000000000-BLYN8:1:1101:15301:9942 2:N:0:1
GGACTACTAGGGTTTCTAATCCTGTTCGCTCCCCACGCTATCGAGCCTCAGCGTCAGTTACAGACCAGAGAGCCGCCTTCGCCACTGGTGTTCCTCCATATATCTACGCATTTCACCGCTACACATGGAATTCCACTCTCCTCTTCTGCCCTCAAGTCTCCCCGTTTCCAATGACCCTCCCCGGTTGAGCAGGGGGCGTTCACATCAGACTTAAGAAACCGCCGGCGCTCGCTTTACGCCCAATAAATCCG
+
9@@C<,66,-;CFGGGGCCEC,CEEGG@G:C:F@FC:F:,BEGDFCFGF,ECFFEEG@F<EFEFGGFG<,CF@<6@@FF@F@FF@EEGEFC=?EEGGF?FG<EA,,<=>FEEFF9??FGGEFCFGGFAB?F4FGFFAE9AEEB=F;=@=,@DFG8?6E,;>E+BFFGG,>3,,=EFE=+?E::ECEE6<E,@5>CG5*=:52=7+;F**;7;+17;FCF*2=:1,835(08>9CFAF:GGED?;7C?5*7<
@M03364:276:000000000-BLYN8:1:1101:25753:9964 2:N:0:1
GGACTACAGGGGTATCTAATCCTGTTTGCTCCCCACGCTTTCGCACCTGAGCGTCAGTCTTCGTCCAGGGGGCCGCCTTCGCCACCGGTATTCCTCCAGATCTCTACGCATTTCACCGCTACACCTGGAATTCTACCCCCCTCTACGAGACTCTAGCTTGCCAGTTTCCAATGCAGTTCCCAGGTTGAGCCCGGGGATTTCACATCTGACTTAACAAACCGCCTGCGTGCGCTTTACGCCCAGTAATTCCC
+
C9CCCEAEFFE7FCF<EFG@EEEFEFCFGGFF@BCFE7@FFGGGE7@FG8F@FC7CEGGGGGFFFGGFGGCGG@FEEGDAF7FEF8=EEEEAEGFAF8F,CB@FFEGGCEE7EGCFFECEFGD<FCE<,3FFGGGCEGF:@ECD,3@EC+@2>DF,8;;E@DACFBF,,3;DFGF7;EF76B8*7DG?F781??:=E>C+;FD71>F7CGCGGGF7D7C=BDD6(7;<()7))1*)*38:5B:?F79<70*
@M03364:276:000000000-BLYN8:1:1101:12472:10026 2:N:0:1
GGACTACAGGGGTTTCTAATCCTGTTTGCTCCCCACGCTTTCGAGCCTCAGCGTCAGTTACAGACCAGAGAGCCGCCTTCGCCACTGGTGTTCCTCCATATATCTACGCATTTCACCGCTACACATGGAATTCCACTCTCCTCTCCTGCACTCAAGTCTCCCAGTTTCCAATGCACACAATGGTTGAGCCACTGCCTTTTACATCAGACTTAAGAAACCACCTGCGCTCGCTTTACGCCCAATAAATCCGG
+
CCCCCFGGGGGGGGGGGGGGGGGGGGGGGGGGGGGGGGGGGGGGGGGGGGGGGGGGGGGGGGGFGGGGGGGGGGGGGGGGGGGGGGGGGGGGGGGGGGGGGFGGGGGGGGGGGGGGGGGGGGGGGGGGGGGGGGGGGGGGGGGGGGGGGGGGGGGFGGGGGGGFGGGG8EGGG8EFFFGGFG?FFCGGGGGG6EFGGGGGFFGDFFCFFGGGGFGGCG,CF:FB:925>DFFGGGEFDC@EFF4FGAE<D:
@M03364:276:000000000-BLYN8:1:1101:10040:10031 2:N:0:1
GGACTACAGGGGTTTCTAATCCTGTTTGCTCCCCACGCTTTCGCACCTGAGCGTCAGTCTTCGTCCAGGGGGCCGCCTTCGCCACCGGTATTCCTCCAGATCTCTACGCATTTCACCGCTACACCTGGAATTCTACCCCCCTCTACAAGACTCTAGCCTGCCAGTTTCGAATGCAGTTCCCAGGTTGAGCCCGGGGATTTCACATCCGACTTGACAGACCGCCTGCGCTCGCTTTACGCCCAATAAATCCG
+
CCCCCGGGGGGGGGGGGGGGGGGGGGGGGGGGGGGGGGGGGGGGGGGFGGGGGGGGGGGGGGGGGGGGGGGGGGGGGGGGGGCGGGGGGGGGGGGGGGGGGGGGGGGGEGGGGGGGGGGGGGGGGGGGGGGGGGFGDFGGGGGGGFGFFFGGGGGGGGGGGGGGGGGGGGGGGFGFGGGGGGGGGGGGGFGGGGGGGGGGGGGGFGGGGGGGGGGGGGGGBG>BFFFFFB3:CFG2@?EGGF<FGGFAFGG
@M03364:276:000000000-BLYN8:1:1101:21917:10055 2:N:0:1
GGACTACTGGGGTTTCTAATCCTGTTTGCTCCCCACGCTTTCGAGCCTCAGCGTCAGTTACAGACCAGAGAGCCGCCTTCGCCACTGGTGTTCCTCCATATATCTACGCATTTCACCGCTACACATGGAATTCCACTCTCCTCTTCTGCACTCAAGTCTCCCAGTTTCCAATGACCCTCCCCGGTTGAGCCGGGGGCTTTCACATCTGACTTAACAAACCGCCTGCGTTCGCTTTACGCCCAGTAATTCCG
+
CCCCCGGGGGGGGGGGGGGGFGGGGGGGGGGGGGGGGGGGGGGGGGGGGGFGGGGGGGGGGGGGGGGGGGGGGGGGGGGGGGGGGGGGGGGGGGGGGGGGGGGGGGGFGGGGGGGGGGGG>FGGDDGGFGGGGGGGGGGGGGGGCFFGGGGGGGGCGGGGGGGFFGGGGGFFFGCCCCGGGEGGGEGGGGGGGGGGGGGGGGF78CGFFFGGGGGGGFGGFGED@FF>(:B>CFGFFFGGGE2?>>B<7D*
@M03364:276:000000000-BLYN8:1:1101:18938:10055 2:N:0:1
GGACTACACGGGTTTCTAATCCTGTTTGCTCCCCACGCTTTCGAGCCTCAGCGTCAGTTACAGACCAGAGAGCCGCCTTCGCCACTGGTGTTCCTCCATATATCTACGCATTTCACCGCTACACATGGAATTCCACTCTCCTCTTCTGCACTCAAGTCTCCCAGTTTCCAATGACCCTCCCCGGTTGAGCCGGGGGCTTTCACATCAGACTTAAGAAACCGCCTGCGCTCGCTTTACGCCCAATAAATCCG
+
C@CCCFGGFE7F@FGGGGGGGGGGGCFGGGFGFEGGGGGCGEEGEEFFFFGGGGGGG<;FEFGGGGGGGFGGGCCFFEGECGG7:FFGFGGGFCFF4FGDGGGGGGG@7?=CFAF<FGGE7CEEFGFGGE9=EE@EFGDCEAFFGFFGGGGDFG8EDF;;EFGGFA9;DGG9,,6DD??+6BC>FG6CCFGGEDCGE5BCGGGG8FFFFGFFF7;C7*0=5*5;34:A6)077C*6=:GE5>0)9:*5:<)
@M03364:276:000000000-BLYN8:1:1101:18109:10084 2:N:0:1
GGACTACCGGGGTTTCTAATCCTGTTTGCTCCCCACGCTTTCGAGCCTCAGCGTCAGTTACAGACCAGAGAGCCGCCTTCGCCACTGGTGTTCCTCCATATATCTACGCATTTCACCGCTACACATGGAATTCCACTCTCCTCTTCTGCACTCAAGTCTCCCAGTTTCCAATGACCCTCCCCGGTTGAGCCGGGGGCTTTCACATCAGACTTAAGAAACCGCCTGCGCTCGCTTTACGCCCAATAAATCCG
+
CCCCCGGGGGGGGGGGGGGGGGGGGGGGGGGGGGGGGGGGGGGGGGGGGGGGGGGGGGGGGGGGGGGGGGGGGGGGGGGGGGGGGGGGGGGGGGGGGGGGGGGGGGGGGGGGGGGGGGGGGGGGGGGGFAFDCFGGGGGGGGGGGGGGGGGGGGGGGGGGGGGGGGGGGGFGGGGGGFGGGGGGGGCFGGGGEGDGEGGGGGGGFGGGGGGGGGGGCGGGAGFFFF0>27>DDD3AF?GEGFFFGGFAGG)
@M03364:276:000000000-BLYN8:1:1101:9263:10112 2:N:0:1
GGACTACTAGGGTATCTAATCCTGTTTGCTCCCCACGCTTTCGCACCTGAGCGTCAGTCTTCGTCCAGGGGGCCGCCTTCGCCACCGGTATTCCTCCAGATCTCTACGCATTTCACCGCTACACCTGGAATTCTACCATCCTCTCCCATACTCTAGCTTCCCAGTATCGAATGCAATTCCTAAGTTAAGCTCAGGGATTTCACATCCGACTTAAAAAGCCGCCTACGCACGCTTTACGCCCAGTAAATCCG
+
CCCCCGGGGGGGGGGGGGGGGGGGGGGGGGGGGGGGGGGGGGGGGGGGGGGGGGGGGGGGGGGGGGGGGGGGGGGGGGGGGGGGGGGGGGGGGGGGGGGGGGGGCGGGGGDGGGGGGGGGGGGGGGGGGGGGGGGGGGGGGGGGGGGGGGGGGGGGGGGGFGGGGGGGGGGGGCFGGGGGGGFGGGGGGGFFGGGGGGGGGGGGFGCDGGGGGGGGGGGGFDFFFF;EDEBFGGGFFFGDGFFFG=FFGG<
@M03364:276:000000000-BLYN8:1:1101:14429:10129 2:N:0:1
GGACTACTAGGGTTTCTAATCCTGTTTGCTCCCCACGCTTTCGAGCCTCAGCGTCAGTTACAGACCAGAGAGCCGCCTTCGCCACCGGTATTCCTCCAGATCTCTACGCATTTCACCGCTACACCTGGAATTCTACCCCCCTCTACGAGACTCTAGCTTGCCAGTTTCAAATGCAGTTCCCAGGTTGAGCCCGGGGATTTCACATCTGACTTAACAAACCGCCTGCGTGCGCTTTACGCCCAGTAATTCCG
+
CCCCCGGGGGGGGGGGGGGGGGGGGGGGGGGGGGGGGGGGGGGGGGGGGGGGGGGGGGGGGGGGGGGGGGGGGGGGGGGGGGGGGGGGGGGGGGGGGGGGGGGGGGGGGGGGGGGGGGDECFGGGGGGGGGGGGGGGGFGGGGGGGGGGGGGGFGGGGGGGGGGGGGEAFGGGGGGGGGGGGGGGGCEGGGGGGGGGGGGGGGGFG8CCGDCDGG8:CGGFDF??:>F0)8:DGGFF0ACED?FCDF<CG7
@M03364:276:000000000-BLYN8:1:1101:20612:10138 2:N:0:1
GGACTACTAGGGTTTCTAATCCTGTTTGCTCCCCACGCTTTCGCACCTGAGCGTCAGTCTTCGTCCAGGGGGCCGCCTTCGCCACCGGTATTCCTCCAGATCTCTACGCATTTCACCGCTACACCTGGAATTCCACCCCCCTCTACGAGACTCAAGCCTGCCAGTTTCAAATGCAGTTCCCGGGTTGAGCCCGGGGATTTCACATCTGACTTAACAGACCGCCTGCGTGCGCTTTACGCCCAGTAATTCCG
+
CCCCCGGGGGGGGGGGGGGGGGGGGGGGGGGGGGGGGGGGGGGGGGGGGGGGGGGGGGGGGGGGGGGGGGGGGGGGGGGGGGGGGGGGGGGGGGGGGGGGGGGGGGGGGGGGGGGGGGGGGGGGGGGGGGGGGGGGGGGGGGGGGGGCGGGGGGGGFGGGGGGGGGGGGGGGGGGGGGFGGGGGGGGGGGGGGGGGGGGGGFFG@FFFFFGGFGFGGGGGFGFFFFFDBFDEGGGAF?EEE@?6CF?<FF*
@M03364:276:000000000-BLYN8:1:1101:3400:10173 2:N:0:1
GGACTACTAGGGTATCTAATCCTGTTTGCTCCCCACGCTTTCGAGCCTCAGCGTCAGTTACAGACCAGAGAGCCGCCTTCGCCACTGGTGTTCCTCCATATATCTACGCATTTCACCGCTACACATGGAATTCCACTCTCCTCTTCTGCACTCAAGTCTCCCAGTTTCCAATGACCCTCCCCGGTTGAGCCGGGGGCTTTCACATCAGACTTAAGAAACCGCCTGCGCTCGCTTTACGCCCAATAAATCCG
+
CCCCCGGGGGGGGGGGGGGGGGGGGGGGGFGGGGGGGGGGGGGGGGGGGGGGGGGGGGGGGGGGGGGGGGGGGGGGGGGGGGGGGFGGGGGGGGGGGGGGGGGGGGGGGGGGGGGGGGGGGGGGGGGGFEEGGGGGFGFGGGGGGGGGGGGGGGGFEGGGGGGGGGGGGGGGGGGGEDFGGGGEGGGGGGGGGGG*@EGGGGGFFCGCFGGGGFGGGGGGFGFFFFBFFFFFGF*.=:EGGF?F6D4>GG3
@M03364:276:000000000-BLYN8:1:1101:20109:10176 2:N:0:1
GGACTACCCGGGTTTCTAATCCTGTTTGCTCCCCACGCTTTCGAGCCTCAGCGTCAGTTACAAGCCAGAGAGCCGCTTTCGCCACCGGTGTTCCTCCATATATCTACGCATTTCACCGCTACACATGGAATTCCACTCTCCCCTCTTGCACTCAAGTTAAACAGTTTCCAAAGCGTACTATGGTTAAGCCACAGCCTTTAACTTCAGACTTATCTAACCGCCTGCGCTCGCTTTACGCCCAATAAATCCGG
+
CCCCCGGGGGGGGGGGGGGGGGGGGGGGGGGGGGGGGGGGGGGGGGGGGGGGGGGGGGGGGGGGGGGGGGGGGGGGGGGGGGGGGGGGGGGGGGGGGGGGGGGGGGGFGGGGGGGGGGGGGGGGGGGGFFGGGGGGGGGGGGGGGGGEGGGDGGGGGGGGGGGGGGGGGGDGGGGGGGGGGGF5DFG7E78DCFCGGGGGGGGGFGGGGGFD>@FGGGGGFED=@E=E=EEFFGGFE;ECEF@FCF:?DDC
@M03364:276:000000000-BLYN8:1:1101:14340:10181 2:N:0:1
GGACTACCAGGGTATCTAATCCTGTTTGCTCCCCACGCTTTCGAGCCTCAGCGTCAGTTACAGACCAGAGAGCCGCCTTCGCCACTGGTGTTCCTCCATATATCTACGCATTTCACCGCTACACATGGAATTCCACTCTCCTCTTCTGCACTCAAGTCTCCCAGTTTCCAATGACCCTCCCCGGTTGAGCCGGGGGCTTTCACATCAGACTTAAGAAACCGCCTGCGCTCGCTTTACGCCCAATAAATCCG
+
CCCCCGGGGGGGGGGGGGGGGGGGGGGGGGGGGGGGGGGGGGGGGGGGGGGGGGGGGGGGGGGGGFGGGGFGGGGGGGGGGGGGGGGGGGGGGGFGGFAFGGGGGGGGGGGGGGGGGGGGGGGGCGGGECFGGGGGGGFGGGGG9EFGGGGGGGGGEEDEGGGGFGGGGGGGC,=FDEGGGGGGGGGGGGGGGGGGGGGGDDGGFGCDCCFGG:++;<GGDGFF@F(8@E>FDGG<F<GGGFFFGGBBGG)
@M03364:276:000000000-BLYN8:1:1101:10097:10195 2:N:0:1
GGACTACCGGGGTTTCTAATCCTGTTTGATCCCCACGCTTTCGCACATCAGCGTCAGTTACAGACCAGAAAGTCGCCTTCGCCACTGGTGTTCCTCCATATCTCTGCGCATTTCACCGCTACACATGGAATTCCACTTTCCTCTTCTGCACTCAAGTTTCCCAGTTTCCAATGACCCTCCACGGTTGAGCCGTGGGCTTTCACATCAGACTTAAGAAACCGCCTACGCGCGCTTTACGCCCAATAATTCCG
+
CCCCCGGGGGGGGGGGGGGGGGGGGGGGGGGGGGGGGGGGGGGGGGGGGGGGGGGGGGGGGGGGGGGGGGGGGGGGGGGGGGGGGGGGGGGGGGGGGGGGGGGGGGGGGGGGGGGGGGGGGGGGGGGGGGGGGGGGGGGGGGGGGFGGGGGFGGGGGFGGGGGGGGGGGGGGGFGGGGGGDFEEGGGGFGFGEEGEGGGGGFGGFGGGGGGGGGGFGGGFEGED94()153>7DFFF;EGGFFFGFFBGG<
@M03364:276:000000000-BLYN8:1:1101:11997:10198 2:N:0:1
GGACTACCGGGGTTTCTAATCCTGTTTGCTCCCCACGCTTTCGAGCCTCAGCGTCAGTTACAGACCAGAGAGCCGCCTTCGCCACTGGTGTTCCTCCATATATCTACGCATTTCACCGCTACACATGGAATTCCACTCTCCTCTTCTGCACTCAAGTCTCCCAGTTTCCAATGACCCTCCCCGGTTGAGCCGGGGGCTTTCACATCAGACTTAAGAAACCGCCTGCGCTCGCTTTACGCCCAATAAATCCG
+
@CCC<FAE@F@GCFFFCEG@AFGGEEFGGEEECFEEFFGEGFEFGGC<FGGGGGGCFFGFGFFCFFFGGG<C,9FEFFD9=FCFGFGGGGGGGGGFE@<<ECDFFFGGGGGGGFGAC@FGC7FGGGGGFCCABEAFGFFGGFGGGFFFBCB+3@E,:;EDGC88@A93,@;>DFFD=@+@C:C8FGGGDGGGGGGGGCE?F7E>7FD=2C4::7DCC*0=B5>DFFFB(<@>D<<9@?ECE@:>6:B):7)
@M03364:276:000000000-BLYN8:1:1101:15557:10200 2:N:0:1
GGACTACTGGGGTATCTAATCCTGTTTGCTCCCCACGCTTTCGAGCCTCAGCGTCAGTTACAGACCAGAGAGTCGCCTTCGCCACTGGTGTTCCTCCATATATCTACGCATTTCACCGCTACACATGGAATTCCACTCTCCTCTTCTGCACTCAAGTCTCCCAGTTTCCAATGACCCTCCCCGGTTGAGCCGGGGGCTTTCACATCAGACTTAAGAAACCGCCTGCGCTCGCTTTACGCCCAATAAATCCG
+
CCCCCGGGGGGGGBFGGGGGGGGGGGGGGGGGGGGGGGGGGGGFFGGGGGGGGGGGGGFGGCFCFGEF,CFE6FGGGGGGGGGGG?<FGGCFFFFFGGFGGGGGFGGGGGGGGGGGGGGGGGGGFCGFFGGGGGGGA,,AE,DF9F,,,@FDE8FAFGGGFFFGGDFGG9AFC,9=E,DCC=B6FEEGCFGDGGE>EECEG>FG+8?FGGFGG7C@CFG*:C><<F@>0>BED75:FBCGEFFFG>?<FG<
@M03364:276:000000000-BLYN8:1:1101:16180:10220 2:N:0:1
GGACTACTCGGGTTTCTAATCCTGTTTGCTCCCCACGCTTTCGCACCTGAGCGTCAGTCTTCGTCCAGGGGGCCGCCTTCGCCACCGGTATTCCTCCAGATCTCTACGCATTTCACCGCTACACCTGGAATTCCACCCCCCTCTACGAGACTCAAGCCTGCCAGTTTCAAATGCAGTTCCCGGGTTGAGCCCGGGGATTTCACATCCGACTTGACAGACCGCCTGCGTGCGCTTTACGCCCAGTAATTCCG
+
CCCCCGGGGDGGGGDGGGGGGGGGGGGGGGGGGGGGGGGGGGGGGGGGGGGGGGGGGGGGGGGGGGGGGGGGGGGGGGGGGGGGGGGGFGGGGGGGGGGGGGGGFGGGGGGGGGGGGGCEGGGGGGDGD>FFFGGGGGGDGGGGFFFEGGGGC6FFGGGGGGGGFFACGGFCCFFFCFGGGGGDEGGGGG6C:E>E58FFGFGGFF;CDDGC7CGGGGGC@DE?<FFF?E:@D<FBFFGEC>?@FGFA*:2
@M03364:276:000000000-BLYN8:1:1101:14021:10252 2:N:0:1
GGACTACAGGGGTATCTAATCCTGTTTGCTCCCCACGCTTTCGAGCCTCAGCGTCAGTTACAGACCAGAGAGCCGCCTTCGCCACTGGTGTTCCTCCATATATCTACGCATTTCACCGCTACACATGGAATTCCACTCTCCTCTTCTGCACTCAAGTCTCCCAGTTTCCAATGACCCTCCCCGGTTGAGCCGGGGGCTTTCACATCAGACTTAAGAAACCGCCTGCGCTCGCTTTACGCCCAATAAATCCG
+
CCCCCGGGGGGGGGGGGGGGGGGGGGGGGGGGGGGGGGGGGGGCFFGGGGGGGGGGGGGGGGGGGGGGGFGGGGGGGGGGGGGGGGG8?FGGGGGGGGGGGGGGGGFGGDGGGGFGGGGGDG?GG8<FEFGGGGGGGGDGGGGFCFCFGGGGGFGG,EFGGGGGGGGGFGGGDGGGGGGEGG>EGGGFGFGGGGGGGGGGG=FFFGFFGGCFG7CFGGGGFGE@;F>E;50<DC<<F?EGGFFFGGF>FGC
@M03364:276:000000000-BLYN8:1:1101:25356:10293 2:N:0:1
GGACTACAAGGGTTTCTAATCCTGTTTGCTCCCCACGCTTTCGAGCCTCAGTGTCAGTTACAGGCCAGAGAGCCGCTTTCGCCTCCGGTGTTCCTCCATATATCTACGCATTTCACCGCTACACATGGAATTCCACTCTCCTCTCCTGCACTCAAGTCTCCCAGTTTCCAATGCACACAATGGTTGAGCCACTGCCTTTTACATCAGACTTAAGAAACCACCTGCGCTCGCTTTACGCCCAATAAATCCGG
+
CCCCCGGGGGGGGGGGGGGGGGGGGGGGGGGGGGGGGGGGGGGGGGGGGGGGGGGGGGGGGGGGCGGGGGGGGGGGG:FFGGGGCFCFEGGGGGGGGGGGGGFGGGGGGGGGGGFGCGGGGDGFDGGGGGGGGGGGGGDDGGGFGGGGGGGG8?FGGGFGGGFGGGGGGGGFGGGGGGGFDFFGFGGDF7:DCCFGGGFGGGGGFD>GGGGFDGGGGGGGFGF=B4AD2?4?CFGFF?GGEFDFGGF<CDC
@M03364:276:000000000-BLYN8:1:1101:5638:10294 2:N:0:1
GGACTACAGGGGTTTCTAATCCTGTTTGCTCCCCACGCTTTCGCACCTGAGCGTCAGTCTTCGTCCAGGGGGCCGCCTTCGCCACCGGTATTCCTCCAGATCTCTACGCATTTCACCGCTACACCTGGAATTCCACCCCCCTCTACGAGACTCAAGCCTGCCAGTTTCAAATGCAGTTCCCGGGTTGAGCCCGGGGATTTCACATCTGACTTAACAGACCGCCTGCGTGCGCTTTACGCCCAGTAATTCCG
+
CCCCCGGGGGGGGGGGGGGGGGGGGGGGGGGGGGGGGGGGGGGGGGGGGGGFFGGGGGFGGGGGGGGGGGEEGGGGGGDGGGGGGGGGGDGGGGGGGGGFCGGFGGGGGGGGFFFGGGDGGGGGGGGGGGGGGGGGGDEEGGGGFGGGDCECGGGGGGG>EGGGGGGGGDDGGGGGGGGGFCGGGDGGGGGFEGGGCGGC77EFAF72+:CCF7;:74CGFGFF?FBD?D>DDDFBF?GGG>?FG=FBGG*
@M03364:276:000000000-BLYN8:1:1101:27416:10297 2:N:0:1
GGACTACTCGGGTTTCTAATCCTGTTTGCTCCCCACGCTTTCGAGCCTCAGCGTCAGTTACAGACCAGAGAGCCGCCTTCGCCACTGGTGTTCCTCCATATATCTACGCATTTCACCGCTACACTTGGAATTCCACTCTCCTCTTCTGCACTCAAGTCTCCCAGTTTCCAATGACCCTCCACGGTTGAGCCGTGGGCTTTCACATCAGACTTAAGAAACCGCCTACGCGCGCTTTACGCCCAATAATTCCG
+
CCCCCFGGCEEGG@FFFC9FFGGGGGGFDFFGGDDGGGGGGGECFGGGGF@EGGGGGG9FGFAFGFFC@CFEGGGGEGEGF7FCFFGGGGFGFG=FB<EAF99<EECFG>FGGEFFGGGEGG9F,?EFE,CEG<EDFFCFDFGGEECB;EFGFEFGFFGFGG8EFF9ECFFGFAF,8DGD8DGGDB69CCDE9@:@CG54227+?;:**CFGDC+++4<9*9?>@A5B25):)*:/:3EGEB747*9)?GC
@M03364:276:000000000-BLYN8:1:1101:22726:10302 2:N:0:1
GGACTACTAGGGTTTCTAATCCTGTTTGCTCCCCACGCTTTCGCACCTGAGCGTCAGTCTTTGTCCAGGGGGCCGCCTTCGCCACCGGTATTCCTCCAGATCTCTACGCATTTCACCGCTACACCTGGAATTCTACCCCCCTCTACAAGACTCTAGCCTGCCAGTTTCGAATGCAGTTCCCAGGTTGAGCCCGGGGATTTCACATCCGACTTGACAGACCGCCTGCGTGCGCTTTACGCCCAGTAATTCCG
+
CCCCCGGGGGGGGGGGGGGGGGGGGGGGGGGGGGGGGGGGGGGGGGGGFGGGGGGGGGGGGGGGGGGGGGGGGGGGGGGGGGGG>FFGGGGGGEGGGGGGGGGGG9AFFGGGGGGGFDECGGGGGGGGGGGGGGGGGGGGGGGGGGGG?FGGGGGFFGGGGGG6FGFF5FGGGGFGGFGGGCFGFGGGGGGGGGCEGEGGFFECFFFGGGG37:DFGDGDFG367@FE:BEFGGGFFBGGGBBFC*04>>7
@M03364:276:000000000-BLYN8:1:1101:15684:10322 2:N:0:1
GGACTACCGGGGTTTCTAATCCTGTTTGCTCCCCACGCTTTCGAGCCTCAGCGTCAGTTACAGCCCAGAGAGCCGCCTTCGCCACTGGTGTTCCTCCATATATCTACGCATTTCACCGCTACACATGGAATTCCACTCTCCTCTTCCGCACTCAAGTCTCCCAGTTTCCAATGACCCTCCCCGGTTGAGCCGGGGGTCCTCACCCCAGACCTAAGAAACCGCCTCCCCGGCCTTTACGCCCACTAAATCCG
+
<--AA6CE7@F+766E<<<FCF<9EF@FCE<F88687@:B6;F<<8@B@FGFFEGED9E,<<E,CF899EF:CC@FCEC9FGCCF@<CEFCFAF,5E495554EF9FGG7FEF<<E,+88+@,EF:FGF<?FGG;4,@EFG9,=,@,@=+6+338,3,3=,@,38C=DFFA3@9;E8;?8E>***4@7<DEE5CE****3;+**))*111*20>D*;43:>E58(0(0()))/0C>F(*?*.()09F279)
@M03364:276:000000000-BLYN8:1:1101:16759:10324 2:N:0:1
GGACTACAGGGGTATCTAATCCTGTTTGATACCCACACTTTCGAGCATCAGTGTCAGTTGCAGTCCAGTGAGCTGCCTTCGCAATCGGAGTTCTTCGTGATATCTAAGCATTTCACCGCTACACATGGAATTCCACTCTCCTCTTCTGCACTCAAGTCTCCCAGTTTCCAATGACCCTCCCCGGTTGAGCCGGGGGCTTTCACATCAGACTTAAGAAACCGCCTGCGCTCGCTTTACGCCCAATAAATCCG
+
CCCCCGFGGGGGG7FGCFGGGGGGGGGGGGGGGGGGGGGGGGGGGGGGGGGGGGGGGGGGGGGGGGGGFGCGGGGGGGGGGGEGGGGGGGGGGGGGGGGGCGGGGFDGGGGGFGGGGGGGCFGGGGGFAAEFFFGGGEGGGGGGGGFGGGF=FGGGGGAEGGGGGGFGFGGAFDGFCDFGEEGDGE6,1@E6CEGDGEF?8+D>BD749CFFCCFGG4CGEGE@BF;>6:=BD35>FFGGGFFFGGFFGG)
@M03364:276:000000000-BLYN8:1:1101:13858:10331 2:N:0:1
GGACTACTAGGGTTTCTAATCCTGTTCGCTCCCCACGCTTTCGAGCCTCAGCGTCAGTTACAGACCAGAGAGCCGCCTTCGCCACTGGTGTTCCTCCATATATCTACGCATTTCACCGCTACACATGGAATTCCACTCTCCTCTTCTGCACTCAAGTCTCCCAGTTTCCAATGACCCTCCCCGGTTGAGCCGGGGGCTTTCACATCAGACTTAAGAAACCGCCTGCGCTCGCTTTACGCCCAATAAATCCG
+
CCCCCCFAEFGFGGGGGGGGACEGCAFFGGFF?,C@@FGCGGGGGGGFGEGGGFGGGFFFGGFGGGFFFFFGGGGGG@FFFGGGGGGGGGGGGGGGFGFGGFFGGGFDFGG7FEDGGG7CEGGFCGGGB,CAD,,FG8EFGGGGGGFGGFGGGED9CE,,@FG8AAFGGFGGF99DEFGGCCCCCCGFFGGGGGGGGGGGGFF7BFGGGGGFF+;DG5CC>E:;2;(:4>EFGFF)81CEE315*7*-*91
@M03364:276:000000000-BLYN8:1:1101:26504:10355 2:N:0:1
GGACTACTAGGGTTTCTAATCCTGTTTGCTCCCCACGCTTTCGAGCCTCAGCGTCAGTTACAGACCAGAGAGCCGCCTTCGCCACTGGTGTTCCTCCATATATCTACGCATTTCACCGCTACACATGGAATTCCACTCTCCTCTTCTGCACTCAAGTCTCCCAGTTTCCAATGACCCTCCCCGGTTGAGCCGGGGGCTTTCACATCAGACTTAAGAAACCGCCTGCGCTCGCTTTACGCCCAATAAATCCG
+
CCCCCGGGGGGGGGGGGGGGGGGGGGGGGGGGGFGGGGGG@FGGGGGGGGGGGGGGGFGGGFFGGGGGGGGGGGGGGGGGGGDGFFGDFGGGGGFFGGGGGGGGGGGGGEEGGGGGGEECFGGGGGGFFFFGGGGGGGFGGGGGGGGG9E=88DGDEEDGCFGGFGGGGGFFGDFGGGGCGGGDGGGG6BCE5CCGGG>FFCE@CC+C84*:=FFFGFGGFCB1189EFFFF<3<4/-*:E::49*96>D3
@M03364:276:000000000-BLYN8:1:1101:15426:10357 2:N:0:1
GGACTACTGGGGTTTCTAATCCTGTTTGCTCCCCACGCTTTCGCACCTGAGCGTCAGTCTTCGTCCAGGGGGCCGCCTTCGCCACCGGTATTCCTCCAGATCTCTACGCATTTCACCGCTACACCTGGAATTCTACTCCCCTCTACGAGACTCAAGCTTGCCAGTATCAGATGCAGTTCCCAGGTTGAGCCCGGGGCTTTCACAGCTGACTTAACAACCCGCCTGCGTGCCCTTGCCTCCCAGTAACTCCC
+
<C@CCGGFGGGGFG7FFC9CFFEE66<@FEFGCFEGGG77DFEF,CCD,<,CFBCB:CFEFFFFFEGFE8+@FGGGECFFCFFGGAFEFGC<EDEFGD<FD,@,,CFAFCCCFG?EGCGEFFEGD:BDEG<FFFCF,@?FC,3+,C6>>6C8?,D<F,@DFECDFF,E:;,77@E;;,@:@9FGGDF7CC81;*:E5CF0;=:2+;2;FDF7;>77**;7==5(/;2)(0).9**())2*:)56C?*.7C/
@M03364:276:000000000-BLYN8:1:1101:20757:10362 2:N:0:1
GGACTACTCGGGTATCTAATCCTGTTTGCTCCCCACGCTTTCGAGCCTCAGCGTCAGTTACAGACCAGAGAGCCGCCTTCGCCACTGGTGTTCCTCCATATATCTACGCATTTCACCGCTACACATGGAATTCCACTCTCCTCTTCTGCACTCAAGTCTTCCAGTTTCCAATGACCCTCCCCGGTTGAGCCGGGGGCTTTCCAATCAGACTTAAAAGACCGCCTGCGCGCCCTTGACGCCCAATAATTCCG
+
C@<@CEEFGEGGGDF9E9F@FGGGGGGGGGGDGGGGGGGGGGEFGGCFGFFFG@FEFGGC<CFCFFFFGGGGGGCE:F7=FGFDGGGGFGDCFG9FFGGGGGGCFEFFGG:FFFEGFBF=FGFGGGGFF<D8FFGGGG9A@EFGGGGGC;E8@E@DFGGGAFC9A@EFFGFGGGF?,=?3@CE++@CCF8,+4@ED=*;<4+,++08:*0*=CG7;;CE6:7A;7FBF(0)097*)90C:5<6FG**4:C7
@M03364:276:000000000-BLYN8:1:1101:13887:10363 2:N:0:1
GGACTACTCGGGTTTCTAATCCTGTTTGCTCCCCACGCTTTCGAGCCTCAGCGTCAGTTACAGACCAGAGAGCCGCCTTCGCCACTGGTGTTCCTCCATATATCTACGCATTTCACCGCTACACATGGAATTCCACTCTCCTCTTCTGCACTCAAGTCTCCCAGTTTCCAATGACCCTCCCCGGTTGAGCCGGGGGCTTTCACATCAGACTTAAGAAACCGCCTGCGCTCGCTTTACGCCCAATAAATCCG
+
CCCCCGGGGGGGGGGGGGGGGGGGGGGGGGGGGGGGGGGGGGGGGGGGGGGGGGGGGGGGGGGGGGGGGGGGGGGDGGGGGGGGGGGGGGGGGGGGGGGGGGGGGGGGGGDGGGGGGGGGGGGGGGGGFFGGGGGGGGGGGGGGGGGBGGGGGGGGDGDAFGGFF9EGFGGGFGGGGGGGGECCGGEGGGGGGGEE=EDGGGG78FFGGGFFFG7CDGGFDD37;F6BBA>)9<F<FBG?EB<FCFFFGGD
@M03364:276:000000000-BLYN8:1:1101:6259:10369 2:N:0:1
GGACTACAAGGGTTTCTAATCCTGTTTGCTCCCCACGCTTTCGAGCCTCAGCGTCAGTTACAGACCAGAGAGCCGCCTTCGCCACTGGTGTTCCTCCATATATCTACGCATTTCACCGCTACACATGGAATTCCACTCTCCTCTTCTGCACTCAAGTCTCCCAGTTTCCAATGACCCTCCCCGGTTGAGCCGGGGGCTTTCACATCAGACTTAAGAAACCGCCTGCGCTCGCTTTACGCCCAATAAATCCG
+
CCCCCGGGGFGGGGFFFGGGGGGGGGGGGGGGGGGGGGGGGGGGGGGGGGGGGGGGGGGGGGGAGGGGGGGGGGGGGGCGGGGGGFGGGGGGFFAFGGFGGGGGGGGFGGGGGGGGGGGGDCEGFGGGECEFDGGGGGGGGGGGGGGGGGGCFGGGADADGGDEFGFGFGGGGGFFD=8EEEEGGGCFFGG>EE5CEGFGGFG7188?4C4+=8D7CFGGEGFFFF>E6;5:D/CBFFGGGF:.<F?4C6C
@M03364:276:000000000-BLYN8:1:1101:28549:10402 2:N:0:1
GGACTACAGGGGTTTCTAATCCTGTTTGCTCCCCACGCTTTCGCACCTGAGCGTCAGTCTTCGTCCAGGGGGCCGCCTTCGCCACCGGTATTCCTCCAGATCTCTACGCATTTCACCGCTACACCTGGAATTCCACCCCCCTCTACGAGACTCAAGCCTGCCAGTTTCAAATGCAGTTCCCGGGTTGAGCCCGGGGATTTCACATCTGACTTAACAGACCGCCTGCGTGCGCTTTACGCCCAGTAATTCCC
+
CCCCCCEGGGGGGGGGGGGGGGGGGGGGGGGGGGGGGGGGGGG>FEGCFFGGGGGGGGGGGGGGGDEGGEGGGGGGGGGDGGGGGFGGGEGGGFGGGGGCFGGDGGGFGC:FGFGGGGGGD@FGGGFGGGGD9FEAFEEGGGGGGGCECGE+>,8E,4@ECCEFGGGF,EDGGG?DDCC<DECBC>5C?<FEE8CEGG6FCGGGCDGGGDF7D@7>D<FGFDF<0:9E?:@3DC5<F0C:55(9*21-:**
@M03364:276:000000000-BLYN8:1:1101:15587:10406 2:N:0:1
GGACTACTGGGGTATCTAATCCTGTTTGCTCCCCACGCTTTCGCACCTGAGCGTCAGTCTTCGTCCAGGGGGCCGCCTTCGCCACCGGTATTCCTCCAGATCTCTACGCATTTCACCGCTACACCTGGAATTCTACCCCCCTCTACAAGACTCTAGCCTGCCAGTTTCGAATGCAGTTCCCAGGTTGAGACCGGGGCTTTCACCTCCGACTTGTCAGACCGCCTGCGTGCGCTTTACGCCCAGTAATTCCG
+
CC<CCGGG,CFEF,CCFFGGGGEGFGAFGG9FFGG@FGEGGFECCFGG8FGFGGGGGE<,;,C6@@FFFFCCGGCGGGEGFGGGG8FGGEGAFA,F@E<EDFFGGGG@FGGGGGGGGGGEFFGGFDCFGDF>DCGE9FD>C>EFEC,,@<FFC9FFDFB3,@DGFGFD5*DDGFF7ECF,D,8>>9:FGCF85=EG*:;C77+08C4CGGGGF+;F@FF55>>(85(04>:7CD544-*:*0(/00*6:*0
@M03364:276:000000000-BLYN8:1:1101:21776:10408 2:N:0:1
GGACTACCGGGGTTTCTAATCCTGTTTGCTACCCATGCTTTCGAGCCTCAGCGTCAGTTACAGACCAGACAGCCGCCTTCGCCACTGGTGTTCTTCCATATATCTACGCATTTCACCGCTACACATGGAGTTCCACTGTCCTCTTCTGCACTCAAGTTTCCCAGTTTCCGATGCACTTCTTCGGTTGAGCCGAAGGCTTTCACATCAGACTTAAGAAACCGCCTGCGCTCGCTTTACGCCCAATAACTCCG
+
CCCCCGGGGGGGGGGGGGGGGGGGGGGGGGGGGGGGGGGGGGGGGGGGGGGGGFFGGGGGGGGGGGGGGGGGGGGGGGGGGGGGGGGGGGGGGGGGGGGGGGGGGGGGGGGGGFGGGGGGGGGGGGGGGGCGGGGGGGGFGGGGGGFGGGGGGGFGGGGGGGGFGGGFGGGGGGGFGGGGGGGGGGGGFGG675ECGGGGGGFGFFGGGCCCCGGGGGGGFGFDFFFFFFEFGFGFF<CGGFFFFC*):>7
@M03364:276:000000000-BLYN8:1:1101:9998:10416 2:N:0:1
GGACTACAGGGGTTTCTAATCCTGTTTGCTCCCCACGCTTTCGAGCCTCAGCGTCAGTTACAGACCAGAGAGCCGCCTTCGCCACTGGTGTTCCTCCATATATCTACGCATTTCACCGCTACACATGGAATTCCACTCTCCTCTTCTGCACTCAAGTCTCCCAGTTTCCAATGACCCTCCCCGGTTGATCCGGGGGCTTTCACATCAGACTTAAGAAACCGCCTGCGCTCGCTTTACGCCCAATAAATCCG
+
CCCCCGGGGGGGGGGGGGGGGGGGGGGGGGGGGGGGGGGGGGDGGGGGGGGGGGGGGGGGGFGGGGGGGGGGGGGGGGGGGGGGGGGGGDGGGGGGGGGGGGGGGGGGGDGGGGGGGGGGGGGGFGGGFBEFGGGGE@DEFGFGGEFG9EGGF?GGGGGGGGG?FFGGGGGGFFGCFGGGGGGGGGGG,@;8@GEGGGGGGGGF:*;C*;<DFFFG7CFGAGF@FF@E9EBBGGG26<>>E3:7DFF4C49
@M03364:276:000000000-BLYN8:1:1101:26748:10439 2:N:0:1
GGACTACTAGGGTTTCTAATCCTGTTTGCTCCCCACGCTTTCGAGCCTCAGCGTCAGTTACAGACCAGAGAGTCGCCTTCGCCACTGGTGTTCCTCCATATATCTACGCATTTCACCGCTACACATGGAATTCCACTCTCCTCTTCTGCACTCAAGTCTCCCAGTTTCCAATGACCCTCCCCGGTTGAGCCGGGGGCTTTCACATCCGACTTAAGAAACCGCCTTCGCTCGCTTTACGCCCAATAAATCCG
+
CCCCCGFGGGGFGGEGGGFGGGGGGGGGGGGGGGGGGDGGGGGGGGGGGCGGGGGEFGG9EFGFGG,E6C<FCECGGGGGGGGGGGFGGGGGFAECF8FFG,EGEFGGGGGGGFGGGGGEGGGFCGFGE5CFFEGGGFGGFGFGFFA,C4=8DFGGGGGGGGGGGGFFGGADG9=EC=FE6BC6FEE6,@F6+@EEGEGEFGGGFC64*)/::7C7CFGGFEB@(;;E@ABBDD5<F1EGG:1>DC*6F<)
@M03364:276:000000000-BLYN8:1:1101:13908:10440 2:N:0:1
GGACTACTGGGGTTTCTAATCCTGTTTGCTCCCCACGCTTTCGCACCTGAGCGTCAGTCTTCGTCCAGGGGGCCGCCTTCGCCACCGGTATTCCTCCAGATCTCTACGCATTTCACCGCTACACCTGGAATTCCACCCCCCTCTACGAGACTCAAGCCTGCCAGTTTCAAATGCAGTTCCCGGGTTGAGCCCGGGGATTTCACATCTGACTTAACAGACCGCCTGCGTGCGCTTTCGGCCCAGAAATTCCG
+
CCCCCGGGGGGGGGGGGGGGGGGGGGGGGGGGGGGGGGGGGGGGGGGGFGGGGGGGGGGGGGGGGGGGGGGGGGGGGGGGGGGGGGGGGGGGGGGGGGGGAGGGGGGGGGGGGGGGGGGGGGGGGGGGGGGGGGGGGGGGGGGGAGGDEEGGGGGDGGFGGGGGGGGGGGGGGFGGGGGGGGGDGGGGGGGGGGGGGGGGGGGGFGFCGGGGGG7;7CGGFG><BF4BFFF@GG3-)(1AE)()2*9)?C*
@M03364:276:000000000-BLYN8:1:1101:18644:10441 2:N:0:1
GGACTACCAGGGTTTCTAATCCTGTTTGCTCCCCACGCTTTCGCACCTGAGCGTCAGTCTTCGTCCAGGGGGCCGCCTTCGCCACCGGTATTCCTCCAGATCTCTACGCATTTCACCGCTACACCTGGAATTCCACCCCCCTCTACGAGACTCAAGCCTGCCAGTTTCAAATGCAGTTCCCGGGTTGAGCCCGGGGATTTCACATCTGACTTAACAGACCGCCTGCGTGCGCTTTACGCCCAGTAATTCCC
+
CCCCCGGGGGGGGGGGGGGGGGGGGGGGGGGGGGGGGGGGGGGGGGGGGGGGGGGGGGGGGGGGGGGGGGGGGGGGGGGGGGGGGGGGGGGGGGFFGGGAFGGGGGGGGGGEGGGGGGGGGGGGGGGGFFGGGGGGGGGGGGGCFFFC+6BFGGEFGGGGGGGGGGGGGGGGFFCFFGEFGGGGGGGFGGGGGDGCCGB9@DGFFFGCDGFFCFF+7;F*=EFFFFFFFFFFGGGFFBGGGEFFGGFFGG*
@M03364:276:000000000-BLYN8:1:1101:21815:10458 2:N:0:1
GGACTACAGGGGTTTCTAATCCTGTTTGCTCCCCACGCTTTCGAGCCTCAGCGTCAGTTACAGACCAGAGAGCCGCCTTCGCCACTGGTGTTCCTCCATATATCTACGCATTTCACCGCTACACATGGAATTCCACTCTCCTCTTCTGCACTCAAGTCTCCCAGTTTCCAATGACCCTCCCCGGTTGAGCCGGGGGCTTTCACATCAGACTTAAGAAACCGCCTGCGCTCGCTTTACGCCCAATAAATCCG
+
CCCCCGGGGGGGGGGGGGGGGGGGGGGGGGGGGGGGGGGGGGGGGGGGGGGGGGGGGGGGGGGGGGGGGGGGGGGGGGGGGGGGGGGGGGGGGGGGGGGGGGGGGGGGGGGGGGGGFGGGGGGGGGGGEAFFGGGGGGGGGGGGGFFGGGGGGGGFGGGGFGGGADDFEFGGGGGFGGGGGEGGGDEGFGGGDEGGGGGGGGGFFGGGGGGCG=FFGGGGFGFFFFFF9EDFGGGFFFDEGFFFGGFFCG9
@M03364:276:000000000-BLYN8:1:1101:14507:10467 2:N:0:1
GGACTACCCGGGTTTCTAATCCTGTTTGCTCCCCACGCTTTCGAGCCTCAGTGTCAGTTACAGGCCAGAGAGCCGCTTTCGCCTCCGGTGTTCCTCCATATATCTACGCATTTCACCGCTACACATGGAATTCCACTCTCCTCTCCTGCACTCAAGTCTCCCAGTTTCCAATGCACACAATGGTTGAGCCACTGCCTTTTACATCAGACTTAAGAAACCACCTGCGCTCGCTTTACGCCCAATAAATCCGG
+
CCCCCGGGGGGGGGGGGGGGGGGGGGGGGGGGGGGGGGGGGGGGGGGGGGGGGGGGGGGGGGGGGGGGGGGGGGGGGGGGGGGGGGGGGGGGGGGGGGGGFFGGGGGGGGGGF<<ECFGGGGGGGGGGFFGGGGGGAFGGGGFFGD9FGGGGGGGGGDFGGFGGGGGGGGGGGGGGGGDFGGGGGGGGGG6EFGGGGGGC7:CF@FGGFGCGFGGGFG8E>GFFFFFFFFFEFFFE>DC::FDFGCFFGG9
@M03364:276:000000000-BLYN8:1:1101:5841:10478 2:N:0:1
GGACTACTGGGGTTTCTAATCCTGTTTGCTCCCCACGCTTTCGAGCCTCAGCGTCAGTTACAGACCAGAGAGCCGCCTTCGCCACTGGTGTTCCTCCATATATCTACGCATTTCACCGCTACACATGGAATTCCACTCTCCTCTTCTGCACTCAAGTCTCCCAGTTTCCAATGACCCTCCCCGGTTGAGCCGGGGGCTTTCACATCAGACTTAAGAAACCGCCTGCGCTCGCTTTACGCCCAATAAATCCG
+
CCCCCGGGGGGGGGGGGGGGGGGGGGGGGGGGGGFGGGDGGGGGCGGGFFGGGGGGGFFCFGGFGGFGFGG>FFGGGGGGGGGGGFGGF?=FEGGGGGGGGFDEFGGGGGGGGGGFF:>CFGCFCFGGFGGGGGFC,EEGGGGGGGGFGGGGGFFGGC9DGDGF8DDF8EFGGGGGGFGGEE8CFGGG6CEEGGGDGED?FG7C>G74;DFGGGFDGFFC>=AD;FB3(:>@53F)*65CC>?F779AGGD
@M03364:276:000000000-BLYN8:1:1101:21409:10514 2:N:0:1
GGACTACCGGGGTTTCTAATCCTGTTTGCTCCCCACGCTTTCGAGCCTCAGCGTCAGTTACAGACCAGAGAGTCGCCTTCGCCACTGGTGTTCCTCCATATATCTACGCATTTCACCGCTACACATGGAATTCCACTCTCCTCTTCTGCACTCAAGTCTCCCAGTTTCCAATGACCCTCCCCGGTTGAGCCGGGGGCTTTCACATCAGACTTAAGAAACCGCCTGCGCTCGCTTTACGCCCAATAAATCCG
+
CCCCCGGGGGGGGGGGGGGGGGGGGGGGGGGGGGGGGGGGGGGGGGGGGGGGGGGGGGGGGGGGGGGGGGGGGGGGGGGGGGGGGGGGGGGGGGGGGGGGFGGGGGGGGGGGGGGGGCFGGGGGCGGGFFAFFGGGGGGGGGGFGGGGGGGGGGGGGGCDDDFGFGGFC9DDDFGGGGGGGGGGGGGGFGGGGGGGGGGDFGGGFFFGGGGGGDGGC<FEBCDF;FFFFFFFGGGFF?EEGB:7<DFACF>
@M03364:276:000000000-BLYN8:1:1101:18697:10519 2:N:0:1
GGACTACAGGGGTTTCTAATCCTGTTTGCTCCCCACGCTTTCGAGCCTCAGCGTCAGTTACAGACCAGAGAGCCGCCTTCGCCACTGGTGTTCCTCCATATATCTACGCATTTCACCGCTACACATGGAATTCCACTCTCCTCTTCTGCACTCAAGTCTCCCAGTTTCCAATTACCCTCCCCGTTTGAGCCGGGGGCTTTCACATCAGACTTAAGAAACCGCCTGCGCTCGCTTTACGCCCAATAAATCCG
+
C<CCCGEFFGE7CCEGDEGGGGGFG9DEDFGFFGGGG7B;CFEFGGE8C@EGEGGGCGG<EFGECCEFFFGDGGG+@FE9@CCC6=EGE,C,CFGGGEFFGGE9@E<DGECCF9AAFGFE7CEE9?FFEAEFBFFCFGCFFCDFEGGGDAE=DE8,:=EB9,338>=,DF;A,@D8D=+6@8B6@D:=CCD6C>*=EGGGG7CCAC>****1=@:>CGG*0:)6;A;B@.>5C<9>@1E*:)-)*29AGG9
@M03364:276:000000000-BLYN8:1:1101:9480:10588 2:N:0:1
GGACTACTGGGGTTTCTAATCCTGTTTGCTCCCCACGCTTTCGAGCCTCAGCGTCAGTTACAGACCAGAGAGCCGCCTTCGCCACTGGTGTTCCTCCATATATCTACGCATTTCACCGCTACACATGGAATTCCACTCTCCTCTTCTGCACTCAAGTCTCCCAGTTTCCAATGACCCTCCCCGGTTGAGCCGGGGGCTTTCACATCAGACTTAAGAAACCGCCTGCGCTCGCTTTACGCCCAATAAATCCG
+
CCCCCGGGGGGGGGGGGGGGGGGGGGGGGGGGGGGGGGGGGGGGGGGGGGGFEGGGGGGGGGGGGFGGGGGGGGGGGGGGGFGGGGGGGGGGGGGGFGGGGGGGGGGGGGEEFGGGGGGGGGGGGGGGGFGGGGGGGGGGGFGGGFGGGGGGGDGGDGFGGGGGGGGGGGGGFGGC?FGGGGGGGGGGGGGG5EEGGGFCGGGGFFFGGGFGGGGGFFGFBGFFDF,59DFFDGD)=:EGG@(<FGFBGGG
@M03364:276:000000000-BLYN8:1:1101:11290:10589 2:N:0:1
GGACTACCGGGGTATCTAATCCTGTTTGCTCCCCACGCTTTCGAGCCTCAGCGTCAGTTACAGACCAGAGAGTCGCCTTCGCCACTGGTGTTCCTCCATATATCTACGCATTTCACCGCTACACATGGAATTCCACTCTCCTCTTCTGCACTCAAGTCTCCCAGTTTCCAATGACCCTCCCCGGTTGAGCCGGGGGCTTTCACATCAGACTTAAGAAACCGCCTGCGCTCGCTTTACGCCCAATAAATCCG
+
CCCCCGGGGGGGGGGGGGGGGGGGGGGGGGGGGGGGGGGGGGGGGGGGGGGGGGGGDFGGGGGGGGGGGGGGGGGGGGGGGGGGGGGGGGGGGGGGGGGGGGFGGGGGGGGGGGGGGGECGGGGFFGGA,9AFGGGGGFGGGGGGGFGGGGGGGGGGGGGFGGGG9=EFEFEFGGGDGGGGGGGGCGGCGGGCEGEGGFFCGGGCGGGFGFCC:7CCGGGFGDD?A@E9BFEGFGFF6EGGFFFGGFFGFG
@M03364:276:000000000-BLYN8:1:1101:9279:10591 2:N:0:1
GGACTACAGGGGTATCTAATCCTGTTTGCTCCCCACGCTTTCGAGCCTCAGCGTCAGTTACAGACCAGAGAGCCGCCTTCGCCACTGGTGTTCCTCCATATATCTACGCATTTCACCGCTACACATGGAATTCCACTCTCCTCTTCTGCACTCAAGTCTCCCAGTTTCCAATGACCCTCCCCGGTTGAGCCGGGGGCTTTCACATCAGACTTAAGAAACCGCCTGCGCTCGCTTTACGCCCAATAAATCCG
+
CCCCCGGGGGGGGGGGGGGGGGGGGGGGGGGGGGGGGGGGGGGGFGGGGGGGGGGGGGGGGGGGGGGGGGGGGGGGGGGGGGGGGGGGGGGGGGGGGGGGGGGGFGGGGGGGGGGGGGGGGGGGGGGGB:CFGGGGGGGGGGGGGGGGGFGGFG8DFF;EEGGEFFFGGGGGGGGGGGGGGGGGEEGFGGGC>EGECEGCGGGFF*;?4FGGGFCDFGGGFDEDFFFA3AEFGGG4*3CEE>0)9F?BGFD
@M03364:276:000000000-BLYN8:1:1101:14546:10591 2:N:0:1
GGACTACCGGGGTTTCTAATCCTGTTTGCTCCCCACGCTTTCGAGCCTCAGCGTCAGTTACAGACCAGAGAGCCGCCTTCGCCACTGGTGTTCCTCCATATATCTACGCATTTCACCGCTACACATGGAATTCCACTCTCCTCTTCTGCACTCAAGTCTCCCAGTTTCCAATGACCCTCCCCGGTTGAGCCGGGGGCTTTCACATCAGACTTAAGAAACAGCCTGCGCGCGCTTTACGCCCAATAAATCCG
+
CCCCCGGFGGGGGGGGGGGGFGGFGGGGGGGGGGGGGGGGGGDGGGGGFGGGGEGGGGGFFEFEGGGGGGFGGGGGGGGGGGGFGGCFFEFGFGAFGGGGFFFGGGGGGGGGFGGGGDGGGGGGFCGGFFGDFFGG;EFFGGGGGFGGFGGGGF>FEDDGGGGGF9FGFFGGGFGGGGGGGCG>FGGGGGG>EGGGGDGGGGGGFGDC7FFFCCFG7DG*;CFFFF@E(7<:DDF<F6>CEE(76*7)>F9
@M03364:276:000000000-BLYN8:1:1101:16810:10596 2:N:0:1
GGACTACAAGGGTTTCTAATCCTGTTTGATCCCCACGCTTTCGCACATCAGCGTCAGTTACAGACCAGAAAGTCGCCTTCGCCACTGGTGTTCCTCCATATATCTACGCATTTCACCGCTACACATGGAATTCCACTCTCCTCTTCTGCACTCAAGTCTCCCAGTTTCCAATGACCCTCCCCGGTTGAGCCGGGGGCTTTCACATCAGACTTAAGAAACCGCCTGCGCTCGCTTTACGCCCAATAAATCCG
+
CCCCCGGGGGGGGGGGGGGGGGGGGGGGGGGGGGGGGGGGGGGGGGGGGGGGGGGGGGGGGGGGGGGGGGGGGGGGGGGGGGGGGGGGGGGGGGGGGGGGGGGEFGGGGGGGGGGGGGGGGGGGGGGGECFGGGGGGGGGGGGGGFCFGGGGGGGCGGGGGGGGFFFGGGGFDAFFGGGGGGGGGGGGFFGGGGGEEEFCFGGGFFGGGGGGGGGD>CFG>5=;?F>FB;AEDGDEFFGGG53>D*=4CF5
@M03364:276:000000000-BLYN8:1:1101:4825:10611 2:N:0:1
GGACTACTGGGGTATCTAATCCTGTTTGCTCCCCACGCTTTCGAGCCTCAGCGTCAGTTACAGACCAGAGAGCCGCCTTCGCCACTGGTGTTCCTCCATATATCTACGCATTTCACCGCTACACATGGAATTCCACTCTCCTCTTCTGCACTCAAGTCTCCCAGTTTCCAATGACCCTCCCCGGTTGAGCCGGGGGCTTTCACATCAGACTTAAGAAACCGCCTGCGCTCGCTTTACGCCCAATAAATCCG
+
CCCCCGGGGGGGGGGGGGGGGGGGGGGGGGCFGGGGGGGEGGGGGGGGGGGGGGGGGFGGGGGGGGGGGGGGGGGGGGGGGGGGGGGGGGFGGGGGGGCGGGGGGGGGGGGGGGGGGGGGGGGGFGGDFFGGFGGG9@EGGGGGGGGGGGGGG?>DCFFGFFGGGGGGFGGF=CG8@8F?C8EEGDEFGD6;ECG5ECF,;7BGC879*62:8CFCD<FGDDF@0;()(08@GDGB?1CEGD:4CGF2:9C
@M03364:276:000000000-BLYN8:1:1101:27780:10619 2:N:0:1
GGACTACCGGGGTTTCTAATCCTGTTTGCTCCCCACGCTTTCGCACCTGAGCGTCAGTCTTCGTCCAGGGGGCCGCCTTCGCCACCGGTATTCCTCCAGATCTCTACGCATTTCACCGCTACACCTGGAATTCCACCCCCCTCTACGAGACTCAAGCCTGCCAGTTTCAAATGCAGTTCCCGGGTTGAGCCCGGGGCTTTCACATCTGACTTAATTAACCGCCTGCGTGCGCTTTACGCCCAGTACTTCCG
+
CCCCCDG<FE7FG7FCFFAFGGGGGGGGGGGGGGGGGGGGGCFGGG7FFGGFGGC@FGF<F9FGEGGGGGGGGGEEC,?EGEFDEGGDGGGGFGGFG8ECCGFGGFGFGGGCCFEFGGGGGCGFGFGGGGGGG,C:DEECGDEFGGGEEEEFGG@9EFGGGGGEF9DGGCFGDGD9;7DFGEGGGDCGFCGGGGGGDGC7DGFFFGCFCFFFGGGGDDFFEEEF?FBB6>:><CFAF?ECEF:?7*167C/
@M03364:276:000000000-BLYN8:1:1101:21619:10640 2:N:0:1
GGACTACACGGGTTTCTAATCCTGTTTGCTCCCCACGCTTTCGCACCTGAGCGTCAGTCTTTGTCCAGGGGGCCGCCTTCGCCACCGGTATTCCTCCACATCTCTACGCATTTCACCGCTACACGTGGAATTCTACCCCCCTCTACAAGACTCTAGCCAACCAGTTTCAGATGCAATTCCCAAGTTAAGCTCGGGGCTTTCACATCTGACTTAATTAACCGCCTGCGTGCGCTTTACGCCCAGTAATTCCG
+
CCCCCGGGGGGGGGGGGGGGGGGGFGGGGGGGGGGGGGGGGGGGGEGGGGGF@FGGGGFGGGGGGC9EFGEFGGEGFGDEFG>FGFFGGCGGAFG9<FGFDFGGGGFGE>GEGGGGFGEEGGGGCBFGGGGGGAFCDFEFGDDFCGFFGGGGDCGGCBFGGGGGGGGGGGFFGG,9E9@EDFCGGGGG?@>6;5EGECFGGGCD6CGGFGGGF@FFGGG<8C:1;F05(7<DCDG9B:E>=56?GGFBCF6
@M03364:276:000000000-BLYN8:1:1101:13127:10658 2:N:0:1
GGACTACAAGGGTATCTAATCCTGTTTGCTCCCCACGCTTTCGCACCTGAGCGTCAGTCTTTGTCCAGGGGGCCGCCTTCGCCACCGGTATTCCTCCAGATCTCTACGCATTTCACCGCTACACCTGGAATTCCACCCCCCTCTACGAGACTCAAGCCTGCCAGTTTCAAATGCAGTTCCCGGGTTGAGCCCGGGGATTTCACATCTGACTTAACAGACCGCCTGCGTGCGCTTTACGCCCAGTAATTCCG
+
CCCCCGGGGGGGGGGGGGGGGGGGGGGGGGGGGGGGGGGGGGGGGGGGGGGGGFGGGGGGGGGGGGGGGGGGGGGGGGGGGGGGGGGGGGGGGFFGGGGGGGGGFGGGGGGGGGGGGGGGGGGGGGGGGGGGGGGGGGGGGGGGGGGGGDGGCEGGGGFCFDGGGGGGGFGGGGGFEEGEFGDGGGGFFGGGGGGDCGGGGGGGFCFFGGGGGGG7*;EGBG>BFFFE0:BEGGGFF?EGG::FF7=AGG>
@M03364:276:000000000-BLYN8:1:1101:9360:10720 2:N:0:1
GGACTACTAGGGTTTCTAATCCTGTTTGCTCCCCACGCTTTCGCACCTGAGCGTCAGTCTTTGTCCAGGGGGCCGCCTTCGCCACCGGTATTCCTCCAGATCTCTACGCATTTCACCGCTACACCTGGAATTCTACCCCCCTCTACAAGACTCTAGCCTGCCAGTTTCGAATGCAGTTCCCAGGTTGAGCCCGGGGATTTCACATCCGACTTGACAGACCGCCTGCGTGCGCTTTACGCCCAGTAATTCCG
+
CCCCCGGGGGGGGGGGGGGGGGGGGGGGGGGGGGGGGGGGGGGGGGGGGGGGGGGGGGGGGGGGGGGGGGGGGGGGGGGGGGGGGGGGGGGGGGGGGGFGGGGGGGGGGGGGGGGGGGGGGGGGGGGGDGGGGGGGGDFGGGGGGGGGGC8DGGGDGGGGFGFGGGGGEFGGGGGGGGGGGGGDGGGGFGGFCCEGGGGCGGGCFGGDGGGGGGGGG<CCDGBFFFBB?DEBGDCAF?G:ED?@G>F<7D0
@M03364:276:000000000-BLYN8:1:1101:12665:10745 2:N:0:1
GGACTACTGGGGTTTCTAATCCTGTTTGCTCCCCACGCTTTCGAGCCTCAGCGTCAGTTACAGACCAGAGAGCCGCCTTCGCCACTGGTGTTCCTCCATATATCTACGCATTTCACCGCTACACATGGAATTCCACTCTCCTCTTCTGCACTCAAGTCTCCCAGTTTCCAATGACCCTCCCCGGTTGAGCCGGGGGCTTTCACATCAGACTTAAGAAACCGCCTGCGCTCGCTTTACGCCCAATAAATCCG
+
CCCCCGGGFFFEFECGFGGGFDGFFGGGGFGFCFGGGGGGGGGGGGGGGGGDEEGEGGFGGGFGGDFGGGFE7FGGGGGGGGGGGGFG?FGFFGGFGFGDGG;EFGGGCEFGFGGGGGGCGGG@9FEAB9C4AFCF9EFGGFGGGGGGGGGFGGFG;FFGEFGF3,3DFCFFGGG@F=8EGGGGGDGDECB>E@EC*=CCFGFGA;DDFCCD+;@>+;CFFDFFFFFFBFFFC3D)*4AEEEFFG7@>GC<
@M03364:276:000000000-BLYN8:1:1101:1959:10756 2:N:0:1
GGACTACCAGGGTTTCTAATCCTGTTTGCTCCCCACGCTTTCGAGCCTCAGCGTCAGTTACAGACCAGAGAGCCGCCTTCGCCACTGGTGTTCCTCCATATATCTACGCATTTCACCGCTACACATGGAATTCCACTCTCCTCTTCTGCACTCAAGTCTCCCAGTTTCCAATGACCCTCCCCGGTTGAGCCGGGGGCTTTCACATCAGACTTAAGAAACCGCCTGCGCCCGCTTTACGCCCAATAAATCCG
+
CCCCCGGFGGGGGGGG<FGFGGGGGGGGGGGGGGGGGGGGGGGGGGGGGGGGGGGGGGGGGGGGGGGGGGGGGGGGCFEGGGGGGGGGFGGGGGGGGGGGFFFFFGGGGG:FGFGGGGDGGGGFGGGGACCF9FGCCEDGGFFDGGGGGGFGGFGG@F9EGC@ED;ED8EFFCGGFF,@EGGDCG86?CDGGGGGGCEGGDG:14?F44DFFGFDCFCFGEG5;=A9)(.0)9C<2=:EGG@?F4DF9FFC
@M03364:276:000000000-BLYN8:1:1101:7243:10760 2:N:0:1
GGACTACCCGGGTATCTAATCCTGTTTGCTCCCCACGCTTTCGAGCCTCAGCGTCAGTTACAGACCAGAGAGTCGCCTTCGCCACTGGTGTTCCTCCATATATCTACGCATTTCACCGCTACACATGGAATTCCACTCTCCTCTTCTGCACTCAAGTCTCCCAGTTTCCAATGACCCTCCCCGGTTGAGCCGGGGGCTTTCACATCAGACTTAAGAAACCGCCTGCGCTCGCTTTACGCCCAATAAATCCG
+
CCCCCGGGGGGGGGGGGGGGGGGGGGGGGGGGGGGGGGGGGGGGGGGGGGGGGGGGGGGGGGGGGGGGGGGGGGGGGGGGGGGGGGGGGGGGGGGGGGGGGGGGGGGGGGGGGGGGGGGGGGGGGGGGFEFGGGGGGGGGGGGGGGGGGGGGGGGGGGGGGGGGGGGGGGGGGGGFFFFEGGGGGGGGGGGGGGGC=BFGGGGGFFFGGGGGGGFGGGGGFGF<;FBFBFAEGFFFF:EGGE:FGGFFG7>
@M03364:276:000000000-BLYN8:1:1101:22126:10777 2:N:0:1
GGACTACCGGGGTTTCTAATCCTGTTTGCTCCCCACGCTTTCGCACCTGAGCGTCAGTCTTTGTCCAGGGGGCCGCCTTCGCCACCGGTATTCCTCCACATCTCTACGCATTTCACCGCTACACGTGGAATTCTACCTCCCTCTACAAGACTCTAGCCAACCAGTTTCAGATGCAATTCCCAAGTTAAGCTCGGGGCTTTCACATCTGACTTAATTGCCCGCCTTCGTGCGCTTTACGCCCAGTAATTCCG
+
CCCCCGG8FEGG@FEGFFGGGEFGFEFGCEGFGGGEGEDFGGGGEGGG,CFGGGGGEF9@FEFGCFGG8:@7FFFGGDGGGE,BF,CEF><FC<FGGC,=A,CFGCGFDGEGGFFFFGGGDFFF73AFFGGGD,,CB,6DBCGG,B;@9EG:FAB@9,,6+:CFGFEGG9FFGG7,7@A7EF,DFG:CFF,>C5BCCC>FGGGCFFCFC>C:++;:1+5?BGE0(0(;;>DAGGGF?1?CEE0?F7*-:C9
@M03364:276:000000000-BLYN8:1:1101:21688:10793 2:N:0:1
GGACTACAGGGGTTTCTAATCCTGTTTGCTCCCCACGCTTTCGAGCCTCAGTGTCAGTTACAGGCCAGAGAGCCGCTTTCGCCACCGGTGTTCCTCCATATATCTACGCATTTCACCGCTACACATGGAATTCCACTCTCCTCTCCTGCACTCAAGTCTACCAGTTTCCAATGCATACAATGGTTGAGCCACTGCCTTTTACACCAGACTTAAGAAACAACCTGCGCTCGCTTTACGCCCAATAAATCCGG
+
CCCCCGGGGGGGGGGGGGGGGGGGGGGGGGGGGGGGGGGGGGGGGGGGGGGGGGGGGGGGGGGGGGGGGGGGGGGGGGGGGGGGGGGGFFFFFGGGGGGGGGGGGGGGGGGEGGGGGGGEGECFGGGGFFGGFFGFCFGGGFGFGFGG8,EDGGFDFGGFG>DFFGGGFFGGGCFGGGGGGGGGGGFGGGGGGGGGGGGGGGGGFGGGGGCD7CCGGG,,;CFFFFFFFFFF4DFEFFGGG3;FGFF34<C
@M03364:276:000000000-BLYN8:1:1101:7061:10813 2:N:0:1
GGACTACCGGGGTTTCTAATCCTGTTTGCTCCCCACGCTTTCGAGCCTCAGCGTCAGTTACAGACCAGAGAGCCGCCTTCGCCACTGGTGTTCCTCCATATATCTACGCATTTCACCGCTACACATGGAATTCCACTCTCCTCTTCTGCACTCAAGTCTCCCAGTTTCCAATGACCCTCCCCGGTTGAGCCGGGGGCTTTCACATCAGACTTAAGAAACCGCCTGCGCTCGCTTTACGCCCAATAAATCCG
+
CCCCCGGGGGGGGGGGGGGGGGGGGGGGGGGGGGGGGGGGGGGGGGGGGGGGGGGGGGGGGGGGGGGGGGGGGGGGGGGGGGGGGGGGGGGGGGFGGGGGGGGGGDFGGGGGGGGGGGGGGGGGGGGGGGGGGGGGGGGGGGGGGGGGGGGGGGCFEF,@ADDGGGGGGGGGGFGFGGGGGGGGGGDCFGGGGDEGGGGGG7FGACCGGGGDGGGGFGGGFGFFFFF>9EFEGFGFFBGGGF<F<GFFGG>
@M03364:276:000000000-BLYN8:1:1101:24914:10818 2:N:0:1
GGACTACTGGGGTATCTAATCCTGTTTGCTCCCCACGCTTTCGCACCTGAGCGTCAGTCTTCGTCCAGGGGGCCGCCTTCGCCACCGGTATTCCTCCAGATCTCTACGCATTTCACCGCTACACCTGGAATTCCACCCCCCTCTACGAGACTCAAGCCTGCCAGTTTCAAATGCAGTTCCCGGGTTGAGCCCGGGGATTTCACATCTGACTTAACAGACCGCCTGCGTGCGCTTTACGCCCAGTAATTCCG
+
CCCCCGGGGGGGGGGGGGGGGGGGGGGGGGGGGGGGGGGGGGGGGGGGGGGGGGGGGGGGGGGGGGGGGGGGGEFGGGGGGGGGGGGGGGGGGGFGGGGGGGGGGGGGGGGGGGGGGGGGGGGFGGGGGGGGGGGGGGGCECEGGGGDGDEFGGGGGF?6FCFFFGGGGGFCCGGGGGGGGGCDGGGGGFCFGGGG78?CCCGGFFGGGGDCGFGGGGG5>EDB<F9FFEFF)><BFBGG578?FGFDCD*
@M03364:276:000000000-BLYN8:1:1101:22270:10845 2:N:0:1
GGACTACTGGGGTTTCTAATCCTGTTTGCTCCCCACGCTTTCGAGCCTCAGTGTCAGTTACAGGCCAGAGAGCCGCTTTCGCCACCGGTGTTCCTCCATATATCTACGCATTTCACCGCTACACATGGAATTCCACTCTCCTCTCCTGCACTCAAGTCTACCAGTTTCCAATGCATACAATGGTTGAGCCACTGCCTTTTACACTAGACTTAATAAACCACCTGCGCTCGCTTTACGCCCAATAAATCCGG
+
CCCCCGGGGGGGGGGGGGGGGGGGGGGGGGGGGGGGGGGGGGGFGGGGGGGGGCFGGGGGGGGGFGGGGGGGGGGGGGGFGGGGGGGGGGGGGGGGGGGGGGGGGF9BGGGDG@FEGGGGGGGGFCGGFEGGGGFGGGGGGGGGGGGGGFGFGGFGGGGGEFGGGGGGGCFFGGGGGGGGGGGGGDGFCGGG6CGGDFFEFGGG8FFC7<FGGGGFGGGGFGFBDDFF=DEEGG+*?@CEG>@FGGAE4<D
@M03364:276:000000000-BLYN8:1:1101:15235:10864 2:N:0:1
GGACTACAAGGGTATCTAATCCTGTTTGCTCCCCACGCTTTCGCACCTGAGCGTCAGTCTTCGTCCAGGGGGCCGCCTTCGCCACCGGTATTCCTCCAGATCTCTACGCATTTCACCGCTACACCTGGAATTCCACCCCCCTCTACGAGACTCAAGCCTGCCAGTTTCAAATGCAGTTCCCGGGTTGAGCCCGGGGATTTCACATCTGACTTAACAGACCGCCTGCGTGCGCTTTACGCCCAGTAATTCCG
+
CCCCCGGGGGGGGGGGGGGGGGGGGGGGGGGGGGGGGGGGGGGGGGGGGGGGGGGGGGGGGGGGGGGGGGDGGGGGGGGGGGGGGGGGGGGGGG9FGGDFGGGGGGGGCEGGGGGGGGGGGGGGGGGGGGGGGGGGGGGGGGGGGGGGGGGGGGGGGGGFGGGGGGFGGGAFFGGGGGGGGGGGEEEFGGGGGCEE=ECGGGGGFGGGGFFFGGGGGGGGFGFFFFFE0:@FDGF<F6GEDEB@GGBFGF9
@M03364:276:000000000-BLYN8:1:1101:14382:10873 2:N:0:1
GGACTACCAGGGTTTCTAATCCTGTTTGCTCCCCACGCTTTCGCGCCTCAGCGTCAGTTGTCGTCCAGAAAGTCGCCTTCGCCACCGGTGTTCTTCCTAATCTCTACGCATTTCACCGCTACACTAGGAATTCCACTTTCCTCTCCGATACTCCAGCCTCTCAGTTTCCATCCCATCACGGGGTTAAGCCCCGCACTTTTAAGATGGACTTAAGAAGCCGCCTGCGCGCGCTTTACGCCCAATAATTCCGG
+
CCCCCGGGGGGGGGGGGGGGGGGGFGGGGGGGGGGGGDGGGGGGGGGEGGGGGGGGGGGGGGGFGGGGGFGGGGGGGGGGGGGGGGGGFGGEGGGGGGGGGGGGGGFGGFGEGGFFDEGGGGFGGGFFGGGGGFEFGGGGGGFFGGGGEGGGGFGC8E?FGGFG<EGGGGFGFGGGGGFGGDGE@>CC7@FGGE5>EFGFF4C7=DGC?DG>DFDDCDECB5=;?5959BB5D3:>5?EDG>??FD*6**9
@M03364:276:000000000-BLYN8:1:1101:27517:10880 2:N:0:1
GGACTACCAGGGTTTCTAATCCTGTTTGCTCCCCACGCTTTCGCACCTGAGCGTCAGTCTTCGTCCAGGGGGCCGCCTTCGCCATCGGTATTCCTCCAGATCTCTACGCATTTCACCGCTACACCTGGAATTCTACCCCCCTCTACGAGACTCTAGCTTGCCAGTTTCAAATGCAGTTCCCAGGTTGAGCCCGGGGATGTCACATCTGACTTAACAAACCGCCTGCGTGCGCTTTACGCCCAGTAATTCCG
+
CCCCCGGCCFGGGGGGGGGGGGGGGGGGGGFGGGGG7FCGDECGGDFFGF@FGGGGGGGEEFCF,@FFCF7BEGCGGGGGGG,F,?CF:FDGGFFA8EA?,AEFDF9FGEGGGGGGGGGGGGGGGFFGGGGGGGGD9EDE+@EFGFEE8EEGFFGGGGGFCFGG,@BFGGFAFDGCFAD73DDCFDG?FGGGGCB8*=*0=FFGACGGGGF;>CFC:5;5=C):;FB5(::BCD3491E5EDB?7:64CF9
@M03364:276:000000000-BLYN8:1:1101:25819:10899 2:N:0:1
GGACTACAGGGGTTTCTAATCCTGTTTGCTCCCCACGCTTTCGCACCTGAGCGTCAGTCTTTGTCCAGGGGGCCGCCTTCGCCCCCGGTATTCCTCCAGATCTCTACGCATTCCACCCATACACCTGGAATTCTACCCCCCTCTACAAGACTCTAGCCTGCCAGTTACGAATGCAGTTCCCAGCTTGAGCCCGGGGACTTCACATCTGACTTACCAAACCACCTCCGTGCGCTTGACTCCCAGTAATTCCC
+
C<8ACEC,C@FGB6@FEGDFGGG@CFA6,@CCDF8CFCFFFFG,BFB@FA@<6@,,66,C@C,C,CEEFGFC+67++84,BB,,8++>=:<<FFG,FF=AEFEF;,FDG7+B,C?9=++68A4,@==,3,8,9?ED>,D+@=C?,=>E,4D8@D,,;@9B7><,7,,7:8,@1;>EEG,DFCC,2?EGGGFFGG5***23@C<>6>++2+?>>+9@FGF*)*)(().7()0))1*./)++/..0***)0:*
@M03364:276:000000000-BLYN8:1:1101:13414:10900 2:N:0:1
GGACTACAAGGGTATCTAATCCTGTTTGCTCCCCACGCTTTCGCACCTGAGCGTCAGTCTTCGTCCAGGGGGCCGCCTTCGCCACCGGTATTCCTCCAGATCTCTCCGCATTTCACCGCTACACCTGGAATTCTACCCCCCTCTACGAGCCTCTCGCTTGTCAGTTTCAATTGCAGTTCCCAGGTTGAGCCCGGTGATTTCACATCTGACTTAACAAACCGCCTGCGTGCGCTGTACGCCCAGTAATTCCC
+
B9@@C@C<CA,-C@EFAFFACEF,;CC@CECFF;EBEGGGGAFF,@+A@FE<FGCFCF9CEECE@@@,,B7+@F8CFE7A,,B4BF:4@CB,FFGGCC8<E@,,@,B@FEE+,EFAF+8@7B=F,,3<,AF,A5E;@DFE7@CFFD:6+++;:D7:E*>*,7@,75E57>,7,6,>,5DFF9?:7>C6<7EC**4**4,=FGE78*3++3:++;CCFCFG)*:;0)6B0))8<1*.*(*2*)(0**/6>0*
@M03364:276:000000000-BLYN8:1:1101:17494:10907 2:N:0:1
GGACTACTGGGGTTTCTAATCCTGTTTGCTACCCATGCTTTCGAGCCTCAGCGTCAGTTACAGACCAGACAGCCGCCTTCGCCACTGGTGTTCTTCCATATATCTACGCATTTCACCGCTACACATGGAGTTCCACTGTCCTCTTCTGCACTCAAGTTTCCCAGTTTCCGATGCACTTCTTCGGTTGAGCCGAAGGCTTTCACATCAGACTTAAGAAACCGCCTGCGCTCGCTTTACGCCCAATAAATCCG
+
CCCCCGGGGGGGGGGGGGGGGGGGGGGGGGGGGGGGGGGGGGGGGGGGGGGGGGGGGGGGGGGGGGGGGGGGGGGGGGGGGGGGGGGGFFGGGGGGGGGGGGGGGGGGGDGGGGGGGGGGGGGGGGGGGGGGGGGGGGGGGGGFGGGFGGGGGGGGGGEGFFGFGGGGGGGGGGGGGGGGGGGCGGGGGGGCEGDGGGGGGGGGFGGGGGGGGGGGGGGGFD>ABA>A5?>EGGFEF?EGGE?FCG65DF9
@M03364:276:000000000-BLYN8:1:1101:10274:10921 2:N:0:1
GGACTACTCGGGTTTCTAATCCTGTTTGCTCCCCACGCTTTCGCACCTGAGCGTCAGTCTTCGTCCAGGGGGCCGCCTTCGCCACCGGTATTCCTCCAGATCTCTACGCATTTCACCGCTACACCTGGAATTCTACCCCCCTCTACGAGAATCTAGCTTGCCAGTTTCAAATGCAGTTCCCAGGTTGAGCCCGGGGATTTCACATCTGACTTAACAAACCGCCTGCGTGCGCTTTACGCCCAGTAATTCCC
+
CCCCCGGG<FGGGGGGGGGGGGGGGGGGGGGGGGGGGGEGGGGGGGGGGGGGEGGGDGGGGGGGGGGGGGDGGGGGGGGGGGGGGGGGGGGGGGGGGG?AFGGGFGGGGGGGGGGGGGGGGGGGGGGGGGGGGGFFGFEFDGGGFGGGCGE7ADGGGGGGGGGGGGAFGGFGDFGGEGGG<9?FGG6?FFGGGGGG=GGGGDGCFFCGCDDGGFGGFG=F>GEDFF(<,0.>DCD<F<E8EBFF7>=)*:*
@M03364:276:000000000-BLYN8:1:1101:23293:10936 2:N:0:1
GGACTACACGGGTTTCTAATCCTGTTTGCTCCCCACGCTTTCGCACCTGAGCGTCAGTCTTCGTCCAGGGGGCCGCCTTCGCCACCGGTATTCCTCCAGATCTCTACGCATTTCACCGCTACACCTGGAATTCTACCCCCCTCTACACGACTCTAGCCTGCCAGTTTCGAATGCAGTTCCCAGGTTGCGCCCGGGGATTTCACATCCGACTTGACAGACCGCCTGCGTGCGCTTTACTCCCAGTAATTCCG
+
CCCCCFGFGGGGGGGGGGGGGGGGGGGGGGGGGGGGGGGGGGGEG7FFEFGGGGEEGGFGFEFEFGEFGGGGGGGGGGGGGGC:@GGGGCGGGG;FGGF9FFFCFDGGFGGGGFFGFGEGEGGGGCFGGDEC;DFEDGDCGEG?EDF,@C@DEGGCFDG8B86BDCFGEGG6,DFGFGGGFGG5CE6,/:8EGD>C=8F+CFGC76DC:8C<F*>FG:CFFC>??F>D?>EEGGGF*)+2::?@C*8<>C*
@M03364:276:000000000-BLYN8:1:1101:19750:10958 2:N:0:1
GGACTACTGGGGTATCTAAACCTGTTTGCTCCCCACGCTTTCGAGCCTCAGTGTCAGTTACAGGCCAGAGAGCCGCTTTCGCCTCCGGTGTTCCTCCATATATCTACGCATTTCACCGCTACACATGGAATTCCACTCTCCTCTCCTGAACTCAAGTCTCCCAGTTTCCAATGCACACAATGGTTGAGCGACTGCCTCTTACATCAGACTTAAGAAACCACCTGCGCTCGCTTTCCGCCCAATAACTCCGG
+
CC@BCGFA@@FFFCGGEGD<CFFGGF@FCFFG@BECE+@CFGGCFEGGGGG9FG9FG<FFCEFGGGG<FGD7FE@@+,,98,6B@8FFGGE@DF,B?EC9?,,94CFF>C7BEAFC5FCEGGGGCBFFG9BECFGGG?,AEAFCEGG8;,4?E>>DB;F=E,@DEFGGFDGDF?FGG8=DFGGGFDFFC+@:68886@CFGF79EC*9C*5+=:+=;C,?F;A5::()8BDDGG+5)(*:C;@F>*;<GD<
@M03364:276:000000000-BLYN8:1:1101:5589:10976 2:N:0:1
GGACTACTAGGGTATCTAATCCTGTTTGCTCCCCACGCTTTCGCACCTGAGCGTCAGTCTTCGTCCAGGGGGCCGCCTTCGCCACCGGTATTCCTCCAGATCTCTACGCATTTCACCGCTACACCTGGAATTCTACCTCCCTCTACGAGACTCTAGCTTGCCAGTTTCAAATGCAGTTCCCAGGTTGAGCCCGGGGATTTCCCATCTGATTTAACAAACCGCCTGCGTGCGCTTTACGCCCAGTAATTCCG
+
CCCCCGGFGGGGGGGGGGGGGGGGGGGGGGFGGGG@FGGGGGGGDFGG@FGGGGGGGGFGCFG@FGGGGG7FGGGGGGGGGGEEG=FGGEFGGGGGGGDGGCFCGFFGGGGGGGGGGGGGGGGG@FFGGGGGGGFGF,3DGGGGDGF=88BDE>EFGF9DFDGGGGGG7EEE,@@E<EGGD,D*F?,,168:5?C5*BFGF+,;+2B8++4B11:+05CC)55<?52;1>55CDC<90:57)(0C*9)CC9
@M03364:276:000000000-BLYN8:1:1101:26758:10993 2:N:0:1
GGACTACTAGGGTATCTAATCCTGTTTGCTCCCCACACTTTCGAGCCTCAGCGTCAGTTGGTGCCCAGTAAGCCGCCTTCGCCACTGGTGTTCCTCCTGATATCTACGCATTCCACCGCTACACCAGGAATTCCGCTTACCTCGCCACTACTCAAGAACAACAGTTTCAAAAGCAGTCCCAGGGTTGAGCCCCTGGTTTTCACTTCCTACTTGACCTCCCGCCTCCGCTCCCTTTACACCCAGTAACTCCG
+
CCCCCGG,,CCCG<FFGGDFFGGGGGGGGF,CD@8C,,EEF<F,EFCFEC,FCEEEE@<,,,:,;C<FGF,<CC@FFEFGGDEGGGFCE@FCEFGFG,5?F9=FGGGG>:CF?FFGF77@FE@F8+:C+,AF,FE78B6FEGC+6B++8@>DGG,EC8,,,8=B<FF,3376DGCDF,,8,738DF66,@CF+*6D,,:@C7<@+**+5775+***+2,1**2(()//()259+;);?CCE)2=7:+.+0/
@M03364:276:000000000-BLYN8:1:1101:23207:11006 2:N:0:1
GGACTACTGGGGTTTCTAATCCTGTTTGCTCCCCACGCTTTCGAGCCTCAGCGTCAGTTACAGACCAGAGAGCCGCCTTCGCCACTGGTGTTCCTCCATATATCTACGCATTTCACCGCTACACATGGAATTCCACCCTCCTCTTCTGCACTCAAGTCTCCCAGTTTCCAATGACCCTCCCCGGTTGAGCCCGGGGATTTCACATCCGACTTGACAGACCGCCTGCGTGCGCTTTACGCCCAGTAATTCCG
+
CCCCCGGGGGGGGCFGGGFFGGFGGGGGGGFGGGG:FGGGGGGDFGGGEGGGGGGGGGGGF9FEFGGGCC<CFGGGGGGGGGGGGAFGGFFFGGGGGGAFFGGFEFGGGGGGGGGFGGGGGGGG,ADFFGGGGFFG,B8FC?FG,EF,CFCFFGFGBBDG9FFFEDFA,,7@D,,,,@D8+8CGGGDFFCCF>5CE9CGGGCFFFGF<CGDGFFGFFCGDAGB@<F@.23>EGD<AF:GGGF0?7DFD7:*
@M03364:276:000000000-BLYN8:1:1101:15381:11018 2:N:0:1
GGACTACCGGGGTATCTAATCCTGTTTGCTCCCCACGCTTTCGCACCTGAGCGTCAGTCTTCGTCCAGGGGGCCGCCTTCGCCACCGGTATTCCTCCAGATCTCTACGCATTTCACCGCTACACCTGGAATTCCACCCCCCTCTACGAGACTCAAGCCTGCCAGTTTCAAATGCAGTTCCCGGGTTGAGCCCGGGGCTTTCACATCTGACTTAACAGACCGCCTGCGTGCGCTTTACGCCCAGTAATTCCC
+
CCCCCGGGGGGGGGGGGGGGGGGGGGFGGGGGGGGGGGGGGGGFCGGG<FGGGGGGGGGGGFGGGGGGGECGGGGGGGGGGGGGGGGGGGGGGCGGGGGGGFFGFGGGGGGGGGGGGGGGGGGGGGGGGFGGGGGGGCEGGEGGGGCECCGGGGGGGGGGGGGGFGGGGG9GGGGFG@FGGCCGGDGG6EGFEEGG*:CCFGGFAGFG7DFFCFGG*7EFEGFFFFB><B>EGDGBF?EGGE?FGGFAGG*
@M03364:276:000000000-BLYN8:1:1101:17729:11031 2:N:0:1
GGACTACTCGGGTATCTAATCCTGTTTGCTCCCCACGCTTTCGAGCCTCAGCGTCAGTTACAGACCAGAGAGCCGCCTTCGCCACTGGTGTTCCTCCATATATCTACGCATTTCACCGCTACACATGGAATTCCACCCCCCTCTACGAGACTCAAGCCTGCCAGTTTCAAATGCAGTTCCCGGGTTGAGCCCGGGGATTTCACATCTGACTTAACAGACCGCCTGCGTGCGCTTTACGCCCAGTAATTCCG
+
CCCCCGGGGGGGGGGGGFGGGGGGGGGGGGGGGGGGGGGGGGGGGGGGGGGGGGGGGGGGGGGGGGGGGGGGGGGGGGGGGGGGGGGGGGGGGGGGGGGGGGGGGGGGGGGGGGGGGGGGGGGGGGGGGGGGGGFGGGGGGGGGGGGGDGEGGGGGGGGGGGGGGCGGGGGGGGGGEFGGDGGGGGGG6DFGGGGGGGGGGGGGFGDGFFGGGGGGGFFFFGFFFF9E@BB5CDGFFFGGG>667CFFGF7
@M03364:276:000000000-BLYN8:1:1101:7767:11032 2:N:0:1
GGACTACCGGGGTATCTAATCCTGTTTGCTCCCCACGCTTTCGCACCTGAGCGTCAGTCTTCGTCCAGGGGGCCGCCTTCGCCACCGGTATTCCTCCAGATCTCTACGCATTTCACCGCTACACCTGGAATTCTACCCCCCTCTACGAGACTCTAGCTTGCCAGTTTCAAATGCAGTTCCCAGGTTGAGCCCGGGGATTTCACATCTGACTTAACAGACCGCCTGCGTGCGCTTTACGCCCAGTAATTCCG
+
C@C@CGGGGGGGEGGGGDGGGGGGFGGGGGFGGDFFGGGGFGGGGGGGGCFGGGGGEGFGGGGDFGGGGGGGGGGEGEGGGGEDGGGGGGGGGGGGGGDFD,@FFFGGGGG+EDFFGGGDGGF8EGGADFFFGD9CDF?@GGDFFFG>EEGFFGGGGCFGFFCFBFDFEEFC@;99>@FF6D8DCEC?,C6CE5CE5CGGGGDGFG7;7CF:FGGGFFGGFGE?:>9>?D:BCD3<=:EGGE?/::F:>F6
@M03364:276:000000000-BLYN8:1:1101:18889:11036 2:N:0:1
GGACTACCGGGGTTTCTAATCCTGTTTGCTCCCCACGCTTTCGCACCTGAGCGTCAGTCTTCGTCCAGGAGGCCGCCTTCGCCACCGGTATTCCTCCAGATATCTACGCATTTCACCGCTACACCTGGAATTCTACCCCCCTCTCCGAGACTCTAGCTTGCCAGTTTCAAATGCAGTTCCCAGGTTGAGCCCGGGGATTTCACATCTGACTTACCACACCGCCTGCGTGCGCTTTACTCCCAGTAATTCCG
+
CCCCCGGF7FCGF@FGGGGGGGGFFFGGGGGGGGGGGGGGGGGGGGGG8C<FCFGGGE@,6,CC@F:C,,8BFGGGGGGGFGGGEDGGGFCGGGGGG<FG,,CFFGGGGG7FCFGGF@FGGGFF>4EA8AFGG9CFD8DFGGGG,DC:B3@C?9@CC9,33>,DFEEG7CG9CFGGGFFED?8>CB,<<CFGGD*:48CFC7+38C++;DGC++;7*1CE)55((017(5)75>55*)38*)5)0776700
@M03364:276:000000000-BLYN8:1:1101:25259:11041 2:N:0:1
GGACTACTCGGGTTTCTAATCCTGTTTGCTCCCCACGCTTTCGCACCTGAGCGTCAGTCTTCGTCCAGGGGGCCGCCTTCGCCACCGGTATTCCTCCAGATCTCTACGCATTTCACCGCTACACCTGGAATTCCACCCCCCTCTACGAGACTCAAGCCTGCCAGTTTCAAATGCAGTTCCCGGGTTGAGCCCGGGGATTTCACATCTGACTTAACAGACCGCCTGCGTGCGCTTTACGCCCAGTAATTCCG
+
CCCCCGGGGGGGGGDGGGGFGFGGGGGGGGGGGGFEGGGGGGGGGGGGGGGGGGGGGGAFGGGGGGGGGGGGGGGGGGGGGGGGGGGGGGGGGGGGGGGFGGGGGGGGGGGGGGGGGGGGGGGFFGGFFGGFGGGGGGGFGGGGGFGGEGGCFGG?EDFGGGGF:CFGFGGGGGG7DFFGGGGDGGGGGGFEGGGGCGG6;FCGF;F@7>FFCFGGF<F57C>??>>EFB@3CCF2FBGC53?@C7*6?F9
@M03364:276:000000000-BLYN8:1:1101:17073:11046 2:N:0:1
GGACTACTCGGGTTTCTAATCCTGTTTGCTCCCCACGCTTTCGCACCTGAGCGTCAGTCTTTGTCCAGGGGGCCGCCTTCGCCACCGGTATTCCTCCAGATCTCTACGCATTTCACCGCTACACCTGGAATTCTACCCCCCTCTACAAGACTCTAGCCTGCCAGTTTCGAATGCAGTTCCCAGGTTGAGCCCGGGGATTTCACATCCGACTTGACAGACCGCCTGCGTGCGCTTTACGCCCAGTAATTCCG
+
CCCCCGGGGGGGGGGGGGGGGGGGGGGGFEGGGGGGGGGGGGGGGGGGGGGGGGGGGFGGGGGGGGGGGGGEGGGGGGGGGGGGGGGGGGGEGGFGGFFGGGFFFFGGGGGGGGGGGGGGGDGGGGGGGGGGGGGGGGGGGGGGGGGGCCGGGGGFGGGGFGGGGGGGGGFCFGGGGGGGGGGGGGGGGGGGGGEGCEGEFDGGFGGG:DD3CFGGFGGG>CDF:FBFBD:D<DFAF?GGC31::7@)::2
@M03364:276:000000000-BLYN8:1:1101:2947:11052 2:N:0:1
GGACTACTGGGGTATCTAATCCTGTTTGCTCCCCACGCTTTCGAGCCTCAGCGTCAGTTACAGACCAGAGAGCCGCCTTCGCCACTGGTGTTCCTCATATATCTACGCATTTCACCGCTACACATGGAATTCCACTCTCCTCTTCTGCACTCAAGTCTCCCAGTTGCCAATGACCCTCCCCGGTTGAGCCGGGGGCTTTCACATCAGACTTAAGAAACCGCCTGCGCTCGCTTTACGCCCAATAAATCCGG
+
BCC@CEGGGGGGGGGGCFFGFGCFGGGGDGF@FGGGGDCEGG7DFDGFGGGGGGGEEGGGGFGGFGGGGGDGGGGGGEEFFBEEEGGGGGG@EFGFGGGGC?EGCFGC@:=,9FGCG+@=FE@<EBFFCB=FEFGGCFFDFEGGGGCGECAFG8E=FFDFGFG>D,@BF?D@=F8EGFGGGGC8:6,A@@BECCECEG,4=:<+2:;DCF+=+@:DG4CGDCB@?FFE().)99C27,*228(9:CFF499
@M03364:276:000000000-BLYN8:1:1101:15147:11064 2:N:0:1
GGACACAGGGGTATCTAATCCTGTTTGCTCCCCACGCTTTCGCACCTGAGCGTCAGTCTTCGTCCAGGGGGCCGCCTTCGCCACCGGTATTCCTCCAGATCTCTACGCATTTCACCGCTACACCTGGAATTCCACCCCCCTCTACGAGACTCAAGCCTGCCAGTTTCAAATGCAGTTCCCGGGTTGAGCCCGGGGATTTCACATCTGACTTAACAGACCGCCTGCGTGCGCTTTACGCCCAGTAATTCCG
+
CCCCCGGGGGGGGGGGGGGGGGGGGGGGGGGGGGGGGGGGGGGGGGGGGGGGGGGGGGGGGGGGGGGGGGGGGGGGGGGGGGGGGGGGGGGGGGGGGGGGGGGGGGGGGGGGGGGGGGGGGGGGGGGFGGGGGGGGGGGGGGGGGGGGGGGGFGGGGGGFFGGFGGGGGGGGGGGGGGGGGGCEGGGGGGGGGGGGGGGG>7C>FFC>>7DGGDFGGGCE@>>:?F:)8BF@DGCAFFGDCFB6DGF<>C
@M03364:276:000000000-BLYN8:1:1101:18235:11064 2:N:0:1
GGACTACTCGGGTATCTAATCCTGTTTGCTCCCCACGCTTTCGAGCCTCAGTGTCAGTTACAGGCCAGAGAGCCGCTTTCGCCACCGGTGTTCCTCCATATATCTACGCATTTCACCGCTACACATGGAATTCCACTCTCCTCTTCTGCACTCAAGTCTCCCAGTTTCCAATGACCCTCCCCGGTTGAGCCGGGGGCTTTCACATCAGACTTAAGAAACCGCCTGCGCTCGCTTTACGCCCAATAAATCCG
+
CCCCCGGGGGGGGGGGGGGGGGGGGGGGGGGGGGGGGGGGGGGGGGGGGGGGGGGGGGGGGGGGGGGGGGGGGGGGGEGGGGGGGGGGGGGGGGGGGGGGGGGGGGGGGGGGGFGGGGGGGGGGDGGGBCEFGGGGGGGGGFGGGGGGGGGGGGFGFGFGGGGGEFA9DGGGGGGGEGGGGGGGGEGGGGG5@EEGC:E?FDGGFGGG48CFFGGGGGGGDCD?DFB:@FFFG3C<F?EEGEBFCDFFGG3
@M03364:276:000000000-BLYN8:1:1101:4906:11105 2:N:0:1
GGACTACTGGGGTTTCTAATCCTGTTTGCTCCCCACGCTTTCGAGCCTCAGCGTCAGTTACAGACCAGAGAGCCGCCTTCGCCACTGGTGTTCCTCCATATATCTACGCATTTCACCGCTACACATGGAAGTCCACTCTCCTCTTCTGCACTCAAGTCTCCCAGTTTCCAATGACCCTCCCCGGTTGAGCCGGGGGCTTTCCGATCAGACTTAAGAAACCGCCTGCGCTCGCTTTACGCCCAATAAATCCG
+
@A@BAFFF@CFFFC@FG<DFFFGAFE@FEGEFGDGGGGG;@FCCC7F<FD@C+B@@@FGFGGGFGGGF<FGGFE:F:FBAFGCCCGGD<FGCBFGGGGFC,FEGGFFGGGGGGF?EFGEE@E9<CAFFEA,A?<EGFG@EEFGGFCG,=FG8DF8,@B>F=8=>B,;C:=>>=@3D=ECGE=>+3@+,@E,****==8EDF8*2))180*23CGC+2**0):>32A@FB>5)/9>)938>5::>**9)091
@M03364:276:000000000-BLYN8:1:1101:9085:11121 2:N:0:1
GGACTACACGGGTATCTAATCCTGTTTGCTCCCCACGCTTTCGCACCTGAGCGTCAGTCTTCGTCCAGGGGGCCGCCTTCGCCACCGGTATTCCTCCAGATCTCTACGCATTTCACCGCTACACCTGGAATTCCACCCCCCTCTACGAGACTCAAGCCTGCCAGTTTCAAATGCAGTTCCCGGGTTGAGCCCGGGGATTTCACATCTGACTTAACAGACCGCCTGCGTGCGCTTTACGCCCAGTAATTCCG
+
CCCCCGGGGGGGGGGGGGGGGGGGGGFGGGGGGGGGGGGGGGGGGGGG<FGGGGGGGGGGGGGGGGGGFGGGGGGGGGGGGGGGGGGGGGFGGFGGGFGFGGGGGGGGGGGGGGGGGGGGGGGGFDGFGFGGGGFGFGGGGEGGDGFEEEEFFFEFGDG8FGGGGGGGFGGGGGGDFGGGGGDEE>EGDFC8CEEG=EGGGCGCAG7@7@DDG=F+><CG@DEFB>(0())0>D<4F?ECE>BF*:@2CD*
@M03364:276:000000000-BLYN8:1:1101:12298:11132 2:N:0:1
GGACTACTCGGGTATCTAATCCTGTTTGCTCCCCACGCTTTCGCACCTGAGCGTCAGTCTTCGTCCAGGGGGCCGCCTTCGCCACCGGTATTCCTCCAGATCTCTACGCATTTCACCGCTACACCTGGAATTCTACCCCCCTCTACAAGACTCTAGCCTGCCAGTTTCGAATGCAGTTCCCAGGTTGAGCCCGGGGATTTCACATCCGACTTGACAGACCGCCTGCGTGCGCTTTACGCCCAGTAATTCCG
+
CCCCCGGGGGGGGGGGGGGGGGGGGGGGGGGGGGGGGGGGGGGGGGGGGGGGGGGGGGGGGGGGGGGGGGGGGGGGGGGGGGGGGGGGGGGGGGGGGGGGFGGGGGGGGGGGGGGGGDGEEGGGFGGGGGGGGGGGGGGGGGGGGGGGGGGGGGGGGGGGFFGGGGGGGGGGGGGGGGGGGGGGGGGGGGGGGGGEDEEDFFGGFGGGGDCGGGGGGFGGDGF:?FFF0BB>DCC<FFGGG):?GFF>GG7
@M03364:276:000000000-BLYN8:1:1101:5958:11211 2:N:0:1
GGACTACAAGGGTTTCTAATCCTGTTTGCTCCCCACGCTTTCGCACCTGAGCGTCAGTCTTCGTCCAGGGGGCCGCCTTCGCCACCGGTATTCCTCCAGATCTCTACGCATTTCACCGCTACACCTGGAATTCTACCCCCCTCTACGAGACTCTAGCTTGCCAGTTTCAAATGCAGTTCCCAGGTTGAGCCCGGGGATTTCACATCTGACTTAACAGACCGCCTGCGTCCGCTTTACGCCCAGTAATTCCT
+
CCCCCGGGGGGDGGGGGGGGGGGGGGGGGGGGGGGGGGGGGGDGGGGGGFCGGEGGDGGGGGEGDGGGGGGDGGGGGGGGGGGGEGGGGGGGGGFGG?EGGGGGGGGGGGGFGGFGGGGECEFGFGGGGFGGGGFFGGGGGDED9;=CCCEG6@;EFGFGDGCFGGGGAE,EC;<,@BEGFGGCFFGG7FGGGECE5EFGGGGFFFF>FGGGG771><ECAC:;(4(7(08BDGF2*(28=;,97C=>D7*
@M03364:276:000000000-BLYN8:1:1101:4175:11219 2:N:0:1
GGACTACCGGGGTTTCTAATCCTGTTTGCTACCCATGCTTTCGAGCCTCAGCGTCAGTTACAGACCAGACAGCCGCCTTCGCCACTGGTGTTCTTCCATATATCTACGCATTTCACCGCTACACATGGAGTTCCACTGTCCTCTTCTGCACTCAAGTTTCCCAGTTTCCGATGCACTTCTTCGGTTGAGCCGAAGGCTTTCACATCAGACTTAAGAAACCGCCTGCGCTCGCTTTACGCCCAATAAATCCG
+
CCCCCGGGGGGGGGGGGGGGGGGGGGGGGGGGGGGGGGGGGGGGGGGGGGGGGGGGGGGGGGGGGGGGGGGGGGGGGGGGGGGGGGGGGGFGGFGGGGGGGGGGGGGGGGGGGGGGFEEGEGGGFGFFEFGGGGGGGGGGGGGFGFEGGGGGGGGGGGGFDGGGGF9D7==>EEGGGGGGGGFGGGGGGGGGGCGCGGGGGGGGFGDFGGGGGGGGGGGFFGD@BFFFFFFFGGGFFDGBEFDADGFEGC/
@M03364:276:000000000-BLYN8:1:1101:12336:11230 2:N:0:1
GGACTACTCGGGTTTCTAATCCTGTTTGCTCCCCACGCTTTCGAGCCTCAGTGTCAGTTACAGGCCAGAGAGCCGCTTTCGCCACCGGTGTTCCTCCATATATCTACGCATTTCACCGCTACACATGGAATTCCACTCTCCTCTCCTGCACTCAAGTCTACCAGTTTCCAATGCATACAATGGTTGAGCCACTGCCTTTTACACCAGACTTAATAAACCACCTGCGCTCGCTTTACGCCCAATAAATCCGG
+
CCCCCGGGFGGGGGGGGGGGGGGGGGGGGGGGGGGGGGGGGGGGGGGGGGGGGGGGGGGGGGGGGFGGGGGGGGGDGDGGGGGGGGGGGGGGGGGGGGGGGCGGGGGGGGGGGGGFGGGGGGGFDDGFGGGGFGGGCGFGGGGGGGGGGGGGGGFGGGGGGGGGFGGGGG9EEFGFGGGFGDFGGCGGFC:EFF9DFEEEDDFGFGF5?DCGGGGGGG,9>EF==5@B=BBFGGG=B@4CC5;4DFFCFD8
@M03364:276:000000000-BLYN8:1:1101:7778:11260 2:N:0:1
GGACTACTGGGGTATCTAATCCTGTTTGCTCCCCACGCTTTCGCACCTGAGCGTCAGTCTTCGTCCAGGGGGCCGCCTTCGCCCCCGGTATTCCTCCAGATCTCTACGCATTTCACCGCTACACCTGGAATTCCACCCCCCTCTACGAGACTCTAGCTTGCCAGTTTCAAATGCAGTTCCCAGGTTGAGCCCGGGGATTTCACATCTGACTTACCAACCCGCCTGCGTCCGCTTTCCCCCCAGTAATCCCG
+
CCCCCGGGFGGGGBFGFGGGGGGGGGGGGGGGGGGGGGGGGGGDDGGG8EGFFGGGGGAE<FGGGGEGFGDGGGGGCEEG@EG,@FGGGGGAGGEGGGFC<8,AFGGGGDEEFGEGGGGG+>FFFDF@FFCBF,3EDEEGGEEF;FGE8:EFG,=,@;;8DDC?FF,5,>;B9EC@D7DGC928?,4,,?CF5:8**3<+;+A;+2;++@77:+07C3CE3E30(8(0(0)8<7<)1);ED3(9:*0)2>*
@M03364:276:000000000-BLYN8:1:1101:14712:11269 2:N:0:1
GGACTACTGGGGTTTCTAATCCTGTTTGCTCCCCACGCTTTCGAGCCTCAGCGTCAGTTACAGACCAGAGAGCCGCCTTCGCCACTGGTGTTCCTCCATATATCTACGCATTTCACCGCTACACATGGAATTCCACTCTCCTCTTCTGCACTCAAGTCTCCCAGTTTCCAATGACCCTCCCCGGTTGAGCCGGGGGCTTTCACATCAGACTTAAGAAACCGCCTGCGCTCGCTTTACGCCCAATAAATCCG
+
CCCCCGGGGGGGGGGGGGGGGGGGGGGGGGGGGGGGGGGGGGGGGGGGGGGGGGGGGGGGGGGGGGGGGGGGGGGGGGGGGGGGGGGGGGGGGGGGGGGGGGGGGGGGGGGGGGGGGGGGGGGGGGGGFGGGGGGGGGGGGGGGGGGGGGGGGGGGGGFGGGGGGFGGGGGGGGGGGGGGGGG>FGGDFGGGGGGE5CGFGFGGFGFFFGDGFGGGGFGGEGDDDF>>;ABDG5FFF?GGEFFFGFFAFG7
@M03364:276:000000000-BLYN8:1:1101:3753:11271 2:N:0:1
GGACTACTCGGGTTTCTAATCCTGTTTGCTCCCCACGCTTTCGCACCTGAGCGTCAGTCTTCGTCTAGGGGGCCGCCTTCGCCACCGGTATTCCTCCAGATCTCTACGCATTTCACCGCTACACCTGGAATTCTACCCCCCTCTACGATACTCTAGCTTGCCAGTTTCAAATGCAGTTCCCAGGTTGAGCCCGGGGATTTCACATCTGACTTAACAAACCGCCTGCGTGCGCTTTACGCCCAGTAATTCCG
+
CCCCCGGGGGGGGGGGGGGGGGGGGGGGGGGGGGGGDGGGGGGGGGGFCDGGGGGGGGGGGGGGGGGGGCGGCFGGGGGFFGGDDEGGGEGGGGGGFFFGGGGGGGGGGGGGGGGGGGGGGGCFFGGGFGGGGGGGG8DFGGGGGGGG+;BFGGGGGGGGDGGGFGF;AFFGGGGGGFDF6EGFFF,7<8F>5?E=?EGGGGGGFGFFGGGGGGC::FGC5EE@6F>B(>@39DGAB6GGG5:FGD4<F*2
@M03364:276:000000000-BLYN8:1:1101:4015:11310 2:N:0:1
GGACTACAAGGGTTTCTAATCCTGTTTGCTCCCCACGCTTTCGCACCTGAGCGTCAGTCTTCGTCCAGGGGGCCGCCTTCGCCACCGGTATTCCTCCAGATCTCTACGCATTTCACCGCTACACCTGGAATTCCACCCCCCTCTACGAGACTCAAGCCTGCCAGTTTCAAATGCAGTTCCCGGGTTGAGCCCGGGGATTTCACAGCTGACTTAACAGACCGCCTGCGTGCGCTTTACGCCCAGTAATTCCG
+
CCCCCFGCFFGGGFGGGGGFCGGGCFGGGCFGGCGEGDE;FGEFGGGGFCFGGG@BF6<CFCCFEGGGGGGGGGGDGGGGGGFEGGGF@FGA<FGG@BFFFCFGGFFF>EC7F<FGGGG8FEGGBEEGGDF@FFGGFGGGDEEDFGGGGGGGFGGGFCFFFEGEFCFGGGFDFGGGFGGFDEG5:>CGGG,CEGGDC5C?@FGF+8FFFCFDGFFD:<F*57@F6F9D0))7CCF4F?DCCD<?CFF9>D0
@M03364:276:000000000-BLYN8:1:1101:18115:11314 2:N:0:1
GGACTACTAGGGTTTCTAATCCTGTTTGCTCCCCACGCTTTCGCACCTGAGCGTCAGTCTTCGTCCAGGGGGCCGCCTTCGCCACCGGTATTCCTCCAGATCTCTACGCATTTCACCGCTACACCTGGAATTCCACCCCCCTCTACGAGACTCAAGCCTGCCAGTTTCAAATGCAGTTCCCGGGTTGAGCCCGGGGATTTCACATATGACTTAACAGACCGCCTGCGTGCGCTTTACGCCCAGTAATTCCG
+
CCCCCGGGGGGGGGGGGGGGGGGFGGGGGGGGGGGGGGGGGGDGGGGGGGGFGGGGGGGGGGFFGGGGGGGGGGGGGGGGGGGGGGGGFFFGGGGGGGGFFGFGGGGGGGGGGGGGGEGGGEGGGGGGGFFGGGGGGECGGGGGGGF+BEE?FGGGGGGGGGFGGGGEGGA9CCGGGGGGGGGGGGGGGGGGGG>?ECFFGGGGA+;:@7::FCFGGGGGFGFFFFFDBDFFGGGAFFGGC3?FFD=A>C>
@M03364:276:000000000-BLYN8:1:1101:13764:11329 2:N:0:1
GGACTACCGGGGTTTCTAATCCTGTTTGCTCCCCACGCTTTCGAGCCTCAGTGTCAGTTACAGGCCAGAGAGCCGCTTTCGCCTCCGGTGTTCTTCCATATATCTACGCATTTCACCGCTACACATGGAATTCCACTCTCCTCTTCTGCACTCAAGTCTCCCAGTTTCCAATGACCCTCCCCGGTTGAGCCGGGGGCTTTCACATCAGACTTAAGAAACCGCCTGCGCTCGCTTTACGCCCAATAAATCCG
+
CCCCCGGGGGGGGGGGGGGGGGGGGGGGGGGGGGGGGGGGGGGGGGGGGGGGGFGGGGGGGGGGGGGGGGGGGGGGGGGGGGGGGGGGGGGGGGGGGGGGGGGGGGGGGGGDGGGFGGGGGGGGGGGGFCEFGGGGGGGGGFGFFGCGGGFDFFGGGGGGGGGGGGGGGGGGGGGGGGGGGGGGGG>CFFGGGGGGEGGGGGGGAFFGGGGGGGGGGGGGFGFFFF@EBFDEDFFAB?GGGF057F?BGF5
@M03364:276:000000000-BLYN8:1:1101:11491:11335 2:N:0:1
GGACTACTCGGGTTTCTAATCCTGTTTGCTCCCCACGCTTTCGCACCTGAGCGTCAGTCTTCGTCCAGGGGGCCGCCTTCGCCACCGGTATTCCTCCAGATCTCTACGCATTTCACCGCTACACCTGGAATTCCACCCCCCTCTACGAGACTCAAGCCTGCCAGTTTCAAATGCAGTTCCCGGGTTGAGCCCGGGGATTTCACATCTGACTTAACAGACCGCCTGCGTGCGCTTTACGCCCAGTAATTCCG
+
CCCCCDFG8CFGGFEGGFFGGFGGGGGGGGGGGGGGGGGGGGCEFGGGGGGGGGGGFGGGGGGFCFGGGGGGGGGECBFGGGGGGGGGGDGGGGFGGGFG9FFGGFGFFGEGGGGGGDGDG@FGGGGGGGGGGGGFG7BFGGGFCGC8>CEGGGGGG8EBFCFGGGGF7@;EFECGGGGFCEDEGGGGGFG8CCEG556CGGGGFFGGC+;FGC77>55CEEEF6F>F:>BE35>A?0?EG)()2*04>:9
@M03364:276:000000000-BLYN8:1:1101:21139:11350 2:N:0:1
GGACTACAGGGGTTTCTAATCCTGTTTGCTCCCCACGCTTTCGAGTCTCAGCGTCAATTACAGACCAGAGAGTCGCCTTCGCCACTGGTGTTCCTCCATATATCTACGCATTTCACCGCTACACATGGAATTCCACTCTCCTCTTCTGCATTCAAGTTCCCCAGTTTCCAATGACCTTCCTCGGTTGAGCCGAGGGCTTTCACATCAGACTTAAAAAACCGCCTACGCGCGCTTTACGCCCAATAATTCCG
+
CCCCCGGGGGGGGCFFGGGGGGGGGGGGGGGGGGGGCEEGGGGGGGGFGGCFDGGGGGGGGGGFGGGGGGGGGCFGGGGGGGGGGGGGFGGGGFGFFGGDFFGGGGFGFGGGGGGGGGGGGGGGGGGCFFGGGGGGAFFGGGGG=EEFFEEFGGGG=,6>FGCEFDFGAFCGGGFGGFG,,@EDGGDGGGGCEGEEEGGGG7EC@CFGGGFF@C7CCCGDFDEF2A9B1:>DGCGFF@GGGE?F<C@AGG6
@M03364:276:000000000-BLYN8:1:1101:25276:11364 2:N:0:1
GGACTACACGGGTTTCTAATCCTGTTTGCTCCCCACGCTTTCGCACCTGAGCGTCAGTCTTTGTCCAGGGGGCCGCCGTCGCCACCGTTATTCCTCCAGATCGCTACGCAGTTCACCGCTACACCTGGAATTCTACCCCCCTCTACAAGACTCATGCCCACCAGTTTCAAGTGTCGTTCCCAATTTAAGCTCGGGGATTTCACATCTGACTGAATCAACCGCCTGCTTGCGCTTTACGCCCAGTAATGCCG
+
CCCCCC@C<F@FE7FCF9F9C<FE<,@E<FF?C,FCB+8@C66,@++@EFGGE7C@CDCEFAFEFFC<,@FCC7:FG+@>FD,BCFG,+BBCB,,CBDCB,,+8,4>=F7+89<EF9:4@BE:83,A8F,A,=@EF9>@3@+:=,3,63:BC8,3@,,,3@@FGABEF7,,6<,,*148<:9:,72,90?,,*:8?5**01+=DFC+;7@C+*2;::DGG>D>(3:(*)0.)9*7-*(*:2700*;@):61
@M03364:276:000000000-BLYN8:1:1101:9022:11371 2:N:0:1
GGACTACCAGGGTATCTAATCCTGTTTGCTCCCCACGCTTTCGCACCTGAGCGTCAGTCTTCGTCCAGGGGGCCGCCTTCGCCACCGGTATTCCTCCAGATCTCTACGCATTTCACCGCTACACCTGGAATTCCACCCCCCTCTACGAGACTCAAGCCTGCCAGTTTCAAATGCAGTTCCCGGGTTGAGCCCGGGGATTTCACATCTGACTTAACAGACCGCCTGCGTGCGCTTTACGCCCAGTAATTCCG
+
CCCCCGGGGGGGGGGGGGGGGFGGGGGGGGGGGGGGGGGGGGGGGGGGGGFGGGGGGGGGGGGGGGGFGGGGGGGGGGGGFGGGGGGGGGGGGGFGGGGGGGGGGGGGGG@FFGGGGGGGEGGGGGGGGGGGGGGGGGGGG>EFEGGC7CEF8EGGGGGGGGGGGGGGGGGGGGG,5BFEGGGGFG=66ECFGG>87EFGDC7+@CF7CCFFFDGFGGG==EB0<)4815@FGGGFFFGGC)8@FGFFGG2
@M03364:276:000000000-BLYN8:1:1101:25409:11372 2:N:0:1
GGACTACTAGGGTTTCTAATCCTGTTTGCTCCCCACGCTTTCGAGCCTCAGCGTCAGTTACAGACCAGAGAGCCGCCTTCGCCACTGGTGTTCCTCCATATATCTACGCATTTCACCGCTACACATGGAATTCCACTCTCCTCTTCTGCACTCAAGTCTCCCAGTTTCCAATGACCCTACCCGGTTGAGCCGGGGGCTTTCACATCGAACTTAAGAAACCTCCTGCGTTCGCTTTACCCCCAATAAACCCG
+
CCCCCGFGGGGGGGGGGGGGGGGGGGGGGGGGGGGGGGGGGGGGGGGFGGGGGEFGGGGGGGAFGGG?FGGGGGGGGGGFGGGGGGFFGGFGGGFFGFGGGGGGGGGFGGGGGGGGGGGGGGGGCFCGFFGGGGDGGFGGGGGGGFFCEGGGGGGGGGGF9DCF=EFGGGGEGGD@@8@FGD>ECEEGCCFGG:ED5CCFFGGF+***2;DFFFGFF4**)2;5;F0),5>BC<F3+)5B*8849>4)919
@M03364:276:000000000-BLYN8:1:1101:23107:11391 2:N:0:1
GGACTACAGGGGTATCTAATCCTGTTTGCTCCCCACGCTTTCGAGCCTCAGCGTCAGTTACAGACCAGAGAGCCGCCTTCGCCACTGGTGTTCCTCCATATCTCTACGCATTTCACCGCTACACATGGAATTCCACTCTCCTCTTCTGCACTCAAGTCTCCCAGTTTCCAATGACCCTCCCCGGTTGAGCCGGGGGCTTTCACATCAGACTTAAGAAACCGCCTGCGCTCGCTTTACGCCCAATAAATCCG
+
CCCCCGGGGGGGGGFGFGGGGGGGGGGGGGGGGGGGGGGGGGGCCGGG8FGGGGGGGEEEE9F@FGGGFDFFGGGGGGGGGGGGGFGGG=FGGGFGGGGGG,EFGGGGGGGGGGGGGGGGGGGG9EFGEEFGGGAFBFCCGGGFCFFECCEGEE>F=DGGGGGGFGCF,DFDFFFGGGGGGEGGGEECGGGGGGGGGGGFGGGFC??GFDFFFDC7F4*=>CEFFF>:7>BDG>3AFBGGED04DFB>7D9
@M03364:276:000000000-BLYN8:1:1101:24522:11422 2:N:0:1
GGACTACAGGGGTTTCTAATCCTGTTTGCTCCCCACGCTTTCGAGCCTCAGTGTCAGTTACAGGCCAGAGAGCCGCTTTCGCCTCCGGTGTTCCTCCATATATCTACGCATTTCACCGCGACACATGGAATTCTACCCCCCTCTACAAGACTCTAGCCTGCCAGTTTCGAATGCAGTTCCCGGGTTGAGCCCGGGGATTTCACATCTGACTTAACAGACCGCCTGCGTGCGCTTTACGCCGCGTAATTCCG
+
CCCCC8FGGGGGGGGGGCCFAF<EDFCFGGGGCGGGFGGEDEFDGCFGGFDEFCFAFCEEG9@FD@<DFG?FFFGGG7BEGDFF7FGD+@CGGGF<EGFGG,=FGGCA:=BCEFGECEG++CEG,?AFC,<EABFDEGGDGGGGGFGCDD@DFE=F,@D,,D?FEGFCEGGGFD3;E9@D?5ECCEE?GFD:5:B==CE,=@?:FFFGCF=;7FFFF<8CBE:3(:()(0757CC466EG*)-)/97<C**
@M03364:276:000000000-BLYN8:1:1101:29378:11433 2:N:0:1
GGACTACTAGGGTTTCTAATCCTGTTTGCTCCCCACGCTTTCGAGCCTCAGTGTCAGTTACAGGCCAGAGAGCCGCTTTCGCCTCCGGTGTTCCTCCATATATCTACGCATTTCACCGCTACACATGGAATTCCACTCTCCTCTTCTGCACTCAAGTCTCCCAGTTTCCAATGACCCTCCCCGGTTGAGCCGGGGGCTTTCACATCAGACTTAAGAAACCGCCTGCGCTCGCTTTACGCCCAATAAATCCG
+
CCCCCGGGGGGGGGGGGGGGGGGGGGGGGGGGGGGGGGGGGGGGGGGGGGGAFGGCFGGGGGGDGGGGGGGEGCFG@BEGGGGC7EFGGGGGGFGGGGGGGGGGGGFDFGGGGGGGGGGGGGGGGGGGFFGGGGGGFGGGGGGFDFGGGGGGGGGGEGFFGGGGGCGGFGGGG9E@DGG6EGEGGDCGGGGG9CEDGGGGGGGGFG7FFGFD7=C8CFGG:ED?@FFE05AAGFG<F<GGGF057F65FG7
@M03364:276:000000000-BLYN8:1:1101:6739:11441 2:N:0:1
GGACTACACGGGTTTCTAATCCTGTTTGATCCCCACGCTTTCGCACATCAGCGTCAGTTACAGACCAGAAAGTCGCCTTCGCCACTGGTGTTCCTCCATATCTCTGCGCATTTCACCGCTACACATGGAATTCCACTTTCCTCTTCTGCACTCAAGTTTCCCAGTTTCCAATGACCCTCCACGGTTGAGCCGTGGGCTTTCACATCAGACTTAAGAAACCGCCTACGCGCGCTTTACGCCCAATAATTCCG
+
CCCCCGGGGGGGGGGGGGGGGGGGGGGGGGGGGGGGGGGGGGGGGGGGGGGGGGGGGGGGGGGGGGGGGGGGGGGGGGGGGGGGGGGGGGGGGGGGGGGGGGGGGGGGGGGGGGGGFGGEECFGFFGGGGGGGGGGGGGGGGGGGGGGGGGGGGGGFGGGGGGGGGGGGGGGGGFGGGGGDCCEGGC9@EGCCEGGGGGGGGGF+*<CGGFGG>+2=FGGFGFDDF-5>BEFGDG3@@EGDA=FCCFAGGF
@M03364:276:000000000-BLYN8:1:1101:27189:11443 2:N:0:1
GGACTACAAGGGTATCTAATCCTGTTTGCTCCCCACGCTTTCGAGCCTCAGCGTCAGCTACAGACCAGAGAGCCGCCTTCGCCACTGGTGTTCCTCCATATATCTACGCACTTCACCGCTACACATGGAATTCCACTCTCCTCTTCTGCACTCAAGTCTCCCAGTTTCCAATGACCCTCCCCGGTTGAGCCGGGGGCTTCCACATCAGACTGAAGCAACCGCCTGCGCTCGCTTTACGCCCAATCAATACC
+
<-<@6,CD@<FBEC8E9<C@,C,CF9FGC<EFFGCCF::CCF7@FGG8,6E8CF@@F,,CFG<,C9C<EFGEFE7@88CEFEF:FEG,,BF,,,9C<AFAF9;FA?<7C@+@<FGE,+@8@EF8,A<FF=FFDFGAFCGGFDFCFGF;>DF8B,>D@>3>,@DE=B,@,,,,=@EDG8D6E8@6@C6,,7,:55**4:8,;CC<ACCF8FF*7>C*6*9*0:A0=)(2..)7*1*.9?>CC)(7**1)*20
@M03364:276:000000000-BLYN8:1:1101:21540:11445 2:N:0:1
GGACTACCAGGGTTTCTAATCCTGTTTGCTCCCCACGCTTTCGAGCCTCAGCGTCAGTTACAGACCAGAGAGCCGCCTTCGCCACTGGTGTTCCTCCATATATCTACGCATTTCACCGCTACACATGGAATTCCACTCTCCTCTTCTGCACTCAAGTCTCCCAGTTTCCAATGACCCTCCCCGGTTGAGCCGGGGGCTTTCACATCAGACTTAAGAAACCGCCTGCGCTCGCTTTACGCCCAATAAATCCG
+
CCCCCGGGGGGGGGGGGGGGGGGGGGGGGGGGGGGGGGGGGGGGGGGGGGGGGGGGGGGGGGGGGGGGGGGGGGGGGGGGGGGGGGGGGGGGGGGGGGGGGGCGGGGGGGGGGGGGCGGGGGGGGGGGFFFGGGGGGGGGGGGGGGGGGGGGGGGGGGEGGGGGFGGGGGFGGGGDFGFGGGGGGDEFGGGGEDDEGGGFGGGGFFGG6<FGGGGGGGGGFGFFFFFF9EEFGGFAFFGGGFBFGFFFGCD
@M03364:276:000000000-BLYN8:1:1101:25000:11453 2:N:0:1
GGACTACCAGGGTTTCTAATCCTGTTTGCTACCCATGCTTTCGAGCCTCAGCGTCAGTTACAGACCAGACAGCCGCCTTCGCCACTGGTGTTCTTCCATATATCTACGCATTTCACCGCTACACATGGAATTCCACTCTCCTCTTCTGCACTCAAGTCTCCCAGTTTCCAATTACCCTCCCCGGTTGAGCCGGGGGCTTTCACATCAGACTTAAGAAACCGCCTGCGCTCGCTTTACGCCCAATAAATCCG
+
CCCCCGGGGEEGGGEGGG9FFGGGGGGGGGGGGGGGGGGGGFGFGGGGGCGGGGGGGGGGGGGGGGGGEFGGGGGGGGCFFGGFGGFFF<FGGGGFGGGGGGFGGGGGGGEGEEE9FG:EFEGGGGGGFGGGGCGGGGGGCEDC,@FGGFC=DGGFEFAC,@EGFFEFEGC9,@DEFDCCEGGGGGGFFGCECE5EECCGGGGFF8D24DCCGGCD7DEGEG>;@:>FFEB>CF3);?ECGB4:FGF4CFG
@M03364:276:000000000-BLYN8:1:1101:26375:11459 2:N:0:1
GGACTACAAGGGTTTCTAATCCTGTTCGCTCCCCACGCTTTCGAGTCTCAGCGTCAGTTACAGACCAGAGAGCCGCCTTCGCCACTGGTGTTCCTCCATATATCTACGCATTTCACCGCTACACATGGAATTCCACTCTCCTCTTCTGCACTCAAGTCTCCCAGTTTCCAATGACCCTCCCCGGTTGAGCCTGGGGCTTACACATCAGACTTAAGTAACCGCCTGCGCGCGCTTTACTCCCACTAAATCCG
+
CCCCCGF<CGGGEFEGDGFFGGGGGFFEFE@8CCFGGDGGGCE6F,;C9CDEE,,@@FE<6C@FE<CF8:@,@@7CF@C9FF,,,4:C<<F7A,CFFGGGFF9,CCBD@CCCCFGGF@>CFGECEG9FFECC?D944,@,>,@8EE,7EEF?D8,@EA9C3>@FD;,3,7>E8,6@DFC+@3>8CC69EGG,,*6CGGF,*2920*;*3;*=+=8+2=?FDD/((2()02).9C5>A)>CF)/8C46?FC)
@M03364:276:000000000-BLYN8:1:1101:20909:11490 2:N:0:1
GGACTACCGGGGTTTCTAATCCTGTTTGCTCCCCACGCTTTCGCACCTGAGCGTCAGTCTTCGTCCAGGGGGCCGCCTTCGCCACCGGTATTCCTCCAGATCTCTACGCATTTCACCGCTACACGTGGAATTCTACCCCCCTCTACAAGACTCTAGCCAACCAGTTTCAGATGCAATTCCCAAGTTAAGCTCGGGGCTTTCACATCTGACTTAATTGACCGCCTGCGTGCGCTTTACGCCCAGTAATTCCG
+
CCCCCGGGGGGGGGCGFGFFC<EFFEGFGGGGGGGGGGGGGGDGGGGDF<EFGGEGGAFGFGGGGG7FGGGGFECFFGGGGGGEGGGGGDGGGFCAE8FFGGGGGGGF7FCFGGGGFEFGGGGGGFGGCGCFFFFGGGGGGGG?CFFGFGGCEGCCCFFFCBEGGGGC,?EGFGE7EFGCGG6:F;E7ECG8E5:CE8EFFCF7+;CF7FGGGGFGC7@9BEE??F;7(8>>DDGFF6CCGFF?C*@4DC2
@M03364:276:000000000-BLYN8:1:1101:8716:11506 2:N:0:1
GGACTACCGGGGTTTCTAATCCTGTTCGCTCCCCACGCTTTCGAGCCTCAGCGTCAGTTACAGACCAGAGAGCCGCCTTCGCCACTGGTGTTCCTCCATATATCTACGCATTTCACCGCTACACATGGAATTCCACTCTCCTCTTCTGCACTCAAGTCTCCCAGTTTCCAATGACCCTCCCCGGTTGAGCCGGGGGCTTTCACATCAGACTTAAGAAACCGCCTGCGCTCGCTTTACGCCCAATAAATCCG
+
CCCCCGGGGGGGGGGGGGGGGGGGGGFGGGGGGGGGGGGGGGGGGGGGGGGGGGGGGGGGGGGGGGGGGGGGGGGGGGGGGGGGGGGGGGGGGGGGGGGGGGGGGGGGGGGGGGGGGGGGGGGGGGGGFEGGGGGGGFGGGGGDDGDCGGGGGGGGFGGGFGGGGGGGGGFGGCG6?@CCGCC:FGGGGGGGGGGGGEGGG=FGFFGGGGGGGGGGGGGGFGFFFFFFFFB>DGGAF65E5)3FGGFBFCC
@M03364:276:000000000-BLYN8:1:1101:26927:11506 2:N:0:1
GGACTACAAGGGTTTCTAATCCTGTTTGCTCCCCACGCTTTCGAGCCTCAGCGTCAGTTACAGACCAGAGAGCCGCCTTCGCCACTGGTGTTCCTCCATATATCTACGCATTTCACCGCTACACATGGAATTCCACTCTCCTCTTCTGCACTCAAGTCTCCCAGTTTCCAATGACCCTCCCCGGTTGAGCCGGGGGCTTTCACATCAGACTTAAGAAACCGCCTGCGCTGGCTTTACGCCCAATCAATCCG
+
CCCCCDFFGGGFFCFGGGGGGGGGGGGCFEGGFGFGGGDGGGG8FCEGGGGGGCC@CFFGGGGGG@@FGGCG,ECFGGCGGG:FEGGGEDG>?FFCFGCGGFFF;FGG>CFGGGGGGDGGGGGGGGFGFE?ECFGGGGGGGGGGGGGGGGF?=DE8EGGGGGF?>B;FCEFGDFGGF88=@BEECG6E?CCCGGGGEGGDGGC>FGFG4CCBFCC>C4CGBD30;FBFF)5>4*7)9:EEGF?F*9@FGGC
@M03364:276:000000000-BLYN8:1:1101:18911:11534 2:N:0:1
GGACTACAGGGGTTTCTAATCCTGTTTGCTCCCCACGCTTTCGCACCTGAGCGTCAGTCTTTGTCCAGGGGGCCGCCTTCGCCACCGGTATTCCTCCAGATCTCTACGCATTTCACCGCTACACCTGGAATTCTACCCCCCTCTACAAGACTCTAGCCTGCCAGTTTCGAATGCAGTTCCCAGGTTGAGCCCGGGGATTTCACATCCGACTTGACAGACCGCCTGCGTGCGCTTTACGCCCAGTAATTCCG
+
CCCCCGGGGGGGGGGGGGGGGGGGGGGGGGGGGGGGGGGGGGGGGGGGGGGGGGGGGGGGGFGGGGGGGGGGGGGGGGGGGGGGGGGGGGGGGGGGGGGGGGGGGGGGGGGGGGGGGGGGGGGGGGGGGGGGGGGGGGGGGDDGGGGGGGCFCFFGGGGGGGGG:DFGGF6FGGGGGGGGCFGFGFGGGGGFGGGGGEGFGGGGFGGGGGDGGGDGFGGGBGFFFFFFFFFFDGG>FF>EEE:FGFFDGGC
@M03364:276:000000000-BLYN8:1:1101:24347:11543 2:N:0:1
GGACTACCAGGGTTTCTAATCCTGTTTGCTCCCCACGCTTTCGAGCCTCAGCGTCAGTTACAGACCAGAGAGTCGCCTTCGCCACTGGTGTTCCTCCATATATCTACGCATTTCACCGCTACACATGGAATTCCACTCTCCTCTTCTGCACTCAAGTCTCCCAGTTTCCAATGACCCTCCCCGGTTGAGCCGGGGGCTTTCACATCAGACTTAAGAAACCGCCTGCGCTCGCTTTACGCCCAATAAATCCG
+
CCCCCGGGFGGGGGGGGGFGGGGGGGGGFFGFFGGGGGGGGGECFDFFFGGGGGD@FFGGGGGGAFFGFG8FGGCECGGGGGGGGGGGGGGGGGFFGGGGGGGGGGGGGGGGGGGGGGGGGEFGFFFGEFGGGFGGGEGCEGCCFA,4EFGGG?EFCFGFGGFGDFCDE;;ECEGDC?FEGGD6FE8CFFGDCCE59EGGCFF7FG=F=DF=F+B7BFCG3=A@;F0A@BA>DFG44:5CG:1FF7FAGCC
@M03364:276:000000000-BLYN8:1:1101:29118:11544 2:N:0:1
GGACTACTAGGGTTTCTAATCCTGTTTGCTCCCCACGCTTTCGCACCTGAGCGTCAGTCTTTGTCCAGGGGGCCGCCTTCGCCACCGGTATTCCTCCAGATCTCTACGCATTTCACCGCTACACATGGAATTCCACTCTCCTCTCCTGCACTCAAGTTTCCCAGTTTCCAATGCACACAATGGTTGAGCCACTGCCTTTTACATCAGACTTAAGAAACCACCTGCGCTCGCTTTACGCCCAATAAATCCGG
+
CCCCCGFGGGGGGGGGGGGGGGFFGFFGGGFGGGGGEGGGGGGGCGGGGGGGDGGDGGCCDFFFGGGGGFCFFGGGGGGGGGGGCGGGGGGGECGGFGGGG8E<;FGGGGGDFFGGGGGGCFGGGCCFFGGGGDCD;8@FFFGGGGFGFGGFGFEG,,7@EDFGDFGFGAFG6FGGGGGCFGGCGGC6?FGFFFFGGGG99C7CCGGFGGCF:DFGGG=CFGFBFF>E=D>EGFGFFFGGGFFF7>FCDG5
@M03364:276:000000000-BLYN8:1:1101:11725:11557 2:N:0:1
GGACTACTGGGGTTTCTAATCCTGTTTGCTCCCCACGCTTTCGAGCCTCAGCGTCAGTTACAGACCAGAGAGCCGCCTTCGCCACTGGTGTTCCTCCATATATCTACGCATTTCACCGCTACACATGGAATTCCACTCTCCTCTTCTGCACTCAAGTCTCCCAGTTTCCAATGACCCTCCCCGGTTGAGCCGGGGGCTTTCACATCAGACTTAAGAAACCGCCTGCGCTCGCTTTACGCCCAATAAATCCG
+
CCCCCFGGGGGGFGGGGFGGGGGGGGGFGGFFGDGGGGGGGGEGFGGGGGFEFFCFGGGGGGGFGGGGGGGGGGGGGGGGGGGGGFGGGGGGGGGGGGGCGGFGGGFFGG@EGFGFGGGGGGGFFFGGFFF8FGGGGCEGGGGGFGGGGFFFGGGGGF=DFGGGGGCFFEGGGGGFGGGGGGDEEEEGGGGGGGGGGCGGGGGCFGGCGGCFG>DFGCFGDEED;:(>2BBFGGG)94;EC:?FGG44CG>
@M03364:276:000000000-BLYN8:1:1101:3900:11567 2:N:0:1
GGACTACAGGGGTATCTAATCCTGTTTGCTCCCCACGCTTTCGCACCTGAGCGTCAGTCTTTGTCCAGGGGGCCGCCTTCGCCACCGGTATTCCTCCAGATCTCTACGCATTTCACCGCTACACCTGGAATTCTACCCCCCTCTACAAGACTCTAGCCTGCCAGTTTCAAATGCAGTTCCCGGGTTGAGCCCGGGGATTTCACATCTGACTTAACAGACCGCCTGCGTGCGCTTTACGCCCAGTAATTCCG
+
CCCCCGGGGGGGGGGGGGGGGGGGGGGGGGGGGGGGGGGGGGGGGGGGGGGGGGGGGGFFGGGGGGGGGGEGGGGGGGGGGGGGGGGGGGGGGGGGGG<EFGGGGFGGGGDGGGGGGGGGGGGGGGGGGGGGGGGGGGGGGGGGGGFFGGGGGEFGGFFDFFGGG9BEEGGGGGGFGGGGGGGDG5:F?F8DGGGG*BEFDGGGFFCC>DG7DCDCDGGF5E87DFFB<BDFGGDAF?GGG@0)?7=AGG>
@M03364:276:000000000-BLYN8:1:1101:15817:11593 2:N:0:1
GGACTACACGGGTTTCTAATCCTGTTTGCTCCCCACGCTTTCGAGCCTCAGTGTCAGTTACAGGCCAGAGAGCCGCTTTCGCCTCCGGTGTTCCTCCATATATCTACGCATTTCACCGCTACACATGGAATTCCACTCTCCTCTCCTGCACTCAAGTCTCCCAGTTTCCAATGCACACAATGGTTGAGCCACTGCCTTTTACATCAGACTTAAGAAACCGCCTGCGCTCGCTTTACGCCCAATAAATCCGG
+
CCCCCGGGGGGGGGGGGGGGGGGGGGGGGGGGGGGGGGGGGGGGGGGGGGGGGGGGGGGGGGGGGGGGGGGGGGGGGGFGGEGGGGGGGGGGGGGGGGGGGGGGGGFGGGGGGGGGGGGGGGGGGGGGFFFGGGGGGGGGGGGGGFGGGGGGGGGGFGGGGGGGGGGGGGGFFGGGGGGDEFFFFGG?C,6DFCFGGGGGFGGGFGG>CGGDF7DGGGFGBEDF>F>:>BEFG:CC>DCGGFFFGGFFGGD
@M03364:276:000000000-BLYN8:1:1101:19911:11602 2:N:0:1
GGACTACTGGGGTATCTAATCCTGTTTGCTCCCCACGCTTTCGAGCCTCAGCGTCAGTTACAGACCAGAGAGTCGCCTTCGCCACTGGTGTTCCTCCATATATCTACGCATTTCACCGCTACACATGGAATTCCACTCTCCTCTTCTGCACTCAAGTCTCCCAGTTTCCAATGACCCTCCCCGGTTGAGCCGGGGGCTTTCACATCAGACTTAAGAAACCGCCTGCGCTCGCTTTACGCCCAATAAATCCG
+
CCCCCGGGGGGGGGGGGGGGGGGGGGGGGGGGGGGGGGGGGGGGGGGGGGGGGGGGGGGGGGGGGGGGGGGGGGGGGGGGGGGGGGGGGGGGGGGGGGGGGGGGGGGGGGGGGGGGGGGGGGGGGGGGGFGGFGGGGGGGGGGGGGGGGGG?FGFGGGGGGGGGGGFCFGGGGGGCFFGGGGG>FDEFFG8CEGGGGGF?;CFGFG>?6DGGGGFGGGGGBEFFFA9A@;>BDGG<F:GGDE?FGGFBFG9
@M03364:276:000000000-BLYN8:1:1101:20004:11605 2:N:0:1
GGACTACAAGGGTTTCTAATCCTGTTTGCTCCCCACGCTTTCGCACCTGAGCGTCAGTCTTCGTCCAGGGGGCCGCCTTCGCCACCGGTATTCCTCCAGATCTCTACGCATTTCACCGCTACACCTGGAATTCCACCCCCCTCTACGAGACTCAAGCCTGCCAGTTTCAAATGCAGTTCCCGGGTTGAGCCCGGGGATTTCACATCTGACTTAACAGACCGCCTGCGTGCGCTTTACGCCCCGTAATCCCG
+
CCCCCGGFGGGGGGGGGGGGGGGGGGGGGGGGGGGGGGGGGGGGGGGGFFGGGGGGGGGGFGGEGGGGGGC:FFGDGGGGGGCEFGGGGGGGGGGGGC<FGGGGGGGGGGGEFGGGGGGGGGGGGGF?FFGGGFGGGGEGGGGGGGGDCEGGGGGGGGGGGGFGGGGGGFFEAFGGFFFCEE>EF>5<ACEFGG>EEGFGGGGFCGF71@>CFGGCG*:5)>5:6:1713.5C5CAF(;E*)4.>C))2*/
@M03364:276:000000000-BLYN8:1:1101:18189:11614 2:N:0:1
GGACTACTAGGGTTTCTAATCCTGTTTGCTCCCCACGCTTTCGAGCCTCAGTGTCAGTTACAGGCCAGAGAGCCGCTTTCGCCTCCGGTGTTCCTCCATATATCTACGCATTTCACCGCTACACATGGAATTCCACTCTCCTCTTCTGCACTCAAGTCTCCCAGTTTCCAATGACACTCCCCGGTTGAGCCGGGGGCTTTCACATCAGACTTAAGAAACCGCCTGCGCTCGCTTTACGCCCAATAAATCCG
+
CCCCCGGGFGGGGGGGGGGGGGGGGGGGGD,FGGGGGGGGGGGGGFGGGGGGGGDGGGGGGGGFGGGGGGGGGGGG7FGGGGEEGEGDGGEGGAFFGBFFFGGGGGFGEGGGGGGGGGGGGGGGGGG?B:FGGGGGGGFGGGGGFFGFGGG?CFFCGA9ACGFGGGGGGFDFGFG,=DGFFGGGGGGG6CFGCECEEGGGFCFG6CD*28DFGCDF=FGGEGFFFF9>(2>FD*9<FBCCGF:>779:767
@M03364:276:000000000-BLYN8:1:1101:13985:11616 2:N:0:1
GGACTACAGGGGTTTCTAATCCTGTTTGCTCCCCACGCTTTCGCACCTGAGCGTCAGTCTTCGTCCAGGGGGCCGCCTTCGCCACCGGTATTCCTCCAGATCTCTACGCATTTCACCGCTACACCTGGAATTCCACCCCCCTCTACGAGACTCAAGCCTGCCAGTTTCAAATGCAGTTCCCGGGTTGAGCCCGGGGATTTCACATCTGACTTAACAGACCGCCTGCGTGCGCTTTACGCCCCGTAATTCCG
+
C@CCCGGGGGGGGGGGGGGGGGGGGGGGGGGGGGGGFGGGGFGGGGGGGGGGGGGGGGGGGGGGGGGGFEGGGGGGGGGGGGGGGGGGGGGGGGGGGGGGFFGGGGGGGGGGGGGGCCE@CFGFFFGFGGGGGGGGGGDFGGGGFGG8E68C@EGGGGGGGGGGGCFFGGGGFGFGGGCGGGDGGCCF?7CGGGGGGCFCCF:7FGGGFGC@77C7*8E5):33:<>>?>)87CC>FFGGE59@535)2C2
@M03364:276:000000000-BLYN8:1:1101:25920:11633 2:N:0:1
GGACTACAGGGGTTTCTAATCCTGTTTGATCCCCACGCTTTCGCACATCAGCGTCAGTTACAGACCAGAAAGTCGCCTTCGCCACTGGTGTTCCTCCATATCTCTGCGCATTTCACCGCTACACATGGAATTCCACTTTCCTCTTCTGCACTCAAGTTTCCCAGTTTCCAATGACCCTCCACGGTTGAGCCGTGGGCTTTCACATCAGACTTAAGAAACCGCCTACGCGCGCTTTACGCCCAATAATTCCG
+
CCCCCFFGGGGGGGGGGGCFFGG9FFAFGGGFGGGGGGGGGGGDEGGGGFGGGGGGGGFFGGGGGGGG@AEECDFGGGGGFGGGGGGFFGGGGGFFGGGGGAEGGGGGDFGGGGGGGGGGGGFE,EFEGFGGGGAEGFGGGGGF9EGFC,>DCEFFEFGGD@CDFGGGCCCC8EF,36=8DEG>DCEFDC@>7++@>FD95?CFFG85>C>7CCFG+;DCDGEFFFF>6?A3CG>)83*:EF<;CFACFF4
@M03364:276:000000000-BLYN8:1:1101:7422:11669 2:N:0:1
GGACTACTCGGGTTTCTAATCCTGTTTGCTCCCCACGCTTTCGCACCTGAGCGTCAGTCTTCGTCCAGGGGGCCGCCTTCGCCACCGGTATTCCTCCAGATCTCTACGCATTTCACCGCTGCACCTGGAATTCTACCCCCCTCTACGAGACTCTAGCTTGCCAGTTTCAAATGCAGTTCCCAGGTTGAGCCCGGGGATTTCACATCTGACTTAACAAACCGCCTGCGTGCGCTTTACGCCCAGTAATTCCG
+
CCCCCGGGGGGGGGGGGGGGGGGGGGGGGGGGGGGGGGGGGGGGDCEGGGGFGGCGEGGGGGGGGGGGGGGGGGGGGGGGGGGGEFGGEGGGGGGGGGGGGGGGGFGGEEEEGCFGGGGGGGGGGGGGGGGGFGGGGGGGGGGGGGGGGGGGGGFGGGGCF@FGGGGGGGGGGGGGGGGGCFGG@DGGGGGGGCEGGGGGGGG>7DGGG7?FG=FGGGGF>5B@?F0D?>E@D**582CE=:?@FGFAG>9
@M03364:276:000000000-BLYN8:1:1101:4073:11685 2:N:0:1
GGACTATAGGGTTTCTAATCCTGTTTGCTCCCCACGCTTTCGAGCCTCAGCGTCAGTTACAGACCAGAGAGCCGCCTTCGCCACTGGTGTTCCTCCATATATCTACGCATTTCACCGCTACACATGGAATTCCACTCTCCTCTTCTGCACTCAAGTCTCCCAGTTTCCAATGACCCTCCCCGGTTGAGCCGGGGGCTTTCACATCAGACTTAAGAAACCGCCTGCGCTCGCTTTACGCCCAATAAATCCGG
+
CCCCCGFGGGGGGGGGGGGGGGGGGGGGGGGGGGGGGGGGGGGGGGGGGGGGGGGGGGGGGGGGGGGGGGGGGGGGGGFGGGGGGGGEFFFGGGGGCGGFGFGGGGGGGGGFFFGFGEGGGGGGGFFECADFGGGFGGGGGGGGGDDFGFCFGGFFG;CEGGF@FGG,DDF@FGGGEFGGGGGGGCCFFFGDE>>EEGGGGGF=FFFGGGGGG7@8CFC=;7:(1=7A;)5AFFFA3:EGGFB):DFAGDC
@M03364:276:000000000-BLYN8:1:1101:14765:11685 2:N:0:1
GGACTACTCGGGTTTCTAATCCTGTTTGCTCCCCACGCTTTCGCACCTGAGCGTCAGTCTTTGTCCAGGGGGCCGCCTTCGCCACCGGTATTCCTCCAGATCTCTACGCATTTCACCGCTACACCTGGAATTCTACCCCCCTCTACAAGACTCTAGCCTGCCAGTTTCGAATGCAGTTCCCAGGTTGAGCCCGGGGATTTCACATCCGACTTGACAGACCGCCTGAGTGCGCTGTACGCCCAGTAATTCCG
+
@9CCCGGCECECFEFFFDFGGGGGGGGGGGG@FGGFCGGFGGGGDGGGGFGGGGDGGGDFGCFFFFFD<,@CF>EGCEDGGGGEFCFGG=FGAEEFFFEEG@DGGFGGFGGGEGGGFEG+FFG@FEFF@@FGFGGFDFB7BCED3@DC9EGGF9FE,3@@FFF?>F9788F:CFGGF9EFFCG5FFF6FGGCG5EEEE:<=@1;FF*9:357**216;;1>C>??)(92@>3C)/)*-?*:)377*6<FC*
@M03364:276:000000000-BLYN8:1:1101:9837:11697 2:N:0:1
GGACTACCAGGGTTTCTAATCCTGTTTGCTCCCCACGCTTTCGAGCCTCAGCGTCAGTTACAGACCAGAGAGCCGCCTTCGCCACTGGTGTTCCTCCATATATCTACGCATTTCACCGCTACACATGGAATTCCACTCTCCTCTTCTGCACTCAAGTCTCCCAGTTTCCAATGACCCTCCCCGGTTGAGCCGGGGGCTTTCACATCAGACTTAAGAAACCGCCTGCGCTCGCTTTACGCCCAATAAATCCG
+
CCCCCGGGGGGGGFGGGGGGGGGGGGGGGGGGGGGGGGGGGGGGGGGGGGGGGGGGGGGGGGGGGGGGGGGGGGGGGGGGGGGGGGGGGGGGGGGGGGGGGGGGGGGGGGGGGGGGGGGGGGGGGFFGFFGGGGGGFGFFGGGGGGGF;EGFFGFFCFFFFFGGGGGCGFACFGGGDFGGGGGGGGGGGGGGDGGGGGGGGGGGFGFFGGDGGGGGGFFGEGFFFFFFFDEFDGGFFBGGGFBFGGFFGGC
@M03364:276:000000000-BLYN8:1:1101:5223:11699 2:N:0:1
GGACTACTGGGGTTTCTAATCCTGTTTGCTCCCCACGCTTTCGCACCTGAGCGTCAGTCTTCGTCCAGGGGGCCGCCTTCGCCACCGGTATTCCTCCAGATCTCTACGCATTTCACCGCTACACCTGGAATTCCACCCCCCTCTACGAGACTCAAGCCTGCCAGTTTCAAATGCAGTTCCCGGGTTGAGCCCGGGGATTTCACATCTGACTTAACAGACCGCCTGCGTGCGCTTTACGCCCAGTAATTCCG
+
CCCCCGGGGGGGGGGGGGGGGGGGGGGGGGGGGGGGGGGGGGGGGGGGGGGGGGGGGGGGGGGGGGGFGGGGGGGGGGGGCGGGGGGGGGGGGGGGGGGGGGGGGGGGGGGGFGGGGGGGGGGGGGGGGGGGGGGGGGGGGGGGGGGGGGGGG?FFGGGGGGGGGGCFGGGFFGGGGGGGGGGGGEGFFGFGGGGEGGFGGFCFFFDFGGFCFFGFGGGGFGF:<F>FFDBFGDGFFBEGGEF?FDFFFGC
@M03364:276:000000000-BLYN8:1:1101:6477:11712 2:N:0:1
GGACTACACGGGTTTCTAATCCTGTTTGCTCCCCACGCTTTCGAGCCTCAGCGTCAGTTACAGACCAGAGAGCCGCCTTCGCCACTGGTGTTCCTCCATATATCTACGCATTTCACCGCTACACATGGAATTCCACTCTCCTCTTCTGCACTCAAGTCTCCCAGTCTCCAATGACCCTCCCCGGTTGAGCCGGGGGCTTTCACATCAGCCTTAAGCAACCGCCTGCGCTAGCTTTACGCCCCATAAATCCG
+
CC<CC8CDGCF@FGFE@FGFFFGGFFFGC@<FC,CFGGGC8CCFFEGDFGFFG@FFEEDCFGGGGE,CFFDG7FEGGGGGGEGDD8,CEEEB?CAAE8CFBFGGFFGGGG>C?FBGGGG>EF,9>,FAFFAFGGGGDCEFGDG?FGG=EF8?DFFEGG;DFEFDF,7@FG8BGFF8=8@EE=B8FEE,@DFE7;*8?CFC7BG+12CF*;F>0::++2<F>EFF0;059)06*>74@0;57),)7*9)2<)
@M03364:276:000000000-BLYN8:1:1101:24677:11749 2:N:0:1
GGACTACCGGGGTTTCTAATCCTGTTTGCTCCCCACGCTTTCGCACCTGAGCGTCAGTCTTCGTCCAGGGGGCCGCCTTCGCCACCGGTATTCCTCCAGATCTCTACGCATTTCACCGCTACACCTGGAATTCCACCCCCCTCTACGAGACTCAAGCCTGCCAGTTTCAAATGCAGTTCCCGGGTTGAGCCCGGGGATTTCACATCTGACTTAACAGACCGCCTGCGTGCGCTGTACGCCCAGTAATTCCG
+
CCCCCFGFGGGGGGGGGGGGGGGGGGGGGGGGGGGGGGGGGGGGCGGGGGGGGGGGGGGGGGGGGGGGGGGGGGGGGGGGGGGGGCGGGGGGG9FGGGGGGGGDGGGGGGGGGC<FGEGDDGGG8DFFFGGGGGGGGGGGGGGGGGGGGEEGGGGGGGGFGGGFFGFGGGGFFGGGGGGGGGCEGGEGFCFCGGGGGGGGGGGGCGGGGGGFGGGGGFGGFGF?:F>DF3@DG)96F0C::@BF=7847C*
@M03364:276:000000000-BLYN8:1:1101:25313:11760 2:N:0:1
GGACTACTGGGGTTTCTAATCCTGTTTGCTCCCCACGCTTTCGAGCCTCAGCGTCAGTTACAGACCAGAGAGCCGCCTTCGCCACTGGTGTTCCTCCATATATCTACGCATTTCACCGCTACACATGGAATTCCACTCTCCTCTTCTGCACTCAAGTCTCCCAGTTTCCAATGACCCTCCCCGGTTGAGCCGGGGGCTTTCACATCAGACTTAAGAAACCGCCTGCGCTCGCTTTACGCCCAATAAATCCG
+
CCCCCGGGGGGGGGGGGGGGGGGGGGGGGGGGGGGGGGGGGGG@CFGGGGGGGGGGGGGGGGGGGGGGGGGGGGEGGGGFGGGGGG@FFGGGGGGGGGGGGDFGGGGGGGGGGGGGGGGGGGGGGGFGFGFGGGGDEFDGGGGGDFFGGGGGG?FGEGGGDFFGFGGGGGGGE=@DGGGC688BFC6FGGG5*@CE=EGGGCFCC*;40;FGGF+;DFGG5CB7(5(:9D>>CFC>FB>EE3(06D@BGG9
@M03364:276:000000000-BLYN8:1:1101:11845:11780 2:N:0:1
GGACTACTAGGGTTTCTAATCCTGTTTGCTCCCCACGCTTTCGCACCTGAGCGTCAGTCTTCGTCCAGGGGGCCGCCTTCGCCACCGGTATTCCTCCAGATCTCTACGCATTTCACCGCTACACCTGGAATTCCACCCCCCTCTACGAGACTCAAGCCTGCCAGTTTCAAATGCAGTTCCCGGGTTGAGCCCGGGGATTTCACATCTGACTTAACAGACCGCCTGCGTGCGCTTTACGCCCAGTAATTCCG
+
CCCCCGGGGGGGGGGGGGGGGGGGGGGGGGGGGGGGCGGGGGGGGGGGGGGGGGGGGGGGGGGGGGGGGGGGGGGGGGGGGFGGGGGGGGGGGGGGGGGGGGGGGGGGGGGGGGGGGGGGGGGGGGGDGGGGGGGGGGGGGGGGGDECEGGGGFGGGGGGGGGGGGGGGGGGGGGGGGFGGG5BGGGGGGGGGGGGGEGGFGGG6CFGGGGGGDCGGGGG:=@6?F>F?B3BD<F<F?GGG><FF*=>GG*
@M03364:276:000000000-BLYN8:1:1101:25008:11791 2:N:0:1
GGACTACTCGGGTATCTAATCCTGTTTGCTCCCCACGCTTTCGCACCTGAGCGTCAGTCTTCGTCCAGGGGGCCGCCTTCGCCACCGGTATTCCTCCAGATCTCTACGCATTTCACCGCTACACCTGGAATTCTACTCCCCTCTACCAGACTCTAGCTTGCCAGTTTCAAATGCAGTTCCCAGGTTGAGCCCGGGGATTTCACATCTGACTTAACAAACCGCCTGCGTGCGCTTTACGCCCAGTAATTCCG
+
CCCCCGGGGGGEFEFAFGFGGGGGGGGFEFGE@ED:CFFGC<FGDFGECFE@CGG::FFFD9CFG@:EFEGGGEGGGFDFFGCG:8CEFBFBF<EB8=4,ABEFGFGGCFG7EDFAAFECGGGGGCFG@FGGGGGA,@DF78EFGD9,38++@,=A;EGFFFF6<DF9DGBEFG7D<@:F9DFDCEEFCFE4;5>C*BEFGGGD@FF@++4+=+2@CFFC>GF@D5(8()02CDFF=1CE=>66>>?>GC7
@M03364:276:000000000-BLYN8:1:1101:21543:11793 2:N:0:1
[truncated: 32,540,797 more chars]
