# Supplementary material for: Captivity causes taxonomic and functional convergence of gut microbial communities in bats
Source: PeerJ. 2019 Apr 30;7:e6844. doi: 10.7717/peerj.6844 (PMC6499062; doi:10.7717/peerj.6844)
Supplement: Data S54 — Raw data of FVs7. [file peerj-07-6844-s059.gz › D8j5389-FVs7_R1.fq]

@M03364:276:000000000-BLYN8:1:1101:15676:1215 1:N:0:1
ACTCCTACGGGAGGCAGCAGTGGGGAATATTGCACAATGGGCGCAAGCCTGATGCAGCCATGCCGCGTGTGTGAAGAAGGCCTTCGGGTTGTAAAGCACTTTCAGCGAGGAGGAAGGTGGTGAACTTAATACGTTCATCAATTGACGTTACTCGCCGAAGAAGCACCGGCTAACTCCGTGCCAGCAGCCGCGGTAATACGGAGGGTGCAAGCGTTAATCGGAATTACTGGGCGTAAAGCGCACG
+
GGGFGDFFBCEFE@F-@FEEEFGD:BE8@FFEFFA,CE,@FGEDFCGD@EF<FEFGFFFFGFCFGGD>=BCE=FDFGFEGGGEGGG@CFBEFEFGFFGFGGGG<AFEFGG:F:FD=CEFCFGF?FG,?<<FDDCFA,,CDFGFA,C>>FF:DFE++8C:3@<<CDGFGF::>:CF@FG:FGEEGGGEGGGC5B=B@?CDCE8C*:;EECDF8*:8*59:EGC=FFF?FGF55C/**/7:<5CD5
@M03364:276:000000000-BLYN8:1:1101:12722:1262 1:N:0:1
ACTCCTACGGGAGGCAGCAGTGGGGAATATTGCACAATGGGCGCAAGCCTGATGCAGCCATGCCGCGTGTGTGAAGAAGGCCTTCGGGTTGTAAAGCACTTTCAGCGAGGAGGAAGGTGGTGAACTTAATACGTTCATCAATTGACGTTACTCGCAGAAGAAGCACCGGCTAACTCCGTGCCAGCAGCCGCGGTAATACGGAGGGTGCAAGCGTTAATCGGAATTACTGGGCGTAAAGCGCACG
+
GGGGGGGFGGGGGGGGGGGGGFGGGGGGGGG9FFGGGGFGEDGEGGGGGGGEFGGGGGGGGGGGEGEFFGGGGGGGGGGDDGGGFGGGGGGCGGGGGGGGGGFFEGGGGGGGGGGFCGC7FCCFGGFGGGGFDDFGG9CF<A<@CFGGGGGGGGDCF7E:DBFFCFEFGGGGCF;FGGC>7CFFGCEFBEGGGECCCEE:*BCCDGGGGGFGGEEDFFGGGGGG?CF@E?55775:<7C7CC)1
@M03364:276:000000000-BLYN8:1:1101:20163:1271 1:N:0:1
ACTCCTACGGGAGGCAGCAGTGGGGAATATTGCACAATGGGCGCAAGCCTGATGCAGCCATGCCGCGTGTGTGAAGAAGGCCTTCGGGTTGTAAAGCACTTTCAGCGAGGAGGAAGGTGGTGAGCTTAATACGCTCATCAATTGACGTTACTCGCAGAAGAAGCACCGGCTAACTCCGTGCCAGCAGCCGCGGTAATACGGAGGGTGCAAGCGTTAATCGGAATTACTGGGCGTAAAGCGCACG
+
GGGGGGGGGGGGGGGGGGGGGGGGGGGGGGGGGGGGGGGGGGGGGGGGGGGGGGGGGGGGGGFGGGGGGGGGGGGCGGGGCFGGGGGGGGDGGGGGGFFGGGGFGGGGGGGGGGGGGGCFGGGGCFGGGGFGGCFGGGGGGGGGGGGFGGDGGGEGGGDGGFGGGGGGGGGGGGGGGGGGGGGGGGFGGGDGGGEGG9BF>ECCEGGGGGGGGEECFGGGGDEFGGGGGCFGCCEC<CGGGGG9
@M03364:276:000000000-BLYN8:1:1101:10842:1271 1:N:0:1
ACTCCTACGGGAGGCAGCAGTAGGGAATCTTCCGCAATGGGCGAAAGCCTGACGGAGCAACGCCGCGTGAGTGATGAAGGGTTTCGGCTCGTAAAACTCTGTTATTAGGGAAGAACAAACGTGTAAGTAACTGTGCACGTCTTGACGGTACCTAATCAGAAAGCCACGGCTAACTACGTGCCAGCAGCCGCGGTAATACGTAGGTGGCAAGCGTTATCCGGAATTATTGGGCGTAAAGCGCGCG
+
GGGGGGGGGGGGGGGGGGGGGGGGGGGGGGGGGGGGGGGGGGGGGGGGGG<FGGGGGGGGGDGGGGGGGEEEFFGGGDGGGFFGGEGGGGGGGGGGGFCEEFGGGGGGGGGGGGGGGGGGGFGGGGGGGFDFFGGGGGGGGGGDGGGGGGEGGFFFFGFGGGBDGGG@FGGEFFEGGGGGGGGCGFFDGGGGD:CEGGGG?EG*CEFCB9CF=EGDFGF5E5:FFGGC+A8FDDECCCCDGDCC
@M03364:276:000000000-BLYN8:1:1101:15507:1290 1:N:0:1
ACTCCTACGGGAGGCAGCAGTAGGGAATCTTCCACAATGGGCGAAAGCCTGATGGAGCAACGCCGCGTGTGTGATGAAGGGTTTCGGCTCGTAAAACACTGTTGTAAGAGAAGAATGACATTGAGAGTAACTGTTCAATGTGTGACGGTATCTTACCAGAAAGGAACGGCTAAATACGTGCCAGCAGCCGCGGTAATACGTATGTTCCAAGCGTTATCCGGATTTATTGGGCGTAAAGCGAGCG
+
GGEFGGGGGGGGGGGGGGGGGGGGGGGGGGGGGGGGGFGGGGGGEGEGGFGGGGGGGGGGGGGGEGGCFCGFGGGGGGGGGGGCFGDEGEFCGFFGGGGGGGGGGGG<EFGGGCGCFGGGGGGGGGGGGGGFDFEAFFGGGFGGGGGGGGGDGGGGFFGGFGGGGGGGGGGGGGGGGGFFFFFGGGGGFGGGGGGGGGGGGGGGGGGDGGGGGEGG5@:C5C*:3<EFFFGEGGGGGGGGGG37
@M03364:276:000000000-BLYN8:1:1101:9356:1328 1:N:0:1
ACTCCTACGGGAGGCAGCAGTAGGGAATCTTCCACAATGGACGAAAGTCTGATGGAGCAACGCCGCGTGAGTGAAGAAGGTTTTCGGATCGTAAAACTCTGTTGTTGGAGAAGAATGTATCTGATAGTAACTGATCAGGTAGTGACGGTATCCAACCAGAAAGCCACGGCTAACTACGTGCCAGCAGCCGCGGTAATACGTAGGTGGCAAGCGTTGTCCGGATTTATTGGGCGTAAAGCGAGCG
+
GGGGGGGGGGGGGEGGEGGGGGGGGGGGGGGGGGGGGGGGGGGGGEGGDGFGGGGGGGGGGGGGGGGGGGGCFGGGGGGGFGGGFGGEEDGGGFGGFFGGGGGGGGGG8FFGDGCFFGGGGGGGGGGGGGFGGFGGGGGGGGGGGGGGFCGFFGGG>FGGFGGGGGGG@FGGGGGGGGGGGGGGGGFGFGGEEGGGGGGGGGC*4>CFFF=FGGGGGGGDG8C=9CC?7EGEDGGEGGGGGGD3
@M03364:276:000000000-BLYN8:1:1101:20330:1351 1:N:0:1
ACTCCTACGGGAAGCAGCAGTGGGGAATATTGCACAATGGGCGCAAGCCTGATGCAGCCATGCCGCGTGTGTGAAGAAGGCCTTCGGGTTGTAAAGCACTTTCAGCGAGGAGGAAGGTGGTGAACTTAATACGTTCATCAATTGACGTTACTCGCAGAAGAAGCACCGGCTAACTCCGTGCCAGCAGCCGCGGTAATACGGAGGGTGCAAGCGTTAATCGGAATTACTGGGCGTAAAGCGCACG
+
FFGEGFGFGGGGCEGGGGGGGGFGGGGGGGGGGCGGGGGGFGGCEFGFFGGF,,CFEGG<<F8E7EC@FEFFGGGGGGGF8ECE<,BCEFG:<FFFGGFDFGGGGA@@FF:=F:FC7,:DGFAAFEGFGGGFGFGGGGGF9,<<FFGCCFEGGGGGGGFF@FCFG,D>FC<FCF99FE:@CEDGCCCFGGDB*4:C+?;FG58CDGC>CG+CC8CEGFCFGGG5EF?A+3;7CGEC<CFGDGG)
@M03364:276:000000000-BLYN8:1:1101:15906:1357 1:N:0:1
ACTCCTACGGGAGGCAGCAGTGGGGAATATTGCACAATGGGCGCAAGCCTGATGCAGCCATGCCGCGTGTATGAAGAAGGCCTTCGGGTTGTAAAGTACTTTCAGCGAGGAGGAAGGCATTAAGGTTAATAACCTTAGTGATTGACGTTACTCGCAGAAGAAGCACCGGCTAACTCCGTGCCAGCAGCCGCGGTAATACGGAGGGTGCAAGCGTTAATCGGAATTACTGGGCGTAAAGCTCACG
+
GGGGGGGGGGGGGGGGGGGGGGGGGGGGFGGGGGGGGFFFGGGGGGGGGGGGGGGGGGGFFGGGGGG@FGGG<FDFGGGFGGGGGFGGGEGGGGGFDGGGFGFFGFGCECFGGE8FCGGGGGGGGGFGGFCDGFG9DGGGGG?BFGEGGGGFGGGGCEGGGGGFFGFC@FGGE:DECEGFGGGFGGGGGEGG>EGGF9CBC5EE7EEEGG+8588*CFGGGE5C++:F:+@EDCEECCF*9=C4
@M03364:276:000000000-BLYN8:1:1101:13701:1360 1:N:0:1
ACTCCTACGGGAGGCAGCAGTGGGGAATATTGCACAATGGGCGCAAGCCTGATGCAGCCATGCCGCGTGTGTGAAGAAGGCCTTCGGGTTGTAAAGCACTTTCAGCGAGGAGGAAGGTGGTGAACTTAATACGTTCATCAATTGACGTTACTCGCAGAAGAAGCACCGGCTAACTCCGTGCCAGCAGCCGCGGTAATACGGAGGGTGCAAGCGTTAATCGTAATTACTGGGCGTAAAGCGCACG
+
GGGGGGGGGGGGGGGGGGGGGEGGGGGGGGGGGGGGGGGGGGGDGGGGGGGGGGGGG@CGFGGGGGGGGGGGGGGGGGGGGFGGGGGDGGGGGGGGA<EGGGGGGGGCFGGGGGGGG?FGFD9F,A?D9?CFGF@>FA@?AFGGGG78>@CDFG+<BG7FFGGGGDFGGGCFFGFC<@FFCD2B@CGG@:8C5E5;+B9C>>CEE1CCFFG=8CCG=CFF*8*A909A9EF=31555>77)575
@M03364:276:000000000-BLYN8:1:1101:13629:1394 1:N:0:1
ACTCCTACGGGAGGCAGCAGTGGGGAATATTGCACAATGGGCGCAAGCCTGATGCAGCCATGCCGCGTGTGTGAAGAAGGCCTTCGGGTTGTAAAGCACTTTCAGCGAGGAGGAAGGTGGTGAACTTAATACGTTCATCAATTGACGTTACTCGCAGAAGAAGCACCGGCTAACTCCGTGCCAGCAGCCGCGGTAATACGGAGGGTGCAAGCGTTAATCGGAATTACTGGGCGTAAAGCGCACG
+
GGGGGFGGGGGGGGGGGGGGGGGGGGGFFGGGGGGGG9FGGGGFGGGCFGGGGGGGGGGGGFGGGGGGGGGGGGGGGGGGFGGGGGGGFCGGGFGFGGGGGFGFF9F>CFFGGCEGGGGG:FFFEFGGGGGGGGEGG9<DFGGGGGGFGGGGGGGEEGGGGGGGGGFEGGGDGGGFGGG7FGGGGGGGGGGGC:CCFGGFGGGEGGGDGG?/AEGGFDFFGC8=CG7CGF55DCEGGGGGGGGD
@M03364:276:000000000-BLYN8:1:1101:9712:1395 1:N:0:1
ACTCCTACGGGAGGCAGCAGTGGGGAATATTGCACAATGGGCGCAAGCCTGATGCAGCCATGCCGCGTGTGTGAAGAAGGCCTTCGGGTTGTAAAGCACTTTCAGCGAGGAGGAAGGTGGTGAGCTTAATACGTTCATCAATTGACGTTACTCGCAGAAGAAGCACCGGCTAACTCCGTGCCAGCAGCCGCGGTAATACGGAGGGTGCAAGCGTTAATCGGAATTACTGGGCGTAAAGCGCACG
+
FGGGGGGGGGGGGGGGGGGGGGGGGEGGGGGGGGGGGGGGGGGGGGGGGGGFGGGGGGGGGGGGGGGGG@FFGGCGGGGGGGGFGFECFFEEGGGGCFFGGGGGGFGFFGGGGGGGG8E4CFCEDGGDEGGGGFG?FFFD?@9FFGFFFDEGGGGGEG@FGGCDFGGGGDEGGGGFGGGGG:CFG?EGFGCEC8C8CFGGDCCEGGGGGFFGG:;8::CCC=ECF+<CFC5CDDCECCF:CDG<
@M03364:276:000000000-BLYN8:1:1101:14475:1417 1:N:0:1
ACTCCTACGGGAGGCAGCAGTGGGGAATATTGCACAATGGGCGCAAGCCTGATGCAGCCATGCCGCGTGTGTGAAGAAGGCCTTCGGGTTGTAAAGCACTTTCAGCGAGGAGGAAGGTGGTGAACTTAATACGTTCATCAATGGACGTTACTCGCAGAAGAAGCACCGGCTAACTCCGTGCCAGCAGCCGCGGTAATACGGAGGGTGCAAGCGTTAATCGGAATTACTGGGCGTAAAGCGCACG
+
GGGGGGGGGGGGGGGGGGGGGGGGGGGGGGGGGGGGGGGGGCFEGGCGGGGGGGGGGGGGGGFGGGGGGGFEGGGGGGGGGGGGGGGGGGGGGGGC,FFGGGDGBFF7FEG:FG?,:FFD:FFC9F?FDG9DFDD8F,E,E<3@<<@C7>BFF+CFCGEFGGFG:ECGCCFEGGF9,C>E>FCGFGC,21:E*1CEBFGGGCGEE*=8CE+8ECCEGFG5=CCFG7<F?AFC<>E:FCFG:7<7
@M03364:276:000000000-BLYN8:1:1101:18876:1419 1:N:0:1
ACTCCTACGGGAGGCAGCAGTGGGGAATATTGCACAATGGGCGCAAGCCTGATGCAGCCATGCCGCGTGTATGAAGAAGGCCTTCGGGTTGTAAAGTACTTTCAGCGAGGAGGAAGGCATTAAGGTTAATAACCTTAGTGATTGACGTTACTCGCAGAAGAAGCACCGGCTAACTCCGTGCCAGCAGCCGCGGTAATACGGAGGGTGCAAGCGTTAATCGGAATTACTGGGCGTAAAGCGCACG
+
GGGGGGGGGGGGGGGGGGGGGGGGGGGGGGGGGGGGGGFFGGGGGGGGGGGGGGGGGCGGGGGGGGGGGGGGGGGGGGGGGCEGGGGGGEGGGGGGGGGGGGGGGGGGGGFGGGGGGGGGGGGGGGGGGGGGGGGGGGGGGGCGGGGCGGGGGGGGGGEFGGGFGGGGGGGCFFEFFGCGGGGGGGGGCGGGGGGGGGGGGGGGG:EGGGGGGGGGGFGF=CEGGGFGGGGGGDEEGGGGGGD3
@M03364:276:000000000-BLYN8:1:1101:12336:1420 1:N:0:1
ACTCCTACGGGAGGCAGCAGTAGGGAATCTTCGGCAATGGGGGCAACCCTGACCGAGCAACGCCGCGTGAGTGAAGAAGGTTTTCGGATCGTAAAACTCTGTTGTTAGAGAAGAACGTTAAGTAGAGTGGAAAGTTACTTAAGTGACGGTATCTAACCAGAAAGGGACGGCTAACTACGTGCCAGCAGCCGCGGTAATACGTAGGTCCCAAGCGTTGTCCGGATTTATTGGGCGTAAAGCGAGC
+
GGGGGGGGGGGGGGGGGGGGGGGGGGGGGGGGGGGGGGGGGGEGGGGGGGGGGGGGGGGGGGGGGGGFEEFGGGGFGGGGGFGGGGGGGGEGGGGGGGGGGGGGGFFGFDFGGGGFGGGGGGFFG<AFGGGGGGGDDFFFFFGFGGGGGGGGGCGGGFFFGGGGFCGCEEGGEGGGGGDFGGCFGGGGGGGGGGEGGGGGGFFFGGGGGGFGCECCEGGGEGEGGGGFGF6CCDGED3FGGGG3
@M03364:276:000000000-BLYN8:1:1101:15725:1433 1:N:0:1
ACTCCTACGGGAGGCAGCAGTGGGGAATATTGCACAATGGGCGCAAGCCTGATGCAGCCATGCCGCGTGTGTGAAGAAGGCCTTCGGGTTGTAAAGCACTTTCAGCGAGGAGGAAGGTGGTGAGCTTAATACGTTCATCAATTGACGTTACTCGCAGAAGAAGCACCGGCTAACTCCGTGCCAGCAGCCGCGGTAATACGGAGGGTGCAAGCGTTAATCGGAATTACTGGGCGTAAAGCGCACG
+
GGGGGGGGGGGGGGGGGGGGGGGGGGGGGGGGGGGGGGGGGGGGGGGGGGGGGGGGGGGGGFGGGGGGGGGGGGGGGGGGGGGGGGGGGGGGGGGGGGGGGGGGGGGGDGFGGGGGGCCFGGFGGGGGGGGGGGGFGCFGGGGDFGCFG@FGGGGGGGGGGGGGGGGGGGGDGGGGGGGGGGGGGGGGGGGGGGGGGGGGGGGGDEGDFFGGGEGGGGGGG5EGGGGGGGGGGGEGD>FGGGC7
@M03364:276:000000000-BLYN8:1:1101:12142:1465 1:N:0:1
ACTCCTACGGGAGGCAGCAGTGGGGAATATTGCACAATGGGGGAAACTCTGATGCAGCAACGCCGCGTGAGCGATGAAGGTCTTCGGATCGTAAAGCTCTTTCTTTAGGGATGAGAATGAGAGTATCTAAGGAGGAAGCCACCGCGAACTACGTGCCAGCAGCGGCGGTGATATGTAGGTGGCGAGCGTGATCCGGAGATATTGGGCGTGAAGGGAGCGTAGGCGGGTGCTTGAGTGTGAGGTG
+
GGGGGGGGGGGGGGGGGGGGGGGGGGGGGGGFDCGGGGGG,BF@FG@,CFGGFDFGGGGGGGGGGGGGGG:,@F<FGGGGC,CFGGG@GBFGGGG?,CFF,FB,EEGGFGGBFF,?E<CF,CF5,,:5,5?,5B=FD,3,AD,+3+@++3,3+3@>3=,*,3<**>>F1**2C,+2,+72?F7C>E8C=8*29+*/***2+<33AC8CE**A++;*:=ECCCE+8:/**::+*2202*:77*>C
@M03364:276:000000000-BLYN8:1:1101:19769:1530 1:N:0:1
ACTCCTACGGGAGGCAGCAGTGGGGAATATTGCACAATGGGCGCAAGCCTGATGCAGCCATGCCGCGTGTATGAAGAAGGCCTTCGGGTTGTAAAGTACTTTCAGCGAGGAGGAAGGCATTAAGGTTAATAACCTTAGTGATTGACGTTACTCGCAGAAGAAGCACCGGCTAACTCCGTGCCAGCAGCCGCGGTAATACGGAGGGTGCAAGCGTTAATCGGAATTACTGGGCGTAAAGCGCACG
+
GGGGGGGGGGGGGGGGGGGGGGGGGGGGGGGGGGGGGGGGGGGGGGGGGGFGGGGGGGGGGGFGGGGGGGGGGCGFGGGGFGGGGGGCFGEFFGGGGGGGGGGGGGGGFEEGGGEFEGGGGGGGGGGGGEFGFGGGFGGGFGGGGGGGGGGFGGGGGGFGGGGGGGGGGGGGGGGGGGGGGGGGGGGGGEGGGGGGFGFGGEGGGGGGGGFFGEEGGGGGGGGGFGGGFFFFGDGGGGGGGGD<
@M03364:276:000000000-BLYN8:1:1101:9289:1563 1:N:0:1
ACTCCTACGGGAGGCAGCAGTGGGGAATATTGCACAATGGGCGCAAGCCTGATGCAGCCATGCCGCGTGTATGAAGAAGGCCTTCGGGTTGTAAAGTACTTTCAGCGAGGAGGAAGGCATTAAGGTTAATAACCTTAGTGATTGACGTTACTCGCAGAAGAAGCACCAGCTAACTCCGTGCCAGCAGCCGCGGTAATACGGAGGGTGCAAGCGTTAATCGGAATTACTGGGCGTAAAGCGCACG
+
GGGGGGGGGGGGGDGGGGGGGGGGGGGGGGGGFCGGGGGGGGGGGGGGGGGGFEGGGGCGGGGGGGGFG@FEGGCGGGGGGGGGGGGGGGGGGGGGGGGGGGGG9FC@FGGGGGGG7=BEF<FFFBC9?@CE5,5AF,5?,C:,>,@>DFE<<CF7+<<@FEFGCFG<:::DFGGGFEFE:3=E7F8>BE>8BB>BF,,*1*3:8BE*+AE*8*=:79CCEGEF+3:FGGGG<<EEGGGG35/1
@M03364:276:000000000-BLYN8:1:1101:8666:1579 1:N:0:1
ACTCCTACGGGAGGCAGCAGTAGGGAATCTTCCACAATGGACGAAAGTCTGATGGAGCAACGCCGCGTGAGTGAAGAAGGTTTTCGGATCGTAAAACTCTGTTGTTGGAGAAGAATGTATCTGATAGTAACTGATCAGGTAGTGACGGTATCCAACCAGAAAGCCACGGCTAACTACGTGCCAGCAGCCGCGGTAATACGTAGGTGGCAAGCGTTGTCCGGATTTATTGGGCGTAAAGCGAGCG
+
GGGGGGGGGGGGGGGGGGGGGGGGGGGGGGGGGGGGGGGGGGGGGGGGGGGGGGGGGGGGGGGGGGGGGGGFFGGGGGGGGGGGGGGGDGGGGGGGGGGGFGGGGGGGGGFGGGGGGGGFCGGGDFGGGDGFGGGGGGFEGGGGGGGGGG?DFFGGGGGFGGGFFGGGGGGDGGGGGGGGGGGGGGGGGGGDGEGGGFGGGGFGGGGGGGGGEEEGGGGGGEEDF7C+29*7CDGGDFFGGGGC
@M03364:276:000000000-BLYN8:1:1101:11468:1681 1:N:0:1
ACTCCTACGGGAGGCAGCAGTGGGGAATATTGCACAATGGGCGCAAGCCTGATGCAGCCATGCCGCGTGTGTGAAGAAGGCCTTCGGGTTGTAAAGCACTTTCAGCGAGGAGGAAGGTGGTGAGCTTAATACGTTCATCAATTGACGTTACTCGCAGAAGAAGCACCGGCTAACTCCGTGCCAGCAGCCGCGGTAATACGGAGGGTGCAAGCGTTAATCGGAATTACTGGGCGTAAAGCGCACG
+
GGGGGGGGGGGGGGGGGGGGGGGGGGGGGGGGGGGGGGGGGGGGGGGGGGGGGGGGGGGGGGGGGGGGGGGGGGGGGGGGGGGGGGGEGGGGGGGGGGGGFGGGGGGDGGGGGGCFGGGGFGFCFGGGGGGFGGGGGGGGGGGGGGGGGGGGGGGGGGGGGGGGGGGGGGGGGGGGGG>FEG@FGGGGGGGDECEGGGGGGDCEGEDEFG7CEGGGGCCGGGGGFFFCFGFFGGGGG=7DCD35
@M03364:276:000000000-BLYN8:1:1101:17379:1724 1:N:0:1
ACTCCTACGGGAGGCAGCAGTGGGGAATATTGCACAATGGGCGCAAGCCTGATGCAGCCATGCCGCGTGTATGAAGAAGGCCTTCGGGTTGTAAAGCACTTTCAGCGAGGAGGAAGGTGGTGAACTTAATACGTTCATCAATTGACGTTACTCGCAGAAGAAGCACCGGCTAACTCCGTGCCAGCAGCCGCGGTAATACGGAGGGTGCAAGCGTTAATCGGAATTACTGGGCGTAAAGCGCACG
+
GGGGGGGGDGGGGGGGGGGGGGGGGGGGGGGGGGGGGGGGGGGGGGGGGGGGGGGGGGGGGGGGGGDFGGFGGGGDGGGGGGGGGGEGGGGGGGGFGGGGGGGGGGGEEDGGGGGGGGFGGGGGGGGGGGGGGGGGGGGGAFGFGGGEGFGGGGGGGGGGGFGGGGGGGGGGGGGCFGFCFGGGGGGGGGGGGGGGGFCCGEEG>EGGGGGFGEGGGGGGDCEGGGGGGGGGGGGGGCGGGGD7
@M03364:276:000000000-BLYN8:1:1101:23589:1749 1:N:0:1
ACTCCTACGGGAGGCAGCAGTGGGGAATATTGCACAATGGGGGCAAGCCTGATGCAGCCATGCCGCGTGTGGGAAGAAGGCCTTCGGGTTGTAAAGCACTTTCAGCGAGGAGGAAGGTGGTGAACTTAATACGTTCATCAACTGACGTTAATCGCAGAAGAAGCACCGTCAAACTCCGTGCCAGACGCCGCGGTAATACGGAGGGTGCAAGCGTTAATCGGAATTACTGGGCGTAAAGCGCACG
+
FGFGFGGGGGGGGGGEGGGGGGGGGGGGGGFGGG@CFFFGG,C:@<DGDFGGDDGGGG8EA@,,@CCGG:D,:FFEFGGGGC=AEFEEG+=BFFF95BEGGGF9E<FEGGGCGC,EFGGGCD9FF,,B?<5<BDF8FG7,3,@8=DB3+,+7@FGGGGGGFC<@CGGE,<*6<,,,7>>F*>24>*:C4*BE88>E+<?5**18BECC+@+5**/2=++*::?:0CCFFCCFDDC:D779CD7/
@M03364:276:000000000-BLYN8:1:1101:22885:1759 1:N:0:1
ACTCCTACGGGAGGCAGCAGTAGGGAATCTTCGGCAATGGACGAAAGTCTGACCGAGCAACGCCGCGTGAGTGAAGAAGGTTTTCGGATCGTAAAACTCTGTTGTTAGAGAAGAACAAGGACGTTAGTAACTGAACGTCCCCTGACGGTATCTAACCAGAAAGCCACGGCTAACTACGTGCCAGCAGCCGCGGTAATACGTAGGTGGCAAGCGTTGTCCGGATTTATTGGGCGTAAAGCGAGCG
+
GGGGGGGGGGGDGGEGGGGGGGGGGGGGGGGGFECFGGGGGGGGGGGFGGGGEGEGGFGGGGDEGGGGGGGGGGGGGGGGFGGDAFGG>FEGGGGGGGGGGGGGBFFGGGGGGGGGGFF8BFGFGGGGGFGGGGGGGC@FEFFDFFEGGGGGGGGG?FGGCFFCEGGGG>FGGGGEFCGGGFGFCFGCFEDGGGGGGGFFCFGGGGFC9FFGGG=5/+AEGE5E69FGDG5CC)>CFGFG:DD<
@M03364:276:000000000-BLYN8:1:1101:8859:1790 1:N:0:1
ACTCCTACGGGAGGCAGCAGTGGGGAATATTGCACAATGGGCGCAAGCCTGATGCAGCCATGCCGCGTGTGTGAAGAAGGCCTTCGGGTTGTAAAGCACTTTCAGCGAGGAGGAAGGTGGTGAACTTAATACGTTCATCAATTGACGTTACTCGCAGAAGAAGCACCGGCTAACTCCGTGCCAGCAGCCGCGGTAATACGGAGGGTGCAAGCGTTAATCGGAATTACTGGGCGTAAAGCGCACG
+
GGGGGGGGGGGGGGGGGGGGGGGGGGGGGGGGGGGGGGGGGGGGGGGGGGGGGGGGGGGGGGGGGGGGGGCDGGGGGGGGGGGGGGGGGGGGGGGGGGGGGGGGGGGGGGGGGGGGGGGGGGFGGGGGGGGGGGGGFGGGGGGGGGGFGGGGGGGGGGGGGGGGGGGGCGGGGGGGGGGCGG9;CGGGGGGG>EGGGGGGGGGGGGGGGGGGGGG5EGGGDCGFFGGGEFFGGGG5<DCDGDC5
@M03364:276:000000000-BLYN8:1:1101:8794:1810 1:N:0:1
ACTCCTACGGGAGGCAGCAGTAGGGAATCTTCGGCAATGGGGGCAACCCTGACCGAGCAACGCCGCGTGAGTGAAGAAGGTTTTCGGATCGTAAAACTCTGTTGTTAGAGAAGAACGTTAAGTAGAGTGGAAAGTTACTTAAGTGACGGTATCTAACCAGAAAGGGACGGCTAACTACGTGCCAGCAGCCGCGGTAATACGTAGGTCCCAAGCGTTGTCCGGATTTATTGGGCGTAAAGCGAGC
+
GGGGGGGGGGGGGGGGGGGGGGGGGGGGGGGGGGGGGGGGGGGGGGGGGGGGGGGGGGGGGGGGGGGFGGGFGGGGGGGGGGGGGGGGGGGGGGGGGGGGGGFGGGGGGGGGGGGGGGGGGGGGGGGGGGGFFGGGGGGGGFGGDFGGGGGGGGGGGGGGGGGGGGGGGGGGGGGGGGGGGGGGGGG7FGGGGGEEEGGGGGGFGGGGGGGGFGGGGGGGGGEC=CCFCFGFGGCEGGGGGGD)
@M03364:276:000000000-BLYN8:1:1101:17208:1820 1:N:0:1
ACTCCTACGGGAGGCAGCAGTAGGGAATCTTCCACAATGGACGAAAGTCTGATGGAGCAACGCCGCGTGAGTGAAGAAGGTTTTCGGATCGTAAAACTCTGTTGTTGGAGAAGAACGTATTTGATAGTAACTGATCAGGTAGTGACGGTATCCAACCAGAAAGCCACGGCTAACTACGTGCCAGCAGCCGCGGTAATACGTAGGTGGCAAGCGTTGTCCGGATTTATTGGGCGTAAAGCGAGCG
+
GGGGGGGGGGGGGGGGGGGGGGGGGGGGGGGGGGGGGGGGFGGGGGGGGGGGGGGGGGGGGGDGGGGGGGGFGGGGFCFFGGGGGGGGGGGGGGGGGGGGGGGGGGGGG@DFGGGFGGGGGGGGGFFGGDGG9,CFGGGGGFGGDFGGGGGGGGDFG>FFGGGGFGGEGGGGCGGFGGG@BFFGFGGGGGG>EGGGGFCF9CFGGGCGFECFGGGGGCFECEGGGGGEFGGGGGGCFGCGGGGD
@M03364:276:000000000-BLYN8:1:1101:11373:1821 1:N:0:1
ACTCCTACGGGAGGCAGCAGTAGGGAATCTTCCACAATGGACGAAAGTCTGATGGAGCAACGCCGCGTTAGTGAAGAAGGTTTTCGGATCGTAAAACTCTGTTGTTGGAGAAGAATGTATCTGATAGTAACTGATCAGGTAGTGACGGTATCCAACCAGAAAGCCACGGCTAACTACGTGCCAGCAGCCGCGGTAATACGTAGGTGGCAAGCGTTGTCCGGATGTATTGGGCGTAAAGCGAGCG
+
GG,EFGGGGGGGGGGGGGGGFGGGGGGGGGGGGGGGGGGGGGGGGGGFGFGGGGGGGGGGGGGGGGGG@BFFGGGGGGGGGGGGGGGGGGGGFGGGGGGGGGGGFGGGEGFGFFGFFGGGGGFCFFFGGGGGGGGGGGF?EDFFGGEEFDGGGGGGGGDGFGGGGGGGGGGGGGGGGGF@CGGGGGGGGEBEGGEGGFGFC:BEFGGGGCGGGG8:CFGEGGE58>CC7FC;DGGGFGGGGDC5
@M03364:276:000000000-BLYN8:1:1101:15941:1845 1:N:0:1
ACTCCTACGGGAGGCAGCAGTAGGGAATCTTCGGCAATGGACGAAAGTCTGACCGAGCAACGCCGCGTGAGTGAAGAAGGTTTTCGGATCGTAAAACTCTGTTGGTAGAGAAGAACGTTGGTGAGAGTGGAAAGCTCATCAAGTGACGGTATCCAACCAGAAAGCCACGGCTAACTACGTGCCAGCAGCCGCGTCAATACGTAGGTGGCAAGCGTTGTCCGGATGTATTGGGCGTAAAGCGAGG
+
GGGGGGGEEEEGGGGEEGGGF@FCEGGG9FG9C@CFEGGFFFG@:CECFGGDFCGGCEGG@FEDEDGGGGECCFGFGGGGFFGGGGGGG=FGGGCCFGFGFGEFGE<FCGCBFFGF@CFCCBF98C8DFFC<FFF<FDFEGD9@>DF:E<FGFCEGGC:FFF7FCFCCC7CCF,?C;>FDDF:@,*?:C,1=::*==C2+35>CEC98*9@FGGGGGGG7CE*C*33<:F+5555*>1:*1*9)
@M03364:276:000000000-BLYN8:1:1101:13625:1866 1:N:0:1
ACTCCTACGGGAGGCAGCAGTAGGGAATCTTCGGCAATGGACGAAAGTCTGACCGAGCAACGCCGCGTGAGTGAAGAAGGTTTTCGGATCGTAAAACTCTGTTGTTAGAGAAGAACGACGAGGAGAGTGGAAAGCTCCTCGTGTGACGGTATCTAACCAGAAAGGGACGGCTAACTACGTGCCAGCAGCCGCGGTAATACGTAGGTCCCGAGCGTTGTCCGGAGTTATTGGGCGTAAAGCGAGC
+
CFGFGGGFGGGGGGGGGEFGFFGGGGGGGFGDGGGGGGGFFGGGDFG<FFGGFGGEGEFGGGEGGCDGGDEFFGGD9=FGGFGGGGDGGGGFF<FGGFGGGGGGGGGGAFFGGGGGGBFGGGCDECFFFFGGGFGGFEGGGCFFDFFEECGGGGGCBFEGF<<FF7>FEFGFCCFEGGGFGGEGFGFCCFGGEE8EEFCCG+?CG?CFCGGGGEGD5EFC=8;*;C7<AFCGGGGCC5FCD7C/
@M03364:276:000000000-BLYN8:1:1101:12221:1878 1:N:0:1
ACTCCTACGGGAGGCAGCAGTAGGGAATCTTCGGCAATGGACGAAAGTCTGACCGAGCAACGCCGCGTGAGTGAAGAAGGTTTTCGGATCGTAAAACTCTGTTGTTAGAGAAGAACAAGGACGTTAGTAACTGAACGTCCCCTGACGGTATCTAACCAGAAAGCCACGGCTAACTACGTGCCAGCAGCCGCGGTAATACGTAGGTGGCAAGCGTTGTCCGGATTTATTGGGCGTAAAGCGAGCG
+
GGGGGGGGGGGGGGGGGGGGGGGGGGGGGGGGGGGGGGGGGGGGGGGGGGGGGGGGGGGGGGGGGGGGGGGGGGGGGGGGGGGGGGGGGGGGGGGGGGGGGGGGGGGGGGGGGGGGGGFGGGEFEGGGGGGGGGGGGGGGDFGGGGGGGGGGGGGGGGGGGGGGGGGGGGGGGGCGGGGGGGGGGGGGGGDGGGGGGFCFGGFEFGFGGGFDC8EGGGGEGGGGGGGGGFFFGGGGGGGGGGD9
@M03364:276:000000000-BLYN8:1:1101:14224:1884 1:N:0:1
ACTCCTACGGGAGGCAGCAGTAGGGAATCTTCGGCAATGGACGAAAGTCTGACCGAGCAACGCCGCGTGAGTGAAGAAGGTTTTCGGATCGTAAAACTCTGTTGTTGGAGAAGAACGTATTTGATAGTAACTGATCAGGTAGTGACGGTATCCAACCAGAAAGCCACGGCTAACTACGTGCCAGCAGCCGCGGTAATACGTAGGTGGCAAGCGTTGTCCGGATTTATTGGGCGTAAAGCGAGCG
+
GGGGGGGGGGGGGGGEGGGGGGGGGGGGGGGGGGGGGGGGGGGGGGGGGGGGGGGGGGGGGGGGEGGGGGGGGGGGGGGGGGGGGGGGGGGGGFFACFGGGGGGGGGGGGGGGGGGGFGGGGGCGFFGFFGGGGGGGGGGGGGGGGGGGGGGGGGGGGGGGGGGGGGGGGGGCFGGF7FFG@FGGGFGGGGGEGGGGGFC<FGGGGGGGG=5AEEGDCFGGGCGDCFFFCGGDGGDD=FDGGGC
@M03364:276:000000000-BLYN8:1:1101:9965:1902 1:N:0:1
ACTCCTACGGGAGGCAGCAGTGGGGAATATTGCACAATGGGCGCAAGCCTGATGCAGCCATGCCGCGTGTGTGAAGAAGGCCTTCGGGTTGTAAAGCACTTTCAGCGAGGAGGAAGGTGGTGAGCTTAATACGTTCATCAATTGACGTTACTCGCAGAAGAAGCACCGGCTAACTCCGTGCCAGCAGCCGCGGTAATACGGAGGGTGAAAGCGTTAATCGGAATTACTGGGCGTAAAGCGCACG
+
GGGGGGGGGCFGGEGGDG@CFFGGGGGGGGGFGGGGFGFF8FEGGGGGGFGGGGGGGG?EFGGGGDGGGC7FGFFFGFGFG=FGGGGGGEGGGGGGGGDEGG9FGEC>CCFGDGDEFFFFEGEFCFGGCGFGGGGGGFFGGGGGGGGEGGGGGGCCGGGG@EFFC@FFE@CFFGG9FEFCFGGGGDGGGGCCGCEEFGFF58EGGED*?CGFGEGGGGFC58:5EGFDCF8=DGGDDFFDCDG3
@M03364:276:000000000-BLYN8:1:1101:18934:1917 1:N:0:1
ACTCCTACGGGAGGCAGCAGTGGGGAATATTGCACAATGGGCGCAAGCCTGACGCAGCCATGCCGCGTGTGTGAAGAAGGCCTTCGGGTTGTAAAGCACTTTCAGCGAGGAGGAAGGTGGTGAACTTAATACGTTCATCAATTGACGTTACTCGCAGAAGAAGCACCGGCTAACTCCGTGCCAGCAGCCGCGGTAATACGGAGGGTGCAAGCGTTAATCGGAATTATTGGGCGTAAAGCGCACG
+
GGGGGGGGGDGGGGGGGGGGGGGGGGGGGGGGEFF<FGDGGGGGGGGGGGGG,8CFGGGGCFGGGGGGG@6CFGFGGGFFF<FGGGGGGGGGFFFEC,BF8F5<<F++C7@+?BE4+:B==<,,5CB<BF<<7FE,6,37>,<==F+@=>FG9<:+@77,@>FFCGA>F>FCGF,D>EECFB;B:,<8BE*BEE8*2+21***1*3*/+02/8/*;*+AGG5C5F++2<C8*11>><7*1)<9)
@M03364:276:000000000-BLYN8:1:1101:14751:1930 1:N:0:1
ACTCCTACGGGAGGCAGCAGTAGGGAATCTTCCACAATGGACGAAAGTCTGATGGAGCAACGCCGCGTGAGTGAAGAAGGTTTTCGGATCGTAAAACTCTGTTGTTCGAGAAGAATGTATCTGATAGTAACTGATCAGGTAGTGACGGTATCCAACCAGAAAGCCACGGCTAACTACGTGCCAGCAGCCGCGGTAATACGTAGGTGGCAAGCGTTGTCCGGAGTTATTGGGCGTAAAGCGAGCG
+
GGGGGGGGGGGGGGGGGGGGGGGGGGGGGGGGGGGGGGGGGGGGGGGGGGGGGGGGGGGGGGGGGGGGGGGGGGGGGGGGGGGGGGGGGGGGGGGGGFGGGGGGGF9FGGGGGGGGGGGGGGGGGGGGGGGGGGGGGGGGFGFGGGGGGGGADFGGGGGGGGGGGGGGGGGDFGGGGGGGGGGGGGGGGGGGGGGGGGGGFGCCBCEGDEFFGGECEGGGGC*=C@FGC6C=DDGGGGGGDCDC
@M03364:276:000000000-BLYN8:1:1101:15740:1972 1:N:0:1
ACTCCTACGGGAGGCAGCAGTGGGGAATATTGCACAATGGGCGCAAGCCTGATGCAGCCATGCCGCGTGTATGAAGAAGGCCTTCGGGTTGTAAAGCACTTTCAGCGAGGAGGAAGGTGGTGAGCTTAATACGTTCATCAATTGACGTTACTCGCAGAAGAAGCACCGGCTAACTCCGTGCCAGCAGCCGCGGTAATACGGAGGGTGCAAGCGTTAATCGGAATTACTGGGCGTAAAGCGCACG
+
GGGGGGGGGGGGGGGGGGGGGGGGGGGGGGGGGGGGGFGG8EFDEGGGGGGGGGGGGGGGGGGGGGGGGGGGFGGGFGGGGGGFGGGGGGGGGGGGGGGGGGGGGGGGGGGGGGGGG@EFGGGGGGFGCGGGGGGGGFGGGGGGGGEGGGGGGGGGGGGGGGGGGGGGGGGGFGGGGGGGGGGGGGFGGGGGGGGGFGGGDCEGGGGGGCF@CGGGGGGGGGDGGFGFFFGGGGGGGGGGGDGC
@M03364:276:000000000-BLYN8:1:1101:21163:1984 1:N:0:1
ACTCCTACGGGAGGCAGCAGTGGGGAATATTGCACAATGGGCGCAAGCCTGATGCAGCCATGCCGCGTGTGTGAAGAAGGCCTTCGGGTTGTAAAGCACTTTCAGCGAGGAGGAAGGTGGTGAACTTAATACGTTCATCAATTGACGTTACTCGCAGAAGAAGCACCGGCTAACTACGTGCCAGCAGCCGCGGTAATACGTAGGTGGCAAGCGTTGTCCGGATTTATTGGGCGTAAAGCGAGCG
+
GGGGGGGGGGGGGGGGGGGGGGGGGGGGGGGGFGGGGGGGGGGGGGGGGGGGGGGGGGGGGGGGGGGGGGGGGGGGGGGGFGGGGGGGFGGGGGGGGGGGGGGGGGGCGGGGGGGGD?FGGGGGGGGGFGFGGFGGGGF9FFGGFGGGGCGGFGDGG>CFGGGGFGGGGGFEGCFGGGGGGGGGGGGDFGGGEGE7FGFGGE>EEFGFGGGGGGGG5?FGGGE5EEFCFGGGGGGEGFFGGGGG
@M03364:276:000000000-BLYN8:1:1101:15460:1999 1:N:0:1
ACTCCTACGGGAGGCAGCAGTGGGGAATATTGCACAATGGGCGCAAGCCTGATGCAGCCATGCCGCGTGTGTGAAGAAGGCCTTCGGGTTGTAAAGCACTTTCAGCGAGGAGGAAGGTGGTGAACTTAATACGTTCATCAATTGACGTTACTCGCAGAAGAAGCACCGGCTAACTCCGTGCCAGCAGCCGCGGTAATACGGAGGGTGCAAGCGTTAATCGGAATTACTGGGCGTAAAGCGCACG
+
GGGGGGFGGGGGGGGGGGGGGGGGGGGGGGGGGGGGGGGGGGGGGGGGGGGGGGGGGGGGGGGGGGGGGGGGGGGGGGGGGGGGGGGGFGGGGGFGGGGGGGGGGGDFFGDGGGFDGCFGGGGGGGGGGGGGGGGGGGGGGFGGGFGGGGGGFGGGGGGGGGGGGGGGEGGGGGGGGGGGGEGGGGGGGGGGGGGGGGGGGGGGGEGGGGGGGGGGGGGGGGDCFGFCFFGGDGGEFGGGDGGC
@M03364:276:000000000-BLYN8:1:1101:8147:2021 1:N:0:1
ACTCCTACGGGAGGCAGCAGTAGGGAATCTTCCACAATGGACGAAAGTCTGATGGAGCAACGCCGCGTGAGTGAAGAAGGTTTTCGGATCGTAAAACTCTGTTGTTGGAGAAGAATGTATCTGATAGTAACTGATCAGGTAGTGACGGTATCCAACCAGAAAGCCACGGCTAACTACGTGCCAGCAGCCGCGGTAATACGTAGGTGGCAAGCGTTGTCCGGATTTATTGGGCGTAAAGCGAGCG
+
GGGGGGGGGGGGGGGGGGGGGGGGGGGGGGGGGGGGGGGGGGGGGGGGGGGGGGGGGGGGGGGGGGGGGDFGGGGGCFCFGGGGGGGGGGGGFGGGGGGGGGFGFGGGGGGF?FGGGFF<,EFGAGGGGGGGFGG9FGF9DFGGGGGCCGGGGGGGGGGGGGGGFGGGGGGGGGCEF@FFGGGGGGFGGGGGGEGEGGGG?FGGGGGGGGGGGGC8CGFGGEGDFG?GGGGGCDGGGGGGGD3)
@M03364:276:000000000-BLYN8:1:1101:9049:2022 1:N:0:1
ACTCCTACGGGAGGCAGCAGTAGGGAATCTTCCACAATGGACGAAAGTCTGATGGAGCAACGCAGCGTGAGGGAAGACGGCTTTCTGATCTGAAAACTCTGTTGTTGGAGGAGAACGTATTTGTTAGTAACTGATCAGGTAGTGACTGTATGAAACCAGAAAGCCACGGCTAACTACGTGCCCGCAGGTACTGCGATAGGTAGGTGGCAAGCGTTGTCCGCATTGTTTTGGCGTAAAGCGAGCG
+
GDGGGFFGGGGGG7BCFEGGCCEFEFGGEGG,,,CFGGFGFGGG:FGFFGGGCC6FFDGF8F76@FGGGGG,BF8FD<,?+++C<,C???,59FFGGGCFEFG99=<,EF+B+,:,@?4,45F,::EBF,,:,E,C<5EAEEE=FF9<FGG,,C,8,3DF=DG8D,,+6+3+3@,8D+8,+4,8@*@*3,,,,,***6*66;,62?*,,,//:6*=/,1**3=*>51=0**<C<***1+):)))
@M03364:276:000000000-BLYN8:1:1101:11774:2044 1:N:0:1
ACTCCTACGGGAGGCAGCAGTGGGGAATATTGCACAATGGGCGCAAGCCTGATGCAGCCATGCCGCGTGTGTGAAGAAGGCCTTCGGGTTGTAAAGCACTTTCAGCGAGGAGGAAGGTGGTGAACTTAATACGTTCATCAATTGACGTTACTAGCAGAAGAAGCACCGGCTAACTCCGTGCCAGCAGCCGCGGTAATACGGAGGGTGCAAGCGTTAATCGGAATTACTGGGCGTAAAGCGCACG
+
GGGGGGGGGEFGGGGGGGGGGGGGGGGGGGGGGGGGGGGGFFGGGGGGGGGGGGGGGGGGGGGGGGEFFFFGGGFGGGGGFGGCGFGGFGGGGGGFGGGGGGGGDGGDEGGGG>FGGGGGGGGGDGGFDFGCGEGGGFCFFGGGGAEBFDCD,CFGEGFFGGGFGGGGCEGE7<BF:B::>DEFFGDGGGGGGGGGGFFCECCEGGGGGGGGGEDGGGGGCCCFFGCGCFGGGGGGFFFGGD9)
@M03364:276:000000000-BLYN8:1:1101:12107:2046 1:N:0:1
ACTCCTACGGGAGGCAGCAGTGGGGAATATTGCACAATGGGCGCAAGCCTGATGCAGCCATGCCGCGTGTGTGAAGAAGGCCTTCGGGTTGTAAAGCACTTTCAGCGAGGAGGAAGGTGGTGAGCTTAATACGTTCATCAATTGACGTTACTCGCAGAAGAAGCACCGGCTAACTCCGTGCCAGCAGCCGCGGTAATACGGAGGGTGCAAGCGTTAATCGGAATTACTGGGCGTAAAGCGCACG
+
GGGGGGGGGGGGGGGGGGFGFGGGGGGGGGGGGGGGGGGGGGGGGGGGGGGGGGGGGGGGGGGGGGGEGGGGGGGGGGGGGGGGGGGGGGGGGGGGGGGGGGGGGGGGGGGGGGGGGGGGGGFGGFGGGGGGGGGGGGGGGGGGGGGGGGGGGGDGGGGGGGGGGGGGDGGGGGGFGGFGGGGGGGGFFGGGGGGGFCEEG>CECBCEFGGGGGGGFGGGGGGGGGGGGGFCDDGGGGFCDG:3
@M03364:276:000000000-BLYN8:1:1101:10419:2054 1:N:0:1
ACTCCTACGGGAGGCAGCAGTGGGGAATATTGCACAATGGGCGCAAGCCTGATGCAGCCATGCCGCGTGTGTGAAGAAGGCCTTCGGGTTGTAAAGCACTTTCAGCGAGGAGGAAGGTGGTGAGCTTAATACGTTCATCAATTGACGTTACTCGCAGAAGAAGCACCGGCTAACTCCGTGCCAGCAGCCGCGGTAATACGGAGGGTGCAAGCGTTAATCGGAATTACTGGGCGTAAAGCGCACG
+
GGGGGGGGGGGGGGGGGGGGGGGGGGGGGGGGGGGGGGFGGGFGGGGCGGGGGGGGGGDGGGGGGGGGGGGGGGGFGGGFGGGGGGGGGGGGGGGGGGGFGGGGGGG=CFFFE:FGGCGGGGGFFGGGGFG9FGGGGGGGGGGGGGGGGGGGGGGGGGGGGGGBFFFGGGGGGGGGGGGGGGGGGGGGGDCECGGGGGFFGEGGGGDGGGGGGGGGGGGCEGGGGGGGGFFFGDGEGGDGGGG5
@M03364:276:000000000-BLYN8:1:1101:20326:2081 1:N:0:1
ACTCCTACGGGAGGCAGCAGTGGGGAATATTGCACAATGGGCGCAAGCCTGATGCAGCCATGCCGCGTGTGTGAAGAAGGCCTTCGGGTTGTAAAGCACTTTCAGCGAGGAGGAAGGTGGTGAACTTAATACGTTCATCAATTGACGTTACTCGCAGAAGAAGCACCGGCTAACTCCGTGCCAGCAGCCGCGGTAATACGGAGGGTGCAAGCGTTAATCGGAATTACTGGGCGTAAAGCGCACG
+
FCFGGGGGDGGGGGGGFGGGGGGGGGGG?CFGGGGFFGGGGGGECGGGFGFGGGGFGGGGGGGGGGCFGGGFDCEF9C<EF85CEEGGGCGGGGGGGGGGGFGDCGGGGEGBFGGG7EF==7FEGCGGGGGFGC<,<F<B?,DCGGGGF@EFGGGG>:FGGGGGGGGGGGGGGGGFGGGGEFGGGGF:CEEE>**;CEGGGGG71=C5:EFFG>*A5?7=CGGD?FGGGE8=DGEGGFFDGGG5
@M03364:276:000000000-BLYN8:1:1101:13263:2097 1:N:0:1
ACTCCTACGGGAGGCAGCAGTGGGGAATATTGCACAATGGGCGCAAGCCTGATGCAGCCATGCCGCGTGTGTGAAGAAGGCCTTCGGGTTGTAAAGCACTTTCAGCGAGGAGGAAGGTGGTGAACTTAATACGTTCATCAATTGACGTTACTCGCAGAAGAAGCACCGGCTAACTCCGTGCCAGCAGCCGCGGTAATACGGAGGGTGCAAGCGTTAATCGGAATTACTGGGCGTAAAGCGCACG
+
GGGGGGGGGGGGGGGGGGGGGGGGGGGGGGGFGGGGGGGGGGGGGGGGGGGGGGGGGGGGGGGGGGGGGGGGGGGGGGGGGGGGGGGGGGGGGGGGGGGGGGGGGGEEGGEEGGGGGGGGGFFDFGGGGGGGGGGGGGGGGGGGGGGGGGGFGGEEFGGGFA<FGGGGGGGGGGGGGGGGGGFDG@CCGC8>E858C9CEEGGGGGGC??@*88CCGGG77AEFGGGF+<EFDGGG<:CD555)
@M03364:276:000000000-BLYN8:1:1101:9553:2112 1:N:0:1
ACTCCTACGGGAGGCAGCAGTAGGGAATCTTCCACAATGGACGAAAGTCTGATGGAGCAACGCCGCGTGAGTGAAGAAGGTTTTCGGATCGTAAAACTCTGTTGTTGGAGAAGAATGTATCTGATAGTAACTGATCAGGTAGTGACGGTATCCAACCAGAAAGCCACGGCTAACTACGTGCCAGCAGCCGCGGTAATACGTAGGTGGCAAGCGTTGTCCGGATTTATTGGGCGTAAAGCGAGCG
+
GGGGGGGGGGGGGGGGGGGGGGGGGGGGGGGGGGGGGGGGGGGGGGGGGGGGGGGGGGGGGGGGGGGFFGGFGGGGGGGGGGGGGGGGGDGGGGGFGGFGGGGGGGGGGGGGGGGGGGGGGGGGGGGGGGGFGC<E9FFGGGGGFD@FGGGGGGD<FGGGGGGGGGGGDGGGGGGGGGGGCGGGGGGGGGGGGGGG@FGGGGGGGFFDGGGGGGGGGGG5C**=FFGFCFGGDGGGC>FGDGGD
@M03364:276:000000000-BLYN8:1:1101:24236:2205 1:N:0:1
ACTCCTACGGGAGGCAGCAGTGGGGAATATTGCACAATGGGCGCAAGCCTGATGCAGCCATGCCGCGTGTGTGAAGAAGGCCTTCGGGTTGTAAAGCACTTTCAGCGAGGAGGAAGGTGGTGAACTTAATACGTTCATCAATTGACGTTACTCGCAGAAGAAGCACCGGCTAACTCCGTGCCAGCAGCCGCGGTAATACGGAGGGCGCAAGCGTTAATCGGAATTACTGGGCGTAAAGCGCACG
+
FGGCFEGFGGG>CDGGG,CFFFFDGG;FCFFCGG@FCFGGFCEEGGECFEFG9@FGGGCFFGGEGEG>CCEFGGGGGFFC,CEDFE>CF:C=B<??,=FEEFFFGGGCFGGG7:EFGGGF:F,,C,,,8@F?FACB>FFCCGGG9FF7DFDG9=CCCFF@CECEDGFB<CE*,?FGD8F7FFGCFFFFFGC>*::EG9EG5EGCC*=CEGGG8EC:FFGGGC;=FFGC9+A=CDCGG77CDDG9
@M03364:276:000000000-BLYN8:1:1101:21146:2219 1:N:0:1
ACTCCTACGGGAGGCAGCAGTAGGGAATCTTCGGCAATGGACGAAAGTCTGACCGAGCAACGCCGCGTGAGTGAAGAAGGTTTTCGGATCGTAAAACTCTGTTGTTAGAGAAGAACAAGGACGTTAGTAACTGAACGTCCCCGGACGTTATCTAACCAGAAAGGGACGGCTAACTACGGGCCAGCAGCCGCTGTAATACGTAGGAGCCTAGCGTGGTCCGGATTGATTGGTCGTAAAGCGAGCG
+
FGGGGGGGGGGGGGDGFGGGGFFGGFGGCFGCF;FGGGGG@FG7FGGCFGGG<FEFGD@FDF7CFGGGGGG?FF<FGGGGGGC?@+C4B+=B,BFGG8<B,CFD=FGD9F,EE,B<FEEFC=CB<,CF<?DDC,,83@=+3=3+@FE3DFGCDF,35,@F7@FG>:F:*:<7<2<CGC**<=81*4C+23:*11++2<9BE+=B+*11000+*;**/02***;*22AE+60<>//C***19D57
@M03364:276:000000000-BLYN8:1:1101:15901:2233 1:N:0:1
ACTCCTACGGGAGGCAGCAGTAGGGAATCTTCCACAATGGACGAAAGTCTGATGGAGCAACGCCGCGTGAGTGAAGAAGGTTTTCGGATCGTAAAACTCTGTTGTTGGAGAAGAATGTATCTGATAGTAACTGATCAGGTAGTGACGGTATCCAACCAGAAAGCCACGGCTAACTACGTGCCAGCAGCCGCGGTAATACGTAGGTGGCAAGCGTTGTCCGGATTTATTGGGCGTAAAGCGAGCG
+
GGGGGGGGGGGGGGGGGGGGGGGGGGGGGGGGGGGGGGGGGGGGGGGGFGGGGGGGGGGGGGGGGGGGGGGGGGGGGGGGGGGFGGGGGGGGGGGGCGGGGGGGGGFGDGGFGGGGGGFFGGGGGGGGGGGGGGGGFGGGGGGGFGGGGDGFGFGGGGGGGGGGGGGGGEGDFGGGGEGEDFFG*8>EFGGGGEGGGGGGFCCBE95CGGGFDEGGGGGGD=57EDGGCC5FGCGGFFFDDCD5
@M03364:276:000000000-BLYN8:1:1101:9134:2243 1:N:0:1
ACTCCTACGGGAGGCAGCAGTAGGGAATCTTCCACAATGGACGAAAGTCTGATGGAGCAACGCCGCGTGAGTGAAGAAGGTTTTCGGATCGTAAAACTCTGTTGTTGGAGAAGAATGTATCTGATAGTAACTGATCAGGTAGTGACGGTATCCAACCAGAAAGCCACGGCTAACTACGTGCCAGCAGCCGCGGTAATACGTAGGTCCCAAGCGTTGTCCGGATGTATTGGGCGTAAAGCGAGCG
+
G@EFEFG-8FGGGGGGCGAFGGGCDGGGDCCG<;EEF@@<<EFE:@@<FFFEG<FFCGC,,+@@:@:F::F<,CAFGFGCEAC=<FFGFGEGGA<BF=FFEFDE<<4E?FFF<FGGGFG9FF<FFFGGGFF<FGF<EFDEFCF8FF7+C<A5FG<>CF@:DG@@F@D7FED:>FFE:*,7<8DFGGC,3>**4B84CCCC9?>EB;<,,3;@/BCE:02:E*A*<CFFFG==DGGGC>7C<557
@M03364:276:000000000-BLYN8:1:1101:10691:2260 1:N:0:1
ACTCCTACGGGAGGCAGCAGTGGGGAATATTGCACAATGGGCGCAAGCCTGATGCAGCCATGCCGCGTGTGTGAAGAAGGCCTTCGGGTTGTAAAGCACTTTCAGCGAGGAGGAAGGTGGTGAGCTTAATACGCTCATCAATTGACGTTACTCGCAGAAGAAGCACCGGCTAACTCCGTGCCAGCAGCCGCGGTAATACGGAGGGTGCAAGCGTTAATCGGAATTACTGGGCGTAAAGCGCACG
+
GGGGGGGGGGGGGGGGGGGGGGGGGGGGGGGGGGGGGGGGGGGGGGGGGGGGGGGGGGGGGGGGGGGGGGGGGGGGGGGGGGGGGGGGGGGGGGGGGGGGGGGGGGGGGGGGGGGGGGGGGGGGGGGGGGGFGGGGGGGGGGGGGGGGGGGGGGGGGGGGGGGGGGGGGGGGGGGGGGGGGDFFGGGGGGGGGEGGGGGGGGCCEGGGGGGGGGCEFG7=CEGDGGGGGGGGGGGGGGGGGGD5
@M03364:276:000000000-BLYN8:1:1101:14447:2263 1:N:0:1
ACTCCTACGGGAGGCAGCAGTGGGGAATATTGCACAATGGGCGCAAGCCTGATGCAGCCATGCCGCGTGTATGAAGAAGGCCTTCGGGTTGTAAAGTACTTTCAGCGAGGAGGAAGGCATTAAGGTTAATAACCTTAGTGATTGACGTTACTCGCAGAAGAAGCACCGGCTAACTCCGTGCCAGCAGCCGCGGTAATACGGAGGGTGCAAGCGTTAATCGGAATTACTGGGCGTAAAGCGCACG
+
GGGGGGGGGGGGDEGGGGGGGGGGGGGGGGGGGGGGGGGGGGGGGGGGGGGGGGGGGGGGGGGGGGGGGGGGGGGGGGGGGGGGGGGGGGGGGGGGGGGGGGGGGGGGGGGGGFFGGGGGGGGGGGGGGGGGGGGGGGGGGGGGGGGGGGGGGGGGGGGGGGGGGCFEGGG@FGGGGGGGGGGGGGGGGGGGGGGGGFGGGGCE>EGGGGGGGGGGGGGGGEGGGGGGGGGGG5EGG7>DCC35
@M03364:276:000000000-BLYN8:1:1101:14410:2307 1:N:0:1
ACTCCTACGGGAGGCAGCAGTGGGGAATATTGCACAATGGGCGCAAGCCTGATGCAGCCATGCCGCGTGTGTGAAGAAGGCCTTCGGGTTGTAAAGCACTTTCAGCGAGGAGGAAGGTGGTGAACTTAATACGTTCATCAATTGACGTTACTCGCAGAAGAAGCACCGGCTAACTCCGTGCCAGCAGCCGCGGTAATACGGAGGGTGCAAGCGTTAATCGGAATTACTGGGCGTAAAGCGCACG
+
GGGGGGGGGGGGGGGGGGGGGGFGGGGGGGEGGGGGGGGGGGGGGGGFGGFGGGGGGGDGGGGGGGGGGGGGGGGGGGGGGGGGGGGGGGGGGGGGGGGGGGGGGGGGGGGGGGGGGGGGGGGGGGGGGGGGGGGGGGGGGGGGGFGGGGCFGGGGGGGGGFGGFCGGGGFCGFGGDGGGGGGGGGGGGGGGGGGGGGGGDCEGGGGGGGGGGGGGGGFGGGEECCGGFFGGGDE*>7:>CDD5
@M03364:276:000000000-BLYN8:1:1101:17531:2312 1:N:0:1
ACTCCTACGGGAGGCAGCAGTGGGGAATATTGCACAATGGGCGCAAGCCTGATGCAGCCATGCCGCGTGTGTGAAGAAGGCCTTCGGGTTGTAAAGCACTTTCAGCGAGGAGGAAGGTGGTGAAATTAATACGTTCATCAATTGACGTTACTCGCAGAAGAAGCACCGGCTAACTCCGTGCCAGCAGCCGCGGTAATACGGAGGGTGCAAGCGTTAATCGGAATTACTAGGCGTAAAGCGCACG
+
GGGGGGGGGGGGGGGGGGGGGGGGGGGGGGGGGGGGGGGGGGGCGGEGGGGGGGGGGGEGGGGGGGGGGEFFGGGGGGGGCCGGGGGCFGGGGGGGCFGGGGAEE?FGGGGGGGFGEGGGFFCE,,A<<<FD@AFGGA<@DDFGFFC=DF:=,+@<FGDFGFGGFGFGGDEGGG@@CC:1>*5>*?FFC:8*:=8CGGCCC*=EGGGECE7EEC;C5:ACGCE5E:<++<<?<7*:*;:77CC7
@M03364:276:000000000-BLYN8:1:1101:24114:2315 1:N:0:1
ACTCCTACGGGAGGCAGCAGTAGGGAATCTTCGGCAATGGACGAAAGTCTGACCGAGCAACGCCGCGGGAGTGAAGAAGGTTTTCGGATCGTAAAACTCTGTTGTTAGAGAAGAACGACGAGGAGAGTGGAAAGCTCCTCGTGTGACGGTATCTAACCAGAAAGGGACGGCTAACTACGTGCCAGCAGCCGCGGTAATACGTAGGTCCCGAGCGTTGTCCGGATTTATTGGGCGTAAAGCGAGC
+
GGFGGGGGGGEGE@FFFDCFGGGGGGGGGGCG8CFC@FCGGGD>F>CEGGG9EGGDGDFFECEGCF:+4CFF8EFFCGGCGG<FFGE>CEGGG8FFFGCGFEFGFGCFFGGGGGGG>C+CCFGGGFEGGGCFGGG9CCFD@@EFCG9FEEEGGFGGGF9<:FFGAGGGDGGGGCCEGGGCCGGG7FGCGGGDEGGDGCGGG++;CFFFGGG5C*:C**<CCE**2+00<C6=FCCCC7:>)*))
@M03364:276:000000000-BLYN8:1:1101:14451:2330 1:N:0:1
ACTCCTACGGGAGGCAGCAGTGGGGAATATTGCACAATGGGCGCAAGCCTGATGCAGCCATGCCGCGTGTGTGAAGAAGGCCTTCGGGTTGTAAAGCACTTTCAGCGAGGAGGAAGGTGGTGAACTTAATACGTTCATCAATTGACGTTACTCGCAGAAGAAGCACCGGCTAACTCCGTGCCAGCAGCCGCGGTAATACGGAGGGTGCAAGCGTTAATCGGAATTACTGGGCGTAAGGCGCACG
+
GGGGGGGGGGGGGGGGGGGGGGGGGGGGGGGGGGGGGGGGGGGGGGGGGGGGGGGGGGGGGGGGGGGGGGGGGGGGGGGGGFGEEFGEG7=CFGFFCFAFFE99C,6+@@+FGG<F:FG+8BFG<FFGC,C?<F<D,,9E,C,<B<7FEC+@3+5+>FC,3<@<FGEF:><FCFCF:*1*>*,6D8CF7=:CEEEEC9;CE5BCE;:BF+>*=CEGG?<FEGEG<:CCGG**))7C*9*/5DD)
@M03364:276:000000000-BLYN8:1:1101:7986:2331 1:N:0:1
ACTCCTACGGGAGGCAGCAGTAGGGAATCTTCCACAATGGACGAAAGTCTGATGGAGCAACGCCGCGTGAGTGAAGAAGGTTTTCGGATCGTAAAACTCTGTTGTTGGAGAAGAATGTATCTGATAGTAACTGATCAGGTAGTGACGGTATCCAACCAGAAAGCCACGGCTAACTACGTGCCAGCAGCCGCGGTAATACGTAGGTGGCAAGCGTTGTCCGGATTTATTGGGCGTAAAGCGAGCG
+
GGGGGGGGGGGGGGGGGGGGGGGGGGGGGGGGGGGGGGGGGGGGGGGGGGGFGGGGGGGGGGGGGGGGGGGGGGGGGGGGGGGGGGGGGGGGGGGGGGGGGGGGGGGGGGGGGGGGGGGGGGGGGFGDGGGGGGGGGGGGGGGGGGGGGGFGGGGGGGGDGGGGFGGGG7FGGGGGGGGGGGGGFFGGGGGGGGGGGGGGGGGGFGF>FFGGGGEGGFGDGGDCFGGFFGGGGDEGGFC39CC5
@M03364:276:000000000-BLYN8:1:1101:12426:2352 1:N:0:1
ACTCCTACGGGAGGCAGCAGTGGGGAATATTGCACAATGGGCGCAAGCCTGATGCAGCCATGCCGCGTGTGTGAAGAAGGCCTTCGGGTTGTAAAGCACTTTCAGCGAGGAGGAAGGTGGTGAGCTTAATACGCTCATCAATTGACGTTACTCGCAGAAGAAGCACCGGCTAACTCCGTGCCAGCAGCCGCGGTAATACGGAGGGTGCAAGCGTTAATCGGAATTACTGGGCGTAAAGCGCACG
+
GGGGGGGGGGGGGGGGGGGGGGGGGGGGGGGGGGGGGGGGGGGGGGGGGGGGGGGGGGGGGGGGGGGGGGGGGGGGGGGGGGGGGGGGFGGGGGGGGGGGGGGGGGGGGGGGGGGGGGGGGGGGGGGGGGGGGGGGGGGGGGGGGGGFGGGGGGGGGGGFGGGGGGGGGCFGGGGGGDFFFEGGGGGGGGGGGGGDGGGGGGGGGGGGGGGGGGGGGGGGGGGGGFF?CFGGGGDGGGFGGGG5
@M03364:276:000000000-BLYN8:1:1101:14327:2367 1:N:0:1
ACTCCTACGGGAGGCAGCAGTGGGGAATATTGCACAATGGGCGCAAGCCTGATGCAGCCATGCCGCGTGTGTGAAGAAGGCCTTCGGGTTGTAAAGCACTTTCAGCGAGGAGGAAGGTGGTGAGCTTAATACGTTCATCAATTGACGTTACTCGCAGAAGAAGCACCGGCTAACTCCGTGCCAGCAGCCGCGGTAATACGGAGGGTGCAAGCGTTAATCGGAATTACTGGGCGTAAAGCGCACG
+
GGGGGGGGGGGGGGGGGGCFEFGGGGGGGGGGGGGGGGGGFFGGGGGGGGGGGGGGGGGFGGGGGGGGGGGGDGGGG8EFFDFGGGGGGGDFFGGGGGGGGGGGGGGGCGGGGGGGG<FGGGGGGGGGGGGG7FGFGGGC<C<FFFEGG?FGFDCCCFFGGGFGGGGGGGGGGGGGFGGG@DEFGGFFGGGGGGGGFFGGGEGDGCECFCFGGGDGFFGGGCCCEDFFFDFGGG=*97FGDGGD
@M03364:276:000000000-BLYN8:1:1101:10760:2378 1:N:0:1
ACTCCTACGGGAGGCAGCAGTAGGGAATCTTCGGCAATGGACGAAAGTCTGACCGAGCAACGCCGCGTGAGTGAAGAAGGTTTTCGGATCGTAAAACTCTGTTGTTAGAGAAGAACGACGAGGAGAGTGGAAAGCTCCTCGTGTGACGGTATCTAACCAGAAAGGGACGGCTAACTACGTGCCAGCAGCCGCGGTAATACGTAGGTCCCGAGCGTTGTCCGGATTTATTGGGCGTAAAGCGAGG
+
GGGGGGGGGGGGGGGGGGGGGGGGGGGGGGGGGGGGGGGGGGGGGGGGGGGGGGGGGGGGGGGGGGGGGGGGGGGGGGGGFGGGGGGGGGGGGGGGGGCGGGGGGGGGGGGGGGGGGEGGGGGGGGGGGGGGGGGGGFGGEFFGGGGGGGGGGGGDGGGGFGGGGGGGGGGGGGFGGGGGGGGGGGGGGEGGGGCEGGGFGCFGD7+@CEEEEGECECGG5:*:CCFGGGGGDD=CDDFCGGG)
@M03364:276:000000000-BLYN8:1:1101:19327:2390 1:N:0:1
ACTCCTACGGGAGGCAGCAGTAGGGAATCTTCCACAATGGACGAAAGTCTGATGGAGCAACGCCGCGTGAGTGAAGAAGGTTTTCGGATTGTAAAACTCTGTTGTTGGAGAAGAATGTATCTGATAGTAACTGATCAGGTAGTGACGGTATCCAACCAGAAAGCCACGGCTAACTACGTGCCAGCAGCCGCGGTAATACGTAGGTGGCAAGCGTTGTCCGGATTTATTGGGCGTAAAGCGAGCG
+
GGGGGGGGGGGGGGGGGGGGGGGGGGGGGGGGGGGGGGGGGGGGGGGFGGGGGGGGGGGGGGGGGGGGGGGGGGGGGGGGGGGGGGGGGGGGGGGGGGGGGGGGGGGGGGGGGGGGGGGGGGGGGGGGGGGGGGGGGGGGGGGGGGGGGGGGGGGGGGGGGDGGGGGGGGGGGGGGGGGGGGGGGGGGGGGGGGCEGGGGGGGGGGGGGGGGGGGGGGGGGGGGGGGGGGGGGGGGGGGGGGG<
@M03364:276:000000000-BLYN8:1:1101:11769:2416 1:N:0:1
ACTCCTACGGGAGGCAGCAGTGGGGAATATTGCACAATGGGCGCAAGCCTGATGCAGCCATGCCGCGTGTGTGAAGAAGGCCTTCGGGTTGTAAAGCACTTTCAGCGAGGAGGAAGGTGGTGAACTTAATACGTTCATCAATTGACGTTACTCGCAGAAGAAGCACCGGCTAACTCCGTGCCAGCAGCCGCGGTAATACGGAGGGTGCAAGCGTTAATCGGAATTACTGGGCGTAAAGCGCACG
+
GGGGGGGFEGGFGGGGGGGGFGGGGGGGGEGFGGGGGGGGGGGGGEGGGGGGGGGGGGGGGGGGGGGEFCDFFGGGGFGGGGGGGGGGGGGGGGGGGDGGGGAFGGE@FG>FFG8FEFFGEGFGGFFGDFGAFFGFGGGGGF,FDGCFCGGGGGECGGGGGGGF7<FFGGGG?FFGGGGGGGGGFEFGGGGGE8ECGGGGDCGGGEEEGGGF:AEEGGGGGGGGGG7CCGGFGGGD7FFGDGD)
@M03364:276:000000000-BLYN8:1:1101:21844:2428 1:N:0:1
ACTCCTACGGGAGGCAGCAGTGGGGAATATTGCACAATGGGCGCAAGCCTGATGCAGCCATGCCGCGTGTGTGAAGAAGGCCTTCGGGTTGTAAAGCACTTTCAGCGAGGAGGAAGGTGGTGAACTTAATACGTTCATCAATTGACGTTACTCGCAGAAGAAGCACCGGCTAACTCCGTGCCAGCAGCCGCGGTAATACGGAGGGTGCAAGCGTTAATCGGAATTACTGGGCGTAAAGCGCACG
+
GGGEGGGGGGG;FEGGGGFFFFGGGGGGGGGGGGGGGGGGGGGCEGEGGGGGFFFGGGFGGGGFGGGFFGGGGGGGGGGGDFF<FEGGFFEGGGGGGGGFGGGFGGGEEECGGGGGGGGGGGFDEFGCBFGA<CBDF?FAFBFGGGGEFGGGGFGGEGF:FGFGGCDFEDECFGGFCGCGG:;D*BCG@C*BDBECFFGGGDCEDCCCC@CFGCEGGGGGGDGGGFGGGGGFGGGCFCGGDGD<
@M03364:276:000000000-BLYN8:1:1101:23396:2433 1:N:0:1
ACTCCTACGGGAGGCAGCAGTAGGGAATCTTCCACAATGGACGAAAGTCTGATGGAGCAACGCCGCGTGAGTGAAGAAGGTTTTCGGATCGTAAAACTCTGTTGTTGGAGAAGAATGTATCTGATAGTAACTGATCAGGTAGTGACGGTATCCAACCAGAAAGCCACGGCTAACTACGTGCCAGCAGCCGCGGTAATACGTAGGTGGCAAGCGTTGTCCGGATTTATTGGGCGTAAAGCGAGCG
+
GGGGGGGGGGGGGCGGE7FFGGGGEGGGGGGGGGGGGGGG<EFGGGG,FC<FFA@<FFFGGGGDFGGGD@FFG,E<FFFFCFGG9=CGGCGGGGGFF,CFFGCFGGGG,EA=EFFGGFGGEAAEC9?EFDFA<<FFCFGBFGGGGGGGGGGFDF8DFEGGGC@DDDGGGG7:FD,@<8<C:EGFG?:86*:CE>EG9;2C26,BFF*4*<*=C3=:EFC57=8ACF9F76CFC51:**:C3))1
@M03364:276:000000000-BLYN8:1:1101:16827:2490 1:N:0:1
ACTCCTACGGGAGGCAGCAGTGGGGAATATTGCACAATGGGCGCAAGCCTGATGCAGCCATGCCGCGTGTATGAAGAAGGCCTTCGGGTTGTAAAGTACTTTCAGCGAGGAGGAAGGCATTAAGGTTAATAACCTTAGTGATTGACGTTACTCGCAGAAGAAGCACAGGCTAACTCCGTGCCAGCAGCCGCGGTAATACGGAGGGTGCAAGCGTTAATCGGAATTACTGGGCGTAAAGCGCACG
+
GGGGGGGGGGGGGGGGGGGGGGGGGGGGGGGGGGGGGGGGGGGGGGGGGGGGGGGGGGGGGGGFGGGGGEGGGGGFGGGGGGGGF<FGFDGGGGGGGEFGGGCEF9FGGGEGGGFEEFGGFGFFGE<AFGGGGEGGGGEFGFG<FFGGFGEGCCEEGGFGGGGGGG,DFF>7DFFGGED:FFFCFGGGC>>5EGDGGFC>>1CEEGCCFFF=*1=8:CGCCCGGGG79+<CGG)>=FFDGGD<5
@M03364:276:000000000-BLYN8:1:1101:7304:2491 1:N:0:1
ACTCCTACGGGAGGCAGCAGTAGGGAATCTTCGGCAATGGACGAAAGTCTGACCGAGCAACGCCGCGTGAGTGAAGAAGGTTTTCGGATCGTAAAACTCTGTTGTTAGAGAAGAACAAGGACGTTAGTAACTGAACGTCCCCTGACGGTATCTAACCAGAAAGCCACGGCTAACTACGTGCCAGCAGCCGCGGTAATACGTAGGTGGCAAGCGTTGTCCGGATTTATTGGGCGTAAAGCGAGCG
+
GGGGGGGGGGGGGGGGGGGGGGGGGGGGGGGGGGGGGGGGGGGGGGGGGGGGGGGGGGGGGGGGGGGGGGGGGGGGGGGGFGGGGGGGGGGGGGGGGGGGGGGGGGGGGGGGGGGGGGGGGGGGGGGGGGGGGGGGGGGGGGGGGGGGGGGGGGGGFDFGGGCGGGGGGGGGGGGGGGGGGGGGGGGGGGGGGGGGGGGFGGDCFGGGGGF=EGGGGGGGGGGCCFGDFF5FGGGGGGGGGGGD
@M03364:276:000000000-BLYN8:1:1101:11528:2499 1:N:0:1
ACTCCTACGGGAGGCAGCAGTGGGGAATATTGCACAATGGGCGCAAGCCTGATGCAGCCATGCCGCGTGTGTGAAGAAGGCCTTCGGGTTGTAAAGCACTTTCAGCGAGGAGGAAGGTGGTGAGCTTAATACGTTCATCAATTGACGTTACTCGCAGAAGAAGCACCGGCTAACTCCGTGCCAGCAGCCGCGGTAATACGGAGGGTGCAAGCGTTAATCGGAATTACTGGGCGTAAAGCGCACG
+
GGGGFFGGGGGGGGGGGGGGGGGGGGGGGGGGGGGGGGGGGGGGGGGGGGGGGGGGGGGGGGGGGGGGGGGGGGGGGGGGGGGFGGGGGGGGGGGGGGGGGGGGGGGFGGGGGDFGGFGGGGGGGEFFGGGGFFGGGGGGGGDFGGGGGGGGGGGGGGGGFFFGGGGGGGGGGGGGGGGGGGGFFGGFDGGGGGEGFGGGGGEGGGGGFGGGGGGGFGGGGGGGFCGGGFGGGGGGFGFD:DD5
@M03364:276:000000000-BLYN8:1:1101:15990:2500 1:N:0:1
ACTCCTACGGGAGGCAGCAGTGGGGAATATTGCACAATGGGCGCAAGCCTGATGCAGCCATGCCGCGTGTGTGAAGAAGGCCTTCGGGTTGTAAAGCACTTTCAGCGAGGAGGAAGGTGGTGAACTTAATACGTTCATCAATTGACGTTACTCGCAGAAGAAGCACCGGCTAACTCCGTGCCAGCAGCCGCGGTAATACGGAGGGTGCAAGCGTTAATCGGAATTACTGGGCGTAAAGCGCACG
+
GGGGGGGGGGGGGGGGGGEFGFGGGGEGGGGGGGGGFFGFCGEGGGGGGGGGGGGGFEFGGGGGGGGGGGFGGGGGGGGGGGC@FFGDCFDCGGGGGCGFGAGGGGC+@7FFGGGGDGGFGFGFGG9FFGFFGGGGFF9<?FFFECFGGGGG9FGG+@CCG@CFFG:CFCGGGG;9FEFFGGGGG8EFGGGECCGGCGGGGCED7CEGGGFGGGGG59FFGGDFCC:?+?C757E5CF7C<DD3
@M03364:276:000000000-BLYN8:1:1101:17398:2511 1:N:0:1
ACTCCTACGGGAGGCAGCAGTGGGGAATATTGCACAATGGGCGCAAGCCTGATGCAGCCATGCCGCGTGTGTGAAGAAGGCCTTCGGGTTGTAAAGCACTTTCAGCGAGGAGGAAGGTGGTGAACTTAATACGTTCATCAATTGACGTTACTCGCAGAAGAAGCACCGGCTAACTCCGTGCCAGCAGCCGCGGTAATACGGAGGGTGCAAGCGTTAATCGGAATTACTGGGCGTAAAGCGCACG
+
GGGGGGGGGGGGGGGGGGFGGGGGGGGGGGGGGGGGGGGGGGGGGGGGGGGGGGGFGGGGGGGGGGE@FGFGGGGGGGGGGGGEEGGGGGGGGGDAFGGGGGGGGGGGGGDGGGGGGGGFGGGGGGFFGGGFGGGGGGGFGFGGGGGGGGGGGGGGDGGGGGGGGGFDGDGGGFFFGGGGC7DFC@F@FGGGGGGGG9EGGGGG7BEGGFGGGGG57F7=EGGGGFGCGGGGGGGGCF7)7CG3
@M03364:276:000000000-BLYN8:1:1101:19710:2512 1:N:0:1
ACTCCTACGGGAGGCAGCAGTGGGGAATATTGCACAATGGGCGCAAGCCTGATGCAGCCATGCCGCGTGTGTGAAGAAGGCCTTCGGGTTGTAAAGCACTTTCAGCGAGGAGGAAGGTGGTGAGCTTAATACGTTCATCAATTGACGTTACTCGCAGAAGAAGCACCGGCTAACTCCGTGCCAGCAGCCGCGGTAATACGGAGGGTGCAAGCGTTAATCGGAATTACTGGGCGTAAAGCGCACG
+
GGGGGGGGGGGGGGGGGGGGGGGGGGGGGGGGGGGGGGGGGGGGGGGGGGGGGGGGGGGGGGGFGGGGGGGGGGGGGGGGGGGGGGGGGGGGGGGGGGGGGGGGGFGFGGCGGGGGGFFGGGFGGFCECGGGGGGFCFFGGGG@DFGGGGGGGGGGGDGGGGGGGGGGGGGGGGGGGGGGDFGGGGGGGGGGDECEFGGGGGGEEEGEGGGCEGGGFGGGGEEGFGGGGGGFGGGEGGGGGGGD
@M03364:276:000000000-BLYN8:1:1101:9877:2521 1:N:0:1
ACTCCTACGGGAGGCAGCAGTGGGGAATATTGCACAATGGGCCCAAGCCTGATGCAGCCATGCCGCGTGTGTGAAGAAGGCCTTCGGGTTGTAAAGCACTTTCAGCGAGGAGGAAGGTGGTGAGCTTAATACGCTCATCAATTGACGTTACTCGCAGAAGAAGCACCGGCTAACTCCGTGCCAGCAGCCGCGGTAATACGGAGGGTGCAAGCGTTAATCGGAATTACTGGGCGTAAAGCGCACG
+
GGGGGGGGGGGGGGGGGGGGGGGGGGGGGGGGGGGGGGGGGGGGGGGGGGGGGFGGGGGGGGGGGGGFGGGGGGGGGGGGGGGGGGGGGGGGGGGGGGGGGGFDGGGEEGGGGGGGGFGGGGGGGGGGGGGDGGC:@FGGGGGGGGGGGGGGGGGGGGGGGGGGGGGGGGGCFGGFGEEFGGGGGGGGGGGGGGGGGGFGGGGGGGG5B7EGGGEGGGFGDE8FFFGGGGFDGGGDGGGGGGGC
@M03364:276:000000000-BLYN8:1:1101:11649:2543 1:N:0:1
ACTCCTACGGGAGGCAGCAGTGGGGAATATTGCACAATGGGCGCAAGCCTGATGCAGCCATGCCGCGTGTGTGAAGAAGGCCTTCGGGTTGTAAAGCACTTTCAGCGAGGAGGAAGGTGGTGAGCTTAATACGGTCGTCAATTGACGTTACTCGCAGAAGAAGCACCGGCTAACTCCGTGCCGGCAGCCGCGGTAATACGTAGGTGGCAAGCGTTGTCCGGATTGAGTGGGCGTAAAGCGAGCG
+
<FFFGGGG7FEEEGGGGF9FFGGGGGGGGG,CEGGG@EFFGEG7C7FFFFFCFFGGGGGGCFFCF@FGGCCFFGGGF8FFFG,<C,=CFGGGGCE9,B=FFFGFGGG7+CFGC+?ECFF7BF<E8FBEGFGFG+BFCFC7FD<D9FGCFGFA9CFF7*@<@3FF,F:CFEG*@7;9F7>BFFGDB*388CEGDB5BF95;C9CECCCC*9*A*1*/:?CGG*;5*2+3+:@FDGGGG**7>57)
@M03364:276:000000000-BLYN8:1:1101:19605:2576 1:N:0:1
ACTCCTACGGGAGGCAGCAGTAGGGAATCTTCCACAATGGACGAAAGTCTGACGGAGCAACGCCGCGTGAGTGATGAAGGGTTTCGGTTCGTAAAACTCTGTTATTAGGGAAGAACATATGTGTAAGTAACTGTGCACATCTTGACGGTACCTAATCAGAAAGCCACGGCTAACTACGTGCCAGCAGCCGCGGTAATACGTAGGTCCCAAGCGTTGTCCGGATTTATTGGGCGTAAAGCGAGCG
+
GGGGGGGGGGGGGGGGGGGGGGGGGGGGGGGGGGGGGGGGGGGGGGGFGGGGGGGGGGGGGGGGGGGGGGGGGGGGGGGGGFFGGGGGGGGGGGGGGGGGGGGGGGGGGGGGGGGGGGGGGGGGGGGGGGGGGGGGGGGGGGGGGGGGGGGGGGGGGGGGGGGGGGGGEEGGGGGGGGGGGGCGGGGGFEGGGGGGGGGGFGGGGGGGGG=FGGGEGGGGGEGEFFGGGGGGGGGGGGGGGGGD
@M03364:276:000000000-BLYN8:1:1101:23019:2597 1:N:0:1
ACTCCTACGGGAGGCAGCAGTAGGGAATCTTCGGCAATGGACGAAAGTCTGACCGAGCAACGCCGCGTGAGTGAAGAAGGTTTTCGGATCGTAAAACTCTGTTGTTAGAGAAGAACGACGAGGAGAGTGGAAAGCTTCTCGTGTGACGGTATCTAACCAGAAAGGGACGGCTAACTACGTGCCAGCAGCCGCGGTAATACGTAGGTCCCGAGCGTTGTCCGGAGTTATTGGGCGTAAAGCGAGC
+
GEF9CAEF--@-@C7B@,CCFAFFGGCFDFGFEFEGGGGGFGGGGGGG,CFF<EGFE++C6:FEF:FGCGGGGGCF9F8FFGGF,@C+=>?F,FFFGGEFFEFGGG9FCAAFGGAAB+8@F:>EF@+B=DCFDFCF,@FC@<@FFA9CFFGEA7@>@::<,6>AAF>7FECCCFCFGDG<F7C@@CF@F>8CEG:8C<BF>FFF8E7<CGEE=E8C*AFC5=5*2;++3<@54C5>CF7>DDG7
@M03364:276:000000000-BLYN8:1:1101:17166:2642 1:N:0:1
ACTCCTACGGGAGGCAGCAGTGGGGAATATTGCACAATGGGCGCAAGCCTGATGCAGCCATGCCGCGTGTGTGAAGAAGGCCCTCGGGTTGTAAAGCACTTTCAGCGAGGAGGAAGGTGGTGAGCTTAATACGTTCATCAATTGACGTTACTCGCAGAAGAAGCACCGGCTAACTCCGTGCCAGCAGCCGCGGTAATACGGAGGGTGCAAGCGTTAATCGGAATTACTGGGCGTAAAGCGCACG
+
FGGGGGGGGGGGGGGGGGGGGGGGGGDGGGGGGGGGFGFGGGGGGGGFGGGGGGGGGGGGGGGGGGGGGEGGEGGGGGGGGG,FFGGGGGGGGFGGFGGGGGGGDGE7FGGGDGGGGGGGGGGGAFGGAFFABFCFGGAFADFGGGGGGGGG9FF::FFFF7<BCFGG@@*5F:;FCEGFFGEFFFGGFGG8CEGGGDD*8CBBCGEDCCFFEG8C:9EF5;?*2C?9FGG=DD57CFFCCCD9
@M03364:276:000000000-BLYN8:1:1101:10265:2654 1:N:0:1
ACTCCTACGGGAGGCAGCAGTGGGGAATATTGCACAATGGGCGCAAGCCTGATGCAGCCATGCCGCGTGTGTGAAGAAGGCCTTCGGGTTGTAAAGCACTTTCAGCGAGGAGGAAGGTGGTGAGCTTAATACGTTCATCAATTGACGTTACTCGCAGAAGAAGCACCGGCTAACTCCGTGCCAGCAGCCGCGGTAATACGGAGGGTGCAAGCGTTAATCGGAATTACTGGGCGTAAAGCGAGCG
+
GGGGGGGGGGGGGGGGGGGGGGGGGGGGGGGGGGGGGGGGGGGGGGGGGGGGGGGGGGGGGGGGGGGGGGGGGFGGGGGGGGGGGGGDFGGGGGGGGGGGGGGGGGGGFGGGGGGGGGGGGGGGGGGGGGGGGGGGGDGGFGGGGGGGGGGGGGGGGGGGGGGGGGGGGGGGGGGGFGGGGGGGGGGGGGGGGGGGGGGGGCCEGGGGGGGFGGGGGGGGGCCEFGGGGGGGDDEEDCFDDDGC
@M03364:276:000000000-BLYN8:1:1101:13302:2699 1:N:0:1
ACTCCTACGGGAGGCAGCAGTGGGGAATATTGCACAATGGGCGCAAGCCTGATGCAGCCATGCCGCGTGTGTGAAGAAGGCCTTCGGGTTGTAAAGCACTTTCAGCGAGGAGGAAGGTGGTGAACTTAATACGTTCATCAATTGACGTTACTCGCAGAAGAAGCACCGGCTAACTCCGTGCCAGCAGCCGCGGTAATACGGAGGGTGCAAGCGTTAATCGGAATTACTGGGCGTAAAGCGCACG
+
GGGGGGGGGGGGGGGGGGGGGGGGGGGGGGGGFGGGGGGGGGGGGGGGGGGGGGGGGGGGGGGGGGGGGGGGGGGGGGGGGGGGGGGGGGGBDGGGGGGGFGFGGGGGGGGGGGFEGGGGGGFGGGGGGGGGGGGGFGGGGGGGGGGGGGGGGGGGGGGFGGGGGGGGGGGGGGGGFGFGGGGGGGGGGGGGGECEGGGGGGGGGGDGGFGGGGGDGGGGGGGGGGGGGGFCCDEGGGGGDGG3
@M03364:276:000000000-BLYN8:1:1101:10460:2726 1:N:0:1
ACTCCTACGGGAGGCAGCAGTGGGGAATATTGCACAATGGGCGCAAGCCTGATGCAGCCATGCCGCGTGTGTGAAGAAGGCCTTCGGGTTGTAAAGCACTTTCAGCGAGGAGGAAGGTGGTGAACTTAATACGTTCATCAATTGACGTTACTCGCAGAAGAAGCACCGGCTAACTCCGTGCCAGCAGCCGCGGTAATACGGAGGGTGCAAGCGTTAATCGGAATTACTGGGCGTAAAGCGCACG
+
GGGGGGGGGGGGGGGGGGGGGGGGGGGGFGGGGGGGGGGGGGGGGGGGGGGGGGGGGGF@FGGGGGGGGEGGGDFGGGGGGGGGGGGGFGGGGGGGFFGGGGGGGGGFGGGGGDGGDFEGGGGGGGGGFGGGGGGGGGCDFFGGGGGGGGDGFEDGG>FGGGGGGGGGGGGGGGGGGGGFGCGGDGGFGGGGGGGGGGGGGEEEE5CGGGGGDGEEG:9FGEEFFFFFCCGGGGGGGGGGDGC)
@M03364:276:000000000-BLYN8:1:1101:11379:2749 1:N:0:1
ACTCCTACGGGAGGCAGCAGTGGGGAATATTGCACAATGGGCGCAAGCCTGATGCAGCCATGCCGCGTGTGTGAAGAAGGCCTTCGGGTTGTAAAGCACTTTCAGCGAGGAGGAAGGTGGTGAACTTAATACGTTCATCAATTGACGTTACTCGCAGAAGAAGCACCGGCTAACTCCGTGCCAGCAGCCGCGGTAATACGGAGGGTGCAAGCGTTAAGCGGAATTACTGGGCGTAAAGCGCA
+
GGGGGGGGGEGGGGGGGGGGGGGGGGGGDEGGGGGGGGGGGGGGGGGGGGGGGGGGGGGGGEEFFEGF=?FFGGGGGGGGF8CEFGDGFGC+?EEGC8FFFGFFFGD7CEEGGEFG+8EE:<9?FFFGGGGGGGGG89CGG<GFAFGGGGGGGGGGGCG,,DCGGFFGGGGGG?99FC>F@>9,>CEG:CEEGCEEGFGFEEGGG>CG6>CC:/AC5+<=GGDC+<+AC+AFGGGGDGD<33
@M03364:276:000000000-BLYN8:1:1101:6993:2766 1:N:0:1
ACTCCTACGGGAGGCAGCAGTGGGGAATATTGCACAATGGGCGCAAGCCTGATGCAGCCATGCCGCGTGTATGAAGAAGGCCTTCGGGTTGTAAAGTACTTTCAGCGAGGAGGAAGGCATTAAGGTTAATAACCTTGGTGATTGACGTTACTCGCAGAAGAAGCACCGGCTAACTCCGTGCCAGCAGCCGCGGTAATACGGAGGGTGCAAGCGTTAATCGGAATTACTGGGCGTAAAGCGCACG
+
GGGGGGGGGGGGGGGGGGGGGGGGGGGGGGGGGGGGGGGGGGGGGGGGGGGGGGGGGGGGGGGGGGGGGGGGGGGGGGGGGGGGGGGGGGGGGGGFGGGGGGGFCFGGGGGGGGGFEGGGGGFGGGGGGGGGGGGGGGGGGGGGGGGGGGGGGGDGGGGGGGGGGGGGGGGGGGGGGGGGGGGGGGGGGGGGGGG8CEGGGEGGGGGGGGGGGGGGGGGFGGGGGGGGGGGGGGGGGGGGG:55
@M03364:276:000000000-BLYN8:1:1101:18710:2808 1:N:0:1
ACTCCTACGGGAGGCAGCAGTAGGGAATCTTCCACAATGGACGAAAGTCTGATGGAGCAACGCCGCGTGAGTGAAGAAGGTTTTCGGATCGTAAAACTCTGTTGTTGGAGAAGAATGTATCTGATAGTAACTGATCAGGTAGTGACGGTATCCAACCAGAAAGCCACGGCTAACTACGTGCCAGCAGCCGCGGTAATACGTAGGTGGCAAGCGTTGTCCGGATTTATTGGGCGTAAAGCGAGCG
+
GGGGGGGGGGGGGGGGGGGGGGGGGGGGGGGGGGGGGGGGFGGGGGGGGGGGGGGGGGGGGGGGGGGGGGGGGFGCDEGGGGGGGGGGGGDGCEGGGGGGGGGGGGGGGGGGGGGGGGGGGGGGGGGGCFGGGGGBFGGGGGGGGGGGECFGDGGGGGFFGFFFFGGGGGCCFFGGGDFGGGGGGGGGFEEEDC88BGGGGGGGGF5C8C5FE;=EEGFEGGCEECCFGGGFC>ECDGGGGDC7
@M03364:276:000000000-BLYN8:1:1101:12068:2814 1:N:0:1
ACTCCTACGGGAGGCAGCAGTGGGGAATATTGCACAATGGGCGCAAGCCTGATGCAGCCATGCCGCGTGTGTGAAGAAGGCCTTCGGGTTGTAAAGCACTTTCAGCGAGGAGGAAGGTGGTGAACTTAATACGTTCATCAATTGACGTTACTCGCAGAAGAAGCACCGGCTAACTCCGTGCCAGCAGCCGCGGTAATACGGAGGGTGCAAGCGTTAATCGGAATTACTGGGCGTAAAGCGCACG
+
GGGGGGGGGGGGGGGGGGGGGGGGGGGGGGGGGGGGGGGGGGGGGGGGGGGGGGGGGGGGGGGGGGGGGGGGGGGGGGGGGGGGGGGGGGGEFDGGGGGGGGFGGGGGGGGGGGGGGGGGGGGGGGCFGGGGGGGGGGGGGGGGGCGFGGGGGGCGGGGGGGGGFGGGGGG7FGGGGGGFEGGGGGGGGGGGGGGEFGGGGGCGGGGGGGGGGGEEGGGGGGGGGGGGGGGGGGGGGGGGDGGC
@M03364:276:000000000-BLYN8:1:1101:18022:2829 1:N:0:1
ACTCCTACGGGAGGCAGCAGTAGGGAATCTTCGGCAATGGGGGCAACCCTGACCGAGCAACGCCGCGTGAGTGAAGAAGGTTTTCGGATCGTAAAACTCTGTTGTTAGAGAAGAACAAGGATGAGAGTAACTGTTCATCCCTTGACGGTATCTAACCAGAAAGCCACGGCTAACTACGTGCCAGCAGCCGCGGTAATACGTAGGTGGCAAGCGTTGTCCGGATTTATTGGGCGTAAAGCGAGCG
+
GGGGGGGGGGGGGGGGGGGGGGGGGGGGGGGGGGGGGGGGGGGGGGGGGGGGGGGGGGGGGGGGGGGGGGGGGGGGGGGFFFGGGGGGGGGGGGGGGGGGGGFGGGGGGFGGGGGGGGGGGGGGGGEGGGGGGGGGGGGGGGGGGGGGGGGGGGGGGGGFGFGGFGGG7FGGGGGGGEEFDGGGGGGGGGGGGGGGGGGGF9FEGGGGGGGGGGGGGGGGGG5CFGGGGGGGGGGGGGGGGGG<
@M03364:276:000000000-BLYN8:1:1101:6740:2896 1:N:0:1
ACTCCTACGGGAGGCAGCAGTGGGGAATATTGCACAATGGGCGCAAGCCTGATGCAGCCATGCCGCGTGTGTGAAGAAGGCCTTCGGGTTGTAAAGCACTTTCAGCGAGGAGGAAGGTGGTGAACTTAATACGTTCATCAATTGACGTTACTCGCAGAAGAAGCACCGGCTAACTCCGTGCCAGCAGCCGCGGTAATACGGAGGGTGCAAGCGTTAATCGGAATTACTGGGCGTAAAGCGCACG
+
GGGGGGGGGGGGGGGGGGGGGDGGGGGGGGGGGGGGGGGEFGGGGGGGGGCFGGGGEAEDFGGGG7CFGGGFFGGGFGGGGD<DGFGGGGGGGGFGCFGGGGG?FEGGGGGEEDEGEAECFGFFFGGGGGGGGFGFG<AGGGCFGGD:@FGG9+F@+@FEGGFFGG@>CFGGGGGGGDCBFGGGGGGFGGGGG8CC9FCCGE*:BEDGGG7@CEEEGGGGDCCGFGGFCGFGGGGE<CFDGG:5
@M03364:276:000000000-BLYN8:1:1101:7105:2920 1:N:0:1
ACTCCTACGGGAGGCAGCAGTGGGGAATATTGCACAATGGGCGCAAGCCTGATGCAGCCATGCCGCGTGTGTGAAGAAGGCCTTCGGGTTGTAAAGCACTTTCAGCGAGGAGGAAGGTGGTGAACTTAATACGTTCATCAATTGACGTTACTCGCAGAAGAAGCACCGGCTAACTCCGTGCCAGCAGCCGCGGTAATACGGAGGGTGCAAGCGTTAATCGGAATTACTGGGCGTAAAGCGCACG
+
GGGGGGGGGGGGGGGGGGGGFGGGGGGGGGGGGGGGGGGGGGGGGGGGGGGGGGGGGGGGGGGGGGGGGGGGGGGGGGGGDGGGGGGGGGGGGGGGGGGGGGGGGGGDCGFGGGGGDAAFEGGGGGFGGGGGGGGGGFFGGGGGGGEEGGGGGGGGGGGGGGGG7<FCFGGGGGGGGGGDGDGGGGGGGGGGGEEGGGGGGEGGGGGEGFGGGGGEFFGGCGCFGGDFFGCGDDEEGGGGGGG5
@M03364:276:000000000-BLYN8:1:1101:24326:2932 1:N:0:1
ACTCCTACGGGAGGCAGCAGTGGGGAATATTGCACAATGGGCGCAAGCCTGATGCAGCCATGCCGCGTGTGTGAAGAAGGCCTTCGGGTTGTAAAGCACTTTCAGCGAGGAGGAAGGTGGTGAACTTAATACGTTCATCAATTGACGTTACTCGCAGAAGAAGCACCGGCTAACTCCGTGCCAGCAGCCGCGGTAATACGGAGGGTGCAAGCGTTAATCGGAATTACTGGGCGTAAAGCGCACG
+
GGGGGGGGGGGGGDGGGGGGFFGGGGDFGGGGGGGGGGGGGGGGGGGGDGGGGGGFGDFGGGFGEGGGGGGGFFFGGGGGGGGGGGGGGGGGGGGGFGGGGGGGGGGGGD7FDEG<FGGGGGGGGFGGGGGGGFGGFFGGGGGGGGGDGGGADC3<FEGGGGGGGGFGGGGGFFGGGGFFGGG?@FGGGGGGGCCEGCFFG5EGCC55FFFCEECEGGFGGCGGGGGGGFGGGCC=CGGGGGG7
@M03364:276:000000000-BLYN8:1:1101:12087:2932 1:N:0:1
ACTCCTACGGGAGGCAGCAGTAGGGAATCTTCGGCAATGGGGGCAACCCTGACCGAGCAACGCCGCGTGAGTGAAGAAGGTTTTCGGATCGTAAAACTCTGTTGTTAGAGAAGAACGACGAGGAGAGTGGAAAGCTCCTCGTGTGACGGTATCTAACCAGAAAGGGACGGCTAACTACGTGCCAGCAGCCGCGGTAATACGTAGGTCCCGAGCGTTGTCCGGATTTATTGGGCGTAAAGCGAGC
+
GGGGGGGGGGGGGGGGGGGGGGGGGGGGGGGGGGGGGGGGGGGGGGGGGGGGGGGGGGGGGGGGGGGGGFEFGGGGGGGGGGGGGGGGGGGGGGGGGGDGGGGGGGGGFFGGGGGGGCGDGGGGGGGGGGGGGGGGGGGGGGGGGGGGGG@EGFFFGGGGGGGFGGGGGG7FGGGGGGGGGGGGGGGGFGGGGGGGGGGGGGGGD7@F5CG5CGGGGED7CEEGGG9FGGGGGGGGGGFGGC<C
@M03364:276:000000000-BLYN8:1:1101:9447:2966 1:N:0:1
ACTCCTACGGGAGGCAGCAGTGGGGAATATTGCACAATGGGCGCAAGCCTGATGCAGCCATGCCGCGTGTATGAAGAAGGCCTTCGGGTTGTAAAGTACTTTCAGCGAGGAGGAAGGCATTAAGGTTAATAACCTTAGTGATTGACGTTACTCGCAGAAGAAGCACCGGCTAACTCCGTGCCAGCAGCCGCGGTAATACGGAGGGTGCAAGCGTTAATCGGAATTACTGGGCGTAAAGCGCACG
+
GGGGGGGGGGGGGGGGGGGGGGGGGGGGGGGGGGGGGGGGGGGGGGGGGGGGGGGGGGGGGGGGGGGGGGGGGGGGGGGGGGGGGGGGGGGGGGGGGGGGGGGGGGGGGGGGGGGGGGGGGGGGGGGGGGGGGGGGGGGGGGGGGGGGGGGGGGGGGGGGGGGGGGGGGGGGGGGGGGGGGGGGGGGGGGGGGGGGGGGGGGGGGGGGGFGGGGGGGGGGGGGGGGGGGGGGGGGGGGGGGGG<
@M03364:276:000000000-BLYN8:1:1101:19605:3007 1:N:0:1
ACTCCTACGGGAGGCAGCAGTGGGGAATATTGCACAATGGGCGCAAGCCTGATGCAGCCATGCCGCGTGTGTGAAGAAGGCCTTCGGGTTGTAAAGCACTTTCAGCGAGGAGGAAGGTGGTGAACTTAATACGTTCATCAATTGACGTTACTCGCAGAAGAAGCACCGGCTAACTCCGTGCCAGCAGCCGCGGTAATACGGAGGGTGCAAGCGTTAATCGGAATTACTGGGCGTAAAGCGCACG
+
GGGGGGGGGGGGGGGGGGGGGGGGGGGGGGGGGGGGGGGGGGGGGGGGGGGGGGGGGGGGGGGGGGGGGGGGGGGGFGGGGGG8FGGGGGGGGGGGGGGGGGGGGGGCFG7FGGGGGGDGGGGGGGGGGGGGGGGGGGFGFGA<FGGGGGGGGGGGDGGGGGGGGGGGGGGGGGGGGGGGGGGGGGGGGGGGGGGGGGGGGGGGGGGGGGGGGGG55EGGGGGGCGGGFGGGDGGGFCGGGGD7
@M03364:276:000000000-BLYN8:1:1101:23851:3016 1:N:0:1
ACTCCTACGGGAGGCAGCAGTAGGGAATCTTCCACAATGGACGAAAGTCTGATGGAGCAACGCCGCGTGAGTGAAGAAGGTTTTCGGATCGTAAAACTCTGTTGTTGGAGAAGAATGTATCTGATAGTAACTGATCAGGTAGTGACGGTATCCAACCAGAAAGCCACGGCTAACTACGTGCCAGCAGCCGCGGTAATACGTAGGTGGCAAGCGTTGTCCGGATTTATTGGGCGTAAAGCGAGCG
+
GGGGGGGGGGGEFCCFGGFGGGGGGGGGGGGGGGGGGGFGGGGGGGGFGGGGGGFCFGGGGGGGFFGFGGGGGGFGGGGGGF<FGGGGGGFFGGGGGGGGGGGGEFFFFFGGGFGGGGGGGGGGGGGGGGGGGCFDFGGFFFGGGGDGFGGGFGGGGDGGG?CFGGGGGGDGGGCFGGGGDGGGGGGGFGGDE:BEFGCFE?FGFGGGC?FGGGGGGGFEGG5CFFCFGGFGGGGEFGGGDGGC
@M03364:276:000000000-BLYN8:1:1101:10807:3023 1:N:0:1
ACTCCTACGGGAGGCAGCAGTGGGGAATATTGCACAATGGGCGCAAGCCTGATGCAGCCATGCCGCGTGTGTGAAGAAGGCCTTCGGGTTGTAAAGCACTTTCAGCGAGGAGGAAGGTGGTGAACTTAATACGTTCATCAATTGACGTTACTCGCAGAAGAAGCACCGGCTAACTCCGTGCCAGCAGCCGCGGTAATACGGAGGGTGCAAGCGTTAATCGGAATTACTGGGCGTAAAGCGCACG
+
GGGGGGGGGGGGGGGGGGGGGFFGG@FGGGGGGGGGGGGGGGGGGGGGGGGGGGGGGFGGGGGGGGGGEGGGGGGGGGGGGGGGGGGGFCFFGGGGDGGGGGGGGACFFFGGGGGGGFGGGGGDFFFGGGGGGGGGGGGGGCGGGGG@FGGGGC77F@FGGGGGGGGGGGGGGFGGGGGGDFGGGGGFGGGGGGGGGGDFGEGGGGG58>CFEEGGGGGGGGGGGGFGGGFFGDGEGGFGDDC<
@M03364:276:000000000-BLYN8:1:1101:22548:3023 1:N:0:1
ACTCCTACGGGAGGCAGCAGTAGGGAATCTTCGGCAATGGACGAAAGTCTGACCGAGCAACGCCGCGTGAGTGAAGAAGGTTTTCGGATCGTAAAACTCTGTTGGTAGAGAAGAACGTTGGTGAGAGTGGAAAGCTCATCAAGTGACGGTAACTACCCAGAAAGGGACGGCTAACTACGTGCCAGCAGCCGCGGTAATACGTAGGTCCCGAGCGTTGTCCGGATTTATTGGTCGTAAAGCGAGC
+
GGFFGGG9FGGGGGGGECGGGGGGDGFGGGAAFCEGGGGGGG>EFFGEFGGGEGGGGEBFCF7FGGGGCFG,CEEFGGGGBFFFDFDE>@FFGGGGGGGGCFGFGGFFGGGGGGCDEGFGFGFDF9<B,DFFGCFDFFEFFGDDCCGFGGGGGGG<A>F:F@CCC7FEECDGGGGGGF7FFGGGECGFFCGGD*::EC9FGGFGGG?FC=558CECGEFCCEGE8+++3+<+2)/293:C5<DC
@M03364:276:000000000-BLYN8:1:1101:10335:3027 1:N:0:1
ACTCCTACGGGAGGCAGCAGTGGGGAATATTGCACAATGGGCGCAAGCCTGATGCAGCCATGCCGCGTGTGTGAAGAAGGCCTTCGGGTTGTAAAGCACTTTCAGCGAGGAGGAAGGTGGTGAGCTTAATACGTTCAGCAATTGACGTTACTCGCAGAAGAAGCACCGGCTAACTCCGTGCCAGCAGCCGCGGTAATACGGAGGGTGCAAGCGTTCATCGGAATTACTGGGCGTAAAGCGCACG
+
?FEF@GFGGGGGGDGGGGGGF@@GGBEEGFFFFAEGFGGGGFCFEGGGGCFGCGGGGGGGGGGCFCGFEFFGGF<EF<CCF8E<FFCGFEGFDGGGGFG8=?EAFGG7FCGGGC4BF4FFCEB8F9FFFE<A=FG8,,,7,C=@EGGEGC7FFCC+>+@DB<FC7>,C@E71,,?D@EFGGC@E*,,<@5C>5B5C+9<C5*:E8ECCC7+:C;5*<?FGG*1/ACF7C685CDE**:FDD<93
@M03364:276:000000000-BLYN8:1:1101:16255:3034 1:N:0:1
ACTCCTACGGGAGGCAGCAGTGGGGAATATTGCACAATGGGCGCAAGCCTGATGCAGCCATGCCGCGTGTGTGAAGAAGGCCTTCGGGTTGTAAAGCACTTTCAGCGAGGAGGAAGGTGGTGAGCTTAATACGCTCATCAATTGACGTTACTCGCAGAAGAAGCACCGGCTAACTCCGTGCCAGCAGCCGCGGTAATACGTAGGTCCCGAGCGTTGTCCGGATTTATTGGGCGTAAAGCGAGCG
+
GGGGGGGGGGGGGGGGGGGGGGGGGGGGGGGGGGGGGGGGGGGGGGGGGGGGGGGGGGGGGGGGGGGGGGGGGGGGGGGGGGGGGGGGGGGGGGGGGGGGGGGGGGGEGGFGGGGGGFGGGGGGGGGGGGGGGGGFDGFFGGGFGGGGGGGGGGGGGGGGGGGGGGGGGGGGGGGGGGGDDGGGGGGGGGGGGGGGGFFFC9EGG9EFGGGGGGGEE9EEEEGGGGGGGGGFGGGGDFCGG<G<
@M03364:276:000000000-BLYN8:1:1101:9836:3058 1:N:0:1
ACTCCTACGGGAGGCAGCAGTAGGGAATCTTCCACAATGGACGAAAGTCTGATGGAGCAACGCCGCGTGAGTGAAGAAGGTTTTCGGATCGTAAAACTCTGTTGTTGGAGAAGAACGTATTTGATAGTAACTGATCAGGTAGTGACGGTATCCAACCAGAAAGCCACGGCTAACTACGTGCCAGCAGCCGCGGTAATACGTAGGTGGCAAGCGTTGTCCGGATTTATTGGGCGTAAAGCGAGCG
+
GGGGGGGGGGGGGGGCFGGGGGGGGGGGGGGGGGGGFGGFGGGGGGGGGGGGGGGGGGGGCGCGGGGGGGGGGFGGGGGGFGGGGGGGGGGGGGGGGGGGGGGGGGGGGFGFGGGGC<FGGGGGGGGGGGGGGGGGGGGGGGGGGGGDGGGGCGGGEGFGGGGGGGGGGGDCFFGGGGGGGGGGGGGGCEGGGGGGG9,CFFGGGGGGGGGGGGGGGGFGGGGGGGFGGGGGGGGDFCCGGGC5
@M03364:276:000000000-BLYN8:1:1101:19756:3066 1:N:0:1
ACTCCTACGGGAGGCAGCAGTGGGGAATATTGCACAATGGGCGCAAGCCTGATGCAGCCATGCCGCGTGTGTGAAGAAGGCCTTCGGGTTGTAAAGCACTTTCAGCGAGGAGGAAGGTGGTGAACTTAATACGTTCATCAATTGACGTTACTCGCAGAAGAAGCACCGGCTAACTCCGTGCCAGCAGCCGCGGTAATACGGAGGGTGCAAGCGTTAATCGGAATTACTGGGCGTAAAGCGCACG
+
GGGGGGGGGGGGGGGGGGGGGGGGGGGGGGGGGGGGGGGGGGGGGGGGGGGGGGGGGGGGGGGFGGGCGGGGGGGGGGGGGGGGGGGGGGGGGGGGGGGGGGGGGGGGGEGGGGCEFGGGGGGGGGGGGGGGGGGGGGGGGGGGGGGGGGGGGGGGGGGGGGGGGGGGGGGGGGGGGGGGGGGGGGGGGGGGGGGGGGGGGGGGGGGGGFGGGGE5=FFFCCEGGGFGGGGGGGEGFGGGGGG<
@M03364:276:000000000-BLYN8:1:1101:11088:3076 1:N:0:1
ACTCCTACGGGAGGCAGCAGTGGGGAATATTGCACAATGGGCGCAAGCCTGATGCAGCCATGCCGCGTGTGTGAAGAAGGCCTTCGGGTTGTAAAGCACTTTCAGCGAGGAGGAAGGTGGTGAGCTTAATACGTTCATCAATTGACGTTACTCGCAGAAGAAGCACCGGCTAACTCCGTGCCAGCAGCCGCGGTAATACGGCGGGTGCAAGCGTTAATCGGAATTACTGGGCGTAAAGCGCACG
+
FGGGGGGGGGGGGGGGGGFGGGGGGGGGGGGGGGFGGGGGGDG>EGEGGGGGGFFGGG,ECFGGGG7FG==FGCFFGGGCDEFGGGGGGEGFGGGFGGGGGGGEGCC=FFC:F:BEC4E=CF9B,B>FFFA,BADFDGGG,D9C@DFBCEEFGE:<>F7:FC<F7FGGGEDGGGGGFEFFCFFFEF6,2::EC:8899?*;*1?C>?E?E+8CGCG5??A=8C=8CFGFG5FCD5:**:>5<99
@M03364:276:000000000-BLYN8:1:1101:21129:3079 1:N:0:1
ACTCCTACGGGAGGCAGCAGTGGGGAATATTGCACAATGGGCGCAAGCCTGATGCAGCCATGCCGCGTGTGTGAAGAAGGCCTTCGGGTTGTAAAGCACTTTCAGCGAGGAGGAAGGTGGTTAGCTTAATACGTTCATCAATTGACGTTACTCGCAGAAGAAGCACCGGCTAACTCCGTGCCAGCAGCCGCGGTAATACGGAGGGTGCAAGCGTTAATCGGAATTACTGGGCGTAAAGCGCACC
+
GG8@EGGGGDGGGCCCFGCFGGGDFFGGGGGGGFG<FGGGGGGDGGGGFDF@CFFFGGGDECFFEGG+666CFGCE<8EFGFGDDGGGGFCGF,FFEGGGGGGGGF+=BB8F4BFGGEF74+CBFFGFFFGDEA>D85EFA<EG<FECFGE=,83><3>,DFFFFGDC7>F@CFFG,1FF7@;EGCE@FCCEG*=8FF+==1C@7BB5+>+8=EGEACD=5=558EEF?F*//>:CF:7<DDC)
@M03364:276:000000000-BLYN8:1:1101:6431:3116 1:N:0:1
ACTCCTACGGGAGGCAGCCGTGGGGAATATTGCACAATGGGCGCAAGCCTGATGCAGCCATGCCGCGTGTGTGAAGCAGGCCTTCGGTTTGTAAAGCACTTTCAGCGAGGAGGAAGGTGGTGAACTTAATACGTTCATCAATTGACGTGACTCGCAGAATAAGCACCGGCTAACTCCGTGCCAGCAGCCGCGGTAGTACGGAGGGTGAAAGCGTTAATCGGAATTACTGGGCGTAAAGCGCACG
+
@@F,<FFDBFCGDFEGGG-@FGGGDFEGGDEEFGF,CEEFDFDCFGGFFCFGCF9FA,6CAFGCFFG=FFE==E<F,C=CFF8FFGD+B+8F9E@FC8EEF<E@FF=FCCEG7+BDCFFDGG9FD9?FFAFFGF8=,C,,>D,:=F@F+@7<FCE<@7F,>FECDGFEFEGC,6,,?B>7>F?8EFGG78BEEGG*++3**;E7BC5*2A7;E/;8=C?GG5*:<CF?C6@CC<CE***)9CG)
@M03364:276:000000000-BLYN8:1:1101:24094:3133 1:N:0:1
ACTCCTACGGGAGGCAGCAGTGGGGAATATTGCACAATGGGCGCAAGCCTGATGCAGCCATGCCGCGTGTATGAAGAAGGCCTTCGGGTTGTAAAGTACTTTCAGCGAGGAGGAAGGCATTAAGGTTAATAACCTTAGTGATTGACGTTACTCGCAGAAGAAGCACCGGCTAACTCCGTGCCAGCAGCCGCGGTAATACGGAGGGTGCAAGCGTTAATCGGAATTACTGGGCGTAAAGCGCACG
+
GGGGGFFGG7FGGDDGGGD8FFGFGCEC<FGDFGG<EDECFGGFGGGGGGGGGGGDFD<FCFGFDGGFGFFFGGGGD<EA=CFFGGGDFEGGGGGGGGGGGGGGCFECFGGGGGGGGFGGGGAFE?EEGGGGGCE<F<F<ADEFDGDFGGGCGGGGEGGGDFGGGGGGG>BFGFGAEBFFGF;CDGGGGGGGG:C8CFGGGD5BEEEGFGCFDCC=*+AFDGCCF72<CCEFDGC=FCFDGGGC
@M03364:276:000000000-BLYN8:1:1101:10974:3140 1:N:0:1
ACTCCTACGGGAGGCAGCAGTAGGGAATCTTCGGCAATGGACGAAAGTCTGACCGAGCAACGCCGCGTGAGTGAAGAAGGTTTTCGGATCGTAAAACTCTGTTGTTAGAGAAGAACGACGAGGAGAGTGGAAAGCTCCTCGTGTGACGGTATCTAACCAGAAAGGGACGGCTAACTACGTGCCAGCAGCCGCGGTAATACGTAGGTCCCGAGCGTTGTCCGGATTTATTGGGCGTAAAGCGAGC
+
GGGGGGGGGGGGGGGGGGGGGGGGGGGFGGGGGGGEGGGGGGGGCFFFFGGGGGGGGGGGGGGGGGGGGGGGGGGGGGGGGGGGGGGGGGGGGGD9EFGGFGGGGGGGGGGGGGGGGGGFCEGGGGGGGGGGGGDEGGGGG<FGGGGGGDGGGGGCFGFFGGGGGGGGGGGGGGGGGGGGGGGGGGGGGGGGGGGGEGGGGFGGGG@CF55EGGCCEGGGGG57=EGGGGGGC3/CD3CGGGG5
@M03364:276:000000000-BLYN8:1:1101:16788:3175 1:N:0:1
ACTCCTACGGGAGGCAGCAGTGGGGAATATTGCACAATGGGCGCAAGCCTGATGCAGCCATGCCGCGTGTGTGAAGAAGGCCTTCGGGTTGTAAAGCACTTTCAGCGAGGAGGAAGGTGGTGAACTTAATACGTTCATCAATTGACGTTACTCGCAGAAGAAGCACCGGCTAACTCCGTGCCAGCAGCCGCGGTAATACGGAGGGTGCAAGCGTTAATCGGAATTACTGGGCGTAAAGCGCACG
+
GGGGGGFGGGGGGGGGGGGGGGGGGGGGGGGGGGGGGGGGGGGGGGGGGGGFGGGGGGGGGGGGGGGGGGGGGGGFGGGGGGGGGGGGGEGGGGGGGGGGGGGGGGGEGGDFGGFGGGGGGGGGFGGGGGGGGFGFGGCEGGGGGGGGGGGGGGGDGGGGGGGGGGGGGGGGGFGDGGGD@F9?FFGGGGGGGGGGGGGGGDGGGGGGGGFGEGGGCGGGGGGGGGGGGGGGGGGGGGGGGGGC
@M03364:276:000000000-BLYN8:1:1101:24030:3179 1:N:0:1
ACTCCTACGGGAGGCAGCAGTGGGGAATATTGCACAATGGGCGCAAGCCTGATGCAGCCATGCCGCGTGTGTGAAGAAGGCCTTCGGGTTGTAAAGCACTTTCAGCGAGGAGGAAGGTGGTGAGCTTAATACGTTCATCAATAGACGTTACTCGCAGAAGAAGCACCGGCTAACTCCGTGCCAGCAGCCGCGGTAATACGGAGGGTGCAAGCGTTAATCGGAATTACTGGGCGTAAAGCGCACG
+
CFGGGGGGE-FCE7FGGGGGGGGGGGGGGGACDGGGFFGGG8FFFGFGGGGGGAEGGGGE<F8<FGCFC?<ECGGEFGFGFEFGCEG>,BCEEFGGFFGD9EFGGGGDCFGDGGC<F@EDFCAECBDGFAFDF<B@FGGGF3:,,CF@7B:,3@C@:C@GGFGD?CCC:C<>F@C97CCFGGC,DFCF7CE*B=BECG9FEE*B7BEGG7+/82*8*<FGGGGFG7:@CCFC3D5=3*:CD<))
@M03364:276:000000000-BLYN8:1:1101:13860:3189 1:N:0:1
ACTCCTACGGGAGGCAGCAGTAGGGAATCTTCGGCAATGGGGGCAACCCTGACCGAGCAACGCCGCGTGAGTGAAGAAGGTTTTCGGATCGTAAAACTCTGTTGTTAGAGAAGAACGTTAAGTAGAGTGGAAAATTACTTAAGTGACGGTATCTAACCAGAAAGGGACGGCTAACTACGTGCCAGCAGCCGCGGTAATACGTAGGTGGCAAGCGTTGTCCGGATTTATTGGGCGTAAAGCGAGC
+
GGGGGGGGGGGGGGGGGGGGGGGGGGGGGGGGGGGGGGGGGGGGGGGGGGGGGGGGGGGGGGGGGGGGGCFGGGGGGGGGGGGGGGGGGGGGGGGGGGGGGGGGGGGGGGGGGGGGGGGGGGG9FFGGGGGGGGGGGGGGGGGGGGGGGGGGGGGGGGGGFGGGGGGGGGGGGGGGGGGFGGGGCGGGGFGGGGGGGGGGGCGGGGGGGGDDGGGGEGGGEGGGDFGGGGGGGGGEGGGGGGG3
@M03364:276:000000000-BLYN8:1:1101:7619:3212 1:N:0:1
ACTCCTACGGGAGGCAGCAGTGGGGAATATTGCACAATGGGCGCAAGCCTGATGCAGCCATGCCGCGTGTGTGAAGAAGGCCTTCGGGTTGTAAAGCACTTTCAGCGAGGAGGAAGGTGGTGAGCTTAATACGCTCATCAATTGACGTTACTCGCAGAAGAAGCACCGGCTAACTCCGTGCCAGCAGCCGCGGTAATACGGAGGGTGCAAGCGTTAATCGGAATTACTGGGCGTAAAGCGCACG
+
GGGGGGGGGEGGGGGGGGGGGGGFGGGGGGGGGGGGGGFGGGE@FGGGGGGGGGFGGDFGGGDFFGGGGGFGFGGGGGGGGGGGGGGGGGGGGGGGFGGFGFFGGGGGGGECFGGCGFGGG7?FFGGGGGGGGDFG7DF9DEADDDEGFF@CCG>:FDFDGEGGGGCCCCFGGFFGGGFCEDCFG@FF7CGGGEEEGGDFGEGGGEC8<<<=EEGGEGGC5:CCFECFGECCDG=CGD7<CCDC
@M03364:276:000000000-BLYN8:1:1101:15265:3249 1:N:0:1
ACTCCTACGGGAGGCAGCAGTAGGGAATCTTCGGCAATGGGGGCAACCCTGACCGAGCAACGCCGCGTGAGTGAAGAAGGTTTTCGGATCGTAAAACTCTGTTGTTAGAGAAGAACGTTAAGTAGAGTGGAAAGTTACTTAAGTGACGGTATCTAACCAGAAAGGGACGGCTAACTACGTGCCAGCAGCCGCGGTAATACGTAGGTGGCAAGCGTTGTCCGGATTTATTGGGCGTAAAGCGAGC
+
GGGGGGGGGGGGGGGGGGGGGGGGGGGGGGGGGGGGGGGGGGGGGGGGGGGGGGGGGGGGGGGGGGGGGGGGGGGGGGGGGGGGGGGGGGGGGGGGGGGGGGGGGGGGGGGGGGGGGGGGFGGGGGGGGGGGGGGGGGGGGGGGGGGGGGGGGGGGGGGFFGGGGGGGGGGGGGGGGGCFGGGGGGGGGGGGGGBEEGGGGCFGGDFGCGGF=EEEGGFFEG;5C6CEGGGGGDEDD3FGGGD)
@M03364:276:000000000-BLYN8:1:1101:15735:3257 1:N:0:1
ACTCCTACGGGAGGCAGCAGTGGGGAATATTGCACAATGGGCGCAAGCCTGATGCAGCCATGCCGCGTGTGTGAAGAAGGCCTTCGGGTTGTAAAGCACTTTCAGCGAGGAGGAAGGTGGTGAGCTTAATACGTTCATCAATTGACGTTACTCGCAGAAGAAGCACCGGCTAACTCCGTGCCAGCAGCCGCGGTAATACGGAGGGTGCAAGCGTTAATCGGAATTACTGGGCGTAAAGCGCACG
+
GGGGGGGGGGGGGGGGGGGGGGGGGGGGGGGGGGGGGGGGGGGGGGGGGGGGGGGGGGGGGGGFGGGGGGGGGGGGGGGG@FGGGGGGGGGGGGGGGGGGGGGGGGGDGG7FGGGFGEGFGGGGGGGGGGGGGGGGFGGGGGGGGGGGGGGGGGGGGDGGGGGGGGGGGGGGGGGFCGGGGGGGGCGGGGGGGGGEGCGGGDCEGGGGGGFGGGGGGGGGGGGF<@CFGGGGC5>CFGGGGGG5
@M03364:276:000000000-BLYN8:1:1101:23103:3257 1:N:0:1
ACTCCTACGGGAGGCAGCAGTGGGGAATATTGCACAATGGGCGCAAGCCTGATGCAGCCATGCCGCGTGTGTGAAGAAGGCCTTCGGGTTGTAAAGCACTTTCAGCGAGGAGGAAGGTGGTGAACTTAATACGTTCATCAATTGACGTTACTCGCAGCAGAAGCACCGGCTAACTCCGTGCCAGCAGCCGCGGTAATACGGAGGGTGCAAGCGTTAATCGGAATTACTGGGCGTAAAGCGCACG
+
GGGGGGFEEGGD+C@@FEFGGGGGGDGGGGGGGGGFCCFFEGGGDDGFFGGGGGFDFFGCFFGGCGGFGG?FCFFCG8AFFAFEFGGGEFGGCEEF,8E<?AFGG9+8@C+BC@EA@,EFE<FGCFGGGGFG7FF8<DEGFFGF9FECFGGAFGGGE+@@<C7@FG>FGEGCFGGGCGGGGFF7E@BF,:CGCC>EDFGGE*:CE>8EF798E;EEGGGG58EG?CGG?F5=<9CC3F*9D<D)
@M03364:276:000000000-BLYN8:1:1101:14534:3328 1:N:0:1
ACTCCTACGGGAGGCAGCAGTAGGGAATCTTCCACAATGGACGAAAGTCTGATGGAGCAACGCCGCGTGAGTGAAGAAGGTTTTCGGATCGTAAAACTCTGTTGTTGGAGAAGAATGTATCTGATAGTAACTGATCAGGTAGTGACGGTATCCAACCAGAAAGCCACGGCTAACTACGTGCCAGCAGCCGCGGTAATACGTAGGTGGCAAGCGTTGTCCGGATTTATTGGGCGTAAAGCGAGCG
+
GGGGGGGGGGGFDGGGGGGGGGGGGGGGGGGGGGGGGGGGGGGGGGGGGGGGGGGGGGGGGGGGGGGGGGGGGFGGGGGGEGGGGGGGGGGGGGGGGGGGGGGGFGFGGGGGGGGGGGGGGGGGGGGGGGGGGFGFGGGGGGGGGGGGGGGCDGGGGGFGGGGGGGGGGGGGGGGGGGGGGGGGGGGGGGGGGGGEGFGGGGGGFGFFFGGCCEEGGCGEGEGGFFE?FGFG<)*:CFFC<DDD
@M03364:276:000000000-BLYN8:1:1101:17638:3335 1:N:0:1
ACTCCTACGGGAGGCAGCAGTGGGGAATATTGCACAATGGGCGCAAGCCTGATGCAGCCATGCCGCGTGTGTGAAGAAGGCCTTCGGGTTGTAAAGCACTTTCAGCGAGGAGGAAGGTGGTGAACTTAATACGTTCATCAATTGACGTTACTCGCAGAAGAAGCACCGGCTAACTCCGTGCCAGCAGCCGCGGTAATACGGAGGGTGCAAGCGTTAATCGGAATTACTGGGCGTAAAGCGCACG
+
GGGGGGGGGGGGGGGGGGGGGGGGGGGGGGGGGGGGGGGGGGGGGGGGGGGGGGGGGGGGGGGGGGGGGGGGGGGGGGGGGGGGGGGGGGGGGGGGGGGGGGGGGGGGGGGGGDGGGGGGEGEGFGGGGGFGGFGGGGGGGGGGGGGGGGGGGGGGGGGGGGFGGGGGGGGGGGGGGGGGGDGGGGGGGGDGGGGGGGGGGG5CBEGGGGGGGGGGFGGFGGGGGGGGEFGGDGGCFGFGGDC9
@M03364:276:000000000-BLYN8:1:1101:9347:3355 1:N:0:1
ACTCCTACGGGAGGCAGCAGTGGGGAATATTGCACAATGGGCGCAAGCCTGATGCAGCCATGCCGCGTGTGTGAAGAAGGCCTTCGGGTTGTAAAGCACTTTCAGCGAGGAGGAAGGTGGTGAACTTAATACGTTCATCAATTGACGTTACTCGCAGAAGAAGCACCGGCTAACTCCGTGCCAGCAGCCGCGGTAATACGGAGGGTGCAAGCGTTAATCGGAATTACTGGGCGTAAAGCGCACG
+
GGGGGGGGGGGGGGGGGGGGGGGGGGGGGGGGGGGGGGGGGGGGGGGGGGGGGGGGGGGGGGGGGGGGGGGGGGGGGGGGGFGGGGGGGGGGGGGGGGGGGGGGGGDDGGFFGEFGGGGGGFGGGGGGGGGGGGGGGGGGGGGGGGGGGGGGGGGGGGGGGGGGGGFGGCCEGGGGGGGGGGGGGGGGGGGGGGGGGGGGGDEDGGGGGFCGCEGGGFGGGCCFFDE77CFGDGGGGCFGGDG)
@M03364:276:000000000-BLYN8:1:1101:13601:3361 1:N:0:1
ACTCCTACGGGAGGCAGCAGTAGGGAATCTTCCACAATGGACGAAAGTCTGATGGAGCAACGCCGCGTGAGTGAAGAAGGTTTTCGGATCGTAAAACTCTGTTGTTGGAGAAGAATGTATCTGATAGTAACTGATCAGGTAGTGACGGTATCCAACCAGAAAGCCACGGCTAACTACGTGCCAGCAGCCGCGGTAATACGTAGGTGGCAAGCGTTGTCCGGATTTATTGGGCGTAAAGCGAGCG
+
GGGGGGGGGGGGGGGGGGGGGGGGGGGGFGGGGGGGGGGGGGGGGGGGGGGGGGGGGGGGGGGGGDGGGGGGGGGGGGGGGGGGGGGGGGGGGGGGGGGGGGGGFEGGFFGGGGGFGGCEFGG9DFGGGGGGGGGGGGGGGGGGGGEGGGGGGGFGGGG?FCFGFGGGGDC7FGGGGGGFGGCGCCF@GGDGG:>ECFCFBFGGGGGG*>@5CE852?EGGE8E9CGGGGFC<DEGGGGGGDDC
@M03364:276:000000000-BLYN8:1:1101:15381:3368 1:N:0:1
ACTCCTACGGGAGGCAGCAGTGGGGAATATTGCACAATGGGCGCAAGCCTGATGCAGCCATGCCGCGTGTGTGAAGAAGGCCTTCGGGTTGTAAAGCACTTTCAGCGAGGAGGAAGGTGGTGAACTTAATACGTTCATCAATTGACGTTACTCGCAGAAGAAGCACCGGCTAACTCCGTGCCAGCAGCCGCGGTAATACGGAGGGTGCAAGCGTTAATCGGAATTACTGGGCGTAAAGCGCACG
+
GGGGGGGGGGGGGGGGGDGDEFCFGGGFGGGGGGGGGGGGGGGGGGGG<EEEGCGGFFFGGFFGCFGGGGGGGGGGCGGGGFGGGGGGGGGGGGGGGGGGGGGGGGGFFGFEGCDGEE@FGGGGGDG9DDFGGGGFGGGGGCF?DFEGFGGGGGDEDCCGGGGGGGGGGGCCGGGGGGCFGDGGGGGGGGGGGECEGGGFG>C78BCCE>;CEEECGGGFGE8EF9?E7A@5DG5CFGF3DGG5
@M03364:276:000000000-BLYN8:1:1101:23857:3399 1:N:0:1
ACTCCTACGGGAGGCAGCAGTGGGGAATATTGCACAATGGGCGCAAGCCTGATGCAGCCATGCCGCGTGTGTGAAGAAGGCCTTCGGGTTGTAAAGCACTTTCAGCGAGGAGGAAGGTGGTGAACTTAATACGTGCATCAATCGACGTTACTCGCAGAAGAAGCACCGGCTAACTCCGTGCCAGCAGCCGCGGTAATACGTATGTTCCAAGCGTTATCCGGATTTATTGGGCGTAAAGCGAGCG
+
GGGGGGGGGGGGGGGGGGGGGGGGGGGGGGGGGFGGGGGGF<FEGGEGGGGGFGFGGGFG9EGGGGGGG=FFGGGGGGGGCFGGGGGGFGGGGGGGG,FF,FGFFGE+@EC7FGFF7:BFGGGGCFGGGGG9FG,>><?5,=3>@:F@FF><DFE7+35@BFGFCFFED77<EF,5?:<1*4?B::F@,:5:C:BE9;+*?BFGGG9+9CGF:CC?C+<:C8:2<C7CFFGFGG5CCF7C35C/
@M03364:276:000000000-BLYN8:1:1101:15441:3445 1:N:0:1
ACTCCTACGGGAGGCAGCAGTAGGGAATCTTCCACAATGGACGAAAGTCTGATGGAGCAACGCCGCGTGAGTGAAGAAGGTTTTCGGATCGTAAAACTCTGTTGTTGGAGAAGAACGTATTTGATAGTAACTGATCAGGTAGTGACGGTATCCAACCAGAAAGCCACGGCTAACTACGTGCCAGCAGCCGCGGTAATACGTAGGTGGCAAGCGTTGTCCGGATTTATTGGGCGTAAAGCGAGCG
+
GGGGGGGGGGGGGGGGGGGGGGGGGGGGGGGGGGGGGGGGGGGGGGFFGGGGGGGGGGGGGGGGGGG>FGGGGGGGGGGGGGGGGGGGGGGGGGGGGGGGGGEFGGGGFGGFFFGGGGGGGGGGGGGGGGGGGGGFGGGGGGGGGGDGGGGGGGGGGGGGGGGGGGGGGGGGGGGGGGCGFGGGFGGGGGGGGGGGGGGGG?CEGGGGGGGGGGGGGG?EGEEGFFEG?GGGGGGGCCDDDDD3
@M03364:276:000000000-BLYN8:1:1101:15002:3476 1:N:0:1
ACTCCTACGGGAGGCAGCAGTGGGGAATATTGCACAATGGGCGCAAGCCTGATGCAGCCATGCCGCGTGTATGAAGAAGGCCTTCGGGTTGTAAAGTACTTTCAGCGAGGAGGAAGGCATTAAGGTTAATAACCTTAGTGATTGACGTTACTCGCAGAAGAAGCACCGGCTAACTCCGTGCCAGCAGCCGCGGTAATACGGAGGGTGCAAGCGTTAATCGGAATTACTGGGCGTAAAGCGCACG
+
GGGGGGGGGGGGGGGGGGGGGGGGGGGGCFGGGGGGGGGGGFGGEGGGGGGGGGGGDFFGGGGGGGGGGGCFGGGGGGGGGGGFGGGGGGGGGGGG@FGGGGFGGGGGFFCFGGGFGGGGGGFGGGGGGGFD@=FFDDFGGFGGGGGGGGGG,@FGGGGFGGGGGGCGGGGGGGGCGEGGEGGGGGGFGGGGGGGGGGGGDEGGGEGGGGGFEEGGGGFGGGGGGGGGGGGGGCG57DGGGGG3
@M03364:276:000000000-BLYN8:1:1101:13182:3587 1:N:0:1
ACTCCTACGGGAGGCAGCAGTAGGGAATCTTCGGCAATGGACGAAAGTCTGACCGAGCAACGCCGCGTGAGTGAAGAAGGTTTTCGGATCGTAAAACTCTGTTGTTAGAGAAGAACGACGAGGAGAGTGGAAAGCTCCTCGTGTGACGGTATCTAACCAGAAAGGGACGGCTAACTACGTGCCAGCAGCCGCGGTAATACGTATGTTCCAAGCGTTATCCGGATTTATTGGGCGTAAAGCGAGC
+
GGGGGGGGGDGGGGGDGGGGGGGGGGGGGGGGGGGGGGGGGGGGGGGGGGGGGGGGGGGGGGGGGGGGGFFGGGGGGGGGGGGGGGGGGGGGCFG?FEGGGGFGGGGGFGGGGGGFG:FGDFGDC8FGGGGGGGGFGGGGGBFFGGGGGGGGFFEFGGGFFGGGFEGGEECFDFGFFDGGGEFGGGGGGFG>EDCGEFG9:FGGGGGGFGGGGGGGG=FEGG51CFCEFDGGGGGDDGG=DDDC
@M03364:276:000000000-BLYN8:1:1101:8409:3605 1:N:0:1
ACTCCTACGGGAGGCAGCAGTGGGGAATATTGCACAATGGGCGCAAGCCTGATGCAGCCATGCCGCGTGTGTGAAGAAGGCCTTCGGGTTGTAAAGCACTTTCAGCGAGGAGGAAGGTGGTGAACTTAATACGTTCATCAATTGACGTTACTCGCAGAAGAAGCACCGGCTAACTCCGTGCCAGCAGCCGCGGTAATACGGAGGGTGCAAGCGTTAATCGGAATTACTGGGCGTAAAGCGCACG
+
GGGGGGGGGGGGGGGEGGGGFGGGGGGGGGGGGGFGGGGGGGGGCGGFGGGGGGGFGGGGGGGGGGGGGGGGGFGGFGGGFGGGFFGGGGGGGGDE9EFGGGFGDEGCFGGGG+BEFGGGGGGFGGGGGGFGCFFGGGGFGGGGGGGGGGGGGGGGDCFGGGG<<FFEGGGDCGGGGGD7FFGFCCFGGGGDEEEGFCCFECCEGEGGG7CGGGGDGGFGGEEGGGGGFGGFGC*:*::DC<35
@M03364:276:000000000-BLYN8:1:1101:18345:3612 1:N:0:1
ACTCCTACGGGAGGCAGCAGTGGGGAATATTGCACAATGGGCGCAAGCCTGATGCAGCCATGCCTCGTGTATGAAGAAGGCCTTCGGGTTGTAAAGTACTTTCAGCGAGGAGGAAGGCGTTGTGGTTAATAACCGCAGCGATTGACGTTACTCGCAGAAGAAGCACCGGCTAACTCCGTGCCAGCAGCCGCGGTAATACGGAGGGTGCAAGCGTTAATCGGAATTACTGGGCGTAAAGCGCACG
+
GGGGGGGGGGGGGGGGGGFGGFGGGGGGGGGGGGGGGGGGGGGGGGGDFGGGGGGGGGGGGGGGGFGGGGGGGGGGGGGGGGGGGGGGGGGGGGGGGGGGGGFGG<FBCECF>FEFG8FFFGGGGFDFGGGGF=FGGGGGCGGGCGGGGGGFGGDDGGGGGGGGFFGGGGGGGGGGGEGFGGGGGGGDGGGGGGGGGGGG5BEG*=EGGGGGGGGCFGGGGGGGGGCGFGGGGGGECFGG)9C5
@M03364:276:000000000-BLYN8:1:1101:9071:3677 1:N:0:1
ACTCCTACGGGAGGCAGCAGTGGGGAATATTGCACAATGGGCGCAAGCCTGATGCAGCCATGCCGCGTGTGTGAAGAAGGCCTTCGGGTTGTAAAGCACTTTCAGCGAGGAGGAAGGTGGTGAACTTAATACGTTCATCAATTGACGTTACTCGCAGAAGAAGCACCGGCTAACTCCGTGCCAGCAGCCGCGGTAATACGGAGGGTGCAAGCGTTAATCGGAATTACTGGGCGTAAAGCGCACG
+
GGGGGGGGGGGGGGGGGGGGGGGGGGGGGGGGGGGGGGGGGGGGGGGGGGGGGGGGGGGGGGGGGGGGGGGGGGGGGGGGGGGGGGGGGGGGGGGGGGGGGGGGGGGGGGGGGEGGGGGGGGGGGGGGGGGFGGGGGGGGGGGGGGGGGGGGGGGGGEGGGGGGGGGGEGGGGGGGGGGGGGGGGGGGGGGGGGGGGGGGGDGGGGGGGGGGGGGCGGGGGGGGGFGCFGGGGGGGGGGGGGG<
@M03364:276:000000000-BLYN8:1:1101:20469:3679 1:N:0:1
ACTCCTACGGGAGGCAGCAGTAGGGAATCTTCCACAATGGACGAAAGTCTGATGGAGCAACGCCGCGTGAGTGAAGAAGGTTGTCGGATCGTAAAACTCTGTTGTTGGAGAAGAATGTATCTGATAGTAACTGATCAGGTAGTGACGGTATCCAACCAGAAAGCCACGGCTAACTACGTGCCAGCAGCCGCGGTAATACGTAGGTGGCAAGCGTTGTCCGGATTTATTGGGCGTAAAGCGAGCG
+
GGGGGGGGGGGGGGGGGGGGGGGGGGGGGGGGGGGGGGGGGGGGGGGGGGGGDGGGGGGGGGGGGGGGGDGGGGFGGGGGGG,BEGGGGGGGGGDFGGFGGGGGGGGFD8EFDFDGGGGGGGGGFGGGDGFGGGGGGGGGGGGGGGGGGGGGGGGGGGGGGGGGGGGGGDGGGGGGGDGGGGGGGGGGGGGGGGDGGFGGG9CEFCFFGGGGGGGGDEEEEEGGFC:FFGGGGDGGGGGGG<DC
@M03364:276:000000000-BLYN8:1:1101:20400:3708 1:N:0:1
ACTCCTACGGGAGGCAGCAGTGGGGAATATTGCACAATGGACGAAAGTCTGATGGAGCAACGCCGCGTGAGTGAAGAAGGTTTTCGGATCGTAAAACTCTGTTGTTAGAGAAGAACGACGAGGAGAGTGGAAAGCTCCTCGTGTGACGGTATCTAACCAGAAAGGGACGGCTAACTACGTGCCAGCAGCCGCGGTAATACGTAGGTGCCGAGCGTTGTCCGGATTTATTGGGCGTAAAGCGAGG
+
GGGGGGGGGGGGGGGGGCEGGGGGGDGGGGGCGGGGGGGGFGGEEEGGGGGGGGGGGGCFCGGGGGGGGGGGGGFGGGGGCFCFGGGDGGGGFG7EFGGGGGGGGGGGCEGGGGFEGEFEGGGEGGGGGGGGGGGD=<DFGFAFFCFGGGGGFG<F<<FFGGGGG77@*:CCFGGGFF@FCFC@<E?F@=E5EGEEEGC;C>FDGG+?F:8C=EGGGG7<EC=5EF+<<:C5DG5>9/:*7*9/
@M03364:276:000000000-BLYN8:1:1101:10480:3747 1:N:0:1
ACTCCTACGGGAGGCAGCAGTGGGGAATATTGCACAATGGGCGCAAGCCTGATGCAGCCATGCCGCGTGTGTGAAGAAGGCCTTCGGGTTGTAAAGCACTTTCAGCGAGGAGGAAGGTGGTGAACTTAATACGTTCATCAATTGACGTTACTCGCAGAAGAAGCACCGGCTAACTCCGTGCCAGCAGCCGCGGTAATACGGAGGGTGCAAGCGTTAATCGGAATTACTGGGCGTAAAGCGCACG
+
GGGGGGGGGGGGGGGGGGGGGGGGGGGGGGGGGGGGGGGGGGGGGGGGGGGGGGGGGGGGGGGGGGGGGGGGGGGGGGGGGGGGGGGGGGGGGGGGFGGGGGGGGGGFFGGGGGCFGGGGGGGGGGGGGGGGGGGGGGGGGGGGGGGGGGGGGGGGGGGGGGGGGGGGGGGGFGGGGGGGGGGGGGGGFGGGGGGGGGFGGGGGGGGGGGGGGGGGGGGGGGGGGFGGGGGGGGGG<FFGGGGC
@M03364:276:000000000-BLYN8:1:1101:14345:3766 1:N:0:1
ACTCCTACGGGAGGCAGCAGTGGGGAATATTGCACAATGGGCGCAAGCCTGATGCAGCCATGCCGCGTGTATGAAGAAGGCCTTCGGGTTGTAAAGTACTTTCAGCGAGGAGGAAGGCATTAAGGTTAATAACCTTAGTGATTGACGTTACTCGCAGAAGAAGCACCGGCTAACTCCGTGCCAGCAGCCGCGGTAATACGGAGGGTGCAAGCGTTAATCGGAATTACTGGGCGTAAAGCGCACG
+
GGGGGGGGGGGGGGGGGGGGGGGGGGGGGGGGGGGGGGGGFFFGGGGGGGGGGGGGGGGGGGGGGGGGGGGGDFGGGGGGGGGGGGG>FFGGGGGGGGGGGGGGGGGGGGDGGDGGGGGGGGGGGFGFGGGGGGGGGGGGGGGGGGGGGGGGGGGGGDFGGGGGGGGGGGGEGGGGGGGGGGGGGGGGFGGGGGGGG9?CGEGDEGGGGGGGGGGCFFGGGGGGGCFG?ECFD<7EGF>GGD37
@M03364:276:000000000-BLYN8:1:1101:17174:3768 1:N:0:1
ACTCCTACGGGAGGCAGCAGTAGGGAATCTTCCACAATGGACGCAAGTCTGATGGAGCAACGCCGCGTGAGTGAAGAAGGGTTTCGGCTCGTAAAGCTCTGTTGTTAGAGAAGAACGACGAGGAGAGTGGAAAGCTCCTCGTGTGACGGTATCTAACCAGAAAGGGACGGCTAACTACGTGCCAGCAGCCGCGGTAATACGTAGGTCCCGAGCGTTGTCCGGATTTATTGGGCGTAAAGCGAGC
+
GGGGGEGGGGGFGGGGGGFGGGGEGGFGFGGGGGGGGFGGGGGCFCEEA9FGGCGG<FCFGGGGGGG>FCC<EFCFGFGGGGGCGGGGGGFFEG7EGGGGDFFE,=FG<EC,BBGFGF+C+@C@:>CDDF=9FF8FC<@DFGCFCFDGGGGGFGCCGG,D:@7FG>C7:7C7F@,?C8FGFG7B,86,=FED*=:C>9+5;<9BEEFCB8EGCE:8577CG=8:*++2009**7:5<3*:>73)
@M03364:276:000000000-BLYN8:1:1101:20310:3800 1:N:0:1
ACTCCTACGGGAGGCAGCAGTAGGGAATCTTCCACAATGGACGAAAGTCTGATGGAGCAACGCCGCGTGAGTGAAGAAGGTTTTCGGATCGTAAAACTCTGTTGTTGGAGAAGAATGTATCTGATAGTAACTGATCAGGTAGTGACGGTATCCAACCAGAAAGCCACGGCTAACTACGTGCCAGCAGCCGCGGTAATACGTAGGTGGCAAGCGTTGTCCGGATTTATTGGGCGTAAAGCGAGCG
+
GGGGGGGGGGGGGGGGGGGGGGGGGGGGGGGGGGGGGGGGGGGGGGGGGGGGGGGGGGGGGGGGGGGGG7CFGGGGGGGGGGGGGGGGGGGGGGGGGGGGGGGGGGGGFGGGGGGGGGGFFGGGCGGGGGGGGGGGGGGGGGGGFGGGGGGGGGGGGGGGGGGGGGGGGGGGGGGGGEGGGGGGGGGGGGGGGGGGGGGGFGGGGGGGGGGGGGGGGGFGGGEGFGFGGGGGGGGGGGGGGGGC
@M03364:276:000000000-BLYN8:1:1101:12767:3841 1:N:0:1
ACTCCTACGGGAGGCAGCAGTAGGGAATCTTCCACAATGGACGAAAGTCTGATGGAGCAACGCCGCGTGAGTGAAGAAGGTTTTCGGATCGTAAAACTCTGTTGTTGGAGAAGAATGTATCTGATAGTAACTGATCAGGTAGTTACGGTATCTAACCAGAAAGCCACGGCTAACTACGTGCCAGCAGCCGCGGTAATACGTAGGTGGCAAGCGTGGTCCGGATTTATTTGGCGTAAAGCGAGCG
+
GGGGGGGGGGGGGGGGGGGGFCEFGGGG<FGA9EFFGGGGCGGGEGGGGGGGGGFGGGFGEGDGGGGGGGG?DEEFGGFFFEEE<FG77FCFAFGGGGGE,EAFAFD@EF<F@,?CDFDA9@E9EEEFGAFFGCADADFFGD<,CFE7FGGGGGGFD,FG<FGGFFGGGEGGGGG,84@<FFA>@CF@7B5:>EE7E;=:CF>EFG>6C,;CCE58CFC55*A*01<F+<17CD5>*2:3<DG7
@M03364:276:000000000-BLYN8:1:1101:19160:3845 1:N:0:1
ACTCCTACGGGAGGCAGCAGTAGGGAATCTTCGGCAATGGACGAAAGTCTGACCGAGCAACGCCGCGTGAGTGAAGAAGGTTTTCGGATCGTAAAACTCTGTTGTTAGAGAAGAACAAGGACGTTAGTAACTGAACGTCCCCTGACGGTATCTAACCAGAAAGCCACGGCTAACTACGTGCCAGCAGCCGCGGTAATACGTAGGTGGCAAGCGTTGTCCGGATTTATTGGGCGTAAAGCGAGCG
+
GFEFFFGGEGGGGGGGGFGFG9FFDGGGCFGGGGGGGGGFGFCEDEGGDGGFGGGGGGGGGGDGGDFGGCCECFFFGGGGFGGGGGDCCCFFGFGCFGGGGFFGGFEG9FFGGGGFGE84DFEG+FGGGC9CFGGCDG@C>FFDDFGGGFGA<FFF<FBCEGFF7<FGFE7>FFFE?BFGGBCCFG6C8BEG5B>CFFFF?FGCFC:*2<FFGEC87+:EG=*5@?EE7<A5CDGD5F7CDGGC
@M03364:276:000000000-BLYN8:1:1101:10564:3850 1:N:0:1
ACTCCTACGGGAGGCAGCAGTGGGGAATATTGCACAATGGGCGCAAGCCTGATGCAGCCATGCCGCGTGTGTGAAGAAGGCCTTCGGGTTGTAAAGCACTTTCAGCGAGGAGGAAGGTGGTGAACTTAATACGTTCATCAATTGACGTTACTCGCAGAAGAAGCACCGGCTAACTCCGTGCCAGCAGCCGCGGTAATACGGAGGGTGCAAGCGTTAATCGGAATTACTGGGCGTAAAGCGCACG
+
GGGGGGGGGGGGGGGGGGGGGGGGGGGGGGGGGGGGGGGGGGGGGGGGGGGGGGGGGGGGGGGGGGGGGGGGGGGGGGGGGGGFGGGGGGGGGGGGGGGGGGGGGGGDGGGDGFFGGGGGGGFGGFGGFGGGGGGGGGGGGGGGGGGGGGGGGGGGGGGGGGGGGGGGGGGGGGGGGGGGGGFGGGGGFGGG*:CGGDGGDEGGGGGGGGGGGGGDCFGGGCEGGGGGGGGGGDG=DGGGGGGC
@M03364:276:000000000-BLYN8:1:1101:8795:3861 1:N:0:1
ACTCCTACGGGAGGCAGCAGTAGGGAATCTTCCACAATGGACGAAAGTCTGATGGAGCAACGCCGCGTGAGTGAAGAAGGTTTTCGGATCGTAAAACTCTGTTGTTGGAGAAGAATGTATCTGATAGTAACTGATCAGGTAGTGACGGTATCCAACCAGAAAGCCACGGCTAACTACGTGCCAGCAGCCGCGGTAATACGTAGGTGGCAAGCGTTGTCCGGATTTATTGGGCGTAAAGCGAGCG
+
GGGGGGGGGGGGGGGGGGGGGGGGGGGGGGGGGGGGGGGGGGGGGGGFGFGGGGGGGGGGGGGGGGGFGGGGGGGGGGGGGGGGGGGGGGGGGGGGGGEFGGGGFGGGGGGGGGGGGGGGGGGGGGGGGGGGGGGGGGGGFGGGGGGGGGGGAFGGGGFFCGGGGGGGGGGGGGGGGGGGGGGGFGGGGGGGGGGGGGGGGGGGCFGGGFGGGEECEFGEG88E+ACFGGGCGGGDGGGGDCG<
@M03364:276:000000000-BLYN8:1:1101:12082:3874 1:N:0:1
ACTCCTACGGGAGGCAGCAGTGGGGAATATTGCACAATGGGCGCAAGCCTGATGCAGCCATGCCGCGTGAGTGAAGAAGGTTTTCGGATCGTAAAACTCTGTTGTTAGAGAAGAACGACGAGGAGAGTGGAAAGCTCCTCGTGTGACGGTATCTAACCAGAAAGGGACGGCTAACTACGTGCCAGCAGCCGCGGTAATACGTAGGTGGCAAGCGTTGTCCGGATTTATTGGGCGTAAAGCGAGC
+
GGGGGGGGGGGGGGGGGGGGGGGGGGGGGGGGGGGGGGGGGGGGGGGGGGGGGGGGGGGGGGGGGGGGGGGGGGGGGGGGGGGGGGGGGGGGGGGGGGGGGGGGGGGGGGGGGGGGGGGDEGGDGGGGGGGGGGGGGGGGGGGGGGGGGGGFGGGGGGGG?FDGGGFGGGGGGGGGGGGGGGGGGGGGGGGGGGGGGGGGGGFGGGGGGGGGGGGDGGFGEE85CCGGG?FGGGGGGGGGGDGC
@M03364:276:000000000-BLYN8:1:1101:24333:3929 1:N:0:1
ACTCCTACGGGAGGCAGCAGTGGGGAATATTGCACAATGGGCGCAAGCCTGATGCAGCCATGCCGCGTGTGTGAAGAAGGCCTTCGGGTTGTAAAGCACTTTCAGCGAGGAGGAAGGTGGTGAACTTAATACGTTCATCAATTGACGTTACTCGCAGAAGAAGCACCGGCTAACTCCGTGCCAGCAGCCGCGGTAATACGGAGGGTGCAAGCGTTAATCGGAATTACTGGGCGTAAAGCGCACG
+
GFGGGGGGGCGGDG>@FGFFFGGGGFGGGGGGGGGGGGDFGGGGGGDGGGGGFFGGGGGGGGFGGGGGGFFFCFFAEGECCFCFFGGDCFGB@FFCGFFFCFGGGGD7FGGCDGGGGGDFGGGGC9FAFFFEGDFFFFGDGGFFFGGECFD<FGDFGGGDACGFGFGG7C:>FFGGFCF>C7;DFFGGC:E***3;+3B:5*=EEGGEFCEGGC8;:+<CGGGG6@99:C5CDD55F>DDGG5)
@M03364:276:000000000-BLYN8:1:1101:18343:3930 1:N:0:1
ACTCCTACGGGAGGCAGCAGTGGGGAATATTGCACAATGGGCGCAAGCCTGATGCAGCCATGCCGCGTGTGTGAAGAAGGCCTTCGGGTTGTAAAGCACTTTCAGCGAGGAGGAAGGTGGTGAACTTAATACGTTCATCAATTGACGTTACTCGCAGAAGAAGCACCGGCTAACTCCGTGCCAGCAGCCGCGGTAATACGGAGGGTGCAAGCGTTAATCGGAATTACTGGGCGTAAAGCGCACG
+
GGGGGGGGGGGGGGGGGGGGGGGGGGGGGGGGGGGGGGGGGGGGGGGGGGGGGGGGGGGGGGGGGGGGGGGGGGGGGGGGGGGGGGGGGGGGGGGGGGGGGGGGGGGEGGEGGGGGGGGGGGGGGGGGGGGGGGGGGGGGGGGGGGGGGGGGGGGGGGGGGGGGGGGGGGGGGGGGGGGGGGGGGGGGGGGGGGGGGGGGGGGGGGGGGGGGGGGGGGGGGGDGGGGGCFGGGGGGGGFGDCDC
@M03364:276:000000000-BLYN8:1:1101:8057:3985 1:N:0:1
ACTCCTACGGGAGGCAGCAGTAGGGAATCTTCGGCAATGGACGAAAGTCTGACCGAGCAACGCCGCGTGAGTGAAGAAGGTTTTCGGATCGTAAAACTCTGTTGTTAGAGAAGAACAAGGACGTTAGTAACTGAACGTCCCCTGACGGTATCTAACCAGAAAGCCACGGCTAACTACGTGCCAGCAGCCGCGGTAATACGTAGGTGGCAAGCGTTGTCCGGATTTATTGGGCGTAAAGCGAGCG
+
GGGGGGGGGGGGGGGGGGGGGGGGGGGGGGGGGGGGGGGGGGGGGGGGGGGGGGGGGGGGGGGGGGGGGGGGGGGGGGGGGGGGGGGGGGGGGGGGGGGGGGGGGGGGGGGGGGGGGGGGGGGGGGGGGGGFGGGGGGGGGGCFGGGEGGGGGGGGGGGGGGGGGGGGGGGGGGGGGDGGGGGGGGGGGGGGGGGGGGGG:CGDGGGGGGGGGGGGGGGGGGGDCGGGGDCGGGGGCCGGGGGC
@M03364:276:000000000-BLYN8:1:1101:13337:3988 1:N:0:1
ACTCCTACGGGAGGCAGCAGTAGGGAATCTTCCACAATGGACGAAAGTCTGATGGAGCAACGCCGCGTGAGTGAAGAAGGTTTTCGGATCGTAAAACTCTGTTGTTGGAGAAGAATGTATCTGATAGTAACTGATCAGGTAGTGACGGTATCCAACCAGAAAGCCACGGCTAACTACGTGCCAGCAGCCGCGGTAATACGTAGGTGGCAAGCGTTGTCCGGATTTATTGGGCGTAAAGCGAGCG
+
GGGGGGGGGGGGGGGGGGGGGGGGGGGGGGGGGGGDGGGGGGGGGGGFGGGGGGGGGGGGGGGGGGGGGGGGGGFGGGGGGGGGGGGGGGGGGGGGGGGGGGGGGGGFFGGGGGGGGGGGGGFFGFGGGGGGGGGGGGGGGGGGGGGGGGGGGGGGGGFCGGGGGGGGGGGGGGGGGGGGGGGGGGGGGGGGGGGGGGGGCGGG;EGGGGGGGCGGGGGGGCEEEFGGFGGGGGEGGGGGGGGC
@M03364:276:000000000-BLYN8:1:1101:17869:4024 1:N:0:1
ACTCCTACGGGAGGCAGCAGTGGGGAATATTGCACAATGGGCGCAAGCCTGATGCAGCCATGCCGCGTGTGTGAAGAAGGCCTTCGGGTTGTAAAGCACTTTCAGCGAGGAGGAAGGTGGTGAGCTTAATACGCTCATCAATTGACGTTACTCGCAGAAGAAGCACCGGCTAACTCCGTGCCAGCAGCCGCGGTAATACGGAGGGTGCAAGCGTTAATCGGAATTACTGGGCGTAAAGCGCACG
+
GGGGGGGGGGGGGGGGGGGGGGGGGGGGGGGGGGGGGGGGGGGGGGGGGGGGGGGGGGGGGGGGGGGGGGGGGGGGGGGGGGGGGGGGGGGGGGGGGGGGGGGGGGGGGGGGGGGFGGGFFGGFCDGGGGGGGGGGGGGGGGGGGFGG@FEGCBFDGGGGGGGGGGGGGDDGGGGGGGGGGFGGGGGFFEEECEEGGGGGGCEEGG>EGGGGGEEGGGGGG*;5AEFGGGGFGGG57D?<CDG<
@M03364:276:000000000-BLYN8:1:1101:16503:4048 1:N:0:1
ACTCCTACGGGAGGCAGCAGTGGGGAATATTGCACAATGGGCGCAAGCCTGATGCAGCCATGCCGCGTGTGTGAAGAAGGCCTTCGGGTTGTAAAGCACTTTCAGCGAGGAGGAAGGTGGTGAACTTAATACGTTCATCAATTGACGTTACTCGCAGAAGAAGCACCGGCTAACTCCGTGCCAGCAGCCGCGGTAATACGGAGGGTGCAAGCGTTAATCGGAATTACTGGGCGTAAAGCGCACG
+
GGGGGGEFGGGGGGGGGGGGEGGFGGGGGGGGGGGGFGGGGGGGGCFGGGGGGGGGGGGFFFGGGGGGGGGGGGGGFGGGGGGGGGGGGGGGGGGGGGGGGGGGGCGCGG>FG=FFEGGGGG<=FFFGGFGG?FGBFGGGGGGFCEGGGGGFGGGGEEDFGGGGGDFEGGGFFGGGGGGGGFFDCEGGGGGG>E*:EFGGGGEGGGGGGGGGGGGGGF9=5CEFFEGGG6=FGDCGGGCGGDG5
@M03364:276:000000000-BLYN8:1:1101:6778:4073 1:N:0:1
ACTCCTACGGGAGGCAGCAGTAGGGAATCTTCGGCAATGGGGGCAACCCTGACCGAGCAACGCCGCGTGAGTGAAGAAGGTTTTCGGATCGTAAAACTCTGTTGTTAGAGAAGAACGTTAAGTAGAGTGGAAAATTACTTAAGTGACGGTATCTAACCAGAAAGGGACGGCTAACTACGTGCCAGCAGCCGCGGTAATACGTAGGTCCCAAGCGTTGTCCGGATTTATTGGGCGTAAAGCGAGC
+
GGGGGGGGGGGGGGGGGGGGGGGGGGGGGGGGGDGGG@FGGGGGGGGGGGGGGGGGDGGGGGDFGGGGGEGGGGGGGGGGGGCGGGGGCFGGDG@GGGGCFGGGGGGGFGFGGGG@GGGFGGGFGFGFFGGGAFFDEAFGGGGFFGGGCFGGGFGGGFGGGGGGGDC:FEGGGGGGGGGGGGFGGFGGG:EDCEGDGGGGGGGGGGGGGFD/8>EGGGGFEGGGGGDGGGGGGGEGGGGCCGG5
@M03364:276:000000000-BLYN8:1:1101:9264:4077 1:N:0:1
ACTCCTACGGGAGGCAGCAGTAGGGAATCTTCCACAATGGACGAAAGTCTGATGGAGCAACGCCGCGTGAGTGAAGAAGGTTTTCGGATCGTAAAACTCTGTTGTTGGAGAAGAATGTATCTGATAGTAACTGATCAGGTAGTGACGGTATCCAACCAGAAAGCCACGGCTAACTACGTGCCAGCAGCCGCGGTAATACGTAGGTGGCAAGCGTTGTCCGGATTTATTGGGCGTAAAGCGAGCG
+
GGGFGGGGGGGGGGGGGGGGGGFFGGGGGGGGGGGGGGGGGGGGGGGGGGGGGGGFGGGGGGGGGGGFFGGGGGGGGGGGDGGGGGGGGGGGGGGGGGGGGGGGGGGGGFGGGGGGGGGGGGGGGGGGGGGGGGGGGGGGGGFGGGGGGGGGCGGGGGGGGGGF:FDCEGGGGGGGGGGGFGGFGGGGGGGGGGGCF@FGGGGDGFFCFGG=EGGGGG75=885CFFCA?FFGGGGFGGCCCD<
@M03364:276:000000000-BLYN8:1:1101:9527:4101 1:N:0:1
ACTCCTACGGGAGGCAGCAGTGGGGAATATTGCACAATGGGCGCAAGCCTGATGCAGCCATGCCGCGTGTGTGAAGAAGGCCTTCGGGTTGTAAAGCACTTTCAGCGAGGAGGAAGGTGGTGAGCTTAATACGTTCATCAATTGACGTTACTCGCAGAAGAAGCACCGGCTAACTCCGTGCCAGCAGCCGCGGTAATACGGAGGGTGCAAGCGTTAATCGGAATTACTGGGCGTAAAGCGCACG
+
GGGGGGGEGGGGGGGGGGGGGGGGGGGFGGGGGGGGGGGGGGGGGGGGGGGGGFGGGGGGGGGGGGGGGGGGGGGGGGGGGGGGGGGGGGGGGGGGGGGGGGGGGGGGGGEGGGGGGGGGGGGGCFFGFGGGGGGGGGGGGGGGGGGGGGGGGGGGG7FFGGGCFGGGGGDEFGGGGGGGGGFGGGGGGGGGG558BFGF;*CBCEGEF7<=CEGE=C<EEGGGGGFGGGGFDGGC5:CDDGG3
@M03364:276:000000000-BLYN8:1:1101:5629:4108 1:N:0:1
ACTCCTACGGGAGGCAGCAGTAGGGAATCTTCCACAATGGACGAAAGTCTGATGGAGCAACGCCGCGTGAGTGAAGAAGGTTTTCGGATCGTAAAACTCTGTTGTTGGAGAAGAATGTATCTGATAGTAACTGATCAGGTAGTGACGGTATCCAACCAGAAAGCCACGGCTAACTACGTGCCAGCAGCCGCGGTAATACGTAGGTGGCAAGCGTTGTCCGGATTTATTGGGCGTAAAGCGAGCG
+
GGGGFGGGGGGGGGGFEGGGGGGFGGGGGGGGGGGGGGGGFGGGGGGFFGGGGGGGGGGGFGGGGGG@EFEEEFGGGGGGGGGGFGGDCEFGGGGDGGGGGGGFGGGGCFGGGGGFGGFGGGGGGGGGGGGGFFGGEGFEFC,DFGGGGGGGGGGGGGFGGGFGFFFEGGDGFFAEGGGGGGG7D>:BBEDGEGEDFGGFECGGFGFGGGGGGGGEEGFEC:8C+>@C9C=CG>:EGCFGGC))
@M03364:276:000000000-BLYN8:1:1101:18006:4151 1:N:0:1
ACTCCTACGGGAGGCAGCAGTGGGGAATATTGCACAATGGGCGCAAGCCTGATGCAGCCATGCCGCGTGTGTGAAGAAGGCCTTCGGGTTGTAAAGCACTTTCAGCGAGGAGGAAGGTGGTGAGCTTAATACGCTCATCAATTGACGTTACTCGCAGAAGAAGCACCGGCTAACTCCGTGCCAGCAGCCGCGGTAATACGGAGGGTGCAAGCGTTAATCGGAATTACTGGGCGTAAAGCGCACG
+
GGGGGGGGGGGGGGGGGGGGGGGGGGGGGGGGGGGGGGGGGGGGGGGGGGGGGGGGGGGGGGGGGGGGGGGGGGGGGGGGGGGGGGGGGGGGGGGGGGGGGGGGGGGGGGGGGC8FGGGFGCGGGGGGGGDEGDFGGGGGGGGGGGGFGFGGGGGGGGGGGGGGGGGGGGGGGGGGGGGGGGGFGGGGGGGGGGGGGGGGGDGGGGGGEGGGGGGDGGGFEGGGGG<FGGGGDGGGCFF<<D<5
@M03364:276:000000000-BLYN8:1:1101:24644:4168 1:N:0:1
ACTCCTACGGGAGGCAGCAGTGGGGAATATTGCACAATGGGCGCAAGCCTGATGCAGCCATGCCGCGTGTGTGAAGAAGGCCTTCGGGTTGTAAAGCACTTTCAGCGAGGAGGAAGGAGGTGAACTTAATACGGTCATCAATTGACGTTACTCGCAGAAGAAGCACCGGCTAACTCCGTGCCAGCAGCCGCGGTAATACGTAGGGTGCAAGCGGTAATCGGAATTACTGGGCGTAAATCGCACG
+
GGGCGFFGGDGGGGGGGGGGGGGGGEGGGFGG@CEGFFG<EFGGGGGFGGGGA@FGGGDG9FGGG7FFGEC<EGGGGGG<C4EFGGDFFGGGGEGGGEGFGG,<@FG7CFGGGCFE:,:+CC,CFF?C,CD,D+BF7A<==DC3FF+FFFGGA@<+<+33,,,@F@C:B:FEG,2?FEFF**64BFC7FDC5*=C7BC+:++2*13=8:++=8*31ACEF=5C*0<CFC6:5C5EE***1*C57
@M03364:276:000000000-BLYN8:1:1101:12516:4175 1:N:0:1
ACTCCTACGGGAGGCAGCAGTGGGGAATATTGCACAATGGGCGCAAGCCTGATGCAGCCATGCCGCGTGTGTGAAGAAGGCCTTCGGGTTGTAAAGCACTTTCAGCGAGGAGGAAGGCATTAAGGTTAATAACCTTAGTGATTGACGTTACTCGCAGAAGAAGCACCGGCTAACTCCGTGCCAGCAGCCGCGGTAATACGGAGGGTGCAAGCGTTAATCGGAATTACTGGGCGTAAAGCGCACG
+
GGGGGGGGGGGGGGGGGGGGGGGGGGGGGGGGGGGGGGGGGGGGGGGGGGGGGGGGGGGGGGGGGGGGGGGGGGGGGGGGGGGGGGGGGGGGGGGGGGGGGGGGGFGGGGGGGGGGGGGGGGGGGGGGGGGGGGFGGGGGGGGGGGGGGGCGGGGGGGGGGGGGGGGGGGGGGGGGGEGGGFGF7DFGGGGGGGGGGGGGGGDEGGGGGGGGGGGGGGGGG=CGGC:FFGGGGGGGGF7DDGG3
@M03364:276:000000000-BLYN8:1:1101:18448:4176 1:N:0:1
ACTCCTACGGGAGGCAGCAGTAGGGAATCTTCGGCAATGGACGAAAGTCTGACCGAGCAACGCCGCGTGAGTGAAGAAGGTTTTCGGATCGTAAAACTCTGTTGTTAGAGAAGAACGACGAGGAGAGTGGAAAGCTCCTCGTGTGACGGTATCTAACCAGAAAGGGACGGCTAACTACGTGCCAGCAGCCGCGGTAATACGGAGGGTGCAAGCGTTAATCGGAATTACTGGGCGTAAAGCGCAC
+
GGGGGGGGGGGGDGGGGGGGGGGGGGGGGGGGGGGGGGGGFGGGGGGGGGGGGGGGGGGGGGGGGGGGGGGGGFGGGGGGGGGGGGGGGGGGGGGGGGFGGGGGGGGGGGGGGGGGGGGGGGGEEFEGGFGGGGGGGGGGGFGGGGGGGGGGGGGGFGGG7FGDDGGGDEGGGGGGGGGGGGDEEGGGGCEGGGBEEFGGGGEEEGGGEFGFGGCCCEFGFCECC@ECEECFGGGGDGGGC9D3
@M03364:276:000000000-BLYN8:1:1101:8957:4220 1:N:0:1
ACTCCTACGGGAGGCAGCAGTAGGGAATCTTCCACAATGGACGAAAGTCTGATGGAGCAACGCCGCGTGAGTGAAGAAGGTTTTCGGATCGTAAAACTCTGTTGTTGGAGAAGAATGTATCTGATAGTAACTGATCAGGTAGTGACGGTATCCAACCAGAAAGCCACGGCTAACTACGTGCCAGCAGCCGCGGTAATACGTAGGTGGCAAGCGTTGTCCGGATTTATTGGGCGTAAAGCGAGCG
+
GGGGGGGGGGGGGGGGGGGGGGGGGGGGGGGGGGGGGGGGGGGGGGGGGGGGGGGGGGGGGGGGGGGCFEEFGGGGGGGGGGGGGGGGGGGGGGGGGGGGGFGGGGGGGGGGGGGGGGGGGGGGGGFGGGGGGGGGGGGFGGGGGGGGGGGGGGGGGGGGGGGGGGGGGGGGGGGGGGGGGCFGGGGGGGGGGGGGGGGGGGGGGGGCGGGGGGGGGGGGDCGGGFGGGGGFGGGGGGGGGGD7
@M03364:276:000000000-BLYN8:1:1101:9257:4293 1:N:0:1
ACTCCTACGGGAGGCAGCAGTGGGGAATATTGCACAATGGGCGCAAGCCTGATGCAGCCATGCCGCGTGTATGAAGAAGGCCTTCGGGTTGTAAAGCACTTTCAGCGAGGAGGAAGGTGGTGAGCTTAATACGCTCATCAATTGACGTTACTCGCAGAAGAAGCACCGGCTAACTCCGTGCCAGCAGCCGCGGTAATACGGAGGGTGCAAGCGTTAATCGGAATTACTGGGCGTAAAGCGCACG
+
GGGGGGGGGGGGGGGGGGGGGGGGGGGGGGGGGGGGGGGGGGGGGGGGGGGGGGGGGGGGGGGGGGGGGGGGGGGGGGGGGGGGGGGGGGGGGGGGGGGGGGGGGGGEFDGGGGGGGGGGGGGGGGGGGGGFFGGGGGGGGGGGGGGGGGGGGGGGGGGGGGGGGGFGEGGGGGGGGGGGGGGGFGGGGGGGG8EGGGGGGGGGGGGGGGGGGGGGGCGGGGGGGGGGGGFGGGEEFFGGGGG5
@M03364:276:000000000-BLYN8:1:1101:20749:4297 1:N:0:1
ACTCCTAGGGAGGCAGCAGTGGGGAATATTGCACAATGGGCGCAAGCCTGATGCAGCCATGCCGCGTGTGTGAAGAAGGCCTTCGGGTTGTAAAGCACTTTCAGCGAGGAGGAAGGTGGTGAGCTTAATACGCTCATCAATTGACGTTACTCGCAGAAGAAGCACCGGCTAACTCCGTGCCAGCAGCCGCGGTAATACGGAGGGTGCAAGCGTTAATCGGAATTACTTGGCGTACAGCGCACGC
+
FGFEFFFFGFE7FFGGGGGFGGGD;FFCGEGGFDFCFEGG,@FGGGGGGGGGGFFGGFEG@EFDEEGGGGGGCCFFGGGGGGGGGGGFGFFGGFGFEDFGGGGF9F=FE>FGEFCEGC7FFG8FGGCFGC,<FGGDCCAAFGGGGGGG8+3>F7<>+FC7FGGGGFECGGCC7D,>@8*7F?;:FCDFCEEEG*8@<9BC;8CEBCB+<9C=;;;8E+*:CGCCC?F:E+<7DC*2:F5C>CGD
@M03364:276:000000000-BLYN8:1:1101:7316:4302 1:N:0:1
ACTCCTACGGGAGGCAGCAGTGGGGAATATTGCACAATGGGCGCAAGCCGGATGCAGCCATGCCGCGTGTGTGAAGAAGGCCTTCGGGTTGTAAAGCACTTTCAGCGAGGAGGAAGGTGGTGAACTTAATACGTTCATCAATTGACGTTACTCGCAGAAGAAGCACCGGCTAACTCCGTGCCAGCAGCCGCGGTAATACGGAGGGTGCAAGCGTTAATCGGAATTACTGGGCGTAAAGCGCACC
+
EFGGGGGGGGCGGGGGG>FGGGGGGGEGCGGCGG@FGG<@FGGDC7@DF+CEG:CFFFCCFGCFFCCGGGGGGFGGCFGGFFGG<FGGFFGGGGFA<DGF<BEGFE:CEFEGE+EFBABFFGDG9FFGFGCGGDDFGEGGCFGGCDEB>7+@EF:+@FGGFC:7A7>FC7<FC:CDGEG7:;EGGGG,;C8ECCCGGGGGGGGE73;EC0<EG88ECFGCC85EFFEF96:*)17=D*?<7DD)
@M03364:276:000000000-BLYN8:1:1101:11033:4318 1:N:0:1
ACTCCTACGGGAGGCAGCAGTGGGGAATATTGCACAATGGGCGCAAGCCTGATGCAGCCATGCCGCGTGTGTGAAGAAGGCCTTCGGGTTGTAAAGCACTTTCAGCGAGGAGGAAGGTGGTGAACTTAATACGTTCATCAATTGACGTTACTCGCAGAAGAAGCACCGGCTAACTCCGTGCCAGCAGCCGCGGTAATACGGAGGGTGCAAGCGTTAATCGGAATTACTGGGCGTAAAGCGCACG
+
FDFGGGGGGGGGGGGGGGGGFGFGGFGGGGGGADGGGGGGGGGD:FGGGGGGFFGGGGGGGGGGGGGGGEGFGGEFDFGGGG8FFFFGEGCCFGGGGGGGGGDFGEF=CF>FC+FFC=A??F,BBFC<AFGGGFGFCFFCFFDFGGDGGGGGDE7FCFFFFFGCCF>@C7@*>FEGGGDFEG9BB>C7:C8CC3:8C99CE*:BC8CC89@=EE8*CFF5C5=F+ACC+3CCDG55<D7DD)97
@M03364:276:000000000-BLYN8:1:1101:11965:4340 1:N:0:1
ACTCCTACGGGAGGCAGCAGTAGGGAATCTTCCACAATGGACGAAAGTCTGATGGAGCAACGCCGCGTGAGTGAAGAAGGTTTTCGGATCGTAAAACTCTGTTGTTGGAGAAGAATGTATCTGATAGTAACTGATCAGGTAGTGACGGTATCCAACCAGAAAGCCACGGCTAACTACGTGCCAGCAGCCGCGGTAATACGTAGGGGGCAAGCGTTGTCCGGATTTATTGGGCGTAAAGCGAGCG
+
GGGGGGGGGGGGGGGGGGGGGGGGGGGGGGGGFGGGGGGGGGGCGGGDGGGGGGGGGGFGGGGGGGGGGGDGGGGGGGGGGGGGGGDGDGGGGGGGGGGGGGGGGDGGCEFFGGGGGGFCC<FC?9BFGAFFGGFAEG8,5CADFFGGGFBEGGFFDGGGGGGG:CFGGEEGGGGFGECDGGE>DGFGGGGGDEGGCFFGG9:E*:BC>EG=:C=EEFGGG8AEGECFGGF*7DCCDFFC<771
@M03364:276:000000000-BLYN8:1:1101:23036:4350 1:N:0:1
ACTCCTACGGGAGGCAGCAGTAGGGAATCTTCGGCAATGGACGAAAGTCTGACCGAGCAACGCCGCGTGAGTGAAGAAGGTTTTCGGATCGTAAAACTCTGTTGTTAGAGAAGAACGACGAGGAGAGTGGAAAGCTCCTCGTGTGACGGTATCTAACCAGAAAGGGACGGCTAACTACGTGCCATCAGCCGCGGTAATACGTAGGTCCCGAGCGTTGGTCGGATTTATTGGTCGTAAAGCGAGC
+
GFFCFFDFFC:BFECED@F,F9AFDEFFFGFFGCD@7,;,<@FEC,FFFE@FC,:+6@@CFEGEG+C@=:,EE9<FEFGG,C?4C4FEGGGG8??CD59,<EFFGGGGFEGGEF,4C+@FGC++3<:>,7<F=>,3>FFDF>F3<A<@FCE7F9BB9,>>FCDBFG<FD*<17C@;A@FF:C7;,+2++5*BE*1:CF9;82+=8FFF5*;?CC=;5**3>*:*/C7C+3C<*9ECC*:>DC55
@M03364:276:000000000-BLYN8:1:1101:15770:4362 1:N:0:1
ACTCCTACGGGAGGCAGCAGTAGGGAATCTTCGGCAATGGACGAAAGTCTGACCGAGCAACGCCGCGTGAGTGAAGAAGGTTTTCGGATCGTAAAACTCTGTTGTTGGAGAAGAATGTATCTGATAGTAACTGATCAGGTAGTGACGGTATCCAACCAGAAAGCCACGGCTAACTACGTGCCAGCAGCCGCGGTAATACGTAGGTGGCAAGCGTTGTCCGGATTTATTGGGCGTAAAGCGAGCG
+
GGGGGGGGGGGGGGGGGGFFGGGGGGGGGGGGGDGDGGGGGGGGDGGGGGGGGGGGGGGGGGGGGGGGGGGGGGGGGGGGGGGGGGGGGGGGGGGGGGGGGFGGGGGGGGGGGGGGCEFFA?FCFFGGGGGGGGGF9FFBFGGGGGGGG?DF<FGGGGGGGDGGGGDGGGGGGGGGGGGGGGGGGGGGGGGGGGGGGGGGGGGGGFGGGFGGGGGGGGGGGGGEFGGG+CFGGGGGGGGGGGD)
@M03364:276:000000000-BLYN8:1:1101:23178:4370 1:N:0:1
ACTCCTACGGGAGGCAGCAGTGGGGAATATTGCACAATGGGCGCAAGCCTGATGCAGCCATGCCGCGTGTGTGAAGAAGGCCTTCGGGTTGTAAAGTACTTTCAGCGAGGAGGAAGGCATTAAGGTTAATAACCTTAGTGATTGACGTTACTCGCAGAAGAAGCACCGGCTAACTCCGTGCCAGCAGCCGCGGTAATACGGAGGGTGCAAGCGTTAATCGGAATTACTGGGCGTAAAGCGCACG
+
GGGGGGGFFGEGGGGGCG?G9@FGGGGG?GGGGFFGGG<FFCFEGGFGGGGGGDGAFGFGFCDGDGGGGGGGGGGFGGGGGGFGGGG7CCCFGFGFFGGGGGGCBEGCEFCCGGFFEFFCFGEA@?FFGGG9F<FGDBDFF?FCFGG+<3@FDCEGGDFCGGEGGGGGGGGGGGGDCEC*5*?DFGC@FE>EGGGGGEFFG>EEGGGGFGG*=B857EC5EGEGG@FGF+:FGGGD37C5>C3)
@M03364:276:000000000-BLYN8:1:1101:9817:4411 1:N:0:1
ACTCCTACGGGAGGCAGCAGTGGGGAATATTGCACAATGGGCGCAAGCCTGATGCAGCCATGCCGCGTGTGTGAAGAAGGCCTTCGGGTTGTAAAGCACTTTCAGCGAGGAGGAAGGTGGTGAGCTTAATACGTTCATCAATTGACGTTACTCGCAGAAGAAGCACCGGCTAACTCCGTGCCAGCAGCCGCGGTAATACGGAGGGTGCAAGCGTTAATCGGAATTACTGGGCGTAAAGCGCACG
+
GGGGGGGGGGGGGGGGGGGGGGGGGGGGGGGGGGGGGGGGGGGGGGGGGGGGGGGGGGGGGGGGGGGGGGGGGFGGGGGGGGGGGGGGGGGGGGGGGGGGGGGGGGGGGGCFGEGGGGGGGGGGGGGGGGGGGGGGGGGGFGGGGGGGGGGGGGGGGGGGGGCGGGGGGGGGGGGGGGGGGGGGGGGGGGGGGGGGGGGGGGGGGGGGGFFGGGGGGGGGGGGGGGGGGGGGGGGGFGGGGGG3
@M03364:276:000000000-BLYN8:1:1101:7685:4452 1:N:0:1
ACTCCTACGGGAGGCAGCAGTGGGGAATATTGCACAATGGGCGCAAGCCTGATGCAGCCATGCCGCGTGTGTGAAGAAGGCCTTCGGGTTGTAAAGCACTTTCAGCGAGGAGGAAGGTGGTGAACTTAATACGTTCATCAATTGACGTTACTCGCAGAAGAAGCACCGGCTAACTCCGTGCCAGCAGCCGCGGTAATACGGAGGGTGCAAGCGTTAATCGGAATTACTGGGCGTAAAGCGCACG
+
GGGFFGFFGF@CFGG-BC<FF@FGGE@CE<FGGGGGGCF8CFFEF@FFGGGFEGFGAFFFGGGGGD@7C6DFGGGFGGFGGFEEDFEEA@F+@EFEGFGGCFDFGGG7CECFGG8FCFGFBBA@AFF??FGGGGG83EFGFAFDFFEFGGGC9F7>FC:>CFGFFGFFC7FB<AE9<CF>E@FB:DGFGEECEG5@FGFGE5CEEGGGGGGGGG5CCEEFDEEGGGCFGGGGGGDE9CFDDDD>
@M03364:276:000000000-BLYN8:1:1101:19794:4458 1:N:0:1
ACTCCTACGGGAGGCAGCAGTAGGGAATCTTCCACAATGGACGAAAGTCTGATGGAGCAACGCCGCGTGAGTGAAGAAGGTTTTCGGATCGTAAAACTCTGTTGTTGGAGAAGAATGTATCTGATAGTAACTGATCAGGTAGTGACGGTATCCAACCAGAAAGCCACGGCTAACTACGTGCCAGCAGCCGCGGTAATACGTAGGTGGCAAGCGTTGTCCGGATTTATTGGGCGTAAAGCGAGCG
+
GGGGGGGGGGGGGGGGGGGGGGGGGGGGFGDGGFFGEFGGFGGGDCGGGGAFFG?FGGGFGGGGGGGGGGGGGGE<FGFGGFC7EFGGGGGGG=DFGDFGGGFFG@FG8FFFFGAFFEFGFGGGGGGGGGGGGGGGGGGGGGDFDGGGGFGGGGGFFGGD8FGGGGGEGDGGGGFFGGGFGGGGGGGFGGGGGGGGGCFBBB5*?EGC8C==88:CG7CEECGGGGGGGGG5CDEEFFGGDG37
@M03364:276:000000000-BLYN8:1:1101:17049:4482 1:N:0:1
ACTCCTACGGGAGGCAGCAGTAGGGAATCTTCCACAATGGACGAAAGTCTGATGGAGCAACGCCGCGTGAGTGAAGAAGGTTTTCGGATCGTAAAACTCTGTTGTTGGAGAAGAATGTATCTGATAGTAACTGATCAGGTAGTGACGGTATCCAACCAGAAAGCCACGGCTAACTACGTGCCAGCAGCCGCGGTAATACGTAGGTGGCAAGCGTTGTCCGGATTTATTGGGCGTAAAGCGAGCG
+
GGGGGGGGGGGGGGGGGGGGGGGGGGGGGGGGGGGGGGGGGGGGGGGGGGGGGGGGGGGGGGGGGGGGGGGGGGGGGGGGGGGGGGGGGGGGGGGGGGGGGGGGGGGG<FGGGGFGGGGFGGGGGGGGGGGGGGGGGGGGGGGGGGGGGGGGGGGGGGGFFGGGDFGFGCFEGGGGGGGGGGFGGFGGGGEECEGCFGG5CFGGGGGGGGGGGGGG59CEG5C*9>C?+A*CDGCEGGCGDDD>
@M03364:276:000000000-BLYN8:1:1101:21819:4482 1:N:0:1
ACTCCTACGGGAGGCAGCAGTAGGGAATCTTCCACAATGGACGAAAGTCTGATGGAGCAACGCCGCGTGAGTGAAGAAGGTTTTCGGATCGTAAAACTCTGTTGTTGGAGAAGAATGTATCTGATAGTAACTGATCAGGTAGTGACGGTATCCAACCAGAAAGCCACGGCTAACTACGTGCCAGCAGCCGCGGTAATACGTAGGTGGCAAGCGTTGTCCGGATTTATTGGGCGTAAAGCGAGCG
+
GGGGGGGFGGGGGEEGGGFGGGGGGGGGGGGGGGGGGGGGGGGCFGFGGFGGGGGGGGGGGGGGGFGGGGGGGFGGGFGGGGGGGGGGGGGGGGGGGGGGGGGGGGGGGGGGGGGGGGGGGGGGGFGGGGGGGGGGGFGFEFGGGGGGGGGGGGGGGGGGGGGGCFGGGGGGGGGGFEECFEFFCFGGCGGGGGGGGGGFFGGDFGCFGDCGGGGEGGGGDCEC?FGGFFFGGGGGGGGGGGGD
@M03364:276:000000000-BLYN8:1:1101:5052:4484 1:N:0:1
ACTCCTACGGGAGGCAGCAGTGGGGAATATTGCACAATGGGCGCAAGCCTGATGCAGCCATGCCGCGTGTGTGAAGAAGGCCTTCGGGTTGTAAAGCACTTTCAGCGAGGAGGAAGGTGGTGAACTTAATACGTTCATCAATTGACGTTACTCGCAGAAGAAGCACCGGCTAACTCCGTGCCAGCAGCCGCGGTAATACGGAGGGTGCAAGCGTTAATCGGAATTACTGGGCGTAAAGCGCACG
+
GGGGGGGGGGGGGGGGGGGGGGGFGGGGGGGGGGGGGGGGGGGGGGGGGGGGGGGGGGGGGGGGGGGGGGGGGGGGGGGGGGGGGGGGGGGGGGGGGGFGGGGGGGGEGGGGGGGGGGGGGGGGGGFGGGGGGGGGGGGGFFGGGGGGGGGGGGGGGGGGGGGGGGFGGGGGCGGGGGGGGGGGGGGFGGGGGGGGFGGGGGGGGGGGGGGGGGG5CFGGD8EGGGGGGGGGGGGGGGGGGGGC
@M03364:276:000000000-BLYN8:1:1101:20957:4491 1:N:0:1
ACTCCTACGGGAGGCAGCAGTAGGGAATCTTCCACAATGGACGAAAGTCTGATGGAGCAACGCCGCGTGAGTGAAGAAGGTTTTCGGATCGTAAAACTCTGTTGTTGGAGAAGAATGTATCTGATAGTAACTGATCAGGTAGTGACGGTATCCAACCAGAAAGCCACGGCTAACTACGTGCCAGCAGCCGCGGTAATACGTAGGTGGCAAGCGTTGTCCGGATTTATTGGGCGTAAAGCGAGCG
+
GGGGGGGGGGGGGGGGGGGGGGGGGGGGGGGGGGGGGGGGGGGGG7CFGAFGGGGGGGGGGGGGDEGGGDFGGGGGGGGGGGGGGGGCE=FGGGGGGGGGGGGGGGGGFFFGGGFGGGGGGGGGGGFEFGGGGGGEGGGFGGFGGGGEGCEGFFGGGGDFFGFFGFFGG:FGFGGGGGGGGGGGGGGFGGGGGGEEGGGG?<;C99*<EGGGDEGDCEFGGE;C6@CEFGGGDGECFGGG:DDC
@M03364:276:000000000-BLYN8:1:1101:11708:4491 1:N:0:1
ACTCCTACGGGAGGCAGCAGTAGGGAATCTTCCACAATGGACGAAAGTCTGATGGAGCAACGCCGCGTGAGTGAAGAAGGTTTTCGGATCGTAAAACTCTGTTGTTAGAGAAGAACGACGAGGAGAGTGGAAAGCTCCTCGTGTGACGGTATCTAACCAGAAAGGGACGGCTAACTACGTGCCAGCAGCCGCGGTAATACGTAGGTCCCGAGCGTTGTCCGGATTTATTGGGCGTAAAGCGAGC
+
GGGGGGGGGGGGGGGGGGGGGGGGGGGGGGGGGGGFGGGGGGGGGGGGGGGGGGGGGGGGGGGGGGGGGFGGGGGGGGGGGGGGGGGGGGGGGFGGGGGGGGGGG?9EFGGGGGFGGDEGGGGCFFGGGGFFGGGGGGFGGGGGGGGGGGGGGGGFGGGGGGGGGGGGGGGGDGGGGGGFGGFFGGGGGGGEGEGE8CFFGGEFGGEF5CEEEEGGGEGGGGGGGGGGGFFFGGGGGGGGGDD)
@M03364:276:000000000-BLYN8:1:1101:17690:4495 1:N:0:1
ACTCCTACGGGAGGCAGCAGTGGGGAATATTGCACAATGGGCGCAAGCCTGATGCAGCCATGCCGCGTGTGTGAAGAAGGCCTTCGGGTTGTAAAGCACTTTCAGCGAGGAGGAAGGTGGTGAACTTAATACGTTCATCAATTGACGTTACTCGCAGAAGAAGCACCGGCTAACTCCGTGCCAGCAGCCGCGGTAATACGGAGGGTGCAAGCGTTAATCGGAATTACTGGGCGTAAAGCGCACG
+
GGGGGGGGGGGGGGGGGGGGFGGGGGGGGGGGGGGGGGGGGGGGGGGGGGGGGGGGGGGGGGGGGGGGGGGGGGGGGGGGGGGGGGGGGGGGGGGGGGGGGGGGGGGCGGGGGGGGGGGGGGGGGFFGGGGGGGGGGGGGGGGGGGGGGGGGGGGEGGGGGGGGGGGGGGGGGGGGGGGGGGGGGGGGGGGGGGGGGGGGGGGGGGGGGGGGGGGGGGGGGGGGGGGGGGGGGGGGGGGGGGGC
@M03364:276:000000000-BLYN8:1:1101:19091:4509 1:N:0:1
ACTCCTACGGGAGGCAGCAGTGGGGAATATTGCACAATGGGCGCAAGCCTGATGCAGCCATGCCGCGTGTGTGAAGAAGGCCTTCGGGTTGTAAAGCACTTTCAGCGAGGAGGAAGGTGGTGAGCTTAATACGTTCATCAATTGACGTTACTCGCAGAAGAAGCACCGGCTAACTCCGTGCCAGCAGCCGCGGTAATACGGAGGGTGCAAGCGTTAATCGGAATTACTGGGCGTAAAGCGCACG
+
GGGGGGGGGGGGGEGDFEEFGGGGGGGGGGGGGGGG@FDGGFGCGEECFGGGGGGGGGGGGFGFC@FGEFGGGGGGGGGGGFGDGGGGFEGGFFGGGGGGGGFFGFFFEFEGGCFGGFFG@FD8DEGGGGGGFFGGGGGCFDFFFDGGFGGGFGGGGCCGFGGGG>FCGGGGCFGGGEFGGGGGGGBFEEDGGEGC?;FGD5CEDCEG?FGFEEGEFFGGD8CFGGG?++;CCGGDDGGG:CC)
@M03364:276:000000000-BLYN8:1:1101:5689:4520 1:N:0:1
ACTCCTACGGGAGGCAGCAGTAGGGAATCTTCGGCAATGGGGGCAACCCTGACCGAGCAACGCCGCGTGAGTGAAGAAGGTTTTCGGATCGTAAAACTCTGTTGTTAGAGAAGAACGTTAAGTAGAGTGGAAAGTTACTTAAGTGACGGTATCTAACCAGAAAGGGACGGCTAACTACGTGCCAGCAGCCGCGGTAATACGTAGGTCCCAAGCGTTGTCCGGATTTATTGGGCGTAAAGCGAGC
+
GGGGGGGGGGGGGGGGGGGGGGGGGGGGGGGGGGGGGGGGGGGGGGGGGGGGGGGGGGGGGGGGGGGGGGGGGGGGGGGGGGGGGGGGGGGGGGGGGGGGGGGGGGGGGGGGGGGGGGFGGGGGGFGFGGGGGGGGCGGGGGGGFGGGGGGGGGGGGGGGGGGGGDGGGGGGGGGGGGGGGGGGGGGGGGGGGGGG>CEGGGGGGGGGFEGGGGGGGGGGGG=5EGGFGGGGGGGGGGFGGGGC
@M03364:276:000000000-BLYN8:1:1101:15922:4530 1:N:0:1
ACTCCTACGGGAGGCAGCAGTGGGGAATATTGCACAATGGGCGCAAGCCTGATGCAGCCATGCCGCGTGTGTGAAGAAGGCCTTCGGGTTGTAAAGCACTTTCAGCGAGGAGGAAGGTGGTGAACTTAATACGTTCATCAATTGACGTTACTCGCAGAAGAAGCACCGGCTAACTCCGTGCCAGCAGCCGCGGTAATACGGAGGGTGCAAGCGTTAATCGGAATTACTGGGCGTAAAGCGCACG
+
GGGGGGGGGGGGGGGGGGGGGGGGGGGGCFGGGGGGGGGGGGGGGGGGGGGGGGCFFG@FGGGGGG@GGGGFGGGGGGGGGGGGGGGGGGGGGGGGGGGGGGGGGFFEGGGGGGCFGGFFG?BFFEGGGGGGGGAFGGGGGGGGGGGGFGGGGGGGGCEGF@FGGCFGGGGGGGGGGDGFGF@GGGGGGGGGDGGDFFGGGCEEGGGDGCCFEG=CFFGFD*;EGFGGFGGGD9EEGGGGDDG5
@M03364:276:000000000-BLYN8:1:1101:12960:4615 1:N:0:1
ACTCCTACGGGAGGCAGCAGTAGGGAATCTTCCACAATGGACGAAAGTCTGATGGAGCAACGCCGCGTGAGTGAAGAAGGTTTTCGGATCGTAAAACTCTGTTGTTGGAGAAGAATGTATCTGATAGTAACTGATCAGGTAGTGACGGTATCCAACCAGAAAGCCACGGCTAACTACGTGCCAGCAGCCGCGGTAATACGTAGGTGGCAAGCGTTGTCCGGATTTATTGGGCGTAAAGCGAGCG
+
GGGGGGGGGGGGGGGGGGGGGGGGGGGGGGGGGGGGGGGGGGGGGGGGFGFFFGFGGGGGGGGGGGGGGEGGGGGGGGGGGGGGGGGEGGGGGGGGGGDFGFFGGGGGFFGGGGGGGGGGGGGFGGGGGGGGGGGGFGGGGGGGGGGGGC7FFGGGGGGGGGGGGFGGGDGGGGGGGGGGGGDGGGGFGGGGGGGGGFGGEGFGBFFFGGGDEGGGGFA>EEEEGGGGGGGGGGEGGGGDGGD<
@M03364:276:000000000-BLYN8:1:1101:14759:4621 1:N:0:1
ACTCCTACGGGAGGCAGCAGTGGGGAATATTGCACAATGGGCGCAAGCCTGATGCAGCCATGCCGCGTGTGTGAAGAAGGCCTTCGGGTTGTAAAGCACTTTCAGCGAGGAGGAAGGTGGTGAGCTTAATACGTTCATCAATTGACGTTACTCGCAGAAGAAGCACCGGCTAACTCCGTGCCAGCAGCCGCGGTAATACGGAGGGTGCAAGCGTTAATCGGAATTACTGGGCGTAAAGCGCACG
+
GGGGGGGGGGGFGGGGGGGGFGGGGGGGFGGGGGGGGGGGGGGGGGGGGGGGGGGGGGGGGGGGGGGGGGGGGGGGGGGGGFGGGGGGGGGGFFFGGGGGGGGFGAF7FFFEGGC<FFGFCFA<BFCC<F9<>BFFGA9<BFFCFBCFGGCFF+FEGCFGD7@FFGGGCCE:FGGGFGB@BD;DFEB,:E5CC8BEGGFFD58C@EGGCC@EE;C8CCAFGCEDF7FFGGG=DD=C5>F>D))1
@M03364:276:000000000-BLYN8:1:1101:7415:4635 1:N:0:1
ACTCCTACGGGAGGCAGCAGTGGGGAATATTGCACAATGGGCGCAAGCCTGATGCAGCCCTGCCGCGTGTGTTAAGAAGGCCTTCGGGTTGTAAAGCACTTTCAGCGAGGAGGAAGGTGGTGAACTTAATACGTTCATCAATTGACGTTACTCGCAGAAGAAGCACCGGCTAACTCCGTGCCAGCAGCCGCGGTAATACGGAGGGTGCAAGCGTTAATCGGAATTACTGGGCGTAAAGCGCACG
+
GFCAFFGGEG7FCCG@@;CF<FC@:FG,F<C<<CFAE<AFFGGD@FCGCCE<ECFFGA@,CFEFGGGGGGCE,CC?EFFCFGGGFGGDF+@??AEGGFFCEFFFGFGGGGFEC7EFGGGGGGAFBBD?AF<ADE>=>DFD<<=D,@C3@8+@F=@3>EFCF@,,@F7*@*@<,?DCFECC7:B87:CEFDC:*=:C99;3=*=7C8=8:CFFEEC85F?ECE:7C9+3A68*)>:CCG=DDGG7
@M03364:276:000000000-BLYN8:1:1101:12136:4671 1:N:0:1
ACTCCTACGAGAGGCAGCAGTGGGGAATATTGCACAATGGGCGCAAGCCTGATGCAGCCATGCCGCGTGTGTGAAGAAGGCCTTCGGGTTGTAAAGCACTTTCGGCGAGGAGGAAGGCATTAAGGTTAATAACCTTAGTGATTGACGTTATTCGCAGAAGAAGCACCGGCTAACTCCGTGCCAGCAGCCGCGGTAATACGGAGGGTGCAAGCGTTAATCGGATTTACTGGGCGTAAAGCGCACG
+
FFGGGGGGGCCGGGGGGGFGFFFGGFGF9EGAD9FFGGGGGGGGCCFCGGGGGGFFFGGGGGG@EDGGGGGGGFGGGGFG?FFFFGGDFCFFGGGGC<EF=F<+>+@>FFCEGCGGG@@FEEFDF<F?CA@A8=F9FF9<:@DGEFG>DC,,@7BCCFF,5<<C7,FEGGGC:>BFGEECFCFGGFGG@CCECEGEGGGGGGGEECGEGGCCEGG51:<EEG**CF<C:?5CGG==5DFDG3D3
@M03364:276:000000000-BLYN8:1:1101:17670:4689 1:N:0:1
ACTCCTACGGGAGGCAGCAGTAGGGAATCTTCCACAATGGACGAAAGTCTGATGGAGCAACGCCGCGTGAGTGAAGAAGGTTTTCGGATCGTAAAACTCTGTTGTTGGAGAAGAATGTATCTGATAGTAACTGATCAGGTAGTGACGGTATCCAACCAGAAAGCCACGGCTAACTACGTGCCAGCAGCCGCGGTAATACGTAGGTGGCAAGCGTTGTCCGGATTTATTGGGCGTAAAGCGAGCG
+
GGGGGGGGGGGFGEGGGGGGGDGGGGGGGGGGGGGGGGGGGGG@FGGGGGGGFFGGGFGGGGGGGGGGGFFFFGGGGGGGGFFGGGGGGEGGGGGGGGCGGGGGFGGF8FGGGGGGGGGGGGGGGGGGC<ECFAFAFGGFEFGGAEFFGGFGGGGG>EFAFDGGGGGGGGGEGGGGGGGGGGFGGFFF:EED5*=E@FGGFGGDGFGGGFFGGE=E7FGGG*;=CGG?EGGDGGGG*?FCD7D<
@M03364:276:000000000-BLYN8:1:1101:20422:4716 1:N:0:1
ACTCCTACGGGAGGCAGCAGTGGGGAATATTGCACAATGGGCGCAAGCCTGATGCAGCCATGCCGCGTGTATGAAGAAGGCCTTCGGGTTGTAAAGCACTTTCAGCGAGGAGGAAGGTGGTGAGCTTAATACGTTCATCAATTGACGTTACTCGCAGAAGAAGCACCGGCTAACTCCGTGCCAGCAGCCGCGGTAATACGGAGGGTGCAAGCGTTAATCGGAATTACTGGGCGTAAAGCGCACG
+
GGGGGGGGGGGGGGGGGGGGGGGGGGGGGGGGGGGGGGGGGGGGGGGGGGGGGGGGGGGGGGGGGGGGGGGGGGFGGGGGCFGGGGGGGGGGGGGGGGGGGGGGGFGGGGGDGGGGDFGFCFFGGGGGGCECFGGGGFGGGGFGFGGEGGGGE@EGGGGGGGGGGFCFFEGDGGGGGGGGGGGGGFGFGGGGEEGGGGGGGGGGDGEGFGFGGGD=FG7CDEDGGF+<CECFDGC=FFGG3CGC
@M03364:276:000000000-BLYN8:1:1101:4606:4729 1:N:0:1
ACTCCTACGGGAGGCAGCAGTGGGGAATATTGCACAATGGGCGCAAGCCTGATGCAGCCATGCCGCGTGTATGAAGAAGGCCTTCGGGTTGTAAAGTACTTTCAGCGAGGAGGAAGGCATTAAGGTTAATAACCTTAGTGATTGACGTTACTCGCAGAAGAAGCACCGGCTAACTCCGTGCCAGCAGCCGCGGTAATACGGAGGGTGCAAGCGTTAATCGGAATTACTGGGCGTAAAGCGCACG
+
GGGGGGGGCEGGGEGGGGGGGGGGGGGGGGGGGGGGGG<@EGGGGGGGGGGGGEGGGGFGGGGGGDGGGGGGGGGGGGGFEFGGGGDEGG>FGGGGGGGGGGGGGFCFGGGGCEGFGGGGGGGGGGGGFFGGFGGGGDDFFDFFCFGEGGGGGBFGGGCGGFGFGGGGBFGEGGCFGGGGGGGGGF>FCEGGGGGDCEFF8CG@CBEGC+AGGGGGCGGG*;C5<EGFGFF5DDCEC7>DGGG)
@M03364:276:000000000-BLYN8:1:1101:13179:4752 1:N:0:1
ACTCCTACGGGAGGCAGCAGTGGGGAATATTGCACAATGGGCGCAAGCCTGATGCAGCCATGCCGCGTGTATGAAGCAGGCCTTCGGGTTGTAAAGTACTTTCAGCGAGGAGGAAGGCATTAAGGTTAATAACCTTAGTGATTGACGTTACTCGCAGAAGAAGCACCGGCTAACTCCGTGCCAGCAGCCGCGGTAATACGGAGGGTGCAAGCGTTAATCGGAATTACTGGGCGTAAAGCGCACG
+
GGEFGGFGGEGDGGDGGCFGGGGGG;FFGFCFFCFGGG@CGGEEFBFCDFE8EFGF9F,CA<FCFDFGD:=EGEFG,C=FEGFEEFGDGGGGFF9CB@FGGGCCGGG+@CCCCCFGGGGGGFGFGGGF9F@FDDFGAD55,C,A5?FB@F>DFFGF@8F@C<FFFGFGEEDGGGFFCC>CE89BFG>C,*:BCBBEF9EFG5CEC;88CEC8CEGDF7+:CEE5@@99CFFGD>CE3**)/)/)
@M03364:276:000000000-BLYN8:1:1101:10115:4763 1:N:0:1
ACTCCTACGGGAGGCAGCAGTGGGGAATATTGCACAATGGGCGCAAGCCTGATGCAGCCATGCCGCGTGTGTGAAGAAGGCCTTCGGGTTGTAAAGAACTTTCAGCGAGGAGGAAGGTGGTGAGCTTAATACGCTCATCAATTGACGTTACTCGCAGAAGAAGCACCGGCTAACTCCGTGCCAGCAGCCGCGGTAATACGGAGGGTGCAAGCGTTAATCGGCATTACTGGGCGTAAAGCGCACG
+
GGGGGGGGGGGGGDDEGGEGGGGDGFGFGGGFGGGGGGGGGFGDFGCGGGGGCFDDFFEDGGGGGGGGGGGGGFFFG,FFGGGGGGGGFFFFCEGG,B=5EE?,FGE+FFFEC7FFG<EFG+CFFEGGA?<FFG7>FFAFGGGG<9F=D8+CFGGGGFCAF,3>FGGFGGC7FGC;,>DBFG9?E7CCEEBCGGDE<++1BECEEGGD6CG=C8C*CCFFG*?EFFGG7CGGGGGGGC>>))7)
@M03364:276:000000000-BLYN8:1:1101:21773:4765 1:N:0:1
ACTCCTACGGGAGGCAGCAGTGGGGAATATTGCACAATGGGCGCAAGCCTGATGCAGCCATGCCGCGTGTGTGAAGAAGGCCTTCGGGTTGTAAAGCACTTTCAGCGAGGAGGAAGGTGGTGAACTTAATACGTTCATCAATTTACGTTACTCGCAGAAGAAGCACCGGCTAACTCCGTGCCAGCAGCCGCGGTAATACGGCGGGTGCAAGCGTTAATCTGAATTACTGGGCGTAAAGCGGACG
+
AFFEGGFFG>C6@@;@,CEDEGGFG@7C@FFFF9FGGGGFD8FCCGG7D<EDF,6EFFFGF@DDEFEEF7FF,E?EC@ECCFEFDFDGCFFF,A<<EFAEFEFFGFC:=BCCDF8FCEFGGGFC9DAFFE<<DDAD@FBFFGG,<<@3DF7C,>FG@7<C7>,>:BCF@@@FFGC9>7>:C:,?1?87BEGGEGGCGFGCE*1**1*/8CF8;?8;C+A9C@+:@:+<<FF5<C*/7*C<))1)
@M03364:276:000000000-BLYN8:1:1101:18616:4774 1:N:0:1
ACTCCTACGGGAGGCAGCAGTAGGGAATCTTCGGCAATGGACGAAAGTCTGACCGAGCAACGCCGCGTGAGTGAAGAAGGTTTTCGGATCGTAAAACTCTGTTGGTAGAGAAGAACGTTGGTGAGAGTGGAAAGCTCATCAAGTGACGGTAACTACCCAGAAAGGGACGGCTAACTACGTGCCAGCAGCCGCGGTAATACGTAGGTCCCGAGCGTTGTCCGGATTTATTTGGCGTAAAGCGAGC
+
GGGGFGGGGGGFG7CFGGFGFFGGFG,EFGGGFGGGEGGGGGGG>CFFFFGGFFEGEDGFEEGGGGGGDCGGEF<ECGDFFEFF9FFGGGGDFGGGGGD?EFGGGGGGGGFGFFCEEGG<FFEA355FFFGGGGGG<9FFGGDGFGGGGED<FFFC,D33>FFFGEFGCCFEGGGGGFGGGGFGCGF7,;BBGEEEC9;CFCCCEGD?CCEGG5?ECE+<CC*:=FFCC+9+09EGGFG*9*9)
@M03364:276:000000000-BLYN8:1:1101:7786:4779 1:N:0:1
ACTCCTACGGGAGGCAGCAGTGGGGAATATTGCACAATGGGCGCAAGCCTGATGCAGCCATGCCGCGTGTGTGAAGAAGGCCTTCGGGTTGTAAAGCACTTTCAGCGAGGAGGAAGGTGGTGAGCTTAATACGTTCATCAATTGACGTTACTCGCAGAAGAAGCACCGGCTAACTCCGTGCCAGCAGCCGCGGTAATACGGAGGGTGCAAGCGTTAATCGGAATTACTGGGCGTAAAGCGCACG
+
GGGGGGGGGGGGGGGGGGGGGGGGGGGGGGGGGFGGGGGGGGGGGGGGGGGGGGGGGGGGFGGGGGGGGGGCFGGGGGGGGFGGGGGGGGGGGGGGGGGGGGGGGCGECGGCEFGFEEGGGGGGGGFFGGFFGDDC>FFFGGGGFFGGGGGGFGEFGCE7<FF7>FGGGGGGGGFGGDFGC8BCFGGGGGGGGGGGFGGCE>EGGGGGGF78CE=EFGGGGDG5F9CFG6:FGDEGFGG<CCD7
@M03364:276:000000000-BLYN8:1:1101:5533:4785 1:N:0:1
GACATCTACTCCTACGGGAGGCAGCAGTAGGGAATCTTCGGCAATGGGGGCAACCCTGACCGAGCAACGCCGCGTGAGTGAAGAAGGTTTTCGGATCGTAAAACTCTGTTGTTAGAGAAGAACGTTAAGTAGAGTGGAAAGTTACTTAAGTGACGGTATCTAACCAGAAAGGGACGGCTAACTACGTGCCAGCAGCCGCGGTAATACGTAGGTCCCAAGCGTTGTCCGGATTTATTGGGCGTAAAGCGAGC
+
CCCCCGGGGGGGGGGGGGGGGGEFGFGGFAFG8FFFGGGGGGGGGGGGECFGGGFGGFGGGGGGGGGGGGGGGGGEFGGG<@FGFGFEFCFDFDFC7BFCEFEGGGGGGGDGGFF?<BFFDCFFFFGCFDD<<FGEDGGGGGGFCEFFFGGGGGGGGGGGGDGGGFGGGG7FFGGEFFGCCGGFGFGGGGCFGFGG5CBC>EGGGGGGCCFG9CEGGFC=5ACEGGGGC8EEG9C+<CCF7*5CCDF7DG5
@M03364:276:000000000-BLYN8:1:1101:20880:4812 1:N:0:1
ACTCCTACGGGAGGCAGCAGTGGGGAATATTGCACAATGGGCGCAAGCCTGATGCAGCCATGCCGCGTGTATGAAGAAGGCCTTCGGGTTGTAAAGTACTTTCAGCGAGGAGGAAGGCATTAAGGTTAATAACCTTAGTGATTGACGTTACTCGCAGAAGAAGCACCGGCTAACTCCGTGCCAGCAGCCGCGGTAATACGGAGGGTGCAAGCGTTAATCGGAATTACTGGGCGTAAAGCGCACG
+
GGGGGGGGGGGGGGGGGGGGGGGGGGGGGGGGGGGGGGGGGFEGGGGGGGGGGFGGGGGGGFGGGGEGGGGGGGGGGGGGGGGGGGGGGGGGGGGGGGFGFGGGG9FBFGGGGGGGGGGGFEGDFFGG9FDFGGGGGG@FFGFFCGEGGGGGGGGDGGFFGCGGGGGGGGGDGGFFGGGGGGFGFGGGGGGGGEGGD?FGG5EGEGCEGGGGGGGGCGGGGDEFGFGGGGGGGGGC3CCGGGGD
@M03364:276:000000000-BLYN8:1:1101:13734:4841 1:N:0:1
ACTCCTACGGGAGGCAGCAGTGGGGAATATTGCACAATGGGCGCAAGCCTGATGCAGCCATGCCGCGTGTATGAAGAAGGCCTTCGGGTTGTAAAGCACTTTCAGCGAGGAGGAAGGCATTAAGGTTAATAACCTTAGTGATTGACGTTACTCGCAGAAGAAGCACCGGCTAACTCCGTGCCAGCAGCCGCGGTAATACGGAGGGTGCAAGCGTTAATCGGAATTACTGGGCGTAAAGCGCACG
+
GGGGGGGGGGGGGGGGGGGGGGGGGGGGGGGGGGGGGGGGGGGGGGGGGGGGGGGGGGGGGGGGGGGGGGGGGGGGGGGGGGFGGGGGGGGGGGGGGGGGGGGGGFG7FGFGGEFGGGGGGGGGGGGGGGGGGGAFFFFGCGFFFGGGGGGGGGG7FF7CFGGGGGGGGGGGGGFFGGBCDGGGGGGGGGGGG>EGGFFGGGGGGEGGGF+AEEE=CFDFDGGFGFGFCGG=CGEEGGGGGGG<
@M03364:276:000000000-BLYN8:1:1101:20005:4862 1:N:0:1
ACTCCTACGGGAGGCAGCAGTGGGGAATATTGCACAATGGGCGCAAGCCTGATGCAGCCATGCCGCGTGTGTGAAGAAGGCCTTCGGGTTGTAAAGCACTTTCAGCGAGGAGGAAGGTGGTGAGCTTAATACGTTCATCAATTGACGTTACTCGCAGAAGAAGCACCGGCTAACTCCGTGCCAGCAGCCGCGGTAATACGGAGGGTGCAAGCGTTAATCGGAATTACTGGGCGTAAAGCGCACG
+
FGGGGGGFEGGGEGGGGGCGFFGGGEFGGGGFFFDCGGCGGFGGGGGGGGGGGGFCGFGGG@FGECGGEG=F=EGGAFGG8CFGGGGG,C==FFGFA<EFGGGGGFF+>FFDEEGGG<CFG7FGGGGDFGGGGGGDFFDADC<,@FFGGGGGAFC7:FFGFGGGFGGGGGGGGFGGGDCFGFGFFGFFFGDEEC:EGGG>CCCEGEGGFFFFGGGDCFFFGG*:CAFC+<FGGDCGFC7DC775
@M03364:276:000000000-BLYN8:1:1101:20054:4864 1:N:0:1
ACTCCTACGGGAGGCAGCAGTAGGGAATCTTCGGCAATGGACGAAAGTCTGACCGAGCAACGCCGCGTGAGTGAAGAAGGTTTTCGGATCGTAAAACTCTGTTGTTAGAGAAGAACAAGGACGTTAGTAACTGAACGTCCCCTGACGGTATCTAACCAGAAAGCCACGGCTAACTACGTGCCAGCAGCCGCGGTAATACGTAGGTGGCAAGCGTTGTCCGGATTTATTGGGCGTAAAGCGAGCG
+
GGGGGGGGGGGGGGGGGGGGGGGGGGGGGGGGGGGGGGGGGGGGGGGGGGGGGGGGGGGGGGGGGGGGGGGGGGGGGGGGGGGGGGGGGGGGGGFGFGGGGGGGGGGGFGGGGGGGGGGGGGGFFGEGFGGGDFGGGGGGGGGGGGGGGGGGGGGGGGGGFGGGGGGGGGGGGGGGGGG,FFGGFGGGGGGGGGEGGGGGGGGGGGGGFGGGGGGGGCFED5CEGGGGFGDGGGEGC>FD<DD5
@M03364:276:000000000-BLYN8:1:1101:10275:4865 1:N:0:1
ACTCCTACGGGAGGCAGCAGTGGGGAATATTGCACAATGGGCGCAAGCCTGATGCAGCCATGCCGCGTGTGTGAAGAAGGCCTTCGGGTTGTAAAGCACTTTCAGCGAGGAGGAAGGTGGTGAACTTAATACGTTCATCAATTGACGTTACTCGCAGAAGAAGCACCGGCTAACTCCGTGCCAGCAGCCGCGGTAATACGGAGGGTGCAAGCGTTAATCGGAATTACTGGGCGTAAAGCGCACG
+
GGGGGGGGGGGGGGGGGGGGGGGGGGGGGGGGGGGGGGGGGGGGGGGGGGGGGGGGGGGGGGGGGGGGGGGGGGFFGGGGGGGGGGGGGGGGGGGGGGGGGGGGGGGFGG@FGGGGGGGGGGGGGGGGGGFGGGGGGGGGGGGGFGGGGGGGGGGGGGGGGGGGGGGGGGGGGGGGGGGGGGGGGGGGGGGGGGGGGCGGGGGGGGGGG7@ECEGEGGGGGGGGGGGGGFGGGGCE>FGGGGC<
@M03364:276:000000000-BLYN8:1:1101:17755:4890 1:N:0:1
ACTCCTACGGGAGGCAGCAGTAGGGAATCTTCCACAATGGACGAAAGTCTGATGGAGCAACGCCGCGTGAGTGAAGAAGGTTTTCGGATCGTAAAACTCTGTTGTTGGAGAAGAATGTATCTGATAGTAACTGATCAGGTAGTGACGGTATCCAACCAGAAAGCCACGGCTAACTACGTGCCAGCAGCCGCGGTAATATGTAGGTGGCAAGCGTTGTCCGGATTTATTGGGCGTAAAGCGAGCG
+
GGGGGGGGGGGGGGGEGGGGGGGGGGGGGGGGGGGGGGGGGGG7FFFEFGGGGGGGGGGGGGGGGGGGGGGGGGGGGGGGGGGFGGGGGGGGGGGGGGGGGGGGGGGGGGGGGFGGGGGGGGGGGGGGGGGGCCFGFGGGGGGGGGGGGGFGCD>DFEGGGGGGG8FGECF:CCFFGGGGGGGCGDGFGGGGG**BGGCE;,?FFGGGGCCFGGGGGFGGG=C5E@FGGGGGG7*:CGFGGGDD
@M03364:276:000000000-BLYN8:1:1101:18324:4907 1:N:0:1
ACTCCTACGGGAGGCAGCAGTAGGGAATCTTCGGCAATGGACGAAAGTCTGACCGAGCAACGCCGCGTGAGTGAAGAAGGTTTTCGGATCGTAAAACTCTGTTGTTAGAGAAGAACAAGGACGTTAGTAACTGAACGTCCCCTGACGGTATCTAACCAGAAAGCCACGGCTAACTACGTGCCAGCAGCCGCGGTAATACGTAGGTGGCAAGCGTTGTCCGGATTTATTGGGCGTAAAGCGAGCG
+
GGGGGGGGGGG@FEGEGGFGGGGGGGGGGGGGGGGGGGGGGGGGGGGGGGGGGGGGGGGGGGGGDGGFGGGGGCFGGGGGGGFGGGDBBEGGGGGGFGGGGGFGGGGGDGGGFEEFGGGGGGGGGGGGGFFGGGGGGGGGGGGF8<@FGFGGGGFE7>FGGGFGGFFCGGGGFAFGGEFCGGGGF?BFGGGGGGEGGGGDGFGC+BFGGGGCGGGGCCFE5?EGG?EFG6EFGGGGGGGGGC<7
@M03364:276:000000000-BLYN8:1:1101:23841:4911 1:N:0:1
ACTCCTACGGGAGGCAGCAGTAGGGAATCTTCGGCAATGGACGAAAGTCTGACCGAGCAACGCCGCGTGAGTGAAGAAGGTTTTCGGATCGTAAAACTCTGTTGTTAGAGAAGAACAAGGACGTTAGTAACTGAACGTCCCCTGACGGTATCTAACCAGAAAGCCACGGCTAACTACGTGCCAGCAGCCGCGGTAATACGTAGGTGGCAAGCGTTGTCCGGATTTATTGGGCGTAAAGCGAGCG
+
FGGGGGGGGGGGGGGGGGGGGGGGGGGGGGGGGGGGGGGGGGGGEEFGGGGGGFGGFGGGGCGGGGGDGGCGGGGGGFGGGGGGGGGGGGGGFGGFGGGGEEGFGGGGGGFGGCGGGGFFGGGGGGFGGGGGGGGFGGGDGCGGGGGGGGGGGGGGGGGGGGGGGGGGGGGGGGGGGGCCGFDFGGG8CEDEG5CE9CCG9CFEEFDGGGGGGGGDEF?E5CGEF7ECCGGGDDECFGDDD<DC
@M03364:276:000000000-BLYN8:1:1101:9581:4911 1:N:0:1
ACTCCTACGGGAGGCAGCAGTGGGGAATATTGCACAATGGGCGCAAGCCTGATGCAGCCATGCCGCGTGTGTGAAGAAGGCCTTCGGGTTGTAAAGCACTTTCAGCGAGGAGGAAGGTGGTGAACTTAATACGTTCATCAATTGACGTTACTCGCAGAAGAAGCACCGGCTAACTCCGTGCCAGCAGCCGCGGTAATACGGAGGGTGCAAGCGTTAATCGGAATTACTGGGCGTAAAGCGCACG
+
GGGGGGGGGGGGGGGGGGGGGGGGGGGGGGGGGGGGGGGGGGGGGGGGGGGGGGGGGGGGGGGGGGGGGGGGGEGGGGGGGGGGGGGDGGGGGGGGGGGGGGGGGGGEGGFGGFFFEFFGGGGGGGGGGGGDGGGGGCAD9FFGGGDEGGGGGGGGGGGGGGGGGGGGGGGGGGGGGGGGGGGGG7FGGGGEEGGGFCGGGEGGGGGGGFFGGGGG7FGGGGGGFCGGCFFGGGGGFFCDG<<5
@M03364:276:000000000-BLYN8:1:1101:20301:4973 1:N:0:1
ACTCCTACGGGAGGCAGCAGTAGGGAATCTTCCACAATGGACGATAGTCTGATGGAGCAACGCCGCGTGAGTGAAGAAGGTTTTCGGATCGTAAAACTCTGTTGTTGGAGAAGAATGTATCTGATAGTAACTGATCAGGTAGTGACGGTATCCAACCAGAAAGCCACGGCTAACTACGTGCCAGCAGCCGCGGTAATACGTAGGTGGCAAGCGTTGTCCGGATTTATTGGGCGTAAAGCGAGCG
+
GGGGGGGGGGGGGGGGGGGGGGGGGGGGGGGGGGGGGGGGGGGGGGGGGGGGGGGGGGGGGGGGGGGGGGGGGGGGGGGGGGGGGGGGGGGGGGFGGGGGGGGGGFGGGGGGGFGGFGGGGGGGGGGGGGGGGGGGGGGGGGGGCCEGGGGGGGFGGGGGGGGGGGGDEGGGGGGGGGGGGGGGGGGGGGGGCEGGGGGGGGGEGGGGGGGGGEGEEGGGGGGGGGGGGEGFGGGGGGGGGGC<
@M03364:276:000000000-BLYN8:1:1101:24623:4976 1:N:0:1
ACTCCTACGGGAGGCAGCAGTGGGGAATATTGGACAATGGGCGAAAGCCTGATCCAGCCATGCCGCGTGTGTGAAGAAGGTCTTCGTATTGTAAAGCACTTTAAGTTGGGAGGAAGGGCAGTAAGTTAATACCTTGCTGTTTTGACGTTACCAACAGAATAAGCACCGGCTAACTTCGTGCCAGCAGCCGCGGTAATACGAAGGGTGCAAGCGTTAATCGGAATTACTGGGCGTAAAGCTCGCG
+
EGGGGFFGGFGGGGDGGGGGGCGGGGGGD@CFGFF<DFFGG?FCFGGGGGGFGGGFGGGFGFGGG7FCEGGGFCEGGCFGGF9FGG,=FG?FEC9FGGGGGGGFG5EFGGC@E>F<C?F<7FF9FF9?FDFEF<FFFGGFGFFFCGCGFFGA<D@FECGFGGFFGGG7CC7CFGGGGGGGGGGGGGGGFEGGCEGGGGGGCFEGEGG5C@FF5*ACF?CEGE5EFFGGGD87CDEC50**2*99
@M03364:276:000000000-BLYN8:1:1101:14948:4986 1:N:0:1
ACTCCTACGGGAGGCAGCAGTGGGGAATATTGCACAATGGGCGCAAGCCTGATGCAGCCATGCCGCGTGTGTGAAGAAGGCCTTCGGGTTGTAAAGCACTTTCAGCGAGGAGGAAGGTGGTGAACTTAATACGTTCATCAATTGACGTTACTCGCAGAAGAAGCACCGGCTAACTCCGTGCCAGCAGCCGCGGTAATACGGAGGGTGCAAGCGTTAATCGGAATTACTGGGCGTAAAGCGCACG
+
GGGGGFGGGGGGGGGGGGEFGGGGGGGGGGGGGGGGGGGGGGGGGGGGGGGFGCFFGGGFFGGGGGGGGGGGGGFGGGGGGGGGGFGGGGGGFFEFGGGGGGGGGGGCFGEGGCGGGGGGGGFGGGGCGGFGDGGGGGC<<FFGFFGGGG@FGGEGGG7DCGGFGGGGGGEGFFFFGGGFGGGGGGGFGGGGGGGGGCBCDEGGGGD>FGGCEEG==GGGGGGGGGGFFGGCGGGGGGFDDC3)
@M03364:276:000000000-BLYN8:1:1101:16452:4986 1:N:0:1
ACTCCTACGGGAGGCAGCAGTGGGGAATATTGCACCATGGGCGCAAGCCTGATGCAGCGACGCCGCGTGGGGGATGACGGCCTTCGGGTTGTAAACCCCTTTCGGCAGGGACGACGCTTTTGTGACGGTACCTGCATAAGAAGCACCGGCTAACTACGTGCCAGCAGCCGCGGTAATACGTAGGGTGCGAGCGTTGTCCGGAATTACTGGGCGTAAAGAGCTCGTAGGTGGTTTGTCGCGTCGT
+
F9CE<EFFEGGG+@F@@7FGGDC8F@;F9CF<F<@6CFG<FEGGGGGGGF<EFFGFGG>:6@FCEEF@@CCEF7F=EACF:FCFB+CFFEGGC9FG=FCGCE<B+C+C@++:>C+33@FB:FCFAFGCCFGGGGG?F9<,C@7,<CFDE7FGGGGGGGCCEF9CGGGGGGGGDEDDFGFF@?FGGGG5:C8C5:;2;<CEDGC8C@FEC6AC:EG5A?<=6<?EC5=C+ACC*75=03/9C9C/
@M03364:276:000000000-BLYN8:1:1101:8233:5035 1:N:0:1
ACTCCTACGGGAGGCAGCAGTGGGGAATATTGCACAATGGGCGCAAGCCTGATGCAGCCATGCCGCGTGTGTGAAGAAGGCCTTCGGGTTGTAAAGCACTTTCAGCGAGGAGGAAGGTGGTGAGCTTAATACGTTCATCAATTGACGTTACTCGCAGAAGAAGCACCGGCTAACTCCGTGCCAGCAGCCGCGGTAATACGGAGGGTGCAAGCGTTAATCGGAATTACTGGGCGTAAAGCGCACG
+
GGGGGGGGGGGGGGGGGGGGGGGGGGGGGGGGGGGGGGGGGGGGGGGGGGGGGFGGGGGGGGGGGGGGGGGGFGGGGGGGGGGGGGGGGGGGGGGGGCFGFGGCGGGEEGGGGGGFCEGFEGEDDFG9EGFFC=F>FGGGGGGGGGDEGGGGGGGEGGGFFFGGGGGGGGGGGGCDCCD>FC;FGFC7;ECGGGGGGGGGGGGGG8BE?ECGGGEGG?C=788EFCFGGGGGGG5*7FDGGGGC
@M03364:276:000000000-BLYN8:1:1101:11373:5038 1:N:0:1
ACTCCTACGGGAGGCAGCAGTAGGGAATCTTCCACAATGGACGAAAGTCTGATGGAGCAACGCCGCGTGAGTGAAGAAGGTTTTCGGATCGTAAAACTCTGTTGTTGGAGAAGAATGTATCTGATAGTAACTGATCAGGTAGTGACGGTATCCAACCAGAAAGCCACGGCTAACTACGTGCCAGCAGCCGCGGTAATACGTAGGTCCCAAGCGTTGTCCGGATTTATTGGGCGTAAAGCGAGCG
+
GGGGGGGGGGGGGGGGGGGGGGGGGGGGGGGFGGGGGGGGGGGGGGGFGGGGGGGGGGGGGGGGGGGGGGGGGGGGGGGGGGGGGGGEGGEGFGGGGGGGGGGGGFGGDGGFGGGGEGGFGGGGGGGGGFGGGGGGGGGEEFGGGGGGEGGGGGGGGGGGGFGGFGGGGGGGGGGFGG<FGGGGGGGGGGDEE8EE=;4CBFGGGGGGGGF*=C5CEGEGG;CC+>FGGFFGGGEEGC7C<GC5
@M03364:276:000000000-BLYN8:1:1101:9946:5082 1:N:0:1
ACTCCTACGGGAGGCAGCAGTAGGGAATCTTCCACAATGGACGAAAGTCTGATGGAGCAACGCCGCGTGAGTGAAGAAGGTTTTCGGATCGTAAAACTCTGTTGTTGGAGAAGAACGTATTTGATAGTAACTGATCAGGTAGTGACGGTATCCAACCAGAAAGCCACGGCTAACTACGTGCCAGCAGCCGCGGTAATACGTAGGTGGCAAGCGTTGTCCGGATTTATTGGGCGTAAAGCGAGCG
+
FGGFFGGGGGGGGGGGGEFGGFGGGGGGGGGGGGGFGGGGGFGCEFFEEFFGGGGGGGGEEFC@CGGFDEGGGCDFFGFGGFFGGGGEGGGG<EF9?BBFFG9FFGFG8FGGGGGGGGGGGGG9CGGFFGGGG<ECGFGFFGGGGGGGGFFFDGGGGCDFCDFG7FGGCCFGGGFGGGGGCCFGG?EFGEEGGGDEGGFGFGGGGGGGGGGGGGGGGFGGG=5CGCEGGDGFGGGECGGDGGC5
@M03364:276:000000000-BLYN8:1:1101:13519:5162 1:N:0:1
ACTCCTACGGGAGGCAGCAGTAGGGAATATTCGGCAATGGACGAAAGTCTGACCGAGCAACGCCGCGTGAGTGAAGAAGGTTTTCGGATCGTAAAACTCTGTTGTTAGAGAAGAACGACGAGGAGAGTGGAAAGTTCCTCGTGTGACGGTATCTAACCAGCAAGGGATGGCTAAGTACGGGCCAGAAGCCGGGGGAATCCGTAGGTGCGGAGGGGTGTCCGGGGGTTTTGGGCGTAAAGGGAGC
+
@F@6FFAG@FC;FEGGD@-CFGGGG@@C,CFGG?+66CFG,,8++:@FCFG<<@@FC@+6CFE7>=F6=4BCFG,C,C<FFGDF9@F+C@=EF49F?FEFFFFF=?9FE?F<FE?FFC7:FB@@=,=F>=,=>,,:,,C3><FG<,<CFGG@3DD;>:,,,,,3F*>31DG,,,,6@;>*1**=B,,6,**331*/8*0+2*/2*2+<*/:5***2*2+:/*******208/*9/*****1/91
@M03364:276:000000000-BLYN8:1:1101:20582:5166 1:N:0:1
ACTCCTACGGGAGGCAGCAGTAGGGAATCTTCGGCAATGGACGAAAGTCTGACCGAGCAACGCCGCGTGAGTGAAGAAGGTTTTCGGATCGTAAAACTCTGTTGTTAGAGAAGAACGACGAGGAGAGTGGAAAGCTCCTCGTGTGACGGTATCTAACCAGAAAGGGACGGCTAACTACGTGCCAGCAGCCGCGGTAATACGTAGGTCCCGAGCGTTGTCCGGATTTATTGGGCGTAAAGCGAGC
+
GGGGGGGGGGGGGGGGGGGGGGGGGGGGFGGGGGGGGGGGGGGGGGGEGGGGGGGGGGGGGGGGGGGGGGGGGGGGGGGGGGGGGGGGGGGGGGGGGGGGGGGGGGGGGGGGGGGGGGGGGEGGGFGGGGGGGGFGDFGGGGGGGGGGGGGGGGGGGGGGGGGGGGGGGGGGGGGGGGGGGGGGGGGGGGGGGGGGGGFGFGGGEGGGGGGGGGGGGGGGGGDCEGDFGGGGGGGGGGGGGGG9
@M03364:276:000000000-BLYN8:1:1101:6331:5226 1:N:0:1
ACTCCTACGGGAGGCAGCAGTGGGGAATATTGCACAATGGGCGCAAGCCTGATGCAGCCATGCCGCGTGTGTGAAGAAGGCCTTCGGGTTGTAAAGCACTTTCAGCGAGGAGGAAGGTGGTGAGCTTAATACGTTCATCAATTGACGTTACTCGCAGAAGAAGCACCGGCTAACTCCGTGCCAGCAGCAGCGGTAATACGGAGGGTGCAAGCGTTAATCGGAATTACTGGGCGTAAAGCGCACG
+
GGGGGGGGGGGDGGGGGGGGGGGGGGGGGFGGGGGGGGGFFFGGGGGGFGGGGGGGGGGGGGGFGGGCEGGGGGGGDGGFG@,CFF>EDFGGFGGGGGGGGGF<9?FEGGGGGDFGGFFGGGCBFGGGGGGG+CFFFGGFGGGGGFEFFFGGGDEEGDGGGGGGGGGGGGG:FGGGGGGGDGGFGGGG,:41:BEGGGGGGGGG>1B*>EFGGGGGGGGG5CCCFEGGGG5EGDD57FFDGGG/
@M03364:276:000000000-BLYN8:1:1101:16316:5226 1:N:0:1
ACTCCTACGGGAGGCAGCAGTAGGGAATCTTCCGCAATGGGCGAAAGCCTGACGGAGCAACGCCGCGTGAGTGATGAAGGGTTTCGGCTCGTAAAACTCTGTTATTAGGGAAGAACAAATGTGTAAGTAACTGTGCACGTCTTGACGGTACCTAATCAGAAAGCCACGGCTAACTACGTGCCAGCAGCCGCGGTAATACGTAGGTGGCAAGCGTTATCCGGAATTATTGGGCGTAAAGCGCGCG
+
GGGGGGGGGGGGGGGGGGGGGGGGGGGGGGGGGGGGGGGGGGGGGGGGGGGGGGGGGGGGGGGGGGGGGGGFGGGGGGGGGGGGGGGGGGGGGGGGGGGGGGGFGGGFGGGGGGGGGGGGGGGGGFFFGGGGGGGGGGGGGGGGGGGGGGGGGGGGGGGGGGGGFGGGGGGGGGGGGGGFGGGGGGGGGGGGGGGGGGGGGGGD@FGGGGGGGGGGGGGGG5EGEGGGGGGGGGGGGGGDGGGG
@M03364:276:000000000-BLYN8:1:1101:5938:5235 1:N:0:1
ACTCCTACGGGAGGCAGCAGTAGGGAATCTTCCACAATGGACGAAAGTCTGATGGAGCAACGCCGCGTGAGGGAAGAAGGTTTTCGGATCGTAAAACTCTGTTGTTGGAGAAGAATGTATCTGATAGTCACTGATCAGGTAGTGACGGTATCCAACCAGAAAGCCACGGCTAACTACGTGCCAGCAGCCGCGTTAATACGTAGGTTGCAAGCGTTGTCCGCATTTATTGGGCGTAAAGCGAGCG
+
FGGGFGGGGGGGGGGGGGGGGGCFCGGGDFGFA9FGGGG@9@C@CF@FGGGGF<<FGGGGGGGG7FGGGGE=FGFFGGGGFGCFGGGGG:FGGGG?=FGGGGG<F,?FCGEFG8FA??EFF9F,8CE<,@<FFFGCFA,:A<:AD9F@CE7DFGD=>F:FGFDCC<>FEFEDCAFGGGGFC83DBFFFF81B:B*1,4<CB9212,<;9+>CE;3=CFFG**;*3>+9ECF*977=9D79<)9/
@M03364:276:000000000-BLYN8:1:1101:7815:5240 1:N:0:1
ACTCCTACGGGAGGCAGCAGTGGGGAATATTGCACAATGGGCGCAAGCCTGATGCAGCCATGCCGCGTGTATGAAGAAGGCCTTCGGGTTGTAAAGTACTTTCAGCGAGGAGGAAGGCATTAAGGTTAATAACCTTAGTGATTGACGTTACTCGCAGAAGAAGCACCGGCTAACTCCGTGCCAGCAGCCGCGGTAATACGGAGGGTGCAAGCGTTAATCGGAATTACTGGGCGTAAAGCGCACG
+
GGGGGGGGGGGGGGGGGGGGGGGGGGGGGGGGGGGGGGGGGGGGGGGGGGGGGGGGGGGGGGGGGGGGGGGGGGGGGGGGGGGGGGGGGGGGGGGGGGGGGGGGGGGGGGGGGGGGGGGGGGGGGGGGGGGGGGGGGGGGGGGGGGGGGGGGGGGGGGGGGGGGGGGGGGGGGGGGGGGGGGGGGG88DGGGGGGGGGGGGEDGCEGGGGGGGEGGFGGGGGGG8CFGGGGGGGGGGGGGGGG<
@M03364:276:000000000-BLYN8:1:1101:13336:5315 1:N:0:1
ACTCCTACGGGAGGCAGCAGTGGGGAATATTGCACAATGGGCGCAAGCCTGATGCAGCCATGCCGCGTGTGTGAAGAAGGCCTTCGGGTTGTAAAGCACTTTCAGCGAGGAGGAAGGTGGTGAGCTTAATACGTTCATCAATTGACGTTACTCGCAGAAGAAGCACCGGCTAACTCCGTGCCAGCAGCCGCGGTAATACGGAGGGTGCAAGCGTTAATCGGAATTACTGGGCGTAAAGCGCACG
+
GGGGGGGGGGGGGGGGGGGGGGGGGGGGGGGGGGGGGGGGGGGGGGGGGGGGGGGGGGGGGGGGGGGGGGGGGGGGGGGGGGGGGGGGGGGGGGGGGGGGGGGGGGGGGGGGGGGGGGGGGGGGGGGGGGFFGGGGGGFGGGGGGGGGGGGGGGGGGGGGGGGGGGGGGGGGGGGGGGGGGGGGGGGGGGGGGGGGGGGGGGGEEGGGGGGGGGGGGGGFGGGGGGGGGGGGGGG5<FGDDGG7
@M03364:276:000000000-BLYN8:1:1101:16207:5325 1:N:0:1
ACTCCTACGGGAGGCAGCAGTGGGGAATATTGCACAATGGGCGCAAGCCTGATGCAGCCATGCCGCGTGTGTGAAGAAGGCCTTCGGGTTGTAAAGCACTTTCAGCGAGGAGGAAGGTGGTGAACTTAATACGTTCATCAATTGACGTTACTCGCAGAAGAAGCACCGGCTAACTCCGTGCCAGCAGCCGCGGTAATACGGAGGGTGCAAGCGTTAATCGGAATTACTGGGCGTAAAGCGCACG
+
GGGGGGGGGGGGGGGGGGGGGGGGGGGGGGGGGGGGGGGGGGGGGGGGGGGGGGGGGGGGGGGGGGGGGGGGGGGGEGGGGGFGGGGGGGGGGGGGGGGGGGGGGGGFGGEGGDGGGGGGGGAFGGFFGGGGGFFCFCFGGGGGGGGGGGGGGGGGG:BFFFGGGGGGGGGGGGGGGDGGGGGGGGGGGEDGGGGGGGGGD5ECGGGGGGD58EGGGGGGGGGGGGGGGGEGGGGGGGGDGGDC
@M03364:276:000000000-BLYN8:1:1101:13413:5340 1:N:0:1
ACTCCTACGGGAGGCAGCAGTAGGGAATCTTCCACAATGGACGAAAGTCTGATGGAGCAACGCCGCGTGAGTGAAGAAGGTTTTCGGATCGTAAAACTCTGTTGTTAGAGAAGAACGACGAGGAGAGTGGAAAGCTCCTCGTGTGACGGTATCTAACCAGAAAGGGACGGCTACCTACGTGCCAGCAGCCGCGGTAATACGTAGGTCTCGAGCGTTGTCTGGATTTATTGTGCGTTAAGCGAGC
+
-CFEGGC@@FC;BFGGDGCCF<FC@FAF9EE,,E<E6EFDG8F:FGG;CFFAEE@69CF<<@:@FGG>=8=9CFCEFFF<FG<<C+:F,+BEFFGGGDGGGGGGG?FE<AFGFFF88++8++6F+,8,C+,5BC>9B,>=:FFGC9F:FCFC3@,,7,7,3,@>F*FF7*>FE,2?>FGF>@*2,*?E8CEB>*1=EG3CC9+;7>C++5@CEE:8EGG+08+++3+<C++221:*/7:79*9)
@M03364:276:000000000-BLYN8:1:1101:11197:5345 1:N:0:1
ACTCCTACGGGAGGCAGCAGTGGGGAATATTGCACAATGGGCGCAAGCCTGATGCAGCCATGCCGCGTGTGTGAAGAAGGCCTTCGGGTTGTAAAGCACTTTCAGCGAGGAGGAAGGTGGTGAACTTAATACGTTCATCAATTGACGTTACTCGCAGAAGAAGCACCGGCTAACTCCGTGCCAGCAGCCGCGGTAATACGGAGGGTGCAAGCGTTAATCGGAATTACTGGGCGTAAAGCGCACG
+
GGGGGGGGGGGGGGGGGGGGGGGGGGGGGGGGGGGGGGGGGGGGGGGGGFFGFGGGGGGGGGGGEGGGGGGGGGGGGGGGGGGGGGGGGGGGGGGGGGGGGGGGGGGFGGDGGFFFGGGGGGCFGGGGGGGGGGGGGGGCGGGGGGGGGGGGGGGGGGGGFFGCFGGGGGGECGGFFGGGGGGGGGGGGGGGGGGGGGGGGGGGGGGGFFGGGGG=FGFGG=EGGGGGGFGGGGEEFFCDDGG<
@M03364:276:000000000-BLYN8:1:1101:14853:5347 1:N:0:1
ACTCCTACGGGAGGCAGCAGTGGGGAATATTGCACAATGGGCGCAAGCCTGATGCAGCCATGCCGCGTGTGTGAAGAAGGCCTTCGGGTTGTAAAGCACTTTCAGCGAGGAGGAAGGTGGTGAGCTTAATACGCTCATCAATTGACGTTACTCGCAGAAGAAGCACCGGCTAACTCCGTGCCAGCAGCCGCGGTAATACGGAGGGTGCAAGCGTTAATCGGAATTACTGGGCGTAAAGCGCACG
+
@-CCFGGGGGGGGGECFEE@CFGGGDBDFGFGGGGFGGGGGGGGGGGGFFFFGGGFECGGGGGCFGGEFGGGGFGEFGGDCEDF9FDECFGGDEFGFFGGGFACGEC7:C:FF+FDGGC<CBC<8<<FGEF93B=FG,CFDDGGFFGGFFGFGGDFGGGGGCFGG7FGGGGGFFCCFGGGDC2BCCCFGGGGGGCCC;FGC*CEGGGE?F9*:?E=EG?CEEEFG?EGGGDEDDGE*?*9DDG3
@M03364:276:000000000-BLYN8:1:1101:19736:5388 1:N:0:1
ACTCCTACGGGAGGCAGCAGTAGGGAATCTTCCACAATGGACGAAAGTCTGATGGAGCAACGCCGCGTGAGTGAAGAAGGTTTTCGGATCGTAAAACTCTGTTGTTGGAGAAGAATGTATCTGATAGTAACTGATCAGGTAGTGACGGTATCCAACCAGAAAGCCACGGCTAACTACGTGCCAGCAGCCGCGGTAATACGTAGGTGGCAAGCGTTGTCCGGATTTATTGGGCGTAAAGCGAGCG
+
FFGGGGGGGDGGGGGEGGGGG<FGGGGG<FG9@FGGGGGG9FFFGGG6FFGGGG9DFG@F,@FGEGGGG7FEFGGGGGGGF<FG?FG@G+CFGGG9FFGG<F@?B<F,,BF<FGG,?FEFCFG9EB,CF,@@F,CFFCF?D9BABD@7FDD9A<@D7EFC@FFED8FFGGGEG7F,FDGGFFFGFGFGGGGGGGEGG,,B,64C,4CFC988CGGCE:FCG::AFC1C@CCF<DEDGC>CCD77
@M03364:276:000000000-BLYN8:1:1101:8815:5390 1:N:0:1
ACTCCTACGGGAGGCAGCAGTAGGGAATCTTCCACAATGGACGAAAGTCTGATGGAGCAACGCCGCGTGAGTGAAGAAGGTTTTCGGATCGTAAAACTCTGTTGTTGGAGAAGAATGTATCTGATAGTAACTGATCAGGTAGTGACGGTATCCAACCAGAAAGCCACGGCTAACTACGTGCCAGCAGCCGCGGTAATACGTAGGTGGCAAGCGTTGTCCGGATTTATTGGGCGTAAAGCGAGCG
+
GGGGGGGGGGGGGGGGGGGGGGGGGGGGGGGGGGGGGGGGGGGGGGGGGGGGGGGGGGGGGGGGGGGGGGGGGGGGGGGGGGGGGGGGGDEGGGGGFGGGGGGGGGGGEGGGGGEDFEFFGGGGGFGGGGFGGGGEGGGGFEDGGGGGGGGGGGGGGGGGFGGFGGGGGGGGGGGGGGGFDFFGGGF7:EGGGECGGGGGBCCE;FCCCFGGGGGGGFFEGE?EGFCGGGFFDGGGGGGDC<D<
@M03364:276:000000000-BLYN8:1:1101:15182:5407 1:N:0:1
ACTCCTACGGGAGGCAGCAGTGGGGAATATTGCACAATGGGCGCAAGCCTGATGCAGCCATGCCGCGTGTGTGAAGAAGGCCTTCGGGTTGTAAAGTACTTTCAGCGAGGAGGAAGGCGTTGTGGTTAATAACCGCAGCGATTGACGTTACTCGCAGAAGAAGCACCGGCTAACTCCGTGCCAGCAGCCGCGGTAATACGGAGGGTGCAAGCGTTAATCGGAATTACTGGGCGTAAAGCGCACG
+
GGGGGGGGGGGGGGGGGGGGGGGGGGGGGGGGGGGGGGGGGGGGGGGGGGGGGGGGGGGGGGGGGGGGGGGGGGGGGGGGGGGGGGGGGGGGGGGGFGGGGGGGGCGFGGGGGGGGGDGGGGGGGGGGGGGGGGGGGGGGGGGGGFGGGGGGGGDFEGFGGGGGGGGGGGGGGFGGGEGGGGGGGGGGGGDGGGGGGFFGGGGGGGGGGGGGGEGEFGGGGDGGGGGGGGGGGGEGGFGGGGGC
@M03364:276:000000000-BLYN8:1:1101:14371:5429 1:N:0:1
ACTCCTACGGGAGGCAGCAGTGGGGAATATTGCACAATGGGCGCAAGCCTGATGCAGCCATGCCGCGTGTGTGAAGAAGGCCTTCGGGTTGTAAAGCACTTTCAGCGAGGAGGAAGGTGGTGAGCTTAATACGTTCATCAATTGACGTTACTCGCAGAAGAAGCACCGGCTAACTCCGTGCCAGCAGCCGCGGTAATACGGAGGGTGCAAGCGTTAATCGGAATTACTGGGCGTAAAGCGCACG
+
GGGGGGGGGGGGGGGGGGGGGGGGGGGGGGGGGGGGGGGGGGGGGGGGGGGGGGGGGGGGGGGGGGGGGGGGGGGGGGGGGGGGGGGGGGGGGGGGGGGGGGGGGGGCGGGGGFGGGGGGGGGGGGGGGGGGGGGGGGGGGGGGGGGGGGGGGGGCFGGGGGGGFGGGGGGGGGGGGGGGGGGGGGGGCGCEEGGGGGGGGGGGGGGGGGGFGGGDGGGGGGGGGGGGGGGGGGEEGFCDGGGD
@M03364:276:000000000-BLYN8:1:1101:13301:5450 1:N:0:1
ACTCCTACGGGAGGCAGCAGTAGGGAATCTTCCACAATGGACGAAAGTCTGATGGAGCAACGCCGCGTGAGTGAAGAAGGTTTTCGGATCGTAAAACTCTGTTGTTGGAGAAGAATGTATCTGATAGTAACTGATCAGGTAGTGACGGTATCCAACCAGAAAGCCACGGCTAACTACGTGCCAGCAGCCGCGGTAATACGTAGGTGGCAAGCGTTGTCCGGATTTATTGGGCGTAAAGCGAGCG
+
GGGGGGGGGGGGGGGGGGGGGEGGGGGGGGGGGGGGGGGGGGGGGGGGGGGGGGGGGGGGGGGGGGGGGEGGGGGGGGGGGGGGGGGGGGGGGGGGGGGGGGGGGGGGFGGGGGGGGGGGGGGGGGGGGDDAFGGGGGGGGGGGGGGGGGGFAFGGGGGGGGGGGGGGGGGGGGGGGGGGG>EGGGFGCGGGGGGGFGGGFFFGGGGGGEFFGGGGGGGEGEEGGGFFGGC5DDGGGFCC<DDD
@M03364:276:000000000-BLYN8:1:1101:21632:5460 1:N:0:1
ACTCCTACGGGAGGCAGCAGTGGGGAATATTGCACAATGGAGGAAACTCTGATGCAGCAACGCCGCGTGAGCGATGAAGGTCTTCGGATCGTAAAGCTCTGTCTTTAGGGATGATAATGACAGTACCTAAGGAGGAAGCCACGGCTAACTACGTGCCAGCAGCCGCGGTAATACGTAGGTGGCGAGCGTTATCCGGATTTATTGGGCGTAAAGGGAGCGTAGGCGGATACTTAAGTGGGATGGG
+
GGGGGGGGGGGEGGGGGGGGGFGGGFEGGGGGFGGGGGGGGGGGGGGGGGGGGGGGGGFGGGGGGGGGGGGGGGGGGGGGGGFGFGGEFCFGGGGFGGGGCGGGGGGGGGDGGGG9EFGFGGGGGGGDFGGFGGGGGGGGGGGGGGGGGGFGGGGGGFGGGGGGGGDEGFEGFGCGGGGGGGGCCCGEEGEGCGGGDEEFFGGGGGGEEDEEFCDGGGEECEGGGGGGDFGFG*AFGGGFGD**
@M03364:276:000000000-BLYN8:1:1101:10976:5460 1:N:0:1
ACTCCTACGGGAGGCAGCAGTAGGGAATCTTCCACAATGGACGAAAGTCTGATGGAGCAACGCCGCGTGAGTGAAGAAGGTTTTCGGATCGTAAAACTCTGTTGTTGGAGAAGAATGTATCTGATAGTAACTGATCAGGTAGTGACGGTATCCAACCAGAAAGCCACGGCTAACTACGTGCCAGCAGCCGCGGTAATACGTAGGTGGCAAGCGTTGTCCGGATTTATTGGGCGTAAAGCGAGCG
+
GGGGGGGGGGGGGGGGGGGGGGFGGGGGGGGGGGGGGGGGGGGGGGGGGGGGGGGGGGGGGGGGGGGGGGGGFFGGGGGGFGGGGGGGGGGGGGGGGGGGGGGGGGGGFGDFFGGGGGGGGGGGGGGGGGGGGGGGGGGGGGGGGFGGGGGGGGGGGGGGGGGGDGGGGGGGGGGGGGGCFGCFGGGGGGGGGGGGGFCF6?CEFGGGGGGFGGGE>FCEGGGGGGGGGFGGGGGGGGGGGGDD
@M03364:276:000000000-BLYN8:1:1101:5965:5486 1:N:0:1
ACTCCTACGGGAGGCAGCAGTAGGGAATCTTCGGCAATGGACGAAAGTCTGACCGAGCAACGCCGCGTGAGTGAAGAAGGTTTTCGGATCGTAAAACTCTGTTGTTAGAGAAGAACGACGAGGAGAGTGGAAAGCTCCTCGTGTGACGGTATCTAACCAGAAAGGGACGGCTAACTACGTGCCAGCAGCCGCGGTAATACGTAGGTCCCGAGCGTTGTCCGGATTTATTGGGCGTAAAGCGAGC
+
GGGGEGGGGGGGGGGGGGGGGGGGGGGGGGGGGGGGGGGGGGGGGGGGGGGCGGGGGGGGGGGGGGGGGGGGGGGGGGGGGGGGGGGGDGGGGGGGGGGGGGGGGGGGGGGGGGGGGGGGDGGGGFGGGGGGGGDFG@EGGGGGGGGGGGGGGGGGGCGGGGGGGGFGGGGGGGGGGGGGGGCFGGGFGGGEGGCECCFGFCFGGGGGGGGGEGGGGGFGGGEE59CEGGGGGGEEG<CFDDC7
@M03364:276:000000000-BLYN8:1:1101:5169:5505 1:N:0:1
ACTCCTACGGGAGGCAGCAGTGGGGAATATTGCACAATGGGCGCAAGCCTGATGCAGCCATGCCGCGTGTATGAAGAAGGCCTTCGGGTTGTAAAGTACTTTCAGCGAGGAGGAAGGCATTAAGGTTAATAACCTTAGTGATTGACGTTACTCGCAGAAGAAGCACCGGCTAACTCCGTGCCAGCAGCCGCGGTAATACGGAGGGTGCAAGCGTTAATCGGAATTACTGGGCGTAAAGCGCACG
+
GGGGGGGGGGGGGGGGGGGGGGGGGGGGGGGGGGGGGGGGGGGGGGGGGGGFGGGGGGGGGGGGGGGGGGGGGGGGGGGGGGGGGGGDGGDGGGGGGGGGGGGGGGGGDGGGGGGGGGGGGGGGGGGGGGGFGGGGFGGGGGGGGGGGFGGGGGGGGGGGGGGGGGGGGGGGGGGGGGGGGGGGGFGGGGGGG:EGGGGGGGGGGGGGGGGGGGG=EGGGGGGGGGGGGCGGGGDGGGGGGGGC
@M03364:276:000000000-BLYN8:1:1101:10401:5522 1:N:0:1
ACTCCTACGGGAGGCAGCAGTGGGGAATATTGCACAATGGGCGCAAGCCTGATGCAGCCATGCCGCGTGTGTGAAGAAGGCCTTCGGGTTGTAAAGCACTTTCAGCGAGGAGGAAGGTGGTGAACTTAATACGTTCATCAATTGACGTTACTCGCAGAAGAAGCACCGGCTAACTCCGTGCCAGCAGCCGCGGTAATACGGAGGGTGCAAGCGTTAATCGGAATTACTGGGCGTAAAGCGCACG
+
FGGGGGDDEGG7FGG7BF9CFGGGG@EE@FFFFEEFFGGGGGB+@CF7CFG?FCGGGGDEFFDG7FEEEGGGFAFEECFF<FFEE=7FGDGG<FGEECFGGFDFF,C+8C+BCE<FFGGGCF9=<FFFEGDFGGFFF<@?FFDE,3CCF,3=D+@@:+<:FCGG<FFGC7:@FGGG@CG:*8>>C@C8@EGGCGG899;>CGGGGEGGF+>8/:8**32:E5AFGDGC9EFGGGG=3>CCC3C)
@M03364:276:000000000-BLYN8:1:1101:10182:5531 1:N:0:1
ACTCCTACGGGAGGCAGCAGTAGGGAATCTTCGGCAATGGACGAAAGTCTGACCGAGCAACGCCGCGTGAGTGAAGAAGGTTTTCGGATCGTAAAACTCTGTTGTTAGAGAAGAACAAGGACGTTAGTAACTGAACGTCCCCTGACGGTATCTAACCAGAAAGCCACGGCTAACTACGTGCCAGCAGCCGCGGTAATACGTAGGTGGCAAGCGTTGTCCGGATTTATTGGGCGTAAAGCGAGCG
+
GGGGGGGGGGGGGGGGGGGGGFGGGGGGGGGGGGGGGGGGGGGFGDGGGGGGGGGGGGGGGGGGGGGFGGEFGGGGGGGGGGGGGGGGGFGGGGGFGFFGGGGGGGDFGGGFGGGGGGGFGFGFGGGGGGGGGFGGGGGEDGGGGGGGGGGGGGGGGGGGGGGGGGGGGEGGGGGGGGGGGGFFGGGGGGDGGGDGGGGGGGGGCFGFGGGGGGGGGGGGGEEDFGGGGGGGGGGGGGGGGGGC
@M03364:276:000000000-BLYN8:1:1101:24693:5549 1:N:0:1
ACTCCTACGGGAGGCAGCAGTAGGGAATCTTCCACAATGGACGAAAGTCTGATGGAGCAACGCCGCGTGAGTGAAGAAGGTTTTCGGATCGTAAAACTCTGTTGTTGGAGAAGAACGTATTTGATAGTAACTGATCAGGTAGTGACGGTATCCAACCAGAAAGCCACGGCTAACTACGTGCCAGCAGCCGCGGTAATACGTAGGTGGCAAGCGTTGTCCGGATTTATTGGGCGTAAAGCGAGCG
+
FGGGGGGGGGGGGGGGGGGGGGFGGFGGCGGFGGGGGGGG<CFGGGDFGGGGGGGGFGGGGGGG@@FFGGGGGFGGAFGGEFGGGGGGCCFFGGGFGGFGCGGFFGEGDGGGGGG<7F,,,,,:<<EF9FEFFGG9FGF5BFD<FFG>C<D9FAFDCFFFFFFG:<,@BC@:CFCFA:@<D:,,8@>8CED*8CEG<?;BC,CC;BCFFFCFGGG*=F@558*:C7CGFEEFGD5CDC*/CDG7
@M03364:276:000000000-BLYN8:1:1101:26175:5559 1:N:0:1
ACTCCTACGGGAGGCAGCAGTGGGGAATATTGCACAATGGGCGCAAGCCTGATGCAGCCATGCCGCGTGTGTGAAGAAGGCCTTCGGGTTGTAAAGCACTTTCAGCGAGGAGGAAGGTGGTGAACTTAATACGTTCATCAATTGACGTTACTCGCAGAAGAAGCACCGGCTAACTCCGTGCCAGCAGCCGCGGTAATACGGAGGGTGCAAGCGTTAATCGGAATTACTGGGCGTAAAGCGCACG
+
GGGGGGGGGGGDGGGGGGGGGGGGGGGGGGG9CFFGGGGGGGGGGGGGGGGGGGGGGGGGGGGGGGGGGGGGGGGGGGGGFGGGGF,@CFEGGGFGGGGGGGGGAFCEEGGGGGGGGFCFGGFGGGFGGGGFGFGFGGGGGGGGGGGGFEGGG@FGGGF7<FGGFG@FCEBFGGGFE71>FFC@FFDCFEGCC=ED9CCGE5CGGGGCFECCGGGDGDCFGG55EFFG:?F=DGCGGGF3CCD/
@M03364:276:000000000-BLYN8:1:1101:5708:5566 1:N:0:1
ACTCCTACGGGAGGCAGCAGTAGGGAATCTTCCACAATGGACGAAAGTCTGATGGAGCAACGCCGCGTGAGTGAAGAAGGTTTTCGGATCGTAAAACTCTGTTGTTGGAGAAGAATGTATCTGATAGTAACTGATCAGGTAGTGACGGTATCCAACCAGAAAGCCACGGCTAACTACGTGCCAGCAGCCGCGGTAATACGTAGGTGGCAAGCGTTGTCCGGATTTATTGGGCGTAAAGCGAGCG
+
GGGGGGGGGGGGGGGGGGGGGGGGGGGGGGGGGGGGGGGGGGGGGGGFGFGGGGGGGGGGGGGGGGGGGGGGFGGGGGGGGGGGGGGGGGGGGGGGGGGGGGGGGGGGGGGGGGGGGGGGGGGGGGGGGGGGGGGGGGGFFGGGGGGGGGGGFFGGGGGGGFGGGGGGGGGFGGGGGGGGG7DGGGGFFGGCCEGBEGGGGGGGGGDGGGDF5EGG=EGGC=CC9C7C?CEFGDGGFGGGGGGD
@M03364:276:000000000-BLYN8:1:1101:15627:5578 1:N:0:1
ACTCCTACGGGAGGCAGCAGTAGGGAATCTTCCACAATGGACGAAAGTCTGATGGAGCAACGCCGCGTGAGTGAAGAAGGTTTTCGGATCGTAAAACTCTGTTGTTGGAGAAGAATGTATCTGATAGTAACTGATCAGGTAGTGACGGTATCCAACCAGAAAGCCACGGCTAACTACGTGCCAGCAGCCGCGGTAATACGTAGGTGGCAAGCGTTGTCCGGATTTATTGGGCGTAAAGCGAGCG
+
GGGGFGFGGGGGDCGGGGGDGGGGGGFFFGGGGGGFGGCFGGGCDCFGGGGGGGGFGGGGGCGGGGGGGGGGFGGGGGGGGGGGGGGGGGGGGG?FGGGG9FGDFGGGFDC@B?EFGGGFDFGAFEGGGFGCFFFFGGGGGGGGGFGGGGFGGGGGGCECFGGFAFGGGEGECEGFGEGGGGGGFG6EGGGGGG>EGFGG9BE7EF>FGEGCEEGGGGFGE*;7C7EFGGFED9*5C>FGDDGD
@M03364:276:000000000-BLYN8:1:1101:10962:5595 1:N:0:1
ACTCCTACGGGAGGCAGCAGTAGGGAATCTTCCACAATGGACGAAAGTCTGATGGAGCAACGCCGCGTGAGTGAAGACGGTTTTCGGATCGTAAAACTCTGTTGTTGGAGAAGAATGTATCTGATAGTAACTGATCAGGTCGTGACGGTATCCAACCAGAAAGCCACGGCTAACTACGTGCCCGCAGCCGCGGTAGTACGTAGGTGGCAAGCGTTGTCCGGATGTATTGGGCGTAAAGCGAGTG
+
DFFGFG<EFGGCFGGGGGGFF,EFG<FC,CA<CEFFCFFG<,CE+C:CFDG<FGGGGGCFC@CCGGGGGGGGGGFGE,BFFFFGFGF,F=BFF@DDFGGFFE<F9=FF,B<,BF@F,?FFG9E,8,B@EFFCF,55DF8F,3CF@+@=>=@FA9,>CFGFG:BF,3,@>*>:CFC,DCFFD@,64>>42***:***52+13+*42?5=:<=*33*C7<@C5*1*0<CECC5FGC5**:*9CD)1
@M03364:276:000000000-BLYN8:1:1101:18416:5599 1:N:0:1
ACTCCTACGGGAGGCAGCAGTAGGGAATCTTCGGCAATGGGGGCAACCCTGACCGAGCAACGCCGCGTGAGTGAAGAAGGTTTTCGGATCGTAAAACTCTGTTGTTAGAGAAGAACGTTAAGTAGAGTGGAAAGTTACTTAAGTGACGGTATCTAACCAGAAAGGGACGGCTAACTACGTGCCAGCAGCCGCGGTAATACGTAGGTCCCAAGCGTTGTCCGGATTTATTGGGCGTAAAGCGAGG
+
GGGGGGGGGGGGGGGGGGGGGGGGGGGGGGGGGGGGGGGGGGGGGGGGGGGGFGGGGGGGGGGGGGGGGGGGGGGGGGGGFGGGGGGGGGGGGGCGGGGGGGGGGFGFGGGGGGGGGGGGGGGGGGFGGGGGGGGGGGGGGFGGGFFGGGGGFFGGG7>D@FGGGGGGGGGGGGGGGGEGGGGFEFCGDCEGGGDEEGGGGGGGGFFGGGGGGGGGEEGGEEEGGGGGG7FFFDCEGGGCCCD)
@M03364:276:000000000-BLYN8:1:1101:16605:5620 1:N:0:1
ACTCCTACGGGAGGCAGCAGTGGGGAATATTGCACAATGGGCGCAAGCCTGATGCAGCCATGCCGCGTGTGTGAAGAAGGCCTTCGGGTTGTAAAGCACTTTCAGCGAGGAGGAAGGTGGTGAACTTAATACGCTCATCAATTGACGTTACTCGCAGAAGAAGCACCGGCTAACTCCGTGCCAGCAGCCGCGGTAATACGGAGGGTGCAAGCGTTAATCGGAATTACTGGGCGTAAAGCGCACG
+
GGGGGGGGGGGGGGGGGGGGGGGGGGGGFGGGGFGGGGGGGGGCG7FCFGGGGGGGGGCFGGGGGGGGGCFFGG9FF<FGGGGGGGGGGGGGGGGGGCFFGG9A@FG:FFFEGGGFGFF7FFFFDDGGGGGFGGG>@DGGAFFGGGGCFGGG<CGGGGGGGGGGGGGGGGGGGGGC@BFDGGGGFCGGGGGGGGEGGGGGGGGGG>>CFEGGGGG5*AFGGGEGGF<CFGGGGGCGGF*CD55<
@M03364:276:000000000-BLYN8:1:1101:9195:5626 1:N:0:1
ACTCCTACGGGAGGCAGCAGTAGGGAATCTTCGGCAATGGGGGCAACCCTGACCGAGCAACGCCGCGTGAGTGAAGAAGGTTTTCGGATCGTAAAACTCTGTTGTTAGAGAAGAACGTTAAGTAGAGTGGAAAGTTACTTAAGTGACGGTATCTAACCAGAAAGGGACGGCTAACTACGTGCCAGCAGCCGCGGTAATACGTAGGTCCCAAGCGTTGTCCGGATTTATTGGGCGTAAAGCGAGG
+
GGGGGGGGGGGGGGGGGGGGGCFGGGGGEGG,DCGGGGGGGGGEGGDGGGGGFGEGGGCFFGGGGGGGGFGGGGGGGGGGGFGGGGGGG@FGGGGCGGGGGGFFFFFGGFGFGGGFGFFGFGGGG<FFCDECEFFC9CFFFFDGGGGGGECGFGFGFFF7FGG@>>CCGC7>C,,6<D:<<E7CFFGGF>>5E>881?9;BCFGGG995CFF@5CC:EFEEC:CG6+AFGGGFGCED9CCC75/
@M03364:276:000000000-BLYN8:1:1101:20176:5627 1:N:0:1
ACTCCTACGGGAGGCAGCAGTGGGGAATATTGCACAATGGGCGCAAGCCTGATGCAGCCATGCCGCGTGTGTGAAGAAGGCCTTCGGGTTGTAAAGCACTTTCAGCGAGGAGGAAGGTGGTGAGCTTAATACGTTCATCAATTGACGTTACTCGCAGAAGAAGCACCGGCTAACTCCGTGCCAGCAGCCGCGGTAATACGGAGGGTGCAAGCGTTAATCGGAATTACTGGGCGTAAAGCGCACG
+
GGGGGGGGGGGGGGGGGGGGGGGGGGGGGGGGGGGGGGGFGGGGGGGGGGGGGGGGGGGGGGGGGGGGGGGGGGGGGGGGGGGGGGGGGGGGGGGGGGGGGGGGGGGGGGGGGGGGGGGGFGGGGGGGGFEGGGGGGGGGFGGGGGGGGGGGGGGGGGGGGGGGGDGGGGGGGGGFEGGGGGGG7@FGGGDGGGGCGGGFCBEGEGGEGGGGGGGGGGDGGGGGGGGGGGGGGGCCFGGGGGG3
@M03364:276:000000000-BLYN8:1:1101:4346:5636 1:N:0:1
ACTCCTACGGGAGGCAGCAGTAGGGAATCTTCCACAATGGACGAAAGTCTGATGGAGCAACGCCGCGTGAGTGAAGAAGGTTTTCGGATCGTAAAACTCTGTTGTTAGAGATGAACAAGGATGAGAGTAACTGTTCATCCCTTGACGGTATCTAACCAGAAAGCCACGGCTAACTACGTGCCAGCAGCCGCGGTAATACGTAGGTGGCAAGCGTTGTCCGGATTTATTGGGCGTAAAGCGAGCG
+
GGGGGGGGGGGGGGGGGGGGGGGGGGGGGGGGGFGGGGGGGGGGGGGGGCFGGGGGGGGGGGGGGGGGGGGGGGGGGGGGGGGGGGGGGGGFGGGGGGGGGGGGGGGGGGGGGGGGGGGGCGFGGGGGGGGGGGGGGGGGGGGGGGEFGGGGAFGGGGGGDGDGGGGGDGGGGGGFGGGGGGGGGGGFGGGEGEEGGGGGGGGGGGGGGGGGGGECEGGGGGG5CFGGGGGGDDGGC*:CGGGD
@M03364:276:000000000-BLYN8:1:1101:7093:5639 1:N:0:1
ACTCCTACGGGAGGCAGCAGTGGGGAATATTGCACAATGGGCGCAAGCCTGATGCAGCCATGCCGCGTGTGTGAAGAAGGCCTTCGGGTTGTAAAGCACTTTCAGCGAGGAGGAAGGTGGTGAACTTAATACGTTCATCAATTGACGTTACTCGCAGAAGAAGCACCGGCTAACTCCGTGCCAGCAGCCGCGGTAATACGGAGGGTGCAAGCGTTAATCGGAATTACTGGGCGTAAAGCGCACG
+
GGGGGGGGGGGGGGGGGGGGGGGGGGGGGGGGGGGGGGGGGGGGGGGGGGGGGGGGGGGGGGGGGGGGGGGGGGGGGGGGGGGGGGGGGGGGGGGGGGGGGGGGGGGDGGGGGGGGGGGGGGFGGGGGGGGGGGGGGGGGGGGGGGGGGGGGGGGGGGGGGGGGGGGGGGGGGGDFGGGGGGGFGGGGGGGGGGGGGGGFGGGGGEECCFFGGEECFCFFGGECGGGGGGGGGGGDGGGG:DGD
@M03364:276:000000000-BLYN8:1:1101:16411:5659 1:N:0:1
ACTCCTACGGGAGGCAGCAGTGGGGAATATTGCACAATGGGCGCAAGCCTGATGCAGCCATGCCGCGTGTGTGAAGAAGGCCTTCGGGTTGTAAAGCACTTTCAGCGAGGAGGAAGGTGGTGAACTTAATACGTTCATCAATTGACGTTACTCGCAGAAGAAGCACCGGCTAACTCCGTGCCAGCAGCCGCGGTAATACGGAGGGTGCAAGCGTTAATCGGAATTACTGGGCGTAAAGCGCACG
+
EGFGGGFGGGGGGGGGG;FFGGFGGD7FFGGGGGGGGGGFFGGGGGGFGGGGFFGGGGGGGGGGGGGGGGGGGGFFAAFGGDFGGGGGGGGGGFFDFGGGGGGGGGG+CF@EGGGGCF8DFF9ACGGFGGGGGGGGFGGCCFGFFGGGFGGGCFF7B+>F7FFGGGFGGGGEGGGGG>FFFG?>DGGGGGGGGGG@BEEFE58CEGGG:?F8EGGEGGECEG=CC?CECFGCGG55DDFDDCC/
@M03364:276:000000000-BLYN8:1:1101:15107:5672 1:N:0:1
ACTCCTACGGGAGGCAGCAGTAGGGAATCTTCGGCAATGGACGAAAGTCTGACCGAGCAACGCCGCGTGAGTGAAGAAGGTTTTCGGATCGTAAAACTCTGTTGTTAGAGAAGAACGACGAGGAGAGTGGAAAGCTCCTCGTGTGACGGTATCTAACCAGAAAGGGACGGCTAACTACGTGCCAGCAGCCGCGGTAATACGTAGGTCCCAAGCGTTGTCCGGATTTATTGGGCGTAAAGCGAGC
+
GGGGCFGGGGGFCGGGGGGGGGGGGGFGFGGGGGGGGGGGGGGGCGGGGGGGFGGGGGGF@FGGGGGGGEFGGGGGGDFGGGGGFGGGGDFGFGGGGGGGGGGGGGFFDFG8EFCFGFGGGGGGGFEDFGGGGGFGGGGGGGGGGCFFGEGGGGGFCCGGGGGC7CCFDFGG7FCFGGGGGGGGCFGFG5B8EGGGGFGGGCGGGF7@CF?F5EGGGGGGEGEGGGDFFFG*9DGEGGGGGGG5
@M03364:276:000000000-BLYN8:1:1101:9097:5678 1:N:0:1
ACTCCTACGGGAGGCAGCAGTGGGGAATATTGCACAATGGGCGCAAGCCTGATGCAGCCATGCCGCGTGTGTGAAGAAGGCCTTCGGGTTGTAAAGTACTTTCAGCGAGGAGGAAGGCATTAAGGTTAATAACCTTAGTGATTGACGTTACTCGCAGAAGAAGCACCGGCTAACTCCGTGCCAGCAGCCGCGGTAATACGGAGGGTGCAAGCGTTAATCGGAATTACTGGGCGTAAAGCGCACG
+
FGGFGGGFGGG;F@GGGGEFFFGGGGGGGGGGGGGGGGGGGGGGGDEGGGGGGGGGGGGCFGGGGGGB:CCGGGGGGGGGGCFGGFGGFGGGCFGGFAE<FEFFFCG@CC>FGG8FGCEGGF<EFGGGGGGGFFCEGDCCAFGGGGGGGG7CFFGDGDGFGGGFFGF7CFEBFGGDD*FGGGGFGGGFGEGGC:E@C;>E88C@CGG>CEG5EGG5:EG=EEEFFC9FGGGCDCG=7FGGGGD)
@M03364:276:000000000-BLYN8:1:1101:14857:5698 1:N:0:1
ACTCCTACGGGAGGCAGCAGTAGGGAATCTTCCGCAATGGGCGAAAGCCTGACGGAGCAACGCCGCGTGAGTGATGAAGGGTTTCGGCTCGTAAAACTCTGTTATTAGGGAAGAACAAACGTGTAAGTAACTGTGCACGTCTTGACGGTACCTAATCAGAAAGCCACGGCTAACTACGTGCCAGCAGCCGCGGTAATACGTAGGTGGCAAGCGTTATCCGGAATTATTGGGCGTAAAGCGCGCG
+
GGGGGGGGGGGGGGGGGGGGGGGGGGGGGGGGGGGGGGGGGGGGGGGGGGGGGGGGGGGGGGGGGGGGGGGGGGGGGGGGGGGGGGDEDFGGGGGGGGGGFGGGGGGGGGGGGGGGGGGGGFGGDEGGFGGGGGGGGGGGGGGGGGGGGGGFGGGGGGGGGGGGDFFGGGGGGGGGGGGGGGGGGGGGGE5EGGEGGGCFGGGGGGGGGGGGGGGGFGGGGEGGGG7FEGGGGGGGGGGGCDGD
@M03364:276:000000000-BLYN8:1:1101:15380:5703 1:N:0:1
ACTCCTACGGGAGGCAGCAGTAGGGAATCTTCCACAATGGACGAAAGTCTGATGGAGCAACGCCGCGTGAGTGAAGAAGGTTTTCGGATCGTAAAACTCTGTTGTTGGAGAAGAATGTATCTGATAGTAACTGATCAGGTAGTGACGGTATCCAACCAGAAAGCCACGGCTAACTACGTGCCAGCAGCCGCGGTAATACGTAGGTGGCAAGCGTTGTCCGGATTTATTGGGCGTAAAGCGAGCG
+
GGGGGGGGGGGGGGGGGGGGEFGGGGGGGGGGGGGGGGGGGGGGGDGGGGGGGGGGGGGGGGGGGGGGGEEGGGGGGGGGGGGGGGGGGGGGGGGGGGGGGGGGGGGGGGGGFFGCFGDEGGGGGGGGGGGGGGGFGGGGGGGGGGGGGGGGGFGGGGGGGGGG?FGGGGGGGGGGGGGGGGGGGGGGFGGGGGGGGGGGGGFGGGGGGGGGGEGDEFGGGGGCFCFGGGGFDGEGGGGD3DD<
@M03364:276:000000000-BLYN8:1:1101:16984:5736 1:N:0:1
ACTCCTACGGGAGGCAGCAGTAGGGAATCTTCCACAATGGACGAAAGTCTGATGGAGCAACGCCGCGTGAGTGAAGAAGGTTTTCGGATCGTAAAACTCTGTTGTTGGAGAAGAATGTATCTGATAGTAACTGATCAGGTAGTGACGGTATCCAACCAGAAAGCCACGGCTAACTACGTGCCAGCAGCCGCGGTAATACGTAGGTGGCAAGCGTTGTCCGGATTTATTGGGCGTAAAGCGAGCG
+
GGGGGGGGGGGGGGGGGGGGGGGGGGGGGGGGGGGGGGGGGGFGGGGGGGGGGGGGGGGGGGGGGGGGGGGGGDFGGGGGGGGGGGGGGGGGGGGGGGGGGGGGFGGGGG?CD?FGFGGGGGGGGGGGGGGGGGGGGGGGGGGGGFGGGGGGGGGGGGGGGGGGDGGGGGGGGGGGGGGGGGGGGGGGGGEGGGGCFGGGGGGGGGGGDFC5CEECGGGGGDCGDFFGGGGFC<5ED7>CC357
@M03364:276:000000000-BLYN8:1:1101:11003:5752 1:N:0:1
ACTCCTACGGGAGGCAGCAGTGGGGAATATTGCACAATGGGCGCAAGCCTGATGCAGCCATGCCGCGTGTGTGAAGAAGGCCTTCGGGTTGTAAAGCACTTTCAGCGAGGAGGAAGGTGGTGAACTTAATACGTTCATCAATTGACGTTACTCGCAGAAGAAGCACCGGCTAACTCCGTGCCAGCAGCCGCGGTAATACGGAGGGTGCAAGCGTTAATCGGAATTACTGGGCGTAAAGCGCACG
+
GGGGGGGGGGGGGGGGGGGGGGGGGGGGFGGGGGGGGGGGGGGGGGGGGGGGGGFGGGDFGGGGGFGGGGGGGGGGGGGGGGGGGGGGGGGGGGGGGGGGGGGGFGGEFGGGGGGGGGGGGGFGFGGGGGGDFFFGGGGGFCFGGGGFGGGGGEFCFEGGGGGGGGGGGGGGGGGDGGGDCG9FFGGGGGEGGGGGC;BFG58EECECGGGFGGGCFFGGGD8CEG?FGGGGGGGGGF>DDDGC
@M03364:276:000000000-BLYN8:1:1101:11645:5776 1:N:0:1
ACTCCTACGGGAGGCAGCAGTAGGGAATCTTCCACAATGGACGAAAGTCTGATGGAGCAACGCCGCGTGAGTGAAGAAGGTTTTCGGATCGTAAAACTCTGTTGTTGGAGAAGAATGTATCTGATAGTAACTGATCAGGTAGTGACGGTATCCAACCAGAAAGCCACGGCTAACTACGTGCCAGCAGCCGCGGTAATACGTAGGTGGCAAGCGTTGTCCGGCTTTTTTGGGCGTAACGCGAGCG
+
GGDGGGDA@CEGFCFGGGCFGFEGGGGGGGGDFGGFFFFFEDFF@GGGGGGECGGGFGGCF@FFCGFCCFGGGCEFGGGGGFGCEGGCFCFGFF7FFGGEFGFGC8BF8EFDFFGFFGDFFGFAFGGF,CFCFGDGGG8FGGFFFFEDFFF<<CFGECDB=DFECCDFEEFCEAE=<:FCGGGGFFG7D8CG>CCC=;BFCGFGGG58*A**3=EEC?FGG*=*++=8:=E*>7:C*79D5C7)
@M03364:276:000000000-BLYN8:1:1101:5732:5804 1:N:0:1
ACTCCTACGGGAGGCAGCAGTGGGGAATATTGCACAATGGGCGCAAGCCTGATGCAGCCATGCCGCGTGTGTGAAGAAGGCCTTCGGGTTGTAAAGCACTTTCAGCGAGGAGGAAGGTGGTGAGCTTAATACGTTCATCAATTGACGTTACTCGCAGAAGAAGCACCGGCTAACTCCGTGCCAGCAGCCGCGGTAATACGGAGGGTGCAAGCGTTAATCGGAATTACTGGGCGTAAAGCGCACG
+
GGGGGGGGGGGGGGGGGGGGFGGGGGGGGGGGGGGGGGGGGGGGGGGGGGGGGGGGGGGGGGGGGGGGGGGGGGGGGGGGGGGGGGGGGGGGGGGGGGGGGGGGGGGGGGGGGGGGGGGGGGGGGGGGGGFFGGGGGGGGGGGGGGGGGFEGGGGGGGGGGGGGGGGGGGGGGGGGGGGGGGGGGFGGGGGGGGGGGFGGGGGGGGGGGGGGGGGGGGGGGGGGGFCFGGGGGGGCFGGGGGGD
@M03364:276:000000000-BLYN8:1:1101:20058:5811 1:N:0:1
ACTCCTACGGGAGGCAGCAGTGGGGAATATTGCACAATGGGCGCAAGCCTGATGCAGCCATGCCGCGTGTATGAAGAAGGCCTTCGGGTTGTAAAGTACTTTCAGCGAGGAGGAAGGCATTAAGGTTAATAACCTTAGTGATTGACGTTACTCGCAGAAGAAGCACCGGCTAACTCCGTGCCAGCAGCCGCGGTAATACGGAGGGTGCAAGCGTTAATCGGAATTACTGGGCGTAAAGCGCACG
+
GGGGGGGGGGGGGGFGGGGGGGGGGGGGGGGGGGGGGGGGGGGGGGGGGGGGGGGGGGGFGGGGGGGGGGGGGGGGGGGGGGGGGGGGGGGGGGGGGGGGGGGGGFGGGGGGGEGGGGGGGGGGFGGGGGGGGGFGGGGGCGGGGGGGGGGGGGCFGEFFGGFDFGGGGGGGGGFGGGGGGGGGGGGFGGGGGGGGGBEGGEGGGGGGF9FGGGEEFGCFGGGGGGGGGGCGGGE=FG>DGGGD
@M03364:276:000000000-BLYN8:1:1101:5334:5900 1:N:0:1
ACTCCTACGGGAGGCAGCAGTGGGGAATATTGCACAATGGGCGCAAGCCTGATGCAGCCATGCCGCGTGTGTGAAGAAGGCCTTCGGGTTGTAAAGCACTTTCAGCGAGGAGGAAGGTGGTGAACTTAATACGTTCATCAATTGACGTTACTCGCAGAAGAAGCACCGGCTAACTCCGGGCCAGCAGCCGCGGTAATACGGAGGGTGCAAGCGTTAATCGGAATTACTGGGCGTAAAGCGCACG
+
FGGGGGGGGGFCGGGGGDGGFFCFGFGCCFGGGGGGGGGDCFEEGGGGGGFF@FGGGGFFEAFGGGGGGGGGGFFGGGGGGGGGGGGGGDGDFGFFGGGGGGGGGFD@FGGGG7FFGGGGGGGG<FFEGGGGGE?F,DFFDCFFABFEFFEFFGGGGGGGGGGGGGGEGG>FGGBFGG*7CEEEFF6E8CGGGDCEFGGGGEGCEEEEGDF8CGGEGFGFEGGFCC9EGF=CGGGCFFGG<)97
@M03364:276:000000000-BLYN8:1:1101:10871:5907 1:N:0:1
ACTCCTACGGGAGGCAGCAGTAGGGAATCTTCGGCAATGGACGAAAGTCTGACCGAGCAACGCCGCGTGAGTGAAGAAGGTTTTCGGATCGTAAAACTCTGTTGTTAGAGAAGAACGACGAGGAGAGTGGAAAGCTCCTCGTGTGACGGTATCTAACCAGAAAGGGACGGCTAACTACGTGCCAGCAGCCGCGGTAATACGTAGGTCCCGAGCGTTGTCCGGATTTATTGGGCGTAAAGCGAGC
+
GGGGGGGGGGGGGGGGGGGGGGCFGGGGGGGGGGGGGGGGGGGECGGGGGGGGGGEGGGGGGGGGGGGGDGGGGGGGGGGEFGGGGGGGGGGGGGFGGGGGGGGGGGGGGGECGGGGGGGGGGCC8FFGGFGGGGGGGGGGCCGCAGGGGGGGGGGGGGGGGGGGGGGGGFGGGGGGGGGGFGGGGGGGGGGGGGEGGGGGGCEDGCGGGGGGGGGGGF7CCACEG?CGGDGGC7CD3D7DDD)
@M03364:276:000000000-BLYN8:1:1101:10553:5913 1:N:0:1
ACTCCTACGGGAGGCAGCAGTGGGGAATATTGCACAATGGGCGCAAGCCTGATGCAGCCATGCCGCGTGTGTGAAGAAGGCCTTCGGGTTGTAAAGCACTTTCAGCGAGGAGGAAGGTGGTGAGCTTAATACGCTCATCAATTGACGTTACTCGCAGAAGAAGCACCGGCTAACTCCGTGCCAGCAGCCGCGGTAATACGGAGGGTGCAAGCGTTAATCGGAATTACTGGGCGTAAAGCGCACG
+
GGGGGGGGGGGGGGGGGGGGGGGGGGGGGGGGGGGGGGGGGGGGGGGGGGGGGGGGGGGGGGGGGGGGGGGGGGGGGGGGGGGGGGGGGGGGGGGFGGGGGGGGGFGFGGFFEFFGGGGGGGGGGGGGGGGGFGGGGGGGGG9FGGGGGGGGGGGGGGGGGGGGGGGGGGGGGGGGGGGGGGGGGGGGGGGGGGGGGGGFGEGGEGGGGGGGGGG5CFGGGCEFGGGGGFGFGGEGGGGGGGGD
@M03364:276:000000000-BLYN8:1:1101:20074:5916 1:N:0:1
ACTCCTACGGGAGGCAGCAGTGGGGAATATTGCACAATGGGCGCAAGCCTGATGCAGCCATGCCGCGTGTGTGAAGAAGGCCTTCGGGTTGTAAAGCACTTTCAGCGAGGAGGAAGGTGGTGAACTTAATACGTTCATCAATTGACGTTACTCGCAGAAGAAGCACCGGCTAACTCCGTGCCAGCAGCCGCGGTAATACGGAGGGTGCAAGCGTTAATCGGAATTACTGGGCGTAAAGCGCACG
+
GGGGGGGGGGGGGGGGGGGGGGGGGGGGGGGGGGGGGGGGGGGGGGGGGGGGGGGGGGGGGGDFGGGGGGGGGGFGGGGGGGGGGGGGGGGGGGGGGFGGGGGGGGGGGGGGGGGGDGGGGGGGGGGGGGFGGGGGGGGGGGGFGGGGGGGGFGGGDEGGDGGGGGGGGGGGGGGGFGGGGDFGGGGFGGGGGGGGGGGGGGGGGGGGGGGGGGGGFGGGGGEFGGGFGGGGGGDGFGGGDGGD
@M03364:276:000000000-BLYN8:1:1101:15025:5924 1:N:0:1
ACTCCTACGGGAGGCAGCAGTGGGGAATATTGCACAATGGGCGCAAGCCTGATGCAGCCATGCCGCGTGTGTGAAGAAGGCCTTCGGGTTGTAAAGCACTTTCAGCGAGGAGGAAGGTGGTGAGCTTAATACGCTCATCAATTGACGTTACTCGCAGAAGAAGCACCGCTAACTCCGTGCCAGCAGCCGCGGTAATACGGAGGGTGCAAGCGTTAATCGGAATTACTGGGCGTAAAGCGCACGC
+
GGGGGGGFGGGGGGGGGGGGGGGGGFGGGGGGGGGGGGGGGGGGEGGGGGGGGGFFGGGGGGFGGGGGGGGGGFGGGGGGFGGGGGGGGGGGGGGGGGGGGGGGGCFGGGGGGFCFGGGGGGGGGGGGGGGGGGGGCFGGGGGGGGFGGGGGGGCCFGGGFGFFFFGGGDEECFGGCFFEGGGGGFGGDCEGGEEFGGGDEEED;EGCCFGGEGCGCFGCGEFGCFECFFGGGDEGGGGGGGG3
@M03364:276:000000000-BLYN8:1:1101:20787:5938 1:N:0:1
ACTCCTACGGGAGGCAGCAGTGGGGAATATTGCACAATGGGCGCAAGCCTGATGCAGCCATGCCGCGTGTGTGAAGAAGGCCTTCGGGTTGTAAAGCACTTTCAGCGAGGAGGAAGGTGGTGAGCTTAATACGTTCATCAATTGACGTTACTCGCAGAAGAAGCACCGGCTAACTCCGTGCCAGCAGCCGCGGTAATACGGAGGGTGCAAGCGTTAATCGGAATTACTGGGCGTAAAGCGCACG
+
GGGGGGGGGGGGGGGGGGGGGGGGGGGGGG,EFGGGGGGGGGFGGCGGGGEFGGFGGGFGGGGGGGGGGGGGGGFGGGGGGGG?EGGGFFEFEGGGGGGGGGGGGGGCFGEEGC8FGGGGEGGGGGFGGGGGGGDFGGGGGGGGGGFGFFGGGGGCGE@FFGGGGGFFCCFEFGGGGGGGGGGGGGGFFGGGGGGGCGGGGEEGEGEGFEGGGGGGGGGGGGGGGFGGFCGFGGG5DGGGGDDC
@M03364:276:000000000-BLYN8:1:1101:4870:5946 1:N:0:1
ACTCCTACGGGAGGCAGCAGTAGGGAATCTTCCACAATGGACGAAAGTCTGATGGAGCAACGCCGCGTGAGTGAAGAAGGTTTTCGGATCGTAAAACTCTGTTGTTGGAGAAGAATGTATCTGATAGTAACTGATCAGGTAGTGACGGTATCCAACCAGAAAGCCACGGCTAACTACGTGCCAGCAGCCGCGGTAATACGTAGGTGGCAAGCGTTGTCCGGATTTATTGGGCGTAAAGCGAGCG
+
GGGGGGGGGGGGGGGGGGGGGGGGGGGGGGGGGGGGGGGGGGGGGGGFGGGGGGGGGGGGGGGGGGGGGGGGGGGGGGGGFFGGGGGEE>FGGGGGGGGGGGGGGGGGFGGGGGGGGGGGGGGGGGGGGGGGGFGGGGGGGGGGGGGGGGGGGGGGGGGGGGGGGGGGGGGGGGGGGGGFCFCGDFFGFGGGGGCGGFGG:FGGGGGGGGFFGGGGGFGEGCCEFGGFGGGGGCEGGGGGGGGD
@M03364:276:000000000-BLYN8:1:1101:7177:5964 1:N:0:1
ACTCCTACGGGAGGCAGCAGTGGGGAATATTGCACAATGGGCGCAAGCCTGACGGAGCAACGCCGCGTGAGTGATGAAGGGTTTCGGCTCGTAAAACTCTGTTATTAGGGAAGAACAAACGTGTAAGTAACTGTGCACGTCTTGACGGTAGCTAATCAGAAAGCCACGGCTAACTACGTGCCAGCAGCTGCGGTAATACGTAGGTGGCAAGCGTTATCCGGAATTATTGGGCGTAAAGCGCGCG
+
GGGGGGGGGGGGGGGGGGGGGGGGGGGGGGFGGGGGGGGGGGGGGGGGGGGGGGGGGGGGGGGGGGGGGGGGGGGGGGGGGGGGGGGGGGGGGGGGGGGGGGGGGGGGGGGGGGGGGGGGGGGGGGGGGGGGGGGGGGGGGGGFFGGEGGGGGGGGGGGGFGGGGGGGGGGGFGGGGGGGGGGGGGGGCFGGGGGGFGGGGGGGGGGGCFGGDEGGGGGGGGEF?C?EEGDGGGGGGCFGDGCD
@M03364:276:000000000-BLYN8:1:1101:15757:5971 1:N:0:1
ACTCCTACGGGAGGCAGCAGTAGGGAATCTTCCACAATGGACGAAAGTCTGATGGAGCAACGCCGCGTGAGTGAAGAAGGTTTTCGGATCGTAAAACTCTGTTGTTGGAGAAGAATGTATCTGATAGTAACTGATCAGGTAGTGACGGTATCCAACCAGAAAGCCACGGCTAACTACGTGCCAGCAGCCGCGGTAATACGTAGGTGGCAAGCGTTGTCCGGATTTATTGGGCGTAAAGCGAGCG
+
GGGGGGGGGGGGGGGGGGGGGGGGGGGGGGCGGGGGGGGGCFGEFGGFFFGGGGGGGGGGGGGGGGGGEGGGGGGGGGGGFGGGGGGGGGGGGGGGGGGGGGGGGGGGGGGGGGGGGGGGCFGGGGGGGGGGGGGGGGGGGGGFGGGGGGGFGGGGGGGGGGGGGGGGGGGGGGFA<EFCGGGGGGGGGGGGGGGGFEFEF9FGFFGGGFGGG;EEGFGGGECEECGCGGGGGGGGGGGGGGDC
@M03364:276:000000000-BLYN8:1:1101:17704:5977 1:N:0:1
ACTCCTACGGGAGGCAGCAGTGGGGAATATTGCACAATGGGCGCAAGCCTGATGCAGCCATGCCGCGTGTGTGAAGAAGGCCTTCGGGTTGTAAAGCACTTTCAGCGAGGAGGAAGGTGGTGAGCTTAATACGTTCATCAATTGACGTTACTCGCAGAAGAAGCACCGGCTAACTCCGTGCCAGCAGCCGCGGTAATACGGAGGGTGCAAGCGTTAATCGGAATTACTGGGCGTAAAGCGCACG
+
GGGGGGGGGGGGGGGGGGGGGGGGGGGGGGGGGGGGGGGGGGGGGGGGGGGGGGGGGGGGGGGGGGGGGGGGGGGGGGGGGGGFFFGGGGGGGGGGGGFGGGGGGFGGGGFFEGGGGGGFGGGGGGGGGGGGGFGGGGGGGFDFGGGGGGFGGGGGGGGGGGGGGGGGGGGGGGGGGGGGEGGGGGGGGGGGGGGGGGGGGGGGGGGGGGGGGCECF7FGGGGGGGGFD<EEDGEECFGGGGGC
@M03364:276:000000000-BLYN8:1:1101:19835:5980 1:N:0:1
ACTCCTACGGGAGGCAGCAGTGGGGAATATTGCACAATGGGCGCAAGCCTGATGCAGCCATGCCGCGTGTGTGAAGAAGGCCTTCGGGTTGTAAAGCACTTTCAGCGAGGAGGAAGGTGGTGAGCTTAATACGCTCATCAATTGACGTTACTCGCAGAAGAAGCACCGGCTAACTCCGTGCCAGCAGCCGCGGTAATACGGAGGGTGCAAGCGTTAATCGGAATTACTGGGCGTAAAGCGCACG
+
GGGGGGGGGGDGGGGGGGGGGGGGGEGGG9FFGGGGGFGGGGGGGGGGGGGGFGFGGGGGDECCFCFFFEFGGGFFGGGGFGAFFGGGGGGGDGGGFFEADGGGGGGGGGFGGFFGG<FGGGGGGG8,CFCFGDBFFFCDDCFFFGC@DDCAFFC:FFFGGGGGGGGGGG*>D7EGGGFG7FGDGGGGEGGGGGCEC;?FGEGGGE*5<CFCCCCE=C7CEEEC8CFFGGGFDGGECC*>DDG7
@M03364:276:000000000-BLYN8:1:1101:25296:5984 1:N:0:1
ACTCCTACGGGAGGCAGCAGTAGGGAATCTTCCACAATGGACGAAAGGCTGATGGAGCAACGCCGCGTGAGTGCAGAAGGTTTTCGGATCGTAAAACTCTGTTGTTGGAGAAGAATGTATCTGATAGTAACTGATCAGGTAGTGACGGTAGCCAACCAGAAAGCCACTGCTAACTACGTGCCAGCAGCCGCGGTAATACGTAGGTGGCAAGCGTAGTCCGGACTTATTGGGCGTAAACCGAGCT
+
GGFECGGGG>@FCDG7BFG,C@E,B<FCFC<EFEFF@9E8A,8@+BF8CAEEFF9F8FD@87@CCCF7::FC<,CFFDAF4C,,C@EG=+?BAFFAF,A9FFAF?,,BFEFG8<F<<EE,?,8A,CAFFFFC9F,?<,,7:BF<F?C7F@+<8C<B@F:,<,<F,>F,83@BF,EF7:F:CCC7>B,7,:>88BB*=;,=C98@F?*=8<***=*?C97:EE**31:920*2>>C5<*29/9C)
@M03364:276:000000000-BLYN8:1:1101:12661:6012 1:N:0:1
ACTCCTACGGGAGGCAGCAGTAGGGAATCTTCCACAATGGACGAAAGTCTGATGGAGCAACGCCGCGTGAGTGAAGAAGGTTTTCGGATCGTAAAACTCTGTTGTTGGAGAAGAATGTATCTGATAGTAACTGATCAGGTAGTGACGGTATCCAACCAGAAAGCCACGGCTAACTACGTGCCAGCAGCCGCGGTAATACGTAGGTGGCAAGCGTTGTCCGGATTTATTGGGCGTAAAGCGAGCG
+
GGGFFFGGGG7CGGGFFDGGGGDFGGGGGGGGGGGGGGGGGGGGG7FEFGGGGGGGGFGGFCCFCFFFGDEEGGGGGGGGGGGGGGGGGGGGGFGGGGGFFGGGE,BBBBFFEGGGGGGFFCFGAGEFFFGGFGGFFGGCFF?DDGGGGGGCGGGGGGGGGGGC8F,@C:FGGGGGGGG7@C9@DFFG8>8EGGEC,CCF?FGG,98<BEFGGECEGDECE55*+>9EC9CCDDEEFG>7<GG:
@M03364:276:000000000-BLYN8:1:1101:23300:6049 1:N:0:1
ACTCCTACGGGAGGCAGCAGTAGGGAATCTTCGGCAATGGACGAAAGTCTGACCGAGCAACGCCGCGTGAGTGAAGAAGGTTTTCGGATCGTAAAACTCTGTTGTTAGAGAAGAACGACGAGGAGAGTGGAAAGCTCCTCGTGTGACGGTATCTAACCAGAAAGGGACGGCTAACTACGTGCCAGCAGCCGCGGTAATACGTAGGTGGCAAGCGTTGTCCGGAATTATTGGGCGTAAAGCGAGC
+
GGGGGGFGGGDFGEEGEGFFFGGFGGGF9FFGEGGGEFGGFGGGFGGC9<F<FGGCGGGGFGGGGCGFFBF?FFAFFFGGFEF7ECDCB:?AF?FG9BFCFGGFD<@F<EEDGGGFGEGGDCFFEGFFC@@EFGD9>FFFG+@3><EFE*>*@@CGDFFFFFCGGGGGGGD*=FGGFEE<@*:E8CFGF=EECC=8C9C?82?EE7C>6CC8EE/2/*3AEE8**00A+AFGGGCC<FGGGGG)
@M03364:276:000000000-BLYN8:1:1101:24607:6080 1:N:0:1
ACTCCTACGGGAGGCAGCAGTGGGGAATATTGCACAATGGGCGCAAGCCTGATGCAGCCATGCCGCGTGTGTGAAGAAGGCCTTCGGGTTGTAAAGCACTTTCAGCGAGGAGGAAGGTGGTGAACTTAATACGTTCATCAATTGACGTTACTCGCAGAAGAAGCACCGGCTAACTCCGTGCCAGCAGCCGCGGTAATACGGAGGGTGCAAGCGTTAATCGGAATTACTGGGCGTAAAGCGCACG
+
GGGGGGGGGGGGGGGGGG9F@FGGGGGGGGGGGGGGGDGGGGGGGGGGDGFFAFFGGFFGGGDGCCFFFFEGGFGGFCFGFE8EFGGGGDFFGGGG<FGGGGDFFFGFFGGGEDCGFFGGGEEEDFGGDFGDFFFCGFGFGFFFGGGG7FGFFG>FGGGGGGGGDFCEDGGCFG;F,>>FBFFGFFG7FGEGDCEG9?BCDEDC>8:C8EGGGE8E=FFGGGGG6CFFGGGFGGE5CFGDDGDC
@M03364:276:000000000-BLYN8:1:1101:15576:6110 1:N:0:1
ACTCCTACGGGAGGCAGCAGTGGGGAATATTGCACAATGGGCGCAAGCCTGATGCAGCCATGCCGCGTGTGTGAAGAAGGCCTTCGGGTTGTAAAGCACTTTCAGCGAGGAGGAAGGTGGTGAACTTAATACGTTCATCAATTGACGTTACTCGCAGAAGAAGCACCGGCTAACTCCGTGCCAGCAGCCGCGGTAATACGGAGGGTGCAAGCGTTAATCGGAATTACTGGGCGTAAAGCGCACG
+
GGGGGGGFGGGDGGGGGGGGGGGGGGCFGGGGGGGGGGGGGGGGGGGGGFFGGGGGFGFFFGGFGGGFGCGGGGGGGFEFGFFFFFGGF7FFGGGGGGGGGGGGGCFFFGGGEBFFGFGGGGGGGGAF9@DFGCGFGGGGGGDFECFFFDFFGGGGGGGGGGFFFGGGGGGGEGGGGGGGGGGGGGGGGGGGGGGGG9?FGEEEGGGDGGGGGGGGGGGFEEEGGGG7<<:FDGGGGFFDGGGC
@M03364:276:000000000-BLYN8:1:1101:27024:6165 1:N:0:1
ACTCCTACGGGAGGCAGCAGTAGGGAATCTTCCACAATGGACGAAAGTCTGATGGAGCAACGCCGCGTGAGTGAAGAAGGTTTTCGGATCGTAAAACTCTGTTGTTGGAGAAGAATGTATCTGATAGTAACTGATCAGGTAGTGACGGTATCCAACCAGAAAGCCACGGCTAACTACGTGCCAGCAGCCGCGGTAATACGTAGGTGGCAAGCGTTGTCCGGATTTATTGGGCGTAAAGCGAGCG
+
GGGFGFGGEGGGGGGCCEFGGGGFFG<FGGGGFGGGGGFGEGF@FGG<FCEFFGGFGGFGGGEGGGG7>BFEFGCFEGCFD<?CF@C@FCCFGEDGGGGGGGGGFFFG8ECD@<,FFAF<<FFCFFCFGGGGGGG9B<FEFFGGGGGGEGEF<<<@FC,@,FFFFFFFGEGGGGGGFEEGCD;FFF:C,>>C>5B8=FGGGGGG;C;6:FEFECEGEECEEC*=C773@6=FDGCEC7F9DDC<
@M03364:276:000000000-BLYN8:1:1101:24014:6190 1:N:0:1
ACTCCTACGGGAGGCAGCAGTGGGGAATATTGCACAATGGGCGCAAGCCTGATGCAGCCATGCCGCGTGTGTGAAGAAGGCCTTCGGGTTGTAAAGCACTTTCAGCGAGGAGGAAGGTGGTGAACTTAATACGTTCATCAATTGACGTTACTCGCAGAAGAAGTACCGGCTAACTCCGTGCCAGCAGCCGCGGTAATACGGAGGGTGTAAGCGTTAATCGGAATTACTGTGCGTAAAGCGCACG
+
GGGGFFGGEGEFGEECCCF8FGGGGEGGG@DGGGGCEDFGFGFFECFFGEGC<FGCCDGGFGFEFEF>FGGGGGFGGFFC<FG@C,==,BFGCAEFFFFGFCFGGGGDC@+CG+=E=FFFCG<5BDCFFDFGB:BD@FA<FDGGA9FFFDGGFEE7:BCEGCF,,E;FGDBCCFFGGGGGDGG?FGFGGG5BC:C7CC?C>1=ECGGGGEFCGCEE=ECFGCE7FFGGG+:C<CCGGGGC)/93
@M03364:276:000000000-BLYN8:1:1101:15766:6201 1:N:0:1
ACTCCTACGGGAGGCAGCAGTGGGGAATATTGCACAATGGGCGCAAGCCTGATGCAGCCATGCCGCGTGTGTGAAGAAGGCCTTCGGGTTGTAAAGCACTTTCAGCGAGGAGGAAGGTGGTGAACTTAATACGTTCATCAATTGACGTTACTCGCAGAAGAAGCACCGGCTAACTCCGTGCCAGCAGCCGCGGTAATACGGAGGGTGCAAGCGTTAATCGGAATTACTGGGCGTAAAGCGCACG
+
GGGGGGGGGGGGGGGGGGGGGGGGGCFGGGGGGGGGGGGGGGGGGGGGGGGGGGGGGGGGGGGGGGGGGGGGGGGGGGGGGGGGGGGGGGGGGGGGGGGGGGGGGGGGGGEGGGGGGGGGGGGGGGGGGGGGGGGGGGGGGGGGGGGGGGGGGGGGGGGGGGGGGGGGGGGGGGGGGDGGGGGGGGGGGGGGGGGGGGGGGGGGGGGGGGGGGGGGGGGGGGEGFGFGGGGGGGGGGGFGGGG5
@M03364:276:000000000-BLYN8:1:1101:22882:6210 1:N:0:1
ACTCCTACGGGAGGCAGCAGTGGGGAATATTGCACAATGGGCGCAAGCCTGATGCAGCCATGCCGCGTGTGTGAAGAAGGCCTTCGGGTTGTAAAGCACTTTCAGCGAGGAGGAAGGTGGTGAGCTTAATACGTTCATCAATTGACGTTACTCGCAGAAGAAGCACCGGCTAACTCCGTGCCAGCAGCCGCGGTAATACGGAGGGTGCAAGCGTTAATCGGAATTACTGGGCGTAAAGCGCACG
+
GGGGGGGGGGGGGGGGGGFGGGGGGGGGGGGGGGGGGGDGGGGGGGGGGGGGGGGGGGGGGGGGGGGGGGGGGGGGGFGGGGGGGGGGGGGGGGGGGGGGGGGGGFDCFGGGGGGGGFGGEFFFGGGGGGGGGEGGGGFGGGGGGGGGGGGGGGGGGGGGGGGGF>FGGGGGGGGGGGGGGGGFGGGGGGGGGGGGGGGGG5CEGGGGGGGGGEEEGGGGGGGGGGGGFGGGGGEGGGGGGGG7
@M03364:276:000000000-BLYN8:1:1101:24595:6231 1:N:0:1
ACTCCTACGGGAGGCAGCAGTAGGGAATCTTCCACAATGGACGAAAGTCTGATGGAGCAACGCCGCGTGAGTGAAGAAGGTTTTCGGATCGTAAAACTCTGTTGTTGGAGAAGAATGTATCTGATAGTAACTGATCAGGTAGTGACGGTATCCAACCAGAAAGCCACGGCTAACTACGTGCCAGCAGCCGCGGTAATACGTAGGTGGCAAGCGTTGTCCGGATTTATTGGGCGTAAAGCGAGCG
+
GGGGGGGGGGGGGGG>FGGGGGFFGGFGGGGGGGGGGGGGGGGGGDGGGFGGGGGGGGGGGGGGGGGGGGGGGGGGGGGGFGCFFGGGGGGGGGGGGEFFFGGGDGGGFFFGGFFEEA5@?<ECFGGGGGA<FFEEC<EFDGGADFCEGGGGCEGG:FFGGGGGGFGGGGGGGGGGEGGGGGGGGGGGGGGGGEGGFGGGEFGEC9BCGGDD8CGGEGDCGGGDF?FGG6CFG<CEGGGGGGGC
@M03364:276:000000000-BLYN8:1:1101:5620:6235 1:N:0:1
ACTCCTACGGGAGGCAGCAGTGGGGAATATTGCACAATGGGCGCAAGCCTGATGCAGCCATGCCGCGTGTGTGAAGAAGGCCTTCGGGTTGTAAAGCACTTTCAGCGAGGAGGAAGGTGGTGAACTTAATACGTTCATCAATTGACGTTACTCGCAGAAGAAGCACCGGCTAACTCCGTGCCAGCAGCCGCGGTAATACGGAGGGTGCAAGCGTTAATCGGAATTACTGGGCGTAAAGCGCGCG
+
GGGGGGGGGGGGGGGGGGGGGGGGGGGGGGGGGGGGGGGGGGGGGGGGGGGGGGGGGGGGGGGGGGGGGFCGGGGGGGGGGGGGGGGGGGGGGGGGGGGGGGGGGGGGGGGGGGGGGGGGGGGGGGGGGGGGGGGFGGGGGGFGGGGGGGGGFFEGGGGGGGGGFFDGGCFGGGGGGGGGGGGGCGGGFGDGGGGGGGGGGGGEEEECCFFGGGGCFGGGEGGFFGGGGGC5CDGGFFGGDDD7
@M03364:276:000000000-BLYN8:1:1101:27225:6236 1:N:0:1
ACTCCTACGGGAGGCAGCAGTAGGGAATCTTCCACAATGGACGAAAGTCTGATGGAGCAACGCCGCGTGAGTGAAGAAGGTTTTCGGATCGTAAAACTCTGTTGTTAGAGAAGAACAAGGATGAGAGTAGAACGTTCATCCCTTGACGGTATCTAACCAGAAAGCCACGGCTAACTACGTGCCAGCAGCCGCGGTAATACGTAGGTGGCAAGCGTTGTCCGGATTTATTGGGCGTAAAGCGAGC
+
EFGGGGGGGGGGGGGGGGGGGEGGGGG<,FGDGGGGGGGGFFEGGGC@CFGGGGCFGGFGFGGGGGGCGGGEGGCG<EGGEGGGGGGB,7FFGGGGGGGGEFGGF<FG?FGGGFF8F<EC8<F,:?8<,AD9,8DFDFGGDF?F8ECCEGGFFFG9F=@>FC@@>F7EF7<FGFFGGGGFEBFGFFDGDCCECB1*:BC?>4,=C?CGGG<8*C8*=C+<5:E5*0+>+9<C:)*/*7:7737)
@M03364:276:000000000-BLYN8:1:1101:20588:6237 1:N:0:1
ACTCCTACGGGAGGCAGCAGTAGGGAATCTTCCACAATGGACGAAAGTCTGATGGAGCAACGCCGCGTGAGTGAAGAAGGTTTTCGGATCGTAAAACTCTGTTGTTAGAGAAGAACGACGAGGAGAGTGGAAAGCTCCTCGTGTGACGGTATCTAACCAGAAAGGGACGGCTAACTACGTGCCAGCAGCCGCGGTAATACGTAGGTCCCGAGCGTTGTCCGGATTTATTGGGCGTAAAGCGAGC
+
GGGGGGGGGGGGGGGGGGGGGGGGGGGGGGGGGGGGGGGGGGGGGGGGGGGGGGGGFGGFGGFGGGGGDFGFGGGGGGGGFFGGGGGGGGGGGGGGGGGGGGGGGGFDFGGGGGGFEGFGGDCG7<FFGFGGGGGF@DDFGGGGGGGGGDGGGGGGGGGGGGGG>BFFG7F>FGG9FGGGGGFGEFGGG5B5:CE8*;?CEBEFEE9C5E;CEGE5=EFGGEE*;CEEEFFFFCEDD<FGGGG)
@M03364:276:000000000-BLYN8:1:1101:20767:6247 1:N:0:1
ACTCCTACGGGAGGCAGCAGTGGGGAATATTGCACAATGGGCGCAAGCCTGATGCAGCCATGCCGCGTGTGTGAAGAAGGCCTTCGGGTTGTAAAGCACTTTCAGCGAGGAGGAAGGTGGTGAGCTTAATACGTTCATCAATTGACGTTACTCGCAGAAGAAGCACCGGCTAACTCCGTGCCAGCAGCCGCGGTAATACGGAGGGTGCAAGCGTTAATCGGAATTACTGGGCGTAAAGCGCACG
+
GGGGGGGGGGGGGGGGGGGGGGGGGGGGFFGGGGGGGGFFFGGGGGGGFCFGGGGGGGGGGGGGGGGGGGGGGGGGGGGGGGGGGGGGGGGGGGGGGGGGGGGGGGG>FGGGGGGGGFFFFFGGGGGCFFFFGG=CFGGGGDFGGFGGGGGA9CEFGGFFGGGFGGGGDDGGGGGGDGGGDGGFGGGGGGGGGGDGGGGGDE8CGCGGGGGFGGEGGDFFEGDG6E7ECEGGGGDGGGDG3CG<
@M03364:276:000000000-BLYN8:1:1101:7828:6248 1:N:0:1
ACTCCTACGGGAGGCAGCAGTGGGGAATATTGCACAATGGGCGCAAGCCTGATGCAGCCATGCCGCGTGTATGAAGAAGGCCTTCGGGTTGTAAAGTACTTTCAGCGAGGAGGAAGGCATTAAGGTTAATAACCTTAGTGATTGACGTTACTCGCAGAAGAAGCACCGGCTAACTCCGTGCCAGCAGCCGCGGTAATACGGAGGGTGCAAGCGTTAATCGGAATTACTGGGCGTAAAGCGCACG
+
GGGGGGGGGGGGGGGGGGGGGGGGGGGGGGGGGGGGGGGGGGGGGGGGGGGGGGGGGGGGGGGGGGGGGGGGGGGGGGGGGGGGGGGGGGGGGGGGGGGGGGGGGFGGGGGGGGGGGGGGGGGGGGGGGGGGGFGGGGGGGGGGGGGGGGGGGGGGGGGGGGGGGGGGDGGGGGGGGGGGGGGGGGGGGGGGGGGGGGGGGGGGGGGGGGGGEGGDFGGGGGGGGGGGGGGGGGGGGGGG<CD<
@M03364:276:000000000-BLYN8:1:1101:19951:6284 1:N:0:1
ACTCCTACGGGAGGCAGCAGTGGGGAATATTGCACAATGGGCGCAAGCCTGATGCAGCCATGCCGCGTGTATGAAGAAGGCCTTCGGGTTGTAAAGTACTTTCAGCGAGGAGGAAGGCGTTGTGGTTAATAACCGCAGCGATTGACGTTACTCGCAGAAGAAGCACCGGCTAACTCCGTGCCAGCAGCCGCGGTAATACGGAGGGTGCAAGCGTTAATCGGAATTACTGGGCGTAAAGCGCACG
+
GGGGGGGGGGGGGGGGGGGGGGGGGGGGGGGGGGGGGGGGGGGGGGGGGGGGGGGGGGGGGGGGGGGGGGGGGGGGGGGGGGGGGGGGFGGGGGGGGGGGGGGGGGGEGGGGGGGGGGGGGGGGGGGGGGFGGGGGGGGGGGGGGGGGFGGGGGD7CCFFCFGFGGGGGGGGGGGGGEGGGGGGGGGGGGGGGGGGGGFGGECEGGGGGCCFGGGGFGFFDEEGFGGGGGGGGGGGGFDGGGGC
@M03364:276:000000000-BLYN8:1:1101:14229:6286 1:N:0:1
ACTCCTACGGGAGGCAGCAGTGGGGAATATTGCACAATGGGCGCAAGCCTGATGCAGCCATGCCGCGTGTGTGAAGAAGGCCTTCGGGTTGTAAAGCACTTTCAGCGAGGAGGAAGGTGGTGAACTTAATACGTTCATCAATTGACGTTACTCGCAGAAGAAGCACCGGCTAACTCCGTGCCAGCAGCCGCGGTAATACGGAGGGTGCAAGCGTTAATCGGAATTACTGGGCGTAAAGCGCACG
+
GGGGGGGGGGGGGGGGGGGGGGGGGGGGGGGGGGGGGGCFGGGGEGGGGGGGGGGGGGGGGGGGGGGGGGGGGGGGGGGGGGGGGGGGGGGGGGGGGGGGGGGGGGGCFG+CFEGGEEFGGGGGGGGGGGGGGGGGGGGGGGGGGGGGGGGGGEGCGDGGGGGAFGGGGGGGGGGGGGGGGEGGGGGGGGGGGGGDGGGGE58=EEGDFFD5EEGEFGGGGGEGGGGFFEGGGGECFG7DDGGD
@M03364:276:000000000-BLYN8:1:1101:18204:6299 1:N:0:1
ACTCCTACGGGAGGCAGCAGTGGGGAATATTGCACAATGGGCGCAAGCCTGATGCAGCCATGCCGCGTGTGTGAAGAAGGCCTTCGGGTTGTAAAGCACTTTCAGCGAGGAGGAAGGTGGTGAACTTAATACGTTCATCAATTGACGTTACTCGCAGAAGAAGCACCGGCTAACTCCGTGCCAGCAGCCGCGGTAATACGGAGGGTGCAAGCGTTAATCGGAATTACTGGGCGTAAAGCGCACG
+
FGGGGGFFGEFCDE7FFG@EE8CFGEGGGGGEFDFCEFA8C@FFD@CGGGGFGAFGFD@FFAFGGGCCFCGGFF<ECFFGGGGFGFGD<FFFGGGGGG?FFC?A9FE=FCGGGEGGEECFEGGGGGGFCG9,AFFDDGGFCFEFCFGGGFGGF7FEED:FFGG@CFFEED@F@:,DCEFGCF>FFGGE,:=CC1B@EGGGGCEGEC*=<?+88;;C=FGGEC8=8+++37=CDG*/70*1CC7)
@M03364:276:000000000-BLYN8:1:1101:6976:6326 1:N:0:1
ACTCCTACGGGAGGCAGCAGTGGGGAATATTGCACAATGGGCGCAAGCCTGATGCAGCCATGCCGCGTGTGTGAAGAAGGCCTTCGGGTTGTAAAGCACTTTCAGCGAGGAGGAAGGTGGTGAGCTTAATACGCTCATCAATTGACGTTACTCGCAGAAGAAGCACCGGCTAACTCCGTGCCAGCAGCCGCGGTAATACGGAGGGTGCAAGCGTTAATCGGAATTACTGGGCGTAAAGCGCACG
+
GGGGGGGGGGGGGGGGGGGGGGGGGGGGGGGGGGGGGGGGGGGGGGGGGGGGGGGGGGGGGGGGGGGGGGGGGGGGGGGGGGGGGGGGGGGGGGGGGGGGGGGGGGGGGGGGGGGGGGGGGGGGGGGGGGGGGDGGGGGGGGGGGGGGGGGGGGGGGGGGGGGGGGGGGGGGGGGGFEGGGGGGGGGGGGGGGGGGFGGGGGGGGGEGGGGGGGGGGGGGGGDGGGGGGGGGDGGDC>DDGGG5
@M03364:276:000000000-BLYN8:1:1101:21064:6336 1:N:0:1
ACTCCTACGGGAGGCAGCAGTGGGGAATATTGCACAATGGGCGCAAGCCTGATGCAGCCATGCCGCGTGTGTGAAGAAGGCCTTCGGGTTGTAAAGCACTTTCAGCGAGGAGGAAGGTGGTGAACTTAATACGCTCATCAATTGACGTTACTCGCAGAAGAAGCACCGGCTAACTCCGTGCCAGCAGCCGCGGTAATACGGAGGGTGCAAGCGTTAATCGGAATTACTGGGCGTAAAGCGCACG
+
GGGGGGGGFGGGGGDGGGGGGGGGGGGGGGGGGGGGGGGGGGGGGGGGGGGGGGGGGGGGGGGGGGGGGGGGGGGGGGGGGGGGGGGGFGGGGGGGGGGGGGGGGGGDEGGGGGGGGGGFGGGGFGGGGGGGGGEGEGGGGGGFGGGGGFCCCEDCCCGGGGGGGGGGGGGGGGGGGGGGGGGGGGGGGGGCEEGGGGGFEEGGECEGGGGGCGGGGGGGGDGGGGGGGGGGGGGGGGGGGGG3
@M03364:276:000000000-BLYN8:1:1101:15172:6338 1:N:0:1
ACTCCTACGGGAGGCAGCAGTAGGGAATCTTCGGCAATGGACGAAAGTCTGACCGAGCAACGCCGCGTGAGTGAAGAAGGTTTTCGGATCGTAAAACTCTGTTGTTAGAGAAGAACGACGAGGAGAGTGGAAAGCTCCTCGTGTGACGGTATCTAACCAGAAAGGGACGGCTAACTACGTGCCAGCAGCCGCGGTAATACGTAGGTCCCGAGCGTTGTCCGGATTTATTGGGCGTAAAGCGAGC
+
GGGGGGGGGGGGGGGGGGGGGGGGGGGGGGGGGGGGGGGGGGGGGGGGGGGGGGGGGGGGGGGGGGGGGEGGGGGGGGGGGGGGGGGEGGGGGGGGGGGGGGGGGGGGFFGGGFGFGGGGGGG7FFGGGGGGGGGGGGFGGDGGGGGGGGGGGGGGGGGGEGGFGDGGGGGGGGGGGGGGGGGGFGGGGFGGGGGGGGGGGGGGGGGGCGE=EGECEEGGGG5/CFCFG?FCFD>EG<FCDDG5
@M03364:276:000000000-BLYN8:1:1101:11302:6353 1:N:0:1
ACTCCTACGGGAGGCAGCAGTAGGGAATCTTCGGCAATGGACGAAAGTCTGACCGAGCAACGCCGCGTGAGTGAAGAAGGTTTTCGGATCGTAAAACTCTGTTGTTAGAGAAGAACAAGGATGAGAGTAGAACGTTCATCCCTTGACGGTATCTAACCAGAAAGCCACGGCTAACTACGTGCCAGCAGCCGCGGTAATACGTAGGTGGCAAGCGTTGTCCGGATTTATTGGGCGTAAAGCGAGC
+
GGGGGGGGGGGGGGGGGGGGGGGGGGGGGGGGGGGGGGGGGGGGGGGGGGGGGGGGGGGGGGGGGGGGGGGGGGGGGGGGGGGGGGGGGGGGGGGGGGGGGGGGGGGGGGGGGGGGGGGGGGGGGGGGGGGGGEGGGGGGGGGGGGGGGGGGGGGGGGGGGGGGGGGFGGGGGGGGGGGGGGGGGGGGGGGGGGGGGGGGGFFGGGGGGGGGGGGGGGGGGGGGGGFGGDGGGGGGGCDFD*/1
@M03364:276:000000000-BLYN8:1:1101:21281:6357 1:N:0:1
ACTCCTACGGGAGGCAGCAGTAGGGAATCTTCCACAATGGACGAAAGTCTGATGGAGCAACGCCGCGTGAGTGAAGAAGGTTTTCGGATCGTAAAACTCTGTTGTTGGAGAAGAACGTATTTGATAGTAACTGATCAGGTAGTGACGGTATCCAACCAGAAAGCCACGGCTAACTACGTGCCAGCAGCCGCGGTAATACGTAGGTGGCAAGCGTTGTCCGGATTTATTGGGCGTAAAGCGAGCG
+
GGGGGGGGGGGGGGGGGGGGGGFGGGGGGGGGFGGGGGGGGGGGGGGGGGGGGGGGGGGGGGGGGGGGGEGGGGGGGGGGGGGGGGGGGGGGGGGGGGGGGGGGGGGGGGGGGGGGGFFGGGGGGGGGGGGGGGGGGGGGGGGGGGGGGGGGGGGGGGGGGFFGGGGGGGGGGGGGGGGGGGGGGGGGGGGGGGGGGGGGGGGGGGGGGGGGGGGDGGGGGGG5AFGGGGGGGGGGGGGGGDC5
@M03364:276:000000000-BLYN8:1:1101:22584:6372 1:N:0:1
ACTCCTACGGGAGGCAGCAGTAGGGAATCTTCCACAATGGACGAAAGTCTGATGGAGCAACGCCGCGTGAGTGAAGAAGGTTTTCGGATCGTAAAACTCTGTTGTTGGAGAAGAATGTATCTGATAGTAACTGATCAGGTAGTGACGGTATCCAACCAGAAAGCCACGGCTAACTACGTGCCAGCAGCCGCGGTAATACGTAGGTGGCAAGCGTTGTCCGGATTTATTGGGCGTAAAGCGAGCG
+
GGGGGGGGGGGGGGGGGGGGGFGGGGGGGGGGGGGGGGGGGGGGGGGGGGGGGGGCFGGGGGGGGGGGGGGFGGGGGGGGFGGGGFGGFEGGGGGGGGGGGGEGCFFGFGGGGGCGGGFFGGGGGGGGGGGGFGGGGGGGGGGGGGGGFGGGGGGGCFGGGGGGFGGGGGGGGGGGFGG7DFGGFC:FFGGGGGGEGGFGFGFGGGGGGGGGGGCEGGGGGDGGGGGGGGGGGDEECGC<DGD<
@M03364:276:000000000-BLYN8:1:1101:15933:6373 1:N:0:1
ACTCCTACGGGAGGCAGCAGTAGGGAATCTTCCACAATGGACGAAAGTCTGATGGAGCAACGCCGCGTGAGTGAAGAAGGTTTTCGGATCGTAAAACTCTGTTGTTGGAGAAGAATGTATCTGATAGTAACTGATCAGGTAGTGACGGTATCCAACCAGAAAGCCACGGCTAACTACGTGCCAGCAGCCGCGGTAATACGTAGGTCCCAAGCGTTGTCCGGATTTATTGGGCGTAAAGCGAGCG
+
GGGGGGGGGGGGGGGGGGGGGFGGGGGGGGGGGGGGGGGGGGGGGGGGGGGGGGGGGGGGGGGGGGGGGGGGGGGGGGGGGFGGGGGGGGGGGGGGGGGGGGGGGGGGGGGGGGFGGGGGGGGCGCGGGGGFGGGGGGGGGGGGGGGGGGGGGG@GDEGGGFGGGGGGGGGDFGGGGGGGFGGGGGGGGGGGGGGDGGGGGGGGG9CFGGGGGGGGGGGGGGGGGGGC+9@FDGGGGGGGGGGD
@M03364:276:000000000-BLYN8:1:1101:17449:6399 1:N:0:1
ACTCCTACGGGAGGCAGCAGTGGGGAATATTGCACAATGGGCGCAAGCCTGATGCAGCCATGCCGCGTGTGTGAAGAAGGCCTTCGGGTTGTAAAGCACTTTCAGCGAGGAGGAAGGTGGTGAGCTTAATACGTTCATCAATTGACGTTACTCGCAGAAGAAGCACCGGCTAACTCCGTGCCAGCAGCCGCGGTAATACGGAGGGTGCAAGCGTTAATCGGAATTACTGGGCGTAAAGCGCACG
+
GGGGGGGGGGGGGGGGGGGGGGGGGGGGGGGGGGGGGGGGGGGGGGGGGGGGGGGGGGGGGGGGGGGGGEGGGGGGGGGGGGGGGGGGGGGGGGGGGGGGGGGGGGGCFGGGGGFFGGGGGGFG8DFGFGGGGGGFGGGFFGGGGGGGGGGGGGGEGGGGGGGGGGFGGGGGGGGGGGGGGGGGG8B8=EEGGGEGGFGGGEGGE8EGGE7EEGGGGGCGC*:CCCFGGGGFGGGGF77D:D<)
@M03364:276:000000000-BLYN8:1:1101:7122:6434 1:N:0:1
ACTCCTACGGGAGGCAGCAGTGGGGAATATTGCACAATGGGCGCAAGCCTGATGCAGCCATGCCGCGTGTATGAAGAAGGCCTTCGGGTTGTAAAGTACTTTCAGCGAGGAGGAAGGCATTAAGGTTAATAACCTTAGTGATTGACGTTACTCGCAGAAGAAGCACCGGCTAACTCCGTGCCAGCAGCCGCGGTAATACGGAGGGTGCAAGCGTTAATCGGAATTACTGGGCGTAAAGCGCACG
+
GGGGGGGGGGGGGGGGGGGGGGGGGGGGGGGGGGGGGGGGGGGGGGGGGGGGGGGGGGGGGGGGGGGFGGFGGGGGGGGGGG<FGGGGFGGGGGGGGGGGGGGGGGGGGG7FGGGGGGGGGGGGGGGGGGGGGGGGGGGGGGGGGGGGGGGGGGGGGGGGGGGGGGGGGGGGGGGFGGGGGGGGGG>FGGGGGEGGCFGGGGGGGGGGGGGGGGGGGGFGGE?E6@FECGFFG3:CFFFC39<)
@M03364:276:000000000-BLYN8:1:1101:19217:6438 1:N:0:1
ACTCCTACGGGAGGCAGCAGTGGGGAATATTGCACAATGGGCGCAAGCCTGATGCAGCCATGCCGCGTGTGTGAAGAAGGCCTTCGGGTTGTAAAGCACTTTCAGCGAGGAGGAAGGTGGTGAACTTAATACGTTCATCAATTGACGTTACTCGCAGAAGAAGCACCGGCTAACTCCGTGCCAGCAGCCGCGGTAATACGGAGGGTGCAAGCGTTAATCGGAATTACTGGGCGTAAAGCGCACG
+
GGGGGGGGGGGGGGGGGGGGGGGGGGGGGGGGGGGGGGGGGGGGGGGGGGGGGGGGGGGGGGGGGGGGGGGGGGGGGGGGGGGGGGGGGGGGGGGGGGGGGGGGGGGGGGGGGGGGGGGGGGGGGGGGGGGGGGGGGGGCFGGGGGGGGGGGGGGGGGGGGGGGGGGGGGGGGGGGGGGGGGGGGGGGGGEEGGGGGGGGGGGGGDGDGGGGGGGGGGGGGGGGGGGGGDEGGGGGGGGGDGG5
@M03364:276:000000000-BLYN8:1:1101:21619:6439 1:N:0:1
ACTCCTACGGGAGGCAGCAGTAGGGAATCTTCCACAATGGACGAAAGTCTGATGGAGCAACGCCGCGTGAGTGAAGAAGGTTTTCGGATCGTAAAACTCTGTTGTTGGAGAAGAATGTATCTGATAGTAACTGATCAGGTAGTGACGGTATCCAACCAGAAAGCCACGGATAACTACGTGCCAGCAGCCGCGGTAATACGTAGGTGGCAAGCGTTGTCCGGATTTATTGGGCGTAAAGCGAGCG
+
GGGGGGGGGGGGGGGGGGGGGGGGGGGGGGGGGGGGGGGGGGGGGGGGGGGGGGGGGGGGGGGGGGGGGGGGGGGGGGGGGGGGGGGGGGGGGGGGGGGGGGGGGGGGFGGGGGGGGGGGGGGCGGGGGGGFGGGFGGGGGGGGGGGGG?DFFGFCFCGCFGGG8FFFGGGGGGGGFGGGGFGGDFGGGGGGGGGEFEFFGGGGGGGGGGGGGEG=EGGGGDE=FGGFGGGGGGE:DF7<375/
@M03364:276:000000000-BLYN8:1:1101:19043:6441 1:N:0:1
ACTCCTACGGGAGGCAGCAGTAGGGAATCTTCGGCAATGGACGAAAGTCTGACCGAGCAACGCCGCGTGAGTGAAGAAGGTTTTCGGATCGTAAAACTCTGTTGTTAGAGAAGAACGACGAGGAGAGTGGAAAGCTCCTTGTGTGACGGTATCTAACCAGAAAGGGACGGCTAACTACGTGCCCGCAGCCGCGGTAATACGTAGGTCCCGCGCGTTGCCCGGCTTTATTGGGCGTAACGCGAGC
+
9FFFFGGFCFFGE:7@7CFGFDECGCCGFEE@FCCFGGG@FGGDGG>CEACEEFEGGGGFFC@FGGCBCEGFDFEDA<FF<ECFGEEGC=@AEAF?EFAAFFGDGCF?FFGF,A<BCFGGG@:FC,8FA=C@9,>DEFC9@>FFF9FCCF*@;=F,><CCCCCF,7FC**><42<?2?*46;*2:*31=:EDG:::E9+<:@6C*+<CEE*1:C88E*:6:E*/:E+::F9*>DGGGD*/75<)
@M03364:276:000000000-BLYN8:1:1101:12460:6489 1:N:0:1
ACTCCTACGGGAGGCAGCAGTGGGGAATATTGCACAATGGGCGCAAGCCTGATGCAGCCATGCCGCGTGTGTGAAGAAGGCCTTCGGGTTGTAAAGCACTTTCAGCGAGGAGGAAGGTGGTGAGCTTAATACGTTCATCAATTGACGTTACTCGCAGAAGAAGCACCGGCTAACTCCGTGCCAGCAGCCGCGGTAATACGGAGGGTGCAAGCGTTAATCGGAATTACTGGGCGTAAAGCGCACG
+
GFFGGGGGGGGGGGGGGGGGGGGGGGGGGGGGGGGGGGGGGGGGGGGFGGGGGFGGGGGGFGGGGGFEGGGGGGGGGGGGGGGGFGGGGGGGGGFGGGGGGGGGGFGCFGGGG@EFGGFGEFFGFADFGFFFGGGGGGGGGGFFGGGGGGDDGGGGGGFGGGG?,DCEGGGCDFCGE7>FGGGFGDEG7*:CGECE?FFGG;EEECG>FGFFGGGGGF?C==CE8<C+<FC=DGDEDDF<CGD7
@M03364:276:000000000-BLYN8:1:1101:12241:6503 1:N:0:1
ACTCCTACGGGAGGCAGCAGTGGGGAATATTGCACAATGGGCGCAAGCCTGATGCAGCCATGCCGCGTGTGTGAAGAAGGCCTTCGGGTTGTAAAGCACTTTCAGCGAGGAGGAAGGTGGTGAACTTAATACGTTCATCAATTGACGTTACTCGCAGAAGAAGCACCGGCTAACTCCGTGCCAGCAGCCGCGGTAATACGGAGGGTGCAAGCGTTAATCGGAATTACTGGGCGTAAAGCGCACG
+
GGGGGGGGGGCFGGGGGGGGGGGGGGGGGGGGGGGGGGGGGGGGGGGGGGGGGGGGGGGGGGGGGGGGGGGGGGGGGGGGGGGGGGGGGGGGGGGGGGGGGGGGGGGGGEGGGGGGDEEGGGGGGGGGGGGGGGGGGGGG?@DFGGGGGGGGGGGGGGCFGGGGGGGGGGGEGGGGGGGGGGGGGGGGGGCCGGEGGGGCECGGGGGGGGGGGGEGGGGGGGGFFGGGGFCGGGDEGGGGGDD3
@M03364:276:000000000-BLYN8:1:1101:22328:6506 1:N:0:1
ACTCCTACGGGAGGCAGCAGTGGGGAATATTGCACAATGGGCGCAAGCCTGATGCAGCCATGCCGCGTGTGTGAAGAAGGCCTTCGGGTTGTAAAGCACTTTCAGCGAGGAGGAAGGTGGTGAACTTAATACGTTCATCAATTGACGTTACTCGCAGAAGAAGCACCGGCTAACTCCGTGCCAGCAGCCGCGGTAATACGGAGGGTGCAAGCGTTAATCGGAATTACTGGGCGTAAAGCGCACG
+
GGGGGGGGGGGGGGGGGGGGGGGGGGGGGGGGGGGGGGGGGGGGGGGGGGGGGGGGGGGGGGGGGGGGGGGGGGGGGGGGGGGGGGGGGGGGGFFGFGGGGGGGGGGGGGGGGGGGGGGGGDEFGGGGFGGGGGGGGGGGGGGGGGGGGGGGDGGGGGGGGGGGGGGGGGDGGGGGGGGGGGGFGGGGGGGGGGEGGGGGGCEGGDGGGGFGGEEGGGGGGEGGGGGGGGDGGGGGGGGGDGG3
@M03364:276:000000000-BLYN8:1:1101:14656:6580 1:N:0:1
ACTCCTACGGGAGGCAGCAGTGGGGAATATTGCACAATGGGCGCAAGCCTGATGCAGCCATGCCGCGTGTGTGAAGAAGGCCTTCGGGTTGTAAAGCACTTTCAGCGAGGAGGAAGGTGGTGAACTTAATACGTTCATCAATTGACGTTACTCGCAGAAGAAGCACCGGCTAACTCCGTGCCAGCAGCCGCGGTAATACGGAGGGTGCAAGCGTTAATCGGAATTACTGGGCGTAAAGCGCACG
+
GGGGGGGGGGGGGGGGGGGGGGGGGCGGGGGGGGGGGGAFFGGGGGEGGGGGGGGGGGGGGGGGGGGGGGGGGGGFFFGGGGGGGGGGGGGGGGGGGGGGGGGGGGGGGGEEGFFGGGGGGGGGDGGGGGGGGGGGGGGG9FFGGGGGGGGGGGGD7FCEGGGGGGGGGGGGGGGGGGGGGGGGGGGGGDEGGGCGGGGGD5EGEGEEGGE5EECEGF?FGGEGDFCFGFFGGGGCGGGGDDD5
@M03364:276:000000000-BLYN8:1:1101:8828:6590 1:N:0:1
ACTCCTACGGGAGGCAGCAGTAGGGAATCTTCCACAATGGACGAAACTCTGATGCAGCAACGCCGCGTGAGCGATGAAGGTCTTCGGATCGTAAAGCTCTGTCTTTAGGGATGATAATGACAGTACCTAAGGAGGAAGCCACGGCTAACTACGTGCCAGCAGCCGCGGTAATACGTAGGTGGCGAGCGTTATCCGGATTTATTGGGCGTAAAGGGAGCGTAGGCGGATACTTAAGTGGGATGTG
+
GGGGGGGGGGGGGGGGGGGGGGGGGGGGGGGGGGGGGGGGFGGGGGGGGGGGGGGGDGGGGGGGGGGEFFEGGGGGEGGGGGGGGFEFGGGGGGGGGGGGCFGGGGGGGGGGGGGGGGGGGGFFGGGGGGG8CEFFGGGGGGGGGGEGGGGGEEGGFCFCFGGCCFFGG7C;EGGGGG7FG@EGGGGGGGGCFGGGCCEGG+CGGGGGECEGGGGGGGGEGED?8C5CGFGF77<<:CF:FGGD
@M03364:276:000000000-BLYN8:1:1101:10143:6606 1:N:0:1
ACTCCTACGGGAGGCAGCAGTGGGGAATATTGCACAATGGGCGCAAGCCTGATGCAGCCATGCCGCGTGTGTGAAGAAGGCCTTCGGGTTGTAAAGCACTTTCAGCGAGGAGGAAGGTGGTGAACTTAATACGTTCATCAATTGACGTTACTCGCAGAAGAAGCACCGGCTAACTCCGTGCCAGCAGCCGCGGTAATACGGAGGGTGCAAGCGTTAATCGGAATTACTGGGCGTAAAGCGCACG
+
GGGGGGGGGGGGGGGGGGGGGGGGGGGGGGGGGGGGGGGGGGGGGGGGGFFGGGGGGGGGGGGGGGGGGGGGGGGGGGGGGGGGGGGGGGGGGGGGGGGGGGGGGGGDGGGGGGFFGGGGGGGGGGGGGGGGGGGGDGGGGGGGGFGGGGGGGGGGGGGGGGGGGGGGGGGGFGGGGGGGGGGGGGGGGGGGGEEGGGGGD5EEGGGGGFGGGGGCFGGGGGGFGFGGCFFGGGGGGGGGG3)/
@M03364:276:000000000-BLYN8:1:1101:11339:6608 1:N:0:1
ACTCCTACGGGAGGCAGCAGTAGGGAATCTTCCACAATGGACGAAAGTCTGATGGAGCAACGCCGCGGGAGTGAAGAAGGTTTTCGGATCGTAACACTCTGTTGTTGGAGAAGAATGTATCTGATAGTAACTGATCAGGTAGTGACGGTATCCAACCAGAAAGCCACGGCTAACTACGTGCCAGCAGCCGCGGTAATACGTAGGTGGCAAGCGTGGTCCGGATGTATTGGGCGTAAAGCGAGCG
+
GEC<E9CFGG@-@FEC7F<A<,;FEG8@FFGG9,CF@DFG,E::@6C@F@F,CF@CF8FFGDCGED:+@FE,CE,5CD=<BC?=9FE@FEGGFD+C=?=FGDFE=EEF5A4:8FCA<?@<FAFEFAC?FAD,C,587D<B?=DFGFDGFGCFFGFF7:D7FFDF3,@C::::A,@DCE>FFB,2>,>88:8CE*=BFCF5>98CC?CC*5;*?E*=:C+=//A*+<C+<CFC5/:*9::C<75)
@M03364:276:000000000-BLYN8:1:1101:12040:6619 1:N:0:1
ACTCCTACGGGAGGCAGCAGTGGGGAATATTGCACAATGGGCGCAAGCCTGATGCAGCCATGCCGCGTGTGTGAAGAAGGCCTTCGGGTTGTAAAGCACTTTCAGCGAGGAGGAAGGTGGTGAGCTTAATACGTTCATCAATTGACGTTACTCGCAGAAGAAGCACCGGCTAACTCCGTGCCAGCAGCCGCGGTAATACGGAGGGTGCAAGCGTTAATCGGAATTACTGGGCGTAAAGCGCACG
+
GGGGGGGGGGGGGGGGGGGGGGGGGGGGGGGGGGGGGGGGGGGGGGGGGGGGGGGGGGGGGGGGGGGGGGGGGGGGGGGGGGGGGGGGGGGGGGGGGGGGGGGGGGGDGGGGGGGGGCFGGGGGGGGGGGGGGGGGGGGAFGGGGGGGGGGGGGGGGGGGGGGGGGGGGGGGGGGGGEGGGGGGGGGGGGGGGGGGGGGGE*BEEEGGGGGGGGGGGGGFGGGGGGGGGGGGGGGGGGGGGGGC
@M03364:276:000000000-BLYN8:1:1101:19177:6620 1:N:0:1
ACTCCTACGGGAGGCAGCAGTAGGGAATCTTCCACAATGGACGAAAGTCTGATGGAGCAACGCCGCGTGAGTGAAGAAGGTTTTCGGATCGTAAAACTCTGTTGTTGGAGAAGAATGTATCTGATAGTAACTGATCAGGTAGTGACGGTATCCAACCAGAAAGCCACGGCTAACTACGTGCCAGCAGCCGCGGTAATACGTAGGTGGCAAGCGTTGTCCGGATTTATTGGGCGTAAAGCGAGCG
+
GGGGGGGGGGGGGGGGGGFGGGGGGGGGGGGGGGGGGGGGGGGGGGFFGGGGGGGGGGFGGGGGGGGGGGGGGGGGGGGGGGGGGGGGGGGGGGGGGGGGGGGGFGGGFFGGGGGGGGGGGGGGGGGGGGGGGGGGGGGGGGGGGGGGGGGFGGGGGGGGGGGGGCFGGGGGGGGAFGGGGGFCFGGGGGGGGGGGGGGGGGGGGGGGGGFFEGGGGGGGGCCGFFGF+A=FGGGGGGGDDGG:
@M03364:276:000000000-BLYN8:1:1101:16800:6621 1:N:0:1
ACTCCTACGGGAGGCAGCAGTGGGGAATATTGCACAATGGGCGCAAGCCTGATGCAGCCATGCCGCGTGTATGAAGAAGGCCTTCGGGTTGTAAAGTACTTTCAGCGAGGAGGAAGGCATTAAGGTTAATAACCTTAGTGATTGACGTTACTCGCAGAAGAAGCACCGGCTAACTCCGTGCCAGCAGCCGCGGTAATACGGAGGGTGCAAGCGTTAATCGGAATTACTGGGCGTAAAGCGCACG
+
GGGGGGGGGGGGGGGGGGGGGGGGGGGGGGGFGGGGGGGGGGGGGGGGGGGGGGGGGGGGGGGGGGGGGGGGGGGGGGGGGGGGGGGGGGGGGFGGGGGGGGFGGGGGGGGGGGGGGGGGGGGGGGGEGGGGGGGGGGGGFGGGGGGGGGEGGGGGGGGFFF?FFGGGGGGGGGGGGGGGDGGGGGGGGGGGGEECFFGGGCEGGGGGGGGGGGGGGG7CGGEGGGGG7CFGGGDGGGGGGGGC
@M03364:276:000000000-BLYN8:1:1101:18806:6632 1:N:0:1
ACTCCTACGGGAGGCAGCAGTAGGGAATCTTCGGCAATGGGGGCAACCCTGACCGAGCAACGCCGCGTGAGTGAAGAAGGTTTTCGGATCGTAAAACTCTGTTGTTAGAGAAGAACGTTAAGTAGAGTGGAAAGTTACTTAAGTGACGGTATCTAACCAGAAAGGGACGGCTAACTACGTGCCAGCAGCCGCGGTAATACGTAGGTCCCAAGCGTTGTCCGGATTTATTGGGCGTCAAGCGAGC
+
GGGGGGGGGGGGGECFGGGGFFGCGGGGGGGGGGGGGGGDFGGGGGGFCGGFFFCFGEGCFGGECGGCFCFFFBFFGGGGFDFGFGGGGGGGGGGGGGCFGGGGGGGFFFGGCGGFGFFCGGGGGGGGGGGCGCFGGGGGGGGGGGGGGGGCGCCGCCGGGFG7FEGGGGGGGFGFFGGFFGFGGGGGGFGDEEEGGE?9B?+=CGGGGG68CE?GEC<CEC55:9CGGG?CDG7*9CDGGDG<
@M03364:276:000000000-BLYN8:1:1101:13970:6644 1:N:0:1
ACTCCTACGGGAGGCAGCAGTAGGGAATCTTCGGCAATGGGGGCAACCCTGACCGAGCAACGCCGCGTGAGTGAAGAAGGTTTTCGGATCGTAAAACTCTGTTGTTAGAGAAGAACGTTAAGTAGAGTGGAAAGTTACTTAAGTGACGGTATCTAACCAGAAAGGGACGGCTAACTACGTGCCAGCAGCCGCGGTAATACGTAGGTCCCGAGCGTTGTCCGGATTTATTGGGCGTAAAGCGAGC
+
GGGGGGGGGGGGGGGGGGGGGGGGGGGGGGGGGGGGGGGGGGGGGGGGGGGGGGGGGGGGGGGGGGGGGGGGGGGGGGGGFGGGGGGGGGGGGGGGGGGGGGGGGGGGGGGGGGGGGFGGFGGGGFGGGGGGGGGGGGGGGGGGGGGGGGGGGGFGGGGGGCFGGGGGGGGGGGGGGFGGGGCGGGGGGGGGGGGGGGGGGGGGGGFGGGGGECGGGGCGEGEGCFGGGGGGGDGGGG=C3CG)
@M03364:276:000000000-BLYN8:1:1101:23571:6696 1:N:0:1
ACTCCTACGGGAGGCAGCAGTGGGGAATATTGCACAATGGGCGCAAGCCTGATGCAGCCATGCCGCGTGTGTGAAGAAGGCCTTCGGGTTGTAAAGCACTTTCAGCGAGGAGGAAGGTGGTGAACTTAATACGTTCATCAATTGACGTTACTCGCAGAAGAAGCACCGGCTAACTCCGTGCCAGCAGCCGCGGTAATACGGAGGGTGCAAGCGTTAATCGGAATTACTGGGCGTAAAGCGCACG
+
GGGGGGGGGGGGGGGGGGGGGGGGGGGGGGGGFGGGGGGGGGGDEGGGGGGGGGGGGGGGGG?GGGGGGGGGGGGGGFGGGGGGGGGGFGGEGGGGGFGGGGGCFGGGGGGEC:FFGGGGGGGGGGCFGGGGCGGGGGEFEAFFFGGGGGGGGGDGECGEFBFFGG7FED:EBFFFGGGGGFFFF8EFC:E:>*BEFGGF5CCEEGGGGCFFCGGCGGGFCCGD8FCGGF*:DDEEGFFCGCD9
@M03364:276:000000000-BLYN8:1:1101:18195:6712 1:N:0:1
ACTCCTACGGGAGGCAGCAGTGGGGAATATTGCACAATGGGCGCAAGCCTGATGCAGCCATGCCGCGTGTGTGAAGAAGGCCTTCGGGTTGTAAAGCACTTTCAGCGAGGAGGAAGGTGGTGAACTTAATACGTTCATCAATTGACGTTACTCGCAGAAGAAGCACCGGCTAACTCCGTGCCAGCAGCCGCGGTAATACGGAGGGTGCAAGCGTTAATCGGAATTACTGGGCGTAAAGCGCACG
+
GGGGGGGGGGGGGGGGGGGGGGGGGGGGGGGGGGGGGGGGGGGGGGGGGGGGGGGGGGGGGGGGGGGGGGGGGGGGGGGGFFGGGGGEGGGGGGGGGGGGGGDGGGG:FGGGGGGGG8FGGGGGGFGGGGGGGGGGCFFFGGGGGGGGGGGF>CFGGGGEGGGGGGGGGGGGGGGGGGGGGGGGGGGGGGDGGEEGGGGGGCGGGGGGGGGGGGGGGGGGGGGGFGGGFGGGGGGGGGGGGGGD
@M03364:276:000000000-BLYN8:1:1101:16801:6742 1:N:0:1
ACTCCTACGGGAGGCAGCAGTGGGGAATATTGCACAATGGGCGCAAGCCTGATGCAGCCATGCCGCGTGTGTGAAGAAGGCCTTCGGGTTGTAAAGCACTTTCAGCGAGGAGGAAGGTGGTGAGCTTAATACGCTCATCAATTGACGTTACTCGCAGAAGAAGCACCGGCTAACTCCGTGCCAGCAGCCGCGGTAATACGGAGGGTGCAAGCGTTAATCGGAATTACTGGGCGTAAAGCGCACG
+
FGGGGGGGGGGGGGGGGGGGGGGGGFGGCGGGGGGGGGGGGGGGGGGGGGGGGGGGGGGGGGGGGGGGGGGGGGGGGGGGGGGGGGGGGGGGGGGGGGGGGGGFGGGGGGGGGGGGGGFGG?FDFDFFGGGFFGGDEGGDDEA3BFGGGGGGGGGGGGGGGGGGGGGEGGGCFGGGGGGGGGGGGCGGGGCEGGDGGFFGGDEGGGGGFGDFGEGGFGFGGDCFF7CFGGGGDGGDC>CDDGG3
@M03364:276:000000000-BLYN8:1:1101:15988:6744 1:N:0:1
ACTCCTACGGGAGGCAGCAGTGGGGAATATTGCACAATGGGCGCAAGCCTGATGCAGCCATGCCGCGTGTGTGAAGAAGGCCTTCGGGTTGTAAAGCACTTTCAGCGAGGAGGAAGGTGGTGAGCTTAATACGCTCATCAATTGACGTTACTCGCAGAAGAAGCACCGGCTAACTCCGTGCCAGCAGCCGCGGTAATACGGAGGGTGCAAGCGTTAATCGGAATTACTGGGCGTAAAGCGCACG
+
FGFGGGGGGGGFEGCEFGGGGFFGGEEFFGGGGGGGGGGGGGGGGGGGFGGGFFGGEGGGGGGGGGGGGGGGFFFFGGFGGGGGFGGEFGEGGG9EGGGGGGGGFGG=FEFGGDCFGFGGGGGGGGGGGFEDGDD7=FA9FGGGGGGGGFDCFFGGEGFEGFFFGGGGGGGDGGGGFG>FGGGGGFFGEEGGGCD@EGFG5*:CGGGGG?CCGGGG=GFFG8=CC?:@+CG5CC=EGG7)9/17
@M03364:276:000000000-BLYN8:1:1101:12716:6777 1:N:0:1
ACTCCTACGGGAGGCAGCAGTGGGGAATATTGCACAATGGACGAAAGTCTGATGGAGCAACGCCGCGTGAGTGAAGAAGGTTTTCGGATCGTAAAACTCTGTTGTTGGAGAAGAACGACGAGGAGAGTGGAAAGCTCCTCGTGTGACGGTATCTAACCAGAAAGGGACGGCTAACTACGTGCCAGCAGCAGCGGTAATACGTAGGTCCCAAGCGTTGTCCGGATTTTTTGGGCGTAAAGCGAGC
+
FGGGAFCGECD;FCCE@FFEEFFCC@@FAFGGEGFF<FEC6FEGEGGGFFGGGC,EFFCF,@@CFCFGGEC?F9?CDFFGECFF?CFFF:CF@EFGC,BEDFDEG84EFFFGGDFF@7=BFGD=:<=BFF9FGF8D8@>,CFFGG9<::3@FCC9D>7CAFDEFGFE7F<CCFGG@BCC<7:CFF@E88,22:*=:*;9C8E9C7<2+*>CGG>;3C/<9:ECGG9<<C/***7C**10:93)1
@M03364:276:000000000-BLYN8:1:1101:12341:6797 1:N:0:1
ACTCCTACGGGAGGCAGCAGTGGGGAATATTGCACAATGGGCGCAAGCCTGATGCAGCCATGCCGCGTGTGTGAAGAAGGCCTTCGGGTTGTAAAGCACTTTCAGCGAGGAGGAAGGCGTTGTGGTTAATAACCGCAGCGATTGACGTTACTCGCAGAAGAAGCACCGGCTAACTCCGTGCCAGCAGCCGCGGTAATACGGAGGGTGCAAGCGTTAATCGGAATTACTGGGCGTAAAGCGCACG
+
FGGGGGGGGGGCGGGGGGGGGGGGGEEFGGGGGDEFFGGGC8F>FGDG?EFGGGGGGG<FFGGGGGGGGFFFGGGGGGGFEEFGGGGEGGGGFGGG9DGGGGGGCGGGEGEGGGGGGGGGDGFGGBFEAFGFGGFE7F:F@BCB@CCEGCGFFFEDGG?DGGG,@FGGGG7B<:CCFEFEGFCC7+=+=BC*BC88CC9B5CCC5CEGDGFEE:AECC+:58EFFFGGGEG*>CEE5F7CCGD)
@M03364:276:000000000-BLYN8:1:1101:19273:6800 1:N:0:1
ACTCCTACGGGAGGCAGCAGTAGGGAATCTTCGGCAATGGACGAAAGTCTGACCGAGCAACGCCGCGTGAGTGAAGAAGGTTTTCGGATCGTAAAACTCTGTTGTTAGAGAAGAACGACGAGGAGAGTGGAAAGCTCCTCGTGTGACGGTATCTAACCAGAAAGGGACGGCTAACTACGTGCCAGCAGCCGCGGTAATACGTAGGTCCCGAGCGCTGTCCGGATTTATTGGGCGTAAAGCGAGC
+
GGGGGGGGGGGGGGGGGGGGGGGGGGGGGGGGGGGGGGGGGGGGGGGGGGGGGGGGGGGGGGGGGGGGGGGGGGGGGGGGGGGGGGGGGGGGGGGGGGGGGGGGGGGGGGGGGGGGGGGGGGGGGFGGGGGGGGGGGGGGGGGGGGFGGGCFFGGGGGGGBFGGGGGGGGGGGGGGGGGGFGFGGGGGGGGEGDEGGGGGGGGGGGGGFGC8EG*;CGFFGGGDGDCFGFGGGGGGGGGGGGG<
@M03364:276:000000000-BLYN8:1:1101:27267:6843 1:N:0:1
ACTCCTACGGGAGGCAGCAGTGGGGAATATTGCACAATGGGCGCAAGCCTGATGCAGCCATGCCGCGTGTGTGAAGAAGGCCTTCGGGTTGTAAAGCACTTTCAGCGAGGAGGAAGGTGGTGAACTTAATACGTTCATCAATTGACGTTACTCGCAGAAGAAGCACCGGCTAACTCCGTGCCAGCAGCCGCGGTAATACGGAGGGTGCAAGCGTTCATCGGAATTACTGGGCGTAAAGCGCACG
+
FCFGGGFDECFGGGCEFGG8FG-,+B@CCFGEGG@FGCFGA8CEGGG@@<C<FGGGGGFEGFC<@FCFE?9CF<<FFCFGGGCEFGGGD7@?BAE9,,AF?FCFGGGC=FCFCCEFD8BFFF,C??<FFFCAD>=,3CFG<D<FFG@BFGFCDCFFE+<:CGGGGGCFCE>CC:FF@:1>C>D>FCC8,BEE>**=9+?C5CGCE*=EGGCFEE5*3<EGGDE5CCGG?6CCDD5*9>GGGGG3
@M03364:276:000000000-BLYN8:1:1101:27231:6846 1:N:0:1
ACTCCTACGGGAGGCAGCAGTGGGGAATATTGCACAATGGGCGCAAGCCTGATGCAGCCATGCCGCGTGTGTGAAGAAGGCCTTCGGGTTGTAAAGCACTTTCAGCGAGGAGGAAGGTGGTGAGCTTAATACGTTCATCAATTGACGTTACTCGCAGAAGAAGCACCGGCTAACTCCGTGCCAGCAGCCGCGGTAATACGGAGGGTGCAAGCGTTAATCGGAATTACTGGGCGTAAAGCGCACG
+
FGGGGGGGGGDGGGGGDGFGFFCG+FGGGGEFGGGGGGG?FGGGGGCFFE<CDEGGGGFFGDCFFGC66BCFFGGGGGFGGFGF<FDGGGGGGGGF9FGF=FGGFG@DCFE>EEDGDF8FGGGGGGGGGGG9=DD8F<FCBFGGGCCFGGCGGDEFGGFFGGCGGBFECGCECF@F@EFEGGGGGGCFFGGGEE>EFGFG5E>7CEGGGGFCECG*AFGGGDGFFGGGC+;EDGGG<*:)CCC)
@M03364:276:000000000-BLYN8:1:1101:13802:6851 1:N:0:1
ACTCCTACGGGAGGCAGCAGTGGGGAATATTGCACAATGGGCGCAAGCCTGATGCAGCCATGCCGCGTGTGTGAAGAAGGCCTTCGGGTTGTAAAGCACTTTCAGCGAGGAGGAAGGTGGTGAACTTAATACGTTCATCAATTGACGTTACTCGCAGAAGAAGCACCGGCTAACTCCGTGCCAGCAGCCGCGGTAATACGGAGGGTGCAAGCGTTAATCGGAATTACTGGGCGTAAAGCGCACG
+
GGGGGGGGGGGGGGGGGGGGGGGGGGGGGGGGGGGGGGGGGGGGGGGGGGGGGGGGGGGGGGGGGGGGGGGGGGGGGGGGGGGGGGGGGGGGGGGGGGGGGGGGGGGGGGEGGGGGGGGGGGGGGGGGGGGGGGGGGGGFGGGGGGGGGGGGGGGGGGGGGGGGGGGGGDGGGGGGGGGFGGGGGGGGGGGGGGGGGGGGGGGGGGGGGFGGGGGEGGGGDEEGC?FGGGGGDDGDC7DGCDG3
@M03364:276:000000000-BLYN8:1:1101:17291:6858 1:N:0:1
ACTCCTACGGGAGGCAGCAGTGGGGAATATTGCACAATGGGCGCAAGCCTGATGCAGCCATGCCGCGTGTGTGAAGAAGGCCTTCGGGTTGTAAAGTACTTTCAGCGAGGAGGAAGGCATTAAGGTTAATAACCTTAGTGATTGACGTTACTCGCAGAAGAAGCACCGGCTAACTCCGTGCCAGCAGCCGCGGTAATACGGAGGGTGCAAGCGTTAATCGGAATTACTGGGCGTAAAGCGCACG
+
GGGGGGGGGGGGGGGGGGFGGGGGGGGGGGGGGGGGGGGGGGGGGGGGGGGGGGGGGGGGGGGGGGGGGGGGGGGGGGGGGGGGGGGGGGGGGGGGGGGGGGGGGGGGGGDGGGGGGGGGGGGGGGGFGGGGGGGGGGGGGGGGGGGGGGGGGGGGGGGGGGGGGGGGGGGGGGGGGGGGGGGGFGGGGGGGGGGGGGGGGGGGGGGGGGFFEGGGFGGGGGGGGGGGGGGFGD5EGGGGDGGC
@M03364:276:000000000-BLYN8:1:1101:17248:6864 1:N:0:1
ACTCCTACGGGAGGCAGCAGTAGGGAATCTTCCACAATGGACGAAAGTCTGATGGAGCAACGCCGCGTGAGTGAAGAAGGTTTTCGGATCGTAAAACTCTGTTGTTGGAGAAGAATGTATCTGATAGTAACTGATCAGGTAGTGACGGTATCCAACCAGAAAGCCACGGCTAACTACGTGCCAGCAGCCGCGGTAATACGTAGGTGGCAAGCGTTGTCCGGATTTATTGGGCGTAAAGCGAGCG
+
FGGGGGGGGGGGGGGGGGGGGGGGGGGGGGGGFGGGGGGGGGGCGGGFFGGGGGGGGGGGGGGGGGGGGGGGGGGGGGGGGGGGGGGGGGGGGGGGFGGGGFGGFFGGEGGGGGGGGGGGAFFGDGGGGGCFA?FEF?=5EEF=FAFEEFGFGGGEGG8>FGG<CF,@FFCFG733@3FFFFF@EFEFGGGEDB>EFBFFE?:CB,::6A=8EEGC=:ECGEEGGC?A+<C=CCCEG7*77C>)
@M03364:276:000000000-BLYN8:1:1101:5934:6879 1:N:0:1
ACTCCTACGGGAGGCAGCAGTAGGGAATCTTCGGCAATGGACGAAAGTCTGACCGAGCAACGCCGCGTGAGTGAAGAAGGTTTTCGGATCGTAAAACTCTGTTGTTAGAGAAGAACGACGAGGAGAGTGGAAAGCTCGTCGTGTGACGGTATCTAACCAGAAAGGGACGGCTAACTACGTGCCAGCAGCCGCGGTAATACGTAGGTCCCGAGCGTTGTCCGGATGTATTGGGCGTAAAGCGAGC
+
GGGEGFCGGGGGGCCFEEGGGCGGDEFGDFGFF7FGGGGE9FGDG7CC@FGF<FEEGGEGFGGEGGG>F:B5CEC<CFFGD<?FGGG7:BBEFGGDGGGF<EFG=FFDGGFGCBEFG7FF:>CBC,+BF7BDFFGG,+8+5FFFGGGGDGC<,@DB=FFCGFCFF*::>71<:,,?,8F,244;?EGGGFEGDECEB:9<CCFGGGCF*:CEC*:**:0<:EE=*<+:<<ECCGGEDFGGDGD)
@M03364:276:000000000-BLYN8:1:1101:5041:6880 1:N:0:1
ACTACGGGAGGCAGCAGTAGGGAATCTTCCACAATGGACGAAAGTCTGATGGAGCAACGCCGCGTGAGTGAAGAAGGTTTTCGGATCGTAAAACTCTGTTGTTGGAGAAGAATGTATCTGATAGTAACTGATCAGGTAGTGACGGTATCCAACCAGAAAGCCACGGCTAACTACGTGCCAGCAGCCGCGGTAATACGTAGGTGGCAAGCGTTGTCCGGAATGACTGGGCGTAAAGGGTGCGT
+
GGGGG7=CCFGGGGGGGFGGEEEECEEFCFFGGGG9E,;@F@:FFC,,,CFDDGGGFGGCCGGGGD@CFDFAFFFG8C<FGE:+B=>7FFF@FFDDGGGG9FDGFFGFEFGGA9EFGG9,,C9EFFAE<FFGGFF8FDDGG9A>BFGGGDGGGGG<3DAFGDFGD7<<:CFGFFGGF>>BFFFFFCGGGGE88;EF>B98EG:B,6,1;E85CE?F=>E5/5@E+9C*55/:7*?+97CDG5
@M03364:276:000000000-BLYN8:1:1101:5999:6883 1:N:0:1
ACTCCTACGGGAGGCAGCAGTAGGGAATCTTCCGCAATGGGCGAAAGCCTGACGGAGCAACGCCGCGTGAGTGATGAAGGGTTTCGACTCGTAAAACTCTGTTATTAGGGAAGAACAAATGTGTAAGTAACTGTGCACGTCTTGACGGTACCTAATCAGAAAGCCACGGCTAACTACGTGCCAGCAGCCGCGGTAATACGTAGGTGGCAAGCGTTATCCGGAATTATTGGGCGTAAAGCGAGCG
+
GGGGGGGGGGGGGGGGGGGGGGGGGGGGFGGFGDGGGGGGGGGGGGGGGGGGGGGGGGGGGGGGGGGGGEGGGGGGFGGGGGGGGGFGGGGGGGGGGGGGGGGGGGGGGGFGGGFGGGGGGGGGGGFDGGGGGGGGGGGGGGGGGGGGGGGGGGGGGGGGGFGGGGGGGGGGGGGGGGGGGGGGGGGGGGGGGGGGGGGGGGGGGCGGGGGGGGEG=9FEGCGGGGGGGGGFGGGGGGGDGGGC
@M03364:276:000000000-BLYN8:1:1101:22250:6889 1:N:0:1
ACTCCTACGGGAGGCAGCAGTGGGGAATATTGCACAATGGGCGCAAGCCTGATGCAGCCATGCCGCGTGTGTGAAGAAGGCCTTCGGGTTGTAAAGCACTTTCAGCGAGGAGGAAGGTGGTGAGCTTAATACGCTCATCAATTGACGTTACTCGCAGAAGAAGCACCGGCTAACTCCGTGCCAGCAGCCGCGGTAATACGGAGGGTGCAAGCGTTAATCGGAATTACTGGGCGTAAAGCGCACG
+
GGGGGGGGGGGGGGGGGGGGGGGGGEGGGGGFGGGGGGGGGGGGGGGGGGGGGGFGGGCFGGGGGGGGGGGGGGGGGGGGGGFGGGGGGGGEGGGGGFGGGGGGGCECEGGGGEGGGGGGG7AEGCDFFFGGGGGGGA@9FGFFGGGGGFEGGGGGDGDFFFGGFGFGGGGGGGGGGGGGGGGGGGGEGGGGGECCFGFEEDGGGGGGGGGGDGEGCFGGGGGGGGGGGGGFGGGCGGGGGGGD
@M03364:276:000000000-BLYN8:1:1101:15964:6892 1:N:0:1
ACTCCTACGGGAGGCAGCAGTGGGGAATATTGCACAATGGGCGCAAGCCTGATGCAGCCATGCCGCGTGTGTGAAGAAGGCCTTCGGGTTGTAAAGCACTTTCAGCGAGGAGGAAGGTGGTGAACTTAATACGTTCATCAATTGACGTTACTCGCAGAAGAAGCACCGGCTAACTCCGTGCCAGCAGCCGCGGTAATACGGAGGGTGCAAGCGTTAATCGGAATTACTGGGCGTAAAGCGCACG
+
GGGGGGGGGGGGGGGGGGGGGGGGGGGGGGGGGGGGGGGGGGGGGGGGGGGGGGGGGGGGGGGGGGGGGGGGGGGGGGGGGGGGGGGGGGGGGGGGGGGGGGGGGGGGGGFEGGFFGGGGGGFGGGGGGGGGGGGGGGGFGGFGGGGFGFDGFGGGGEGGFGFGGGGGGGGGGGGGGGGGGGGGGGGGGGGEGGGDG?FGGGGGGGGGGGFGGGDEGGGGG*;EFGGGFGGGGGGEGDGGGDC9
@M03364:276:000000000-BLYN8:1:1101:21698:6910 1:N:0:1
ACTCCTACGGGAGGCAGCAGTGGGGAATATTGCACAATGGGCGCAAGCCTGATGCAGCCATGCCGCGTGTGTGAAGAAGGCCTTCGGGTTGTAAAGCACTTTCAGCGAGGAGGAAGGTGGTGAGCTTAATACGCTCATCAATTGACGTTACTCGCAGAAGAAGCACCGGCTAACTCCGTGCCAGCAGCCGCGGTAATACGGAGGGTGCAAGCGTTAATCGGAATTACTGGGCGTAAAGCGCACG
+
GGGGGGGGGGGGGGGGGGGGGGGGGGGGGGGGGGGGGGGGGGGGGGGGGGGGGGGGGGGGGGGGGGGGGGGGGGGGGGGGGGGGGGGGGGGGGGGGFCFGGGGGGFG7FGGGGGGGGGGGGGGGGGGGGGGGGGGGGGGGGGGGGGGGGGGGFGGGGGFGGGGGGGGGGGGGGGGGGGGGGGGGGFFDGGGGGGGGGGGGGCEGGGGGGFEGDGGGGGGGGGGG?CDGGGGGGGGGGGGGGGGC
@M03364:276:000000000-BLYN8:1:1101:12666:6920 1:N:0:1
ACTCCTACGGGAGGCAGCAGTGGGGAATATTGCACAATGGGCGCAAGCCTGATGCAGCCATGCCGCGTGTGTGAAGAAGGCCTTCGGGTTGTAAACCTCTTTCAGCAGGGAAGAAGCGAGAGTGACGGTACCTGCAGAAGAAGCACCGGCTAACTACGTGCCAGCAGCCGCGGTAATACGTAGGGTGCGAGCGTTGTCCGGAATTATTGGGCGTAAAGAGCTTGTAGGCGGTTTGTCGCGTCTG
+
GGGGGGGGGGGGGGGGGGGGGGGGGGGGGGGGGGGGGGGGGGGGGGGGGGGGGGGGGGGGGGGGGGGGGGGGGGGGGGGGGGGGGGDGFGGGGGGGGGGGGGGGGGGGFGGGGGGGGGGGGGGGGFGGGGGGFCGGGEGGG?>DGGGGGGGDFGGGGGGGGGGGGCEGGGGGEE8EEEFEFCGGD8*8=8EGDEGCGFFEGDGGGGFC;FGGGGGGFCFGDCFGFFGGFGGGGGGGGGGGGDD3
@M03364:276:000000000-BLYN8:1:1101:14935:6933 1:N:0:1
ACTCCTACGGGAGGCAGCAGTAGGGAATCTTCGGCAATGGACGAAAGTCTGACCGAGCAACGCCGCGTGAGTGAAGAAGGTTTTCGGATCGTAAAACTCTGTTGGTAGAGAAGAACGTTGGTGAGAGTGGAAAGCTCATCAAGTGACGGTAACTACCCAGAAAGGGACGGCTAACTACGTGCCAGCAGCCGCGGTAATACGTAGGTCCCGAGCGTTGTCCGGATTTATTGGGCGTAAAGCGCAC
+
GGGGGGGGGGGGGEDGGGGGGGGGGFGGGGGDFGGGGGEG9FGGGGFCEF@FF@C7CFFGGGGGGGGGGGGFGGGCGGGGGGGGGGGDFGGGGGGFGGCFCEFGGGCFABFFFFC<CGGGDGGGGGGGGGGGGGGGGGGG9DFDAGFG7@7FFGGFFFCFG7<FGGFGGGDGFGF@@>FGGFCFG8CF7CCEEGGGCE9EGFCFC9CGF=EE*/8CC>CC=EE=EGGFGEFG4CGEGGDF5)9C
@M03364:276:000000000-BLYN8:1:1101:22803:6973 1:N:0:1
ACTCCTACGGGAGGCAGCAGTAGGGAATCTTCGGCAATGGACGAAAGTCTGACCGAGCAACGCCGCGTGAGTGAAGAAGGTTTTCGGATCGTAAAACTCTGTTGTTAGAGAAGAACAAGGACGTTAGTAACTGAACGTCCCCTGACGGTATCTAACCAGAAAGCCACGGCTAACTACGTGCCAGAAGCCGCGGTAATACGTAGGTGGCAAGCGTTGTCCGGATTTATTGGGCGTAAAGCGAGCG
+
FGGGGGDFGGGGCGGGGGFGGGGGGGGGGGDFGGGEDGGGGGGGFDGFDCA<<,@F@:CGFGGDCFGGGGGFGGGGCGGGFG9D,>@CGCCGCFGGGFCFCFEFFFGGGGGGGGGFEEF@<FGGGGGGG98?FFGGGGGCEGFGGGGGGG7<FFFGCF7CFCC,@FFGGDDFGDE9<EFFGCCG,<BC@E>CGGGG?F+B::EGGGFFFF@8EEEGGC<EGEGDDEF+<AFFGDEE372/*>35
@M03364:276:000000000-BLYN8:1:1101:7704:6997 1:N:0:1
ACTCCTACGGGAGGCAGCAGTGGGGAATATTGCACAATGGAGGAAACTCTGATGCAGCAACGCCGCGTGAGCGATGAAGGTCTTCGGATCGTAAAGCTCTGTCTTTAGGGATGATAATGACAGTACCTAAGGAGGAAGCCACGGCTAACTACGTGCCAGCAGCCGCGGTAATACGTAGGTGGCAAGCGTTGTCCGGATTTATTGGGCGTAAAGCGAGCGCAGGCGGTTTCTTAAGTCTGATGTG
+
GGGGGGGGGGGGGGGGGGGGGGGGGGGGGGGGGGGGGGGGGFGGGGGGGGGGGGGGGGGGGGGGDGGGGGGGGGGGGGGGGGGGGGGGG:FGGGGGGGGGGGCFEDFFGFEGCGFGGGGGGGGGGGGGGFFGGGGGGGGGGGGGEGGFGGEGCFDFGGGGGGGGGGGGFGGGGGGCCFEFCCFGGGGGGGGEFFGGGCGFGGGGGGGGGGGFGGGG557EGGGGGGGGGGGGG>FGGGGF7:*2
@M03364:276:000000000-BLYN8:1:1101:12142:7063 1:N:0:1
ACTCCTACGGGAGGCAGCAGTAGGGAATCTTCCACAATGGACGAAAGTCTGATGGAGCAACGCCGCGTGAGTGAAGAAGGTTTTCGGATCGTAAAACTCTGTTGTTGGAGAAGAATGTATCTGATAGTAACTGATCAGGTAGTGACGGTATCCAACCAGAAAGCCACGGCTAACTACGTGCCAGCAGCCGCGGTAATACGTAGGTGGCAAGCGTTGTCCGGATTTATTGGGCGTAAAGCGAGCG
+
GGGGGGGGGGGGGGGGGGGGGGGGGGGGGGGGGGGGGGGGGGGGGGGGGGGGGGGGGGGGGGGGGGGGGGGGGGGGGGGGGGGGGGGGGGGGGGGGGGGGGGGGGGGGGGGGGGGGGGGGGGGGGGGGGGGGGGGGGGGGGGGGGGGGGGGGGGGGGGGGGGGGGGGGGGGGGGGGGGGGGGGGGGGGGGEGGGGGGGGGGFGGGGGGGGGGGGGGGGFEGEGGGGGFFGGGGGGGGGGGGGDC
@M03364:276:000000000-BLYN8:1:1101:16698:7115 1:N:0:1
ACTCCTACGGGAGGCAGCAGTAGGGAATCTTCCACAATGGACGAAAGTCTGATGGAGCAACGCCGCGTGAGTGAAGAAGGTTTTCGGATCGTAAAACTCTGTTGTTGGAGAAGAATGTATCTGATAGTAACTGATCAGGTAGTGACGGTATCCAACCAGAAAGCCACGGCTAACTACGTGCCAGCAGCCGCGGTAATACGTAGGTGGCAAGCGTTGTCCGGATTTATTGGGCGTAAAGCGAGCG
+
GGGGFGGGGCFGDGGGBEFFGGGGGCGGEGGF<FGGGGGGGGG:FCFEFFGGGGGGFGDEGGGGGGGEGGGFGGGFGGGGEGDGDEGEECCFGGGGFFFDFGGGFGFFBF?<E@FEFFDFFGGAFFFGGGGGCGGGDDFGGFFFGGGGDGGGGGGGGGCF8FFGFGGGGGDCBFCGD@FCCEGG7ECG>BEGGG*12?,:<CFEEF5CGGFGGGEECFF5E5CCFFFGGFGCDDGGGGDDCCD7
@M03364:276:000000000-BLYN8:1:1101:20356:7124 1:N:0:1
ACTCCTACGGGAGGCAGCAGTAGGGAATCTTCCACAATGGACGAAAGTCTGATGGAGCAACGCCGCGTGAGTGAAGAAGGTTTTCGGATCGTAAAACTCTGTTGTTGGAGAAGAATGTATCTGATAGTAACTGATCAGGTAGTGACGGTATCCAACCAGAAAGCCACGGCTAACTACGTGCCAGCAGCCGCGGTAATACGTAGGTGGCAAGCGTTGTCCGGATTTATTGGGCGTAAAGCGAGCG
+
GGGGGGGGGGGGGGGGGGFGGGGGGGGGGGGGGGGGGGGGGGGDGGGGGGGGGGGGGGCGGGGGGGGGGGGGGGGGGGFEFGGGGGGGGGGGGFGGGGGGGGGGGGGGFGGGGGGGGGGGGGGGGGGGGGGGGGGGGGFGGGGGGGGGGGGGGGGGGGGGGGGGGGGGGGGGGGGGGGGGGGFGGGGGGGGGEGGGGFGFGCFGGGGGGGGGGGGGGFFGGG8EGGGGGGGGGGEGF7DDCGGD
@M03364:276:000000000-BLYN8:1:1101:14935:7150 1:N:0:1
ACTCCTACGGGAGGCAGCAGTGGGGAATATTGCACAATGGGCGCAAGCCTGATGCAGCCATGCCGCGTGTGTGAAGAAGGCCTTCGGGTTGTAAAGCACTTTCAGCGAGGAGGAAGGTGGTGAACTTAATACGTTCATCAATTGACGTTACTCGCAGAAGAAGCACCGGCTAACTCCGTGCCAGCAGCCGCGGTAATACGGAGGGTGCAAGCGTTAATCGGAATTACTGGGCGTAAAGCGCACG
+
GGGGGGGGGGGGGGGGGGGGGGGGGGGGGGGGGGGGGGGGGGGGGGGGGGGGGGGGGGGGGGGGGGGGGGGGGGGGGGGGGGGFGGGGGGGGGGGGGGGGGGGGGGGEGGGGDGGGGGGGGGGGGGGGGGGGGGGGGGGGGGGGGGGGGGGGFGGGGGGGGGGGGGGGGGGCFEFFFGGGGGGGGGGGFGGGGGGGGFGGGGGGGGGGGGGGGGGGGGGGGEGFGGGGGGGCDGGGGGGGGGGD
@M03364:276:000000000-BLYN8:1:1101:23189:7150 1:N:0:1
ACTCCTACGGGAGGCAGCAGTAGGGAATCTTCCACAATGGACGAAAGTCTGATGGAGCAACGCCGCGTGAGTGAAGAATGTTTTCGGATCGTAAAACTCTGTTGTTGGAGAAGAATGTATCTGATAGTAACTGATCAGGTAGTGACGGTATCCAACCAGAAAGCCACGGCTAACTACGTGCCAGCAGCCGCTGTAATACGTAGGTGGCAAGCGTGGGCCGGTTTTATTGGGCGTAAAGCGAGCG
+
GGGGGGGGGGCGGGEEGGGGF@EEGEGFFGGFGDGGGGGGGFCCGDEGDDEFGAFGGGCGG@FEEGGFECEG9FFGFGCFGA9<<FCE@:CEFGGGFE<FDEEGC,4?8<EEFFFECFFAFFFG,?FFGCE9E9BFGD,C,ADCCF+@FECFCFGGDE=:=FGGC,@FEG7F@FFFGCFDGGGGD,DF:EC*>>D9?FGG?BFGG9*:CC*=C8***//7***=8<1AFFGG39E*7DF37)97
@M03364:276:000000000-BLYN8:1:1101:20574:7158 1:N:0:1
ACTCCTACGGGAGGCAGCAGTAGGGAATCTTCCACAATGGACGAAAGTCTGATGCAGCAACGCCGCGTGAGTGAAGAAGGTTTTCGGATCGTAAAACTCTGTTGTTGGAGAAGAATGTATCTGATAGTAACTGATCAGGTGGTGACGGTATCCAACCAGAAAGCCACGGCTAACTACGTGCCAGTAGCCGCGGTACTACATAGGTGGCAAGCGTTGACCGTATCTATTGGGCGTAAAGCGAGCC
+
F<FGD<CC;B7@FF;@@FF@<EA<@C,@<@<,CC<8FE6CFF7+7@@FAFF9EF,<F<FGFE:FGGGGGGGFDDGDFEE8F,,CE>+88@BEEEBAD@C<9EEEFC?,B=<,9,B,5E,<CEE,8F8FFG958,:,7,,C,333FD7:CD=,,CF8=>D:FG8D:,,355+@<FG9FG,6*43,,,,,,*11>1:*?,,,,4,,?B*,=E**=*//*=+2*3**+5A;+3**:)**/**1*/>)
@M03364:276:000000000-BLYN8:1:1101:17740:7193 1:N:0:1
ACTCCTACGGGAGGCAGCAGTAGGGAATCTTCGGCAATGGACGAAAGTCTGACCGAGCAACGCCGCGTGAGTGAAGAAGGTTTTCGGATCGTAAAACTCTGTTGTTAGAGAAGAACGACGAGGAGAGTGGAAAGCTCCTCGTGTGACGGTATCTAACCAGAAAGGGACGGCTAACTACGTGCCAGCAGCCGCGGTAATACGTAGGTCCCGAGCGTTGTCCGGATTTATTGGGCGTAAAGCGAGC
+
GGGGGGGGGGGGGGGGGGGGGGGGGGGGGGGGGGGGGGGGGGGGGGGGGGGGGGGGGGGGGGGGGGGGGGGGGGGGGGGGGGGGGGGGGGGGGGGGGGGGGGGGGGGGGGGGGGGGGGEGEFGGGGGGGGGGGGGGGGGGGGGGGGGGGGGGGGGFGGGGGGGGGGGGGGGGGGFGGGGGGGGGGGGGGGGGGGGDGGGGGGGGGGGGFGDGGGEGGGGGGGGGGDFGGGGGCDGGGFGFGGD)
@M03364:276:000000000-BLYN8:1:1101:18644:7198 1:N:0:1
ACTCCTACGGGAGGCAGCAGTGGGGAATATTGCACAATGGGCGCAAGCCTGATGCAGCCATGCCGCGTGTGTGAAGAAGGCCTTCGGGTTGTAAAGCACTTTCAGCGAGGAGGAAGGTGGTGAGCTTAATACGTTCATCAATTGACGTTACTCGCAGAAGAAGCACCGGCTAACTCCGTGCCAGCAGCCGCGGTAATACGGAGGGTGCAAGCGTTAATCGGAATTACTGGGCGTAAAGCGCACG
+
GGGGGGGGGEDGEFCFFDGGEF@FC;FG9FFGCFGGGEEGGGEGGGGGFDGFGGGGGGFFGGFGGGEEG?CEGC<EECFFDFGGGGDEFGGGGDFGC<<FFFCFGF:FEGGGDGFGEFDFGGFFGED<DDFDFGGGFDFFDD<EFGGGGEGGGGGGGDFFFE<FGGG:CEGECFFFFGGFDF@FFGGF7EGGCE5B?ECGGE5EGGGCCFFG5/:/A7CCEEGFFFFGFGGGGG=CFGGGGDG3
@M03364:276:000000000-BLYN8:1:1101:21221:7219 1:N:0:1
ACTCCTACGGGAGGCAGCAGTAGGGAATCTTCCACAATGGACGAAAGTCTGATGGAGCAACGCCGCGTGAGTGAAGAAGGTTTTCGGATCGTAAAACTCTGTTGTTGGAGAAGAATGTATCTGATAGTAACTGATCAGGTAGTGACGGTATCCAACCAGAAAGCCACGGCTAACTACGTGCCAGCAGCCGCGGTAATACGTAGGTGGCAAGCGTTGTCCGGATTTATTGGGCGTAAAGCGAGCG
+
GGGGGGGGGGGEGGF@FEGGGGFFGGGGFGGGGGGG@ADFGGGEFCCDFFFGFGGGFGGGGGGGGGGBCEGFFGGGGFGGGGGGGGGGGCGEEGGGGGGEFFFFGGGGCFFDFFEDFDEFGGGGGFGGDCGG9EAFFGGGCDF,@DBEGGGGGGFGDCDGGGGCDDFFGDCCFGGAC7FCCFCCGGGG7EGEEGG7CFGGGGFGGGGGGCFGDG?ECFCEGD=76C+>FG5CCDEEFCGGGDG5
@M03364:276:000000000-BLYN8:1:1101:21485:7228 1:N:0:1
ACTCCTACGGGAGGCAGCAGTAGGGAATCTTCGGCAATGGACGAAAGTCTGACCGAGCAACGCCGCGTGAGTGAAGAAGGTTTTCGGATCGTAAAACTCTGTTGTTAGAGAAGAACGACGAGGAGAGTGGAAAGCTCCTCGTGTGACGGTATCTAACCAGAAAGGGACGGCTAACTACGTGCCAGCAGCCGCGGTAATACGTAGGTCCCGAGCGTTGTCCGGATTTATTGGGCGTAAAGCGAGC
+
GGGGGGGGGGGGGGDGGGGGGGGGGGGGGGGGGGGGGGGGGGGGGGGGGGGGGGGGGGGGGGGGGGGGGGGGGGGGGGGGGGGGGGGGGGGGGGGGGGGGGGGGGGGGGGGGGGGGGGGGGGGGGGGGGGGGGGGGGGGGGGGGGGGGGGGGGGGGGFFFGGGGGGCFGGGGDGGGGGGEGGGGGGGGGGGEGGGGGGGGGFGGGGGGGGGDGGCEGGGGGGC58F?FGG?CGGCGGGGGDGG7
@M03364:276:000000000-BLYN8:1:1101:20924:7233 1:N:0:1
ACTCCTACGGGAGGCAGCAGTGGGGAATATTGCACAATGGGCGCAAGCCTGATGCAGCCATGCCGCGTGTATGAAGAAGGCCTTCGGGTTGTAAAGTACTTTCAGCGAGGAGGAAGGCATTAAGGTTAATAACCTTAGTGATTGACGTTACTCGCAGAAGAAGCACCGGCTAACTCCGTGCCAGCAGCCGCGGTAATACGGAGGGTGCAAGCGTTAATCGGAATTACTGGGCGTAAAGCGCACG
+
FGGAEFDEFGCF@C;BCCGGFFGGGCGGGGGCGFFGGGGFFFGGGGGGFGFGGGEAFGGGFFGGEGGFCF=EDGG?FAFGGGGGD@FCEEGGGAFGFEFF<FGFDG:+4>F7FF,?C,EFFGGGFDFCDFGEFGGGCAFGFFFGFG73@FDDDGC7:FCFCAFCFEG7<*>FCFGFFE>>C>CCFGGGGGGGGGB8EGFC8;=7C**8BGGFGGGGGGFGC=5CFGFG?6EGG5==CF7CDGG9
@M03364:276:000000000-BLYN8:1:1101:4165:7247 1:N:0:1
ACTCCTACGGGAGGCAGCAGTAGGGAATCTTCCACAATGGACGAGAGTCTGATGGAGCAACGCCGCGTGAGTGAAGAAGGTTTTCGGATCGTAAAACTCTGTTGTTGGAGAAGAATGTATCTGATAGTAACTGATCAGGTAGTGACGGTATCCAACCAGAAAGCCACGGCTAACTACGTGCCAGCAGCCGCGGTAATACGTAGGTGGCAAGCGTTGTCCGGATTTATTGGGCGTAAAGCGAGCG
+
GGGGGGGGGGGGGGGGGGGGGGGGGGGGGGGGGGGGGGGGGGGGGGGGGGGGGGGGGGGGGGGGGGGGGGGGGGGGGGGGGFGGGGGGGGGGGGGGGGGGFGGDGGGGGGGGGFGGFGGFGGGGGFFFGGGGGGFGGGGGGGGGGGGGGGGGGGGGEGGGFGGGGGGGGGE:FGFGGGGGGGCGGGGGGGGGGGGGGGGGG98EGGGFCFGFGGDGEFGGGGGGGGGFDFGGCCGEGGGGG357
@M03364:276:000000000-BLYN8:1:1101:22874:7313 1:N:0:1
ACTCCTACGGGAGGCAGCAGTGGGGAATATTGCACAATGGGCGCAAGCCTGATGCAGCCATGCCGCGTGTGTGAAGAAGGCCTTCGGGTTGTAAAGCACTTTCAGCGAGGAGGAAGGTGGTGAGCTTAATACGCTCATCAATTGACGTTACTCGCAGAAGAAGCACCGGCTAACTCCGTGCCAGCAGCCGCGGTAATACGGAGGGTGCAAGCGTTAATCGGAATTACTGGGCGTAAAGCGCACG
+
GGGGGGGGGGGGGGGGGGGGGGGGGGGGGGGGGGGGGGGGGGGGGGDFGGFFFGGGDGGGCGFGGGGGGGGGGGGGGGGGGFGGFFEEFGGGGGGGGGGGGGFGGGGCGG@CCGGGGGGCGGGGGGGFGGGFFDGFGGGGDGGFFGEFFGEGGGGGECGGGGGGGGFFGGGGGGGGGGFFEGGGGGGGCGCE8EGGG99EE8CEGE8CFFCGGGGGGGGGGDEFFGGGFGGGGGECGGDGGGG5
@M03364:276:000000000-BLYN8:1:1101:12756:7313 1:N:0:1
ACTCCTACGGGAGGCAGCAGTGGGGAATATTGCACAATGGGCGCAAGCCTGATGCAGCCATGCCGCGTGTGTGAAGAAGGCCTTCGGGTTGTAAAGCACCTTCAGCGAGGAGGAAGGTGGTGAGCTTAATACGTTCATCAATTGACGTTACTCGCAGAAGAAGCACCGGCTAACTCCGTGCCAGCAGCCGCGGTAATACGGAGGGTGCAAGCGTTAATCGGAATTACTGGGCGTAAAGCGCACG
+
GGGGGGGGGGGGGGGGGGGGGGGGGGGGGGGFGGGGGGGGGGGGGGGGGGGGGGGGGGGGGGGGGGGGGGGGGGFGGGGGGGGGGGGGGGGGGGGGGGGGGGGGGGGGGGGGGGGGGFGGGGAFGFGGGGGGGGGGGEFGGGGGGGGGGGGGGGGGGGGGGGGGGGGGGGGGGGGGGDC@F@FGGGGGFGGGGGGGFB?FGDGEGGGGGGF5=GGGGGGFGGEGGFGGGGGGGGGGGFGGGGGC
@M03364:276:000000000-BLYN8:1:1101:24099:7332 1:N:0:1
ACTCCTACGGGAGGCAGCAGTGGGGAATATTGCACAATGGGCGCAAGCCTGATGCAGCCATGCCGCGTGTATGAAGAAGGCCTTCGGGTTGTAAAGCACTTTCAGCGAGGAGGAAGGTGGTGAACTTAATACGTTCATCAATTGACGTTACTCGCAGAAGAAGCACCGGCTAACTCCGTGCCAGCAGCCGCGGTAATACGGAGGGTGCAAGCGTTAATCGGAATTACTGGGCGTAAAGCGCACG
+
GGGGGGGGC@BFGGFECFGFGGGGGGGGEGCFGGGGGGECAFCGGGGGGGEGGGGGGGGGFGGGGGGGGGFGGGGGGGGGGFDFAFGGFGDEFGGGGEGCGGEFGGEGDFEGDFGGGGG@FGGGFFFGGGGGGGGGGGGGGGGGGGGGGGGFCDFFGGGGGG,<FEGEEG7FFFFG7BFGGGGGGGGGGGGGGEGEFGGGGGGGGGEGCG?FGGGEGGGGGGGGFFGG9+:CGGGGGC>DGGC)
@M03364:276:000000000-BLYN8:1:1101:18161:7335 1:N:0:1
ACTCCTACGGGAGGCAGCAGTGGGGAATATTGCACAATGGGCGCAAGCCTGATGCAGCCATGCCGCGTGTGTGAAGAAGGCCTTCGGGTTGTAAAGCACTTTCAGCGAGGAGGAAGGTGGTGAACTTAATACGTTCATCAATTGACGTTACTCGCAGAAGAAGCACCGGCTAACTCCGTGCCAGCAGCCGCGGTAATACGGAGGGTGCAAGCGTTAATCGGAATTACTGGGCGTAAAGCGCACG
+
GGGGGGGGGGGGGGGGGGGGGGGGGGGGGGGGGGGGGGGGGGGGGGGGGGGGGGGGGGGGGGGGGGGGGGGGGGGGGGGGGGGGGGGGGGGGGGGFGGGGGGGGGGGGGGGGGGGGGGGGGGGGGGGGGGGGGGGFCFGGGGGGGGGGGGGGGGGGGGFFF,7DFGGGGGGGGGFCCGEFGGGGGGGGGGGGGGG@EFGGGGGGEGGDGFFEGG=EGGFFGGGGGGGGGGGFGGDGFD7><DDD
@M03364:276:000000000-BLYN8:1:1101:10351:7371 1:N:0:1
ACTCCTACGGGAGGCAGCAGTAGGGAATCTTCGGCAATGGGGGCAACCCTGACCGAGCAACGCCGCGTGAGTGAAGAAGGTTTTCGGATCGTAAAACTCTGTTGTTAGAGAAGAACGACGAGGAGAGTGGAAAGCTCCTCGTGTGACGGTATCTAACCAGAAAGGGACGGCTAACTACGTGCCAGCAGCCGCGGTAATACGTAGGTCCCGAGCGTTGTCCGGATTTATTGGGCGTAAAGCGAGC
+
GGGGGGGGGGGGGGGGGGGGGGGGGGGGGGGGGGGGGGGGGGGGGGGGGGGGGGGGGGGGGGGGGGGGGGGGGGGGGGGGGGGGGGGGEGGGDFGGGGGGGGGGGGGGGGGGGGGGGEGGGGGGGGEGGGGGGGGGGGFGGGGGGCFGGGGGGGGGGGGGDGGGGGGGGGGGGGGGGGGGGGGGGFGC7FGEGGGDGGFEGGGGGG7:CEEGGGEEEGGGGGCGGGGGFGCGGGGGGGGGGGGC
@M03364:276:000000000-BLYN8:1:1101:18473:7393 1:N:0:1
ACTCCTACGGGAGGCAGCAGTGGGGAATATTGCACAATGGGCGCAAGCCTGATGCAGCCATGCCGCGTGTGTGAAGAAGGCCTTCGGGTTGTAAAGCACTTTCAGCGAGGAGGAAGGTGGTGAACTTAATACGTTCATCAATTGACGTTACTCGCAGAAGAAGCACCGGCTAACTCCGTGCCAGCAGCCGCGGTAATACGGAGGGTGCAAGCGTTAATCGGAATTACTGGGCGTAAAGCGCACG
+
GGGGGGGGGGGGGGGGGGCFFGGGGEEGGGGGGGGGGGGGGGGGGGGGGGGFGGGGGGGGGGGGGGGGGGGGGGGGGGGGFFGGGGGGGGGGEGGGGGGGGGGGGGGGCGGGGGGGGGGGGGGGGGGFFFGFGGCFGFGGGGGGGGGGGGGGGGGGGGGCCFFGGGGGGGGGGGGGGGGGGGGGGGGGGGGGGGGGGGFGGEEDGGGGGGGGGGGGGFFGGGGGGGGGGGGGGGGGGGGGGDD3
@M03364:276:000000000-BLYN8:1:1101:18250:7400 1:N:0:1
ACTCCTACGGGAGGCAGCAGTAGGGAATCTTCGGCAATGGACGAAAGTCTGACCGAGCAACGCCGCGTGAGTGAAGAAGGTTTTCGGATCGTAAAACTCTGTTGTTAGAGAAGAACAAGGACGTTAGTAACTGAACGTCCCCTGACGGTATCTAACCAGAAAGCCACGGCTAACTACGTGCCAGCAGCCGCGGTAATACGTAGGTGGCAAGCGTTGTCCGGATTTATTGGGCGTAAAGCGAGCG
+
GGGGGGGGGGGGGGGGGEGGGGGGGGGGGGGGGGGGGGGGGGGGGGGGGGGGGGGGGGGGGGGGGGGFGGEGGFGGGGGGGGGGGGGGGGGGGGGGGGGGGGGGGGGGGGGGGGGGGG=FDFGFGGGGGGGGGGGGGGGDGGGFFGGGGGGGGGGGGGGGGGGGGGGGGGGGGGGGGGGGGGGGGGGGGGGGGGCGGGGGFGGDGGGGGGGGGGGGGGGGGEGGFGGGGGGGGGGGFGGGGGGD
@M03364:276:000000000-BLYN8:1:1101:9197:7403 1:N:0:1
ACTCCTACGGGAGGCAGCAGTGGGGAATATTGCACAATGGGCGCAAGCCTGATGCAGCCATGCCGCGTGTGTGAAGAAGGCCTTCGGGTGGAAAGCACTTTCAGCGGGGAGGAAGGTGGTGAGCTTAATACGCTCATCAATTGACGTTACTCGCAGAAGAAGCACCGGCTAACCCCGTGGCAGCAGCCGGGGTAATACGGAGGGTGCAAGCGTTAATCGGAATTACTGGGCGTAAAGGGCACGC
+
GGGGGGGGGGGGGGGGGGGFFGGGGGGGGGGGGGGGGGGGGGGGGGGGGGGGGGGGGGGDFGGGGGGGGGGGGFDGGGGGGGGGGGGGG74<FF<=F<?FGA<<,4+8@+@F=DFG8FGF+,8,3B=D<@<33+8+:,7@@F9,36@FGCB,<<>*>DC>>,632D:C***?<,,==***=97*2+*=***3//<++28C58EGGE5++388/?*ACF5E*;ACFC0+<=5:DDEC**11*/1/
@M03364:276:000000000-BLYN8:1:1101:23692:7404 1:N:0:1
ACTCCTACGGGAGGCAGCAGTAGGGAATCTTCCACAATGGACGAAAGTCTGATGGAGCAACGCCGCGTGAGTGAAGAAGGTTTTCGGATCGTAAAACTCTGTTGTTGGAGAAGAATGTATCTGATAGTAACTGATCAGGTAGTGACGGTATCCAACCAGAAAGCCACGGCTAACTACGTGCCAGCAGCCGCGGTAATACGTAGGTGGCAAGCGTTGTCCGGATTTATTGGGCGTAAAGCGAGCG
+
GGGGGGGGGGGGGGGGGGGGGGGGEGGGGGGGGGGGGGGGGGGGGGGGGGGGGGGGCGGGGGGGGGCFEGGGGGGGGGGGGGGGGGGGGGGGGGGGGFGGGGGGGGGGFGFGGFGDFGGGGGGGGGFGGGGGGGFGFFFFDDFGGGGGEG?FGGGGGGGGGFGGGGGGGGGGGGGGGGGGGFGCGGGGGGGGGGGGGGGG<CGDFFGGGGGFGEGGCFGGGEDCCFFGFFG5C<GGGGFGG:D<
@M03364:276:000000000-BLYN8:1:1101:12280:7422 1:N:0:1
ACTCCTACGGGAGGCAGCAGTGGGGAATATTGCACAATGGGCGCAAGCCTGATGCAGCCATGCCGCGTGTGTGAAGAAGGCCTTCGGGTTGTAAAGCACTTTCAGCGAGGAGGAAGGTGGTGAACTTAATACGTTCATCAATTGACGTTACTCGCAGAAGAAGCACCGGCTAACTCCGTGCCAGCAGCCGCTGTAATACGGAGGGTGCAAGCGTTAATCGGAATTACTGGGCGTAAAGCGCACG
+
GGGGGGGGGGGGGGGGGG-ECFFGGGGGGGGGFGFGGGGGGGGGGGEGGGGFFGGGGGF@FFGGGGGGGB<FGFFGGC=F@FGGGFEGGGGGFGGGGGFEFG9EEAF=BBF4B@FFDGGGG+?F9FFABFFDFDCG8FFGGC9>FGC:FGGC=C:CE>DB<<FF,@FFGCC@<:;BFBFCC*,>>2C7;E5*:;FGFBCFGDEDE8C*3>FFEC:8FFGGGG5CCCGFCFFGGGGDGFGGDD97
@M03364:276:000000000-BLYN8:1:1101:13640:7422 1:N:0:1
ACTCCTACGGGAGGCAGCAGTGGGGAATATTGCACAATGGGCGCAAGCCTGATGCAGCCATGCCGCGTGTGTGAAGAAGGCCTTCGGGTTGTAAAGCACTTTCAGCGAGGAGGAAGGTGGTGAGCTTAATACGCTCATCAATTGACGTTACTCGCAGAAGAAGCACCGGCTAACTCCGTGCCAGCAGCCGCGGTAATACGGAGGGTGCAAGCGTTAATCGGAATTACTGGGCGTAAAGCGCACG
+
GEFDGFFCF;FC@F7FFGGGGGGGGGGFFGGDFGG<CFCEGGGD:@7CFCFFFF<FGCDFGCGGDEGCCBCFG<EE<CFFFEGGFCCFGBFCF@EFFEDGEFFC,5@+@FG:C@DFDEGFEDFF8BFFC<EGCFF7FD9,=F<>@FGGFFE<,FC:><DFFFGGGGFCCFEGCA;C,4>CFFEF@FGF:C>EG:C@<+;C88C8EEGGF+<FE8C5*0+*:*2:C:FCCF*CD<*71?7C3)97
@M03364:276:000000000-BLYN8:1:1101:22365:7435 1:N:0:1
ACTCCTACGGGAGGCAGCAGTGGGGAATATTGCACAATGGGCGCAAGCCTGATGCAGCCATGCCGCGTGTGTGAAGAAGGCCTTCGGGTTGTAAAGCACTTTCAGCGAGGAGGAAGGTGGTGAGCTTAATACGCTCATCAATTGACGTTACTCGCAGAAGAAGCACCGGCTAACTCCGTGCCAGCAGCCGCGGTAATACGGAGGGTGCAAGCGTTAATCGGAATTACTGGGCGTAAAGCGCACG
+
GGGGGGGGGGGGGGGGGGGGGGGGGGGGGGGGGGGGGGGGGGGGGGGGFFGGGGGGGGGFGGFGGGGGGGGGGGGGGGGGGGGGGGGGGGGGGGGGGGGFGGGGGGGGGGGGGGGGGGGGEGGGGGFGGGFFGDF:CFGGGGGGGGGGFGGGGGGGGGG7DFGGEFCGGGGGGGGGGGGGGGGGGGGGFGGGGGGDGFF5EEGGDGGGGGGGGGGGGGCFDEGGGGGGEFGGGGGEGFGDDGG<
@M03364:276:000000000-BLYN8:1:1101:9266:7491 1:N:0:1
ACTCCTACGGGAGGCAGCAGTGGGGAATATTGCACAATGGGCGCAAGCCTGATGCAGCCATGCCGCGTGTATGAAGAAGGCCTTCGGGTTGTAAAGTACTTTCAGCGAGGAGGAAGGCATTAAGGTTAATAACCTTAGTGATTGACGTTACTCGCAGAAGAAGCACCGGCTAACTCCGTGCCAGCAGCCGCGGTAATACGGAGGGTGCAAGCGTTAATCGGAATTACTGGGCGTAAAGCGCACG
+
GGGGGGCFGGEGGGGGGGGGGGGGGGGGGGGGGGGGGGGGGGGDEGGGGGGGGGGGGGFGGGGGGGGGGGGGGGGGGGGGGCGGGFDEFFGGGGGGGGGGGGGGGGGGGGGGGD<8FGGGGFGEGGGGFFGGGGGGFGGGGGGGGGGGGGGGGGDFDBFFFGF7:FGGGGGGGGGGGGGGGCCFGGGGGGGGGGDGCCEFGG5BCEEGGG+AEGGDDFGGGGGGGGGGGGGGGGGDFGGGGGG3
@M03364:276:000000000-BLYN8:1:1101:10709:7491 1:N:0:1
ACTCCTACGGGAGGCAGCAGTAGGGAATCTTCGGCAATGGACGAAAGTCTGACCGAGCAACGCCGCGTGAGTGAAGAAGGTTTTCGGATCGTAAAACTCTGTTGTTAGAGCAGAACGACGAGGAGAGTGGAAAGCTCCTCGTGTGACGGTATCTAACCAGAAAGGGACGGCTAACTACGTGCCAGCAGCCGCGGTAATACGTAGGTCCCGAGCGTTGTCCGGATTGTTTGGGCGTAAAGCGAGG
+
GGGEEGGGGDGGGGGCFECFG9F,FEFGDCDF<FFDFEFDFGGG:BFEFFGDFAEE@C+FDEGGGCCGG,BECFFGGFGG=?FFGCCC+CCGFFGC,E,???FG=?ECF?,BFFFGGGG=C3+>==FGGFGFD,>FD<<@F@DCGF9>7<FGGCG9>F9FFG,>EDCFGDD7F@@9<CFBF@FFGDFGGGCEEG5BE?BFG?CF>CC:/:;E:CC55:FFGG8CC*+307C*77:5DFGG<*3)
@M03364:276:000000000-BLYN8:1:1101:8459:7494 1:N:0:1
ACTCCTACGGGAGGCAGCAGTAGGGAATCTTCCACAATGGACGAAAGTCTGATGGAGCAACGCCGCGTGAGTGAAGAAGGTTTTCGGATCGTAAAACTCTGTTGTTGGAGAAGAACGTATTTGATAGTAACTGATCAGGTAGTGACGGTATCCAACCAGAAAGCCACGGCTAACTACGTGCCAGCAGCCGCGGTAATACTTAGGTCCCGAGCGTTGTCCGGATTTATTGGGCGTAAAGCGAGGG
+
GGGFGGFGGGGFGGGGGGFGGGGGGFGGGGGCDFFFGGGGCECFGGFEGGGGGGGGGGCGFGGGGFGGGDGFGG9FAEFGFFFFGGG@FFGGGGG<EEDFFGGDGGGGDDGFGGDDEE?FGGG9FEGFDF9?EA,CFGGFDDGG,ECEGGGDFFGGGGGGFCFCA<FFGGGGFFGGGG><FFCFG7ECF>1>>:E*CG9,?CFGFCFGG?E*::?E=<@CEC5=F??9ACC:91:5FF7D7)))
@M03364:276:000000000-BLYN8:1:1101:13653:7513 1:N:0:1
ACTCCTACGGGAGGCAGCAGTAGGGAATCTTCCACAATGGACGAAAGTCTGATGGAGCAACGCCGCGTGAGTGAAGAAGGTTTTCGGATCGTAAAACTCTGTTGTTGGAGAAGAACGTATTTGATAGTAACTGATCAGGTAGTGACGGTATCCAACCAGAAAGCCACGGCTAACTACGTGCCAGCAGCCGCGGTAATACGTAGGTGGCAAGCGTTGTCCGGATTTATTGGGCGTAAAGCGAGCG
+
GGGGGGGGGGGGGGGGGGGGGGGGGGGGGGGGGGGGGGGGGGGGGGGGGGGGGGGGGGGGGGGGGGGFGGGGGGGGGGGGGGGGGGGGGGGGGGGGGGGGGGGGGGGGGGGGGGGGGGGGGGGGGGGGGGGGGGGGGGGGGGGGGGGGGGGGGGGGGGGGGGGGGGGGGGGGGGGFGGGGGGGGGGGGGGGGGGEEE;EGGGGGGGGGGGG=EGGGGGGGEEGEGGGGGGGGGGGGGCDDGGGC
@M03364:276:000000000-BLYN8:1:1101:12962:7536 1:N:0:1
ACTCCTACGGGAGGCAGCAGTGGGGAATATTGCACAATGGGCGCAAGCCTGATGCAGCCATGCCGCGTGTGTGAAGAAGGCCTTCGGGTTGTAAAGCACTTTCAGCGAGGAGGAAGGTGGTGAGCTTAATACGTTCATCAATTGACGTTACTCGCAGAAGAAGCACCGGCTAACTCCGTGCCAGCAGCCGCGGTAATACGGAGGGTGCAAGCGTTAAGCGGAATTACTGGGCGTAAAGCGCACG
+
GGGFGFGGGEGGCGEGGGGGGGGGGGGGGGGGGGGGGGGGGGGGGGGGGG8EFGGGGGGGGGGDBCFFCFGGGGFGF<FFGGGGGGGGGGGGGFFGCGGGGGGGGGGC:CFGEG=FGFGGGGGGGGGGGGGG@FE=<9CFFGF9<FFGGGGFFGGGGGCCGFGGG7FG7:@EEE;DFD*<FFGGCFGFFEGEEGGEF<CFE5::83;CBFF5;:=8F++:>5:EGGGGGGGFCDED:C:59CD3
@M03364:276:000000000-BLYN8:1:1101:28236:7554 1:N:0:1
ACTCCTACGGGAGGCAGCAGTGGGGAATATTGCACAATGGGCGCAAGCCTGATGCAGCCATGCCGCGTGTGTGAAGAAGGCCTTCGGGTTGTAAAGCACTTTCAGCGAGGAGGAAGGTGGTGAACTTAATACGTTCATCAATTGACGTTACTCGCAGAAGAAGCACCGGCTAACTCCGTGCCAGCAGCCGCGGTAATACGGAGGGTGCAAGCGTTAATCGGAATTACTGGGCGTAAAGCGAGCG
+
GGGGGGGGGGGGGEGGGGGFFGGFGGGGFFGGGGGGGGGGGGGFGGGGGGGDFFFGGFGGGGGFGGGGGEDFGGGFDFFGGGFGGGGGABFGGGGGDGGGFCFFGGGCEC7@FCEGGEFGDGFAFCFFFGGFGDGGGGGGCGGFGGGGDFEGFEDEEFGGGGGGGCGGGGDGGGGG7CGFGGGGGFCGFGGGGEGGGGGGGCGGGCE5EEF8;CCCCF9CGDGCCFGFGGF537EG:>FDGGGD
@M03364:276:000000000-BLYN8:1:1101:8988:7576 1:N:0:1
ACTCCTACGGGAGGCAGCAGTGGGGAATATTGCACAATGGGCGCAAGCCTGATGCAGCCATGCCGCGTGTGTGAAGAAGGCCTTCGGGTTGTAAAGTACTTTCAGCGAGGAGGAAGGCATTAAGGTTAATAACCTTAGTGATTGACGTTACTCGCAGAAGAAGCACCGGCTAACTCCGTGCCAGCAGCCGCGGTAATACGGAGGGTGCAAGCGTTAATCGGAATTACTGGGCGTAAAGCGCACG
+
GGGGGGGGGGGGGGGGGGGGGGGGGGGGGGGGGGGGGGGGGGGGGGGGGGGGGGGGGGGGGGGGGGGGGGGGGGGGGGGGGGGGGGGGGGGGGGGGGGGGGGGGGDEGGGGGGGGGGGGGGFGGGGGDFGGGGGGGGGG9DGGGGGGGGGGGGGGGGGGGGGGGGGFGGGGGACCGGGGGGGGGGGGGGGGGGGGGGFFGECGGGGEEGGGGGGGGGGGGG=EEGGGGCGG55DGGGGDDGGG3
@M03364:276:000000000-BLYN8:1:1101:21829:7584 1:N:0:1
ACTCCTACGGGAGGCAGCAGTGGGGAATATTGCACAATGGGCGCAAGCCTGATGCAGCCATGCCGCGTGTGTGAAGAAGGCCTTCGGGTTGTAAAGCACTTTCAGCGAGGAGGAAGGTGGTGAGCTTAATACGCTCATCAATTGACGTTACTCGCAGAAGAAGCACCGGCTAACTCCGTGCCAGCAGCCGCGGTAATACGGAGGGTGCAAGCGTTAATCGGAATTACTGGGCGTAAAGCGCACG
+
GGGGGGGGGGGGGGGGGGGGGGGGGGGGGGGGGGGGGGGGGGGGGGGGGFGGGGGGGGGGGGGGGGGGGGGGGGGGGGGGGFGGGGGGFGGGGGGGGGGGGGGGGGGGGDEGGGGGGGGGGFCFGGCEGFFGGDGGFFGDGGGGGFGGGGGGG:F@FGGGFFGGGGGGGGGGGGGGGGGGGGGGFFGFGGGGGEGCFGGGGGGDGGGGGGGGGEGGGGGGGGGGGGGGFGGGGGGGFGGGGGD5
@M03364:276:000000000-BLYN8:1:1101:9947:7605 1:N:0:1
ACTCCTACGGGAGGCAGCAGTGGGGAATATTGCACAATGGGCGCAAGCCTGATGCAGCCATGCCGCGTGTGTGAAGAAGGCCTTCGGGTTGTAAAGCACTTTCATCGAGGAGGAAGGTGGTGAACTTAATACGTTCATCACTTGACGTTACTGGCAGAAGAAGCACCGGCTCACTCCGTGCCAGCAGCCGCGGTAATACGGAGGGTGCAAGCGTTAATCGGAAGTACTTGGCGTAAAGCGCACG
+
GGGGGGGGGGGFGGGGGGGGGCCFGGGGGGGGCFGGGGGGG8:FGG@FGFFGG6EFGGFGGGGGGGGGG6DFGG9FFGGGGGGG9DFGGGGGGGGGGCFFFG<5,,:,BFG@FE8,+B<78=5,E?,,5?D?+:FAFCFG,?,C5,+3+,88,8D,+@::FC<F:F5CFD@3@F;=,@FFB7BE7,,27>88*4*12B2:8:*=C8*:?E+8E888*+2/78/*3++0++3+1/*:**01))79
@M03364:276:000000000-BLYN8:1:1101:3864:7633 1:N:0:1
ACTCCTACGGGAGGCAGCAGTGGGGAATATTGCACAATGGGCGCAAGCCTGATGCAGCCATGCCGCGTGTGTGAAGAAGGCCTTCGGGTTGTAAAGCACTTTCAGCGAGGAGGAAGGTGGTGAACTTAATACGTTCATCAATTGACGTTACTCGCAGAAGAAGCACCGGCTAACTCCGTGCCAGCAGCCGCGGTAATACGGAGGGTGCAAGCGTTAATCGGAATTACTGGGCGTAAAGCGCACG
+
GGGGGGGGGGGGGGGGGGGGGGGGGEGGGGGGGGGGGGGGGFGGGGGGGGGGGGGGGDFGGGGGGGGGGGGGGGGGGGGGGDGGGGGDGGGGGGGAFGGGGGGGGG7>@FCCECGGGGGGGGFGDFFGCFGGGGADEGCAFGGGGGGGGGGGGEFCGDGGGGGGGGCCF7FGG@6?EE>FGFDGGFGFFGGGGGE799;C58*:*3B5CCFFCEC8CEGGG*AG8FFDFGGFDD5E:7CDGGGD
@M03364:276:000000000-BLYN8:1:1101:15563:7633 1:N:0:1
ACTCCTACGGGAGGCAGCAGTAGGGAATCTTCGGCAATGGACGAAAGTCTGACCGAGCAACGCCGCGTGAGTGAAGAAGGTTTTCGGATCGTAAAACTCTGTTGTTAGAGAAGAACGACGAGGAGAGTGGAAAGCTCCTCGTGTGACGGTATCTAACCAGAAAGGGACGGCTAACTACGTGCCAGCAGCCGCGGTAATACGTAGGTCCCGAGCGTTGTCCGGATTTATTGGGCGTAAAGCGCAC
+
GGGGGGGGGGGGGGGGGGGGGGGGGGGGGGGGGGGGGGGGGGGGGGFGGGGGGGGGGGGFGGGGGGGGGGGGGGGGGGGGGGGFGGGGGGGGGGGGDGGGGGGFFG?FFGGGGGGGGGGGGGGGGDFGGGGGGGGGGGGGGGGGGGGGGGGFGGGGFEGGGGFGGGCGGGGGDFGGGGGGGGGGGGGGGGGGGGGGGGGGGGGGGGGGGGGGGGGGGGCFGGG5ECGFFFF=FGGCGGGGGDD5
@M03364:276:000000000-BLYN8:1:1101:5979:7633 1:N:0:1
ACTCCTACGGGAGGCAGCAGTAGGGAATCTTCGGCAATGGGGGCAACCCTGACCGAGCAACGCCGCGTGAGTGAAGAAGGTTTTCGGATCGTAAAACTCTGTTGTTAGAGAAGAACGTTAAGGAGAGGGGAAAATTACTTAAGTGACGGTATCTAACCAGAAGGGGACGGCTTACTACGTGCCAGCAGCCGCGGTAATACGTAGGTCCCAAGCGTTGTCCGGATTTATTGGTCGTAAAGCGAGC
+
FGGAFDGGG;F@:CFGEGFFCCFC7C8;CFDF8;F@FC9,,@:CFFGGG<FFAECGDGEGFEGG+=CFCCGGGGCE?FC,4CEFCC@7?FGFGGGGG8E,,CFE<EEE9?E?8FBBFB<F79,A3:>:F7FC8BFGFGEDDBF=E<A+C@FGGGFGGF9CFF,,61<<>7*=*>CE<B74,==2?7<CG5*::*:8;BCB8C6*CEC@A+2;=EGDEEGCEE=E5C?+?CF+:)::C<>F)97C
@M03364:276:000000000-BLYN8:1:1101:25750:7633 1:N:0:1
ACTCCTACGGGAGGCAGCAGTGGGGAATATTGCACAATGGGCGCAAGCCTGATGCAGCCATGCCGCGTGTGTGAAGAAGGCCTTCGGGTTGTAAAGCACTTTCAGCGAGGAGGAAGGTGGTGAGCTTAATACGTTCATCAATTGACGTTACTCGCAGAAGAAGCACCGGCTAACTCCGTGCCAGCAGCCGCGGTAATACGGAGGGTGCAAGCGTTAATCGGAATTACTGGGCGTAAAGCGCACG
+
GGGGGGGGG>FGGGGGGGGGGGFGGGGGGGGGGGGGGGGGGGGGDEGGGGGCGGGGGGGGGGGGGGGGGGGGGFGGGGGGGGGGGGGGGGEGG<EFGCFGGFGGGGGDGEFGGGGGGEGFEFGGGGGGGGGGGDFFGGGGFFGFGGGGGGGGGGGGGGGGGGFGGFGGGGGGGGGGFDFGGGGGGGG7FGGGGGG>FFFGGGGDGGGGGGGGCGDGF?FGGGGGGGFFFGFGGG5:CGGGGGGC
@M03364:276:000000000-BLYN8:1:1101:22435:7637 1:N:0:1
ACTCCTACGGGAGGCAGCAGTGGGGAATATTGCACAATGGGCGCAAGCCTGATGCAGCCATGCCGCGTGTGTGAAGAAGGCCTTCGGGTTGTAAAGCACTTTCAGCGAGGAGGAAGGTGGTGAACTTAATACGTTCATCAATTGACGTTACTCGCAGAAGAAGCACCGGCTAACTCCGTGCCAGCAGCCGCGGTAATACGGAGGGTGCAAGCGTTAATCGGAATTACTGGGCGTAAAGCGCACG
+
GGGGGGGGGGGGGGGGGGGGGGGGGGGGGGGGGFGGGGGGGGGGGGGGGGGGGGGGGGGGGGGGGGGGGGGGGGGGGGGGGGGGGGGGGGGGGGGGGGGGGGGGGGGFGGEGGGGGGGGGGC9EDGGGGGGGGGGGGGGGGGGGGGGGGGGGGGGGGGGGGGGGGGGGGGGGGGGGGGGFGGGGGGGGGGGGDGGGGGGGGGGGGGGGFGGGGGGGGGGGDGGGCFGGGGGGDGGE<GGGGGGC
@M03364:276:000000000-BLYN8:1:1101:6812:7645 1:N:0:1
ACTCCTACGGGAGGCAGCAGTGGGGAATATTGCACAATGGGCGCAAGCCTGATGCAGCCATGCCGCGTGTGTGAAGAAGGCCTTCGGGTTGTAAAGCACTTTCAGCGAGGAGGAAGGTGGTGAACTTAATACGTTCATCAATTGACGTTACTCGCAGAAGAAGCACCGGCTAACTCCGTGCCAGCAGCCGCGGTAATACGGAGGGTGCAAGCGTTAATCGGAATTACTGGGCGTAAAGCGCACG
+
GGGGGGGGGGGGGGGGGGGGGGGGGGDGGGGGGGGGGGGGGGGGGGGGGGGGGGGGGGGGGGGGGGGGGGGGGGGGGGGGGGGGGGGGGGGGGGGGGGGGGGGGFGEGGGGGGGGGGGGGGGGGGGGGGGGGGGGGGGGGGGGGGGEGCFGGGCCFEEFGGGGGGGGGFGGGGGGFGGGGDGGGGGGGGGGGGGGGG?CFGEGGGGGGFGGGGGDEGGGGGGGFGCCGGGFFGGGGGGGGDGD)
@M03364:276:000000000-BLYN8:1:1101:24773:7665 1:N:0:1
ACTCCTACGGGAGGCAGCAGTGGGGAATATTGCACAATGGGCGCAAGCCTGATGCAGCCATGCCGCGTGTATGAAGAAGGCCTTCGGGTTGTAAAGTACTTTCAGCGAGGAGGAAGGCATTAAGGTTAATAACCTTAGTGATTGACGTTACTCGCAGAAGAAGCACCGGCTAACTCCGTGCCAGCAGCCGCGGTAATACGGAGGGTGCAAGCGTTAATCGGAATTACTGGGCGTAAAGCGCACG
+
GGGGGGGFGGGGGGGGGGFDGGGGGGGGGGGFDGGGGFEFFGGGGGGGGGGGGGGGGGGGGGGGGE+8FEGFCFGGCFGGGGG8FGGGGDGEEGGADEGGGGGGFGCGGGGGGGGGGGGGGFGGCGFFFGGGCGGFGGGGGFGGGAFGGGCG,CFEDCFGGCDGGGGGGGGGGGGFD@FG7DDCCEGGGGECEEEGGGGGDGECEGGGF993;CE8*<CFGGCFGFFGFD=C)/>CC*>DDCD7
@M03364:276:000000000-BLYN8:1:1101:13123:7677 1:N:0:1
ACTCCTACGGGAGGCAGCAGTAGGGAATCTTCCACAATGGACGAAAGTCTGATGGAGCAACGCCGCGTGAGTGAAGAAGGTTTTCGGATCGTAAAACTCTGTTGTTGGAGAAGAATGTATCTGATAGTAACTGATCAGGTAGTGACGGTATCCAACCAGAAAGCCACGGCTAACTACGTGCCAGCAGCCGCGGTAATACGTAGGTGGCAAGCGTTGTCCGGATTTATTGGGCGTAAAGCGAGCG
+
GGGGGGGGGGGGGGGGGGGGGGGGGGGGGGGFGGGGGGGGGGGGGGGFGGGGGGGGGGGGGGGGGGGGGGGGGGGEGGGGGGGGGGGGGGGGGGGGGGGGGGGGFGGF=FFCFCFGGGFGGGGCFGGGGGGGGGGGGGGGGFGGGGGGGGGGGGGGGGGGFGGGGFGGGGGGCGGFGGGGGGGGFGGGGGGECE>CFGGGFGFGFCFGGGFDGEGGEGFEGCEGGGGGGGGGGGDGGC*9<DD<
@M03364:276:000000000-BLYN8:1:1101:23375:7724 1:N:0:1
ACTCCTACGGGAGGCAGCAGTGGGGAATATTGCACAATGGGCGCAAGCCTGATGCAGCCATGCCGCGTGTGTGAAGAAGGCCTTCGGGTTGTAAAGCACTTTCAGCGAGGAGGAAGGTGGTGAGCTTAATACGTTCATCAATTGACGTTACTCGCAGAAGAAGCACCGGCTAACTCCGTGCCAGCAGCCGCGGTAATACGGAGGGTGCAAGCGTTAATCGGAATTACTGGGCGTAAAGCGCACG
+
GGGGGGGGGGGGGGGGGGGGGGGGGGGGGGGGGGGGGGGGGGGGGGGGGGGGGCGGGGGGGGGGGGGGGEGGGGGGGGGGFGGGGGGGGGGGGGGGGGGGGGGGGGGGGGGGGGGGGGGGGGGGGGFGGGGGGFFGGGGGGGGGGGGGGGGGGGGGGGGGGGGGGGGGGGGGGGGGGGGGGGGGGFGGGGGGGGGGGFCG>CEGG8EEGGGGGGGGGGGGGGEGGGGGGFGGGGGGGFGGGGG<
@M03364:276:000000000-BLYN8:1:1101:9667:7727 1:N:0:1
ACTCCTACGGGAGGCAGCAGTGGGGAATATTGCACAATGGGCGCAAGCCTGATGCAGCCATGCCGCGTGTGTGAAGAAGGCCTTCGGGTTGTAAAGCACTTTCAGCGAGGAGGAAGGGGTGAACTTAATACGTTCATCAATTGACGTTACTCGCAGAAGAAGCACCGGCTAACTCCGTGCCAGCAGCCGCGGTAATACGGAGGGTGCAAGCGTTAATCGGAATTACTGGGCGTAAAGCGCACGC
+
GGGGGGGGGGGGGGGGGGGGGGGGGGGGGGGGGGGGGGGGGGGGGGGGGGGGGGGGGGGGGGGGGGGGGGGGGGGGGGGGGGGGGGGGGGGGGGGGGGGGGGGGGGGGGGGGGEGGGEGGGBFFGGFFFGCGGGGCED9FCG,=FGGGFDCCGCECGGGGGGGGGGGEEGGG77DF:*1CE9<CFGFGGGGGGEGGGCCGCEGGEGGGGFGGGGCG?CFGGEFGG?E@FGF=C7EGF>D553>)
@M03364:276:000000000-BLYN8:1:1101:3882:7738 1:N:0:1
ACTCCTACGGGAGGCAGCAGTAGGGAATCTTCGGCAATGGACGAAAGTCTGACCGAGCAACGCCGCGTGAGTGAAGAAGGTTTTCGGATCGTAAAACTCTGTTGTTAGAGAAGAACGACGAGGAGAGTGGAAAGCTCCTCGTGTGACGGTATTTAACCAGAAAGCCACGGCTAACTACGTGCCAGCAGCCGCGGTAATACGTAGGTGGCAAGCGTTATCCGGATTTATTGGGCGTAAAGCGAGC
+
GGGGGGGGGGGGGGGGGGGGGFGGGGGGGGGGGGGGGGGGGGGGGGGGGGGGGGGGGGEGGGGGGGGGGFGEFFFGGGGGGGGGGGGGEGGFGGGCFGGGEGGGGGGGGGGGGGGGEGGGGDGEEFEFEGGG9DECFGCGGFFFGGFGCFFFC,7=FGGGGDBFGGCFGGEFGGGFCF7<FFFFFFF7EFEGGD3CEGGGFFGGDGGGGFGGGGGGGGGGG5:EC6?CFGGGCCEGG*0?<DD)
@M03364:276:000000000-BLYN8:1:1101:23699:7747 1:N:0:1
ACTCCTACGGGAGGCAGCAGTAGGGAATCTTCCACAATGGACGAAAGTCTGATGGAGCAACGCCGCGTGAGTGAAGAAGGTTTTCGGATCGTAAAACTCTGTTGTTGGAGAAGAATGTATCTGATAGTAACTGATCAGGTAGTGACGGTATCCAACCAGAAAGCCACGGCTAACTACGTGCCAGCAGCCGCGGTAATACGTAGGTGGCAAGCGTTGTCCGGATTTATTGGGCGTAAAGCGAGCG
+
GGGGGGGGGGGGGGGGGGGGGGGGGGGGGGGGGFGGGFGGGGGDGGGFGFGFEFGGGGGGGGGGGGGGDFGFGGGGGGGGEGGGGGDGEGGGGGGGGGGGDGFFGC<FFFFGFGGGGGGGGGGFCGGGGGGGGGGGGGCG9FGGGGGGFGDGDFEGGDGGGGGG,,::FGGDGGCFGGGCFFGCGGGDGG>EE>EGGDFFFCGCBFGGGGG5;EECEG+=EEG=F7CFGFGGD5CEGGGGD397
@M03364:276:000000000-BLYN8:1:1101:19866:7757 1:N:0:1
ACTCCTACGGGAGGCAGCAGTAGGGAATCTTCCGCAATGGGCGAAAGCCTGACGGAGCAACGCCGCGTGAGTGATGAAGGTCTTCGGATCGTAAAACTCTGTTATTAGGGAAGAACAAATGTGTAAGTAACTGTGCACGTCTTGACGGTACCTAATCAGAAAGCCACGGCTAACTACGTGCCAGCAGCCGCGGTAATACGTAGGTGGCAAGCGTTATCCGGAATTATTGGGCGTAAAGCGCGCG
+
GGGGGGGGGGGGGGDGGGGGGGGGGGGGGGGGGGGGGGGGGGGGGGGGGGGGGGGGGGGGGGGGGGGGGGGGGGGGGGGGGGGGGGGGGGGGGGGGGGGGGFGEFGFGGGBFFFGGGFGGGGGGGGGGGGGGGGGFGGGGGGGFGGGGGGGGGCFGGGGFGGGGGGGEGGGGGGGGCGGGGGGGGCCEFECEEGGEGGGGFEGGGGGGGGGGGEEGG@?CEEE5<FFCEFG559EGGGGGGGGG
@M03364:276:000000000-BLYN8:1:1101:10748:7810 1:N:0:1
ACTCCTACGGGAGGCAGCAGTAGGGAATCTTCGGCAATGGACGAAAGTCTGACCGAGCAACGCCGCGTGAGTGAAGAAGGTTTTCGGATCGTAAAACTCTGTTGTTAGAGAAGAACAAGGACGTTAGTAACTGAACGTCCCCTGACGGTATCTAACCAGAAAGCCACGGCTAACTACGTGCCAGCAGCCGCGGTAATACGTAGGTGGCAAGCGTTGTCCGGATTTATTGGGCGTAAAGCGAGCG
+
GGGGGGGGGGGGGGGGGGGGGGGGGGGGGGGGGGGGGGGGGGGDGEGGGGGGGGGGGGGGGGGGGGGGGGGGGGGGGGGGGGGGGGGGDGGGGGGGGGGGGGGGGGGGGGGGGGGGGGGGGGGGGGGGGGGGGGGGGGGGGFGGGGGGGGGGGGGGGGGGCECFFGGGGGGGGGGGGGGGGGGGGGGGGGDGGGGGEEFGGGGGGGGGGGGGGGGGGGGECC5EGFGGFFGGGGGGGG7CDGGG
@M03364:276:000000000-BLYN8:1:1101:17098:7820 1:N:0:1
ACTCCTACGGGAGGCAGCAGTGGGGAATATTGCACAATGGGCGCAAGCCTGATGCAGCCATGCCGCGTGTATGAAGAAGGCCTTCGGGTTGTAAAGTACTTTCAGCGAGGAGGAAGGCATTAAGGTTAATAACCTTAGTGATTGACGTTACTCGCAGAAGAAGCACCGGCTAACTCCGTGCCAGCAGCCGCGGTAATACGGCGGGTGCAAGCGTTAATCGGAATTACTGGGCGTATAGCGCACG
+
FGGGGGGGGEGGGGGGGGGGEGGGGCBEEFGGGGCEFGGGG@F+@FEFGGGGFGGGGG,E,CFGGGGFFGFFGGGFFEGGD=EFGGGGGGGGFGGGGGGGFGEEGGECFFFBFC,ECBA=5<?<C:8,<BDFFG9BAFCFA<,CD9>=>=+CF:@+@C,8>FCC7F7FF@CCGGGG@EFFGB,?@CCCCECGDC5*?FB*8*=8EG>E8@CCEEC8:CC*:?*:8+<C96CFDDG*2C057<D)
@M03364:276:000000000-BLYN8:1:1101:5086:7838 1:N:0:1
ACTCCTACGGGAGGCAGCAGTGGGGAATATTGCACAATGGGCGCAAGCCTGATGCAGCCATGCCGCGTGTGTGAAGAAGGCCTTCGGGTTGTAAAGCACTTTCAGCGAGGAGGAAGGTGGTGAGCTTAATACGTTCATCAATTGACGTTACTCGCAGAAGAAGCACCGGCTAACTCCGTGCCAGCAGCCGCGGTAATACGGAGGGTGCAAGCGTTAATCGGAATTACTGGGCGTAAAGCGCACG
+
GGGGGGFGGGGGGGGGGGGGGFGGGGDGGGGAFGGGGGGGGGGGGEFGGGGGGGGCGGGGGGGFGGEGGGGGGFGGGGGEGGGGGGGDGGGGGGC?FFCFGGGGFGGCFGGGCEGGGFDFGGDFGGGGFCG<FDA8AEEAEF9FGFFGGGGGFCGGGGFCFGFGFFGGGDGGG7;FFGGGG@DFFGGCGGGGGEEGGDFFE8EEGEE86>@CECEG/<EGCEEF+CGGGGFDC)CEGFFGGGC)
@M03364:276:000000000-BLYN8:1:1101:10205:7861 1:N:0:1
ACTCCTACGGGAGGCAGCAGTGGGGAATATTGCACAATGGGCGCAAGCCTGATGCAGCCATGCCGCGTGTGTGAAGAAGGCCTTCGGGTTGTAAAGCACTTTCAGCGAGGAGGAAGGTGGTGAACTTAATACGTTCATCAATTGACGTTACTCGCAGAAGAAGCACCGGCTAACTCCGTGCCAGCAGCCGCGGTAATACGGAGGGTGCAAGCGTTAATCGGAATTACTGGGCGTAAAGCGCACG
+
GGGGGGGGGGGDFGGGGGGGGGGGGGGGGGGGGFGCGGGGFGGCEG7FFFGGGGGGGGGGGGGFGGGGGFFGFGCFGGGGG@EFGFEEGGGGGGGGGGGGGGGFFF@FEGGCFDF<FCEFGGEC,C,EDAD<BDFFFGAEGCFCDAEFFFGGCC7:BC::FFGDFGGE<EGEEGF,:BFF>*,48DCE:ECGGEGC?F;CC1=CGG>BFC9FGCEEGGGGGE:FC7+3A6FGDGG5***1777/
@M03364:276:000000000-BLYN8:1:1101:16824:7896 1:N:0:1
ACTCCTACGGGAGGCAGCAGTGGGGAATATTGCACAATGGGCGCAAGCCTGATGCAGCCATGCCGCGTGTGTGAAGAAGGCCTTCGGGTTGTAAAGTACTTTCAGCGAGGAGGAAGGCATTAAGGTTAATAACCTTAGTGATTGACGTTACTCGCAGAAGAAGCACCGGCTAACTCCGTGCCAGCAGCCGCGGTAATACGGAGGGTGCAAGCGTTAATCGGAATTACTGGGCGTAAAGCGCACG
+
GGGGGGGGGGGGGGGGGGGGGGGGGFFGGGGGGGGGGGGGGGGGGGGGGGGGGGGGGGGGGGGGGGGGGGGGGGGGGGGGGGGGGGGGGGGGGGGGGGGGGGGGGGGGGGGGGGGGGGGGGGGGGGGGGGGGGGGGGGGGGGGGGGGGGGGGGGGGGGGGGGGGGGGGGGGGGGGGGGGGGGGGGGGGGGGGGGGGGGGGGGGGGGGGGGGGGGG5CFGGGGGGGGCFGGGGGGGGGGFGGGGD
@M03364:276:000000000-BLYN8:1:1101:13217:7913 1:N:0:1
ACTCCTACGGGAGGCAGCAGTGGGGAATATTGCACAATGGGCGCAAGCCTGATGCAGCCATGCCGCGTGTGTGAAGAAGGCCTTCGGGTTGTAAAGCACTTTCAGCGAGGAGGAAGGTGGTGAACTTAATACGTTCATCAATTGACGTTACTCGCAGAAGAAGCACCGGCTAACTCCGTGCCAGCAGCCGCGGTAATACGGAGGGTGCAAGCGTTAATCGGAATTACTGGGCGTAAAGCGCACG
+
GGGGGGGGGGGGGGGGGGGGGGGGGGGGGGGFGGGGGGGGGGGGGGGGGGGGGGGGGGGGGGGGGGDGGGGGGGGGGGGGFGGGGGGGGGGGGGGGGGGGGGFGGCGDFGGGGGGGGGGGGGGGGGGGGGDFGGGGGGGGGGGGGGGGGGGGGGGGGGGFGGGGGGGGGGGGGGGFGEGGGGGGGGGGGGGGGGGGGGGGGGGGGGGGGFEGGGGGGGGGGG=FGGFGGFGFGGGEGGGDDGGC
@M03364:276:000000000-BLYN8:1:1101:15256:7923 1:N:0:1
ACTCCTACGGGAGGCAGCAGTAGGGAATCTTCCACAATGGACGAAAGTCTGATGGAGCAACGCCGCGTGAGTGAAGAAGGTTTTCGGATCGTAAAACTCTGTTGTTGGAGAAGAATGTATCTGATAGTAACTGATCAGGTAGTGACGGTATCCAACCAGAAAGCCACGGCTAACTACGTGCCAGCAGCCGCGGTAATACGTAGGTGGCAAGCGTTGTCCGGATTTATTGGGCGTAAAGCGAGCG
+
GGGGGGGGGGGGGGGGGGGGGGGGGGGGGGGGGGGGGGGGFFGGGGGGGGGGGGGGGGGGGGGGGGGGGG@FGGGGGGGGFGGGGGGGGGGGGGGGGGGGGGDGGFGGDGGGGGGGGGGGGGGGFEGGFEGGGGGGGGGGAFEGGGGGGGDGFGGGGGGGGGGGGGGGGGDFGGGFGGGGGGGGGFC7EE*>EGGGGGCFGGGGGGGGGGGGGGCEGDGGGCGEFGGGFGFGGDEGGFFGDD55
@M03364:276:000000000-BLYN8:1:1101:18040:7950 1:N:0:1
ACTCCTACGGGAGGCAGCAGTGGGGAATATTGCACAATGGGCGCAAGCCTGATGCAGCCATGCCGCGTGTGTGAAGAAGGCCTTCGGGTTGTAAAGCACTTTCAGCGAGGAGGAAGGTGGTGAGCTTAATACGTTCATCAATTGACGTTACTCGCAGAAGAAGCACCGGCTAACTCCGTGCCAGCAGCCGCGGTAATACGGAGGGTGCAAGCGTTAATCGGAATTACTGGGCGTAAAGCGCACG
+
GGGGGGGGGGGGEEGEE@EFECFGDBFG9FGGADGGFGGC@FC:@FCGGFGGC<AFGGGGGGGGGGGCEFCEFEEEG@FGG<CFGDG>==CGFGGGGFFG?FFACAC+CFEGGGG<@<AFE+C=DFG9<DCFGEGGGGG<AFGFCFFGGFGGGGGGC@><<DFG:<<FFGGGDFGGGGG>FG?FGECF7EEGGCBEGFGGGEEGECGGFCGGGGGCCCEGG5;5CGCFG?FGGGDGFFGGG)>)
@M03364:276:000000000-BLYN8:1:1101:14631:7996 1:N:0:1
ACTCCTACGGGAGGCAGCAGTGGGGAATATTGCACAATGGGCGCAAGCCTGATGCAGCCATGCCGCGTGTGTGAAGAAGGCCTTCGGGTTGTAAAGCACTTTCAGCGAGGAGGAAGGTGGTGAACTTAATACGTTCATCAATTGACGTTACTCGCAGAAGAAGCACCGGCTAACTCCGTGCCAGCAGCCGCGGTAATACGGAGGGTGCAAGCGTTAATCGGAATTACTGGGCGTAAAGCGCACG
+
GGGGGGGGGGGGGGGGGGGGGGGGGGGGGGGGGGGGGGGGGGGGGGGGGGGGGGGGGGGGGGGGGGGGGGGGGGGGGGGGGGGGGGGGGGGGGGGGGGGGGGGGGGGGGGDGGGGGGGGGGGEFGGGGGGGGGGGFGGGGGGGGGGGGGGGGGGGEGGGGGGGGGGGGGGGGGGGGGGGGCFGGGGGGGGGGGGGGG?CFGGGGGGGGGGGGGGGGGGGGDGGGFGGGGGGGGGG5CGGGGDCC
@M03364:276:000000000-BLYN8:1:1101:10408:7997 1:N:0:1
ACTCCTACGGGAGGCAGCAGTAGGGAATCTTCGGCAATGGACGAAAGTCTGACCGAGCAACGCCGCGTGAGTGAAGAAGGTTTTCGGATCGTAAAACTCTGTTGTTAGAGAAGAACAAGGATGAGAGTAGAACGTTCATCCCTTGACGGTATCTAACCAGAAAGCCACGGCTAACTACGTGCCAGCAGCCGCGGTAATACGTAGGTGGCGAGCGTTATCCGGATTTATTGGGCGTACAGGGAGC
+
FEEGDGGEFGGGGGGGGGGFGGGFGGGGFFGGGGCG7EFGF<:@CBF<EFFGGGDGDGGCFGG@FCBCCCEEFGAFGGGGFCGCGGFECEGGFAEE<FDEGEAFGCCAAFGGFFFGGGFF,,>BD9<FFCDGFDFF<E=FG?FGGF8FGFGGGFD9DCFCGGGCF@:DGCG:>:>EF7FFGG7;DFGGGFEGEGEGGCC98BFG7B:8C8=8EGEEEFC?55:AC@?CCGF:7CEG)9FCDF3)
@M03364:276:000000000-BLYN8:1:1101:20336:8035 1:N:0:1
ACTCCTACGGGAGGCAGCAGTAGGGAATCTTCCACAATGGACGAAAGTCTGATGGAGCAACGCCGCGTGAGTGAAGAAGGTTTTCGGATCGTAAAACTCTGTTGTTGGAGAAGAATGTATCTGATAGTAACTGATCAGGTAGTGACGGTATCCAACCAGAAAGCCACGGCTAACTACGTGCCAGCAGCCGCGGTAATACGTAGGTGGCAAGCGTTGTCCGGATTTATTGGGCGTAAAGCGAGCG
+
GGGGGGGGGGGGGGGGGGGGGGGGGGGGGGGGGGGGFFGGGGGGGGGGGGGGGGGGGGGGGGGGGGGGGGGGGGGGGGGGGGGGGGGGGGGGGGGGGGGGGGGGGGGGGGGGGGGGGGGGGGGGGGGGGGGGGGGGGGGFGGGGGGGGGGGGGGGGGGGGGGGGGFGEGGGGGGDGGGGGGGFF>CEFGGGGGGGGGGGGGGGEFGGGGGGGGGGGGFGGGGG=FFGGGGGGGGGCGGFGGGG5
@M03364:276:000000000-BLYN8:1:1101:5978:8091 1:N:0:1
ACTCCTACGGGAGGCAGCAGTGGGGAATATTGCACAATGGGCGCAAGCCTGATGCAGCCATGCCGCGTGTGTGAAGAAGGCCTTCGGGTTGTAAAGCACTTTCAGCGAGGAGGAAGGTGGTGAGCTTAATACGCTCATCAATTGACGTTACTCGCAGAAGAAGCACCGGCTAACTCCGTGCCAGCAGCCGCGGTAATACGGAGGGTGCAAGCGTTAATCGGAATTACTGGGCGTAAAGCGCACG
+
GGGGGGGGGGGGGGGGEGGGGGGGGGGGGGGEGGGGGGGGGGGGGGGGGGGGGFGGGGGGGGGGGGGGGGGGGFGGGGGGGGGGGGGGGGGGGGGGGGGGGGGGGGGGGGGGGGFDGGGGGGGFGGGGGGGGGGGCEFGGAGGGGGGEGGGGFGGGE@@FCFFFCFCGFEGGGGGFA@FGGGGGCGGGGGGGG>8EGGGGGGGGDGGGGGGGGGG5EGGEEGGGGGGGGGGFCGGEGGFDGDD7
@M03364:276:000000000-BLYN8:1:1101:18997:8097 1:N:0:1
ACTCCTACGGGAGGCAGCAGTAGGGAATCTTCGGCAATGGACGAAAGTCTGACCGAGCAACGCCGCGTGAGTGAAGAAGGTTTTCGGATCGTAAAACTCTGTTGTTAGAGAAGAACGACGAGGAGAGTGGAAAGCTCCTCGTGTGACGGTATCTAACCAGAAAGGGACGGCTAACTACGTGCCAGCAGCCGCGGTAATACGTAGGTCCCGAGCGTTGTCCGGATTTATTGGGCGTAAAGCGATC
+
GGGGGGGGGGGGGGGGGGGGGCFEGEDFCGGGGGGGGGGGCGGDEDGFGGGEFGGGFDGGFEGDFGGFE7FFGGGGGGGGFFGGGGGGGEGGGGG9@FFGFGGGGGGGGGGGGFGGGFEGEFGDGDEGGGGGGFGCGFCFEFE3<F9FGGG@=F9F:DEFGGGGGGGFFDGGGGGGG@FCF*6<8;9:C88EGGGCEFFGGEFEC?C+2:===E:CE5CGGGEECF7FGFGFCGE7CF7C>D**
@M03364:276:000000000-BLYN8:1:1101:2928:8100 1:N:0:1
ACTCCTACGGGAGGCAGCAGTAGGGAATCTTCCACAATGGACGAAAGTCTGATGGAGCAACGCCGCGTGAGTGAAGAAGGTTTTCGGATCGTAAAACTCTGTTGTTGGAGAAGAATGTATCTGATAGTAACTGATCAGGTAGTGACGGTATCCAACCAGAAAGCCACGGCTAACTACGTGCCAGCAGCCGCGGTAATACGTAGGTGGCAAGCGTTGTCCGGATTTATTGGGCGTAAAGCGAGCG
+
GGGGGGGGGGGGGGGGGGGGGGGGGGGGGGGGGGGGGGGGGGGGGGGGGGGGGGGGGGGGGGGGGGGGGGGGGGGGGGGGGGGGGGGGGGGGGGGGGGGGGGGGGGGGFGGEGFGGGGGGGGGGGGGGGGGGGGGGGGGGGGGGGGGGGGGGGGFGGGGGFGGGGGGGGGGGGGGGGGGG7FGGGGGGGGCCEGDGGFFGCFDEBCGGCFGGEGD=EFGGGGGGGCGCGCGGGGGECCGGGGC5
@M03364:276:000000000-BLYN8:1:1101:11696:8128 1:N:0:1
ACTCCTACGGGAGGCAGCAGTGGGGAATATTGCACAATGGGCGCAAGCCTGATGCAGCCATGCCGCGTGTGTGAAGAAGGCCTTCGGGTTGTAAAGCACTTTCAGCGAGGAGGAAGGTGGTGAACTTAATACGTTCATCAATTGACGTTACTCGCAGAAGAAGCACCGGCTAACTCCGTGCCAGCAGCCGCGGTAATACGGAGGGTGCAAGCGTTAATCGGAATTACTGGGCGTAAAGCGCACG
+
GGGGGGGGGGGGGGGGGGGGGGGGGGGGGGGGGGGGGGGGGGGGGGGGGGGGGGGGGGGGGGGGGGGGGGGGGGGGGGGGGFGGGGGGGGGGGGGGGGFGGGGGGGGDGGGGGBFGGGGGGGGGGGGGGGGFGGGGGGGGGGGGGGGGGGGGGGGGEGGGGCFDCGGGGGGGGGGGFGGGGGGGGGGFGGGGGGGGGFGGGGGGGGGDGGGGGGGGGGGGGG*:FGGGGGGFDGGGFDGGGGGD
@M03364:276:000000000-BLYN8:1:1101:21539:8154 1:N:0:1
ACTCCTACGGGAGGCAGCAGTGGGGAATATTGCACAATGGGCGCAAGCCTGATGCAGCCATGCCGCGTGTGTGAAGAAGGCCTTCGGGTTGTAAAGCACTTTCAGCGAGGAGGAAGGTTGTGAGCTTAATACGTTCATCAATTGACGTTACTCGCAGAAGAAGCACCGGCTAACTCCGTGCCAGCAGCCGCGGTAATACGGAGGGTGCAAGCGTTAATCGGAATTACTGGGCGTAAAGCGCACG
+
CCEFFFAF;FDGGD-@BCFEG8ECFC@CFG<@CEFFF9CEFCFD@F@EGGG@@FGEEF?8@CCEBG:FGC,ECAFFECEDGFG8EFGCE:FFG<?EEGGAFC?AFGD+@ECGG==FF8,B=?FE,CDADBEFG>FG@DGFB9<EDDBCFGG9DEEFGGG,<3@CGGCGG>CEGG@,@8>FEDF8*>CFGG*4888CCEF5C8CCG5**?9CCGEGGDCCC5*15CE<<<<F795C5*:CGG3D3
@M03364:276:000000000-BLYN8:1:1101:20579:8155 1:N:0:1
ACTCCTACGGGAGGCAGCAGTGGGGGATATTGCACAATGGAGGAAACTCTGATGCAGCGACGCCGCGTGAGGGAAGACGGTCTTCGGATTGTAAACCTCTGTCTTTAGGGACGAAAAAATGACGGTACCTAAGGAGGAAGCCACGGCTAACTACGTGCCAGCAGCCGCGGTAATACGTAGGTGGCAAGCGTTGTCCGGATTTATTGGGCGTAAAGCGAGCGCAGGCGGTTTCTTAAGTCTGATG
+
GGGGGGGGGGGGGGDGGGGGGGGGGGGGGGGGGGGGGGGGGGGGGGGGGGGGGGGGGGGGGGGGGGGGGGGGDGGGGGGGGGGGGGGGGGGGGGGGGGGGGGGGGGGGGGGGGGGGGGGGGGGGGGGGFGGGGGGGGGGGGFGGGGGGGGGGDGGGGGGGFGGGGFGGGGGGGFCGGFGGGGGFGGGGGGEGGGFGGG>CEFFGGGFCFGGGGFGGGGGEG=5=EGGGGGGGGGGGFC>CF7CF
@M03364:276:000000000-BLYN8:1:1101:23086:8158 1:N:0:1
ACTCCTACGGGAGGCAGCAGTAGGGAATCTTCGGCAATGGACGAAAGTCTGACCGAGCAACGCCGCGTGAGTGAAGAAGGTTTTCGGATCGTAAAACTCTGTTGTTAGAGAAGAACGACGAGGAGAGTGGAAGGCTCCTCGTGTGACGGTATCTAACCAGAAAGGGACGGTTAACTACGTGCCAGCAGCCGCGGTAATACGTAGGTGCCGAGCGTTGTCCGGATTTCTTGGCGGTAAAGCGAGC
+
GGGGGGGGGGGGGGGCCGGGGFGFGGGGCFFFFEGGGGGG9FG@CFG,CFGGE<:FEG:F@EGGGGGGG7BEFGGFGGGGF<EGGGG7F:FGGGGFEFGGDF9BFF<?BFG@FBFEC=:+3>>7=F=,,+FD,BFBF+DF:F7@B<97CFG7FE9FC:,>FF7,2*2*>*66C?B,26FCCC726;9++33*=**=:9+<C99C*3+<*2*2:/:CCEC9ECGGGG+<++3+))/:C>00)19)
@M03364:276:000000000-BLYN8:1:1101:17440:8168 1:N:0:1
ACTCCTACGGGAGGCAGCAGTGGGGAATATTGCACAATGGGCGCAAGCCTGATGCAGCCATGCCGCGTGTGTGAAGAAGGCCTTCGGGTTGTAAAGCACTTTCAGCGAGGAGGAAGGTGGTGAACTTAATACGTTCATCAATTGACGTTACTCGCAGAAGAAGCACCGGCTAACTCCGTGCCAGCAGCCGCGGTAATACGGAGGGTGCAAGCGTTAATCGGAATTACTGGGCGTAAAGCGCACG
+
GGGGGGGGGGGGGGGGGGGGGGGGGFGGGGGGGGGGGGGGGGGGGGGGGGGGGGGGGGGGGGGGGGGGGGGGGGGGGGGGGGGGGGGGGGGGGGGGGGGGGGGGGGGGGGGGGFGGGGGGGGEDFGGGGGGGGGGGGGGGGGGGGGGGGGGGGGGGGGFGGGGGGGGGGGGGGGGGGGGGGGGGGGGGGGDGGGGGGGGGGCCGC>EGGGGGGGGGGGGGGGGGGGGGFG@FDGGEGGGGGGGD
@M03364:276:000000000-BLYN8:1:1101:22761:8186 1:N:0:1
ACTCCTACGGGAGGCAGCAGTAGGGAATCTTCCACAATGGACGAAAGTCTGATGGAGCAACGCCGCGTGAGTGAAGAAGGTTTTCGGATCGTAAAACTCTGTTGTTGGAGAAGAATGTATCTGATAGTAACTGATCAGGTAGTGACGGTATCCAACCAGAAAGCCACGGCTAACTACGTGCCAGCAGCCGCGGTAATACGTAGGTGGCAAGCGTTGTCCGGATTTATTGGGCGTAAAGCGAGCG
+
GGGGGGGGGGGGGGGGGGGGGFGGGGGGGGGGGGGGGGGGFGGGGGGGGGGGGGGGGGGGGGGGGGGGGGGGGGGGGGGGGGGGGGGGGGGGGGGGGGGGGGGGGGGGGGGGGGGGGGGGGGGGGGGGGFEGGGGGGGGGGGGGGGGGGGGGGGGGGGGGGGCFGGGGGGGGGGGGGGGGGGGGGGGGGGGGGGGGGGGGFGGDCGGGGGGGGEGGGGGGGGEGGCFGGFEGGD5CFGGGGGG<
@M03364:276:000000000-BLYN8:1:1101:23711:8241 1:N:0:1
ACTCCTACGGGAGGCAGCAGTGGGGAATATTGCACAATGGGGGAAACCCTGATGCAGCGACGCCGCGTGGGTGAAGAAGGCCTTCGGGTTGTAAAGCACTTTCAGCAGGGAGGAAAGTGACGGTACCTGACTATAAAGCAACTGCTAATTACGTGCCAGCAGCCGCCGTCAAACGTATGGCGCAAGCGTTCTCCGGAATTACGGGGTGTAAAGGGAGCGGAGATGGCTGTGCAAGTCGGAAGTG
+
FFGGGGGGGGGGGGGGGGGGGGGGGGGGGGGGGGGGGGGGG:F+CF,FFGGGGGGGGG@F:FGGGGGGG+@@?FGGGGGD<EGGGGGDBCGGGGGE9EFF,FGGGC<?FGG+@B@,,CA,<C:3+33,,,8,3,,3@,DF<<,D,3,3,,,7@,>73@,3@,,@*>*>****@FC8,,,2,1411**14***+5***3*253*=>58//<+3A+*;:5****/*0+*2*2A+02202*//*10C
@M03364:276:000000000-BLYN8:1:1101:9371:8275 1:N:0:1
ACTCCTACGGGAGGCAGCAGTAGGGAATCTTCCACAATGGACGAAAGTCTGATGGAGCAACGCCGCGTGAGTGAAGAAGGTTTTCGGATCGTAAAACTCTGTTGTTGGAGAAGAATGTATCTGATAGTAACTGATCAGGTAGTGACGGTATCCAACCAGAAAGCCACGGCTAACTACGTGCCAGCAGCCGCGGTAATACGTAGGTGGCAAGCGTTGTCCGGATTTATTGGGCGTAAAGCGAGCG
+
GGGGGGGGGGGGGGGGGGGGGGGGGGGGGGGGGGGGGGGGGGGGGGGGGGGGGGGGGGGGGGGGGGGGGGGGGGGGGGGGGGGGGGGGGGGGGGGGGGGGGGGGGGGGFFFGGGGGGGGGGGGGGGGGGGGGGGGGGGGGGGGGGGGDGGGGCGGGGGGGGGGGGGGGCGGGGGGGGGGGGGGGGFGGEGGDEGGGGGGGGGGGGGGGGGGGGGGGGGGGGEG:C?C99FGGGGGGGGGGGCC9
@M03364:276:000000000-BLYN8:1:1101:5648:8279 1:N:0:1
ACTCCTACGGGAGGCAGCAGTAGGGAATCTTCCACAATGGACGAAAGTCTGATGGAGCAACGCCGCGTGAGTGAAGAAGGTTTTCGGATCGTAAAACTCTGTTGTTGGAGAAGAATGTATCTGATAGTAACTGATCAGGTAGTGACGGTATCCAACCAGAAAGCCACGGCTAACTACGTGCCAGCAGCCGCGGTAATACGTAGGTGGCAAGCGTTGTCCGGATTTATTGGGCGTAAAGCGAGCG
+
GGGGGGGGGGGGGGGGGGGGGGGGGGGGGGGGGGGGGGGGGGGGGGGGGGGGGGGGGGGGGGGGGGGGGCGGGGGGGGGGGGGGGGGGGGGGGGGGGGGGFGGGGGGGGGGGGGGGGGGGGGGGGGGGGGGGGGGDDFGFGGGGGGGGGGGGGFGGGGGGGGGGGGGDECFGGGGGGGGGGGGGGGGGGGGGGGGGGGGGGGGGGGFGGGGGGGDCEGGDEEEEGGGGGGGGGGGGGGGGGGGD
@M03364:276:000000000-BLYN8:1:1101:8171:8283 1:N:0:1
ACTCCTACGGGAGGCAGCAGTGGGGAATATTGCACAATGGGCGCAAGCCTGATGCAGCCATGCCGCGTGTATGAAGAAGGCCTTCGGGTTGTAAAGTACTTTCAGCGAGGAGGAAGGCATTAAGGTTAATAACCTTAGTGATTGACGTTACTCGCAGAAGAAGCACCGGCTAACTCCGTGCCAGCAGCCGCGGTAATACGGAGGGTGCAAGCGTTAATCGGAATTACTGGGCGTAAAGCGCACG
+
GGGGGGGGGGGGGGGGGGGGGGGGGGGGGGGGGGGGGGGGGGGGGGGGGGGGGGGGGGGGGGGGGGGGGGGGGGGGGGGGGGGGGGGGGGGGGGGGGGGGGGGGFFGGGGGGGGGGGGGGGGGGGGGGGGGGGGGGGGGGCGGGGGGGGGGGGGGGGEGGGGGGGGGGGGEGGGGFFEGGGGGGGFFGGGGGGGGGGGGGGEEECGGGGGGGGGGGGGGEGCEGGFGGGGGGGDC5<DCD:5C5
@M03364:276:000000000-BLYN8:1:1101:14434:8313 1:N:0:1
ACTCCTACGGGAGGCAGCAGTAGGGAATCTTCCACAATGGACGAAAGTCTGATGGAGCAACGCCGCGTGAGTGAAGAAGGTTTTCGGATCGTAAAACTCTGTTGTTGGAGAAGAATGTATCTGATAGTAACTGATCAGATAGTGACGGTATCCAACCAGAAAGCAACGGCTAACTACGTGCCAGCAGCCGCGGTAATACGTAGGTGGCAAGCGTTGTCCGGATTTATTGGGCGTAAAGCGAGCG
+
GGGFFFFGGEGGGCCFFGGGEAFFGCGFGGGF9FEAFGGG<CFCCGGGDGGDGGEFFEGGGGDEGGGGGEFFGGGGGGGGFGGGDGGEGFEGGFGGGGGGGGGCF<FFCF<AFFFGFGGD<FGGGGGGFDEFGFFGFG,ADEFFFFEEFDG9FAFGCEE@DB>>,@BEDGGCE:EGG@FGG@=DFGC8>>EGGGG8EFEF<?CEEFGGCFF@?CEDEFGCC*85051@79C5>DCEG7CC55)5
@M03364:276:000000000-BLYN8:1:1101:14312:8336 1:N:0:1
ACTCCTACGGGAGGCAGCAGTGGGGAATATTGCACAATGGGCGCAAGCCTGATGCAGCCATGCCGCGTGTGTGAAGAAGGCCTTCGGGTTGTAAAGCACTTTCAGCGAGGAGGAAGGTGGTGAACTTAATACGTTCATCAATTGACGTTACTCGCAGAAGAAGCACCGGCTAACTCCGTGCCAGCAGCCGCGGTAATACGGAGGGTGCAAGCGTTAATCGGAATTACTGGGCGTAAAGCGCACG
+
DCFGGGCFGGGGGGGGGGFFDEGGGDGGGGGCFCFFFGGGGGGGGGGGGGGGGGGGCCGGGGFGGGGEGGGGGGGGGGGGGGGGGGGGGGGGGGFFFEGGGGFGGGGFFGEGEEGGGGGGGGFGGG<FGGGGGFFGGGGGGGGGGGGGGGGGGGGCGCFFGGGGFGGEGGGEGFGCF>FFGGGGEF>FCEGEEGECGFFGGDCGGGDCGGGGGGGE=CGGEGECGGGGGGGGGCCGC>>DD7<C
@M03364:276:000000000-BLYN8:1:1101:19233:8375 1:N:0:1
ACTCCTACGGGAGGCAGCAGTAGGGAATCTTCGGCAATGGACGAAAGTCTGACCGAGCAACGCCGCGTGAGTGAAGAAGGTTTTCGGATCGTAAAACTCTGTTGTTAGAGAAGAACAAGTGGGAGAGTAACTGTTCCCACCTTGACGGTATCTAACCAGAAAGCCACGGCTAACTACGTGCCAGCAGCCGCGGTAATACGTAGGTGGCAAGCGTTGTCCGGATTTATTGGGCGTAAAGCGAGCG
+
GGGGGGGGGGGGGGGGGGGGGGGGGGGGGGGGGGGGGGGGGGGGGGGGGGGGGGGGGGGGGGGGGGGGGGGGGGGGGGGGGGGGGGGGGGGGGGGGGGGGGGGGGGGGGGGGGGGGGGGGGGGGGGGGFFGGGGGFFGGGGGGGGGGGGGGGGGGGGGGGGGGGFCGGGGGGGGGGGGGGGGGGGGGGGGGGGGGDGGGGGGFGGGGG>FGGGGGGGGGEGGC5<@CFGFGGGGGGGGGGGGGD
@M03364:276:000000000-BLYN8:1:1101:25970:8379 1:N:0:1
ACTCCTACGGGAGGCAGCAGTAGGGAATCTTCCACAATGGACGAAAGTCTGATGGAGCAACGCCGCGTGAGTGAAGAAGGTTTTCGGATCGTAAAACTCTGTTGTTGGAGAAGAATGTATCTGATAGTAACTGATCAGGTAGTGACGGTATCCAACCAGAAAGCCACGGCTAACTACGTGCCAGCAGCCGCGGTAATACGTAGGTGGCAAGCGTTGTCCGGATTTATTGGGCGTAAAGCGAGCG
+
GG<FFGGGGGGC@CFGGEGGFFFGGGGAEGGGGGGGGGGEFGGGCBCGGGGGGGGGGF7CEGEGGGG6@7?6CCEEDCECFGE7?=CEGGGF<AFA?BFFGGAFFGGGGGGGGFGGGGGDEEFAEFGFGGGFGFFFGGGGGDFFGEGGGG7?<ADGEGGGGCF8FGDGGDGCCFFGGGGCGGGGCFCGGDEEGCEEGC,=6BEEGGGFF?EDCG*?:09CCCE5C?F++?CFGGD=3DC5CC77
@M03364:276:000000000-BLYN8:1:1101:13112:8380 1:N:0:1
ACTCCTACGGGAGGCAGCAGTAGGGAATCTTCGGCAATGGACGAAAGTCTGACCGAGCAACGCCGCGTGAGTGAAGAAGGTTTTCGGATCGTAAAACTCTGTTGTTAGAGAAGAACGACGAGGAGAGTGGAAAGCTCCTCGTGTGACGGTATCTAACCAGAAAGGGACGGCTAACTACGTGCCAGCAGCCGCGGTAATACGTAGGTCCCGAGCGTTGTCCGGATTTATTGGGCGTAAAGCGAGC
+
GGGGGGGGGGGGGGGGGGGGGGGGGGGGGGGGGGGGGGGGGGGGGGGGGGGGGGGGGGGGGGGGGGGGGGGGGGGGGGGGGGGGGGGGGGGGGGGGGGGGGGGGGGGGGGGGGGGGGGGGGGGGGGGGGGGGGGGGGGGGGGGGGGGGGEGGGGGGGGGGGGGGGGGGGGGGGGGGGGGGGGGGGGGFGGGGGGGGGGG9EGG5CGFGGGGGGGEEEGGGGGEGD?FDFGGGGGGGG**:CDG7
@M03364:276:000000000-BLYN8:1:1101:26898:8387 1:N:0:1
ACTCCTACGGGAGGCAGCAGTGGGGAATATTGCACAATGGGCGCAAGCCTGATGCAGCCATGCCGCGTGTGTGAAGAAGGCCTTCGGGTTGTAAAGCACTTTCAGCGAGGAGGAAGGTGGTGAGCTTAATACGTTCATCAATTGACGTTACTCGCAGAAGAAGCACCGGCTAACTCCGTGCCAGCAGCCGCGGTAATACGGCGGGTGCAAGCGTTAATCGGAATTATTGGGCGTAAAGCGCACG
+
GGGGGGFFFCGDCEGFGGGGGGGGGGGGGGGGGGGF<FFGGGGDGGGGGGGGGFGGGEEFFGGGG7@FGCDE<FE9FFGGGGGGGGDCAF+FFGDGFGGGGGGG9F@BCD:FCCCFGGGGGGFG?ECBFCFG7,B<FDAD9=FGGGGE=FGGFGCCFG<FCEFGGDFDGDGDC>DCFCFFE7BF78EGC:EGGEEEB928:*=8?:CEEFFG88C85CF*5AACFG+<?9CFCCCCGGG<DD)7
@M03364:276:000000000-BLYN8:1:1101:3339:8402 1:N:0:1
ACTCCTACGGGAGGCAGCAGTGGGGAATATTGCACAATGGGCGCAAGCCTGATGCAGCCATGCCGCGTGTGTGAAGAAGGCCTTCGGGTTGTAAAGCACTTTCAGCGAGGGGGAAGGTGGTGAGCTTAATACGTTCATCAATTGACGTTACTCGCAGAAGAAGCACCGGCTAACTCCGTGCCAGCAGCCGCGGTAATACGGAGGGTGCAAGCGTTAATCGGAATTACTGGGCGTAAAGCGCACG
+
GGGGGGGGGGGGGGGGGGGGGGGGGGGGGGGFGGGGGGGGGGGGGGGGGGGGGGGGGGGGGGGGGGGGGGGGGGGGGGGGFGGGGGGGGGGGGGGGGGGGGGGGGGGGGGEGGGGGGFGGGGGGGGGGGGGGGGGGGGGGGGGGGG7FGGGGFFGGGGGCGGGGFGGGDGCEGGGGGGGGGDGGGGGGGGGGGGGGGGGGG>EGGGGGGGGFEGGGGGGGGGGGGCFGFGGGGGCEGGGGDGD9
@M03364:276:000000000-BLYN8:1:1101:10351:8411 1:N:0:1
ACTCCTACGGGAGGCAGCAGTAGGGAATCTTCGGCAATGGACGAAAGTCTGACCGAGCAACGCCGCGTGAGTGAAGAAGGTTTTCGGATCGTAAAACTCTGTTGTTAGAGAAGAACAAGGACGTTAGTAACTGAACGTCCCCTGACGGTATCTAACCAGAAAGCCACGGCTAACTACGTGCCAGCAGCCGCGGTAATACGTAGGTGGCAAGCGTTGTCCGGATTTATTGGGCGTAAAGCGAGCG
+
GGGGGGGGGGGGGGGGGGGGGGGGGGGGGGGGGGGGGGGGAEEEGGGGGGGGGGGGGGGGGGGGGGGGGGFGGGFGGGGGGGGGCGGGGGGGGGFGGGGGGGGGGGGCFGGGGGGGGGGGGGEGGCGGGGGGGGGGGGGCFGGGGGGGGGGGGGDGFGGC>FGGFGGGGGGGFGGGGGGGGGGGGCCGGGGGGEEGGCEG+2=EGGDFCFGGGG8?EFFGG8C5A9ECFGGGGGDG3CFGC3<D
@M03364:276:000000000-BLYN8:1:1101:28517:8416 1:N:0:1
ACTCCTACGGGAGGCAGCAGTGGGGAATATTGCACAATGGGCGCAAGCCTGATGCAGCCATGCCGCGTGTATGAAGAAGGCCTTCGGGTTGTAAAGTACTTTCAGCGAGGAGGAAGGCAGTAAGGTTAATAACCTTAGTGATTGACGTTACTCGCAGAAGAAGCACCGGCTAACTCCGTGCCAGCAGCCGCGGTAATACGGAGGGTGCAAGCGTTAATCGGAATTACTGGGCGTAAAGCGCACC
+
CCEFFGGDFGCFE@FGGDFGGGG@EGGGGFCGGGGDEF9<,FGGEEGGFGEFGGDGFGFGG8FF@CFFGFFGEFECCFFGGGGEDFGGGGGG9?FFGGGGGGGGGGDGGEGDG7=F:FF+E9FC<FFGGGDC,3:5FA?AFEGGCFGGGGGFFCCFG+<:FFFCFFFGCEGGFGGFC7>:FFFGFCCCCEGD5EEGGGG>8;BC@E:E6CFGCCG5CFGFE5EGGFGFFC@CGGDC5::<DDG)
@M03364:276:000000000-BLYN8:1:1101:12236:8421 1:N:0:1
ACTCCTACGGGAGGCAGCAGTAGGGAATCTTCCACAATGGACGAAAGTCTGATGGAGCAACGCCGCGTGAGTGAAGAAGGTTTTCGGATCGTAAAACTCTGTTGTTGGAGAAGAATGTATCTGATAGTAACTGATCAGGTAGTGACGGTATCCAACCAGAAAGCCACGGCTAACTACGTGCCAGCAGCCGCGGTAATACGTAGGTGGCAAGCGTTGTCCGGATTTATTGGGCGTAAAGCGAGCG
+
GGGGGGGGGGGGGGGGGGGGGGGGGGGGGGGGGGGGGGGGGGGGGGGGGGGGGGGGGGGGGGGGGGGGGFEGGGGGGGGGGGGGGGGGGGGGGGGGGGGGGGGGGGGGGGGGGGGGGGGGGGGGGGGGGGGGGGGGGGGGGGGGGFGGGGGGGGGGGGGGGGGGGGGGGGGGGGGFGDGGGGGGGGGCGGGGGGGGCGGGGFGDGGGGGFGEGGGGCFGGGEGEGFGGGGGGGGGGGGGGGGC<
@M03364:276:000000000-BLYN8:1:1101:9223:8437 1:N:0:1
ACTCCTACGGGAGGCAGCAGTGGGGAATATTGCACAATGGGCGCAAGCCTGATGCAGCCATGCCGCGTGTGTGAAGAAGGCCTTCGGGTTGTAAAGCACTTTCAGCGAGGAGGAAGGTGGTGAACTTAATACGTTCATCAATTGACGTTACTCGCAGAAGAAGCACCGGCTAACTCCGTGCCAGCAGCCGCGGTAATACGGAGGGTGCAAGCGTTAATCGGAATTACTGGGCGTAAAGCGCACG
+
GGGGGGGGGGGGGGGGEGCGGGGGGFGGFGGGGGGGGGGGGGGGGGGGGGGGGGGGGGGGGGGGGGGGGGGGGGGGGGGGGFGGGGGGFGGGGGGGDGGGFGGGGGGGGGEGGGGGGGGGGGGFGGGGFGGGGGGFGGGGGGGGGGGGGGGGC@FGGDGGGGGGGFGGGGGDGGGGGGF@>EFGGFGGC>GGGBEGGGGGGEEGGGGE8FGGGG==CCE5ECEFFGGGGFGDDGGGCFFCDD9)
@M03364:276:000000000-BLYN8:1:1101:6223:8439 1:N:0:1
ACTCCTACGGGAGGCAGCAGTGGGGAATATTGCACAATGGGCGCAAGCCTGATGCAGCCATGCCGCGTGTGTGAAGAAGGCCTTCGGGTTGTAAAGCACTTTCAGCGAGGAGGAAGGTGGTGAACTTAATACGTTCATCAATTGACGTTACTCGCAGAAGAAGCACCGGCTAACTCCGTGCCAGCAGCCGCGGTAATACGGAGGGTGCAAGCGTTAATCGGAATTACTGGGCGTAAAGCGCACG
+
GGGGGGGGGGGGGGGGGGGGFGGGGGGGGGGGGGGGGGGGGGGGGGGGGGGGGGGGGGGGGGGGGGGGGEGGGGGGGGGGGGGGGGGGGGGGGGGGGGGGGGGGGGGGGGGGGGGGGGGGGGGGGGGGGGGGGGGGGGGGGGGGGGGBFGGGGGGGGGGGGGGGGGGGGGGGGGGGGGEGGGGGGGGFGGDEGGGGGGGGGGGGGGGDGGGGGCE5FGGGGG:FGGGGGGGGGGGGGGGGGGC/
@M03364:276:000000000-BLYN8:1:1101:21444:8462 1:N:0:1
ACTCCTACGGGAGGCAGCAGTGGGGAATATTGCACAATGGGCGCAAGCCTGATGCAGCCATGCCGCGTGTGTGAAGAAGGCCTTCGGGTTGTAAAGCACTTTCAGCGAGGAGGAAGGTGGTGAACTTAATACGTTCATCAATTGACGTTACTCGCAGAAGAAGCACCGGCTAACTCCGTGCCAGCAGCCGCGGTAATACGGAGGGTGCAAGCGTTAATCGGAATTACTGGGCGTAAAGCGCACG
+
GGGGGGGGGGGGGGGGGGGGGGGGGGGGGGGGGGGGGGGGGGGGGGGGGGGGGGGGGGGGGGGGGGGGGGGGGGGGGGGGGFGGGGGGGGGGGGGGGGGGGGGGGGGGGGGGGGGGGGGGGGGGGGGGGGGGGGGGGGGGGGGGGGGGGGGGGGGGGGGGGGGGGGGGGGGGGGGGGGGGGGGGGGGGGGGGGGGGGGGFGGGGGGGGGGGGGGGEGGGGGGCFDGGGGGGGGGGGGFGGGGG5
@M03364:276:000000000-BLYN8:1:1101:4871:8468 1:N:0:1
ACTCCTACGGGAGGCAGCAGTAGGGAATCTTCCACAATGGACGAAAGTCTGATGGAGCAACGCCGCGTGAGTGAAGAAGGTTTTCGGATCGTAAAACTCTGTTGTTGGAGAAGAATGTATCTGATAGTAACTGATCAGGTAGTGACGGTATCCAACCAGAAAGCCACGGCTAACTACGTGCCAGCAGCCGCGGTAATACGTAGGTGGCAAGCGTTGTCCGGATTTATTGGGCGTAAAGCGAGCG
+
GGGGGGGGGGGGGGGGGGGGGGGGGGGGGGGGGGGGGGGGGGGGGGGGGGGGGGGGGGGGGGGGGGGGGGGEGGGGGGGGGGGGGGGGGGGGGGGGGGGGGGGGGGGGFGGGFGGGGGGGGGGGGGGGGGGGGGGGGGGGGGGGGGGGGGGGGGGGGGGGGGGGGGGGGGGGGGGGGGGFGGGGGGGGGDGGGGGGGGGGFGGGGGGDGGGGGEGGCFFGGGCEFGGGFGGFGGGGGGGCDGGC
@M03364:276:000000000-BLYN8:1:1101:12034:8470 1:N:0:1
ACTCCTACGGGAGGCAGCAGTGGGGAATATTGCACAATGGGCGCAAGCCTGATGCAGCCATGCCGCGTGTATGAAGAAGGCCTTCGGGTTGTAAAGTACTTTCAGCGAGGAGGAAGGCATTAAGGTTAATAACCTTAGTGATTGACGTTACTCGCAGAAGAAGCACCGGCTAACTCCGTGCCAGCAGCCGCGGTAATACGGAGGGTGCAAGCGTTAATCGGAATTACTGGGCGTAAAGCGCACG
+
GGGGGGGGGGGGGGGGGGGGGGGGGGGGGGGGGGGGGGGFGGGGGGGGGGGGGGGGGGGGGGGGGGGGGGGGGGGGGCGGFGGGGGGGGGGGGGGGGGGGGGGGGGGGGGGEGGFGGGGGG<FGGGFCFGGGFFGCGGFGGGGGGGGEGGGGGGGGGGGGGGGGGGGGGGGGGGGGFGGGGGGGGGGGGGG>EEGCCGEGGGGGGGGGFGGFGGG5FGCFGCGGGGGGGGGCCDCEDGGGDDGD
@M03364:276:000000000-BLYN8:1:1101:11498:8491 1:N:0:1
ACTCCTACGGGAGGCAGCAGTGGGGAATATTGCACAATGGGCGCAAGCCTGATGCAGCCATGCCGCGTGTGTGAAGAAGGCCTTCGGGTTGTAAAGCACTTTCAGCGAGGAGGAAGGTGGTGAACTTAATACGTTCATCAATTGACGTTACTCGCAGAAGAAGCACCGGCTAACTCCGTGCCAGCAGCCGCGGTAATACGGAGGGTGCAAGCGTTAATCGGAATTACTGGGCGTAAAGCGCACG
+
GGGGGGGGGGGGGGGGGGGGGGGGGEGGGGGGGGGGGGGGGGGGGGGGGGGGGGGGGGGGGGGGGGGGGGGGGGGGGGGGGGGGGGGGGGGGGEGGGFGGGGGGGGG>FGGGGFGGGGGGGGGGGGGGGGGGGGGGDGGGGGGGGGGGGGGGGGGGGDGGGGGGGGGGGGGGGGGGGGGGGGGGGGGGGGGGGGGGGGGGEEGGGGGGGFGGGGGGGGGGGGGGGFGGF?FGGGGGGGGGGGGD
@M03364:276:000000000-BLYN8:1:1101:5260:8493 1:N:0:1
ACTCCTACGGGAGGCAGCAGTGGGGAATATTGCACAATGGGCGCAAGCCTGATGCAGCCATGCCGCGTGTGTGAAGAAGGCCTCCGGGTTGTAAAGCACTTTCAGCGAGGAGGCAGGTGGTGAGCTTAATACGTTCATCAATTGACGTTACTCGCAGAAGAAGCACCGGCTAACTCCGTGCCAGCAGCCGCGGGAATACGGAGGGTGCAAGCGTTAATCGGAATTACTGGGCGTAAAGCGCACG
+
GFEEGGGGGGGC@FGC@FEECFCFCB@<CFFGA<FFC@C6CC:6@F+DFFFEE96EFDCC9FF8+@BF=FGFGCEGCGD,C8F,CF7>+=CFCEF<EF?FGF?FGC:FCF=?++B?@FCE:=93B,,BBFG9BB=FD==<<DFGC,@83>BFG:C:7F7<CC3,,@<CCF*1>C;B78FFC7C,B<CBB>*C5*3=69+=BCEEEEGCFFFD888EG+?=*;?58?+9AEECCDECDGFGGGC7
@M03364:276:000000000-BLYN8:1:1101:25251:8498 1:N:0:1
ACTCCTACGGGAGGCAGCAGTGGGGAATATTGCACAATGGGCGCAAGCCTGATGCAGCCATGCCGCGTGTTTGAAGAAGGCCTTCGGGTTGTAAAGCACTTTCAGCGAGGAGGAAGGTGGTGAACTTAATACGTTCATCAATTGACGTTACTCGCAGAAGAAGCACCGGCTAACTCCGTGCCAGCAGCCGCGGTAATACGGAGGGTGCAAGCGTTAATCGGAATTACTGGGCGTAAAGCGCACG
+
GGGGGGDGGDGGGGGGGGFGGFGGGEFGFGGGGGGGGDGDFGGGGGGGF8FGGGGFGGGFFFFFDCEGD,,C=FEEDEGGGGGGFGDGCF@FFDGGGGGGGFFGCEECFGGGGGGFEBFGGGGEEEFEGGGGGGFGGGGGGGGGGGGCFFFGGGGGGGFFFGGGGGGGGGGGGGGDFGGGGFGGGG>FFGGGEE>EGGGGGGGEC8EE?EFGGE8CCFGGEDCF6:CFGGGF<DECFFFCCGGG
@M03364:276:000000000-BLYN8:1:1101:7841:8554 1:N:0:1
ACTCCTACGGGAGGCAGCAGTGGGGAATATTGCACAATGGGCGCAAGCCTGATGCAGCCATGCCGCGTGTGTGAAGAAGGCCTTCGGGTTGTAAAGCACTTTCAGCGAGGAGGAAGGTGGTGAGCTTAATACGCTCATCAATTGACGTTACTCGCAGAAGAAGCACCGGCTAACTCCGTGCCAGCAGCCGCGGTAATACGGAGGGTGCAAGCGTTAATCGGAATTACTGGGCGTAAAGCGCACG
+
GGGGGGGGGGGGGGGGGGGGGGGGGGGGGGGGGGGGGGGGGFFCGGGGGGGGGGGGGGGGDGGGGGGGGCFGGGGGGGGGGGGGGGGGFGGGGGGGGGGGGGGGGGGCGGGGGGGGGGGGGGGGFGEFGGEFGCGDGGGGGGGGFGGFCFGDFGGGEGGFGGGGF7DFGGECFGC9FE6DEFCGGFE@FEGGGGDGGG?58*:8ECGD8CCCEGGE=?EGECEGGDCCGGGGD)*:<FCDDGD9
@M03364:276:000000000-BLYN8:1:1101:14189:8569 1:N:0:1
ACTCCTACGGGAGGCAGCAGTGGGGAATATTGCACAATGGGCGCAAGCCTGATGCAGCCATGCCGCGTGTGTGAAGAAGGCCTTCGGGTTGTAAAGCACTTTCAGCGAGGAGGAAGGTGGTGAACTTAATACGTTCATCAATTGACGTTACTCGCAGAAGAAGCACCGGCTAACTCCGTGCCAGCAGCCGCGGTAATACGGAGGGTGCAAGCGTTAATCGGAATTACTGGGCGTAAAGCGCACG
+
GGGGGGGGGGGGGGGGGGGGGGGGGGGGGGGGGGGGGGGGGGGGGGGGGGGGGGGGGGGGGGGGGGGGGGGGGGGGGGGGGGGGGGGGGGGGGGGGGGGGGGGGGGGGGGGGGDGGGGGGGGGGGGGGGGGGGGGGFGFFGGGGGGGGGGGGGGGGGGGGGGGGGGGGGGGGGG;CFGGGGGGCDFFGGGGGGEGGFFDFEEGGGGGGGFFFGGGCFFEGEGEFGGFFCGGGGG=ECGGGC))/
@M03364:276:000000000-BLYN8:1:1101:8348:8570 1:N:0:1
ACTCCTACGGGAGGCAGCAGTGGGGAATATTGCACAATGGGCGCAAGCCTGATGCAGCCATGCCGCGTGTGTGAAGAAGGCCTTCGGGTTGTAAAGCACTTTCAGCGAGGAGGAAGGTGGTGAGCTTAATACGCTCATCAATTGACGTTACTCGCAGAAGAAGCACCGGCTAACTCCGTGCCAGCAGCCGCGGTAATACGGAGGGTGCAAGCGTTAATCGGAATTACTGGGCGTAAAGCGCACG
+
GGGGGGGGGGGGGGGGGGFGGGGGGFGGGGGGGGGGGGGGGCGCGGCGGGGGGGGGGGAFFGGGGGGGGGGEFGGGGGGGFEGGGGGGGGGGGGGAE<FGFGG9<?B>FGG7F@CDEGGC?FAEFA=<DF,<=C=:FFGG9@,E=B@FDE7@@+>7:FF>FCBFCG7F@C@FFG9,>C<F:D9BEC:<CCEB8318?E>18*:CGGGGGFFFECCECE+::?:C?0:C9C@CC7*/1?C57><D
@M03364:276:000000000-BLYN8:1:1101:28427:8572 1:N:0:1
ACTCCTACGGGAGGCAGCAGTAAGGAATCTTCGACAATGGACGCAGGCCTGAACCAGCAACGTCGCGTGAGGGAAGAATGCTTTCTGATCGTTAAACTCTTTTTTTATAGAAATATATTTTTCAAAGTGACTAATTAGGTATGTACGATATGCAAACAGATAGGCAAGTCCAATGCCATTAACACCGCCAGGTGGATGCTTTGGCGCCTAATGCTGTTCTGTTTTATTGAACCGTAACGTAGGG
+
GGGFGGGGGGGGGEFFCGGGG9-CCAFG,CFC,,,B@F,C,CF+C+@+BFFG8,,:EFF?<C<,6CFGGD,,,8,BFE,C,,,C99F,,5,,,BFFCG,,<CF?+@4<,<,C5,C@,,,5,<,A,,CF,5,,,,AE<,,AD<,:A<+3AC+9,9,,:,8>,9,,,,,+8,3,,,,,3,33,,8,34*****6,2*6,,,,,,,6,14*1*,,,2,,,,4=9C?9*5<C++++/)229***2/:*
@M03364:276:000000000-BLYN8:1:1101:22290:8623 1:N:0:1
ACTCCTACGGGAGGCAGCAGTAGGGAATCTTCCACAATGGACGAAAGTCTGATGGAGCAACGCCGCGTGAGTGAAGAAGGTTTTCGGATCGTAAAACTCTGTTGTTGGAGAAGAATGTATCTGATAGTAACTGATCAGGTAGTGACGGTATCCAACCAGAAAGCCACGGCTAACTACGTGCCAGCAGCCGCGGTAATACGTAGGTGGCAAGCGTTGTCCGGATTTATTGGGCGTAAAGCGAGCG
+
GGGGGGGGGGGGGGGGGGGGGGGGGGGGGGGGGGGGGGGGGGGGGGGGGGGGGGGGGGGGGGGGGGGGGGGGGGGGGGGGGGGGGGGGGGGGGGGGGGGGGGGGGGGGGGGGGGGGGGGGGGGFGGGGGGGGGGGGGGGGGGGGGGGGGGGGGGGGGGGGGGGFGGGGGGGGGGGGGGGGGFGGGGGGGGGGGEGGGGGGGGGGGGGGGGCFGGGEGGGGGGGGGGGGGGFGDGGGGGGDGGG/
@M03364:276:000000000-BLYN8:1:1101:21829:8699 1:N:0:1
ACTCCTACGGGAGGCAGCAGTGGGGAATATTGCACAATGGGCGCAAGCCTGATGCAGCCATGCCGCGTGTGTGAAGAAGGCCTTCGGGTTGTAAAGCACTTTCAGCGAGGAGGAAGGTGGTGAACTTAATACGTTCATCAATTGACGTTACTCGCAGAAGAAGCACCGGCTAACTCCGTGCCAGCAGCCGCGGTAATACGGAGGGTGCAAGCGTTAATCGGAATTACTGGGCGTAAAGCGCACG
+
GGGGGGGGGGGGGGGGGGGGFGGGGFGGGGGFGFGGGGFGGGGDGFGGGGCDFFG9DEGGF8FF:FGGGGGGGGCFGDEFFGGGG7FCGG7FGGGGGGGGGG9CDFGDGGGEE4EEFGG@CD5?FFDFFGGFGDFA<FFDGGGGGGGGGA>DAFC@GGGGGGGGGGGGGDGGGGGCFGGGGGGGGGGGGGGDEECGGGGGE*:88=8CFEGGDGGCCGGGGGDGGCCC9E5CDGGGCC7D)9CC
@M03364:276:000000000-BLYN8:1:1101:11882:8699 1:N:0:1
ACTCCTACGGGAGGCAGCAGTAGGGAATCTTCCGCAATGGGCGAAAGCCTGACGGAGCAACGCCGCGTGAGTGATGAAGGGTTTCGGCTCGTAAAACTCTGTTATTAGGGAAGAACATATGTGTAAGTAACTGTGCACATCTTGACGGTACCTAATCAGAAAGCCACGGCTAACTACGTGCCAGCAGCCGCGGTAATACGTAGGTGGCAAGCGTTATCCGGAATTATTGGGCGTAAAGCGCGCG
+
GGGGGGGGGGGGGGGGGGGGGGGGGGGGGGGGGGGGGGGGGGGGGGGGGGGGGGGGGGGGGGGGGDGGGCGGGGGGFGGGEGGGGGGGGGGGGGGGGGGGGGGFGGGGGGGGGGGGGGGGGGGGGGGGGFGGGGGGDGGGFGGGGGGGGGGGGGGGCFFGGGGF@EGGGGGGGGG;FGGGGGGGGGGGGGGGGGGGG?FGGGFCFFGGGCGGEGGEGGGEED*CG?E@CC57<CEGGGFD3CDD
@M03364:276:000000000-BLYN8:1:1101:19912:8750 1:N:0:1
ACTCCTACGGGAGGCAGCAGTAGGGAATCTTCGGCAATGGGGGCAACCCTGACCGAGCAACGCCGCGTGAGTGAAGAAGGTTTTCGGATCGTAAAACTCTGTTGTTAGAGAAGAACGTTAAGTAGAGTGGAAAGTTACTTAAGTGACGGTATCTAACCAGAAAGGGACGGCTAACTACGTGCCAGCAGCCGCGGTAATACGTAGGTCCCAAGCGTTGTCCGGCTTTATTGGGCGTAAAGCGAGC
+
@FGEAFCEFFFEEG@@F@EFFFFGEGGGGGGFGGGGGGGGGGGEGFGFGGFDFGGGGGGGGD7CFEEFEFEEFFDCGFGF?FFGDFGGGFFGG@FGGGGFGGGGGGFC<FFGEGGGGFGG7FE<DFF9DFFGFGGGACFGFGGGGGGGDFG7=FGFCEGFGGGGGGDCE*<CG?EGFGGC7BEGGGFGFF5CCEGBEGFCEEGGEF++3;8CCECGGGGGGD**:CFGG7C*CDGC57C7DCD3
@M03364:276:000000000-BLYN8:1:1101:9010:8755 1:N:0:1
ACTCCTACGGGAGGCAGCAGTAGGGAATCTTCCACAATGGACGAAAGTCTGATGGAGCAACGCCGCGTGAGTGAAGAAGGTTTTCGGATCGTAAAACTCTGTTGTTGGAGAAGAATGTATCTGATAGTAACTGATCAGGTAGTGACGGTATCCAACCAGAAAGCCACGGCTAACTACGTGCCAGCAGCCGCGGTAATACGTAGGTGGCAAGCGTTGTCCGGATTTATTGGGCGTAAAGCGAGCG
+
GGGGGGGGGGGGGGGGGGGGGGGGGGGGGGGGGGGGGGGGGGGGGGGGGGGGGGGGGGGGGGGGGGGGGGGGGGGGGGGGGGGGGGGGGGGGFFGFGGGGGGGGGCGGCFGGGGGGGGGGGGGFGGGGGGGGGFGGGGGGGGAFGGDGGGGGGGGGGGGGGGGGGGGGGGGGFFGGGGGGGGGF8DFGGGGGGGGGFGGGGGG7FGGGGGGGDEGGGGGGG5CGGGGGCFGE5CGGGGFG39DC
@M03364:276:000000000-BLYN8:1:1101:9779:8760 1:N:0:1
ACTCCTACGGGAGGCAGCAGTGGGGAATATTGCACAATGGGCGCAAGCCTGATGCAGCCATGCCGCGTGTGTGAAGAAGGCCTTCGGGTTGTAAAGCACTTTCAGCGAGGAGGAAGGTGGTGAACTTAATACGTTCATCAATTGACGTTACTCGCAGAAGAAGCACCGGCTAACTCCGTGCCAGCAGCCGCGGTAATACGGAGGGTGCAAGCGTTAATCGGAATTACTGGGCGTAAAGCGCACG
+
GGGGGGGGGGGGGGGGGGGGGGGGGGGGGGGGGGGGGGGGGGGGGGGGGGGGGGGGGGGGGGGGGGGGGGGGGGGGGGGGGGGGFFGGGGGGGGGGGGGGGGGGGGGGFGFGGGGGGGGGGGGFGGGGGGGGGGGGGGGGGGGGGGGGGGGGGGGDDFGFGGGGGGGGGGGGGGGGGGGGGGGDCFFGGGGGGGGGGFFGG5BGGGGG8FGGGGGG5C+AEGEGGGGGGFGGGGGGFCFGGGDC
@M03364:276:000000000-BLYN8:1:1101:18134:8790 1:N:0:1
ACTCCTACGGGAGGCAGCAGTGGGGAATATTGCACAATGGGCGCAAGCCTGATGCAGCCATGCCGCGTGTATGAAGAAGGCCTTCGGGTTGTAAAGTACTTTCAGCGAGGAGGAAGGCATTAAGGTTAATAACCTTAGTGATTGACGTTACTCGCAGAAGAAGCACCGGCTAACTCCGTGCCAGCAGCCGCGGTAATACGGAGGGTGCAAGCGTTAATCGGAATTACTGGGCGTAAAGCGCACG
+
GGGGGGGGGGGGGGGGGGGGGGGGGGGGGGGGGGGGGGGGGGGGGGGGGGGGGGGGGGGGGGGGGGGGGGGFGGGGGGGGGGGGGGGGGGGGGGGGGGGGGGFFGGGCFGGGGGGGGGGGGGFGGGG<FGGFGGGGGGGGFFGGGGGGGGGGGGGGGGFGGGGGFGGGDDGGFGGGGGGGGGGFFGGGGGGGGGGGGGGGGGGGGGGGGGGGGGGEGGGEEGGGGFCFFFGGGGGGGGGGCC<5
@M03364:276:000000000-BLYN8:1:1101:9307:8797 1:N:0:1
ACTCCTACGGGAGGCAGCAGTGGGGAATATTGCACAATGGGCGCAAGCCTGATGCAGCCATGCCGCGTGTGTGAAGAAGGCCTTCGGGTTGTAAAGCACTTTCAGCGAGGAGGAAGGTGGTGAACTTAATACGTTCATCAATTGACGTTACTCGCAGAAGAAGCACCGGCTAACTCCGTGCCAGCAGCCGCGGTAATACGGAGGGTGCAAGCGTTAATCGGAATTACTGGGCGTAAAGCGCACG
+
GGGGGGGGGGGGGGGGGGGGGGGGGGGGGGGGGGGGGGGGGGGGGGGGGGGGGGGGGGGGGGGGGGGGGGGGGGGGGGGGGGGGGGGGGGGGGGGGGGGGGGGGGGGGGGCEGGGGGGGGGGGGGGGGGGGGGGGGGGGGGGGGGGGGGGGGGGGGGGGGGGGGGGGGGGGGGGGGGGGGGGGGGGGGGGGGGGGGGGGGGGDGGGGGGGGFGEGDFGGGEGEGFFGGGG=FDDEEGGGGGGG<
@M03364:276:000000000-BLYN8:1:1101:26498:8802 1:N:0:1
ACTCCTACGGGAGGCAGCAGTGGGGAATATTGCACAATGGGCGCAAGCCTGATGCAGCCATGCCGCGTGTATGAAGAAGGCCTTCGGGTTGTAAAGTACTTTCAGCGAGGAGGAAGGCATTAAGGTTAATAACCTTAGTGATTGACGTTACTCGCAGAAGAAGCACCGGCTAACTCCGTGCCAGCAGCCGCGGTAATACGGAGGGTGCAAGCGTTAATCGGAATTACTGGGCGTAAAGCGCACG
+
GGGGGGGGGGGGGGGGGGGGGGGGGGGGGGGGGCGACGGGGGGCEGGGGGGGGGGGGGF8FFGGGGGGGCGGGGFGGGGGGGGGGGGGFGGGGGGGFFGGGGGGGGGGGGGGGGGGGGGFGGGGFFFFGGFGGGGGGG@FFFGGGGGGGGGGGDGGG@AFGGGGGDFGGGGGGFG9FGFGE8DGCDFGGGGGGEGECGBEGEGCCEGGGGGGGCEEF9CGGGG5CGGGGFGGGGGGGGFGCC))
@M03364:276:000000000-BLYN8:1:1101:9981:8838 1:N:0:1
ACTCCTACGGGAGGCAGCAGTGGGGAATATTGCACAATGGGCGCAAGCCAGATGCAGCCATGCCGCGTGTGTGAAGAAGGCCTTCGGGTTGTAAAGCACTTTCAGCGAGGAGGAAGGTGGTGAACTTAATACGTTCATCAATTGACGTTACTCGCAGAAGAAGCACCGGCTAACTCCGTGCCAGCAGCCGCGGTAATACGGAGGGTGCAAGCGTTAATCGGAATTACTGGGCGTAAAGCGCACG
+
EFCAEEFFGCGCCFEFGGGGEE9C:F@FGC@@FGGCFCFDGCEGGEEFF,CEFGFF<,CCEC8FGGGGGGCEGECFFFE<FGGEFFFGGGFEDGGFFGGFGGGG<FG:FFDFGEGFCFFBF755,CF,?FA?B=BFF<F9AFEGGGGG@>FGFEFGGGGGG7FFGGGGGGGEGGGGFEGGGF97DBB@FECEGGEEGFGGCEGGGGEGGGFFGGGEGGGG=8;7@CCFCFGGGDEEGGGGGDD)
@M03364:276:000000000-BLYN8:1:1101:15067:8858 1:N:0:1
ACTCCTACGGGAGGCAGCAGTGGGGAATATTGCACAATGGGCGCAAGCCTGATGCAGCCATGCCGCGTGTGTGAAGAAGGCCTTCGGGTTGTAAAGCACTTTCAGCGAGGAGGAAGGTGGTGAACTTAATACGTTCATCAATTGACGTTACTCGCAGAAGAAGCACCGGCTAACTCCGTGCCAGCAGCCGCGGTAATACGGAGGGTGCAAGCGTTAATCGGAATTACTGGGCGTAAAGCGCACG
+
GGGGGGGGGGGGGGGGGGGGGGGGGGGGGGGGGGGGGGGGGGGGGGGGGGGGGGGGGGGGGGGGGGGGGGGGGGGGGGGGGGGGGGGGGGGGGGGGGGGGEGGGGGGGGG7FECFGGFGGGGGGGGGGGGGGGGGGGGGGGGG=FGGGGGGGGGGG>FGFGGGGGGGGGGGGGGG@GGGGGGGGGGGGGGGGGGGGGCECE>EDGGEDGGGGGGGGDFCCGGCFF7?C?FGFGGGGGGGG:<D5
@M03364:276:000000000-BLYN8:1:1101:19885:8880 1:N:0:1
ACTCCTACGGGAGGCAGCAGTAGGGAATCTTCGGCAATGGACGAAAGTCTGACCGAGCAACGCCGCGTGAGTGAAGAAGGTTTTCGGATCGTAAAACTCTGTTGTTAGAGAAGAACGACGAGGAGAGTGGAAAGCTCCTCGTGTGACGGTATCTAACCAGAAAGGGACGGCTAACTACGTGCCAGCAGCCGCGGTAATACGTAGGTCCCGAGCGTTGTCCGGATTTATTGGGCGTAAAGCGAGC
+
GGGGGGGGGGGGGGEGGGFGGFGGGGGGGGGGGCGGGGGGFEF:CFFEFGGGGGGGGGGGGGGGGGGGGFGGGGGGGGGGFGGGGGGGG+FGGGGEFFGGGGGGGFGGGGGFFGFBF+8CCFF:FDFGC@@FGG8B,,@F73F><ECCEGGGAFFAFGDGGGGEGDFCEGGDD@CCG8FFFEGGCF*CF>C8E8CBCFC9EE9EE9+:A8EG8EEG5:?G5C8E8+<FDFDFGDEE5CG795))
@M03364:276:000000000-BLYN8:1:1101:26656:8892 1:N:0:1
ACTCCTACGGGAGGCAGCAGTAGGGAATCTTCCACAATGGACGAAAGTCTGATGGAGCAACGCCGCGTGAGTGAAGAAGGTTTTCGGATCGTAAAACTCTGTTGTTGGAGAAGAATGTATCTGATAGTAACTGATCAGGTAGTGACGGTATCCAACCAGAAAGCCACGGCTAACTACGTGCCAGCAGCCGCGGTAATACGTAGGTGGCAAGCGTTGTCCGGATTTATTGGGCGTAAAGCGAGCC
+
CFGDFFFG;-@C+@CF;FEEGFA<CEFGFG<AFGFFGGGCFGCGD@FC<FGFGD,<FGFFF7CFGGGGGGGFGCAC<CFFGAEFFEGGG7CFFGFGGGGGGGGGFGG?FGGGD<F9EFGDFFGFGGDGGGGGFC9FG9EAFGGGCFCEGFGFGGGGGDFFFGGFFGGDCFEGGGGGGGGGGGGCGGGGFEECEGGGGGGF?B,BF,:EGGFCECEEGGG5>E*:<?C7<6;C<DGE5:DDGGG)
@M03364:276:000000000-BLYN8:1:1101:14126:8908 1:N:0:1
ACTCCTACGGGAGGCAGCAGTGGGGAATATTGCACAATGGGCGCAAGCCTGATGCAGCCATGCCGCGTGTATGAAGAAGGCCTTCGGGTTGTAAAGTACTTTCAGCGAGGAGGAAGGCATTAAGGTTAATAACCTTAGTGATTGACGTTACTCGCAGAAGAAGCACCGGCTAACTCCGTGCCAGCAGCCGCGGTAATACGGAGGGTGCAAGCGTTAATCGGAATTACTGGGCGTAAAGCGCACG
+
GGGGGGGGGGGGGGGGGGGGGGGGGGGGGGGGGGGGGGGGGGGGGGGGGGGGGGGGGGGGGGGGGGGGGGGGGGGGGGGGGGGGGGGGGGGGGGGGGGGGGGGGGGGGGGGGGGGGGGGGGGFGGGGGGGGGGFGGGGCGGGGGGGGGGGGGGGGGGGGGGGGGCGGGGGGGGGGGGGGGGGGGGFGGGGGGGGGGGGGGGEGGGGGGGGGGGGGGGGGGGGGGGGGGGGGGGGGGGGFCCDGC
@M03364:276:000000000-BLYN8:1:1101:3380:8912 1:N:0:1
ACTCCTACGGGAGGCAGCAGTGGGGAATATTGCACAATGGGCGCAAGCCTGATGCAGCCATGCCGCGTGTGTGAAGAAGGCCTTCGGGTTGTAAAGCACTTTCAGCGAGGAGGAAGGTGGTGAACTTAATACGTTCATCAATTGACGTTACTCGCAGAAGAAGCACCGGCTAACTCCGTGCCAGCAGCCGCGGTAATACGTATGTTCCAAGCGTTATCCGGATTTATTGGGCGTAAAGCGAGCG
+
GFGGFGGGGGC7FFGGGGGGGGGGGGEGGGGGGGGGGGGGGGDEGGGGFFGGGGGGGCF?FGGGGGGGGGGFEFGGFGGFFGGFGGGGGGGGGGGGFGGGGGGGGGGGGGGGGGGGGGGG:=FFGGGGGGGGGGFFGGGGGGGGGGGGGGGGCCGEDGBCC7FD?FGGGDFDGG@FGGGGGCEGGG6CCEEEGGGCFFFFGFGDCBFCFFCFGGG=F9CE**;A@+<<EC*5DC=EC>CGDGG5
@M03364:276:000000000-BLYN8:1:1101:4633:8920 1:N:0:1
ACTCCTACGGGAGGCAGCAGTGGGGAATATTGCACAATGGGCGCAAGCCTGATGCAGCCATGCCGCGTGTGTGAAGAAGGCCTTCGGGTTGTAAAGCACTTTCAGCGAGGAGGAAGGTGGTGAACTTAATACGTTCATCAATTGACGTTACTCGCAGAAGAAGCACCGGCTAACTCCGTGCCAGCAGCCGCGGTAATACGGAGGGTGCAAGCGTTAATCGGAATTACTGGGCGTAAAGCGCACG
+
GGGGGGGGCFGGGGGGGGGGGGGGGGGGGGGFGGGGGGFFGGGGGGGGGGGGGGGGGGGGGGGGGGGGGD7FFGFGGFGGGGGGGGGGFGGGGGGFGFFCFGGGFGGGEGGGGGEFGGGGGGGG9DAFGGGGGGGGGGG,DDGGGGGGGF+FF@EGGGGGFAFCGGGGGCFCGEFGF@FDFGC7DGGGGGGECEGCFFFFEDEGGG5=FGGGGGGGGGGG58;CAF+<+<;=3CGGF7:DC<D)
@M03364:276:000000000-BLYN8:1:1101:17609:8930 1:N:0:1
ACTCCTACGGGAGGCAGCAGTGGGGAATATTGCACAATGGGCGCAAGCCTGATGCAGCCATGCCGCGTGTGTGAAGAAGGCCTTCGGGTTGTAAAGCACTTTCAGCGAGGAGGAAGGTGGTGAGCTTAATACGTTCATCAATTGACGTTACTCGCAGAAGAAGCACCGGCTAACTCCGTGCCAGCAGCCGCGGTAATACGGAGGGTGCAAGCGTTAATCGGAATTACTGGGCGTAAAGCGCACG
+
GGGGGGGGGGGGGGGGGGGGGGGGGGGGGGGGGGGGGGGGGGGGGGGGGGGGGGGGGGGGGGGGGGGFGGGGGGGGGGGGGGGGGGGGGGGGGGGGGGGGGGGGFGGCGGGGGGGGGFGGGGGGGGGGGGGGGGGGGGGGGGGGGGGGGGGGGGGGGGGGGGGGGGGGGGGDGGGGGGGGGGGGGGGGGGGGGGGGGDGGGGGGGGGGGGGGGGEGGGGGGGGGGGGGGGG=DGGDGGGGGGD7
@M03364:276:000000000-BLYN8:1:1101:11990:8945 1:N:0:1
ACTCCTACGGGAGGCAGCAGTAGGGAATCTTCCACAATGGACGAAAGTCTGATGGAGCAACGCCGCGTGAGTGAAGAAGGTTTTCGGATCGTAAAACTCTGTTGTTGGAGAAGAATGTATCTGATAGTAACTGATCAGGTAGTGACGGTATCCAACCAGAAAGCCACGGCTAACTACGTGCCAGCAGCCGCGGTAATACGGAGGGTGCAAGCGTTAATCGGAATTACTGGGCGTAAAGCGCACG
+
GGGGGGGGGGGGGGGGGGGGGGGGGGGGGGGGGGGGGGGGGGGGGGGGGGGGGGGGGGGGGGGGGGGGGGGGGGGGGGGGGGGGGGGFGGGGGGGGGGGGGGGGGGGGGGGGFEFGGGGGGGGGGGGGGGGGGGGGGGGFGGGGGGGGGGGGGGGGGGGGGGGGGGGGGGGGGGGGGGGGGGGGGFGGGEGGGGGGGGGGGGGGGGGGGGGGGGGGGGGGGGGGGGGGFGGGGDEGGGGGGGGD
@M03364:276:000000000-BLYN8:1:1101:12329:8956 1:N:0:1
ACTCCTACGGGAGGCAGCAGTAGGGAATCTTCGGCAATGGACGAAAGTCTGACCGAGCAACGCCGCGTGAGTGAAGAAGGTTTTCGGATCGTAAAACTCTGTTGTTAGAGAAGAACGACGAGGAGAGTGGAAAGCTCCTCGTGTGACGGTATCTAACCAGAAAGGGACGGCTAACTACGTGCCAGCAGCCGCGGTAATACGTAGGTCCCGAGCGTTGTCCGGATTTATTGGGCGTAAAGCGAGC
+
GGGGGGGGGGGGGGGGGGGGGGGGGGGGGGGGGGGGGGGGGGGGGGGGGGGGGGGGGGGGGGGGGGGGGGGGGFGGGGGGGGGGGGGGGGGGGGGGGGGGGGGGGGGGGGGGGGGGGDGGGGGEGGGGGGGGGGGGGGGGGGGGGGGGGGGGGGGGGGGGFGGGGGGGGGGGGGGGGGGGGGGGGGGGGGGGGGGGGGGGGGGGGGGGGGGGGGGGDEGGEGGDGGCGGGGGGGEEDGGGGGG3
@M03364:276:000000000-BLYN8:1:1101:8510:8965 1:N:0:1
ACTCCTACGGGAGGCAGCAGTGGGGAATATTGCACAATGGGCGCAAGCCTGATGCAGCCATGCCGCGTGTGTGAAGAAGGCCTTCGGGTTGTAAAGCACTTTCAGCGAGGAGGAAGGTGGTGAGCTTAATACGTTCATCAATTGACGTTACTCGCAGAAGAAGCACCGGCTAACTCCGTGCCAGCAGCCGCGGTAATACGGAGGGTGCAAGCGTTAATCGGAATTACTGGGCGTAAAGCGCACG
+
GGGGGGGGGGGGGGGGGGGGGGGGGGGGGGGGGGGGGGGGGGGGGGGGGGGGGGGGGGGGGGGGGGGGGGGGGGGGGGGGGGGGGGGGGGGGGGGGGGGGGGGGGGGGGGEGGEGGGGFGGGGGGGGFGGGGGGGGGGGGGGGGGGGGGGGGGGGGGGGGGGGGGGGGGGGGGGGGGGGGGGGGGGGGGGGGGGCDGGGGGGEGGGEEFEGFGGCE5CGGGDEFGGGGGCEFGGCGGF7C3CD7
@M03364:276:000000000-BLYN8:1:1101:9156:9005 1:N:0:1
ACTCCTACGGGAGGCAGCAGTGGGGAATATTGCACAATGGGCGCAAGCCTGATGCAGCCATGCCGCGTGTGTGAAGAAGGCCTTCGGGTTGTAAAGCACTTTCAGCGAGGAGGAAGGTGGTGAGCTTAATACGTTCATCAATTGACGTTACTCGCAGAAGAAGCACCGGCTAACTCCGTGCCAGCAGCCGCGGTAATACGGAGGGTGCAAGCGTTAATCGGAATTACTGGGCGGAAAGCGCACG
+
GGGGGGGGGGGGGGGGGGGGGGGGGGGGGGGGGGGGGGGGGGGGGDGGGGGGGGGGGGGGGGGGEDGGGGGGGGFGFGGGGGGFGGDGGGGGGGGGGGGGGGGGGGG:FGDGGFFGGGGGGGGGGG8?FGGGGGGDGGGGGG,CAEFFFFGD9:CFCCCF?CCGGGFFEGGGDFCGGGFFGGFFFGGFGEGGD*8CF99CEBCEECECECG*;8C?*<:5EG*/A7+<<CF=3)7555>C:DD5
@M03364:276:000000000-BLYN8:1:1101:16109:9010 1:N:0:1
ACTCCTACGGGAGGCAGCAGTAGGGAATCTTCCACAATGGACGAAAGTCTGATGGAGCAACGCCGCGTGAGTGAAGAAGGTTTTCGGATCGTAAAACTCTGTTGTTGGAGAAGAATGTATCTGATAGTAACTGATCAGGTAGTGACGGTATCCAACCAGAAAGCCACGGCTAACTACGTGCCAGCAGCCGCGGTAATACGTAGGTGGCAAGCGTTGTCCGGATTTATTGGGCGTAAAGCGAGCG
+
GGGGGG<FFEGGGCGFCFFGGGGGGGFG9EFFFDFGFGGG<FGFEEGGGGGGGGEFFGFGGGGGGGGGGGEFEGFFGEFGGGGGGEGDGGGGFFFGGFGGGGGGGGGG8FFEFBFGGFFFGGGGGFGGGGGGGGG9FGGGFGGGGGEDGGFGFF<FGEEFG8FG=<FFGGG7>BFFGCFGGGGGCFFFFGGGGG5EG;<CGGFGCCGGGFGFGGGEGGGGGEGGG?CC7F5=DG5=FF><DDG<
@M03364:276:000000000-BLYN8:1:1101:11475:9023 1:N:0:1
ACTCCTACGGGAGGCAGCAGTAGGGAATCTTCCACAATGGACGAAAGTCTGATGGAGCAACGCCGCGTGAGTGAAGAAGGTTTTCGGATCGTAAAACTCTGTTGTTGGAGAAGAATGTATCTGATAGTAACTGATCAGGTAGTGACGGTATCCAACCAGAAAGCCACGGCTAACTACGTGCCAGCAGCCGCGGTAATACGTAGGTGGCAAGCGTTGTCCGGATTTATTGGGCGTAAAGCGAGCG
+
GGGGGGGGGGGGGGGGGGGGGGGGGGGGGGGGGGGGGGGGGGGGGGGGGGGGGGGGGGGGGGGGGGGFFGGGGGGGGGGGGGGGGGGGFGGGGGGGGGGGGGGGGGGGFGFGGGGGGGGGGGGGGGGGGGGGGGGGGGGGGFGGFGGGGGGGGGGGGGGGGGGGGGGGGGGGGGGGGGGGGGGGGGGFGGGGGGGGGGGGGFGGGGGGGGGGGGGGGGGGGGGGGGGGGGGGGGGEGGGGGGGG
@M03364:276:000000000-BLYN8:1:1101:22998:9034 1:N:0:1
ACTCCTACGGGAGGCAGCAGTGGGGAATATTGCACAATGGGCGCAAGCCTGATGCAGCCATGCCGCGTGTGTGAAGAAGGCCTTCGGGTTGTAAAGCACTTTCAGCGAGGAGGAAGGTGGTGAACTTAATACGTTCATCAATCGACGTTACTCGCAGAAGAAGCACCGGCTAACTCCGTGCCAGCAGCCGCGGTAATACGGAGGGTGCAAGCGTTAATCGGAATCACTGGGCGTAAAGCGGACG
+
E<<EEFCE@CB7+CF@,;<<FFCF:7FG<ECCGGEGGG<8C,@F@F:CCFFCE9<6C<<<A<@E:F@@CF7FCD9F<,CFC<<F<F,>CFFB?5,,:,EFECDF,,44@FFGG@4<7BE+BB?A<D95CA,EFFFFGGG?DF,+DFCGGGCFB@G:FF,,83F:,@D@7:>*2D,>78D7<C98:C,,,*:*8C*=?CFG*:5*BGDEFDGC5CGG/+0:5E**+3A:?68=59/CCFGG))9)
@M03364:276:000000000-BLYN8:1:1101:13130:9069 1:N:0:1
ACTCCTACGGGAGGCAGCAGTAGGGAATCTTCCACAATGGACGAAAGTCTGATGGAGCAACGCCGCGTGAGTGAAGAAGGTTTTCGGATCGTAAAACTCTGTTGTTGGAGAAGAATGTATCTGATAGTAACTGATCAGGTAGTGACGGTATCCAACCAGAAAGCCACGGCTAACTACGTGCCAGCAGCCGCGGTAATACGTAGGTGGCAAGCGTTGTCCGGATTTATTGGGCGTAAAGCGAGCG
+
GGGGGGGGGGGGGGGGGGGGGGGGGGGGGGGGGGGGGGGGGGGGGGGGGGGGGGGGGGGGGGGGGGGGGGGGGGGGGGGGGGGGGGGGGGGGGGGGGFFGGGGGGGGGGGGGFGGGGGGGGGGGGGGGGGGGGGGGGGGGGGGGGGGDGGGGFGGGDGGDFGGGGGGGGGGGGGGGGGGGDFGGGGGFFGDGGGGEGGGC9CFGGGGGG6;CEGGGGG@CE5CEGGGG7EGGGDCGGGFGDGGD
@M03364:276:000000000-BLYN8:1:1101:15497:9098 1:N:0:1
ACTCCTACGGGAGGCAGCAGTAGGGAATCTTCCACAATGGACGAAAGTCTGATGGAGCAACGCCGCGTGAGTGAAGAAGGTTTTCGGATCGTAAAACTCTGTTGTTGGAGAAGAATGTATCTGATAGTAACTGATCAGGTAGTGACGGTATCCAACCAGAAAGCCACGGCTAACTACGTGCCAGCAGCCGCGGTAATACGTAGGTGGCAAGCGTTGTCCGGATTTATTGGGCGTAAAGCGAGCG
+
GGGGGGGGGGGGGGGGGGGGGGGGGGGGGGGGGGGGGGGGGGGGGEFFGFGGGGGGGGGGGGGGGGGGGDGGGGGGGGGGGGGGGGGGGGGGGGGGFG9FGGGGGFGGFFGGGGGGGGGGGGGGGGGGFGGGGGGGGGGGGFGGGGGGGFGGGGGGGGGFFDCGFGGGGGGGGGGGGGGGGGGGGGGGGGGGGGDGGGGGGGGGGGFGFGFGGGGGGGGGGEE5CGDC?GGGGGGGGFFGDGGD
@M03364:276:000000000-BLYN8:1:1101:25429:9147 1:N:0:1
ACTCCTACGGGAGGCAGCAGTAGGGAATCTTCCACAATGGACGAAAGTCTGATGGAGCAACGCCGCGTGAGTGAAGAAGGTTTTCGGATCGTAAAACTCTGTTGTTGGAGAAGAATGTATCTGATAGTAACTGATCAGGTAGTGACGGTATCCAACCAGAAAGCCACGGCTAACTACGTGCCAGCAGCCGCGGTAATACGTAGGTGGCAAGCGTTGTCCGGATTTATTGGGCGTAAAGCGAGCG
+
GGGFGGGGGGGEGGGGGGGGGGGGGGGGGGGGGGGGGGGFGGGG:FGGGFGGGGGGGGGGGGGGGGGGGGGGGGGGGGGGFG,FFCGDGGGGGGGGGGGGGGGGGFGGGGGGGGGGGGGGGFGGGGFGGGGGGGGGGGGGGGGFGGDGGGGFGGGGGGGGGGGGGGGGGGGGGGGGGGGCGGGGGGGGGGGGGGGGFFFFCCGGFGGFGGGGGGGGGFGGGGGGGGGGGGGGGGGGGGGGGGGC
@M03364:276:000000000-BLYN8:1:1101:19546:9150 1:N:0:1
ACTCCTACGGGAGGCAGCAGTGGGGAATATTGCACAATGGGCGCAAGCCTGATGCAGCCATGCCGCGTGTGCGAAGAAGGCCTTCGGGTTGTAAAGCACTTTCAGCGAGGAGGAAGGTGGTGAACTTAATACGTTCATCAATTGACGTTACTCGCAGAAGAAGCACCGGCTAACTCCGTGCCAGCAGCCGCGGTAATACGGAGGGTGCAAGCGTTAATCGGAATTACTGGGCGTAAAGCGCACG
+
GGGGGGGGGGGGGG>-FGGGGGGGG>FGGGGFGGGGGGGGGGGGGGGGFGGGGGGGGGFGGGGGGGGGGDGGGCGGGGGG8FCGGGGGFCGGGGGGGFGGGGGFGGG7@CECFCFGGG?FG?9FGCCFFGGGFGGGGGGGGBFF=>EGF@@FGDGGGGGFGGCFGGGGGGGDGCGDGGG7@7;CGGGCFGGGGGGDC99FD**=CGG5<<?FGGGGFFG5:CEC?CFDCGGF:D=EFCFDGDG7
@M03364:276:000000000-BLYN8:1:1101:27388:9162 1:N:0:1
ACTCCTACGGGAGGCAGCAGTGGGGAATATTGCACAATGGGCGCAAGCCTGATGCAGCCATGCCGCGTGTGTGAAGAAGGCCTTCGGGTTGTAAAGCACTTTCAGCGAGGAGGAAGGTGGTGAGCTTAATACGTTCATCAATTGACGTTACTCGCAGAAGAAGCACCGGCTAACTCCGTGCCAGCAGCCGCGGTAATACGGAGGGTGCAAGCGTTAATCGGAATTACTGGGCGTAAAGCGCACG
+
GGGGGGGGEGGGEGGGCFFG<EFFGGEEFGGGGGEFGGGFGFCEFGGGGG?FCGGFDFEFFGFGGGGGGGGGGGGGGCFGGG@EF<FEFGG@DFFGGCFCFGDFGGGEGDGGDGGGD<EFGGGGGGGG<EGFEGGF<DFGGF<DG9FGEGGFFFFEEFGGGGGGFFCGDCFGGGGFGEGGGGFGGGGGCED*8:CEFGGGGEGECCC8CFGFE>EGGG7CG5ECFFGGEFGGGGGCGGG39DG)
@M03364:276:000000000-BLYN8:1:1101:3234:9169 1:N:0:1
ACTCCTACGGGAGGCAGCAGTGGGGAATATTGCACAATGGGCGCAAGCCTGATGCAGCCATGCCGCGTGTGTGAAGAAGGCCTTCGGGTTGTAAAGCACTTTCAGCGAGGAGGAAGGTGGTGAGCTTAATACGTTCATCAATTGACGTTACTCGCAGAAGAAGCACCGGCTAACTCCGTGCCAGCAGCCGCGGTAATACGTAGGTGGCAAGCGTTGTCCGGATTTATTGGGCGTAAAGCGCACG
+
GGGGGGGGGGGGGGGGGGGGGGGGGEEGGGGGGGGGGGGGGGGGGGDGGGGGGGGGGGGGGGGGGGGGGGGGGFGGGGGGGFGFGGGGFGGGGGGGGGGGGGGGGGGGGGGGGGGGGAFGBFFCGGGGGGGGGGGGGGGGGGGGGGGGGGGGGGGGGGGGFEGDCGGGGGGGGGGGGGFGGGGGGGGGGGGGGGGGGGGGBCGGCCFGGGGGGEGGGGGGGGDGGCGFG?FGGG=EGGGGGGGC
@M03364:276:000000000-BLYN8:1:1101:19176:9171 1:N:0:1
ACTCCTACGGGAGGCAGCAGTGGGGAATATTGCACAATGGGCGCAAGCCTGATGCAGCCATGCCGCGTGTGTGAAGAAGGCCTTCGGGTTGTAAAGCACTTTCAGCGAGGAGGAAGGTGGTGAACTTAATACGTTCATCAATTGACGTTACTCGCAGAAGAAGCACCGGCTAACTCCGTGCCAGCAGCCGCGGTAATACGGAGGGTGCAAGCGTTAATCGGAATTACTGGGCGTAAAGCGCACG
+
GGGGGGGGGGGGGGGGGGGGGGGGGGGGGGGGGGGGGGGGGGGGGGGGGGGGGGGGGGGGGGGGGGGGGGGGGGGGGGGGGGFGGGGGGGGGGGGGGGGGGGGGGGGGGGGGGGGGGGGGGGGGGGGGGGGGGGGGGGGGGGGGGGGGGGGGGGGGGGGGGGGGGGGGGGGGFGGGGGGGGGGGGFFGGGGGGGGGGGGGGGGGDEEEGDFGGGGGGGGGGGGGGGGGGGGGGGG=FCFGGGG<
@M03364:276:000000000-BLYN8:1:1101:3453:9172 1:N:0:1
ACTCCTACGGGAGGCAGCAGTAGGGAATCTTCGGCAATGGACGAAAGTCTGACCGAGCAACGCCGCGTGAGTGAAGAAGGTTTTCGGATCGTAAAACTCTGTTGTTAGAGAAGAACAAGGACGTTAGTAACTGAACGTCCCCTGACGGTATCTAACCAGAAAGCCACGGCTAACTACGTGCCAGCAGCCGCGGTAATACGTAGGTGGCAAGCGTTGTCCGGATCTATTGGGCGTAAAGCGAGCG
+
GFFG<C@FGGG7FCEFGGGGGFF,@EFGFCGGECC+FFGFGGGDGCFCACFDFFGDGGEFGEGGGGGCCEEGGCCEGGFFE?FEGEDDGGGGFFGGCDFFAECAF4E9<FDFCFFEGGCFFGFFG8CF9BF<,C<B8FG+CFGG?DE7FFFGGGGGGGGG7>CFGGGDCFG<C:EGF@FFFFFGG7F721*=CCCB9C;E3>88CFF6*5C5E*;8AC?:**C*0AFG79*:DDC59DGG5C<C
@M03364:276:000000000-BLYN8:1:1101:6798:9189 1:N:0:1
ACTCCTACGGGAGGCAGCAGTAGGGAATCTTCCACAATGGACGAAAGTCTGATGGAGCAACGCCGCGTGAGTGAAGAAGGTTTTCGGATCGTAAAACTCTGTTGTTGGAGAAGAATGTATCTGATAGTAACTGATCAGGTAGTGACGGTATCCAACCAGAAAGCCACGGCTAACTACGTGCCAGCAGCCGCGGTAATACGTAGGTGGCAAGCGTTGTCCGGATTTATTGGGCGTAAAGCGAGCG
+
GGGGGGGGGGGGGGGGGGGGGGGGGGGGGGGGGGGGGGGGGGGGGGGGGGGGGGGGGGGGGGGGGGGFGGGGGGGGGGGGGGGGGGGGGGGGGGGGGGGGGGGGGGGGGGGGGGGGGGGGGGGGGGGGGGGGGGGGGGGGGGGGGGGGGGGGGGGGGGGGGGGFFGGGGGGGGGGGGGFGGGGGGGGGGGGGGCEGFFGGGGGGFGGGGGGGGGGGGGGEEGGGGGGGGGGGGGGGGGGGGGGD
@M03364:276:000000000-BLYN8:1:1101:12436:9192 1:N:0:1
ACTCCTACGGGAGGCAGCAGTGGGGAATATTGCACAATGGGCGCAAGCCTGATGCAGCCATGCCGCGTGTGTGAAGAAGGCCTTCGGGTTGTAAAGCACTTTCAGCGAGGAGGAAGGTGGTGAACTTAATACGTTCATCAATTGACGTTACTCGCAGAAGAAGCACCGGCTAACTCCGTGCCAGCAGCCGCGGTAATACGGAGGGTGCAAGCGTTAATCGGAATTACTGGGCGTAAAGCGCACG
+
GGGGGGGGGGGGGGGGGGGGGGGGGGGGGGGGGFGGGGGFGGFGGGGGGGGGGGGGGGGGGGGGEGGGGGGGGGGGGGGGGGGGGGGGFGEGFGGFGGGGFGFGGGGDGGGGGGGFEGGGGGEGGFFGCFGFEFGDFGGDGGGGGGGGGGGGGGGGGGGGGGGFGFGGDGGGG?GGGGGGGGFGGGFGGGEGGEEDFGGGECEGGEGGGGGGGGGGGGGGDDEF6:EGF?EGGG=CFD*9DGD5
@M03364:276:000000000-BLYN8:1:1101:27289:9227 1:N:0:1
ACTCCTACGGGAGGCAGCAGTAGGGAATCTTCCACAATGGACGAAAGTCTGATGGAGCAACGCCGCGTGAGTGAAGAAGGTTTTCGGATCGTAAAACTCTGTTGTTGGAGAAGAATGTATCTGATAGTAACTGATCAGGTAGTGACGGTATCCAACCAGAAAGCCACGGCTAACTACGTGCCAGCAGCCGCTGTAATACGTAGGTGGCAAGCGTGGTCCGGAGTTATTGGGCGTAAAGCGAGCG
+
FGGFGGFGGE@FEFGDGGFGGFGGGG8EFGFGGGGGFGGG9EFGGDEEEEFGGEEFGGGGGGGGGGGGG7FFGGGGGGGGCGCEEEFG@:FFDGGADFGGGGCFFFGB8=EEE<FBAFE5EFFA@FGGFGGGFFGCBEC7<CAFGGGDGFFC,A<D7B:FFCFGGGGG+<FFCG9E:75FCCCEGEF@C5E*>C,;ECFCBGFGCFGCFGGG=B*3/<A=5*3=?E9+4<CCDDE7CF7CDGGD
@M03364:276:000000000-BLYN8:1:1101:6375:9242 1:N:0:1
ACTCCTACGGGAGGCAGCAGTGGGGAATATTGCACAATGGGCGCAAGCCTGATGCAGCCATGCCGCGTGTGTGAAGAAGGCCTTCGGGTTGTAAAGCACTTTCAGCGAGGAGGAAGGTGGTGAGCTTAATACGCTCATCAATTGACGTTACTCGCAGAAGAAGCACCGGCTAACTCCGTGCCAGCAGCCGCGGTAATACGGAGGGTGCAAGCGTTAATCGGAATTACTGGGCGTAAAGCGCACG
+
GGGGGGFFGDEFEEGGEGGFCFFGGDFGFFFFFCCFFGGEDGGGGGED7EFGF9CFFGFGGGGFEDFF@CFFFGGGFGGCGGGGGFEEGGEGGDFFCFFGFDGC@<C:FGFGBCGFGEF7FGFGFF<FGFGFGG@FGDFGFGF@<<FEGFGGFGEEEFFCGFGGGFFCEGGGGGGG7BGGEE,<BFFFFDCEDGGGEBFG5::EEEEECEG58C*8:CAFDE*:F+0:EC:CCDEEDF7>CGC7
@M03364:276:000000000-BLYN8:1:1101:3787:9263 1:N:0:1
ACTCCTACGGGAGGCAGCAGTAGGGAATCTTCCACAATGGACGAAAGCCTGATGGAGCAACGCCGCGTGTGTGATGAAGGGTTTCGGCTCGTAAAACACTGTTGTAAGAGAAGAATGACATTGAGAGTAACTGTTCAATGTGTGACGGTATCTTACCAGAAAGGAACGGCTAAATACGTGCCAGCAGCCGCGGTAATACGTATGTTCCAAGCGTTATCCGGATTTATTGGGCGTAAAGCGAGCG
+
GGGGGGGGGGGGGGGGGGGGGGGG>FGGGGGGGGGGGGDCGGGGGGGGGGGGGGGGGGGGGGGG7FGGGGGGGGGGGGGGGGGGGGCFGGGGGGGGGGGG,EFFGFGGGGGFEFGGGFGGGGGGDFEEGGFGGGFGGGGGGGGGGGGDGGGGGGGGGGGGGGGGGGGCGGGGGGGGGGGGGGGFFGGGGGGGDBEGGGGGEGGGGGCEFFFFGGGGGFGGGGG=CCFGGGFFDCGGGFGG3DG5
@M03364:276:000000000-BLYN8:1:1101:14708:9264 1:N:0:1
ACTCCTACGGGAGGCAGCAGTAGGGAATCTTCCACAATGGACGAAAGTCTGATGGAGCAACGCCGCGTGAGTGAAGAAGGTTTTCGGATCGTAAAACTCTGTTGTTGGAGAAGAATGTATCTGATAGTAACTGATCAGGTAGTGACGGTATCCAACCAGAAAGCCACGGCTAACTACGTGCCAGCAGCCGCGGTAATACGTAGGTGGCAAGCGTTGTCCGGATTTATTGGGCGTAAAGCGAGCG
+
GGGGGGGGGGGGGGGGGGGGGGGGGGGGGGGGGGGGGGGGGGGGGGGFGGGGGGFGGGGGGGGGGGGGGGGGGGGGGGGGGGGGGGGGGGGGGGGGGGGGGGGGGGGGGGGGGGGGGGGGGGGGGGGGGGGGGGGGGGGFGGGGGGGGGGGGGGGGGGGGGGGGGGGGGGGGGGGGGGGGGGGGGGGGGDGGGGGGGGGGGGGEGGGGGGGGGGGGGGGGGDGGGGGCFGFGGGGGFGGDGGGC
@M03364:276:000000000-BLYN8:1:1101:24750:9285 1:N:0:1
ACTCCTACGGGAGGCAGCAGTAGGGAATCTTCGGCAATGGGGGCAACCCTGACCGAGCAACGCCGCGTGAGTGAAGAAGGTTTTCGGATCGTAAAACTCTGTTGTTAGAGAAGAACGTTAAGTAGAGTGGAAAGTTACTTAAGTGACGGTATCTAACCAGAAAGGGACGGCTAACTACGTGCCAGCAGCCGCGGTAATACGTAGGTCCCAAGCGTTGTCCGGATTTATTGGGCGTAAAGCGAGC
+
EFGGGFA9FGGGEE;@FGGGGEF<,CCFFFDF6BCC@E<FE7FF:CFEFCEG8FEGEGG?8C@FDGEGGGCFGEGG9<=C:55B?CF7CGCF=A7<A<<?FF9?,,5CFFDFCCFGG<FF=DGD9,C:EDF9FDFFFCGGFCAFF,@C7FGGFCGGGGFG@AFFFCFFGGCEGGGFGFGGEEFFEFGC@5CGGGC8B9BCCFE8EECFEG?FG*2**/<FGGG*;C+<3<@=FGGGG*::7DGD
@M03364:276:000000000-BLYN8:1:1101:10385:9297 1:N:0:1
ACTCCTACGGGAGGCAGCAGTAGGGAATCTTCCACAATGGACGAAAGTCTGATGGAGCAACGCCGCGTGAGTGAAGAAGGTTTTCGGATCGTAAAACTCTGTTGTTGGAGAAGAATGTATCTGATAGTAACTGATCAGGTAGTGACGGTATCCAACCAGAAAGCCACGGCTAACTACGTGCCAGCAGCCGCGGTAATACGTAGGTGGCAAGCGTTGTCCGGATTTATTGGGCGTAAAGCGAGCG
+
GGGGGGGGGGGGGGGGGGGGGGGGGGGGGGGGGGGGGGGGGGGGGGGGGGGGGGGGGGGGGGGGGGGGGGGGGGGGGGGGGGGGGGGGGGGGGGGGGGGGGGGGGGGGGGGGGGGGGGGGGGGGGGGGGGGGGGGGGGGGGGGGGGGGGGGGFGGGGGGGGGGGGGGGGGGGGGGGGGGGGGGGGGGGGGGGGGGGGGGGGGGGGGGGGGGGGGGGGFFGGGGGGGGGFGGGGGGGGDFGGGGG
@M03364:276:000000000-BLYN8:1:1101:6610:9318 1:N:0:1
ACTCCTACGGGAGGCAGCAGTGGGGAATATTGCACAATGGGCGCAAGCCTGATGCAGCCATGCCGCGTGTGTGAAGAAGGCCTTCGGGTTGTAAAGCACTTTCAGCGAGGAGGAAGGTGGTGAGCTTAATACGTTCATCAATTGACGTTACTCGCAGAAGAAGCACCGGCTAACTCCGTGCCAGCAGCCGCGGTAATACGGAGGGTGCAAGCGTTAATCGGAATTACTGGGCGTAAAGCGCACG
+
GGGGGGGGGGGGGGGGGGGGGGGGGGGGGGGGGGGGGGGGGGGGGGGGGGGGGGGGGGGGGGGGGGGGGGGGGGGGGGGGGGGGGGGGGGGGGGGGGGGGGGGGGGGGGGGGGGGGGGGGGGGGGGGGGGGGDG@FGGGGGGGGGGGGGGGGGGGGGGGGGGGGGGGGGGGGGGGGGGGGGGFGGGGGGGGGGGGGGGEFGGEEGGGGGGGGEGGGGGGGGGGGGFGGFGFCDGGGGFGGDDD/
@M03364:276:000000000-BLYN8:1:1101:20876:9325 1:N:0:1
ACTCCTACGGGAGGCAGCAGTGGGGAATATTGCACAATGGGCGCAAGCCTGATGCAGCCATGCCGCGTGTGTGAAGAAGGCCTTCGGGTTGTAAAGCACTTTCAGCGAGGAGGAAGGTGGTGAGCTTAATACGCTCATCAATTGACGTTACTCGCAGAAGAAGCACCGGCTAACTCCGTGCCAGCAGCCGCGGTAATACGGAGGGTGCAAGCGTTAATCGGAATTACTGGGCGTAAAGCGCACG
+
GGGGGGGGGGGGGGGGGGGGGGGGGGGGGGGGGGGGDGGGGGGGGGGGG?GGGGGGGGGGGGGGGGE@F@FGGGGGGGG<FGGGGGDGEBF?EFGGGGGGFGGGGFG:CFC@FGGGGGGGGGGGGGGGGGGGFGDGGGGGFGF@<CGGGGGGGF>CF:FCFGGGGGGGGGGGFFGGGGGGCGGGGGCFCGCEBCEGEG9B5*=8EGGDCFF*:C8CF7?C*887@CFGFDFFG55>DFCGGGGG
@M03364:276:000000000-BLYN8:1:1101:11624:9349 1:N:0:1
ACTCCTACGGGAGGCAGCAGTGGGGAATATTGCACAATGGACGAAAGTCTGATGGAGCAACGCCGCGTGAGTGAAGAAGGTTTTCGGATCGTAAAACTCTGTTGTTGGAGAAGAATGTATCTGATAGTAACTGATCAGGTAGTGACGGTATCCAACCAGAAAGCCACGGCTAACTACGTGCCAGCAGCCGCGGTAATACGTAGGTGGCAAGCGTTGTCCGGATTTATTGGGCGTAAAGCGAGCG
+
GGGGGGGGGGGGGGGGGGGGGGGGGGGGGGGGGGGGGGGGGGGGGDGGGGGGGGGGGGGGGGGGGGGGGGGGGGGGGGGGGGGGGGGGGGGGGGGGGGGGGGGFFFGGFDFGGGGGGGGGGGGGGGGGGGGGGGGGGGGGGGGGGGGGGGGGGGGGGGGGGGGGGGGGGGGGGGGGGGGGGGGGGGFGCE>EDGGGGGGGGGGGGGGGGGFFGGGGGGGGGCEE?CFEGGGGGGGGGGGGGDGD
@M03364:276:000000000-BLYN8:1:1101:28138:9358 1:N:0:1
ACTCCTACGGGAGGCAGCAGTAGGGAATCTTCCACAATGGACGAAAGTCTGATGGAGCAACGCCGCGTGAGTGAAGAAGGTTTTCGGATCGTAAAACTCTGTTGTTGGAGAAGAATGTATCTGATAGTAACTGATCAGGTAGTGACGGTATCCAACCAGAAAGCCACGGCTAACTACGTGCCAGCAGCCGCGGTAATACGTAGGTGGCAAGCGTTGTCCGGATTTATTGGGCGTAAAGCGAGCG
+
GGGGFC@-CFEGGGGGGDFFGGFGGFG8DFFGGFGCFGGFFFECFCEFC<@CE@<FDGD@FEGGDGGFE,=C?FGGGGFFFAFFGG:FEFC=EAFGGGGA,CBA?49E=EF8=<EBFEDGAF,CAEGFF<F<FAFCFE,:AFGGGGG7CEGGG?FDEC,@<=FC,6DEGGGCFAA=B8FGGGGGGGGDC5CEDCEGC9>C,:,C,4BEFGG@8E=5EFCEC**1>79@=CG5DGGGG>*>CDC)
@M03364:276:000000000-BLYN8:1:1101:15962:9366 1:N:0:1
ACTCCTACGGGAGGCAGCAGTAGGGAATCTTCCACAATGGACGAAAGTCTGATGGAGCAACGCCGCGTGAGTGAAGAAGGTTTTCGGATCGTAAAACTCTGTTGTTAGAGAAGAACGACGAGGAGAGTGGAAAGCTCCTCGTGTGACGGTATCTAACCAGAAAGGGACGGCTAACTACGTGCCAGCAGCCGCGGTAATACGTAGGTCCCGAGCGTTGTCCGGATTTATTGGGCGTAAAGCGAGC
+
GGGGGGGGGGGGGGGGGGGGGGGGGGGGGGGGGGGGGGGGGGGGDEGFGGGGGG<FGGGDGEGGGGGGGGGFGDGGGGGGGGGGGGGGGFFGFGGA@FGGGGGGGGCEEFGEFFGGGEGGGGGEECEFGGGFGGGG<FFFGGGGGGGGGGGGGGGGG?FGGGGGGFF7:FGGFGGGGGGGGCCFFGFFGGGGGCEGGGGGF+?8:CFG=EEEGGGGGGFFEGEDEFFGF7C5CG5*11279CD7
@M03364:276:000000000-BLYN8:1:1101:21419:9367 1:N:0:1
ACTCCTACGGGAGGCAGCAGTGGGGAATATTGCACAATGGGCGCAAGCCTGATGCAGCCATGCCGCGTGTGTGAAGAAGGCCTTCGGGTTGTAAAGCACTTTCAGCGAGGAGGAAGGTGGTGAACTTAATACGTTCATCAATTGACGTTACTCGCAGAAGAAGCACCGGCTAACTCCGTGCCAGCAGCCGCGGTAATACGGAGGGTGCAAGCGTTAATCGGAATTACTGGGCGTAAAGCGCACG
+
GGGGGGGGGGGGGGEGGGGGFGGGGGGGGGGGGGGGGGGGGGGGGGGGGGGGGFGGGGGGGGGGGGGGGGGGFGGGGFGGGGGGGGDGECGGGGGGGGGGGGGGGGGGGGGGGDGGGDGFEGFGGGGGGGFGGFGGGGGGGGGGGGGGFGGGGGGGDGFGFGGGGGGGGGGGGGGGGCFGGGGGGGGGFGGGGGGDGGGGGGGEGGGGGGFFEEEEEFFFGGDGDFGFCCFGGGGC3CGGGGG<
@M03364:276:000000000-BLYN8:1:1101:21476:9372 1:N:0:1
ACTCCTACGGGAGGCAGCAGTGGGGAATATTGCACAATGGGCGCAAGCCTGATGCAGCCATGCCGCGTGTGTGAAGAAGGCCTTCGGGTTGTAAAGCACTTTCAGCGAGGAGGAAGGCATTAAGGTTAATAACCTTAGTGATTGACGTTACTCGCAGAAGAAGCACCGGCTAACTCCGTGCCAGCAGCCGCGGTAATACGGAGGGTGCAAGCGTTAATCGGAATTACTGGGCGTAAAGCGCACG
+
GGGGGGGGGGGGGGGGGGGGGGGGGGGGGGGGGGGGGGGGGGGGGGGGGGGGGGGGGGGGGGGGGGGGGGGGGGGGGGGGGGGGGGGGGGGGGGGGGGGGGGGGGGG>GEGGGGGGGGGGGGGGGGGGGFGGFFGGGGGGGGGGGGGGGGGGGGGGGGGGGGFGGGGGGGGGGGGCFGGGGGGGGGGGGGGGGGGGGGGG58CGG5BEGGGGGCEGGGGGGGGFGGGGGGGGGGGGGGGGGGGC
@M03364:276:000000000-BLYN8:1:1101:11470:9391 1:N:0:1
ACTCCTACGGGAGGCAGCAGTGGGGAATATTGCACAATGGGCGCAAGCCTGATGCAGCCATGCCGCGTGTGTGAAGAAGGCCTTCGGGTTGTAAAGCACTTTCAGCGAGGAGGAAGGTGGTGAACTTAATACGTTCATCAATTGACGTTACTCGCAGAAGAAGCACCGGCTAACTCCGTGCCAGCAGCCGCGGTAATACGGAGGGTGCAAGCGTTAATCGGAATTACTGGGCGTAAAGCGCACG
+
GGGGGGGGGGGGGGGGGGGGGGGGGGGGGGGGGGGGGGGGGGGGGGGGGGGGGGGGGGGGGGGGGGGGGGGGGGGGGGGGGGGGGGGGFGGGGGGGGGGGGGGGGGGGGGGGGGGGGGGGGGGGGGGGGGGGGGGGGGGGGGFGGGGGGGGGGGGGGGGGGGGGGGGGGGGGGGGGGGGGGGGGGGGGGGGGGGGGGGGGGEEGGGGGGGGGGGGGGGGGGEGGGGGGGGGGGDEGGGGGGGDD
@M03364:276:000000000-BLYN8:1:1101:8606:9393 1:N:0:1
ACTCCTACGGGAGGCAGCAGTGGGGAATATTGCACAATGGGCGCAAGCCTGATGCAGCCATGCCGCGTGTGTGAAGAAGGCCTTCGGGTTGTAAAGCACTTTCAGCGAGGAGGAAGGTGGTGAACTTAATACGTTCATCAATTGACGTTACTCGCAGAAGAAGCACCGGCTAACTCCGTGCCAGCAGCCGCGGTAATACGGAGGGTGCGAGCGTTAATCGGAATTACTGGGCGTAAAGCGCACG
+
GGGFFGGGGGGGGGGGGGFGGGGFGGGGGGGGGGGGGGGGGGGGCGEGGGGGGGGGGDGGFEGGGGGDGGGGGGGFFGGGGGGGGGGGFGGGEFGGGGGGGGGGGGGC:FFGFEFGGGGGGGFGFGGGGGGGGGGGGGGFGGGFGGGGGGFFGGGGGGGGCFGGGGGGGGGCGGGGGGDFGFGGFGGGGGGGGGGGGGFGGGGGGGDGG58::88EGCFFGGGGGGGGFFF=DGGGDGGDDDD<
@M03364:276:000000000-BLYN8:1:1101:18849:9400 1:N:0:1
ACTCCTACGGGAGGCAGCAGTGGGGAATATTGCACAATGGGCGCAAGCCTGATGCAGCCATGCCGCGTGTGTGAAGAAGGCCTTCGGGTTGTAAAGCACTTTCAGCGAGGAGGAAGGTGGTGAGCTTAATACGTTCATCAATTGACGTTACTCGCAGAAGAAGCACCGGCTAACTCCGTGCCAGCAGCCGCGGTAATACGGAGGGTGCAAGCGTTAATCGGAATTACTGGGCGTAACGCGCACG
+
GGGGGGGGGGGGGGGGGGGGGFGGGGGGGGGGGGGGGGGGGFGDGDCGGGGGGGGGGGFFEFGGGGGFGEGGGGGGGGGGGGGGGGGGGGGGGFGGGGGGGGGGGGGGGGGGGGDFFGGGFFDGGGFGGGGGGGGDGFGGGGGGGGGGDGGGGGGGGGGGGCGGGGGGGG@G7FFFGGGGCCFGC7CGFEGGDCEEGGGC:5:EE8CCFFFGGCCECEGGGG=FDFGGGFGGGG55*19DGGGG
@M03364:276:000000000-BLYN8:1:1101:15550:9425 1:N:0:1
ACTCCTACGGGAGGCAGCAGTGGGGAATATTGCACAATGGGCGCAAGCCTGATGCAGCCATGCCGCGTGTGTGAAGAAGGCCTTCGGGTTGTAAAGCACTTTCAGCGAGGAGGAAGGTGGTGAACTTAATACGTTCATCAATTGACGTTACTCGCAGAAGAAGCACCGGCTAACTCCGTGCCAGCAGCCGCGGTAATACGGAGGGTGCAAGCGTTAATCGGAATTACTGGGCGTAAAGCGCACG
+
GGGGGGGGGGGGGGGGGGCGGGGGGGGGGGGGGGGGGGGGGGGGGGGGGGGGGGGGGGGGGGGGGGGGGGGGGGGGFFGGFGGGGGGGGGGGGGGGGGGGGGGGGGGGGGGGGGGGGGGGGGGGGGDEFGGGGGGGGGGGGGGGGGGGGGGFGGGDGGGFGGGGGGGGGGCCFFGGDEGGGGGGFFGGGGGGGGGGFGGGG>EECGGGGGFFEGGGDGGG=EDGDFDGG65CGGGEFFC<GGGD
@M03364:276:000000000-BLYN8:1:1101:25873:9429 1:N:0:1
ACTCCTACGGGAGGCAGCAGTGGGGAATATTGCACAATGGGCGCAAGCCTGATGCAGCCATGCCGCGTGTGTGAAGAAGGCCTTCGGGTTGTAAAGCACTTTCAGCGAGGAGGAAGGTGGTGAACTTAATACGTTCATCAATTGACGTTACTCGCAGAAGAAGCACCGGCTAACTCCGTGCCAGCAGCCGCGGTAATACGGAGGGTGCAAGCGTTAATCGGAATTACTGGGCGTAAAGCGCACG
+
GGGGGGGGGGGGGGGGGGGGGFGGGGGGGGGGGGGGGGGGGGGGGGGGGGGGFGGGGGDFGGGGGGGGGGGGGGGGGFGGCFGFFGGG<FGGGGGGGGGGGFGGGGGDGDFDGDFGFGGGGGGGGGGGFGGGGFGGGGGGGGGGGGEGGGGGGGGGGGGGGGFGGGGGEGGGGGGGGDFGGGGGGGGGGGGGGGGGGGGGGEGEEEC>FGGF8;EEGGGFEGGGGFGGFFFGGGGGFCFGD:C5
@M03364:276:000000000-BLYN8:1:1101:13149:9438 1:N:0:1
ACTCCTACGGGAGGCAGCAGTAGGGAATCTTCCACAATGGACGAAAGTCTGATGGAGCAACGCCGCGTGAGTGAAGAAGGTTTTCGGATCGTAAAACTCTGTTGTTGGAGAAGAATGTATCTGATAGTAACTGATCAGGTAGTGACGGTATCCAACCAGAAAGCCACGGCTAACTACGTGCCAGCAGCCGCGGTAATACGTAGGTCCCGAGCGTTGTCCGGATTTATTGGGCGTAAAGCGAGCG
+
GGGGGGGGGGGGGGGGGGGGGGGGGGGGGGGGGGGGGGGGGGGGGGGGGGGGGGGGGGGGGGGGGGGGGGGGGGGGGGGGFGGGGGGGGGGGGGGGGGGGGGGGGGGGGGGGGFGGGFGGGGGGGGGGGGGGGGGGGGGGGGGGGGECGGGGGC88FEGGGGGGGGGGGGGGGFGFGGGGGGGGGGGGGEGDGGGGGGGGGGGGFFFF>=EGGGGE=:9EGDGGFFGCFFGGD5:CFGGDGDG5
@M03364:276:000000000-BLYN8:1:1101:25551:9452 1:N:0:1
ACTCCTACGGGAGGCAGCAGTAGGGAATCTTCCACAATGGACGAAAGTCTGATGGAGCAACGCCGCGTGAGTGAAGAAGGTTTTCGGATCGTAAAACTCTGTTGTTGGAGAAGAATGTATCTGATAGTAACTGATCAGGTAGTGACGGTATCCAACCAGAAAGCCACGGCTAACTACGTGCCAGCAGCCGCGGTAATACGTAGGTGGCAAGCGTTGTCCGGATTTATTGGGCGTAAAGCGAGCG
+
GGGGGGGGGGGCFGGGGGGGGGGGGGGGGGGGGGGGGGGGGGGGGGGFGGGGGGGGGGGGGGGGEGGFGGGGGGGGGGGGGFFGFFGGCFEGFFGGGGGCEBFFGGGGFGGGGGGGGGGGFGGGGGGGCFFGGGGGGGG?DGGGFFGGGGGFFFFDEGGGGGGGGDFGGDF7FFGFGGGGFFGGGGGGGGGGGDGGF<;FGGGGGGGGGGGGC;CG5CFCEDG*AEFGGGGGGG=CFFFD<731
@M03364:276:000000000-BLYN8:1:1101:12734:9453 1:N:0:1
ACTCCTACGGGAGGCAGCAGTAGGGAATCTTCCACAATGGACGAAAGTCTGATGGAGCAACGCCGCGTGAGTGAAGAAGGTTTTCGGATCGTAAAACTCTGTTGTTGGAGAAGAATGTATCTGATAGTAACTGATCAGGTAGTGACGGTATCCAACCAGAAAGCCACGGCTAACTACGTGCCAGCAGCCGCGGTAATACGTAGGTGGCAAGCGTTGTCCGGATTTATTGGGCGTAAAGCGAGCG
+
GGGGGGGGGGGGGGGGGGGGGGGGGGGGGGGGGGGGGGGGGGGGGGGGGGGGGGGGGGGGGGGGGGGGGGGGGGGGGGGGGGGGGGGGGGGGGGGGGGGGGGGGGGGGGGGGGGGFGGGGGGGGGGGGGGGGGGGGGGGGGGGGGGGGGGGGGGFGGGGGGGGGGGGGGGGGGGGGGGGGGGGGGGGGGGGGGGGGGGGGGGGGGGGGGGGCEGGGGFGGDEGGGGGGGGGGGGGGGGGGGGGD
@M03364:276:000000000-BLYN8:1:1101:12622:9490 1:N:0:1
ACTCCTACGGGAGGCAGCAGTAGGGAATCTTCGGCAATGGACGAAAGTCTGACCGAGCAACGCCGCGTGAGTGAAGAAGGTTTTCGGATCGTAAAACTCTGTTGTTAGAGAAGAACGACGAGGAGAGTGGAAAGCTCCTCGTGTGACGGTATCTAACCAGAAAGGGACGGCTAACTACGTGCCAGCAGCCGCGGTAATACGTAGGTCCCGAGCGTTGTCCGGATTTATTGGGCGTAAAGCGAGC
+
GGGGGGGGGGGGGGGGGGGGGGGGGGGGGGGGGGGGGGGGGGGGGGGGGGGGGGEEGGGGGGGGGGGFGGGGGGGGGGGGFGGGGGGGGGGGGGGGGGGGGGGGGGGGFGGGGGGGGGGGGGGGGGGGGGGGGGGGGGGGGGGGGGGGGGGGGGGGGGGGGGGGFGGGDGGGGGGGGGGGGGGGGGGGGGGGGGGGGGGFGGGGGGGGGGGGGGGGGGGGGCCEGGCFGGGCFGGGGGGGGGGC
@M03364:276:000000000-BLYN8:1:1101:7362:9492 1:N:0:1
ACTCCTACGGGAGGCAGCAGTGGGGAATATTGCACAATGGGCGCAAGCCTGATGCAGCCATGCCGCGTGTGTGAAGAAGGCCTTCGGGTTGTAAAGCACTTTCAGCGAGGAGGAAGGTGGTGAGCTTAATACGTTCATCAATTGACGTTACTCGCAGAAGAAGCACCGGCTAACTCCGTGCCAGCAGCCGCGGTAATACGGAGGGTGCAAGCGTTAATCGGAATTACTGGGCGTAAAGCGCACG
+
GGGGGGGGGGGGGGGGGGGGGGGGGGGGGGGGGGGGGGGGGGGGGGGGGGGGGGGGGGGGGGGGGGGGGGGGGGGGGGGGGGGGGGGGGGDGGGGGGGGGGGGGGGGGGGGGGGGGGGGGGGGGGGGGGGGGGGGGGGGGGGGGGGGGGGGGFGGGGGGGFGGGGGGGGGGGGGGGGGGGGGGGGGGGGGGGGGGGGGGGGGEGGGGGGGGGGGGGGGGGGGGGGGGGGGGFDDGGGGFGGGGC
@M03364:276:000000000-BLYN8:1:1101:20724:9505 1:N:0:1
ACTCCTACGGGAGGCAGCAGTAGGGAATCTTCCACAATGGACGAAAGTCTGATGGAGCAACGCCGCGTGAGTGAAGAAGGTTTTCGGATCGTAAAACTCTGTTGTTGGAGACGAATGTATCTGATAGTAACTGATCAGGTAGTGACGGTATCCAACCAGAAAGCCACGGCTAACTACGTGCCAGCAGCCGCGGTAATACGTAGGTGGGAAGCGTTGTCCGTGTTTATTGGGCGTAAAGCGAGCG
+
GGGGGGGGGGGGGGDGGGGGGAFGGGGGFGGF@CFGGGGGAFG7FGG6FGGGF@,EFGGGGGGGGGGGGGCFGGGGGGGG=FGGGGGDG=FGGGG?BFGG9FFDE8,F?FG<FGC,85C5,5@<,<,CF<,:,8,,CD<,5:C,,,@+CF+E3F,3+6,,@3,,3,@F+8:7F:EGGGGD*@EE8E8B7**>81*1,2,*6B,8,<5*29*3333C/3=C**=*5++1<9*5<D5CDG>)1>5C
@M03364:276:000000000-BLYN8:1:1101:9078:9521 1:N:0:1
ACTCCTACGGGAGGCAGCAGTAGGGAATCTTCCACAATGGACGAAAGTCTGATGGAGCAACGCCGCGTGAGTGAAGAAGGTTTTCGGATCGTAAAACTCTGTTGTTGGAGAAGAATGTATCTGATAGTAACTGATCAGGTAGTGACGGTATCCAACCAGAAAGCCACGGCTAACTACGTGCCAGCAGCCGCGGTAATACGTAGGTGGCAAGCGTTGTCCGGATTTATTGGGCGTAAAGCGAGCG
+
GGGGGGGGGGGGGGGGGGGGGGGGGGGGGGGGGGGGGGGGGGGGGGCFGGGGGGGGGGGGGGGGGFGGGGGGGGGGGGGGGGGGGGGGGGGGGGGGGGGGGGGGGGGGGGGGGGGGGGGFGGGGGGGGGGGFGGGGGGGGGGGGGGGGGGGGGGGGGGGGFFGGFGGGGGGGGGGGGGGGGGFCFFGFGGCGGG5CGGF>EGGGGGFGGGGGCGGGGGFE=8;5>CF;+?FFDGGGGGGGGGGD
@M03364:276:000000000-BLYN8:1:1101:3514:9535 1:N:0:1
ACTCCTACGGGAGGCAGCAGTGGGGAATATTGCACAATGGGCGCAAGCCTGATGCAGCCATGCCGCGTGTGTGAAGAAGGCCTTCGGGTTGTAAAGCACTTTCAGCGAGGAGGAAGGTGGTGAGCTTAATACGCTCATCAATTGACGTTACTCGCAGAAGAAGCACCGGCTAACTCCGTGCCAGCAGCCGCGGTAATACGGAGGGTGCAAGCGTTAATCGGAGTTACTGGGCGTAAAGCGCACG
+
GGGGGGGGGG7FGGGGCFFGFGGFFGGGGGGGGGGGGGGGGGGGGGGGGCGGGGGGFFGGGGGGGGGGCCFGFFFEGG8FFGGGGGGGGGCFGGGGGGGGGGCFGFE=CG:CFGGFEG8FGFGGGGGGGGGGFEFGCFDCG9FGGGDGGGGGGGGEEGGGGGGGGGFGEFFGGGGGGGGGGGGFGGFCFECEEGGGFF?*CCEGEGGGFGGGGGGGGGGGCE*:87+<??FFDGGGGG7/7<D7
@M03364:276:000000000-BLYN8:1:1101:15363:9538 1:N:0:1
ACTCCTACGGGAGGCAGCAGTAGGGAATCTTCCACAATGGACGAAAGTCTGATGGAGCAACGCCGCGTGAGTGAAGAAGGTTTTCGGATAGTAAAACTCTGTTGTTGGAGAAGAATGTATCTGATAGTAACTGATCAGGTAGTGACGGTATCCAACCAGAAAGCCACGGCTAACTACGTGCCAGCAGCCGCGGTAATACGTAGGTGGCAAGCGTTGTCCGGATTTATTGGGCGTAAAGCGAGCG
+
GGGGEGGGGGGGEEGEGDEGFGFGGGGGGGGFFGGCCCFGFGFGGCFCEGGGFGGEFGGGGGGGGGGFGG@FGFGGFGGGFGGDGGGGG7EEEAFGGGGEFGGGEFGGGGGFGGGGGGGGGGGGGDGGC<FGGGDGGGGFDFEFGFGGGGFGGGGGGDGG?FGGFGG77@FCGGGGGGCFCEC@87EFGGEEGGGCGGGGGGGC>CDGGGGGGGC=:CFGGE=79<CEFFGGGG5CGFGGGGG<
@M03364:276:000000000-BLYN8:1:1101:2580:9538 1:N:0:1
ACTCCTACGGGAGGCAGCAGTGGGGAATATTGCACAATGGGCGCAAGCCTGATGCAGCCATGCCGCGTGTGTGAAGAAGGCCTTCGGGTTGTAAAGCACTTTCAGCGAGGAGGAAGGTGGTGAACTTAATACGTTCATCAATTGACGTTACTCGCAGAAGAAGCACCGGCTAACTCCGTGCCAGCAGCCGCGGTAATACGGAGGGTGCAAGCGTTAATCGGAATTACTGGGCGTAAAGCGCACG
+
GGGGGGGGGGGGGGGGGGGGGGGGGGGGGGGGGGGGGGGGGGGGGGGGGGGGGGGGGGGGGGGGGGGGGGGGFGGGGGGGGGGGFGGGAFCCGGGGGGGGGGGGGGGGGGGGGEFGGFGGGFFGDGGFGGGGGGGGGGGGGGCGFDFCEGEFCFGCFEGGGGGGGGGGGGGGGGGGGGGF7EGFGGGGGGGGGGEGGGGGGGGGGGGGGGGGGGGG=FCFEE=CCGECC<CEGGGG7CCGGDC)
@M03364:276:000000000-BLYN8:1:1101:21041:9538 1:N:0:1
ACTCCTACGGGAGGCAGCAGTGGGGAATATTGCACAATGGGCGCAAGCCTGATGCAGCCATGCCGCGTGTGTGAAGAAGGCCTTCGGGTTGTAAAGCACTTTCAGCGAGGAGGAAGGTGGTGAACTTAATACGTTCATCAATTGACGTTACTCGCAGAAGAAGCACCGGCTAACTCCGTGCCAGCAGCCGCGGTAATACGGAGGGTGCAAGCGTTACTCGGAATTACTGGGCGTAAAGCGTGCG
+
GGGGGGGGGGGGGGGGGGGGGGGGGGGGGGGGGGGGGGGGGGGGGGGGGGGGGGGGGGGGGGGGGGGGGGGGGGGGGGGGGGGGGGGGGGGGGGGGGGGGGGGGFGGCFGGGGGGFGGGGGGGGGDEGFFFGFFGGGDGGGGGGGGGFGF:FCEGEFG?FGGGGGGFECFGGFGDFFEGGGGGGCFFGGEGGGGGCCC9BC=>EGGGGGGGGG>EEGGGGGGGGGFCCF?CCDGGGCFFGGGGG
@M03364:276:000000000-BLYN8:1:1101:15147:9550 1:N:0:1
ACTCCTACGGGAGGCAGCAGTGGGGAATATTGCACAATGGGCGCAAGCCTGATGCAGCCATGCCGCGTGTGTGAAGAAGGCCTTCGGGTTGTAAAGCACTTTCAGCGAGGAGGAAGGTGGTGAGCTTAATACGTTCATCAATTGACGTTACTCGCAGAAGAAGCACCGGCTAACTCCGTGCCAGCAGCCGCGGTAATACGGAGGGTGCAAGCGTTAATCGGAATTACTGGGCGTAAAGCGCACG
+
GGGGGGGGGGGGGGGGGGGGGGGGGGGGGGGGGGGGGGGGGGGGGGGGGGGGGGGGFGGGGGGGGGFGGGGGGFGGGGGGGGGGGFGGGGGGGGDGGGGGGGGGGGGGGGGGGEGGGGGGCFGGGGGGGGGGGGGGFGGGGGGGGGGGGGGGGGGGGGGFFGGGGGFGGGGGGGGGGGGGGGGFFGGGGGGGGGDGGGDGGGGGGGGGGFGGGGGDGGGGGGGGGGFGGFFGGGEGFG>DGC7)
@M03364:276:000000000-BLYN8:1:1101:25503:9555 1:N:0:1
ACTCCTACGGGAGGCAGCAGTGGGGAATATTGCACAATGGGCGCAAGCCTGATGCAGCCATGCCGCGTGTGTGAAGAAGGCCTTCGGGTTGTAAAGCACTTTCAGCGAGGAGGAAGGTGGTGAACTTAATACGTTCATCAATTGACGTTACTCGCAGAAGAAGCACCGGCTAACTCCGTGCCAGCAGCCGCGGTAATACGGAGGGTGCAAGCGTTAATCGGAATTACTGGGCGTAAAGCGCACG
+
GGGGGGGGGGGGGGGGGGGGGGGGGFEGFGGGFFGGGGGGGGGGGGGGGGGGGGGFGGGGGGGGGGCGGGGGCGGGGGGGGCGGGDGGGGGGGCGGGGGGGFGGACFFFE>FF=FGGGGGGGGGG,?DGGGGGGGDGFCGGF<FDCCGCGDCAFGGDFGGGF7FGGGGGGGEGG9E7CFG>FDCEGGGCG8::E:EGG+CG>EGGEDGCCFGGE*:C7CFGGGGGGGGGGFGGDCC5CGDGGGC
@M03364:276:000000000-BLYN8:1:1101:12513:9589 1:N:0:1
ACTCCTACGGGAGGCAGCAGTGGGGAATATTGCACAATGGGCGCAAGCCTGATGCAGCCATGCCGCGTGTGTGAAGAAGGCCTTCGGGTTGTAAAGCACTTTCAGCGAGGAGGAAGGTGGTGAGCTTAATACGTTCATCAATTGACGTTACTCGCAGAAGAAGCACCGGCTAACTCCGTGCCAGCAGCCGCGGTAATACGGAGGGTGCAAGCGTTAATCGGAATTACTGGGCGTAAAGCGCACG
+
GGGGGGGGGGGGGGGGGGGGGGGGG@EGEGGGGGGGGGGGGGDGGGGGGGGGGGGFGGGGGGGGGGGGGGGGGGGGGGGGGGGGGGGGGGGGGGGGGFGGGGGGGG@CFDGGGCFFD<FFGGFGCFGGGGGDDFFGGGGGGGGEDGGCGGGGGDGGG:<FGGGGFGGDGGGGGF;FGGGGCFGGGGGGGGGGGGGGGGGGGGGGGGGGGGGGGACC:FA=5CCFGGGG7EGGG<CDF::CD<<5
@M03364:276:000000000-BLYN8:1:1101:24150:9614 1:N:0:1
ACTCCTACGGGAGGCAGCAGTGGGGAATATTGCACAATGGGCGCAAGCCTGATGCAGCCATGCCGCGTGTGTGAAGAAGGCCTTCGGGTTGTAAAGCACTTTCAGCGAGGAGGAAGGTGGTGAGCTTAATACGTTCATCAATTGACGTTACTCGCAGAAGAAGCACCGGCTAACTCCGTGCCAGCAGCCGCGGTAATACGGAGGGTGCAAGCGTTAATCGGAATTACTGGGCGTAAAGCGCACG
+
GGGGGGFGGGEEGGGGGGGGGGGGGDGGGGGGGGGGGGGGGGGGGEGGFEGCE@FFFGGGGGGGGGGGCF7FGCGGDC<FGGGGGGEGGGGGFGGFGGGGGGGGGGGDGGGECEFG7FFGG7,<FFGFGGGGGGGGGGEC9FFG9F:FGGGGGCG>ECCGGCCFGGGGCFG@FGGGGGGGEFF8FFGDGEDG5C8BFGGGCCEE7CEGGGDGGGEECGG*7C/AFGGG7C8CDDCCD*7)95D)
@M03364:276:000000000-BLYN8:1:1101:8114:9635 1:N:0:1
ACTCCTACGGGAGGCAGCAGTGGGGAATATTGCACAATGGGCGCAAGCCTGATGCAGCCATGCCGCGTGTATGAAGAAGGCCTTCGGGTTGTAAAGTACTTTCAGCGAGGAGGAAGGCATTAAGGTTAATAACCTTAGTGATTGACGTTACTCGCAGAAGAAGCACCGGCTAACTCCGTGCCAGCAGCCGCGGTAATACGGAGGGTGCAAGCGTTAATCGGAATTACTGGGCGTAAAGCGCACG
+
GGGGGGGGGGGGGGGGGGGGGGGGGGGGGGGGGGGGGGGGGGGGGGGGGFGGGGGGGGGGGGGGGGGGGGGGGGGGGGGGGGGGGGGGGGGGGGGGGGGGGGGGGGGCGGGGGGGGGGGGGGGGGGGGGGGGGGGGGGFFGGGGGGGGGGGGGGGGGGGGGGGGGGGGFGGGGGGGGGGGGGGGFGGGGGGGGGGGGGGGE>EGCGGGGGGGGGGGGGGGGGGGGGGGGGGGGGGGGGGGGDD7
@M03364:276:000000000-BLYN8:1:1101:20948:9639 1:N:0:1
ACTCCTACGGGAGGCAGCAGTGGGGAATATTGCACAATGGGCGCAAGCCTGATGCAGCCATGCCGCGTGTATGAAGAAGGCCTTCGGGTTGTAAAGTACTTTCAGCGAGGAGGAAGGCATTAAGGTTAATAACCTTAGTGATTGACGTTACTCGCAGAAGAAGCACCGGCTAACTCCGTGCCAGCAGCCGCGGTAATACGGAGGGTGCAAGCGTTAATCGGAATTACTGGGCGTAAAGCGCACG
+
GGGGGGGGGGGGGGGGGGGGGGGGGGGGGGGGGGGGGGGGGGGGGGGGGGGGGGGGGGGGGGGGGGGGGGGGGGGGGGGGGGGGGGGGFGGGGGGGGGGGGGGGGGGGGGGGGGGGGGGGGGGGGGGGGGGGGGGGGGGGGGGGGGGGGGGGGGGGGGGGGGGGGGGGGGGGGGGGGGGGGGGGFEGFGGGGGGGGGGGGGGGGGEGGGGGGGDGGGGGGGGGGGGGGGFGGGGGGGGGGGGD<
@M03364:276:000000000-BLYN8:1:1101:12336:9645 1:N:0:1
ACTCCTACGGGAGGCAGCAGTGGGGAATATTGCACAATGGGCGCAAGCCTGATGCAGCCATGCCGCGTGTGTGAAGAAGGCCTTCGGGTTGTAAAGCACTTTCAGCGAGGAGGAAGGTGGTGAACTTAATACGTTCATCAATTGACGTTACTCGCAGAAGAAGCACCGGCTAACTCCGTGCCAGCAGCCGCGGTAATACGGAGGGTGCAAGCGTTAATCGGAATTACTGGGCGTAAAGCGCACG
+
GGGGGGGGGGGGGGGGGGGGGGGGGGGGGGGGGGGGGGGGGGGGGGGGGGGGGGGGGGGGGGGGGGGGGGGGGGGGGGGGGGGGGGGGGGGGGGGGFGGGGGGGGGGGGGGGGGGGGGGGGGGGGGGGGGGGGGGGGGGGGGGGGGGGGGGGGGGGGGGGGGGGGGGGGGGGGGGGGGGGGGGGGGGGGGGGGGGGGGGGGEEEEGGGGGGGGGGGGGGGGDEGG?CFGGGGGGGGGGFGC<D5
@M03364:276:000000000-BLYN8:1:1101:18692:9677 1:N:0:1
ACTCCTACGGGAGGCAGCAGTGGGGAATATTGCACAATGGGCGCAAGCCTGATGCAGCCATGCCGCGTGTATGAAGAAGGCCTTCGGGTTGTAAAGTACTTTCAGCGAGGAGGAAGGCATTAAGGTTAATAACCTTAGTGATTGACGTTACTCGCAGAAGAAGCACCGGCTAACTCCGTGCCAGCAGCCGCGGTAATACGGAGGGTGCAAGCGTTAATCGGAATTACTGGGCGTAAAGCGCACG
+
GGGGGGGGGGGGGGGGGGGGGGGGGGGGGGGGGGGGGGGGGGGGGGGGGGGGGGGGGGGGGGGGGFGFGGGGGGGGGGGGGGGGGGGGGGGGGFGGGGGGGGGGGGGGGGGGGGGGGGGGGGGGGGGGGGGGFGGGFFGGGGFGGGGGGGGGGGDGGDGGGGGGGGGGGGGGGGGGGGGGGGFGGGGGGGGGGGGGGG?FGGGGGGGGGGGGGGGGGGGGGGGGGGGGGFGGGGGGFGGGGGGD
@M03364:276:000000000-BLYN8:1:1101:20782:9708 1:N:0:1
ACTCCTACGGGAGGCAGCAGTGGGGAATCTTCCACAATGGACGAAAGTCTGATGGAGCAACGCCGCGTGAGTGAAGAAGGTTTTCGGATCGTAAAACTCTGTTGTTGGAGAAGAATGTATCTGATAGTAACTGATCAGGTAGTGACGGTATCCAACCAGAAAGCCACGGCTAACTACGTGCCAGCAGCCGCGGTAATACGTAGGTGGCAAGCGTTGTCCGGATTTATTGGGCGTAAAGCGAGCG
+
GGGGGGGGGGGGGGGGGGGGGFGGGGGGGGGGGGGGFGGGGGGGGGGGGGGGGGGGGGGGGGGGGGGGGGGGGGGGGGGGFFGGGGGGGGGGGGGGGGGGGGGGGGGGFGGGGGGGGGGGGGGGGGGGGGGGGGGCFGFGGGGGGGGGGGGGGGGFGGGGGGGGFGGGGGGGGGGGGGGGGGGGGGGGGGCEGGGGGGGFFFFGFGGGFGGGDCEGGGGDGDEDGCFC7CEGDDGECCGGGGGG
@M03364:276:000000000-BLYN8:1:1101:6665:9710 1:N:0:1
ACTCCTACGGGAGGCAGCAGTGGGGAATATTGCACAATGGGCGCAAGCCTGATGCAGCCATGCCGCGTGTATGAAGAAGGCCTTCGGGTTGTAAAGTACTTTCAGCGAGGAGGAAGGCATTAAGGTTAATAACCTTAGTGATTGACGTTACTCGCAGAAGAAGCACCGGCTAACTCCGTGCCAGCAGCCGCGGTAATACGGAGGGTGCAAGCGTTAATCGGAATTACTGGGCGTAAAGCGCACG
+
GGGGGGGGGGGGGGGGGGGGGGGGGGGGGGGGGGGGGGGGGGGGGDGGGGGFGGGGGGGGGGGGGGGGGGGGGGGGGGGGGGGGGGGGGGGGGFGGGGGGGGGGGGGGGGGGGGGGGFGGGGGGGGGGGGGGGGGGGGGGGGGGGGDGGGDGGGGGGGCGDGGGGFGGGDGGGGGFGGGGGGGGGGGGGDGEGGGGGGGGDEEECGGDGGFGGGGGGCFCEGGGGFFGFGGGGGGCGGGGGGGC
@M03364:276:000000000-BLYN8:1:1101:26491:9732 1:N:0:1
ACTCCTACGGGAGGCAGCAGTGGGGAATATTGCACAATGGGCGCAAGCCTGATGCAGCCATGCCGCGTGTGTGAAGAAGGCCTTCGGGTTGTAAAGCACTTTCAGCGAGGAGGAAGGTGGTGAGCTTAATACGTTCATCAATTGACGTTACTCGCAGAAGAAGCACCGGCTAACTCCGTGCCAGCAGCCGCGGTAATACGGAGGGTGCAAGCGTTAATCGGAATTACTGGGCGTAAAGCGCACG
+
GGGGGGGCE>@BFGCGGGFGGGGGECFGGFCFFGGDFFGFFFGGGGGGGGGGGGGGGGGGFFFFGGGFF@FG<CFCEGGGFGGFGGGGGGGFFGFFFFGFGGGGGAC@7F@FG+<EEFFEFFCFFFFDGFGFCEGGGGFFFGGGGGGFGGGGGGGGGDGGGGGGGGGGDDGGGGGGFGFCGDGGFFFGGGGDGGGCGGGGGGGGGGGGGGDFGEGGGFGGGEGGGGGGGGGGGDGGGGGGGGC5
@M03364:276:000000000-BLYN8:1:1101:3760:9737 1:N:0:1
ACTCCTACGGGAGGCAGCAGTGGGGAATATTGCACAATGGGCGCAAGCCTGATGCAGCCATGCCGCGTGTGTGAAGAAGGCCTTCGGGTTGTAAAGCACTTTCAGCGAGGAGGAAGGTGGTGAGCTTAATACGTTCATCAATTGACGTTACTCGCAGAAGAAGCACCGGCTATCTCCGTGCCAGCAGCCGCGGTAATACGGAGGGTGCAAGCGTTAATCGGAATTACTGGGCGTAAAGCGCACG
+
GGGGGGGGGGGGGGGGGGGGGGGGGGGGGGGGGGGGGGGGGGGGGGGGGGGGGGGGGGGGGGGGGGGGGGGGGGGGGGGGGGGGGGGGGGGGGGGGGGGGGGGGGFGGGGGGGGGGGGGGGFGGGGGGGGGGFDGFGGGGGGGGGGGGGGGGGGGGGGGGGGFGGGGFGGGGGGGGGGGGGGGGGGGGGGGGGGGGGGGGGGGGGGEGGGGGGGGGGGGGCEGGFGGGGGGGDDCEFGGGGDGC
@M03364:276:000000000-BLYN8:1:1101:6065:9744 1:N:0:1
ACTCCTACGGGAGGCAGCAGTAGGGAATCTTCCACAATGGACGAAAGTCTGATGGAGCAACGCCGCGTGAGTGAAGAAGGTTTTCGGATCGTAAAACTCTGTTGTTGGAGAAGAATGTATCTGATAGTAACTGATCAGGTAGTGACGGTATCCAACCAGAAAGCCACGGCTAACTACGTGCCAGCAGCCGCGGTAATACGTAGGTGGCAAGCGTTGTCCGGATTTATTGGGCGTAAAGCGAGCG
+
GGGGGGGGGGGGGGGGGGGGGGGGGGGGGGGGGGGGGGGGGGGGGGGGGGGGGGGGGGGGGGGGGGGGGGGEFGGGGGGGGGGGGGGGGGGGGGGGGGGGGGGGGFGF<FCFGGGFGGGGGGGGGGGGGGGGGGGGGGGGGGGGGGGGGGGGGGGGGGGGGGGFGGGGGGGGDGFFGGGGGGGGGGGGGGGGGGGGCGFGGGGGFGGGGGG*ACGG=FFGGECGC?CGGGGGGGGECGGGGDD<
@M03364:276:000000000-BLYN8:1:1101:9374:9744 1:N:0:1
ACTCCTACGGGAGGCAGCAGTGGGGAATATTGCACAATGGGCGCAAGCCTGATGCAGCCATGCCGCGTGTGTGAAGAAGGCCTTCGGGTTGTAAAGCACTTTCAGCGAGGAGGAAGGTGGTGAGCTTAATACGTTCATCAATTGACGTTACTCGCAGAAGAAGCACCGGCTAACTCCGTGCCAGCAGCCGCGGTAATACGGAGGGTGCAAGCGTTAATCGGAATTACTGGGCGTAAAGCGCACG
+
GGGGGGGGGGGGGGGGGGGGGGGGGGGGGGGGGGGGGGGGGGGGGGGGGGGGGGGGGGGGGGGGGGGGGGGGGGGGGGGGGGGGGGGGGGGGGGGGGGGGGGGGGGGGGGGGGGGGGGGGGGGFFGGGGGGGGFFGGGGGGGGGGFGGGGGGFGGDGGGGGFGGGGGGGGGGGGGGGGGGGGGGGFFGGGGGGGGGFGGGGEGGGEGGGGGGGGGDFCF5CGCGGGGGGGGGGGGGCFFGGGG<
@M03364:276:000000000-BLYN8:1:1101:24004:9747 1:N:0:1
ACTCCTACGGGAGGCAGCAGTAGGGAATCTTCCACAATGGACGAAAGTCTGATGGAGCAACGCCGCGTGAGTGAAGAAGGTTTTCGGATCGTAAAACTCTGTTGTTGGAGAAGAATGTATCTGATAGTAACTGATCAGGTAGTGACGGTATCCAACCAGAAAGCCACGGCTAACTACGTGCCAGCAGCCGCGGTAATACGTAGGTGGCAAGCGTTGTCCGGATTTATTGGGCGTAAAGCGAGCG
+
GGGGGGGGGGGGGGGGGGGGGGGGGGGGGGGGGGGGFGGGGGGGGGGCFGGGGGGGGGGGGGGGGGGGGGGGGGGGGGGGGGGGGGEGGGGGFFGGGGGGGGGGGGGGGGGGGGGGGGGFGGGGGGGGGFGFGGGGGGGGGGGGGGGGGGFGGGGGGGGGGGGGGGGGGGGGGGAEGGGGGGGGGGGGGGGGGGGGGGGDGGGGFDGGGGGGDGGGG7?CEG5CCGGGGGGGGGGGGGGCDGC<
@M03364:276:000000000-BLYN8:1:1101:11647:9754 1:N:0:1
ACTCCTACGGGAGGCAGCAGTGGGGAATATTGCACAATGGGCGCAAGCCTGATGCAGCCATGCCGCGTGTGTGAAGAAGGCCTTCGGGTTGTAAAGCACTTTCAGCGAGGAGGAAGGTGGTGAGCTTAATACGCTCATCAATTGACGTTACTCGCAGAAGAAGCACCGGCTAACTCCGTGCCAGCAGCCGCGGTAATACGGAGGGTGCAAGCGTTAATCGGAATTACTGGGCGTAAAGCGCACG
+
GGGGGGGGGGGGGGGGGGGGGGGGGGGGGGGGGGGGGGGGGGGGGGGGGGGGGGGGGGGGGGGGGGGGGGGGGGGGGGGGGGGGGGGGGGGGGGGGGGGGGGGGGGGGGGGGGGGGGGGGGGGGGGGGGGGGGGGDFGGGGGGGGGGGFGGGGGGGGGGFGGGGGGGGDGGGGGGGGGGGGGGGGGGGGGGGGGGGGGGGGGGGGGGGGGGGGGGGGGGGGGGGGFGDGGGGDGGGGGFGGDGD
@M03364:276:000000000-BLYN8:1:1101:22226:9764 1:N:0:1
ACTCCTACGGGAGGCAGCAGTGGGGAAGATTGCACAATGGGCGCAAGCCTGATGCAGCCATGCCGCGTGTGTGAAGAAGGCCTTCGGGTTGTAAAGGACTTTCAGCGAGGAGGAAGGCGGTGAGCTTAATACGCTCATCAATTGACGTTACTCGCAGAAGAAGCACCGGCTAACTCCGTGCCAGCAGCCGCGGTAATACGGAGGGTGCAAGCGTTAATCGGAATTACTGGGCGTAAAGCGCACG
+
CFF@CECCFE7B++B;FGE<FEEEG,6,66EEFEDD<6FGDFE+@7:@@C,6CF9@<,,C@@FCCF@GGG,C=,C6,,CCG8,,C,?FC:>FEFFE,:9E,555CE@+46+8=:AEE,+@C@+=,,3B=B@A@CGE@9F<9=@<ECFFGCCEFFG>F>:F<7FCFGF>F7:FF@CFC7<CC;EC7E:BF5CB*:*8+?+;EE*/:1A8+<FGCGE5C9C=C5*:C+<923;E)1C5C7:CCGD)
@M03364:276:000000000-BLYN8:1:1101:24583:9767 1:N:0:1
ACTCCTACGGGAGGCAGCAGTGGGGAATATTGCACAATGGGCGCAAGCCTGATGCAGCCATGCCGCGTGTGTGAAGAAGGCCTTCGGGTTGTAAAGTCCTTTCAGCGAGGAGGAAGGTGGTGAGCTTAATACGGTCATCCATTGACGATAATCGTAGAAGAAGCACCTGCTAACTCCGTGCCAGCACCCGCGGTAAAACTGAGGGTGCAAGCGTTAATCGGAATTACTGGGCGTATAGCGCACG
+
FGGGGG9FFGDEGGG;CCFGGG?FFB;EFGGGCGFGFEFFG@E+@B@FFFGGFEGGGCE<CEDFCCFGG,CCFFGGGGFGGG8FGGDGGGEEEEFE5,<C?FF9,C@EFGECFD<,?FFC8B,,4,8,85?<=+:::DD,@,:F==>+68+,,+,,@5,,F,@F:E,,7>:FF<@9<@35**,6*,26:*:::*4*,664;<+=ECEC++9*3*3**41=558C+++5+3:CC1:5*:*1)))1
@M03364:276:000000000-BLYN8:1:1101:24253:9776 1:N:0:1
ACTCCTACGGGAGGCAGCAGTAGGGAATCTTCCACAATGGACGAAAGTCTGATGGAGCAACGCCGCGTGAGTGAAGAAGGTTTTCGGATCGTAAAACTCTGTTGTTGGAGAAGAACGTATTTGATAGTAACTGATCAGGTAGTGACGGTATCCAACCAGAAAGCCACGGCTAACTACGTGCCAGCAGCCGCGGTAATACGTAGGTGGCAAGCGTTGTCCGGATTTATTGGGCGTAAAGCGAGCG
+
GGGGGGGGGGGGGGGGGGGGGGGGGGGGGGGGGGGGGGGGGGGGGGGFGGGGGGGGGGGGGGGGGGGGGCGGGGGGGGGGCFFGGGGGGDCGFGGGGGGGGGGGGGGGGGGGGGGGGFGGGGGGGGGGFGFGGCGFFF?FFEGFGGGGGGGGGFGGGGG8FGGGGGGGGGGGFGGGGGGGGFGGGGGGGGGGGGGGGGGGGGGGGGGGGGGGGEGGGGGGGGGGGGDGGGGGGGGGGGGGGGGD
@M03364:276:000000000-BLYN8:1:1101:10722:9776 1:N:0:1
ACTCCTACGGGAGGCAGCAGTAGGGAATCTTCCACAATGGACGAAAGTCTGATGGAGCAACGCCGCGTGAGTGAAGAAGGTTTTCGGATCGTAAAACTCTGTTGTTGGAGAAGAATGTATCTGATAGTAACTGATCAGGTAGTGACGGTATCCAACCAGAAAGCCACGGCTAACTACGTGCCAGCAGCCGCGGTAATACGTAGGTGGCAAGCGTTGTCCGGATTTATTGGGCGTAAAGCGAGCG
+
GGGGGGGGGGGGGGGGGGGGGCGGGGGGGGGGGGGGGGGGGGGGGGGGGGGGGGGGGGGGGGGGGGGGGDGGGGGGGGGGFFGGGGGGGEGGGGGGGGGFGGGGGG8FFFGFGGGGGFFGGGGGGGGGGGGGGCFGGFFFGGGGGGGDGGGGGDFGGGG8BDGGG@FFCGGGGGGGCCFFG7EEC,DFEEEG5E:CEGGFEFGGFGGGFCF8ECE8:<<EGE*/>;EGFGGC35>EFGGDGGGD
@M03364:276:000000000-BLYN8:1:1101:12690:9787 1:N:0:1
ACTCCTACGGGAGGCAGCAGTGGGGAATATTGCACAATGGGCGCAAGCCTGATGCAGCCATGCCGCGTGTGTGAAGAAGGCCTTCGGGTTGTAAAGCACTTTCAGCGAGGAGGAAGGTGGTGAGCTTAATACGTTCATCAATTGACGTTACTCGCAGAAGAAGCACCGGCTAACTCCGTGCCAGCAGCCGCGGTAATACGGAGGGTGCAAGCGTTAATCGGAATTACTGGGCGTAAAGCGCACG
+
GGGGGGGGGGGGGGGGGGFGGGGGGGGGFFGGGFGGGGGGGGGGGGEGGGGGGGFEGGFGGGGGGGGGGFGGGGGGGGGGGGGGGGG@EFGGGGGGFFGGCGFGGG@7FGGGGGF@GGGGGGGFGD8<FEFFGEG8,,?FGGGGGGG:FGFGFGCCFGGFGFGGGFEGGGGGGGGGGGCFGGGGGGGGBEGGDCGGGGGGGGGGEGEEFFE8EEEG53<EEGGG?C+<FGGGGDGEGGCDDDG<
@M03364:276:000000000-BLYN8:1:1101:15637:9792 1:N:0:1
ACTCCTACGGGAGGCAGCAGTAGGGAATCTTCGGCAATGGGGGCAACCCTGACCGAGCAACGCCGCGTGAGTGAAGAAGGTTTTCGGATCGTAAAACTCTGTTGTTAGAGAAGAACGTTAAGTAGAGTGGAAAGTTACTTAAGTGACGGTATCTAACCAGAAAGGGACGGCTAACTACGTGCCAGCAGCCGCGGTAATACGTAGGTCCCAAGCGTTGTCCGGATTTATTGGGCGTAAAGCGAGC
+
GGGGGGGGGGGGGGGGGGGGGGGGGGGGGGGGGGGGGGGGGGGGGGGGGGGGGGGGGGGGGGGGGGGGGGGGGGGGGGGGFGGGGGGGGGGGGFEGGGGGGGGGGGGGGDGGGGGGGGGGGGGFGGGGGGGGGGGGGGGGGGFGFGGGGGGGGGGGGGGGGGGGFEGGGGGGGCFCGGGGGGC;FGGGGGGGGGGDGGGGGGGGGGGFGGFFGGGDEEGGGDECEGGGGGGGGGGGDFGGGGGC
@M03364:276:000000000-BLYN8:1:1101:7361:9806 1:N:0:1
ACTCCTACGGGAGGCAGCAGTAGGGAATCTTCCACAATGGACGAAAGTCTGATGGAGCAACGCCGCGTGAGTGAAGAAGGTTTTCGGATCGTAAAACTCTGTTGTTGGAGAAGAATGTATCTGATAGTAACTGATCAGGTAGTGACGGTATCCAACCAGAAAGCCACGGCTAACTACGTGCCAGCAGCCGCGGTAATACGTAGGTGGCAAGCGTTGTCCGGATTTATTGGGCGTAAAGCGAGCG
+
GGGGGGGGGGGGGGGGGGGGGGGGGGGGGGGGGGGGGGGGGGGGGGDGGGGGGGGGGGGGGGGGGGGGGGGGGGGGGGGGGGGGGGGGGGGGGGGGGGGGGGGGGGGGGGGGGGGGGGGGGGGGGGGGGGGGGGGGGGGGGGGGGGGGGGGGGGGGGGGGGGGGFGGGGGGGGGGGGGGGGGGGGGGGGGGGGGGGGFGGGFGGGGGGGGGGGGGGGGGGGGGG6@FGCGGGGGGGGCFGDGD3
@M03364:276:000000000-BLYN8:1:1101:25334:9812 1:N:0:1
ACTCCTACGGGAGGCAGCAGTGGGGAATATTGCGCAATGGGCGCAAGCCTGACGCAGCCACGCCGCGTGTATGATGAAGGCCTTCGGGTTGTAAACTACTTTCATCGTGGAGGAAGGCATTAAGGTTAATTACCTTAGTGATTGACGTTACTCGCAGAAGAAGCACCGGGTTAATCCGTGCCAGCAACCCGGGTAATTCGGATGGTGGAAGCGGTAGTCGGAATTACTGGGGGGAAAGGGCAGG
+
CFGGGGGGGGGGGGGGGGGGGGGGGGGG@EG,E,CFGGGGGGG@FGGGGGGG,B@FGG,F,@FFGGGGG7F,EG,FFGGGGGGGGGGGGEGGGGG9E?FGAGFB,C<+BFE8FFG<78FBF9,CF,:<DB,CF,,,C3,,,,33,:6FBC+,3><+:+@F<C3,DFCFG*5*>,6;F75**62:*2,,=**1=*1?3++*3*34*CF**@C***;**3::C***0+0++<*/))*:CC57***1
@M03364:276:000000000-BLYN8:1:1101:21096:9820 1:N:0:1
ACTCCTACGGGAGGCAGCAGTGGGGAATATTGCACAATGGGCGCAAGCCTGATGCAGCCATGCCGCGTGTGTGAAGAAGGCCTTCGGGTTGTAAAGCACTTTCAGCGAGGAGGAAGGTGGTGAACTTAATACGTTCATCAATTGACGTTACTCGCAGAAGAAGCACCGGCTAACTCCGTGCCAGCAGCCGCGGTAATACGGAGGGTGCAAGCGTTAATCGGAATTACTGGGCGTAAAGCGCACG
+
GGGGGGGGGGGGGGGGGGGGGGGGGEGGGGGGGGGGGGGGGGGGGGGGGGGGGGGGGGGGGGGGGGGEGGGGGGGGGGGGGGGGGGGGGGGGGGGGGGGGGGGGGEGEGGCEGGFFGGGGGGGGGGFGGGGGGGGGGGGGGGGGGGGGGGGGGD@FGGGGGGGGGGGGGGGGGGGGGGFGGGFGGDFCEGGGGGGGGGGGGGGGGGGGGGGDGGGGGGGGGGGDFGGDGFGGGGGGGGGGGGG<
@M03364:276:000000000-BLYN8:1:1101:16196:9840 1:N:0:1
ACTCCTACGGGAGGCAGCAGTGGGGAATATTGCACAATGGGCGCAAGCCTGATGCAGCCATGCCGCGTGTGTGAAGAAGGCCTTCGGGTTGTAAAGCACTTTCAGCGAGGAGGAAGGTGGTGAACTTAATACGTTCATCAATTGACGTTACTCGCAGAAGAAGCACCGGCTAACTCCGTGCCAGCAGCCGCGGTAATACGGAGGGTGCAAGCGTTAATCGGAATTACTGGGCGTAAAGCGCACG
+
GGGGGGGGGGGGGGGGGGGGFGGGGEGGGGGGGGGGGGGGGGGGGGGGGGGGGGGGGGGGGGGGGGGGGGGGGGGFGGGGGGGGGGGGGGGGGGGGGGGGGGGGGFFEGGGGGG8FGGGGGGGGGGGGGGGGGFGGGGGGGFFGGGGGGGGGGGGGG>FGGGGGGGGGGGGGGGGGGGGGGGG7FGGGGGGGGGGGGGGF>CEDEECCFGGGGGGGGGGGGGGGGGCFGG=C3>EG3CCDGGG:
@M03364:276:000000000-BLYN8:1:1101:3351:9893 1:N:0:1
ACTCCTACGGGAGGCAGCAGTGGGGAATATTGCACAATGGGCGCAAGCCTGATGCAGCCATGCCGCGTGTGTGAAGAAGGCCTTCGGGTTGTAAAGCACTTTCAGCGAGGAGGAAGGTGGTGAGCTTAATACGTTCATCAATTGACGTTACTCGCAGAAGAAGCACCGGCTAACTCCGTGCCAGCAGCCGCGGTAATACGGAGGGTGCAAGCGTTAATCGGAATTACTGGGCGTAAAGCGCACG
+
GGGGGGGGGGGGGGGGGGGGGGGGGGGGGGGGGGGGGGGGGGGGGGGG,EFGGGGGGGGGGGGGGGGGGGGGGGGGGGGGGGGGGFFGGGGGGGGGGGGGGGGGGGG7FGDEFGGGGGG?FGGGGFGGGGCGGGCFGGGGGGFGGGGGGGGGC:BFCGGFF:FGGGGGGGCCGFGFGGGGGGGGGGGGGD8EEGDGGGGC>**=E88CFGGGGGEGFGFGGGGGGCGGGGGGDGEGFFDCGDGD
@M03364:276:000000000-BLYN8:1:1101:16010:9903 1:N:0:1
ACTCCTACGGGAGGCAGCAGTAGGGAATCTTCCACAATGGACGAAAGTCTGATGGAGCAACGCCGCGTGAGTGAAGAAGGTTTTCGGATCGTAAAACTCTGTTGTTGGAGAAGAATGTATCTGATAGTAACTGATCAGGTAGTGACGGTATCCAACCAGAAAGCCACGGCTAACTACGTGCCAGCAGCCGCGGTAATACGTAGGTGGCAAGCGTTGTCCGGATTTATTGGGCGTAAAGCGAGCG
+
GGGGGGGGGGGGGGGGGGGGGGGGGGGGGGGGGGGGGGGGGGGGGGGGGGGGGGGGGGGGGGGGGGGGGGGGGGGGGGGGFGGGGGGGGGGGGGGGGGGGGGGGGGGGGGGGGGGGGGGGGGGGGGGGGGGGGGGGGGGGGGGGGGGGGGGGGGGGGGGGGGGGGGGGGGGGGGGGGGGGGGGGGGGGGGGGGGGGGGGGGGGGGGGGGGGGGGGGGGGGGDGEEFGGGGGGGGGGGGCGGGG<
@M03364:276:000000000-BLYN8:1:1101:19396:9906 1:N:0:1
ACTCCTACGGGAGGCAGCAGTGGGGAATATTGCACAATGGGCGCAAGCCTGATGCAGCCATGCCGCGTGTGTGAAGAAGGCCTTCGGGTTGTAAAGCACTTTCAGCGAGGAGGAAGGTGGTGAGCTTAATACGCTCATCAATTGACGTTACTCGCAGAAGAAGCACCGGCTAACTCCGTGCCAGCAGCCGCGGTAATACGGAGGGTGCAAGCGTTAATCGGAATTACTGGGCGTAAAGCGCACG
+
GGGGGGGGGGGGGGEGGGGGGGGGGGGGFGGGGGGGGGGGGGGGGGGGGGGGGGGGGGGGFGGGGGGGGGGGGGGGGGGGGGGCFGGGEGGGGGGGGGGGGGGGGGFGEGEGGGGGGGGFGGGGGGGGGFFFGGDGGGGGGGGGGGGGGGGGGGGGGGGGGGGGGGGGGGGGGGGFGDFCCFGGGGGGGGGGGGGGFGFGD:EGCGGGGCFGGGGGCGGGGGGGGGGGGGGGGGGGGGGGGDD7
@M03364:276:000000000-BLYN8:1:1101:15259:9919 1:N:0:1
ACTCCTACGGGAGGCAGCAGTAGGGAATCTTCGGCAATGGACGAAAGTCTGACCGAGCAACGCCGCGTGAGTGAAGAAGGTTTTCGGATCGTAAAACTCTGTTGTTAGAGAAGAACGACGAGGAGAGTGGAAAGCTCCTCGTGTGACGGTATCTAACCAGAAAGGGACGGCTAACTACGTGCCAGCAGCCGCGGTAATACGTAGGTCCCGAGCGTTGTCCGGATTTATTGGGCGTAAAGCGAGC
+
GGGGGGGGGGGGGGGGGGGGGGGGGGGGGGGGGGGGGGGGGGGGGGGGGGGGGGGGGGGGGGGGGGGGGEGGGGGGGGGGGGGGGGGGGGGGGGGGGGGGGGFGGGGGFGGGGGGGGGGGGGGGDGFGGGGGGGGFFGGGGGGGGGGGGGGGGGGGGGGGGGGGGGGGGGGGGGGGGGGGGGGGGGGGGFEGGGEGGGGGGGGGGGGGGGGGGGGGGGGGGGG58CGFCCEGGGGGGGGGC3D3
@M03364:276:000000000-BLYN8:1:1101:3414:9965 1:N:0:1
ACTCCTACGGGAGGCAGCAGTAGGGAATCTTCCACAATGGACGAAAGTCTGATGGAGCAACGCCGCGTGAGTGAAGAAGGTTTTCGGATCGTAAAACTCTGTTGTTGGAGAAGAATGTATCTGATAGTAACTGATCAGGTAGTGACGGTATCCAACCAGAAAGCCACGGCTAACTACGTGCCAGCAGCCGCGGTAATACGTAGGTGGCAAGCGTTGTCCGGATTTATTGGGCGTAAAGCGAGCG
+
GGGD@FGGGGGGGGGGGGGGGGGGGGGGGGGGGGGGGGGGCFGGGGGGGGGGGGGGGGGGGGGGGGGFGGGGGGGGGGGGGGGGGGGCFGGGGGGGGGGGGGGGGGGGGGGGGFGCGGGGGGGGGGGGFFGGGGGGGGGGGGGGGGG@FFGGFGGGGGGGCGGGGGGGGGGGGGGCFGGGGGGCFGGGFGGGGGGGGFFFFGGCEFGGFFCFGGGGGGGDEGGGCGGGGGGGGGGCDGGGGGG5
@M03364:276:000000000-BLYN8:1:1101:27038:9974 1:N:0:1
ACTCCTACGGGAGGCAGCAGTGGGGAATATTGCACAATGGGCGCAAGCCTGATGCAGCCATGCCGCGTGTGTGAAGAAGGCCTTCGGGTTGTAAAGCACTTTCAGCGAGGAGGAAGGTGGTGAGCTTAATACGTTCATCAATTGACGTTACTCGCAGAAGAAGCACCGGCTAACTCCGTGCCAGCAGCCGCGGTAATACGGAGGGTGCAAGCGTTAATCGGAATTACTGGGCGTAAAGCGCACG
+
GGGGGGGGGGDFGGGGGGGGEGGGDGEFFGGGGGGGGGGFFGGGGGGGGGGFGGGFGGGGGGGFGGGGEGCGGGGGGGFFFGFFFEGGGGGGGGGGFFGGGGGGGGG+=FGGGGG<E?=FGGGFGGFGGGGGGGGGGFG<<=FGGGEGGCFGGGGGDGG?FGGGGGGGGGGGGGGGGGGGGGGGGGGGGGGGGEGGGGGGGGGCEGGGGGGGGGCEGGGGEE=FEGGG?C=EDG=EGGGGGGC7
@M03364:276:000000000-BLYN8:1:1101:9079:9987 1:N:0:1
ACTCCTACGGGAGGCAGCAGTGGGGAATATTGCACAATGGGCGCAAGCCTGATGCAGCCATGCCGCGTGTGTGAAGAAGGCCTTCGGGTTGTAAAGCACTTTCAGCGAGGAGGAAGGTGGTGAGCTTAATACGCTCATCAATTGACGTTACTCGCAGAAGAAGCACCGGCTAACTCCGTGCCAGCAGCCGCGGTAATACGGAGGGTGCAAGCGTTAATCGGAATTACTGGGCGTAAAGCGCACG
+
GGGGGGGGGGGGGGGGGGGGGGGGGGGGGGGFGGGGGGGGGGGGGGGGGGGGGGGFGGGGGGGGGGGGGGGGGGGGGGGGGGGGGGGGGGGGGGGGGGGGGGGGGGGGGGEGGGGGGGGGGGGGGGGGGGGGGGGGGGGGGGGGGGDFGGGFGGGGGGGGGCFGGGGGEGGGGGGGGGGGGGGGGGGGGGDG8EGGGGGFGGGGGGGGGGGGGGEGGGGGCEGGGGGGCGGGGDGECGGGDDGC
@M03364:276:000000000-BLYN8:1:1101:27842:10020 1:N:0:1
ACTCCTACGGGAGGCAGCAGTAGGGAATCTTCGGCAATGGACGAAAGTCTGACCGAGCAACGCCGCGTGAGTGAAGAAGGTTTTCGGATCGTAAAACTCTGTTGTTAGAGAAGAACGACGAGGAGAGTGGAAAGCTCCTCGTGTGACGGTATCTAACCAGAAAGGGACGGCTAACTACGTGCCAGCAGCCGCGGTAATACGTAGGTCCCGAGCGTTGTCCGGATTTATTGGGCGTAAAGCGAGC
+
GGGGGGGGGGGGGGGGGGGGGGGGCFFFGFFGGGCGGGGGGGGFGD@EFFFFCGGGGGGGGGGGGGGGGGDCEGGFGGGFGF9DFFCFCFEGFGFGGFCFFGGGGFFFGFGGGFGGGGGGGGDFGDGGGGGGGGGGGGGGEFEFGFGGDEGFGGGGGGGGGGGGGCGFGDGEFFGGCGGGFGFFFGGGGFGGGGGEGFGGFFGGG@7CGGGGDCEEEEGGGGGCCCCGGFGGGGGG*9773CGC
@M03364:276:000000000-BLYN8:1:1101:9351:10031 1:N:0:1
ACTCCTACGGGAGGCAGCAGTAGGGAATCTTCCACAATGGACGAAAGTCTGATGGAGCAACGCCGCGTGAGTGAAGAAGGTTTTCGGATCGTAAAACTCTGTTGTTGGAGAAGAATGTATCTGATAGTAACTGATCAGGTAGTGACGGTATCCAACCAGAAAGCCACGGCTAACTACGTGCCAGCAGCCGCGGTAATACGTAGGTGGCAAGCGTTGTCCGGATTTATTGGGCGTAAAGCGAGCG
+
GGGGGGGGGGGGGGGGGGGGGGGGGGGGGGGGGGGGGGGGGGGGGGGGGGGGGGGGGGGGGGGGGGGEGGGGGGGGGGGGGGGGGGGGGGGGGGGGGGGGGGGGFGGGFGGGGGGGGGGGGGGGGGGGGGGGGGGGGGGGGGGGGGGGGGGGGGGGGGGGGGGGGGGGGGGGGGGGGGGGGGGGGF>E@5>EGGGGGGGGGFCGGGGGGGFFGGG5EGGGGGEDGGGGGGGGDGGGGGGCDGC7
@M03364:276:000000000-BLYN8:1:1101:2123:10033 1:N:0:1
ACTCCTACGGGAGGCAGCAGTGGGGAATATTGCACAATGGGCGCAAGCCTGATGCAGCCATGCCGCGTGTGTGAAGAAGGCCTTCGGGTTGTAAAGCACTTTCAGCGAGGAGGAAGGTGGTGAACTTAATACGTTCATCAATTGACGTTACTCGCAGAAGAAGCACCGGCTAACTCCGTGCCAGCAGCCGCGGTAATACGGAGGGTGCAAGCGTTAATCGGAATTACTGGGCGTAAAGCGCACG
+
GGGG<FGGGGGGGGGEGGGGGGGGGGFGGGGGGGGGGGFGGGGGGGGGGGGGGGGGGGGGGGGGGGGFGGGGGGGGGGGGGGGGFFFGGGGGFGFFGGGGGGGGGGGDGGGGGGGGGGGGGGGGGGGGGGGGGEEFGGFGGGGGGGGGGGGA,@7FFEEFGGGGGGGGGG7FFGGGGGGGGFGFGGGGGG5CEGGGGGGGEGGGGGGGGGGGGEGGGGGFGGGGGGGGGFGGGDEEGFFGGGG7
@M03364:276:000000000-BLYN8:1:1101:24238:10035 1:N:0:1
ACTCCTACGGGAGGCAGCAGTGGGGAATATTGCACAATGGAGGAAACTCTGATGCAGCAACGCCGCGTGAGCGATGAAGGTCTTCGGATCGTAAAGCTCTGTCTTTAGGGATGATAATGACAGTACCTAAGGAGGAAGCCACGGCTAACTACGTGCCAGCAGCCGCGGTAATACGTAGGTGGCGAGCGTTATCCGGATTTATTGGGCGTAAAGGGAGCGTAGGCGGATACTTAAGTGGGATGTG
+
GGGGGGGGGGGGGGGGGGGGGGGGGGGGGGGGGGGGGGGGGGGGGGGGGGGGGFGGGGGGGGGGGGGGGGGDGGGCGGGGGGGGGGGGGGGGGGGGGGGGGGGGGGGGGGGFGGGGGGGGGGGGGGGGGGGGGGGDDFGGGGGGGGGGGGGGGGGGGGGGGGFGGGGGGCGFGGGGG>GGCFCGGGGGGGGGDGGGDDCFGGGGGGGGGGGECCEFGEGGGGGCEGGEEGFGGCGGGGC<FDGG
@M03364:276:000000000-BLYN8:1:1101:9319:10086 1:N:0:1
ACTCCTACGGGAGGCAGCAGTGGGGAATATTGCACAATGGGCGCAAGCCTGATGCAGCCATGCCGCGTGTGTGAAGAAGGCCTTCGGGTTGTAAAGCACTTTCAGCGAGGAGGAAGGTGGTGAGCTTAATACGTTCATCAATTGACGTTACTCGCAGAAGAAGCACCGGCTAACTCCGTGCCAGCAGCCGCGGTAATACGGAGGGTGCAAGCGTTAATCGGAATTACTGGGCGTAAAGCGCACG
+
GGGGGGGGGGGGGGGGGGGGGGGGGGGGGGGGGGGGGGGGGGGGGGGGGGGGGGGGGGGGGGGGGGGGGGGGGGGGGGGGGGGGGGGGGGGGGGGGGGGGGGGGGGGGGEFFGGGGGGGGGGGGGGGGGGGGGGGGGGGGGGGGGGGGGGGGGGGGGGGGGGGGGGGGGGGGGGGGGGGGGGGGGGGGGGGGGGEGGGGGGEGGGGGGGGGGGEGGGGGGGGGGGGGGGGGGGGGGGGGGGGDC
@M03364:276:000000000-BLYN8:1:1101:28028:10086 1:N:0:1
ACTCCTACGGGAGGCAGCAGTAGGGAATCTTCCACAATGGACGAAAGTCTGATGGAGCAACGCCGCGTGAGTGAAGAAGGTTTTCGGATCGTAAAACTCTGTTGTTGGAGAAGAACGTATTTGATAGTAACTGATCAGGTAGTGACGGTATCCAACCAGAAAGCCACGGCTAACTACGTGCCAGCAGCCGCGGTAATACGTAGGTGGCAAGCGTTGTCCGGATTTATTGGGCGTAAAGCGAGCG
+
GGGGGGFGGGGGGGGGGGGGGGGGGGGGGGGGGGFGGGGGGGGGCEEFGGGGCFFGG@FFFGD@FGGGGGGFGGGGGCGGGGEFGGGGGGGGGGFFFFDFGGGGFFFGEFGGFECFGGGAFGGGFGCCGGFGGEGCFGFGGGGFGGGGGFGFFFGGGGGDDEGFGEGGGGGCF@FGGGFFGFFGDGCGGG5EEEGGGGGGC?ECFCCCFGG*=BCGG7+:C8?EG+AFC+AFGD>E<FFDGGD5
@M03364:276:000000000-BLYN8:1:1101:13184:10088 1:N:0:1
ACTCCTACGGGAGGCAGCAGTAGGGAATCTTCCACAATGGACGAAAGTCTGATGGAGCAACGCCGCGTGAGTGAAGAAGGTTTTCGGATCGTAAAACTCTGTTGTTAGAGAAGAACAAGGACGTTAGTAACTGAACGTCCCCTGACGGTATCTAACCAGAAAGCCACGGCTAACTACGTGCCAGCAGCCGCGGTAATACGTAGGTGGCAAGCGTTGTCCGGATTTATTGGGCGTAAAGCGAGCG
+
GGGGGGGGGGGGGGGGGGGGGGGGGGGGGGGGGGGGGGGGFFGGGEGGGGGGGGGGGGGGGGGGGGGGGGGFFFGGGGGGGGGGGGGGGGGGGGGGGGGGGGGGGGGGGGGGGGGGGGGGGGGFGGEGGGGGGFFGGGGGGGGGGGGGGGGGGGGGGGGGGGFGGGGGGGGGGGGGGGGGGGGGGGGGGGGGGEGGGGGGGGGGGGGGGGGGGBEGGGDEGEEGGFFFFGGFGGGCFFFCGDCC
@M03364:276:000000000-BLYN8:1:1101:7998:10106 1:N:0:1
ACTCCTACGGGAGGCAGCAGTAGGGAATCTTCGGCAATGGACGAAAGTCTGACCGAGCAACGCCGCGTGAGTGAAGAAGGTTTTCGGATCGTAAAACTCTGTTGTTAGAGAAGAACGACGAGGAGAGTGGAAAGCTCCTCGTGTGACGGTATCTAACCAGAAAGGGACGGCTAACTACGTGCCAGCAGCCGCGGTAATACGTAGGTCCCAAGCGTTGTCCGGATTTATTGGGCGTAAAGCGAGG
+
G<DFGFAFCGEEG@CC@FF8EECC@ECGE<@CDEGEEGGFFGGCG7FGFGGFCEEEGGGG@@C:C7FC4,BEFDE<,C<C=F,BFGGGG7=4FGG,CB,CE?F<FGGG?<9=<DGFGEECGG@+CFCFFF3>FFE,D,D<F>DCE==@*@FCCDFF=@CFGGGAFFGBFFFGGGGGFCGBF8BCF8CE=>CCEEEC>9?CCCC@/23:*<:CFC8;=C+<:?C5/97<CFCCCDEE*/*CDC5)
@M03364:276:000000000-BLYN8:1:1101:20633:10128 1:N:0:1
ACTCCTACGGGAGGCAGCAGTGGGGAATATTGCACAATGGGCGCAAGCCTGATGCAGCCATGCCGCGTGTGTGAAGAAGGCCTTCGGGTTGTAAAGCACTTTCAGCGAGGAGGAAGGTGGTGAGCTTAATACGTTCATCAATTGACGTTACTCGCAGAAGAAGCACCGGCTAACTCCGTGCCAGCAGCCGCGGTAATACGGAGGGTGCAAGCGTTAATCGGAATTACTGGGCGTAAAGCGCACG
+
GGGGGGGGGGGGGGGGGGGGGGGGGGGGGGGGGGGGGGGGGGGGGGGGGGGGGGGGGGGGGGGGGGGGGGGGGGGGGGGGGGGGGGGGGGGGGGGGGGGGGGGGGGGGGGGGGGGGGGGGGGGGGGGGGGGGGGGGGGGFGGGGGGGGGGGGGGGGGGGGGGGGGGGGGGGGGGGGGGGGGGGGGGGGGGGGGGGGGGGGGGCGGGGGGGGGGCEGGGGGGGGGGGGGFGGFDGEGGGGGDGGC
@M03364:276:000000000-BLYN8:1:1101:8230:10153 1:N:0:1
ACTCCTACGGGAGGCAGCAGTGGGGAATATTGCACAATGGGCGCAAGCCTGATGCAGCCATGCCGCGTGTGTGAAGAAGGCCTTCGGGTTGTAAAGCACTTTCAGCGAGGAGGAAGGCATTAAGGTTAATAACCTTAGTGATTGACGTTACTCGCAGAAGAAGCACCGGCTAACTCCGTGCCAGCAGCCGCGGTAATACGGAGGGTGCAAGCGTTAATCGGAATTACTGGGCGTAAAGCGCACG
+
GGGGGGGGGEGDGGGGGGGGGGGGGGGGGGGGGFGGGGGGGGGGGGGGGGGGGGGGGGGGGGGGGGGGGEFCGFFFFFGGGGGGGGGGGGGGGGGGGGGGGGEFGFGGGGEFGGGGGGGGGGGFGGGGGGGGGGGGCFGDDEDFDGGFG@FCFGGGGGGFFGFFGGGGGGGGGGGGGGGGGGGGGGGGGGGEGEGGFGGGGEGGGGE>EFGGGECGGFFGGDGGGGGGGCCFDGEGGFFGGGG5
@M03364:276:000000000-BLYN8:1:1101:27693:10154 1:N:0:1
ACTCCTACGGGAGGCAGCAGTAGGGAATCTTCCACAATGGACGAAAGTCTGATGGAGCAACGCCGCGTGAGTGAAGAAGGTTTTCAGATCGTAAAACTCTGTTGTTGGAGAAGAATGTATCTGATAGTAACTGATCACGTAGTTACTGTATTCAACCAGAAAGCCACGGCTAACTACGTGCCATCAGCCGCGGGAATTCGTAGGTTGCAAGCGTTTTCCGGATTTATTGGTCGTAAAACGAGCT
+
FFFGFFF@FGDG+@FGGDGGGFEFGFGGGGG@DGGFGGDFCCG7BBFCFF6<,,,E@AFCFGGDDGGGEG7EGACCFFG8EEFGDCFCAF<C<FGGGGGC,FFGGG8<E8EFGFGDEGGFF9FFFGEF<ABEA8F9F,6AA<+55E,E,,:,CAADGGGFCF8<,3>3+C@+7,,388D,++,38,,6>@8*>C*=B6,1?E**,22;,<0;=B8**4A5****+51><C+<3C*:<0*)91))
@M03364:276:000000000-BLYN8:1:1101:22975:10164 1:N:0:1
ACTCCTACGGGAGGCAGCAGTGGGGAATATTGCACAATGGGCGCAAGCCTGATGCAGCCATGCCGCGTGTGTGAAGAAGGCCTTCGGGTTGTAAAGCACTTTCAGCGAGGAGGAAGGTGGTGAACTTAATACGTTCATCAATTGACGTTACTCGCAGAAGAAGCACCGGCTAACTCCGTGCCAGCAGCCGCGGTAATACGGAGGGTGCAAGCGTTAATCGGAATTACTGGGCGTAAAGCGCACG
+
GGGGGGGGGGGGGGGGGGGGGGGGGGGGGGGGGGGGGGGGGGGGGGGGGGGGGGGGGGGGGGGGGGG@FFGGGGGGGGGGGGGGGGGGFGGGGGGGGGGGGGGGGGGGGGDGDGGGEGGGGGGGGGGGGGGGGGGGGGGGGGGGGGGGGGGGGGGGGGGGGGGGGCGEFGGGGGGGGGGGGGGGGGGGGG5CCE5EFGGGGCEEEGGGGGGGGG5EGGGFGGEGF?GFFFF5CCE=CGGGGGC5
@M03364:276:000000000-BLYN8:1:1101:17566:10164 1:N:0:1
ACTCCTACGGGAGGCAGCAGTAGGGAATCTTCCACAATGGACGAAAGTCTGATGGAGCAACGCCGCGTGAGTGAAGAAGGTTTTCGGATCGTAAAACTCTGTTGTTGGAGAAGAATGTATCTGATAGTAACTGATCAGGTAGTGACGGTATCCAACCAGAAAGCCACGGCTAACTACGTGCCAGCAGCCGCGGTAATACGTAGGTGGCAAGCGTTGTCCGGATTTATTGGGCGTAAAGCGAGCG
+
GGGGGGGFGGGGGCFGGGGGGGGFGGGGGGGGGGGGFFFGGGGGGGGGGGGGGGGGFFFGGGGGGGF:CFGGGGGFFGGFFGFFFGGG7>FFGGGGGGGEGGGGGC@8FCFGGGGGGGGGGGGGGGGGGGG9FGGGGGGGGCAFFGGGEDFGDFFGGG:FFFGGGGGGGGGGG7CFFEGGGGGEGGGGGGGGEEGG9;B:??FGBCGGGGGGGGGGGGGEC5*2CCGGFFC=DCCEGFGCC<D)
@M03364:276:000000000-BLYN8:1:1101:12397:10176 1:N:0:1
ACTCCTACGGGAGGCAGCAGTAGGGAATCTTCCACAATGGACGAAAGTCTGATGGAGCAACGCAGCGTGAGTGAAGAAGGCTTTCGGGGCGTAAAACTCTGTTGTTGGAGAAGAACGTATTGGATAGTAACTGATCAGGTAGTGACGGTATCCAACAAGAAAGCCAAGGATAACTACGTGCCAGCAGCCGAGGTAATACGTAGGTGGCAAGCGTTGTCCGGATGTATTGGGAGTAAAGCGCGCG
+
FGGGGGGGGGGGGGGGGGGGG9<FDFGG9FG<,CEFGGGG,FFG:FG6CFGG<,,CFG<F8F++@FFGGB:CFGGGG,EF,,:E<:F++4+47BEGGGFE?FF<,F<4,:=FB<F,68,58,5<C?DG<B555,EA9>DFFD><FGC7FFG<<C=7+<FFFGD,D7,83,33@,@DA8D><*>D8DF,,>*14:22,<?=B94B;,*:6CC@*;CE50+2=887E+:A9+**29<77:*))1)9
@M03364:276:000000000-BLYN8:1:1101:13629:10183 1:N:0:1
ACTCCTACGGGAGGCAGCAGTAGGGAATCTTCCACAATGGACGAAAGTCTGATGGAGCAACGCCGCGTGAGTGAAGAAGGTTTTCGGATCGTAAAACTCTGTTGTTGGAGAAGAATGTATCTGATAGTAACTGATCAGGTAGTGACGGTATCCAACCAGAAAGCCACGGCTAACTACGTGCCAGCAGCCGCGGTAATACGTAGGTGGCAAGCGTTGTCCGGATTTATTGGGCGTAAAGCGAGCG
+
GDG<FCFFGGFGGEGGGCFGGGGGDGGFGGGGGGGGGGGGEFFGGGGFFFGGGFGGFGGGCECGGGD:@C@<FGCFGGGGCAC,EFE,4FFGGFFDGGGFCGFGFGGGGGGCDDF9EFFAEFEGGFGFFGDEEFGFGCFFCFFGFGGGCCFCGFGFFECEFG=DGGFGDEDGCGAF,*7DFCCF*8:EGGCGD*CEE2CF9CFGFG>FGC8CCE8CC?9CCC*A9CFGGFFGDDC*77*55C39
@M03364:276:000000000-BLYN8:1:1101:22770:10184 1:N:0:1
ACTCCTACGGGAGGCAGCAGTGGGGAATATTGCACAATGGACGAAAGTCTGATGGAGCAACGCCGCGTGAGTGAAGAAGGTTTTCGGATCGTAAAACTCTGTTGTTAGAGAAGAACGACGAGGAGAGTGGAAAGCTCCTCGTGTGACGGTATCTAACCAGAAAGGGACGGCTAACTACGTGCCAGCAGCCGCGGTAATACGTAGGTCCCGAGCGTTGTCCGGATTTATTGGGCGTAAAGCGAGC
+
GGGGGGGGGGGGGGGGGGGGGGGGGGGGGGGGGGGGGGGGGGGGGGGGGGGGGGGGGGGGGGGGGGGGGGGGGGGGGGGGGGGGGGGGGGGFGGGGGGGGGGGGGFGGGGGGGFGGGGGGGGGGGGGGGGGGGGGGGGGGGGGGGGGGGGGGGGGGGGGGGGGGGGGGGGGGGGFGGGGGGGFGGEFGFGGGGGGGEF9EGGGGGG99EGGGGGGG=EFFEDEEEGFGG?FGGGGGGDFGGGG3
@M03364:276:000000000-BLYN8:1:1101:15660:10188 1:N:0:1
ACTCCTACGGGAGGCAGCAGTAGGGAATCTTCGGCAATGGACGAAAGTCTGACCGAGCAACGCCGCGTGAGTGAAGAAGGTTTTCGGATCGTAAAACTCTGTTGTTAGAGAAGAACAAGGACGTTAGTAACTGAACGTCCCCTGACGGTATCTAACCAGAAAGGGACGGCTAACTACGTGCCAGCAGCCGCGGTAATACGTAGGTCCCGAGCGTTGTCCGGATTTATTGGGCGTAAAGCGAGCG
+
GGGGGGGGGGGGGGGGGGFGGGGGGGGGGGGGGGGGGGGGGGGGGGGGGGGGGGGGGGGGGGGGGGGGGGGGGGGGGGGGGGGGGGGGGGGGGGGGGFGGGGGGGGGGGGGGGGGGGGGFGGFGGGGGGGGGFGGGGGFGECFGGGGGGGGGGGGGGGGGGGGGDGGGGGGGGGGGGGGGGGGGGGGGGGGGGGGGCGGGGGGGGFFF55EEGGEGGGFGGEGDFGGG7CFGGGGGGGFGGGG5
@M03364:276:000000000-BLYN8:1:1101:5420:10193 1:N:0:1
ACTCCTACGGGAGGCAGCAGTGGGGAATATTGCACAATGGGCGCAAGCCTGATGCAGCCATGCCGCGTGTGTGAAGAAGGCCTTCGGGTTGTAAAGCACTTTCAGCGAGGAGGAAGGTGGTGAGCTTAATACGTTCATCAATTGACGTTACTCGCAGAAGAAGCACCGGCTAACTCCGTGCCAGCAGCCGCGGTAATACGGAGGGTGCAAGCGTTAATCGGAATTACTGGGCGTAAAGCGCACG
+
GGGGGGGGGGGGGGGGGGGGGGGGGGGGGGGGGGGGGGGGGGGGGGGGGGGGGGGGGGGGGGGGGGGGGGGGGGGGG@CCFGGGGGGGGGGGGGGGGGGGGGGGGGGGGGGGGEGGGGFGGGFFDAFGFFFFFG>FGFFFFGGGGGGGFEGGGGGGD7FGFF7EGF@CEGGEGGGGGEFGGGGGGGGGGGDCEGGGFFFGGB8EEEECGGGGGGGGGGGFED=FFFFGGGGGGD5CFGCD)5C7
@M03364:276:000000000-BLYN8:1:1101:14971:10213 1:N:0:1
ACTCCTACGGGAGGCAGCAGTAGGGAATCTTCCACAATGGACGAAAGTCTGATGGAGCAACGCCGCGTGAGTGAAGAAGGTTTTCGGATCGTAAAACTCTGTTGTTGGAGAAGAATGTATCTGATAGTAACTGATCAGGTAGTGACGGTATCCAACCAGAAAGCCACGGCTAACTACGTGCCAGCAGCCGCGGTAATACGTAGGTGGCAAGCGTTGTCCGGAGTTATTGGGCGTAAAGCGAGCG
+
GGGGGGGGGGGGGGGGGGGGCGGGGGGGGGGGGFGGGGFGGFEFEFFCDEFFGGFFGGFFGGEGEGGGGGDEFCFFFGGGFFFGGGGGGGEFFGGDGFFEGGAFGGGGGG@FFG<FFFFFFGGFFFGGGGGGGGEFECDFGGD,F9FEEEFFGGFGGGCFFGGGBFGGDGGGGGGFGEGGGFGCCDFGGGCGC>EE;FCCBFFC6,*<EGE=CCEEG7EEG=*29@FGCEC5DD57C7:)5<CD
@M03364:276:000000000-BLYN8:1:1101:6212:10218 1:N:0:1
ACTCCTACGGGAGGCAGCAGTAGGGAATCTTCCACAATGGACGAAAGTCTGATGGAGCAACGCCGCGGGAGTGAAGAAGGTTTTCGGATCGTAAAACTCTGTTGTTGGAGAAGAATGTATCTGATAGTAACTGATCAGGTAGTGACGGTATCCAACCAGAAAGCCACGGCTAACTACGTGCCAGCAGCCGCGGTAATACGTAGGTGGCAAGCGTTGTCCGGATTTATTGGGCGTAAAGCGAGCG
+
GGGGG9FGGGGEGGGDGGGGGGGGGGGGFGGGGGGGGGGGGGGCGGCFGGGGGGGGFGFGGGGGGEG+@CFGGGGGGGGGFGAFCGEC+CF?FGGGGGG,EFGGGGFGFGGGGGFGGGGFGGGGFEGGGGGGGGGGGGGFFGGGGGGGGFFGGGGGGGGGGGGGGBFGCCGGGGGGGGGGGGGGGGGGGGGGGGGGGGGG9?FGFFGFGGFGGGGGGGGDGEE*A?EFFGFGGGDCDFGGGGG5
@M03364:276:000000000-BLYN8:1:1101:9787:10239 1:N:0:1
ACTCCTACGGGAGGCAGCAGTGGGGAATATTGCACAATGGGCGCAAGCCTGATGCAGCCATGCCGCGTGTGTGAAGAAGGCCTTCGGGTTGTAAAGCACTTTCAGCGAGGAGGAAGGTGGTGAGCTTAATACGTTCATCAATTGACGTTACTCGCAGAAGAAGCACCGGCTAACTCCGTGCCAGCAGCCGCGGTAATACGGAGGGTGCAAGCGTTAATCGGAATTACTGGGCGTAAAGCGCACG
+
GGGGGGGGGGGGGGGGGGGGGGGGGGGGGGGFGGGGGGGGGGGGGGGGGGGGGGGGGGGGGGGGGGGGGGGGGGGGGGGGGGGGGGGGGGGGGGGGGGGGFGGGGFGEFGGGGGGGGGGGGGGGGGGGGGGGGC,<FFCFGGGGGGGGGGGGGGGGGGGGGGGGGGGGGG7FFGGGGEGFDGGGGGGGGGGGDEDGGGGGGGGGDCGGGGFGDCGCEDGGGGGGGCEFFGGFGGGGGGGGGDD7
@M03364:276:000000000-BLYN8:1:1101:26505:10249 1:N:0:1
ACTCCTACGTGAGGCAGCAGTAGGGAATCTTCGGCAATGGGGGCAACCCTGACCGAGCAACGCCGCGTGAGTGAAGAAGGTTTTCGGATCGTAAAACTCTGTTGTTAGAGAAGAACGTTAAGTAGAGTGGAAAATTACTTAAGTGACGGTATCTAACCAGAAAGGGACGGCTAACTACGTGCCAGCAGCCGCGGTAATACGTAGGTCCCAAGCGTTGTCCGGATGTATTGGGCGTAAAGCGAGC
+
GGDF@FFGC-;-FGGGCEGGGGGFGFGFDGGGGDCDGGGFGGDCCDFGGFFFFFGGG7FFFGGG77>FEC:FD<F99=FGAF,BFGGFCCGGFFGGGG,EFG9EFEFEGGGGGFFFG=DDDFD,?FGFGGCCCFFGGFG,=><FD<DCCFCFFCCCFCFDDF<FFE7F:@FGCFF?CC7,>8CBEFGGG55CECEDDFG+B++44B2+;;CGCEGGG5AGDE=E*<9CC?EFC7E5D307775)
@M03364:276:000000000-BLYN8:1:1101:12672:10253 1:N:0:1
ACTCCTACGGGAGGCAGCAGTAGGGAATCTTCCACAATGGACGAAAGTCTGATGGAGCAACGCCGCGTGAGTGAAGAAGGTTTTCGGATCGTAAAACTCTGTTGTTGGAGAAGAATGTATCTGATAGTAACTGATCAGGTAGTGACGGTATCCAACCAGAAAGCCACGGCTAACTACGTGCCAGCAGCCGCGGTAATACGGAGGGTGCAAGCGTTAATCGGAATTACTGGGCGTAAAGCGCACG
+
GGGGGGGGGGGGGGGGGGGGGGGGGEEFFGGGGGGGFGFGGGFGGGGGGGGGFFFCFGFGGGGGGGGGGCGEFGFFGFFGFEEFDGGGGCFGFFGGGGGGGGGGGGGDEFFEFGGGGGFAEGFFAFFFGGGGAFFF<FGFDGGGGGC7CDFFGGGGGGGGGGGFGGGGCEFGGGFGGEFGGFGG8ECFDGGGGCCECFCFECEEG853<;;/=*=8*C?F5CDFFC?@F+;AD<GGF7:9CCDC
@M03364:276:000000000-BLYN8:1:1101:10705:10275 1:N:0:1
ACTCCTACGGGAGGCAGCAGTAGGGAATCTTCGGCAATGGACGAAAGTCTGACCGAGCAACGCCGCGTGAGTGAAGAAGGTTTTCGGATCGTAAAACTCTGTTGTTAGAGAAGAACGACGAGGAGAGTGGAAAGCTCCTCGTGTGACGGTATCTAACCAGAAAGGGACGGCTAACTACGTGCCAGCAGCCGCGGTAATACGTAGGTCCCGAGCGTTGTCCGGTGTTATTGGGCGTAAAGCGAGC
+
GGGGGGGGGGGGGGGGGGGGGGGGGGGGGGGFGGGGGGGGGGGCGGEFGFGGGGGGGGGGGGGGGGGGGGGGGGGGGGGGFGGGGGGGGGGGGGGGDGGGFGGGGGGG<FGGGEGGGGGGGGGGGFFFGFDFGGGFGACAFFGFGGGGG:FCGFGGG>::CGAFGEDGGGGGDFCFCBFFGGGGGGGGGGGECCE7C9<B8FDFGE9<CEEDGGGCCE?EEG***1<<EFFFCDGCGDGGG7D)
@M03364:276:000000000-BLYN8:1:1101:12374:10276 1:N:0:1
GTGACTCACTCCTACGGGAGGCAGCAGTAGGGAATCTTCGGCAATGGGGGCAACCCTGACCGAGCAACGCCGCGTGAGTGAAGAAGGTTTTCGGATCGTAAAACTCTGTTGTTAGAGAAGAACGTTAAGTAGAGTGGAAAGTTACTTAAGTGACGGTATCTAACCAGAAAGGGACGGCTAACTACGTGCCAGCAGCCGCGGTAATACGTAGGTCCCAAGCGTTGTCCGGATTTATTGGGCGTAAAGCGAGG
+
CCCCCGGGGGGGGGGGGGGGGGGGGGGGGGGGGGGGGGGGGGGGGGGGGGGGFFGGGGGGGGGGGGGGDEEGGGGGGGFGGGGFGGGB9EFFGGGGGGGGGGGGGGGGGGGGGGDGCGEFGGFFGGGGGGGFCFAF7FEFGGGGGGGGCFFGGGGGGGGGGGFGCCGFDFGF7FGGEGEGFCGGGGGFGGGEFFGGGGGG>8E5EFGF<F8E?FCFFCCCGECEEGGGGEGGGGGFGGDCDGGDFFFDGG)
@M03364:276:000000000-BLYN8:1:1101:18906:10299 1:N:0:1
ACTCCTACGGGAGGCAGCAGTGGGGAATATTGCACAATGGGCGCAAGCCTGATGCAGCCATGCCGCGTGTGTGAAGAAGGCCTTCGGGTTGTAAAGCACTTTCAGCGAGGAGGAAGGTGGTGAGCTTAATACGTTCATCAATTCACGTTACTCGCAGAAGAAGCACCGGCTAACTCCGTGCCAGCAGCCGCGGTAATACGGAGGGTGCAAGCGTTAATCGGAATTACTGGGCGTAAAGCGCACG
+
GGGGGGGGGGGGGGGGGGGGGGGGGFGGGGGGGGGGGGGGGGGGGGGGGGGGGGGGGGGGGGGGGGGGGGGGGGGGGGGGGGGGGGGGGGGGGGGGGGGGGGGGGGGGGGGGGGGGGGGGGGGGGGGGGGGGGFGGGGGGGGGCFGGGGGGGGGGGGGGGGGGGFGGGGGGGGGGGGGGGGDFGGGGGGGGGGEGGFGGGGGGGGGGGGGGGGGGGGGGGGGGGGGGGFGGGGGGECDGGGGGD
@M03364:276:000000000-BLYN8:1:1101:10476:10302 1:N:0:1
ACTCCTACGGGAGGCAGCAGTGGGGAATATTGCACAATGGGCGCAAGCCTGATGCAGCCATGCCGCGTGTGTGAAGAAGGCCTTCGGGTTGTAAAGCACTTTCAGCGAGGAGGAAGGTGGTGAGCTTAATACGTTCATCAATTGACGTTACTCGCAGAAGAAGCACCGGCTAACTCCGTGCCAGCAGCCGCGGTAATACGGAGGGTGCAAGCGTTAATCGGAATTACTGGGCGTAAAGCGCACG
+
GGGGGGGGGGGGGGGGGGGGGGGGGGGGGGGGGGGGGGGGGGGGGGGGGFGGGGGGGGGGGGGGGGGGGGGGGGGGGGGGGGGGGGGGGGGGGGGGGGGGGGGGGGGGGGGGGGGGGGGCFGGGGGGGGGGGGEGGGGGGGGGGGGGGGGGGGGGGGGGGGGGGGGGGGGGGGGGGGGGGGGGEGGGGGGGGGGGGGGGGGGGGGCEDCFGGGGGGGGGGGGGGDGGGGGF5CDGGGGGGGGGD
@M03364:276:000000000-BLYN8:1:1101:3616:10376 1:N:0:1
ACTCCTACGGGAGGCAGCAGTAGGGAATCTTCCACAATGGACGAAAGTCTGATGGAGCAACGCCGCGTGAGTGAAGAAGGTTTTCGGATCGTAAAACTCTGTTGTTGGAGAAGAATGTATCTGATAGTAACTGATCAGGTAGTGACGGTATCCAACCAGAACGCCACGGCTAACTACGTGCCAGCAGCCGCGGAAATACGTAGGTGGCAAGCGTTGTCCGGATTTATTGGCCGTAAAGCGAGCG
+
GGFGGGGGGGGEGGGGGGGGGFGGGGGGGGGGGGGGGGGGGG>@CGEFFFGGGGCFGFGGGGGGEGEGGCFGGFEFFGGGGGGGGGGCGGGGGGGAFFGEEGGGGCGGEEGGGGGGFEEGFFCFGGGFFFCFGGGDCFFFFFGGGGGGEGGFFGFGEEGFF,>CGGGGGGG7BG9DFGGGG8DFG>>C,1>E5*4:B?BFECGG<+886CGGGGE85<@=C8C=+<CFGC+<CG5=5FFDDGG7
@M03364:276:000000000-BLYN8:1:1101:2826:10412 1:N:0:1
ACTCCTACGGGAGGCAGCAGTGGGGAATATTGCACAATGGGCGCAAGCCTGATGCAGCCATGCCGCGTGTGTGAAGAAGGCCTTCGGGTTGTAAAGCACTTTCAGCGAGGAGGAAGGTGGTGAACTTAATACGTTCATCAATTGACGTTACTCGCAGAAGAAGCACCGGCTAACTCCGTGCCAGCAGCCGCGGTAATACGGAGGGTGCAAGCGTTAATCGGAATTACTGGGCGTAAAGCGCACG
+
EGGF<EFFFGGEGGGGGGFGGGGGGGDGDGGGGGGGGGGGGGGGGGGGGGGGGGGGGGFGGGGGGGGGEGGGGGFGGFEFFGGGGGGGGEGBFCECGCGGEFFFG<F@FDFEFGGAFFGGGGCCFG,,CFF9F,FFFCGGFDDFGGGEGGGGGGGGECCGFFGECFF@GGC@EGFFGCBCFGFFCBFG88BEGEEGGDGGGEECGEGEE@FEEGCG=+<=5??CCC:9?CC5CGEECFGG:)77
@M03364:276:000000000-BLYN8:1:1101:25247:10413 1:N:0:1
ACTCCTACGGGAGGCAGCAGTAGGGAATCTTCGGCAATGGGGGCAACCCTGACCGAGCAACGCCGCGTGAGTGAAGAAGGTTTTCGGGTCGTAAAACTCTGTTGTTAGAGAAGAACGTTAAGTAGCGTGGAAAGTTACTTAAGTGCCGGTATCTAACCAGAAAGGGACGGCTAACTACGTGCCAGCAGCCGCGGTAATACGTAGGTCCCAAGCGTTGTCCGGATTTATTGGGCTTGAAGCGAGC
+
A98FFAFGGGGCC>C@CFGCEGFFGGGGFEFF<@7CCFGGGEEGGGCDBCFCE,@BCCDEAFGG::C+>?=FDEAF,:BBBFFGFGG:FGGGDBDE9<F5,<EE8AEFBC,B<EFCC=DFFD@9@,+8B@+,,B>FBF@=DCFFF,FEE<CFGA;E:DFF,>FA,<>FEGE7F@@=24=,C*BFGGF+83BC>E*C*22?CEGGCGGGGC6*28CE57<+:C**8CECECE5F*:*9C7*)*)1
@M03364:276:000000000-BLYN8:1:1101:12429:10429 1:N:0:1
ACTCCTACGGGAGGCAGCAGTGGGGAATATTGCACAATGGGCGCAAGCCTGATGCAGCCATGCCGCGTGTGTGAAGAAGGCCTTCGGGTTGTAAAGCACTTTCAGCGAGGAGGAAGGTGGTGAGCTTAATACGTTCATCAATTGACGTTACTCGCAGAAGAAGCACCGGCTAACTCCGTGCCAGCAGCCGCGGTAATACGGAGGGTGCAAGCGTTAATCGGAATTACTGGGCGTAAAGCGCACG
+
GGGGGGGGGGGGGGGGGGGGGGGGGGFGGGGGGGGGGGGGGGGGGGGGGGGGGGGGGGGGGGGGGGGGGGGGGGGGGGGGGGGGGGGGGGGGGGGGGGGGGGFGGGGEFGGGGGGGG,EF=FFGGGGFGGBFFFGGGGGGGGGGGGGGGGGGGGGGGGGGGGGGGGGGGGGGFFCGGGGGGGGGGGGGGGGGGGGG9?FFGGEGDGGGGGGGGGGGGGGGGEGFGGGGGGFGDGG=CGFGC<C3
@M03364:276:000000000-BLYN8:1:1101:8983:10452 1:N:0:1
ACTCCTACGGGAGGCAGCAGTAGGGAATCTTCCACAATGGACGAAAGTCTGATGGAGCAACGCCGCGTGAGTGAAGAAGGTTTTCGGATCGTAAAACTCTGTTGTTGGAGAAGAATGTATCTGATAGTAACTGATCAGGTAGTGACGGTATCCAACCAGAAAGCCACGGCTAACTACGTGCCAGCAGCCGCGGTAATACGTAGGTGGCAAGCGTTGTCCGGATTTATTGGGCGTAAAGCGAGCG
+
GGGGGGGGGGGGGGGGGGGGGGGGGGGGGGGGGGGGGGGGGGGEGGGGGCGGGGGGGGGGGGGGGGGGGGGGFGGGGGGGGFGGGGGGGGGFGGGGGGGFGGGGGFGGGGGGGGGGGGGGGFGGGGGGGGGFFFEFFGGGGGGCGGGGGGGGGGGGGGGGGGGGEGGGGGGGGGGGGGGGG>CDF@>FDEGGGGGEFFGGGGGEGF>FGGGGG;=GGGGGGGD5CFGGGGGGGGGGFFCDDDD<
@M03364:276:000000000-BLYN8:1:1101:6871:10468 1:N:0:1
ACTCCTACGGGAGGCAGCAGTAGGGAATCTTCCACAATGGACGAAAGTCTGATGGAGCAACGCCGCGTGAGTGAAGAAGGTTTTCGGATCGTAAAACTCTGTTGTTGGAGAAGAATGTATCTGATAGTAACTGATCAGGTAGTGACGGTATCCAACCAGAAAGCCACGGCTAACTACGTGCCAGCAGCCGCGGTAATACGTAGGTGGCAAGCGTTGTCCGGATTTATTGGGCGTAAAGCGAGCG
+
GGGGGGGGGGGGGGGGGGGGGGGGGGGGGGGGGGGGGGGGGGGGGGGGGFGGGGGGGGFGGGGGGGGFGGGGGGGGGGGGGGGGGGGGGGGGGGGGGGGGGGGGGGGGGGGGGGGGGGGGGGGGGGGGGGGGGGGGGGGGGFGGGGGGGGGGGGGGGGGGGGGGGGGGGGGGGGGGGGGGGGGGGGGGGGGGGGGGGGGGGCFGGGGGGGGGGGGGGGGGGGGEFGFFFGGGGGGGGFGGGGG<
@M03364:276:000000000-BLYN8:1:1101:11164:10481 1:N:0:1
ACTCCTACGGGAGGCAGCAGTGGGGAATATTGCACAATGGGCGCAAGCCTGATGCAGCCATGCCGCGTGTATGAAGAAGGCCTTCGGGTTGTAAAGTACTTTCAGCGAGGAGGAAGGCATTAAGGTTAATAACCTTAGTGATTGACGTTACTCGCAGAAGAAGCACCGGCTAACTCCGTGCCAGCAGCCGCGGTAATACGGAGGGTGCAAGCGTTAATCGGAATTACTGGGCGTAAAGCGCACG
+
GGGGGGGGGGGGGGGGGGGGGGGGGGGGGGGGGGGGGGGGGGGGGGGGGGGGGGGGGGGGGGGGGGGGGGGGGGGGGGGGGEGGGGGGGGGGGGGGGGGGGGGGGGGGGGGGGGGGGGGGGGGGGCFGGGGGGFGGGGGGGGGGGGGGGGGGGGGGGGGGGGGGGGGGGGGGGGGGGGGGGGGGGGGFGGGGGGGEGGGGGGGGGGGGGGGGGEGGGGGGGGGGGGGGGGGGGGGGGGGGGGGC
@M03364:276:000000000-BLYN8:1:1101:22029:10499 1:N:0:1
ACTCCTACGGGAGGCAGCAGTAGGGAATCTTCGGCAATGGACGAAAGTCTGACCGAGCAACGCCGCGTGAGTGAAGAAGGTTTTCGGATCGTAAAACTCTGTTGTTAGAGAAGAACAAGGACGTTAGTAACTGAACGTCCCCTGACGGTATCTAACCAGAAAGCCACGGCTAACTACGTGCCAGCAGCCGCGGTAATACGTAGGTGGCAAGCGTTGTCCGGATTTATTGGGCGTAAAGCGCACG
+
DF?F<EFGGGC@@:CCCF@C@AFGFFF<,6EEGGG7CFFF9FECEEGFFGCF,C@:B7FGGGGGDEGGGEFFGFECDFGGFG9<FEGGGGGG<F?DGGGGFEGCECDF<FGGDFGGGGCDFFGCDFCBFGFFCFGGGFF7CFGGFFEEGGG99<BEGDEFGG7FECFGF*>FFGGGCEGF7D;CCFEC78E5:EGCFG?>E988B9828E88E8CEGF7=EGGEG+A9CFFC7C=C<FGD3CGD
@M03364:276:000000000-BLYN8:1:1101:21568:10543 1:N:0:1
ACTCCTACGGGAGGCAGCAGTGGGGAATATTGCACAATGGGCGCAAGCCTGATGCAGCCATGCCGCGTGTGTGAAGAAGGCCTTCGGGTTGTAAAGCACTTTCAGCGAGGAGGAAGGTGGTGAACTTAATACGTTCATCAATTGACGTTACTCGCAGAAGAAGCACCGGCTAACTCCGTGCCAGCAGCCGCGGTAATACGGAGGGTGCAAGCGTTAATCGGAATTACTGGGCGTAAAGCGCACG
+
GGGGGGGGGEGFGGGGGGGGGGGGGGGGGGGGGGGGGGCGFGGGGGGGGGGGGFGGGGGGGGGGGGGGGGGGGGGCGGGGGGGGGGGGGGGGGGGGGGGGGGFGFGEEEDEGCFFGDGGFG@CFFGGGGGGGGGGGGGGGGGGFGGGGGGGGBCEDGCDGGG<FGGFGGGGGGGGFGGGGGGGGGGGGGGGGGGGGGGGGGGGGGGGGGGFGGGGGGGGGGGGGGGGGFGFFGDGACGGGGGGD
@M03364:276:000000000-BLYN8:1:1101:13277:10556 1:N:0:1
ACTCCTACGGGAGGCAGCAGTAGGGAATCTTCGGCAATGGACGAAAGTCTGACCGAGCAACGCCGCGTGAGTGAAGAAGGTTTTCGGATCGTAAAACTCTGTTGTTAGAGAAGAACGACGAGGAGAGTGGAAAGCTCCTCGTGTGACGGTATCTAACCAGAAAGGGACGGCTAACTACGTGCCAGCAGCCGCGGTAATACGTAGGTCCCAAGCGTTGTCCGGATTTATTGGGCGTAAAGCGAGC
+
GGGGGGGGGGGGGGGGGGGGGGGGGGGGGGGGGGGGGGGGGGGGGGGGGGGGGGGGGGGGGGGGGGGGGGGGGGGGGGGGGGGGGGGGGGGGGGGGGGGGGGGGGGGGGGGGGGGGGCEGGGGGGGGGGGGGGGGGGFGGDFFGGGGGFGGGGGGGGGGGGGGGDE7EGGGGGGGGGGGGGGGGGGGGGGGGG>CEGGFFGGGGGFFGGGGGGGGGGGGGGGEEGGGGFCGGGGGGGGFFD795
@M03364:276:000000000-BLYN8:1:1101:23737:10570 1:N:0:1
ACTCCTACGGGAGGCAGCAGTGGGGAATATTGCACAATGGGCGCAAGCCTGATGCAGCCATGCCGCGTGTGTGAAGAAGGCCTTCGGGTTGTAAAGCACTTTCAGCGAGGAGGAAGGTGGTGAGCTTAATACGTTCATCAATTGACGTTACTCGCAGAAGAAGCACCGGCTAACTCCGTGCCAGCAGCCGCGGTAATACGGAGGGTGCAAGCGTTAATCGGAATTACTGGGCGTAAAGCGCACG
+
GGGGGGEFGEGGG7CFGGGGGCFGGGGGGGGFFGGFGFFFGGGGGGGGGFGFFFFFGGGGGGGDDFBFCFGGFGGGGGGGGFGCFFGGFGGGGFGGCCGCEFFGFGG@:EFEGGFF7B<CFGG<DFGGGFFGGFGGF9DCFDDBFCCFFGGGGEEEGGC7FFGGFFGCE7CFGGGFFDFGGG9FFGGGGGGGGGGEGGFECCEE7CEGGG7EC8?5CFGGDE=F8CC9<7CC)CC7CFGGG<C)
@M03364:276:000000000-BLYN8:1:1101:19739:10570 1:N:0:1
AACTGTCACTCCTACGGGAGGCAGCAGTGGGGAATATTGCACAATGGAGGAAACTCTGATGCAGCAACGCCGCGTGAGCGATGAAGATCTTCGGATCGTAAAGCTCTGTCTTTAGGGATGATAATGACAGTACCTAAGGAGGAAGCCACGGCTAACTACGTGCCAGCAGCCGCGGTAATACGTAGGTGGCGAGCGTTATCCGGATTTATTGGGCGTAAAGGGAGCGTAGGCGGATACTTAAGTGGGATGTG
+
CCCCCGGGGGGGGGGGGGGGGGGGGGGGGGGGGGGGGGGGGGGGGGGGGGGGGGGGGGGGGGGGGGGGGGGGGGGGGGGGGGGGGGGGGGGGGGGGGGGGGGGGGGGGGGGGGGGGGGGGGGGGGGGGGGGGGGGGGGGGGDGGGGGGGGGGGGGGGGGGGGGGGGGGGGGGGGGGGGGGGGGGGGGGGGGGGGGGGGGGGGGDGGGGGGGGGGGGGGGGGGGGDGGGGGGGGGCEGGGGGGGGGGGGGGC
@M03364:276:000000000-BLYN8:1:1101:23012:10573 1:N:0:1
ACTCCTACGGGAGGCAGCAGTAGGGAATCTTCCACAATGGACGAAAGTCTGATGGAGCAACGCCGCGTGAGTGAAGAAGGTTTTCGGATCGTAAAACTCTGTTGTTGGAGAAGAATGTATCTGATAGTAACTGATCAGGTAGTGACGGTATCCAACCAGAAAGCCACGGCTAACTACGTGCCAGCAGCCGCGGTAATACGTAGGTGGCAAGCGTTGTCCGGATTTATTGGGCGTAAAGCGAGCG
+
GGGGGGGGGGGGGGGGGGGGGGGGGGGGGGGGGGGGGGGGGGGGGGGFGGGGGGGGGGGGGGGGGGGGGGGGGGGGGGGGGGGGGGGGGGGGGGGGGGGGGGGGFGGGGGGGGGGGGGGGGGGGGGGGGGGGGGGGGGGGGGGGGGGGGGGGGGGGGGCFGGGGGGGGGGGGGGFGGGGG7FGGGGGGGGGGGGGGGGGFGGGGGGGGGGGGGBEGEFGGGGD:@CGGGFGDDGGGGGGGGGDD
@M03364:276:000000000-BLYN8:1:1101:11241:10606 1:N:0:1
ACTCCTACGGGAGGCAGCAGTGGGGAATATTGCACAATGGGCGCAAGCCTGATGCAGCCATGCCGCGTGTGTGAAGAAGGCCTTCGGGTTGTAAAGCACTTTCAGCGAGGAGGAAGGTGGTGAACTTAATACGTTCATCAATTGACGTTACTCGCAGAAGAAGCACCGGCTAACTCCGTGCCAGCAGCCGCGGTAATACGGAGGGTGCAAGCGTTAATCGGAATTACTGGGCGTAAAGCGCACG
+
GGGGGGGGGGGGGGGGGGGGGGGGGGGGGFGGGGGGGGGGGGGGGGGGGGGGGGGGGGGGGGFGGGGGGGGGGGGGGGGGGGGGGGGGGGGGGGGGCFGGGGGGGGGDGGGGGGGGGGGGGGGGGGGGGGFFGGCFGDADGGGFGGGEGGGGDGGGGCFCFGGGGGGGGGGGGGGGGGFFGGGGFFFGCEEGGGGGGGGGGCEEGGGGGGGGGGGGF?FGGEGGGGGFGGGGDDGGGGGGGGDD
@M03364:276:000000000-BLYN8:1:1101:7022:10609 1:N:0:1
ACTCCTACGGGAGGCAGCAGTGGGGAATATTGCACAATGGGCGCAAGCCTGATGCAGCCATGCCGCGTGTATGAAGAAGGCCTTCGGGTTGTAAAGCACTTTCAGCGAGGAGGAAGGTGGTGAACTTAATACGTTCATCAATTGACGTTACTCGCAGAAGAAGCACCGGCTAACTCCGTGCCAGCAGCCGCGGTAATACGGAGGGTGCAAGCGTTAATCGGAATTACTGGGCGTAAAGCGCACG
+
GGGGGGGGGGGGGGGGGGGGGGGGGGGGGGGGGGGGGGGGGGGGGGGGGGGGGGGGGGGGGGGGGGGGGGGGGGGGGGGGGGGGGGGGGGGGGGGGGGGGGGGGGGGGGGGGGGGGGGGGGGGGGGGGGGGGGGGGGGGGGGGGGGGGGGGGGGGGGGGGGGGGGGEGGGGGGGGGGGGGGGGGGGGGGGGGGGGGGGGGGGGGGGGGGGGGDGGGGGGGGGGGFGGGGGGFGGGGFCFGGGG7
@M03364:276:000000000-BLYN8:1:1101:7656:10616 1:N:0:1
ACTCCTACGGGAGGCAGCAGTGGGGAATATTGCACAATGGGCGCAAGCCTGATGCAGCCATGCCGCGTGTGTGAAGAAGGCCTTCGGGTTGTAAAGCACTTTCAGCGAGGAGGAAGGTGGTGAACTTAATACGTTCATCAATTGACGTTACTCGCAGAAGAAGCACCGGCTAACTCCGTGCCAGCAGCCGCGGTAATACGGAGGGTGCAAGCGTTAATCGGAATTACTGGGCGTAAAGCGCACG
+
FGGGGFGFGGGGGGGGCCCFEFGFG7@FGFFGGFGG<FE8CEFCFCCFGGG<DFGFGGGFAFGGGGFFGGGGGGGGFEGGGGGGGGGGGGGEFGGGGGGF?EFGGGEFFGDGGD,BCFGFFFFFEF<DBFFAFFBFGGGGFAFFFFGFFGGGGGGDGDGGCGGFGGGGGGGGGGGGGDF<CFF;DFGGGGD>EEEGGGGGDGEGGGGGGFC=5888:EC=5E5=CGGC++::CD55**:<>))5
@M03364:276:000000000-BLYN8:1:1101:16907:10630 1:N:0:1
ACTCCTACGGGAGGCAGCAGTGGGGAATCTTCGGCAATGGACGAAAGTCTGACCGAGCAACGCCGCGTGAGTGAAGAAGGTTTTCGGATCGTAAAACTCTGTTGTTAGAGAAGAACGACGAGGAGAGTGGAAAGCTCCTCGTGTGACGGTATCCAACCAGAAAGCCACGGCTAACTACGTGCCAGCAGCCGCGGTAATACGTAGGTGGCAAGCGTTGTCCGGATTTATTGGGCGTAAAGCGAGC
+
GGGGGGGGGGGGGGGGGGGGGGGGGGGGGGGGGGGGGGGGGGGGGGGGGGGGGGGGGGGGGGGGGGGGGGGGGGGGGGGGGGGGGGGGGGGGGGGGGGGGGGGGGGGGGGGGGGGGGGGGGGGGGGGGGGGGGGGGGGGGGGGGGGGGGGGGGGGGGGGGGGGGGGGGGGGGGGGGGGGGGGGGGGGGGGGGGGGGGGGGGGGGGGGGGGGGGGGGGGGGGGECEGGGGGGFGGGGGGGGGGG3
@M03364:276:000000000-BLYN8:1:1101:16163:10631 1:N:0:1
ACTCCTACGGGAGGCAGCAGTGGGGAATATTGCACAATGGGCGCAAGCCTGATGCAGCCATGCCGCGTGTGTGAAGAAGGCCTTCGGGTTGTAAAGCACTTTCAGCGAGGAGGAAGGTGGTGAGCTTAATACGTTCATCAATTGACGTTACTCGCAGAAGAAGCACCGGCTAACTCCGTGCCAGCAGCCGCGGTAATACGGAGGGTGCAAGCGTTAATCGGAATTACTGGGCGTAAAGCGCACG
+
GGGGGGGGGGGGGGGGGGGGGGGGGGGGGGGGGGGGGGGGGGGGGGGGGGGGGGGGGGGGGGGGGGGGGGGGGGGGGGGGGGGGGGGGGGGGGGGGGGGGGGGGGGGDGGGEGGGGGGGGGGGGGGGGGGGGGGGGGGGGGGFFGGGGGGGGGGGGGGGGGGGGGGGGGGGGGGGGGGGFGGGGGGGGGGGGGGGGGGGGGGGGGGGGGGGGGGGGGGGGGGGGGGGGCGGGGGGCFGGGGGD/
@M03364:276:000000000-BLYN8:1:1101:4021:10638 1:N:0:1
ACTCCTACGGGAGGCAGCAGTGGGGAATTTTGGACAATGTGCGCAAGCCTGATCCAGCCATGCCGCGTGCGGGAAGAAGGCCTTCGGGTTGTAAACCGCTTTTGTCAGGGAAGAAAAGGTTCTGGCTAATACCTGGGACTCATGACGGTACCTGAAGAATAAGCACCGGCTAACTACGTGCCAGCAGCCGCGGTAATACGTAGGGTGCAAGCGTTAATCGGAATTACTGGGCGTAAAGCGTGCG
+
GGGGGGGGGGGGGGGGGGGGFGGGGGGGGGGGGGGGGGGGGGGGGGGGGGGGGGGGFGCFGGGGGGGGGGGGGGGGGGGGGGGGGGGGGGGGGGGGGGGGGGGGGGGGGGGGGGGGGGGGGGGGGGGFGGGGGGGGFGGGFGGGGGGGGGCFGGCGFGGGGGGGGGGDGGGGGGGGGDGGGGGGGGGGGGGGGGGGGGGGFGGGGGGGGGGGGGGGGGGGGGGGGGGGDFFGGDEGGGGGDGGD
@M03364:276:000000000-BLYN8:1:1101:20767:10651 1:N:0:1
ACTCCTACGGGAGGCAGCAGTGGGGAATATTGCACAATGGGCGCAAGCCTGATGCAGCCATGCCGCGTGTGTGAAGAAGGCCTTCGGGTTGTAAAGCACTTTCAGCGAGGAGGAAGGTGGTGAACTTAATACGTTCATCAATTGACGTTACTCGCAGAAGAAGCACCGGCTAACTCCGTGCCAGCAGCCGCGGTAATACGGAGGGTGCAAGCGTTAATCGGAATTACTGGGCGTAAAGCGCACG
+
GGGGGGGGGG:FGGGGGGEFGGGGGGGGGGGGGGGGGGGGGGGGGGGFGGGGGGGGGGGGGGGFGDEGGGGGGGGGGCCGGGGGGGGGFGGGGGGGFGGGCFFGGFFEGGCEGGGGGFGGGGGGGFGFFGGGGGGFGGAFFGGGGGGGG8EFGGGGGGC@FFFGGCFGGGGGGGGFFEFFGFGCEEGGGGGGG58E?BCCGGGGEEDGGGGGE>EGGGECC5?FGGGGGGGGDGCEFFGGGGG3
@M03364:276:000000000-BLYN8:1:1101:4311:10678 1:N:0:1
ACTCCTACGGGAGGCAGCAGTGGGGAATATTGCACAATGGGCGCAAGCCTGATGCAGCCATGCCGCGTGTGTGAAGAAGGCCTTCGGGTTGTAAAGCACTTTCAGCGAGGAGGAAGGTGGTGAACTTAATACGTTCATCAATTGACGTTACTCGCAGAAGAAGCACCGGCTAACTCCGTGCCAGCAGCCGCGGTAATACGGAGGGTGCAAGCGTTAATCGGAATTACTGGGCGTAAAGCGCACG
+
GGGGGGGGGGGGGGGGGGGGGGGGGGGGGGGGGGGGGGGGGGGGGGGGGGGGGGFGGGGGGGGGGGGFGGGGGGGGGGGGGGGGGGGGGGGGGGGGGGGGGGGGGGGFGGGGGGGGGGGGGGGGGGGGGGGGGGGGGGGGGGGGGFGGGGGGGGGGGGGGGGGGGGGGGGGGGGGGGGGGGGGGGGGGGGGGGGGGGGGGDGGGGGGGGGGGEGGDGGGGGGGGGDFDGGGGGGGGGG>CGGGC
@M03364:276:000000000-BLYN8:1:1101:5665:10680 1:N:0:1
ACTCCTACGGGAGGCAGCAGTGGGGAATATTGCACAATGGGCGCAAGCCTGATGCAGCCATGCCGCGTGTGTGAAGAAGGCCTTCGGGTTGTAAAGCACTTTCAGCGAGGAGGAAGGTGGTGAGCTTAATACGTTCATCAATTGACGTTACTCGCAGCAGAAGCACCGGCTAACTCCGTGCCAGCAGCCGCGGTAATACGGAGGGTGCAAGCGTTAATCGGAATTACTGGGCGTAAAGCGCCCG
+
CGGGGGGGGGGGGCGFGGGFGGGGGGGGGGGFFGGFGGDGFFEG:F:<CFGFF9@<,CE8FGDF77FFGC,CCFDD?FGGCEFFEDFGFFGGAEGGGGCDFGGFGE:+@C@@F:FFGGFCC+EDFFGFAFCFGD=>A?F9FG,73CFEDDCGGCEG@+@@,>DCA<C*@FC>,@,5>*1*>DCFCGFF8CEGGGG7?9CGGGC*:C*18+@E*;CEG7EF5E5C+++++</CCCEG<777)))/
@M03364:276:000000000-BLYN8:1:1101:8573:10695 1:N:0:1
ACTCCTACGGGAGGCAGCAGTGGGGAATATTGCACAATGGGCGCAAGCCTGATGCAGCCATGCCGCGTGTGTGAAGAAGGCCTTCGGGTTGTAAAGCACTTTCAGCGAGGAGGAAGGTGGTGAACTTAATACGTTCATCAATTGACGTTACTCGCAGAAGAAGCACCGGCTAACTCCGTGCCAGCAGCCGCGGGAATACGGAGGGTGCAAGCGTTAATCGGAATTACTGGGCGTAAAGCGCACG
+
GGGGGGGGGGGGEGGGGGGGGGGGGGGGGGGGGGGGGGGGGFGGGGGGGGGGGCCGGGGGFGGGGGGGGFGGGGGGGGGGEDGGGGGGGEFGGGGGGGGG@F9FA?FCFGCEFGGGGGGGGGDFF9?FEEGGGGGGGGCGGGFF,3>=3=3CFGECCFGGGGFFCDF:FE7*@FD;BG:C@F;C7>CFGE5*:*:EC9CGG5BGGG5A?<0:E;==FGGGGC8CF++A7CEFG555<7:>)5)/
@M03364:276:000000000-BLYN8:1:1101:20693:10719 1:N:0:1
ACTCCTACGGGAGGCAGCAGTAGGGAATCTTCCACAATGGACGAAAGTCTGATGGAGCAACGCCGCGTGAGTGAAGAAGGTTTTCGGATCGTAAAACTCTGTTGTTGGAGAAGAATGTATCTGATAGTAACTGATCAGGTAGTGACGGTATCCAACCAGAAAGCCACGGCTAACTACGTGCCAGCAGCCGCGGTAATACGTAGGTGGCAAGCGTTGTCCGGATTTATTGGGCGTAAAGCGAGCG
+
GGGGGGGGGGGGGC;FGGGGGGGGGGGGGGGGGGGGGGGGGGGGGGGGGGGGGGGGGGGGGGGGGGGGGGGGGGGGGGGGGGGGGEGGGGGGGGGGGGGGGGGGFGGGGFGGGGGGGGGGGGGGGGGGGGGGGGGGGGGGGGGGGFDGGGGGGGGGGGGGGGGGGGGDGGGGGGGGGGGGGGGGGGGGGGGGGGGGGGGGGGGGGGFGGGGGGGDGGGGGGGGGGGGGGGGGGGEDGGGGGDG<
@M03364:276:000000000-BLYN8:1:1101:1972:10724 1:N:0:1
ACTCCTACGGGAGGCAGCAGTAGGGAATCTTCCACAATGGACGAAAGTCTGATGGAGCAACGCCGCGTGAGTGAAGAAGGTTTTCGGATCGTAAAACTCTGTTGTTGGAGAAGAACGTATTTGATAGTAACTGATCAGGTAGTGACGGTATCCAACCAGAAAGCCACGGCTAACTACGTGCCAGCAGCCGCGGTAATACGTAGGTGGCAAGCGTTGTCCGGATTTATTGGGCGTAAAGCGAGCG
+
GGGGGGGGGGGGGGGGGGGGGGGGGGGGGGGGGGGGGGGGGGGGGGGGGGGGGGGGGGGGGGGGGGGGGGGGGGGGGGGGGFGGGGGGGGGGGGGGGGGGFFGGGGGGGGGGGGGGGGGGGGGGGGGGGGGGGFGGGGGGGGGGGGGCGCGFGGGGGGGGGGGGGDGDE7FGGGGGGGGGGGGGGFFFF>EGGGGGGGGGGGGGGGGGGGFGGGGGEDFEEG8E+AF9ECGG35557::CDGD7
@M03364:276:000000000-BLYN8:1:1101:19363:10724 1:N:0:1
ACTCCTACGGGAGGCAGCAGTAGGGAATCTTCCACAATGGACGAAAGTCTGATGGAGCAACGCCGCGTGAGTGAAGAAGGTTTTCGGATCGTAAAACTCTGTTGTTGGAGAAGAATGTATCTGATAGTAACTGATCAGGTAGTGACGGTATCCAACCAGAAAGCCACGGCTAACTACGTGCCAGCAGCCGCGGTAATACGTAGGTGGCAAGCGTTGTCCGGATTTATTGGGCGTAAAGCGAGCG
+
GGGGGGGGGGGGGGGGGGGGGGGGGGGGGGGGGGGGGGGGGGGGGGGGGGGGGGGGGGGGGGGGGGGGGGGGGGGGGGGGGGGGGGGGGGGGGGGGGGGGGGGGGGGGGGGGGGGGGGGDGGGGGGGGGGGGFGFGGGGGGGGGGGGGGGGGGGGGGGGGGGGGGGGGD>FGGGGGGGGFGGGGGGGGGGGGGGGGGGGGGGGGGGGGGGGGGGGGGGGGGGEEFFGGGGGGGGGGGGGDDGGD
@M03364:276:000000000-BLYN8:1:1101:22183:10728 1:N:0:1
ACTCCTACGGGAGGCAGCAGTGGGGAATATTGCACAATGGGCGCAAGCCTGATGCAGCCATGCCGCGTGTGTGAAGAAGGCCTTCGGGTTGTAAAGCACTTTCAGCGAGGAGGAAGGTGGTGAGCTTAATACGTTCATCAATTGACGTTACTCGCAGAAGAAGCACCGGCTAACTCCGTGCCAGCAGCCGCGGTAATACGGAGGGTGCAAGCGTTAATCGGAATTACTGGGCGTAAAGCGCACG
+
GGGGGGGGGGGGGGGGGGGGGGGGGGGGGGGGGGGGGGGGGGGGGGGGGGGGGGGGGGGGGGGGGGGGGGGGGGGGGGGGGGGGGGGGGGGGGGGGGGGGGGGGGGE@FGFGGFGGGGGGGFFFFGGGGGGGGGGGGGGGGGGGGGGGGGGGGGGGGGGGGGGGGGGGGGFECCFGDGGGGGGGGGGGGGGGGEGGGGGFGEGGGGGGGGGGGEGGGFGGGGCEFGFGGCFGGGCEFGGGGGGD
@M03364:276:000000000-BLYN8:1:1101:3939:10747 1:N:0:1
ACTCCTACGGGAGGCAGCAGTGGGGAATATTGCACAATGGGCGCAAGCCTGATGCAGCCATGCCGCGTGTGTGAAGAAGGCCTTCGGGTTGTAAAGCACTTTCAGCGAGGAGGAAGGTGGTGAACTTAATACGTTCATCAATTGACGTTACTCGCAGAAGAAGCACCGGCTAACTCCGTGCCAGCAGCCGCGGTAATACGGAGGGTGCAAGCGTTAATCGGAATTACTGGGCGTAAAGCGCACG
+
GGGGGGGGGGGGGGGGGGGGGGGGGGGGGGGGGGGGFGGGGGGGGGGGGGGGGGGGGGGGGGGGGGGFGGGGGGGGGGGGGGFGGGGGFGGGGGGGGGGGFGGGGGGGGGGGGGGGGGGGGGGFGFGGGGGGGFGGGGGGCDGFGFEGGGEFGGGGGGGGGGGGGGGGGCEGGGGGFGGGGGGGGGGGGGGGGCEEGCCGGEGGGGGGGFFGGGGGGGGGGGEC?CFGGGGGGGCEGGGGGGG5
@M03364:276:000000000-BLYN8:1:1101:5253:10749 1:N:0:1
ACTCCTACGGGAGGCAGCAGTAGGGAATCTTCGGCAATGGACGAAAGTCTGACCGAGCAACGCCGCGTGAGTGAAGAAGGTTTTCGGATCGTAAAACTCTGTTGTTAGAGAAGAACGACGAGGAGAGTGGAAAGCTCCTCGTGTGACGGTATCTAACCAGAAAGGGACGGCTAACTACGTGCCAGCAGCCGCGGTAATACGTAGGTCCTGAGCGTTGTCCGGATTTATTGTGCGTAAAGCGAGC
+
GGGGGGGGGGGGDGGGGGGGGGGGGGGGGGGGFGGGGGGGGGGGGGGGGAFGGFGG>FGGGGGGGGGGEGGCFFGGGGGGG<FGGGG7@FGGGGGGGGGGGFGFEGGFFGGGEGFGGEEFGGGEGGGGGGGGGFGCEGGGEFGGCCFGGGGFGGCGGFGGGGGGGGGGGCFCFFF,?ECCEFGGGGG@FGGGG*:CCC++=BFGGGGG+2+28CGE5EGGG5C5*+9CEC+0:77=DFG7)5C>
@M03364:276:000000000-BLYN8:1:1101:4578:10753 1:N:0:1
ACTCCTACGGGAGGCAGCAGTGGGGAATATTGCACAATGGGCGCAAGCCTGATGCAGCCATGCCGCGTGTGTGAAGAAGGCCTTCGGGTTGTAAAGCACTTTCAGCGAGGAGGAAGGTGGTGAGCTTAATACGCTCATCAATTGACGTTACTCGCAGAAGAAGCACCGGCTAACTCCGTGCCAGCAGCCGCGGTAATACGGAGGGTGCAAGCGTTAATCGGAATTACTGGGCGTAAAGCGCACG
+
GGGGGGGGGGGGGGGGGGGGGGGGGGGGGGGGGGGGGGGGGGGGGGGGGGGGGGGGGGGGGGGGGGGGGGGGGGGGGGGGGGGGGGGGGGGGGGGGGGGGGGGGGGGGGGGGGGGGGGFFGGGGGGGGGGGGGGGGGGFAFGGGGGGGGGGGGGGGGGGGGGGGGGFGGGEGGGGGGGGGGGGGGGGGGGGGGGGGGGGGGGGGGGGGGGGGGECGGGGGGGGGGGGGGGGCCCEGDC7CGGG<
@M03364:276:000000000-BLYN8:1:1101:14872:10771 1:N:0:1
ACTCCTACGGGAGGCAGCAGTGGGGAATATTGCACAATGGGCGCAAGCCTGATGCAGCCATGCCGCGTGTATGAAGAAGGCCTTCGGGTTGTAAAGTACTTTCAGCGAGGAGGAAGGCATTAAAGTTAATAACCTTAGTGATTGACGTTACTCGCAGAAGAAGCACCGGCTAACTCCGTGCCAGCAGCCGCGGTAATACGGAGGGTGCAAGCGTTAATCGGAATTACTGGGCGTAAAGCGCACG
+
GGGGGGGGGGGGGGGGGGGGGGGGGGGGGGGGGGGGGGGGGGGGGGGGGGGGGGGGGGGGGGGGGGGGGEGGGGGGGGGGGGGGGGGGCGGGGGGGGGGGGGGGGGGGGGGGGGGGGGGGGGGGGGGGGGGGGGGGGGFGGGGGGGEEGGGGGEGGDGGGGGGGGGDGGGGGGGGGGGGGGGG?EGGGGGGGGGGGGGGGGGGGGGGGGGGGCEGGGGGGGGGGGGGGGGGGGGGGGDFGGDG3
@M03364:276:000000000-BLYN8:1:1101:27845:10791 1:N:0:1
ACTCCTACGGGAGGCACCAGTAGGGAATCTTCCACAATGGACGAAAGTCTGATGGAGCAACGCCGCGTGAGTGAAGAAGGTTTTCGGATCGTAAAACTCTGTTGTCGGAGAAGAATGTATCTGATAGTAACTGATCAGGTAGTGACGGTATCCAACCAGAAAGCCACGGCTAACTACGTGCCAGCAGCCGCGGTAATACGTAGGTGGCAAGCGTTGTCCGGATTTATTGGGCGTAAAGCGAGTG
+
GGGGGGCFD>CFGCFFGGGGGGGECEFFFCF<FFGFFFDFCGECC:FGGFFGAEGGCFGFGDGGGDG>66=FFFGCEFEFG9FFGEFGGGGGGGGG@FGFBFBF=,?:FGGAEDFAEF<,CADDADCFGGFGGBDGGGDAFGGDFGGCF<=,,EF<FD@DFGFGFGGEGGEEGFCCFEF:CFGFCCEGGGG5CEECFGGG,<FGFFDF6AFDE;**2+=558**5;?;CG8*<DEGF*:<CD)/
@M03364:276:000000000-BLYN8:1:1101:22445:10801 1:N:0:1
ACTCCTACGGGAGGCAGCAGTGGGGAATATTGCACAATGGGCGCAAGCCTGATGCAGCCATGCCGCGTGTGTGAAGAAGGCCTTCGGGTTGTAAAGCACTTTCAGCGAGGAGGAAGGTGGTGAACTTAATACGTTCATCCATTGACGTTACTCGCAGAAGAAGCACCGGCTAACTCCGTGCCAGCAGCCGCGGTAATACGGAGGGTGCAAGCGTTAATCGGAATTACTGGGCGTAAAGCGCACG
+
GGGGGGGGGGGGGGGGGGGGGGGG>FGGGGGGGGGGGGGGGGGGGGGGGGGGGGGGGGGGGGDGGGGFFEFGGGGGGGGGGGGGGGGGFGDGGGGGGGGGGGGGGGGGGG7FGGGGGGGGGGFFGGGGGGGGGGGGGGGGGGGGGGGGFGGGGGDGGGGGGGGGGGGGGGGGGGGGGGGGGGGCFGGGGGGGGGDGGGGGGGGGGGGGGGGGGGGGGC+:CEGGGGGGGGCFGGGGFGDDCDGD
@M03364:276:000000000-BLYN8:1:1101:26371:10817 1:N:0:1
ACTCCTACGGGAGGCAGCAGTGGGGAATATTGCACAATGGGCGCAAGCCTGATGCAGCCATGCCGCGTGTGTGAAGAAGGCCTTCGGGTTGTAAAGCACTTTCAGCGAGGAGGAAGGTGGTGAACTTAATACGTTCATCAATTGACGTTACTCGCAGAAGAAGCACCGGCTAACTCCGTGCCAGCAGCCGCGGTAATACGGAGGGTGCAAGCGTTAATCGGAATTACTGGGCGTAAAGCGCACG
+
GGGGGGGGGGGGGGGGGGGGGFGGGGGGGGGGGGGGGGGGGGGGGGGGGGGGGGGGGGGGGGGGGGGGGGGGGGGGGGGGGGGEGGGGGGGGGGGGGGGGGGGGGGGGGGGGGGGGGGGGGGDGGGGGGGGGGGGGGGFGGGGGGGGGGGGFGGGGGGGGGGGGGGGGGGGGGGGCGGGGGGGGGGGGCGGGGGGGGGGGGGGGGGGGGGGGGEEGGGGGGGGCGGDFGEFGGGGGGFGGGGG<
@M03364:276:000000000-BLYN8:1:1101:12622:10823 1:N:0:1
ACTCCTACGGGAGGCAGCAGTGGGGAATATTGCACAATGGGCGCAAGCCTGATGCAGCCATGCCGCGTGTGTGAAGAAGGCCTTCGGGTTGTAAAGCACTTTCAGCGAGGAGGAAGGTGGTGAGCTTAATACGCTCATCAATTGACGTTACTCGCAGAAGAAGCACCGGCTAACTCCGTGCCAGCAGCCGCGGTAATACGGAGGGTGCAAGCGTTAATCGGAATTACTGGGCGTAAAGCGCACG
+
GGGGGGGGGGGGGGGGGGGGGGGGGGGGGGGGGGGGGGGFGGGGGGGGGGGGGGGGGGGGGGGGGGGGGGGGGGGGGGGGGGGGGGGGGGGGGGGGGGGGGGGGGGGGGGGGGGGGGGGGGGGGGGGGGGGGGGGGGGGGGGGGGGGGGGGGGEGGGGGGGGGGGGGGGGGGGGGGGGGGGGGGGGGGFGGGGGGGGGGGGGGGGGGGGGF5CEEEGGGGGGGG<CGGGGGGGGGGGG:DGDG5
@M03364:276:000000000-BLYN8:1:1101:26574:10860 1:N:0:1
ACTCCTACGGGAGGCAGCAGTGGGGAATATTGCACAATGGGCGCAAGCCTGATGCAGCCATGCCGCGTGTGTGAAGAAGGCCTTCGGGTTGTAAAGCACTTTCAGCGAGGAGGAAGGTGGTGAGTGTAATACGTTCATCAATTGACGTTACTCGCAGAAGAAGCACCGGCTAACTCAGTGCCAGCAGCCGCGGTAATACGGAGGGTGCAAGCGTTAATCGGAATTACTGGGCGTAAAGCGCACG
+
GG@GGGGGGGGGGGGGGGGGGGGGGGGG9FF<F,FGGGGG8EG7CGG,FFGFFG9FGGCF9FGGGGGGFBFGGGAFFGGGFCFGGGGGFGGGGGGGG@FF<B<CF9CFGGG>FGGFFDFCFD9F5,:8F9,,DF<DFG,,C@D,<@C:3=CF<C+C:7FGFF?,@F,3@7*@CBD9,272>DF7*,,,::**41*=++33=85:CG5C+5>*33/*2<F5C8*7C:<C<CFC<C/:**099CC)
@M03364:276:000000000-BLYN8:1:1101:12749:10868 1:N:0:1
ACTCCTACGGGAGGCAGCAGTGGGGAATATTGCACAATGGGCGCAAGCCTGATGCAGCCATGCCGCGTGTATGAAGAAGGCCTTCGGGTTGTAAAGTACTTTCAGCGAGGAGGAAGGCATTAAGGTTAATAACCTTAGTGATTGACGTTACTCGCAGAAGAAGCACCGGCTAACTCCGTGCCAGCAGCCGCGGTAATACGGAGGGTGCAAGCGTTAATCGGAATTACTGGGCGTAAAGCGCACG
+
GGGGGGGGGGGGGGGGGGGGGGGGGGGGGGGGGGGGGGGGGGGGGGGGGGGGGGGGGGGGGGGGGGGEFFGGGGGGGGGGGCGGGGGGGGEGGGGGGGGGGGGGGGGGGGGGGGGGGGGGGGGGGGGGGGGGG8FGGGGGGGGGGGGGGGGGGGGGGGGGGGGGGGGGGGGGGGGFGGGFGGGGGGGGGGGGGGGGCFFFGGGDGGGCFGGGGGGGGGGGGGGGGGGGGGGGGGGGFGGGGGGC
@M03364:276:000000000-BLYN8:1:1101:3013:10887 1:N:0:1
ACTCCTACGGGAGGCAGCAGTGGGGAATATTGCACAATGGGCGCAAGCCTGATGCAGCCATGCCGCGTGTGTGAAGAAGGCCTTCGGGTTGTAAAGCACTTTCAGCGAGGAGGAAGGTGGTGAACTTAATACGTTCATCAATTGACGTTACTCTCAGAAGAAGCACCGGCTAACTCCGTGCCAGCAGCCGCGGTAATACGGAGGGTGCAAGCGTTAATCGGAATTACTGGGCGTAAAGCGCACG
+
GFFFCFGGGGCG+7FFGGGGGGFGCCGFFFG9FEFGGFGCDFFGGG7FGGGGGGGGGGGGGGGGDEEGGGGGGGGGGGGFGEFGGGGG<FEFGFGGAFGF8E?<FGGGCFGGGGFB7FF7BDFGFFFFGGDFGGFGGGC9FFFGEFEG@EFGG,DBD<FCGF<FCCGEEGGGFGBEGDGGDGGGGGCFGGG>CEEGFGCFE5CC8EDDFGGFE=:8=9CFGG=ED?FGC?859D==CCCG37C3
@M03364:276:000000000-BLYN8:1:1101:13455:10899 1:N:0:1
ACTCCTACGGGAGGCAGCAGTGGGGAATATTGCACAATGGGCGCAAGCCTGATGCAGCCATGCCGCGTGTGTGAAGAAGGCCTTCGGGTTGTAAAGCACTTTCAGCGAGGAGGAAGGTGGTGAGCTTAATACGTTCATCAATTGACGTTACTCGCAGAAGAAGCACCGGCTAACTCCGTGCCAGCAGCCGCGGTAATACGGAGGGTGCAAGCGTTAATCGGAATTACTGGGCGTAAAGCGCACG
+
GGGGGGGGGGGGGGGGGGGGGGGGGGGGGGGGGGGGGGGGGGGGGGGGGGGGGGGGGGGGGGGGGGGGGGGGGGGGGGGGGGGGGGGGGGGGGGGGGGGGGGGGGGGGGGFGGGDDGFGGGGGGGGGGGGGGGGGGGGGGGGGGGGGGGGGGGGGGGGGGGGGGGGGGGGGGGGGGGGGGGGGGGGGGGGGGGGGGGGGGGGGGGGGGGGGGGGGEGGGGC;EGGGGFFGGGGGGGGGGGGGG5
@M03364:276:000000000-BLYN8:1:1101:6053:10902 1:N:0:1
ACTCCTACGGGAGGCAGCAGTGGGGAATATTGCACAATGGGCGCAAGCCTGATGCAGCCATGCCGCGTGTGTGAAGAAGGCCTTCGGGTTGTAAAGCACTTTCAGCGAGGAGGAAGGTGGTGAGCTTAATACGTTCATCAATTGACGTTACTCGCAGAAGAAGCACCGGCTAACTCCGTGCCAGCAGCCGCGGTAGTACGGAGGGTGCAAGCGTTAATCGGAATTACTGGGCGTAAAGCGCACG
+
GGGGGGGGEFGGGGGGGGGGGGGGGGGGGGGGGGGGFGGGGGGGGGGGGGGGGGGGGGGGGGGGGGGGEGGGGGGGGGGGF?FGFGDEGGGGGGGGGGGGGGGGGFGGGC7FGGGGGFAFGFGGGGCCGGCGGGGCGGGFGGGGFFE@FGFGGGGGGEGGGFFGGGGGGGGGGGGGGGGGGGGGGGGGGGGGGGG7;ECEE;CEGGGGG?CGGGGDFGGDEGG=FFGGGFFF39EGFC*995D5
@M03364:276:000000000-BLYN8:1:1101:9302:10919 1:N:0:1
ACTCCTACGGGAGGCAGCAGTGGGGAATATTGCACAATGGGCGCAAGCCTGATGCAGCCATGCCGCGTGTGTGAAGAAGGCCTTCGGGTTGTAAAGCACTTTCAGCGAGGAGGAAGGTGGTGAGCTTAATACGTTCATCAATTGACGTTACTCGCAGAAGAAGCACCGGCTAACTCCGTGCCAGCAGCCGCGGTAATACGGAGGGTGCAAGCGTTAATCGGAATTACTGGGCGTAAAGCGCACG
+
FGGGGGGGGGGGGGGGGGGGGGGGGGGGGGGGGGGGGGGGFGGGGGGGGGGGGDFGGG<FAAGGGDEGGGGGGGGGGGGGG@FGGGGGGGGGGGGCFGGGCGFCEFF+@FGGGGGGG<FFEFDF@BFGFFGGFGGGFGCA<FFGFGE@FF@FF7F::F73><D>,,DFEEGGGGFCFEGGGFG7EEEGGGGGGGGGGFGG58CCE:CGG@+8;;58=C?CGECFGGFCC7CFGGDC*>7D35)9
@M03364:276:000000000-BLYN8:1:1101:26719:10920 1:N:0:1
ACTCCTACGGGAGGCAGCAGTAGGGAATCTTCCACAATGGACGAAAGTCTGATGGAGCACCGCCGCGTGAGTGACGAAGGTTTTCGGATCGTAAAACTCTGTTGTTGGAGAAGAATGTATCTGATAGTAACTGATCAGGTAGTGACGGTATCCAACCAGAAAGCCACGGCTAACTACGTGCCAGCAGCCGCGGTACTACGTAGGTGGCAAGCGTTGTCCGGATTTATTGGGCGTAAAGCGAGCG
+
GGGGGGF9FEEGECFG;FGFFDGGGGGGGCFGGGFGFFFFGGCCFGEFFECEGGGGGG7,ECGECGD=CFFDGA,=BFFFDF<7FFG:FGCE8B<,CFCGCFGGFFGF,<FFGF8FFF<DGFFCEGGGEDFG?,@FAA8FAFGGGGGGGGGGGGGGGG8:,@FDGGGGCD@FGCF,BEGGGGGGGGGFEGGGGGG*B9BE8,:CC+=CC+;CEEG==<@C5:=EECFG7E*:DDGGGFG)9<C)
@M03364:276:000000000-BLYN8:1:1101:3022:10938 1:N:0:1
ACTCCTACGGGAGGCAGCAGTGGGGAATATTGCACAATGGGCGCAAGCCTGATGCAGCCATGCCGCGTGTGTGAAGAAGGCCTTCGGGTTGTAAAGTACTTTCAGCGAGGAGGAAGGCGTTGTGGTTAATAACCGCAGCGATTGACGTTACTCGCAGAAGAAGCACCGGCTAACTCCGTGCCAGCAGCCGCGGTAATACGGAGGGTGCAAGCGTTAATCGGAATTACTGGGCGTAAAGCGCACG
+
GGGGGGCGGGGGGGGGGGCFGGFGGGGGGGGGGGGGGGGGGGGGGGGGGGGGGGGGGGGGGGGGGGGGGGGGGGGGGGGGGGGGGGGGGGGGGGGGGGGGGGGGGGG:FGGGGGGG7FEGGGGGGGGGGGGGGFGGGGGGGF@@FGEGGGGGGGDEGGGGGGGGGGGEGDGGGGGGGGGGDGGGGGGGGGGGGGGGGGGGGDGGGGGGGGFGEGGGGGGGGCGGGGCG+<CFGGGG:FGGGGG<
@M03364:276:000000000-BLYN8:1:1101:10628:10938 1:N:0:1
ACTCCTACGGGAGGCAGCAGTGGGGAATATTGCACAATGGGCGCAAGCCTGATGCAGCCATGCCGCGTGTGTGAAGAAGGCCTTCGGGTTGTAAAGCACTTTCAGCGAGGAGGAAGGTGGTGAACTTAATACGTTCATCAATTGACGTTACTCGCAGAAGAAGCACCGGCTAACTCCGTGCCAGCAGCCGCGGTAATACGGAGGGTGCAAGCGTTAATCGGAATTACTGGGCGTAAAGCGCACG
+
GGGGGGGGGGGGGGGGGGGGGGGGGGGGFGGGGGGGGGGGGGGGGGGGGGGGGGGGGGGGGGGGGGGGGGGGGGGGGGGGGGGGGGGGGGGGGGGGGGGGGGFGGFGFFGEEGGGGGGFGGGGGGGGGGGGGGGGGGGGGGGGGGGGGGGGGFGGGGGGGGGGGGGGGGGGGGGGGGGGGGFGGGGGGGGGGGEEGGGGGGGGGEEGGGGGFEGGGGGGGGGGGGGGGGGGGGGGGGGGGGDD7
@M03364:276:000000000-BLYN8:1:1101:12418:10964 1:N:0:1
ACTCCTACGGGAGGCAGCAGTAGGGAATCTTCCACAATGGACGAAAGTCTGATGGAGCAACGCCGCGTGAGTGAAGAAGGTTTTCGGATCGTAAAACTCTGTTGTTAGAGAAGAACGACGAGGAGAGTGGAAAGCTCCTCGTGTGACGGTATCTAACCAGAAAGGGACGGCTAACTACGTGCCAGCAGCCGCGGTAATACGTAGGTCCCGAGCGTTGTCCGGATTTATTGGGCGTAAAGCGAGC
+
GGGGGGGGGGGGGGGGGGGGGGGGGGGGGGGGGGGGGGGGGGGEGEFGGGGGGGGGGGGGGGGGGGGGGGGGGGGGGGGGGGGGGGGGDGGGGGGGGGGGGGGGFGGGGGGGGGGGGCGGDGGGGGEGGGGGGCFGGGGGGGGGGGGGGGGGGGGGGGGGGGGGEGGGGDGCEGDFGGEECDEGGFFGGGGGGGGGGGGGGGGGGGGFFDGEGG8CGGGFGGE5EFGGFGGGGGGED5CF<3D<
@M03364:276:000000000-BLYN8:1:1101:28964:10971 1:N:0:1
ACTCCTACGGGAGGCAGCAGTGGGGAATATTGCACAATGGGCGCAAGCCTGATGCAGCCATGCCGCGTGTGTGAAGAAGGCCTTCGGGTTGTAAAGCACTTTCAGCGAGGAGGAAGGTGGTGAACTTAATACGTTCATCAATTGACGTTACTCGCAGAAGAAGCACCGGCTAACTCCGTGCCAGCAGCCGCGGTAATACGGAGGGTGCAAGCGTTAATCGGAATTACTGGGCGTAAAGCGCACG
+
FGGGFGDGGEE;@C7FCGEFEEFGGGGGFEFCGG<9<6CCFGE7:FD?,CEFGGGFGG8ECEF9FFCG7F<CFE<FFGDFFF8C,CCC4FF=<EFFGGGG?B9FBFGC=FCDGEGGGGGF?@<EG9FFGFFGG=FFGG9FDGD9FBECDGFCFE+@::FAFGGGGFGGCCGDGFGGGGGF<EFFFF88B:C5B>8@99?B8*=8:;88<C?*3;8=*AFCCC5CFG90:?FCCDDC3:FC5)91
@M03364:276:000000000-BLYN8:1:1101:24346:10978 1:N:0:1
ACTCCTACGGGAGGCAGCAGGGGGGAATATTGCAGAATGGGCGCAAGCCTGATTCAGCCATGCCGCGTGTATGAAGAAGGCCTTCGGGTTGTAAAGTACTTTCAGCGCGGAGGAAGGCATTAAGGTTAATAACCTTAGTGATTGACGTTACTCGCAGAAGAAGCACCGGCGAACTCCGTGCCAGCAGCCGCGGTAATACGGAGGGTGCAAGCGTTAATCGGACTTACTGGGCGTAAAGCGCACG
+
CFAFFAFGGC>7FFBEE@EF-C7FCCC,,B,FG,,CFCFF@84>C:FFF8<AF95B@FEFA8E,=C:@:B<,BF<>FFGF8,,,EFEG3+@8,3,@<;FF,E;;9,>*17CCCF8<7=,C,=FFEBFFGGFFCBF,>:,<,<B2,?<<F+<CGD:F@*8EC@C+AECGCG*:*:8:+CGFG*9AF8:C;E*:?E>;<:CFG5*:?8C56ACFE*;CCC?CEC*2C:EG96@CDD/:*::57DDD
@M03364:276:000000000-BLYN8:1:1101:2659:10983 1:N:0:1
ACTCCTACGGGAGGCAGCAGTGGGGAATATTGCACAATGGGCGCAAGCCTGATGCAGCCATGCCGCGTGTGTGAAGAAGGCCTTCGGGTTGTAAAGCACTTTCAGCGAGGAGGAAGGTGGTGAACTTAATACGTTCATCAATTGACGTTACTCGCAGAAGAAGCACCGGCTAACTCCGTGCCAGCAGCCGCGGTAATACGGAGGGTGCAAGCGTTAATCGGAAGTACTGGGCGTAAAGCGCACG
+
FFGGGGGCGGGGGGGGGGFGGGGGGCFGGGGGFGG<FGGGGGGGGGGGGGFGGGGGGGGGGGGGGGGGGEGGGGGGFGGGFGGGGGGGGGFGFGGGFCFGGGGGFFEEGGGGGEFFEFEFGGA@GCBCFGGGFBFGGGGFGGGFFFGFCEFFGGGC<:FFFGGGFCDFEGGGGGG?FGFGGGGG@B886BEGGE5B+<B>3*B:CEGE?7>ECE5/CGGGGD=*<++<??FDGGG=C>>DDGD5
@M03364:276:000000000-BLYN8:1:1101:7883:10994 1:N:0:1
ACTCCTACGGGAGGCAGCAGTAGGGAATCTTCCACAATGGACGAAAGTCTGATGGAGCAACGCCGCGTGAGTGAAGAAGGTTTTCGGATCGTAAAACTCTGTTGTTGGAGAAGAATGTATCTGATAGTAACTGATCAGGTAGTGACGGTATCCAACCAGAAAGCCACGGCTAACTACGTGCCAGCAGCCGCGGTAATACGTAGGTGGCAAGCGTTGTCCGGATTTATTGGGCGTAAAGCGAGCG
+
GGGGGGGGGGGGGGGGGGGGGGGGGGGGGGGGGGGGGGGGGGGGGGGGGGGGGGGGGGGGGGGGGGGGGGGGGGGGGFGGGFGGGGGEFEGGCFGGGGGGGGFGGEFFDFFGGGGGGGGGGGGGGCFGGGGGGGFEEFGGGGGGGGGGGGGFGGGGGGGGGGGGGGGEGGGGGGFGGGGGDFGGGGFGGGGGGGGGGGFGC?FCFFGFFGGGGGDGGFCEGCGGCCCFGGGGGGGG3FGGGGGG
@M03364:276:000000000-BLYN8:1:1101:26370:11001 1:N:0:1
ACTCCTACGGGAGGCAGCAGTGGGGAATATTGCACAATGGGCGCAAGCCTGATGCAGCCATGCCGCGTGTGTGAAGAAGGCCTTCGGGTTGTAAAGCACTTTCAGCGAGGAGGAAGGTGGTGAACTTAATACGTTCATCAATTGACGTTACTCGCAGAAGAAGCACCGGCTAACTCCGTGCCAGCAGCCGCGGTAATACGGAGGGTGCAAGCGTTAATCGGAATTACTGGGCGTAAAGCGCACG
+
GGGGGGGGGGGGGGGGGGGGGGGGGFGFGGGGGGGGFGFGGGGGGGGGGGFGGGGGGGGGGGGGGGGGGEGGGGGGGG8CFF,C<FGGGEG=FGGGGGGGGGGGGGGGGGGGGGGGGGGGGEGGGDFFFGGDFGGGGGGGGGFFGGGGGEGGCGFDEGFGGGGGGGGGGGGGGGGGGGGFFGGGGFGGGGGGGGGGGGGGCGGGGGGCGGGGGEGGDGDGGDGGGGGCCFGGGGGG<FFGGDGD
@M03364:276:000000000-BLYN8:1:1101:26426:11008 1:N:0:1
ACTCCTACGGGAGGCAGCAGTGGGGAATATTGCACAATGGGCGCAAGCCTGATGCAGCCATGCCGCGTGTGTGAAGAAGGCCTTCGGGTTGTAAAGCACTTTCAGCGAGGAGGAAGGTGGTGAACTTAATACGTTCATCAATTGACGTTACTCGCAGAAGAAGCACCGGCTAACTCCGTGCCAGCAGCCGCGGTAATACGGAGGGTGCAAGCGTTAATCGGAATTACTGGGCGTAAAGCGCACG
+
GGGGGGGGGGGGGGGGGGGGGGGGGGGDFFGGGGGGGGCFGGDGGGGGF<FEG<FGGGGGGGGFFCCGGGGGGGGGGGGGGGGGGGGGGGGGGFGGDFFGGGGGFGGGGGGGGGCGGGGGGGGGGGGGGGGGFGGGGGGGGGGGGGEFFGGGGG7FEEGFFECGGFGGGGGGGGGGGGGFEGGGGGGGGGGGDCEGGGGGGGGG>EGGGGFGGGGGGGGGGGGGGGGGF?FGGDGGFFFGGGG5
@M03364:276:000000000-BLYN8:1:1101:8147:11021 1:N:0:1
ACTCCTACGGGAGGCAGCAGTAGGGAATCTTCCACAATGGACGAAAGTCTGATGGAGCAACGCCGCGTGAGTGAAGAAGGTTTTCGGATCGTAAAACTCTGTTGTTGGAGAAGAATGTATCTGATAGTAACTGATCAGGTAGTGACGGTATCCAACCAGAAAGCCACGGCTAACTACGTGCCAGCAGCCGCGGTAATACGTAGGTGGCAAGCGTTGTCCGGATTTATTGGGCGTAAAGCGAGCG
+
GGGGGGGGGGGGGGGGGGGGGGGGGGGGGGGGGGGGGGGGGGGGGGGGGGGGGGGGGGGGGGGGGGGEGGGGGGGGGGGGGGGGGGGGGGGGGGGGGGGGGGGGGGGGFFGGGGGGGGGGGGGGGGGGGEFGGGDGGGGGGGGGGGGGGGGGGGGGGGGGGGGGGGGGGGGGGFFGGGGGGGGGGGGGGDGGGEGGGGGGGGGGGGGGGGGGGGGGGGGGEEEGF7:CGDGGGGGDGGGGGGGG
@M03364:276:000000000-BLYN8:1:1101:8610:11023 1:N:0:1
ACTCCTACGGGAGGCAGCAGTAGGGAATCTTCCACAATGGACGAAAGTCTGATGGAGCAACGCCGCGTGAGTGAAGAAGGTTTTCGGATCGTAAAACTCTGTTGTTGGAGAAGAATGTATCTGATAGTAACTGATCAGGTAGTGACGGTATCCAACCAGAAAGCCACGGCTAACTACGTGCCAGCAGCCGCGGTAATACGTAGGTGGCAAGCGTTGTCCGGATTTATTGGGCGTAAAGCGAGCG
+
GGGGGGGGGGGGGGGGGGGGGGGGGGGGGGGGGGGGGGGGGGGGGGGGGGGGGGGGGGGGGGGGGGGGGGGGGGGGGGGGGGGGGGGGGGGGGGGGGGGGGGGGGGGGFFGGGGGGGGG?FGGGGGGGGGGGGGGGGGGGGGGGGGGGGGGGGGGGGGGGGGGGGGGGGGGGGGGGGDGGGGGGGGGGGGGGGGGGGGGGGGGGGGGGGGGGGGGEGGGGG5EGFFGGGGGGGGGGGGGGGGGD
@M03364:276:000000000-BLYN8:1:1101:7097:11028 1:N:0:1
ACTCCTACGGGAGGCAGCAGTGGGGAATATTGCACAATGGGCGCAAGCCTGATGCAGCCATGCCGCGTGTGTGAAGAAGGCCTTCGGGTTGTAAAGCACTTTCAGCGAGGAGGAAGGTGGTGAACTTAATACGTTCATCAATTGACGTTACTCGCAGAAGAAGCACCGGCTAACTCCGTGCCAGCAGCCGCGGTAATACGGAGGGTGCAAGCGTTAATCGGAATTACTGGGCGTAAAGCGCACG
+
GGGGGGGGGGGGGGGGGGFGFGGGEGGCFGGGGGGGGGGCFGGGGGGGGGGGGGGGGGGGGGGGGGGGEGGGGGFGGGGGGGGGGGGGGGGEFGGGGGGGGGGFBFGEEGEGGGGGGFGFGGGGGGGGGGGGGGGGGGGG,<@FA9CGFDGGGGGDG@FFFGGGGGGGEF7FCCFDFGGCFGGGGGGGFGDGGGGGGGFGGDGG@CEGGC7EC/;8CGGFEDEGCFGFGGGFCC=E3C>CCDD5
@M03364:276:000000000-BLYN8:1:1101:5043:11028 1:N:0:1
ACTCCTACGGGAGGCAGCAGTGGGGAATATTGCACAATGGGCGCAAGCCTGATGCAGCCATGCCGCGTGTGTGAAGAAGGCCTTCGGGTTGTAAAGCACTTTCAGCGAGGAGGAAGGTGGTGAACTTAATACGTTCATCAATTGACGTTACTCGCAGAAGAAGCACCGGCTAACTCCGTGCCAGCAGCCGCGGTAATACGGAGGGTGCAAGCGTTAATCGGAATTACTGGGCGTAAAGCGCACG
+
GGGGGGGGGGGGGGGGGGGGGGGGGGGGGGGGGGGGGGGGGGGGGGGGGGGGGGGGGGGGGGGGGGGGGGGGGGGGGGGGGGGGGGGGGGGGGGGGGGGGGGGGGGGFGGGGGGGGGGGCFGGGGGGGGGGGGGGGGGGGGGGGGGGGFGFFFGGGGGGGGGGGGGFGGGGGGGGGGGGGGGGGGGGGGGGGGGGCGC?FGGGGGGGGGGGGGCC8:FGGGEEGGGFGGGGGGGG7FGGGGGGD
@M03364:276:000000000-BLYN8:1:1101:25738:11052 1:N:0:1
ACTCCTACGGGAGGCAGCAGTGGGGAATATTGCACAATGGGCTCAAGCCTGATGCAGCCATGCCGCGTGTATGAAGAAGGCCTTCGGGTTGTAAAGTACTTTCAGCGAGGAGGACGGCATTAAGGTTAATAACCTTGGTGATTGACGTTACTCGCAGAAGAAGCACCGGCTAACTCCGTGCCAGCAGCCGCGGTAATACGGAGGGTGCAAGCGTTAATCGGAATTACTGGGCGTAAAGCGCACG
+
FGGGCFGGG7BFGGGGGGGGGGGGGGGGGF9FFGCFF9C@CE,@EFFGFFGCCFGGGF,EFFFGG+@+@:FFGAFFFCGGGGGDGGGGGGFEGFF,CE<FGGGFEG7:CFEGDC<B:+C:9EDFFGE9?FFGG@FGGD,ADFFGGGGGGGGF9:C:>BFFFGGGG,,CFGGGGGGGGG:*CFGFGFGGCEGGGGCGFGGC;;:EGEGEFGF5EEGG=<9=EE8:CGGGG68FGDEEC7:395D3
@M03364:276:000000000-BLYN8:1:1101:12535:11058 1:N:0:1
ACTCCTACGGGAGGCAGCAGTAGGGAATCTTCGGCAATGGACGAAAGTCTGACCGAGCAACGCCGCGTGAGTGAAGAAGGTTTTCGGATCGTAAAACTCTGTTGTTAGAGAAGAACGACGAGGAGAGTGGAAAGCTCCTCGTGTGACGGTATCTAACCAGAAAGGGACGGCTAACTACGTGCCAGCAGCCGCGGTAATACGTAGGTCCCGAGCGTTGTCCGGATTTATTGGGCGTAAAGCGAGC
+
GGGGGGGGGGGGGGGGGGGGGGGGGGFFGGGGGCGGGGGFGGGGGGGGGGGGGGGGGGGGGGGGGGGGGGGGGFGGGGGGFGGGGDGGGGGGGGGGGGGGGGGGGCFGGGGGFGGGGGGGGGG7EGGGGGGGGGGGGGGGGGGGGGGGGGFGGGGGGGGGGCGGGDGGGGGGGGGGGGGGFGGCCGGGGGGGDGEDCCCGGFCCECFE>5CEGGGEGE7FGGGGGGGFCGFGGDGGGGGGGCG)
@M03364:276:000000000-BLYN8:1:1101:17686:11072 1:N:0:1
ACTCCTACGGGAGGCAGCAGTAGGGAATCTTCCACAATGGACGAAAGTCTGATGGAGCAACGCCGCGTGAGTGAAGAAGGTTTTCGGATCGTAAAACTCTGTTGTTGGAGAAGAATGTATATGATAGTAACTGAAAAGGTAGTGCCGATATCCAACCAGAAAGCCACGGCTAACTACGGGACAGCAGCCACGGCAATACGAAGGTGGCTGGCGTAGTCGGGATTTATTGGGCGTAAAGCGACCG
+
DEFGGCEFBG:CFB@@CBFCE<FF7@CF@E,CCCFCEFG,;FF@F@:FAF<@@FC@@@FG<++6@CE>:BC<F9<EC,,,,,:FG7FGG7+4BFG?F<,F?C,9F,B,,,4B<?F?FG<<,C,5,C?,:,,,CE,,C?+,CFGF,5@++3@=,@,,@=F:FFA,FC,@F:+>F7;,3*****1DF7:22,,44**4,?,B*;**42=****3?**=AF*>/*2*++++0+**1):/*:7)/)1)
@M03364:276:000000000-BLYN8:1:1101:15082:11100 1:N:0:1
ACTCCTACGGGAGGCAGCAGTAGGGAATCTTCCACAATGGACGAAAGTCTGATGGAGCAACGCCGCGTGAGTGAAGAAGGTTTTCGGATCGTAAAACTCTGTTGTTGGAGAAGAATGTATCTGATAGTAACTGATCAGGTAGTGACGGTATCCAACCAGAAAGCCACGGCTAACTACGTGCCAGCAGCCGCGGTAATACGTAGGTGGCAAGCGTTGTCCGGATTTATTGGGCGTAAAGCGAGCG
+
GGGGGGGGGGGGGGGGGGGGGGGGGGGGGGGGGGGGGGGGGGGGGGGGGGGGGGGGGGGGGGGGGGGGGGGGGGGGGGGGGGGGGGGGGGGGGGGGGGGGGGGGGGGGGGGGGGGGGGGGGGGGGGGGGGGGGGGGGFGGGGGGGGGGGGGGGGGGGGGGGGGGGGGGGGGGGGGGGGGGGGGGGGGGGGGGGGGGGGGGGGGGGGGGGGGGGGGGGGGGGGGGGGGGGGGGGGGGGCFGGGG<
@M03364:276:000000000-BLYN8:1:1101:26987:11108 1:N:0:1
ACTCCTACGGGAGGCAGCAGTAGGGAATCTTCCACAATGGACGAAAGTCTGATGGAGCAACGCCGCGTGAGTGAAGAAGGTTTTCGGATCGTAAAACTCTGTTGTTGGAGAAGAATGTATCTGATAGTAACTGATCAGGTAGTGACGGTATCCAACCAGAAAGCCACGGCTAACTACGTGCCAGCAGCCGCGGTAATACGTAGGTGGCAAGCGTTGTCCGGATTTATTGGGCGTAAAGCGAGCG
+
GGGGGGGGGGGGGGEGGGGGGFGGGGGGGGGFGGGGGFGGG@FGGGGGGGGGGGGGGGGGGGGEFDGFGGGAFGGGGGGGFFCGGGGGGGGGGGFGGGGFGGGGGDGCFGFGGCFGGGGGGGFF9EGGGFFGGFFFFGGGGFFGFFEGGGFG9DEF>EDGGGGF@DFGGGGGG7EFGGFGFGGGGGFFFGDCE85*;B?B,9BE;FGGG@ECEEGGG9FGGEG5CFGGGG5CDDEDGGGGGD57
@M03364:276:000000000-BLYN8:1:1101:20795:11156 1:N:0:1
ACTCCTACGGGAGGCAGCAGTAGGGAATCTTCGGCAATGGGGGCAACCCTGACCTAGCAACGCCGCGTGAGTGAAGAAGGTTTTCGGATCGTAAAACTCTGTTGTTAGAGAAGAACGTTAAGTAGAGTGGAAAATTACTTAAGTGACGGTATCTAACCAGAAAGGGACGGCTAACTACGTGCCAGCAGCCGCGGTAATACGTAGGTCCCAAGCGTTGTCCGGATTTATTGGGCGTAAAGCGAGC
+
GGGGGGGGGGGGGGGGGGGGGGGGGGGGGGGGGGGGGGGGGGGGGGGGGGGGGGGGGGGGGGGGGGGGGGGGGGGGGGGGGGGGGGGGGGGGGGGGGGGGGGGGGGGGGGGGGGGGGFGGGGGGGGGGGGGFGGGGGGGGGGGGGGGGGGGGGGGGGGGGGFGGGCFFGGGGGGGGGGGGGGGGGGGGGGGGGGGGGGD9CCFGGGGGGGGGGGGGGGFGGGGGG?7CCEGGCCEGGGGGGGG5
@M03364:276:000000000-BLYN8:1:1101:14560:11157 1:N:0:1
ACTCCTACGGGAGGCAGCAGTAGGGAATCTTCCACAATGGACGAAAGTCTGATGGAGCAACGCCGCGTGAGTGAAGAAGGTTTTCGGATCGTAAAACTCTGTTGTTGGAGAAGAATGTATCTGATAGTAACTGATCAGGTAGTGACGGTATCCAACCAGAAAGCCACGGCTAACTACGTGCCAGCAGCCGCGGTAATACGTAGGTCCCGAGCGTTGTCCGGATTTATTGGGCGTAAAGCGAGCG
+
GGGGGGGGGGGGGGGGGGGGGGGGGGGGGGGGGGGGGGGGGGGGGGGGGGGGGGGGGGGGGGGGGGGGGGGGGGGGGGFGGGGGGGGGGGGGGGGGGGGGGGGGGGGGGGGGGGGGGGGGGGGGGGGGGGGGGGGFGGGGGGGGGGGGGGGGGGGGGGGGGGGGGGGGGGGGGGGGGGGCGGGGGGGGGGGGGGGGGGGGGGGGGGGGDEGGGG8*=FGDGGGDFGGGGGGGGGGGGGGGGGG<
@M03364:276:000000000-BLYN8:1:1101:15887:11171 1:N:0:1
ACTCCTACGGGAGGCAGCAGTGGGGAATATTGCACAATGGGCGCAAGCCTGATGCAGCCATGCCGCGTGTGTGAAGAAGGCCTTCGGGTTGTAAAGCACTTTCAGCGAGGAGGAAGGTGGTGAACTTAATACGTTCATCAATTGACGTTACTCGCAGAAGAAGCACCGGCTAACTCCGTGCCAGCAGCCGCGGTAATACGGAGGGTGCAAGCGTTAATCGGAATTACTGGGCGTAAAGCGCACG
+
GGGGGGGGGGGGGGGGGGGGGGGGGGGGGGGGGGGGGGGEGGGEGGGGGGGGGGGGGGGGGGGGGGGGGGCFGGGGGGGGGGGGGGGGGGGGGGGG,EFGFGGGGGGGGGGGGGGGGCG7F=F98FFGGGGC@BFFF<F<FGGGGGGGGGGGGGGGGGGGGGGGGGGGGGEGGDGFGGGGGGGGGGGGGGGGCCEEGGGGDDG8EGGGGGGGGGGGGGGGEGGGGGGGGGGGGGGEGGGGGGG<
@M03364:276:000000000-BLYN8:1:1101:15168:11200 1:N:0:1
ACTCCTACGGGAGGCAGCAGTAGGGAATCTTCCGCAATGGACGCAAGTCTGACGGAGCAACGCCGCGTGAGTGAAGAAGGTTTTCGGATCGTAAAACTCTGTTGTTAGCCAAGAACAACCACTTGAGTAACTGTAAGTGGTCTGACGGTAGCTAACCAGAAAGCCACGGCTAACTAAGTGCCAGCAGCCGCGGTAATACGTAGGTGGCAAGCGTTGTCCGGATTTATTGGGCGTAAAACGAGCG
+
FGGGGGGGEGGGGGGGCGGGGCDGGGGGGGGGGGGGGGGFGGCCBFGGFEEEFECECGGGGGGGGGGGECEEFFFGGFGGGGFGGGEG:@EFGFGGGGGGGGGGFCFC9=EEGGGGFGGGGGGGGGGGF<FGGF9DDD,,@BFFFGEEFFB<@@FCGFDC<:,@FFCFF7FGF>@D,2@;FGG87:8EGGC8C14;CG9EC<C@9E8BCCCF=EG8=+<1>5*/+03CC<CF)/:/9*9/)7C1
@M03364:276:000000000-BLYN8:1:1101:11565:11217 1:N:0:1
ACTCCTACGGGAGGCAGCAGTAGGGAATCTTCCACAATGGACGAAAGTCTGATGGAGCAACGCCGCGTGAGTGAAGAAGGTTTTCGGATCGTAAAACTCTGTTGTTGGAGAAGAATGTATCTGATAGTAACTGATCAGGTAGTGACGGTATCCAACCAGAAAGCCACGGCTAACTACGTGCCAGCAGCCGCGGTAATACGTAGGTGGCAAGCGTTGTCCGGATTTATTGGGCGTAAAGCGAGCG
+
GGGGGGGGGGGGGGGGGGGGGGGGGGGGGGGGGGGGGGGGGGGGGGGGGGGGGGGGGGGGGGGGGGGGEDGGGGGGGGGGGGGGGGGGGGGGGGGGGGGGGGGGGGGGGGFFFGGGGGGGGGGGGGGGGGGGGGGGGGGGGGGGGGGGGGGGGGGGGGGGGGGGGGGGGGGGGGGGGGGGGGGGGCFGGGGGGGGGGGGGGGGGGGGGGGGCEEEGGGGGGEGGCGFFGGGGGGGGG7:CCGGD
@M03364:276:000000000-BLYN8:1:1101:11524:11235 1:N:0:1
ACTCCTACGGGAGGCAGCAGTGGGGAATATTGCACAATGGAGGAAACTCTGATGCAGCAACGCCGCGTGAGCGATGAAGGTCTTCGGATCGTAAAGCTCTGTCTTTAGGGATGATAATGACAGTACCTAAGGAGGAAGCCACGGCTAACTACGTGCCAGCAGCCGCGGTAATACGTAGGTGGCAAGCGTTATCCGGAATTATTGGGCGTAAAGCGAGCGCAGGCGGTTTCTTAAGTCTGATGTG
+
GGGGGGGGGGGGGGGGGGGGGGGGGGGGGGGGGGGGGGGGGGGGGGGGGGGGGGGGGGGGGGGGGGGGGGGGGGGGGGGGGGGGGGGGGGGGGGGGGGGGGGGGGGGGGGGGGGGGGGGGFGGGGGGGGGGGGGGGGGGGGGGGGGGGGGGGGGGGGGGGGFGGGGGGGGGGGGGGGFCFGGGGGGGGEG>FGGGDGG>FCGGGGGGGGGGFFGGGGGGGGGGGGGGGGFGGGGGGGGGG7::C
@M03364:276:000000000-BLYN8:1:1101:25477:11254 1:N:0:1
ACTCCTACGGGAGGCAGCAGTAGGGAATCTTCCACAATGGACGAAAGTCTGATGGAGCAACGCCGCGTGAGTGAAGAAGGTTTTCGGATCGTAAAACTCTGTTGTTGGAGAAGAATGTATCTGATAGTAACTGATCAGGTAGTGACGGTATCCAACCAGAAAGCCACGGCTAACTACGTGCCAGCAGCCGCGGTAATACGTAGGTGGCAAGCGTTGTCCGGATTTATTGGGCGTAAAGCGAGCG
+
FGGGGGGGGGGGGGGGGGGGGGGGGCGGFGGGGGGGGCFGGGGFEGGFFGGGGCFGGGFGGGGGGDGGGGG?FGGGGGGGFFGGGGGGFGGGGFGGGGGGGGGGGDGGFF@FFFE,CFGCFGGFCGGCFFFFGGGGFGGC?FGFGGGGGGGGGGFGGGGGGGGGGGGGEGGGFGFGFGGEGGGGGGGGGGC8:EEEFGGGG9EEGGGCC?GGEGG*7CEEG*=C9FGFFGGGDDGGGCFGGGGG
@M03364:276:000000000-BLYN8:1:1101:25560:11267 1:N:0:1
ACTCCTACGGGAGGCAGCAGTGGGGAATATTGCACAATGGGCGCAAGCCTGATGCAGCCATGCCGCGTGTGTGAAGAAGGCCTTCGGGTTGTAAAGCACTTTCAGCGAGGAGGAAGGTGGTGAACTTAATACGTTCATCAATTGACGTTACTCGCAGAAGAAGCACCGGCTAACTCCGTGCCAGCAGCCGCGGTAATACGGAGGGTGCAAGCGTTAATCGGAATTACTGGGCGTAAAGCGCACG
+
GGGGGGGGGGGGEGGGGGFGGGGGGFCFGGGGGGGGGFFCFGGGGGGGGGGGGGGGGGGGGGGGEGG@FGGGGGGGGGGGGGGFGFG@=FFCC?EFAFFFFGGGGGGGGGGGGGGDGFGGGGGFCCAGFGGGGGF=3DEFFGGGGGGGGGGGDGGEGGGGGGGGGGGGG7FGGGGGFGGGGGGGFCFGEEGDGGEG?9EGEECEGGGGDFGGGGDCGGGEEE85+<9@FGDG3>5:3>FDCDDC
@M03364:276:000000000-BLYN8:1:1101:18641:11300 1:N:0:1
ACTCCTACGGGAGGCAGCAGTAGGGAATCTTCCGCAATGGGCGAAAGCCTGACGGAGCAACGCCGCGTGAGTGATGAAGGGTTTCGACTCGTAAAACTCTGTTATTAGGGAAGAACAAATGTGTAAGTAACTGTGCACGTCTTGACGGTACCTAATCAGAAAGCCACGGCTAACTACGTGCCAGCAGCCGCGGTAATACGTAGGTGGCAAGCGTTATCCGGAATTATTGGGCGTAAAGCGCGCG
+
GGGGGGGGGGGGGGGGGGGGGGGGGGGGGGGGGGGGGGGGGGGGGGGGGGGGGGGGGGGGGGGGGGGGGGGFGGGGGGGGGGGGGFGGGGGGGGGGGGGGGGGGGGGGGGGGGGGGFFGGGGGGGGGGGGGGGGGGGGGGGGGGGGGGGGGGGGGGGGGGFGGGGGGGGGGGGGGGGGGGFFGGGGGGGGGGGGGGGGGGGGGGFGGGGGGGGGGGGFFGEECGFEFGGGGFGGGEGGGGGGGG
@M03364:276:000000000-BLYN8:1:1101:27554:11329 1:N:0:1
ACTCCTACGGGATGCAGCAGTGGGGAATATTGCACAATGGGCGCAAGCCTGATGCAGCCATGCCGCGTGTGTGAAGAAGGCCTTCGGGTTGTAAAGCACTTTCAGCGAGGAGGAAGGTGGTGAACTTAATACGTTCATCAATTGACGTTACTCGCAGAAGAAGCACCGGCTAACTCCGTGCCAGCAGCCGCGGTAATACGGAGGGTGCAAGCGTTAATCGGAATTACTGGGCGTAAAGCGCACG
+
GGGGGGGGGEGG+CEEEFFGGGGGGEGGGFGGGGGGGFGFGGGGGGGGCFGGGGGDGGGGGGGFGGGCFGGGGGGGEGGGG<EFFGGGGGGEGGGGGGGGCEFGGGGGGGEGGCFGGEGCGGGGGGGGAFGGGFGFFGGEAFDGGCFGGGDGGEGGGFDFGF@GGGG7FGGGGGGFGCFGGGGGGGGGGGGGGGGGF?EFGGEGGGGGGGGGGGGGGGGGGGCFFGGGCCFGGGEG3:FCGDG3
@M03364:276:000000000-BLYN8:1:1101:12876:11339 1:N:0:1
ACTCCTACGGGAGGCAGCAGTGGGGAATATTGCACAATGGGCGCAAGCCTGATGCAGCCATGCCGCGTGTGTGAAGAAGGCCTTCGGGTTGTAAAGCACTTTCAGCGAGGAGGAAGGTGGTGAACTTAATACGTTCATCAATTGACGTTACTCGCAGAAGAAGCACCGGCTAACTCCGTGCCAGCAGCCGCGGTAATACGGAGGGTGCAAGCGTTAATCGGAATTACTGGGCGTAAAGCGCACG
+
GGGGGGGGGGGGGGGGGGGGGGGGGGGGGGGGGGGGGGGGGGGGGGGGGGGGGGGGGGGGGGGGGGGGGGGGGGGGGGGGGGGGGGGGFGGGGGGGGGGGGGGGGGGGGGGGGGGGGGGGGGGGGGGGGGGGGGGGGGGGGGGGGGGGGGGGGGGGGGGGGGGGGGGEGGGGGGGGGGGGGGGGGGGGGGGGGGEGGGGGGGGGGGGGGGGFGGGGGGGGGGGGGGGGGGGGCDGGGGGDGDD5
@M03364:276:000000000-BLYN8:1:1101:19662:11358 1:N:0:1
ACTCCTACGGGAGGCAGCAGTAGGGAATCTTCGGCAATGGACGAAAGTCTGACCGAGCAACGCCGCGTGAGTGAAGAAGGTTTTCGGATCGTAAAACTCTGTAGGTAGAGAAGAACGTTGGTGAGAGTGGAAAGCTCATCAAGTGACGGTAACTACCCAGAAAGGGACGGCTAACTACGTGCCAGCAGCCGCGGTAATACGTAGGTCCCGAGCGTTGTCCGGATTTATTGGGCGTAAAGCGAGC
+
GGGGGGGGGGGGGGGGGGGGGGGGGGGGGGGGGGGGGGGGGGGGGGGGGGGGGGGGGGGGGGGGGGGGGGGGGGGGGGGGFGGGGGEFFGGFFFGGGGGGGGGGGGGGGGGGGGGGGGGGGCFCFFGFFGGF<<FGGGGGGGGGGGGGGCGCFGGFCGGGGGGGGGGGGGGDGGGGGGGDGGGGGFFGGGGGGGGGGGGCFGFGGFBEGEEGGGGDGGCGEGGGGGDFGGGFGGGGGGGGGGD5
@M03364:276:000000000-BLYN8:1:1101:9553:11365 1:N:0:1
ACTCCTACGGGAGGCAGCAGTGGGGAATATTGCACAATGGGCGCAAGCCTGATGCAGCCATGCCGCGTGTGTGAAGAAGGCCTTCGGGTTGTAAAGCACTTTCAGCGAGGAGGAAGGTGGTGAACTTAATACGTTCATCAATTGACGTTACTCGCAGAAGAAGCACCGGCTAACTCCGTGCCAGCAGCCGCGGTAATACGGAGGGTGCAAGCGTTAATCGGAATTACTGGGCGTAAAGCGCACG
+
GGGGGGGGGGGGGGGGGGGGGGGGGGGGGGGGGGGGGGGGGGGGGGGGGGGGGGGGGGGGGGGGGGGGGGGGGGGGGGGGGGGGGGGGGGGGGGGFGGGGGGGGGGGDGGGGGGGGGGGGGGGGGGGGGGGGGGGGGGGGGGGGFGGGGGGGGGGGGGGGGGGGGGFGGGGGGGGGGEGGGGGGGDGGGGGGGGGGGGGGGEGGGGGGGGGFGGGDE9EFGDCGGGGFGGGGGGGEGGGGCCC5
@M03364:276:000000000-BLYN8:1:1101:6709:11365 1:N:0:1
ACTCCTACGGGAGGCAGCAGTGGGGAATATTGCACAATGGGCGCAAGCCTGATGCAGCCATGCCGCGTGTGTGAAGAAGGCCTTCGGGTTGTAAAGCACTTTCAGCGAGGAGGAAGGTGGTGAACTTAATACGTTCATCAATTGACGTTACTCGCAGAAGAAGCACCGGCTAACTCCGTGCCAGCAGCCGCGGTAATACGGAGGGTGCAAGCGTTAATCGGAATTACTTGGCGTAAAGCGCACG
+
GGGGGGGGGGGGGGGGGGGGGGGGGGGGGGGGGGGGGGGGGGGGGGGGGGGGGGGGGGGGGGGGGGGGGGGGGGGGGGGGGGGGGGGGGGGGGGGGGGGGDGGGGGGDGGGGGGGGGGGGGGGGGGGGGGGGGGGGG<FFGGFGFDGGGGGGGGGGEGGGGGGGG?FGGGGGGGGFGGGGGGGGGGGGGGGGDEGDFGGGGGCEGGGGGGCEGGGGGGGGGDGGFGGG7<07DDGGG>CDC<C)
@M03364:276:000000000-BLYN8:1:1101:19938:11365 1:N:0:1
ACTCCTACGGGAGGCAGCAGTGGGGAATATTGCACAATGGGCGCAAGCCTGATGCAGCCATGCCGCGTGTGTGAAGAAGGCCTTCGGGTTGTAAAGCACTTTCAGCGAGGAGGAAGGTGGTGAGCTTAATACGTTCATCAATTGACGTTACTCGCAGAAGAAGCACCGGCTAACTCCGTGCCAGCAGCCGCGGTAATACGGAGGGTGCAAGCGTTAATCGGAATTACTGGGCGTAAAGCGCACG
+
GGGGGGGGGGGGGGGGGGGGGGGGGGGGGGGGGGGGGGGGGGGGGGGGGGGGGGGGGGGGGGGGGGGGGGGGGGGGGGGGGGGGGGGGGGGGGGGGGGGGGGGGGGGGGGGGGGGGGGGGGGGGGFFGGGGGGGGGGGGGGGGGGGGGGGGGGGGGGGGGGGGGGGGDFGGGGGGGFGGDGGGGFFG>FGGGGEEGGFCCGEGGGEGE6FGGGGGDFGGGGGGGGGGGGGGFDGGGGGGGGGD5
@M03364:276:000000000-BLYN8:1:1101:7931:11369 1:N:0:1
ACTCCTACGGGAGGCAGCAGTGGGGAATATTGCACAATGGGCGCAAGCCTGATGCAGCCATGCCGCGTGTATGAAGAAGGCCTTCGGGTTGTAAAGTACTTTCAGCGAGGAGGAAGGCATTAAGGTTAATAACCTTAGTGATTGACGTTACTCGCAGAAGAAGCACCGGCTAACTCCGTGCCAGCAGCCGCGGTAATACGGAGGGTGCAAGCGTTAATCGGAATTACTGGGCGTAAAGCGCACG
+
GGGGGGGGGGGGGGGGGGGGGGGGGGGGGGGGGGGGGGGGGGGGGGGGGGGGGGGGGFFGFGGGGGGGGGGGGGGGGGGGGGGGGGGGGGGGGGGGGGGGGGGGGGGDGGGGGGGGGGGGGGGGFGGGGGGGGGGGGGGGGGGGGGFFGGGFGGCEGEGGGFGGGGGGGGGGGGGFFEFGGGGGF:DGGGDGGGGGGFFFGGGGGGGGFGGGGGCGGGGEEGGGGGGGFFFFDGGGGG7DGGGD
@M03364:276:000000000-BLYN8:1:1101:17352:11394 1:N:0:1
ACTCCTACGGGAGGCAGCAGTAGGGAATCTTCCACAATGGACGAAAGTCTGATGGAGCAACGCCGCGTGAGTGAAGAAGGTTTTCGGATCGTAAAACTCTGTTGTTGGAGAAGAATGTATCTGATAGTAACTGATCAGGTAGTGACGGTATCCAACCAGAAAGCCACGGCTAACTACGTGCCAGCAGCCGCGGTAATACGTAGGTGGCAAGCGTTGTCCGGATTTATTGGGCGTAAAGCGCACG
+
GGGGGGFGGGGGGGGGGGGGGEEEGFGGFGGGGGGGGGGGCFEGGGGGGGGGFFFGEGGGFGFFGGGFEGGGGGGGGGFF,CFGGF:FEGGGGGGGGGGGAFEFFGGGFGGGGGFGGGGGGGGGGGGGGDEFFFGGFCGGGGGGGGGCFFGGFGGGDC8FGFFF=EE@:FFGGGGGGGGFGCFGGCGFFCGGGGEGGFFGGGCEG9CFGFGGDGEECFFGE*3:CCFFFEFGD<=EC7FGGGD3
@M03364:276:000000000-BLYN8:1:1101:21763:11398 1:N:0:1
ACTCCTACGGGAGGCAGCAGTGGGGAATATTGCACAATGGGCGCAAGCCTGATGCAGCCATGCCGCGTGTGTGAAGAAGGCCTTCGGGTTGTAAAGTACTTTCAGCGAGGAGGAAGGCATTAAGGTTAATAACCTTAGTGATTGACGTTACTCGCAGAAGAAGCACCGGCTAACTCCGTGCCAGCAGCCGCGGTAATACGGAGGGTGCAAGCGTTAATCGGAATTACTGGGCGTAAAGCGCACG
+
GGGGGGGGGGGGGGGGGGGGGGGGGGGGGGGGGGGGGGGGGGGGGGGGGGGGGGGGGGGGGGGGGGGGGGGGGGGGGGGGGGGGGGGGGGGGGGGGGGGGGGFGGGGFGGGGGGGGGFGGFFFGFGGGGGGGFFGGGGFGGGGGGGGFGFGGFGDGGGFDFGGGGGCEEGGGGGGG7EFGGGGCFGGGGGGGGGG@FGGGGGGGGGGGGFCFGGGGFGGGEGGGGGGGGGGFDGGGFFFDDGC)
@M03364:276:000000000-BLYN8:1:1101:23571:11410 1:N:0:1
ACTCCTACGGGCGGCAGCAGTGGGGAATATTGCACAATGGGCGCAAGCCTGATGCAGCCATGCCGCGTGTGTGAAGAAGGCCTTCGGGTTGTAAAGCACTTTCAGCGAGGAGGAAGGTGGTGAGCTGAATACGTTCATCAATTGACGTTACTCGCAGAAGAAGCACCGGCTAACTCCGTGCCAGCAGCCGCGGTAATACGGAGGGTGCAAGCGTTAATCGGAATTACTGGGCGTAAAGCGCACG
+
FEFFGFGGGGG+@@CGGG@FFADFEEGGGDC,EFGDD@EGGGDGGDFFF@FFGGCFEGGGAFGEEFEGGG4BAF@9?FFG8AF8A@77FFGCG9FGG,EF<<<EE,C+=3FC:C8AF<<>><FGGG,:EEFGGC8FGGG<F9,@@CGEGGD9CFE::>FA,>,>FFGFD>*=CF,2F7F7*B+BDGGGCGGGECGEFFCECE5CEE>5CEEGEEG*12<75?CC8<EF76CFG3=5*:>7575)
@M03364:276:000000000-BLYN8:1:1101:22108:11423 1:N:0:1
ACTCCTACGGGAGGCAGCAGTGGGGAATATTGCACAATGGAGGAAACTCTGATGCAGCAACGCCGCGTGAGCGATGAAGGTCTTCGGATCGTAAAGCTCTGTCTTTAGGGATGATAATGACAGTACCTAAGGAGGAAGCCACGGCTAACTACGTGCCAGCAGCCGCGGTAATACGTAGGTGGCGAGCGTTATCCGGATTTATTGGGCGTAAAGGGAGCGTAGGCGGATACTTAAGTGGGATGTG
+
GGGGGGGGGGGGGGGGGGGGGGGGGGGGGGGGGGGGGGGGFGGGGGGGGGGGGGGGGGGGGGGGGGGGGGGGGGGGGGGGGGGGGGGGGGGGGGGGGGGGGGGGGGGGGGGGGGGGGGGGGGGGGGGGGGGGGGGGGGGGGGGGGGGGGGGGGGCGGFFFDGGGGGGGGGGGGGGGGGGGGGFEDGGGGGGGGGGGGGGFGGGCGGGGGGGGGGGGGGGGGGDGGGGDGGCCFGGGGGGGGGGG
@M03364:276:000000000-BLYN8:1:1101:21530:11424 1:N:0:1
ACTCCTACGGGAGGCAGCAGTGGGGAATATTGCACAATGGGCGCAAGCCTGATGCAGCCATGCCGCGTGTGTGAAGAAGGCCTTCGGGTTGTAAAGCACTTTCAGCGAGGAGGAAGGTGGTGAGCTTAATACGCTCATCAATTGACGTTACTCGCAGAAGAAGCACCGGCTAACTCCGTGCCAGCAGCCGCGGTAATACGGAGGGTGCAAGCGTTAATCGGAATTACTGGGCGTAAAGCGCACG
+
GGGGGGGGGGGGGGGGGGGGFGGGGCGGGGGGGGGGGGGGGGGGGGGGGGGGGGGGGGGGAFGGGGGGGGGGGGFGGGGGGGGGGGGGGGGEFGGGGGGGGFGGGGGFGGGGGGGGGGGGGGGGGFGGGGGGGGGGGGFF<DFGGFGGGGGGCGGGGDGFGGGGGGGGGGGGGGGGGDGGGGGGGGGGGGGGGEGG?FGGGEGGGGGGGGGGCEGGGGGGDGGGGGGECFGGDGDGGFCGGG))
@M03364:276:000000000-BLYN8:1:1101:17458:11430 1:N:0:1
ACTCCTACGGGAGGCAGCAGTGGGGAATATTGCACAATGGGCGCAAGCCTGATGCAGCCATGCCGCGTGTATGAAGAAGGCCTTCGGGTTGTAAAGTACTTTCAGCGAGGAGGAAGGCGTTGTGGTTAATAACCGCAGCGATTGACGTTACTCGCAGAAGAAGCACCGGCTAACTCCGTGCCAGCAGCCGCGGTAATACGGAGGGTGCAAGCGTTAATCGGAATTACTGGGCGTAAAGCGCACG
+
GGGGGGGGGGGGGGGGGGGGGGGGGGGGGGGGGGGGGGFGGGGGGGGGGGGFGGGGGGFGGGGGGGGGGGGGGGGGGGGGGGGGGGGGGGGGGGGGGGGGGGGGGGGGGGGDGGGGGGGEEGGGGFGGGGGGGGGDGGGGGD<FFGGF@C<FGGGGGGGGGGGGGGGGGGGGGFGGGGGGGGGGGGGGGGGGGGEGGGGGGGEEEEEGCEEC5CGDGGGGEGG7CFG?+AEGGDGGGG*))15)
@M03364:276:000000000-BLYN8:1:1101:22425:11436 1:N:0:1
ACTCCTACGGGAGGCAGCAGTGGGGAATATTGCACAATGGGCGCAAGCCTGATGCAGCCATGCCGCGTGTGTGAAGAAGGCCTTCGGGTTGTAAAGCACTTTCAGCGAGGAGGAAGGTGGTGAACTTAATACGTTCATCAATTGACGTTACTCGCAGAAGAAGCACCGGCTAACTCCGTGCCAGCAGCCGCGGTAATACGGAGGGTGCAAGCGTTAATCGGAATTACTGGGCGTAAAGCGCACG
+
GGGGGGGGGGGGGGGGGGGGGGGGGGGGGGGGGGGGGGGGGGGGGDGGGFGGGGGFFGGFGGGGGGGGGGGGGFGGGGFFGGGGGGGGFGDGGGGGGFGGBFGGGGGDCGGGGGDFGGGGFGFGGFFGGGGGGGGGGGGFGGGGFCC:FGGGFGEGGGGGGGGGGFCCGGEFFGGGGGGGGGGGGGCFFEGGGGGGGGGGGEECEEGGGGFGGGGEGGGGGGGFGGGGGGGGGGGGGGGGGGG<
@M03364:276:000000000-BLYN8:1:1101:24565:11443 1:N:0:1
ACTCCTACGGGAGGCAGCAGTAGGGAATCTTCCACAATGGACGAAAGTCTGATGGAGCAACGCCGCGTGAGTGAAGAAGGTTTTCGGATCGTAAAACTCTGTTGTTGGAGAAGAATGTATCTGATAGTAACTGATCAGGTAGTGACGGTATCCAACCAGAAAGCCACGGCTAACTACGTGCCAGCAGCCGCGGTAATACGTAGGTGGCAAGCGTTGTCCGGATTTATTGGGCGTAAAGCGAGCG
+
GGGGGGGGGGGGGGGGGGGGGGGGGGGGGGGGGGGGGGGGGGGGGGGFGGGGGGGGGGGGGGGGGGGGGGGGGGGGGGGGGGGGGGGGGGGGGGGGGGGGGGGGGGGGGGGGGGGGGGGGGGGGGGFGGGGGGGGGGGGGGGGGGGGGGGGGGGGGGCFGGGGGCFFGGGGGGGGGGGGFGGGGGGGGGGGGGGGGGGGGGGGGFGGGGGGGGGGGGGGGG5ECCFGGGGGGDGGGGGGGDDGC
@M03364:276:000000000-BLYN8:1:1101:4348:11444 1:N:0:1
ACTCCTACGGGAGGCAGCAGTAGGGAATCTTCCACAATGGACGAAAGTCTGATGGAGCAACGCCGCGTGAGTGAAGAAGGTTTTCGGATCGTAAAACTCTGTTGTTGGAGAAGAATGTATCTGATAGTAACTGATCAGGTAGTGACGGTATCCAACCAGAAAGCCACGGCTAACTACGTGCCAGCAGCCGCGGTAATACGTAGGTGGCAAGCGTTGTCCGGATTTATTTGGCGTAAAGCGAGCG
+
GGGGGGGGGGGGGGGGGGGGGGGGGGGGGGGGFEGGGGGGGFGGGGDGGGGGGGGGGGGGGGGGGGGGGGGGGGGGGGGGGGGGGGGGGGGGGGGGGGGGGGDGGFGGGGGGGGGFFFFBB??FFGGGFFGGGFGFGGGGGGGG9FEGGGGFFFGFGGGGGGGFGFFGGGDCGGGGFGGGFFCCFGGGGGCECBEGGGFG92:CFGGGGGGC8EGGDFCEEC=5CGGG9CFEDDGGGCFDD9)/
@M03364:276:000000000-BLYN8:1:1101:19927:11472 1:N:0:1
ACTCCTACGGGAGGCAGCAGTGGGGAATATTGCACAATGGGCGCAAGCCTGATGCAGCCATGCCGCGTGTGTGAAGAAGGCCTTCGGGTTGTAAAGTACTTTCAGCGAGGAGGAAGGCATTAAGGTTAATAACCTTAGTGATTGACGTTACTCGCAGAAGAAGCACCGGCTAACTCCGTGCCAGCAGCCGCGGTAATACGGAGGGTGCAAGCGTTAATCGGAATTACTGGGCGTAAAGCGCACG
+
GGGGGGGGGGGGGGGGGGGGGGGGGGGGGGGGGGGGGGGGGGGGGGGGGGGGGGGGGGGGGGGGGGGGGGGGGGGGGGGGGGGGGGGGGGGGGGGGGGGGGGGGGGGGGGGGGGGGGGGGGGGGGGGGGGGGGGGGFGGGGCFGGGGGGGGGGGGGGGGGGGGGGEGEGGGGGGGGGGGGGGGGGGGGGGGGGGGGGGGGGEEGGGGGGGGGGGGGGGGGGGGGGGGGGGGGGGGGGGFGDGDD
@M03364:276:000000000-BLYN8:1:1101:7524:11479 1:N:0:1
ACTCCTACGGGAGGCAGCAGTGGGGAATATTGCACAATGGGCGCAAGCCTGATGCAGCCATGCCGCGTGTGTGAAGAAGGCCTTCGGGTTGTAAAGCACTTTCAGCGAGGAGGAAGGTGGTGAGCTTAATACGTTCATCAATTGACGTTACTCGCAGAAGAAGCACCGGCTAACTCCGTGCCAGCAGCCGCGGTAATACGGAGGGTGCAAGCGTTAATCGGAATTACTGGGCGTAAAGCGCACG
+
GGGGGGGGGGGGGGGGGGGGGGGGGGGGGGGGGGGGGGGGGGGGGGGGGGGGGGGGGGGGGGGGGGGGGGGGGGGGGGGGGGGGGGGGGGGGGGGGGGGGGGGGGGGGFFGGGGGGGGGGGGGGGGGGGGGGGGGGGGGGGGGGGGGGGGGGGGGGGGGGGGGGGGGGGGGGGGGGGGGGGGGGGGGFGGGGGGGCCEGGGEGGEGG5CFGGGGEEGGGGGGGGCFGGGG5*>DEDGGGDC<5/
@M03364:276:000000000-BLYN8:1:1101:13964:11486 1:N:0:1
ACTCCTACGGGAGGCAGCAGTGGGGAATATTGCACAATGGGCGCAAGCCTGATGCAGCCATGCCGCGTGTGTGAAGAAGGCCTTCGGGTTGTAAAGCACTTTCAGCGAGGAGGAAGGTGGTGAGCTTAATACGTTCATCAATTGACGTTACTCGCAGAAGAAGCACCGGCTAACTCCGTGCCAGCAGCCGCGGTAATACGGAGGGTGCAAGCGTTAATCGGAATTACTGGGCGTAAAGCGCACG
+
GGGGGGGGGGGGGGGGGGGGGGGGGGGGGGGGGGGGGGGGGGGGGGGGGGGGGGGGGGGGGGGGGEGGGGGGGGGGGGGGGGGGGGGGGGGGGGGGGGGGGGGGGGGGGGGGGGGGGFGGGGGGGGGGGGGGGGGGGGGGGGGGGGGGGGGGGGGGGGGGGGGGGGGGGGDGGGGGGGGGGGGGCGGGGEGGGGGGGGGFGCGGGGGGGGGGGGGGGGGGGGCGGCGGFDFFGGGGGGGGGG3/
@M03364:276:000000000-BLYN8:1:1101:23778:11493 1:N:0:1
ACTCCTACGGGAGGCAGCAGTGGGGAATATTGCACAATGGGCGCAAGCCTGATGCAGCCATGCCGCGTGTGTGAAGAAGGCCTTCGGGTTGTAAAGCACTTTCAGCGAGGAGGAAGGTGGTGAGCTTAATACGCTCATCAATTGCCGTTACTCGCAGAAGAAGCACCGGCTAAGTCCGTGCCAGCAGCCGCGGTAATACGGACGGTGCAAGCGTTAATCGCAATCACTGGGCGTAAAGCGCACG
+
AFFGGEGGCFC-@F7@FCFGFFCGC@,@C9CEFCFFCFCFGGGGGG@@GF8EEFCFFFFGFDFGGDC7>,C:CEA,ECFFFECCF@C7F,>BFFGFG=FCEEFFGGG@@:4+?=EE:?E7CC<4,:<?BDAFF7=+3,>,C==F,:>F:+B=@CC+383FFF<F7F,CE7CCB,@2>EDCC8BFFCFC7>EEEEGBFBCF88*B@CC*AF?5=*1**237*/:C+07+0:E=DDEG>F7C3)//
@M03364:276:000000000-BLYN8:1:1101:8312:11500 1:N:0:1
ACTCCTACGGGAGGCAGCAGTGGGGAATATTGCACAATGGGCGCAAGCCTGATGCAGCCATGCCGCGTGTGTGAAGAAGGCCTTCGGGTTGTAAAGCACTTTCAGCGAGGAGGAAGGCGTTGTGGTTAATAACCGCAGCGATTGACGTTACTCGCAGAAGAAGCACCGGCTAACTCCGTGCCAGCAGCCGCGGTAATACGGAGGGTGCAAGCGTTAATCGGAATTACTGGGCGTAAAGCGCACG
+
GGGGGGGGGGGGGGGGGGGGGGGGGGGGGGGGGGGFGGGEGGGGGGGGGGGGGGGGGGGGGGGGGEGGGBFGGGGGGGGGGGGGGGFGFGGGGFGGGGGGGGGGGGGGGGDFGFGGGGGGGGGGGFGGGGGEGFGGEEEGGGGGGGGCFC@ACEGGGGGGGGGGGGGGFGGGGGGGGGGGGGGGGGFGGGGGGEGGFGGGGCEEGGGGGFGGGGGGFGGGE8=EEGGGGGGF<CE=FFGGDDG5
@M03364:276:000000000-BLYN8:1:1101:8950:11508 1:N:0:1
ACTCCTACGGGAGGCAGCAGTGGGGAATATTGCACAATGGGCGCAAGCCTGATGCAGCCATGCCGCGTGTGTGAAGAAGGCCTTCGGGTTGTAAAGCACTTTCAGCGAGGAGGAAGGTGGTGAACTTAATACGTTCATCAATTGACGTTACTCGCAGAAGAAGCACCGGCTAACTACGTGCCAGCAGCCGCGGTAATACGTAGGTCCCAAGCGTTGTCCGGATTTATTGGGCGTAAAGCGAGCG
+
GGGGGGGGGGGGGGGGGGGGGGGGGGGGGGGGGGGGGGGGGGGGGGGGGGGGGGGGGGGGGFGGGGGGGGGGGGGGGGGGGGGGGGGGFGDGFCFGGGGGGGGGGGGGGGEGGGGGGGGGGGGGGGGGGGGGGGGGGGGGGGGGGGGGGGGGGGGGGGGGGGGGGGGEEGGGGFGGGG:,DFGGGGFGGGGGGEGGGFGGGGGGGFFGGGGGGEEGGGGGGGCEGGGGGGGGGGGGGGGGGGG3
@M03364:276:000000000-BLYN8:1:1101:13262:11510 1:N:0:1
ACTCCTACGGGAGGCAGCAGTGGGGAATATTGCACAATGGGCGCAAGCCTGATGCAGCCATGCCGCGTGTATGAAGAAGGCCTTCGGGTTGTAAAGTACTTTCAGCGAGGAGGAAGGCATTAAGGTTAATAACCTTAGTGATTGACGTTACTCGCAGAAGAAGCACCGGCTAACTCCGTGCCAGCAGCCGCGGTAATACGGAGGGTGCAAGCGTTAATCGGAATTACTGGGCGTAAAGCGCACG
+
GGGFGGGGGGGFGEGGEGGGGFFGGGGGGGGFFFGGGAEGGGGDGGGGF8FFGGGGFFGGGGGFGGGFECFFCFFGGGGGGFGFFFGGGGGGFFEEGFFGGGGGGGGCFDG@E@FGFFGGCGGFFFFEGGGFGFFG9C?FFG?FFCFFCFGGGGGDGGGFGGGGFGGGGGGGGGGGFGGGEG@>7B6CGEDGGCGEFECF>*1:C8CEFGGFEE5CC+9558;=FFFG?68535CE3DFDGGD9
@M03364:276:000000000-BLYN8:1:1101:9348:11521 1:N:0:1
ACTCCTACGGGAGGCAGCAGTGGGGAATATTGCACAATGGGCGCAAGCCTGATGCAGCCATGCCGCGTGTGTGAAGAAGGCCTTCGGGTTGTAAAGCACTTTCAGCGAGGAGGAAGGTGGTGAACTTAATACGTTCATCAATTGACGTTACTCGCAGAAGAAGCACCGGCCAACTCCGTGCCAGCAGCCGCGGTAATACGGAGGGTGCAAGCGTTAATCGGAATTACTGGGCGTAAAGCGCACG
+
GGGGGGGGGGGGGGGGGGGGGGGGGGGGGGGGGGGGGGGGGGGGGGGGGGGGGGGGGGGGGGGGGGGGGGGGGGGGGGGGGGGGGGGGGGGGGGGGGGGGGGGGGGGGGGDGEFFGGGGGGGGGGGGGGGGGGGFGGGGGCGGGGGGGGGEFGGGGGGGGGGGFGGGGGG*CFFFGGGGGEGGGGGGGGGGGGGGGDCFGEEGGEGGEGGGGGGEGGGCFGGEGFGGGGDFFGGGGGGGGGDD/
@M03364:276:000000000-BLYN8:1:1101:2807:11541 1:N:0:1
ACTCCTACGGGAGGCAGCAGTAGGGAAGCTTCCACAATGGACGAAAGTCTGATGGAGCAACGCCGCGTGAGTGAAGAAGGTTTTCGGCTCGTAAAACGCGGTTGTGGGAGAAGAATGTATCTGATAGTAACTGATCAGGTAGTGACGGTATCCAACCAGAAAGCCACGGCTAACTACGTGCCAGCAGCCGCGGTAATACGGAGGTGGCAAGCGTTGTCCGGATTGATTGGGCGTAAAGCGAGCG
+
CE,FGGCC@GGGG7B7F@EF;F<,BC,,CFFEFG<6CEFAFFFF+@F<CF<F<EEFGGGFAFG:@FF+@=F<E,6C,,:EF<EFGGG+:BF7CED<F+++>FCCB+?+,B=<<>3?DF,D,,:,C8:55AC,B9=3ECGG9FGGFGFDC7<==@7C:<:,>D<:7D@@F@>*?:;FCEF,*>D@8C::E8CEG*B8+?CG58==EGF*3>=*;;*1*++:>;5C8+2+<CFFDD5AC7DCGDG3
@M03364:276:000000000-BLYN8:1:1101:25114:11542 1:N:0:1
ACTCCTACGGGAGGCAGCAGTGGGGAATATTGCACAATGGGCGCAAGCCTGATGCAGCCATGCCGCGTGTATGAAGAAGGCCTTCGGGTTGTAAAGTACTTTCAGCGAGGAGGAAGGCATTAAGGTTCATAACCTTAGTGATTGACGTTACTCGCAGAAGAAGCACCGGCTAACTCCGTGCCAGCAGCCGCGGTAATACGGAGGGTGCAAGCGTTAATCGGAATTACTGGGCGTAAGCGCACGC
+
C<FFGG<CFDGGDC@EECGGGGFEG7F8@CEFCAFFFGGG?EE>FGGGGCEDGGGGGGDFGGG,@CGC@FGGFGEEFEGGDCFEG7?@F:>45F<?FECE?5,AFDF74@B=CG<,?AFF<FFFFF,,BFEE@,CF9?:A<<,5C<7>FFFGGGGD7+:FE,D7>FAFGCFE<FF=@EGC*>FGF7,>DEGEGEBEFF?EE*3*1;1CFGF5;B8*:++*/::CG:FC7+;5>5CCC*9CG3C9
@M03364:276:000000000-BLYN8:1:1101:20531:11549 1:N:0:1
ACTCCTACGGGAGGCAGCAGTGGGGAATATTGCACAATGGGCGCAAGCCTGATGCAGCCATGCCGCGTGTGTGAAGAAGGCCTTCGGGTTGTAAAGTACTTTCAGCGAGGAGGAAGGCATTAAGGTTAATAACCTTAGTGATTGACGTTACTCGCAGAAGAAGCACCGGCTAACTCCGTGCCAGCAGCCGCGGTAATACGGAGGGTGCAAGCGTTAATCGGAATTACTGGGCGTAAAGCGCACG
+
GGGGGGGGGGGGGGGGGGGGGGGGGGGGGGGGGGGGGGGGGGGGGGGGGGGGGGGGGGGGGGGGGGGGGGGGGGGGGGGGGGGGGGGGGGGGGGGGGGGGGGGGGGGGGGGGGGGGGGGGGGGGGGGGGGGGGGGGGGGGGFGGGGGGGGGGGGGGGGGGGGGGGGGGGGGGGGGFGGGGGGGGGGGGGGGGGGGGGGGGGGGGGGGGGGGGGGGGGGGGGGGGGGGGFGGGGGGGGGGGGGGD
@M03364:276:000000000-BLYN8:1:1101:2706:11554 1:N:0:1
ACTCCTACGGGAGGCAGCAGTAGGGAATCTTCCACAATGGACGAAAGTCTGATGGAGCAACGCCGCGTGAGTGAAGAAGGTTTTCGGATCGTAAAACTCTGTTGTTGGAGAAGAATGTATCTGATAGTAACTGATCAGGTAGTGACGGTATCTAACCAGAAAGGGACGGCTAACTACGTGCCAGCAGCCGCGGTAATACGTAGGTCCCAAGCGTTGTCCGGATTTATTGGGCGTAAAGCGAGCG
+
GGGGGGGGGGGGGGGGGGGGGGGGGGGGGGGGGGGGGGGGGGGGGGGGGGGGGGGGGGGGGGGGGGGFGGGGGGGGGGGGFGGGGGGGGGGGGGGGGGGGGGGGGGGGEGGGGGGGGGGGGGGGGGGGGGGGGGGGGGGGGGGGGGGGGGGGGGGGGGGGGGGGGGGGGDGGGGGGGGGFGFGGGGGGGGGGGGGGGFFGGGGGGFECGGGGGGGGGGGGGG5=CGGGF6ECDGGGGGGGGDGD
@M03364:276:000000000-BLYN8:1:1101:13889:11563 1:N:0:1
ACTCCTACGGGAGGCAGCAGTAGGGAATCTTCCACAATGGACGAAAGGCTGATGGAGCAACGCCGCGGGAGTGAAGAAGGTTTTCGGATCGTAAAACTCTGTTGTTGGAGAAGAACGTATTTGATAGTAACTAATCAAGTAGTGACGGTATCCAACCAGAAAGCCACGGCTAACTACGTGCCAGCAGCCGCGGTAATACGTCGGTGGCAAGCGTTGTCCGGATTTATTGGGCGTAAAGCGAGCG
+
EGGAFFFFEFGC@FGGGEDF<<C,;ECF,CCF,ED@@C<F968C:,7,;FGDDF@@CFCCGGGCC:=+@4>FFG9FE@==EDFD@E7=F+44:=DF=F9?,C,58?FEBFGGG@E,@3ADDA5ABED?A<<A,,,8>FD<937@@E:+3@373@DB<C>F<:<<CF:BF*FGGB;D:4>F:8DGCFF,C8EE*3*4+??83*3=E85C>F*=;3**20<55/;CFF+:CC**)9/:577CCCC)
@M03364:276:000000000-BLYN8:1:1101:2483:11616 1:N:0:1
ACTCCTACGGGAGGCAGCAGTGGGGAATATTGCACAATGGGCGCAAGCCTGATGCAGCCATGCCGCGTGTGTGAAGAAGGCCTTCGGGTTGTAAAGCACTTTCAGCGAGGAGGAAGGTGGTGAGCTTAATACGCTCATCAATTGACGGTACTCGCAGAAGAAGCACCGGCTAACTCCGTGCCAGCAGCCGCGGGAATACGGAGGGTGCAAGCGTTAATCGGAATTACTGGGCGTAAAGCGCACG
+
GGGGGGGGGGGGGGGGGGGGGGGGGGGGGGGGF,EFGGGGGGGGGGGGGGGGGGGGGGFFFGGGGGGGGCFGGGGGGGGG?FFGGGGGGGGGGGGGCFGG<F???BC7CFFGEE@FBEEGFEFGGGG<DC,?CB7BCAF9FF97,FC+@@CFFC@FC:FCGG7,6FF7CCF@FGFCGDC**=<87:C7::58:8*BCF9CE>8EGGGEC93/?EGEGFE7558*CFFE<CFFDGEGGFGDGDDD
@M03364:276:000000000-BLYN8:1:1101:27950:11620 1:N:0:1
ACTCCTACGGGAGGCAGCAGTGGGGAATATTGCACAATGGGCGCAAGCCTGATGCAGCCATGCCGCGTGTGTGAAGAAGGCCTTCGGGTTGTAAAGCACTTTCAGCGAGGAGGAAGGTGGTGAGCTTAATACGTTCATCAATTGACGTTACTCGCAGAAGAAGCACCGGCTAACTCCGTGCCAGCAGCCGCGGTAATACGGAGGGTGCAAGCGTTAATCGGAATTACTGGGCGTAAAGCGCACG
+
GFGGGFGGGGGGFGGGGFFGFGGGGGDGGGGCFGGGGGGFGGG>FGGGGGFGGGGGGGGGGGFGGGGGEFGGGGGGFGGGGFGFGGDG=FEGGGGGGGGDBFGGDFG+CEFGGGGEEFGGEGFGFFFGGGGDGFFDFD,AFFFGGGGGDFGCFG>CFGGGGGGGGDGGGGGGGGGGGGFGGGGGGGGGGGGGGGGGGDGGEDGGGGGGGGFGGGGCCFAFGEGCFCCGGFCGGD=C9FDDDDD7
@M03364:276:000000000-BLYN8:1:1101:14626:11622 1:N:0:1
ACTCCTACGGGAGGCAGCAGTGGGGAATATTGCACAATGGGCGCAAGCCTGATGCAGCCATGCCGCGTGTGTGAAGAAGGCCTTCGGGTTGTAAAGCACTTTCAGCGAGGAGGAAGGTGGTGAACTTAATACGTTCATCAATTGACGTTACTCGCAGAAGAAGCACCGGCTAACTCCGTGCCAGCAGCCGCGGTAATACGGAGGGTGCAAGAGTTAATCGGAATTACTGGGCGTAAAGCGCACG
+
GGGGGGGGGGGGGGGGGGGGGGGGGGGFGGGGFGGGGGGGGGGEFGGGGGGGGGGGFGGGGGGGGGGGGGGGGGGFGFGGGGGGGGGGFGGGFGGFGEFCFGGCFGGCFGGG@:FECFFGGGGFCGGGCFGFFGGGGG,,AC33FFDG=<FGGC@EFGG:F7FF,83@*:FEGFFFGGF<B>FGCFFG7CE8CBE79+B8>:BED8CBE@C3*?CCGGG5CE5*6+<CC+;:DGE=5CCDDG5/
@M03364:276:000000000-BLYN8:1:1101:4209:11626 1:N:0:1
ACTCCTACGGGAGGCAGCAGTAGGGAATCTTCCACAATGGACGAAAGTCTGATGGAGCAACGCCGCGTGAGTGAAGAAGGTTTTCGGATCGTAAAACTCTGTTGTTGGAGAAGAATGTATCTGATAGTAACTGATCAGGTAGTGACGGTATCCAACCAGAAAGCCACGGCTAACTACGTGCCAGCAGCCGCGGTAATACGTAGGTGGCAAGCGTTGTCCGGATTTATTGGGCGTAAAGCGAGCG
+
GDFGFEFGGGGGGGGGGGFGGGGGGGGGGGGGGGGGGGGGCGDGGGGFGGGGGGGGGGGEFGGGGGFFEEGGGGGGGGGGGFFFFGGGGDBF@FFFGCFGGGGGG<<=<FGCCFEGGGGGFGFAAFFGGFFEFGGGGFFEFGFGGG7CFGGGGGGCGEFCFGGG@DFGCGCGGGGGGEFFGFFGGGGFGG5EBC5EFG?FFFFGGGCFGGCGGGGGG?FE=EGGGGDFFGFGGGGGG7:5<DG3
@M03364:276:000000000-BLYN8:1:1101:23938:11647 1:N:0:1
ACTCCTACGGGAGGCAGCAGTGGGGAATATTGCACAATGGGCGCAAGCCTGATGCAGCCATGCCGCGTGTATGAAGAAGGCCTTCGGGTTGTAAAGTACTTTCAGCGAGGAGGAAGGCATTAAGGTTAATAACCTTAGTGATTGACGTTACTCGCAGAAGAAGCACCGGCTAACTCCGTGCCAGCAGCCGCGGTAATACGGAGGGTGCAAGCGTTAATCGGAATTACTGGGCGTAAAGCGCACG
+
GGGGGGGGGGGGGGGGGGGGGGGGGGGGFCGGGGGGGGGGGGGGGGGGGGGGGGGGGGGGGGGGGGGGGEFGGGGGGGGGGGGGGGGGGGGGGGGGGGGGGGGGGGG@FGFGGGGGGGGGGGGGGGGGGGGGGGFCGGGGGGGGGGGGFDGGGGGGGGGGGGGGFGGCGGDGGGGGGGGGGGGGGGGGFGGGC:EEGFGCEEEGGGGGGGGGGGGGGFFGDGGGGGGGGGFFGGGGGGGGDGG<
@M03364:276:000000000-BLYN8:1:1101:21742:11663 1:N:0:1
ACTCCTACGGGAGGCAGCAGTAGGGAATCTTCCACAATGGACGAAAGTCTGATGGAGCAACGCCGCGTGAGTGAAGAAGGTTTTCGGATCGTAAAACTCTGTTGTTGGAGAAGAATGTATCTGATAGTAACTGATCAGGTAGTGACGGTATCCAACCAGAAAGCCACGGCTAACTACGTGCCAGCAGCCGCGGTAATACGTAGGTGGCAAGCGTTGTCCGGATTTATTGGGCGTAAAGCGAGCG
+
GGGGGGGGGGGGGGGGGGGGGGGGGGGGGGGGGGGGGGGGGGGGGGGGGGGGGGGGGGGGGGGGGGGGGGGGGGGGGGGGGFGGGGGGGGGGGGGGGGGGGGGGFFGGFGGGGGGGGGGGGGGGGGGGGGGGGGGGGGGGGGGGGGGGGFGFGGGGDGGGGGGGFFGGGGGGFGGGGGGGGGGGGGGGGGGGGGGGGGFGGGGGGGGGGFG=EGDEE7EGGCEDGGFGGGGGGGGGGGDGGDC)
@M03364:276:000000000-BLYN8:1:1101:25370:11684 1:N:0:1
ACTCCTACGGGAGGCAGCAGTGGGGAATATTGCACAATGGGCGCAAGCCTGATGCAGCCATGCCGCGTGTGTGAAGAAGGCCTTCGGGTTGTAAAGCACTTTCAGCGAGGAGGAAGGTGGTGAGCTTAATACGTTCATCAATTGACGTTACTCGCAGAAGAAGCACCGGCTAACTCCGTGCCAGCAGCCGCGGTAATACGGAGGGTGCAAGCGTTAATCGGAATTACTGGGCGTAAAGCGCACG
+
GGGGGGGGGGGGGGGGGGGGGGGGGGGGGGGGGGGGGGGGGGGGGGGGGGGGGGGGGGGGGGGGGGGGGGGGGGGGGGGGFGGGGGGGGGGGGGGGGGGGGGGGGGGGGGGGGGGGGEFGGGGGC<FFGGGGFFDGCGG9AFGGGGGGGGGGGGGGGDGGGGGGGGGGGGGGFGGFGGGGGGGFGGGGGGGGGEGGGGCCEGGGGGGGGGGGDGG=FCFGGGCCFGFGGGGGGGGGGGGCGGG5
@M03364:276:000000000-BLYN8:1:1101:27879:11720 1:N:0:1
ACTCCTACGGGAGGCAGCAGTGGGGAATATTGGACAATGGGCGCAAGCCTGATCCAGCCATGCCGCGTGAGTGATGAAGGCCCTAGGGTTGTAAAGCTCTTTTGTGCGGGAAGATAATGACGGTACCGCAAGAATAAGCCCCGGCTAACTTCGTGCCAGCAGCCGCGGTAATACGAAGGGGGCTAGCGTTGCTCGGAATCACTGGGCGTAAAGGGTGCGTAGGCGGGTCTTTAAGTCAGATGTG
+
GGGGGGGGGGGGGGGGGGGGCFGGGGGGGGGGGGGGGGGGGGGGGGGGGGGGGGGGGGGGGGGGGGGGGGGGGGGGGGGGFGGGGGGGGGGGGGGFFGGGGGGGGGGGGGCGGGGGGGGGGGGGGGGGGC:FDCFFGGGGGGEGGGGGGGGGGGGGGGGGGGGGGGGGGGEDGFGGDEGGGGGCGGGGGGGG9EGGGGGGGGGGGGGEEEGGGGGGEGGGGGDCGCCEGGGG77::>FFFGGGC
@M03364:276:000000000-BLYN8:1:1101:15759:11731 1:N:0:1
ACTCCTACGGGAGGCAGCAGTAGGGAATCTTCCACAATGGACGAAAGTCTGATGGAGCAACGCCGCGTGAGTGAAGAAGGTTTTCGGATCGTAAAACTCTGTTGTTGGAGAAGAATGTATCTGATAGTAACTGATCAGGTAGTGACGGTATCCAACCAGAAAGCCACGGCTAACTACGTGCCAGCAGCCGCGGTAATACGGAGGGTGCAAGCGTTAATCGGATTTATTGGGCGTAAAGCGAGCG
+
GGGGGGGGGGGGGGGGGGGGGGGGGGGGGGGGGGGGGGGGGGGGGGGGGGGGGGGGGGGGGGGGGGGGGGGGGGGGGGGGGGGGGGGGGGGGGGGGGGGGGGFGGGGGGGGGGGGGGGGGGGGGGGGGGGGGGGGGGGGGGGGGGGGGGGGGGGGGGGGGGGGGGGGGGGGGGGGGGGGGGGGGGGGGFGGGGGGGGGFGDEGGGGGGCCGGGDEGFGGGGDEEFGGGGGGGGGGGGGGGGCD7
@M03364:276:000000000-BLYN8:1:1101:20010:11760 1:N:0:1
ACTCCTACGGGAGGCAGCAGTGGGGAATATTGCACAATGGGCGCAAGCCTGATGCAGCCATGCCGCGTGTGTGAAGAAGGCCTTCGGGTTGTAAAGCACTTTCAGCGAGGAGGAAGGTGGTGAGCTTAATACGTTCATCAATTGACGTTACTCGCAGAAGAAGCACCGGCTAACTCCGTGCCAGCAGCCGCGGTAATACGGAGGGTGCAAGCGTTAATCGGAATTACTGGGCGTAAAGCGCACG
+
GGGGGGGGGGGGGGGGGGGGGGGGGGGGGGGGGGGGGGGGGGGGGGGGGGGGGGGGGGGGGGGGGGGGGGGGGCGGGGGGGGGGGGGGGGGGGGGGGGGGGGGGGGGGGGGGGGGGGGGGGGGGGGGGGGGGGGGGGGEGGGGGGGGGGGGGGGGGGGGGGGGGGGGGGGGGGGGGGGGGGGGGGGGGGGGGGCEEFGFFDGGGGGGGGGGGGGGGGGGGGGGGGGGGGGGFGGCEGGGDGDD5
@M03364:276:000000000-BLYN8:1:1101:8066:11767 1:N:0:1
ACTCCTACGGGAGGCAGCAGTGGGGAATATTGCACAATGGGCGCAAGCCTGATGCAGCCATGCCGCGTGTGTGAAGAAGGCCTTCGGGTTGTAAAGCACTTTCAGCGAGGAGGAAGGTGGTGAGCTTAATACGCTCATCAATTGACGTTACTCGCAGAAGAAGCACCGGCTAACTCCGTGCCAGCAGCCGCGGTAATACGGAGGGTGCAAGCGTTAATCGGAATTACTGGGCGTAAAGCGCACG
+
GGGGGGGGGGGGGGFGGGGGFGGGGGGGGGGGGGGGGGGGGGGGGGGGGGGGGGGGGGGGGGFGGGGGGGGGGGGGGGGGGFGGGGGGGGGGGGGGGGGGGGGGGGGGGGGGGGGGGGGGGGGGGGGGGGGGGEFGGGGGGGGGGGGGGGGGGGGGGGGGGFFFGGAFEGDFGGGGGGGGDGGGGFFCEGGGGGGGGGGGGGGEEGGGGGE58EGGDGGCEGEGFGGGG6@FGG5CDFGGGDD<
@M03364:276:000000000-BLYN8:1:1101:18870:11783 1:N:0:1
ACTCCTACGGGAGGCAGCAGTAGGGAATCTTCCACAATGGACGAAAGTCTGATGGAGCAACGCCGCGTGAGTGAAGAAGGTTTTCGGATCGTAAAACTCTGTTGTTGGAGAAGAACGTATTTGATAGTAACTGATCAGGTAGTGACGGTATCCAACCAGAAAGCCACGGCTAACTACGTGCCAGCAGCCGCGGTAATACGTAGGTGGCAAGCGTTGTCCGGATTTATTGGGCGTAAAGCGAGCG
+
FDGFGGGFGEGEGGGGGGGGGFGGGGGGGGCFFGGGGGGGGGGGECGFGFGGGFGGGGGGGGGGGGGFGDGGGGAGGGGFCEFFGGGGGDGGFEGGGEFGGGFGFCDGFGGGGG8FGF8AFFGGGGGEFFGFGGFGGGGGGGDFAFGGGFGGFGGGGGGGGGGGGGGGGGGGFGGGGGEGGGGGGDGGGCEGGGGGFFFFEGGGGGGGGFFGGGGEEFEEEEC=+;99@CGFGDE=FGGGGGD3
@M03364:276:000000000-BLYN8:1:1101:4691:11809 1:N:0:1
ACTCCTACGGGAGGCAGCAGTAGGGAATCTTCCACAATGGACGAAAGTCTGATGGAGCAACGCCGCGTGAGTGAAGAAGGTTTTCGGATCGTAAAACTCTGTTGTTGGAGAAGAATGTATCTGATAGTAACTGATCAGGTAGTGACGGTATCCAACCAGAAAGCCACGGCTAACTACGTGCCAGCAGCCGCGGTAATACGTAGGTGGCAAGCGTTGTCCGGATTTATTGGGCGTAAAGCGAGCG
+
GGGGGGGGGGGGGGGGGGGGGGGGGGGGGGGGGGGGGGGGGGGGGGGGGGGGGGGGGGGGGGGGGGGGGGGGGGGGGGGGGGGGGGGGGGGGGGGGGGGGGGGGGGGGGGGGGGGGGGFGGGGGGGGGGGGGGGGGGGGGGGGGGGGGGGGGGGGGGGGGGGGGGGGGGGGGGGFDFCGFGDGGGGGGGGGGEGGGGGGGEGGGGGGGGGGGGGGG/+AEGGGGGGGFFFGGGGGGFFGGDDGG
@M03364:276:000000000-BLYN8:1:1101:3808:11859 1:N:0:1
ACTCCTACGGGAGGCAGCAGTGGGGAATATTGCACAATGGGCGCAAGCCTGATGCAGCCATGCCGCGTGTGTGAAGAAGGCCTTCGGGTTGTAAAGCACTTTCAGCGAGGAGGAAGGTGGTGAACTTAATACGTTCATCAATTGACGTTACTCGCAGAAGAAGCACCGGCTAACTCCGTGCCAGCAGCCGCGGTAATACGGAGGGTGCAAGCGTTAATCGGAATTACTGGGCGTAAAGCGCACG
+
GGGGGGGGGEGGGGGGGGGGGGGGGDGGGGGGGGGGGGGGGGCGEGGGGGGGGFGGGGGGFGGGGGGCFFFGGGGGGGGFGFGGGG>GGEGEGGGGGGGGFGDFFGGGGGGGGGFG>EFGEGGFGG?FFGGGGDFGGGGGGFGGGGGGGGGGGGGCFEFCGG?@DFFGGGGGGGGGGGG7FGGFGGGGGGGGGGGGCGGGGDEGEGGGGGGGGGDGGGFGGGGGGGEFCFDF3C5=>DGDGGG<
@M03364:276:000000000-BLYN8:1:1101:8185:11876 1:N:0:1
ACTCCTACGGGAGGCAGCAGTGGGGAATATTGCACAATGGGCGCAAGCCTGATGCAGCCATGCCGCGTGTGTGAAGAAGGCCTTCGGGTTGTAAAGCACTTTCAGCGAGGAGGAAGGTGGTGAACTTAATACGTTCCTCAATTGACGTTACTCGCAGAAGAAGCACCGGCTAACTCCGTGCCAGCAGCCGCGGTAATACGGAGGGTGCAAGCGTTAATCGGAATTACTGGGCGTAAAGCGCACG
+
GGFGGGCGFGGGGGGCFGGFFGGCGCBEFF9FCDGFEGGGGGGGGDGGCGGFDGGG9A8FFGF,CFE@FCFGGFE<ECF88E=FGFG@F7FFFGGGGGGGGFGAEG=CCG7=@FFDGGGFEGAF<B?F?F<C=F,8,C<ABFGGFCFFGCFDDFGGG7DCFGG7CF>EGFC:FFF;EEF7*DEFGEFFCEGCEGGECFGG8EEECBECE?FGGE=E5<?FGEEGG<+9:C5ACDEGC7><DG37
@M03364:276:000000000-BLYN8:1:1101:6736:11901 1:N:0:1
ACTCCTACGGGAGGCAGCAGTAGGGAATCTTCCACAATGGACGAAAGTCTGATGGAGCAACGCCGCGTGAGTGAAGAAGGTTTTCGGATCGTAAAACTCTGTTGTTGGAGAAGAATGTATCTGATAGTAACTGATCAGGTAGTGACGGTATCCAACCAGAAAGCCACGGCTAACTACGTGCCAGCAGCCGCGGTAATACGTAGGTGGCAAGCGTTGTCCGGATTTATTGGGCGTAAAGCGAGCG
+
GGGGGGGGGGGGFDGGGGGGGGGGGGGGGGGGGGGGGGGGGGGGGDGGGDGGGGGGGGGGGGGGGEGGGGGGGGGGGGGGGGGGCGGGGGGGGGGGGGGGGGGGGGGGG<FFGGGGGGGGGGGFGGGGGGGGGGGGGGFEEGGGGGEGGGGGGGGGGGGCGCFFGGGGGGGGDGGGGGFGGFGGGGGGFCGGGGGDGFGCFFGGGGGGGGGGGGGEE99/*8;=CFGGGGGFGGCGGGG393CC
@M03364:276:000000000-BLYN8:1:1101:14066:11920 1:N:0:1
ACTCCTACGGGAGGCAGCAGCAGGGAATCTTCCGCAATGGGCGAAAGCCTGACGGAGCAACGCCGCGTGAGTGATGAAGGGTTTCGGCTCGTAAAACTCTGTTATTAGGGAAGAACAAACGGGTAAGTAACTGTGAACGTCTTGACGGTAACTAATCAGAAAGCCACGGCTAACTACGTGCCAGCAGCCGCGGTAATACGTAGGTGGCAAGCGTGATCCGGGATTATTGGGCGTAAAGGGCGCG
+
EFGGGGGGGGGGGGGGGGGG96FFGCGG<FG<F,FGGGGGGCGGGG+FGGGG@F6FGGGGGGGGGGGGGGCCFGCFGGGGE?EFGGG:F@FCGGGC5FGGFGA<F9?FFGGFGGD,F=<,3+BFFCAC=CF<<C<3E=,:+,3@DC@33@>EE,3,EFG,=::@:,5>**5CFG@C:B<:*4,,*62:;*:E33*15B2:3+*;+?C*9F8*;/*20:+/***12++23?FG<777>F**5D3C
@M03364:276:000000000-BLYN8:1:1101:14606:11924 1:N:0:1
ACTCCTACGGGAGGCAGCAGTGGGGAATATTGCACAATGGGCGCAAGCCTGATGCAGCCATGCCGCGTGTGTGAAGAAGGCCTTCGGGTTGTAAAGCACTTTCAGCGAGGAGGAAGGTGGTGAACTTAATACGTTCATCAATTGACGTTACTCGCAGAAGAAGCACCGGCTAACTCCGTGCCAGCAGCCGCGGTAATACGGAGGGTGCAAGCGTTAATCGGAATTACTGGGCGTAAAGCGCACG
+
GGGGGGGGGGGGGGGGGGGGGGGGGGGGCGGGGGGGGGGGGGGGGGGGGGGGGGGGGGGGGGGGGGGGGGGGGGGGGGGGGGGGGGGGEGGGGGGGGGGGGGGGGGGCFGGGGGGGGGFGGGFFFFGGGGGGFFGFGGGGGFFGEGGGGGGGGGGGGGGGGGDGGGGGGEGGFGGGGGGGGGGGGGGCFEGGGEEGFGGFEGGEGGGEDDFGEEGG59FDGGGFCCFEFFGGGGC7CFCDGGG7
@M03364:276:000000000-BLYN8:1:1101:8755:11924 1:N:0:1
ACTCCTACGGGAGGCAGCAGTGGGGAATATTGCACAATGGGCGCAAGCCTGATGCAGCCATGCCGCGTGTGTGAAGAAGGCCTTCGGGTTGTAAAGCACTTTCAGCGAGGAGGAAGGTGGTGAGCTTAATACGTTCATCAATTGACGTTACTCGCAGAAGAAGCACCGGCTAACTCCGTGCCAGCAGCCGCGGTAATACGGAGGGTGCAAGCGTTAATCGGAATTACTGGGCGTAAAGCGCACG
+
GGGGGGGGGGGGGGGGGGGGGGGGGGGGGGGGGGGGGGGGGGGGGGGGGGGGGGGGGGGGGGGGGGGGGFGGGGGGGGGGCFGGGGGGGGGGGGGGGGGGGGGGGGGGFGGGGGGGGGGGGGFFGGGGGGECGGGGGGGGGGGGGFGGGGGGCGGGGGGGGGGGFCDGECGGGGGGGGGGGGGGGGGGGGGGGGGGGGGGGGGGGGGDGGGGGGGGGGGGGGGGGGGGGGCGGGGGGGGGGGDC
@M03364:276:000000000-BLYN8:1:1101:29517:11928 1:N:0:1
ACTCCTACGGGAGGCAGCAGTAGGGAATCTTCGGCAATGGACGAAAGTCTGATCGAGCAACGCCGCGTGAGTGAAGAAGGTTTTCGGATCGTAAAATTCTGTTGTTAGAGAAGAACGACGAGGAGAGTGGAACGTTCCTCATGTGACGGTATCTAACCAGAAAGGGACGGCAAACTCCGTGCCAGCAGCTGGGGTAATACGTAGGTCCAGAGCGTTGTCCGGATTTATTGGGCGTAACGCGACC
+
FFGGGGGGGEGGGGGGGGGGFFE,CFFG@FF666CFEFGF<FG:FGG9CFGG99CC<F7E,@FGGDGGG,=CECG,CFGGCFFCFGG@F+BFGGGD,4EFGG9<AFF<,EFCGGG,F++48+38FCC5,>FE,B8,,:CC,C>FD,3@<+3@F,,=B,>F>C3,,6:*C:7*><:;,?7F7782,*62=,+*3C:C6+??B++*1?+5++0*5*=8CCC91**2C9+2??E=<D=C<9C33C))
@M03364:276:000000000-BLYN8:1:1101:24891:11939 1:N:0:1
ACTCCTACGGGAGGCAGCAGTGGGGAATATTGCACAATGGGCGCAAGCCTGATGCAGCCATGCCGCGTGTGTGAAGAAGGCCTTCGGGTTGCAAAGCACTTTCAGCGAGGAGGAAGGTGGTGAGCTTAATACGCTCATCAATTGACGTTACTCGCAGAAGAAGCACCGGCTAACTCCGTGCCAGCAGCCGCGGTAATACGGAGGGTGCAAGCGTTAATCGGAATTACTGGGCGTAAAGCGCACG
+
GGGGGGGGGGGGGGGGGGGGGGGGGGGGGGGGGGGGGGGGGGGGGGGGGGGGGGGGGGGGGGGGGGGGGGGGGGGGGGGGGGGGGGGGGGG,FGGGGGGGGGGGGGGGGGGGGGGGGGGGGGGGGGGGGGGGGGGGGGGGGGGGGGGGGGGGGGGGGGGGGGGGGGGGGGGGGGGCCGGGGGGGGGGGGGGGGGGGGGGGGGGGGGGGGGGGGGGGGGFGGCGGGGGGGGGGGGCEGGGDGGD7
@M03364:276:000000000-BLYN8:1:1101:11205:11941 1:N:0:1
ACTCCTACGGGAGGCAGCAGTGGGGAATATTGCACAATGGGCGCAAGCCTGATGCAGCCATGCCGCGTGTGTGAAGAAGGCCTTCGGGTTGTAAAGCACTTTCAGCGAGGAGGAAGGTGGTGAGCTTAATACGCTCATCAATTGACGTTACTCGCAGAAGAAGCACCGGCTAACTCCGTGCCAGCAGCCGCGGTAATACGGAGGGTGCAAGCGTTAATCGGAATTACTGGGCGTAAAGCGCACG
+
GGGGGGGGGGGGGGGGGGGGGGGGGGGGGGGGGGGGGGGGGGGGGGGGGGGGGGGGGGGGGGGGGGGGGGGGGGGGGGGGGGGFGGGGGGGGGGGGGGGGGGGGGGGGGGGGGGGGGGGGGGGGGGGGGGGFGDFGGGGGGGGGGGGGGGGFGGGGGDEFGGGGFGGGGGGGGCGGGGGGGGGGFFGGGDEEGGGGGGGGGGGGGCEGFGGGGGGGGGGGGGGGGGGGGGGGGGGGGGGGGGGC
@M03364:276:000000000-BLYN8:1:1101:20094:11944 1:N:0:1
ACTCCTACGGGAGGCAGCAGTAGGGAATCTTCCACAATGGACGAAAGTCTGATGGAGCAACGCCGCGTGAGTGAAGAAGGTTTTCGGATCGTAAAACTCTGTTGTTGGAGAAGAATGTATCTGATAGTAACTGATCAGGTAGTGACGGTATCCAACCAGAAAGCCACGGCTAACTACGTGCCAGCAGCCGCGGTAATACGTAGGTGGCAAGCGTTGTCCGGATTTATTGGGCGTAAAGCGAGCG
+
GGGGGGGGGGGGGGGGGGGGGGGGGGGGGGGGGGGGGGGGFGGGGGGGGGGGGGGGGGGGGGGGGGGGGGGGGGGGGGGGGGGGGGGGGGGGGGGGGGGGGGGGGFGGGGGGGGGGGGGGGGGGGGGGFFGGGGGGGFGGGGGGGGGGGGGGGGGGGGGGGGGGGGGGGGGGGGGGGGGGFFGGGGGGGGGGGEGGGGGGGGGDGGGGGGGGGGGCGGGCCEGGGGG?CECCDDGGGDFGDDC7
@M03364:276:000000000-BLYN8:1:1101:24056:11945 1:N:0:1
ACTCCTACGGGAGGCAGCAGTGGGGAATATTGCACAATGGGCGCAAGCCTGATGCAGCCATGCCGCGTGTGTGAAGAAGGCCTTCGGGTTGTAAAGCACTTTCAGCGAGGAGGAAGGTGGTGAGCTTAATACGTTCATCAATTGACGTTACTCGCAGAAGAAGCACCGGCTAACTCCGTGCCAGCAGCCGCGGTAATACGGAGGGTGCAAGCGTTAATCGGAATTACTGGGCGTAAAGCGCACG
+
GGGGGGGGGGGGGGGGGGGGGGGGGGGGGGGGGGGGGGGGGGGGGGGGGGGGGGGGGGGGGGGGGGGGGGGGGGGGGGGGGGGGGGGGGGGGGGGGGGGGGGGGGGGGGGDGGEGGGGGGGGGGGFGGGGGGGGGGGGGGGGGGGGGGGGGGGGGGGGFGGGGGGGGGGGGGFGGGGGFGGGGGGGGGGDEGGGGGGGGGGGGGGGGGGFGGGGGGGGGFGGGGGGGGGCFGGGGGGGGG<CCC
@M03364:276:000000000-BLYN8:1:1101:12956:12005 1:N:0:1
ACTCCTACGGGAGGCAGCAGTGGGGAATATTGCACAATGGGCGCAAGCCTGATGCAGCCATGCCGCGTGTGTGAAGAAGGCCTTCGGGTTGTAAAGCACTTTCAGCGAGGAGGAAGGTGGTGAGCTTAATACGTTCATCAATTGACGTTACTCGCAGAAGAAGCACCGGCTAACTCCGTGCCAGCAGCCGCGGTAATACGGAGGGTGCAAGCGTTAATCGGAATTACTGGGCGTAAAGCGCACG
+
GGGGGGGGGGGDGGGGGGGGGGGGGGGGGGGGGGGGGGGGGGGGGGGGGGGGGGGGGGGGGGGGGGGGGGGGGGGGGGGGGGGCGGGGGGGGGGGGGGGGGGGGGGGGGGGGGGGGGFGGGGEFGGGGGGGGDGGGGDGGGGGGGGDGGGGDGGFGEFGCGGGGGGGGGGGGDDGGGGGGGGGGGGG>EGGGGGGGGFGFGGGGCEGCGGCEGGDGFFCGGGGGGGGFEFF=<DGGGGGGGDGD
@M03364:276:000000000-BLYN8:1:1101:11210:12024 1:N:0:1
ACTCCTACGGGAGGCAGCAGTGGGGAATATTGCACAATGGGCGCAAGCCTGATGCAGCCATGCCGCGTGTGTGAAGAAGGCCTTCGGGTTGTAAAGCACTTTCAGCGAGGAGGAAGGTGGTGAGCTTAATACGTTCATCAATTGACGTTACTCGCAGAAGAAGCACCGGCTAACTCCGTGCCAGCAGCCGCGGTAATACGGAGGGTGCAAGCGTTAATCGGAATTACTGGGCGTAAAGCGCACG
+
GGGGGGGGGGGGGGGGGGGGGGGGGGGGGGGGGGGGGGGGGGGGGGGGGGGGGGGGGGGGGGGGGGGGGGGGGGGGGGGGFGGGGGGGGGGGGGGGGGGGGGGGGGGGGEEGDGGGGGGGCGGGGGGGGGGGGGGGGGGFEGGGGFEGGGGGGGGGGDGFGGGGGGGGGGGGGGGGGGGGGGGGGGGGGGGGGGGGGC9EGGEGGGGGGGGGGGGCFFFGGGGGGGGGGGGGDGGGGGGGGDG<
@M03364:276:000000000-BLYN8:1:1101:3608:12084 1:N:0:1
ACTCCTACGGGAGGCAGCAGTAGGGAATCTTCCACAATGGACGAAAGTCTGATGGAGCAACGCCGCGTGAGTGAAGAAGGTTTTCGGATCGTAAAACTCTGTTGTTGGAGAAGAATGTATCTGATAGTAACTGATCAGGTAGTGACGGTATCCAACCAGAAAGCCACGGCTAACTACGTGCCAGCAGCCGCGGTAATACGTAGGTGGCAAGCGTTGTCCGGATTTATTGGGCGTAAAGCGAGCG
+
FGGFGGGGFGGGGGGGGGGGGEFEGGF<E<E<EFGCEGGG,CFEF:B6C,CCFFGE,CF<@CFBF:FFBC?FEDCEFFFGGGFFF:=7C=FECEFAFFGG9CAEG?EFCFE=,E<?,C?EC<EFGFEGGDF<FC9?<EFFDFG8?F:FFGGGGDF@F>>:=>DFFFF:CCFFCFGFGGGFCGFGGGGG:1:EGGEEGFC:<9B7,?CGG6EFCECDCFGEGGGCG1=;CCCFCCE59*?C35<)
@M03364:276:000000000-BLYN8:1:1101:2233:12090 1:N:0:1
ACTCCTACGGGAGGCAGCAGTAGGGAATCTTCGGCAATGGACGAAAGTCTGACCGAGCAACGCCGCGTGAGTGAAGAAGGTTTTCGGATCGTAAAACTCTGTTGTTAGAGAAGAACGACGAGGAGAGTGGAAAGCTCCTTGTGTGACGGTATCTAACCAGAAAGGGACGGCTAACTACGTGCCAGCAGCCGCGGTAATACGTAGGTCCCAAGCGTTGTCCGGATTTATTGGGCGTAAAGCGAGC
+
GGGGGGGGGGGGGGDGGGGGGGGGGGGGGGGGGGGGGGGGFGGGGFGGGGGGGGGCEDCF8FGGGGGEEGGGFEFGGFGGGGGGGGGGGGG?AEGGGGGGGFGGGGGEFGGGGGGGGGGGGGGGGC7DFG<<FFEFGGF@BCFF@FGE7@>DC9FCGGGGGEGGGG7FEGDEGG@FFGGGGGGFGGGGGFGGEGGG8CCFGGGGDEGGGGFEFE;=CGG?CCD/;+CCF<FE4)1>D:FF<3D)
@M03364:276:000000000-BLYN8:1:1101:23592:12109 1:N:0:1
CTAGACAACTCCTACGGGAGGCAGCAGTGGGGAATATTGCACAATGGGCGCAAGCCTGATGCAGCCATGCCGCGTGTATGAAGAAGGCCTTCGGGTTGTAAAGTACTTTCAGCGAGGAGGAAGGCGTTGTAGTTAATAGCTGCAGCGATTGACGTTACTCGCAGAAGAAGCACCGGCTAACTCCGTGCCAGCAGCCGCGGTAATACGGAGGGTGCAAGCGTTAATCGGAATTACTGGGCGTAAAGCGCACG
+
CCCCCGGGGGGGGGGGGGGGGGGGGGGGGGGGGGGGGGGGGGGGGGGGGGGGGGGGGGGGGGGGGGGGGGGGGGGGEGGGGGGGGGGGGGGGGGGGFGGGGGFGGGGGGFGGCFCFGGGGGGFEGGECGGGDFFAFDFGGGGGGGGGGGGGGGGGEGGGGGDGFCFFGFGGGGGGGGEGGGGGGG:*CCC:=CCFEGEEEGGGGGFGG=>CEGGGGG?CG>EDCEFGGGGGGDGGGFGCGGGGGG>DDDD<
@M03364:276:000000000-BLYN8:1:1101:2298:12110 1:N:0:1
ACTCCTACGGGAGGCAGCAGTAGGGAATCTTCCACAATGGACGAAAGTCTGATGGAGCAACGCCGCGTGAGTGAAGAAGGTTTTCGGATCGTAAAACTCTGTTGTTGGAGAAGAACGTATTTGATAGTAACTGATCAGGTAGTGACGGTATCCAACCAGAAAGCCACGGCTAACTACGTGCCAGCAGCCGCGGTAATACGTAGGTGGCAAGCGTTGTCCGGATTTATTGGGCGTAAAGCGAGCG
+
GGGGGGGGGGGGGGGGGGGGGGGGGGGFGGGGGGGGGGGGFFGGGGGFGGGGGGGGGCGGGGGDGCGCFEFFGGGGGGGGCFGGGGGGCGGGGGGGGGG<FFFGFFGGEFGGGGGGGGGFGGGG9AFGGGGFFGGGGGGFGGGGGGGDFGGF9FGFGGGGGGG,@@DGGGGGGGGGGGGGGFCEBFFFGGCCEGEGGGGGEFFGEFGCFFGGGGGGGGGGGE8C+1+>EGGGGGGC>CCCDGGD
@M03364:276:000000000-BLYN8:1:1101:25749:12158 1:N:0:1
ACTCCTACGGGAGGCAGCAGTAGGGAATCTTCCACAATGGACGAAAGTCTGATGGAGCAACGCCGCGTGAGTGAAGAAGGTTTTCGGATCGTAAAACTCTGTTGTTGGAGAAGAACGTATTTGATAGTAACTGATCAGGTAGTGACGGTATCCAACCAGAAAGCCACGGCTAACTACGTGCCAGCAGCCGCGGTAATACGTAGGTGGCAAGCGTTGTCCGGATTGATTGGGCGTAAAGCGAGCG
+
GGFGGGGGGGGG@DG7FEEGGG<@B@FGCFGGFGG@6CEGDFG@@F:CCCFGFFCGGDFFCCC+@@CGC7=FFFGACGGCAEEFECFDCB@FGFGFGGGGGGGGGGGG88FGCGDGGA<FFADAFEFGGEGGFGFE,CBCFD,A?E7CCDEEDDG,++=>BE@<F<>F7BF:,<DDFGGFGFGFCCG7>EGEG:BECFD:<,:CCFG*29*CCC8?=A955=85*5@C:=F5C<5C5*799C33
@M03364:276:000000000-BLYN8:1:1101:17896:12161 1:N:0:1
ACTCCTACGGGAGGCAGCAGTAGGGAATCTTCCACAATGGGCGAAAGCCTGATGGAGCAACGCCGCGTGTGTGACGAAGGGTTTCGGCTCGTAAAACACTGTTGTAAGAGAAGAATGACATTGAGAGTAACTGTTCAATGTGTGACGGTATCTTACCAGAAAGGAACGGCTAAATACGTGCCAGCAGCCGCGGTAATACGTATGTTCCAAGCGTTATCCGGATTTATTGGGCGTAAAGCGAGCG
+
GGGGGGGGGGGGGGGGGGGGGGGGGGGGGGGGGGGGGGGGGGGGGGGGGGGGGGGGGGGGGGGGGGGGGGGGGGGGGGGGGGGGGGGGGGGGGGGGGGGGGGGGGGGGGGGGGGGGGGGGGGGGGGGGGGGGGGGGGGGGGGGGGGGGGGGGGGGGGGGGGGGGGGGGGGGGGGGGGGGGGGGGGGGGGGGGGGGGGGGGGGGGGGGGGGGGGGGGGGGGGEEGGGGGGGGFDGGGGGGGGGGG
@M03364:276:000000000-BLYN8:1:1101:14646:12196 1:N:0:1
ACTCCTACGGGAGGCAGCAGTGGGGAATATTGCACAATGGGCGCAAGCCTGATGCAGCCATGCCGCGTGTGTGAAGAAGGCCTTCGGGTTGTAAAGCACTTTCAGCGAGGAGGAAGGTGGTGAGCTTAATACGCTCATCAATTGACGTTACTCGCAGAAGAAGCACCGGCTAACTCCGTGCCAGCAGCCGCGGTAATACGGAGGGTGCAAGCGTTAATCGGAATTACTGGGCGTAAAGCGCACG
+
GGGGGGGGGGGGGGGGGGGGGGGGGGGGGGGGGGGGGGGGGGGGGGGGGGGGGGGGGGGGGGGGGGGGGGGGGGGGGGGGGGGGGGGGGGGGGGGGFFGGGG9EAF++@FFFGGG?CGGDFGGG8DDFCFGFFFE:FGGFFCGGGGGFCFDFEEEDEF<DFGGGGGGGDFEDGGFF:CFGGGGGD7FGFGGGGEGGGGFGEECCEEGCFGECGG=EFGGGCGGGGG7C+<;CDD5:DD7/C5C9
@M03364:276:000000000-BLYN8:1:1101:16964:12201 1:N:0:1
ACTCCTACGGGAGGCAGCAGTGGGGAATATTGCACAATGGGCGCAAGCCTGATGCAGCCATGCCGCGTGTGTGAAGAAGGCCTTCGGGTTGTAAAGCACTTTCAGCGAGGAGGAAGGTGGTGAACTTAATACGTTCATCAATTGACGTTACTCGCAGAAGAAGCACCGGCTAACTCCGTGCCAGCAGCCGCGGTAATACGGAGGGTGCAAGCGTTAATCGGAATTACTGGGCGTAAAGCGCACG
+
GGGGGGGGGGGGGGGGGGGGGGGGGGGGGGGGGGGGGGGGGGGGGGGGGGGGGGGGGGGGGGGGGGGGGGGGGGGGGGGGGGGGGGGGGGGGGGGGGGGGGGGGFGGCGGGGGGGFGGGGGGGGGFGGGGGGGFGGGGDFGFGGGGGGGGGGGGGGEGGGGGGGGGGGGGGGGGGGGGGGGGGG78EFGGGGGGGGFFGGGGGGGGGGCFFGGGG=C7?CEGGGGGGGGGGGDGDEGGGGDGGC
@M03364:276:000000000-BLYN8:1:1101:21184:12201 1:N:0:1
ACTCCTACGGGAGGCAGCAGTGGGGAATATTGCACAATGGGCGCGAGCCTGATGCAGCCATGCCGCGTGTATGAAGAAGGCCTTCGGGTTGTAAAGTACTTTCAGCGAGGAGGAAGGCATTAAGGTTAATAACCTTGGTGATTGACGTTACTCGCAGAAGAAGCACCGGCTAACTCCGTGCCAGCAGCCGCGGTAATACGGAGGGTGCAAGCGATAATCGGAATTACTGGGCGTAAAGCGCACG
+
GGGGGGGGGGGGGGGGGGCFGFCGG>CFDGGFGDDFGGG@ECCF+@CGGGGGFEFCCFGGGGG8FGCFEFCFFFGGFGGCFFGGFFEEBFGECFGDGCFGGGGGGGGCFGEGGG<BC<@FFFFFFGGFGGGGGGGGGGEG<FGFGGGGGGDDGGEC<7FGGGFDGDD:FEFE7FEF78>FGCF7F@BFEGGECEGEECECE5CCEGGEGGG=E**;:CGGGDCF?FFCFG@CGD5*CCFGGDD9
@M03364:276:000000000-BLYN8:1:1101:18740:12232 1:N:0:1
ACTCCTACGGGAGGCAGCAGTAGGGAATCTTCCACAATGGACGAAAGTCTGATGGAGCAACGCCGCGTGAGTGAAGAAGGTTTTCGGATCGTAAAACTCTGTTGTTAGAGAAGAACAAGGATGAGAGTAGAACGTTCATCCCTTGACGGTATCTAACCAGAAAGCCACGGCTAACTACGTGCCAGCAGCCGCGGTAATACGTAGGTGGCAAGCGTTGTCCGGATTTATTGGGCGTAAAGCGAGC
+
GGGGGGGGGGGGGGGGGGGGGGGGGGGGGGGGGGGGGGGGGGGGGGGFGGGGGGGGGGGGGGGGGGGGGEGGGGGGGGGGGGGGGGGGGGGGGGGGGGGGGFGGGFFGGGGGGGGGGGGG@@F?FFFCGGGGGGGGGGGFFGDGGGGGGGGCFGGGGGGGGGFGFGGGGDGGGGGGGGGFFGFGGGFG7FGGGGGGGGGGGGFGGGG>FGGGGEEEGGGGCGGG=?F7CGFGGGGGGGFGGGG)
@M03364:276:000000000-BLYN8:1:1101:1991:12233 1:N:0:1
ACTCCTACGGGAGGCAGCAGTAGGGAATCTTCCGCAATGGGCGAAAGCCTGACGGAGCAACGCCGCGTGAGTGATGAAGGTCTTCGGATCGTAAAGCTCTGTTATTAGGGAAGAACAAGTGCGTAAGTAACTGTGCGCACCTTGACGGTACCTAATCAGAAAGCCACGGCTAACTACGTGCCAGCAGCCGCGGTAATACGTAGGTGGCAAGCGTTGTCCGGATTTATTGGGCGTAAAGCGAGCG
+
GGGGGGGGGGGGGGGGGGGGGGGGGGGGGGGGGGGGGGGGGGGGGGGGGGGGGGGGGGGGGGGEGGGGGGGGGGGGGGGGGGGGGGGCGGGGGGGGGGGGGGGGGGGGGGGGGGGGGGGGGGGGGGGGGGGGGGGGGGGGGGGGGGGGGGGGGGGGGGGGGGGGAFGGGGGGGGGGGGGGGGGGGGGGGGGGGGGGGFFFFFGDGGGGGGGGGGGGGGGGGDCCFGGGGGGGGGGGGGGGGGG<
@M03364:276:000000000-BLYN8:1:1101:20437:12237 1:N:0:1
ACTCCTACGGGAGGCAGCAGTGGGGAATATTGCACAATGGGCGCAAGCCTGATGCAGCCATGCCGCGTGTGTGAAGAAGGCCTTCGGGTTGTAAAGCACTTTCAGCGAGGAGGAAGGTGGTGAGCTTAATACGTTCATCAATTGACGTTACTCGCAGAAGAAGCACCGGCTAACTCCGTGCCAGCAGCCGCGGTAATACGGAGGGTGCAAGCGTTAATCGGAATTACTGGGCGTAAAGCGCACG
+
GGGGGGGGGGGGGGGGGGGGGGGGGGGGGGGGGGGGGGGGGGGGGDGGGGGGGGGGGGGGGGFGGGGGGGGGGGGGGGGGGGGGGGGGGGGGGGGGGGGGGGGGGGGGGGGGGGGGGGGGGFGGGGGGGGGGGGGGGGGGGGGGGGGGGGGGFFEGEEGGFGGGFGFGCEGEGGGGGGF7FGFFGCGGGGGGGGGGGGGGGGGGCCGEGGGGGGEGGGGGGGEGFGGGGGGFDGGGGGCGGGGC
@M03364:276:000000000-BLYN8:1:1101:25968:12249 1:N:0:1
ACTCCTACGGGAGGCAGCAGTGGGGAATATTGCACAATGGAGGAAACTCTGATGCAGCAACGCCGCGTGAGCGATGAAGGTCTTCGGATCGTAAAGCTCTGTCTTTAGGGATGATAATGACAGTACCTAAGGAGGAAGCCACGGCTAACTACGTGCCAGCAGCCGCGGTAATACGTAGGTGGCGAGCGTTATCCGGATTTATTGGGCGTAAAGCGAGCGCAGGCGGTTTCTTAAGTCTGATGTG
+
FG8FF<FECC@@FGGGGGGGEDAA7BFFFGFGGGGFGGGGDEFFGGGGFFCFGGAEEDFFEGGEDEFGCGGGGGGGGGGGGGGGGGEGEEFFGGGFFCE,E?FF9EFFGGGFCGFGFFF<F<FDFD?,CEEC,BCFF8ACDFDGC@GDDFAFEF,BFCCGGF<FEFGGF7B;7FFFCFC2::CEGGGGC;CG?9=EG>E9<BCF9CFGGD88CFEEC7CEC8?EEE*8/<<<F7C:FC70**:F
@M03364:276:000000000-BLYN8:1:1101:16040:12254 1:N:0:1
ACTCCTACGGGAGGCAGCAGTAGGGAATCTTCCACAATGGGCGAAAGCCTGATGGAGCAACGCCGCGTGTGTGATGAAGGGTTTCGGCTCGTAAAACACTGTTGTAAGAGAAGAATGACATTGAGAGTAACTGTTCAATGTGTGACGGTATCTTACCAGAAAGGAACGGCTAAATACGTGCCAGCAGCCGCGGTAATACGTATGTTCCAAGCGTTATCCGGATTTATTGGGCGTAAAGCGAGCG
+
GGGGGGGGGGGGGGGGGGGGGGGGGGGGGGGGGGGGGGGGGGGGGGGGGGGGFGGGGFGGGGGGGGGGGGGGGGGGGGGGEFGGGGGGGGGGGGFFGGGFGGGGGGGGGGFGGGGGGGGGGFFGGFGCFGGGGGGGGGFCFGGGGGGGGGFGGGGGGGGGGGGGGGFGGGGGGGGGGGGGGGGGGFGGGGGGGGGEGGGDCFGGGCFCFEE8EEGGGGG=GC8/@EGGGGGFGGGGG7CGGGGG
@M03364:276:000000000-BLYN8:1:1101:22902:12273 1:N:0:1
ACTCCTACGGGAGGCAGCAGTGGGGAATATTGCACAATGGGCGCAAGCCTGATGCAGCCATGCCGCGTGTGTGAAGAAGGCCTTCGGGTTGTAAAGAACTTTCAGCGAGGAGGAAGGTGGTGAACTTAATACGTTCATCAATTGACGTTACTCGCAGAAGAAGCACCGGCTAACTCCGTGCCAGCAGCCGCGGTAATACGGAGGGTGCAAGCGTTAATCGGAATTACTGGGCGTAAAGCGCACG
+
CFGGGGFGGDEFGG7FGGGGFGDFGGGGGACEAFFFGGGDGGGGGEFGGGGGGGGGFGGGGFGGGGGGGGGCFGGGGGGGFGGGFEGGGGGGFGFG,EFFGF<FEG@:FG@7FGEGGGFFF@FCBFFDEFFC<FFCCGA,7,F<9DFGGGGFGGDF<FFC<:FFCFGCEGGEDFE;F7<F@FCECDCF8EEGG:CCB221B8EECGGGEC?5EGDGFFFF*2CGGEFFGFFFGGGDD7>DC)))
@M03364:276:000000000-BLYN8:1:1101:8079:12274 1:N:0:1
ACTCCTACGGGAGGCAGCAGTAGGGAATCTTCGGCAATGGACGAAAGTCTGACCGAGCAACGCCGCGTGAGTGAAGAAGGTTTTCGGATCGTAAAACTCTGTTGTTAGAGAAGAACGACGAGGAGAGTGGAAAGCTCCTCGTGTGACGGTATCTAACCAGAAAGGGACGGCTAACTACGTGCCAGCAGCCGCGGTAATACGTAGGTGGCAAGCGTTGTCCGGATTTATTGGGCGTAAAGCGAGC
+
GGGGGGGGGGGGGGGGGGGGGGGGGGGGGGGGGDGGGGGGGGGGGGGGGGGGGGGGGGGGGGGGGGGGGGGGGGGGGGGGGGGGGGGGGGGGGGGGGGGGGGGGGGGGGGGGGGGGGGGGGGGGGGGGGGGGGGGGGGGGGGGGGGGGGGGGGGGGGGGGGGGGGGGGGGGGGFGGGGDEGGGGFGGGGGGGGGGGGGGGGFFGGGGGGGGGGGGGGGGGGGG5CCGGGGGGGGGGGGGGDGG)
@M03364:276:000000000-BLYN8:1:1101:7298:12288 1:N:0:1
ACTCCTACGGGAGGCAGCAGTAGGGAATCTTCCACAATGGACGAAAGTCTGATGGAGCAACGCCGCGTGAGTGAAGAAGGTTTTCGGATCGTAAAACTCTGTTGTTGGAGAAGAATGTATCTGATAGTAACTGATCAGGTAGTGACGGTATCCAACCAGAAAGCCACGGCTAACTACGTGCCAGCAGCCGCGGTAATACGTAGGTGGCAAGCGTTATCCGGAATTATTGGGCGTAAAGCGAGCG
+
GGGGGGGGGGGGGGGGGGGGGGGGGGGGGGGGGGGGGGGGGGGGGGGGGGGGGGGGGGGGGGGGGGGGGCFGGGGGGGGGGGGGCGGEGGGGGGGGGGFGGGGGFFFGGGFGGFGGGGGGGGGG9FGGGGGGGGGGGGGGGGGGGGGGGGGGGGGGGGGGGGGGGGGGGGC7FGGFFGGGGGGGGGGGDEGGGGGGFGGGFGGGGGGGGGCCEGGDFGGEGDEG@<CGGGGGGGGDF>:CDGC7
@M03364:276:000000000-BLYN8:1:1101:17849:12296 1:N:0:1
ACTCCTACGGGAGGCAGCAGTGGGGAATATTGCACAATGGGCGCAAGCCTGATGCAGCCATGCCGCGTGTGTGAAGAAGGCCTTCGGGTTGTAAAGCACTTTCAGCGAGGAGGAAGGTGGTGAGCTTAATACGTTCATCAATTGACGTTACTCGCAGAAGAAGCACCGGCTAACTCCGTGCCAGCAGCCGCGGTAATACGGAGGGTGCAAGCGTTAATCGGAATTACTGGGCGTAAAGCGCACG
+
GGGGGGGGGGGGGGGGGGGGGGGGGGGGGGGGGGGGGGGGGGGGGDGGGFFGGFGGGGGGFGGGGGGFGGGFFGGGGGGGGGGGGDEDFGDFFCGGEEGGGGFGFFGGGGGGGGGGGGGGGGGGGGFGGGGGGDFGCGGGGGGGGGGGFGGGGGGGGDGGGGFCGGGGGGGGGGGGFGGGGGGFGGGGGGGGGGGGFGGGGGGGGE5CCC;CEGGGGGGGGGGGFCCFGCGFGDGCGGGGGGG7
@M03364:276:000000000-BLYN8:1:1101:4071:12311 1:N:0:1
ACTCCTACGGGAGGCAGCAGTGGGGAATATTGCACAATGGGCGCAAGCCTGATGCAGCCATGCCGCGTGTGTGAAGAAGGCCTTCGGGTTGTAAAGCACTTTCAGCGAGGAGGAAGGTGGTGAGCTTAATACGTTCATCAATTGACGTTACTCGCAGAAGAAGCACCGGCTAACTCCGTGCCAGCAGCCGCGGTAATACGGAGGGTGCAAGCGTTAATCGGAATTACTGGGCGTAAAGCGCACG
+
GGGGGGGGGGGGGGGGGGGGGGGGGGGGGGGGGGGGGGGGGGGGGGGGGGGGGGGGGGGGGGGGGGGGGGGGGGGGGGGGGGGGGGGGGGGGGGGGGGGGGGGGGGGEEGCGGGGGGFFGGGGGGGGGGGGGGGGGGGGGGGGGGGGGGGGGGGGGGGGGGGGGGGGGGGGGGGGGGGGGGGGGGGGGGDGGGGGGGGGGGGGGGGGGGGGGGGGGGGGGGGGGGGGGGGGGGGGGGGGGGGG<
@M03364:276:000000000-BLYN8:1:1101:25921:12316 1:N:0:1
ACTCCTACGGGAGGCAGCAGTGGGGAATATTGCACAATGGGCGCAAGCCTGATGCAGCCATGCCGCGTGTGTGAAGAAGGCCTTCGGGTTGTAAAGCACTTTCAGCGAGGAGGAAGGTGGTGAGCTTAATACGTTCATCAATTGACGTTACTCGCAGAAGAAGCACCGGCTAACTCCGTGCCAGCAGCCGCGGTAATACGGAGGGTGCAAGCGTTAATCGGAATTACTGGGCGTAAAGCGCACG
+
GGGGGGGGGEGGGGGGGGGGGGGGGGGGGGGGFGGGGGGGGGDGGGGGGGGGGGGGGF<FGDGGGGGGGFDFCAEGGFFGGGFGFFCGGGGGG9FGFEGGEEEGGFG7FGGGGGGGGGGF:FFCFF<FFFEEGBFFGDG<FDF9DGE>BDFG9FE+FEG?FGGGGGGGGDB@F7C@:CFGGGFCFCGGGGD>CEEG9C9C5BEDGCG58CEF5/;EC:?CCGGGGG7CGGFFCDE5<>>DGGG7
@M03364:276:000000000-BLYN8:1:1101:28004:12337 1:N:0:1
ACTCCTACGGGAGGCAGCAGTAGGGAATCTTCCACAATGGACGAAAGTCTGATGGAGCAACGCCGCGTGAGTGAAGAAGGTTTTCGGATCGTAAAACTCTGTTGTTGGAGAAGAATGTATCTGATAGTAACTGATCAGGTATGGACGGTATCCAACCAGAAAGCCACGGCTAACTAAGTGCCAGCAGCCGCGGTAATACGTAGGTGGCAAGCGTTGGCCGGGTTTATTGGGCGTAAAGCGAGCG
+
GGGGGGGGGGGGGGGGGGGGGGGGGGGGGGGG,EGFGGGGGGGFCGGGGGGGFFFGGGGGFGGGGGGEGGGF<FGGGGGGFFGGGGGDGEFGFGGGGGGDEGGGGGGGFFGGGGGFFF?,5,CFAEFGG?<5??:5C<,E<,,,9AFGCEF8C@B,CFEEFGG<<<@:FF7<DAB,,63,>D9D*D83D>*>E:1CC@?BE98ECFFFF@C5?EG=*+=CE*:1AFFFFGG5D):EGGCDD33)
@M03364:276:000000000-BLYN8:1:1101:4713:12359 1:N:0:1
ACTCCTACGGGAGGCAGCAGTGGGGAATATTGCACAATGGGCGCAAGCCTGATGCAGCCATGCCGCGTGTGTGAAGAAGGCCTTCGGGTTGTAAAGCACTTTCAGCGAGGAGGAAGGTGGTGAGCTTAATACGTTCATCAATTGACGTTACTCGCAGAAGAAGCACCGGCTAACTCCGTGCCAGCAGCCGCGGTAATACGGAGGGTGCAAGCGTTAATCGGAATTACTGGGCGTAAAGCGCACG
+
GGGGGGGGGGGGGGGGGGGGGGGGGGGGFGGGGGGGGGGGGGGGGGGGGGGGGGGGGGGGGGGGGGGGGGGGGGGGGGGGFGGGGGGGGGGGGGGGGGGGGGGGGGGGGGGGGGGGGGGGGGGGGGGGGGGGGGGGGGGGGGGGGGGEGGGGGGGGGGGGGGFGGGGGGGGGGGGGGGGGGFGGGGGGGGGGDCEGFGGGGGGGGGGGGGGGGGGGGGGGGGGGGGGGGGGGGGGD:FGGDDD5
@M03364:276:000000000-BLYN8:1:1101:11278:12395 1:N:0:1
ACTCCTACGGGAGGCAGCAGTGGGGAATATTGCACAATGGGCGCAAGCCTGATGCAGCCATGCCGCGTGTGTGAAGAAGGCCTTCGGGTTGTAAAGCACTTTCAGCGAGGAGGAAGGTGGTGAACTTAATACGTTCATCAATTGACGTTACTCGCAGAAGAAGCACCGGCTAACTCCGTGCCAGCAGCCGCGGTAATACGGAGGGTGCAAGCGTTAATCGGAATTACTGGGCGTAAAGCGCACG
+
GGGGGGGGGGGGGGGGGGGGGGGGGGGGGGGGGGGGGGGGGGGGGGGFGGGGGGGGGGGGGGGGGGGGGGGGGGGGGGGGFGGGGGGGGGGGGGGGGGGGGGFGGGGGGGGGGGGGGFGGGGGGGGGGGGGGGGGGGGGGGGGGGGGGGGGGGGGGGGGGGGGGGGGGGGGGFGFDFGGGGGGGGGGGGGGGGGGGGGGGGDGEGGGGGGGFG>EDFGGGGGGGGGGGGGGGDGEDCFGGGGDC
@M03364:276:000000000-BLYN8:1:1101:18028:12426 1:N:0:1
ACTCCTACGGGAGGCAGCAGTGGGGAATATTGCACAATGGGCGCAAGCCTGATGCAGCCATGCCGCGTGTGTGAAGAAGGCCTTCGGGTTGTAAAGCACTTTCAGCGAGGAGGAAGGTGGTGAACTTAATACGTTCATCAATTGACGTTACTCGCAGAAGAAGCACCGGCTAACTCCGTGCCAGCAGCCGCGGTAATACGGAGGGTGCAAGCGTTAATCGGAATTACTGGGCGTAAAGCGCACG
+
FGGGGGGGGCGFGE@EGDGGF@FFGGFGDFCFGGGG@<;,6@:CECE@F8<EGFFGF@CFFDFFC7F=CF@CAD9EFEFFFEEFFGGGC8:=FGDEG8=EFE,,@EFGGC::F7FGEFEC:F9CFGCAD<9,BA<F=EFFG9C=FFGBEGGFF@3++C:><:CFE,D*@:FFCEFEGDFCBFC@FGGFGGGGGC88CFCF>5887=BEG7C5CE5CC:9:75*:E+AFGD8C3CG*9>:D5CD)
@M03364:276:000000000-BLYN8:1:1101:13824:12439 1:N:0:1
ACTCCTACGGGAGGCAGCAGTAGGGAATCTTCCACAATGGACGAAAGTCTGATGGAGCAACGCCGCGTGAGTGAAGAAGGTTTTCGGATCGTAAAACTCTGTTGTTGGAGAAGAATGTATCTGATAGTAACTGATCAGGTAGTGACGGTATCCAACCAGAAAGCCACGGCTAACTACGTGCCAGCAGCCGCGGTAATACGTAGGTGGCAAGCGTTGTCCGGATTTATTGGGCGTAAAGCGAGCG
+
GGGGGGGGGGGGGGGGGGGGGGGGGGGGGGGGGGGGGGGGGGGGGGGGGGGGGGGGGGGGGGGGGGGGGGGGGGGGGGGGGGGGGGGGGGGGGGGGGGGGGGGGGFGGGGGGGGGGGGGGGGGGGGGGGGGGGGGGGGGGGGGGGGGGGGGGGGGGGGGGGGGGGGGGGDGGGGGGGGGGGGGGGGGGGGGGGGGGGGGGGGGGFFGGGGGGGGGGGGGGGGGDGGGGGGFGGGGGGFGGGGGD
@M03364:276:000000000-BLYN8:1:1101:21508:12464 1:N:0:1
ACTCCTACGGGAGGCAGCAGTGGGGAATATTGCACAATGGGCGCAAGCCTGATGCAGCCATGCCGCGTGTGTGAAGAAGGCCTTCGGGTTGTAAAGCACTTTCAGCGAGGAGGAAGGTGGTGAGCTTAATACGCTCATCAATTGACGTTACTCGCAGAAGAAGCACCGGCTAACTCCGTGCCAGCAGCCGCGGTAATACGGAGGGTGCAAGCGTTAATCGGAATTACTTGGCGTAAAGCGCACG
+
GGGGGGGGGEGGGGGGGGGGGGGGGGGGGGGGGGGGGGGGGGGGGGGGGGGGGGGGGGGGGGGGGGGGGGGGGGGGGGGGGGGGGGGGGGGGGGGGGGGGGGGGGGGGGGGGGBEFGGGGGGGGGGGGGGGGGGGEEGGFGGGGGGGFGGGGGGGGGGGGGGFFGGGGGGGGGGGGGGEGGGGGGGGGGGGGGGDGFEGFEEGDEGGGGFFFEGGGGGGGGDGGGGGF+<C?DDCECFGDGGGD
@M03364:276:000000000-BLYN8:1:1101:4078:12510 1:N:0:1
ACTCCTACGGGAGGCAGCAGTAGGGAATCTTCGGCAATGGACGAAAGTCTGACCGAGCAACGCCGCGTGAGTGAAGAAGGTTTTCGGATCGTAAAACTCTGTTGTTAGAGAAGAACGACGAGGAGAGTGGAAAGCTCCTTGTGTGACGGTATCTAACCAGAAAGGGACGGCTAACTACGTGCCAGCAGCCGCGGTAATACGTAGGTCCCGAGCGTTGTCCGGATTTATTGGGCGTAAAGCGAGC
+
GGGGGGGGGGGGGGGGGGGGGGGGGGGGGGGGGGGGGGGGGGGGGGGGGGGGGGGGGGGGGGGGGGGGGGGGGGGGGGGGGGGGGGGGGGGGGGGGGGGGGGGGGGGGGGGGGGGGGGGGGGGGGGGGGGFFGGGGGGGGGGGGGGGGGFGGGGGGGGGGGGGGGGGGGGGGGGFGGGGGGGFGGGGCFFGDEGGGGGFGGFFF8CGGGGGGGGGGGGGGGGG*8@FGFG6*9CEGGFGD<DC7
@M03364:276:000000000-BLYN8:1:1101:14094:12521 1:N:0:1
ACTCCTACGGGAGGCAGCAGTGGGGAATATTGCACAATGGGCGCAAGCCTGATGCAGCCATGCCGCGTGTGTGAAGAAGGCCTTCGGGTTGTAAAGCACTTTCAGCGAGGAGGAAGGTGGTGAACTTAATACGTTCATCAATTGACGTTACTCGCAGAAGAAGCACCGGCTAACTCCGTGCCAGCAGCCGCGGTAATACGGAGGGTGCAAGCGTTAATCGGAATTACTGGGCGTAAAGCGCACG
+
GGGGGGGGGGGGGGGGGGGGGGGGGGGGGGGGGGGGGGGGGGGGGGGGGGGGGGGGGGGGGGGGGGGGGGGGGGGGGGGGGGGGGGGGGGGGGGGGGGGGGGGGGGGGGGGGGGGGGGGGGGFGGGGGGGGGGGGGGGGGGGGGGGGGGFGCFGGGGGGGGGGGGGGGFGGGGGGGGGGGGGGGGGGGGGGGGGGGGGGGGGGGGGGGGGGGGGGGFGGGGGGGGFGGGGGGGGEGGGGGGGG<
@M03364:276:000000000-BLYN8:1:1101:12973:12536 1:N:0:1
ACTCCTACGGGAGGCAGCAGTAGGGAATCTTCCACAATGGACGAAAGTCTGATGGAGCAACGCCGCGTGAGTGAAGAAGGTTTTCGGATCGTAAAACTCTGTTGTTGGAGAAGAATGTATCTGATAGTAACTGATCAGGTAGTGACGGTATCCAACCAGAAAGCCACGGCTAACTACGTGCCAGCAGCCGCGGTAATACGTAGGTGGCAAGCGTTGTCCGGATTTATTGGGCGTAAAGCGAGCG
+
GGGGGGGGGGGGGGGGGGGGGGGGGGGGGGGGGGGGGGGGGGGGGGGGGGGGGGGGGGGGGGGGGGGFGGGGGGGGGGGGGGGGGGGGGGGGGGGGGGGGGGGGGGGGGGEGGFGGGGGFGGGGGGGGGGGGGGGGGGGGGGGGGGGGGGGDGGFFEEGGGGGGGGGGGGGGGGGGGGGGGGGGGGGGFGGGGGGGGGGGGGGGFGFGGGGGDGGCGGGEGGD>FCGGGGGGGGCEGGFGGGGC
@M03364:276:000000000-BLYN8:1:1101:22198:12545 1:N:0:1
ACTCCTACGGGAGGCAGCAGTGGGGAATATTGCACAATGGGCGCAAGCCTGATGCAGCCATGCCGCGTGTGTGAAGAAGGCCTTCGGGTTGTAAAGCACTTTCAGCGAGGAGGAAGGTGGTGAGCTTAATACGTTCATCAATTGACGTTACTCGCAGAAGAAGCACCGGCTAACTCCGTGCCAGCAGCCGCGGTAATACGGAGGGTGCAAGCGTTAATCGGAATTACTGGGCGTAAAGCGCACG
+
GGGGGGGGGGGGGGGGGGGGGGGGGGGGGGGGGGGGGGGGGGGGGGGGGGGGGGGGGGGGGGGFGGGGGGGGGGGGGGGGGGGGGGGGGGGGGGGGGGGGGGGGGGGGGGGGGGGGGFFGGGGGGGGGGGGGGGGGGGGGGGGFDEGGGGGGGGGGDEFGGGGGGGGGGGGGGGGGGGFGGFGGGGGGGGGGGGGGGGGGGCEEGGGGGFGGGEGGGGGGGGGGEGGCFDGGDDGGGGGGDDDD
@M03364:276:000000000-BLYN8:1:1101:20043:12560 1:N:0:1
ACTCCTACGGGAGGCAGCAGTGGGGAATATTGCACAATGGGCGCAAGCCTGATGCAGCCATGCCGCGTGTGTGAAGAAGGCCTTCGGGTTGTAAAGCACTTTCAGCGAGGAGGAAGGTGGTGAACTTAATACGTTCATCAATTGACGTTACTCGCAGAAGAAGCACCGGCTAACTCCGTGCCAGCAGCCGCGGTAATACGTAGGTGGCAAGCGTTGTCCGGATTTATTGGGCGTAAAGCGAGCG
+
GGGGGGGGGGGGGGGGGGGGGGGGGGGGGFGGGGGGGGGGGGGGGGGGGGGGGGGGGGGGGGGGGGGGGGGGGGGGGGGGGGGFGGGGFGGFFGGGGGGGGGGGGGGFGGGGGGGGGGGGGGGGGGGGGGGGGGGGGGGGGGGGGGGFGGGGGGGGGGGGGGDFGGGCCGGGGGGGGGGGGGGGGGGGGGGGGGGGGGGGGGGGGGGGGGGGGGGGGGGGGECECGGGGGCGG<5CGG75<C)9
@M03364:276:000000000-BLYN8:1:1101:5858:12575 1:N:0:1
ACTCCTACGGGAGGCAGCAGTAGGGAATCTTCCACAATGGACGAAAGTCTGATGGAGCAACGCCGCGTGAGTGAAGAAGGTTTTCGGATCGTAAAACTCTGTTGTTGGAGAAGAACGTATTTGATAGTAACTGATCAGGTAGTGACGGTATCCAACCAGAAAGCCACGGCTAACTACGTGCCAGCAGCCGCGGTAATACGTAGGTGGCAAGCGTTGTCCGGATTTATTGGGCGTAAAGCGAGCG
+
GGGGGGGGGGGGGGGGGGGGGGGGGGGGGGGGGGGGGGGGGGGGGGGGGGGGGGGGGGGGGGGGGGGGGGGGGGGGGGGGEGGGGGGGGGGGGGGGGGGGGGGF?FGFFGGGGGGGGGFFGGGGGFGGGGGGGGGGGGGFGGGGGGGGGGGGEGGGGGGGGGGGGGGGGGGGGGGGG7FGGGGFDGGGGGGGGGGGGGGGGFGGBFGFGGGGGEGGECAEGCEGGGGGGGFGGGDGDG7>DCD5
@M03364:276:000000000-BLYN8:1:1101:7559:12592 1:N:0:1
ACTCCTACGGGAGGCAGCAGTGGGGAATATTGCACAATGGGCGCAAGCCTGATGCAGCCATGCCGCGTGTATGAAGAAGGCCTTCGGGTTGTAAAGCACTTTCAGCGAGGAGGAAGGTGGTGAACTTAATACGTTCATCAATTGACGTTACTCGCAGAAGAAGCACCGGCTAACTCCGTGCCAGCAGCCGCGGTAATACGGAGGGTGCAAGCGTTAATCGGAATTACTGGGCGTAAAGCGCACG
+
FGGGGGGGGGGGGGGGGEGGGGGGGGGGGGGGGGGGGGGGGGGGGGGGGGGGGDGGGGGGGGGGGGGGGGGGGGGGGGGGGFGGGGGGGEGGFGGGGFGGGGGGFAFFGGGGGGGGGGGGGGGGGGGGGGFFGGGGGGGGGGAFGGGGGGGGGDGFGGGGGGGGFCGGGGGGGGC9FGGGGGGGGGGGGCGGGEGGGGGGGGGGGGGGGC+@EGEG=EGFGGGGGGGGGGCFCGEGCFGDCGGC
@M03364:276:000000000-BLYN8:1:1101:4092:12604 1:N:0:1
ACTCCTACGGGAGGCAGCAGTGGGGAATATTGCACAATGGGCGCAAGCCTGATGCAGCCATGCCGCGTGTGTGAAGAAGGCCTTCGGGTTGTAAAGCACTTTCAGCGAGGAGGAAGGTGGTGAACTTAATACGTTCATCAATTGACGTTACTCGCAGAAGAAGCACCGGCTAACTCCGTGCCAGCAGCCGCGGTAATACGGAGGGTGCAAGCGTTAATCGGAATTACTGGGCGTAAAGCGCACG
+
GGGGGGGGGGGGGGGGGGGGGGGGGGGGGGGGGGGGGGGGFFGGGGGGGGGGGGGGGGGGGFGGGGGGGGGGCFGGGGGGFGGGGGGGGGGGGGFFGGGGGGGGGGGGGGGGGGGGGGGCGGGGGGGGGGGGGGGGGCCDFGGGGGGGGGGGGGGGGGGGGGGGGGGGGG7FGGGGGCFGGGGGGFFFCDGEGECGGGGGGGGGCECGFGGGGGGGGGCFE=CFGGGGDGG=DDEGFFGDGGG5
@M03364:276:000000000-BLYN8:1:1101:22906:12604 1:N:0:1
ACTCCTACGGGAGGCAGCAGTAGGGAATCTTCCACAATGGACGAAAGTCTGATGGAGCAACGCCGCGTGAGTGAAGAAGGTTTTCGGATCGTAAAACTCTGTTGTTGGAGAAGAATGTATCTGATAGTAACTGATCAGGTAGTGACGGTATCCAACCAGAAAGCCACGGCTAACTACGTGCCAGCAGCCGCGGTAATACGTAGGTGGCAAGCGTTGTCCGGATTTATTGGGCGTAAAGCGAGCG
+
GGGGGGGGGGGGGGGGGGGGGGGGGGGGGGGGGGGGGGGGGGGGG,FFGDGGGGGGGGGGGGGGGGGGGGGGGGGGGGGGGGGGGGGGGGGFGGGGGG9FGGGGFFGGGGGGGGGGGGGGGGGGFFGGGGGGGGGGGGCFFGGFGGGGGGGFGGGGGGGGGGGGGGGEGDGGGGGGGEGGCCFFFGGGGGGGGGGGGGGGGGGCC9CFFGFGGCGGEEFGGCEGFGGGGGGGGGGGGGGGDG:9
@M03364:276:000000000-BLYN8:1:1101:29616:12613 1:N:0:1
ACTCCTACGGGAGGCAGCAGTGGGGAATATTGCACAATGGGCGCAAGCCTGATGCAGCCATGCCGCGTGTATGAAGAAGGCCTTCGGGTTGTAAAGTACTTTCAGCGAGGAGGAAGGCATTCAGGTTAATAACCTTAGTGATTGAAGTTACTCGCAGAAGAAGCACCGGCTAACTCCGTGCCAGCAGCCGCGGTAATACGGAGGGTGCAAGCGTTAATCGGAATTACTGGGCGTAAAGCGCACG
+
GFGGGGGGEGGGCEGEGGCFG8FFGGCGFFFFGGC@CFFGGFGGGCBCD,,,CF<FG<EFACFGDGGEG:FF<FFGGGGFCFFFGGGGF7+BAFA<EF9E?,CEFGGGGGDGEEA=FGFGG,E9,EEACF9FF=FA<FFGGGFGG9FCAFGAA@:FE7BG,@FCG78@C7:@FFGG7:6CBF@;DGGFFC>EEB8EGG9CE8:EEEEBF;EGGGGDGGGGGDG=F?9FD6@FD/C*9>*>CD7/
@M03364:276:000000000-BLYN8:1:1101:12204:12626 1:N:0:1
ACTCCTACGGGAGGCAGCAGTAGGGAATCTTCCACAATGGACGAAAGTCTGATGGAGCAACGCCGCGTGAGTGAAGAAGGTTTTCGGATCGTAAAACTCTGTTGTTGGAGAAGAATGTATCTGATAGTAACTGATCAGGTAGTGACGGTATCCAACCAGAAAGCCACGGCTAACTACGTGCCAGCAGCCGCGGTAATACGTAGGTGGCAAGCGTTGTCCGGATTTATTGGGCGTAAAGCGAGCG
+
GGGGGGGGGGGGGGGGGGGGGGGGGGGGGGGGGGGGGGGGGGGGGGGGGGGGGGGGGGGGGGGGGGGGGGGGFGGGGGGGGGGGGGGGGGGGGFGGGGGGGGGGDFGGGGFGGG8FFGGGGGGGGGFGGGGGGGGGGGGGGGGGGGGGGGGGGGGGGGGGGGGGGGGGGGGGGGGGGGFDGGF7CGGGGGGGDGDGGGCFGC>CFF5EDF=CECEGGCFGGCEGGGGGGGCFDDGGGFGDGCD5
@M03364:276:000000000-BLYN8:1:1101:10061:12651 1:N:0:1
ACTCCTACGGGAGGCAGCAGTGGGGAATATTGCACAATGGGCGCAAGCCTGATGCAGCCATGCCGCGTGTGTGAAGAAGGCCTTCGGGTTGTAAAGCACTTTCAGCGAGGAGGAAGGTGGTGAACTTAATACGTTCATCAATTGACGTTACTCGCAGAAGAAGCACCGGCTAACTCCGTGCCAGCAGCCGCGGTAATACGGAGGGTGCAAGCGTTAATCGGAATTACTGGGCGTAAAGCGCACG
+
GGGGGGGGGGGGGGGGGGGGGGGGGGGGGGGGGGGGGGGGGGGGGGGGGGGGGGGGGGGGGGGGGGGCGGGGGGGGGGGGGGGGGGGGGGGGGGGGGGGGGGGGGGGGGGGGGEGGGGGGGGGGGGGGGGGGGEFGGGGGGGGGFGGGGGGGGGGGGGGGGGGGGGGGGGDGGGGGGGGGGGGGGGGGGGGGGGGGGGGGG>EGGGGGGGGGGGEGGGGGGGGGGGFGGCFDGGGGGFGGCDG7
@M03364:276:000000000-BLYN8:1:1101:5913:12685 1:N:0:1
ACTCCTACGGGAGGCAGCAGTAGGGAATCTTCCACAATGGACGAAAGTCTGATGGAGCAACGCCGCGTGAGTGAAGAAGGTTTTCGGATCGTAAAACTCTGTTGTTGGAGAAGAATGTATCTGATAGTAACTGATCAGGTAGTGACGGTATCCAACCAGAAAGCCACGGCTAACTACGTGCCAGCAGCCGCGGTAATACGTAGGTGGCAAGCGTTGTCCGGATTTATTGGGCGTAAAGCGAGCG
+
GGGGGGGGGGGGGGGGGGGGGGGGGGGGGGGGGGGGGGGGGGGGGGGGGGGGGGGGGGGGGGGDGGGGGGGGGGGGGGGGGGGGGGGGGGGGGGGGGGGGGGGGFGGGFGGGGGGGGGGFGFFGGGGGGGGGGFGGGGGGGGGGGGGGGGGGGFGGGGGGGGGGGCFGGGGGGGGGGGGGGGGGGGFGDEDGGGEDGGGGGGGGGG>FGGGFGGGC7CFEC5ACGGGGGCFGDCEGF7FGGGG<
@M03364:276:000000000-BLYN8:1:1101:28438:12687 1:N:0:1
ACTCCTACGGGAGGCAGCAGTAGGGAATCTTCCACAATGGACGAAAGTCTGATGGAGCAACGCCGCGTGAGTGAAGAAGGTTTTCGGATCGTAAAACTCTGTTGTTGGAGAAGAATGTATCTGATAGTAACTGATCAGGTAGTGACGGTATCCAACCAGAAAGCCACGGCTAACTACGTGCCAGCAGCCGCGGTAATACGTAGGTGGCAAGCGTTTTCCGGATTTATTGGGCGTAAAGCGAGCG
+
GGGGDGDEFGGGEGEGGGG?FGGGGCGGGGGAGEFEGEEEGGGGGGGFF@FGCFEGGGG8@FC@FGE@FGGGGGFFFGGGECFFGGG>CGGFFFGCFGGC?FBBGFGGFGGFGFDGEGG9FGGGGGGGGGGDEEFGGGGGGGGGGG7CGGGA<FGFGDGGGDFF8=F:FGCEGGGAFCEFE*,@6DDCGGGDEGCCCGCGFCEDGG>CC6FGGGE**4+=5=8EFGGGCF5CCCCEFGGCGGDC
@M03364:276:000000000-BLYN8:1:1101:24860:12689 1:N:0:1
ACTCCTACGGGAGGCAGCAGTGGGGAATATTGCACAATGGGTGCAAGCCTGATGCAGCCATGCCGCGTGTGTGAAGAAGGCCTTCGGGTTGTAAAGCACTTTCAGCGAGGAGGTAGGCGGTGAGCTTAATACGTTCATTAATTGACGTTACTCGCAGAAGAAGCACCGGCTAACTCCGTGCCAGCAGCCGCGGTAATACGGAGGGTGCAAGGGTTAATCGGAATTAATGGGCGTAAAGCGCACC
+
D<FCFDCFGGGGDGC@FGGGF<@CF7@CF<FA,EF<F,<C@6BFGCAFGGDCC6EFAC6CCF<EBC7FC@,:EC?6CF,EC=CGGGGGE@FCG<FFG<@EEGGGGGGCDFB:@49CD9:+C:<DCF8?F?BF@,3,,,,,3@<<FG7>D,FCGGDEF73FFA,,65,@::::D@;,7>F@>>B@B7BF7:C:CEE7+;BEG*38*;88<FC**;C5?FGC5*8C6@+2C9CE5>:CCCFC3)C/
@M03364:276:000000000-BLYN8:1:1101:15662:12700 1:N:0:1
ACTCATACGGGAGGCAGCAGTAGGGAATCTTCCACAATGGACGAAAGTCTGATGGAGCAACGCCGCGTGAGTGAAGAAGGTTTTCGGATCGTAAAACTCTGTTGTTGGAGAAGAATGTATCTGATAGTAACTGATCAGGTAGTGACGGTATCCAACCAGAAAGCAACGGCTAACTACGTGCCAGCAGCCGCGGTAATACGTAGGTGGCAAGCGTTGTCCGGATTTATTGGGCGTAAAGCGAGCG
+
EFFGAFCFEG@GEGGGCCEGFGFGEEDEFGGEFFEE@ECC,,6@@GC,C9@EEFG<<@FFG@@@FGEGG,?C?FAFGGGGGGFF<BCEG+?EFGGFCGGFGG,CBA<4,,B<EE,CC?EBFFD<FGGGGG,A?9F,AE8,EFBF<?@CCFF5DFGD:F,CDFFC:DF<::3>F@CCF8CCFFE>CD68ECCEEGGGFFGGGGDE;9>CCF5CEGGGG?@EGGE=CC<@CFG*CCE5CCFGCDD7
@M03364:276:000000000-BLYN8:1:1101:10937:12755 1:N:0:1
ACTCCTACGGGAGGCAGCAGTGGGGAATATTGCACAATGGGCGCAAGCCTGATGCAGCCATGCCGCGTGTGTGAAGAAGGCCTTCGGGTTGTAAAGCACTTTCAGCGAGGAGGAAGGTGGTGAACTTAATACGTTCATCAATTGACGTTACTCGCAGAAGAAGCACCGGCTAACTCCGTGCCAGCAGCCGCGGTAATACGGAGGGTGCAAGCGTTAATCGGAATTACTGGGCGTAAAGCGCACG
+
GGGGGGGGGGGGGGGGGGGGGGGGGGGGGGGGGGGGGGGGGGGGGGGGGGGGGGGGGGGGGGGGGGGGGGGGGGGGGGGGGGGGGGGGGGGGGGGGGGGGGGGGGGGDGGGGGGGGGGGGGGGGGGGGGGGGGGGGGGGGGGGGGGGGGGGGGGGGGGGGGGGGGGGGGGGGGGGGGGGGGGGGGGGGGGGGGGGGCFGGGGGGGGGGGGGGGGGGGGGGDGGGFGGGGGGGGGGDFGFGGGG5
@M03364:276:000000000-BLYN8:1:1101:22998:12774 1:N:0:1
ACTCCTACGGGAGGCAGCAGTGGGGAATATTGCACAATGGGCGCAAGCCTGATGCAGCCATGCCGCGTGTGTGAAGAAGGCCTTCGGGTTGTAAAGCACTTTCAGCGAGGAGGAAGGTGGTGAGCTTAATACGTTCATCAATTGACGTTACTCGCAGAAGAAGCACCGGCTAACTCCGTGCCAGCAGCCGCGGTAATACGGAGGGTGCAAGCGTTAATCGGAATTACTGGGCGTAAAGCGCACG
+
GGGGGGGGGGGGGGGGGGGGGGGGGGGGGGGGGGGGGGFGGGGGGGGGGGGGGGGGGGGGGGGGGGGEEGGFGGGGGGGGGGGGGGGGFGGGGGGGGGGGGGGGGGGGGGGGGGGGGGGGGGGFFGGGGGGGGGGGGGGGGGGGGGGFGGGGGGGGGEGFGGGGGGGGGGDEGGGGGGGGGGGGGGGGGGGGGGGGGGGGGGGGGGGGGGGGGGGGGGGGGGGGGGGGGGFGGGGGGGGGCDD5
@M03364:276:000000000-BLYN8:1:1101:5907:12816 1:N:0:1
ACTCCTACGGGAGGCAGCAGTAGGGAATCTTCGGCAATGGGGGCAACCCTGACCGAGCAACGCCGCGTGAGTGAAGAAGGTTTTCGGATCGTAAAACTCTGTTGTTAGAGAAGAACGTTAAGTAGCGTGGAAAGTTACTTAAGTGACGGTATCTAACCAGAAAGGGACGGCTAACTACGTGCCAGCAGCCGCGGTAATACGTAGGTGGCAAGCGTTGTCCGGATTTATTGGGCGTAAAGCGAGG
+
FGGGGG@EFDG@FDGECEFDGDEG>FGFGGGFGGG@CEFGDFCGGGGGE<FG8CF7F@GFGG:C>CGGEG=FGGGGGGGGFG9DFFCF?FFFBF<F9EFFGGFB8FEFFFFFGGFGCFDG>FDD?,+BFBCDAFGDF,CCFGGGFCECEGGGGGGGGGGCCF:DFGDCGGGGEFCE,2<C<E*2?C8:C555B5BGEG9?8B+4*CF5;@?CC8E8>EF9*88:CC:F7C+A47EGGD:>)59)
@M03364:276:000000000-BLYN8:1:1101:9312:12845 1:N:0:1
ACTCCTACGGGAGGCAGCAGTGGGGAATATTGCACAATGGGCGCAAGCCTGATGCAGCCATGCCGCGTGTGTGAAGAAGGCCTTCGGGTTGTAAAGCACTTTCAGCGAGGAGGAAGGTGGTGAACTTAATACGTTCATCAATTGACGTTACTCGCAGAAGAAGCACCGGCTAACTCCTTGCCAGCAGCCGCGGTAATACGGAGGGTGCAAGCGTTAATCGGAATTACTGGGCGTAAAGCGCACG
+
GGGGDFFFGDGGGGGGGGGFFGGG7EEGGGGGGGGDGGECDGGGGGGGGGGGGGGGGG8<,6<F:F7@=8FFGGGGGGGGGGGGGFDGFCC=@FFGGGGGF<<<FGGE@CCGEFDFEGFGEGCFFGA,FGG?EGGG8@CAEFFF<,@CFEDGGGGGGGD@FF<,@FGG<FFGFFCF?,7>FGFFGG,DCEGEGGGEG+?88BEGEGC5E7EFGE5EEFC5EEE58+<EC6FF<DED3>CDD<C<
@M03364:276:000000000-BLYN8:1:1101:23750:12850 1:N:0:1
ACTCCTACGGGAGGCAGCAGTAGGGAATCTTCGGCAATGGACGCAAGTCTGACCGAGCAACGCCGCGTGAGTGAAGAAGGTTTTCGGATCGTAAAACTCTGTTGTTAGAGAAGAACGACGAGGAGAGTGGAAAGCTCCTCGTGTGACGGTATCTAACCAGAAAGGGACGGCTAACTACGTGCCAGCAGCCGCGGTAATACGTAGGTCCCAAGCGTTGTCCGGATTTATTGGGCGTAAAGCGAGC
+
GGGGGGGGGGGGGGGGGGGGFFGGGGGGCFGG<,CFGGGGEFG7FEGFGGGGDF+CFFFGGGGGGGGGGFGFGGFFFFGGBEFGGGGDECCGGGGG,?FFGGFEGGDFDFGGGFG@F>CGEFFGE8+BBBFGGGGG>FFEFGFCCF@F@C**@;9CC,@ECFF7>C,*>7B*C2:?;8<FCF7B+*5=BFGGE53CCGGBC+:CCC9A:ECG5C::*:CCE5=EC6<9<ECC47ECDCF77797
@M03364:276:000000000-BLYN8:1:1101:7843:12900 1:N:0:1
ACTCCTACGGGAGGCAGCAGTAGGGAATCTTCCACAATGGACGAAAGTCTGATGGAGCAACGCCGCGTGAGTGAAGAAGGTTTTCGGATCGTAAAACTCTGTTGTTAGAGAAGAACAAGGACGTTAGTAACTGAACGTCCCCTGACGGTATCTAACCAGAAAGCCACGGCTAACTACGTGCCAGCAGCCGCGGTAATACGTAGGTGGCAAGCGTTGTCCGGATTTATTGGGCGTAAAGCGAGCG
+
FGGGGGGGGGGGGGGGGGGGGGGGGGGGGGGGGGGGGGGGGGGGGGEGGGGGGGDGGGGGGGGGGGGGGGGGGGGGGGGGGFGGGGGGGGGGGGGAFFGGGGDGGGGAFFGGGGGGGGGFFFFFFGEGGGGCFGGCGGGG7FAE88FEEDGFFF<FGGGGGFAE:,,@EEGECFGGGGGFGGG7C:8CBECC>:>CCFFFGFCD;EC6208CEED=CFC5=*3:++2@++*2>97EFDFD*>CD
@M03364:276:000000000-BLYN8:1:1101:26288:12900 1:N:0:1
ACTCCTACGGGAGGCAGCAGTAGGGAATCTTCCACAATGGACGAAAGTCTGATGGAGCAACGCCGCGTGAGTGAAGAAGGTTTTCGGATCGTAAAACTCTGTTGTTGGAGAAGAATGTATCTGATAGTAACTGATCAGGTAGTGACGGTATCCAACCAGAAAGCCACGGCTAACTACGTGCCAGCAGCCGCGGTAATACGTAGGTGGCAAGCGTTGTCCGGATTTATTGGGCGTAAAGCGAGCG
+
GGGGGGGGGGGGGGGGGGGGGGGGGGGFFFGGGGGGGGGGGGGGGEEFGGGGGGGGGGGGGGGGGGGFGGGGGGGGGGGGFFGGGG>7FGGGGGFGGGGFGGGGCGGGGGGG8<FFGGGGCGGGGGGGGGGGGGGGFGGGGGGGGGGGGGGG9EFGDGGGGGGGGFGDGGGGGGGGGGGGGGGGGGFGGCGGEEGGGGGGFGGGGGGGGGGGGGGGEGGGG5A*A@C>FGGFDDEGF>CDGGGC
@M03364:276:000000000-BLYN8:1:1101:16448:12904 1:N:0:1
ACTCCTACGGGAGGCAGCAGTGGGGAATATTGCACAATGGGCGCAAGCCTGATGCAGCCATGCCGCGTGTGTGAAGAAGGCCTTCGGGTTGTAAAGCACTTTCAGCGAGGAGGAAGGTGGTGAGCTTAATACGTTCATCAATTGACGTTACTCGCAGAAGAAGCACCGGCTAACTCCGTGCCAGCAGCCGCGGTAATACGGAGGGTGCAAGCGTTAATCGGAATTACTGGGCGTAAAGCGCACG
+
GGGGGGGGGDGGGGGGGGGGGGGGGGGGGGGGGGGFGGGGGGGGDGGGGGGGGGGGGGGGGGGGGGGGGGGGGGGGGGGGGGGGGGGGGGGG<FGGFGGGGGGGGGGDGGGGGGGGGEGGGGGGGGGGGGGGGGGGGGGGGGGGFFGGGGGGGGGGGGGDGGGGGFCEFGGCEGGGGGGFGD9?8CGGGDG>C1=EFGGGGGGGGCGGGGGGG*;EGGGGGGGGGF7CFFGGDGGGGGFGGGD7
@M03364:276:000000000-BLYN8:1:1101:11197:12904 1:N:0:1
ACTCCTACGGGAGGCAGCAGTAGGGAATCTTCGGCAATGGGGGCAACCCTGACCGAGCAACGCCGCGTGAGTGAAGAAGGTTTTCGGATCGTAAAACTCTGTTGTTAGAGAAGAACGTTAAGTAGAGTGGAAAGTTACTTAAGTGACGGTATCTAACCAGAAAGGGACGGCTAACTACGTGCCAGCAGCCGCGGTAATACGTAGGTCCCAAGCGTTGTCCGGATTTATTGGGCGTAAAGCGAGC
+
GGGGGGGGGGGGGGGGGGGGGGGGGGGGGGGGGGGGGGGGGEGGGGGGGGGGGGGGGGGGGGGGGGGGGGGGGGGGGGFFBFGGGGGGGGGGGGGGGGGGGFGGGGGGGFFGFGGGGGGGGGCDCDDFGGGGGGGGGGGFFGGDFEGGGGGGGGFFGGGGFEGGG7CGGGGGGGGDGGGGGGCFFECCFFGGGGGGGGGGGGGGDFFGGGGGGGGGGGGGC:CE=GGFGGGGGGGGGGGFDDGC
@M03364:276:000000000-BLYN8:1:1101:14869:12908 1:N:0:1
ACTCCTACGGGAGGCAGCAGTAGGGAATCTTCGGCAATGGACGAAAGTCTGACCGAGCAACGCCGCGTGAGTGAAGAAGGTTTTCGGATCGTAAAACTCTGTTGTTAGAGAAGAACGACGAGGAGAGTGGAAAGCTCCTCGTGTGACGGTATCTAACCAGAAAGGGACGGCTAACTACGTGCCAGCAGCCGCGGTAATACGTAGGTCCCGAGCGTTGTCCGGATTTATTGGGCGTAAAGCGAGC
+
GGGGGGGGGGGGGGGGGGGGGGGGGGGGGGGGGGGGGGGGGGGEGEGGGGGGGGGGGGGGGDGGDGGGFGGGGGGGGGGGFGGGGGGGGEGGGGGGGGGGCFGGGGGGGGGGGGGGGGGGGGGEGGGGGGGGGGGCFF<FGGGGGGGGDGGGGGGGGGGFFFBFFC:FFEGGECFFCG<<FGCGF>FFGG8CED87EEGGGFCGDE?98CCEGEGEDGGGGC**2A9C??C=GC7CDDFGGDD3
@M03364:276:000000000-BLYN8:1:1101:21185:12939 1:N:0:1
ACTCCTACGGGAGGCAGCAGTAGGGAATCTTCCGCAATGGGCGAAAGCCTGACGGAGCAACGCCGCGTGAGTGATGAAGGGTTTCGGCTCGTAAAACTCTGTTATTAGGGAAGAACAAACGTGTAAGTAACTGTGCACGTCTTGACGGTACCTAATCAGAAAGCCACGGCTAACTACGTGCCAGCAGCCGCGGTAATACGTAGGTGGCAAGCGTTATCCGGAATTATTGGGCGTAAAGCGCGCG
+
GGGGGGGGGGGGGGGGGGGGGGGGGGGGGGGGGGGGGGGGGGGGGGGGGGGGGGFGGGGGGGGGGGGGGEEGGGGGGGGGGGGGGGGGGGGGGGGGGGGGGGGGGGGGGGGGGGGGGGGGGGGGGGGGGGGGGGGGGGGGGGGGGGGGGGGGGGGGGGGGGGCGGGGGGGGDGEFGGGGGGGGGGGGGGGDGGGGGGGGGGFEGGGGGGGGGGGGGGGGGGEDFGGGGGGFFGGGEGGGGDCG<
@M03364:276:000000000-BLYN8:1:1101:6087:12966 1:N:0:1
ACTCCTACGGGAGGCAGCAGTAGGGAATCTTCCACAATGGACGAAAGTCTGATGGAGCAACGCCGCGTGAGTGAAGAAGGTTTTCGGATCGTAAAACTCTGTTGTTGGAGAAGAATGTATCTGATAGTAACTGATCAGGTAGTGACGGTATCCAACCAGAAAGCCACGGCTAACTACGTGCCAGCAGCCGCGGTAATACGTAGGTGGCAAGCGTTGTCCGGATTTATTGGGCGTAAAGCGAGCG
+
GGGGGGGGGGGGGGGGGGGGGGGGGGGGGGGGGGGGGGGGGGGGGGGGGGGGGGGGGGGGGGGGGGGGGGGGFGGFGGGGGGGGGGDGGGDFGFGGGGGGGGFGGGGGGGGGGGGGGGGF,CFGGGFGGGGGGGFGGGCG9FFGFGGGGGGGDGGGGGGGGGGGFGG7CGGGGGGGGDGGGFGGGGFCGGGDEGDBFC?EFFDEFGFGFGFGG5;8C?CCE58C9CCFGFGFDGCEFFGCDCCD
@M03364:276:000000000-BLYN8:1:1101:20220:12966 1:N:0:1
ACTCCTACGGGAGGCAGCAGTGGGGAATATTGCACAATGGGCGCAAGCCTGATGCAGCCATGCCGCGTGTGTGAAGAAGGCCTTCGGGTTGTAAAGCACTTTCAGCGAGGAGGAAGGTGGTGAACTTAATACGTTCATCAATTGACGTTACTCGCAGAAGAAGCACCGGCTAACTCCGTGCCAGCAGCCGCGGTAATACGGAGGGTGCAAGCGTTAATCGGAATTACTGGGCGTAAAGCGCACG
+
GGGGGGGGGGGGGGGGGGGGGGGGGGGGGFGGFGGGGGGGGFGGGGFGGGFGGGGGGGGGFGGFGGGGGEGGGGFFCGGDFGF=EFEGFGGGGGGGGGGG8BFGGGGGGGG7:EGG=FGGCGGGF9FFBFGGFFFGF9<@FA<FFGG>FGG9,=FFEDFFGGGGFF7@CD**@:@@@EGEC@@F>8EFFEGE5*=B99CFGGGGGEGD8CC==8C8CFGGDECFE99??6=CC7EC<FGG37)9
@M03364:276:000000000-BLYN8:1:1101:26226:12973 1:N:0:1
ACTCCTACGGGAGGCAGCAGTGGGGAATATTGCACAATGGGCGCAAGCCTGATGCAGCCATGCCGCGTGTGTGAAGAAGGCCTTCGGGTTGTAAAGCACTTTCAGCGAGGAGGAAGGTGGTGAACTTAATACGTTCATCAATTGACGTTACTCGCAGAAGAAGCACCGGCTAACTCCGTGCCAGCAGCCGCGGTAATACGGAGGGTGCAAGCGTTAATCGGAATTACTGGGCGTAAAGCGCACG
+
GFGGGGGGGGGGGGGGGGGGGGGGGGGGGFGGGGGGGGFCEGGGGGGGGGGFGGGGFGGGGGGGGGEFFGGGGGGGGGGGGGGGGGGGGGGGGGGGGGGGGGGGGGGGGGGGGGFGGGFGGGGFCF<FGGGGFFGGGGGGFGGGGGGCFGGGGGGGGGGGGGGGGGGGGGGCGCGGGGGGGGGGGGGGCGGGEGGGGGGGGGGGGGGGGGGGCGEGFGGCCGEGGGGGCGDGGGGGCCGGGGGD
@M03364:276:000000000-BLYN8:1:1101:23506:12992 1:N:0:1
ACTCCTACGGGAGGCAGCAGTGGGGAATATTGCACAATGGGCGCAAGCCTGATGCAGCCATGCCGCGTGTGTGAAGAAGGCCTTCGGGTTGTAAAGCACTTCCAGCGAGGAGGAAGGTGGTGAACTTAATACGTTCATCAATTGACGTTACTCGCAGAAGAAGCACCGGCTAACTCCGTGCCAGCAGCCGCGGTAATACGGAGGGTGCAAGCGTTAATCGGAATTACTGGGCGTAAAGCGCACG
+
GGGGGGGGGGGGGGGGGGGGFGGGGGGGGGGGGGGGGGGGGGGGGGGGGGGGGGGGGGGGGEFFGGGGGGGGGGGGFGGGGGGGGGGGGGGGGGGGGGGGGFGGGGGCGGEGGGGGGGGGGGDGGGGGGGGGGGGGGGG9FGGGGGGGGGGDFGDFGGF@DFFGGGGGGGGGGGGGGGGGGFGGGGGGGGGEGGGGGGGGGGGGGGGGGGGGGGGGGGGGGGGGGGGGGGGDGGGCFGGGGGG7
@M03364:276:000000000-BLYN8:1:1101:11535:12995 1:N:0:1
ACTCCTACGGGAGGCAGCAGTGGGGAATATTGCACAATGGGCGCAAGCCTGATGCAGCCATGCCGCGTGTGTGAAGAAGGCCTTCGGGTTGTAAAGCACTTTCAGCGAGGAGGAAGGTGGTGAACTTAATACGTTCATCAATTGACGTTACTCGCAGAAGAAGCACCGGCTAACTCCGTGCCAGCAGCCGCGGTAATACGGAGGGTGCAAGCGTTAATCGGAATTACTGGGCGTAAAGCGCACG
+
GGGGGGGGGGGGGGGGGGGGGGGGGGGGGGGGGGGGGGGGGGGGGGGGGGGGGGGGGGGGGGGGGGGGGGGGGGGGGGGGGGGGGGGGGGGGEFGGGGGGGGGGGGGGGGGGGGGGGGGGGGGGGGGGGGGGGGGGGGGGGGGGFGGGGGGGGGGGGGGGGGGGGGGGGGGGGGGGGGGFGGGGGGGGGGGGG8CGGGGGGGGGGGGGGGGGGGGGGGGGGGGGGGGGGGFGGGGGGGGGGGG3
@M03364:276:000000000-BLYN8:1:1101:7422:13014 1:N:0:1
ACTCCTACGGGAGGCAGCAGTGGGGAATATCGCACAATGGGCGCAAGCCTGATGCAGCCATGCCGCGTGTGTGAAGAAGGCCTTCGGGTTGTAAAGCACTTTCAGCGAGGAGGAAGGTGGTGAACTTAATACGTTCATCAATTGACGTTACTCGCAGAAGAAGCACCGGCTAACTCCGTGCCAGCAGCCGCGGTAATACGGAGGGTGCAAGCGTTAATCGGAATTACTGGGTGTAAAGCGCACG
+
GGGGGGGGGGGGGGGGGGGGGGGGGGGGGGGGGGGGGGGGGGGGGGGGGGGGGGGGGGGGGGGGGGGGGFGGGGGFGEFGGGGCFGGGGGGGGGGGFGGGFGGGGGGECFEGGGGGGGGGGGCDGGFGFFGEGGGFFCGECGGFFGCFGGGFFEGGEGGGGGGGFGGGGGGGGGGGGGGGGCFGFEFGGGGGGGGGGGGGG5BCCCEGGGFFCEGGGCFG=ECG?FDFF6807D7:*2:)9C35
@M03364:276:000000000-BLYN8:1:1101:5440:13030 1:N:0:1
ACTCCTACGGGAGGCAGCAGTAGGGAATCTTCCACAATGGACGAAAGTCTGATGGAGCAACGCCGCGTGAGTGAAGAAGGTTTTCGGATCGTAAAACTCTGTTGTTGGAGAAGAATGTATCTGATAGTAACTGATCAGGTAGTGACGGTATCCAACCAGAAAGCCACGGCTAACTACGTGCCAGCAGCCGCGGTAATACGTAGGTGGCAAGCGTTGTCCGGATTTATTGGGCGTAAAGCGAGCG
+
GGGGGGGGGGGGGGGGGGGGGGGGGGGGGGGGGGGGGGGGGGGGGGGFGGGFGGGGGGGGGGGGGGGGGGGGGGGGGGGGGGGGGEGEGGGGGGGGGGGGGGGGGGGGFGGGGGFGGGGGGGGGGGGGGFGGGFFGGGGGGGGGGGGGGGGFGGGGGGGGGGGGGGGEBFGGGGGGGGGGGGGGGGGGGGGGGGGGGGGGG9BGFFGGGGGGGGGGGGGGGE?CGGGGGGGGGDGGGGGGGGGD
@M03364:276:000000000-BLYN8:1:1101:16135:13046 1:N:0:1
ACTCCTACGGGAGGCAGCAGTGGGGAATATTGCACAATGGGCGCAAGCCTGATGCAGCCATGCCGCGTGTGTGAAGAAGGCCTTCGGGTTGTAAAGCACTTTCAGCGAGGAGGAAGGTGGTGAACTTAATACGTTCATCAATTGACGTTACTCGCAGAAGAAGCACCGGCTAACTCCGTGCCAGCAGCCGCGGTAATACGGAGGGTGCAAGCGTTAATCGGAATTACTGGGCGTAAAGCGCACG
+
GCEFFFGGEGGGGGGGGGGGGGDGGGDFGGGGGGFCGGGGF8FGGGEGGGGGGGGGGGGGFFFCC>EFGGFGGGFG9EEGFCGFGGGGGGGGGGGGGGGGGGGGGFEFFGGGGGGFDFGGGGGGGGGGGGFFFEFGGGGGFGADCDFGGGGGGGC@FGGFGGGGGGGGGDEGGGGCFGFGGGGGFGGGGECEEECCFGGGG8EGGEGGGGGGGGEEGGF5CG5CFCCGFFG5C9EG*:CGDGGD
@M03364:276:000000000-BLYN8:1:1101:28107:13047 1:N:0:1
ACTCCTACGGGAGGCATCAGTGGGGAATATTGCACAATGGGCGCAAGCCTGATGCAGCCATGCCGCGTGTATGAAGAAGGCCTTCGGGTTGTAAAGTACCTACAGCGAGGAGGAAGGCATTAAGGTTAATAACCTTAGTGATTTACGTTACTCGCAGAAGAAGCACCGGCTAACTCCGTGCCAGCAGCCGCGGTAATACGGAGGGTGCAAGCGTTAATCGGAATTACTTGGCGTAAAGCGCACG
+
GGEGGGGEFDGEGGGGGGGGGGGGGGGFGGGGC<FGGGGGGGGGGEGGFGGGA@FFGGGGGGDEGDGGGFFA,CCFGG<FGGDGF7CF,C@45BFFFG,,<AB4=,@@EG+B+FE8+8AEEFFC<C,B<F9FDBFG,,5CFG@,CFCDFGC,8+6F7+@,@:F,@,>+CEEC>FCEF7F***,?7DGC,>:**=88C9+**3::4BB8?19CC*/3AC?CG=**<C?GC7+0>C/C3::355C/
@M03364:276:000000000-BLYN8:1:1101:22312:13062 1:N:0:1
ACTCCTACGGGAGGCAGCAGTGGGGAATATTGCACAATGGGCGCAAGCCTGATGCAGCCATGCCGCGTGTGTGAAGAAGGCCTTCGGGTTGTAAAGCACTTTCAGCGAGGAGGAAGGTGGTGAACTTAATACGTTCATCAATTGACGTTACTCGCAGAAGAAGCACCGGCTAACTCCGTGCCAGCAGCCGCGGTAATACGGAGGGTGCAAGCGTTAATCGGAATTACTGGGCGTAAAGCGCACG
+
GGGGGGGGGGGGGGGGGGGGGGGGGGGGGGGGGGGGGGGGGGGGGGGGGGGGGGGGGFGGGGGGGGGGGGGGCFGGGGGGGGGFGGGGGGGGGGGGGGGGGGGGGGGGGGEGGGGGGGGGGGFGGGGGGGGFGGGFGGGGGGGGGGGGGGGGGGGGGGGFGGFGGFGEGGGGGGGGGGGFGGGFGGGGGGGGGGGGGGGGE>EGEGGGGGGFGGGGFGGGGDCGGGGGEGGGGGGGGGDGGGGC
@M03364:276:000000000-BLYN8:1:1101:26392:13072 1:N:0:1
ACTCCTACGGGAGGCAGCAGTAGGGAATCTTCCACAATGGGCGAAAGCCTGATGGAGCAACGCCGCGTGTGTGATGAAGGGTTTCGGCTCGTAAAACACTGTTGTAAGAGAAGAATGACATTGAGAGTAACTGTTCAATGTGTGACGGTATCTTACCAGAAAGGAACGGCTAAATACGTGCCAGCAGCCGCGGTAATACGTATGTTCCAAGCGTTATCCGGATGTATTGGGCGTAAAGCGAGCG
+
GGGGGGGGGGGGGGGGGGFGGGGGGGGGGGGGGGGGGGGGGGGGGGGGGGGGGGGGGGGGGGGGGGGGGCGGGGGGGFGGG<FEGGGGGGGEGGGGGFGGGGGGGGCDFGGGGGGGGGGGGGGGGGGGGGGGGGGGGGGGGGGGGGGGGGGFGGFGGGGFGGGGGGGGGGGGGGGGGGFFFGGFGFGGGGGGGGGEGGGGGFGGGGCFDGGGGB=EGGGGG5C*>ECEGEFGGDGE*:DGDGG7
@M03364:276:000000000-BLYN8:1:1101:26204:13115 1:N:0:1
ACTCCTACGGGAGGCAGCAGTGGGGAATATTGCACAATGGGCGCAAGCCTGATGCAGCCATGCCGCGTGTGTGAAGAAGGCCTTCGGGTTGTAAAGCACTTTCAGCGAGGAGGAAGGTGGTGAACTTAATACGTTCATCAATTGACGTTACTCGCAGAAGAAGCACCGGCTAACTCCGTGCCAGCAGCCGCGGTAATACGGAGGGTGCAAGCGTTAATCGGAATTACTGGGCGTAAAGCGCACG
+
GGGGGGGGGGGGGGGGGGGGFGGGGGGGGGGGGGGGGGGGGGGGGGGGGGGGGGGGGGGFEFGGGGGGGGGGGGGGGGGGGGGGGGGGGGGGGGFGGGGGGGGGGGCFGGGGGGGGGGGGGGFGFFEGEGGGGGGGGGGGGFGGGGGGGGGGGGGGGGGGGGGGGGGGGGGGGGCGGG><FFGGGGGGGGGGGGGGGGGGGGGGG8=CFGGGGEGGGGGGGGGGGGGGGFFGGDGCCCGDGGG7
@M03364:276:000000000-BLYN8:1:1101:4409:13138 1:N:0:1
ACTCCTACGGGAGGCAGCAGTGGGGAATATTGCACAATGGGCGCAAGCCTGATGCAGCCATGCCGCGTGTGTGAAGAAGGCCTTCGGGTTGTAAAGCACTTTCAGCGAGGAGGAAGGTGGTGAACTTAATACGTTCATCAATTGACGTTACTCGCAGAAGAAGCACCGGCTAACTCCGTGCCAGCAGCCGCGGTAATACGGAGGGTGCAAGCGTTAATCGGAATTACTGGGCGTAAAGCGCACG
+
G?FGGGGGGGCFGG@FECGGAEGGGGGGGGGC9EFGGGGGDE@FGEF7CGCFGGGGGDCFDCFCFGGBFFG8FFEDFFGGFFGGGGGGGGGGGGGF9=FCDGFB,E+=FCCC=BF=FGGCEF9<BDECF@F9FF<,,,,,CFDGD,:@>F+@3=CFGCCGCEB,,@,5<@<FGEE9@C:*7*2DFC678:5:51**?FDF5588*=8*?FC:CE8=*30://*:+A+:<68C5<=5*:CD3577
@M03364:276:000000000-BLYN8:1:1101:16217:13155 1:N:0:1
ACTCCTACGGGAGGCAGCAGTGGGGAATATTGCACAATGGGCGCAAGCCTGATGCAGCCATGCCGCGTGTGTGAAGAAGGCCTTCGGGTTGTAAAGCACTTTCAGCGAGGAGGAAGGTGGTGAACTTAATACGTTCATCAATTGACGTTACTCGCAGAAGAAGCACCGGCTAACTCCGTGCCAGCAGCCGCGGTAATACGGAGGGTGCAAGCGTTAATCTGAATTACTGGGCGTAAAGCGCACG
+
GGGGGGGGGGGGGGGGGGGGFGGGGGGGGGFGGGGGGGGGGGGGGGGFGGGGGGGGGGGGGF<FFEGGEFGGGGGGGGGGFDGFGGGGFEEGFFGGGGGGGGGGGGGGGGGGGGGGGGGGGGFFGGGFGGGGGGGGFGGGGGGGGGGGGGGFDGGGGGGGGGGGGGGGGGGGGGGGGGGFGGG@CEGG7CEGGE:E9FGFG5EGGCGEFGDF88CGGGG+AEGDGCGCFG55CDCE3?C<37C)
@M03364:276:000000000-BLYN8:1:1101:22301:13164 1:N:0:1
ACTCCTACGGGAGGCAGCAGTGGGGAATATTGCACAATGGGCGCAAGCCTGATGCAGCCATGCCGCGTGTGTGAAGAAGGCCTTCGGGTTGTAAAGCACTTTCAGCGAGGAGGAAGGTGATGAACTTAATACGTTCATCAATTGACGTTACTCGCAGAAGAAGCACCGGCTAACTCCGTGCCAGCAGCCGCGGTAATACGGAGGGTGCAAGCGTTAATCGGAATTACTGGGCGTAAAGCGCACG
+
GGFGGGGGGGCC@CEFEGCFFFGGGEEEFFE9<<C<@@@EFGEG7:CGGFEFC@FFDGGGGGFDF++@=FCCFDEFDGGGFFA<CFEGEFGEBDC,B<FA8FF9FGF=:BFEGC8EC=E,,B5F?FGGFGGFGFEDCDCC<DF?CGG@DFCFCEF:FGF7D3,@,8@FGGGCFFFG,>>FEGFGGGDF:EECEECE9CF58*3CEECEF70ACBC=:+CFDCC*A@:C?68EGD:=3*:5)751
@M03364:276:000000000-BLYN8:1:1101:10741:13185 1:N:0:1
ACTCCCACGGGAGGCAGCAGTAGGGAATCTTCCACAATGGACGAAAGTCTGATGGAGCAACGCCGCGTGAGTGAAGAAGGTTTTCGGATCGTAAAACTCTGTTGTTGGAGAAGAATGTATCTGATAGTAACTGATCAGGTAGTGACGGTATCCAACCAGAAAGCCACGGCTAACTACGTGCCAGCAGCCGCGGTAATACGTAGGTGGCAAGCGTTGTCCGGATTTATTGGGCGTAAAGCGAGCG
+
GGGGGGGGGGGGGGGGGGGGGGGGGGGGGGGGGGGGGGGGFGGGGGGFGFGGGGGGGGGGGGGGGGGFGGGGGGGGGGGGGGGGGGGGGGGGGGGGGGGGGGGGGGGGDGGGGGGFGGGGGGGGGGGGGGGGGGGGGGGG9BFGGGGGGGGGGGGGGGGGGGGGFGGGGGGGGGGGGGGGCGGGGGGGGGGGGGGGGGGGGGGGGGGGGGFGGGEECEFGGGCEGGGGGGGGGGGGGGFGGGGD
@M03364:276:000000000-BLYN8:1:1101:12848:13191 1:N:0:1
ACTCCTACGGGAGGCAGCAGTAGGGAATCTTCCACAATGGACGAAAGTCTGATGGAGCAACGCCGCGTGAGTGAAGAAGGTTTTCGGATCGTAAAACTCTGTTGTTGGAGAAGAATGTATCTGATAGTAACTGATCAGGTAGTGACGGTATCCAACCAGAAAGCCACGGCTAACTACGTGCCAGCAGCCGCGGTAATACGTAGGTGGCAAGCGTTGTCCGGATTTATTGGGCGTAAAGCGAGCG
+
GGGGGGGGGGGGGGGGGGGGGGGGGGGGGGGGGGGGGGGGGGGGGGGGGGGGGGGGGGGGGGGGGGGGGGGGGGGGGGGGGGGGGGGGGGGGGGGGGGGGGGGGGGGGGGGGGGGGGGGGGGGGGGGGGGGGGFGGGGGGGGGGGGGGGGGGGGGGEFGGGGGGCGGGGGGGGGGGGGGGGGGGGGGGGGGGGGGGF@<EFGFGFFGGFGGGGGGGGGGGGCEGGGGGFFFGDGGGGGGGGGGD
@M03364:276:000000000-BLYN8:1:1101:27371:13211 1:N:0:1
ACTCCTACGGGAGGCAGCAGTGGGGAATATTGCACAATGGGCGCAAGCCTGATGCAGCCATGCCGCGTGTATGAAGAAGGCCTTCGGGTTGTAAAGTACTTTCAGCGAGGAGGAAGGCATTAAGGTTAATAACCTTAGTGATTGACGTTACTCGCAGAAGAAGCACCGGCTAACTCCGTGCCAGCAGCCGCGGTAATACGGAGGGTGCAAGCGTTAATCGGAATTACTGGGCGTAAAGCGCACG
+
GGDGGGGGGGGGGG;FCEEGEFGGGGEFDA@EFCEGFGGGGDCGCBC<@FCC9FFCF@<FGGFFDCG@FF8FFF9F9CGGGGFGGG,FFCEEGFGGGGGGG9EFGG>EGGG:B+?EGGGCFF9F9CFA?FGA<B,CDFFGFE,C@BCFFF@CFGCF7:FGGGGGGGFGCDGGG7;FGEGGGF9FGGGG8CE5>:EGGE9>CC>>8EG>C9CFGGEECFCDCC/:@:?ECG=FG5E5>C7DCGDC
@M03364:276:000000000-BLYN8:1:1101:6582:13224 1:N:0:1
ACTCCTACGGGAGGCAGCAGTGGGGAATATTGCACAATGGGCGCAAGCCTGATGCAGCCATGCCGCGTGTCTGAAGAAGGCCTTCGGGTTGTAAAGTACTTTCAGCGAGGAGGAAGGTGGTGAACTTAATACGTTCATCAACTGACGTTACTCGCAGAAGAAGCACCGGCTAACTCCGTGCCAGCAGCCGCGGTAATACGGAGGGTGCAAGCGTTAATCGGAATTACTGGGCGTAAAGCGCACG
+
GC,CFGEFCEE>CCF;F;FE6EF87,BD<<@FFCE,C9FFDD:CC7+C,,C@GG<@E,CFE@CF+7+7>B,CE9E<9ECDEDFEEC7+:8@4,CF9,@EE,5?EEFG7+@F==+BF:F<7B?,:FEFCFF?EC>8<F<9DA,,><=E+>B@AE7FGGDFF7FFGGGGGGG*@BCAFGGCF*6,,*?>,,4BE5E:CFCCC;C>783*=FFFGGCE5C+?FGEGFF7F@9?FGGGGGGF*C<7D9
@M03364:276:000000000-BLYN8:1:1101:8303:13245 1:N:0:1
ACTCCTACGGGAGGCAGCAGTGGGGAATATTGCACAATGGGCGCAAGCCTGATGCAGCCATGCCGCGTGTGTGAAGAAGGCCTTCGGGTTGTAAAGCACTTTCAGCGAGGAGGAAGGTGGTGAACTTAATACGTTCATCAATTGACGTTACTCGCAGAAGAAGCACCGGCTAACTCCGTGCCAGCAGCCGCGGTAATACGGAGGGTGCAAGCGTTAATCGGAATTACTGGGCGTAAAGCGCACG
+
GGGGGGGGGGDGGGGDGEGGGGGGGGFGGGGGGGFGFGGCGGGGGGGGGGGGGGGGGGGFFGDGGGGFGF@F@EFGCFGGGF==FDFFGGGEGGGGGGGGGGGGGGGGEGEEG?EFCFFBFGFGGC<FFGGGGGGFF9EEGFGGGGGGGGEFDFGGEG:BFGGGGGGGGGFEFFGFCEFFFGF78DGDFDGGGGGGGGFGGGGGGEECC7ECGGGG59+C7CGC6?CC<EF57>**/*:CDGD3
@M03364:276:000000000-BLYN8:1:1101:20350:13265 1:N:0:1
ACTCCTACGGGAGGCAGCAGTGGGGAATATTGCACAATGGGCGCAAGCCTGATGCAGCCATGCCGCGTGTGTGAAGAAGGCCTTCGGGTTGTAAAGCACTTTCAGCGAGGAGGAAGGTGGTGAACTTAATACGTTCATCAATTGACGTTACTCGCAGAAGAAGCACCGGCTAACTCCGTGCCAGCAGCCGCGGTAATACGGAGGGTGCAAGCGTTAATCGGAATTACTGGGCGTAAAGCGCACG
+
GGFCFGGGEGGGGGGGGGE@FGFGG;CC<CFEF<CEFFG<EFGGGDFGEFGGGDGGDFDEFCFG@FEGBFCGFFCFCDEFGGDGGFGGGEGC9FEFGGGGGGGGA9:@F7F=CGGGGGGCGGDFGGGGFGGGCGAFA<?DF9FGFGEF@F@FFGDFEGE,FCD?FFE7CFFG@FFGGGGFFGCGGG8<FGGGGECEFGFCG5CEGGGGCGGGGEGGGGGGGGEG@E?FGGCGGGDGGGGGGGG7
@M03364:276:000000000-BLYN8:1:1101:23994:13267 1:N:0:1
ACTCCTACGGGAGGCAGCAGTGGGGAATATTGCACAATGGGCGCAAGCCTGATGCAGCCATGCCGCGTGTGTGAAGAAGGCCTTCGGGTTGTAAAGTACTTTCAGCGAGGAGGAAGGCATTAAGGTTAATAACCTTGGTGATTGACGTTACTCGCAGAAGAAGCACCGGCTAACTCCGTGCCAGCAGCCGCGGTAATACGGAGGGTGCAAGCGTTAATCGGAATTACTGGGCGTAAAGCGCACG
+
GGGGGGGGGGGGGGGGGGGGGGGGGGGGGGGGGGGGGGGGGGGGGGGGGGGGGGGGGGGGGGGGGGGGGGGGGGGGGGGGGGGGGGGGCFGGGGGGGGGGAFGGFGGGGGDGFCFGGGGGGGGGGGGGGGGGGGFGGG9FFFGFGGGGGGGGGGGGGGGGGGGGGGGGGGGGGGGGGGGGGGGGGGGGGGGGGGGGGFGGGGGGEGGGGGGGGGGGGGGGGGGGGGGGGFGGGGGGGGFDGGG5
@M03364:276:000000000-BLYN8:1:1101:29667:13272 1:N:0:1
ACTCCTACGGGAGGCAGCAGTGGGGAATATTGCACAATGGGCGCAAGCCTGATGCAGCCACGCCGCGTGTATGAAGAAGGCCTTCGGGTTGTAAAGCACTTTCAGCGAGGAGGAAGGCATTAAGGTTAATAAACTTAGCGATTGACGTTACTCGCAGAAGAAGCACCGGCTAACTCCGTGCCAGCAGCCGCGGTAATACGGAGGGTGCAAGCGTTAATCGGAATTACTGGGCGTAAAGCGCACG
+
FGGGGGGGGGGGGEEGGGGGCFGGGDGGGGGGGGGGGGGFF@CCFG+DGGGGGGDGGGFG8FGG@FGGG,CFCFGGGGGG8CFFGGGG<FGGGGGG9,BEAFGGGG78@FG:EGG,:8BCF,C,,5,,AFCA5,,BFF93@=FC9A333@:,3<33@<D>FGGGGCCCEDF:FB;FDGF*FCFFFFCFFG5*:81B33+=5CBEGGG5+<<*C8EGC9<E58CCCEFGG+@F:)*:7FC7)979
@M03364:276:000000000-BLYN8:1:1101:5773:13317 1:N:0:1
ACTCCTACGGGAGGCAGCAGTGGGGAATATTGCACAATGGGCGCAAGCCTGATGCAGCCATGCCGCGTGTGTGAAGAAGGCCTTCGGGTTGTAAAGCACTTTCAGCGAGGAGGAAGGTGGTGAACTTAATACGTTCATCAATTGACGTTACTCGCAGAAGAAGCACCGGCTAACTCCGTGCCAGCAGCCGCGGTAATACGGAGGGTGCAAGCGTTAATCGGAATTACTGGGCGTAAAGCGCACG
+
GGGGGGGGGGGGGGGGGGFFGGGGGGGGGGGGGGGGGGGGGGGGGGGGGGGGGGFGGGGGGGGGGDGGGGGGGGGGDGGGGGGGGGGGGGGGGGGGGGGGGGGGGGGGGGGGGGGGGGGGGE<FGGFGGGGGGFGGGGGGGGGGGFGGFGFGCGEGEGGGGFDFGGGGGGGGGGFGGGGEDGGGGGGGGGGGCEGGGGG8EEGGCG>CEGE*888CEGGGGGGFCGGGGGGGGGGDGFGDGGGC
@M03364:276:000000000-BLYN8:1:1101:15088:13336 1:N:0:1
ACTCCTACGGGAGGCAGCAGTAGGGAATCTTCGGCAATGGACGAAAGTCTGACCGAGCAACGCCGCGTGAGTGAAGAAGGTTTTCGGATCGTAAAACTCTGTTGTTAGAGAAGAACAAGGACGTTAGTAACTGAACGTCCCCTGACGGTATCTAACCAGAAAGCCACGGCTAACTACGTGCCAGCAGCCGCGGTAATACGTAGGTGGCAAGCGTTGTCCGGATTTATTGGGCGTAAAGCGAGCG
+
FGGGGGGGGGGGGGGGGGGGGGGGGGGGGGGGGDGGGGGGGGG:FGGFFGGGCGBFGGGGGGFGGGGGGGGFFGGGGGGGDBFGGGGCGCFGGGGGGGGGCGFA?FFFFGGGGGGGGGGDF8FGFGGGGFBFDDBFCDFG7>FGGGD>FGGGGG9FFGGGGGGG7EFGGGGEGGG;FDFGGFG@CCFGFGGGC>CCFGE>:CGGGGFBF@FCGCCE52CEGEG5@CCCFF5FGDGEGGC<<DDD
@M03364:276:000000000-BLYN8:1:1101:24634:13349 1:N:0:1
ACTCCTACGGGAGGCAGCAGTGGGGAATATTGCACAATGGGCGCAAGCCTGATGCAGCCATGCCGCGTGTGTGAAGAAGGCCTTCGGGTTGTAAAGCACTTTCAGCGAGGAGGAAGGTGGTGAACTTAATACGTTCATCAATTGACGTTACTCGCAGAAGAAGCACCGGCTAACTCCGTGCCAGCAGCCGCGGTAATACGGAGGGTGCAAGCGTTAATCGGAATTACTGGGCGTAAAGCGCACG
+
GGGGGGGGGGGGGGGGGGGGGGGGGEGGGGGGGGGGGGGGGGGGGGGGGGGGGGGGGGGGGGGGGGGGFGGGGGGGGGGGGGGGGGGGGGGGGGGGGGGGGGGGFGGGGGGGGGGGGGGGGGGGGFGGGGGGGGGGGGGGGGGGGGGGGGGGGGGGGGGGGGGGGGGGGGGGGGGGGGGGGGGGGGGGGGGGGGGGGGGGGGGGGGGGGGGGGGGEFGGGGGEGGGFFGGGGGCEGGFGGGGGC
@M03364:276:000000000-BLYN8:1:1101:17184:13355 1:N:0:1
ACTCCTACGGGAGGCAGCAGTAGGGAATATTGCACAATGGGCGCAAGCCTGATGCAGCCATGCCGCGTGTGTGAAGAAGGCCTTCGGGTTGTAAAGCACTTTCAGCGAGGAGGAAGGTGGTGAACTTAATACGTTCATCAATTGACGTTACTCGCAGAAGAAGCACCGGCTAACTCCGTGCCAGCAGCCGCGGTAATACGGAGGGTGCAAGCGTTAATCGGAATTACTGGGCGTAAAGCGCACG
+
GGGFGGGGGGGGGGGGGGGGGAFFFGGGGGGGFCFGGGGGGGGDEGGGGGGGG9FGGGGGGGGGGGGEFFGEFG9FC<AFGGCFGFGG,B7?,CEBFFFCGGFFGFEECGCFCDGFEFD=CFB=?<F<EFGGGFFGFGGAFGDDFGGGGGFG977F7@@:<FGG@E7+*>*:DFFFGGFFCC98:>EF@C*:=1BCEEG>5*3CDE88<;;;?BE5EFGCC5CFCFEGF+8*9<C5CF>D3577
@M03364:276:000000000-BLYN8:1:1101:9162:13357 1:N:0:1
ACTCCTACGGGAGGCAGCAGTGGGGAATATTGCACAATGGGCGCAAGCCTGATGCAGCCATGCCGCGTGTGTGAAGAAGGCCTTCGGGTTGTAAAGCACTTTCAGCGAGGAGGAAGGTGGTGAACTTAATACGTTCATCAATTGACGTTACTCGCAGAAGAAGCACCGGCTAACTCCGTGCCAGCAGCCGCGGTAATACGGAGGGTGCAAGCGTTAATCGGAATTACTGGGCGTAAAGCGCACG
+
GGGGGGGGGGGGGGGGGGGGGGGGGGGGGGGGGGGGGGGGGGGGGGEGGGGGGGGGGGGGGFGGGGGGGGGGGGGGGGGGGGGGGGGGGGGGGGGGGGGGGGGGGGGGGGGGGGGGGGGGGGGGGGGFGGGGGD8DFGGFGGGGGGGGGGGGGGGGGGGGGGGGGGGGGGGGGGGGGGGGGGGGFFGGFGGGGGGGGDGFGGGGGGGGGGGGGGGGGGGGGGEGCEGFFGGGGGGGGGGGGGGD
@M03364:276:000000000-BLYN8:1:1101:29475:13372 1:N:0:1
[truncated: 29,161,204 more chars]
